# Supplementary material for: Expression Quantitative Trait Loci for Extreme Host Response to Influenza A in Pre-Collaborative Cross Mice
Source: G3 (Bethesda). 2012 Feb 1;2(2):213–21. doi: 10.1534/g3.111.001800 (PMC3284329; doi:10.1534/g3.111.001800)
Supplement: Supporting Information [file supp_2.2.213_FileS1.csv]

SUBJECT.NAME	D4.pct.weight	IHC.score
OR3f78	82.41906475	4
OR91f70	93.79464286	2
OR157f52	83.081571	4
OR166f64	79.38596491	3
OR167f171	83.45454545	4
OR219f64	101.659751	1
OR220f56	82.12658228	4
OR305f90	79.33000713	3
OR381f71	109.1152815	1
OR462f62	86.84971098	3
OR467f151	85.23122824	2
OR489f90	84.52078032	4
OR549f64	85.51236749	4
OR555f58	84.51612903	5
OR559f156	81.43851508	5
OR652f149	87.06331878	2
OR820f53	84.06214039	4
OR1057f164	89.33901919	4
OR1112f155	97.96334012	2
OR1114f62	98.88268156	1
OR1237f60	100.9380863	2
OR1516f60	78.11304717	5
OR1566f152	79.74683544	3
OR1635f145	95	2
OR1639f140	101.6091954	1
OR2041f63	89.16372203	3
OR2075f6	104.3457944	1
OR2291f89	98.30667921	1
OR2417f56	79.94791667	4
OR3007f48	102.0134228	1
OR3009f40	84.48389218	4
OR3011f47	82.10399033	5
OR3018f46	80.26030369	4
OR3030f45	84.40797186	3
OR3046f39	96.09991236	4
OR3061f41	93.94904459	0
OR3066f48	100.4830918	3
OR3067f39	85.72774376	4
OR3076f38	91.15138593	2
OR3078f48	93.76325838	2
OR3087f42	79.67439566	3
OR3091f46	88.20316767	3
OR3130f50	86.22754491	4
OR3154f39	83.89450056	4
OR3168f55	98.96118097	2
OR3181f47	97.97657082	1
OR3207f45	101.6260163	1
OR3232f38	82.27146814	4
OR3252f54	90.2146986	2
OR3289f54	88.7717876	4
OR3291f40	97.84345048	2
OR3358f52	79.23497268	4
OR3370f40	83.87418872	4
OR3389f49	75.02187227	4
OR3401f48	84.80662983	3
OR3410f46	103.0811056	0
OR3415f49	79.1889824	5
OR3426f49	105.8219178	1
OR3443f87	93.92614189	2
OR3489f48	87.77227723	4
OR3515f57	103.0703625	1
OR3548f45	93.50935094	3
OR3549f44	88.36162106	4
OR3564f38	82.44531688	4
OR3571f38	85.87406794	3
OR3594f40	98.02597403	3
OR3612f54	93.21428571	4
OR4010f145	84.72972973	4
OR4251f139	88.25359782	3
OR4285f149	75.21194994	5
OR4390f138	82.63964951	2
OR4409f149	91.90548014	4
OR4587f141	88.09187279	4
OR4650f143	86.93977591	2
OR5019f133	88.46456693	4
OR5030f127	106.8768997	0
OR5061f138	100.967118	2
OR5066f125	94.72817133	4
OR5067f126	90.26613197	5
OR5087f131	86.72566372	3
OR5118f134	89.8	3
OR5130f134	98.81941408	1
OR5140f131	78.59237537	5
OR5168f148	84.96441281	5
OR5180f130	88.75128999	3
OR5181f127	102.2676745	0
OR5232f130	83.49328215	4
OR5308f138	99.2343934	1
OR5344f132	83.42857143	3
OR5389f125	103.8114343	0
OR5401f132	81.51223776	3
OR5410f140	98.30418654	2
OR5415f124	89.65366068	3
OR5454f133	84.46712018	4
OR5480f130	85.05747126	4
OR5515f122	101.5605749	0
OR5516f124	92.6344329	4
OR5528f145	95.92111161	4
OR5612f134	83.79732739	3
