# Supplementary material for: Expression Quantitative Trait Loci for Extreme Host Response to Influenza A in Pre-Collaborative Cross Mice
Source: G3 (Bethesda). 2012 Feb 1;2(2):213–21. doi: 10.1534/g3.111.001800 (PMC3284329; doi:10.1534/g3.111.001800)
Supplement: Supporting Information [file supp_2.2.213_FileS2.zip]

Archive with 48 entries (45 files):
- File_S2/
- File_S2/.DS_Store
- __MACOSX/
- __MACOSX/File_S2/
- __MACOSX/File_S2/._.DS_Store
- File_S2/chr1.ped
- __MACOSX/File_S2/._chr1.ped
- File_S2/chr10.ped
- __MACOSX/File_S2/._chr10.ped
- File_S2/chr11.ped
- __MACOSX/File_S2/._chr11.ped
- File_S2/chr12.ped
- __MACOSX/File_S2/._chr12.ped
- File_S2/chr13.ped
- __MACOSX/File_S2/._chr13.ped
- File_S2/chr14.ped
- __MACOSX/File_S2/._chr14.ped
- File_S2/chr15.ped
- __MACOSX/File_S2/._chr15.ped
- File_S2/chr16.ped
- __MACOSX/File_S2/._chr16.ped
- File_S2/chr17.ped
- __MACOSX/File_S2/._chr17.ped
- File_S2/chr18.ped
- __MACOSX/File_S2/._chr18.ped
- File_S2/chr19.ped
- __MACOSX/File_S2/._chr19.ped
- File_S2/chr2.ped
- __MACOSX/File_S2/._chr2.ped
- File_S2/chr3.ped
- __MACOSX/File_S2/._chr3.ped
- File_S2/chr4.ped
- __MACOSX/File_S2/._chr4.ped
- File_S2/chr5.ped
- __MACOSX/File_S2/._chr5.ped
- File_S2/chr6.ped
- __MACOSX/File_S2/._chr6.ped
- File_S2/chr7.ped
- __MACOSX/File_S2/._chr7.ped
- File_S2/chr8.ped
- __MACOSX/File_S2/._chr8.ped
- File_S2/chr9.ped
- __MACOSX/File_S2/._chr9.ped
- File_S2/chrX.ped
- __MACOSX/File_S2/._chrX.ped
- File_S2/map.txt
- __MACOSX/File_S2/._map.txt
- __MACOSX/._File_S2
