# Supplementary material for: Expression Quantitative Trait Loci for Extreme Host Response to Influenza A in Pre-Collaborative Cross Mice
Source: G3 (Bethesda). 2012 Feb 1;2(2):213–21. doi: 10.1534/g3.111.001800 (PMC3284329; doi:10.1534/g3.111.001800)
Supplement: Supporting Information [file supp_2.2.213_FileS2.zip › File_S2/chr1.ped]

#family	subject	father	mother	sex	phenotype	JAX00000002		JAX00000003		JAX00240566		JAX00240567		JAX00000004		JAX00240569		JAX00240570		JAX00000005		JAX00000006		JAX00240573		JAX00240575		JAX00240576		JAX00240579		JAX00240584		JAX00240585		JAX00240594		JAX00240595		JAX00240596		JAX00240599		JAX00240602		JAX00000020		JAX00000021		JAX00190636		JAX00000022		JAX00000023		JAX00000024		JAX00240615		JAX00240616		JAX00240619		JAX00240620		JAX00240622		JAX00000025		JAX00000026		JAX00240624		JAX00240628		JAX00240631		JAX00000027		JAX00240632		JAX00240633		JAX00240635		JAX00000028		JAX00190638		JAX00240637		JAX00240639		JAX00240651		JAX00240655		JAX00000039		JAX00240665		JAX00000043		JAX00240672		JAX00190644		JAX00000044		JAX00240679		JAX00188660		JAX00240688		JAX00240689		JAX00000046		JAX00000048		JAX00240696		JAX00240697		JAX00240703		JAX00240710		JAX00240712		JAX00240722		JAX00240724		JAX00240729		JAX00000067		JAX00240732		JAX00000068		JAX00240733		JAX00000069		JAX00240738		JAX00240739		JAX00240741		JAX00190648		JAX00240746		JAX00240749		JAX00240761		JAX00240763		JAX00240765		JAX00240768		JAX00240769		JAX00240770		JAX00240771		JAX00240774		JAX00000083		JAX00240776		JAX00000085		JAX00000086		JAX00000087		JAX00240781		JAX00240782		JAX00000088		JAX00190652		JAX00240810		JAX00240813		JAX00240814		JAX00000105		JAX00240817		JAX00240818		JAX00240819		JAX00240824		JAX00240826		JAX00240827		JAX00000109		JAX00240836		JAX00240838		JAX00000110		JAX00000111		JAX00240841		JAX00000115		JAX00000116		JAX00240846		JAX00240850		JAX00240861		JAX00240863		JAX00240864		JAX00240867		JAX00240869		JAX00000126		JAX00240875		JAX00000128		JAX00240881		JAX00240887		JAX00240888		JAX00240889		JAX00000134		JAX00240895		JAX00240896		JAX00240900		JAX00240901		JAX00240904		JAX00240906		JAX00240907		JAX00000142		JAX00240910		JAX00000143		JAX00190669		JAX00000146		JAX00000147		JAX00000148		JAX00000149		JAX00240937		JAX00240939		JAX00240940		JAX00240941		JAX00000151		JAX00000152		JAX00240945		JAX00000154		JAX00240951		JAX00000155		JAX00000156		JAX00000157		JAX00000158		JAX00000159		JAX00240955		JAX00000160		JAX00000161		JAX00240956		JAX00240958		JAX00240966		JAX00240970		JAX00000173		JAX00240981		JAX00240982		JAX00240987		JAX00240988		JAX00000179		JAX00000180		JAX00240993		JAX00240994		JAX00000181		JAX00240997		JAX00000185		JAX00241000		JAX00241003		JAX00241006		JAX00241009		JAX00241014		JAX00000199		JAX00000201		JAX00241026		JAX00000204		JAX00241027		JAX00241029		JAX00241031		JAX00241036		JAX00241038		JAX00000213		JAX00000215		JAX00241048		JAX00241051		JAX00000219		JAX00241060		JAX00000221		JAX00241072		JAX00241078		JAX00000233		JAX00241084		JAX00000235		JAX00190694		JAX00241091		JAX00000239		JAX00000240		JAX00000242		JAX00241095		JAX00241097		JAX00000243		JAX00000244		JAX00000245		JAX00241103		JAX00241104		JAX00000246		JAX00000247		JAX00241107		JAX00241108		JAX00000248		JAX00000249		JAX00241116		JAX00241120		JAX00000260		JAX00241127		JAX00241129		JAX00241131		JAX00241132		JAX00241134		JAX00241138		JAX00241139		JAX00241142		JAX00241143		JAX00241145		JAX00000266		JAX00241155		JAX00000268		JAX00190700		JAX00000269		JAX00241157		JAX00241158		JAX00241159		JAX00241160		JAX00241161		JAX00241163		JAX00000271		JAX00000272		JAX00241176		JAX00241178		JAX00241181		JAX00241185		JAX00241187		JAX00000279		JAX00241193		JAX00241199		JAX00241200		JAX00190706		JAX00241207		JAX00000283		JAX00000284		JAX00190707		JAX00000285		JAX00241211		JAX00241212		JAX00241213		JAX00241214		JAX00241215		JAX00241219		JAX00000286		JAX00241221		JAX00000289		JAX00190708		JAX00241227		JAX00190709		JAX00000291		JAX00241232		JAX00000293		JAX00241236		JAX00241237		JAX00241239		JAX00241241		JAX00241243		JAX00241244		JAX00241247		JAX00241253		JAX00241261		JAX00000309		JAX00000310		JAX00241263		JAX00241266		JAX00000312		JAX00241267		JAX00241270		JAX00190716		JAX00241280		JAX00241283		JAX00241284		JAX00000323		JAX00241285		JAX00241287		JAX00241289		JAX00000330		JAX00000331		JAX00000332		JAX00241295		JAX00241297		JAX00241299		JAX00241301		JAX00000340		JAX00241309		JAX00190724		JAX00241321		JAX00241324		JAX00000353		JAX00241330		JAX00241342		JAX00241347		JAX00241349		JAX00241350		JAX00241351		JAX00000371		JAX00241355		JAX00000374		JAX00000376		JAX00241357		JAX00241359		JAX00241364		JAX00241365		JAX00241367		JAX00241369		JAX00241370		JAX00000382		JAX00190729		JAX00241403		JAX00241404		JAX00241406		JAX00241407		JAX00000393		JAX00000394		JAX00241412		JAX00241413		JAX00000395		JAX00241418		JAX00000399		JAX00000400		JAX00241422		JAX00000401		JAX00241423		JAX00241440		JAX00241448		JAX00000415		JAX00241453		JAX00000418		JAX00241463		JAX00241467		JAX00000420		JAX00241471		JAX00241472		JAX00241476		JAX00241480		JAX00241483		JAX00241488		JAX00241490		JAX00241494		JAX00241496		JAX00241497		JAX00241500		JAX00241501		JAX00241502		JAX00000436		JAX00000437		JAX00000440		JAX00241511		JAX00241514		JAX00241515		JAX00241517		JAX00241522		JAX00241525		JAX00241528		JAX00000450		JAX00000451		JAX00241538		JAX00000454		JAX00241542		JAX00000455		JAX00000457		JAX00241550		JAX00000458		JAX00241555		JAX00000460		JAX00241562		JAX00000462		JAX00000463		JAX00000464		JAX00241564		JAX00241566		JAX00190744		JAX00000475		JAX00241580		JAX00000478		JAX00241582		JAX00241584		JAX00000482		JAX00241589		JAX00241590		JAX00241595		JAX00000486		JAX00000487		JAX00000488		JAX00190752		JAX00000489		JAX00241614		JAX00241616		JAX00241617		JAX00241619		JAX00241620		JAX00241622		JAX00241623		JAX00241624		JAX00241625		JAX00000493		JAX00241635		JAX00000496		JAX00241638		JAX00241640		JAX00241641		JAX00241642		JAX00241643		JAX00000498		JAX00000499		JAX00241645		JAX00241646		JAX00000500		JAX00190757		JAX00241648		JAX00241649		JAX00000503		JAX00000504		JAX00000505		JAX00000506		JAX00241659		JAX00188667		JAX00241676		JAX00241677		JAX00241679		JAX00241683		JAX00000515		JAX00241686		JAX00241690		JAX00000518		JAX00241699		JAX00241700		JAX00241706		JAX00000520		JAX00000521		JAX00000523		JAX00241710		JAX00241715		JAX00190763		JAX00241725		JAX00241734		JAX00241741		JAX00241742		JAX00241744		JAX00241747		JAX00241750		JAX00000540		JAX00000541		JAX00000542		JAX00241756		JAX00241757		JAX00241758		JAX00241762		JAX00241765		JAX00000550		JAX00000551		JAX00241768		JAX00241773		JAX00241777		JAX00000562		JAX00000563		JAX00241779		JAX00241781		JAX00188669		JAX00241784		JAX00241788		JAX00241790		JAX00241793		JAX00190773		JAX00000570		JAX00241800		JAX00000571		JAX00241804		JAX00241805		JAX00241808		JAX00000576		JAX00241812		JAX00241813		JAX00241820		JAX00000583		JAX00241822		JAX00190779		JAX00190780		JAX00000587		JAX00241824		JAX00000590		JAX00000594		JAX00241841		JAX00241843		JAX00241844		JAX00241846		JAX00241849		JAX00241852		JAX00241857		JAX00000600		JAX00241859		JAX00188670		JAX00241869		JAX00241870		JAX00000604		JAX00000605		JAX00241873		JAX00241874		JAX00241875		JAX00241881		JAX00241884		JAX00190787		JAX00241890		JAX00241899		JAX00241903		JAX00000612		JAX00000613		JAX00000614		JAX00241910		JAX00000615		JAX00000616		JAX00000617		JAX00241920		JAX00241921		JAX00241922		JAX00190792		JAX00000620		JAX00241933		JAX00241934		JAX00190793		JAX00000621		JAX00241935		JAX00241938		JAX00241941		JAX00000625		JAX00241945		JAX00241949		JAX00000628		JAX00241953		JAX00241954		JAX00241956		JAX00241958		JAX00000631		JAX00000632		JAX00241962		JAX00000635		JAX00000640		JAX00241974		JAX00241975		JAX00241978		JAX00000643		JAX00241983		JAX00241987		JAX00241995		JAX00241998		JAX00241999		JAX00242000		JAX00000656		JAX00242004		JAX00000658		JAX00242007		JAX00000659		JAX00242012		JAX00242016		JAX00242019		JAX00242021		JAX00242025		JAX00000667		JAX00242030		JAX00242033		JAX00242036		JAX00242037		JAX00000672		JAX00242038		JAX00190813		JAX00190816		JAX00242044		JAX00242045		JAX00242049		JAX00000681		JAX00242076		JAX00000694		JAX00000695		JAX00242083		JAX00242085		JAX00000696		JAX00242091		JAX00242093		JAX00242094		JAX00000699		JAX00190823		JAX00190824		JAX00242102		JAX00242103		JAX00000706		JAX00242104		JAX00000711		JAX00242111		JAX00242113		JAX00000717		JAX00000719		JAX00000720		JAX00242116		JAX00242119		JAX00000722		JAX00242122		JAX00242124		JAX00242127		JAX00242128		JAX00242135		JAX00242136		JAX00242138		JAX00000726		JAX00242155		JAX00242156		JAX00242158		JAX00242163		JAX00242164		JAX00242166		JAX00242167		JAX00242168		JAX00000735		JAX00000737		JAX00242179		JAX00242183		JAX00242190		JAX00242191		JAX00242192		JAX00242196		JAX00242197		JAX00242201		JAX00242202		JAX00242203		JAX00000740		JAX00000741		JAX00242213		JAX00242214		JAX00242220		JAX00242221		JAX00242222		JAX00242223		JAX00242229		JAX00242232		JAX00242244		JAX00242248		JAX00242249		JAX00242250		JAX00242252		JAX00242254		JAX00242258		JAX00000750		JAX00242260		JAX00242262		JAX00242264		JAX00242265		JAX00242272		JAX00000754		JAX00000758		JAX00242293		JAX00242297		JAX00242299		JAX00242307		JAX00242308		JAX00000761		JAX00242316		JAX00242318		JAX00242319		JAX00242320		JAX00242323		JAX00000763		JAX00242326		JAX00242328		JAX00000764		JAX00242331		JAX00000766		JAX00242334		JAX00242342		JAX00242344		JAX00242346		JAX00000768		JAX00242347		JAX00242351		JAX00000769		JAX00242362		JAX00000772		JAX00242370		JAX00242371		JAX00242372		JAX00000777		JAX00242382		JAX00242389		JAX00000780		JAX00242404		JAX00242406		JAX00242408		JAX00190849		JAX00000789		JAX00242423		JAX00242426		JAX00000794		JAX00000795		JAX00242436		JAX00242437		JAX00242438		JAX00242439		JAX00242441		JAX00242443		JAX00242445		JAX00242449		JAX00242450		JAX00242459		JAX00242462		JAX00242463		JAX00242464		JAX00190851		JAX00242467		JAX00242468		JAX00242471		JAX00242472		JAX00242475		JAX00242481		JAX00000808		JAX00242486		JAX00000811		JAX00000812		JAX00242505		JAX00242507		JAX00242508		JAX00242512		JAX00242515		JAX00242516		JAX00000823		JAX00000824		JAX00242517		JAX00000827		JAX00242528		JAX00242530		JAX00000833		JAX00242534		JAX00242535		JAX00000834		JAX00242536		JAX00242537		JAX00242541		JAX00242547		JAX00000838		JAX00242551		JAX00242555		JAX00242557		JAX00242558		JAX00242560		JAX00242566		JAX00242567		JAX00000847		JAX00242575		JAX00242578		JAX00242581		JAX00242582		JAX00242583		JAX00242584		JAX00000858		JAX00242586		JAX00000860		JAX00242592		JAX00242593		JAX00242595		JAX00242599		JAX00242601		JAX00000864		JAX00000866		JAX00242604		JAX00242608		JAX00000868		JAX00242611		JAX00190868		JAX00242613		JAX00242616		JAX00242617		JAX00242621		JAX00242633		JAX00242640		JAX00242647		JAX00242648		JAX00242651		JAX00242652		JAX00242653		JAX00242654		JAX00000879		JAX00000880		JAX00242660		JAX00000883		JAX00000885		JAX00242669		JAX00242671		JAX00242672		JAX00000887		JAX00190877		JAX00242689		JAX00242690		JAX00242692		JAX00000900		JAX00000901		JAX00242707		JAX00242708		JAX00242709		JAX00242714		JAX00242715		JAX00000914		JAX00242729		JAX00000917		JAX00242731		JAX00242737		JAX00242742		JAX00242743		JAX00000919		JAX00242749		JAX00242752		JAX00242756		JAX00242760		JAX00000921		JAX00242763		JAX00242766		JAX00000924		JAX00242776		JAX00242779		JAX00242780		JAX00242782		JAX00242783		JAX00242784		JAX00000928		JAX00242793		JAX00242794		JAX00000933		JAX00000934		JAX00242800		JAX00242803		JAX00000936		JAX00242812		JAX00242813		JAX00242814		JAX00242816		JAX00242817		JAX00242824		JAX00242828		JAX00242829		JAX00000942		JAX00000944		JAX00242835		JAX00000946		JAX00242837		JAX00242839		JAX00242840		JAX00242841		JAX00000947		JAX00242848		JAX00242849		JAX00242850		JAX00000948		JAX00000950		JAX00242854		JAX00242856		JAX00242866		JAX00242867		JAX00242869		JAX00242870		JAX00242872		JAX00242876		JAX00190894		JAX00242883		JAX00242884		JAX00242887		JAX00242889		JAX00242891		JAX00242892		JAX00242894		JAX00242895		JAX00242899		JAX00242903		JAX00000959		JAX00000962		JAX00242913		JAX00000963		JAX00242919		JAX00188677		JAX00000968		JAX00242924		JAX00242932		JAX00242933		JAX00000973		JAX00190899		JAX00242938		JAX00242945		JAX00000981		JAX00000985		JAX00242956		JAX00242961		JAX00000986		JAX00242970		JAX00190906		JAX00242981		JAX00242983		JAX00000998		JAX00242985		JAX00242989		JAX00000999		JAX00001000		JAX00190908		JAX00242994		JAX00242996		JAX00242999		JAX00243000		JAX00243001		JAX00243011		JAX00243012		JAX00243014		JAX00243018		JAX00001019		JAX00243023		JAX00243025		JAX00243027		JAX00243028		JAX00001027		JAX00243036		JAX00243038		JAX00001032		JAX00243042		JAX00243051		JAX00243054		JAX00190911		JAX00001042		JAX00243067		JAX00001048		JAX00243072		JAX00001049		JAX00001050		JAX00243077		JAX00190916		JAX00243088		JAX00001055		JAX00243093		JAX00243094		JAX00001057		JAX00243097		JAX00243101		JAX00001062		JAX00001065		JAX00243105		JAX00243111		JAX00243115		JAX00243118		JAX00243124		JAX00243125		JAX00243146		JAX00243158		JAX00243159		JAX00243160		JAX00243163		JAX00001084		JAX00001085		JAX00243177		JAX00001086		JAX00243183		JAX00001089		JAX00243190		JAX00243193		JAX00190924		JAX00243201		JAX00243207		JAX00243209		JAX00243210		JAX00243212		JAX00243213		JAX00190925		JAX00243220		JAX00001104		JAX00243225		JAX00243226		JAX00243236		JAX00243240		JAX00243241		JAX00243242		JAX00243245		JAX00243246		JAX00243251		JAX00243253		JAX00243255		JAX00243261		JAX00243264		JAX00243265		JAX00243267		JAX00243269		JAX00243271		JAX00190938		JAX00243285		JAX00243286		JAX00243290		JAX00243295		JAX00001135		JAX00243301		JAX00001140		JAX00001142		JAX00243310		JAX00243314		JAX00243316		JAX00001143		JAX00001144		JAX00243317		JAX00243324		JAX00001148		JAX00001149		JAX00190945		JAX00243329		JAX00243334		JAX00243347		JAX00243348		JAX00001159		JAX00243350		JAX00243353		JAX00243355		JAX00243356		JAX00001165		JAX00001166		JAX00243358		JAX00243366		JAX00001168		JAX00001169		JAX00243374		JAX00190952		JAX00190953		JAX00243387		JAX00243389		JAX00243392		JAX00243394		JAX00243397		JAX00001177		JAX00243404		JAX00001178		JAX00243411		JAX00001182		JAX00243419		JAX00243420		JAX00001188		JAX00243428		JAX00243430		JAX00243437		JAX00243440		JAX00243441		JAX00001197		JAX00243444		JAX00243446		JAX00243447		JAX00243449		JAX00001205		JAX00243452		JAX00243453		JAX00001212		JAX00243473		JAX00001218		JAX00243477		JAX00243478		JAX00001226		JAX00243486		JAX00001227		JAX00243495		JAX00243496		JAX00001229		JAX00243498		JAX00001232		JAX00243502		JAX00243504		JAX00243507		JAX00243510		JAX00001236		JAX00001239		JAX00190973		JAX00243517		JAX00243523		JAX00001245		JAX00001246		JAX00243525		JAX00243534		JAX00001247		JAX00243538		JAX00243539		JAX00001248		JAX00243543		JAX00243545		JAX00243547		JAX00243548		JAX00190976		JAX00243556		JAX00001254		JAX00243561		JAX00001255		JAX00243563		JAX00243564		JAX00001256		JAX00243574		JAX00243576		JAX00243577		JAX00243578		JAX00243581		JAX00243587		JAX00243588		JAX00001257		JAX00001262		JAX00243598		JAX00243600		JAX00243601		JAX00243603		JAX00001264		JAX00243611		JAX00243616		JAX00243617		JAX00243618		JAX00243621		JAX00243624		JAX00001269		JAX00243629		JAX00001271		JAX00243632		JAX00001272		JAX00243639		JAX00001274		JAX00190984		JAX00001276		JAX00001278		JAX00243653		JAX00243668		JAX00001282		JAX00243672		JAX00001286		JAX00243673		JAX00243674		JAX00243676		JAX00001289		JAX00001291		JAX00001292		JAX00243682		JAX00001293		JAX00001294		JAX00243693		JAX00243694		JAX00243696		JAX00243701		JAX00243702		JAX00001299		JAX00243706		JAX00243712		JAX00243714		JAX00243721		JAX00188685		JAX00243725		JAX00243727		JAX00001308		JAX00243728		JAX00243729		JAX00243731		JAX00243749		JAX00243750		JAX00243752		JAX00243753		JAX00243756		JAX00001314		JAX00243760		JAX00243763		JAX00001318		JAX00001319		JAX00243773		JAX00243774		JAX00243783		JAX00243789		JAX00243790		JAX00243792		JAX00001328		JAX00243797		JAX00243799		JAX00243800		JAX00243802		JAX00243804		JAX00001331		JAX00243805		JAX00243806		JAX00243810		JAX00243812		JAX00001332		JAX00243815		JAX00243816		JAX00243826		JAX00243827		JAX00243828		JAX00243830		JAX00243831		JAX00243833		JAX00243841		JAX00243846		JAX00243851		JAX00243856		JAX00243859		JAX00243862		JAX00243864		JAX00243868		JAX00191001		JAX00243874		JAX00001345		JAX00243881		JAX00243882		JAX00001347		JAX00001348		JAX00001350		JAX00001351		JAX00243884		JAX00001352		JAX00243887		JAX00243889		JAX00243890		JAX00243891		JAX00243893		JAX00243898		JAX00243899		JAX00243901		JAX00243909		JAX00243916		JAX00243918		JAX00243921		JAX00243923		JAX00243927		JAX00191008		JAX00243941		JAX00001366		JAX00001372		JAX00243954		JAX00243957		JAX00243963		JAX00001374		JAX00243967		JAX00243968		JAX00243970		JAX00243979		JAX00243984		JAX00243989		JAX00001385		JAX00001386		JAX00243994		JAX00001388		JAX00243996		JAX00243997		JAX00243998		JAX00244016		JAX00244018		JAX00244020		JAX00244031		JAX00244039		JAX00244040		JAX00244041		JAX00191016		JAX00244045		JAX00244047		JAX00001395		JAX00244053		JAX00244061		JAX00244065		JAX00244073		JAX00001406		JAX00001408		JAX00001410		JAX00001411		JAX00001412		JAX00244082		JAX00244084		JAX00244087		JAX00244089		JAX00244092		JAX00244093		JAX00244094		JAX00244096		JAX00244101		JAX00244103		JAX00244104		JAX00001422		JAX00001425		JAX00244108		JAX00244110		JAX00244112		JAX00244113		JAX00244128		JAX00244129		JAX00244130		JAX00244132		JAX00244135		JAX00001438		JAX00001439		JAX00244138		JAX00244140		JAX00244146		JAX00244151		JAX00244152		JAX00244157		JAX00244158		JAX00244162		JAX00244166		JAX00244170		JAX00244173		JAX00244175		JAX00244176		JAX00244182		JAX00001452		JAX00244187		JAX00244188		JAX00244189		JAX00244195		JAX00244196		JAX00244208		JAX00244210		JAX00001469		JAX00244212		JAX00244214		JAX00244216		JAX00244217		JAX00001470		JAX00244222		JAX00244228		JAX00001472		JAX00244234		JAX00244237		JAX00244240		JAX00244241		JAX00001476		JAX00001477		JAX00244248		JAX00244249		JAX00244251		JAX00244252		JAX00001479		JAX00001480		JAX00001481		JAX00244256		JAX00244257		JAX00244259		JAX00244263		JAX00244266		JAX00244273		JAX00244282		JAX00191033		JAX00001492		JAX00244286		JAX00244290		JAX00244291		JAX00244292		JAX00244294		JAX00244298		JAX00244299		JAX00001502		JAX00244303		JAX00244308		JAX00244309		JAX00001504		JAX00244313		JAX00244316		JAX00001507		JAX00244320		JAX00001509		JAX00001510		JAX00001512		JAX00244329		JAX00001514		JAX00244334		JAX00244339		JAX00001516		JAX00244340		JAX00244346		JAX00244347		JAX00001519		JAX00001520		JAX00244348		JAX00244350		JAX00001523		JAX00244354		JAX00244359		JAX00001527		JAX00244369		JAX00244371		JAX00001533		JAX00001535		JAX00191044		JAX00001536		JAX00001538		JAX00244383		JAX00244385		JAX00244387		JAX00244396		JAX00001539		JAX00001541		JAX00191048		JAX00244411		JAX00001544		JAX00244415		JAX00244416		JAX00244417		JAX00244419		JAX00244421		JAX00244422		JAX00244423		JAX00244424		JAX00244428		JAX00001545		JAX00244431		JAX00244433		JAX00244437		JAX00244438		JAX00244441		JAX00244442		JAX00244443		JAX00244445		JAX00244446		JAX00244447		JAX00244451		JAX00244453		JAX00244454		JAX00001554		JAX00001555		JAX00244458		JAX00244460		JAX00191052		JAX00001557		JAX00001561		JAX00244469		JAX00001563		JAX00191054		JAX00244479		JAX00001567		JAX00244487		JAX00244489		JAX00244493		JAX00001569		JAX00191056		JAX00244494		JAX00244501		JAX00001571		JAX00244507		JAX00244509		JAX00244519		JAX00001577		JAX00244525		JAX00244527		JAX00244528		JAX00244533		JAX00244534		JAX00244535		JAX00244541		JAX00244542		JAX00244554		JAX00244556		JAX00001583		JAX00244567		JAX00191062		JAX00001589		JAX00244574		JAX00244575		JAX00244591		JAX00244604		JAX00244608		JAX00001593		JAX00244611		JAX00191066		JAX00244614		JAX00001597		JAX00244627		JAX00001599		JAX00001600		JAX00244630		JAX00244635		JAX00244640		JAX00244641		JAX00244642		JAX00244645		JAX00244649		JAX00244652		JAX00244654		JAX00244655		JAX00244659		JAX00001606		JAX00244661		JAX00001608		JAX00001610		JAX00244662		JAX00244665		JAX00191073		JAX00191074		JAX00001615		JAX00244672		JAX00244674		JAX00244675		JAX00244679		JAX00244680		JAX00244681		JAX00001621		JAX00244691		JAX00244702		JAX00244707		JAX00244710		JAX00001625		JAX00244712		JAX00244713		JAX00001628		JAX00244722		JAX00244724		JAX00244725		JAX00244729		JAX00244732		JAX00244739		JAX00244748		JAX00001636		JAX00244751		JAX00244755		JAX00244756		JAX00244760		JAX00244762		JAX00001639		JAX00001644		JAX00001646		JAX00191079		JAX00244780		JAX00001647		JAX00001648		JAX00244786		JAX00001650		JAX00244789		JAX00244792		JAX00001654		JAX00001660		JAX00191084		JAX00244799		JAX00244800		JAX00244802		JAX00244809		JAX00244813		JAX00244814		JAX00244823		JAX00244834		JAX00244835		JAX00001669		JAX00001670		JAX00244839		JAX00244840		JAX00001672		JAX00001673		JAX00244845		JAX00244847		JAX00244848		JAX00001674		JAX00001675		JAX00244871		JAX00244875		JAX00244876		JAX00244880		JAX00244882		JAX00244883		JAX00244886		JAX00244889		JAX00244894		JAX00244899		JAX00244900		JAX00244904		JAX00244923		JAX00244924		JAX00244926		JAX00244933		JAX00244934		JAX00244945		JAX00244946		JAX00244947		JAX00244948		JAX00001699		JAX00191098		JAX00244952		JAX00244955		JAX00244964		JAX00244979		JAX00244986		JAX00188692		JAX00244988		JAX00001711		JAX00191099		JAX00244993		JAX00001714		JAX00244997		JAX00244998		JAX00001716		JAX00001718		JAX00245003		JAX00245006		JAX00245011		JAX00001723		JAX00245019		JAX00245020		JAX00245023		JAX00001724		JAX00245028		JAX00001725		JAX00001728		JAX00245032		JAX00245036		JAX00001732		JAX00001733		JAX00001735		JAX00245044		JAX00001739		JAX00245046		JAX00245049		JAX00245052		JAX00001743		JAX00188693		JAX00245062		JAX00245063		JAX00245065		JAX00001748		JAX00245067		JAX00001750		JAX00245068		JAX00001751		JAX00001753		JAX00245075		JAX00191119		JAX00245077		JAX00245082		JAX00245083		JAX00245084		JAX00245085		JAX00245087		JAX00001759		JAX00245090		JAX00245093		JAX00001761		JAX00245094		JAX00001762		JAX00245095		JAX00001765		JAX00245112		JAX00245113		JAX00245114		JAX00001768		JAX00245118		JAX00245119		JAX00001771		JAX00245131		JAX00001777		JAX00245133		JAX00001778		JAX00245137		JAX00001781		JAX00001782		JAX00001783		JAX00001784		JAX00001786		JAX00001787		JAX00245143		JAX00245146		JAX00001796		JAX00001799		JAX00001801		JAX00245163		JAX00245164		JAX00245165		JAX00001808		JAX00001810		JAX00245178		JAX00245183		JAX00245184		JAX00245185		JAX00001817		JAX00245194		JAX00245195		JAX00001821		JAX00245197		JAX00191138		JAX00191139		JAX00245199		JAX00001827		JAX00001828		JAX00245209		JAX00245210		JAX00001833		JAX00001834		JAX00245211		JAX00001836		JAX00001837		JAX00001840		JAX00245224		JAX00245225		JAX00245228		JAX00001842		JAX00001843		JAX00245233		JAX00245234		JAX00001849		JAX00245239		JAX00001858		JAX00001859		JAX00245247		JAX00001860		JAX00245250		JAX00001861		JAX00245251		JAX00245252		JAX00001862		JAX00245257		JAX00245264		JAX00001863		JAX00001865		JAX00245278		JAX00245279		JAX00245283		JAX00001873		JAX00245290		JAX00001876		JAX00245291		JAX00191157		JAX00001887		JAX00001888		JAX00245309		JAX00245313		JAX00245318		JAX00191161		JAX00001904		JAX00245322		JAX00001905		JAX00001906		JAX00245325		JAX00191166		JAX00001909		JAX00245330		JAX00245331		JAX00245332		JAX00001916		JAX00245345		JAX00001923		JAX00245348		JAX00245357		JAX00245358		JAX00001930		JAX00001932		JAX00001933		JAX00245362		JAX00245372		JAX00245376		JAX00001941		JAX00245381		JAX00001942		JAX00001943		JAX00001945		JAX00245384		JAX00245388		JAX00001952		JAX00001953		JAX00001956		JAX00245401		JAX00245405		JAX00245411		JAX00001966		JAX00245412		JAX00245413		JAX00001968		JAX00245420		JAX00001969		JAX00245427		JAX00001971		JAX00001972		JAX00245445		JAX00001988		JAX00245449		JAX00001989		JAX00245450		JAX00245453		JAX00245454		JAX00001993		JAX00245460		JAX00245461		JAX00245468		JAX00245470		JAX00245474		JAX00245478		JAX00191194		JAX00191195		JAX00245484		JAX00245486		JAX00002014		JAX00002016		JAX00245493		JAX00245495		JAX00245498		JAX00245499		JAX00245501		JAX00002019		JAX00245507		JAX00002024		JAX00002025		JAX00002026		JAX00245516		JAX00245517		JAX00002029		JAX00002030		JAX00002031		JAX00191205		JAX00002037		JAX00002041		JAX00245529		JAX00245530		JAX00002044		JAX00245532		JAX00245535		JAX00245536		JAX00002048		JAX00245546		JAX00245547		JAX00002052		JAX00002053		JAX00002054		JAX00245550		JAX00245551		JAX00002056		JAX00002062		JAX00245564		JAX00245565		JAX00245569		JAX00245571		JAX00245573		JAX00245575		JAX00245577		JAX00002072		JAX00245580		JAX00245582		JAX00002073		JAX00002074		JAX00002075		JAX00245586		JAX00245589		JAX00245590		JAX00002077		JAX00191212		JAX00002079		JAX00002081		JAX00002082		JAX00002086		JAX00002087		JAX00191216		JAX00245613		JAX00245615		JAX00245618		JAX00245621		JAX00002092		JAX00245628		JAX00245631		JAX00245636		JAX00188702		JAX00188703		JAX00245642		JAX00245645		JAX00245646		JAX00245647		JAX00245649		JAX00245650		JAX00002097		JAX00245656		JAX00245662		JAX00002104		JAX00245673		JAX00245675		JAX00245685		JAX00245688		JAX00245689		JAX00245691		JAX00245695		JAX00002117		JAX00002121		JAX00002122		JAX00245701		JAX00002126		JAX00002128		JAX00002130		JAX00191230		JAX00245717		JAX00002133		JAX00002135		JAX00002137		JAX00002138		JAX00002139		JAX00245722		JAX00245725		JAX00245727		JAX00245728		JAX00245729		JAX00002145		JAX00245736		JAX00245737		JAX00245738		JAX00245741		JAX00245742		JAX00002160		JAX00002162		JAX00002166		JAX00002167		JAX00245754		JAX00002174		JAX00245759		JAX00245761		JAX00245762		JAX00245763		JAX00245765		JAX00245772		JAX00002181		JAX00245780		JAX00002184		JAX00002186		JAX00245782		JAX00245784		JAX00245788		JAX00002189		JAX00002190		JAX00245800		JAX00002195		JAX00245811		JAX00245812		JAX00245815		JAX00245819		JAX00002199		JAX00245821		JAX00245831		JAX00002206		JAX00245841		JAX00245842		JAX00188706		JAX00002209		JAX00245845		JAX00245847		JAX00245848		JAX00002211		JAX00245851		JAX00002212		JAX00245853		JAX00245856		JAX00245859		JAX00245860		JAX00002214		JAX00002215		JAX00002216		JAX00245868		JAX00245869		JAX00002217		JAX00245873		JAX00191259		JAX00191260		JAX00245889		JAX00245893		JAX00191263		JAX00245900		JAX00002227		JAX00245902		JAX00002228		JAX00245906		JAX00245909		JAX00002231		JAX00245918		JAX00245927		JAX00245929		JAX00002234		JAX00245936		JAX00245939		JAX00002235		JAX00245948		JAX00245949		JAX00245957		JAX00245966		JAX00245967		JAX00245968		JAX00245972		JAX00002244		JAX00245977		JAX00245988		JAX00002251		JAX00002253		JAX00002256		JAX00246015		JAX00246019		JAX00246037		JAX00002264		JAX00246041		JAX00246048		JAX00191270		JAX00246051		JAX00246052		JAX00002270		JAX00246061		JAX00246074		JAX00002272		JAX00246075		JAX00246078		JAX00246079		JAX00246081		JAX00002276		JAX00246084		JAX00246086		JAX00246088		JAX00002277		JAX00246091		JAX00246095		JAX00246100		JAX00246101		JAX00246103		JAX00002284		JAX00246106		JAX00246107		JAX00246108		JAX00246109		JAX00002285		JAX00246113		JAX00246117		JAX00246120		JAX00246123		JAX00246125		JAX00191273		JAX00002294		JAX00246129		JAX00246130		JAX00246135		JAX00246136		JAX00246138		JAX00002298		JAX00246142		JAX00246143		JAX00002299		JAX00002300		JAX00246149		JAX00002302		JAX00002304		JAX00002305		JAX00246154		JAX00246156		JAX00246159		JAX00246162		JAX00246164		JAX00246166		JAX00246169		JAX00246170		JAX00002307		JAX00246176		JAX00246177		JAX00246184		JAX00191277		JAX00246189		JAX00246190		JAX00246193		JAX00246197		JAX00246199		JAX00246207		JAX00246208		JAX00002317		JAX00246212		JAX00246218		JAX00246222		JAX00246230		JAX00246233		JAX00002323		JAX00246234		JAX00246235		JAX00246238		JAX00246239		JAX00246240		JAX00246242		JAX00002326		JAX00246251		JAX00246253		JAX00246254		JAX00246255		JAX00246256		JAX00246257		JAX00246258		JAX00246259		JAX00246260		JAX00246283		JAX00191284		JAX00246294		JAX00246295		JAX00246296		JAX00002339		JAX00002341		JAX00246309		JAX00246313		JAX00002343		JAX00246314		JAX00002344		JAX00246324		JAX00002348		JAX00246337		JAX00246338		JAX00246339		JAX00246340		JAX00246349		JAX00246351		JAX00246352		JAX00002352		JAX00246362		JAX00246363		JAX00246365		JAX00246368		JAX00246370		JAX00246371		JAX00246377		JAX00246378		JAX00002358		JAX00002359		JAX00246383		JAX00002361		JAX00188709		JAX00246400		JAX00246405		JAX00002368		JAX00246422		JAX00246424		JAX00246430		JAX00246435		JAX00246447		JAX00246451		JAX00246457		JAX00246458		JAX00246459		JAX00246463		JAX00246464		JAX00246465		JAX00246467		JAX00002377		JAX00002378		JAX00246469		JAX00246471		JAX00246473		JAX00002380		JAX00246475		JAX00002381		JAX00246481		JAX00002382		JAX00246482		JAX00002384		JAX00191306		JAX00246492		JAX00246493		JAX00246495		JAX00246498		JAX00246499		JAX00246502		JAX00246505		JAX00246506		JAX00246508		JAX00246519		JAX00246520		JAX00246521		JAX00002390		JAX00246524		JAX00246527		JAX00246529		JAX00246533		JAX00002392		JAX00246539		JAX00246541		JAX00246544		JAX00246546		JAX00246551		JAX00002397		JAX00246562		JAX00246565		JAX00246566		JAX00246568		JAX00002401		JAX00246582		JAX00246586		JAX00246587		JAX00246589		JAX00002403		JAX00246590		JAX00246591		JAX00246597		JAX00002409		JAX00246599		JAX00002411		JAX00246604		JAX00246605		JAX00246608		JAX00246611		JAX00246615		JAX00246617		JAX00002416		JAX00246618		JAX00246621		JAX00002420		JAX00246638		JAX00246641		JAX00246644		JAX00246645		JAX00246650		JAX00246653		JAX00246654		JAX00246656		JAX00246657		JAX00246660		JAX00246663		JAX00246665		JAX00246666		JAX00246667		JAX00246671		JAX00246673		JAX00246682		JAX00246686		JAX00246689		JAX00246690		JAX00191323		JAX00246694		JAX00246695		JAX00246696		JAX00002436		JAX00246698		JAX00002438		JAX00246699		JAX00246700		JAX00002439		JAX00246706		JAX00002441		JAX00246708		JAX00246712		JAX00246713		JAX00246714		JAX00002442		JAX00246719		JAX00246724		JAX00246726		JAX00246728		JAX00002445		JAX00246733		JAX00246736		JAX00246740		JAX00002448		JAX00002451		JAX00246751		JAX00246752		JAX00246760		JAX00246769		JAX00246773		JAX00002456		JAX00246775		JAX00246776		JAX00246779		JAX00246786		JAX00246787		JAX00002457		JAX00246788		JAX00002458		JAX00002459		JAX00246794		JAX00246797		JAX00246801		JAX00246803		JAX00246804		JAX00246805		JAX00246806		JAX00246808		JAX00246809		JAX00246810		JAX00246813		JAX00246815		JAX00191332		JAX00191333		JAX00246818		JAX00246826		JAX00246827		JAX00246828		JAX00246830		JAX00246836		JAX00002465		JAX00246847		JAX00002467		JAX00002468		JAX00246852		JAX00246857		JAX00002470		JAX00246861		JAX00246863		JAX00246869		JAX00246872		JAX00246874		JAX00246883		JAX00246885		JAX00246893		JAX00246895		JAX00246901		JAX00246903		JAX00246905		JAX00246907		JAX00246910		JAX00002476		JAX00002477		JAX00246917		JAX00246924		JAX00246927		JAX00246933		JAX00246936		JAX00246938		JAX00246944		JAX00246949		JAX00246950		JAX00246951		JAX00246952		JAX00002481		JAX00246955		JAX00246959		JAX00246961		JAX00246962		JAX00002484		JAX00246966		JAX00246972		JAX00002487		JAX00246985		JAX00246988		JAX00246991		JAX00246994		JAX00246997		JAX00002493		JAX00002494		JAX00247019		JAX00002497		JAX00191342		JAX00002501		JAX00247031		JAX00247034		JAX00002503		JAX00002505		JAX00002507		JAX00247044		JAX00247050		JAX00247059		JAX00002508		JAX00002510		JAX00002511		JAX00191346		JAX00247074		JAX00191349		JAX00247082		JAX00247090		JAX00002517		JAX00247097		JAX00247099		JAX00247100		JAX00247101		JAX00247102		JAX00247104		JAX00247108		JAX00002520		JAX00247109		JAX00247110		JAX00247111		JAX00247115		JAX00247118		JAX00002524		JAX00002525		JAX00247130		JAX00247131		JAX00247133		JAX00247134		JAX00247136		JAX00002527		JAX00002528		JAX00247140		JAX00247149		JAX00002531		JAX00247154		JAX00191352		JAX00247157		JAX00247158		JAX00247162		JAX00247165		JAX00247168		JAX00247176		JAX00247178		JAX00002535		JAX00247184		JAX00247185		JAX00247189		JAX00247191		JAX00247193		JAX00247202		JAX00247205		JAX00247208		JAX00247213		JAX00247215		JAX00247223		JAX00002544		JAX00247229		JAX00247230		JAX00247236		JAX00247241		JAX00247246		JAX00002550		JAX00247251		JAX00191355		JAX00247253		JAX00247254		JAX00002552		JAX00002553		JAX00002555		JAX00247266		JAX00247271		JAX00002556		JAX00002560		JAX00247287		JAX00002561		JAX00247289		JAX00247290		JAX00247291		JAX00247292		JAX00247293		JAX00247296		JAX00002563		JAX00002564		JAX00247306		JAX00247307		JAX00002568		JAX00002569		JAX00247328		JAX00002574		JAX00247339		JAX00002575		JAX00002576		JAX00247344		JAX00247347		JAX00002577		JAX00002579		JAX00247367		JAX00002582		JAX00247372		JAX00247373		JAX00247375		JAX00247377		JAX00247379		JAX00247380		JAX00247381		JAX00247383		JAX00002585		JAX00247389		JAX00247390		JAX00247406		JAX00247422		JAX00002595		JAX00247426		JAX00247428		JAX00002599		JAX00002600		JAX00002601		JAX00191370		JAX00247433		JAX00191375		JAX00247441		JAX00002607		JAX00002608		JAX00247448		JAX00247449		JAX00247450		JAX00247455		JAX00247460		JAX00247464		JAX00002617		JAX00247467		JAX00247475		JAX00002623		JAX00002625		JAX00191381		JAX00247477		JAX00247478		JAX00247480		JAX00247484		JAX00002630		JAX00247489		JAX00247490		JAX00247491		JAX00002633		JAX00247504		JAX00247505		JAX00247507		JAX00002636		JAX00247515		JAX00247516		JAX00247523		JAX00247525		JAX00247530		JAX00247538		JAX00247539		JAX00247542		JAX00247548		JAX00247551		JAX00247560		JAX00247564		JAX00247568		JAX00247571		JAX00247578		JAX00191390		JAX00247580		JAX00247585		JAX00002650		JAX00247590		JAX00002653		JAX00247595		JAX00247596		JAX00247601		JAX00247605		JAX00002656		JAX00247607		JAX00247609		JAX00247610		JAX00247611		JAX00247617		JAX00247620		JAX00247623		JAX00247627		JAX00002665		JAX00247628		JAX00247632		JAX00247634		JAX00247635		JAX00247643		JAX00002668		JAX00247645		JAX00247658		JAX00247666		JAX00247667		JAX00247670		JAX00247672		JAX00247673		JAX00002673		JAX00002675		JAX00247693		JAX00247695		JAX00247696		JAX00002679		JAX00247703		JAX00247704		JAX00247705		JAX00247707		JAX00247712		JAX00247715		JAX00247716		JAX00247717		JAX00247719		JAX00247721		JAX00002684		JAX00247727		JAX00247743		JAX00247747		JAX00247756		JAX00247759		JAX00247760		JAX00247765		JAX00247767		JAX00247776		JAX00002689		JAX00002690		JAX00247779		JAX00247789		JAX00002691		JAX00247794		JAX00247803		JAX00247805		JAX00247807		JAX00247809		JAX00247810		JAX00247815		JAX00247816		JAX00002697		JAX00247817		JAX00247818		JAX00002699		JAX00247825		JAX00002700		JAX00002701		JAX00247831		JAX00247839		JAX00191403		JAX00002703		JAX00002705		JAX00247841		JAX00247842		JAX00247843		JAX00247850		JAX00247860		JAX00247861		JAX00247862		JAX00247864		JAX00247865		JAX00247866		JAX00002707		JAX00002708		JAX00247875		JAX00002711		JAX00247877		JAX00247884		JAX00247885		JAX00247887		JAX00247891		JAX00002713		JAX00002714		JAX00002718		JAX00247907		JAX00247910		JAX00247914		JAX00247915		JAX00191409		JAX00247923		JAX00002724		JAX00247931		JAX00247934		JAX00247949		JAX00247950		JAX00002730		JAX00247952		JAX00247954		JAX00002732		JAX00002733		JAX00002735		JAX00247959		JAX00247968		JAX00247969		JAX00191415		JAX00002738		JAX00247973		JAX00002743		JAX00247989		JAX00247992		JAX00247993		JAX00248002		JAX00002747		JAX00248017		JAX00002749		JAX00248019		JAX00248021		JAX00248025		JAX00248028		JAX00248036		JAX00248043		JAX00248046		JAX00248048		JAX00248050		JAX00191422		JAX00248064		JAX00248066		JAX00248067		JAX00248069		JAX00248070		JAX00248071		JAX00248072		JAX00248073		JAX00248078		JAX00248081		JAX00248084		JAX00248086		JAX00248087		JAX00248089		JAX00248097		JAX00248098		JAX00248099		JAX00248103		JAX00248106		JAX00002767		JAX00248110		JAX00248113		JAX00002771		JAX00248130		JAX00248134		JAX00248135		JAX00248137		JAX00248139		JAX00002773		JAX00248145		JAX00002774		JAX00248146		JAX00248149		JAX00248150		JAX00248153		JAX00248158		JAX00002778		JAX00248166		JAX00248169		JAX00248170		JAX00248171		JAX00248179		JAX00248180		JAX00002785		JAX00248182		JAX00248184		JAX00248186		JAX00248190		JAX00248192		JAX00248195		JAX00002789		JAX00248203		JAX00002790		JAX00248207		JAX00248208		JAX00002791		JAX00248210		JAX00248211		JAX00002792		JAX00248219		JAX00248221		JAX00248222		JAX00248229		JAX00002794		JAX00248236		JAX00248242		JAX00248243		JAX00248249		JAX00248251		JAX00248254		JAX00248258		JAX00248259		JAX00248260		JAX00248261		JAX00248262		JAX00248265		JAX00248267		JAX00248271		JAX00248272		JAX00248282		JAX00248283		JAX00002803		JAX00002804		JAX00248284		JAX00191431		JAX00248287		JAX00002807		JAX00248288		JAX00248291		JAX00248293		JAX00248297		JAX00002814		JAX00002815		JAX00248305		JAX00248308		JAX00248311		JAX00248312		JAX00248314		JAX00248318		JAX00248324		JAX00248325		JAX00002823		JAX00002826		JAX00248335		JAX00248336		JAX00248338		JAX00248342		JAX00002831		JAX00248355		JAX00002834		JAX00248356		JAX00002839		JAX00002840		JAX00248376		JAX00191439		JAX00248377		JAX00002842		JAX00248383		JAX00248384		JAX00248385		JAX00248386		JAX00248388		JAX00248389		JAX00248393		JAX00002848		JAX00248403		JAX00248404		JAX00248407		JAX00248408		JAX00248409		JAX00002853		JAX00002855		JAX00248413		JAX00002856		JAX00002858		JAX00248416		JAX00248417		JAX00248419		JAX00191449		JAX00002859		JAX00248423		JAX00002863		JAX00248425		JAX00248426		JAX00248427		JAX00248429		JAX00248435		JAX00248440		JAX00002871		JAX00248448		JAX00248455		JAX00248458		JAX00248459		JAX00248460		JAX00002878		JAX00002881		JAX00248465		JAX00002882		JAX00248473		JAX00191457		JAX00248478		JAX00248488		JAX00248489		JAX00002888		JAX00002889		JAX00002893		JAX00248501		JAX00002894		JAX00248506		JAX00248507		JAX00248513		JAX00248515		JAX00248517		JAX00248518		JAX00248523		JAX00002901		JAX00002903		JAX00002905		JAX00248529		JAX00191466		JAX00002906		JAX00002907		JAX00002908		JAX00002909		JAX00002911		JAX00248559		JAX00002912		JAX00248565		JAX00248570		JAX00248571		JAX00248573		JAX00002917		JAX00248578		JAX00002920		JAX00248580		JAX00248581		JAX00248582		JAX00248586		JAX00248593		JAX00248595		JAX00248600		JAX00248603		JAX00248605		JAX00248607		JAX00248608		JAX00002926		JAX00248611		JAX00002927		JAX00248612		JAX00248619		JAX00248621		JAX00248626		JAX00248629		JAX00248632		JAX00248634		JAX00248637		JAX00248648		JAX00248649		JAX00002936		JAX00248651		JAX00002939		JAX00248660		JAX00191474		JAX00248665		JAX00002940		JAX00248668		JAX00188726		JAX00248672		JAX00002943		JAX00248682		JAX00248683		JAX00002944		JAX00002945		JAX00248687		JAX00248688		JAX00248689		JAX00248695		JAX00248696		JAX00248697		JAX00002946		JAX00248698		JAX00248699		JAX00248700		JAX00002947		JAX00248706		JAX00248708		JAX00248709		JAX00002950		JAX00002951		JAX00248710		JAX00248711		JAX00248716		JAX00248721		JAX00002952		JAX00248726		JAX00248727		JAX00248730		JAX00248731		JAX00248732		JAX00248739		JAX00248740		JAX00248741		JAX00248743		JAX00002956		JAX00248748		JAX00248751		JAX00248752		JAX00248757		JAX00248764		JAX00248771		JAX00248774		JAX00248779		JAX00002968		JAX00248796		JAX00248801		JAX00248802		JAX00248805		JAX00002974		JAX00002975		JAX00248807		JAX00248809		JAX00248812		JAX00248814		JAX00248815		JAX00248827		JAX00248829		JAX00248830		JAX00248832		JAX00002986		JAX00002992		JAX00248839		JAX00248843		JAX00248845		JAX00248847		JAX00248851		JAX00248857		JAX00191491		JAX00191492		JAX00248865		JAX00248871		JAX00248872		JAX00003000		JAX00248879		JAX00248881		JAX00248892		JAX00003003		JAX00003005		JAX00248898		JAX00248903		JAX00003006		JAX00248914		JAX00248915		JAX00003010		JAX00003011		JAX00248922		JAX00248924		JAX00248925		JAX00248927		JAX00248929		JAX00248931		JAX00003012		JAX00248939		JAX00248942		JAX00003018		JAX00003019		JAX00248955		JAX00248959		JAX00003025		JAX00191498		JAX00248971		JAX00003026		JAX00248974		JAX00248976		JAX00191500		JAX00248978		JAX00248979		JAX00248980		JAX00248982		JAX00003028		JAX00248985		JAX00248988		JAX00248990		JAX00248991		JAX00248993		JAX00248996		JAX00191501		JAX00248999		JAX00191503		JAX00003033		JAX00249000		JAX00249001		JAX00249013		JAX00249015		JAX00003041		JAX00249020		JAX00003042		JAX00003043		JAX00003044		JAX00249028		JAX00003045		JAX00249030		JAX00249032		JAX00249033		JAX00249034		JAX00249036		JAX00249039		JAX00249040		JAX00003049		JAX00249043		JAX00249048		JAX00249053		JAX00249057		JAX00249058		JAX00003052		JAX00249065		JAX00249066		JAX00249068		JAX00249071		JAX00249075		JAX00249078		JAX00249080		JAX00249085		JAX00249087		JAX00003063		JAX00003065		JAX00249097		JAX00003067		JAX00249105		JAX00249107		JAX00003069		JAX00249112		JAX00249114		JAX00249115		JAX00249119		JAX00249123		JAX00249125		JAX00249129		JAX00249132		JAX00249133		JAX00249137		JAX00003076		JAX00249140		JAX00249144		JAX00249145		JAX00249149		JAX00249150		JAX00003077		JAX00249154		JAX00249161		JAX00249162		JAX00003088		JAX00249186		JAX00249187		JAX00249191		JAX00249192		JAX00249194		JAX00249198		JAX00003096		JAX00249199		JAX00249200		JAX00003098		JAX00191517		JAX00191518		JAX00249211		JAX00003105		JAX00249219		JAX00249221		JAX00249227		JAX00249229		JAX00003112		JAX00249245		JAX00003116		JAX00249253		JAX00249257		JAX00249258		JAX00003119		JAX00249267		JAX00003120		JAX00003122		JAX00249273		JAX00249275		JAX00249276		JAX00003132		JAX00249294		JAX00249295		JAX00249298		JAX00249299		JAX00249301		JAX00249302		JAX00249308		JAX00249310		JAX00249311		JAX00003146		JAX00191527		JAX00191528		JAX00003148		JAX00249318		JAX00249319		JAX00249321		JAX00003151		JAX00249328		JAX00191529		JAX00249329		JAX00249330		JAX00249332		JAX00249334		JAX00249335		JAX00249342		JAX00249343		JAX00249344		JAX00249348		JAX00249353		JAX00003170		JAX00249354		JAX00249355		JAX00249358		JAX00249361		JAX00249362		JAX00249365		JAX00003171		JAX00249367		JAX00249368		JAX00249371		JAX00249373		JAX00003175		JAX00249377		JAX00249378		JAX00249383		JAX00003178		JAX00003181		JAX00249395		JAX00249407		JAX00249408		JAX00249409		JAX00249410		JAX00249414		JAX00249416		JAX00003188		JAX00191536		JAX00249424		JAX00249427		JAX00249431		JAX00003192		JAX00249444		JAX00003197		JAX00249446		JAX00249448		JAX00249449		JAX00249450		JAX00249451		JAX00249465		JAX00249468		JAX00249475		JAX00249476		JAX00003205		JAX00249479		JAX00249490		JAX00249492		JAX00249493		JAX00249494		JAX00249498		JAX00003211		JAX00249505		JAX00249508		JAX00249509		JAX00003215		JAX00249514		JAX00249515		JAX00249517		JAX00249521		JAX00249523		JAX00249524		JAX00249525		JAX00003218		JAX00003220		JAX00249538		JAX00003224		JAX00003254		JAX00249543		JAX00249544		JAX00249546		JAX00191551		JAX00003231		JAX00249561		JAX00249562		JAX00003233		JAX00249565		JAX00249568		JAX00249577		JAX00249579		JAX00003242		JAX00249581		JAX00003249		JAX00003250		JAX00249609		JAX00249612		JAX00249613		JAX00249616		JAX00249617		JAX00249618		JAX00249622		JAX00003260		JAX00003262		JAX00249635		JAX00249641		JAX00249643		JAX00191555		JAX00249651		JAX00003266		JAX00249654		JAX00003270		JAX00249666		JAX00003273		JAX00249672		JAX00249673		JAX00249675		JAX00249678		JAX00249681		JAX00249682		JAX00249685		JAX00003277		JAX00249690		JAX00249691		JAX00249692		JAX00003280		JAX00003281		JAX00249700		JAX00249706		JAX00249707		JAX00249711		JAX00249712		JAX00249713		JAX00249716		JAX00249717		JAX00249723		JAX00249727		JAX00249728		JAX00249729		JAX00003287		JAX00249732		JAX00003289		JAX00003290		JAX00249741		JAX00249743		JAX00003291		JAX00249745		JAX00249750		JAX00249751		JAX00003297		JAX00003299		JAX00249767		JAX00003303		JAX00003304		JAX00003305		JAX00249775		JAX00003307		JAX00003311		JAX00249781		JAX00249787		JAX00003318		JAX00003320		JAX00003321		JAX00249806		JAX00003325		JAX00003327		JAX00003329		JAX00249816		JAX00003330		JAX00249822		JAX00249831		JAX00249832		JAX00249834		JAX00249835		JAX00249838		JAX00249840		JAX00249843		JAX00249852		JAX00249854		JAX00003336		JAX00003339		JAX00249864		JAX00003347		JAX00249868		JAX00249869		JAX00191582		JAX00249879		JAX00249894		JAX00249902		JAX00249903		JAX00249905		JAX00249906		JAX00003364		JAX00249912		JAX00249914		JAX00003369		JAX00249917		JAX00003372		JAX00003373		JAX00003374		JAX00003375		JAX00249927		JAX00249928		JAX00249929		JAX00003378		JAX00188733		JAX00003379		JAX00003385		JAX00249936		JAX00003388		JAX00249952		JAX00249956		JAX00249957		JAX00249959		JAX00249962		JAX00003402		JAX00003403		JAX00003405		JAX00249975		JAX00003411		JAX00003413		JAX00003415		JAX00249984		JAX00003416		JAX00249989		JAX00003419		JAX00003422		JAX00249999		JAX00250000		JAX00250003		JAX00191606		JAX00250022		JAX00003438		JAX00003439		JAX00250025		JAX00250029		JAX00250030		JAX00003441		JAX00250034		JAX00250035		JAX00250036		JAX00003447		JAX00250038		JAX00003449		JAX00003452		JAX00191614		JAX00250046		JAX00003457		JAX00250049		JAX00250051		JAX00250056		JAX00003462		JAX00250059		JAX00003465		JAX00003466		JAX00003470		JAX00003471		JAX00191619		JAX00003475		JAX00250074		JAX00003476		JAX00003477		JAX00003478		JAX00250076		JAX00250080		JAX00003483		JAX00250084		JAX00003486		JAX00250089		JAX00250090		JAX00250091		JAX00191626		JAX00191627		JAX00250094		JAX00250099		JAX00003498		JAX00250107		JAX00250111		JAX00250113		JAX00003504		JAX00250115		JAX00250117		JAX00250118		JAX00003508		JAX00250125		JAX00250136		JAX00250143		JAX00250147		JAX00250152		JAX00250153		JAX00250154		JAX00003524		JAX00003526		JAX00250162		JAX00003529		JAX00250173		JAX00250174		JAX00250176		JAX00003530		JAX00250179		JAX00003537		JAX00191640		JAX00003539		JAX00003540		JAX00250186		JAX00250192		JAX00003542		JAX00003543		JAX00003546		JAX00250202		JAX00250207		JAX00250212		JAX00250216		JAX00003552		JAX00003553		JAX00250220		JAX00250221		JAX00003555		JAX00003556		JAX00250230		JAX00250234		JAX00003560		JAX00250239		JAX00250241		JAX00250243		JAX00250258		JAX00003568		JAX00250271		JAX00250272		JAX00003577		JAX00003578		JAX00250276		JAX00250280		JAX00003584		JAX00250286		JAX00250289		JAX00250291		JAX00250292		JAX00003589		JAX00003591		JAX00250296		JAX00191655		JAX00250297		JAX00250299		JAX00003592		JAX00250305		JAX00003594		JAX00250307		JAX00250310		JAX00250311		JAX00250312		JAX00250315		JAX00003596		JAX00250339		JAX00250341		JAX00250342		JAX00250343		JAX00250344		JAX00003601		JAX00250345		JAX00250346		JAX00250347		JAX00250348		JAX00250349		JAX00250351		JAX00250354		JAX00250369		JAX00250384		JAX00191664		JAX00003611		JAX00003612		JAX00250388		JAX00250389		JAX00191665		JAX00250400		JAX00250403		JAX00250405		JAX00250406		JAX00250408		JAX00003621		JAX00250413		JAX00250414		JAX00188741		JAX00250421		JAX00250425		JAX00250428		JAX00250430		JAX00003627		JAX00250435		JAX00250437		JAX00003628		JAX00250438		JAX00250439		JAX00250448		JAX00250452		JAX00250453		JAX00250460		JAX00250465		JAX00003634		JAX00250473		JAX00250474		JAX00250477		JAX00003639		JAX00250482		JAX00250491		JAX00250492		JAX00250493		JAX00191674		JAX00250503		JAX00003644		JAX00250504		JAX00250512		JAX00250514		JAX00250516		JAX00250523		JAX00250526		JAX00250529		JAX00003646		JAX00250534		JAX00250536		JAX00250538		JAX00250541		JAX00250543		JAX00250548		JAX00250553		JAX00250556		JAX00250557		JAX00250558		JAX00250563		JAX00250564		JAX00250566		JAX00003654		JAX00250573		JAX00003656		JAX00250576		JAX00250577		JAX00250578		JAX00250579		JAX00191680		JAX00250588		JAX00250607		JAX00250608		JAX00003661		JAX00250614		JAX00250616		JAX00250624		JAX00250625		JAX00250628		JAX00003667		JAX00250631		JAX00250634		JAX00250635		JAX00003668		JAX00250644		JAX00250645		JAX00003670		JAX00003671		JAX00250655		JAX00250656		JAX00191685		JAX00250677		JAX00003677		JAX00250679		JAX00250684		JAX00003680		JAX00250688		JAX00250690		JAX00250693		JAX00250694		JAX00250697		JAX00250699		JAX00250701		JAX00250706		JAX00003684		JAX00250709		JAX00250711		JAX00250712		JAX00250713		JAX00003686		JAX00250733		JAX00250735		JAX00250742		JAX00250743		JAX00250745		JAX00250746		JAX00250750		JAX00250752		JAX00250754		JAX00003697		JAX00250761		JAX00250766		JAX00250770		JAX00250772		JAX00003700		JAX00250780		JAX00250783		JAX00250786		JAX00250788		JAX00250790		JAX00003705		JAX00003707		JAX00250797		JAX00250798		JAX00250800		JAX00250801		JAX00250804		JAX00250806		JAX00250819		JAX00250824		JAX00250825		JAX00250832		JAX00250839		JAX00250842		JAX00250850		JAX00003715		JAX00250852		JAX00003721		JAX00003722		JAX00003723		JAX00250863		JAX00003726		JAX00250873		JAX00003728		JAX00250876		JAX00250881		JAX00250885		JAX00250886		JAX00250887		JAX00250888		JAX00250889		JAX00003735		JAX00250899		JAX00250900		JAX00250903		JAX00250905		JAX00250906		JAX00250907		JAX00250908		JAX00250910		JAX00250911		JAX00250912		JAX00003738		JAX00003739		JAX00250916		JAX00250919		JAX00250921		JAX00250924		JAX00003748		JAX00003751		JAX00003752		JAX00250942		JAX00250944		JAX00250945		JAX00191714		JAX00250950		JAX00250951		JAX00003755		JAX00250958		JAX00250959		JAX00250964		JAX00250967		JAX00191716		JAX00003762		JAX00250971		JAX00250976		JAX00250986		JAX00250987		JAX00250992		JAX00251019		JAX00003784		JAX00251029		JAX00251030		JAX00251031		JAX00003789		JAX00251038		JAX00251042		JAX00251049		JAX00251051		JAX00251055		JAX00251056		JAX00251057		JAX00251058		JAX00003798		JAX00251064		JAX00251065		JAX00251066		JAX00003800		JAX00251069		JAX00251070		JAX00251074		JAX00251078		JAX00251079		JAX00251080		JAX00251091		JAX00251093		JAX00251094		JAX00251097		JAX00251100		JAX00003808		JAX00003809		JAX00251108		JAX00251112		JAX00251117		JAX00003817		JAX00251123		JAX00251131		JAX00251133		JAX00251135		JAX00003829		JAX00003830		JAX00003831		JAX00251150		JAX00003832		JAX00251153		JAX00251156		JAX00251157		JAX00003837		JAX00191731		JAX00251158		JAX00251164		JAX00003839		JAX00251167		JAX00003841		JAX00191734		JAX00251168		JAX00251169		JAX00251170		JAX00003844		JAX00251173		JAX00251175		JAX00251178		JAX00251180		JAX00251185		JAX00251190		JAX00251196		JAX00251197		JAX00251200		JAX00251201		JAX00251202		JAX00003854		JAX00003858		JAX00251206		JAX00251211		JAX00251212		JAX00251214		JAX00251218		JAX00251222		JAX00251223		JAX00003863		JAX00251226		JAX00251228		JAX00251232		JAX00251237		JAX00251240		JAX00251241		JAX00251244		JAX00251247		JAX00251248		JAX00003867		JAX00251250		JAX00251256		JAX00251261		JAX00251262		JAX00251263		JAX00191741		JAX00003873		JAX00251280		JAX00251281		JAX00251283		JAX00251290		JAX00003876		JAX00251294		JAX00251296		JAX00251302		JAX00251304		JAX00251307		JAX00251310		JAX00251311		JAX00003878		JAX00251318		JAX00251320		JAX00251322		JAX00251331		JAX00251333		JAX00003883		JAX00251338		JAX00003887		JAX00251349		JAX00251364		JAX00251365		JAX00251370		JAX00003900		JAX00003901		JAX00251388		JAX00251389		JAX00003906		JAX00003907		JAX00251402		JAX00003910		JAX00003911		JAX00003914		JAX00003915		JAX00251410		JAX00003918		JAX00251412		JAX00251417		JAX00251424		JAX00251426		JAX00251427		JAX00003919		JAX00003921		JAX00003924		JAX00251439		JAX00003926		JAX00251446		JAX00003927		JAX00251451		JAX00251452		JAX00251453		JAX00251454		JAX00251461		JAX00251462		JAX00251464		JAX00251465		JAX00251466		JAX00251470		JAX00251478		JAX00003934		JAX00003936		JAX00251487		JAX00251488		JAX00251489		JAX00251491		JAX00251492		JAX00003937		JAX00003938		JAX00251498		JAX00251501		JAX00251506		JAX00251508		JAX00251516		JAX00251517		JAX00251518		JAX00251519		JAX00003942		JAX00003943		JAX00003945		JAX00251531		JAX00251537		JAX00003947		JAX00251551		JAX00251552		JAX00251553		JAX00251554		JAX00251557		JAX00251558		JAX00191763		JAX00003954		JAX00251568		JAX00251577		JAX00251583		JAX00003957		JAX00251590		JAX00251591		JAX00251594		JAX00251596		JAX00251597		JAX00251599		JAX00251600		JAX00251601		JAX00251602		JAX00251604		JAX00251605		JAX00251614		JAX00003966		JAX00251626		JAX00251627		JAX00003969		JAX00251638		JAX00251645		JAX00003975		JAX00251650		JAX00003976		JAX00251654		JAX00251659		JAX00251660		JAX00251663		JAX00003980		JAX00251672		JAX00251673		JAX00251681		JAX00251683		JAX00251686		JAX00251691		JAX00003988		JAX00003990		JAX00251708		JAX00191774		JAX00003992		JAX00003993		JAX00251723		JAX00251727		JAX00251732		JAX00251734		JAX00251735		JAX00003998		JAX00003999		JAX00251742		JAX00251746		JAX00251747		JAX00004003		JAX00251752		JAX00251753		JAX00251758		JAX00251760		JAX00004006		JAX00004007		JAX00191778		JAX00191779		JAX00004011		JAX00251774		JAX00251775		JAX00251779		JAX00251781		JAX00251783		JAX00251788		JAX00004017		JAX00251792		JAX00251793		JAX00004018		JAX00251797		JAX00004019		JAX00004020		JAX00251805		JAX00004021		JAX00004022		JAX00251812		JAX00251817		JAX00251825		JAX00191785		JAX00251829		JAX00251833		JAX00251834		JAX00191788		JAX00251840		JAX00191789		JAX00251842		JAX00251845		JAX00251848		JAX00251850		JAX00251852		JAX00251855		JAX00004035		JAX00191791		JAX00004037		JAX00251866		JAX00251869		JAX00251870		JAX00004041		JAX00004043		JAX00251879		JAX00004045		JAX00251883		JAX00251886		JAX00251888		JAX00251890		JAX00191794		JAX00251891		JAX00251902		JAX00004056		JAX00191797		JAX00251913		JAX00251920		JAX00004060		JAX00251922		JAX00004062		JAX00251929		JAX00251936		JAX00251938		JAX00191801		JAX00251943		JAX00251945		JAX00251946		JAX00004067		JAX00004068		JAX00251952		JAX00251956		JAX00251957		JAX00004071		JAX00251959		JAX00251966		JAX00004075		JAX00251967		JAX00251977		JAX00251979		JAX00004078		JAX00004079		JAX00004080		JAX00251981		JAX00251984		JAX00251985		JAX00004082		JAX00251990		JAX00251991		JAX00191802		JAX00251994		JAX00251995		JAX00251998		JAX00252001		JAX00004085		JAX00004086		JAX00252005		JAX00004087		JAX00004088		JAX00004092		JAX00252018		JAX00004093		JAX00004094		JAX00252025		JAX00252027		JAX00252028		JAX00004097		JAX00252034		JAX00252039		JAX00252041		JAX00252044		JAX00004103		JAX00004104		JAX00004107		JAX00252051		JAX00252053		JAX00252054		JAX00252064		JAX00252065		JAX00252067		JAX00252068		JAX00252069		JAX00252072		JAX00252073		JAX00252076		JAX00252079		JAX00252082		JAX00191812		JAX00004123		JAX00252092		JAX00252097		JAX00252099		JAX00252101		JAX00252105		JAX00252110		JAX00252111		JAX00004127		JAX00252114		JAX00252116		JAX00252120		JAX00252121		JAX00252122		JAX00252124		JAX00252126		JAX00252127		JAX00252130		JAX00004129		JAX00004131		JAX00191815		JAX00252132		JAX00004134		JAX00252142		JAX00252143		JAX00252149		JAX00252150		JAX00252151		JAX00252159		JAX00252161		JAX00004144		JAX00191819		JAX00252167		JAX00191820		JAX00004145		JAX00252169		JAX00004146		JAX00252172		JAX00004147		JAX00004148		JAX00191821		JAX00004149		JAX00252176		JAX00252177		JAX00004151		JAX00252178		JAX00252181		JAX00004153		JAX00252184		JAX00252186		JAX00252187		JAX00004156		JAX00004157		JAX00252196		JAX00252197		JAX00191829		JAX00252208		JAX00252215		JAX00252221		JAX00004175		JAX00252225		JAX00252231		JAX00004184		JAX00252244		JAX00004186		JAX00252247		JAX00004189		JAX00004190		JAX00252252		JAX00252254		JAX00252255		JAX00252263		JAX00252272		JAX00252274		JAX00252277		JAX00252278		JAX00252281		JAX00252288		JAX00252291		JAX00252297		JAX00252298		JAX00252299		JAX00252306		JAX00252307		JAX00004206		JAX00252323		JAX00252325		JAX00004207		JAX00252340		JAX00252347		JAX00252349		JAX00252350		JAX00252351		JAX00252353		JAX00004212		JAX00252354		JAX00252357		JAX00191840		JAX00004214		JAX00004215		JAX00252365		JAX00252372		JAX00252374		JAX00252376		JAX00252377		JAX00252379		JAX00004216		JAX00252387		JAX00004218		JAX00252391		JAX00004220		JAX00004221		JAX00252396		JAX00252397		JAX00252399		JAX00252400		JAX00252401		JAX00252403		JAX00252405		JAX00004223		JAX00191847		JAX00252411		JAX00252412		JAX00252413		JAX00252419		JAX00252425		JAX00252426		JAX00252428		JAX00004229		JAX00252435		JAX00004233		JAX00252444		JAX00252448		JAX00252451		JAX00252452		JAX00252454		JAX00252455		JAX00004240		JAX00252457		JAX00004242		JAX00004243		JAX00252469		JAX00004249		JAX00004251		JAX00252478		JAX00004253		JAX00252485		JAX00252486		JAX00252487		JAX00252488		JAX00004254		JAX00252490		JAX00004257		JAX00004258		JAX00004259		JAX00252497		JAX00252499		JAX00252500		JAX00191856		JAX00252504		JAX00252505		JAX00004262		JAX00252507		JAX00191858		JAX00252508		JAX00191859		JAX00191860		JAX00004268		JAX00252516		JAX00004274		JAX00004275		JAX00191862		JAX00191863		JAX00252519		JAX00252521		JAX00252523		JAX00252524		JAX00252529		JAX00252530		JAX00252532		JAX00252533		JAX00252534		JAX00252535		JAX00252540		JAX00252541		JAX00004283		JAX00004284		JAX00252551		JAX00252553		JAX00252558		JAX00004292		JAX00252563		JAX00004296		JAX00252565		JAX00252567		JAX00252575		JAX00252577		JAX00004301		JAX00004302		JAX00252580		JAX00252591		JAX00252593		JAX00252594		JAX00252597		JAX00252598		JAX00252601		JAX00004309		JAX00252605		JAX00252610		JAX00252611		JAX00004313		JAX00252618		JAX00252619		JAX00252622		JAX00004319		JAX00252628		JAX00252630		JAX00252631		JAX00252635		JAX00252636		JAX00004324		JAX00191876		JAX00252638		JAX00252639		JAX00252642		JAX00004328		JAX00252649		JAX00252653		JAX00252655		JAX00252656		JAX00252660		JAX00004335		JAX00252671		JAX00004338		JAX00252675		JAX00252679		JAX00191879		JAX00191880		JAX00252687		JAX00252690		JAX00252692		JAX00004344		JAX00252695		JAX00252698		JAX00252701		JAX00252702		JAX00252704		JAX00191882		JAX00004349		JAX00252707		JAX00252710		JAX00252715		JAX00004351		JAX00252720		JAX00004356		JAX00252737		JAX00252739		JAX00252741		JAX00004358		JAX00252742		JAX00004359		JAX00252747		JAX00252749		JAX00004360		JAX00252754		JAX00252757		JAX00252760		JAX00252763		JAX00004366		JAX00004367		JAX00252770		JAX00252773		JAX00004370		JAX00252775		JAX00252777		JAX00252780		JAX00004373		JAX00252781		JAX00252782		JAX00252784		JAX00252785		JAX00004376		JAX00252787		JAX00252788		JAX00252791		JAX00004378		JAX00252795		JAX00252797		JAX00252798		JAX00004383		JAX00191891		JAX00252804		JAX00004384		JAX00252807		JAX00252809		JAX00004388		JAX00004389		JAX00252814		JAX00004391		JAX00004392		JAX00252818		JAX00252819		JAX00252820		JAX00252821		JAX00252822		JAX00252825		JAX00252829		JAX00252831		JAX00252834		JAX00252839		JAX00252841		JAX00004403		JAX00252849		JAX00252853		JAX00252855		JAX00252857		JAX00004411		JAX00252860		JAX00004414		JAX00252865		JAX00004422		JAX00004425		JAX00252875		JAX00252880		JAX00191905		JAX00252886		JAX00004429		JAX00252890		JAX00252891		JAX00004433		JAX00252894		JAX00004437		JAX00252898		JAX00252899		JAX00252902		JAX00252903		JAX00252906		JAX00004443		JAX00252913		JAX00004447		JAX00004450		JAX00252923		JAX00004455		JAX00252930		JAX00252932		JAX00252933		JAX00004458		JAX00252934		JAX00252935		JAX00004459		JAX00004460		JAX00252937		JAX00252938		JAX00252940		JAX00252942		JAX00252943		JAX00252945		JAX00252946		JAX00252949		JAX00004466		JAX00004467		JAX00252953		JAX00191915		JAX00004471		JAX00004472		JAX00252965		JAX00252968		JAX00252973		JAX00004477		JAX00252981		JAX00004479		JAX00252982		JAX00252983		JAX00004480		JAX00252985		JAX00252988		JAX00252995		JAX00252996		JAX00252997		JAX00004483		JAX00004485		JAX00253004		JAX00253008		JAX00004487		JAX00253010		JAX00253011		JAX00004491		JAX00253012		JAX00253019		JAX00253020		JAX00253022		JAX00004498		JAX00004500		JAX00004502		JAX00253027		JAX00004505		JAX00004506		JAX00253030		JAX00253031		JAX00004507		JAX00004510		JAX00253038		JAX00253039		JAX00253042		JAX00253045		JAX00004516		JAX00253056		JAX00004519		JAX00004520		JAX00253061		JAX00253062		JAX00253064		JAX00253074		JAX00004528		JAX00004529		JAX00253088		JAX00253090		JAX00253096		JAX00253097		JAX00004534		JAX00253100		JAX00253106		JAX00191936		JAX00253107		JAX00191937		JAX00253115		JAX00004544		JAX00253116		JAX00004548		JAX00253122		JAX00004551		JAX00253135		JAX00004552		JAX00004554		JAX00253147		JAX00004555		JAX00253154		JAX00253155		JAX00004559		JAX00253167		JAX00253171		JAX00004563		JAX00253175		JAX00253178		JAX00004564		JAX00253180		JAX00004566		JAX00253185		JAX00253188		JAX00191944		JAX00004568		JAX00253190		JAX00004569		JAX00253196		JAX00253201		JAX00004570		JAX00253205		JAX00004572		JAX00253207		JAX00253211		JAX00253212		JAX00253213		JAX00253216		JAX00004574		JAX00253218		JAX00253219		JAX00004575		JAX00004576		JAX00253231		JAX00253232		JAX00253233		JAX00253235		JAX00004579		JAX00253239		JAX00004581		JAX00253241		JAX00004582		JAX00253246		JAX00191951		JAX00004586		JAX00253248		JAX00253249		JAX00004588		JAX00253253		JAX00253257		JAX00004592		JAX00253259		JAX00253261		JAX00253263		JAX00004594		JAX00253266		JAX00253267		JAX00253271		JAX00191956		JAX00004599		JAX00253273		JAX00004601		JAX00253283		JAX00253287		JAX00004603		JAX00253288		JAX00004604		JAX00253292		JAX00253295		JAX00004606		JAX00253299		JAX00253300		JAX00253301		JAX00004608		JAX00253305		JAX00188754		JAX00253315		JAX00004613		JAX00191961		JAX00191962		JAX00253327		JAX00004618		JAX00253331		JAX00253334		JAX00004619		JAX00253335		JAX00253336		JAX00004623		JAX00191965		JAX00191966		JAX00004625		JAX00253348		JAX00253350		JAX00004628		JAX00253358		JAX00253363		JAX00253365		JAX00004633		JAX00253374		JAX00004638		JAX00253377		JAX00253383		JAX00253391		JAX00253392		JAX00253400		JAX00253401		JAX00253402		JAX00253405		JAX00253414		JAX00253418		JAX00253425		JAX00253426		JAX00253427		JAX00004650		JAX00253432		JAX00253436		JAX00253441		JAX00253442		JAX00004653		JAX00004655		JAX00004656		JAX00253451		JAX00253453		JAX00004657		JAX00004658		JAX00253461		JAX00004659		JAX00253466		JAX00253467		JAX00004660		JAX00004663		JAX00253478		JAX00253480		JAX00253481		JAX00253483		JAX00253494		JAX00253497		JAX00004676		JAX00253500		JAX00253508		JAX00004683		JAX00004684		JAX00253511		JAX00253512		JAX00004687		JAX00253518		JAX00004691		JAX00004693		JAX00253527		JAX00253529		JAX00253530		JAX00004698		JAX00253532		JAX00253537		JAX00004704		JAX00004705		JAX00004706		JAX00253546		JAX00253551		JAX00253559		JAX00253560		JAX00004710		JAX00004714		JAX00253564		JAX00253568		JAX00253574		JAX00253576		JAX00188756		JAX00253586		JAX00004726		JAX00253593		JAX00253595		JAX00004729		JAX00253596		JAX00253597		JAX00253599		JAX00253600		JAX00253605		JAX00253610		JAX00253612		JAX00004737		JAX00004739		JAX00253617		JAX00253621		JAX00004740		JAX00004742		JAX00253627		JAX00253629		JAX00004744		JAX00253632		JAX00004747		JAX00004748		JAX00253647		JAX00253650		JAX00004751		JAX00004752		JAX00253654		JAX00253657		JAX00004756		JAX00253660		JAX00004758		JAX00253667		JAX00004760		JAX00253670		JAX00253672		JAX00004762		JAX00004764		JAX00253681		JAX00253685		JAX00004765		JAX00253687		JAX00004767		JAX00004768		JAX00004769		JAX00253690		JAX00253691		JAX00253692		JAX00253693		JAX00004770		JAX00004772		JAX00253699		JAX00253702		JAX00253705		JAX00253709		JAX00253710		JAX00253711		JAX00253713		JAX00253717		JAX00004782		JAX00253724		JAX00253727		JAX00253728		JAX00253729		JAX00253730		JAX00253731		JAX00253740		JAX00253741		JAX00253742		JAX00253744		JAX00188758		JAX00253745		JAX00253747		JAX00253748		JAX00253752		JAX00004788		JAX00004790		JAX00004791		JAX00253764		JAX00004796		JAX00253780		JAX00253781		JAX00253782		JAX00253786		JAX00004802		JAX00253790		JAX00253796		JAX00253798		JAX00253804		JAX00004816		JAX00253810		JAX00253811		JAX00253813		JAX00004819		JAX00253818		JAX00253819		JAX00253820		JAX00004823		JAX00253827		JAX00004827		JAX00004828		JAX00253830		JAX00004831		JAX00253843		JAX00253844		JAX00253847		JAX00253848		JAX00004838		JAX00253855		JAX00253858		JAX00253860		JAX00253863		JAX00004843		JAX00004845		JAX00253865		JAX00004849		JAX00253866		JAX00004851		JAX00253870		JAX00253871		JAX00253873		JAX00253874		JAX00004854		JAX00253880		JAX00253882		JAX00004857		JAX00004861		JAX00253888		JAX00253893		JAX00253894		JAX00004864		JAX00253899		JAX00004867		JAX00004868		JAX00253909		JAX00253915		JAX00253920		JAX00253921		JAX00004869		JAX00004870		JAX00004871		JAX00004872		JAX00004873		JAX00004874		JAX00253925		JAX00253931		JAX00004875		JAX00004876		JAX00253932		JAX00253933		JAX00253938		JAX00253942		JAX00004880		JAX00253943		JAX00253945		JAX00253950		JAX00253953		JAX00253954		JAX00004887		JAX00253962		JAX00253965		JAX00253966		JAX00004896		JAX00253969		JAX00253970		JAX00004897		JAX00253974		JAX00004898		JAX00253980		JAX00188762		JAX00004902		JAX00253983		JAX00253984		JAX00253985		JAX00253988		JAX00253990		JAX00253993		JAX00253996		JAX00253999		JAX00004907		JAX00254004		JAX00004911		JAX00004914		JAX00254009		JAX00254013		JAX00254017		JAX00254019		JAX00254021		JAX00254024		JAX00254025		JAX00004920		JAX00004923		JAX00254035		JAX00254036		JAX00254038		JAX00254040		JAX00254041		JAX00004929		JAX00254051		JAX00254052		JAX00254058		JAX00254062		JAX00004933		JAX00254064		JAX00004934		JAX00254074		JAX00004935		JAX00254076		JAX00004939		JAX00254079		JAX00254084		JAX00254085		JAX00254086		JAX00254093		JAX00004949		JAX00004950		JAX00004952		JAX00004953		JAX00004957		JAX00004958		JAX00004959		JAX00254118		JAX00254124		JAX00004964		JAX00004965		JAX00004966		JAX00254127		JAX00004968		JAX00254130		JAX00254134		JAX00254137		JAX00254144		JAX00254145		JAX00254148		JAX00192003		JAX00254150		JAX00004977		JAX00004978		JAX00254152		JAX00254156		JAX00254157		JAX00004980		JAX00254158		JAX00254159		JAX00254170		JAX00254171		JAX00254177		JAX00004988		JAX00254181		JAX00254189		JAX00254192		JAX00254193		JAX00254195		JAX00254198		JAX00005003		JAX00254211		JAX00254212		JAX00254214		JAX00254218		JAX00254221		JAX00254224		JAX00254229		JAX00192012		JAX00192013		JAX00254236		JAX00005016		JAX00192016		JAX00254247		JAX00254249		JAX00005021		JAX00192017		JAX00254251		JAX00254266		JAX00254272		JAX00005031		JAX00254284		JAX00254293		JAX00005033		JAX00254294		JAX00254295		JAX00005038		JAX00005039		JAX00005041		JAX00254305		JAX00005044		JAX00254306		JAX00005045		JAX00005049		JAX00254314		JAX00254315		JAX00254317		JAX00005052		JAX00005053		JAX00192030		JAX00254319		JAX00254320		JAX00254325		JAX00254326		JAX00254335		JAX00005061		JAX00005062		JAX00005065		JAX00254344		JAX00005066		JAX00005067		JAX00005068		JAX00254347		JAX00005069		JAX00005070		JAX00254351		JAX00254357		JAX00254358		JAX00254363		JAX00254364		JAX00254367		JAX00005082		JAX00254376		JAX00254377		JAX00005085		JAX00254378		JAX00005086		JAX00254381		JAX00254382		JAX00254384		JAX00005092		JAX00254389		JAX00005093		JAX00005095		JAX00254396		JAX00254401		JAX00254403		JAX00005100		JAX00254407		JAX00254414		JAX00254418		JAX00254420		JAX00254421		JAX00254422		JAX00005107		JAX00192041		JAX00254430		JAX00254432		JAX00254436		JAX00005113		JAX00254439		JAX00254442		JAX00254446		JAX00254449		JAX00254450		JAX00192044		JAX00005118		JAX00254452		JAX00254453		JAX00254454		JAX00254455		JAX00254456		JAX00254458		JAX00254459		JAX00254460		JAX00254461		JAX00254467		JAX00254468		JAX00005123		JAX00254477		JAX00005128		JAX00254483		JAX00254486		JAX00254488		JAX00254489		JAX00005132		JAX00192050		JAX00254494		JAX00254507		JAX00254510		JAX00005140		JAX00254523		JAX00254528		JAX00005141		JAX00005142		JAX00254529		JAX00005143		JAX00254535		JAX00254536		JAX00254538		JAX00254544		JAX00254546		JAX00254547		JAX00005145		JAX00254553		JAX00254556		JAX00254558		JAX00254559		JAX00254563		JAX00005149		JAX00254574		JAX00254577		JAX00192060		JAX00254584		JAX00005154		JAX00254586		JAX00005155		JAX00005156		JAX00254588		JAX00254590		JAX00254593		JAX00005158		JAX00254595		JAX00254596		JAX00005160		JAX00005161		JAX00254604		JAX00254610		JAX00254613		JAX00254616		JAX00005166		JAX00254618		JAX00254623		JAX00005169		JAX00254625		JAX00254628		JAX00254631		JAX00005173		JAX00254634		JAX00254635		JAX00254636		JAX00254639		JAX00254641		JAX00254642		JAX00005175		JAX00254645		JAX00005177		JAX00254652		JAX00005178		JAX00254659		JAX00254661		JAX00254663		JAX00254664		JAX00254667		JAX00254668		JAX00005183		JAX00254676		JAX00005186		JAX00005187		JAX00005188		JAX00254685		JAX00005189		JAX00005190		JAX00005191		JAX00005192		JAX00254690		JAX00254691		JAX00005195		JAX00254698		JAX00254699		JAX00254702		JAX00254703		JAX00254704		JAX00254708		JAX00254714		JAX00254718		JAX00254728		JAX00005205		JAX00254729		JAX00254731		JAX00005208		JAX00254739		JAX00254740		JAX00254742		JAX00254744		JAX00254745		JAX00005210		JAX00254746		JAX00254748		JAX00254752		JAX00254761		JAX00254763		JAX00254767		JAX00254769		JAX00254772		JAX00254773		JAX00254774		JAX00005217		JAX00254778		JAX00254779		JAX00005219		JAX00005223		JAX00254794		JAX00192082		JAX00254797		JAX00254799		JAX00254800		JAX00254806		JAX00005229		JAX00254812		JAX00254819		JAX00005231		JAX00005232		JAX00254829		JAX00254836		JAX00254837		JAX00005236		JAX00254843		JAX00254844		JAX00254848		JAX00254850		JAX00254852		JAX00254853		JAX00005240		JAX00005243		JAX00254862		JAX00254865		JAX00254868		JAX00254873		JAX00254875		JAX00005246		JAX00005247		JAX00005248		JAX00254882		JAX00254887		JAX00254890		JAX00254893		JAX00254894		JAX00254895		JAX00005252		JAX00254899		JAX00254900		JAX00254901		JAX00254906		JAX00254907		JAX00254909		JAX00005253		JAX00005254		JAX00192092		JAX00254923		JAX00005257		JAX00254932		JAX00254934		JAX00254935		JAX00254936		JAX00254937		JAX00005260		JAX00254940		JAX00254957		JAX00254961		JAX00005266		JAX00254963		JAX00254967		JAX00254970		JAX00254972		JAX00254978		JAX00005267		JAX00254982		JAX00005271		JAX00254990		JAX00005272		JAX00254994		JAX00005275		JAX00188772		JAX00005276		JAX00255005		JAX00005278		JAX00255010		JAX00255012		JAX00255017		JAX00255018		JAX00255021		JAX00255022		JAX00255027		JAX00255031		JAX00005285		JAX00005286		JAX00255041		JAX00005288		JAX00255044		JAX00255053		JAX00255054		JAX00005291		JAX00005293		JAX00255058		JAX00255061		JAX00255070		JAX00005299		JAX00255091		JAX00255096		JAX00005303		JAX00255100		JAX00005307		JAX00255118		JAX00255122		JAX00255126		JAX00255134		JAX00005310		JAX00255137		JAX00255140		JAX00005311		JAX00255145		JAX00255158		JAX00255163		JAX00255168		JAX00255169		JAX00005315		JAX00005318		JAX00005319		JAX00255183		JAX00255184		JAX00005321		JAX00255188		JAX00255189		JAX00192111		JAX00255195		JAX00255197		JAX00255202		JAX00255207		JAX00255211		JAX00255219		JAX00005329		JAX00005331		JAX00255227		JAX00005333		JAX00255235		JAX00005339		JAX00255237		JAX00005341		JAX00255241		JAX00255242		JAX00255244		JAX00255246		JAX00255250		JAX00255251		JAX00255254		JAX00005345		JAX00005346		JAX00005347		JAX00255263		JAX00255264		JAX00188775		JAX00005348		JAX00255266		JAX00255267		JAX00255268		JAX00255270		JAX00255275		JAX00255278		JAX00005356		JAX00255280		JAX00005358		JAX00255284		JAX00255285		JAX00005361		JAX00005362		JAX00255286		JAX00255287		JAX00255288		JAX00255289		JAX00192126		JAX00005364		JAX00255290		JAX00255291		JAX00255295		JAX00005369		JAX00255300		JAX00255302		JAX00255304		JAX00255305		JAX00255307		JAX00255310		JAX00005370		JAX00005371		JAX00255312		JAX00005376		JAX00255327		JAX00005378		JAX00005379		JAX00255333		JAX00005381		JAX00005382		JAX00255338		JAX00255341		JAX00192131		JAX00255345		JAX00255347		JAX00255349		JAX00005385		JAX00255357		JAX00255358		JAX00255359		JAX00255360		JAX00255361		JAX00255362		JAX00005389		JAX00005391		JAX00005392		JAX00255364		JAX00255367		JAX00255371		JAX00255372		JAX00255376		JAX00005396		JAX00005397		JAX00255379		JAX00255390		JAX00255391		JAX00255394		JAX00255395		JAX00255397		JAX00255399		JAX00255402		JAX00255403		JAX00005403		JAX00005404		JAX00255411		JAX00255412		JAX00255422		JAX00255423		JAX00255425		JAX00255428		JAX00255431		JAX00255432		JAX00005408		JAX00005409		JAX00255435		JAX00255436		JAX00255451		JAX00255453		JAX00255455		JAX00255457		JAX00255458		JAX00005412		JAX00005417		JAX00255472		JAX00255475		JAX00005421		JAX00255478		JAX00255483		JAX00255497		JAX00255502		JAX00255512		JAX00005427		JAX00005428		JAX00255523		JAX00255525		JAX00255529		JAX00255532		JAX00255536		JAX00255541		JAX00005433		JAX00255544		JAX00255545		JAX00255549		JAX00255554		JAX00255557		JAX00255559		JAX00255562		JAX00255564		JAX00255569		JAX00005439		JAX00255574		JAX00255575		JAX00255576		JAX00255589		JAX00192141		JAX00255591		JAX00255596		JAX00255598		JAX00255600		JAX00255603		JAX00005445		JAX00255610		JAX00005446		JAX00255612		JAX00005448		JAX00005449		JAX00005450		JAX00255615		JAX00255621		JAX00255622		JAX00005451		JAX00255624		JAX00005452		JAX00255625		JAX00255626		JAX00255627		JAX00255640		JAX00255642		JAX00255645		JAX00255646		JAX00255647		JAX00255648		JAX00255653		JAX00255654		JAX00255655		JAX00255658		JAX00005459		JAX00255666		JAX00255679		JAX00255684		JAX00255685		JAX00255687		JAX00255688		JAX00255697		JAX00255698		JAX00255699		JAX00192152		JAX00255706		JAX00005471		JAX00255709		JAX00005474		JAX00005475		JAX00255710		JAX00255716		JAX00255723		JAX00255727		JAX00255729		JAX00255730		JAX00255732		JAX00005487		JAX00255748		JAX00192156		JAX00255750		JAX00255753		JAX00255754		JAX00255755		JAX00255756		JAX00005491		JAX00255764		JAX00192158		JAX00255772		JAX00255775		JAX00005494		JAX00255781		JAX00255786		JAX00255787		JAX00255790		JAX00255792		JAX00255795		JAX00255797		JAX00255801		JAX00255802		JAX00255804		JAX00255805		JAX00255809		JAX00005499		JAX00005500		JAX00255818		JAX00255819		JAX00255821		JAX00255823		JAX00255826		JAX00255830		JAX00255831		JAX00255832		JAX00192160		JAX00255833		JAX00192162		JAX00005507		JAX00255836		JAX00255846		JAX00255848		JAX00005514		JAX00255855		JAX00255856		JAX00192165		JAX00255859		JAX00255867		JAX00255868		JAX00255869		JAX00255870		JAX00005520		JAX00255875		JAX00255878		JAX00255882		JAX00255883		JAX00255885		JAX00255886		JAX00255887		JAX00255889		JAX00255891		JAX00255892		JAX00255903		JAX00255905		JAX00255906		JAX00255907		JAX00255909		JAX00005530		JAX00255915		JAX00255920		JAX00255925		JAX00005532		JAX00255927		JAX00255930		JAX00005535		JAX00255934		JAX00255936		JAX00255941		JAX00255942		JAX00255943		JAX00192170		JAX00255949		JAX00005537		JAX00255954		JAX00255956		JAX00255957		JAX00255960		JAX00005541		JAX00005542		JAX00192173		JAX00005545		JAX00255973		JAX00255974		JAX00005546		JAX00255975		JAX00255982		JAX00255984		JAX00255987		JAX00255989		JAX00255992		JAX00255995		JAX00255998		JAX00256002		JAX00256003		JAX00192176		JAX00256008		JAX00256009		JAX00256011		JAX00256012		JAX00256015		JAX00256016		JAX00256020		JAX00005557		JAX00005559		JAX00256025		JAX00256029		JAX00256030		JAX00256032		JAX00256034		JAX00256037		JAX00256046		JAX00256052		JAX00005564		JAX00256053		JAX00256054		JAX00005565		JAX00256057		JAX00256058		JAX00256062		JAX00256063		JAX00256066		JAX00005569		JAX00192181		JAX00256069		JAX00005570		JAX00005571		JAX00005572		JAX00256074		JAX00005573		JAX00256086		JAX00256092		JAX00005575		JAX00256094		JAX00256097		JAX00256098		JAX00005578		JAX00256104		JAX00256105		JAX00005579		JAX00256113		JAX00256114		JAX00256115		JAX00256118		JAX00256124		JAX00256134		JAX00005586		JAX00256141		JAX00256144		JAX00256150		JAX00256153		JAX00256154		JAX00256157		JAX00256159		JAX00256160		JAX00256164		JAX00005594		JAX00256170		JAX00256175		JAX00256176		JAX00256177		JAX00256178		JAX00256182		JAX00256183		JAX00005605		JAX00256188		JAX00005607		JAX00256195		JAX00256199		JAX00256201		JAX00256203		JAX00256204		JAX00256208		JAX00256214		JAX00256215		JAX00005609		JAX00256219		JAX00192193		JAX00256221		JAX00256222		JAX00256225		JAX00256230		JAX00256237		JAX00256244		JAX00256246		JAX00256249		JAX00256251		JAX00192194		JAX00192195		JAX00256255		JAX00005621		JAX00005622		JAX00005623		JAX00256256		JAX00256280		JAX00256287		JAX00256290		JAX00256294		JAX00256295		JAX00005630		JAX00005631		JAX00256298		JAX00256301		JAX00256302		JAX00256304		JAX00256308		JAX00005635		JAX00256312		JAX00256318		JAX00256321		JAX00256322		JAX00256327		JAX00256328		JAX00256334		JAX00256336		JAX00005639		JAX00005640		JAX00005641		JAX00256337		JAX00256338		JAX00256341		JAX00256344		JAX00256345		JAX00256346		JAX00188781		JAX00256352		JAX00256353		JAX00005644		JAX00256354		JAX00005647		JAX00256361		JAX00256364		JAX00256367		JAX00256370		JAX00256371		JAX00256373		JAX00005649		JAX00256375		JAX00256376		JAX00256377		JAX00256378		JAX00005650		JAX00256382		JAX00256384		JAX00256387		JAX00256391		JAX00256392		JAX00256393		JAX00256397		JAX00256406		JAX00256407		JAX00005655		JAX00192207		JAX00192208		JAX00005657		JAX00256412		JAX00256413		JAX00256414		JAX00192209		JAX00005659		JAX00256430		JAX00256431		JAX00256432		JAX00256435		JAX00005662		JAX00005665		JAX00256445		JAX00256446		JAX00005668		JAX00256454		JAX00256455		JAX00005671		JAX00256462		JAX00256464		JAX00256466		JAX00256467		JAX00256468		JAX00005674		JAX00256470		JAX00256471		JAX00256474		JAX00256475		JAX00256476		JAX00005676		JAX00256479		JAX00005679		JAX00192216		JAX00256485		JAX00256489		JAX00256492		JAX00256493		JAX00256496		JAX00256498		JAX00256500		JAX00256501		JAX00256511		JAX00256512		JAX00192219		JAX00005690		JAX00256524		JAX00256525		JAX00256536		JAX00256538		JAX00256543		JAX00256544		JAX00256545		JAX00005697		JAX00256548		JAX00256550		JAX00005699		JAX00256556		JAX00256559		JAX00192223		JAX00256561		JAX00005706		JAX00256564		JAX00256565		JAX00256571		JAX00256574		JAX00256578		JAX00005710		JAX00192226		JAX00256581		JAX00256583		JAX00005715		JAX00005718		JAX00256596		JAX00256600		JAX00256606		JAX00256607		JAX00256609		JAX00192228		JAX00256610		JAX00256611		JAX00256613		JAX00256621		JAX00256622		JAX00005723		JAX00256627		JAX00256634		JAX00005728		JAX00256644		JAX00256646		JAX00005729		JAX00005731		JAX00256659		JAX00192230		JAX00256662		JAX00256667		JAX00005733		JAX00256674		JAX00256677		JAX00256679		JAX00256680		JAX00256681		JAX00256683		JAX00256686		JAX00256687		JAX00256690		JAX00256699		JAX00256704		JAX00256708		JAX00005741		JAX00256712		JAX00256715		JAX00005745		JAX00256719		JAX00256720		JAX00256722		JAX00256723		JAX00256724		JAX00256725		JAX00256727		JAX00005749		JAX00256734		JAX00256736		JAX00256740		JAX00256742		JAX00192234		JAX00192235		JAX00005752		JAX00256755		JAX00005754		JAX00256757		JAX00005758		JAX00256759		JAX00256766		JAX00256773		JAX00256775		JAX00256776		JAX00256780		JAX00256781		JAX00005763		JAX00256784		JAX00256786		JAX00256791		JAX00005767		JAX00256793		JAX00256795		JAX00256801		JAX00256803		JAX00005771		JAX00256804		JAX00005773		JAX00192241		JAX00256813		JAX00256817		JAX00005775		JAX00256833		JAX00256835		JAX00005777		JAX00005778		JAX00005780		JAX00005781		JAX00256841		JAX00005784		JAX00256851		JAX00256852		JAX00256854		JAX00256855		JAX00256873		JAX00256874		JAX00256878		JAX00256880		JAX00256882		JAX00256883		JAX00256884		JAX00256888		JAX00005799		JAX00256890		JAX00256895		JAX00256902		JAX00256904		JAX00256905		JAX00256907		JAX00256910		JAX00256911		JAX00256913		JAX00256914		JAX00005804		JAX00005805		JAX00256924		JAX00256925		JAX00256931		JAX00256932		JAX00256933		JAX00256934		JAX00256936		JAX00005810		JAX00256945		JAX00005811		JAX00256954		JAX00256958		JAX00256959		JAX00256960		JAX00256961		JAX00256962		JAX00256963		JAX00256970		JAX00256972		JAX00005816		JAX00256974		JAX00005818		JAX00256978		JAX00256980		JAX00256981		JAX00005819		JAX00256985		JAX00256987		JAX00005826		JAX00005827		JAX00256996		JAX00005830		JAX00005831		JAX00256999		JAX00005832		JAX00257002		JAX00257004		JAX00005836		JAX00257005		JAX00005837		JAX00005838		JAX00257008		JAX00257009		JAX00257010		JAX00257018		JAX00257019		JAX00257020		JAX00257021		JAX00257022		JAX00005845		JAX00257025		JAX00257034		JAX00005850		JAX00005851		JAX00257037		JAX00257038		JAX00005853		JAX00257042		JAX00257043		JAX00257044		JAX00257046		JAX00257048		JAX00005855		JAX00005856		JAX00257052		JAX00257055		JAX00257058		JAX00257060		JAX00005861		JAX00257062		JAX00257064		JAX00005863		JAX00257068		JAX00257072		JAX00005869		JAX00257078		JAX00005870		JAX00257081		JAX00005873		JAX00257082		JAX00257085		JAX00257087		JAX00257088		JAX00005876		JAX00257091		JAX00005877		JAX00257096		JAX00005881		JAX00257098		JAX00257104		JAX00257107		JAX00005885		JAX00257109		JAX00257110		JAX00257111		JAX00257113		JAX00005886		JAX00257123		JAX00005888		JAX00005891		JAX00257127		JAX00257129		JAX00257133		JAX00257135		JAX00005898		JAX00257137		JAX00257144		JAX00257148		JAX00005903		JAX00005904		JAX00257158		JAX00257160		JAX00257163		JAX00192275		JAX00005906		JAX00257166		JAX00005907		JAX00257168		JAX00257177		JAX00257180		JAX00257185		JAX00257187		JAX00257188		JAX00005911		JAX00005912		JAX00257191		JAX00257194		JAX00257205		JAX00257209		JAX00005916		JAX00257216		JAX00257221		JAX00005918		JAX00005919		JAX00005920		JAX00257222		JAX00257230		JAX00257232		JAX00005921		JAX00257238		JAX00005924		JAX00257240		JAX00257244		JAX00257252		JAX00257254		JAX00257256		JAX00257258		JAX00192280		JAX00257276		JAX00192282		JAX00005934		JAX00257282		JAX00257286		JAX00257287		JAX00257291		JAX00257299		JAX00257302		JAX00257303		JAX00257306		JAX00257308		JAX00257310		JAX00257314		JAX00257315		JAX00257318		JAX00257319		JAX00257321		JAX00257326		JAX00005952		JAX00257329		JAX00257331		JAX00188786		JAX00005955		JAX00257342		JAX00257344		JAX00257347		JAX00257348		JAX00257359		JAX00257360		JAX00257361		JAX00257362		JAX00257363		JAX00257367		JAX00257372		JAX00257373		JAX00005967		JAX00005968		JAX00257379		JAX00005969		JAX00005971		JAX00257390		JAX00257392		JAX00257393		JAX00005973		JAX00005974		JAX00005975		JAX00257396		JAX00005978		JAX00257409		JAX00257410		JAX00257413		JAX00005982		JAX00257416		JAX00005985		JAX00257422		JAX00257424		JAX00257435		JAX00005990		JAX00005991		JAX00005992		JAX00257442		JAX00257445		JAX00257446		JAX00257450		JAX00257451		JAX00257457		JAX00192302		JAX00005996		JAX00257469		JAX00257479		JAX00006002		JAX00006006		JAX00257484		JAX00257487		JAX00257490		JAX00006009		JAX00257491		JAX00257494		JAX00257497		JAX00257498		JAX00257499		JAX00257502		JAX00257503		JAX00257505		JAX00257509		JAX00257513		JAX00006022		JAX00006024		JAX00257529		JAX00257530		JAX00257531		JAX00257532		JAX00257534		JAX00257537		JAX00257540		JAX00257542		JAX00006026		JAX00006028		JAX00257544		JAX00257545		JAX00257549		JAX00257550		JAX00006029		JAX00257552		JAX00257553		JAX00257554		JAX00257558		JAX00257560		JAX00006036		JAX00006037		JAX00257574		JAX00006039		JAX00257583		JAX00257585		JAX00257587		JAX00257588		JAX00006045		JAX00006046		JAX00257589		JAX00257592		JAX00257595		JAX00006048		JAX00257598		JAX00257600		JAX00192319		JAX00006053		JAX00006055		JAX00257603		JAX00257604		JAX00006057		JAX00257605		JAX00257606		JAX00257608		JAX00257610		JAX00257612		JAX00257613		JAX00257614		JAX00257616		JAX00006062		JAX00006063		JAX00257617		JAX00006065		JAX00257621		JAX00006071		JAX00257630		JAX00006074		JAX00006075		JAX00006076		JAX00257634		JAX00257635		JAX00257637		JAX00257638		JAX00006078		JAX00257639		JAX00257640		JAX00257641		JAX00257642		JAX00257643		JAX00006080		JAX00257649		JAX00257651		JAX00006083		JAX00257659		JAX00257662		JAX00257670		JAX00257682		JAX00257683		JAX00257684		JAX00006097		JAX00006099		JAX00006100		JAX00257698		JAX00192330		JAX00192331		JAX00257700		JAX00257701		JAX00257712		JAX00257715		JAX00006106		JAX00257717		JAX00257720		JAX00257721		JAX00257723		JAX00257728		JAX00006114		JAX00257730		JAX00257731		JAX00006120		JAX00192332		JAX00006122		JAX00257740		JAX00257742		JAX00006126		JAX00006127		JAX00257744		JAX00257752		JAX00257760		JAX00257761		JAX00006160		JAX00257769		JAX00257772		JAX00257778		JAX00257779		JAX00257782		JAX00006163		JAX00257786		JAX00257793		JAX00006166		JAX00006167		JAX00257795		JAX00257796		JAX00257799		JAX00006169		JAX00257800		JAX00006171		JAX00257802		JAX00257804		JAX00188794		JAX00257809		JAX00257811		JAX00257814		JAX00257824		JAX00257828		JAX00257831		JAX00257833		JAX00257842		JAX00257847		JAX00257851		JAX00257858		JAX00257859		JAX00006186		JAX00257861		JAX00257863		JAX00257869		JAX00257872		JAX00257878		JAX00257879		JAX00006189		JAX00006190		JAX00257889		JAX00006193		JAX00257893		JAX00257894		JAX00257897		JAX00257900		JAX00006198		JAX00257903		JAX00257906		JAX00257911		JAX00257912		JAX00257916		JAX00257925		JAX00257930		JAX00257931		JAX00257934		JAX00257935		JAX00257936		JAX00257938		JAX00006208		JAX00006209		JAX00257950		JAX00257952		JAX00257954		JAX00006211		JAX00006212		JAX00006214		JAX00192357		JAX00257970		JAX00006217		JAX00257974		JAX00257977		JAX00006221		JAX00006222		JAX00006225		JAX00257990		JAX00257995		JAX00257996		JAX00258001		JAX00258002		JAX00258004		JAX00258010		JAX00258014		JAX00258017		JAX00006236		JAX00258019		JAX00006237		JAX00258022		JAX00006241		JAX00006243		JAX00258026		JAX00006247		JAX00006248		JAX00258031		JAX00258032		JAX00006253		JAX00258034		JAX00006254		JAX00258036		JAX00192367		JAX00006257		JAX00006258		JAX00258038		JAX00258045		JAX00258051		JAX00192370		JAX00192371		JAX00006269		JAX00258057		JAX00006273		JAX00258063		JAX00006274		JAX00258072		JAX00258075		JAX00258077		JAX00192373		JAX00006278		JAX00258083		JAX00258084		JAX00258087		JAX00006280		JAX00258091		JAX00258092		JAX00006283		JAX00006284		JAX00192376		JAX00006285		JAX00006291		JAX00258104		JAX00258108		JAX00258113		JAX00192379		JAX00258119		JAX00258121		JAX00258125		JAX00258126		JAX00006304		JAX00006305		JAX00258127		JAX00258132		JAX00258136		JAX00258137		JAX00258142		JAX00258148		JAX00258150		JAX00192384		JAX00006315		JAX00258157		JAX00258160		JAX00258161		JAX00258162		JAX00258163		JAX00258166		JAX00192388		JAX00258169		JAX00258170		JAX00006322		JAX00006324		JAX00258185		JAX00258187		JAX00006330		JAX00258188		JAX00258189		JAX00006332		JAX00192391		JAX00006335		JAX00258195		JAX00006336		JAX00006337		JAX00006339		JAX00258204		JAX00258206		JAX00006342		JAX00258209		JAX00258210		JAX00258211		JAX00258218		JAX00006343		JAX00258220		JAX00258221		JAX00258222		JAX00006345		JAX00258223		JAX00006346		JAX00258232		JAX00006349		JAX00006350		JAX00258234		JAX00006351		JAX00258239		JAX00258241		JAX00258252		JAX00258266		JAX00258269		JAX00258276		JAX00258280		JAX00258283		JAX00006368		JAX00258289		JAX00258293		JAX00006370		JAX00258295		JAX00258296		JAX00258297		JAX00258299		JAX00258301		JAX00006376		JAX00006378		JAX00258311		JAX00258312		JAX00006381		JAX00258318		JAX00258334		JAX00006384		JAX00258347		JAX00006385		JAX00006387		JAX00006388		JAX00006389		JAX00258357		JAX00258358		JAX00258366		JAX00258372		JAX00258376		JAX00006394		JAX00258383		JAX00258384		JAX00258386		JAX00258389		JAX00258393		JAX00258394		JAX00258401		JAX00258403		JAX00258413		JAX00006402		JAX00258416		JAX00006403		JAX00006404		JAX00006405		JAX00192414		JAX00258427		JAX00258429		JAX00258432		JAX00006410		JAX00258435		JAX00258441		JAX00258447		JAX00258450		JAX00258451		JAX00006416		JAX00258455		JAX00258461		JAX00258462		JAX00006419		JAX00006421		JAX00258469		JAX00258473		JAX00258476		JAX00258479		JAX00006427		JAX00258481		JAX00006429		JAX00192424		JAX00258485		JAX00258487		JAX00258489		JAX00258490		JAX00258493		JAX00258497		JAX00258498		JAX00192426		JAX00006438		JAX00006439		JAX00006441		JAX00258509		JAX00258517		JAX00258519		JAX00258522		JAX00258523		JAX00258527		JAX00006443		JAX00258529		JAX00006444		JAX00258534		JAX00258537		JAX00006448		JAX00258540		JAX00258542		JAX00258544		JAX00006452		JAX00006453		JAX00258548		JAX00006456		JAX00258552		JAX00258557		JAX00006458		JAX00006459		JAX00258560		JAX00258564		JAX00006461		JAX00006462		JAX00258579		JAX00258583		JAX00006465		JAX00258590		JAX00006466		JAX00006467		JAX00258593		JAX00192434		JAX00258597		JAX00258600		JAX00258601		JAX00258605		JAX00258611		JAX00258614		JAX00258615		JAX00006475		JAX00258624		JAX00192437		JAX00006481		JAX00258625		JAX00258627		JAX00258629		JAX00258630		JAX00006486		JAX00258632		JAX00258640		JAX00258644		JAX00258647		JAX00192442		JAX00258659		JAX00258661		JAX00192443		JAX00258665		JAX00258668		JAX00192444		JAX00258671		JAX00258672		JAX00258679		JAX00006502		JAX00258687		JAX00258689		JAX00258693		JAX00258694		JAX00258696		JAX00258697		JAX00258701		JAX00258708		JAX00258710		JAX00258717		JAX00258718		JAX00258724		JAX00258727		JAX00006514		JAX00192448		JAX00258732		JAX00258738		JAX00258740		JAX00006517		JAX00258742		JAX00258743		JAX00258758		JAX00258760		JAX00258761		JAX00258763		JAX00006521		JAX00006522		JAX00258770		JAX00258775		JAX00258776		JAX00258779		JAX00006526		JAX00006527		JAX00006528		JAX00258792		JAX00258794		JAX00006532		JAX00258815		JAX00258821		JAX00258824		JAX00006535		JAX00006537		JAX00258835		JAX00006538		JAX00006539		JAX00258845		JAX00258846		JAX00258848		JAX00006543		JAX00258849		JAX00258851		JAX00258855		JAX00258860		JAX00258862		JAX00258863		JAX00258865		JAX00258871		JAX00258882		JAX00258887		JAX00192457		JAX00258889		JAX00258893		JAX00258905		JAX00258907		JAX00006553		JAX00006554		JAX00258913		JAX00006556		JAX00258918		JAX00258922		JAX00258926		JAX00258927		JAX00258928		JAX00258931		JAX00006563		JAX00006564		JAX00258932		JAX00258933		JAX00258938		JAX00258948		JAX00258949		JAX00258950		JAX00258951		JAX00258954		JAX00258961		JAX00258965		JAX00258973		JAX00258997		JAX00258998		JAX00258999		JAX00259001		JAX00006573		JAX00259008		JAX00006574		JAX00259011		JAX00259018		JAX00259021		JAX00259023		JAX00259024		JAX00006579		JAX00259033		JAX00259035		JAX00259038		JAX00259039		JAX00188803		JAX00259043		JAX00006583		JAX00259054		JAX00259059		JAX00259060		JAX00259064		JAX00006585		JAX00259067		JAX00259073		JAX00006589		JAX00259077		JAX00259078		JAX00006594		JAX00259089		JAX00259095		JAX00259098		JAX00006595		JAX00006597		JAX00259102		JAX00259107		JAX00006598		JAX00259110		JAX00259111		JAX00006602		JAX00006603		JAX00259121		JAX00259122		JAX00259123		JAX00259126		JAX00259129		JAX00259132		JAX00259137		JAX00192478		JAX00259143		JAX00259152		JAX00259156		JAX00259161		JAX00259164		JAX00006620		JAX00259171		JAX00259173		JAX00006622		JAX00259179		JAX00259181		JAX00259188		JAX00006625		JAX00259192		JAX00259193		JAX00259195		JAX00006630		JAX00259201		JAX00259202		JAX00259205		JAX00006631		JAX00006632		JAX00259211		JAX00006636		JAX00259218		JAX00259220		JAX00259222		JAX00259225		JAX00006638		JAX00259236		JAX00259238		JAX00259242		JAX00259244		JAX00006644		JAX00259245		JAX00006645		JAX00259249		JAX00259251		JAX00259252		JAX00006647		JAX00259256		JAX00259257		JAX00192489		JAX00259258		JAX00259259		JAX00259265		JAX00259268		JAX00259270		JAX00259271		JAX00259273		JAX00259274		JAX00259275		JAX00259276		JAX00006655		JAX00006656		JAX00006657		JAX00259279		JAX00192492		JAX00259280		JAX00259281		JAX00006659		JAX00259283		JAX00006660		JAX00259292		JAX00259306		JAX00006662		JAX00259309		JAX00259310		JAX00259311		JAX00259315		JAX00259320		JAX00259329		JAX00192496		JAX00259351		JAX00259352		JAX00259358		JAX00006671		JAX00259363		JAX00006675		JAX00259380		JAX00006676		JAX00259387		JAX00006680		JAX00259391		JAX00259395		JAX00006682		JAX00259400		JAX00259403		JAX00259406		JAX00006685		JAX00259407		JAX00259409		JAX00006692		JAX00259417		JAX00259420		JAX00259421		JAX00259427		JAX00259429		JAX00006696		JAX00259434		JAX00006698		JAX00006699		JAX00259442		JAX00259444		JAX00259445		JAX00006701		JAX00006702		JAX00259450		JAX00259451		JAX00259460		JAX00259462		JAX00259464		JAX00259465		JAX00006710		JAX00259474		JAX00192514		JAX00006714		JAX00259480		JAX00259482		JAX00259483		JAX00259489		JAX00259493		JAX00259498		JAX00006719		JAX00259502		JAX00259506		JAX00259510		JAX00259515		JAX00259516		JAX00259517		JAX00259518		JAX00259523		JAX00259524		JAX00259530		JAX00006726		JAX00259538		JAX00259542		JAX00259543		JAX00259548		JAX00192516		JAX00192517		JAX00006731		JAX00259556		JAX00006735		JAX00259562		JAX00006736		JAX00259563		JAX00259565		JAX00259566		JAX00006740		JAX00259570		JAX00006744		JAX00259579		JAX00006745		JAX00006746		JAX00192525		JAX00259584		JAX00259585		JAX00006749		JAX00259587		JAX00259590		JAX00006751		JAX00259601		JAX00259603		JAX00259604		JAX00259605		JAX00259606		JAX00192528		JAX00259620		JAX00259624		JAX00259625		JAX00259626		JAX00006763		JAX00006765		JAX00259629		JAX00188808		JAX00006766		JAX00006768		JAX00259637		JAX00006769		JAX00192535		JAX00259658		JAX00259660		JAX00006782		JAX00259667		JAX00259669		JAX00006786		JAX00259672		JAX00192537		JAX00006788		JAX00259680		JAX00259682		JAX00259685		JAX00192541		JAX00006792		JAX00006793		JAX00259687		JAX00259689		JAX00259691		JAX00259694		JAX00006796		JAX00259696		JAX00259698		JAX00259699		JAX00259701		JAX00259702		JAX00259704		JAX00259708		JAX00192545		JAX00259710		JAX00006809		JAX00259720		JAX00192546		JAX00259722		JAX00259723		JAX00259724		JAX00192548		JAX00006821		JAX00259731		JAX00006826		JAX00259739		JAX00006829		JAX00259750		JAX00006835		JAX00259753		JAX00259755		JAX00259756		JAX00006839		JAX00006840		JAX00192555		JAX00259759		JAX00259760		JAX00192560		JAX00006843		JAX00259763		JAX00006845		JAX00006846		JAX00259771		JAX00259772		JAX00259773		JAX00259777		JAX00259778		JAX00259782		JAX00259783		JAX00259797		JAX00259800		JAX00259801		JAX00259809		JAX00006863		JAX00259813		JAX00006866		JAX00259821		JAX00259823		JAX00006871		JAX00259827		JAX00259828		JAX00006873		JAX00006874		JAX00006876		JAX00259832		JAX00259833		JAX00006880		JAX00006881		JAX00259843		JAX00006886		JAX00006889		JAX00259861		JAX00006892		JAX00259864		JAX00006900		JAX00259872		JAX00006901		JAX00259876		JAX00006903		JAX00259877		JAX00259880		JAX00006906		JAX00259887		JAX00259888		JAX00259889		JAX00259898		JAX00259900		JAX00006910		JAX00006913		JAX00259910		JAX00259914		JAX00259915		JAX00006920		JAX00006926		JAX00259936		JAX00259937		JAX00259944		JAX00259950		JAX00259954		JAX00006931		JAX00006932		JAX00006933		JAX00006934		JAX00259965		JAX00259971		JAX00259974		JAX00006941		JAX00259975		JAX00259977		JAX00006945		JAX00259979		JAX00006952		JAX00006955		JAX00259999		JAX00006959		JAX00006961		JAX00260007		JAX00260008		JAX00260020		JAX00260025		JAX00006968		JAX00260029		JAX00260031		JAX00260032		JAX00260035		JAX00260042		JAX00260044		JAX00006977		JAX00260055		JAX00006980		JAX00006981		JAX00006982		JAX00260075		JAX00260076		JAX00260077		JAX00006987		JAX00006988		JAX00260083		JAX00260087		JAX00260094		JAX00006994		JAX00006996		JAX00260096		JAX00260100		JAX00006997		JAX00260101		JAX00006998		JAX00006999		JAX00260108		JAX00260118		JAX00007004		JAX00007005		JAX00260123		JAX00260126		JAX00260132		JAX00260133		JAX00260134		JAX00260135		JAX00260138		JAX00007011		JAX00260140		JAX00260141		JAX00007015		JAX00260147		JAX00260161		JAX00007034		JAX00260166		JAX00260168		JAX00007036		JAX00260170		JAX00192602		JAX00260178		JAX00260179		JAX00007042		JAX00007044		JAX00007046		JAX00007050		JAX00260184		JAX00260192		JAX00007056		JAX00260199		JAX00260201		JAX00007058		JAX00007059		JAX00260209		JAX00260210		JAX00260211		JAX00260214		JAX00260217		JAX00260218		JAX00007061		JAX00007062		JAX00260222		JAX00007063		JAX00260223		JAX00260231		JAX00260232		JAX00007067		JAX00260238		JAX00007070		JAX00260248		JAX00260249		JAX00260251		JAX00260253		JAX00260255		JAX00260260		JAX00260261		JAX00260264		JAX00260266		JAX00260268		JAX00260270		JAX00007076		JAX00260273		JAX00260274		JAX00007078		JAX00007079		JAX00260287		JAX00260290		JAX00007082		JAX00007083		JAX00260293		JAX00007085		JAX00007086		JAX00260296		JAX00260297		JAX00260301		JAX00260304		JAX00260305		JAX00007087		JAX00007088		JAX00007089		JAX00260313		JAX00260316		JAX00192616		JAX00260318		JAX00260321		JAX00260326		JAX00260327		JAX00260337		JAX00260338		JAX00260344		JAX00260345		JAX00260351		JAX00260352		JAX00260356		JAX00260361		JAX00260367		JAX00007122		JAX00260375		JAX00007123		JAX00260380		JAX00260381		JAX00260382		JAX00260385		JAX00260390		JAX00007129		JAX00007130		JAX00260405		JAX00007132		JAX00260407		JAX00260408		JAX00260409		JAX00260422		JAX00007145		JAX00260431		JAX00260433		JAX00260436		JAX00260442		JAX00192630		JAX00007151		JAX00007152		JAX00260454		JAX00007154		JAX00260461		JAX00260462		JAX00007155		JAX00260464		JAX00007156		JAX00260471		JAX00260472		JAX00260474		JAX00007159		JAX00007160		JAX00192632		JAX00260479		JAX00260482		JAX00007164		JAX00007166		JAX00260493		JAX00007173		JAX00260499		JAX00260500		JAX00260501		JAX00007174		JAX00007177		JAX00007179		JAX00260504		JAX00007180		JAX00260511		JAX00260516		JAX00007182		JAX00260519		JAX00260524		JAX00260527		JAX00260528		JAX00260532		JAX00260536		JAX00260540		JAX00260547		JAX00260551		JAX00007200		JAX00260559		JAX00260564		JAX00260572		JAX00260573		JAX00260574		JAX00260578		JAX00260579		JAX00260604		JAX00007216		JAX00192649		JAX00192650		JAX00260611		JAX00260614		JAX00007220		JAX00260619		JAX00260621		JAX00007222		JAX00260627		JAX00007225		JAX00007228		JAX00260632		JAX00260636		JAX00192653		JAX00192654		JAX00192655		JAX00260652		JAX00260654		JAX00260663		JAX00260671		JAX00260672		JAX00260673		JAX00260677		JAX00260682		JAX00260684		JAX00260687		JAX00260689		JAX00007243		JAX00007244		JAX00260695		JAX00260696		JAX00260697		JAX00260698		JAX00260709		JAX00007249		JAX00007250		JAX00007254		JAX00260710		JAX00260713		JAX00007256		JAX00007257		JAX00260721		JAX00260722		JAX00260724		JAX00260742		JAX00260751		JAX00260755		JAX00007263		JAX00260756		JAX00260757		JAX00260763		JAX00007266		JAX00260770		JAX00260771		JAX00260775		JAX00260776		JAX00260777		JAX00260778		JAX00007269		JAX00192669		JAX00192670		JAX00260788		JAX00260790		JAX00260797		JAX00260798		JAX00192672		JAX00192673		JAX00192674		JAX00007279		JAX00260805		JAX00007281		JAX00260807		JAX00007282		JAX00260809		JAX00260813		JAX00260814		JAX00007283		JAX00260817		JAX00007284		JAX00007286		JAX00007287		JAX00007288		JAX00007289		JAX00260830		JAX00260833		JAX00260834		JAX00007291		JAX00007292		JAX00007294		JAX00007295		JAX00188816		JAX00260853		JAX00260857		JAX00260858		JAX00260860		JAX00007306		JAX00007308		JAX00260871		JAX00260872		JAX00260876		JAX00192683		JAX00192684		JAX00260880		JAX00007312		JAX00260885		JAX00260886		JAX00260887		JAX00007317		JAX00260895		JAX00007318		JAX00007320		JAX00260911		JAX00260912		JAX00007324		JAX00007328		JAX00192688		JAX00260921		JAX00260922		JAX00260923		JAX00260935		JAX00260936		JAX00260943		JAX00007337		JAX00260950		JAX00260952		JAX00007339		JAX00260953		JAX00260954		JAX00007343		JAX00007346		JAX00260972		JAX00260975		JAX00260976		JAX00260983		JAX00260992		JAX00007349		JAX00007351		JAX00261004		JAX00261008		JAX00261009		JAX00261012		JAX00261014		JAX00261018		JAX00261019		JAX00261020		JAX00261024		JAX00261025		JAX00261029		JAX00007360		JAX00007361		JAX00007362		JAX00007363		JAX00261038		JAX00261041		JAX00007370		JAX00261045		JAX00261047		JAX00007373		JAX00007374		JAX00261051		JAX00261053		JAX00007377		JAX00007378		JAX00261057		JAX00261061		JAX00261062		JAX00007380		JAX00007381		JAX00261070		JAX00007382		JAX00261074		JAX00261076		JAX00261077		JAX00261079		JAX00261080		JAX00007390		JAX00007391		JAX00007392		JAX00261098		JAX00261102		JAX00261109		JAX00261115		JAX00261116		JAX00261123		JAX00007404		JAX00261130		JAX00261140		JAX00261142		JAX00261147		JAX00261149		JAX00007415		JAX00261160		JAX00261164		JAX00007417		JAX00261169		JAX00261171		JAX00261172		JAX00007420		JAX00261180		JAX00261181		JAX00261182		JAX00261183		JAX00007427		JAX00261186		JAX00261188		JAX00261189		JAX00261191		JAX00261195		JAX00261196		JAX00007435		JAX00261200		JAX00007441		JAX00007442		JAX00007446		JAX00261207		JAX00261208		JAX00261210		JAX00261211		JAX00261214		JAX00261220		JAX00261223		JAX00192712		JAX00261224		JAX00261227		JAX00261228		JAX00261231		JAX00007452		JAX00261232		JAX00007453		JAX00007458		JAX00007459		JAX00261245		JAX00261247		JAX00261248		JAX00261249		JAX00261259		JAX00261263		JAX00192717		JAX00192718		JAX00261264		JAX00261266		JAX00007469		JAX00261270		JAX00261273		JAX00192719		JAX00261275		JAX00261277		JAX00007473		JAX00261282		JAX00261284		JAX00261286		JAX00261295		JAX00261296		JAX00261298		JAX00261301		JAX00007480		JAX00261304		JAX00261306		JAX00261310		JAX00261313		JAX00261315		JAX00007484		JAX00261320		JAX00261323		JAX00261324		JAX00261327		JAX00261328		JAX00261331		JAX00261332		JAX00261333		JAX00261334		JAX00261335		JAX00007501		JAX00261359		JAX00261360		JAX00192723		JAX00007508		JAX00261370		JAX00261372		JAX00261375		JAX00261378		JAX00261379		JAX00192725		JAX00261390		JAX00007516		JAX00007522		JAX00261404		JAX00261407		JAX00261410		JAX00007528		JAX00261418		JAX00007533		JAX00261426		JAX00261427		JAX00261432		JAX00261434		JAX00007538		JAX00007539		JAX00261441		JAX00007541		JAX00261444		JAX00261459		JAX00261462		JAX00192735		JAX00192736		JAX00192737		JAX00261468		JAX00007553		JAX00261470		JAX00007557		JAX00261477		JAX00007558		JAX00261480		JAX00007560		JAX00261482		JAX00192742		JAX00261488		JAX00007563		JAX00261492		JAX00261493		JAX00007566		JAX00261500		JAX00007569		JAX00261504		JAX00261511		JAX00261514		JAX00261515		JAX00261517		JAX00261519		JAX00188824		JAX00261523		JAX00261526		JAX00261527		JAX00261530		JAX00007580		JAX00261537		JAX00261541		JAX00261542		JAX00261548		JAX00007589		JAX00261553		JAX00007590		JAX00261555		JAX00261559		JAX00261561		JAX00007591		JAX00261566		JAX00261573		JAX00007593		JAX00261576		JAX00261577		JAX00261580		JAX00261583		JAX00261588		JAX00007596		JAX00007597		JAX00192751		JAX00192752		JAX00261589		JAX00261590		JAX00007598		JAX00261591		JAX00261592		JAX00261596		JAX00261598		JAX00261600		JAX00261602		JAX00007601		JAX00261610		JAX00261611		JAX00007605		JAX00261613		JAX00261615		JAX00261616		JAX00261618		JAX00261622		JAX00007607		JAX00007608		JAX00261632		JAX00007610		JAX00261638		JAX00007614		JAX00261645		JAX00261646		JAX00261647		JAX00261648		JAX00007615		JAX00007616		JAX00261656		JAX00007618		JAX00007620		JAX00261658		JAX00261659		JAX00261660		JAX00261662		JAX00007623		JAX00261678		JAX00007626		JAX00261680		JAX00007627		JAX00261684		JAX00261686		JAX00261687		JAX00261692		JAX00261693		JAX00261694		JAX00261697		JAX00261699		JAX00261701		JAX00261706		JAX00261707		JAX00007632		JAX00261709		JAX00261710		JAX00261711		JAX00188827		JAX00188828		JAX00261723		JAX00261726		JAX00261727		JAX00007636		JAX00261728		JAX00007637		JAX00261730		JAX00261732		JAX00261733		JAX00261735		JAX00007643		JAX00261738		JAX00007645		JAX00261742		JAX00007648		JAX00261747		JAX00261752		JAX00007651		JAX00007652		JAX00192770		JAX00261759		JAX00007655		JAX00007656		JAX00261765		JAX00261768		JAX00261769		JAX00261770		JAX00261771		JAX00261773		JAX00007663		JAX00007665		JAX00007666		JAX00261783		JAX00261786		JAX00261789		JAX00261790		JAX00261791		JAX00261793		JAX00007672		JAX00261802		JAX00261804		JAX00261807		JAX00007676		JAX00261814		JAX00007680		JAX00261818		JAX00007682		JAX00007686		JAX00192780		JAX00261826		JAX00007690		JAX00007692		JAX00007693		JAX00261830		JAX00261831		JAX00007697		JAX00261835		JAX00007701		JAX00261836		JAX00007703		JAX00007704		JAX00007707		JAX00007708		JAX00261852		JAX00007709		JAX00261855		JAX00261856		JAX00261863		JAX00007713		JAX00261871		JAX00261876		JAX00261877		JAX00261878		JAX00007714		JAX00261880		JAX00261893		JAX00261898		JAX00007722		JAX00192796		JAX00261909		JAX00261913		JAX00261914		JAX00261915		JAX00007725		JAX00261917		JAX00261924		JAX00261925		JAX00261926		JAX00261927		JAX00261928		JAX00007729		JAX00007730		JAX00192797		JAX00192799		JAX00261929		JAX00261930		JAX00261931		JAX00261936		JAX00261937		JAX00261940		JAX00261942		JAX00261944		JAX00007735		JAX00192801		JAX00261947		JAX00261949		JAX00261950		JAX00261951		JAX00261954		JAX00261955		JAX00007741		JAX00261958		JAX00261961		JAX00261963		JAX00007747		JAX00261969		JAX00261974		JAX00261978		JAX00261982		JAX00261983		JAX00007753		JAX00261989		JAX00007754		JAX00261993		JAX00261996		JAX00261999		JAX00262000		JAX00007765		JAX00007772		JAX00192810		JAX00007778		JAX00262026		JAX00262039		JAX00262040		JAX00007783		JAX00262045		JAX00007785		JAX00192816		JAX00262057		JAX00262061		JAX00262064		JAX00262070		JAX00262071		JAX00262072		JAX00262079		JAX00007792		JAX00262085		JAX00262093		JAX00007798		JAX00262104		JAX00262109		JAX00007803		JAX00262113		JAX00262114		JAX00262117		JAX00262118		JAX00262127		JAX00262128		JAX00262132		JAX00007806		JAX00262134		JAX00007809		JAX00262146		JAX00262147		JAX00262149		JAX00262152		JAX00262153		JAX00262155		JAX00262160		JAX00007814		JAX00007815		JAX00007816		JAX00262165		JAX00262168		JAX00007820		JAX00262188		JAX00007823		JAX00262195		JAX00007826		JAX00007827		JAX00262196		JAX00262197		JAX00262199		JAX00007828		JAX00262203		JAX00262204		JAX00262206		JAX00262207		JAX00262210		JAX00007833		JAX00007834		JAX00007835		JAX00007836		JAX00262222		JAX00262223		JAX00007837		JAX00262227		JAX00262231		JAX00262239		JAX00007843		JAX00262240		JAX00007844		JAX00262247		JAX00262250		JAX00007846		JAX00007849		JAX00262256		JAX00262257		JAX00262263		JAX00262268		JAX00007855		JAX00007856		JAX00262274		JAX00262279		JAX00007859		JAX00262282		JAX00262288		JAX00262290		JAX00007862		JAX00007863		JAX00192844		JAX00262296		JAX00262299		JAX00007867		JAX00262303		JAX00262306		JAX00262308		JAX00007874		JAX00262315		JAX00262319		JAX00007878		JAX00192846		JAX00262326		JAX00262327		JAX00262330		JAX00262334		JAX00007883		JAX00262338		JAX00007885		JAX00262351		JAX00262353		JAX00262356		JAX00007891		JAX00007893		JAX00262357		JAX00262361		JAX00007900		JAX00007901		JAX00007902		JAX00262377		JAX00262381		JAX00262384		JAX00007905		JAX00007908		JAX00262389		JAX00262390		JAX00007909		JAX00262394		JAX00262398		JAX00007915		JAX00262405		JAX00262416		JAX00262427		JAX00262428		JAX00262435		JAX00262438		JAX00007930		JAX00007931		JAX00007932		JAX00007935		JAX00262455		JAX00007939		JAX00262456		JAX00007944		JAX00007945		JAX00007946		JAX00192862		JAX00007949		JAX00262470		JAX00007953		JAX00262476		JAX00262483		JAX00007961		JAX00262487		JAX00262488		JAX00262489		JAX00262494		JAX00262495		JAX00007972		JAX00007973		JAX00262508		JAX00262510		JAX00262512		JAX00007975		JAX00262514		JAX00262516		JAX00262521		JAX00007979		JAX00007984		JAX00262539		JAX00262540		JAX00262542		JAX00007985		JAX00007987		JAX00262546		JAX00262549		JAX00262551		JAX00007990		JAX00262554		JAX00192877		JAX00262557		JAX00262559		JAX00262561		JAX00007999		JAX00008000		JAX00192879		JAX00262570		JAX00262572		JAX00008005		JAX00262583		JAX00262585		JAX00262588		JAX00262594		JAX00262595		JAX00008013		JAX00262599		JAX00008015		JAX00008016		JAX00262606		JAX00262607		JAX00262608		JAX00262612		JAX00262614		JAX00262636		JAX00262637		JAX00262647		JAX00008035		JAX00262657		JAX00262658		JAX00262662		JAX00262666		JAX00262668		JAX00262669		JAX00262670		JAX00008046		JAX00008047		JAX00008050		JAX00262680		JAX00008051		JAX00008052		JAX00262685		JAX00262686		JAX00262688		JAX00262689		JAX00008057		JAX00262692		JAX00262694		JAX00262699		JAX00262702		JAX00008063		JAX00192900		JAX00262708		JAX00262710		JAX00262713		JAX00008072		JAX00262719		JAX00262725		JAX00262727		JAX00008074		JAX00262728		JAX00008078		JAX00192906		JAX00008081		JAX00262744		JAX00262745		JAX00008085		JAX00008086		JAX00262753		JAX00008090		JAX00262754		JAX00262755		JAX00262757		JAX00262762		JAX00008094		JAX00262770		JAX00262771		JAX00008095		JAX00262779		JAX00008103		JAX00262780		JAX00008111		JAX00192913		JAX00192914		JAX00008113		JAX00262806		JAX00262810		JAX00262815		JAX00262816		JAX00262817		JAX00262819		JAX00262824		JAX00262828		JAX00008125		JAX00262833		JAX00262836		JAX00262837		JAX00188840		JAX00008131		JAX00262845		JAX00008133		JAX00262854		JAX00008134		JAX00008135		JAX00262859		JAX00262863		JAX00262864		JAX00262865		JAX00262866		JAX00262871		JAX00262874		JAX00008144		JAX00008145		JAX00262881		JAX00262883		JAX00008151		JAX00192922		JAX00262892		JAX00262895		JAX00262896		JAX00262897		JAX00262904		JAX00262905		JAX00262908		JAX00262909		JAX00262912		JAX00262918		JAX00262925		JAX00262931		JAX00262932		JAX00008166		JAX00008168		JAX00008170		JAX00262935		JAX00262939		JAX00262941		JAX00262943		JAX00262947		JAX00262948		JAX00262949		JAX00262952		JAX00008176		JAX00262955		JAX00262960		JAX00262964		JAX00008179		JAX00262965		JAX00008180		JAX00262977		JAX00262978		JAX00262979		JAX00262981		JAX00008190		JAX00262987		JAX00262988		JAX00262991		JAX00262992		JAX00262993		JAX00262995		JAX00263005		JAX00263006		JAX00008195		JAX00263010		JAX00263011		JAX00008201		JAX00008205		JAX00263032		JAX00008207		JAX00263033		JAX00263036		JAX00263037		JAX00192940		JAX00008212		JAX00263048		JAX00008217		JAX00263053		JAX00263054		JAX00008220		JAX00263055		JAX00263059		JAX00008225		JAX00263073		JAX00263076		JAX00263081		JAX00263088		JAX00008235		JAX00008236		JAX00263097		JAX00263101		JAX00263102		JAX00263103		JAX00008237		JAX00008238		JAX00263107		JAX00263108		JAX00263110		JAX00263113		JAX00263123		JAX00263125		JAX00263127		JAX00263133		JAX00263138		JAX00263140		JAX00263143		JAX00008244		JAX00263146		JAX00263148		JAX00263149		JAX00263150		JAX00192946		JAX00263154		JAX00008247		JAX00192947		JAX00192948		JAX00263160		JAX00263168		JAX00263169		JAX00263171		JAX00263172		JAX00263173		JAX00263175		JAX00263179		JAX00008252		JAX00192949		JAX00008254		JAX00263184		JAX00263191		JAX00263192		JAX00008260		JAX00263196		JAX00263197		JAX00263204		JAX00263207		JAX00008265		JAX00263209		JAX00192950		JAX00263215		JAX00008274		JAX00263222		JAX00263225		JAX00263227		JAX00008278		JAX00263238		JAX00263241		JAX00263244		JAX00263250		JAX00263252		JAX00008284		JAX00263253		JAX00008285		JAX00263257		JAX00263260		JAX00008288		JAX00008289		JAX00008290		JAX00192956		JAX00263276		JAX00263278		JAX00263286		JAX00008300		JAX00008301		JAX00263287		JAX00263288		JAX00263291		JAX00263297		JAX00008306		JAX00008308		JAX00192961		JAX00263303		JAX00263304		JAX00263305		JAX00263306		JAX00263307		JAX00263310		JAX00263315		JAX00263318		JAX00263321		JAX00263324		JAX00263326		JAX00263327		JAX00008319		JAX00263329		JAX00008320		JAX00263332		JAX00192965		JAX00263334		JAX00263336		JAX00263338		JAX00263339		JAX00263342		JAX00263344		JAX00263345		JAX00263350		JAX00263351		JAX00008329		JAX00008331		JAX00263359		JAX00263361		JAX00008333		JAX00008338		JAX00008339		JAX00008341		JAX00263375		JAX00263379		JAX00192971		JAX00263392		JAX00263393		JAX00008348		JAX00263398		JAX00263403		JAX00263404		JAX00263406		JAX00008360		JAX00263415		JAX00263417		JAX00263418		JAX00263422		JAX00008364		JAX00263427		JAX00008368		JAX00263433		JAX00008369		JAX00263439		JAX00008372		JAX00263445		JAX00263446		JAX00008373		JAX00263451		JAX00263456		JAX00263459		JAX00263460		JAX00263469		JAX00263470		JAX00263473		JAX00192987		JAX00263480		JAX00008391		JAX00008393		JAX00008397		JAX00192990		JAX00263493		JAX00263494		JAX00192991		JAX00008400		JAX00008401		JAX00263497		JAX00263500		JAX00263502		JAX00263504		JAX00263505		JAX00263513		JAX00263520		JAX00263522		JAX00263524		JAX00263525		JAX00263526		JAX00263528		JAX00263529		JAX00263532		JAX00263533		JAX00192996		JAX00263538		JAX00263543		JAX00263547		JAX00008420		JAX00263549		JAX00263555		JAX00263558		JAX00263560		JAX00263562		JAX00263567		JAX00263568		JAX00263569		JAX00263570		JAX00008426		JAX00263572		JAX00263573		JAX00263577		JAX00263578		JAX00263587		JAX00193006		JAX00008435		JAX00263593		JAX00193009		JAX00263600		JAX00008440		JAX00008441		JAX00263602		JAX00263605		JAX00008442		JAX00008443		JAX00263609		JAX00263610		JAX00263612		JAX00263613		JAX00263620		JAX00263622		JAX00263623		JAX00263628		JAX00263644		JAX00008450		JAX00263653		JAX00263655		JAX00263657		JAX00263658		JAX00008455		JAX00263663		JAX00008457		JAX00263676		JAX00008460		JAX00008461		JAX00263684		JAX00008462		JAX00008465		JAX00263688		JAX00263697		JAX00008468		JAX00263702		JAX00008471		JAX00263706		JAX00008476		JAX00263711		JAX00263713		JAX00263714		JAX00263718		JAX00263719		JAX00263724		JAX00263728		JAX00008483		JAX00008484		JAX00263731		JAX00263732		JAX00008485		JAX00008486		JAX00008490		JAX00263737		JAX00263740		JAX00008494		JAX00263753		JAX00263758		JAX00008496		JAX00008500		JAX00263769		JAX00263771		JAX00008504		JAX00263772		JAX00008507		JAX00263782		JAX00008509		JAX00008510		JAX00263783		JAX00008511		JAX00008513		JAX00008514		JAX00263789		JAX00263793		JAX00263798		JAX00193027		JAX00008516		JAX00008517		JAX00263803		JAX00008518		JAX00008519		JAX00263806		JAX00008521		JAX00008522		JAX00263811		JAX00263815		JAX00008523		JAX00263825		JAX00263828		JAX00263829		JAX00263831		JAX00008530		JAX00263839		JAX00263840		JAX00008534		JAX00008535		JAX00008539		JAX00193034		JAX00263850		JAX00008541		JAX00008543		JAX00188853		JAX00263855		JAX00263862		JAX00263863		JAX00008546		JAX00008547		JAX00008549		JAX00263873		JAX00008568		JAX00008574		JAX00263891		JAX00008580		JAX00008581		JAX00008582		JAX00263893		JAX00263895		JAX00263897		JAX00263901		JAX00263902		JAX00008584		JAX00263903		JAX00263904		JAX00263905		JAX00263906		JAX00193049		JAX00263907		JAX00008586		JAX00263909		JAX00263911		JAX00263914		JAX00263916		JAX00008592		JAX00008594		JAX00263919		JAX00008596		JAX00263923		JAX00263925		JAX00008598		JAX00263928		JAX00263930		JAX00263934		JAX00008603		JAX00008604		JAX00008606		JAX00263946		JAX00263949		JAX00263950		JAX00263952		JAX00263953		JAX00263955		JAX00008607		JAX00263958		JAX00263960		JAX00008609		JAX00193058		JAX00263967		JAX00193063		JAX00188858		JAX00263978		JAX00263981		JAX00263982		JAX00263983		JAX00263984		JAX00263985		JAX00263988		JAX00008620		JAX00008621		JAX00263991		JAX00263992		JAX00263994		JAX00263995		JAX00263996		JAX00263999		JAX00264003		JAX00264006		JAX00264010		JAX00008624		JAX00264011		JAX00264016		JAX00264019		JAX00264021		JAX00008628		JAX00008630		JAX00264022		JAX00264023		JAX00264025		JAX00008631		JAX00264029		JAX00264030		JAX00264031		JAX00264032		JAX00264034		JAX00264043		JAX00008635		JAX00264049		JAX00264053		JAX00008639		JAX00264057		JAX00008642		JAX00193070		JAX00193072		JAX00008644		JAX00264071		JAX00264074		JAX00264075		JAX00264081		JAX00264083		JAX00264093		JAX00264097		JAX00008652		JAX00264103		JAX00008657		JAX00264106		JAX00264109		JAX00264115		JAX00264116		JAX00193077		JAX00264120		JAX00264121		JAX00008661		JAX00008662		JAX00264126		JAX00264128		JAX00264130		JAX00264138		JAX00008666		JAX00264141		JAX00008667		JAX00264146		JAX00008668		JAX00264148		JAX00264150		JAX00008669		JAX00193079		JAX00193080		JAX00008670		JAX00264152		JAX00008671		JAX00264155		JAX00264156		JAX00008674		JAX00264166		JAX00264169		JAX00008682		JAX00264171		JAX00008685		JAX00008687		JAX00008694		JAX00008696		JAX00264180		JAX00008697		JAX00264183		JAX00008700		JAX00008702		JAX00008705		JAX00193095		JAX00264192		JAX00008707		JAX00264194		JAX00008708		JAX00264199		JAX00264206		JAX00264207		JAX00264209		JAX00264210		JAX00008712		JAX00008713		JAX00008714		JAX00264219		JAX00008716		JAX00264221		JAX00008720		JAX00264225		JAX00264228		JAX00264229		JAX00264231		JAX00008723		JAX00008725		JAX00264248		JAX00264249		JAX00264251		JAX00193101		JAX00264264		JAX00264270		JAX00264287		JAX00264296		JAX00008739		JAX00264301		JAX00264302		JAX00264305		JAX00264306		JAX00264307		JAX00264311		JAX00264317		JAX00264323		JAX00264337		JAX00264338		JAX00264343		JAX00193110		JAX00008751		JAX00264349		JAX00264350		JAX00264353		JAX00264354		JAX00264359		JAX00264361		JAX00264362		JAX00264364		JAX00008758		JAX00264376		JAX00264380		JAX00264381		JAX00264395		JAX00008765		JAX00264398		JAX00264402		JAX00193115		JAX00264404		JAX00264407		JAX00264411		JAX00264414		JAX00264417		JAX00264419		JAX00264421		JAX00008770		JAX00264423		JAX00264426		JAX00264427		JAX00264441		JAX00264456		JAX00264457		JAX00008780		JAX00264465		JAX00008781		JAX00008782		JAX00264478		JAX00264484		JAX00264485		JAX00264486		JAX00264490		JAX00264493		JAX00264494		JAX00264496		JAX00264498		JAX00008788		JAX00264499		JAX00264503		JAX00264506		JAX00008792		JAX00008793		JAX00264512		JAX00264518		JAX00264521		JAX00264523		JAX00264524		JAX00008796		JAX00264531		JAX00264535		JAX00264544		JAX00264545		JAX00264546		JAX00008800		JAX00264548		JAX00264549		JAX00264558		JAX00264561		JAX00264564		JAX00008806		JAX00264573		JAX00264575		JAX00264577		JAX00008808		JAX00264581		JAX00264586		JAX00264592		JAX00264593		JAX00264600		JAX00264603		JAX00264605		JAX00264607		JAX00264616		JAX00264618		JAX00264620		JAX00008816		JAX00264621		JAX00264625		JAX00264638		JAX00264640		JAX00264641		JAX00264651		JAX00008822		JAX00264654		JAX00264659		JAX00264661		JAX00264667		JAX00264669		JAX00264677		JAX00264681		JAX00193133		JAX00264686		JAX00264687		JAX00264691		JAX00264695		JAX00264696		JAX00264697		JAX00264698		JAX00264700		JAX00264709		JAX00008831		JAX00264711		JAX00264715		JAX00264716		JAX00264721		JAX00264722		JAX00008835		JAX00008836		JAX00193134		JAX00008837		JAX00264725		JAX00264734		JAX00264739		JAX00264741		JAX00264743		JAX00008844		JAX00264748		JAX00264749		JAX00264752		JAX00264761		JAX00264764		JAX00008850		JAX00264767		JAX00264776		JAX00193142		JAX00264778		JAX00264780		JAX00264781		JAX00264782		JAX00264783		JAX00264784		JAX00264785		JAX00264786		JAX00264795		JAX00264796		JAX00264799		JAX00008862		JAX00193145		JAX00264810		JAX00008866		JAX00264814		JAX00008869		JAX00264820		JAX00008872		JAX00264827		JAX00193149		JAX00008877		JAX00008879		JAX00264834		JAX00264839		JAX00008881		JAX00008882		JAX00264843		JAX00264849		JAX00264850		JAX00264856		JAX00264858		JAX00264862		JAX00264865		JAX00008891		JAX00264867		JAX00264868		JAX00264877		JAX00008892		JAX00008894		JAX00008896		JAX00264880		JAX00008897		JAX00264885		JAX00264886		JAX00264890		JAX00264891		JAX00264895		JAX00008900		JAX00264900		JAX00008903		JAX00264901		JAX00264902		JAX00264906		JAX00008908		JAX00008909		JAX00264909		JAX00264910		JAX00264914		JAX00264919		JAX00264921		JAX00008914		JAX00264925		JAX00264927		JAX00264929		JAX00008916		JAX00264931		JAX00264943		JAX00008920		JAX00008921		JAX00264946		JAX00264947		JAX00264948		JAX00264949		JAX00264956		JAX00264958		JAX00264959		JAX00264965		JAX00264966		JAX00264968		JAX00264972		JAX00193164		JAX00264976		JAX00264980		JAX00008928		JAX00008929		JAX00008930		JAX00264992		JAX00008932		JAX00264995		JAX00265009		JAX00265012		JAX00265015		JAX00265019		JAX00265021		JAX00008940		JAX00008941		JAX00265033		JAX00265043		JAX00265044		JAX00008943		JAX00008944		JAX00265057		JAX00265058		JAX00265060		JAX00008947		JAX00265062		JAX00265068		JAX00193173		JAX00008949		JAX00265070		JAX00265072		JAX00265077		JAX00193175		JAX00265084		JAX00265086		JAX00193176		JAX00265091		JAX00008958		JAX00265092		JAX00008961		JAX00265096		JAX00265097		JAX00265102		JAX00008962		JAX00265109		JAX00265110		JAX00265115		JAX00265116		JAX00265117		JAX00008966		JAX00265126		JAX00265127		JAX00265139		JAX00265143		JAX00265148		JAX00265151		JAX00265159		JAX00265160		JAX00008973		JAX00265166		JAX00008974		JAX00008975		JAX00008976		JAX00265175		JAX00265176		JAX00265186		JAX00265193		JAX00265194		JAX00008982		JAX00008984		JAX00265200		JAX00265205		JAX00008985		JAX00265208		JAX00265210		JAX00008988		JAX00008990		JAX00265217		JAX00265218		JAX00265220		JAX00265221		JAX00265222		JAX00265223		JAX00008992		JAX00265229		JAX00265231		JAX00265237		JAX00265240		JAX00265241		JAX00008997		JAX00265243		JAX00265246		JAX00265253		JAX00265261		JAX00265262		JAX00009004		JAX00009006		JAX00265268		JAX00265269		JAX00265270		JAX00265271		JAX00265272		JAX00265274		JAX00193189		JAX00009009		JAX00265280		JAX00193193		JAX00009018		JAX00265295		JAX00265296		JAX00265297		JAX00265298		JAX00265302		JAX00265303		JAX00265304		JAX00265305		JAX00265308		JAX00265317		JAX00009028		JAX00009029		JAX00265320		JAX00009031		JAX00009032		JAX00009033		JAX00265326		JAX00265331		JAX00265332		JAX00009043		JAX00193202		JAX00265346		JAX00009045		JAX00009048		JAX00265351		JAX00265354		JAX00265356		JAX00265357		JAX00265359		JAX00265360		JAX00009051		JAX00265363		JAX00265364		JAX00265365		JAX00265366		JAX00265370		JAX00265373		JAX00265374		JAX00265375		JAX00265376		JAX00265379		JAX00265380		JAX00265381		JAX00265382		JAX00265384		JAX00265385		JAX00009054		JAX00009055		JAX00265392		JAX00265395		JAX00265401		JAX00265403		JAX00265404		JAX00265406		JAX00265409		JAX00265411		JAX00265415		JAX00009061		JAX00265417		JAX00265419		JAX00265420		JAX00265424		JAX00265431		JAX00265434		JAX00265436		JAX00265437		JAX00265447		JAX00265448		JAX00009070		JAX00265452		JAX00265456		JAX00265457		JAX00265462		JAX00265463		JAX00265464		JAX00265465		JAX00265467		JAX00009073		JAX00265473		JAX00265474		JAX00265481		JAX00265485		JAX00009075		JAX00009076		JAX00265494		JAX00265496		JAX00265500		JAX00009081		JAX00265506		JAX00265508		JAX00265509		JAX00265512		JAX00265519		JAX00009087		JAX00265521		JAX00265523		JAX00265524		JAX00265526		JAX00265540		JAX00009095		JAX00009096		JAX00188867		JAX00193211		JAX00265545		JAX00265555		JAX00265556		JAX00265557		JAX00009101		JAX00265563		JAX00009103		JAX00265566		JAX00265567		JAX00265568		JAX00265569		JAX00265570		JAX00265573		JAX00265578		JAX00009107		JAX00265584		JAX00265589		JAX00265594		JAX00265595		JAX00265597		JAX00009111		JAX00009112		JAX00009113		JAX00265599		JAX00265602		JAX00265606		JAX00265607		JAX00009116		JAX00265613		JAX00009121		JAX00265617		JAX00265619		JAX00265620		JAX00265624		JAX00265625		JAX00265627		JAX00265630		JAX00265632		JAX00265633		JAX00265634		JAX00265636		JAX00265643		JAX00265645		JAX00265646		JAX00009131		JAX00265650		JAX00009132		JAX00265654		JAX00265655		JAX00265657		JAX00193213		JAX00265663		JAX00265665		JAX00009136		JAX00265672		JAX00265673		JAX00265679		JAX00265681		JAX00265683		JAX00009138		JAX00265689		JAX00265693		JAX00265694		JAX00265697		JAX00265702		JAX00265705		JAX00265709		JAX00265710		JAX00265721		JAX00265723		JAX00009152		JAX00265736		JAX00265738		JAX00265740		JAX00265741		JAX00265742		JAX00265745		JAX00265747		JAX00265748		JAX00265752		JAX00265755		JAX00265758		JAX00265761		JAX00265763		JAX00265766		JAX00265767		JAX00265768		JAX00009159		JAX00265769		JAX00265770		JAX00265777		JAX00009162		JAX00265779		JAX00265788		JAX00265789		JAX00009169		JAX00265792		JAX00265807		JAX00265809		JAX00009172		JAX00009173		JAX00265815		JAX00265818		JAX00265823		JAX00009175		JAX00009176		JAX00265828		JAX00265829		JAX00265836		JAX00193225		JAX00265837		JAX00009180		JAX00009182		JAX00265846		JAX00009187		JAX00265855		JAX00265859		JAX00009190		JAX00265860		JAX00265861		JAX00193230		JAX00265862		JAX00265864		JAX00265867		JAX00265871		JAX00265872		JAX00265873		JAX00265877		JAX00265881		JAX00265884		JAX00265894		JAX00265895		JAX00265906		JAX00009203		JAX00265913		JAX00009205		JAX00265915		JAX00265924		JAX00009207		JAX00265931		JAX00265932		JAX00265936		JAX00265937		JAX00265942		JAX00265943		JAX00009211		JAX00265948		JAX00193238		JAX00265952		JAX00265953		JAX00265960		JAX00009215		JAX00265961		JAX00265962		JAX00265968		JAX00265971		JAX00265978		JAX00265980		JAX00265990		JAX00265991		JAX00265992		JAX00265994		JAX00265997		JAX00266006		JAX00266007		JAX00266010		JAX00009228		JAX00009229		JAX00009231		JAX00266016		JAX00266021		JAX00266022		JAX00009235		JAX00009236		JAX00266028		JAX00193247		JAX00009240		JAX00009242		JAX00266038		JAX00266039		JAX00009243		JAX00266041		JAX00266042		JAX00266045		JAX00266057		JAX00266062		JAX00266067		JAX00266071		JAX00266072		JAX00266074		JAX00266075		JAX00266079		JAX00009255		JAX00009256		JAX00266088		JAX00266091		JAX00266094		JAX00266095		JAX00193255		JAX00266103		JAX00266110		JAX00009264		JAX00266114		JAX00266124		JAX00266129		JAX00266130		JAX00266132		JAX00266135		JAX00266136		JAX00009271		JAX00193258		JAX00266141		JAX00266143		JAX00266145		JAX00266146		JAX00009273		JAX00266150		JAX00009275		JAX00009278		JAX00266154		JAX00266155		JAX00009280		JAX00266171		JAX00266172		JAX00193263		JAX00266179		JAX00266182		JAX00009292		JAX00009300		JAX00009301		JAX00266215		JAX00266217		JAX00009304		JAX00266221		JAX00266222		JAX00193270		JAX00266226		JAX00266227		JAX00266228		JAX00266229		JAX00266231		JAX00266233		JAX00266235		JAX00266238		JAX00266245		JAX00266246		JAX00009311		JAX00266253		JAX00009312		JAX00266259		JAX00266260		JAX00266263		JAX00266268		JAX00266269		JAX00193273		JAX00193274		JAX00009321		JAX00009324		JAX00009325		JAX00266280		JAX00266285		JAX00266286		JAX00266287		JAX00266289		JAX00009327		JAX00266296		JAX00009330		JAX00266297		JAX00266298		JAX00266302		JAX00266303		JAX00266306		JAX00266307		JAX00266308		JAX00266310		JAX00266311		JAX00266312		JAX00266315		JAX00009337		JAX00266319		JAX00266320		JAX00009340		JAX00266325		JAX00266327		JAX00266329		JAX00009342		JAX00266341		JAX00009348		JAX00009349		JAX00266344		JAX00266346		JAX00266349		JAX00266351		JAX00266353		JAX00009351		JAX00266361		JAX00266362		JAX00009353		JAX00266367		JAX00266372		JAX00009355		JAX00266374		JAX00266376		JAX00266378		JAX00009362		JAX00266392		JAX00266394		JAX00266395		JAX00266401		JAX00266402		JAX00009364		JAX00188873		JAX00266405		JAX00266411		JAX00266414		JAX00266416		JAX00009368		JAX00266418		JAX00266421		JAX00266422		JAX00009369		JAX00266428		JAX00266432		JAX00266433		JAX00266434		JAX00266439		JAX00193282		JAX00193283		JAX00266440		JAX00266441		JAX00266442		JAX00266445		JAX00266446		JAX00266456		JAX00266458		JAX00009382		JAX00266464		JAX00266468		JAX00266475		JAX00009388		JAX00009389		JAX00266478		JAX00009390		JAX00009391		JAX00009392		JAX00266483		JAX00266484		JAX00266487		JAX00266488		JAX00266489		JAX00009396		JAX00266494		JAX00193290		JAX00266496		JAX00266497		JAX00266498		JAX00193291		JAX00193292		JAX00266505		JAX00266507		JAX00266508		JAX00193294		JAX00266513		JAX00266516		JAX00009414		JAX00266528		JAX00266533		JAX00266534		JAX00193299		JAX00266538		JAX00009420		JAX00009422		JAX00266542		JAX00009431		JAX00266551		JAX00009432		JAX00266561		JAX00009434		JAX00266563		JAX00193306		JAX00266564		JAX00266567		JAX00009438		JAX00266574		JAX00266575		JAX00266578		JAX00266581		JAX00266585		JAX00266588		JAX00266589		JAX00266591		JAX00266593		JAX00266601		JAX00009449		JAX00266605		JAX00266606		JAX00266608		JAX00009450		JAX00266614		JAX00266615		JAX00266620		JAX00266626		JAX00009453		JAX00266630		JAX00266633		JAX00266635		JAX00266637		JAX00266640		JAX00266641		JAX00266643		JAX00266647		JAX00266649		JAX00266651		JAX00266657		JAX00266658		JAX00266659		JAX00266664		JAX00266666		JAX00009468		JAX00009470		JAX00266670		JAX00266673		JAX00266674		JAX00266675		JAX00266679		JAX00009475		JAX00266682		JAX00266687		JAX00009477		JAX00266698		JAX00266699		JAX00266708		JAX00266710		JAX00266716		JAX00266718		JAX00266721		JAX00266723		JAX00009490		JAX00009491		JAX00193320		JAX00193321		JAX00266730		JAX00266731		JAX00266733		JAX00009492		JAX00266754		JAX00266760		JAX00009506		JAX00266773		JAX00266780		JAX00266782		JAX00266783		JAX00009511		JAX00193327		JAX00009512		JAX00266790		JAX00266794		JAX00266797		JAX00266801		JAX00266805		JAX00266809		JAX00193330		JAX00266811		JAX00266812		JAX00009522		JAX00266813		JAX00266814		JAX00266821		JAX00266825		JAX00266826		JAX00009525		JAX00266836		JAX00009527		JAX00266839		JAX00009532		JAX00266854		JAX00009536		JAX00266857		JAX00266858		JAX00266864		JAX00009539		JAX00266867		JAX00266868		JAX00266869		JAX00266872		JAX00009542		JAX00266886		JAX00009548		JAX00266889		JAX00266891		JAX00193339		JAX00009553		JAX00266895		JAX00266896		JAX00266897		JAX00266899		JAX00266909		JAX00009561		JAX00266918		JAX00009562		JAX00266923		JAX00266930		JAX00009565		JAX00009566		JAX00266934		JAX00009568		JAX00266940		JAX00266941		JAX00266947		JAX00009572		JAX00266950		JAX00009575		JAX00266954		JAX00266955		JAX00009576		JAX00266958		JAX00009577		JAX00009578		JAX00266961		JAX00266963		JAX00009579		JAX00266968		JAX00266970		JAX00009580		JAX00266972		JAX00266973		JAX00266975		JAX00266978		JAX00193351		JAX00266991		JAX00266994		JAX00267002		JAX00267003		JAX00267007		JAX00267014		JAX00267019		JAX00267027		JAX00267028		JAX00267029		JAX00267034		JAX00267039		JAX00267041		JAX00009595		JAX00267044		JAX00267047		JAX00009597		JAX00009598		JAX00267049		JAX00267052		JAX00267058		JAX00267059		JAX00009600		JAX00009601		JAX00009602		JAX00267062		JAX00267065		JAX00267066		JAX00267068		JAX00267069		JAX00267071		JAX00267074		JAX00267075		JAX00009604		JAX00193359		JAX00009607		JAX00267079		JAX00193360		JAX00267080		JAX00267081		JAX00267083		JAX00267098		JAX00267099		JAX00267100		JAX00193364		JAX00267108		JAX00267109		JAX00267110		JAX00267113		JAX00267114		JAX00267116		JAX00267122		JAX00267129		JAX00009622		JAX00267134		JAX00267140		JAX00267143		JAX00267144		JAX00267148		JAX00267153		JAX00267156		JAX00267158		JAX00267160		JAX00267164		JAX00267170		JAX00009632		JAX00267177		JAX00267183		JAX00267184		JAX00267185		JAX00267186		JAX00267194		JAX00267195		JAX00267198		JAX00267203		JAX00267205		JAX00267206		JAX00267208		JAX00267212		JAX00267215		JAX00267216		JAX00009641		JAX00267219		JAX00267220		JAX00267224		JAX00267234		JAX00267240		JAX00267242		JAX00267247		JAX00009645		JAX00009646		JAX00267249		JAX00267254		JAX00267255		JAX00267264		JAX00267265		JAX00267267		JAX00267269		JAX00267280		JAX00188879		JAX00267286		JAX00267287		JAX00267289		JAX00009655		JAX00267296		JAX00267299		JAX00267300		JAX00009656		JAX00267311		JAX00267316		JAX00267321		JAX00267330		JAX00267338		JAX00267341		JAX00267343		JAX00267347		JAX00009660		JAX00267348		JAX00267351		JAX00267354		JAX00267370		JAX00267371		JAX00267372		JAX00267375		JAX00267376		JAX00267380		JAX00267384		JAX00267386		JAX00267390		JAX00267397		JAX00267402		JAX00267408		JAX00267409		JAX00267411		JAX00267415		JAX00267416		JAX00267420		JAX00193374		JAX00009673		JAX00267424		JAX00267453		JAX00267454		JAX00267456		JAX00267457		JAX00267458		JAX00267461		JAX00267465		JAX00267466		JAX00267474		JAX00267476		JAX00267477		JAX00267481		JAX00267484		JAX00267488		JAX00009687		JAX00267491		JAX00009689		JAX00009690		JAX00009692		JAX00267497		JAX00267498		JAX00267511		JAX00267519		JAX00267521		JAX00009698		JAX00267537		JAX00267540		JAX00267544		JAX00267546		JAX00009700		JAX00267550		JAX00009701		JAX00267552		JAX00267553		JAX00267555		JAX00009702		JAX00009703		JAX00267557		JAX00267567		JAX00267568		JAX00267570		JAX00267573		JAX00267575		JAX00267576		JAX00267579		JAX00267584		JAX00267586		JAX00267587		JAX00267590		JAX00267592		JAX00009717		JAX00267599		JAX00267600		JAX00267603		JAX00267606		JAX00267634		JAX00267635		JAX00267637		JAX00009726		JAX00009727		JAX00009728		JAX00267644		JAX00267645		JAX00009730		JAX00267654		JAX00267655		JAX00267657		JAX00267661		JAX00267662		JAX00267663		JAX00267665		JAX00009735		JAX00267667		JAX00267671		JAX00193394		JAX00267675		JAX00009741		JAX00267676		JAX00009742		JAX00267681		JAX00009745		JAX00267682		JAX00267685		JAX00267687		JAX00009746		JAX00267691		JAX00267693		JAX00267697		JAX00267700		JAX00009749		JAX00009750		JAX00009752		JAX00193396		JAX00193398		JAX00267717		JAX00267726		JAX00267731		JAX00267743		JAX00267744		JAX00267747		JAX00267749		JAX00193404		JAX00267752		JAX00267757		JAX00267759		JAX00267760		JAX00009770		JAX00267769		JAX00267772		JAX00267775		JAX00267780		JAX00267781		JAX00009778		JAX00267785		JAX00267786		JAX00267796		JAX00267805		JAX00267813		JAX00009780		JAX00267830		JAX00267831		JAX00267837		JAX00267838		JAX00009787		JAX00009788		JAX00267851		JAX00267856		JAX00267860		JAX00267868		JAX00267870		JAX00267872		JAX00267876		JAX00009798		JAX00267883		JAX00267884		JAX00267885		JAX00267886		JAX00267891		JAX00009801		JAX00267897		JAX00009803		JAX00267898		JAX00267904		JAX00009808		JAX00267918		JAX00267919		JAX00267923		JAX00267924		JAX00267928		JAX00267931		JAX00267932		JAX00267937		JAX00009811		JAX00188880		JAX00267944		JAX00267948		JAX00267953		JAX00188881		JAX00009815		JAX00267960		JAX00267968		JAX00267969		JAX00009821		JAX00267976		JAX00009823		JAX00009824		JAX00267979		JAX00267986		JAX00267987		JAX00267989		JAX00267993		JAX00009829		JAX00009830		JAX00267998		JAX00267999		JAX00268000		JAX00009831		JAX00009832		JAX00268001		JAX00009833		JAX00268003		JAX00268004		JAX00009835		JAX00009838		JAX00009839		JAX00268013		JAX00268014		JAX00009842		JAX00268024		JAX00009844		JAX00009847		JAX00268026		JAX00268028		JAX00268029		JAX00268032		JAX00268034		JAX00268036		JAX00009851		JAX00268043		JAX00268045		JAX00009852		JAX00268049		JAX00268051		JAX00009855		JAX00268055		JAX00268057		JAX00268058		JAX00268060		JAX00268061		JAX00009859		JAX00009862		JAX00268075		JAX00268079		JAX00268080		JAX00268082		JAX00268083		JAX00268091		JAX00268093		JAX00268096		JAX00268101		JAX00268105		JAX00009868		JAX00009869		JAX00268106		JAX00268109		JAX00009870		JAX00268118		JAX00268120		JAX00268123		JAX00268125		JAX00268126		JAX00268127		JAX00268131		JAX00268134		JAX00268135		JAX00009875		JAX00268138		JAX00268146		JAX00268153		JAX00268154		JAX00268165		JAX00268173		JAX00268177		JAX00268178		JAX00268182		JAX00009887		JAX00268184		JAX00268190		JAX00188883		JAX00009890		JAX00268193		JAX00268194		JAX00268195		JAX00009891		JAX00009893		JAX00268202		JAX00268203		JAX00268207		JAX00268208		JAX00268212		JAX00268219		JAX00009895		JAX00268228		JAX00268231		JAX00268232		JAX00268233		JAX00268247		JAX00009897		JAX00009898		JAX00009899		JAX00268251		JAX00009900		JAX00268255		JAX00268260		JAX00268267		JAX00268274		JAX00009903		JAX00268284		JAX00268285		JAX00268286		JAX00268289		JAX00268291		JAX00268292		JAX00009907		JAX00268296		JAX00268301		JAX00268303		JAX00268312		JAX00268316		JAX00193423		JAX00268321		JAX00268322		JAX00009912		JAX00009913		JAX00009914		JAX00268325		JAX00268327		JAX00268334		JAX00193424		JAX00268337		JAX00268341		JAX00268342		JAX00268345		JAX00009915		JAX00009916		JAX00268351		JAX00268356		JAX00268358		JAX00268360		JAX00268369		JAX00268373		JAX00268383		JAX00268386		JAX00268394		JAX00268399		JAX00009929		JAX00193432		JAX00268420		JAX00268421		JAX00268423		JAX00009931		JAX00268426		JAX00268429		JAX00009934		JAX00009935		JAX00268440		JAX00268441		JAX00193434		JAX00268443		JAX00268445		JAX00009937		JAX00009938		JAX00268450		JAX00009940		JAX00009941		JAX00268454		JAX00268459		JAX00193436		JAX00268465		JAX00009946		JAX00268476		JAX00268478		JAX00268479		JAX00268486		JAX00268488		JAX00268489		JAX00268491		JAX00009952		JAX00193440		JAX00193441		JAX00268495		JAX00268497		JAX00268498		JAX00268502		JAX00268503		JAX00268505		JAX00268511		JAX00268515		JAX00009959		JAX00268520		JAX00268523		JAX00009962		JAX00268526		JAX00268534		JAX00268539		JAX00268540		JAX00009972		JAX00268547		JAX00009974		JAX00009976		JAX00009977		JAX00268548		JAX00268552		JAX00268554		JAX00268556		JAX00268558		JAX00268562		JAX00268572		JAX00268576		JAX00268577		JAX00268579		JAX00009978		JAX00009979		JAX00009980		JAX00268586		JAX00268588		JAX00268593		JAX00268597		JAX00268600		JAX00268610		JAX00268611		JAX00268612		JAX00009987		JAX00193455		JAX00268616		JAX00268617		JAX00193456		JAX00268626		JAX00268628		JAX00268630		JAX00268631		JAX00268634		JAX00268636		JAX00268637		JAX00009993		JAX00268638		JAX00268639		JAX00268641		JAX00268644		JAX00268646		JAX00268648		JAX00268650		JAX00268652		JAX00009998		JAX00268656		JAX00009999		JAX00193457		JAX00268660		JAX00268662		JAX00268667		JAX00193461		JAX00193462		JAX00010007		JAX00268674		JAX00268676		JAX00268677		JAX00268680		JAX00268684		JAX00268688		JAX00010008		JAX00010009		JAX00010011		JAX00268693		JAX00268694		JAX00268699		JAX00268701		JAX00193464		JAX00193465		JAX00268704		JAX00268706		JAX00010017		JAX00010020		JAX00268712		JAX00268714		JAX00268717		JAX00268720		JAX00010024		JAX00268725		JAX00268726		JAX00268732		JAX00010026		JAX00010027		JAX00010028		JAX00010029		JAX00193470		JAX00010032		JAX00268746		JAX00268753		JAX00268759		JAX00010036		JAX00268763		JAX00010039		JAX00268778		JAX00268780		JAX00268784		JAX00268788		JAX00010043		JAX00268790		JAX00268793		JAX00268795		JAX00268800		JAX00010047		JAX00268810		JAX00193477		JAX00010051		JAX00268820		JAX00268822		JAX00268823		JAX00010054		JAX00188887		JAX00268825		JAX00268828		JAX00268832		JAX00268836		JAX00268838		JAX00010057		JAX00268842		JAX00268843		JAX00268859		JAX00268863		JAX00010065		JAX00010066		JAX00010067		JAX00268871		JAX00268872		JAX00268873		JAX00010072		JAX00010073		JAX00268885		JAX00268886		JAX00268889		JAX00268891		JAX00268895		JAX00268896		JAX00193486		JAX00268899		JAX00010081		JAX00268908		JAX00268913		JAX00268914		JAX00268918		JAX00268925		JAX00010091		JAX00268929		JAX00268930		JAX00268936		JAX00268943		JAX00268946		JAX00268949		JAX00010098		JAX00268957		JAX00268960		JAX00268961		JAX00010105		JAX00010106		JAX00268979		JAX00010107		JAX00010110		JAX00010111		JAX00010112		JAX00010113		JAX00268993		JAX00010114		JAX00268998		JAX00268999		JAX00269002		JAX00010116		JAX00010117		JAX00269011		JAX00010120		JAX00269020		JAX00269034		JAX00010127		JAX00193496		JAX00269044		JAX00010131		JAX00269046		JAX00010132		JAX00193499		JAX00269052		JAX00269055		JAX00269058		JAX00269060		JAX00010135		JAX00269062		JAX00010136		JAX00010137		JAX00269073		JAX00010138		JAX00010139		JAX00269075		JAX00269076		JAX00269077		JAX00269079		JAX00010140		JAX00010141		JAX00269082		JAX00269083		JAX00269084		JAX00010143		JAX00010144		JAX00269093		JAX00269094		JAX00269098		JAX00269103		JAX00010154		JAX00193505		JAX00269107		JAX00269110		JAX00010155		JAX00269115		JAX00010157		JAX00269117		JAX00269119		JAX00269120		JAX00269123		JAX00269128		JAX00010164		JAX00269134		JAX00010170		JAX00269142		JAX00269148		JAX00010174		JAX00269153		JAX00010175		JAX00269156		JAX00269158		JAX00269160		JAX00269163		JAX00269166		JAX00269168		JAX00269171		JAX00010178		JAX00269174		JAX00269175		JAX00269181		JAX00269182		JAX00010185		JAX00010187		JAX00269191		JAX00193515		JAX00010200		JAX00010202		JAX00010203		JAX00269212		JAX00269215		JAX00010218		JAX00010219		JAX00010220		JAX00010225		JAX00269220		JAX00269221		JAX00269222		JAX00269224		JAX00269228		JAX00269231		JAX00269232		JAX00269233		JAX00010232		JAX00010233		JAX00010235		JAX00269237		JAX00269243		JAX00269245		JAX00269251		JAX00269258		JAX00193528		JAX00010244		JAX00010245		JAX00269267		JAX00269272		JAX00010248		JAX00010250		JAX00010251		JAX00010252		JAX00269279		JAX00269281		JAX00269282		JAX00193533		JAX00269294		JAX00269295		JAX00010269		JAX00010270		JAX00269307		JAX00269308		JAX00269311		JAX00269312		JAX00010271		JAX00269322		JAX00269324		JAX00269326		JAX00269327		JAX00269328		JAX00269331		JAX00269333		JAX00010277		JAX00269335		JAX00010278		JAX00010279		JAX00269338		JAX00269339		JAX00010281		JAX00269348		JAX00269349		JAX00010283		JAX00010285		JAX00269351		JAX00269353		JAX00269355		JAX00010289		JAX00269368		JAX00010294		JAX00269378		JAX00010295		JAX00269387		JAX00269388		JAX00010300		JAX00010302		JAX00269395		JAX00193547		JAX00269399		JAX00010304		JAX00010305		JAX00269402		JAX00269404		JAX00269405		JAX00010312		JAX00269412		JAX00269413		JAX00269416		JAX00269417		JAX00269420		JAX00010320		JAX00010321		JAX00010322		JAX00010324		JAX00269434		JAX00010326		JAX00010330		JAX00269435		JAX00269437		JAX00010332		JAX00269438		JAX00269439		JAX00010334		JAX00269445		JAX00269447		JAX00010340		JAX00269452		JAX00269455		JAX00010347		JAX00269463		JAX00269464		JAX00269468		JAX00269469		JAX00010352		JAX00010353		JAX00010354		JAX00010355		JAX00269480		JAX00269486		JAX00269490		JAX00269493		JAX00010361		JAX00269497		JAX00269498		JAX00269501		JAX00269502		JAX00269504		JAX00269509		JAX00269510		JAX00269511		JAX00269513		JAX00010371		JAX00010372		JAX00193571		JAX00010374		JAX00010381		JAX00010383		JAX00193575		JAX00269541		JAX00269551		JAX00010386		JAX00269556		JAX00010389		JAX00269570		JAX00010394		JAX00010395		JAX00269574		JAX00269580		JAX00269586		JAX00269589		JAX00269597		JAX00269599		JAX00269602		JAX00010411		JAX00010412		JAX00269606		JAX00269612		JAX00269615		JAX00269616		JAX00269617		JAX00269619		JAX00269621		JAX00010417		JAX00269622		JAX00269624		JAX00269629		JAX00269630		JAX00269632		JAX00269635		JAX00010423		JAX00010425		JAX00269642		JAX00010427		JAX00269646		JAX00269650		JAX00269653		JAX00269656		JAX00269666		JAX00269670		JAX00269671		JAX00010433		JAX00269672		JAX00269674		JAX00269678		JAX00269681		JAX00269683		JAX00269684		JAX00010438		JAX00010439		JAX00269692		JAX00269703		JAX00010443		JAX00269705		JAX00269706		JAX00269710		JAX00269711		JAX00010448		JAX00269714		JAX00010449		JAX00010450		JAX00269719		JAX00010451		JAX00269723		JAX00269726		JAX00269727		JAX00010453		JAX00193597		JAX00269732		JAX00010458		JAX00269735		JAX00010463		JAX00269739		JAX00269740		JAX00269743		JAX00269749		JAX00010466		JAX00269761		JAX00269762		JAX00010470		JAX00269763		JAX00269764		JAX00193600		JAX00010476		JAX00269773		JAX00269774		JAX00269775		JAX00010480		JAX00269789		JAX00269790		JAX00269792		JAX00269793		JAX00269794		JAX00269796		JAX00010487		JAX00269803		JAX00269805		JAX00269808		JAX00269815		JAX00010492		JAX00269824		JAX00269825		JAX00010495		JAX00269832		JAX00010496		JAX00269837		JAX00269838		JAX00269840		JAX00269847		JAX00269853		JAX00269854		JAX00269855		JAX00269856		JAX00269858		JAX00269862		JAX00269863		JAX00010504		JAX00269866		JAX00010505		JAX00010506		JAX00269872		JAX00269873		JAX00193608		JAX00269878		JAX00269879		JAX00010508		JAX00269885		JAX00010513		JAX00269888		JAX00269891		JAX00010514		JAX00010516		JAX00269892		JAX00269897		JAX00269901		JAX00269903		JAX00010522		JAX00269905		JAX00269908		JAX00269909		JAX00269912		JAX00269913		JAX00269918		JAX00010524		JAX00269932		JAX00010525		JAX00269937		JAX00269942		JAX00269944		JAX00269945		JAX00010527		JAX00269947		JAX00269948		JAX00193613		JAX00269965		JAX00269972		JAX00010534		JAX00010537		JAX00269981		JAX00010538		JAX00010541		JAX00269990		JAX00269997		JAX00270006		JAX00270007		JAX00010550		JAX00270012		JAX00010553		JAX00010554		JAX00270019		JAX00010556		JAX00270027		JAX00270028		JAX00193623		JAX00270034		JAX00010564		JAX00270056		JAX00270062		JAX00270063		JAX00010573		JAX00270070		JAX00270077		JAX00010575		JAX00010577		JAX00270078		JAX00010578		JAX00010579		JAX00270079		JAX00270083		JAX00270087		JAX00270090		JAX00010583		JAX00270096		JAX00010586		JAX00270105		JAX00270106		JAX00270108		JAX00193632		JAX00010590		JAX00010592		JAX00010594		JAX00193634		JAX00010597		JAX00270123		JAX00270124		JAX00010598		JAX00010599		JAX00010600		JAX00270129		JAX00010601		JAX00270131		JAX00010604		JAX00010605		JAX00010611		JAX00270145		JAX00270146		JAX00270147		JAX00270151		JAX00270155		JAX00010618		JAX00270158		JAX00270159		JAX00270161		JAX00270162		JAX00270166		JAX00270169		JAX00270173		JAX00010625		JAX00270182		JAX00010626		JAX00270189		JAX00270190		JAX00270191		JAX00010628		JAX00010631		JAX00010632		JAX00270205		JAX00270208		JAX00270215		JAX00270217		JAX00010641		JAX00270222		JAX00270223		JAX00270224		JAX00270234		JAX00010651		JAX00270238		JAX00010652		JAX00270240		JAX00270241		JAX00010657		JAX00270248		JAX00010662		JAX00270253		JAX00270260		JAX00270261		JAX00270275		JAX00010673		JAX00010675		JAX00193654		JAX00010677		JAX00270281		JAX00270284		JAX00270287		JAX00010682		JAX00010683		JAX00270296		JAX00270297		JAX00010685		JAX00270301		JAX00010686		JAX00270306		JAX00270310		JAX00010693		JAX00010694		JAX00010695		JAX00270319		JAX00010696		JAX00270324		JAX00270332		JAX00010699		JAX00270334		JAX00270335		JAX00270337		JAX00270340		JAX00010704		JAX00010705		JAX00270346		JAX00270347		JAX00010707		JAX00270353		JAX00270355		JAX00010709		JAX00010710		JAX00010711		JAX00270357		JAX00270361		JAX00270372		JAX00010721		JAX00270379		JAX00270382		JAX00010724		JAX00193665		JAX00270383		JAX00010726		JAX00270384		JAX00010728		JAX00270392		JAX00270393		JAX00270399		JAX00270403		JAX00193668		JAX00270408		JAX00270409		JAX00193671		JAX00270416		JAX00270418		JAX00010740		JAX00010741		JAX00010742		JAX00270420		JAX00010743		JAX00270421		JAX00270423		JAX00270429		JAX00270430		JAX00270431		JAX00270436		JAX00270442		JAX00270446		JAX00270447		JAX00010746		JAX00193673		JAX00193674		JAX00010750		JAX00270464		JAX00270465		JAX00270466		JAX00270470		JAX00270474		JAX00010755		JAX00010756		JAX00270486		JAX00270487		JAX00270488		JAX00270490		JAX00270498		JAX00010763		JAX00270502		JAX00193680		JAX00270511		JAX00010767		JAX00270520		JAX00193681		JAX00010772		JAX00270524		JAX00270527		JAX00193683		JAX00270537		JAX00270539		JAX00010780		JAX00010782		JAX00270542		JAX00270544		JAX00270545		JAX00270546		JAX00270549		JAX00010785		JAX00270551		JAX00270552		JAX00270556		JAX00010790		JAX00270563		JAX00270564		JAX00270566		JAX00010798		JAX00270567		JAX00270568		JAX00010801		JAX00270584		JAX00270586		JAX00270588		JAX00270590		JAX00270593		JAX00270594		JAX00010811		JAX00010812		JAX00010813		JAX00010814		JAX00010823		JAX00010827		JAX00270612		JAX00270617		JAX00270620		JAX00270621		JAX00270622		JAX00270624		JAX00270630		JAX00010835		JAX00010837		JAX00270634		JAX00010839		JAX00010845		JAX00270649		JAX00270652		JAX00010852		JAX00270657		JAX00270658		JAX00010853		JAX00270664		JAX00270667		JAX00270668		JAX00270671		JAX00270672		JAX00010857		JAX00188897		JAX00270679		JAX00270680		JAX00193702		JAX00193703		JAX00270685		JAX00010861		JAX00270692		JAX00270694		JAX00010866		JAX00270702		JAX00270706		JAX00010869		JAX00188899		JAX00270719		JAX00270726		JAX00010873		JAX00270730		JAX00270733		JAX00270739		JAX00010882		JAX00270747		JAX00270751		JAX00010885		JAX00270752		JAX00270758		JAX00010886		JAX00270759		JAX00270762		JAX00270768		JAX00270772		JAX00270775		JAX00010895		JAX00270784		JAX00270789		JAX00270790		JAX00270795		JAX00270796		JAX00270798		JAX00270806		JAX00270807		JAX00270808		JAX00010905		JAX00010907		JAX00270814		JAX00270815		JAX00270818		JAX00270819		JAX00270820		JAX00010910		JAX00270830		JAX00270833		JAX00270836		JAX00010914		JAX00010915		JAX00010917		JAX00010918		JAX00270845		JAX00270850		JAX00010922		JAX00270864		JAX00010923		JAX00270873		JAX00010924		JAX00270874		JAX00010926		JAX00270877		JAX00270880		JAX00270883		JAX00270886		JAX00010927		JAX00193724		JAX00010930		JAX00010932		JAX00270889		JAX00270890		JAX00270897		JAX00010933		JAX00270899		JAX00270902		JAX00270903		JAX00270904		JAX00010935		JAX00270906		JAX00270911		JAX00270913		JAX00010937		JAX00270917		JAX00270918		JAX00270920		JAX00270929		JAX00270931		JAX00270934		JAX00270940		JAX00010942		JAX00270951		JAX00270959		JAX00270962		JAX00270963		JAX00270967		JAX00010945		JAX00270970		JAX00010947		JAX00270972		JAX00270978		JAX00270985		JAX00010948		JAX00271003		JAX00271005		JAX00271011		JAX00271012		JAX00271017		JAX00271018		JAX00010953		JAX00271025		JAX00271026		JAX00271030		JAX00193728		JAX00271034		JAX00271035		JAX00271039		JAX00271041		JAX00271044		JAX00271048		JAX00010963		JAX00271054		JAX00010965		JAX00271058		JAX00010968		JAX00271060		JAX00010969		JAX00271064		JAX00271066		JAX00271069		JAX00271070		JAX00010975		JAX00271073		JAX00271077		JAX00271079		JAX00010979		JAX00271083		JAX00010981		JAX00271091		JAX00271094		JAX00271095		JAX00271104		JAX00193741		JAX00193742		JAX00271108		JAX00010987		JAX00271115		JAX00271117		JAX00010989		JAX00271119		JAX00271123		JAX00271127		JAX00271138		JAX00271142		JAX00271147		JAX00271163		JAX00271169		JAX00010999		JAX00271179		JAX00271180		JAX00271181		JAX00011002		JAX00011004		JAX00011006		JAX00271192		JAX00271196		JAX00011010		JAX00271210		JAX00271213		JAX00271219		JAX00011014		JAX00011015		JAX00271234		JAX00271235		JAX00011018		JAX00271239		JAX00011019		JAX00193745		JAX00193746		JAX00011025		JAX00271253		JAX00193748		JAX00271262		JAX00271263		JAX00011027		JAX00271274		JAX00011030		JAX00271281		JAX00011033		JAX00271291		JAX00271296		JAX00271301		JAX00011037		JAX00271306		JAX00271309		JAX00271315		JAX00271319		JAX00271320		JAX00193753		JAX00271329		JAX00011041		JAX00011042		JAX00011046		JAX00271335		JAX00271337		JAX00271338		JAX00271339		JAX00271345		JAX00011049		JAX00271348		JAX00011050		JAX00271349		JAX00271351		JAX00271352		JAX00011052		JAX00271358		JAX00271363		JAX00271364		JAX00271366		JAX00271372		JAX00271379		JAX00011056		JAX00011058		JAX00271389		JAX00271391		JAX00271393		JAX00011060		JAX00193761		JAX00271396		JAX00271398		JAX00011064		JAX00271405		JAX00271406		JAX00011065		JAX00011066		JAX00011067		JAX00271410		JAX00271411		JAX00271412		JAX00271413		JAX00011069		JAX00271422		JAX00271428		JAX00271429		JAX00011078		JAX00193763		JAX00011079		JAX00271446		JAX00271447		JAX00011080		JAX00271449		JAX00271450		JAX00271452		JAX00271453		JAX00011083		JAX00271458		JAX00271459		JAX00271464		JAX00271465		JAX00011087		JAX00011088		JAX00271469		JAX00271473		JAX00011089		JAX00271477		JAX00011091		JAX00271479		JAX00011095		JAX00271488		JAX00271493		JAX00271497		JAX00193769		JAX00193771		JAX00271498		JAX00271504		JAX00271505		JAX00271509		JAX00271510		JAX00271511		JAX00271512		JAX00271515		JAX00271516		JAX00271523		JAX00271526		JAX00271528		JAX00271531		JAX00271532		JAX00011108		JAX00271536		JAX00271538		JAX00271542		JAX00271545		JAX00011115		JAX00271548		JAX00271550		JAX00271551		JAX00011116		JAX00271552		JAX00271553		JAX00271554		JAX00271558		JAX00271560		JAX00271565		JAX00271575		JAX00271576		JAX00271579		JAX00011124		JAX00271584		JAX00271585		JAX00271587		JAX00271589		JAX00011127		JAX00193777		JAX00193778		JAX00271597		JAX00271600		JAX00271602		JAX00271603		JAX00271606		JAX00271607		JAX00271608		JAX00271609		JAX00271610		JAX00271611		JAX00011132		JAX00271616		JAX00271618		JAX00271627		JAX00271632		JAX00271634		JAX00271639		JAX00271648		JAX00271651		JAX00271653		JAX00271656		JAX00271657		JAX00271658		JAX00271659		JAX00011140		JAX00271661		JAX00271664		JAX00011144		JAX00271672		JAX00271673		JAX00271679		JAX00271681		JAX00271688		JAX00271689		JAX00271692		JAX00271695		JAX00271696		JAX00271699		JAX00271702		JAX00271710		JAX00271713		JAX00271715		JAX00271716		JAX00271717		JAX00271722		JAX00271725		JAX00011152		JAX00011153		JAX00271732		JAX00011155		JAX00271736		JAX00271742		JAX00011158		JAX00271743		JAX00271744		JAX00271752		JAX00011161		JAX00271757		JAX00271767		JAX00271768		JAX00271769		JAX00271774		JAX00271777		JAX00011169		JAX00271781		JAX00271789		JAX00011170		JAX00271791		JAX00271793		JAX00271797		JAX00011173		JAX00011174		JAX00271805		JAX00011176		JAX00271811		JAX00011178		JAX00271821		JAX00271825		JAX00011181		JAX00193793		JAX00011183		JAX00271834		JAX00271835		JAX00271839		JAX00011184		JAX00271855		JAX00271862		JAX00011185		JAX00271872		JAX00271873		JAX00271876		JAX00011188		JAX00271878		JAX00011190		JAX00271879		JAX00193797		JAX00011192		JAX00271885		JAX00271888		JAX00271889		JAX00271890		JAX00271893		JAX00011194		JAX00193800		JAX00271899		JAX00271900		JAX00271901		JAX00271904		JAX00271911		JAX00271914		JAX00271915		JAX00011201		JAX00271918		JAX00271919		JAX00271924		JAX00271927		JAX00271928		JAX00271929		JAX00271930		JAX00011203		JAX00271933		JAX00271934		JAX00271935		JAX00271937		JAX00011206		JAX00271942		JAX00271943		JAX00271945		JAX00271946		JAX00271947		JAX00271958		JAX00271960		JAX00011216		JAX00271961		JAX00271962		JAX00271975		JAX00271979		JAX00011226		JAX00271982		JAX00271987		JAX00271988		JAX00011229		JAX00271990		JAX00271991		JAX00271992		JAX00271993		JAX00011231		JAX00271997		JAX00272001		JAX00272004		JAX00272007		JAX00011233		JAX00011234		JAX00011235		JAX00272010		JAX00272011		JAX00272014		JAX00272018		JAX00272026		JAX00272031		JAX00272034		JAX00272039		JAX00011241		JAX00272058		JAX00011242		JAX00272059		JAX00272060		JAX00272061		JAX00272066		JAX00011248		JAX00011250		JAX00272069		JAX00011254		JAX00272080		JAX00272085		JAX00272088		JAX00272093		JAX00011262		JAX00272095		JAX00272099		JAX00272102		JAX00272103		JAX00272104		JAX00272108		JAX00272111		JAX00011267		JAX00011270		JAX00272127		JAX00011274		JAX00272129		JAX00272132		JAX00272133		JAX00272135		JAX00272136		JAX00011275		JAX00011276		JAX00272138		JAX00272143		JAX00011285		JAX00272150		JAX00272153		JAX00272156		JAX00011288		JAX00272159		JAX00272160		JAX00011290		JAX00272166		JAX00272171		JAX00011294		JAX00272172		JAX00272173		JAX00011299		JAX00272182		JAX00272183		JAX00272187		JAX00011301		JAX00272189		JAX00272191		JAX00272202		JAX00272210		JAX00272212		JAX00272215		JAX00272222		JAX00272224		JAX00272228		JAX00272231		JAX00272240		JAX00272245		JAX00272247		JAX00011327		JAX00272258		JAX00272261		JAX00272263		JAX00272264		JAX00272266		JAX00011332		JAX00011336		JAX00011339		JAX00011340		JAX00272292		JAX00011342		JAX00011343		JAX00272294		JAX00272295		JAX00011344		JAX00011345		JAX00011346		JAX00272300		JAX00272302		JAX00272304		JAX00272306		JAX00011349		JAX00011351		JAX00272313		JAX00272320		JAX00011357		JAX00011362		JAX00011363		JAX00272328		JAX00011367		JAX00272334		JAX00272337		JAX00011373		JAX00272342		JAX00011374		JAX00272352		JAX00011379		JAX00272360		JAX00272364		JAX00272367		JAX00272368		JAX00272381		JAX00272382		JAX00188905		JAX00011386		JAX00272390		JAX00272391		JAX00011391		JAX00272401		JAX00272404		JAX00272408		JAX00011393		JAX00272413		JAX00272414		JAX00272416		JAX00272418		JAX00272419		JAX00272421		JAX00272424		JAX00011395		JAX00272425		JAX00272433		JAX00272434		JAX00272438		JAX00011398		JAX00272443		JAX00272444		JAX00272446		JAX00272447		JAX00272449		JAX00272450		JAX00272451		JAX00272454		JAX00011401		JAX00011405		JAX00272461		JAX00272462		JAX00272465		JAX00272467		JAX00011407		JAX00272471		JAX00272472		JAX00272474		JAX00272486		JAX00272487		JAX00011415		JAX00272489		JAX00272490		JAX00011418		JAX00272496		JAX00272497		JAX00011419		JAX00011421		JAX00272510		JAX00188906		JAX00272516		JAX00272519		JAX00272524		JAX00272525		JAX00011423		JAX00011424		JAX00272534		JAX00272535		JAX00272536		JAX00272537		JAX00272538		JAX00272544		JAX00272547		JAX00011430		JAX00011431		JAX00011432		JAX00011436		JAX00272560		JAX00272569		JAX00272570		JAX00011439		JAX00272573		JAX00272575		JAX00272576		JAX00272578		JAX00272579		JAX00011443		JAX00272587		JAX00272589		JAX00272591		JAX00272594		JAX00272597		JAX00272598		JAX00011446		JAX00272599		JAX00272600		JAX00272602		JAX00011451		JAX00272606		JAX00272617		JAX00272618		JAX00272624		JAX00188907		JAX00272629		JAX00272631		JAX00272632		JAX00011461		JAX00011462		JAX00272641		JAX00272644		JAX00011464		JAX00011466		JAX00272650		JAX00011467		JAX00272655		JAX00272660		JAX00011470		JAX00272663		JAX00272666		JAX00011473		JAX00272668		JAX00011474		JAX00011475		JAX00193821		JAX00011477		JAX00272678		JAX00272679		JAX00272685		JAX00272691		JAX00272692		JAX00272693		JAX00272698		JAX00011487		JAX00272703		JAX00272705		JAX00272706		JAX00011488		JAX00272708		JAX00272713		JAX00011491		JAX00011493		JAX00272716		JAX00272718		JAX00193825		JAX00272722		JAX00272723		JAX00272727		JAX00272735		JAX00272737		JAX00272738		JAX00011505		JAX00011506		JAX00011507		JAX00011509		JAX00272739		JAX00272740		JAX00272742		JAX00272751		JAX00272752		JAX00011513		JAX00272756		JAX00272757		JAX00272758		JAX00011515		JAX00011516		JAX00272765		JAX00272769		JAX00272772		JAX00272773		JAX00011520		JAX00272774		JAX00272777		JAX00011523		JAX00272788		JAX00011525		JAX00272789		JAX00272790		JAX00272797		JAX00272798		JAX00272801		JAX00011528		JAX00011529		JAX00272806		JAX00272809		JAX00011530		JAX00272813		JAX00272817		JAX00272820		JAX00011534		JAX00272822		JAX00272823		JAX00011535		JAX00272826		JAX00272828		JAX00272830		JAX00272831		JAX00011539		JAX00011542		JAX00011543		JAX00011544		JAX00272849		JAX00011545		JAX00272851		JAX00272852		JAX00272856		JAX00272860		JAX00272863		JAX00272867		JAX00272869		JAX00193840		JAX00272871		JAX00272873		JAX00272875		JAX00011556		JAX00272885		JAX00272888		JAX00272892		JAX00272893		JAX00272894		JAX00272896		JAX00272897		JAX00272899		JAX00272902		JAX00011561		JAX00272906		JAX00272910		JAX00272912		JAX00272915		JAX00272918		JAX00272919		JAX00011563		JAX00011564		JAX00011565		JAX00272923		JAX00272925		JAX00011567		JAX00011568		JAX00272926		JAX00272933		JAX00272934		JAX00272944		JAX00272948		JAX00272949		JAX00272954		JAX00272955		JAX00272956		JAX00272965		JAX00011571		JAX00272970		JAX00272973		JAX00272974		JAX00272980		JAX00011573		JAX00272982		JAX00272984		JAX00272985		JAX00272987		JAX00011575		JAX00272991		JAX00272993		JAX00011577		JAX00272994		JAX00272998		JAX00272999		JAX00273000		JAX00273003		JAX00273007		JAX00273011		JAX00273014		JAX00273016		JAX00273019		JAX00273022		JAX00273023		JAX00273025		JAX00011582		JAX00273028		JAX00273029		JAX00273030		JAX00273033		JAX00273034		JAX00273043		JAX00273044		JAX00273053		JAX00273059		JAX00273061		JAX00273065		JAX00273067		JAX00273068		JAX00011591		JAX00273076		JAX00273077		JAX00273081		JAX00011595		JAX00273097		JAX00011596		JAX00273101		JAX00273102		JAX00011598		JAX00011599		JAX00273113		JAX00273114		JAX00273115		JAX00273117		JAX00273119		JAX00273123		JAX00011603		JAX00011604		JAX00273127		JAX00273130		JAX00273132		JAX00273135		JAX00273136		JAX00011605		JAX00011606		JAX00273137		JAX00273140		JAX00273142		JAX00011611		JAX00011614		JAX00273144		JAX00011617		JAX00011619		JAX00273149		JAX00273151		JAX00273154		JAX00273155		JAX00011622		JAX00273160		JAX00273161		JAX00011627		JAX00273166		JAX00273171		JAX00273176		JAX00273180		JAX00273182		JAX00273191		JAX00273192		JAX00011632		JAX00011634		JAX00011635		JAX00011636		JAX00011638		JAX00273204		JAX00273208		JAX00193847		JAX00011641		JAX00273214		JAX00273215		JAX00011644		JAX00273218		JAX00011649		JAX00011650		JAX00273232		JAX00193849		JAX00011655		JAX00273240		JAX00011659		JAX00273252		JAX00273253		JAX00273255		JAX00273256		JAX00273257		JAX00273259		JAX00011662		JAX00011663		JAX00273263		JAX00273265		JAX00273267		JAX00273268		JAX00273271		JAX00273275		JAX00273276		JAX00011665		JAX00273278		JAX00011666		JAX00011667		JAX00273283		JAX00273284		JAX00011668		JAX00011670		JAX00273291		JAX00011671		JAX00011672		JAX00011673		JAX00273292		JAX00273305		JAX00273307		JAX00011676		JAX00011677		JAX00273313		JAX00273317		JAX00273319		JAX00273320		JAX00273322		JAX00273324		JAX00273325		JAX00273326		JAX00273331		JAX00273334		JAX00273342		JAX00273345		JAX00273355		JAX00273359		JAX00273360		JAX00011693		JAX00273367		JAX00011695		JAX00011696		JAX00011699		JAX00273382		JAX00011701		JAX00273395		JAX00011705		JAX00273397		JAX00273399		JAX00011708		JAX00273405		JAX00273407		JAX00273408		JAX00273410		JAX00273411		JAX00273420		JAX00011710		JAX00273422		JAX00273425		JAX00011714		JAX00011715		JAX00273428		JAX00273429		JAX00273430		JAX00011716		JAX00273437		JAX00011719		JAX00273447		JAX00011721		JAX00011722		JAX00273453		JAX00011724		JAX00273458		JAX00273460		JAX00011725		JAX00273464		JAX00273466		JAX00273473		JAX00011732		JAX00273479		JAX00011734		JAX00273483		JAX00011741		JAX00273486		JAX00273488		JAX00273491		JAX00273494		JAX00273497		JAX00273498		JAX00273499		JAX00011747		JAX00273502		JAX00011752		JAX00273503		JAX00273508		JAX00011756		JAX00273509		JAX00273514		JAX00273517		JAX00273519		JAX00273523		JAX00011764		JAX00273526		JAX00273527		JAX00011765		JAX00011766		JAX00273528		JAX00273532		JAX00273533		JAX00273534		JAX00011770		JAX00273535		JAX00273539		JAX00273540		JAX00011777		JAX00011778		JAX00273542		JAX00273549		JAX00273550		JAX00011779		JAX00273553		JAX00273554		JAX00273557		JAX00273558		JAX00273565		JAX00273566		JAX00273567		JAX00273568		JAX00273569		JAX00273572		JAX00273575		JAX00273578		JAX00011782		JAX00273580		JAX00011783		JAX00273582		JAX00273584		JAX00011784		JAX00273587		JAX00011786		JAX00273588		JAX00011788		JAX00273594		JAX00273595		JAX00273597		JAX00273598		JAX00273599		JAX00273600		JAX00273605		JAX00273606		JAX00273609		JAX00273610		JAX00011794		JAX00273613		JAX00011795		JAX00273618		JAX00273619		JAX00273622		JAX00273624		JAX00273626		JAX00273627		JAX00011800		JAX00011802		JAX00011803		JAX00273631		JAX00011804		JAX00273644		JAX00273646		JAX00273649		JAX00273651		JAX00273652		JAX00273657		JAX00273658		JAX00273659		JAX00011809		JAX00273662		JAX00011812		JAX00011813		JAX00011814		JAX00273667		JAX00273668		JAX00273672		JAX00273676		JAX00273677		JAX00273679		JAX00273680		JAX00011819		JAX00273684		JAX00273686		JAX00273687		JAX00011822		JAX00273692		JAX00273695		JAX00273697		JAX00273700		JAX00273701		JAX00273702		JAX00011824		JAX00011825		JAX00273703		JAX00273705		JAX00011827		JAX00011828		JAX00011829		JAX00193875		JAX00273713		JAX00273716		JAX00011833		JAX00011834		JAX00273719		JAX00011837		JAX00273724		JAX00273725		JAX00273726		JAX00273729		JAX00273730		JAX00273732		JAX00011844		JAX00011845		JAX00011846		JAX00273744		JAX00273748		JAX00273749		JAX00273751		JAX00273757		JAX00273759		JAX00273760		JAX00273761		JAX00011849		JAX00011850		JAX00273762		JAX00273765		JAX00011852		JAX00273772		JAX00273775		JAX00273778		JAX00011853		JAX00273783		JAX00273784		JAX00273785		JAX00273792		JAX00011857		JAX00011860		JAX00273801		JAX00011861		JAX00273803		JAX00011863		JAX00273811		JAX00011864		JAX00011865		JAX00193884		JAX00273820		JAX00273822		JAX00273825		JAX00273826		JAX00273830		JAX00273831		JAX00011870		JAX00273842		JAX00273843		JAX00273846		JAX00011876		JAX00011883		JAX00011885		JAX00273869		JAX00273873		JAX00011889		JAX00273877		JAX00273878		JAX00193885		JAX00273882		JAX00011893		JAX00273884		JAX00273888		JAX00011895		JAX00273892		JAX00273896		JAX00273897		JAX00011902		JAX00011903		JAX00273910		JAX00273915		JAX00273918		JAX00273925		JAX00273926		JAX00011911		JAX00273933		JAX00273937		JAX00273939		JAX00273941		JAX00273942		JAX00273945		JAX00011921		JAX00011922		JAX00273954		JAX00011924		JAX00011925		JAX00273961		JAX00273962		JAX00273965		JAX00273966		JAX00273971		JAX00011929		JAX00011930		JAX00011931		JAX00273977		JAX00188917		JAX00273978		JAX00273979		JAX00011932		JAX00273984		JAX00273985		JAX00273986		JAX00011934		JAX00011935		JAX00273995		JAX00273996		JAX00274000		JAX00188918		JAX00274009		JAX00274014		JAX00274015		JAX00011940		JAX00274016		JAX00274023		JAX00011941		JAX00274031		JAX00274035		JAX00011944		JAX00274039		JAX00274041		JAX00274048		JAX00274050		JAX00011952		JAX00274052		JAX00274053		JAX00011953		JAX00274057		JAX00274066		JAX00274069		JAX00274071		JAX00011959		JAX00274072		JAX00274087		JAX00193900		JAX00011965		JAX00274089		JAX00274090		JAX00274094		JAX00274095		JAX00274097		JAX00011973		JAX00011976		JAX00274112		JAX00274117		JAX00274119		JAX00274120		JAX00011978		JAX00274126		JAX00274130		JAX00274135		JAX00011983		JAX00274139		JAX00274140		JAX00011986		JAX00011987		JAX00011989		JAX00274151		JAX00011990		JAX00011991		JAX00274161		JAX00274162		JAX00274163		JAX00274164		JAX00274166		JAX00011994		JAX00274169		JAX00274172		JAX00274175		JAX00274176		JAX00274184		JAX00012000		JAX00274189		JAX00274194		JAX00274195		JAX00274197		JAX00274198		JAX00274209		JAX00274210		JAX00274211		JAX00012006		JAX00274212		JAX00274213		JAX00274220		JAX00012007		JAX00274227		JAX00274230		JAX00274231		JAX00274236		JAX00012010		JAX00012011		JAX00274237		JAX00274238		JAX00012015		JAX00274246		JAX00012018		JAX00274250		JAX00274253		JAX00274255		JAX00012020		JAX00012022		JAX00274259		JAX00274262		JAX00274275		JAX00274276		JAX00274277		JAX00274280		JAX00274281		JAX00274282		JAX00274295		JAX00274298		JAX00274299		JAX00012033		JAX00274302		JAX00274304		JAX00274307		JAX00274308		JAX00274310		JAX00012037		JAX00012040		JAX00274319		JAX00274321		JAX00274324		JAX00274327		JAX00274329		JAX00012045		JAX00274331		JAX00193908		JAX00274334		JAX00274335		JAX00274336		JAX00274337		JAX00012049		JAX00012051		JAX00274351		JAX00274352		JAX00274353		JAX00012052		JAX00012054		JAX00274357		JAX00274358		JAX00274365		JAX00012057		JAX00274369		JAX00274370		JAX00012058		JAX00012061		JAX00274387		JAX00274389		JAX00274392		JAX00274399		JAX00274400		JAX00012065		JAX00193911		JAX00274403		JAX00012070		JAX00012072		JAX00274415		JAX00274417		JAX00012075		JAX00274421		JAX00274422		JAX00274425		JAX00012079		JAX00012080		JAX00012081		JAX00274429		JAX00274430		JAX00274433		JAX00193913		JAX00012087		JAX00274442		JAX00274443		JAX00274445		JAX00274446		JAX00274448		JAX00274449		JAX00274454		JAX00012089		JAX00274457		JAX00274459		JAX00274462		JAX00012093		JAX00274467		JAX00274469		JAX00274470		JAX00274475		JAX00274476		JAX00012098		JAX00274479		JAX00274491		JAX00274492		JAX00012103		JAX00012105		JAX00274493		JAX00274495		JAX00274498		JAX00274499		JAX00012106		JAX00274507		JAX00274508		JAX00012113		JAX00274515		JAX00274525		JAX00274526		JAX00274527		JAX00012118		JAX00012120		JAX00012121		JAX00274538		JAX00274539		JAX00012122		JAX00012124		JAX00274559		JAX00274564		JAX00274566		JAX00274585		JAX00274590		JAX00274593		JAX00012136		JAX00012137		JAX00274595		JAX00274597		JAX00274600		JAX00274604		JAX00274610		JAX00274615		JAX00274617		JAX00012139		JAX00274622		JAX00274624		JAX00274632		JAX00274635		JAX00274636		JAX00012142		JAX00012143		JAX00012144		JAX00274639		JAX00274640		JAX00012145		JAX00274644		JAX00012146		JAX00274646		JAX00274648		JAX00274650		JAX00012148		JAX00012149		JAX00012150		JAX00274657		JAX00012151		JAX00274658		JAX00274659		JAX00274662		JAX00012153		JAX00274665		JAX00274670		JAX00012154		JAX00274682		JAX00012159		JAX00274695		JAX00274697		JAX00012162		JAX00274699		JAX00274702		JAX00274703		JAX00274704		JAX00274713		JAX00274717		JAX00274719		JAX00274721		JAX00274725		JAX00274729		JAX00274730		JAX00274731		JAX00274733		JAX00274736		JAX00012173		JAX00012176		JAX00012177		JAX00274739		JAX00274743		JAX00012178		JAX00012179		JAX00274750		JAX00274753		JAX00274758		JAX00012185		JAX00274765		JAX00012189		JAX00274770		JAX00274771		JAX00274773		JAX00012198		JAX00012200		JAX00274781		JAX00274782		JAX00274788		JAX00012202		JAX00012204		JAX00274794		JAX00274798		JAX00274805		JAX00274807		JAX00274817		JAX00274821		JAX00012212		JAX00012213		JAX00274835		JAX00274839		JAX00274844		JAX00274849		JAX00274854		JAX00274855		JAX00012220		JAX00274861		JAX00274869		JAX00274871		JAX00274873		JAX00193942		JAX00274878		JAX00274880		JAX00012227		JAX00274882		JAX00012229		JAX00274889		JAX00274891		JAX00012230		JAX00274894		JAX00274897		JAX00012233		JAX00274902		JAX00274905		JAX00274907		JAX00274910		JAX00274912		JAX00193946		JAX00274914		JAX00274915		JAX00274921		JAX00012240		JAX00274926		JAX00274928		JAX00274933		JAX00274936		JAX00012245		JAX00274941		JAX00012249		JAX00274953		JAX00274954		JAX00012250		JAX00012251		JAX00274961		JAX00274962		JAX00274964		JAX00274972		JAX00274975		JAX00012258		JAX00012259		JAX00274977		JAX00012261		JAX00274978		JAX00274979		JAX00274981		JAX00274982		JAX00274983		JAX00274985		JAX00274988		JAX00274989		JAX00274991		JAX00012265		JAX00274998		JAX00275000		JAX00275001		JAX00275007		JAX00275013		JAX00275017		JAX00275020		JAX00275022		JAX00275023		JAX00275025		JAX00012272		JAX00012273		JAX00012274		JAX00275032		JAX00012275		JAX00275039		JAX00012276		JAX00275040		JAX00012277		JAX00012278		JAX00275043		JAX00275047		JAX00275048		JAX00275051		JAX00275056		JAX00275060		JAX00275061		JAX00275064		JAX00012284		JAX00275070		JAX00275072		JAX00275078		JAX00012286		JAX00275083		JAX00275086		JAX00275092		JAX00275098		JAX00275105		JAX00275109		JAX00275113		JAX00012293		JAX00275116		JAX00275119		JAX00012295		JAX00012297		JAX00275135		JAX00012298		JAX00275154		JAX00012303		JAX00275158		JAX00275160		JAX00275161		JAX00275162		JAX00275164		JAX00275166		JAX00012307		JAX00012309		JAX00275176		JAX00275181		JAX00275189		JAX00012315		JAX00275192		JAX00275194		JAX00275199		JAX00275201		JAX00275202		JAX00012317		JAX00012318		JAX00275212		JAX00275216		JAX00275217		JAX00275220		JAX00275222		JAX00275223		JAX00275225		JAX00275230		JAX00275233		JAX00275235		JAX00012323		JAX00012324		JAX00275241		JAX00275242		JAX00012325		JAX00275249		JAX00275250		JAX00275252		JAX00275253		JAX00275258		JAX00275264		JAX00275265		JAX00275266		JAX00275268		JAX00275273		JAX00012332		JAX00012333		JAX00012335		JAX00275289		JAX00275290		JAX00012339		JAX00275293		JAX00275297		JAX00012341		JAX00275303		JAX00275304		JAX00275307		JAX00012343		JAX00275308		JAX00275310		JAX00275312		JAX00275314		JAX00012347		JAX00275317		JAX00275319		JAX00012349		JAX00012350		JAX00012351		JAX00275321		JAX00275333		JAX00012358		JAX00275338		JAX00012359		JAX00012360		JAX00275339		JAX00012361		JAX00275346		JAX00275348		JAX00275349		JAX00012363		JAX00012366		JAX00275357		JAX00275359		JAX00275360		JAX00012368		JAX00012369		JAX00275363		JAX00275364		JAX00275369		JAX00275373		JAX00275383		JAX00275385		JAX00012380		JAX00275398		JAX00275399		JAX00275400		JAX00275401		JAX00275402		JAX00275405		JAX00275413		JAX00275415		JAX00275425		JAX00275427		JAX00275449		JAX00275450		JAX00275455		JAX00275460		JAX00012390		JAX00012392		JAX00012393		JAX00275464		JAX00275466		JAX00012395		JAX00012396		JAX00275470		JAX00275475		JAX00275477		JAX00012397		JAX00275478		JAX00275479		JAX00012400		JAX00275485		JAX00275487		JAX00012402		JAX00012403		JAX00012404		JAX00275495		JAX00275498		JAX00275501		JAX00275508		JAX00275509		JAX00012407		JAX00012408		JAX00275511		JAX00275512		JAX00275513		JAX00012409		JAX00275525		JAX00275527		JAX00012411		JAX00275536		JAX00275537		JAX00275538		JAX00275543		JAX00275547		JAX00275549		JAX00275550		JAX00275558		JAX00012419		JAX00275563		JAX00275571		JAX00275572		JAX00275573		JAX00275578		JAX00275579		JAX00275580		JAX00275581		JAX00275584		JAX00012425		JAX00275588		JAX00275594		JAX00012427		JAX00275605		JAX00275609		JAX00012430		JAX00012432		JAX00275612		JAX00275616		JAX00275617		JAX00275618		JAX00275620		JAX00275622		JAX00275623		JAX00275628		JAX00275630		JAX00275631		JAX00275633		JAX00012438		JAX00275635		JAX00275640		JAX00275642		JAX00275646		JAX00275649		JAX00275651		JAX00275653		JAX00275655		JAX00275656		JAX00275657		JAX00275669		JAX00012445		JAX00275675		JAX00275676		JAX00012447		JAX00275682		JAX00275690		JAX00012452		JAX00275697		JAX00012453		JAX00275701		JAX00275702		JAX00275704		JAX00012454		JAX00275708		JAX00275711		JAX00275712		JAX00275715		JAX00275716		JAX00275718		JAX00275721		JAX00275724		JAX00275729		JAX00275730		JAX00275731		JAX00012463		JAX00275735		JAX00275736		JAX00275737		JAX00275740		JAX00012466		JAX00012467		JAX00275747		JAX00275749		JAX00275751		JAX00275752		JAX00275753		JAX00275754		JAX00012468		JAX00275757		JAX00275758		JAX00275759		JAX00012469		JAX00012470		JAX00275760		JAX00275762		JAX00275764		JAX00275765		JAX00012473		JAX00275767		JAX00275770		JAX00275771		JAX00275772		JAX00275782		JAX00275787		JAX00012475		JAX00012476		JAX00275793		JAX00275794		JAX00275796		JAX00275797		JAX00275800		JAX00275804		JAX00275815		JAX00012481		JAX00275821		JAX00275823		JAX00275824		JAX00275827		JAX00275829		JAX00275835		JAX00012486		JAX00275838		JAX00275839		JAX00275841		JAX00275848		JAX00275849		JAX00275857		JAX00275858		JAX00275859		JAX00275860		JAX00012487		JAX00012488		JAX00275862		JAX00275863		JAX00275868		JAX00012491		JAX00275876		JAX00275880		JAX00012494		JAX00275881		JAX00275884		JAX00275893		JAX00012497		JAX00275896		JAX00275897		JAX00012498		JAX00012500		JAX00012501		JAX00275916		JAX00275917		JAX00275920		JAX00275924		JAX00012504		JAX00275931		JAX00275934		JAX00275936		JAX00275937		JAX00275939		JAX00012508		JAX00275945		JAX00012512		JAX00275958		JAX00275963		JAX00275964		JAX00275972		JAX00275976		JAX00012517		JAX00012518		JAX00012519		JAX00275986		JAX00012520		JAX00012521		JAX00275994		JAX00012523		JAX00276003		JAX00012524		JAX00012525		JAX00276008		JAX00012527		JAX00276014		JAX00276016		JAX00276021		JAX00276023		JAX00012530		JAX00276030		JAX00276033		JAX00276039		JAX00012541		JAX00276046		JAX00012543		JAX00276050		JAX00276058		JAX00276061		JAX00276066		JAX00276073		JAX00276074		JAX00276079		JAX00276082		JAX00276083		JAX00012550		JAX00276100		JAX00276101		JAX00276103		JAX00276104		JAX00276106		JAX00012554		JAX00276107		JAX00276111		JAX00276113		JAX00276115		JAX00012557		JAX00012558		JAX00276120		JAX00276130		JAX00276139		JAX00276142		JAX00276143		JAX00012561		JAX00276151		JAX00276161		JAX00012568		JAX00276162		JAX00276164		JAX00276165		JAX00012571		JAX00012573		JAX00276168		JAX00276170		JAX00012575		JAX00012576		JAX00012577		JAX00276182		JAX00276186		JAX00276187		JAX00012587		JAX00276194		JAX00276195		JAX00276196		JAX00276197		JAX00012589		JAX00012590		JAX00012591		JAX00012592		JAX00012594		JAX00012595		JAX00012596		JAX00276208		JAX00276209		JAX00012597		JAX00012599		JAX00276210		JAX00276212		JAX00276214		JAX00276216		JAX00276217		JAX00012601		JAX00012602		JAX00276219		JAX00012605		JAX00012607		JAX00012608		JAX00276234		JAX00276235		JAX00276237		JAX00188928		JAX00276243		JAX00012611		JAX00276245		JAX00012614		JAX00012615		JAX00276249		JAX00276251		JAX00276256		JAX00276258		JAX00276265		JAX00012619		JAX00012620		JAX00276271		JAX00276272		JAX00276273		JAX00276277		JAX00276278		JAX00276293		JAX00276304		JAX00276305		JAX00012629		JAX00012631		JAX00012632		JAX00012634		JAX00012635		JAX00276320		JAX00276323		JAX00276331		JAX00276336		JAX00276337		JAX00276342		JAX00276346		JAX00276349		JAX00012646		JAX00276355		JAX00276356		JAX00276358		JAX00276359		JAX00276360		JAX00012647		JAX00276362		JAX00012648		JAX00276367		JAX00276368		JAX00012649		JAX00276374		JAX00276376		JAX00012652		JAX00276380		JAX00276381		JAX00012654		JAX00276386		JAX00012657		JAX00276390		JAX00276392		JAX00276397		JAX00276401		JAX00276406		JAX00276413		JAX00012661		JAX00012663		JAX00276418		JAX00012665		JAX00012666		JAX00276423		JAX00276425		JAX00276432		JAX00012667		JAX00276434		JAX00012668		JAX00276442		JAX00276443		JAX00276445		JAX00276447		JAX00276448		JAX00276452		JAX00276453		JAX00276454		JAX00276464		JAX00276467		JAX00012673		JAX00276471		JAX00276474		JAX00012677		JAX00276482		JAX00276483		JAX00276487		JAX00012680		JAX00276491		JAX00012682		JAX00012683		JAX00012684		JAX00276497		JAX00012685		JAX00012688		JAX00012689		JAX00012690		JAX00276504		JAX00276505		JAX00012692		JAX00276512		JAX00276514		JAX00276515		JAX00276517		JAX00276518		JAX00012694		JAX00276520		JAX00276523		JAX00276524		JAX00012700		JAX00276527		JAX00276534		JAX00276535		JAX00276537		JAX00276546		JAX00276547		JAX00276549		JAX00276552		JAX00012706		JAX00276553		JAX00276555		JAX00276557		JAX00276558		JAX00012709		JAX00276566		JAX00276570		JAX00276571		JAX00276574		JAX00012714		JAX00276585		JAX00276590		JAX00012722		JAX00276607		JAX00276612		JAX00276613		JAX00276624		JAX00012732		JAX00276629		JAX00012735		JAX00276672		JAX00276675		JAX00276684		JAX00012755		JAX00276688		JAX00276693		JAX00276694		JAX00012758		JAX00276700		JAX00276701		JAX00012770		JAX00012771		JAX00276711		JAX00276715		JAX00276719		JAX00276725		JAX00276727		JAX00276736		JAX00276738		JAX00276740		JAX00276743		JAX00276744		JAX00012772		JAX00276746		JAX00012779		JAX00012780		JAX00276753		JAX00012786		JAX00276763		JAX00276772		JAX00012789		JAX00276774		JAX00276775		JAX00276777		JAX00012791		JAX00012793		JAX00276781		JAX00276784		JAX00276786		JAX00276791		JAX00276792		JAX00276798		JAX00276800		JAX00276802		JAX00276803		JAX00012798		JAX00276805		JAX00276808		JAX00276809		JAX00276810		JAX00276814		JAX00012801		JAX00276819		JAX00276822		JAX00276824		JAX00276826		JAX00276834		JAX00276835		JAX00276836		JAX00012802		JAX00012803		JAX00276843		JAX00276845		JAX00276852		JAX00276859		JAX00012810		JAX00276880		JAX00012815		JAX00276893		JAX00276899		JAX00276902		JAX00012820		JAX00276904		JAX00276905		JAX00276907		JAX00012821		JAX00276910		JAX00276912		JAX00276914		JAX00276917		JAX00276918		JAX00276923		JAX00012830		JAX00276924		JAX00276927		JAX00012833		JAX00012834		JAX00276929		JAX00012835		JAX00276937		JAX00276938		JAX00276939		JAX00012837		JAX00276944		JAX00276946		JAX00012839		JAX00276954		JAX00276964		JAX00012844		JAX00276966		JAX00276967		JAX00276970		JAX00276972		JAX00276975		JAX00012850		JAX00012851		JAX00276980		JAX00276985		JAX00276991		JAX00276992		JAX00276995		JAX00276998		JAX00277001		JAX00012854		JAX00277002		JAX00277004		JAX00277005		JAX00012857		JAX00277010		JAX00277012		JAX00277019		JAX00277025		JAX00012861		JAX00277033		JAX00277039		JAX00277040		JAX00012862		JAX00012863		JAX00012864		JAX00277050		JAX00277051		JAX00012867		JAX00012868		JAX00277068		JAX00012869		JAX00277073		JAX00277075		JAX00012871		JAX00012872		JAX00012873		JAX00193983		JAX00277085		JAX00277087		JAX00277090		JAX00012879		JAX00277094		JAX00277096		JAX00012882		JAX00277107		JAX00012883		JAX00012884		JAX00277111		JAX00193987		JAX00277112		JAX00277113		JAX00277114		JAX00012885		JAX00277115		JAX00277116		JAX00277119		JAX00277122		JAX00277124		JAX00277125		JAX00012887		JAX00277129		JAX00277137		JAX00277141		JAX00277142		JAX00012891		JAX00012893		JAX00277152		JAX00012894		JAX00277156		JAX00277162		JAX00012900		JAX00277166		JAX00277178		JAX00012903		JAX00012904		JAX00012905		JAX00277183		JAX00277184		JAX00277187		JAX00277191		JAX00277194		JAX00277196		JAX00277199		JAX00277209		JAX00277214		JAX00193993		JAX00277220		JAX00277226		JAX00277227		JAX00012911		JAX00277233		JAX00012913		JAX00277244		JAX00277245		JAX00277246		JAX00277247		JAX00277249		JAX00012917		JAX00012918		JAX00277257		JAX00277258		JAX00277259		JAX00277262		JAX00277263		JAX00277264		JAX00277266		JAX00277267		JAX00012920		JAX00277272		JAX00277273		JAX00277275		JAX00277276		JAX00277283		JAX00277284		JAX00012926		JAX00277286		JAX00277287		JAX00277288		JAX00277293		JAX00277295		JAX00277296		JAX00194001		JAX00277298		JAX00277299		JAX00277304		JAX00012933		JAX00194002		JAX00277310		JAX00277311		JAX00012937		JAX00012938		JAX00277313		JAX00277315		JAX00277317		JAX00277321		JAX00277323		JAX00277324		JAX00277329		JAX00012943		JAX00012944		JAX00277335		JAX00012946		JAX00277342		JAX00194008		JAX00012950		JAX00277346		JAX00277348		JAX00277351		JAX00012954		JAX00277359		JAX00012955		JAX00277363		JAX00277367		JAX00277370		JAX00277372		JAX00277373		JAX00277375		JAX00012958		JAX00277376		JAX00012959		JAX00277377		JAX00277379		JAX00277382		JAX00277383		JAX00277384		JAX00277385		JAX00277386		JAX00277387		JAX00012963		JAX00277392		JAX00277393		JAX00012967		JAX00012968		JAX00277398		JAX00277400		JAX00277404		JAX00012971		JAX00277412		JAX00277413		JAX00277415		JAX00277418		JAX00277419		JAX00277420		JAX00277421		JAX00277424		JAX00012976		JAX00277427		JAX00012978		JAX00277431		JAX00277435		JAX00277437		JAX00277443		JAX00277448		JAX00277449		JAX00277457		JAX00277459		JAX00277460		JAX00277462		JAX00277463		JAX00277464		JAX00012982		JAX00277469		JAX00277473		JAX00277474		JAX00012992		JAX00277488		JAX00277493		JAX00277494		JAX00277502		JAX00277505		JAX00277506		JAX00277509		JAX00277510		JAX00277521		JAX00277522		JAX00277529		JAX00277531		JAX00013008		JAX00277537		JAX00277540		JAX00013011		JAX00277541		JAX00277542		JAX00194024		JAX00013014		JAX00277548		JAX00277549		JAX00277551		JAX00277553		JAX00013015		JAX00013016		JAX00277556		JAX00277558		JAX00277570		JAX00013019		JAX00277578		JAX00277588		JAX00277594		JAX00013030		JAX00277602		JAX00277603		JAX00013031		JAX00277611		JAX00277615		JAX00277617		JAX00277620		JAX00013035		JAX00277625		JAX00277630		JAX00277632		JAX00013038		JAX00277649		JAX00277661		JAX00013052		JAX00277668		JAX00013061		JAX00277681		JAX00277684		JAX00013071		JAX00013075		JAX00277707		JAX00013077		JAX00277711		JAX00013078		JAX00194043		JAX00277714		JAX00277724		JAX00013085		JAX00277728		JAX00013086		JAX00013088		JAX00277731		JAX00277733		JAX00277734		JAX00277735		JAX00277738		JAX00013090		JAX00277744		JAX00277749		JAX00277752		JAX00277755		JAX00277757		JAX00277758		JAX00277759		JAX00277761		JAX00277768		JAX00277774		JAX00277776		JAX00013101		JAX00277778		JAX00277781		JAX00277787		JAX00277788		JAX00277797		JAX00277799		JAX00277801		JAX00277806		JAX00277811		JAX00277817		JAX00277818		JAX00277819		JAX00277822		JAX00013108		JAX00013109		JAX00013110		JAX00277827		JAX00277833		JAX00277836		JAX00277838		JAX00277839		JAX00277841		JAX00277842		JAX00277844		JAX00277845		JAX00277846		JAX00013113		JAX00013114		JAX00277853		JAX00277854		JAX00277855		JAX00277858		JAX00277865		JAX00277867		JAX00277868		JAX00013118		JAX00277870		JAX00277871		JAX00277872		JAX00277873		JAX00013120		JAX00277878		JAX00277883		JAX00277884		JAX00277885		JAX00277891		JAX00277892		JAX00277897		JAX00013123		JAX00277899		JAX00277900		JAX00277901		JAX00277907		JAX00277914		JAX00277915		JAX00013130		JAX00277925		JAX00277926		JAX00013133		JAX00277931		JAX00277935		JAX00277937		JAX00013135		JAX00277946		JAX00277947		JAX00277948		JAX00013137		JAX00277954		JAX00013139		JAX00277959		JAX00277969		JAX00277971		JAX00277972		JAX00277973		JAX00277975		JAX00277981		JAX00277982		JAX00013147		JAX00277985		JAX00277986		JAX00277989		JAX00277991		JAX00277992		JAX00277994		JAX00277995		JAX00277996		JAX00277997		JAX00278000		JAX00278001		JAX00013153		JAX00194063		JAX00194064		JAX00278005		JAX00013154		JAX00278010		JAX00013155		JAX00278022		JAX00278023		JAX00278028		JAX00194066		JAX00013166		JAX00278038		JAX00278041		JAX00278042		JAX00278043		JAX00013170		JAX00278045		JAX00013174		JAX00013175		JAX00013176		JAX00278055		JAX00278056		JAX00013178		JAX00013179		JAX00013182		JAX00278065		JAX00013184		JAX00013185		JAX00278069		JAX00013187		JAX00278071		JAX00013188		JAX00013192		JAX00013194		JAX00278084		JAX00013197		JAX00278088		JAX00278090		JAX00013200		JAX00278091		JAX00278093		JAX00278101		JAX00278105		JAX00013203		JAX00278110		JAX00278111		JAX00013205		JAX00278115		JAX00278119		JAX00013210		JAX00278127		JAX00278128		JAX00278137		JAX00278140		JAX00278143		JAX00278144		JAX00278145		JAX00278147		JAX00278149		JAX00278150		JAX00278151		JAX00278152		JAX00278153		JAX00013218		JAX00278155		JAX00278158		JAX00278159		JAX00278160		JAX00278162		JAX00278163		JAX00278167		JAX00013219		JAX00278168		JAX00278169		JAX00013223		JAX00278173		JAX00278176		JAX00278183		JAX00013226		JAX00278186		JAX00278187		JAX00278188		JAX00278190		JAX00278193		JAX00278197		JAX00278199		JAX00278201		JAX00278202		JAX00278204		JAX00278207		JAX00278212		JAX00013233		JAX00278214		JAX00194086		JAX00278216		JAX00278220		JAX00278225		JAX00278230		JAX00278233		JAX00278234		JAX00278238		JAX00278247		JAX00278249		JAX00013242		JAX00278253		JAX00278255		JAX00278258		JAX00278261		JAX00278262		JAX00013243		JAX00278265		JAX00278266		JAX00013244		JAX00278269		JAX00278270		JAX00278277		JAX00278279		JAX00013250		JAX00194090		JAX00013252		JAX00278286		JAX00278290		JAX00013255		JAX00013256		JAX00013258		JAX00278296		JAX00278299		JAX00278300		JAX00278304		JAX00278306		JAX00278310		JAX00278312		JAX00013262		JAX00278319		JAX00013271		JAX00278329		JAX00278330		JAX00013274		JAX00013275		JAX00278335		JAX00278338		JAX00278340		JAX00278342		JAX00278354		JAX00278361		JAX00278363		JAX00278367		JAX00013281		JAX00278382		JAX00278385		JAX00013282		JAX00013283		JAX00278399		JAX00013286		JAX00013287		JAX00278404		JAX00278408		JAX00013290		JAX00013291		JAX00013292		JAX00013293		JAX00278415		JAX00278418		JAX00013297		JAX00278423		JAX00278426		JAX00278430		JAX00013300		JAX00278435		JAX00278438		JAX00278439		JAX00013303		JAX00278442		JAX00194108		JAX00194110		JAX00278450		JAX00278451		JAX00278453		JAX00278454		JAX00278455		JAX00278458		JAX00278464		JAX00278466		JAX00278468		JAX00278469		JAX00278471		JAX00013312		JAX00013313		JAX00278483		JAX00278489		JAX00278491		JAX00278493		JAX00278494		JAX00013318		JAX00278499		JAX00278503		JAX00278505		JAX00278506		JAX00278508		JAX00278511		JAX00278513		JAX00278517		JAX00013327		JAX00278520		JAX00013329		JAX00278523		JAX00278529		JAX00278530		JAX00278531		JAX00278534		JAX00013333		JAX00278538		JAX00278540		JAX00013338		JAX00278541		JAX00278542		JAX00013340		JAX00278555		JAX00278557		JAX00013346		JAX00013348		JAX00278563		JAX00278567		JAX00278568		JAX00278569		JAX00278572		JAX00278577		JAX00013353		JAX00278581		JAX00278582		JAX00278585		JAX00278586		JAX00278592		JAX00278594		JAX00278595		JAX00278599		JAX00013358		JAX00278601		JAX00194126		JAX00278604		JAX00278610		JAX00278611		JAX00278617		JAX00013367		JAX00013368		JAX00278622		JAX00013369		JAX00278626		JAX00278627		JAX00278629		JAX00013372		JAX00013374		JAX00013375		JAX00278640		JAX00278643		JAX00278648		JAX00278652		JAX00013379		JAX00278653		JAX00278660		JAX00278668		JAX00013383		JAX00278675		JAX00278680		JAX00278681		JAX00278685		JAX00278686		JAX00278690		JAX00278692		JAX00278704		JAX00278708		JAX00013393		JAX00013394		JAX00278712		JAX00194136		JAX00278715		JAX00278716		JAX00278719		JAX00013403		JAX00278728		JAX00278741		JAX00194141		JAX00013410		JAX00013413		JAX00194143		JAX00278751		JAX00013414		JAX00013417		JAX00013421		JAX00278761		JAX00278762		JAX00278764		JAX00194145		JAX00013423		JAX00278769		JAX00278773		JAX00278776		JAX00013428		JAX00278792		JAX00013432		JAX00278797		JAX00278799		JAX00278802		JAX00278808		JAX00278810		JAX00013435		JAX00278820		JAX00278822		JAX00013439		JAX00278830		JAX00278834		JAX00278837		JAX00013442		JAX00278841		JAX00278842		JAX00013444		JAX00013445		JAX00278849		JAX00278850		JAX00278854		JAX00278860		JAX00013447		JAX00278861		JAX00278863		JAX00013450		JAX00194152		JAX00278867		JAX00278870		JAX00013456		JAX00278873		JAX00278874		JAX00278877		JAX00278885		JAX00278889		JAX00278893		JAX00278901		JAX00278902		JAX00278903		JAX00278909		JAX00278916		JAX00013465		JAX00278921		JAX00278925		JAX00278927		JAX00278934		JAX00278936		JAX00278937		JAX00278939		JAX00013472		JAX00278946		JAX00278947		JAX00194160		JAX00278950		JAX00278955		JAX00278966		JAX00278967		JAX00013484		JAX00278974		JAX00278977		JAX00278979		JAX00278980		JAX00278982		JAX00013492		JAX00013493		JAX00278985		JAX00013496		JAX00013497		JAX00278992		JAX00278995		JAX00278998		JAX00278999		JAX00279001		JAX00013501		JAX00013502		JAX00279007		JAX00279010		JAX00279013		JAX00013507		JAX00013508		JAX00279018		JAX00279021		JAX00279025		JAX00279026		JAX00013514		JAX00194176		JAX00279042		JAX00279047		JAX00013517		JAX00013520		JAX00013521		JAX00013525		JAX00013526		JAX00013527		JAX00279060		JAX00279066		JAX00279069		JAX00013531		JAX00279071		JAX00279073		JAX00279080		JAX00279086		JAX00279090		JAX00279092		JAX00279102		JAX00279104		JAX00279113		JAX00279115		JAX00279118		JAX00013540		JAX00279128		JAX00013541		JAX00013542		JAX00279136		JAX00279137		JAX00279138		JAX00279145		JAX00279146		JAX00279148		JAX00279149		JAX00013543		JAX00013545		JAX00279168		JAX00279170		JAX00013549		JAX00279175		JAX00279177		JAX00279182		JAX00279183		JAX00013552		JAX00279188		JAX00279190		JAX00279191		JAX00013562		JAX00013563		JAX00279192		JAX00013565		JAX00013566		JAX00013567		JAX00013569		JAX00279198		JAX00279199		JAX00279200		JAX00279201		JAX00279202		JAX00013570		JAX00279203		JAX00013572		JAX00279204		JAX00279205		JAX00279208		JAX00013575		JAX00279213		JAX00279215		JAX00279217		JAX00279218		JAX00013579		JAX00013580		JAX00013581		JAX00279223		JAX00279225		JAX00279229		JAX00279231		JAX00279238		JAX00279239		JAX00279242		JAX00279243		JAX00013585		JAX00279244		JAX00013587		JAX00279247		JAX00279248		JAX00279253		JAX00194192		JAX00194193		JAX00013588		JAX00279261		JAX00279262		JAX00013589		JAX00279269		JAX00279273		JAX00279274		JAX00279275		JAX00013593		JAX00013594		JAX00013595		JAX00279278		JAX00013598		JAX00013599		JAX00279281		JAX00279284		JAX00279285		JAX00279288		JAX00279289		JAX00279292		JAX00188952		JAX00279295		JAX00013600		JAX00279302		JAX00279305		JAX00279306		JAX00279307		JAX00279308		JAX00279309		JAX00013605		JAX00279312		JAX00013608		JAX00279317		JAX00279326		JAX00013612		JAX00013613		JAX00279339		JAX00279341		JAX00279349		JAX00013614		JAX00279350		JAX00279353		JAX00013619		JAX00279357		JAX00279360		JAX00279361		JAX00013621		JAX00013622		JAX00279365		JAX00279367		JAX00279369		JAX00279370		JAX00279375		JAX00279377		JAX00279378		JAX00013626		JAX00279382		JAX00013629		JAX00279389		JAX00013630		JAX00013632		JAX00279398		JAX00013633		JAX00279402		JAX00279405		JAX00279407		JAX00279411		JAX00013635		JAX00279420		JAX00279422		JAX00013636		JAX00279428		JAX00279429		JAX00279432		JAX00013639		JAX00013641		JAX00279440		JAX00279442		JAX00279450		JAX00013645		JAX00013648		JAX00279464		JAX00013652		JAX00013653		JAX00013655		JAX00279472		JAX00279477		JAX00279478		JAX00194217		JAX00279479		JAX00013665		JAX00279483		JAX00279496		JAX00279501		JAX00194223		JAX00279504		JAX00279511		JAX00013684		JAX00279515		JAX00279518		JAX00279522		JAX00013687		JAX00013688		JAX00279530		JAX00013690		JAX00279533		JAX00279534		JAX00279535		JAX00279537		JAX00279538		JAX00279541		JAX00279545		JAX00279546		JAX00013694		JAX00279547		JAX00013695		JAX00279548		JAX00279550		JAX00013699		JAX00188956		JAX00013702		JAX00279555		JAX00279556		JAX00279561		JAX00279564		JAX00279565		JAX00279566		JAX00279567		JAX00279572		JAX00013714		JAX00279587		JAX00013715		JAX00279591		JAX00279594		JAX00279596		JAX00279600		JAX00279604		JAX00279607		JAX00013723		JAX00279611		JAX00279612		JAX00013724		JAX00013725		JAX00279615		JAX00279620		JAX00279621		JAX00279627		JAX00279629		JAX00279630		JAX00013727		JAX00013729		JAX00013730		JAX00013731		JAX00279637		JAX00188957		JAX00013732		JAX00279651		JAX00279652		JAX00279658		JAX00013739		JAX00013740		JAX00279664		JAX00279668		JAX00279669		JAX00013741		JAX00279670		JAX00279671		JAX00013743		JAX00279676		JAX00279677		JAX00279683		JAX00279684		JAX00279690		JAX00279691		JAX00013747		JAX00279697		JAX00013749		JAX00188958		JAX00013752		JAX00279715		JAX00279720		JAX00279724		JAX00013758		JAX00279729		JAX00279732		JAX00279734		JAX00279735		JAX00279738		JAX00013759		JAX00013760		JAX00013761		JAX00279741		JAX00279749		JAX00279751		JAX00279754		JAX00279755		JAX00279756		JAX00279757		JAX00279759		JAX00279762		JAX00279765		JAX00279771		JAX00013765		JAX00279772		JAX00013766		JAX00013768		JAX00279777		JAX00013769		JAX00013770		JAX00013772		JAX00279780		JAX00279781		JAX00279786		JAX00013773		JAX00279791		JAX00279793		JAX00279794		JAX00279795		JAX00013777		JAX00013778		JAX00279799		JAX00279807		JAX00013782		JAX00279812		JAX00279813		JAX00013783		JAX00013784		JAX00279817		JAX00279818		JAX00279819		JAX00279821		JAX00013789		JAX00013791		JAX00279829		JAX00279833		JAX00279837		JAX00279842		JAX00013795		JAX00013796		JAX00279849		JAX00279850		JAX00279851		JAX00279854		JAX00013800		JAX00279858		JAX00279859		JAX00013803		JAX00279860		JAX00279862		JAX00013804		JAX00279864		JAX00279869		JAX00013809		JAX00279880		JAX00013814		JAX00013815		JAX00013816		JAX00279894		JAX00279901		JAX00279905		JAX00279906		JAX00279908		JAX00013820		JAX00279917		JAX00013821		JAX00279925		JAX00279929		JAX00279935		JAX00279936		JAX00279937		JAX00279939		JAX00279942		JAX00279948		JAX00013828		JAX00013830		JAX00279950		JAX00279951		JAX00279953		JAX00279955		JAX00279957		JAX00279958		JAX00279961		JAX00188959		JAX00188960		JAX00013831		JAX00013832		JAX00013833		JAX00279968		JAX00013834		JAX00279969		JAX00279970		JAX00279972		JAX00279978		JAX00279979		JAX00279980		JAX00279982		JAX00279984		JAX00279987		JAX00279989		JAX00279990		JAX00279991		JAX00013839		JAX00279997		JAX00013841		JAX00280001		JAX00280011		JAX00280013		JAX00280017		JAX00280019		JAX00280021		JAX00013851		JAX00280023		JAX00280025		JAX00280028		JAX00280033		JAX00280035		JAX00280039		JAX00280041		JAX00280044		JAX00280048		JAX00280049		JAX00013860		JAX00280054		JAX00280055		JAX00013867		JAX00280062		JAX00280063		JAX00013870		JAX00280068		JAX00280072		JAX00280074		JAX00280075		JAX00280076		JAX00280077		JAX00280079		JAX00280082		JAX00280088		JAX00280090		JAX00280094		JAX00280095		JAX00280096		JAX00280097		JAX00280100		JAX00280103		JAX00280105		JAX00280106		JAX00280108		JAX00280110		JAX00280111		JAX00013889		JAX00194290		JAX00280120		JAX00280126		JAX00280132		JAX00280133		JAX00013899		JAX00188961		JAX00280136		JAX00280138		JAX00280139		JAX00013901		JAX00013902		JAX00280148		JAX00280149		JAX00280154		JAX00013909		JAX00280156		JAX00280159		JAX00280165		JAX00280166		JAX00280171		JAX00280177		JAX00280179		JAX00280181		JAX00013919		JAX00013920		JAX00280186		JAX00280194		JAX00280198		JAX00280199		JAX00280201		JAX00280203		JAX00280205		JAX00280207		JAX00280212		JAX00013922		JAX00280215		JAX00280219		JAX00280222		JAX00280223		JAX00013927		JAX00280227		JAX00280230		JAX00280237		JAX00013930		JAX00013931		JAX00280240		JAX00280241		JAX00280246		JAX00280247		JAX00013933		JAX00280249		JAX00280250		JAX00013934		JAX00280257		JAX00013935		JAX00280259		JAX00280260		JAX00013936		JAX00280269		JAX00013938		JAX00013940		JAX00280271		JAX00280273		JAX00280278		JAX00280279		JAX00013943		JAX00013944		JAX00280292		JAX00194305		JAX00280293		JAX00280302		JAX00013948		JAX00013950		JAX00280314		JAX00280316		JAX00280317		JAX00280318		JAX00280320		JAX00013953		JAX00013954		JAX00013958		JAX00013959		JAX00013961		JAX00280333		JAX00280334		JAX00280336		JAX00280337		JAX00280343		JAX00013965		JAX00280344		JAX00280350		JAX00280353		JAX00280356		JAX00280358		JAX00280362		JAX00013971		JAX00280367		JAX00013973		JAX00013976		JAX00013978		JAX00280378		JAX00280382		JAX00013983		JAX00013984		JAX00013985		JAX00280384		JAX00280385		JAX00280386		JAX00280387		JAX00280388		JAX00280389		JAX00013986		JAX00280394		JAX00280395		JAX00280397		JAX00013987		JAX00280405		JAX00280406		JAX00280408		JAX00013993		JAX00013995		JAX00194327		JAX00013997		JAX00280414		JAX00280415		JAX00280416		JAX00194328		JAX00280423		JAX00014000		JAX00014001		JAX00280427		JAX00280428		JAX00280429		JAX00014004		JAX00280431		JAX00280433		JAX00014008		JAX00014009		JAX00280436		JAX00280445		JAX00280446		JAX00014012		JAX00280449		JAX00280452		JAX00014014		JAX00014015		JAX00280454		JAX00280455		JAX00280456		JAX00014018		JAX00014019		JAX00014022		JAX00280467		JAX00280471		JAX00280474		JAX00280475		JAX00280479		JAX00280483		JAX00280484		JAX00014026		JAX00014027		JAX00014028		JAX00280488		JAX00280491		JAX00014030		JAX00280494		JAX00014032		JAX00280504		JAX00280505		JAX00280506		JAX00280515		JAX00280518		JAX00014035		JAX00280525		JAX00280531		JAX00280532		JAX00014039		JAX00280536		JAX00194342		JAX00280540		JAX00014041		JAX00280545		JAX00014043		JAX00014045		JAX00014046		JAX00280549		JAX00014048		JAX00280553		JAX00014051		JAX00280563		JAX00280567		JAX00188967		JAX00014053		JAX00014054		JAX00188969		JAX00280580		JAX00280581		JAX00014058		JAX00280587		JAX00280589		JAX00280590		JAX00280596		JAX00280597		JAX00280607		JAX00280608		JAX00014067		JAX00014068		JAX00014073		JAX00280638		JAX00280649		JAX00280650		JAX00280651		JAX00280654		JAX00280655		JAX00280656		JAX00014085		JAX00280660		JAX00280661		JAX00280664		JAX00280666		JAX00280668		JAX00280670		JAX00014086		JAX00014087		JAX00280674		JAX00280678		JAX00280680		JAX00280681		JAX00280682		JAX00280687		JAX00280688		JAX00280689		JAX00280690		JAX00014093		JAX00188970		JAX00014094		JAX00280692		JAX00280693		JAX00280694		JAX00280704		JAX00280707		JAX00280710		JAX00280711		JAX00280712		JAX00280713		JAX00194361		JAX00280715		JAX00280716		JAX00014101		JAX00014107		JAX00014110		JAX00280741		JAX00280743		JAX00280747		JAX00014116		JAX00014120		JAX00194369		JAX00280753		JAX00014125		JAX00280757		JAX00280760		JAX00014128		JAX00014129		JAX00014130		JAX00014131		JAX00280768		JAX00014135		JAX00280770		JAX00280772		JAX00280777		JAX00280779		JAX00280781		JAX00014137		JAX00280788		JAX00014142		JAX00280791		JAX00280795		JAX00280798		JAX00014147		JAX00280800		JAX00280804		JAX00194377		JAX00014148		JAX00280807		JAX00014151		JAX00280816		JAX00280819		JAX00280824		JAX00014160		JAX00280830		JAX00280833		JAX00014164		JAX00014166		JAX00280839		JAX00280846		JAX00014168		JAX00280849		JAX00280856		JAX00280858		JAX00280863		JAX00280864		JAX00014172		JAX00280871		JAX00188975		JAX00280873		JAX00014176		JAX00280887		JAX00280888		JAX00280889		JAX00280891		JAX00014179		JAX00014180		JAX00280895		JAX00280897		JAX00280899		JAX00280901		JAX00280902		JAX00014182		JAX00280903		JAX00014183		JAX00014184		JAX00280907		JAX00280908		JAX00280909		JAX00014185		JAX00280913		JAX00280917		JAX00280921		JAX00280922		JAX00280923		JAX00280924		JAX00014190		JAX00280926		JAX00280930		JAX00280931		JAX00280934		JAX00014191		JAX00280935		JAX00014193		JAX00280939		JAX00280940		JAX00280946		JAX00280947		JAX00280949		JAX00280950		JAX00014194		JAX00014195		JAX00280957		JAX00280959		JAX00280960		JAX00014198		JAX00280964		JAX00014199		JAX00280968		JAX00014200		JAX00280974		JAX00280977		JAX00280979		JAX00280980		JAX00014206		JAX00014207		JAX00194394		JAX00280987		JAX00014210		JAX00014211		JAX00280991		JAX00280993		JAX00280994		JAX00280995		JAX00280999		JAX00281004		JAX00281005		JAX00014213		JAX00014214		JAX00281007		JAX00281008		JAX00281009		JAX00281010		JAX00014217		JAX00281014		JAX00281016		JAX00281017		JAX00281021		JAX00281023		JAX00281026		JAX00281028		JAX00014227		JAX00014231		JAX00014232		JAX00281040		JAX00281043		JAX00014233		JAX00014235		JAX00281046		JAX00281047		JAX00014237		JAX00281049		JAX00281051		JAX00281052		JAX00014239		JAX00281053		JAX00014240		JAX00281054		JAX00281056		JAX00281060		JAX00281061		JAX00281063		JAX00014245		JAX00281069		JAX00014249		JAX00281080		JAX00281082		JAX00281083		JAX00281084		JAX00281087		JAX00281088		JAX00281090		JAX00014252		JAX00281093		JAX00014253		JAX00281096		JAX00281097		JAX00281098		JAX00281100		JAX00281103		JAX00281104		JAX00281106		JAX00281107		JAX00281110		JAX00281113		JAX00281115		JAX00281117		JAX00281122		JAX00014257		JAX00014258		JAX00014259		JAX00281125		JAX00281129		JAX00014262		JAX00281134		JAX00014264		JAX00014265		JAX00281137		JAX00281138		JAX00281139		JAX00281140		JAX00281142		JAX00281143		JAX00014267		JAX00014268		JAX00281147		JAX00281151		JAX00281152		JAX00281155		JAX00281157		JAX00281161		JAX00281162		JAX00281165		JAX00281166		JAX00281167		JAX00014283		JAX00281169		JAX00014285		JAX00014286		JAX00281171		JAX00014288		JAX00281175		JAX00281177		JAX00281179		JAX00014296		JAX00281182		JAX00014297		JAX00281188		JAX00014300		JAX00281198		JAX00281202		JAX00014302		JAX00281208		JAX00281209		JAX00281211		JAX00014313		JAX00014314		JAX00281220	
CC	OR1114f62	NA	NA	1	NA	A	A	A	A	T	T	G	G	A	A	A	A	A	A	C	C	C	C	C	C	A	A	T	T	A	A	G	G	T	T	G	G	G	G	T	T	G	G	G	G	C	C	A	A	G	G	T	T	A	A	A	A	T	T	G	G	G	G	G	G	T	T	C	C	A	A	T	T	G	G	G	G	C	C	T	T	G	G	T	T	C	C	G	G	C	C	A	A	G	G	G	G	T	T	A	A	T	T	A	A	G	G	A	A	C	C	G	G	T	T	T	T	G	T	G	G	C	C	T	T	A	A	A	A	G	G	A	A	G	G	C	C	G	G	T	T	A	A	G	G	G	G	G	G	C	C	T	T	G	G	C	C	C	C	A	A	C	C	C	C	C	C	G	G	T	T	T	T	G	G	G	G	T	T	T	T	A	A	G	G	A	A	T	T	T	T	A	A	T	T	G	G	A	A	G	G	G	G	A	A	C	C	T	T	A	A	G	G	T	T	A	A	C	C	T	T	G	G	G	G	G	G	C	C	G	G	G	G	T	T	A	A	G	G	T	T	G	G	T	T	G	G	C	C	T	T	G	G	C	C	A	A	T	T	A	A	A	A	T	T	A	A	C	C	A	A	G	G	T	T	G	G	A	A	G	G	C	C	C	C	G	G	C	C	A	A	T	T	C	C	A	A	G	G	C	C	C	C	C	C	A	A	G	G	G	G	A	A	C	C	C	C	A	A	A	A	T	T	C	C	T	T	C	C	G	G	A	A	NA	NA	G	G	C	C	T	T	G	G	T	T	T	T	G	G	T	T	G	G	A	A	C	C	C	C	T	T	G	G	T	T	A	A	A	A	A	A	G	G	A	A	G	G	C	C	A	A	T	T	T	T	G	G	A	A	T	T	A	A	C	C	G	G	G	G	C	C	G	G	A	A	A	A	T	T	G	G	G	G	A	A	A	A	C	C	G	G	C	C	T	T	C	C	G	G	C	C	T	T	T	T	A	A	A	A	G	G	T	T	A	A	A	A	G	G	T	T	C	C	T	T	A	A	T	T	C	C	G	G	A	A	G	G	T	T	G	G	T	T	C	C	T	T	T	T	A	A	A	A	G	G	A	A	G	G	C	C	C	C	A	A	T	T	G	G	C	C	T	T	A	A	G	G	G	G	T	T	G	G	T	T	A	A	C	C	C	C	G	G	G	G	G	G	T	T	G	G	C	C	T	T	C	C	T	T	A	A	A	A	A	A	A	A	C	C	C	C	C	C	G	G	G	G	A	A	T	T	T	T	T	T	T	T	G	G	G	G	G	G	G	G	C	C	C	C	A	A	T	T	A	A	C	C	T	T	C	C	A	A	G	G	G	G	A	A	T	T	C	C	A	A	G	G	A	A	C	C	G	G	A	A	C	C	C	C	A	A	T	T	C	C	C	C	A	A	T	T	A	A	C	C	A	A	C	C	A	A	T	T	G	G	G	G	A	A	A	A	G	G	C	C	G	G	A	A	A	A	G	G	G	G	G	G	T	T	C	C	T	T	C	C	A	A	G	G	T	T	G	G	T	T	A	A	G	G	C	C	C	C	C	C	T	T	T	T	C	C	C	C	C	C	C	C	A	A	C	C	G	G	C	C	T	T	G	G	T	T	G	G	C	C	A	A	C	C	T	T	G	G	G	G	A	A	C	C	G	G	G	G	C	C	C	C	C	C	G	G	A	A	G	G	C	C	A	A	G	G	T	T	A	A	C	C	C	C	G	G	A	A	G	G	A	A	T	T	G	G	C	C	A	A	C	C	A	A	C	C	G	G	G	G	A	A	A	A	T	T	G	G	C	C	A	A	T	T	T	T	A	A	G	G	A	A	T	T	G	G	C	C	A	A	T	T	C	C	G	G	G	G	T	T	C	C	C	C	G	G	A	A	A	A	G	G	G	G	G	G	A	A	C	C	G	G	C	C	T	T	G	G	T	T	C	C	G	G	C	C	G	G	G	G	T	T	T	T	G	G	G	G	G	G	A	A	G	G	T	T	G	G	G	G	T	T	G	G	T	T	C	C	T	T	T	T	C	C	A	A	G	G	A	A	G	G	C	C	A	A	T	T	G	G	C	C	G	G	T	T	C	C	C	C	A	A	T	T	T	T	G	G	C	C	G	G	T	T	C	C	T	T	C	C	A	A	C	C	C	C	A	A	T	T	A	A	C	C	A	A	T	T	G	G	G	G	G	G	T	T	A	A	A	A	C	C	G	G	C	C	T	T	C	C	A	A	A	A	A	A	G	G	C	C	A	A	A	A	T	T	C	C	G	G	T	T	C	C	A	A	A	A	A	A	C	C	A	A	A	A	C	C	G	G	A	A	G	G	G	G	T	T	G	G	C	C	T	T	T	T	G	G	C	C	A	A	G	G	C	C	G	G	C	C	A	A	T	T	G	G	A	A	G	G	A	A	A	A	G	G	G	G	A	A	C	C	C	C	A	A	A	A	G	G	C	C	C	C	T	T	A	A	A	A	A	A	T	T	C	C	A	A	G	G	A	A	T	T	G	G	T	T	A	A	A	A	G	G	G	G	C	C	G	G	G	G	A	A	C	C	C	C	T	T	C	C	T	T	A	A	A	A	T	T	T	T	G	G	C	C	T	T	G	G	T	T	T	T	G	G	C	C	A	A	T	T	G	G	C	C	G	G	T	T	A	A	C	C	C	C	A	A	C	C	G	G	T	T	T	T	T	T	G	G	A	A	C	C	G	G	T	T	A	A	G	G	C	C	C	C	C	C	A	A	G	G	A	A	A	A	C	C	C	C	G	G	A	A	C	C	T	T	G	G	G	G	C	C	G	G	C	C	G	G	G	G	A	A	G	G	C	C	T	T	G	G	G	G	C	C	C	C	T	T	G	G	A	A	C	C	A	A	G	G	T	T	G	G	T	T	A	A	G	G	A	A	G	G	G	G	G	G	G	G	C	C	C	C	T	T	A	A	C	C	G	G	A	A	G	G	G	G	G	G	A	A	A	A	G	G	A	A	A	A	G	G	A	A	A	A	C	C	C	C	A	A	T	T	C	C	A	A	A	A	A	A	C	C	G	G	T	T	T	T	G	G	C	C	G	G	C	C	C	C	A	A	G	G	C	C	G	G	A	A	A	A	T	T	C	C	A	A	C	C	G	G	G	G	C	C	C	C	C	C	T	T	A	A	A	A	T	T	C	C	C	C	T	T	T	T	G	G	A	A	T	T	C	C	C	C	A	A	A	A	C	C	C	C	T	T	T	T	T	T	T	T	G	G	G	G	C	C	A	A	T	T	T	T	C	C	A	A	G	G	G	G	G	G	C	C	T	T	T	T	G	G	A	A	G	G	C	C	C	C	G	G	T	T	T	T	T	T	G	G	A	A	A	A	G	G	C	C	T	T	G	G	T	T	A	A	A	A	C	C	A	A	A	A	G	G	G	G	G	G	A	A	G	G	A	A	C	C	T	T	T	T	G	G	G	G	C	C	T	T	T	T	T	T	G	G	T	T	C	C	T	T	G	G	A	A	A	A	G	G	T	T	G	G	C	C	C	C	A	A	A	A	A	A	G	G	A	A	T	T	A	A	T	T	A	A	C	C	C	C	T	T	C	C	C	C	C	C	G	G	C	C	G	G	G	G	T	T	A	A	A	A	G	G	T	T	G	G	C	C	G	G	C	C	A	A	C	C	G	G	G	G	G	G	A	A	G	G	T	T	C	C	A	A	G	G	C	C	C	C	A	A	A	A	A	A	A	A	T	T	T	T	A	A	T	T	C	C	G	G	A	A	A	A	C	C	G	G	C	C	G	G	T	T	G	G	T	T	C	C	G	G	A	A	A	A	C	C	A	A	A	A	G	G	G	G	C	C	T	T	T	T	C	C	C	C	A	A	A	A	A	A	C	C	G	G	T	T	T	T	T	T	T	T	G	G	G	G	A	A	T	T	T	T	G	G	C	C	A	A	T	T	C	C	A	A	A	A	G	G	T	T	C	C	C	C	G	G	G	G	G	G	C	C	A	A	C	C	T	T	A	A	A	A	C	C	C	C	C	C	G	G	C	C	C	C	T	T	G	G	A	A	T	T	G	G	T	T	C	C	T	T	C	C	A	A	A	A	G	G	G	G	G	G	A	A	G	G	T	T	C	C	G	G	C	C	C	C	A	A	G	G	A	A	T	T	A	A	T	T	C	C	C	C	C	C	G	G	C	C	G	G	T	T	G	G	A	A	G	G	C	C	G	G	T	T	C	C	G	G	G	G	T	T	C	C	G	G	T	T	T	T	A	A	T	T	G	G	A	A	T	T	A	A	T	T	A	A	A	A	T	T	G	G	A	A	T	T	C	C	A	A	C	C	G	G	G	G	C	C	A	A	G	G	G	G	G	G	G	G	G	G	A	A	C	C	C	C	T	T	G	G	G	G	G	G	T	T	C	C	T	T	G	G	T	T	A	A	T	T	A	A	T	T	G	G	C	C	T	T	A	A	G	G	G	G	C	C	A	A	A	A	C	C	A	A	T	T	A	A	A	A	G	G	G	G	A	A	T	T	A	A	A	A	G	G	C	C	T	T	A	A	C	C	G	G	G	G	G	G	C	C	A	A	T	T	T	T	T	T	A	A	G	G	T	T	G	G	C	C	A	A	T	T	T	T	C	C	C	C	T	T	A	A	T	T	T	T	A	A	T	T	G	G	G	G	C	C	A	A	C	C	C	C	G	G	G	G	G	G	T	T	A	A	C	C	G	G	T	T	T	T	C	C	A	A	G	G	A	A	C	C	G	G	T	T	A	A	C	C	T	T	C	C	A	A	C	C	A	A	A	A	G	G	G	G	A	A	C	C	A	A	C	C	A	A	A	A	A	A	C	C	A	A	C	C	C	C	A	A	G	G	C	C	G	G	A	A	C	C	C	C	A	A	G	G	G	G	G	G	A	A	A	A	T	T	T	T	G	G	T	T	C	C	A	A	A	A	T	T	C	C	A	A	A	A	T	T	G	G	G	G	A	A	C	C	A	A	A	A	C	C	A	A	T	T	C	C	C	C	G	G	A	A	T	T	G	G	A	A	C	C	C	C	T	T	T	T	A	A	A	A	C	C	T	T	G	G	T	T	C	C	G	G	T	T	C	C	T	T	C	C	T	T	G	G	T	T	C	C	A	A	T	T	G	G	A	A	G	G	C	C	A	A	G	G	G	G	T	T	G	G	C	C	T	T	T	T	T	T	C	C	T	T	A	A	A	A	T	T	C	C	C	C	C	C	A	A	C	C	A	A	C	C	G	G	A	A	A	A	G	G	G	G	G	G	G	G	C	C	A	A	A	A	C	C	T	T	A	A	C	C	T	T	G	G	C	C	A	A	A	A	A	A	A	A	A	A	G	G	A	A	G	G	G	G	T	T	C	C	A	A	A	A	C	C	A	A	G	G	C	C	C	C	A	A	G	G	A	A	G	G	A	A	G	G	A	A	T	T	T	T	A	A	A	A	C	C	G	G	C	C	C	C	C	C	G	G	A	A	G	G	A	A	T	T	A	A	A	A	C	C	C	C	G	G	C	C	T	T	T	T	T	T	A	A	A	A	A	A	T	T	T	T	A	A	G	G	A	A	C	C	C	C	T	T	A	A	T	T	G	G	C	C	A	A	T	T	G	G	G	G	C	C	T	T	C	C	G	G	T	T	T	T	T	T	T	T	C	C	G	G	G	G	C	C	T	T	A	A	C	C	T	T	C	C	C	C	C	C	A	A	C	C	G	G	C	C	G	G	T	T	G	G	T	T	G	G	C	C	C	C	C	C	A	A	C	C	C	C	A	A	T	T	C	C	C	C	T	T	C	C	A	A	G	G	A	A	T	T	T	T	C	C	C	C	C	C	C	C	G	G	T	T	C	C	C	C	G	G	T	T	G	G	C	C	C	C	G	G	C	C	T	T	A	A	A	A	C	C	T	T	C	C	C	C	A	A	A	A	G	G	A	A	T	T	T	T	G	G	G	G	G	G	G	G	T	T	C	C	A	A	A	A	A	A	C	C	T	T	G	G	A	A	G	G	G	G	A	A	C	C	G	G	A	A	T	T	A	A	T	T	C	C	C	C	G	G	A	A	T	T	G	G	T	T	G	G	T	T	T	T	C	C	A	A	C	C	T	T	G	G	G	G	C	C	G	G	A	A	G	G	A	A	A	A	A	A	C	C	C	C	G	G	G	G	C	C	G	G	G	G	G	G	C	C	A	A	T	T	A	A	C	C	T	T	C	C	C	C	G	G	A	A	G	G	G	G	A	A	T	T	T	T	A	A	A	A	T	T	G	G	T	T	G	G	A	A	T	T	A	A	A	A	G	G	G	G	A	A	G	G	T	T	G	G	C	C	G	G	T	T	C	C	A	A	T	T	C	C	A	A	A	A	A	A	A	A	T	T	G	G	G	G	T	T	G	G	T	T	A	A	T	T	G	G	A	A	G	G	C	C	A	A	T	T	C	C	A	A	A	A	A	A	C	C	T	T	T	T	T	T	G	G	G	G	C	C	A	A	G	G	G	G	C	C	T	T	C	C	G	G	G	G	T	T	T	T	C	C	A	A	A	A	C	C	A	A	C	C	G	G	C	C	G	G	C	C	A	A	T	T	C	C	T	T	G	G	A	A	T	T	C	C	T	T	T	T	A	A	G	G	G	G	C	C	A	A	G	G	C	C	T	T	C	C	C	C	C	C	G	G	C	C	G	G	G	G	G	G	A	A	A	A	G	G	G	G	C	C	C	C	C	C	A	A	G	G	C	C	C	C	G	G	A	A	A	A	G	G	T	T	G	G	C	C	A	A	C	C	T	T	A	A	C	C	T	T	C	C	A	A	C	C	A	A	G	G	C	C	G	G	T	T	A	A	T	T	T	T	C	C	G	G	G	G	G	G	A	A	G	G	A	A	G	G	C	C	T	T	C	C	A	A	C	C	A	A	T	T	T	T	A	A	G	G	T	T	C	C	A	A	C	C	A	A	A	A	G	G	G	G	G	G	A	A	T	T	C	C	T	T	G	G	G	G	G	G	C	C	A	A	G	G	A	A	G	G	G	G	G	G	T	T	G	G	C	C	C	C	G	G	G	G	T	T	C	C	T	T	C	C	A	A	T	T	G	G	G	G	A	A	C	C	G	G	A	A	G	G	A	A	T	T	A	A	C	C	A	A	G	G	G	G	C	C	C	C	T	T	G	G	C	C	A	A	T	T	G	G	A	A	T	T	A	A	G	G	T	T	A	A	G	G	T	T	A	A	C	C	A	A	C	C	T	T	G	G	T	T	A	A	A	A	G	G	A	A	A	A	A	A	C	C	C	C	A	A	T	T	G	G	C	C	C	C	G	G	C	C	C	C	A	A	G	G	A	A	C	C	G	G	C	C	T	T	T	T	C	C	T	T	G	G	C	C	A	A	A	A	G	G	T	T	C	C	A	A	A	A	T	T	C	C	G	G	A	A	A	A	G	G	A	A	C	C	A	A	T	T	T	T	G	G	A	A	A	A	T	T	G	G	A	A	A	A	G	G	T	T	C	C	T	T	T	T	A	A	A	A	G	G	A	A	A	A	G	G	G	G	C	C	C	C	G	G	C	C	A	A	T	T	G	G	A	A	A	A	G	G	C	C	A	A	A	A	A	A	T	T	C	C	C	C	A	A	A	A	T	T	A	A	T	T	A	A	G	G	C	C	G	G	G	G	C	C	A	A	T	T	A	A	G	G	T	T	T	T	A	A	T	T	C	C	G	G	T	T	A	A	A	A	C	C	NA	NA	C	C	C	C	T	T	A	A	C	C	T	T	T	T	T	T	G	G	T	T	A	A	C	C	A	A	G	G	T	T	C	C	T	T	G	G	T	T	T	T	T	T	C	C	A	A	C	C	C	C	T	T	T	T	G	G	T	T	T	T	G	G	T	T	A	A	T	T	G	G	C	C	C	C	C	C	A	A	A	A	G	G	C	C	C	C	A	A	C	C	T	T	G	G	A	A	T	T	A	A	A	A	A	A	G	G	G	G	C	C	G	G	C	C	A	A	T	T	C	C	G	G	T	T	T	T	A	A	A	A	G	G	G	G	A	A	G	G	C	C	T	T	A	A	G	G	T	T	C	C	T	T	C	C	A	A	C	C	A	A	G	G	A	A	C	C	T	T	G	G	A	A	A	A	A	A	G	G	G	G	T	T	C	C	T	T	A	A	A	A	C	C	T	T	A	A	C	C	G	G	A	A	T	T	T	T	G	G	A	A	C	C	G	G	G	G	G	G	T	T	A	A	T	T	T	T	T	T	G	G	G	G	G	G	T	T	A	A	T	T	T	T	C	C	T	T	T	T	A	A	G	G	C	C	G	G	A	A	C	C	A	A	A	A	C	C	T	T	C	C	A	A	A	A	C	C	A	A	T	T	T	T	G	G	C	C	G	G	T	T	C	C	A	A	T	T	A	A	G	G	C	C	C	C	C	C	T	T	A	A	G	G	C	C	G	G	G	G	C	C	G	G	C	C	T	T	G	G	C	C	T	T	C	C	A	A	T	T	T	T	T	T	A	A	A	A	G	G	A	A	G	G	A	A	A	A	C	C	C	C	G	G	A	A	G	G	A	A	G	G	C	C	T	T	A	A	G	G	G	G	T	T	T	T	G	G	G	G	A	A	A	A	G	G	G	G	A	A	C	C	C	C	T	T	A	A	A	A	T	T	G	G	T	T	T	T	T	T	A	A	A	A	G	G	T	T	G	G	C	C	C	C	C	C	A	A	C	C	G	G	C	C	A	A	T	T	T	T	C	C	G	G	A	A	G	G	G	G	G	G	A	A	T	T	A	A	G	G	T	T	G	G	A	A	C	C	G	G	T	T	C	C	T	T	T	T	C	C	T	T	G	G	A	A	A	A	C	C	G	G	T	T	T	T	T	T	G	G	C	C	G	G	C	C	G	G	G	G	T	T	A	A	T	T	T	T	A	A	A	A	A	A	G	G	G	G	A	A	C	C	G	G	C	C	T	T	T	T	C	C	C	C	A	A	G	G	A	A	C	C	C	C	G	G	G	G	T	T	A	A	C	C	A	A	G	G	G	G	C	C	T	T	C	C	T	T	A	A	T	T	C	C	C	C	T	T	G	G	A	A	G	G	T	T	T	T	A	A	T	T	G	G	A	A	A	A	A	A	T	T	C	C	C	C	C	C	C	C	T	T	G	G	C	C	T	T	T	T	G	G	A	A	A	A	A	A	A	A	C	C	G	G	T	T	C	C	G	G	T	T	C	C	A	A	C	C	T	T	C	C	T	T	A	A	A	A	C	C	T	T	A	A	A	A	C	C	G	G	G	G	G	G	C	C	C	C	A	A	G	G	T	T	G	G	C	C	A	A	G	G	A	A	G	G	A	A	G	G	C	C	T	T	T	T	A	A	G	G	G	G	C	C	A	A	C	C	A	A	C	C	G	G	C	C	C	C	G	G	G	G	G	G	A	A	T	T	C	C	T	T	C	C	G	G	C	C	A	A	C	C	A	A	A	A	T	T	A	A	C	C	C	C	G	G	T	T	A	A	A	A	T	T	G	G	G	G	C	C	G	G	C	C	G	G	T	T	G	G	T	T	A	A	A	A	G	G	C	C	T	T	G	G	C	C	G	G	T	T	G	G	G	G	G	G	C	C	C	C	T	T	T	T	C	C	G	G	C	C	C	C	T	T	C	C	C	C	G	G	T	T	T	T	G	G	A	A	C	C	G	G	G	G	C	C	G	G	G	G	T	T	G	G	A	A	A	A	C	C	C	C	G	G	C	C	T	T	T	T	C	C	T	T	G	G	A	A	G	G	G	G	G	G	G	G	T	T	T	T	G	G	G	G	T	T	A	A	T	T	G	G	G	G	C	C	A	A	G	G	C	C	T	T	G	G	T	T	T	T	G	G	G	G	A	A	C	C	T	T	G	G	G	G	C	C	T	T	G	G	T	T	T	T	A	A	C	C	G	G	G	G	C	C	T	T	T	T	C	C	A	A	C	C	C	C	G	G	G	G	T	T	T	T	T	T	A	A	T	T	T	T	G	G	A	A	C	C	A	A	A	A	T	T	A	A	G	G	T	T	G	G	G	G	G	G	C	C	C	C	A	A	T	T	G	G	A	A	T	T	A	A	T	T	G	G	G	G	A	A	A	A	A	A	A	A	G	G	A	A	G	G	G	G	A	A	G	G	G	G	G	G	A	A	T	T	T	T	G	G	A	A	G	G	A	A	A	A	C	C	A	A	G	G	G	G	A	A	C	C	A	A	C	C	T	T	G	G	T	T	G	G	C	C	G	G	G	G	C	C	C	C	G	G	T	T	G	G	T	T	T	T	C	C	T	T	T	T	A	A	T	T	G	G	T	T	T	T	C	C	G	G	A	A	T	T	A	A	A	A	A	A	G	G	C	C	C	C	A	A	A	A	T	T	T	T	C	C	G	G	C	C	T	T	G	G	T	T	G	G	T	T	C	C	C	C	A	A	C	C	G	G	T	T	A	A	A	A	G	G	G	G	C	C	G	G	A	A	C	C	G	G	C	C	A	A	C	C	A	A	C	C	A	A	A	A	C	C	T	T	T	T	C	C	C	C	A	A	A	A	T	T	T	T	C	C	G	G	G	G	G	G	C	C	T	T	A	A	A	A	G	G	C	C	G	G	T	T	C	C	G	G	A	A	A	A	G	G	T	T	C	C	A	A	T	T	C	C	A	A	T	T	C	C	T	T	A	A	T	T	C	C	C	C	T	T	G	G	G	G	G	G	C	C	C	C	A	A	A	A	A	A	C	C	G	G	C	C	A	A	G	G	C	C	A	A	T	T	C	C	C	C	C	C	T	T	C	C	T	T	G	G	C	C	T	T	G	G	A	A	C	C	A	A	T	T	T	T	C	C	C	C	A	A	C	C	A	A	T	T	A	A	G	G	A	A	G	G	G	G	G	G	C	C	A	A	T	T	A	A	G	G	A	A	C	C	G	G	T	T	G	G	C	C	C	C	T	T	C	C	T	T	C	C	G	G	C	C	C	C	C	C	T	T	G	G	G	A	G	G	G	G	T	T	T	T	G	G	A	A	A	A	G	G	C	C	A	A	G	G	A	A	A	A	T	T	C	C	A	A	C	C	A	A	G	G	C	C	T	T	G	G	T	T	G	G	C	C	G	G	G	G	T	T	T	T	C	C	T	T	G	G	T	T	G	G	C	C	A	A	C	C	C	C	T	T	G	G	A	A	C	C	A	A	A	A	C	C	T	T	G	G	T	T	T	T	T	T	A	A	C	C	C	C	A	A	A	A	T	T	T	T	C	C	A	A	C	C	A	A	G	G	A	A	C	C	A	A	C	C	C	C	A	A	C	C	A	A	C	C	A	A	A	A	G	G	G	G	A	A	A	A	G	G	G	G	C	C	G	G	G	G	G	G	T	T	G	G	C	C	A	A	C	C	A	A	G	G	C	C	A	A	C	C	T	T	G	G	G	G	G	G	A	A	C	C	A	A	T	T	A	A	A	A	T	T	T	T	C	C	C	C	A	A	A	A	T	T	C	C	T	T	G	G	C	C	G	G	T	T	C	C	T	T	G	G	T	T	T	T	G	G	A	A	A	A	C	C	C	C	T	T	A	A	G	G	C	C	G	G	G	G	T	T	G	G	G	G	G	G	A	A	C	C	C	C	C	C	T	T	C	C	G	G	T	T	G	G	T	T	T	T	A	A	A	A	A	A	A	A	A	A	A	A	T	T	C	C	C	C	T	T	C	C	G	G	C	C	T	T	A	A	C	C	T	T	A	A	C	C	A	A	T	T	C	C	A	A	T	T	G	G	T	T	A	A	C	C	T	T	A	A	A	A	T	T	G	G	A	A	C	C	C	C	T	T	C	C	G	G	G	G	G	G	T	T	A	A	G	G	C	C	A	A	A	A	C	C	G	G	C	C	A	A	G	G	C	C	A	A	A	A	A	A	A	A	T	T	C	C	T	T	T	T	A	A	A	A	T	T	T	T	A	A	A	A	C	C	C	C	G	G	C	C	T	T	C	C	G	G	C	C	C	C	T	T	G	G	C	C	A	A	A	A	A	A	G	G	A	A	A	A	T	T	A	G	C	C	G	G	G	G	C	C	A	A	T	T	T	T	A	A	C	C	C	C	T	T	T	T	G	G	T	T	C	C	T	T	C	C	T	T	T	T	G	G	T	T	G	G	G	G	A	A	G	G	T	T	C	C	A	A	G	G	G	G	T	T	A	A	A	A	A	A	C	C	G	G	G	G	A	A	G	G	C	C	C	C	G	G	T	T	G	G	A	A	T	T	A	A	T	T	T	T	T	T	G	G	A	A	G	G	C	C	A	A	G	G	G	G	C	C	T	T	G	G	A	A	G	G	C	C	C	C	C	C	C	C	A	A	T	T	T	T	G	G	A	A	G	G	G	G	T	T	A	A	A	A	A	A	C	C	T	T	T	T	G	G	G	G	A	A	A	A	C	C	A	A	T	T	C	C	G	G	A	A	A	A	C	C	C	C	A	A	C	C	T	T	T	T	T	T	G	G	A	A	C	C	A	A	T	T	G	G	C	C	C	C	A	A	T	T	A	A	C	C	G	G	G	G	C	C	G	G	C	C	A	A	C	C	C	C	G	G	A	A	T	T	C	C	T	T	A	A	C	C	T	T	T	T	T	T	G	G	A	A	C	C	C	C	T	T	C	C	T	T	C	C	T	T	A	A	G	G	G	G	C	C	A	A	G	G	G	G	C	C	G	G	C	C	G	G	A	A	T	T	C	C	G	G	G	G	G	G	T	T	NA	NA	A	A	A	A	A	A	T	T	T	T	C	C	T	T	T	T	T	T	G	G	G	G	G	G	T	T	C	C	T	T	T	T	A	A	A	A	C	C	C	C	A	A	C	C	A	A	A	A	A	A	A	A	T	T	T	T	C	C	T	T	T	T	C	C	C	C	A	A	A	A	A	A	G	G	T	T	T	T	G	G	C	C	C	C	A	A	T	T	A	A	C	C	A	A	C	C	C	C	C	C	C	C	A	A	T	T	A	A	A	A	A	A	T	T	G	G	C	C	G	G	G	G	A	A	G	G	T	T	C	C	A	A	C	C	T	T	G	G	G	G	G	G	G	G	G	G	T	T	C	C	G	G	C	C	A	A	A	A	T	T	C	C	A	A	C	C	C	C	T	T	A	A	T	T	C	C	C	C	C	C	C	C	C	C	G	G	A	A	T	T	C	C	T	T	C	C	T	T	C	C	C	C	T	T	C	C	G	G	T	T	A	A	C	C	G	G	T	T	C	C	G	G	C	C	G	G	C	C	C	C	T	T	C	C	C	C	G	G	C	C	T	T	C	C	A	A	T	T	A	A	C	C	A	A	A	A	T	T	G	G	C	C	T	T	T	T	C	C	T	T	T	T	T	T	A	A	T	T	A	A	C	C	G	G	T	T	A	A	G	G	A	A	C	C	C	C	G	G	A	A	A	A	A	A	A	A	T	T	C	C	A	A	C	C	A	A	A	A	C	C	A	A	T	T	T	T	A	A	A	A	C	C	A	A	T	T	A	A	C	C	G	G	G	G	G	G	G	G	C	C	A	A	A	A	A	A	G	G	G	G	T	T	C	C	G	G	C	C	C	C	T	T	A	A	C	C	A	A	T	T	A	A	A	A	T	T	C	C	T	T	C	C	G	G	A	A	C	C	C	C	C	C	C	C	A	A	A	A	A	A	A	A	A	A	T	T	A	A	T	T	A	A	T	T	G	G	C	C	C	C	C	C	G	G	C	C	T	T	A	A	C	C	C	C	G	G	T	T	C	C	T	T	C	C	A	A	T	T	G	G	G	G	C	C	A	A	T	T	A	A	A	A	G	G	A	A	G	G	A	A	A	A	T	T	A	A	A	A	C	C	T	T	C	C	T	T	C	C	G	G	A	A	G	G	G	G	G	G	T	T	G	G	A	A	T	T	T	T	T	T	G	G	T	T	G	G	C	C	T	T	G	G	C	C	C	C	C	C	G	G	C	C	C	C	T	T	A	A	C	C	T	T	A	A	G	G	A	A	G	G	G	G	T	T	A	A	G	G	C	C	A	A	T	T	C	C	C	C	A	A	C	C	T	T	C	C	T	T	T	T	T	T	T	T	A	A	G	G	A	A	T	T	A	A	A	A	A	A	A	A	T	T	G	G	A	A	G	G	T	T	G	G	G	G	C	C	G	G	C	C	G	G	A	A	T	T	G	G	C	C	C	C	T	T	G	G	T	T	C	C	C	C	A	A	T	T	A	A	C	C	T	T	C	C	C	C	C	C	T	T	G	G	G	G	A	A	G	G	C	C	C	C	G	G	A	A	A	A	A	A	C	C	C	C	C	C	C	C	C	C	C	C	G	G	A	A	G	G	G	G	C	C	G	G	A	A	A	A	C	C	C	C	A	A	G	G	G	G	T	T	G	G	C	C	G	G	T	T	C	C	A	A	A	A	T	T	T	T	T	T	C	C	C	C	C	C	A	A	G	G	T	T	T	T	C	C	A	A	G	G	G	G	G	G	C	C	T	T	C	C	G	G	G	G	C	C	C	C	G	G	G	G	G	G	A	A	NA	NA	C	C	C	C	G	G	A	A	G	G	C	C	G	G	T	T	C	C	C	C	T	T	G	G	G	G	A	A	G	G	C	C	A	A	A	A	T	T	C	C	G	G	T	T	C	C	C	C	C	C	G	G	T	T	T	T	A	A	G	G	T	T	T	T	A	A	T	T	G	G	G	G	T	T	A	A	A	A	T	T	G	G	T	T	C	C	G	G	G	G	G	G	C	C	C	C	G	G	T	T	G	G	G	G	G	G	T	T	G	G	C	C	G	G	C	C	G	G	A	A	A	A	G	G	C	C	G	G	C	C	C	C	G	G	A	A	T	T	C	C	G	G	C	C	A	A	G	G	T	T	C	C	C	C	C	C	A	A	G	G	T	T	C	C	C	C	T	T	G	G	C	C	G	G	A	A	G	G	A	A	T	T	C	C	G	G	G	G	G	G	T	T	C	C	T	T	C	C	G	G	C	C	G	G	T	T	T	T	C	C	A	A	A	A	C	C	A	A	A	A	C	C	A	A	C	C	A	A	A	A	G	G	T	T	G	G	G	G	C	C	C	C	A	A	T	T	C	C	C	C	G	G	T	T	T	T	G	G	C	C	C	C	A	A	C	C	T	T	G	G	G	G	A	A	C	C	A	A	T	T	T	T	G	G	C	C	G	G	T	T	T	T	G	G	C	C	T	T	G	G	T	T	A	A	C	C	T	T	T	T	G	G	T	T	A	A	T	T	A	A	C	C	C	C	A	A	A	A	A	A	C	C	C	C	T	T	T	T	T	T	G	G	T	T	T	T	C	C	A	A	T	T	T	T	T	T	C	C	A	A	G	G	G	G	G	G	T	T	A	A	A	A	A	A	G	G	G	G	A	A	C	C	A	A	A	A	T	T	G	G	T	T	G	G	C	C	C	C	C	C	G	G	T	T	G	G	A	A	T	T	T	T	A	A	C	C	T	T	A	A	A	A	G	G	G	G	T	T	T	T	A	A	G	G	G	G	C	C	A	A	C	C	G	G	C	C	G	G	T	T	T	T	C	C	A	A	A	A	C	C	C	C	T	T	G	G	A	A	G	G	C	C	C	C	A	A	C	C	T	T	G	G	G	G	A	A	G	G	G	G	G	G	A	A	G	G	C	C	G	G	A	A	G	G	G	G	A	A	C	C	T	T	A	A	A	A	C	C	C	C	G	G	A	A	C	C	C	C	A	A	C	C	T	T	T	T	A	A	T	T	G	G	T	T	A	A	C	C	C	C	G	G	C	C	T	T	A	A	C	C	T	T	A	A	C	C	C	C	C	C	C	C	C	C	G	G	T	T	G	G	A	A	T	T	A	A	C	C	A	A	G	G	T	T	T	T	G	G	T	T	A	A	C	C	C	C	T	T	C	C	T	T	G	G	C	C	T	T	C	C	A	A	C	C	A	A	G	G	C	C	G	G	C	C	A	A	A	A	T	T	G	G	C	C	G	G	A	A	C	C	G	G	C	C	T	T	C	C	A	A	A	A	G	G	A	A	G	G	A	A	G	G	G	G	G	G	T	T	T	T	A	A	C	C	A	A	T	T	T	T	G	G	G	G	A	A	T	T	G	G	C	C	C	C	A	A	A	A	G	G	T	T	G	G	T	T	G	G	G	G	T	T	C	C	C	C	C	C	T	T	A	A	C	C	A	A	C	C	G	G	G	G	A	A	T	T	A	A	C	C	G	G	A	A	T	T	T	T	A	A	T	T	T	T	C	C	A	A	G	G	A	A	T	T	A	A	A	A	G	G	C	C	G	G	A	A	G	G	C	C	A	A	C	C	A	A	C	C	C	C	G	G	G	G	A	A	C	C	T	T	G	G	T	T	A	A	C	C	C	C	T	T	G	G	T	T	T	T	T	T	A	A	C	C	C	C	G	G	A	A	C	C	G	G	A	A	G	G	C	C	A	A	A	A	A	A	G	G	T	T	A	A	A	A	G	G	C	C	G	G	A	A	C	C	G	G	T	T	A	A	C	C	T	T	C	C	A	A	T	T	A	A	G	G	C	C	A	A	G	G	NA	NA	A	A	G	G	C	C	A	A	C	C	A	A	G	G	G	G	A	A	T	T	T	T	G	G	G	G	A	A	C	C	C	C	T	T	A	A	C	C	G	G	C	C	A	A	A	A	A	A	G	G	A	A	T	T	G	G	C	C	G	G	T	T	T	T	C	C	G	G	G	G	G	G	G	G	A	A	T	T	C	C	C	C	T	T	T	T	A	A	T	T	T	T	C	C	A	A	T	T	A	A	C	C	C	C	C	C	C	C	G	G	A	A	A	A	C	C	T	T	A	A	A	A	C	C	C	C	A	A	C	C	C	C	A	A	G	G	T	T	A	A	A	A	C	C	C	C	T	T	T	T	A	A	A	A	T	T	C	C	T	T	T	T	A	A	A	A	T	T	G	G	C	C	T	T	G	G	C	C	A	A	G	G	C	C	C	C	A	A	T	T	A	A	C	C	G	G	C	C	T	T	A	A	C	C	A	A	T	T	T	T	A	A	T	T	C	C	A	A	T	T	A	A	G	G	G	G	A	A	T	T	G	G	C	C	T	T	G	G	A	A	A	A	T	T	A	A	T	T	T	T	T	T	G	G	C	C	T	T	G	G	A	A	A	A	C	C	G	G	G	G	A	A	C	C	T	T	C	C	T	T	T	T	T	T	T	T	C	C	T	T	C	C	T	T	T	T	G	G	G	G	G	G	T	T	A	A	C	C	G	G	G	G	A	A	T	T	A	A	G	G	G	G	G	G	A	A	C	C	G	G	C	C	G	G	T	T	C	C	T	T	C	C	T	T	A	A	A	A	T	T	C	C	C	C	T	T	T	T	G	G	A	A	T	T	A	A	G	G	C	C	C	C	G	G	C	C	G	G	A	A	A	A	T	T	T	T	C	C	A	A	C	C	G	G	G	G	T	T	C	C	A	A	C	C	T	T	C	C	T	T	T	T	C	C	A	A	A	A	T	T	G	G	G	G	G	G	G	G	A	A	T	T	G	G	A	A	G	G	C	C	C	C	T	T	T	T	T	T	C	C	C	C	T	T	A	A	A	A	G	G	T	T	T	T	C	C	A	A	A	A	G	G	C	C	A	A	A	A	A	A	G	G	C	C	G	G	T	T	T	T	G	G	T	T	T	T	A	A	G	G	C	C	A	A	A	A	T	T	A	A	A	A	A	A	T	T	G	G	C	C	A	A	C	C	T	T	A	A	G	G	C	C	A	A	C	C	A	A	T	T	C	C	G	G	C	C	C	C	C	C	C	C	T	T	C	C	G	G	G	G	C	C	G	G	T	T	G	G	G	G	C	C	A	A	G	G	C	C	T	T	A	A	A	A	G	G	G	G	T	T	A	A	C	C	G	G	G	G	C	C	C	C	C	C	T	T	G	G	C	C	C	C	A	A	G	G	C	C	C	C	C	C	T	T	T	T	A	A	A	A	G	G	A	A	G	G	G	G	A	A	A	A	C	C	G	G	T	T	C	C	A	A	T	T	A	A	G	G	A	A	C	C	G	G	G	G	T	T	A	A	T	T	C	C	C	C	A	A	C	C	A	A	T	T	T	T	T	T	T	T	A	A	A	A	G	G	G	G	G	G	A	A	G	G	A	A	T	T	C	C	T	T	G	G	G	G	G	G	A	A	C	C	A	A	C	C	T	T	G	G	G	G	T	T	A	A	G	G	A	A	G	G	C	C	G	G	A	A	G	G	A	A	G	G	G	G	T	T	A	A	C	C	T	T	C	C	T	T	C	C	C	C	A	A	T	T	C	C	A	A	A	A	T	T	C	C	A	A	G	G	A	A	G	G	A	A	T	T	T	T	T	T	G	G	G	G	C	C	C	C	A	A	T	T	A	A	A	A	C	C	C	C	A	A	T	T	T	T	C	C	T	T	T	T	C	C	G	G	C	C	T	T	T	T	T	T	A	A	C	C	G	G	A	A	G	G	G	G	A	A	C	C	G	G	C	C	C	C	G	G	T	T	A	A	T	T	T	T	G	G	T	T	G	G	G	G	T	T	A	A	T	T	C	C	T	T	A	A	A	A	G	G	A	A	G	G	A	A	G	G	G	G	C	C	C	C	T	T	A	A	C	C	C	C	C	C	G	G	C	C	G	G	T	T	C	C	G	G	C	C	G	G	C	C	G	G	A	A	G	G	A	A	A	A	G	G	C	C	G	G	C	C	T	T	T	T	C	C	T	T	G	G	A	A	G	G	G	G	C	C	G	G	T	T	A	A	G	G	A	A	G	G	T	T	C	C	C	C	G	G	A	A	G	G	C	C	T	T	G	G	C	C	A	A	A	A	T	T	C	C	T	T	T	T	T	T	A	A	G	G	A	A	A	A	C	C	T	T	G	G	A	A	G	G	T	T	G	G	A	A	G	G	A	A	G	G	A	A	A	A	A	A	C	C	A	A	C	C	T	T	C	C	A	A	G	G	A	A	T	T	G	G	T	T	A	A	C	C	A	A	C	C	C	C	A	A	T	T	G	G	T	T	C	C	T	T	C	C	C	C	G	G	G	G	C	C	G	G	C	C	T	T	A	A	C	C	T	T	T	T	C	C	C	C	G	G	C	C	C	C	A	A	C	C	T	T	A	A	A	A	C	C	A	A	C	C	C	C	T	T	G	G	T	T	A	A	C	C	G	G	C	C	C	C	A	A	T	T	T	T	G	G	C	C	G	G	A	A	C	C	C	C	A	A	C	C	G	G	G	G	C	C	A	A	G	G	C	C	A	A	G	G	T	T	G	G	T	T	G	G	A	A	G	G	T	T	G	G	A	A	T	T	T	T	C	C	C	C	A	A	G	G	C	C	A	A	T	T	T	T	G	G	A	A	C	C	G	G	A	A	C	C	C	C	G	G	G	G	C	C	C	C	A	A	T	T	T	T	G	G	C	C	A	A	T	T	A	A	G	G	T	T	A	A	C	C	A	A	A	A	T	T	C	C	G	G	G	G	C	C	A	A	C	C	G	G	T	T	A	A	G	G	C	C	T	T	A	A	A	A	A	A	C	C	A	A	A	A	T	T	T	T	A	A	G	G	C	C	T	T	T	T	G	G	G	G	A	A	G	G	G	G	C	C	C	C	T	T	T	T	G	G	A	A	T	T	C	C	T	T	A	A	C	C	T	T	G	G	G	G	C	C	A	A	A	A	A	A	C	C	C	C	T	T	T	T	T	T	C	C	A	A	T	T	T	T	G	G	A	A	T	T	G	G	G	G	G	G	C	C	A	A	A	A	A	A	G	G	T	T	A	A	T	T	C	C	C	C	G	G	T	T	T	T	T	T	G	G	C	C	T	T	T	T	T	T	C	C	T	T	A	A	G	G	G	G	G	G	G	G	A	A	C	C	G	G	A	A	C	C	C	C	C	C	T	T	G	G	T	T	A	A	G	G	T	T	G	G	T	T	C	C	T	T	C	C	A	A	G	G	C	C	A	A	C	C	G	G	C	C	T	T	T	T	A	A	C	C	C	C	T	T	A	A	C	C	G	G	A	A	T	T	C	C	T	T	T	T	A	A	G	G	G	G	T	T	T	T	T	T	T	T	C	C	C	C	G	G	G	G	G	G	A	A	T	T	G	G	G	G	G	G	A	A	A	A	C	C	C	C	G	G	G	G	A	A	T	T	C	C	T	T	T	T	T	T	C	C	G	G	G	G	G	G	A	A	G	G	T	T	T	T	C	C	T	T	T	T	T	T	C	C	T	T	T	T	A	A	G	G	T	T	C	C	G	G	T	T	A	A	G	G	A	A	G	G	G	G	C	C	C	C	C	C	T	T	T	T	T	T	G	G	A	A	G	G	T	T	C	C	T	T	T	T	C	C	A	A	C	C	G	G	T	T	C	C	G	G	G	G	A	A	G	G	C	C	T	T	G	G	A	A	G	G	C	C	C	C	T	T	A	A	C	C	C	C	C	C	T	T	G	G	A	A	T	T	A	A	G	G	T	T	C	C	G	G	C	C	T	T	T	T	C	C	A	A	T	T	C	C	C	C	T	T	T	T	C	C	G	G	A	A	C	C	G	G	C	C	G	G	A	A	G	G	C	C	G	G	C	C	C	C	A	A	A	A	T	T	C	C	A	A	G	G	C	C	G	G	T	T	C	C	G	G	G	G	C	C	A	A	G	G	C	C	A	A	G	G	C	C	A	A	C	C	G	G	T	T	G	G	A	A	G	G	G	G	T	T	T	T	T	T	T	T	G	G	A	A	G	G	A	A	A	A	C	C	T	T	C	C	A	A	T	T	G	G	T	T	G	G	A	A	T	T	G	G	T	T	G	G	A	A	G	G	G	G	T	T	A	A	C	C	T	T	C	C	G	G	C	C	A	A	G	G	T	T	C	C	G	G	G	G	G	G	G	G	G	G	T	T	G	G	T	T	T	T	C	C	C	C	A	A	C	C	C	C	A	A	C	C	G	G	G	G	G	G	G	G	A	A	A	A	G	G	T	T	G	G	C	C	T	T	A	A	T	T	A	A	C	C	G	G	G	G	G	G	C	C	A	A	G	G	C	C	T	T	T	T	T	T	G	G	A	A	C	C	C	C	T	T	G	G	G	G	C	C	T	T	T	T	C	C	G	G	A	A	T	T	G	G	A	A	G	G	T	T	T	T	A	A	G	G	G	G	C	C	G	G	C	C	A	A	G	G	C	C	T	T	C	C	A	A	G	G	A	A	A	A	G	G	G	G	G	G	A	A	C	C	G	G	G	G	C	C	G	G	A	A	G	G	C	C	C	C	C	C	C	C	T	T	G	G	G	G	T	T	T	T	A	A	A	A	T	T	A	A	A	A	T	T	A	A	T	T	T	T	A	A	T	T	G	G	C	C	T	T	A	A	T	T	A	A	T	T	A	A	A	A	C	C	A	A	C	C	T	T	T	T	G	G	G	G	T	T	A	A	A	A	T	T	T	T	G	G	A	A	T	T	T	T	C	C	T	T	C	C	T	T	T	T	G	G	C	C	A	A	A	A	C	C	A	A	G	G	A	A	A	A	T	T	A	A	G	G	C	C	G	G	A	A	G	G	T	T	G	G	A	A	T	T	T	T	A	A	C	C	A	A	G	G	G	G	A	A	A	A	G	G	C	C	C	C	G	G	G	G	T	T	A	A	A	A	A	A	T	T	G	G	G	G	C	C	C	C	A	A	C	C	G	G	C	C	A	A	A	A	C	C	T	T	C	C	G	G	T	T	T	T	G	G	G	G	G	G	C	C	G	G	C	C	C	C	G	G	G	G	C	C	G	G	C	C	C	C	T	T	G	G	T	T	G	G	C	C	A	A	G	G	C	C	C	C	C	C	T	T	T	T	T	T	C	C	T	T	C	C	A	A	C	C	G	G	A	A	A	A	A	A	G	G	C	C	G	G	C	C	A	A	T	T	G	G	T	T	A	A	A	A	A	A	C	C	G	G	T	T	C	C	T	T	A	A	G	G	T	T	A	A	T	T	C	C	C	C	C	C	C	C	C	C	C	C	C	C	A	A	T	T	C	C	T	T	C	C	T	T	A	A	A	A	A	A	G	G	C	C	C	C	A	A	T	T	T	T	G	G	C	C	T	T	G	G	G	G	T	T	T	T	A	A	T	T	C	C	C	C	G	G	C	C	G	G	G	G	T	T	C	C	T	T	C	C	G	G	G	G	C	C	T	T	T	T	G	G	G	G	T	T	T	T	A	A	C	C	A	A	A	A	A	A	A	A	C	C	C	C	A	A	C	C	T	T	T	T	A	A	A	A	A	A	A	A	A	A	G	G	NA	NA	C	C	C	C	C	C	C	C	A	A	T	T	T	T	G	G	T	T	C	C	T	T	G	G	A	A	C	C	G	G	C	C	C	C	A	A	G	G	T	T	T	T	G	G	G	G	T	T	C	C	T	T	T	T	C	C	A	A	T	T	G	G	C	C	A	A	A	A	G	G	T	T	C	C	A	A	G	G	C	C	G	G	G	G	C	C	T	T	A	A	A	A	G	G	G	G	C	C	G	G	G	G	C	C	G	G	C	C	T	T	A	A	C	C	T	T	G	G	C	C	G	G	A	A	T	T	C	C	G	G	T	T	T	T	T	T	A	A	A	A	C	C	A	A	T	T	A	A	G	G	G	G	A	A	C	C	C	C	C	C	A	A	C	C	G	G	C	C	G	G	G	G	C	C	T	T	G	G	A	A	A	A	G	G	C	C	C	C	G	G	G	G	T	T	G	G	G	G	G	G	G	G	G	G	C	C	A	A	C	C	G	G	T	T	T	T	C	C	G	G	G	G	C	C	C	C	T	T	C	C	C	C	G	G	A	A	G	G	C	C	C	C	A	A	T	T	T	T	G	G	T	T	C	C	T	T	T	T	A	A	A	A	T	T	G	G	A	A	T	T	G	G	T	T	G	G	G	G	C	C	A	A	G	G	C	C	G	G	C	C	C	C	T	T	G	G	C	C	G	G	A	A	G	G	G	G	G	G	T	T	T	T	T	T	G	G	G	G	G	G	G	G	G	G	T	T	G	G	T	T	T	T	C	C	G	A	G	G	G	G	G	G	G	G	G	G	C	C	C	C	T	T	G	G	G	G	C	C	G	G	C	C	G	G	C	C	C	C	T	T	G	G	C	C	C	C	G	G	C	C	C	C	T	T	T	T	C	C	G	G	C	C	C	C	T	T	G	G	G	G	A	A	C	C	A	A	C	C	G	G	A	A	G	G	T	T	G	G	G	G	C	C	C	C	C	C	A	A	G	G	C	C	A	A	T	T	C	C	T	T	T	T	T	T	A	A	G	G	T	T	T	T	C	C	G	G	A	A	G	G	G	G	A	A	A	A	A	A	C	C	NA	NA	C	C	C	C	C	C	A	A	G	G	G	G	C	C	C	C	A	A	G	G	C	C	C	C	C	C	T	T	G	G	C	C	C	C	C	C	A	A	G	G	C	C	C	C	A	A	G	G	A	A	C	C	T	T	G	G	C	C	C	C	G	G	G	G	C	C	A	A	G	G	G	G	C	C	C	C	T	T	T	T	T	T	A	A	A	A	A	A	C	C	C	C	A	A	G	G	A	A	A	A	T	T	T	T	C	C	G	G	T	T	G	G	C	C	T	T	G	G	A	A	T	T	A	A	C	C	G	G	G	G	G	G	A	A	C	C	A	A	T	T	A	A	G	G	G	G	G	G	A	A	G	G	C	C	G	G	G	G	T	T	G	G	A	A	G	G	G	G	C	C	C	C	A	A	G	G	A	A	C	C	A	A	G	G	A	A	T	T	A	A	T	T	A	A	C	C	C	C	C	C	G	G	T	T	C	C	A	A	T	T	G	G	G	G	G	G	G	G	A	A	G	G	T	T	A	A	C	C	A	A	G	G	A	A	A	A	C	C	G	G	T	T	A	A	G	G	G	G	C	C	T	T	C	C	G	G	C	C	A	A	G	G	A	A	A	A	A	A	G	G	C	C	C	C	G	G	C	C	A	A	G	G	C	C	C	C	T	T	T	T	G	G	G	G	T	T	G	G	A	A	A	A	A	A	G	G	C	C	A	A	G	G	A	A	A	A	C	C	A	A	T	T	G	G	A	A	C	C	A	A	A	A	A	A	A	A	C	C	C	C	G	G	C	C	A	A	C	C	C	C	A	A	T	T	G	G	G	G	T	T	G	G	A	A	G	G	C	C	G	G	G	A	C	C	C	C	C	C	T	T	C	C	C	C	G	G	T	T	C	C	G	G	C	C	C	C	C	C	C	C	T	T	A	A	G	G	C	C	C	C	C	C	G	G	G	G	G	G	G	G	C	C	A	A	C	C	G	G	C	C	C	C	A	A	C	C	G	G	A	A	A	A	A	A	T	T	T	T	T	T	T	T	A	A	G	G	C	C	A	A	A	A	T	T	T	T	G	G	T	T	G	G	G	G	A	A	G	G	G	G	A	A	G	G	C	C	T	T	G	G	A	A	A	A	G	G	A	A	T	T	T	T	T	T	G	G	C	C	G	G	T	T	C	C	C	C	C	C	C	C	A	A	A	A	C	C	A	A	C	C	T	T	T	T	A	A	A	A	A	A	G	G	C	C	T	T	C	C	C	T	T	T	T	T	A	G	A	A	G	C	T	C	NA	NA	C	C	T	C	G	A	T	C	C	C	NA	NA	A	G	T	C	A	A	T	T	T	T	C	C	T	T	T	T	G	A	A	G	C	C	G	G	NA	NA	T	T	T	T	G	G	T	T	A	G	C	A	C	A	A	A	T	C	T	T	T	C	T	T	T	T	C	C	G	G	G	G	A	A	T	C	T	T	C	T	A	G	C	C	C	C	G	A	G	G	T	G	G	A	G	G	C	G	C	C	A	A	T	C	A	A	T	C	A	A	G	A	T	T	G	A	A	A	G	G	G	G	G	G	T	A	G	G	A	A	A	A	T	T	T	T	C	T	T	C	G	G	A	A	T	T	C	C	C	C	T	C	T	C	A	A	A	G	G	G	G	A	G	G	A	G	A	G	C	C	A	G	A	T	G	G	G	G	A	T	T	C	A	C	A	A	G	G	G	G	G	G	C	C	G	G	G	G	C	T	C	C	G	T	G	G	T	T	G	A	G	G	G	A	A	G	T	C	T	C	A	G	A	G	A	C	C	C	T	T	G	C	NA	NA	G	G	NA	NA	T	T	G	G	A	A	C	G	G	A	A	G	A	G	G	A	G	C	C	C	G	G	T	T	T	A	T	C	A	G	A	A	C	T	C	C	NA	NA	A	G	C	C	C	C	NA	NA	C	C	G	G	A	A	G	G	A	A	G	G	NA	NA	C	C	G	G	G	A	C	C	C	T	C	C	T	C	A	A	G	A	G	A	T	T	G	G	G	A	T	T	A	G	G	T	G	G	G	G	C	T	A	G	T	G	G	G	C	A	T	T	G	A	G	G	G	G	G	G	A	A	G	G	C	C	C	C	A	G	A	C	G	A	G	G	A	A	G	G	C	T	NA	NA	A	G	G	A	A	A	A	A	G	A	A	A	G	G	C	C	C	C	C	T	A	G	G	A	G	G	A	A	T	C	A	A	T	T	A	T	NA	NA	G	G	C	C	G	G	C	T	C	C	A	T	G	G	T	C	C	C	G	G	G	A	G	G	T	T	G	G	C	C	G	A	G	A	A	A	T	T	G	G	C	C	G	A	G	A	C	C	T	T	G	A	T	T	C	C	T	C	T	T	T	C	T	T	A	A	G	G	A	T	G	G	C	C	C	T	T	G	G	A	A	G	A	T	C	C	C	T	A	G	C	T	A	A	G	G	A	T	T	G	A	A	A	A	T	C	A	A	T	C	G	G	A	G	A	G	T	A	C	T	G	A	C	C	A	A	G	G	G	G	A	G	A	G	T	G	C	C	A	G	G	G	T	T	C	C	A	A	T	C	T	T	C	T	C	T	T	T	A	A	C	C	C	C	A	C	A	A	T	G	A	G	C	C	C	C	A	A	T	T	T	C	G	G	A	G	C	G	C	G	C	T	C	C	T	T	G	G	NA	NA	C	C	A	T	C	T	C	C	T	C	T	G	NA	NA	C	C	G	A	C	G	G	A	C	T	G	G	T	T	T	T	G	G	A	A	T	T	C	C	A	C	G	G	C	C	G	A	A	A	A	A	C	G	T	T	G	A	G	G	C	A	C	T	C	C	C	C	G	G	G	G	A	A	T	T	T	T	G	G	C	C	T	T	A	A	T	C	C	T	G	T	T	T	G	G	A	C	T	C	G	G	T	C	C	C	G	G	G	G	C	T	T	T	C	T	C	T	G	G	C	C	C	C	C	T	G	A	G	G	A	T	G	G	A	A	G	G	G	G	G	G	C	T	C	C	C	C	A	A	C	T	T	T	C	C	G	G	A	A	T	T	NA	NA	G	A	C	C	G	G	T	T	C	C	T	G	T	T	G	G	T	T	T	T	C	A	G	G	C	T	A	G	G	G	C	T	G	G	G	G	T	T	NA	NA	T	A	T	T	G	G	G	G	G	G	T	T	A	A	T	A	G	A	A	T	C	T	C	C	C	T	T	T	C	C	T	T	C	G	C	A	G	A	G	A	T	T	C	T	T	C	NA	NA	NA	NA	T	T	T	T	T	C	G	G	G	A	G	G	A	G	C	C	C	C	A	A	C	T	T	T	A	A	T	C	C	T	C	T	C	T	C	T	A	C	C	C	G	A	T	T	G	C	A	A	A	A	C	C	C	T	G	G	C	C	NA	NA	C	G	A	A	T	A	A	T	A	A	A	A	A	G	C	T	C	C	T	T	G	G	A	T	C	T	A	G	G	G	C	C	C	T	A	G	C	T	C	T	T	C	G	A	A	A	C	C	T	C	C	C	C	C	T	C	G	A	G	G	G	T	C	C	A	A	G	C	G	G	C	T	T	C	T	T	A	A	C	C	G	G	C	T	C	C	G	A	G	G	A	A	T	T	T	C	G	G	C	C	A	T	G	A	G	G	C	G	G	G	T	T	T	G	T	C	G	T	C	A	G	G	C	A	T	T	A	G	C	C	A	A	A	C	G	C	T	C	C	A	A	G	A	T	A	G	G	G	C	C	G	C	A	G	T	C	A	A	G	A	G	C	C	T	G	G	G	G	T	C	A	A	A	C	G	G	C	C	G	G	G	C	T	T	C	T	A	G	G	T	C	C	G	G	C	C	C	C	A	A	C	C	G	G	A	C	C	C	NA	NA	G	T	G	A	G	A	NA	NA	G	A	T	T	G	A	A	G	C	C	G	G	G	G	T	T	T	C	T	A	A	A	A	A	T	C	A	A	NA	NA	G	A	A	G	A	T	T	A	T	A	T	A	G	A	C	T	T	C	A	G	G	G	A	A	T	T	G	G	A	T	A	G	C	C	G	A	C	A	G	G	T	C	A	T	A	A	T	C	T	C	C	C	C	A	C	C	C	T	G	A	C	T	T	C	A	G	T	T	G	G	C	C	G	G	C	A	G	G	G	G	NA	NA	G	A	C	C	C	T	G	A	A	A	C	C	G	G	C	T	T	C	A	G	A	G	G	G	C	G	T	T	A	T	C	C	T	T	C	T	A	G	T	T	A	C	C	T	C	T	A	G	T	C	C	C	NA	NA	T	G	G	A	G	A	T	C	NA	NA	G	A	NA	NA	T	C	A	A	G	C	T	T	T	T	G	G	T	C	G	G	G	A	C	C	A	C	G	G	A	C	A	G	C	T	C	T	C	T	A	A	G	A	T	A	G	T	A	A	G	G	C	G	T	C	T	C	NA	NA	T	C	NA	NA	G	G	A	A	G	G	T	T	C	A	C	C	A	G	T	T	T	C	A	A	C	C	A	G	C	C	A	C	T	C	G	G	G	G	A	T	A	G	A	G	G	C	T	A	T	T	C	C	NA	NA	G	G	NA	NA	T	C	A	C	C	C	T	T	A	G	A	G	A	A	G	G	T	T	G	G	G	A	G	G	G	G	G	C	A	G	G	G	C	A	C	C	C	T	C	T	G	G	G	G	A	A	C	C	G	T	A	G	G	A	T	T	A	A	C	C	C	T	G	A	C	C	A	C	C	C	T	C	G	A	T	C	A	G	T	T	G	C	NA	NA	C	C	NA	NA	T	C	A	C	A	A	C	T	A	G	A	G	C	C	C	T	G	G	A	C	C	C	G	A	C	C	T	G	A	A	G	G	G	G	A	A	A	G	A	C	G	A	C	T	G	G	A	A	C	T	G	G	A	A	T	T	T	C	T	T	C	A	T	T	G	G	T	C	T	C	C	A	C	C	G	T	T	G	C	T	A	G	G	G	C	C	T	T	C	T	A	G	C	T	T	T	T	C	C	T	A	G	T	T	G	A	T	C	A	G	G	A	G	A	T	G	G	T	A	G	G	G	A	A	A	A	A	A	T	C	C	C	G	T	T	G	G	G	C	C	G	G	G	A	G	G	C	A	C	A	NA	NA	G	C	C	G	NA	NA	A	A	G	G	T	T	T	T	A	C	A	G	G	G	G	G	C	C	G	G	A	T	T	A	A	A	T	T	G	T	T	T	C	C	G	A	A	A	G	G	G	G	G	G	A	A	G	G	G	G	A	T	A	C	NA	NA	G	G	C	T	G	G	C	T	T	C	T	G	C	T	A	A	C	C	G	G	C	C	G	G	C	C	C	C	A	A	A	A	A	C	G	G	C	C	C	T	T	T	C	C	T	C	T	C	A	C	T	T	C	C	C	C	A	A	T	C	C	T	NA	NA	T	C	C	C	C	C	G	G	G	A	C	T	A	T	G	A	T	T	T	C	A	A	G	G	G	G	T	T	C	C	C	C	T	T	A	G	C	C	G	C	T	T	G	T	C	T	A	T	G	G	G	A	C	C	C	C	T	G	T	C	T	C	A	G	G	C	G	G	T	T	A	G	A	A	G	G	G	A	T	A	T	C	T	C	G	C	C	G	T	T	NA	NA	A	A	T	C	C	C	C	C	G	G	T	G	G	A	C	C	G	C	C	T	A	G	A	G	G	C	T	C	A	G	G	A	C	C	G	G	T	T	G	G	C	T	G	T	T	T	NA	NA	G	G	G	G	C	C	G	G	C	T	C	T	T	G	C	T	A	G	C	T	G	C	G	G	T	T	G	A	A	G	C	T	G	C	G	G	T	T	A	G	A	C	C	T	A	A	G	A	G	G	NA	NA	T	C	A	G	C	T	G	G	G	A	C	C	A	G	A	G	T	T	C	C	A	G	A	C	C	T	G	G	A	A	C	T	T	C	C	A	G	A	A	G	C	C	A	C	A	G	T	T	A	G	C	C	G	A	NA	NA	G	A	G	G	T	C	A	T	A	A	A	A	G	C	C	T	C	T	NA	NA	A	G	G	A	C	C	A	C	C	C	G	G	T	G	G	G	G	A	NA	NA	A	A	NA	NA	G	A	T	T	G	G	G	A	C	C	C	C	T	T	A	A	G	T	G	A	T	T	G	G	C	C	A	G	T	C	T	C	G	G	C	C	C	T	T	T	C	C	C	C	A	T	T	T	T	C	C	C	G	T	C	C	G	G	G	T	G	G	T	C	C	C	C	T	G	G	C	C	C	C	G	G	T	C	A	G	T	C	G	G	A	A	A	C	G	G	NA	NA	G	A	C	C	G	T	C	G	A	G	A	C	A	C	C	T	A	A	A	G	G	C	C	T	C	C	C	A	A	A	T	T	C	C	G	G	G	G	T	C	G	G	G	A	G	G	G	G	A	G	T	T	C	C	T	A	A	G	G	G	T	C	A	T	C	C	C	C	G	G	A	G	G	G	A	A	G	G	G	A	A	T	T	T	G	T	C	C	C	G	A	A	T	C	A	T	C	C	C	A	G	G	C	C	G	G	NA	NA	C	T	T	C	NA	NA	G	A	C	C	A	A	G	G	T	C	G	G	T	C	G	G	G	A	G	G	G	A	G	G	G	A	A	A	G	A	G	C	G	G	G	G	T	A	A	G	A	G	T	C	A	G	C	T	A	G	A	G	NA	NA	T	C	C	C	A	G	G	G	A	A	T	C	G	A	C	T	T	T	A	T	A	A	T	T	T	T	G	A	T	C	T	C	T	A	A	G	G	G	C	C	G	G	G	G	C	C	C	C	G	C	T	C	G	A	T	C	T	T	A	G	T	T	T	C	T	C	T	C	A	A	T	T	C	C	C	T	C	C	G	A	G	G	A	G	C	T	C	T	A	A	G	G	A	A	G	G	T	T	G	G	A	G	T	T	C	C	G	A	A	G	C	T	C	T	C	C	T	C	A	G	T	C	A	A	C	C	G	G	G	G	A	G	T	C	T	T	A	G	G	G	C	G	A	G	C	C	G	G	C	T	T	C	C	A	A	G	T	T	G	T	T	T	A	A	A	C	C	T	T	C	T	C	NA	NA	G	G	G	G	G	G	A	A	C	T	C	A	C	C	G	A	C	T	A	G	G	A	G	G	G	A	G	A	C	C	G	G	T	T	C	C	T	C	G	G	C	T	C	G	T	T	G	A	C	C	A	G	T	C	C	C	T	C	C	C	A	A	A	A	C	C	T	C	C	C	G	G	C	C	C	C	A	T	G	G	G	G	T	C	C	C	G	A	G	G	A	C	C	T	A	C	C	T	A	G	A	A	T	C	NA	NA	A	G	G	G	C	T	A	C	A	G	G	G	T	C	G	C	G	G	A	G	A	G	T	G	NA	NA	C	C	A	T	G	G	NA	NA	C	T	G	A	C	T	G	G	A	G	T	G	A	A	G	G	T	C	A	G	C	T	A	A	G	A	A	T	A	G	T	T	T	T	G	G	G	G	A	A	T	C	A	G	A	G	G	A	G	A	A	G	T	A	A	G	A	G	C	T	G	A	A	G	C	T	A	G	G	G	C	C	C	T	T	C	G	G	A	G	T	C	A	G	C	T	T	T	A	A	NA	NA	NA	NA	G	G	NA	NA	C	T	A	C	NA	NA	G	G	A	A	T	T	T	T	C	C	G	G	A	A	G	C	C	T	C	T	C	C	G	G	C	C	G	A	C	G	A	G	A	T	NA	NA	A	G	G	G	A	T	G	G	NA	NA	G	T	T	C	A	A	C	T	C	T	G	G	A	A	G	A	T	C	C	C	G	C	A	A	T	T	C	T	A	A	C	T	A	G	C	C	C	G	C	C	C	C	C	C	G	A	G	G	A	G	G	A	A	T	G	A	C	T	T	C	C	C	G	A	A	G	G	G	T	C	C	T	A	A	G	A	A	G	C	C	C	A	T	G	G	G	C	T	G	G	C	T	G	G	A	G	G	A	T	C	C	C	C	C	A	C	C	T	A	G	T	T	C	T	C	C	T	A	C	C	A	T	G	A	C	C	G	G	NA	NA	C	T	C	C	G	G	A	A	C	T	T	T	A	G	NA	NA	G	T	C	T	C	A	A	A	A	C	A	T	T	T	G	A	G	G	G	G	A	A	T	A	G	G	C	C	C	T	G	G	T	C	A	T	G	G	G	G	NA	NA	C	A	C	A	T	A	T	G	T	G	A	G	T	T	A	C	T	C	A	A	NA	NA	G	A	A	T	T	C	G	A	C	T	T	T	C	C	G	A	G	G	A	A	T	C	C	C	NA	NA	A	G	A	T	T	T	A	A	T	C	T	C	G	A	T	C	C	C	G	A	A	A	A	G	T	A	T	C	G	G	C	T	T	G	A	G	C	T	C	C	A	C	A	G	G	C	A	A	G	A	T	C	A	C	G	G	A	T	C	C	G	G	T	C	T	T	C	C	T	G	G	G	C	T	T	T	T	C	T	T	C	T	A	G	C	T	T	T	A	G	G	T	C	T	C	C	G	G	T	C	C	C	G	A	C	T	T	T	C	C	C	C	C	A	T	C	C	C	T	G	A	A	A	C	T	T	G	G	T	T	NA	NA	A	G	T	A	A	T	C	A	C	A	C	C	G	G	G	T	T	T	C	A	C	C	A	G	NA	NA	C	C	A	G	C	T	G	G	C	T	A	A	C	C	T	T	C	T	C	C	G	G	A	G	C	C	G	G	T	T	T	A	G	T	C	G	G	G	T	T	C	C	C	C	A	A	A	C	C	G	T	A	T	C	T	T	G	C	T	C	C	T	A	A	G	G	A	A	G	A	T	C	G	G	T	T	G	C	C	T	C	T	T	T	A	G	C	C	C	C	T	T	C	A	T	C	C	C	T	C	G	A	A	G	NA	NA	A	A	A	A	T	T	T	C	G	G	T	T	C	C	G	A	G	G	C	C	T	T	A	A	G	G	T	C	A	A	G	G	T	C	G	A	T	T	T	T	G	G	T	A	C	C	C	C	NA	NA	NA	NA	G	G	NA	NA	G	G	T	C	T	T	A	G	G	T	C	C	A	G	NA	NA	G	A	C	T	T	T	A	A	A	A	A	T	C	T	T	C	T	C	A	G	G	A	G	G	G	C	G	A	C	C	A	G	G	G	C	T	T	C	T	C	A	G	G	G	C	C	C	T	T	C	C	C	A	C	C	C	G	G	C	T	T	T	T	A	C	A	A	A	T	T	A	T	T	T	G	A	C	T	T	C	A	A	A	A	A	C	G	G	A	A	G	G	T	C	T	T	A	G	A	G	G	G	A	A	G	G	G	A	A	A	G	G	A	A	G	G	T	C	T	T	T	T	C	G	G	G	T	T	G	G	C	T	A	A	C	C	C	T	C	T	G	G	A	A	G	A	A	A	T	T	C	C	A	A	T	T	T	T	A	G	A	T	T	C	C	C	A	G	T	G	G	G	NA	NA	T	T	T	G	G	G	C	T	T	C	A	G	A	A	A	G	T	G	NA	NA	G	G	C	G	NA	NA	G	G	A	C	G	A	A	G	T	C	G	A	T	A	A	C	T	G	T	A	T	T	NA	NA	A	G	A	A	G	G	A	G	C	T	A	G	G	G	A	T	C	A	C	C	C	C	G	A	G	T	G	G	G	G	G	A	A	G	A	A	A	A	T	C	G	G	NA	NA	C	C	G	A	C	T	C	A	T	G	G	G	G	A	C	G	C	C	T	C	A	A	G	C	C	C	C	C	T	A	A	G	NA	NA	A	G	A	A	A	A	A	C	T	C	G	A	G	A	C	C	C	T	T	T	G	A	A	A	T	T	C	G	NA	NA	T	C	C	T	C	C	T	A	T	G	T	T	C	G	A	T	T	C	C	A	NA	NA	T	T	C	C	G	G	T	C	A	A	T	C	T	A	NA	NA	G	G	G	T	G	G	C	T	A	A	A	G	A	G	NA	NA	C	C	T	G	A	G	T	T	T	T	G	C	T	C	A	T	G	G	C	T	C	C	T	A	A	G	C	C	G	G	C	A	NA	NA	T	G	C	C	C	A	A	A	T	C	G	A	C	C	G	A	T	C	T	C	T	T	G	A	C	A	A	C	T	C	G	G	A	G	C	A	A	A	A	G	G	A	A	G	T	T	G	A	T	C	NA	NA	C	C	T	T	A	T	T	C	A	T	NA	NA	A	C	C	C	C	T	C	T	A	A	G	G	C	C	T	C	G	G	G	G	A	T	NA	NA	T	C	T	G	T	A	C	C	C	A	T	A	A	A	C	T	C	A	A	A	G	G	G	G	G	C	T	A	T	C	T	T	A	A	T	T	G	G	T	T	A	C	T	A	T	T	T	C	T	T	G	G	G	G	A	A	C	T	T	A	G	G	A	G	C	C	T	T	C	G	T	T	A	C	C	C	NA	NA	C	C	T	C	A	T	G	C	T	G	G	G	T	T	A	G	C	G	G	C	G	A	T	T	A	T	G	T	G	G	A	T	G	G	A	A	T	C	G	A	A	G	C	C	T	T	C	T	T	C	A	A	T	G	G	A	A	G	C	T	A	G	A	A	NA	NA	T	C	A	C	NA	NA	G	G	G	G	G	A	T	G	C	G	T	C	NA	NA	G	T	T	C	A	G	T	T	A	A	T	T	T	T	NA	NA	A	G	T	A	NA	NA	G	G	A	A	A	G	T	T	T	T	G	G	T	T	T	T	G	G	A	G	C	A	T	T	C	T	A	C	A	A	G	G	A	A	A	A	NA	NA	T	G	A	G	C	T	A	G	C	C	A	A	C	T	T	T	T	C	A	A	T	T	C	A	A	A	A	A	A	G	T	T	G	G	NA	NA	G	A	C	T	G	G	G	G	C	C	A	G	A	A	A	A	C	C	A	A	G	G	T	T	G	G	A	C	A	A	T	G	C	T	C	T	A	C	T	T	T	T	A	C	A	T	A	A	C	C	T	T	T	T	T	T	T	T	G	G	A	A	T	C	T	A	G	G	A	C	NA	NA	A	A	G	G	G	G	T	C	G	G	A	T	C	C	G	T	G	G	T	T	T	T	C	C	C	C	T	G	T	G	T	T	G	G	G	G	A	A	C	T	C	T	A	A	C	T	C	C	G	A	G	G	G	G	C	C	C	C	C	C	C	G	T	T	A	A	T	T	C	C	A	A	C	C	C	C	C	C	A	A	G	G	G	G	T	T	T	T	NA	NA	T	T	T	C	T	A	C	C	G	A	C	T	C	C	A	A	C	C	T	T	C	C	T	T	T	T	G	G	C	C	A	A	T	T	T	T	T	T	A	A	A	A	A	A	A	T	G	G	A	T	A	C	C	C	C	C	T	C	G	A	G	G	G	A	G	A	A	G	G	A	G	G	A	A	A	A	G	C	G	T	T	C	G	T	C	C	C	C	T	T	G	G	T	T	G	G	T	T	T	T	A	T	T	T	A	G	T	T	C	T	C	C	T	G	NA	NA	G	G	G	C	G	T	C	C	A	A	A	G	A	T	T	T	A	A	G	G	T	T	A	A	A	A	G	C	A	G	C	C	C	C	C	T	G	G	G	A	G	G	T	C	G	A	G	G	A	G	C	C	A	A	A	A	A	A	C	C	C	C	A	A	C	C	A	A	C	C	G	G	C	C	T	T	T	T	G	G	C	C	A	A	A	A	C	C	C	C	G	G	A	A	T	T	G	G	G	G	T	T	A	A	C	G	G	G	C	C	C	T	C	C	A	A	G	G	C	C	A	A	A	A	G	G	C	C	C	C	T	T	C	C	C	C	A	A	C	C	T	T	T	T	G	G	C	C	C	C	T	T	G	G	T	T	T	T	C	C	G	G	T	T	A	A	A	A	G	G	G	G	A	A	G	G	A	A	C	C	C	T	A	G	T	T	G	G	T	A	G	G	C	C	G	G	C	C	A	A	C	C	T	T	C	C	G	G	G	G	G	C	A	A	C	C	T	T	C	C	T	T	A	A	T	T	A	A	A	A	G	G	C	C	T	T	C	C	A	A	G	G	C	C	T	T	A	A	G	G	G	G	G	G	C	C	T	T	G	G	G	G	T	T	T	T	T	T	A	A	C	C	G	G	T	T	G	G	G	G	A	A	A	A	G	G	G	G	A	A	G	G	A	A	G	G	C	T	G	T	A	A	G	G	C	C	T	T	T	T	C	C	C	C	T	C	C	A	G	G	A	G	C	C	G	A	A	G	G	G	C	C	G	A	T	A	A	A	T	T	G	G	A	A	G	C	A	C	G	A	T	C	A	T	C	T	C	C	C	C	C	C	A	A	A	A	C	C	T	C	G	G	T	T	T	T	A	G	C	T	T	T	C	C	A	C	G	G	C	C	G	G	C	C	T	T	C	T	G	G	A	G	G	G	G	G	C	A	C	C	T	T	A	A	A	A	A	A	A	A	A	A	G	G	A	A	C	C	T	G	C	C	A	A	T	T	T	T	A	A	G	G	A	A	C	A	A	A	T	T	G	G	T	T	C	C	T	T	T	A	A	A	A	G	A	G	T	T	A	A	G	G	C	A	A	A	G	G	G	G	C	C	C	C	A	A	C	T	C	C	A	G	A	A	C	T	T	T	C	C	G	G	C	C	A	A	T	T	A	A	T	T	A	A	C	C	G	G	A	A	T	T	C	C	T	C	C	T	T	T	G	G	T	T	C	C	G	G	A	A	T	T	T	T	C	C	G	T	G	G	A	A	A	A	T	C	G	A	T	G	A	A	C	C	G	T	T	T	A	G	G	A	A	T	T	C	A	A	C	T	C	C	C	A	C	C	T	T	A	A	G	T	A	A	A	G	G	A	A	A	A	A	A	A	A	A	T	T	A	A	T	T	A	A	A	A	C	C	C	C	A	A	G	G	C	C	C	C	C	C	T	T	T	T	G	G	C	C	C	C	T	T	A	A	C	C	C	C	T	T	C	C	C	C	C	C	A	A	G	G	C	C	C	C	G	G	T	T	A	A	G	G	C	C	G	G	G	G	T	T	G	G	T	T	T	T	A	A	G	G	G	G	C	C	A	A	C	C	G	G	T	T	T	T	G	G	T	T	A	A	T	T	G	G	A	A	G	G	A	A	C	C	A	A	G	G	T	T	G	G	G	G	NA	NA	G	G	C	C	G	G	A	A	C	C	G	G	T	T	A	A	A	A	T	T	A	A	A	A	A	A	A	A	C	C	G	G	G	G	C	C	G	G	A	A	G	G	C	C	G	G	C	C	G	G	T	T	C	C	A	A	G	G	A	A	C	C	G	G	G	G	C	C	C	C	G	G	A	A	C	C	A	A	C	C	G	G	C	C	T	T	G	G	G	G	A	A	A	A	A	A	C	C	C	C	A	A	T	T	G	G	C	C	G	G	G	G	C	C	A	T	C	C	G	G	C	C	G	G	A	A	A	A	C	C	C	C	G	G	T	T	T	T	C	C	G	G	G	G	G	G	T	T	C	G	A	A	T	T	C	C	G	A	G	T	NA	NA	C	T	A	A	A	C	G	G	T	T	C	C	T	G	T	T	T	T	T	T	A	A	A	A	G	G	C	C	A	A	A	A	T	T	G	G	G	G	C	G	C	C	A	A	C	C	C	C	A	A	G	G	T	T	C	C	C	C	T	T	T	T	G	G	C	C	T	T	G	G	T	T	T	T	T	T	G	G	G	G	G	G	C	C	G	G	T	T	C	C	A	A	G	G	C	C	A	A	G	G	T	T	C	G	C	C	T	T	C	C	G	G	A	G	G	G	G	G	G	G	A	A	A	A	G	G	C	C	C	C	G	G	T	T	T	T	C	C	C	C	G	G	T	T	T	T	A	A	T	A	T	C	G	G	G	G	A	G	G	G	C	C	T	T	C	T	A	A	G	G	T	C	C	C	T	T	G	G	G	A	T	C	T	T	C	C	C	T	G	G	C	C	C	C	G	A	A	G	G	G	C	C	A	A	T	T	A	A	G	G	T	T	G	G	G	G	C	C	T	T	T	T	T	T	C	C	T	A	A	A	A	A	C	G	A	C	C	T	A	A	G	A	A	G	C	C	G	T	T	T	G	G	C	C	T	A	C	C	C	C	A	A	G	G	G	T	A	A	T	C	C	C	T	C	T	C	G	G	G	C	A	A	C	C	C	C	T	T	A	G	G	A	T	T	G	G	C	C	A	A	A	A	C	C	G	G	C	C	T	T	C	C	NA	NA	A	A	A	G	G	G	T	T	C	T	G	G	C	C	A	A	T	A	G	A	C	C	C	C	A	A	A	A	T	T	A	G	G	T	C	A	G	T	T	C	T	G	A	A	A	A	A	G	C	C	C	C	A	G	T	T	A	A	C	C	T	T	C	A	G	G	G	G	A	A	G	G	T	T	A	G	T	C	T	C	C	C	T	C	C	C	G	A	G	G	A	A	G	G	A	A	A	A	A	A	A	A	G	G	A	A	C	T	A	A	C	C	T	T	T	T	G	G	C	C	G	G	T	T	G	G	C	C	C	C	T	G	G	T	G	G	T	T	C	A	C	C	C	C	T	C	G	G	G	A	C	C	T	T	C	C	T	C	T	T	G	G	T	T	G	G	G	G	G	A	G	A	A	G	A	G	G	G	A	A	G	G	G	G	A	A	T	T	G	G	NA	NA	G	A	A	G	T	C	G	G	A	C	T	T	G	G	C	C	T	T	T	T	A	A	T	T	C	C	A	G	C	C	T	T	T	T	T	T	T	C	C	C	T	G	A	G	C	A	C	T	G	G	C	C	C	T	G	G	A	G	G	G	C	G	C	C	T	C	NA	NA	G	G	A	A	C	T	T	C	G	G	G	G	G	G	C	C	A	A	G	A	A	A	C	C	T	T	C	C	A	A	A	A	G	A	T	A	C	C	A	G	C	A	C	C	T	G	A	G	C	C	A	A	C	C	T	T	G	G	C	C	C	C	G	G	C	C	C	C	C	C	A	A	NA	NA	A	A	T	T	T	T	G	A	A	C	G	A	T	T	G	G	T	T	C	C	T	T	A	A	C	C	A	A	A	A	T	T	G	G	T	T	T	T	C	C	G	G	C	C	C	C	G	G	T	T	G	G	C	C	A	A	C	C	T	T	C	C	C	T	G	G	G	G	C	C	C	C	T	T	G	A	A	A	A	A	C	T	T	C	C	C	G	C	A	A	G	G	C	C	T	T	A	C	A	A	T	C	T	T	C	G	C	C	T	C	T	T	T	C	G	A	G	G	C	C	G	G	T	C	C	C	T	C	A	G	A	G	C	T	A	G	A	A	T	T	G	G	T	T	A	A	G	G	G	G	C	C	C	C	T	T	T	A	C	C	C	T	A	G	G	C	C	C	A	A	A	G	A	G	A	A	T	T	T	C	C	T	T	C	T	A	C	T	C	G	A	A	T	C	A	G	A	G	G	A	T	T	G	G	G	G	A	A	A	A	A	A	G	G	T	T	G	G	C	C	A	A	T	T	C	C	T	T	A	G	A	G	C	C	A	G	G	G	G	G	G	G	G	G	C	C	G	A	G	G	T	T	G	G	T	A	T	T	T	C	A	A	A	A	C	C	T	T	A	A	G	G	C	C	C	C	A	A	G	A	G	G	A	C	T	C	A	A	C	C	C	C	G	G	A	A	C	C	T	T	NA	NA	A	A	A	A	G	G	T	T	T	T	C	C	T	C	C	C	G	G	G	G	T	A	A	A	A	A	G	G	A	A	T	T	G	G	C	C	T	T	C	C	G	G	G	A	C	C	C	C	A	C	C	C	T	T	G	G	C	C	T	A	C	C	C	C	T	C	T	C	G	G	C	C	T	T	C	T	C	C	C	T	T	C	G	G	G	A	C	C	T	C	G	A	T	T	C	C	G	A	G	A	G	A	A	A	A	A	C	C	A	A	A	A	G	G	T	T	A	A	NA	NA	T	C	C	C	G	G	C	C	T	T	C	C	C	C	G	G	G	G	G	G	G	G	G	G	A	A	T	T	T	T	G	G	C	C	A	G	G	G	C	T	A	A	C	T	T	T	T	C	T	C	A	A	A	A	T	T	C	C	C	T	A	A	C	G	C	T	C	C	T	C	A	T	A	A	G	G	C	C	A	G	T	T	G	G	C	C	T	T	C	C	C	C	G	G	T	T	C	C	G	G	C	C	T	C	A	G	C	G	A	T	A	A	G	A	G	A	A	A	G	G	G	A	T	C	A	G	C	C	G	G	T	T	A	A	A	G	T	G	G	G	G	G	T	T	A	A	G	G	A	G	C	C	T	C	G	A	NA	NA	A	G	C	A	T	G	T	T	C	C	T	C	G	G	A	A	T	T	A	A	NA	NA	T	C	G	G	G	G	T	T	C	C	G	T	G	G	T	C	T	C	C	A	A	G	A	A	G	G	T	T	A	A	G	G	T	C	A	G	G	C	A	A	G	G	T	T	T	T	C	C	A	A	A	A	T	T	G	G	A	A	T	C	A	G	A	G	G	A	A	A	T	T	A	A	A	A	C	C	C	C	C	C	A	A	C	C	A	A	A	C	C	T	C	C	G	T	G	G	C	C	C	C	C	C	A	A	A	A	C	C	C	C	G	G	A	A	T	T	A	A	A	A	G	G	C	G	G	A	C	C	C	C	T	T	C	C	A	A	A	A	NA	NA	C	C	C	C	T	A	A	A	T	T	G	G	G	G	C	C	T	T	A	A	T	T	G	G	T	T	G	G	A	G	G	G	C	C	G	G	G	G	C	C	G	G	G	G	C	C	C	C	G	G	C	C	C	C	A	G	A	A	G	G	T	T	T	A	C	C	A	A	T	T	T	T	C	C	G	G	T	T	C	C	T	T	T	T	A	A	A	A	C	C	G	G	T	T	C	C	T	T	G	G	A	A	G	G	A	A	G	G	NA	NA	G	G	G	A	A	A	A	T	C	C	A	A	T	T	C	C	C	T	A	G	C	C	A	G	C	T	G	G	C	C	C	C	G	T	G	G	A	A	C	C	A	G	C	T	G	G	A	T	A	A	C	C	A	A	T	C	G	G	T	C	G	T	A	A	C	A	G	G	T	T	G	G	C	T	NA	NA	A	A	C	C	T	T	A	T	T	C	G	G	A	A	G	A	T	T	A	A	T	T	G	A	A	G	G	G	T	G	T	A	A	A	T	T	T	T	C	C	C	T	G	A	G	A	A	G	T	C	C	C	A	A	A	A	C	A	T	G	NA	NA	T	T	A	A	T	C	C	T	G	G	C	C	C	C	A	A	G	T	C	T	T	T	T	T	G	G	A	C	A	A	C	T	C	C	C	C	G	G	G	C	T	C	G	G	A	A	G	C	T	C	C	C	T	T	G	G	G	G	G	G	A	A	C	C	C	T	T	T	T	T	G	G	A	A	T	T	T	T	T	T	G	G	T	T	T	T	C	C	T	T	C	C	T	T	G	G	A	A	A	A	G	G	T	T	G	G	G	G	G	G	T	T	A	G	C	C	G	G	T	C	T	G	A	G	C	C	T	A	C	C	C	C	G	G	A	G	C	T	A	C	C	C	A	A	A	G	G	G	C	C	C	A	NA	NA	C	C	C	A	T	T	NA	NA	T	T	G	A	C	T	T	C	A	G	C	C	G	G	A	G	A	A	T	T	G	G	C	C	C	C	A	A	G	T	T	T	T	T	A	G	G	C	G	G	T	C	C	C	A	T	C	C	G	G	T	C	C	C	T	C	C	T	C	C	T	T	G	A	G	G	C	C	C	C	A	G	A	A	C	C	C	G	T	T	T	C	T	T	C	C	G	G	G	G	G	T	G	G	C	C	G	G	NA	NA	T	C	G	G	G	G	T	T	C	A	A	G	T	T	T	T	T	T	T	T	G	A	C	G	A	A	C	C	C	C	A	A	C	C	C	C	C	C	G	A	T	C	C	C	C	T	A	A	A	A	G	G	T	T	C	C	T	T	T	T	C	C	C	C	C	C	C	C	A	A	T	T	T	T	C	C	G	G	G	G	G	G	A	A	T	T	G	G	T	T	C	C	T	T	A	A	T	T	C	C	C	C	T	T	C	C	T	T	G	A	A	A	G	A	T	C	T	C	G	G	C	A	NA	NA	C	T	G	G	C	C	G	G	C	C	G	G	C	T	A	G	G	G	T	T	T	T	A	A	T	T	A	A	G	G	A	G	C	T	T	T	A	A	T	T	G	A	T	C	T	T	C	T	C	C	G	G	G	G	C	T	A	G	C	C	C	C	C	T	A	C	G	A	G	C	C	T	C	T	G	A	T	T	G	G	A	A	G	G	T	T	T	T	G	G	A	A	A	C	A	A	T	T	G	G	T	T	A	A	G	G	C	C	T	T	G	G	G	G	C	C	A	A	A	G	C	T	C	C	G	A	A	A	T	T	C	T	T	A	C	A	A	A	T	T	A	A	T	T	C	C	A	T	A	G	T	T	T	C	C	A	A	C	G	T	T	T	T	T	A	A	A	A	G	G	C	G	C	T	A	G	G	G	T	T	C	C	C	T	C	C	A	T	G	G	A	A	A	A	A	A	T	T	C	C	A	A	C	C	A	A	A	A	T	T	G	G	T	T	G	T	C	T	A	G	C	T	T	C	G	A	G	A	T	C	G	G	C	C	T	C	T	C	T	T	T	T	C	C	G	G	T	T	A	A	A	A	T	T	G	G	T	T	C	C	A	A	A	A	C	C	G	G	G	G	G	G	T	T	A	A	A	A	C	C	C	C	G	G	A	A	C	C	G	G	A	G	C	T	C	C	T	T	C	C	G	G	G	G	G	G	A	A	C	C	G	G	A	A	C	C	T	T	A	A	A	A	A	G	T	T	G	G	A	G	A	A	A	A	A	A	C	T	G	G	A	G	C	C	G	G	A	G	C	C	A	G	A	A	C	C	C	T	C	T	C	C	A	A	C	C	C	C	G	G	A	A	T	C	A	C	A	A	T	T	T	T	C	C	T	T	T	C	C	T	G	G	A	A	T	A	C	G	G	A	A	G	T	C	G	G	G	A	C	C	G	A	A	A	G	G	C	G	C	C	C	C	G	C	C	T	C	C	G	A	T	T	G	G	C	C	A	A	T	T	T	T	A	C	A	G	C	A	C	C	G	A	G	A	A	A	T	T	A	T	T	C	C	C	C	C	A	G	A	A	G	G	A	A	C	C	T	T	G	G	A	G	T	T	C	C	C	G	A	G	A	G	C	C	A	A	C	T	A	A	C	T	T	C	A	C	A	G	T	C	NA	NA	C	T	G	G	G	G	T	C	C	T	G	A	C	T	C	C	A	G	G	A	C	C	T	T	A	G	G	G	A	C	A	G	C	T	G	G	G	G	T	T	C	C	T	T	G	G	A	C	C	T	C	C	C	C	G	A	G	G	T	T	C	T	G	G	A	C	G	G	T	T	C	T	NA	NA	A	C	T	T	C	C	T	A	T	C	C	C	A	A	T	T	T	T	G	G	C	C	T	T	A	A	T	T	C	C	A	A	A	A	T	T	A	A	A	A	C	C	T	T	C	C	C	C	T	T	C	C	C	C	G	G	G	G	A	A	C	T	A	G	A	C	T	T	C	C	G	G	G	G	G	T	A	G	G	G	G	G	T	C	A	A	G	T	A	A	A	A	A	G	G	G	A	A	G	G	A	A	A	A	C	C	A	A	C	C	NA	NA	C	C	C	T	C	C	C	T	G	G	G	G	A	A	G	G	C	C	G	G	G	T	A	T	G	G	T	A	A	A	G	G	C	C	G	C	NA	NA	T	G	A	A	T	T	G	A	C	C	T	C	NA	NA	G	G	A	A	G	G	G	G	A	A	C	C	A	A	A	G	G	G	C	C	T	T	G	A	T	T	C	C	T	T	C	T	G	A	A	G	G	T	T	T	C	C	G	A	A	A	T	C	T	T	C	C	C	C	C	C	T	T	A	G	G	T	T	C	A	A	G	A	A	A	T	T	G	G	A	A	T	T	G	G	A	A	T	T	G	G	C	C	C	T	T	C	G	G	A	A	NA	NA	A	A	G	G	C	C	C	C	A	A	C	C	C	C	T	T	C	C	C	C	G	G	C	C	G	G	C	C	C	T	G	A	G	G	G	G	C	C	G	G	C	C	C	C	G	A	G	A	G	G	T	T	C	C	C	C	A	G	C	C	C	T	C	C	G	G	A	G	C	T	T	T	C	C	G	G	G	G	C	T	A	G	C	C	G	T	G	G	A	A	A	A	G	A	A	T	G	G	G	G	C	C	G	G	C	C	C	T	G	T	T	C	C	G	G	G	C	C	A	G	T	T	T	T	C	A	A	G	C	C	G	A	T	T	C	C	A	G	T	G	G	A	A	A	G	G	NA	NA	A	G	T	G	C	A	A	G	G	A	A	G	C	C	G	G	G	G	G	G	A	G	G	G	T	T	T	C	G	A	A	G	C	C	G	G	G	G	A	A	T	C	G	G	G	G	T	A	T	T	C	C	A	T	C	C	G	G	T	T	A	A	T	C	C	C	C	C	G	G	A	A	T	T	T	C	A	A	G	A	A	C	G	A	A	G	A	A	A	A	G	G	G	G	T	T	C	C	T	T	G	G	G	G	A	A	A	A	A	A	G	G	C	C	G	G	C	C	A	G	T	T	G	G	T	T	C	C	T	T	C	C	T	T	G	G	A	A	G	G	C	A	G	A	T	C	G	G	C	C	T	C	C	C	C	C	A	G	T	C	A	A	G	G	A	A	A	A	C	C	A	G	G	A	G	G	A	G	T	C	C	T	T	T	C	T	C	C	T	C	T	G	T	T	A	A	T	C	C	T	A	C	C	T	G	G	A	A	A	A	T	T	G	G	G	G	A	A	A	A	C	C	G	G	T	T	C	C	G	G	T	T	G	G	A	A	A	A	G	G	C	C	T	T	G	G	C	C	G	G	G	G	T	T	G	G	A	A	A	A	T	T	A	A	G	G	C	C	C	C	C	C	C	G	A	A	A	A	T	C	C	T	G	A	A	T	A	A	A	G	C	C	G	G	G	C	A	G	C	C	C	T	T	T	T	T	A	A	T	T	A	A	T	T	C	C	T	T	C	T	G	A	G	A	T	C	C	C	T	T	T	T	T	T	G	A	C	C	G	G	C	A	A	G	C	A	G	G	G	A	C	T	C	C	G	G	T	G	G	G	C	C	C	A	A	A	G	G	G	C	C	C	C	G	G	G	A	G	T	C	G	G	T	C	T	T	G	G	A	T	G	A	T	C	C	C	T	T	C	C	C	T	G	A	A	A	T	T	T	T	G	G	G	G	A	A	T	T	T	T	C	C	A	A	A	A	G	G	T	T	G	G	G	G	T	T	G	G	T	T	A	G	G	G	G	G	T	G	G	A	T	G	C	T	T	T	T	T	G	A	G	G	G	C	T	C	G	G	A	G	T	T	A	A	T	T	A	A	C	C	C	C	C	C	C	T	A	A	G	G	C	C	C	C	G	A	A	G	C	T	C	C	C	C	T	C	A	A	C	T	C	A	A	C	A	A	G	G	G	G	T	C	G	G	G	A	NA	NA	A	C	A	G	A	G	G	A	C	C	C	T	NA	NA	G	A	G	G	T	G	G	C	A	G	G	A	C	T	G	G	A	G	A	G	G	T	T	T	A	A	G	C	A	G	C	C	C	C	A	G	C	T	T	C	T	C	C	C	A	G	C	T	G	G	C	G	T	C	T	T	T	C	C	C	G	G	C	T	T	A	C	T	G	G	G	G	C	C	A	G	G	A	NA	NA	G	G	C	A	T	C	T	A	NA	NA	T	C	A	A	T	C	G	G	A	G	T	T	C	A	C	T	C	A	C	C	NA	NA	T	C	T	T	C	T	G	G	G	G	C	C	T	C	T	C	T	C	A	A	G	A	G	G	NA	NA	A	G	A	G	G	G	A	G	A	A	T	G	G	G	C	C	G	A	C	C	A	G	C	T	C	C	T	T	T	T	A	G	T	C	C	C	NA	NA	T	C	A	G	C	G	T	G	A	G	G	A	G	G	C	C	A	G	G	A	G	G	C	C	T	A	C	T	T	T	C	T	G	A	G	A	G	T	A	T	G	A	G	C	T	T	C	C	A	A	C	C	C	C	T	T	T	T	A	A	G	A	G	G	A	A	C	C	C	T	C	C	C	C	C	C	C	C	T	T	A	A	T	C	T	T	A	A	C	C	C	C	A	A	T	C	T	C	A	A	A	A	C	C	T	C	G	G	G	G	T	C	T	T	A	G	T	T	G	G	T	T	A	A	C	C	A	A	NA	NA	T	T	T	T	A	A	T	C	G	G	C	C	T	T	T	A	A	G	NA	NA	A	G	G	G	T	T	G	G	A	G	T	T	A	A	G	G	G	A	C	T	T	T	T	T	C	C	A	G	G	G	C	C	G	G	G	G	C	C	C	C	T	T	A	A	T	T	G	G	T	T	A	G	T	T	C	C	C	C	T	T	A	C	C	T	A	G	G	G	A	G	G	G	T	C	G	T	A	A	T	T	A	A	G	G	G	G	A	A	C	T	T	T	T	C	T	C	G	T	G	G	T	T	C	T	T	T	C	G	C	G	NA	NA	T	G	A	G	T	C	G	G	T	T	C	T	C	C	T	T	T	T	C	C	A	A	NA	NA	C	T	C	C	C	C	T	T	G	G	G	G	G	G	A	G	C	C	C	G	C	C	G	G	C	C	T	T	T	C	G	G	C	C	G	G	A	A	T	T	A	A	G	A	T	T	T	G	C	C	A	A	C	C	T	T	G	G	A	A	A	A	A	A	G	G	A	G	A	C	A	G	C	C	T	C	T	T	T	T	A	G	T	C	C	C	C	T	A	A	C	C	G	G	A	A	T	C	T	T	C	T	T	C	C	C	G	A	A	G	C	T	G	C	T	T	T	T	NA	NA	NA	NA	C	C	A	T	T	C	G	G	A	C	A	C	T	T	G	G	G	A	C	C	C	T	G	G	G	A	C	C	C	G	T	C	G	G	C	C	G	C	G	A	T	C	T	C	T	T	C	T	A	G	G	G	A	A	C	C	C	C	A	A	C	C	G	G	G	G	G	G	T	T	C	A	A	G	A	A	G	G	T	T	G	A	G	G	A	A	C	C	A	A	A	A	T	T	C	C	T	T	T	T	G	G	C	C	G	G	G	G	G	G	G	G	C	C	C	C	C	C	A	A	G	G	T	C	G	T	NA	NA	C	C	T	T	C	C	A	A	T	C	T	C	A	A	C	C	T	T	C	C	T	T	T	T	A	G	A	G	C	T	G	A	T	T	A	G	G	G	C	C	C	C	G	G	T	T	A	A	C	C	T	T	G	G	T	T	C	C	C	T	C	T	C	C	NA	NA	T	T	T	T	G	G	A	A	G	A	NA	NA	A	A	T	C	G	C	A	A	NA	NA	T	C	T	T	G	G	G	A	C	C	NA	NA	A	C	G	T	G	T	NA	NA	A	G	A	G	G	G	T	C	G	G	A	A	G	G	T	T	T	T	C	C	A	G	G	G	A	G	C	C	G	T	A	C	C	T	G	A	A	A	T	T	T	C	T	C	G	A	C	C	T	T	A	A	G	G	T	T	NA	NA	C	C	T	C	C	C	T	C	T	A	G	G	G	G	C	T	G	A	NA	NA	C	A	G	C	T	T	T	C	T	C	A	A	T	T	G	G	T	T	T	T	G	G	T	C	G	G	T	T	A	A	C	C	C	C	T	T	C	C	A	A	C	C	C	C	T	C	A	A	G	G	G	A	A	C	A	T	G	G	T	T	A	A	G	G	G	A	A	C	T	T	C	T	T	T	C	C	A	C	T	T	A	A	C	C	A	A	T	T	C	C	C	C	T	T	T	T	A	T	T	T	C	C	T	T	C	T	C	T	C	C	T	A	C	C	C	C	C	C	C	C	G	G	G	G	T	T	C	C	T	T	A	A	T	T	C	C	T	T	G	G	A	A	G	G	C	C	T	A	G	T	T	C	T	C	A	A	T	T	G	G	G	G	G	G	G	A	C	C	A	G	T	C	A	A	G	G	A	G	A	A	G	G	T	G	A	A	A	A	G	A	C	C	A	T	T	G	C	C	T	T	A	A	C	C	A	A	A	A	C	C	A	A	A	A	A	A	A	A	C	C	C	C	A	A	T	T	A	A	C	T	C	C	C	C	A	A	A	G	C	T	T	T	A	G	A	C	G	G	C	C	G	A	T	T	T	T	C	A	A	A	A	A	T	T	G	G	T	T	G	G	C	T	C	T	C	C	A	T	G	G	C	T	G	G	C	T	G	G	T	G	A	A	T	C	G	G	T	C	NA	NA	C	C	T	T	G	G	G	G	G	G	G	T	T	T	T	T	G	T	T	A	G	G	T	T	A	T	G	G	A	A	C	C	C	C	A	A	A	A	G	G	G	G	NA	NA	A	A	A	G	C	C	G	G	C	T	C	C	G	G	G	A	T	T	G	G	A	A	T	T	G	C	G	G	T	A	T	C	G	T	T	T	G	G	C	C	G	G	G	G	NA	NA	G	A	C	C	G	G	G	G	NA	NA	C	T	C	C	C	T	G	A	C	A	C	T	C	C	A	G	C	C	A	G	G	G	T	T	C	C	A	A	A	A	A	A	T	T	G	A	A	C	A	G	C	C	C	C	C	C	C	C	C	C	T	T	G	G	C	T	A	G	C	C	G	G	A	A	G	G	C	C	G	G	C	T	G	G	T	C	G	G	G	G	A	A	G	G	A	A	C	C	C	C	C	C	G	G	C	C	C	C	T	T	C	C	T	T	A	A	T	T	A	A	C	C	T	T	T	C	A	G	G	A	G	G	C	C	T	C	C	C	A	T	A	A	T	T	A	A	G	A	A	C	C	C	T	T	C	C	G	G	A	A	G	G	C	C	G	G	G	G	T	T	A	A	A	G	T	T	C	C	G	G	T	T	A	A	C	C	T	C	G	G	T	T	A	A	C	C	T	T	A	A	T	C	C	T	G	C	A	A	G	G	C	C	C	C	C	C	G	G	T	C	G	G	T	T	C	C	T	C	C	C	NA	NA	C	T	A	A	T	C	C	C	G	A	C	C	C	C	T	C	C	C	G	G	C	C	T	C	C	A	C	C	T	T	G	T	C	C	G	G	NA	NA	C	C	C	C	C	C	G	G	G	G	T	T	G	G	T	T	G	G	C	C	T	T	G	G	C	C	C	C	C	C	C	C	T	T	C	C	G	G	A	A	C	C	C	C	G	G	G	G	T	T	G	G	G	G	C	C	T	T	A	A	T	T	G	G	G	G	T	T	A	A	A	A	A	A	C	C	C	C	C	C	G	G	C	C	C	C	T	T	G	G	T	T	T	T	G	G	T	T	C	C	A	A	C	C	T	T	T	T	A	A	T	T	G	G	G	G	G	G	T	T	A	A	G	G	G	G	A	A	T	T	G	G	C	C	T	T	T	T	C	C	C	C	A	A	A	A	C	C	C	C	G	G	G	G	G	G	T	T	T	T	C	C	G	G	C	C	G	G	A	A	T	T	C	C	A	A	A	A	A	A	C	C	A	A	C	C	C	C	A	A	T	T	T	T	G	G	T	T	A	A	A	A	T	T	T	T	A	A	G	G	C	C	G	G	A	A	T	T	G	G	G	G	A	A	G	G	A	A	A	A	A	A	A	A	G	G	C	C	A	A	A	A	C	C	G	G	C	C	G	G	G	G	A	A	T	T	A	A	G	G	T	T	C	C	A	A	A	A	A	A	G	G	T	T	T	T	C	C	C	C	C	C	C	C	A	A	C	C	A	A	A	A	C	C	A	A	C	C	T	T	C	C	A	A	G	G	T	T	T	T	G	G	G	G	G	G	A	A	G	G	T	T	A	A	C	C	A	A	T	T	A	A	T	T	C	C	T	T	G	G	T	T	G	G	A	A	T	T	A	A	G	G	T	T	A	A	A	A	T	T	G	G	T	T	T	T	T	T	G	G	T	T	A	A	C	C	T	T	T	T	T	T	C	C	C	C	G	G	T	T	C	C	T	T	A	A	A	A	C	C	G	G	C	C	G	G	G	G	G	G	C	C	A	A	C	C	C	C	C	C	C	C	A	A	C	C	C	C	A	A	T	T	G	G	A	A	A	A	G	G	A	A	C	C	C	C	A	A	C	C	G	G	C	C	T	T	C	C	T	T	A	A	C	C	C	C	G	G	T	T	A	A	A	A	A	A	T	T	C	C	A	A	G	G	A	A	T	T	C	C	G	G	A	A	G	G	C	C	G	G	G	G	A	A	C	C	G	G	C	C	T	T	A	A	C	C	G	G	A	A	C	C	C	C	G	G	G	G	C	C	G	G	A	A	G	G	T	T	G	G	T	T	A	A	C	C	G	G	A	A	C	C	G	G	T	T	G	G	G	G	A	A	T	T	T	T	C	C	A	A	C	C	T	T	A	A	T	T	G	G	T	T	C	C	G	G	G	G	A	A	T	T	C	C	G	G	T	T	C	C	G	G	A	A	G	G	A	A	C	C	G	G	T	T	G	G	C	C	C	C	A	A	G	G	A	A	C	C	G	G	T	T	A	A	C	C	G	G	A	A	A	A	T	T	C	C	G	G	C	C	T	T	T	T	C	C	C	C	C	C	T	T	T	T	A	A	G	G	G	G	A	A	T	T	T	T	T	T	A	A	G	G	A	A	A	A	A	A	G	G	A	A	C	C	G	G	C	C	G	G	G	G	G	G	G	G	T	T	C	C	C	C	G	G	G	G	A	A	A	A	A	A	G	G	A	A	A	A	T	T	A	A	C	C	T	T	T	T	A	A	G	G	C	C	T	T	C	C	A	A	C	C	A	A	G	G	C	C	T	T	G	G	C	C	G	G	C	C	A	A	A	A	C	C	A	A	T	T	T	T	G	G	C	C	T	T	T	T	T	T	G	G	G	G	T	T	T	T	A	A	A	A	G	G	G	G	C	C	C	C	G	G	T	T	A	A	A	A	G	G	C	C	C	C	T	T	G	G	C	C	A	A	C	C	G	G	G	G	A	A	C	C	C	C	T	T	C	C	C	C	T	T	G	G	A	A	T	T	G	G	T	T	C	C	C	C	C	C	A	A	C	C	A	A	C	C	G	G	C	C	A	A	C	C	A	A	A	A	T	T	C	C	C	C	C	C	T	T	G	G	A	A	C	C	C	C	C	C	T	T	A	A	A	A	C	C	G	G	T	T	T	T	A	A	G	G	C	C	T	T	A	A	T	T	T	T	G	G	C	C	G	G	A	A	A	A	C	C	C	C	A	A	G	G	T	T	C	C	C	C	G	G	A	A	G	G	A	A	A	A	T	T	G	G	A	A	C	C	T	T	G	G	C	C	C	C	G	G	C	C	T	T	T	T	A	A	T	T	C	C	C	C	A	A	C	C	G	G	C	C	T	T	T	T	C	C	T	T	A	A	A	A	G	G	C	C	C	C	G	G	G	G	C	C	A	A	C	C	T	T	G	G	G	G	G	G	A	A	T	T	A	A	C	C	T	T	T	T	G	G	T	T	A	A	A	A	C	C	G	G	G	G	G	G	A	A	G	G	C	C	G	G	T	T	G	G	T	T	T	T	T	T	T	T	T	T	T	T	T	T	A	A	G	G	C	C	T	T	G	G	T	T	T	T	G	G	A	A	C	C	C	C	G	G	A	A	T	T	A	A	A	A	G	G	T	T	C	C	C	C	A	A	A	A	G	G	C	C	T	T	C	C	C	C	T	T	A	A	G	G	A	A	T	T	A	A	A	A	C	C	A	A	C	C	G	G	A	A	C	C	G	G	G	G	A	A	G	G	T	T	T	T	C	C	T	T	A	A	A	A	C	C	C	C	A	A	T	T	C	C	G	G	T	T	T	T	T	T	G	G	T	T	C	C	C	C	C	C	T	T	T	T	T	T	G	G	T	T	G	G	T	T	A	A	C	C	G	G	G	G	A	A	C	C	G	G	C	C	G	G	T	T	A	A	T	T	C	C	G	G	G	G	T	T	T	T	C	C	C	C	T	T	C	C	T	T	G	G	C	C	C	C	G	G	G	G	G	G	C	C	A	A	T	T	A	A	C	C	A	A	T	T	T	T	C	C	A	A	T	T	C	C	C	C	C	C	A	A	A	A	C	C	G	G	T	T	T	T	A	A	G	G	A	A	A	A	G	G	G	G	C	C	G	G	G	G	C	C	C	C	T	T	T	T	G	G	C	C	G	G	T	T	T	T	C	C	C	C	T	T	G	G	C	C	A	A	G	G	A	A	T	T	T	T	G	G	G	G	A	A	T	T	T	T	T	T	G	G	G	G	T	T	T	T	T	T	T	T	C	C	T	T	T	T	C	C	C	C	C	C	T	T	T	T	G	G	T	T	A	A	A	A	G	G	C	C	A	A	G	G	A	A	T	T	G	G	G	G	C	C	A	A	T	T	G	G	C	C	G	G	A	A	T	T	A	A	T	T	A	A	T	T	T	T	C	C	T	T	C	C	A	A	T	T	G	G	T	T	C	C	T	T	A	A	T	T	T	T	T	T	A	A	G	G	G	G	G	G	T	T	G	G	C	C	A	A	A	A	G	G	C	C	G	G	A	A	A	A	G	G	T	T	C	C	A	A	A	A	A	A	T	T	C	C	A	A	A	A	A	A	C	C	G	G	A	A	C	C	C	C	G	G	T	T	T	T	C	C	T	T	C	C	T	T	G	G	G	G	G	G	A	A	T	T	A	A	C	C	G	G	T	T	C	C	A	A	A	A	T	T	T	T	G	G	A	A	C	C	C	C	G	G	G	G	C	C	T	T	T	T	T	T	A	A	A	A	G	G	T	T	G	G	A	A	G	G	G	G	G	G	T	T	G	G	C	C	G	G	C	C	G	G	T	T	A	A	G	G	C	C	A	A	C	C	A	A	A	A	A	A	T	T	C	C	C	C	C	C	C	C	T	T	C	C	G	G	A	A	C	C	C	C	G	G	A	A	T	T	T	T	A	A	T	T	A	A	G	G	C	C	C	C	T	T	A	A	A	A	G	G	G	G	A	A	C	C	G	G	G	G	C	C	G	G	C	C	C	C	G	G	T	T	C	C	A	A	G	G	G	G	T	T	A	A	T	T	NA	NA	G	G	C	C	T	T	T	T	C	C	C	C	A	A	C	C	G	G	G	G	C	C	A	A	G	G	C	C	T	T	G	G	C	C	C	C	C	C	C	C	A	A	T	T	A	A	T	T	A	A	G	G	G	G	T	T	T	T	T	T	C	C	C	C	C	C	C	C	T	T	C	C	T	T	G	G	T	T	G	G	A	A	C	C	C	C	T	T	T	T	C	C	G	G	C	C	T	T	T	T	A	A	G	G	C	C	A	A	G	G	T	T	C	C	C	C	G	G	G	G	T	T	T	T	C	C	G	G	T	T	C	C	A	A	T	T	A	A	A	A	G	G	C	C	G	G	T	T	T	T	A	A	C	C	G	G	C	C	T	T	T	T	A	A	C	C	A	A	T	T	T	T	G	G	C	C	A	A	T	T	C	C	C	C	G	G	G	G	A	A	T	T	C	C	C	C	C	C	G	G	A	A	C	C	T	T	A	A	C	C	T	T	T	T	G	G	A	A	T	T	G	G	C	C	C	C	C	C	A	A	T	T	T	T	C	C	G	G	G	G	C	C	C	C	A	A	T	T	C	C	T	T	C	C	C	C	C	C	C	C	A	A	C	C	C	C	C	C	A	A	G	G	G	G	A	A	T	T	C	C	C	C	C	C	C	C	C	C	T	T	C	C	T	T	T	T	A	A	G	G	T	T	A	A	G	G	C	C	C	C	T	T	G	G	T	T	C	C	A	A	C	C	G	G	T	T	C	C	G	G	A	A	G	G	T	T	A	A	T	T	T	T	A	A	G	G	G	G	T	T	G	G	G	G	C	C	C	C	T	T	T	T	T	T	G	G	A	A	C	C	G	G	C	C	G	G	T	T	T	T	C	C	T	T	A	A	C	C	T	T	C	C	T	T	T	T	C	C	T	T	C	C	G	G	A	A	G	G	A	A	C	C	G	G	T	T	T	T	A	A	C	C	C	C	G	G	A	A	C	C	A	A	G	G	C	C	T	T	A	A	A	A	A	A	C	C	C	C	T	T	G	G	G	G	A	A	C	C	T	T	G	G	T	T	G	G	C	C	C	C	A	A	T	T	T	T	A	A	A	A	C	C	A	A	C	C	G	G	C	C	T	T	G	G	C	C	T	T	C	C	C	C	A	A	G	G	A	A	C	C	A	A	A	A	A	A	C	C	C	C	G	G	A	A	C	C	A	A	A	A	A	A	A	A	A	A	C	C	C	C	G	G	C	C	T	T	C	C	G	G	G	G	C	C	G	G	T	T	A	A	T	T	T	T	G	G	T	T	A	A	T	T	G	G	A	A	G	G	A	A	C	C	T	T	G	G	G	G	C	C	C	C	G	G	A	A	T	T	T	T	C	C	C	C	T	T	C	C	A	A	T	T	G	G	C	C	A	A	C	C	T	T	G	G	C	C	A	A	C	C	C	C	A	A	G	G	A	A	G	G	C	C	C	C	G	G	C	C	A	A	T	T	G	G	G	G	C	C	T	T	C	C	A	A	A	A	A	A	T	T	G	G	T	T	A	A	A	A	G	G	C	C	C	C	A	A	G	G	C	C	G	G	T	T	G	G	C	C	C	C	A	A	G	G	G	G	T	T	A	A	G	G	T	T	T	T	G	G	C	C	G	G	T	T	C	C	G	G	T	T	C	C	C	C	A	A	T	T	G	G	C	C	C	C	C	C	T	T	T	T	A	A	G	G	T	T	A	A	A	A	A	A	C	C	A	A	A	A	C	C	T	T	T	T	G	G	G	G	G	G	A	A	G	G	G	G	A	A	A	A	G	G	A	A	A	A	C	C	G	G	T	T	A	A	A	A	G	G	G	G	G	G	C	C	A	A	A	A	C	C	T	T	A	A	A	A	C	C	A	A	A	A	C	C	T	T	A	A	T	T	G	G	G	G	A	A	T	T	T	T	C	C	T	T	C	C	C	C	C	C	T	T	C	C	T	T	C	C	A	A	C	C	C	C	A	A	C	C	C	C	T	T	G	G	A	A	A	A	C	C	A	A	T	T	T	T	T	T	C	C	A	A	T	T	C	C	A	A	T	T	T	T	T	T	G	G	C	C	T	T	A	A	T	T	T	T	A	A	T	T	C	C	T	T	T	T	T	T	T	T	T	T	C	C	C	C	C	C	A	A	C	C	T	T	C	C	T	T	C	C	C	C	G	G	T	T	T	T	A	A	A	A	C	C	T	T	A	A	C	C	A	A	G	G	C	C	A	A	C	C	A	A	C	C	G	G	A	A	C	C	T	T	T	T	T	T	C	C	G	G	T	T	A	A	T	T	G	G	C	C	G	G	A	A	T	T	A	A	T	T	G	G	T	T	A	A	C	C	G	G	G	G	A	A	G	G	G	G	T	T	T	T	T	T	C	C	G	G	A	A	G	G	C	C	G	G	C	C	T	T	G	G	A	A	A	A	C	C	A	A	A	A	C	C	C	C	T	T	G	G	A	A	A	A	A	A	G	G	T	T	T	T	C	C	G	G	T	T	C	C	C	C	G	G	A	A	G	G	C	C	A	A	G	G	T	T	A	A	T	T	G	G	A	A	C	C	C	C	T	T	G	G	C	C	G	G	G	G	C	C	T	T	A	A	A	A	C	C	C	C	T	T	G	G	A	A	C	C	T	T	T	T	G	G	G	G	C	C	A	A	G	G	A	A	G	G	T	T	A	A	T	T	C	C	T	T	A	A	A	A	T	T	T	T	C	C	C	C	T	T	A	A	T	T	C	C	G	G	G	G	T	T	A	A	T	T	C	C	G	G	C	C	G	G	A	A	G	G	C	C	T	T	C	C	T	T	G	G	C	C	G	G	G	G	G	G	G	G	G	G	A	A	A	A	C	C	T	T	G	G	A	A	T	T	G	G	C	C	C	C	G	G	A	A	A	A	G	G	T	T	A	A	G	G	C	C	T	T	C	C	T	T	A	A	G	G	T	T	G	G	A	A	G	G	C	C	T	T	G	G	G	G	G	G	C	C	A	A	T	T	C	C	A	A	T	T	C	C	A	A	G	G	G	G	G	G	A	A	A	A	A	A	C	C	T	T	T	T	G	G	G	G	G	G	G	G	C	C	T	T	C	C	A	A	G	G	G	G	G	G	A	A	T	T	A	A	A	A	T	T	C	C	C	C	A	A	C	C	C	C	C	C	C	C	C	C	A	A	C	C	G	G	A	A	A	A	G	G	C	C	G	G	C	C	C	C	C	C	G	G	A	A	A	A	T	T	A	A	A	A	T	T	G	G	G	G	T	T	A	A	G	G	T	T	A	A	A	A	T	T	C	C	T	T	G	G	C	C	C	C	A	A	G	G	A	A	G	G	T	T	C	C	G	G	C	C	C	C	A	A	A	A	A	A	G	G	A	A	C	C	A	A	G	G	A	A	G	G	C	C	T	T	T	T	G	G	T	T	G	G	A	A	G	G	A	A	A	A	C	C	C	C	A	G	T	T	T	T	A	A	G	G	C	C	G	G	A	A	T	T	T	A	C	T	G	A	C	C	G	G	T	T	NA	NA	G	G	T	T	A	A	G	A	G	C	C	C	G	G	G	G	T	T	C	T	G	A	A	A	T	T	T	T	C	C	C	T	C	C	G	G	G	G	A	A	T	T	A	A	C	C	C	C	T	T	C	C	C	C	C	C	A	A	A	C	T	C	T	T	C	A	A	T	C	A	A	A	A	A	T	T	A	A	A	A	A	G	G	A	A	T	NA	NA	G	G	C	C	C	T	C	C	C	C	T	T	C	C	C	C	A	G	A	G	A	G	G	T	T	C	G	G	A	G	T	A	A	A	A	T	G	G	G	G	C	C	T	T	G	G	C	C	C	C	T	A	A	A	C	C	A	G	T	T	T	C	T	T	C	G	A	A	A	G	T	C	T	C	A	A	A	A	A	G	G	G	A	A	A	T	T	T	A	A	G	A	A	G	A	T	A	A	A	G	T	G	NA	NA	G	G	G	A	T	T	A	A	G	G	A	G	A	A	T	C	G	G	C	C	T	T	T	T	T	T	T	C	A	A	T	T	C	C	C	T	C	T	C	C	G	G	G	G	T	T	A	A	G	G	A	A	G	A	C	C	G	G	C	T	G	T	G	G	G	A	T	T	C	C	C	C	G	G	A	T	C	C	T	T	T	T	T	T	C	C	C	C	T	T	T	C	G	A	A	G	T	T	C	C	C	A	A	G	A	G	G	G	A	A	A	A	A	G	NA	NA	G	T	A	A	G	G	G	G	T	T	T	T	C	A	G	G	T	C	G	G	A	A	G	G	C	C	G	G	G	G	G	G	T	T	C	C	C	T	C	C	G	A	G	T	G	G	G	A	A	G	T	T	A	G	C	C	G	C	G	G	G	A	C	G	C	T	C	C	G	G	C	C	A	G	NA	NA	T	T	T	C	A	G	T	T	G	G	A	A	T	T	NA	NA	C	C	T	T	C	C	T	G	G	T	A	G	T	C	A	G	C	C	G	A	C	T	T	T	A	A	G	G	T	C	T	C	G	G	G	G	A	A	G	G	C	C	T	T	C	C	A	A	G	G	A	A	C	C	G	A	G	G	C	G	C	A	T	C	T	T	G	A	A	A	A	G	T	T	G	G	C	C	G	G	C	C	C	C	A	A	G	G	A	A	C	C	A	A	T	T	T	T	A	A	C	C	G	A	C	C	A	A	T	T	A	A	C	C	T	T	C	C	C	T	C	C	A	A	C	C	G	G	C	C	G	G	A	A	C	C	G	G	T	C	A	G	G	C	T	T	A	A	A	A	G	G	G	A	T	C	G	T	C	A	A	G	C	C	T	T	G	G	T	T	C	C	G	A	G	G	T	C	C	T	NA	NA	T	C	C	T	NA	NA	A	G	A	G	C	T	A	G	G	A	T	C	G	T	A	C	A	T	A	A	G	A	A	G	T	G	A	A	C	C	A	A	C	T	A	C	C	T	G	G	C	T	T	C	A	A	C	C	T	C	T	C	G	C	A	C	A	A	G	A	T	C	T	C	C	C	G	A	T	C	A	A	A	A	C	A	C	C	T	T	A	G	C	C	G	G	T	T	T	C	G	A	T	T	C	C	NA	NA	C	T	G	C	G	C	T	G	C	T	C	T	C	T	A	A	T	C	C	T	A	A	G	A	G	A	C	T	G	G	T	G	C	C	T	T	A	G	C	G	C	G	C	C	G	A	C	C	C	C	C	C	C	T	A	A	C	C	T	G	G	A	G	C	G	G	T	C	G	G	A	G	G	C	T	T	A	G	A	G	A	G	T	C	C	C	G	G	C	C	C	C	T	A	C	A	T	G	C	T	C	C	A	G	G	A	A	A	G	G	G	A	A	G	A	A	G	G	G	A	A	G	C	C	A	G	T	C	G	G	C	C	A	C	G	G	G	A	C	C	C	C	A	A	T	T	A	G	G	G	A	G	G	A	C	C	T	T	G	G	A	G	A	G	G	G	T	C	T	G	A	C	G	A	G	G	T	C	T	C	C	C	C	G	G	A	A	G	G	G	T	T	C	G	T	G	C	C	G	G	G	G	C	T	C	C	NA	NA	T	T	G	G	G	G	A	C	C	T	T	C	C	C	G	A	A	A	G	A	G	G	C	T	T	T	C	C	A	G	A	A	C	G	G	G	C	G	G	G	G	G	A	A	A	G	G	C	C	C	G	A	T	C	C	A	T	C	C	C	T	T	G	A	T	C	A	G	C	T	C	T	C	A	A	A	T	T	C	C	A	G	G	A	T	G	C	C	A	A	G	A	G	G	G	G	G	G	T	A	G	G	T	A	T	T	C	C	C	T	A	G	T	T	T	C	G	A	C	T	T	T	T	C	G	T	T	G	G	G	G	G	C	C	C	C	G	C	G	A	G	G	G	G	G	G	C	T	T	C	T	C	C	T	T	C	C	C	T	T	A	G	C	T	C	C	A	G	NA	NA	T	T	A	C	G	A	G	G	A	G	C	C	A	T	A	C	T	C	NA	NA	G	A	A	C	NA	NA	T	C	A	A	T	C	G	G	G	G	C	C	G	T	C	C	A	G	G	G	G	T	T	G	G	A	C	T	C	T	G	A	G	A	NA	NA	G	C	G	G	G	A	T	C	G	G	T	T	C	C	C	T	T	C	G	G	A	G	G	G	G	G	NA	NA	A	G	G	A	C	T	T	T	A	C	G	C	T	G	G	G	C	C	G	G	C	T	C	T	G	T	G	G	G	G	C	T	C	T	A	T	A	G	NA	NA	T	G	NA	NA	C	C	C	C	G	G	C	T	C	T	C	T	C	C	T	G	C	T	A	T	G	A	A	A	T	C	T	G	G	T	C	A	G	G	T	G	T	A	A	A	T	C	T	C	G	A	C	C	T	C	C	C	G	G	T	T	G	G	C	G	C	T	T	C	G	G	T	T	C	C	C	C	C	T	T	A	T	T	A	G	A	G	C	T	C	C	T	C	G	A	C	T	T	C	T	A	G	A	G	A	G	C	A	A	G	A	T	T	G	G	NA	NA	C	C	A	G	C	C	C	C	NA	NA	C	T	G	A	G	G	C	C	T	C	T	G	C	T	T	T	C	T	G	G	T	C	T	G	NA	NA	G	G	G	G	C	C	C	C	C	C	A	A	T	T	G	G	C	C	C	C	NA	NA	A	A	C	C	T	C	G	A	C	G	C	C	T	C	T	C	A	G	T	A	T	G	A	T	G	G	T	C	NA	NA	G	A	C	C	T	G	T	T	T	C	G	A	T	T	G	G	A	G	G	G	A	A	A	A	C	A	T	T	C	G	A	A	NA	NA	G	C	G	G	T	G	C	C	A	C	G	G	G	G	T	C	A	A	A	G	T	G	C	C	T	T	T	C	G	A	T	C	G	G	C	T	A	G	G	G	T	T	A	A	C	C	A	A	C	T	T	A	G	G	A	T	T	G	A	A	C	C	A	C	C	C	C	C	G	G	G	T	C	T	T	C	T	C	T	A	C	C	A	G	C	C	A	A	NA	NA	A	A	T	T	NA	NA	T	C	C	C	A	G	C	T	T	A	A	A	A	A	T	T	C	G	A	G	G	G	NA	NA	NA	NA	T	T	A	G	G	C	T	T	G	A	A	C	C	C	A	A	G	G	T	C	A	T	C	T	C	C	T	T	G	G	G	G	C	C	C	C	T	T	T	C	G	C	T	C	T	T	G	A	T	C	T	C	G	G	C	C	T	T	G	A	C	C	T	G	G	G	G	G	C	C	T	T	C	C	G	G	C	C	A	G	A	A	C	A	T	T	A	G	G	C	T	C	A	A	C	C	G	A	NA	NA	G	G	C	C	T	T	T	T	G	A	C	C	C	C	G	A	NA	NA	G	G	G	G	A	C	A	G	C	T	G	G	C	C	A	G	A	G	T	T	T	G	G	A	A	A	A	T	G	G	A	G	G	G	T	G	T	A	G	A	C	C	T	T	C	T	T	T	A	C	A	G	T	C	G	G	T	C	T	C	G	G	A	G	T	C	A	T	C	G	T	T	T	C	G	A	G	G	G	G	C	A	T	G	T	T	A	A	C	A	A	G	T	T	A	G	G	A	C	T	T	C	A	T	T	C	A	A	C	T	C	A	G	G	C	C	T	T	T	A	C	C	T	C	A	A	G	A	T	C	G	G	A	G	C	C	G	T	T	T	G	A	G	G	G	G	T	T	A	A	T	A	A	G	A	C	C	T	G	G	T	C	C	C	A	C	A	C	G	A	T	T	G	G	T	T	C	C	C	C	T	T	C	C	C	C	G	G	T	T	G	G	C	C	G	G	C	C	C	C	C	C	T	T	A	A	G	G	C	C	A	A	A	A	G	G	A	A	C	C	T	T	T	T	C	C	T	T	A	A	A	A	A	A	G	G	G	G	G	G	T	T	C	C	G	G	T	T	T	T	C	C	A	A	A	A	T	T	G	G	T	T	C	C	C	C	G	G	T	T	A	A	T	T	T	T	C	C	A	A	T	T	C	C	G	G	C	C	T	T	C	C	G	G	T	T	C	C	T	T	T	T	T	T	A	A	C	C	A	A	A	A	G	G	G	G	A	A	A	A	T	T	C	C	C	C	C	C	A	A	C	C	A	A	A	A	C	C	G	G	A	A	A	A	A	A	A	A	G	G	T	T	C	C	C	C	G	G	A	A	T	T	C	C	C	C	G	G	A	A	G	G	A	A	T	T	C	C	G	G	A	A	T	T	T	T	A	A	A	A	T	T	T	T	G	G	G	G	C	C	T	T	C	C	T	T	G	G	C	C	A	A	C	C	C	C	T	T	A	A	G	G	C	C	G	G	C	C	A	A	T	T	G	G	T	T	C	C	A	A	T	T	A	A	G	G	A	A	A	A	C	C	C	C	T	T	C	C	G	G	A	A	C	C	C	C	G	G	T	T	G	G	G	G	A	A	T	T	G	G	T	T	G	G	A	A	T	T	A	A	A	A	T	T	T	T	T	T	G	G	C	C	C	C	G	G	A	A	T	T	A	A	T	T	C	C	T	T	C	C	T	T	A	A	C	C	A	A	G	G	G	G	A	A	G	G	T	T	C	C	C	C	T	T	A	A	T	T	G	G	G	G	C	C	G	G	C	C	C	C	T	T	G	G	T	T	C	C	T	T	A	A	G	G	A	A	C	C	A	A	A	A	C	C	C	C	A	A	C	C	A	A	C	C	C	C	G	G	G	G	G	G	G	G	T	T	A	A	A	A	G	G	T	T	A	A	A	A	G	G	G	G	C	C	C	C	C	C	C	C	C	C	C	C	C	C	G	G	T	T	T	T	C	C	A	A	A	A	A	A	G	G	A	A	G	G	C	C	A	A	T	T	T	T	T	T	A	A	C	C	A	A	C	C	G	G	A	A	C	C	A	A	G	G	T	T	T	T	C	C	C	C	T	T	G	G	A	A	A	A	G	G	G	G	C	C	C	C	T	T	C	C	A	A	G	G	G	G	C	C	C	C	A	A	G	G	C	C	C	C	A	A	T	T	G	G	C	C	C	C	C	C	A	A	T	T	A	A	G	G	C	C	C	C	G	G	C	C	G	G	C	C	A	A	T	T	G	G	A	A	T	T	T	T	C	C	G	G	C	C	A	A	T	T	A	A	A	A	C	C	T	T	A	A	C	C	C	C	G	G	T	T	G	G	G	G	G	G	A	A	C	C	T	T	G	G	A	A	A	A	T	T	T	T	T	T	A	A	G	G	A	A	G	G	A	A	C	C	A	A	T	T	A	A	A	A	C	C	G	G	A	A	C	C	A	A	C	C	C	C	G	G	A	A	T	T	C	C	G	G	G	G	C	C	G	G	G	G	C	C	G	G	C	C	C	C	G	G	C	C	A	A	G	G	C	C	G	G	G	G	G	G	G	G	C	C	A	A	T	T	G	G	C	C	G	G	T	T	G	G	C	C	C	C	A	A	T	T	T	T	C	C	A	A	C	C	G	G	A	A	G	G	C	C	T	T	T	T	A	A	G	G	A	A	C	C	A	A	T	T	G	G	G	G	A	A	C	C	C	C	T	T	G	G	A	A	A	A	C	C	T	T	G	G	G	G	T	T	C	C	C	C	A	A	G	G	G	G	A	A	G	G	G	G	A	A	C	C	T	T	A	A	G	G	C	C	G	G	G	G	C	C	T	T	G	G	T	T	C	C	A	A	T	T	C	C	G	G	C	C	G	G	G	G	G	G	C	C	C	C	T	T	T	T	G	G	G	G	T	T	A	A	C	C	C	C	T	T	G	G	C	C	T	T	T	T	T	T	C	C	C	C	C	C	T	T	C	C	G	G	T	T	A	A	A	A	G	G	T	T	G	G	A	A	T	T	T	T	A	A	T	T	C	C	A	A	G	G	G	G	G	G	G	G	T	T	C	C	G	G	T	T	T	T	A	A	T	T	C	C	C	C	A	A	C	C	A	A	C	C	T	T	G	G	C	C	G	G	G	G	A	A	G	G	G	G	C	C	G	G	A	A	T	T	C	C	G	G	G	G	G	G	A	A	C	C	T	T	C	C	C	C	C	C	A	A	C	C	G	G	G	G	C	C	C	C	A	A	C	C	G	G	G	G	G	G	C	C	C	C	G	G	C	C	A	A	G	G	G	G	G	G	C	C	G	G	G	G	T	T	C	C	C	C	G	G	T	T	T	T	T	T	T	T	G	G	C	C	A	A	G	G	G	G	A	A	A	A	A	A	G	G	A	A	A	A	T	T	A	A	A	A	G	G	C	C	G	G	C	C	G	G	T	T	G	G	G	G	C	C	A	A	A	A	G	G	A	A	A	A	C	C	T	T	A	A	C	C	G	G	T	T	A	A	C	C	C	C	G	G	T	T	T	T	G	G	A	A	G	G	C	C	T	T	C	C	T	T	G	G	T	T	G	G	T	T	C	C	G	G	T	T	NA	NA	C	C	A	A	C	C	C	C	A	A	C	C	G	G	C	C	A	A	A	A	T	T	C	C	T	T	A	A	A	A	A	A	T	T	C	C	C	C	T	T	A	A	C	C	T	T	G	G	T	T	G	G	G	G	C	C	G	G	C	C	T	T	C	C	C	C	T	T	A	A	C	C	G	G	G	G	G	G	T	T	A	A	T	T	T	T	G	G	C	C	T	T	T	T	C	C	A	A	G	G	T	T	C	C	C	C	A	A	G	G	T	T	C	C	A	A	A	A	T	T	G	G	A	A	A	A	G	G	C	C	T	T	G	G	T	T	G	G	G	G	A	A	T	T	G	G	T	T	C	C	A	A	T	T	G	G	T	T	T	T	C	C	A	A	A	A	C	C	A	A	A	A	A	A	T	T	T	T	T	T	G	G	T	T	G	G	C	C	C	C	G	G	T	T	T	T	C	C	T	T	T	T	C	C	G	G	G	G	A	A	T	T	C	C	C	C	C	C	G	G	A	A	C	C	A	A	T	T	G	G	A	A	C	C	A	A	T	T	G	G	C	C	A	A	C	C	A	A	T	T	A	A	T	T	C	C	A	A	A	A	T	T	G	G	A	A	A	A	A	A	A	A	G	G	A	A	C	C	C	C	A	A	T	T	C	C	C	C	G	G	G	G	A	A	A	A	A	A	A	A	G	G	G	G	G	G	A	A	C	C	G	G	A	A	G	G	G	G	A	A	C	C	T	T	T	T	G	G	T	T	G	G	A	A	G	G	G	G	A	A	A	A	T	T	T	T	A	A	G	G	G	G	G	G	C	C	A	A	C	C	C	C	C	C	C	C	T	T	C	C	G	G	G	G	C	C	C	C	C	C	T	T	T	T	C	C	T	T	T	T	C	C	T	T	C	C	C	C	G	G	G	G	C	C	G	G	A	A	T	T	G	G	A	A	A	A	G	G	C	C	A	A	G	G	C	C	A	A	G	G	C	C	T	T	A	A	A	A	A	A	C	C	C	C	C	C	A	A	C	C	A	A	T	T	G	G	C	C	T	T	C	C	C	C	C	C	T	T	C	C	C	C	T	T	G	G	A	A	G	G	T	T	T	T	C	C	C	C	T	T	A	A	T	T	G	G	C	C	T	T	G	G	G	G	T	T	T	T	C	C	T	T	C	C	G	G	A	A	C	C	G	G	C	C	C	C	G	G	T	T	T	T	G	G	C	C	C	C	A	A	G	G	G	G	T	T	T	T	A	A	A	A	T	T	C	C	T	T	G	G	A	A	G	G	C	C	G	G	A	A	G	G	G	G	C	C	G	G	A	A	T	T	G	G	T	T	T	T	G	G	G	G	G	G	A	A	C	C	A	A	G	G	A	A	G	G	C	C	T	T	C	C	A	A	C	C	A	A	A	A	T	T	G	G	T	T	C	C	A	A	T	T	C	C	C	C	C	C	A	A	G	G	C	C	G	G	G	G	C	C	G	G	C	C	C	C	G	G	G	G	C	C	A	A	C	C	C	C	T	T	T	T	G	G	C	C	G	G	G	G	C	C	G	G	T	T	C	C	G	G	G	G	C	C	C	C	C	C	C	C	C	C	T	T	G	G	T	T	G	G	G	G	G	G	T	T	C	C	G	G	C	C	G	G	G	G	G	G	G	G	C	C	C	C	G	G	T	T	A	A	G	G	C	C	T	T	G	G	A	A	C	C	T	T	C	C	G	G	G	G	C	C	T	T	T	T	C	C	G	G	A	A	G	G	C	C	C	C	G	G	C	C	T	T	G	G	G	G	G	G	G	G	A	A	G	G	C	C	G	G	A	A	C	C	A	A	C	C	T	T	T	T	G	G	T	T	G	G	G	G	C	C	C	C	A	A	A	A	A	A	G	G	G	G	A	A	G	G	C	C	C	C	G	G	T	T	C	C	C	C	C	C	A	A	G	G	T	T	C	C	C	C	A	A	T	T	G	G	G	G	A	A	G	G	G	G	A	A	G	G	A	A	A	A	G	G	G	G	C	C	T	T	C	C	C	C	T	T	G	G	T	T	A	A	G	G	T	T	T	T	G	G	C	C	T	T	C	C	A	A	A	A	C	C	C	C	C	C	G	G	A	A	T	T	T	T	G	G	T	T	G	G	G	G	C	C	A	A	A	A	T	T	T	T	G	G	T	T	T	T	A	A	C	C	G	G	G	G	G	G	C	C	T	T	C	C	T	T	C	T	A	A	A	A	A	A	C	C	A	A	A	A	C	C	G	G	G	G	G	G	A	A	T	T	G	G	T	T	T	T	T	T	T	T	G	G	C	C	T	T	G	G	C	C	C	C	T	T	G	G	G	G	A	A	A	A	T	T	A	A	C	C	G	G	A	A	T	T	C	C	G	G	C	C	G	G	C	C	C	C	A	A	A	A	T	T	T	T	G	G	C	C	G	G	C	C	T	T	T	T	G	G	T	T	T	T	A	A	T	T	C	C	A	A	T	T	T	T	T	T	G	G	C	C	T	T	T	T	A	A	C	C	C	C	A	A	A	A	A	A	T	T	C	C	T	T	A	A	T	T	G	G	G	G	A	A	G	G	C	C	T	T	T	T	A	A	T	T	G	G	G	G	G	G	G	G	G	G	A	A	G	G	G	G	A	A	C	C	A	A	C	C	G	G	A	A	A	A	C	C	C	C	G	G	G	G	A	A	G	G	T	T	C	C	A	A	G	G	C	C	G	G	T	T	T	T	G	G	A	A	T	T	C	C	C	C	A	A	C	C	G	G	C	C	A	A	A	A	C	C	T	T	A	A	A	A	C	C	T	T	G	G	C	C	C	C	G	G	C	C	C	C	G	G	G	G	T	T	T	T	G	G	G	G	C	C	C	C	A	A	A	A	G	G	A	A	T	T	C	C	G	G	G	G	T	T	A	A	T	T	G	G	G	G	T	T	C	C	T	T	C	C	C	C	C	C	T	T	G	G	G	G	G	G	T	T	G	G	A	A	G	G	T	T	C	C	C	C	G	G	G	G	G	G	G	G	G	G	G	G	A	A	T	T	G	G	T	T	A	A	A	A	A	A	C	C	G	G	A	A	T	T	T	T	T	T	C	C	T	T	C	C	G	G	G	G	A	A	C	C	C	C	G	G	G	G	A	A	A	A	G	G	A	A	G	G	T	T	C	C	A	A	A	A	T	T	C	C	T	T	A	A	T	T	C	C	C	C	T	T	C	C	A	A	A	A	T	T	A	A	A	A	A	A	G	G	A	A	NA	NA	G	G	T	T	G	G	T	T	A	A	A	A	A	A	T	T	C	C	A	A	A	A	T	T	C	C	T	T	A	A	C	C	T	T	G	G	G	G	G	G	C	C	T	T	T	T	T	T	A	A	A	A	G	G	G	G	G	G	A	A	A	A	C	C	T	T	G	G	G	G	C	C	C	C	A	A	C	C	A	A	T	T	T	T	A	A	C	C	T	T	A	A	A	A	G	G	G	G	G	G	A	A	A	A	G	G	T	T	T	T	C	C	G	G	A	A	C	C	C	C	G	G	T	T	C	C	T	T	C	C	C	C	C	C	G	G	G	G	G	G	T	T	C	C	C	C	T	T	C	C	G	G	T	T	G	G	A	A	G	G	A	A	T	T	C	C	T	T	C	C	C	C	G	G	A	A	G	A	T	T	C	C	A	A	G	G	T	T	C	C	T	T	T	T	C	C	C	C	C	C	C	C	C	C	A	A	G	G	G	G	A	A	T	T	T	T	C	C	C	C	T	T	C	C	C	C	G	G	A	A	A	A	C	C	G	G	C	C	A	A	A	A	C	C	A	A	T	T	A	A	G	G	G	G	G	G	A	A	T	T	G	G	G	G	G	G	G	G	G	G	A	A	G	G	C	C	G	G	T	T	G	G	G	G	C	C	G	G	G	G	A	A	C	C	C	C	T	T	G	G	C	C	C	C	A	A	A	A	T	T	G	G	T	T	G	G	T	T	G	G	T	T	A	A	A	A	C	C	G	G	G	G	C	C	G	G	T	T	G	G	G	G	C	C	A	A	C	C	T	T	T	T	C	C	A	A	A	A	G	G	C	C	A	A	T	T	T	T	G	G	C	C	G	G	G	G	A	A	T	T	C	C	T	T	C	C	T	T	G	G	G	G	C	C	T	T	C	C	A	A	G	G	NA	NA	A	A	A	A	A	A	A	A	A	A	A	A	G	G	A	A	T	T	G	G	C	C	T	T	G	G	C	C	T	T	T	T	A	A	C	C	G	G	A	A	T	T	G	G	C	C	T	T	C	C	G	G	C	C	A	A	T	T	G	G	C	C	G	G	G	G	A	A	A	A	A	A	G	G	T	T	C	C	A	A	A	A	T	T	C	C	T	T	T	T	T	T	G	G	G	G	C	C	T	T	C	C	G	G	A	A	A	A	T	T	T	T	A	A	A	A	T	T	G	G	G	G	A	A	G	G	T	T	C	C	G	G	C	C	C	C	T	T	C	C	G	G	G	G	C	C	T	T	C	C	G	G	A	A	C	C	C	C	C	C	A	A	T	T	T	T	C	C	C	C	A	A	C	C	G	G	A	A	C	C	T	T	C	C	C	C	C	C	T	T	C	C	C	C	C	C	A	A	G	G	T	T	T	T	A	A	C	C	C	C	C	C	G	G	T	T	C	C	G	G	T	T	G	G	C	C	G	G	G	G	C	C	C	C	C	C	C	C	G	G	A	A	A	A	G	G	C	C	A	A	C	C	T	T	G	G	T	T	G	G	A	A	G	G	C	C
CC	OR1516f60	NA	NA	1	NA	C	C	G	G	T	T	T	T	G	G	G	G	A	A	A	A	G	G	C	C	A	A	T	T	A	A	G	G	T	T	G	G	G	G	T	T	G	G	G	G	G	G	G	G	G	G	C	C	G	G	G	G	T	T	A	A	G	G	A	A	C	C	T	T	G	G	C	C	G	G	G	G	T	T	T	T	A	A	T	T	A	A	G	G	A	A	T	T	G	G	G	G	C	C	A	A	T	T	A	A	G	G	A	A	C	C	G	G	T	T	T	T	G	G	G	G	C	C	T	T	A	A	A	A	G	G	A	A	G	G	C	C	G	G	T	T	A	A	G	G	A	A	G	G	C	C	T	T	G	G	C	C	C	C	A	A	C	C	C	C	C	C	G	G	T	T	T	T	G	G	G	G	T	T	T	T	A	A	G	G	A	A	T	T	T	T	A	A	T	T	G	G	A	A	G	G	G	G	A	A	C	C	T	T	A	A	G	G	T	T	A	A	C	C	T	T	G	G	G	G	G	G	C	C	G	G	G	G	T	T	A	A	G	G	T	T	G	G	T	T	G	G	C	C	T	T	G	G	C	C	A	A	T	T	A	A	A	A	T	T	A	A	C	C	A	A	G	G	T	T	G	G	A	A	G	G	C	C	C	C	G	G	C	C	A	A	T	T	C	C	A	A	G	G	C	C	C	C	C	C	A	A	G	G	G	G	A	A	C	C	C	C	A	A	A	A	T	T	C	C	T	T	T	T	G	G	A	A	C	C	C	C	C	C	T	T	A	A	T	T	T	T	G	G	G	G	G	G	A	A	C	C	C	C	T	T	G	G	T	T	A	A	A	A	A	A	G	G	A	A	G	G	C	C	A	A	T	T	T	T	G	G	A	A	T	T	C	C	C	C	T	T	G	G	A	A	C	C	G	G	G	G	T	T	G	G	A	A	G	G	G	G	T	T	G	G	T	T	C	C	T	T	A	A	C	C	G	G	G	G	A	A	A	A	T	T	NA	NA	A	A	A	A	G	G	T	T	C	C	T	T	A	A	T	T	C	C	G	G	A	A	G	G	T	T	G	G	T	T	C	C	T	T	C	C	A	A	A	A	G	G	A	A	G	G	C	C	C	C	A	A	T	T	G	G	C	C	T	T	A	A	G	G	G	G	T	T	G	G	T	T	A	A	C	C	C	C	G	G	A	A	G	G	T	T	G	G	C	C	T	T	C	C	T	T	A	A	C	C	A	A	G	G	C	C	A	A	G	G	A	A	T	T	C	C	T	T	T	T	C	C	T	T	G	G	G	G	G	G	A	A	C	C	C	C	A	A	T	T	A	A	T	T	T	T	C	C	A	A	G	G	A	A	A	A	T	T	C	C	A	A	G	G	A	A	C	C	G	G	A	A	C	C	C	C	A	A	T	T	C	C	C	C	A	A	T	T	A	A	C	C	A	A	C	C	A	A	T	T	G	G	G	G	A	A	A	A	G	G	C	C	G	G	A	A	A	A	G	G	G	G	G	G	T	T	C	C	T	T	C	C	A	A	G	G	T	T	G	G	T	T	A	A	G	G	C	C	C	C	C	C	T	T	T	T	C	C	C	C	C	C	C	C	A	A	C	C	G	G	C	C	T	T	G	G	T	T	G	G	C	C	A	A	C	C	G	G	G	G	A	A	G	G	C	C	G	G	G	G	A	A	T	T	G	G	T	T	A	A	G	G	C	C	A	A	T	T	C	C	NA	NA	G	G	C	C	G	G	G	G	G	G	G	G	C	C	A	A	C	C	A	A	NA	NA	A	A	C	C	G	G	G	G	G	G	A	A	T	T	G	G	C	C	T	T	A	A	C	C	A	A	A	A	G	G	C	C	G	G	T	T	A	A	T	T	C	C	G	G	A	A	C	C	C	C	C	C	G	G	A	A	A	A	G	G	G	G	G	G	A	A	C	C	G	G	C	C	T	T	G	G	T	T	C	C	G	G	C	C	G	G	G	G	T	T	T	T	G	G	G	G	G	G	A	A	G	G	T	T	G	G	G	G	T	T	G	G	T	T	C	C	T	T	T	T	C	C	A	A	G	G	A	A	G	G	C	C	A	A	T	T	G	G	C	C	G	G	C	C	A	A	T	T	T	T	C	C	T	T	G	G	C	C	G	G	T	T	C	C	T	T	C	C	A	A	C	C	C	C	A	A	T	T	G	G	C	C	A	A	T	T	G	G	G	G	G	G	T	T	A	A	A	A	C	C	G	G	C	C	NA	NA	C	C	A	A	A	A	A	A	G	G	C	C	A	A	A	A	T	T	C	C	G	G	T	T	C	C	A	A	A	A	A	A	C	C	A	A	A	A	C	C	G	G	A	A	G	G	NA	NA	T	T	G	G	C	C	T	T	T	T	G	G	C	C	A	A	G	G	C	C	G	G	C	C	G	G	T	T	G	G	A	A	G	G	A	A	A	A	G	G	G	G	A	A	C	C	C	C	A	A	A	A	G	G	C	C	C	C	T	T	A	A	A	A	A	A	T	T	C	C	A	A	G	G	A	A	T	T	G	G	C	C	A	A	A	A	G	G	G	G	C	C	G	G	G	G	A	A	C	C	C	C	T	T	G	G	T	T	G	G	G	G	G	G	A	A	A	A	T	T	C	C	A	A	C	C	C	C	A	A	C	C	A	A	G	G	G	G	C	C	G	G	T	T	A	A	C	C	C	C	A	A	C	C	G	G	T	T	T	T	T	T	G	G	A	A	C	C	C	C	T	T	A	A	G	G	T	T	C	C	C	C	A	A	G	G	A	A	A	A	C	C	T	T	G	G	G	G	T	T	T	T	G	G	G	G	C	C	G	G	C	C	T	T	G	G	A	A	G	G	C	C	T	T	G	G	A	A	C	C	C	C	T	T	T	T	A	A	C	C	A	A	A	A	C	C	A	A	T	T	T	T	G	G	A	A	G	G	G	G	G	G	G	G	C	C	C	C	T	T	A	A	C	C	G	G	A	A	G	G	G	G	G	G	A	A	A	A	G	G	A	A	A	A	G	G	A	A	A	A	C	C	C	C	A	A	T	T	C	C	A	A	A	A	A	A	C	C	G	G	T	T	T	T	G	G	C	C	G	G	C	C	C	C	A	A	G	G	C	C	G	G	A	A	A	A	T	T	C	C	A	A	C	C	G	G	G	G	C	C	C	C	C	C	T	T	A	A	A	A	T	T	C	C	C	C	T	T	T	T	G	G	G	G	G	G	T	T	T	T	G	G	A	A	C	C	C	C	G	G	C	C	C	C	T	T	G	G	A	A	T	T	T	T	T	T	T	T	C	C	A	A	G	G	G	G	G	G	T	T	A	A	T	T	G	G	A	A	G	G	C	C	C	C	G	G	T	T	T	T	C	C	A	A	C	C	A	A	A	A	C	C	T	T	A	A	T	T	G	G	C	C	C	C	T	T	A	A	G	G	G	G	G	G	A	A	G	G	A	A	C	C	C	C	T	T	A	A	G	G	C	C	T	T	T	T	T	T	A	A	A	A	T	T	C	C	T	T	A	A	A	A	A	A	C	C	T	T	T	T	C	C	G	G	G	G	A	A	G	G	A	A	T	T	A	A	T	T	A	A	C	C	C	C	T	T	C	C	C	C	T	T	G	G	T	T	A	A	T	T	C	C	G	G	A	A	G	G	C	C	T	T	C	C	A	A	C	C	A	A	T	T	A	A	G	G	G	G	A	A	G	G	T	T	C	C	A	A	G	G	C	C	C	C	A	A	A	A	A	A	A	A	T	T	T	T	A	A	C	C	C	C	G	G	A	A	A	A	C	C	G	G	C	C	G	G	T	T	G	G	T	T	C	C	G	G	A	A	A	A	C	C	A	A	A	A	G	G	G	G	C	C	T	T	T	T	C	C	C	C	A	A	A	A	A	A	C	C	G	G	T	T	T	T	T	T	T	T	G	G	G	G	A	A	T	T	T	T	G	G	C	C	G	G	T	T	T	T	G	G	G	G	G	G	T	T	C	C	T	T	G	G	G	G	A	A	A	A	C	C	T	T	T	T	A	A	G	G	G	G	C	C	A	A	G	G	C	C	C	C	T	T	G	G	A	A	T	T	G	G	T	T	T	T	G	G	C	C	A	A	A	A	G	G	G	G	G	G	A	A	G	G	T	T	C	C	G	G	C	C	C	C	A	A	G	G	A	A	T	T	A	A	T	T	C	C	C	C	C	C	G	G	T	T	G	G	T	T	G	G	A	A	A	A	C	C	G	G	T	T	C	C	G	G	G	G	T	T	C	C	G	G	T	T	T	T	G	G	T	T	G	G	A	A	T	T	A	A	T	T	A	A	A	A	T	T	A	A	T	T	G	G	C	C	C	C	T	T	A	A	G	G	C	C	A	A	G	G	G	G	G	G	G	G	A	A	G	G	C	C	C	C	T	T	A	A	A	A	G	G	T	T	T	T	T	T	A	A	C	C	G	G	G	G	A	A	T	T	G	G	C	C	T	T	A	A	A	A	G	G	C	C	A	A	A	A	C	C	A	A	T	T	A	A	A	A	G	G	G	G	A	A	T	T	A	A	A	A	G	G	C	C	G	G	G	G	T	T	A	A	T	T	G	G	C	C	A	A	C	C	C	C	T	T	A	A	T	T	C	C	G	G	T	T	A	A	T	T	T	T	C	C	C	C	T	T	A	A	T	T	T	T	A	A	T	T	G	G	G	G	C	C	A	A	C	C	C	C	G	G	G	G	G	G	T	T	A	A	A	A	G	G	C	C	T	T	T	T	A	A	G	G	C	C	A	A	G	G	G	G	C	C	T	T	T	T	C	C	A	A	C	C	A	A	A	A	G	G	G	G	A	A	C	C	G	G	C	C	A	A	A	A	A	A	T	T	A	A	C	C	C	C	A	A	A	A	C	C	G	G	C	C	C	C	A	A	A	A	G	G	G	G	G	G	C	C	A	A	T	T	T	T	G	G	C	C	C	C	A	A	NA	NA	A	A	T	T	A	A	A	A	A	A	G	G	G	G	C	C	C	C	G	G	G	G	C	C	A	A	T	T	C	C	G	G	G	G	G	G	C	C	A	A	A	A	C	C	C	C	T	T	T	T	C	C	G	G	C	C	T	T	G	G	C	C	A	A	G	G	G	G	C	C	C	C	C	C	C	C	G	G	C	C	T	T	A	A	A	A	A	A	A	A	G	G	C	C	A	A	G	G	A	A	C	C	A	A	C	C	C	C	G	G	T	T	C	C	T	T	A	A	A	A	C	C	C	C	C	C	C	C	A	A	C	C	G	G	G	G	C	C	C	C	G	G	G	G	G	G	G	G	G	G	A	A	C	C	G	G	C	C	T	T	A	A	T	T	T	T	G	G	T	T	G	G	G	G	A	A	A	A	A	A	G	G	A	A	G	G	A	A	C	C	C	C	A	A	G	G	C	C	G	G	G	G	C	C	C	C	G	G	A	A	G	G	A	A	A	A	G	G	A	A	T	T	T	T	A	A	A	A	C	C	A	A	C	C	A	A	T	T	G	G	G	G	A	A	G	G	C	C	G	G	A	A	T	T	C	T	A	A	T	T	T	T	T	T	T	T	A	A	A	A	A	A	T	T	T	T	A	A	G	G	A	A	C	C	C	C	C	C	A	A	T	T	G	G	C	C	A	A	T	T	G	G	G	G	C	C	T	T	C	C	A	A	C	C	T	T	C	C	T	T	C	C	G	G	G	G	C	C	T	T	A	A	C	C	T	T	C	C	C	C	C	C	A	A	C	C	G	G	C	C	G	G	T	T	G	G	T	T	G	G	C	C	C	C	C	C	A	A	C	C	C	C	A	A	T	T	C	C	C	C	T	T	C	C	A	A	G	G	A	A	T	T	T	T	C	C	C	C	C	C	T	T	A	A	C	C	C	C	T	T	A	A	T	T	G	G	C	C	A	A	G	G	C	C	A	A	A	A	T	T	C	C	T	T	C	C	C	C	A	A	A	A	G	G	A	A	T	T	T	T	G	G	G	G	G	G	A	A	T	T	C	C	G	G	T	T	T	T	C	C	T	T	A	A	A	A	G	G	A	A	T	T	T	T	A	A	A	A	T	T	A	A	T	T	C	C	C	C	G	G	A	A	T	T	G	G	T	T	G	G	T	T	T	T	C	C	A	A	C	C	T	T	G	G	G	G	C	C	G	G	A	A	T	T	T	T	G	G	G	G	T	T	A	A	A	A	A	A	C	C	A	A	A	A	T	T	C	C	G	G	T	T	A	A	T	T	T	T	C	C	C	C	A	A	G	G	G	G	G	G	A	A	T	T	C	C	G	G	A	A	T	T	A	A	C	C	G	G	A	A	T	T	A	A	A	A	G	G	G	G	A	A	A	A	T	T	G	G	T	T	A	A	T	T	T	T	A	A	T	T	T	T	C	C	C	C	G	G	G	G	T	T	G	G	G	G	T	T	G	G	C	C	C	C	C	C	A	A	T	T	G	G	C	C	A	A	G	G	T	T	A	A	A	A	A	A	A	A	G	G	T	T	C	C	G	G	G	G	T	T	A	A	G	G	G	G	T	T	T	T	C	C	C	C	T	T	T	T	T	T	C	C	G	G	A	A	C	C	A	A	C	C	G	G	C	C	G	G	C	C	A	A	T	T	G	G	T	T	G	G	A	A	T	T	C	C	T	T	T	T	A	A	A	A	G	G	C	C	T	T	A	A	C	C	C	C	T	T	C	C	C	C	A	A	C	C	G	G	A	A	G	G	G	G	A	A	G	G	G	G	T	T	C	C	T	T	A	A	G	G	C	C	C	C	G	G	A	A	A	A	G	G	T	T	G	G	C	C	A	A	C	C	T	T	A	A	C	C	T	T	T	T	A	A	C	C	G	G	A	A	C	C	G	G	G	G	A	A	T	T	T	T	C	C	G	G	G	G	G	G	A	A	G	G	A	A	G	G	C	C	T	T	C	C	G	G	G	G	A	A	C	C	G	G	A	A	A	A	T	T	C	C	A	A	C	C	A	A	A	A	G	G	G	G	G	G	A	A	T	T	C	C	T	T	G	G	G	G	G	G	C	C	A	A	G	G	A	A	G	G	G	G	G	G	T	T	G	G	C	C	C	C	G	G	G	G	T	T	C	C	A	A	T	T	A	A	T	T	G	G	G	G	G	G	T	T	A	A	A	A	G	G	A	A	G	G	A	A	T	T	G	G	A	A	C	C	C	C	C	C	G	G	G	G	C	C	A	A	C	C	G	G	A	G	A	A	G	G	G	G	T	T	A	A	C	C	C	C	G	G	C	C	G	G	C	C	C	C	A	A	T	T	T	T	T	T	A	A	A	A	A	A	T	T	C	C	C	C	A	A	C	C	G	G	C	C	T	T	G	G	C	C	C	C	A	A	G	G	G	G	C	C	G	G	C	C	T	T	T	T	C	C	T	T	G	G	C	C	A	A	A	A	G	G	C	C	C	C	G	G	A	A	T	T	C	C	G	G	A	A	A	A	G	G	A	A	C	C	A	A	C	C	T	T	A	A	A	A	G	G	C	C	A	A	C	C	T	T	A	A	T	T	C	C	T	T	A	A	A	A	A	A	G	G	A	A	A	A	G	G	G	G	C	C	C	C	G	G	G	G	A	A	T	T	T	T	A	A	A	A	G	G	C	C	C	C	T	T	A	A	T	T	A	A	T	T	A	A	T	T	C	C	T	T	A	A	A	A	G	G	T	T	A	A	A	A	C	C	T	T	T	T	G	G	C	C	T	T	C	C	A	A	C	C	T	T	G	G	G	G	A	A	A	A	T	T	T	T	C	C	C	C	T	T	G	G	C	C	T	T	T	T	T	T	G	G	T	T	A	A	C	C	A	A	G	G	T	T	C	C	T	T	G	G	T	T	T	T	T	T	C	C	A	A	C	C	C	C	T	T	T	T	G	G	T	T	T	T	G	G	T	T	A	A	T	T	G	G	C	C	T	T	C	C	G	G	C	C	G	G	C	C	C	C	A	A	C	C	T	T	G	G	A	A	T	T	A	A	A	A	A	A	G	G	G	G	C	C	G	G	C	C	A	A	T	T	C	C	G	G	T	T	T	T	A	A	A	A	G	G	G	G	A	A	G	G	C	C	T	T	A	A	G	G	T	T	C	C	T	T	C	C	A	A	C	C	A	A	G	G	A	A	C	C	T	T	G	G	A	A	A	A	A	A	G	G	G	G	T	T	T	T	T	T	A	A	A	A	T	T	T	T	T	T	T	T	G	G	C	C	T	T	G	G	G	G	A	A	C	C	G	G	G	G	G	G	T	T	A	A	T	T	T	T	T	T	G	G	G	G	G	G	C	C	C	C	C	C	C	C	T	T	A	A	G	G	G	G	G	G	C	C	G	G	T	T	C	C	T	T	G	G	T	T	C	C	T	T	A	A	A	A	C	C	A	A	T	T	T	T	G	G	C	C	G	G	T	T	C	C	A	A	C	C	T	T	A	A	C	C	C	C	C	A	T	T	A	A	C	C	C	C	A	A	G	G	C	C	G	G	C	C	T	T	G	G	C	C	T	T	C	C	A	A	G	G	T	T	T	T	A	A	A	A	G	G	A	A	G	G	A	A	A	A	C	C	C	C	G	G	A	A	G	G	A	A	G	G	C	C	T	T	A	A	G	G	G	G	T	T	T	T	G	G	G	G	A	A	A	A	G	G	G	G	A	A	C	C	A	A	T	T	A	A	A	A	T	T	G	G	T	T	G	G	C	C	C	C	A	A	G	G	T	T	G	G	C	C	T	T	C	C	G	G	C	C	G	G	C	C	C	C	A	A	T	T	C	C	G	G	C	C	A	A	A	A	G	G	G	G	T	T	A	A	G	G	T	T	G	G	A	A	C	C	G	G	T	T	C	C	T	T	C	C	C	C	T	T	G	G	A	A	A	A	A	A	G	G	T	T	T	T	T	T	G	G	C	C	G	G	C	C	G	G	A	A	T	T	A	A	C	C	C	C	A	A	A	A	A	A	A	A	G	G	A	A	C	C	G	G	C	C	T	T	T	T	T	T	T	T	A	A	G	G	A	A	C	C	C	C	A	G	G	G	T	T	G	G	C	C	A	A	G	G	G	G	T	T	C	C	G	G	T	T	T	T	T	T	C	C	C	C	G	G	G	G	G	G	G	G	T	T	T	T	A	A	C	C	G	G	A	A	A	A	G	G	T	T	C	C	C	C	C	C	C	C	T	T	G	G	C	C	C	C	T	T	A	A	C	C	G	G	A	A	A	A	T	T	A	A	C	C	T	T	G	G	T	T	C	C	A	A	C	C	T	T	C	C	G	G	A	A	G	G	C	C	G	G	A	A	G	G	G	G	G	G	G	G	G	G	G	G	C	C	A	A	G	G	T	T	G	G	C	C	A	A	G	G	A	A	G	G	A	A	G	G	C	C	C	C	T	T	G	G	G	G	A	A	T	T	G	G	T	T	G	G	C	C	G	G	C	C	C	C	G	G	A	A	T	T	G	G	T	T	A	A	T	T	T	T	G	G	NA	NA	G	G	G	G	A	A	G	G	T	T	G	G	C	C	T	T	G	G	C	C	A	A	A	A	T	T	G	G	A	A	C	C	A	A	T	T	A	A	C	C	G	G	C	C	A	A	G	G	G	G	C	C	T	T	G	G	C	C	G	G	C	C	C	C	G	G	G	G	C	C	C	C	T	T	T	T	C	C	G	G	A	A	T	T	A	A	C	C	C	C	G	G	C	C	T	T	A	A	A	A	G	G	G	G	G	G	C	C	G	G	G	G	C	C	G	G	C	C	A	A	C	C	T	T	G	G	T	T	C	C	T	T	T	T	T	T	G	G	A	A	A	A	G	G	G	G	C	C	C	C	T	T	A	A	G	G	T	T	T	T	C	C	A	A	G	G	C	C	A	A	G	G	C	C	C	C	A	A	C	C	T	T	A	A	A	A	A	A	A	A	T	T	A	A	G	G	C	C	A	A	G	G	T	T	T	T	A	A	C	C	G	G	G	G	C	C	C	C	T	T	C	C	T	T	C	C	C	C	G	G	G	G	C	C	T	T	T	T	A	A	T	T	C	C	A	A	A	A	T	T	G	G	G	G	G	G	A	A	T	T	T	T	A	A	G	G	A	A	C	C	T	T	G	G	T	T	A	A	G	G	A	A	G	G	T	T	A	A	G	G	G	G	G	G	G	G	G	G	G	G	G	G	G	G	A	A	G	G	A	A	G	G	G	G	G	G	C	C	T	T	A	A	G	G	G	G	A	A	G	G	C	C	G	G	T	T	G	G	G	G	T	T	A	A	C	C	T	T	G	G	T	T	G	G	A	A	T	T	A	A	T	T	C	C	A	A	T	T	A	A	T	T	T	T	T	T	C	C	C	C	G	G	C	C	A	A	T	T	T	T	A	A	A	A	T	T	T	T	T	T	A	A	G	G	A	A	T	T	A	A	A	A	G	G	C	C	T	T	C	C	G	G	C	C	T	T	T	T	T	T	G	G	A	A	T	T	C	C	G	G	C	C	A	A	T	T	A	A	C	C	A	A	A	A	T	T	G	G	A	A	T	T	A	A	C	C	T	T	C	C	G	G	C	C	A	A	A	A	T	T	C	C	C	C	T	T	C	C	C	C	G	G	C	C	T	T	C	C	G	G	A	A	G	G	G	G	C	C	A	A	A	A	A	A	C	C	G	G	T	T	T	T	G	G	A	A	A	A	G	G	T	T	T	T	G	G	C	C	T	T	T	T	T	T	C	C	C	C	C	C	C	C	C	C	T	T	T	T	G	G	A	A	T	T	T	T	C	C	A	A	A	A	A	A	G	G	C	C	C	C	A	A	G	G	T	T	A	A	T	T	C	C	T	T	T	T	T	T	T	T	C	C	G	G	C	C	C	C	G	G	A	A	C	C	A	A	T	T	T	T	T	T	G	G	A	A	C	C	A	A	C	C	G	G	G	G	G	G	G	G	A	A	G	G	C	C	C	C	C	C	G	G	A	A	A	A	C	C	A	A	C	C	A	A	T	T	T	T	C	C	T	T	C	C	T	T	A	A	C	C	C	C	A	A	C	C	A	A	G	G	A	A	G	G	T	T	T	T	A	A	G	G	C	C	G	G	T	T	A	A	G	G	A	A	A	A	T	T	C	C	G	G	C	C	A	A	G	G	G	G	C	C	G	G	T	T	G	G	C	C	G	G	G	G	T	T	T	T	C	C	T	T	G	G	C	C	G	G	C	C	G	G	T	T	C	C	C	C	G	G	A	A	C	C	A	A	A	A	C	C	T	T	G	G	T	T	T	T	T	T	A	A	C	C	C	C	A	A	A	A	T	T	T	T	C	C	A	A	C	C	A	A	G	G	A	A	C	C	A	A	C	C	C	C	G	G	C	C	A	A	C	C	A	A	A	A	G	G	G	G	A	A	A	A	G	G	A	A	T	T	A	A	A	A	T	T	T	T	G	G	T	T	C	C	T	T	G	G	A	A	C	C	A	A	T	T	T	T	T	T	G	G	G	G	A	A	C	C	A	A	T	T	C	C	A	A	G	G	C	C	C	C	T	T	G	G	G	G	C	C	C	C	T	T	G	G	C	C	A	A	T	T	C	C	T	T	G	G	T	T	T	T	A	A	C	C	C	C	C	C	T	T	C	C	G	G	G	G	G	G	T	T	A	A	T	T	T	T	A	A	G	G	A	A	T	T	C	C	A	A	C	C	C	C	G	G	T	T	G	G	T	T	A	A	A	A	A	A	G	G	A	A	G	G	G	G	C	C	T	T	C	C	G	G	T	T	G	G	C	C	C	C	G	G	A	A	C	C	A	A	C	C	G	G	T	T	T	T	G	G	A	A	A	A	T	T	G	G	C	C	T	T	A	A	A	A	T	T	T	T	A	A	C	C	T	T	C	C	T	T	G	G	G	G	A	A	T	T	G	G	G	G	C	C	A	A	G	G	C	C	G	G	C	C	A	A	G	G	C	C	G	G	A	A	G	G	A	A	T	T	C	C	T	T	T	T	A	A	A	A	T	T	T	T	C	C	A	A	C	C	C	C	G	G	C	C	T	T	C	C	G	G	C	C	T	T	C	C	G	G	C	C	G	G	T	T	G	G	G	G	A	A	G	G	C	C	A	A	C	C	G	G	G	G	T	T	G	G	C	C	T	T	A	A	C	C	C	C	T	T	T	T	G	G	T	T	C	C	T	T	C	C	T	T	T	T	G	G	T	T	G	G	G	G	A	A	G	G	T	T	C	C	C	C	G	G	A	A	C	C	G	G	G	G	T	T	C	C	G	G	G	G	A	A	G	G	C	C	C	C	G	G	T	T	G	G	A	A	C	C	G	G	C	C	C	C	T	T	G	G	A	A	G	G	T	T	C	C	G	G	A	A	T	T	C	C	G	G	A	A	G	G	C	C	C	C	C	C	C	C	G	G	C	C	C	C	G	G	A	A	G	G	G	G	T	T	A	A	A	A	A	A	T	T	A	A	T	T	A	A	G	G	G	G	A	A	T	T	C	C	T	T	C	C	G	G	A	A	A	A	C	C	C	C	A	A	C	C	T	T	T	T	T	T	G	G	A	A	C	C	A	A	T	T	G	G	C	C	C	C	A	A	T	T	A	A	C	C	G	G	G	G	C	C	G	G	T	T	A	A	C	C	C	C	G	G	A	A	T	T	C	C	T	T	G	G	T	T	C	C	T	T	T	T	G	G	G	G	T	T	C	C	C	C	C	C	T	T	C	C	C	C	A	A	T	T	T	T	A	A	A	A	A	A	G	G	C	C	G	G	C	C	G	G	A	A	T	T	C	C	G	G	A	A	G	G	T	T	C	C	G	G	G	G	G	G	G	G	C	C	T	T	T	T	C	C	C	C	G	G	A	A	G	G	T	T	C	C	C	C	T	T	A	A	A	A	C	C	C	C	A	A	C	C	A	A	A	A	A	A	A	A	C	C	T	T	C	C	A	A	T	T	C	C	C	C	G	G	A	A	G	G	A	A	G	G	T	T	A	A	T	T	C	C	A	A	G	G	G	G	C	C	A	A	T	T	T	T	C	C	T	T	C	C	C	C	G	G	G	G	A	A	T	T	G	G	T	T	A	A	G	G	T	T	A	A	C	C	G	G	C	C	G	G	A	A	G	G	G	G	A	A	G	G	C	C	T	T	C	C	G	G	C	C	A	A	A	A	T	T	C	C	A	A	C	C	C	C	T	T	A	A	T	T	C	C	C	C	C	C	C	C	C	C	G	G	A	A	T	T	C	C	T	T	C	C	T	T	C	C	C	C	T	T	C	C	G	G	T	A	A	T	C	C	G	G	NA	NA	C	C	G	A	C	A	G	A	C	C	C	T	T	T	C	C	C	C	G	G	C	C	T	A	C	C	NA	NA	T	T	A	A	C	C	A	A	NA	NA	C	C	G	T	C	T	T	T	T	T	C	C	T	T	T	T	T	T	A	A	T	T	G	A	C	C	G	G	T	T	A	A	G	G	A	A	C	C	C	C	G	G	A	A	A	A	A	A	A	A	T	T	T	C	G	A	C	C	G	A	A	C	C	T	A	T	T	T	T	T	A	G	A	A	C	C	A	A	T	T	A	A	C	C	G	G	G	G	A	G	G	G	C	C	G	A	G	A	A	A	G	G	G	G	T	C	C	C	A	G	T	C	C	C	T	T	C	A	C	C	A	G	T	T	A	G	A	A	T	T	C	C	T	T	C	C	G	G	A	A	C	C	C	C	C	C	C	C	A	A	A	A	A	A	A	A	A	A	T	T	A	A	T	T	A	A	T	T	G	G	C	C	C	C	C	C	G	C	C	T	T	C	G	A	C	C	C	C	G	G	T	T	C	C	C	T	C	C	A	A	T	T	G	A	G	G	C	C	A	A	T	T	A	A	A	A	A	G	A	T	A	G	C	A	A	A	T	T	A	C	A	A	C	C	T	T	C	C	T	T	C	C	G	G	A	A	G	G	G	G	G	G	T	T	G	G	A	A	T	T	T	T	T	T	G	G	T	T	G	G	C	C	T	T	G	G	C	C	C	C	C	C	G	G	C	C	C	C	T	T	A	A	C	C	T	T	A	A	G	G	A	A	G	G	G	G	T	T	A	A	G	G	C	C	A	A	T	T	C	C	C	C	A	A	C	C	T	T	C	C	T	T	T	T	T	T	T	T	A	A	G	G	A	A	T	T	A	A	A	A	A	A	A	A	T	T	G	G	A	A	G	G	T	T	G	G	G	G	C	C	G	G	C	C	G	G	A	A	T	T	G	G	C	C	C	C	T	T	G	G	T	T	C	C	C	C	A	A	T	T	A	A	C	C	T	T	C	C	C	C	C	C	T	T	G	G	G	G	A	A	G	G	C	C	C	C	G	G	A	A	A	A	A	A	C	C	C	C	C	C	C	C	C	C	C	C	G	G	A	A	G	G	G	G	C	C	G	G	A	A	A	A	C	C	C	C	A	A	G	G	G	G	T	T	G	G	C	C	G	G	T	T	C	C	A	A	A	A	T	T	T	T	T	T	C	C	C	C	C	C	A	A	G	G	T	T	T	T	C	C	A	A	G	G	G	G	G	G	C	C	T	T	C	C	G	G	G	G	C	C	C	C	G	G	G	G	G	G	A	A	T	T	C	C	C	C	G	G	A	A	G	G	C	C	G	G	T	T	C	C	C	C	T	T	G	G	G	G	A	A	G	G	C	C	A	A	A	A	T	T	C	C	G	G	T	T	C	C	C	C	C	C	G	G	T	T	T	T	A	A	G	G	T	T	T	T	A	A	T	T	G	G	G	G	T	T	A	A	A	A	T	T	G	G	T	T	C	C	G	G	G	G	G	G	C	C	C	C	G	G	T	T	G	G	G	G	G	G	T	T	G	G	NA	NA	G	G	C	C	G	G	A	A	A	A	G	G	C	C	G	G	C	C	C	C	G	G	A	A	T	T	C	C	G	G	C	C	A	A	G	G	T	T	C	C	C	C	C	C	A	A	G	G	T	T	C	C	C	C	T	T	G	G	C	C	G	G	A	A	G	G	A	A	T	T	C	C	G	G	G	G	G	G	T	T	C	C	T	T	C	C	G	G	C	C	G	G	T	T	T	T	C	C	A	A	A	A	C	C	A	A	A	A	C	C	A	A	C	C	A	A	A	A	G	G	T	T	G	G	G	G	C	C	C	C	A	A	T	T	C	C	C	C	G	G	T	T	T	T	G	G	C	C	C	C	A	A	C	C	T	T	G	G	G	G	A	A	C	C	A	A	T	T	T	T	G	G	C	C	G	G	T	T	T	T	G	G	C	C	T	T	G	G	T	T	A	A	C	C	T	T	T	T	G	G	T	T	A	A	T	T	A	A	C	C	C	C	A	A	A	A	A	A	C	C	C	C	T	T	T	T	T	T	G	G	T	T	T	T	C	C	A	A	T	T	T	T	T	T	C	C	A	A	G	G	G	G	G	G	T	T	A	A	A	A	A	A	G	G	G	G	A	A	C	C	A	A	A	A	T	T	G	G	T	T	G	G	C	C	C	C	C	C	G	G	T	T	G	G	A	A	T	T	T	T	A	A	C	C	T	T	A	A	NA	NA	G	G	G	G	T	T	T	T	A	A	G	G	G	G	C	C	A	A	C	C	G	G	C	C	G	G	T	T	T	T	C	C	A	A	A	A	C	C	C	C	T	T	G	G	A	A	G	G	C	C	C	C	A	A	C	C	T	T	G	G	G	G	A	A	G	G	G	G	G	G	A	A	G	G	C	C	G	G	A	A	G	G	G	G	A	A	C	C	T	T	A	A	A	A	C	C	C	C	G	G	A	A	C	C	C	C	A	A	C	C	T	T	T	T	A	A	T	T	G	G	T	T	A	A	C	C	C	C	G	G	C	C	T	T	A	A	C	C	T	T	A	A	C	C	C	C	C	C	C	C	C	C	G	G	T	T	G	G	A	A	T	T	A	A	C	C	A	A	G	G	T	T	T	T	G	G	T	T	A	A	C	C	C	C	T	T	C	C	T	T	G	G	C	C	T	T	C	C	A	A	C	C	A	A	G	G	C	C	G	G	C	C	A	A	A	A	T	T	G	G	C	C	G	G	A	A	C	C	G	G	C	C	T	T	C	C	A	A	A	A	G	G	A	A	G	G	A	A	G	G	G	G	G	G	T	T	T	T	A	A	C	C	A	A	T	T	T	T	G	G	G	G	A	A	T	T	G	G	C	C	C	C	A	A	A	A	G	G	T	T	G	G	T	T	G	G	G	G	T	T	C	C	C	C	C	C	T	T	A	A	C	C	A	A	C	C	G	G	G	G	A	A	T	T	A	A	C	C	G	G	A	A	T	T	T	T	A	A	T	T	T	T	C	C	A	A	G	G	A	A	T	T	A	A	A	A	G	G	C	C	G	G	A	A	G	G	C	C	A	A	C	C	A	A	C	C	C	C	G	G	G	G	A	A	C	C	T	T	G	G	T	T	A	A	C	C	C	C	T	T	G	G	T	T	T	T	T	T	A	A	C	C	C	C	G	G	A	A	C	C	G	G	A	A	G	G	C	C	A	A	A	A	A	A	G	G	T	T	A	A	A	A	G	G	C	C	G	G	A	A	C	C	G	G	T	T	A	A	C	C	T	T	C	C	A	A	T	T	A	A	G	G	C	C	A	A	G	G	C	C	A	A	NA	NA	C	C	A	A	C	C	A	A	G	G	G	G	A	A	T	T	T	T	G	G	G	G	A	A	C	C	C	C	T	T	A	A	C	C	G	G	C	C	A	A	A	A	A	A	G	G	A	A	T	T	G	G	C	C	G	G	T	T	T	T	C	C	G	G	G	G	G	G	G	G	A	A	T	T	C	C	C	C	T	T	T	T	A	A	T	T	T	T	C	C	A	A	T	T	A	A	C	C	C	C	C	C	C	C	G	G	A	A	A	A	C	C	T	T	A	A	A	A	C	C	C	C	A	A	C	C	C	C	A	A	G	G	T	T	A	A	A	A	C	C	C	C	T	T	T	T	A	A	A	A	T	T	C	C	T	T	T	T	A	A	A	A	T	T	G	G	C	C	T	T	G	G	C	C	A	A	G	G	C	C	C	C	A	A	T	T	A	A	C	C	G	G	C	C	T	T	A	A	C	C	A	A	T	T	T	T	A	A	T	T	C	C	A	A	T	T	A	A	G	G	G	G	A	A	T	T	G	G	C	C	T	T	G	G	A	A	A	A	T	T	A	A	T	T	T	T	T	T	G	G	C	C	T	T	G	G	A	A	A	A	C	C	G	G	G	G	A	A	C	C	T	T	C	C	T	T	T	T	T	T	T	T	C	C	T	T	C	C	T	T	T	T	G	G	G	G	G	G	T	T	A	A	C	C	G	G	G	G	A	A	T	T	A	A	G	G	G	G	G	G	A	A	C	C	G	G	C	C	G	G	T	T	C	C	T	T	C	C	T	T	A	A	A	A	T	T	C	C	C	C	T	T	T	T	G	G	A	A	T	T	A	A	G	G	C	C	C	C	G	G	C	C	G	G	A	A	A	A	T	T	T	T	C	C	A	A	C	C	G	G	G	G	T	T	C	C	A	A	C	C	T	T	C	C	T	T	T	T	C	C	A	A	A	A	T	T	G	G	G	G	G	G	G	G	A	A	T	T	G	G	A	A	G	G	C	C	C	C	T	T	T	T	T	T	C	C	C	C	T	T	A	A	A	A	G	G	T	T	T	T	C	C	A	A	A	A	G	G	C	C	A	A	A	A	A	A	G	G	C	C	G	G	T	T	T	T	G	G	T	T	T	T	A	A	G	G	C	C	A	A	A	A	T	T	A	A	A	A	A	A	T	T	G	G	C	C	A	A	C	C	T	T	A	A	G	G	C	C	A	A	C	C	A	A	T	T	C	C	G	G	C	C	C	C	C	C	C	C	T	T	C	C	G	G	G	G	C	C	G	G	T	T	G	G	G	G	C	C	A	A	G	G	C	C	T	T	A	A	A	A	G	G	G	G	T	T	A	A	C	C	G	G	G	G	C	C	C	C	C	C	T	T	G	G	C	C	C	C	A	A	G	G	C	C	C	C	C	C	T	T	T	T	A	A	A	A	G	G	A	A	G	G	G	G	A	A	A	A	C	C	G	G	T	T	C	C	A	A	T	T	A	A	G	G	A	A	C	C	G	G	G	G	T	T	A	A	T	T	C	C	C	C	A	A	C	C	A	A	T	T	T	T	T	T	T	T	A	A	A	A	G	G	G	G	G	G	A	A	G	G	A	A	T	T	C	C	T	T	G	G	G	G	G	G	A	A	C	C	A	A	C	C	T	T	G	G	G	G	T	T	A	A	G	G	A	A	G	G	C	C	G	G	A	A	G	G	A	A	G	G	G	G	T	T	A	A	C	C	T	T	C	C	T	T	C	C	C	C	A	A	T	T	C	C	A	A	A	A	T	T	C	C	A	A	G	G	A	A	G	G	A	A	T	T	T	T	T	T	G	G	G	G	C	C	C	C	A	A	T	T	A	A	A	A	C	C	C	C	A	A	T	T	T	T	C	C	T	T	T	T	C	C	G	G	C	C	T	T	T	T	T	T	A	A	C	C	G	G	A	A	G	G	G	G	A	A	C	C	G	G	C	C	C	C	G	G	T	T	A	A	T	T	T	T	G	G	T	T	G	G	G	G	T	T	A	A	T	T	C	C	T	T	A	A	A	A	G	G	A	A	G	G	A	A	G	G	G	G	C	C	C	C	T	T	A	A	C	C	C	C	C	C	G	G	C	C	G	G	T	T	C	C	G	G	C	C	G	G	C	C	G	G	A	A	G	G	A	A	A	A	G	G	C	C	G	G	C	C	T	T	T	T	C	C	T	T	G	G	A	A	G	G	G	G	C	C	G	G	T	T	A	A	G	G	A	A	G	G	T	T	C	C	C	C	G	G	A	A	G	G	C	C	T	T	G	G	C	C	A	A	A	A	T	T	C	C	T	T	T	T	T	T	A	A	G	G	A	A	A	A	C	C	T	T	G	G	A	A	G	G	T	T	G	G	A	A	G	G	A	A	G	G	A	A	A	A	A	A	C	C	A	A	C	C	T	T	C	C	A	A	G	G	A	A	T	T	G	G	T	T	A	A	C	C	A	A	C	C	C	C	A	A	T	T	G	G	T	T	C	C	T	T	C	C	C	C	G	G	G	G	C	C	G	G	C	C	T	T	A	A	C	C	T	T	T	T	C	C	C	C	G	G	C	C	C	C	A	A	C	C	T	T	A	A	A	A	C	C	A	A	C	C	C	C	T	T	G	G	T	T	A	A	C	C	G	G	C	C	C	C	A	A	T	T	T	T	NA	NA	C	C	G	G	A	A	C	C	C	C	A	A	C	C	G	G	G	G	C	C	A	A	G	G	C	C	A	A	G	G	T	T	G	G	T	T	G	G	A	A	G	G	T	T	G	G	A	A	T	T	T	T	C	C	C	C	A	A	G	G	C	C	A	A	T	T	T	T	G	G	A	A	C	C	G	G	A	A	C	C	C	C	G	G	G	G	C	C	C	C	A	A	T	T	T	T	G	G	C	C	A	A	T	T	A	A	G	G	T	T	A	A	C	C	A	A	A	A	T	T	C	C	G	G	G	G	C	C	A	A	C	C	G	G	T	T	A	A	G	G	C	C	T	T	A	A	A	A	A	A	C	C	A	A	A	A	T	T	T	T	A	A	G	G	C	C	T	T	T	T	G	G	G	G	A	A	G	G	G	G	C	C	C	C	T	T	T	T	G	G	A	A	T	T	C	C	T	T	A	A	C	C	T	T	G	G	G	G	C	C	A	A	A	A	A	A	C	C	C	C	T	T	T	T	T	T	C	C	A	A	T	T	T	T	G	G	A	A	T	T	G	G	G	G	G	G	C	C	A	A	A	A	A	A	G	G	T	T	A	A	T	T	C	C	C	C	G	G	T	T	T	T	T	T	G	G	C	C	T	T	T	T	T	T	C	C	C	T	A	A	G	G	G	G	G	G	G	G	A	A	C	C	G	G	A	A	C	C	C	C	C	C	T	T	G	G	T	T	A	A	G	G	T	T	G	G	T	T	C	C	T	T	C	C	A	A	G	G	C	C	A	A	C	C	G	G	C	C	T	T	T	T	A	A	C	C	C	C	T	T	A	A	C	C	G	G	A	A	T	T	C	C	T	T	T	T	A	A	G	G	G	G	T	T	T	T	T	T	T	T	C	C	C	C	G	G	G	G	G	G	A	A	T	T	G	G	G	G	G	G	A	A	A	A	C	C	C	C	G	G	G	G	A	A	T	T	C	C	T	T	T	T	T	T	C	C	G	G	G	G	G	G	A	A	G	G	T	T	T	T	C	C	T	T	T	T	T	T	C	C	T	T	T	T	A	A	G	G	T	T	C	C	G	G	T	T	A	A	G	G	A	A	G	G	G	G	C	C	C	C	C	C	T	T	T	T	T	T	G	G	A	A	G	G	T	T	C	C	T	T	T	T	C	C	A	A	C	C	G	G	T	T	C	C	G	G	G	G	A	A	G	G	C	C	T	T	G	G	A	A	G	G	C	C	C	C	T	T	A	A	C	C	C	C	C	C	T	T	G	G	A	A	T	T	A	A	G	G	T	T	C	C	G	G	C	C	T	T	T	T	C	C	A	A	T	T	C	C	C	C	T	T	T	T	C	C	G	A	A	A	C	C	G	G	C	C	G	G	A	A	G	G	C	C	G	G	C	C	C	C	A	A	A	A	T	T	C	C	A	A	G	G	C	C	G	G	T	T	C	C	G	G	G	G	C	C	A	A	G	G	C	C	A	A	G	G	C	C	A	A	C	C	G	G	T	T	G	G	A	A	G	G	G	G	T	T	T	T	T	T	T	T	G	G	A	A	G	G	A	A	A	A	C	C	T	T	C	C	A	A	T	T	G	G	T	T	G	G	A	A	T	T	G	G	T	T	G	G	A	A	G	G	G	G	T	T	A	A	C	C	T	T	C	C	G	G	C	C	A	A	G	G	T	T	C	C	G	G	G	G	G	G	G	G	G	G	T	T	G	G	T	T	T	T	C	C	C	C	A	A	C	C	C	C	A	A	C	C	G	G	G	G	G	G	G	G	A	A	A	A	G	G	T	T	G	G	C	C	T	T	A	A	T	T	A	A	G	G	G	G	G	G	G	G	C	C	T	T	A	A	A	A	C	C	C	C	C	C	G	G	G	G	T	T	T	T	C	C	C	C	T	T	T	T	G	G	T	T	T	T	T	T	G	G	G	G	A	A	A	A	G	G	A	A	C	C	G	G	A	A	G	G	T	T	G	G	C	C	A	A	G	G	T	T	T	T	C	C	G	G	G	G	C	C	C	C	G	A	T	T	G	G	T	T	C	C	G	G	G	G	C	C	G	G	G	G	A	A	C	C	C	C	C	C	C	C	C	C	C	C	A	A	T	T	T	T	C	C	G	G	T	T	A	A	T	T	C	C	A	A	T	T	T	T	G	G	T	T	G	G	T	T	G	G	G	G	T	T	G	G	A	A	A	A	C	C	C	C	A	A	C	C	T	T	C	C	A	A	A	A	C	C	A	A	T	T	C	C	C	C	A	A	C	C	C	C	T	T	T	T	T	T	T	T	A	A	T	T	G	G	T	T	G	G	G	G	C	C	A	A	G	G	A	A	G	G	G	G	A	A	G	G	C	C	G	G	T	T	T	T	T	T	A	A	G	G	C	C	C	C	A	A	C	C	A	A	C	C	A	A	G	G	G	G	A	A	C	C	C	C	G	G	A	A	C	C	T	T	G	G	G	G	T	T	C	C	G	G	T	T	T	T	G	G	C	C	A	A	G	G	A	A	A	A	C	C	C	C	A	A	G	G	T	T	C	C	A	A	G	G	T	T	T	T	C	C	T	T	T	T	G	G	C	C	C	C	G	G	T	T	T	T	T	T	G	G	C	C	A	A	C	C	A	A	G	G	C	C	C	C	T	T	A	A	T	T	A	A	C	C	G	G	C	C	G	G	A	A	G	G	G	G	A	A	A	A	T	T	T	T	A	A	T	T	G	G	G	G	T	T	C	C	C	C	T	T	G	G	C	C	G	G	C	C	A	A	T	T	C	C	A	A	A	A	G	G	A	A	C	C	A	A	C	C	T	T	T	T	T	T	C	C	A	A	C	C	G	G	A	A	T	T	C	C	G	G	G	G	G	G	A	A	C	C	T	T	G	G	T	T	C	C	G	G	T	T	G	G	G	G	T	T	A	A	G	G	G	G	C	C	T	T	C	C	A	A	C	C	A	A	T	T	C	C	T	T	C	C	T	T	A	A	A	A	C	C	C	C	C	C	A	A	T	T	C	C	C	C	T	T	T	T	C	C	T	T	A	A	A	A	T	T	A	A	T	T	T	T	T	T	C	C	T	T	T	T	T	T	A	A	G	G	G	G	C	C	T	T	C	C	T	T	T	T	T	T	C	C	A	A	C	C	A	A	T	T	T	T	A	A	T	T	C	C	A	A	T	T	T	T	A	A	G	G	T	T	C	C	A	A	T	T	C	C	C	C	C	C	T	T	T	T	T	T	G	G	A	A	T	T	T	T	G	G	G	G	C	C	C	C	G	G	A	A	T	T	G	G	G	G	T	T	C	C	A	A	G	G	A	A	A	A	T	T	G	G	G	G	G	G	G	G	C	C	G	G	G	G	C	C	T	T	A	A	A	A	A	A	A	A	T	T	A	A	A	A	T	T	C	C	C	C	A	A	T	T	T	T	A	A	T	T	T	T	G	G	A	A	T	T	T	T	C	C	C	C	A	A	C	C	G	G	C	C	G	G	T	T	C	C	C	C	A	A	A	A	A	A	G	G	T	T	C	C	A	A	G	G	T	T	T	T	G	G	G	G	A	A	G	G	T	T	G	G	C	C	C	C	T	T	T	T	C	C	A	A	G	G	C	C	T	T	C	C	C	C	C	C	A	A	C	C	G	G	C	C	T	T	A	A	C	C	G	G	A	A	A	A	A	A	C	C	C	C	G	G	G	G	T	T	G	G	G	G	G	G	T	T	C	C	A	A	T	T	C	C	G	G	G	G	C	C	G	G	C	C	G	G	C	C	A	A	T	T	G	G	A	A	G	G	A	A	G	G	T	T	T	T	C	C	A	A	T	T	A	A	G	G	G	G	C	C	T	T	C	C	T	T	T	T	G	G	G	G	G	C	A	A	G	G	A	A	C	C	C	C	T	T	A	A	A	A	A	A	G	G	T	T	T	T	C	C	T	T	C	C	G	G	C	C	G	G	G	G	C	C	C	C	T	T	T	T	C	C	G	G	C	C	C	C	G	G	A	A	G	G	C	C	T	T	A	A	C	C	A	A	A	A	A	A	C	C	A	A	T	T	C	C	T	T	C	C	G	G	A	A	A	A	G	G	C	C	C	C	G	G	A	A	G	G	G	G	G	G	C	C	T	T	C	C	A	A	G	G	A	A	G	G	C	C	A	A	A	A	C	C	C	C	C	C	G	G	T	T	A	A	G	G	G	G	A	A	T	T	G	G	G	G	T	T	T	T	C	C	G	G	A	A	T	T	C	C	C	C	G	G	A	A	C	C	A	A	G	G	A	A	G	G	C	C	A	A	G	G	T	T	C	C	A	A	G	G	C	C	T	T	A	A	G	A	C	C	C	C	T	T	T	T	C	C	C	C	C	C	A	A	T	T	T	T	G	G	T	T	A	A	T	T	T	T	T	T	C	C	G	G	C	C	A	A	C	C	T	T	C	C	T	T	T	T	A	A	C	C	A	A	A	A	A	A	A	A	T	T	G	G	C	C	A	A	A	A	G	G	G	G	A	A	G	G	C	C	A	A	G	G	T	T	G	G	G	G	G	G	G	G	T	T	T	T	G	G	A	A	A	A	C	C	A	A	A	A	T	T	A	A	G	G	T	T	G	G	C	C	T	T	C	C	G	G	A	A	NA	NA	G	G	T	T	G	G	C	C	G	G	G	G	G	G	G	G	C	C	A	A	T	T	G	G	A	A	G	G	A	A	T	T	T	T	C	C	G	G	A	A	G	G	C	C	T	T	C	C	T	T	C	C	A	A	A	A	A	A	A	A	G	G	G	G	C	C	C	C	G	G	T	T	A	A	G	G	A	A	C	C	T	T	T	T	G	G	G	G	C	C	G	G	G	G	C	C	A	A	C	C	C	C	T	T	A	A	G	G	A	A	C	T	A	A	T	T	G	G	G	G	T	T	A	A	G	G	G	G	G	G	C	C	C	C	A	A	C	C	G	G	G	G	T	T	A	A	T	T	G	G	G	G	G	G	G	G	G	G	A	A	C	C	A	A	G	G	T	T	C	C	C	C	C	C	T	T	C	C	G	G	T	T	C	C	C	C	C	C	C	C	C	C	T	T	G	G	T	T	A	A	A	A	T	T	T	T	G	G	G	G	G	G	T	T	A	A	G	G	C	C	G	G	T	T	C	C	C	C	T	T	A	A	A	A	A	A	C	C	T	T	T	T	T	T	T	T	G	G	A	A	T	T	C	C	A	A	T	T	C	C	G	G	G	G	A	A	G	G	C	C	T	T	T	T	C	C	G	G	A	A	T	T	G	G	T	T	G	G	A	A	G	G	T	T	T	T	C	C	A	A	C	C	G	G	G	G	T	T	T	T	T	T	C	C	G	G	G	G	T	T	G	G	C	C	C	C	C	C	G	G	G	G	G	G	A	A	C	C	T	T	C	C	C	C	T	T	T	T	A	A	A	A	G	G	T	T	T	T	C	C	T	T	G	G	T	T	C	C	G	G	A	A	T	T	A	A	T	T	T	T	C	C	T	T	T	T	G	G	A	A	C	C	G	G	C	C	T	T	T	T	G	G	T	T	A	A	C	C	C	C	A	A	T	T	T	T	T	T	T	T	G	G	T	T	G	G	A	A	A	A	T	T	T	T	C	C	A	A	T	T	C	C	G	G	G	G	T	T	G	G	G	G	C	C	T	T	T	T	T	T	A	A	T	T	G	G	G	G	C	C	G	G	C	C	A	A	G	G	G	G	T	T	G	G	G	G	A	A	C	C	T	T	C	C	T	T	G	G	A	A	T	T	C	C	T	T	T	T	T	T	A	A	G	G	G	G	A	A	G	G	G	G	G	G	C	C	G	G	A	A	T	T	A	A	A	A	T	T	C	C	A	A	G	G	G	G	G	G	C	C	T	T	G	G	C	C	T	T	G	G	A	A	T	T	A	A	G	G	G	G	A	A	C	C	T	T	A	A	A	A	C	C	C	C	T	T	G	G	C	C	A	A	C	C	C	C	A	A	A	A	C	C	G	G	A	A	A	A	G	G	G	G	C	C	G	G	C	C	T	T	T	T	A	A	G	G	C	C	C	C	C	C	A	A	T	T	T	T	G	G	T	T	A	A	G	G	T	T	G	G	T	T	C	C	C	C	A	A	G	G	A	A	C	C	C	C	T	T	A	A	G	G	G	G	T	T	G	G	G	G	T	T	A	A	G	G	G	G	G	G	C	C	A	A	T	T	G	G	C	C	T	T	G	G	G	G	G	G	G	G	A	A	G	G	C	C	C	C	A	A	A	A	G	G	G	G	A	A	G	G	C	C	A	A	A	A	G	G	C	C	G	G	G	G	A	A	A	G	C	C	C	C	C	C	A	A	G	G	G	G	G	G	T	T	G	G	T	T	A	A	A	A	G	G	C	C	G	G	C	C	C	C	A	A	A	A	T	T	C	C	G	G	G	G	T	T	NA	NA	G	G	T	T	G	G	G	G	G	G	A	A	G	G	C	C	G	G	G	G	C	C	T	T	G	G	C	C	C	C	T	T	T	T	T	T	T	T	A	A	G	G	A	A	G	G	C	C	C	C	T	T	G	G	A	A	A	A	T	T	C	C	A	A	C	C	A	A	G	G	A	A	T	T	G	G	A	A	T	T	A	A	T	T	G	G	A	A	A	A	T	T	C	C	G	G	T	T	A	A	G	G	A	A	A	A	A	A	T	T	C	C	A	A	G	G	T	T	C	C	A	A	T	T	T	T	T	T	C	C	T	T	G	G	T	T	T	T	A	A	A	A	G	G	A	A	C	C	A	A	G	G	T	T	C	C	G	G	A	A	C	C	G	G	C	C	T	T	T	T	G	G	G	G	C	C	A	A	T	T	C	C	T	T	G	G	A	A	A	A	G	G	C	C	G	G	C	C	G	G	T	T	T	T	A	A	G	G	C	C	G	G	A	A	A	A	C	C	G	G	A	A	C	C	G	G	T	T	G	G	G	G	C	C	T	T	C	C	C	C	T	T	A	A	A	A	T	T	T	T	G	G	C	C	T	T	A	A	T	T	C	C	T	T	T	T	G	G	C	C	T	T	G	G	T	T	C	C	G	G	A	A	C	C	T	T	C	C	C	C	G	G	T	T	C	C	T	T	A	A	A	A	A	A	G	G	A	A	C	C	G	G	T	T	C	C	T	T	T	T	A	A	C	C	C	C	C	C	G	G	A	A	T	T	C	C	G	G	T	T	G	G	T	T	G	G	T	T	G	G	G	G	T	T	T	T	C	C	G	G	T	T	A	A	A	A	T	T	A	A	G	G	T	T	A	A	A	A	T	T	A	A	G	G	G	G	C	C	T	T	T	T	G	G	A	A	C	C	C	C	C	C	T	T	C	C	G	G	C	C	C	C	G	G	G	G	T	T	C	C	T	T	A	A	C	C	G	G	T	T	T	T	G	G	G	G	C	C	A	A	C	C	C	C	A	A	T	T	T	T	T	T	T	T	T	T	C	C	C	C	T	T	C	C	T	T	A	A	T	T	C	C	A	A	G	G	C	C	C	C	T	T	C	C	A	A	G	G	T	T	A	A	A	A	A	A	A	A	G	G	T	T	G	G	T	T	G	G	A	A	T	T	G	G	G	G	T	T	C	C	A	A	C	C	C	C	C	C	A	A	G	G	C	C	C	C	G	G	C	C	T	T	G	G	T	T	G	G	G	G	A	A	G	G	G	G	C	C	T	T	T	T	A	A	C	C	G	G	C	C	C	C	G	G	G	G	A	A	T	T	T	T	G	G	C	C	A	A	G	G	G	G	C	C	G	G	G	G	T	T	C	C	G	G	C	C	G	G	C	C	T	T	A	A	C	C	A	A	A	A	G	G	T	T	C	C	A	A	A	A	A	A	G	G	C	C	G	G	A	A	T	T	A	A	G	G	G	G	C	C	G	G	G	G	T	T	A	A	A	A	A	A	A	A	G	G	C	C	T	T	C	C	G	G	G	G	C	C	A	A	A	A	C	C	A	A	C	C	A	A	A	A	C	C	G	G	G	G	G	G	G	G	A	A	G	G	T	T	G	G	A	A	C	C	G	G	G	G	T	T	C	C	A	A	G	G	A	A	C	C	G	G	G	G	A	A	A	A	T	T	T	T	T	T	T	T	G	G	C	C	T	T	A	A	G	G	A	A	T	T	A	A	T	T	G	G	T	T	G	G	C	C	G	G	T	T	A	A	A	A	T	T	T	T	C	C	C	C	T	C	T	T	G	G	C	C	T	T	G	G	G	G	G	G	T	T	A	A	A	A	A	A	G	G	C	C	A	A	T	T	C	C	G	G	A	A	T	T	G	G	C	C	C	C	G	G	G	G	G	G	G	G	A	A	T	T	C	C	C	C	C	C	G	G	T	T	A	A	C	C	C	C	A	A	T	T	C	C	T	T	T	T	G	G	G	G	T	T	G	G	A	A	A	A	C	C	A	A	G	G	T	T	G	G	G	G	C	C	A	A	G	G	A	A	C	C	G	G	A	A	A	A	T	T	C	C	T	T	G	G	A	A	T	T	G	G	A	A	G	G	C	C	T	T	T	T	A	A	C	C	G	G	A	A	A	A	T	T	A	A	A	A	C	C	A	A	T	T	T	T	A	A	T	T	G	G	C	C	A	A	C	C	G	G	G	G	T	T	G	G	G	G	G	G	T	T	T	T	C	C	G	G	G	G	C	C	T	T	A	A	C	C	G	G	G	G	A	A	A	A	G	G	T	T	A	A	G	G	G	G	G	G	C	C	A	A	A	A	C	C	C	C	T	T	C	C	A	A	T	T	G	G	C	C	G	G	G	G	G	G	C	C	G	G	C	C	C	C	G	G	C	C	C	C	T	T	C	C	G	G	C	C	G	G	C	C	G	G	A	A	C	C	G	G	T	T	A	A	A	A	C	C	A	A	A	A	C	C	C	C	G	G	C	C	C	C	G	G	C	C	G	G	A	A	A	A	T	T	G	G	A	A	A	A	G	G	C	C	A	A	A	A	C	C	G	G	C	C	C	C	C	C	C	C	A	A	C	C	G	G	T	T	T	T	C	C	C	C	G	G	G	G	T	T	G	G	G	G	C	C	T	T	C	C	A	A	C	C	T	T	T	T	C	C	A	A	T	T	G	G	T	T	A	A	G	G	G	G	T	T	G	G	A	A	G	G	A	A	A	A	A	A	T	T	C	C	G	G	T	T	G	G	C	C	G	G	G	G	A	A	C	C	C	C	A	A	G	G	C	C	C	C	A	A	G	G	T	T	T	T	A	A	A	A	G	G	G	G	C	C	G	G	A	A	T	T	A	A	T	T	G	G	T	T	C	C	G	G	A	A	G	G	G	G	G	G	A	A	G	G	G	G	A	A	A	A	G	G	G	G	C	C	G	G	C	C	NA	NA	T	T	C	C	A	A	C	C	G	G	C	C	G	G	C	C	C	C	A	A	A	A	A	A	G	G	C	C	C	C	T	T	C	C	T	T	T	T	A	A	T	T	T	T	C	C	A	A	T	T	C	C	T	T	T	T	C	C	C	C	G	G	G	G	C	C	A	A	G	G	T	T	T	T	A	A	G	G	G	G	T	T	C	C	C	C	T	T	A	A	C	C	G	G	T	T	G	G	C	C	A	A	G	G	G	G	T	T	T	T	G	G	T	T	T	T	A	A	G	G	A	A	T	T	G	G	A	A	T	T	G	G	T	T	T	T	T	T	C	C	G	G	T	T	A	A	A	A	C	C	T	T	C	C	A	A	G	G	G	G	G	G	C	C	C	C	G	G	A	A	C	C	C	C	G	G	G	G	C	C	A	A	T	T	G	G	T	T	G	G	G	G	C	C	A	A	G	G	T	T	A	A	T	T	T	T	T	T	C	C	A	A	C	C	G	G	G	G	T	T	G	G	G	G	C	C	G	G	G	G	G	G	A	A	A	A	C	C	A	A	G	G	G	G	C	C	T	T	G	G	T	T	G	G	G	G	A	A	G	G	A	A	C	C	T	T	G	G	C	C	T	T	A	A	A	A	T	T	T	T	A	A	G	G	G	G	T	T	A	A	G	G	T	T	A	A	T	T	G	G	G	G	G	G	A	A	T	T	T	T	G	G	T	T	G	G	T	T	C	C	G	G	G	G	G	G	C	C	A	A	T	T	G	G	G	G	G	G	G	G	A	A	G	G	A	A	G	G	C	C	A	A	A	A	T	T	G	G	C	C	A	A	G	G	A	A	T	T	G	G	T	T	G	G	C	C	T	T	A	A	T	T	T	T	T	T	T	T	C	C	T	T	T	T	T	T	T	T	G	G	T	T	G	G	G	G	A	A	T	T	C	C	C	C	A	A	T	T	C	C	A	A	T	T	G	G	C	C	A	A	A	A	A	A	A	A	A	A	G	G	C	C	T	T	C	C	A	A	A	A	A	A	C	C	A	A	A	A	C	C	T	T	C	C	C	C	A	A	T	T	C	C	G	G	G	G	T	T	G	G	G	G	G	G	A	A	A	A	T	T	C	C	T	T	A	A	G	G	T	T	A	A	C	C	C	C	G	G	A	A	G	G	A	A	G	G	G	G	A	A	T	T	G	G	C	C	C	C	A	A	T	T	A	A	C	C	C	C	G	G	C	C	G	G	T	T	C	C	T	T	G	G	G	G	C	C	A	A	G	G	T	T	G	G	T	T	G	G	G	G	G	G	G	G	G	G	G	G	A	A	G	G	G	G	G	G	G	G	T	T	A	A	A	A	T	T	A	A	C	C	A	A	A	A	T	T	T	T	C	C	A	A	G	G	A	A	T	T	G	G	C	C	T	T	A	A	A	A	T	T	T	T	G	G	T	T	T	T	T	T	A	A	G	G	C	C	G	G	G	G	C	C	C	C	G	G	T	T	G	G	T	T	T	T	A	A	T	T	T	T	T	T	T	T	A	A	T	T	C	C	C	C	C	C	G	G	G	G	A	A	T	T	T	T	C	C	G	G	G	G	G	G	C	C	G	G	A	A	G	G	T	T	G	G	A	A	C	C	C	C	T	T	T	T	G	G	C	C	G	G	C	C	G	G	A	A	A	A	C	C	A	A	G	G	A	A	C	C	G	G	T	T	A	A	C	C	T	T	C	C	A	A	T	T	G	G	T	T	A	A	A	A	C	C	T	T	T	T	T	T	T	T	G	G	G	G	A	A	C	C	C	C	C	C	G	G	C	C	G	G	G	G	A	A	G	G	G	G	T	T	G	G	T	T	C	C	C	C	G	G	C	C	C	C	T	T	G	G	C	C	A	A	T	T	C	C	T	T	C	C	A	A	A	A	C	C	T	T	C	C	G	G	T	T	C	C	A	A	G	G	A	A	T	T	C	C	G	G	G	G	A	A	C	C	A	A	C	C	A	A	A	A	T	T	C	C	A	A	G	G	C	C	A	A	A	A	G	G	C	C	G	G	G	G	A	A	A	A	T	T	G	G	T	T	A	A	A	A	G	G	C	C	G	G	C	C	G	G	A	A	T	T	T	T	G	G	T	T	A	A	C	C	A	A	G	G	A	A	A	A	T	T	T	T	G	G	G	G	A	A	T	T	A	A	A	A	G	G	G	G	A	A	T	T	A	A	A	A	C	C	G	G	A	A	C	C	A	A	G	G	C	C	C	C	T	T	G	G	A	A	T	T	A	A	C	C	T	T	A	A	A	A	T	T	G	G	G	G	T	T	C	C	C	C	A	A	A	A	T	T	T	T	T	T	G	G	G	G	C	C	C	C	C	C	C	C	G	G	C	C	G	G	C	C	A	A	A	A	T	T	G	G	G	G	A	A	G	G	T	T	G	G	T	T	C	C	C	C	C	C	A	A	A	A	G	G	T	T	C	C	C	C	A	A	T	T	C	C	G	G	C	C	A	A	T	T	C	C	A	A	C	C	T	T	G	G	G	G	A	A	G	G	A	A	G	G	C	C	T	T	A	A	G	G	A	A	A	A	C	C	C	C	G	G	A	A	A	A	C	C	A	A	T	T	G	G	C	C	C	C	C	C	G	G	G	G	A	A	T	T	C	C	C	C	A	A	C	C	A	A	C	C	T	T	C	C	T	T	C	C	A	A	A	A	C	C	G	G	A	A	C	C	C	C	A	A	A	A	C	C	T	T	A	A	T	T	G	G	C	C	C	C	A	A	A	A	A	A	T	T	G	G	G	G	G	G	A	A	T	T	G	G	C	C	C	C	G	G	T	T	A	A	G	G	G	G	T	T	C	C	C	C	T	T	T	T	T	T	A	A	T	T	A	A	T	T	A	A	T	T	G	G	A	A	T	T	G	G	C	C	T	T	C	C	G	G	G	G	A	A	T	T	C	C	A	A	A	A	A	A	T	T	A	A	T	T	T	T	G	G	T	T	C	C	G	G	A	A	A	A	T	T	T	T	G	G	C	C	T	T	A	A	C	C	C	C	A	A	A	A	G	G	A	A	G	G	T	T	A	A	G	G	A	A	C	C	G	G	T	T	T	T	C	C	T	T	G	G	C	C	T	T	T	T	T	T	C	C	A	A	C	C	T	T	A	A	G	G	C	C	C	C	G	G	T	T	C	C	G	G	C	C	T	T	C	C	C	C	C	C	T	T	T	T	T	T	A	A	A	A	T	T	G	G	T	T	T	T	A	A	T	T	A	A	C	C	C	C	C	C	G	G	G	G	T	T	C	C	C	C	A	A	T	T	C	C	A	A	C	C	G	G	C	C	A	G	C	C	A	A	C	C	C	C	G	G	A	A	C	C	G	G	T	T	T	T	G	G	C	C	G	G	T	T	C	C	T	T	A	A	A	A	C	C	T	T	T	T	T	T	G	G	T	T	C	C	A	A	G	G	A	A	G	G	T	T	G	G	T	T	G	G	C	C	C	C	T	T	A	A	C	C	C	C	T	T	C	C	T	T	T	T	T	T	G	G	A	A	G	G	A	A	A	A	T	T	T	T	G	G	T	T	C	C	G	G	G	G	C	C	T	T	A	A	G	G	T	T	A	A	G	G	T	T	G	G	T	T	T	T	G	G	T	T	C	C	C	C	C	C	C	C	G	G	G	G	G	G	T	T	T	T	A	A	G	G	C	C	A	A	A	A	G	G	C	C	T	T	A	A	A	A	A	A	C	C	T	T	T	T	A	A	G	G	G	G	G	G	G	G	C	C	A	A	A	A	C	C	T	T	T	T	A	A	G	G	C	C	C	C	T	T	A	A	A	A	T	T	A	A	C	C	T	T	T	T	NA	NA	A	A	T	T	A	A	T	T	G	G	C	C	T	T	A	A	A	A	A	A	G	G	A	A	G	G	T	T	T	T	A	A	A	A	G	G	A	A	G	G	G	G	A	A	G	G	A	A	G	G	T	T	T	T	T	T	C	C	G	G	T	T	G	G	C	C	A	A	C	C	C	C	C	C	G	G	G	G	G	G	A	A	T	T	A	A	A	A	T	T	T	T	A	A	A	A	T	T	C	C	A	A	T	T	G	G	C	C	T	T	T	T	G	G	C	C	T	T	A	A	A	A	A	A	T	T	A	A	G	G	C	C	A	A	G	G	A	A	G	G	A	A	T	T	G	G	T	T	A	A	T	T	T	T	T	T	A	A	A	A	G	G	G	G	A	A	C	C	A	A	T	T	A	A	C	C	C	C	C	C	G	G	G	G	G	G	G	G	G	G	A	A	A	A	A	A	T	T	T	T	A	A	C	C	G	G	C	C	C	C	T	T	G	G	G	G	C	C	C	C	T	T	A	A	G	G	C	C	C	C	T	T	A	A	T	T	A	A	A	A	A	A	A	A	T	T	G	G	G	G	C	C	C	C	T	T	G	G	A	A	T	T	C	C	A	A	T	T	C	C	C	C	T	T	T	T	T	T	C	C	A	A	T	T	C	C	T	T	T	T	C	C	G	G	C	C	A	A	T	T	T	T	A	A	G	G	G	G	G	G	C	C	G	G	A	A	A	A	A	A	C	C	T	T	A	A	T	T	T	T	G	G	T	T	A	A	G	G	C	C	C	C	T	T	A	A	C	C	G	G	C	C	A	A	T	T	C	C	C	C	A	A	T	T	G	G	C	C	G	G	T	T	T	T	T	T	G	G	C	C	A	A	T	T	G	G	A	A	C	C	A	A	A	A	G	G	A	A	T	T	G	G	T	T	T	T	C	C	T	T	A	A	T	T	A	A	T	T	A	A	C	C	C	C	C	C	A	A	G	G	C	C	T	T	G	G	G	G	A	A	G	G	T	T	T	T	T	T	T	T	C	C	T	T	A	A	C	C	C	C	A	A	G	G	A	A	C	C	T	T	T	T	T	T	A	A	T	T	G	G	T	T	A	A	T	T	T	T	T	T	T	T	G	G	G	G	A	A	C	C	T	T	G	G	A	A	C	C	T	T	C	C	T	T	A	A	C	C	G	G	C	C	T	T	A	A	G	G	T	T	G	G	T	T	A	A	C	C	G	G	G	G	T	T	A	A	G	G	G	G	A	A	G	G	A	A	T	T	G	G	A	A	C	C	T	T	C	C	T	T	G	G	T	T	G	G	A	A	C	C	A	A	A	A	C	C	T	T	A	A	T	C	A	A	G	G	G	G	T	T	C	C	T	T	T	T	G	G	C	C	A	A	T	T	A	A	T	T	T	T	A	A	A	A	T	T	A	A	G	G	A	A	A	A	T	T	A	A	G	G	T	T	T	T	G	G	A	A	C	C	G	G	C	C	A	A	A	A	G	G	A	A	A	A	T	T	T	T	A	A	C	C	A	A	C	C	A	A	C	C	C	C	T	T	A	A	T	T	C	C	A	A	A	A	A	A	T	T	G	G	G	G	G	G	C	C	G	G	G	G	C	C	A	A	A	A	A	A	C	C	A	A	G	G	T	T	G	G	A	A	G	G	T	T	C	C	C	C	A	A	T	T	T	T	A	A	A	A	A	A	C	C	T	T	T	T	T	T	T	T	G	G	A	A	T	T	T	T	G	G	A	A	A	A	A	A	G	G	G	G	T	T	A	A	A	A	C	C	G	G	G	G	T	T	T	T	C	C	C	C	T	T	T	T	T	T	T	T	A	A	G	G	C	C	C	C	G	G	T	T	C	C	A	A	G	G	G	G	C	C	C	C	C	C	G	G	C	C	G	G	T	T	C	C	A	A	C	C	A	A	C	C	A	A	A	A	G	G	T	T	T	T	A	A	T	T	T	T	T	T	C	C	G	G	C	C	C	C	A	A	C	C	T	T	C	C	T	T	T	T	G	G	C	C	A	A	T	T	T	T	T	T	A	A	A	A	A	A	T	T	G	G	T	T	C	C	C	C	C	C	C	C	A	A	G	G	A	A	A	A	G	G	G	G	G	G	A	A	A	A	C	C	T	T	C	C	T	T	C	C	C	C	T	T	A	A	T	T	G	G	T	T	T	T	T	T	T	T	G	G	T	T	T	T	C	C	G	G	G	G	G	G	NA	NA	T	T	C	C	G	G	G	G	T	T	T	T	A	A	G	G	T	T	A	A	A	A	C	C	G	G	C	C	C	C	C	C	G	G	G	G	G	G	T	T	G	G	G	G	A	A	C	C	A	A	G	G	G	G	T	T	T	T	A	A	C	C	A	A	C	C	G	G	C	C	T	T	T	T	G	G	C	C	A	A	A	A	C	C	C	C	G	G	A	A	T	T	G	G	G	G	T	T	A	A	C	C	G	G	C	C	T	T	C	C	A	A	G	G	C	C	A	A	A	A	G	G	C	C	C	C	T	T	C	C	C	C	A	A	C	C	T	T	T	T	G	G	G	G	C	C	T	T	G	G	T	T	T	T	C	C	G	G	T	T	A	A	A	A	G	G	G	G	A	A	G	G	A	A	C	C	C	C	A	A	T	T	A	A	A	A	G	G	C	C	G	G	C	C	A	A	C	C	T	T	C	C	G	G	G	G	G	G	T	T	A	A	T	T	C	C	T	T	G	G	A	A	A	A	G	G	A	A	T	T	T	T	T	T	A	A	A	A	C	C	T	T	A	A	G	G	G	G	G	G	C	C	T	T	G	G	G	G	T	T	T	T	T	T	A	A	C	C	G	G	T	T	G	G	G	G	A	A	A	A	G	G	G	G	A	A	G	G	A	A	G	G	C	C	G	G	A	A	G	G	C	C	T	T	T	T	C	C	C	C	T	T	C	C	G	G	A	A	C	C	G	G	A	A	G	G	C	C	G	G	T	T	A	A	T	T	G	G	A	A	G	G	A	A	G	G	T	T	A	A	C	C	C	C	C	C	C	C	A	A	A	A	C	C	T	T	G	G	T	T	T	T	A	A	C	C	T	T	C	C	A	A	G	G	C	C	C	C	T	T	T	T	T	T	G	G	G	G	A	A	G	G	C	C	C	C	T	T	A	A	A	A	A	A	A	A	G	G	G	G	A	A	C	C	G	G	C	C	A	A	A	A	C	C	A	A	G	G	A	A	A	A	A	A	T	T	G	G	T	T	C	C	T	T	A	A	A	A	G	G	A	A	T	T	A	A	G	G	C	C	A	A	G	G	G	G	C	C	C	C	A	A	T	T	C	C	G	G	A	A	C	C	T	T	C	C	G	G	C	C	A	A	T	T	A	A	T	T	A	A	C	C	G	G	A	A	T	T	T	T	C	C	T	T	T	T	G	G	T	T	C	C	G	G	A	A	T	T	T	T	C	C	T	T	G	G	A	A	A	A	C	C	A	A	T	T	A	A	C	C	T	T	T	T	G	G	A	A	T	T	C	C	A	A	T	T	C	C	A	A	C	C	T	T	A	A	T	T	A	A	G	G	A	A	A	A	T	T	A	A	G	G	C	C	A	A	T	T	A	A	A	A	C	C	C	C	A	A	G	G	C	C	C	C	C	C	T	T	T	T	G	G	C	C	C	C	G	G	A	A	C	C	A	A	T	T	C	C	G	G	T	T	C	C	G	G	C	C	C	C	G	G	C	C	A	A	G	G	T	T	G	G	C	C	C	C	G	G	T	T	A	A	T	T	G	G	G	G	C	C	A	A	T	T	G	G	T	T	T	T	G	G	T	T	A	A	T	T	G	G	A	A	G	G	T	T	C	C	A	A	G	G	T	T	G	G	G	G	C	C	A	A	C	C	G	G	A	A	C	C	G	G	T	T	A	A	A	A	T	T	T	T	A	A	G	G	A	A	C	C	G	G	G	G	C	C	G	G	A	A	G	G	C	C	A	A	A	A	T	T	T	T	T	T	G	G	G	G	T	T	T	T	A	A	A	A	T	T	C	C	A	A	A	A	T	T	T	T	C	C	G	G	C	C	T	T	G	G	G	G	A	A	A	A	A	A	C	C	C	C	A	A	T	T	G	G	C	C	G	G	G	G	C	C	T	T	T	T	G	G	C	C	G	G	A	A	A	A	C	C	C	C	G	G	T	T	T	T	C	C	G	G	G	G	G	G	C	C	C	C	A	A	T	T	C	C	G	G	G	G	C	C	C	C	A	A	A	A	G	G	T	T	C	C	T	T	T	T	T	T	T	T	A	A	A	A	T	T	C	C	A	A	A	A	T	T	G	G	G	G	G	G	C	C	A	A	C	C	C	C	A	A	G	G	T	T	C	C	C	C	T	T	T	T	G	G	C	C	T	T	G	G	T	T	T	T	T	T	G	G	G	G	G	G	C	C	G	G	T	T	C	C	A	A	G	G	C	C	A	A	T	T	T	T	C	C	C	C	T	T	C	C	A	A	G	G	G	G	G	G	G	G	G	G	T	T	G	G	T	T	C	C	G	G	T	T	C	C	C	C	T	T	G	G	C	C	C	C	G	G	T	T	T	T	G	G	G	G	G	G	G	G	C	C	T	T	T	T	T	T	G	G	C	C	T	T	T	T	G	G	G	G	T	T	T	T	C	C	C	C	G	G	C	C	C	C	G	G	A	A	G	G	C	C	A	A	T	T	A	A	G	G	T	T	G	G	G	G	C	C	T	T	T	T	T	T	C	C	T	T	A	A	A	A	C	C	A	A	C	C	A	A	G	G	A	A	C	C	G	G	T	T	G	G	C	C	T	T	C	C	C	C	A	A	G	G	G	G	A	A	T	T	T	T	T	T	T	T	G	G	G	G	A	A	C	C	C	C	T	T	A	A	G	G	T	T	G	G	C	C	A	A	A	A	C	C	G	G	C	C	T	T	T	T	T	T	A	A	A	A	C	C	T	T	C	C	G	G	C	C	A	A	A	A	G	G	C	C	C	C	A	A	A	A	C	C	A	A	T	T	A	A	T	T	T	T	T	T	A	A	A	A	A	A	C	C	C	C	A	A	T	T	A	A	C	C	T	T	C	C	G	G	G	G	A	A	G	G	T	T	A	A	T	T	T	T	C	C	T	T	C	C	G	G	G	G	C	C	G	G	A	A	A	A	A	A	A	A	G	G	A	A	C	C	A	A	T	T	T	T	C	C	G	G	G	G	G	G	C	C	G	G	T	T	C	C	G	G	T	T	G	G	T	T	A	A	C	C	C	C	T	T	A	A	A	A	T	T	T	T	C	C	T	T	T	T	G	G	T	T	G	G	G	G	G	G	G	G	G	G	A	A	T	T	G	G	A	A	G	G	G	G	C	C	G	G	G	G	G	G	G	G	C	C	G	G	C	C	T	T	G	G	C	C	T	T	A	A	G	G	T	T	T	T	G	G	C	C	T	T	A	A	G	G	C	C	C	C	G	G	G	G	C	C	C	C	A	A	T	T	T	T	G	G	A	A	A	A	C	C	T	T	C	C	T	T	G	G	A	A	C	C	T	T	G	G	G	G	G	G	C	C	A	A	A	A	A	A	C	C	T	T	A	A	C	C	A	A	A	A	A	A	C	C	G	G	A	A	C	C	G	G	G	G	C	C	G	G	T	T	G	G	G	G	C	C	C	C	G	G	C	C	C	C	C	C	A	A	A	A	A	A	T	T	T	T	A	A	C	C	A	A	T	T	G	G	C	C	T	T	T	T	A	A	C	C	A	A	A	A	T	T	G	G	T	T	T	T	C	C	G	G	C	C	C	C	G	G	T	T	G	G	C	C	A	A	C	C	C	C	T	T	C	C	A	A	G	G	C	C	C	C	T	T	G	G	T	T	A	A	T	T	C	C	C	C	G	G	A	A	A	A	G	G	T	T	A	A	A	A	T	T	T	T	C	C	C	C	C	C	C	C	C	C	A	A	G	G	C	C	G	G	C	C	C	C	C	C	G	G	A	A	T	T	G	G	A	A	T	T	G	G	T	T	A	A	G	G	G	G	C	C	C	C	T	T	A	A	C	C	T	T	G	G	G	G	T	T	G	G	G	G	G	G	A	A	T	T	T	T	C	C	T	T	T	T	C	C	C	C	A	A	T	T	A	A	A	A	A	A	C	C	A	A	A	A	A	A	A	A	G	G	G	G	T	T	G	G	C	C	A	A	C	C	A	A	C	C	A	A	G	G	C	C	G	G	G	G	C	C	G	G	G	G	C	C	G	G	A	A	T	T	G	G	T	T	T	T	C	C	G	G	C	C	C	C	C	C	G	G	A	A	G	G	C	C	A	A	A	A	G	G	C	C	T	T	A	A	C	C	C	C	G	G	A	A	C	C	T	T	T	T	A	A	A	A	G	G	T	T	T	T	C	C	T	T	C	C	G	G	G	G	T	T	A	A	A	A	G	G	A	A	T	T	T	T	T	T	C	C	T	T	A	A	A	A	C	C	C	C	C	C	C	C	T	T	G	G	C	C	A	A	T	T	C	C	T	T	T	T	G	G	C	C	T	T	C	C	C	C	T	T	T	T	A	A	A	A	G	G	T	T	G	G	T	T	C	C	G	G	G	G	G	G	A	A	A	A	C	C	A	A	A	A	G	G	T	T	A	A	G	G	T	T	A	A	G	G	C	C	C	C	T	T	G	G	G	G	A	A	G	G	A	A	G	G	A	A	C	C	T	T	G	G	C	C	A	A	G	G	C	C	A	A	T	T	T	T	C	C	C	C	A	A	G	G	G	G	A	A	T	T	A	A	G	G	C	C	A	A	T	T	A	A	A	A	T	T	C	C	G	G	T	T	A	A	A	A	G	G	T	T	C	C	G	G	T	T	T	T	G	G	C	C	T	T	A	A	G	G	T	T	A	A	A	A	A	A	G	G	G	G	A	A	T	T	G	G	C	C	A	A	T	T	G	G	G	G	G	G	A	A	A	A	C	C	G	G	G	G	G	G	C	C	C	C	G	G	G	G	A	A	C	C	T	T	T	T	T	T	T	T	G	G	A	A	T	T	A	A	A	A	C	C	G	G	G	G	T	T	C	C	G	G	G	G	T	T	T	T	C	C	A	A	G	G	A	A	T	T	A	A	G	G	T	T	A	A	G	G	A	A	G	G	T	T	T	T	C	C	A	A	A	A	T	T	G	G	A	A	C	C	G	G	A	A	A	A	A	A	T	T	A	A	A	A	G	G	C	C	C	C	A	A	T	T	A	A	A	A	C	C	T	T	T	T	A	A	C	C	C	C	C	C	T	T	G	G	T	T	A	A	G	G	A	A	T	T	G	G	A	A	G	G	G	G	A	A	C	C	C	C	T	T	C	C	A	A	A	A	C	C	C	C	G	G	T	T	G	G	C	C	A	A	T	T	T	T	C	C	A	A	T	T	G	G	T	T	A	A	G	G	G	G	C	C	G	G	G	G	C	C	C	C	G	G	T	T	C	C	C	C	C	C	T	T	G	G	G	G	T	T	T	T	A	A	T	T	A	A	A	A	G	G	C	T	G	G	T	T	C	C	C	C	C	C	A	A	C	C	C	C	G	G	G	G	G	G	C	C	A	A	A	A	G	G	C	C	G	G	A	A	G	G	G	G	A	A	A	A	C	C	G	G	A	A	C	C	C	C	G	G	C	C	G	G	T	T	A	A	T	T	G	G	T	T	G	G	A	A	T	T	G	G	C	C	G	G	T	T	T	T	T	T	A	A	C	C	A	A	T	C	G	G	A	A	C	C	C	C	G	G	G	G	T	T	T	T	T	T	T	T	C	C	T	T	T	T	C	C	G	G	G	G	G	G	T	T	A	A	A	A	A	A	G	G	G	G	A	A	G	G	T	T	T	T	C	C	T	T	A	A	A	A	A	A	C	C	T	T	A	A	C	C	C	C	T	T	T	T	C	C	G	G	C	C	C	C	T	T	T	T	C	C	A	A	G	G	C	C	T	T	A	A	G	G	C	C	A	A	C	C	T	T	T	T	G	G	C	C	T	T	G	G	G	G	C	C	C	C	T	T	A	A	G	G	A	A	A	A	G	G	C	C	C	C	C	C	C	C	A	A	G	G	C	C	C	C	T	T	A	A	T	T	C	C	C	C	C	C	G	G	A	A	A	A	A	A	A	A	G	G	T	T	G	G	G	G	G	G	G	G	A	A	C	C	G	G	T	T	T	T	A	A	C	C	T	T	C	C	C	C	G	G	A	A	C	C	A	A	T	T	G	G	G	G	G	G	C	C	C	C	A	A	C	C	C	C	T	T	G	G	C	C	A	A	C	C	C	C	A	A	C	C	G	G	G	G	A	A	T	T	A	A	T	T	C	C	A	A	G	G	T	T	C	C	G	G	C	C	A	A	C	C	T	T	A	A	C	C	G	G	C	C	T	T	C	C	C	C	T	T	C	C	G	G	G	G	C	C	C	C	A	A	G	G	A	A	G	G	T	T	T	T	A	A	A	A	A	A	A	A	G	G	A	A	T	T	G	G	A	A	C	C	A	A	T	T	C	C	C	C	G	G	A	A	T	T	C	C	T	T	G	G	G	G	C	C	C	C	C	C	C	C	T	T	C	C	T	T	A	A	C	C	T	T	C	C	G	G	C	C	T	T	T	T	C	C	T	T	T	T	C	G	C	C	T	T	A	A	T	T	C	C	T	T	T	T	G	G	A	A	A	A	A	A	C	C	G	G	T	T	C	C	C	C	A	A	A	A	T	T	A	A	C	C	C	C	C	C	G	G	T	T	G	G	T	T	T	T	A	A	A	A	G	G	T	T	G	G	C	C	A	A	T	T	A	A	C	C	A	A	G	G	T	T	C	C	G	G	C	C	T	T	G	G	G	G	C	C	T	T	A	A	C	C	A	A	C	C	T	T	C	C	C	C	G	G	T	T	C	C	A	A	T	T	A	A	C	C	A	A	G	G	G	G	C	C	C	C	G	G	T	T	A	A	A	A	T	T	C	C	T	T	NA	NA	A	A	C	C	G	G	C	C	T	T	C	C	T	T	G	G	C	C	C	C	G	G	G	G	C	C	C	C	G	G	T	T	T	T	G	G	C	C	G	G	C	C	T	T	A	A	A	A	C	C	C	C	C	C	T	T	A	A	G	G	T	T	C	C	C	C	C	C	G	G	C	C	T	T	G	G	G	G	T	T	C	C	C	C	A	A	A	A	T	T	A	A	C	C	C	C	T	T	A	A	A	A	G	G	G	G	T	T	C	C	G	G	C	C	G	G	A	A	T	T	A	A	T	T	T	T	T	T	G	G	T	T	T	T	G	G	G	G	T	T	A	A	C	C	C	C	T	T	T	T	T	T	A	A	A	A	A	A	G	G	C	C	C	C	G	G	C	C	C	C	T	T	G	G	C	C	A	A	G	G	C	C	C	C	C	C	C	C	C	T	T	T	A	A	A	A	T	T	G	G	G	G	C	C	C	C	T	T	A	A	G	G	A	A	G	G	G	G	G	G	A	A	G	G	C	C	C	C	G	G	A	A	A	A	T	T	A	A	G	G	G	G	A	A	T	T	C	C	A	A	G	G	T	T	A	A	A	A	C	C	A	A	C	C	T	T	T	T	C	C	C	C	T	T	T	T	A	A	G	G	C	C	C	C	A	A	T	T	T	T	A	A	C	C	C	C	C	C	C	C	A	A	G	G	A	A	C	C	G	G	G	G	C	C	G	G	G	G	G	G	A	A	A	A	G	G	C	C	T	T	G	G	C	C	C	C	C	C	G	G	C	C	A	A	T	T	NA	NA	T	T	C	C	A	A	G	G	A	A	T	T	G	G	G	G	A	A	T	T	T	T	C	C	C	C	T	T	G	G	G	G	G	G	G	G	C	C	T	T	G	G	A	A	T	T	T	T	C	C	A	A	G	G	C	C	A	A	T	T	G	G	C	C	T	T	A	A	A	A	T	T	T	T	T	T	T	T	G	G	T	T	C	C	G	G	C	C	T	T	A	A	A	A	T	T	C	C	G	G	A	A	C	C	A	A	C	C	A	A	A	A	A	A	C	C	C	C	A	A	C	C	T	T	T	T	T	T	A	A	G	G	T	T	C	C	G	G	A	A	A	A	G	G	C	C	C	C	C	C	C	C	C	C	T	T	C	C	T	T	A	A	T	T	G	G	G	T	T	T	G	G	G	G	G	G	T	T	G	G	G	G	C	C	A	A	G	G	T	T	C	C	A	A	T	T	C	C	T	T	C	C	T	T	T	T	T	T	T	T	G	G	A	A	C	C	G	G	G	G	NA	NA	T	T	A	A	T	T	G	T	C	C	A	A	T	T	A	A	A	A	G	G	G	G	A	A	G	G	A	A	G	G	T	T	G	G	A	A	G	G	T	T	T	T	T	T	T	T	G	G	A	A	G	G	G	G	T	T	G	G	T	T	T	T	A	A	NA	NA	G	G	A	A	T	T	C	C	C	C	T	T	G	G	T	T	G	G	C	C	C	C	T	T	G	G	G	G	A	A	T	T	G	G	T	T	G	G	G	G	G	G	G	G	C	C	G	G	C	C	T	T	T	T	C	C	G	G	G	G	T	T	C	C	A	A	G	G	A	A	C	C	T	T	C	C	A	A	T	T	G	G	G	G	G	G	T	T	T	T	A	A	G	G	T	T	A	A	G	G	C	C	G	G	G	G	C	C	A	A	C	C	C	C	C	C	G	G	T	T	G	G	G	G	G	G	C	C	T	T	G	G	C	C	T	T	G	G	G	G	T	T	T	T	T	T	A	A	T	T	T	T	G	G	G	G	G	G	C	C	A	A	T	T	T	T	A	A	G	G	A	A	T	T	C	C	T	T	G	G	C	C	T	T	C	C	G	G	G	G	T	T	G	G	A	A	G	G	A	A	T	T	A	A	A	A	T	T	T	T	G	G	G	G	G	G	T	T	A	A	G	G	C	C	T	T	T	T	T	T	G	G	T	T	G	G	G	G	C	C	G	G	C	C	C	C	C	C	G	G	T	T	G	G	C	C	T	T	G	G	G	G	G	G	G	G	G	G	C	C	G	G	T	T	A	A	G	G	A	A	G	G	T	T	A	A	A	A	C	C	A	A	G	G	G	G	C	C	G	G	G	G	A	A	T	T	G	G	A	A	C	C	G	G	G	G	A	A	C	C	C	C	A	A	C	C	G	G	C	C	G	G	C	C	C	C	C	C	G	G	C	C	A	A	C	C	G	G	G	G	C	C	A	A	G	G	A	A	G	G	A	A	T	T	C	C	C	C	C	C	G	G	G	G	C	C	G	G	G	G	G	G	T	T	G	G	T	T	G	G	C	C	A	A	C	C	A	A	C	C	C	C	T	T	G	G	A	A	A	A	A	A	G	G	C	C	A	A	C	C	C	C	T	T	G	G	G	G	C	C	G	G	A	A	G	G	A	A	T	T	A	A	G	G	G	G	G	G	C	C	C	C	C	C	C	C	A	A	C	C	G	G	T	T	A	A	C	C	C	C	C	C	T	T	G	G	G	G	A	A	C	C	A	A	A	A	G	G	C	C	C	C	G	G	G	G	T	T	A	A	C	C	G	G	A	A	A	A	G	G	T	T	C	C	A	A	C	C	G	A	T	T	T	T	G	G	A	A	NA	NA	T	T	A	A	G	G	C	C	T	T	T	T	G	G	T	T	A	A	C	C	C	C	G	G	T	T	G	G	G	G	T	T	A	A	C	C	G	G	G	G	C	C	A	A	C	C	G	G	C	C	G	G	C	C	C	C	T	T	C	C	G	G	A	A	C	C	T	T	C	C	T	T	T	T	G	G	T	T	G	G	C	C	G	G	C	C	A	A	G	G	C	C	G	G	G	G	G	G	A	A	C	C	C	C	A	A	G	G	G	G	T	T	C	C	A	A	G	G	T	T	A	A	C	C	T	T	T	T	A	A	G	G	T	T	C	T	T	T	T	T	C	C	G	G	A	A	T	T	C	C	A	A	A	A	A	A	C	C	G	G	C	C	A	A	A	A	A	A	C	C	A	A	G	G	C	C	G	G	C	C	G	G	G	G	G	G	G	G	G	G	T	T	T	T	T	T	C	C	A	A	G	G	NA	NA	C	C	G	G	A	A	C	C	C	C	T	T	T	T	T	T	C	C	C	C	C	C	G	G	G	G	C	C	A	A	G	G	A	A	C	C	C	C	C	C	T	T	A	A	C	C	C	C	C	C	A	A	G	G	A	A	T	T	G	G	G	G	T	T	A	A	A	A	A	A	G	G	T	T	T	T	A	A	G	G	A	A	G	G	G	G	A	A	A	A	C	C	G	G	G	G	A	A	G	G	T	T	A	A	G	G	A	A	T	T	T	T	A	A	C	C	C	C	T	T	C	C	G	G	C	C	G	G	G	G	C	C	T	T	C	C	C	C	G	G	C	C	T	T	C	C	A	A	G	G	T	T	G	G	G	G	A	A	G	G	C	C	T	T	T	T	G	G	T	T	C	C	T	T	A	A	G	G	T	T	A	A	C	C	C	C	C	C	C	C	C	C	T	T	T	T	G	G	G	G	C	C	T	T	T	T	T	T	G	G	G	G	G	G	C	C	G	G	A	A	G	G	G	G	A	A	G	G	G	G	C	C	G	G	C	C	A	A	C	C	T	T	T	T	T	T	A	A	T	T	C	C	G	G	C	C	A	A	C	C	G	G	A	A	G	G	G	G	C	C	A	A	G	G	G	G	A	A	T	T	C	C	T	T	C	C	G	G	A	A	T	T	A	A	G	G	G	G	T	T	C	C	A	A	T	T	A	A	C	C	C	C	G	G	G	G	A	A	G	G	T	T	C	C	T	T	C	C	A	A	T	T	C	C	G	G	C	C	C	C	G	G	C	C	T	T	G	G	C	C	C	C	T	T	G	G	T	T	C	C	A	A	G	G	T	T	A	A	G	G	T	T	G	G	T	T	C	C	T	T	G	G	G	G	C	C	G	G	A	A	T	T	A	A	C	C	G	G	A	A	G	G	C	C	A	A	G	G	C	C	A	A	A	A	A	A	A	A	A	A	A	A	T	T	A	A	T	T	C	C	G	G	A	A	A	A	G	G	G	G	T	T	C	C	G	G	G	G	C	C	G	G	A	A	G	G	C	C	T	T	T	T	C	C	C	C	C	C	G	G	G	G	G	G	G	G	C	C	T	T	G	G	NA	NA	G	G	C	C	G	G	T	T	T	T	C	C	C	C	C	C	G	G	G	G	C	C	C	C	G	G	C	C	G	G	G	G	T	T	A	A	C	C	G	G	C	C	T	T	T	T	A	A	T	T	C	C	C	C	A	A	C	C	T	T	C	C	C	C	G	G	G	G	G	G	A	A	T	T	G	G	C	C	G	G	T	T	A	A	C	C	A	A	T	T	T	T	G	G	C	C	A	A	G	G	T	T	G	G	T	T	G	G	T	T	T	T	G	G	G	G	A	A	G	G	A	A	A	A	C	C	G	G	T	T	C	C	T	T	G	G	A	A	C	C	T	T	C	C	G	G	T	T	A	A	G	G	T	T	T	T	C	C	C	C	T	T	G	G	NA	NA	C	C	C	C	T	T	C	C	C	C	C	C	C	C	A	A	C	C	A	A	C	C	C	C	A	A	G	G	A	A	A	A	T	T	C	C	G	G	G	G	C	C	T	T	G	G	T	T	G	G	G	G	C	C	C	C	A	A	T	T	G	G	G	G	A	A	T	T	T	T	A	A	T	T	G	G	C	C	G	G	T	T	C	C	G	G	G	G	A	A	C	C	G	G	A	A	G	G	C	C	G	G	G	G	C	C	C	C	T	T	C	C	C	C	T	T	G	G	A	A	A	A	C	C	T	T	T	T	T	T	G	G	G	G	C	C	G	G	A	A	G	G	C	C	T	T	C	C	C	C	T	T	A	A	C	C	A	A	T	T	T	T	C	C	A	A	G	G	T	T	A	A	C	C	G	G	A	A	C	C	C	C	G	G	C	C	A	A	G	G	C	C	A	A	C	C	A	A	C	C	C	C	T	T	A	A	C	C	C	C	G	G	G	G	G	G	A	A	A	A	C	C	G	G	T	T	T	T	T	T	T	T	G	G	G	G	T	T	G	G	A	A	G	G	G	G	C	C	G	G	G	G	G	G	T	T	A	A	A	A	G	G	C	C	G	G	T	T	G	G	G	G	A	A	C	C	G	G	C	C	C	C	G	G	G	G	T	T	C	C	C	C	A	A	C	C	C	C	G	G	G	G	T	T	T	T	C	C	T	T	A	A	C	C	A	A	G	G	NA	NA	T	T	A	A	A	A	A	A	C	C	C	C	C	C	C	C	A	A	A	A	A	A	C	C	C	C	A	A	C	C	G	G	C	C	A	A	T	T	C	C	T	T	T	T	A	A	T	T	C	C	T	T	A	A	C	C	A	A	A	A	T	T	G	G	C	C	T	T	G	G	G	G	C	C	T	T	T	T	C	C	A	A	C	C	C	C	T	T	A	A	C	C	T	T	C	C	T	T	G	G	T	T	A	A	C	C	T	T	T	T	C	C	C	C	T	T	T	T	C	C	C	C	C	C	C	C	A	A	G	G	T	C	C	C	T	T	A	A	C	C	T	T	C	C	C	C	A	A	G	G	T	T	T	T	G	G	T	T	C	C	T	T	T	T	A	A	T	T	A	A	G	G	T	T	G	G	C	C	T	T	G	G	G	G	A	A	G	A	T	T	A	A	G	G	A	A	G	G	T	T	G	G	T	T	C	C	G	G	C	C	G	G	G	G	C	C	T	T	T	T	T	T	A	A	T	T	C	C	NA	NA	C	C	G	G	T	T	C	C	A	A	G	G	A	A	T	T	T	T	G	G	C	C	A	A	C	C	G	G	T	T	A	A	C	C	A	A	G	G	T	T	G	G	C	C	G	G	T	T	NA	NA	T	T	T	T	A	A	C	C	C	C	C	C	A	A	G	G	G	G	C	C	A	A	C	C	A	A	C	C	T	T	G	G	C	C	T	T	T	T	A	A	T	T	T	T	A	A	G	G	T	T	T	T	G	G	G	G	A	A	C	C	A	A	A	A	T	T	T	T	T	T	T	T	G	G	C	C	G	G	T	T	T	T	G	G	A	A	C	C	G	G	A	A	T	T	C	C	A	A	T	T	C	C	T	T	C	C	A	A	A	A	G	G	G	G	C	C	G	G	T	T	A	A	A	A	G	G	C	C	T	T	C	C	G	G	C	C	C	C	C	C	G	G	C	C	A	A	A	A	T	T	C	C	C	C	G	G	A	A	C	C	G	G	A	A	G	G	C	C	C	C	T	T	A	A	T	T	C	C	A	A	C	C	G	G	A	A	G	G	A	A	G	G	C	C	G	G	C	C	G	G	C	C	A	A	T	T	A	A	G	G	G	G	C	C	C	C	C	C	A	A	C	C	C	C	G	G	C	C	C	C	T	T	G	G	A	A	C	C	T	T	T	T	A	A	A	A	G	G	C	C	C	C	T	T	T	T	T	T	T	T	A	A	A	A	C	C	C	C	A	A	T	T	A	A	G	G	G	G	T	T	G	G	G	G	T	T	G	G	G	G	T	T	T	T	A	A	C	C	A	A	C	C	C	C	G	G	C	C	A	A	C	C	A	A	G	G	T	T	C	C	C	C	G	G	T	T	T	T	C	C	T	T	G	G	T	T	T	T	C	C	T	T	C	C	C	C	C	C	T	T	C	C	C	C	T	T	A	A	A	A	T	T	T	T	T	T	G	G	A	A	C	C	A	A	A	A	C	C	G	G	C	C	G	G	G	G	C	C	T	T	C	C	A	A	G	G	T	T	A	A	T	T	A	A	C	C	C	C	A	A	T	T	C	C	T	T	C	C	T	T	C	C	G	G	G	G	C	C	T	T	G	G	T	T	C	C	G	G	A	A	A	A	T	T	G	G	T	T	G	G	G	G	G	G	G	G	A	A	A	A	A	A	T	T	T	T	G	G	A	A	C	C	T	T	C	C	T	T	T	T	G	G	C	C	T	T	C	C	C	C	A	A	G	G	T	T	C	C	C	C	G	G	G	G	A	A	C	C	G	G	G	G	G	G	C	C	G	G	T	T	T	T	A	A	C	C	C	C	G	G	G	G	G	G	T	T	G	G	C	C	G	G	T	T	T	T	G	G	C	C	T	T	A	A	T	T	T	T	C	C	T	T	A	A	G	G	C	C	A	A	T	T	G	G	A	A	T	T	C	C	A	A	C	C	T	T	C	C	C	C	T	T	A	A	A	A	A	A	T	T	C	C	C	C	A	A	G	G	G	G	G	G	A	A	T	T	G	G	G	G	A	A	T	T	NA	NA	A	A	T	T	A	A	A	A	T	T	A	A	A	A	A	A	T	T	NA	NA	G	G	A	A	A	A	A	A	G	G	G	G	C	C	T	T	T	T	C	C	C	C	T	T	A	A	C	C	G	G	G	G	G	G	G	G	C	C	C	C	C	C	T	T	G	G	T	T	C	C	A	A	A	A	A	A	G	G	T	T	C	C	A	A	G	G	A	A	C	C	C	C	C	C	G	G	C	C	C	C	G	G	G	G	A	A	T	T	G	G	G	G	C	C	A	A	A	A	C	C	NA	NA	T	T	T	T	T	T	G	G	G	G	T	T	C	C	C	C	C	C	C	C	C	C	C	C	A	A	C	C	T	T	T	T	A	A	A	A	C	C	T	T	C	C	G	G	G	G	G	G	T	T	A	A	C	C	T	T	A	A	T	T	A	A	C	C	C	C	T	T	C	C	C	C	T	T	A	A	G	G	A	A	C	C	C	C	G	G	A	A	A	A	C	C	T	T	G	G	C	C	A	A	T	T	T	T	A	A	T	A	A	A	A	A	C	C	T	T	T	T	G	G	C	C	G	G	T	T	C	C	A	A	A	A	A	A	C	C	G	G	A	A	G	G	C	C	A	A	T	T	T	T	T	T	A	A	G	G	A	A	A	A	C	C	A	A	A	A	G	G	A	A	A	A	A	A	T	T	G	G	G	G	A	T	C	C	A	A	G	G	C	C	G	G	T	T	G	G	C	C	G	G	C	C	C	C	C	C	A	A	C	C	T	T	G	G	C	C	T	T	T	T	NA	NA	G	G	G	G	A	A	C	C	T	T	G	G	T	T	C	C	G	G	G	G	G	G	C	C	C	C	A	A	T	T	C	C	T	T	T	T	A	A	G	G	T	T	T	T	G	G	T	T	G	G	T	T	G	G	G	G	A	A	T	T	A	A	G	G	T	T	T	T	T	T	C	C	T	T	C	C	C	C	T	T	C	C	G	G	G	G	G	G	C	C	T	T	T	T	C	C	A	A	C	C	T	T	A	A	G	G	A	A	T	T	A	A	C	C	T	T	C	C	G	G	G	G	C	C	C	C	C	C	G	G	A	A	G	G	T	T	A	A	A	A	A	A	G	G	T	T	G	G	C	C	C	C	C	C	G	G	A	A	C	C	T	T	C	C	G	G	T	T	C	C	G	G	G	G	C	C	A	A	C	C	A	A	C	C	T	T	A	A	C	C	T	T	C	C	C	C	A	A	C	C	A	A	C	C	C	C	G	G	G	G	G	G	C	C	A	A	G	G	G	G	C	C	C	C	C	C	G	G	T	T	T	T	G	G	A	A	C	C	T	T	G	G	C	C	C	C	G	G	C	C	G	G	C	C	C	C	C	C	T	T	T	T	C	C	T	T	C	C	G	G	T	T	C	C	G	G	C	C	T	T	C	C	T	T	G	G	T	T	T	T	C	C	G	G	C	C	A	A	T	T	C	C	A	A	C	C	C	C	C	C	C	C	T	T	T	T	A	A	G	G	C	C	C	C	C	C	G	G	A	A	G	G	G	G	T	T	T	T	A	A	A	A	A	A	C	C	A	A	C	C	C	C	G	G	C	C	G	G	G	G	A	A	T	T	C	C	T	T	A	A	C	C	T	T	C	T	T	T	G	G	G	G	A	A	G	G	C	C	G	G	G	G	C	C	C	C	G	G	T	T	T	T	G	G	C	C	C	C	T	T	G	G	C	C	T	T	C	C	A	A	C	C	A	A	G	G	C	C	C	C	C	C	C	C	G	G	A	A	C	C	T	T	C	C	G	G	A	A	C	C	A	A	C	C	A	A	A	A	G	G	G	G	A	A	C	C	A	A	T	T	C	C	T	T	C	C	C	C	G	G	G	G	T	T	A	A	G	G	G	G	A	A	G	G	C	C	G	G	C	C	G	G	C	C	T	T	C	C	C	C	T	T	C	C	G	G	C	C	A	A	C	C	G	G	A	A	G	G	C	C	G	G	G	G	C	C	T	T	G	G	G	G	C	C	G	G	G	G	A	A	T	T	C	C	C	C	G	G	A	A	A	A	NA	NA	C	C	G	G	C	C	C	C	T	T	C	C	A	A	T	T	G	G	G	G	T	T	G	G	C	C	G	G	A	A	T	T	G	G	G	G	G	G	G	G	T	T	C	C	C	C	C	C	T	T	C	C	C	C	C	C	A	A	T	T	C	C	A	A	T	T	T	T	T	T	G	G	C	C	T	T	C	C	C	C	T	T	T	T	C	C	G	G	C	C	G	G	G	G	G	G	T	T	T	T	A	A	A	A	T	T	A	A	T	T	G	G	C	C	C	C	C	C	C	C	G	G	G	G	C	C	C	C	C	C	C	C	C	C	C	C	G	G	G	G	C	C	A	A	G	G	G	G	C	C	A	A	G	G	T	T	A	A	C	C	A	A	C	C	C	C	C	C	C	C	T	T	C	C	T	T	C	C	G	G	A	A	C	C	G	G	C	C	A	A	A	A	G	G	T	T	A	A	A	A	G	G	C	C	G	G	G	G	C	C	T	T	G	G	G	G	A	A	C	C	G	G	T	T	A	A	T	T	C	C	C	C	G	G	C	C	G	G	C	C	G	G	C	C	T	T	A	A	T	T	G	G	T	T	T	T	C	C	A	A	A	A	G	G	C	C	T	T	C	C	C	C	T	T	C	C	C	C	T	T	C	C	C	C	C	C	T	T	T	T	G	G	T	T	G	G	T	T	A	A	G	G	T	T	T	T	A	A	G	G	C	C	A	A	C	C	NA	NA	C	C	A	A	A	A	G	G	NA	NA	T	C	G	G	C	C	C	C	C	C	T	T	A	A	A	A	T	T	G	G	C	C	C	C	T	T	A	A	C	C	C	C	C	C	G	G	G	G	C	C	G	G	C	C	C	C	C	C	A	A	A	A	C	C	T	T	G	G	C	C	C	C	G	G	C	C	T	T	A	A	G	G	A	A	G	G	T	T	G	G	A	A	C	C	C	C	A	A	G	G	T	T	G	G	G	G	C	C	A	A	T	T	T	T	C	C	C	C	T	T	G	G	G	G	G	G	C	C	G	G	C	C	T	T	C	C	C	C	A	A	G	G	C	C	T	T	G	G	G	G	C	C	C	C	A	A	C	C	T	T	C	C	T	T	C	C	G	G	G	G	A	A	C	C	G	G	A	A	A	A	A	A	G	G	T	T	G	G	C	C	A	A	C	C	G	G	T	T	A	A	G	G	C	C	G	G	C	C	A	A	C	C	C	C	C	C	T	T	C	C	C	C	G	G	T	T	C	C	G	G	G	G	C	C	C	C	G	G	G	G	C	C	T	T	G	G	T	T	G	G	A	A	T	T	T	T	T	T	A	A	T	T	G	G	A	A	A	A	C	C	G	G	G	G	T	T	A	A	C	C	A	A	G	G	C	C	C	C	G	G	A	A	G	G	G	G	A	A	T	T	G	G	G	G	A	A	T	T	C	C	T	T	C	C	G	G	C	C	G	G	G	G	C	C	G	G	A	A	C	C	C	C	T	T	A	A	C	C	A	A	A	A	C	C	T	T	A	A	C	C	A	A	A	A	T	T	T	T	T	T	C	C	C	C	C	C	T	T	C	C	C	C	C	C	T	T	G	G	T	T	G	G	A	A	T	T	C	C	A	A	T	T	C	C	A	A	A	A	C	C	T	T	A	A	G	G	C	C	A	G	G	A	T	C	C	C	C	C	G	G	A	A	C	C	C	C	C	C	G	T	C	C	C	T	A	T	T	T	G	G	A	G	A	A	C	C	T	T	T	T	T	T	A	C	T	T	G	A	C	T	NA	NA	T	C	A	G	C	T	G	G	C	C	T	C	T	T	C	G	G	G	C	C	C	C	C	C	G	A	G	A	G	G	G	G	T	T	C	C	NA	NA	A	A	G	G	C	T	T	T	A	G	T	T	T	C	T	A	G	G	A	A	G	G	A	A	C	C	T	T	C	T	A	A	T	T	T	A	C	T	G	G	G	A	NA	NA	C	G	A	A	C	C	T	T	T	T	T	T	C	G	C	T	T	T	C	C	C	A	C	T	C	C	A	G	A	A	C	C	NA	NA	T	A	NA	NA	T	T	C	G	C	A	C	G	T	T	C	A	T	T	T	T	A	G	G	A	C	C	A	G	C	C	T	T	C	T	C	C	G	A	C	C	T	T	A	T	T	T	G	T	C	C	C	T	G	G	A	G	G	A	T	T	A	A	C	C	C	C	A	C	G	G	G	G	T	C	G	G	G	A	C	T	C	C	T	C	T	T	C	C	NA	NA	A	G	C	T	A	A	A	A	T	T	T	A	T	C	C	C	G	G	A	T	C	T	T	G	C	A	T	T	T	T	T	T	T	T	C	C	A	A	A	G	A	A	A	G	C	G	G	A	T	G	T	A	G	G	C	C	C	T	G	C	A	G	C	T	G	G	G	A	C	T	NA	NA	A	G	G	G	G	G	T	T	C	T	C	C	A	A	G	G	A	G	G	G	T	C	G	G	T	A	G	A	C	G	C	C	G	G	NA	NA	C	C	A	T	A	T	C	G	A	G	T	T	A	A	T	T	C	C	C	C	T	T	C	C	T	T	T	T	G	G	G	G	G	G	C	T	G	G	T	T	G	G	C	T	T	T	G	G	A	A	C	T	G	G	A	A	G	G	G	G	G	G	T	T	C	G	G	A	A	A	A	A	C	C	G	T	C	C	C	T	T	T	C	C	G	G	NA	NA	G	G	G	G	C	C	G	G	T	A	G	A	G	G	A	A	A	G	T	T	G	G	G	G	G	A	C	C	G	G	A	A	A	G	T	T	C	C	T	T	C	C	C	C	T	T	A	C	T	C	G	G	C	T	T	T	A	A	T	G	G	A	C	C	A	C	C	C	C	C	A	T	G	A	A	G	G	G	T	T	NA	NA	G	T	G	G	A	G	T	A	G	G	G	T	C	C	C	C	C	T	A	G	A	G	A	T	T	A	G	C	T	C	T	T	NA	NA	G	G	C	T	C	T	G	G	G	T	C	T	A	A	C	C	G	A	C	C	T	T	A	A	G	A	C	C	T	C	C	C	G	G	A	A	T	T	G	A	T	T	NA	NA	C	C	C	T	G	A	C	C	G	G	C	C	A	C	NA	NA	G	A	C	C	C	T	C	T	T	C	NA	NA	A	A	G	A	T	G	A	A	A	A	A	G	C	T	A	C	A	A	C	A	T	G	T	C	G	G	G	G	G	G	A	A	G	C	G	G	A	G	A	A	G	G	A	G	A	G	C	T	G	G	C	C	A	T	A	T	A	A	G	A	G	T	C	C	G	G	A	G	C	A	T	C	A	A	G	G	C	C	A	A	A	A	C	G	T	T	A	A	T	T	G	A	G	A	A	A	T	A	C	C	C	C	T	T	C	C	C	A	C	C	T	G	C	C	T	C	C	T	G	G	C	T	C	A	A	G	C	G	C	T	NA	NA	G	C	G	G	A	G	C	T	A	G	C	C	C	C	T	C	C	T	C	C	C	C	C	T	NA	NA	T	C	T	G	T	C	G	T	C	T	T	C	A	A	T	T	C	C	A	G	T	C	C	T	C	C	C	C	C	C	NA	NA	T	A	C	T	C	A	C	T	A	G	C	G	T	C	C	C	T	G	C	T	C	T	G	G	C	C	T	A	A	A	G	G	C	T	A	A	NA	NA	C	T	G	G	G	G	G	G	G	G	T	T	A	A	A	A	G	A	G	G	C	T	T	C	T	C	T	T	C	T	G	A	C	C	G	G	T	A	G	G	T	T	G	A	C	C	T	G	G	G	C	C	C	C	A	A	G	G	A	A	G	G	G	A	A	G	G	A	G	G	C	C	C	C	T	C	C	C	A	A	G	G	G	A	C	T	G	G	C	T	T	G	A	A	G	G	T	T	C	T	G	G	A	A	C	A	C	G	T	G	G	C	A	T	T	T	A	G	G	G	T	A	T	T	C	T	G	A	A	A	T	T	G	G	G	G	G	G	G	G	C	A	A	G	G	T	T	C	G	G	T	C	A	A	G	G	A	A	C	T	C	C	NA	NA	T	T	G	G	G	A	C	A	T	C	G	G	A	G	C	T	C	C	T	C	T	T	A	G	C	T	T	C	T	G	T	T	G	G	C	C	G	G	G	A	A	A	A	A	T	C	G	G	T	T	C	T	C	C	A	G	G	G	T	T	T	C	C	C	C	T	T	C	A	G	T	T	C	C	T	T	G	A	C	C	T	T	T	A	C	C	T	T	T	T	A	A	G	G	G	G	C	C	T	C	C	C	T	G	A	A	C	C	G	A	G	G	G	G	G	G	G	A	G	G	A	G	C	T	T	C	G	A	A	A	C	C	G	A	T	T	C	T	G	G	A	C	C	C	G	G	C	C	A	G	G	A	C	A	C	C	C	C	A	A	G	G	G	A	T	A	G	A	G	G	A	A	T	T	C	C	G	A	G	A	G	A	A	A	A	G	T	G	C	T	C	C	G	G	T	T	A	G	NA	NA	A	A	G	A	T	T	G	G	A	G	T	T	C	C	T	C	G	A	G	A	G	C	G	A	T	T	C	C	C	C	A	G	A	A	G	T	T	T	A	T	A	A	A	G	A	G	T	T	C	G	C	T	A	G	C	C	T	T	T	T	C	A	G	G	G	G	C	T	G	G	G	G	A	A	G	G	T	T	A	A	C	T	T	T	G	G	C	C	G	G	G	G	T	G	NA	NA	A	G	T	T	A	A	G	A	T	G	A	G	C	C	C	C	A	A	A	G	T	T	C	T	T	A	A	A	G	G	C	C	A	G	C	C	A	A	A	A	T	C	A	A	G	A	C	A	C	T	A	G	C	C	A	A	C	C	G	G	T	T	NA	NA	C	C	A	G	G	A	C	T	G	G	A	A	A	A	T	T	NA	NA	G	G	G	G	A	A	G	G	C	T	C	T	G	G	T	G	C	C	A	C	T	T	T	T	T	T	G	G	C	C	T	T	T	T	G	G	C	G	A	A	T	A	C	C	A	A	T	C	A	G	G	G	G	G	C	A	G	G	C	C	C	C	C	C	A	A	G	G	C	C	G	G	T	T	C	C	C	T	C	C	NA	NA	G	G	T	C	A	T	A	A	C	C	G	G	C	T	C	T	C	C	C	C	C	C	C	C	C	C	A	A	T	T	C	C	A	T	A	G	NA	NA	C	C	A	T	G	G	A	A	T	T	NA	NA	G	A	T	T	C	C	C	T	C	C	G	G	C	T	T	T	A	G	NA	NA	A	A	T	T	C	C	G	A	G	G	A	A	A	C	A	A	A	A	G	A	C	T	A	A	G	T	T	T	C	T	A	A	A	G	C	T	G	G	C	C	T	C	C	C	G	G	A	G	A	A	C	C	C	C	G	G	C	C	G	G	G	G	NA	NA	A	T	C	C	G	G	G	A	G	G	A	T	A	G	G	G	T	T	C	G	G	G	A	A	C	C	T	T	G	G	G	G	A	C	C	C	G	A	C	T	T	C	C	C	A	A	C	C	G	G	NA	NA	G	G	C	C	T	T	C	T	G	A	NA	NA	C	C	C	C	G	G	G	G	G	G	C	T	G	A	C	C	G	G	A	A	G	G	T	T	C	T	C	C	G	G	T	T	T	T	C	C	C	C	NA	NA	C	T	T	T	T	A	T	T	G	G	A	A	T	T	C	A	NA	NA	G	G	G	G	A	A	A	A	G	G	G	G	NA	NA	G	G	NA	NA	G	A	G	G	G	G	C	C	A	A	T	T	C	C	G	A	A	G	NA	NA	C	C	A	A	G	G	G	A	G	G	C	T	C	T	C	T	G	G	NA	NA	A	A	A	A	G	G	T	C	G	G	C	C	G	G	A	A	G	A	C	G	C	C	T	T	G	G	NA	NA	G	G	G	G	T	C	T	T	A	G	A	A	T	T	C	C	C	C	G	G	C	T	C	C	A	A	NA	NA	G	G	A	G	C	C	A	G	C	T	G	G	C	C	T	C	A	G	C	C	C	C	T	C	T	T	G	G	A	A	G	G	C	T	T	C	C	C	C	C	G	A	A	C	C	T	G	G	G	A	C	C	A	A	C	C	T	C	A	A	A	G	A	G	T	C	G	G	C	T	G	A	T	T	C	G	A	A	G	A	A	G	A	A	A	T	C	C	A	A	A	A	C	T	G	G	C	C	NA	NA	T	T	A	A	A	A	T	T	C	C	C	C	C	C	A	T	C	C	G	A	C	C	G	G	A	A	C	T	G	A	T	C	A	G	G	C	T	T	A	A	A	G	G	A	G	G	C	C	G	T	C	C	A	G	C	C	T	T	G	G	T	C	C	C	G	G	G	A	T	C	C	C	NA	NA	C	C	C	T	G	G	A	A	A	G	C	C	G	G	G	G	C	C	G	G	A	C	A	A	A	G	G	G	A	A	T	T	A	C	C	T	A	A	C	C	A	C	C	C	G	G	C	T	T	C	G	G	NA	NA	C	C	T	T	G	G	A	C	A	A	A	A	C	C	C	C	C	C	G	G	T	T	A	G	A	A	C	C	C	C	T	C	A	G	C	C	G	G	T	C	T	C	A	A	T	G	C	C	G	G	C	C	G	G	G	G	T	G	C	T	C	C	T	T	A	G	T	C	C	C	G	G	G	G	G	G	C	C	A	A	T	G	C	C	T	T	G	G	G	G	C	G	C	A	G	G	C	T	C	C	C	C	T	T	A	A	C	C	T	T	G	G	G	C	G	G	T	T	G	G	A	A	G	C	T	T	A	G	G	G	A	A	T	C	C	T	G	A	C	C	C	A	A	A	A	A	T	G	C	C	C	T	A	A	G	G	A	A	G	G	G	G	A	A	A	C	NA	NA	G	G	A	A	C	C	A	G	T	T	G	G	C	C	A	A	G	G	G	A	C	C	C	A	A	G	T	T	A	A	G	A	A	G	G	A	C	C	C	C	A	A	A	A	A	A	G	G	C	C	T	T	A	A	G	G	G	G	T	T	T	T	G	G	C	C	G	G	G	G	A	A	T	T	C	C	T	T	C	C	A	A	G	G	C	C	C	C	T	T	G	G	G	G	G	G	C	C	C	C	T	T	C	C	G	G	A	A	G	G	G	G	C	C	C	C	C	C	A	A	A	A	G	G	A	A	C	C	G	G	G	G	A	A	A	A	G	G	C	C	G	G	T	T	C	C	T	T	T	T	C	C	G	G	T	T	A	A	C	C	C	C	C	C	A	A	T	T	C	C	A	A	G	G	G	G	C	C	A	A	G	G	A	A	G	G	G	G	T	T	G	G	T	T	T	T	C	C	C	C	A	A	T	T	C	C	G	G	C	C	C	C	T	T	G	G	T	T	G	G	A	A	T	T	NA	NA	G	G	G	G	A	A	A	A	G	G	C	C	T	T	C	C	C	C	C	C	C	C	T	T	G	G	T	T	C	C	G	G	A	A	T	T	C	C	A	A	G	G	G	G	C	C	T	T	C	C	C	C	G	G	A	A	C	C	T	T	C	C	G	G	C	C	T	T	G	G	C	C	T	T	C	C	G	G	T	T	G	G	G	G	A	A	T	T	C	C	A	A	A	A	G	G	G	G	G	G	A	A	C	C	G	G	T	T	C	C	C	C	C	C	G	G	A	A	G	G	G	G	T	T	G	G	G	G	T	T	C	C	A	A	G	G	G	G	G	G	T	T	A	A	T	T	T	T	T	T	NA	NA	G	G	C	C	C	C	T	T	G	G	T	T	G	G	C	C	C	C	C	C	A	A	T	T	T	T	T	T	C	C	G	G	T	T	T	T	G	G	G	G	C	C	G	G	G	G	C	C	G	G	G	G	A	A	A	A	C	C	C	C	A	A	C	C	C	C	T	T	G	G	T	T	G	G	C	C	T	T	C	C	G	G	T	T	C	C	C	C	T	T	A	A	A	A	G	G	G	G	T	T	C	C	C	C	G	G	T	T	C	C	A	A	A	A	A	A	C	C	G	G	G	G	C	C	A	A	G	G	C	C	A	A	T	T	A	A	T	T	T	T	G	G	T	T	T	T	C	C	G	G	T	T	C	C	T	T	A	A	C	C	G	G	G	G	G	G	A	A	C	C	C	C	C	C	A	A	G	G	G	G	C	C	C	C	G	G	A	A	C	C	C	C	G	G	G	G	C	C	C	C	C	C	G	G	A	A	G	G	T	T	G	G	C	C	G	G	G	G	T	T	G	G	T	T	C	C	A	A	T	T	G	G	G	G	G	G	C	C	A	A	A	A	C	C	G	G	G	G	A	A	C	C	A	A	T	T	T	T	A	A	G	G	A	A	C	C	T	T	A	A	G	G	C	C	T	T	C	C	A	A	T	T	C	C	T	T	G	G	G	G	G	G	A	A	C	C	A	A	C	C	T	T	G	G	T	T	G	G	A	A	C	C	C	C	C	C	C	C	G	G	T	T	C	C	T	T	C	C	A	A	T	T	G	G	A	A	G	G	T	T	A	A	T	T	C	C	C	C	C	C	G	G	T	T	T	T	C	C	G	G	C	C	G	G	G	G	A	A	A	A	G	G	T	T	A	A	C	C	C	C	G	G	A	A	C	C	NA	NA	A	A	C	C	A	A	C	C	T	T	C	C	G	G	G	G	C	C	C	C	T	T	C	C	G	G	C	C	T	T	A	A	C	C	C	C	G	G	C	C	T	T	A	A	C	C	G	G	A	A	G	G	C	C	A	A	T	T	G	G	A	A	G	G	A	A	A	A	T	T	G	G	C	C	C	C	A	A	C	C	G	G	C	C	A	A	C	C	T	T	T	T	A	A	C	C	C	C	G	G	T	T	A	A	G	G	A	A	G	G	T	T	G	G	C	C	G	G	A	A	T	T	T	T	A	A	A	A	T	T	T	T	G	G	G	G	G	G	A	A	A	A	C	C	T	T	C	C	T	T	C	C	A	A	C	C	G	G	T	T	C	C	G	G	G	G	C	C	A	A	G	G	A	A	C	C	A	A	G	G	G	G	A	A	G	G	T	T	A	A	A	A	G	G	T	T	G	G	G	G	C	C	T	T	A	A	T	T	A	A	T	T	C	C	A	A	C	C	G	G	T	T	C	C	T	T	G	G	A	A	T	T	G	G	G	G	T	T	T	T	C	C	A	A	G	G	G	G	C	C	A	A	A	A	G	G	C	C	T	T	G	G	C	C	C	C	C	C	C	C	A	A	T	T	G	G	C	C	T	T	C	C	C	C	C	C	T	T	T	T	C	C	A	A	T	T	G	G	C	C	T	T	C	C	C	C	C	C	A	A	C	C	C	C	G	G	G	G	A	A	T	T	C	C	T	T	T	T	T	T	G	G	G	G	T	T	G	G	T	T	A	A	T	T	G	G	A	A	C	C	G	G	C	C	A	A	A	A	C	C	A	A	T	T	C	C	C	C	A	A	T	T	A	A	T	T	C	C	C	C	A	A	T	T	C	C	G	G	C	C	T	T	C	C	A	A	T	T	C	C	T	T	T	T	T	T	A	A	C	C	A	A	A	A	G	G	G	G	A	A	A	A	T	T	C	C	C	C	T	T	G	G	T	T	G	G	A	A	C	C	G	G	A	A	A	A	A	A	G	G	G	G	C	C	C	C	C	C	G	G	G	G	C	C	G	G	C	C	A	A	C	C	C	C	C	C	T	T	C	C	G	G	A	A	T	T	T	T	A	A	A	A	T	T	T	T	G	G	A	A	A	A	T	T	C	C	T	T	A	A	A	A	G	G	C	C	C	C	C	C	A	A	A	A	C	C	G	G	C	C	G	G	C	C	G	G	T	T	C	C	T	T	C	C	A	A	G	G	A	A	A	A	T	T	C	C	T	T	C	C	G	G	A	A	T	T	C	C	G	G	T	T	G	G	G	G	C	C	C	C	G	G	T	T	A	A	A	A	C	C	G	G	G	G	G	G	C	C	T	T	G	G	G	G	C	C	G	G	A	A	T	T	G	G	T	T	C	C	T	T	C	C	T	T	A	A	C	C	G	G	G	G	G	G	A	A	G	G	T	T	C	C	C	C	T	T	A	A	T	T	G	G	G	G	C	C	G	G	C	C	C	C	T	T	G	G	T	T	C	C	T	T	A	A	G	G	A	A	C	C	A	A	A	A	C	C	C	C	A	A	C	C	A	A	C	C	C	C	G	G	G	G	G	G	G	G	T	T	A	A	A	A	G	G	T	T	A	A	A	A	G	G	G	G	C	C	C	C	C	C	C	C	C	C	C	C	C	C	G	G	T	T	T	T	C	C	A	A	A	A	A	A	G	G	A	A	G	G	C	C	A	A	T	T	T	T	T	T	A	A	C	C	A	A	C	C	G	G	A	A	C	C	A	A	G	G	T	T	T	T	C	C	C	C	T	T	G	G	A	A	A	A	G	G	G	G	C	C	C	C	T	T	C	C	A	A	G	G	G	G	C	C	C	C	A	A	G	G	C	C	C	C	A	A	T	T	G	G	C	C	C	C	C	C	A	A	T	T	A	A	G	G	C	C	C	C	G	G	C	C	G	G	C	C	A	A	T	T	G	G	A	A	T	T	T	T	C	C	G	G	C	C	A	A	T	T	A	A	A	A	C	C	T	T	A	A	C	C	C	C	G	G	T	T	G	G	G	G	G	G	A	A	C	C	T	T	G	G	A	A	A	A	T	T	T	T	T	T	A	A	G	G	A	A	G	G	A	A	C	C	A	A	T	T	A	A	A	A	C	C	G	G	A	A	C	C	A	A	C	C	C	C	G	G	A	A	T	T	C	C	G	G	G	G	C	C	G	G	G	G	C	C	G	G	C	C	C	C	G	G	C	C	A	A	G	G	C	C	G	G	G	G	G	G	G	G	C	C	A	A	T	T	G	G	C	C	G	G	T	T	G	G	C	C	C	C	A	A	T	T	T	T	C	C	A	A	C	C	G	G	A	A	G	G	C	C	T	T	T	T	A	A	G	G	A	A	C	C	A	A	T	T	G	G	G	G	A	A	C	C	C	C	T	T	G	G	A	A	A	A	C	C	T	T	G	G	G	G	T	T	C	C	C	C	A	A	G	G	G	G	A	A	G	G	G	G	A	A	C	C	T	T	A	A	G	G	C	C	G	G	G	G	C	C	T	T	G	G	T	T	C	C	A	A	T	T	C	C	G	G	C	C	G	G	G	G	G	G	C	C	C	C	T	T	T	T	G	G	G	G	T	T	A	A	C	C	C	C	T	T	G	G	C	C	T	T	T	T	T	T	C	C	C	C	C	C	T	T	C	C	G	G	T	T	A	A	A	A	G	G	T	T	G	G	A	A	T	T	T	T	A	A	T	T	C	C	A	A	G	G	G	G	G	G	G	G	T	T	C	C	G	G	T	T	T	T	A	A	T	T	C	C	C	C	A	A	C	C	A	A	C	C	T	T	G	G	C	C	G	G	G	G	A	A	G	G	G	G	C	C	G	G	A	A	T	T	C	C	G	G	G	G	G	G	A	A	C	C	T	T	C	C	C	C	C	C	A	A	C	C	G	G	G	G	C	C	C	C	A	A	C	C	G	G	G	G	G	G	C	C	C	C	G	G	C	C	A	A	G	G	G	G	G	G	C	C	G	G	G	G	T	T	C	C	C	C	G	G	T	T	T	T	T	T	T	T	G	G	C	C	A	A	G	G	G	G	A	A	A	A	A	A	G	G	A	A	A	A	T	T	A	A	A	A	G	G	C	C	G	G	C	C	G	G	T	T	G	G	G	G	C	C	A	A	A	A	G	G	A	A	A	A	C	C	T	T	A	A	C	C	G	G	T	T	A	A	C	C	C	C	G	G	T	T	T	T	G	G	A	A	G	G	C	C	T	T	C	C	T	T	G	G	T	T	G	G	T	T	C	C	G	G	T	T	G	G	C	C	A	A	C	C	C	C	A	A	C	C	G	G	C	C	A	A	A	A	T	T	C	C	T	T	A	A	A	A	A	A	T	T	C	C	C	C	T	T	A	A	C	C	T	T	G	G	T	T	G	G	G	G	C	C	G	G	C	C	T	T	C	C	C	C	T	T	A	A	C	C	G	G	G	G	G	G	T	T	A	A	T	T	T	T	G	G	C	C	T	T	T	T	C	C	A	A	G	G	T	C	C	G	C	T	NA	NA	A	G	A	T	C	C	A	A	A	G	C	T	G	G	G	G	A	A	G	G	G	C	T	T	G	G	C	T	G	G	G	G	G	A	T	T	G	A	G	G	C	G	G	A	G	G	G	G	T	T	T	C	C	C	A	A	A	A	C	A	A	A	A	G	A	A	T	T	T	C	T	C	G	G	T	C	NA	NA	T	C	C	C	NA	NA	C	C	T	C	C	T	T	T	C	T	NA	NA	NA	NA	A	G	A	G	T	A	T	C	A	C	C	T	G	A	A	A	C	T	A	G	T	C	G	A	C	A	A	C	G	A	NA	NA	G	G	C	C	A	C	C	C	G	G	T	T	A	A	T	T	C	C	A	G	NA	NA	T	C	G	C	A	G	A	T	A	G	A	T	G	A	A	A	C	C	C	T	A	T	T	C	C	C	C	A	G	A	G	A	A	T	A	G	A	G	A	G	G	A	A	G	G	A	A	G	C	T	G	G	C	C	G	G	G	G	A	G	NA	NA	G	T	C	T	A	G	T	C	G	G	A	G	G	T	G	G	A	G	A	G	T	C	NA	NA	G	A	G	A	G	G	G	G	C	T	C	A	C	T	C	T	C	C	C	T	NA	NA	C	T	G	A	G	G	C	C	C	C	C	C	A	T	T	C	T	C	T	G	T	G	C	C	C	T	C	C	C	C	A	G	G	G	C	T	G	T	A	C	T	C	G	G	A	A	G	A	G	G	T	C	A	A	G	G	C	T	NA	NA	G	A	C	C	T	C	A	G	G	A	A	A	C	T	C	T	T	C	A	G	C	T	G	A	T	C	G	T	C	T	T	T	C	A	C	T	C	T	T	T	C	C	C	C	G	T	G	G	A	G	G	G	T	C	T	T	A	C	C	C	T	A	A	G	T	C	G	G	C	T	NA	NA	G	G	G	G	T	C	T	T	C	C	T	T	C	C	NA	NA	A	G	C	T	G	G	C	T	C	A	G	G	T	T	NA	NA	G	C	C	C	C	C	A	A	G	G	G	G	T	C	T	T	A	G	A	A	T	T	C	A	T	T	G	A	A	A	A	G	A	C	G	G	A	T	G	G	G	G	C	C	G	A	A	A	A	T	G	G	T	C	T	G	G	G	G	G	A	G	A	T	C	C	A	G	G	G	G	A	G	G	A	C	C	T	C	T	G	A	C	C	G	G	NA	NA	C	T	G	G	T	C	C	T	A	A	T	C	C	C	G	G	C	C	A	A	G	G	C	C	G	G	G	G	T	C	G	G	C	C	T	C	G	G	G	G	C	C	A	A	C	C	G	C	T	T	C	T	G	G	C	T	A	G	C	G	C	C	G	G	T	T	T	C	G	A	G	G	C	C	C	C	C	C	C	T	C	C	C	T	G	G	T	C	C	G	A	A	A	G	T	T	C	C	G	G	C	G	NA	NA	G	G	G	G	G	G	C	A	C	C	G	G	T	C	A	A	G	T	C	C	NA	NA	G	T	A	T	C	C	T	T	T	C	G	G	G	G	NA	NA	T	T	T	T	C	C	G	T	A	G	C	G	C	C	C	C	G	A	C	C	T	T	G	A	T	G	G	G	G	G	A	G	G	G	C	C	G	A	A	A	C	C	T	A	C	C	T	C	C	C	G	G	T	T	G	G	A	A	C	C	G	C	T	T	NA	NA	G	G	A	A	NA	NA	A	A	G	G	C	C	NA	NA	G	T	T	C	C	T	C	T	C	C	A	G	G	G	T	C	C	T	C	T	A	G	T	T	G	G	T	G	A	T	G	G	G	G	A	A	G	G	A	G	A	T	G	G	G	G	C	C	T	T	C	C	C	T	C	C	C	C	T	T	A	G	G	G	T	T	T	T	C	G	T	T	T	T	NA	NA	A	A	A	A	C	C	C	C	C	A	G	G	A	T	T	T	A	A	G	G	T	G	G	G	G	G	C	C	A	A	A	G	C	T	T	T	G	G	T	T	C	T	A	G	T	C	G	A	G	A	A	A	C	C	G	G	C	C	T	T	C	C	A	A	A	G	G	G	T	T	G	G	A	A	A	C	G	A	C	C	A	A	A	G	T	C	G	G	G	G	T	G	C	C	C	C	A	A	C	C	C	C	C	C	T	T	C	C	C	C	T	T	G	G	A	G	A	C	T	T	A	G	C	C	G	G	A	A	T	A	A	A	A	A	C	T	A	A	C	A	C	C	A	A	G	A	T	C	T	A	G	T	C	A	T	T	C	C	T	C	T	C	G	A	T	T	T	C	NA	NA	T	C	C	C	C	A	G	T	T	A	T	A	G	A	C	C	T	C	T	G	A	G	C	T	T	T	G	G	A	G	A	G	T	C	C	A	T	T	G	A	T	C	G	A	G	A	A	A	G	G	C	C	T	C	T	C	A	G	T	T	G	A	G	A	A	G	G	G	G	C	T	T	G	G	A	A	A	G	C	C	A	G	T	C	G	G	A	C	T	A	C	T	C	C	G	G	G	G	C	A	NA	NA	T	C	C	C	A	A	G	G	C	C	G	G	T	C	T	T	NA	NA	A	G	T	C	C	C	C	C	A	A	T	C	C	G	C	C	A	C	C	A	C	C	T	T	A	G	A	A	C	C	T	T	T	G	C	C	NA	NA	G	C	C	T	C	C	G	T	G	A	T	C	T	C	G	A	G	G	T	C	C	C	A	G	A	A	G	G	A	A	T	T	NA	NA	G	A	G	G	C	T	G	A	A	T	G	G	G	G	T	T	A	C	T	T	G	C	C	C	C	C	T	T	G	G	G	G	G	G	T	T	G	G	G	A	G	G	T	T	C	C	C	C	G	G	G	G	G	G	G	G	G	G	G	G	A	A	T	T	G	G	T	T	A	A	A	A	A	A	C	C	G	G	A	A	T	T	T	T	T	T	C	C	T	T	C	C	G	G	G	G	A	A	C	C	C	C	T	G	A	G	A	A	G	G	C	G	T	A	G	G	T	T	T	C	G	A	NA	NA	C	T	C	C	T	T	A	A	T	T	C	C	C	C	T	T	C	C	A	A	A	A	T	T	A	A	G	A	A	A	G	G	A	A	A	A	G	G	T	T	G	G	G	T	A	A	G	A	C	A	C	T	C	C	A	A	G	A	T	T	C	C	T	T	A	A	C	C	T	T	G	G	G	G	G	G	C	C	T	T	T	T	T	T	A	A	A	A	G	G	G	G	G	G	A	A	A	A	C	C	G	T	G	G	A	G	A	C	G	C	C	A	C	C	A	A	G	T	C	T	A	A	A	C	NA	NA	NA	NA	T	A	A	G	A	G	A	G	A	A	T	A	A	G	C	T	G	T	T	C	A	G	A	T	C	T	C	T	G	G	A	A	T	T	A	A	T	T	C	C	C	C	C	C	A	A	A	A	T	T	C	C	C	C	T	T	C	C	G	G	T	C	G	G	G	A	G	G	A	G	C	C	T	T	T	A	C	T	T	C	A	G	G	A	G	G	A	T	T	C	A	A	A	G	T	T	C	C	T	T	T	T	C	C	C	C	C	C	NA	NA	T	C	A	A	G	G	G	G	A	A	T	T	C	C	T	T	C	C	C	C	C	C	G	G	A	A	G	G	C	C	A	A	G	G	T	T	A	A	A	A	T	T	A	A	C	C	C	C	A	A	A	A	G	G	A	A	T	T	A	A	A	A	G	G	G	G	G	G	A	A	G	G	G	G	G	A	T	T	A	G	A	A	T	T	A	A	A	A	G	G	T	T	A	A	T	T	A	G	C	C	C	T	A	G	A	G	C	C	A	G	A	T	A	A	C	C	G	G	T	T	A	A	A	T	C	T	G	G	G	A	C	T	G	G	T	C	G	A	G	G	C	T	A	G	C	C	T	T	T	T	C	T	A	C	A	G	G	A	C	C	A	A	T	C	T	C	G	A	C	T	G	G	G	G	A	G	T	T	C	C	T	T	C	C	T	C	NA	NA	G	A	C	G	T	C	C	T	A	G	G	A	A	G	A	T	A	A	A	G	A	C	A	T	A	A	G	G	A	A	T	T	G	G	C	C	T	T	G	G	C	G	T	C	T	T	A	G	NA	NA	G	A	A	G	T	T	G	G	C	G	T	C	C	C	G	G	C	C	A	A	T	C	G	G	C	C	G	G	G	G	A	A	A	A	A	A	G	G	T	T	C	C	A	A	G	G	T	T	C	C	T	T	T	T	T	T	G	G	G	G	C	C	C	T	C	C	G	G	A	A	A	A	C	C	C	C	A	A	C	A	C	T	T	G	G	G	G	A	A	G	C	C	C	C	G	G	C	C	T	C	T	T	T	C	A	G	A	G	C	C	C	T	C	C	G	G	A	A	T	T	C	T	T	C	A	T	T	C	T	C	A	A	T	T	G	G	C	C	G	G	T	T	C	C	G	T	T	C	C	G	C	C	T	T	C	C	T	T	A	A	T	T	A	A	T	A	G	G	G	G	T	T	C	C	T	T	T	T	T	T	A	A	C	C	G	G	T	T	T	T	A	A	A	A	A	A	C	C	C	C	A	A	A	A	A	A	C	C	G	G	A	A	T	T	C	C	C	C	T	T	C	C	A	A	A	A	T	T	A	A
CC	OR157f52	NA	NA	1	NA	A	A	A	A	T	T	G	G	A	A	G	G	G	G	C	C	G	G	G	G	G	G	A	A	A	A	G	G	T	T	G	G	G	G	T	T	C	C	G	G	C	C	G	G	G	G	T	T	A	A	A	A	T	T	G	G	G	G	G	G	T	T	C	C	A	A	T	T	G	G	A	A	T	T	T	T	G	A	T	T	C	C	G	G	C	C	T	T	G	G	G	G	C	C	A	A	T	T	A	A	G	G	A	A	C	C	G	G	T	T	T	T	G	G	G	G	C	C	T	T	C	C	G	G	C	C	A	A	G	G	T	T	A	A	T	T	A	A	G	G	G	G	T	T	T	T	C	C	G	G	C	C	C	C	G	G	A	A	A	A	C	C	A	A	C	C	T	T	G	G	G	G	T	T	T	T	A	A	G	G	A	A	T	T	T	T	A	A	T	T	G	G	C	C	A	A	A	A	T	T	C	C	C	C	G	G	G	G	G	G	C	C	G	G	T	T	G	G	G	G	A	A	A	A	A	A	G	G	T	T	G	G	G	G	C	C	A	A	C	C	C	C	T	T	G	G	G	G	C	C	G	G	A	A	G	G	T	T	T	T	A	A	C	C	G	G	G	G	C	C	G	G	G	G	G	G	C	C	A	A	G	G	C	C	T	T	G	G	T	T	T	T	G	G	C	C	C	C	C	C	A	A	G	G	G	G	A	A	C	C	C	C	A	A	A	A	T	T	C	C	T	T	T	T	G	G	A	A	C	C	C	C	C	C	T	T	A	A	C	C	T	T	G	G	G	G	G	G	A	A	T	T	A	A	A	A	G	G	A	A	A	A	G	G	G	G	A	A	G	G	G	G	A	A	C	C	C	C	A	A	T	T	G	G	T	T	A	A	C	C	G	G	G	G	C	C	G	G	G	G	A	A	C	C	A	A	G	G	A	A	A	A	C	C	G	G	C	C	T	T	C	C	A	A	C	C	T	T	T	T	A	A	A	A	G	G	T	T	A	T	G	G	T	T	G	G	C	C	T	T	A	A	T	T	C	C	G	G	G	G	A	A	G	G	A	A	T	T	T	T	T	T	C	C	G	G	C	C	A	A	C	C	A	A	G	G	C	C	G	G	T	T	A	A	G	G	C	C	A	A	A	A	G	G	C	C	A	A	T	T	A	A	A	A	T	T	G	G	G	G	A	A	C	C	A	A	T	T	A	A	T	T	C	C	C	C	A	A	A	A	G	G	C	C	C	C	G	G	A	A	G	G	A	A	T	T	T	T	C	C	T	T	G	G	G	G	G	G	G	G	C	C	C	C	A	A	T	T	A	A	C	C	T	T	C	C	T	T	G	G	A	A	T	T	T	T	C	C	A	A	G	G	A	A	T	T	G	G	A	A	T	T	T	T	A	A	T	T	T	T	C	C	G	A	T	T	A	A	C	C	A	A	C	C	G	G	G	G	G	G	A	A	G	G	G	G	A	A	C	C	A	A	A	A	A	A	A	A	A	A	G	G	A	A	C	C	A	A	T	T	T	T	A	A	C	C	A	A	A	A	A	A	C	C	T	T	C	C	T	T	G	G	T	T	C	C	T	T	C	C	C	C	G	G	C	C	T	T	C	C	G	G	G	G	T	T	G	G	T	T	A	A	C	C	T	T	G	G	A	A	G	G	C	C	A	A	A	A	C	C	C	C	C	C	G	G	A	A	G	G	C	C	A	A	G	G	T	T	A	A	C	C	C	C	G	G	A	A	G	G	A	A	T	T	G	G	C	C	A	A	C	C	A	A	C	C	G	G	G	G	A	A	A	A	T	T	G	G	C	C	A	A	T	T	T	T	A	A	G	G	A	A	T	T	G	G	C	C	A	A	T	T	C	C	G	G	G	G	T	T	C	C	C	C	G	G	A	A	A	A	T	T	G	G	A	A	A	A	A	A	A	A	T	T	T	T	G	G	T	T	C	C	G	G	C	C	G	G	G	G	C	C	C	C	C	C	T	T	T	T	G	G	C	C	T	T	A	A	A	A	C	C	A	A	C	C	T	T	T	T	T	T	T	T	T	T	G	G	A	A	G	G	C	C	A	A	T	T	G	G	C	C	G	G	T	T	C	C	C	C	A	A	T	T	T	T	G	G	C	C	G	G	T	T	C	C	T	T	C	C	A	A	C	C	C	C	A	A	T	T	A	A	C	C	G	G	C	C	G	G	G	G	G	G	C	C	G	G	G	G	T	T	G	G	C	C	T	T	C	C	A	A	A	A	A	A	G	G	C	C	A	A	A	A	T	T	T	T	A	A	A	A	A	A	A	A	G	G	G	G	C	C	A	A	G	G	C	C	G	G	A	A	G	G	G	G	G	G	C	C	C	C	T	T	T	T	C	C	C	C	G	G	T	T	C	C	A	A	G	G	G	G	T	T	A	A	G	G	A	A	G	G	T	T	A	A	G	G	C	C	T	T	T	T	G	G	T	T	G	G	C	C	A	A	C	C	G	G	A	A	A	A	A	A	NA	NA	G	G	G	G	G	G	C	C	G	G	T	T	A	A	A	A	G	G	A	A	T	T	G	G	G	G	A	A	C	C	C	C	T	T	G	G	T	T	G	G	G	G	G	G	A	A	A	A	T	T	C	C	A	A	C	C	C	C	A	A	C	C	A	A	G	G	G	G	C	C	G	G	T	T	A	A	C	C	C	C	A	A	G	G	A	A	T	T	G	G	G	G	G	G	G	G	C	C	C	C	T	T	A	A	G	G	C	C	C	C	C	C	G	G	A	A	NA	NA	G	G	C	C	C	C	G	G	A	A	C	C	T	T	G	G	G	G	C	C	G	G	C	C	G	G	A	A	A	A	G	G	C	C	T	T	G	G	G	G	C	C	C	C	A	A	G	G	T	T	C	C	A	A	A	A	C	C	A	A	T	T	T	T	G	G	C	C	A	A	A	A	G	G	G	G	A	A	C	C	T	T	A	A	T	T	G	G	T	T	A	A	A	A	G	G	A	A	T	T	G	G	A	A	A	A	A	A	A	A	A	A	A	A	T	T	G	G	C	C	C	C	A	A	A	A	C	C	A	A	G	G	C	C	T	T	NA	NA	NA	NA	G	G	T	T	C	C	C	C	G	G	T	T	T	T	G	G	A	A	C	C	T	T	G	G	T	T	G	G	G	G	T	T	T	T	C	C	T	T	T	T	A	A	T	T	C	C	C	C	T	T	T	T	G	G	G	G	T	T	T	T	T	T	G	G	A	A	C	C	C	C	T	T	T	T	T	T	T	T	G	G	G	G	T	T	T	T	T	T	T	T	C	C	A	A	A	A	C	C	G	G	C	C	A	A	C	C	G	G	C	C	C	C	T	T	A	A	G	G	T	T	T	T	T	T	G	G	A	A	A	A	G	G	C	C	T	T	G	G	T	T	A	A	A	A	C	C	A	A	G	G	G	G	G	G	A	A	G	G	G	G	G	G	C	C	C	C	T	T	A	A	A	A	C	C	T	T	T	T	T	T	G	G	T	T	C	C	T	T	G	G	A	A	A	A	A	A	C	C	T	T	T	T	C	C	G	G	G	G	A	A	G	G	A	A	T	T	A	A	T	T	A	A	C	C	C	C	T	T	C	C	C	C	C	C	C	C	C	C	G	G	G	G	T	T	A	A	A	A	G	G	T	T	G	G	C	C	G	G	C	C	A	A	C	C	G	G	G	G	G	G	A	A	G	G	T	T	C	C	A	A	G	G	C	C	C	C	C	C	A	A	A	A	A	A	G	G	A	A	A	A	C	C	T	T	A	A	G	G	A	A	C	C	A	A	G	G	A	A	C	C	A	A	T	T	C	C	G	G	A	A	A	A	C	C	A	A	A	A	G	G	G	G	C	C	T	T	G	G	C	C	C	C	G	G	T	T	G	G	T	T	A	A	G	G	T	T	C	C	T	T	A	A	G	G	A	A	T	T	C	C	T	T	T	T	A	A	T	T	C	C	G	G	A	A	A	A	C	C	G	G	C	C	G	G	T	T	A	A	C	C	C	C	T	T	T	T	A	A	G	G	C	C	T	T	A	A	G	G	C	C	C	C	T	T	G	G	A	A	T	T	G	G	T	T	T	T	G	G	C	C	A	A	A	A	G	G	G	G	G	G	A	A	G	G	T	T	C	C	G	G	C	C	C	C	C	C	G	G	A	A	T	T	A	A	C	C	C	C	C	C	C	C	G	G	T	T	G	G	T	T	G	G	A	A	A	A	C	C	G	G	T	T	C	C	A	A	G	G	A	A	C	C	G	G	T	T	T	T	G	G	T	T	G	G	A	A	T	T	A	A	T	T	A	A	A	A	T	T	G	G	A	A	T	T	C	C	A	A	C	C	G	G	G	G	C	C	T	T	G	G	A	A	G	G	G	G	G	G	G	G	C	C	C	C	T	T	A	A	G	G	G	G	T	T	T	T	T	T	G	G	T	T	A	A	T	T	A	A	T	T	G	G	C	C	T	T	G	G	A	A	A	A	C	C	A	A	A	A	A	A	A	A	C	C	G	G	A	A	G	G	G	G	A	A	T	T	A	A	G	G	G	G	C	C	G	G	A	A	C	C	A	A	T	T	A	A	C	C	A	A	C	C	T	T	A	A	A	A	G	G	T	T	G	G	T	T	A	A	G	G	C	C	C	C	C	C	T	T	A	A	T	T	T	T	A	A	T	T	T	T	C	C	C	C	G	G	C	C	C	C	A	A	G	G	A	A	T	T	A	A	A	A	G	G	C	C	T	T	T	T	A	A	G	G	A	A	C	C	G	G	T	T	A	A	C	C	T	T	C	C	A	A	C	C	A	A	C	C	G	G	G	G	A	A	C	C	G	G	C	C	A	A	A	A	A	A	C	C	A	A	C	C	C	C	A	A	A	A	C	C	G	G	NA	NA	C	C	C	C	A	A	G	G	G	G	G	G	C	C	A	A	T	T	T	T	G	G	C	C	C	C	A	A	A	A	T	T	T	T	G	G	A	A	T	T	G	G	A	A	C	C	C	C	A	A	A	A	T	T	G	G	T	T	C	C	C	C	A	A	G	G	C	C	G	G	A	A	C	C	C	C	T	T	T	T	C	C	G	G	C	C	T	T	G	G	C	C	A	A	T	T	G	G	C	C	C	C	C	C	C	C	G	G	C	C	T	T	A	A	A	A	A	A	A	A	G	G	C	C	A	A	G	G	A	A	C	C	A	A	T	T	C	C	G	G	C	C	T	T	T	T	G	G	A	A	C	C	C	C	T	T	T	T	C	C	C	C	G	G	C	C	G	G	C	C	A	A	G	G	G	G	G	G	G	G	A	A	C	C	G	G	C	C	T	T	A	A	T	T	T	T	A	A	C	C	G	G	G	G	A	A	A	A	A	A	G	G	A	A	G	G	A	A	C	C	C	C	A	A	G	G	C	C	G	G	G	G	T	T	C	C	A	A	G	G	A	A	G	G	A	A	G	G	A	A	T	T	T	T	A	A	G	G	C	C	G	G	C	C	A	A	T	T	G	G	G	G	A	A	G	G	C	C	G	G	A	A	C	C	C	C	G	G	T	T	A	A	C	C	T	T	A	A	A	A	G	G	C	C	T	T	G	G	A	A	G	G	C	C	T	T	T	T	A	A	T	T	G	G	C	C	A	A	T	T	A	A	G	G	C	C	T	T	C	C	A	A	C	C	T	T	C	C	T	T	C	C	A	A	G	G	C	C	T	T	A	A	C	C	T	T	T	T	C	C	C	C	A	A	T	T	G	G	T	T	A	A	T	T	G	G	T	T	G	G	T	T	C	C	C	C	A	A	T	T	T	T	A	A	T	T	C	C	C	C	T	T	C	C	A	A	G	G	T	T	T	T	T	T	C	C	C	C	C	C	C	C	G	G	T	T	C	C	T	T	A	A	C	C	G	G	C	C	C	C	G	G	C	C	A	A	A	A	T	T	C	C	T	T	C	C	C	C	A	A	A	A	G	G	A	A	T	T	T	T	G	G	G	G	G	G	A	A	T	T	C	C	G	G	T	T	T	T	C	C	T	T	A	A	A	A	G	G	A	A	T	T	T	T	A	A	A	A	T	T	A	A	T	T	C	C	C	C	G	G	A	A	T	T	G	G	T	T	G	G	T	T	T	T	C	C	A	A	C	C	T	T	G	G	G	G	C	C	G	G	A	A	T	T	T	T	G	G	G	G	T	T	A	A	A	A	A	A	C	C	A	A	A	A	T	T	C	C	G	G	T	T	A	A	T	T	T	T	C	C	C	C	A	A	G	G	G	G	G	G	A	A	T	T	C	C	G	G	A	A	T	T	A	A	C	C	G	G	A	A	T	T	A	A	A	A	G	G	G	G	A	A	A	A	T	T	G	G	T	T	A	A	T	T	T	T	A	A	T	T	T	T	C	C	C	C	G	G	G	G	T	T	G	G	G	G	T	T	G	G	C	C	C	C	C	C	A	A	T	T	G	G	C	C	A	A	G	G	T	T	A	A	A	A	A	A	A	A	G	G	T	T	C	C	G	G	G	G	T	T	A	A	G	G	G	G	T	T	T	T	C	C	C	C	T	T	T	T	T	T	C	C	G	G	A	A	C	C	A	A	C	C	G	G	C	C	G	G	C	C	A	A	T	T	G	G	T	T	G	G	A	A	T	T	C	C	T	T	T	T	A	A	A	A	G	G	C	C	T	T	A	A	C	C	C	C	T	T	C	C	C	C	A	A	C	C	G	G	A	A	G	G	G	G	A	A	G	G	G	G	T	T	C	C	T	T	A	A	G	G	C	C	C	C	G	G	A	A	A	A	G	G	T	T	G	G	C	C	A	A	C	C	T	T	A	A	C	C	T	T	T	T	A	A	C	C	G	G	A	A	C	C	G	G	G	G	A	A	T	T	T	T	C	C	G	G	G	G	G	G	A	A	G	G	A	A	G	G	C	C	T	T	C	C	G	G	G	G	A	A	C	C	G	G	A	A	A	A	T	T	C	C	A	A	C	C	A	A	A	A	G	G	G	G	G	G	A	A	C	C	T	T	A	A	G	G	G	G	A	A	T	T	A	A	A	A	A	A	A	A	A	A	G	G	T	T	G	G	C	C	C	C	G	G	G	G	T	T	C	C	T	T	C	C	A	A	T	T	G	G	G	G	A	A	C	C	A	A	C	C	G	G	A	A	G	G	A	A	T	T	G	G	G	G	G	G	C	C	T	T	G	G	A	A	C	C	A	A	C	C	G	G	A	A	T	T	G	G	T	T	A	A	G	G	C	C	T	T	G	G	C	C	G	G	C	C	T	T	G	G	T	T	A	A	T	T	A	A	G	G	T	T	T	T	C	C	C	C	A	A	T	T	T	T	C	C	T	T	T	T	T	T	C	C	G	G	G	G	G	G	C	C	G	G	C	C	T	T	T	T	C	C	T	T	G	G	C	C	A	A	A	A	G	G	T	T	C	C	A	A	A	A	T	T	C	C	G	G	A	A	G	G	G	G	A	A	T	T	A	A	C	C	T	T	A	A	A	A	A	A	C	C	G	G	A	A	A	A	G	G	T	T	C	C	C	C	A	A	A	A	A	A	G	G	A	A	T	T	T	T	T	T	C	C	C	C	G	G	G	G	A	A	T	T	T	T	A	A	A	A	G	G	C	C	C	C	T	T	A	A	T	T	A	A	T	T	A	A	T	T	C	C	T	T	A	A	A	A	G	G	T	T	A	A	A	A	C	C	T	T	T	T	G	G	C	C	T	T	C	C	A	A	C	C	T	T	G	G	G	G	A	A	A	A	T	T	T	T	C	C	C	C	T	T	G	G	C	C	T	T	T	T	T	T	G	G	T	T	A	A	C	C	A	A	G	G	T	T	C	C	T	T	G	G	T	T	T	T	T	T	C	C	A	A	C	C	C	C	G	G	C	C	G	G	A	A	T	T	A	A	A	A	G	G	A	A	A	A	C	C	C	C	C	C	A	A	A	A	A	A	C	C	T	T	G	G	T	T	G	G	G	G	A	A	T	T	G	G	A	A	A	A	C	C	A	A	A	A	G	G	T	T	C	C	T	T	G	G	A	A	C	C	C	C	T	T	A	A	A	A	G	G	A	A	G	G	C	C	T	T	A	A	G	G	T	T	C	C	T	T	G	G	T	T	C	C	A	A	G	G	A	A	C	C	C	C	G	G	C	C	A	A	A	A	G	G	G	G	T	T	C	C	T	T	A	A	A	A	C	C	T	T	A	A	C	C	G	G	A	A	T	T	T	T	G	G	A	A	C	C	G	G	G	G	G	G	T	T	A	A	T	T	T	T	T	T	G	G	G	G	G	G	T	T	A	A	T	T	T	T	C	C	T	T	G	G	G	G	A	A	C	C	G	G	A	A	C	C	T	T	G	G	T	T	C	C	T	T	A	A	A	A	C	C	A	A	T	T	C	C	T	T	T	T	G	G	C	C	T	T	A	A	T	T	A	A	G	G	C	C	C	C	C	C	T	T	A	A	G	G	C	C	G	G	G	G	C	C	G	G	C	C	T	T	G	G	C	C	T	T	C	C	A	A	G	G	T	T	T	T	A	A	NA	NA	G	G	A	A	G	G	A	A	A	A	C	C	C	C	G	G	A	A	G	G	A	A	G	G	C	C	T	T	A	A	G	G	G	G	T	T	T	T	G	G	G	G	A	A	A	A	G	G	G	G	A	A	C	C	C	C	T	T	A	A	A	A	T	T	G	G	T	T	G	G	C	C	C	C	C	C	G	G	C	C	G	G	C	C	C	C	C	C	G	G	C	C	G	G	C	C	A	A	T	T	T	T	C	C	G	G	C	C	A	A	A	A	G	G	G	G	T	T	A	A	G	G	T	T	G	G	A	A	C	C	G	G	T	T	C	C	T	T	C	C	C	C	T	T	G	G	A	A	A	A	A	A	G	G	T	T	T	T	T	T	G	G	C	C	G	G	C	C	G	G	G	G	T	T	A	A	T	T	C	C	A	A	A	A	A	A	A	A	G	G	A	A	C	C	G	G	C	C	T	T	T	T	T	T	T	T	A	A	G	G	A	A	C	C	C	C	A	A	G	G	T	T	A	A	C	C	A	A	G	G	G	G	C	C	T	T	C	C	T	T	A	A	T	T	C	C	C	C	T	T	G	G	A	A	G	G	T	T	T	T	A	A	T	T	G	G	A	A	A	A	A	A	T	T	C	C	T	T	C	C	A	A	T	T	G	G	C	C	T	T	T	T	G	G	A	A	A	A	A	A	T	T	C	C	G	G	T	T	C	C	G	G	T	T	C	C	A	A	C	C	T	T	C	C	T	T	A	A	G	G	C	C	G	G	A	A	G	G	G	G	G	G	G	G	G	G	G	G	C	C	A	A	G	G	G	G	A	A	T	T	G	G	G	G	G	G	G	G	A	A	G	G	T	T	C	C	T	T	A	A	G	G	A	A	C	C	A	A	C	C	G	G	C	C	G	G	C	C	G	G	G	G	G	G	G	G	A	A	T	T	C	C	T	T	C	C	G	G	C	C	A	A	C	C	A	A	A	A	T	T	A	A	C	C	C	C	G	G	T	T	A	A	A	A	T	T	G	G	A	A	C	C	A	A	T	T	A	A	C	C	A	A	C	C	A	A	G	G	G	G	C	C	T	T	G	G	C	C	A	A	T	T	C	C	G	G	G	G	T	T	C	C	C	C	C	C	T	T	G	G	A	A	C	C	A	A	C	C	T	T	G	G	T	T	T	T	G	G	A	A	C	C	A	A	G	G	T	T	G	G	G	G	T	T	A	A	A	A	A	A	C	C	C	C	T	T	C	C	C	C	A	A	C	C	C	C	G	G	G	G	A	A	A	A	G	G	G	G	T	T	T	T	G	G	A	A	G	G	A	A	T	T	G	G	G	G	C	C	A	A	G	G	C	C	C	C	A	A	C	C	T	T	A	A	A	A	A	A	A	A	T	T	A	A	G	G	C	C	A	A	G	G	T	T	T	T	A	A	C	C	G	G	G	G	C	C	C	C	T	T	C	C	T	T	C	C	C	C	G	G	G	G	C	C	T	T	T	T	A	A	T	T	C	C	A	A	A	A	T	T	G	G	G	G	G	G	A	A	T	T	T	T	A	A	G	G	A	A	C	C	T	T	G	G	T	T	A	A	G	G	A	A	G	G	T	T	A	A	G	G	G	G	G	G	G	G	G	G	G	G	G	G	G	G	A	A	G	G	A	A	G	G	G	G	G	G	C	C	T	T	A	A	G	G	G	G	A	A	G	G	C	C	G	G	T	T	G	G	G	G	T	T	A	A	C	C	T	T	G	G	T	T	G	G	A	A	T	T	A	A	T	T	C	C	A	A	T	T	A	A	T	T	T	T	T	T	C	C	C	C	G	G	C	C	A	A	T	T	T	T	A	A	A	A	T	T	T	T	T	T	A	A	G	G	A	A	T	T	A	A	A	A	G	G	C	C	T	T	C	C	G	G	C	C	T	T	T	T	T	T	G	G	A	A	T	T	C	C	G	G	C	C	A	A	T	T	A	A	C	C	A	A	A	A	T	T	G	G	A	A	T	T	A	A	C	C	T	T	C	C	G	G	C	C	A	A	A	A	T	T	C	C	C	C	T	T	C	C	C	C	G	G	C	C	T	T	C	C	G	G	A	A	G	G	G	G	C	C	A	A	A	A	A	A	C	C	G	G	T	T	T	T	G	G	A	A	A	A	G	G	T	T	T	T	G	G	C	C	T	T	T	T	T	T	C	C	C	C	C	C	C	C	C	C	T	T	T	T	G	G	A	A	T	T	T	T	C	C	A	A	A	A	A	A	G	G	C	C	C	C	A	A	G	G	T	T	A	A	T	T	C	C	T	T	T	T	T	T	T	T	C	C	G	G	C	C	C	C	G	G	A	A	C	C	A	A	T	T	T	T	T	T	G	G	A	A	C	C	A	A	C	C	G	G	G	G	G	G	G	G	A	A	G	G	C	C	C	C	C	C	G	G	A	A	A	A	C	C	A	A	C	C	A	A	T	T	T	T	C	C	T	T	C	C	T	T	A	A	T	T	C	C	A	A	C	C	A	A	G	G	A	A	G	G	T	T	T	T	G	G	A	A	C	C	G	G	C	C	A	A	G	G	A	A	A	A	T	T	C	C	A	A	C	C	A	A	G	G	C	C	C	C	A	A	T	T	G	G	C	C	G	G	G	G	T	T	T	T	C	C	T	T	G	G	C	C	G	G	C	C	G	G	T	T	C	C	C	C	G	G	A	A	C	C	A	A	A	A	C	C	T	T	G	G	T	T	T	T	T	T	A	A	C	C	C	C	A	A	A	A	T	T	T	T	C	C	A	A	C	C	A	A	G	G	A	A	C	C	G	G	T	T	C	C	G	G	C	C	G	G	T	T	A	A	G	G	G	G	A	A	G	G	G	G	G	G	G	G	C	C	G	G	A	A	T	T	T	T	G	G	T	T	C	C	T	T	G	G	A	A	C	C	A	A	C	C	T	T	G	G	T	T	T	T	A	A	C	C	A	A	T	T	C	C	A	A	G	T	C	C	C	C	T	T	G	G	G	G	C	C	C	C	T	T	G	G	C	C	A	A	T	T	C	C	T	T	G	G	T	T	T	T	A	A	C	C	C	C	C	C	T	T	C	C	G	G	G	G	G	G	G	G	G	G	C	C	G	G	A	A	G	G	A	A	T	T	C	C	A	A	C	C	T	T	A	A	T	T	A	A	NA	NA	T	T	G	G	A	A	G	G	T	T	A	A	G	G	T	T	T	T	A	A	T	T	C	C	T	T	G	G	T	T	G	G	A	A	C	C	A	A	T	T	G	G	A	A	T	T	G	G	A	A	A	A	T	T	G	G	C	C	T	T	A	A	A	A	T	T	T	T	A	A	C	C	T	T	C	C	T	T	G	G	T	T	G	G	T	T	G	G	G	G	A	A	A	A	A	A	C	C	A	A	T	T	A	A	T	T	C	C	G	G	A	A	A	A	A	A	T	T	C	C	T	T	NA	NA	A	A	G	G	A	A	C	C	C	C	A	A	C	C	C	C	G	G	C	C	C	C	C	C	G	G	G	G	T	T	T	T	G	G	C	C	G	G	A	A	G	G	A	A	G	G	A	A	T	T	A	A	T	T	G	G	G	G	T	T	G	G	C	C	T	T	A	A	C	C	C	C	T	T	T	T	G	G	T	T	C	C	T	T	C	C	T	T	T	T	G	G	T	T	G	G	G	G	A	A	G	G	C	C	C	C	A	A	G	G	G	G	C	C	A	G	A	A	A	A	A	A	G	G	G	G	G	G	A	A	T	T	C	C	G	G	T	T	A	A	A	A	T	T	A	A	T	T	T	T	T	T	G	G	A	A	G	G	T	T	C	C	G	G	A	A	T	T	C	C	G	G	A	A	A	A	T	T	G	G	T	T	C	C	G	G	C	C	C	C	G	G	A	A	G	G	G	G	T	T	A	A	A	A	T	T	T	T	A	A	T	T	A	A	G	G	A	A	A	A	C	C	A	A	T	T	C	C	G	G	A	A	A	A	C	C	C	C	A	A	C	C	T	T	T	T	T	T	G	G	A	A	C	C	A	A	A	A	G	G	C	C	C	C	A	A	T	T	G	G	C	C	G	G	G	G	C	C	G	G	C	C	A	A	C	C	C	C	G	G	A	A	T	T	C	C	T	T	G	G	T	T	C	C	T	T	C	C	G	G	G	G	T	T	C	C	C	C	C	C	T	T	C	C	T	T	G	G	G	G	T	T	C	C	C	C	G	G	G	G	C	C	G	G	C	C	G	G	A	A	T	T	C	C	G	G	A	A	G	G	T	T	C	C	G	G	G	G	G	G	G	G	C	C	T	T	T	T	C	C	C	C	G	G	G	G	G	G	T	T	T	T	C	C	T	T	A	A	A	A	T	T	C	C	A	A	C	C	G	G	A	A	G	G	A	A	T	T	T	T	C	C	T	T	C	C	C	C	C	C	G	G	A	A	G	G	A	A	G	G	T	T	A	A	T	T	C	C	A	A	G	G	G	G	T	T	A	A	T	T	T	T	C	C	T	T	C	C	C	C	G	G	G	G	A	A	T	T	G	G	T	T	NA	NA	NA	NA	T	T	A	A	C	C	G	G	C	C	G	G	A	A	G	G	G	G	A	A	G	G	C	C	T	T	C	C	G	G	C	C	A	A	A	A	T	T	C	C	A	A	C	C	C	C	T	T	A	A	T	T	C	C	C	C	C	C	C	C	C	C	G	G	A	A	T	T	C	C	T	T	C	C	T	T	C	C	C	C	T	T	C	C	G	G	T	T	A	A	C	C	G	G	T	T	C	C	G	G	C	C	G	G	C	C	C	C	T	T	C	C	C	C	G	G	C	C	T	T	C	C	A	A	T	T	G	G	A	A	G	G	G	G	C	C	G	G	C	C	G	G	G	G	C	C	C	C	T	T	G	G	G	G	T	T	G	G	C	C	A	A	C	C	C	C	G	G	A	A	T	T	C	C	G	G	G	G	A	A	G	G	A	A	G	G	T	T	G	G	C	C	G	G	A	A	C	C	A	A	T	T	T	T	A	A	A	A	C	C	A	A	T	T	A	A	C	C	G	G	G	G	A	A	G	G	G	G	G	G	G	G	A	A	A	A	G	G	T	T	C	C	A	A	T	T	C	C	T	T	C	C	T	T	A	A	T	T	A	A	A	A	C	C	C	C	T	T	C	C	G	G	A	A	C	C	C	C	C	C	C	C	A	A	A	A	A	A	A	A	C	C	T	T	G	G	A	A	A	A	T	T	G	G	C	C	C	C	C	C	G	G	C	C	T	T	G	G	C	C	C	C	G	G	A	A	C	C	C	C	C	C	A	A	C	C	G	G	G	G	C	C	A	A	T	T	A	A	A	A	A	A	A	A	A	A	C	C	A	A	T	T	A	A	G	G	C	C	T	T	T	T	C	C	G	G	G	G	G	G	G	G	G	G	G	G	C	C	A	A	T	T	C	C	T	T	T	T	G	G	T	T	G	G	C	C	T	T	G	G	C	C	C	C	C	C	G	G	C	C	C	C	T	T	A	A	T	T	T	T	A	A	G	G	G	G	G	G	G	G	T	T	A	A	G	G	C	C	A	A	T	T	C	C	C	C	A	A	C	C	T	T	C	C	T	T	T	T	T	T	T	T	A	A	A	A	T	T	T	T	T	T	A	A	G	G	G	G	T	T	C	C	G	G	A	A	G	G	G	G	G	G	T	T	T	T	C	C	G	G	C	C	T	T	G	G	T	T	C	C	C	C	A	A	A	A	C	C	G	G	C	C	C	C	A	A	G	G	T	T	C	C	C	C	C	C	T	T	G	G	G	G	A	A	G	G	T	T	T	T	G	G	A	A	A	A	A	A	C	C	C	C	C	C	C	C	G	G	C	C	A	A	G	G	G	G	G	G	C	C	A	A	A	A	A	A	C	C	C	C	G	G	A	A	G	G	C	C	G	G	C	C	G	G	T	T	T	T	A	A	G	G	G	G	T	T	C	C	G	G	C	C	C	C	A	A	G	G	G	G	C	C	C	C	A	A	G	G	G	G	G	G	T	T	T	T	C	C	A	G	A	A	T	T	C	C	G	G	G	G	A	A	A	A	T	T	T	T	C	C	G	G	C	C	A	A	T	T	G	G	T	T	C	C	C	C	C	C	A	A	A	A	G	G	G	G	C	C	A	A	A	A	T	T	C	C	G	G	T	T	C	C	C	C	C	C	G	G	T	T	T	T	T	T	A	A	T	T	A	A	G	G	C	C	A	A	T	T	C	C	A	A	A	A	T	T	G	G	T	T	C	C	G	G	G	G	G	G	C	C	T	T	G	G	T	T	G	G	G	G	G	G	G	G	G	G	C	C	C	C	T	T	A	A	A	A	A	A	G	G	C	C	G	G	C	C	C	C	G	G	A	A	T	T	C	C	G	G	T	T	A	A	G	G	T	T	A	A	T	T	T	T	G	G	A	A	T	T	C	C	C	C	C	C	T	T	G	G	A	A	A	A	G	G	A	A	T	T	C	C	G	G	G	G	T	T	C	C	A	A	T	T	T	T	A	A	T	T	G	G	A	A	T	T	T	T	G	G	A	A	C	C	A	A	NA	NA	C	C	A	A	C	C	G	G	A	A	G	G	T	T	G	G	G	G	C	C	C	C	A	A	T	T	T	T	C	C	G	G	C	C	T	T	G	G	C	C	T	T	A	A	T	T	C	C	G	G	G	G	A	A	C	C	A	A	T	T	T	T	G	G	C	C	G	G	T	T	T	T	G	G	C	C	T	T	G	G	T	T	A	A	C	C	T	T	T	T	G	G	T	T	A	A	T	T	A	A	C	C	C	C	A	A	A	A	A	A	C	C	T	T	T	T	T	T	T	T	A	A	C	C	T	T	T	T	G	G	A	A	G	G	G	G	C	C	A	A	G	G	G	G	G	G	T	T	A	A	C	C	A	A	G	G	G	G	A	A	C	C	A	A	A	A	T	T	G	G	T	T	G	G	C	C	C	C	C	C	G	G	T	T	G	G	A	A	T	T	T	T	A	A	C	C	T	T	A	A	A	A	G	G	G	G	T	T	T	T	A	A	G	G	G	G	C	C	A	A	C	C	G	G	C	C	A	A	C	C	G	G	C	C	A	A	A	A	C	C	C	C	T	T	G	G	A	G	G	G	C	T	C	C	A	T	C	C	T	A	G	G	G	G	A	A	G	G	G	G	A	G	NA	NA	G	G	C	T	NA	NA	A	T	G	G	A	A	G	G	C	C	T	T	A	T	G	G	C	T	C	G	G	A	G	A	C	C	C	C	A	A	C	G	T	A	C	T	A	G	C	C	G	T	T	T	G	G	C	C	NA	NA	G	G	C	C	T	A	A	G	C	C	T	T	A	G	C	C	C	T	C	C	C	C	C	T	G	A	C	C	G	G	G	G	G	T	A	A	NA	NA	G	G	A	G	NA	NA	T	T	G	A	T	T	A	G	C	T	C	C	T	T	C	C	T	T	G	A	C	C	T	T	C	T	A	A	C	C	A	G	NA	NA	C	T	G	G	C	T	NA	NA	A	A	T	T	G	G	T	C	G	G	T	A	C	C	G	G	C	C	T	G	C	T	A	A	A	A	G	A	A	A	G	A	A	G	G	A	G	G	G	A	T	T	T	T	A	T	C	C	A	T	T	C	T	C	G	G	NA	NA	A	A	G	G	G	A	C	C	C	C	A	G	A	T	G	G	T	A	G	G	T	A	G	G	G	G	T	T	C	C	C	C	C	C	T	C	A	A	C	C	A	G	C	T	G	G	G	G	A	A	T	T	A	T	C	T	G	G	A	G	T	A	T	C	A	G	T	C	T	T	C	T	A	G	G	C	A	T	T	T	A	A	A	G	G	A	C	C	G	A	A	A	G	A	C	C	NA	NA	NA	NA	A	G	C	C	C	T	G	G	G	A	A	A	C	C	T	T	G	C	T	C	A	G	C	T	C	T	T	C	G	G	T	G	T	A	T	T	A	A	C	C	C	C	G	G	A	A	NA	NA	G	T	A	G	G	G	C	A	A	A	A	A	A	A	G	A	T	T	A	C	A	A	NA	NA	C	C	G	T	A	G	C	C	G	G	T	C	A	G	C	T	T	G	C	T	A	A	T	C	A	T	G	A	C	C	A	G	G	A	C	C	A	G	G	A	C	T	C	C	C	C	A	G	G	T	G	G	A	G	T	C	T	C	G	G	G	A	A	A	NA	NA	C	C	T	C	A	A	C	C	G	A	C	T	A	T	A	A	A	A	G	A	A	T	T	T	G	G	C	T	G	G	T	T	T	C	C	C	G	G	G	A	G	G	G	G	A	A	T	C	C	T	C	T	C	C	T	C	A	G	T	C	T	C	C	C	A	G	T	C	A	G	C	C	C	T	C	C	C	A	G	A	A	G	A	A	NA	NA	T	C	A	G	A	A	C	C	C	C	A	G	C	T	C	T	A	A	G	A	T	T	A	G	A	A	C	C	C	G	T	T	T	T	A	A	A	C	T	T	C	T	T	T	T	C	A	A	A	G	T	C	G	G	C	T	T	C	G	A	C	C	A	G	G	G	C	C	C	T	A	A	T	C	A	T	C	T	G	G	NA	NA	T	T	A	A	C	T	A	G	T	A	T	A	A	A	T	T	C	A	A	G	T	T	A	G	G	G	G	G	A	A	T	C	G	G	C	C	NA	NA	G	G	A	G	A	G	T	T	A	A	T	C	T	C	T	C	G	A	C	C	T	T	G	A	A	A	NA	NA	C	C	G	T	G	A	A	A	C	T	T	C	C	T	T	C	T	C	T	C	T	C	C	T	T	G	C	C	T	C	T	T	G	G	G	A	G	G	T	T	A	A	C	A	G	A	G	A	A	G	T	C	A	G	G	G	G	G	G	A	A	G	C	T	G	A	C	A	G	G	T	T	C	C	T	G	C	T	T	A	A	G	A	T	T	T	C	T	C	C	T	C	T	T	G	A	NA	NA	T	C	NA	NA	G	T	C	T	C	C	G	G	C	C	G	G	A	G	A	T	T	C	T	G	C	C	NA	NA	C	C	G	G	G	A	T	A	C	T	A	A	C	C	T	C	C	C	T	T	T	A	C	C	A	A	C	C	T	C	G	A	G	G	G	G	G	G	NA	NA	T	T	G	G	A	A	G	C	C	C	C	G	T	G	T	G	T	C	C	C	C	A	T	G	A	G	A	C	G	G	T	T	T	C	C	T	A	G	A	T	G	G	C	C	A	G	A	G	A	A	G	G	C	C	G	C	T	C	T	C	G	A	T	A	T	T	A	A	G	A	C	C	A	A	A	G	T	T	A	A	A	A	A	G	T	C	G	G	C	T	A	G	C	T	T	T	A	G	G	G	C	C	A	A	NA	NA	A	A	T	T	C	C	G	T	C	C	C	A	C	G	C	T	T	C	C	T	G	G	G	T	C	T	G	A	T	A	G	G	G	G	C	C	A	A	G	G	C	G	T	C	A	C	A	A	G	G	G	G	T	C	A	G	C	C	G	A	G	A	C	T	C	T	C	T	G	G	G	A	C	C	C	C	A	G	G	T	C	T	C	T	C	T	T	T	T	T	A	A	A	T	G	A	A	C	G	A	G	G	A	A	A	A	C	C	G	G	T	T	C	C	A	G	T	C	A	A	G	T	A	A	C	C	G	G	NA	NA	T	T	A	G	T	T	C	T	C	T	A	G	C	C	NA	NA	T	C	C	C	T	T	T	C	A	G	A	A	G	G	G	G	G	C	A	G	G	G	A	G	T	T	C	T	T	C	A	A	G	G	G	A	A	A	C	T	A	A	C	C	T	T	G	G	G	A	T	C	A	G	G	G	A	A	G	A	C	A	G	G	A	A	G	G	A	C	G	G	G	C	T	C	A	A	C	T	T	T	C	C	T	C	C	C	C	T	A	G	T	C	C	T	A	T	A	A	T	C	C	C	A	G	G	G	A	G	G	A	A	C	T	T	T	C	T	T	G	G	G	G	C	T	C	A	A	G	T	C	A	G	A	A	C	G	C	C	C	C	T	C	T	C	C	T	T	A	T	C	C	C	G	G	C	G	T	T	T	C	T	C	A	G	C	C	NA	NA	A	G	G	C	G	T	A	G	C	G	G	G	C	C	C	C	G	A	T	C	NA	NA	T	C	T	C	G	A	T	T	G	G	G	A	C	C	G	A	T	T	T	C	T	T	A	G	A	C	G	A	A	A	G	A	A	C	G	G	G	C	C	C	C	T	T	C	A	T	C	T	C	C	C	C	G	G	C	C	G	A	T	T	C	T	G	G	C	A	G	A	C	C	G	A	A	A	G	A	A	A	A	A	G	G	C	C	G	G	C	T	T	C	T	C	C	C	T	T	NA	NA	A	A	G	A	G	A	C	C	G	A	T	T	A	G	G	G	A	A	G	G	T	C	C	T	C	C	G	A	A	A	G	G	C	C	T	T	G	G	C	C	A	A	A	C	T	T	C	T	T	T	T	C	T	T	A	G	G	A	A	G	A	A	C	C	T	T	G	G	A	A	G	C	T	T	G	A	A	G	G	A	A	A	G	G	A	A	A	A	A	G	NA	NA	A	G	C	C	T	T	C	C	A	A	G	G	A	T	T	T	G	A	T	G	A	T	C	T	A	G	C	C	C	T	A	G	T	T	G	G	T	T	C	C	T	T	C	C	C	C	G	G	G	A	C	G	G	G	C	C	T	C	A	G	C	C	NA	NA	T	T	C	C	NA	NA	G	G	C	T	C	A	A	A	C	C	T	C	A	G	A	G	C	T	A	A	C	T	C	C	T	T	G	G	T	C	A	A	C	C	G	G	C	G	C	G	A	G	T	C	T	T	G	G	C	C	G	G	A	A	C	C	C	C	A	T	C	C	G	A	G	G	C	T	A	G	NA	NA	C	C	A	G	G	C	T	T	G	G	T	T	G	G	A	A	G	A	T	C	G	C	A	A	T	T	T	T	C	C	C	C	A	C	G	G	C	C	A	A	T	A	T	C	G	A	A	A	C	C	G	G	A	A	C	C	C	T	G	G	G	G	C	A	C	C	A	G	T	T	T	T	G	G	C	A	A	A	T	T	A	A	G	G	T	T	A	A	C	C	A	A	A	A	T	T	C	C	G	G	G	G	C	C	A	A	C	C	G	G	T	T	A	A	G	G	C	C	T	T	A	A	A	A	A	A	C	C	A	A	A	A	T	T	T	T	A	A	G	G	C	C	T	T	T	T	G	G	G	G	A	A	G	G	G	G	C	C	C	C	T	T	T	T	G	G	A	A	T	T	C	C	T	T	A	A	C	C	T	T	G	G	G	G	C	C	A	A	A	A	A	A	C	C	C	C	T	T	T	T	T	T	C	C	A	A	T	T	T	T	G	G	A	A	T	T	G	G	G	G	G	G	C	C	A	A	A	A	T	A	A	G	G	T	G	A	A	T	C	C	C	C	G	G	C	T	C	T	C	T	G	G	C	C	C	T	T	T	T	T	C	C	C	T	A	A	A	G	G	G	G	G	A	G	A	A	A	C	G	G	G	A	G	C	T	C	C	C	T	T	G	G	T	T	A	A	G	G	T	T	G	G	T	T	C	C	T	T	C	C	A	A	G	G	C	C	A	A	C	C	G	G	C	C	T	T	T	T	T	A	C	C	T	C	C	T	A	A	C	C	G	G	A	A	G	T	T	C	T	T	C	T	G	A	G	G	G	G	C	T	G	T	A	T	G	T	C	C	C	C	A	A	G	G	T	G	A	A	T	T	G	G	G	G	G	G	A	A	A	A	C	C	C	C	G	G	A	G	A	A	T	C	G	G	T	T	T	T	T	T	C	C	T	G	G	G	G	G	G	A	A	G	T	T	NA	NA	C	C	C	T	T	T	T	T	C	C	A	T	C	T	A	A	G	G	C	T	G	C	G	G	C	C	G	A	G	G	A	A	G	G	A	G	NA	NA	T	C	G	C	G	T	C	T	T	T	G	G	A	A	G	G	C	T	C	C	T	T	T	T	C	C	A	A	C	C	NA	NA	NA	NA	C	C	T	G	G	G	T	A	T	G	C	C	C	T	G	G	G	A	G	G	C	C	C	C	T	T	G	A	C	C	C	C	C	C	T	T	NA	NA	A	A	C	T	A	A	G	G	T	T	C	C	G	G	C	C	C	T	T	T	T	C	G	A	A	T	C	C	C	C	T	T	C	T	C	C	G	G	A	A	C	C	G	G	C	C	G	G	A	A	G	G	C	C	G	G	C	C	C	C	A	A	A	A	T	T	C	C	A	A	G	G	C	C	A	G	T	T	C	C	A	G	G	G	C	C	A	A	G	G	C	C	A	A	G	G	C	C	A	A	C	C	G	G	T	T	G	G	A	A	G	G	G	G	T	T	T	T	T	T	T	T	G	G	A	A	G	G	A	A	A	A	C	C	T	T	C	C	A	A	T	T	A	G	C	T	G	G	G	A	G	T	T	G	T	T	G	G	G	A	G	G	T	G	C	T	A	A	T	C	C	T	T	C	A	G	C	C	G	A	T	G	A	T	C	C	G	G	C	G	C	C	A	G	A	G	T	T	G	G	A	T	T	T	T	C	T	C	A	A	C	C	C	C	A	A	C	C	G	G	G	G	G	G	G	G	A	A	A	A	G	G	T	T	G	G	C	C	T	T	A	A	T	T	A	A	G	G	G	G	G	G	G	G	C	C	T	T	A	A	A	A	C	C	C	C	C	C	G	G	G	G	T	T	T	T	C	C	C	C	T	T	T	T	G	G	T	T	T	T	T	T	G	G	G	G	A	A	A	A	G	G	A	A	C	C	G	G	A	A	G	G	T	T	G	G	C	C	A	A	G	G	T	T	T	T	C	C	G	G	G	G	C	C	C	C	A	A	T	T	G	G	T	T	C	C	G	G	G	G	C	C	G	G	G	G	A	A	C	C	C	C	C	C	C	C	C	C	C	C	A	A	T	T	T	T	C	C	G	G	T	T	A	A	T	T	C	C	A	A	T	T	T	T	G	G	T	T	G	G	T	T	G	G	G	G	T	T	G	G	A	A	A	A	C	C	C	C	A	A	C	C	T	T	C	C	A	A	A	A	C	C	A	A	T	T	C	C	C	C	A	A	C	C	C	C	T	T	T	T	T	T	T	T	A	A	T	T	G	G	T	T	G	G	G	G	C	C	A	A	G	G	A	A	G	G	G	G	A	A	G	G	C	C	G	G	T	T	T	T	T	T	A	A	G	G	C	C	C	C	A	A	C	C	A	A	C	C	A	A	G	G	G	G	A	A	C	C	C	C	G	G	A	A	C	C	T	T	G	G	G	G	T	T	C	C	G	G	T	T	T	T	G	G	C	C	A	A	G	G	A	A	A	A	C	C	C	C	A	A	G	G	T	T	C	C	A	A	G	G	T	T	T	T	C	C	T	T	T	T	G	G	C	C	C	C	G	G	T	T	T	T	T	T	G	G	C	C	A	A	C	C	A	A	G	G	C	C	C	C	T	T	A	A	T	T	A	A	C	C	G	G	C	C	G	G	A	A	G	G	G	G	A	A	A	A	T	T	T	T	A	A	T	T	G	G	G	G	T	T	C	C	C	C	T	T	G	G	C	C	G	G	C	C	A	A	T	T	C	C	A	A	A	A	G	G	A	A	C	C	A	A	C	C	T	T	T	T	T	T	C	C	A	A	C	C	G	G	A	A	T	T	C	C	G	G	G	G	G	G	A	A	C	C	T	T	G	G	T	T	C	C	G	G	T	T	G	G	G	G	T	T	A	A	G	G	G	G	C	C	T	T	C	C	A	A	C	C	A	A	NA	NA	C	C	T	T	C	C	T	T	A	A	A	A	C	C	C	C	C	C	A	A	T	T	C	C	C	C	T	T	T	T	C	C	T	T	A	A	A	A	T	T	A	A	T	T	T	T	T	T	C	C	T	T	T	T	T	T	A	A	G	G	G	G	G	G	T	T	C	C	T	T	T	T	T	T	C	C	A	A	C	C	A	A	T	T	T	T	A	A	T	T	C	C	A	A	T	T	T	T	A	A	G	G	T	T	C	C	A	A	T	T	C	C	C	C	C	C	T	T	T	T	T	T	G	G	A	A	T	T	T	T	G	G	G	G	C	C	C	C	G	G	A	A	T	T	G	G	G	G	T	T	C	C	A	A	G	G	A	A	A	A	T	T	G	G	G	G	G	G	G	G	C	C	G	G	G	G	C	C	T	T	A	A	A	A	A	A	A	A	T	T	A	A	A	A	T	T	C	C	C	C	A	A	T	T	T	T	A	A	T	T	T	T	G	G	A	A	T	T	T	T	C	C	C	C	A	A	C	C	G	G	C	C	G	G	T	T	C	C	C	C	A	A	A	A	A	A	G	G	T	T	C	C	A	A	G	G	T	T	T	T	G	G	G	G	A	A	G	G	T	T	G	G	C	C	C	C	T	T	T	T	C	C	A	A	G	G	C	C	T	T	C	C	C	C	C	C	A	A	C	C	G	G	C	C	T	T	A	A	C	C	G	G	A	A	A	A	A	A	C	C	C	C	G	G	G	G	T	T	G	G	G	G	G	G	T	T	C	C	A	A	T	T	C	C	G	G	G	G	C	C	G	G	C	C	G	G	C	C	A	A	T	T	G	G	A	A	G	G	A	A	G	G	T	T	T	T	C	C	A	A	T	T	A	A	G	G	G	G	C	C	T	T	C	C	T	T	T	T	G	G	G	G	G	C	A	A	G	G	A	A	C	C	C	C	T	T	A	A	A	A	A	A	G	G	T	T	T	T	C	C	T	T	C	C	G	G	C	C	G	G	G	G	C	C	C	C	T	T	T	T	C	C	G	G	C	C	C	C	G	G	A	A	G	G	C	C	T	T	A	A	C	C	A	A	A	A	A	A	C	C	A	A	T	T	C	C	T	T	C	C	G	G	A	A	A	A	G	G	C	C	C	C	G	G	A	A	G	G	G	G	G	G	C	C	T	T	C	C	A	A	G	G	A	A	G	G	C	C	A	A	A	A	C	C	C	C	C	C	G	G	T	T	A	A	G	G	G	G	A	A	T	T	G	G	G	G	T	T	T	T	C	C	G	G	A	A	T	T	C	C	C	C	G	G	A	A	C	C	A	A	G	G	A	A	G	G	C	C	A	A	G	G	T	T	C	C	A	A	G	G	C	C	T	T	A	A	NA	NA	C	C	C	C	T	T	T	T	C	C	C	C	C	C	A	A	T	T	T	T	G	G	T	T	A	A	T	T	T	T	T	T	C	C	G	G	C	C	A	A	C	C	T	T	C	C	T	T	T	T	A	A	C	C	A	A	A	A	A	A	A	A	T	T	G	G	C	C	A	A	A	A	G	G	G	G	A	A	G	G	C	C	A	A	G	G	T	T	G	G	G	G	G	G	G	G	T	T	T	T	G	G	A	A	A	A	C	C	A	A	A	A	T	T	A	A	G	G	T	T	G	G	C	C	T	T	C	C	G	G	A	A	T	T	G	G	T	T	G	G	C	C	G	G	G	G	G	G	G	G	C	C	A	A	T	T	G	G	A	A	G	G	A	A	T	T	T	T	C	C	G	G	A	A	G	G	C	C	T	T	C	C	T	T	C	C	A	A	A	A	A	A	A	A	G	G	G	G	C	C	C	C	G	G	T	T	A	A	G	G	A	A	C	C	T	T	T	T	G	G	G	G	C	C	G	G	G	G	C	C	A	A	C	C	C	C	T	T	A	A	G	G	A	A	T	T	A	A	T	T	G	G	G	G	T	T	A	A	G	G	G	G	G	G	C	C	C	C	NA	NA	C	C	G	G	G	G	T	T	A	A	T	T	G	G	G	G	G	G	G	G	G	G	A	A	C	C	A	A	G	G	T	T	C	C	C	C	C	C	T	T	C	C	G	G	T	T	C	C	C	C	C	C	C	C	C	C	T	T	G	G	T	T	A	A	A	A	T	T	T	T	G	G	G	G	G	G	T	T	A	A	G	G	C	C	G	G	T	T	C	C	C	C	T	T	A	A	A	A	A	A	C	C	T	T	T	T	T	T	T	T	G	G	A	A	T	T	C	C	A	A	T	T	C	C	G	G	G	G	A	A	G	G	C	C	T	T	T	T	C	C	G	G	A	A	T	T	G	G	T	T	G	G	A	A	G	G	T	T	T	T	C	C	A	A	C	C	G	G	G	G	T	T	T	T	T	T	C	C	G	G	G	G	T	T	G	G	C	C	C	C	C	C	G	G	G	G	G	G	A	A	C	C	T	T	C	C	C	C	T	T	T	T	A	A	A	A	G	G	T	T	T	T	C	C	T	T	G	G	T	T	C	C	G	G	A	A	T	T	A	A	T	T	T	T	C	C	T	T	T	T	G	G	A	A	C	C	G	G	C	C	T	T	T	T	G	G	T	T	A	A	C	C	C	C	A	A	T	T	T	T	T	T	T	T	G	G	T	T	G	G	A	A	A	A	T	T	T	T	C	C	A	A	T	T	C	C	G	G	G	G	T	T	G	G	G	G	C	C	T	T	T	T	T	T	A	A	T	T	G	G	G	G	C	C	G	G	C	C	A	A	G	G	G	G	T	T	G	G	G	G	A	A	C	C	T	T	C	C	T	T	G	G	A	A	T	T	C	C	T	T	T	T	T	T	A	A	G	G	G	G	A	A	G	G	G	G	G	G	C	C	G	G	A	A	T	T	NA	NA	A	A	T	T	C	C	A	A	G	G	G	G	G	G	C	C	T	T	G	G	C	C	T	T	G	G	A	A	T	T	A	A	G	G	G	G	A	A	C	C	T	T	A	A	A	A	C	C	C	C	T	T	G	G	C	C	A	A	C	C	C	C	A	A	A	A	C	C	G	G	A	A	A	A	G	G	G	G	C	C	G	G	C	C	T	T	T	T	A	A	G	G	C	C	C	C	C	C	A	A	T	T	T	T	G	G	T	T	A	A	G	G	T	T	G	G	T	T	C	C	C	C	A	A	G	G	A	A	C	C	C	C	T	T	A	A	G	G	G	G	T	T	G	G	G	G	T	T	A	A	G	G	G	G	G	G	C	C	A	A	T	T	G	G	C	C	T	T	G	G	G	G	G	G	G	G	A	A	G	G	C	C	C	C	A	A	A	A	G	G	G	G	A	A	G	G	C	C	A	A	A	A	G	G	C	C	G	G	G	G	A	A	A	A	C	C	C	C	C	C	A	A	G	G	G	G	G	G	T	T	G	G	T	T	A	A	A	A	G	G	C	C	G	G	C	C	C	C	A	A	A	A	T	T	C	C	G	G	G	G	T	T	A	A	G	G	T	T	G	G	G	G	G	G	A	A	G	G	C	C	G	G	G	G	C	C	T	T	G	G	C	C	C	C	T	T	T	T	T	T	T	T	A	A	G	G	A	A	G	G	C	C	C	C	T	T	G	G	A	A	A	A	T	T	C	C	A	A	C	C	A	A	G	G	A	A	T	T	G	G	A	A	T	T	A	A	T	T	G	G	A	A	A	A	T	T	C	C	G	G	T	T	A	A	G	G	A	A	A	A	A	A	T	T	C	C	A	A	G	G	T	T	C	C	A	A	T	T	T	T	T	T	C	C	T	T	G	G	T	T	T	T	A	A	A	A	G	G	A	A	C	C	A	A	G	G	T	T	C	C	G	G	A	A	C	C	G	G	C	C	T	T	T	T	G	G	G	G	C	C	A	A	T	T	C	C	T	T	G	G	A	A	A	A	G	G	C	C	G	G	C	C	G	G	T	T	T	T	A	A	G	G	C	C	G	G	A	A	A	A	C	C	G	G	A	A	C	C	G	G	T	T	G	G	G	G	C	C	T	T	C	C	C	C	T	T	A	A	A	A	T	T	T	T	G	G	C	C	T	T	A	A	T	T	C	C	T	T	T	T	G	G	C	C	T	T	G	G	T	T	C	C	G	G	A	A	C	C	T	T	C	C	C	C	G	G	T	T	C	C	T	T	A	A	A	A	A	A	G	G	A	A	C	C	G	G	T	T	C	C	T	T	T	T	A	A	C	C	C	C	C	C	G	G	A	A	T	T	C	C	G	G	T	T	G	G	T	T	G	G	T	T	G	G	G	G	T	T	T	T	C	C	G	G	T	T	A	A	A	A	T	T	A	A	G	G	T	T	A	A	A	A	T	T	A	A	G	G	G	G	C	C	T	T	T	T	G	G	A	A	C	C	C	C	C	C	T	T	C	C	G	G	C	C	C	C	G	G	G	G	T	T	C	C	T	T	A	A	C	C	G	G	T	T	T	T	G	G	G	G	C	C	A	A	C	C	C	C	A	A	T	T	T	T	T	T	T	T	T	T	C	C	C	C	T	T	C	C	T	T	A	A	T	T	C	C	A	A	G	G	C	C	C	C	T	T	C	C	A	A	G	G	T	T	A	A	A	A	A	A	A	A	G	G	T	T	G	G	T	T	G	G	A	A	T	T	G	G	G	G	T	T	C	C	A	A	C	C	C	C	C	C	A	A	G	G	C	C	C	C	G	G	C	C	T	T	G	G	T	T	G	G	G	G	A	A	G	G	G	G	C	C	T	T	T	T	A	A	C	C	G	G	C	C	C	C	G	G	G	G	A	A	T	T	T	T	G	G	C	C	A	A	G	G	G	G	C	C	G	G	G	G	T	T	C	C	G	G	C	C	G	G	C	C	T	T	A	A	C	C	A	A	A	A	G	G	T	T	C	C	A	A	A	A	A	A	G	G	C	C	G	G	A	A	T	T	A	A	G	G	G	G	C	C	G	G	G	G	T	T	A	A	A	A	A	A	A	A	G	G	C	C	T	T	C	C	G	G	G	G	C	C	A	A	A	A	C	C	A	A	C	C	A	A	A	A	C	C	G	G	G	G	G	G	G	G	A	A	G	G	T	T	G	G	A	A	C	C	G	G	G	G	T	T	C	C	A	A	G	G	A	A	C	C	G	G	G	G	A	A	A	A	T	T	T	T	T	T	T	T	G	G	C	C	T	T	A	A	G	G	A	A	T	T	A	A	T	T	G	G	T	T	G	G	C	C	G	G	T	T	A	A	A	A	T	T	T	T	C	C	C	C	C	C	T	T	G	G	C	C	T	T	G	G	G	G	G	G	T	T	A	A	A	A	A	A	G	G	C	C	A	A	T	T	C	C	G	G	A	A	T	T	G	G	C	C	C	C	G	G	G	G	G	G	G	G	A	A	T	T	C	C	C	C	C	C	G	G	T	T	A	A	C	C	C	C	A	A	T	T	C	C	T	T	T	T	G	G	G	G	T	T	G	G	A	A	A	A	C	C	A	A	G	G	T	T	G	G	G	G	C	C	A	A	G	G	A	A	C	C	G	G	A	A	A	A	T	T	C	C	T	T	G	G	A	A	T	T	G	G	A	A	G	G	C	C	T	T	T	T	A	A	C	C	G	G	A	A	A	A	T	T	A	A	A	A	C	C	A	A	T	T	T	T	A	A	T	T	G	G	C	C	A	A	C	C	G	G	G	G	T	T	G	G	G	G	G	G	T	T	T	T	C	C	G	G	G	G	C	C	T	T	A	A	C	C	G	G	G	G	A	A	A	A	G	G	T	T	A	A	G	G	G	G	G	G	C	C	A	A	A	A	C	C	C	C	T	T	C	C	A	A	T	T	G	G	C	C	G	G	G	G	G	G	C	C	G	G	C	C	C	C	G	G	C	C	C	C	T	T	C	C	G	G	C	C	G	G	C	C	G	G	A	A	C	C	G	G	T	T	A	A	A	A	C	C	A	A	A	A	C	C	C	C	G	G	C	C	C	C	G	G	C	C	G	G	A	A	A	A	T	T	G	G	A	A	A	A	G	G	C	C	A	A	A	A	C	C	G	G	C	C	C	C	C	C	C	C	A	A	C	C	G	G	T	T	T	T	C	C	C	C	G	G	G	G	T	T	G	G	G	G	C	C	T	T	C	C	A	A	C	C	T	T	T	T	C	C	A	A	T	T	G	G	T	T	A	A	G	G	G	G	T	T	G	G	A	A	G	G	A	A	A	A	A	A	T	T	C	C	G	G	T	T	G	G	C	C	G	G	G	G	A	A	C	C	C	C	A	A	G	G	C	C	C	C	A	A	G	G	T	T	T	T	A	A	A	A	G	G	G	G	C	C	G	G	A	A	T	T	A	A	T	T	G	G	T	T	C	C	G	G	A	A	G	G	G	G	G	G	A	A	G	G	G	G	A	A	A	A	G	G	G	G	C	C	G	G	C	C	T	T	T	T	C	C	A	A	C	C	G	G	C	C	G	G	C	C	C	C	A	A	A	A	A	A	G	G	C	C	C	C	T	T	C	C	T	T	T	T	A	A	T	T	T	T	C	C	A	A	T	T	C	C	T	T	T	T	C	C	C	C	G	G	G	G	C	C	A	A	G	G	T	T	T	T	A	A	G	G	G	G	T	T	C	C	C	C	T	T	A	A	C	C	G	G	T	T	G	G	C	C	A	A	G	G	G	G	T	T	T	T	G	G	T	T	T	T	A	A	G	G	A	A	T	T	G	G	A	A	T	T	G	G	T	T	T	T	T	T	C	C	G	G	T	T	A	A	A	A	C	C	T	T	C	C	A	A	G	G	G	G	G	G	C	C	C	C	G	G	A	A	C	C	C	C	G	G	G	G	C	C	A	A	T	T	G	G	T	T	G	G	G	G	C	C	A	A	G	G	T	T	A	A	T	T	T	T	T	T	C	C	A	A	C	C	G	G	G	G	T	T	G	G	G	G	C	C	G	G	G	G	G	G	A	A	A	A	C	C	A	A	G	G	G	G	C	C	T	T	G	G	T	T	G	G	G	G	A	A	G	G	A	A	C	C	T	T	G	G	C	C	T	T	A	A	A	A	T	T	T	T	A	A	G	G	G	G	T	T	A	A	G	G	T	T	A	A	T	T	G	G	G	G	G	G	A	A	T	T	A	T	G	G	T	T	G	G	T	T	C	C	G	G	G	G	G	G	C	C	A	A	T	T	G	G	G	G	G	G	G	G	A	A	G	G	A	A	G	G	C	C	A	A	A	A	T	T	G	G	C	C	A	A	G	G	A	A	T	T	G	G	T	T	G	G	C	C	T	T	A	A	T	T	T	T	T	T	T	T	C	C	T	T	T	T	T	T	T	T	G	G	T	T	G	G	G	G	A	A	T	T	C	C	C	C	A	A	T	T	C	C	A	A	T	T	G	G	C	C	A	A	A	A	A	A	A	A	A	A	G	G	C	C	T	T	C	C	A	A	A	A	A	A	C	C	A	A	A	A	C	C	T	T	C	C	C	C	A	A	T	T	C	C	G	G	G	G	T	T	G	G	G	G	G	G	A	A	A	A	T	T	C	C	T	T	A	A	G	G	T	T	A	A	C	C	C	C	G	G	A	A	G	G	A	A	G	G	G	G	A	A	T	T	G	G	C	C	C	C	A	A	T	T	A	A	C	C	C	C	G	G	C	C	G	G	T	T	C	C	T	T	G	G	G	G	C	C	A	A	G	G	T	T	G	G	T	T	G	G	G	G	G	G	G	G	G	G	G	G	A	A	G	G	G	G	G	G	G	G	T	T	A	A	A	A	T	T	A	A	C	C	A	A	A	A	T	T	T	T	C	C	A	A	G	G	A	A	T	T	G	G	C	C	T	T	A	A	A	A	T	T	T	T	G	G	T	T	T	T	T	T	A	A	G	G	C	C	G	G	G	G	C	C	C	C	G	G	T	T	G	G	T	T	T	T	A	A	T	T	T	T	T	T	T	T	A	A	T	T	C	C	C	C	C	C	G	G	G	G	A	A	T	T	T	T	C	C	G	G	G	G	G	G	C	C	G	G	A	A	G	G	T	T	G	G	G	G	C	C	C	C	C	C	T	T	G	G	T	T	A	A	A	A	A	A	G	G	G	G	C	C	T	T	A	A	G	G	C	C	A	A	C	C	G	G	C	C	C	C	C	C	A	A	T	T	G	G	T	T	G	G	A	A	T	T	C	C	T	T	T	T	G	G	T	T	A	A	A	A	C	C	C	C	T	T	G	G	C	C	G	G	A	A	G	G	G	G	A	A	C	C	G	G	T	T	T	T	T	T	G	G	C	C	C	C	C	C	G	G	A	A	G	G	C	C	T	T	C	C	G	G	G	G	A	A	A	A	C	C	T	T	G	G	C	C	C	C	A	A	A	A	G	G	C	C	C	C	G	G	G	G	C	C	C	C	A	A	C	C	A	A	A	A	C	C	T	T	G	G	G	G	T	T	C	C	G	G	A	A	C	C	C	C	T	T	A	A	A	A	T	T	G	G	C	C	A	A	G	G	A	A	C	C	G	G	C	C	G	G	A	A	T	T	T	T	G	G	T	T	A	A	C	C	A	A	G	G	A	A	A	A	T	T	T	T	G	G	G	G	A	A	T	T	A	A	A	A	G	G	G	G	A	A	T	T	A	A	A	A	C	C	G	G	A	A	C	C	A	A	G	G	C	C	C	C	T	T	G	G	A	A	T	T	A	A	C	C	T	T	A	A	A	A	T	T	G	G	G	G	C	C	A	A	C	C	G	G	A	A	T	T	T	T	T	T	G	G	A	A	G	G	C	C	C	C	C	C	G	G	C	C	G	G	C	C	A	A	A	A	T	T	G	G	G	G	A	A	G	G	T	T	G	G	T	T	C	C	C	C	C	C	A	A	A	A	G	G	T	T	C	C	C	C	A	A	T	T	C	C	G	G	C	C	A	A	T	T	C	C	A	A	C	C	T	T	G	G	G	G	A	A	G	G	A	A	G	G	C	C	T	T	A	A	G	G	A	A	A	A	C	C	C	C	G	G	A	A	A	A	C	C	A	A	T	T	G	G	C	C	C	C	C	C	G	G	G	G	A	A	T	T	C	C	C	C	A	A	C	C	A	A	C	C	T	T	C	C	T	T	C	C	A	A	A	A	C	C	G	G	A	A	C	C	C	C	A	A	A	A	C	C	T	T	A	A	T	T	G	G	C	C	C	C	A	A	A	A	A	A	T	T	G	G	G	G	A	A	A	A	T	T	G	G	C	C	C	C	G	G	T	T	A	A	G	G	G	G	T	T	C	C	C	C	T	T	T	T	T	T	A	A	T	T	A	A	T	T	A	A	T	T	G	G	A	A	T	T	G	G	C	C	T	T	T	T	G	G	G	G	G	G	C	C	C	C	T	T	G	G	T	T	A	A	A	A	T	T	T	T	G	G	T	T	C	C	G	G	A	A	A	A	T	T	T	T	C	C	C	C	G	G	A	A	C	C	A	A	A	A	A	A	G	G	A	A	G	G	C	C	C	C	G	G	A	A	C	C	A	A	C	C	NA	NA	T	T	G	G	T	T	C	C	C	C	C	C	C	C	C	C	A	A	C	C	T	T	A	A	G	G	C	C	A	A	A	A	C	C	T	T	G	G	T	T	C	C	C	C	C	C	C	C	C	C	C	C	T	T	A	A	C	C	T	T	A	A	A	A	T	T	A	A	T	T	A	A	C	C	C	C	C	C	A	A	T	T	C	C	A	A	T	T	A	A	G	G	A	A	G	G	C	C	A	A	C	C	G	G	T	T	A	A	C	C	T	T	A	A	A	A	T	T	A	A	T	T	T	T	G	G	C	C	A	A	T	T	C	C	T	T	A	A	A	A	C	C	T	T	T	T	T	T	G	G	T	T	C	C	A	A	G	G	A	A	G	G	T	T	G	G	T	T	G	G	C	C	C	C	T	T	A	A	C	C	C	C	T	T	C	C	T	T	T	T	T	T	G	G	A	A	G	G	A	A	A	A	C	C	C	C	T	T	T	T	C	C	G	G	G	G	C	C	T	T	A	A	G	G	T	T	A	A	G	G	T	T	G	G	T	T	T	T	G	G	T	T	C	C	C	C	C	C	C	C	G	G	G	G	G	G	T	T	T	T	A	A	G	G	C	C	G	G	A	A	G	G	C	C	T	T	A	A	A	A	A	A	C	C	T	T	T	T	A	A	G	G	G	G	G	G	G	G	C	C	A	A	A	A	C	C	T	T	T	T	A	A	G	G	C	C	C	C	T	T	A	A	A	A	T	T	A	A	C	C	T	T	T	T	C	C	A	A	T	T	A	A	T	T	G	G	C	C	C	C	T	T	G	G	C	C	G	G	A	A	A	A	C	C	C	C	A	A	G	G	A	A	T	T	A	A	G	G	G	G	C	C	T	T	A	A	T	T	A	A	C	C	C	C	T	T	G	G	A	A	T	T	A	A	T	T	C	C	C	C	C	C	G	G	G	G	G	G	A	A	C	C	A	A	T	T	T	T	G	G	T	T	T	T	C	C	A	A	T	T	G	G	T	T	T	T	G	G	T	T	C	C	T	T	A	A	A	A	G	G	T	T	G	G	C	C	G	G	G	G	C	C	A	A	G	G	A	A	T	T	G	G	T	T	A	A	T	T	T	T	T	T	A	A	A	A	G	G	G	G	A	A	C	C	G	G	G	G	A	A	C	C	T	T	C	C	G	G	T	T	T	T	A	A	G	G	G	G	G	G	T	T	C	C	T	T	A	A	C	C	G	G	C	C	A	A	T	T	A	A	G	G	G	G	T	T	T	T	C	C	G	G	C	C	G	G	A	A	A	A	T	T	A	A	G	G	T	T	A	A	T	T	G	G	G	G	G	G	T	T	C	C	A	A	G	G	A	A	C	C	G	G	C	C	T	T	A	A	A	A	G	G	G	G	G	G	A	A	NA	NA	C	C	C	C	C	C	C	C	G	G	C	C	A	A	T	T	T	T	A	A	T	T	T	T	A	A	C	C	A	A	A	A	A	A	A	A	T	T	T	T	A	A	T	T	G	G	C	C	C	C	T	T	A	A	T	T	G	G	A	A	A	A	C	C	G	G	C	C	A	A	T	T	T	T	A	A	C	C	T	T	A	A	C	C	G	G	C	C	C	C	T	T	G	G	A	A	A	A	C	C	A	A	G	G	C	C	A	A	G	G	G	G	A	A	T	T	G	G	T	T	C	C	A	A	A	A	T	T	C	C	T	T	C	C	C	C	T	T	T	T	C	C	A	A	T	T	G	G	T	T	G	G	T	T	T	T	C	C	T	T	G	G	A	A	C	C	A	A	A	A	A	A	C	C	C	C	A	A	G	G	G	G	C	C	T	T	T	T	T	T	A	A	T	T	G	G	T	T	A	A	T	T	T	T	T	T	T	T	G	G	T	T	A	A	C	C	T	T	G	G	A	A	C	C	T	T	C	C	T	T	A	A	C	C	G	G	C	C	T	T	A	A	G	G	T	T	G	G	T	T	A	A	C	C	G	G	G	G	T	T	A	A	G	G	G	G	A	A	G	G	A	A	T	T	G	G	A	A	C	C	T	T	C	C	T	T	G	G	T	T	G	G	A	A	C	C	A	A	A	A	C	C	T	T	A	A	T	T	A	A	G	G	G	G	T	T	C	C	T	T	T	T	G	G	C	C	A	A	T	T	A	A	T	T	T	T	A	A	A	A	T	T	A	A	G	G	G	G	A	A	T	T	T	T	G	G	T	T	T	T	G	G	A	A	C	C	G	G	C	C	A	A	A	A	G	G	A	A	A	A	T	T	T	T	A	A	C	C	A	A	C	C	A	A	C	C	C	C	T	T	A	A	T	T	C	C	A	A	A	A	A	A	T	T	G	G	G	G	G	G	C	C	T	T	A	A	C	C	A	A	A	A	G	G	T	T	A	A	G	G	T	T	G	G	C	C	A	A	G	G	T	T	T	T	A	A	G	G	T	T	A	A	A	A	G	G	C	C	T	T	A	A	T	T	G	G	G	G	A	A	T	T	T	T	G	G	A	A	A	A	A	A	G	G	G	G	T	T	G	G	T	T	C	C	T	T	G	G	T	T	T	T	A	A	C	C	T	T	T	T	C	C	T	T	G	G	A	A	T	T	T	T	A	A	C	C	C	C	G	G	C	C	G	G	C	C	C	C	C	C	C	C	C	C	G	G	T	T	A	A	A	A	C	C	C	C	T	T	G	G	G	G	G	G	T	T	C	C	T	T	T	T	C	C	A	A	C	C	A	A	C	C	T	T	C	C	C	C	T	T	C	C	C	C	G	G	G	G	T	T	G	G	T	T	T	T	C	C	A	A	G	G	A	A	A	A	G	G	A	A	A	A	C	C	C	C	T	T	G	G	G	G	G	G	G	G	A	A	G	G	G	G	A	G	C	C	C	C	G	G	C	C	T	T	C	C	C	C	T	T	G	G	T	T	A	A	C	C	T	T	A	A	T	T	A	A	T	T	C	C	C	C	T	T	A	A	G	G	G	G	G	G	C	C	A	A	A	A	A	A	T	T	A	A	G	G	T	T	A	A	A	A	G	G	A	A	A	A	C	C	C	C	G	G	G	G	G	G	T	T	A	A	A	A	G	G	T	T	G	G	A	A	A	A	C	C	C	C	A	A	C	C	A	A	C	C	G	G	C	C	T	T	T	T	G	G	C	C	A	A	A	A	C	C	T	T	G	G	A	A	T	T	G	G	G	G	T	T	A	A	C	C	G	G	C	C	C	C	C	C	A	A	G	G	C	C	A	A	A	A	G	G	C	C	C	C	T	T	C	C	C	C	G	G	T	T	T	T	T	T	C	C	G	G	C	C	C	C	G	G	T	T	T	T	C	C	G	G	T	T	A	A	T	T	G	G	G	G	C	C	G	G	A	A	C	C	C	C	A	A	T	T	G	G	T	T	G	G	C	C	G	G	C	C	A	A	C	C	T	T	C	C	G	G	G	G	G	G	A	A	C	C	T	T	C	C	T	T	A	A	T	T	A	A	A	A	G	G	C	C	T	T	C	C	A	A	G	G	C	C	T	T	A	A	G	G	G	G	G	G	C	C	T	T	G	G	G	G	T	T	T	T	T	T	A	A	C	C	G	G	T	T	G	G	G	G	A	A	A	A	G	G	G	G	A	A	G	G	A	A	G	G	C	C	G	G	A	A	G	G	C	C	T	T	T	T	C	C	C	C	T	T	C	C	G	G	A	A	C	C	G	G	A	A	G	G	C	C	G	G	T	T	A	A	T	T	G	G	A	A	G	G	A	A	G	G	T	T	A	A	C	C	C	C	C	C	C	C	A	A	A	A	C	C	T	T	G	G	T	T	T	T	A	A	T	T	T	T	C	C	C	C	A	A	C	C	G	G	C	C	T	T	C	C	G	G	A	A	G	G	C	C	A	A	C	C	T	T	A	A	G	G	C	C	A	A	G	G	T	T	A	A	C	C	G	G	C	C	A	A	A	A	C	C	A	A	A	A	A	A	C	C	C	C	T	T	G	G	C	C	T	T	T	T	A	A	A	A	G	G	G	G	T	T	C	C	G	G	C	C	C	C	NA	NA	G	G	T	T	C	C	A	A	C	T	G	G	G	G	A	A	C	C	T	T	C	C	G	G	C	C	A	A	T	T	A	A	T	T	A	A	C	C	G	G	A	A	T	T	C	C	T	T	C	C	T	T	G	G	T	T	C	C	G	G	A	A	T	T	T	T	C	C	G	G	G	G	A	A	A	A	T	T	G	G	T	T	A	A	C	C	G	G	T	T	A	A	G	G	A	A	T	T	A	A	C	C	C	C	C	C	C	C	T	T	A	A	G	G	C	C	A	A	G	G	A	A	A	A	A	A	A	A	T	T	NA	NA	T	T	A	A	A	A	C	C	C	C	A	A	G	G	C	C	C	C	C	C	T	T	T	T	G	G	C	C	C	C	T	T	A	A	C	C	C	C	T	T	C	C	C	C	C	C	C	C	G	G	C	C	C	C	G	G	T	T	A	A	G	G	C	C	G	G	G	G	T	T	G	G	T	T	T	T	A	A	G	G	G	G	C	C	A	A	C	C	G	G	T	T	T	T	G	G	T	T	A	A	T	T	G	G	A	A	G	G	A	A	C	C	A	A	G	G	G	G	G	G	G	G	C	C	A	A	C	C	G	G	A	A	C	C	G	G	T	T	A	A	A	A	T	T	T	T	A	A	G	G	A	A	C	C	G	G	G	G	C	C	G	G	A	A	G	G	C	C	A	A	A	A	T	T	T	T	T	T	G	G	G	G	T	T	T	T	A	A	A	A	T	T	C	C	A	A	A	A	T	T	T	T	C	C	G	G	C	C	T	T	G	G	G	G	A	A	G	G	A	A	C	C	C	C	A	A	T	T	G	G	T	T	G	G	G	G	T	T	T	T	C	C	G	G	G	G	C	C	G	G	G	G	C	C	A	A	G	G	G	G	C	C	C	C	C	C	A	A	G	G	T	T	G	G	A	A	C	C	T	T	G	G	G	G	T	T	T	T	A	A	C	C	G	G	C	C	C	C	T	T	T	T	T	T	C	C	G	G	T	T	G	G	C	C	A	A	T	T	T	T	T	T	G	G	G	G	C	C	A	A	T	T	A	A	T	T	A	A	T	T	C	C	C	C	T	T	G	G	T	T	T	T	T	T	G	G	C	C	C	C	G	G	A	A	G	G	C	C	A	A	G	G	T	T	C	C	A	A	G	G	C	C	G	G	T	T	G	G	C	C	T	T	T	T	C	C	G	G	A	A	G	G	G	G	G	G	G	G	A	A	G	G	T	T	C	C	G	G	T	T	C	C	C	C	T	T	G	G	C	C	C	C	G	G	T	T	T	T	G	G	G	G	G	G	G	G	C	C	T	T	C	C	A	A	G	G	T	T	C	C	T	T	G	G	G	G	C	C	T	T	G	G	C	C	T	T	T	T	C	C	A	A	G	G	A	A	C	C	A	A	T	T	A	A	A	A	C	C	G	G	G	G	C	C	T	T	T	T	C	C	C	C	T	T	A	A	A	A	C	C	A	A	C	C	A	A	G	G	A	A	C	C	G	G	T	T	C	C	C	C	A	A	C	C	C	C	A	A	G	G	G	G	A	A	T	T	T	T	T	T	T	T	G	G	C	C	G	G	C	C	C	C	A	A	A	A	G	G	T	T	G	G	C	C	A	A	A	A	C	C	T	T	C	C	C	C	T	T	T	T	G	G	A	A	G	G	T	T	C	C	T	T	C	C	G	G	A	A	G	A	C	C	G	G	A	A	A	A	T	T	A	A	G	G	C	C	G	G	T	T	T	T	A	A	A	A	G	G	C	C	A	A	G	G	T	T	A	A	C	C	T	T	A	A	A	A	G	G	A	A	G	G	T	T	A	A	C	C	C	C	C	C	T	T	C	C	G	G	G	G	C	C	A	A	A	A	A	A	A	A	A	A	G	G	G	G	C	C	A	A	C	C	A	A	C	C	G	G	G	G	G	G	T	T	A	A	T	T	C	C	G	G	T	T	G	G	T	T	A	A	C	C	C	C	T	T	A	A	A	A	T	T	T	T	C	C	T	T	T	T	G	G	T	T	G	G	G	G	G	G	G	G	G	G	A	A	T	T	G	G	A	A	G	G	G	G	C	C	G	G	G	G	G	G	G	G	C	C	G	G	C	C	T	T	G	G	C	C	T	T	A	A	G	G	T	T	T	T	G	G	C	C	T	T	A	A	G	G	C	C	C	C	G	G	G	G	C	C	C	C	A	A	T	T	T	T	G	G	A	A	A	A	C	C	T	T	C	C	T	T	G	G	A	A	C	C	T	T	G	G	G	G	G	G	C	C	A	A	A	A	A	A	C	C	T	T	A	A	C	C	A	A	A	A	A	A	C	C	G	G	A	A	C	C	G	G	G	G	C	C	G	G	T	T	G	G	G	G	C	C	C	C	G	G	C	C	C	C	C	C	A	A	A	A	A	A	T	T	T	T	A	A	C	C	A	A	T	T	G	G	C	C	T	T	T	T	A	A	C	C	A	A	A	A	T	T	G	G	T	T	T	T	C	C	G	G	C	C	C	C	G	G	T	T	G	G	C	C	A	A	C	C	C	C	T	T	C	C	A	A	G	G	C	C	C	C	T	T	G	G	T	T	A	A	T	T	C	C	C	C	G	G	A	A	A	A	G	G	T	T	A	A	A	A	T	T	T	T	C	C	C	C	C	C	C	C	C	C	A	A	G	G	C	C	G	G	C	C	C	C	C	C	G	G	A	A	T	T	G	G	A	A	T	T	G	G	T	T	A	A	G	G	G	G	C	C	C	C	T	T	A	A	C	C	T	T	G	G	G	G	T	T	G	G	G	G	G	G	A	A	T	T	T	T	C	C	T	T	T	T	C	C	C	C	A	A	T	T	A	A	A	A	A	A	C	C	A	A	A	A	A	A	A	A	G	G	G	G	T	T	G	G	C	C	A	A	C	C	A	A	C	C	A	A	G	G	C	C	G	G	G	G	C	C	G	G	G	G	C	C	G	G	A	A	T	T	G	G	T	T	T	T	C	C	G	G	C	C	C	C	C	C	G	G	A	A	G	G	C	C	A	A	A	A	G	G	C	C	T	T	A	A	C	C	C	C	G	G	A	A	C	C	T	T	T	T	A	A	A	A	G	G	T	T	T	T	C	C	T	T	C	C	G	G	G	G	T	T	A	A	A	A	G	G	A	A	T	T	T	T	T	T	C	C	T	T	A	A	A	A	C	C	C	C	C	C	C	C	T	T	G	G	C	C	A	A	T	T	C	C	T	T	T	T	G	G	C	C	T	T	C	C	C	C	T	T	T	T	A	A	A	A	G	G	T	T	G	G	T	T	C	C	G	G	G	G	G	G	A	A	A	A	C	C	A	A	A	A	G	G	T	T	A	A	G	G	T	T	A	A	G	G	C	C	C	C	T	T	G	G	G	G	A	A	G	G	A	A	G	G	A	A	C	C	T	T	G	G	C	C	A	A	G	G	C	C	A	A	T	T	T	T	C	C	C	C	A	A	G	G	G	G	A	A	T	T	A	A	G	G	C	C	A	A	T	T	A	A	A	A	T	T	C	C	G	G	T	T	A	A	A	A	G	G	T	T	C	C	G	G	T	T	T	T	G	G	C	C	T	T	A	A	G	G	T	T	A	A	A	A	A	A	G	G	G	G	A	A	T	T	G	G	C	C	A	A	T	T	G	G	G	G	G	G	A	A	A	A	C	C	G	G	G	G	G	G	C	C	C	C	G	G	G	G	A	A	C	C	T	T	T	T	T	T	T	T	G	G	A	A	T	T	A	A	A	A	C	C	G	G	G	G	T	T	C	C	G	G	G	G	T	T	T	T	C	C	A	A	G	G	A	A	T	T	A	A	G	G	T	T	A	A	G	G	A	A	G	G	T	T	T	T	C	C	A	A	A	A	T	T	G	G	A	A	C	C	G	G	A	A	A	A	A	A	T	T	A	A	A	A	G	G	C	C	C	C	A	A	T	T	A	A	A	A	C	C	T	T	T	T	A	A	C	C	C	C	C	C	T	T	G	G	T	T	A	A	G	G	A	A	T	T	G	G	A	A	G	G	G	G	A	A	C	C	C	C	T	T	C	C	A	A	A	A	C	C	C	C	G	G	T	T	G	G	C	C	A	A	T	T	C	C	C	C	A	A	T	T	G	G	T	T	G	G	G	G	G	G	T	T	G	G	G	G	C	C	G	G	A	A	C	C	C	C	G	G	C	C	C	C	A	G	A	A	G	T	T	T	T	A	C	C	A	G	T	A	T	G	NA	NA	G	G	T	T	C	A	T	T	T	C	A	G	A	A	C	C	G	G	T	T	C	C	T	T	G	G	A	A	G	G	A	C	G	G	G	A	G	G	G	G	A	A	A	A	C	C	A	A	T	A	C	T	C	C	A	G	C	T	A	G	C	T	G	G	C	C	C	C	G	T	G	G	A	A	C	C	A	G	C	C	G	C	A	A	A	A	C	C	A	T	T	T	G	G	T	C	G	G	A	T	C	C	G	G	T	G	G	A	NA	NA	NA	NA	A	A	C	C	T	T	NA	NA	T	T	G	G	A	A	G	A	T	T	A	A	T	T	G	A	A	G	G	G	NA	NA	T	A	A	A	T	T	T	T	C	C	C	T	G	A	G	A	A	G	T	C	C	C	A	A	A	A	C	A	T	G	T	C	T	T	A	A	T	C	C	T	G	G	C	C	C	C	A	A	G	T	C	C	T	T	T	T	G	A	A	A	A	A	C	C	C	C	C	C	G	G	G	C	T	T	G	T	A	A	G	G	T	T	C	C	T	T	G	G	G	G	G	G	A	A	C	C	C	C	T	T	T	T	G	G	A	A	T	T	T	T	T	T	G	G	T	T	T	T	C	C	T	T	C	C	T	T	G	G	A	A	A	A	G	G	T	T	G	G	G	G	G	G	T	T	A	A	C	C	G	G	T	C	T	T	A	G	C	C	T	A	C	T	C	T	G	A	NA	NA	C	T	A	C	C	C	A	G	A	G	G	G	C	C	C	C	NA	NA	C	C	C	C	T	T	A	A	T	T	G	A	C	C	T	C	A	G	C	A	A	A	A	G	A	A	T	T	A	A	C	C	C	T	A	A	G	G	T	T	T	T	A	G	NA	NA	G	G	T	C	C	T	A	T	NA	NA	G	G	T	C	C	C	T	C	C	T	C	C	T	C	G	G	G	G	C	C	C	C	A	G	A	G	C	A	G	G	T	C	T	T	A	A	C	A	G	A	G	A	G	G	G	A	C	T	G	A	A	G	T	C	G	G	G	G	T	T	C	C	A	G	T	T	T	G	T	T	T	T	G	A	C	G	A	A	C	A	C	T	A	A	C	C	C	C	C	T	A	A	C	C	C	T	C	T	A	G	A	C	G	T	T	T	C	C	NA	NA	T	T	C	C	C	C	C	C	C	A	A	A	T	T	T	T	C	T	G	G	G	A	G	A	A	A	T	C	G	G	T	C	C	C	T	C	A	G	T	T	C	T	C	A	T	C	C	T	T	T	G	G	A	T	G	A	C	C	T	C	G	A	A	A	G	A	T	T	G	G	C	C	G	A	NA	NA	G	A	C	T	A	G	G	G	T	C	T	C	A	G	T	C	A	A	G	G	G	G	C	T	T	A	A	T	T	C	NA	NA	C	C	T	C	C	C	C	C	G	A	G	T	C	C	A	G	NA	NA	C	A	C	T	A	C	G	G	G	G	C	C	C	T	G	A	T	C	G	G	A	C	G	T	T	T	T	T	G	A	A	G	A	C	A	G	NA	NA	G	G	T	T	A	T	G	A	C	T	T	T	NA	NA	C	C	C	C	C	C	G	G	T	T	C	C	G	G	A	A	T	T	C	T	T	A	C	A	A	G	T	T	A	A	T	T	NA	NA	T	T	G	G	T	C	C	C	A	A	C	C	G	T	T	T	T	C	A	G	A	G	G	G	G	G	T	T	G	G	G	G	T	A	C	C	C	T	C	T	T	T	A	A	A	A	A	A	A	G	C	T	C	C	A	A	C	C	A	A	A	A	T	T	G	G	T	T	G	T	C	C	A	G	C	T	T	C	A	A	A	A	T	C	G	G	C	C	T	C	T	C	T	T	T	T	C	A	G	A	T	A	A	G	A	A	T	C	G	G	T	C	C	T	A	T	A	A	C	A	G	G	G	A	G	G	T	T	A	A	A	A	C	C	C	C	A	A	A	G	C	C	G	A	A	A	C	C	C	T	T	T	C	C	NA	NA	G	G	G	G	A	A	C	C	G	G	A	G	C	T	T	C	A	G	A	A	A	A	T	C	G	G	A	G	A	A	A	G	A	T	C	C	G	G	G	G	C	C	G	G	A	G	C	C	A	G	A	A	C	C	C	C	C	T	C	C	A	A	C	C	C	C	A	A	NA	NA	T	C	A	C	A	A	T	T	T	T	C	C	T	T	T	T	C	C	G	G	A	A	T	T	C	C	G	G	A	A	C	C	T	T	G	G	C	C	G	G	A	A	G	G	C	C	C	C	C	C	G	G	C	C	C	C	G	G	T	T	G	G	C	C	A	A	T	T	T	T	A	A	A	A	C	C	C	C	G	G	G	G	A	A	T	T	A	T	T	C	C	T	NA	NA	A	G	A	A	G	G	A	G	C	T	T	T	A	A	G	G	T	C	C	C	G	G	A	G	A	G	C	C	A	G	T	T	A	G	C	T	C	C	C	C	G	G	C	C	C	C	T	T	G	G	G	G	C	C	C	T	A	A	C	T	C	C	G	G	A	A	C	C	T	T	A	G	G	G	A	C	A	A	C	C	G	G	G	G	T	T	C	C	T	T	G	G	A	C	C	T	C	C	C	C	G	A	G	G	T	T	C	T	G	G	A	C	G	G	T	T	C	T	T	T	A	C	T	T	C	C	T	A	T	C	C	C	A	A	T	T	T	T	G	G	C	C	T	T	A	A	G	G	C	C	A	A	A	A	T	T	A	A	A	A	C	C	T	T	C	C	C	C	T	T	C	C	C	C	G	G	G	G	A	A	C	T	NA	NA	A	C	T	T	C	G	G	G	G	G	G	G	A	A	G	G	G	G	T	C	A	C	G	G	A	A	A	T	A	A	G	A	A	G	G	T	G	G	A	A	C	T	A	G	C	A	G	G	C	T	C	T	C	C	C	C	G	G	G	G	A	A	G	G	C	C	G	G	G	T	A	T	G	G	T	A	A	A	G	G	C	C	G	C	C	T	T	G	A	A	T	T	G	A	C	C	T	C	NA	NA	G	G	A	A	G	G	G	G	A	A	C	C	A	A	A	G	G	G	C	C	T	T	G	A	T	T	C	C	T	T	C	T	G	G	A	G	G	T	T	T	C	C	G	G	A	A	T	T	T	T	C	C	C	C	C	C	T	T	A	A	G	G	T	T	A	A	G	G	A	A	T	T	G	G	A	A	T	T	G	G	A	A	T	T	G	G	C	C	C	C	T	T	G	G	A	A	G	G	A	A	G	G	C	C	C	C	A	A	C	C	C	C	T	T	C	C	C	C	G	G	C	C	G	G	C	C	C	C	G	G	G	G	G	G	C	C	G	G	C	C	C	C	G	G	G	G	G	G	T	T	C	C	C	C	A	A	C	C	C	C	C	C	G	G	A	A	C	C	T	T	C	C	G	G	G	G	C	C	A	A	C	C	G	G	G	G	NA	NA	A	A	G	G	A	A	G	G	G	G	C	C	G	G	C	C	C	C	G	G	T	T	C	C	G	G	C	C	A	A	T	T	T	T	C	C	A	A	C	C	G	G	T	T	C	C	A	A	T	T	G	G	A	A	G	G	C	C	A	A	T	T	C	C	A	A	G	G	A	A	C	C	G	G	G	G	G	G	A	A	G	G	T	T	T	T	G	G	A	A	C	C	G	G	G	G	A	A	T	T	G	G	G	G	T	T	T	T	C	C	A	A	C	C	G	G	T	T	A	A	T	T	C	C	C	C	G	G	A	A	T	T	T	T	A	A	G	G	A	A	G	G	A	A	A	A	A	A	G	G	G	G	T	T	C	C	T	T	G	G	G	G	A	A	A	A	A	A	G	G	C	C	G	G	C	C	G	G	T	T	A	A	C	C	C	C	T	T	C	C	T	T	A	A	G	G	G	G	A	A	A	A	T	T	G	G	C	C	T	T	C	C	C	C	A	A	T	T	A	A	G	G	A	A	A	A	C	C	A	A	G	G	G	G	A	A	T	T	C	C	T	T	C	C	C	C	T	T	T	T	T	T	A	A	T	T	C	C	A	A	C	C	G	G	A	A	A	A	T	T	G	G	G	G	A	A	A	A	C	C	G	G	T	T	C	C	G	G	T	T	G	G	A	A	A	A	G	G	C	C	T	T	G	G	C	C	G	G	G	T	T	C	G	A	A	T	A	G	NA	NA	A	G	G	T	NA	NA	C	C	C	C	C	G	T	T	A	T	T	C	C	C	G	A	A	A	A	G	A	G	C	T	G	G	G	C	A	G	C	G	C	C	T	T	T	T	A	A	T	T	A	A	T	T	C	C	T	T	C	C	G	G	G	A	T	C	C	C	T	T	T	G	T	T	G	G	C	C	G	A	C	A	A	G	C	A	G	G	G	A	C	T	C	C	G	G	T	T	NA	NA	C	A	C	A	A	A	G	G	G	G	C	C	C	C	G	G	A	A	T	T	G	G	T	T	T	C	G	G	A	A	G	G	T	C	C	C	T	T	C	T	C	T	G	A	A	G	T	C	T	T	G	G	G	G	A	A	T	T	T	T	C	C	A	A	A	A	G	G	T	T	G	G	G	G	T	T	G	G	T	T	A	G	G	G	G	G	T	G	G	A	T	G	C	T	T	C	T	T	G	G	G	A	G	G	T	C	G	G	A	A	T	C	A	C	T	T	A	A	C	C	C	T	C	C	T	T	A	A	G	A	T	T	C	C	G	G	A	A	C	C	C	T	C	T	C	C	A	G	T	T	A	A	C	C	A	A	G	A	A	A	T	C	G	G	G	G	T	T	C	C	G	G	G	G	A	A	C	C	T	T	C	C	G	G	G	G	G	G	C	C	G	G	A	A	T	T	G	G	G	G	G	G	T	T	T	C	A	G	C	C	G	G	C	C	C	C	G	G	T	T	C	C	C	C	C	C	G	G	T	T	G	G	G	G	C	C	T	T	C	C	C	C	NA	NA	T	T	A	A	T	T	G	G	G	G	C	C	G	G	A	A	G	G	G	G	A	A	C	C	A	A	A	A	C	C	A	A	C	C	G	G	G	G	T	C	A	A	C	T	NA	NA	C	T	T	T	C	C	T	C	C	T	G	A	NA	NA	C	T	C	C	C	C	C	C	G	G	A	A	G	T	C	C	G	G	G	G	G	G	G	G	A	T	G	G	G	G	C	C	A	A	C	C	A	A	C	C	C	C	G	G	G	G	A	A	C	C	C	C	T	T	C	C	G	G	G	G	G	G	G	G	A	A	A	A	T	T	G	G	A	A	A	A	C	C	A	A	T	T	T	T	C	C	G	G	G	G	G	G	T	T	A	A	C	C	T	T	C	C	A	A	C	C	C	C	T	T	T	T	A	A	G	G	G	G	A	A	C	C	C	C	C	C	T	T	C	C	C	C	T	T	A	A	T	T	T	T	A	A	C	C	C	C	A	A	T	T	T	T	A	A	A	A	C	C	T	T	G	G	G	G	T	T	T	T	A	A	T	T	G	G	T	T	A	A	C	C	A	A	G	G	T	T	T	T	A	A	T	T	G	G	C	C	T	T	T	T	A	A	C	C	A	A	G	G	T	T	A	A	A	A	T	T	A	A	G	G	G	G	C	C	T	T	T	T	C	C	A	A	G	G	C	C	G	G	G	G	C	C	C	C	T	T	A	A	T	T	G	G	T	T	A	A	T	T	C	C	C	C	T	T	A	A	C	C	A	A	G	G	A	A	G	G	T	T	G	G	A	A	T	T	A	A	G	G	G	G	A	A	C	C	T	T	T	T	T	T	G	G	G	A	T	T	C	C	T	T	C	C	C	C	A	A	T	T	A	A	T	T	G	G	T	T	C	C	C	C	T	T	T	T	C	C	A	A	G	G	C	C	C	C	C	C	T	T	G	G	G	G	G	G	A	A	C	C	C	C	C	C	G	G	C	C	T	T	T	T	G	G	C	C	G	G	A	A	T	T	A	A	G	G	T	T	T	T	C	C	A	A	C	C	T	T	G	G	A	A	A	A	A	A	G	G	A	A	A	A	A	A	C	C	T	T	T	T	T	T	A	A	T	T	C	C	C	C	A	A	C	C	G	G	A	A	T	T	T	T	C	C	T	T	C	C	G	G	A	A	C	C	G	G	T	T	T	T	C	C	T	T	C	C	A	A	T	T	G	G	C	C	A	A	T	T	A	A	A	A	C	C	T	T	G	G	G	G	C	C	G	G	C	C	G	G	C	C	G	C	G	A	T	C	T	C	T	T	C	T	A	G	G	A	A	G	NA	NA	T	T	A	C	C	C	G	T	G	C	G	G	A	A	C	C	A	A	A	A	G	G	T	T	A	A	G	A	A	A	C	C	A	A	A	A	T	C	C	T	T	C	T	C	G	C	T	T	G	A	G	G	G	G	G	G	C	C	C	C	C	C	A	A	G	A	T	C	G	T	NA	NA	C	C	T	T	C	C	A	A	T	C	T	C	A	A	C	T	T	T	C	C	T	C	T	C	G	G	G	G	T	T	A	A	T	T	G	G	G	G	C	C	C	C	G	A	T	C	A	G	C	G	C	C	G	G	T	T	C	C	C	C	C	C	C	C	A	A	T	T	T	T	G	G	A	A	G	G	A	A	A	A	T	T	G	G	A	A	C	C	T	T	T	T	G	G	G	G	C	C	A	A	A	A	G	G	G	G	C	C	A	A	A	A	G	G	T	T	G	G	A	A	G	G	T	T	T	T	C	C	A	A	G	G	A	A	C	C	G	G	A	A	C	C	G	G	A	A	T	T	T	T	T	T	G	G	C	C	T	T	A	A	G	G	T	T	A	A	C	C	T	T	C	C	T	T	A	A	G	G	G	G	T	T	A	A	A	A	A	A	C	C	T	T	C	C	C	C	A	A	T	T	G	G	T	T	T	T	G	G	C	C	G	G	T	T	A	A	C	C	C	C	T	T	C	C	A	A	C	C	C	C	C	C	A	A	G	G	A	A	C	C	A	A	G	G	T	T	A	A	G	G	G	G	A	A	T	T	C	C	T	T	C	C	A	A	T	T	A	A	C	C	A	A	G	G	T	T	T	T	T	T	T	T	A	A	T	T	C	C	C	C	C	C	C	C	C	C	T	T	C	C	T	T	C	C	T	T	A	A	G	G	T	T	A	A	C	C	A	A	T	T	C	C	T	T	G	G	G	G	T	T	C	C	A	A	G	G	T	T	T	T	A	A	G	G	G	G	G	G	G	G	G	G	C	C	A	A	T	T	A	A	G	G	G	G	A	A	G	G	T	T	A	A	A	A	G	G	C	C	T	T	T	T	C	C	T	T	A	A	C	C	A	A	A	A	C	C	A	A	A	A	A	A	A	A	C	C	C	C	A	A	T	T	A	A	C	C	C	C	C	C	A	A	A	A	C	C	T	T	A	A	C	C	G	G	C	C	A	A	C	C	T	T	C	C	T	T	A	A	C	C	G	G	T	T	G	G	T	T	C	C	C	C	A	A	G	G	C	C	G	G	C	C	G	G	T	T	A	A	T	T	G	G	T	T	T	T	C	C	T	T	G	G	G	G	G	G	T	T	T	T	T	T	T	T	T	T	G	G	T	T	A	A	A	A	A	A	A	A	C	C	A	A	A	A	G	G	G	G	T	T	A	A	A	A	C	C	G	G	C	C	C	C	G	G	G	G	T	T	G	G	A	A	T	T	G	G	G	G	T	T	T	T	G	G	T	T	G	G	C	C	G	G	G	G	C	C	G	G	C	C	G	G	G	G	G	G	C	C	C	C	C	C	G	G	C	C	C	C	C	C	A	A	C	C	A	A	G	G	T	T	A	A	A	A	G	G	C	C	T	T	G	G	A	A	A	A	C	C	C	C	C	C	C	C	C	C	T	T	A	A	C	C	A	A	C	C	G	G	A	A	G	G	A	A	A	A	C	C	T	T	T	T	A	A	G	G	A	A	G	G	A	A	C	C	C	C	C	C	G	G	C	C	C	C	T	T	C	C	T	T	A	A	T	T	A	A	C	C	T	T	T	T	A	A	G	G	G	G	C	C	T	T	C	C	A	A	A	A	T	T	A	G	G	G	A	A	C	C	T	T	C	C	G	G	A	A	G	G	C	C	G	G	G	G	T	T	A	A	G	G	T	T	T	T	A	A	T	T	A	A	C	C	C	C	A	A	C	C	G	G	C	C	A	A	A	A	T	T	C	C	G	G	A	A	G	G	C	C	C	C	C	C	G	G	T	T	G	G	C	C	C	C	C	C	C	C	C	C	T	T	A	A	C	C	C	C	A	A	C	C	C	C	C	C	C	C	G	G	C	C	T	T	C	C	C	C	T	T	T	T	C	C	A	A	G	G	C	C	C	C	A	A	G	G	A	A	C	C	A	A	T	T	G	G	A	A	NA	NA	G	G	C	C	G	G	C	C	T	T	T	T	C	C	C	C	G	G	A	A	C	C	T	T	G	G	C	C	T	T	A	A	C	C	G	G	A	A	A	A	G	G	A	A	T	T	A	A	A	A	A	A	C	C	C	C	T	T	A	A	A	A	T	T	T	T	G	G	T	T	T	T	G	G	T	T	C	C	A	A	C	C	T	T	G	G	A	A	T	T	G	G	G	G	G	G	T	T	A	A	G	G	G	G	A	A	T	T	G	G	C	C	T	T	T	T	C	C	C	C	A	A	A	A	C	C	C	C	G	G	G	G	G	G	T	T	T	T	C	C	G	G	C	C	G	G	A	A	T	T	C	C	A	A	A	A	A	A	C	C	A	A	C	C	C	C	A	A	T	T	T	T	G	G	T	T	A	A	A	A	T	T	T	T	A	A	G	G	C	C	G	G	A	A	T	T	G	G	G	G	A	A	G	G	A	A	A	A	A	A	A	A	G	G	C	C	A	A	A	A	C	C	G	G	C	C	G	G	G	G	A	A	T	T	A	A	G	G	G	G	A	A	A	A	A	A	G	G	A	A	C	C	G	G	C	C	T	T	C	C	C	C	A	A	C	C	G	G	A	A	C	C	G	G	C	C	T	T	G	G	A	A	A	A	T	T	C	C	G	G	G	G	G	G	A	A	G	G	C	C	A	A	C	C	A	A	C	C	A	A	T	T	G	G	T	T	G	G	T	T	G	G	A	A	T	T	A	A	G	G	T	T	A	A	A	A	T	T	G	G	T	T	T	T	T	T	G	G	T	T	A	A	C	C	T	T	T	T	T	T	C	C	C	C	G	G	T	T	C	C	T	T	A	A	A	A	C	C	G	G	C	C	G	G	G	G	G	G	C	C	A	A	C	C	C	C	C	C	C	C	A	A	C	C	C	C	T	T	C	C	G	G	A	A	A	A	G	G	A	A	C	C	C	C	G	G	A	A	G	G	C	C	T	T	G	G	C	C	A	A	C	C	C	C	G	G	T	T	A	A	A	A	A	A	T	T	C	C	A	A	C	C	G	G	T	T	A	A	G	G	A	A	G	G	C	C	G	G	G	G	A	A	C	C	G	G	C	C	T	T	A	A	C	C	G	G	A	A	C	C	C	C	A	A	G	G	C	C	G	G	A	A	G	G	T	T	G	G	T	T	T	T	A	A	G	G	A	A	C	C	G	G	T	T	G	G	G	G	A	A	T	T	T	T	C	C	A	A	C	C	T	T	A	A	T	T	G	G	T	T	C	C	G	G	G	G	A	A	T	T	C	C	G	G	T	T	C	C	G	G	A	A	G	G	A	A	C	C	G	G	T	T	G	G	C	C	C	C	A	A	G	G	A	A	C	C	G	G	T	T	A	A	C	C	G	G	A	A	A	A	T	T	A	A	G	G	C	C	T	T	T	T	C	C	C	C	C	C	C	C	T	T	C	C	A	A	G	G	A	A	T	T	T	T	T	T	A	A	G	G	A	A	T	T	G	G	A	A	A	A	C	C	G	G	C	C	G	G	G	G	G	G	G	G	T	T	C	C	C	C	G	G	G	G	A	A	A	A	A	A	G	G	A	A	A	A	T	T	A	A	T	T	T	T	T	T	A	A	G	G	C	C	T	T	C	C	A	A	C	C	A	A	G	G	C	C	T	T	G	G	C	C	G	G	C	C	A	A	A	A	C	C	A	A	T	T	T	T	G	G	C	C	T	T	T	T	T	T	G	G	G	G	T	T	T	T	A	A	A	A	G	G	G	G	A	A	C	C	G	G	A	A	A	A	G	G	G	G	C	C	T	T	T	T	G	G	C	C	A	A	C	C	G	G	G	G	A	A	C	C	C	C	T	T	C	C	C	C	T	T	G	G	A	A	T	T	G	G	T	T	C	C	C	C	C	C	G	G	C	C	T	T	C	C	G	G	C	C	A	A	C	C	A	A	A	A	T	T	C	C	C	C	C	C	T	T	G	G	G	G	G	G	C	C	T	T	C	C	A	A	A	A	C	C	G	G	T	T	T	T	C	C	A	A	C	C	T	T	T	T	C	C	C	C	G	G	C	C	G	G	A	A	G	G	C	C	C	C	A	A	A	A	T	T	T	T	C	C	G	G	G	G	G	G	A	A	G	G	C	C	A	A	A	A	C	C	T	T	G	G	C	C	C	C	G	G	C	C	T	T	T	T	A	A	T	T	C	C	C	C	A	A	C	C	G	G	C	C	T	T	T	T	T	T	T	T	G	G	G	G	C	C	C	C	T	T	G	G	G	G	C	C	A	A	C	C	T	T	G	G	G	G	G	G	A	A	C	C	A	A	C	C	T	T	T	T	G	G	T	T	A	A	G	G	C	C	A	A	G	G	A	A	A	A	A	A	C	C	G	G	T	T	A	A	C	C	T	T	T	T	T	T	T	T	T	T	T	T	A	A	G	G	C	C	T	T	G	G	T	T	T	T	G	G	A	A	C	C	C	C	G	G	A	A	T	T	A	A	A	A	G	G	T	T	C	C	C	C	A	A	A	A	G	G	C	C	T	T	G	G	A	A	C	C	A	A	C	C	A	A	T	T	G	G	G	G	T	T	A	A	C	C	G	G	A	A	C	C	G	G	G	G	A	A	G	G	T	T	T	T	C	C	T	T	A	A	A	A	C	C	C	C	A	A	T	T	A	A	A	A	T	T	T	T	T	T	G	G	T	T	C	C	C	C	C	C	T	T	T	T	T	T	A	A	C	C	G	G	T	T	A	A	C	C	G	G	G	G	A	A	C	C	G	G	C	C	G	G	C	C	A	A	T	T	C	C	A	A	G	G	T	T	T	T	G	G	T	T	C	C	T	T	G	G	G	G	C	C	C	C	G	G	G	G	G	G	C	C	A	A	T	T	A	A	C	C	G	G	C	C	T	T	T	T	A	A	T	T	T	T	C	C	C	C	A	A	T	T	A	A	C	C	C	C	A	A	A	A	A	A	A	A	A	A	G	G	A	A	C	C	G	G	A	A	T	T	C	C	T	T	G	G	G	G	T	T	A	A	T	T	A	A	T	T	T	T	C	C	G	G	T	T	G	G	G	G	A	A	C	C	G	G	A	A	T	T	G	G	T	T	C	C	C	C	G	G	G	G	T	T	T	T	T	T	T	T	C	C	T	T	T	T	C	C	C	C	C	C	T	T	T	T	G	G	T	T	A	A	A	A	G	G	C	C	A	A	G	G	A	A	T	T	G	G	G	G	C	C	A	A	T	T	G	G	C	C	G	G	A	A	T	T	A	A	T	T	A	A	T	T	T	T	C	C	T	T	C	C	A	A	T	T	G	G	T	T	C	C	T	T	A	A	T	T	T	T	T	T	A	A	G	G	G	G	G	G	T	T	G	G	C	C	A	A	A	A	G	G	C	C	G	G	A	A	A	A	G	G	T	T	C	C	A	A	A	A	A	A	T	T	C	C	A	A	A	A	A	A	C	C	G	G	A	A	C	C	C	C	G	G	T	T	T	T	C	C	T	T	C	C	T	T	G	G	G	G	G	G	A	A	T	T	A	A	C	C	G	G	T	T	C	C	A	A	A	A	T	T	T	T	G	G	A	A	C	C	C	C	G	G	G	G	C	C	T	T	T	T	T	T	A	A	G	G	A	A	C	C	A	A	T	T	G	G	A	A	G	G	C	C	A	A	T	T	A	A	A	A	T	T	T	T	A	A	G	G	C	C	G	G	T	T	A	A	C	C	A	A	C	C	T	T	T	T	T	T	C	C	A	A	T	T	C	C	G	G	T	T	T	T	G	G	G	G	C	C	G	G	G	G	A	A	A	A	G	G	C	C	C	C	C	C	C	C	A	A	T	T	A	A	G	G	T	T	A	A	G	G	T	T	A	A	T	T	A	A	C	C	C	C	T	T	A	A	G	G	A	A	G	G	A	A	C	C	G	G	G	A	C	C	T	T	T	T	C	C	C	C	A	A	C	C	G	G	G	G	C	C	A	A	G	G	C	C	T	T	G	G	C	C	C	C	C	C	C	C	A	A	T	T	A	A	T	T	A	A	G	G	G	G	T	T	T	T	C	C	C	C	T	T	C	C	C	C	T	T	T	T	T	T	G	G	T	T	G	G	A	A	C	C	C	C	T	T	C	C	C	C	G	G	C	C	T	T	T	T	A	A	A	A	C	C	A	A	G	G	C	C	T	T	T	T	G	G	G	G	T	T	T	T	C	C	G	G	C	C	C	C	A	A	C	C	A	A	A	A	G	G	C	C	T	T	T	T	T	T	A	A	C	C	G	G	C	C	T	T	T	T	G	G	T	T	G	G	C	C	T	T	G	G	C	C	G	G	T	T	T	T	T	T	G	G	G	G	G	G	T	T	C	C	C	C	A	A	G	G	G	G	T	T	G	G	A	A	C	C	T	T	A	A	T	T	T	T	G	G	G	G	T	T	T	T	C	C	A	A	A	A	T	T	C	C	G	A	G	G	C	C	C	C	G	G	T	T	C	C	C	C	C	C	C	C	C	C	C	C	C	C	C	C	C	C	C	C	A	A	G	G	G	G	A	A	T	T	C	C	C	C	G	G	C	C	C	C	A	A	C	C	C	C	T	T	A	A	G	G	C	C	A	A	C	C	C	C	C	C	T	T	G	G	T	T	C	C	A	A	C	C	G	G	T	T	C	C	G	G	A	A	G	G	NA	NA	A	A	T	T	C	C	C	C	A	A	G	G	C	C	A	A	A	A	C	C	C	C	T	T	T	T	T	T	G	G	A	A	C	C	G	G	C	C	G	G	T	T	T	T	C	C	T	T	A	A	C	C	T	T	C	C	C	C	T	T	C	C	T	T	C	C	G	G	A	A	G	G	A	A	C	C	G	G	T	T	T	T	A	A	T	T	C	C	G	G	A	A	C	C	A	A	G	G	C	C	T	T	A	A	G	G	A	A	T	T	C	C	C	C	A	A	C	C	A	A	C	C	T	T	A	A	A	A	G	G	C	C	T	T	A	A	T	T	C	C	A	A	A	A	C	C	A	A	C	C	G	G	C	C	C	C	G	G	C	C	T	T	C	C	C	C	A	A	G	G	A	A	C	C	A	A	A	A	A	A	C	C	C	C	A	A	G	G	T	T	G	G	G	G	G	G	G	G	G	G	C	C	C	C	G	G	C	C	T	T	C	C	G	G	G	G	C	C	G	G	T	T	A	A	T	T	T	T	G	G	C	C	A	A	T	T	G	G	G	G	G	G	G	G	T	T	G	G	A	A	G	G	C	C	G	G	G	G	A	A	T	T	C	C	T	T	T	T	C	C	C	C	C	C	C	C	A	A	C	C	A	A	C	C	T	T	G	G	C	C	A	A	C	C	C	C	A	A	G	G	A	A	G	G	C	C	C	C	G	G	C	C	A	A	T	T	G	G	G	G	C	C	T	T	C	C	A	A	A	A	A	A	T	T	G	G	T	T	A	A	A	A	G	G	C	C	C	C	A	A	G	G	C	C	G	G	T	T	G	G	C	C	C	C	A	A	G	G	G	G	T	T	A	A	G	G	T	T	T	T	G	G	C	C	G	G	T	T	C	C	G	G	T	T	C	C	C	C	A	A	T	T	G	G	C	C	C	C	C	C	T	T	T	T	A	A	G	G	T	T	A	A	A	A	A	A	C	C	A	A	A	A	C	C	T	T	T	T	G	G	G	G	G	G	A	A	G	G	G	G	A	A	A	A	G	G	A	A	A	A	C	C	G	G	T	T	A	A	A	A	G	G	G	G	G	G	C	C	A	A	A	A	C	C	T	T	A	A	A	A	C	C	A	A	A	A	C	C	T	T	A	A	T	T	G	G	G	G	A	A	T	T	T	T	C	C	T	T	C	C	C	C	C	C	G	G	C	C	C	C	T	T	G	G	C	C	A	A	G	G	G	G	C	C	G	G	C	C	G	G	A	A	C	C	G	G	C	C	C	C	C	C	C	C	C	C	C	C	T	T	G	G	C	C	G	G	C	C	G	G	T	T	C	C	A	A	T	T	C	C	G	G	C	C	T	T	C	C	C	C	C	C	C	C	A	A	T	T	A	A	T	T	G	G	C	C	C	C	C	C	G	G	T	T	C	C	G	G	C	C	A	A	A	A	G	G	T	T	A	A	A	A	C	C	G	G	G	G	G	G	G	G	T	T	A	A	A	A	A	A	G	G	T	T	C	C	C	C	C	C	T	T	G	G	C	C	G	G	A	A	G	G	C	C	A	A	C	C	T	T	G	G	C	C	C	C	A	A	G	G	A	A	G	G	A	A	A	A	A	A	G	G	C	C	C	C	T	T	C	C	A	A	G	G	A	A	T	T	G	G	T	T	G	G	A	A	G	G	T	T	T	T	G	G	A	A	C	C	C	C	T	T	G	G	T	T	T	T	A	A	G	G	T	T	T	T	T	T	A	A	A	A	T	T	C	C	G	G	G	G	G	G	C	C	G	G	T	T	C	C	G	G	T	T	A	A	G	G	A	A	T	T	C	C	G	G	T	T	G	G	G	G	A	A	C	C	G	G	G	G	T	T	T	T	C	C	T	T	A	A	T	T	C	C	G	G	T	T	G	G	NA	NA	G	G	G	G	A	A	A	A	C	C	G	G	T	T	C	C	C	C	G	G	G	G	T	T	C	C	C	C	C	C	T	T	A	A	T	T	C	C	T	T	A	A	C	C	T	T	A	A	T	T	T	T	T	T	A	A	G	G	G	G	C	C	T	T	C	C	G	G	A	A	C	C	A	A	G	G	G	G	G	G	G	G	G	G	A	A	T	T	T	T	A	A	A	A	C	C	A	A	T	T	T	T	G	G	A	A	C	C	G	G	C	C	G	G	A	A	C	C	C	C	C	C	A	A	A	A	A	A	A	A	A	A	G	G	A	A	T	T	C	C	A	A	G	G	A	A	A	A	G	G	G	G	C	C	C	C	G	G	T	T	A	A	A	A	A	A	G	G	T	T	G	G	G	G	T	T	C	C	C	C	A	A	A	A	C	C	A	A	T	T	C	C	C	C	A	A	A	A	T	T	T	T	T	T	A	A	A	A	A	A	T	T	C	C	T	T	G	G	C	C	T	T	T	T	C	C	G	G	G	G	T	T	G	G	G	G	A	A	G	G	T	T	A	A	T	T	T	T	G	G	C	C	G	G	G	G	G	G	G	G	G	G	T	T	A	A	G	G	G	G	G	G	G	G	C	C	A	A	G	G	T	T	T	T	A	A	A	A	G	G	C	C	G	G	C	C	A	A	A	A	T	T	A	A	A	A	C	C	T	T	G	G	C	C	A	A	C	C	G	G	T	T	C	C	C	C	A	A	G	G	C	C	G	G	A	A	A	A	T	T	C	C	G	G	G	G	A	A	G	G	T	T	T	T	G	G	T	T	C	C	C	C	T	T	T	T	T	T	G	G	C	C	T	T	T	T	G	G	G	G	A	A	A	A	C	C	A	A	C	C	A	A	G	G	G	G	C	C	G	G	C	C	C	C	C	C	A	A	G	G	C	C	G	G	T	T	C	C	T	T	C	C	G	G	G	G	C	C	A	A	A	A	G	G	G	G	T	T	T	T	C	C	C	C	C	C	C	C	C	C	A	A	T	T	C	C	T	T	G	G	T	T	A	A	T	T	G	G	A	A	T	T	C	C	A	A	T	T	C	C	T	T	C	C	G	G	C	C	T	T	A	A	G	G	A	A	T	T	C	C	A	A	G	G	A	A	C	C	A	A	A	A	G	G	C	C	A	A	T	T	T	T	T	T	A	A	G	G	T	T	G	G	C	C	C	C	C	C	G	G	G	G	A	A	C	C	C	C	A	A	C	C	G	G	G	G	G	G	A	A	T	T	G	G	A	A	G	G	T	T	G	G	G	G	T	T	C	C	G	G	A	A	C	C	T	T	G	G	G	G	C	C	C	C	G	G	T	T	T	T	C	C	T	T	C	C	G	G	A	A	G	G	C	C	T	T	T	T	A	A	C	C	C	C	C	C	G	G	G	G	G	G	C	C	G	G	C	C	G	G	A	A	G	G	G	G	C	C	C	C	G	G	T	T	T	T	C	C	C	C	A	A	C	C	C	T	A	A	T	T	A	A	A	A	C	C	C	C	C	C	G	G	G	G	A	A	A	A	G	G	G	G	G	G	G	G	T	T	NA	NA	G	G	G	G	C	C	A	A	NA	NA	C	C	G	G	G	G	A	A	C	C	A	A	G	G	G	G	G	G	T	T	T	T	T	T	G	G	G	G	A	A	A	A	G	G	T	T	G	G	C	C	G	G	A	A	G	G	NA	NA	C	C	T	T	G	G	T	T	G	G	G	G	T	T	T	T	A	A	A	A	T	T	C	C	C	C	G	G	C	C	C	C	A	A	T	T	G	G	A	A	C	C	G	G	T	T	G	G	C	C	T	T	A	A	C	C	C	C	C	C	T	T	G	G	A	A	G	G	T	T	C	C	C	C	C	C	G	G	C	C	T	T	G	G	A	A	C	C	A	A	C	C	C	C	A	A	G	G	G	G	C	C	A	A	T	T	A	A	T	T	C	C	G	G	A	A	G	G	C	C	T	T	C	C	A	A	A	A	T	T	G	G	C	C	A	A	T	T	A	C	NA	NA	T	T	C	C	C	C	C	C	T	T	C	C	G	G	C	C	G	G	A	A	C	C	G	G	T	T	A	A	G	G	T	T	A	A	A	A	A	A	G	G	C	C	G	G	NA	NA	A	A	T	T	T	T	G	G	T	T	C	C	G	G	A	A	T	T	C	C	C	C	C	C	C	C	A	G	A	A	A	A	C	C	G	G	G	G	C	C	G	G	A	A	A	A	A	A	G	G	A	A	T	T	A	A	T	T	A	A	C	C	A	A	C	C	G	G	C	C	T	T	G	G	A	A	C	C	T	T	G	G	A	A	A	A	A	A	C	C	C	C	C	C	G	G	T	T	G	G	A	A	C	C	C	C	T	T	A	A	C	C	G	G	C	C	T	T	A	A	T	T	C	C	G	G	C	C	G	G	G	G	T	T	C	C	C	C	T	T	A	A	T	T	C	C	G	G	G	G	G	G	T	T	A	A	T	T	C	C	T	T	G	G	G	G	C	C	C	C	G	G	C	C	T	T	C	C	T	T	A	A	C	C	T	T	G	G	G	G	G	G	T	T	NA	NA	A	A	G	G	T	T	A	A	G	G	A	A	T	T	C	C	G	G	C	C	C	C	A	A	A	A	T	T	C	C	T	T	A	A	G	G	A	A	G	G	G	G	A	A	A	A	T	T	G	G	A	A	C	C	A	A	T	T	G	G	C	C	A	A	G	G	G	G	C	C	C	C	A	A	T	T	A	A	A	A	A	A	G	G	C	C	C	C	G	G	A	A	A	A	G	G	C	C	T	T	A	A	G	G	G	G	T	T	T	T	G	G	C	C	G	G	G	G	A	A	T	T	C	C	T	T	C	C	A	A	G	G	C	C	C	C	T	T	G	G	G	G	G	G	C	C	C	C	T	T	C	C	G	G	A	A	G	G	G	G	C	C	C	C	C	C	A	A	A	A	G	G	A	A	C	C	G	G	G	G	A	A	A	A	G	G	C	C	G	G	T	T	C	C	T	T	T	T	C	C	G	G	T	T	A	A	C	C	C	C	C	C	A	A	T	T	C	C	A	A	G	G	G	G	C	C	A	A	G	G	A	A	G	G	G	G	T	T	G	G	T	T	T	T	C	C	C	C	A	A	T	T	C	C	G	G	C	C	C	C	T	T	G	G	T	T	G	G	A	A	T	T	C	C	G	G	G	G	A	A	A	A	G	G	C	C	T	T	C	C	C	C	C	C	C	C	T	T	G	G	T	T	C	C	G	G	A	A	T	T	C	C	A	A	G	G	G	G	C	C	T	T	C	C	C	C	G	G	A	A	C	C	T	T	C	C	G	G	C	C	T	T	G	G	C	C	T	T	C	C	G	G	T	T	G	G	G	G	A	A	T	T	C	C	A	A	A	A	G	G	G	G	G	G	A	A	C	C	G	G	T	T	C	C	C	C	C	C	G	G	A	A	G	G	G	G	T	T	G	G	G	G	T	T	C	C	A	A	G	G	G	G	G	G	T	T	A	A	T	T	T	T	T	T	A	A	G	G	C	C	C	C	T	T	G	G	T	T	G	G	C	C	C	C	C	C	A	A	T	T	T	T	T	T	C	C	G	G	T	T	T	T	G	G	G	G	C	C	G	G	G	G	C	C	G	G	G	G	A	A	A	A	C	C	C	C	A	A	C	C	C	C	T	T	G	G	T	T	G	G	C	C	T	T	C	C	G	G	T	T	C	C	C	C	T	T	A	A	A	A	G	G	G	G	T	T	C	C	C	C	G	G	T	T	C	C	A	A	A	A	A	A	C	C	G	G	G	G	C	C	A	A	G	G	C	C	A	A	T	T	A	A	T	T	T	T	G	G	T	T	T	T	C	C	G	G	T	T	C	C	T	T	A	A	C	C	G	G	G	G	G	G	A	A	C	C	C	C	C	C	A	A	G	G	G	G	C	C	C	C	G	G	A	A	C	C	C	C	G	G	G	G	C	C	C	C	C	C	G	G	A	A	G	G	T	T	G	G	C	C	G	G	G	G	T	T	G	G	T	T	C	C	A	A	T	T	G	G	G	G	G	G	C	C	A	A	A	A	C	C	G	G	G	G	A	A	C	C	A	A	T	T	T	T	A	A	G	G	A	A	C	C	T	T	A	A	G	G	C	C	T	T	C	C	A	A	T	T	C	C	T	T	G	G	G	G	G	G	A	A	C	C	A	A	C	C	T	T	G	G	T	T	G	G	A	A	C	C	C	C	C	C	C	C	G	G	T	T	C	C	T	T	C	C	A	A	T	T	G	G	A	A	G	G	T	T	A	A	T	T	C	C	C	C	C	C	G	G	T	T	T	T	C	C	G	G	C	C	G	G	G	G	A	A	A	A	G	G	T	T	A	A	C	C	C	C	G	G	A	A	C	C	G	G	A	A	C	C	A	A	C	C	T	T	C	C	G	G	G	G	C	C	C	C	T	T	C	C	G	G	C	C	T	T	A	A	C	C	C	C	G	G	C	C	T	T	A	A	C	C	G	G	A	A	G	G	C	C	A	A	T	T	G	G	NA	NA	G	G	A	A	A	A	T	T	G	G	C	C	C	C	A	A	C	C	G	G	C	C	A	A	C	C	T	T	T	T	A	A	C	C	C	C	G	G	T	T	A	A	G	G	A	A	G	G	T	T	G	G	C	C	G	G	A	A	T	T	T	T	A	A	A	A	T	T	T	T	G	G	G	G	G	G	A	A	A	A	C	C	T	T	C	C	T	T	C	C	A	A	C	C	G	G	T	T	C	C	G	G	G	G	C	C	A	A	G	G	A	A	C	C	A	A	G	G	G	G	A	A	G	G	T	T	A	A	A	A	G	G	T	T	G	G	G	G	C	C	T	T	A	A	T	T	A	A	T	T	C	C	A	A	C	C	G	G	T	T	C	C	T	T	G	G	A	A	T	C	G	G	G	G	T	T	T	T	C	C	A	A	G	G	G	G	C	C	A	A	A	A	G	G	C	C	T	T	G	G	C	C	C	C	C	C	C	C	A	A	T	T	G	G	C	C	T	T	C	C	C	C	C	C	T	T	T	T	C	C	A	A	T	T	G	G	C	C	T	T	C	C	C	C	C	C	A	A	C	C	C	C	G	G	G	G	A	A	T	T	C	C	T	T	T	T	T	T	G	G	G	G	T	T	G	G	T	T	A	A	T	T	G	G	A	A	C	C	G	G	C	C	A	A	A	A	C	C	A	A	T	T	C	C	C	C	A	A	T	T	A	A	T	T	C	C	C	C	A	A	T	T	C	C	G	G	C	C	T	T	C	C	A	A	T	T	C	C	T	T	T	T	T	T	A	A	C	C	A	A	A	A	G	G	G	G	A	A	A	A	T	T	C	C	C	C	T	T	G	G	T	T	A	G	A	A	C	C	G	G	A	A	A	A	A	A	G	G	G	G	C	C	C	C	C	C	G	G	G	G	C	C	G	G	C	C	A	A	C	C	C	C	C	C	T	T	C	C	G	G	A	A	T	T	T	T	A	A	A	A	T	T	T	T	G	G	A	A	A	A	T	T	C	C	T	T	A	A	A	A	G	G	C	C	C	C	C	C	A	A	A	A	C	C	G	G	C	C	G	G	C	C	G	G	T	T	C	C	T	T	C	C	A	A	G	G	A	A	A	A	T	T	C	C	T	T	C	C	G	G	A	A	T	T	C	C	G	G	T	T	G	G	G	G	C	C	C	C	G	G	T	T	A	A	A	A	C	C	G	G	G	G	G	G	C	C	T	T	G	G	G	G	C	C	G	G	A	A	T	T	G	G	T	T	C	C	T	T	C	C	T	T	A	A	C	C	G	G	G	G	G	G	A	A	A	A	G	G	C	C	T	T	C	C	A	A	T	T	G	G	C	C	T	T	G	G	C	C	C	C	C	C	G	G	C	C	C	C	T	T	A	A	A	A	G	G	C	C	G	G	A	A	T	T	C	C	G	G	C	C	A	A	C	C	A	A	A	A	G	G	G	G	G	G	T	T	A	A	A	A	C	C	C	C	G	G	G	G	G	G	G	G	C	C	T	T	C	C	C	C	T	T	C	C	C	C	G	G	G	G	T	T	T	T	C	C	G	G	G	G	G	G	G	G	T	T	T	T	G	G	T	T	T	T	A	A	G	G	T	T	G	G	G	G	A	A	A	A	C	C	A	A	G	G	C	C	C	C	T	T	T	T	C	C	G	G	A	A	A	A	G	G	G	G	C	C	C	C	T	T	C	C	G	G	G	G	G	G	C	C	C	C	A	A	G	G	C	C	C	C	A	A	T	T	A	A	T	T	G	G	A	A	A	A	C	C	G	G	G	G	C	C	C	C	C	C	T	T	A	A	C	C	G	G	T	T	G	G	A	A	T	T	A	A	T	T	A	A	C	C	A	A	T	T	G	G	A	A	C	C	T	T	A	A	T	T	T	T	G	G	G	G	A	A	G	G	G	G	A	A	T	T	C	C	A	A	A	A	A	A	T	T	T	T	T	T	A	A	G	G	A	A	G	G	G	G	C	C	A	A	T	T	G	G	A	A	C	C	G	G	A	A	C	C	A	A	T	T	C	C	G	G	A	A	T	T	C	C	G	G	G	G	C	C	A	A	A	A	C	C	A	A	C	C	C	C	A	A	C	C	T	T	G	G	T	T	A	A	C	C	A	A	G	G	G	G	T	T	C	C	A	A	T	T	C	C	C	C	G	G	T	T	C	C	T	T	T	T	C	C	C	C	A	A	C	C	G	G	G	G	G	G	C	C	T	T	T	T	G	G	G	G	A	A	T	T	G	G	C	C	G	G	G	G	G	G	C	C	NA	NA	T	T	A	A	G	G	G	G	C	C	T	T	G	G	G	G	C	C	A	A	A	A	G	G	A	A	A	A	A	A	G	G	G	G	A	A	T	T	T	T	A	A	A	A	C	C	A	A	A	A	T	T	T	T	A	A	G	G	C	C	C	C	C	C	C	C	T	T	C	C	A	A	G	G	G	G	T	T	T	T	C	C	T	T	A	A	A	A	T	T	A	A	C	C	C	C	T	T	G	G	C	C	T	T	T	T	T	T	C	C	C	C	C	C	T	T	C	C	G	G	T	T	A	A	A	A	G	G	C	C	G	G	A	A	T	T	T	T	A	A	T	T	C	C	G	G	C	C	G	G	G	G	G	G	G	G	C	C	G	G	T	T	C	C	C	C	T	T	T	T	T	T	T	T	T	T	G	G	T	T	T	T	G	G	T	T	T	T	A	A	A	A	G	G	G	G	C	C	A	A	G	G	T	T	C	C	T	T	G	G	G	G	G	G	C	C	T	T	C	C	C	C	C	C	G	G	C	C	G	G	T	T	C	C	C	C	C	C	T	T	A	A	G	G	T	T	C	C	C	C	G	G	A	A	G	G	G	G	A	A	G	G	C	C	G	G	G	G	T	T	C	C	C	C	T	T	C	C	C	C	T	T	C	C	A	A	T	T	A	A	G	G	G	G	C	C	A	A	T	T	G	G	A	A	A	A	T	T	A	A	G	G	G	G	T	T	A	A	C	C	G	G	C	C	A	A	G	G	C	C	A	A	A	A	G	G	G	G	C	C	C	C	T	T	A	A	C	C	G	G	T	T	A	A	G	G	T	T	A	A	T	T	T	T	G	G	C	C	C	C	C	C	C	C	C	C	T	T	G	G	T	T	G	G	T	T	C	C	G	G	T	T	C	C	T	T	G	G	C	C	T	T	G	G	C	C	A	A	C	C	A	A	G	G	C	C	G	G	T	T	A	A	G	G	G	G	C	C	T	T	T	T	A	A	A	A	C	C	A	A	A	A	C	C	G	G	G	G	C	C	G	G	C	C	T	T	C	C	C	C	T	T	A	A	C	C	T	T	G	G	G	G	T	T	A	A	C	C	C	C	G	G	A	A	T	T	C	C	C	C	G	G	G	G	T	T	C	C	C	C	G	G	A	A	A	A	T	T	A	A	A	A	C	C	G	G	A	A	G	G	G	G	G	G	C	C	A	A	C	C	G	G	G	G	G	G	C	C	G	G	G	G	C	C	G	G	T	T	A	A	T	T	T	T	C	C	A	A	A	A	C	C	A	A	A	A	A	A	T	T	T	T	T	T	G	G	T	T	G	G	T	T	T	T	T	T	T	T	T	T	C	C	C	C	C	C	C	C	A	A	A	A	A	A	T	T	T	T	A	A	C	C	G	G	A	A	C	C	A	A	T	T	G	G	C	C	A	A	G	G	A	A	A	A	T	T	A	A	T	T	A	A	T	T	A	A	T	T	C	C	A	A	A	A	T	T	G	G	A	A	A	A	A	A	A	A	G	G	A	A	C	C	C	C	A	A	T	T	G	G	C	C	G	G	G	G	A	A	A	A	A	A	A	A	G	G	A	A	G	G	A	A	C	C	A	A	C	C	G	G	A	A	A	A	C	C	G	G	C	C	A	A	T	T	G	G	A	A	G	G	G	G	A	A	A	A	T	T	T	T	G	G	G	G	A	A	G	G	C	C	C	C	C	C	C	C	C	C	C	C	T	T	C	C	G	G	G	G	T	T	T	T	C	C	A	A	T	T	T	T	T	T	T	T	C	C	C	C	T	T	C	C	A	A	A	A	C	C	G	G	A	A	T	T	A	A	G	G	G	G	G	G	T	T	C	C	A	A	C	C	G	G	G	G	A	A	T	T	A	A	G	G	G	G	C	C	C	C	T	T	A	A	C	C	G	G	T	T	G	G	C	C	T	T	C	C	C	C	C	C	T	T	T	T	C	C	G	G	G	G	A	A	G	G	T	T	G	G	A	A	C	C	T	T	A	A	T	T	G	G	C	C	T	T	G	G	G	G	T	T	T	T	C	C	T	T	C	C	G	G	A	A	C	C	G	G	C	C	C	C	G	G	T	T	T	T	G	G	C	C	C	C	A	A	G	G	G	G	T	T	T	T	A	A	A	A	T	T	C	C	T	T	G	G	A	A	A	A	A	A	G	G	A	A	G	G	G	G	C	C	G	G	G	G	A	A	G	G	T	T	T	T	C	C	G	G	A	A	A	A	A	A	A	A	C	C	G	G	G	G	A	A	C	C	C	C	G	G	C	C	A	A	A	A	C	C	G	G	T	T	C	C	A	A	T	T	T	T	G	G	T	T	A	A	C	C	T	T	A	A	A	A	T	T	G	G	C	C	T	T	G	G	T	T	T	T	A	A	C	C	G	G	T	T	C	C	G	G	C	C	A	A	C	C	T	T	T	T	T	T	T	T	G	G	C	C	C	C	C	C	C	C	C	C	C	C	C	C	G	G	T	T	C	C	A	A	A	A	C	C	C	C	G	G	C	C	C	C	A	A	T	T	G	G	C	C	C	C	G	G	T	T	A	A	G	G	C	C	T	T	G	G	A	A	A	A	A	A	T	T	G	G	G	G	C	C	T	T	T	T	T	T	G	G	A	A	C	C	C	C	A	A	G	G	T	T	C	C	G	G	T	T	A	A	A	A	A	A	A	A	C	C	G	G	G	G	C	C	T	T	T	T	T	T	T	T	A	A	C	C	T	T	G	G	T	T	G	G	A	A	A	A	A	A	G	G	G	G	A	A	G	G	C	C	C	C	G	G	T	T	C	C	C	C	C	C	A	A	G	G	T	T	C	C	C	C	A	A	T	T	G	G	T	T	A	A	G	G	G	G	A	A	G	G	A	A	A	A	G	G	G	G	C	C	T	T	C	C	C	C	T	T	G	G	T	T	A	A	C	C	T	T	C	C	C	C	C	C	T	T	C	C	A	A	A	A	C	C	C	C	C	C	G	G	A	A	T	T	T	T	G	G	T	T	G	G	G	G	C	C	A	A	A	A	C	C	G	G	G	G	T	T	C	C	A	A	T	C	G	G	G	G	A	A	T	T	G	G	C	C	T	T	C	C	A	A	A	A	G	G	T	T	G	G	T	T	A	A	G	G	G	G	G	G	A	A	T	T	G	G	T	T	T	T	T	T	T	T	G	G	C	C	T	T	G	G	C	C	C	C	C	C	T	T	C	C	A	A	A	A	T	T	A	A	C	C	G	G	A	A	T	T	C	C	G	G	C	C	A	A	C	C	C	C	A	A	G	G	T	T	T	T	G	G	C	C	T	T	C	C	T	T	T	T	G	G	T	T	T	T	T	T	T	T	T	T	C	C	G	G	T	T	T	T	G	G	C	C	T	T	T	T	A	A	C	C	T	T	G	G	A	A	A	A	T	T	C	C	T	T	G	G	T	T	G	G	G	G	A	A	G	G	C	C	T	T	T	T	A	A	T	T	G	G	G	G	A	A	A	A	G	G	A	A	G	G	G	G	A	A	C	C	A	A	T	T	A	A	A	A	T	T	C	C	C	C	A	A	A	A	C	C	G	G	T	T	C	C	G	G	G	G	C	C	G	G	T	T	T	T	G	G	A	A	T	T	C	C	C	C	A	A	T	T	C	C	C	C	A	A	C	C	C	C	C	C	A	A	G	G	G	G	T	T	T	T	C	C	C	C	G	G	C	C	C	C	G	G	G	G	T	T	T	T	G	G	G	G	T	T	T	T	A	A	G	G	A	A	G	G	C	C	C	C	G	G	G	G	C	C	G	G	A	A	G	G	G	G	T	T	A	A	T	T	G	G	C	C	C	C	T	T	G	G	G	G	G	G	T	T	G	G	G	G	G	G	T	T	C	C	C	C	G	G	G	G	G	G	G	G	G	G	G	G	A	A	T	T	G	G	T	T	A	A	A	A	A	A	C	C	G	G	A	A	T	T	T	T	T	T	C	C	T	T	C	C	G	G	G	G	A	A	C	C	C	C	T	T	A	A	A	A	G	G	C	C	T	T	G	G	T	T	T	T	G	G	G	G	C	C	C	C	T	T	A	A	T	T	C	C	C	C	T	T	C	C	A	A	A	A	T	T	A	A	G	G	A	A	G	G	A	A	A	A	G	G	T	T	G	G	G	G	A	A	G	G	C	C	C	C	C	C	A	A	G	G	T	T	C	C	T	T	A	A	C	C	T	T	G	G	G	G	G	G	C	C	T	T	T	T	T	T	A	A	A	A	G	G	G	G	G	G	A	A	A	A	C	C	G	G	G	G	A	A	A	A	G	G	C	C	C	C	A	A	G	G	C	C	G	G	A	A	C	C	G	G	T	T	A	A	A	A	A	A	A	A	T	T	A	A	C	C	G	G	T	T	A	A	A	A	C	C	C	C	G	G	A	A	T	T	A	A	T	T	C	C	C	C	C	C	A	A	A	A	T	T	C	C	C	C	T	T	C	C	G	G	T	T	G	G	G	G	G	G	A	A	C	C	T	T	T	T	C	C	T	T	A	A	G	G	G	G	A	A	T	T	A	A	A	A	T	T	C	C	T	T	T	T	C	C	C	C	C	C	T	T	T	T	A	A	G	G	G	G	A	A	T	T	C	C	T	T	C	C	C	C	C	C	G	G	A	A	G	G	C	C	A	A	G	G	T	T	A	A	A	A	T	T	A	A	C	C	C	C	A	A	A	A	G	G	A	A	T	T	A	A	A	A	G	G	G	G	G	G	A	A	G	G	G	G	G	G	T	T	A	A	A	A	T	T	A	A	A	A	G	G	T	T	A	A	T	T	A	A	C	C	C	C	A	A	A	A	C	C	A	A	A	A	A	A	C	C	G	G	T	T	A	A	A	A	C	C	G	G	G	G	C	C	G	G	T	T	G	G	G	G	C	C	A	A	C	C	T	T	T	T	C	C	A	A	A	A	G	G	C	C	A	A	T	T	T	T	G	G	C	C	G	G	G	G	A	A	T	T	C	C	T	T	C	C	T	T	G	G	G	G	C	C	T	T	C	C	A	A	G	G	A	A	A	A	A	A	A	A	A	A	A	A	A	A	G	G	A	A	T	T	G	G	C	C	T	T	G	G	C	C	T	T	T	T	A	A	C	C	G	G	A	A	T	T	G	G	C	C	T	T	C	C	G	G	C	C	A	A	T	T	G	G	C	C	G	G	G	G	A	A	A	A	A	A	G	G	T	T	C	C	A	A	A	A	T	T	C	C	T	T	T	T	T	T	G	G	G	G	C	C	T	T	C	C	G	G	A	A	A	A	T	T	T	T	A	A	A	A	T	T	G	G	G	G	A	A	G	G	T	T	C	C	G	G	C	C	C	C	T	T	C	C	G	G	G	G	C	C	T	T	C	C	G	G	A	A	C	C	C	C	C	C	A	A	NA	NA	T	T	C	C	C	C	A	A	C	C	G	G	A	A	C	C	T	T	C	C	C	C	C	C	T	T	C	C	C	C	C	C	A	A	G	G	T	T	T	T	A	A	C	C	C	C	C	C	G	G	T	T	C	C	G	G	T	T	G	G	C	C	G	G	G	G	C	C	C	C	C	C	C	C	G	G	A	A	A	A	G	G	C	C	A	A	C	C	T	T	G	G	T	T	G	G	A	A	G	G	C	C
[truncated: 2,469,904 more chars]
