# Supplementary material for: Expression Quantitative Trait Loci for Extreme Host Response to Influenza A in Pre-Collaborative Cross Mice
Source: G3 (Bethesda). 2012 Feb 1;2(2):213–21. doi: 10.1534/g3.111.001800 (PMC3284329; doi:10.1534/g3.111.001800)
Supplement: Supporting Information [file supp_2.2.213_FileS2.zip › File_S2/chr10.ped]

#family	subject	father	mother	sex	phenotype	JAX00281230		JAX00014320		JAX00281239		JAX00014323		JAX00281244		JAX00014326		JAX00014327		JAX00281248		JAX00281250		JAX00281253		JAX00281255		JAX00281256		JAX00281266		JAX00281269		JAX00281276		JAX00281282		JAX00281291		JAX00281295		JAX00281297		JAX00281300		JAX00281305		JAX00014341		JAX00014342		JAX00281308		JAX00281310		JAX00281316		JAX00281318		JAX00014346		JAX00281320		JAX00281325		JAX00194441		JAX00014349		JAX00187257		JAX00281340		JAX00014352		JAX00281346		JAX00281347		JAX00281348		JAX00014353		JAX00014354		JAX00281353		JAX00281357		JAX00194443		JAX00014357		JAX00281362		JAX00281363		JAX00281370		JAX00281371		JAX00281373		JAX00014361		JAX00281376		JAX00014362		JAX00014363		JAX00281379		JAX00014364		JAX00281382		JAX00281384		JAX00281391		JAX00014368		JAX00014369		JAX00281394		JAX00281396		JAX00014373		JAX00281399		JAX00014374		JAX00281401		JAX00281402		JAX00281403		JAX00281405		JAX00014375		JAX00281406		JAX00281415		JAX00281417		JAX00281419		JAX00281422		JAX00014380		JAX00281425		JAX00014383		JAX00281429		JAX00281433		JAX00281435		JAX00281437		JAX00281438		JAX00281442		JAX00281443		JAX00281445		JAX00281453		JAX00014391		JAX00281460		JAX00281463		JAX00281464		JAX00281465		JAX00281466		JAX00281472		JAX00281480		JAX00281482		JAX00014401		JAX00281485		JAX00281490		JAX00014404		JAX00014406		JAX00014407		JAX00281494		JAX00281499		JAX00281500		JAX00281502		JAX00281504		JAX00281505		JAX00281510		JAX00281511		JAX00281517		JAX00281521		JAX00281525		JAX00281527		JAX00281530		JAX00014423		JAX00014424		JAX00281538		JAX00281541		JAX00281543		JAX00281547		JAX00281548		JAX00281552		JAX00014431		JAX00014433		JAX00281559		JAX00281560		JAX00194462		JAX00281568		JAX00187259		JAX00281574		JAX00014436		JAX00014437		JAX00281576		JAX00281577		JAX00281581		JAX00014441		JAX00281587		JAX00281589		JAX00281590		JAX00281592		JAX00281593		JAX00281594		JAX00281599		JAX00014450		JAX00014451		JAX00281604		JAX00281612		JAX00281613		JAX00194469		JAX00194471		JAX00281616		JAX00281618		JAX00281619		JAX00281620		JAX00281621		JAX00281622		JAX00281626		JAX00281628		JAX00281631		JAX00281638		JAX00281648		JAX00014460		JAX00281657		JAX00281658		JAX00281659		JAX00281660		JAX00194472		JAX00014464		JAX00014465		JAX00281661		JAX00194473		JAX00281663		JAX00281664		JAX00281667		JAX00281668		JAX00014468		JAX00014469		JAX00281672		JAX00281673		JAX00281675		JAX00281680		JAX00014470		JAX00281682		JAX00014472		JAX00281683		JAX00281685		JAX00014473		JAX00281695		JAX00014477		JAX00281702		JAX00281704		JAX00281714		JAX00281723		JAX00014487		JAX00281729		JAX00187261		JAX00281733		JAX00014491		JAX00281735		JAX00281736		JAX00194483		JAX00194484		JAX00194485		JAX00281745		JAX00281746		JAX00281749		JAX00281755		JAX00014500		JAX00281759		JAX00281760		JAX00014503		JAX00014506		JAX00281766		JAX00014510		JAX00014511		JAX00281775		JAX00281780		JAX00014517		JAX00281782		JAX00014519		JAX00281789		JAX00281790		JAX00281791		JAX00281794		JAX00281796		JAX00281799		JAX00281802		JAX00014525		JAX00281806		JAX00281812		JAX00281814		JAX00281816		JAX00281819		JAX00281822		JAX00014527		JAX00014534		JAX00014535		JAX00014536		JAX00281835		JAX00281838		JAX00281839		JAX00281840		JAX00281850		JAX00014540		JAX00281858		JAX00281859		JAX00281861		JAX00281865		JAX00014548		JAX00281873		JAX00014553		JAX00281877		JAX00014557		JAX00014558		JAX00281881		JAX00014560		JAX00014561		JAX00281884		JAX00281886		JAX00014562		JAX00281891		JAX00281896		JAX00281898		JAX00281902		JAX00014567		JAX00194504		JAX00014568		JAX00014570		JAX00014573		JAX00281915		JAX00014574		JAX00281924		JAX00281930		JAX00281934		JAX00281937		JAX00281941		JAX00281942		JAX00281950		JAX00281952		JAX00281953		JAX00281955		JAX00281958		JAX00281959		JAX00014592		JAX00281965		JAX00281967		JAX00014594		JAX00281971		JAX00194512		JAX00281975		JAX00281978		JAX00014600		JAX00281979		JAX00281980		JAX00014607		JAX00194516		JAX00014608		JAX00014609		JAX00281995		JAX00014612		JAX00014615		JAX00282002		JAX00282003		JAX00282008		JAX00282009		JAX00014620		JAX00282015		JAX00014625		JAX00014626		JAX00282026		JAX00014629		JAX00282029		JAX00282030		JAX00282032		JAX00282035		JAX00282036		JAX00282038		JAX00282039		JAX00282040		JAX00282044		JAX00282045		JAX00282046		JAX00014638		JAX00282047		JAX00014640		JAX00194526		JAX00014643		JAX00282052		JAX00282062		JAX00282066		JAX00282068		JAX00014652		JAX00014653		JAX00282074		JAX00282085		JAX00282089		JAX00282090		JAX00014656		JAX00282094		JAX00014659		JAX00014661		JAX00282102		JAX00282104		JAX00014662		JAX00282108		JAX00014663		JAX00282109		JAX00014664		JAX00014666		JAX00282114		JAX00014668		JAX00014670		JAX00282123		JAX00194538		JAX00014672		JAX00282126		JAX00282128		JAX00014674		JAX00014676		JAX00282139		JAX00282147		JAX00282166		JAX00282168		JAX00282173		JAX00014684		JAX00282179		JAX00282181		JAX00014687		JAX00282193		JAX00014691		JAX00282199		JAX00282200		JAX00014693		JAX00282202		JAX00282203		JAX00014694		JAX00014697		JAX00014698		JAX00014699		JAX00014700		JAX00282223		JAX00282229		JAX00014708		JAX00282235		JAX00282237		JAX00282238		JAX00282239		JAX00014710		JAX00282246		JAX00014714		JAX00282257		JAX00282260		JAX00282261		JAX00282263		JAX00282264		JAX00014719		JAX00014720		JAX00282267		JAX00014721		JAX00282270		JAX00282272		JAX00282277		JAX00282283		JAX00282284		JAX00014725		JAX00014727		JAX00282286		JAX00282290		JAX00282292		JAX00282293		JAX00282297		JAX00282302		JAX00282305		JAX00282306		JAX00282308		JAX00282309		JAX00282316		JAX00282317		JAX00014734		JAX00282321		JAX00282324		JAX00194554		JAX00282330		JAX00282335		JAX00282340		JAX00282342		JAX00282348		JAX00014743		JAX00014745		JAX00014746		JAX00014747		JAX00014748		JAX00282358		JAX00282362		JAX00282363		JAX00014749		JAX00014750		JAX00194558		JAX00282366		JAX00282368		JAX00282370		JAX00014752		JAX00282378		JAX00282379		JAX00282380		JAX00014756		JAX00014757		JAX00282383		JAX00282386		JAX00282388		JAX00014758		JAX00282391		JAX00282392		JAX00282401		JAX00282404		JAX00282405		JAX00282406		JAX00282410		JAX00282413		JAX00282417		JAX00282420		JAX00282421		JAX00014767		JAX00282424		JAX00282425		JAX00014773		JAX00282441		JAX00282448		JAX00014779		JAX00282453		JAX00014784		JAX00282455		JAX00282458		JAX00282461		JAX00282469		JAX00282472		JAX00014789		JAX00282483		JAX00014792		JAX00282485		JAX00014794		JAX00282493		JAX00014800		JAX00282509		JAX00282510		JAX00014801		JAX00014804		JAX00282524		JAX00282530		JAX00014806		JAX00014808		JAX00282535		JAX00282540		JAX00014810		JAX00014811		JAX00282544		JAX00282545		JAX00282548		JAX00014820		JAX00014823		JAX00014826		JAX00282560		JAX00282562		JAX00014827		JAX00014828		JAX00014829		JAX00282566		JAX00014832		JAX00282569		JAX00282577		JAX00014836		JAX00194588		JAX00194589		JAX00014838		JAX00282588		JAX00282589		JAX00014840		JAX00282590		JAX00282591		JAX00282592		JAX00282594		JAX00282595		JAX00014846		JAX00282604		JAX00014852		JAX00014853		JAX00014854		JAX00014855		JAX00282613		JAX00194594		JAX00194595		JAX00282614		JAX00282615		JAX00282626		JAX00282628		JAX00282632		JAX00014864		JAX00014867		JAX00014868		JAX00282639		JAX00282641		JAX00194596		JAX00282643		JAX00014870		JAX00194597		JAX00014872		JAX00282649		JAX00282651		JAX00014875		JAX00282652		JAX00194601		JAX00282654		JAX00282659		JAX00282665		JAX00282666		JAX00187274		JAX00282669		JAX00282682		JAX00282683		JAX00282684		JAX00282686		JAX00282690		JAX00282692		JAX00014888		JAX00282698		JAX00014889		JAX00282705		JAX00014893		JAX00282708		JAX00282710		JAX00282711		JAX00282712		JAX00194606		JAX00282716		JAX00282717		JAX00282718		JAX00282720		JAX00014898		JAX00282727		JAX00282729		JAX00194608		JAX00014900		JAX00282733		JAX00194613		JAX00282736		JAX00282738		JAX00014906		JAX00282741		JAX00282742		JAX00282743		JAX00014912		JAX00014913		JAX00282745		JAX00282747		JAX00282748		JAX00014914		JAX00014916		JAX00194618		JAX00014917		JAX00194619		JAX00282753		JAX00282755		JAX00282758		JAX00282759		JAX00282761		JAX00282762		JAX00282780		JAX00282781		JAX00282783		JAX00282785		JAX00282789		JAX00014924		JAX00014925		JAX00014926		JAX00014927		JAX00282795		JAX00014928		JAX00282799		JAX00282801		JAX00194621		JAX00282810		JAX00014933		JAX00282814		JAX00282815		JAX00282824		JAX00282827		JAX00282828		JAX00282830		JAX00014945		JAX00014947		JAX00282841		JAX00014949		JAX00282844		JAX00282846		JAX00282847		JAX00282850		JAX00282851		JAX00282854		JAX00282855		JAX00282859		JAX00282864		JAX00282867		JAX00014956		JAX00014957		JAX00282871		JAX00282880		JAX00282887		JAX00282888		JAX00282893		JAX00014965		JAX00014966		JAX00014969		JAX00282899		JAX00014973		JAX00014976		JAX00282907		JAX00282909		JAX00014981		JAX00282919		JAX00282920		JAX00282921		JAX00282923		JAX00282926		JAX00014987		JAX00282929		JAX00282931		JAX00282932		JAX00014989		JAX00014990		JAX00282934		JAX00194638		JAX00014994		JAX00282937		JAX00282939		JAX00014995		JAX00014996		JAX00014997		JAX00282945		JAX00282946		JAX00282948		JAX00194640		JAX00014999		JAX00015000		JAX00282953		JAX00282956		JAX00015001		JAX00282957		JAX00282959		JAX00282961		JAX00282965		JAX00015003		JAX00282967		JAX00282974		JAX00282979		JAX00282984		JAX00282991		JAX00015011		JAX00194644		JAX00282997		JAX00282999		JAX00194646		JAX00283000		JAX00015014		JAX00283004		JAX00015016		JAX00283005		JAX00283007		JAX00283009		JAX00283013		JAX00015019		JAX00015021		JAX00015024		JAX00283021		JAX00283023		JAX00283024		JAX00283029		JAX00015025		JAX00194648		JAX00194649		JAX00194650		JAX00283033		JAX00283040		JAX00015028		JAX00283041		JAX00283047		JAX00283050		JAX00283052		JAX00283058		JAX00015031		JAX00283061		JAX00283062		JAX00283064		JAX00283070		JAX00283071		JAX00283073		JAX00015040		JAX00283078		JAX00283079		JAX00015042		JAX00283080		JAX00015045		JAX00283082		JAX00283085		JAX00283088		JAX00283089		JAX00015050		JAX00283095		JAX00283096		JAX00283100		JAX00283104		JAX00283105		JAX00015053		JAX00283110		JAX00283114		JAX00283116		JAX00283120		JAX00283133		JAX00015059		JAX00283136		JAX00283139		JAX00187278		JAX00015062		JAX00015066		JAX00283150		JAX00283151		JAX00283156		JAX00015068		JAX00283157		JAX00283159		JAX00015069		JAX00283160		JAX00283161		JAX00283164		JAX00283166		JAX00283167		JAX00015074		JAX00283170		JAX00283172		JAX00283180		JAX00015079		JAX00015083		JAX00283187		JAX00283189		JAX00015084		JAX00283191		JAX00283194		JAX00283198		JAX00283202		JAX00283205		JAX00283206		JAX00283208		JAX00283209		JAX00283211		JAX00015092		JAX00015095		JAX00283215		JAX00283216		JAX00283218		JAX00015097		JAX00283220		JAX00194661		JAX00015102		JAX00015104		JAX00283233		JAX00283235		JAX00283238		JAX00283239		JAX00283240		JAX00015106		JAX00283244		JAX00283245		JAX00283246		JAX00015109		JAX00283248		JAX00015113		JAX00283258		JAX00283259		JAX00283260		JAX00283261		JAX00015117		JAX00283272		JAX00283275		JAX00283278		JAX00015122		JAX00283285		JAX00015124		JAX00283295		JAX00283298		JAX00283300		JAX00283302		JAX00283303		JAX00283305		JAX00283306		JAX00015129		JAX00283308		JAX00283310		JAX00283313		JAX00283318		JAX00283319		JAX00283323		JAX00283326		JAX00283329		JAX00015133		JAX00015135		JAX00283336		JAX00283338		JAX00283340		JAX00015139		JAX00015140		JAX00015141		JAX00283344		JAX00015144		JAX00283350		JAX00015145		JAX00015146		JAX00015147		JAX00283359		JAX00283360		JAX00283361		JAX00283362		JAX00283365		JAX00187283		JAX00015151		JAX00283374		JAX00283375		JAX00283377		JAX00283381		JAX00015158		JAX00283387		JAX00015159		JAX00283396		JAX00015160		JAX00015161		JAX00283397		JAX00283400		JAX00015163		JAX00283407		JAX00283409		JAX00283411		JAX00015171		JAX00283415		JAX00283417		JAX00015175		JAX00283425		JAX00015178		JAX00283428		JAX00283435		JAX00015180		JAX00015182		JAX00283441		JAX00015187		JAX00015188		JAX00015192		JAX00283466		JAX00283468		JAX00015196		JAX00283472		JAX00015198		JAX00283475		JAX00015201		JAX00015203		JAX00283480		JAX00283481		JAX00283482		JAX00283483		JAX00015208		JAX00283489		JAX00015210		JAX00015211		JAX00283493		JAX00283495		JAX00283497		JAX00015217		JAX00283504		JAX00283505		JAX00015218		JAX00015219		JAX00283506		JAX00283508		JAX00283509		JAX00015223		JAX00283518		JAX00283527		JAX00283530		JAX00283534		JAX00283535		JAX00283536		JAX00015238		JAX00283538		JAX00283539		JAX00283543		JAX00015242		JAX00283551		JAX00015252		JAX00283563		JAX00283564		JAX00283569		JAX00283570		JAX00283572		JAX00283575		JAX00283577		JAX00283578		JAX00283579		JAX00015259		JAX00283582		JAX00283583		JAX00015260		JAX00015268		JAX00015269		JAX00283593		JAX00015271		JAX00015273		JAX00015276		JAX00283611		JAX00283620		JAX00283622		JAX00283625		JAX00283628		JAX00283630		JAX00283634		JAX00283635		JAX00283636		JAX00283637		JAX00283638		JAX00283641		JAX00015302		JAX00283651		JAX00283654		JAX00283655		JAX00015305		JAX00015306		JAX00015307		JAX00283661		JAX00283662		JAX00187286		JAX00015311		JAX00283676		JAX00283679		JAX00194687		JAX00283684		JAX00283685		JAX00283691		JAX00283692		JAX00283694		JAX00283695		JAX00283696		JAX00283700		JAX00283701		JAX00283703		JAX00283706		JAX00015333		JAX00283708		JAX00283710		JAX00283711		JAX00283712		JAX00015337		JAX00283713		JAX00283714		JAX00015339		JAX00283717		JAX00015340		JAX00283722		JAX00283723		JAX00283724		JAX00283725		JAX00283727		JAX00015347		JAX00015348		JAX00194695		JAX00015353		JAX00015354		JAX00015355		JAX00015359		JAX00283744		JAX00283745		JAX00283749		JAX00283751		JAX00283752		JAX00283754		JAX00283759		JAX00283764		JAX00283765		JAX00283770		JAX00283771		JAX00015372		JAX00194701		JAX00194703		JAX00283782		JAX00194704		JAX00194705		JAX00194706		JAX00015376		JAX00015378		JAX00283784		JAX00283786		JAX00015381		JAX00283792		JAX00283796		JAX00283797		JAX00283800		JAX00015386		JAX00283805		JAX00194709		JAX00015388		JAX00015389		JAX00015390		JAX00283812		JAX00283816		JAX00283820		JAX00283825		JAX00283826		JAX00283828		JAX00194710		JAX00015397		JAX00015398		JAX00283836		JAX00283837		JAX00283839		JAX00015400		JAX00194714		JAX00283852		JAX00283854		JAX00283862		JAX00283865		JAX00015406		JAX00283869		JAX00015409		JAX00015410		JAX00283871		JAX00283878		JAX00283879		JAX00283886		JAX00015415		JAX00283890		JAX00187289		JAX00283895		JAX00015423		JAX00283905		JAX00015426		JAX00283910		JAX00015431		JAX00283927		JAX00283928		JAX00015432		JAX00015433		JAX00283941		JAX00283945		JAX00283948		JAX00283950		JAX00283955		JAX00283956		JAX00283963		JAX00283964		JAX00283969		JAX00015444		JAX00015446		JAX00283984		JAX00015449		JAX00015450		JAX00283992		JAX00283995		JAX00283996		JAX00283997		JAX00283998		JAX00284000		JAX00284003		JAX00284005		JAX00015455		JAX00284007		JAX00284011		JAX00284012		JAX00015458		JAX00284014		JAX00284017		JAX00284018		JAX00284019		JAX00284020		JAX00284022		JAX00284023		JAX00284025		JAX00284026		JAX00284029		JAX00015461		JAX00284040		JAX00284042		JAX00015466		JAX00284046		JAX00015468		JAX00284048		JAX00015471		JAX00194736		JAX00284058		JAX00284060		JAX00015477		JAX00284063		JAX00284066		JAX00284074		JAX00284077		JAX00284092		JAX00284093		JAX00015483		JAX00284098		JAX00284101		JAX00284102		JAX00284107		JAX00284112		JAX00015486		JAX00284116		JAX00284120		JAX00284123		JAX00284124		JAX00015489		JAX00284128		JAX00194741		JAX00015493		JAX00194742		JAX00284149		JAX00284152		JAX00284158		JAX00284160		JAX00284161		JAX00015496		JAX00284169		JAX00284172		JAX00284177		JAX00015500		JAX00015503		JAX00194747		JAX00284197		JAX00284199		JAX00284201		JAX00284204		JAX00284205		JAX00284206		JAX00015507		JAX00284209		JAX00284212		JAX00015509		JAX00284215		JAX00284216		JAX00284218		JAX00284221		JAX00284223		JAX00015512		JAX00015513		JAX00015514		JAX00015515		JAX00284239		JAX00284242		JAX00284243		JAX00284245		JAX00284248		JAX00284252		JAX00284253		JAX00284254		JAX00284256		JAX00015520		JAX00284262		JAX00284274		JAX00284277		JAX00284278		JAX00284285		JAX00284291		JAX00284293		JAX00284294		JAX00284295		JAX00015532		JAX00015534		JAX00284301		JAX00015536		JAX00284305		JAX00284306		JAX00015539		JAX00194762		JAX00015540		JAX00284310		JAX00284313		JAX00015542		JAX00284316		JAX00015546		JAX00284324		JAX00284325		JAX00015549		JAX00284334		JAX00015553		JAX00284336		JAX00284337		JAX00284339		JAX00284340		JAX00015558		JAX00015560		JAX00284356		JAX00284357		JAX00284358		JAX00284365		JAX00284367		JAX00015571		JAX00284368		JAX00284370		JAX00194771		JAX00284373		JAX00284378		JAX00284380		JAX00284382		JAX00015576		JAX00284385		JAX00284386		JAX00015577		JAX00284395		JAX00284396		JAX00284401		JAX00015582		JAX00284411		JAX00284415		JAX00015583		JAX00284417		JAX00284419		JAX00284420		JAX00284421		JAX00284423		JAX00284425		JAX00284426		JAX00284428		JAX00284434		JAX00284443		JAX00015588		JAX00284445		JAX00284446		JAX00284447		JAX00284450		JAX00015591		JAX00284454		JAX00284455		JAX00284456		JAX00015592		JAX00284458		JAX00284461		JAX00015594		JAX00284463		JAX00284466		JAX00284467		JAX00015598		JAX00284473		JAX00015599		JAX00284481		JAX00284482		JAX00194779		JAX00284487		JAX00284492		JAX00284495		JAX00284500		JAX00015609		JAX00284503		JAX00284511		JAX00284516		JAX00015614		JAX00015615		JAX00284520		JAX00284524		JAX00284529		JAX00284531		JAX00015618		JAX00284535		JAX00194784		JAX00015621		JAX00284548		JAX00284549		JAX00284550		JAX00015622		JAX00015624		JAX00194787		JAX00194788		JAX00187294		JAX00284556		JAX00284557		JAX00284559		JAX00284563		JAX00015629		JAX00194789		JAX00194790		JAX00015632		JAX00284570		JAX00284572		JAX00284574		JAX00284576		JAX00284577		JAX00284579		JAX00284585		JAX00284589		JAX00284590		JAX00015640		JAX00015641		JAX00015642		JAX00284594		JAX00284596		JAX00015643		JAX00284598		JAX00284605		JAX00284606		JAX00284607		JAX00015647		JAX00015648		JAX00284611		JAX00284616		JAX00284622		JAX00284624		JAX00284626		JAX00284628		JAX00284630		JAX00015657		JAX00284637		JAX00284640		JAX00284641		JAX00284642		JAX00015660		JAX00284644		JAX00015661		JAX00015662		JAX00015663		JAX00284651		JAX00015664		JAX00284657		JAX00284661		JAX00284665		JAX00284667		JAX00015668		JAX00284673		JAX00284674		JAX00284675		JAX00015673		JAX00015674		JAX00284681		JAX00284682		JAX00015676		JAX00284684		JAX00284685		JAX00284687		JAX00284688		JAX00284689		JAX00284690		JAX00284695		JAX00194805		JAX00194806		JAX00284705		JAX00015681		JAX00284708		JAX00284712		JAX00284716		JAX00284718		JAX00015683		JAX00284720		JAX00284722		JAX00284724		JAX00284725		JAX00284736		JAX00015687		JAX00284739		JAX00284745		JAX00284746		JAX00284750		JAX00284753		JAX00284755		JAX00284757		JAX00284758		JAX00284771		JAX00284773		JAX00284776		JAX00284779		JAX00284786		JAX00284789		JAX00194811		JAX00015696		JAX00284798		JAX00194814		JAX00284805		JAX00284806		JAX00284808		JAX00284809		JAX00284810		JAX00015707		JAX00284823		JAX00284824		JAX00284832		JAX00284837		JAX00284838		JAX00284841		JAX00284848		JAX00284849		JAX00284852		JAX00284853		JAX00284854		JAX00015715		JAX00284860		JAX00015718		JAX00015726		JAX00284912		JAX00284916		JAX00284917		JAX00284933		JAX00015759		JAX00284935		JAX00284937		JAX00284938		JAX00284939		JAX00194832		JAX00194833		JAX00284944		JAX00015764		JAX00284960		JAX00284961		JAX00015767		JAX00015770		JAX00284963		JAX00015775		JAX00015776		JAX00284973		JAX00284974		JAX00284975		JAX00284988		JAX00285000		JAX00285001		JAX00285007		JAX00015787		JAX00015789		JAX00285015		JAX00015793		JAX00285021		JAX00285023		JAX00285024		JAX00285026		JAX00015796		JAX00015797		JAX00285030		JAX00015801		JAX00285035		JAX00285037		JAX00194841		JAX00194842		JAX00015802		JAX00015804		JAX00285041		JAX00015807		JAX00285047		JAX00285048		JAX00285049		JAX00285050		JAX00285051		JAX00015808		JAX00015810		JAX00285053		JAX00285054		JAX00285057		JAX00015811		JAX00285059		JAX00015813		JAX00015814		JAX00194843		JAX00015816		JAX00015817		JAX00285083		JAX00015820		JAX00285086		JAX00015822		JAX00015824		JAX00285100		JAX00015828		JAX00285103		JAX00015829		JAX00285108		JAX00285110		JAX00285119		JAX00285124		JAX00285125		JAX00015836		JAX00015837		JAX00015839		JAX00285126		JAX00285129		JAX00285133		JAX00285134		JAX00015841		JAX00285141		JAX00285144		JAX00285145		JAX00285150		JAX00285151		JAX00285152		JAX00015845		JAX00015846		JAX00194852		JAX00194853		JAX00285153		JAX00285158		JAX00285161		JAX00285163		JAX00194854		JAX00015851		JAX00285167		JAX00285175		JAX00015855		JAX00285185		JAX00285187		JAX00015856		JAX00015858		JAX00285192		JAX00015859		JAX00194858		JAX00015862		JAX00285213		JAX00015870		JAX00285221		JAX00194861		JAX00015876		JAX00285230		JAX00285231		JAX00285235		JAX00285238		JAX00285242		JAX00285244		JAX00015881		JAX00285250		JAX00285251		JAX00285252		JAX00285256		JAX00285257		JAX00285260		JAX00015885		JAX00285264		JAX00285270		JAX00285273		JAX00285274		JAX00285280		JAX00285281		JAX00015888		JAX00194868		JAX00285290		JAX00015894		JAX00285293		JAX00285294		JAX00285300		JAX00015897		JAX00285301		JAX00285307		JAX00015899		JAX00285312		JAX00285317		JAX00285318		JAX00285327		JAX00285331		JAX00285334		JAX00285335		JAX00194874		JAX00015908		JAX00285341		JAX00285343		JAX00285347		JAX00194878		JAX00015912		JAX00285357		JAX00285358		JAX00285365		JAX00285372		JAX00285376		JAX00285377		JAX00285378		JAX00285380		JAX00285381		JAX00285384		JAX00285391		JAX00285392		JAX00285393		JAX00285395		JAX00285396		JAX00285397		JAX00285399		JAX00285402		JAX00285403		JAX00285404		JAX00285405		JAX00285413		JAX00285418		JAX00285420		JAX00285425		JAX00285427		JAX00015925		JAX00015927		JAX00285431		JAX00285432		JAX00015928		JAX00285437		JAX00285438		JAX00285439		JAX00285443		JAX00285452		JAX00285459		JAX00285463		JAX00285464		JAX00015935		JAX00285466		JAX00194881		JAX00015936		JAX00285467		JAX00285468		JAX00015937		JAX00015938		JAX00285487		JAX00285493		JAX00285494		JAX00015941		JAX00285504		JAX00285506		JAX00285511		JAX00015945		JAX00285512		JAX00285513		JAX00015946		JAX00015947		JAX00285525		JAX00285526		JAX00285533		JAX00285539		JAX00015954		JAX00285540		JAX00285542		JAX00285544		JAX00285547		JAX00285548		JAX00015956		JAX00285556		JAX00285558		JAX00285560		JAX00015959		JAX00285563		JAX00015960		JAX00194886		JAX00015962		JAX00285572		JAX00285573		JAX00285574		JAX00015963		JAX00285577		JAX00285579		JAX00285584		JAX00285585		JAX00015969		JAX00285596		JAX00285597		JAX00285599		JAX00015973		JAX00285601		JAX00285602		JAX00194892		JAX00285608		JAX00015977		JAX00285611		JAX00285615		JAX00285616		JAX00285617		JAX00285622		JAX00285624		JAX00285627		JAX00015979		JAX00285631		JAX00285644		JAX00285646		JAX00285648		JAX00015986		JAX00015987		JAX00285654		JAX00285656		JAX00285658		JAX00285660		JAX00015993		JAX00015995		JAX00285680		JAX00285685		JAX00285690		JAX00285692		JAX00285701		JAX00285703		JAX00285710		JAX00285718		JAX00285719		JAX00016015		JAX00016017		JAX00285732		JAX00285734		JAX00285739		JAX00285740		JAX00285743		JAX00285744		JAX00016022		JAX00285749		JAX00285750		JAX00016029		JAX00285762		JAX00016030		JAX00016033		JAX00285776		JAX00285780		JAX00194908		JAX00194910		JAX00285785		JAX00016040		JAX00285788		JAX00285790		JAX00285792		JAX00016047		JAX00285793		JAX00285801		JAX00285806		JAX00016048		JAX00016049		JAX00285807		JAX00285812		JAX00285818		JAX00285819		JAX00285820		JAX00016055		JAX00016056		JAX00285840		JAX00285841		JAX00285842		JAX00285849		JAX00285851		JAX00285854		JAX00016068		JAX00285858		JAX00016069		JAX00285869		JAX00285870		JAX00285877		JAX00285881		JAX00285882		JAX00285888		JAX00016085		JAX00285894		JAX00016086		JAX00285898		JAX00016087		JAX00285912		JAX00285914		JAX00285917		JAX00285918		JAX00285920		JAX00016092		JAX00285921		JAX00285922		JAX00285924		JAX00285925		JAX00016095		JAX00285927		JAX00194927		JAX00194928		JAX00285929		JAX00016098		JAX00285931		JAX00194929		JAX00016099		JAX00016100		JAX00016101		JAX00285940		JAX00285946		JAX00285947		JAX00285952		JAX00016110		JAX00285953		JAX00285954		JAX00285955		JAX00016113		JAX00016114		JAX00285969		JAX00285971		JAX00285975		JAX00285977		JAX00285979		JAX00285981		JAX00285988		JAX00285996		JAX00285999		JAX00286003		JAX00286004		JAX00286006		JAX00286009		JAX00016126		JAX00016127		JAX00286013		JAX00286014		JAX00286015		JAX00286016		JAX00286019		JAX00286021		JAX00286023		JAX00286028		JAX00286032		JAX00286034		JAX00286036		JAX00286037		JAX00194940		JAX00286045		JAX00286047		JAX00286048		JAX00286054		JAX00286055		JAX00286058		JAX00286060		JAX00286064		JAX00286065		JAX00286072		JAX00016141		JAX00016142		JAX00286074		JAX00286075		JAX00286078		JAX00016146		JAX00286089		JAX00016147		JAX00286101		JAX00286102		JAX00286103		JAX00286104		JAX00016152		JAX00286113		JAX00286114		JAX00016154		JAX00286115		JAX00286120		JAX00286121		JAX00286123		JAX00016159		JAX00016160		JAX00286128		JAX00016165		JAX00286142		JAX00016168		JAX00016169		JAX00286145		JAX00286148		JAX00286160		JAX00286166		JAX00286169		JAX00286170		JAX00286171		JAX00016176		JAX00286176		JAX00016179		JAX00286180		JAX00286186		JAX00286187		JAX00286188		JAX00016185		JAX00286193		JAX00286199		JAX00194951		JAX00286201		JAX00286202		JAX00286209		JAX00286211		JAX00286215		JAX00286216		JAX00286218		JAX00286219		JAX00286223		JAX00286224		JAX00016201		JAX00016202		JAX00286234		JAX00286236		JAX00286237		JAX00286238		JAX00286240		JAX00286246		JAX00286248		JAX00286249		JAX00286251		JAX00016212		JAX00286270		JAX00016217		JAX00016218		JAX00286276		JAX00016219		JAX00286279		JAX00286289		JAX00286291		JAX00286292		JAX00286296		JAX00016229		JAX00286302		JAX00016235		JAX00016236		JAX00286304		JAX00286313		JAX00016241		JAX00194966		JAX00286316		JAX00016243		JAX00286317		JAX00286320		JAX00016247		JAX00286327		JAX00286330		JAX00286331		JAX00286334		JAX00286337		JAX00286338		JAX00016253		JAX00016254		JAX00286343		JAX00286344		JAX00016257		JAX00286345		JAX00286346		JAX00286349		JAX00016261		JAX00286357		JAX00286363		JAX00286365		JAX00016268		JAX00286370		JAX00286371		JAX00016271		JAX00286376		JAX00286377		JAX00016273		JAX00286380		JAX00016274		JAX00016275		JAX00286382		JAX00286388		JAX00286389		JAX00016276		JAX00194975		JAX00016279		JAX00286394		JAX00016284		JAX00286398		JAX00016287		JAX00286407		JAX00016289		JAX00286410		JAX00286411		JAX00286415		JAX00016292		JAX00016294		JAX00016296		JAX00286417		JAX00286419		JAX00286422		JAX00016299		JAX00286424		JAX00194982		JAX00016309		JAX00016310		JAX00016311		JAX00286436		JAX00286438		JAX00194988		JAX00286440		JAX00286441		JAX00286448		JAX00016318		JAX00286450		JAX00016326		JAX00286454		JAX00286455		JAX00286456		JAX00286459		JAX00286460		JAX00286461		JAX00016333		JAX00286465		JAX00016338		JAX00016341		JAX00016343		JAX00286473		JAX00286476		JAX00286480		JAX00016353		JAX00286483		JAX00286488		JAX00016356		JAX00286491		JAX00286494		JAX00286495		JAX00286497		JAX00195001		JAX00286503		JAX00195003		JAX00286507		JAX00016363		JAX00286509		JAX00286511		JAX00286513		JAX00286514		JAX00286519		JAX00286525		JAX00016374		JAX00286526		JAX00286527		JAX00286528		JAX00016377		JAX00286529		JAX00286531		JAX00195008		JAX00195009		JAX00016379		JAX00016380		JAX00016383		JAX00286541		JAX00286544		JAX00195010		JAX00286547		JAX00286548		JAX00016391		JAX00286562		JAX00286564		JAX00286568		JAX00016398		JAX00016399		JAX00016401		JAX00286578		JAX00195013		JAX00286583		JAX00286588		JAX00286590		JAX00016412		JAX00286592		JAX00286594		JAX00286597		JAX00286605		JAX00195014		JAX00195015		JAX00195016		JAX00286609		JAX00286610		JAX00016419		JAX00195018		JAX00286623		JAX00286626		JAX00286630		JAX00286636		JAX00286637		JAX00286641		JAX00286642		JAX00195021		JAX00286644		JAX00286646		JAX00286651		JAX00286652		JAX00286654		JAX00286661		JAX00286663		JAX00286665		JAX00286668		JAX00016434		JAX00016435		JAX00286678		JAX00286680		JAX00286683		JAX00016441		JAX00286684		JAX00286690		JAX00286696		JAX00286700		JAX00286701		JAX00016448		JAX00286712		JAX00286718		JAX00286719		JAX00286720		JAX00016455		JAX00016458		JAX00195028		JAX00286729		JAX00286730		JAX00286731		JAX00286740		JAX00286741		JAX00286742		JAX00286743		JAX00286744		JAX00286746		JAX00286747		JAX00286751		JAX00286752		JAX00286760		JAX00286762		JAX00286765		JAX00286778		JAX00286779		JAX00286781		JAX00286786		JAX00016489		JAX00286796		JAX00286800		JAX00286802		JAX00286803		JAX00286804		JAX00195036		JAX00016496		JAX00016497		JAX00286807		JAX00016501		JAX00286812		JAX00286813		JAX00016504		JAX00016506		JAX00286817		JAX00286820		JAX00286824		JAX00286827		JAX00016507		JAX00016508		JAX00286829		JAX00286830		JAX00286832		JAX00286833		JAX00286835		JAX00016513		JAX00016514		JAX00286841		JAX00286845		JAX00195043		JAX00016524		JAX00286851		JAX00286852		JAX00286854		JAX00286856		JAX00016527		JAX00016528		JAX00286868		JAX00286869		JAX00016541		JAX00286872		JAX00016545		JAX00286875		JAX00286876		JAX00286877		JAX00286880		JAX00286881		JAX00195045		JAX00195046		JAX00016549		JAX00286886		JAX00286889		JAX00016552		JAX00016557		JAX00016559		JAX00016560		JAX00286902		JAX00286904		JAX00286907		JAX00016565		JAX00195053		JAX00286913		JAX00016568		JAX00286915		JAX00286918		JAX00016571		JAX00286923		JAX00286924		JAX00016573		JAX00016575		JAX00286927		JAX00286928		JAX00016578		JAX00016581		JAX00286941		JAX00286944		JAX00286945		JAX00286949		JAX00016589		JAX00016591		JAX00016596		JAX00286955		JAX00195062		JAX00286957		JAX00016604		JAX00286958		JAX00286961		JAX00286962		JAX00286964		JAX00286973		JAX00286978		JAX00016612		JAX00286981		JAX00016618		JAX00286986		JAX00286988		JAX00016626		JAX00286989		JAX00286993		JAX00286995		JAX00016628		JAX00286997		JAX00286999		JAX00016635		JAX00016637		JAX00287006		JAX00016641		JAX00287009		JAX00195071		JAX00287011		JAX00287012		JAX00287013		JAX00287018		JAX00016652		JAX00016653		JAX00287024		JAX00016656		JAX00287027		JAX00287028		JAX00287029		JAX00287030		JAX00016657		JAX00016658		JAX00287032		JAX00016659		JAX00016660		JAX00016661		JAX00287035		JAX00287036		JAX00016665		JAX00287039		JAX00287040		JAX00016667		JAX00287041		JAX00016672		JAX00287048		JAX00287049		JAX00016675		JAX00287053		JAX00016681		JAX00016683		JAX00016684		JAX00016685		JAX00016686		JAX00195083		JAX00287061		JAX00016688		JAX00287068		JAX00287075		JAX00287081		JAX00287083		JAX00287086		JAX00016700		JAX00287095		JAX00287097		JAX00287098		JAX00195095		JAX00287102		JAX00287103		JAX00016717		JAX00287112		JAX00287114		JAX00016726		JAX00016729		JAX00016731		JAX00016735		JAX00016736		JAX00287135		JAX00287136		JAX00016740		JAX00195100		JAX00195101		JAX00287137		JAX00287138		JAX00016741		JAX00016743		JAX00287142		JAX00287144		JAX00016748		JAX00016752		JAX00287153		JAX00016753		JAX00016755		JAX00287154		JAX00016760		JAX00016761		JAX00287157		JAX00016763		JAX00016767		JAX00195111		JAX00016772		JAX00016773		JAX00287171		JAX00287175		JAX00287177		JAX00016779		JAX00195112		JAX00287179		JAX00195113		JAX00287181		JAX00195114		JAX00287183		JAX00016784		JAX00287189		JAX00287190		JAX00195116		JAX00195117		JAX00287192		JAX00195118		JAX00016792		JAX00016794		JAX00287196		JAX00016796		JAX00016797		JAX00195123		JAX00287200		JAX00287208		JAX00287214		JAX00016804		JAX00016805		JAX00287215		JAX00016807		JAX00287217		JAX00195126		JAX00287218		JAX00016814		JAX00287225		JAX00287226		JAX00287227		JAX00016818		JAX00195129		JAX00016820		JAX00016822		JAX00016827		JAX00287239		JAX00016833		JAX00287246		JAX00287248		JAX00287250		JAX00287251		JAX00287252		JAX00016836		JAX00016838		JAX00016839		JAX00287262		JAX00287265		JAX00287268		JAX00287269		JAX00016844		JAX00016845		JAX00016846		JAX00287272		JAX00287273		JAX00287277		JAX00287279		JAX00287280		JAX00016850		JAX00287283		JAX00287287		JAX00287290		JAX00287292		JAX00287295		JAX00287296		JAX00287299		JAX00287300		JAX00287302		JAX00287305		JAX00287306		JAX00287308		JAX00287309		JAX00287310		JAX00287311		JAX00287312		JAX00016861		JAX00195139		JAX00287314		JAX00287315		JAX00287316		JAX00287319		JAX00016866		JAX00195140		JAX00195141		JAX00016867		JAX00287322		JAX00287323		JAX00016871		JAX00195145		JAX00016875		JAX00287327		JAX00287328		JAX00287329		JAX00287335		JAX00287338		JAX00287339		JAX00287340		JAX00287343		JAX00287348		JAX00287349		JAX00016889		JAX00287354		JAX00016893		JAX00287355		JAX00287360		JAX00287361		JAX00287362		JAX00016897		JAX00287364		JAX00287366		JAX00287367		JAX00287369		JAX00287370		JAX00016900		JAX00287372		JAX00016905		JAX00287382		JAX00287384		JAX00287387		JAX00287390		JAX00287392		JAX00287394		JAX00287397		JAX00287399		JAX00016910		JAX00016911		JAX00287401		JAX00287403		JAX00016915		JAX00016918		JAX00195158		JAX00016920		JAX00287423		JAX00016924		JAX00287436		JAX00287439		JAX00016928		JAX00287440		JAX00287442		JAX00287450		JAX00287453		JAX00287456		JAX00016935		JAX00287459		JAX00287461		JAX00287464		JAX00287466		JAX00195165		JAX00016938		JAX00287467		JAX00287472		JAX00016944		JAX00287477		JAX00016946		JAX00287484		JAX00287487		JAX00016948		JAX00016950		JAX00287490		JAX00287494		JAX00287495		JAX00287496		JAX00016956		JAX00287502		JAX00287503		JAX00287504		JAX00287508		JAX00287512		JAX00016962		JAX00016965		JAX00016966		JAX00016969		JAX00016970		JAX00287513		JAX00287514		JAX00287523		JAX00287527		JAX00016976		JAX00287530		JAX00287536		JAX00287538		JAX00287539		JAX00016982		JAX00016983		JAX00287548		JAX00287549		JAX00016985		JAX00016986		JAX00287550		JAX00016987		JAX00287558		JAX00287560		JAX00016991		JAX00287566		JAX00287568		JAX00287571		JAX00287575		JAX00287583		JAX00287584		JAX00287587		JAX00017003		JAX00017004		JAX00287589		JAX00287592		JAX00287602		JAX00017008		JAX00017009		JAX00195189		JAX00287608		JAX00287609		JAX00287611		JAX00287613		JAX00287621		JAX00017022		JAX00017025		JAX00195195		JAX00287638		JAX00017026		JAX00287645		JAX00287648		JAX00017031		JAX00287651		JAX00287652		JAX00287654		JAX00195198		JAX00195199		JAX00287659		JAX00195200		JAX00017041		JAX00287663		JAX00017044		JAX00017048		JAX00017050		JAX00287671		JAX00287674		JAX00287675		JAX00287679		JAX00017056		JAX00287691		JAX00017062		JAX00017064		JAX00287699		JAX00195207		JAX00287706		JAX00017070		JAX00287712		JAX00017078		JAX00195212		JAX00287722		JAX00287725		JAX00017088		JAX00195214		JAX00287728		JAX00287731		JAX00287733		JAX00287734		JAX00287737		JAX00287746		JAX00287747		JAX00287752		JAX00287753		JAX00287755		JAX00017107		JAX00287773		JAX00017115		JAX00287784		JAX00287786		JAX00287792		JAX00287797		JAX00287805		JAX00287806		JAX00017121		JAX00287812		JAX00287813		JAX00287814		JAX00017122		JAX00017124		JAX00287817		JAX00287822		JAX00287830		JAX00287831		JAX00017128		JAX00287832		JAX00287834		JAX00017129		JAX00195223		JAX00287836		JAX00017130		JAX00017131		JAX00017132		JAX00287842		JAX00287845		JAX00017135		JAX00287850		JAX00195226		JAX00195227		JAX00287853		JAX00287855		JAX00287856		JAX00287858		JAX00017140		JAX00287860		JAX00287861		JAX00287862		JAX00017143		JAX00017144		JAX00287865		JAX00287867		JAX00017148		JAX00287869		JAX00287871		JAX00287873		JAX00287874		JAX00287875		JAX00287884		JAX00195235		JAX00287887		JAX00017162		JAX00017163		JAX00287890		JAX00287894		JAX00195238		JAX00017170		JAX00287903		JAX00287905		JAX00287907		JAX00017177		JAX00195240		JAX00287910		JAX00287911		JAX00287913		JAX00287915		JAX00287916		JAX00287920		JAX00287921		JAX00287922		JAX00287928		JAX00287929		JAX00287930		JAX00287932		JAX00287936		JAX00287938		JAX00287939		JAX00287941		JAX00287946		JAX00017196		JAX00017201		JAX00017202		JAX00287969		JAX00017206		JAX00017207		JAX00287973		JAX00287974		JAX00287975		JAX00195246		JAX00287983		JAX00017210		JAX00287989		JAX00287994		JAX00017212		JAX00017213		JAX00287997		JAX00287998		JAX00287999		JAX00017215		JAX00288003		JAX00288006		JAX00288011		JAX00288013		JAX00288014		JAX00017219		JAX00288016		JAX00288019		JAX00195248		JAX00288020		JAX00017222		JAX00288024		JAX00017225		JAX00288034		JAX00017227		JAX00017228		JAX00288044		JAX00288053		JAX00288055		JAX00017232		JAX00288056		JAX00288058		JAX00017233		JAX00288067		JAX00288069		JAX00017237		JAX00017238		JAX00288072		JAX00288075		JAX00288079		JAX00288083		JAX00017243		JAX00017244		JAX00288088		JAX00288090		JAX00195254		JAX00017248		JAX00288093		JAX00288095		JAX00288096		JAX00288101		JAX00017253		JAX00195255		JAX00288108		JAX00288110		JAX00195259		JAX00288116		JAX00288119		JAX00288126		JAX00288127		JAX00288128		JAX00288130		JAX00017275		JAX00017277		JAX00017279		JAX00288141		JAX00288142		JAX00288145		JAX00017281		JAX00017282		JAX00288149		JAX00288150		JAX00288155		JAX00288156		JAX00017287		JAX00288163		JAX00195269		JAX00195270		JAX00288168		JAX00288176		JAX00288177		JAX00017295		JAX00195273		JAX00288183		JAX00288184		JAX00017306		JAX00017307		JAX00288198		JAX00288204		JAX00288207		JAX00288208		JAX00288209		JAX00288211		JAX00288218		JAX00288220		JAX00017314		JAX00288224		JAX00017315		JAX00195275		JAX00288225		JAX00288227		JAX00288233		JAX00288238		JAX00288240		JAX00288241		JAX00288243		JAX00288246		JAX00017322		JAX00288250		JAX00017325		JAX00195279		JAX00288252		JAX00017326		JAX00288256		JAX00288259		JAX00288260		JAX00017333		JAX00288264		JAX00288265		JAX00288266		JAX00288268		JAX00288270		JAX00288271		JAX00288277		JAX00288278		JAX00017336		JAX00288281		JAX00288283		JAX00288286		JAX00017338		JAX00017339		JAX00288289		JAX00288291		JAX00288292		JAX00288303		JAX00017350		JAX00017351		JAX00288308		JAX00017352		JAX00288309		JAX00017354		JAX00017356		JAX00017357		JAX00017361		JAX00288323		JAX00288324		JAX00288332		JAX00288334		JAX00017373		JAX00195294		JAX00288349		JAX00288351		JAX00288353		JAX00017385		JAX00017387		JAX00017388		JAX00288365		JAX00288366		JAX00288372		JAX00288377		JAX00017389		JAX00017390		JAX00017392		JAX00017394		JAX00288384		JAX00288385		JAX00017396		JAX00288387		JAX00288390		JAX00195302		JAX00288396		JAX00288397		JAX00288399		JAX00017401		JAX00288400		JAX00017403		JAX00288405		JAX00288406		JAX00288410		JAX00017408		JAX00017409		JAX00288420		JAX00288421		JAX00288422		JAX00288426		JAX00288427		JAX00288429		JAX00288431		JAX00288434		JAX00195308		JAX00288435		JAX00017416		JAX00017418		JAX00288439		JAX00017419		JAX00017421		JAX00288442		JAX00195310		JAX00288444		JAX00288445		JAX00288446		JAX00288451		JAX00017425		JAX00288455		JAX00288456		JAX00017426		JAX00017427		JAX00288458		JAX00288460		JAX00017430		JAX00288465		JAX00288473		JAX00017432		JAX00195314		JAX00195315		JAX00288482		JAX00288483		JAX00017436		JAX00288484		JAX00288485		JAX00017437		JAX00288492		JAX00195316		JAX00195317		JAX00017440		JAX00288495		JAX00288499		JAX00288512		JAX00288515		JAX00288518		JAX00288519		JAX00288522		JAX00288523		JAX00288525		JAX00288526		JAX00288529		JAX00288532		JAX00288537		JAX00288542		JAX00288543		JAX00017451		JAX00017452		JAX00017454		JAX00288545		JAX00017456		JAX00288547		JAX00017458		JAX00288552		JAX00288555		JAX00288558		JAX00288563		JAX00195326		JAX00017465		JAX00017466		JAX00288564		JAX00017470		JAX00017471		JAX00017472		JAX00195329		JAX00288567		JAX00288569		JAX00288572		JAX00288573		JAX00288574		JAX00017476		JAX00017477		JAX00288575		JAX00288580		JAX00017480		JAX00017481		JAX00288582		JAX00288583		JAX00288584		JAX00288586		JAX00288591		JAX00288594		JAX00195333		JAX00288597		JAX00288599		JAX00195335		JAX00017493		JAX00288602		JAX00288603		JAX00288605		JAX00017494		JAX00288608		JAX00288611		JAX00017497		JAX00288613		JAX00288615		JAX00017502		JAX00288623		JAX00288625		JAX00288628		JAX00288631		JAX00288635		JAX00288638		JAX00195344		JAX00288639		JAX00288643		JAX00288644		JAX00288653		JAX00017514		JAX00288660		JAX00288661		JAX00288662		JAX00288664		JAX00017516		JAX00288668		JAX00288672		JAX00288674		JAX00288676		JAX00288678		JAX00288680		JAX00288690		JAX00017527		JAX00195349		JAX00017529		JAX00288698		JAX00288703		JAX00017533		JAX00288707		JAX00195351		JAX00288709		JAX00288711		JAX00288716		JAX00288718		JAX00288719		JAX00017539		JAX00017540		JAX00017541		JAX00195354		JAX00288725		JAX00288726		JAX00288727		JAX00288728		JAX00017549		JAX00017550		JAX00288736		JAX00288738		JAX00017559		JAX00288743		JAX00288753		JAX00288754		JAX00288763		JAX00288764		JAX00288769		JAX00288773		JAX00017575		JAX00288784		JAX00288786		JAX00288787		JAX00288788		JAX00288789		JAX00288799		JAX00288801		JAX00288802		JAX00288808		JAX00288810		JAX00017593		JAX00017598		JAX00288820		JAX00288821		JAX00288823		JAX00017600		JAX00288825		JAX00017603		JAX00288826		JAX00017608		JAX00288828		JAX00288829		JAX00288832		JAX00288836		JAX00288840		JAX00017629		JAX00288855		JAX00288861		JAX00288867		JAX00288869		JAX00288878		JAX00288885		JAX00288889		JAX00288892		JAX00288893		JAX00288895		JAX00288896		JAX00017656		JAX00288897		JAX00288899		JAX00017659		JAX00288907		JAX00195390		JAX00195392		JAX00195393		JAX00288910		JAX00017665		JAX00195395		JAX00017669		JAX00017670		JAX00288923		JAX00288924		JAX00017680		JAX00288935		JAX00017685		JAX00017686		JAX00017690		JAX00017692		JAX00288943		JAX00288944		JAX00288948		JAX00017695		JAX00288954		JAX00288960		JAX00288961		JAX00017708		JAX00288964		JAX00195408		JAX00288970		JAX00288971		JAX00017714		JAX00288975		JAX00195413		JAX00288991		JAX00288992		JAX00288997		JAX00288998		JAX00017734		JAX00289005		JAX00289007		JAX00017737		JAX00017739		JAX00289013		JAX00289014		JAX00289015		JAX00289021		JAX00017752		JAX00289034		JAX00289035		JAX00017759		JAX00289039		JAX00289043		JAX00017768		JAX00289061		JAX00017774		JAX00289068		JAX00289070		JAX00289074		JAX00289077		JAX00289079		JAX00017782		JAX00289080		JAX00017783		JAX00289083		JAX00289092		JAX00289097		JAX00289102		JAX00289107		JAX00289108		JAX00289110		JAX00017796		JAX00017802		JAX00289125		JAX00289130		JAX00289142		JAX00289143		JAX00289144		JAX00289145		JAX00017815		JAX00289152		JAX00195443		JAX00017817		JAX00017819		JAX00289160		JAX00017826		JAX00289175		JAX00289184		JAX00289185		JAX00289191		JAX00289197		JAX00195451		JAX00289199		JAX00289200		JAX00017838		JAX00289203		JAX00289207		JAX00289214		JAX00195454		JAX00289217		JAX00017845		JAX00289219		JAX00289220		JAX00289225		JAX00289228		JAX00017851		JAX00289235		JAX00289236		JAX00017854		JAX00017856		JAX00017857		JAX00017858		JAX00289241		JAX00289243		JAX00017860		JAX00017861		JAX00289246		JAX00017864		JAX00017866		JAX00289256		JAX00289258		JAX00289262		JAX00017872		JAX00289265		JAX00289268		JAX00017873		JAX00289274		JAX00289277		JAX00289279		JAX00289281		JAX00017879		JAX00289283		JAX00195469		JAX00289288		JAX00017889		JAX00289292		JAX00289296		JAX00289297		JAX00289300		JAX00017892		JAX00017900		JAX00017902		JAX00017904		JAX00017905		JAX00289313		JAX00289317		JAX00289319		JAX00289323		JAX00289325		JAX00289335		JAX00289337		JAX00289342		JAX00289344		JAX00289346		JAX00289349		JAX00289354		JAX00289357		JAX00289360		JAX00017926		JAX00017927		JAX00289371		JAX00195485		JAX00289376		JAX00289391		JAX00289395		JAX00289396		JAX00289397		JAX00017938		JAX00017940		JAX00289419		JAX00289424		JAX00289425		JAX00289427		JAX00289440		JAX00017955		JAX00289450		JAX00289452		JAX00289458		JAX00017960		JAX00289461		JAX00017967		JAX00289469		JAX00195497		JAX00289477		JAX00017982		JAX00195502		JAX00195503		JAX00017983		JAX00017985		JAX00289505		JAX00289507		JAX00289509		JAX00289510		JAX00017990		JAX00289514		JAX00017994		JAX00017995		JAX00289517		JAX00289519		JAX00017997		JAX00289522		JAX00289525		JAX00289528		JAX00018001		JAX00289531		JAX00289535		JAX00018003		JAX00289539		JAX00289544		JAX00289554		JAX00018012		JAX00289559		JAX00289561		JAX00289563		JAX00018014		JAX00018016		JAX00195515		JAX00018019		JAX00289569		JAX00289571		JAX00289572		JAX00018020		JAX00289576		JAX00195519		JAX00018030		JAX00289589		JAX00018033		JAX00289596		JAX00289598		JAX00289605		JAX00289607		JAX00289611		JAX00018042		JAX00195523		JAX00195524		JAX00018047		JAX00018050		JAX00289624		JAX00289626		JAX00289630		JAX00289636		JAX00195528		JAX00289643		JAX00018059		JAX00289644		JAX00289645		JAX00289646		JAX00289647		JAX00289650		JAX00289652		JAX00018063		JAX00289655		JAX00195531		JAX00289663		JAX00289667		JAX00289668		JAX00018071		JAX00018072		JAX00018073		JAX00018076		JAX00289675		JAX00289679		JAX00289680		JAX00289685		JAX00289686		JAX00289690		JAX00018083		JAX00289693		JAX00289703		JAX00289705		JAX00018094		JAX00289716		JAX00289722		JAX00289724		JAX00289725		JAX00289726		JAX00018103		JAX00289729		JAX00018104		JAX00289731		JAX00289734		JAX00289737		JAX00195540		JAX00195541		JAX00018108		JAX00289745		JAX00289746		JAX00289748		JAX00289754		JAX00289761		JAX00018118		JAX00289762		JAX00018119		JAX00018120		JAX00289763		JAX00289773		JAX00289774		JAX00289783		JAX00289785		JAX00018131		JAX00018132		JAX00018135		JAX00289786		JAX00018137		JAX00289795		JAX00018144		JAX00018147		JAX00018148		JAX00289807		JAX00018152		JAX00018153		JAX00289810		JAX00289812		JAX00018156		JAX00018158		JAX00289818		JAX00195559		JAX00018161		JAX00018162		JAX00289819		JAX00289820		JAX00018165		JAX00018167		JAX00018168		JAX00289826		JAX00289830		JAX00018176		JAX00018177		JAX00289838		JAX00018183		JAX00289844		JAX00289845		JAX00018188		JAX00289852		JAX00018191		JAX00289863		JAX00018194		JAX00018196		JAX00195565		JAX00289866		JAX00289869		JAX00018200		JAX00018202		JAX00289873		JAX00018204		JAX00018205		JAX00289876		JAX00018207		JAX00289877		JAX00289878		JAX00289879		JAX00289881		JAX00289882		JAX00289883		JAX00018211		JAX00018212		JAX00289888		JAX00289890		JAX00289895		JAX00289896		JAX00289897		JAX00018219		JAX00289912		JAX00289915		JAX00289916		JAX00289918		JAX00289919		JAX00289920		JAX00018226		JAX00289926		JAX00289928		JAX00018227		JAX00289933		JAX00289935		JAX00018233		JAX00018234		JAX00289941		JAX00289943		JAX00289946		JAX00289949		JAX00018238		JAX00195577		JAX00018242		JAX00289973		JAX00289979		JAX00018251		JAX00018252		JAX00290001		JAX00290003		JAX00290004		JAX00290008		JAX00187319		JAX00290013		JAX00290017		JAX00018275		JAX00018276		JAX00290031		JAX00018278		JAX00018279		JAX00018280		JAX00195589		JAX00290038		JAX00290040		JAX00018284		JAX00290042		JAX00290043		JAX00290044		JAX00018289		JAX00290049		JAX00290050		JAX00290057		JAX00290058		JAX00290059		JAX00290065		JAX00290068		JAX00018298		JAX00290069		JAX00018302		JAX00290076		JAX00290079		JAX00018306		JAX00290084		JAX00290092		JAX00290095		JAX00290099		JAX00195604		JAX00195605		JAX00290102		JAX00018316		JAX00290106		JAX00290111		JAX00018318		JAX00018320		JAX00290119		JAX00195608		JAX00018324		JAX00018325		JAX00018327		JAX00290122		JAX00290123		JAX00290125		JAX00290129		JAX00290133		JAX00290135		JAX00018336		JAX00290141		JAX00290144		JAX00018341		JAX00195612		JAX00195614		JAX00195617		JAX00018343		JAX00290151		JAX00018345		JAX00018346		JAX00018347		JAX00290157		JAX00290158		JAX00290159		JAX00290161		JAX00290166		JAX00290168		JAX00018353		JAX00290175		JAX00290177		JAX00290178		JAX00195622		JAX00195623		JAX00018358		JAX00290182		JAX00290183		JAX00290188		JAX00018364		JAX00290191		JAX00290194		JAX00290195		JAX00018366		JAX00290198		JAX00018369		JAX00290201		JAX00018373		JAX00290204		JAX00290205		JAX00018377		JAX00290216		JAX00018380		JAX00290218		JAX00290222		JAX00018381		JAX00018382		JAX00195630		JAX00290229		JAX00018387		JAX00018391		JAX00290234		JAX00018397		JAX00290239		JAX00290243		JAX00290244		JAX00018399		JAX00290246		JAX00290247		JAX00018404		JAX00290250		JAX00195635		JAX00195636		JAX00018407		JAX00290253		JAX00290254		JAX00290255		JAX00290256		JAX00018408		JAX00290257		JAX00290259		JAX00290264		JAX00290266		JAX00290268		JAX00290269		JAX00290270		JAX00290271		JAX00195641		JAX00018424		JAX00018428		JAX00290279		JAX00290283		JAX00018434		JAX00290290		JAX00290292		JAX00195644		JAX00290295		JAX00290296		JAX00290297		JAX00290302		JAX00018441		JAX00290309		JAX00290310		JAX00290312		JAX00018446		JAX00018448		JAX00195649		JAX00290317		JAX00290327		JAX00290328		JAX00290330		JAX00018456		JAX00018457		JAX00018459		JAX00290352		JAX00195653		JAX00290355		JAX00018468		JAX00290367		JAX00018472		JAX00290374		JAX00018476		JAX00290377		JAX00018478		JAX00290380		JAX00290386		JAX00290390		JAX00290393		JAX00290394		JAX00290397		JAX00290405		JAX00018493		JAX00290415		JAX00018495		JAX00290418		JAX00290422		JAX00018498		JAX00290436		JAX00018502		JAX00290438		JAX00195666		JAX00290441		JAX00018510		JAX00290453		JAX00018516		JAX00290458		JAX00290460		JAX00290461		JAX00290463		JAX00290467		JAX00290473		JAX00290474		JAX00018531		JAX00290477		JAX00290489		JAX00290490		JAX00290493		JAX00195674		JAX00290498		JAX00018546		JAX00290502		JAX00290503		JAX00290505		JAX00018549		JAX00290510		JAX00290511		JAX00018554		JAX00290516		JAX00290519		JAX00018557		JAX00290523		JAX00290524		JAX00290525		JAX00290531		JAX00018562		JAX00290534		JAX00290537		JAX00290540		JAX00195681		JAX00290549		JAX00018570		JAX00018571		JAX00018572		JAX00290557		JAX00290558		JAX00018577		JAX00290565		JAX00290567		JAX00018579		JAX00195683		JAX00290569		JAX00018583		JAX00290574		JAX00290579		JAX00290582		JAX00290583		JAX00290585		JAX00018598		JAX00290594		JAX00018601		JAX00290600		JAX00290605		JAX00018604		JAX00290608		JAX00290613		JAX00290614		JAX00290615		JAX00290623		JAX00018612		JAX00290635		JAX00290643		JAX00290656		JAX00290657		JAX00290659		JAX00018624		JAX00195692		JAX00290666		JAX00290668		JAX00290671		JAX00290678		JAX00290680		JAX00290684		JAX00018637		JAX00290688		JAX00290689		JAX00290690		JAX00018639		JAX00290691		JAX00290692		JAX00290696		JAX00290697		JAX00290698		JAX00018646		JAX00195697		JAX00290699		JAX00290700		JAX00018647		JAX00018653		JAX00195702		JAX00018656		JAX00290712		JAX00290716		JAX00290719		JAX00018660		JAX00018661		JAX00290725		JAX00290727		JAX00018663		JAX00018665		JAX00290737		JAX00018667		JAX00018668		JAX00290746		JAX00290752		JAX00290753		JAX00290754		JAX00290755		JAX00290757		JAX00018675		JAX00290763		JAX00290770		JAX00290772		JAX00290773		JAX00290780		JAX00290781		JAX00290784		JAX00195713		JAX00018687		JAX00018688		JAX00290790		JAX00290794		JAX00290800		JAX00290801		JAX00290807		JAX00018697		JAX00290809		JAX00018699		JAX00290810		JAX00290814		JAX00290817		JAX00018706		JAX00018707		JAX00290826		JAX00018711		JAX00018714		JAX00290833		JAX00018719		JAX00290839		JAX00018720		JAX00290840		JAX00290845		JAX00018723		JAX00290847		JAX00018730		JAX00290852		JAX00290857		JAX00018732		JAX00018733		JAX00018734		JAX00290864		JAX00290866		JAX00018738		JAX00018740		JAX00018742		JAX00018743		JAX00290873		JAX00195730		JAX00290876		JAX00290878		JAX00018748		JAX00018749		JAX00290888		JAX00290890		JAX00290891		JAX00290893		JAX00018753		JAX00018754		JAX00290901		JAX00290903		JAX00290904		JAX00290906		JAX00290908		JAX00290909		JAX00290910		JAX00018762		JAX00290911		JAX00290913		JAX00290918		JAX00018765		JAX00018767		JAX00290919		JAX00018769		JAX00290921		JAX00290923		JAX00290927		JAX00018775		JAX00018778		JAX00290937		JAX00018780		JAX00290942		JAX00290944		JAX00290948		JAX00018782		JAX00018783		JAX00290951		JAX00018787		JAX00018788		JAX00018790		JAX00290954		JAX00290956		JAX00290957		JAX00290960		JAX00018791		JAX00018792		JAX00290962		JAX00018795		JAX00290964		JAX00018798		JAX00290968		JAX00195753		JAX00290970		JAX00290976		JAX00018803		JAX00018806		JAX00290978		JAX00290980		JAX00018809		JAX00290981		JAX00018811		JAX00290983		JAX00290985		JAX00290987		JAX00195757		JAX00018812		JAX00018815		JAX00290994		JAX00018819		JAX00291000		JAX00291001		JAX00195760		JAX00291008		JAX00291010		JAX00291011		JAX00291012		JAX00291013		JAX00018830		JAX00018832		JAX00291014		JAX00018835		JAX00291025		JAX00018837		JAX00291030		JAX00018841		JAX00291034		JAX00018842		JAX00018843		JAX00291037		JAX00291039		JAX00291041		JAX00195767		JAX00291043		JAX00291048		JAX00291055		JAX00018858		JAX00018860		JAX00018861		JAX00291060		JAX00291061		JAX00291062		JAX00195773		JAX00018864		JAX00291064		JAX00018868		JAX00291069		JAX00018872		JAX00291070		JAX00291074		JAX00291081		JAX00291083		JAX00291086		JAX00018884		JAX00018885		JAX00291088		JAX00291089		JAX00291092		JAX00291093		JAX00291094		JAX00018889		JAX00018890		JAX00018891		JAX00018892		JAX00018893		JAX00291101		JAX00291103		JAX00291104		JAX00291105		JAX00291110		JAX00291114		JAX00291117		JAX00291121		JAX00195780		JAX00291126		JAX00291128		JAX00291129		JAX00291133		JAX00291138		JAX00291147		JAX00291148		JAX00291153		JAX00291154		JAX00291156		JAX00291157		JAX00291158		JAX00291161		JAX00291163		JAX00291165		JAX00291166		JAX00018913		JAX00018914		JAX00291168		JAX00291171		JAX00291173		JAX00018919		JAX00018923		JAX00291180		JAX00291181		JAX00291182		JAX00018927		JAX00291184		JAX00291189		JAX00018932		JAX00291197		JAX00291201		JAX00291203		JAX00291207		JAX00291208		JAX00291212		JAX00291213		JAX00291216		JAX00291220		JAX00291225		JAX00018945		JAX00291231		JAX00018946		JAX00291232		JAX00291236		JAX00018950		JAX00018951		JAX00291247		JAX00291251		JAX00291254		JAX00018962		JAX00291256		JAX00018965		JAX00291262		JAX00291264		JAX00291265		JAX00291266		JAX00018968		JAX00291270		JAX00291271		JAX00018969		JAX00291281		JAX00018974		JAX00291283		JAX00291287		JAX00291290		JAX00291292		JAX00291295		JAX00018976		JAX00195807		JAX00018982		JAX00018983		JAX00291309		JAX00291311		JAX00018988		JAX00018989		JAX00291322		JAX00018992		JAX00291336		JAX00291337		JAX00291340		JAX00291341		JAX00291342		JAX00291343		JAX00291344		JAX00291346		JAX00019000		JAX00019002		JAX00291349		JAX00291353		JAX00291356		JAX00291358		JAX00291361		JAX00291370		JAX00291376		JAX00291378		JAX00019011		JAX00291382		JAX00291388		JAX00019013		JAX00291395		JAX00291396		JAX00291398		JAX00291402		JAX00019017		JAX00291404		JAX00291410		JAX00019020		JAX00019021		JAX00019024		JAX00195820		JAX00291422		JAX00019027		JAX00019028		JAX00019029		JAX00291430		JAX00195823		JAX00291434		JAX00291436		JAX00291438		JAX00019033		JAX00291443		JAX00019035		JAX00291447		JAX00291448		JAX00291462		JAX00291465		JAX00291466		JAX00291468		JAX00019046		JAX00019047		JAX00291476		JAX00019049		JAX00291482		JAX00291483		JAX00019051		JAX00291484		JAX00291486		JAX00019056		JAX00291492		JAX00019057		JAX00019059		JAX00291496		JAX00187333		JAX00291498		JAX00019066		JAX00291513		JAX00019072		JAX00019073		JAX00291519		JAX00291520		JAX00291530		JAX00291532		JAX00019079		JAX00291534		JAX00291536		JAX00291539		JAX00019081		JAX00291544		JAX00291548		JAX00291550		JAX00291556		JAX00019087		JAX00019088		JAX00019089		JAX00291559		JAX00291563		JAX00019091		JAX00291566		JAX00291568		JAX00291571		JAX00291573		JAX00019093		JAX00291576		JAX00291577		JAX00291579		JAX00291582		JAX00019096		JAX00291593		JAX00019100		JAX00291595		JAX00291597		JAX00291609		JAX00019103		JAX00019104		JAX00291612		JAX00291613		JAX00291614		JAX00291615		JAX00291618		JAX00291619		JAX00019105		JAX00019106		JAX00195843		JAX00291626		JAX00291627		JAX00291628		JAX00291629		JAX00291637		JAX00291639		JAX00291640		JAX00019112		JAX00291642		JAX00291643		JAX00291648		JAX00291649		JAX00291655		JAX00291657		JAX00291658		JAX00291662		JAX00291670		JAX00291673		JAX00291677		JAX00291678		JAX00291679		JAX00019117		JAX00291687		JAX00019119		JAX00291693		JAX00019120		JAX00291704		JAX00019123		JAX00019124		JAX00019125		JAX00291710		JAX00291712		JAX00019127		JAX00019128		JAX00291717		JAX00291718		JAX00019129		JAX00291719		JAX00291723		JAX00291724		JAX00019131		JAX00291726		JAX00291732		JAX00291733		JAX00291734		JAX00019133		JAX00291735		JAX00291739		JAX00291740		JAX00019135		JAX00019136		JAX00019137		JAX00291742		JAX00291743		JAX00291744		JAX00195846		JAX00291754		JAX00291755		JAX00019143		JAX00291756		JAX00291757		JAX00019146		JAX00291763		JAX00291765		JAX00291766		JAX00291769		JAX00019152		JAX00291777		JAX00291779		JAX00195852		JAX00291783		JAX00019158		JAX00019159		JAX00195853		JAX00291787		JAX00291788		JAX00291789		JAX00291792		JAX00291793		JAX00291798		JAX00291799		JAX00291800		JAX00291804		JAX00291805		JAX00291807		JAX00291809		JAX00291811		JAX00291812		JAX00291813		JAX00291816		JAX00291817		JAX00019167		JAX00291820		JAX00291823		JAX00291825		JAX00291827		JAX00019169		JAX00019172		JAX00291837		JAX00019176		JAX00019182		JAX00195860		JAX00291846		JAX00019183		JAX00291847		JAX00291850		JAX00195862		JAX00019187		JAX00291852		JAX00291853		JAX00019188		JAX00019191		JAX00291855		JAX00291859		JAX00291864		JAX00019193		JAX00291868		JAX00291870		JAX00291871		JAX00291872		JAX00291874		JAX00019198		JAX00291894		JAX00291899		JAX00291900		JAX00019202		JAX00019203		JAX00195866		JAX00291903		JAX00019205		JAX00291905		JAX00291908		JAX00019209		JAX00291912		JAX00291913		JAX00291914		JAX00291915		JAX00019214		JAX00019215		JAX00291931		JAX00291933		JAX00291935		JAX00291940		JAX00019220		JAX00291950		JAX00291953		JAX00291957		JAX00291958		JAX00291962		JAX00291965		JAX00291969		JAX00291971		JAX00019228		JAX00291974		JAX00291975		JAX00291977		JAX00291980		JAX00291982		JAX00019231		JAX00019232		JAX00291991		JAX00291992		JAX00019234		JAX00291995		JAX00291996		JAX00292001		JAX00019238		JAX00292002		JAX00292005		JAX00292008		JAX00292011		JAX00019242		JAX00292017		JAX00292019		JAX00292022		JAX00292024		JAX00292025		JAX00019245		JAX00292029		JAX00292038		JAX00019246		JAX00019247		JAX00019248		JAX00292040		JAX00292043		JAX00292044		JAX00292047		JAX00019250		JAX00292051		JAX00292052		JAX00292053		JAX00019251		JAX00292056		JAX00292058		JAX00019253		JAX00019254		JAX00292065		JAX00019255		JAX00292067		JAX00292068		JAX00292075		JAX00292078		JAX00292080		JAX00292081		JAX00292082		JAX00019259		JAX00292092		JAX00019261		JAX00019262		JAX00292096		JAX00292105		JAX00292106		JAX00292107		JAX00019266		JAX00292111		JAX00292119		JAX00195883		JAX00292121		JAX00292125		JAX00292126		JAX00292127		JAX00292130		JAX00019272		JAX00292149		JAX00292151		JAX00292161		JAX00292169		JAX00292173		JAX00292174		JAX00019279		JAX00019280		JAX00019281		JAX00292179		JAX00292180		JAX00292190		JAX00292191		JAX00019285		JAX00292196		JAX00292202		JAX00292203		JAX00019288		JAX00292207		JAX00292210		JAX00292211		JAX00292213		JAX00292215		JAX00292218		JAX00292219		JAX00019296		JAX00292230		JAX00019299		JAX00292234		JAX00292236		JAX00292241		JAX00195894		JAX00019301		JAX00292252		JAX00292256		JAX00292263		JAX00019309		JAX00292272		JAX00019316		JAX00019320		JAX00292298		JAX00292303		JAX00292304		JAX00292312		JAX00292314		JAX00292315		JAX00195903		JAX00292329		JAX00292330		JAX00292332		JAX00019331		JAX00292336		JAX00292342		JAX00019336		JAX00292350		JAX00292355		JAX00292357		JAX00292358		JAX00292359		JAX00292360		JAX00292362		JAX00292364		JAX00292373		JAX00292381		JAX00292383		JAX00292385		JAX00292387		JAX00292388		JAX00019350		JAX00292400		JAX00292401		JAX00292405		JAX00292408		JAX00292413		JAX00019352		JAX00292416		JAX00292421		JAX00187344		JAX00292426		JAX00292430		JAX00292433		JAX00292439		JAX00019363		JAX00019365		JAX00019366		JAX00019367		JAX00292444		JAX00292446		JAX00019369		JAX00195920		JAX00019372		JAX00019374		JAX00292452		JAX00292460		JAX00292465		JAX00019379		JAX00292468		JAX00292475		JAX00292476		JAX00292477		JAX00292481		JAX00292483		JAX00292484		JAX00019390		JAX00019392		JAX00292489		JAX00292490		JAX00019393		JAX00292493		JAX00292502		JAX00292505		JAX00019399		JAX00019401		JAX00019403		JAX00292514		JAX00195931		JAX00292518		JAX00292524		JAX00292525		JAX00195932		JAX00019416		JAX00292531		JAX00292532		JAX00292534		JAX00019421		JAX00019422		JAX00195936		JAX00019424		JAX00292542		JAX00292545		JAX00019427		JAX00019428		JAX00292549		JAX00195938		JAX00019430		JAX00195941		JAX00292556		JAX00019432		JAX00292561		JAX00292562		JAX00292573		JAX00019439		JAX00292577		JAX00292579		JAX00292581		JAX00292583		JAX00019447		JAX00292596		JAX00292598		JAX00019454		JAX00292602		JAX00292609		JAX00019460		JAX00292611		JAX00292618		JAX00019467		JAX00292623		JAX00019468		JAX00019469		JAX00292627		JAX00019474		JAX00292634		JAX00292636		JAX00019481		JAX00019484		JAX00292648		JAX00292651		JAX00292655		JAX00292659		JAX00292665		JAX00019493		JAX00292668		JAX00292669		JAX00292670		JAX00019495		JAX00292676		JAX00292683		JAX00292699		JAX00019505		JAX00292707		JAX00292708		JAX00292709		JAX00292710		JAX00019507		JAX00292719		JAX00019513		JAX00292724		JAX00292728		JAX00292732		JAX00292733		JAX00019521		JAX00292734		JAX00292735		JAX00292736		JAX00292741		JAX00292742		JAX00292747		JAX00292748		JAX00292755		JAX00292756		JAX00195969		JAX00019534		JAX00019535		JAX00292764		JAX00292769		JAX00019544		JAX00292776		JAX00292780		JAX00019547		JAX00292783		JAX00292785		JAX00019549		JAX00019550		JAX00292786		JAX00292795		JAX00292799		JAX00019557		JAX00292801		JAX00292802		JAX00292803		JAX00292804		JAX00019558		JAX00292805		JAX00195978		JAX00195979		JAX00292811		JAX00292812		JAX00292813		JAX00019565		JAX00019567		JAX00292825		JAX00019571		JAX00019574		JAX00019575		JAX00292829		JAX00292833		JAX00019577		JAX00292835		JAX00292836		JAX00195980		JAX00019579		JAX00019580		JAX00019581		JAX00019582		JAX00019585		JAX00292840		JAX00292841		JAX00019588		JAX00019590		JAX00292845		JAX00292849		JAX00292851		JAX00292852		JAX00019593		JAX00019595		JAX00019596		JAX00292860		JAX00292862		JAX00292864		JAX00292866		JAX00292868		JAX00292869		JAX00019600		JAX00292873		JAX00292874		JAX00292875		JAX00292877		JAX00292881		JAX00292883		JAX00292886		JAX00019606		JAX00019607		JAX00019608		JAX00195991		JAX00292892		JAX00292894		JAX00292897		JAX00019610		JAX00019612		JAX00292904		JAX00292908		JAX00292918		JAX00195992		JAX00195994		JAX00019620		JAX00292924		JAX00019623		JAX00292930		JAX00292931		JAX00292933		JAX00292935		JAX00019625		JAX00292937		JAX00292940		JAX00019631		JAX00292948		JAX00292952		JAX00019643		JAX00196002		JAX00292964		JAX00292968		JAX00019650		JAX00292972		JAX00292983		JAX00292986		JAX00292987		JAX00019654		JAX00019655		JAX00292991		JAX00292994		JAX00292999		JAX00293001		JAX00293002		JAX00293003		JAX00019657		JAX00293004		JAX00293006		JAX00019661		JAX00293009		JAX00019663		JAX00019664		JAX00196010		JAX00293013		JAX00019667		JAX00293020		JAX00019671		JAX00293023		JAX00293026		JAX00293027		JAX00293029		JAX00293030		JAX00293031		JAX00293032		JAX00293034		JAX00019680		JAX00293038		JAX00019681		JAX00196016		JAX00293043		JAX00019683		JAX00293049		JAX00293050		JAX00019684		JAX00293055		JAX00293060		JAX00293063		JAX00019692		JAX00293071		JAX00293073		JAX00293076		JAX00019696		JAX00293078		JAX00293087		JAX00019702		JAX00293097		JAX00293099		JAX00293102		JAX00293106		JAX00293110		JAX00196025		JAX00196026		JAX00293121		JAX00293127		JAX00293130		JAX00019717		JAX00293131		JAX00293137		JAX00293142		JAX00019726		JAX00293151		JAX00019730		JAX00293152		JAX00293153		JAX00293158		JAX00019733		JAX00293162		JAX00293171		JAX00019741		JAX00293173		JAX00019745		JAX00196038		JAX00293177		JAX00019746		JAX00293178		JAX00293179		JAX00293182		JAX00293183		JAX00293184		JAX00293186		JAX00019749		JAX00019751		JAX00196041		JAX00293197		JAX00019754		JAX00019755		JAX00293210		JAX00293212		JAX00293214		JAX00019765		JAX00293228		JAX00293235		JAX00019771		JAX00293244		JAX00293251		JAX00019780		JAX00293275		JAX00293278		JAX00293279		JAX00019782		JAX00293284		JAX00293285		JAX00293286		JAX00293288		JAX00293289		JAX00293292		JAX00019786		JAX00293297		JAX00293298		JAX00293299		JAX00293300		JAX00293301		JAX00293304		JAX00293305		JAX00293311		JAX00293314		JAX00019796		JAX00293324		JAX00293326		JAX00293332		JAX00019800		JAX00293344		JAX00293347		JAX00293348		JAX00293353		JAX00293359		JAX00293368		JAX00293378		JAX00293383		JAX00293384		JAX00293388		JAX00019813		JAX00019814		JAX00019815		JAX00293399		JAX00196054		JAX00293404		JAX00293408		JAX00293409		JAX00293415		JAX00293417		JAX00293418		JAX00196057		JAX00019823		JAX00293421		JAX00293423		JAX00293424		JAX00293426		JAX00293429		JAX00293434		JAX00293441		JAX00293449		JAX00293450		JAX00293454		JAX00019840		JAX00293455		JAX00293456		JAX00293458		JAX00293462		JAX00196060		JAX00196062		JAX00293468		JAX00019846		JAX00019847		JAX00293472		JAX00293485		JAX00019856		JAX00293493		JAX00293500		JAX00019860		JAX00293508		JAX00019862		JAX00293513		JAX00019870		JAX00019871		JAX00293528		JAX00293529		JAX00293532		JAX00293533		JAX00293535		JAX00293545		JAX00293548		JAX00293552		JAX00019889		JAX00019892		JAX00293563		JAX00019894		JAX00196075		JAX00293567		JAX00019899		JAX00293570		JAX00293576		JAX00293581		JAX00293586		JAX00293591		JAX00293594		JAX00019906		JAX00293598		JAX00293608		JAX00019912		JAX00293612		JAX00196081		JAX00293616		JAX00293618		JAX00293619		JAX00293621		JAX00019924		JAX00293622		JAX00293624		JAX00019926		JAX00019927		JAX00293626		JAX00019930		JAX00293631		JAX00293633		JAX00293635		JAX00293639		JAX00196086		JAX00019936		JAX00293643		JAX00019937		JAX00293646		JAX00293648		JAX00293649		JAX00187357		JAX00196089		JAX00293651		JAX00019944		JAX00293654		JAX00019945		JAX00293655		JAX00019950		JAX00196091		JAX00196093		JAX00293664		JAX00019954		JAX00019955		JAX00019956		JAX00019963		JAX00293673		JAX00293675		JAX00293678		JAX00196096		JAX00293679		JAX00019973		JAX00293681		JAX00293682		JAX00019976		JAX00293683		JAX00019981		JAX00293691		JAX00293701		JAX00293702		JAX00196105		JAX00019996		JAX00019997		JAX00019999		JAX00293712		JAX00293716		JAX00020005		JAX00293723		JAX00293727		JAX00293729		JAX00293730		JAX00293733		JAX00020017		JAX00293739		JAX00020020		JAX00020022		JAX00020023		JAX00293747		JAX00293748		JAX00293749		JAX00293750		JAX00020028		JAX00020029		JAX00293753		JAX00293754		JAX00020032		JAX00020035		JAX00293763		JAX00293765		JAX00020039		JAX00020040		JAX00293769		JAX00293777		JAX00020048		JAX00293789		JAX00293792		JAX00293794		JAX00293800		JAX00020069		JAX00293806		JAX00293808		JAX00293809		JAX00293811		JAX00293812		JAX00293813		JAX00020073		JAX00293821		JAX00293822		JAX00293824		JAX00020079		JAX00020080		JAX00020084		JAX00196124		JAX00020087		JAX00293831		JAX00020088		JAX00293834		JAX00020092		JAX00020101		JAX00020106		JAX00293865		JAX00196130		JAX00020110		JAX00020111		JAX00293870		JAX00020112		JAX00293875		JAX00020115		JAX00020116		JAX00293880		JAX00293883		JAX00020119		JAX00293884		JAX00293885		JAX00020121		JAX00293887		JAX00020124		JAX00293890		JAX00020132		JAX00293899		JAX00293906		JAX00293913		JAX00293916		JAX00020161		JAX00293921		JAX00293923		JAX00293928		JAX00293929		JAX00293936		JAX00293944		JAX00020179		JAX00020180		JAX00293962		JAX00293964		JAX00293969		JAX00293970		JAX00293973		JAX00020192		JAX00196140		JAX00020199		JAX00020205		JAX00293999		JAX00294000		JAX00020206		JAX00294003		JAX00294004		JAX00196141		JAX00294007		JAX00020210		JAX00020213		JAX00294027		JAX00020215		JAX00294037		JAX00196148		JAX00020220		JAX00294046		JAX00294050		JAX00294054		JAX00294056		JAX00294064		JAX00294065		JAX00020227		JAX00020228		JAX00020229		JAX00294073		JAX00294080		JAX00294081		JAX00294083		JAX00294088		JAX00020237		JAX00294093		JAX00294096		JAX00294101		JAX00020239		JAX00294105		JAX00294107		JAX00020246		JAX00294108		JAX00294111		JAX00020249		JAX00020250		JAX00294113		JAX00294118		JAX00294119		JAX00020257		JAX00020258		JAX00294120		JAX00020265		JAX00020266		JAX00294131		JAX00294133		JAX00294137		JAX00294138		JAX00020275		JAX00020276		JAX00294142		JAX00294144		JAX00294146		JAX00294147		JAX00020279		JAX00294152		JAX00294153		JAX00020283		JAX00294159		JAX00294160		JAX00294163		JAX00020289		JAX00294165		JAX00020290		JAX00294173		JAX00196169		JAX00196170		JAX00196171		JAX00294174		JAX00294176		JAX00294180		JAX00294183		JAX00294187		JAX00294188		JAX00020296		JAX00294194		JAX00294196		JAX00196172		JAX00294198		JAX00020302		JAX00020303		JAX00294203		JAX00294204		JAX00294205		JAX00294208		JAX00294209		JAX00294212		JAX00294214		JAX00294215		JAX00020311		JAX00020312		JAX00294224		JAX00294225		JAX00294227		JAX00294230		JAX00294236		JAX00020317		JAX00020318		JAX00294240		JAX00294242		JAX00294243		JAX00294247		JAX00294248		JAX00196180		JAX00294255		JAX00020327		JAX00294265		JAX00196184		JAX00020329		JAX00294268		JAX00294269		JAX00020333		JAX00294273		JAX00294277		JAX00294278		JAX00196186		JAX00196187		JAX00294281		JAX00294283		JAX00294284		JAX00294285		JAX00294287		JAX00294289		JAX00294290		JAX00294291		JAX00294293		JAX00294299		JAX00294300		JAX00294301		JAX00294304		JAX00294308		JAX00020346		JAX00294323		JAX00020349		JAX00294327		JAX00294329		JAX00294332		JAX00020351		JAX00294342		JAX00294343		JAX00294347		JAX00294348		JAX00020354		JAX00020355		JAX00020359		JAX00294362		JAX00020361		JAX00294365		JAX00294367		JAX00294369		JAX00294371		JAX00294372		JAX00294373		JAX00294374		JAX00020367		JAX00294381		JAX00020369		JAX00294383		JAX00196198		JAX00020371		JAX00020372		JAX00294388		JAX00020373		JAX00196200		JAX00294389		JAX00020376		JAX00294393		JAX00294394		JAX00294395		JAX00020379		JAX00020383		JAX00294400		JAX00294403		JAX00294404		JAX00294410		JAX00020388		JAX00294412		JAX00020389		JAX00020390		JAX00294418		JAX00294423		JAX00294425		JAX00020392		JAX00294427		JAX00020395		JAX00294429		JAX00294432		JAX00020398		JAX00294437		JAX00294441		JAX00294449		JAX00294450		JAX00020404		JAX00294463		JAX00294468		JAX00294469		JAX00294470		JAX00020408		JAX00020409		JAX00294472		JAX00294473		JAX00020412		JAX00294481		JAX00294482		JAX00294483		JAX00294485		JAX00294488		JAX00294490		JAX00020413		JAX00020415		JAX00294507		JAX00020419		JAX00294510		JAX00294512		JAX00020420		JAX00294515		JAX00294517		JAX00294520		JAX00294532		JAX00294536		JAX00294543		JAX00294545		JAX00294546		JAX00294548		JAX00294549		JAX00020426		JAX00294558		JAX00294570		JAX00294572		JAX00294579		JAX00294762		JAX00294600		JAX00294602		JAX00020443		JAX00020445		JAX00020446		JAX00294605		JAX00294606		JAX00294613		JAX00294614		JAX00294616		JAX00020450		JAX00294624		JAX00294625		JAX00294627		JAX00294630		JAX00294635		JAX00196218		JAX00294646		JAX00020462		JAX00196219		JAX00294649		JAX00294656		JAX00294657		JAX00294658		JAX00294664		JAX00020468		JAX00020469		JAX00294673		JAX00294674		JAX00294675		JAX00294678		JAX00294679		JAX00294680		JAX00294681		JAX00294683		JAX00294684		JAX00294686		JAX00294691		JAX00294693		JAX00294695		JAX00294696		JAX00196224		JAX00020473		JAX00294697		JAX00294704		JAX00294705		JAX00020479		JAX00294722		JAX00294723		JAX00294724		JAX00294726		JAX00294727		JAX00196228		JAX00294735		JAX00294736		JAX00020489		JAX00294748		JAX00294749		JAX00294750		JAX00294753		JAX00294754		JAX00294758		JAX00294772		JAX00294773		JAX00294774		JAX00294778		JAX00294779		JAX00020503		JAX00020504		JAX00294780		JAX00294784		JAX00020506		JAX00294789		JAX00294791		JAX00294793		JAX00020507		JAX00294796		JAX00294800		JAX00294801		JAX00020514		JAX00294804		JAX00020516		JAX00294813		JAX00294814		JAX00294816		JAX00294822		JAX00294823		JAX00294824		JAX00294825		JAX00294826		JAX00294828		JAX00294830		JAX00294831		JAX00294834		JAX00294835		JAX00294837		JAX00294848		JAX00294849		JAX00294854		JAX00294863		JAX00294869		JAX00294870		JAX00020535		JAX00294874		JAX00294878		JAX00294881		JAX00294887		JAX00294889		JAX00020537		JAX00020541		JAX00294904		JAX00294905		JAX00294906		JAX00294907		JAX00294908		JAX00294910		JAX00294912		JAX00294913		JAX00196242		JAX00294921		JAX00294922		JAX00294923		JAX00020550		JAX00294926		JAX00294927		JAX00294929		JAX00294930		JAX00020552		JAX00196244		JAX00294935		JAX00294936		JAX00294950		JAX00020559		JAX00294954		JAX00294956		JAX00020561		JAX00020563		JAX00020564		JAX00020565		JAX00294965		JAX00294967		JAX00294968		JAX00294970		JAX00020566		JAX00020567		JAX00196250		JAX00294982		JAX00294986		JAX00020575		JAX00294987		JAX00294992		JAX00294995		JAX00020578		JAX00020579		JAX00020580		JAX00294998		JAX00295004		JAX00295005		JAX00020583		JAX00020586		JAX00295010		JAX00196255		JAX00295011		JAX00020591		JAX00295015		JAX00020595		JAX00295022		JAX00020597		JAX00295024		JAX00295030		JAX00295038		JAX00020606		JAX00196259		JAX00020608		JAX00295050		JAX00295053		JAX00020610		JAX00196261		JAX00295064		JAX00295065		JAX00295067		JAX00295068		JAX00295074		JAX00295077		JAX00295078		JAX00295080		JAX00295086		JAX00295091		JAX00295093		JAX00295095		JAX00295100		JAX00295107		JAX00295109		JAX00295115		JAX00295116		JAX00295118		JAX00295119		JAX00020623		JAX00295132		JAX00295133		JAX00295142		JAX00295145		JAX00295147		JAX00295150		JAX00295153		JAX00295155		JAX00295165		JAX00020634		JAX00295166		JAX00020636		JAX00295181		JAX00295185		JAX00295186		JAX00295192		JAX00020642		JAX00020643		JAX00295202		JAX00295203		JAX00295205		JAX00295208		JAX00295210		JAX00020647		JAX00295213		JAX00020649		JAX00295216		JAX00295224		JAX00196273		JAX00295226		JAX00295230		JAX00295234		JAX00295235		JAX00295240		JAX00020654		JAX00295244		JAX00295245		JAX00295249		JAX00295252		JAX00020656		JAX00295257		JAX00295263		JAX00295269		JAX00020662		JAX00020666		JAX00295281		JAX00295283		JAX00295290		JAX00295292		JAX00295295		JAX00295298		JAX00295300		JAX00295302		JAX00295304		JAX00020670		JAX00295307		JAX00020672		JAX00295320		JAX00295326		JAX00020674		JAX00020676		JAX00295332		JAX00295333		JAX00295334		JAX00187374		JAX00295338		JAX00295339		JAX00295340		JAX00295341		JAX00020683		JAX00295348		JAX00295349		JAX00295350		JAX00295352		JAX00295357		JAX00295358		JAX00295360		JAX00295364		JAX00295367		JAX00020689		JAX00295370		JAX00295371		JAX00295373		JAX00020691		JAX00295378		JAX00295380		JAX00295382		JAX00295384		JAX00295385		JAX00295390		JAX00020697		JAX00295398		JAX00020698		JAX00295404		JAX00295405		JAX00295408		JAX00020700		JAX00295413		JAX00295422		JAX00020704		JAX00020705		JAX00196286		JAX00020706		JAX00295434		JAX00020708		JAX00295436		JAX00020711		JAX00020712		JAX00020714		JAX00295448		JAX00020715		JAX00295449		JAX00295454		JAX00295455		JAX00295459		JAX00020716		JAX00295469		JAX00295470		JAX00295474		JAX00020720		JAX00020721		JAX00020723		JAX00020725		JAX00295494		JAX00295497		JAX00020727		JAX00295501		JAX00295502		JAX00295504		JAX00295505		JAX00020730		JAX00295509		JAX00295511		JAX00295513		JAX00020731		JAX00020733		JAX00295514		JAX00020734		JAX00295519		JAX00295523		JAX00295526		JAX00295529		JAX00020737		JAX00295533		JAX00020739		JAX00295540		JAX00020740		JAX00295545		JAX00295546		JAX00295550		JAX00295556		JAX00020744		JAX00020745		JAX00295561		JAX00295563		JAX00295564		JAX00295567		JAX00295569		JAX00020747		JAX00295576		JAX00295580		JAX00295585		JAX00295590		JAX00295592		JAX00295598		JAX00295601		JAX00295602		JAX00020755		JAX00295604		JAX00020756		JAX00295606		JAX00295609		JAX00295611		JAX00295613		JAX00020761		JAX00020762		JAX00295621		JAX00020763		JAX00295623		JAX00295624		JAX00295626		JAX00295630		JAX00295631		JAX00020767		JAX00020768		JAX00295640		JAX00295646		JAX00020771		JAX00020772		JAX00295655		JAX00295657		JAX00295659		JAX00020778		JAX00295665		JAX00295668		JAX00295669		JAX00295673		JAX00020779		JAX00020782		JAX00020783		JAX00020784		JAX00295682		JAX00295684		JAX00295687		JAX00295693		JAX00295694		JAX00295699		JAX00295703		JAX00295704		JAX00295705		JAX00295710		JAX00020791		JAX00295716		JAX00295720		JAX00020794		JAX00295722		JAX00295723		JAX00295724		JAX00020797		JAX00295731		JAX00295739		JAX00295741		JAX00295742		JAX00295743		JAX00295744		JAX00020805		JAX00295746		JAX00295748		JAX00295750		JAX00295752		JAX00020809		JAX00295755		JAX00295756		JAX00295758		JAX00295766		JAX00295767		JAX00020814		JAX00295773		JAX00295775		JAX00295777		JAX00295778		JAX00295783		JAX00196314		JAX00295789		JAX00295795		JAX00295796		JAX00196316		JAX00295801		JAX00295802		JAX00295803		JAX00295811		JAX00295816		JAX00295821		JAX00295823		JAX00020829		JAX00020830		JAX00295824		JAX00020832		JAX00020833		JAX00295827		JAX00020834		JAX00295834		JAX00295838		JAX00295841		JAX00295844		JAX00295849		JAX00295850		JAX00295852		JAX00295855		JAX00295859		JAX00020842		JAX00196323		JAX00295867		JAX00295872		JAX00295875		JAX00020851		JAX00295878		JAX00295882		JAX00020858		JAX00295889		JAX00295890		JAX00196328		JAX00295893		JAX00196330		JAX00196331		JAX00020863		JAX00020864		JAX00295899		JAX00295900		JAX00295902		JAX00295904		JAX00295905		JAX00020867		JAX00295909		JAX00295910		JAX00295914		JAX00295915		JAX00196333		JAX00020874		JAX00295919		JAX00196336		JAX00020875		JAX00020877		JAX00295926		JAX00020882		JAX00295930		JAX00196339		JAX00295933		JAX00020890		JAX00295936		JAX00295937		JAX00295941		JAX00020893		JAX00295948		JAX00020897		JAX00020900		JAX00295952		JAX00295954		JAX00295958		JAX00295959		JAX00295962		JAX00295963		JAX00295964		JAX00295965		JAX00295969		JAX00295970		JAX00295971		JAX00295972		JAX00295974		JAX00295976		JAX00295977		JAX00295978		JAX00187383		JAX00295993		JAX00020913		JAX00295995		JAX00020914		JAX00020915		JAX00296000		JAX00020918		JAX00020919		JAX00296008		JAX00296010		JAX00296013		JAX00296014		JAX00020921		JAX00296015		JAX00296017		JAX00296019		JAX00296022		JAX00296023		JAX00296025		JAX00296027		JAX00296028		JAX00296029		JAX00296034		JAX00296037		JAX00296039		JAX00020927		JAX00296046		JAX00296052		JAX00296053		JAX00020929		JAX00020930		JAX00296060		JAX00296061		JAX00296064		JAX00020935		JAX00020937		JAX00296065		JAX00296067		JAX00296074		JAX00296077		JAX00296079		JAX00296080		JAX00296082		JAX00296084		JAX00296085		JAX00296086		JAX00296087		JAX00296088		JAX00020942		JAX00296090		JAX00296094		JAX00296096		JAX00296099		JAX00020944		JAX00020946		JAX00296104		JAX00296110		JAX00296111		JAX00020948		JAX00296116		JAX00296117		JAX00296119		JAX00296120		JAX00020951		JAX00020952		JAX00296125		JAX00020955		JAX00296126		JAX00296129		JAX00296130		JAX00020956		JAX00020957		JAX00296135		JAX00020961		JAX00296140		JAX00296141		JAX00296143		JAX00296144		JAX00296151		JAX00020962		JAX00296153		JAX00020963		JAX00296154		JAX00020966		JAX00020967		JAX00296158		JAX00296162		JAX00296163		JAX00296166		JAX00296167		JAX00020968		JAX00020969		JAX00296168		JAX00296169		JAX00296170		JAX00187385		JAX00296178		JAX00296180		JAX00296183		JAX00296186		JAX00296196		JAX00296198		JAX00296199		JAX00296202		JAX00296213		JAX00020980		JAX00296214		JAX00296216		JAX00020982		JAX00020983		JAX00296222		JAX00020985		JAX00296224		JAX00296228		JAX00020987		JAX00020988		JAX00296233		JAX00296238		JAX00020992		JAX00296245		JAX00296246		JAX00020993		JAX00296250		JAX00020995		JAX00296256		JAX00296259		JAX00020997		JAX00296264		JAX00020998		JAX00021000		JAX00296271		JAX00021001		JAX00296276		JAX00296280		JAX00296288		JAX00296290		JAX00296297		JAX00296298		JAX00296300		JAX00296303		JAX00021008		JAX00296306		JAX00021011		JAX00296309		JAX00296310		JAX00021015		JAX00296314		JAX00296318		JAX00021016		JAX00021017		JAX00296326		JAX00021021		JAX00021024		JAX00021026		JAX00296340		JAX00296341		JAX00296343		JAX00296345		JAX00296346		JAX00296350		JAX00021029		JAX00021030		JAX00296354		JAX00296367		JAX00296369		JAX00296371		JAX00296376		JAX00296386		JAX00296387		JAX00296394		JAX00296395		JAX00296396		JAX00296399		JAX00296400		JAX00296405		JAX00296406		JAX00296414		JAX00296415		JAX00296417		JAX00021052		JAX00296420		JAX00296424		JAX00296425		JAX00196350		JAX00187386		JAX00021059		JAX00021060		JAX00296429		JAX00296432		JAX00296433		JAX00296434		JAX00296436		JAX00296439		JAX00021063		JAX00296442		JAX00021064		JAX00021065		JAX00021066		JAX00296443		JAX00296444		JAX00296448		JAX00296449		JAX00296451		JAX00021070		JAX00296458		JAX00296462		JAX00021073		JAX00296467		JAX00296468		JAX00296469		JAX00021074		JAX00296470		JAX00021075		JAX00021078		JAX00296474		JAX00021079		JAX00296477		JAX00296478		JAX00296483		JAX00296484		JAX00296490		JAX00296492		JAX00021086		JAX00296498		JAX00296499		JAX00196356		JAX00296510		JAX00296513		JAX00296518		JAX00296519		JAX00296520		JAX00021100		JAX00296521		JAX00296523		JAX00296529		JAX00296530		JAX00021114		JAX00296538		JAX00296541		JAX00021117		JAX00296543		JAX00021119		JAX00296546		JAX00296547		JAX00296548		JAX00296549		JAX00021125		JAX00196370		JAX00296554		JAX00296556		JAX00296560		JAX00021129		JAX00296564		JAX00296565		JAX00021130		JAX00296570		JAX00296572		JAX00296573		JAX00296574		JAX00021135		JAX00296578		JAX00021137		JAX00296579		JAX00296583		JAX00021139		JAX00196376		JAX00296589		JAX00296591		JAX00021147		JAX00296597		JAX00296611		JAX00021154		JAX00296614		JAX00196384		JAX00296624		JAX00196386		JAX00296627		JAX00021166		JAX00296630		JAX00021169		JAX00021170		JAX00021174		JAX00296640		JAX00021176		JAX00296642		JAX00296643		JAX00021182		JAX00021186		JAX00296653		JAX00021188		JAX00296657		JAX00296658		JAX00296659		JAX00021190		JAX00021193		JAX00296670		JAX00296673		JAX00021200		JAX00296677		JAX00021204		JAX00296681		JAX00296682		JAX00296684		JAX00296686		JAX00196398		JAX00021208		JAX00021210		JAX00296692		JAX00021213		JAX00296704		JAX00296706		JAX00021217		JAX00296707		JAX00296708		JAX00296710		JAX00296713		JAX00021221		JAX00021222		JAX00296716		JAX00296717		JAX00296718		JAX00196403		JAX00196405		JAX00296723		JAX00296725		JAX00021229		JAX00021230		JAX00296729		JAX00296735		JAX00296737		JAX00021234		JAX00021238		JAX00296744		JAX00296746		JAX00021245		JAX00296752		JAX00021247		JAX00021248		JAX00021251		JAX00021252		JAX00296755		JAX00021254		JAX00021255		JAX00296757		JAX00296765		JAX00021265		JAX00296771		JAX00021268		JAX00296775		JAX00296778		JAX00021273		JAX00021275		JAX00021279		JAX00296786		JAX00021280		JAX00296788		JAX00296790		JAX00021284		JAX00021285		JAX00296795		JAX00296803		JAX00296806		JAX00021290		JAX00021291		JAX00021292		JAX00296811		JAX00296821		JAX00296822		JAX00296823		JAX00296828		JAX00296829		JAX00296833		JAX00296834		JAX00296841		JAX00296842		JAX00296843		JAX00021306		JAX00296858		JAX00296860		JAX00296862		JAX00296865		JAX00296869		JAX00296871		JAX00021317		JAX00296872		JAX00021319		JAX00296882		JAX00021322		JAX00296886		JAX00296892		JAX00021327		JAX00296895		JAX00296896		JAX00296897		JAX00296898		JAX00296899		JAX00021328		JAX00296908		JAX00296911		JAX00296914		JAX00296917		JAX00021333		JAX00021336		JAX00296926		JAX00296929		JAX00296931		JAX00021341		JAX00296933		JAX00296934		JAX00296936		JAX00296937		JAX00196449		JAX00296941		JAX00296947		JAX00021350		JAX00296952		JAX00296954		JAX00296955		JAX00296956		JAX00296958		JAX00296962		JAX00296967		JAX00296969		JAX00021364		JAX00021365		JAX00021366		JAX00021368		JAX00021369		JAX00296983		JAX00021371		JAX00196459		JAX00196461		JAX00296993		JAX00021375		JAX00021377		JAX00021378		JAX00297000		JAX00297003		JAX00021380		JAX00021381		JAX00297006		JAX00021386		JAX00021387		JAX00297012		JAX00297014		JAX00297015		JAX00297016		JAX00021390		JAX00297018		JAX00297024		JAX00021393		JAX00021396		JAX00297028		JAX00297030		JAX00297031		JAX00021397		JAX00021399		JAX00297033		JAX00297038		JAX00297039		JAX00196465		JAX00297046		JAX00297047		JAX00021411		JAX00297048		JAX00297050		JAX00297052		JAX00297055		JAX00297060		JAX00297061		JAX00297068		JAX00021419		JAX00297072		JAX00297077		JAX00297081		JAX00297083		JAX00297085		JAX00021429		JAX00021433		JAX00021434		JAX00021436		JAX00297094		JAX00021440		JAX00021441		JAX00297099		JAX00297100		JAX00021442		JAX00021443		JAX00297108		JAX00297112		JAX00297113		JAX00297117		JAX00297118		JAX00297120		JAX00021451		JAX00297122		JAX00297129		JAX00297130		JAX00297133		JAX00297136		JAX00297137		JAX00297140		JAX00021457		JAX00021458		JAX00021459		JAX00196486		JAX00021460		JAX00297149		JAX00021464		JAX00297151		JAX00297152		JAX00021467		JAX00297156		JAX00021468		JAX00297159		JAX00297162		JAX00021470		JAX00297169		JAX00297170		JAX00297172		JAX00021475		JAX00021477		JAX00021478		JAX00021481		JAX00724061		JAX00021484		JAX00297181		JAX00297182		JAX00297183		JAX00297184		JAX00196489		JAX00021489		JAX00297193		JAX00297195		JAX00297201		JAX00021493		JAX00297204		JAX00196491		JAX00196492		JAX00021499		JAX00021500		JAX00021501		JAX00196493		JAX00297215		JAX00297216		JAX00297217		JAX00297218		JAX00297220		JAX00021503		JAX00297224		JAX00021507		JAX00297234		JAX00021508		JAX00297243		JAX00297247		JAX00297249		JAX00297251		JAX00021511		JAX00021512		JAX00021513		JAX00021515		JAX00021516		JAX00297253		JAX00297254		JAX00297255		JAX00297256		JAX00297258		JAX00297259		JAX00021517		JAX00021518		JAX00021519		JAX00021520		JAX00297262		JAX00297265		JAX00297266		JAX00021527		JAX00297270		JAX00297274		JAX00297279		JAX00021537		JAX00297283		JAX00297287		JAX00297289		JAX00297290		JAX00297294		JAX00021547		JAX00021549		JAX00297299		JAX00297305		JAX00021550		JAX00297307		JAX00297309		JAX00021556		JAX00021557		JAX00297313		JAX00297318		JAX00297319		JAX00021566		JAX00021567		JAX00297325		JAX00021569		JAX00196508		JAX00297328		JAX00297330		JAX00021574		JAX00021575		JAX00297341		JAX00297342		JAX00021578		JAX00021579		JAX00297343		JAX00297345		JAX00021582		JAX00297350		JAX00297351		JAX00021589		JAX00021590		JAX00021591		JAX00297353		JAX00021594		JAX00297354		JAX00196513		JAX00297359		JAX00297361		JAX00297366		JAX00297369		JAX00297371		JAX00297373		JAX00297374		JAX00297381		JAX00196518		JAX00196519		JAX00021621		JAX00297385		JAX00297386		JAX00297387		JAX00297391		JAX00297396		JAX00297397		JAX00297400		JAX00021636		JAX00297408		JAX00021642		JAX00021645		JAX00297412		JAX00021647		JAX00021648		JAX00297417		JAX00021650		JAX00297424		JAX00021653		JAX00021654		JAX00297427		JAX00297430		JAX00297431		JAX00297433		JAX00297434		JAX00297438		JAX00021658		JAX00297440		JAX00297442		JAX00021660		JAX00297443		JAX00297444		JAX00297445		JAX00297446		JAX00021661		JAX00297449		JAX00297455		JAX00297457		JAX00297459		JAX00297460		JAX00021673		JAX00021674		JAX00021675		JAX00297466		JAX00021677		JAX00021678		JAX00297470		JAX00297473		JAX00297476		JAX00021683		JAX00021684		JAX00297480		JAX00196541		JAX00021685		JAX00021687		JAX00297481		JAX00297482		JAX00021688		JAX00297486		JAX00021690		JAX00021691		JAX00021692		JAX00021693		JAX00297488		JAX00196544		JAX00196545		JAX00297498		JAX00021701		JAX00297503		JAX00297507		JAX00297509		JAX00297510		JAX00297512		JAX00196550		JAX00021713		JAX00297520		JAX00297523		JAX00297524		JAX00297525		JAX00021716		JAX00297528		JAX00297529		JAX00297530		JAX00021718		JAX00297533		JAX00021719		JAX00297534		JAX00297540		JAX00021726		JAX00021728		JAX00021729		JAX00297546		JAX00021731		JAX00021732		JAX00297551		JAX00297552		JAX00297554		JAX00297559		JAX00297560		JAX00021739		JAX00297567		JAX00297570		JAX00021742		JAX00297571		JAX00021744		JAX00021746		JAX00021748		JAX00297577		JAX00297578		JAX00021750		JAX00297579		JAX00021751		JAX00021752		JAX00297583		JAX00297584		JAX00297586		JAX00021756		JAX00297594		JAX00297595		JAX00021757		JAX00297599		JAX00021762		JAX00297603		JAX00297604		JAX00297608		JAX00021766		JAX00297614		JAX00297615		JAX00297624		JAX00021777		JAX00297627		JAX00021780		JAX00021782		JAX00297632		JAX00297633		JAX00297637		JAX00297638		JAX00297642		JAX00021788		JAX00021790		JAX00297649		JAX00297650		JAX00297652		JAX00297654		JAX00297656		JAX00297659		JAX00297660		JAX00021798		JAX00297666		JAX00021799		JAX00021800		JAX00021801		JAX00297671		JAX00021802		JAX00021803		JAX00021806		JAX00297675		JAX00021808		JAX00021809		JAX00297680		JAX00297681		JAX00021810		JAX00297682		JAX00297684		JAX00297688		JAX00021818		JAX00297689		JAX00021819		JAX00297691		JAX00021821		JAX00297701		JAX00297702		JAX00297703		JAX00297708		JAX00297711		JAX00297714		JAX00297716		JAX00297717		JAX00297732		JAX00021833		JAX00021835		JAX00297748		JAX00297749		JAX00297755		JAX00297757		JAX00021841		JAX00021842		JAX00021843		JAX00297761		JAX00297762		JAX00297767		JAX00297768		JAX00297770		JAX00021851		JAX00297780		JAX00297782		JAX00021854		JAX00297795		JAX00297797		JAX00297798		JAX00297799		JAX00297800		JAX00297807		JAX00021859		JAX00021860		JAX00021862		JAX00021863		JAX00297818		JAX00021865		JAX00021866		JAX00297822		JAX00187399		JAX00297826		JAX00297831		JAX00297833		JAX00021871		JAX00021873		JAX00297839		JAX00021874		JAX00021875		JAX00297842		JAX00297843		JAX00187400		JAX00297849		JAX00297852		JAX00297853		JAX00021887		JAX00021888		JAX00297861		JAX00297862		JAX00021889		JAX00021892		JAX00297869		JAX00297872		JAX00297873		JAX00297876		JAX00297878		JAX00297879		JAX00297881		JAX00297882		JAX00021900		JAX00297887		JAX00297889		JAX00297890		JAX00297892		JAX00297893		JAX00021904		JAX00021905		JAX00297909		JAX00196578		JAX00196579		JAX00297913		JAX00021912		JAX00297916		JAX00297918		JAX00297919		JAX00297923		JAX00297924		JAX00297926		JAX00021917		JAX00021918		JAX00297929		JAX00297930		JAX00297934		JAX00021921		JAX00297935		JAX00297937		JAX00021923		JAX00021924		JAX00297939		JAX00297946		JAX00021929		JAX00196582		JAX00297949		JAX00297952		JAX00297959		JAX00297961		JAX00021935		JAX00297962		JAX00297963		JAX00297966		JAX00297967		JAX00297971		JAX00196585		JAX00021938		JAX00196587		JAX00297975		JAX00021940		JAX00021941		JAX00297979		JAX00297983		JAX00297988		JAX00297990		JAX00298000		JAX00298002		JAX00196590		JAX00196592		JAX00298006		JAX00196594		JAX00021956		JAX00298021		JAX00298032		JAX00021964		JAX00196597		JAX00298052		JAX00298056		JAX00021972		JAX00298057		JAX00298059		JAX00298060		JAX00298061		JAX00021974		JAX00298068		JAX00298070		JAX00298072		JAX00021980		JAX00021981		JAX00298075		JAX00298078		JAX00021983		JAX00298081		JAX00298083		JAX00298085		JAX00298088		JAX00196602		JAX00021994		JAX00298098		JAX00298102		JAX00021998		JAX00298112		JAX00298113		JAX00298115		JAX00022000		JAX00022002		JAX00298123		JAX00298124		JAX00022008		JAX00022010		JAX00298131		JAX00298132		JAX00298133		JAX00298135		JAX00298143		JAX00298151		JAX00022017		JAX00298153		JAX00298154		JAX00298155		JAX00022020		JAX00022022		JAX00298161		JAX00187404		JAX00298162		JAX00298164		JAX00022025		JAX00022026		JAX00298170		JAX00298173		JAX00298185		JAX00022034		JAX00298192		JAX00022037		JAX00298199		JAX00298200		JAX00298202		JAX00298203		JAX00298204		JAX00298206		JAX00196619		JAX00298211		JAX00298212		JAX00298217		JAX00022042		JAX00298221		JAX00022045		JAX00298222		JAX00298225		JAX00022051		JAX00298228		JAX00022053		JAX00298229		JAX00298230		JAX00022054		JAX00298235		JAX00298237		JAX00298238		JAX00022057		JAX00298244		JAX00298245		JAX00298247		JAX00298248		JAX00298249		JAX00298251		JAX00298253		JAX00298254		JAX00298256		JAX00298258		JAX00298262		JAX00298263		JAX00298264		JAX00298266		JAX00298267		JAX00022068		JAX00022069		JAX00022070		JAX00298271		JAX00298272		JAX00022072		JAX00196632		JAX00298279		JAX00022076		JAX00022077		JAX00298282		JAX00298284		JAX00298286		JAX00022080		JAX00196636		JAX00298291		JAX00298293		JAX00022081		JAX00298294		JAX00022083		JAX00298296		JAX00022084		JAX00298298		JAX00298302		JAX00298303		JAX00298305		JAX00022089		JAX00196638		JAX00022090		JAX00298310		JAX00298311		JAX00298313		JAX00298314		JAX00298316		JAX00022094		JAX00298321		JAX00298323		JAX00298328		JAX00298329		JAX00022101		JAX00298333		JAX00196642		JAX00298343		JAX00298347		JAX00298348		JAX00298350		JAX00022110		JAX00298356		JAX00298357		JAX00298359		JAX00298364		JAX00196645		JAX00022114		JAX00298367		JAX00298368		JAX00298370		JAX00022117		JAX00022121		JAX00022122		JAX00022123		JAX00298375		JAX00298377		JAX00298383		JAX00022127		JAX00298387		JAX00022132		JAX00298388		JAX00298392		JAX00298397		JAX00298399		JAX00022137		JAX00298402		JAX00298403		JAX00298404		JAX00298409		JAX00022141		JAX00022142		JAX00022143		JAX00298412		JAX00022144		JAX00022145		JAX00022146		JAX00196652		JAX00298418		JAX00298419		JAX00022151		JAX00298425		JAX00298426		JAX00022153		JAX00298429		JAX00298430		JAX00022154		JAX00298431		JAX00298435		JAX00022160		JAX00298440		JAX00298444		JAX00298446		JAX00298449		JAX00298455		JAX00022172		JAX00298460		JAX00298462		JAX00022174		JAX00298465		JAX00298466		JAX00022178		JAX00298468		JAX00022181		JAX00022184		JAX00022185		JAX00022187		JAX00022188		JAX00298478		JAX00298480		JAX00298481		JAX00298483		JAX00022189		JAX00298488		JAX00022192		JAX00022194		JAX00298490		JAX00298491		JAX00022196		JAX00298492		JAX00022197		JAX00298493		JAX00022198		JAX00298497		JAX00196670		JAX00298500		JAX00022203		JAX00298502		JAX00298505		JAX00022206		JAX00298513		JAX00298516		JAX00298519		JAX00298521		JAX00298527		JAX00298528		JAX00298529		JAX00022213		JAX00022214		JAX00196675		JAX00298532		JAX00196678		JAX00298535		JAX00022220		JAX00298542		JAX00022222		JAX00022223		JAX00298543		JAX00022225		JAX00298546		JAX00298550		JAX00196681		JAX00022228		JAX00022230		JAX00196682		JAX00298564		JAX00022233		JAX00298568		JAX00298570		JAX00298571		JAX00298572		JAX00196685		JAX00298577		JAX00298578		JAX00298580		JAX00298584		JAX00298586		JAX00022240		JAX00022241		JAX00022248		JAX00298592		JAX00298593		JAX00298600		JAX00298603		JAX00022249		JAX00022250		JAX00298605		JAX00196689		JAX00298607		JAX00298608		JAX00298609		JAX00022254		JAX00298610		JAX00196692		JAX00298612		JAX00022256		JAX00298622		JAX00022259		JAX00196695		JAX00298633		JAX00196697		JAX00298639		JAX00298644		JAX00298645		JAX00298646		JAX00298647		JAX00022271		JAX00298654		JAX00298655		JAX00298656		JAX00022273		JAX00022275		JAX00298659		JAX00298663		JAX00298670		JAX00298673		JAX00298674		JAX00298676		JAX00298677		JAX00298687		JAX00298695		JAX00298699		JAX00298701		JAX00298702		JAX00298704		JAX00298705		JAX00298706		JAX00298711		JAX00298720		JAX00298721		JAX00298728		JAX00298729		JAX00022294		JAX00022295		JAX00298731		JAX00298732		JAX00298733		JAX00298734		JAX00022299		JAX00298740		JAX00298742		JAX00022300		JAX00298756		JAX00022303		JAX00196709		JAX00298764		JAX00298765		JAX00298766		JAX00298767		JAX00298769		JAX00298770		JAX00298774		JAX00022312		JAX00298780		JAX00298785		JAX00298789		JAX00298790		JAX00022316		JAX00022317		JAX00298793		JAX00298796		JAX00298798		JAX00022321		JAX00298803		JAX00298808		JAX00298809		JAX00298811		JAX00298812		JAX00298816		JAX00298817		JAX00298820		JAX00298822		JAX00298823		JAX00298832		JAX00298833		JAX00298835		JAX00298841		JAX00022334		JAX00298845		JAX00298848		JAX00298850		JAX00298851		JAX00022337		JAX00022338		JAX00022339		JAX00298856		JAX00298859		JAX00298860		JAX00298863		JAX00298864		JAX00298869		JAX00298875		JAX00022345		JAX00022346		JAX00298878		JAX00298879		JAX00022347		JAX00298881		JAX00022349		JAX00298891		JAX00298892		JAX00298893		JAX00196720		JAX00022354		JAX00196721		JAX00298900		JAX00298904		JAX00298905		JAX00298912		JAX00298915		JAX00298917		JAX00022366		JAX00022368		JAX00022371		JAX00298926		JAX00298930		JAX00298934		JAX00298939		JAX00298942		JAX00298945		JAX00022381		JAX00298949		JAX00022382		JAX00298951		JAX00022383		JAX00298956		JAX00298957		JAX00298961		JAX00298965		JAX00298967		JAX00022389		JAX00298972		JAX00298973		JAX00298975		JAX00298981		JAX00298985		JAX00298986		JAX00298987		JAX00298988		JAX00298989		JAX00022394		JAX00022395		JAX00298994		JAX00298995		JAX00298996		JAX00298999		JAX00299000		JAX00022414		JAX00022416		JAX00299040		JAX00299042		JAX00299043		JAX00299045		JAX00022418		JAX00022421		JAX00299055		JAX00022425		JAX00299063		JAX00299065		JAX00299066		JAX00299067		JAX00299068		JAX00022428		JAX00299070		JAX00299074		JAX00299076		JAX00299079		JAX00299080		JAX00299081		JAX00022432		JAX00022433		JAX00299085		JAX00022434		JAX00299090		JAX00299091		JAX00196748		JAX00299096		JAX00299099		JAX00299100		JAX00022442		JAX00022445		JAX00022446		JAX00299106		JAX00299107		JAX00299110		JAX00299111		JAX00022450		JAX00299117		JAX00022457		JAX00299129		JAX00299130		JAX00299131		JAX00022459		JAX00299139		JAX00022467		JAX00299143		JAX00299145		JAX00196755		JAX00022471		JAX00022473		JAX00299152		JAX00022475		JAX00299159		JAX00299161		JAX00022477		JAX00299165		JAX00299166		JAX00299170		JAX00299171		JAX00299174		JAX00022494		JAX00022496		JAX00022499		JAX00299193		JAX00022502		JAX00299196		JAX00196768		JAX00022504		JAX00196770		JAX00196771		JAX00299206		JAX00299208		JAX00299210		JAX00299213		JAX00299215		JAX00196772		JAX00299220		JAX00022519		JAX00022520		JAX00022521		JAX00299223		JAX00299224		JAX00299229		JAX00299241		JAX00299244		JAX00299246		JAX00299252		JAX00299253		JAX00022543		JAX00022544		JAX00299256		JAX00196784		JAX00196785		JAX00299263		JAX00022552		JAX00022553		JAX00022554		JAX00299269		JAX00299272		JAX00299274		JAX00022563		JAX00299277		JAX00022566		JAX00299280		JAX00299284		JAX00299285		JAX00022568		JAX00299288		JAX00299292		JAX00022572		JAX00299298		JAX00299300		JAX00022573		JAX00022574		JAX00299304		JAX00299307		JAX00299308		JAX00299309		JAX00299311		JAX00299313		JAX00299319		JAX00299322		JAX00022578		JAX00187410		JAX00187411		JAX00022580		JAX00022582		JAX00299333		JAX00299334		JAX00022583		JAX00022584		JAX00299337		JAX00299341		JAX00299345		JAX00299346		JAX00299352		JAX00022588		JAX00299353		JAX00022589		JAX00299357		JAX00299363		JAX00299364		JAX00196799		JAX00299368		JAX00299369		JAX00022595		JAX00299372		JAX00299373		JAX00196801		JAX00299376		JAX00299379		JAX00299381		JAX00299382		JAX00299383		JAX00299385		JAX00299389		JAX00299391		JAX00022603		JAX00299395		JAX00299396		JAX00299404		JAX00022606		JAX00299407		JAX00299412		JAX00299413		JAX00299421		JAX00299422		JAX00299423		JAX00299427		JAX00299429		JAX00022612		JAX00299433		JAX00299435		JAX00299437		JAX00022619		JAX00022620		JAX00299448		JAX00299449		JAX00299450		JAX00299456		JAX00299458		JAX00299463		JAX00299464		JAX00299465		JAX00022630		JAX00299475		JAX00299477		JAX00022634		JAX00299478		JAX00022638		JAX00299483		JAX00299485		JAX00022641		JAX00022642		JAX00022643		JAX00299488		JAX00299490		JAX00022646		JAX00299493		JAX00299494		JAX00299495		JAX00196815		JAX00196817		JAX00022648		JAX00022649		JAX00022650		JAX00299500		JAX00299501		JAX00299503		JAX00299507		JAX00022655		JAX00299513		JAX00022657		JAX00022658		JAX00022659		JAX00299519		JAX00299520		JAX00022660		JAX00299521		JAX00299530		JAX00022665		JAX00299539		JAX00299540		JAX00299542		JAX00299543		JAX00022669		JAX00196824		JAX00299547		JAX00299548		JAX00299550		JAX00299553		JAX00196825		JAX00022674		JAX00299558		JAX00299559		JAX00299564		JAX00022676		JAX00022677		JAX00299569		JAX00299574		JAX00022682		JAX00299579		JAX00022683		JAX00022684		JAX00022686		JAX00022688		JAX00299587		JAX00299590		JAX00299591		JAX00299592		JAX00299593		JAX00299594		JAX00299598		JAX00299599		JAX00022692		JAX00299606		JAX00299616		JAX00022693		JAX00022695		JAX00299624		JAX00299626		JAX00299630		JAX00022699		JAX00196836		JAX00299639		JAX00299641		JAX00299644		JAX00022705		JAX00299650		JAX00299654		JAX00299666		JAX00022711		JAX00196841		JAX00022713		JAX00022714		JAX00022718		JAX00299675		JAX00022721		JAX00022722		JAX00299678		JAX00299683		JAX00022723		JAX00299687		JAX00022726		JAX00299693		JAX00196844		JAX00022729		JAX00022732		JAX00022733		JAX00299702		JAX00022736		JAX00299704		JAX00022738		JAX00299708		JAX00022741		JAX00299713		JAX00299714		JAX00299718		JAX00299720		JAX00299721		JAX00299726		JAX00299728		JAX00022754		JAX00299730		JAX00299732		JAX00299733		JAX00299734		JAX00299735		JAX00299737		JAX00299738		JAX00022759		JAX00299744		JAX00299750		JAX00299756		JAX00022766		JAX00299759		JAX00299760		JAX00299770		JAX00196856		JAX00196857		JAX00299779		JAX00299782		JAX00299783		JAX00299784		JAX00299788		JAX00022778		JAX00022780		JAX00299798		JAX00299800		JAX00196863		JAX00299807		JAX00022792		JAX00299816		JAX00299819		JAX00299820		JAX00299825		JAX00299826		JAX00299827		JAX00299828		JAX00022801		JAX00299833		JAX00196867		JAX00299846		JAX00022810		JAX00299867		JAX00299870		JAX00299872		JAX00299878		JAX00022818		JAX00299883		JAX00299887		JAX00299888		JAX00022824		JAX00299889		JAX00299893		JAX00022833		JAX00022834		JAX00299904		JAX00022838		JAX00022842		JAX00299911		JAX00299914		JAX00299915		JAX00299921		JAX00299924		JAX00299926		JAX00299931		JAX00022846		JAX00022847		JAX00299934		JAX00299936		JAX00299938		JAX00299939		JAX00299941		JAX00299942		JAX00299961		JAX00299962		JAX00299963		JAX00299965		JAX00299966		JAX00299968		JAX00299969		JAX00299972		JAX00299975		JAX00299980		JAX00022855		JAX00299986		JAX00299988		JAX00299996		JAX00300003		JAX00300018		JAX00300027		JAX00300029		JAX00022874		JAX00022875		JAX00196886		JAX00300033		JAX00022877		JAX00022878		JAX00300039		JAX00022880		JAX00300043		JAX00300046		JAX00022883		JAX00300050		JAX00300052		JAX00300053		JAX00300054		JAX00300055		JAX00300058		JAX00300062		JAX00300064		JAX00300070		JAX00196892		JAX00300072		JAX00300074		JAX00022896		JAX00300078		JAX00300079		JAX00300083		JAX00300084		JAX00300085		JAX00300087		JAX00300088		JAX00300090		JAX00022901		JAX00300094		JAX00300096		JAX00300097		JAX00300105		JAX00300108		JAX00300113		JAX00022908		JAX00300115		JAX00300116		JAX00196896		JAX00300127		JAX00022914		JAX00300137		JAX00022916		JAX00300141		JAX00300144		JAX00300153		JAX00300154		JAX00196899		JAX00300160		JAX00300163		JAX00022921		JAX00022922		JAX00022923		JAX00300169		JAX00300170		JAX00300172		JAX00022924		JAX00300180		JAX00300181		JAX00022929		JAX00300183		JAX00022934		JAX00022935		JAX00022938		JAX00300201		JAX00300202		JAX00300203		JAX00300206		JAX00022945		JAX00022946		JAX00022947		JAX00300207		JAX00300211		JAX00022949		JAX00300218		JAX00196901		JAX00022953		JAX00300222		JAX00300224		JAX00300229		JAX00300235		JAX00300245		JAX00300246		JAX00022958		JAX00300248		JAX00300249		JAX00300250		JAX00022959		JAX00196905		JAX00300254		JAX00300256		JAX00300258		JAX00300259		JAX00022962		JAX00300264		JAX00300266		JAX00300268		JAX00300274		JAX00300286		JAX00300290		JAX00300294		JAX00196909		JAX00022970		JAX00300297		JAX00300298		JAX00300309		JAX00022974		JAX00022976		JAX00022977		JAX00300325		JAX00300328		JAX00300329		JAX00300330		JAX00300331		JAX00300334		JAX00196912		JAX00300335		JAX00300338		JAX00300340		JAX00022982		JAX00022983		JAX00300343		JAX00022986		JAX00300354		JAX00022988		JAX00300359		JAX00022992		JAX00300365		JAX00300367		JAX00300372		JAX00300374		JAX00300379		JAX00300385		JAX00023003		JAX00196920		JAX00300390		JAX00300391		JAX00300394		JAX00196923		JAX00300399		JAX00023011		JAX00300403		JAX00300404		JAX00023014		JAX00300417		JAX00300418		JAX00300423		JAX00300424		JAX00300425		JAX00023023		JAX00300430		JAX00300432		JAX00300434		JAX00300435		JAX00300438		JAX00023029		JAX00023030		JAX00023031		JAX00300442		JAX00300443		JAX00300444		JAX00023032		JAX00023033		JAX00300446		JAX00300447		JAX00300456		JAX00023038		JAX00023042		JAX00023049		JAX00300477		JAX00023053		JAX00023054		JAX00300485		JAX00300488		JAX00023057		JAX00023058		JAX00300493		JAX00023063		JAX00300496		JAX00023067		JAX00023068		JAX00023069		JAX00300505		JAX00300506		JAX00300509		JAX00300510		JAX00300519		JAX00023080		JAX00300522		JAX00300525		JAX00300527		JAX00023082		JAX00300532		JAX00300536		JAX00300537		JAX00300538		JAX00300540		JAX00300546		JAX00300549		JAX00023088		JAX00300557		JAX00300565		JAX00300569		JAX00023090		JAX00300572		JAX00023092		JAX00300574		JAX00023093		JAX00300575		JAX00196943		JAX00300578		JAX00300584		JAX00300586		JAX00300587		JAX00300588		JAX00023099		JAX00300595		JAX00300600		JAX00300601		JAX00300607		JAX00300609		JAX00023102		JAX00023103		JAX00300611		JAX00023106		JAX00300613		JAX00196944		JAX00023107		JAX00300625		JAX00023110		JAX00023112		JAX00196947		JAX00300636		JAX00300640		JAX00300641		JAX00300642		JAX00300644		JAX00300646		JAX00300648		JAX00300652		JAX00300653		JAX00023122		JAX00023123		JAX00300655		JAX00023124		JAX00300658		JAX00300661		JAX00300663		JAX00300665		JAX00300668		JAX00300669		JAX00300672		JAX00300678		JAX00300683		JAX00300684		JAX00300685		JAX00300686		JAX00300689		JAX00300692		JAX00023132		JAX00300693		JAX00300696		JAX00300697		JAX00300699		JAX00300701		JAX00300702		JAX00023134		JAX00300713		JAX00023138		JAX00023139		JAX00023142		JAX00300719		JAX00300723		JAX00300724		JAX00300725		JAX00300729		JAX00300732		JAX00300734		JAX00023146		JAX00023147		JAX00300740		JAX00023150		JAX00300743		JAX00300747		JAX00300748		JAX00300751		JAX00300755		JAX00300758		JAX00300761		JAX00300762		JAX00023160		JAX00023164		JAX00023165		JAX00300779		JAX00300786		JAX00300787		JAX00300788		JAX00300791		JAX00300795		JAX00300800		JAX00300801		JAX00023170		JAX00023172		JAX00300814		JAX00300815		JAX00300817		JAX00300820		JAX00300821		JAX00300823		JAX00300827		JAX00300830		JAX00300835		JAX00300838		JAX00300839		JAX00300844		JAX00300846		JAX00023181		JAX00300857		JAX00300859		JAX00300860		JAX00300863		JAX00023187		JAX00300869		JAX00300871		JAX00300875		JAX00300878		JAX00300881		JAX00023188		JAX00023190		JAX00300891		JAX00300896		JAX00300906		JAX00023193		JAX00300922		JAX00300923		JAX00300925		JAX00300932		JAX00300933		JAX00300941		JAX00300946		JAX00300951		JAX00023203		JAX00300964		JAX00300965		JAX00300966		JAX00300970		JAX00300972		JAX00300978		JAX00300984		JAX00023210		JAX00301000		JAX00196978		JAX00301004		JAX00023215		JAX00301005		JAX00301010		JAX00301019		JAX00023219		JAX00301026		JAX00301027		JAX00301036		JAX00301037		JAX00301038		JAX00301042		JAX00023225		JAX00023226		JAX00301045		JAX00301049		JAX00301050		JAX00301053		JAX00301056		JAX00301058		JAX00301064		JAX00301070		JAX00023231		JAX00301077		JAX00301080		JAX00196983		JAX00301095		JAX00301096		JAX00301109		JAX00301111		JAX00023241		JAX00023242		JAX00301119		JAX00301125		JAX00301127		JAX00301131		JAX00301132		JAX00301133		JAX00301136		JAX00301140		JAX00301142		JAX00301144		JAX00301146		JAX00301148		JAX00301149		JAX00301152		JAX00301155		JAX00023251		JAX00023253		JAX00301163		JAX00301165		JAX00301168		JAX00301169		JAX00301172		JAX00301174		JAX00301175		JAX00023254		JAX00301178		JAX00301184		JAX00301187		JAX00301188		JAX00023258		JAX00023260		JAX00301192		JAX00301193		JAX00301196		JAX00301198		JAX00301199		JAX00301201		JAX00301204		JAX00301205		JAX00023264		JAX00023265		JAX00023267		JAX00301213		JAX00301215		JAX00301219		JAX00301225		JAX00301227		JAX00023272		JAX00023273		JAX00023274		JAX00301232		JAX00301234		JAX00301236		JAX00196997		JAX00301240		JAX00301243		JAX00301244		JAX00301245		JAX00301250		JAX00301251		JAX00301252		JAX00301262		JAX00023285		JAX00301265		JAX00023287		JAX00301273		JAX00023289		JAX00301278		JAX00023290		JAX00023295		JAX00301287		JAX00023297		JAX00301299		JAX00301300		JAX00301302		JAX00301306		JAX00023299		JAX00023300		JAX00023303		JAX00301311		JAX00301312		JAX00301313		JAX00301317		JAX00301319		JAX00023307		JAX00197003		JAX00301327		JAX00301333		JAX00301334		JAX00023313		JAX00023315		JAX00301339		JAX00301345		JAX00023323		JAX00301352		JAX00023324		JAX00023325		JAX00301358		JAX00301361		JAX00023326		JAX00023328		JAX00301363		JAX00023330		JAX00301375		JAX00023340		JAX00023341		JAX00301387		JAX00023344		JAX00023348		JAX00301397		JAX00301401		JAX00301410		JAX00301411		JAX00301416		JAX00301417		JAX00023359		JAX00301425		JAX00301428		JAX00197021		JAX00023363		JAX00197025		JAX00301440		JAX00023365		JAX00023366		JAX00301446		JAX00301448		JAX00301459		JAX00301462		JAX00301465		JAX00023372		JAX00301470		JAX00023374		JAX00301472		JAX00023382		JAX00023385		JAX00301492		JAX00301495		JAX00301498		JAX00301499		JAX00301501		JAX00301502		JAX00301506		JAX00023386		JAX00301527		JAX00301529		JAX00023394		JAX00301532		JAX00301534		JAX00023397		JAX00301537		JAX00301546		JAX00023401		JAX00301548		JAX00301551		JAX00301553		JAX00301560		JAX00301573		JAX00301574		JAX00301580		JAX00301585		JAX00301586		JAX00301588		JAX00023410		JAX00301589		JAX00197041		JAX00301596		JAX00301599		JAX00301602		JAX00301606		JAX00301610		JAX00301620		JAX00197044		JAX00301623		JAX00301624		JAX00023418		JAX00301625		JAX00301628		JAX00023420		JAX00301634		JAX00023421		JAX00301636		JAX00301637		JAX00301639		JAX00301642		JAX00301644		JAX00301649		JAX00301655		JAX00023425		JAX00301667		JAX00023426		JAX00301669		JAX00301680		JAX00301687		JAX00301688		JAX00301689		JAX00301699		JAX00301700		JAX00301701		JAX00197049		JAX00301711		JAX00301712		JAX00301714		JAX00301719		JAX00301726		JAX00301730		JAX00301731		JAX00301732		JAX00023440		JAX00023443		JAX00023444		JAX00023445		JAX00301735		JAX00301736		JAX00301739		JAX00023446		JAX00301744		JAX00301746		JAX00301750		JAX00301751		JAX00023449		JAX00023450		JAX00301757		JAX00023451		JAX00301762		JAX00301764		JAX00301765		JAX00301768		JAX00301770		JAX00301773		JAX00301774		JAX00301776		JAX00301780		JAX00301782		JAX00301783		JAX00301787		JAX00301790		JAX00301791		JAX00301793		JAX00301799		JAX00301800		JAX00301801		JAX00301802		JAX00023455		JAX00301804		JAX00301813		JAX00301817		JAX00301820		JAX00023462		JAX00023463		JAX00301830		JAX00301832		JAX00023466		JAX00301833		JAX00301835		JAX00301840		JAX00023469		JAX00301849		JAX00301851		JAX00301852		JAX00301854		JAX00301855		JAX00301860		JAX00023472		JAX00301865		JAX00301866		JAX00197060		JAX00301871		JAX00023473		JAX00301878		JAX00023476		JAX00301884		JAX00301892		JAX00023480		JAX00301895		JAX00301896		JAX00301899		JAX00301902		JAX00023482		JAX00301906		JAX00301908		JAX00301910		JAX00301924		JAX00301927		JAX00301928		JAX00023491		JAX00023493		JAX00197067		JAX00301941		JAX00301944		JAX00301947		JAX00301949		JAX00301950		JAX00023499		JAX00301958		JAX00301959		JAX00301962		JAX00301963		JAX00023500		JAX00023501		JAX00301966		JAX00301980		JAX00301984		JAX00301985		JAX00301990		JAX00301991		JAX00301996		JAX00023509		JAX00302003		JAX00023511		JAX00302005		JAX00023512		JAX00302021		JAX00197074		JAX00302026		JAX00302027		JAX00302031		JAX00302042		JAX00302043		JAX00302050		JAX00302056		JAX00302071		JAX00302076		JAX00023526		JAX00197079		JAX00023530		JAX00302079		JAX00023531		JAX00302082		JAX00302088		JAX00302095		JAX00302099		JAX00197082		JAX00197083		JAX00302118		JAX00023541		JAX00302131		JAX00302133		JAX00302135		JAX00023542		JAX00023543		JAX00302136		JAX00302147		JAX00023548		JAX00302152		JAX00302154		JAX00023550		JAX00302158		JAX00302160		JAX00023552		JAX00302167		JAX00302169		JAX00302170		JAX00302171		JAX00302173		JAX00302175		JAX00302176		JAX00023554		JAX00023555		JAX00302181		JAX00302190		JAX00302191		JAX00302193		JAX00023559		JAX00302199		JAX00302207		JAX00023561		JAX00302218		JAX00302219		JAX00302220		JAX00302221		JAX00302230		JAX00302235		JAX00023567		JAX00302249		JAX00302250		JAX00023570		JAX00302260		JAX00724070		JAX00302270		JAX00023577		JAX00023580		JAX00302284		JAX00302289		JAX00023581		JAX00302291		JAX00302293		JAX00302300		JAX00302302		JAX00023584		JAX00302304		JAX00302307		JAX00023592		JAX00302322		JAX00023593		JAX00023595		JAX00302327		JAX00302332		JAX00302334		JAX00302339		JAX00302345		JAX00023604		JAX00302346		JAX00302350		JAX00302351		JAX00302352		JAX00302353		JAX00302357		JAX00302358		JAX00302361		JAX00302364		JAX00023611		JAX00197111		JAX00302371		JAX00302372		JAX00302374		JAX00023614		JAX00302377		JAX00302379		JAX00302381		JAX00302383		JAX00023618		JAX00302386		JAX00302389		JAX00302391		JAX00302393		JAX00023621		JAX00023623		JAX00023624		JAX00023626		JAX00302401		JAX00023633		JAX00302420		JAX00023639		JAX00302421		JAX00302435		JAX00023647		JAX00302442		JAX00023650		JAX00023651		JAX00302443		JAX00023654		JAX00302444		JAX00302448		JAX00023658		JAX00302450		JAX00197126		JAX00302454		JAX00023662		JAX00302458		JAX00302461		JAX00023666		JAX00302467		JAX00302468		JAX00302469		JAX00302484		JAX00023677		JAX00302485		JAX00023682		JAX00302490		JAX00023687		JAX00302515		JAX00197137		JAX00302519		JAX00302522		JAX00023702		JAX00023703		JAX00023704		JAX00302529		JAX00302531		JAX00023707		JAX00023708		JAX00302547		JAX00302548		JAX00302552		JAX00302553		JAX00023713		JAX00023715		JAX00302559		JAX00302562		JAX00023716		JAX00302567		JAX00023719		JAX00302572		JAX00302574		JAX00023723		JAX00302579		JAX00302583		JAX00302585		JAX00197147		JAX00302591		JAX00302593		JAX00302594		JAX00023731		JAX00302597		JAX00302599		JAX00302603		JAX00302604		JAX00302605		JAX00023740		JAX00023741		JAX00197149		JAX00302606		JAX00302607		JAX00023745		JAX00023757		JAX00302625		JAX00023759		JAX00023760		JAX00302629		JAX00302631		JAX00302632		JAX00023763		JAX00023765		JAX00023766		JAX00302639		JAX00302641		JAX00023767		JAX00302646		JAX00023777		JAX00302662		JAX00302663		JAX00302668		JAX00302669	
CC	OR1114f62	NA	NA	1	NA	C	C	A	A	G	G	G	G	T	T	T	T	T	T	A	A	C	C	T	T	C	C	G	G	C	C	C	C	T	T	T	T	A	A	G	G	T	T	G	G	G	G	G	G	T	T	A	A	G	G	C	C	A	A	G	G	A	A	C	C	C	C	T	T	G	G	C	C	A	A	G	G	A	A	G	G	T	T	G	G	T	T	C	C	C	C	G	G	A	A	A	A	T	T	G	G	C	C	C	C	A	A	A	A	A	A	T	T	T	T	T	T	A	A	A	A	C	C	A	A	C	C	G	G	G	G	G	G	A	A	C	C	G	G	G	G	T	T	T	T	G	G	A	A	G	G	T	T	C	C	C	C	C	C	T	T	G	G	T	T	NA	NA	C	C	C	C	G	G	G	G	T	T	T	T	G	G	G	G	C	C	C	C	A	A	A	A	G	G	C	C	C	C	C	C	A	A	A	A	G	G	T	T	G	G	C	C	T	T	T	T	T	T	G	G	T	T	G	G	C	C	A	A	C	C	A	A	T	T	G	G	A	A	C	C	T	T	C	C	T	T	C	C	G	G	A	A	T	T	T	T	A	A	G	G	A	A	G	G	T	T	G	G	T	T	G	G	T	T	A	A	G	G	A	A	T	T	T	T	C	C	C	C	T	T	T	T	G	G	G	G	A	A	T	T	T	T	G	G	C	C	T	T	T	T	C	C	C	C	G	G	C	C	T	T	C	C	C	C	G	G	T	T	T	T	G	G	C	C	T	T	A	A	A	A	T	T	G	G	A	A	C	C	A	A	C	C	G	G	C	C	T	T	G	G	G	G	T	T	A	A	T	T	G	G	T	T	G	G	T	T	A	A	C	C	G	G	C	C	A	A	T	T	T	T	T	T	A	A	T	T	G	G	C	C	C	C	G	G	A	A	C	C	T	T	A	A	T	T	A	A	T	T	A	A	G	G	C	C	C	C	A	A	G	G	G	G	A	A	C	C	T	T	A	A	G	G	T	T	G	G	A	A	G	G	G	G	A	A	C	C	G	G	A	A	T	T	C	C	T	T	A	A	G	G	G	G	C	C	G	A	T	T	NA	NA	A	A	G	G	C	C	T	T	G	G	A	A	A	A	A	A	A	A	G	G	C	C	C	C	C	C	C	C	T	T	C	C	C	C	T	T	T	T	G	G	C	C	T	T	G	G	C	C	C	C	C	C	C	C	G	G	C	C	A	A	C	C	C	C	A	A	T	T	A	A	T	T	G	G	C	C	C	C	T	T	T	T	T	T	C	C	C	C	A	A	G	G	G	G	T	T	T	T	G	G	A	A	C	C	G	G	G	G	A	A	C	C	C	C	A	A	C	C	C	C	G	G	T	T	G	G	T	T	G	G	C	C	C	C	T	T	G	G	C	C	G	G	T	T	T	T	T	T	A	A	T	T	T	T	C	C	G	G	T	T	T	T	G	G	T	T	G	G	T	T	C	C	C	C	C	C	G	G	G	G	A	A	G	G	G	G	T	T	C	C	T	T	G	G	T	T	T	T	A	A	A	A	C	C	C	C	C	C	G	G	T	T	C	C	C	C	A	A	G	G	A	A	A	A	T	T	A	A	C	C	G	G	C	C	C	C	T	T	T	T	T	T	C	C	T	T	T	T	A	A	A	A	T	T	G	G	C	C	G	G	A	A	G	G	C	C	A	A	T	T	A	A	A	A	T	T	C	C	T	T	C	C	A	A	C	C	G	G	G	G	C	C	G	G	T	T	A	A	C	C	A	A	C	C	T	T	G	G	C	C	T	T	A	A	C	C	T	T	G	G	G	G	G	G	G	G	C	C	T	T	A	A	A	A	G	G	G	G	T	T	G	G	A	A	T	T	C	C	G	G	A	A	A	A	T	T	A	A	G	G	T	T	T	T	G	G	G	G	G	G	G	G	T	T	A	A	C	C	C	C	C	C	C	C	C	C	G	G	G	G	C	C	T	T	T	T	T	T	G	G	A	A	T	T	A	A	G	G	G	G	T	T	G	G	T	T	A	A	T	T	T	T	G	G	G	G	A	A	T	T	G	G	C	C	C	C	A	A	G	G	C	C	G	G	A	A	G	G	T	T	G	G	G	G	G	G	T	T	T	T	A	A	A	A	T	T	C	C	G	G	A	A	G	G	C	C	T	T	G	G	C	C	A	A	G	G	C	C	T	T	A	A	G	G	A	A	T	T	G	G	A	A	G	G	C	C	G	G	A	A	A	A	T	T	T	T	C	C	A	A	T	T	G	G	G	G	G	G	T	T	T	T	C	C	G	G	G	G	A	A	C	C	T	T	A	A	A	A	C	C	T	T	C	C	C	C	G	G	G	G	T	T	G	G	T	T	C	C	T	T	C	C	G	G	G	G	G	G	G	G	C	C	T	T	C	C	G	G	C	C	T	T	G	G	G	G	C	C	T	T	T	T	T	T	G	G	A	A	A	A	T	T	G	G	G	G	G	G	C	C	C	C	C	C	A	A	G	G	C	C	A	A	G	G	C	C	A	A	G	G	G	G	G	G	T	T	G	G	A	A	C	C	T	T	G	G	T	T	G	G	A	A	C	C	G	G	C	C	C	C	C	C	A	A	G	G	G	G	T	T	G	G	T	T	A	A	G	G	A	A	G	G	A	A	G	G	A	A	A	A	C	C	A	A	A	A	G	G	G	G	T	T	T	T	C	C	G	G	A	A	G	G	A	A	C	C	T	T	T	T	G	G	A	A	A	A	C	C	C	C	C	C	C	C	T	T	C	C	A	A	C	C	T	T	T	T	G	G	G	G	T	T	C	C	A	A	C	C	G	G	A	A	T	T	G	G	A	A	G	G	C	C	G	G	C	C	A	A	C	C	A	A	A	A	A	A	C	C	T	T	C	C	C	C	A	A	A	A	C	C	G	G	C	C	C	C	A	A	C	C	T	T	A	A	C	C	A	A	G	G	A	A	C	C	C	C	G	G	T	T	A	A	G	G	A	A	A	A	G	G	A	A	A	A	G	G	T	T	G	G	C	C	G	G	C	C	T	T	C	C	T	T	G	G	A	A	C	C	A	A	T	T	C	C	C	C	T	T	C	C	A	A	C	C	G	G	G	G	C	C	C	C	A	A	G	G	T	T	A	A	G	G	T	T	C	C	T	T	T	T	G	G	G	G	G	G	T	T	G	G	G	G	G	G	T	T	A	A	T	T	G	G	T	T	T	T	G	G	T	T	A	A	C	C	T	T	G	G	G	G	A	A	T	T	G	G	T	T	C	C	C	C	A	A	T	T	A	A	G	G	T	T	G	G	A	A	A	A	C	C	T	T	A	A	A	A	T	T	G	G	A	A	A	A	T	T	C	C	T	T	G	G	C	C	G	G	G	G	T	T	A	A	T	T	G	G	T	T	C	C	A	A	G	G	T	T	C	C	C	C	C	C	C	C	A	A	T	T	G	G	T	T	T	T	G	G	C	C	C	C	A	A	T	T	T	T	C	C	C	C	C	C	G	G	A	A	C	C	T	T	T	T	C	C	C	C	A	A	G	G	C	C	T	T	T	T	T	T	A	A	G	G	T	T	A	A	G	G	A	A	A	A	C	C	A	A	G	G	T	T	G	G	C	C	A	A	C	C	A	A	C	C	A	A	T	T	T	T	A	A	C	C	G	G	G	G	G	G	T	T	T	T	T	T	T	T	T	T	A	A	G	G	C	C	G	G	C	C	A	A	C	C	T	T	C	C	G	G	A	A	T	T	C	C	G	G	C	C	C	C	T	T	G	G	A	A	A	A	A	A	C	C	T	T	T	T	A	A	C	C	G	G	G	G	G	G	A	A	T	T	C	C	T	T	G	G	T	T	A	A	T	T	C	C	C	C	T	T	T	T	A	A	A	A	A	A	T	T	G	G	G	G	A	A	C	C	C	C	G	G	C	C	G	G	G	G	A	A	A	A	C	C	G	G	A	A	A	A	T	T	T	T	A	A	A	A	A	A	T	T	T	T	T	T	C	C	G	G	C	C	T	T	G	G	A	A	A	A	G	G	T	T	A	A	C	C	T	T	A	A	C	C	G	G	C	C	T	T	T	T	T	T	C	C	C	C	G	G	A	A	T	T	A	A	C	C	A	A	A	A	C	C	A	A	G	G	C	C	C	C	A	A	T	T	T	T	G	G	A	A	A	A	C	C	C	C	C	C	G	G	G	G	C	C	T	T	C	C	C	C	T	T	C	C	G	G	A	A	G	G	C	C	G	G	A	A	G	G	C	C	A	A	T	T	G	G	C	C	G	G	G	G	T	T	G	G	C	C	G	G	A	A	T	T	G	G	T	T	T	T	G	G	C	C	G	G	A	A	T	T	A	A	C	C	G	G	A	A	G	G	G	G	A	A	A	A	C	C	A	A	G	G	G	G	T	T	T	T	G	G	T	T	T	T	C	C	C	C	G	G	C	C	G	G	G	G	G	G	T	T	A	A	A	A	C	C	A	A	G	G	G	G	A	A	T	T	G	G	A	A	G	G	A	A	C	C	G	G	T	T	G	G	C	C	A	A	G	G	C	C	A	A	A	A	T	T	A	A	G	G	A	A	T	T	C	C	G	G	T	T	T	T	G	G	A	A	G	G	G	G	G	G	G	G	A	A	A	A	C	C	A	A	C	C	T	T	T	T	A	A	C	C	T	T	C	C	C	C	T	T	G	G	A	A	G	G	C	C	C	C	A	A	T	T	A	A	T	T	T	T	G	G	C	C	G	G	A	A	A	A	C	C	G	G	G	G	C	C	T	T	G	G	G	G	G	G	C	C	A	A	A	A	G	G	T	T	G	G	A	A	G	G	A	A	A	A	A	A	A	A	A	A	T	T	C	C	G	G	C	C	C	C	C	C	A	A	C	C	A	A	A	A	G	G	T	T	C	C	T	T	C	C	G	G	G	G	C	C	T	T	C	C	T	T	C	C	T	T	C	C	G	G	G	G	G	G	C	C	C	C	T	T	G	G	T	T	G	G	C	C	T	T	T	T	C	C	C	C	C	C	C	C	T	T	C	C	C	C	C	C	C	C	T	T	A	A	T	T	C	C	C	C	C	C	T	T	A	A	A	A	T	T	G	G	A	A	C	C	G	G	T	T	C	C	A	A	T	T	A	A	C	C	C	C	A	A	G	G	T	T	T	T	G	G	C	C	C	C	A	A	G	G	C	C	C	C	T	T	A	A	A	A	T	T	T	T	A	A	G	G	T	T	T	T	T	T	C	C	G	G	T	T	A	A	G	G	A	A	T	T	G	G	T	T	G	G	C	C	G	G	A	A	C	C	T	T	G	G	A	A	C	C	C	C	G	G	A	A	A	A	C	C	G	G	T	T	C	C	G	G	T	T	G	G	G	G	A	A	C	C	T	T	T	T	C	C	A	A	C	C	A	A	T	T	T	T	G	G	G	G	A	A	T	T	A	A	G	G	C	C	T	T	T	T	C	C	T	T	A	A	C	C	C	C	A	A	G	G	G	G	A	A	C	C	A	A	A	A	A	A	C	C	G	G	T	T	G	G	G	G	G	G	C	C	T	T	G	G	G	G	G	G	C	C	T	T	T	T	C	C	A	A	G	G	A	A	G	G	G	G	C	C	G	G	C	C	T	T	G	G	C	C	A	A	G	G	A	A	G	G	G	G	C	C	A	A	T	T	G	G	T	T	T	T	C	C	G	G	A	A	C	C	T	T	C	C	C	C	A	A	A	A	C	C	T	T	C	C	T	T	C	C	C	C	C	C	T	T	G	G	T	T	A	A	A	A	C	C	C	C	C	C	G	G	A	A	C	C	C	C	G	G	C	C	C	C	T	T	G	G	C	C	T	T	G	G	T	T	G	G	T	T	C	C	A	A	T	T	G	G	A	A	T	T	T	T	T	T	T	T	T	T	G	G	A	A	C	C	T	T	A	A	G	G	G	G	C	C	G	G	A	A	A	A	T	T	T	T	T	T	A	A	A	A	G	G	C	C	C	C	G	G	C	C	G	G	C	C	A	A	G	G	T	T	T	T	T	T	T	T	A	A	T	T	A	A	A	A	A	A	A	A	G	G	C	C	T	T	A	A	T	T	C	C	T	T	A	A	A	A	A	A	A	A	A	A	G	G	T	T	G	G	C	C	A	A	A	A	C	C	G	G	G	G	T	T	C	C	T	T	C	C	C	C	C	C	A	A	G	G	C	C	A	A	T	T	C	C	T	T	G	G	G	G	G	G	G	G	C	C	T	T	A	A	G	G	C	C	T	T	T	T	G	G	C	C	C	C	A	A	G	G	C	C	A	A	A	A	G	G	T	T	G	G	T	T	G	G	T	T	G	G	T	T	C	C	G	G	G	G	A	A	T	T	A	A	G	G	C	C	T	T	G	G	C	C	C	C	A	A	C	C	A	A	G	G	G	G	A	A	G	G	A	A	G	G	C	C	C	C	G	G	T	T	A	A	G	G	G	G	G	G	T	T	G	G	A	A	A	A	G	G	G	G	C	C	A	A	G	G	A	A	C	C	C	C	G	G	G	G	G	G	T	T	T	T	C	C	T	T	G	G	G	G	A	A	A	A	G	G	C	C	C	C	G	G	C	C	A	A	C	C	T	T	T	T	G	G	T	T	G	G	T	T	C	C	T	T	G	G	G	G	A	A	A	A	G	G	G	G	G	G	G	G	T	T	T	T	C	C	T	T	T	T	G	G	C	C	G	G	A	A	G	G	G	G	C	C	C	C	A	A	T	T	C	C	C	C	A	A	G	G	G	G	T	T	T	T	C	C	T	T	T	T	G	G	C	C	C	C	G	G	G	G	C	C	C	C	A	A	A	A	A	A	G	G	T	T	G	G	G	G	A	A	A	A	T	T	T	T	A	A	G	G	A	A	C	C	C	C	T	T	A	A	A	A	T	T	T	T	T	T	C	C	T	T	T	T	C	C	C	C	A	A	T	T	A	A	A	A	C	C	C	C	C	C	C	C	A	A	C	C	A	A	A	A	G	G	A	A	C	C	A	A	G	G	T	T	A	A	C	C	C	C	C	C	C	C	G	G	A	A	A	A	T	T	G	G	G	G	A	A	T	T	T	T	G	G	T	T	T	T	T	T	G	G	T	T	T	T	G	G	G	G	C	C	C	C	G	G	C	C	T	T	C	C	T	T	T	T	T	T	T	T	T	T	G	G	A	A	G	G	A	A	C	C	C	C	T	T	T	T	T	T	C	C	G	G	T	T	T	T	C	C	G	G	T	T	T	T	A	A	G	G	C	C	G	G	G	G	A	A	A	A	C	C	C	C	G	G	A	A	A	A	C	C	G	G	T	T	A	A	C	C	A	A	G	G	G	G	T	T	A	A	T	T	A	A	G	G	G	G	G	G	A	A	A	A	A	A	A	A	T	T	T	T	G	G	T	T	G	G	A	A	T	T	A	A	T	T	G	G	A	A	C	C	C	C	G	G	G	G	A	A	C	C	A	A	C	C	G	G	A	A	C	C	T	T	T	T	A	A	C	C	G	G	C	C	C	C	C	C	T	T	T	T	G	G	A	A	A	A	C	C	A	A	A	A	C	C	C	C	G	G	T	T	C	C	A	A	T	T	A	A	T	T	G	G	C	C	T	T	C	C	G	G	T	T	C	C	G	G	T	T	G	G	T	T	C	C	T	T	C	C	G	G	G	G	G	G	T	T	G	G	C	C	C	C	T	T	A	A	C	C	G	G	T	T	G	G	C	C	T	T	T	T	G	G	A	A	C	C	G	G	T	T	G	G	A	A	C	C	G	G	A	A	A	A	C	C	C	C	A	A	A	A	G	G	A	A	C	C	C	C	T	T	A	A	T	T	T	T	A	A	C	C	G	G	A	A	G	G	G	G	A	A	T	T	T	T	G	G	A	A	C	C	A	A	G	G	G	G	G	G	A	A	C	C	C	C	A	A	A	A	A	A	A	A	A	A	A	A	A	A	A	A	C	C	C	C	G	G	T	T	C	C	G	G	G	G	C	C	T	T	T	T	T	T	T	T	C	C	C	C	A	A	G	G	T	T	A	A	A	A	T	T	G	G	C	C	T	T	G	G	A	A	C	C	C	C	G	G	A	A	G	G	G	G	A	A	T	T	T	T	T	T	T	T	A	A	T	T	G	G	C	C	C	C	A	A	A	A	T	T	A	A	G	G	G	G	A	A	G	G	A	A	T	T	C	C	T	T	C	C	A	A	T	T	T	T	A	A	G	G	G	G	G	G	A	A	T	T	T	T	C	C	G	G	C	C	G	G	T	T	C	C	G	G	G	G	T	T	G	G	G	G	A	A	A	A	A	A	C	C	A	A	C	C	C	C	G	G	C	C	A	A	G	G	C	C	C	C	C	C	A	A	A	A	C	C	G	G	C	C	A	A	T	T	A	A	T	T	C	C	A	A	T	T	A	A	A	A	A	A	T	T	A	A	T	T	T	T	C	C	C	C	C	C	C	C	C	C	C	C	T	T	T	T	A	A	T	T	A	A	T	T	A	A	T	T	T	T	A	A	G	G	C	C	G	G	C	C	C	C	C	C	C	C	C	C	A	A	T	T	T	T	T	T	T	T	G	G	A	A	G	G	C	C	G	G	G	G	A	A	G	G	T	T	A	A	A	A	A	A	A	A	G	G	T	T	T	T	T	T	C	C	G	G	T	T	T	T	T	T	G	G	G	G	G	G	T	T	G	G	G	G	G	G	C	C	G	G	C	C	T	T	G	G	G	G	A	A	T	T	G	G	A	A	G	G	T	T	C	C	T	T	C	C	C	C	T	T	A	A	G	G	C	C	A	A	C	C	G	G	G	G	G	G	C	C	A	A	A	A	G	G	T	T	G	G	A	A	C	C	T	T	T	T	G	G	T	T	T	T	G	G	A	A	A	A	C	C	C	C	A	A	G	G	C	C	G	G	C	C	T	T	C	C	A	A	T	T	G	G	T	T	T	T	A	A	C	C	C	C	T	T	C	C	C	C	A	A	A	A	T	T	C	C	A	A	T	T	C	C	T	T	C	C	A	A	A	A	G	G	G	G	A	A	C	C	A	A	T	T	A	A	T	T	A	A	C	C	C	C	A	A	A	A	T	T	G	G	A	A	G	G	G	G	G	G	A	A	G	G	C	C	C	C	G	G	A	A	C	C	A	A	C	C	C	C	A	A	G	G	C	C	T	T	A	A	G	G	A	A	G	G	A	A	T	T	A	A	A	A	T	T	G	G	C	C	A	A	C	C	T	T	T	T	G	G	T	T	C	C	A	A	C	C	T	T	G	G	G	G	A	A	C	C	C	C	A	A	C	C	A	A	C	C	C	C	A	A	A	A	G	G	C	C	A	A	T	T	G	G	T	T	C	C	C	C	A	A	G	G	C	C	G	G	G	G	T	T	A	A	A	A	G	G	G	G	G	G	T	T	G	G	T	T	G	G	T	T	A	A	A	A	A	A	A	A	G	G	A	A	T	T	T	T	A	A	C	C	C	C	C	C	T	T	T	T	G	G	T	T	C	C	T	T	G	G	A	A	G	G	C	C	C	C	C	C	A	A	G	G	G	G	A	A	T	T	G	G	T	T	C	C	C	C	C	C	T	T	C	C	T	T	C	C	T	T	G	G	G	G	G	G	A	A	C	C	A	A	T	T	A	A	A	A	C	C	A	A	C	C	A	A	C	C	G	G	G	G	A	A	A	A	A	A	T	T	A	A	G	G	C	C	T	T	G	G	T	T	C	C	G	G	G	G	T	T	G	G	C	C	T	T	C	C	C	C	C	C	T	T	C	C	G	G	C	C	C	C	A	A	G	G	A	A	G	G	A	A	A	A	G	G	G	G	A	A	A	A	C	C	T	T	T	T	C	C	G	G	G	G	A	A	C	C	A	A	G	G	C	C	T	T	G	G	A	A	G	G	C	C	C	C	T	T	G	G	T	T	G	G	C	C	T	T	A	A	G	G	C	C	A	A	G	G	T	T	A	A	G	G	A	A	G	G	G	G	G	G	T	T	C	C	A	A	A	A	A	A	T	T	A	A	C	C	A	A	A	A	A	A	C	C	C	C	A	A	G	G	G	G	A	A	T	T	T	T	G	G	G	G	C	C	T	T	T	T	A	A	C	C	A	A	C	C	NA	NA	T	T	A	A	T	T	G	G	G	G	C	C	T	T	C	C	A	A	G	G	C	C	C	C	G	G	G	G	G	G	T	T	T	T	A	A	G	G	G	G	A	A	T	T	G	G	C	C	A	A	A	A	C	C	C	C	A	A	A	A	A	A	T	T	C	C	T	T	A	A	C	C	T	T	T	T	G	G	T	T	G	G	T	T	T	T	A	A	C	C	G	G	G	G	G	G	T	T	C	C	A	A	C	C	A	A	A	A	T	T	T	T	G	G	G	G	A	A	G	G	G	G	T	T	A	A	A	A	C	C	A	A	C	C	A	A	G	G	T	T	C	C	C	C	A	A	A	A	C	C	C	C	A	A	T	T	C	C	T	T	A	A	T	T	G	G	C	C	T	T	T	T	T	T	C	C	A	A	A	A	A	A	C	C	C	C	G	G	T	T	A	A	G	G	T	T	C	C	A	A	T	T	T	T	T	T	G	G	T	T	A	A	C	C	A	A	G	G	G	G	A	A	T	T	C	C	G	G	C	C	T	T	T	T	A	A	C	C	A	A	T	T	G	G	T	T	A	A	T	T	T	T	T	T	T	T	A	A	NA	NA	T	T	G	G	A	A	A	A	G	G	A	A	T	T	G	G	G	G	C	C	G	G	A	A	C	C	C	C	C	C	G	G	T	T	T	T	A	A	T	T	T	T	G	G	T	T	C	C	C	C	G	G	C	C	C	C	C	C	A	A	A	A	A	A	T	T	G	G	C	C	A	A	G	G	T	T	G	G	G	G	G	G	G	G	T	T	T	T	C	C	A	A	C	C	T	T	C	C	T	T	A	A	A	A	T	T	A	A	C	C	T	T	T	T	C	C	G	G	G	G	C	C	A	A	T	T	T	T	T	T	G	G	T	T	C	C	A	A	C	C	C	C	A	A	T	T	C	C	T	T	A	A	G	G	C	C	A	A	G	G	A	A	C	C	G	G	A	A	T	T	G	G	A	A	T	T	C	C	T	T	T	T	G	G	G	G	G	G	G	G	T	T	C	C	A	A	G	G	A	A	G	G	T	T	A	A	T	T	G	G	A	A	G	G	C	C	C	C	A	A	T	T	G	G	A	A	G	G	G	G	A	A	T	T	A	A	G	G	T	T	C	C	C	C	T	T	T	T	G	G	C	C	C	C	G	G	G	G	G	G	T	T	C	C	C	C	G	G	G	G	T	T	A	A	A	A	C	C	C	C	C	C	C	C	G	G	A	A	A	A	T	T	A	A	T	T	T	T	C	C	A	A	T	T	A	A	T	T	C	C	T	T	C	C	A	A	A	A	G	G	C	C	A	A	A	A	A	A	G	G	G	G	A	A	T	T	A	A	T	T	G	G	C	C	A	A	G	G	G	G	T	T	A	A	G	G	A	A	A	A	A	A	T	T	G	G	A	A	G	G	G	G	G	G	C	C	C	C	T	T	A	A	T	T	G	G	A	A	C	C	G	G	A	A	C	C	G	G	C	C	G	G	A	A	A	A	C	C	T	T	T	T	A	A	NA	NA	A	A	A	A	G	G	T	T	T	T	T	T	A	A	A	A	A	A	A	A	C	C	C	C	C	C	G	G	C	C	C	C	T	T	T	T	G	G	G	G	C	C	G	G	A	A	G	G	C	C	G	G	T	T	C	C	A	A	G	G	A	A	G	G	C	C	A	A	T	T	T	T	T	T	G	G	A	A	C	C	T	T	A	A	G	G	A	A	G	G	C	C	C	C	A	A	C	C	C	C	G	G	T	T	A	A	C	C	G	G	C	C	G	G	T	T	A	A	T	T	A	A	G	G	G	G	A	A	C	C	A	A	G	G	G	G	C	C	A	A	A	A	C	C	T	T	T	T	C	C	T	T	C	C	T	T	G	G	T	T	G	G	A	A	G	G	G	G	C	C	A	A	T	T	T	T	C	C	G	G	T	T	C	C	T	T	T	T	T	T	T	T	C	C	A	A	G	G	G	G	A	A	A	A	C	C	A	A	G	G	C	C	T	T	G	G	A	A	C	C	G	G	G	G	A	A	A	A	T	T	C	C	G	G	C	C	A	A	C	C	T	T	G	G	A	A	T	T	A	A	C	C	T	T	C	C	G	G	A	A	C	C	T	T	C	C	A	A	T	T	G	G	C	C	A	A	G	G	A	A	T	T	A	A	G	G	C	C	T	T	G	G	G	G	A	A	T	T	G	G	G	G	A	A	C	C	T	T	G	G	C	C	A	A	T	T	G	G	G	G	T	T	C	C	G	G	G	G	C	C	G	G	A	A	G	G	A	A	C	C	C	C	C	C	T	T	T	T	C	C	G	G	A	A	G	G	T	T	T	T	G	G	G	G	G	G	C	C	A	A	A	A	C	C	C	C	T	T	G	G	C	C	G	G	T	T	G	G	G	G	C	C	A	A	A	A	T	T	A	A	T	T	G	G	A	A	C	C	T	T	C	C	T	T	A	A	C	C	G	G	G	G	A	A	C	C	T	T	T	T	T	T	G	G	A	A	T	T	A	A	G	G	C	C	G	G	T	T	A	A	C	C	G	G	C	C	C	C	T	T	C	C	A	A	G	G	G	G	G	G	T	T	A	A	T	T	G	G	T	T	G	G	A	A	A	A	NA	NA	T	T	T	T	G	G	G	G	T	T	C	C	G	G	A	A	G	G	A	A	G	G	A	A	T	T	A	A	A	A	C	C	G	G	T	T	G	G	G	G	A	A	T	T	T	T	G	G	A	A	A	A	C	C	G	G	C	C	C	C	C	C	C	C	A	A	T	T	G	G	C	C	G	G	G	G	C	C	G	G	G	G	A	A	A	A	G	G	G	G	C	C	A	A	G	G	G	G	C	C	G	G	C	C	A	A	C	C	T	T	T	T	T	T	A	A	G	G	G	G	C	C	A	A	C	C	T	T	G	G	C	C	A	A	T	T	A	A	G	G	C	C	G	G	G	G	G	G	A	A	T	T	C	C	G	G	A	A	C	C	A	A	C	C	A	A	A	A	A	A	C	C	C	C	A	A	C	C	T	T	T	T	C	C	C	C	G	G	G	G	T	T	T	T	T	T	C	C	G	G	G	G	A	A	G	G	T	T	T	T	G	G	G	G	T	T	A	A	C	C	A	A	C	C	A	A	G	G	T	T	C	C	T	T	T	T	C	C	C	C	G	G	T	T	T	T	T	T	G	G	T	T	A	A	G	G	T	T	A	A	T	T	A	A	C	C	A	A	T	T	G	G	C	C	T	T	A	A	A	A	A	A	G	G	A	A	C	C	G	G	C	C	G	G	C	C	A	A	C	C	A	A	T	T	C	C	G	G	T	T	A	A	T	T	A	A	A	A	G	G	A	A	G	G	T	T	T	T	G	G	A	A	C	C	G	G	A	A	G	G	G	G	C	C	G	G	G	G	A	A	G	G	A	A	T	T	T	T	A	A	C	C	A	A	T	T	T	T	T	T	G	G	C	C	C	C	C	C	A	A	C	C	C	C	T	T	A	A	C	C	A	A	G	G	A	A	C	C	G	G	A	A	G	G	G	G	C	C	T	T	T	T	C	C	C	C	T	T	A	A	T	T	A	A	G	G	A	A	C	C	T	T	A	A	T	T	A	A	G	G	A	A	C	C	A	A	C	C	G	G	G	G	G	G	G	G	A	A	A	A	A	A	G	G	A	A	A	A	G	G	G	G	A	A	A	A	G	G	A	A	A	A	T	T	NA	NA	C	C	A	A	C	C	G	G	G	G	A	A	C	C	C	C	G	G	C	C	A	A	G	G	G	G	G	G	G	G	G	G	T	T	T	T	G	G	C	C	G	G	C	C	G	G	C	C	A	A	A	A	G	G	G	G	C	C	T	T	T	T	C	C	G	G	G	G	T	T	T	T	G	G	T	T	A	A	G	G	G	G	C	C	A	A	G	G	A	A	G	G	A	A	G	G	C	C	T	T	A	A	A	A	C	C	A	A	T	T	T	T	C	C	T	T	G	G	T	T	A	A	T	T	C	C	T	T	A	A	G	G	G	G	A	A	G	G	C	C	G	G	T	T	A	A	G	G	T	T	A	A	G	G	C	C	G	G	A	A	A	A	T	T	A	A	T	T	T	T	A	A	T	T	T	T	A	A	T	T	G	G	C	C	T	T	G	G	T	T	A	A	A	A	T	T	A	A	T	T	T	T	A	A	G	G	T	T	C	C	A	A	G	G	C	C	T	T	G	G	G	G	T	T	C	C	G	G	C	C	C	C	A	A	T	T	T	T	G	G	A	A	T	T	T	T	T	T	A	A	A	A	T	T	A	A	A	A	A	A	C	C	A	A	G	G	C	C	G	G	T	T	A	A	C	C	G	G	A	A	G	G	G	G	C	C	C	C	G	G	C	C	T	T	T	T	C	C	G	G	C	C	T	T	T	T	T	T	A	A	T	T	T	T	G	G	C	C	T	T	C	C	T	T	A	A	G	G	A	A	G	G	C	C	A	A	T	T	G	G	T	T	C	C	C	C	A	A	G	G	G	G	T	T	A	A	A	A	T	T	G	G	G	G	C	C	C	C	C	C	A	A	T	T	T	T	A	A	C	C	C	C	T	T	A	A	T	T	T	T	T	T	A	A	T	T	C	C	G	G	C	C	A	A	C	C	G	G	C	C	A	A	G	G	G	G	C	C	C	C	G	G	G	G	C	C	T	T	G	G	G	G	G	G	A	A	C	C	T	T	A	A	T	T	C	C	C	C	C	C	T	T	G	G	C	C	G	G	G	G	G	G	A	A	C	C	C	C	T	T	C	C	A	A	G	G	A	A	G	G	T	T	G	G	C	C	A	A	A	A	C	C	A	A	G	G	A	A	A	A	G	G	T	T	G	G	A	A	T	T	T	T	C	C	C	C	G	G	A	A	G	G	A	A	A	A	C	C	T	T	A	A	A	A	G	G	C	C	T	T	C	C	C	C	T	T	T	T	C	C	G	G	G	G	C	C	C	C	A	A	T	T	A	A	A	A	A	A	A	A	A	A	T	T	G	G	C	C	A	A	T	T	G	G	C	C	A	A	A	A	C	C	A	A	G	G	C	C	C	C	G	G	T	T	G	G	G	G	G	G	C	C	C	C	C	C	G	G	C	C	C	C	G	G	C	C	G	G	C	C	G	G	C	C	T	T	T	T	T	T	G	G	T	T	T	T	A	A	G	G	A	A	A	A	A	A	C	C	G	G	G	G	A	A	T	T	G	G	G	G	A	A	G	G	G	G	T	T	T	T	A	A	A	A	G	G	T	T	A	A	T	T	C	C	G	G	T	T	A	A	C	C	T	T	A	A	T	T	G	G	G	G	G	G	T	T	G	G	G	G	A	A	T	T	C	C	T	T	A	A	T	T	T	T	C	C	A	A	T	T	A	A	C	C	T	T	C	C	A	A	C	C	A	A	A	A	T	T	C	C	T	T	G	G	T	T	G	G	C	C	C	C	A	A	G	G	C	C	G	G	G	G	G	G	T	T	G	G	A	A	C	C	G	G	T	T	C	C	C	C	G	G	T	T	A	A	G	G	C	C	A	A	A	A	A	A	T	T	A	A	A	A	A	A	A	A	C	C	A	A	A	A	A	A	C	C	T	T	T	T	G	G	G	G	C	C	C	C	G	G	T	T	C	C	A	A	A	A	C	C	G	G	C	C	T	T	G	G	G	G	A	A	G	G	A	A	C	C	C	C	C	C	C	C	A	A	A	A	T	T	T	T	T	T	A	A	C	C	A	A	G	G	A	A	T	T	C	C	C	C	G	G	A	A	A	A	C	C	A	A	C	C	C	C	A	A	G	G	T	T	G	G	A	A	C	C	G	G	A	A	T	T	C	C	G	G	C	C	C	C	A	A	G	G	G	G	A	A	T	T	G	G	C	C	C	C	T	T	G	G	G	G	T	T	A	A	A	A	G	G	G	G	A	A	A	A	C	C	A	A	G	G	T	T	T	T	A	A	C	C	T	T	T	T	A	A	G	G	G	G	G	G	T	T	A	A	G	G	C	C	C	C	C	C	C	C	A	A	C	C	C	C	A	A	A	A	A	A	G	G	T	T	C	C	T	T	C	C	T	T	T	T	T	T	T	T	A	A	G	G	T	T	G	G	C	C	G	G	C	C	A	A	T	T	C	C	A	A	C	C	T	T	A	A	T	T	G	G	T	T	C	C	T	T	A	A	A	A	C	C	G	G	T	T	C	C	C	C	A	A	A	A	C	C	G	G	A	A	G	G	C	C	A	A	C	C	A	A	G	G	T	T	C	C	C	C	A	A	G	G	A	A	T	T	C	C	T	T	G	G	G	G	T	T	G	G	G	G	C	C	T	T	C	C	C	C	C	C	G	G	C	C	T	T	G	G	T	T	A	A	G	G	G	G	C	C	T	T	T	T	G	G	C	C	A	A	A	A	T	T	G	G	A	A	A	A	C	C	A	A	A	A	A	A	G	G	G	G	A	A	T	T	G	G	A	A	C	C	C	C	G	G	A	A	C	C	A	A	C	C	T	T	A	A	G	G	G	G	A	A	C	C	C	C	T	T	T	T	G	G	A	A	C	C	T	T	G	G	G	G	T	T	C	C	A	A	A	A	G	G	G	G	C	C	C	C	C	C	G	G	C	C	G	G	T	T	A	A	A	A	G	G	A	A	A	A	T	T	C	C	G	G	A	A	G	G	G	G	A	A	T	T	G	G	T	T	C	C	G	G	G	G	T	T	T	T	C	C	A	A	G	G	A	A	T	T	C	C	C	C	G	G	C	C	A	A	G	G	T	T	T	T	C	C	A	A	T	T	C	C	A	A	T	T	G	G	T	T	C	C	A	A	T	T	A	A	C	C	A	A	A	A	G	G	G	G	C	C	C	C	C	C	G	G	G	G	G	G	C	C	G	G	A	A	A	A	T	T	A	A	A	A	C	C	A	A	G	G	G	G	A	A	C	C	A	A	T	T	T	T	T	T	A	A	T	T	T	T	A	A	A	A	A	A	G	G	T	T	G	G	G	G	A	A	A	A	C	C	G	G	C	C	G	G	G	G	T	T	C	C	T	T	G	G	A	A	C	C	G	G	A	A	G	G	A	A	A	A	A	A	A	A	T	T	A	A	G	G	C	C	C	C	G	G	A	A	T	T	T	T	G	G	C	C	G	G	G	G	A	A	C	C	A	A	G	G	T	T	T	T	C	C	A	A	T	T	G	G	C	C	T	T	A	A	C	C	T	T	A	A	G	G	C	C	G	G	G	G	C	C	C	C	A	A	T	T	A	A	G	G	T	T	A	A	T	T	A	A	A	A	A	A	G	G	C	C	G	G	T	T	G	G	T	T	T	T	C	C	T	T	T	T	C	C	C	C	T	T	G	G	T	T	G	G	C	C	C	C	A	A	C	C	G	G	A	A	G	G	G	G	A	A	T	T	T	T	T	T	G	G	C	C	T	T	C	C	A	A	A	A	C	C	T	T	C	C	A	A	A	A	G	G	A	A	C	C	G	G	A	A	A	A	T	T	T	T	T	T	G	G	C	C	A	A	A	A	G	G	C	C	A	A	T	T	T	T	G	G	C	C	A	A	A	A	T	T	C	C	C	C	T	T	A	A	A	A	T	T	C	C	T	T	A	A	T	T	C	C	C	C	T	T	A	A	G	G	A	A	C	C	T	T	G	G	T	T	G	G	A	A	C	C	T	T	A	A	T	T	G	G	A	A	C	C	G	G	C	C	C	C	A	A	C	C	G	G	C	C	A	A	T	T	C	C	G	G	C	C	G	G	C	C	A	A	G	G	T	T	C	C	G	G	T	T	G	G	C	C	G	G	C	C	G	G	A	A	G	G	T	T	G	G	C	C	A	A	A	A	A	A	A	A	A	A	A	A	A	A	A	A	T	T	G	G	A	A	C	C	A	A	C	C	C	C	G	G	G	G	G	G	A	A	G	G	A	A	T	T	G	G	C	C	G	G	A	A	G	G	A	A	A	A	T	T	A	A	A	A	T	T	A	A	A	A	G	G	T	T	T	T	A	A	T	T	T	T	A	A	A	A	G	G	G	G	G	G	G	G	G	G	A	A	G	G	A	A	T	T	C	C	T	T	NA	NA	A	A	C	C	T	T	A	A	A	A	A	A	T	T	C	C	G	G	G	G	G	G	C	C	C	C	C	C	A	A	T	T	G	G	G	G	A	A	C	C	G	G	A	A	G	G	C	C	C	C	A	A	A	A	G	G	C	C	T	T	A	A	G	G	G	G	T	T	T	T	G	G	C	C	T	T	G	G	T	T	C	C	C	C	C	C	T	T	G	G	T	T	G	G	A	A	T	T	C	C	C	C	C	C	A	A	C	C	T	T	T	T	G	G	A	A	C	C	C	C	G	G	A	A	T	T	A	A	C	C	A	A	T	T	A	A	A	A	T	T	T	T	T	T	C	C	C	C	C	C	G	G	C	C	C	C	T	T	G	G	T	T	A	A	C	C	C	C	A	A	C	C	C	C	T	T	C	C	T	T	C	C	C	C	G	G	G	G	G	G	G	G	A	A	C	C	A	A	C	C	G	G	T	T	A	A	G	G	C	C	T	T	C	C	C	C	C	C	T	T	T	T	T	T	T	T	G	G	T	T	C	C	A	A	G	G	G	G	C	C	T	T	A	A	G	G	C	C	G	G	C	C	T	T	A	A	G	G	C	C	G	G	T	T	C	C	G	G	C	C	G	G	A	A	C	C	T	T	C	C	G	G	C	C	G	G	C	C	A	A	C	C	A	A	T	T	T	T	A	A	C	C	A	A	A	A	G	G	T	T	G	G	T	T	T	T	C	C	T	T	C	C	A	A	T	G	G	G	A	A	G	G	G	G	A	A	A	A	T	T	G	G	A	A	A	A	G	G	C	C	G	G	A	A	A	A	T	T	G	G	G	G	T	T	G	G	G	G	A	A	C	C	C	C	A	A	C	C	T	T	C	C	C	C	T	T	G	G	T	T	G	G	C	C	G	G	A	A	A	A	T	T	G	G	C	C	T	T	T	T	A	A	T	T	C	C	G	G	A	A	A	A	G	G	G	G	A	A	T	T	T	T	G	G	A	A	G	G	T	T	G	G	A	A	T	T	C	C	C	C	C	C	C	C	G	G	A	A	A	A	G	G	G	G	A	A	T	T	T	T	G	G	G	G	A	A	A	A	G	G	A	A	A	A	T	T	A	A	T	T	C	C	C	C	G	G	T	T	G	G	C	C	C	C	G	G	A	A	T	T	G	G	T	T	C	C	G	G	T	T	T	T	A	A	C	C	A	A	G	G	C	C	C	C	T	T	A	A	T	T	C	C	T	T	T	T	T	T	G	G	T	T	A	A	G	G	T	T	G	G	T	T	G	G	T	T	T	T	G	G	G	G	C	C	A	A	T	T	A	A	A	A	G	G	C	C	C	C	A	A	G	G	T	T	G	G	G	G	A	A	C	C	A	A	G	G	A	A	C	C	A	A	C	C	A	A	G	G	T	T	A	A	A	A	C	C	T	T	A	A	A	A	G	G	C	C	T	T	C	C	T	T	T	T	T	T	T	T	G	G	T	T	C	C	A	A	T	T	G	G	G	G	C	C	T	T	T	T	G	G	G	G	G	G	C	C	G	G	T	T	C	C	A	A	T	T	T	T	G	G	G	G	C	C	T	T	A	A	T	T	C	C	T	T	T	T	G	G	T	T	G	G	A	A	C	C	T	T	C	C	C	C	A	A	T	T	A	A	A	A	T	T	A	A	C	C	A	A	T	T	G	G	C	C	T	T	G	G	G	G	A	A	G	G	A	A	A	A	T	T	C	C	A	A	C	C	G	G	T	T	G	G	C	C	C	C	C	C	C	C	G	G	G	G	T	T	A	A	C	C	C	C	T	T	C	C	C	C	A	A	G	G	A	A	G	G	C	C	G	G	T	T	A	A	T	T	A	A	A	A	T	T	G	G	T	T	G	G	G	G	C	C	C	C	T	T	C	C	C	C	A	A	T	T	T	T	C	C	G	G	G	G	C	C	A	A	C	C	G	G	C	C	C	C	C	C	G	G	T	T	A	A	C	C	G	G	G	G	G	G	C	C	G	G	T	T	C	C	T	T	C	C	G	G	T	T	G	G	G	G	G	G	C	C	G	G	C	C	T	T	A	A	G	G	C	C	C	C	C	C	C	C	A	A	T	T	G	G	C	C	G	G	A	A	C	C	C	C	C	C	A	A	A	A	G	G	T	T	G	G	A	A	A	A	A	A	C	C	T	T	A	A	A	A	G	G	A	A	G	G	G	G	T	T	A	A	T	T	T	T	C	C	C	C	A	A	A	A	C	C	G	G	G	G	T	T	A	A	A	A	G	G	C	C	A	A	T	T	A	A	C	C	G	G	T	T	T	T	C	C	A	A	G	G	T	T	G	G	A	A	T	T	G	G	A	A	G	G	A	A	T	T	C	C	A	A	A	A	A	A	C	C	C	C	A	A	G	G	C	C	G	G	G	G	A	A	G	G	T	T	C	C	A	A	A	A	A	A	G	G	A	A	G	G	C	C	G	G	G	G	G	G	G	G	T	T	A	A	G	G	A	A	T	T	C	C	G	G	A	A	A	A	A	A	A	A	G	G	T	T	T	T	T	T	A	A	A	A	T	T	A	A	T	T	T	T	C	C	C	C	T	T	A	A	C	C	A	A	G	G	T	T	T	T	C	C	A	A	A	A	T	T	C	C	A	A	T	T	T	T	G	G	C	C	A	A	G	G	T	T	G	G	T	T	T	T	C	C	G	G	C	C	T	T	A	A	C	C	T	T	T	T	C	C	A	A	G	G	G	G	A	A	A	A	T	T	G	G	T	T	A	A	T	T	C	C	G	G	T	T	T	T	T	T	G	G	G	G	A	A	A	A	C	C	T	T	T	T	C	C	A	A	A	A	A	A	G	G	A	A	A	A	T	T	G	G	A	A	A	A	C	C	A	A	A	A	C	C	T	T	T	T	T	T	G	G	T	T	T	T	G	G	C	C	A	A	T	T	G	G	C	C	A	A	C	C	G	G	A	A	T	T	C	C	T	T	G	G	C	C	C	C	T	T	A	A	A	A	C	C	C	C	C	C	T	T	C	C	G	G	G	G	T	T	A	A	C	C	G	G	G	G	C	C	A	A	T	T	A	A	C	C	G	G	G	G	T	T	C	C	T	T	G	G	C	C	G	G	A	A	T	T	A	A	A	A	C	C	C	C	C	C	A	A	A	A	T	T	C	C	C	C	G	G	A	A	A	A	T	T	C	C	A	A	C	C	A	A	T	T	C	C	G	G	A	A	C	C	A	A	C	C	C	C	A	A	A	A	A	A	A	A	T	T	C	C	G	G	T	T	C	C	T	T	G	G	C	C	T	T	T	T	C	C	A	A	G	G	G	G	G	G	C	C	C	C	T	T	G	G	G	G	G	G	C	C	A	A	C	C	T	T	C	C	A	A	T	T	T	T	T	T	T	T	C	C	A	A	T	T	C	C	T	T	C	C	A	A	A	A	C	C	C	C	T	T	T	T	A	A	C	C	C	C	T	T	A	A	T	T	A	A	T	T	C	C	A	A	T	T	G	G	T	T	C	C	C	C	T	T	G	G	A	A	C	C	T	T	A	A	A	A	C	C	G	G	C	C	A	A	G	G	A	A	T	T	C	C	A	A	C	C	C	C	C	C	C	C	C	C	G	G	G	G	T	T	G	G	G	G	A	A	G	G	C	C	A	A	G	G	G	G	C	C	C	C	G	G	T	T	A	A	C	C	G	G	G	G	A	A	A	A	G	G	G	G	G	G	A	A	G	G	T	T	A	A	A	A	A	A	C	C	A	A	T	T	C	C	A	A	A	A	C	C	C	C	T	T	G	G	A	A	C	C	G	G	T	T	C	C	C	C	A	A	A	A	C	C	G	G	C	C	C	C	G	G	T	T	C	C	A	A	C	C	T	T	T	T	T	T	A	A	C	C	G	G	C	C	G	G	T	T	G	G	C	C	G	G	A	A	T	T	C	C	C	C	C	C	T	T	A	A	A	A	C	C	G	G	T	T	A	A	A	A	T	T	T	T	C	C	A	A	A	A	A	A	A	A	G	G	C	C	G	G	T	T	G	G	C	C	C	C	G	G	A	A	A	A	C	C	T	T	A	A	G	G	G	G	C	C	A	A	C	C	C	C	T	T	C	C	T	T	G	G	C	C	G	G	G	G	T	T	C	C	A	A	C	C	T	T	T	T	C	C	C	C	G	G	G	G	C	C	G	G	A	A	C	C	T	T	C	C	T	T	C	C	C	C	A	A	A	A	C	C	A	A	G	G	A	A	A	A	A	A	C	C	T	T	C	C	A	A	C	C	G	G	C	C	G	G	G	G	A	A	G	G	T	T	C	C	A	A	C	C	T	T	T	T	T	T	C	C	G	G	G	G	G	G	G	G	G	G	C	C	A	A	C	C	C	C	G	G	T	T	T	T	A	A	A	A	C	C	T	T	T	T	C	C	C	C	A	A	C	C	C	C	A	A	C	C	G	G	T	T	G	G	G	G	C	C	G	G	T	T	T	T	A	A	T	T	A	A	G	G	C	C	T	T	T	T	G	G	T	T	C	C	C	C	C	C	A	A	G	G	A	A	A	A	A	A	C	C	C	C	G	G	C	C	G	G	C	C	A	A	A	A	G	G	A	A	T	T	A	A	G	G	A	A	G	G	G	G	G	G	C	C	A	A	C	C	G	G	A	A	G	G	G	G	G	G	T	T	G	G	T	T	G	G	A	A	T	T	C	C	A	A	C	C	T	T	G	G	T	T	C	C	T	T	T	T	C	C	T	T	A	A	T	T	A	A	A	A	T	T	C	C	G	G	G	G	T	T	C	C	C	C	A	A	T	T	G	G	T	T	G	G	T	T	T	T	A	A	G	G	T	T	T	T	C	C	T	T	A	A	T	T	T	T	G	G	T	T	C	C	C	C	C	C	A	A	T	T	G	G	A	A	T	T	G	G	T	T	T	T	T	T	T	T	C	C	G	G	T	T	A	A	C	C	G	G	T	T	G	G	G	G	G	G	C	C	A	A	C	C	G	G	G	G	G	G	T	T	A	A	T	T	G	G	T	T	G	G	A	A	A	A	G	G	G	G	G	G	A	A	G	G	T	T	T	T	G	G	A	A	C	C	C	C	A	A	G	G	C	C	T	T	C	C	C	C	T	T	T	T	T	T	T	T	T	T	T	T	A	A	G	G	C	C	T	T	T	T	G	G	A	A	G	G	A	A	C	C	T	T	T	T	A	A	A	A	C	C	C	C	G	G	A	A	C	C	T	T	A	A	G	G	T	T	C	C	C	C	A	A	T	T	C	C	C	C	A	A	A	A	A	A	C	C	C	C	A	A	A	A	C	C	G	G	G	G	C	C	C	C	G	G	C	C	G	G	C	C	T	T	T	T	G	G	C	C	C	C	A	A	T	T	G	G	A	A	T	T	A	A	A	A	G	G	A	A	A	A	C	C	G	G	G	G	T	T	A	A	A	A	C	C	G	G	G	G	G	G	A	A	A	A	G	G	G	G	C	C	G	G	C	C	T	T	G	G	C	C	C	C	C	C	A	A	C	C	C	C	T	T	G	G	T	T	T	T	A	A	G	G	A	A	A	A	A	A	C	C	T	T	C	C	T	T	G	G	C	C	T	T	T	T	A	A	G	G	C	C	T	T	G	G	T	T	G	G	C	C	C	C	A	A	T	T	A	A	C	C	G	G	G	G	G	G	T	T	G	G	G	G	T	T	C	C	T	T	A	A	G	G	G	G	T	T	A	A	A	A	A	A	T	T	C	C	G	G	T	T	C	C	G	G	C	C	G	G	A	A	G	G	A	A	G	G	G	G	G	G	G	G	T	T	G	G	A	A	T	T	A	A	C	C	T	T	C	C	G	G	C	C	A	A	A	A	C	C	T	T	G	G	T	T	A	A	A	A	A	A	A	A	G	G	T	T	T	T	G	G	T	T	T	T	T	T	C	C	A	A	T	T	G	G	C	C	C	C	G	G	T	T	T	T	T	T	A	A	G	G	T	T	G	G	G	G	C	C	C	C	T	T	T	T	C	C	C	C	A	A	A	A	T	T	G	G	T	T	A	A	T	T	T	T	A	A	T	T	T	T	A	A	T	T	A	A	A	A	G	G	A	A	A	A	T	T	G	G	G	G	G	G	T	T	G	G	C	C	A	A	T	T	C	C	T	T	A	A	T	T	A	A	C	C	T	T	G	G	T	T	T	T	T	T	A	A	T	T	C	C	G	G	C	C	C	C	G	G	A	A	G	G	G	G	A	A	T	T	C	C	T	T	G	G	C	C	T	T	G	G	A	A	G	G	C	C	T	T	G	G	G	G	G	G	G	G	C	C	A	A	A	A	T	T	C	C	A	A	A	A	C	C	T	T	G	G	C	C	A	A	C	C	G	G	A	A	C	C	A	A	G	G	T	T	C	C	T	T	G	G	A	A	T	T	T	T	T	T	C	C	G	G	C	C	A	A	T	T	C	C	G	G	T	T	T	T	T	T	T	T	G	G	T	T	A	A	C	C	G	G	T	T	A	A	T	T	A	A	C	C	T	T	G	G	T	T	T	T	C	C	G	G	A	A	C	C	C	C	T	T	A	A	C	C	C	C	A	A	C	C	T	T	C	C	C	C	A	A	C	C	T	T	T	T	T	T	T	T	T	T	A	A	C	C	C	C	T	T	A	A	T	T	A	A	C	C	T	T	G	G	G	G	T	T	T	T	C	C	A	A	C	C	G	G	A	A	A	A	C	C	C	C	G	G	T	T	G	G	G	G	A	A	G	G	A	A	C	C	C	C	A	A	G	G	T	T	T	T	A	A	A	A	A	A	G	G	G	G	A	A	C	C	G	G	T	T	G	G	G	G	C	C	A	A	T	T	C	C	C	C	C	C	A	A	T	T	T	T	T	T	T	T	T	T	A	A	C	C	G	G	A	A	T	T	C	C	G	G	A	A	A	A	T	T	G	G	T	T	T	T	G	G	C	C	C	C	C	C	A	A	T	T	T	T	C	C	G	G	C	C	G	G	A	A	C	C	C	C	C	C	C	C	G	G	T	T	T	T	G	G	C	C	G	G	A	A	A	A	G	G	G	G	T	T	G	G	C	C	C	C	C	C	G	G	C	C	T	T	C	C	C	C	C	C	T	T	G	G	G	G	A	A	C	C	C	C	G	G	T	T	C	C	G	G	C	C	T	T	T	T	C	C	A	A	C	C	G	G	G	G	C	C	A	A	C	C	G	G	C	C	A	A	C	C	T	T	G	G	C	C	C	C	T	T	C	C	G	G	A	A	G	G	C	C	T	T	G	G	A	A	G	G	G	G	T	T	A	A	G	G	T	T	G	G	T	T	A	A	C	C	A	A	A	A	G	G	T	T	C	C	G	G	A	A	T	T	T	T	A	A	C	C	G	G	C	C	A	A	G	G	C	C	A	A	G	G	C	C	T	T	A	A	C	C	G	G	C	C	G	G	C	C	C	C	A	A	T	T	A	A	C	C	A	A	G	G	T	T	C	C	T	T	T	T	A	A	T	T	C	C	T	T	G	G	G	G	T	T	A	A	G	G	A	A	G	G	A	A	C	C	A	A	C	C	A	A	C	C	G	G	C	C	A	A	T	T	A	A	G	G	T	T	A	A	T	T	T	T	G	G	C	C	C	C	A	A	G	G	C	C	C	C	T	T	C	C	A	A	T	T	C	C	T	T	T	T	A	A	G	G	G	G	G	G	T	T	A	A	C	C	A	A	A	A	T	T	G	G	A	A	T	T	T	T	T	T	G	G	G	G	C	C	G	G	C	C	G	G	A	A	T	T	C	C	T	T	A	A	A	A	C	C	NA	NA	C	C	A	A	A	A	A	A	T	T	A	A	A	A	G	G	C	C	A	A	G	G	A	A	G	G	A	A	C	C	G	G	T	T	A	A	T	T	G	G	G	G	A	A	T	T	G	G	T	T	A	A	G	G	A	A	C	C	T	T	C	C	C	C	G	G	A	A	C	C	C	C	C	C	A	A	G	G	C	C	C	C	C	C	A	A	C	C	C	C	A	A	T	T	C	C	G	G	G	G	G	G	G	G	A	A	A	A	A	A	C	C	C	C	G	G	G	G	T	T	G	G	C	C	A	A	G	G	A	A	A	A	T	T	T	T	C	C	C	C	G	G	G	G	G	G	G	G	G	G	C	C	A	A	G	G	C	C	T	T	C	C	A	A	G	G	G	G	A	A	T	T	G	G	C	C	C	C	C	C	T	T	C	C	T	T	G	G	C	C	C	C	A	A	A	A	T	T	G	G	C	C	T	T	G	G	A	A	A	A	G	G	A	A	C	C	T	T	T	T	A	A	C	C	G	G	G	G	C	C	C	C	T	T	A	A	G	G	C	C	G	G	A	A	A	A	A	A	T	T	G	G	T	T	C	C	T	T	G	G	C	C	G	G	T	T	C	C	T	T	C	C	T	T	G	G	T	T	A	A	C	C	A	A	G	G	C	C	T	T	G	G	G	G	C	C	C	C	G	G	A	A	G	G	T	T	T	T	G	G	C	C	A	A	C	C	C	C	G	G	G	G	A	A	C	C	G	G	T	T	T	T	A	A	A	A	G	G	C	C	T	T	T	T	C	C	C	C	A	A	C	C	C	C	C	C	T	T	A	A	A	A	A	A	G	G	T	T	A	A	G	G	C	C	A	A	G	G	A	A	C	C	G	G	A	A	G	G	C	C	G	G	C	C	A	A	C	C	T	T	T	T	C	C	T	T	A	A	C	C	G	G	G	G	A	A	A	A	G	G	A	A	A	A	C	C	G	G	A	A	A	A	C	C	A	A	T	T	C	C	C	C	G	G	C	C	G	G	T	T	A	A	G	G	C	C	G	G	C	C	G	G	G	G	T	T	G	G	C	C	G	G	A	A	G	G	C	C	C	C	G	G	C	C	G	G	A	A	C	C	G	G	A	A	G	G	C	C	G	G	A	A	C	C	A	A	C	C	T	T	A	A	G	G	C	C	A	A	G	G	A	A	C	C	G	G	T	T	T	T	G	G	A	A	C	C	G	G	C	C	T	T	G	G	A	A	C	C	G	G	T	T	G	G	T	T	C	C	G	G	T	T	A	A	T	T	C	C	T	T	G	G	G	G	A	A	T	T	G	G	A	A	T	T	G	G	G	G	C	C	A	A	T	T	T	T	A	A	G	G	G	G	T	T	A	A	A	A	G	G	G	G	T	T	A	A	G	G	C	C	C	C	G	G	G	G	C	C	A	A	A	A	C	C	T	T	A	A	T	T	A	A	C	C	C	C	T	T	C	C	C	C	A	A	T	T	G	G	G	G	A	A	T	T	C	C	G	G	G	G	A	A	T	T	A	A	C	C	T	T	G	G	C	C	C	C	T	T	T	T	T	T	T	T	T	T	G	G	T	T	C	C	C	C	A	A	G	G	G	G	A	A	C	C	T	T	C	C	T	T	C	C	T	T	C	C	A	A	T	T	G	G	T	T	C	C	A	A	A	A	C	C	G	G	T	T	A	A	G	G	C	C	T	T	G	G	T	T	T	T	T	T	C	C	A	A	G	G	C	C	G	G	G	G	T	T	G	G	G	G	G	G	A	A	A	A	C	C	G	G	A	A	T	T	T	T	A	A	G	G	C	C	A	A	T	T	T	T	C	C	C	C	G	G	C	C	C	C	C	C	A	A	T	T	C	C	A	A	G	G	C	C	A	A	G	G	A	A	T	T	A	A	C	C	T	T	A	A	T	T	T	T	C	C	T	T	C	C	A	A	G	G	A	A	C	C	T	T	G	G	T	T	G	G	A	A	G	G	G	G	C	C	C	C	G	G	T	T	A	A	A	A	G	G	T	T	T	T	C	C	G	G	T	T	G	G	T	T	C	C	A	A	C	C	T	T	T	T	T	T	C	C	C	C	G	G	A	A	C	C	T	T	G	G	C	C	A	A	A	A	A	A	G	G	C	C	T	T	T	T	T	T	A	A	T	T	C	C	A	A	A	A	T	T	T	T	C	C	A	A	A	A	C	C	T	T	A	A	T	T	T	T	G	G	A	A	G	G	G	G	G	G	G	G	T	T	A	A	T	T	T	T	G	G	G	G	G	G	A	A	A	A	C	C	G	G	G	G	T	T	C	C	T	T	A	A	A	A	G	G	A	A	T	T	G	G	T	T	A	A	A	A	G	G	A	A	T	T	C	C	G	G	C	C	G	G	A	A	A	A	C	C	C	C	G	G	C	C	T	T	C	C	A	A	C	C	T	T	G	G	C	C	C	C	G	G	A	A	C	C	G	G	C	C	A	A	A	A	C	C	C	C	A	A	C	C	G	G	T	T	T	T	C	C	T	T	A	A	A	A	A	A	C	C	A	A	C	C	A	A	T	T	A	A	G	G	A	A	C	C	A	A	C	C	A	A	G	G	A	A	C	C	G	G	C	C	A	A	G	G	G	G	A	A	A	A	T	T	G	G	G	G	G	G	T	T	G	G	A	A	C	C	A	A	A	A	A	A	A	A	C	C	G	G	A	A	A	A	A	A	G	G	C	C	G	G	T	T	A	A	G	G	A	A	G	G	T	T	C	C	T	T	G	G	A	A	C	C	C	C	T	T	A	A	A	A	A	A	A	A	T	T	G	G	G	G	G	G	G	G	A	A	T	T	A	A	A	A	C	C	G	G	G	G	T	T	T	T	T	T	C	C	T	T	A	A	G	G	T	T	G	G	A	A	G	G	C	C	G	G	A	A	G	G	A	A	C	C	A	A	A	A	A	A	G	G	G	G	G	G	A	A	G	G	G	G	G	G	G	G	C	C	T	T	C	C	T	T	A	A	T	T	C	C	A	A	G	G	G	G	C	C	C	C	A	A	T	T	T	T	C	C	A	A	C	C	A	A	C	C	A	A	A	A	T	T	T	T	G	G	A	A	A	A	A	A	G	G	T	T	A	A	T	T	T	T	A	A	A	A	C	C	A	A	C	C	C	C	G	G	G	G	A	A	A	A	T	T	G	G	T	T	C	C	A	A	T	T	G	G	G	G	A	A	C	C	G	G	T	T	C	C	G	G	G	G	C	C	C	C	A	A	T	T	G	G	T	T	A	A	A	A	C	C	C	C	C	C	A	A	C	C	A	A	G	G	G	G	A	A	G	G	G	G	G	G	T	T	G	G	A	A	C	C	G	G	G	G	T	T	C	C	G	G	G	G	T	T	G	G	C	C	A	A	C	C	T	T	T	T	A	A	T	T	T	T	C	C	T	T	A	A	T	T	G	G	T	T	G	G	A	A	G	G	G	G	G	G	A	A	C	C	G	G	C	C	A	A	G	G	C	C	A	A	C	C	T	T	A	A	T	T	G	G	G	G	A	A	T	T	G	G	T	T	C	C	T	T	T	T	G	G	T	T	T	T	G	G	A	A	G	G	G	G	G	G	G	G	T	T	G	G	C	C	T	T	A	A	G	G	T	T	C	C	A	A	G	G	C	C	G	G	G	G	C	C	C	C	G	G	G	G	G	G	T	T	T	T	T	T	A	A	C	C	G	G	T	T	A	A	C	C	A	A	G	G	A	A	A	A	C	C	T	T	C	C	A	A	T	T	G	G	T	T	A	A	G	G	T	T	G	G	G	G	G	G	T	T	G	G	A	A	T	T	G	G	A	A	A	A	C	C	C	C	C	C	A	A	C	C	T	T	A	A	C	C	G	G	T	T	T	T	A	A	C	C	C	C	T	T	A	A	G	G	C	C	A	A	G	G	C	C	G	G	T	T	A	A	A	A	G	G	G	G	G	G	A	A	G	G	G	G	A	A	A	A	G	G	A	A	G	G	A	A	C	C	C	C	A	A	C	C	C	C	T	T	G	G	G	G	G	G	A	A	A	A	C	C	A	A	C	C	C	C	A	A	G	G	G	G	A	A	G	G	T	T	A	A	T	T	G	G	A	A	A	A	T	T	G	G	T	T	G	G	G	G	G	G	T	T	A	A	T	T	C	C	G	G	C	C	C	C	C	C	G	G	A	A	A	A	T	T	G	G	T	T	A	A	A	A	T	T	A	A	T	T	T	T	A	A	A	A	G	G	C	C	T	T	A	A	T	T	A	A	G	G	T	T	C	C	A	A	T	T	T	T	C	C	C	C	A	A	A	A	T	T	G	G	A	A	A	A	A	A	A	A	C	C	T	T	T	T	A	A	A	A	G	G	T	T	G	G	A	A	T	T	T	T	A	A	A	A	A	A	T	T	G	G	A	A	T	T	G	G	C	C	G	G	G	G	G	G	G	G	G	G	C	C	C	C	C	C	G	G	T	T	G	G	C	C	C	C	G	G	G	G	G	G	T	T	C	C	G	G	C	C	G	G	A	A	T	T	A	A	C	C	G	G	C	C	C	C	C	C	T	T	T	T	C	C	C	C	G	G	G	G	A	A	T	T	C	C	C	C	A	A	C	C	A	A	C	C	G	G	A	A	T	T	A	A	A	A	T	T	G	G	G	G	A	A	C	C	G	G	G	G	G	G	T	T	A	A	T	T	C	C	G	G	T	T	G	G	A	A	C	C	A	A	G	G	G	G	T	T	T	T	A	A	A	A	T	T	G	G	C	C	T	T	A	A	C	C	G	G	G	G	T	T	G	G	G	G	A	A	C	C	T	T	C	C	T	T	A	A	A	A	C	C	G	G	T	T	A	A	G	G	C	C	C	C	A	A	C	C	G	G	G	G	G	G	T	T	C	C	T	T	A	A	G	G	A	A	A	A	G	G	T	T	C	C	T	T	A	A	G	G	C	C	A	A	T	T	C	C	A	A	T	T	A	A	A	A	T	T	G	G	A	A	G	G	C	C	C	C	A	A	C	C	G	G	G	G	T	T	G	G	T	T	T	T	C	C	A	A	A	A	A	A	T	T	A	A	C	C	C	C	T	T	G	G	C	C	G	G	C	C	A	A	A	A	C	C	C	C	T	T	A	A	G	G	T	T	T	T	C	C	A	A	T	T	G	G	T	T	A	A	C	C	C	C	T	T	T	T	A	A	T	T	T	T	G	G	G	G	G	G	T	T	C	C	A	A	A	A	T	T	A	A	T	T	T	T	T	T	G	G	T	T	T	T	T	T	G	G	T	T	G	G	A	A	C	C	C	C	A	A	G	G	G	G	G	G	C	C	A	A	A	A	T	T	C	C	C	C	C	C	C	C	A	A	A	A	T	T	T	T	G	G	G	G	G	G	A	A	A	A	T	T	C	C	C	C	A	A	A	A	T	T	T	T	A	A	G	G	A	A	G	G	G	G	C	C	T	T	G	G	T	T	C	C	A	A	A	A	G	G	T	T	C	C	G	G	C	C	T	T	G	G	A	A	T	T	C	C	A	A	T	T	G	G	G	G	A	A	C	C	G	G	A	A	G	G	G	G	T	T	A	A	C	C	C	C	T	T	C	C	G	G	T	T	C	C	C	C	T	T	G	G	A	A	G	G	G	G	G	G	A	A	G	G	T	T	G	G	A	A	C	C	G	G	T	T	G	G	G	G	A	A	G	G	A	A	T	T	A	A	A	A	A	A	A	A	G	G	G	G	G	G	C	C	A	A	A	A	G	G	T	T	T	T	G	G	C	C	G	G	C	C	C	C	T	T	T	T	T	T	G	G	T	T	G	G	T	T	C	C	T	T	T	T	C	C	C	C	C	C	G	G	G	G	G	G	G	G	G	G	A	A	C	C	T	T	A	A	G	G	G	G	G	G	C	C	A	A	T	T	A	A	T	T	T	T	T	T	C	C	A	A	T	T	C	C	A	A	A	A	C	C	T	T	C	C	A	A	A	A	G	G	C	C	A	A	G	G	G	G	A	A	G	G	T	T	C	C	C	C	C	C	T	T	G	G	G	G	C	C	A	A	G	G	G	G	T	T	T	T	T	T	T	T	A	A	C	C	A	A	G	G	G	G	C	C	C	C	G	G	T	T	A	A	A	A	G	G	A	A	G	G	T	T	G	G	G	G	C	C	T	T	T	T	C	C	A	A	G	G	T	T	C	C	G	G	A	A	T	T	C	C	A	A	G	G	C	C	T	T	T	T	A	A	C	C	G	G	A	A	C	C	G	G	C	C	C	C	A	A	G	G	T	T	T	T	T	T	T	T	C	C	G	G	C	C	G	G	T	T	T	T	G	G	G	G	G	G	G	G	C	C	A	A	G	G	T	T	C	C	G	G	T	T	G	G	T	T	C	C	C	C	T	T	T	T	G	G	C	C	G	G	G	G	T	T	T	T	G	G	C	C	T	T	G	G	T	T	G	G	A	A	G	G	G	G	A	A	G	G	T	T	T	T	A	A	G	G	G	G	A	A	A	A	T	T	A	A	G	G	C	C	T	T	A	A	C	C	A	A	G	G	A	A	C	C	C	C	A	A	T	T	A	A	C	C	T	T	T	T	G	G	A	A	G	G	T	T	A	A	A	A	T	T	A	A	A	A	C	C	G	G	A	A	T	T	T	T	G	G	T	T	T	T	T	T	G	G	G	G	A	A	C	C	C	C	G	G	G	G	A	A	A	A	T	T	C	C	T	T	T	T	A	A	C	C	G	G	C	C	C	C	G	G	T	T	T	T	G	G	T	T	A	A	C	C	T	T	A	A	T	T	C	C	A	A	A	A	C	C	G	G	C	C	A	A	A	A	G	G	A	A	T	T	T	T	G	G	C	C	C	C	G	G	T	T	A	A	C	C	G	G	T	T	C	C	A	A	C	C	G	G	T	T	C	C	C	C	G	G	C	C	A	A	T	T	C	C	G	G	T	T	C	C	T	T	C	C	T	T	T	T	T	T	C	C	C	C	T	T	G	G	T	T	A	A	A	A	T	T	G	G	A	A	G	G	T	T	G	G	A	A	G	G	A	A	A	A	A	A	A	A	A	A	G	G	G	G	C	C	G	G	C	C	G	G	A	A	G	G	G	G	G	G	A	A	A	A	C	C	G	G	T	T	C	C	G	G	A	A	C	C	G	G	G	G	A	A	G	G	A	A	G	G	T	T	T	T	C	C	C	C	A	A	C	C	A	A	T	T	T	T	T	T	T	T	G	G	NA	NA	A	A	T	T	C	C	G	G	A	A	C	C	T	T	C	C	G	G	T	T	A	A	A	A	A	A	G	G	C	C	C	C	G	G	C	C	C	C	G	G	A	A	G	G	G	G	T	T	T	T	T	T	T	T	G	G	A	A	T	T	T	T	G	G	T	T	T	T	A	A	G	G	T	T	C	C	T	T	C	C	C	C	G	G	A	A	C	C	G	G	G	G	C	C	G	G	C	C	A	A	T	T	C	C	G	G	C	C	T	T	A	A	A	A	A	A	T	T	T	T	G	G	G	G	A	A	A	A	A	A	G	G	C	C	G	G	C	C	G	G	T	T	T	T	C	C	G	G	A	A	T	T	A	A	C	C	G	G	T	T	A	A	T	T	A	A	G	G	C	C	G	G	G	G	G	G	A	A	A	A	G	G	A	A	C	C	C	C	C	C	A	A	C	C	G	G	A	A	A	A	A	A	T	T	G	G	T	T	G	G	C	C	T	T	T	T	T	T	A	A	C	C	C	C	G	G	G	G	G	G	A	A	T	T	A	A	G	G	G	G	C	C	C	C	C	C	T	T	T	T	T	T	G	G	G	G	G	G	C	C	T	T	NA	NA	A	A	G	G	G	G	C	C	A	A	G	G	G	G	G	G	C	C	C	C	G	G	C	C	C	C	T	T	A	A	A	A	A	A	T	T	T	T	G	G	C	C	T	T	C	C	G	G	G	G	G	G	C	C	C	C	C	C	T	T	C	C	A	A	A	A	T	T	G	G	C	C	G	G	T	T	G	G	A	A	T	T	A	A	G	G	A	A	G	G	C	C	G	G	C	C	A	A	C	C	C	C	C	C	G	G	T	T	A	A	C	C	C	C	A	A	T	T	C	C	G	G	T	T	G	G	T	T	T	T	T	T	G	G	G	G	C	C	G	G	T	T	G	G	C	C	T	T	A	A	C	C	A	A	T	T	T	T	C	C	T	T	G	G	G	G	T	T	C	C	G	G	A	A	A	A	C	C	A	A	A	A	T	T	T	T	T	T	T	T	T	T	C	C	C	C	G	G	G	G	G	G	C	C	G	G	C	C	A	A	G	G	C	C	T	T	T	T	C	C	T	T	T	T	A	A	G	G	G	G	C	C	A	A	C	C	G	G	C	C	A	A	G	G	T	T	G	G	T	T	A	A	A	A	C	C	G	G	T	T	T	T	T	T	C	C	G	G	C	C	T	T	T	T	C	C	T	T	C	C	C	C	NA	NA	A	A	T	T	G	G	A	A	T	T	G	G	A	A	A	A	C	C	G	G	G	G	G	G	A	A	T	T	T	T	C	C	C	C	C	C	G	G	A	A	C	C	T	T	G	G	T	T	T	T	T	T	G	G	A	A	C	C	G	G	C	C	A	A	C	C	A	A	C	C	A	A	A	A	C	C	A	A	C	C	A	A	G	G	C	C	C	C	G	G	A	A	T	T	T	T	C	C	A	A	T	T	T	T	G	G	C	C	G	G	T	T	A	A	T	T	G	G	T	T	C	C	A	A	T	T	G	G	C	C	C	C	T	T	C	C	G	G	C	C	C	C	A	A	G	G	A	A	G	G	T	T	A	A	A	A	T	T	A	A	T	T	G	G	C	C	C	C	C	C	A	A	A	A	A	A	G	G	A	A	T	T	A	A	A	A	A	A	G	G	C	C	T	T	T	T	A	A	T	T	G	G	T	T	C	C	G	G	A	A	C	C	A	A	A	A	A	A	G	G	G	G	C	C	A	A	T	C	G	G	C	C	G	G	A	A	C	C	T	T	G	G	A	A	T	T	G	G	G	G	G	G	C	C	T	T	A	A	C	C	G	G	C	C	G	G	T	T	T	T	C	C	C	C	C	C	T	T	A	A	T	T	A	A	C	C	G	G	A	A	A	A	C	C	T	T	A	A	G	G	C	C	C	C	C	C	G	G	G	G	G	G	G	G	G	G	T	T	G	G	T	T	A	A	G	G	T	T	C	C	C	C	C	C	T	T	T	T	G	G	C	C	G	G	G	G	C	C	C	C	C	C	G	G	G	G	T	T	C	C	T	T	G	G	T	T	C	C	C	C	T	T	T	T	C	C	T	T	G	G	C	C	G	G	A	A	T	T	A	A	T	T	T	T	G	G	A	A	C	C	C	C	A	A	A	A	C	C	T	T	C	C	A	A	G	G	T	T	A	A	G	G	T	T	C	C	A	A	C	C	C	C	A	A	A	A	T	T	G	G	A	A	G	G	A	A	C	C	A	A	A	A	C	C	T	T	A	A	G	G	C	C	C	C	T	T	C	C	C	C	C	C	G	G	A	A	T	T	T	T	T	T	A	A	A	A	A	A	T	T	A	G	C	T	C	C	T	C	T	T	A	A	A	G	C	T	A	C	G	G	C	T	C	T	T	G	C	C	T	C	A	A	NA	NA	T	T	NA	NA	T	C	C	C	G	G	A	G	A	A	A	G	G	A	C	T	G	A	G	A	T	C	A	A	G	A	A	A	A	G	C	T	G	A	A	C	T	G	C	C	A	A	G	G	T	G	C	C	NA	NA	C	T	A	C	C	T	C	A	C	C	C	C	G	G	G	G	T	A	A	A	G	G	T	C	T	C	A	A	T	T	C	C	A	A	C	C	G	G	G	G	C	C	G	G	G	G	A	A	C	C	C	C	G	G	C	C	G	G	G	G	A	A	G	G	T	T	C	C	C	C	G	G	C	C	C	C	G	G	G	G	A	A	A	A	T	T	A	A	T	T	A	A	G	G	G	G	A	A	C	C	C	C	C	C	A	A	G	G	A	A	G	G	A	A	T	T	G	G	C	C	T	T	C	C	G	G	A	A	G	G	A	A	T	T	G	G	C	C	C	C	C	C	C	C	C	C	A	A	A	A	T	T	T	T	G	G	A	A	G	G	G	G	G	G	A	A	A	A	T	T	T	T	C	C	A	A	C	C	A	A	C	C	A	A	T	T	A	A	T	T	C	C	G	G	T	T	T	T	A	A	G	G	G	G	A	A	C	C	T	T	T	T	T	T	T	T	C	C	G	G	C	C	T	T	T	T	A	A	C	C	T	T	A	A	C	C	T	T	T	T	T	T	C	C	G	G	T	T	C	C	A	A	C	C	A	A	T	T	A	A	C	C	A	A	C	C	A	A	T	T	T	T	C	C	C	C	T	T	C	C	T	T	G	G	G	G	A	A	C	C	T	T	T	T	T	T	T	T	G	G	A	A	G	G	T	T	C	C	G	G	A	A	G	G	G	G	A	A	C	C	T	T	C	C	T	T	T	T	T	T	G	G	C	C	A	A	G	G	G	G	C	C	G	G	A	A	A	A	T	T	C	C	A	A	G	G	C	C	C	C	A	A	A	A	C	C	G	G	G	G	C	C	A	A	G	G	C	C	T	T	C	C	G	G	A	A	T	T	C	C	T	T	A	A	T	T	C	C	G	G	G	G	C	C	C	C	G	G	C	C	G	G	A	A	C	C	G	G	A	A	G	G	A	A	A	A	T	T	A	A	G	G	T	T	A	G	G	G	G	G	T	T	A	A	C	C	A	A	A	A	A	A	A	A	C	C	C	C	G	G	G	G	T	T	C	C	C	C	T	T	T	T	A	A	G	G	C	C	C	C	G	G	T	T	C	C	C	C	G	G	T	T	T	T	G	G	T	T	C	C	C	C	A	A	G	G	C	C	A	A	T	T	T	T	T	T	G	G	G	G	G	G	A	A	A	A	C	C	G	G	A	A	C	C	T	T	A	A	G	G	A	A	T	T	G	G	C	C	A	A	A	A	T	T	G	G	C	C	G	G	G	G	A	A	T	T	G	G	G	G	G	G	T	T	C	C	A	A	T	T	T	T	C	C	T	T	A	A	T	T	G	G	T	T	C	C	T	T	T	T	G	G	G	G	G	G	G	G	T	T	G	G	C	C	G	G	A	A	C	C	G	G	NA	NA	C	C	T	T	C	C	G	G	NA	NA	C	C	C	C	A	A	A	A	T	T	T	T	A	A	T	T	T	T	G	G	G	G	T	T	A	A	C	C	G	G	C	C	T	T	G	G	C	C	T	T	C	C	G	G	C	C	G	G	G	G	C	C	A	A	T	T	A	A	C	C	A	A	C	C	T	T	G	G	A	A	G	G	G	G	T	T	T	T	C	C	A	A	C	C	G	G	G	G	G	G	G	G	A	A	G	G	G	G	G	G	T	T	T	T	C	C	G	G	T	T	C	C	T	T	A	A	C	C	T	T	T	T	A	A	C	C	A	A	A	A	A	A	C	C	A	A	T	T	C	C	G	G	C	C	C	C	T	T	A	A	G	G	G	G	A	A	C	C	A	A	T	T	A	A	C	C	A	A	T	T	C	C	C	C	G	G	A	A	G	G	C	C	A	A	C	C	A	A	G	G	A	A	T	T	A	A	T	T	C	C	T	T	T	T	C	C	T	T	C	C	G	G	A	A	C	C	C	C	A	A	G	G	G	G	A	A	C	C	A	A	C	C	G	G	G	G	C	C	A	A	C	C	T	T	T	T	T	T	C	C	T	T	A	A	T	T	C	C	G	G	A	A	A	A	A	A	A	A	C	C	T	T	A	A	A	A	A	A	C	C	C	C	G	G	G	G	G	G	T	T	G	G	T	T	C	C	C	C	A	A	C	C	T	T	A	A	T	T	T	T	A	A	T	T	G	G	A	A	A	A	T	T	C	C	T	T	C	C	T	T	G	G	G	G	T	T	G	G	A	A	G	G	A	A	C	C	G	G	T	T	G	G	C	C	T	T	G	G	A	A	C	C	A	A	C	C	A	A	C	C	T	T	T	T	A	A	C	C	C	C	A	A	C	C	G	G	G	G	A	A	G	G	A	A	A	A	C	C	T	T	T	T	G	G	T	T	T	T	C	C	G	G	T	T	G	G	C	C	G	G	G	G	G	G	A	A
CC	OR1516f60	NA	NA	1	NA	C	C	A	A	G	A	G	C	T	T	G	T	T	G	A	A	C	C	T	T	C	C	G	G	C	C	C	C	T	C	T	G	G	A	G	G	T	T	G	G	G	G	G	G	T	T	A	A	G	G	C	C	A	A	G	G	A	A	C	C	C	C	T	C	G	G	T	C	G	A	G	A	A	A	G	G	NA	NA	G	C	C	T	C	C	C	C	G	A	A	A	A	A	T	T	G	G	C	C	C	T	T	A	A	C	A	A	T	T	T	C	T	T	A	A	A	A	NA	NA	A	G	C	T	G	G	G	T	G	G	G	A	C	T	G	G	A	G	T	T	C	T	A	G	A	G	G	G	T	C	C	C	T	C	T	C	C	T	G	G	T	T	C	C	T	T	G	C	G	G	G	G	T	T	A	T	G	A	G	G	C	C	C	C	NA	NA	G	A	G	G	C	C	C	C	T	C	A	A	A	A	A	G	A	T	T	G	NA	NA	C	T	T	T	T	T	G	G	C	T	G	G	C	C	A	A	A	A	A	A	T	T	G	G	A	A	C	C	T	T	C	C	T	T	C	A	G	G	A	A	C	T	T	T	A	A	G	G	A	A	G	G	T	T	G	G	G	T	G	A	T	T	A	A	G	G	T	A	T	T	NA	NA	G	C	C	C	A	T	T	T	G	G	G	G	A	A	T	T	T	T	G	G	C	C	T	T	T	T	NA	NA	T	T	G	G	T	C	C	C	T	C	C	C	G	G	T	T	T	T	G	G	C	C	T	T	A	A	A	A	T	T	G	G	T	A	C	C	A	A	C	C	G	G	C	C	NA	NA	A	G	G	T	C	T	NA	NA	A	T	G	G	C	T	G	G	C	T	T	A	C	C	C	G	C	C	A	G	T	C	T	T	T	T	A	A	T	T	G	G	C	C	C	C	G	G	A	A	C	C	T	T	A	A	T	T	A	A	T	T	A	G	G	G	C	C	C	C	A	A	G	G	G	G	A	A	C	C	T	T	A	A	G	G	T	T	G	G	G	A	G	G	A	G	G	A	T	C	G	G	A	A	G	G	C	C	T	T	T	T	G	G	G	G	C	C	G	G	C	C	C	C	A	C	A	A	T	T	T	T	A	A	G	G	C	C	C	C	A	A	G	G	C	C	C	C	C	C	C	C	T	T	C	C	C	C	T	T	T	T	G	G	C	C	T	T	G	G	C	C	C	C	C	C	C	C	G	G	C	C	A	A	C	C	T	T	A	A	T	T	C	C	T	T	G	G	C	C	C	C	T	T	T	T	T	T	C	C	T	T	A	A	G	G	T	T	G	G	T	T	G	G	G	G	C	C	A	A	G	G	A	A	T	T	C	C	A	A	T	T	C	C	G	G	C	C	T	T	C	C	A	A	A	A	A	A	T	T	G	G	T	T	A	A	C	C	G	G	T	T	G	G	T	T	T	T	C	C	G	G	T	T	T	T	G	G	T	T	G	G	T	T	C	C	C	C	C	C	G	G	G	G	G	A	C	G	G	G	T	T	C	C	C	T	A	G	C	T	T	C	G	A	A	A	C	T	C	C	T	C	A	G	NA	NA	T	C	C	C	A	A	G	G	A	A	A	C	T	T	A	A	T	C	A	G	C	T	C	C	C	T	T	T	T	T	C	C	T	C	T	T	A	A	A	A	T	T	A	G	T	C	G	G	G	A	A	G	C	C	A	G	C	T	G	A	G	A	G	T	C	C	A	T	T	C	G	A	T	C	A	G	G	G	C	C	A	G	T	T	A	A	C	C	G	A	T	C	A	T	G	G	C	C	T	C	A	A	C	C	T	T	NA	NA	G	A	G	G	G	A	C	C	T	T	A	G	NA	NA	G	A	G	A	T	C	G	G	A	C	T	T	C	C	G	G	A	A	A	A	T	T	A	G	G	G	T	A	T	T	G	A	G	G	G	G	G	G	T	C	A	A	C	C	C	C	C	C	C	T	C	T	G	C	G	A	NA	NA	NA	NA	T	T	C	T	G	A	A	A	T	T	G	A	G	G	G	G	T	A	G	G	C	T	A	A	T	T	T	T	G	G	G	G	A	A	C	T	G	G	NA	NA	C	C	NA	NA	G	G	C	T	G	G	A	A	G	A	T	A	G	G	G	A	G	A	T	C	T	A	A	A	A	C	T	G	C	C	NA	NA	A	A	G	G	C	T	T	T	G	G	C	C	A	T	G	A	C	C	T	A	A	G	G	C	A	A	T	T	G	T	A	G	G	G	C	C	G	A	A	G	A	A	T	C	T	G	C	T	A	A	T	T	G	G	G	G	G	A	NA	NA	T	T	C	C	G	G	G	G	A	A	C	C	C	T	A	A	NA	NA	T	C	T	T	C	C	T	C	G	G	G	G	C	T	T	G	T	T	C	C	T	T	C	C	A	G	C	G	G	G	G	A	C	T	T	T	C	C	G	G	C	C	T	T	G	G	G	G	C	C	T	T	T	T	T	T	G	G	A	A	A	A	T	T	G	G	G	G	G	G	C	C	C	C	C	C	A	G	G	G	C	C	A	A	G	G	C	C	G	A	G	G	G	G	G	G	T	T	G	A	A	A	C	C	T	T	G	A	T	T	G	A	A	A	C	T	G	G	C	C	C	C	C	C	A	A	G	A	G	G	T	T	G	G	T	C	A	A	G	G	A	A	G	G	A	A	G	G	A	A	A	A	C	C	A	A	A	A	G	G	G	G	T	T	T	T	C	C	G	G	G	A	G	G	A	A	C	C	T	T	T	T	G	G	A	A	A	A	C	C	C	C	C	C	C	C	T	T	C	C	A	A	C	C	T	T	T	C	G	T	G	G	T	A	C	T	NA	NA	C	C	G	G	A	C	T	C	G	G	A	A	G	G	C	C	NA	NA	C	C	A	G	C	T	A	C	A	C	A	A	C	C	T	C	C	A	C	A	NA	NA	A	A	C	C	G	A	C	T	C	G	A	A	C	A	T	T	A	A	T	C	A	G	G	C	A	G	C	C	C	T	G	G	T	T	A	A	G	G	A	A	A	A	G	G	A	A	A	A	G	G	T	T	G	G	C	C	G	G	C	C	T	T	C	C	T	T	G	G	A	A	T	C	C	A	C	C	C	C	C	C	T	T	C	C	A	T	C	T	G	G	G	G	C	T	C	G	A	A	G	G	T	T	A	A	G	G	T	T	C	C	T	T	T	T	G	G	G	G	G	G	T	T	G	G	G	G	G	A	T	T	A	C	T	T	G	G	T	T	T	T	G	A	T	C	A	G	C	C	T	T	G	G	G	G	A	A	T	T	G	G	T	T	C	C	C	C	A	G	T	T	A	G	G	G	T	T	G	G	A	G	A	G	C	C	T	T	A	A	A	A	T	T	A	G	A	A	A	A	T	T	C	C	C	T	G	G	C	C	G	G	G	G	T	C	A	A	T	T	G	G	T	T	C	C	A	A	G	G	T	T	C	C	C	C	C	C	C	T	A	A	T	T	G	G	T	T	T	T	G	G	C	C	C	C	A	A	T	T	T	T	C	A	C	T	C	C	G	C	A	A	C	C	C	T	T	T	C	C	C	C	A	A	G	G	C	C	T	T	T	T	T	T	A	A	G	G	T	T	A	A	G	G	A	A	A	A	C	C	T	A	G	A	T	T	G	G	C	C	A	A	C	C	A	A	C	C	A	A	T	T	T	T	A	A	C	C	G	G	G	G	G	G	T	T	T	T	T	T	T	T	C	T	A	A	G	G	C	C	G	G	T	C	A	G	C	C	T	T	C	T	G	G	A	C	T	T	C	C	G	G	C	C	C	C	T	T	G	G	A	A	A	A	A	A	C	C	T	T	T	T	G	A	C	T	G	A	G	A	G	C	A	A	T	T	C	C	C	T	C	G	A	T	C	A	T	G	C	C	G	C	T	A	C	T	A	A	A	A	A	A	T	T	G	G	G	G	A	G	C	C	C	C	G	G	C	C	G	A	G	G	A	G	A	A	C	C	G	G	A	A	A	A	T	T	T	T	A	A	A	A	A	A	T	T	T	T	T	G	C	C	G	G	C	C	T	T	G	G	A	A	A	A	G	G	T	T	A	A	C	C	T	T	G	A	C	C	A	G	C	C	G	G	T	T	T	T	C	C	A	C	G	G	A	A	C	T	G	A	C	C	A	A	A	A	C	C	A	A	G	G	C	C	C	C	A	A	T	T	T	T	G	G	A	A	A	A	C	C	C	C	C	C	G	G	G	G	C	C	T	T	C	C	C	C	T	T	C	C	G	G	A	T	NA	NA	A	C	A	G	A	A	G	G	T	C	A	A	T	T	G	G	C	C	G	G	G	G	A	T	T	G	C	C	G	A	C	C	T	C	G	T	T	T	T	T	G	G	C	C	G	G	A	A	T	T	A	A	C	C	G	G	A	A	G	G	G	G	A	A	A	A	T	C	G	A	A	G	G	G	T	T	T	T	T	G	T	T	T	T	C	C	C	C	G	G	C	C	G	G	T	G	G	G	T	T	A	A	A	A	C	C	A	A	G	G	G	G	A	A	T	T	G	G	A	A	G	G	A	A	C	C	G	G	T	T	G	G	C	C	A	C	G	G	C	C	A	A	A	A	T	T	A	G	A	A	A	T	T	C	C	C	G	G	T	T	T	T	G	G	A	A	G	A	G	G	G	G	G	G	A	A	A	A	C	C	A	A	C	C	T	T	T	T	A	A	C	C	T	T	C	C	C	C	T	C	G	G	A	A	G	G	C	C	C	T	A	A	T	T	A	G	T	C	T	C	G	A	C	C	G	G	A	A	A	A	C	C	G	G	G	A	C	T	T	C	G	G	G	G	G	A	C	C	A	A	A	A	G	G	T	T	G	G	A	A	G	A	A	C	A	A	A	G	A	A	A	A	T	A	NA	NA	G	A	NA	NA	C	T	C	C	A	A	C	C	A	G	A	A	G	G	T	A	C	T	T	G	C	T	G	G	G	C	C	T	T	T	C	C	T	C	C	C	T	C	C	T	G	G	G	A	G	A	C	T	C	C	T	T	G	G	T	G	G	G	C	C	T	T	T	T	C	C	C	T	C	C	C	T	T	T	C	C	C	C	NA	NA	C	G	T	A	A	A	T	T	C	C	C	C	C	T	T	T	A	A	A	G	T	T	G	G	A	A	C	C	G	G	T	T	C	C	A	C	T	T	A	A	C	C	C	C	A	A	G	G	T	C	T	T	G	A	C	A	C	T	A	G	G	A	C	C	C	C	T	C	A	T	A	T	NA	NA	T	T	NA	NA	G	G	T	T	T	T	T	T	C	C	G	G	T	C	A	G	G	G	A	A	T	C	G	A	T	T	G	G	C	C	G	G	A	A	C	C	T	T	G	A	A	A	C	T	C	T	G	G	A	A	A	A	C	C	G	G	T	C	C	T	G	T	T	T	NA	NA	G	G	A	A	C	T	T	T	T	T	C	C	A	G	C	C	A	C	NA	NA	NA	NA	G	A	G	A	A	A	T	T	A	A	G	G	C	C	T	T	T	T	C	C	T	C	A	G	C	C	C	T	A	A	G	A	G	G	A	A	C	C	A	A	A	G	A	A	C	C	G	A	T	T	G	A	G	G	G	G	C	C	T	T	G	G	G	G	G	G	C	C	T	T	T	T	C	C	C	C	G	G	A	A	G	G	G	G	C	T	G	G	C	C	T	C	G	A	C	C	A	G	G	G	A	C	G	T	G	C	C	C	NA	NA	T	C	G	G	T	A	T	T	C	A	G	A	A	G	C	A	T	T	C	T	C	C	A	G	A	A	C	C	T	T	C	C	T	T	C	C	C	C	C	C	T	T	G	G	T	T	A	A	A	G	C	C	C	C	C	T	G	G	A	A	C	C	C	C	G	G	C	C	C	C	T	T	G	G	C	C	T	T	G	G	T	T	G	G	T	T	C	C	A	A	T	T	G	G	A	G	T	T	T	T	T	T	T	T	T	T	G	A	A	G	C	T	T	T	A	A	G	A	G	G	C	G	G	G	A	A	A	A	T	T	T	T	T	C	A	A	A	A	G	G	C	C	C	C	G	G	C	C	G	G	C	C	NA	NA	NA	NA	T	A	T	T	T	T	T	C	A	A	T	C	A	G	A	A	A	G	A	A	G	G	C	C	T	T	A	C	T	T	C	C	T	T	A	G	A	A	A	A	A	A	A	A	G	A	T	T	G	A	C	T	A	C	A	A	C	A	G	G	G	A	T	T	C	C	T	C	T	C	G	C	C	C	A	G	G	A	C	C	A	A	NA	NA	C	T	T	C	G	G	G	T	G	G	G	G	C	T	T	T	A	A	G	A	C	T	T	T	T	T	G	G	C	C	C	C	A	A	G	G	NA	NA	A	A	A	A	G	G	T	T	G	G	T	T	G	T	T	T	A	G	G	T	T	C	T	G	A	G	A	A	C	T	A	A	G	G	C	C	T	T	G	G	C	C	C	C	A	A	C	C	A	A	G	G	G	A	A	G	G	A	A	A	G	G	C	C	C	C	G	G	T	C	A	G	G	G	G	G	G	T	T	T	G	A	A	G	A	A	G	G	G	G	T	C	G	A	G	G	A	A	C	C	T	C	G	G	G	G	G	G	T	T	T	T	C	C	T	T	G	G	G	G	A	A	A	A	G	G	C	C	C	C	G	G	C	C	A	A	C	C	T	T	T	T	G	G	T	T	G	G	T	T	C	C	T	T	G	A	G	G	A	A	A	A	G	G	G	G	G	G	G	G	G	T	C	T	C	C	C	T	T	T	T	G	A	C	G	G	A	A	NA	NA	A	G	NA	NA	C	C	A	A	T	T	C	C	C	C	A	A	G	G	G	G	T	C	T	C	T	C	T	T	T	T	G	G	C	C	C	C	G	G	G	G	C	C	C	C	A	A	A	A	A	A	G	G	T	T	G	G	G	G	A	A	A	A	T	T	T	T	A	A	G	G	A	A	C	C	C	C	T	T	A	A	A	A	T	T	T	T	T	T	C	C	T	T	T	T	C	C	C	A	A	A	T	G	A	G	A	A	C	C	C	C	C	C	C	C	A	T	C	C	A	A	A	A	G	A	A	A	C	C	A	G	G	G	T	T	A	A	C	T	C	A	C	C	C	T	G	G	A	A	A	A	T	T	G	G	G	G	A	G	T	G	T	T	G	G	T	T	T	T	T	T	G	A	T	T	T	T	G	A	G	G	C	C	C	C	G	G	C	C	T	T	C	C	T	T	T	T	T	T	T	C	T	C	G	G	A	A	G	G	A	T	C	T	C	G	C	T	T	T	T	C	C	C	G	G	T	T	T	T	T	C	G	G	C	T	C	T	G	A	G	G	G	C	A	G	G	G	A	A	A	A	C	C	C	C	G	G	A	A	A	A	C	C	G	G	T	T	A	A	C	C	A	A	G	G	NA	NA	T	T	A	A	T	A	A	G	G	T	G	A	G	G	A	A	A	A	A	A	A	A	T	T	T	T	G	G	C	C	G	G	A	A	T	T	A	A	T	A	G	G	A	A	C	T	C	T	G	G	G	G	A	A	NA	NA	A	G	C	C	G	G	A	A	C	C	T	T	T	T	A	A	C	C	G	G	C	C	C	C	C	C	T	T	C	T	G	G	A	A	A	A	C	C	A	A	A	A	C	T	C	C	G	G	T	T	C	T	A	T	NA	NA	A	A	A	T	G	A	C	C	T	T	C	C	A	G	T	T	A	C	G	G	C	C	G	C	T	T	C	C	C	T	C	C	G	G	T	G	A	G	C	T	G	G	C	C	C	C	T	T	A	A	C	C	G	G	T	T	G	G	C	C	T	T	T	T	G	G	A	A	C	C	G	G	T	T	G	G	A	A	C	C	G	G	A	A	A	A	C	C	C	C	A	A	A	A	G	G	A	A	C	C	C	C	T	T	A	A	T	T	T	T	A	A	C	C	G	G	A	A	G	G	G	G	A	A	T	T	T	T	G	G	A	A	C	C	A	A	G	G	G	G	G	G	A	A	C	C	C	C	A	A	A	A	A	A	A	A	A	A	A	A	A	A	A	A	C	C	C	C	G	G	T	T	C	C	G	G	G	G	C	C	T	T	T	T	T	T	T	T	C	C	C	C	A	A	G	G	T	T	A	A	A	A	T	T	G	G	C	C	T	T	G	G	A	A	C	C	C	C	G	G	A	A	G	G	G	G	A	A	T	T	T	T	T	T	T	T	A	A	T	T	G	G	C	C	C	C	A	A	A	A	T	T	A	A	G	G	G	G	A	A	G	G	A	A	T	T	C	C	T	T	C	C	A	A	T	T	T	T	A	A	G	G	G	G	G	G	A	A	T	T	T	T	C	C	G	G	C	T	NA	NA	T	C	C	G	G	G	G	G	T	G	G	A	NA	NA	A	G	A	T	A	G	C	C	A	G	C	C	C	A	G	G	C	C	A	G	G	G	C	C	C	A	C	G	A	A	A	G	C	A	G	G	C	C	A	A	T	T	A	G	T	C	C	A	A	A	T	C	A	G	A	T	NA	NA	T	T	A	G	T	C	T	T	C	T	NA	NA	C	C	C	G	C	G	C	T	T	A	T	T	A	A	T	C	A	A	T	T	A	G	T	G	C	C	A	G	G	G	C	G	G	A	C	T	C	C	C	C	NA	NA	C	A	C	C	T	T	T	T	T	G	T	A	G	T	A	G	G	C	C	C	G	G	G	G	A	T	G	G	T	C	A	G	A	A	A	C	G	G	G	T	T	G	T	A	T	A	C	T	NA	NA	T	G	T	T	C	C	G	A	G	A	NA	NA	T	T	G	G	G	G	G	A	C	T	G	G	C	C	T	T	G	G	G	A	A	A	T	C	G	A	A	A	G	C	T	T	C	C	T	G	C	T	C	G	T	G	A	A	G	G	C	T	A	C	C	C	G	G	G	C	G	G	C	C	A	A	A	A	G	A	T	C	G	A	A	G	C	T	T	C	T	T	G	G	T	T	T	T	G	A	A	G	A	A	C	A	C	C	A	A	G	G	C	A	G	A	C	T	T	T	C	C	A	A	T	C	G	T	T	T	T	C	A	A	C	G	C	T	T	G	C	C	C	T	A	T	A	C	T	T	C	G	A	A	T	C	C	T	T	C	C	T	A	G	A	A	G	G	G	A	A	G	C	C	A	G	T	T	A	G	T	C	A	T	C	C	NA	NA	A	G	A	T	G	G	G	G	A	G	G	G	G	G	G	G	A	T	G	G	C	C	C	C	G	A	A	A	C	C	A	A	C	C	C	C	A	A	A	G	C	C	C	T	G	G	A	A	G	G	G	G	A	A	T	T	G	G	A	A	T	T	G	G	C	C	A	A	G	G	C	C	C	C	T	T	C	C	T	T	A	A	G	G	T	T	G	G	C	C	T	T	T	T	C	C	A	A	C	C	A	A	T	T	T	T	T	T	G	G	A	A	G	G	G	G	A	A	A	A	C	C	C	C	T	T	G	G	G	G	G	G	T	T	A	A	C	C	A	A	G	G	A	A	T	T	G	G	C	C	G	G	C	C	A	A	T	T	A	A	A	A	T	T	G	G	G	G	A	A	T	T	C	C	G	G	T	T	C	C	C	C	C	C	G	G	A	A	T	T	C	C	T	T	C	C	A	A	G	G	C	C	C	C	G	G	T	T	T	T	A	A	G	G	C	C	G	G	T	T	G	G	C	C	C	C	T	T	C	C	T	T	T	T	A	A	T	T	G	G	G	G	A	A	C	C	C	C	C	C	G	G	A	A	C	C	G	G	T	T	G	G	A	A	G	G	G	G	G	G	G	G	G	G	G	G	A	A	G	G	G	G	T	T	G	G	A	A	C	C	A	A	T	T	C	C	G	G	C	C	NA	NA	C	C	C	C	T	T	C	C	C	C	G	G	T	T	C	C	G	G	A	A	A	A	A	A	A	A	NA	NA	G	G	A	A	A	A	A	A	T	T	C	C	C	C	T	T	G	G	C	C	T	T	A	A	G	G	A	A	T	T	C	C	G	G	G	G	A	A	G	G	T	T	C	C	G	G	G	G	T	T	T	T	T	T	A	A	G	G	T	T	G	G	G	G	T	T	G	G	A	A	C	C	G	G	A	A	G	G	C	C	C	C	A	A	T	T	G	G	A	A	A	A	C	C	A	A	A	A	G	G	C	C	C	C	G	G	G	G	A	A	A	A	C	C	C	C	A	A	G	G	C	C	C	C	T	T	A	A	A	A	A	A	C	C	NA	NA	T	T	A	A	T	T	A	A	A	A	C	C	T	T	T	T	G	G	A	A	G	G	T	T	C	C	A	A	A	A	A	A	G	G	G	G	G	G	A	A	G	G	T	T	A	A	T	T	G	G	T	T	C	C	C	C	T	T	T	T	G	G	T	T	T	T	A	A	A	A	C	C	A	A	T	T	G	G	G	G	T	T	T	T	T	T	A	A	C	C	G	G	A	A	A	A	C	C	C	C	G	G	G	G	G	G	C	C	C	C	G	G	A	A	T	T	G	G	A	A	T	T	C	C	G	G	G	G	C	C	G	G	C	C	A	A	A	A	C	C	C	C	T	T	T	T	G	G	G	G	G	G	G	G	A	A	A	A	T	T	G	G	T	T	A	A	T	T	T	T	T	T	A	A	C	C	T	T	C	C	C	C	G	G	T	T	T	T	C	C	G	G	A	A	C	C	T	T	A	A	A	A	G	G	G	G	C	C	C	C	T	T	T	T	C	C	A	A	A	A	G	G	C	C	C	C	A	A	C	C	A	A	C	C	G	G	T	T	G	G	C	C	A	A	T	T	A	A	T	T	C	C	A	A	C	C	A	A	G	G	C	C	A	A	G	G	A	A	A	A	G	G	A	A	G	G	G	G	A	A	G	G	G	G	C	C	G	G	C	C	G	G	T	T	T	T	G	G	T	T	C	C	G	G	T	T	C	C	C	C	A	A	T	T	C	C	C	C	G	G	G	G	G	G	A	A	G	G	T	T	G	G	G	G	C	C	A	A	G	G	G	G	A	A	C	C	C	C	T	T	C	C	T	T	G	G	T	T	C	C	A	A	G	G	C	C	G	G	A	A	C	C	C	C	T	T	G	G	G	G	C	C	A	A	G	G	C	C	C	C	G	G	T	T	C	C	G	G	C	C	C	C	A	A	C	C	T	T	C	C	C	C	A	A	C	C	A	A	T	T	T	T	T	T	G	G	G	G	G	G	T	T	A	A	C	C	C	C	C	C	C	C	A	A	A	A	G	G	G	G	A	A	C	C	A	A	C	C	T	T	G	G	C	C	G	G	C	C	T	T	A	A	G	G	T	T	C	C	A	A	C	C	A	A	G	G	A	A	T	T	G	G	G	G	G	G	A	A	C	C	T	T	A	A	T	T	T	T	G	G	T	T	C	C	G	G	G	G	G	G	T	T	C	C	C	C	C	C	A	A	C	C	A	A	T	T	C	C	C	C	C	C	C	C	A	A	G	G	G	G	A	A	T	T	G	G	T	T	C	C	G	G	T	T	A	A	T	T	C	C	G	G	C	C	C	C	A	A	G	G	A	A	G	G	A	A	G	G	A	A	A	A	G	G	T	T	G	G	T	T	G	G	C	C	A	A	G	G	A	A	T	T	G	G	A	A	G	G	A	A	A	A	C	C	A	A	G	G	G	G	T	T	T	T	G	G	T	T	A	A	A	A	C	C	G	G	A	A	G	G	G	G	G	G	C	C	A	A	C	C	G	A	G	G	G	G	T	T	C	C	C	C	G	G	G	G	G	G	A	A	T	T	G	G	C	C	G	G	C	C	A	A	A	A	G	G	C	C	C	C	C	C	A	A	T	T	C	C	C	C	C	C	T	T	A	A	C	C	A	A	G	G	G	G	C	C	G	G	T	T	T	T	G	G	A	A	A	A	G	G	T	T	NA	NA	C	C	G	G	T	T	G	G	T	T	C	C	T	T	G	G	A	A	G	G	A	A	T	T	C	C	G	G	C	C	T	T	A	A	A	A	C	C	A	A	G	G	T	T	A	A	G	G	G	G	G	G	G	G	G	G	G	G	G	G	C	C	G	G	G	G	G	G	T	T	G	G	G	G	T	T	C	C	C	C	T	T	T	T	C	C	C	C	G	G	G	G	A	A	A	A	A	A	A	A	G	G	A	A	C	C	T	T	T	T	G	G	C	C	T	T	C	C	C	C	A	A	C	C	T	T	G	G	A	A	G	G	C	C	G	G	G	G	G	G	G	G	T	T	C	C	G	G	A	A	G	G	G	G	G	G	G	G	G	G	A	A	C	C	G	G	A	A	A	A	C	C	T	T	G	G	G	G	T	T	A	A	C	C	C	C	C	C	C	C	A	A	C	C	C	C	T	T	T	T	C	C	G	G	A	A	G	G	G	G	G	G	C	C	A	A	G	G	T	T	C	C	A	A	G	G	C	C	G	G	G	G	G	G	G	G	T	T	C	C	G	G	T	T	G	G	G	G	G	G	T	T	T	T	T	T	T	T	G	G	C	C	G	G	A	A	G	G	A	A	A	A	G	G	C	C	C	C	C	C	T	T	G	G	A	A	C	C	T	T	T	T	A	A	A	A	G	G	NA	NA	A	A	C	C	C	C	A	A	C	C	C	C	C	C	G	G	C	C	G	G	T	T	T	T	T	T	G	G	G	G	A	A	T	T	G	G	G	G	C	C	C	C	G	G	G	G	G	G	T	T	G	G	A	A	C	C	T	T	C	C	C	C	T	T	G	G	C	C	G	G	C	C	G	G	G	G	A	A	C	C	G	G	C	C	A	A	C	C	C	C	C	C	T	T	C	C	G	G	NA	NA	G	G	C	C	G	G	A	A	A	A	T	T	A	A	T	T	NA	NA	C	C	C	C	C	C	G	G	G	G	G	G	T	T	G	G	A	A	T	T	G	G	G	G	C	C	T	T	A	A	G	G	C	C	A	A	C	C	A	A	A	A	C	C	C	C	C	C	T	T	G	G	A	A	A	A	C	C	C	C	T	T	T	T	C	C	C	C	C	C	G	G	C	C	T	T	A	A	C	C	G	G	C	C	G	G	A	A	A	A	A	A	C	C	G	G	G	G	A	A	T	T	A	A	T	T	G	G	T	T	A	A	G	G	A	A	A	A	T	T	C	C	T	T	A	A	T	T	T	T	G	G	NA	NA	T	T	C	C	G	G	A	A	C	C	T	T	T	T	A	A	G	G	C	C	T	T	G	G	G	G	C	C	A	A	C	C	G	G	G	G	A	A	C	C	C	C	A	A	C	C	C	C	C	C	G	G	C	C	A	A	G	G	C	C	C	C	C	C	T	T	G	G	A	A	T	T	C	C	C	C	G	G	A	A	G	G	T	T	G	G	T	T	G	G	C	C	C	C	T	T	C	C	T	T	T	T	T	T	T	T	T	T	A	A	C	C	G	G	A	A	C	C	C	C	C	C	T	T	G	G	G	G	T	T	A	A	C	C	G	G	T	T	A	A	T	T	T	T	G	G	A	A	A	A	A	A	G	G	C	C	G	G	C	C	C	C	T	T	T	T	T	T	A	A	T	T	A	A	G	G	T	T	A	A	C	C	T	T	A	A	A	A	G	G	G	G	T	T	C	C	A	A	A	A	T	T	A	A	A	A	C	C	A	A	A	A	C	C	A	A	C	C	A	A	A	A	T	T	T	T	G	G	T	T	C	C	T	T	C	C	C	C	G	G	C	C	T	T	NA	NA	T	T	T	T	T	T	C	C	T	T	T	T	C	C	A	A	C	C	T	T	G	G	C	C	G	G	A	A	C	C	A	A	C	C	C	C	C	C	C	C	A	A	C	C	G	G	G	G	A	A	A	A	C	C	G	G	T	T	G	G	G	G	A	A	T	T	G	G	A	A	G	G	T	T	G	G	G	G	G	G	A	A	T	T	G	G	A	A	G	G	G	G	G	G	A	A	A	A	T	T	A	A	G	G	C	C	C	C	C	C	G	G	T	T	A	A	A	A	C	C	T	T	C	C	G	G	C	C	C	C	G	G	G	G	G	G	T	T	G	G	A	A	C	C	G	G	T	T	A	A	T	T	C	C	A	A	A	A	G	G	T	T	G	G	C	C	C	C	T	T	T	T	A	A	A	A	C	C	T	T	T	T	T	T	A	A	A	A	A	A	T	T	A	A	G	G	A	A	A	A	G	G	A	A	C	C	T	T	G	G	A	A	C	C	G	G	C	C	C	C	T	T	C	C	T	T	T	T	G	G	C	C	C	C	C	C	G	G	G	G	T	T	A	A	A	A	T	T	A	A	G	G	A	A	G	G	T	T	G	G	G	G	C	C	A	A	A	A	A	A	G	G	G	G	C	C	C	C	G	G	G	G	A	A	G	G	C	C	A	A	T	T	C	C	G	G	T	T	C	C	C	C	T	T	A	A	T	T	T	T	G	G	C	C	A	A	T	T	G	G	G	G	T	T	C	C	C	C	A	A	T	T	T	T	A	A	T	T	C	C	G	G	C	C	A	A	G	G	A	A	C	C	C	C	C	C	A	A	T	T	C	C	A	A	G	G	G	G	T	T	A	A	G	G	G	G	T	T	C	C	A	A	G	G	G	G	A	A	A	A	G	G	A	A	C	C	C	C	C	C	C	C	T	T	G	G	C	C	T	T	T	T	NA	NA	T	T	A	A	T	T	T	A	G	G	C	C	G	G	A	A	C	C	G	G	A	A	G	G	A	A	T	T	A	A	G	G	G	G	A	A	C	A	G	G	G	G	A	A	T	T	C	C	C	C	G	G	A	A	G	G	C	C	A	A	T	T	G	G	T	T	C	C	C	C	C	C	T	T	A	A	C	C	T	T	G	G	C	C	A	A	G	G	G	G	A	A	A	A	G	G	T	T	T	T	T	T	C	C	C	C	A	A	G	G	T	T	A	A	G	G	C	C	T	T	G	G	G	G	A	A	G	G	A	A	T	T	C	C	G	G	C	C	C	C	T	T	T	T	G	G	A	A	C	C	G	G	A	A	A	A	G	G	C	C	T	T	C	C	T	T	A	A	A	A	G	G	G	G	T	T	G	G	T	T	T	T	C	C	C	C	G	G	G	G	A	A	G	G	G	G	C	C	A	A	G	G	C	C	C	C	C	C	G	G	G	G	G	G	T	T	G	G	A	A	C	C	C	C	G	G	G	G	A	A	T	T	C	C	T	T	T	T	C	C	C	C	T	T	G	G	G	G	T	T	G	G	A	A	G	G	G	G	A	A	C	C	T	T	G	G	C	C	G	G	T	T	G	G	T	T	G	G	C	C	A	A	C	C	T	T	G	G	G	G	C	C	A	A	T	T	A	A	T	T	T	T	G	G	A	A	C	C	C	C	C	C	A	A	C	C	T	T	T	T	G	G	T	T	G	G	G	G	C	C	A	A	C	C	G	G	T	T	C	C	G	G	A	A	G	G	T	T	G	G	T	T	A	A	A	A	G	G	G	G	G	G	A	A	T	T	G	G	A	A	T	T	C	C	A	A	C	C	A	A	C	C	T	T	A	A	A	A	C	C	C	C	G	G	T	T	G	G	G	G	G	G	A	A	A	A	A	A	C	C	A	A	G	G	A	A	T	T	T	T	C	C	NA	NA	T	T	G	G	T	T	G	G	C	C	G	G	C	C	T	T	C	C	G	G	T	T	G	G	C	C	C	C	G	G	G	G	G	G	C	C	G	G	T	T	A	A	G	G	T	T	C	C	G	G	G	G	T	T	G	G	A	A	A	A	C	C	A	A	C	C	T	T	C	C	G	G	C	C	G	G	A	A	A	A	G	G	G	G	A	A	A	A	A	A	T	T	G	G	G	G	C	C	T	T	A	A	G	G	A	A	A	A	T	T	A	A	G	G	C	C	C	C	A	A	T	T	T	T	G	G	G	G	A	A	G	G	A	A	G	G	C	C	C	C	T	T	G	G	G	G	C	C	G	G	T	T	G	G	G	G	A	A	C	C	G	G	C	C	C	C	A	A	G	G	G	G	G	G	T	T	C	C	T	T	C	C	A	A	G	G	C	C	A	A	A	A	T	T	G	G	G	G	G	G	G	G	A	A	C	C	G	G	G	G	G	G	T	T	G	G	A	A	C	C	A	G	G	G	G	A	A	G	T	C	G	G	C	T	NA	NA	T	C	G	G	G	G	T	C	A	C	A	C	G	G	G	A	A	C	A	G	C	A	A	T	G	A	T	T	T	C	A	G	C	T	T	C	T	C	A	G	G	G	G	A	G	C	T	T	A	A	G	G	C	T	C	T	NA	NA	C	C	A	A	C	G	C	C	A	A	A	A	A	G	G	A	T	C	C	G	T	T	C	C	T	A	T	C	T	T	T	C	A	G	G	T	T	T	G	G	C	T	G	G	C	G	A	A	T	C	C	C	A	A	C	T	T	C	A	C	T	A	G	C	T	C	C	C	T	A	A	G	A	A	C	C	G	G	T	T	C	T	C	C	NA	NA	A	A	C	C	G	A	A	G	G	C	C	T	A	T	C	C	A	A	NA	NA	NA	NA	C	C	C	C	A	G	G	A	G	G	T	C	G	G	T	T	G	A	G	G	T	A	G	G	A	A	C	T	NA	NA	C	T	C	C	C	T	G	G	C	T	T	T	G	C	T	C	A	G	G	A	G	A	C	C	T	C	T	G	NA	NA	C	C	A	A	A	A	T	G	G	T	A	G	A	G	C	C	A	A	A	G	A	G	G	A	G	A	A	A	T	C	G	A	A	A	C	C	C	C	G	G	A	G	C	T	A	G	C	T	T	T	A	G	G	A	G	G	A	A	C	C	C	C	T	T	T	T	G	A	A	A	C	C	T	C	G	A	A	A	C	C	C	T	T	T	A	A	NA	NA	G	A	C	T	C	C	NA	NA	G	T	NA	NA	G	A	A	A	C	C	G	G	NA	NA	A	G	A	A	T	C	C	T	G	A	A	G	G	A	NA	NA	A	G	C	C	G	A	T	C	C	T	A	A	G	A	T	C	C	C	C	T	A	G	G	G	A	A	C	C	C	A	C	T	G	T	T	T	A	G	A	A	T	T	C	C	NA	NA	A	T	C	C	C	C	NA	NA	T	A	G	G	C	C	C	A	A	G	G	G	A	G	C	A	A	G	A	C	G	T	G	G	C	T	C	C	C	T	A	A	G	G	G	A	C	T	G	G	G	G	A	C	C	C	A	A	A	G	C	A	A	C	G	G	G	T	A	G	C	A	A	G	T	C	T	C	T	A	A	A	T	C	T	C	A	G	A	C	A	G	G	G	T	A	G	G	G	A	G	G	A	A	A	A	T	T	C	C	G	A	G	C	T	T	C	G	T	C	A	A	A	C	T	T	G	G	A	G	G	A	A	G	A	T	A	G	A	A	C	C	C	C	G	A	C	C	G	G	G	G	A	G	C	C	T	T	A	A	C	T	G	G	G	C	A	A	C	C	A	A	G	A	NA	NA	T	T	C	T	A	G	T	C	G	A	G	G	NA	NA	C	C	C	C	T	C	A	C	NA	NA	C	G	G	A	NA	NA	C	C	C	C	A	G	T	C	NA	NA	G	G	T	C	A	G	T	G	A	A	A	A	A	T	G	G	A	A	G	A	T	G	G	A	T	T	T	A	C	T	T	G	T	C	C	C	C	A	T	T	G	A	T	C	G	G	C	T	C	C	A	A	C	C	G	G	G	G	G	A	G	G	A	A	T	C	T	T	T	C	G	G	T	T	T	T	C	T	A	A	G	G	C	C	T	A	C	T	A	C	A	A	G	T	G	G	NA	NA	G	G	A	G	A	G	T	C	T	C	C	C	G	T	C	T	A	C	A	G	G	G	C	T	A	G	T	T	T	C	G	T	C	C	A	G	NA	NA	NA	NA	C	C	T	T	T	T	G	G	T	T	C	C	C	G	T	T	A	A	C	C	C	T	C	T	C	C	A	G	G	T	A	G	C	A	T	C	G	A	G	G	G	A	A	C	C	C	T	C	A	G	C	C	G	C	A	C	C	C	G	G	C	T	C	T	A	A	A	A	G	A	C	C	A	A	T	G	C	G	G	A	C	C	G	G	C	C	A	A	NA	NA	T	C	A	A	NA	NA	G	G	G	A	C	T	G	A	C	T	G	G	C	C	NA	NA	T	T	G	A	C	T	A	A	A	A	G	G	A	A	A	A	A	T	A	G	A	G	NA	NA	A	A	A	A	NA	NA	A	A	A	C	C	T	T	G	T	T	G	G	G	G	G	G	A	A	T	T	G	G	C	C	T	T	A	A	A	G	A	G	NA	NA	T	C	A	G	A	G	T	G	A	G	A	G	G	T	T	C	T	C	A	G	T	T	NA	NA	A	G	C	C	G	G	G	T	A	G	G	G	A	G	A	A	G	G	A	A	T	T	T	T	T	C	C	T	A	T	C	T	T	A	A	G	NA	NA	A	G	T	G	A	A	G	A	G	A	G	T	C	C	C	A	C	T	A	C	T	C	G	G	A	A	A	G	A	A	A	A	A	A	G	G	T	T	C	C	G	G	A	A	A	A	C	C	T	T	A	A	C	C	G	G	T	T	T	T	G	G	T	T	T	T	G	G	T	T	G	G	C	C	C	C	T	T	G	G	T	T	G	G	A	A	T	T	C	C	C	C	C	C	A	A	C	C	T	T	T	T	G	G	A	A	C	C	C	C	G	G	A	A	T	T	A	A	C	C	G	G	T	T	A	A	A	A	T	T	T	T	T	T	C	C	C	C	C	C	G	G	C	C	C	C	T	T	G	G	T	T	G	G	C	C	T	T	A	A	C	C	C	C	T	T	C	C	T	T	C	C	C	C	G	G	G	G	G	G	G	G	A	A	C	C	A	A	C	C	G	G	T	T	A	A	G	G	T	T	T	T	C	C	C	C	C	C	T	T	T	T	T	T	C	C	C	C	C	C	C	C	A	A	A	A	A	A	T	T	T	T	G	G	G	G	C	C	G	G	C	C	T	T	A	A	G	G	C	C	G	G	T	T	C	C	G	G	C	C	G	G	A	A	C	C	T	T	C	C	G	G	C	C	G	G	C	C	A	A	C	C	A	A	T	T	T	T	A	A	C	C	A	A	A	A	G	G	T	T	A	A	T	T	T	T	C	C	T	T	C	C	A	A	T	G	G	G	G	G	G	G	G	G	A	A	A	A	T	T	G	G	G	G	A	A	G	G	A	A	G	G	A	A	G	G	C	C	G	G	A	A	A	A	G	G	G	G	A	A	C	C	C	C	G	G	C	C	T	T	T	T	T	T	C	C	A	A	T	T	G	G	C	C	G	G	A	A	A	A	T	T	G	G	C	C	T	T	T	T	A	A	T	T	C	C	G	G	G	G	A	A	G	G	G	G	A	A	T	T	T	T	G	G	A	A	G	G	T	T	G	G	A	A	T	T	C	C	T	T	T	T	C	C	G	G	A	A	A	A	G	G	A	A	A	A	T	T	T	T	G	G	G	G	A	A	A	A	A	A	A	A	A	A	NA	NA	G	G	T	T	T	T	C	C	G	G	T	T	G	G	C	C	C	C	G	G	A	A	T	T	G	G	T	T	C	C	G	G	C	C	T	T	G	G	C	C	A	A	G	G	C	C	C	C	T	T	A	A	C	C	C	C	T	T	T	T	T	T	G	G	C	C	A	A	G	G	T	T	G	G	T	T	G	G	T	T	T	T	G	G	G	G	C	C	A	A	T	T	A	A	A	A	G	G	C	C	C	C	A	A	G	G	T	T	G	G	G	G	A	A	C	C	A	A	G	G	C	C	T	T	A	A	T	T	G	G	A	A	C	C	A	A	G	G	C	C	T	T	A	A	A	A	G	G	T	T	T	T	A	A	T	T	C	C	T	T	C	C	G	G	C	C	C	C	A	A	T	T	G	G	G	G	C	C	T	T	C	C	G	G	A	A	A	A	C	C	G	G	C	C	C	C	A	A	C	C	G	G	G	G	C	C	C	C	C	C	A	A	C	C	C	C	C	C	T	T	G	G	C	C	A	A	A	A	C	C	T	T	C	C	C	C	A	A	T	T	A	A	A	A	C	C	A	A	T	T	A	A	G	G	T	T	C	C	T	T	G	G	A	A	G	G	G	G	T	T	G	G	G	G	T	T	G	G	T	T	T	T	T	T	A	A	T	T	T	T	C	C	C	C	C	C	A	A	A	A	G	G	A	A	C	C	C	C	C	C	T	T	A	A	G	G	A	A	G	G	T	T	G	G	T	T	G	G	T	T	A	A	A	A	T	T	G	G	T	T	G	G	G	G	T	T	T	T	T	T	C	C	C	C	A	A	T	T	T	T	C	C	G	G	G	G	C	C	A	A	C	C	G	G	C	C	C	C	C	C	G	G	T	T	A	A	C	C	G	G	A	A	G	G	C	C	G	G	G	G	C	C	T	T	A	A	G	G	T	T	G	G	G	G	T	T	C	C	G	G	G	G	C	C	G	G	A	A	G	G	T	T	T	T	C	C	A	A	T	T	G	G	C	C	T	T	T	T	C	C	C	C	C	C	G	G	G	G	G	G	T	T	G	G	A	A	A	A	A	A	C	C	T	T	A	A	A	A	G	G	A	A	G	G	G	G	T	T	A	A	T	T	T	T	C	C	T	T	G	G	G	G	C	C	G	G	A	A	T	T	A	A	A	A	C	C	C	C	G	G	G	G	A	A	C	C	G	G	C	C	T	T	C	C	A	A	G	G	C	C	G	G	A	A	T	T	A	A	A	A	G	G	A	A	C	C	C	C	G	G	G	G	T	T	C	C	C	C	A	A	G	G	C	C	A	A	G	G	A	A	A	A	A	A	C	C	A	A	A	A	A	A	G	G	A	A	G	G	C	C	C	C	G	G	G	G	G	G	T	T	A	A	G	G	G	G	T	T	C	C	G	G	A	A	A	A	A	A	A	A	G	G	T	T	T	T	T	T	A	A	A	A	T	T	A	A	T	T	T	T	C	C	C	C	T	T	A	A	T	T	A	A	G	G	C	C	T	T	C	C	C	C	G	G	C	C	C	C	A	A	T	T	C	C	G	G	T	T	G	G	G	G	T	T	A	A	T	T	T	T	C	C	G	G	G	G	C	C	A	A	C	C	C	C	C	C	C	C	G	G	G	G	G	G	A	A	T	T	T	T	A	A	T	T	G	G	T	T	C	C	G	G	T	T	T	T	T	T	G	G	A	A	A	A	A	A	C	C	C	C	C	C	A	A	T	T	G	G	G	G	G	G	G	G	A	A	T	T	G	G	A	A	A	A	A	A	A	A	A	A	C	C	T	T	T	T	T	T	G	G	T	T	C	C	A	A	C	C	A	A	T	T	G	G	C	C	G	G	T	T	A	A	G	G	A	A	T	T	G	G	G	G	C	C	C	C	T	T	A	A	A	A	C	C	C	C	C	C	C	C	T	T	NA	NA	A	A	C	C	G	G	C	C	A	A	G	G	C	C	G	G	C	C	G	G	T	T	G	G	G	G	C	C	T	T	C	C	NA	NA	T	T	G	G	C	C	T	T	A	A	A	A	A	A	C	C	T	T	A	A	A	A	T	T	T	T	C	C	G	G	G	G	G	G	C	C	T	T	A	A	C	C	A	A	T	T	C	C	G	G	G	G	G	G	G	G	C	C	C	C	G	G	A	A	A	A	A	A	C	C	T	T	A	A	C	C	C	C	C	C	A	A	G	G	C	C	C	C	A	A	C	C	T	T	G	G	A	A	A	A	C	C	T	T	G	G	G	G	G	G	C	C	A	A	C	C	C	C	T	T	A	A	C	C	C	C	T	T	A	A	C	C	G	G	A	A	C	C	C	C	C	C	G	G	A	A	C	C	C	C	T	T	T	T	A	A	T	T	T	T	T	T	G	G	T	T	C	C	T	T	C	C	A	A	T	T	A	A	C	C	T	T	G	G	T	T	G	G	NA	NA	C	C	C	C	A	A	G	G	C	C	T	T	C	C	T	T	G	G	A	A	T	T	C	C	G	G	C	C	C	C	C	C	C	C	C	C	G	G	G	G	T	T	G	G	A	A	A	A	G	G	C	C	A	A	T	T	A	A	C	C	C	C	A	A	T	T	A	A	T	T	A	A	G	G	A	A	A	A	G	G	A	A	A	A	C	C	A	A	C	C	T	T	A	A	A	A	C	C	A	A	C	C	C	C	G	G	A	A	T	T	G	G	C	C	T	T	G	G	C	C	G	G	T	T	C	C	C	C	A	A	A	A	C	C	G	G	T	T	C	C	G	G	T	T	T	T	A	A	C	C	G	G	C	C	T	T	A	A	C	C	A	A	T	T	G	G	T	T	G	G	A	A	A	A	A	A	T	T	C	C	C	C	C	C	T	T	A	A	G	G	C	C	G	G	T	T	A	A	A	A	T	T	T	T	C	C	A	A	G	G	A	A	A	A	G	G	C	C	G	G	C	C	A	A	C	C	C	C	G	G	G	G	A	A	C	C	C	C	G	G	G	G	G	G	T	T	A	A	C	C	C	C	C	C	C	C	T	T	G	G	T	T	G	G	A	A	T	T	G	G	A	A	C	C	T	T	C	C	T	T	C	C	G	G	G	G	T	T	G	G	A	A	T	T	T	T	C	C	C	C	C	C	T	T	A	A	A	A	C	C	A	A	G	G	A	A	A	A	A	A	C	C	C	C	T	T	A	A	C	C	G	G	C	C	G	G	G	G	T	T	G	G	C	C	C	C	A	A	G	G	T	T	T	T	T	T	C	C	G	G	G	G	G	G	NA	NA	G	G	C	C	A	A	T	T	A	A	T	T	C	C	T	T	A	A	G	G	T	T	G	G	C	C	C	C	C	C	G	G	A	A	C	C	A	A	C	C	G	G	T	T	G	G	G	G	T	T	G	G	T	T	C	C	A	A	T	T	A	A	G	G	C	C	T	T	T	T	G	G	T	T	C	C	C	C	C	C	A	A	G	G	A	A	A	A	G	G	C	C	T	T	G	G	C	C	G	G	C	C	A	A	A	A	G	G	A	A	T	T	A	A	G	G	A	A	G	G	G	G	G	G	A	A	A	A	C	C	G	G	A	A	G	G	G	G	G	G	C	C	G	G	G	G	C	C	G	G	T	T	C	C	A	A	C	C	T	T	A	A	T	T	C	C	T	T	T	T	C	C	T	T	A	A	C	C	A	A	A	A	T	T	C	C	G	G	G	G	A	A	G	G	C	C	A	A	T	T	A	A	T	T	G	G	T	T	T	T	T	T	A	A	T	T	T	T	G	G	T	T	G	G	T	T	T	T	G	G	T	T	C	C	C	C	C	C	A	A	T	T	G	G	A	A	T	T	G	G	T	T	T	T	T	T	C	C	C	C	G	G	T	T	A	A	C	C	G	G	T	T	G	G	A	A	G	G	C	C	A	A	C	C	G	G	G	G	G	G	C	C	A	A	G	G	A	A	T	T	G	G	A	A	A	A	G	G	G	G	G	G	A	A	G	G	T	T	G	G	A	A	A	A	C	C	C	C	A	A	A	A	C	C	T	T	T	T	C	C	C	C	C	C	C	C	C	C	T	T	C	C	G	G	G	G	C	C	T	T	C	C	G	G	A	A	G	G	A	A	C	C	C	C	T	T	A	A	G	G	G	G	T	T	A	A	C	C	T	T	T	T	A	A	G	G	T	T	C	C	C	C	G	G	C	C	T	T	C	C	A	A	T	T	A	A	A	A	T	T	A	A	G	G	T	T	A	A	A	A	C	C	C	C	G	G	C	C	G	G	C	C	C	C	C	C	G	G	C	C	C	C	A	A	T	T	G	G	G	G	T	T	G	G	G	G	A	A	G	G	A	A	C	C	A	A	T	T	T	T	A	A	A	A	C	C	G	G	T	T	G	G	G	G	A	A	G	G	G	G	C	C	G	G	C	C	A	A	A	A	A	A	C	C	C	C	A	A	C	C	T	T	A	A	G	G	C	C	C	C	G	G	G	G	A	A	A	A	A	A	NA	NA	T	T	C	C	T	T	G	G	C	C	T	T	T	T	A	A	G	G	C	C	C	C	G	G	C	C	G	G	C	C	T	T	A	A	T	T	G	G	C	C	G	G	C	C	G	G	T	T	A	A	G	G	C	C	G	G	T	T	A	A	G	G	G	G	T	T	A	A	A	A	A	A	C	C	C	C	G	G	T	T	C	C	A	A	C	C	G	G	C	C	G	G	A	A	G	G	A	A	A	A	G	G	T	T	G	G	C	C	A	A	A	A	C	C	C	C	C	C	A	A	C	C	A	A	A	A	C	C	T	T	G	G	T	T	A	A	A	A	A	A	A	A	G	G	T	T	T	T	G	G	T	T	T	T	T	T	C	C	A	A	T	T	G	G	C	C	T	T	G	G	T	T	A	A	C	C	A	A	A	A	T	T	G	G	T	T	G	G	G	G	T	T	T	T	C	C	C	C	C	C	A	A	T	T	G	G	T	T	A	A	T	T	T	T	A	A	T	T	G	G	G	G	G	G	A	A	A	A	G	G	A	A	C	C	T	T	G	G	A	A	A	A	G	G	A	A	C	C	G	G	C	C	C	C	G	G	G	G	T	T	A	A	C	C	T	T	G	G	T	T	A	A	C	C	A	A	T	T	C	C	G	G	C	C	G	G	G	G	A	A	G	G	G	G	A	A	T	T	C	C	T	T	G	G	C	C	T	T	G	G	T	T	G	G	T	T	T	T	A	A	A	A	G	G	C	C	C	C	G	G	A	A	T	T	C	C	A	A	A	A	C	C	T	T	G	G	C	C	A	A	A	A	A	A	G	G	C	C	G	G	G	G	T	T	T	T	G	G	G	G	C	C	T	T	T	T	T	T	C	C	A	A	C	C	G	G	T	T	C	C	G	G	C	C	C	C	G	G	C	C	G	G	T	T	A	A	C	C	G	G	T	T	G	G	C	C	C	C	C	C	T	T	A	A	G	G	T	T	C	C	G	G	A	A	C	C	C	C	T	T	A	A	C	C	C	C	G	G	C	C	T	T	C	C	C	C	A	A	C	C	T	T	C	C	C	C	T	T	T	T	T	T	T	T	C	C	A	A	A	A	T	T	C	C	T	T	T	T	G	G	G	G	T	T	T	T	C	C	G	G	C	C	G	G	A	A	G	G	C	C	C	C	C	C	C	C	G	G	G	G	A	A	A	A	G	G	C	C	A	A	G	G	G	G	T	T	T	T	A	A	A	A	A	A	G	G	A	A	C	C	C	C	A	A	T	T	G	G	T	T	C	C	A	A	T	T	C	C	C	C	C	C	A	A	T	T	T	T	T	T	T	T	T	T	A	A	C	C	G	G	A	A	T	T	C	C	G	G	A	A	A	A	C	C	G	G	G	G	C	C	C	C	T	T	T	T	C	C	A	A	T	T	T	T	T	T	G	G	C	C	G	G	G	G	T	T	C	C	C	C	C	C	G	G	T	T	T	T	G	G	C	C	G	G	G	G	A	A	G	G	G	G	T	T	A	A	C	C	C	C	T	T	G	G	C	C	T	T	C	C	T	T	C	C	T	T	G	G	G	G	A	A	C	C	T	T	C	C	C	C	C	C	A	A	T	T	T	T	T	T	C	C	A	A	T	T	G	G	A	A	C	C	A	A	T	T	A	A	G	G	T	T	C	C	T	T	G	G	C	C	C	C	T	T	T	T	G	G	A	A	G	G	T	T	C	C	A	A	T	T	G	G	G	G	C	C	A	A	G	G	T	T	G	G	T	T	G	G	C	C	A	A	T	T	G	G	T	T	C	C	T	T	G	G	G	G	T	T	A	A	T	T	G	G	C	C	A	A	G	G	A	A	A	A	G	G	C	C	G	G	G	G	T	T	G	G	C	C	G	G	C	C	C	C	G	G	G	G	G	G	T	T	G	G	T	T	C	C	C	C	T	T	T	T	G	G	T	T	C	C	T	T	G	G	G	G	T	T	A	A	G	G	A	A	G	G	A	A	C	C	A	A	C	C	A	A	T	T	G	G	C	C	A	A	T	T	G	G	T	T	T	T	A	A	T	T	T	T	G	G	C	C	C	C	C	C	G	G	C	C	C	C	T	T	C	C	A	A	T	T	C	C	T	T	C	C	A	A	G	G	A	A	G	G	T	T	A	A	C	C	A	A	A	A	C	C	G	G	A	A	T	T	A	A	T	T	G	G	G	G	C	C	G	G	C	C	G	G	G	G	T	T	C	C	T	T	G	G	T	T	C	C	C	C	G	G	A	A	C	C	A	A	C	C	A	A	G	G	G	G	C	C	A	A	A	A	T	T	G	G	G	G	C	C	G	G	C	C	A	A	A	A	A	A	G	G	A	A	T	T	G	G	T	T	A	A	G	G	G	G	T	T	T	T	C	C	C	C	G	G	A	A	T	T	T	T	T	T	A	A	C	C	T	T	C	C	T	T	G	G	C	C	C	C	A	A	T	T	C	C	G	G	G	G	G	G	A	A	A	A	A	A	A	A	C	C	C	C	A	A	A	A	G	G	A	A	C	C	A	A	A	A	A	A	G	G	T	T	T	T	C	C	C	C	G	G	G	G	G	G	A	A	G	G	C	C	A	A	C	C	T	T	C	C	T	T	A	A	G	G	T	T	A	A	T	T	G	G	C	C	C	C	G	G	C	C	T	T	A	A	G	G	C	C	C	C	A	A	A	A	T	T	G	G	C	T	C	C	G	G	G	G	A	A	G	G	C	C	T	T	T	T	C	C	G	G	C	C	A	A	G	G	C	C	C	C	C	C	G	G	G	G	C	C	G	G	A	A	A	A	A	A	A	A	A	A	G	G	C	C	C	C	G	G	C	C	G	G	T	T	C	C	A	A	C	C	C	C	G	G	T	T	T	T	C	C	A	A	A	A	T	T	T	T	A	A	A	A	C	C	C	C	G	G	A	A	G	G	C	C	T	T	A	A	C	C	A	A	C	C	A	A	G	G	G	G	A	A	C	C	G	G	T	T	T	T	A	A	T	T	G	G	C	C	T	T	T	T	C	C	C	C	G	G	C	C	A	A	C	C	C	C	T	T	C	C	A	A	G	G	C	C	A	A	A	A	C	C	A	A	G	G	A	A	G	G	G	G	A	A	G	G	C	C	G	G	T	T	G	G	C	C	T	T	T	T	C	C	T	T	G	G	C	C	G	G	C	C	C	C	G	G	G	G	T	T	A	A	C	C	G	G	A	A	A	A	C	C	G	G	C	C	T	T	C	C	G	G	C	C	G	G	G	G	A	A	A	A	C	C	A	A	C	C	A	A	G	G	T	T	G	G	C	C	G	G	A	A	G	G	C	C	C	C	G	G	T	T	G	G	A	A	G	G	A	A	A	A	G	G	T	T	G	G	T	T	C	C	G	G	C	C	A	A	G	G	G	G	C	C	A	G	G	G	G	G	T	T	G	G	T	T	T	T	G	G	A	A	T	T	G	G	C	C	C	C	G	G	G	G	C	C	T	T	C	C	G	G	T	T	C	C	G	G	T	T	A	A	T	T	C	C	T	T	A	A	G	G	A	A	T	T	G	G	A	A	T	T	G	G	G	G	C	C	A	A	T	T	T	T	G	G	G	G	G	G	T	T	A	A	A	A	G	G	G	G	C	C	A	A	A	A	C	C	C	C	G	G	G	G	C	C	A	A	A	A	T	T	T	T	A	A	T	T	G	G	C	C	C	C	T	T	C	C	C	C	A	A	T	T	G	G	G	G	A	A	T	T	C	C	G	G	G	G	A	A	T	T	C	C	C	C	T	T	G	G	C	C	C	C	T	T	T	T	T	T	A	A	T	T	G	G	T	T	T	T	T	T	A	A	G	G	G	G	A	A	C	C	T	T	T	T	T	T	C	C	T	T	C	C	A	A	T	T	G	G	G	G	G	G	A	A	A	A	C	C	A	A	T	T	A	A	A	A	C	C	T	T	G	G	A	A	C	C	T	T	C	C	G	G	A	A	C	C	G	G	G	G	T	T	G	G	G	G	G	G	T	T	G	G	C	C	T	T	A	A	C	C	T	T	C	C	A	A	C	C	G	G	T	T	T	T	C	C	C	C	G	G	C	C	C	C	C	C	A	A	T	T	T	T	A	A	G	G	C	C	A	A	G	G	G	G	T	T	G	G	C	C	T	T	T	T	T	T	T	T	C	C	C	C	A	A	G	G	G	G	C	C	C	C	C	C	A	A	C	C	A	A	G	G	G	G	G	G	C	C	C	C	A	A	C	C	C	C	A	A	G	G	T	T	T	T	C	C	G	G	C	C	G	G	T	T	C	C	A	A	C	C	T	T	T	T	C	C	C	C	G	G	G	G	A	A	T	T	T	T	G	G	C	C	A	A	T	T	A	A	G	G	T	T	T	T	T	T	T	T	A	A	T	T	C	C	G	G	A	A	C	C	T	T	C	C	G	G	A	A	C	C	C	C	A	A	C	C	C	C	G	G	T	T	G	G	G	G	G	G	G	G	T	T	A	A	T	T	T	T	G	G	A	A	G	G	T	T	G	G	T	T	A	A	G	G	A	A	T	T	G	G	G	G	G	G	A	A	C	C	T	T	A	A	A	A	T	T	G	G	A	A	G	G	T	T	A	A	G	G	T	T	A	A	G	G	G	G	C	C	T	T	A	A	T	T	G	G	C	C	G	G	T	T	C	C	A	A	T	T	T	T	A	A	G	G	C	C	G	G	C	C	A	A	A	A	A	A	C	C	NA	NA	T	T	A	A	C	C	C	C	C	C	C	C	T	T	G	G	A	A	C	C	A	A	C	C	G	G	T	T	G	G	G	G	G	G	C	C	G	G	T	T	A	A	A	A	G	G	T	T	A	A	T	T	C	C	A	A	G	G	A	A	A	A	C	C	A	A	G	G	C	C	C	C	C	C	G	G	C	C	G	G	C	C	G	G	T	T	C	C	G	G	G	G	T	T	A	A	A	A	C	C	A	A	C	C	G	G	G	G	A	A	A	A	T	T	G	G	G	G	A	A	A	A	C	C	C	C	C	C	G	G	A	A	G	G	C	C	C	C	G	G	A	A	A	A	A	A	A	A	G	G	G	G	T	T	C	C	A	A	G	G	G	G	C	C	G	G	T	T	T	T	A	A	G	G	T	T	T	T	A	A	G	G	C	C	G	G	A	A	G	G	A	A	C	C	A	A	A	A	A	A	T	T	G	G	A	A	A	A	T	T	G	G	G	G	G	G	C	C	G	G	C	C	T	T	A	A	A	A	T	T	A	A	G	G	G	G	C	C	C	C	G	G	C	C	T	T	G	G	A	A	T	T	T	T	C	C	G	G	C	C	C	C	T	T	A	A	A	A	A	A	A	A	G	G	T	T	G	G	C	C	C	C	A	A	A	A	G	G	A	A	C	C	C	C	G	G	G	G	A	A	A	A	T	T	G	G	T	T	C	C	A	A	T	T	G	G	A	A	A	A	C	C	G	G	T	T	C	C	G	G	A	A	C	C	C	C	A	A	T	T	G	G	T	T	A	A	G	G	C	C	C	C	A	A	A	A	C	C	G	G	G	G	T	T	G	G	T	T	G	G	G	G	T	T	A	A	G	G	C	C	G	G	A	A	C	C	T	T	A	A	G	G	C	C	G	G	C	C	G	G	C	C	T	T	C	C	C	C	G	G	T	T	C	C	T	T	A	A	C	C	G	G	C	C	T	T	T	T	A	A	G	G	A	A	G	G	C	C	A	A	C	C	G	G	G	G	T	T	A	A	A	A	A	A	G	G	T	T	A	A	A	A	A	A	A	A	T	T	G	G	T	T	A	A	C	C	T	T	G	G	A	A	T	T	T	T	G	G	G	G	G	G	A	A	C	C	A	A	A	A	A	A	C	C	C	C	G	G	T	T	G	G	T	T	T	T	G	G	A	A	C	C	G	G	A	A	A	A	G	G	C	C	C	C	C	C	G	G	C	C	T	T	G	G	A	A	T	T	T	T	A	A	G	G	G	G	C	C	C	C	C	C	A	A	T	T	A	A	C	C	G	G	G	G	T	T	A	A	G	G	T	T	A	A	G	G	A	A	G	G	A	A	T	T	A	A	T	T	A	A	C	C	G	G	C	C	G	G	G	G	C	C	A	A	C	C	C	C	C	C	C	C	G	G	T	T	G	G	G	G	C	C	G	G	G	G	T	T	G	G	C	C	G	G	G	G	G	G	A	A	A	A	G	G	G	G	G	G	A	A	A	A	G	G	G	G	G	G	A	A	C	C	T	T	A	A	T	T	T	T	G	G	C	C	C	C	G	G	G	G	A	A	C	C	A	A	C	C	C	C	G	G	G	G	G	G	G	G	G	G	C	C	A	A	C	C	G	G	C	C	C	C	C	C	A	A	C	C	A	A	A	A	C	C	T	T	A	A	C	C	C	C	T	T	C	C	C	C	G	G	G	G	A	A	A	A	G	G	G	G	T	T	G	G	A	A	C	C	A	A	A	A	T	T	A	A	A	A	A	A	C	C	T	T	A	A	T	T	A	A	A	A	T	T	C	C	C	C	T	T	T	T	C	C	T	T	T	T	A	A	A	A	G	G	A	A	G	G	A	A	A	A	C	C	T	T	C	C	G	G	A	A	A	A	G	G	A	A	A	A	C	C	G	G	A	A	A	A	G	G	T	T	A	A	G	G	C	C	G	G	C	C	A	A	G	G	G	G	G	G	G	G	C	C	C	C	C	C	G	G	T	T	G	G	C	C	C	C	G	G	G	G	A	A	A	A	T	T	A	A	T	T	G	G	A	A	T	T	A	A	C	C	G	G	C	C	C	C	C	C	T	T	T	T	C	C	C	C	G	G	G	G	A	A	T	T	C	C	C	C	A	A	C	C	G	G	C	C	C	C	A	A	G	G	T	T	G	G	T	T	G	G	G	A	G	G	C	C	G	G	G	G	G	G	G	G	G	G	C	C	T	T	G	G	C	C	G	G	A	A	C	C	G	G	G	G	G	G	T	T	T	T	G	G	A	A	T	T	G	G	C	C	T	T	A	A	C	C	G	G	G	G	T	T	A	A	G	G	A	A	T	T	A	A	A	A	T	T	G	G	A	A	T	T	G	G	C	C	A	A	G	G	C	C	C	C	A	A	T	T	A	A	A	A	C	C	T	T	C	C	A	A	C	C	A	A	A	A	A	A	G	G	T	T	C	C	T	T	G	G	A	A	T	T	C	C	G	G	T	T	G	G	T	T	G	G	A	A	G	G	G	G	G	G	G	G	C	C	C	C	A	A	C	C	G	G	G	G	T	T	G	G	T	T	T	T	C	C	C	C	G	G	G	G	T	T	A	A	C	C	C	C	T	T	G	G	C	C	G	G	C	C	A	A	NA	NA	C	C	C	C	T	T	A	A	G	G	T	T	T	T	C	C	A	A	T	T	G	G	T	T	A	A	C	C	C	C	G	G	C	C	A	A	T	T	C	C	A	A	G	G	G	G	T	T	A	A	A	A	A	A	T	T	A	A	T	T	T	T	T	T	G	G	T	T	T	T	T	T	G	G	T	T	G	G	G	G	C	C	C	C	A	A	G	G	G	G	G	G	C	C	A	A	A	A	T	T	C	C	C	C	C	C	T	T	A	A	G	G	T	T	C	C	A	A	A	A	A	A	A	A	A	A	C	C	T	T	C	C	A	A	C	C	C	C	C	C	G	G	A	A	G	G	G	G	G	G	C	C	T	T	G	G	T	T	C	C	A	A	A	A	T	T	T	T	C	C	G	G	T	T	T	T	T	T	G	G	G	G	C	C	A	A	T	T	A	A	G	G	A	A	C	C	T	T	T	T	A	A	A	A	C	C	G	G	A	A	C	C	T	T	T	T	G	G	T	T	C	C	T	T	T	T	A	A	A	A	G	G	G	G	A	A	A	A	G	G	C	C	G	G	A	A	C	C	G	G	C	C	A	A	A	A	A	A	C	C	A	A	T	T	A	A	A	A	A	A	A	A	G	G	G	G	G	G	C	C	T	T	A	A	A	A	C	C	C	C	G	G	A	A	G	G	T	T	T	T	T	T	T	T	T	T	G	G	T	T	G	G	T	T	A	A	T	T	T	T	C	C	C	C	C	C	G	G	G	G	G	G	G	G	G	G	A	A	C	C	C	C	A	A	G	G	G	G	G	G	C	C	G	G	A	A	G	G	C	C	T	T	T	T	C	C	A	A	G	G	C	C	A	A	G	G	T	T	G	G	C	C	A	A	A	A	A	A	C	C	G	G	C	C	A	A	G	G	T	T	T	T	T	T	C	C	T	T	T	T	G	G	C	C	C	C	G	G	A	A	A	A	G	G	T	T	T	T	T	T	A	A	C	C	G	G	G	G	G	G	C	C	C	C	G	G	T	T	A	A	A	A	G	G	A	A	G	G	T	T	A	A	G	G	T	T	T	T	C	C	G	G	G	G	T	T	T	T	C	C	G	G	G	G	C	C	C	C	A	A	G	G	A	A	T	T	T	T	T	T	T	T	A	A	G	G	T	T	A	A	T	T	T	T	A	A	G	G	T	T	C	C	T	T	T	T	C	C	G	G	C	C	T	T	T	T	C	C	A	A	G	G	G	G	G	G	C	C	A	A	G	G	T	T	C	C	A	A	C	C	G	G	T	T	C	C	A	A	C	C	T	T	A	A	C	C	G	G	G	G	T	T	C	C	G	G	T	T	C	C	A	A	T	T	G	G	A	A	G	G	T	T	T	T	A	A	T	T	T	T	G	G	G	G	A	A	G	G	G	G	T	T	A	A	G	G	C	C	T	T	G	G	C	C	A	A	G	G	A	A	C	C	C	C	A	A	T	T	A	A	C	C	T	T	T	T	G	G	A	A	G	G	T	T	A	A	A	A	T	T	A	A	G	G	C	C	G	G	A	A	T	T	T	T	G	G	T	T	G	G	T	T	T	T	G	G	G	G	C	C	C	C	G	G	G	G	A	A	A	A	T	T	C	C	T	T	T	T	A	A	C	C	G	G	C	C	C	C	G	G	T	T	C	C	G	G	T	T	A	A	C	C	T	T	A	A	T	T	T	T	A	A	T	T	C	C	A	A	C	C	G	G	A	A	G	G	G	G	T	T	T	T	G	G	C	C	T	T	G	G	T	T	G	G	T	T	G	G	T	T	C	C	A	A	C	C	C	C	T	T	A	A	T	T	G	G	T	T	A	A	T	T	C	C	G	G	T	T	T	T	T	T	T	T	C	C	T	T	T	T	C	C	T	T	T	T	G	G	C	C	C	C	C	C	A	A	C	C	G	G	G	G	T	T	G	G	G	G	G	G	A	A	A	A	A	A	NA	NA	A	A	G	G	G	G	C	C	G	G	T	T	G	G	G	G	A	A	G	G	G	G	A	A	A	A	C	C	G	G	T	T	C	C	G	G	A	A	C	C	G	G	G	G	A	A	G	G	A	A	A	A	T	T	T	T	T	T	C	C	A	A	C	C	A	A	C	C	C	C	T	T	T	T	T	T	T	T	C	C	T	T	C	C	A	A	G	G	C	C	C	C	C	C	G	G	T	T	A	A	G	G	C	C	G	G	G	G	C	C	G	G	C	C	C	C	G	G	A	A	G	G	T	T	T	T	C	C	T	T	T	T	G	G	A	A	C	C	T	T	G	G	T	T	C	C	A	A	A	A	C	C	A	A	G	G	C	C	C	C	A	A	A	A	C	C	G	G	T	T	C	C	G	G	C	C	A	A	T	T	C	C	G	G	C	C	C	C	A	A	C	C	G	G	G	G	C	C	G	G	G	G	A	A	A	A	A	A	G	G	C	C	G	G	C	C	T	T	G	G	C	C	T	T	G	G	A	A	T	T	A	A	C	C	A	A	T	T	A	A	T	T	A	A	G	G	C	C	G	G	G	G	G	G	A	A	A	A	G	G	A	A	C	C	C	C	C	C	G	G	T	T	G	G	A	A	A	A	T	T	T	T	A	A	C	C	T	T	C	C	T	T	T	T	T	T	G	G	T	T	C	C	G	G	A	A	G	G	A	A	T	T	A	A	G	G	G	G	C	C	C	C	C	C	C	C	T	T	A	A	G	G	A	A	G	G	T	T	A	A	A	A	G	G	G	G	G	G	C	C	A	A	G	G	G	G	G	G	C	C	C	C	G	G	C	C	C	C	T	T	G	G	A	A	A	A	T	T	T	T	G	G	C	C	T	T	C	C	G	G	G	G	G	G	T	T	C	C	C	C	T	T	C	C	A	A	T	T	T	T	G	G	C	C	G	G	G	G	A	A	A	A	T	T	NA	NA	G	G	G	G	G	G	C	C	C	C	C	C	A	A	T	T	T	T	T	T	G	G	T	T	A	A	C	C	C	C	C	C	C	C	T	T	T	T	T	T	G	G	C	C	G	G	C	C	G	G	G	G	C	C	G	G	T	T	G	G	T	T	C	C	A	A	C	C	G	G	C	C	G	G	C	C	G	G	A	A	G	G	T	T	C	C	G	G	G	G	G	G	T	T	A	A	A	A	T	T	T	T	T	T	T	T	T	T	T	T	C	C	A	A	G	G	A	A	C	C	G	G	T	T	C	C	T	T	T	T	C	C	C	C	C	C	T	T	T	T	G	G	A	A	G	G	C	C	A	A	C	C	T	T	C	C	G	G	G	G	C	C	A	A	C	C	G	G	A	A	G	G	A	A	T	T	C	C	C	C	C	C	G	G	C	C	C	C	C	C	A	A	T	T	T	T	T	T	G	G	A	A	C	C	G	G	A	A	G	G	G	G	A	A	A	A	T	T	G	G	G	G	G	G	A	A	T	T	T	T	C	C	T	T	C	C	NA	NA	G	G	C	C	T	T	G	G	C	C	C	C	G	G	G	G	G	G	T	T	G	G	C	C	G	G	T	T	G	G	T	T	A	A	T	T	C	C	A	A	C	C	A	A	G	G	C	C	C	C	G	G	A	A	T	T	T	T	C	C	A	A	T	T	T	T	G	G	C	C	G	G	T	T	A	A	T	T	A	A	C	C	G	G	G	G	T	T	G	G	C	C	T	T	T	T	T	T	A	A	C	C	C	C	A	A	G	G	A	A	G	G	T	T	A	A	G	G	T	T	A	A	T	T	G	G	C	C	C	C	C	C	A	A	A	A	A	A	G	G	A	A	C	C	A	A	A	A	A	A	A	A	T	T	T	T	T	T	A	A	C	C	G	G	A	A	T	T	G	G	G	G	C	C	A	A	A	A	G	G	G	G	G	G	T	T	A	A	T	T	G	G	T	T	G	G	G	G	C	C	C	C	G	G	A	A	T	T	T	T	A	A	A	A	C	C	C	C	G	G	C	C	G	G	C	C	C	C	C	C	C	C	C	C	C	C	C	C	T	T	C	C	T	T	C	C	T	T	G	G	A	A	A	A	C	C	C	C	A	A	G	G	T	T	C	C	C	C	G	G	G	G	G	G	A	A	G	G	T	T	G	G	T	T	C	C	G	G	T	T	C	C	C	C	C	C	C	C	T	T	C	C	C	C	C	C	G	G	C	C	T	T	C	C	A	A	G	G	T	T	C	C	T	T	A	A	T	T	C	C	C	C	T	T	T	T	G	G	T	T	C	C	C	C	T	T	A	A	T	T	A	A	T	T	T	T	G	G	A	A	C	C	C	C	A	A	A	A	C	C	T	T	C	C	A	A	G	G	T	T	A	A	T	T	C	C	A	A	G	G	T	T	C	C	A	A	A	A	T	T	A	A	T	T	G	G	G	G	C	C	A	A	A	A	C	C	T	T	G	G	G	G	T	T	T	T	T	T	C	C	C	C	T	T	G	G	G	G	T	T	C	C	C	C	A	A	A	A	G	G	C	C	A	A	C	C	C	C	C	C	T	T	G	G	A	A	C	C	C	C	G	G	C	C	C	C	T	T	C	C	T	T	A	A	G	G	T	T	G	G	T	T	C	C	A	A	G	G	A	A	G	G	G	G	C	C	G	G	G	G	C	C	A	A	G	G	C	C	A	A	C	C	G	G	A	A	T	T	T	T	A	A	G	G	T	T	T	T	C	C	C	C	A	A	C	C	C	C	C	C	A	A	C	C	G	G	T	T	C	C	A	A	C	C	C	C	A	A	C	C	T	T	A	A	C	C	A	A	T	T	T	T	G	G	A	A	T	T	C	C	C	C	C	C	T	T	G	G	A	A	G	G	A	A	T	T	C	C	T	T	G	G	T	T	T	T	A	A	G	G	T	T	A	A	G	G	A	A	C	C	A	A	C	C	A	A	G	G	C	C	T	T	C	C	A	A	A	A	G	G	C	C	G	G	T	T	G	G	C	C	T	T	T	T	G	G	T	T	G	G	G	G	T	T	G	G	T	T	T	T	C	C	C	C	C	C	G	G	T	T	C	C	T	T	G	G	A	A	G	G	G	G	C	C	A	A	G	G	T	T	T	T	C	C	A	A	C	C	A	A	C	C	G	G	T	T	A	A	T	G	C	C	T	T	C	C	T	T	A	A	G	G	G	G	A	A	C	C	T	T	T	T	T	T	T	T	C	C	G	G	C	C	T	T	T	T	A	A	C	C	T	T	A	A	C	C	T	T	T	T	T	T	G	G	A	A	C	C	C	C	A	A	C	C	A	A	T	T	A	A	C	C	A	A	C	C	A	A	T	T	NA	NA	C	C	C	C	T	T	C	C	T	T	G	G	G	G	A	A	C	C	T	T	T	T	T	T	T	T	A	A	G	G	G	G	C	C	G	G	G	G	T	T	G	G	A	A	G	G	C	C	C	C	C	C	T	T	T	T	C	C	G	G	T	T	G	G	A	A	G	G	T	T	G	G	A	A	A	A	G	G	C	C	A	A	T	T	T	T	T	T	A	A	A	A	C	C	A	A	T	T	G	G	G	G	G	G	G	G	C	C	G	G	G	G	A	A	C	C	C	C	T	T	G	G	T	T	T	T	G	G	G	G	T	T	T	T	G	G	T	T	G	G	A	A	C	C	T	T	A	A	G	G	A	A	A	A	T	T	C	C	G	G	A	A	A	A	G	G	G	G	T	T	G	G	C	C	G	G	T	T	G	G	A	A	C	C	T	T	G	G	A	A	A	A	C	C	A	A	C	C	C	C	A	A	G	G	C	C	C	C	G	G	A	A	C	C	C	C	G	G	T	T	T	T	G	G	T	T	C	C	C	C	A	A	G	G	C	C	A	A	T	T	T	T	T	T	G	G	G	G	G	G	A	A	T	T	C	C	G	G	A	A	C	C	T	T	G	G	G	G	A	A	T	T	G	G	C	C	G	G	G	G	C	C	A	A	C	C	A	A	G	G	C	C	A	A	C	C	A	A	G	G	T	T	C	C	A	A	C	C	G	G	T	T	G	G	A	A	T	T	G	G	T	T	T	T	T	T	G	G	G	G	G	G	T	T	A	A	T	T	G	G	C	C	A	A	A	A	C	C	G	G	G	G	C	C	C	C	T	T	G	G	G	G	G	G	C	C	A	A	A	A	C	C	A	A	A	A	T	T	T	T	G	G	G	G	T	T	A	A	C	C	A	A	C	C	C	C	G	G	C	C	C	C	C	C	G	G	C	C	A	A	G	G	C	C	A	A	T	T	A	A	G	G	G	G	C	C	A	A	G	G	G	G	G	G	G	G	T	T	A	A	C	C	G	G	T	T	G	G	C	C	G	G	G	G	G	G	A	A	A	A	A	A	C	C	T	T	C	C	G	G	T	T	C	C	G	G	A	A	C	C	A	A	T	T	A	A	C	C	A	A	G	G	A	A	C	C	A	A	T	T	G	G	G	G	C	C	C	C	T	T	A	A	G	G	G	G	A	A	A	A	T	T	T	T	A	A	C	C	A	A	T	T	C	C	C	C	G	G	A	A	G	G	A	A	G	G	C	C	A	A	G	G	T	T	T	T	A	A	T	T	C	C	C	C	T	T	C	C	T	T	C	C	G	G	G	G	C	C	C	C	A	A	A	A	G	G	C	C	T	T	A	A	T	T	G	G	G	G	C	C	A	A	C	C	T	T	C	C	T	T	T	T	T	T	A	A	C	C	T	T	G	G	G	G	A	A	A	A	T	T	T	T	G	G	A	A	A	A	A	A	C	C	NA	NA	G	G	A	A	G	G	C	C	G	G	T	T	C	C	C	C	A	A	C	C	T	T	A	A	T	T	T	T	A	A	C	C	G	G	C	C	G	G	C	C	A	A	T	T	A	A	T	T	G	G	G	G	T	T	A	A	T	T	G	G	A	A	C	C	G	G	T	T	G	G	C	C	T	T	G	G	A	A	C	C	A	A	C	C	A	A	C	C	T	T	T	T	A	A	C	C	C	C	A	A	C	C	G	G	G	G	A	A	G	G	A	A	A	A	C	C	T	T	T	T	G	G	T	T	T	T	C	C	G	G	T	T	G	G	C	C	G	G	G	G	A	A	A	A
CC	OR157f52	NA	NA	1	NA	C	C	G	G	G	G	G	G	A	A	G	G	T	T	G	G	T	T	C	C	C	C	G	G	C	C	C	C	T	T	T	T	G	G	G	G	T	T	G	G	G	G	G	G	C	C	G	G	A	A	T	T	G	G	G	G	A	A	C	C	C	C	C	C	G	G	T	T	G	G	G	G	T	T	A	A	T	T	C	C	C	C	C	C	C	C	G	G	A	A	A	A	A	A	G	G	T	T	C	C	T	T	C	C	A	A	C	C	C	C	G	G	G	G	A	A	C	C	A	A	C	C	G	G	G	G	C	C	G	G	C	C	C	C	A	A	G	G	C	C	G	G	G	G	A	A	T	T	T	T	T	T	C	C	C	C	A	A	T	T	NA	NA	T	T	G	G	A	A	C	C	C	C	A	A	G	G	G	G	A	A	C	C	A	A	G	G	A	A	A	A	A	A	C	C	G	G	A	A	G	G	T	T	T	T	T	T	C	C	T	T	C	C	T	T	C	C	G	G	T	T	G	G	A	A	C	C	C	C	G	G	A	A	C	C	T	T	T	T	T	T	C	C	G	G	G	G	C	C	C	C	A	A	A	A	A	A	G	G	T	T	G	G	G	G	G	G	C	C	G	G	G	G	T	T	T	T	T	T	C	C	C	C	A	A	C	C	A	A	G	G	G	G	T	T	T	C	T	T	A	A	T	T	C	C	C	C	C	C	A	A	T	T	T	T	T	T	C	C	G	G	NA	NA	C	C	G	G	T	T	C	C	G	G	G	G	C	C	T	T	A	A	G	G	G	G	C	C	G	G	T	T	T	T	A	A	G	G	C	C	A	A	T	T	C	C	T	T	A	A	C	C	A	A	C	C	G	G	C	C	G	G	C	C	T	T	T	T	C	C	C	C	A	A	C	C	T	T	G	G	G	G	T	T	G	G	A	A	G	G	G	G	T	T	A	A	A	A	C	C	T	T	G	G	T	T	A	A	G	G	T	T	G	G	T	T	A	A	T	T	A	A	G	G	C	C	A	A	G	G	C	C	T	T	G	G	G	G	C	C	C	C	A	A	G	G	C	C	A	A	G	G	C	C	C	C	C	C	G	G	C	C	G	G	G	G	G	G	C	C	A	A	G	G	A	A	T	T	G	G	C	C	C	C	T	T	NA	NA	C	T	T	T	G	G	G	G	A	A	T	T	A	A	C	C	T	T	T	T	C	C	A	A	C	C	G	G	C	C	C	C	G	G	C	C	C	C	T	T	T	T	T	T	C	C	T	T	G	G	T	T	C	C	T	T	G	G	G	G	G	G	G	G	T	T	C	C	G	G	C	C	A	A	G	G	A	A	C	C	C	C	A	A	T	T	C	C	A	A	T	T	T	T	T	T	G	G	C	C	A	A	T	T	G	G	T	T	A	A	C	C	G	G	T	T	G	G	T	T	T	T	C	C	G	G	C	C	C	C	A	A	A	A	G	G	G	G	C	C	C	C	C	C	G	G	G	G	G	G	G	G	T	T	T	T	A	A	T	T	G	G	C	C	C	C	G	G	G	G	C	C	C	C	C	C	G	G	C	C	T	T	C	C	G	G	G	G	A	A	C	C	T	T	G	G	C	C	G	G	C	C	C	C	C	C	C	C	C	C	C	C	T	T	C	C	C	C	A	A	C	C	G	G	T	T	G	G	A	A	G	G	C	C	A	A	C	C	G	G	G	G	G	G	T	T	T	T	C	C	A	A	T	T	G	G	A	A	T	T	G	G	T	T	A	A	C	C	G	G	C	C	A	A	G	G	C	C	T	T	A	A	T	T	C	C	C	C	G	G	A	A	G	G	C	C	NA	NA	G	G	C	C	A	A	A	A	T	T	C	C	A	A	C	C	A	A	G	G	C	C	G	G	A	A	G	G	A	A	A	A	T	T	G	G	G	G	G	G	G	G	C	C	G	G	C	C	C	C	C	C	C	C	C	C	C	C	G	G	C	C	C	C	C	C	T	T	G	G	A	A	T	T	G	G	G	G	A	A	T	T	G	G	C	C	A	A	C	C	A	A	A	A	T	T	G	G	T	T	A	A	C	C	C	C	T	T	A	A	T	T	G	G	G	G	G	G	T	T	G	G	A	A	G	G	C	C	A	A	A	A	A	A	T	T	NA	NA	A	A	T	T	G	G	T	T	C	C	G	G	T	T	T	T	G	G	C	C	T	T	G	G	C	C	A	A	T	T	T	T	G	G	G	G	T	T	A	A	G	G	A	A	C	C	G	G	C	C	G	G	T	T	A	A	A	A	G	G	T	T	A	A	C	C	A	A	A	A	G	G	C	C	T	T	A	A	A	A	T	T	T	T	C	C	C	C	G	G	A	A	C	C	T	T	A	A	T	T	G	G	C	C	G	G	C	C	G	G	G	G	C	C	A	A	C	C	G	G	C	C	C	C	A	A	C	C	A	A	G	G	C	C	C	C	A	A	G	G	A	A	T	T	G	G	A	A	NA	NA	T	T	C	T	T	T	G	G	G	G	C	C	C	C	A	A	C	C	A	A	G	G	G	G	A	A	G	G	A	A	A	A	C	C	T	T	G	G	T	T	G	G	A	A	C	C	A	A	T	T	A	A	C	C	A	A	G	G	A	A	A	A	G	G	T	T	T	T	G	G	NA	NA	G	G	C	C	A	A	T	T	G	G	T	T	C	C	G	G	A	A	A	A	G	G	G	G	T	T	C	C	G	G	A	A	A	A	C	C	C	C	T	T	G	G	T	T	A	A	C	C	C	C	C	C	A	A	C	C	T	T	A	A	C	C	C	C	C	C	G	G	T	T	T	T	T	T	A	A	C	C	T	T	C	C	C	C	T	T	G	G	G	G	G	G	G	G	T	T	G	G	C	C	C	C	A	A	A	A	T	T	C	C	C	C	A	A	C	C	C	C	A	A	G	G	C	C	G	G	C	C	C	C	T	T	G	G	T	T	G	G	C	C	A	A	C	C	C	C	A	A	T	C	G	G	T	T	T	T	G	G	G	G	G	G	G	G	A	A	G	G	A	A	T	T	G	G	C	C	A	A	T	T	A	A	A	A	T	T	C	C	C	C	C	C	C	C	T	T	T	T	A	A	T	T	T	T	G	G	A	A	C	C	G	G	G	G	G	G	C	C	G	G	A	A	C	C	C	C	T	T	T	T	G	G	G	G	G	G	G	G	G	G	G	G	G	G	T	T	C	C	C	C	G	G	T	T	T	T	A	A	T	T	G	G	G	G	A	A	A	A	T	T	A	A	T	T	G	G	C	C	C	C	A	A	A	A	G	G	G	G	G	G	T	T	G	G	A	A	A	A	C	C	C	C	A	A	A	A	T	T	A	A	A	A	G	G	C	C	C	C	T	T	A	A	G	G	G	G	G	G	C	C	A	A	T	T	G	G	C	C	C	C	T	T	G	G	T	T	C	C	G	G	C	T	C	C	A	A	T	T	G	G	T	T	C	C	G	G	C	C	G	G	G	G	G	G	T	T	C	C	T	T	T	T	C	C	A	A	C	C	T	T	T	T	C	C	A	A	A	A	G	G	C	C	T	T	C	C	C	C	G	G	G	G	T	T	A	A	G	G	C	C	A	A	T	T	A	A	G	G	A	A	A	A	T	T	A	A	C	C	G	G	T	T	A	A	C	C	T	T	A	A	NA	NA	A	A	G	G	G	G	C	C	C	C	C	C	C	C	T	T	G	G	T	T	T	T	A	A	T	T	G	G	C	C	C	C	C	C	T	T	A	A	T	T	T	T	T	T	C	C	T	T	T	T	A	A	A	A	G	G	A	A	C	C	T	T	C	C	A	A	C	C	A	A	G	G	G	G	G	G	A	A	T	T	C	C	G	G	T	T	C	C	T	T	T	T	G	G	T	T	C	C	A	A	G	G	A	A	G	G	G	G	G	G	A	A	T	T	C	C	C	C	C	C	G	G	G	G	G	G	G	G	C	C	G	G	G	G	G	G	G	G	C	C	A	A	G	G	G	G	T	T	G	G	T	T	C	C	T	T	T	T	C	C	T	T	T	T	A	A	C	C	C	C	C	C	C	C	T	T	A	A	T	T	A	A	T	T	T	T	C	C	T	T	T	T	A	A	G	G	A	A	C	C	A	A	C	C	G	G	A	A	C	C	G	G	A	A	G	G	C	C	NA	NA	C	C	G	G	G	G	C	C	G	G	G	G	C	C	C	C	A	A	G	G	T	T	C	C	C	C	T	T	G	G	C	C	G	G	A	A	G	G	C	C	G	G	G	G	G	G	T	T	G	G	T	T	G	G	T	T	G	G	G	G	T	T	G	G	A	A	A	A	C	C	T	T	T	T	C	C	T	T	G	G	T	T	A	A	G	G	T	T	T	T	T	T	A	A	A	A	G	G	G	G	G	G	A	A	C	C	G	G	G	G	G	G	T	T	T	T	G	G	T	T	C	C	G	G	C	C	G	G	T	T	G	G	T	T	T	T	T	T	G	G	G	G	C	C	A	A	G	G	G	G	T	T	A	A	A	A	G	G	T	T	T	T	T	T	A	A	A	A	G	G	C	C	C	C	A	A	C	C	NA	NA	G	G	A	A	G	G	G	G	A	A	C	C	C	C	A	A	C	C	C	C	G	G	G	G	G	G	G	G	A	A	C	C	A	A	G	G	C	C	A	A	T	T	C	C	A	A	G	G	C	C	T	T	T	T	C	C	C	C	G	G	A	A	A	A	T	T	C	C	A	A	T	T	A	A	C	C	C	C	G	G	A	A	G	G	A	A	G	G	T	T	C	C	A	A	C	C	C	C	A	A	G	A	G	G	C	C	G	G	A	A	G	G	T	T	C	C	A	A	A	A	A	A	G	G	G	G	C	C	C	C	A	A	T	T	G	G	C	C	T	T	G	G	G	G	C	C	G	G	G	G	G	G	T	T	C	C	G	G	C	C	C	C	C	C	T	T	C	C	C	C	C	C	C	C	C	C	T	T	C	C	G	G	G	G	C	C	C	C	T	T	A	A	T	T	A	A	C	C	C	C	C	C	T	T	T	T	T	T	T	T	C	C	T	T	T	T	C	C	G	G	A	A	G	G	T	T	T	T	NA	NA	C	C	T	T	T	T	A	A	A	A	G	G	C	C	T	T	G	G	T	T	C	C	A	A	T	T	G	G	C	C	T	T	G	G	G	G	T	T	A	A	G	G	A	A	C	C	A	A	G	A	T	T	C	C	T	T	T	T	T	T	C	C	T	T	G	G	G	G	T	T	C	C	C	C	T	T	G	G	C	C	G	G	G	G	A	A	C	C	G	G	C	C	A	A	C	C	C	C	A	A	C	C	C	C	A	A	G	G	T	T	C	C	A	A	A	A	G	G	T	T	G	G	C	C	C	C	G	G	C	C	G	G	G	G	G	G	T	T	C	C	C	C	T	T	G	G	C	C	A	A	T	T	C	C	G	G	G	G	G	G	C	C	C	C	G	G	C	C	C	C	C	C	C	C	C	C	G	G	T	T	C	C	G	G	G	G	A	A	G	G	G	G	G	G	A	A	G	G	T	T	G	G	C	C	G	G	A	A	A	A	C	C	C	C	G	G	G	G	G	G	T	T	T	T	C	C	C	C	C	C	A	A	G	G	G	G	G	G	C	C	G	G	C	C	C	C	G	G	C	C	G	G	A	A	A	A	G	G	C	C	T	T	G	G	C	C	A	A	NA	NA	C	C	C	C	A	A	G	G	C	C	C	C	C	C	C	C	G	G	G	G	A	A	T	T	C	C	T	T	T	T	T	T	T	T	T	T	G	G	T	T	A	A	A	A	T	T	T	T	C	C	G	G	A	A	T	T	C	C	G	G	C	C	C	C	C	C	A	A	C	C	C	C	A	A	T	T	T	T	C	C	G	G	C	C	C	C	G	G	A	A	C	C	G	G	G	G	T	T	A	A	G	G	G	G	C	C	C	C	G	G	A	A	T	T	G	G	G	G	G	G	G	G	C	C	A	A	C	C	G	G	G	G	G	G	T	T	C	C	C	C	C	C	A	A	T	T	A	A	A	A	T	T	C	C	C	C	C	C	A	A	T	T	A	A	A	A	A	A	G	G	G	G	T	T	A	A	A	A	T	T	C	C	C	C	A	A	NA	NA	G	G	C	C	G	G	G	G	C	C	A	A	C	C	C	C	A	A	A	A	A	A	G	G	T	T	A	A	C	C	T	T	G	G	C	C	A	A	G	G	C	C	A	A	T	T	T	T	C	C	A	A	T	T	A	A	A	A	C	T	C	C	T	T	G	G	T	T	C	C	T	T	A	A	G	G	C	C	C	C	T	T	T	T	A	A	A	A	G	G	T	T	G	G	C	C	G	G	G	G	A	A	G	G	T	T	G	G	A	A	C	C	T	T	A	A	A	A	C	C	T	T	G	G	G	G	C	C	C	C	C	C	T	T	C	C	G	G	G	G	G	G	G	G	G	G	A	A	C	C	G	G	C	C	A	A	A	A	A	A	G	G	T	T	G	G	A	A	A	A	G	G	G	G	C	C	G	G	G	G	A	A	C	C	C	C	G	G	G	G	G	G	T	T	T	T	C	C	T	T	C	C	C	C	G	G	G	G	G	G	C	C	C	C	C	C	C	C	G	G	T	T	G	G	T	T	A	A	G	G	G	G	C	C	C	C	C	C	G	G	A	A	A	A	G	G	A	A	G	G	G	G	G	G	T	T	C	C	G	G	C	C	C	C	G	G	C	C	C	C	A	A	C	C	A	A	C	C	C	C	G	G	T	T	C	C	C	C	A	A	A	A	G	G	C	C	C	C	C	C	T	T	T	T	G	G	C	C	C	C	C	C	G	G	C	C	C	C	G	G	A	A	G	G	G	G	G	G	T	T	G	G	A	A	G	G	G	G	T	T	C	C	G	G	G	G	C	C	G	G	T	T	G	G	G	G	C	C	G	G	C	C	G	G	C	C	T	T	T	T	C	C	T	T	G	G	A	A	T	T	C	C	T	T	T	T	T	T	T	T	A	A	G	G	C	C	A	A	G	G	C	T	A	A	A	A	G	G	A	A	C	C	A	A	T	T	T	T	A	A	A	A	C	C	C	C	C	C	A	A	G	G	T	T	C	C	A	A	C	C	G	G	T	T	A	A	T	C	G	G	A	A	A	A	G	G	C	C	G	G	T	T	C	C	T	T	T	T	A	A	C	C	C	C	C	C	G	G	C	C	G	G	T	T	T	T	G	G	T	T	T	T	C	C	C	C	A	A	T	T	T	T	C	C	G	G	T	T	T	T	G	G	G	G	G	G	A	A	G	G	A	A	C	C	T	T	C	C	C	C	G	G	A	A	T	T	A	A	T	T	A	A	A	A	A	A	G	G	G	G	G	G	A	A	A	A	A	A	T	T	A	A	G	G	A	A	G	G	G	G	A	A	T	T	C	C	A	A	C	C	A	A	A	A	T	T	G	G	T	T	A	A	A	A	T	T	C	C	G	G	A	A	A	A	T	T	G	G	C	C	G	G	G	G	T	T	T	T	C	C	G	G	G	G	G	G	C	C	C	C	C	C	G	G	C	C	NA	NA	G	G	NA	NA	C	C	A	A	A	A	C	C	T	T	A	A	T	T	C	C	T	T	A	A	A	A	T	T	G	G	C	C	G	G	T	T	G	G	G	G	C	C	A	A	C	C	C	C	T	T	C	C	C	C	C	C	A	A	G	G	A	A	C	C	G	G	C	C	C	C	C	C	A	A	C	C	G	G	T	T	A	A	T	T	C	C	C	C	T	T	A	A	C	C	T	T	C	C	A	A	C	C	T	T	T	T	T	T	T	T	C	C	C	C	A	A	T	T	G	G	G	G	G	G	C	C	C	C	G	G	A	A	G	G	G	G	G	G	G	G	A	A	C	C	G	G	G	G	C	C	C	C	T	T	A	A	A	A	G	G	C	C	C	C	A	A	A	A	A	A	C	C	G	G	G	G	T	T	A	A	NA	NA	G	G	NA	NA	T	T	T	T	T	T	G	G	C	C	C	C	G	G	G	G	T	T	T	T	A	A	C	C	G	G	T	T	T	T	G	G	G	G	T	T	A	A	G	G	T	T	G	G	C	C	T	T	G	G	A	A	C	C	C	C	A	A	G	G	A	A	A	A	G	G	C	C	C	C	C	C	C	C	G	G	G	G	G	G	C	C	C	C	C	C	G	G	G	G	A	A	C	C	G	G	G	G	A	A	G	G	T	T	C	C	T	T	C	C	G	G	T	T	T	T	A	A	T	T	A	A	G	G	G	G	T	T	C	C	T	T	G	G	T	T	A	A	C	C	G	G	G	G	G	G	G	G	A	A	A	A	G	G	T	T	G	G	C	C	G	G	C	C	A	A	G	G	NA	NA	G	G	G	G	C	C	A	A	G	G	A	G	G	G	A	A	G	G	C	C	A	A	T	T	G	G	C	C	A	A	A	A	C	C	G	G	T	T	G	G	T	T	G	G	C	C	T	T	T	T	T	T	C	C	G	G	G	G	T	T	A	A	T	T	G	G	C	C	A	A	T	T	G	G	G	G	C	C	G	G	G	G	G	G	A	A	T	T	C	C	C	C	T	T	A	A	C	C	T	T	T	T	G	G	A	A	T	T	G	G	C	C	C	C	G	G	G	G	T	T	G	G	C	C	G	G	A	A	C	C	G	G	T	T	G	G	A	A	A	A	T	T	C	C	G	G	T	T	C	C	A	A	A	A	A	A	T	T	G	G	G	G	A	A	T	T	G	G	C	C	T	T	G	G	A	A	A	A	C	C	A	A	G	G	C	C	T	T	C	C	G	G	T	T	G	G	G	G	A	A	G	G	T	T	C	C	C	C	G	G	C	C	G	G	C	C	A	A	A	A	A	A	C	C	A	A	G	G	T	T	C	C	T	T	G	G	T	T	T	T	A	A	G	G	A	A	A	A	C	C	A	A	G	G	A	A	A	A	T	T	T	T	C	C	A	A	C	C	T	T	T	T	C	C	A	A	G	G	T	T	G	G	C	C	T	T	T	T	C	C	T	T	G	G	A	A	C	C	T	T	C	C	T	T	G	G	A	A	G	G	A	A	G	G	C	C	G	G	T	T	G	G	C	C	T	T	C	C	T	T	G	G	T	T	G	G	G	G	G	G	G	G	G	G	G	G	T	T	G	G	C	C	C	C	A	A	A	A	C	C	A	A	C	C	T	T	A	A	A	A	C	C	C	C	G	G	A	A	G	G	G	G	A	A	T	T	G	G	A	A	T	T	G	G	C	C	A	A	G	G	C	C	C	C	T	T	C	C	T	T	A	A	G	G	T	T	G	G	C	C	T	T	T	T	C	C	A	A	C	C	A	A	T	T	T	T	T	T	G	G	A	A	G	G	G	G	A	A	A	A	C	C	C	C	C	T	G	G	G	G	G	G	T	T	A	A	C	C	NA	NA	G	G	A	A	T	T	G	G	C	C	G	G	C	C	A	A	T	T	A	A	A	A	T	T	G	G	G	G	A	A	T	T	C	C	G	G	T	T	C	C	C	C	C	C	G	G	A	A	T	T	C	C	T	T	C	C	A	A	G	G	C	C	C	C	G	G	T	T	T	T	A	A	G	G	C	C	G	G	T	T	G	G	C	C	C	C	T	T	C	C	T	T	T	T	A	A	T	T	G	G	G	G	A	A	C	C	C	C	C	C	G	G	A	A	NA	NA	G	G	T	T	G	G	A	A	G	G	G	G	G	G	G	G	G	G	G	G	A	A	G	G	G	G	T	T	G	G	A	A	C	C	A	A	T	T	C	C	G	G	C	C	C	C	C	C	C	C	T	T	C	C	C	C	G	G	T	T	C	C	G	G	A	A	A	A	A	A	A	A	T	T	G	G	A	A	A	A	A	A	T	T	C	C	C	C	T	T	G	G	C	C	T	T	A	A	G	G	A	A	T	T	C	C	G	G	G	G	A	A	G	G	T	T	C	C	G	G	G	G	T	T	T	T	T	T	A	A	G	G	C	T	G	G	G	G	T	T	G	G	A	A	C	C	G	G	A	A	G	G	C	C	C	C	A	A	T	T	G	G	A	A	A	A	C	C	A	A	A	A	G	G	C	C	C	C	G	G	G	G	A	A	A	A	C	C	C	C	A	A	G	G	C	C	C	C	T	T	A	A	A	A	A	A	C	C	A	A	T	T	A	A	T	T	A	A	A	A	C	C	T	T	T	T	G	G	A	A	G	G	T	T	C	C	A	A	A	A	A	A	G	G	G	G	G	G	A	A	G	G	T	T	A	A	T	T	G	G	T	T	C	C	C	C	T	T	T	T	G	G	T	T	T	T	A	A	A	A	C	C	A	A	T	T	G	A	G	G	T	T	T	T	T	T	A	A	C	C	G	G	A	A	A	A	C	C	C	C	G	G	G	G	G	G	C	C	C	C	G	G	NA	NA	T	T	G	G	A	A	T	T	C	C	G	G	G	G	C	C	G	G	C	C	A	A	A	A	C	C	C	C	T	T	T	T	G	G	G	G	G	G	G	G	A	A	A	A	T	T	G	G	T	T	A	A	T	T	T	T	T	T	A	A	C	C	T	T	C	C	C	C	G	G	T	T	T	T	C	C	G	G	A	A	C	C	T	T	A	A	A	A	G	G	G	G	C	C	C	C	T	T	T	T	C	C	A	A	A	A	G	G	C	C	C	C	A	A	C	C	A	A	C	C	G	G	T	T	G	G	C	C	A	A	T	T	A	A	T	T	C	C	A	A	C	C	A	A	NA	NA	C	C	A	A	G	G	A	A	A	A	G	G	A	A	G	G	G	G	A	A	G	G	G	G	C	C	G	G	C	C	G	G	T	T	T	T	G	G	T	T	C	C	G	G	T	T	C	C	C	C	A	A	T	T	C	C	C	C	G	G	G	G	G	G	A	A	G	G	T	T	G	G	G	G	C	C	A	A	G	G	G	G	A	A	C	C	C	C	T	T	C	C	NA	NA	G	G	T	T	C	C	A	A	G	G	C	C	G	G	A	A	C	C	C	C	T	T	G	G	G	G	C	C	A	A	G	G	C	C	C	C	G	G	T	T	C	C	G	G	C	C	C	C	A	A	C	C	T	T	C	C	C	C	A	A	C	C	A	A	T	T	T	T	T	T	G	G	G	G	G	G	T	T	A	A	C	C	C	C	C	C	C	C	A	A	A	A	G	G	G	G	A	A	C	C	A	A	C	C	T	T	G	G	C	C	G	G	C	C	T	T	A	A	G	G	T	T	C	C	A	A	C	C	A	A	G	G	A	A	T	T	G	G	G	G	G	G	A	A	C	C	T	T	A	A	T	T	T	T	G	G	T	T	C	C	G	G	G	G	G	G	T	T	C	C	C	C	C	C	A	A	C	C	A	A	T	T	C	C	C	C	C	C	C	C	A	A	G	G	G	G	A	A	T	T	G	G	T	T	C	C	G	G	T	T	A	A	T	T	C	C	G	G	C	C	C	C	A	A	G	G	A	A	G	G	A	A	G	G	A	A	A	A	G	G	T	T	G	G	T	T	G	G	C	C	A	A	G	G	A	A	T	T	G	G	A	A	G	G	A	A	A	A	C	C	A	A	G	G	G	G	T	T	T	T	G	G	T	T	A	A	A	A	C	C	G	G	A	A	G	G	G	G	G	G	C	C	A	A	NA	NA	A	A	G	G	G	G	T	T	C	C	C	C	G	G	G	G	G	G	A	A	T	T	G	G	C	C	G	G	C	C	A	A	A	A	G	G	C	C	C	C	C	C	A	A	T	T	C	C	C	C	C	C	T	T	A	A	C	C	A	A	G	G	G	G	C	C	G	G	T	T	T	T	G	G	NA	NA	A	A	G	G	T	T	G	G	C	C	G	G	T	T	G	G	T	T	C	C	T	T	G	G	A	A	G	G	A	A	T	T	C	C	G	G	C	C	T	T	A	A	A	A	C	C	A	A	G	G	T	T	A	A	G	G	G	G	G	G	G	G	G	G	G	G	G	G	C	C	G	G	G	G	G	G	C	T	G	G	G	G	T	T	C	C	C	C	T	T	T	T	C	C	C	C	G	G	G	G	A	A	A	A	G	A	NA	NA	G	G	A	A	C	C	T	T	T	T	G	G	C	C	T	T	C	C	C	C	A	A	C	C	T	T	G	G	NA	NA	G	G	C	C	G	G	G	G	G	G	G	G	T	T	C	C	G	G	A	A	G	G	G	G	G	G	G	G	G	G	A	A	C	C	G	G	A	A	A	A	C	C	T	T	G	G	G	G	T	T	A	A	C	C	C	C	C	C	C	C	A	A	C	C	C	C	T	T	T	T	C	C	G	G	A	A	G	G	G	G	G	G	C	C	A	A	G	G	T	T	C	C	A	A	G	G	C	C	T	G	G	G	G	G	G	G	T	T	C	C	G	G	T	T	G	G	G	G	G	G	T	T	T	T	T	T	T	T	G	G	C	C	G	G	A	A	G	G	A	A	A	A	G	G	C	C	C	C	C	C	T	T	G	G	A	A	C	C	T	T	T	T	A	A	A	A	G	G	A	A	A	A	C	C	C	C	A	A	C	C	C	C	C	C	G	G	C	C	G	G	T	T	T	T	T	T	G	G	G	G	A	A	T	T	G	G	G	G	C	C	C	C	G	G	G	G	G	G	C	T	G	G	A	A	C	C	T	T	C	C	C	C	T	T	G	G	C	C	G	G	C	C	G	G	G	G	A	A	C	C	G	G	C	C	A	A	C	C	C	C	C	C	T	T	C	C	G	G	T	T	G	G	C	C	G	G	A	A	A	A	T	T	A	A	T	T	NA	NA	C	C	C	C	C	C	G	G	G	G	G	G	T	T	G	G	A	A	T	T	G	G	G	G	C	C	T	T	A	A	G	G	C	C	A	A	C	C	A	A	A	A	C	C	C	C	C	C	T	T	G	G	A	A	A	A	C	C	C	C	T	T	T	T	C	C	C	C	C	C	G	G	C	C	T	T	A	A	C	C	G	G	C	C	G	G	A	A	A	A	A	A	C	C	G	G	G	G	A	A	T	T	A	A	T	T	G	G	T	T	A	A	G	G	A	A	A	A	T	T	C	C	T	T	A	A	T	T	T	T	G	G	C	C	T	T	C	C	G	G	A	A	C	C	T	T	T	T	A	A	G	G	C	C	T	T	G	G	G	G	C	C	A	A	C	C	G	G	G	G	A	A	C	C	C	C	A	A	C	C	C	C	C	C	G	G	C	C	A	A	G	G	C	C	C	C	C	C	T	T	G	G	NA	NA	T	T	C	C	C	C	G	G	A	A	G	G	T	T	G	G	T	T	G	G	C	C	C	C	T	T	C	C	T	T	T	T	T	T	T	T	T	T	A	A	C	C	G	G	A	A	C	C	C	C	C	C	T	T	G	G	G	G	T	T	A	A	C	C	G	G	T	T	A	A	T	T	T	T	G	G	A	A	A	A	A	A	G	G	C	C	G	G	C	C	C	C	T	T	T	T	T	T	A	A	T	T	A	A	G	G	T	T	A	A	C	C	T	T	A	A	A	A	G	G	G	G	T	T	C	C	A	A	A	A	T	T	A	A	A	A	NA	NA	A	A	A	A	C	C	A	A	C	C	A	A	A	A	T	T	T	T	G	G	T	T	C	C	T	T	C	C	C	C	G	G	C	C	T	T	C	C	T	T	T	T	T	T	C	C	T	T	T	T	C	C	A	A	C	C	T	T	G	G	C	C	G	G	A	A	C	C	A	A	C	C	C	C	C	C	C	C	A	A	C	C	G	G	G	G	A	A	A	A	C	C	G	G	T	T	G	G	G	G	A	A	T	T	G	G	A	A	G	G	T	T	G	G	G	G	G	G	A	A	NA	NA	G	G	A	A	G	G	G	G	G	G	A	A	A	A	T	T	A	A	G	G	C	C	C	C	C	C	G	G	T	T	A	A	A	A	C	C	T	T	C	C	G	G	C	C	C	C	G	G	G	G	G	G	T	T	G	G	A	A	C	C	G	G	T	T	A	A	T	T	C	C	A	A	A	A	G	G	NA	NA	G	G	C	C	C	C	T	T	T	T	A	A	A	A	C	C	T	T	T	T	T	T	A	A	A	A	A	A	T	T	A	A	G	G	A	A	A	A	G	G	A	A	C	C	T	T	G	G	A	A	C	C	G	G	C	C	C	C	T	T	C	C	T	T	T	T	G	G	C	C	C	C	C	C	G	G	G	G	T	T	A	A	A	A	T	T	A	A	G	G	A	A	G	G	T	T	G	G	G	G	C	C	A	A	A	A	A	A	G	G	G	G	C	C	C	C	G	G	G	G	A	A	G	G	C	C	A	A	T	T	C	C	G	G	T	T	C	C	C	C	T	T	A	A	T	T	T	T	G	G	C	C	A	A	T	T	G	G	G	G	T	T	C	C	C	C	A	A	T	T	T	T	A	A	T	T	C	C	G	G	C	C	A	A	G	G	A	A	C	C	C	C	C	C	A	A	T	T	C	C	A	A	G	G	G	G	T	T	A	A	G	G	G	G	T	T	C	C	A	A	G	G	G	G	A	A	A	A	G	G	A	A	C	C	C	C	C	C	C	C	T	T	G	G	C	C	T	T	T	T	T	A	T	T	A	A	T	T	A	A	G	G	C	C	G	G	A	A	C	C	G	G	A	A	G	G	A	A	T	T	A	A	G	G	G	G	A	A	C	A	G	G	G	G	A	A	T	T	C	C	C	C	G	G	A	A	G	G	C	C	A	A	T	T	G	G	T	T	C	C	C	C	C	C	T	T	A	A	C	C	T	T	G	G	C	C	A	A	G	G	G	G	A	A	A	A	G	G	T	T	T	T	T	T	C	C	C	C	A	A	G	G	T	T	A	A	G	G	C	C	T	T	G	G	G	G	A	A	G	G	A	A	T	T	C	C	G	G	C	C	C	C	T	T	T	T	G	G	A	A	C	C	G	G	A	A	A	A	G	G	C	C	T	T	C	C	T	T	A	A	A	A	G	G	G	G	T	T	G	G	T	T	T	T	C	C	C	C	G	G	G	G	A	A	G	G	G	G	C	C	A	A	G	G	C	C	C	C	C	C	G	G	G	G	G	G	T	T	G	G	A	A	C	C	C	C	G	G	G	G	A	A	T	T	C	C	T	T	T	T	C	C	C	C	T	T	G	G	G	G	T	T	G	G	A	A	G	G	G	G	A	A	C	C	T	T	G	G	C	C	G	G	T	T	G	G	T	T	G	G	C	C	A	A	C	C	T	T	G	G	G	G	C	C	A	A	T	T	A	A	T	T	T	T	G	G	A	A	C	C	C	C	C	C	A	A	C	C	T	T	T	T	G	G	T	T	G	G	G	G	C	C	A	A	C	C	G	G	T	T	C	C	G	G	A	A	G	G	T	T	G	G	T	T	A	A	A	A	G	G	G	G	G	G	A	A	T	T	G	G	A	A	T	T	C	C	A	A	C	C	A	A	C	C	T	T	A	A	A	A	C	C	C	C	G	G	T	T	G	G	G	G	G	G	A	A	A	A	A	A	C	C	A	A	G	G	A	A	T	T	T	T	C	C	A	A	T	T	G	G	T	T	G	G	C	C	G	G	C	C	T	T	C	C	G	G	T	T	G	G	C	C	C	C	G	G	G	G	G	G	C	C	G	G	T	T	A	A	G	G	T	T	C	C	G	G	G	G	T	T	G	G	A	A	A	A	C	C	A	A	C	C	T	T	C	C	G	G	C	C	G	G	A	A	A	A	G	G	G	G	A	A	A	A	A	A	T	T	G	G	G	G	C	C	T	T	A	A	G	G	A	A	A	A	T	T	A	A	G	G	C	C	C	C	A	A	T	T	T	T	G	G	G	G	A	A	G	G	A	A	G	G	C	C	C	C	T	T	G	G	G	G	C	C	G	G	T	T	G	G	G	G	A	A	C	C	G	G	C	C	C	C	A	A	G	G	G	G	G	G	T	T	C	C	T	T	C	C	A	A	G	G	C	C	A	A	A	A	T	T	G	G	G	G	G	G	G	G	A	A	C	C	G	G	G	G	G	G	T	T	G	G	A	A	C	C	G	G	G	G	A	A	G	G	C	C	G	G	T	T	T	T	C	C	G	G	G	G	C	C	C	C	C	C	G	G	A	A	C	C	G	G	A	A	T	T	NA	NA	T	T	C	C	G	G	T	T	C	C	C	C	G	G	G	G	A	A	C	C	T	T	A	A	G	G	T	T	T	T	T	T	C	C	A	A	G	G	C	C	A	A	A	A	G	G	A	A	C	C	G	G	T	T	C	C	A	A	C	C	T	T	C	C	G	G	T	T	T	T	G	G	T	T	G	G	G	G	A	A	C	C	C	C	A	A	T	T	C	C	C	C	A	A	C	C	C	C	C	C	A	A	G	G	A	A	C	C	G	G	T	T	T	T	C	C	G	G	A	A	C	C	A	A	G	G	C	C	T	T	T	T	C	C	A	A	A	A	A	A	C	C	C	C	G	G	A	A	G	G	C	C	G	G	T	T	A	A	G	G	A	A	G	G	A	A	T	T	C	C	T	T	C	C	T	T	G	G	T	T	T	T	C	C	C	C	G	G	A	A	A	A	C	C	C	C	G	G	A	A	C	C	A	A	A	A	G	G	T	T	G	G	G	G	C	C	A	A	G	G	G	G	A	A	A	A	A	A	C	C	A	A	A	A	C	C	G	G	G	G	G	G	T	T	G	G	T	T	T	T	G	G	A	A	G	G	A	A	C	C	T	T	T	T	T	T	A	A	A	A	C	C	C	C	A	A	A	A	C	C	C	C	T	T	A	A	G	G	A	A	T	T	G	G	C	C	T	T	C	C	A	A	A	A	C	C	G	G	A	A	G	G	A	A	T	T	T	T	G	G	G	G	G	G	A	A	G	G	C	C	A	A	T	T	C	C	A	A	G	G	T	T	C	C	T	T	G	G	G	G	A	A	C	C	A	A	T	T	T	T	T	T	A	A	A	A	T	T	C	C	T	T	A	A	C	C	C	C	G	G	A	A	G	G	C	C	C	C	G	G	G	G	G	G	A	A	G	G	C	C	T	T	G	G	C	C	C	C	C	C	A	A	G	G	A	A	C	C	G	G	G	G	C	C	C	C	A	A	G	G	A	A	C	C	G	G	T	T	G	G	A	A	G	G	T	T	C	C	A	A	A	A	C	C	C	C	G	G	C	C	G	G	G	G	T	A	G	G	A	A	G	G	NA	NA	C	C	T	T	C	C	A	A	C	C	T	T	G	G	C	C	A	A	C	C	T	T	G	G	G	G	A	A	NA	NA	T	T	G	G	A	A	C	C	C	C	G	G	C	C	G	G	G	G	G	G	C	C	T	T	A	A	T	T	G	G	C	C	A	A	C	C	A	A	A	A	C	C	T	T	T	T	G	G	C	C	A	A	G	G	T	T	C	C	C	C	C	C	C	C	A	A	G	G	G	G	A	A	C	C	C	T	G	G	C	C	C	C	G	G	C	C	G	G	G	G	A	A	A	A	T	T	G	G	A	A	A	A	G	G	A	A	T	T	A	A	T	T	G	G	C	C	C	C	A	A	T	T	A	A	C	C	G	G	T	T	C	C	A	A	C	C	A	A	G	G	G	G	G	G	A	A	C	C	T	T	T	T	G	G	T	T	T	T	C	C	A	A	G	G	C	C	A	A	C	C	C	C	A	A	T	T	G	G	C	C	G	G	G	G	G	G	C	C	C	C	C	C	T	T	T	T	C	C	G	G	G	G	T	T	G	G	T	T	C	C	T	T	C	C	G	G	C	C	G	G	C	C	T	T	T	T	G	G	T	T	C	C	C	C	T	T	A	A	T	T	T	T	T	T	C	C	G	G	T	T	G	G	A	A	C	C	A	A	G	G	A	A	C	C	C	C	C	C	G	G	T	T	C	C	A	A	C	C	G	G	C	C	T	T	A	A	A	A	G	G	C	C	A	A	G	G	C	C	A	A	C	C	G	G	C	C	A	A	G	G	C	C	A	A	A	A	G	G	A	A	T	T	A	A	T	T	G	G	C	C	G	G	T	T	G	G	T	T	A	A	A	A	G	G	C	C	A	A	T	T	G	G	A	A	T	T	A	A	A	A	T	T	A	A	A	A	T	T	T	T	T	T	G	G	G	G	G	G	A	A	T	T	G	G	C	C	T	T	A	A	A	A	G	G	A	A	C	C	G	G	G	G	G	G	G	G	G	G	T	T	C	C	C	C	G	G	C	C	C	C	G	G	C	C	G	G	T	T	G	G	G	G	G	G	A	A	G	G	A	A	T	T	C	C	C	C	C	C	T	T	C	C	A	A	G	G	A	A	G	G	G	G	A	A	A	A	A	A	T	T	C	C	A	A	T	T	A	A	C	C	G	G	A	A	A	A	A	A	G	G	G	G	G	G	T	T	C	C	G	G	A	A	G	G	C	C	C	C	G	G	C	C	A	A	T	T	C	C	G	G	C	C	C	C	G	G	C	C	G	G	T	T	T	T	C	C	A	A	C	C	G	G	G	G	T	T	T	T	T	T	T	T	G	G	C	C	C	C	C	C	A	A	G	G	C	C	T	T	G	G	G	G	C	C	A	A	C	C	G	G	T	T	G	G	C	C	T	T	T	T	G	G	C	C	C	C	C	C	G	G	T	T	A	A	C	C	A	A	T	T	G	G	C	C	C	C	A	A	C	C	G	G	C	C	C	C	C	C	C	C	C	C	A	A	C	C	A	A	G	G	A	A	G	G	T	T	T	T	A	A	T	T	G	G	A	A	T	T	T	T	C	C	C	C	C	C	T	T	C	C	C	C	T	T	G	G	C	C	T	T	G	G	A	A	G	G	C	C	T	T	G	G	G	G	C	C	T	T	C	C	A	A	G	G	G	G	C	C	G	G	T	T	C	C	A	A	T	T	G	G	G	G	C	C	T	T	C	C	T	T	T	T	G	G	T	T	G	G	C	C	C	C	A	A	C	C	A	A	C	C	G	G	A	A	G	G	T	T	G	G	C	C	A	A	C	C	A	A	C	C	T	T	G	G	G	G	G	G	A	A	C	C	C	C	A	A	T	T	T	T	G	G	G	G	A	A	A	A	G	G	A	A	G	G	T	T	G	G	G	G	A	A	G	G	A	A	A	A	T	T	T	T	G	G	T	T	T	T	T	T	C	C	C	C	G	G	T	T	G	G	T	T	G	G	A	A	G	G	T	T	G	G	T	T	C	C	G	G	G	G	T	T	C	C	A	A	G	G	G	G	A	A	A	A	G	G	C	C	T	T	T	T	G	G	T	T	C	C	G	G	G	G	C	C	T	T	C	C	C	C	C	C	T	T	C	C	A	A	T	T	G	G	A	A	C	C	T	T	G	G	A	A	G	G	A	A	G	G	G	G	A	A	C	C	G	G	C	C	C	C	C	C	A	A	A	A	G	G	T	T	C	C	G	G	G	G	C	C	G	G	A	A	A	A	C	C	C	C	C	C	G	G	C	C	C	C	G	G	C	C	C	C	C	C	T	T	C	C	A	A	A	A	T	T	C	C	G	G	C	C	C	C	G	G	C	C	G	G	T	T	A	A	C	C	C	C	A	A	G	G	C	C	T	T	C	C	C	C	G	G	A	A	T	T	C	C	A	A	A	A	T	T	A	A	G	G	C	C	T	T	G	G	A	A	C	C	C	C	A	A	C	C	A	A	G	G	C	C	A	A	A	A	C	C	T	T	A	A	A	A	T	T	C	C	G	G	C	C	G	G	C	C	T	T	T	T	G	G	C	C	C	C	G	G	C	C	C	C	A	A	C	C	T	T	T	T	A	A	A	A	G	G	C	C	G	G	C	C	C	C	G	G	T	T	G	G	G	G	C	C	C	C	C	C	G	G	T	T	C	C	T	T	T	T	T	T	C	C	G	G	G	G	C	C	G	G	C	C	C	C	A	A	T	T	T	T	G	G	T	T	A	A	C	C	A	A	G	G	T	T	A	A	C	C	A	A	G	G	A	A	G	G	A	A	A	A	G	G	T	T	A	A	C	C	G	G	C	C	A	A	C	C	T	T	C	C	T	T	C	C	G	G	T	T	A	A	C	C	C	C	C	C	T	T	T	T	A	A	A	A	A	A	G	G	C	C	G	G	T	T	G	G	C	C	G	G	T	T	C	C	G	G	C	C	T	T	G	G	C	C	C	C	C	C	C	C	G	G	G	G	C	C	A	A	T	T	T	T	G	G	T	T	G	G	T	T	G	G	T	T	G	G	T	T	G	G	T	T	G	G	A	A	A	A	A	A	G	G	T	T	A	A	G	G	G	G	C	C	A	A	A	A	C	C	G	G	G	G	G	G	C	C	G	G	C	C	T	T	G	G	A	A	G	G	C	C	T	T	T	T	T	T	G	G	NA	NA	C	C	G	G	T	T	C	C	T	T	T	T	A	A	G	G	A	A	G	G	G	G	G	G	A	A	T	T	G	G	T	T	A	A	T	T	G	G	G	G	G	G	A	A	C	C	A	A	G	G	T	T	A	A	C	C	G	G	G	G	T	T	G	G	G	G	T	T	A	A	A	A	G	G	A	A	G	G	G	G	C	C	T	T	C	C	C	C	C	C	T	T	A	A	A	A	C	C	G	G	G	G	C	C	G	G	C	C	G	G	T	T	C	C	C	C	G	G	A	A	T	T	C	C	T	T	G	G	A	A	A	A	G	G	A	A	A	A	G	G	A	A	C	C	G	G	T	T	G	G	A	A	A	A	C	C	T	T	C	C	A	A	A	A	A	A	A	A	G	G	G	G	G	G	G	G	T	T	NA	NA	A	A	A	A	G	G	G	G	G	G	C	C	G	G	NA	NA	T	T	G	G	C	C	G	G	C	C	C	C	T	T	A	A	C	C	NA	NA	T	T	G	G	G	G	C	C	G	G	A	A	C	C	G	G	T	T	C	C	A	A	A	A	T	T	G	G	C	C	G	G	A	A	T	T	A	A	C	C	T	T	A	A	C	C	G	G	C	C	G	G	T	T	NA	NA	C	C	C	C	G	G	G	G	A	A	G	G	T	T	C	C	A	A	C	C	A	A	T	T	T	T	A	A	T	T	C	C	C	C	G	G	G	G	G	G	G	G	G	G	C	C	C	C	A	A	T	T	G	G	A	A	G	G	G	G	G	G	C	C	G	G	A	A	G	G	A	A	G	G	G	G	G	G	C	C	C	C	C	C	A	A	C	C	C	C	G	G	T	T	T	T	T	T	G	G	T	T	G	G	C	C	G	G	G	G	A	A	C	C	G	G	G	G	T	T	T	T	C	C	C	C	G	G	T	T	A	A	T	T	C	C	T	T	G	G	G	G	T	T	A	A	T	T	G	G	A	A	G	G	G	G	C	C	G	G	C	C	G	G	G	G	C	C	C	C	T	T	A	A	C	C	A	A	A	A	C	C	T	T	T	T	A	A	T	T	C	C	G	G	T	T	C	C	C	C	C	C	NA	NA	G	G	G	G	T	T	T	T	A	A	T	T	G	G	T	T	C	C	G	G	G	G	G	G	A	A	C	C	T	T	A	A	A	A	A	A	G	G	C	C	C	C	G	G	T	T	C	C	C	C	G	G	C	C	T	T	C	C	A	A	C	C	G	G	G	G	G	G	C	C	T	T	G	G	T	T	C	C	G	G	C	C	G	G	T	T	T	T	T	T	T	T	C	C	C	C	T	T	A	A	G	G	A	A	T	T	T	T	T	T	T	T	A	A	C	C	T	T	C	C	T	T	C	C	G	G	C	C	C	C	C	C	G	G	A	A	A	A	C	C	C	C	A	A	T	G	G	G	C	C	T	T	C	C	G	G	A	A	G	G	A	A	T	T	T	T	G	G	T	T	G	G	A	A	T	T	G	G	G	G	T	T	C	C	A	A	T	T	C	C	T	T	C	C	T	T	G	G	G	G	C	C	G	G	G	G	G	G	G	G	T	T	C	C	G	G	G	G	C	C	T	T	G	G	C	C	G	G	C	C	G	G	G	G	A	A	A	A	T	T	A	A	A	A	C	C	G	G	C	C	A	A	C	C	G	G	C	C	C	C	C	C	C	C	A	A	T	T	C	C	G	G	C	C	G	G	G	G	A	A	T	T	G	G	C	C	T	T	G	G	G	G	T	T	A	A	C	C	T	T	G	G	C	C	C	C	A	A	C	C	G	G	C	C	C	C	C	C	C	C	A	A	T	T	G	T	C	C	G	G	C	C	G	G	A	A	A	A	C	C	C	C	T	T	NA	NA	A	A	A	A	C	C	A	A	C	C	A	T	A	A	C	C	C	C	C	C	A	A	G	G	G	G	G	G	A	A	T	T	G	G	T	T	G	G	T	T	C	C	A	A	G	G	G	G	C	C	C	C	G	G	G	G	A	A	C	C	A	A	C	C	C	C	C	C	C	C	T	T	G	G	C	C	T	T	G	G	NA	NA	C	C	A	A	C	C	C	C	C	C	C	C	T	T	T	T	G	G	T	T	G	G	C	C	C	C	C	C	C	C	T	T	A	A	C	C	G	G	A	A	T	T	A	A	G	G	G	G	G	G	A	A	C	C	C	C	C	C	G	G	G	G	G	G	NA	NA	C	C	G	G	T	T	A	A	C	C	C	C	G	G	C	C	G	G	T	T	T	T	T	T	G	G	G	G	A	A	G	G	T	T	T	T	A	A	C	C	C	C	T	T	T	T	A	A	G	G	G	G	C	C	T	T	C	C	T	T	G	G	G	G	C	C	C	C	G	G	C	C	A	A	T	T	G	G	G	G	C	C	G	G	C	C	T	T	A	A	C	C	G	G	A	A	C	C	T	T	T	T	T	T	G	G	C	C	T	T	T	T	A	A	G	G	G	G	G	G	A	A	T	T	C	C	G	G	T	T	A	A	A	A	A	A	G	G	A	A	A	A	C	C	G	G	A	A	G	G	A	A	T	T	A	A	C	C	G	G	T	T	T	T	G	G	A	A	A	A	A	A	C	C	A	A	T	T	C	C	G	G	T	T	T	T	C	C	T	T	C	C	G	G	C	C	C	C	G	G	T	T	C	C	T	T	T	T	C	C	G	G	G	G	T	T	A	A	A	A	A	A	T	T	G	G	C	C	G	G	C	C	G	G	G	G	G	G	C	C	A	A	A	A	G	G	C	C	T	T	C	C	A	A	G	G	T	G	C	C	G	G	G	G	C	C	C	C	G	G	C	C	G	G	A	A	G	G	T	T	G	G	T	T	C	C	T	T	C	C	T	T	T	T	C	C	G	G	C	C	G	G	C	C	G	G	G	G	G	G	C	C	A	A	C	C	A	A	A	A	A	A	C	C	G	G	T	T	G	G	T	T	A	A	A	A	A	A	G	G	G	G	C	C	A	A	T	T	T	T	G	G	G	G	G	G	T	T	G	G	A	A	G	G	C	C	C	C	C	C	T	T	T	T	T	T	T	T	T	T	T	T	C	C	G	G	T	T	G	G	C	C	C	C	G	G	A	A	G	G	A	A	C	C	T	T	T	T	T	T	G	G	G	G	T	T	A	A	C	C	C	T	C	C	G	G	T	T	T	T	C	C	A	A	A	A	T	T	C	C	A	A	G	G	T	T	A	A	A	A	C	C	G	G	A	A	T	T	G	G	G	G	T	T	C	C	A	A	C	C	G	G	C	C	C	C	C	C	A	A	C	C	A	A	G	G	A	A	T	T	A	A	T	T	A	A	G	G	G	G	G	G	G	G	C	C	G	G	G	G	C	C	G	G	A	A	T	T	T	T	G	G	A	A	G	G	G	G	A	A	C	C	C	C	T	T	A	A	T	T	G	G	A	A	C	C	T	T	C	C	A	A	C	C	T	T	G	G	C	C	T	T	G	G	C	C	G	G	C	C	G	G	C	C	C	C	T	T	C	C	A	A	T	T	C	C	T	T	A	A	A	A	C	C	C	C	G	G	C	C	G	G	C	C	T	T	C	C	C	C	G	G	C	C	C	C	G	G	G	G	T	T	G	G	G	G	C	C	C	C	C	C	A	A	A	A	G	G	T	T	A	A	G	G	A	A	C	C	C	C	A	A	G	G	G	G	G	G	G	G	C	C	C	C	T	T	T	T	A	A	G	G	G	G	G	G	G	G	A	A	C	C	T	T	G	G	C	C	T	T	C	C	A	A	C	C	G	G	T	T	T	T	G	G	C	C	A	A	A	A	C	C	A	A	G	G	G	G	G	G	C	C	A	A	C	C	C	C	G	G	C	C	G	G	T	T	C	C	A	A	C	C	G	G	G	G	A	A	C	C	G	G	G	G	C	C	C	C	G	G	C	C	C	C	C	C	T	T	C	C	G	G	C	C	A	A	C	C	A	A	C	C	A	G	T	T	C	C	T	T	C	C	T	T	G	G	G	G	A	A	A	A	A	A	C	C	C	C	C	C	G	G	G	G	G	G	T	T	G	G	G	G	G	G	C	C	C	C	G	G	A	A	T	T	A	A	T	T	C	C	A	A	T	T	T	T	C	C	G	G	C	C	C	C	G	G	T	T	G	G	G	G	G	G	A	A	A	A	G	G	C	C	C	C	G	G	T	T	C	C	T	T	G	G	T	T	G	G	C	C	T	T	G	G	G	G	A	A	C	C	C	C	G	G	G	G	A	A	C	C	A	A	A	A	T	T	C	C	G	G	C	C	G	G	A	A	G	G	G	G	C	C	A	A	T	T	C	C	C	C	G	G	A	A	A	A	C	C	C	C	NA	NA	C	C	G	G	C	C	G	G	C	C	T	T	A	A	C	C	T	T	T	T	C	C	C	C	T	T	A	A	T	T	A	A	T	T	G	G	C	C	C	C	T	T	T	T	A	A	G	G	C	C	G	G	G	G	G	G	C	C	C	C	G	G	G	G	A	A	G	G	G	G	T	T	A	A	C	C	C	C	T	T	C	C	T	T	T	T	T	T	C	C	T	T	A	A	C	C	T	T	A	A	G	G	C	C	C	C	C	C	T	T	G	G	A	A	T	T	T	T	T	T	A	A	A	A	G	G	A	A	G	G	C	C	C	C	C	C	C	C	G	G	A	A	G	G	G	G	A	A	C	C	A	A	G	G	A	A	C	C	C	C	T	T	G	G	G	G	G	G	G	G	C	C	C	C	G	G	T	T	G	G	T	T	C	C	G	G	C	C	C	C	C	C	T	T	T	T	C	C	T	T	C	C	C	C	G	G	C	C	A	A	G	G	A	A	C	C	A	A	A	A	A	A	A	A	C	C	G	G	T	T	T	T	G	G	C	C	T	T	T	T	G	G	C	C	G	G	C	C	A	A	C	C	A	A	G	G	T	T	A	A	C	C	T	T	G	G	T	T	T	T	G	G	G	G	G	G	A	A	A	A	A	A	G	G	C	C	G	G	C	C	C	C	C	C	G	G	T	T	C	C	A	A	T	T	C	C	G	G	T	T	G	G	G	G	NA	NA	C	C	C	C	C	C	T	T	G	G	C	C	T	T	C	C	G	G	G	G	T	T	G	G	A	A	A	A	G	G	C	C	G	G	G	G	T	T	C	C	C	C	G	G	C	C	C	C	G	G	C	C	T	T	G	G	T	T	C	C	C	C	G	G	T	T	G	G	G	G	C	C	G	G	A	A	G	G	A	A	T	T	A	A	C	C	A	A	A	A	A	A	T	T	T	T	G	G	G	G	G	G	C	C	G	G	C	C	G	G	T	T	A	A	G	G	C	C	G	G	G	G	T	T	T	T	A	A	C	C	A	A	T	T	A	A	T	T	T	T	G	G	G	G	G	G	C	C	A	A	T	T	C	C	C	C	T	T	C	C	G	G	C	C	T	T	A	A	G	G	A	A	T	T	G	G	G	G	A	A	G	G	G	G	T	T	G	G	C	C	G	G	T	T	A	A	C	C	A	A	C	C	G	G	G	G	C	C	G	G	C	C	T	T	A	A	C	C	C	C	C	C	G	G	C	C	A	A	C	C	G	G	A	A	C	C	C	C	C	C	C	C	G	G	A	A	A	A	G	G	C	C	C	C	T	T	G	G	C	C	C	C	A	A	A	A	A	A	T	T	C	C	C	C	A	A	T	T	NA	NA	G	G	G	G	A	A	A	A	T	T	T	T	A	A	A	A	C	C	C	C	C	C	G	G	C	C	G	G	C	C	A	A	G	G	G	G	C	C	A	A	G	G	T	T	G	G	G	G	C	C	G	G	C	C	A	A	T	T	G	G	G	G	C	C	G	G	C	C	A	A	G	G	G	G	G	G	T	T	C	C	T	T	C	C	G	G	T	T	T	T	C	C	T	T	A	A	G	G	C	C	T	T	C	C	G	G	T	T	T	T	A	A	T	T	T	T	G	G	C	C	G	G	G	G	G	G	A	A	G	G	T	T	C	C	A	A	A	A	G	G	A	A	C	C	A	A	A	A	A	A	G	G	T	T	T	T	C	C	C	C	G	G	G	G	G	G	G	G	G	G	C	C	A	A	G	G	C	C	T	T	C	C	A	A	G	G	G	G	A	A	C	C	A	A	T	T	C	C	C	C	T	T	C	C	T	T	G	G	T	T	C	C	G	G	A	A	T	T	G	G	C	C	T	T	G	G	A	A	C	C	G	G	NA	NA	C	C	T	T	T	T	A	A	C	C	G	G	G	G	C	C	C	C	C	C	A	A	A	A	C	C	G	G	A	A	A	A	A	A	A	A	A	A	G	G	C	C	C	C	G	G	C	C	T	T	T	T	NA	NA	A	A	C	C	C	C	T	T	C	C	T	T	T	T	A	A	G	G	C	C	T	T	A	A	A	A	C	C	T	T	A	A	C	C	A	A	C	C	T	T	G	G	C	C	C	C	T	T	C	C	A	A	A	A	G	G	C	C	G	G	C	C	C	C	A	A	A	A	A	A	T	T	C	C	T	T	T	T	T	T	G	G	C	C	A	A	T	T	T	T	A	A	C	C	G	G	C	C	NA	NA	A	A	G	G	C	C	A	A	G	G	G	G	C	C	A	A	T	T	A	A	C	C	G	G	C	C	G	G	T	T	A	A	C	C	C	C	T	T	G	G	C	C	C	C	C	C	A	A	G	G	G	G	T	T	A	A	G	G	G	G	A	A	A	A	C	C	A	A	C	C	C	C	G	G	A	A	G	G	G	G	G	G	A	A	G	G	C	C	A	A	A	A	G	G	A	A	C	C	T	T	C	C	G	G	C	C	A	A	C	C	C	C	A	A	C	C	A	A	A	A	C	C	G	G	G	G	A	A	C	C	A	A	A	A	C	C	A	A	C	C	T	T	A	A	A	A	C	C	G	G	T	T	G	G	C	C	G	G	T	T	C	C	G	G	C	C	C	C	G	G	T	T	C	C	G	G	G	G	G	G	G	G	T	T	A	A	C	C	C	C	T	T	T	T	T	T	T	T	C	C	C	C	G	G	G	G	G	G	C	C	G	G	A	A	T	T	T	T	G	G	C	C	A	A	T	T	C	C	G	G	G	G	G	G	T	T	C	C	G	G	G	G	A	A	C	C	T	T	G	G	T	T	A	A	G	G	G	G	C	C	C	C	A	A	C	C	C	C	A	A	G	G	G	G	C	C	T	T	C	C	T	T	T	T	G	G	C	C	G	G	T	T	T	T	T	T	A	A	G	G	T	T	G	G	A	A	A	A	T	T	C	C	A	A	C	C	C	C	G	G	A	A	C	C	A	A	T	T	G	G	T	T	T	T	T	T	A	A	G	G	G	G	A	A	C	C	T	T	T	T	T	T	C	C	T	T	C	C	A	A	T	T	G	G	G	G	G	G	A	A	A	A	C	C	A	A	T	T	A	A	A	A	C	C	T	T	G	G	A	A	C	C	T	T	C	C	G	G	A	A	C	C	G	G	G	G	T	T	G	G	G	G	G	G	T	T	G	G	C	C	T	T	A	A	C	C	T	T	C	C	A	A	C	C	G	G	T	T	T	T	C	C	C	C	G	G	C	G	C	T	C	C	A	A	T	T	T	T	A	A	G	G	C	C	A	A	G	G	G	G	T	T	G	G	C	C	T	T	T	T	T	T	T	T	C	C	C	C	A	A	G	G	G	G	C	C	C	C	C	C	A	A	C	C	A	A	G	G	G	G	G	G	C	C	C	C	A	A	C	C	C	C	A	A	G	G	T	T	T	T	C	C	G	G	C	C	G	G	T	T	C	C	A	A	C	C	T	T	T	T	C	C	C	C	G	G	G	G	A	A	T	T	T	T	G	G	C	C	A	A	T	T	A	A	G	G	T	T	T	T	T	T	T	T	A	A	T	T	C	C	G	G	A	A	C	C	T	T	C	C	G	G	A	A	C	C	C	C	A	A	C	C	C	C	G	G	T	T	G	G	G	G	G	G	G	G	T	T	A	A	T	T	T	T	G	G	A	A	G	G	T	T	G	G	T	T	A	A	G	G	A	A	T	T	G	G	G	G	G	G	A	A	C	C	T	T	A	A	A	A	T	T	G	G	A	A	G	G	T	T	A	A	G	G	T	T	A	A	G	G	G	G	C	C	T	T	A	A	T	T	G	G	C	C	G	G	T	T	C	C	A	A	T	T	T	T	A	A	G	G	C	C	G	G	C	C	A	A	A	A	A	A	C	C	A	A	T	T	A	A	C	C	C	C	C	C	C	C	T	T	G	G	A	A	C	C	A	A	C	C	G	G	T	T	G	G	G	G	G	G	C	C	G	G	T	T	A	A	A	A	G	G	T	T	A	A	T	T	C	C	A	A	G	G	A	A	A	A	C	C	A	A	G	G	C	C	C	C	C	C	G	G	C	C	G	G	C	C	G	G	T	T	C	C	G	G	G	G	T	T	A	A	A	A	C	C	A	A	C	C	G	G	G	G	A	A	A	A	T	T	G	G	G	G	A	A	A	A	C	C	C	C	C	C	G	G	A	A	G	G	C	C	C	C	G	G	A	A	A	A	A	A	A	A	G	G	G	G	T	T	C	C	A	A	G	G	G	G	C	C	G	G	T	T	T	T	A	A	G	G	T	T	T	T	A	A	G	G	C	C	G	G	A	A	G	G	A	A	C	C	A	A	A	A	A	A	T	T	G	G	A	A	A	A	T	T	G	G	G	G	G	G	C	C	G	G	C	C	T	T	A	A	A	A	T	T	A	A	G	G	G	G	C	C	C	C	G	G	C	C	T	T	G	G	A	A	T	T	T	T	C	C	G	G	C	C	C	C	T	T	A	A	A	A	A	A	A	A	G	G	T	T	G	G	C	C	C	C	A	A	A	A	G	G	A	A	C	C	C	C	G	G	G	G	A	A	A	A	T	T	G	G	T	T	C	C	A	A	T	T	G	G	A	A	A	A	C	C	G	G	T	T	C	C	G	G	A	A	C	C	C	C	A	A	T	T	G	G	T	T	A	A	G	G	C	C	C	C	A	A	A	A	C	C	G	G	G	G	T	T	G	G	T	T	G	G	G	G	T	T	A	A	G	G	C	C	G	G	A	A	C	C	T	T	A	A	G	G	C	C	G	G	C	C	G	G	C	C	T	T	C	C	C	C	G	G	T	T	C	C	T	T	A	A	C	C	G	G	C	C	T	T	T	T	A	A	G	G	A	A	G	G	C	C	A	A	C	C	G	G	G	G	T	T	A	A	A	A	A	A	G	G	T	T	A	A	A	A	A	A	A	A	T	T	G	G	T	T	A	A	C	C	T	T	G	G	A	A	T	T	T	T	G	A	G	C	G	G	A	A	C	C	A	A	A	A	A	A	C	C	C	C	G	G	T	T	G	G	T	T	T	T	G	G	A	A	C	C	G	G	A	A	A	A	G	G	C	C	C	C	C	C	G	G	C	C	T	T	G	G	A	A	T	T	T	T	A	A	G	G	G	G	C	C	C	C	C	C	A	A	T	T	A	A	C	C	G	G	G	G	T	T	A	A	G	G	T	T	A	A	G	G	A	A	G	G	A	A	T	T	A	A	T	T	A	A	C	C	G	G	C	C	G	G	G	G	C	C	A	A	C	C	C	C	C	C	C	C	G	G	T	T	G	G	G	G	C	C	G	G	G	G	T	T	G	G	C	C	G	G	G	G	G	G	A	A	A	A	G	G	G	G	G	G	A	A	A	A	G	G	G	G	G	G	A	A	C	C	T	T	A	A	T	T	T	T	G	G	C	C	C	C	G	G	G	G	A	A	C	C	A	A	C	C	C	C	G	G	G	G	G	G	G	G	G	G	C	C	A	A	C	C	G	G	C	C	C	C	C	C	A	A	C	C	A	A	A	A	C	C	T	T	A	A	C	C	C	C	T	T	C	C	C	C	G	G	G	G	A	A	A	A	G	G	G	G	T	T	G	G	A	A	C	C	A	A	A	A	T	T	A	A	A	A	G	A	C	C	T	T	A	A	T	T	A	A	A	A	T	T	C	C	C	C	T	T	T	T	C	C	T	T	T	T	A	A	A	A	G	G	A	A	G	G	A	A	A	A	C	C	T	T	C	C	G	G	A	A	A	A	G	G	A	A	A	A	C	C	G	G	A	A	A	A	G	G	T	T	A	A	G	G	C	C	G	G	C	C	A	A	G	G	G	G	G	G	G	G	C	C	C	C	C	C	G	G	T	T	G	G	C	C	C	C	G	G	G	G	A	A	A	A	T	T	A	A	T	T	G	G	A	A	T	T	A	A	C	C	G	G	C	C	C	C	C	C	T	T	T	T	C	C	C	C	G	G	G	G	A	A	T	T	C	C	C	C	A	A	C	C	G	G	C	C	C	C	A	A	G	G	T	T	G	G	T	T	G	G	G	G	G	G	C	C	G	G	G	G	G	G	G	G	G	G	C	C	T	T	G	G	C	C	G	G	A	A	C	C	G	G	G	G	G	G	T	T	T	T	G	G	A	A	T	T	G	G	C	C	T	T	A	A	C	C	G	G	G	G	T	T	A	A	G	G	A	A	T	T	A	A	A	A	T	T	G	G	A	A	T	T	G	G	C	C	A	A	G	G	C	C	C	C	A	A	T	T	A	A	A	A	C	C	T	T	C	C	A	A	C	C	A	A	A	A	A	A	G	G	T	T	C	C	T	T	G	G	A	A	T	T	C	C	G	G	T	T	G	G	T	T	G	G	A	A	G	G	G	G	G	G	G	G	C	C	C	C	A	A	C	C	G	G	G	G	T	T	G	G	T	T	T	T	C	C	C	C	G	G	G	G	T	T	A	A	C	C	C	C	T	T	G	G	C	C	G	G	C	C	A	A	A	A	C	C	NA	NA	T	T	A	A	G	G	T	T	T	T	C	C	A	A	T	T	G	G	T	C	A	A	C	C	C	C	G	G	C	C	A	A	T	T	C	C	A	A	G	G	G	G	T	T	A	A	A	A	A	A	T	T	A	A	T	T	T	T	T	T	G	G	T	T	T	T	T	T	G	G	T	T	G	G	G	G	C	C	C	C	A	A	G	G	G	G	G	G	C	C	A	A	A	A	T	T	C	C	C	C	C	C	T	T	A	A	G	G	T	T	C	C	A	A	A	A	A	A	A	A	A	A	C	C	T	T	C	C	A	A	C	C	C	C	C	C	G	G	A	A	G	G	G	G	G	G	C	C	T	T	G	G	T	T	C	C	A	A	A	A	T	T	T	T	C	C	G	G	T	T	T	T	T	T	G	G	G	G	C	C	A	A	T	T	A	A	G	G	A	A	C	C	T	T	T	T	A	A	A	A	C	C	G	G	A	A	C	C	T	T	T	T	G	G	T	T	C	C	T	T	T	T	A	A	A	A	G	G	G	G	A	A	A	A	G	G	C	C	G	G	A	A	C	C	G	G	C	C	NA	NA	A	A	A	A	C	C	A	A	T	T	A	A	A	A	A	A	A	A	G	G	G	G	G	G	C	C	T	T	A	A	A	A	C	C	C	C	G	G	A	A	G	G	T	T	T	T	T	T	T	T	T	T	G	G	T	T	G	G	T	T	A	A	T	T	T	T	C	C	C	C	C	C	G	G	G	G	G	G	G	G	G	G	A	A	C	C	C	C	A	A	G	G	G	G	G	G	C	C	G	G	A	A	G	G	C	C	T	T	T	T	C	C	A	A	G	G	C	C	A	A	G	G	T	T	G	G	C	C	A	A	A	A	A	A	C	C	G	G	C	C	A	A	G	G	T	T	T	T	T	T	C	C	T	T	T	T	G	G	C	C	C	C	G	G	A	A	A	A	G	G	T	T	T	T	T	T	A	A	C	C	G	G	G	G	G	G	C	C	C	C	G	G	T	T	A	A	A	A	G	G	A	A	G	G	T	T	A	A	G	G	T	T	T	T	C	C	G	G	G	G	T	T	T	T	C	C	G	G	G	G	C	C	C	C	A	A	G	G	A	A	T	T	T	T	T	T	T	T	A	A	G	G	T	T	A	A	T	T	T	T	A	A	G	G	T	T	C	C	T	T	T	T	C	C	G	G	C	C	T	T	T	T	C	C	A	A	G	G	G	G	G	G	C	C	A	A	G	G	T	T	C	C	A	A	NA	NA	G	G	T	T	C	C	A	A	C	C	T	T	A	A	C	C	NA	NA	G	G	T	T	C	C	G	G	T	T	C	C	A	A	T	T	G	G	A	A	G	G	T	T	T	T	A	A	T	T	T	T	G	G	G	G	A	A	G	G	G	G	T	T	A	A	G	G	C	C	T	T	G	G	C	C	A	A	G	G	A	A	C	C	C	C	A	A	T	T	A	A	C	C	T	T	T	T	G	G	A	A	G	G	T	T	A	A	A	A	T	T	A	A	G	G	C	C	G	G	A	A	T	T	T	T	G	G	T	T	G	G	T	T	T	T	G	G	G	G	C	C	C	C	G	G	G	G	A	A	A	A	T	T	C	C	T	T	T	T	A	A	C	C	G	G	C	C	C	C	G	G	T	T	C	C	G	G	T	T	A	A	C	C	T	T	A	A	T	T	T	T	A	A	T	T	C	C	A	A	C	C	G	G	A	A	G	G	G	G	T	T	T	T	G	G	C	C	T	T	G	G	T	T	G	G	T	T	G	G	T	T	C	C	A	A	C	C	C	C	T	T	A	A	T	T	G	G	T	T	A	A	T	T	C	C	G	G	T	T	T	T	T	T	T	T	C	C	T	T	T	T	C	C	T	T	T	T	G	G	C	C	C	C	C	C	A	A	C	C	G	G	G	G	T	T	G	G	G	G	G	G	A	A	A	A	A	A	G	G	A	A	G	G	G	G	C	C	G	G	T	T	G	G	G	G	A	A	G	G	G	G	A	A	A	A	C	C	G	G	T	T	C	C	G	G	A	A	C	C	G	G	G	G	A	A	G	G	A	A	A	A	T	T	T	T	T	T	C	C	A	A	C	C	A	A	C	C	C	C	T	T	T	T	T	T	T	T	C	C	T	T	C	C	A	A	G	G	C	C	C	C	C	C	G	G	T	T	A	A	G	G	C	C	G	G	G	G	C	C	G	G	C	C	C	C	G	G	A	A	G	G	T	T	T	T	C	C	T	T	T	T	G	G	A	A	C	C	T	T	G	G	T	T	C	C	A	A	G	A	C	C	A	A	G	G	C	C	C	C	A	A	A	A	C	C	G	G	T	T	C	C	G	G	C	C	A	A	T	T	C	C	G	G	C	C	C	C	A	A	C	C	G	G	G	G	C	C	G	G	G	G	A	A	A	A	A	A	G	G	C	C	G	G	C	C	T	T	G	G	C	C	T	T	G	G	A	A	T	T	A	A	C	C	A	A	T	T	A	A	T	T	A	A	G	G	C	C	G	G	G	G	G	G	A	A	A	A	G	G	A	A	C	C	C	C	C	C	G	G	T	T	G	G	A	A	A	A	T	T	T	T	G	A	C	C	T	T	C	C	T	T	T	T	T	T	G	G	T	T	C	C	G	G	A	A	G	G	A	A	T	T	A	A	G	G	G	G	C	C	C	C	C	C	C	C	T	T	A	A	G	G	A	A	G	G	T	T	A	A	A	A	G	G	G	G	G	G	C	C	A	A	G	G	G	G	G	G	C	C	C	C	G	G	C	C	C	C	T	T	G	G	A	A	A	A	T	T	T	T	G	G	C	C	T	T	C	C	G	G	G	G	G	G	T	T	C	C	C	C	T	T	C	C	A	A	T	T	T	T	G	G	C	C	G	G	G	G	A	A	A	A	T	T	A	A	G	G	G	G	G	G	C	C	C	C	C	C	A	A	T	T	T	T	T	T	G	G	T	T	A	A	C	C	C	C	C	C	C	C	T	T	T	T	T	T	G	G	C	C	G	G	C	C	G	G	G	G	C	C	G	G	T	T	G	G	T	T	C	C	A	A	C	C	G	G	C	C	G	G	C	C	G	G	A	A	G	G	T	T	C	C	G	G	G	G	G	G	T	T	A	A	A	A	T	T	T	T	T	T	T	T	T	T	T	T	C	C	A	A	G	G	A	A	C	C	G	G	T	T	C	C	T	T	T	T	C	C	C	C	C	C	T	T	T	T	G	G	A	A	G	G	C	C	A	A	C	C	T	T	C	C	G	G	G	G	C	C	A	A	C	C	G	G	A	A	G	G	A	A	T	T	C	C	C	C	C	C	G	G	C	C	C	C	C	C	A	A	T	T	T	T	T	T	G	G	A	A	C	C	G	G	A	A	G	G	G	G	A	A	A	A	T	T	G	G	G	G	G	G	A	A	T	T	T	T	C	C	T	T	C	C	G	G	G	G	C	C	T	T	G	G	C	C	C	C	G	G	G	G	G	G	T	T	G	G	C	C	G	G	T	T	G	G	T	T	A	A	T	T	C	C	A	A	C	C	A	A	G	G	C	C	C	C	G	G	A	A	T	T	T	T	C	C	A	A	T	T	T	T	G	G	C	C	G	G	T	T	A	A	T	T	A	A	C	C	G	G	G	G	T	T	G	G	C	C	T	T	T	T	T	T	A	A	C	C	C	C	A	A	G	G	A	A	G	G	T	T	A	A	G	G	T	T	A	A	T	T	G	G	C	C	C	C	C	C	A	A	A	A	A	A	G	G	A	A	C	C	A	A	A	A	A	A	A	A	T	T	T	T	T	T	A	A	C	C	G	G	A	A	T	T	G	G	G	G	C	C	A	A	A	A	G	G	G	G	G	G	T	T	A	A	T	T	G	G	T	T	G	G	G	G	C	C	C	C	G	G	A	A	T	T	T	T	A	A	A	A	C	C	C	C	G	G	C	C	G	G	C	C	C	C	C	C	C	C	C	C	C	C	C	C	T	T	C	C	T	T	C	C	T	T	G	G	A	A	A	A	C	C	C	C	A	A	G	G	T	T	C	C	C	C	G	G	G	G	G	G	A	A	G	G	T	T	G	G	T	T	C	C	G	G	T	T	C	C	C	C	C	C	C	C	T	T	C	C	C	C	C	C	G	G	C	C	T	T	C	C	A	A	G	G	T	T	C	C	T	T	A	A	T	T	C	C	C	C	T	T	T	T	G	G	T	T	C	C	C	C	T	T	A	A	T	T	A	A	T	T	T	T	G	G	A	A	C	C	C	C	A	A	A	A	C	C	T	T	C	C	A	A	G	G	T	T	A	A	T	T	C	C	A	A	G	G	T	T	C	C	A	A	A	A	T	T	A	A	T	T	G	G	G	G	C	C	A	A	A	A	C	C	T	T	G	G	G	G	T	T	T	T	T	T	C	C	C	C	T	T	G	G	G	G	T	T	C	C	C	C	A	A	A	A	G	G	C	C	A	A	C	C	C	C	C	C	T	T	G	G	A	A	C	C	C	C	G	G	C	C	C	C	T	T	C	C	T	T	A	A	G	G	T	T	G	G	T	T	C	C	A	A	G	G	A	A	G	G	G	G	C	C	G	G	G	A	C	C	A	A	G	G	C	C	A	A	C	C	G	G	A	A	T	T	T	T	A	A	G	G	T	T	T	T	C	C	C	C	A	A	C	C	C	C	C	C	A	A	C	C	G	G	T	T	C	C	A	A	C	C	C	C	A	A	C	C	T	T	A	A	C	C	A	A	T	T	T	T	G	G	A	A	T	T	C	C	C	C	C	C	T	T	G	G	A	A	G	G	A	A	T	T	C	C	T	T	G	G	T	T	T	T	A	A	G	G	T	T	A	A	G	G	A	A	C	C	A	A	C	C	A	A	G	G	C	C	T	T	C	C	A	A	A	A	G	G	C	C	G	G	T	T	G	G	C	C	T	T	T	T	G	G	T	T	G	G	G	G	T	T	G	G	T	T	T	T	C	C	C	C	C	C	G	G	T	T	C	C	T	T	G	G	A	A	G	G	G	G	C	C	A	A	G	G	T	T	T	T	C	C	A	A	C	C	A	A	C	C	G	G	T	T	A	A	T	T	C	C	T	T	C	C	T	T	A	A	G	G	G	G	A	A	C	C	T	T	T	T	T	T	T	T	C	C	G	G	C	C	T	T	T	T	A	A	C	C	T	T	A	A	C	C	T	T	T	T	T	T	G	G	A	A	C	C	C	C	A	A	C	C	A	A	T	T	A	A	C	C	A	A	C	C	A	A	T	T	A	A	C	C	C	C	T	T	C	C	T	T	G	G	G	G	A	A	C	C	T	T	T	T	T	T	T	T	A	A	G	G	G	G	C	C	G	G	G	G	T	T	G	G	A	A	G	G	C	C	C	C	C	C	T	T	T	T	C	C	G	G	T	T	G	G	A	A	G	G	T	T	G	G	A	A	A	A	G	G	C	C	A	A	T	T	T	T	T	T	A	A	A	A	C	C	A	A	T	T	G	G	G	G	G	G	G	G	C	C	G	G	G	G	A	A	C	C	C	C	T	T	G	G	T	T	T	T	G	G	G	G	T	T	T	T	G	G	T	T	G	G	A	A	C	C	T	T	A	A	G	G	A	A	A	A	T	T	C	C	G	G	A	A	A	A	G	G	G	G	T	T	G	G	C	C	G	G	T	T	G	G	A	A	C	C	T	T	G	G	A	A	A	A	C	C	A	A	C	C	C	C	A	A	G	G	C	C	C	C	G	G	A	A	C	C	C	C	G	G	T	T	T	T	G	G	T	T	C	C	C	C	A	A	G	G	C	C	A	A	T	T	T	T	T	T	G	G	G	G	G	G	A	A	T	T	C	C	G	G	A	A	C	C	T	T	G	G	G	G	A	A	T	T	G	G	C	C	G	G	G	G	C	C	A	A	C	C	A	A	G	G	C	C	A	A	C	C	NA	NA	G	G	T	T	C	C	A	A	C	C	G	G	T	T	G	G	A	A	T	T	G	G	T	T	T	T	T	T	G	G	G	G	G	G	T	T	A	A	T	T	G	G	C	C	A	A	A	A	C	C	G	G	G	G	C	C	C	C	T	T	G	G	G	G	G	G	C	C	A	A	A	A	C	C	A	A	A	A	T	T	T	T	G	G	G	G	T	T	A	A	C	C	A	A	C	C	C	C	G	G	C	C	C	C	C	C	G	G	C	C	A	A	G	G	C	C	A	A	T	T	A	A	G	G	G	G	C	C	A	A	G	G	G	G	G	G	G	G	T	T	A	A	C	C	G	G	T	T	G	G	C	C	G	G	G	G	G	G	A	A	A	A	A	A	C	C	T	T	C	C	G	G	T	T	C	C	G	G	A	A	C	C	A	A	T	T	A	A	C	C	A	A	G	G	A	A	C	C	A	A	T	T	G	G	G	G	C	C	C	C	T	T	A	A	G	G	G	G	A	A	A	A	T	T	T	T	A	A	C	C	A	A	T	T	C	C	C	C	G	G	A	A	G	G	A	A	G	G	C	C	A	A	G	G	T	T	T	T	A	A	T	T	C	C	C	C	T	T	C	C	T	T	C	C	G	G	G	G	C	C	C	C	A	A	A	A	G	G	C	C	T	T	A	A	T	T	G	G	G	G	C	C	A	A	C	C	T	T	C	C	T	T	T	T	T	T	A	A	C	C	T	T	G	G	G	G	A	A	A	A	T	T	T	T	G	G	A	A	A	A	A	A	C	C	C	C	G	G	A	A	G	G	C	C	G	G	T	T	C	C	C	C	A	A	C	C	T	T	A	A	T	T	T	T	A	A	C	C	G	G	C	C	G	G	C	C	A	A	T	T	A	A	T	T	G	G	G	G	T	T	A	A	T	T	G	G	A	A	C	C	G	G	T	T	G	G	C	C	T	T	G	G	A	A	C	C	A	A	C	C	A	A	C	C	T	T	T	T	A	A	C	C	C	C	A	A	C	C	G	G	G	G	A	A	G	G	A	A	A	A	C	C	T	T	T	T	G	G	T	T	T	T	C	C	G	G	T	T	G	G	C	C	G	G	G	G	A	A	A	G
CC	OR1639f140	NA	NA	1	NA	C	C	A	A	G	G	G	G	T	T	T	T	T	T	A	A	C	C	T	T	C	C	G	G	C	C	C	C	T	T	T	T	A	A	G	G	T	T	G	G	G	G	G	G	T	T	A	A	G	G	C	C	A	A	G	G	A	A	C	C	C	C	T	T	G	G	C	C	A	A	G	G	A	A	G	G	T	T	G	G	T	T	C	C	C	C	G	G	A	A	A	A	T	T	G	G	C	C	C	C	A	A	A	A	A	A	T	T	T	T	T	T	A	A	A	A	C	C	A	A	C	C	G	G	G	G	G	G	A	A	C	C	G	G	A	G	T	T	T	T	G	G	A	A	G	G	T	T	C	C	C	C	C	C	T	T	G	G	T	T	C	T	C	C	C	C	G	G	G	G	T	T	A	T	G	G	G	G	C	C	C	C	A	A	A	A	G	G	C	C	C	C	C	C	A	A	A	A	G	G	T	T	G	G	C	C	T	T	T	T	T	T	G	G	T	T	G	G	C	C	A	A	C	C	A	A	T	T	G	G	A	A	C	C	T	T	C	C	T	T	C	C	G	G	A	A	T	T	T	T	A	A	G	G	A	A	G	G	T	T	G	G	T	T	G	G	T	T	A	A	G	G	A	A	T	T	T	T	C	C	C	C	T	T	T	T	G	G	G	G	A	A	T	T	T	T	G	G	C	C	T	T	T	T	C	C	C	C	G	G	C	C	T	T	C	C	C	C	G	G	T	T	T	T	G	G	C	C	T	T	A	A	A	A	T	T	G	G	A	A	C	C	A	A	C	C	G	G	C	C	T	T	G	G	G	G	T	T	A	A	T	T	G	G	T	T	G	G	T	T	A	A	C	C	G	G	C	C	A	A	T	T	T	T	T	T	A	A	T	T	G	G	C	C	C	C	G	G	A	A	C	C	T	T	A	A	NA	NA	A	A	T	T	A	A	G	G	C	C	C	C	A	A	G	G	G	G	A	A	C	C	T	T	A	A	G	G	T	T	G	G	A	A	G	G	G	G	A	A	C	C	G	G	A	A	T	T	C	C	T	T	A	A	G	G	G	G	C	C	A	A	T	T	C	C	A	A	G	G	C	C	T	T	G	G	A	A	A	A	A	A	A	A	G	G	C	C	C	C	C	C	C	C	T	T	C	C	C	C	T	T	T	T	G	G	C	C	T	T	G	G	C	C	C	C	C	C	C	C	G	G	C	C	A	A	C	C	C	C	A	A	T	T	A	A	T	T	G	G	C	C	C	C	T	T	T	T	T	T	C	C	C	C	A	A	G	G	G	G	T	T	T	T	G	G	A	A	C	C	G	G	G	G	A	A	C	C	C	C	A	A	C	C	C	C	G	G	T	T	G	G	T	T	G	G	C	C	C	C	T	T	G	G	C	C	G	G	T	T	T	T	T	T	A	A	T	T	T	T	C	C	G	G	T	T	T	T	G	G	T	T	G	G	T	T	C	C	C	C	C	C	G	G	G	G	A	A	G	G	G	G	T	T	C	C	T	T	G	G	T	T	T	T	A	A	A	A	C	C	C	C	C	C	G	G	T	T	C	C	C	C	A	A	G	G	A	A	A	A	T	T	A	A	C	C	G	G	C	C	C	C	T	T	T	T	T	T	C	C	T	T	T	T	A	A	A	A	T	T	G	G	C	C	G	G	A	A	G	G	C	C	A	A	T	T	A	A	A	A	T	T	C	C	T	T	C	C	A	A	C	C	G	G	G	G	C	C	G	G	NA	NA	A	A	C	C	A	A	C	C	T	T	G	G	C	C	T	T	A	A	C	C	T	T	G	G	G	G	G	G	G	G	C	C	T	T	A	A	A	A	G	G	G	G	T	T	G	G	A	A	T	T	C	C	G	G	A	A	A	A	T	T	A	A	G	G	T	T	T	T	G	G	G	G	G	G	G	G	T	T	A	A	C	C	C	C	C	C	C	C	C	C	G	G	G	G	C	C	T	T	T	T	T	T	G	G	A	A	T	T	A	A	G	G	G	G	T	T	G	G	T	T	A	A	T	T	T	T	G	G	G	G	A	A	T	T	G	G	C	C	C	C	A	A	G	G	C	C	G	G	A	A	G	G	T	T	G	G	G	G	G	G	T	T	T	T	A	A	A	A	T	T	C	C	G	G	A	A	G	G	C	C	T	T	G	G	C	C	A	A	G	G	C	C	T	T	A	A	G	G	A	A	T	T	G	G	A	A	G	G	C	C	G	G	A	A	A	A	T	T	T	T	C	C	A	A	T	T	G	G	G	G	G	G	T	T	T	T	C	C	G	G	G	G	A	A	C	C	T	T	A	A	A	A	C	C	T	T	C	C	C	C	G	G	G	G	T	T	G	G	T	T	C	C	T	T	C	C	G	G	G	G	G	G	G	G	C	C	T	T	C	C	G	G	C	C	NA	NA	G	G	G	G	C	C	T	T	T	T	T	T	G	G	A	A	A	A	T	T	G	G	NA	NA	G	G	C	C	C	C	C	C	A	A	G	G	C	C	A	A	G	G	C	C	A	A	G	G	G	G	G	G	T	T	G	G	A	A	C	C	T	G	G	G	T	T	G	G	A	A	C	C	G	G	C	C	C	C	C	C	A	A	G	G	G	G	T	T	G	G	T	T	A	A	G	G	A	A	G	G	A	A	G	G	A	A	A	A	C	C	A	A	A	A	G	G	G	G	T	T	T	T	C	C	G	G	A	A	G	G	A	A	C	C	T	T	T	T	G	G	A	A	A	A	C	C	C	C	C	C	C	C	T	T	C	C	A	A	C	C	T	T	T	T	G	G	G	G	T	T	C	C	A	A	C	C	G	G	A	A	T	T	G	G	A	A	G	G	C	C	G	G	C	C	A	A	C	C	A	A	A	A	A	A	C	C	T	T	C	C	C	C	A	A	A	A	C	C	G	G	C	C	C	C	A	A	C	C	T	T	A	A	C	C	A	A	G	G	A	A	C	C	C	C	G	G	T	T	A	A	G	G	A	A	A	A	G	G	A	A	A	A	G	G	T	T	G	G	C	C	G	G	C	C	T	T	C	C	T	T	G	G	A	A	C	C	C	A	T	T	C	C	C	C	T	T	NA	NA	A	A	C	C	G	G	G	G	C	C	C	C	A	A	G	G	T	T	A	A	G	G	T	T	C	C	T	T	T	T	G	G	G	G	G	G	T	T	G	G	G	G	G	G	T	T	A	A	T	T	G	G	T	T	T	T	G	G	T	T	A	A	C	C	T	T	G	G	G	G	A	A	T	T	G	G	T	T	C	C	C	C	A	A	T	T	A	A	G	G	T	T	G	G	A	A	A	A	C	C	T	T	A	A	A	A	T	T	G	G	A	A	A	A	T	T	C	C	NA	NA	G	G	C	C	G	G	G	G	T	T	A	A	T	T	G	G	T	T	C	C	A	A	G	G	T	T	C	C	C	C	C	C	C	C	A	A	T	T	G	G	T	T	T	T	G	G	C	C	C	C	A	A	T	T	T	T	C	C	C	C	C	C	G	G	A	A	C	C	T	T	T	T	C	C	C	C	A	A	G	G	C	C	T	T	T	T	T	T	A	A	G	G	T	T	A	A	G	G	A	A	A	A	C	C	A	A	G	G	T	T	G	G	C	C	A	A	C	C	A	A	C	C	A	A	T	T	T	T	A	A	C	C	G	G	G	G	G	G	T	T	T	T	T	T	T	T	T	T	A	A	G	G	C	C	G	G	C	C	A	A	C	C	T	T	C	C	G	G	A	A	T	T	C	C	G	G	C	C	C	C	T	T	G	G	A	A	A	A	A	A	C	C	T	T	T	T	A	A	C	C	G	G	G	G	G	G	A	A	T	T	C	C	NA	NA	G	G	A	T	A	A	T	T	C	C	C	C	T	T	T	T	A	A	A	A	A	A	T	T	G	G	G	G	A	A	C	C	C	C	G	G	C	C	G	G	G	G	A	A	A	A	C	C	G	G	A	A	A	A	T	T	T	T	A	A	A	A	A	A	T	T	T	T	T	T	C	C	G	G	C	C	T	T	G	G	A	A	A	A	G	G	T	T	A	A	C	C	T	T	A	A	C	C	G	G	C	C	T	T	T	T	T	T	C	C	C	C	G	G	A	T	T	T	A	A	C	C	A	G	A	A	C	C	A	A	G	G	C	C	C	C	A	A	T	T	T	T	G	G	A	A	A	A	C	C	C	C	C	C	G	G	G	G	C	C	T	T	C	C	C	C	T	T	C	C	G	G	A	A	G	G	C	C	G	G	A	A	G	G	C	C	A	A	T	T	G	G	C	C	G	G	G	G	T	T	G	G	C	C	G	G	A	A	T	T	G	G	T	T	T	T	G	G	C	C	G	G	A	A	T	T	A	A	C	C	G	G	A	A	G	G	G	G	A	A	A	A	C	C	A	A	G	G	G	G	T	T	T	T	G	G	T	T	T	T	C	C	C	C	G	G	C	C	G	G	G	G	G	G	T	T	A	A	A	A	C	C	A	A	G	G	G	G	A	A	T	T	G	G	A	A	G	G	A	A	C	C	G	G	T	T	G	G	C	C	A	A	G	G	C	C	A	A	A	A	T	T	A	A	G	G	A	A	T	T	C	C	G	G	T	T	T	T	G	G	A	A	G	G	G	G	G	G	G	G	A	A	A	A	C	C	A	A	C	C	T	T	T	T	A	A	C	C	T	T	C	C	C	C	T	T	G	G	A	A	G	G	C	C	C	C	A	A	T	T	A	A	T	T	T	T	G	G	C	C	G	G	A	A	A	A	NA	NA	G	G	G	G	C	C	T	T	G	G	G	G	G	G	C	C	A	A	A	A	G	G	T	T	G	G	A	A	G	G	A	A	A	A	A	A	A	A	A	A	T	T	C	C	G	G	C	C	C	C	C	C	A	A	C	C	A	A	A	A	G	G	T	T	C	C	T	T	C	C	G	G	G	G	C	C	T	T	C	C	T	T	C	C	T	T	C	C	G	G	G	G	G	G	C	C	C	C	T	T	G	G	T	T	G	G	C	C	T	T	T	T	C	C	C	C	C	C	C	C	T	T	C	C	C	C	C	C	C	C	T	T	A	A	T	T	C	C	C	C	C	C	T	T	A	A	A	A	T	T	G	G	A	A	C	C	G	G	T	T	C	C	A	A	T	T	A	A	C	C	C	C	A	A	G	G	T	T	T	T	G	G	C	C	C	C	A	A	G	G	C	C	C	C	T	T	A	A	A	A	T	T	T	T	A	A	G	G	T	T	T	T	T	T	C	C	G	G	T	T	A	A	G	G	A	A	T	T	G	G	T	T	G	G	C	C	G	G	A	A	C	C	T	T	G	G	A	A	C	C	C	C	G	G	A	A	NA	NA	C	C	G	G	T	T	C	C	G	G	T	T	G	G	G	G	A	A	C	C	T	T	T	T	C	C	A	A	C	C	A	A	T	T	T	T	G	G	G	G	A	A	T	T	A	A	G	G	C	C	T	T	T	T	C	C	T	T	A	A	C	C	C	C	A	A	G	G	G	G	A	A	C	C	A	A	A	A	A	A	C	C	G	G	T	T	G	G	G	G	G	G	C	C	T	T	G	G	G	G	G	G	C	C	T	T	T	T	C	C	NA	NA	G	G	A	A	G	G	G	G	C	C	G	G	C	C	T	T	G	G	C	C	A	A	G	G	A	A	G	G	C	C	C	C	A	A	C	C	G	G	A	A	C	C	C	C	G	G	G	G	A	A	T	T	T	T	C	C	G	G	G	G	A	A	T	T	C	C	C	C	C	C	T	T	C	C	C	C	C	C	C	C	T	T	G	G	T	T	T	T	C	C	G	G	C	C	C	C	C	C	A	A	C	C	C	C	C	C	G	G	C	C	C	C	A	A	C	C	T	T	C	C	G	G	C	C	C	C	C	C	A	A	C	C	G	G	G	G	C	C	A	A	G	G	G	G	C	C	C	C	A	G	A	A	G	G	G	G	G	G	G	G	G	G	C	C	A	A	C	C	G	G	G	G	A	A	T	T	C	C	G	G	T	T	G	G	C	C	A	A	A	A	T	T	C	C	T	T	C	C	T	T	C	C	A	A	G	G	A	A	G	G	A	A	C	C	A	A	A	A	A	A	C	C	C	C	A	A	A	A	A	A	C	C	G	G	G	G	C	C	A	A	C	C	C	C	G	G	A	A	A	A	G	G	C	C	C	C	C	C	T	T	G	G	C	C	G	G	G	G	C	C	A	A	T	T	T	T	C	C	A	A	G	G	G	G	G	G	C	C	C	C	T	T	NA	NA	T	T	T	T	G	G	G	G	G	G	C	C	C	C	T	T	T	T	G	G	A	A	G	G	T	T	G	G	T	T	G	G	G	G	G	G	G	G	C	C	T	T	G	G	C	C	T	T	A	A	G	G	T	T	T	T	C	C	G	G	C	C	A	A	A	A	T	T	C	C	G	G	G	G	A	A	G	G	A	A	NA	NA	T	T	G	G	T	T	G	G	G	G	G	G	G	G	T	T	G	G	G	G	C	C	A	A	C	C	C	C	G	G	A	A	G	G	T	T	C	C	A	A	T	T	A	A	C	C	C	C	T	T	C	C	C	C	C	C	A	A	G	G	A	A	G	G	C	C	C	C	C	C	A	A	C	C	T	T	C	C	A	A	G	G	A	A	C	C	C	C	C	C	A	A	A	A	A	A	G	G	G	G	A	A	C	C	NA	NA	G	G	C	C	G	G	C	C	T	T	T	T	C	C	C	C	C	C	C	C	G	G	C	C	T	T	A	A	T	T	T	T	C	C	C	C	A	A	G	G	C	C	C	C	C	C	T	T	T	T	G	G	C	T	T	T	C	C	G	G	T	T	C	C	G	G	A	A	G	G	G	G	G	G	T	T	G	G	A	A	G	G	T	T	T	T	C	C	G	G	G	G	C	C	G	G	T	T	G	G	G	G	C	C	G	G	C	C	C	G	C	C	T	T	T	T	C	C	T	T	G	G	A	A	T	T	T	T	T	T	C	C	C	C	T	T	A	A	A	A	C	C	A	A	G	G	T	T	A	A	NA	NA	T	T	G	G	C	C	C	C	C	C	C	C	A	A	G	G	C	C	C	C	C	C	G	G	G	G	G	G	C	C	G	G	C	C	G	G	T	T	A	A	T	C	T	T	A	A	G	G	G	G	C	C	G	G	C	C	C	C	T	T	C	C	A	A	T	T	T	T	C	C	A	A	A	C	A	A	T	T	T	T	C	C	C	C	G	G	C	C	C	C	A	A	T	T	T	T	C	C	A	A	T	T	T	T	G	G	G	G	C	C	G	G	G	G	G	A	C	C	T	T	C	C	C	G	G	G	A	A	T	T	A	A	T	T	A	A	C	C	T	T	G	G	G	G	T	T	A	A	T	T	G	G	G	G	A	A	C	C	NA	NA	G	G	A	A	T	T	T	T	C	C	A	A	C	C	G	G	A	A	T	T	G	G	A	A	G	G	G	G	T	T	T	T	A	A	A	A	A	A	C	C	A	A	C	C	A	A	A	G	T	T	G	G	T	T	G	G	G	G	A	A	C	C	A	A	C	C	G	G	C	C	A	A	A	A	A	A	T	T	A	A	C	C	C	C	T	T	G	G	C	C	C	C	A	A	T	T	A	A	T	T	G	G	T	T	T	T	T	T	G	G	G	G	C	C	A	A	C	C	C	C	G	G	C	C	C	C	C	C	G	G	G	G	A	A	C	C	G	G	C	C	NA	NA	C	C	A	A	C	C	G	G	C	C	G	G	T	T	C	C	C	C	T	T	A	A	T	T	G	G	C	C	A	A	C	C	C	C	G	G	T	T	T	T	T	T	C	C	A	A	T	T	G	G	G	G	C	C	C	C	C	C	G	G	A	A	G	G	G	G	C	C	A	A	G	G	C	C	A	A	A	A	T	T	C	C	G	G	A	A	C	C	A	A	C	C	G	G	G	G	A	A	A	A	T	T	A	A	A	A	T	T	A	A	A	A	G	G	A	A	A	A	C	C	T	T	G	G	T	T	T	T	A	A	G	G	C	C	A	A	A	A	C	C	G	G	T	T	T	T	G	G	G	G	C	C	T	T	G	G	T	T	T	T	C	C	T	T	G	G	G	G	C	C	C	C	A	A	G	G	A	A	G	G	G	G	C	C	C	C	C	C	C	C	G	G	G	G	G	G	C	T	C	C	C	C	G	G	T	T	G	G	C	C	G	G	G	G	A	A	A	A	T	T	C	C	T	T	T	T	G	G	A	A	T	T	G	G	T	T	G	G	A	A	G	G	C	C	C	C	C	C	G	G	T	T	A	A	C	C	C	C	T	T	G	G	G	G	G	G	A	A	G	G	A	A	A	A	G	G	G	G	C	C	C	C	NA	NA	T	T	G	G	G	G	C	C	A	A	G	G	A	A	A	A	A	A	G	G	A	A	A	A	T	T	A	A	C	C	C	C	A	A	C	C	G	G	T	T	G	G	C	C	G	G	C	C	T	T	T	T	T	T	C	C	G	G	C	C	T	T	A	A	C	C	A	A	C	C	G	G	T	T	G	G	T	T	T	T	A	A	G	G	G	G	A	A	T	T	G	G	T	T	C	C	A	A	C	C	C	C	C	C	T	G	A	A	G	G	A	A	G	G	C	C	G	G	G	G	T	T	T	T	C	C	A	A	G	G	C	C	A	A	T	T	G	G	A	A	A	A	T	T	G	G	G	G	C	C	NA	NA	A	A	A	A	G	G	C	C	C	C	G	G	A	A	C	C	A	A	C	C	C	C	G	G	A	A	G	G	C	C	A	A	G	G	G	G	C	C	T	T	G	G	C	C	G	G	T	T	G	G	A	A	T	T	C	C	C	C	A	A	C	C	G	G	NA	NA	T	T	A	A	G	G	C	C	NA	NA	A	A	C	C	C	C	T	T	A	A	C	C	C	C	G	G	G	G	T	T	A	A	T	T	T	T	G	G	C	C	A	A	T	T	T	T	C	C	A	A	C	C	G	G	T	T	C	C	A	A	G	G	C	C	T	T	T	T	T	T	A	A	NA	NA	C	C	C	C	C	C	C	C	C	C	C	C	T	T	G	G	G	G	G	G	A	A	G	G	T	T	A	G	C	C	G	G	T	T	A	A	T	T	T	T	A	A	T	T	T	T	A	A	G	G	A	A	G	G	C	C	A	A	T	T	T	T	T	T	A	A	A	A	T	T	A	A	A	A	C	C	A	A	G	G	A	A	C	C	G	G	G	G	G	G	A	A	G	G	T	T	A	A	C	C	C	C	A	A	C	C	A	A	C	C	T	T	T	T	T	T	T	T	C	C	A	A	G	G	C	C	T	T	C	C	T	T	C	C	G	G	A	A	C	C	A	A	C	C	C	C	A	A	G	G	G	G	G	G	A	A	T	T	G	G	T	T	C	C	C	C	A	A	G	G	G	G	T	T	G	G	T	T	A	A	G	G	G	G	G	G	G	G	T	T	A	A	C	C	G	G	C	C	A	A	G	G	A	A	A	A	T	T	A	A	T	T	C	C	A	A	C	C	C	C	T	T	T	T	T	T	G	G	A	A	A	A	A	A	G	G	A	A	G	G	C	C	C	C	G	G	T	T	G	G	G	G	A	A	T	T	G	G	T	T	C	C	T	T	A	A	A	A	T	T	T	T	C	C	T	T	G	G	G	G	G	G	G	G	C	C	A	A	T	T	A	A	A	A	C	C	A	A	C	C	A	A	A	A	A	A	A	A	G	G	A	A	A	A	G	G	A	A	A	A	C	C	T	T	T	T	A	A	C	C	G	G	G	G	C	C	G	G	C	C	C	C	T	T	A	A	C	C	T	T	C	C	G	G	T	T	G	G	A	A	G	G	A	A	A	A	A	A	NA	NA	T	T	G	G	A	A	NA	NA	C	C	T	T	T	T	T	T	G	G	G	G	T	T	C	C	G	G	G	G	C	C	C	C	A	A	G	G	A	A	C	C	T	T	T	T	A	A	G	G	G	G	C	C	T	T	A	A	G	G	C	C	G	G	G	G	T	T	A	A	G	G	A	A	A	A	G	G	G	G	T	T	C	C	A	A	A	T	A	A	T	T	A	A	C	C	A	A	A	A	A	A	C	C	C	C	A	A	A	A	A	A	A	A	T	T	T	T	G	G	G	G	C	C	T	T	G	G	A	A	C	C	A	A	C	C	A	A	T	T	NA	NA	C	C	G	G	G	G	C	C	T	T	C	C	G	G	G	G	C	C	C	C	G	G	G	G	G	G	T	T	T	T	G	G	G	G	G	G	A	A	T	T	G	G	C	C	A	A	A	A	C	C	C	C	A	A	A	A	A	A	T	T	C	C	T	T	A	A	C	C	T	T	C	C	G	G	T	T	G	G	T	T	T	T	A	A	T	T	T	T	A	A	G	G	NA	NA	C	C	A	A	C	C	A	A	A	A	T	T	T	T	A	A	T	T	A	A	G	G	T	T	T	T	A	A	G	G	T	T	A	A	T	T	A	A	G	G	T	T	G	G	T	T	T	T	A	A	C	C	G	G	G	G	T	T	C	C	C	C	A	A	NA	NA	A	A	C	C	NA	NA	T	T	T	T	C	C	A	A	C	C	A	A	C	C	C	C	G	G	C	C	G	G	G	G	T	T	C	C	G	G	T	T	G	G	G	G	C	C	T	T	A	A	C	C	A	A	G	G	G	G	A	A	C	C	C	C	A	A	C	T	T	T	C	C	G	G	C	C	G	G	C	C	A	A	C	C	G	G	T	A	C	C	A	A	T	T	G	G	NA	NA	T	T	G	G	A	A	G	G	G	G	A	A	T	T	G	G	G	G	C	C	G	G	A	A	A	A	C	C	C	C	G	G	T	T	C	C	G	G	C	C	C	C	G	G	C	C	T	T	T	T	G	G	C	C	C	C	T	T	G	G	A	A	A	A	T	T	G	G	C	C	G	G	G	G	T	T	G	G	G	G	T	T	A	A	T	T	T	T	C	C	A	A	C	C	T	T	C	C	T	T	A	A	G	G	T	T	G	G	C	C	T	T	C	C	T	T	A	A	G	G	C	C	A	A	T	T	T	T	T	T	G	G	C	C	C	C	A	A	C	C	C	C	A	A	C	C	C	C	T	T	A	A	A	A	T	T	A	A	G	G	A	A	T	T	G	G	A	A	G	G	G	G	A	A	C	C	NA	NA	T	T	T	T	A	A	G	G	A	A	G	G	T	T	T	T	C	C	G	G	T	T	G	G	C	C	A	A	T	T	T	T	A	A	G	G	T	T	T	T	A	A	T	T	G	G	A	A	G	G	T	T	A	A	T	T	A	A	G	G	T	T	C	C	C	C	T	T	C	C	G	G	C	C	C	C	G	G	A	A	G	G	C	C	C	C	T	T	C	C	A	A	T	T	A	A	A	A	T	T	C	C	T	T	NA	NA	G	G	A	A	G	G	T	T	A	A	G	G	T	T	T	T	G	G	T	T	A	A	T	T	T	T	G	G	T	T	A	A	T	T	A	A	C	C	A	A	C	C	G	G	A	A	G	G	A	A	T	T	G	G	T	T	G	G	C	C	A	A	A	A	A	A	T	T	G	G	G	G	A	A	A	A	A	A	T	T	G	G	A	A	G	G	G	G	G	G	C	C	C	C	A	A	G	G	C	C	G	G	G	G	C	C	G	G	A	A	C	C	G	G	NA	NA	G	G	A	A	A	A	C	C	T	T	T	T	A	A	A	A	A	A	G	G	T	T	G	G	T	T	T	T	C	C	G	G	G	G	G	G	C	C	C	C	C	C	G	G	C	C	T	T	C	C	C	C	G	G	A	A	C	C	G	G	A	A	G	G	C	C	G	G	A	A	C	C	G	G	G	G	T	T	G	G	C	C	G	G	C	C	G	G	G	G	G	G	A	A	A	A	C	C	A	A	G	G	A	A	G	G	C	C	C	C	A	A	C	C	C	C	G	G	T	T	A	A	C	C	A	A	T	T	G	G	T	T	A	A	T	T	A	A	G	G	G	G	A	A	C	C	A	A	A	A	G	G	C	C	A	A	A	A	C	C	T	T	T	T	C	C	T	T	C	C	T	T	A	A	T	T	G	G	T	T	G	G	G	G	C	C	A	A	T	T	T	T	C	C	A	A	C	C	C	C	C	C	C	C	A	A	T	T	C	C	G	G	G	G	A	A	C	C	G	G	C	C	G	G	A	A	T	T	C	C	A	A	G	G	C	C	A	A	G	G	A	A	A	A	T	T	C	C	G	G	A	A	T	T	C	C	T	T	G	G	G	G	T	T	A	A	T	T	C	C	C	C	G	G	A	A	T	T	C	C	T	T	T	T	T	T	G	G	C	C	G	G	G	G	A	A	T	T	G	G	G	G	C	C	T	T	G	G	G	G	A	A	G	G	A	A	C	C	G	G	C	C	C	C	G	G	C	C	A	A	T	T	G	G	G	G	T	T	C	C	G	G	G	G	C	C	G	G	A	A	G	G	A	A	C	C	C	C	C	C	T	T	NA	NA	C	C	G	G	G	G	G	G	T	T	T	T	G	G	G	G	A	A	C	C	A	A	A	A	C	C	C	C	T	T	G	G	C	C	G	G	C	C	C	C	G	G	C	C	A	A	G	G	T	T	A	A	T	T	G	G	A	A	T	T	T	T	G	G	G	G	A	A	NA	NA	A	A	G	G	A	A	T	T	T	T	C	C	T	T	T	T	A	A	T	T	A	A	A	A	C	C	G	G	C	C	G	G	T	T	A	A	C	C	G	G	C	C	C	C	A	A	G	G	G	G	A	A	C	C	A	A	T	T	G	G	T	T	A	A	A	A	A	A	T	C	T	T	T	T	G	G	G	G	G	G	T	T	G	G	A	A	T	T	A	A	A	A	C	C	C	C	G	G	G	G	T	T	A	A	C	C	G	G	G	G	C	C	C	C	C	C	G	G	A	A	G	G	C	C	G	G	C	C	C	C	T	T	T	T	A	A	C	C	G	G	C	C	T	T	G	G	C	A	G	G	G	G	A	A	C	C	G	G	G	G	C	C	G	G	G	G	G	G	C	C	G	G	C	C	A	A	C	C	T	T	T	T	T	T	A	A	G	G	G	G	C	C	A	A	C	C	T	T	G	G	A	A	T	T	C	C	G	G	G	G	C	C	G	G	G	G	G	A	G	G	C	C	C	C	C	C	G	G	C	C	A	A	C	C	G	G	G	G	T	T	T	T	C	C	A	A	T	T	C	C	T	T	G	G	T	T	G	G	A	A	C	C	T	T	T	T	C	C	G	G	G	G	A	A	C	C	C	C	T	T	G	G	G	G	C	C	A	A	C	C	A	A	C	C	A	A	G	G	T	T	C	C	T	T	T	T	C	C	C	C	G	G	T	T	T	T	T	T	G	G	T	T	A	A	G	G	T	T	A	A	T	T	A	A	C	C	G	G	T	T	G	G	C	C	T	T	A	A	A	A	A	A	A	A	G	G	T	T	T	T	A	A	G	G	C	C	A	A	T	T	T	T	C	C	A	A	A	A	T	T	A	A	C	C	T	T	T	T	G	G	A	A	G	G	T	T	T	T	G	G	G	G	C	C	A	A	G	G	G	G	G	G	C	C	G	G	A	A	NA	NA	G	G	A	A	C	C	T	C	A	A	C	C	A	A	T	T	T	T	C	C	G	G	T	T	C	C	C	C	A	A	C	C	T	T	T	T	A	A	C	C	A	A	G	G	A	A	T	T	G	G	A	A	G	G	G	G	T	T	T	T	C	C	A	A	C	T	T	T	A	A	T	T	A	A	A	A	C	C	A	A	T	T	G	G	T	T	G	G	A	A	A	A	C	C	G	G	C	C	G	G	T	T	G	G	C	C	G	G	G	G	A	A	C	C	A	A	A	A	G	G	G	G	A	A	T	T	G	G	G	G	A	A	T	T	T	T	A	A	G	G	C	C	G	G	A	A	A	A	T	T	C	C	G	G	C	C	C	C	G	G	G	G	G	G	T	T	T	T	T	T	T	T	A	A	T	T	G	G	T	T	G	G	C	C	A	A	G	G	G	G	C	C	T	T	T	T	T	T	C	C	G	G	G	G	T	T	T	T	G	G	T	T	A	A	G	G	G	G	C	C	G	G	G	G	A	A	G	G	A	A	G	G	C	C	T	T	A	A	A	A	C	C	A	A	T	T	T	T	C	C	T	T	G	G	A	A	A	A	C	C	T	T	T	T	G	G	G	G	T	T	G	G	G	G	C	C	G	G	T	T	A	A	G	G	C	C	NA	NA	A	A	C	C	A	A	A	A	G	G	G	G	G	G	T	T	C	C	G	G	T	T	T	T	G	G	T	T	G	G	C	C	T	T	G	G	T	T	A	A	A	A	C	C	A	A	T	T	G	G	G	G	G	G	T	T	C	C	A	A	A	A	T	T	C	C	G	G	G	G	C	C	C	C	G	G	C	C	C	C	G	G	T	T	T	T	A	A	A	A	C	C	T	T	T	T	G	G	A	A	T	T	G	G	A	A	A	A	C	C	T	T	T	T	G	G	T	T	T	T	G	G	G	G	A	A	T	T	G	G	G	G	C	C	T	T	G	G	C	C	C	C	C	C	C	C	G	G	C	C	G	G	A	A	NA	NA	A	A	T	T	T	T	G	G	G	G	T	T	C	C	NA	NA	A	A	G	G	A	A	G	G	C	C	A	A	T	T	G	G	T	T	C	C	C	C	A	A	G	G	G	G	T	T	A	A	A	A	T	T	G	G	G	G	C	C	C	C	C	C	A	A	T	T	T	T	A	A	C	C	A	A	C	C	A	A	T	T	T	T	A	A	A	A	T	T	C	C	G	G	C	C	A	A	C	C	G	G	T	T	C	C	A	A	T	T	C	C	C	C	G	G	C	C	C	C	G	G	G	G	G	G	A	A	T	T	T	T	T	T	A	A	T	T	G	G	C	C	C	C	G	G	G	G	C	C	G	G	A	A	A	A	NA	NA	T	T	C	C	T	T	C	C	A	A	G	G	A	A	G	G	T	T	C	C	C	C	A	A	A	A	C	C	A	A	NA	NA	A	A	A	A	G	G	T	T	G	G	A	A	T	T	T	T	C	C	C	C	G	G	A	A	G	G	A	A	A	A	G	G	C	C	G	G	A	A	G	G	C	C	T	T	C	C	C	C	T	T	T	T	C	C	G	G	G	G	C	C	C	C	A	A	T	T	G	G	A	A	C	C	A	T	G	G	T	T	A	A	C	C	G	G	C	C	A	A	C	C	A	A	C	C	C	C	A	A	G	G	T	T	A	A	T	T	T	T	G	G	G	G	A	A	C	C	C	C	T	T	C	C	C	C	A	A	G	G	T	T	G	G	C	C	A	A	G	G	C	C	T	T	C	C	A	A	C	C	T	T	G	G	A	A	G	G	A	A	G	G	C	C	G	G	G	G	A	A	T	T	G	G	G	G	A	A	G	G	G	G	T	T	T	T	A	A	A	A	G	G	T	T	A	A	T	T	C	C	G	G	T	T	A	A	C	C	G	G	A	A	T	T	G	G	G	G	G	G	T	T	G	G	G	G	G	G	C	C	T	T	C	C	A	A	T	T	T	T	C	C	A	A	T	T	G	G	C	C	A	A	C	C	A	A	C	C	G	G	A	A	T	T	G	G	T	T	A	A	C	C	G	G	T	T	C	C	A	A	T	T	C	C	A	A	G	G	G	G	G	G	G	G	A	A	T	T	G	G	T	T	C	C	T	T	A	A	C	C	G	G	G	G	C	C	A	A	A	A	T	T	A	A	T	T	A	A	A	A	G	G	T	C	T	T	A	A	G	G	C	C	T	T	T	T	G	G	G	G	C	C	C	C	G	G	T	A	C	C	A	A	A	A	C	C	A	A	C	C	T	T	G	G	G	G	A	A	C	C	A	A	C	C	C	C	C	C	C	C	A	A	A	A	T	T	T	T	T	T	A	A	C	C	G	G	A	A	A	G	T	T	C	C	C	C	G	G	C	C	A	A	T	T	A	A	C	C	C	C	G	G	G	G	T	T	G	G	G	G	T	T	T	T	G	G	G	G	T	T	A	A	C	C	T	T	A	A	G	G	G	G	A	A	T	T	G	G	C	C	C	C	T	T	G	G	A	A	T	T	A	A	A	A	G	G	G	G	A	A	A	A	C	C	A	A	G	G	T	T	T	T	A	A	C	C	T	T	T	T	A	A	C	C	G	G	G	G	T	T	A	A	G	G	C	C	T	T	T	T	T	T	A	A	C	C	T	T	T	T	G	G	G	G	A	A	T	T	G	G	C	C	C	C	T	T	C	C	T	T	T	T	A	A	G	G	T	T	G	G	C	C	C	C	G	G	A	A	C	C	C	C	G	G	C	C	T	T	A	A	T	T	G	G	T	T	T	T	T	T	A	A	G	G	C	C	A	A	T	T	C	C	C	C	A	A	A	A	C	C	G	G	G	G	G	G	C	C	T	T	T	T	G	G	G	G	A	A	T	T	C	C	A	A	G	G	A	A	T	T	G	G	C	C	G	G	A	A	T	T	A	A	G	G	C	C	T	T	T	T	T	T	C	C	A	A	C	C	G	G	C	C	T	T	G	G	G	G	A	A	T	T	T	T	T	T	G	G	C	C	G	G	G	G	G	G	T	T	A	A	A	A	T	T	G	G	G	G	G	G	G	G	G	G	T	T	C	C	A	A	G	G	C	C	C	C	G	G	A	A	C	C	A	A	C	C	T	T	A	A	G	G	G	G	A	A	C	C	C	C	T	T	NA	NA	G	G	A	A	C	C	T	T	G	G	A	A	C	C	T	T	T	T	A	A	T	T	G	G	C	C	C	C	T	T	G	G	T	T	G	G	A	A	C	C	G	G	G	G	A	A	A	A	C	C	C	C	A	A	A	A	A	A	G	G	A	A	C	C	G	G	C	C	T	T	A	A	A	A	C	C	C	C	C	C	A	A	G	G	A	A	C	C	C	C	C	C	G	G	T	T	G	G	A	A	T	T	T	T	C	C	T	T	C	C	C	C	A	A	T	T	G	G	C	C	A	A	A	A	T	T	A	A	C	C	A	A	A	A	G	G	G	G	T	T	C	C	T	T	A	A	G	G	G	G	T	T	NA	NA	G	G	A	A	C	C	A	A	A	A	C	C	A	A	G	G	G	G	A	A	C	C	A	A	C	C	T	T	T	T	A	A	T	T	T	T	A	A	A	A	A	A	G	G	T	T	G	G	G	G	G	G	A	A	A	A	T	T	C	C	G	G	G	G	T	T	C	C	T	T	A	A	A	A	T	T	G	G	A	A	G	G	A	A	A	A	A	A	A	A	C	C	C	C	A	A	C	C	G	G	G	G	A	A	C	C	T	T	A	A	C	C	G	G	G	G	A	A	C	C	A	A	G	G	T	T	T	T	C	C	A	A	T	T	G	G	C	C	T	C	C	C	C	C	T	T	A	A	G	G	C	C	A	A	G	G	C	C	C	C	A	A	T	T	A	A	G	G	T	T	A	A	T	T	A	A	A	A	A	A	G	G	A	A	G	G	T	T	G	G	T	T	T	T	C	C	T	T	T	T	C	C	C	C	T	T	G	G	T	T	G	G	C	C	C	C	A	A	C	C	G	G	G	G	A	A	G	G	A	A	T	T	T	T	C	C	G	G	T	T	T	T	T	T	A	A	G	G	C	C	T	T	C	T	A	A	A	A	G	G	G	G	NA	NA	G	G	A	A	A	A	T	T	T	T	C	C	G	G	C	C	A	A	A	A	G	G	C	C	A	A	T	T	T	T	G	G	C	C	A	A	A	A	T	T	C	C	T	T	T	T	G	G	T	T	C	C	G	G	T	T	A	A	C	C	C	C	C	C	C	C	A	A	G	G	A	A	C	C	T	T	G	G	T	T	G	G	A	A	C	C	T	T	A	A	C	C	G	G	C	C	C	C	G	G	T	T	C	C	A	A	A	A	A	A	C	C	A	A	T	T	G	G	G	G	C	C	G	G	C	C	A	A	A	A	T	T	A	A	G	G	G	G	G	G	C	C	G	G	C	C	G	G	A	A	A	A	T	T	A	A	C	C	A	A	A	A	A	A	A	A	A	A	A	A	A	A	G	G	G	G	G	G	A	C	C	C	A	A	C	C	C	C	G	G	T	T	G	G	G	G	G	G	A	A	T	T	G	G	C	C	T	T	A	A	G	G	A	A	G	G	T	T	A	A	A	A	T	T	A	A	A	A	G	G	T	T	T	T	A	A	T	T	T	T	A	A	A	A	G	G	G	G	A	A	G	G	A	A	A	A	G	G	A	A	T	T	T	T	T	T	T	T	A	A	T	T	T	T	A	A	G	G	A	A	T	T	C	C	G	G	G	G	G	G	C	C	C	C	C	C	C	C	T	T	G	G	A	A	G	G	A	A	A	A	A	A	G	G	T	T	C	C	G	G	A	A	A	A	C	C	T	T	A	A	C	C	G	G	T	T	T	T	G	G	T	T	T	T	G	G	T	T	G	G	C	C	C	C	T	T	G	G	T	T	G	G	A	A	T	T	C	C	C	C	C	C	A	G	C	C	T	T	T	T	G	G	A	A	C	C	C	C	G	G	A	A	T	T	A	A	C	C	G	G	T	T	A	A	A	A	T	T	T	T	T	T	C	C	C	C	C	C	G	G	C	C	C	C	T	T	G	G	T	T	G	G	C	C	T	T	A	A	C	C	C	C	T	T	C	C	T	T	C	C	C	C	G	G	G	G	G	G	G	G	A	A	C	C	A	A	C	C	G	G	T	T	A	A	G	G	T	T	T	T	C	C	C	C	C	C	T	T	T	T	T	T	C	C	C	C	C	C	C	C	A	A	A	A	A	A	T	T	T	T	G	G	G	G	C	C	G	G	C	C	T	T	A	A	G	G	C	C	G	G	T	T	C	C	G	G	C	C	G	G	A	A	C	C	T	T	C	C	G	G	C	C	G	G	C	C	A	A	C	C	A	A	T	T	T	T	A	A	C	C	A	A	A	A	G	G	T	T	A	A	T	T	T	T	C	C	T	T	C	C	A	A	T	G	G	G	G	G	G	G	G	G	A	A	A	A	T	T	G	G	G	G	A	A	G	G	A	A	G	G	A	A	G	G	C	C	G	G	A	A	A	A	G	G	G	G	A	A	C	C	C	C	G	G	C	C	T	T	NA	NA	T	T	C	C	A	A	T	T	G	G	C	C	G	G	A	A	A	A	T	T	G	G	C	C	T	T	T	T	A	A	T	T	C	C	G	G	G	G	A	A	G	G	G	G	A	A	T	T	T	T	G	G	A	A	G	G	T	T	G	G	NA	NA	T	T	C	C	T	T	T	T	C	C	G	G	A	A	A	A	G	G	A	A	A	A	T	T	T	T	G	G	G	G	A	A	A	A	A	A	A	A	A	A	NA	NA	G	G	T	T	T	T	C	C	G	G	T	T	G	G	C	C	C	C	G	G	A	A	T	T	G	G	T	T	C	C	G	G	C	C	T	T	G	G	C	C	A	A	G	G	C	C	C	C	T	T	A	A	C	C	C	C	T	T	T	T	T	T	G	G	C	C	A	A	G	G	T	T	G	G	T	T	G	G	T	T	T	T	G	G	G	G	C	C	A	A	T	T	A	A	A	A	G	G	C	C	C	C	A	A	G	G	T	T	G	G	G	G	A	A	C	C	A	A	G	G	C	C	T	T	A	A	T	T	G	G	A	A	C	C	A	A	G	G	C	C	T	T	A	A	A	A	G	G	T	T	T	T	A	A	T	T	C	C	T	T	C	C	G	G	C	C	C	C	A	A	T	T	G	G	NA	NA	C	C	T	T	C	C	G	G	A	A	A	A	C	C	G	G	C	C	C	C	A	A	C	C	G	G	G	G	C	C	C	C	C	C	A	A	C	C	C	C	C	C	T	T	G	G	C	C	A	A	A	A	C	C	T	T	C	C	C	C	A	A	T	T	A	A	A	A	C	C	A	A	T	T	A	A	G	G	T	T	C	C	T	T	G	G	A	A	G	G	G	G	T	T	G	G	G	G	T	T	G	G	T	T	T	T	T	T	A	A	T	T	T	T	C	C	C	C	C	C	A	A	A	A	G	G	A	A	C	C	C	C	C	C	T	T	A	A	G	G	A	A	G	G	T	T	G	G	T	T	G	G	T	T	A	A	A	A	T	T	G	G	T	T	G	G	G	G	C	T	T	T	T	T	C	C	C	C	A	A	T	T	T	T	C	C	G	G	G	G	C	C	A	A	C	C	G	G	C	C	C	C	C	C	G	G	T	T	A	A	C	C	G	G	A	A	G	G	C	C	G	G	G	G	C	C	T	T	A	A	G	G	T	T	G	G	G	G	T	T	C	C	G	G	G	G	C	C	G	G	A	A	G	G	T	T	T	T	C	C	A	A	T	T	G	G	C	C	T	T	T	T	C	C	C	C	C	C	G	G	G	G	G	G	T	T	G	G	A	A	A	A	A	A	C	C	T	T	A	A	A	A	G	G	A	A	G	G	G	G	T	T	A	A	T	T	T	T	C	C	T	T	G	G	G	G	C	C	G	G	A	A	T	T	A	A	A	A	C	C	C	C	G	G	G	G	A	A	C	C	G	G	C	C	T	T	C	C	A	A	G	G	C	C	G	G	A	A	T	T	A	A	A	A	G	G	A	A	C	C	C	C	G	G	G	G	T	T	C	C	C	C	A	A	G	G	C	C	A	A	G	G	A	A	A	A	A	A	C	C	A	A	A	A	A	A	G	G	A	A	G	G	C	C	C	C	G	G	G	G	G	G	T	T	A	A	G	G	G	G	T	T	C	C	G	G	A	A	A	A	A	A	A	A	G	G	T	T	T	T	T	T	A	A	A	A	T	T	A	A	NA	NA	T	T	C	C	C	C	T	T	A	A	T	T	A	A	G	G	C	C	T	T	C	C	C	C	G	G	C	C	C	C	A	A	T	T	C	C	G	G	T	T	G	G	G	G	T	T	A	A	T	T	T	T	C	C	G	G	G	G	C	C	A	A	C	C	C	C	C	C	C	C	G	G	G	G	G	G	A	A	T	T	T	T	A	A	T	T	G	G	T	T	C	C	G	G	T	T	T	T	T	T	G	G	A	A	A	A	A	A	C	C	C	C	C	C	A	A	T	T	G	G	G	G	G	G	G	G	A	A	T	T	G	G	A	A	A	A	A	A	A	A	A	A	C	C	T	T	T	T	T	T	G	G	T	T	C	C	A	A	C	C	A	A	T	T	G	G	C	C	G	G	T	T	A	A	G	G	A	A	T	T	G	G	G	G	C	C	C	C	T	T	A	A	A	A	C	C	C	C	C	C	C	C	T	T	A	A	A	A	C	C	G	G	C	C	A	A	G	G	C	C	G	G	C	C	G	G	T	T	G	G	G	G	C	C	T	T	C	C	NA	NA	T	T	G	G	C	C	T	T	A	A	A	A	A	A	C	C	T	T	A	A	A	A	T	T	T	T	C	C	G	G	G	G	G	G	C	C	T	T	A	A	C	C	A	A	T	T	C	C	G	G	G	G	G	G	G	G	C	C	C	C	G	G	A	A	A	A	A	A	C	C	T	T	A	A	C	C	C	C	C	C	A	A	G	G	C	C	C	C	A	A	C	C	T	T	G	G	A	A	A	A	C	C	T	T	G	G	G	G	G	G	C	C	A	A	C	C	C	C	T	T	A	A	C	C	C	C	T	T	A	A	C	C	G	G	A	A	C	C	C	C	C	C	A	G	A	A	C	C	C	C	T	T	T	T	A	A	T	T	T	T	T	T	G	G	T	T	C	C	T	T	C	C	A	A	T	T	A	A	C	C	T	T	G	G	T	T	G	G	G	G	C	C	C	C	A	A	G	G	C	C	T	T	C	C	T	T	G	G	A	A	T	T	C	C	G	G	C	C	C	C	C	C	C	C	C	C	G	G	G	G	T	T	G	G	A	A	A	A	G	G	C	C	A	A	T	T	A	A	C	C	C	C	A	A	T	T	A	A	T	T	A	A	G	G	A	A	A	A	G	G	A	A	A	A	C	C	A	A	C	C	T	T	A	A	A	A	C	C	A	A	C	C	C	C	G	G	A	A	T	T	G	G	C	C	T	T	G	G	C	C	G	G	T	T	C	C	C	C	A	A	A	A	C	C	G	G	T	T	C	C	G	G	T	T	T	T	A	A	C	C	G	G	C	C	T	T	A	A	C	C	A	A	T	T	G	G	T	T	G	G	A	A	A	A	A	A	T	T	C	C	C	C	C	C	T	T	A	A	G	G	C	C	G	G	T	T	A	A	A	A	T	T	T	T	C	C	A	A	G	G	A	A	A	A	G	G	C	C	G	G	C	C	A	A	C	C	C	C	NA	NA	G	G	A	A	C	C	C	C	G	G	G	G	G	G	T	T	A	A	C	C	C	C	C	C	C	C	T	T	G	G	T	T	G	G	A	A	T	T	G	G	A	A	C	C	T	T	C	C	T	T	C	C	G	G	G	G	T	T	G	G	A	A	T	T	T	T	C	C	NA	NA	C	C	T	T	A	A	A	A	C	C	A	A	G	G	A	A	A	A	A	A	C	C	C	C	T	T	A	A	C	C	G	G	C	C	G	G	G	G	T	T	G	G	C	C	C	C	A	A	G	G	T	T	T	T	T	T	C	C	G	G	G	G	G	G	G	G	G	G	C	C	A	A	T	T	A	A	T	T	C	C	T	T	A	A	G	G	T	T	G	G	C	C	C	C	C	C	G	G	A	A	C	C	A	A	C	C	G	G	T	T	G	G	G	G	T	T	G	G	T	T	C	C	A	A	T	T	A	A	G	G	C	C	T	T	T	T	G	G	T	T	C	C	C	C	C	C	A	A	G	G	A	A	A	A	G	G	C	C	T	T	G	G	C	C	G	G	C	C	A	A	A	A	G	G	A	A	T	T	A	A	G	G	A	A	G	G	G	G	G	G	A	A	A	A	C	C	G	G	A	A	G	G	G	G	G	G	C	C	G	G	G	G	C	C	G	G	T	T	C	C	A	A	C	C	T	T	A	A	T	T	C	C	T	T	T	T	C	C	NA	NA	A	A	C	C	A	A	A	A	T	T	C	C	G	G	G	G	A	A	G	G	C	C	A	A	T	T	A	A	T	T	G	G	T	T	T	T	T	T	A	A	T	T	T	T	G	G	T	T	G	G	T	T	T	T	G	G	T	T	C	C	C	C	C	C	A	A	T	T	G	G	A	A	T	T	G	G	T	T	T	T	T	T	C	C	C	C	G	G	T	T	A	A	C	C	G	G	T	T	G	G	A	A	G	G	C	C	A	A	C	C	G	G	G	G	G	G	C	C	A	A	G	G	A	A	T	T	G	G	A	A	A	A	G	G	G	G	G	G	A	A	G	G	T	T	G	G	A	A	A	A	C	C	C	C	A	A	A	A	C	C	T	T	T	T	C	C	C	C	C	C	C	C	C	C	T	T	C	C	G	G	G	G	C	C	T	T	C	C	G	G	A	A	G	G	A	A	C	C	C	C	T	T	A	A	G	G	G	G	T	T	A	A	C	C	T	T	T	T	A	A	G	G	T	T	C	C	C	C	G	G	C	C	T	T	C	C	A	A	T	T	A	A	A	A	T	T	A	A	G	G	T	T	A	A	A	A	C	C	C	C	G	G	C	C	G	G	C	C	C	C	C	C	G	G	C	C	C	C	A	A	T	T	G	G	G	G	T	T	G	G	G	G	A	A	G	G	A	A	C	C	A	A	T	T	T	T	A	A	A	A	C	C	G	G	T	T	G	G	G	G	A	A	G	G	G	G	C	C	G	G	C	C	T	A	A	A	A	A	C	C	C	C	A	A	C	C	T	T	A	A	G	G	C	C	C	C	G	G	G	G	A	A	A	A	A	A	T	T	T	T	C	C	T	T	G	G	C	C	T	T	T	T	A	A	G	G	C	C	C	C	G	G	C	C	G	G	C	C	T	T	A	A	T	T	G	G	C	C	G	G	C	C	G	G	T	T	A	A	G	G	C	C	G	G	T	T	A	A	G	G	G	G	T	T	A	A	A	A	A	A	C	C	C	C	G	G	T	T	C	C	A	A	C	C	G	G	C	C	G	G	A	A	G	G	A	A	A	A	G	G	T	T	G	G	C	C	A	A	A	A	C	C	C	C	C	C	A	A	C	C	A	A	A	A	C	C	T	T	G	G	T	T	A	A	A	A	A	A	A	A	G	G	T	T	T	T	G	G	T	T	T	T	T	T	C	C	A	A	T	T	G	G	C	C	T	T	G	G	T	T	A	A	C	C	A	A	A	A	T	T	G	G	T	T	G	G	G	G	T	T	T	T	C	C	C	C	C	C	A	A	T	T	G	G	T	T	A	A	T	T	T	T	A	A	T	T	G	G	G	G	G	G	A	A	A	A	G	G	A	A	C	C	T	T	G	G	A	A	A	A	G	G	A	A	C	C	G	G	C	C	C	C	G	G	G	G	T	T	A	A	C	C	T	T	G	G	T	T	A	A	C	C	A	A	T	T	C	C	G	G	C	C	G	G	G	G	A	A	G	G	G	G	A	A	T	T	C	C	T	T	G	G	C	C	T	T	G	G	T	A	G	G	T	C	T	T	G	G	A	G	G	G	C	G	C	C	G	A	A	A	T	T	C	C	A	A	A	A	C	C	T	T	G	G	C	C	A	A	C	A	G	A	A	G	C	C	A	G	G	G	T	T	C	T	T	T	G	G	A	C	T	T	T	T	T	T	C	C	G	A	C	C	A	G	T	T	C	C	G	G	T	C	NA	NA	T	G	T	C	G	G	T	T	A	A	C	C	G	G	T	T	G	A	C	T	C	A	C	C	T	T	A	G	T	T	T	T	C	C	G	G	A	A	C	C	C	C	T	T	A	A	C	C	C	C	G	A	C	C	T	T	C	C	C	C	A	A	C	C	T	T	C	T	C	T	T	T	T	T	T	A	T	C	C	C	A	T	A	A	T	T	C	A	T	C	T	T	G	G	NA	NA	T	T	T	T	C	C	G	A	C	C	G	G	A	A	G	A	C	C	C	C	G	C	T	C	G	G	G	G	A	A	A	G	G	A	C	C	A	C	G	A	NA	NA	T	T	T	T	A	A	A	A	A	A	G	G	G	A	C	A	C	C	A	G	T	T	G	G	T	G	C	C	A	A	T	T	C	C	C	C	C	C	A	A	T	T	T	T	T	T	T	T	T	T	A	A	C	C	G	G	NA	NA	T	T	C	C	G	G	A	A	A	A	C	T	G	G	T	G	C	T	C	G	NA	NA	T	C	C	C	A	A	T	T	T	T	T	C	G	G	C	C	G	G	G	A	T	C	C	C	C	C	C	C	G	G	T	T	T	T	G	G	C	C	G	G	A	G	A	A	G	G	G	G	T	T	G	G	C	C	C	C	C	T	G	G	C	C	T	T	C	C	T	C	C	C	T	T	G	G	G	G	A	A	C	C	C	T	NA	NA	T	C	C	C	G	G	C	C	T	T	T	T	C	C	A	A	T	C	G	G	A	G	C	C	A	A	C	T	G	A	G	C	T	A	C	C	T	T	G	G	C	C	C	C	T	T	C	T	G	G	A	A	G	G	C	T	C	T	A	G	T	A	G	G	G	G	T	T	A	A	G	G	T	T	G	G	T	T	A	A	C	C	A	A	A	A	G	G	T	T	C	C	G	G	A	A	T	T	T	T	A	A	C	C	G	G	C	C	A	A	G	G	C	C	A	A	G	G	C	C	T	T	A	A	C	C	G	G	C	C	G	G	C	C	C	C	A	A	T	T	A	A	C	C	A	A	G	G	T	T	C	C	T	T	T	T	A	A	T	T	C	C	T	T	G	G	G	G	T	T	A	A	G	G	A	A	G	G	A	A	C	C	A	A	C	C	A	A	C	C	G	G	C	C	A	A	T	T	A	A	G	G	T	T	A	A	T	T	T	T	G	G	C	C	C	C	A	A	G	G	C	C	C	C	T	T	C	C	A	A	T	T	C	C	T	T	T	T	A	A	G	G	G	G	G	G	T	T	A	A	C	C	A	A	A	A	C	C	G	G	A	A	T	T	T	T	T	T	G	G	G	G	C	C	NA	NA	C	C	G	G	G	G	T	T	C	C	T	T	A	A	T	T	C	C	C	C	G	G	A	A	A	A	A	A	T	T	A	A	A	A	G	G	C	C	A	A	G	G	T	T	A	A	G	G	C	C	G	G	C	C	A	A	T	T	G	G	G	G	A	A	T	T	G	G	T	T	A	A	G	G	A	A	C	C	T	T	C	C	C	C	G	G	A	A	C	C	C	C	C	C	A	A	G	G	C	C	C	C	C	C	A	A	C	C	C	C	A	A	T	T	C	C	G	G	C	C	G	G	G	G	A	A	A	A	A	A	C	C	T	C	A	A	A	A	G	G	A	A	C	C	A	A	A	A	A	A	G	G	G	G	C	C	T	T	T	T	A	A	A	A	G	G	G	G	G	G	T	T	A	A	C	C	T	T	C	C	T	T	A	A	G	G	T	T	A	A	T	T	G	G	C	C	C	C	G	G	C	C	T	T	A	A	G	G	C	C	C	C	A	A	A	A	T	T	G	G	C	C	T	T	G	G	A	A	C	C	G	G	C	C	T	T	A	A	C	C	G	G	C	C	A	A	G	G	C	C	T	T	T	T	A	A	G	G	C	C	G	G	A	G	A	A	C	C	T	T	G	G	T	T	C	C	T	T	G	G	C	C	G	G	T	T	C	C	T	T	C	C	T	T	G	G	T	T	A	A	C	C	C	C	G	G	C	C	A	A	G	G	G	G	C	C	C	C	G	G	A	A	G	G	T	T	C	C	A	A	C	C	A	A	C	C	A	A	G	G	A	A	A	A	C	C	A	A	T	T	C	C	A	A	T	T	G	G	C	C	T	T	T	T	C	C	C	C	A	A	T	T	A	A	C	C	C	C	T	T	A	A	G	G	C	C	C	C	A	A	A	A	C	C	A	A	G	G	A	A	C	C	G	G	A	A	G	G	C	C	G	G	C	C	A	A	C	C	T	T	C	C	C	C	T	T	A	A	C	C	G	G	C	C	A	A	A	A	G	G	T	T	G	G	C	C	C	C	G	G	G	G	C	C	A	A	C	C	C	C	G	G	G	G	C	C	G	G	T	T	A	A	G	G	T	T	G	G	C	C	A	A	G	G	T	T	G	G	C	C	G	G	A	A	G	G	C	C	C	C	G	G	C	C	G	G	A	A	C	C	A	A	A	A	G	G	C	C	G	G	T	T	C	C	G	G	T	T	T	T	A	A	G	G	T	T	A	A	G	G	A	A	C	C	G	G	T	T	T	T	G	G	A	A	C	C	G	G	C	C	T	T	G	G	A	A	C	C	G	G	T	T	G	G	T	T	C	C	G	G	T	T	A	A	T	T	C	C	T	T	G	G	G	G	A	A	T	T	G	G	A	A	T	T	G	G	A	A	A	A	G	G	T	T	T	T	A	A	G	G	G	G	T	T	A	A	A	A	G	G	G	G	T	T	A	A	G	G	C	C	C	C	G	G	G	G	C	C	A	A	A	A	C	C	T	T	A	A	T	T	A	A	C	C	C	C	T	T	C	C	C	C	A	A	T	T	G	G	G	G	A	A	T	T	C	C	G	G	G	G	A	A	T	T	A	A	C	C	T	T	G	G	C	C	C	C	T	T	T	T	T	T	T	T	T	T	G	G	T	T	C	C	C	C	A	A	G	G	G	G	A	A	C	C	T	T	C	C	T	T	C	C	T	T	C	C	A	A	T	T	G	G	T	T	C	C	A	A	A	A	C	C	G	G	T	T	A	A	G	G	C	C	T	T	G	G	T	T	NA	NA	T	T	C	C	A	A	G	G	C	C	G	G	G	G	T	T	G	G	G	G	G	G	A	A	A	A	C	C	G	G	A	A	T	T	T	T	A	A	G	G	C	C	A	A	T	T	T	T	C	C	C	C	G	G	C	C	C	C	C	C	A	A	T	T	C	C	A	A	G	G	C	C	A	A	G	G	A	A	T	T	A	A	C	C	T	T	A	A	T	T	T	T	C	C	T	T	C	C	A	A	G	G	A	A	C	C	T	T	G	G	T	T	G	G	A	A	G	G	G	G	C	C	C	C	G	G	T	T	A	A	A	A	G	G	T	T	T	T	C	C	G	G	T	T	G	G	T	T	C	C	A	A	C	C	T	T	T	T	T	T	C	C	C	C	G	G	A	A	C	C	T	T	G	G	C	C	A	A	A	A	A	A	G	G	C	C	T	T	T	T	T	T	A	A	T	T	C	C	A	A	A	A	T	T	T	T	C	C	A	A	A	A	C	C	T	T	A	A	T	T	T	T	G	G	A	A	G	G	G	G	A	A	G	G	T	T	A	A	T	T	T	T	G	G	G	G	G	G	A	A	A	A	C	C	G	G	G	G	T	T	C	C	T	T	A	A	A	A	G	G	A	A	T	T	G	G	T	T	A	A	A	A	G	G	A	A	T	T	C	C	G	G	C	C	G	G	A	A	A	A	C	C	C	C	G	G	C	C	T	T	C	C	A	A	C	C	T	T	G	G	C	C	C	C	G	G	A	A	C	C	G	G	C	C	A	A	A	A	C	C	C	C	A	A	C	C	G	G	T	T	T	T	C	C	T	T	A	A	A	A	A	A	C	C	A	A	C	C	A	A	T	T	A	A	G	G	A	A	C	C	A	A	C	C	A	A	G	G	A	A	C	C	G	G	C	C	A	A	G	G	G	G	A	A	A	A	T	T	G	G	G	G	G	G	T	T	G	G	A	A	C	C	A	A	A	A	A	A	A	A	C	C	G	G	A	A	A	A	A	A	G	G	C	C	G	G	T	T	A	A	G	G	A	A	G	G	T	T	C	C	T	T	G	G	A	A	C	C	C	C	T	T	A	A	A	A	A	A	A	A	T	T	G	G	G	G	G	G	G	G	A	A	T	T	A	A	A	A	C	C	G	G	G	G	T	T	T	T	NA	NA	C	C	NA	NA	A	A	G	G	T	T	G	G	A	A	G	G	C	C	G	G	A	A	G	G	A	A	C	C	A	A	A	A	A	A	G	G	G	G	G	G	A	A	G	G	G	G	G	G	G	G	C	C	T	T	C	C	T	T	A	A	T	T	C	C	A	G	G	G	G	G	C	C	C	C	A	A	T	T	T	T	C	C	A	A	C	C	A	A	C	C	NA	NA	A	A	T	T	T	T	G	G	A	A	A	A	A	A	G	G	T	T	A	A	T	T	T	T	A	A	A	A	C	C	A	A	C	C	C	C	G	G	G	G	A	A	A	A	T	T	G	G	T	T	C	C	A	A	T	T	G	G	G	G	A	A	C	C	G	G	T	T	C	C	G	G	G	G	C	C	C	C	A	A	T	T	G	G	T	T	A	A	A	A	C	C	C	C	C	C	A	A	C	C	A	A	G	G	G	G	A	A	G	G	G	G	G	G	T	T	G	G	A	A	C	C	G	G	G	G	T	T	C	C	G	G	G	G	T	T	G	G	C	C	A	A	C	C	T	T	T	T	A	A	T	T	T	T	C	C	T	T	A	A	T	T	G	G	T	T	G	G	A	A	G	G	G	G	G	G	A	A	C	C	G	G	C	C	A	A	G	G	C	C	A	A	C	C	T	T	A	A	T	T	G	G	G	G	A	A	T	T	G	G	T	T	C	C	T	T	T	T	G	G	T	T	T	T	G	G	A	A	G	G	G	G	G	G	G	G	T	T	G	G	C	C	T	T	A	A	G	G	T	T	C	C	A	A	G	G	C	C	G	G	G	G	C	C	C	C	G	G	G	G	G	G	T	T	T	T	T	T	A	A	C	C	G	G	T	T	A	A	C	C	A	A	G	G	A	A	A	A	C	C	T	T	C	C	A	A	T	T	A	G	T	T	A	A	G	G	T	T	G	G	G	G	G	G	T	T	G	G	A	A	T	T	G	G	A	A	A	A	C	C	C	C	C	C	A	A	C	C	T	T	A	A	C	C	G	G	T	T	T	T	A	A	C	C	C	C	T	T	A	A	G	G	C	C	A	A	G	G	C	C	G	G	T	T	A	A	A	A	G	G	G	G	G	G	A	A	G	G	G	G	A	A	A	A	G	G	A	A	G	G	A	A	C	C	C	C	A	A	C	C	C	C	T	T	G	G	G	G	G	G	A	A	A	A	C	C	A	A	C	C	C	C	A	A	G	G	G	G	A	A	G	G	T	T	A	A	T	T	G	G	A	A	A	A	T	T	G	G	T	T	G	G	G	G	G	G	T	T	A	A	T	T	C	C	G	G	C	C	C	C	C	C	G	G	A	A	A	A	T	T	G	G	T	T	A	A	A	A	T	T	A	A	T	T	T	T	A	A	A	A	G	G	C	C	T	T	A	A	T	T	A	A	G	G	T	T	C	C	A	A	T	T	T	T	C	C	C	C	A	A	A	A	T	T	G	G	A	A	A	A	A	A	A	A	C	C	T	T	T	T	A	A	A	A	G	G	T	T	NA	NA	A	A	NA	NA	T	T	A	A	A	A	A	A	T	T	G	G	A	A	T	T	G	G	C	C	G	G	G	G	G	G	G	G	G	G	C	C	C	C	C	C	G	G	T	T	G	G	C	C	C	C	G	G	G	G	G	G	T	T	C	C	G	G	C	C	G	G	A	A	T	T	A	A	C	C	G	G	C	C	C	C	C	C	T	T	T	T	C	C	C	C	G	G	G	G	A	A	T	T	C	C	C	C	A	A	C	C	A	A	C	C	G	G	A	A	T	T	A	A	A	A	T	T	G	G	G	G	A	A	C	C	G	G	G	G	G	G	T	T	A	A	T	T	C	C	G	G	T	T	G	G	A	A	C	C	A	A	G	G	G	G	T	T	T	T	A	A	A	A	T	T	G	G	C	C	T	T	A	A	C	C	G	G	G	G	T	T	G	G	G	G	A	A	C	C	T	T	C	C	T	T	A	A	A	A	C	C	G	G	T	T	NA	NA	G	G	C	C	C	C	A	A	C	C	G	G	G	G	G	G	T	T	C	C	T	T	A	A	G	G	A	A	A	A	G	G	T	T	C	C	T	T	A	A	G	G	C	C	A	A	T	T	C	C	A	A	T	T	A	A	A	A	T	T	G	G	A	A	G	G	C	C	C	C	A	A	C	C	G	G	G	G	T	T	G	G	T	T	T	T	C	C	A	A	A	A	A	A	T	T	A	A	C	C	C	C	T	T	G	G	C	C	G	G	C	C	A	A	A	A	C	C	T	C	T	T	A	A	G	G	T	T	T	T	C	C	A	A	T	T	G	G	T	T	A	A	C	C	C	C	T	T	T	T	A	A	T	T	T	T	G	G	G	G	G	G	T	T	C	C	A	A	A	A	T	T	A	A	T	T	T	T	T	T	G	G	T	T	T	T	T	T	G	G	T	T	G	G	A	A	C	C	C	C	A	A	G	G	G	G	G	G	C	C	A	A	A	A	T	T	C	C	C	C	C	C	C	C	A	A	A	A	T	T	T	T	G	G	G	G	G	G	A	A	A	A	T	T	C	C	C	C	A	A	A	A	T	T	T	T	A	A	G	G	A	A	G	G	G	G	C	C	T	T	G	G	T	T	C	C	A	A	A	A	G	G	T	T	C	C	G	G	C	C	T	T	G	G	A	A	T	T	C	C	A	A	T	T	G	G	G	G	A	A	C	C	G	G	A	A	G	G	G	G	T	T	A	A	C	C	C	C	T	T	C	C	G	G	T	T	C	C	C	C	T	T	G	G	A	A	G	G	G	G	G	G	A	A	G	G	T	T	G	G	A	A	C	C	G	G	T	T	G	G	G	G	A	A	G	G	A	A	T	T	A	A	A	A	A	A	A	A	G	G	G	G	G	G	C	C	A	A	A	A	G	G	T	T	T	T	G	G	C	C	G	G	C	C	C	C	T	T	T	T	T	T	G	G	T	T	G	G	T	T	C	C	T	T	T	T	C	C	C	C	C	C	G	G	G	G	G	G	G	G	G	G	A	A	C	C	T	T	A	A	G	G	G	G	G	G	C	C	A	A	T	T	A	A	T	T	T	T	T	T	C	C	A	A	T	T	C	C	A	A	A	A	C	C	T	T	C	C	A	A	A	A	G	G	C	C	A	A	G	G	G	G	A	A	G	G	T	T	C	C	C	C	C	C	T	T	G	G	G	G	C	C	A	A	G	G	G	G	T	T	T	T	T	T	NA	NA	A	A	C	C	A	A	G	G	G	G	C	C	C	C	G	G	T	T	A	A	A	A	G	G	A	G	G	G	T	T	G	G	G	G	C	C	T	T	T	T	C	C	A	A	G	G	T	T	C	C	G	G	A	A	T	T	C	C	A	A	G	G	C	C	T	T	T	T	A	A	C	C	G	G	A	A	C	C	G	G	C	C	C	C	A	A	G	G	T	T	T	T	T	T	T	T	C	C	G	G	C	C	G	G	T	T	T	T	G	G	G	G	G	G	G	G	C	C	A	A	G	G	T	T	C	C	G	G	T	T	G	G	T	T	C	C	C	C	T	T	T	T	G	G	C	C	G	G	G	G	T	T	T	T	G	G	C	C	T	T	G	G	T	T	G	G	A	A	G	G	G	G	A	A	G	G	T	T	T	T	A	A	G	G	G	G	A	A	A	A	T	T	A	A	G	G	C	C	T	T	A	A	C	C	A	A	G	G	A	A	C	C	C	C	A	A	T	T	A	A	C	C	T	T	T	T	G	G	A	A	G	G	T	T	A	A	A	A	T	T	A	A	A	A	C	C	G	G	A	A	T	T	T	T	G	G	T	T	T	T	T	T	G	G	G	G	A	A	C	C	C	C	G	G	G	G	A	A	A	A	T	T	C	C	T	T	T	T	A	A	C	C	G	G	C	C	C	C	G	G	T	T	T	T	G	G	T	T	A	A	C	C	T	T	A	A	T	T	C	C	A	A	T	T	C	C	G	G	C	C	A	A	A	A	G	G	A	A	C	C	T	T	G	G	T	T	T	T	G	G	T	T	G	G	T	T	A	A	T	T	G	G	A	A	C	C	C	C	T	T	A	A	C	C	G	G	C	C	A	A	T	T	C	C	G	G	T	T	C	C	T	T	C	C	T	T	T	T	T	T	C	C	C	C	T	T	G	G	T	T	A	A	A	A	T	T	C	C	G	G	G	G	T	T	A	A	G	G	NA	NA	A	A	A	A	G	G	A	A	A	A	G	G	G	G	C	C	G	G	C	C	G	G	A	A	G	G	G	G	G	G	A	A	A	A	C	C	G	G	C	C	T	T	A	A	A	A	C	C	A	A	G	G	A	A	G	G	A	A	G	G	T	T	T	T	C	C	C	C	A	A	C	C	A	A	C	C	T	T	T	T	T	T	G	G	T	T	A	A	T	T	C	C	G	G	A	A	C	C	T	T	C	C	G	G	T	T	A	A	A	A	A	A	G	G	C	C	C	C	G	G	C	C	C	C	G	G	A	A	G	G	G	G	T	T	T	T	T	T	T	T	G	G	A	A	C	C	C	C	T	T	A	A	C	C	G	G	G	G	C	C	C	C	G	G	C	C	A	A	G	G	A	A	C	C	G	G	G	G	C	C	G	G	C	C	A	A	T	T	C	C	G	G	C	C	T	T	A	A	A	A	A	A	T	T	T	T	G	G	G	G	A	A	A	A	A	A	G	G	C	C	G	G	C	C	G	G	T	T	T	T	C	C	G	G	A	A	T	T	A	A	C	C	G	G	T	T	A	A	T	T	A	A	G	G	C	C	G	G	G	G	G	G	A	A	A	A	G	G	A	A	C	C	C	C	C	C	A	A	C	C	G	G	A	A	A	A	A	A	T	T	G	G	T	T	G	G	C	C	T	T	T	T	T	T	A	A	C	C	C	C	G	G	G	G	G	G	A	A	T	T	A	A	G	G	G	G	C	C	C	C	C	C	T	T	T	T	T	T	G	G	G	G	C	C	T	T	T	T	T	T	G	G	A	A	A	A	C	C	A	A	A	A	G	G	G	G	C	C	T	T	G	G	C	C	T	T	T	T	A	A	T	T	T	T	T	T	A	A	T	T	G	G	C	C	C	C	G	G	G	G	G	G	T	T	T	T	T	T	C	C	A	A	A	A	T	T	C	C	C	C	C	C	A	A	T	T	A	A	G	G	T	T	G	G	G	G	G	G	G	G	G	G	C	C	C	C	A	A	T	T	C	C	T	T	G	G	G	G	A	A	T	T	C	C	C	C	T	T	C	C	T	T	T	T	G	G	T	T	G	G	T	T	G	G	G	G	C	C	G	G	T	T	G	G	C	C	T	T	A	A	C	C	A	A	T	T	T	T	C	C	T	T	G	G	T	T	C	C	G	G	T	T	G	G	G	G	T	T	NA	NA	A	A	T	T	T	T	T	T	A	A	T	T	C	C	T	T	G	G	A	A	G	G	C	C	G	G	C	C	C	C	T	T	T	T	C	C	C	C	C	C	T	T	T	T	G	G	NA	NA	G	G	C	C	A	A	C	C	G	G	C	C	G	G	G	G	C	C	A	A	C	C	G	G	A	A	G	G	A	A	T	T	T	T	T	T	C	C	G	G	C	C	C	C	C	C	C	C	T	T	C	C	C	C	NA	NA	A	A	C	C	G	G	A	A	G	G	G	G	A	A	A	A	T	T	G	G	G	G	G	G	T	T	T	T	C	C	T	T	C	C	T	T	A	A	G	G	C	C	T	T	G	G	C	C	C	C	G	G	G	G	G	G	T	T	G	G	C	C	G	G	T	T	A	A	C	C	A	A	T	T	C	C	A	A	C	C	A	A	G	G	C	C	C	C	G	G	A	A	T	T	T	T	C	C	A	A	T	T	T	T	G	G	C	C	G	G	T	T	A	A	T	T	G	G	T	T	C	C	G	G	T	T	G	G	C	C	C	C	T	T	C	C	G	G	C	C	C	C	A	A	G	G	G	G	C	C	T	T	A	A	G	G	G	G	A	A	T	T	G	G	C	C	C	C	C	C	A	A	C	C	T	T	G	G	A	A	T	T	C	C	A	A	A	A	G	G	C	C	T	T	T	T	A	A	C	C	NA	NA	T	T	C	C	C	C	A	A	C	C	A	A	A	A	G	G	T	T	G	G	T	T	A	A	T	T	G	G	T	T	G	G	G	G	C	C	C	C	G	G	A	A	T	T	T	T	A	A	A	A	C	C	C	C	G	G	C	C	G	G	C	C	C	C	T	T	T	T	C	C	C	C	C	C	T	T	A	A	T	T	A	A	C	C	G	G	A	A	A	A	C	C	T	T	A	A	G	G	T	T	C	C	C	C	G	G	G	G	G	G	A	A	G	G	C	C	G	G	T	T	A	A	G	G	T	T	C	C	C	C	C	C	C	C	T	T	C	C	C	C	C	C	G	G	C	C	T	T	T	T	A	A	G	G	G	G	C	C	T	T	G	G	T	T	C	C	C	C	T	T	T	T	C	C	T	T	G	G	T	T	T	T	A	A	T	T	A	A	T	T	T	T	G	G	A	A	C	C	C	C	A	A	A	A	C	C	T	T	C	C	A	A	T	T	T	T	A	A	G	G	T	T	C	C	A	A	C	C	T	T	G	G	G	G	C	C	G	G	T	T	G	G	G	G	C	C	G	G	A	A	C	C	T	T	A	A	G	G	C	C	T	T	T	T	T	T	G	G	T	T	G	G	G	G	C	C	C	C	NA	NA	G	G	A	A	G	G	C	C	A	A	T	T	C	C	T	T	T	T	A	A	A	A	C	C	A	A	A	A	C	C	C	C	G	G	T	T	C	C	C	C	G	G	T	T	G	G	T	T	G	G	G	G	A	A	A	A	A	A	G	G	C	C	G	G	G	G	T	T	A	A	G	G	C	C	A	A	C	C	G	G	A	A	T	T	T	T	A	A	G	G	T	T	C	C	C	C	C	C	A	A	C	C	C	C	A	A	A	A	C	C	G	G	T	T	C	C	G	G	T	T	T	T	A	A	C	C	T	T	A	A	C	C	G	G	G	G	C	C	G	G	A	A	T	T	C	C	C	C	C	C	C	C	A	A	A	A	G	G	A	A	T	T	T	T	T	T	G	G	T	T	T	T	G	G	G	G	T	T	T	T	G	G	A	A	C	C	A	A	C	C	A	A	G	G	C	C	C	C	C	C	A	A	A	A	G	G	C	C	G	G	T	T	G	G	C	C	T	T	C	C	G	G	A	A	G	G	A	A	T	T	G	G	T	T	T	T	C	C	T	T	C	C	G	G	A	A	T	T	G	G	G	G	G	G	A	A	A	A	C	C	A	A	G	G	A	A	C	C	C	C	A	A	C	C	A	A	C	C	NA	NA	T	T	T	T	T	G	C	C	T	T	C	C	T	T	A	A	G	G	G	G	A	A	C	C	T	T	T	T	T	T	T	T	C	C	G	G	C	C	T	T	T	T	A	A	C	C	T	T	A	A	C	C	T	T	T	T	C	C	C	C	A	A	C	C	C	C	A	A	T	T	A	A	T	T	G	G	T	T	A	A	C	C	A	A	T	T	A	A	C	C	C	C	T	T	C	C	C	C	A	A	A	A	G	G	C	C	T	T	T	T	T	T	T	T	A	A	G	G	G	G	C	C	G	G	G	G	T	T	G	G	A	A	A	A	C	C	C	C	C	C	A	A	C	C	C	C	G	G	T	T	G	G	A	A	A	A	C	C	G	G	A	A	A	A	G	G	C	C	A	A	G	G	C	C	C	C	T	T	G	G	C	C	G	G	G	G	C	C	A	A	G	G	C	C	T	T	C	C	G	G	A	A	T	T	A	A	T	T	G	G	T	T	T	T	G	G	G	G	C	C	C	C	G	G	C	C	G	G	C	C	C	C	G	G	A	A	G	G	G	G	G	G	C	C	C	C	T	T	A	A	A	A	G	G	G	G	C	C	G	G	C	C	G	G	A	A	G	G	G	G	T	T	C	C	A	A	G	G	A	A	C	C	C	C	C	C	C	C	A	C	G	G	C	C	T	T	A	A	A	A	T	T	A	A	G	G	T	T	T	T	G	G	T	T	T	T	C	C	T	T	G	G	C	C	G	G	C	C	T	T	G	G	A	A	A	A	G	G	G	G	A	A	C	C	A	A	A	A	T	T	T	T	A	A	A	A	A	A	T	T	G	G	C	C	G	G	G	G	C	C	A	A	C	C	A	A	G	G	C	C	A	A	C	C	A	A	G	G	T	T	C	C	A	A	C	C	G	G	C	C	T	T	A	A	T	T	G	G	T	T	T	T	T	T	G	G	G	G	G	G	G	G	G	G	G	G	A	A	C	C	A	A	G	G	C	C	G	G	T	T	C	C	C	C	T	T	A	A	G	G	C	C	C	C	A	A	A	A	T	T	A	A	A	A	T	T	T	T	G	G	G	G	T	T	A	A	C	C	A	A	C	C	C	C	G	G	C	C	C	C	C	C	G	G	C	C	G	G	G	G	C	C	A	A	T	T	G	G	G	G	G	G	C	C	A	A	G	G	G	G	T	T	A	A	T	T	A	A	T	T	G	G	T	T	G	G	C	C	G	G	G	G	A	A	A	A	A	A	A	A	C	C	T	T	C	C	G	G	C	C	C	C	T	T	A	A	C	C	A	A	G	G	G	G	C	C	A	A	G	G	G	G	C	C	A	A	T	T	G	C	A	A	G	G	C	C	A	A	C	C	A	A	G	G	A	A	A	A	T	T	T	T	A	A	C	C	A	A	T	T	C	C	C	C	G	G	A	A	G	G	C	C	A	A	T	T	T	T	G	G	A	A	T	T	A	A	T	T	A	A	C	C	T	T	T	T	T	T	A	A	A	A	A	A	C	C	C	C	A	A	G	G	G	G	A	A	C	C	A	A	T	T	A	A	A	A	T	T	A	A	C	C	T	T	T	T	T	T	C	C	T	T	A	A	T	T	C	C	G	G	A	A	A	A	A	A	A	A	C	C	T	T	A	A	A	A	A	A	C	C	C	C	G	G	G	G	G	G	T	T	G	G	T	T	C	C	C	C	A	A	C	C	T	T	A	A	T	T	T	T	A	A	T	T	G	G	A	A	G	G	T	T	C	C	T	T	C	C	NA	NA	G	G	G	G	T	T	G	G	A	A	G	G	A	A	C	C	G	G	T	T	G	G	C	C	T	T	G	G	A	A	C	C	A	A	C	C	A	A	C	C	T	T	T	T	A	A	C	C	C	C	A	A	C	C	G	G	G	G	NA	NA	G	G	A	A	A	A	C	C	T	T	T	T	G	G	T	T	T	T	C	C	G	G	T	T	G	G	C	C	G	G	G	G	G	G	A	A
CC	OR167f171	NA	NA	1	NA	C	C	A	A	G	G	G	G	T	T	T	T	T	T	A	A	C	C	T	T	C	C	G	G	C	C	C	C	T	T	T	T	A	A	G	G	T	T	G	G	G	G	G	G	T	T	A	A	G	G	C	C	A	A	G	G	A	A	C	C	C	C	T	T	G	G	C	C	A	A	G	G	A	A	G	G	T	T	G	G	T	T	C	C	C	C	G	G	A	A	A	A	T	T	G	G	C	C	C	C	A	A	A	A	A	A	T	T	T	T	T	T	A	A	A	A	C	C	A	A	C	C	G	G	G	G	G	G	A	A	C	C	G	G	NA	NA	T	T	T	T	G	G	A	A	G	G	T	T	C	C	C	C	C	C	T	T	G	G	T	T	C	C	C	C	C	C	G	G	G	G	T	T	T	T	G	G	G	G	C	C	C	C	A	A	A	A	G	G	C	C	C	C	C	C	A	A	A	A	G	G	T	T	G	G	C	C	T	T	T	T	T	T	G	G	T	T	G	G	C	C	A	A	C	C	A	A	T	T	G	G	A	A	C	C	T	T	C	C	T	T	C	C	G	G	A	A	T	T	T	T	A	A	G	G	A	A	G	G	T	T	G	G	T	T	G	G	T	T	A	A	G	G	A	A	T	T	T	T	C	C	C	C	T	T	T	T	G	G	G	G	A	A	T	T	T	T	G	G	C	C	T	T	T	T	C	C	C	C	G	G	C	C	T	T	C	C	C	C	G	G	T	T	T	T	G	G	C	C	T	T	A	A	A	A	T	T	G	G	A	A	C	C	A	A	C	C	G	G	C	C	T	T	G	G	G	G	T	T	A	A	T	T	G	G	T	T	G	G	T	T	A	A	C	C	G	G	C	C	A	A	T	T	T	T	T	T	A	A	T	T	G	G	C	C	C	C	G	G	A	A	C	C	T	T	A	A	T	T	A	A	T	T	A	A	G	G	C	C	C	C	A	A	G	G	G	G	A	A	C	C	T	T	A	A	G	G	T	T	G	G	A	A	G	G	G	G	A	A	C	C	G	G	A	A	T	T	C	C	T	T	A	A	G	G	G	G	C	C	A	A	T	T	NA	NA	A	A	G	G	C	C	T	T	G	G	A	A	A	A	A	A	A	A	G	G	C	C	C	C	C	C	C	C	T	T	C	C	C	C	T	T	T	T	G	G	C	C	T	T	G	G	C	C	C	C	C	C	C	C	G	G	C	C	A	A	C	C	C	C	A	A	T	T	A	A	T	T	G	G	C	C	C	C	T	T	T	T	T	T	C	C	C	C	A	A	G	G	G	G	T	T	T	T	G	G	A	A	C	C	G	G	G	G	A	A	C	C	C	C	A	A	C	C	C	C	G	G	T	T	G	G	T	T	G	G	C	C	C	C	T	T	G	G	C	C	G	G	T	T	T	T	T	T	A	A	T	T	T	T	C	C	G	G	T	T	T	T	G	G	T	T	G	G	T	T	C	C	C	C	C	C	G	G	G	G	A	A	G	G	G	G	T	T	C	C	T	T	G	G	T	T	T	T	A	A	A	A	C	C	C	C	C	C	G	G	T	T	C	C	C	C	A	A	G	G	A	A	A	A	T	T	A	A	C	C	G	G	C	C	C	C	T	T	T	T	T	T	C	C	T	T	T	T	A	A	A	A	T	T	G	G	C	C	G	G	A	A	G	G	C	C	A	A	T	T	A	A	A	A	T	T	C	C	T	T	C	C	A	A	C	C	G	G	G	G	C	C	G	G	T	T	A	A	C	C	A	A	C	C	T	T	G	G	C	C	T	T	A	A	C	C	T	T	G	G	G	G	G	G	G	G	C	C	T	T	A	A	A	A	G	G	G	G	T	T	G	G	A	A	T	T	C	C	G	G	A	A	A	A	T	T	A	A	G	G	T	T	T	T	G	G	G	G	G	G	G	G	T	T	A	A	C	C	C	C	C	C	C	C	C	C	G	G	G	G	C	C	T	T	T	T	T	T	G	G	A	A	T	T	A	A	G	G	G	G	T	T	G	G	T	T	A	A	T	T	T	T	G	G	G	G	A	A	T	T	G	G	C	C	C	C	A	A	G	G	C	C	G	G	A	A	G	G	T	T	G	G	G	G	G	G	T	T	T	T	A	A	A	A	T	T	C	C	G	G	A	A	G	G	C	C	T	T	G	G	C	C	A	A	G	G	C	C	T	T	A	A	G	G	A	A	T	T	G	G	A	A	G	G	C	C	G	G	A	A	A	A	T	T	T	T	C	C	A	A	T	T	G	G	G	G	G	G	T	T	T	T	C	C	G	G	G	G	A	A	C	C	T	T	A	A	A	A	C	C	T	T	C	C	C	C	G	G	G	G	T	T	G	G	T	T	C	C	T	T	C	C	G	G	G	G	G	G	G	G	C	C	T	T	C	C	G	G	C	C	T	T	G	G	G	G	C	C	T	T	T	T	T	T	G	G	A	A	A	A	T	T	G	G	G	G	G	G	C	C	C	C	C	C	A	A	G	G	C	C	A	A	G	G	C	C	A	A	G	G	G	G	G	G	T	T	G	G	A	A	C	C	T	T	G	G	T	T	G	G	A	A	C	C	G	G	C	C	C	C	C	C	A	A	G	G	G	G	T	T	G	G	T	T	A	A	G	G	A	A	G	G	A	A	G	G	A	A	A	A	C	C	A	A	A	A	G	G	G	G	T	T	T	T	C	C	G	G	A	A	G	G	A	A	C	C	T	T	T	T	G	G	A	A	A	A	C	C	C	C	C	C	C	C	T	T	C	C	A	A	C	C	T	T	T	T	G	G	G	G	T	T	C	C	A	A	C	C	G	G	A	A	T	T	G	G	A	A	G	G	C	C	G	G	C	C	A	A	C	C	A	A	A	A	A	A	C	C	T	T	C	C	C	C	A	A	A	A	C	C	G	G	C	C	C	C	A	A	C	C	T	T	A	A	C	C	A	A	G	G	A	A	C	C	C	C	G	G	T	T	A	A	G	G	A	A	A	A	G	G	A	A	A	A	G	G	T	T	G	G	C	C	G	G	C	C	T	T	C	C	T	T	G	G	A	A	C	C	A	A	T	T	C	C	C	C	T	T	C	C	A	A	C	C	G	G	G	G	C	C	C	C	A	A	G	G	T	T	A	A	G	G	T	T	C	C	T	T	T	T	G	G	G	G	G	G	T	T	G	G	G	G	G	G	T	T	A	A	T	T	G	G	T	T	T	T	G	G	T	T	A	A	C	C	T	T	G	G	G	G	A	A	T	T	G	G	T	T	C	C	C	C	A	A	T	T	A	A	G	G	T	T	G	G	A	A	A	A	C	C	T	T	A	A	A	A	T	T	G	G	A	A	A	A	T	T	C	C	T	T	G	G	C	C	G	G	G	G	T	T	A	A	T	T	G	G	T	T	C	C	A	A	G	G	T	T	C	C	C	C	C	C	C	C	A	A	T	T	G	G	T	T	T	T	G	G	C	C	C	C	A	A	T	T	T	T	C	C	C	C	C	C	G	G	A	A	C	C	T	T	T	T	C	C	C	C	A	A	G	G	C	C	T	T	T	T	T	T	A	A	G	G	T	T	A	A	G	G	A	A	A	A	C	C	A	A	G	G	T	T	G	G	C	C	A	A	C	C	A	A	C	C	A	A	T	T	T	T	A	A	C	C	G	G	G	G	G	G	T	T	T	T	T	T	T	T	T	T	A	A	G	G	C	C	G	G	C	C	A	A	C	C	T	T	C	C	G	G	A	A	T	T	C	C	G	G	C	C	C	C	T	T	G	G	A	A	A	A	A	A	C	C	T	T	T	T	A	A	C	C	G	G	G	G	G	G	A	A	T	T	C	C	T	T	G	G	T	T	A	A	T	T	C	C	C	C	T	T	T	T	A	A	A	A	A	A	T	T	G	G	G	G	A	A	C	C	C	C	G	G	C	C	G	G	G	G	A	A	A	A	C	C	G	G	A	A	A	A	T	T	T	T	A	A	A	A	A	A	T	T	T	T	T	T	C	C	G	G	C	C	T	T	G	G	A	A	A	A	G	G	T	T	A	A	C	C	T	T	A	A	C	C	G	G	C	C	T	T	T	T	T	T	C	C	C	C	G	G	A	A	T	T	A	A	C	C	A	A	A	A	C	C	A	A	G	G	C	C	C	C	A	A	T	T	T	T	G	G	A	A	A	A	C	C	C	C	C	C	G	G	G	G	C	C	T	T	C	C	C	C	T	T	C	C	G	G	A	A	G	G	C	C	G	G	A	A	G	G	C	C	A	A	T	T	G	G	C	C	G	G	G	G	T	T	G	G	C	C	G	G	A	A	T	T	G	G	T	T	T	T	G	G	C	C	G	G	A	A	T	T	A	A	C	C	G	G	A	A	G	G	G	G	A	A	A	A	C	C	A	A	G	G	G	G	T	T	T	T	G	G	T	T	T	T	C	C	C	C	G	G	C	C	G	G	G	G	G	G	T	T	A	A	A	A	C	C	A	A	G	G	G	G	A	A	T	T	G	G	A	A	G	G	A	A	C	C	G	G	T	T	G	G	C	C	A	A	G	G	C	C	A	A	A	A	T	T	A	A	G	G	A	A	T	T	C	C	G	G	T	T	T	T	G	G	A	A	G	G	G	G	G	G	G	G	A	A	A	A	C	C	A	A	C	C	T	T	T	T	A	A	C	C	T	T	C	C	C	C	T	T	G	G	A	A	G	G	C	C	C	C	A	A	T	T	A	A	T	T	T	T	G	G	C	C	G	G	A	A	A	A	C	C	G	G	G	G	C	C	T	T	G	G	G	G	G	G	C	C	A	A	A	A	G	G	T	T	G	G	A	A	G	G	A	A	A	A	A	A	A	A	A	A	T	T	C	C	G	G	C	C	C	C	C	C	A	A	C	C	A	A	A	A	G	G	T	T	C	C	T	T	C	C	G	G	G	G	C	C	T	T	C	C	T	T	C	C	T	T	C	C	G	G	G	G	G	G	C	C	C	C	T	T	G	G	T	T	G	G	C	C	T	T	T	T	C	C	C	C	C	C	C	C	T	T	C	C	C	C	C	C	C	C	T	T	A	A	T	T	C	C	C	C	C	C	T	T	A	A	A	A	T	T	G	G	A	A	C	C	G	G	T	T	C	C	A	A	T	T	A	A	C	C	C	C	A	A	G	G	T	T	T	T	G	G	C	C	C	C	A	A	G	G	C	C	C	C	T	T	A	A	A	A	T	T	T	T	A	A	G	G	T	T	T	T	T	T	C	C	G	G	T	T	A	A	G	G	A	A	T	T	G	G	T	T	G	G	C	C	G	G	A	A	C	C	T	T	G	G	A	A	C	C	C	C	G	G	A	A	A	A	C	C	G	G	T	T	C	C	G	G	T	T	G	G	G	G	A	A	C	C	T	T	T	T	C	C	A	A	C	C	A	A	T	T	T	T	G	G	G	G	A	A	T	T	A	A	G	G	C	C	T	T	T	T	C	C	T	T	A	A	C	C	C	C	A	A	G	G	G	G	A	A	C	C	A	A	A	A	A	A	C	C	G	G	T	T	G	G	G	G	G	G	C	C	T	T	G	G	G	G	G	G	C	C	T	T	T	T	C	C	NA	NA	G	G	A	A	G	G	G	G	C	C	G	G	C	C	T	T	G	G	C	C	A	A	G	G	A	A	G	G	G	G	C	C	A	A	T	T	G	G	T	T	T	T	C	C	G	G	A	A	C	C	T	T	C	C	C	C	A	A	A	A	C	C	T	T	C	C	T	T	C	C	C	C	C	C	T	T	G	G	T	T	A	A	A	A	C	C	C	C	C	C	G	G	A	A	C	C	C	C	G	G	C	C	C	C	T	T	G	G	C	C	T	T	G	G	T	T	G	G	T	T	C	C	A	A	T	T	G	G	A	A	T	T	T	T	T	T	T	T	T	T	G	G	A	A	C	C	T	T	A	A	G	G	G	G	C	C	G	G	A	A	A	A	T	T	T	T	C	C	A	A	A	A	G	G	C	C	A	A	G	G	C	C	G	G	C	C	A	A	G	G	T	T	T	T	T	T	T	T	A	A	C	C	G	G	A	A	A	A	G	G	G	G	C	C	T	T	A	A	T	T	T	T	T	T	A	A	T	T	G	G	A	A	G	G	G	G	C	C	A	A	C	C	C	C	A	A	C	C	G	G	G	G	T	T	A	A	C	C	C	C	C	C	C	C	A	A	G	G	C	C	A	A	T	T	C	C	T	T	G	G	G	G	G	G	G	G	C	C	T	T	A	A	G	G	C	C	T	T	T	T	G	G	C	C	C	C	A	A	T	T	T	T	A	A	A	A	G	G	C	C	T	T	T	T	G	G	T	T	G	G	T	T	C	C	G	G	G	G	A	A	T	T	T	T	G	G	C	C	T	T	C	C	C	C	A	A	A	A	C	C	A	A	G	G	A	A	G	G	A	A	A	A	G	G	C	C	C	C	A	A	C	C	A	A	A	A	G	G	T	T	T	T	G	G	G	G	A	A	G	G	G	G	T	T	G	G	G	G	A	A	C	C	T	T	G	G	G	G	G	G	T	T	T	T	C	C	T	T	G	G	G	G	A	A	G	G	G	G	C	C	T	T	C	C	T	T	G	G	C	C	T	T	T	T	A	A	T	T	G	G	T	T	C	C	T	T	G	G	G	G	A	A	A	A	G	G	G	G	G	G	G	G	G	G	C	C	C	C	C	C	T	T	T	T	A	A	G	G	A	A	C	C	A	A	T	T	C	C	A	A	T	T	C	C	C	C	A	A	G	G	G	G	T	T	T	T	T	T	C	C	C	C	G	G	C	C	C	C	C	C	G	G	C	C	T	T	A	A	A	A	A	A	G	G	T	T	T	T	A	A	C	C	A	A	T	T	T	T	C	C	G	A	G	G	T	T	C	C	G	G	G	G	G	G	C	C	G	G	T	T	G	G	C	C	A	A	T	T	C	C	A	A	G	G	A	A	A	A	C	C	T	T	C	C	C	C	T	T	C	C	A	A	C	C	G	G	A	A	C	C	A	A	G	G	T	T	A	A	T	T	A	A	C	C	T	T	G	G	A	A	A	A	T	T	C	C	G	G	A	A	G	G	C	C	G	G	NA	NA	T	T	A	A	G	G	T	T	T	T	A	A	G	G	G	G	T	T	G	G	C	C	C	C	C	C	T	T	A	A	C	C	T	T	T	T	G	G	A	A	G	G	A	A	C	C	C	C	C	C	T	T	T	T	T	T	G	G	A	A	T	T	C	C	G	G	C	C	C	C	G	G	G	G	C	C	G	G	A	A	A	A	C	C	T	T	T	T	G	G	A	A	A	A	C	C	G	G	T	T	G	G	C	C	A	A	G	G	A	A	T	T	A	A	T	T	A	A	G	G	G	G	G	G	C	C	A	A	A	A	A	A	T	T	T	T	G	G	T	T	G	G	A	A	T	T	A	A	T	T	G	G	A	A	C	C	C	C	G	G	G	G	A	A	C	C	A	A	C	C	G	G	A	A	C	C	T	T	T	T	A	A	G	G	A	A	G	G	C	C	A	A	G	G	C	T	A	A	A	A	A	A	C	C	A	A	A	A	C	C	C	C	A	A	T	T	C	C	A	A	T	T	G	G	A	A	G	G	C	C	T	T	C	C	G	G	G	G	C	C	G	G	C	C	C	C	T	T	C	C	C	C	C	C	G	G	T	T	A	A	C	C	G	G	C	C	C	C	T	T	A	A	C	C	A	A	C	C	G	G	T	T	T	T	C	C	G	G	T	T	C	C	G	G	T	T	A	A	C	C	C	C	G	G	A	A	A	A	C	C	T	T	C	C	A	A	T	T	A	A	C	C	T	T	T	T	A	A	T	T	T	T	A	A	C	C	G	G	A	A	G	G	G	G	A	A	T	T	C	C	G	G	C	C	C	C	G	G	G	G	C	C	A	A	C	C	C	C	C	C	A	A	G	G	T	T	C	C	G	G	A	A	C	C	A	A	T	T	T	T	G	G	T	T	C	C	A	A	A	A	C	C	A	A	T	T	T	T	G	G	C	C	C	C	A	A	A	A	T	T	T	T	A	A	C	C	T	T	T	T	A	A	A	A	A	A	T	T	T	T	A	A	A	A	G	G	G	G	G	G	T	T	T	T	C	C	C	C	G	G	T	T	A	A	C	C	T	T	C	C	G	G	T	T	A	A	C	C	A	A	G	G	A	A	A	A	T	T	C	C	T	T	C	C	A	A	T	T	T	T	A	A	G	G	G	G	G	G	A	A	T	T	T	T	C	C	T	T	C	C	G	G	T	T	C	C	G	G	A	A	T	T	G	G	G	G	A	A	A	A	A	A	C	C	A	A	G	G	C	C	T	T	T	T	G	G	A	A	T	T	C	C	G	G	G	G	G	G	A	A	T	T	C	C	G	G	C	C	A	A	C	C	A	A	T	T	C	C	A	A	A	A	A	A	T	T	G	G	C	C	C	C	T	T	C	C	T	T	G	G	C	C	C	C	T	T	T	T	A	A	T	T	A	A	C	C	A	A	T	T	T	T	A	A	A	A	C	C	G	G	C	C	C	C	C	C	C	C	C	C	C	C	C	C	T	T	G	G	T	T	G	G	A	A	G	G	T	T	A	A	T	T	T	T	G	G	T	T	G	G	A	A	A	A	A	A	G	G	G	G	T	T	T	T	C	C	G	G	G	G	T	T	T	T	G	G	G	G	G	G	T	T	G	G	A	A	A	A	C	C	G	G	T	T	T	T	A	A	A	A	A	A	T	T	A	A	G	G	C	C	C	C	C	C	T	T	C	C	C	C	T	T	A	A	G	G	T	T	A	A	G	G	G	G	C	C	T	T	C	C	A	A	G	G	G	G	T	T	G	G	G	G	C	C	T	T	C	C	G	G	T	T	T	T	G	G	G	G	A	A	C	C	C	C	A	A	G	G	C	C	G	G	T	T	G	G	T	T	G	G	T	T	G	G	C	C	T	T	NA	NA	G	G	C	C	T	T	C	C	C	C	A	A	A	A	T	T	C	C	A	A	T	T	C	C	T	T	C	C	A	A	A	A	G	G	G	G	A	A	C	C	A	A	T	T	A	A	T	T	A	A	C	C	C	C	A	A	A	A	T	T	G	G	A	A	A	A	A	A	G	G	A	A	G	G	C	C	C	C	G	G	T	T	C	C	C	C	A	A	C	C	G	G	A	A	C	C	C	C	A	A	G	G	A	A	G	G	A	A	C	C	A	A	A	A	T	T	G	G	T	T	G	G	G	G	T	T	T	T	G	G	T	T	C	C	G	G	C	C	T	T	G	G	G	G	A	A	C	C	C	C	A	A	C	C	A	A	C	C	C	C	A	A	G	G	G	G	G	G	A	A	T	T	G	G	T	T	C	C	C	C	A	A	G	G	G	G	T	T	G	G	T	T	A	A	G	G	G	G	G	G	G	G	T	T	A	A	C	C	G	G	C	C	A	A	G	G	A	A	A	A	T	T	A	A	T	T	C	C	A	A	C	C	C	C	T	T	T	T	T	T	G	G	A	A	A	A	A	A	G	G	A	A	G	G	C	C	C	C	G	G	T	T	G	G	G	G	A	A	T	T	G	G	T	T	C	C	T	T	A	A	A	A	T	T	T	T	C	C	T	T	G	G	G	G	G	G	G	G	C	C	A	A	T	T	A	A	A	A	C	C	A	A	C	C	A	A	A	A	A	A	A	A	G	G	A	A	A	A	G	G	A	A	A	A	C	C	T	T	T	T	A	A	C	C	G	G	G	G	C	C	G	G	C	C	C	C	T	T	A	A	C	C	T	T	C	C	G	G	T	T	G	G	A	A	G	G	A	A	A	A	A	A	A	A	T	T	G	G	A	A	A	A	C	C	T	T	T	T	T	T	G	G	G	G	T	T	C	C	G	G	G	G	C	C	C	C	A	A	G	G	A	A	C	C	T	T	T	T	A	A	G	G	G	G	C	C	T	T	A	A	G	G	C	C	G	G	G	G	T	T	A	A	G	G	A	A	A	A	G	G	G	G	T	T	C	C	A	A	A	A	A	A	T	T	A	A	C	C	A	A	A	A	A	A	C	C	C	C	A	A	A	A	A	A	A	A	T	T	T	T	G	G	G	G	C	C	T	T	G	G	A	A	C	C	A	A	C	C	A	A	T	T	A	A	C	C	G	G	G	G	C	C	T	T	C	C	G	G	G	G	C	C	C	C	G	G	G	G	G	G	T	T	T	T	G	G	G	G	G	G	A	A	T	T	G	G	C	C	A	A	A	A	C	C	C	C	A	A	A	A	A	A	T	T	C	C	T	T	A	A	C	C	T	T	C	C	G	G	T	T	G	G	T	T	T	T	A	A	T	T	T	T	A	A	G	G	C	C	C	C	A	A	C	C	A	A	A	A	T	T	T	T	A	A	T	T	A	A	G	G	T	T	T	T	A	A	G	G	T	T	A	A	T	T	A	A	G	G	T	T	G	G	T	T	T	T	A	A	C	C	G	G	G	G	T	T	C	C	C	C	A	A	C	C	A	A	C	C	T	T	T	T	T	T	C	C	A	A	C	C	A	A	C	C	C	C	G	G	C	C	G	G	G	G	T	T	C	C	G	G	T	T	G	G	G	G	C	C	T	T	A	A	C	C	A	A	G	G	G	G	A	A	C	C	C	C	A	A	C	T	T	T	C	C	G	G	C	C	G	G	C	C	A	A	C	C	G	G	A	A	C	C	A	A	T	T	G	G	C	C	T	T	G	G	A	A	G	G	G	G	A	A	T	T	G	G	G	G	C	C	G	G	A	A	A	A	C	C	C	C	G	G	T	T	C	C	G	G	C	C	C	C	G	G	C	C	T	T	T	T	G	G	C	C	C	C	T	T	G	G	A	A	A	A	T	T	G	G	C	C	G	G	G	G	T	T	G	G	G	G	T	T	A	A	T	T	T	T	C	C	A	A	C	C	T	T	C	C	T	T	A	A	G	G	T	T	G	G	C	C	T	T	C	C	T	T	A	A	G	G	C	C	A	A	T	T	T	T	T	T	G	G	C	C	C	C	A	A	C	C	C	C	A	A	C	C	C	C	T	T	A	A	A	A	T	T	A	A	G	G	A	A	T	T	G	G	A	A	G	G	G	G	A	A	C	C	A	A	T	T	T	T	A	A	G	G	A	A	G	G	T	T	T	T	C	C	G	G	T	T	G	G	C	C	A	A	T	T	T	T	A	A	G	G	T	T	T	T	A	A	T	T	G	G	A	A	G	G	T	T	A	A	T	T	A	A	G	G	T	T	C	C	C	C	T	T	C	C	G	G	C	C	C	C	G	G	A	A	G	G	C	C	C	C	T	T	C	C	A	A	T	T	A	A	A	A	T	T	C	C	T	T	C	C	G	G	A	A	G	G	T	T	A	A	G	G	T	T	T	T	G	G	T	T	A	A	T	T	T	T	G	G	T	T	A	A	T	T	A	A	C	C	A	A	C	C	G	G	A	A	G	G	A	A	T	T	G	G	T	T	G	G	C	C	A	A	A	A	A	A	T	T	G	G	G	G	A	A	A	A	A	A	T	T	G	G	A	A	G	G	G	G	G	G	C	C	C	C	A	A	G	G	C	C	G	G	G	G	C	C	G	G	A	A	C	C	G	G	C	C	G	G	A	A	A	A	C	C	T	T	T	T	A	A	A	G	A	A	G	G	T	T	G	G	T	T	T	T	C	C	G	G	G	G	G	G	C	C	C	C	C	C	G	G	C	C	T	T	C	C	C	C	G	G	A	A	C	C	G	G	A	A	G	G	C	C	G	G	A	A	C	C	G	G	G	G	T	T	G	G	C	C	G	G	C	C	G	G	G	G	G	G	A	A	A	A	C	C	A	A	G	G	A	A	G	G	C	C	C	C	A	A	C	C	C	C	G	G	T	T	A	A	C	C	A	A	T	T	G	G	T	T	A	A	T	T	A	A	G	G	G	G	A	A	C	C	A	A	A	A	G	G	C	C	A	A	A	A	C	C	T	T	T	T	C	C	T	T	C	C	T	T	A	A	T	T	G	G	T	T	G	G	G	G	C	C	A	A	T	T	T	T	C	C	A	A	C	C	C	C	C	C	C	C	A	A	T	T	C	C	G	G	G	G	A	A	C	C	G	G	C	C	G	G	A	A	T	T	C	C	A	A	G	G	C	C	A	A	G	G	A	A	A	A	T	T	C	C	G	G	A	A	T	T	C	C	T	T	G	G	G	G	T	T	A	A	T	T	C	C	C	C	G	G	A	A	T	T	C	C	T	T	T	T	T	T	G	G	C	C	G	G	G	G	A	A	T	T	G	G	G	G	C	C	T	T	G	G	G	G	A	A	G	G	A	A	C	C	G	G	C	C	C	C	G	G	C	C	A	A	T	T	G	G	G	G	T	T	C	C	G	G	G	G	C	C	G	G	A	A	G	G	A	A	C	C	C	C	C	C	T	T	T	T	C	C	G	G	G	G	G	G	T	T	T	T	G	G	G	G	A	A	C	C	A	A	A	A	C	C	C	C	T	T	G	G	C	C	G	G	C	C	C	C	G	G	C	C	A	A	G	G	T	T	A	A	T	T	G	G	A	A	T	T	T	T	G	G	G	G	A	A	C	C	A	A	G	G	A	A	T	T	T	T	C	C	T	T	T	T	A	A	T	T	A	A	A	A	C	C	G	G	C	C	G	G	T	T	A	A	C	C	G	G	C	C	C	C	A	A	G	G	G	G	A	A	C	C	A	A	T	T	G	G	T	T	A	A	A	A	A	A	T	T	T	T	T	T	G	G	G	G	G	G	T	T	G	G	A	A	T	T	A	A	A	A	C	C	C	C	G	G	G	G	T	T	A	A	C	C	G	G	G	G	C	C	C	C	C	C	G	G	A	A	G	G	C	C	G	G	C	C	C	C	T	T	T	T	A	A	C	C	G	G	C	C	T	T	G	G	C	C	G	G	G	G	A	A	C	C	G	G	G	G	C	C	G	G	G	G	G	G	C	C	G	G	C	C	A	A	C	C	T	T	T	T	T	T	A	A	G	G	G	G	C	C	A	A	C	C	T	T	G	G	A	A	T	T	C	C	G	G	G	G	C	C	G	G	G	G	A	A	G	G	C	C	C	C	C	C	G	G	C	C	A	A	C	C	G	G	G	G	T	T	T	T	C	C	A	A	T	T	C	C	T	T	G	G	T	T	G	G	A	A	C	C	T	T	T	T	C	C	G	G	G	G	A	A	C	C	C	C	T	T	G	G	G	G	C	C	A	A	C	C	A	A	C	C	A	A	G	G	T	T	C	C	T	T	T	T	C	C	C	C	G	G	T	T	T	T	T	T	G	G	T	T	A	A	G	G	T	T	A	A	T	T	A	A	C	C	G	G	T	T	G	G	C	C	T	T	A	A	A	A	A	A	A	A	G	G	T	T	T	T	A	A	G	G	C	C	A	A	T	T	T	T	C	C	A	A	A	A	T	T	A	A	C	C	T	T	T	T	G	G	A	A	G	G	T	T	T	T	G	G	G	G	C	C	A	A	G	G	G	G	G	G	C	C	G	G	A	A	A	A	G	G	A	A	C	C	T	T	A	A	C	C	A	A	T	T	T	T	C	C	G	G	T	T	C	C	C	C	A	A	C	C	T	T	T	T	A	A	C	C	A	A	G	G	A	A	T	T	G	G	A	A	G	G	G	G	T	T	T	T	C	C	A	A	T	T	T	T	A	A	T	T	A	A	A	A	C	C	A	A	T	T	G	G	T	T	G	G	A	A	A	A	C	C	G	G	C	C	G	G	T	T	G	G	C	C	G	G	G	G	A	A	C	C	A	A	A	A	G	G	G	G	A	A	T	T	G	G	G	G	A	A	T	T	T	T	A	A	G	G	C	C	G	G	A	A	A	A	T	T	C	C	G	G	C	C	C	C	G	G	G	G	G	G	T	T	T	T	T	T	T	T	A	A	T	T	G	G	T	T	G	G	C	C	A	A	G	G	G	G	C	C	T	T	T	T	T	T	C	C	G	G	G	G	T	T	T	T	G	G	T	T	A	A	G	G	G	G	C	C	G	G	G	G	A	A	G	G	A	A	G	G	C	C	T	T	A	A	A	A	C	C	A	A	T	T	T	T	C	C	T	T	G	G	A	A	A	A	C	C	T	T	T	T	G	G	G	G	T	T	G	G	G	G	C	C	G	G	T	T	A	A	G	G	C	C	G	G	A	A	C	C	A	A	A	A	G	G	G	G	G	G	T	T	C	C	G	G	T	T	T	T	G	G	T	T	G	G	C	C	T	T	G	G	T	T	A	A	A	A	C	C	A	A	T	T	G	G	G	G	G	G	T	T	C	C	A	A	A	A	T	T	C	C	G	G	G	G	C	C	C	C	G	G	C	C	C	C	G	G	T	T	T	T	A	A	A	A	C	C	T	T	T	T	G	G	A	A	T	T	G	G	A	A	A	A	C	C	T	T	T	T	G	G	T	T	T	T	G	G	G	G	A	A	T	T	G	G	G	G	C	C	T	T	G	G	C	C	C	C	C	C	C	C	G	G	C	C	G	G	A	A	C	C	A	A	T	T	T	T	G	G	G	G	T	T	C	C	NA	NA	A	A	G	G	A	A	G	G	C	C	A	A	T	T	G	G	T	T	C	C	C	C	A	A	G	G	G	G	T	T	A	A	A	A	T	T	G	G	G	G	C	C	C	C	C	C	A	A	T	T	T	T	A	A	C	C	A	A	C	C	A	A	T	T	T	T	A	A	A	A	T	T	C	C	G	G	C	C	A	A	C	C	G	G	T	T	C	C	A	A	T	T	C	C	C	C	G	G	C	C	C	C	G	G	G	G	G	G	A	A	T	T	T	T	T	T	A	A	T	T	G	G	C	C	C	C	G	G	G	G	C	C	G	G	A	A	A	A	A	A	T	T	C	C	T	T	C	C	A	A	G	G	A	A	G	G	T	T	C	C	C	C	A	A	A	A	C	C	A	A	G	G	A	A	A	A	G	G	T	T	G	G	A	A	T	T	T	T	C	C	C	C	G	G	A	A	G	G	A	A	A	A	G	G	C	C	G	G	A	A	G	G	C	C	T	T	C	C	C	C	T	T	T	T	C	C	G	G	G	G	C	C	C	C	A	A	T	T	G	G	A	A	C	C	NA	NA	G	G	T	T	A	A	C	C	G	G	C	C	A	A	C	C	A	A	C	C	C	C	A	A	G	G	T	T	A	A	T	T	T	T	G	G	G	G	A	A	C	C	C	C	T	T	C	C	C	C	A	A	G	G	T	T	G	G	C	C	A	A	G	G	C	C	T	T	C	C	A	A	C	C	T	T	G	G	A	A	G	G	A	A	G	G	C	C	G	G	G	G	A	A	T	T	G	G	G	G	A	A	G	G	G	G	T	T	T	T	A	A	A	A	G	G	T	T	A	A	T	T	C	C	G	G	T	T	A	A	C	C	G	G	A	A	T	T	G	G	G	G	G	G	T	T	G	G	G	G	G	G	C	C	T	T	C	C	A	A	T	T	T	T	C	C	A	A	T	T	G	G	C	C	A	A	C	C	A	A	C	C	G	G	A	A	T	T	G	G	T	T	A	A	C	C	G	G	T	T	C	C	A	A	T	T	C	C	A	A	G	G	G	G	G	G	G	G	A	A	T	T	G	G	T	T	C	C	T	T	A	A	C	C	G	G	G	G	C	C	A	A	A	A	T	T	A	A	T	T	A	A	A	A	G	G	T	T	T	T	A	A	G	G	C	C	T	T	T	T	G	G	G	G	C	C	C	C	G	G	A	A	C	C	A	A	A	A	C	C	A	A	C	C	T	T	G	G	G	G	A	A	C	C	A	A	C	C	C	C	C	C	C	C	A	A	A	A	T	T	T	T	T	T	A	A	C	C	G	G	A	A	A	A	T	T	C	C	C	C	G	G	C	C	A	A	T	T	A	A	C	C	C	C	G	G	G	G	T	T	G	G	G	G	T	T	T	T	G	G	G	G	T	T	A	A	C	C	T	T	A	A	G	G	G	G	A	A	T	T	G	G	C	C	C	C	T	T	G	G	A	A	T	T	A	A	A	A	G	G	G	G	A	A	A	A	C	C	A	A	G	G	T	T	T	T	A	A	C	C	NA	NA	T	T	A	A	C	C	G	G	G	G	T	T	A	A	G	G	C	C	T	T	T	T	T	T	A	A	C	C	T	T	T	T	G	G	G	G	A	A	T	T	G	G	C	C	C	C	T	T	C	C	T	T	T	T	A	A	G	G	T	T	G	G	C	C	C	C	G	G	A	A	C	C	C	C	G	G	C	C	T	T	A	A	T	T	G	G	T	T	T	T	T	T	A	A	G	G	C	C	A	A	T	T	C	C	C	C	A	A	A	A	C	C	G	G	G	G	G	G	C	C	T	T	T	T	G	G	G	G	A	A	T	T	C	C	A	A	G	G	A	A	T	T	G	G	C	C	G	G	A	A	T	T	A	A	G	G	C	C	T	T	T	T	T	T	C	C	A	A	C	C	G	G	C	C	T	T	G	G	G	G	A	A	T	T	T	T	T	T	G	G	C	C	G	G	G	G	G	G	T	T	A	A	A	A	T	T	G	G	G	G	G	G	G	G	G	G	T	T	C	C	A	A	G	G	C	C	C	C	G	G	A	A	C	C	A	A	C	C	T	T	A	A	G	G	G	G	A	A	C	C	C	C	T	T	T	T	G	G	A	A	C	C	T	T	G	G	A	A	C	C	T	T	T	T	A	A	T	T	G	G	C	C	C	C	T	T	G	G	T	T	G	G	A	A	C	C	G	G	G	G	A	A	A	A	C	C	C	C	A	A	A	A	A	A	G	G	A	A	C	C	G	G	C	C	T	T	A	A	A	A	C	C	C	C	C	C	A	A	G	G	A	A	C	C	C	C	C	C	G	G	T	T	G	G	A	A	T	T	T	T	C	C	T	T	C	C	C	C	A	A	T	T	G	G	C	C	A	A	A	A	T	T	A	A	C	C	A	A	A	A	G	G	G	G	T	T	C	C	T	T	A	A	G	G	G	G	T	T	G	G	G	G	A	A	C	C	A	A	A	A	C	C	A	A	G	G	G	G	A	A	C	C	A	A	C	C	T	T	T	T	A	A	T	T	T	T	A	A	A	A	A	A	G	G	T	T	G	G	G	G	G	G	A	A	A	A	T	T	C	C	G	G	G	G	T	T	C	C	T	T	A	A	A	A	T	T	G	G	A	A	G	G	A	A	A	A	A	A	A	A	C	C	C	C	A	A	C	C	G	G	G	G	A	A	C	C	T	T	A	A	C	C	G	G	G	G	A	A	C	C	A	A	G	G	T	T	T	T	C	C	A	A	T	T	G	G	C	C	T	T	C	C	C	C	T	T	A	A	G	G	C	C	A	A	G	G	C	C	C	C	A	A	T	T	A	A	G	G	T	T	A	A	T	T	A	A	A	A	A	A	G	G	A	A	G	G	T	T	G	G	T	T	T	T	C	C	T	T	T	T	C	C	C	C	T	T	G	G	T	T	G	G	C	C	C	C	A	A	C	C	G	G	G	G	A	A	G	G	A	A	T	T	T	T	C	C	G	G	T	T	T	T	T	T	A	A	G	G	C	C	T	T	T	T	A	A	A	A	G	G	G	G	T	T	G	G	A	A	A	A	T	T	T	T	C	C	G	G	C	C	A	A	A	A	G	G	C	C	A	A	T	T	T	T	G	G	C	C	A	A	A	A	T	T	C	C	T	T	T	T	G	G	T	T	C	C	G	G	T	T	A	A	C	C	C	C	C	C	C	C	A	A	G	G	A	A	C	C	T	T	G	G	T	T	G	G	A	A	C	C	T	T	A	A	C	C	G	G	C	C	C	C	G	G	T	T	C	C	A	A	A	A	A	A	C	C	A	A	T	T	G	G	G	G	C	C	G	G	C	C	A	A	A	A	T	T	A	A	G	G	G	G	G	G	C	C	G	G	C	C	G	G	A	A	A	A	T	T	A	A	C	C	A	A	A	A	A	A	A	A	A	A	A	A	A	A	G	G	G	G	G	G	A	A	C	C	A	A	C	C	C	C	G	G	T	T	G	G	G	G	G	G	A	A	T	T	G	G	C	C	T	T	A	A	G	G	A	A	G	G	T	T	A	A	A	A	T	T	A	A	A	A	G	G	T	T	T	T	A	A	T	T	T	T	A	A	A	A	G	G	G	G	A	A	G	G	A	A	A	A	G	G	A	A	T	T	T	T	T	T	T	T	A	A	C	T	T	A	A	G	G	G	A	G	T	G	A	A	G	A	G	A	G	T	C	C	C	A	C	T	A	C	T	C	G	G	A	A	A	G	A	A	A	A	A	G	G	G	T	T	C	C	G	G	A	A	G	A	C	C	T	C	A	G	C	C	G	A	T	T	T	C	G	G	C	C	T	C	G	G	T	C	G	G	C	T	C	T	T	C	G	A	T	C	G	G	A	G	T	T	C	T	C	T	C	T	NA	NA	C	C	T	C	T	T	G	A	A	G	C	C	C	T	G	G	NA	NA	T	C	A	A	C	C	G	G	T	T	A	G	A	C	T	T	T	T	G	G	C	C	C	C	C	C	G	G	C	T	C	C	T	C	G	A	T	T	G	G	C	C	C	T	A	A	C	C	C	G	T	C	C	C	C	T	C	C	C	C	G	A	C	G	G	A	G	G	A	A	G	C	A	T	T	C	A	G	T	T	G	G	G	A	T	T	T	T	C	C	C	C	C	C	T	T	T	C	C	T	C	T	G	C	C	C	C	T	G	A	A	A	A	G	T	C	T	T	G	G	G	G	C	C	T	G	C	C	T	T	G	A	G	G	C	C	G	G	T	T	C	C	G	A	T	C	G	G	A	G	C	C	T	T	C	C	T	G	C	C	G	G	C	T	G	A	C	C	C	A	T	A	C	T	A	A	C	C	G	A	A	A	G	G	T	T	G	A	T	T	A	T	C	C	A	T	C	C	A	T	G	G	G	G	G	G	G	A	G	C	A	C	A	A	T	T	G	T	G	G	A	G	G	A	A	A	G	G	A	A	G	G	T	C	G	G	A	G	A	A	G	G	G	A	A	A	C	T	C	T	G	G	T	C	T	T	T	T	C	T	C	C	A	G	T	T	G	G	C	T	G	G	A	A	A	G	T	T	G	G	C	T	T	C	T	G	A	G	T	T	C	C	G	A	G	G	A	G	G	A	G	A	A	G	T	C	T	T	NA	NA	A	G	G	T	T	C	G	G	A	G	T	C	C	T	T	C	T	C	C	C	G	T	A	A	A	A	G	T	A	G	A	G	C	C	T	T	G	G	G	G	A	A	A	A	NA	NA	A	G	A	A	C	C	G	G	T	C	T	C	C	C	NA	NA	T	A	G	G	C	T	C	C	G	G	NA	NA	T	C	G	G	T	A	NA	NA	G	C	C	C	T	C	G	G	C	C	A	C	G	G	C	C	C	C	T	C	A	T	C	C	C	A	T	A	T	T	T	C	G	G	C	C	A	C	G	G	C	T	G	G	T	T	NA	NA	T	C	C	T	A	G	G	G	C	C	T	A	C	T	A	C	G	A	G	A	NA	NA	C	C	A	A	G	A	T	T	G	A	G	G	A	C	C	T	NA	NA	NA	NA	C	C	T	C	A	A	T	C	G	A	G	A	C	C	A	A	A	G	C	C	T	T	A	A	A	A	G	T	NA	NA	T	G	C	A	T	G	C	C	T	T	T	C	G	G	C	C	C	C	A	A	T	C	NA	NA	G	A	C	C	T	T	T	C	G	A	A	A	G	A	C	C	G	G	C	C	C	C	A	G	T	C	G	G	G	G	C	C	C	C	C	C	A	G	T	C	C	C	T	C	T	T	G	T	C	C	G	A	A	G	C	C	T	G	C	C	C	C	A	A	T	T	A	T	A	G	T	C	A	A	C	T	A	A	G	G	T	T	C	A	T	C	G	A	G	A	A	G	G	G	A	T	A	G	G	G	T	T	A	G	T	T	G	T	C	C	A	A	C	T	T	T	C	C	C	T	C	C	G	A	NA	NA	A	G	C	A	C	C	C	C	C	C	T	T	A	A	G	A	A	A	G	G	C	T	G	G	T	T	G	G	T	C	A	G	A	T	T	C	G	G	T	C	G	T	G	G	C	T	C	T	T	C	C	C	C	G	A	G	T	C	T	A	C	T	G	T	G	G	C	T	A	G	C	T	G	G	C	T	C	G	C	C	G	G	T	T	A	G	C	A	G	A	A	A	G	G	C	T	G	A	G	G	C	G	T	C	A	A	G	A	NA	NA	G	G	G	G	G	T	C	C	G	G	C	G	T	C	G	G	A	A	G	G	C	T	T	T	C	T	A	T	G	G	G	A	C	C	G	T	T	T	C	C	C	T	C	T	A	G	G	G	G	A	T	G	G	G	A	G	A	A	A	T	C	G	T	T	A	A	NA	NA	G	G	A	G	G	G	G	A	T	C	A	A	T	G	T	T	C	A	C	T	G	G	G	G	C	T	G	G	G	A	T	T	A	A	A	A	G	C	C	A	G	G	G	G	A	C	C	T	G	C	C	C	T	C	C	T	A	A	G	A	C	C	G	G	A	G	T	C	G	A	A	C	G	G	A	T	C	C	C	C	G	G	A	G	T	T	C	C	C	T	A	G	G	A	A	A	G	G	G	A	A	A	G	A	A	A	C	C	A	G	A	T	A	G	G	A	A	A	G	C	T	T	C	C	G	A	G	A	G	A	T	A	A	G	G	G	G	G	T	G	C	T	NA	NA	A	G	A	A	A	G	A	G	G	G	T	C	T	G	T	C	A	T	A	G	T	C	A	G	T	C	T	C	NA	NA	A	A	T	C	A	G	T	T	A	G	G	G	C	C	T	G	NA	NA	C	C	G	G	T	C	C	C	A	A	T	A	T	C	G	G	C	T	G	G	G	A	T	T	A	A	T	C	T	T	C	A	G	C	G	G	C	C	A	G	C	T	C	C	C	C	C	C	G	G	G	G	G	A	A	G	T	T	T	T	A	A	T	C	A	G	T	T	C	T	G	A	T	T	NA	NA	C	C	G	G	G	A	A	G	NA	NA	C	G	C	C	C	C	A	A	T	T	G	G	A	G	G	G	G	G	G	G	T	C	G	G	A	A	A	G	A	A	A	G	A	G	C	G	T	C	NA	NA	T	C	G	G	T	C	C	C	G	A	C	T	A	T	T	T	G	G	C	T	G	G	C	C	G	A	G	G	A	A	T	T	G	G	G	G	C	T	C	T	T	C	A	C	A	G	C	T	C	A	C	T	C	C	T	T	G	A	A	A	C	C	A	G	C	T	G	A	G	A	C	G	G	G	C	C	G	G	C	T	G	G	G	G	C	C	C	T	T	C	NA	NA	C	T	G	A	A	C	T	C	A	T	A	T	A	A	NA	NA	C	T	A	A	A	T	T	C	C	T	C	C	G	G	G	G	G	G	T	C	T	T	A	A	C	T	A	G	T	T	C	C	G	G	G	G	G	G	A	G	C	C	C	T	A	G	A	A	A	A	A	G	C	C	C	T	G	A	T	C	C	C	C	C	G	A	G	G	T	C	C	C	A	A	C	C	G	T	G	G	G	A	C	A	C	T	T	G	G	T	G	C	G	G	C	C	A	G	C	T	T	C	T	T	A	T	C	C	C	C	T	T	A	A	C	G	A	G	T	T	C	T	T	C	C	T	A	G	A	C	C	T	C	C	T	T	T	C	A	G	C	T	T	T	T	C	G	G	T	A	A	C	T	C	C	C	A	A	T	G	G	A	C	C	T	T	C	G	T	G	G	A	G	G	C	A	T	C	A	T	G	G	C	T	G	T	NA	NA	T	T	G	G	A	G	T	T	C	C	A	G	C	T	C	C	C	T	C	C	C	T	G	G	G	G	T	C	G	G	G	A	A	G	G	G	NA	NA	A	C	G	T	G	A	C	C	C	T	G	A	NA	NA	A	G	NA	NA	G	A	G	G	A	A	A	A	G	T	A	A	A	A	C	C	G	A	C	C	A	T	A	C	A	G	C	C	A	C	C	C	C	C	A	G	A	T	C	T	G	G	C	C	G	T	G	G	C	A	G	T	T	G	C	C	C	T	A	G	NA	NA	C	T	G	A	C	T	C	T	G	G	T	C	C	T	A	A	C	C	G	G	C	C	C	C	A	C	C	C	A	A	T	T	G	G	T	C	G	G	C	A	G	A	A	A	T	A	C	C	C	C	NA	NA	NA	NA	A	A	A	G	C	C	G	A	T	C	A	A	A	A	T	C	NA	NA	C	C	A	A	G	G	A	G	A	G	G	A	C	T	G	G	T	C	G	A	C	T	C	C	G	A	G	G	A	G	C	C	C	C	G	G	G	G	NA	NA	C	T	A	A	C	C	C	C	C	C	C	C	T	T	G	G	C	T	G	T	G	A	T	T	C	G	A	A	C	C	T	C	C	C	C	T	C	T	G	T	G	G	T	T	G	G	A	C	C	T	T	C	C	C	T	C	C	A	C	T	A	G	A	A	C	T	A	A	G	G	NA	NA	A	G	A	A	C	C	C	C	NA	NA	A	G	C	G	G	G	C	A	G	C	G	G	T	T	G	A	C	C	C	C	A	G	C	G	T	G	T	T	T	T	C	T	G	G	G	G	NA	NA	G	G	G	T	NA	NA	A	A	C	T	C	A	T	T	T	C	T	A	A	G	G	G	T	C	G	T	C	C	C	T	C	G	G	G	NA	NA	C	C	G	A	C	C	G	A	T	T	G	G	G	G	C	T	G	G	T	C	C	T	A	A	NA	NA	G	A	G	A	C	C	T	T	T	T	G	T	T	G	C	C	C	T	C	T	A	A	G	G	A	G	G	A	A	G	C	T	C	T	G	G	C	T	G	A	C	A	A	A	A	G	G	G	A	A	C	C	A	G	G	A	G	G	G	A	G	T	G	A	C	A	A	G	C	T	NA	NA	A	G	NA	NA	G	A	G	A	C	C	G	A	T	G	C	C	G	G	T	T	C	T	A	C	C	T	NA	NA	G	A	T	C	C	C	T	G	T	T	C	C	T	T	A	T	C	C	A	G	A	G	T	T	C	A	A	A	G	G	T	A	G	G	C	C	A	G	T	C	NA	NA	T	G	G	G	T	C	T	A	A	T	G	A	T	T	T	T	C	G	T	A	G	G	T	G	C	C	G	G	T	G	C	C	C	C	C	G	A	C	G	T	A	G	G	A	T	T	G	G	T	T	C	T	T	T	C	C	C	T	G	T	T	C	A	G	C	C	G	G	T	C	G	G	A	G	G	G	C	C	A	A	C	C	G	A	A	G	G	A	C	C	A	G	G	T	A	G	T	T	A	G	A	A	A	A	G	G	G	G	G	C	A	A	T	T	T	T	G	G	A	G	A	G	C	T	C	G	A	A	G	A	C	C	T	C	T	C	C	T	C	T	C	T	C	T	C	T	T	T	C	C	G	G	G	T	G	C	T	C	C	C	G	G	A	A	G	G	A	A	C	C	C	T	T	T	A	T	G	G	G	G	T	T	A	A	C	C	T	T	T	C	A	G	G	T	T	T	C	C	C	A	A	G	T	C	C	C	A	A	G	G	T	T	A	A	A	A	C	C	G	G	A	A	T	T	G	G	G	G	T	T	C	C	A	A	C	C	G	G	C	C	C	C	C	C	A	A	C	C	A	A	G	G	A	A	T	T	A	A	T	T	A	A	G	G	G	G	G	G	G	G	C	C	G	G	G	G	C	C	G	G	A	A	T	T	T	T	G	G	A	A	G	G	G	G	A	A	C	C	C	C	T	T	A	A	T	T	G	G	A	A	C	C	T	T	C	C	A	A	C	C	T	T	G	G	C	C	T	T	G	G	C	C	G	G	C	C	G	G	C	C	C	C	T	T	C	C	A	A	T	T	C	C	T	T	A	A	A	A	C	C	C	C	G	G	C	C	G	G	C	C	T	T	C	C	C	C	G	G	C	C	C	C	G	G	G	G	T	T	G	G	G	G	C	C	C	C	C	C	A	A	A	A	G	G	T	T	A	A	G	G	A	A	C	C	C	C	A	A	G	G	G	G	G	G	G	G	C	C	C	C	T	T	T	T	A	A	G	G	G	G	G	G	G	G	A	A	C	C	T	T	G	G	C	C	T	T	C	C	A	A	C	C	G	G	T	T	T	T	G	G	C	C	A	A	A	A	C	C	A	A	G	G	G	G	G	G	C	C	A	A	C	C	C	C	G	G	C	C	G	G	T	T	C	C	A	A	C	C	G	G	G	G	A	A	C	C	G	G	G	G	C	C	C	C	G	G	C	C	C	C	C	C	T	T	C	C	G	G	C	C	A	A	C	C	A	A	C	C	G	G	T	T	C	C	T	T	C	C	T	T	G	G	G	G	A	A	A	A	A	A	C	C	C	C	C	C	G	G	G	G	G	G	T	T	G	G	G	G	G	G	C	C	C	C	G	G	A	A	T	T	A	A	T	T	C	C	G	A	T	T	T	T	C	C	G	G	C	C	C	C	G	G	T	T	G	G	G	G	G	G	A	A	A	A	G	G	C	C	C	C	G	G	T	T	C	C	T	T	G	G	T	T	G	G	C	C	T	T	G	G	G	G	A	A	C	C	C	C	G	G	G	G	A	A	C	C	A	A	A	A	T	T	C	C	G	G	C	C	G	G	A	A	G	G	G	G	C	C	A	A	T	T	C	C	C	C	G	G	A	A	A	A	C	C	C	C	NA	NA	C	C	G	G	C	C	G	G	C	C	T	T	A	A	C	C	T	T	T	T	C	C	C	C	T	T	A	A	C	T	A	A	T	T	G	G	C	C	C	C	T	T	T	T	A	A	G	G	C	C	G	G	G	G	G	G	C	C	C	C	G	G	G	G	A	A	G	G	G	G	T	T	A	A	C	C	C	C	T	T	C	C	T	T	T	T	T	T	C	C	T	T	A	A	C	C	T	T	T	T	A	A	T	T	A	A	C	C	T	T	G	G	G	G	T	T	T	T	C	C	A	A	C	C	G	G	A	A	A	A	C	C	C	C	G	G	T	T	G	G	G	G	A	A	G	G	A	A	C	C	C	C	A	A	G	G	T	T	T	T	A	A	A	A	A	A	G	G	G	G	A	A	C	C	G	G	T	T	G	G	G	G	C	C	A	A	T	T	C	C	C	C	C	C	A	A	T	T	T	T	T	T	T	T	T	T	A	A	C	C	G	G	A	A	T	T	C	C	G	G	A	A	A	A	T	T	G	G	T	T	T	T	G	G	C	C	C	C	C	C	A	A	T	T	T	T	C	C	G	G	C	C	G	G	A	A	C	C	C	C	C	C	C	C	G	G	T	T	T	T	G	G	C	C	G	G	A	A	A	A	G	G	G	G	T	T	G	G	C	C	C	C	C	C	G	G	C	C	T	T	C	C	C	C	C	C	T	T	G	G	G	G	G	G	T	T	C	C	C	C	C	C	T	T	G	G	C	C	T	T	C	C	G	G	G	G	T	T	G	G	A	A	A	A	G	G	C	C	G	G	G	G	T	T	C	C	C	C	G	G	C	C	C	C	G	G	C	C	T	T	G	G	T	T	C	C	C	C	G	G	T	T	G	G	G	G	C	C	G	G	A	A	G	G	A	A	T	T	A	A	C	C	A	A	A	A	A	A	T	T	T	T	G	G	G	G	G	G	C	C	G	G	C	C	G	G	T	T	A	A	G	G	C	C	G	G	G	G	T	T	T	T	A	A	C	C	A	A	T	T	A	A	T	T	T	T	G	G	G	G	G	G	C	C	A	A	T	T	C	C	C	C	T	T	C	C	G	G	C	C	T	T	A	A	G	G	A	A	T	T	G	G	G	G	A	A	G	G	G	G	T	T	G	G	C	C	G	G	T	T	A	A	C	C	A	A	C	C	G	G	G	G	C	C	G	G	C	C	T	T	A	A	C	C	C	C	C	C	G	G	C	C	A	A	C	C	G	G	A	A	C	C	C	C	C	C	C	C	G	G	A	A	A	A	G	G	C	C	C	C	T	T	G	G	C	C	C	C	A	A	A	A	A	A	T	T	C	C	C	C	A	A	T	T	G	G	G	G	G	G	A	A	A	A	T	T	T	T	A	A	A	A	C	C	C	C	C	C	G	G	C	C	G	G	C	C	A	A	G	G	G	G	C	C	A	A	G	G	T	T	G	G	G	G	C	C	G	G	C	C	A	A	T	T	G	G	G	G	C	C	G	G	C	C	A	A	G	G	G	G	G	G	T	T	C	C	T	T	C	C	G	G	T	T	T	T	C	C	T	T	A	A	G	G	C	C	T	T	C	C	G	G	T	T	T	T	A	A	T	T	T	T	G	G	C	C	G	G	G	G	G	G	A	A	G	G	T	T	C	C	A	A	A	A	G	G	A	A	C	C	A	A	A	A	A	A	G	G	T	T	T	T	C	C	C	C	G	G	G	G	G	G	G	G	G	G	C	C	A	A	G	G	C	C	T	T	C	C	A	A	G	G	G	G	A	A	C	C	A	A	T	T	C	C	C	C	T	T	C	C	T	T	G	G	T	T	C	C	G	G	A	A	T	T	G	G	C	C	T	T	G	G	A	A	C	C	G	G	A	A	C	C	T	T	T	T	A	A	C	C	G	G	G	G	C	C	C	C	C	C	A	A	A	A	C	C	G	G	A	A	A	A	A	A	A	A	A	A	G	G	C	C	C	C	G	G	C	C	T	T	T	T	T	T	A	A	C	C	C	C	T	T	C	C	T	T	T	T	A	A	G	G	C	C	T	T	A	A	A	A	C	C	T	T	A	A	C	C	A	A	C	C	T	T	G	G	C	C	C	C	T	T	C	C	A	A	A	A	G	G	C	C	G	G	C	C	C	C	A	A	A	A	A	A	T	T	NA	NA	T	T	T	T	T	T	G	G	C	C	A	A	T	T	T	T	A	A	C	C	G	G	C	C	C	T	A	A	G	G	C	C	A	A	G	G	G	G	C	C	A	A	T	T	A	A	C	C	G	G	C	C	G	G	T	T	A	A	C	C	C	C	T	T	G	G	C	C	C	C	C	C	A	A	G	G	G	G	T	T	A	A	G	G	G	G	A	A	A	A	C	C	A	A	C	C	C	C	G	G	A	A	G	G	G	G	G	G	A	A	G	G	C	C	A	A	A	A	G	G	A	A	C	C	T	T	C	C	G	G	C	C	A	A	C	C	C	C	A	A	C	C	A	A	A	A	C	C	G	G	G	G	A	A	C	C	A	A	A	A	C	C	A	A	C	C	T	T	A	A	A	A	C	C	G	G	T	T	G	G	C	C	G	G	T	T	C	C	G	G	C	C	C	C	G	G	T	T	C	C	G	G	G	G	G	G	G	G	T	T	A	A	C	C	C	C	T	T	T	T	T	T	T	T	C	C	C	C	G	G	G	G	G	G	C	C	G	G	A	A	T	T	T	T	G	G	C	C	A	A	T	T	C	C	G	G	G	G	G	G	T	T	C	C	G	G	G	G	A	A	C	C	T	T	G	G	T	T	A	A	G	G	G	G	C	C	C	C	A	A	C	C	C	C	A	A	G	G	G	G	C	C	T	T	C	C	T	T	T	T	G	G	C	C	A	A	T	T	A	A	C	C	C	C	A	A	T	T	G	G	T	T	C	C	C	T	T	T	A	A	T	T	T	T	G	G	T	T	C	C	A	A	C	C	T	T	A	A	T	T	C	C	G	G	A	A	A	A	G	G	C	C	T	T	T	T	C	C	T	T	C	C	NA	NA	T	T	T	T	A	A	G	G	G	G	G	G	T	T	G	G	A	A	C	C	A	A	A	A	T	T	C	C	G	G	A	A	C	C	T	T	C	C	G	G	A	A	C	C	A	A	A	A	A	A	G	G	G	G	C	C	A	A	G	G	T	T	T	T	T	T	C	C	T	T	C	C	G	G	T	T	G	G	T	T	T	T	C	C	T	T	G	G	C	G	C	C	C	C	G	G	C	C	T	T	G	G	G	G	T	T	T	T	G	G	G	G	C	C	G	G	G	G	A	A	A	A	C	C	C	C	T	T	C	C	C	C	G	G	G	G	C	C	T	T	T	T	G	G	C	C	G	G	G	G	A	A	A	A	C	C	C	C	A	A	C	C	C	C	C	C	A	A	C	C	T	T	C	C	A	A	C	C	G	G	C	C	T	T	G	G	C	C	C	C	C	C	C	C	C	C	C	C	A	A	G	G	C	C	A	A	A	A	A	A	G	G	A	A	A	A	C	C	T	T	A	A	T	T	C	C	A	A	C	C	G	G	G	G	G	G	C	C	T	T	C	C	G	G	G	G	G	G	C	C	C	C	T	T	C	C	A	A	T	T	G	G	G	G	G	G	A	A	C	C	A	A	G	G	C	C	C	C	G	G	G	G	A	A	A	A	C	C	G	G	G	G	T	T	T	T	G	G	A	A	A	A	A	A	A	A	T	T	A	A	A	A	A	A	A	A	G	G	A	A	C	C	C	C	G	G	C	C	A	A	G	G	A	A	G	G	C	C	G	G	T	T	G	G	T	T	A	A	C	C	C	C	G	G	C	C	C	C	A	A	G	G	T	T	A	A	T	T	A	A	A	A	A	A	C	C	A	A	C	C	A	A	C	C	C	C	C	C	T	T	A	A	G	G	A	A	T	T	T	T	C	C	A	A	C	C	A	A	G	G	G	G	C	C	G	G	C	C	A	A	G	G	A	A	C	C	G	G	C	C	C	C	G	G	A	A	C	C	T	T	T	T	G	G	A	A	C	C	T	T	G	G	G	G	T	T	A	A	A	A	G	G	T	T	A	A	A	A	G	G	T	T	G	G	G	G	C	C	A	A	C	C	A	A	A	A	C	C	A	A	NA	NA	G	G	T	T	G	G	A	A	T	T	C	C	C	C	G	G	A	A	G	G	C	C	T	T	G	G	A	A	G	G	G	G	G	G	G	G	G	G	A	A	G	G	G	G	G	G	T	G	C	C	T	T	T	T	C	C	A	A	G	G	G	G	T	T	A	A	G	G	G	G	T	T	G	G	A	A	T	T	C	C	A	A	A	A	G	G	T	T	G	G	G	G	T	T	T	T	G	G	G	A	A	A	T	T	G	G	T	T	T	T	A	A	T	T	C	C	A	A	A	A	G	A	C	C	T	T	G	G	T	T	A	A	G	G	G	G	C	C	A	A	C	C	G	G	C	C	C	C	T	T	A	A	G	G	A	A	G	G	G	G	A	A	G	G	C	C	C	C	G	G	A	A	G	G	G	G	C	C	T	T	G	G	G	G	G	G	A	A	NA	NA	A	A	C	C	C	C	A	A	G	G	G	G	A	A	T	T	A	A	G	G	T	T	C	C	A	A	A	A	T	T	NA	NA	A	A	C	C	T	T	T	T	G	G	A	A	T	T	C	C	A	A	A	A	C	C	NA	NA	A	A	T	T	G	G	T	T	G	G	G	G	T	T	A	A	G	G	C	C	G	G	G	G	C	C	T	T	A	A	C	C	C	C	G	G	T	T	A	A	C	C	A	A	C	C	C	C	G	G	C	C	A	A	T	T	A	A	C	C	G	G	T	T	G	G	A	A	G	G	G	G	A	A	G	G	T	T	G	G	T	T	G	G	G	G	T	T	A	A	C	C	A	A	A	A	C	C	G	G	A	A	A	A	A	A	G	G	T	T	C	C	A	A	C	C	G	G	G	G	T	T	T	T	T	T	A	A	NA	NA	G	G	A	A	C	C	G	G	A	A	T	T	A	A	C	C	G	G	T	T	A	A	G	G	C	C	C	C	A	A	T	T	G	G	G	G	G	G	A	A	C	C	C	C	C	C	G	G	T	T	G	G	G	G	T	T	C	C	T	T	G	G	A	A	A	A	C	C	C	C	T	T	G	G	T	T	A	A	T	T	A	A	A	G	T	T	A	A	G	C	T	T	A	A	A	G	G	G	G	G	G	G	T	T	A	G	T	T	A	A	C	C	G	G	C	C	G	G	G	A	C	C	A	A	T	C	T	T	A	A	C	A	C	C	T	G	G	G	G	A	C	C	G	G	G	T	T	T	G	G	T	T	A	A	G	G	G	G	A	A	A	A	G	G	NA	NA	T	G	G	G	A	G	G	A	A	A	A	A	A	G	C	C	T	C	A	A	T	C	T	C	G	G	C	C	C	G	A	G	G	G	G	A	C	T	A	A	C	C	C	C	G	G	A	A	G	C	G	A	G	G	C	C	A	A	C	T	A	G	A	A	C	A	C	C	A	A	C	C	NA	NA	A	G	C	C	T	C	A	G	T	C	C	C	G	G	C	T	C	T	C	C	G	G	A	A	A	G	T	G	G	G	T	C	A	G	A	C	T	C	A	G	T	A	T	A	A	G	A	A	G	A	C	C	T	C	A	G	T	A	A	G	G	G	T	T	C	T	A	C	T	T	T	C	C	C	C	C	A	A	A	A	T	T	G	C	A	A	A	G	A	G	A	A	C	T	T	C	T	T	A	G	A	C	G	G	T	T	G	G	A	A	T	C	T	T	A	A	G	A	A	G	T	C	G	A	A	G	T	C	G	C	C	T	G	A	NA	NA	G	G	T	G	G	A	NA	NA	C	T	C	T	G	G	T	C	G	G	C	G	C	C	G	A	G	G	A	A	A	T	T	T	A	A	T	C	G	G	G	G	G	T	A	A	C	G	G	G	C	C	C	C	C	G	T	C	T	C	C	C	C	C	G	A	G	A	A	G	T	C	C	T	C	C	A	A	C	C	G	G	C	A	G	G	A	A	T	G	T	T	A	G	T	C	G	G	G	G	A	G	T	C	A	G	G	A	G	A	T	G	A	A	T	T	C	C	G	A	C	T	G	A	A	A	C	T	G	G	G	A	G	G	T	C	T	T	G	G	A	G	T	T	G	A	C	C	T	T	A	C	C	G	G	A	G	A	T	C	G	G	C	C	A	C	C	C	A	A	A	A	T	T	G	G	A	A	T	C	G	A	C	T	A	C	A	G	T	C	C	G	A	C	C	C	G	G	G	G	G	G	T	G	C	C	T	A	C	A	G	G	A	G	G	A	G	G	T	T	C	T	T	C	A	G	G	A	T	T	A	C	T	G	C	T	A	G	T	T	G	G	A	A	G	G	G	G	G	G	G	A	C	C	T	T	G	G	C	C	G	G	A	G	T	A	G	G	C	T	T	C	C	C	C	A	G	A	A	A	T	C	A	C	C	C	C	C	T	C	G	G	T	T	G	A	C	T	A	G	A	A	C	T	T	C	A	A	G	G	T	G	C	T	T	T	C	C	A	T	T	C	G	G	C	C	A	G	C	T	C	C	T	T	T	C	G	G	T	C	T	C	G	A	G	A	G	A	T	C	C	A	A	A	A	T	NA	NA	A	T	T	A	T	T	T	C	G	A	NA	NA	T	C	T	G	G	G	T	G	G	G	A	G	C	T	C	C	NA	NA	G	A	G	G	G	G	C	C	A	G	A	A	T	A	C	T	C	T	C	C	C	C	A	C	NA	NA	T	C	T	C	G	G	G	A	G	A	A	A	A	G	NA	NA	C	C	C	C	A	G	A	C	T	C	T	C	A	G	G	G	A	A	G	T	G	T	C	A	T	A	G	A	T	T	C	C	A	G	A	A	G	T	T	T	C	T	G	A	NA	NA	T	T	G	T	A	G	T	G	C	A	A	A	T	T	G	G	G	A	A	G	C	T	G	T	A	T	G	G	G	G	T	C	A	G	C	C	C	C	T	A	C	T	G	A	T	A	C	C	C	C	T	T	G	A	A	T	G	T	G	G	G	G	A	C	G	G	T	T	G	G	A	G	C	T	G	A	T	C	G	G	G	G	A	G	G	C	A	G	T	T	A	G	A	A	A	G	A	A	G	A	G	A	G	G	C	T	A	T	A	G	G	A	T	T	T	C	G	G	C	C	G	T	C	C	T	C	T	C	NA	NA	T	C	T	T	T	C	A	A	T	C	C	C	T	G	T	T	C	T	C	A	C	G	G	A	G	A	G	A	NA	NA	G	A	A	G	T	C	C	C	G	G	C	C	G	A	A	A	C	C	A	A	T	T	A	A	T	T	C	C	C	T	C	C	A	G	T	G	C	C	A	T	A	A	C	C	T	G	C	C	A	G	A	A	G	G	C	C	A	A	G	G	G	G	A	A	G	G	T	A	C	T	C	C	C	T	T	T	G	G	G	C	C	C	G	G	G	G	G	G	T	G	T	T	T	T	T	T	A	A	C	C	A	A	G	G	G	G	C	G	C	C	G	G	C	C	A	A	A	G	G	G	A	A	G	T	T	C	G	G	G	G	C	C	C	C	T	T	C	C	G	G	T	T	T	A	A	A	G	A	A	G	T	C	C	T	C	C	G	T	C	C	T	A	NA	NA	A	T	T	T	G	A	G	G	C	C	G	G	NA	NA	C	C	G	G	C	C	NA	NA	C	C	T	G	T	C	NA	NA	G	A	C	T	G	T	T	T	T	T	G	G	G	A	G	T	A	A	C	G	A	T	G	A	C	C	C	T	G	G	C	C	G	A	C	C	G	G	C	A	T	T	T	C	A	A	T	T	C	C	G	A	C	C	T	T	G	A	C	C	T	C	G	A	T	C	G	G	NA	NA	G	A	G	T	A	A	G	G	NA	NA	A	A	G	G	C	C	G	G	G	G	G	G	C	C	G	G	C	C	C	T	T	A	A	A	NA	NA	A	G	G	A	G	G	G	G	NA	NA	C	C	G	G	T	T	C	A	C	C	G	G	C	C	A	G	A	A	T	A	T	T	A	C	C	C	T	T	A	A	T	T	A	A	A	G	T	C	T	G	A	A	C	C	T	G	T	C	T	T	G	T	A	A	T	T	C	T	G	T	G	A	C	C	G	G	C	C	C	T	T	G	T	C	A	C	C	T	G	A	NA	NA	C	T	A	A	NA	NA	C	C	G	A	G	G	C	A	T	T	C	C	C	C	C	C	C	C	C	C	T	T	C	G	G	G	C	T	G	G	G	G	G	C	G	G	T	T	T	T	G	G	C	C	C	C	G	A	C	C	A	G	C	C	G	G	G	G	C	C	A	G	C	A	C	C	T	C	C	C	C	T	G	A	C	T	G	G	G	G	C	T	G	A	C	C	C	C	T	C	C	C	T	C	T	C	C	C	C	T	T	T	T	G	NA	NA	C	C	C	C	A	C	T	T	C	C	G	G	G	T	T	T	G	G	G	G	G	A	A	G	A	G	A	A	A	A	G	G	G	G	G	A	G	G	NA	NA	C	C	A	A	G	G	G	G	A	A	G	A	G	G	A	G	T	T	G	A	C	C	C	C	G	G	G	G	T	T	G	G	G	A	A	G	G	A	C	C	A	A	C	C	T	C	C	T	A	A	G	G	C	T	G	G	C	C	C	C	T	G	C	C	G	G	T	C	A	A	T	C	C	T	G	G	G	G	C	T	C	C	NA	NA	G	A	T	C	A	T	G	G	C	C	NA	NA	C	C	C	T	A	A	C	C	C	T	G	T	G	G	G	G	G	G	C	C	C	C	C	C	G	G	G	G	G	G	C	C	T	T	T	G	T	T	C	C	A	A	A	A	T	T	C	A	G	G	C	G	C	C	G	G	A	C	A	A	G	G	G	T	C	T	G	A	C	T	A	G	C	C	C	T	G	A	NA	NA	C	C	A	G	A	A	A	A	G	G	C	C	G	A	G	C	G	G	A	G	G	G	G	A	C	A	A	A	T	T	G	G	T	T	T	C	C	C	G	A	G	G	A	A	C	C	T	T	NA	NA	C	C	A	G	C	C	G	G	A	A	A	A	G	A	T	T	G	G	A	G	A	T	G	A	A	G	C	T	C	T	C	T	A	G	C	C	G	T	A	C	A	T	A	A	T	C	G	A	T	T	G	G	NA	NA	G	G	C	C	G	G	G	G	C	T	C	C	A	A	G	G	G	A	G	G	T	C	G	G	G	A	G	A	C	T	C	T	C	T	T	C	T	G	T	T	A	A	A	A	G	G	T	T	A	A	T	T	G	G	A	A	A	G	C	A	A	C	G	G	G	A	G	A	C	A	C	C	G	C	C	T	C	C	NA	NA	A	G	A	A	A	A	C	C	T	T	G	G	C	G	C	C	C	T	G	G	G	G	G	G	T	T	C	T	T	T	C	C	C	A	NA	NA	A	A	C	C	C	C	C	T	G	G	T	T	A	A	G	G	C	C	A	A	G	G	A	A	NA	NA	G	G	C	C	C	T	A	G	T	T	C	C	T	T	G	G	T	T	A	A	C	C	C	T	C	C	T	C	C	C	T	T	T	C	G	A	T	T	G	G	T	T	A	A	NA	NA	C	T	G	A	NA	NA	G	C	C	C	C	C	G	G	T	T	A	G	C	C	T	G	C	A	G	G	G	G	G	G	C	C	C	C	G	T	G	G	G	G	C	C	G	G	NA	NA	T	G	C	C	T	A	T	T	T	T	C	C	C	C	G	A	G	G	G	A	T	T	G	T	C	C	A	C	G	T	T	T	C	C	C	C	C	T	T	T	T	T	G	A	A	G	G	C	C	G	A	T	C	C	G	G	C	T	G	A	G	A	C	T	A	G	C	C	G	G	A	G	G	G	A	G	T	C	C	C	C	C	G	G	G	G	T	T	C	C	C	T	C	C	T	C	T	C	C	C	G	A	A	T	C	C	NA	NA	G	A	T	T	G	G	G	A	T	T	T	T	NA	NA	G	G	G	A	T	T	T	C	C	C	C	C	C	C	T	C	A	G	G	G	C	C	T	C	NA	NA	C	C	C	C	G	G	A	G	G	G	C	C	G	G	C	A	G	G	T	T	A	A	C	C	A	G	T	T	T	T	A	G	T	T	G	G	A	A	C	T	C	T	A	A	A	C	T	G	C	C	C	T	C	C	G	G	T	C	C	C	T	T	G	G	T	T	G	G	C	C	G	G	C	C	C	C	G	G	T	C	G	A	G	G	C	C	T	C	C	C	G	G	C	T	C	T	G	G	C	C	A	A	C	C	C	C	G	G	G	G	G	T	A	G	C	C	G	A	T	T	NA	NA	C	T	G	G	A	A	T	T	G	C	A	T	C	C	A	A	T	T	G	G	G	G	C	C	T	G	T	C	T	T	C	C	G	G	A	A	T	T	G	G	NA	NA	T	T	G	G	A	G	G	G	G	G	G	G	C	C	G	G	C	C	G	A	C	C	A	A	G	G	C	C	C	C	A	A	G	G	C	C	G	G	NA	NA	A	G	C	C	T	T	G	A	C	T	A	A	T	T	C	C	C	C	T	T	T	T	C	C	G	G	C	C	A	A	T	A	C	C	T	T	G	A	A	C	A	T	T	T	T	T	A	C	G	A	C	C	C	T	C	T	T	G	T	G	NA	NA	G	G	G	A	C	C	G	G	T	A	C	C	G	A	C	C	C	T	T	T	T	T	C	C	T	C	G	G	C	A	C	C	G	G	T	T	T	C	C	C	G	G	NA	NA	T	T	C	G	C	C	A	A	C	C	G	G	NA	NA	T	A	C	C	G	G	T	C	G	G	C	C	T	T	A	A	C	C	C	C	C	C	T	C	A	A	G	G	C	T	T	T	C	C	G	G	C	C	C	C	C	A	G	G	G	G	T	T	G	G	G	G	C	C	C	C	G	G	T	T	C	C	G	G	G	G	T	T	G	G	A	A	A	A	G	G	C	A	G	G	A	G	C	T	C	C	A	A	G	A	C	C	T	C	T	A	C	C	NA	NA	T	C	G	A	G	G	C	C	C	C	C	C	G	G	A	G	G	G	C	C	A	G	C	C	T	T	C	C	T	C	G	G	G	G	NA	NA	A	A	G	G	T	T	C	C	G	G	C	T	C	C	A	A	G	G	NA	NA	C	C	C	C	C	C	G	G	G	G	A	T	G	G	G	A	C	C	G	A	G	A	C	C	A	C	G	G	A	A	G	G	C	T	G	A	A	C	T	G	C	C	G	G	G	A	T	T	C	C	T	T	T	T	C	C	T	T	C	A	C	C	C	C	G	G	G	A	A	A	A	A	G	G	C	C	C	C	A	T	C	T	C	C	A	G	T	T	G	G	G	G	C	C	G	A	G	G	A	A	C	T	A	A	C	C	C	C	A	G	A	A	A	A	G	G	T	C	C	C	C	C	A	A	T	T	T	C	G	G	G	A	T	T	T	T	G	G	A	G	C	C	A	G	G	G	G	G	A	A	NA	NA	T	T	A	A	G	G	G	G	G	G	G	G	G	G	T	C	G	T	C	A	T	A	T	T	C	C	A	A	NA	NA	A	G	A	A	G	A	T	T	T	T	C	T	C	C	NA	NA	G	A	A	T	T	C	G	T	G	A	G	A	G	G	G	G	C	G	A	T	G	G	A	T	C	C	C	T	NA	NA	C	T	A	T	T	T	G	G	T	A	A	A	T	G	C	T	G	G	C	T	T	A	A	A	T	G	A	G	G	G	T	T	A	A	T	C	C	C	G	G	T	C	NA	NA	C	T	T	T	T	T	A	G	C	C	T	T	A	T	T	C	T	T	C	T	C	C	C	C	A	A	C	C	C	T	NA	NA	C	C	G	G	C	C	G	G	C	C	C	C	C	C	A	G	T	C	A	A	C	C	A	A	T	T	C	T	C	C	G	G	G	A	G	G	C	T	A	A	T	C	C	C	C	C	A	A	G	G	G	A	C	C	C	C	G	A	T	T	G	C	A	G	A	A	C	T	C	T	C	T	T	T	C	C	C	T	G	A	C	C	G	A	A	A	G	G	C	C	G	A	C	C	A	G	T	T	C	G	A	G	T	T	T	T	T	T	T	T	G	G	C	G	G	G	T	T	G	G	G	G	G	A	C	C	C	C	C	G	C	C	G	G	T	T	C	C	T	C	A	A	T	C	T	T	G	A	G	A	C	T	T	T	G	A	C	T	C	C	A	A	C	T	G	G	A	G	G	C	G	G	G	A	C	C	C	C	G	G	T	T	A	A	G	A	G	A	T	T	G	G	T	T	G	G	A	A	G	G	A	A	C	C	C	C	G	G	A	A	A	A	T	T	A	A	C	C	C	C	A	C	G	A	C	T	C	C	A	A	A	A	C	C	C	C	G	A	T	C	T	G	G	A	C	C	C	C	C	T	A	A	G	A	T	T	A	A	T	T	C	C	NA	NA	A	G	A	G	C	C	G	G	A	A	C	T	A	A	A	G	T	T	G	G	A	G	G	G	G	G	C	C	C	C	C	T	G	G	G	G	T	T	G	G	C	T	A	G	G	C	C	C	A	T	C	C	G	G	G	A	C	C	NA	NA	A	C	T	T	T	T	T	T	G	G	C	C	C	C	G	C	C	C	T	C	T	C	G	G	G	A	G	C	G	T	A	A	T	G	G	G	C	T	A	A	A	G	C	T	G	A	T	T	C	A	C	C	T	T	G	A	G	G	C	C	A	A	G	G	G	G	C	C	A	A	G	G	T	C	C	C	C	C	G	A	T	C	A	A	C	T	A	A	C	C	C	C	G	A	C	T	T	C	T	T	G	T	G	G	A	A	C	C	NA	NA	G	G	T	A	A	A	G	G	G	G	C	T	A	A	A	A	G	G	G	G	A	A	C	C	A	A	C	C	G	G	C	C	C	C	C	C	G	G	G	A	G	G	A	A	G	G	G	A	C	C	T	G	C	C	A	A	C	C	C	C	T	T	A	G	C	T	T	A	T	G	G	A	C	C	A	C	G	A	A	G	C	T	G	G	T	T	C	C	A	A	G	G	C	A	A	A	C	C	G	G	G	C	A	G	C	C	T	A	C	C	NA	NA	C	T	G	G	T	C	C	A	C	C	G	A	G	G	A	A	A	A	G	G	C	T	A	A	G	T	T	T	NA	NA	A	G	G	G	A	A	C	C	C	C	C	C	T	A	C	C	G	G	G	G	G	G	T	T	G	G	A	A	G	A	C	C	C	C	G	G	T	C	G	G	G	G	C	C	G	G	C	T	T	T	C	C	T	T	C	C	C	C	A	A	C	C	C	C	G	A	G	G	C	C	A	G	T	T	C	C	T	G	T	T	G	G	G	G	C	T	C	T	G	A	G	G	G	A	C	C	G	A	T	A	C	T	T	T	A	A	C	T	C	C	C	C	T	C	G	G	G	G	T	C	G	A	A	A	G	G	C	C	C	C	T	C	C	C	C	C	A	A	A	A	G	G	A	A	A	A	G	A	G	G	C	T	G	A	T	C	G	G	C	T	A	A	A	A	A	A	C	T	T	T	C	T	C	C	C	T	NA	NA	T	C	A	C	G	G	T	T	G	G	C	T	G	A	A	A	NA	NA	G	A	A	A	T	T	G	G	T	C	T	C	T	T	T	G	T	C	A	A	G	T	G	G	G	A	A	A	T	T	G	A	A	A	A	G
CC	OR2075f6	NA	NA	1	NA	C	C	A	A	A	A	C	C	T	T	G	G	G	G	A	A	C	C	T	T	C	C	G	G	C	C	C	C	C	C	G	G	G	G	G	G	T	T	G	G	G	G	G	G	T	T	A	A	G	G	C	C	A	A	G	G	A	A	C	C	C	C	C	C	G	G	T	T	G	G	A	A	A	A	G	G	G	G	C	C	C	C	C	C	C	C	A	A	A	A	A	A	T	T	G	G	C	C	T	T	T	T	C	C	A	A	T	T	C	C	T	T	A	A	A	A	T	T	G	G	T	T	G	G	T	T	G	G	G	G	T	T	G	G	A	A	T	T	C	C	A	A	G	G	G	G	C	C	C	C	T	T	T	T	C	C	G	G	T	T	C	T	T	T	G	G	G	G	G	G	T	T	A	A	A	A	G	T	C	C	C	C	G	G	G	G	G	G	C	C	C	C	T	T	A	A	A	A	A	A	A	A	T	T	T	T	C	C	T	T	T	T	G	G	C	C	G	G	C	C	A	A	A	A	A	A	T	T	G	G	A	A	C	C	T	T	C	C	T	T	A	A	G	G	A	A	C	C	T	T	A	A	G	G	A	A	G	G	T	T	G	G	G	G	A	A	T	T	A	A	G	G	T	T	T	T	C	C	G	G	C	C	A	A	T	T	G	G	G	G	A	A	T	T	T	T	G	G	C	C	T	T	T	T	T	T	T	T	G	G	T	T	C	C	T	T	C	C	G	G	T	T	T	T	G	G	C	C	T	T	A	A	A	A	T	T	G	G	T	T	C	C	A	A	C	C	G	G	C	C	C	C	A	A	T	T	C	C	G	G	A	A	G	G	C	C	G	G	C	C	T	T	C	C	C	C	C	C	G	G	C	C	T	T	T	T	A	A	T	T	G	G	C	C	NA	NA	G	G	A	A	C	C	T	T	A	A	T	T	A	A	T	T	G	G	G	G	C	C	C	C	A	A	G	G	G	G	A	A	C	C	T	T	A	A	G	G	T	T	G	G	G	G	G	G	A	A	G	G	T	T	G	G	A	A	G	G	C	C	T	T	T	T	G	G	G	G	C	C	G	G	C	C	C	C	NA	NA	A	A	T	T	T	T	A	A	G	G	C	C	C	C	A	A	G	G	C	C	C	C	C	C	C	C	T	T	C	C	C	C	T	T	T	T	G	G	C	C	T	T	G	G	C	C	C	C	C	C	C	C	G	G	C	C	A	A	C	C	T	T	A	A	T	T	C	C	T	T	G	G	C	C	C	C	T	T	T	T	T	T	C	C	T	T	A	A	G	G	T	T	G	G	T	T	G	G	G	G	C	C	A	A	G	G	A	A	T	T	C	C	A	A	T	T	C	C	G	G	C	C	T	T	C	C	A	A	A	A	A	A	T	T	G	G	T	T	A	A	C	C	G	G	T	T	G	G	T	T	T	T	C	C	G	G	T	T	T	T	G	G	T	T	G	G	T	T	C	C	C	C	C	C	G	G	G	G	G	G	C	C	G	G	T	T	C	C	C	C	A	A	C	C	C	C	G	G	A	A	T	T	C	C	T	T	A	A	T	T	T	T	C	C	A	A	G	G	A	A	C	C	T	T	A	A	T	T	A	A	T	T	C	C	C	C	T	T	T	T	C	C	C	C	T	T	A	A	A	A	T	T	A	A	T	T	G	G	G	G	A	A	C	C	G	G	C	C	G	G	G	G	G	G	C	C	A	A	T	T	G	G	T	T	A	A	G	G	C	C	A	A	T	T	A	A	C	C	G	G	T	T	A	A	G	G	C	C	C	C	A	A	C	C	T	T	C	C	A	A	G	G	A	A	C	C	T	T	G	G	C	C	A	A	A	A	C	C	G	G	C	C	T	T	C	C	G	G	A	A	A	A	T	T	G	G	G	G	A	A	T	T	A	A	G	G	G	G	G	G	C	C	A	A	C	C	C	C	C	C	T	T	T	T	C	C	A	A	G	G	C	C	T	T	C	C	A	A	A	A	T	T	G	G	G	G	G	G	A	A	G	G	C	C	A	A	T	T	T	T	G	G	G	G	A	A	C	C	G	G	T	T	C	C	T	T	G	G	T	T	G	G	A	A	A	A	A	A	G	G	A	A	A	A	C	C	A	A	A	A	C	C	G	G	C	C	A	A	A	A	A	A	T	T	T	T	G	G	C	C	T	T	A	A	C	C	A	A	G	G	C	C	A	A	T	T	T	T	G	G	G	G	C	C	A	A	G	G	A	A	C	C	G	G	T	T	A	A	T	T	G	G	G	G	A	A	T	T	T	T	C	C	G	G	G	G	A	A	C	C	C	C	NA	NA	G	G	T	T	T	T	C	C	T	T	G	G	G	G	C	C	T	T	T	T	C	C	T	T	C	C	A	A	C	C	G	G	A	A	T	T	T	T	C	C	G	G	C	C	NA	NA	G	G	G	G	C	C	T	T	T	T	T	T	G	G	A	A	A	A	T	T	G	G	G	G	G	G	C	C	C	C	C	C	G	G	G	G	C	C	A	A	G	G	C	C	G	G	G	G	G	G	G	G	T	T	A	A	C	C	C	C	T	T	A	A	T	T	A	A	A	A	T	T	G	G	C	C	C	C	C	C	A	A	A	A	G	G	T	T	G	G	C	C	A	A	G	G	A	A	G	G	A	A	G	G	A	A	A	A	C	C	A	A	A	A	G	G	G	G	T	T	T	T	C	C	G	G	G	G	G	G	A	A	C	C	T	T	T	T	G	G	A	A	A	A	C	C	C	C	C	C	C	C	T	T	C	C	A	A	C	C	T	T	C	C	T	T	G	G	A	A	T	T	T	T	C	C	G	G	C	C	C	C	G	G	A	A	G	G	C	C	G	G	C	C	G	G	T	T	C	C	C	C	A	A	C	C	C	C	A	A	A	A	C	C	A	A	C	C	A	A	T	T	G	G	C	C	A	A	T	T	A	A	T	T	G	G	C	C	G	G	C	C	T	T	A	A	T	T	A	A	G	G	A	A	A	A	G	G	A	A	A	A	G	G	T	T	G	G	C	C	G	G	C	C	T	T	C	C	T	T	G	G	A	A	T	T	C	C	C	C	C	C	C	C	T	T	C	C	T	T	T	T	A	A	G	G	T	T	G	G	A	A	G	G	C	C	A	A	G	G	T	T	C	C	T	T	T	T	G	G	G	G	G	G	T	T	G	G	G	G	A	A	T	T	C	C	T	T	G	G	T	T	T	T	A	A	C	C	G	G	C	C	T	T	G	G	G	G	A	A	T	T	G	G	T	T	C	C	C	C	G	G	T	T	G	G	G	G	T	T	G	G	G	G	G	G	C	C	T	T	A	A	A	A	T	T	A	A	A	A	A	A	T	T	C	C	C	C	G	G	C	C	G	G	G	G	C	C	A	A	T	T	G	G	T	T	C	C	A	A	G	G	T	T	C	C	C	C	C	C	T	T	A	A	T	T	G	G	T	T	T	T	G	G	C	C	C	C	G	G	T	T	T	T	A	A	T	T	C	C	C	C	A	A	C	C	C	C	T	T	C	C	C	C	A	A	G	G	C	C	T	T	T	T	T	T	A	A	G	G	T	T	A	A	G	G	A	A	A	A	C	C	T	T	A	A	T	T	G	G	C	C	A	A	C	C	A	A	C	C	A	A	T	T	T	T	A	A	C	C	G	G	G	G	G	G	T	T	T	T	T	T	T	T	C	C	A	A	G	G	C	C	G	G	T	T	G	G	C	C	T	T	T	T	G	G	C	C	T	T	C	C	G	G	C	C	C	C	T	T	G	G	A	A	A	A	A	A	C	C	T	T	T	T	G	G	T	T	A	A	A	A	C	C	A	A	T	T	C	C	C	C	C	C	A	A	C	C	G	G	C	C	G	G	A	A	C	C	A	A	A	A	A	A	T	T	G	G	G	G	G	G	C	C	C	C	G	G	C	C	A	A	G	G	G	G	A	A	C	C	G	G	A	A	NA	NA	T	T	T	T	A	A	A	A	A	A	T	T	T	T	G	G	C	C	G	G	C	C	T	T	G	G	A	A	A	A	G	G	T	T	A	A	C	C	T	T	G	G	C	C	A	A	C	C	G	G	T	T	T	T	C	C	A	A	G	G	A	A	C	C	G	G	C	C	A	G	A	A	C	C	A	A	G	G	C	C	C	C	A	A	T	T	T	T	G	G	A	A	A	A	C	C	C	C	C	C	G	G	G	G	C	C	T	T	C	C	C	C	T	T	C	C	G	G	T	T	A	A	A	A	A	A	A	A	G	G	T	T	A	A	T	T	G	G	C	C	G	G	G	G	A	A	T	T	C	C	A	A	C	C	C	C	T	T	T	T	T	T	G	G	C	C	G	G	A	A	T	T	A	A	C	C	G	G	A	A	G	G	G	G	A	A	A	A	T	T	G	G	A	A	G	G	T	T	T	T	T	T	T	T	T	T	C	C	C	C	G	G	T	T	G	G	T	T	G	G	T	T	A	A	A	A	C	C	A	A	G	G	G	G	A	A	T	T	G	G	A	A	G	G	A	A	C	C	G	G	T	T	G	G	C	C	C	C	G	G	C	C	A	A	A	A	T	T	G	G	A	A	T	T	C	C	C	C	G	G	T	T	T	T	G	G	A	A	A	A	G	G	G	G	G	G	A	A	A	A	NA	NA	A	A	C	C	T	T	T	T	A	A	C	C	T	T	C	C	C	C	C	C	G	G	A	A	G	G	C	C	T	T	A	A	T	T	G	G	C	C	C	C	A	A	C	C	G	G	A	A	A	A	C	C	G	G	A	A	T	T	C	C	G	G	G	G	A	A	C	C	A	A	A	A	G	G	T	T	G	G	A	A	A	A	C	C	A	A	G	G	A	A	A	A	A	A	T	T	A	A	T	T	T	T	C	C	A	A	C	C	G	G	A	A	G	G	A	A	T	T	G	G	T	T	G	G	C	C	T	T	T	T	C	C	C	C	C	C	C	C	T	T	G	G	A	A	A	A	T	T	C	C	T	T	G	G	G	G	G	G	C	C	T	T	T	T	C	C	T	T	C	C	T	T	T	T	C	C	C	C	T	T	G	G	A	A	A	A	T	T	C	C	C	T	T	T	T	T	A	A	G	G	T	T	G	G	A	A	C	C	G	G	T	T	C	C	C	C	T	T	A	A	C	C	C	C	A	A	G	G	C	C	T	T	A	A	A	A	T	T	A	G	A	A	C	C	C	C	C	C	T	T	T	T	C	C	T	T	G	G	G	G	T	T	T	T	T	T	C	C	G	G	C	C	G	G	G	G	A	A	C	C	A	A	T	T	G	G	C	C	G	G	A	A	C	C	T	T	A	A	A	A	T	T	T	T	G	G	A	A	A	A	C	C	G	G	C	C	T	T	T	T	NA	NA	A	A	G	G	A	A	T	T	T	T	T	T	C	C	G	G	T	T	C	C	A	A	C	C	A	A	A	A	A	A	T	T	A	A	G	G	C	C	T	T	T	T	C	C	C	C	G	G	C	C	T	T	A	A	A	A	G	G	A	A	C	C	A	A	G	G	A	A	C	C	A	A	T	T	A	A	G	G	G	G	C	C	T	T	G	G	G	G	G	G	C	C	T	T	T	T	C	C	C	C	G	G	A	A	NA	NA	G	G	T	T	G	G	C	C	C	C	A	A	C	C	G	G	G	G	C	C	T	T	C	C	C	C	G	G	C	C	G	G	A	A	T	T	A	A	A	A	G	G	A	A	T	T	T	T	C	C	G	G	A	A	C	C	T	T	C	C	T	T	C	C	C	C	C	C	T	T	G	G	T	T	A	A	G	G	C	C	C	C	T	T	G	G	A	A	C	C	C	C	G	G	C	C	C	C	T	T	G	G	C	C	T	T	G	G	T	T	G	G	T	T	C	C	A	A	T	T	G	G	G	G	T	T	T	T	T	T	T	T	T	T	A	A	G	G	T	T	T	T	A	A	A	A	G	G	G	G	G	G	A	A	A	A	T	T	T	T	C	C	A	A	A	A	G	G	C	C	C	C	G	G	C	C	G	G	C	C	C	C	A	A	A	A	T	T	T	T	C	C	A	A	C	C	G	G	A	A	G	G	G	G	G	G	C	C	T	T	C	C	T	T	C	C	T	T	G	G	A	A	A	A	A	A	A	A	A	A	T	T	A	A	T	T	C	C	A	A	A	A	G	G	A	A	T	T	C	C	C	C	T	T	G	G	C	C	G	G	A	A	T	T	A	A	C	C	T	T	C	C	G	G	T	T	G	G	G	G	T	T	T	T	A	A	G	A	T	T	T	T	T	T	G	G	C	C	C	C	A	A	G	G	C	C	A	A	A	A	G	G	T	T	G	G	T	T	T	T	T	T	A	A	G	G	T	T	T	T	A	A	A	A	C	C	A	A	G	G	C	C	T	T	G	G	C	C	C	C	A	A	C	C	A	A	G	G	A	A	G	G	A	A	A	A	G	G	C	C	C	C	G	G	C	C	G	G	G	G	G	G	T	T	T	T	A	A	G	G	A	A	G	G	G	G	T	T	G	G	G	G	A	A	C	C	T	T	G	G	G	G	G	G	T	T	T	T	C	C	T	T	NA	NA	G	G	A	A	A	A	G	G	C	C	C	C	G	G	C	C	A	A	C	C	T	T	T	T	G	G	T	T	G	G	T	T	C	C	T	T	A	A	G	G	A	A	A	A	G	G	G	G	G	G	G	G	G	G	C	C	C	C	C	C	T	T	T	T	A	A	G	G	A	A	C	C	A	A	T	T	C	C	A	A	T	T	C	C	C	C	A	A	G	G	G	G	C	C	C	C	T	T	T	T	T	T	G	G	C	C	C	C	G	G	G	G	C	C	C	C	A	A	A	A	A	A	G	G	T	T	T	T	G	G	A	A	A	A	T	T	T	T	A	A	G	G	A	A	C	C	C	C	T	T	A	A	A	A	T	T	T	T	T	T	C	C	T	T	T	T	C	C	A	A	A	A	G	G	G	G	A	A	C	C	C	C	C	C	C	C	T	T	C	C	A	A	A	A	A	A	A	A	NA	NA	G	G	G	G	T	T	A	A	T	T	A	A	C	C	T	T	G	G	A	A	A	A	T	T	G	G	G	G	G	G	G	G	T	T	G	G	T	T	T	T	T	T	A	A	T	T	T	T	A	A	G	G	C	C	C	C	A	A	C	C	T	T	C	C	T	T	T	T	T	T	C	C	C	C	G	G	A	A	G	G	T	T	T	T	G	G	C	C	T	T	C	C	C	C	G	G	T	T	T	T	T	T	G	G	C	C	C	C	G	G	G	G	G	G	A	A	G	G	A	A	A	A	C	C	C	C	G	G	A	A	A	A	C	C	G	G	T	T	A	A	C	C	A	A	G	G	G	A	T	T	A	A	A	A	G	G	T	T	A	A	G	G	A	A	A	A	A	A	A	A	T	T	T	T	G	G	C	C	G	G	A	A	T	T	A	A	A	A	G	G	A	A	T	T	T	T	G	G	G	G	G	G	T	T	G	G	C	C	G	G	A	A	C	C	T	T	T	T	A	A	C	C	G	G	C	C	C	C	C	C	T	T	C	C	G	G	A	A	A	A	C	C	A	A	A	A	T	T	C	C	G	G	T	T	T	T	T	T	A	A	A	A	A	A	A	A	C	C	T	T	C	C	A	A	G	G	A	A	G	G	C	C	C	C	T	T	C	C	C	C	C	C	G	G	T	T	A	A	C	C	G	G	C	C	C	C	T	T	A	A	C	C	G	G	T	T	G	G	C	C	T	T	T	T	G	G	A	A	C	C	G	G	T	T	G	G	A	A	C	C	G	G	A	A	A	A	C	C	C	C	A	A	A	A	G	G	A	A	C	C	C	C	T	T	A	A	T	T	T	T	A	A	C	C	G	G	A	A	G	G	G	G	A	A	T	T	T	T	G	G	NA	NA	C	C	A	A	G	G	G	G	G	G	A	A	C	C	C	C	A	A	A	A	A	A	A	A	A	A	A	A	A	A	A	A	C	C	C	C	G	G	T	T	C	C	G	G	G	G	C	C	T	T	T	T	T	T	T	T	C	C	C	C	A	A	G	G	T	T	A	A	A	A	T	T	G	G	C	C	T	T	G	G	A	A	C	C	C	C	G	G	A	A	G	G	G	G	A	A	T	T	T	T	T	T	T	T	A	A	T	T	G	G	C	C	C	C	A	A	A	A	T	T	A	A	G	G	G	G	A	A	G	G	A	A	T	T	C	C	T	T	C	C	A	A	T	T	T	T	A	A	G	G	G	G	G	G	A	A	T	T	T	T	C	C	G	G	C	C	G	G	T	T	C	C	G	G	G	G	T	T	G	G	G	G	A	A	A	A	A	A	C	C	A	A	C	C	C	C	G	G	C	C	A	A	G	G	C	C	C	C	C	C	A	A	A	A	C	C	G	G	C	C	A	A	T	T	A	A	T	T	C	C	A	A	T	T	A	A	A	A	A	A	T	T	A	A	T	T	T	T	C	C	C	C	C	C	C	C	C	C	C	C	T	T	T	T	A	A	T	T	A	A	T	T	A	A	T	T	T	T	A	A	G	G	C	C	G	G	C	C	C	C	C	C	C	C	C	C	A	A	T	T	T	T	T	T	T	T	G	G	A	A	G	G	C	C	G	G	G	G	A	A	G	G	T	T	A	A	A	A	A	A	A	A	G	G	T	T	T	T	T	T	C	C	G	G	T	T	T	T	T	T	G	G	G	G	G	G	T	T	G	G	G	G	G	G	C	C	G	G	C	C	T	T	G	G	G	G	A	A	T	T	G	G	A	G	G	G	T	T	C	C	T	T	C	C	C	C	T	T	A	A	G	G	C	C	A	A	C	C	G	G	G	G	G	G	C	C	A	A	A	A	G	G	T	T	G	G	A	A	C	C	T	T	T	T	G	G	T	T	T	T	G	G	A	A	A	A	C	C	C	C	A	A	G	G	C	C	G	G	C	C	T	T	C	C	A	A	T	T	G	G	T	T	T	T	A	A	C	C	C	C	T	T	C	C	C	C	A	A	A	A	T	T	C	C	A	A	T	T	C	C	T	T	C	C	A	A	A	A	A	A	G	G	A	A	C	C	A	A	T	T	A	A	T	T	A	A	C	C	C	C	A	A	A	A	T	T	G	G	A	A	A	A	A	A	G	G	A	A	G	G	C	C	C	C	G	G	A	A	C	C	C	C	A	A	C	C	G	G	A	A	C	C	C	C	A	A	G	G	A	A	G	G	A	A	C	C	A	A	A	A	T	T	G	G	T	T	G	G	G	G	T	T	T	T	G	G	NA	NA	C	C	A	A	C	C	T	T	G	G	G	G	A	A	C	C	C	C	A	A	C	C	A	A	C	C	C	C	A	A	A	A	G	G	C	C	A	A	T	T	G	G	T	T	C	C	C	C	A	A	G	G	C	C	G	G	G	G	T	T	A	A	A	A	G	G	G	G	G	G	T	T	G	G	T	T	G	G	T	T	A	A	A	A	A	A	A	A	G	G	A	A	T	T	T	T	A	A	C	C	C	C	C	C	T	T	T	T	G	G	T	T	C	C	T	T	G	G	A	A	G	G	C	C	C	C	C	C	A	A	G	G	G	G	A	A	T	T	G	G	T	T	C	C	C	C	C	C	T	T	C	C	T	T	C	C	T	T	G	G	G	G	G	G	A	A	C	C	A	A	T	T	A	A	A	A	C	C	A	A	C	C	A	A	C	C	G	G	G	G	A	A	A	A	A	A	T	T	A	A	G	G	C	C	T	T	G	G	T	T	C	C	G	G	G	G	T	T	G	G	C	C	C	C	T	T	A	A	C	C	T	T	C	C	G	G	T	T	G	G	A	A	G	G	A	A	A	A	A	A	A	A	T	T	G	G	A	A	A	A	C	C	T	T	T	T	T	T	G	G	G	G	T	T	C	C	G	G	G	G	C	C	C	C	A	A	G	G	A	A	C	C	T	T	T	T	A	A	G	G	G	G	C	C	T	T	A	A	G	G	C	C	G	G	G	G	T	T	A	A	G	G	A	A	A	A	G	G	G	G	T	T	C	C	A	A	NA	NA	A	A	T	T	A	A	C	C	A	A	A	A	A	A	C	C	C	C	A	A	A	A	A	A	A	A	T	T	T	T	G	G	G	G	C	C	T	T	G	G	A	A	C	C	A	A	C	C	A	A	T	T	A	A	C	C	G	G	G	G	C	C	T	T	C	C	G	G	G	G	C	C	C	C	G	G	G	G	G	G	T	T	T	T	G	G	G	G	G	G	A	A	T	T	G	G	C	C	A	A	A	A	C	C	C	C	A	A	A	A	A	A	T	T	C	C	T	T	A	A	C	C	T	T	C	C	G	G	T	T	G	G	T	T	T	T	A	A	T	T	T	T	A	A	G	G	C	C	C	C	A	A	C	C	A	A	A	A	T	T	T	T	A	A	T	T	A	A	G	G	T	T	T	T	A	A	G	G	T	T	A	A	T	T	A	A	G	G	T	T	G	G	T	T	T	T	A	A	C	C	G	G	G	G	T	T	C	C	C	C	A	A	C	C	A	A	C	C	T	T	T	T	T	T	C	C	A	A	C	C	A	A	C	C	C	C	G	G	C	C	G	G	G	G	T	T	C	C	G	G	T	T	G	G	G	G	C	C	T	T	A	A	C	C	A	A	G	G	G	G	A	A	C	C	C	C	A	A	C	T	T	T	C	C	G	G	C	C	G	G	C	C	A	A	C	C	G	G	A	A	C	C	A	A	T	T	G	G	NA	NA	T	T	G	G	A	A	G	G	G	G	A	A	T	T	G	G	G	G	C	C	G	G	A	A	A	A	C	C	C	C	G	G	T	T	C	C	G	G	C	C	C	C	G	G	C	C	T	T	T	T	G	G	C	C	C	C	T	T	G	G	A	A	A	A	T	T	G	G	C	C	G	G	G	G	T	T	G	G	G	G	T	T	A	A	T	T	T	T	C	C	A	A	C	C	T	T	C	C	T	T	A	A	G	G	T	T	G	G	C	C	T	T	C	C	T	T	A	A	G	G	C	C	A	A	T	T	T	T	T	T	G	G	C	C	C	C	A	A	C	C	C	C	A	A	C	C	C	C	T	T	A	A	A	A	T	T	A	A	G	G	A	A	T	T	G	G	A	A	G	G	G	G	A	A	C	C	A	A	T	T	T	T	A	A	G	G	A	A	G	G	T	T	T	T	C	C	G	G	T	T	G	G	C	C	A	A	T	T	T	T	A	A	G	G	T	T	T	T	A	A	T	T	G	G	A	A	G	G	T	T	A	A	T	T	A	A	G	G	T	T	C	C	C	C	T	T	C	C	G	G	C	C	C	C	G	G	A	A	G	G	C	C	C	C	T	T	C	C	A	A	T	T	A	A	A	A	T	T	C	C	T	T	NA	NA	G	G	A	A	G	G	T	T	A	A	G	G	T	T	T	T	G	G	T	T	A	A	T	T	T	T	G	G	T	T	A	A	T	T	A	A	C	C	A	A	C	C	G	G	A	A	G	G	A	A	T	T	G	G	T	T	G	G	C	C	A	A	A	A	A	A	T	T	G	G	G	G	A	A	A	A	A	A	T	T	G	G	A	A	G	G	G	G	G	G	C	C	C	C	A	A	G	G	C	C	G	G	G	G	C	C	G	G	A	A	C	C	G	G	C	C	G	G	A	A	A	A	C	C	T	T	T	T	A	A	A	G	A	A	G	G	T	T	G	G	T	T	T	T	C	C	G	G	G	G	G	G	C	C	C	C	C	C	G	G	C	C	T	T	C	C	C	C	G	G	A	A	C	C	G	G	A	A	G	G	C	C	G	G	A	A	C	C	G	G	G	G	T	T	G	G	C	C	G	G	C	C	G	G	G	G	G	G	A	A	A	A	C	C	A	A	G	G	A	A	G	G	C	C	C	C	A	A	C	C	C	C	G	G	T	T	A	A	C	C	A	A	T	T	G	G	T	T	A	A	T	T	A	A	G	G	G	G	A	A	C	C	A	A	A	A	G	G	C	C	A	A	A	A	C	C	T	T	T	T	C	C	T	T	C	C	T	T	A	A	T	T	G	G	T	T	G	G	G	G	C	C	A	A	T	T	T	T	C	C	A	A	C	C	C	C	C	C	NA	NA	A	A	T	T	C	C	G	G	G	G	A	A	C	C	G	G	C	C	G	G	A	A	T	T	C	C	A	A	G	G	C	C	A	A	G	G	A	A	A	A	T	T	C	C	G	G	A	A	T	T	C	C	T	T	G	G	G	G	T	T	A	A	T	T	C	C	C	C	G	G	A	A	T	T	C	C	T	T	T	T	T	T	G	G	C	C	G	G	G	G	A	A	T	T	G	G	G	G	C	C	T	T	G	G	G	G	A	A	G	G	A	A	C	C	G	G	C	C	NA	NA	G	G	C	C	A	A	T	T	G	G	G	G	T	T	C	C	G	G	G	G	C	C	G	G	A	A	G	G	A	A	C	C	C	C	C	C	T	T	T	T	C	C	G	G	G	G	G	G	T	T	T	T	G	G	G	G	A	A	C	C	A	A	A	A	C	C	C	C	T	T	G	G	C	C	G	G	C	C	C	C	G	G	C	C	A	A	G	G	T	T	A	A	T	T	G	G	A	A	T	T	T	T	G	G	G	G	A	A	C	C	A	A	G	G	A	A	T	T	T	T	C	C	T	T	T	T	A	A	T	T	A	A	A	A	C	C	G	G	C	C	G	G	T	T	A	A	C	C	G	G	C	C	C	C	A	A	G	G	G	G	A	A	C	C	A	A	T	T	G	G	T	T	A	A	A	A	A	A	T	T	T	T	T	T	G	G	G	G	G	G	T	T	G	G	A	A	T	T	A	A	A	A	C	C	C	C	G	G	G	G	T	T	A	A	C	C	G	G	G	G	C	C	C	C	C	C	G	G	A	A	G	G	C	C	G	G	C	C	C	C	T	T	T	T	A	A	C	C	G	G	C	C	T	T	G	G	NA	NA	G	G	G	G	A	A	C	C	G	G	G	G	C	C	G	G	G	G	G	G	C	C	G	G	C	C	A	A	C	C	T	T	T	T	T	T	A	A	G	G	G	G	C	C	A	A	C	C	T	T	G	G	A	A	T	T	C	C	G	G	G	G	C	C	G	G	G	G	A	A	G	G	C	C	C	C	C	C	G	G	C	C	A	A	C	C	G	G	G	G	T	T	T	T	C	C	A	A	T	T	C	C	T	T	G	G	T	T	G	G	A	A	C	C	T	T	T	T	C	C	G	G	G	G	A	A	C	C	C	C	T	T	G	G	G	G	C	C	A	A	C	C	A	A	C	C	A	A	G	G	T	T	C	C	T	T	T	T	C	C	C	C	G	G	T	T	T	T	T	T	G	G	T	T	A	A	G	G	T	T	A	A	T	T	A	A	C	C	G	G	T	T	G	G	C	C	T	T	A	A	A	A	A	A	A	A	G	G	NA	NA	T	T	A	A	G	G	C	C	A	A	T	T	T	T	C	C	A	A	A	A	T	T	A	A	C	C	T	T	T	T	G	G	A	A	G	G	T	T	T	T	G	G	G	G	C	C	A	A	G	G	G	G	G	G	C	C	G	G	A	A	A	A	G	G	A	A	C	C	T	T	A	A	C	C	A	A	T	T	T	T	C	C	G	G	T	T	C	C	C	C	A	A	C	C	T	T	T	T	A	A	C	C	A	A	G	G	A	A	T	T	G	G	A	A	G	G	G	G	T	T	T	T	C	C	A	A	T	T	T	T	A	A	T	T	A	A	A	A	C	C	A	A	T	T	G	G	T	T	G	G	A	A	A	A	C	C	G	G	C	C	G	G	T	T	G	G	C	C	G	G	G	G	A	A	C	C	A	A	A	A	G	G	G	G	A	A	T	T	G	G	NA	NA	A	A	T	T	T	T	A	A	G	G	C	C	G	G	A	A	A	A	T	T	C	C	G	G	C	C	C	C	G	G	G	G	G	G	T	T	T	T	T	T	T	T	A	A	T	T	G	G	T	T	G	G	C	C	A	A	G	G	G	G	C	C	T	T	T	T	T	T	C	C	G	G	G	G	T	T	T	T	G	G	T	T	A	A	G	G	G	G	C	C	G	G	G	G	A	A	G	G	A	A	G	G	C	C	T	T	A	A	A	A	C	C	A	A	T	T	T	T	C	C	T	T	G	G	A	A	A	A	C	C	T	T	T	T	G	G	G	G	T	T	G	G	G	G	C	C	G	G	T	T	A	A	G	G	C	C	G	G	A	A	C	C	A	A	A	A	G	G	G	G	G	G	T	T	C	C	G	G	T	T	T	T	G	G	T	T	G	G	C	C	T	T	G	G	T	T	A	A	A	A	C	C	A	A	T	T	T	G	G	G	G	G	T	T	C	C	A	A	A	A	T	T	C	C	G	G	G	G	C	C	C	C	G	G	C	C	C	C	G	G	T	T	T	T	A	A	A	A	C	C	T	T	T	T	G	G	A	A	T	T	G	G	A	A	A	A	C	C	T	T	T	T	G	G	T	T	T	T	G	G	G	G	A	A	T	T	G	G	G	G	C	C	T	T	G	G	C	C	C	C	C	C	C	C	G	G	C	C	G	G	A	A	C	C	A	A	T	T	T	T	G	G	G	G	T	T	C	C	NA	NA	A	A	G	G	A	A	G	G	C	C	A	A	T	T	G	G	T	T	C	C	C	C	A	A	G	G	G	G	T	T	A	A	A	A	T	T	G	G	G	G	C	C	C	C	C	C	A	A	T	T	T	T	A	A	C	C	A	A	C	C	A	A	T	T	T	T	A	A	A	A	T	T	C	C	G	G	C	C	A	A	C	C	G	G	T	T	C	C	A	A	T	T	C	C	C	C	G	G	C	C	C	C	G	G	G	G	G	G	A	A	T	T	T	T	T	T	A	A	T	T	G	G	C	C	C	C	G	G	G	G	C	C	G	G	G	G	G	G	A	A	C	C	C	C	T	T	C	C	A	A	G	G	A	A	G	G	T	T	G	G	C	C	A	A	A	A	C	C	A	A	G	G	A	A	A	A	G	G	T	T	G	G	A	A	T	T	T	T	C	C	C	C	G	G	A	A	G	G	A	A	A	A	C	C	T	T	A	A	A	A	G	G	C	C	T	T	C	C	C	C	T	T	T	T	C	C	G	G	G	G	C	C	C	C	A	A	T	T	A	A	A	A	A	A	A	A	A	A	T	T	G	G	C	C	A	A	T	T	G	G	C	C	A	A	A	A	C	C	A	A	G	G	C	C	C	C	G	G	T	T	G	G	G	G	G	G	C	C	C	C	C	C	G	G	C	C	C	C	G	G	C	C	G	G	C	C	G	G	C	C	T	T	T	T	T	T	G	G	T	T	T	T	A	A	G	G	A	A	A	A	A	A	C	C	G	G	G	G	A	A	T	T	G	G	G	G	A	A	G	G	G	G	T	T	T	T	A	A	A	A	G	G	T	T	A	A	T	T	C	C	G	G	T	T	A	A	C	C	T	T	A	A	T	T	G	G	G	G	G	G	T	T	G	G	G	G	A	A	T	T	C	C	T	T	A	A	T	T	T	T	C	C	A	A	T	T	A	A	C	C	T	T	C	C	A	A	C	C	A	A	A	A	T	T	C	C	T	T	G	G	T	T	G	G	C	C	C	C	A	A	G	G	C	C	G	G	G	G	G	G	T	T	G	G	G	G	C	C	G	G	T	T	C	C	C	C	G	G	T	T	A	A	G	G	C	C	A	A	A	A	A	A	T	T	A	A	A	A	A	A	G	G	T	T	T	T	G	G	A	A	C	C	T	T	T	T	G	G	A	A	T	T	A	A	G	G	T	T	C	C	A	A	A	A	C	C	G	G	C	C	T	T	G	G	G	G	A	A	G	G	A	A	NA	NA	C	C	C	C	C	C	A	A	G	G	T	T	T	T	T	T	A	A	C	C	A	A	G	G	A	A	T	T	C	C	C	C	G	G	A	A	A	A	C	C	G	G	C	C	C	C	G	G	A	A	T	T	G	G	A	A	C	C	G	G	A	A	T	T	C	C	G	G	C	C	T	T	A	A	G	G	G	G	A	A	T	T	G	G	C	C	C	C	T	T	G	G	G	G	T	T	A	A	A	A	G	G	G	G	A	A	A	A	C	C	A	A	G	G	T	T	T	T	A	A	C	C	T	T	T	T	A	A	G	G	G	G	G	G	T	T	A	A	G	G	C	C	C	C	C	C	C	C	A	A	C	C	C	C	A	A	A	A	A	A	G	G	T	T	C	C	T	T	C	C	T	T	T	T	T	T	T	T	A	A	G	G	T	T	G	G	C	C	G	G	C	C	A	A	T	T	C	C	A	A	C	C	T	T	A	A	T	T	G	G	T	T	C	C	T	T	A	A	A	A	C	C	G	G	T	T	C	C	C	C	A	A	A	A	C	C	G	G	A	A	G	G	C	C	A	A	C	C	A	A	G	G	T	T	C	C	C	C	A	A	G	G	A	A	T	T	C	C	T	T	G	G	G	G	T	T	G	G	G	G	C	C	NA	NA	C	C	C	C	C	C	G	G	C	C	T	T	G	G	T	T	A	A	G	G	G	G	C	C	T	T	T	T	G	G	C	C	A	A	A	A	T	T	G	G	A	A	A	A	C	C	A	A	A	A	A	A	G	G	G	G	A	A	T	T	G	G	A	A	C	C	C	C	G	G	A	A	C	C	A	A	C	C	T	T	A	A	G	G	G	G	A	A	C	C	C	C	T	T	T	T	G	G	A	A	C	C	T	T	G	G	G	G	T	T	C	C	A	A	A	A	G	G	G	G	C	C	C	C	C	C	G	G	C	C	G	G	T	T	A	A	A	A	G	G	A	A	A	A	T	T	C	C	G	G	A	A	G	G	G	G	A	A	T	T	G	G	T	T	C	C	G	G	G	G	T	T	T	T	C	C	A	A	G	G	A	A	T	T	C	C	C	C	G	G	C	C	A	A	G	G	T	T	T	T	C	C	A	A	T	T	C	C	A	A	T	T	G	G	T	T	C	C	A	A	T	T	A	A	C	C	A	A	A	A	G	G	G	G	C	C	C	C	C	C	G	G	G	G	G	G	C	C	NA	NA	A	A	A	A	T	T	A	A	A	A	C	C	A	A	G	G	G	G	A	A	C	C	A	A	T	T	T	T	T	T	NA	NA	T	T	T	T	A	A	A	A	A	A	G	G	T	T	G	G	G	G	A	A	A	A	C	C	G	G	C	C	G	G	G	G	T	T	C	C	T	T	G	G	A	A	C	C	G	G	A	A	G	G	A	A	A	A	A	A	A	A	T	T	A	A	G	G	C	C	C	C	G	G	A	A	T	T	T	T	G	G	C	C	G	G	G	G	A	A	C	C	A	A	G	G	T	T	T	T	C	C	A	A	T	T	G	G	C	C	T	T	A	A	C	C	T	T	A	A	G	G	C	C	G	G	G	G	C	C	C	C	A	A	T	T	A	A	G	G	T	T	A	A	T	T	A	A	A	A	A	A	G	G	C	C	G	G	T	T	G	G	T	T	T	T	C	C	T	T	T	T	C	C	C	C	T	T	G	G	T	T	G	G	C	C	C	C	A	A	C	C	G	G	A	A	G	G	G	G	A	A	T	T	T	T	T	T	G	G	C	C	T	T	C	C	A	A	A	A	C	C	T	T	C	C	A	A	A	A	G	G	A	A	C	C	G	G	A	A	A	A	T	T	T	T	T	T	G	G	C	C	A	A	A	A	G	G	C	C	A	A	T	T	T	T	G	G	C	C	A	A	A	A	T	T	C	C	C	C	T	T	A	A	A	A	T	T	C	C	T	T	A	A	T	T	C	C	C	C	T	T	A	A	G	G	A	A	C	C	T	T	G	G	T	T	G	G	A	A	C	C	T	T	A	A	T	C	G	G	A	A	C	C	G	G	C	C	C	C	A	A	C	C	G	G	C	C	A	A	T	T	C	C	G	G	C	C	G	G	C	C	A	A	G	G	T	T	C	C	G	G	T	T	G	G	C	C	G	G	C	C	G	G	A	A	G	G	T	T	G	G	C	C	A	A	A	A	A	A	A	A	A	A	A	A	A	A	A	A	T	T	G	G	A	A	C	C	C	C	A	A	C	C	T	T	T	T	T	T	G	G	G	G	G	G	T	T	A	A	C	C	G	G	A	A	A	A	A	A	G	G	T	T	A	A	A	A	T	T	A	A	A	A	G	G	T	T	T	T	A	A	T	T	T	T	A	A	A	A	G	G	G	G	A	A	A	A	A	A	A	A	G	G	A	A	C	C	C	C	T	T	C	C	A	A	C	C	T	T	A	A	A	A	A	A	T	T	C	C	G	G	G	G	G	G	C	C	C	C	C	C	A	A	T	T	G	G	G	G	A	A	C	C	G	G	A	A	G	G	C	C	C	C	A	A	A	A	G	G	C	C	T	T	A	A	G	G	G	G	T	T	T	T	G	G	C	C	T	T	G	G	T	T	C	C	C	C	C	C	T	T	G	G	T	T	G	G	A	A	G	G	C	C	C	C	C	C	A	A	C	C	T	T	T	T	G	G	A	A	C	C	C	C	G	G	A	A	T	T	A	A	C	C	A	A	T	T	A	A	A	A	T	T	T	T	T	T	C	C	C	C	C	C	G	G	C	C	C	C	T	T	G	G	T	T	A	A	C	C	C	C	A	A	C	C	C	C	T	T	NA	NA	C	C	C	C	T	T	G	G	C	C	G	G	G	G	G	G	G	G	A	A	T	T	A	A	T	T	G	G	G	G	T	T	T	T	T	T	A	A	C	C	C	C	T	T	C	C	C	C	G	G	C	C	C	C	G	G	A	A	A	A	T	T	T	T	A	A	A	A	C	C	T	T	A	A	A	A	G	G	G	G	C	C	A	A	G	G	T	T	G	G	T	T	G	G	A	A	T	T	G	G	T	T	T	T	T	T	G	G	C	C	G	G	T	T	C	C	T	T	C	C	G	G	T	T	G	G	A	A	G	G	T	T	G	G	T	T	A	A	A	A	A	A	C	C	A	A	T	T	A	A	A	A	G	G	G	G	A	A	A	A	T	T	G	G	G	G	A	A	G	G	A	A	A	A	A	A	G	G	T	T	G	G	A	A	T	T	G	G	G	G	T	T	C	C	C	C	A	A	T	T	T	T	T	T	C	C	C	C	A	A	A	A	A	A	C	C	G	G	A	A	A	A	T	T	G	G	C	C	T	T	T	T	A	A	C	C	C	C	G	G	G	G	A	A	G	G	G	G	A	A	T	T	T	T	G	G	A	A	G	G	T	T	A	A	A	G	T	T	C	C	T	T	T	T	C	C	G	G	A	A	A	T	G	G	A	A	A	A	C	C	G	G	A	A	A	A	G	G	A	A	G	G	A	A	A	A	C	C	G	G	T	T	T	T	C	C	G	G	T	T	G	G	C	C	C	C	G	G	A	A	T	T	G	G	T	T	C	C	G	G	T	T	T	T	A	A	C	C	A	A	G	G	C	C	C	C	T	T	A	A	T	T	C	C	T	T	T	T	T	T	G	G	T	T	A	A	G	G	C	C	C	C	C	C	A	A	T	T	C	C	A	A	G	G	A	A	T	T	C	C	A	A	G	G	G	G	C	C	T	T	G	G	G	G	T	T	G	G	G	G	A	A	C	C	A	A	G	G	C	C	T	T	A	A	T	T	G	G	G	G	T	T	A	A	A	A	C	C	T	T	A	A	A	A	G	G	C	C	T	T	C	C	T	T	T	T	T	T	T	T	G	G	T	T	C	C	A	A	T	T	G	G	G	G	C	C	T	T	T	T	G	G	G	G	G	G	C	C	G	G	T	T	C	C	A	A	T	T	T	T	G	G	G	G	C	C	T	T	A	A	T	T	C	C	T	T	T	T	G	G	T	T	G	G	A	A	C	C	T	T	C	C	C	C	A	A	T	T	A	A	A	A	T	T	A	A	C	C	A	A	T	T	G	G	C	C	T	T	G	G	G	G	A	A	G	G	A	A	A	A	T	T	C	C	A	A	C	C	G	G	T	T	G	G	C	C	C	C	C	C	C	C	G	G	G	G	T	T	A	A	C	C	C	C	T	T	C	C	C	C	C	C	G	G	A	A	G	G	C	C	G	G	T	T	A	A	T	T	A	A	A	A	T	T	G	G	T	T	G	G	G	G	C	C	C	C	T	T	C	C	C	C	A	A	T	T	T	T	C	C	G	G	G	G	C	C	A	A	C	C	G	G	C	C	C	C	C	C	G	G	T	T	A	A	C	C	G	G	G	G	G	G	C	C	G	G	T	T	C	C	T	T	C	C	G	G	T	T	G	G	G	G	G	G	C	C	G	G	C	C	T	T	A	A	G	G	C	C	C	C	C	C	C	C	A	A	T	T	G	G	C	C	G	G	A	A	C	C	C	C	C	C	A	A	A	A	G	G	T	T	G	G	A	A	A	A	A	A	C	C	T	T	A	A	A	A	A	A	A	A	G	G	G	G	T	T	A	A	T	T	T	T	C	C	C	C	A	A	A	A	C	C	G	G	G	G	T	T	A	A	A	A	G	G	C	C	A	A	T	T	A	A	C	C	G	G	T	T	T	T	C	C	A	A	G	G	T	T	G	G	A	A	T	T	G	G	A	A	G	G	A	A	T	T	C	C	A	A	A	A	A	A	C	C	C	C	A	A	G	G	C	C	G	G	G	G	A	A	G	G	T	T	C	C	A	A	A	A	A	A	G	G	A	A	G	G	C	C	G	G	G	G	G	G	G	G	T	T	A	A	G	G	A	A	T	T	C	C	G	G	A	A	A	A	A	A	A	A	G	G	T	T	T	T	T	T	A	A	A	A	T	T	A	A	T	T	T	T	C	C	C	C	T	T	A	A	C	C	A	A	G	G	T	T	T	T	C	C	A	A	A	A	T	T	C	C	A	A	T	T	T	T	G	G	C	C	A	A	G	G	T	T	G	G	T	T	T	T	C	C	G	G	C	C	T	T	A	A	C	C	T	T	T	T	C	C	A	A	G	G	G	G	A	A	A	A	T	T	G	G	T	T	A	A	T	T	C	C	G	G	T	T	T	T	T	T	G	G	G	G	A	G	A	A	C	C	T	T	T	T	C	C	A	A	A	A	A	A	G	G	A	A	A	A	T	T	G	G	A	A	A	A	C	C	A	A	A	A	C	C	T	T	T	T	T	T	G	G	T	T	T	T	G	G	C	C	A	A	T	T	G	G	C	C	A	A	C	C	G	G	A	A	T	T	C	C	T	T	G	G	C	C	C	C	T	T	A	A	A	A	C	C	C	C	C	C	T	T	C	C	G	G	G	G	T	T	A	A	C	C	G	G	G	G	C	C	A	A	T	T	A	A	C	C	G	G	G	G	T	T	C	C	T	T	G	G	C	C	G	G	A	A	T	T	A	A	A	A	C	C	C	C	C	C	A	A	A	A	T	T	C	C	C	C	G	G	A	A	A	A	T	T	C	C	A	A	C	C	A	A	T	T	C	C	G	G	A	A	C	C	A	A	C	C	C	C	A	A	A	A	A	A	A	A	T	T	C	C	G	G	T	T	C	C	T	T	G	G	C	C	T	T	T	T	C	C	A	A	G	G	G	G	G	G	C	C	C	C	T	T	G	G	G	G	G	G	C	C	A	A	C	C	T	T	C	C	A	A	T	T	T	T	T	T	T	T	C	C	A	A	T	T	C	C	T	T	C	C	A	A	A	A	C	C	C	C	T	T	T	T	A	A	C	C	C	C	T	T	A	A	T	T	A	A	T	T	C	C	A	A	T	T	G	G	T	T	C	C	C	C	T	T	G	G	A	A	C	C	T	T	A	A	A	A	C	C	G	G	C	C	A	A	G	G	A	A	T	T	C	C	A	A	C	C	T	T	C	C	T	T	C	C	G	G	G	G	T	T	G	G	G	G	A	A	G	G	C	C	A	A	G	G	G	G	C	C	C	C	G	G	T	T	A	A	C	C	G	G	G	G	A	A	A	A	G	G	G	G	G	G	A	A	G	G	T	T	A	A	A	A	A	A	C	C	A	A	T	T	C	C	A	A	A	A	C	C	C	C	T	T	G	G	A	A	C	C	G	G	T	T	C	C	C	C	A	A	A	A	C	C	G	G	C	C	C	C	G	G	T	T	C	C	G	G	C	C	T	T	T	T	T	T	A	A	C	C	G	G	C	C	G	G	T	T	G	G	C	C	G	G	A	A	T	T	C	C	C	C	C	C	T	T	A	A	A	A	C	C	G	G	T	T	NA	NA	A	A	T	T	T	T	C	C	A	A	A	A	A	A	A	A	G	G	C	C	G	G	T	T	G	G	C	C	C	C	G	G	A	A	A	A	C	C	T	T	A	A	G	G	G	G	C	C	A	A	C	C	C	C	T	T	C	C	T	T	G	G	C	C	G	G	G	G	T	T	C	C	A	A	C	C	T	T	T	T	C	C	C	C	G	G	G	G	C	C	G	G	A	A	C	C	T	T	C	C	T	T	C	C	C	C	A	A	A	A	C	C	A	A	G	G	A	A	A	A	A	A	C	C	T	T	C	C	A	A	C	C	G	G	C	C	G	G	G	G	A	A	G	G	T	T	C	C	A	A	C	C	T	T	T	T	T	T	C	C	G	G	G	G	G	G	G	G	G	G	C	C	A	A	C	C	C	C	G	G	T	T	T	T	A	A	G	G	T	T	G	G	C	C	C	C	C	C	G	G	A	A	C	C	G	G	A	A	G	G	T	T	G	G	G	G	C	C	G	G	T	T	C	C	A	A	T	T	G	G	G	G	C	C	T	T	T	T	G	G	T	T	C	C	C	C	C	C	T	T	G	G	A	A	G	G	A	A	C	C	C	C	G	G	C	C	G	G	C	C	A	A	A	A	G	G	A	A	T	T	A	A	G	G	A	A	G	G	G	G	G	G	C	C	A	A	C	C	G	G	A	A	G	G	G	G	G	G	T	T	G	G	T	T	G	G	A	A	T	T	C	C	A	A	C	C	T	T	G	G	T	T	C	C	T	T	T	T	C	C	T	T	A	A	T	T	A	A	A	A	T	T	C	C	G	G	G	G	T	T	C	C	C	C	A	A	T	T	G	G	T	T	G	G	T	T	T	T	A	A	G	G	T	T	T	T	C	C	T	T	A	A	T	T	T	T	G	G	T	T	T	T	C	C	C	C	A	A	G	G	A	A	G	G	C	C	G	G	C	C	C	C	T	T	T	T	C	C	G	G	T	T	A	A	C	C	G	G	T	T	A	A	A	A	G	G	C	C	A	A	T	T	G	G	A	A	G	G	C	C	A	A	G	G	A	A	C	C	A	A	G	G	G	G	A	A	G	G	G	G	A	A	G	G	T	T	G	G	A	A	A	A	C	C	C	C	A	A	G	G	C	C	T	T	T	T	C	C	C	C	C	C	NA	NA	C	C	C	C	C	C	G	G	G	G	G	G	T	T	NA	NA	G	G	A	A	G	G	A	A	C	C	C	C	T	T	A	A	G	G	C	C	C	C	G	G	A	A	C	C	T	T	A	A	G	G	T	T	T	T	C	C	A	A	T	T	T	T	C	C	A	A	T	T	A	A	A	A	C	C	A	A	G	G	T	T	G	G	G	G	C	C	T	T	G	G	C	C	G	G	C	C	C	C	C	C	G	G	C	C	C	C	A	A	T	T	G	G	A	A	T	T	A	A	G	G	A	A	A	A	A	A	C	C	A	A	T	T	T	T	A	A	G	G	T	T	G	G	G	G	G	G	A	A	A	A	G	G	G	G	C	C	G	G	C	C	T	T	G	G	C	C	C	C	C	C	A	A	C	C	C	C	T	T	G	G	T	T	T	T	A	A	G	G	A	A	A	A	A	A	C	C	T	T	C	C	T	T	G	G	C	C	T	T	T	T	G	G	G	G	C	C	T	T	G	G	T	T	G	G	C	C	C	C	C	C	C	C	G	G	C	C	G	G	C	C	G	G	A	A	G	G	G	G	C	C	G	G	T	T	G	G	A	A	G	G	T	T	A	A	A	A	A	A	T	T	C	C	G	G	T	T	C	C	G	G	C	C	G	G	A	A	G	G	A	A	G	G	G	G	G	G	G	G	T	T	G	G	A	A	T	T	A	A	C	C	T	T	C	C	G	G	C	C	A	A	A	A	C	C	T	T	G	G	T	T	A	A	A	A	A	A	A	A	G	G	T	T	T	T	G	G	T	T	T	T	T	T	C	C	A	A	T	T	G	G	C	C	T	T	G	G	T	T	A	A	T	T	A	A	G	G	T	T	G	G	T	T	G	G	C	C	C	C	A	A	C	C	C	C	A	A	A	A	T	T	G	G	T	T	A	A	T	T	T	T	A	A	T	T	T	T	A	A	G	G	A	A	A	A	G	G	A	A	C	C	T	T	G	G	A	A	A	A	G	G	A	A	C	C	G	G	C	C	C	C	G	G	G	G	T	T	A	A	C	C	T	T	G	G	T	T	A	A	C	C	G	G	C	C	A	A	G	G	C	C	G	G	A	A	A	A	G	G	G	G	A	A	T	T	C	C	T	T	G	G	C	C	T	T	G	G	T	T	G	G	T	T	T	T	A	A	A	A	G	G	C	C	T	T	G	G	A	A	T	T	C	C	A	A	A	A	C	C	T	T	G	G	C	C	A	A	C	C	G	G	A	A	C	C	A	A	G	G	T	T	C	C	T	T	G	G	A	A	T	T	T	T	T	T	C	C	G	G	C	C	A	A	T	T	C	C	G	G	T	T	T	T	T	T	T	T	G	G	T	T	A	A	C	C	G	G	C	C	G	G	C	C	C	C	C	C	T	T	A	A	T	T	T	T	C	C	G	G	A	A	C	C	C	C	T	T	A	A	C	C	C	C	G	G	C	C	T	T	C	C	C	C	A	A	C	C	T	T	C	C	C	C	T	T	T	T	T	T	T	T	C	C	A	A	A	A	T	T	C	C	T	T	T	T	G	G	G	G	G	G	T	T	C	C	G	G	C	C	A	A	A	A	G	G	T	T	T	T	G	G	T	T	G	G	G	G	A	A	A	A	G	G	C	C	A	A	G	G	G	G	T	T	T	T	A	A	A	A	G	G	A	A	G	G	C	C	C	C	A	A	T	T	A	A	T	T	C	C	G	G	C	C	C	C	T	T	C	C	T	T	C	C	C	C	C	C	C	C	G	G	C	C	A	A	G	G	A	A	T	T	A	A	A	A	A	A	A	A	C	C	G	G	T	T	C	C	C	C	T	T	T	T	C	C	A	A	T	T	T	T	T	T	G	G	C	C	G	G	G	G	T	T	C	C	C	C	C	C	G	G	T	T	T	T	T	T	C	C	T	T	A	A	G	G	G	G	A	A	T	T	A	A	T	T	T	T	C	C	A	A	T	T	T	T	C	C	T	T	T	T	T	T	G	G	C	C	G	G	C	C	C	C	G	G	T	T	C	C	G	G	C	C	T	T	T	T	C	C	A	A	T	T	A	A	A	A	C	C	A	A	C	C	G	G	G	G	T	T	T	T	T	T	G	G	T	T	T	T	T	T	C	C	G	G	A	A	G	G	C	C	C	C	A	A	T	T	A	A	A	A	C	C	A	A	G	G	T	T	G	G	T	T	A	A	C	C	A	A	A	A	G	G	A	A	C	C	T	T	G	G	G	G	T	T	A	A	T	T	G	G	C	C	A	A	G	G	C	C	A	A	A	A	C	C	T	T	A	A	C	C	G	G	C	C	G	G	C	C	C	C	A	A	G	G	A	A	C	C	A	A	G	G	T	T	C	C	C	C	T	T	G	G	T	T	C	C	T	T	G	G	G	G	T	T	G	G	G	G	T	T	T	T	A	A	T	T	G	G	T	T	G	G	T	T	G	G	C	C	A	A	T	T	A	A	G	G	T	T	A	A	T	T	T	T	G	G	C	C	C	C	A	A	G	G	C	C	C	C	T	T	C	C	A	A	T	T	C	C	T	T	T	T	A	A	G	G	G	G	G	G	T	T	A	A	C	C	A	A	A	A	C	C	G	G	A	A	T	T	T	T	T	T	G	G	G	G	C	C	G	A	C	C	G	G	G	G	T	T	C	C	T	T	A	A	A	A	T	T	C	C	G	G	A	A	A	A	G	G	C	C	A	A	G	G	G	G	T	T	C	C	G	G	T	T	G	G	G	G	C	C	A	A	C	C	G	G	T	T	A	A	A	A	C	C	G	G	G	G	A	A	G	G	A	A	A	A	C	C	T	T	T	T	T	T	G	G	T	T	C	C	C	C	T	T	A	A	C	C	T	T	T	T	C	C	G	G	T	T	T	T	G	G	T	T	T	T	T	T	C	C	G	G	G	G	G	G	G	G	G	G	C	C	T	T	A	A	A	A	T	T	A	A	G	G	A	A	A	A	G	G	G	G	T	T	T	T	T	T	T	T	G	G	G	G	T	T	G	G	G	G	C	C	G	G	G	G	C	C	C	C	C	C	G	G	A	A	T	T	C	C	C	C	A	A	C	C	T	T	C	C	T	T	C	C	A	A	G	G	T	T	T	T	A	A	C	C	T	T	A	A	C	C	C	C	A	A	A	A	A	A	G	G	C	C	T	T	T	T	T	T	G	G	C	C	G	G	A	A	C	C	C	C	T	T	G	G	G	G	T	T	G	G	A	A	G	G	A	A	T	T	G	G	G	G	G	G	C	C	A	A	A	A	G	G	C	C	T	T	A	A	C	C	C	C	T	T	C	C	T	T	C	C	A	A	G	G	C	C	T	T	A	A	A	A	T	T	T	T	A	A	A	A	G	G	C	C	T	T	G	G	C	C	A	A	C	C	C	C	G	G	G	G	A	A	C	C	G	G	T	T	C	C	G	G	A	A	A	A	T	T	C	C	C	C	T	T	C	C	G	G	C	C	A	A	C	C	T	T	A	A	C	C	G	G	C	C	C	C	A	A	G	G	C	C	G	G	G	G	G	G	C	C	A	A	T	T	A	A	C	C	A	A	C	C	G	G	C	C	A	A	C	C	C	C	C	C	G	G	T	T	G	G	C	C	A	A	A	A	A	A	T	T	A	A	G	G	G	G	A	A	A	A	C	C	A	A	C	C	C	C	C	C	A	A	C	C	A	A	G	G	G	G	G	G	C	C	A	A	C	C	G	G	A	A	T	T	G	G	C	C	G	G	A	A	G	G	C	C	C	C	G	G	C	C	G	G	A	A	C	C	A	A	A	A	G	G	C	C	G	G	T	T	C	C	G	G	T	T	T	T	A	A	G	G	T	T	A	A	G	G	A	A	C	C	G	G	T	T	T	T	G	G	A	A	C	C	G	G	C	C	T	T	G	G	A	A	C	C	G	G	T	T	G	G	T	T	C	C	G	G	T	T	A	A	T	T	C	C	T	T	G	G	G	G	A	A	T	T	G	G	A	A	T	T	G	G	A	A	A	A	G	G	T	T	T	T	A	A	G	G	G	G	T	T	A	A	A	A	G	G	NA	NA	T	T	A	A	G	G	C	C	C	C	G	A	G	G	C	C	A	A	A	A	C	C	T	T	A	A	T	T	A	A	C	C	C	C	T	T	C	C	C	C	A	A	T	T	G	G	G	G	A	A	T	T	C	C	G	G	G	G	A	A	T	T	A	A	C	C	T	T	G	G	C	C	C	C	T	T	T	T	T	T	T	T	T	T	G	G	T	T	C	C	C	C	A	A	G	G	G	G	A	A	C	C	T	T	C	C	T	T	C	C	T	T	C	C	A	A	T	T	G	G	T	T	C	C	A	A	A	A	C	C	G	G	T	T	A	A	G	G	C	C	T	T	G	G	T	T	T	T	T	T	C	C	A	A	G	G	C	C	G	G	G	G	T	T	G	G	G	G	G	G	A	A	A	A	C	C	G	G	NA	NA	T	T	T	T	A	A	G	G	C	C	A	A	T	T	T	T	C	C	C	C	G	G	C	C	C	C	C	C	A	A	T	T	C	C	A	A	G	G	C	C	A	A	G	G	A	A	T	T	A	A	C	C	T	T	A	A	T	T	T	T	C	C	T	T	C	C	A	A	G	G	A	A	C	C	T	T	G	G	T	T	G	G	A	A	G	G	G	G	C	C	C	C	G	G	T	T	A	A	A	A	G	G	T	T	T	T	C	C	G	G	T	T	G	G	T	T	C	C	A	A	C	C	T	T	T	T	T	T	C	C	C	C	G	G	A	A	C	C	T	T	G	G	C	C	A	A	A	A	A	A	G	G	C	C	T	T	T	T	T	T	A	A	T	T	C	C	A	A	A	A	T	T	T	T	C	C	A	A	A	A	C	C	T	T	A	A	T	T	T	T	G	G	A	A	G	G	G	G	G	G	G	G	T	T	A	G	T	T	T	T	G	G	G	G	G	A	A	A	A	A	NA	NA	G	G	G	G	T	T	C	C	T	T	A	A	A	A	G	G	A	A	T	T	G	G	T	T	A	A	NA	NA	G	A	A	G	T	T	C	A	G	G	C	T	G	A	A	G	A	G	C	C	C	T	G	G	C	T	T	G	C	T	A	G	C	C	T	C	G	A	C	T	C	T	G	A	A	G	C	C	G	G	C	C	A	A	A	A	C	C	C	C	A	G	C	C	G	G	T	T	T	C	C	C	T	C	A	T	A	G	A	A	C	T	A	T	C	T	A	G	T	T	A	G	G	G	A	G	C	A	G	G	C	C	A	T	G	A	A	G	C	T	G	A	C	T	A	C	G	A	G	G	A	A	A	A	NA	NA	G	A	G	G	G	C	NA	NA	G	C	A	G	C	C	A	G	A	C	A	G	A	T	C	C	G	G	A	G	A	T	A	A	G	A	C	C	G	A	T	C	A	G	G	G	A	A	G	A	T	T	C	C	T	T	G	A	A	A	C	C	C	C	NA	NA	A	G	A	A	A	G	A	A	T	T	NA	NA	G	A	G	A	NA	NA	A	A	T	G	A	G	A	T	C	C	NA	NA	G	G	T	G	NA	NA	T	G	C	T	T	T	A	A	G	G	T	T	G	T	A	A	G	G	C	C	G	G	A	A	G	G	A	A	C	C	A	A	A	G	A	A	G	T	G	G	G	A	A	A	G	T	G	G	G	G	G	G	C	C	G	G	C	C	T	T	A	A	T	T	C	C	A	A	G	G	G	G	C	T	C	C	A	G	T	C	T	T	C	G	A	A	C	C	A	A	C	A	A	A	A	C	T	C	T	T	G	A	A	A	A	A	A	A	G	G	T	T	A	G	C	C	T	C	A	A	T	T	C	G	A	A	C	C	C	C	NA	NA	NA	NA	A	A	A	A	T	T	G	G	T	T	C	C	G	G	T	T	G	G	A	A	A	A	C	C	G	G	T	T	C	C	G	G	A	A	C	C	C	C	A	A	T	T	G	G	T	T	G	G	G	G	C	C	A	A	C	C	A	A	C	C	A	A	G	G	G	G	A	A	T	T	G	G	G	G	C	C	A	A	G	G	C	C	A	A	A	G	C	C	T	T	A	A	C	C	C	C	G	G	C	C	A	A	T	T	T	T	C	C	C	C	G	G	T	T	A	A	G	G	G	G	C	C	A	A	T	T	G	G	T	T	A	A	C	C	G	G	G	G	T	T	A	A	C	C	G	G	G	G	T	T	A	A	C	C	A	A	G	G	T	T	A	A	A	A	A	A	A	A	T	T	G	G	C	C	A	A	C	C	G	G	G	G	T	T	T	T	NA	NA	G	G	G	C	A	A	A	A	C	C	NA	NA	A	A	A	A	C	C	C	C	G	G	T	T	G	G	T	T	T	T	G	G	A	A	C	C	G	G	A	A	A	A	G	G	C	C	C	C	C	C	G	G	T	T	T	T	G	G	A	A	T	T	T	T	A	A	A	A	G	G	T	T	C	C	C	C	A	A	A	A	A	A	C	C	G	G	A	A	T	T	A	A	C	C	T	T	A	A	A	A	G	G	G	G	G	G	T	T	A	A	T	T	A	A	C	C	G	G	C	C	G	G	G	G	C	C	A	A	C	C	T	T	A	A	C	C	C	C	T	T	G	G	A	A	C	C	G	G	T	T	T	T	G	G	T	T	A	A	G	G	G	G	A	A	A	A	G	G	G	G	T	T	G	G	A	A	G	G	A	A	A	A	A	A	C	C	T	T	A	A	T	T	T	T	G	G	C	C	C	C	A	A	G	G	G	G	C	C	A	A	C	C	C	C	G	G	A	A	G	G	G	G	G	G	C	C	A	A	C	C	A	A	A	A	C	C	C	C	A	A	C	C	A	A	A	A	C	C	T	T	A	A	T	T	C	C	G	G	C	C	C	C	C	C	G	G	A	A	A	A	T	T	G	G	T	T	A	A	A	A	T	T	A	A	T	T	T	T	A	A	A	A	G	G	C	C	T	T	A	A	T	T	A	A	G	G	T	T	C	C	A	A	T	T	T	T	C	C	C	C	A	A	A	A	T	T	G	G	A	A	A	A	A	A	A	A	C	C	T	T	T	T	A	A	A	A	G	G	T	T	G	G	A	A	T	T	T	T	A	A	A	A	A	A	T	T	G	G	A	A	T	T	G	G	C	C	G	G	G	G	G	G	G	G	G	G	C	C	C	C	C	C	G	G	T	T	G	G	C	C	C	C	G	G	G	G	A	A	A	A	T	T	A	A	T	T	G	G	G	G	G	G	A	A	C	C	G	G	C	C	C	C	C	C	T	T	T	T	NA	NA	C	C	G	G	G	G	A	A	T	T	C	C	C	C	A	A	C	C	G	G	C	C	G	G	A	A	T	T	T	T	A	A	T	T	G	G	G	G	A	A	T	T	A	A	G	G	G	G	T	T	A	A	T	T	C	C	G	G	T	T	G	G	A	A	C	C	G	G	A	A	G	G	T	T	T	T	G	G	A	A	T	T	A	A	C	C	T	T	A	A	C	C	G	G	G	G	T	T	G	G	C	C	A	A	C	C	A	A	A	A	T	T	G	G	A	A	T	T	G	G	T	T	A	A	G	G	C	C	C	C	A	A	C	C	G	G	G	G	G	G	T	T	C	C	T	T	A	A	G	G	G	G	A	A	G	G	T	T	C	C	T	T	G	G	A	A	T	T	C	C	G	G	T	T	G	G	T	T	G	G	A	A	G	G	G	G	G	G	G	G	C	C	T	T	G	G	C	C	G	G	A	A	T	T	G	G	T	T	T	T	C	C	A	A	A	A	A	A	T	T	A	A	C	C	C	C	T	T	G	G	T	T	G	G	T	T	A	A	A	A	C	C	T	T	A	A	G	G	T	T	C	C	T	T	C	C	A	A	T	T	G	G	T	T	A	A	C	C	C	C	T	T	T	T	A	A	T	T	T	T	G	G	G	G	G	G	T	T	C	C	A	A	A	A	T	C	A	A	T	T	T	T	T	T	G	G	T	T	T	T	T	T	G	G	T	T	G	G	A	A	C	C	C	C	A	A	G	G	G	G	G	G	C	C	A	A	A	A	T	T	C	C	C	C	C	C	C	C	A	A	A	A	T	T	T	T	G	G	G	G	G	G	A	A	A	A	T	T	C	C	C	C	A	A	A	A	T	T	T	T	A	A	G	G	A	A	G	G	G	G	C	C	T	T	G	G	T	T	C	C	A	A	A	A	G	G	T	T	C	C	G	G	C	C	T	T	G	G	A	A	T	T	C	C	A	A	T	T	G	G	G	G	A	A	C	C	G	G	A	A	G	G	G	G	T	T	A	A	C	C	C	C	T	T	C	C	G	G	T	T	C	C	C	C	T	T	G	G	A	A	G	G	G	G	G	G	A	A	G	G	T	T	G	G	A	A	C	C	G	G	T	T	G	G	G	G	A	A	G	G	A	A	T	T	A	A	A	A	A	A	A	A	G	G	G	G	G	G	C	C	A	A	A	A	G	G	T	T	T	T	G	G	C	C	G	G	T	T	T	T	T	T	T	T	T	T	T	T	T	T	A	A	T	T	C	C	T	T	T	T	C	C	C	C	C	C	G	G	G	G	G	G	G	G	G	G	A	A	T	T	C	C	G	G	C	C	G	G	A	A	C	C	A	A	T	T	A	A	T	T	C	C	C	C	C	C	A	A	T	T	C	C	A	A	A	A	C	C	T	T	C	C	A	A	A	A	G	G	C	C	A	A	G	G	G	G	A	A	G	G	T	T	C	C	C	C	C	C	T	T	G	G	G	G	C	C	A	A	G	G	G	G	T	T	T	T	T	T	T	T	A	A	C	C	A	A	G	G	G	G	C	C	C	C	NA	NA	T	T	A	A	A	A	G	G	A	A	G	G	T	T	G	G	G	G	C	C	T	T	T	T	C	C	A	A	G	G	T	T	C	C	G	G	A	A	T	T	C	C	A	A	G	G	C	C	T	T	T	T	A	A	C	C	G	G	A	A	C	C	G	A	C	C	C	C	A	A	G	G	T	T	C	C	T	T	T	T	C	C	G	G	C	C	T	T	G	G	T	T	G	G	G	G	G	G	G	G	C	C	A	A	G	G	T	T	C	C	G	G	T	T	G	G	T	T	C	C	C	C	T	T	T	T	G	G	C	C	G	G	G	G	T	T	T	T	G	G	C	C	T	T	G	G	T	T	G	G	A	A	G	G	G	G	A	A	G	G	T	T	T	T	A	A	G	G	G	G	A	A	A	A	T	T	A	A	G	G	C	C	T	T	A	A	C	C	A	A	G	G	A	A	C	C	C	C	A	A	T	T	A	A	C	C	T	T	T	T	G	G	A	A	G	G	T	T	A	A	A	A	T	T	A	A	A	A	C	C	G	G	A	A	T	T	T	T	G	G	T	T	T	T	T	T	G	G	G	G	A	A	C	C	C	C	G	G	G	G	A	A	A	A	T	T	C	C	T	T	T	T	A	A	C	C	G	G	C	C	C	C	G	G	T	T	T	T	G	G	T	T	C	C	T	T	C	C	A	A	T	T	T	T	A	A	T	T	G	G	A	A	C	C	G	G	G	G	G	G	A	A	T	T	G	G	G	G	C	C	T	T	G	G	T	T	NA	NA	T	T	G	G	T	T	C	C	A	A	C	C	C	C	T	T	A	A	T	T	G	G	C	C	A	A	T	T	C	C	G	G	T	T	C	C	T	T	C	C	T	T	T	T	T	T	C	C	C	C	T	T	G	G	T	T	A	A	A	A	T	T	G	G	A	A	G	G	T	T	G	G	A	A	G	G	A	A	A	A	A	A	A	A	A	A	G	G	G	G	C	C	G	G	C	C	G	G	A	A	G	G	G	G	G	G	G	G	A	A	C	C	G	G	T	T	C	C	G	G	A	A	C	C	G	G	G	G	A	A	G	G	A	A	G	G	T	T	T	T	C	C	C	C	A	A	C	C	A	A	C	C	T	T	T	T	T	T	G	G	T	T	A	A	T	T	C	C	A	A	G	G	T	T	C	C	C	C	G	G	T	T	A	A	A	A	C	C	G	G	G	G	C	C	G	G	T	T	C	C	G	G	A	A	G	G	G	G	T	T	T	T	C	C	T	T	G	G	A	A	T	T	T	T	G	G	T	T	C	C	G	G	G	G	C	C	C	C	G	G	C	C	A	A	G	G	A	A	C	C	A	A	T	T	T	T	G	G	C	C	A	A	T	T	C	C	G	G	C	C	T	T	A	A	A	A	A	A	T	T	T	T	G	G	G	G	A	A	A	A	A	G	G	G	C	C	G	G	C	C	G	G	T	T	T	T	C	C	G	G	A	A	T	T	A	A	C	C	G	G	T	T	A	A	T	T	A	A	G	G	C	C	G	G	G	G	G	G	A	A	A	A	G	G	A	A	C	C	C	C	C	C	A	A	C	C	G	G	A	A	A	A	A	A	T	T	G	G	T	T	G	G	C	C	T	T	T	T	T	T	A	A	C	C	C	C	G	G	G	G	G	G	A	A	T	T	A	A	G	G	G	G	C	C	C	C	C	C	T	T	T	T	T	T	G	G	G	G	G	G	C	C	T	T	T	T	A	A	G	G	G	G	C	C	A	A	G	G	G	G	G	G	C	C	C	C	G	G	C	C	C	C	T	T	A	A	A	A	A	A	T	T	T	T	G	G	C	C	T	T	C	C	G	G	G	G	G	G	C	C	C	C	C	C	T	T	C	C	A	A	A	A	T	T	G	G	C	C	G	G	T	T	G	G	A	A	T	T	A	A	G	G	A	A	G	G	C	C	G	G	C	C	A	A	C	C	C	C	C	C	G	G	T	T	A	A	C	C	C	C	A	A	T	T	C	C	G	G	T	T	G	G	T	T	T	T	T	T	G	G	G	G	C	C	G	G	T	T	G	G	C	C	T	T	A	A	C	C	A	A	T	T	T	T	C	C	T	T	G	G	G	G	T	T	C	C	G	G	A	A	A	A	C	C	A	A	A	A	T	T	T	T	T	T	A	A	T	T	C	C	T	T	G	G	A	A	G	G	C	C	G	G	C	C	A	A	G	G	C	C	T	T	T	T	C	C	T	T	T	T	G	G	A	A	G	G	C	C	A	A	C	C	G	G	C	C	G	G	G	G	T	T	G	G	T	T	A	A	A	A	C	C	G	G	T	T	T	T	T	T	C	C	G	G	C	C	T	T	T	T	C	C	T	T	C	C	C	C	A	A	A	A	C	C	G	G	A	A	G	G	G	G	A	A	A	A	T	T	G	G	A	A	A	A	T	T	T	T	C	C	T	T	C	C	T	T	A	A	G	G	A	A	T	T	G	G	T	T	C	C	T	T	A	A	A	G	T	T	A	A	C	C	G	G	T	T	G	G	T	T	A	A	A	A	C	C	A	A	C	C	A	A	G	G	C	C	C	C	G	G	A	A	T	T	C	C	C	C	A	A	T	T	T	T	C	C	T	T	A	A	G	G	A	A	T	T	G	G	T	T	C	C	A	A	T	T	G	G	C	C	C	C	T	T	C	C	G	G	C	C	C	C	A	A	G	G	A	A	G	G	T	T	A	A	G	G	G	G	A	A	T	T	G	G	C	C	C	C	C	C	A	A	C	C	T	T	G	G	A	A	T	T	A	A	A	A	A	A	G	G	C	C	T	T	T	T	A	A	T	T	G	G	T	T	C	C	G	G	A	A	C	C	A	A	A	A	A	A	G	G	G	G	C	C	A	A	T	T	G	G	C	C	G	G	A	A	G	G	T	T	G	G	A	A	T	T	G	G	G	G	G	G	G	G	T	T	A	A	T	T	A	A	C	C	C	C	T	T	T	T	C	C	C	C	C	C	T	T	A	A	T	T	A	A	C	C	G	G	A	A	A	A	C	C	T	T	A	A	G	G	T	T	C	C	C	C	G	G	G	G	G	G	A	A	G	G	C	C	G	G	T	T	A	A	G	G	T	T	C	C	C	C	C	C	C	C	T	T	C	C	C	C	C	C	G	G	C	C	T	T	T	T	A	A	G	G	G	G	C	C	T	T	G	G	T	T	C	C	C	C	T	T	T	T	C	C	T	T	G	G	T	T	T	T	A	A	T	T	A	A	T	T	T	T	G	G	A	A	C	C	C	C	C	C	G	G	T	T	C	C	C	C	A	A	G	G	A	A	G	G	G	G	C	C	A	A	G	G	T	T	C	C	A	A	A	A	T	T	G	G	A	A	G	G	A	A	C	C	A	A	A	A	C	C	T	T	G	G	G	G	C	C	T	T	T	T	T	T	G	G	T	T	G	G	G	G	T	T	C	C	C	C	A	A	A	A	G	G	C	C	A	A	C	C	C	C	T	T	T	T	A	A	A	A	C	C	C	C	G	G	C	C	T	T	T	T	C	C	T	T	A	A	A	A	T	T	G	G	T	T	C	C	G	G	A	A	A	A	A	A	G	G	T	T	G	G	G	G	T	T	A	A	A	A	A	A	A	A	C	C	G	G	C	C	G	G	C	C	A	A	G	G	G	G	C	C	C	C	C	C	A	A	C	C	C	C	C	C	C	C	G	G	G	G	T	T	A	A	G	G	T	T	T	T	A	A	T	T	C	C	A	A	C	C	G	G	G	G	C	C	G	G	G	G	A	A	C	C	C	C	G	G	C	C	G	G	G	G	A	A	G	G	T	T	C	C	C	C	G	G	C	C	C	C	G	G	G	G	A	A	A	A	T	T	A	A	T	T	A	A	G	G	G	G	A	A	C	C	C	C	C	C	A	A	G	G	A	A	G	G	A	A	T	T	G	G	C	C	T	T	C	C	G	G	A	A	G	G	A	A	T	T	G	G	C	C	T	C	C	C	C	C	C	C	A	A	A	A	T	T	T	T	G	G	A	A	G	G	G	G	G	G	A	A	A	A	T	T	T	T	C	C	A	A	C	C	A	A	C	C	A	A	T	T	A	A	T	G	C	C	G	G	C	C	T	T	G	G	T	T	A	A	G	G	T	T	A	A	T	T	C	C	G	G	T	T	A	A	C	C	A	A	C	C	A	A	G	G	A	A	A	A	T	T	C	C	C	C	C	C	C	C	A	A	C	C	C	C	A	A	T	T	A	A	T	T	G	G	T	T	A	A	G	G	A	A	T	T	T	T	G	G	C	C	C	C	C	C	T	T	G	G	G	G	A	A	C	C	T	T	T	T	T	T	T	T	G	G	G	G	G	G	T	T	C	C	G	G	A	A	G	G	A	A	G	G	C	C	C	C	C	C	A	A	C	C	C	C	G	G	T	T	G	G	A	A	A	A	C	C	G	G	A	A	A	A	G	G	C	C	A	A	G	G	C	C	C	C	T	T	G	G	C	C	G	G	G	G	C	C	A	A	G	G	C	C	T	T	C	C	G	G	A	A	T	T	A	A	T	T	G	G	T	T	T	T	G	G	G	G	C	C	C	C	G	G	C	C	G	G	C	C	C	C	G	G	A	A	G	G	G	G	G	G	C	C	C	C	T	T	A	A	A	A	G	G	G	G	C	C	G	G	C	C	G	G	A	A	G	G	G	G	T	T	C	C	A	A	G	G	A	A	C	C	C	C	C	C	C	C	A	A	G	G	C	C	T	T	A	A	A	A	T	T	A	A	G	G	T	T	T	T	G	G	T	T	T	T	C	C	T	T	G	G	C	C	G	G	C	C	T	T	G	G	A	A	A	A	G	G	G	G	A	A	C	C	A	A	A	A	T	T	T	T	A	A	A	A	A	A	T	T	G	G	C	C	G	G	G	G	C	C	A	A	C	C	A	A	G	G	C	C	A	A	C	C	A	A	G	G	T	T	C	C	A	A	C	C	G	G	C	C	T	T	NA	NA	T	T	G	G	T	T	T	T	T	T	G	G	G	G	G	G	G	G	G	G	T	T	G	G	C	C	G	G	A	A	C	C	G	G	T	T	C	C	T	T	C	C	G	G	A	A	C	C	C	C	A	A	A	A	T	T	T	T	A	A	T	T	T	T	G	G	G	G	T	T	A	A	C	C	G	G	C	C	T	T	G	G	C	C	T	T	C	C	G	G	C	C	G	G	G	G	C	C	A	A	T	T	G	G	G	G	G	G	C	C	A	A	G	G	G	G	T	T	A	A	T	T	A	A	T	T	G	G	T	T	G	G	C	C	A	A	G	G	G	G	G	G	G	G	G	G	T	T	T	T	T	T	G	G	C	C	T	T	T	T	A	A	C	C	T	T	T	T	G	G	T	T	A	A	G	G	A	A	C	C	A	A	T	T	G	G	A	A	C	C	C	C	A	A	A	A	G	G	G	G	A	A	A	A	T	T	T	T	A	A	C	C	A	A	T	T	C	C	C	C	G	G	A	A	G	G	C	C	A	A	C	C	A	A	G	G	T	T	T	T	A	A	T	T	C	C	C	C	T	T	T	T	T	T	A	A	A	A	A	A	C	C	C	C	A	A	G	G	G	G	A	A	C	C	A	A	T	T	A	A	A	A	T	T	A	A	C	C	NA	NA	T	T	T	T	C	C	T	T	A	A	T	T	C	C	G	G	A	A	A	A	A	A	A	A	C	C	T	T	A	A	A	A	A	A	C	C	C	C	G	G	G	G	G	G	T	T	G	G	T	T	C	C	C	C	A	A	C	C	T	T	A	A	T	T	T	T	A	A	T	T	G	G	A	A	G	G	T	T	C	C	T	T	C	C	T	T	G	G	G	G	T	T	G	G	A	A	G	G	A	A	C	C	G	G	T	T	G	G	C	C	T	T	G	G	A	A	C	C	A	A	C	C	A	A	C	C	T	T	T	T	A	A	C	C	C	C	A	A	C	C	G	G	G	G	A	A	G	G	A	A	A	A	C	C	T	T	T	T	G	G	T	T	T	T	C	C	G	G	T	T	G	G	C	C	G	G	G	G	G	G	A	A
CC	OR219f64	NA	NA	1	NA	C	C	A	A	A	A	G	G	A	A	G	G	T	G	G	G	T	T	C	C	C	C	G	G	C	C	T	T	T	T	G	G	G	G	T	T	C	C	G	G	G	G	G	G	C	C	G	G	A	A	T	T	G	G	A	A	G	G	C	C	T	T	C	C	A	G	C	C	G	G	A	A	T	T	G	G	T	T	C	C	C	C	C	C	T	T	G	G	T	T	G	G	A	A	G	G	C	C	C	C	T	T	C	C	A	A	C	C	C	C	G	G	G	G	A	T	C	C	A	A	C	C	G	G	G	G	G	G	G	G	C	C	G	G	A	A	G	G	C	C	G	G	G	G	G	G	C	C	C	C	T	T	C	C	C	C	G	G	T	T	T	T	T	T	C	C	G	G	C	C	T	C	A	A	G	G	G	G	C	C	C	C	A	A	A	A	G	G	A	A	A	A	C	C	A	A	NA	NA	A	A	T	T	T	T	C	C	T	T	T	T	T	C	G	G	C	C	A	A	C	C	G	G	A	A	A	A	C	C	A	A	A	A	T	T	T	T	C	C	G	G	C	A	G	T	G	G	C	C	C	C	G	G	G	G	G	G	G	G	T	T	A	A	G	G	G	G	T	T	A	A	T	T	T	T	C	C	T	T	C	C	T	T	A	A	C	C	G	G	G	G	G	G	C	C	C	C	T	T	A	A	C	C	C	C	C	C	C	C	G	G	T	T	T	T	C	C	T	T	C	C	C	C	T	T	G	G	T	T	C	C	A	A	A	A	C	C	T	T	A	A	G	G	G	G	T	T	A	A	C	C	C	C	A	A	G	G	C	C	A	A	A	A	G	G	T	T	A	A	C	C	A	A	T	T	G	G	T	T	G	G	C	C	G	G	C	C	A	A	C	C	A	A	C	C	T	T	G	G	G	G	C	C	G	G	C	C	G	G	G	G	G	G	A	A	G	G	T	T	T	T	A	A	T	T	A	A	A	A	T	T	G	G	A	A	A	A	C	C	A	A	G	G	G	G	A	A	G	G	C	C	G	G	A	A	G	G	G	G	C	C	A	A	G	G	C	C	C	C	G	G	C	C	C	C	A	A	A	A	T	T	T	T	A	A	A	A	C	C	A	A	G	G	G	G	T	T	C	C	C	C	A	A	C	C	C	C	T	T	T	T	T	T	G	G	A	A	T	T	A	A	C	C	C	C	C	C	A	A	G	G	C	C	G	G	C	C	C	C	A	A	C	C	C	C	C	C	T	T	C	C	T	T	C	C	T	T	C	C	A	A	T	T	G	G	A	A	G	G	G	G	C	C	G	G	G	G	G	G	A	A	NA	NA	G	G	C	C	T	T	G	G	C	C	G	G	G	G	T	T	T	T	C	C	G	G	C	C	C	C	A	A	A	A	C	C	A	A	T	T	G	G	C	C	G	G	G	G	C	C	G	G	A	A	T	T	C	C	G	G	A	A	T	T	G	G	T	T	C	C	C	C	G	G	A	A	G	G	G	G	G	G	G	G	C	C	C	C	G	G	T	T	C	C	G	G	G	G	C	C	T	T	C	C	G	G	C	C	T	T	C	C	A	A	G	G	A	A	C	C	C	C	G	G	C	C	G	G	C	C	C	T	C	C	T	T	C	C	C	C	T	T	T	T	C	C	G	G	C	C	G	G	C	C	A	A	A	A	G	G	T	T	A	G	C	C	A	A	G	G	G	G	C	C	T	T	C	C	A	A	T	T	A	A	A	A	C	C	G	G	C	C	A	A	G	G	G	G	C	C	A	A	G	G	A	A	T	T	G	G	T	T	T	T	C	C	G	G	G	G	G	G	T	T	A	A	G	G	NA	NA	G	G	A	A	T	T	G	G	A	A	C	C	C	C	T	T	A	A	A	A	T	T	A	A	A	A	A	A	G	G	G	G	A	A	A	A	T	T	C	C	G	G	C	C	C	C	C	C	C	C	C	C	G	G	G	G	C	C	C	C	C	C	T	T	G	G	C	C	C	C	G	G	G	G	A	A	T	T	G	G	C	C	G	G	C	C	A	A	A	A	T	T	G	G	C	C	G	G	T	T	C	C	A	A	A	A	T	T	G	G	G	G	G	G	T	T	A	A	A	A	A	A	C	C	A	A	A	C	C	C	G	G	C	C	G	G	A	A	G	G	C	C	C	C	T	T	C	C	A	A	G	G	G	G	T	T	G	G	C	C	A	A	C	C	G	G	G	G	G	A	T	T	A	A	G	G	G	G	C	C	G	G	C	C	G	G	C	C	G	G	A	A	G	G	C	C	A	A	T	T	G	G	G	G	G	G	T	T	T	T	G	G	G	G	T	T	C	C	T	T	C	C	A	A	G	G	T	T	T	T	A	A	T	T	T	T	T	T	G	G	C	C	A	A	G	G	C	C	A	A	T	T	A	A	G	G	C	C	G	G	G	G	A	A	G	G	T	T	C	C	G	G	G	G	T	T	C	C	A	A	A	A	NA	NA	T	T	C	C	C	C	G	G	T	T	T	T	C	C	G	G	A	A	A	A	G	G	A	A	G	G	T	T	A	A	A	A	C	C	T	T	G	G	C	C	G	G	G	G	C	C	A	A	C	C	C	C	C	C	G	G	G	G	A	A	A	A	G	T	T	T	A	A	G	G	C	C	G	G	A	A	A	A	A	A	G	G	T	T	C	C	G	G	G	G	A	A	G	G	T	T	C	C	C	C	G	G	A	A	G	G	G	G	C	C	C	C	A	A	T	T	A	A	T	T	C	C	T	T	A	A	T	T	T	T	G	G	A	A	C	C	T	T	T	T	G	G	A	A	T	T	A	A	NA	NA	G	G	C	C	C	C	T	T	A	A	G	G	C	C	G	G	C	C	A	A	C	C	A	A	A	A	A	A	C	C	T	T	C	C	C	C	NA	NA	A	A	C	C	G	G	C	C	C	C	A	A	C	C	C	C	G	G	T	T	G	G	C	C	A	A	T	T	C	C	A	A	T	T	G	G	T	T	T	T	A	A	A	A	G	G	G	G	G	G	G	G	A	A	C	C	G	G	C	C	A	A	T	T	A	A	G	G	A	A	C	C	C	C	C	C	T	T	C	C	C	C	A	A	T	T	T	T	G	G	G	G	C	C	G	G	G	G	A	A	C	C	G	G	A	A	C	C	T	T	C	C	T	T	G	G	A	A	A	A	G	G	A	A	A	A	G	G	C	C	A	A	C	C	A	A	C	C	C	C	A	A	T	T	G	G	G	G	A	A	A	A	G	G	G	G	G	G	C	C	C	C	G	G	C	C	G	G	G	G	G	G	A	A	T	T	G	A	G	G	A	A	C	C	C	C	G	G	G	G	C	C	A	A	A	A	G	G	C	C	C	C	T	T	G	G	C	C	A	A	G	G	C	C	G	G	C	C	G	G	C	C	C	C	T	T	A	A	T	T	T	T	G	G	C	C	C	C	A	A	T	T	G	G	A	A	C	C	A	A	G	G	G	G	G	G	G	G	C	C	C	C	C	C	C	C	C	C	G	G	T	T	T	T	A	A	T	T	C	C	G	G	A	A	T	T	T	T	C	C	C	C	A	A	A	A	C	C	G	G	A	A	A	A	G	G	C	C	A	A	G	G	A	A	A	A	T	T	G	G	T	T	G	G	T	T	T	T	C	C	T	T	G	G	A	A	G	G	G	G	G	G	C	C	C	C	C	C	C	C	T	T	A	A	G	G	C	C	A	A	T	T	A	A	C	C	C	C	C	C	G	G	A	A	C	C	C	C	T	T	T	T	T	T	C	C	G	G	A	A	G	G	G	G	T	T	A	A	T	T	G	G	T	T	G	G	G	G	G	G	G	G	A	A	C	C	C	C	G	G	T	T	C	C	T	T	C	C	G	G	T	T	C	C	G	G	A	A	T	T	T	T	A	A	G	G	A	A	C	C	T	T	C	C	T	T	G	G	G	G	G	G	G	G	C	C	G	G	G	G	A	G	G	G	T	T	G	G	A	A	G	G	G	G	T	T	T	T	G	G	T	T	C	C	T	T	T	T	A	A	G	G	C	C	C	C	C	C	C	C	T	T	A	A	T	T	A	A	C	T	NA	NA	C	C	T	T	C	C	A	A	G	G	T	T	C	C	A	A	C	C	G	G	A	A	T	T	G	G	A	A	G	G	T	T	T	T	C	C	T	T	A	A	C	C	G	G	C	C	T	T	T	T	G	G	T	T	T	T	C	C	T	T	T	T	G	G	A	A	G	G	A	A	G	G	C	C	G	G	A	A	T	T	T	T	G	G	A	A	G	G	T	T	C	C	G	G	T	T	G	G	A	A	A	A	C	C	T	T	T	T	C	C	G	G	C	C	C	C	A	A	G	G	C	C	T	T	T	T	G	G	G	G	G	G	G	G	G	G	G	G	C	C	G	G	G	G	A	A	C	C	T	T	G	G	T	T	C	C	G	G	C	C	A	A	T	T	T	T	T	T	T	T	C	C	A	A	G	G	T	T	G	G	T	T	A	A	A	A	T	T	G	G	G	G	T	T	T	T	T	T	A	A	A	A	A	A	T	T	C	C	G	G	A	A	G	G	A	A	A	A	G	G	G	G	A	A	C	C	T	T	A	A	C	C	C	C	G	G	G	G	G	G	G	G	G	G	G	G	G	G	G	G	T	T	A	T	C	C	C	C	A	A	G	G	C	C	T	T	C	C	G	G	C	C	A	A	C	C	A	A	T	T	C	C	G	G	A	A	A	A	T	T	C	C	G	G	A	A	C	C	A	A	G	G	C	C	C	C	G	G	C	C	C	C	A	A	G	G	G	G	G	G	G	G	A	A	A	A	A	A	G	G	T	T	A	A	A	A	A	A	G	G	C	C	C	C	A	A	T	T	A	A	C	C	C	C	C	C	G	G	T	T	G	G	A	A	G	G	T	T	C	C	T	T	T	T	G	G	C	C	T	T	T	T	T	T	C	C	T	T	C	C	T	T	C	C	G	G	G	G	C	C	C	C	T	T	G	G	T	T	A	A	T	T	C	C	C	C	C	C	T	T	C	C	T	T	T	T	T	T	T	T	C	C	C	C	T	T	A	A	G	G	T	T	T	T	C	C	G	G	T	T	A	A	A	A	A	A	A	A	C	C	A	A	T	T	C	C	A	A	T	T	G	G	C	C	T	T	A	A	G	G	T	T	A	A	A	A	A	A	C	C	A	A	NA	NA	T	T	C	C	T	T	T	T	T	T	C	C	C	C	G	G	A	A	G	G	T	T	C	C	C	C	G	G	C	C	G	G	A	A	C	C	C	C	G	G	C	C	A	A	C	C	C	C	A	A	C	C	C	C	A	A	G	G	T	T	C	C	A	A	A	A	G	G	T	T	A	A	C	C	C	C	G	G	C	C	G	G	G	G	G	G	T	T	C	C	C	C	T	T	G	G	C	C	A	A	T	A	T	T	G	G	G	G	A	G	T	T	A	C	G	G	C	T	T	C	T	T	C	C	T	C	NA	NA	C	C	C	C	A	G	G	G	G	A	A	A	C	G	A	G	A	A	A	G	C	T	G	A	T	T	G	G	G	A	G	G	C	C	T	C	G	G	NA	NA	G	G	C	C	G	G	T	T	C	T	C	C	G	G	A	G	NA	NA	NA	NA	C	C	G	A	C	C	T	C	NA	NA	C	T	A	G	G	G	A	A	G	T	G	C	C	C	A	A	T	C	G	G	T	A	T	C	C	C	G	G	A	G	C	A	T	T	C	T	C	C	A	G	A	G	C	A	T	T	C	C	C	C	C	C	C	T	C	C	T	C	G	G	T	C	A	T	A	G	NA	NA	NA	NA	C	C	G	G	A	C	C	C	C	C	NA	NA	C	C	C	C	T	C	G	G	C	C	T	C	G	A	T	C	NA	NA	T	C	C	G	A	C	T	C	G	C	A	A	T	C	T	G	G	G	T	C	T	A	G	G	A	G	C	C	T	C	NA	NA	G	A	G	G	C	G	G	G	A	G	A	G	T	C	T	A	T	C	G	G	A	G	G	A	C	T	C	C	G	G	C	T	G	G	C	C	A	A	G	A	T	T	T	C	T	T	T	C	A	T	T	T	A	A	A	A	A	A	A	G	G	A	C	C	T	A	A	A	T	A	C	C	T	C	A	A	NA	NA	A	A	A	C	A	G	G	G	T	C	G	A	C	C	A	C	A	G	C	A	G	A	G	G	T	C	C	C	T	C	T	C	G	C	C	C	A	G	G	G	C	C	A	A	T	T	C	T	T	C	G	A	G	G	G	G	G	G	C	C	T	C	A	T	G	G	C	T	T	T	T	G	G	G	C	G	C	C	C	A	T	G	C	T	A	G	A	A	G	G	T	T	G	G	T	T	G	G	T	G	G	G	G	T	C	C	T	G	G	G	NA	NA	T	T	A	A	G	G	NA	NA	T	T	G	G	C	G	C	C	A	A	C	A	A	T	G	C	G	G	A	G	G	A	A	G	G	A	C	C	C	T	G	G	T	T	A	G	G	G	G	G	G	G	T	T	G	G	A	G	NA	NA	G	A	G	C	C	C	G	A	G	A	A	G	C	T	NA	NA	G	A	G	T	G	A	T	C	T	C	C	T	C	C	C	C	G	C	A	A	NA	NA	G	A	C	G	C	C	G	C	C	C	A	A	C	C	T	T	T	C	G	A	T	G	G	A	C	T	C	C	T	C	G	A	G	A	A	A	A	G	G	G	G	G	G	C	G	A	G	T	C	T	NA	NA	C	T	T	T	T	G	C	C	G	C	A	C	NA	NA	G	G	C	C	C	T	A	A	T	T	C	T	C	C	A	A	G	A	G	G	T	C	T	C	C	C	T	T	T	T	G	G	C	T	C	T	G	C	G	G	C	T	C	C	A	G	A	A	A	G	G	G	G	T	G	T	G	G	A	A	A	G	T	T	T	T	A	C	G	G	A	G	C	C	C	G	T	T	G	G	A	G	T	C	T	G	T	C	C	C	T	C	T	T	C	T	C	C	A	T	T	T	A	A	A	T	C	C	C	T	C	C	C	C	A	T	C	A	A	A	C	C	G	A	A	G	C	T	A	A	G	G	T	T	A	G	C	C	C	C	C	C	C	C	G	G	G	G	C	C	T	C	G	C	G	G	A	G	T	G	T	T	G	G	T	C	T	G	T	T	G	A	T	T	T	T	G	A	G	G	C	G	C	C	G	G	C	C	T	C	C	T	T	C	T	A	T	T	T	T	T	C	G	A	A	A	NA	NA	A	T	C	T	C	C	C	T	T	G	T	C	C	C	G	A	T	T	T	T	C	C	G	A	T	T	T	T	G	A	G	G	C	C	G	G	G	G	A	A	A	A	C	C	C	C	G	G	G	A	A	A	C	T	G	A	T	T	A	A	C	C	A	T	G	G	G	G	T	T	A	A	T	T	A	G	G	G	G	A	G	C	A	A	A	G	A	A	T	A	T	T	T	C	G	A	NA	NA	G	G	A	A	T	T	G	A	NA	NA	G	G	A	A	C	T	C	T	G	A	G	A	A	A	C	C	A	A	C	C	G	A	A	A	C	C	T	G	T	T	A	G	C	C	G	A	C	C	C	A	C	C	T	G	C	T	A	A	A	A	A	A	C	T	A	A	A	C	C	C	NA	NA	G	G	T	C	C	C	A	A	T	T	A	A	T	T	G	G	C	T	T	T	C	C	G	G	NA	NA	C	C	NA	NA	T	C	G	C	T	G	C	C	C	T	C	C	G	G	G	G	A	G	NA	NA	G	G	C	C	C	C	T	C	T	T	T	C	G	G	T	C	G	G	T	T	C	T	NA	NA	G	T	A	A	C	T	G	G	NA	NA	NA	NA	NA	NA	C	C	G	G	A	T	A	T	C	T	C	C	A	A	A	T	G	G	NA	NA	C	C	C	C	T	C	A	G	T	A	T	G	A	A	C	C	NA	NA	A	G	G	C	G	A	A	A	T	T	T	T	G	G	A	A	C	C	A	A	G	C	G	G	G	G	A	A	C	A	C	T	A	A	A	A	T	A	A	A	A	A	A	G	A	A	A	A	C	C	C	T	G	G	T	T	C	C	G	A	G	G	C	C	T	A	T	A	NA	NA	G	T	C	T	T	C	G	A	G	G	T	C	NA	NA	A	G	T	T	T	G	C	C	T	T	G	G	A	G	C	C	C	C	A	G	A	G	G	G	G	G	G	A	T	C	T	C	C	T	C	T	G	A	T	G	G	G	C	C	C	C	C	A	G	A	T	T	A	G	C	G	G	G	G	A	A	G	A	A	T	T	C	C	T	T	C	T	A	G	T	A	T	T	A	G	G	T	G	G	A	A	A	G	T	C	T	C	C	C	G	G	NA	NA	G	A	T	C	C	C	G	T	G	G	T	G	G	G	NA	NA	NA	NA	A	A	A	A	NA	NA	A	G	C	C	C	C	G	G	C	T	A	G	G	G	C	C	C	A	C	C	A	A	A	A	C	A	G	G	NA	NA	A	A	T	T	A	A	T	C	C	C	A	A	T	C	A	G	A	T	A	G	T	C	A	G	T	C	T	T	C	T	T	T	C	C	C	G	C	C	C	T	T	A	T	C	A	A	T	C	NA	NA	T	T	A	G	T	T	T	T	A	A	G	G	C	G	G	A	C	T	C	G	C	T	C	C	NA	NA	A	C	T	C	T	C	T	T	T	A	G	G	A	A	G	G	C	C	G	G	G	G	A	T	G	T	T	C	A	A	A	G	A	C	A	A	G	T	T	G	T	A	T	A	C	T	G	G	T	G	T	C	T	T	G	A	G	A	G	G	T	C	G	C	G	G	G	A	C	C	G	A	C	C	T	C	G	G	G	A	A	G	T	C	G	A	A	G	G	G	T	C	C	T	T	G	C	C	C	G	T	T	NA	NA	NA	NA	C	T	A	C	C	C	G	A	G	C	G	G	NA	NA	NA	NA	A	A	G	G	T	C	NA	NA	A	A	C	C	T	C	T	T	G	A	T	C	T	C	G	G	A	G	A	T	C	A	C	T	A	T	G	A	C	C	G	A	C	T	T	T	C	C	A	A	T	C	G	G	T	T	T	C	A	A	C	G	C	C	T	T	C	T	C	T	A	T	A	A	T	C	C	C	A	C	T	C	C	C	T	C	C	T	A	G	A	G	A	G	G	A	NA	NA	C	T	A	A	T	C	NA	NA	T	T	A	A	C	T	C	T	A	A	A	T	T	T	G	A	A	G	A	A	A	A	G	C	A	A	G	T	NA	NA	C	T	G	A	A	A	C	T	A	A	A	A	C	C	A	A	G	G	A	A	C	C	G	G	G	G	G	G	A	A	G	G	T	T	A	A	C	C	C	C	A	A	C	C	A	A	C	C	T	T	T	T	T	T	NA	NA	C	C	A	A	G	G	C	C	T	T	C	C	T	T	C	C	G	G	G	G	T	T	G	G	C	C	C	C	A	A	G	G	A	A	G	G	G	G	A	A	A	A	T	T	T	T	C	C	G	G	A	A	C	C	T	T	A	A	C	C	G	G	G	G	A	A	T	T	A	A	C	C	A	A	C	C	G	G	C	C	G	G	A	A	A	A	G	G	G	G	G	G	G	G	C	C	G	G	C	C	T	T	C	C	T	T	T	T	G	G	T	T	A	A	A	A	C	C	G	G	T	T	T	T	T	T	G	G	T	T	G	G	A	A	G	G	C	C	A	A	G	G	C	C	C	C	C	C	T	T	C	C	C	C	C	C	T	T	G	G	T	T	A	A	A	A	A	A	C	C	C	C	G	G	G	G	T	T	G	G	T	T	G	G	A	A	G	G	G	G	G	G	G	G	A	A	G	G	T	T	G	G	G	G	C	C	G	G	T	T	T	T	A	A	T	T	C	C	C	C	T	T	T	T	C	C	C	C	T	T	T	T	T	T	A	A	T	T	C	C	G	G	G	G	G	G	A	A	G	G	A	A	G	G	G	G	G	G	T	T	C	C	T	T	T	T	C	C	A	A	C	C	A	T	A	A	G	G	G	G	C	C	C	C	A	A	G	G	A	A	G	G	T	T	C	C	G	G	G	G	T	T	C	C	C	C	C	C	G	G	C	C	G	G	A	A	C	C	A	G	A	A	C	C	G	G	A	A	C	C	T	T	G	G	G	G	A	T	G	G	T	T	C	C	A	A	G	G	G	G	G	G	T	T	T	T	A	A	G	G	A	A	G	G	T	T	C	C	A	A	T	T	A	A	T	T	T	T	G	G	C	C	G	G	T	T	G	G	C	C	G	G	T	T	A	A	G	G	G	G	C	C	C	C	G	G	A	A	G	G	T	T	G	C	A	A	A	A	T	T	G	G	G	G	T	T	G	G	G	G	C	C	G	G	C	C	A	A	A	A	NA	NA	T	T	T	T	T	T	A	A	C	C	C	C	T	T	T	T	T	T	T	T	T	T	A	A	G	G	G	G	A	A	C	C	G	G	C	C	G	G	A	A	G	G	C	C	T	T	G	G	G	G	G	G	C	C	C	C	G	G	A	A	T	T	G	G	A	A	G	G	C	C	G	G	G	G	C	C	G	G	C	C	G	G	G	G	C	C	C	C	T	T	T	T	G	G	C	C	G	G	G	G	A	A	A	A	T	T	G	G	T	T	A	A	T	T	A	A	C	C	T	T	A	A	A	A	C	C	C	C	G	G	T	T	T	T	C	C	G	G	G	G	T	T	C	C	A	A	A	A	G	G	G	G	C	C	C	C	T	T	T	T	C	C	A	A	A	A	G	G	T	T	T	T	A	A	T	T	T	T	C	C	G	G	T	T	G	G	C	C	G	G	C	C	G	G	T	T	C	C	A	A	T	T	A	A	C	C	T	T	A	A	A	A	G	G	G	G	G	G	A	A	A	A	A	A	C	C	A	A	A	A	C	C	C	C	A	A	G	C	G	G	C	C	G	G	C	C	C	C	A	A	T	T	C	C	C	C	A	A	T	T	A	A	C	C	G	G	G	G	G	G	T	T	G	G	C	C	G	G	G	G	C	C	A	A	G	G	G	G	NA	NA	C	C	C	C	T	T	C	C	T	T	T	T	C	C	C	C	T	T	G	G	T	T	G	G	A	A	C	C	C	C	T	T	G	G	A	A	T	T	A	A	T	T	C	C	T	T	G	G	C	C	G	G	G	G	G	G	C	C	G	G	C	C	T	T	T	T	A	A	A	A	C	C	G	G	T	T	A	A	T	T	G	G	G	G	G	G	T	T	A	A	C	C	A	A	C	C	C	C	A	A	G	G	A	A	A	A	A	A	C	C	A	A	G	G	A	A	A	A	C	C	G	G	C	C	T	T	A	A	G	G	T	T	C	C	T	T	C	C	G	G	A	A	A	A	T	T	A	A	T	T	G	G	G	G	C	C	T	T	A	A	C	C	C	C	T	T	T	T	T	T	G	G	G	G	C	C	T	T	G	G	C	C	G	G	A	A	T	T	A	G	T	T	T	T	G	G	C	C	G	G	A	A	NA	NA	G	G	T	T	A	A	T	T	T	T	C	C	G	G	G	G	C	C	G	G	T	T	G	G	C	C	A	A	A	A	G	G	C	C	G	G	C	C	A	A	A	A	A	A	A	A	C	C	G	G	A	A	A	A	T	T	G	G	G	G	G	G	NA	NA	A	A	G	G	G	G	T	T	G	G	C	C	A	A	G	G	A	A	G	G	G	G	G	G	C	C	T	T	G	G	C	C	A	A	G	G	G	G	C	C	G	G	T	T	G	G	T	T	G	G	G	G	G	G	C	C	C	C	C	C	G	G	A	A	A	A	A	A	T	T	G	G	C	C	T	T	A	A	A	A	A	A	A	A	A	A	T	T	C	C	A	A	C	C	C	C	T	T	T	T	G	G	A	A	C	C	A	A	G	G	G	G	C	C	G	G	A	A	T	T	G	G	A	A	A	A	G	G	T	T	G	G	C	C	G	G	T	T	C	C	A	A	C	C	T	T	G	G	A	A	A	A	G	A	T	T	C	C	G	G	C	C	T	T	G	G	A	A	C	C	C	C	G	G	T	T	G	G	G	G	A	A	T	T	A	A	A	A	A	A	A	A	T	T	G	G	G	G	A	A	T	T	G	G	G	G	C	C	C	C	C	C	T	T	T	T	C	C	C	C	G	G	T	T	G	G	A	A	G	G	G	G	C	C	G	G	C	C	C	C	C	C	NA	NA	C	C	T	T	C	C	C	C	NA	NA	C	C	T	T	G	G	G	G	G	G	C	C	G	G	C	C	G	G	G	G	C	C	C	C	G	G	G	G	C	C	G	G	G	G	A	A	A	A	A	A	C	C	G	G	A	A	A	A	T	T	C	C	A	A	A	A	G	G	A	A	C	C	C	C	C	C	G	G	A	G	C	C	C	C	C	C	T	T	C	C	A	A	C	C	G	G	G	G	G	G	T	T	A	A	A	A	T	T	C	C	G	G	A	A	C	C	G	G	G	G	G	G	A	A	T	T	C	C	T	T	C	C	G	G	G	G	G	G	T	T	A	A	T	T	G	G	T	T	C	C	G	G	A	A	T	T	G	G	C	C	G	G	C	C	C	C	C	C	C	C	G	G	A	A	G	G	A	A	C	C	G	G	A	A	G	G	A	A	C	C	A	A	T	T	A	A	C	C	C	C	T	T	T	T	C	C	G	G	T	T	T	T	A	A	G	G	G	G	A	A	A	A	A	A	G	G	C	C	T	T	G	G	G	G	G	G	NA	NA	G	G	G	G	C	C	T	T	C	C	C	C	G	G	G	G	C	C	G	G	A	A	G	G	NA	NA	A	A	C	C	G	G	T	T	A	A	T	T	C	C	C	C	T	T	C	C	A	A	T	T	G	G	C	C	A	A	A	A	A	A	A	A	A	A	A	A	G	G	C	C	T	T	C	C	T	T	C	C	T	T	C	C	A	A	G	G	T	T	A	G	A	A	C	C	T	T	A	A	G	G	C	C	G	G	C	C	G	G	G	G	C	C	C	C	C	C	T	T	G	G	G	G	C	C	C	C	A	A	C	C	T	T	C	C	C	C	C	C	A	A	T	T	T	T	A	A	A	A	A	A	G	G	G	G	C	C	G	G	G	G	C	C	A	A	G	G	G	G	C	C	G	G	C	C	A	A	C	C	T	T	T	T	T	T	A	A	G	G	G	G	C	C	A	A	C	C	T	T	G	G	C	C	A	A	T	T	A	A	G	G	C	C	G	G	G	G	G	G	A	A	T	T	C	C	G	G	A	A	C	C	A	A	C	C	A	A	A	A	A	A	C	C	C	C	A	A	C	C	T	T	T	T	C	C	C	C	G	G	G	G	T	T	T	T	T	T	C	C	G	G	G	G	A	A	G	G	T	T	T	T	G	G	G	G	T	T	A	A	C	C	A	A	C	C	A	A	G	G	T	T	C	C	T	T	T	T	C	C	C	C	G	G	T	T	T	T	T	T	G	G	T	T	A	A	G	G	T	T	A	A	T	T	A	A	C	C	A	A	T	T	G	G	C	C	T	T	A	A	A	A	A	A	G	G	A	A	C	C	G	G	C	C	G	G	C	C	A	A	C	C	A	A	T	T	C	C	G	G	T	T	A	A	T	T	A	A	A	A	G	G	A	A	G	G	T	T	T	T	G	G	A	A	C	C	G	G	A	A	G	G	G	G	C	C	G	G	G	G	A	A	G	G	A	A	T	T	T	T	A	A	C	C	A	A	T	T	T	T	T	T	G	G	C	C	C	C	C	C	A	A	C	C	C	C	T	T	A	A	C	C	A	A	G	G	A	A	C	C	G	G	A	A	G	G	G	G	C	C	T	T	T	T	C	C	C	C	T	T	A	A	T	T	A	A	G	G	A	A	C	C	T	T	A	A	T	T	A	A	G	G	A	A	C	C	A	A	C	C	G	G	G	G	G	G	G	G	A	A	A	A	A	A	G	G	A	T	A	A	G	G	G	G	A	A	A	A	G	G	A	A	A	A	T	T	T	T	C	C	A	A	C	C	G	G	G	G	A	A	C	C	C	C	G	G	C	C	A	A	G	G	G	G	G	G	G	G	G	G	T	T	T	T	G	G	C	C	G	G	C	C	G	G	C	C	A	A	A	G	G	G	G	C	C	T	T	T	T	T	C	C	G	G	G	G	T	T	T	T	G	G	T	T	A	A	G	G	G	G	C	C	A	A	G	G	A	A	G	G	A	A	G	G	C	C	T	T	A	A	A	A	C	C	A	A	T	T	T	T	C	C	T	T	G	G	T	T	A	A	T	T	C	C	T	T	A	A	G	G	G	G	A	A	G	G	C	C	G	G	T	T	A	A	G	G	T	T	A	A	G	G	C	C	G	G	A	A	A	A	T	T	A	A	T	T	T	T	A	A	T	T	T	T	A	A	T	T	G	G	C	C	T	T	G	G	T	T	A	A	A	A	T	T	A	A	T	T	T	T	A	A	G	G	T	T	C	C	A	A	G	G	C	C	T	T	G	G	G	G	T	T	C	C	G	G	C	C	C	C	A	A	T	T	T	T	G	G	A	A	NA	NA	T	T	T	T	A	A	A	A	T	T	A	A	A	A	A	A	C	C	A	A	G	G	C	C	G	G	T	T	A	A	C	C	G	G	A	A	G	G	G	G	C	C	C	C	G	G	C	C	T	T	T	T	C	C	G	G	C	C	T	T	T	T	T	T	A	A	T	T	T	T	G	G	C	C	T	T	C	C	T	T	A	A	G	G	A	A	G	G	C	C	A	A	T	T	G	G	T	T	C	C	C	C	A	A	G	G	G	G	T	T	A	A	A	A	T	T	G	A	G	G	C	C	C	C	C	C	A	A	T	T	T	T	A	A	C	C	C	C	T	T	A	A	T	T	T	T	T	T	A	A	T	T	C	C	G	G	C	C	A	A	C	C	G	G	C	C	A	A	G	G	G	G	C	C	C	C	G	G	G	G	C	C	T	T	G	G	G	G	G	G	A	A	C	C	T	T	A	A	T	T	C	C	C	C	C	C	T	T	G	G	C	C	G	G	G	G	G	G	A	A	C	C	C	C	T	T	C	C	A	A	G	G	A	A	G	G	T	T	G	G	C	C	A	A	A	A	C	C	A	A	NA	NA	A	A	A	A	G	G	T	T	G	G	A	A	T	T	T	T	C	C	C	C	G	G	A	A	G	G	A	A	A	A	C	C	T	T	A	A	A	A	G	G	C	C	T	T	C	C	C	C	T	T	T	T	C	C	G	G	G	G	C	C	C	C	A	A	T	T	A	A	A	A	A	A	A	A	A	A	T	T	G	G	C	C	A	A	T	T	G	G	C	C	A	A	A	A	C	C	A	A	G	G	C	C	C	C	G	G	T	T	G	G	G	G	G	G	C	C	C	C	C	C	G	G	C	C	C	C	G	G	C	C	G	G	C	C	G	G	C	C	T	T	T	T	T	T	G	G	T	T	T	T	A	A	G	G	A	A	A	A	A	A	C	C	G	G	G	G	A	A	T	T	G	G	G	G	A	A	G	G	G	G	T	T	T	T	A	A	A	A	G	G	T	T	A	A	T	T	C	C	G	G	T	T	A	A	C	C	T	T	A	A	T	T	G	G	G	G	G	G	T	T	G	G	G	G	A	A	T	T	C	C	T	T	A	A	T	T	T	T	C	C	A	A	T	T	A	A	C	C	T	T	C	C	A	A	C	C	A	A	A	A	T	T	C	C	T	T	G	G	T	T	G	G	C	C	C	C	A	A	G	G	C	C	G	G	G	G	G	G	T	T	G	G	A	A	C	C	G	G	T	T	C	C	C	C	G	G	T	T	A	A	G	G	C	C	A	A	A	A	A	A	T	T	A	A	A	A	A	A	G	G	T	T	T	T	G	G	A	A	C	C	T	T	T	T	G	G	A	A	T	T	A	A	G	G	T	T	C	C	A	A	A	A	C	C	G	G	C	C	T	T	G	G	G	G	A	A	G	G	A	A	C	T	C	C	C	C	C	C	A	A	G	G	T	T	T	T	T	T	A	A	C	C	A	A	G	G	A	A	T	T	C	C	C	C	G	G	A	A	A	A	C	C	G	G	C	C	C	C	G	G	A	A	T	T	G	A	A	A	C	C	G	G	A	A	T	T	C	C	G	G	C	C	T	T	A	A	G	G	G	G	A	A	T	T	G	G	C	C	C	C	T	T	G	G	G	G	T	T	A	A	A	A	G	G	G	G	A	A	A	A	C	C	A	A	G	G	T	T	T	T	A	A	C	C	T	T	T	T	A	A	G	G	G	G	G	G	T	T	NA	NA	G	G	C	C	C	C	C	C	C	C	A	A	C	C	C	C	A	A	A	A	A	A	G	G	T	T	C	C	T	T	C	C	T	T	T	T	T	T	T	T	A	A	G	G	T	T	G	G	C	C	G	G	C	C	A	A	T	T	C	C	A	A	C	C	T	T	A	A	T	T	G	G	T	T	C	C	T	T	A	A	A	A	C	C	G	G	T	T	C	C	C	C	A	A	A	A	C	C	G	G	A	A	G	G	C	C	A	A	C	C	A	A	G	G	T	T	C	C	C	C	A	A	G	G	A	A	T	T	C	C	T	T	G	G	G	G	T	T	G	G	G	G	C	C	T	C	C	C	C	C	C	C	G	G	C	C	T	T	G	G	T	T	A	A	G	G	G	G	C	C	T	T	T	T	G	G	C	C	A	A	A	A	T	T	G	G	A	A	A	A	C	C	A	A	A	A	A	A	G	G	G	G	A	A	T	T	G	G	A	A	C	C	C	C	G	G	A	A	C	C	A	A	C	C	T	T	A	A	G	G	G	G	A	A	C	C	C	C	T	T	NA	NA	G	G	A	A	C	C	T	T	G	G	G	G	T	T	C	C	A	A	A	A	G	G	G	G	C	C	C	C	C	C	G	G	C	C	G	G	T	A	A	A	A	A	G	G	A	A	A	A	T	T	C	C	G	G	A	A	G	G	G	G	A	A	T	T	G	G	T	T	C	C	G	G	G	G	T	T	T	T	C	C	A	A	G	G	A	A	T	T	C	C	C	C	G	G	C	C	A	A	G	G	T	T	T	T	C	C	A	A	T	T	C	C	A	A	T	T	G	G	T	T	C	C	A	A	T	T	A	A	C	C	A	A	A	A	G	G	G	G	C	C	C	C	C	C	G	G	G	G	G	G	C	C	NA	NA	A	A	A	A	T	T	A	A	A	A	C	C	A	A	G	G	G	G	A	A	C	C	A	A	T	T	T	T	T	T	A	A	T	T	T	T	A	A	A	A	A	A	G	G	T	T	G	G	G	G	A	A	A	A	C	C	G	G	C	C	G	G	G	G	T	T	C	C	T	T	G	G	A	A	C	C	G	G	A	A	G	G	A	A	A	A	A	A	A	A	T	T	A	A	G	G	C	C	C	C	G	G	A	A	T	T	T	T	G	G	C	C	G	G	G	G	A	A	C	C	A	A	G	G	T	T	T	T	C	C	A	A	T	T	G	G	C	C	T	T	A	A	C	C	T	T	A	A	G	G	C	C	G	G	G	G	C	C	C	C	A	A	T	T	A	A	G	G	T	T	A	A	T	T	A	A	A	A	A	A	G	G	C	C	G	G	T	T	G	G	T	T	T	T	C	C	T	T	T	T	C	C	C	C	T	T	G	G	T	T	G	G	C	C	C	C	A	A	C	C	G	G	A	A	G	G	G	G	A	A	T	T	T	T	T	T	G	G	C	C	T	T	C	C	A	A	A	A	C	C	T	T	C	C	A	A	A	A	G	G	A	A	C	C	G	G	A	A	A	A	T	T	T	T	T	T	G	G	C	C	A	A	A	A	G	G	C	C	A	A	T	T	T	T	G	G	C	C	A	A	A	A	T	T	C	C	C	C	T	T	A	A	A	A	T	T	C	C	T	T	A	A	T	T	C	C	C	C	T	T	A	A	G	G	A	A	C	C	T	T	G	G	T	T	G	G	A	A	C	C	T	T	A	A	T	C	G	G	A	A	C	C	G	G	C	C	C	C	A	A	C	C	G	G	C	C	A	A	T	T	C	C	G	G	C	C	G	G	C	C	A	A	G	G	T	T	C	C	G	G	T	T	G	G	C	C	G	G	C	C	G	G	A	A	G	G	T	T	G	G	C	C	A	A	A	A	A	A	A	A	A	A	A	A	A	A	A	A	T	T	G	G	A	A	C	C	C	C	A	A	C	C	T	T	T	T	T	T	G	G	G	G	G	G	T	T	A	A	C	C	G	G	A	A	A	A	A	A	G	G	T	T	A	A	A	A	T	T	A	A	A	A	G	G	T	T	T	T	A	A	T	T	T	T	A	A	A	A	G	G	G	G	A	A	A	A	A	A	A	A	G	G	A	A	C	C	C	C	T	T	C	C	A	A	C	C	T	T	A	A	A	A	A	A	T	T	C	C	G	G	G	G	G	G	C	C	NA	NA	C	C	A	A	T	T	G	G	G	G	A	A	C	C	G	G	A	A	G	G	C	C	C	C	A	A	A	A	G	G	NA	NA	T	T	A	A	G	G	G	G	T	T	T	T	G	G	C	C	T	T	G	G	T	T	C	C	C	C	C	C	T	T	G	G	T	T	G	G	A	A	T	T	C	C	C	C	C	C	A	A	C	C	T	T	T	T	G	G	A	A	C	C	C	C	G	G	A	A	T	T	A	A	C	C	A	A	T	T	A	A	A	A	T	T	T	T	T	T	C	C	C	C	C	C	G	G	C	C	C	C	T	T	G	G	T	T	A	A	C	C	C	C	A	A	C	C	C	C	T	T	T	C	C	C	C	C	T	T	G	G	C	C	G	G	G	G	G	G	G	G	A	A	C	C	G	G	T	T	A	A	G	G	T	T	T	T	C	C	C	C	C	C	T	T	T	T	T	T	T	T	NA	NA	T	T	C	C	A	A	G	G	A	A	T	T	A	A	A	A	A	A	C	C	G	G	C	C	T	T	A	A	G	A	C	G	G	G	T	T	C	C	G	G	C	C	A	A	G	G	C	C	T	T	C	C	T	T	T	T	A	A	C	C	A	A	C	C	A	A	T	T	T	T	A	A	C	C	A	A	A	A	G	G	T	T	G	G	T	T	A	A	A	A	A	A	C	C	A	A	T	T	A	A	A	A	G	G	G	G	A	A	A	A	T	T	G	G	G	G	A	A	G	G	A	A	A	A	A	A	G	G	T	T	G	G	A	A	T	T	G	G	G	G	T	T	C	C	C	C	A	A	T	T	T	T	T	T	C	C	C	C	A	A	A	A	A	A	C	C	G	G	A	A	A	A	T	T	G	G	C	C	T	T	T	T	A	A	C	T	C	C	G	G	G	A	A	A	G	G	G	G	A	A	T	T	T	T	G	G	A	A	G	G	T	T	NA	NA	A	A	T	T	C	C	T	C	T	C	C	C	G	G	A	A	A	A	G	G	A	G	A	G	C	T	G	T	A	G	G	G	A	A	A	A	G	G	A	A	A	A	C	T	G	A	T	T	T	C	C	C	G	G	T	T	G	G	C	C	C	C	G	G	A	A	T	T	G	G	T	T	C	C	G	G	T	T	T	T	A	A	C	C	A	A	G	G	C	C	C	C	T	T	A	A	T	T	C	C	T	T	T	T	T	T	G	G	T	T	A	A	G	G	C	T	C	G	C	T	A	G	T	T	C	T	A	G	G	G	A	C	T	A	C	T	A	A	G	A	G	G	C	C	T	C	G	A	G	G	T	T	G	G	G	G	A	A	C	C	A	A	G	G	C	A	T	C	A	A	T	C	G	A	G	G	T	T	A	A	A	A	C	C	T	T	A	A	A	A	G	G	C	C	T	T	C	C	T	T	T	T	T	T	T	T	G	G	T	T	C	C	NA	NA	T	T	G	G	G	G	C	C	T	T	T	T	G	G	G	G	G	G	C	C	G	G	T	T	C	C	A	A	T	T	T	T	G	G	G	G	C	C	T	T	A	A	T	T	C	C	T	T	T	T	G	G	T	T	G	G	A	A	C	C	T	T	C	C	C	C	A	A	T	T	A	A	A	A	T	T	A	A	C	C	A	A	T	T	G	G	C	C	NA	NA	G	G	G	G	A	A	G	G	A	A	A	A	T	T	C	C	A	A	C	C	G	G	T	T	G	G	C	C	C	C	C	C	C	C	G	G	G	G	T	T	A	A	C	C	C	C	T	T	C	C	C	C	A	A	G	G	A	A	G	G	C	C	G	G	T	T	A	A	T	T	A	A	A	A	T	T	G	G	T	T	G	G	G	G	C	C	C	C	NA	NA	C	C	C	C	A	A	T	T	T	T	C	C	G	G	G	G	C	C	A	A	C	C	G	G	C	C	C	C	C	C	G	G	T	T	A	A	C	C	G	G	G	A	G	G	C	C	G	G	T	T	C	C	T	T	C	C	G	G	T	T	G	G	G	G	G	G	C	C	G	G	C	C	T	T	A	A	G	G	C	C	C	C	C	C	C	C	A	A	T	T	G	G	C	C	G	G	A	A	C	C	C	C	C	C	A	A	A	A	G	G	T	T	G	G	A	A	A	A	A	A	C	C	T	T	A	A	A	A	G	G	A	A	G	G	G	G	T	T	A	A	T	T	T	T	C	C	C	C	A	A	A	A	C	C	G	G	G	G	T	T	A	A	A	A	G	G	C	C	A	A	T	T	A	A	C	C	G	G	T	T	T	T	C	C	A	A	G	G	T	T	G	G	A	A	T	T	G	G	A	A	G	G	A	A	T	T	C	C	A	A	A	A	A	A	C	C	C	C	A	A	G	G	C	C	G	G	G	G	A	A	G	G	T	T	C	C	A	A	A	A	A	A	G	G	A	A	G	G	C	C	G	G	G	G	G	G	G	G	T	T	A	A	G	G	A	A	T	T	C	C	G	G	A	A	A	A	A	A	A	A	G	G	T	T	T	T	T	T	A	A	A	A	T	T	A	A	T	T	T	T	C	C	C	C	T	T	A	A	C	C	A	A	G	G	T	T	T	T	C	C	A	A	A	A	T	T	C	C	A	A	T	T	T	T	G	G	C	C	A	A	G	G	T	T	G	G	T	T	T	T	C	C	G	G	C	C	T	T	A	A	C	C	T	T	T	T	C	C	A	A	G	G	G	G	A	A	A	A	T	T	G	G	T	T	A	A	T	T	C	C	G	G	T	T	T	T	T	T	G	G	G	G	A	G	A	A	C	C	T	T	T	T	C	C	A	A	A	A	A	A	G	G	A	A	A	A	T	T	G	G	A	A	A	A	C	C	A	A	A	A	C	C	T	T	T	T	T	T	G	G	T	T	T	T	G	G	C	C	A	A	T	T	G	G	C	C	A	A	C	C	G	G	A	A	T	T	C	C	T	T	G	G	C	C	C	C	T	T	A	A	A	A	C	C	C	C	C	C	T	T	C	C	G	G	G	G	T	T	A	G	C	C	G	G	G	G	C	C	A	A	T	T	A	A	C	C	G	G	G	G	T	T	C	C	T	T	G	G	C	C	G	G	A	A	T	T	T	T	T	T	A	A	C	C	C	C	G	G	T	T	T	T	C	C	G	G	A	A	G	G	G	G	T	T	T	T	G	G	C	C	G	G	C	C	T	T	NA	NA	G	G	G	G	G	G	T	T	T	T	A	A	G	G	G	G	G	G	C	C	T	T	G	G	T	T	T	T	C	C	G	G	C	C	T	T	C	C	C	C	C	C	G	G	A	A	A	A	C	C	C	C	T	T	T	T	C	C	A	A	T	T	G	G	C	C	C	C	T	T	A	A	T	T	C	C	A	A	A	A	G	G	A	A	T	T	C	C	T	T	C	C	A	G	A	A	C	C	G	G	C	C	C	C	G	G	C	C	T	T	T	T	G	G	A	A	A	A	T	T	G	G	T	T	G	G	G	G	C	C	T	T	G	G	T	T	A	A	G	G	C	C	C	C	T	T	G	G	T	T	G	G	A	A	T	T	A	A	G	G	C	C	A	A	A	A	C	C	C	C	T	T	C	C	C	C	A	A	A	A	T	T	T	T	G	G	G	G	A	A	C	C	C	C	G	G	A	A	T	T	T	T	G	G	C	C	A	A	C	C	G	G	A	A	G	G	G	G	T	T	A	A	G	G	A	A	G	G	C	C	A	A	C	C	G	G	T	T	C	C	C	C	T	T	A	A	T	T	C	C	G	G	C	C	T	T	G	G	A	A	G	G	G	G	T	T	T	T	A	A	G	G	T	T	A	A	C	C	T	T	A	A	T	T	C	C	A	A	T	T	G	G	C	C	C	C	A	A	T	T	A	A	T	T	T	T	T	T	A	A	C	C	G	G	T	T	T	T	T	T	T	T	T	T	C	C	C	C	A	A	T	T	G	G	T	T	A	T	G	G	C	C	T	C	T	T	G	G	G	G	G	G	G	G	G	G	C	C	G	A	T	T	G	G	T	T	G	G	NA	NA	G	G	G	G	T	T	C	C	G	G	A	A	G	G	C	C	C	C	T	T	C	A	C	C	T	T	C	C	A	A	C	C	T	T	G	G	C	C	C	C	G	G	T	T	C	C	C	C	C	C	C	C	T	T	A	A	T	T	A	A	C	C	C	C	C	C	T	T	T	T	C	C	C	C	G	G	C	C	T	T	C	C	A	A	G	G	G	G	G	G	T	T	C	C	C	C	G	G	G	G	T	T	NA	NA	G	G	G	A	T	T	G	G	T	T	T	T	A	A	C	C	G	G	C	C	C	C	C	C	A	A	A	A	A	A	A	A	G	G	C	C	G	G	C	C	C	C	T	T	T	T	T	T	G	G	G	G	C	C	T	T	C	C	C	C	C	C	G	G	C	C	T	T	A	A	C	C	G	G	C	C	A	A	A	A	C	C	A	A	C	C	C	C	A	A	C	C	G	G	G	G	T	T	T	T	T	T	G	G	T	T	T	T	C	C	C	C	A	A	G	G	G	G	G	G	A	A	T	T	T	T	C	C	T	T	G	G	A	A	C	C	A	A	G	G	G	G	C	C	G	G	G	G	G	G	A	A	T	T	A	A	C	C	G	G	T	T	T	T	G	G	A	A	G	G	G	G	C	C	G	G	T	T	C	C	A	A	A	A	C	C	C	C	T	T	C	C	G	G	C	C	A	A	G	G	A	A	C	C	G	G	T	T	C	C	G	G	G	G	C	C	A	A	G	G	G	G	T	T	G	G	A	A	G	G	T	T	G	G	G	G	A	A	C	C	T	T	A	A	G	G	T	T	C	C	G	G	A	A	NA	NA	T	T	T	T	A	A	G	G	C	C	G	G	C	C	C	C	G	G	G	G	G	G	C	C	G	A	C	C	C	C	C	C	C	C	T	T	G	G	C	C	G	G	A	A	A	A	C	C	G	G	A	A	A	A	T	T	C	C	C	C	A	A	A	A	G	G	T	T	A	A	T	T	G	G	C	C	G	G	A	A	A	A	G	G	A	A	G	G	A	A	T	T	C	C	G	G	A	A	G	G	T	T	G	G	G	G	G	G	C	C	C	C	C	C	T	T	T	T	C	C	C	C	C	C	T	T	C	C	G	G	G	G	G	G	C	C	C	C	A	A	G	G	A	A	G	G	T	T	T	T	C	C	A	A	G	G	G	G	C	C	A	A	C	C	T	T	C	C	G	G	G	G	C	C	C	C	A	A	G	G	C	C	C	C	A	A	A	A	T	T	G	G	A	A	C	C	G	G	A	A	T	T	A	A	A	A	C	C	C	C	G	G	C	C	G	G	C	C	T	T	T	T	G	G	C	C	C	C	NA	NA	T	T	G	G	A	A	T	T	A	A	A	A	G	G	A	A	A	A	C	C	G	G	G	G	T	T	A	A	A	A	C	C	G	G	G	G	G	G	A	A	A	A	G	G	G	G	C	C	G	G	C	C	T	T	G	G	C	C	C	C	C	C	A	A	C	C	C	C	T	T	G	G	T	T	T	T	A	A	G	G	A	A	A	A	A	A	C	C	T	T	C	C	T	T	G	G	C	C	T	T	T	T	A	A	G	G	C	C	T	T	G	G	T	T	G	G	C	C	C	C	A	A	T	T	A	A	C	C	G	G	G	G	G	G	T	T	G	G	G	G	T	T	C	C	T	T	A	A	G	G	G	G	T	T	A	A	A	A	A	A	T	T	C	C	G	G	T	T	C	C	G	G	C	C	G	G	A	A	G	G	A	A	G	G	G	G	G	G	G	G	T	T	G	G	A	A	T	T	A	A	C	C	T	T	C	C	G	G	C	C	A	A	A	A	C	C	T	T	G	G	T	T	A	A	A	A	A	A	A	A	G	G	T	T	T	C	G	G	T	T	T	T	T	T	C	C	A	A	T	T	G	G	C	C	C	C	G	G	T	T	T	T	T	T	A	A	G	G	T	T	G	G	G	G	C	C	C	C	T	T	T	T	C	C	C	C	A	A	A	A	T	T	G	G	T	T	A	A	T	T	T	T	A	A	T	T	T	T	A	A	NA	NA	A	A	A	A	G	G	A	C	A	A	T	T	G	G	G	G	G	G	T	T	G	G	C	C	A	A	T	T	C	C	T	T	A	A	T	T	A	A	C	C	T	T	G	G	T	T	T	T	T	T	A	A	T	T	C	C	G	G	C	C	C	C	G	G	A	A	G	G	G	G	A	A	T	T	C	C	T	T	G	G	C	C	T	T	G	G	A	A	G	G	C	C	T	T	G	G	G	G	G	G	G	G	C	C	A	A	A	A	T	T	C	C	A	A	A	A	C	C	T	T	G	G	C	C	A	A	C	C	G	G	A	A	C	C	A	A	G	G	T	T	C	C	T	T	G	G	A	A	T	T	T	T	T	T	C	C	G	G	C	C	A	A	T	T	C	C	G	G	T	T	T	T	T	T	T	T	G	G	T	T	A	A	C	C	G	G	T	T	A	A	T	T	A	A	C	C	T	T	G	G	T	T	T	T	C	C	G	G	A	A	C	C	C	C	T	T	A	A	C	C	C	C	A	A	C	C	T	T	C	C	C	C	A	A	C	C	T	T	T	T	T	T	T	T	T	T	A	A	C	C	C	C	T	T	A	A	T	T	A	A	C	C	T	T	G	G	G	G	T	T	T	T	C	C	A	A	C	C	G	G	A	A	A	A	C	C	C	C	G	G	T	T	G	G	G	G	A	A	G	G	A	A	C	C	C	C	A	A	G	A	T	T	T	T	A	A	A	A	A	A	G	G	G	G	A	A	C	C	G	G	T	T	G	G	G	G	C	C	A	A	T	T	C	C	C	C	C	C	A	A	T	T	T	T	T	T	T	T	T	T	A	A	C	C	G	G	A	A	T	T	C	C	G	G	A	A	A	A	T	T	G	G	T	T	T	T	G	G	C	C	C	C	C	T	A	A	T	T	T	T	C	C	G	G	C	C	G	G	A	A	C	C	C	C	C	C	C	C	G	G	T	T	T	T	G	G	C	C	G	G	A	A	A	A	G	G	G	G	T	T	G	G	C	C	C	C	C	C	G	G	C	C	T	T	C	C	C	C	C	C	T	T	G	G	G	G	A	A	C	C	C	C	G	G	T	T	C	C	G	G	C	C	T	T	T	T	C	C	A	A	C	C	G	G	G	G	C	C	A	A	C	C	G	G	C	C	A	A	C	C	T	T	G	G	C	C	C	C	T	T	C	C	G	G	A	A	G	G	C	C	T	T	G	G	A	A	G	G	G	G	T	T	A	A	G	G	T	T	G	G	T	T	A	A	C	C	A	A	A	A	G	G	T	T	C	C	G	G	A	A	T	T	T	T	A	A	C	C	G	G	C	C	A	A	G	G	C	C	A	A	G	G	C	C	T	T	A	A	C	C	G	G	C	C	G	G	C	C	C	C	A	A	T	T	A	A	C	C	A	A	G	G	T	T	C	C	T	T	T	T	A	A	T	T	C	C	T	T	G	G	G	G	T	T	A	A	G	G	A	A	G	G	A	A	C	C	A	A	C	C	A	A	C	C	G	G	C	C	A	A	T	T	A	A	G	G	T	T	A	G	T	T	T	T	G	G	C	C	C	C	A	A	G	G	C	C	C	C	T	T	C	C	A	A	T	T	C	C	T	T	T	T	A	A	G	G	G	G	G	G	T	T	A	A	C	C	A	A	A	A	C	C	G	G	A	A	T	T	T	T	T	T	G	G	G	G	C	C	G	A	C	C	G	G	G	G	T	T	C	C	T	T	A	A	T	T	C	C	C	C	G	G	A	A	A	A	A	A	T	T	A	A	A	A	G	G	C	C	A	A	G	G	T	T	A	A	G	G	C	C	G	G	C	C	A	A	T	T	G	G	G	G	A	A	T	T	G	G	T	T	A	A	G	G	A	A	C	C	T	T	C	C	C	C	G	G	A	A	C	C	C	C	C	C	A	A	G	G	C	C	C	C	C	C	A	A	C	C	C	C	A	A	T	T	C	C	G	G	C	C	G	G	G	G	A	A	A	A	A	A	C	C	C	C	A	A	A	A	G	G	A	A	C	C	A	A	A	A	A	A	G	G	G	G	C	C	T	T	T	T	A	A	A	A	G	G	G	G	G	G	T	T	A	A	C	C	T	T	C	C	T	T	A	A	G	G	T	T	A	A	T	T	G	G	C	C	C	C	G	G	C	C	T	T	A	A	G	G	C	C	C	C	A	A	A	A	T	T	G	G	C	T	T	T	G	G	A	A	C	C	G	G	C	C	T	T	A	A	C	C	G	G	C	C	A	A	G	G	C	C	T	T	T	T	A	A	G	G	C	C	G	G	A	A	A	A	C	C	T	T	G	G	T	T	C	C	T	T	G	G	C	C	G	G	T	T	C	C	T	T	C	C	T	T	G	G	T	T	A	A	C	C	C	C	G	G	C	C	A	A	G	G	G	G	C	C	C	C	G	G	A	A	G	G	T	T	C	C	A	A	C	C	A	A	C	C	A	A	G	G	A	A	A	A	C	C	A	A	T	T	C	C	A	A	T	T	G	G	C	C	T	T	T	T	C	C	C	C	A	A	T	T	A	A	C	C	C	C	T	T	A	A	G	G	C	C	C	C	A	A	A	A	C	C	A	A	G	G	A	A	C	C	G	G	A	A	G	G	C	C	G	G	C	C	A	A	C	C	T	T	C	C	C	C	T	T	A	A	C	C	G	G	C	C	NA	NA	A	A	G	G	T	T	G	G	C	C	C	C	G	G	G	G	C	C	A	A	C	C	C	C	G	G	G	G	C	C	G	G	T	T	A	A	G	G	T	T	G	G	C	C	A	A	G	G	T	T	G	G	C	C	G	G	A	A	G	G	C	C	C	C	G	G	C	C	G	G	A	A	C	C	A	A	A	A	G	G	C	C	G	G	T	T	C	C	G	G	T	T	T	T	A	A	G	G	T	T	A	A	G	G	A	A	C	C	G	G	T	T	T	T	G	G	A	A	C	C	G	G	C	C	T	T	G	G	A	A	C	C	G	G	T	T	G	G	T	T	C	C	G	G	T	T	A	A	T	T	C	C	T	T	G	G	G	G	A	A	T	T	G	G	A	A	T	T	G	G	A	A	A	A	G	G	T	T	T	T	A	A	G	G	G	G	T	T	A	A	A	A	G	G	NA	NA	T	T	A	A	G	G	C	C	C	C	G	A	G	G	C	C	A	A	A	A	C	C	T	T	A	A	T	T	A	A	C	C	C	C	T	T	C	C	C	C	A	A	T	T	G	G	G	G	A	A	T	T	C	C	G	G	G	G	A	A	T	T	A	A	C	C	T	T	G	G	C	C	C	C	T	T	T	T	T	T	T	T	T	T	G	G	T	T	C	C	C	C	A	A	G	G	G	A	A	A	C	C	T	T	C	C	T	T	C	C	T	T	C	C	A	A	T	T	G	G	T	T	C	C	A	A	A	A	C	C	G	G	T	T	A	A	G	G	C	C	T	T	G	G	T	T	T	T	T	T	C	C	A	A	G	G	C	C	G	G	G	G	T	T	G	G	G	G	G	G	A	A	A	A	C	C	G	G	A	A	T	T	T	T	A	A	G	G	C	C	A	A	T	T	T	T	C	C	C	C	G	G	C	C	C	C	C	C	A	A	NA	NA	C	C	A	A	G	G	C	C	A	A	G	G	A	A	T	T	A	A	C	C	T	T	A	A	T	T	T	T	C	C	T	T	C	C	A	A	G	G	A	A	C	C	T	T	G	G	T	T	G	G	A	A	G	G	G	G	C	C	C	C	G	G	T	T	A	A	A	A	G	G	T	T	T	T	C	C	G	G	T	T	G	G	T	T	C	C	A	A	C	C	T	T	T	T	T	T	C	C	C	C	G	G	A	A	C	C	T	T	G	G	C	C	A	A	A	A	A	A	G	G	C	T	T	T	T	T	T	T	A	A	T	T	C	C	A	A	A	A	T	T	T	T	C	C	A	A	A	A	C	C	T	T	A	A	T	T	T	T	G	G	A	A	G	G	G	G	G	G	G	G	T	T	A	G	T	T	T	T	G	G	G	G	A	A	A	A	A	A	NA	NA	G	G	G	G	T	T	C	C	T	T	A	A	A	A	G	G	A	A	T	T	G	G	T	T	A	A	G	G	A	A	G	G	T	T	A	A	G	G	T	T	A	A	G	G	G	G	C	C	T	T	G	G	T	T	G	G	T	T	G	G	C	C	C	C	A	A	T	T	T	T	A	A	G	G	C	C	G	G	C	C	A	A	A	A	A	A	C	C	G	G	C	C	A	A	T	T	C	C	C	C	C	C	T	T	G	G	A	A	T	T	T	T	T	T	G	G	T	T	G	G	NA	NA	G	G	A	A	G	G	C	C	T	T	A	A	NA	NA	T	T	A	A	T	T	C	C	A	A	G	G	A	A	A	A	C	C	A	A	G	G	C	C	C	C	C	C	NA	NA	C	C	G	G	C	C	G	G	T	T	C	C	G	G	G	G	T	T	A	A	A	A	C	C	A	A	C	C	G	G	G	G	A	A	A	A	T	T	G	G	G	G	A	A	A	A	C	C	C	C	C	C	G	G	A	A	G	G	A	A	T	T	A	A	A	A	A	A	A	A	A	A	G	G	G	G	T	T	C	C	A	A	G	G	G	G	C	C	G	G	T	T	T	T	A	A	G	G	T	T	T	T	A	A	G	G	C	C	G	G	A	A	G	G	A	A	C	C	A	A	G	G	A	A	T	T	G	G	A	A	A	A	T	T	G	G	G	G	G	G	C	C	G	G	C	C	T	T	A	A	T	T	C	C	A	A	G	G	G	G	T	T	C	C	G	G	C	C	T	T	G	G	A	A	C	C	A	A	A	A	A	A	C	C	C	C	T	T	A	A	A	A	A	A	NA	NA	G	G	T	T	G	G	C	C	C	C	A	A	A	A	G	G	A	A	C	C	C	C	C	C	A	A	A	A	A	A	T	T	G	G	T	T	C	C	G	G	T	T	G	G	A	A	A	A	C	C	G	G	T	T	C	C	G	G	A	A	C	C	C	C	A	A	T	T	G	G	T	T	G	G	G	G	C	C	A	A	C	C	A	A	C	C	A	A	G	G	G	G	A	A	T	T	G	G	G	G	C	C	A	A	G	G	C	C	A	A	A	G	C	C	T	T	A	A	C	C	C	C	G	G	C	C	A	A	T	T	T	T	C	C	C	C	G	G	T	T	A	A	G	G	G	G	C	C	A	A	T	T	G	G	T	T	A	A	C	C	G	G	G	G	T	T	A	A	C	C	G	G	G	G	T	T	A	A	C	C	A	A	G	G	T	T	A	A	A	A	A	A	A	A	T	T	G	G	C	C	A	A	C	C	G	G	G	G	T	T	T	T	NA	NA	G	G	G	C	A	A	A	A	C	C	G	G	A	A	A	A	C	C	C	C	G	G	T	T	G	G	T	T	T	T	G	G	A	A	C	C	G	G	A	A	A	A	G	G	C	C	C	C	C	C	G	G	T	T	T	T	G	G	A	A	T	T	T	T	A	A	A	A	G	G	T	T	C	C	C	C	A	A	A	A	A	A	C	C	G	G	A	A	T	T	A	A	C	C	T	T	A	A	A	A	G	G	G	G	G	G	T	T	A	A	T	T	A	A	C	C	G	G	C	C	G	G	G	G	C	C	A	A	C	C	T	T	A	A	C	C	C	C	T	T	G	G	A	A	C	C	G	G	T	T	T	T	G	G	T	T	A	A	G	G	G	G	A	A	A	A	G	G	G	G	T	T	G	G	A	A	G	G	A	A	A	A	A	A	C	C	T	T	A	A	T	T	T	T	G	G	C	C	C	C	A	A	G	G	G	G	C	C	A	A	C	C	C	C	G	G	A	A	G	G	G	G	G	G	C	C	A	A	C	C	A	A	A	A	C	C	C	C	A	A	C	C	A	A	A	A	C	C	T	T	A	A	T	T	C	C	G	G	C	C	C	C	C	C	G	G	A	A	A	A	T	T	G	G	T	T	A	A	A	A	T	T	A	A	T	T	T	T	A	A	A	A	G	G	C	C	T	T	A	A	T	T	A	A	G	G	T	T	C	C	A	A	T	T	T	T	C	C	C	C	A	A	A	A	T	T	G	G	A	A	A	A	A	A	A	A	C	C	T	T	T	T	A	A	A	A	G	G	T	T	G	G	A	A	T	T	T	T	A	A	A	A	A	A	T	T	G	G	A	A	T	T	G	G	C	C	G	G	G	G	G	G	G	G	G	G	C	C	C	C	C	C	G	G	T	T	G	G	C	C	C	C	G	G	G	G	A	A	A	A	T	T	A	A	T	T	G	G	G	G	G	G	A	A	C	C	G	G	C	C	C	C	C	C	T	T	T	T	NA	NA	C	C	G	G	G	G	A	A	T	T	C	C	C	C	A	A	C	C	G	G	C	C	G	G	A	A	T	T	T	T	A	A	T	T	G	G	G	G	A	A	T	T	A	A	G	G	G	G	T	T	A	A	T	T	C	C	G	G	T	T	G	G	A	A	C	C	G	G	A	A	G	G	T	T	T	T	A	G	A	A	T	T	A	A	C	C	T	T	A	A	C	C	G	G	G	G	T	T	G	G	C	C	A	A	C	C	A	A	A	A	T	T	G	G	A	A	T	T	G	G	T	T	A	A	G	G	C	C	C	C	A	A	C	C	G	G	G	G	G	G	T	T	C	C	T	T	A	A	G	G	G	G	A	A	G	G	T	T	C	C	T	T	G	G	A	A	T	T	C	C	G	G	T	T	G	G	T	T	G	G	A	A	G	G	G	G	G	G	G	G	C	C	T	T	G	G	C	C	G	G	A	A	T	T	G	G	T	T	T	T	C	C	A	A	A	A	A	A	T	T	A	A	C	C	C	C	T	T	G	G	T	T	G	G	T	T	A	A	A	A	C	C	T	T	A	A	G	G	T	T	C	C	T	T	C	C	NA	NA	T	T	G	G	T	T	A	A	C	C	C	C	T	T	T	T	A	A	T	T	T	T	G	G	G	G	G	G	T	T	C	C	A	A	A	A	NA	NA	A	A	T	T	T	T	T	T	G	G	T	T	T	T	T	T	G	G	T	T	G	G	A	A	C	C	C	C	A	A	G	G	G	G	G	G	C	C	A	A	A	A	T	T	C	C	C	C	C	C	C	C	A	A	A	A	T	T	T	T	G	G	G	G	G	G	A	A	A	A	T	T	C	C	C	C	A	A	A	A	T	T	T	T	A	A	G	G	A	A	G	G	G	G	C	C	T	T	G	G	T	T	C	C	A	A	A	A	G	G	T	T	C	C	G	G	C	C	T	T	G	G	A	A	T	T	C	C	A	A	T	T	G	G	G	G	A	A	C	C	G	G	A	A	G	G	G	G	T	T	A	A	C	C	C	C	T	T	C	C	G	G	T	T	C	C	C	C	T	T	G	G	A	A	G	G	G	G	G	G	A	A	G	G	T	T	G	G	A	A	C	C	G	G	T	T	G	G	G	G	A	A	G	G	A	A	T	T	A	A	A	A	A	A	A	A	G	G	G	G	G	G	C	C	A	A	A	A	G	G	T	T	T	T	G	G	C	C	G	G	T	T	T	T	T	T	T	T	T	T	T	T	T	T	A	A	T	T	C	C	T	T	T	T	C	C	C	C	C	C	G	G	NA	NA	G	G	G	G	G	G	A	A	T	T	C	C	G	G	C	C	G	G	A	A	C	C	A	A	T	T	A	A	T	T	C	C	C	C	C	C	A	A	T	T	C	C	A	A	A	A	C	C	T	T	C	C	A	A	A	A	G	G	C	C	A	A	G	G	G	G	A	A	G	G	T	T	C	C	C	C	C	C	T	T	G	G	G	G	C	C	A	A	G	G	G	G	T	T	T	T	T	T	T	T	A	A	C	C	A	A	G	G	G	G	C	C	C	C	G	G	T	T	A	A	A	A	G	G	A	A	G	G	T	T	G	G	G	G	C	C	T	T	T	T	C	C	A	A	G	G	T	T	C	C	G	G	A	A	T	T	C	C	A	A	G	G	C	C	T	T	T	T	A	A	C	C	G	G	A	A	C	C	G	A	C	C	C	C	A	A	G	G	T	T	C	C	T	T	T	T	C	C	G	G	C	C	T	T	G	G	T	T	G	G	G	G	G	G	G	G	C	C	A	A	G	G	T	T	C	C	G	G	T	T	G	G	T	T	C	C	C	C	T	T	T	T	G	G	C	C	G	G	G	G	T	T	T	T	G	G	C	C	T	T	G	G	T	T	G	G	A	A	G	G	G	G	A	A	G	G	T	T	T	T	A	A	G	G	G	G	A	A	A	A	T	T	A	A	G	G	C	C	T	T	A	A	C	C	A	A	G	G	A	A	C	C	C	C	A	A	T	T	A	A	C	C	T	T	T	T	G	G	A	A	G	G	T	T	A	A	A	A	T	T	A	A	A	A	C	C	G	G	A	A	T	T	T	T	G	G	T	T	T	T	T	T	G	G	G	G	A	A	C	C	C	C	G	G	G	G	A	A	A	A	T	T	C	C	T	T	T	T	A	A	C	C	G	G	C	C	C	C	G	G	T	T	T	T	G	G	T	T	C	C	T	T	C	C	A	A	T	T	T	T	A	A	T	T	G	G	A	A	C	C	G	G	G	G	G	G	A	A	T	T	G	G	G	G	C	C	T	T	G	G	T	T	A	G	T	T	G	G	T	T	C	C	A	A	C	C	C	C	T	T	A	A	T	T	G	G	C	C	A	A	T	T	C	C	G	G	T	T	C	C	T	T	C	C	T	T	T	T	T	T	C	C	C	C	T	T	G	G	T	T	A	A	A	A	T	T	G	G	A	A	G	G	T	T	G	G	A	A	G	G	A	A	A	A	A	A	A	A	A	A	G	G	G	G	C	C	G	G	C	C	G	G	A	A	G	G	G	G	G	G	G	G	A	A	C	C	G	G	T	T	C	C	G	G	A	A	C	C	G	G	G	G	A	A	G	G	A	A	G	G	T	T	T	T	C	C	C	C	A	A	C	C	A	A	C	C	T	T	T	T	T	T	G	G	T	T	A	A	T	T	C	C	A	A	G	G	T	T	C	C	C	C	G	G	T	T	A	A	A	A	C	C	G	G	G	G	C	C	G	G	T	T	C	C	G	G	A	A	G	G	G	G	T	T	T	T	C	C	T	T	G	G	A	A	T	T	T	T	G	G	T	T	C	C	NA	NA	G	A	C	C	C	C	G	G	C	C	A	A	G	G	A	A	C	C	A	A	T	T	T	T	G	G	C	C	A	A	T	T	C	C	G	G	C	C	T	T	A	A	A	A	A	A	T	T	T	T	G	G	G	G	A	A	A	A	A	G	G	G	C	C	G	G	C	C	G	G	T	T	T	T	C	C	G	G	A	A	T	T	A	A	C	C	G	G	T	T	A	A	T	T	A	A	G	G	C	C	G	G	G	G	G	G	A	A	A	A	G	G	A	A	C	C	C	C	C	C	A	A	C	C	G	G	A	A	A	A	A	A	T	T	G	G	T	T	G	G	C	C	T	T	T	T	T	T	A	A	C	C	C	C	G	G	G	G	G	G	A	A	T	T	A	A	G	G	G	G	C	C	C	C	C	C	T	T	T	T	T	T	G	G	G	G	G	G	C	C	T	T	T	T	A	A	G	G	G	G	C	C	A	A	G	G	G	G	G	G	C	C	C	C	G	G	C	C	C	C	T	T	A	A	A	A	A	A	T	T	T	T	G	G	C	C	T	T	C	C	G	G	G	G	G	G	C	C	C	C	C	C	T	T	C	C	A	A	A	A	T	T	G	G	C	C	G	G	T	T	G	G	A	A	T	T	A	A	G	G	A	A	G	G	C	C	G	G	C	C	A	A	C	C	C	C	C	C	G	G	T	T	A	A	C	C	C	C	A	A	T	T	C	C	G	G	T	T	G	G	T	T	T	T	T	T	G	G	G	G	C	C	G	G	T	T	G	G	C	C	T	T	A	A	C	C	A	A	T	T	T	T	C	C	T	T	G	G	G	G	T	T	C	C	G	G	A	A	A	A	C	C	A	A	A	A	T	T	T	T	T	T	A	A	T	T	C	C	T	T	G	G	A	A	G	G	C	C	G	G	C	C	A	A	G	G	C	C	T	T	T	T	C	C	T	T	T	T	G	G	A	A	G	G	C	C	A	A	C	C	G	G	C	C	G	G	G	G	T	T	G	G	T	T	A	A	A	A	C	C	G	G	T	T	T	T	T	T	C	C	G	G	C	C	T	T	T	T	C	C	T	T	C	C	C	C	A	A	A	A	C	C	G	G	A	A	G	G	G	G	A	A	A	A	T	T	G	G	A	A	G	G	A	A	T	T	T	T	C	C	T	T	C	C	G	G	G	G	C	C	T	T	G	G	C	C	C	C	G	G	G	G	G	G	T	T	G	G	C	C	G	G	T	T	G	G	T	T	A	A	T	T	C	C	A	A	C	C	A	A	G	G	C	C	C	C	G	G	A	A	T	T	T	T	C	C	A	A	T	T	T	T	G	G	C	C	G	G	T	T	A	A	T	T	A	A	C	C	G	G	NA	NA	T	T	G	G	C	C	T	T	T	T	T	T	A	A	C	C	C	C	A	A	G	G	A	A	G	G	T	T	A	A	G	G	T	T	A	A	T	T	G	G	C	C	C	C	C	C	A	A	A	A	A	A	G	G	A	A	C	C	A	A	A	A	A	A	A	A	T	T	T	T	T	T	A	A	C	C	G	G	A	A	T	T	G	G	G	G	C	C	A	A	A	A	G	G	G	G	G	G	T	T	A	A	T	T	G	G	T	T	G	G	G	G	C	C	C	C	G	G	A	A	T	T	T	T	A	A	A	A	C	C	C	C	G	G	C	C	G	G	C	C	C	C	C	C	C	C	C	C	C	C	C	C	T	T	NA	NA	T	T	C	C	T	T	G	G	A	A	A	A	C	C	C	C	A	A	G	G	T	T	C	C	C	C	G	G	G	G	G	G	A	A	G	G	T	T	G	G	T	T	C	C	G	G	T	T	C	C	C	C	C	C	C	C	T	T	C	C	C	C	C	C	G	G	C	C	T	T	C	C	A	A	G	G	T	T	C	C	T	T	A	A	T	T	C	C	C	C	T	T	T	T	G	G	T	T	C	C	C	C	T	T	A	A	T	T	A	A	T	T	T	T	G	G	A	A	C	C	C	C	A	A	A	A	C	C	T	T	C	C	A	A	G	G	T	T	A	A	T	T	C	C	A	A	G	G	T	T	C	C	A	A	A	A	T	T	A	A	T	T	G	G	G	G	C	C	A	A	A	A	C	C	T	T	G	G	G	G	T	T	T	T	T	T	C	C	C	C	T	T	G	G	G	G	T	T	C	C	C	C	A	A	A	A	G	G	C	C	A	A	C	C	C	C	C	C	T	T	G	G	A	A	C	C	C	C	G	G	C	C	C	C	T	T	C	C	T	T	A	A	G	G	T	T	G	G	T	T	G	G	G	G	A	A	A	A	A	A	G	G	C	C	G	G	NA	NA	T	T	A	A	G	G	C	C	A	A	C	C	G	G	A	A	T	T	T	T	A	A	G	G	T	T	C	C	C	C	C	C	A	A	C	C	C	C	A	A	A	A	C	C	G	G	T	T	C	C	G	G	T	T	T	T	A	A	C	C	T	T	A	A	C	C	G	G	G	G	C	C	G	G	A	A	T	T	C	C	C	C	C	C	C	C	A	A	A	A	G	G	A	A	T	T	T	T	T	T	G	G	T	T	T	T	G	G	G	G	T	T	T	T	G	G	A	A	C	C	A	A	C	C	A	A	G	G	C	C	C	C	C	C	A	A	A	A	G	G	C	C	G	G	T	T	G	G	C	C	T	T	C	C	G	G	A	A	G	G	A	A	T	T	G	G	T	T	T	T	C	C	T	T	C	C	G	G	A	A	T	T	G	G	G	G	G	G	A	A	A	A	C	C	A	A	G	G	A	A	C	C	C	C	A	A	C	C	A	A	C	C	A	A	T	T	T	T	T	G	C	C	T	T	C	C	T	T	G	G	T	T	A	A	G	G	T	T	A	A	T	T	C	C	G	G	T	T	A	A	C	C	A	A	C	C	A	A	G	G	A	A	A	A	T	T	C	C	C	C	C	C	C	C	A	A	C	C	C	C	A	A	T	T	A	A	T	T	G	G	T	T	A	A	G	G	A	A	T	T	T	T	G	G	C	C	C	C	C	C	T	T	G	G	G	G	A	A	C	C	T	T	T	T	T	T	T	T	G	G	G	G	G	G	T	T	C	C	G	G	A	A	G	G	A	A	G	G	C	C	C	C	C	C	A	A	C	C	C	C	G	G	T	T	G	G	A	A	A	A	C	C	G	G	A	A	A	A	G	G	C	C	A	A	G	G	C	C	C	C	T	T	G	G	C	C	G	G	G	G	C	C	A	A	G	G	C	C	T	T	C	C	G	G	A	A	T	C	A	A	T	T	G	G	T	T	T	T	G	G	G	G	C	C	C	C	G	G	C	C	G	G	C	C	C	C	G	G	A	A	G	G	G	G	G	G	C	C	C	C	T	T	A	A	A	A	G	G	G	G	C	C	G	G	C	C	G	G	A	A	G	G	G	G	T	T	C	C	A	A	G	G	A	A	C	C	C	C	C	C	C	C	A	A	G	G	C	C	T	T	A	A	A	A	T	T	A	A	G	G	T	T	T	T	G	G	T	T	T	T	C	C	T	T	G	G	C	C	G	G	C	C	T	T	G	G	A	A	A	A	G	G	G	G	A	A	C	C	A	A	A	A	T	T	T	T	A	A	A	A	A	A	T	T	G	G	C	C	G	G	G	G	C	C	A	A	C	C	A	A	G	G	C	C	A	A	C	C	A	A	G	G	T	T	C	C	A	A	C	C	G	G	C	C	T	T	A	A	T	T	G	G	T	T	T	T	T	T	G	G	G	G	G	G	G	G	G	G	G	G	A	A	C	C	A	A	G	G	C	C	G	G	T	T	C	C	C	C	T	T	A	A	G	G	C	C	C	C	A	A	A	A	T	T	A	A	A	A	T	T	T	T	G	G	G	G	T	T	A	A	C	C	A	A	C	C	C	C	G	G	C	C	C	C	C	C	G	G	C	C	G	G	G	G	NA	NA	A	A	T	T	G	G	G	G	G	G	C	C	A	A	G	G	G	G	T	T	A	A	T	T	A	A	T	T	G	G	T	T	G	G	C	C	A	A	G	G	G	G	G	G	G	G	G	G	T	T	T	T	T	T	G	G	C	C	T	T	T	T	A	A	C	C	T	T	T	T	G	G	T	T	A	A	G	G	A	A	C	C	A	A	T	T	C	C	G	G	C	C	C	C	T	T	A	A	G	G	G	G	A	A	C	C	A	A	T	T	NA	NA	C	C	A	A	T	T	C	C	C	C	G	G	A	A	G	G	C	C	A	A	C	C	A	A	G	G	A	A	T	T	A	A	T	T	C	C	T	T	T	T	C	C	NA	NA	C	C	G	G	A	A	C	C	C	C	A	A	G	G	G	G	A	A	C	C	A	A	C	C	G	G	G	G	C	C	A	A	C	C	T	T	T	T	T	T	C	C	T	T	A	A	T	T	C	C	G	G	A	A	A	A	A	A	A	A	C	C	T	T	A	A	A	A	A	A	C	C	C	C	G	G	G	G	G	G	T	T	G	G	T	T	C	C	C	C	A	A	C	C	T	T	A	A	T	T	T	T	A	A	T	T	G	G	A	A	A	A	T	T	C	C	T	T	C	C	T	T	G	G	G	G	T	T	G	G	A	A	G	G	A	A	C	C	G	G	T	T	G	G	C	C	T	T	G	G	A	A	C	C	A	A	C	C	A	A	C	C	T	T	T	T	A	A	C	C	C	C	A	A	C	C	G	G	G	G	A	A	G	G	A	A	A	A	C	C	T	T	T	T	G	G	T	T	T	T	C	C	G	G	T	T	G	G	C	C	G	G	G	G	G	G	A	A
CC	OR220f56	NA	NA	1	NA	C	C	A	A	A	A	C	C	T	T	G	G	G	G	A	A	C	C	T	T	C	C	G	G	C	C	C	C	C	C	G	G	G	G	G	G	T	T	G	G	G	G	G	G	T	T	A	A	G	G	C	C	A	A	G	G	A	A	C	C	C	C	C	C	G	G	T	T	G	G	A	A	A	A	G	G	G	G	C	C	C	C	C	C	C	C	A	A	A	A	A	A	T	T	G	G	C	C	T	T	T	T	C	C	A	A	T	T	C	C	T	T	A	A	A	A	T	T	G	G	T	T	G	G	T	T	G	G	G	G	T	T	G	G	A	A	T	T	C	C	A	A	G	G	G	G	C	C	C	C	T	T	T	T	C	C	G	G	T	T	C	C	T	T	G	G	G	G	G	G	T	T	A	A	A	A	G	G	C	C	C	C	G	G	G	G	G	G	C	C	C	C	T	T	A	A	A	A	A	A	A	A	T	T	T	T	C	C	T	T	T	T	G	G	C	C	G	G	C	C	A	A	A	A	A	A	T	T	G	G	A	A	C	C	T	T	C	C	T	T	A	A	G	G	A	A	C	C	T	T	A	A	G	G	A	A	G	G	T	T	G	G	G	G	A	A	T	T	A	A	G	G	T	T	T	T	C	C	G	G	C	C	A	A	T	T	G	G	G	G	A	A	T	T	T	T	G	G	C	C	T	T	T	T	T	T	T	T	G	G	T	T	C	C	T	T	C	C	G	G	T	T	T	T	G	G	C	C	T	T	A	A	A	A	T	T	G	G	T	T	C	C	A	A	C	C	G	G	C	C	C	C	A	A	T	T	C	C	G	G	A	A	G	G	C	C	G	G	C	C	T	T	C	C	C	C	C	C	G	G	C	C	T	T	T	T	A	A	T	T	G	G	C	C	C	C	G	G	A	A	C	C	T	T	A	A	T	T	A	A	T	T	G	G	G	G	C	C	C	C	A	A	G	G	G	G	A	A	C	C	T	T	A	A	G	G	T	T	G	G	G	G	G	G	A	A	G	G	T	T	G	G	A	A	G	G	C	C	T	T	T	T	G	G	G	G	C	C	G	G	C	C	C	C	NA	NA	A	A	T	T	T	T	A	A	G	G	C	C	C	C	A	A	G	G	C	C	C	C	C	C	C	C	T	T	C	C	C	C	T	T	T	T	G	G	C	C	T	T	G	G	C	C	C	C	C	C	C	C	G	G	C	C	A	A	C	C	T	T	A	A	T	T	C	C	T	T	G	G	C	C	C	C	T	T	T	T	T	T	C	C	T	T	A	A	G	G	T	T	G	G	T	T	G	G	G	G	C	C	A	A	G	G	A	A	T	T	C	C	A	A	T	T	C	C	G	G	C	C	T	T	C	C	A	A	A	A	A	A	T	T	G	G	T	T	A	A	C	C	G	G	T	T	G	G	T	T	T	T	C	C	G	G	T	T	T	T	G	G	T	T	G	G	T	T	C	C	C	C	C	C	G	G	G	G	G	G	C	C	G	G	T	T	C	C	C	C	A	A	C	C	C	C	G	G	A	A	T	T	C	C	T	T	A	A	T	T	T	T	C	C	A	A	G	G	A	A	C	C	T	T	A	A	T	T	A	A	T	T	C	C	C	C	T	T	T	T	C	C	C	C	T	T	A	A	A	A	T	T	A	A	T	T	G	G	G	G	A	A	C	C	G	G	C	C	G	G	G	G	G	G	C	C	A	A	T	T	G	G	T	T	A	A	G	G	C	C	A	A	T	T	A	A	C	C	G	G	T	T	A	A	G	G	C	C	C	C	A	A	C	C	T	T	C	C	A	A	G	G	A	A	C	C	T	T	G	G	C	C	A	A	A	A	C	C	G	G	C	C	T	T	C	C	G	G	A	A	A	A	T	T	G	G	G	G	A	A	T	T	A	A	G	G	G	G	G	G	C	C	A	A	C	C	C	C	C	C	T	T	T	T	C	C	A	A	G	G	C	C	T	T	C	C	A	A	A	A	T	T	G	G	G	G	G	G	A	A	G	G	C	C	A	A	T	T	T	T	G	G	G	G	A	A	C	C	G	G	T	T	C	C	T	T	G	G	T	T	G	G	A	A	A	A	A	A	G	G	A	A	A	A	C	C	A	A	A	A	C	C	G	G	C	C	A	A	A	A	A	A	T	T	T	T	G	G	C	C	T	T	A	A	C	C	A	A	G	G	C	C	A	A	T	T	T	T	G	G	G	G	C	C	A	A	G	G	A	A	C	C	G	G	T	T	A	A	T	T	G	G	G	G	A	A	T	T	T	T	C	C	G	G	G	G	A	A	C	C	C	C	A	A	G	G	T	T	T	T	C	C	T	T	G	G	G	G	C	C	T	T	T	T	C	C	T	T	C	C	A	A	C	C	G	G	A	A	T	T	T	T	C	C	G	G	C	C	T	T	G	G	G	G	C	C	T	T	T	T	T	T	G	G	A	A	A	A	T	T	G	G	G	G	G	G	C	C	C	C	C	C	G	G	G	G	C	C	A	A	G	G	C	C	G	G	G	G	G	G	G	G	T	T	A	A	C	C	C	C	T	T	A	A	T	T	A	A	A	A	T	T	G	G	C	C	C	C	C	C	A	A	A	A	G	G	T	T	G	G	C	C	A	A	G	G	A	A	G	G	A	A	G	G	A	A	A	A	C	C	A	A	A	A	G	G	G	G	T	T	T	T	C	C	G	G	G	G	G	G	A	A	C	C	T	T	T	T	G	G	A	A	A	A	C	C	C	C	C	C	C	C	T	T	C	C	A	A	C	C	T	T	C	C	T	T	G	G	A	A	T	T	T	T	C	C	G	G	C	C	C	C	G	G	A	A	G	G	C	C	G	G	C	C	G	G	T	T	C	C	C	C	A	A	C	C	C	C	A	A	A	A	C	C	A	A	C	C	A	A	T	T	G	G	C	C	A	A	T	T	A	A	T	T	G	G	C	C	G	G	C	C	T	T	A	A	C	C	G	G	T	T	T	T	G	G	G	G	G	G	G	G	A	A	G	G	A	A	T	T	G	G	C	C	A	A	T	T	A	A	A	A	T	T	C	C	C	C	C	C	C	C	T	T	T	T	A	A	T	T	T	T	G	G	A	A	C	C	G	G	G	G	G	G	C	C	G	G	A	A	C	C	C	C	T	T	T	T	G	G	G	G	G	G	G	G	G	G	G	G	G	G	T	T	C	C	C	C	G	G	T	T	T	T	A	A	T	T	G	G	G	G	A	A	A	A	T	T	A	A	T	T	G	G	C	C	C	C	A	A	A	A	G	G	G	G	G	G	T	T	G	G	A	A	A	A	C	C	C	C	A	A	A	A	T	T	A	A	A	A	G	G	C	C	C	C	T	T	A	A	G	G	G	G	G	G	C	C	A	A	T	T	G	G	C	C	C	C	T	T	G	G	T	T	C	C	G	G	T	T	C	C	A	A	T	T	G	G	T	T	C	C	G	G	C	C	G	G	G	G	G	G	T	T	C	C	T	T	T	T	C	C	A	A	C	C	T	T	T	T	C	C	A	A	A	A	G	G	C	C	T	T	C	C	C	C	G	G	G	G	T	T	A	A	G	G	C	C	A	A	T	T	A	A	G	G	A	A	A	A	T	T	A	A	C	C	G	G	T	T	A	A	C	C	T	T	NA	NA	C	A	A	A	G	G	G	G	C	C	C	C	C	C	C	C	T	T	G	G	T	T	T	T	A	A	T	T	G	G	C	C	C	C	C	C	T	T	A	A	T	T	T	T	T	T	C	C	T	T	T	T	A	A	A	A	G	G	A	A	C	C	T	T	C	C	A	A	C	C	A	A	G	G	G	G	G	G	A	A	T	T	C	C	G	G	T	T	C	C	T	T	T	T	G	G	T	T	C	C	A	A	G	G	A	A	G	G	G	G	G	G	A	A	T	T	C	C	C	C	C	C	G	G	G	G	G	G	G	G	C	C	G	G	G	G	G	G	G	G	C	C	A	A	G	G	G	G	T	T	G	G	T	T	C	C	T	T	T	T	C	C	T	T	T	T	A	A	C	C	C	C	C	C	C	C	T	T	A	A	T	T	A	A	T	T	T	T	C	C	T	T	T	T	A	A	G	G	A	A	C	C	A	A	C	C	G	G	A	A	C	C	G	G	A	A	G	G	C	C	T	T	C	C	G	G	G	G	C	C	G	G	G	G	C	C	C	C	A	A	G	G	T	T	C	C	C	C	T	T	G	G	C	C	G	G	A	A	G	G	C	C	G	G	A	G	G	G	T	T	G	G	T	T	G	G	T	T	G	G	G	G	T	T	G	G	A	A	A	A	C	C	T	T	T	T	C	C	T	T	G	G	T	T	A	A	G	G	T	T	T	T	T	T	A	A	A	A	G	G	G	G	G	G	A	A	C	C	G	G	G	G	G	G	T	T	T	T	G	G	T	T	C	C	G	G	C	C	G	G	T	T	G	G	T	T	T	T	T	T	G	G	G	G	C	C	A	A	G	G	G	G	T	T	A	A	A	A	G	G	T	T	T	T	T	T	A	A	A	A	G	G	C	C	C	C	A	A	C	C	NA	NA	G	G	A	A	G	G	G	G	A	A	C	C	C	C	A	A	C	C	C	C	G	G	G	G	G	G	G	G	A	A	C	C	A	A	G	G	C	C	A	A	T	T	C	C	A	A	G	G	C	C	T	T	T	T	C	C	C	C	G	G	A	A	A	A	T	T	C	C	A	A	T	T	A	A	C	C	C	C	G	G	A	A	G	G	A	A	G	G	T	T	C	C	A	A	C	C	C	C	A	A	G	A	G	G	C	C	G	G	A	A	G	G	T	T	C	C	A	A	A	A	A	A	G	G	G	G	C	C	C	C	A	A	T	T	G	G	C	C	T	T	G	G	G	G	C	C	G	G	G	G	G	G	T	T	C	C	G	G	C	C	C	C	C	C	T	T	C	C	C	C	C	C	C	C	C	C	T	T	C	C	G	G	G	G	C	C	C	C	T	T	A	A	T	T	A	A	C	C	C	C	C	C	T	T	T	T	T	T	T	T	C	C	T	T	T	T	C	C	G	G	A	A	G	G	T	T	T	T	T	T	C	C	T	T	T	T	A	A	A	A	G	G	C	C	T	T	G	G	T	T	C	C	A	A	T	T	G	G	C	C	T	T	G	G	G	G	T	T	A	A	G	G	A	A	C	C	A	A	NA	NA	T	T	C	C	T	T	T	T	T	T	C	C	T	T	G	G	G	G	T	T	C	C	C	C	T	T	G	G	C	C	G	G	G	A	A	A	C	C	G	G	C	C	A	A	C	C	C	C	A	A	C	C	C	C	A	A	G	G	T	T	C	C	A	A	A	A	G	G	T	T	G	G	C	C	C	C	G	G	C	C	G	G	G	G	G	G	T	T	C	C	C	C	T	T	G	G	C	T	A	A	T	T	C	C	G	G	G	G	G	G	C	C	C	C	G	G	C	C	C	C	C	C	C	C	C	C	G	G	T	T	C	C	G	G	G	G	A	A	G	G	G	G	G	G	A	A	G	G	T	T	G	G	C	C	G	G	A	A	A	A	C	C	C	C	G	G	G	G	G	G	T	T	T	T	C	C	C	C	C	C	A	A	G	G	G	G	G	G	C	C	G	G	C	C	C	C	G	G	C	C	G	G	A	A	A	A	G	G	C	C	T	T	G	G	C	C	A	A	T	A	C	C	C	C	A	A	G	G	C	C	C	C	C	C	C	C	G	G	G	G	A	A	T	T	C	C	T	T	T	T	T	T	T	T	T	T	G	G	T	T	A	A	A	A	T	T	T	T	C	C	G	G	A	A	T	T	C	C	G	G	C	C	C	C	C	C	A	A	C	C	C	C	A	A	T	T	T	T	C	C	G	G	C	C	C	C	G	G	A	A	C	C	G	G	G	G	T	T	A	A	G	G	G	G	C	C	C	C	G	G	A	A	T	T	G	G	G	G	G	G	G	G	C	C	A	A	C	C	G	G	G	G	G	G	T	T	C	C	C	C	C	C	A	A	T	T	A	A	A	A	T	T	C	C	C	C	C	C	A	A	T	T	A	A	A	A	A	A	G	G	G	G	T	T	A	A	A	A	T	T	C	C	C	C	A	A	T	T	G	G	C	C	G	G	G	G	C	C	A	A	C	C	C	C	A	A	A	A	A	A	G	G	T	T	A	A	C	C	T	T	G	G	C	C	A	A	G	G	C	C	A	A	T	T	T	T	C	C	A	A	T	T	A	A	A	A	C	T	C	C	T	T	G	G	T	T	C	C	T	T	A	A	G	G	C	C	C	C	T	T	T	T	A	A	A	A	G	G	T	T	G	G	C	C	G	G	G	G	A	A	G	G	T	T	G	G	A	A	C	C	T	T	A	A	A	A	C	C	T	T	G	G	G	G	C	C	C	C	C	C	T	T	C	C	G	G	G	G	G	G	G	G	G	G	A	A	C	C	G	G	C	C	A	A	A	A	A	A	G	G	T	T	G	G	A	A	A	A	G	G	G	G	C	C	G	G	G	G	A	A	C	C	C	C	G	G	G	G	G	G	T	T	T	T	C	C	T	T	C	C	C	C	G	G	G	G	G	G	C	C	C	C	C	C	C	C	G	G	T	T	G	G	T	T	A	A	G	G	G	G	C	C	C	C	C	C	G	G	A	A	A	A	G	G	A	A	G	G	G	G	G	G	T	T	C	C	G	G	C	C	C	C	G	G	C	C	C	C	A	A	C	C	A	A	C	C	C	C	G	G	T	T	C	C	C	C	A	A	A	A	G	G	C	C	C	C	C	C	T	T	T	T	G	G	C	C	C	C	C	C	A	G	C	C	C	C	G	G	A	A	G	G	G	G	G	G	T	T	G	G	A	A	G	G	G	G	T	T	C	C	G	G	G	G	C	C	G	G	T	T	G	G	G	G	C	C	G	G	C	C	G	G	C	C	T	T	T	T	C	C	T	T	G	G	A	A	T	T	C	C	T	T	T	T	T	T	T	T	A	A	G	G	C	C	A	A	G	G	T	T	A	A	A	A	G	G	A	A	C	C	A	A	T	T	T	T	A	A	A	A	C	C	C	C	C	C	A	A	G	G	T	T	C	C	A	A	C	C	G	G	T	T	A	A	NA	NA	G	G	A	A	A	A	G	G	C	C	G	G	T	T	C	C	T	T	T	T	A	A	C	C	C	C	C	C	G	G	NA	NA	G	G	T	T	T	T	G	G	T	T	T	T	C	C	C	C	A	A	T	T	T	T	C	C	G	G	T	T	T	T	G	G	G	G	G	G	A	A	G	G	A	A	C	C	T	T	C	C	C	C	G	G	A	A	T	T	A	A	T	T	A	A	A	A	A	A	G	G	G	G	G	G	A	A	A	A	A	A	T	T	A	A	G	G	A	A	G	G	G	G	A	A	T	T	C	C	A	A	C	C	A	A	A	A	T	T	G	G	T	T	A	A	A	A	T	T	C	C	G	G	A	A	A	A	T	T	G	G	C	C	G	G	G	G	T	T	T	T	C	C	G	G	G	G	G	G	C	C	C	C	C	C	G	G	C	C	A	A	G	G	T	A	C	C	A	A	A	A	C	C	T	T	A	A	T	T	C	C	T	T	A	A	A	A	T	T	G	G	C	C	G	G	T	T	G	G	G	G	C	C	A	A	C	C	C	C	T	T	C	C	C	C	C	C	A	A	G	G	A	A	C	C	G	G	C	C	C	C	C	C	A	A	C	C	G	G	T	T	A	A	T	T	C	C	C	C	T	T	A	A	C	C	T	T	C	C	A	A	C	C	T	T	T	T	T	T	T	T	C	C	C	C	A	A	T	T	G	G	G	G	G	G	C	C	C	C	G	G	A	A	G	G	G	G	G	G	G	G	A	A	C	C	G	G	G	G	C	C	C	C	T	T	A	A	A	A	G	G	C	C	C	C	A	A	A	A	A	A	C	C	G	G	G	G	T	T	A	A	NA	NA	G	G	A	A	T	T	T	T	T	T	G	G	C	C	C	C	G	G	G	G	T	T	T	T	A	A	C	C	G	G	T	T	T	T	G	G	G	G	T	T	A	A	G	G	T	T	G	G	C	C	T	T	G	G	A	A	C	C	C	C	A	A	G	G	A	A	A	A	G	G	C	C	C	C	C	C	C	C	G	G	G	G	G	G	C	C	C	C	C	C	G	G	G	G	A	A	C	C	G	G	G	G	A	A	G	G	T	T	C	C	T	T	C	C	G	G	T	T	T	T	A	A	T	T	A	A	G	G	G	G	T	T	C	C	T	T	G	G	T	T	A	A	C	C	G	G	G	G	G	G	G	G	A	A	A	A	G	G	T	T	G	G	C	C	G	G	C	C	A	A	G	G	NA	NA	G	G	G	G	C	C	A	A	G	G	A	G	G	G	A	A	G	G	C	C	A	A	T	T	G	G	C	C	A	A	A	A	C	C	G	G	T	T	G	G	T	T	G	G	C	C	T	T	T	T	T	T	C	C	G	G	G	G	T	T	A	A	T	T	G	G	C	C	A	A	T	T	G	G	G	G	C	C	G	G	G	G	G	G	A	A	T	T	C	C	C	C	T	T	A	A	C	C	T	T	T	T	G	G	A	A	T	T	G	G	C	C	C	C	G	G	G	G	T	T	G	G	C	C	G	G	A	A	C	C	G	G	T	T	G	G	A	A	A	A	T	T	C	C	G	G	T	T	C	C	A	A	A	A	A	A	T	T	G	G	G	G	A	A	T	T	G	G	C	C	T	T	G	G	A	A	A	A	C	C	A	A	G	G	C	C	T	T	C	C	G	G	T	T	G	G	G	G	A	A	G	G	T	T	C	C	C	C	G	G	C	C	G	G	C	C	A	A	A	A	A	A	C	C	NA	NA	G	G	T	T	C	C	T	T	G	G	T	T	T	T	A	A	G	G	A	A	A	A	C	C	A	A	G	G	A	A	A	A	T	T	T	T	C	C	A	A	C	C	T	T	T	T	C	C	A	A	G	G	T	T	G	G	C	C	T	T	T	T	C	C	T	T	G	G	A	A	C	C	T	T	C	C	T	T	G	G	A	A	G	G	A	A	G	G	C	C	G	G	T	T	G	G	C	C	T	T	C	C	T	T	G	G	T	T	G	G	G	G	G	G	G	G	G	G	G	G	T	T	G	G	C	C	C	C	A	A	A	A	C	C	A	A	C	C	T	T	A	A	A	A	C	C	C	C	G	G	A	A	G	G	G	G	A	A	T	T	G	G	A	A	T	T	G	G	C	C	A	A	G	G	C	C	C	C	T	T	C	C	T	T	A	A	G	G	T	T	NA	NA	C	C	T	T	T	T	C	C	A	A	C	C	A	A	T	T	T	T	T	T	G	G	A	A	G	G	G	G	A	A	A	A	C	C	C	C	C	T	G	G	G	G	G	G	T	T	A	A	C	C	NA	NA	G	G	A	A	T	T	G	G	C	C	G	G	C	C	A	A	T	T	A	A	A	A	T	T	G	G	G	G	A	A	T	T	C	C	G	G	T	T	C	C	C	C	C	C	G	G	A	A	T	T	C	C	T	T	C	C	A	A	G	G	C	C	C	C	G	G	T	T	T	T	A	A	G	G	C	C	G	G	T	T	G	G	C	C	C	C	T	T	C	C	T	T	T	T	A	A	T	T	G	G	G	G	A	A	C	C	C	C	C	C	NA	NA	A	A	C	C	G	G	T	T	G	G	A	A	G	G	G	G	G	G	G	G	G	G	G	G	A	A	G	G	G	G	T	T	G	G	A	A	C	C	A	A	T	T	C	C	G	G	C	C	C	C	C	C	C	C	T	T	C	C	C	C	G	G	T	T	C	C	G	G	A	A	A	A	A	A	A	A	T	T	G	G	A	A	A	A	A	A	T	T	C	C	C	C	T	T	G	G	C	C	T	T	A	A	G	G	A	A	T	T	C	C	G	G	G	G	A	A	G	G	T	T	C	C	G	G	G	G	T	T	T	T	T	T	A	A	G	G	NA	NA	G	G	G	G	T	T	G	G	A	A	C	C	G	G	A	A	G	G	C	C	C	C	A	A	T	T	G	G	A	A	A	A	C	C	A	A	A	A	G	G	C	C	C	C	G	G	G	G	A	A	A	A	C	C	C	C	A	A	G	G	C	C	C	C	T	T	A	A	A	A	A	A	C	C	A	A	T	T	A	A	T	T	A	A	A	A	C	C	T	T	T	T	G	G	A	A	G	G	T	T	G	C	A	A	A	A	A	A	G	G	G	G	G	G	A	A	G	G	T	T	A	A	T	T	G	G	T	T	C	C	C	C	T	T	T	T	G	G	T	T	T	T	A	A	A	A	C	C	A	A	T	T	G	G	G	G	T	T	T	T	T	T	A	A	C	C	G	G	A	A	A	A	C	C	C	C	G	G	G	G	G	G	C	C	C	C	G	G	A	A	T	T	G	G	A	A	T	T	C	C	G	G	G	G	C	C	G	G	C	C	A	A	A	A	C	C	C	C	T	T	T	T	G	G	G	G	G	G	G	G	A	A	A	A	T	T	G	G	T	T	A	A	T	T	T	T	T	T	A	A	C	C	T	T	C	C	C	C	G	G	C	T	T	T	C	C	G	G	A	A	C	C	T	T	A	A	A	A	G	G	G	G	C	C	C	C	T	T	T	T	C	C	A	A	A	A	G	G	C	C	C	C	A	A	C	C	A	A	C	C	G	G	T	T	G	G	C	C	A	A	T	T	A	A	T	T	C	C	A	A	C	C	A	A	G	G	C	C	A	A	G	G	A	A	A	A	G	G	A	A	G	G	G	A	A	A	G	G	G	G	C	C	G	G	C	C	G	G	T	T	T	T	G	G	T	T	C	C	G	G	T	T	C	C	C	C	A	A	T	T	C	C	C	C	G	G	G	G	G	G	A	A	G	G	T	T	G	G	G	G	C	C	A	A	G	G	G	G	A	A	C	C	C	C	T	T	C	C	T	T	G	G	T	T	C	C	A	A	G	G	C	C	G	G	A	A	C	C	C	C	T	T	G	G	G	G	C	C	A	A	G	G	C	C	C	C	G	G	T	T	C	C	G	G	C	C	C	C	A	A	C	C	T	T	C	C	C	C	A	A	C	C	A	A	T	T	T	T	T	T	G	G	G	G	G	G	T	T	A	A	C	C	C	C	C	C	C	C	A	A	A	A	G	G	G	G	A	A	C	C	A	A	C	C	T	T	G	G	C	C	G	G	C	C	T	T	A	A	G	G	T	T	C	C	A	A	C	C	A	A	G	G	A	A	T	T	G	G	G	G	G	G	A	A	C	C	T	T	A	A	T	T	T	T	G	G	T	T	C	C	G	G	G	G	G	G	T	T	C	C	C	C	C	C	A	A	C	C	A	A	T	T	C	C	C	C	C	C	C	C	A	A	G	G	G	G	A	A	T	T	G	G	T	T	C	C	G	G	T	T	A	A	T	T	C	C	G	G	C	C	C	C	A	A	G	G	A	A	G	G	A	A	G	G	A	A	A	A	G	G	T	T	NA	NA	T	T	G	G	C	C	A	A	G	G	A	A	T	T	G	G	G	A	G	G	A	A	A	A	C	C	A	A	G	G	G	G	T	T	T	T	G	G	T	T	A	A	A	A	C	C	G	G	A	A	G	G	G	G	G	G	C	C	A	A	C	C	A	A	G	G	G	G	T	T	C	C	C	C	G	G	G	G	G	G	A	A	T	T	G	G	C	C	G	G	C	C	A	A	A	A	G	G	C	C	C	C	C	C	A	A	T	T	C	C	C	C	C	C	T	T	A	A	C	C	A	A	G	G	G	G	C	C	G	G	T	T	T	T	A	G	A	A	A	A	G	G	T	T	G	G	C	C	G	G	T	T	G	G	T	T	C	C	T	T	G	G	A	A	G	G	A	A	T	T	C	C	G	G	C	C	T	T	A	A	A	A	C	C	A	A	G	G	T	T	A	A	G	G	G	G	G	G	G	G	G	G	G	G	G	G	C	C	G	G	G	G	G	G	T	T	G	G	G	G	T	T	C	C	C	C	T	T	T	T	C	C	C	C	G	G	G	G	A	A	A	A	G	A	A	A	G	G	A	A	C	C	T	T	T	T	G	G	C	C	T	T	C	C	C	C	A	A	C	C	T	T	G	G	A	A	G	G	C	C	G	G	G	G	G	G	G	G	T	T	C	C	G	G	A	A	G	G	G	G	NA	NA	G	G	G	G	A	A	C	C	G	G	A	A	A	A	C	C	T	T	G	G	G	G	T	T	A	A	C	C	C	C	C	C	C	C	A	A	C	C	C	C	T	T	T	T	C	C	G	G	A	A	G	G	G	G	G	G	C	C	A	A	G	G	T	T	C	C	A	A	G	G	C	C	G	G	G	G	G	G	G	G	T	T	C	C	G	G	T	T	G	G	G	G	G	G	T	T	T	T	T	T	T	T	G	G	C	C	G	G	A	A	G	G	A	A	A	A	G	G	C	C	C	C	NA	NA	T	T	G	G	A	A	C	C	T	T	T	T	A	A	A	A	G	G	A	A	A	A	C	C	C	C	A	A	C	C	C	C	C	C	G	G	C	C	G	G	T	T	T	T	T	T	G	G	G	G	A	A	T	T	G	G	G	G	C	C	C	C	G	G	G	G	G	G	T	T	G	G	A	A	C	C	T	T	C	C	NA	NA	T	T	G	G	C	C	G	G	C	C	G	G	G	G	A	A	C	C	G	G	C	C	A	A	C	C	C	C	C	C	T	T	C	C	G	G	T	T	G	G	C	C	G	G	A	A	A	A	T	T	A	A	T	T	A	G	C	C	C	C	C	C	G	G	G	G	G	G	T	T	G	G	A	A	T	T	G	G	G	G	C	C	T	T	A	A	G	G	C	C	A	A	C	C	A	A	A	A	C	C	C	C	C	C	T	T	G	G	A	A	A	A	C	C	C	C	T	T	T	T	C	C	C	C	C	C	G	G	C	C	T	T	A	A	C	C	G	G	C	C	G	G	A	A	A	A	A	A	C	C	G	G	G	G	A	A	T	T	A	A	T	T	G	G	T	T	A	A	G	G	A	A	A	A	T	T	C	C	T	T	A	A	T	T	T	T	G	G	C	C	T	T	C	C	G	G	A	A	C	C	T	T	T	T	A	A	G	G	C	C	T	T	G	G	G	G	C	C	A	A	C	C	G	G	G	G	A	A	C	C	C	C	A	A	C	C	C	C	C	C	G	G	C	C	A	A	G	G	C	C	C	C	C	C	T	T	G	G	NA	NA	T	T	C	C	C	C	G	G	A	A	G	G	T	T	G	G	T	T	G	G	C	C	C	C	T	T	C	C	T	T	T	T	T	T	T	T	T	T	A	A	C	C	G	G	A	A	C	C	C	C	C	C	T	T	G	G	G	G	T	T	A	A	C	C	G	G	T	T	A	A	T	T	T	T	G	G	A	A	A	A	A	A	G	G	C	C	G	G	C	C	C	C	T	T	T	T	T	T	A	A	T	T	A	A	G	G	T	T	A	A	C	C	T	T	A	A	A	A	G	G	G	G	T	T	C	C	A	A	A	A	T	T	A	A	A	A	C	C	A	A	A	A	C	C	A	A	C	C	A	A	A	A	T	T	NA	NA	G	G	T	T	C	C	T	T	C	C	C	C	G	G	C	C	T	T	C	C	T	T	T	T	T	T	C	C	T	T	T	T	C	C	A	A	C	C	T	T	G	G	C	C	G	G	A	A	C	C	A	A	C	C	C	C	C	C	C	C	A	A	C	C	G	G	G	G	A	A	A	A	C	C	G	G	T	T	G	G	G	G	A	A	T	T	G	G	A	A	G	G	T	T	G	G	G	G	G	G	A	A	A	T	G	G	A	A	G	G	G	G	G	G	A	A	A	A	T	T	A	A	G	G	C	C	C	C	C	C	G	G	T	T	A	A	A	A	C	C	T	T	C	C	G	G	C	C	C	C	G	G	G	G	G	G	T	T	G	G	A	A	C	C	G	G	T	T	A	A	T	T	C	C	A	A	A	A	G	G	T	T	G	G	C	C	C	C	T	T	T	T	A	A	A	A	C	C	T	T	T	T	T	T	A	A	A	A	A	A	T	T	A	A	G	G	A	A	A	A	G	G	A	A	C	C	T	T	G	G	A	A	C	C	G	G	C	C	C	C	T	T	C	C	T	T	T	T	G	G	C	C	C	C	C	C	G	G	G	G	T	T	A	A	A	A	T	T	A	A	G	G	A	A	G	G	T	T	G	G	G	G	C	C	A	A	A	A	A	A	G	G	G	G	C	C	C	C	G	G	G	G	A	A	G	G	C	C	A	A	T	T	C	C	G	G	T	T	C	C	C	C	T	T	A	A	T	T	T	T	G	G	C	C	A	A	T	T	G	G	G	G	T	T	C	C	C	C	A	A	T	T	T	T	A	A	T	T	C	C	G	G	C	C	A	A	G	G	A	A	C	C	C	C	C	C	A	A	T	T	C	C	A	A	G	G	G	G	T	T	A	A	G	G	G	G	T	T	C	C	A	A	G	G	G	G	A	A	A	A	G	G	A	A	C	C	C	C	C	C	C	C	T	T	G	G	C	C	T	T	T	T	T	A	T	T	A	A	T	T	A	A	G	G	C	C	G	G	A	A	C	C	G	G	A	A	G	G	A	A	T	T	A	A	G	G	G	G	A	A	C	A	G	G	G	G	A	A	T	T	C	C	C	C	G	G	A	A	G	G	C	C	A	A	T	T	G	G	T	T	C	C	C	C	C	C	T	T	A	A	C	C	T	T	G	G	C	C	A	A	G	G	G	G	A	A	A	A	G	G	T	T	T	T	T	T	C	C	C	C	A	A	G	G	T	T	A	A	G	G	C	C	T	T	G	G	G	G	A	A	G	G	A	A	T	T	C	C	G	G	T	C	C	C	T	T	T	T	G	G	A	A	C	T	G	A	A	A	A	A	A	G	C	C	C	T	C	C	C	T	NA	NA	A	A	G	G	G	A	NA	NA	G	G	C	T	T	T	C	C	C	A	G	G	G	T	A	C	A	G	G	A	C	C	G	A	A	G	T	C	C	C	C	A	G	G	G	A	G	G	T	T	G	G	NA	NA	C	C	T	C	A	G	A	G	G	A	T	T	T	C	T	T	C	T	C	C	C	C	T	T	G	A	G	A	C	T	C	G	A	G	T	G	G	G	A	C	A	C	NA	NA	G	G	C	C	G	G	T	T	G	G	T	T	G	G	C	C	A	G	C	C	T	T	G	G	G	A	C	C	A	A	T	T	A	A	T	T	G	T	G	G	C	A	C	T	C	C	C	C	C	A	C	C	G	T	T	T	G	C	C	T	G	G	G	G	C	C	A	A	C	C	G	G	T	T	T	C	G	G	A	A	G	G	T	T	G	G	C	T	A	A	G	A	G	G	G	G	G	A	G	A	T	T	G	A	G	A	T	C	C	C	A	T	C	C	A	A	C	C	T	T	A	A	C	A	C	C	C	C	G	G	C	T	G	G	G	G	T	G	G	A	NA	NA	G	A	C	C	A	A	G	A	A	A	T	C	T	T	C	C	A	A	T	T	T	T	NA	NA	A	G	T	C	G	G	C	T	T	T	NA	NA	G	G	T	T	G	G	C	C	C	C	G	G	NA	NA	G	G	C	C	G	G	T	T	A	A	G	G	T	T	C	G	G	G	G	A	G	T	T	G	G	A	A	A	C	C	G	A	C	C	NA	NA	C	C	G	G	T	C	A	G	G	A	C	A	A	G	NA	NA	A	A	T	T	A	A	A	T	A	G	G	G	T	C	T	T	A	A	G	G	C	A	T	T	NA	NA	A	A	G	G	C	C	C	C	G	A	T	T	T	T	G	G	G	G	A	A	G	G	A	A	G	G	C	C	C	C	T	T	G	G	G	G	C	T	G	G	T	T	G	G	A	G	A	A	T	C	G	G	C	C	A	C	C	A	G	G	G	G	G	G	T	T	C	T	C	T	G	C	A	A	G	G	C	C	A	A	C	A	C	T	NA	NA	G	G	G	G	G	G	A	A	C	T	G	T	G	G	G	G	T	T	G	G	C	A	C	C	G	G	G	C	G	A	G	G	C	C	G	C	C	T	C	T	C	C	G	A	G	G	C	C	C	C	C	C	G	A	G	A	C	C	G	G	A	A	T	T	G	A	G	G	C	C	G	G	C	T	C	C	C	C	G	G	G	G	G	A	G	C	T	C	A	T	G	G	C	T	T	T	T	T	C	C	A	C	C	G	C	C	A	A	A	A	G	G	G	A	T	C	G	G	T	T	C	T	T	T	C	C	T	C	C	C	G	G	G	T	T	A	G	A	C	T	G	C	C	G	A	G	C	C	C	T	A	G	C	T	C	C	C	C	A	A	G	C	C	C	C	C	A	A	A	G	A	A	C	A	G	G	T	C	T	T	C	T	NA	NA	A	G	C	T	G	A	G	G	G	C	C	T	T	T	C	C	A	A	G	A	A	A	C	C	C	T	G	G	A	A	G	G	C	C	G	G	T	T	A	A	G	G	A	A	G	G	A	A	C	T	C	C	T	T	C	C	C	T	G	G	C	T	T	T	C	C	T	C	A	G	G	A	A	A	C	C	C	C	T	G	G	A	C	T	A	G	A	G	G	G	T	T	G	G	G	G	C	C	A	A	G	G	G	G	G	A	G	A	A	A	C	C	G	A	A	A	C	T	G	G	G	A	G	G	T	T	G	G	T	T	NA	NA	G	G	G	A	G	A	A	A	C	T	C	C	NA	NA	NA	NA	G	A	A	G	C	T	C	C	A	A	G	A	C	C	C	T	T	T	A	G	G	G	A	A	C	T	G	G	C	C	T	T	C	C	A	A	T	T	C	C	A	G	G	A	G	G	A	C	T	T	T	T	G	G	G	G	G	G	A	A	G	G	C	C	A	A	T	T	C	C	A	A	G	G	T	T	C	C	T	T	G	G	G	C	A	G	C	C	A	A	T	T	T	T	T	T	A	A	A	A	T	C	C	C	C	T	A	A	C	C	C	T	G	G	T	A	G	A	T	C	C	C	NA	NA	T	G	G	G	C	A	A	G	C	C	G	T	G	A	C	C	C	C	C	T	A	A	G	T	G	A	C	T	G	A	G	G	C	C	C	C	A	G	A	G	C	A	A	C	G	A	G	T	G	G	C	A	A	G	T	C	C	C	T	A	NA	NA	C	C	T	C	G	G	C	C	G	G	G	A	T	A	G	C	A	A	G	G	G	G	C	C	T	T	C	T	A	A	C	C	T	A	NA	NA	C	C	G	A	C	C	T	T	G	A	G	G	A	A	A	G	T	T	G	G	A	G	C	C	C	C	G	G	C	T	G	G	G	A	A	G	C	C	T	C	A	A	T	T	G	A	G	C	A	G	C	A	A	G	G	A	C	C	T	C	T	T	G	G	C	C	A	A	G	G	T	C	C	C	C	G	C	C	C	C	G	A	G	G	G	G	A	A	NA	NA	C	T	G	G	T	C	C	C	NA	NA	T	C	G	G	G	G	A	T	A	G	T	T	G	A	A	A	A	A	T	G	G	A	T	C	A	A	C	T	G	G	C	C	C	A	C	A	T	G	A	A	C	C	G	A	T	T	C	T	A	G	C	T	G	A	A	G	G	A	G	T	A	G	C	C	NA	NA	T	T	G	T	C	T	T	C	C	C	A	T	G	G	C	T	T	A	C	C	A	C	A	G	T	T	A	G	C	T	G	A	G	G	G	G	T	C	C	C	C	C	G	T	T	T	C	C	A	A	G	A	T	T	G	G	NA	NA	C	C	G	T	C	T	A	G	A	C	T	T	C	T	T	T	T	A	G	G	T	T	C	C	C	C	T	C	A	T	T	T	C	T	C	T	C	C	G	G	G	T	G	G	A	A	C	C	G	A	G	G	G	A	A	C	C	T	T	C	A	G	T	T	C	C	A	A	T	T	G	A	C	C	C	T	NA	NA	A	A	G	G	C	G	A	G	G	G	C	C	G	A	C	T	G	A	C	A	A	G	G	G	T	C	C	A	A	A	G	G	A	A	C	T	G	A	C	T	G	A	C	C	G	G	T	C	G	G	T	T	A	G	A	G	G	G	A	C	A	T	T	T	G	G	A	A	T	T	A	A	A	C	C	T	A	A	A	C	C	T	T	T	T	T	G	G	G	G	G	A	A	A	T	C	G	G	C	T	T	T	A	G	A	A	G	G	G	A	C	C	A	G	G	G	G	G	A	G	G	G	T	T	C	C	C	C	G	G	C	C	T	C	A	G	C	C	G	A	G	T	G	G	G	G	G	G	NA	NA	G	A	A	G	C	T	C	C	T	C	C	T	A	T	C	C	A	A	A	G	A	G	G	G	G	G	C	A	G	A	G	A	T	T	C	T	A	A	C	T	A	A	T	C	G	A	A	A	A	A	A	A	G	G	G	G	G	C	C	T	C	T	G	G	A	G	G	G	T	T	T	C	G	G	C	C	A	A	T	C	C	C	G	A	C	C	C	C	G	G	C	C	G	G	C	T	NA	NA	C	C	A	A	C	C	G	A	A	G	T	T	C	T	T	T	C	T	G	G	C	G	T	C	C	C	A	A	A	G	C	T	C	T	G	C	G	G	T	C	A	A	C	T	A	G	T	C	G	G	C	C	T	A	T	T	G	G	C	C	C	G	C	T	G	G	T	T	A	A	C	C	NA	NA	T	T	G	G	T	T	C	C	A	G	C	T	G	G	C	C	T	C	C	C	C	C	C	C	A	A	C	C	A	A	G	C	A	A	G	G	T	T	T	T	A	A	T	A	NA	NA	NA	NA	T	T	T	T	T	C	A	C	C	T	C	T	T	C	C	C	C	T	G	G	C	C	C	T	G	G	A	A	A	G	T	C	T	T	A	G	A	G	C	C	T	T	A	C	A	A	G	G	G	G	C	C	G	G	G	T	T	C	G	A	T	T	G	G	A	G	C	C	G	T	T	C	T	T	T	T	G	G	C	T	G	G	NA	NA	C	C	T	A	C	C	A	A	C	C	G	G	A	G	G	A	C	C	G	G	T	C	A	A	C	C	A	A	C	T	A	T	NA	NA	A	G	A	G	A	A	C	C	C	C	A	G	T	C	G	T	G	G	G	G	A	A	A	A	A	G	A	G	NA	NA	T	T	G	A	A	G	A	A	G	T	A	A	A	A	T	T	C	T	A	G	T	T	T	G	T	T	C	C	C	C	G	G	T	T	G	G	C	T	G	A	A	G	NA	NA	T	C	G	T	T	T	C	C	G	G	G	G	T	T	NA	NA	G	A	G	G	A	G	G	A	G	A	G	G	C	C	T	C	G	T	A	G	G	T	C	C	G	G	G	G	T	C	C	T	C	C	C	C	C	T	G	T	A	C	A	T	T	T	G	G	G	G	C	T	G	T	G	G	NA	NA	A	A	A	G	G	G	G	G	A	G	C	C	G	G	T	C	C	C	C	T	G	A	T	A	G	G	C	T	C	C	G	G	A	G	C	C	NA	NA	A	A	A	A	C	C	NA	NA	C	C	G	G	C	A	C	C	A	A	C	A	NA	NA	C	C	A	T	C	C	A	A	T	A	T	C	T	C	G	A	C	C	C	C	G	G	C	C	G	G	T	T	A	A	C	C	C	T	A	G	G	A	C	C	T	T	C	C	A	C	G	G	G	A	T	T	C	C	A	A	G	A	T	T	A	A	NA	NA	A	C	C	T	A	G	A	A	C	C	C	C	A	C	C	C	G	A	G	G	C	C	A	G	A	G	C	C	T	C	A	G	NA	NA	G	T	C	C	T	G	C	A	T	G	T	C	NA	NA	T	T	G	G	C	C	C	C	G	G	T	C	G	C	G	A	C	T	T	T	T	T	G	A	A	A	G	G	C	T	G	G	C	C	C	A	G	G	T	T	T	G	G	T	C	C	C	C	C	C	G	G	T	C	C	A	T	C	T	C	G	T	C	C	G	G	A	G	C	T	G	G	C	C	C	A	A	A	T	C	T	T	G	G	T	T	A	G	C	T	A	T	T	G	G	G	C	A	T	C	A	A	G	G	A	A	G	G	A	A	A	A	T	G	C	T	A	G	NA	NA	G	T	C	C	A	A	C	C	C	T	C	C	C	T	C	C	G	G	T	T	NA	NA	C	A	NA	NA	C	C	T	T	T	T	A	A	A	A	A	C	G	A	C	C	T	T	T	G	G	G	T	C	G	G	A	T	T	C	G	C	T	C	T	T	G	C	C	C	C	T	C	C	C	C	C	G	A	G	T	C	T	A	T	T	T	T	G	A	T	T	G	G	T	T	G	A	C	T	G	G	NA	NA	G	A	T	C	G	G	C	A	A	A	A	A	G	T	C	T	A	A	G	G	C	G	C	C	A	A	A	A	T	C	G	C	G	C	G	G	C	T	G	T	C	C	T	T	G	G	G	A	G	G	C	T	T	T	C	T	A	T	G	G	NA	NA	NA	NA	G	G	A	T	C	C	C	T	C	T	A	A	A	G	G	A	G	G	G	A	A	G	NA	NA	A	T	G	G	T	C	A	G	A	T	G	G	G	G	G	C	G	A	C	C	A	A	G	G	T	C	C	A	C	T	G	G	G	G	C	T	G	A	G	G	T	T	A	G	A	G	G	G	C	A	NA	NA	T	G	NA	NA	C	T	C	C	C	C	C	C	C	T	A	G	A	A	C	C	G	A	NA	NA	T	C	G	G	C	C	G	G	A	T	T	C	C	G	G	G	A	A	A	T	C	C	C	T	G	G	G	A	A	A	NA	NA	G	A	G	G	G	G	A	A	C	C	G	G	A	T	G	G	G	A	A	G	G	C	T	T	C	C	G	A	A	A	A	A	A	A	A	G	G	A	G	G	G	G	C	T	G	G	A	G	A	G	G	G	A	G	G	A	C	C	G	G	C	C	T	T	G	G	C	C	NA	NA	T	C	T	C	C	T	C	A	T	C	A	G	T	T	A	G	G	G	C	C	T	G	C	C	C	C	A	G	T	T	C	C	A	G	T	A	T	T	G	G	C	C	A	G	G	A	T	C	A	A	T	C	T	T	A	A	C	C	G	G	T	C	G	G	T	T	C	C	C	C	C	T	G	G	G	A	A	A	G	G	T	T	C	C	A	A	C	C	A	A	T	T	T	T	A	A	T	C	C	C	C	C	G	A	G	G	G	G	G	G	G	G	C	C	T	C	C	A	T	T	G	G	A	A	G	A	G	G	G	G	T	C	G	G	NA	NA	G	G	A	A	G	G	G	G	G	G	C	C	C	C	T	C	G	G	C	C	C	C	G	G	C	T	T	T	T	C	G	G	C	T	G	G	C	C	G	G	NA	NA	A	A	C	C	G	G	G	A	T	T	T	T	C	C	C	C	G	G	C	T	NA	NA	T	T	C	C	T	T	G	A	G	G	T	T	A	A	T	T	G	G	G	A	C	C	G	G	C	C	G	G	C	C	G	T	G	G	T	C	C	C	T	C	G	A	C	C	A	A	A	A	C	C	T	T	T	T	A	A	C	C	C	C	G	G	T	T	T	C	C	C	C	G	G	A	G	G	G	G	T	T	T	T	A	G	C	T	G	G	T	C	C	T	NA	NA	G	G	G	G	A	G	NA	NA	T	T	A	A	A	G	A	G	G	G	C	C	C	T	G	G	T	T	C	T	C	C	G	G	C	C	T	T	C	C	C	A	C	C	G	G	G	A	NA	NA	C	C	C	T	G	G	T	T	C	C	G	A	C	T	G	G	C	T	T	C	T	T	A	T	T	T	C	C	A	A	A	A	G	G	A	A	T	T	C	T	T	T	C	T	A	G	A	C	C	T	C	G	NA	NA	C	C	G	G	C	C	T	T	T	C	G	G	A	A	A	A	T	C	C	G	A	A	G	G	G	G	C	C	T	T	NA	NA	T	G	A	A	G	G	C	A	T	C	T	T	G	G	T	T	G	G	A	A	T	T	G	A	G	G	T	C	C	A	A	A	C	T	C	C	T	T	C	C	C	T	G	A	G	A	T	C	G	T	G	G	G	G	G	A	C	T	C	C	G	G	G	A	C	T	T	T	G	G	C	C	A	G	C	C	G	G	NA	NA	NA	NA	A	G	T	T	A	A	G	A	A	C	G	G	C	C	A	A	C	C	G	G	C	T	C	C	C	C	C	T	A	A	T	T	C	C	G	G	C	C	G	T	G	G	A	A	G	T	G	G	C	T	T	T	NA	NA	G	G	T	T	A	A	C	C	T	T	G	A	T	C	C	C	A	A	C	C	G	G	C	C	C	C	A	C	C	T	A	A	T	T	G	T	T	C	G	A	C	C	G	G	A	A	T	A	C	T	C	T	T	T	C	C	C	C	A	A	C	T	G	A	T	C	A	T	A	G	C	C	C	C	C	T	A	G	G	G	G	G	G	G	G	A	C	T	G	A	T	T	G	G	T	T	C	G	NA	NA	G	G	G	G	C	T	C	C	G	G	G	A	G	A	C	C	A	C	C	T	C	A	C	C	C	T	T	C	NA	NA	C	C	T	T	G	G	C	C	C	C	A	G	C	T	C	C	C	C	C	C	C	T	T	T	G	A	T	T	G	A	C	C	C	C	C	C	C	T	T	T	C	A	C	C	G	G	A	C	T	T	A	C	G	A	G	G	G	G	A	G	C	T	C	C	C	C	G	G	G	G	T	T	C	A	G	C	G	A	T	T	G	A	T	T	C	T	A	G	C	C	G	G	T	C	T	C	NA	NA	G	A	G	A	A	A	NA	NA	G	T	NA	NA	A	G	C	C	C	C	T	T	T	T	T	A	G	G	G	G	C	C	T	T	C	C	C	T	C	G	G	G	C	C	C	T	G	A	C	C	G	A	T	C	G	A	G	A	C	C	G	A	C	C	C	T	A	A	C	C	G	G	G	A	C	T	T	T	T	T	T	T	T	G	C	T	C	T	C	T	A	A	G	G	G	G	G	G	A	A	T	T	C	T	G	C	T	T	G	A	A	A	A	C	A	G	G	A	A	G	C	C	G	G	G	A	G	G	A	A	T	T	A	A	C	C	G	G	T	T	T	T	G	G	A	A	G	A	G	A	C	C	G	A	T	T	C	C	A	G	T	A	C	T	C	C	T	T	C	C	G	G	C	C	C	A	G	G	T	A	C	C	T	G	T	T	C	C	G	G	G	G	T	C	A	A	G	A	NA	NA	T	T	G	G	C	A	G	G	T	C	G	G	G	G	G	A	C	C	T	A	A	A	G	G	T	T	NA	NA	C	G	A	A	G	G	T	G	C	C	G	G	G	G	C	C	C	G	C	G	C	C	G	G	A	G	G	G	C	T	G	A	C	T	C	C	T	C	C	C	T	T	G	T	C	C	G	G	C	A	G	A	C	C	G	G	A	G	G	A	C	T	A	A	C	C	A	A	A	A	G	A	C	T	A	G	T	T	G	G	C	T	A	G	A	A	A	A	G	G	G	A	G	C	A	A	T	T	T	C	G	G	A	G	G	G	T	T	G	G	A	A	G	G	C	C	C	C	C	C	T	T	T	T	C	T	C	C	C	T	T	T	C	C	G	G	G	T	G	G	C	C	C	C	G	A	A	G	G	A	A	G	C	T	T	T	T	C	A	T	G	G	G	G	C	T	A	A	C	C	T	T	C	C	G	G	G	T	T	C	C	C	A	A	A	G	T	C	C	C	A	A	A	G	T	T	A	G	A	A	C	C	G	G	A	A	T	T	G	A	G	A	C	T	C	C	G	A	C	T	G	G	C	T	C	C	C	C	G	A	C	T	A	A	A	G	A	A	G	T	A	A	T	C	A	A	G	G	G	G	G	G	G	G	C	T	G	G	G	G	T	C	G	G	A	A	T	T	G	T	NA	NA	G	A	G	G	G	G	A	A	C	C	C	T	G	T	C	A	T	T	G	G	A	A	C	T	T	T	C	C	A	A	C	C	T	T	G	A	C	C	T	T	G	G	C	C	G	G	A	C	G	G	C	C	C	C	C	T	C	C	A	A	T	T	C	C	T	C	A	A	A	A	C	T	C	C	G	A	C	C	G	A	C	T	T	T	C	C	C	T	G	G	C	T	G	C	G	G	G	T	T	T	G	G	G	A	C	C	G	C	T	T	A	A	A	A	G	T	T	C	NA	NA	G	G	A	A	C	C	G	G	A	A	G	G	C	G	G	G	C	G	C	C	C	C	G	T	A	T	A	A	G	G	G	G	G	A	T	G	A	A	C	C	T	T	G	G	C	T	T	C	C	T	A	A	C	A	A	G	T	T	T	T	T	G	C	C	A	A	A	T	C	C	A	G	G	G	G	T	G	G	T	C	G	A	C	C	C	C	G	G	T	T	A	G	T	C	G	C	A	A	C	C	G	A	G	G	A	A	C	C	G	G	G	G	C	C	C	C	G	G	C	C	C	C	C	C	T	T	C	T	C	G	C	C	NA	NA	T	C	G	A	C	C	G	G	T	C	C	C	T	T	C	C	T	T	G	G	G	G	A	G	A	T	G	A	A	A	C	C	C	C	G	A	G	G	G	G	T	T	G	G	G	G	G	G	C	C	C	T	T	T	A	A	T	C	C	C	T	T	C	C	G	A	T	C	T	T	C	C	G	G	C	C	C	C	G	T	T	T	G	G	G	G	A	G	A	A	A	A	G	G	T	C	C	T	T	G	T	T	C	T	T	A	G	T	T	T	G	T	C	C	T	C	G	G	G	G	A	A	C	C	C	C	G	G	G	G	A	A	C	T	NA	NA	A	G	T	T	T	C	G	A	C	T	G	G	A	A	G	G	G	G	A	A	A	A	T	T	C	C	C	C	T	T	G	G	A	A	C	C	C	C	C	C	C	T	G	G	C	T	A	G	C	C	T	T	G	A	C	C	T	C	T	T	C	C	C	C	T	C	A	C	C	T	G	A	C	T	G	G	C	C	C	A	T	T	T	C	A	A	G	G	C	C	G	G	G	A	G	G	C	T	NA	NA	T	G	G	G	C	A	G	G	G	G	C	T	A	A	C	T	C	T	T	T	C	T	T	A	T	T	T	T	C	C	T	C	A	A	T	C	T	T	A	A	G	G	T	C	C	C	C	C	T	G	NA	NA	G	A	T	T	T	C	T	T	A	A	C	A	G	G	A	G	G	G	C	C	C	C	C	C	C	C	G	A	A	A	G	G	G	G	G	A	C	T	A	C	G	G	G	A	T	C	C	C	A	T	G	G	G	A	G	G	G	G	C	C	C	T	G	G	T	C	G	G	T	T	C	T	G	G	C	C	C	T	C	C	T	T	T	T	C	C	NA	NA	C	C	C	C	T	T	C	C	A	A	G	A	A	G	C	C	A	A	A	G	A	G	G	G	C	C	G	A	T	G	T	T	G	G	C	C	T	T	C	C	A	G	C	C	G	G	T	C	A	A	C	T	G	A	G	G	T	C	C	A	C	T	C	T	G	A	T	C	T	C	T	G	C	G	G	G	A	A	A	A	G	A	G	G	C	C	G	G	C	C	T	C	C	C	G	G	T	T	C	C	A	A	T	T	C	C	G	G	NA	NA	G	G	G	A	T	T	C	C	C	C	C	C	C	T	G	A	C	C	T	C	C	C	C	G	A	G	T	T	G	G	A	A	C	A	G	G	C	C	G	G	G	C	T	T	C	C	T	C	G	A	C	C	C	C	T	G	C	C	G	T	G	G	T	T	C	C	C	C	NA	NA	T	T	G	G	G	G	C	C	G	G	G	A	T	G	G	A	T	A	A	A	C	C	A	G	A	A	G	A	A	T	C	T	G	G	G	G	G	G	C	C	G	G	C	C	G	T	C	T	A	G	G	A	C	C	G	G	G	G	C	T	T	T	A	G	C	C	A	A	T	T	G	A	T	T	C	T	G	G	G	G	A	G	C	C	A	A	G	T	T	C	C	T	T	T	T	C	G	G	C	C	T	T	T	A	G	A	G	A	T	G	G	A	G	T	T	A	G	G	A	G	T	T	G	G	C	C	G	G	T	C	G	A	C	T	A	G	C	C	G	G	G	T	C	C	A	G	C	C	T	C	A	A	C	T	C	T	C	C	NA	NA	C	T	A	A	T	C	G	G	A	G	C	C	C	A	C	C	C	C	G	G	A	A	A	A	G	C	T	C	A	C	C	T	G	G	C	C	C	C	G	A	A	A	A	A	T	T	C	C	C	C	A	A	C	T	G	G	C	G	G	A	A	A	A	A	C	T	T	C	A	A	A	A	T	C	C	C	G	C	A	G	A	C	G	G	C	C	NA	NA	G	G	G	A	C	C	C	A	G	G	T	T	G	G	G	G	C	T	A	G	C	C	A	A	T	T	A	G	A	G	C	C	G	G	G	C	A	A	G	G	A	G	G	G	C	T	T	C	T	T	T	C	G	G	T	A	C	T	C	C	T	C	A	T	NA	NA	NA	NA	T	T	C	C	G	G	T	T	T	T	NA	NA	T	T	T	T	T	G	C	C	G	A	G	G	G	G	G	A	G	G	C	T	T	T	A	A	A	A	T	G	A	A	G	C	A	A	A	A	G	A	G	G	T	T	T	T	C	C	T	C	G	G	G	G	T	G	G	G	G	A	C	C	G	A	G	G	C	C	C	T	C	C	NA	NA	A	G	G	G	C	A	C	C	A	A	C	C	T	C	C	C	T	T	C	C	A	T	G	A	T	T	T	C	A	G	A	A	T	G	A	G	C	C	C	T	G	G	A	A	A	C	G	G	C	A	C	C	T	T	T	T	G	A	C	T	G	G	G	G	C	T	C	C	T	C	G	A	G	A	T	C	G	G	NA	NA	G	A	A	A	T	A	NA	NA	G	G	C	C	C	C	G	G	C	C	G	T	T	T	T	C	A	A	C	T	C	C	T	T	C	C	T	T	C	T	A	A	G	G	C	C	T	T	A	A	A	A	T	C	T	T	A	A	A	C	G	A	C	C	T	T	G	G	C	C	A	C	C	T	C	C	G	A	G	A	A	G	C	G	G	G	T	C	C	C	A	A	A	A	A	A	T	T	C	C	C	T	T	T	T	T	G	G	C	C	A	A	C	T	T	T	A	A	C	C	G	G	C	C	C	C	A	A	G	G	C	T	A	A	G	A	G	G	C	C	A	A	T	T	A	A	C	T	G	G	C	C	G	G	C	T	A	A	C	C	C	T	T	T	G	G	C	C	G	C	C	C	A	A	A	G	A	G	T	T	A	A	G	G	G	G	A	A	A	A	C	A	A	A	C	C	C	C	C	C	A	A	C	G	G	G	G	G	A	A	G	G	C	C	A	A	C	A	G	G	A	A	T	C	T	T	C	C	G	A	C	C	G	A	C	T	C	T	A	A	C	C	G	A	A	G	C	C	G	G	G	G	G	A	C	C	G	A	A	A	C	T	A	A	C	C	T	A	A	A	A	A	C	C	G	G	G	T	G	G	C	C	G	A	T	C	C	C	G	G	C	C	C	T	G	A	C	T	C	C	G	A	G	G	C	G	G	T	T	C	A	A	C	C	C	A	T	T	T	A	A	T	T	C	C	T	C	C	G	G	NA	NA	G	G	C	C	G	A	A	T	T	C	G	T	G	G	C	C	A	A	T	C	C	C	A	G	A	A	NA	NA	T	A	C	C	A	G	G	A	A	A	C	C	T	T	G	G	C	T	A	A	NA	NA	G	T	C	G	A	C	C	C	C	C	C	C	A	T	G	G	G	G	NA	NA	C	T	C	C	T	T	C	T	G	G	C	C	G	A	T	T	A	T	T	C	C	A	G	A	T	T	G	G	T	T	A	C	T	T	T	C	A	A	C	T	C	T	G	G	T	A	C	C	A	A	T	C	T	T	NA	NA	T	T	C	C	G	G	G	A	G	A	G	G	C	G	NA	NA	T	T	T	C	C	T	C	C	NA	NA	T	T	T	T	A	A	G	G	G	G	A	G	A	T	C	G	A	A	C	C	NA	NA	A	A	T	T	C	C	NA	NA	A	A	T	C	T	C	C	G	G	G	A	A	C	T	A	A	NA	NA	T	A	G	A	G	T	G	C	A	A	G	G	C	T	T	T	A	T	C	C	T	A	C	C	G	G	C	T	G	G	T	C	T	C	C	G	C	T	G	A	C	C	NA	NA	C	T	A	G	C	C	T	T	G	G	G	C	T	T	A	T	G	T	A	G	C	C	G	G	G	G	A	A	A	A	C	C	C	C	T	T	C	C	C	C	G	G	G	A	C	C	T	T	T	T	G	G	C	C	G	G	G	G	A	A	A	A	C	G	C	T	A	A	C	C	C	C	C	C	G	A	C	C	G	G	C	T	G	A	C	C	G	A	C	C	C	T	G	G	C	T	T	C	C	C	C	C	C	A	C	C	A	A	G	G	C	T	A	A	G	A	C	C	G	G	A	A	A	G	G	C	T	T	A	A	T	C	C	C	A	G	C	C	G	G	G	G	A	G	C	C	T	C	C	T	G	G	G	G	G	G	C	C	C	C	T	T	C	C	A	A	T	T	G	A	G	A	G	G	G	A	T	C	A	G	G	G	T	C	C	C	G	G	G	G	A	A	A	A	C	C	G	G	G	T	T	T	T	T	T	G	A	G	A	A	A	A	A	A	T	T	A	A	A	A	A	T	A	G	G	G	A	G	C	C	NA	NA	G	A	C	C	A	A	G	G	A	A	G	G	C	T	G	G	C	T	T	G	C	T	NA	NA	C	C	NA	NA	G	G	C	C	C	C	G	A	G	G	C	T	A	A	T	T	A	G	A	G	C	A	NA	NA	A	A	C	C	A	A	C	C	C	C	NA	NA	T	T	A	A	G	G	A	G	NA	NA	A	A	C	C	A	G	T	C	A	A	G	T	G	G	C	C	G	G	C	C	A	A	G	G	A	A	C	C	G	G	C	C	A	C	G	G	G	A	A	C	A	T	T	T	G	G	G	A	C	C	T	C	G	G	G	G	NA	NA	A	G	A	A	A	G	A	T	C	A	G	A	A	G	T	T	A	G	G	A	C	T	A	A	T	C	A	G	G	A	C	C	A	A	T	T	C	G	T	T	G	G	A	T	C	T	C	A	C	C	G	G	A	T	A	G	C	C	T	T	G	G	A	A	G	G	G	G	A	G	T	G	A	G	A	A	C	G	G	G	G	A	T	T	T	C	T	T	C	T	C	C	A	C	G	A	G	G	T	T	A	T	NA	NA	C	G	G	T	G	G	A	A	T	T	C	A	A	G	A	A	A	G	T	T	A	A	G	G	T	T	T	T	G	A	G	A	G	A	NA	NA	G	G	C	T	T	A	A	T	T	T	C	C	A	G	G	A	G	A	C	C	C	T	G	G	T	T	A	A	C	G	G	G	C	C	A	T	C	C	G	G	C	C	C	C	T	C	G	A	A	G	A	T	A	G	G	T	A	A	G	G	C	C	C	C	A	G	A	A	G	G	A	G	C	G	T	T	G	G	G	G	G	G	A	C	T	A	A	A	C	C	C	T	A	A	G	G	G	A	A	A	A	T	A	A	G	A	T	A	C	T	G	A	NA	NA	T	T	T	T	A	T	C	C	T	T	T	A	A	G	A	A	T	T	C	C	A	A	A	A	C	A	A	A	G	A	T	T	A	G	T	T	G	A	G	A	T	C	A	A	G	G	C	T	A	G	G	G	C	C	T	T	A	A	C	C	C	C	G	A	T	T	A	A	C	C	T	A	C	C	C	C	G	G	C	C	A	A	T	T	A	A	C	C	G	G	T	T	G	G	A	A	G	G	G	G	G	A	G	A	T	C	G	G	C	T	G	A	G	T	T	C	A	T	C	C	A	T	A	A	T	C	G	G	A	G	A	G	A	A	G	G	T	T	C	C	A	T	C	T	G	G	G	T	T	T	T	T	T	T	G	A	G	C	G	G	NA	NA	C	C	G	G	C	C	T	T	A	A	C	G	G	T	T	C	A	A	G	G	C	C	G	C	A	G	C	T	G	C	G	G	G	G	G	A	C	T	C	T	C	T	G	G	T	C	G	G	G	T	T	T	C	C	T	T	G	G	A	A	A	A	C	C	C	T	C	T	G	G	T	T	A	G	T	T	A	A	G	G	T	T	A	G	G	G	T	T	A	T	G	G	G	A	G	T	G	G	T	A	A	G	T	T	NA	NA	C	T	G	G	C	C	G	T	A	A	C	T	A	A	T	T	T	T	A	A	A	A	C	C	NA	NA	A	A	G	G	C	T	G	G	G	G	T	T	G	A	T	T	A	A	G	G	G	A	A	G	A	A	G	A	G	T	G	G	A	A	A	G	G	A	A	A	A	A	A	G	G	G	C	C	A	T	C	C	C	C	G	G	C	C	G	G	A	G	G	A	A	A	C	T	NA	NA	T	T	C	T	G	A	G	G	G	C	A	A	G	A	C	C	A	T	T	T	G	G	A	A	A	A	C	T	A	G	C	T	G	G	G	G	C	C	C	C	A	G	C	C	C	T	G	G	C	T	T	T	C	C	G	A	A	C	A	G	NA	NA	G	A	T	C	G	G	C	C	C	C	G	G	A	A	A	A	A	G	A	G	A	A	T	T	C	C	G	G	A	A	G	G	G	A	T	C	T	T	A	C	T	C	C	C	C	T	NA	NA	A	A	A	G	T	T	NA	NA	A	T	G	G	G	G	A	G	T	T	C	C	C	C	G	G	C	C	G	G	NA	NA	G	G	A	G	C	C	T	T	A	G	G	G	G	G	T	C	A	A	G	G	C	C	G	C	T	T	A	A	A	A	NA	NA	T	T	A	A	C	T	C	T	C	T	G	T	C	C	G	T	G	G	C	T	G	A	G	A	A	A	T	T	T	T	A	G	C	C	G	A	G	G	T	T	A	G	G	G	G	C	C	G	C	A	G	G	C	C	C	C	C	A	A	A	A	A	G	A	G	G	C	C	C	T	C	A	G	G	C	T	G	G	C	A	C	C	A	G	G	G	T	T	G	G	C	C	G	G	G	A	G	G	C	C	G	G	G	A	G	A	G	G	A	G	T	C	C	C	G	A	C	C	G	A	A	G	C	T	G	G	G	G	A	A	C	C	T	T	G	G	G	G	C	C	G	G	C	G	G	G	C	C	G	G	A	A	A	A	C	C	G	G	G	G	C	C	C	T	A	A	A	C	T	A	G	G	A	C	C	C	G	A	C	C	A	C	A	A	T	T	G	G	A	C	C	C	G	G	G	G	G	G	G	G	C	C	A	A	C	C	G	A	A	A	G	G	G	A	T	C	C	T	T	C	A	A	G	G	T	T	A	A	T	T	C	T	A	A	T	C	G	G	A	C	G	G	G	A	G	G	G	A	C	T	T	C	G	G	C	T	G	G	G	G	T	A	G	G	C	C	C	C	C	A	C	C	G	G	G	A	C	C	NA	NA	C	T	A	A	C	C	G	A	C	T	A	A	C	C	A	G	A	G	C	T	T	C	A	A	G	G	G	G	C	T	NA	NA	C	T	T	T	C	C	G	T	C	C	G	G	T	T	C	T	T	T	C	C	G	G	T	C	T	C	G	A	A	A	G	A	C	C	A	A	A	T	A	T	T	C	T	T	A	A	T	G	C	C	A	A	T	C	T	C	G	G	A	A	G	G	G	A	G	G	C	T	G	G	T	T	A	A	A	A	NA	NA	C	C	A	G	G	G	A	A	C	T	T	T	C	T	C	C	C	C	G	G	T	C	C	C	G	G	A	A	A	A	A	G	G	G	C	C	C	C	C	T	A	G	C	C	C	C	C	C	G	G	G	G	A	A	T	T	T	T	A	A	A	A	G	A	C	C	T	T	G	G	A	T	T	T	T	C	C	T	A	A	T	T	T	G	G	T	G	G	G	G	A	A	A	T	T	C	G	A	A	A	G	G	T	T	T	T	T	T	G	A	G	G	C	C	G	G	C	C	C	T	T	A	T	T	A	A	T	A	C	A	C	C	T	C	A	A	T	T	T	T	G	A	G	A	C	C	G	A	T	T	G	A	A	G	C	T	G	A	T	C	G	G	G	G	A	G	G	C	NA	NA	T	C	G	G	A	G	G	G	A	G	A	A	A	A	G	A	T	T	A	T	G	G	A	A	T	C	C	C	A	A	C	C	G	T	C	C	C	C	C	C	T	C	T	C	G	G	C	C	A	A	C	C	C	C	G	G	C	C	T	T	C	A	C	G	A	A	A	A	G	A	NA	NA	G	A	G	G	C	C	C	C	G	G	C	C	NA	NA	A	G	C	A	A	G	T	A	A	G	T	T	C	C	C	T	C	T	G	G	T	G	C	T	NA	NA	G	G	C	C	G	G	C	T	G	G	A	G	G	G	C	A	A	G	G	C	G	A	A	G	G	G	A	A	T	T	C	T	C	C	T	C	G	A	G	C	C	T	G	G	NA	NA	G	G	G	G	C	C	T	G	T	C	A	G	C	G	A	G	G	A	G	A	G	G	C	T	G	A	C	C	A	G	G	G	C	C	A	G	T	T	C	C	G	G	G	A	C	C	C	C	T	T	C	C	G	G	T	T	T	A	A	A	G	A	A	G	T	C	C	T	C	C	G	T	C	C	T	A	T	C	A	T	T	T	G	A	G	G	C	C	G	G	T	T	C	C	G	G	C	C	T	C	C	C	T	G	T	C	C	T	G	A	C	T	G	T	T	T	T	T	G	G	G	A	G	T	A	A	C	G	A	T	G	A	C	C	C	T	G	G	C	C	G	A	C	C	G	G	C	A	T	T	T	C	A	A	T	T	C	C	NA	NA	C	C	T	T	G	A	C	C	T	C	G	A	T	C	G	A	G	G	G	A	G	T	A	A	G	G	NA	NA	A	A	G	G	C	C	G	G	G	G	G	G	C	C	G	G	C	C	C	T	T	A	A	A	NA	NA	A	G	G	A	NA	NA	G	G	C	T	C	C	G	G	T	T	NA	NA	C	C	G	G	C	C	NA	NA	A	A	T	A	T	T	A	A	C	C	T	T	A	A	T	T	A	A	A	G	T	T	T	G	A	A	C	C	T	G	T	C	T	T	G	T	A	A	T	T	C	T	G	T	G	A	C	C	G	G	C	C	C	T	T	G	NA	NA	A	C	C	T	G	A	C	T	C	T	G	A	C	C	T	C	G	G	T	G	C	C	T	T	C	C	NA	NA	T	C	C	C	A	A	T	T	C	G	G	G	C	T	A	G	A	G	G	C	A	G	T	C	T	T	G	G	C	T	C	T	G	A	T	C	G	G	C	T	G	A	T	G	C	C	A	G	C	A	C	C	T	C	C	A	C	C	G	A	C	C	A	G	T	G	C	C	G	A	NA	NA	C	C	T	C	C	C	T	T	T	C	T	C	C	C	C	T	T	G	G	A	C	C	C	C	C	C	T	T	C	G	G	G	G	G	T	C	G	G	G	G	G	G	A	G	A	G	G	A	A	A	A	A	A	A	G	G	C	G	NA	NA	C	C	G	A	A	G	G	G	G	A	G	A	A	A	A	A	C	T	G	A	C	T	C	C	G	G	A	G	C	T	G	G	G	G	A	A	G	A	NA	NA	G	A	T	C	T	C	C	T	C	A	A	G	C	T	NA	NA	C	C	T	C	NA	NA	T	C	G	G	T	C	A	A	T	C	C	T	G	G	A	G	C	T	T	C	NA	NA	G	G	T	C	NA	NA	A	G	A	C	G	G	C	C	C	T	G	A	C	C	C	T	G	G	A	G	G	G	G	G	T	C	T	C	T	C	T	G	NA	NA	A	G	C	C	C	T	T	T	A	T	C	C	G	A	G	A	C	T	A	A	G	G	C	G	A	C	G	G	A	A	C	A	G	G	G	G	C	T	G	G	C	C	A	G	T	C	C	C	G	A	C	C	T	C	A	A	A	A	A	A	T	G	T	C	G	A	G	C	A	G	A	G	A	G	G	G	C	C	G	A	C	T	G	G	T	T	T	C	C	C	G	G	A	G	T	A	NA	NA	C	T	G	G	C	C	A	A	NA	NA	A	A	A	A	C	A	G	G	G	T	G	G	A	A	A	A	G	G	A	A	C	C	C	T	C	C	A	A	C	C	G	G	A	A	A	A	A	A	T	C	G	G	T	T	G	G	C	C	T	G	T	C	T	G	A	G	C	C	C	C	G	A	G	G	G	G	A	G	T	C	A	G	G	A	NA	NA	C	C	C	T	C	C	T	T	T	G	T	T	NA	NA	G	A	NA	NA	T	T	T	A	T	T	G	G	A	G	A	A	A	A	A	A	A	A	G	G	G	G	C	A	T	C	G	C	NA	NA	T	C	C	C	A	A	T	A	NA	NA	T	C	A	T	T	G	C	G	T	C	C	C	C	G	A	G	G	G	T	T	C	C	C	T	T	C	C	A	A	A	A	T	T	C	G	C	C	C	A	G	T	T	A	A	G	G	T	C	A	A	A	G	A	A	G	G	C	G	C	C	C	T	A	A	T	C	C	T	T	T	G	G	T	T	G	A	T	C	C	C	C	C	T	C	C	T	T	G	T	T	G	G	T	T	G	T	T	T	A	A	G	G	C	T	G	G	T	C	G	C	C	C	C	C	A	G	C	T	A	G	T	C	T	T	C	C	T	G	G	G	T	G	T	C	C	C	G	G	A	G	A	A	C	C	G	G	NA	NA	T	T	T	C	T	A	A	T	T	G	T	C	C	C	G	G	A	G	G	A	C	T	G	T	C	C	A	A	G	G	C	T	T	C	T	C	C	C	NA	NA	T	T	G	A	NA	NA	G	C	C	G	A	T	C	C	G	G	C	T	G	A	G	A	C	T	A	G	C	C	G	G	A	A	G	G	A	G	T	C	C	C	C	C	C	G	A	G	C	T	C	C	C	C	A	A	T	C	T	T	T	C	G	A	A	T	C	C	G	G	G	G	T	T	C	C	G	A	T	T	T	T	G	G	A	G	G	A	T	T	T	T	C	C	C	C	C	C	T	T	A	A	G	G	A	C	T	T	G	A	T	T	C	C	T	G	A	A	NA	NA	T	C	A	G	C	A	G	G	T	T	G	A	T	C	A	A	T	T	C	T	A	A	C	T	A	G	G	A	C	T	C	T	G	G	A	C	T	G	C	C	C	C	A	C	T	G	T	T	G	C	C	T	G	G	T	T	A	G	T	C	G	G	T	C	C	C	G	G	T	C	G	G	NA	NA	C	C	T	C	C	C	G	G	C	T	C	C	A	G	G	C	G	A	C	C	T	C	A	G	G	G	G	G	A	A	NA	NA	G	A	C	T	C	T	C	C	A	G	C	A	T	T	G	C	A	T	T	C	C	A	A	T	A	G	G	G	C	C	T	T	T	T	A	T	C	C	G	G	T	A	C	T	C	G	A	G	C	T	A	G	A	G	G	G	T	G	NA	NA	T	C	A	G	T	C	G	A	T	C	G	A	G	G	C	C	C	C	G	A	A	G	T	C	T	G	A	A	A	A	C	C	C	T	G	A	C	C	G	A	C	T	C	C	C	C	C	T	C	T	T	C	C	G	T	C	NA	NA	T	T	C	C	T	T	G	A	A	A	A	T	C	T	C	T	A	C	G	A	C	C	C	C	C	C	T	T	T	T	G	G	A	G	G	G	C	C	G	G	T	T	C	A	G	A	T	C	C	C	C	T	C	T	C	C	T	C	C	G	C	A	C	C	G	G	C	T	T	C	T	C	NA	NA	G	G	G	T	C	G	T	T	G	A	T	C	C	G	C	T	T	A	T	C	C	G	T	T	G	G	C	T	T	T	A	A	T	C	A	C	T	C	T	T	G	A	A	G	C	T	C	C	C	A	G	A	C	C	C	T	C	A	A	A	G	T	T	T	G	A	G	G	C	T	C	C	G	A	T	C	C	C	G	G	G	G	T	T	G	G	A	A	G	A	A	G	C	C	A	G	A	G	C	C	T	C	G	A	A	A	C	C	T	C	T	A	T	C	G	C	T	T	G	G	G	G	T	C	C	T	T	T	A	G	A	G	G	G	T	T	A	G	C	C	C	C	T	C	T	T	A	A	A	G	NA	NA	A	C	G	A	C	T	C	C	G	G	C	T	C	C	C	A	G	G	T	T	C	C	T	C	G	C	G	G	A	G	A	A	A	G	G	A	C	C	G	A	G	A	T	C	A	A	G	G	NA	NA	A	G	C	T	G	A	A	A	T	T	T	T	A	A	G	G	T	T	C	C	C	T	C	T	A	C	C	T	C	A	A	C	A	C	C	G	G	G	T	A	C	A	G	G	T	C	T	C	A	A	C	T	T	C	A	A	C	T	G	G	G	G	C	C	G	A	A	G	T	A	C	C	NA	NA	C	C	C	C	A	A	A	A	G	A	A	G	T	T	T	C	T	C	G	A	T	T	T	C	G	G	G	A	T	T	T	T	G	G	A	A	C	C	A	G	C	G	A	G	G	A	C	C	C	T	C	A	A	G	A	G	G	G	C	G	G	G	T	T	G	T	C	A	T	A	C	C	G	C	A	A	G	G	A	G	T	A	G	A	T	T	T	T	C	T	T	C	C	T	G	G	A	T	T	C	G	G	G	A	G	G	A	G	A	G	C	G	A	T	G	G	A	T	C	C	C	T	NA	NA	C	T	A	A	C	C	A	G	T	A	T	A	T	G	C	T	T	G	C	C	T	A	G	A	T	T	A	A	G	G	T	T	A	A	NA	NA	C	C	G	G	T	C	A	G	C	T	A	T	C	T	A	G	G	C	NA	NA	A	T	T	T	C	T	C	C	C	C	C	C	A	A	C	C	C	C	NA	NA	NA	NA	A	G	T	C	G	G	T	C	A	C	G	C	A	G	T	T	T	A	NA	NA	C	A	C	T	C	C	T	C	G	G	G	G	A	G	C	T	T	A	T	T	T	C	T	C	G	A	G	G	G	G	T	C	C	C	G	A	A	T	G	G	A	G	G	A	C	T	C	T	C	T	A	T	C	C	C	C	G	G	T	C	G	A	A	A	A	G	C	C	G	A	NA	NA	A	G	G	T	C	C	A	A	G	T	C	T	C	T	T	T	G	G	C	G	G	G	G	T	C	G	A	G	G	A	C	C	T	C	C	C	G	C	A	G	T	T	A	A	T	C	NA	NA	T	C	T	T	G	G	G	G	C	C	C	T	G	A	C	T	G	C	C	A	C	T	G	G	A	A	G	G	G	G	G	G	C	C	C	C	NA	NA	A	T	A	A	G	A	G	A	C	T	G	G	C	C	G	G	A	A	G	G	G	A	T	C	C	C	A	G	G	A	A	A	C	T	C	A	C	C	C	C	A	A	G	G	C	T	T	C	A	A	A	A	T	C	A	A	G	A	T	T	T	T	G	G	T	C	T	C	C	T	T	A	NA	NA	C	T	G	A	C	T	T	C	NA	NA	A	G	A	G	G	C	G	G	A	A	C	T	A	A	A	G	T	T	T	G	A	G	A	G	A	A	T	C	G	C	C	T	G	G	G	G	C	T	NA	NA	C	C	A	G	G	C	C	C	A	A	C	C	A	G	NA	NA	NA	NA	NA	NA	A	C	C	T	G	T	C	T	T	G	A	C	T	C	G	C	T	C	T	T	T	T	G	G	G	G	G	G	G	T	G	A	T	G	G	A	C	T	G	A	A	G	C	C	G	G	T	T	C	A	C	C	T	T	G	A	G	G	C	C	NA	NA	A	G	A	G	T	T	A	A	NA	NA	T	T	T	C	G	C	G	A	T	T	A	A	C	T	A	A	C	C	NA	NA	G	A	C	C	C	C	C	T	G	T	C	G	G	A	G	C	C	T	A	G	T	A	G	A	G	G	G	G	C	T	A	A	G	A	G	G	T	G	A	A	T	T	A	A	T	C	G	G	T	C	G	C	C	C	A	G	G	A	G	G	G	A	G	G	G	A	T	C	T	T	T	C	NA	NA	C	C	T	C	T	T	A	A	C	T	T	T	T	T	G	A	T	C	A	A	G	A	A	A	C	C	NA	NA	T	G	C	C	A	G	C	G	C	C	A	T	A	C	G	G	G	C	A	A	C	C	A	A	T	C	A	G	C	C	A	G	T	C	C	A	C	C	G	G	A	G	G	A	C	A	A	G	C	C	A	A	G	T	NA	NA	T	C	A	G	T	T	NA	NA	C	T	C	C	C	C	T	A	C	C	G	G	A	G	C	G	C	T	A	G	G	A	G	A	A	C	C	C	A	G	T	C	G	G	G	G	C	C	A	G	C	T	T	T	T	C	T	C	C	C	T	C	A	A	T	C	C	C	G	A	A	G	A	C	A	A	A	T	C	C	T	T	A	T	A	G	A	G	C	T	T	T	G	A	G	G	G	G	T	C	G	A	T	T	C	T	C	T	A	A	C	T	T	C	C	C	T	T	T	G	A	G	T	C	G	A	A	A	G	A	T	C	C	C	T	C	C	C	T	C	G	A	G	A	T	G	G	A	A	A	G	A	NA	NA	C	C	G	A	T	T	G	G	C	T	T	A	G	A	A	A	C	T	NA	NA	C	T	A	C	C	C	T	T	NA	NA	A	A	C	G	C	C	A	G	C	C	G	A	G	A	A	G	G	A	A	A	A	T	C	G	T	C	T	C	G	T	T	T	T	T	C	A	G	T	T	G	G	A	C	A	G	T	G	A	G	A	A	G
[truncated: 1,229,216 more chars]
