# Supplementary material for: Expression Quantitative Trait Loci for Extreme Host Response to Influenza A in Pre-Collaborative Cross Mice
Source: G3 (Bethesda). 2012 Feb 1;2(2):213–21. doi: 10.1534/g3.111.001800 (PMC3284329; doi:10.1534/g3.111.001800)
Supplement: Supporting Information [file supp_2.2.213_FileS2.zip › File_S2/chr11.ped]

#family	subject	father	mother	sex	phenotype	JAX00023788		JAX00023791		JAX00302683		JAX00302685		JAX00302687		JAX00023795		JAX00023812		JAX00302709		JAX00023815		JAX00302710		JAX00302717		JAX00302719		JAX00302721		JAX00302724		JAX00023824		JAX00023825		JAX00023826		JAX00302727		JAX00302734		JAX00302740		JAX00302745		JAX00302748		JAX00023843		JAX00302756		JAX00023846		JAX00023847		JAX00302760		JAX00302762		JAX00302765		JAX00302767		JAX00023860		JAX00023864		JAX00023868		JAX00302780		JAX00302784		JAX00302785		JAX00302786		JAX00023871		JAX00023885		JAX00302811		JAX00302813		JAX00023887		JAX00023889		JAX00302817		JAX00023893		JAX00023894		JAX00302825		JAX00302826		JAX00023896		JAX00302838		JAX00302839		JAX00302843		JAX00302848		JAX00302851		JAX00302852		JAX00302854		JAX00302856		JAX00023905		JAX00302857		JAX00302859		JAX00302861		JAX00302862		JAX00302864		JAX00302867		JAX00302868		JAX00302869		JAX00302870		JAX00023909		JAX00302878		JAX00302879		JAX00302880		JAX00197200		JAX00023912		JAX00302883		JAX00302885		JAX00302887		JAX00023917		JAX00302891		JAX00023918		JAX00023919		JAX00023920		JAX00302894		JAX00302895		JAX00023923		JAX00302914		JAX00302915		JAX00023934		JAX00023935		JAX00302936		JAX00023942		JAX00023943		JAX00023945		JAX00023946		JAX00023947		JAX00023948		JAX00023949		JAX00023950		JAX00023952		JAX00302959		JAX00302960		JAX00023953		JAX00023954		JAX00023956		JAX00302973		JAX00023961		JAX00302980		JAX00023963		JAX00302989		JAX00023964		JAX00302990		JAX00023968		JAX00302998		JAX00302999		JAX00023969		JAX00303004		JAX00303006		JAX00303008		JAX00023970		JAX00023972		JAX00023974		JAX00023977		JAX00303011		JAX00303014		JAX00303016		JAX00197223		JAX00023978		JAX00023981		JAX00023982		JAX00023983		JAX00023984		JAX00023985		JAX00303044		JAX00023989		JAX00303052		JAX00303055		JAX00303058		JAX00303060		JAX00023993		JAX00023995		JAX00303067		JAX00303070		JAX00303074		JAX00024001		JAX00303084		JAX00303092		JAX00024007		JAX00303093		JAX00024008		JAX00303096		JAX00303097		JAX00303103		JAX00024012		JAX00303110		JAX00303111		JAX00024020		JAX00024022		JAX00303123		JAX00303125		JAX00303126		JAX00024023		JAX00303128		JAX00303131		JAX00303138		JAX00024026		JAX00303139		JAX00024027		JAX00303142		JAX00024030		JAX00024033		JAX00303149		JAX00303151		JAX00197243		JAX00024036		JAX00024037		JAX00303157		JAX00303158		JAX00303159		JAX00024038		JAX00024039		JAX00024040		JAX00303168		JAX00024041		JAX00303171		JAX00303174		JAX00303185		JAX00197245		JAX00303200		JAX00303201		JAX00024049		JAX00303202		JAX00303206		JAX00197247		JAX00303210		JAX00024053		JAX00303220		JAX00303221		JAX00024056		JAX00024057		JAX00303227		JAX00303229		JAX00024061		JAX00024063		JAX00303262		JAX00024065		JAX00303269		JAX00303271		JAX00303276		JAX00303277		JAX00303285		JAX00024069		JAX00024071		JAX00303298		JAX00303308		JAX00303316		JAX00303326		JAX00303327		JAX00024080		JAX00303330		JAX00303331		JAX00303333		JAX00024082		JAX00303337		JAX00303339		JAX00197257		JAX00303344		JAX00303349		JAX00303355		JAX00303357		JAX00303360		JAX00303361		JAX00024090		JAX00197261		JAX00024092		JAX00303367		JAX00303368		JAX00303370		JAX00303371		JAX00303372		JAX00024094		JAX00024096		JAX00303381		JAX00303382		JAX00303383		JAX00303386		JAX00303388		JAX00303390		JAX00024099		JAX00197263		JAX00303394		JAX00303395		JAX00303400		JAX00303401		JAX00303402		JAX00303420		JAX00303421		JAX00303426		JAX00303427		JAX00303430		JAX00024108		JAX00197267		JAX00024109		JAX00303432		JAX00303435		JAX00303439		JAX00303441		JAX00197269		JAX00024115		JAX00303458		JAX00303462		JAX00303463		JAX00024119		JAX00303469		JAX00303472		JAX00303473		JAX00024121		JAX00303476		JAX00303482		JAX00303485		JAX00303489		JAX00303490		JAX00303491		JAX00303492		JAX00303493		JAX00303494		JAX00303495		JAX00024130		JAX00024134		JAX00303515		JAX00303516		JAX00303520		JAX00024138		JAX00303525		JAX00197280		JAX00197281		JAX00024143		JAX00303537		JAX00303538		JAX00303546		JAX00303547		JAX00024146		JAX00303550		JAX00303559		JAX00024150		JAX00024151		JAX00303563		JAX00024153		JAX00303565		JAX00303568		JAX00303569		JAX00303578		JAX00303579		JAX00303581		JAX00024162		JAX00024163		JAX00303590		JAX00303591		JAX00303599		JAX00303601		JAX00024169		JAX00024172		JAX00197292		JAX00024174		JAX00024175		JAX00024176		JAX00303604		JAX00303607		JAX00303608		JAX00303610		JAX00024181		JAX00024182		JAX00303623		JAX00303625		JAX00303627		JAX00303628		JAX00303629		JAX00024185		JAX00303636		JAX00303637		JAX00303641		JAX00303644		JAX00303651		JAX00303656		JAX00303660		JAX00024194		JAX00197302		JAX00024198		JAX00303676		JAX00197304		JAX00024201		JAX00024204		JAX00303677		JAX00024205		JAX00303679		JAX00303680		JAX00303684		JAX00303688		JAX00303689		JAX00303692		JAX00303698		JAX00024211		JAX00303700		JAX00303701		JAX00303702		JAX00303705		JAX00303706		JAX00197312		JAX00303711		JAX00303714		JAX00024222		JAX00024225		JAX00024226		JAX00303723		JAX00197315		JAX00024229		JAX00024230		JAX00303724		JAX00024231		JAX00303727		JAX00024232		JAX00303743		JAX00303744		JAX00303746		JAX00303748		JAX00197316		JAX00197318		JAX00303750		JAX00303751		JAX00303752		JAX00303753		JAX00024238		JAX00303757		JAX00303758		JAX00197322		JAX00303759		JAX00303761		JAX00024252		JAX00303780		JAX00024253		JAX00303782		JAX00024256		JAX00024257		JAX00024259		JAX00024261		JAX00303786		JAX00303792		JAX00024262		JAX00024265		JAX00303802		JAX00024269		JAX00303805		JAX00024273		JAX00303808		JAX00303809		JAX00303814		JAX00187445		JAX00303815		JAX00024274		JAX00024275		JAX00303819		JAX00303822		JAX00024276		JAX00024278		JAX00303830		JAX00024282		JAX00303833		JAX00303835		JAX00303838		JAX00303842		JAX00024283		JAX00024284		JAX00024285		JAX00024287		JAX00303854		JAX00303855		JAX00303858		JAX00303862		JAX00024293		JAX00024296		JAX00024297		JAX00303872		JAX00197345		JAX00024301		JAX00024302		JAX00303882		JAX00024303		JAX00303885		JAX00303886		JAX00303888		JAX00303893		JAX00024307		JAX00303905		JAX00303907		JAX00303908		JAX00024317		JAX00024318		JAX00024320		JAX00303918		JAX00024322		JAX00024323		JAX00024324		JAX00303920		JAX00303921		JAX00303923		JAX00303926		JAX00303927		JAX00303929		JAX00024336		JAX00303931		JAX00303932		JAX00024339		JAX00303942		JAX00024341		JAX00303955		JAX00024350		JAX00303958		JAX00024355		JAX00303960		JAX00303962		JAX00303964		JAX00303965		JAX00303968		JAX00303969		JAX00024358		JAX00303970		JAX00303973		JAX00303977		JAX00197360		JAX00197361		JAX00024364		JAX00303979		JAX00024365		JAX00303980		JAX00024368		JAX00303983		JAX00303984		JAX00303987		JAX00303989		JAX00024371		JAX00024375		JAX00303997		JAX00304001		JAX00304002		JAX00304005		JAX00304009		JAX00304013		JAX00187446		JAX00304014		JAX00304015		JAX00024385		JAX00304016		JAX00197369		JAX00304019		JAX00304022		JAX00304023		JAX00304024		JAX00304026		JAX00197372		JAX00024401		JAX00304028		JAX00304032		JAX00304033		JAX00304034		JAX00024405		JAX00024408		JAX00024411		JAX00304044		JAX00304047		JAX00024416		JAX00024417		JAX00024418		JAX00197382		JAX00024419		JAX00024421		JAX00304050		JAX00304053		JAX00304058		JAX00024423		JAX00304064		JAX00304066		JAX00304071		JAX00304075		JAX00304078		JAX00304079		JAX00304080		JAX00304083		JAX00024426		JAX00024427		JAX00304092		JAX00304093		JAX00024429		JAX00304096		JAX00304097		JAX00304101		JAX00024431		JAX00024434		JAX00304113		JAX00304115		JAX00024438		JAX00024439		JAX00304121		JAX00024440		JAX00304124		JAX00304129		JAX00304130		JAX00304133		JAX00024446		JAX00024447		JAX00304142		JAX00304144		JAX00304146		JAX00304151		JAX00304154		JAX00304160		JAX00024455		JAX00024456		JAX00024457		JAX00304163		JAX00304165		JAX00197396		JAX00304169		JAX00304170		JAX00304173		JAX00304177		JAX00304179		JAX00304180		JAX00304184		JAX00024462		JAX00304191		JAX00304192		JAX00024463		JAX00304193		JAX00304198		JAX00304199		JAX00304203		JAX00024464		JAX00024466		JAX00197402		JAX00197403		JAX00024469		JAX00304213		JAX00024470		JAX00304215		JAX00304217		JAX00024473		JAX00024474		JAX00024477		JAX00024478		JAX00304223		JAX00304224		JAX00304227		JAX00024482		JAX00024489		JAX00304236		JAX00304239		JAX00304240		JAX00024491		JAX00304247		JAX00024494		JAX00024495		JAX00024496		JAX00304248		JAX00197412		JAX00024499		JAX00187448		JAX00197414		JAX00304252		JAX00304257		JAX00304258		JAX00304260		JAX00024506		JAX00197415		JAX00304264		JAX00304268		JAX00304272		JAX00304276		JAX00304280		JAX00304281		JAX00024513		JAX00024514		JAX00304287		JAX00304293		JAX00024520		JAX00304295		JAX00304300		JAX00304309		JAX00304317		JAX00197421		JAX00304326		JAX00197422		JAX00304331		JAX00304333		JAX00304334		JAX00304335		JAX00304337		JAX00304339		JAX00024542		JAX00024544		JAX00304349		JAX00024549		JAX00304351		JAX00304365		JAX00024553		JAX00304368		JAX00304371		JAX00304375		JAX00304376		JAX00304377		JAX00024557		JAX00304388		JAX00024564		JAX00304400		JAX00024565		JAX00304405		JAX00304406		JAX00024566		JAX00024567		JAX00304407		JAX00304408		JAX00024568		JAX00024570		JAX00304410		JAX00304413		JAX00304415		JAX00304418		JAX00304419		JAX00187452		JAX00024580		JAX00304421		JAX00304423		JAX00304425		JAX00024582		JAX00304429		JAX00197435		JAX00304434		JAX00024584		JAX00024587		JAX00024588		JAX00024589		JAX00197436		JAX00197437		JAX00304443		JAX00024591		JAX00024592		JAX00304450		JAX00304451		JAX00024597		JAX00304453		JAX00304459		JAX00304460		JAX00304461		JAX00024602		JAX00024604		JAX00304465		JAX00304466		JAX00197445		JAX00024608		JAX00197446		JAX00304472		JAX00024612		JAX00304476		JAX00304480		JAX00304483		JAX00024618		JAX00304487		JAX00024621		JAX00024625		JAX00304494		JAX00024627		JAX00024628		JAX00304500		JAX00304501		JAX00024629		JAX00304504		JAX00304507		JAX00024634		JAX00024635		JAX00304514		JAX00024642		JAX00304515		JAX00304516		JAX00304517		JAX00024644		JAX00197459		JAX00024649		JAX00024653		JAX00024654		JAX00304541		JAX00024655		JAX00024657		JAX00024658		JAX00304549		JAX00304551		JAX00197464		JAX00304556		JAX00304562		JAX00024664		JAX00304564		JAX00304565		JAX00304567		JAX00024668		JAX00304571		JAX00304573		JAX00024671		JAX00304574		JAX00304575		JAX00197467		JAX00304579		JAX00024672		JAX00024673		JAX00304580		JAX00304582		JAX00304587		JAX00304589		JAX00304591		JAX00304592		JAX00304594		JAX00024681		JAX00197471		JAX00304600		JAX00024695		JAX00304614		JAX00304618		JAX00304619		JAX00304621		JAX00304623		JAX00304624		JAX00024702		JAX00024703		JAX00024704		JAX00024706		JAX00024707		JAX00024711		JAX00304634		JAX00304636		JAX00304638		JAX00304642		JAX00304643		JAX00304644		JAX00024716		JAX00024718		JAX00024719		JAX00197480		JAX00304647		JAX00024722		JAX00304648		JAX00304649		JAX00304652		JAX00197482		JAX00304655		JAX00024724		JAX00304657		JAX00024728		JAX00024730		JAX00304659		JAX00304662		JAX00304663		JAX00024733		JAX00024734		JAX00024736		JAX00024738		JAX00304676		JAX00304679		JAX00304684		JAX00024745		JAX00304685		JAX00304686		JAX00304687		JAX00024749		JAX00304693		JAX00304694		JAX00304698		JAX00024758		JAX00304702		JAX00304708		JAX00304709		JAX00304710		JAX00304712		JAX00304713		JAX00024761		JAX00024766		JAX00304732		JAX00304733		JAX00304734		JAX00304735		JAX00024768		JAX00304743		JAX00024772		JAX00024775		JAX00024776		JAX00304757		JAX00024780		JAX00024782		JAX00304759		JAX00304762		JAX00304768		JAX00304769		JAX00304770		JAX00197504		JAX00304779		JAX00304784		JAX00024786		JAX00024787		JAX00024791		JAX00304795		JAX00304798		JAX00304803		JAX00304804		JAX00024796		JAX00304809		JAX00304810		JAX00304812		JAX00304819		JAX00024799		JAX00024800		JAX00024802		JAX00304835		JAX00304838		JAX00304841		JAX00304845		JAX00304848		JAX00024806		JAX00304850		JAX00024808		JAX00304851		JAX00304854		JAX00304857		JAX00197511		JAX00304861		JAX00304863		JAX00304864		JAX00304867		JAX00304869		JAX00024815		JAX00304873		JAX00304876		JAX00304881		JAX00304882		JAX00304884		JAX00304889		JAX00024827		JAX00197516		JAX00024830		JAX00304910		JAX00304914		JAX00024841		JAX00304929		JAX00024849		JAX00024851		JAX00304938		JAX00304941		JAX00304943		JAX00304944		JAX00024855		JAX00024857		JAX00304947		JAX00304951		JAX00197527		JAX00024862		JAX00304954		JAX00304955		JAX00304957		JAX00304958		JAX00304959		JAX00304964		JAX00024864		JAX00304971		JAX00304973		JAX00304974		JAX00304976		JAX00304977		JAX00304980		JAX00304981		JAX00304982		JAX00024874		JAX00024879		JAX00304992		JAX00304993		JAX00304994		JAX00024881		JAX00305005		JAX00305008		JAX00305015		JAX00024888		JAX00305017		JAX00024889		JAX00305021		JAX00024891		JAX00305026		JAX00305030		JAX00024894		JAX00305032		JAX00024898		JAX00305043		JAX00305044		JAX00305048		JAX00305053		JAX00024903		JAX00024905		JAX00024906		JAX00305064		JAX00024911		JAX00024913		JAX00305070		JAX00024914		JAX00305074		JAX00305076		JAX00305077		JAX00024915		JAX00305078		JAX00305079		JAX00305080		JAX00305081		JAX00305082		JAX00305083		JAX00024917		JAX00024918		JAX00024919		JAX00305092		JAX00024920		JAX00024922		JAX00024923		JAX00305095		JAX00024925		JAX00305101		JAX00305103		JAX00024931		JAX00305108		JAX00305110		JAX00187461		JAX00305113		JAX00305115		JAX00024936		JAX00024937		JAX00305123		JAX00305128		JAX00305129		JAX00024939		JAX00305136		JAX00305139		JAX00024942		JAX00305145		JAX00305146		JAX00305149		JAX00305151		JAX00305152		JAX00305160		JAX00305162		JAX00305163		JAX00305166		JAX00305168		JAX00305169		JAX00024950		JAX00305171		JAX00305174		JAX00024955		JAX00197537		JAX00024956		JAX00305179		JAX00305182		JAX00305184		JAX00305185		JAX00024958		JAX00024960		JAX00305186		JAX00305188		JAX00305189		JAX00305195		JAX00305198		JAX00305202		JAX00024966		JAX00305203		JAX00305204		JAX00197540		JAX00305210		JAX00024968		JAX00305212		JAX00197543		JAX00305214		JAX00024971		JAX00305218		JAX00024974		JAX00197545		JAX00305221		JAX00305224		JAX00024980		JAX00024981		JAX00305228		JAX00305233		JAX00305236		JAX00305239		JAX00024985		JAX00305244		JAX00305250		JAX00305253		JAX00305255		JAX00305256		JAX00024989		JAX00305259		JAX00024990		JAX00305261		JAX00024993		JAX00305265		JAX00305266		JAX00305270		JAX00024995		JAX00305274		JAX00024997		JAX00305279		JAX00024998		JAX00305283		JAX00305284		JAX00305285		JAX00025000		JAX00305286		JAX00187464		JAX00305293		JAX00305299		JAX00025005		JAX00025006		JAX00305309		JAX00305312		JAX00305315		JAX00025008		JAX00305318		JAX00305319		JAX00305322		JAX00305326		JAX00025010		JAX00305332		JAX00025011		JAX00305336		JAX00025013		JAX00025015		JAX00305343		JAX00197554		JAX00305345		JAX00305347		JAX00025017		JAX00025018		JAX00025019		JAX00025020		JAX00305350		JAX00305356		JAX00305357		JAX00305363		JAX00305364		JAX00305365		JAX00305366		JAX00025027		JAX00025028		JAX00305367		JAX00305372		JAX00305375		JAX00025032		JAX00305376		JAX00025035		JAX00305381		JAX00305383		JAX00305386		JAX00305387		JAX00305388		JAX00305389		JAX00025037		JAX00305391		JAX00305394		JAX00305407		JAX00025039		JAX00305410		JAX00305411		JAX00305413		JAX00305415		JAX00025042		JAX00305417		JAX00197560		JAX00305419		JAX00305420		JAX00305422		JAX00025044		JAX00025045		JAX00305429		JAX00305430		JAX00305431		JAX00305434		JAX00305441		JAX00305449		JAX00025055		JAX00305452		JAX00305454		JAX00305455		JAX00305456		JAX00305459		JAX00305460		JAX00305463		JAX00305465		JAX00305468		JAX00305476		JAX00025062		JAX00197568		JAX00025064		JAX00025065		JAX00305492		JAX00305505		JAX00305506		JAX00025075		JAX00305509		JAX00305515		JAX00305516		JAX00197569		JAX00305523		JAX00305527		JAX00305528		JAX00197570		JAX00305529		JAX00305531		JAX00305533		JAX00305539		JAX00305540		JAX00305547		JAX00025090		JAX00305548		JAX00305549		JAX00305550		JAX00197577		JAX00305557		JAX00025100		JAX00305567		JAX00305569		JAX00025104		JAX00305575		JAX00305582		JAX00305584		JAX00305585		JAX00305588		JAX00305593		JAX00305594		JAX00305596		JAX00025111		JAX00305598		JAX00305599		JAX00025113		JAX00305603		JAX00305604		JAX00305605		JAX00025119		JAX00305607		JAX00025122		JAX00025123		JAX00187468		JAX00305611		JAX00305613		JAX00025125		JAX00025126		JAX00305622		JAX00025132		JAX00025135		JAX00305632		JAX00305636		JAX00305637		JAX00305639		JAX00305642		JAX00025144		JAX00025145		JAX00025147		JAX00305651		JAX00025148		JAX00025154		JAX00305660		JAX00305661		JAX00305663		JAX00305666		JAX00305667		JAX00025160		JAX00025162		JAX00305670		JAX00025164		JAX00305676		JAX00305677		JAX00305679		JAX00305680		JAX00305683		JAX00025172		JAX00025173		JAX00305686		JAX00305687		JAX00025176		JAX00305693		JAX00305694		JAX00025181		JAX00025182		JAX00025183		JAX00305698		JAX00305701		JAX00025184		JAX00305702		JAX00305706		JAX00025189		JAX00305710		JAX00305713		JAX00197604		JAX00305716		JAX00305721		JAX00305722		JAX00025196		JAX00305728		JAX00305730		JAX00025199		JAX00025200		JAX00305734		JAX00305735		JAX00025203		JAX00305738		JAX00305740		JAX00025212		JAX00025213		JAX00305747		JAX00025214		JAX00025216		JAX00305754		JAX00197611		JAX00197612		JAX00197613		JAX00025219		JAX00305762		JAX00025221		JAX00025227		JAX00025228		JAX00305767		JAX00305773		JAX00305780		JAX00305785		JAX00305789		JAX00305794		JAX00197620		JAX00305796		JAX00025239		JAX00025240		JAX00305804		JAX00305808		JAX00305820		JAX00305821		JAX00197623		JAX00197624		JAX00305825		JAX00305829		JAX00305831		JAX00305834		JAX00305838		JAX00197627		JAX00305850		JAX00305851		JAX00305854		JAX00305855		JAX00305859		JAX00025268		JAX00025269		JAX00025270		JAX00305865		JAX00305875		JAX00305876		JAX00305883		JAX00025279		JAX00305885		JAX00305887		JAX00025285		JAX00305889		JAX00305890		JAX00305893		JAX00197639		JAX00305894		JAX00305895		JAX00305896		JAX00305897		JAX00025287		JAX00025289		JAX00305899		JAX00025291		JAX00305905		JAX00305906		JAX00025293		JAX00305907		JAX00305909		JAX00025296		JAX00025300		JAX00305915		JAX00025306		JAX00305926		JAX00025309		JAX00025311		JAX00025312		JAX00305930		JAX00305937		JAX00305942		JAX00305943		JAX00025319		JAX00197647		JAX00025321		JAX00305949		JAX00025325		JAX00025329		JAX00305956		JAX00305963		JAX00305965		JAX00305968		JAX00025335		JAX00025337		JAX00305975		JAX00305977		JAX00305978		JAX00305980		JAX00025343		JAX00305987		JAX00305998		JAX00306000		JAX00025348		JAX00306003		JAX00306009		JAX00306011		JAX00306014		JAX00025354		JAX00306019		JAX00306020		JAX00306021		JAX00306023		JAX00025356		JAX00025357		JAX00306027		JAX00306030		JAX00025358		JAX00306031		JAX00197660		JAX00306035		JAX00306037		JAX00306038		JAX00306039		JAX00306040		JAX00025361		JAX00025362		JAX00025363		JAX00025365		JAX00306044		JAX00306046		JAX00306049		JAX00306050		JAX00306053		JAX00306055		JAX00306058		JAX00306059		JAX00306065		JAX00025368		JAX00306066		JAX00306070		JAX00306071		JAX00306073		JAX00306077		JAX00025375		JAX00306080		JAX00306082		JAX00306085		JAX00025376		JAX00025381		JAX00025383		JAX00306107		JAX00306118		JAX00306122		JAX00306123		JAX00025387		JAX00306124		JAX00306130		JAX00306133		JAX00306134		JAX00025390		JAX00306141		JAX00025392		JAX00306143		JAX00025393		JAX00306145		JAX00306147		JAX00306155		JAX00306156		JAX00025394		JAX00306159		JAX00306163		JAX00306171		JAX00306173		JAX00306174		JAX00306176		JAX00197664		JAX00306178		JAX00306181		JAX00306185		JAX00306189		JAX00025403		JAX00306191		JAX00306193		JAX00306195		JAX00306200		JAX00306205		JAX00306206		JAX00025407		JAX00306207		JAX00306208		JAX00306212		JAX00306213		JAX00025410		JAX00025411		JAX00025414		JAX00306218		JAX00025418		JAX00306220		JAX00187471		JAX00306228		JAX00025423		JAX00306232		JAX00025424		JAX00025426		JAX00025429		JAX00025432		JAX00025433		JAX00306248		JAX00306250		JAX00306251		JAX00025436		JAX00306253		JAX00025438		JAX00025439		JAX00025440		JAX00306262		JAX00306265		JAX00306267		JAX00025446		JAX00306273		JAX00025449		JAX00306279		JAX00306280		JAX00306283		JAX00306284		JAX00306285		JAX00025452		JAX00306291		JAX00306292		JAX00025456		JAX00306302		JAX00306309		JAX00306316		JAX00306317		JAX00025461		JAX00197675		JAX00025463		JAX00025464		JAX00306320		JAX00306322		JAX00025465		JAX00306324		JAX00306326		JAX00306331		JAX00025467		JAX00306333		JAX00306335		JAX00025469		JAX00306341		JAX00306346		JAX00306348		JAX00306352		JAX00306353		JAX00025480		JAX00025483		JAX00306361		JAX00025486		JAX00306365		JAX00306367		JAX00025489		JAX00306371		JAX00306377		JAX00306380		JAX00025491		JAX00025494		JAX00306384		JAX00025497		JAX00306388		JAX00306390		JAX00025500		JAX00306393		JAX00306395		JAX00306398		JAX00025504		JAX00306402		JAX00306404		JAX00306406		JAX00306407		JAX00306408		JAX00025508		JAX00306412		JAX00306414		JAX00025514		JAX00306419		JAX00306420		JAX00306424		JAX00025523		JAX00025524		JAX00187473		JAX00025526		JAX00306431		JAX00306441		JAX00025529		JAX00025535		JAX00306448		JAX00025537		JAX00025539		JAX00306449		JAX00306450		JAX00306451		JAX00306458		JAX00306460		JAX00306463		JAX00025542		JAX00306466		JAX00025543		JAX00025544		JAX00025545		JAX00306473		JAX00025547		JAX00306477		JAX00306478		JAX00025549		JAX00306479		JAX00025553		JAX00025554		JAX00306484		JAX00306485		JAX00306487		JAX00306489		JAX00306494		JAX00306498		JAX00306503		JAX00025563		JAX00306506		JAX00306513		JAX00306516		JAX00306517		JAX00306519		JAX00306521		JAX00306525		JAX00306526		JAX00306528		JAX00306529		JAX00306530		JAX00025576		JAX00306533		JAX00306534		JAX00025578		JAX00197688		JAX00306538		JAX00306542		JAX00306543		JAX00025582		JAX00306546		JAX00306548		JAX00306549		JAX00306550		JAX00306551		JAX00306556		JAX00025587		JAX00306559		JAX00306560		JAX00306561		JAX00306562		JAX00306564		JAX00306565		JAX00306568		JAX00025597		JAX00025599		JAX00306569		JAX00025601		JAX00306581		JAX00025606		JAX00025613		JAX00306584		JAX00306586		JAX00306588		JAX00025616		JAX00306589		JAX00306590		JAX00306591		JAX00306592		JAX00025622		JAX00025626		JAX00025630		JAX00025631		JAX00306602		JAX00306603		JAX00025638		JAX00306611		JAX00025642		JAX00025643		JAX00025646		JAX00306623		JAX00306626		JAX00306630		JAX00306632		JAX00306633		JAX00025652		JAX00025656		JAX00306640		JAX00306642		JAX00306643		JAX00306644		JAX00306647		JAX00306648		JAX00025660		JAX00025662		JAX00025663		JAX00306652		JAX00306653		JAX00025665		JAX00025666		JAX00306663		JAX00025667		JAX00025668		JAX00025672		JAX00306665		JAX00306668		JAX00306669		JAX00025675		JAX00306674		JAX00306675		JAX00306677		JAX00025679		JAX00306679		JAX00025683		JAX00025684		JAX00025687		JAX00025689		JAX00025690		JAX00025693		JAX00025695		JAX00197698		JAX00306696		JAX00025700		JAX00306697		JAX00025701		JAX00025702		JAX00306701		JAX00306702		JAX00025707		JAX00025708		JAX00025709		JAX00306706		JAX00025712		JAX00306707		JAX00306709		JAX00306710		JAX00306711		JAX00306714		JAX00306717		JAX00025721		JAX00306720		JAX00025722		JAX00306722		JAX00025724		JAX00306723		JAX00025726		JAX00025728		JAX00306729		JAX00306733		JAX00025735		JAX00306738		JAX00306739		JAX00306740		JAX00306741		JAX00306742		JAX00025740		JAX00025742		JAX00306748		JAX00197704		JAX00306752		JAX00306753		JAX00025745		JAX00306756		JAX00025746		JAX00306764		JAX00306767		JAX00306769		JAX00306782		JAX00025752		JAX00306785		JAX00306786		JAX00025755		JAX00306788		JAX00306789		JAX00025760		JAX00306797		JAX00306801		JAX00025762		JAX00025763		JAX00306804		JAX00025766		JAX00306817		JAX00306820		JAX00306827		JAX00025778		JAX00306835		JAX00306836		JAX00025783		JAX00306838		JAX00025784		JAX00306841		JAX00306849		JAX00306850		JAX00306853		JAX00306857		JAX00306859		JAX00025788		JAX00306861		JAX00306866		JAX00025790		JAX00306874		JAX00306880		JAX00025793		JAX00025794		JAX00306890		JAX00306891		JAX00025798		JAX00306893		JAX00306895		JAX00025801		JAX00025802		JAX00306902		JAX00306905		JAX00197717		JAX00306910		JAX00025804		JAX00306912		JAX00306913		JAX00306916		JAX00025809		JAX00025814		JAX00025824		JAX00306934		JAX00025825		JAX00306937		JAX00306939		JAX00306944		JAX00025830		JAX00025831		JAX00025832		JAX00306949		JAX00306950		JAX00306952		JAX00025834		JAX00306956		JAX00025837		JAX00306957		JAX00306960		JAX00306961		JAX00306963		JAX00306965		JAX00025842		JAX00306968		JAX00306969		JAX00025846		JAX00025847		JAX00306970		JAX00306971		JAX00306972		JAX00306973		JAX00306974		JAX00025849		JAX00025850		JAX00025854		JAX00025855		JAX00306983		JAX00025859		JAX00306986		JAX00306987		JAX00025861		JAX00025862		JAX00307004		JAX00307007		JAX00025874		JAX00307018		JAX00307020		JAX00307021		JAX00307025		JAX00307026		JAX00025876		JAX00307031		JAX00025883		JAX00025884		JAX00307043		JAX00025885		JAX00307046		JAX00307051		JAX00025887		JAX00307052		JAX00307056		JAX00307064		JAX00025892		JAX00025893		JAX00307066		JAX00307070		JAX00307074		JAX00307075		JAX00025899		JAX00025901		JAX00025904		JAX00307086		JAX00307088		JAX00025907		JAX00307101		JAX00307104		JAX00307105		JAX00307114		JAX00025914		JAX00307125		JAX00307126		JAX00025918		JAX00307129		JAX00025922		JAX00025923		JAX00307136		JAX00307138		JAX00307140		JAX00307141		JAX00025931		JAX00025935		JAX00025936		JAX00307170		JAX00307174		JAX00025942		JAX00307187		JAX00025943		JAX00307188		JAX00307190		JAX00307191		JAX00307192		JAX00307193		JAX00025944		JAX00307198		JAX00307199		JAX00307200		JAX00307202		JAX00307219		JAX00307223		JAX00307224		JAX00307225		JAX00307229		JAX00307231		JAX00307232		JAX00307235		JAX00307237		JAX00307238		JAX00307240		JAX00025954		JAX00307243		JAX00307244		JAX00307246		JAX00307247		JAX00307252		JAX00025958		JAX00307260		JAX00307261		JAX00025959		JAX00307264		JAX00307265		JAX00025961		JAX00025963		JAX00307273		JAX00307279		JAX00307283		JAX00307289		JAX00025969		JAX00307295		JAX00025972		JAX00025973		JAX00307304		JAX00197730		JAX00025975		JAX00197731		JAX00307306		JAX00307308		JAX00307313		JAX00307316		JAX00307317		JAX00025978		JAX00307331		JAX00025980		JAX00307335		JAX00307339		JAX00307340		JAX00307343		JAX00025984		JAX00307346		JAX00307348		JAX00307356		JAX00307362		JAX00307364		JAX00307367		JAX00307368		JAX00025989		JAX00307375		JAX00307376		JAX00307377		JAX00307378		JAX00197739		JAX00307383		JAX00307387		JAX00307396		JAX00025998		JAX00307402		JAX00026000		JAX00307407		JAX00307408		JAX00307420		JAX00307424		JAX00197744		JAX00307438		JAX00026016		JAX00307439		JAX00307441		JAX00026017		JAX00307443		JAX00026021		JAX00307444		JAX00026022		JAX00307445		JAX00307446		JAX00307458		JAX00026030		JAX00307463		JAX00307465		JAX00026037		JAX00026038		JAX00026039		JAX00307472		JAX00307475		JAX00026040		JAX00026042		JAX00307480		JAX00026043		JAX00307484		JAX00307485		JAX00307493		JAX00026045		JAX00307495		JAX00307497		JAX00307498		JAX00307502		JAX00026049		JAX00026050		JAX00307503		JAX00026052		JAX00026054		JAX00026060		JAX00307513		JAX00307514		JAX00307515		JAX00026063		JAX00307517		JAX00026068		JAX00307519		JAX00026071		JAX00307524		JAX00026073		JAX00307527		JAX00307531		JAX00307533		JAX00307535		JAX00307540		JAX00307541		JAX00307542		JAX00307548		JAX00026085		JAX00026086		JAX00026087		JAX00307551		JAX00307556		JAX00307558		JAX00026089		JAX00307565		JAX00307569		JAX00026095		JAX00307570		JAX00307572		JAX00307575		JAX00307577		JAX00307585		JAX00307586		JAX00307588		JAX00026098		JAX00307590		JAX00307599		JAX00307601		JAX00026101		JAX00026103		JAX00307605		JAX00307606		JAX00307609		JAX00307610		JAX00026105		JAX00026108		JAX00026110		JAX00307624		JAX00307630		JAX00197770		JAX00307635		JAX00307637		JAX00197772		JAX00307642		JAX00307644		JAX00307652		JAX00307662		JAX00307667		JAX00307677		JAX00307681		JAX00026120		JAX00026122		JAX00307687		JAX00307689		JAX00307691		JAX00307692		JAX00197775		JAX00026125		JAX00307695		JAX00307696		JAX00307699		JAX00307702		JAX00026132		JAX00307707		JAX00026133		JAX00026136		JAX00026138		JAX00307712		JAX00307713		JAX00026139		JAX00307717		JAX00026141		JAX00307721		JAX00307724		JAX00307728		JAX00307730		JAX00307733		JAX00026143		JAX00026145		JAX00307735		JAX00307736		JAX00307739		JAX00307743		JAX00307746		JAX00307750		JAX00307752		JAX00307753		JAX00197785		JAX00307758		JAX00307760		JAX00307761		JAX00197787		JAX00307762		JAX00307765		JAX00307768		JAX00307776		JAX00307778		JAX00307789		JAX00307790		JAX00307793		JAX00307799		JAX00026169		JAX00026170		JAX00307807		JAX00307810		JAX00307823		JAX00307825		JAX00307828		JAX00307830		JAX00026176		JAX00307844		JAX00307845		JAX00026179		JAX00026180		JAX00307862		JAX00307865		JAX00307867		JAX00307872		JAX00026183		JAX00307885		JAX00307887		JAX00307889		JAX00307890		JAX00307892		JAX00307897		JAX00307899		JAX00307904		JAX00026188		JAX00026189		JAX00026190		JAX00307917		JAX00307923		JAX00307936		JAX00307938		JAX00026192		JAX00307946		JAX00307947		JAX00026194		JAX00026195		JAX00307953		JAX00307956		JAX00307958		JAX00307959		JAX00307960		JAX00307961		JAX00307964		JAX00307965		JAX00026201		JAX00307966		JAX00307967		JAX00307969		JAX00307970		JAX00307972		JAX00026202		JAX00197803		JAX00307973		JAX00307978		JAX00307982		JAX00307998		JAX00308000		JAX00026206		JAX00308010		JAX00308011		JAX00308013		JAX00308014		JAX00026208		JAX00026210		JAX00308018		JAX00308019		JAX00308020		JAX00308027		JAX00026215		JAX00026216		JAX00308031		JAX00308035		JAX00308037		JAX00026218		JAX00308039		JAX00308040		JAX00308044		JAX00308049		JAX00308053		JAX00026224		JAX00308058		JAX00308063		JAX00026229		JAX00308068		JAX00308073		JAX00308074		JAX00308079		JAX00308082		JAX00026235		JAX00308089		JAX00308093		JAX00026243		JAX00026244		JAX00026245		JAX00308106		JAX00308107		JAX00026247		JAX00026248		JAX00308121		JAX00308123		JAX00308129		JAX00308130		JAX00308131		JAX00026252		JAX00308134		JAX00026253		JAX00308136		JAX00308138		JAX00026256		JAX00026257		JAX00308140		JAX00308141		JAX00308142		JAX00308143		JAX00308153		JAX00197809		JAX00308158		JAX00308160		JAX00308161		JAX00308162		JAX00026263		JAX00308164		JAX00197813		JAX00308172		JAX00026265		JAX00308176		JAX00308178		JAX00026268		JAX00026272		JAX00308186		JAX00026275		JAX00308189		JAX00308190		JAX00026276		JAX00308195		JAX00308196		JAX00026278		JAX00308202		JAX00308203		JAX00308205		JAX00026282		JAX00026284		JAX00026285		JAX00308214		JAX00308215		JAX00026286		JAX00026287		JAX00026288		JAX00308217		JAX00026290		JAX00308220		JAX00308222		JAX00308223		JAX00197820		JAX00308227		JAX00308229		JAX00308231		JAX00308232		JAX00197823		JAX00197824		JAX00308233		JAX00308236		JAX00308244		JAX00308245		JAX00308246		JAX00308247		JAX00308254		JAX00026300		JAX00026301		JAX00026303		JAX00308257		JAX00308266		JAX00308267		JAX00026306		JAX00308268		JAX00308270		JAX00026310		JAX00308275		JAX00308277		JAX00308281		JAX00308284		JAX00026319		JAX00308288		JAX00026322		JAX00026323		JAX00308291		JAX00197829		JAX00308292		JAX00308293		JAX00026330		JAX00308299		JAX00308300		JAX00308304		JAX00026335		JAX00308310		JAX00026336		JAX00026337		JAX00026338		JAX00308313		JAX00308314		JAX00026339		JAX00026340		JAX00197832		JAX00026344		JAX00026345		JAX00026346		JAX00026348		JAX00026349		JAX00197835		JAX00308326		JAX00308327		JAX00308328		JAX00026352		JAX00308329		JAX00308335		JAX00308341		JAX00026358		JAX00308343		JAX00026359		JAX00308344		JAX00026361		JAX00308347		JAX00308348		JAX00308351		JAX00026363		JAX00197838		JAX00308358		JAX00026366		JAX00026367		JAX00308362		JAX00308364		JAX00308366		JAX00308370		JAX00308373		JAX00308377		JAX00026374		JAX00308381		JAX00026375		JAX00308386		JAX00026379		JAX00026383		JAX00308397		JAX00026385		JAX00026386		JAX00197845		JAX00308405		JAX00197847		JAX00026393		JAX00308409		JAX00026396		JAX00308410		JAX00026397		JAX00308417		JAX00026400		JAX00197852		JAX00308428		JAX00308430		JAX00308435		JAX00026404		JAX00308439		JAX00308440		JAX00026405		JAX00026406		JAX00308441		JAX00308442		JAX00026413		JAX00308453		JAX00026415		JAX00308458		JAX00308459		JAX00308461		JAX00308463		JAX00308464		JAX00026417		JAX00308472		JAX00026420		JAX00308476		JAX00026421		JAX00026422		JAX00308479		JAX00308484		JAX00026424		JAX00308487		JAX00308492		JAX00308496		JAX00308497		JAX00308509		JAX00308510		JAX00308516		JAX00026430		JAX00308517		JAX00026431		JAX00026432		JAX00026433		JAX00026434		JAX00308520		JAX00308521		JAX00308522		JAX00308530		JAX00308532		JAX00026441		JAX00026443		JAX00026444		JAX00308538		JAX00026449		JAX00308543		JAX00026450		JAX00308546		JAX00197859		JAX00026453		JAX00026456		JAX00308552		JAX00308558		JAX00308560		JAX00026460		JAX00197861		JAX00308566		JAX00308567		JAX00308575		JAX00197863		JAX00308581		JAX00026468		JAX00026469		JAX00308594		JAX00308595		JAX00026478		JAX00026479		JAX00308600		JAX00026480		JAX00308607		JAX00308608		JAX00197872		JAX00308614		JAX00308620		JAX00308621		JAX00308622		JAX00026491		JAX00308626		JAX00308627		JAX00308630		JAX00308633		JAX00026493		JAX00308637		JAX00308638		JAX00026495		JAX00308641		JAX00308643		JAX00308652		JAX00308653		JAX00026503		JAX00308654		JAX00308656		JAX00308660		JAX00308662		JAX00026506		JAX00308666		JAX00197879		JAX00197880		JAX00308668		JAX00026509		JAX00308674		JAX00026512		JAX00308677		JAX00308678		JAX00308679		JAX00308681		JAX00308682		JAX00308686		JAX00026513		JAX00308690		JAX00308696		JAX00197881		JAX00197882		JAX00026514		JAX00026515		JAX00026516		JAX00308709		JAX00308711		JAX00308712		JAX00308714		JAX00026523		JAX00026524		JAX00308716		JAX00308717		JAX00026525		JAX00026528		JAX00308722		JAX00197889		JAX00026530		JAX00026533		JAX00308732		JAX00308733		JAX00308741		JAX00197892		JAX00308748		JAX00308749		JAX00026540		JAX00026543		JAX00026544		JAX00308750		JAX00308752		JAX00308753		JAX00308754		JAX00308755		JAX00308760		JAX00026546		JAX00308769		JAX00308771		JAX00026550		JAX00026551		JAX00308775		JAX00308777		JAX00026557		JAX00308783		JAX00308788		JAX00026562		JAX00197902		JAX00197903		JAX00197904		JAX00308793		JAX00308796		JAX00026569		JAX00308798		JAX00197906		JAX00308799		JAX00026571		JAX00026572		JAX00308803		JAX00308808		JAX00308810		JAX00308812		JAX00308814		JAX00308816		JAX00308820		JAX00026579		JAX00026580		JAX00308822		JAX00026583		JAX00026585		JAX00308823		JAX00026586		JAX00308833		JAX00026591		JAX00026593		JAX00308836		JAX00308839		JAX00026598		JAX00026599		JAX00308845		JAX00026603		JAX00026605		JAX00308849		JAX00308850		JAX00308852		JAX00308853		JAX00026606		JAX00308859		JAX00026607		JAX00026608		JAX00197911		JAX00026610		JAX00308864		JAX00026613		JAX00308870		JAX00308876		JAX00308878		JAX00026619		JAX00026621		JAX00308882		JAX00308885		JAX00308887		JAX00197916		JAX00308891		JAX00026628		JAX00308892		JAX00308894		JAX00026630		JAX00026631		JAX00197918		JAX00308898		JAX00026634		JAX00308908		JAX00308909		JAX00026639		JAX00308918		JAX00026642		JAX00026644		JAX00308926		JAX00308927		JAX00026647		JAX00026650		JAX00308942		JAX00308943		JAX00308946		JAX00308947		JAX00308952		JAX00308953		JAX00308956		JAX00308958		JAX00026662		JAX00308963		JAX00026664		JAX00026665		JAX00308965		JAX00308969		JAX00308971		JAX00026669		JAX00026673		JAX00308974		JAX00026676		JAX00308978		JAX00308983		JAX00308984		JAX00026680		JAX00308992		JAX00308993		JAX00308997		JAX00309003		JAX00026685		JAX00309004		JAX00026688		JAX00197941		JAX00309010		JAX00309012		JAX00026690		JAX00026691		JAX00026692		JAX00309016		JAX00309019		JAX00309020		JAX00309025		JAX00026694		JAX00309032		JAX00309035		JAX00309037		JAX00026698		JAX00026699		JAX00026700		JAX00026701		JAX00309042		JAX00026702		JAX00026703		JAX00309043		JAX00309045		JAX00309048		JAX00309050		JAX00026705		JAX00026707		JAX00309055		JAX00309056		JAX00309062		JAX00309067		JAX00309069		JAX00026712		JAX00026714		JAX00026716		JAX00026718		JAX00309077		JAX00026719		JAX00309079		JAX00309083		JAX00309085		JAX00309086		JAX00026724		JAX00026725		JAX00309088		JAX00026726		JAX00026728		JAX00309092		JAX00309097		JAX00309101		JAX00309102		JAX00309103		JAX00309106		JAX00309108		JAX00026734		JAX00309115		JAX00309117		JAX00309118		JAX00309124		JAX00309125		JAX00309127		JAX00309132		JAX00026746		JAX00309145		JAX00309147		JAX00309148		JAX00309149		JAX00309153		JAX00309154		JAX00309157		JAX00309161		JAX00309164		JAX00309166		JAX00309170		JAX00309176		JAX00026753		JAX00309186		JAX00026754		JAX00197956		JAX00309189		JAX00309199		JAX00026758		JAX00309207		JAX00026764		JAX00309221		JAX00309222		JAX00309225		JAX00026768		JAX00026769		JAX00026770		JAX00309228		JAX00309232		JAX00026772		JAX00309237		JAX00026773		JAX00309240		JAX00309244		JAX00309245		JAX00309249		JAX00026775		JAX00026776		JAX00026777		JAX00026779		JAX00309259		JAX00309260		JAX00309262		JAX00309263		JAX00026786		JAX00026787		JAX00309269		JAX00309276		JAX00026791		JAX00026793		JAX00309283		JAX00026796		JAX00026798		JAX00309290		JAX00309291		JAX00026799		JAX00309295		JAX00309302		JAX00026801		JAX00309307		JAX00309310		JAX00309315		JAX00197968		JAX00309317		JAX00309318		JAX00309325		JAX00309326		JAX00309327		JAX00026811		JAX00309331		JAX00309333		JAX00309334		JAX00309336		JAX00309343		JAX00309345		JAX00026817		JAX00309353		JAX00309356		JAX00309358		JAX00309359		JAX00309369		JAX00309370		JAX00309374		JAX00026824		JAX00197975		JAX00309381		JAX00026826		JAX00309382		JAX00309383		JAX00026828		JAX00026829		JAX00309386		JAX00026831		JAX00309398		JAX00309404		JAX00309406		JAX00309408		JAX00197977		JAX00026837		JAX00026838		JAX00026840		JAX00309411		JAX00309412		JAX00309419		JAX00309420		JAX00309424		JAX00309425		JAX00309426		JAX00309427		JAX00309428		JAX00309429		JAX00026843		JAX00026846		JAX00026847		JAX00309433		JAX00309437		JAX00309441		JAX00026848		JAX00197982		JAX00309445		JAX00309450		JAX00309453		JAX00309455		JAX00309457		JAX00309459		JAX00309460		JAX00309462		JAX00026859		JAX00309467		JAX00309468		JAX00026860		JAX00026861		JAX00309475		JAX00309477		JAX00026865		JAX00309478		JAX00026867		JAX00309480		JAX00309484		JAX00309486		JAX00309487		JAX00026871		JAX00309495		JAX00309496		JAX00309497		JAX00309498		JAX00309499		JAX00197989		JAX00309501		JAX00309504		JAX00309506		JAX00309508		JAX00026876		JAX00309512		JAX00309513		JAX00309520		JAX00309524		JAX00309526		JAX00309528		JAX00309529		JAX00309530		JAX00309531		JAX00309533		JAX00309534		JAX00309538		JAX00026880		JAX00309548		JAX00026883		JAX00309550		JAX00309564		JAX00309568		JAX00309569		JAX00309570		JAX00026884		JAX00026886		JAX00309574		JAX00309575		JAX00309577		JAX00309584		JAX00309585		JAX00309586		JAX00197994		JAX00026889		JAX00309587		JAX00309589		JAX00309590		JAX00026897		JAX00026898		JAX00309595		JAX00309600		JAX00309603		JAX00309604		JAX00309607		JAX00309609		JAX00026899		JAX00309621		JAX00309622		JAX00309626		JAX00309629		JAX00309636		JAX00309638		JAX00309644		JAX00309646		JAX00309650		JAX00026905		JAX00309652		JAX00026907		JAX00198004		JAX00309655		JAX00309661		JAX00026914		JAX00026916		JAX00309663		JAX00309667		JAX00309671		JAX00309672		JAX00026917		JAX00309677		JAX00309681		JAX00026920		JAX00309690		JAX00309692		JAX00309694		JAX00309697		JAX00309700		JAX00309701		JAX00309703		JAX00026927		JAX00309710		JAX00026928		JAX00309722		JAX00309724		JAX00026932		JAX00026935		JAX00309737		JAX00309742		JAX00026937		JAX00309744		JAX00026938		JAX00309750		JAX00198014		JAX00309762		JAX00198017		JAX00309772		JAX00026945		JAX00026946		JAX00309775		JAX00309777		JAX00309781		JAX00309783		JAX00309784		JAX00309786		JAX00026954		JAX00026955		JAX00309787		JAX00026956		JAX00026957		JAX00309800		JAX00309803		JAX00309805		JAX00026958		JAX00309809		JAX00026959		JAX00026961		JAX00309816		JAX00309817		JAX00309819		JAX00026964		JAX00309824		JAX00309825		JAX00309827		JAX00309830		JAX00309831		JAX00026973		JAX00309838		JAX00309839		JAX00309841		JAX00309844		JAX00026976		JAX00026977		JAX00026978		JAX00309848		JAX00026980		JAX00309854		JAX00309861		JAX00309872		JAX00309880		JAX00198031		JAX00309888		JAX00309893		JAX00026990		JAX00309896		JAX00026991		JAX00309897		JAX00309898		JAX00309909		JAX00309913		JAX00309916		JAX00026993		JAX00309920		JAX00309933		JAX00027002		JAX00309959		JAX00309961		JAX00309962		JAX00309967		JAX00309975		JAX00309987		JAX00309988		JAX00309999		JAX00310007		JAX00027012		JAX00310011		JAX00310013		JAX00310016		JAX00027018		JAX00310029		JAX00310030		JAX00310033		JAX00310035		JAX00027022		JAX00310038		JAX00310039		JAX00310040		JAX00310041		JAX00310044		JAX00310046		JAX00310053		JAX00027034		JAX00310056		JAX00310059		JAX00310062		JAX00027036		JAX00310064		JAX00198046		JAX00310068		JAX00027042		JAX00027043		JAX00310074		JAX00310077		JAX00310079		JAX00027048		JAX00310085		JAX00310086		JAX00027049		JAX00310093		JAX00198049		JAX00310097		JAX00310099		JAX00310100		JAX00310101		JAX00310104		JAX00310106		JAX00310107		JAX00027059		JAX00310112		JAX00198054		JAX00310113		JAX00310115		JAX00310121		JAX00027064		JAX00027066		JAX00310128		JAX00310129		JAX00310132		JAX00310135		JAX00310137		JAX00310141		JAX00027077		JAX00310153		JAX00310155		JAX00027079		JAX00310157		JAX00027080		JAX00310161		JAX00027083		JAX00198065		JAX00027086		JAX00027088		JAX00310162		JAX00310163		JAX00310166		JAX00310167		JAX00310169		JAX00027096		JAX00310176		JAX00310177		JAX00310178		JAX00198070		JAX00310179		JAX00310180		JAX00310181		JAX00027103		JAX00310183		JAX00310184		JAX00310185		JAX00027104		JAX00310191		JAX00310192		JAX00027106		JAX00310196		JAX00027107		JAX00310199		JAX00310200		JAX00310204		JAX00310211		JAX00198075		JAX00310217		JAX00310220		JAX00310223		JAX00310227		JAX00310232		JAX00310233		JAX00310234		JAX00310235		JAX00027120		JAX00310244		JAX00310245		JAX00310249		JAX00310251		JAX00310255		JAX00027122		JAX00027123		JAX00310257		JAX00310258		JAX00027126		JAX00027127		JAX00187497		JAX00310268		JAX00310274		JAX00027131		JAX00310276		JAX00310277		JAX00027135		JAX00027136		JAX00310287		JAX00310290		JAX00027137		JAX00027138		JAX00310295		JAX00198082		JAX00027141		JAX00027142		JAX00027145		JAX00310296		JAX00310311		JAX00310315		JAX00310317		JAX00310318		JAX00310325		JAX00310327		JAX00027155		JAX00027158		JAX00310330		JAX00310333		JAX00310334		JAX00027163		JAX00310343		JAX00310344		JAX00310346		JAX00310348		JAX00310350		JAX00310352		JAX00310356		JAX00310357		JAX00027170		JAX00310363		JAX00310364		JAX00027176		JAX00310376		JAX00310379		JAX00027187		JAX00027188		JAX00310393		JAX00310395		JAX00310398		JAX00310405		JAX00310406		JAX00310407		JAX00310411		JAX00027195		JAX00027196		JAX00310417		JAX00027198		JAX00310421		JAX00027200		JAX00310424		JAX00310426		JAX00198104		JAX00310431		JAX00310432		JAX00310434		JAX00310435		JAX00310438		JAX00310440		JAX00310441		JAX00027206		JAX00027207		JAX00027209		JAX00027212		JAX00310454		JAX00198107		JAX00310457		JAX00027219		JAX00027220		JAX00310468		JAX00310470		JAX00027226		JAX00027228		JAX00310474		JAX00310478		JAX00027229		JAX00310481		JAX00310482		JAX00310483		JAX00310486		JAX00027235		JAX00027237		JAX00027240		JAX00310491		JAX00310499		JAX00027241		JAX00027242		JAX00310504		JAX00027245		JAX00027249		JAX00198120		JAX00027250		JAX00027251		JAX00310511		JAX00310516		JAX00027254		JAX00027255		JAX00310519		JAX00310520		JAX00310523		JAX00310525		JAX00310526		JAX00027256		JAX00027258		JAX00310529		JAX00310530		JAX00198124		JAX00310534		JAX00027267		JAX00310545		JAX00198129		JAX00198130		JAX00310547		JAX00027268		JAX00310548		JAX00310550		JAX00310556		JAX00310564		JAX00310565		JAX00310568		JAX00027280		JAX00027282		JAX00310571		JAX00310572		JAX00027284		JAX00027285		JAX00310580		JAX00310585		JAX00027287		JAX00027288		JAX00310590		JAX00310596		JAX00027291		JAX00310598		JAX00310604		JAX00310605		JAX00310606		JAX00310607		JAX00310608		JAX00310609		JAX00310612		JAX00310616		JAX00027300		JAX00310618		JAX00027301		JAX00027303		JAX00198140		JAX00310622		JAX00310624		JAX00310625		JAX00310629		JAX00027307		JAX00027309		JAX00310630		JAX00027310		JAX00027311		JAX00310635		JAX00027315		JAX00310649		JAX00310651		JAX00310652		JAX00310653		JAX00310658		JAX00310662		JAX00310666		JAX00310668		JAX00310669		JAX00027319		JAX00027320		JAX00027321		JAX00198148		JAX00310670		JAX00310673		JAX00027322		JAX00310678		JAX00027326		JAX00310683		JAX00187499		JAX00310697		JAX00027336		JAX00310710		JAX00310714		JAX00310715		JAX00027337		JAX00310717		JAX00027339		JAX00310730		JAX00310732		JAX00310738		JAX00310740		JAX00310747		JAX00310748		JAX00310754		JAX00310756		JAX00310759		JAX00310766		JAX00027352		JAX00310772		JAX00310773		JAX00310776		JAX00310778		JAX00027354		JAX00310779		JAX00310790		JAX00310791		JAX00310792		JAX00310795		JAX00310797		JAX00310805		JAX00310806		JAX00310809		JAX00027360		JAX00027361		JAX00310816		JAX00310817		JAX00310824		JAX00198162		JAX00198163		JAX00198164		JAX00310826		JAX00310829		JAX00310831		JAX00310841		JAX00310842		JAX00310847		JAX00027369		JAX00310848		JAX00310854		JAX00027370		JAX00027372		JAX00310859		JAX00310861		JAX00027373		JAX00027375		JAX00310864		JAX00310865		JAX00310867		JAX00310870		JAX00027377		JAX00310873		JAX00027378		JAX00310877		JAX00027388		JAX00310886		JAX00310889		JAX00310890		JAX00027394		JAX00310893		JAX00310894		JAX00310896		JAX00198177		JAX00198178		JAX00310907		JAX00310909		JAX00310911		JAX00310912		JAX00310915		JAX00310916		JAX00310917		JAX00310920		JAX00027407		JAX00310925		JAX00198181		JAX00027409		JAX00027410		JAX00310935		JAX00198182		JAX00027413		JAX00027414		JAX00310945		JAX00310946		JAX00310947		JAX00310952		JAX00027420		JAX00027425		JAX00310963		JAX00310965		JAX00310970		JAX00310973		JAX00310974		JAX00310976		JAX00198189		JAX00198191		JAX00310979		JAX00310984		JAX00310987		JAX00310992		JAX00310996		JAX00310997		JAX00027441		JAX00311002		JAX00311003		JAX00311004		JAX00311006		JAX00311011		JAX00311012		JAX00311015		JAX00311017		JAX00311020		JAX00027450		JAX00027451		JAX00311027		JAX00311028		JAX00027453		JAX00311032		JAX00027455		JAX00027456		JAX00311045		JAX00027458		JAX00311047		JAX00311048		JAX00311049		JAX00311050		JAX00311053		JAX00311055		JAX00311057		JAX00027461		JAX00027463		JAX00311065		JAX00311066		JAX00311071		JAX00311075		JAX00027469		JAX00311078		JAX00311079		JAX00311089		JAX00198203		JAX00027471		JAX00311093		JAX00027472		JAX00311097		JAX00311104		JAX00311106		JAX00311110		JAX00311111		JAX00311121		JAX00027478		JAX00027479		JAX00311126		JAX00027480		JAX00198204		JAX00027481		JAX00027482		JAX00311136		JAX00311140		JAX00311141		JAX00311146		JAX00311151		JAX00311152		JAX00311153		JAX00311154		JAX00311163		JAX00311164		JAX00311166		JAX00311168		JAX00311172		JAX00311177		JAX00027489		JAX00027491		JAX00311199		JAX00311200		JAX00311206		JAX00198213		JAX00311211		JAX00311212		JAX00027505		JAX00311216		JAX00027508		JAX00027509		JAX00311220		JAX00311221		JAX00311225		JAX00027513		JAX00311229		JAX00311231		JAX00311232		JAX00027514		JAX00311235		JAX00311238		JAX00027519		JAX00311239		JAX00027522		JAX00027523		JAX00311244		JAX00311245		JAX00311246		JAX00027525		JAX00027527		JAX00311256		JAX00198224		JAX00311259		JAX00311263		JAX00027535		JAX00027536		JAX00027539		JAX00311270		JAX00311273		JAX00311274		JAX00198228		JAX00311278		JAX00311283		JAX00027547		JAX00198229		JAX00027548		JAX00027549		JAX00311296		JAX00311302		JAX00311306		JAX00027555		JAX00311314		JAX00311315		JAX00311318		JAX00311319		JAX00311323		JAX00311325		JAX00311331		JAX00311334		JAX00311335		JAX00311336		JAX00311340		JAX00311342		JAX00311343		JAX00311344		JAX00311345		JAX00311346		JAX00311348		JAX00311349		JAX00311350		JAX00311353		JAX00311361		JAX00027566		JAX00311363		JAX00311364		JAX00311365		JAX00311366		JAX00311368		JAX00311371		JAX00027568		JAX00311381		JAX00027569		JAX00311383		JAX00311384		JAX00311389		JAX00311392		JAX00311399		JAX00311402		JAX00311404		JAX00311405		JAX00311414		JAX00027575		JAX00198238		JAX00311423		JAX00027577		JAX00311425		JAX00027578		JAX00027579		JAX00311431		JAX00198240		JAX00027583		JAX00311438		JAX00198243		JAX00311442		JAX00311446		JAX00027585		JAX00027586		JAX00027587		JAX00027589		JAX00311450		JAX00311457		JAX00311458		JAX00311461		JAX00311463		JAX00027595		JAX00027596		JAX00027597		JAX00311466		JAX00198246		JAX00027600		JAX00027602		JAX00311471		JAX00311473		JAX00311475		JAX00311477		JAX00311478		JAX00311481		JAX00311482		JAX00311486		JAX00311487		JAX00027608		JAX00311489		JAX00311491		JAX00027610		JAX00027611		JAX00311496		JAX00311499		JAX00311503		JAX00311505		JAX00027614		JAX00311509		JAX00311512		JAX00311514		JAX00311520		JAX00311524		JAX00311526		JAX00311527		JAX00311528		JAX00311532		JAX00198254		JAX00311539		JAX00311541		JAX00311546		JAX00311550		JAX00311562		JAX00311564		JAX00311565		JAX00311569		JAX00198256		JAX00311571		JAX00027629		JAX00027630		JAX00311573		JAX00311575		JAX00027631		JAX00027633		JAX00311580		JAX00311582		JAX00311583		JAX00311585		JAX00311587		JAX00027635		JAX00311591		JAX00311592		JAX00027637		JAX00027640		JAX00311597		JAX00311599		JAX00311610		JAX00027648		JAX00311611		JAX00311612		JAX00027649		JAX00027650		JAX00311614		JAX00311615		JAX00311616		JAX00311623		JAX00311624		JAX00027655		JAX00311625		JAX00311630		JAX00311633		JAX00311639		JAX00027661		JAX00311642		JAX00311648		JAX00311652		JAX00027668		JAX00198266		JAX00311654		JAX00311658		JAX00027671		JAX00311663		JAX00198268		JAX00198269		JAX00311666		JAX00311669		JAX00311670		JAX00027677		JAX00311680		JAX00311684		JAX00311687		JAX00311688		JAX00198271		JAX00027682		JAX00027684		JAX00311693		JAX00311694		JAX00311695		JAX00027686		JAX00311698		JAX00311701		JAX00027688		JAX00311708		JAX00027689		JAX00311709		JAX00027690		JAX00311717		JAX00311719		JAX00311720		JAX00311721		JAX00311724		JAX00311729		JAX00311733		JAX00311739		JAX00311740		JAX00311743		JAX00311745		JAX00311746		JAX00311751		JAX00311752		JAX00311754		JAX00311760		JAX00311762		JAX00311763		JAX00311765		JAX00311766		JAX00198277		JAX00311771		JAX00311783		JAX00027717		JAX00311785		JAX00187505		JAX00027720		JAX00311789		JAX00311790		JAX00311800		JAX00311801		JAX00311804		JAX00027726		JAX00311806		JAX00311808		JAX00311809		JAX00311811		JAX00311814		JAX00311815		JAX00311817		JAX00311818		JAX00027730		JAX00027731		JAX00311825		JAX00311829		JAX00027733		JAX00311836		JAX00311837		JAX00311839		JAX00027737		JAX00027738		JAX00311846		JAX00027741		JAX00311850		JAX00198285		JAX00311855		JAX00311856		JAX00311858		JAX00027743		JAX00311860		JAX00311861		JAX00311862		JAX00311865		JAX00311866		JAX00027746		JAX00027747		JAX00027750		JAX00311870		JAX00027752		JAX00311872		JAX00311873		JAX00311876		JAX00311877		JAX00311879		JAX00311881		JAX00311882		JAX00311883		JAX00311887		JAX00311889		JAX00311890		JAX00311894		JAX00027757		JAX00027758		JAX00311897		JAX00311903		JAX00027761		JAX00311907		JAX00311909		JAX00311911		JAX00027764		JAX00311914		JAX00311922		JAX00311923		JAX00311926		JAX00311927		JAX00027766		JAX00311936		JAX00311938		JAX00311939		JAX00027769		JAX00027770		JAX00311945		JAX00027776		JAX00311949		JAX00198296		JAX00311953		JAX00311960		JAX00311961		JAX00311964		JAX00311966		JAX00027780		JAX00311975		JAX00311978		JAX00311980		JAX00311981		JAX00198299		JAX00311987		JAX00027782		JAX00027784		JAX00311990		JAX00311991		JAX00311992		JAX00311995		JAX00311996		JAX00311998		JAX00027787		JAX00312001		JAX00312006		JAX00312010		JAX00312011		JAX00312012		JAX00027793		JAX00312014		JAX00312017		JAX00312019		JAX00312023		JAX00312032		JAX00312033		JAX00312038		JAX00312041		JAX00312043		JAX00312045		JAX00312049		JAX00312050		JAX00312051		JAX00027800		JAX00312056		JAX00312057		JAX00312063		JAX00027801		JAX00312065		JAX00312067		JAX00312068		JAX00312074		JAX00312078		JAX00312080		JAX00312084		JAX00027805		JAX00027806		JAX00312091		JAX00312096		JAX00312099		JAX00027810		JAX00312108		JAX00312110		JAX00312112		JAX00312113		JAX00312115		JAX00312116		JAX00027813		JAX00312118		JAX00312121		JAX00312122		JAX00312125		JAX00027817		JAX00312128		JAX00312129		JAX00312130		JAX00312135		JAX00312136		JAX00312142		JAX00027822		JAX00312143		JAX00312150		JAX00027824		JAX00312159		JAX00312164		JAX00027828		JAX00312171		JAX00312173		JAX00027829		JAX00027830		JAX00312176		JAX00312177		JAX00312181		JAX00312182		JAX00312184		JAX00312185		JAX00312187		JAX00312192		JAX00027837		JAX00312198		JAX00027838		JAX00027839		JAX00312205		JAX00312210		JAX00312212		JAX00027844		JAX00312225		JAX00312226		JAX00312236		JAX00312253		JAX00027850		JAX00198318		JAX00027852		JAX00198320		JAX00027853		JAX00027854		JAX00027857		JAX00027862		JAX00027863		JAX00027864		JAX00312268		JAX00027867		JAX00312272		JAX00027868		JAX00027869		JAX00027870		JAX00312278		JAX00198326		JAX00027871		JAX00312282		JAX00027872		JAX00027875		JAX00312295		JAX00027879		JAX00027882		JAX00312301		JAX00027883		JAX00027884		JAX00312306		JAX00312310		JAX00312312		JAX00027886		JAX00312314		JAX00027889		JAX00027890		JAX00312319		JAX00312320		JAX00312321		JAX00027892		JAX00312325		JAX00312327		JAX00312333		JAX00312336		JAX00312338		JAX00312340		JAX00312341		JAX00027896		JAX00312346		JAX00312347		JAX00312349		JAX00027898		JAX00027899		JAX00312354		JAX00312356		JAX00312365		JAX00312366		JAX00312367		JAX00027906		JAX00312374		JAX00312375		JAX00027911		JAX00027913		JAX00312376		JAX00027915		JAX00312383		JAX00312384		JAX00312388		JAX00312390		JAX00312391		JAX00027920		JAX00312392		JAX00312394		JAX00312396		JAX00312401		JAX00027923		JAX00027925		JAX00027926		JAX00312406		JAX00312407		JAX00027930		JAX00312412		JAX00312415		JAX00312417		JAX00312419		JAX00027932		JAX00312424		JAX00312425		JAX00312430		JAX00312437		JAX00312440		JAX00312441		JAX00312442		JAX00027938		JAX00312452		JAX00312454		JAX00312457		JAX00027944		JAX00312460		JAX00312462		JAX00027945		JAX00027946		JAX00187512		JAX00312473		JAX00027948		JAX00312480		JAX00312488		JAX00027951		JAX00312497		JAX00027957		JAX00312511		JAX00027959		JAX00312513		JAX00312518		JAX00312521		JAX00312525		JAX00312527		JAX00027964		JAX00312530		JAX00312531		JAX00312537		JAX00312538		JAX00312539		JAX00312543		JAX00312544		JAX00312548		JAX00312553		JAX00027975		JAX00312555		JAX00312559		JAX00312560		JAX00027978		JAX00312561		JAX00312562		JAX00027980		JAX00027982		JAX00312566		JAX00312575		JAX00027984		JAX00312578		JAX00312582		JAX00312583		JAX00027986		JAX00312584		JAX00312587		JAX00312589		JAX00312594		JAX00027993		JAX00312595		JAX00312605		JAX00312609		JAX00312610		JAX00027996		JAX00027998		JAX00312616		JAX00312618		JAX00312619		JAX00312621		JAX00028004		JAX00312632		JAX00312637		JAX00312640		JAX00312641		JAX00312643		JAX00312644		JAX00312645		JAX00312647		JAX00312648		JAX00028011		JAX00312650		JAX00312652		JAX00312653		JAX00312655		JAX00312657		JAX00312660		JAX00028016		JAX00028019		JAX00312668		JAX00312672		JAX00312673		JAX00312677		JAX00312678		JAX00312680		JAX00312685		JAX00198350		JAX00312686		JAX00312687		JAX00312689		JAX00028028		JAX00312690		JAX00312692		JAX00312694		JAX00312695		JAX00312696		JAX00312700		JAX00028034		JAX00312703		JAX00312704		JAX00312708		JAX00312710		JAX00312715		JAX00312717		JAX00312722		JAX00312723		JAX00028039		JAX00312726		JAX00028040		JAX00028041		JAX00312729		JAX00312732		JAX00312743		JAX00312747		JAX00028051		JAX00312762		JAX00312764		JAX00312767		JAX00312773		JAX00312781		JAX00312786		JAX00028059		JAX00312800		JAX00028061		JAX00028063		JAX00312803		JAX00312805		JAX00312807		JAX00312809		JAX00312815		JAX00312816		JAX00312822		JAX00312826		JAX00312827		JAX00198355		JAX00312834		JAX00312835		JAX00312839		JAX00028073		JAX00028074		JAX00028075		JAX00312847		JAX00312850		JAX00312852		JAX00312857		JAX00312868		JAX00312869		JAX00028078		JAX00312872		JAX00312874		JAX00028079		JAX00312880		JAX00312881		JAX00312884		JAX00312886		JAX00028084		JAX00312891		JAX00312897		JAX00312899		JAX00312912		JAX00028089		JAX00312925		JAX00312926		JAX00312933		JAX00312935		JAX00028094		JAX00198364		JAX00312938		JAX00312939		JAX00198366		JAX00028099		JAX00312943		JAX00312944		JAX00028101		JAX00312945		JAX00312946		JAX00312949		JAX00028103		JAX00028104		JAX00312950		JAX00312951		JAX00312958		JAX00028109		JAX00312959		JAX00312964		JAX00312967		JAX00312976		JAX00028115		JAX00028116		JAX00312985		JAX00312986		JAX00312987		JAX00028120		JAX00312989		JAX00028121		JAX00028122		JAX00313002		JAX00313007		JAX00198371		JAX00198372		JAX00028129		JAX00028130		JAX00313011		JAX00313016		JAX00028133		JAX00313020		JAX00313024		JAX00313025		JAX00028136		JAX00028137		JAX00313031		JAX00313033		JAX00313034		JAX00198375		JAX00313036		JAX00028143		JAX00313046		JAX00028148		JAX00028149		JAX00313053		JAX00313054		JAX00028151		JAX00313058		JAX00313059		JAX00313063		JAX00313065		JAX00313073		JAX00313075		JAX00313077		JAX00028157		JAX00313078		JAX00313079		JAX00313081		JAX00313086		JAX00313087		JAX00028160		JAX00028161		JAX00313105		JAX00198385		JAX00313108		JAX00313115		JAX00028163		JAX00028164		JAX00313123		JAX00313125		JAX00313128		JAX00028168		JAX00313137		JAX00313141		JAX00028171		JAX00313144		JAX00313150		JAX00313151		JAX00313156		JAX00313159		JAX00028176		JAX00313162		JAX00313164		JAX00313167		JAX00313172		JAX00313175		JAX00028182		JAX00313176		JAX00313177		JAX00313178		JAX00313183		JAX00028183		JAX00313190		JAX00313205		JAX00028191		JAX00313217		JAX00313219		JAX00028194		JAX00198395		JAX00028195		JAX00028198		JAX00313236		JAX00028199		JAX00313238		JAX00313239		JAX00313240		JAX00313241		JAX00028200		JAX00028202		JAX00028204		JAX00313249		JAX00028206		JAX00028207		JAX00313254		JAX00313255		JAX00198399		JAX00313256		JAX00028209		JAX00028210		JAX00313275		JAX00313278		JAX00028212		JAX00313284		JAX00313285		JAX00313287		JAX00028214		JAX00028216		JAX00313294		JAX00313300		JAX00313302		JAX00313304		JAX00313315		JAX00313318		JAX00313319		JAX00313323		JAX00028221		JAX00313327		JAX00313330		JAX00028222		JAX00313335		JAX00313336		JAX00028225		JAX00313342		JAX00187514		JAX00313344		JAX00313347		JAX00313351		JAX00313352		JAX00028228		JAX00313353		JAX00313354		JAX00028231		JAX00028232		JAX00313363		JAX00313366		JAX00313367		JAX00313372		JAX00313373		JAX00028234		JAX00313376		JAX00313377		JAX00313379		JAX00313380		JAX00313381		JAX00313384		JAX00313387		JAX00313390		JAX00028238		JAX00028239		JAX00313397		JAX00028243		JAX00313398		JAX00313399		JAX00313406		JAX00313407		JAX00313409		JAX00028247		JAX00313410		JAX00313412		JAX00313416		JAX00313423		JAX00313429		JAX00313430		JAX00313437		JAX00028254		JAX00313441		JAX00028257		JAX00313443		JAX00313446		JAX00313448		JAX00313453		JAX00313454		JAX00313458		JAX00028259		JAX00313466		JAX00028260		JAX00313470		JAX00313471		JAX00028262		JAX00313472		JAX00313473		JAX00198410		JAX00313484		JAX00313486		JAX00028266		JAX00313488		JAX00313490		JAX00313491		JAX00313492		JAX00313493		JAX00198413		JAX00313499		JAX00028269		JAX00028270		JAX00313508		JAX00313511		JAX00028272		JAX00313514		JAX00028274		JAX00313516		JAX00313517		JAX00198417		JAX00313521		JAX00313522		JAX00028279		JAX00028280		JAX00313534		JAX00028284		JAX00028285		JAX00313537		JAX00028290		JAX00313541		JAX00313550		JAX00313552		JAX00313554		JAX00028294		JAX00313555		JAX00028297		JAX00028298		JAX00313561		JAX00313562		JAX00313563		JAX00028300		JAX00313565		JAX00313567		JAX00313576		JAX00028302		JAX00313577		JAX00313578		JAX00028304		JAX00313580		JAX00313582		JAX00313584		JAX00028305		JAX00313591		JAX00313592		JAX00313593		JAX00028307		JAX00028308		JAX00028310		JAX00028311		JAX00313596		JAX00313600		JAX00313603		JAX00313604		JAX00313610		JAX00313611		JAX00313613		JAX00028313		JAX00028314		JAX00313624		JAX00313634		JAX00028316		JAX00313635		JAX00313636		JAX00313639		JAX00313646		JAX00313648		JAX00313649		JAX00313650		JAX00313651		JAX00313654		JAX00313655		JAX00313656		JAX00313659		JAX00028321		JAX00313664		JAX00313665		JAX00313669		JAX00313673		JAX00313679		JAX00028328		JAX00313687		JAX00313689		JAX00313690		JAX00028331		JAX00313692		JAX00313693		JAX00313694		JAX00313696		JAX00313697		JAX00313698		JAX00313699		JAX00198435		JAX00313703		JAX00313704		JAX00028335		JAX00313705		JAX00028338		JAX00313712		JAX00028340		JAX00198437		JAX00028343		JAX00198438		JAX00313728		JAX00028347		JAX00313739		JAX00313754		JAX00313755		JAX00313756		JAX00313757		JAX00313759		JAX00313761		JAX00313763		JAX00313769		JAX00313771		JAX00313772		JAX00313773		JAX00313776		JAX00313780		JAX00313781		JAX00313783		JAX00313788		JAX00313789		JAX00313793		JAX00313794		JAX00198449		JAX00313798		JAX00313799		JAX00028373		JAX00313803		JAX00313805		JAX00313807		JAX00313808		JAX00313809		JAX00313810		JAX00313813		JAX00313817		JAX00313820		JAX00313822		JAX00313823		JAX00313824		JAX00313826		JAX00028381		JAX00313835		JAX00313839		JAX00313840		JAX00313842		JAX00313850		JAX00028388		JAX00313853		JAX00313858		JAX00313859		JAX00313862		JAX00028392		JAX00028393		JAX00028395		JAX00198456		JAX00313865		JAX00028398		JAX00313866		JAX00313868		JAX00028399		JAX00028401		JAX00313874		JAX00028404		JAX00313881		JAX00313889		JAX00313890		JAX00313899		JAX00313902		JAX00313903		JAX00313905		JAX00028412		JAX00313909		JAX00313914		JAX00198462		JAX00198463		JAX00198464		JAX00028414		JAX00028418		JAX00313922		JAX00028419		JAX00028420		JAX00198468		JAX00313928		JAX00028424		JAX00313933		JAX00028427		JAX00028431		JAX00313943		JAX00313945		JAX00313947		JAX00028435		JAX00313955		JAX00313956		JAX00028438		JAX00313958		JAX00313961		JAX00313965		JAX00313966		JAX00313969		JAX00028440		JAX00313970		JAX00028442		JAX00313973		JAX00313977		JAX00313978		JAX00313980		JAX00028451		JAX00313993		JAX00313994		JAX00028454		JAX00313996		JAX00313998		JAX00028459		JAX00313999		JAX00314001		JAX00314002		JAX00028461		JAX00314003		JAX00314004		JAX00314005		JAX00314009		JAX00028463		JAX00028464		JAX00314016		JAX00314017		JAX00314018		JAX00314021		JAX00314022		JAX00314023		JAX00028467		JAX00314026		JAX00314028		JAX00028469		JAX00314036		JAX00028471		JAX00314041		JAX00028476		JAX00314054		JAX00314061		JAX00314062		JAX00314063		JAX00314068		JAX00198486		JAX00028484		JAX00314069		JAX00314070		JAX00314072		JAX00314074		JAX00314079		JAX00314081		JAX00198487		JAX00187518		JAX00028492		JAX00314092		JAX00028494		JAX00198491		JAX00028498		JAX00314100		JAX00314104		JAX00198492		JAX00314108		JAX00028502		JAX00028504		JAX00028505		JAX00314115		JAX00028506		JAX00028508		JAX00314120		JAX00314121		JAX00314131		JAX00314132		JAX00314136		JAX00028518		JAX00028522		JAX00314150		JAX00028527		JAX00028528		JAX00028529		JAX00314161		JAX00314164		JAX00028534		JAX00314166		JAX00028536		JAX00028537		JAX00314182		JAX00028538		JAX00028539		JAX00314184		JAX00314194		JAX00314198		JAX00314204		JAX00028546		JAX00314206		JAX00314209		JAX00314210		JAX00314211		JAX00198503		JAX00314215		JAX00314216		JAX00314221		JAX00028549		JAX00314222		JAX00314225		JAX00314226		JAX00314230		JAX00314231		JAX00314233		JAX00314235		JAX00314237		JAX00028552		JAX00314242		JAX00314244		JAX00314245		JAX00314247		JAX00314248		JAX00028555		JAX00028556		JAX00028557		JAX00314258		JAX00028559		JAX00314264		JAX00028561		JAX00314266		JAX00314269		JAX00314272		JAX00314276		JAX00314279		JAX00314281		JAX00314282		JAX00314283		JAX00198509		JAX00028568		JAX00314285		JAX00028571		JAX00314287		JAX00314288		JAX00314292		JAX00028573		JAX00314294		JAX00314300		JAX00028574		JAX00314305		JAX00314307		JAX00314311		JAX00314313		JAX00314316		JAX00028578		JAX00314326		JAX00314328		JAX00314330		JAX00314331		JAX00314332		JAX00314334		JAX00314336		JAX00028583		JAX00028585		JAX00314338		JAX00314346		JAX00198516		JAX00314351		JAX00314352		JAX00028593		JAX00028594		JAX00314358		JAX00314359		JAX00314363		JAX00198522		JAX00314368		JAX00314372		JAX00314374		JAX00314375		JAX00028599		JAX00028603		JAX00314381		JAX00198523		JAX00028605		JAX00028606		JAX00028608		JAX00314394		JAX00314396		JAX00314402		JAX00314408		JAX00028613		JAX00028614		JAX00314414		JAX00314417		JAX00314422		JAX00314428		JAX00028617		JAX00314433		JAX00028619		JAX00314439		JAX00314440		JAX00314441		JAX00314444		JAX00314447		JAX00314450		JAX00314453		JAX00028625		JAX00314456		JAX00198534		JAX00314466		JAX00314471		JAX00314473		JAX00314475		JAX00314479		JAX00028638		JAX00314483		JAX00314484		JAX00028642		JAX00028646		JAX00314504		JAX00198541		JAX00198542		JAX00028649		JAX00028650		JAX00028651		JAX00314510		JAX00314515		JAX00314517		JAX00314520		JAX00314521		JAX00028655		JAX00028657		JAX00314525		JAX00314526		JAX00028658		JAX00028660		JAX00314530		JAX00314531		JAX00314532		JAX00028662		JAX00314539		JAX00314544		JAX00028663		JAX00314547		JAX00314548		JAX00028667		JAX00314561		JAX00314562		JAX00028670		JAX00028674		JAX00314585		JAX00314586		JAX00028683		JAX00314591		JAX00314597		JAX00314601		JAX00314602		JAX00314603		JAX00314604		JAX00314610		JAX00314613		JAX00314614		JAX00028688		JAX00314621		JAX00314628		JAX00314631		JAX00314635		JAX00314636		JAX00028696		JAX00314639		JAX00314640		JAX00028697		JAX00028698		JAX00028708		JAX00314652		JAX00314653		JAX00028709		JAX00028710		JAX00314657		JAX00314661		JAX00314664		JAX00314668		JAX00314669		JAX00314697		JAX00028727		JAX00028728		JAX00314705		JAX00314706		JAX00028733		JAX00028734		JAX00314725		JAX00028740		JAX00314728		JAX00028746		JAX00314732		JAX00314733		JAX00314734		JAX00314737		JAX00314742		JAX00028751		JAX00314744		JAX00314746		JAX00314749		JAX00028755		JAX00028757		JAX00028759		JAX00198567		JAX00198568		JAX00314772		JAX00314773		JAX00314776		JAX00314777		JAX00028769		JAX00314784		JAX00314789		JAX00314790		JAX00314793		JAX00028775		JAX00314796		JAX00314799		JAX00314801		JAX00028779		JAX00028780		JAX00028782		JAX00314810		JAX00028785		JAX00314813		JAX00314814		JAX00028787		JAX00314822		JAX00314824		JAX00028795		JAX00028796		JAX00028798		JAX00314829		JAX00028799		JAX00314830		JAX00314837		JAX00028804		JAX00314841		JAX00314846		JAX00028808		JAX00028810		JAX00314857		JAX00028811		JAX00028812		JAX00314860		JAX00314867		JAX00028816		JAX00314868		JAX00314872		JAX00314877		JAX00028820		JAX00314880		JAX00314884		JAX00314887		JAX00314890		JAX00028823		JAX00028826		JAX00314896		JAX00314897		JAX00314901		JAX00028829		JAX00314904		JAX00314906		JAX00028830		JAX00028845		JAX00028846		JAX00314961		JAX00314965		JAX00314966		JAX00028849		JAX00314979		JAX00314982		JAX00314985		JAX00314988		JAX00314990		JAX00028856		JAX00028859		JAX00315005		JAX00315006		JAX00028861		JAX00315009		JAX00315012		JAX00028863		JAX00315017		JAX00028867		JAX00315024		JAX00315029		JAX00315031		JAX00315037		JAX00315041		JAX00028877		JAX00315052		JAX00315055		JAX00315056		JAX00315057		JAX00315058		JAX00315062		JAX00315067		JAX00028884		JAX00028885		JAX00315070		JAX00315071		JAX00315075		JAX00315081		JAX00028888		JAX00315088		JAX00315090		JAX00028891		JAX00315093		JAX00315096		JAX00315097		JAX00315101		JAX00315102		JAX00315103		JAX00028892		JAX00315108		JAX00315113		JAX00028897		JAX00315116		JAX00315120		JAX00315126		JAX00198590		JAX00315132		JAX00315137		JAX00315138		JAX00315139		JAX00028904		JAX00198591		JAX00028907		JAX00028908		JAX00315147		JAX00028913		JAX00315158		JAX00315159		JAX00028919		JAX00028921		JAX00028924		JAX00315173		JAX00028926		JAX00315175		JAX00315180		JAX00028931		JAX00028934		JAX00028936		JAX00028937		JAX00315192		JAX00315193		JAX00028940		JAX00028941		JAX00315196		JAX00315197		JAX00028946		JAX00028947		JAX00315199		JAX00028948		JAX00315201		JAX00315202		JAX00028951		JAX00315206		JAX00028953		JAX00315212		JAX00315213		JAX00315219		JAX00315222		JAX00028959		JAX00028960		JAX00315225		JAX00315228		JAX00315229		JAX00028961		JAX00315231		JAX00028963		JAX00315233		JAX00315236		JAX00315237		JAX00315240		JAX00028965		JAX00028974		JAX00028976		JAX00028977		JAX00315260		JAX00315263		JAX00315271		JAX00315273		JAX00028980		JAX00028981		JAX00028983		JAX00315277		JAX00028986		JAX00315292		JAX00315295		JAX00198611		JAX00029006		JAX00029013		JAX00029014		JAX00198615		JAX00029017		JAX00029024		JAX00029026		JAX00029027		JAX00029032		JAX00029048		JAX00029050		JAX00315328		JAX00029054		JAX00029057		JAX00029058		JAX00315341		JAX00315349		JAX00315353		JAX00029060		JAX00315356		JAX00315362		JAX00187528		JAX00029065		JAX00029066		JAX00315366		JAX00029067		JAX00315374		JAX00198635		JAX00029069		JAX00029070		JAX00315377		JAX00029071		JAX00315383		JAX00029072		JAX00029076		JAX00315385		JAX00315386		JAX00315387		JAX00315389		JAX00315391		JAX00315398		JAX00315403		JAX00029085		JAX00029086		JAX00029087		JAX00029088		JAX00315410		JAX00315411		JAX00315414		JAX00029090		JAX00315419		JAX00315421		JAX00315422		JAX00029094		JAX00315426		JAX00315427		JAX00315429		JAX00315430		JAX00315433		JAX00315434		JAX00315435		JAX00315438		JAX00029103		JAX00315442		JAX00315443		JAX00315452		JAX00315454		JAX00029106		JAX00315455		JAX00315458		JAX00315460		JAX00315463		JAX00315466		JAX00315469		JAX00315470		JAX00029114		JAX00315474		JAX00315476		JAX00315480		JAX00315482		JAX00315483		JAX00029117		JAX00315485		JAX00315488		JAX00315489		JAX00029118		JAX00198641		JAX00315496		JAX00315497		JAX00315501		JAX00029127		JAX00029128		JAX00029129		JAX00029130		JAX00029134		JAX00029135		JAX00315538		JAX00029145		JAX00315547		JAX00315552		JAX00029150		JAX00315555		JAX00029151		JAX00315557		JAX00315559		JAX00315566		JAX00315569		JAX00315570		JAX00315571		JAX00315572		JAX00315574		JAX00029157		JAX00029159		JAX00315577		JAX00315578		JAX00029160		JAX00315594		JAX00029161		JAX00315599		JAX00315603		JAX00315604		JAX00198655		JAX00198657		JAX00315608		JAX00315611		JAX00198660		JAX00315619		JAX00315620		JAX00315622		JAX00029173		JAX00029174		JAX00029175		JAX00315629		JAX00315634		JAX00315635		JAX00029176		JAX00315638		JAX00315643		JAX00029179		JAX00198663		JAX00315645		JAX00198664		JAX00029185		JAX00029187		JAX00315663		JAX00315664		JAX00315668		JAX00315670		JAX00315673		JAX00315674		JAX00315676		JAX00315677		JAX00315678		JAX00315679		JAX00315682		JAX00029192		JAX00315683		JAX00029194		JAX00029196		JAX00315689		JAX00029198		JAX00315696		JAX00029204		JAX00315703		JAX00029207		JAX00315712		JAX00315713		JAX00315716		JAX00315717		JAX00315721		JAX00315724		JAX00315727		JAX00315730		JAX00029217		JAX00315739		JAX00315741		JAX00315743		JAX00029219		JAX00029221		JAX00029222		JAX00029223		JAX00315754		JAX00315756		JAX00029228		JAX00315758		JAX00029231		JAX00029232		JAX00315766		JAX00029239		JAX00315772		JAX00029242		JAX00315782		JAX00315784		JAX00315785		JAX00198688		JAX00029248		JAX00315796		JAX00315800		JAX00315802		JAX00315804		JAX00315806		JAX00029268		JAX00315808		JAX00315810		JAX00315811		JAX00198695		JAX00029274		JAX00315814		JAX00029277		JAX00315819		JAX00315821		JAX00315824		JAX00315825		JAX00029284		JAX00315827		JAX00315829		JAX00315830		JAX00315831		JAX00198700		JAX00029293		JAX00029295		JAX00315838		JAX00315840		JAX00029306		JAX00315843		JAX00315848		JAX00029309		JAX00315849		JAX00029315		JAX00029316		JAX00029317		JAX00029318		JAX00029319		JAX00029321		JAX00315867		JAX00029323		JAX00315868		JAX00029324		JAX00315870		JAX00315871		JAX00315872		JAX00029332		JAX00315887		JAX00315891		JAX00029335		JAX00029336		JAX00315892		JAX00315893		JAX00029340		JAX00315896		JAX00315897		JAX00315900		JAX00029343		JAX00198714		JAX00029345		JAX00315907		JAX00315908		JAX00315910		JAX00315911		JAX00029347		JAX00315915		JAX00315919		JAX00029353		JAX00315923		JAX00315924		JAX00029358		JAX00315925		JAX00315926		JAX00029361		JAX00315928		JAX00315930		JAX00029366		JAX00315939		JAX00029369		JAX00029370		JAX00315942		JAX00029371		JAX00029372		JAX00315948		JAX00315949		JAX00315951		JAX00029374		JAX00029378		JAX00315953		JAX00315954		JAX00315955		JAX00315957		JAX00029380		JAX00029382		JAX00315963		JAX00315966		JAX00315967		JAX00029383		JAX00029384		JAX00029387		JAX00315969		JAX00315984		JAX00029389		JAX00029390		JAX00315988		JAX00315991		JAX00315992		JAX00315993		JAX00029397		JAX00029398		JAX00029400		JAX00316001		JAX00029402		JAX00316007		JAX00316008		JAX00316015		JAX00029407		JAX00029408		JAX00316021		JAX00029410		JAX00316024		JAX00316026		JAX00029413		JAX00029414		JAX00198737		JAX00029417		JAX00316032		JAX00316034		JAX00029420		JAX00316036		JAX00316040		JAX00316043		JAX00316045		JAX00198739		JAX00316048		JAX00029425		JAX00316050		JAX00316056		JAX00029429		JAX00316058		JAX00029430		JAX00316061		JAX00316067		JAX00316071		JAX00029435		JAX00316077		JAX00198745		JAX00316079		JAX00316082		JAX00316086		JAX00029445		JAX00316100		JAX00029448		JAX00029449		JAX00029451		JAX00029452		JAX00029455		JAX00316121		JAX00316122		JAX00316126		JAX00316129		JAX00316130		JAX00029460		JAX00316131		JAX00316133		JAX00316136		JAX00029468		JAX00316139		JAX00316143		JAX00029472		JAX00316145		JAX00198758		JAX00029476		JAX00029478		JAX00198760		JAX00316155		JAX00316157		JAX00316160		JAX00316161		JAX00316162		JAX00029487		JAX00198762		JAX00316171		JAX00029490		JAX00316175		JAX00316176		JAX00316177		JAX00316179		JAX00316186		JAX00029494		JAX00029495		JAX00029496		JAX00316192		JAX00029500		JAX00029503		JAX00029504		JAX00029505		JAX00316197		JAX00316198		JAX00029506		JAX00316203		JAX00029508		JAX00316204		JAX00316205		JAX00029511		JAX00316210		JAX00198770		JAX00316212		JAX00029513		JAX00316216		JAX00316218		JAX00316221		JAX00029516		JAX00316225		JAX00316227		JAX00029518		JAX00316234		JAX00029521		JAX00029522		JAX00316241		JAX00316243		JAX00198775		JAX00198776		JAX00029532		JAX00316253		JAX00029535		JAX00316255		JAX00316257		JAX00029538		JAX00316258		JAX00316265		JAX00316269		JAX00029539		JAX00316273		JAX00316274		JAX00029542		JAX00316278		JAX00316279		JAX00316281		JAX00029547		JAX00316285		JAX00316287		JAX00316291		JAX00316296		JAX00316298		JAX00316299		JAX00029553		JAX00316307		JAX00316312		JAX00029557		JAX00029558		JAX00316316		JAX00316322		JAX00316324		JAX00316328		JAX00029565		JAX00316333		JAX00316334		JAX00316335		JAX00029568		JAX00316336		JAX00029569		JAX00029570		JAX00316341		JAX00316344		JAX00316346		JAX00029573		JAX00029574		JAX00316347		JAX00029575		JAX00316350		JAX00316351		JAX00316356		JAX00316362		JAX00316363		JAX00316366		JAX00029580		JAX00316374		JAX00316377		JAX00316381		JAX00029585		JAX00316383		JAX00316395		JAX00029587		JAX00316396		JAX00029590		JAX00316400		JAX00029592		JAX00316406		JAX00316408		JAX00029594		JAX00198799		JAX00316409		JAX00316421		JAX00316424		JAX00316426		JAX00316431		JAX00198801		JAX00316433		JAX00316434		JAX00316436		JAX00198802		JAX00316444		JAX00316445		JAX00316451		JAX00316452		JAX00316457		JAX00198807		JAX00316484		JAX00316485		JAX00316486		JAX00029619		JAX00316495		JAX00316496		JAX00029620		JAX00029622		JAX00316498		JAX00316499		JAX00316500		JAX00029623		JAX00316503		JAX00316504		JAX00316509		JAX00316515		JAX00029632		JAX00316521		JAX00316522		JAX00316536		JAX00029642		JAX00316541		JAX00316542		JAX00316543		JAX00029645		JAX00029646		JAX00316548		JAX00316552		JAX00029648		JAX00029650		JAX00316556		JAX00316559		JAX00029653		JAX00029654		JAX00316568		JAX00316569		JAX00316570		JAX00316574		JAX00316575		JAX00198819		JAX00029656		JAX00198820		JAX00316583		JAX00029660		JAX00316593		JAX00029662		JAX00316594		JAX00316596		JAX00316598		JAX00198824		JAX00316617		JAX00316619		JAX00029668		JAX00316621		JAX00316624		JAX00029672		JAX00029676		JAX00316642		JAX00029680		JAX00316648		JAX00316649		JAX00029683		JAX00316652		JAX00029685		JAX00316654		JAX00029687		JAX00029690		JAX00316683		JAX00316700		JAX00029700		JAX00316713		JAX00029702		JAX00316725		JAX00316726		JAX00029712		JAX00316742		JAX00316746		JAX00316747		JAX00029717		JAX00316768		JAX00029719		JAX00029720		JAX00029721		JAX00316772		JAX00029722		JAX00198834		JAX00316778		JAX00316782		JAX00316785		JAX00316788		JAX00316793		JAX00316796		JAX00316797		JAX00316798		JAX00316799		JAX00316802		JAX00316803		JAX00029738		JAX00316805		JAX00316807		JAX00316815		JAX00316819		JAX00029740		JAX00316822		JAX00029741		JAX00029742		JAX00316827		JAX00029747		JAX00316829		JAX00316830		JAX00316836		JAX00316837		JAX00316838		JAX00316843		JAX00316848		JAX00198845		JAX00316852		JAX00029753		JAX00316855		JAX00316860		JAX00029756		JAX00316867		JAX00029758		JAX00029760		JAX00029761		JAX00316868		JAX00316873		JAX00316875		JAX00316879		JAX00198850		JAX00316882		JAX00316884		JAX00316886		JAX00316890		JAX00316891		JAX00029767		JAX00316898		JAX00316901		JAX00316903		JAX00316905		JAX00029770		JAX00198852		JAX00029773		JAX00316910		JAX00316915		JAX00316916		JAX00198853		JAX00316918		JAX00029779		JAX00029783		JAX00316929		JAX00316936		JAX00029789		JAX00029790		JAX00316938		JAX00316939		JAX00316941		JAX00316945		JAX00029791		JAX00316948		JAX00029793		JAX00029794		JAX00029795		JAX00316954		JAX00316959		JAX00029797		JAX00316963		JAX00316972		JAX00029801		JAX00316973		JAX00316974		JAX00029804		JAX00029805		JAX00029807		JAX00316981		JAX00316984		JAX00029808		JAX00316986		JAX00316989		JAX00029810		JAX00316990		JAX00029812		JAX00029819		JAX00317001		JAX00317002		JAX00317003		JAX00029823		JAX00317012		JAX00029824		JAX00029826		JAX00317019		JAX00317020		JAX00029827		JAX00317024		JAX00029828		JAX00198864		JAX00029830		JAX00317026		JAX00317027		JAX00317028		JAX00317032		JAX00029836		JAX00029841		JAX00317040		JAX00317043		JAX00317044		JAX00317045		JAX00317046		JAX00029846		JAX00029847		JAX00198865		JAX00029848		JAX00317049		JAX00317051		JAX00029850		JAX00317054		JAX00029852		JAX00029853		JAX00029854		JAX00029856		JAX00317065		JAX00029857		JAX00317067		JAX00317068		JAX00029860		JAX00029862		JAX00029865		JAX00029866		JAX00029867		JAX00317077		JAX00317079		JAX00317080		JAX00317081		JAX00317083		JAX00029872		JAX00029873		JAX00029876		JAX00317091		JAX00029878		JAX00317093		JAX00029880		JAX00317094		JAX00317096		JAX00317098		JAX00317099		JAX00029881		JAX00317102		JAX00029888		JAX00317112		JAX00029889		JAX00029890		JAX00317115		JAX00029894		JAX00029896		JAX00029897		JAX00317123		JAX00029899		JAX00317125		JAX00029900		JAX00317126		JAX00317130		JAX00029903		JAX00317134		JAX00029909		JAX00317136		JAX00317142		JAX00029912		JAX00198872		JAX00317144		JAX00317151		JAX00029918		JAX00029919		JAX00317155		JAX00317156		JAX00317157		JAX00198874		JAX00317160		JAX00029924		JAX00029926		JAX00317163		JAX00317164		JAX00029929		JAX00317166		JAX00317167		JAX00317169		JAX00317170		JAX00029932		JAX00029934		JAX00317178		JAX00198879		JAX00198880		JAX00198881		JAX00029935		JAX00317180		JAX00029937		JAX00317181		JAX00317183		JAX00029940		JAX00317185		JAX00317189		JAX00317191		JAX00317192		JAX00317194		JAX00029942		JAX00317197		JAX00029945		JAX00317202		JAX00029946		JAX00317211		JAX00317212		JAX00317214		JAX00317215		JAX00317224		JAX00317227		JAX00317229		JAX00317232		JAX00317234		JAX00029958		JAX00317239		JAX00029962		JAX00317246		JAX00187546		JAX00317247		JAX00317252		JAX00029964		JAX00029965		JAX00198892		JAX00029969		JAX00029970		JAX00317259		JAX00317261		JAX00317262		JAX00317265		JAX00317266		JAX00198894		JAX00029972		JAX00198895		JAX00317267		JAX00317270		JAX00029975		JAX00317279		JAX00029979		JAX00317290		JAX00317292		JAX00317293		JAX00029988		JAX00029989		JAX00317308		JAX00029991		JAX00317310		JAX00317312		JAX00029994		JAX00029995		JAX00317318		JAX00029999		JAX00030004		JAX00317324		JAX00030007		JAX00317327		JAX00030009		JAX00317329		JAX00317332		JAX00030011		JAX00030012		JAX00030015		JAX00317334		JAX00030016		JAX00317347		JAX00317349		JAX00317350		JAX00030027		JAX00198914		JAX00030031		JAX00317371		JAX00030032		JAX00317372		JAX00030033		JAX00317373		JAX00317374		JAX00317377		JAX00317379		JAX00317381		JAX00317383		JAX00030041		JAX00030042		JAX00198917		JAX00030043		JAX00317386		JAX00030046		JAX00030047		JAX00030051		JAX00317400		JAX00030053		JAX00317402		JAX00317403		JAX00030056		JAX00317412		JAX00030059		JAX00030060		JAX00317419		JAX00030061		JAX00317423		JAX00030066		JAX00030069		JAX00317441		JAX00317446		JAX00317447		JAX00317448		JAX00317451		JAX00030077		JAX00317458		JAX00317461		JAX00317462		JAX00317464		JAX00317466		JAX00317467		JAX00317468		JAX00030084		JAX00030086		JAX00030087		JAX00317470		JAX00317472		JAX00317484		JAX00317487		JAX00030092		JAX00317497		JAX00317498		JAX00317500		JAX00030094		JAX00317501		JAX00030096		JAX00317509		JAX00317514		JAX00030102		JAX00317519		JAX00030105		JAX00317527		JAX00317528		JAX00317534		JAX00317535		JAX00317536		JAX00317537		JAX00030108		JAX00317539		JAX00317541		JAX00030110		JAX00030111		JAX00317552		JAX00030114		JAX00317560		JAX00317562		JAX00317563		JAX00317564		JAX00030115		JAX00317566		JAX00187550		JAX00030119		JAX00030120		JAX00187551		JAX00030121		JAX00030122		JAX00317574		JAX00317575		JAX00030123		JAX00317578		JAX00317580		JAX00317582		JAX00030127		JAX00030129		JAX00317587		JAX00030130		JAX00030131		JAX00317591		JAX00317592		JAX00317593		JAX00317596		JAX00030132		JAX00030133		JAX00198927		JAX00317607		JAX00030142		JAX00030144		JAX00317620		JAX00317625		JAX00317627		JAX00317628		JAX00317633		JAX00317638		JAX00317642		JAX00030151		JAX00030154		JAX00030156		JAX00317655		JAX00317658		JAX00317659		JAX00030160		JAX00030162		JAX00317666		JAX00317672		JAX00030167		JAX00030168		JAX00317674		JAX00317677		JAX00030170		JAX00317680		JAX00030176		JAX00317693		JAX00317700		JAX00317702		JAX00317704		JAX00317709		JAX00317710		JAX00317711		JAX00317712		JAX00317713		JAX00317714		JAX00317719		JAX00030183		JAX00030185		JAX00030186		JAX00030187		JAX00317760		JAX00317765		JAX00030194		JAX00030200		JAX00317775		JAX00317780		JAX00030203		JAX00030204		JAX00187552		JAX00317782		JAX00317783		JAX00030207		JAX00317786		JAX00317793		JAX00317801		JAX00317803		JAX00030216		JAX00317805		JAX00030218		JAX00317811		JAX00317812		JAX00317818		JAX00317819		JAX00317821		JAX00317824		JAX00317827		JAX00317828		JAX00317830		JAX00317839		JAX00317840		JAX00030227		JAX00030228		JAX00317845		JAX00317847		JAX00317850		JAX00317853		JAX00317856		JAX00317859		JAX00187553		JAX00030233		JAX00317862		JAX00317863		JAX00317866		JAX00317870		JAX00317871		JAX00317872		JAX00317879		JAX00317880		JAX00317881		JAX00198937		JAX00317886		JAX00030242		JAX00317888		JAX00198941		JAX00317894		JAX00198942		JAX00317900		JAX00317903		JAX00030243		JAX00317906		JAX00317909		JAX00030247		JAX00317917		JAX00317920		JAX00317922		JAX00317924		JAX00317926		JAX00030250		JAX00317936		JAX00030252		JAX00030256		JAX00317944		JAX00030257		JAX00030258		JAX00030259		JAX00317949		JAX00030260		JAX00030261		JAX00317954		JAX00198948		JAX00198949		JAX00317958		JAX00030262		JAX00317962		JAX00317965		JAX00030265		JAX00317972		JAX00317973		JAX00317974		JAX00317980		JAX00317981		JAX00317982		JAX00198950		JAX00317984		JAX00030270		JAX00030272		JAX00030273		JAX00318005		JAX00318007		JAX00318012		JAX00030274		JAX00318014		JAX00030277		JAX00318022		JAX00030282		JAX00318026		JAX00318027		JAX00318028		JAX00030284		JAX00318029		JAX00318031		JAX00030286		JAX00198957		JAX00030289		JAX00030292		JAX00318047		JAX00318049		JAX00030293		JAX00318050		JAX00318053		JAX00318057		JAX00030300		JAX00318062		JAX00318064		JAX00318066		JAX00318069		JAX00318070		JAX00030302		JAX00030303		JAX00318075		JAX00030306		JAX00318079		JAX00318089		JAX00318091		JAX00030317		JAX00318101		JAX00318102		JAX00318104		JAX00030324		JAX00198970		JAX00198972		JAX00030327		JAX00318128		JAX00030330		JAX00030331		JAX00318141		JAX00318143		JAX00318145		JAX00318147		JAX00030337		JAX00318152		JAX00318154		JAX00030340		JAX00030341		JAX00318166		JAX00318167		JAX00318172		JAX00030343		JAX00318177		JAX00318179		JAX00318187		JAX00318188		JAX00030349		JAX00030353		JAX00318214		JAX00318215		JAX00318216		JAX00030361		JAX00318234		JAX00318237		JAX00030365		JAX00318247		JAX00030371		JAX00030372		JAX00318250		JAX00198988		JAX00318260		JAX00318263		JAX00030380		JAX00030381		JAX00318267		JAX00030383		JAX00198992		JAX00318278		JAX00318283		JAX00030394		JAX00198996		JAX00030397		JAX00030399		JAX00318288		JAX00318290		JAX00030404		JAX00030406		JAX00318292		JAX00318296		JAX00318301		JAX00318302		JAX00030409		JAX00030411		JAX00318315		JAX00030416		JAX00030418		JAX00318325		JAX00318328		JAX00318330		JAX00318331		JAX00030420		JAX00318339		JAX00318344		JAX00318347		JAX00318351		JAX00030423		JAX00318353		JAX00318355		JAX00318360		JAX00030425		JAX00318367		JAX00318374		JAX00318376		JAX00318380		JAX00318383		JAX00318387		JAX00318388		JAX00030436		JAX00030437		JAX00318391		JAX00318404		JAX00030441		JAX00318409		JAX00318410		JAX00318413		JAX00318415		JAX00030443		JAX00318425		JAX00199011		JAX00318440		JAX00318441		JAX00030450		JAX00318446		JAX00030452		JAX00318454		JAX00318456		JAX00030455		JAX00318457		JAX00030456		JAX00318460		JAX00318467		JAX00318469		JAX00030459		JAX00318472		JAX00318473		JAX00318476		JAX00318478		JAX00318479		JAX00318481		JAX00030463		JAX00318490		JAX00318495		JAX00318510		JAX00318512		JAX00318515		JAX00318516		JAX00030468		JAX00318521		JAX00318522		JAX00318523		JAX00318524		JAX00318527		JAX00318540		JAX00030470		JAX00318543		JAX00318544		JAX00318547		JAX00030474		JAX00318551		JAX00318558		JAX00318562		JAX00030477		JAX00318571		JAX00318572		JAX00318573		JAX00318576		JAX00030478		JAX00030481		JAX00030483		JAX00318580		JAX00318582		JAX00318583		JAX00318585		JAX00030484		JAX00318592		JAX00318594		JAX00318595		JAX00030487		JAX00030488		JAX00030493		JAX00318601		JAX00318606		JAX00030494		JAX00318608		JAX00030496		JAX00318609		JAX00318610		JAX00199020		JAX00318615		JAX00318617		JAX00318621		JAX00030504		JAX00318632		JAX00318633		JAX00318634		JAX00030506		JAX00318636		JAX00318638		JAX00030508		JAX00318641		JAX00318642		JAX00318646		JAX00318647		JAX00318649		JAX00030512		JAX00318650		JAX00318652		JAX00030513		JAX00199022		JAX00030514		JAX00030515		JAX00030516		JAX00318657		JAX00318658		JAX00318659		JAX00030518		JAX00030519		JAX00318667		JAX00030522		JAX00318670		JAX00030524		JAX00030526		JAX00030527		JAX00318673		JAX00030528		JAX00199024		JAX00318678		JAX00030531		JAX00318686		JAX00318688		JAX00318689		JAX00318691		JAX00318694		JAX00030534		JAX00318702		JAX00318711		JAX00318712		JAX00318713		JAX00030536		JAX00030537		JAX00318718		JAX00030538		JAX00318723		JAX00030540		JAX00030541		JAX00030542		JAX00030544		JAX00030545		JAX00030547		JAX00030548		JAX00030549		JAX00318737		JAX00030551		JAX00318744		JAX00318746		JAX00030552		JAX00318756		JAX00318757		JAX00030553		JAX00318758		JAX00318767		JAX00318768		JAX00030558		JAX00318779		JAX00030559		JAX00030561		JAX00318782		JAX00318785		JAX00318787		JAX00030562		JAX00030565		JAX00030568		JAX00030570		JAX00318798		JAX00030571		JAX00199030		JAX00318810		JAX00030575		JAX00030576		JAX00030578		JAX00030579		JAX00318821		JAX00318823		JAX00030583		JAX00318832		JAX00030587		JAX00318837		JAX00318840		JAX00318845		JAX00318851		JAX00030592		JAX00318857		JAX00030595		JAX00318862		JAX00318863		JAX00318864		JAX00318865		JAX00030598		JAX00318869		JAX00318872		JAX00030601		JAX00030602		JAX00030603		JAX00318879		JAX00318880		JAX00030605		JAX00318882		JAX00318884		JAX00318890		JAX00318894		JAX00318897		JAX00318900		JAX00318904		JAX00318907		JAX00318916		JAX00318917		JAX00318919		JAX00030617		JAX00318921		JAX00030619		JAX00318928		JAX00030622		JAX00030623		JAX00318938		JAX00318943		JAX00318945		JAX00318950		JAX00318951		JAX00318968		JAX00030640		JAX00318971		JAX00318976		JAX00318979		JAX00318985		JAX00318986		JAX00318989		JAX00318995		JAX00030646		JAX00319014		JAX00319024		JAX00319026		JAX00030652		JAX00030654		JAX00319027		JAX00319028		JAX00030658		JAX00319033		JAX00319037		JAX00319039		JAX00319040		JAX00030660		JAX00030661		JAX00319052		JAX00319056		JAX00030665		JAX00319071		JAX00030668		JAX00030669		JAX00319073		JAX00319078		JAX00319085		JAX00319088		JAX00319092		JAX00319093		JAX00030673		JAX00319096		JAX00030676		JAX00030677		JAX00319099		JAX00319105		JAX00030681		JAX00319110		JAX00319111		JAX00319112		JAX00319118		JAX00030683		JAX00319123		JAX00030690		JAX00030695		JAX00319138		JAX00319140		JAX00319143		JAX00030697		JAX00319152		JAX00319156		JAX00319162		JAX00319169		JAX00319174		JAX00319179		JAX00319180		JAX00319183		JAX00319187		JAX00319189		JAX00319190		JAX00030709		JAX00319192		JAX00319199		JAX00319200		JAX00319201		JAX00319204		JAX00319205		JAX00319213		JAX00319214		JAX00030719		JAX00319226		JAX00319228		JAX00030722		JAX00319234		JAX00319238		JAX00319242		JAX00319243		JAX00030727		JAX00319244		JAX00319247		JAX00030728		JAX00030729		JAX00319248		JAX00030731		JAX00319251		JAX00030732		JAX00319252		JAX00030733		JAX00319259		JAX00319262		JAX00319263		JAX00030735		JAX00030736		JAX00319270		JAX00319275		JAX00030739		JAX00319278		JAX00030743		JAX00030744		JAX00319281		JAX00030746		JAX00319289		JAX00319291		JAX00319295		JAX00319298		JAX00030748		JAX00030749		JAX00319302		JAX00319303		JAX00030751		JAX00319309		JAX00030754		JAX00030757		JAX00030758		JAX00319318		JAX00319320		JAX00319321		JAX00319324		JAX00319328		JAX00030764		JAX00030765		JAX00319331		JAX00030768		JAX00319339		JAX00319347		JAX00319350		JAX00319353		JAX00030772		JAX00319355		JAX00319356		JAX00319357		JAX00319358		JAX00030778		JAX00319365		JAX00319369		JAX00319376		JAX00319378		JAX00319380		JAX00319381		JAX00030783		JAX00319382		JAX00319396		JAX00319398		JAX00319400		JAX00030791		JAX00030795		JAX00030796		JAX00319415		JAX00319420		JAX00199064		JAX00030802		JAX00319430		JAX00030805		JAX00319434		JAX00319436		JAX00319440		JAX00319443		JAX00319444		JAX00319446		JAX00030812		JAX00319453		JAX00319460		JAX00319461		JAX00319462		JAX00030815		JAX00319485		JAX00319489		JAX00030827		JAX00319496		JAX00030830		JAX00319504		JAX00030831		JAX00030832		JAX00319510		JAX00319511		JAX00319512		JAX00319513		JAX00319515		JAX00030837		JAX00319517		JAX00030841		JAX00319523		JAX00319524		JAX00030849		JAX00319538		JAX00319542		JAX00319544		JAX00030853		JAX00319546		JAX00319548		JAX00319550		JAX00030858		JAX00319553		JAX00319554		JAX00319561		JAX00319563		JAX00319569		JAX00030863		JAX00319575		JAX00319582		JAX00199091		JAX00319584		JAX00319585		JAX00319587		JAX00030871		JAX00319593		JAX00319596		JAX00030878		JAX00319602		JAX00319604		JAX00319608		JAX00319617		JAX00319619		JAX00319620		JAX00319621		JAX00319629		JAX00319631		JAX00319632		JAX00319633		JAX00319638		JAX00319639		JAX00030893		JAX00319683		JAX00319684		JAX00319685		JAX00030909		JAX00319689		JAX00319691		JAX00319695		JAX00199109		JAX00319701		JAX00319702		JAX00319703		JAX00319704		JAX00319707		JAX00319708		JAX00030918		JAX00319712		JAX00319714		JAX00319716		JAX00319717		JAX00319719		JAX00319720		JAX00319721		JAX00319725		JAX00319727		JAX00319729		JAX00319730		JAX00319731		JAX00319732		JAX00319737		JAX00319741		JAX00319745		JAX00319748		JAX00030930		JAX00319753		JAX00319757		JAX00319759		JAX00319762		JAX00319764		JAX00319766		JAX00319773		JAX00319775		JAX00319778		JAX00319783		JAX00030934		JAX00030936		JAX00319790		JAX00319791		JAX00030938		JAX00319793		JAX00030939		JAX00319804		JAX00319806		JAX00319809		JAX00319810		JAX00319813		JAX00030940		JAX00030941		JAX00319828		JAX00319833		JAX00319834		JAX00199116		JAX00319836		JAX00319850		JAX00030949		JAX00319851		JAX00319852		JAX00319853		JAX00030950		JAX00030954		JAX00030955		JAX00319858		JAX00030956		JAX00319866		JAX00319875		JAX00030961		JAX00319879		JAX00319889		JAX00319894		JAX00319895		JAX00319896		JAX00030970		JAX00319903		JAX00319909		JAX00319916		JAX00030981		JAX00319927		JAX00319929		JAX00319930		JAX00030982		JAX00319937		JAX00319940		JAX00319943		JAX00319947		JAX00319948		JAX00030988		JAX00319958		JAX00030995		JAX00199131		JAX00030998		JAX00319967		JAX00319972		JAX00319975		JAX00319977		JAX00319980		JAX00319986		JAX00319988		JAX00031007		JAX00031008		JAX00319994		JAX00031010		JAX00319999		JAX00031012		JAX00320002		JAX00320007		JAX00320013		JAX00320014		JAX00031015		JAX00031018		JAX00320019		JAX00320021		JAX00320023		JAX00320024		JAX00031021		JAX00031022		JAX00320032		JAX00320041		JAX00320044		JAX00031028		JAX00320046		JAX00320047		JAX00320049		JAX00031030		JAX00031032		JAX00031033		JAX00320056		JAX00320061		JAX00031036		JAX00031037		JAX00320068		JAX00320070		JAX00320074		JAX00320075		JAX00320076		JAX00320077		JAX00031041		JAX00320081		JAX00320084		JAX00031045		JAX00031047		JAX00320091		JAX00320092		JAX00320094		JAX00320095		JAX00199143		JAX00031052		JAX00320101		JAX00031056		JAX00031062		JAX00320114		JAX00320118		JAX00320120		JAX00320123		JAX00199147		JAX00320134		JAX00199148		JAX00320141		JAX00320142		JAX00031071		JAX00320145		JAX00320150		JAX00320151		JAX00320152		JAX00031075		JAX00031078		JAX00031079		JAX00199154		JAX00320167		JAX00031084		JAX00320169		JAX00320170		JAX00320171		JAX00320175		JAX00320180		JAX00320182		JAX00199159		JAX00320188		JAX00031100		JAX00031102		JAX00031103		JAX00320196		JAX00320202		JAX00199161		JAX00199162		JAX00320205		JAX00320207		JAX00320209		JAX00320210		JAX00320217		JAX00199165		JAX00031108		JAX00320229		JAX00320230		JAX00320235		JAX00320237		JAX00320238		JAX00031115		JAX00199167		JAX00031116		JAX00031119		JAX00320241		JAX00320242		JAX00320249		JAX00320250		JAX00320252		JAX00320257		JAX00320258		JAX00320265		JAX00320267		JAX00031128		JAX00320270		JAX00320271		JAX00320272		JAX00320275		JAX00320280		JAX00320286		JAX00320291		JAX00031135		JAX00031136		JAX00031138		JAX00031139		JAX00199176		JAX00320297		JAX00320308		JAX00320312		JAX00031147		JAX00199178		JAX00320327		JAX00031151		JAX00320330		JAX00320333		JAX00031152		JAX00031154		JAX00320338		JAX00320341		JAX00320343		JAX00031158		JAX00320346		JAX00320353		JAX00320361		JAX00320364		JAX00320368		JAX00320370		JAX00320372		JAX00320374		JAX00031174		JAX00031175		JAX00031177		JAX00320396		JAX00031178		JAX00320404		JAX00320406		JAX00031179		JAX00320407		JAX00031180		JAX00320409		JAX00320414		JAX00320415		JAX00320417		JAX00320419		JAX00031184		JAX00320420		JAX00320424		JAX00320431		JAX00031187		JAX00031188		JAX00320447		JAX00320458		JAX00320462		JAX00320472		JAX00320482		JAX00031204		JAX00320490		JAX00031206		JAX00320495		JAX00320499		JAX00320503		JAX00320507		JAX00320509		JAX00320516		JAX00320517		JAX00320521		JAX00320525		JAX00320529		JAX00320533		JAX00320538		JAX00320539		JAX00320542		JAX00320547		JAX00320548		JAX00031216		JAX00031219		JAX00320570		JAX00320578		JAX00320583		JAX00320589		JAX00320593		JAX00031225		JAX00031226		JAX00031228		JAX00320594		JAX00320595		JAX00320599		JAX00320604		JAX00320608		JAX00031236		JAX00320612		JAX00320613		JAX00320616		JAX00320622		JAX00031238		JAX00031239		JAX00320628		JAX00320629		JAX00320633		JAX00320634		JAX00320636		JAX00187573		JAX00320640		JAX00320646		JAX00320649		JAX00320650		JAX00320652		JAX00320654		JAX00031249		JAX00320657		JAX00320663		JAX00320667		JAX00320668		JAX00031253		JAX00320669		JAX00320673		JAX00320677		JAX00199208		JAX00320679		JAX00320681		JAX00320682		JAX00320689		JAX00320690		JAX00320692		JAX00031264		JAX00031265		JAX00320700		JAX00320702		JAX00320704		JAX00320709		JAX00320710		JAX00320713		JAX00320716		JAX00320718		JAX00320721		JAX00031271		JAX00031272		JAX00320729		JAX00320735		JAX00320736		JAX00199215		JAX00320749		JAX00320756		JAX00320760		JAX00320763		JAX00320764		JAX00320768		JAX00031282		JAX00320771		JAX00199218		JAX00320778		JAX00031287		JAX00320787		JAX00031288		JAX00031289		JAX00320797		JAX00320799		JAX00031290		JAX00320801		JAX00031292		JAX00320802		JAX00031294		JAX00031299		JAX00320810		JAX00320811		JAX00320813		JAX00320818		JAX00320819		JAX00031305		JAX00320823		JAX00320824		JAX00320826		JAX00320829		JAX00199228		JAX00031312		JAX00031313		JAX00031314		JAX00320842		JAX00320846		JAX00320851		JAX00320853		JAX00320855		JAX00320861		JAX00320863		JAX00320866		JAX00320867		JAX00320869		JAX00320871		JAX00320874		JAX00031325		JAX00320876		JAX00320879		JAX00320881		JAX00320882		JAX00031334		JAX00320887		JAX00031336		JAX00320889		JAX00031337		JAX00031338		JAX00320896		JAX00320898		JAX00320901		JAX00031340		JAX00320902		JAX00199235		JAX00031341		JAX00031342		JAX00031344		JAX00031346		JAX00320905		JAX00320908		JAX00031349		JAX00199237		JAX00199238		JAX00031353		JAX00199240		JAX00320916		JAX00320918		JAX00320919		JAX00320920		JAX00031357		JAX00031358		JAX00031359		JAX00320929		JAX00031365		JAX00320937		JAX00320938		JAX00320943		JAX00320945		JAX00320947		JAX00031375		JAX00199249		JAX00320949		JAX00320951		JAX00031377		JAX00031378		JAX00031380		JAX00031381		JAX00320957		JAX00320959		JAX00031383		JAX00320965		JAX00031390		JAX00320966		JAX00320967		JAX00031391		JAX00031393		JAX00320973		JAX00031395		JAX00031397		JAX00031398		JAX00031399		JAX00320979		JAX00320983		JAX00320985		JAX00320989		JAX00031406		JAX00320990		JAX00031407		JAX00320994		JAX00321000		JAX00321001		JAX00031414		JAX00321005		JAX00031417		JAX00321008		JAX00321009		JAX00199260		JAX00321013		JAX00321014		JAX00321015		JAX00321017		JAX00321019		JAX00031430		JAX00321021		JAX00031433		JAX00321023		JAX00321024		JAX00321025		JAX00321029		JAX00031438		JAX00321034		JAX00031439		JAX00321036		JAX00031442		JAX00321043		JAX00031444		JAX00031448		JAX00321052		JAX00321054		JAX00321055		JAX00199272		JAX00031452		JAX00321061		JAX00031455		JAX00031456		JAX00321075		JAX00031464		JAX00187578		JAX00321080		JAX00321087		JAX00031470		JAX00321088		JAX00321091		JAX00031475		JAX00031477		JAX00321099		JAX00321100		JAX00031481		JAX00031483		JAX00031484		JAX00199282		JAX00031487		JAX00321113		JAX00321115		JAX00321116		JAX00031494		JAX00321118		JAX00321119		JAX00321120		JAX00321122		JAX00321123		JAX00031496		JAX00031497		JAX00031498		JAX00321126		JAX00031508		JAX00031513		JAX00321136		JAX00321139		JAX00321145		JAX00321146		JAX00031516		JAX00321150		JAX00321151		JAX00321152		JAX00031521		JAX00321163		JAX00031528		JAX00321165		JAX00321169		JAX00321170		JAX00031536		JAX00321172		JAX00031538		JAX00031539		JAX00031540		JAX00321181		JAX00321182		JAX00321183		JAX00031541		JAX00321185		JAX00321190		JAX00321193		JAX00321195		JAX00321198		JAX00321201		JAX00199302		JAX00321208		JAX00321209		JAX00321212		JAX00321214		JAX00321220		JAX00031553		JAX00031554		JAX00199305		JAX00321224		JAX00031556		JAX00321226		JAX00031558		JAX00321227		JAX00321228		JAX00031559		JAX00321231		JAX00321234		JAX00321238		JAX00321239		JAX00321243		JAX00321244		JAX00031564		JAX00321248		JAX00321249		JAX00321252		JAX00321254		JAX00321255		JAX00321258		JAX00031567		JAX00321260		JAX00321263		JAX00321272		JAX00321275		JAX00321279		JAX00321282		JAX00321283		JAX00321289		JAX00031575		JAX00031576		JAX00321293		JAX00321297		JAX00321300		JAX00321302		JAX00321304		JAX00031580		JAX00031582		JAX00321307		JAX00199311		JAX00031585		JAX00321312		JAX00321315		JAX00199312		JAX00321323		JAX00031591		JAX00031592		JAX00321328		JAX00321338		JAX00321342		JAX00321344		JAX00031596		JAX00031598		JAX00321346		JAX00031600		JAX00031601		JAX00321353		JAX00321356		JAX00031609		JAX00321362		JAX00031611		JAX00321365		JAX00321367		JAX00031613		JAX00031615		JAX00031616		JAX00199323		JAX00321377		JAX00031618		JAX00031619		JAX00321384		JAX00031625		JAX00321390		JAX00321393		JAX00199328		JAX00031630		JAX00321407		JAX00321409		JAX00031640		JAX00321419		JAX00031643		JAX00031644		JAX00031646		JAX00321427		JAX00321430		JAX00321433		JAX00321437		JAX00321440		JAX00031655		JAX00199339		JAX00321452		JAX00321453		JAX00321454		JAX00321458		JAX00321459		JAX00321460		JAX00031660		JAX00031661		JAX00031664		JAX00031665		JAX00321482		JAX00321483		JAX00321484		JAX00031667		JAX00321487		JAX00321488		JAX00321489		JAX00031672		JAX00199348		JAX00031677		JAX00321498		JAX00321500		JAX00321501		JAX00321506		JAX00199349		JAX00031685		JAX00031686		JAX00321519		JAX00031690		JAX00321523		JAX00321524		JAX00321528		JAX00321529		JAX00321532		JAX00031695		JAX00199355		JAX00321542		JAX00321543		JAX00031703		JAX00199360		JAX00031714		JAX00321554		JAX00031719		JAX00031720		JAX00199363		JAX00321563		JAX00321568		JAX00321572		JAX00321573		JAX00321574		JAX00321576		JAX00321577		JAX00031724		JAX00031725		JAX00321583		JAX00031732		JAX00321584		JAX00321585		JAX00031734		JAX00031735		JAX00321591		JAX00321593		JAX00031739		JAX00321596		JAX00321598		JAX00321599		JAX00321602		JAX00031746		JAX00321607		JAX00321608		JAX00321609		JAX00321610		JAX00321611		JAX00031750		JAX00199374		JAX00031752		JAX00031753		JAX00321626		JAX00321627		JAX00321628		JAX00321629		JAX00321630		JAX00031761		JAX00321639		JAX00321641		JAX00031765		JAX00321645		JAX00321646		JAX00199380		JAX00031769		JAX00031770		JAX00321651		JAX00199381		JAX00321654		JAX00321658		JAX00031775		JAX00031777		JAX00321666		JAX00321668		JAX00321669		JAX00321672		JAX00031779		JAX00031780		JAX00031781		JAX00031782		JAX00321674		JAX00031787		JAX00321682		JAX00031789		JAX00321694		JAX00321696		JAX00031793		JAX00321703		JAX00031796		JAX00321709		JAX00321712		JAX00031802		JAX00031803		JAX00031804		JAX00199391		JAX00199392		JAX00321714		JAX00321720		JAX00321721		JAX00321722		JAX00321725		JAX00321726		JAX00321727		JAX00031812		JAX00031815		JAX00321732		JAX00321737		JAX00321739		JAX00321749		JAX00321750		JAX00321752		JAX00321753		JAX00031825		JAX00031830		JAX00199402		JAX00321769		JAX00321770		JAX00199403		JAX00321774		JAX00321775		JAX00321776		JAX00031832		JAX00031833		JAX00031834		JAX00321779		JAX00321781		JAX00321783		JAX00321784		JAX00321785		JAX00321789		JAX00031838		JAX00031840		JAX00321796		JAX00321801		JAX00321806		JAX00321808		JAX00321817		JAX00031846		JAX00321822		JAX00321823		JAX00031848		JAX00321827		JAX00031849		JAX00321832		JAX00321834		JAX00321836		JAX00321837		JAX00199411		JAX00321843		JAX00321848		JAX00321853		JAX00321855		JAX00321857		JAX00031855		JAX00321859		JAX00031858		JAX00199414		JAX00321863		JAX00031862		JAX00321865		JAX00321866		JAX00321869		JAX00321870		JAX00321874		JAX00321877		JAX00321878		JAX00321879		JAX00321884		JAX00321885		JAX00031871		JAX00031872		JAX00031873		JAX00321889		JAX00321892		JAX00321895		JAX00321897		JAX00031875		JAX00321900		JAX00321901		JAX00031881		JAX00199422		JAX00321908		JAX00321912		JAX00321916		JAX00321921		JAX00031885		JAX00321926		JAX00199425		JAX00321929		JAX00031886		JAX00031890		JAX00321931		JAX00321942		JAX00321945		JAX00199428		JAX00321951		JAX00321955		JAX00321956		JAX00031900		JAX00321967		JAX00321970		JAX00321971		JAX00321972		JAX00321974		JAX00321977		JAX00031901		JAX00321980		JAX00031903		JAX00321985		JAX00321997		JAX00322001		JAX00031904		JAX00322004		JAX00199432		JAX00322010		JAX00031908		JAX00322014		JAX00322015		JAX00322023		JAX00322027		JAX00322028		JAX00031911		JAX00322031		JAX00322035		JAX00199436		JAX00322039		JAX00031917		JAX00322044		JAX00322045		JAX00031920		JAX00031921		JAX00031922		JAX00322054		JAX00031923		JAX00322058		JAX00322060		JAX00031925		JAX00322062		JAX00322067		JAX00322068		JAX00031928		JAX00031929		JAX00031930		JAX00322071		JAX00322072		JAX00322075		JAX00322078		JAX00322083		JAX00031932		JAX00322084		JAX00322087		JAX00322088		JAX00322089		JAX00322093		JAX00322095		JAX00322096		JAX00031934		JAX00031936		JAX00322107		JAX00322109		JAX00322110		JAX00322115		JAX00322117		JAX00322119		JAX00322122		JAX00322123		JAX00322124		JAX00322126		JAX00031946		JAX00031948		JAX00322149		JAX00322150		JAX00031949		JAX00322161		JAX00322163		JAX00031952		JAX00322165		JAX00322168		JAX00031953		JAX00031957		JAX00322169		JAX00322177		JAX00322180		JAX00322183		JAX00322185		JAX00322187		JAX00322193		JAX00322196		JAX00031961		JAX00031964		JAX00322200		JAX00031967		JAX00322207		JAX00031970		JAX00031971		JAX00031972		JAX00322219		JAX00322223		JAX00322224		JAX00322226		JAX00322237		JAX00031976		JAX00322241		JAX00031977		JAX00322244		JAX00031980		JAX00031981		JAX00322256		JAX00322258		JAX00322264		JAX00322270		JAX00322275		JAX00031986		JAX00322276		JAX00322280		JAX00031987		JAX00031990		JAX00031991		JAX00322288		JAX00322296		JAX00322299		JAX00322300		JAX00322301		JAX00322302		JAX00322304		JAX00032000		JAX00322322		JAX00032002		JAX00322324		JAX00322325		JAX00322330		JAX00032004		JAX00032005		JAX00322337		JAX00322341		JAX00322348		JAX00322350		JAX00322352		JAX00322358		JAX00322368		JAX00322370		JAX00322375		JAX00322376		JAX00322377		JAX00199459		JAX00032020		JAX00322383		JAX00322391		JAX00032021		JAX00032022		JAX00322392		JAX00322393		JAX00032024		JAX00322395		JAX00322398		JAX00322399		JAX00322401		JAX00032026		JAX00322406		JAX00322412		JAX00199463		JAX00322422		JAX00322428		JAX00322429		JAX00199464		JAX00199465		JAX00322435		JAX00322436		JAX00032036		JAX00322440		JAX00322442		JAX00032037		JAX00322446		JAX00322451		JAX00322452		JAX00032042		JAX00322459		JAX00322468		JAX00322472		JAX00322473		JAX00322477		JAX00032047		JAX00322481		JAX00322484		JAX00322488		JAX00322491		JAX00322493		JAX00322494		JAX00322495		JAX00032051		JAX00032054		JAX00322500		JAX00322504		JAX00322507		JAX00322509		JAX00032059		JAX00322518		JAX00322519		JAX00322520		JAX00032061		JAX00322527		JAX00032065		JAX00322534		JAX00322535		JAX00322536		JAX00322537		JAX00322544		JAX00322550		JAX00322554		JAX00032070		JAX00322558		JAX00199481		JAX00032075		JAX00032076		JAX00032077		JAX00322561		JAX00322564		JAX00322570		JAX00032079		JAX00032080		JAX00322577		JAX00322578		JAX00032082		JAX00322588		JAX00322592		JAX00322594		JAX00032086		JAX00322595		JAX00187587		JAX00187589		JAX00032090		JAX00322604		JAX00322615		JAX00032098		JAX00322619		JAX00322620		JAX00322621		JAX00322622		JAX00322624		JAX00032099		JAX00322631		JAX00032103		JAX00032104		JAX00322646		JAX00032106		JAX00032107		JAX00322658		JAX00032114		JAX00199494		JAX00322669		JAX00032118		JAX00032119		JAX00032120		JAX00322681		JAX00322682		JAX00032123		JAX00032125		JAX00032128		JAX00199502		JAX00032129		JAX00032131		JAX00322695		JAX00032132		JAX00032134		JAX00322701		JAX00032139		JAX00199507		JAX00322716		JAX00032144		JAX00322717		JAX00322718		JAX00322727		JAX00322730		JAX00322731		JAX00322738		JAX00322739		JAX00032150		JAX00322747		JAX00322754		JAX00322766		JAX00322771		JAX00187591		JAX00322779		JAX00322781		JAX00322782		JAX00032159		JAX00322785		JAX00322790		JAX00032163		JAX00322793		JAX00032167		JAX00032171		JAX00322805		JAX00322810		JAX00032175		JAX00322817		JAX00032177		JAX00322826		JAX00322827		JAX00032180		JAX00322829		JAX00322831		JAX00322837		JAX00322845		JAX00032183		JAX00032184		JAX00322858		JAX00322861		JAX00322862		JAX00322869		JAX00322870		JAX00322872		JAX00032189		JAX00322878		JAX00032191		JAX00322881		JAX00032193		JAX00032196		JAX00322884		JAX00322886		JAX00032198		JAX00032201		JAX00322893		JAX00322904		JAX00322910		JAX00322911		JAX00032207		JAX00322912		JAX00032209		JAX00322922		JAX00322926		JAX00322927		JAX00032214		JAX00322932		JAX00322936		JAX00032216		JAX00032217		JAX00322939		JAX00032223		JAX00322945		JAX00322948		JAX00322949		JAX00322950		JAX00322951		JAX00322952		JAX00322954		JAX00187593		JAX00032224		JAX00032225		JAX00322959		JAX00032227		JAX00322961		JAX00322963		JAX00032230		JAX00322967		JAX00322968		JAX00322972		JAX00032235		JAX00322973		JAX00322977		JAX00032236		JAX00322983		JAX00322986		JAX00032241		JAX00322988		JAX00322989		JAX00323001		JAX00032243		JAX00032246		JAX00323017		JAX00032248		JAX00032249		JAX00032251		JAX00323020		JAX00323025		JAX00323026		JAX00199544		JAX00323042		JAX00323045		JAX00323047		JAX00323048		JAX00032263		JAX00323054		JAX00032264		JAX00323055		JAX00199548		JAX00323059		JAX00323062		JAX00323064		JAX00323065		JAX00032273		JAX00032274		JAX00323067		JAX00032275		JAX00323085		JAX00323099		JAX00323101		JAX00032283		JAX00323106		JAX00323108		JAX00323110		JAX00323111		JAX00032289		JAX00323117		JAX00323119		JAX00323122		JAX00323123		JAX00199555		JAX00323125		JAX00032295		JAX00323138		JAX00032299		JAX00323143		JAX00199557		JAX00323148		JAX00032300		JAX00323154		JAX00032303		JAX00323163		JAX00323165		JAX00323168		JAX00199560		JAX00032311		JAX00032312		JAX00032314		JAX00323195		JAX00323199		JAX00032321		JAX00323204		JAX00032324		JAX00032326		JAX00323220		JAX00323223		JAX00032329		JAX00323225		JAX00323228		JAX00323229		JAX00323230		JAX00323231		JAX00323233		JAX00323236		JAX00323239		JAX00032339		JAX00323241		JAX00032341		JAX00323244		JAX00032343		JAX00323247		JAX00323249		JAX00323250		JAX00032346		JAX00323254		JAX00323259		JAX00032351		JAX00323267		JAX00199572		JAX00323272		JAX00323274		JAX00032356		JAX00323295		JAX00323300		JAX00323304		JAX00323305		JAX00032363		JAX00032364		JAX00323312		JAX00323315		JAX00032365		JAX00323320		JAX00323321		JAX00323322		JAX00032371		JAX00323339		JAX00323342		JAX00032375		JAX00032376		JAX00032379		JAX00323364		JAX00323366		JAX00323369		JAX00032389		JAX00323375		JAX00323380		JAX00323381		JAX00032397		JAX00323387		JAX00323395		JAX00323396		JAX00032401		JAX00323401		JAX00323409		JAX00323415		JAX00032408		JAX00323421		JAX00323423		JAX00323431		JAX00323440		JAX00032419		JAX00323450		JAX00032420		JAX00323461		JAX00323467		JAX00323468		JAX00323470		JAX00032423		JAX00323474		JAX00323475		JAX00199590		JAX00323477		JAX00323479		JAX00323485		JAX00323493		JAX00323495		JAX00032431		JAX00323502		JAX00323507		JAX00323515		JAX00323518		JAX00032442		JAX00032443		JAX00323529		JAX00032447		JAX00032449		JAX00032452		JAX00032453		JAX00032454		JAX00323542		JAX00032455		JAX00323548		JAX00032462		JAX00323550		JAX00199603		JAX00323568		JAX00032471		JAX00032472		JAX00323581		JAX00323582		JAX00032478		JAX00032479		JAX00323593		JAX00323596		JAX00199609		JAX00032492		JAX00199610		JAX00323611		JAX00323622		JAX00323625		JAX00199612		JAX00323628		JAX00323631		JAX00323634		JAX00032505		JAX00323636		JAX00323638		JAX00323641		JAX00199614		JAX00323645		JAX00032509		JAX00323647		JAX00323655		JAX00323659		JAX00199619		JAX00323661		JAX00323662		JAX00323663		JAX00323664		JAX00032522		JAX00323666		JAX00032525		JAX00032526		JAX00323667		JAX00323669		JAX00323670		JAX00323671		JAX00323672		JAX00323673		JAX00032529		JAX00323676		JAX00323677		JAX00323678		JAX00323679		JAX00032533		JAX00323683		JAX00323687		JAX00323691		JAX00323698		JAX00323707		JAX00323708		JAX00323713		JAX00323714		JAX00032541		JAX00032544		JAX00323718		JAX00032549		JAX00323733		JAX00323735		JAX00323738		JAX00032552		JAX00032554		JAX00323755		JAX00032556		JAX00323762		JAX00323763		JAX00323764		JAX00032565		JAX00323782		JAX00323785		JAX00199632		JAX00323788		JAX00323790		JAX00032568		JAX00323791		JAX00323797		JAX00323802		JAX00032571		JAX00323807		JAX00323809		JAX00323819		JAX00199636		JAX00032579		JAX00323825		JAX00323827		JAX00032581		JAX00323834		JAX00032585		JAX00323841		JAX00323844		JAX00323846		JAX00323848		JAX00032588		JAX00323851		JAX00323852		JAX00323860		JAX00323862		JAX00032593		JAX00032594		JAX00032596		JAX00323877		JAX00323880		JAX00323882		JAX00323883		JAX00199643		JAX00323886		JAX00323887		JAX00032600		JAX00032601		JAX00323892		JAX00323894		JAX00323902		JAX00323905		JAX00032610	
CC	OR1114f62	NA	NA	1	NA	G	G	T	T	C	C	G	A	C	C	A	A	A	A	T	T	C	C	A	A	C	C	A	A	C	C	A	A	A	A	G	G	T	T	C	C	T	T	A	A	C	C	G	G	A	A	G	G	T	T	A	A	T	T	C	C	A	A	G	G	T	T	C	C	A	A	G	G	A	A	A	A	T	T	A	A	T	T	C	C	G	G	A	A	A	A	A	A	C	C	A	A	A	A	C	C	A	A	T	T	G	G	T	T	T	T	G	G	G	G	C	C	C	C	C	C	G	G	T	T	G	G	T	T	G	G	C	C	T	T	C	C	A	A	T	T	G	G	G	G	T	T	A	A	A	A	C	C	G	G	C	C	A	A	C	C	C	C	G	G	C	C	G	G	T	T	G	G	G	G	G	G	T	T	T	T	T	T	G	G	G	G	G	G	G	G	G	G	C	C	A	A	G	G	A	A	A	A	C	C	G	G	G	G	G	G	T	T	A	A	T	T	T	T	G	G	G	G	T	T	A	A	A	A	C	C	A	A	A	A	T	T	C	C	C	C	A	A	C	C	G	G	G	G	T	T	G	G	C	C	T	T	C	C	T	T	C	C	T	T	A	A	T	T	C	C	T	T	T	T	C	C	T	T	A	A	A	A	C	C	T	T	T	T	C	C	G	G	C	C	C	C	A	A	G	G	T	T	C	C	C	C	A	A	T	T	NA	NA	T	T	A	A	T	T	G	G	C	C	T	T	T	T	C	C	G	G	A	A	C	C	T	T	T	T	G	G	T	T	G	G	T	T	G	G	C	C	G	G	C	C	G	G	G	G	A	A	T	T	C	C	G	G	T	T	C	C	T	T	A	A	C	C	T	T	C	C	T	T	T	T	T	T	T	T	T	T	A	A	C	C	C	C	C	C	T	T	C	C	C	C	A	A	C	C	A	A	C	C	C	C	A	A	A	A	T	T	A	A	T	T	A	A	C	C	G	G	G	G	G	G	A	A	G	G	G	G	T	T	A	A	C	C	G	G	A	A	T	T	C	C	C	C	A	A	G	G	G	G	T	T	C	C	T	T	C	C	T	T	T	T	G	G	G	G	T	T	T	C	T	T	G	G	G	G	G	G	A	A	G	G	T	T	C	C	T	T	A	A	T	T	G	G	C	C	G	G	A	A	T	T	C	C	C	C	T	T	C	C	C	C	C	C	A	A	A	A	T	T	G	G	C	C	C	C	C	C	A	A	A	A	T	T	T	T	G	G	T	T	G	G	A	A	C	C	A	A	A	A	C	C	G	G	T	T	T	T	C	C	G	G	G	G	G	G	A	A	G	G	C	C	G	G	T	T	C	C	C	C	G	G	T	T	A	A	T	T	G	G	C	C	C	C	G	G	C	C	G	G	A	A	C	C	A	A	C	C	A	A	C	C	T	T	C	C	G	G	G	G	T	C	C	C	C	C	G	G	C	C	G	G	A	A	A	A	G	G	C	C	G	G	A	A	A	A	A	A	A	A	G	G	C	C	C	C	G	G	C	C	A	A	G	G	G	G	A	A	G	G	A	A	C	C	C	C	G	G	G	G	A	A	C	C	G	G	C	C	G	G	C	C	A	A	A	A	A	A	C	C	C	C	T	T	T	T	A	A	C	C	C	C	T	T	G	G	C	C	G	G	T	T	A	A	C	C	C	C	C	C	A	A	G	G	G	G	G	A	C	C	G	G	G	G	C	C	G	G	A	A	A	A	G	G	T	T	T	T	T	T	A	A	C	C	G	G	C	C	C	C	C	C	C	C	C	C	T	T	C	C	A	A	C	C	A	A	C	C	T	T	A	A	T	T	T	T	G	G	T	T	C	C	A	A	G	G	C	C	G	G	C	C	C	C	A	A	G	G	C	C	G	G	G	G	G	G	T	T	C	C	A	A	T	T	C	C	T	T	G	G	G	G	C	C	A	A	A	A	G	G	T	T	G	G	A	A	A	A	G	G	C	C	A	A	G	G	G	G	T	T	T	T	C	C	T	T	G	G	C	C	T	T	A	A	G	G	G	G	T	T	A	A	G	G	A	A	G	G	T	T	T	T	G	G	G	G	G	G	G	G	G	G	A	A	G	G	T	T	A	A	G	G	T	T	C	C	C	C	G	G	G	G	A	A	C	C	G	G	A	A	G	G	A	A	T	T	A	A	T	T	T	T	T	T	T	T	G	G	G	G	A	A	T	T	C	C	C	C	NA	NA	A	A	G	G	G	G	G	G	C	C	T	T	A	A	C	C	A	A	T	T	A	A	A	A	A	A	C	C	A	A	A	A	C	C	A	A	C	C	A	A	T	T	A	A	C	C	G	G	G	G	G	G	C	C	T	T	T	T	T	T	G	G	C	C	C	C	A	A	G	G	G	G	C	C	G	G	G	G	C	C	A	A	G	G	C	T	G	G	T	T	T	T	G	G	G	G	C	C	C	C	C	C	C	C	C	C	G	G	A	A	G	G	C	C	A	A	G	G	A	A	T	T	A	A	A	A	A	G	T	T	C	C	A	A	G	G	C	C	G	G	A	A	G	G	A	A	C	C	T	T	A	A	C	C	C	C	G	G	G	G	T	T	C	C	G	G	C	C	C	C	G	G	C	C	G	G	G	G	G	G	T	T	T	T	G	G	T	T	G	G	T	T	T	T	A	A	T	T	T	T	G	G	T	T	C	T	C	C	C	C	T	T	G	G	G	G	C	C	A	A	C	C	C	C	G	G	G	G	G	G	T	T	A	A	G	G	A	A	T	T	A	A	A	A	G	G	G	G	T	T	A	A	G	G	C	C	G	G	T	T	G	G	T	T	T	T	T	T	A	A	A	A	G	G	C	C	G	G	C	C	C	C	T	T	A	A	G	G	T	T	T	T	T	T	T	T	C	C	C	C	C	C	G	G	C	C	T	T	G	G	T	T	C	C	C	C	A	A	A	A	C	C	T	T	G	G	T	T	G	G	A	A	A	A	C	C	G	G	C	C	G	G	A	A	C	C	T	T	T	T	T	T	T	T	A	A	T	T	T	T	C	C	G	G	T	T	T	T	G	G	G	G	A	A	A	A	T	T	G	G	A	A	T	T	A	A	G	G	G	G	T	C	G	G	C	C	A	A	C	C	C	C	T	T	C	C	T	T	G	G	A	A	C	C	C	C	A	A	G	G	A	A	A	A	C	C	A	A	A	A	C	C	C	C	G	G	G	G	C	C	A	A	G	G	G	G	T	T	G	G	T	T	T	T	T	T	A	A	C	C	C	C	G	G	C	C	T	T	C	C	C	C	C	C	NA	NA	C	C	T	T	C	T	C	C	G	G	G	G	G	G	C	C	T	T	G	G	A	A	T	T	T	T	T	T	G	G	C	C	G	G	A	A	G	G	A	A	A	A	A	A	C	C	C	C	C	C	G	G	T	T	C	C	A	A	T	T	C	C	G	G	G	G	A	A	T	T	T	T	G	G	G	G	A	A	C	C	G	G	C	C	A	A	G	G	G	G	G	G	G	G	G	G	C	C	A	A	T	T	T	T	A	A	C	C	G	G	A	A	A	A	G	G	C	C	T	T	T	T	A	A	A	A	A	A	C	C	T	T	G	G	C	C	A	A	T	T	C	C	A	A	C	C	T	T	A	A	A	A	G	G	C	C	C	C	G	G	A	A	C	C	C	C	C	C	C	C	C	C	G	G	T	T	G	A	T	T	G	G	C	C	C	C	G	G	C	C	C	C	G	G	T	T	A	A	T	T	T	T	C	C	G	G	G	G	G	G	C	C	A	A	G	G	G	G	C	C	A	A	C	C	C	C	C	C	G	G	C	C	A	A	G	G	G	G	C	C	T	T	C	C	A	A	A	A	T	T	A	A	C	C	C	C	C	C	T	T	C	C	C	C	A	A	A	A	A	A	G	G	G	G	T	T	C	C	T	T	T	T	C	C	T	T	G	G	A	A	G	G	G	G	G	G	C	C	C	C	T	T	T	T	G	G	T	T	G	G	G	G	C	C	C	C	A	A	C	C	G	G	C	C	A	A	T	T	C	C	G	G	T	T	C	C	G	G	C	C	A	A	A	A	A	A	T	T	T	T	G	G	T	T	A	A	G	G	C	C	A	A	C	C	C	C	C	C	T	T	T	T	G	G	T	T	T	T	C	C	A	A	G	G	A	A	A	A	C	C	C	C	C	C	G	G	T	T	G	G	A	A	C	C	G	G	A	A	A	A	A	A	A	A	T	T	C	C	G	G	A	A	A	A	C	C	A	A	C	C	T	T	C	C	T	T	A	A	G	G	T	T	G	G	A	A	C	C	G	G	C	C	G	G	A	A	T	T	A	A	T	T	G	G	T	T	G	G	C	C	C	C	T	T	C	C	G	G	T	T	G	G	C	C	A	A	A	A	C	C	A	A	C	C	T	T	A	A	T	T	T	T	G	G	T	T	G	G	A	A	C	C	T	T	A	A	T	T	C	C	G	G	A	A	T	T	G	G	A	A	A	A	G	G	C	C	T	T	T	T	C	C	T	T	C	C	G	G	A	A	G	G	T	T	T	T	A	A	G	G	T	T	G	G	T	T	A	A	G	G	T	T	C	C	T	T	T	T	T	T	T	T	A	A	T	T	NA	NA	A	A	A	A	T	T	G	G	T	T	A	A	G	G	A	A	G	G	C	C	G	G	T	T	T	T	C	C	T	T	C	C	C	C	G	G	T	T	A	A	A	A	G	G	G	G	G	G	A	A	G	G	T	T	C	C	C	C	C	C	T	T	G	G	C	C	A	A	G	G	G	G	T	T	A	A	A	A	G	G	T	T	T	T	A	A	G	G	G	G	T	T	G	G	C	C	A	A	A	A	T	T	C	C	G	G	C	C	T	T	G	G	A	A	G	G	T	T	G	G	A	A	T	T	T	T	A	A	T	T	A	A	G	G	T	T	G	G	T	T	T	T	C	C	A	A	C	C	T	T	C	C	C	C	C	C	G	G	C	C	T	T	A	A	C	C	C	C	C	C	C	C	A	A	C	C	G	G	A	A	T	T	C	C	C	C	T	T	C	C	A	A	C	C	A	A	A	A	C	C	T	T	T	T	A	A	G	G	T	T	G	G	T	T	G	G	G	G	A	A	C	C	C	C	G	G	C	C	T	T	G	G	A	A	C	C	A	A	A	A	A	A	C	C	G	G	C	C	C	C	A	A	C	C	T	T	G	G	C	T	A	A	G	G	G	G	C	C	A	A	A	A	G	G	A	A	C	C	A	A	C	C	T	T	C	C	G	G	C	C	T	T	T	T	A	A	C	C	T	T	T	T	A	A	A	A	A	A	T	T	C	C	T	T	C	C	A	A	C	C	C	C	T	T	A	A	T	T	G	G	A	A	C	C	G	G	G	G	T	T	A	A	C	C	G	G	T	T	C	C	T	T	G	G	C	C	G	G	G	G	A	A	G	G	A	A	C	C	G	G	G	G	G	G	A	A	C	C	A	A	C	C	T	T	C	C	C	C	C	C	G	G	G	G	T	T	G	G	G	G	C	C	A	A	G	G	C	C	A	A	C	C	C	C	A	A	C	C	C	C	G	G	T	T	T	T	A	A	T	T	A	A	A	A	G	G	T	T	G	G	T	T	T	T	T	T	A	A	C	C	G	G	G	G	C	C	T	T	C	C	C	C	C	C	C	C	T	T	G	G	C	C	G	G	G	G	G	G	A	A	G	G	C	C	G	G	G	G	C	C	C	C	C	C	A	A	C	T	T	T	T	T	G	G	G	G	G	G	G	G	A	A	C	C	A	A	C	A	G	G	G	G	A	A	C	C	C	C	C	C	T	T	T	T	A	A	T	T	C	C	C	C	T	T	G	G	G	G	G	G	G	G	A	A	A	A	G	G	C	C	C	C	C	C	T	T	C	C	C	C	A	A	T	T	G	G	T	T	T	T	C	C	C	C	C	C	T	T	T	T	C	C	C	C	G	G	C	C	C	C	G	G	C	C	C	C	A	A	C	C	C	C	G	G	C	C	G	G	C	C	C	C	A	A	C	C	T	T	A	A	T	T	C	C	G	G	T	T	NA	NA	C	C	A	A	G	G	G	G	A	A	G	G	T	T	C	C	T	T	C	C	G	G	A	A	G	G	G	G	G	G	G	G	G	G	G	G	G	G	C	C	C	C	A	A	G	G	A	A	G	G	C	C	G	G	C	C	C	C	G	G	G	G	A	A	C	C	C	C	G	G	C	C	A	A	T	T	C	C	C	C	G	G	C	C	G	G	G	G	T	T	C	C	C	C	A	A	C	C	A	A	G	G	T	T	G	G	T	T	G	A	A	A	C	C	G	G	A	A	T	T	T	T	A	A	A	A	A	A	C	C	C	C	A	A	C	C	G	G	T	T	G	G	T	T	A	A	A	A	G	G	C	C	A	A	C	C	T	T	C	C	G	G	C	C	C	C	T	T	G	G	C	C	G	G	C	C	C	C	C	C	A	A	T	T	G	G	C	C	G	G	C	C	C	C	T	T	T	T	C	C	T	T	C	C	C	C	G	G	T	T	G	G	A	A	G	G	A	A	C	C	C	C	G	G	G	G	C	C	A	A	G	G	T	T	A	A	C	C	C	C	T	T	G	G	G	G	A	A	A	A	T	T	C	C	C	C	C	C	C	C	C	C	C	C	G	G	T	T	A	A	G	G	A	A	G	G	T	T	A	A	G	G	T	T	G	G	A	A	T	T	G	G	G	G	A	A	A	A	A	A	T	T	G	G	G	G	G	G	T	T	A	A	C	C	C	C	C	C	G	G	G	G	C	C	A	A	A	A	T	T	A	A	C	C	C	C	T	T	G	G	T	T	C	C	A	A	C	C	G	G	C	C	G	G	C	C	A	A	T	T	G	G	T	T	G	G	A	A	A	A	A	A	G	G	A	A	C	C	G	G	C	C	A	A	G	G	C	C	C	C	A	A	T	T	G	G	A	A	C	C	A	A	G	G	G	G	C	C	C	C	A	A	C	C	T	T	C	C	C	C	G	G	T	T	A	A	G	G	T	T	G	G	A	A	C	C	A	A	G	G	C	C	C	C	C	C	T	T	A	A	G	G	A	A	T	T	C	C	G	G	T	T	A	A	T	T	G	G	T	T	T	T	C	C	C	C	T	T	T	T	C	C	A	A	C	C	G	G	A	A	T	T	T	T	C	C	G	G	T	T	C	C	T	T	A	A	C	C	A	A	G	G	C	C	C	C	G	G	C	C	A	A	G	G	A	A	G	G	T	T	A	A	C	C	G	G	C	C	T	T	G	G	C	C	G	G	A	A	T	T	G	G	T	T	C	C	T	T	C	C	G	G	C	C	T	T	T	T	G	G	G	G	T	T	T	T	T	T	G	G	T	T	G	G	C	C	A	A	A	A	C	C	T	T	C	C	A	A	A	A	C	C	T	T	C	C	T	T	T	T	G	G	A	A	G	G	G	G	A	A	A	A	G	G	G	G	T	T	A	A	G	G	G	G	G	G	C	C	T	T	C	C	A	A	C	C	G	G	A	A	C	C	C	C	G	G	C	C	T	T	G	G	T	T	G	G	A	A	G	G	C	C	T	T	T	T	T	T	A	A	C	C	G	G	A	A	C	C	T	T	G	G	A	A	C	C	A	A	G	G	T	T	T	T	A	A	C	C	T	T	A	A	G	G	T	T	C	C	A	A	A	A	G	G	C	C	T	T	G	G	T	T	G	G	C	C	A	A	C	C	C	C	G	G	C	C	A	A	C	C	T	T	G	G	C	C	C	C	C	C	T	T	A	A	G	G	A	A	G	G	G	G	T	T	T	T	A	A	A	A	G	G	T	T	C	C	A	A	A	A	T	T	G	G	A	A	C	C	C	C	C	C	C	C	G	G	C	C	C	C	A	A	G	G	C	C	A	A	T	T	A	A	G	G	A	A	C	C	G	G	A	A	A	A	A	A	T	T	T	T	C	C	C	C	G	G	C	C	C	C	G	G	A	A	A	A	G	G	A	A	C	C	T	T	G	G	G	G	T	T	G	G	G	G	C	C	C	C	T	T	C	C	A	A	G	G	G	G	C	C	C	C	G	G	C	C	C	C	T	T	C	C	C	C	A	A	T	T	A	A	T	T	T	T	C	C	C	C	G	G	G	G	C	C	G	G	C	C	G	G	G	G	A	A	T	T	C	C	G	G	G	G	G	G	T	T	T	T	T	T	A	A	G	G	G	G	A	A	C	C	G	G	G	G	G	G	C	C	C	C	C	C	G	G	G	G	G	G	C	C	C	C	T	T	G	G	A	A	T	T	C	C	C	C	G	G	T	T	G	G	A	A	A	A	T	T	C	C	C	C	G	G	G	G	G	G	C	C	A	A	T	T	C	C	G	G	G	G	C	C	T	T	T	T	C	C	G	G	C	C	A	A	C	C	A	A	G	G	C	C	A	A	G	G	A	A	A	A	C	C	C	C	G	G	T	T	G	G	G	G	C	C	T	T	C	C	T	T	G	G	A	A	T	T	T	T	T	T	A	A	A	A	A	A	A	A	T	T	G	G	C	C	G	G	A	A	G	G	T	T	G	G	A	A	G	G	A	A	C	C	C	C	C	C	T	T	G	G	T	T	G	G	A	A	C	C	T	T	A	A	C	C	G	G	G	G	T	T	T	T	C	C	G	G	T	T	C	C	G	G	A	A	T	T	G	G	T	T	G	G	G	G	C	C	C	C	C	C	C	C	C	C	C	C	A	A	T	T	A	A	C	C	G	A	T	T	G	G	C	C	G	G	T	T	C	C	T	T	T	T	G	G	C	C	G	G	G	G	G	G	G	G	T	T	G	G	A	A	G	G	C	C	C	C	A	A	C	C	T	T	G	G	G	G	C	C	C	C	G	G	A	A	G	G	C	C	C	C	C	C	T	T	G	G	G	G	A	A	G	G	A	A	A	A	C	C	G	G	G	G	T	T	C	C	C	C	C	C	G	G	G	G	T	T	C	C	G	G	T	T	G	G	C	C	A	A	C	C	C	C	C	C	C	C	G	G	T	T	A	A	T	T	G	G	G	G	G	G	C	C	C	C	C	C	G	G	A	A	G	G	G	G	G	G	T	T	C	C	C	C	G	G	C	C	A	A	G	G	A	A	G	G	A	A	A	A	A	A	G	G	T	T	G	G	A	A	A	A	T	T	G	G	G	G	G	G	NA	NA	A	A	A	A	C	C	G	G	G	G	G	G	C	C	C	C	G	G	G	G	T	T	C	C	C	C	T	T	T	T	G	G	C	C	C	C	T	T	C	C	T	T	G	G	A	A	T	T	G	G	G	G	G	G	A	A	T	T	C	C	A	A	G	A	T	T	G	G	G	G	A	A	A	A	T	T	A	A	C	C	C	C	A	A	A	A	A	A	C	C	A	A	A	A	C	C	A	A	T	T	A	A	G	G	G	G	G	G	T	T	G	G	G	G	G	G	T	T	C	C	A	A	A	A	A	A	A	A	C	C	T	T	A	A	T	T	G	G	G	G	A	A	T	T	G	G	C	C	A	A	C	C	A	A	G	G	T	T	T	T	A	A	A	A	A	A	G	G	C	C	C	C	T	T	T	T	C	C	C	C	C	C	T	T	C	C	A	A	C	C	A	A	A	A	A	A	G	G	G	G	G	A	A	A	A	A	C	C	A	A	A	A	C	C	C	C	T	T	G	G	C	C	C	C	C	C	G	G	T	T	C	C	G	G	G	G	G	G	G	G	C	C	A	A	A	A	G	G	C	C	G	G	G	G	A	A	G	G	A	A	C	C	A	A	A	A	C	C	T	T	A	A	C	C	A	A	T	T	A	A	C	C	A	A	T	T	G	G	A	A	G	G	A	A	C	C	G	G	T	T	C	C	T	T	C	C	G	G	G	G	A	A	C	C	C	C	T	T	C	C	T	T	G	G	G	G	T	T	A	A	T	T	T	T	A	A	G	G	T	T	C	C	C	C	T	T	C	C	G	G	C	C	A	A	C	C	C	C	C	C	C	C	T	T	A	A	G	G	G	G	T	T	T	T	C	C	G	G	G	G	A	A	G	G	T	T	T	T	T	T	G	G	A	A	A	A	G	G	C	C	G	G	A	A	G	G	G	G	T	T	C	C	C	C	G	G	A	A	T	T	C	C	T	C	C	C	T	T	A	A	G	G	T	T	A	A	G	G	A	A	A	A	A	A	C	C	G	G	C	C	G	G	T	T	C	C	C	C	G	G	C	C	G	G	T	T	G	G	C	C	A	A	A	A	G	G	T	T	A	A	T	T	A	A	A	A	C	C	A	A	G	G	T	T	C	C	C	C	G	G	A	A	C	C	C	C	A	A	A	A	A	A	C	C	T	T	G	G	G	G	C	C	C	C	A	A	A	A	G	G	G	G	C	C	T	T	G	G	G	G	C	C	G	G	T	T	G	G	A	A	C	C	G	G	A	A	A	A	G	G	C	C	G	G	A	A	C	C	A	A	C	C	C	C	G	G	A	A	C	C	C	C	C	C	G	G	G	G	G	G	G	G	G	G	A	A	A	A	A	A	T	T	A	A	T	T	A	A	T	T	G	G	G	G	C	C	A	A	C	C	C	C	C	C	A	A	T	T	C	C	A	A	G	G	A	A	A	A	G	G	C	C	G	G	C	C	C	C	T	T	C	C	A	A	C	C	T	T	C	C	C	C	C	C	G	G	C	C	C	C	C	C	C	C	C	C	G	G	G	G	C	C	T	T	G	G	T	T	T	T	G	G	C	C	A	A	C	C	G	G	G	G	G	G	C	C	G	G	A	A	A	A	G	G	T	T	C	C	T	T	A	A	A	A	A	A	G	G	C	C	C	C	T	T	G	G	T	T	T	T	A	A	G	G	C	C	T	T	G	G	T	T	A	A	G	G	G	G	T	T	C	C	G	G	G	G	T	T	T	T	C	C	A	A	T	T	T	T	C	C	G	G	C	C	A	A	C	C	G	G	T	T	A	A	T	T	G	G	T	T	A	A	A	A	T	T	A	A	G	G	G	G	G	G	G	G	G	G	C	C	C	C	C	C	C	C	T	T	C	C	G	G	C	C	A	A	G	G	G	G	C	C	G	G	G	G	T	T	A	A	A	A	A	A	T	T	G	G	A	A	G	G	C	C	C	C	G	G	A	A	C	C	G	G	T	T	A	A	A	A	G	G	G	G	A	A	C	C	C	C	G	G	C	C	C	C	G	G	G	G	G	G	C	C	G	G	A	A	A	A	C	C	G	G	C	C	T	T	C	C	A	A	A	A	T	T	G	G	C	C	T	T	C	C	A	A	T	T	T	T	A	A	G	G	G	G	G	G	A	A	C	C	A	A	G	G	G	G	C	C	G	G	C	T	C	C	A	A	A	A	T	T	C	C	G	G	T	T	C	C	T	T	G	G	C	C	C	C	G	G	T	T	A	A	C	C	T	T	A	A	A	A	G	G	A	A	T	T	T	T	G	G	C	C	C	A	G	G	A	A	G	G	G	G	C	C	G	G	C	C	T	T	C	C	T	T	G	G	G	G	C	C	T	T	C	C	T	T	A	A	G	G	C	C	G	G	A	A	A	A	G	G	A	A	T	T	G	G	G	G	T	T	T	T	C	C	T	T	G	G	C	C	T	T	C	C	A	A	A	A	C	C	C	C	G	G	C	C	G	G	A	A	A	A	T	T	T	T	T	T	C	C	T	T	A	A	G	G	A	A	C	C	G	G	T	T	G	G	G	G	G	G	C	C	G	G	T	T	G	G	A	A	G	G	A	A	G	G	T	T	G	G	G	G	G	G	G	G	T	T	G	G	A	A	A	A	T	T	A	A	C	C	G	G	A	A	G	G	C	C	G	G	G	G	G	G	A	A	C	C	T	T	G	G	T	T	T	T	G	G	C	C	C	C	G	G	G	G	T	T	C	C	C	C	G	G	A	A	T	T	G	G	G	G	C	C	A	A	T	T	A	A	C	C	C	C	T	T	T	T	T	T	T	T	G	G	G	G	T	T	A	A	A	A	A	A	A	A	G	G	A	A	C	C	C	C	G	G	T	T	T	T	C	C	A	A	G	G	G	G	A	A	A	A	A	A	C	C	A	A	A	A	G	G	G	G	G	G	C	C	C	C	C	C	G	G	A	A	G	G	C	C	G	G	G	G	C	C	A	A	A	A	A	A	G	G	C	C	T	T	G	G	C	C	G	G	G	G	C	C	C	C	A	A	G	G	G	G	A	A	C	C	G	G	A	A	A	A	C	C	C	C	C	C	T	T	G	G	A	A	T	T	C	C	C	C	C	C	G	G	G	G	G	G	C	C	T	T	G	G	C	C	C	C	G	G	C	C	A	A	A	A	C	C	A	A	A	A	C	C	C	C	G	G	A	A	A	A	A	A	A	A	T	T	C	C	G	G	C	C	T	T	A	A	T	T	G	G	A	A	A	A	C	C	G	G	T	T	G	G	A	A	C	C	G	G	T	T	A	A	G	G	G	G	T	T	C	C	A	A	C	C	C	C	G	G	G	G	T	T	G	G	T	T	C	C	C	C	C	C	C	C	C	C	C	C	G	G	A	A	C	C	C	C	C	C	A	A	G	G	G	G	A	A	G	G	C	C	G	G	A	A	G	G	A	A	A	A	T	T	T	T	G	G	G	G	T	T	A	A	T	T	C	C	G	G	C	C	G	G	C	C	T	T	C	C	G	G	A	A	C	C	C	C	G	G	T	T	C	C	T	T	G	G	A	A	T	T	C	C	A	A	T	T	C	C	T	T	G	G	G	G	A	A	G	G	T	T	A	A	C	C	C	C	T	T	T	T	G	G	A	A	C	C	A	A	T	T	A	A	C	C	A	A	G	G	T	T	G	G	A	A	G	G	A	A	C	C	A	A	A	A	G	G	A	A	G	G	C	C	G	G	G	G	G	G	C	C	T	T	T	T	G	G	C	C	C	C	C	C	T	T	T	T	T	T	G	A	A	A	A	A	T	T	C	C	C	C	C	C	G	G	G	G	T	T	A	A	G	G	C	C	G	G	T	T	T	T	G	G	A	A	T	T	C	C	C	C	A	A	A	A	G	G	G	G	G	G	A	A	G	G	A	A	C	C	C	C	C	C	G	G	G	G	C	C	C	C	G	G	G	G	A	A	A	A	A	A	C	C	A	A	T	T	T	T	T	T	C	C	C	C	C	C	A	A	C	C	C	C	C	C	A	A	G	G	G	G	T	T	A	A	A	A	T	T	G	G	C	C	G	G	C	C	T	T	C	C	C	C	A	A	C	C	A	A	G	G	G	G	G	G	G	G	G	G	T	T	G	G	C	C	T	T	G	G	G	G	A	A	C	C	G	G	G	G	C	C	T	T	A	A	G	G	G	G	G	G	T	T	C	C	G	G	G	G	G	G	T	T	C	C	C	C	T	T	T	T	C	C	C	C	G	G	A	A	T	T	C	C	G	G	T	T	T	T	A	A	C	C	T	T	T	T	C	C	T	T	A	A	T	T	G	G	T	T	G	G	C	C	G	G	A	A	T	T	A	A	A	A	C	C	C	C	G	G	A	A	C	C	G	G	G	G	G	G	G	G	G	G	A	A	A	A	C	C	A	A	G	G	G	G	T	T	G	G	C	C	T	T	G	G	G	G	G	G	G	G	C	C	A	A	C	C	T	T	G	G	T	T	G	G	T	T	G	G	T	T	G	G	T	T	A	A	G	G	C	C	A	A	A	A	A	A	C	C	G	G	G	G	C	C	T	T	T	T	C	C	T	T	A	A	G	G	G	G	C	C	T	C	A	A	T	T	T	T	A	A	G	G	G	G	T	T	A	A	A	A	A	A	A	A	C	C	T	T	A	A	T	T	C	C	T	T	A	A	G	G	C	C	T	T	G	G	T	T	A	A	C	C	T	T	C	C	G	G	T	T	T	T	C	C	G	G	G	G	A	A	C	C	T	T	T	T	A	A	G	G	T	T	G	G	A	A	T	T	G	G	G	G	C	C	T	T	G	G	G	G	A	A	A	A	C	C	G	G	G	G	T	T	C	C	T	T	A	A	A	A	C	C	G	G	G	G	A	A	C	C	T	T	T	T	A	A	T	T	C	C	C	C	T	T	C	C	C	C	C	C	T	T	T	T	A	A	G	G	G	G	T	T	A	A	A	A	C	C	C	C	C	C	A	A	G	G	G	G	C	C	T	T	C	A	A	A	A	A	C	C	C	C	G	G	T	T	G	G	A	A	T	T	C	C	G	G	T	T	G	G	T	T	G	G	T	T	A	A	G	G	C	C	C	C	A	A	C	C	A	A	G	G	A	A	C	C	G	G	C	C	T	T	G	G	A	A	C	C	A	A	G	G	G	G	C	C	G	G	A	A	A	A	C	C	T	T	A	A	C	C	A	A	G	G	C	C	T	T	G	G	A	A	G	G	A	A	T	T	C	C	T	T	C	C	A	A	C	C	T	T	C	C	C	C	G	G	C	C	C	C	C	C	C	C	G	G	T	T	A	A	G	G	C	C	C	C	C	C	A	A	G	G	T	T	A	A	G	G	A	A	A	A	C	C	G	G	C	C	T	T	C	C	A	A	C	C	G	G	T	T	T	T	C	C	T	T	G	G	A	A	G	G	T	T	G	G	C	C	A	A	G	G	A	A	G	G	G	G	T	T	T	T	G	G	G	G	G	G	G	G	A	A	A	A	G	G	C	C	A	A	G	G	G	G	G	G	A	A	T	T	A	A	C	C	G	G	T	T	A	A	C	C	T	T	A	A	G	G	T	T	T	T	C	C	T	T	C	C	A	A	T	T	G	G	A	A	G	G	C	C	C	C	G	G	A	A	C	C	A	A	G	G	C	C	C	C	A	A	T	T	T	T	T	T	T	T	G	G	G	G	G	G	T	T	T	T	C	C	G	G	G	G	G	G	T	T	C	C	A	A	G	G	G	G	T	T	T	T	G	G	G	G	C	C	G	G	C	C	T	T	T	T	T	T	T	T	T	T	C	C	G	G	C	C	A	A	C	C	G	G	C	C	T	T	T	T	G	G	A	A	C	C	A	A	A	A	G	G	C	C	G	G	G	G	G	G	G	G	G	G	G	G	A	A	A	A	C	C	A	A	G	G	T	T	C	C	G	G	G	G	G	G	G	G	C	C	A	A	C	C	G	G	C	C	C	C	C	C	T	T	A	A	G	G	A	A	C	C	A	A	T	T	C	C	C	C	T	T	G	G	G	G	G	G	G	G	G	G	A	A	C	C	C	C	C	C	A	A	A	A	C	C	C	C	T	T	T	T	G	G	A	A	T	T	A	A	T	T	C	C	G	G	A	A	T	T	G	G	A	A	C	C	A	A	G	G	G	G	C	C	A	A	C	C	C	C	C	C	T	T	G	G	G	G	C	C	C	C	T	T	T	T	T	T	T	T	A	A	G	G	C	C	G	G	A	A	T	T	C	C	C	C	A	A	A	A	A	A	T	T	A	A	T	T	T	T	C	C	C	C	G	G	T	T	C	C	C	C	G	G	G	G	A	A	A	A	A	A	G	G	C	C	A	A	C	C	C	C	G	G	A	A	G	G	G	G	G	G	A	A	C	C	A	A	C	C	C	C	C	C	G	G	G	G	C	C	G	G	T	T	C	C	C	C	NA	NA	C	C	T	T	A	A	A	A	G	G	G	G	G	G	T	T	G	G	G	G	G	G	C	C	C	C	T	T	T	T	C	C	G	G	G	G	T	T	C	C	T	T	G	G	C	C	A	A	C	C	G	G	G	G	A	A	A	A	A	A	C	C	A	A	G	G	C	C	C	C	G	G	T	T	A	A	G	G	A	A	G	G	G	G	T	T	G	G	T	T	A	A	T	T	A	A	C	C	A	A	T	T	G	G	G	G	C	C	G	G	C	C	G	G	A	A	T	T	G	G	T	T	A	A	C	C	C	C	G	G	G	G	C	C	G	G	T	T	G	G	G	G	A	A	C	C	A	A	C	C	T	T	C	C	G	G	T	T	C	C	C	C	T	T	G	G	G	G	T	T	A	A	C	C	A	A	C	C	C	C	T	T	C	C	G	G	G	G	T	T	C	C	C	C	T	T	A	A	G	G	T	T	T	T	G	G	T	T	T	T	T	T	G	G	G	G	G	G	A	A	C	C	C	C	A	A	C	C	G	G	C	C	G	G	C	C	T	T	G	G	G	G	C	C	G	G	A	A	C	C	T	T	G	G	C	C	A	A	G	G	G	G	C	C	A	A	A	A	C	C	A	A	T	T	T	T	T	T	G	G	T	T	C	C	T	T	C	C	T	T	T	T	C	C	A	A	G	G	A	A	T	T	A	A	C	C	C	C	T	T	T	T	C	C	T	T	G	G	C	C	C	C	C	C	C	C	T	T	A	A	A	A	A	A	T	T	T	T	A	A	C	C	C	C	C	C	G	G	A	A	T	T	A	A	G	G	A	A	G	G	C	C	T	T	G	G	T	T	T	T	T	T	C	C	T	T	C	C	A	A	T	T	A	A	T	T	T	T	A	A	C	C	T	T	T	T	C	C	G	G	G	G	NA	NA	G	G	A	A	C	C	C	C	G	G	T	T	T	T	G	G	C	C	T	T	A	A	G	G	G	G	A	A	A	A	G	G	T	T	T	T	C	C	C	C	A	A	C	C	T	T	G	G	T	T	T	T	G	G	A	A	C	C	G	G	C	C	C	C	G	G	A	A	A	A	T	T	C	C	G	G	T	T	G	G	C	C	T	T	T	T	C	C	T	T	G	G	G	G	T	T	G	G	T	T	A	A	T	T	C	C	A	A	C	C	G	G	C	C	A	A	C	C	A	A	C	C	G	G	G	G	C	C	T	T	T	T	G	G	G	G	C	C	A	A	G	G	C	C	T	T	T	T	C	C	T	T	C	C	C	C	G	G	G	G	C	C	C	C	A	A	G	G	T	T	T	T	T	T	C	C	G	G	C	C	C	C	C	C	C	C	G	G	G	G	T	T	A	A	A	A	G	G	T	T	T	T	G	G	C	C	A	A	C	C	A	A	A	A	C	C	A	A	C	C	G	G	C	C	T	T	G	G	G	G	C	C	G	G	C	C	C	C	C	C	G	G	A	A	C	C	C	C	C	C	G	G	G	G	A	A	G	G	C	C	C	C	A	A	C	C	G	G	A	A	G	G	T	T	G	G	A	A	G	G	G	G	T	T	T	T	G	G	G	G	A	A	A	A	G	G	A	A	A	A	G	G	A	A	T	T	T	T	G	G	G	G	C	C	C	C	C	C	C	C	G	G	T	T	A	A	T	T	A	A	C	C	G	G	T	T	T	T	A	A	C	C	C	C	T	T	A	A	T	T	A	A	C	C	T	T	T	T	A	A	C	C	C	C	G	G	A	A	T	T	G	G	T	T	A	A	C	C	G	G	A	A	A	A	C	C	G	G	C	C	A	A	G	G	T	T	G	G	G	G	C	C	C	C	A	A	C	C	G	G	T	T	A	A	A	A	G	G	C	C	T	T	T	T	G	G	C	C	T	T	C	C	T	T	A	A	G	G	C	C	G	G	A	A	C	C	G	G	T	T	G	G	A	A	G	G	C	C	G	G	G	G	G	G	A	A	C	C	G	G	A	A	A	A	A	A	C	C	T	T	G	G	T	T	T	T	G	G	C	C	A	A	T	T	A	A	C	C	G	G	C	C	C	C	A	A	T	T	A	A	G	G	A	A	A	A	G	G	T	T	A	A	C	C	C	C	G	G	C	C	C	C	A	A	A	A	C	C	C	C	C	C	A	A	G	G	G	G	G	G	G	G	G	G	G	G	T	T	T	T	G	G	G	G	G	G	T	T	G	G	C	C	A	A	C	C	C	C	C	C	T	T	T	T	T	C	A	A	G	G	T	T	G	G	G	G	G	G	G	G	A	A	T	T	C	C	T	T	T	T	A	A	T	T	C	C	T	T	G	G	T	T	C	C	A	G	T	T	G	G	T	T	C	C	C	C	A	A	A	A	G	G	G	G	G	G	G	G	T	T	A	A	A	A	G	G	T	T	G	G	NA	NA	C	C	G	G	T	T	T	T	C	C	T	T	T	T	T	T	T	T	T	T	A	A	C	C	G	G	G	G	G	G	C	C	C	C	G	G	T	T	G	G	C	C	A	A	T	T	A	A	C	C	C	C	C	C	A	A	T	T	G	G	G	G	G	G	T	T	A	A	G	G	T	T	C	C	G	G	A	A	G	G	T	T	G	G	C	C	T	T	A	A	A	A	G	G	C	C	G	G	C	C	C	C	C	C	T	T	A	A	T	T	A	A	A	A	C	C	A	A	C	C	C	C	G	G	C	C	T	T	A	A	G	G	G	G	G	G	C	C	C	C	C	C	C	C	A	A	G	G	T	T	T	T	C	C	G	G	C	C	G	G	A	A	T	T	G	G	T	T	G	G	C	C	C	C	C	C	C	C	C	C	A	A	G	G	G	G	C	C	C	C	A	A	C	C	A	A	C	C	C	C	T	T	G	G	C	C	C	C	G	G	G	G	A	A	C	C	A	A	G	G	G	G	G	G	C	C	C	C	C	C	C	C	G	G	C	C	A	A	G	G	C	C	G	G	G	G	T	T	C	C	C	C	G	G	T	T	T	T	G	G	G	G	C	C	C	C	G	G	C	C	G	G	T	T	G	G	G	G	A	A	A	A	G	G	G	G	T	T	G	G	C	C	T	T	C	C	G	G	A	A	T	T	C	C	NA	NA	T	T	G	G	C	C	C	C	T	T	G	G	C	C	C	C	G	G	T	T	C	C	T	T	G	G	C	C	A	A	G	G	C	C	C	C	G	G	G	G	T	T	T	T	A	A	A	A	G	G	A	A	C	C	C	C	C	C	C	C	T	T	C	C	G	G	A	A	A	A	A	A	A	A	G	G	G	G	G	G	C	C	T	T	C	C	A	A	G	G	T	T	T	T	C	C	A	A	G	G	A	A	A	A	A	A	T	T	C	C	T	T	G	G	A	A	T	T	G	G	G	G	T	T	G	G	C	C	A	A	G	G	G	G	G	G	C	C	A	A	G	G	G	G	T	T	C	C	G	G	C	C	T	T	T	T	G	G	A	A	G	G	G	G	C	C	C	C	C	C	A	A	C	C	G	G	A	A	C	C	C	C	T	T	NA	NA	G	G	C	C	T	T	C	C	G	G	C	C	C	C	G	G	A	A	T	T	T	T	G	G	T	T	C	C	T	T	T	T	A	A	A	A	G	G	C	C	A	A	G	G	T	T	A	A	C	C	C	C	G	G	T	T	C	C	A	A	A	A	T	T	A	A	A	A	T	T	T	T	G	G	G	G	G	G	G	G	T	T	A	A	C	C	T	T	A	A	C	C	A	A	G	G	C	C	G	G	T	T	G	G	C	C	T	T	C	C	G	G	C	C	A	A	C	C	A	A	C	C	T	T	C	C	A	A	C	C	C	C	C	C	T	T	C	C	G	G	A	A	T	T	C	C	T	T	T	T	A	A	G	G	C	C	C	C	T	T	C	C	G	G	A	A	T	T	T	T	T	T	T	T	G	G	A	A	C	C	C	C	G	G	A	A	G	G	G	G	T	T	NA	NA	C	C	G	G	A	A	A	A	G	G	G	G	T	T	A	A	G	G	G	G	A	A	C	C	C	C	T	T	G	G	C	C	G	G	C	C	C	C	G	G	G	G	C	C	C	C	C	C	G	G	G	G	C	C	T	T	C	C	C	C	A	A	C	C	C	C	C	C	C	C	T	T	C	C	G	G	G	G	T	T	C	C	A	A	T	T	C	C	G	G	A	A	G	G	G	G	T	T	C	C	C	C	G	G	T	C	C	C	G	G	T	T	A	A	A	A	C	C	C	C	A	A	T	T	T	T	C	C	A	A	C	C	A	A	T	T	A	A	G	G	C	C	G	G	C	C	C	C	G	G	G	G	A	A	C	C	G	G	T	T	T	T	C	C	A	A	G	G	A	A	C	G	G	G	A	A	C	C	C	A	T	T	T	T	T	T	C	T	T	C	T	C	C	C	G	A	G	G	T	T	A	A	C	C	A	G	G	G	C	C	G	G	C	T	C	C	G	A	C	C	NA	NA	G	A	C	T	A	G	G	A	NA	NA	G	G	C	C	C	T	T	T	T	T	C	C	C	C	A	A	C	C	G	G	T	T	C	C	T	C	T	T	C	C	T	A	G	G	T	T	C	C	G	G	G	A	G	A	A	A	G	G	T	G	T	A	A	G	A	A	C	C	A	T	A	A	C	C	T	A	T	T	C	T	C	C	A	G	A	A	A	A	A	G	G	G	G	A	C	C	C	C	T	T	T	T	C	T	C	T	C	A	G	G	G	G	G	T	A	A	G	G	C	C	C	C	G	G	G	G	G	G	G	A	C	C	C	C	G	A	G	A	T	T	C	T	C	C	T	G	G	G	G	G	A	A	G	G	A	G	A	A	C	C	T	T	T	T	NA	NA	T	G	G	G	G	G	G	A	C	A	G	A	G	A	G	A	T	T	T	T	T	T	A	G	C	C	C	C	T	T	NA	NA	C	T	T	C	A	G	C	T	C	T	C	T	C	A	A	A	G	T	A	A	C	A	A	A	G	G	A	A	G	A	T	T	C	C	G	G	A	A	G	A	G	G	G	C	T	G	T	T	G	G	T	T	G	G	C	C	G	G	T	T	G	A	C	C	A	G	G	G	C	T	G	A	G	A	T	C	T	T	C	C	A	A	G	G	T	C	A	A	C	T	C	C	G	G	A	A	T	T	G	G	T	G	G	A	C	T	A	A	C	C	A	G	G	G	T	T	G	G	C	T	C	C	T	A	G	G	G	A	T	C	G	T	A	G	A	A	C	C	C	C	C	C	T	T	C	C	C	C	C	T	G	T	A	A	G	G	A	A	G	G	C	T	T	T	C	C	C	C	C	T	C	C	G	G	A	G	A	A	C	C	C	C	G	A	C	C	A	A	T	C	G	G	A	A	C	C	G	G	T	T	C	C	G	G	G	A	C	T	C	C	A	A	C	C	G	A	G	A	G	G	A	A	G	G	G	A	C	C	G	A	G	G	A	A	T	T	C	C	A	G	C	C	T	C	A	G	G	G	C	T	A	A	G	G	A	G	T	T	G	G	A	G	C	C	C	A	T	T	G	G	C	G	G	T	C	C	G	G	G	G	G	G	C	C	G	G	A	A	C	T	G	A	A	A	A	A	A	G	A	A	T	C	A	A	A	A	A	A	C	C	NA	NA	C	C	G	G	G	A	C	C	C	T	A	G	T	T	A	A	C	T	C	C	C	C	C	C	C	C	T	T	T	T	C	T	C	C	T	T	C	T	C	C	C	C	A	A	G	G	C	C	T	T	T	T	A	A	C	T	T	C	G	G	C	C	T	T	NA	NA	A	A	G	G	T	A	G	G	C	C	G	G	T	T	G	G	A	C	C	C	G	G	C	C	A	A	T	T	G	G	G	A	T	G	A	G	T	G	C	C	T	T	C	C	G	T	C	T	C	C	A	A	C	C	A	A	G	G	NA	NA	C	A	T	T	A	A	T	T	C	C	G	G	A	A	T	T	A	A	G	A	T	C	G	A	C	C	G	G	G	G	T	T	C	C	A	G	G	G	G	G	C	C	C	C	T	C	C	C	C	C	C	C	G	G	C	C	C	T	G	G	A	A	T	T	C	A	G	G	G	G	T	T	T	T	C	C	G	G	A	G	NA	NA	C	T	C	T	C	T	G	A	C	C	G	G	G	A	NA	NA	C	C	G	G	C	A	C	T	A	A	A	A	C	T	T	A	A	T	G	A	A	G	C	C	A	A	A	G	G	A	G	A	C	C	NA	NA	C	C	G	G	C	A	G	A	A	G	T	G	C	C	C	C	C	T	G	A	C	T	G	A	A	G	G	C	T	T	T	C	G	G	G	G	A	G	T	G	G	A	C	C	G	G	A	G	C	T	C	T	C	T	T	A	A	G	C	T	C	C	C	A	G	G	C	T	A	G	C	T	A	G	NA	NA	C	C	C	C	A	G	G	G	C	C	T	C	G	A	G	G	C	C	G	G	T	G	T	G	C	C	G	G	G	T	G	A	T	T	G	G	G	G	G	A	NA	NA	G	G	G	G	C	C	G	G	C	T	T	C	T	C	A	A	T	T	C	C	T	A	C	C	T	T	C	C	A	G	C	C	G	G	G	A	C	T	G	G	A	T	G	A	A	A	T	C	G	A	C	T	C	T	C	C	C	C	C	C	A	A	A	A	T	T	A	G	A	A	T	T	G	G	G	G	C	T	A	A	G	G	T	T	G	G	C	T	C	T	A	T	G	G	C	C	C	C	C	C	A	T	T	C	A	A	G	A	C	C	G	G	G	A	C	T	G	G	C	C	C	C	C	T	T	T	A	A	C	C	T	T	A	A	C	A	A	A	A	A	A	C	NA	NA	C	C	C	T	A	G	T	C	A	A	G	G	G	G	A	C	G	G	G	G	C	C	T	T	T	T	T	C	C	C	A	A	T	C	C	C	T	T	C	C	G	G	G	G	G	G	C	C	C	C	T	T	G	A	C	C	T	T	T	T	A	A	C	T	A	A	C	C	T	T	A	A	T	T	T	T	C	C	G	A	G	G	G	C	C	A	T	T	G	A	G	A	T	C	G	C	G	G	G	A	C	T	G	G	T	G	A	A	A	G	T	C	NA	NA	A	A	G	A	C	G	G	T	C	T	G	G	T	C	T	T	T	C	NA	NA	T	T	G	G	A	A	C	C	A	G	A	G	NA	NA	C	C	G	G	A	G	C	C	T	T	T	C	C	T	G	G	G	G	C	C	A	A	C	C	A	T	G	A	G	T	NA	NA	T	C	C	C	A	A	T	C	C	T	A	A	C	C	A	A	A	C	A	A	T	T	T	C	T	A	C	C	C	C	T	C	A	G	G	G	T	C	T	T	T	C	A	G	T	C	A	T	A	A	C	C	G	G	G	G	A	A	A	G	NA	NA	A	G	C	C	T	C	A	A	C	C	G	A	C	C	G	A	T	T	C	C	C	C	G	G	T	G	T	C	G	A	C	T	G	A	G	G	G	G	G	G	C	C	G	G	C	C	G	A	C	C	NA	NA	C	C	C	C	C	C	T	T	T	C	C	A	A	A	C	C	T	T	G	G	G	G	T	T	C	A	A	G	G	G	G	G	T	T	G	C	T	T	T	T	G	G	A	A	C	T	T	T	C	C	T	C	C	C	C	C	C	C	T	C	A	A	C	C	A	G	G	G	G	A	G	A	C	T	A	A	G	G	C	T	T	A	T	C	A	G	T	G	C	C	T	T	G	G	T	T	G	G	G	G	T	C	G	G	G	G	T	C	G	G	T	T	T	C	T	T	A	G	A	A	G	G	A	A	T	G	NA	NA	G	A	T	T	G	G	NA	NA	T	C	C	C	T	T	T	T	T	C	G	A	G	G	T	C	A	A	A	G	C	C	G	G	T	A	C	T	C	T	T	T	G	G	C	C	A	G	C	C	G	G	A	C	T	T	C	C	T	A	G	G	NA	NA	T	A	A	A	G	G	G	G	G	G	C	T	C	C	T	C	T	T	C	T	T	T	A	A	A	C	T	T	C	C	G	G	C	C	T	C	G	G	G	G	C	T	C	C	A	G	T	G	C	T	T	T	C	C	A	G	C	C	C	C	C	T	C	C	T	C	NA	NA	A	G	G	G	T	C	T	T	G	C	C	C	C	G	A	G	A	G	T	T	A	G	G	G	A	A	T	C	T	T	G	A	C	C	C	T	G	G	A	G	T	G	G	C	T	T	C	C	T	T	A	A	A	G	C	C	G	G	T	T	A	G	A	G	G	G	G	G	C	C	C	C	C	T	G	A	C	C	C	C	C	C	A	G	C	C	T	T	G	A	G	G	A	C	G	T	T	T	C	C	G	G	G	A	T	T	C	C	T	T	G	A	T	C	G	T	C	T	T	C	T	C	C	C	C	T	A	G	T	C	A	G	C	A	G	G	C	C	C	C	G	A	A	G	C	C	C	A	C	C	G	G	T	C	T	T	T	C	G	T	A	G	T	T	A	G	T	C	C	C	T	T	G	G	G	A	A	A	T	C	T	T	A	A	G	G	G	A	T	A	G	A	A	A	A	A	T	T	G	G	T	C	A	G	A	G	T	T	C	T	NA	NA	A	G	G	G	T	T	C	G	G	G	C	C	G	G	A	G	A	A	T	C	A	G	G	G	A	A	T	T	C	T	G	G	A	G	C	C	A	A	G	A	G	G	G	G	A	G	T	T	G	G	A	G	A	G	G	G	NA	NA	A	G	A	A	G	G	T	C	T	A	A	A	A	G	T	C	A	A	T	A	A	A	A	G	C	T	A	T	T	C	T	C	G	G	A	G	A	G	C	T	C	C	T	T	T	C	T	C	A	G	G	A	G	G	T	T	C	C	G	G	A	A	G	A	G	G	G	G	A	G	G	G	G	G	G	G	A	G	A	T	T	T	C	C	C	C	T	C	C	G	C	C	G	G	C	C	C	T	G	T	G	G	T	T	C	C	C	T	C	T	G	G	T	G	T	C	C	T	G	A	G	T	C	C	G	G	T	G	G	T	A	G	G	T	T	C	G	A	T	T	G	A	A	A	NA	NA	A	G	T	T	A	G	C	C	NA	NA	T	T	T	C	T	T	T	C	G	G	C	C	C	A	C	C	C	T	C	T	A	G	G	G	C	A	C	C	A	G	C	C	T	C	A	A	C	C	T	G	C	G	T	T	G	G	A	G	T	C	T	T	C	C	C	T	T	T	A	G	G	G	NA	NA	G	G	T	T	C	C	G	A	A	A	C	T	G	G	T	T	G	G	G	G	T	T	A	A	A	G	T	T	A	A	T	T	A	A	T	T	G	G	C	C	C	C	A	A	C	C	G	T	NA	NA	G	G	C	C	T	C	C	T	T	C	C	C	G	A	C	C	G	A	A	G	C	C	C	C	A	A	T	T	NA	NA	G	C	T	C	A	G	G	A	C	C	A	G	C	C	T	G	C	T	A	A	C	G	C	G	G	G	T	C	T	C	T	T	G	G	G	G	C	A	G	A	G	A	NA	NA	C	C	C	T	A	G	G	G	G	G	C	C	A	G	G	G	G	A	G	A	C	C	G	T	C	T	T	C	A	A	C	C	C	C	A	G	A	A	G	A	T	G	C	T	T	T	C	T	A	C	A	A	C	T	G	G	A	C	T	T	C	T	G	G	C	T	G	A	C	C	C	T	G	G	T	T	T	G	T	C	C	T	A	G	T	T	G	G	G	G	NA	NA	G	A	A	A	T	A	C	A	G	A	C	C	T	T	C	T	NA	NA	T	C	C	C	C	C	G	A	A	G	C	T	G	A	C	T	T	C	G	C	C	T	C	A	G	G	G	G	G	G	A	G	G	G	A	A	NA	NA	C	T	T	T	G	T	T	C	A	A	T	C	G	G	T	G	T	G	G	G	C	C	C	C	A	G	A	A	T	T	C	T	C	C	T	G	A	T	G	G	T	T	A	A	T	A	NA	NA	G	G	T	C	G	A	C	C	G	G	C	T	G	G	A	A	C	C	C	C	G	G	G	G	T	G	A	A	NA	NA	A	G	C	G	T	T	A	T	A	A	G	G	G	A	C	T	A	A	C	C	G	A	G	G	T	A	C	T	G	G	G	A	G	G	G	G	G	G	A	A	A	A	G	G	G	G	G	G	C	C	G	G	T	T	T	A	T	A	G	G	T	T	C	C	T	C	G	G	T	T	T	T	T	C	C	C	A	G	G	C	C	T	G	A	T	T	A	A	T	T	T	A	T	T	G	A	G	G	A	G	C	C	G	T	G	A	T	A	T	C	G	G	T	T	G	G	G	G	A	T	T	T	T	G	G	G	T	C	G	A	C	C	A	A	G	G	A	A	T	A	A	G	G	G	A	A	C	T	T	C	T	T	T	A	T	T	A	A	A	A	T	T	A	G	A	G	C	C	C	T	C	C	A	T	C	C	C	C	A	G	G	G	T	T	C	C	C	C	G	G	T	A	C	G	C	C	T	T	T	T	T	T	C	C	T	T	G	G	G	G	T	C	G	G	A	G	C	T	G	A	G	G	C	T	C	A	G	A	G	G	A	A	G	G	G	A	A	C	G	A	A	A	A	A	G	G	G	G	C	T	T	A	T	C	G	A	A	A	C	C	C	C	T	C	T	C	C	C	T	C	G	G	G	G	A	A	C	G	C	T	C	C	G	G	A	A	C	C	T	T	A	G	G	A	A	A	T	A	C	C	C	T	A	A	T	C	G	A	C	T	C	C	A	G	G	G	G	G	NA	NA	C	C	T	C	T	T	G	G	T	C	C	C	NA	NA	C	C	C	C	G	A	A	A	T	C	A	A	T	C	A	A	G	G	T	G	G	G	G	G	G	A	T	C	C	T	T	T	C	C	C	C	T	T	T	G	C	T	A	A	G	T	C	C	A	C	G	G	T	C	C	C	T	T	C	C	G	G	A	G	G	A	A	G	C	C	T	T	C	C	A	G	T	T	A	A	C	C	T	T	G	G	C	C	G	A	A	G	A	G	T	C	C	T	C	T	G	A	T	C	G	G	G	G	G	A	A	G	A	A	C	C	C	T	C	T	C	C	C	C	G	A	T	A	A	C	T	A	G	G	G	G	C	C	G	C	G	T	A	G	C	C	C	T	C	T	C	T	NA	NA	G	G	C	G	G	G	A	A	C	C	A	G	A	A	G	A	G	G	T	C	C	A	A	G	A	A	G	A	G	G	C	T	T	T	A	G	T	T	C	T	T	T	G	A	A	A	A	A	C	C	A	G	A	A	T	C	C	C	C	T	A	T	T	T	C	C	G	A	A	A	G	G	A	A	G	G	T	T	T	C	C	T	C	C	T	C	C	C	A	A	G	G	T	T	C	C	C	C	G	G	NA	NA	A	G	A	G	G	A	G	A	A	A	G	G	A	T	C	C	G	A	A	A	T	C	A	G	C	C	A	G	C	C	G	G	C	T	C	T	A	A	NA	NA	C	T	G	A	G	G	T	T	C	C	C	T	C	C	T	C	G	G	A	A	G	G	T	T	A	G	C	T	A	A	A	A	C	C	G	A	C	C	G	T	A	G	A	A	G	A	T	A	C	A	C	C	NA	NA	C	C	C	T	C	C	T	T	C	C	T	C	G	G	C	C	C	T	T	T	C	C	G	G	A	A	C	C	T	T	A	A	A	A	A	G	A	A	G	C	C	C	G	G	G	A	T	T	G	T	C	C	T	T	A	G	G	G	C	A	C	C	T	C	G	A	G	G	G	A	A	A	G	G	A	A	G	A	A	T	C	C	G	G	G	G	C	T	C	C	C	C	T	C	A	A	G	A	A	G	T	T	C	C	A	G	A	G	C	T	G	G	C	C	C	T	T	C	G	C	A	A	T	T	G	G	C	T	G	G	G	G	C	C	C	C	T	C	NA	NA	C	C	A	G	G	A	A	A	G	T	C	G	G	G	C	C	G	A	A	G	NA	NA	A	G	A	G	C	C	G	T	A	A	A	A	C	G	G	A	A	G	G	G	G	G	C	C	G	G	G	A	C	G	T	C	C	C	A	G	A	C	G	A	T	C	G	G	T	T	A	A	C	T	C	T	T	C	G	A	G	G	C	G	T	T	C	C	G	A	T	C	G	G	C	C	C	C	A	G	G	G	G	A	C	C	G	G	C	C	A	C	A	G	G	T	A	T	C	C	A	A	T	T	A	A	A	G	G	G	C	T	A	A	G	T	C	T	G	G	A	C	G	G	G	G	C	T	G	A	G	G	C	C	C	T	C	C	T	T	C	T	C	C	G	G	C	G	A	G	G	A	A	G	G	T	G	G	C	T	G	G	C	A	C	A	C	C	A	G	C	T	T	A	T	T	A	G	G	G	A	A	G	G	T	T	C	C	C	C	A	A	A	T	G	A	T	T	T	T	C	T	C	T	G	G	NA	NA	C	C	NA	NA	G	A	A	G	G	G	G	C	G	G	C	C	T	A	C	C	C	T	G	G	T	G	NA	NA	C	C	T	T	G	A	A	G	G	G	G	A	T	A	C	C	C	C	A	A	G	G	C	T	A	G	T	C	G	G	NA	NA	G	A	C	T	G	C	G	A	A	G	A	G	G	C	A	G	T	T	G	A	C	C	A	T	C	C	T	T	C	T	C	C	T	T	T	T	C	C	A	T	G	C	C	T	C	T	G	G	NA	NA	C	C	C	G	T	G	G	A	A	C	G	A	T	C	C	C	C	C	A	G	A	G	G	G	T	C	A	G	C	C	A	A	C	T	G	A	C	C	C	C	C	C	T	C	G	G	A	G	A	C	T	T	G	A	T	T	A	G	C	C	T	T	T	T	C	C	T	T	NA	NA	T	T	A	G	T	C	C	C	C	C	T	T	T	T	A	A	C	C	C	T	C	C	G	G	G	G	C	T	A	G	G	A	C	C	T	T	A	A	A	A	C	C	C	C	C	C	T	C	C	C	A	G	C	C	T	C	C	A	C	C	G	G	T	C	A	G	A	C	C	C	T	C	G	A	T	T	C	C	G	G	G	G	A	A	T	C	C	C	T	C	T	C	A	A	G	G	A	G	A	G	T	A	T	T	NA	NA	A	G	A	G	NA	NA	T	C	A	A	G	G	C	C	T	C	G	T	C	C	C	T	G	T	A	A	G	A	T	T	T	T	G	G	C	C	A	G	NA	NA	A	A	G	G	T	C	C	C	T	C	A	A	C	C	G	G	G	G	C	T	G	A	C	T	T	T	C	C	C	C	G	G	G	G	C	C	T	G	T	T	A	G	C	C	C	T	T	T	A	G	G	T	G	G	C	C	C	C	G	G	C	T	A	G	G	G	C	T	A	A	C	C	A	G	A	A	A	A	A	A	A	A	C	C	G	A	T	T	C	C	A	G	A	A	T	T	A	A	G	G	T	C	C	C	T	C	G	G	T	T	T	C	G	A	C	C	A	G	T	G	G	G	C	T	G	G	G	A	C	T	A	A	G	G	C	C	T	T	C	C	G	G	T	T	G	A	C	C	G	G	T	G	C	C	G	G	G	G	T	C	G	G	G	A	A	A	G	G	G	G	G	G	G	A	A	A	T	C	A	A	A	C	T	C	C	C	A	A	G	G	T	A	NA	NA	T	C	A	A	A	G	G	C	T	T	G	A	T	T	A	A	C	T	G	G	T	G	A	A	C	G	G	G	C	C	G	G	T	C	G	T	T	T	G	G	A	G	A	G	T	C	C	C	C	C	T	C	G	A	T	T	C	C	C	C	G	G	C	T	A	A	G	A	C	C	C	C	G	G	A	A	G	G	C	C	C	T	C	C	C	C	A	G	T	C	G	G	C	T	C	T	A	C	G	G	C	C	C	C	T	C	G	G	T	A	C	C	NA	NA	C	C	G	A	G	A	A	A	C	C	G	G	C	G	C	T	G	G	G	G	G	A	T	T	T	G	A	A	G	G	G	G	C	C	A	A	T	C	C	C	A	T	T	T	T	T	C	C	G	G	A	G	C	C	C	C	A	A	G	G	T	T	T	T	A	A	A	A	G	G	C	T	C	T	A	A	G	G	C	C	C	C	A	A	C	C	G	G	G	G	A	A	T	T	C	C	G	G	G	G	G	G	C	C	A	A	A	A	C	C	A	A	T	T	C	C	G	G	C	C	A	A	G	G	G	G	T	T	T	T	C	C	C	C	G	G	C	C	G	G	G	G	G	G	G	G	C	C	C	C	G	G	A	A	G	G	G	G	A	A	T	T	T	T	T	T	A	A	G	G	G	G	G	G	G	G	G	G	C	C	G	G	C	C	T	T	G	G	G	G	G	G	T	T	T	T	A	A	T	T	C	C	T	T	G	G	G	G	A	A	A	A	A	A	T	T	G	G	C	C	NA	NA	A	A	A	A	A	A	G	G	A	A	A	A	T	T	C	C	T	T	G	G	T	T	T	T	G	G	T	T	A	A	T	T	G	G	T	T	T	T	G	G	G	G	A	A	G	G	T	T	C	C	G	G	T	T	G	G	A	A	G	G	A	A	T	T	T	T	C	C	G	G	G	G	G	G	T	T	A	A	G	G	A	A	C	C	T	T	T	T	A	A	T	T	T	T	C	C	C	C	G	G	A	A	T	T	C	C	T	T	C	C	A	A	C	C	C	C	T	T	T	T	T	T	C	C	C	C	G	G	G	G	C	C	C	C	C	C	G	G	T	T	C	C	C	C	T	T	G	G	G	G	T	T	G	G	G	G	G	G	A	A	T	T	A	A	C	C	C	C	G	G	A	A	A	A	C	C	T	T	C	C	T	T	T	T	T	T	A	A	C	C	A	A	G	G	G	G	G	G	C	C	C	C	T	T	T	T	T	T	A	A	C	C	A	A	G	G	C	C	A	A	G	G	A	A	A	A	T	T	C	C	G	G	A	A	G	G	G	G	C	C	G	G	G	G	C	C	C	C	A	A	T	T	C	C	G	G	C	C	T	T	C	C	T	T	C	C	G	G	T	T	T	T	A	A	A	A	G	G	C	C	A	A	G	G	G	G	A	A	C	C	A	A	A	A	A	A	A	A	C	C	C	C	A	A	T	T	A	A	G	G	C	C	G	G	C	C	C	C	G	G	C	C	C	C	T	T	G	G	G	G	G	G	C	C	G	G	T	T	C	C	T	T	T	T	C	C	T	T	A	A	G	G	C	C	C	C	A	A	A	A	C	C	G	G	C	C	G	G	G	G	A	A	G	G	C	C	A	A	T	T	A	A	C	C	C	C	G	G	G	G	C	C	G	G	T	T	G	G	C	C	A	A	A	A	G	G	C	C	T	T	C	C	C	C	C	C	T	T	C	C	A	A	C	C	T	T	G	G	A	A	C	C	G	G	C	C	A	A	A	A	G	G	T	T	C	C	T	T	T	T	A	A	T	T	G	G	C	C	C	C	T	T	T	T	C	C	T	T	C	C	C	C	T	T	T	T	A	A	G	G	G	G	G	G	C	C	C	C	G	G	A	A	G	G	C	C	T	T	A	A	C	C	T	T	T	T	A	A	A	A	T	T	G	G	G	G	G	G	T	T	T	T	A	A	C	C	C	C	C	C	T	T	A	A	A	A	A	A	T	T	A	A	A	A	G	G	G	G	G	G	G	G	A	A	G	G	G	G	T	T	C	C	A	A	C	C	C	C	G	G	G	G	G	G	T	T	G	G	A	A	A	A	A	A	G	G	G	G	G	G	G	G	T	T	T	T	G	G	A	A	T	T	G	G	T	T	C	C	C	C	G	G	T	T	A	A	C	C	T	T	T	T	C	C	G	G	G	G	C	C	T	T	T	T	G	G	A	A	C	C	T	T	C	C	G	G	G	G	A	A	G	G	T	T	A	A	T	T	G	G	C	C	T	T	G	G	C	C	T	T	C	C	T	T	C	C	A	A	A	A	G	G	G	G	A	A	C	C	C	C	T	T	T	T	G	G	C	C	G	G	A	A	A	A	A	A	G	G	C	C	G	G	T	T	C	C	T	T	C	C	C	C	T	T	C	C	C	C	A	A	A	A	C	C	T	T	C	C	T	T	G	G	G	G	A	A	C	C	G	G	C	C	G	G	C	C	C	C	G	G	G	G	C	C	T	T	G	G	A	A	A	A	C	C	C	C	T	T	C	C	C	C	G	G	C	C	C	C	A	A	G	G	C	C	G	G	G	G	G	G	T	T	A	A	G	G	A	A	G	G	G	G	G	G	T	T	C	C	G	G	G	G	T	T	A	A	G	G	G	G	A	A	A	A	A	A	C	C	T	T	G	G	A	A	C	C	A	A	C	C	T	T	G	G	T	T	C	C	G	G	G	G	G	G	A	A	T	T	G	G	C	C	T	T	G	G	G	G	C	C	G	G	G	G	G	G	T	T	C	C	G	G	G	G	G	G	T	T	T	T	A	A	C	C	A	A	T	T	T	T	T	T	C	C	G	G	A	A	C	C	G	G	A	A	C	C	C	C	A	A	T	T	A	A	T	T	G	G	C	C	C	C	C	C	A	A	C	C	T	T	A	A	A	A	G	G	C	C	C	C	G	G	G	G	G	G	C	C	A	A	A	A	T	T	T	T	G	G	G	G	G	G	G	G	C	C	T	T	A	A	C	C	C	C	G	G	C	C	C	C	C	C	C	C	A	A	G	G	T	T	C	C	C	C	T	T	C	C	A	A	T	T	G	G	A	A	G	G	A	A	A	A	A	A	C	C	G	G	G	G	T	T	G	G	C	C	C	C	G	G	C	C	T	T	G	G	C	C	T	T	T	T	A	A	T	T	C	C	A	A	C	C	T	T	T	T	C	C	A	A	C	C	A	A	C	C	G	G	T	T	C	C	G	G	C	C	C	C	C	C	C	C	C	C	G	G	T	T	A	A	T	T	T	T	C	C	C	C	A	A	C	C	C	C	G	G	G	G	G	G	C	C	A	A	A	A	G	G	G	G	A	A	C	C	G	G	A	A	T	T	C	C	T	T	T	T	C	C	C	C	T	T	C	C	C	C	T	T	G	G	C	C	G	G	T	T	T	T	G	G	C	C	A	A	A	A	T	T	A	A	T	T	G	G	G	G	G	G	C	C	C	C	C	C	T	T	C	C	T	T	G	G	C	C	G	G	G	G	T	T	G	G	G	G	A	A	A	A	A	A	A	A	C	C	C	C	A	A	T	T	A	A	C	C	G	G	G	G	A	A	G	G	C	C	A	A	C	C	A	A	C	C	T	T	T	T	G	G	G	G	C	C	C	C	A	A	G	G	T	T	A	A	T	T	C	C	G	G	C	C	G	G	T	T	G	G	T	T	A	A	T	T	A	A	G	G	A	A	A	A	C	C	G	G	A	A	C	C	A	A	G	G	C	C	T	T	A	A	T	T	G	G	C	C	T	T	T	T	A	A	C	C	G	G	A	A	A	A	G	G	A	A	T	T	A	A	C	C	A	A	C	C	G	G	C	C	C	C	A	A	T	T	T	T	T	T	T	T	G	G	C	C	G	G	G	G	C	C	G	G	T	T	C	C	A	A	G	G	A	A	T	T	T	T	C	C	C	C	A	A	A	A	A	A	C	C	G	G	C	C	G	G	A	A	T	T	T	T	G	G	T	T	T	T	T	T	C	C	G	G	C	C	A	A	T	T	G	G	C	C	A	A	T	T	A	A	A	A	C	C	C	C	T	T	G	G	G	G	T	T	T	T	A	A	C	C	G	G	A	A	A	A	A	A	A	A	T	T	C	C	G	G	C	C	G	G	A	A	G	G	C	C	G	G	G	G	G	G	C	C	C	C	G	G	A	A	G	G	G	G	A	A	A	A	C	C	T	T	C	C	T	T	C	C	A	A	A	A	G	G	C	C	G	G	G	G	T	T	G	G	T	T	A	A	G	G	G	G	C	C	T	T	G	G	G	G	T	T	G	G	G	G	G	G	C	C	C	C	C	C	C	C	A	A	G	G	T	T	C	C	T	T	T	T	C	C	T	T	A	A	T	T	G	G	A	A	G	G	C	C	T	T	G	G	C	C	T	T	T	T	G	G	T	T	T	T	G	G	G	G	G	G	A	A	A	A	G	G	A	A	C	C	G	G	T	T	G	G	G	G	A	A	A	A	G	G	T	T	C	C	A	A	T	T	A	A	A	A	A	A	C	C	C	C	C	C	A	A	G	G	A	A	G	G	G	G	G	G	A	A	A	A	A	A	G	G	G	G	T	T	A	A	C	C	G	G	C	C	C	C	C	C	G	G	A	A	C	C	G	G	C	C	G	G	A	A	A	A	C	C	C	C	G	G	T	T	C	C	T	T	G	G	C	C	G	G	A	A	G	G	T	T	C	C	C	C	T	T	C	C	G	G	C	C	T	T	T	T	T	T	C	C	G	G	C	C	C	C	G	G	T	T	A	A	A	A	G	G	G	G	G	G	G	G	T	T	T	T	C	C	A	A	A	A	G	G	C	C	C	C	A	A	C	C	G	G	C	C	T	T	A	A	C	C	T	T	A	A	C	C	A	A	C	C	G	G	T	T	A	A	A	A	C	C	G	G	T	T	G	G	T	T	C	C	C	C	A	A	A	A	A	A	A	A	C	C	C	C	C	C	A	A	A	A	C	C	A	A	G	G	G	G	T	T	A	A	C	C	G	G	G	G	A	A	T	T	T	T	T	T	C	C	C	C	G	G	G	G	T	T	G	G	G	G	C	C	C	C	T	T	A	A	G	G	C	C	T	T	G	G	C	C	T	T	G	G	G	G	G	G	A	A	T	T	T	T	G	G	C	C	G	G	G	G	C	C	A	A	T	T	C	C	C	C	G	G	G	G	G	G	C	C	C	C	G	G	C	C	T	T	G	G	G	G	A	A	A	A	A	A	G	G	G	G	A	A	T	T	T	T	C	C	A	A	T	T	T	T	A	A	T	T	A	A	A	A	C	C	C	C	T	T	C	C	T	T	A	A	C	C	T	T	C	C	C	C	A	A	C	C	G	G	C	C	C	C	T	T	A	A	C	C	C	C	T	T	C	C	G	G	T	T	G	G	T	T	T	T	A	A	C	C	G	G	G	G	C	C	C	C	C	C	A	A	C	C	C	C	A	A	C	C	T	T	T	T	C	C	A	A	T	T	G	G	A	A	T	T	G	G	T	T	G	G	G	G	G	G	C	C	C	C	G	G	A	A	G	G	G	G	T	T	C	C	A	A	G	G	A	A	C	C	A	A	A	A	G	G	T	T	G	G	G	G	G	G	G	G	T	T	C	C	A	A	A	A	A	A	G	G	G	G	A	A	C	C	A	A	C	C	G	G	A	A	G	G	T	T	C	C	G	G	A	A	A	A	G	G	T	T	G	G	C	C	G	G	T	T	T	T	G	G	C	C	G	G	G	G	C	C	G	G	T	T	A	A	A	A	G	G	T	T	T	T	C	C	T	T	C	C	A	A	T	T	A	A	G	G	A	A	T	T	A	A	C	C	A	A	T	T	T	T	C	C	C	C	G	G	G	G	T	T	A	A	A	A	A	A	C	C	G	G	A	A	A	A	A	A	C	C	G	G	G	G	T	T	T	T	C	C	A	A	C	C	A	A	G	G	G	G	T	T	G	G	G	G	G	G	G	G	A	A	A	A	A	A	T	T	C	C	G	G	C	C	T	T	A	A	G	G	T	T	A	A	G	G	C	C	A	A	C	C	C	C	A	A	C	C	G	G	G	G	A	A	C	C	A	A	G	G	A	A	C	C	G	G	T	T	A	A	G	G	G	G	G	G	T	T	G	G	T	T	A	A	T	T	T	T	A	A	T	T	C	C	C	C	G	G	T	T	T	T	G	G	T	T	C	C	C	C	G	G	G	G	T	T	C	C	C	C	G	G	G	G	T	T	G	G	T	T	G	G	G	G	C	C	C	C	T	T	G	G	T	T	A	A	G	G	G	G	G	G	T	T	G	G	G	G	T	T	T	T	A	A	T	T	G	G	A	A	A	A	G	G	T	T	C	C	A	A	G	G	T	T	T	T	G	G	G	G	C	C	A	A	G	G	C	C	A	A	C	C	T	T	C	C	A	A	T	T	G	G	C	C	T	T	A	A	T	T	C	C	G	G	T	T	G	G	C	C	T	T	G	G	G	G	T	T	C	C	A	A	G	G	G	G	T	T	T	T	C	C	C	C	T	T	C	C	G	G	T	T	T	T	A	A	C	C	A	A	C	C	T	T	C	C	C	C	C	C	T	T	G	G	G	G	T	T	C	C	G	G	T	T	C	C	A	A	T	T	A	A	G	G	A	A	C	C	A	A	T	T	T	T	A	A	A	A	T	T	G	G	T	T	G	G	C	C	C	C	G	G	C	C	A	A	T	T	G	G	C	C	C	C	A	A	A	A	A	A	G	G	A	A	G	G	T	T	A	A	T	T	T	T	A	A	A	A	A	A	T	T	C	C	G	G	A	A	C	C	A	A	T	T	G	G	C	C	G	G	G	G	T	T	C	C	T	T	A	A	C	C	G	G	C	C	C	C	C	C	T	T	A	A	A	A	T	T	C	C	T	T	A	A	A	A	C	C	G	G	G	G	T	T	G	G	C	C	G	G	T	T	G	G	A	A	C	C	T	T	G	G	C	C	C	C	T	T	C	C	A	A	C	C	C	C	T	T	A	A	A	A	T	T	C	C	G	G	A	A	A	A	T	T	A	A	C	C	T	T	C	C	C	C	G	G	T	T	C	C	C	C	C	C	C	C	T	T	T	T	G	G	A	A	G	G	C	C	G	G	A	A	A	A	A	A	G	G	T	T	A	A	T	T	G	G	T	T	G	G	T	T	G	G	G	G	G	G	G	G	C	C	C	C	C	C	G	G	T	T	A	A	A	A	C	C	C	C	G	G	C	C	A	A	G	G	G	G	T	T	T	T	T	T	G	G	A	A	T	T	G	G	G	G	C	C	G	G	C	C	G	G	C	C	A	A	G	G	G	G	A	A	A	A	G	G	G	G	C	C	C	C	T	T	T	T	T	T	G	G	T	C	A	G	C	G	G	G	T	T	A	A	G	G	A	A	A	A	A	A	G	G	T	T	A	A	C	T	T	A	C	C	G	G	G	G	T	T	G	G	C	C	A	A	G	G	A	G	NA	NA	A	A	C	C	G	G	A	T	T	A	C	C	G	G	T	C	A	A	C	C	G	G	C	C	G	G	A	A	G	A	G	G	A	G	G	G	G	G	C	C	A	G	T	C	G	C	NA	NA	T	G	G	G	T	T	T	T	T	T	G	G	A	A	G	G	C	C	G	G	C	T	C	C	G	G	G	G	T	C	A	G	G	G	A	A	C	C	G	G	C	C	A	A	C	C	C	T	G	G	A	G	A	A	A	G	G	A	A	G	C	C	A	G	C	C	T	T	A	G	C	T	G	G	T	T	T	T	G	G	G	G	G	G	G	G	T	T	C	C	A	A	C	C	G	G	C	C	C	C	A	A	T	T	T	T	G	G	G	G	C	C	C	C	A	A	T	T	C	C	G	G	C	C	A	A	G	G	G	G	T	T	C	C	A	A	G	G	A	A	G	G	C	C	A	A	C	C	A	A	G	G	T	T	C	C	A	A	G	G	A	A	G	G	C	C	C	C	G	G	T	T	T	T	A	A	G	G	G	G	G	G	A	A	T	T	G	G	C	C	G	G	G	G	T	T	C	C	A	A	C	C	T	T	A	A	C	C	A	A	G	G	A	A	G	G	G	G	C	C	T	T	C	C	A	A	A	A	T	T	T	T	G	G	G	G	G	G	T	T	T	T	C	C	A	A	G	G	A	A	C	C	G	G	T	T	A	A	A	A	C	C	C	C	C	C	G	G	T	T	C	C	G	G	G	G	C	C	A	A	C	C	A	A	T	T	A	A	T	T	C	C	C	C	C	C	A	A	T	T	A	A	C	C	T	T	G	G	A	A	C	C	A	A	C	C	G	G	T	T	C	C	C	C	C	C	A	A	C	C	C	C	T	T	T	T	A	A	G	G	T	T	C	C	G	G	A	A	G	G	A	A	C	C	A	A	T	T	T	T	A	A	G	G	C	C	G	G	C	C	A	A	T	T	C	C	C	C	G	G	G	G	G	G	G	G	G	G	T	T	G	G	G	G	T	T	C	C	C	C	A	A	G	G	A	A	A	A	A	A	T	T	A	A	A	A	G	G	C	C	G	G	T	T	T	T	T	T	C	C	C	C	G	G	T	T	T	T	C	C	G	G	T	T	C	C	C	C	A	A	G	G	G	G	A	A	C	C	A	A	A	A	C	C
CC	OR1516f60	NA	NA	1	NA	G	G	C	C	C	C	G	G	T	T	G	G	C	C	C	C	C	C	A	A	C	C	C	C	A	A	C	C	C	C	A	A	C	C	C	C	T	T	A	A	C	C	G	G	A	A	G	G	T	T	A	A	T	T	C	C	A	A	G	G	C	C	A	A	T	T	G	G	A	A	A	A	T	T	A	A	A	A	C	C	G	G	A	A	C	C	G	G	C	C	C	C	G	G	C	C	T	T	T	T	G	G	T	T	C	C	G	G	G	G	C	C	C	C	T	T	A	A	T	T	G	G	G	G	G	G	C	C	C	C	C	C	A	A	T	T	G	G	G	G	T	T	A	A	A	A	A	A	A	A	C	C	G	G	T	T	C	C	G	G	C	C	C	C	C	C	C	C	G	G	G	G	A	A	T	T	T	T	G	G	G	G	G	G	G	G	A	A	C	C	A	A	G	G	A	A	A	A	G	G	G	G	G	G	G	G	T	T	C	C	T	T	G	G	G	G	A	A	C	C	T	T	A	A	T	T	G	G	G	G	T	T	C	C	T	T	C	C	C	C	G	G	G	G	T	T	G	G	C	C	T	T	C	C	T	T	C	C	T	T	A	A	T	T	C	C	C	C	C	C	C	C	T	T	C	C	G	G	C	C	C	C	C	C	C	C	G	G	C	C	C	C	G	G	A	A	C	C	C	C	A	A	A	A	C	C	A	A	T	T	A	A	T	T	G	G	C	C	C	C	T	T	C	C	C	C	G	G	T	T	T	T	T	T	G	G	T	T	G	G	T	T	G	G	C	C	G	G	T	T	G	G	G	G	T	T	C	C	T	T	G	G	C	C	T	T	C	C	A	A	C	C	T	T	C	C	T	T	T	T	T	T	G	G	T	T	A	A	C	C	C	C	C	C	T	T	A	A	C	C	A	A	T	T	T	T	C	C	C	C	T	T	A	A	C	C	A	A	T	T	T	T	C	C	C	C	A	A	A	A	G	G	G	G	G	G	T	T	A	A	T	T	A	A	A	A	A	A	C	C	C	C	G	G	G	G	G	G	T	T	C	C	C	C	A	A	T	T	A	A	G	G	C	C	C	C	T	T	C	C	G	G	G	G	C	C	A	A	G	G	C	C	T	T	C	C	G	G	C	C	G	G	T	T	G	G	A	A	T	T	C	C	T	T	C	C	C	C	T	T	T	T	G	G	A	A	C	C	A	A	A	A	C	C	C	C	A	A	G	G	C	C	T	T	A	A	C	C	A	A	G	G	C	C	T	T	G	G	T	T	A	A	T	T	T	T	C	C	A	A	G	G	A	A	G	G	G	G	C	C	A	A	A	A	T	T	G	G	A	A	A	A	G	G	G	G	A	A	C	C	A	A	G	G	T	T	T	T	A	A	T	T	G	G	C	C	G	G	C	C	T	T	C	C	G	G	G	G	T	T	C	C	T	T	G	G	G	G	A	A	G	G	T	T	A	A	C	C	A	A	A	A	G	G	C	C	A	A	G	G	A	A	T	T	A	A	T	T	G	G	T	T	G	G	G	G	A	A	A	A	C	C	C	C	A	A	A	A	G	G	T	T	A	A	T	T	A	A	T	T	A	A	A	A	G	G	C	C	C	C	T	T	G	G	T	T	C	C	A	A	C	C	G	G	C	C	A	A	A	A	G	G	T	T	T	T	A	A	G	G	A	A	A	A	G	G	T	T	A	A	A	A	T	T	C	C	G	G	G	G	G	G	C	C	C	C	C	C	G	G	C	C	A	A	C	C	T	T	C	C	T	T	C	C	A	A	T	T	A	A	C	C	A	A	C	C	T	T	A	A	C	C	T	T	G	G	T	T	G	G	A	A	G	G	C	C	C	C	C	C	T	T	A	A	A	A	A	A	G	G	G	G	A	A	C	C	C	C	G	G	C	C	C	C	T	T	A	A	A	A	T	C	A	A	G	G	G	G	T	T	G	G	G	G	T	T	A	A	T	T	G	G	G	G	G	G	T	T	A	A	T	T	T	T	A	A	A	A	A	A	G	G	G	G	A	A	C	C	A	A	G	G	A	A	C	C	T	T	A	A	G	G	T	T	A	A	A	A	A	A	G	G	G	G	A	A	G	G	G	G	T	T	T	T	G	G	G	G	G	G	A	A	T	T	A	A	G	G	A	A	T	T	C	C	G	G	T	T	T	T	C	C	C	C	G	G	G	G	G	G	A	A	T	T	T	T	A	A	C	C	A	A	G	G	G	G	T	T	C	C	T	T	G	G	A	A	A	A	A	A	G	G	A	A	T	T	G	G	A	A	C	C	A	A	G	G	A	A	C	C	G	G	T	T	G	G	G	G	G	G	T	T	C	C	C	C	C	C	G	G	T	T	T	C	G	G	G	G	A	A	T	T	G	G	A	A	T	T	T	T	A	A	C	C	G	G	C	C	C	C	G	G	T	T	C	C	A	A	A	A	C	C	C	C	A	A	A	A	G	G	C	C	A	A	G	G	A	A	C	C	G	G	C	C	NA	NA	T	T	C	C	G	G	G	G	C	C	A	A	A	A	G	G	G	G	C	C	T	T	G	G	C	C	T	T	G	G	G	G	A	A	C	C	G	G	C	C	A	A	G	G	C	T	G	G	G	G	A	A	T	T	T	T	G	G	T	T	A	A	A	A	G	G	G	G	A	A	C	C	G	G	C	C	C	C	C	C	T	T	C	C	G	G	A	A	T	T	A	A	T	T	C	C	G	G	A	A	A	A	T	T	T	T	T	T	G	G	T	T	G	G	T	T	C	C	T	T	C	C	A	A	C	C	T	T	G	G	T	T	G	G	C	C	C	C	T	T	A	A	G	G	A	A	C	C	A	A	C	C	T	T	A	A	G	G	G	G	A	A	A	A	T	T	T	T	C	C	T	T	C	C	G	G	T	T	G	G	A	A	A	A	T	T	T	T	G	G	A	A	T	T	A	A	A	A	A	A	G	G	A	A	C	C	T	T	A	A	T	T	A	A	G	G	T	T	C	C	T	T	G	G	C	C	A	A	A	A	C	C	T	T	T	T	C	C	T	T	A	A	A	A	G	G	A	A	T	T	T	T	G	G	C	C	C	C	C	C	T	T	T	T	G	G	C	C	A	A	C	C	C	C	T	T	T	T	A	A	G	G	A	A	T	T	A	A	A	A	C	C	G	G	A	A	T	T	G	G	A	A	C	C	T	T	C	C	C	C	T	T	T	T	T	T	G	G	T	T	A	A	C	C	T	T	C	C	A	A	C	C	C	C	G	G	G	G	T	T	T	T	C	C	T	T	A	A	T	T	A	A	C	C	T	T	G	G	A	A	G	G	G	G	T	T	G	G	A	A	C	C	C	C	G	G	G	G	T	T	G	G	T	T	A	A	G	G	A	A	G	G	C	C	T	T	A	A	C	C	T	T	C	C	C	C	G	G	T	T	T	T	A	A	G	G	T	T	T	T	C	C	T	T	T	T	G	G	A	A	C	C	G	G	A	A	G	G	A	A	G	G	T	T	T	T	T	T	A	A	A	A	A	A	T	T	G	G	G	G	C	C	G	G	G	G	A	A	A	A	G	G	T	T	A	A	C	C	T	T	G	G	C	C	A	A	T	T	C	C	G	G	C	C	A	A	C	C	G	G	A	A	T	T	T	T	C	C	G	G	G	G	C	C	A	A	C	C	C	C	A	G	C	C	G	G	T	T	A	A	C	C	T	T	T	T	T	T	C	C	G	G	C	C	G	G	A	A	T	T	T	T	A	A	A	A	C	C	T	T	A	A	G	G	T	T	T	T	A	A	C	C	T	T	T	T	G	G	A	A	A	A	G	G	T	T	T	T	A	A	T	T	A	A	A	A	T	T	G	G	A	A	C	C	G	G	T	T	NA	NA	C	C	G	G	A	A	G	G	G	G	C	C	T	T	C	C	A	A	A	A	G	G	C	C	A	A	G	G	G	G	G	G	T	T	C	C	C	C	C	C	T	T	A	A	C	C	A	A	G	G	C	C	C	C	G	G	A	A	G	G	T	T	C	C	G	G	C	C	G	G	G	G	C	C	A	A	C	C	G	G	A	A	C	C	C	C	G	G	A	A	T	T	A	A	G	G	C	C	A	A	T	T	C	C	T	T	T	T	C	C	C	C	C	C	C	C	A	A	A	A	G	G	G	G	G	G	T	T	T	T	T	T	T	T	C	C	C	C	T	T	C	C	G	G	A	A	G	G	G	G	G	G	G	G	C	C	G	G	G	G	G	G	C	C	G	G	C	C	C	C	T	T	A	A	G	G	G	G	G	G	A	A	G	G	G	G	A	A	C	C	G	G	G	G	C	C	A	A	A	A	C	C	C	C	G	G	C	C	C	C	G	G	A	A	G	G	A	A	T	T	C	C	A	A	G	G	T	T	G	G	T	T	C	C	T	T	G	G	C	C	A	A	T	T	G	G	G	G	C	C	C	C	G	G	C	C	T	T	A	A	A	A	T	T	G	G	G	G	G	G	T	T	T	T	C	C	C	C	T	T	C	C	T	T	A	A	G	G	G	G	C	C	T	T	G	G	G	G	C	C	G	G	C	C	A	A	G	G	A	A	G	G	C	C	C	C	T	T	C	C	G	G	T	T	C	C	A	A	G	G	T	T	A	A	C	C	A	A	G	G	A	A	G	G	T	T	C	C	C	C	T	T	C	C	T	T	T	T	T	T	A	A	T	T	G	G	G	G	G	G	G	G	A	A	T	T	A	A	C	C	C	C	A	A	T	T	C	C	A	A	C	C	G	G	A	A	G	G	C	C	T	T	G	G	T	T	T	T	C	C	T	T	G	G	G	G	T	T	A	A	C	C	G	G	G	G	C	C	C	C	G	G	C	C	T	T	A	A	A	A	A	A	T	T	G	G	G	G	G	G	G	G	A	A	C	C	G	G	G	G	C	C	G	G	C	C	T	T	C	C	G	G	A	A	T	T	C	C	C	C	T	T	G	G	T	T	C	C	A	A	C	C	T	T	C	C	C	C	G	G	C	C	G	G	G	G	G	G	T	T	T	T	T	T	C	C	C	C	T	T	G	G	G	G	C	C	C	C	T	T	G	G	C	C	T	T	G	G	C	C	G	G	G	G	T	T	G	G	C	C	T	T	C	C	T	T	G	G	A	A	C	C	C	C	A	A	C	C	T	T	G	G	C	C	T	T	A	C	C	C	C	C	T	T	C	C	A	A	A	A	A	A	A	A	G	G	A	A	A	A	A	A	C	C	T	T	T	T	C	C	T	T	A	A	T	T	C	C	C	C	A	A	C	C	C	C	C	C	A	A	A	A	G	G	C	C	A	A	C	C	C	C	C	C	C	C	A	A	C	C	G	G	C	C	A	A	G	G	T	T	G	G	A	A	C	C	G	G	T	T	A	A	T	T	C	C	T	T	A	A	C	C	A	A	G	G	A	A	T	T	T	T	T	T	C	C	A	A	G	G	A	A	C	C	G	G	T	T	C	C	T	T	T	T	T	T	G	G	G	G	C	C	A	A	A	A	T	T	A	A	G	G	C	C	G	G	C	C	T	T	G	G	C	C	C	C	A	A	A	A	T	T	G	G	G	G	G	G	A	A	A	A	C	C	G	G	C	C	C	C	C	C	A	A	C	C	G	G	T	T	T	T	T	T	C	C	G	G	T	T	C	C	A	A	G	G	C	C	G	G	C	C	A	A	A	A	G	G	T	T	G	G	G	G	A	A	T	T	T	T	G	G	C	C	C	C	C	C	C	C	T	T	T	T	A	A	C	C	C	C	T	T	C	C	A	A	T	T	G	G	T	T	T	T	T	T	T	T	T	T	G	G	T	T	C	C	A	A	C	C	A	A	C	C	A	A	A	A	A	A	G	G	A	A	G	G	T	T	T	T	C	C	T	T	T	T	A	A	A	A	A	A	C	C	G	G	C	C	T	T	A	A	C	C	G	G	T	T	C	C	C	C	T	T	T	T	A	A	G	G	T	T	G	G	T	T	A	A	A	A	T	T	A	A	G	G	T	T	A	A	C	C	T	T	G	G	C	C	C	C	G	G	T	T	T	T	T	T	C	C	A	A	A	A	G	G	G	G	C	C	T	T	G	G	C	C	G	G	G	G	C	C	A	A	A	A	T	T	A	A	A	A	G	G	T	T	T	T	T	T	A	A	G	G	A	A	G	G	A	A	C	C	T	T	A	A	C	C	C	C	T	T	T	T	G	G	T	T	G	G	T	T	C	C	C	C	A	A	C	C	G	G	A	A	C	C	T	T	T	T	A	A	T	T	A	A	A	A	G	G	A	A	C	C	G	G	T	T	C	C	G	G	A	A	C	C	T	T	C	C	A	A	C	C	C	C	A	A	A	A	T	T	C	C	C	C	G	G	T	T	A	A	G	G	G	G	T	T	G	G	C	C	T	T	T	T	A	A	C	C	G	G	T	T	G	G	A	A	G	G	T	T	A	A	C	C	A	A	T	T	G	G	C	C	A	A	A	A	C	C	T	T	T	T	C	C	T	T	C	C	C	C	A	A	T	T	G	G	A	A	G	G	A	A	C	C	T	T	G	G	A	A	C	C	A	A	G	G	C	C	A	A	C	C	T	T	T	T	G	G	G	G	A	A	A	A	C	C	C	C	C	C	C	C	C	C	C	C	C	C	G	G	T	T	A	A	G	G	A	A	G	G	C	C	G	G	G	G	T	T	T	T	A	A	T	T	G	G	G	G	A	A	A	A	G	G	T	T	A	A	G	G	A	A	T	T	A	A	T	T	A	A	C	C	G	G	G	G	C	C	A	A	G	G	T	T	A	A	C	C	C	C	C	C	C	C	T	T	A	A	A	A	C	C	A	A	C	C	G	G	C	C	G	G	T	T	G	G	T	T	G	G	A	A	A	A	A	A	G	G	A	A	T	T	A	A	C	C	A	A	G	G	C	C	C	C	A	A	T	T	G	G	G	G	A	A	A	A	C	C	G	G	T	T	C	C	A	A	T	T	C	C	C	C	G	G	A	A	T	T	A	A	G	G	G	G	G	G	A	A	C	C	A	A	G	G	C	C	C	C	C	C	T	T	A	A	A	A	A	A	T	T	T	T	A	A	T	T	A	A	T	T	G	G	T	T	T	T	C	C	T	T	C	C	T	T	C	C	A	A	C	C	G	G	A	A	T	T	T	T	C	C	T	T	T	T	A	A	G	G	A	A	C	C	C	C	G	G	C	C	C	C	G	G	C	C	A	A	G	G	G	G	G	G	C	C	A	A	C	C	G	G	C	C	T	T	G	G	C	C	G	G	A	A	G	G	G	G	T	T	C	C	C	C	C	C	G	G	C	C	T	T	A	A	G	G	G	G	A	A	T	T	T	T	A	A	T	T	G	G	C	C	A	A	A	A	C	C	T	T	C	C	G	G	A	A	C	C	T	T	C	C	T	T	T	T	G	G	T	T	G	G	A	A	A	A	A	A	G	G	G	G	T	T	A	A	G	G	G	G	G	G	C	C	T	T	C	C	A	A	C	C	G	G	A	A	C	C	C	C	G	G	C	C	T	T	G	G	T	T	A	A	A	A	C	C	C	C	G	G	T	T	C	C	T	T	T	T	G	G	A	A	C	C	T	T	G	G	A	A	C	C	A	A	G	G	T	T	T	T	A	A	C	C	T	T	A	A	G	G	T	T	C	C	A	A	A	A	G	G	C	C	T	T	G	G	T	T	G	G	C	C	A	A	T	T	G	G	G	G	T	T	A	A	C	C	T	T	G	G	C	C	C	C	C	C	T	T	A	A	G	G	A	A	G	G	G	G	T	T	T	T	A	A	A	A	G	G	G	G	C	C	A	A	A	A	C	T	G	G	A	A	C	C	C	C	C	C	G	G	T	T	C	C	C	C	A	A	G	G	C	C	A	A	C	C	G	G	G	G	A	A	T	T	A	A	A	A	A	A	A	A	T	T	C	C	T	T	C	C	G	G	C	C	T	T	G	G	A	A	G	G	T	T	G	G	T	T	C	C	A	A	A	A	T	T	G	G	A	A	T	T	T	T	C	C	C	C	G	G	C	C	A	A	T	T	C	C	C	C	T	T	C	C	C	C	T	T	C	C	A	A	G	G	T	T	C	C	T	T	C	C	C	C	A	A	G	G	A	A	A	A	T	T	A	A	A	A	A	A	C	C	C	C	T	T	G	G	A	A	T	T	A	A	T	T	G	G	G	G	G	G	G	G	A	A	A	A	G	G	A	A	T	T	A	A	C	C	T	T	A	A	C	C	C	C	A	A	T	T	G	G	T	T	C	C	C	C	T	T	A	A	T	T	A	A	C	C	C	C	G	G	C	C	C	C	A	A	A	A	G	G	T	T	G	G	C	C	A	A	G	G	G	G	C	C	T	T	T	T	C	C	G	G	T	T	G	G	C	C	A	A	G	G	T	T	A	A	G	G	A	A	A	A	C	C	C	C	T	T	T	T	G	G	G	G	C	C	T	T	C	C	T	T	A	A	A	A	C	C	G	G	T	T	A	A	A	A	A	A	G	G	G	G	A	A	C	C	G	G	G	G	A	A	C	C	T	T	A	A	G	G	G	G	C	C	C	C	C	C	T	C	G	G	T	T	A	A	A	A	C	C	C	C	G	G	C	C	G	G	G	G	C	C	G	G	T	T	G	G	G	G	T	T	G	G	G	G	T	T	G	G	A	A	T	T	G	G	C	C	C	C	T	T	T	T	A	A	T	T	A	A	T	T	G	G	C	C	G	G	T	T	G	G	T	T	T	T	A	A	T	T	T	T	T	T	G	G	T	T	G	G	T	T	A	A	T	T	C	C	A	A	C	C	G	G	T	T	T	T	G	G	C	C	T	T	C	C	G	G	T	T	A	A	G	G	G	G	A	A	A	A	G	G	C	C	T	T	G	G	A	A	G	G	A	A	T	T	A	A	T	T	T	T	A	A	T	T	T	T	C	C	C	C	A	A	A	A	A	A	A	A	C	C	T	T	G	G	T	T	G	G	A	A	T	T	C	C	C	C	C	C	T	T	A	A	C	C	C	C	G	G	A	A	C	C	C	C	T	T	A	A	G	G	A	A	G	G	A	A	T	T	G	G	C	C	G	G	C	C	G	G	G	G	A	A	G	G	G	G	A	A	A	A	A	A	C	C	G	G	A	A	G	G	T	T	A	A	T	T	A	A	G	G	A	A	A	A	T	T	G	G	A	A	G	G	T	T	T	T	G	G	T	T	T	T	C	C	C	C	C	C	C	C	G	G	T	T	C	C	T	T	A	A	C	C	G	G	A	A	T	T	C	C	A	A	A	A	G	G	C	C	C	C	G	G	G	G	T	T	A	A	G	G	G	G	A	A	T	T	G	G	T	T	T	T	G	G	G	G	G	G	A	A	C	C	G	G	T	T	G	G	C	C	T	T	A	A	G	G	T	T	T	T	A	A	A	A	G	G	C	C	C	C	G	G	A	A	A	A	G	G	C	C	A	A	A	A	T	T	A	A	G	G	G	G	A	A	C	C	C	C	G	G	T	T	G	G	G	G	G	G	C	C	T	T	A	A	T	T	G	G	C	C	T	T	T	T	C	C	C	C	T	T	A	A	T	T	A	A	C	C	T	T	G	G	A	A	T	T	A	A	G	G	G	G	A	A	A	A	C	C	A	A	A	A	C	C	C	C	C	C	A	A	T	T	T	T	C	C	G	G	C	C	C	C	C	C	G	G	A	A	G	G	T	T	G	G	G	G	G	G	C	C	A	A	A	A	A	A	A	A	A	A	C	C	T	T	G	G	C	C	C	C	G	G	T	T	G	G	C	C	A	A	C	C	A	A	C	C	A	A	A	A	A	A	G	G	T	T	G	G	C	C	T	T	C	C	T	T	A	A	G	G	A	A	T	T	C	C	T	T	T	T	C	C	A	A	A	A	C	C	G	G	G	G	C	C	G	G	G	G	C	C	C	C	C	C	C	C	C	C	G	G	C	C	C	C	C	C	C	C	C	C	C	C	A	A	A	A	A	A	G	G	C	C	C	C	C	C	A	A	A	A	G	G	C	C	C	C	G	G	T	T	A	A	A	A	NA	NA	G	G	C	C	A	A	G	G	G	G	A	A	C	C	T	T	T	T	A	A	A	A	C	C	A	A	T	T	T	T	C	C	G	G	A	A	C	C	G	G	A	A	G	G	G	G	A	A	G	G	A	A	C	C	A	A	C	C	C	C	C	C	G	G	C	C	A	A	T	T	G	G	C	C	T	T	G	G	G	G	T	T	A	A	C	C	G	G	G	G	C	C	C	C	A	A	C	T	T	T	C	C	A	G	G	G	T	T	G	G	A	A	A	G	A	C	C	C	T	T	G	G	A	G	C	T	C	T	A	G	A	A	A	G	G	A	C	C	T	T	A	G	A	A	C	C	C	G	C	C	G	A	A	A	C	C	G	A	NA	NA	A	T	A	G	T	C	A	G	A	A	C	T	G	A	C	C	G	C	G	A	A	T	C	C	T	C	A	C	NA	NA	A	G	NA	NA	G	A	T	G	G	A	A	G	G	A	C	T	G	A	G	T	A	A	T	C	NA	NA	G	G	C	T	A	G	G	C	C	C	NA	NA	A	A	C	T	C	T	A	A	A	G	G	A	G	A	G	G	NA	NA	G	A	T	C	T	C	C	T	C	G	C	C	C	C	NA	NA	C	C	C	A	C	A	G	G	T	T	NA	NA	C	A	G	G	T	C	C	G	A	G	C	C	T	T	A	G	A	T	T	T	G	A	T	C	A	A	C	T	NA	NA	A	G	G	G	C	C	G	G	A	G	A	A	G	G	NA	NA	C	C	T	T	A	G	G	G	G	A	NA	NA	NA	NA	C	T	T	C	A	G	T	T	T	C	A	A	G	G	C	A	T	C	G	G	C	C	A	A	G	A	A	A	C	C	C	C	C	G	A	G	T	T	C	T	G	C	A	C	C	T	NA	NA	NA	NA	C	G	C	T	A	T	C	C	A	G	C	C	A	A	C	T	G	G	C	T	G	G	A	G	T	C	T	A	G	T	C	C	A	G	A	A	T	T	C	C	T	T	T	T	G	G	T	T	C	C	G	G	C	C	T	T	A	A	A	A	C	G	G	A	A	A	C	C	G	G	A	A	G	G	C	C	G	A	A	A	G	G	T	T	T	T	A	A	A	A	T	T	G	A	A	T	T	A	G	G	G	G	G	A	A	A	C	C	C	C	G	T	G	C	G	G	A	A	A	A	G	G	T	T	G	G	A	G	G	G	T	T	G	G	C	C	A	A	T	T	A	T	C	A	T	T	C	C	T	T	NA	NA	T	C	G	G	A	T	T	A	C	A	A	A	A	G	A	G	A	A	T	T	A	G	T	G	T	G	T	T	T	G	C	T	T	C	C	A	G	G	C	C	C	C	G	A	T	C	C	T	T	G	G	G	C	T	G	G	G	G	C	C	A	A	A	C	T	T	G	G	G	G	A	A	G	G	C	C	C	C	T	T	C	C	C	C	C	C	G	G	C	C	G	G	A	A	G	A	T	T	A	A	C	C	G	T	C	G	A	G	C	T	C	C	C	C	A	A	A	G	G	G	C	T	T	T	T	T	A	G	A	G	A	A	NA	NA	T	G	G	C	G	T	G	G	T	C	T	C	G	A	C	C	T	C	C	T	G	A	NA	NA	C	C	T	T	G	A	G	G	A	G	G	A	C	C	A	T	T	T	G	T	C	C	C	C	A	A	A	G	C	A	T	T	G	G	C	C	T	T	C	G	G	A	C	C	G	G	NA	NA	T	G	T	T	A	A	G	G	A	A	C	C	A	G	G	G	A	G	G	A	T	T	C	G	G	A	G	A	T	T	C	C	T	T	C	C	G	G	A	A	C	C	G	G	G	G	G	G	A	G	C	T	C	C	G	G	A	T	T	T	G	A	C	C	T	C	G	A	G	G	C	T	T	C	T	C	T	T	A	A	G	T	A	G	G	A	C	T	C	A	T	G	G	A	C	T	C	C	T	C	C	T	T	T	T	T	A	G	T	G	T	T	G	A	G	A	NA	NA	G	A	A	G	G	A	G	C	C	T	A	G	C	C	C	C	C	A	C	A	G	A	C	G	G	A	A	A	G	G	A	A	G	G	G	A	T	G	T	G	T	G	C	C	C	A	T	C	G	A	A	A	G	G	T	C	A	G	A	G	C	T	A	G	A	A	G	G	G	T	A	A	G	G	G	T	NA	NA	G	A	G	A	T	C	C	T	A	A	A	A	T	G	A	G	C	T	G	G	A	C	G	G	T	C	T	T	T	T	C	T	A	A	G	G	T	C	C	C	C	C	T	C	G	A	G	A	A	A	C	C	T	T	A	G	C	C	NA	NA	C	C	T	C	A	A	A	G	C	T	C	A	G	G	T	T	C	T	G	G	A	G	C	C	NA	NA	C	A	G	G	T	C	A	G	T	C	C	T	C	C	T	A	G	G	C	A	G	A	C	T	C	C	C	C	T	T	G	G	T	T	A	A	A	A	G	G	C	C	A	G	C	C	T	T	A	A	C	T	C	T	A	A	A	A	C	C	G	G	C	C	G	G	T	T	T	C	T	C	T	T	C	G	G	T	A	G	T	T	NA	NA	C	G	G	G	NA	NA	G	A	A	A	T	G	C	T	G	A	G	G	T	T	A	A	A	G	T	T	T	A	G	G	G	G	T	A	A	G	A	T	C	G	G	G	G	G	T	T	T	T	T	C	C	C	G	G	G	G	C	C	T	T	A	A	C	C	T	T	C	C	A	A	T	A	A	T	T	C	A	G	T	T	C	T	T	T	A	G	A	A	A	A	G	A	C	C	G	G	C	C	A	A	C	C	T	T	A	A	G	G	C	C	A	A	C	C	G	G	C	C	G	G	G	G	A	A	T	T	G	G	A	A	G	G	C	C	T	T	A	A	G	G	C	C	A	A	A	A	G	G	G	G	G	G	C	C	T	T	C	C	G	G	T	T	C	C	T	T	T	T	A	A	A	A	A	A	T	A	C	C	T	T	C	C	C	C	C	C	G	G	G	G	C	C	G	G	G	G	T	T	G	G	C	C	C	C	C	C	A	A	A	A	G	G	T	T	G	G	G	G	G	G	A	A	G	G	A	A	G	G	G	G	C	C	T	T	C	C	A	A	C	C	C	C	G	G	A	A	G	G	G	G	G	G	A	A	C	C	A	A	C	C	C	C	C	C	C	C	C	C	T	T	G	G	C	C	T	T	C	C	C	C	G	G	A	A	T	T	A	A	A	A	C	C	A	A	G	G	G	G	C	C	T	T	T	T	T	T	G	G	T	T	A	A	G	G	A	A	A	A	G	G	A	A	T	T	T	T	C	C	C	C	G	G	A	A	G	G	T	T	A	A	G	G	C	C	A	A	C	C	A	A	G	G	G	G	T	T	C	C	A	A	A	A	A	A	T	T	G	G	C	C	T	T	C	C	G	G	C	C	G	G	C	C	G	G	C	C	G	G	T	T	C	C	T	T	T	T	T	T	C	C	G	G	C	C	A	A	T	T	A	A	T	T	G	G	C	C	G	G	A	A	C	C	C	C	C	C	C	C	C	C	A	A	G	G	A	A	A	A	G	G	G	G	G	G	G	G	A	A	A	A	C	C	G	G	G	G	A	A	A	A	G	G	C	C	T	T	A	A	G	G	G	G	T	T	T	T	A	A	C	C	C	C	A	G	T	T	G	G	A	A	A	A	G	G	A	A	T	T	G	G	T	T	T	T	T	T	C	C	A	A	T	T	G	G	NA	NA	A	A	C	C	G	G	C	C	C	C	G	G	C	C	G	G	C	C	T	T	A	A	C	C	G	G	C	C	A	A	G	G	T	T	T	T	A	A	G	G	C	C	G	G	C	C	A	G	T	T	T	T	G	G	G	G	A	A	T	T	C	C	G	G	C	C	T	T	T	T	C	C	A	A	G	G	A	A	T	T	C	C	A	A	T	T	G	G	C	C	G	G	T	T	T	T	A	A	T	T	G	G	G	G	C	C	G	G	G	G	G	G	G	G	G	G	G	G	A	A	G	G	T	T	A	A	T	T	A	A	T	T	T	T	A	A	G	G	C	C	G	G	G	G	A	A	T	T	C	C	C	C	A	A	T	T	C	C	C	C	T	T	T	T	A	A	C	C	C	C	T	T	A	A	G	G	A	A	T	T	G	G	C	C	T	T	C	C	G	G	A	A	G	G	G	G	T	T	T	T	C	C	C	C	G	G	A	A	A	A	A	A	T	T	A	A	G	G	C	C	C	C	T	T	T	T	G	G	T	T	G	G	G	G	G	G	A	A	T	T	T	T	A	A	C	C	G	G	A	A	G	G	C	C	A	A	C	C	G	G	A	A	A	A	T	T	A	A	A	A	A	A	C	C	G	G	T	T	G	G	G	G	T	T	G	G	C	C	A	A	G	G	T	T	C	C	A	A	A	A	A	A	A	A	C	C	T	T	T	T	T	T	C	C	T	T	G	G	T	T	T	T	A	A	C	C	A	A	A	A	T	T	A	A	C	C	T	T	G	G	A	A	T	T	A	A	A	A	T	T	C	C	A	A	A	A	T	T	G	G	C	C	G	G	T	T	C	C	T	T	G	G	T	T	A	A	A	A	T	T	T	T	A	A	G	G	A	A	A	A	C	C	G	G	T	T	A	A	G	G	T	T	A	A	A	A	T	T	G	G	A	A	G	G	A	A	A	A	G	G	T	T	G	G	G	G	C	C	A	A	G	G	C	C	A	A	C	C	G	G	A	A	C	C	T	T	A	A	T	T	T	T	A	A	G	G	T	T	T	T	T	T	C	C	C	C	A	A	T	T	G	G	A	A	G	G	C	C	C	C	G	G	A	A	A	A	G	G	G	G	T	T	C	C	A	A	T	T	T	T	T	T	T	T	G	G	G	G	G	G	C	C	T	T	C	C	G	G	G	G	A	A	T	T	C	C	G	G	G	G	G	G	T	T	T	T	G	G	G	G	T	T	G	G	T	T	C	C	C	C	C	C	C	C	T	T	C	C	G	G	T	T	C	C	C	C	T	T	T	T	G	G	T	T	G	G	G	G	C	C	G	G	G	G	G	G	C	C	G	G	G	G	G	G	G	G	G	G	G	G	A	A	A	A	T	T	A	A	G	G	T	T	C	C	G	G	G	G	G	G	G	G	C	C	A	A	C	C	G	G	C	C	C	C	C	C	T	T	A	A	G	G	A	A	C	C	A	A	T	T	C	C	C	C	T	T	G	G	G	G	G	G	G	G	A	A	A	A	C	C	C	C	C	C	A	A	A	A	C	C	C	C	T	T	T	T	G	G	A	A	T	T	G	G	G	G	T	T	A	A	G	G	C	C	A	A	G	G	C	C	G	G	A	A	G	G	C	C	G	G	T	T	C	C	A	A	C	C	A	A	G	G	C	C	G	G	C	C	C	C	C	C	C	C	A	A	A	A	T	T	G	G	G	G	C	C	A	A	T	T	A	A	C	C	A	A	G	G	G	G	C	C	G	G	C	C	T	T	A	A	C	C	T	T	T	T	A	A	G	G	G	G	A	A	G	G	G	G	C	C	G	G	C	C	A	A	G	G	T	T	G	G	G	G	A	A	A	A	C	C	A	A	C	C	T	T	C	C	A	A	G	G	C	T	C	C	A	A	C	C	T	T	A	A	C	C	C	C	A	A	G	G	G	G	G	G	G	G	C	C	G	G	G	G	A	A	C	C	C	C	G	G	G	G	C	C	T	T	G	G	T	T	T	T	A	A	A	A	T	T	A	A	C	C	A	A	A	A	G	G	G	G	G	G	G	G	G	G	A	A	C	C	C	C	G	G	C	C	G	G	A	A	C	C	A	A	T	T	C	C	G	G	C	C	T	T	G	G	G	G	A	A	A	A	C	C	G	G	A	A	A	A	T	T	C	C	A	A	G	G	C	C	A	A	T	T	G	G	T	T	T	T	G	G	G	G	T	T	A	A	C	C	A	A	G	G	G	G	C	C	G	G	T	T	T	T	T	T	A	A	T	T	C	C	C	C	T	T	G	G	A	A	C	C	A	A	A	A	C	C	C	C	C	C	T	T	C	C	G	G	G	G	C	C	C	C	C	C	T	T	A	A	G	G	C	C	T	T	G	G	T	T	T	T	T	T	G	G	G	G	G	G	A	A	C	C	C	C	G	G	T	T	T	T	T	T	G	G	C	C	T	T	G	G	G	G	C	C	G	G	G	G	C	C	T	T	T	T	C	C	A	A	G	G	G	G	C	C	A	A	A	A	C	C	A	A	C	C	T	T	T	T	A	A	T	T	T	T	T	T	C	C	T	T	T	T	C	C	A	A	A	A	A	A	T	T	C	C	C	C	T	T	C	C	C	C	C	C	T	T	A	A	C	C	T	T	C	C	C	C	T	T	A	A	A	A	A	A	T	T	T	T	G	G	C	C	C	C	C	C	A	A	G	G	C	C	G	G	G	G	A	A	G	G	C	C	C	C	A	A	T	T	NA	NA	T	T	C	C	T	T	C	C	A	A	T	T	T	T	C	C	C	C	G	G	C	C	T	T	T	T	C	C	T	T	G	G	G	G	A	A	A	A	C	C	C	C	G	G	C	C	T	T	A	A	C	C	C	C	G	G	G	G	G	G	G	G	A	A	G	G	T	T	T	T	C	C	C	C	A	A	T	T	A	A	T	T	T	T	T	T	C	C	G	G	G	G	G	G	C	C	C	C	G	G	A	A	A	A	T	T	C	C	A	A	T	T	G	G	C	C	T	T	T	T	C	C	T	T	G	G	G	G	T	T	G	G	T	T	A	A	T	T	C	C	A	A	C	C	G	G	C	C	A	A	C	C	A	A	C	C	G	G	G	G	C	C	C	C	C	C	C	C	T	T	C	C	A	A	G	G	C	C	T	T	C	C	T	T	G	G	C	C	C	C	C	C	G	G	C	C	C	C	A	A	G	G	T	T	T	T	T	T	C	C	G	G	C	C	T	T	C	C	A	A	G	G	A	A	T	T	A	A	G	G	G	G	T	T	T	T	G	G	C	C	A	A	C	C	A	A	A	A	T	T	A	A	C	C	G	G	C	C	T	T	G	G	G	G	T	T	G	G	C	C	T	T	C	C	C	C	A	A	T	T	C	C	C	C	G	G	G	G	A	A	G	G	C	C	C	C	A	A	C	C	G	G	A	A	G	G	C	C	G	G	C	C	A	A	G	G	T	T	T	T	G	G	G	G	A	A	A	A	G	G	G	G	A	A	G	G	A	A	G	G	T	T	G	G	G	G	C	C	C	C	T	T	C	C	G	G	C	C	A	A	C	C	A	A	G	G	G	G	G	G	T	T	A	A	C	C	C	C	T	T	A	A	T	T	A	A	C	C	T	T	T	T	A	A	C	C	C	C	G	G	A	A	T	T	G	G	C	C	A	A	G	G	G	G	A	A	A	A	C	C	G	G	A	A	A	A	G	G	T	T	G	G	G	G	C	C	C	C	A	A	T	T	A	A	T	T	A	A	A	A	G	G	C	C	T	T	T	T	G	G	C	C	T	T	C	C	T	T	A	A	G	G	C	C	G	G	A	A	C	C	A	A	C	C	G	G	A	A	G	G	C	C	G	G	G	G	A	A	A	A	G	G	G	G	A	A	A	A	G	G	A	A	T	T	G	G	T	T	G	G	G	G	T	T	A	A	T	T	G	G	C	C	A	A	C	C	C	C	A	A	T	T	A	A	G	G	G	G	A	A	G	G	A	A	G	G	C	C	C	C	G	G	C	C	C	C	A	A	A	A	C	C	T	T	T	T	A	A	A	A	C	C	A	A	G	G	G	G	C	C	T	T	C	C	G	G	A	A	G	G	T	T	G	G	T	T	G	G	T	T	C	C	C	C	T	T	T	T	T	T	G	G	G	G	T	T	G	G	A	A	A	A	G	G	G	G	T	T	C	C	G	G	C	C	G	G	C	C	C	C	G	G	G	G	T	T	C	C	A	A	G	G	G	G	G	G	C	C	C	C	G	G	G	G	C	C	A	A	A	A	G	G	C	C	A	A	C	C	G	G	C	C	A	A	C	C	T	T	A	A	G	G	T	T	T	T	C	C	C	C	T	T	C	C	G	G	G	G	T	T	G	G	T	T	A	A	T	T	C	C	A	A	C	C	A	A	T	T	C	C	G	G	G	G	C	C	C	C	C	C	C	C	T	T	A	A	G	G	G	G	T	T	G	G	G	G	C	C	C	C	T	T	G	G	G	G	T	T	G	G	T	T	C	C	G	G	G	G	A	A	C	C	G	G	T	T	C	C	T	T	G	G	A	A	G	G	A	A	T	T	C	C	G	G	T	T	T	T	A	A	A	A	C	C	A	A	A	A	A	A	G	G	A	A	T	T	C	C	C	C	G	G	A	A	T	T	T	T	A	A	G	G	C	C	G	G	T	T	G	G	G	G	C	C	G	G	A	A	T	T	C	C	T	T	T	T	A	A	A	A	G	G	C	C	A	A	G	G	T	T	A	A	C	C	G	G	T	T	G	G	C	C	C	C	G	G	G	G	C	C	T	T	A	A	G	G	A	A	G	G	C	C	T	T	C	C	C	C	G	G	A	A	G	G	A	A	C	C	A	A	G	G	C	C	C	C	C	C	G	G	T	T	T	T	G	G	G	G	C	C	C	C	G	G	C	C	G	G	T	T	G	G	G	G	A	A	A	A	G	G	G	G	T	T	G	G	C	C	C	C	T	T	G	G	C	C	T	T	C	C	G	G	T	T	A	A	G	G	T	T	A	A	G	G	G	G	A	A	G	G	T	T	C	C	G	G	G	G	C	C	G	G	A	A	C	C	C	C	A	A	G	G	T	T	G	G	A	A	G	G	G	G	A	A	T	T	T	T	T	T	T	T	T	T	T	T	A	A	A	A	G	G	G	G	G	G	G	G	G	G	A	A	G	G	C	C	T	T	G	G	A	A	T	T	C	C	C	C	G	G	A	A	T	T	A	A	G	G	T	T	T	T	G	G	G	G	G	G	C	C	A	A	T	T	C	C	A	A	T	T	G	G	G	G	A	A	G	G	C	C	G	G	G	G	A	A	C	C	C	C	G	G	A	A	T	T	C	C	G	G	A	A	G	G	A	A	T	T	C	C	T	T	A	A	T	T	G	G	C	C	T	T	T	T	C	C	C	C	G	G	T	T	C	C	C	C	A	A	C	C	C	C	A	A	T	T	C	C	T	T	A	A	T	T	T	T	A	A	C	C	A	A	G	G	A	A	C	C	G	G	C	C	T	T	G	G	C	C	C	C	G	G	A	A	T	T	A	A	G	G	C	C	A	A	G	G	C	C	T	T	A	A	G	G	A	A	A	A	C	C	A	A	T	T	A	A	G	G	C	C	A	A	T	T	C	C	T	T	C	C	G	G	T	T	T	T	T	T	A	A	G	G	G	G	C	C	C	C	C	C	G	G	T	T	T	T	T	T	T	T	G	G	G	G	A	A	A	A	G	G	C	C	C	C	C	C	T	T	G	G	G	G	T	T	T	T	C	C	C	C	G	G	A	A	C	C	C	C	T	T	C	C	C	C	A	A	G	G	T	T	G	G	A	A	G	G	A	A	G	G	G	G	C	C	T	T	A	A	C	C	G	G	G	G	C	C	G	G	G	G	T	T	A	A	C	C	T	T	C	C	T	T	A	A	T	T	C	C	C	C	G	G	G	G	T	T	A	A	T	T	A	A	G	G	C	C	T	T	T	T	C	C	A	A	C	C	T	T	T	T	A	A	A	A	C	C	G	G	G	G	T	T	T	T	G	G	C	C	T	T	A	A	A	A	T	T	A	A	T	T	T	T	C	C	G	G	T	T	C	C	A	A	C	C	A	A	A	A	C	C	G	G	G	G	C	C	T	T	T	T	G	G	T	T	A	A	A	A	C	C	C	C	T	T	G	G	C	C	C	C	T	T	A	A	A	A	C	C	G	G	T	T	C	C	C	C	G	G	C	C	G	G	C	C	G	G	G	G	T	T	C	C	T	T	T	T	T	T	C	C	T	T	T	T	T	T	G	G	G	G	T	T	G	G	C	C	G	G	A	A	G	G	C	C	C	C	T	T	G	G	T	T	A	A	G	G	C	C	A	A	G	G	A	A	G	G	G	G	C	C	T	T	C	C	C	C	G	G	A	A	C	C	T	T	T	T	C	C	C	C	T	T	C	C	T	T	G	G	T	T	C	C	G	G	A	A	A	A	A	A	G	G	T	T	T	T	G	G	A	A	T	T	A	A	A	A	C	C	T	T	T	T	C	C	C	C	A	A	G	G	G	G	G	G	G	G	G	G	C	C	A	A	C	C	T	T	T	T	C	C	C	C	G	G	A	A	G	G	G	G	G	G	A	A	T	T	G	G	G	G	G	G	G	G	C	C	G	G	G	G	G	G	G	G	C	C	T	T	T	T	A	A	C	C	A	A	C	C	A	A	G	G	T	T	C	C	C	C	C	C	T	T	A	A	A	A	A	A	C	C	G	G	G	G	G	G	T	T	G	G	A	A	A	A	T	T	T	T	C	C	G	G	C	C	C	C	G	G	C	C	C	C	C	C	C	C	A	A	G	G	A	A	A	A	C	C	G	G	A	A	G	G	C	C	C	C	G	G	G	G	G	G	G	G	C	C	T	T	T	T	G	G	C	C	G	G	C	C	G	G	T	T	G	G	C	C	A	A	C	C	C	C	G	G	G	G	T	T	A	A	T	T	G	G	A	A	T	T	G	G	C	C	C	C	G	G	G	G	A	A	A	A	T	T	G	G	C	C	A	A	T	T	A	A	G	G	T	T	A	A	C	C	G	G	T	T	C	C	A	A	T	T	G	G	A	A	C	C	C	C	C	C	T	T	C	C	C	C	T	T	C	C	G	G	G	G	A	A	A	A	G	G	C	C	T	T	C	C	T	T	C	C	C	C	G	G	A	A	A	A	C	C	C	C	G	G	T	T	A	A	T	T	A	A	A	A	T	T	G	G	T	T	C	C	G	G	G	G	C	C	T	T	T	T	C	C	G	G	G	G	A	A	A	A	A	A	G	G	T	T	G	G	C	C	G	G	C	C	C	C	A	A	T	T	T	T	A	A	G	G	C	C	G	G	A	A	A	A	T	T	G	G	A	A	C	C	C	C	C	C	A	A	C	C	G	G	T	T	G	G	T	T	G	G	C	C	G	G	A	A	C	C	G	G	A	A	G	G	A	A	G	G	T	T	A	A	A	A	A	A	T	T	G	G	A	A	G	G	G	G	T	T	T	T	G	G	T	T	A	A	C	C	C	C	T	T	T	T	A	A	T	T	A	A	T	T	C	C	C	C	T	T	T	T	C	C	A	A	A	A	C	C	T	T	T	T	G	G	T	T	C	C	G	G	C	C	G	G	A	A	A	A	G	G	T	T	A	A	C	C	G	G	C	C	G	G	A	A	C	C	G	G	C	C	A	A	T	T	A	A	G	G	T	T	A	A	T	T	C	C	G	G	C	C	G	G	C	C	C	C	A	A	T	T	A	A	G	G	G	G	C	C	C	C	T	T	T	T	C	C	A	A	A	A	C	C	A	A	A	A	T	T	G	G	T	T	G	G	A	A	C	C	T	T	A	A	A	A	T	T	T	T	C	C	T	T	T	T	T	C	T	T	A	A	T	T	C	C	G	G	A	A	G	G	C	C	G	G	G	G	T	T	A	A	C	C	A	A	A	A	C	C	C	C	C	C	C	C	G	G	T	T	G	G	G	G	G	G	C	C	T	T	C	C	C	C	G	G	T	T	C	C	A	A	A	A	G	G	A	A	T	T	A	A	A	A	G	G	A	A	T	T	T	T	C	C	C	C	C	C	G	G	G	G	G	G	C	C	C	C	C	C	G	G	C	C	G	G	A	A	G	G	T	T	T	T	A	A	G	G	A	A	T	T	G	G	G	G	A	A	G	G	C	C	T	T	C	C	A	A	A	A	C	C	C	C	C	C	G	G	C	C	A	A	C	C	A	A	G	G	T	T	C	C	A	A	G	G	C	C	T	T	G	G	G	G	T	T	A	A	T	T	T	T	T	T	G	G	G	G	G	G	C	C	A	A	A	A	G	G	A	A	C	C	A	A	C	C	G	G	C	C	T	T	T	T	A	A	T	T	C	C	T	T	T	T	C	C	T	T	A	A	G	G	G	G	G	G	C	C	G	G	A	A	G	G	A	A	T	T	G	G	C	C	C	C	A	A	T	T	A	A	T	T	G	G	T	T	A	A	T	T	G	G	C	C	A	A	C	C	G	G	G	G	C	C	A	A	C	C	C	C	A	A	A	A	T	T	G	G	T	T	A	A	T	T	A	A	G	G	T	T	A	A	G	G	C	C	A	A	T	T	T	T	C	C	T	T	C	C	G	G	T	T	A	A	C	C	A	A	G	G	A	A	A	A	T	T	C	C	G	G	T	T	A	A	A	A	G	G	A	A	A	A	G	G	T	T	C	C	T	T	T	T	C	C	A	A	T	T	T	T	A	A	C	C	A	A	A	A	G	G	C	C	C	C	C	C	G	G	C	C	C	C	T	T	G	G	C	C	G	G	T	T	C	C	A	A	A	A	T	T	NA	NA	G	G	A	A	G	G	C	C	A	A	G	G	G	G	T	T	G	G	G	G	G	G	C	C	G	G	T	T	A	A	A	A	T	T	A	A	A	A	G	G	C	C	G	G	C	C	A	A	T	T	T	T	T	T	A	A	T	T	A	A	T	T	C	C	A	A	A	A	G	G	C	C	G	G	A	A	C	C	T	T	T	T	C	C	G	G	A	A	T	T	A	A	T	T	A	A	G	G	G	G	T	T	T	T	C	C	A	A	T	T	C	C	A	A	A	A	G	G	A	A	A	A	T	T	C	C	A	A	C	C	C	C	C	C	G	G	G	G	C	C	T	T	T	T	G	G	T	T	T	T	A	A	C	C	G	G	A	A	A	A	A	A	G	G	G	G	C	C	C	C	G	G	C	C	G	G	A	A	G	G	T	T	C	C	C	C	G	G	T	T	T	T	A	A	C	C	G	G	A	A	T	T	G	G	C	C	G	G	C	C	G	G	C	C	T	T	C	C	C	C	C	C	T	T	C	C	A	A	A	A	C	C	T	T	A	A	G	G	C	C	A	A	G	G	G	G	G	G	C	C	G	G	T	T	T	T	A	A	A	A	C	C	T	T	C	C	T	T	C	C	C	C	C	C	T	T	A	A	C	C	G	G	G	G	G	G	G	G	T	T	A	A	G	G	C	C	T	T	T	T	A	A	T	T	C	C	T	T	G	G	T	T	G	G	A	A	T	T	G	G	G	G	T	T	G	G	T	T	C	C	T	T	A	A	A	A	G	A	A	A	T	T	C	C	G	G	T	T	G	G	C	C	T	T	C	C	T	T	T	T	T	T	G	G	A	A	T	T	A	A	A	A	C	C	A	A	A	A	C	C	C	C	T	T	G	G	C	C	A	A	C	C	A	A	A	A	T	T	C	C	T	T	A	A	G	G	T	T	A	A	A	A	G	G	G	G	C	C	T	T	T	T	T	T	C	C	C	C	A	A	A	A	T	T	A	A	G	G	T	T	T	T	G	G	G	G	C	C	T	T	A	A	T	T	T	T	T	T	C	C	A	A	C	C	C	C	C	C	C	C	T	T	T	T	A	A	A	A	T	T	T	T	G	G	C	C	G	G	A	A	A	A	T	T	A	A	G	G	A	A	T	T	T	T	G	G	C	C	C	C	G	G	A	A	T	T	G	G	T	T	C	C	T	T	A	A	A	A	C	C	G	G	T	T	G	G	G	G	G	G	G	G	C	C	C	C	C	C	G	G	T	T	T	T	C	C	A	A	C	C	T	T	G	G	T	T	A	A	G	G	A	A	T	T	G	G	G	G	T	T	C	C	C	C	G	G	T	T	G	G	T	T	T	T	T	T	C	C	T	T	A	A	T	T	A	A	C	C	G	G	C	C	C	C	G	G	A	A	C	C	C	C	C	C	G	G	T	T	T	T	T	T	G	G	A	A	T	T	A	A	T	T	C	C	T	T	G	G	G	G	A	A	T	T	T	T	A	A	A	A	G	G	T	T	G	G	A	A	A	A	T	T	G	G	T	T	A	A	A	A	G	G	C	C	T	T	A	A	G	G	T	T	C	C	A	A	T	T	G	G	A	A	A	A	T	T	A	A	G	G	A	A	C	C	C	C	G	G	A	A	C	C	A	A	G	G	G	G	G	G	A	A	T	T	A	A	A	A	A	A	G	G	T	T	A	A	A	A	A	A	T	T	T	T	A	A	A	A	T	T	A	A	T	T	T	T	A	A	C	C	A	A	T	T	T	T	G	G	A	A	A	A	C	C	C	C	T	T	T	T	T	T	A	A	G	G	G	G	C	C	C	C	G	G	A	A	G	G	T	T	A	A	A	A	G	G	G	G	T	T	A	A	A	A	T	T	T	T	C	C	T	T	C	C	C	C	A	A	T	T	C	C	G	G	G	G	T	T	C	C	C	C	C	C	G	G	T	T	T	T	C	C	G	G	G	G	C	C	G	G	T	T	G	G	A	A	G	G	T	T	G	G	T	T	G	G	A	A	A	A	A	A	C	C	A	A	C	C	C	C	T	T	T	T	T	T	T	T	A	A	A	A	C	C	T	T	C	C	C	C	A	A	A	A	C	C	C	C	A	A	C	C	T	T	A	A	C	C	T	T	C	C	T	T	G	G	A	A	T	T	T	T	C	C	C	C	T	T	A	A	A	A	A	A	G	G	T	T	C	C	G	G	G	G	C	C	G	G	T	T	G	G	G	G	T	T	G	G	A	A	T	T	A	A	T	T	A	A	T	T	A	A	C	C	A	A	G	G	C	C	G	G	C	C	G	G	C	C	T	T	C	C	T	T	C	C	G	G	C	C	G	G	A	A	C	C	C	C	A	A	T	T	T	T	G	G	T	T	A	A	G	G	C	C	A	A	C	C	T	T	C	C	A	A	C	C	C	C	G	G	T	T	T	T	C	C	A	A	G	G	C	C	G	G	G	G	T	T	G	G	C	C	A	A	NA	NA	G	G	C	C	A	A	G	G	G	G	G	G	T	T	G	G	C	C	T	T	A	A	T	T	C	C	A	A	A	A	G	G	T	T	C	C	T	T	C	C	A	A	A	A	C	C	A	A	A	A	T	T	C	C	G	G	C	C	G	G	C	C	C	C	G	G	T	T	T	T	T	T	C	C	A	A	C	C	G	G	G	G	G	G	A	A	A	A	T	T	C	C	G	G	T	T	T	T	C	C	G	G	T	T	C	C	C	C	G	G	A	A	T	T	G	G	C	C	T	T	C	C	C	C	C	C	G	G	G	G	G	G	A	A	G	G	A	A	G	G	C	C	C	C	G	G	T	T	A	A	T	T	A	A	T	T	G	G	G	G	C	C	C	C	G	G	A	A	T	T	T	T	C	C	G	G	A	A	G	G	A	A	G	G	T	T	A	A	A	A	C	C	G	G	C	C	A	A	C	C	C	C	G	G	T	T	C	C	G	G	G	G	T	T	T	T	G	G	A	A	C	C	C	C	A	A	A	A	G	G	G	G	T	T	G	G	T	T	G	G	G	G	T	T	C	C	A	A	G	G	A	A	G	G	G	G	A	A	A	A	A	A	G	G	A	A	T	T	A	A	T	T	A	A	T	T	G	G	T	T	C	C	T	T	G	G	T	T	T	T	T	T	C	C	A	A	G	G	C	C	G	G	T	T	A	A	T	T	T	T	T	T	G	G	A	A	A	A	T	T	G	G	G	G	T	T	T	T	G	G	T	T	G	G	G	G	A	A	T	T	T	T	G	G	T	T	G	G	C	C	A	A	G	G	A	A	T	T	G	G	G	G	A	A	C	C	T	T	T	T	T	T	T	T	A	A	C	C	T	T	A	A	A	A	T	T	C	C	T	T	A	A	T	T	C	C	A	A	G	G	T	T	C	C	C	C	G	G	T	T	C	C	T	T	T	T	T	T	T	T	C	C	T	T	G	G	G	G	T	T	G	G	A	A	T	T	G	G	G	G	C	C	C	C	A	A	G	G	A	A	G	G	A	A	C	C	G	G	A	A	A	A	G	G	G	G	C	C	T	T	C	C	G	G	A	A	C	C	C	C	T	T	T	T	C	C	T	T	G	G	G	G	A	A	C	C	C	C	C	C	A	A	A	A	C	C	T	T	A	A	A	A	A	A	T	T	C	C	T	T	A	A	T	T	A	A	C	C	C	C	A	A	T	T	A	A	T	T	C	C	T	T	T	T	G	G	T	T	C	C	G	G	C	C	C	C	G	G	A	A	T	T	A	A	T	T	A	A	G	G	G	G	G	G	G	G	A	A	C	C	T	T	T	T	C	C	C	C	T	T	T	T	T	T	A	A	T	T	T	T	C	C	A	A	C	C	T	T	T	T	C	C	G	G	G	G	G	G	A	A	C	C	T	T	C	C	A	A	T	T	A	A	C	C	T	T	G	G	C	C	G	G	A	A	A	A	T	T	C	C	T	T	G	G	T	T	A	A	G	G	G	G	A	A	A	A	C	C	C	C	C	C	C	C	C	C	G	G	T	T	A	A	T	T	T	T	G	G	C	C	G	G	G	G	A	A	T	T	C	C	C	C	C	C	G	G	A	A	C	C	G	G	A	A	C	C	A	A	A	A	G	G	G	G	T	T	C	C	A	A	A	A	G	G	A	A	C	C	C	C	G	G	T	T	T	T	C	C	A	A	G	G	C	C	C	C	A	A	A	A	T	T	T	T	C	C	T	T	T	T	C	C	A	A	G	G	G	G	G	G	G	G	T	T	C	C	C	C	C	C	T	T	C	C	A	A	G	G	T	T	T	T	T	T	A	A	A	A	A	A	A	A	G	G	A	A	A	A	G	G	T	T	C	C	G	G	A	A	C	C	A	A	C	C	A	A	C	C	A	A	C	C	C	C	A	A	G	G	C	C	G	G	G	G	T	T	C	C	T	T	C	C	C	C	G	G	A	A	G	G	T	T	A	A	C	C	A	A	A	A	C	C	G	G	C	C	G	G	A	A	A	A	G	G	T	T	C	C	C	C	T	T	C	C	T	T	C	C	T	T	C	C	T	T	G	G	C	C	T	T	T	T	C	C	T	T	A	A	C	C	T	T	A	A	A	A	G	G	A	A	C	C	C	C	G	G	G	G	T	T	T	T	C	C	T	T	A	A	G	G	A	A	C	C	C	C	A	A	G	G	A	A	A	A	G	G	A	A	A	A	T	T	C	C	G	G	G	G	C	C	C	C	C	C	C	C	C	C	G	G	A	A	T	T	T	T	G	G	G	G	T	T	G	G	C	C	T	T	C	C	C	C	A	A	T	T	G	G	T	T	G	G	G	G	C	C	C	C	C	C	G	G	C	C	G	G	A	A	A	A	T	T	G	G	G	G	C	C	A	A	G	G	G	G	G	G	G	G	C	C	G	G	G	G	A	A	G	G	A	A	G	G	G	G	G	G	C	C	A	A	A	A	C	C	C	C	C	C	A	A	A	A	G	G	C	C	G	G	T	T	A	A	C	C	C	T	T	T	G	G	G	G	G	G	T	T	C	C	G	G	C	C	G	G	C	C	C	C	A	A	G	G	A	A	T	T	A	A	T	T	A	A	A	A	G	G	A	A	C	C	T	T	T	T	A	A	G	G	G	G	T	T	A	A	T	T	T	T	G	G	C	C	G	G	G	G	C	C	A	A	G	G	C	C	C	C	C	C	T	T	T	T	T	T	G	G	C	C	A	A	G	G	G	G	G	G	G	G	C	C	G	G	A	A	C	C	C	C	A	A	C	C	A	A	T	T	G	G	A	A	A	A	G	G	A	A	C	C	C	C	G	G	A	A	G	G	G	G	T	T	C	C	C	C	G	G	C	C	T	T	C	C	G	G	A	A	G	G	G	G	G	G	T	T	A	A	C	C	T	T	A	A	G	G	G	G	C	C	T	T	G	G	G	G	G	G	G	G	T	T	C	C	C	C	A	A	G	G	C	C	A	A	T	T	A	A	G	G	G	G	T	T	C	C	A	A	A	A	A	A	G	G	A	A	T	T	G	G	C	C	A	A	C	C	T	T	C	C	C	C	T	T	T	T	C	C	A	A	G	G	T	T	C	C	A	A	A	A	C	C	C	C	T	T	G	G	A	A	G	G	T	T	T	T	C	C	A	A	A	A	G	G	T	T	A	A	C	C	A	A	C	C	G	G	A	A	C	C	C	C	T	T	G	G	G	G	A	A	G	G	G	G	C	C	A	A	C	C	T	T	C	C	C	C	T	T	A	A	T	T	A	A	T	T	T	T	T	T	A	A	T	T	A	A	C	C	T	T	G	G	G	G	G	G	C	C	G	G	G	G	T	T	C	C	A	A	A	A	C	T	A	C	C	C	T	C	C	T	A	G	C	C	T	C	C	A	C	T	G	G	T	C	A	G	A	A	C	A	T	T	G	G	T	C	NA	NA	G	G	G	A	A	A	T	T	C	G	T	C	T	C	A	G	G	A	A	G	A	G	T	A	NA	NA	T	C	A	A	NA	NA	A	C	T	C	A	A	G	G	C	C	C	C	G	G	C	T	C	T	G	G	A	A	G	G	C	C	NA	NA	G	C	C	T	G	G	T	T	A	T	G	G	T	C	C	C	NA	NA	A	G	C	C	G	A	G	G	C	T	A	A	C	C	C	T	C	C	C	C	G	G	G	A	C	A	G	G	T	T	A	G	C	C	C	C	T	T	A	A	G	T	G	A	C	C	C	G	G	A	C	T	A	G	G	A	C	T	G	G	C	T	A	A	G	A	A	A	A	T	A	A	C	A	G	G	G	G	T	C	A	G	A	A	A	T	G	A	G	A	T	T	C	C	T	C	G	G	T	C	T	C	G	A	T	T	A	G	T	G	G	G	C	T	G	A	G	A	C	C	G	G	T	T	C	A	T	A	C	T	T	G	T	T	G	G	T	T	G	G	T	G	T	C	G	A	G	A	T	C	G	A	G	A	NA	NA	G	G	G	A	G	G	G	G	A	G	T	C	A	G	A	A	T	T	C	C	A	G	G	A	T	T	A	A	T	C	G	G	A	A	G	C	T	C	G	G	T	T	A	T	C	C	G	A	T	T	A	A	C	G	G	G	C	C	G	G	T	C	G	G	T	A	G	A	A	G	NA	NA	T	T	C	C	C	T	T	C	G	A	T	C	C	T	C	T	G	A	C	T	A	A	G	A	C	C	C	C	G	G	A	A	G	A	C	T	C	T	C	T	C	C	G	G	T	C	G	A	C	T	C	C	A	C	NA	NA	C	C	T	C	T	C	G	G	T	A	C	C	NA	NA	C	T	G	G	G	A	A	C	T	C	G	C	C	G	C	T	G	A	G	G	G	A	T	G	T	G	A	C	G	G	G	G	C	C	A	G	T	C	C	C	A	T	T	C	T	G	C	T	G	G	A	G	C	T	C	C	A	A	G	G	C	C	T	C	G	G	G	G	G	G	C	C	C	C	A	G	G	A	C	G	C	G	A	G	C	C	G	A	G	G	G	A	T	T	C	C	G	G	G	G	G	A	C	T	A	G	A	G	C	C	A	A	T	G	C	T	G	G	A	A	NA	NA	G	G	G	G	NA	NA	C	C	C	A	C	C	C	G	G	C	G	G	G	C	G	A	G	G	C	T	C	C	NA	NA	A	G	A	G	G	A	G	G	T	T	T	C	C	C	G	G	C	G	G	A	G	G	G	G	G	C	C	T	G	A	C	T	T	C	G	G	G	G	G	G	C	C	T	T	A	G	T	C	C	C	T	G	A	G	A	A	A	G	G	G	G	A	T	A	G	G	C	C	T	C	A	G	A	G	C	C	G	C	NA	NA	A	G	T	C	C	C	C	C	NA	NA	T	T	T	C	A	A	T	C	A	T	C	T	G	G	C	C	G	G	G	A	G	G	G	G	NA	NA	A	A	C	C	G	A	C	C	G	G	A	G	G	T	A	T	T	C	T	C	C	T	G	G	G	G	G	A	NA	NA	A	A	G	G	NA	NA	C	T	T	T	T	C	A	A	C	C	T	C	C	C	T	C	G	A	C	C	T	T	C	T	T	A	T	C	A	T	T	C	C	T	T	G	T	T	T	C	C	T	C	A	G	T	G	A	C	C	NA	NA	C	A	A	A	C	C	C	T	C	A	T	C	G	A	G	G	T	T	NA	NA	G	G	G	G	T	T	T	C	C	C	C	A	C	C	G	G	G	G	G	G	C	C	T	T	NA	NA	T	C	T	T	C	C	G	G	G	G	A	A	T	G	A	A	G	G	T	T	C	C	T	C	C	C	G	T	G	A	C	C	G	G	G	A	C	C	A	T	G	A	A	A	A	G	T	T	C	C	G	T	G	A	A	G	G	G	C	A	G	T	A	G	G	C	C	T	A	G	T	T	G	G	G	G	T	T	T	C	C	C	T	T	C	C	C	G	C	C	C	C	A	G	G	G	G	A	C	C	T	T	C	G	G	G	A	A	C	C	A	A	A	G	A	C	A	G	T	C	C	T	G	A	T	C	A	G	G	G	C	C	G	A	C	T	C	C	A	G	C	C	C	T	T	C	G	A	G	G	G	G	C	C	G	A	C	T	C	G	T	C	T	C	C	C	T	C	A	G	G	A	C	A	C	T	A	T	A	G	C	C	G	C	C	T	G	A	G	G	A	A	G	C	C	C	A	G	T	C	A	A	C	C	C	A	G	G	G	G	C	C	G	G	C	T	G	A	C	A	A	G	A	A	G	G	A	C	G	T	C	T	C	C	C	C	T	T	C	T	A	A	C	C	T	C	G	A	A	C	C	C	A	G	NA	NA	C	A	A	A	G	G	NA	NA	G	C	C	T	T	C	G	A	T	A	G	G	C	C	C	C	C	T	NA	NA	C	A	C	T	C	C	C	C	T	T	C	T	A	A	G	G	G	T	G	G	C	T	C	T	NA	NA	A	G	G	A	C	T	T	C	A	G	C	A	NA	NA	T	T	A	T	A	A	T	T	G	G	NA	NA	G	G	T	G	T	T	A	A	NA	NA	C	C	C	C	A	T	A	G	A	G	A	A	T	C	C	A	A	A	G	G	G	C	NA	NA	A	A	A	G	G	G	G	A	T	A	C	C	A	A	C	C	C	C	G	T	NA	NA	G	G	T	C	G	A	C	C	A	C	A	A	G	G	G	G	G	T	G	G	T	T	T	T	G	A	A	G	T	C	G	G	T	C	C	C	C	T	NA	NA	T	T	A	A	C	C	T	C	T	T	C	C	G	G	A	A	C	C	T	C	T	C	G	G	A	A	C	T	C	T	C	A	G	A	G	G	A	G	G	G	T	A	A	G	T	T	NA	NA	C	G	T	G	G	G	C	A	T	A	C	C	T	C	C	T	A	G	A	G	A	G	G	A	A	C	C	C	C	T	T	A	T	C	G	G	C	T	G	G	A	A	G	A	A	G	G	A	C	T	G	G	T	C	C	A	T	C	NA	NA	C	C	T	G	C	T	C	T	A	A	A	A	C	T	T	C	C	C	T	G	G	G	G	A	A	A	C	C	G	G	C	A	G	G	A	A	A	C	G	G	G	A	C	C	T	C	G	A	A	G	A	G	C	C	C	C	T	G	C	C	C	T	G	A	C	C	C	T	A	A	G	T	C	C	G	G	G	G	G	A	T	C	A	G	G	G	A	G	G	A	G	A	A	G	T	T	C	A	G	G	G	G	G	T	A	G	G	G	G	A	A	A	NA	NA	A	G	C	C	T	T	C	G	A	A	C	C	A	A	C	C	NA	NA	G	A	T	C	C	T	G	A	G	G	G	G	A	G	NA	NA	G	G	A	C	T	C	G	A	G	G	C	C	G	G	G	A	G	C	T	C	C	T	G	G	G	A	G	G	T	T	T	T	NA	NA	C	C	A	A	T	A	T	T	T	T	C	A	G	G	A	A	C	C	G	A	A	G	C	C	C	C	A	G	T	C	A	G	T	C	G	A	C	T	C	T	C	C	A	G	C	T	T	T	A	G	A	A	G	A	C	C	C	T	NA	NA	G	G	G	A	C	T	A	A	A	A	T	C	C	T	C	G	G	G	G	C	G	A	C	C	T	C	G	A	C	C	NA	NA	G	C	C	T	T	C	C	C	C	C	G	A	G	G	T	T	T	C	C	C	T	G	C	C	A	A	T	T	G	G	A	A	G	G	A	A	A	G	A	G	C	C	G	T	G	G	T	C	G	G	C	C	C	T	G	A	C	G	T	C	G	T	C	C	T	T	T	C	A	G	T	T	C	C	A	G	C	T	T	T	T	A	C	C	A	T	C	C	A	G	C	T	G	A	T	T	C	C	G	G	C	C	C	C	C	C	C	C	C	C	G	C	T	T	T	A	T	C	T	C	C	C	C	T	A	G	C	C	C	T	NA	NA	G	A	G	G	C	C	A	A	A	G	G	G	G	G	A	A	C	C	A	G	A	G	C	T	C	C	C	T	C	T	C	C	C	C	NA	NA	C	T	C	C	T	C	G	C	T	T	G	G	T	T	T	A	G	C	C	A	A	A	A	A	T	C	A	A	C	T	G	G	G	G	G	G	C	T	C	T	C	C	T	T	C	C	T	T	G	A	T	T	G	T	G	G	T	T	G	G	G	A	A	A	A	A	A	G	A	G	C	T	C	A	NA	NA	A	A	C	A	C	T	G	G	G	A	NA	NA	G	G	C	C	G	A	C	T	A	G	C	C	T	G	NA	NA	G	A	G	A	C	T	C	C	A	A	T	T	G	G	A	C	T	G	A	A	G	G	C	T	G	A	C	C	G	A	T	C	G	G	G	G	A	G	G	A	C	C	A	A	C	C	G	G	A	C	C	A	A	G	G	A	C	T	C	C	A	T	T	C	G	A	C	G	T	C	A	T	A	A	C	C	G	C	A	C	A	A	G	A	A	A	T	G	C	A	C	C	A	A	C	C	G	A	C	T	C	C	A	G	C	C	G	G	T	T	T	T	G	A	C	A	G	A	G	G	C	C	C	G	T	T	C	C	A	A	NA	NA	G	A	T	T	C	T	T	T	C	C	A	C	A	G	A	G	C	C	G	G	C	G	G	T	A	A	C	C	T	T	G	A	C	T	T	C	T	C	C	T	G	G	T	C	A	C	C	C	G	A	C	T	A	G	T	T	A	G	A	G	C	C	C	T	C	C	G	G	G	G	NA	NA	T	C	G	G	C	C	G	A	A	G	A	A	A	G	A	G	T	T	C	C	G	A	C	C	NA	NA	A	A	G	G	C	C	G	G	G	G	G	A	C	T	C	T	G	G	A	T	G	C	G	G	A	G	A	A	C	C	C	C	C	C	C	C	C	T	A	G	G	G	G	G	C	T	C	C	A	G	T	A	G	G	G	T	A	T	G	C	G	A	T	T	T	C	G	A	G	G	T	C	G	A	G	A	G	G	C	T	C	C	A	A	NA	NA	A	G	G	G	G	G	NA	NA	T	C	T	T	C	C	G	G	A	G	T	T	G	G	A	A	G	A	C	C	T	C	G	A	G	C	C	T	G	G	A	A	G	G	T	T	G	G	G	T	G	G	A	A	G	A	C	C	G	G	C	T	G	G	C	C	G	G	C	C	A	A	A	A	G	G	T	G	C	T	A	A	G	G	A	C	A	G	G	G	T	T	A	A	T	C	A	G	G	G	A	C	G	G	G	A	G	G	G	G	G	G	A	C	A	A	G	G	C	C	A	A	C	T	G	A	T	T	T	T	G	G	G	G	NA	NA	T	C	G	A	C	T	G	G	A	G	A	T	C	T	T	C	A	G	T	C	C	C	T	C	G	T	T	T	G	G	G	A	G	A	T	T	C	T	T	C	T	G	C	C	G	T	C	C	C	C	T	T	G	G	C	C	A	G	C	C	NA	NA	G	G	T	C	A	A	A	G	C	G	G	A	A	G	G	G	T	T	T	T	C	T	A	A	A	A	G	C	T	T	C	C	A	G	A	C	G	G	T	C	T	T	A	T	C	G	T	T	A	C	C	T	A	G	C	C	A	A	T	C	A	G	G	G	C	T	G	A	T	C	G	C	T	T	C	T	T	T	T	T	G	A	G	G	A	C	C	C	T	C	T	T	A	T	A	G	C	T	A	G	G	C	G	G	T	T	G	G	C	T	G	A	A	G	C	C	T	T	C	C	T	A	T	C	C	C	T	G	G	T	T	T	G	G	G	A	C	C	NA	NA	T	C	C	A	G	C	C	T	T	C	C	C	C	G	T	T	G	A	G	G	G	C	A	G	T	A	T	T	G	C	G	G	NA	NA	C	C	G	G	C	C	T	A	T	T	C	T	G	G	G	A	G	G	C	A	C	T	G	A	C	A	T	C	G	G	G	G	C	C	A	G	A	G	G	A	G	T	A	C	T	C	C	C	C	C	A	C	T	T	T	C	A	A	T	C	A	A	A	G	C	C	C	C	T	C	C	G	T	T	A	G	C	T	T	T	C	T	C	T	A	G	C	G	NA	NA	C	A	C	A	T	T	G	G	C	A	T	T	T	T	C	C	G	G	C	C	T	T	T	C	C	C	A	A	C	C	G	G	G	A	C	C	C	C	C	C	A	G	C	C	T	T	G	G	C	C	T	T	T	C	C	A	G	G	C	C	C	C	A	A	NA	NA	G	A	C	C	G	T	G	A	G	G	C	C	C	C	T	T	G	G	A	G	G	G	T	T	C	C	G	A	T	G	G	A	T	C	T	T	G	G	A	G	T	T	G	G	G	G	G	A	A	G	T	T	G	C	G	A	C	A	A	A	G	G	A	G	A	A	G	C	T	A	T	C	G	G	G	A	G	G	T	G	T	C	G	G	G	A	A	G	G	G	T	T	G	G	T	C	A	G	T	T	T	T	G	G	T	C	A	G	G	G	C	C	G	A	T	A	A	T	A	A	G	G	T	C	T	T	C	G	C	C	C	A	A	A	T	T	G	A	G	G	A	G	T	C	G	G	C	A	G	G	T	C	T	C	C	A	C	T	G	A	G	G	T	T	G	G	A	G	A	G	C	T	A	A	G	G	A	G	G	G	T	T	G	G	G	A	T	A	T	T	C	C	G	G	C	A	G	G	G	T	G	G	C	C	A	G	A	G	G	G	G	G	G	A	A	G	C	C	T	C	C	G	G	G	C	C	T	T	A	G	G	G	T	T	A	G	G	G	C	C	G	G	C	C	C	C	G	G	C	T	G	G	G	G	G	G	C	T	A	A	G	G	A	C	C	T	NA	NA	C	C	C	A	G	G	G	G	G	A	T	C	G	T	T	C	G	G	C	C	T	G	A	A	T	C	C	G	C	T	G	A	T	T	T	C	G	A	C	C	T	T	C	T	G	A	G	A	C	C	C	C	C	C	G	G	G	A	C	T	G	G	T	C	G	A	G	G	C	A	C	C	T	T	NA	NA	T	A	G	G	G	C	G	A	G	G	C	C	G	T	G	G	T	A	T	T	A	G	C	C	G	C	C	A	A	A	G	A	T	A	C	C	A	G	A	A	G	G	T	C	G	G	G	C	C	T	A	G	G	G	T	T	G	G	G	G	T	C	C	C	G	A	T	T	G	A	C	T	T	T	G	G	T	C	C	T	G	A	T	C	G	A	C	C	T	G	G	G	G	T	T	C	T	T	A	A	NA	NA	G	G	C	C	T	G	C	G	C	C	T	C	C	T	G	C	T	A	C	C	T	T	T	T	G	G	NA	NA	A	A	C	T	G	G	C	T	C	C	G	A	A	G	C	C	C	C	G	C	A	A	C	C	G	G	G	G	G	G	G	A	A	C	C	T	A	G	C	C	T	C	A	A	G	G	C	C	G	A	T	C	G	C	T	T	C	C	G	A	C	C	G	G	T	C	A	A	T	T	A	A	A	A	T	A	G	A	A	A	A	A	G	G	T	C	A	G	T	A	NA	NA	A	G	A	A	A	A	C	T	T	C	A	G	A	A	C	C	A	A	T	C	G	G	C	T	C	C	G	A	G	G	C	T	G	G	A	A	G	G	A	G	C	C	C	T	C	C	C	C	A	A	A	A	C	C	C	T	T	T	A	G	C	A	NA	NA	G	G	T	G	C	T	A	A	T	C	G	G	T	C	G	G	A	A	C	T	C	C	G	G	C	C	NA	NA	T	T	C	T	A	A	C	T	C	T	A	A	A	C	C	C	T	A	C	T	G	G	A	G	A	A	NA	NA	G	G	C	C	T	T	C	T	C	C	G	G	T	T	C	C	C	C	NA	NA	T	C	T	T	C	T	G	A	A	G	A	A	C	C	A	G	A	A	G	G	A	G	A	G	T	T	A	A	C	C	G	G	C	C	G	G	T	T	G	A	G	G	A	G	G	G	C	C	C	T	C	T	A	A	C	C	T	T	A	A	C	T	T	C	G	G	NA	NA	A	G	G	A	A	G	T	C	T	C	A	T	A	A	G	G	C	C	T	G	C	G	C	G	A	A	C	T	G	G	C	C	G	G	G	T	G	T	C	C	G	A	G	A	NA	NA	C	C	C	T	T	C	T	C	T	T	A	A	T	C	A	G	C	C	G	A	T	C	A	A	G	T	NA	NA	A	T	A	A	G	G	T	C	A	A	C	C	T	T	NA	NA	G	G	G	G	T	C	G	G	C	A	A	G	G	A	A	A	T	T	A	G	C	T	G	G	A	A	T	A	C	T	G	T	T	T	A	G	C	C	G	A	C	C	G	A	A	G	G	G	G	G	A	G	G	G	G	A	C	C	A	G	T	T	G	C	C	C	T	T	G	A	T	C	T	C	T	C	G	A	A	A	NA	NA	C	T	G	G	C	C	C	A	NA	NA	G	G	T	C	A	G	G	G	A	A	C	C	G	C	NA	NA	A	A	C	T	C	C	G	A	A	G	A	G	A	G	G	G	A	G	C	C	A	G	C	T	T	T	A	G	C	C	G	A	T	A	T	T	G	G	G	G	G	G	G	C	T	T	C	T	A	G	C	T	G	T	C	T	C	T	A	A	T	T	T	C	G	G	G	A	C	T	C	A	A	G	T	C	C	C	G	A	C	T	A	A	G	A	G	G	T	C	C	C	NA	NA	G	T	A	G	G	A	C	C	A	A	C	C	A	A	G	G	T	T	C	C	A	A	G	G	A	A	G	G	C	C	C	C	G	G	T	T	T	T	A	A	G	G	G	G	G	G	A	A	T	T	G	G	C	C	G	G	G	G	T	T	C	C	A	A	C	C	T	T	A	A	C	C	A	A	G	G	A	A	G	G	G	G	C	C	T	T	C	C	A	A	A	A	T	T	T	T	G	G	G	G	G	G	T	T	C	C	C	C	A	A	G	G	A	A	C	C	G	G	T	T	A	A	A	A	C	C	C	C	T	T	G	G	C	C	T	T	G	G	G	G	C	C	A	A	C	C	A	A	T	T	A	A	T	T	C	C	C	C	C	C	A	A	T	T	A	A	C	C	T	T	G	G	A	A	C	C	A	A	T	T	G	G	T	T	C	C	C	C	C	C	A	A	C	C	C	C	T	T	T	T	A	A	G	G	T	T	T	T	A	A	G	G	T	T	A	A	C	C	A	A	C	C	T	T	A	A	G	G	C	C	G	G	C	C	A	A	T	T	C	C	C	C	G	G	G	G	G	G	G	G	G	G	T	T	G	G	G	G	T	T	C	C	C	C	G	G	G	G	G	G	A	A	A	A	G	G	A	A	A	A	G	G	C	C	G	G	T	T	T	T	T	T	C	C	C	C	G	G	T	T	T	T	C	C	G	G	T	T	C	C	C	C	A	A	G	G	G	G	A	A	C	C	A	A	A	A	T	T
CC	OR157f52	NA	NA	1	NA	G	G	T	T	T	T	G	G	C	C	G	G	A	A	C	C	C	C	G	G	T	T	C	C	A	A	A	A	C	C	G	G	C	C	G	G	C	C	G	G	T	T	A	A	T	T	A	A	C	C	G	G	A	A	T	T	G	G	G	G	T	T	A	A	A	A	A	A	G	G	C	C	C	C	G	G	T	T	A	A	A	A	C	C	C	C	G	G	T	T	C	C	G	G	A	A	T	T	T	T	A	A	T	T	C	C	G	G	C	C	C	C	C	C	C	C	G	G	C	C	G	G	T	T	G	G	C	C	C	C	T	T	T	T	A	A	G	G	G	G	G	G	G	G	G	G	C	C	A	A	C	C	A	A	C	C	C	C	G	G	C	C	C	C	C	C	G	G	G	A	A	A	A	A	C	C	C	C	G	G	G	G	G	G	A	A	G	G	T	T	C	C	G	G	G	G	A	A	C	C	A	A	G	G	A	A	A	A	A	A	C	C	G	G	G	G	G	G	T	T	A	A	G	G	T	T	A	A	G	G	T	T	T	T	C	C	C	C	C	C	A	A	G	G	G	G	G	G	T	T	C	C	C	C	A	A	C	C	C	C	G	G	C	C	C	C	C	C	C	C	T	T	C	C	C	C	G	G	T	T	C	C	C	C	C	C	G	G	C	C	C	C	G	G	G	G	C	C	C	C	C	C	G	G	C	C	C	C	C	C	G	G	T	T	G	G	T	T	C	C	C	C	G	G	C	C	G	G	T	T	T	T	C	C	G	G	T	T	C	C	C	C	T	T	C	C	G	G	C	C	G	G	G	G	A	A	C	C	C	C	G	G	T	T	C	C	C	C	C	C	A	A	C	C	C	C	C	C	C	C	G	G	T	T	C	C	A	A	T	T	C	C	C	C	C	C	C	C	T	T	G	A	C	C	A	A	C	C	C	C	T	T	G	G	C	C	A	A	T	T	A	A	T	T	C	C	G	G	G	G	G	G	G	G	G	G	T	T	G	G	C	C	G	G	A	A	T	T	C	C	C	C	A	A	G	G	G	G	T	T	C	C	C	C	C	C	C	C	T	T	G	G	G	G	T	T	T	T	C	C	A	A	G	G	G	G	A	A	G	G	C	C	C	C	C	C	A	A	C	C	G	G	C	C	G	G	G	G	T	T	C	C	C	C	T	T	C	C	T	T	T	T	G	G	G	G	T	T	G	G	A	A	C	C	T	T	A	A	A	A	T	T	T	T	G	G	C	C	G	G	G	G	C	C	T	T	G	G	T	T	A	A	T	T	T	T	C	C	A	A	G	G	G	G	G	G	A	A	C	C	G	G	A	A	C	C	C	C	G	G	A	A	G	G	T	T	G	G	A	A	C	C	G	G	C	C	G	G	C	C	C	C	G	G	A	A	G	G	C	C	C	C	C	C	G	G	G	G	C	C	C	C	T	T	G	G	C	C	G	G	G	G	A	A	G	G	C	C	G	G	T	T	A	A	C	C	A	A	G	G	C	C	C	C	G	G	T	T	G	G	G	G	G	G	G	G	G	G	A	A	T	T	C	C	A	A	A	A	A	A	C	C	A	A	C	C	G	G	C	C	A	A	A	A	A	A	T	T	C	C	T	T	T	T	A	A	C	C	C	C	T	T	A	A	C	C	G	G	A	A	G	G	T	T	C	C	C	C	A	A	G	G	A	A	G	G	C	C	G	G	G	G	C	C	G	G	A	A	G	G	G	G	C	C	C	C	C	C	G	G	C	C	G	G	C	C	T	T	C	C	T	T	C	C	A	A	T	T	A	A	C	C	G	G	G	G	A	A	A	A	T	T	T	T	G	G	C	C	C	C	A	A	G	G	T	T	C	C	C	C	C	C	A	A	G	G	C	C	G	G	G	G	G	G	T	T	C	C	G	G	T	T	C	C	T	T	G	A	A	A	T	T	A	A	G	G	G	G	T	T	A	A	A	A	A	A	G	G	C	C	A	A	G	G	G	G	T	T	T	T	C	C	T	T	G	G	C	C	T	T	A	A	G	G	G	G	T	T	G	G	A	A	A	A	C	C	C	C	T	T	G	G	G	G	G	G	G	G	G	G	G	G	G	G	T	T	G	G	G	G	C	C	C	C	G	G	C	C	A	A	G	G	C	C	A	A	A	A	G	G	A	A	T	T	A	A	G	G	G	G	T	T	T	T	T	T	C	C	A	A	A	A	C	C	C	C	G	G	A	A	G	G	C	C	G	G	C	C	T	T	A	A	G	G	A	A	T	T	A	A	G	G	G	G	C	C	A	A	A	A	G	G	G	G	C	C	A	A	C	C	G	G	C	C	A	A	G	G	T	T	C	C	C	C	NA	NA	T	T	T	T	T	T	T	T	A	A	G	G	G	G	C	C	G	G	G	G	C	C	T	T	A	A	C	C	A	A	C	C	C	C	G	G	T	T	C	C	C	C	A	A	C	C	C	C	G	G	G	G	G	G	C	C	A	A	G	G	G	G	T	T	G	G	C	C	G	G	T	T	C	C	G	G	G	G	C	C	G	G	A	A	G	G	A	A	C	C	T	T	G	G	C	C	C	C	A	A	G	G	T	T	C	C	G	G	C	C	C	C	G	G	C	C	G	G	G	G	G	G	T	T	T	T	G	G	T	T	G	G	T	T	T	T	A	A	T	T	C	C	G	G	T	T	C	C	C	C	C	C	T	T	A	A	G	G	T	T	A	A	T	T	C	C	A	A	G	G	G	G	T	T	A	A	G	G	G	G	T	T	A	A	A	A	G	G	T	T	T	T	G	G	G	G	C	C	G	G	G	G	G	G	C	C	C	C	T	T	A	A	G	G	A	A	C	C	G	G	C	C	T	T	A	A	G	G	G	G	A	A	A	A	T	T	T	T	C	C	T	T	C	C	G	G	C	C	T	T	G	G	T	T	T	T	T	T	G	G	G	G	T	T	T	T	G	G	T	T	G	G	A	A	A	A	C	C	G	G	C	C	A	A	A	A	C	C	C	C	T	T	T	T	T	T	A	G	T	T	T	T	C	C	T	T	T	T	C	C	G	G	A	A	A	A	G	G	T	T	G	G	A	A	T	T	A	A	G	G	G	G	T	T	G	G	C	C	A	A	C	C	C	C	T	T	C	C	T	T	G	G	A	A	C	C	C	C	A	A	G	G	A	A	A	A	C	C	A	A	A	A	C	C	C	C	G	G	G	G	T	T	T	T	G	G	G	G	T	T	G	G	T	T	T	T	T	T	A	A	C	C	G	G	A	A	C	C	T	T	C	C	C	C	C	C	A	A	C	C	T	T	C	C	C	C	T	T	G	G	A	A	C	C	T	T	T	T	A	A	C	C	C	C	G	G	G	G	C	C	G	G	A	A	G	G	G	G	A	A	A	A	C	C	C	C	A	A	C	C	A	A	C	C	A	A	T	T	C	C	G	G	G	G	G	G	T	T	T	T	G	G	G	G	T	A	G	C	G	G	C	C	A	A	G	G	T	T	A	A	G	G	T	T	C	C	T	T	T	T	A	A	A	A	C	C	G	G	G	G	A	A	A	A	C	C	T	T	T	T	A	A	T	T	A	A	C	C	T	T	G	G	C	C	G	G	T	T	T	T	A	A	C	C	T	T	C	C	G	G	G	G	C	C	T	T	G	G	G	G	C	C	C	C	A	A	C	C	C	C	A	A	C	C	G	G	T	T	G	G	C	C	C	C	T	T	T	T	C	C	G	G	C	C	G	G	A	A	C	C	C	C	G	G	A	A	C	C	T	T	G	G	G	G	G	G	C	C	G	G	C	C	T	T	C	C	G	G	A	A	A	A	G	G	G	G	C	C	T	T	C	C	G	G	A	A	T	T	A	A	A	A	C	C	C	C	C	C	T	T	G	G	G	G	A	A	A	A	G	G	C	C	A	A	T	T	A	A	T	T	C	C	T	T	A	A	A	A	G	G	G	G	G	G	C	C	T	T	C	C	C	C	G	G	C	C	G	G	G	G	T	T	C	C	A	A	C	C	G	G	C	C	C	C	T	T	A	A	G	G	G	G	T	T	G	G	C	C	G	G	C	C	A	A	C	C	T	T	G	G	C	C	G	G	A	A	C	C	A	A	C	C	T	T	T	T	C	C	T	T	G	G	T	T	C	C	C	C	A	A	G	G	G	G	G	G	C	C	C	C	C	C	G	G	C	C	G	G	A	A	C	C	G	G	G	G	G	G	G	G	A	A	G	G	C	C	G	G	A	A	G	G	C	C	A	A	T	T	C	C	C	C	T	T	G	G	A	A	G	G	G	G	G	G	G	G	A	A	C	C	G	G	G	G	C	C	A	A	A	A	C	C	C	C	G	G	G	G	C	C	G	G	C	C	A	A	T	T	T	T	T	T	A	A	G	G	T	T	G	G	T	T	T	T	A	A	T	T	C	C	G	G	C	C	T	T	A	A	T	T	C	C	G	G	C	C	T	T	A	A	A	A	C	C	G	G	G	G	G	G	T	T	C	C	T	T	C	C	T	T	C	C	C	C	G	G	G	G	G	G	C	C	T	T	G	G	G	G	C	C	G	G	C	C	A	A	G	G	A	A	G	G	T	T	C	C	A	A	C	C	G	G	T	T	A	A	G	G	A	A	G	G	A	A	C	C	A	A	G	G	G	G	G	G	C	C	C	C	C	C	T	T	C	C	C	C	C	C	T	T	A	A	G	G	G	G	A	A	T	T	A	A	G	G	A	A	G	G	T	T	C	C	A	A	C	C	T	T	G	G	C	C	G	G	A	A	G	G	C	C	A	A	G	G	G	G	C	C	T	T	T	T	G	G	C	C	T	T	G	G	C	C	G	G	A	A	T	T	C	C	G	G	C	C	T	T	G	G	A	A	G	G	C	C	A	A	G	G	T	T	T	T	G	G	T	T	A	A	G	G	T	T	G	G	T	T	T	T	C	C	A	A	C	C	C	C	C	C	C	C	C	C	G	G	T	T	T	T	A	A	A	A	C	C	C	C	C	C	G	G	C	C	A	A	A	A	T	T	C	C	T	T	C	C	C	C	A	A	C	C	A	A	G	G	C	C	C	C	T	T	A	A	C	C	C	C	G	G	C	C	G	G	A	A	A	A	C	C	T	T	T	T	T	T	C	C	G	G	A	A	C	C	A	A	A	A	C	C	T	T	C	C	C	C	C	C	A	A	C	C	T	T	T	T	C	C	G	G	G	G	G	G	C	C	G	G	C	C	A	A	A	A	C	C	A	A	C	C	T	T	C	C	A	A	C	C	C	C	T	T	A	A	C	C	T	T	C	C	G	G	T	T	G	G	T	T	A	A	C	C	C	C	C	C	C	C	C	C	C	C	A	A	C	C	G	G	G	G	C	C	G	G	G	G	C	C	A	A	C	C	G	G	C	C	T	T	C	C	G	G	T	T	A	A	A	A	G	G	G	G	T	T	C	C	C	C	A	A	G	G	G	G	C	C	A	A	C	C	T	T	T	T	C	C	C	C	G	G	G	G	C	C	G	G	G	G	C	C	A	A	G	G	T	T	A	A	C	C	T	T	A	A	C	C	C	C	G	G	T	T	T	C	A	A	T	T	G	G	G	G	G	G	C	C	G	G	C	C	C	C	C	C	A	A	C	C	T	T	G	G	T	T	T	T	C	C	C	C	C	C	C	C	A	A	G	G	C	C	T	T	C	C	G	G	A	A	G	G	C	C	G	G	G	G	C	C	T	T	C	C	G	G	C	C	C	C	C	C	G	G	G	G	T	T	A	A	A	A	C	C	T	T	C	C	G	G	G	G	G	G	C	C	C	C	C	C	G	G	A	A	G	G	C	C	C	C	C	C	C	C	G	G	G	G	G	G	G	G	A	A	G	G	A	A	C	C	C	C	C	C	C	C	C	C	T	T	A	A	A	A	G	G	C	C	G	G	T	T	C	C	C	C	C	C	G	G	C	C	C	C	G	G	C	C	T	T	G	G	G	G	T	T	G	G	C	C	C	C	A	A	C	C	G	G	G	G	T	T	G	G	A	A	C	C	A	A	C	C	C	T	G	G	T	T	G	G	T	T	C	C	G	G	G	G	G	G	C	C	T	T	C	C	G	G	T	T	G	G	G	G	C	C	A	A	G	G	T	T	A	A	A	A	T	T	C	C	C	C	T	T	G	G	A	A	G	G	G	G	G	G	C	C	C	C	G	G	C	C	C	C	C	C	T	T	G	G	T	T	G	G	T	T	C	C	C	C	G	G	T	T	G	G	G	G	C	C	C	C	C	C	G	G	T	T	A	A	G	G	T	T	G	G	T	T	G	G	A	A	C	C	G	G	G	G	T	T	A	A	C	C	A	A	C	C	C	C	C	C	G	G	T	T	C	C	C	C	A	A	C	C	G	G	A	A	A	A	C	C	A	A	A	A	T	T	C	C	A	A	C	C	G	G	G	G	G	G	A	A	G	G	C	C	A	A	C	C	A	A	T	T	G	G	C	C	A	A	A	A	C	C	T	T	T	T	C	C	C	C	C	C	G	G	G	G	T	T	A	A	A	A	G	G	A	A	C	C	C	C	G	G	G	G	C	C	G	G	G	G	T	T	A	A	T	T	C	C	T	T	A	A	G	G	C	C	A	A	C	C	T	T	C	C	C	C	G	G	C	C	C	C	G	G	T	T	A	A	G	G	G	G	G	G	C	C	G	G	G	G	C	C	G	G	A	A	T	T	G	G	G	G	G	G	A	A	G	G	T	T	G	G	G	G	A	A	A	A	G	G	C	C	A	A	C	C	G	G	A	A	C	C	G	G	G	G	C	C	A	A	C	C	C	C	C	C	C	C	T	T	C	C	A	A	C	C	G	G	C	C	G	G	C	C	G	G	T	T	A	A	C	C	G	G	G	G	A	A	A	A	T	T	G	G	C	C	G	G	C	C	A	A	T	T	T	T	C	C	T	T	T	T	A	A	A	A	C	C	G	G	G	G	G	G	C	C	C	C	G	G	C	C	T	T	C	C	G	G	A	A	T	T	A	A	A	A	T	T	G	G	A	A	C	C	A	A	G	G	C	C	C	C	C	C	T	T	A	A	G	G	A	A	A	A	T	T	G	G	T	T	A	A	C	C	G	G	T	T	C	C	C	C	C	C	T	T	T	T	C	C	A	A	C	C	G	G	C	C	C	C	C	C	C	C	G	G	C	C	C	C	G	G	T	T	C	C	C	C	G	G	C	C	C	C	T	T	C	C	T	T	G	G	A	A	G	G	C	C	A	A	G	G	G	G	T	T	G	G	G	G	C	C	G	G	A	A	G	G	A	A	T	T	T	T	C	C	C	C	G	G	A	A	T	T	T	T	G	G	G	G	A	A	A	A	T	T	G	G	T	T	G	G	C	C	G	G	A	A	C	C	T	T	T	T	A	A	A	A	A	A	T	T	C	C	T	T	T	T	A	A	A	A	A	A	G	G	A	A	G	G	C	C	T	T	T	T	A	A	G	G	G	G	NA	NA	C	C	C	C	C	C	C	C	C	C	G	G	C	C	C	C	A	A	G	G	C	C	T	T	G	G	T	T	G	G	A	A	C	C	C	C	G	G	T	T	T	T	A	A	C	C	G	G	A	A	T	T	C	C	G	G	G	G	C	C	A	A	G	G	T	T	T	T	A	A	C	C	T	T	A	A	G	G	T	T	C	C	A	A	A	A	G	G	C	C	T	T	G	G	T	T	G	G	C	C	A	A	T	T	G	G	G	G	T	T	A	A	C	C	T	T	G	G	C	C	C	C	C	C	T	T	A	A	A	A	A	A	G	G	G	G	T	T	C	C	G	G	G	G	G	G	G	G	C	C	A	A	A	A	C	C	G	G	C	C	T	T	C	C	C	C	C	C	G	G	C	C	T	T	A	A	G	G	C	C	A	A	C	C	G	G	G	G	C	C	C	C	G	G	A	A	G	G	A	A	G	G	C	C	C	C	C	C	C	C	C	C	C	C	G	G	A	A	G	G	T	T	G	G	C	C	T	T	G	G	G	G	T	T	G	G	G	G	C	C	C	C	C	C	C	C	A	A	G	G	G	G	C	C	C	C	G	G	C	C	T	T	C	C	C	C	G	G	G	G	G	G	A	A	T	T	T	T	C	C	C	C	G	G	G	A	C	A	G	G	C	C	G	G	A	A	T	T	T	T	C	C	G	G	G	G	A	A	C	C	A	A	T	T	G	G	A	A	A	A	G	G	A	A	A	A	G	G	G	G	C	C	A	A	C	C	G	G	A	A	G	G	C	C	A	A	T	T	A	A	A	A	C	C	T	T	T	T	G	G	C	C	G	G	A	A	A	A	T	T	C	C	C	C	G	G	G	G	G	G	C	C	G	G	C	C	C	C	G	G	A	A	C	C	A	A	G	G	T	T	G	G	C	C	A	A	C	C	T	T	A	A	C	C	A	A	G	G	A	A	T	T	C	C	C	C	T	T	T	T	G	G	G	G	C	C	G	G	C	C	T	T	A	A	G	G	C	C	T	T	C	C	A	A	G	G	T	T	G	G	T	T	G	G	T	T	G	G	G	G	G	G	C	C	G	G	C	C	G	G	G	G	T	T	C	C	C	C	C	C	G	G	C	C	G	G	A	A	C	C	C	C	A	A	T	T	G	G	A	A	T	T	G	G	T	T	G	G	T	T	C	C	G	G	A	A	C	C	G	G	T	T	G	G	G	G	C	C	C	C	C	C	NA	NA	C	C	C	C	A	A	G	G	A	A	C	C	A	A	T	T	G	G	C	C	G	G	A	A	C	C	C	C	T	T	G	G	C	C	G	G	T	T	G	G	G	G	T	T	G	G	C	C	G	G	C	C	C	C	A	A	C	C	T	C	G	G	G	G	T	T	C	C	G	G	G	G	G	G	C	C	C	C	C	C	T	T	G	G	G	G	A	A	A	A	A	A	A	A	T	T	G	G	G	G	T	T	T	T	C	C	C	C	G	G	A	A	T	T	A	A	C	C	T	T	G	G	C	C	G	G	A	A	C	C	C	C	C	C	G	G	T	T	G	G	T	T	C	C	G	G	A	A	T	T	C	C	C	C	G	G	G	G	G	G	A	A	G	G	C	C	C	C	G	G	T	T	C	C	G	G	A	A	A	A	A	A	G	G	G	G	A	A	A	A	C	C	G	G	T	T	G	G	C	C	A	A	T	T	A	A	G	G	A	A	A	A	T	T	A	A	A	A	G	G	C	C	C	C	G	G	G	G	T	T	C	C	C	C	T	T	C	C	G	G	T	T	C	C	T	T	C	C	T	T	G	G	G	G	T	T	G	G	G	G	G	G	G	G	C	C	C	C	A	A	G	G	A	A	G	G	A	A	G	G	C	C	C	C	A	A	C	C	C	C	G	G	A	A	G	G	C	C	A	A	A	A	C	C	G	G	C	C	T	T	G	G	A	A	G	G	C	C	G	G	G	G	A	A	T	T	C	C	G	G	A	A	A	A	A	A	C	C	A	A	A	A	T	T	G	G	A	A	A	A	A	A	C	C	C	C	G	G	C	C	NA	NA	G	G	T	T	C	C	A	A	G	G	T	T	A	A	C	C	C	C	C	C	C	C	C	C	C	C	C	C	T	T	C	C	C	C	C	C	G	G	C	C	A	A	G	G	G	G	G	G	A	A	G	G	C	C	C	C	C	C	C	C	C	C	C	C	G	G	T	T	C	C	C	C	G	G	C	C	C	C	C	C	G	G	A	A	A	A	C	C	A	A	G	G	A	A	C	C	G	G	G	G	A	A	A	A	A	A	T	T	T	T	A	A	G	G	T	T	G	G	C	C	G	G	C	C	A	A	C	C	A	A	T	T	G	G	G	G	G	G	A	A	C	C	A	A	T	T	T	T	C	C	C	C	G	G	G	G	G	G	C	C	C	C	C	C	C	C	C	C	G	G	G	G	C	C	G	G	T	T	C	C	G	G	G	G	C	C	C	C	C	C	T	T	C	C	G	G	T	T	A	A	C	C	C	C	T	T	C	C	A	A	A	A	G	G	C	C	C	C	T	T	C	C	G	G	G	G	G	G	C	C	C	C	G	G	T	T	G	G	C	C	A	A	G	G	T	T	G	G	A	A	A	A	A	A	C	C	C	T	T	T	A	A	G	G	T	T	C	C	T	T	C	C	C	C	G	G	A	A	T	T	G	G	G	G	A	A	A	A	A	A	C	C	A	A	T	T	G	G	T	T	C	C	C	C	A	A	G	G	G	G	T	T	G	G	C	C	A	A	G	G	G	G	T	T	A	A	T	T	A	A	G	G	C	C	A	A	A	A	T	T	T	T	C	C	G	G	G	G	T	T	G	G	A	A	G	G	A	A	A	A	G	G	G	G	A	A	C	C	C	C	G	G	G	G	G	G	G	G	C	C	T	T	G	G	A	A	C	C	G	G	C	C	G	G	A	A	C	C	G	G	A	A	A	A	A	A	C	C	G	G	G	G	C	C	G	G	T	T	C	C	G	G	A	A	C	C	T	T	C	C	G	G	A	A	G	G	G	G	G	G	A	A	A	A	A	A	C	C	A	A	T	T	A	A	T	T	G	G	NA	NA	C	C	A	A	C	C	C	C	C	C	A	A	C	C	C	C	A	A	G	G	G	G	G	G	G	G	C	C	G	G	C	C	C	C	T	T	C	C	C	C	C	C	A	A	C	C	C	C	C	C	G	G	T	T	C	C	C	C	G	G	C	C	G	G	G	G	C	C	T	T	G	G	T	T	C	C	G	G	C	C	G	G	C	C	G	G	G	G	G	G	C	C	G	G	A	A	A	A	G	G	T	T	C	C	T	T	A	A	G	G	A	A	G	G	C	C	C	C	T	T	A	A	C	C	T	T	A	A	G	G	C	C	T	T	G	G	C	C	A	A	G	G	G	G	C	C	G	G	C	C	G	G	T	T	C	C	G	G	A	A	T	T	T	T	C	C	G	G	C	C	A	A	C	C	G	G	C	C	A	A	C	C	G	G	C	C	G	G	A	A	T	T	A	A	G	G	C	C	G	G	G	G	T	T	T	T	C	C	C	C	C	C	A	A	T	T	T	T	G	G	T	T	A	A	G	G	G	G	G	G	A	A	C	C	G	G	T	T	G	G	C	C	G	G	G	G	G	G	C	C	C	C	G	G	G	G	T	T	G	G	T	T	A	A	G	G	G	G	G	G	T	T	C	C	NA	NA	G	G	C	C	C	C	G	G	G	G	A	A	T	T	A	A	A	A	G	G	T	T	T	T	T	T	A	A	T	T	A	A	C	C	T	T	C	C	T	T	T	T	C	C	A	A	T	T	T	T	C	C	G	G	G	G	G	G	G	G	T	T	A	A	G	G	G	G	T	T	G	G	C	C	C	C	C	C	G	G	C	C	C	C	G	G	T	T	C	C	T	T	G	G	C	C	G	G	A	A	C	C	A	A	C	C	A	A	G	G	G	G	G	G	G	G	C	T	T	T	T	T	T	T	A	A	G	G	A	A	G	G	G	G	C	C	G	G	C	C	T	T	T	T	T	T	G	G	G	G	C	C	C	C	T	T	T	T	A	A	A	A	C	C	G	G	A	A	A	A	G	G	A	A	T	T	G	G	G	G	T	T	T	T	C	C	T	T	G	G	T	T	T	T	C	C	A	A	A	A	T	T	C	C	G	G	C	C	G	G	A	A	A	A	T	T	A	A	G	T	T	T	C	C	G	G	G	G	A	A	C	C	A	A	C	C	G	G	G	G	G	G	C	C	G	G	T	T	G	G	T	T	A	A	A	A	G	G	C	C	G	G	A	A	G	G	G	G	C	C	G	G	A	A	A	A	G	G	C	C	C	C	G	G	A	A	G	G	A	A	A	A	G	G	A	A	A	A	C	C	C	C	G	G	A	A	T	T	G	G	G	G	T	C	G	G	G	G	C	C	C	C	C	C	T	T	C	C	T	T	G	G	G	G	C	C	C	C	T	T	G	G	C	C	C	C	T	T	T	T	C	C	G	G	G	G	G	G	T	T	G	G	A	A	A	A	A	A	G	G	A	A	C	C	C	C	G	G	C	C	C	C	A	A	A	A	G	G	G	G	G	G	G	G	G	G	C	C	G	G	A	A	G	G	G	G	G	G	C	C	C	C	C	C	G	G	A	A	G	G	T	T	A	A	A	A	C	C	A	A	C	C	G	G	G	G	C	C	G	G	G	G	G	G	G	G	G	G	C	C	C	C	A	A	G	G	G	G	A	A	C	C	T	T	A	A	A	A	C	C	T	T	T	T	T	T	G	G	A	A	T	T	C	C	C	C	C	C	G	G	G	G	G	G	T	T	T	T	G	G	T	T	C	C	G	G	C	C	G	G	G	G	C	C	A	A	A	A	T	T	C	C	A	A	A	A	C	C	A	A	A	A	T	T	C	C	G	G	C	C	C	C	C	C	A	A	A	A	C	C	A	A	T	T	G	G	C	C	G	G	G	G	C	C	A	A	T	T	A	A	G	G	G	G	C	C	T	T	A	A	C	C	C	C	G	G	G	G	C	C	G	G	T	T	G	G	T	T	C	C	C	C	T	T	G	G	G	G	A	A	T	T	T	T	C	C	G	G	G	G	G	G	G	G	G	G	C	C	G	G	G	G	G	G	A	A	G	G	A	A	T	T	G	G	A	A	T	T	G	G	T	T	C	C	A	A	G	G	G	G	C	C	T	T	C	C	G	G	G	G	T	T	C	C	G	G	T	T	C	C	C	T	G	G	A	A	A	A	C	C	G	G	T	T	C	C	C	C	G	G	A	A	A	A	A	A	C	C	G	G	T	T	A	A	C	C	T	T	A	A	G	G	C	C	A	A	C	C	G	G	C	C	G	G	G	G	T	T	G	G	G	G	G	G	A	A	T	T	A	A	T	T	G	G	C	C	G	G	C	C	A	A	A	A	G	G	C	C	C	C	T	T	A	A	T	T	C	C	C	C	T	T	T	T	A	A	G	G	T	T	C	C	T	T	C	C	C	C	T	T	G	G	G	G	C	C	A	A	G	G	C	C	G	G	C	C	C	C	C	C	A	A	A	A	G	G	T	T	G	G	A	A	A	A	G	G	G	G	A	A	C	C	G	G	C	C	C	C	C	C	A	A	C	C	C	C	G	G	G	G	G	G	A	A	A	A	A	A	T	T	NA	NA	C	C	T	T	C	C	T	T	C	C	C	C	A	A	C	C	C	C	A	A	A	A	G	G	G	G	T	T	A	A	A	A	T	T	G	G	C	C	G	G	T	T	T	T	C	C	T	T	G	G	C	C	A	A	G	G	G	G	G	G	G	G	G	G	T	T	G	G	C	C	C	C	A	A	G	G	A	A	C	C	G	G	G	G	C	C	T	T	A	A	A	A	A	A	G	G	T	T	C	C	G	G	G	G	G	G	T	T	C	C	C	C	T	T	T	T	C	C	C	C	NA	NA	C	C	T	T	A	A	A	A	C	C	T	T	T	T	C	C	C	C	C	C	C	C	C	C	T	T	C	C	G	G	C	C	G	G	C	C	A	A	A	A	T	T	C	C	C	C	C	C	C	T	G	G	A	A	A	A	A	A	G	G	A	A	G	G	G	G	A	A	A	A	T	T	G	G	G	G	G	G	A	A	G	G	T	T	C	C	G	G	C	C	G	G	G	G	T	T	G	G	C	C	T	T	G	G	C	C	G	G	T	T	G	G	G	G	G	G	C	C	A	A	G	G	C	C	T	T	A	A	A	A	C	C	G	G	G	G	C	C	T	T	T	T	C	C	T	T	G	G	C	C	G	G	A	A	T	T	A	A	C	C	G	G	A	A	A	A	T	T	C	C	T	T	A	A	A	A	A	A	G	G	T	T	A	A	T	T	C	C	T	T	G	G	G	G	C	C	T	T	G	G	C	C	A	A	C	C	C	C	A	A	G	G	T	T	T	T	C	T	G	G	G	G	A	A	C	C	T	T	C	C	T	T	A	A	NA	NA	C	C	G	G	T	T	A	A	G	G	C	C	G	G	G	G	G	G	G	G	G	G	T	T	G	G	G	G	T	T	C	C	T	T	A	A	G	G	T	T	G	G	G	G	A	A	C	C	C	C	T	T	G	G	C	C	T	T	C	C	C	C	C	C	A	A	NA	NA	C	C	T	T	A	A	G	G	G	G	T	T	G	G	A	A	C	C	C	C	C	C	G	G	G	G	G	G	T	T	T	T	NA	NA	A	A	A	A	C	C	C	C	A	A	C	C	G	G	A	A	C	C	T	T	G	G	T	T	A	A	T	T	A	A	T	T	A	A	G	G	C	C	C	C	A	A	C	C	G	G	A	A	G	G	T	T	G	G	A	A	T	T	G	G	A	A	T	T	G	G	A	A	G	G	C	C	G	G	T	T	A	A	G	G	T	T	G	G	A	A	G	G	C	C	C	C	C	C	G	G	A	A	A	A	A	A	C	C	C	C	C	C	T	T	C	C	T	T	T	T	T	T	T	T	G	G	C	C	C	C	C	C	C	C	A	A	T	T	A	A	G	G	C	C	C	C	C	C	G	G	T	T	T	T	G	G	G	G	A	A	G	G	T	T	A	A	C	C	T	T	C	C	G	G	C	C	A	A	T	T	A	A	C	C	A	A	G	G	A	A	G	G	C	C	G	G	C	C	A	A	T	T	T	T	G	G	A	A	A	A	T	T	G	G	G	G	G	G	A	A	G	G	A	A	A	A	G	G	C	C	G	G	G	G	G	G	G	G	C	C	A	G	A	A	C	G	C	T	G	A	T	C	T	G	G	G	A	A	C	C	A	A	C	C	T	C	C	T	A	A	C	C	C	C	A	G	G	G	C	C	C	C	C	G	G	A	C	A	G	G	A	A	T	T	T	C	A	G	A	A	C	C	G	G	T	A	A	G	A	A	G	A	C	T	C	C	NA	NA	G	G	T	G	G	A	C	T	T	C	A	G	NA	NA	G	C	A	A	C	C	G	A	A	A	T	C	G	A	T	C	T	T	T	C	C	C	T	T	A	T	NA	NA	G	G	T	T	A	C	T	C	T	T	T	T	G	T	T	T	G	G	G	G	C	T	G	G	A	G	A	G	T	C	A	G	G	G	A	G	A	A	A	G	C	C	G	G	T	A	T	T	G	A	G	A	T	T	G	C	A	G	G	A	G	G	G	G	T	C	G	G	T	C	A	G	T	T	T	C	C	C	C	C	C	A	T	T	A	G	C	G	G	G	C	T	C	C	T	C	T	T	A	A	C	C	G	G	G	G	G	A	G	A	T	C	T	C	T	T	A	G	A	C	G	C	C	C	T	T	T	T	A	A	G	G	C	C	G	G	G	G	NA	NA	G	G	G	G	C	C	A	G	G	A	A	A	G	G	G	G	A	A	C	C	G	A	T	T	C	C	C	C	C	C	A	A	A	G	G	C	G	G	C	C	C	T	C	T	C	T	A	A	A	G	C	C	A	G	A	G	C	C	C	C	T	C	T	A	C	C	A	C	G	T	G	A	C	T	G	G	C	C	T	C	G	A	C	C	T	C	T	C	A	G	A	G	G	G	A	G	G	G	A	A	T	C	G	G	T	C	C	C	A	G	A	T	C	G	A	G	G	G	C	A	T	C	T	T	C	T	T	C	C	C	A	G	A	G	C	C	C	G	A	A	C	C	C	C	A	A	C	C	C	C	A	G	G	G	G	G	G	G	G	G	C	T	G	G	G	G	A	G	C	C	C	T	G	T	G	T	C	C	T	G	G	G	T	C	T	C	A	T	NA	NA	T	T	A	A	C	C	A	A	A	A	G	G	G	G	G	G	G	G	G	G	A	G	C	G	C	T	G	G	C	T	G	G	A	G	C	C	A	G	T	G	C	T	G	G	C	C	T	A	G	T	G	G	A	A	A	A	C	T	NA	NA	A	G	A	A	T	T	C	T	G	G	G	G	C	C	A	G	T	T	G	A	T	T	T	T	G	G	G	T	T	C	A	G	C	T	A	A	G	A	G	G	C	T	G	G	T	T	T	C	C	C	G	G	C	T	C	C	T	C	C	C	A	G	G	G	C	C	A	G	C	A	C	C	T	C	C	C	C	C	C	T	A	A	G	G	T	T	T	C	T	C	C	C	G	G	A	G	C	C	T	C	A	G	NA	NA	C	T	T	T	G	G	G	G	A	G	G	G	T	C	C	C	G	G	T	C	G	T	C	T	G	G	C	C	C	C	G	A	G	A	C	T	A	G	G	G	C	T	C	C	T	G	T	C	A	A	G	A	T	T	T	C	A	A	A	G	C	G	A	G	C	C	A	A	T	T	A	G	C	C	C	C	T	T	C	T	T	T	G	T	G	G	A	A	G	G	G	G	C	C	C	C	T	C	C	C	T	T	C	C	T	C	C	T	G	G	C	T	C	C	T	C	T	T	C	C	G	G	T	A	A	G	T	C	C	T	G	G	C	T	T	C	A	C	G	G	G	A	C	C	G	A	G	A	G	A	T	G	C	T	T	T	G	G	T	C	C	T	G	T	G	C	C	C	C	G	A	G	C	C	T	T	C	C	C	C	A	A	T	T	NA	NA	T	C	C	C	T	G	G	G	G	G	A	G	A	A	C	C	C	T	G	G	C	C	T	T	A	G	C	T	C	C	A	G	A	G	G	A	A	A	A	G	C	G	C	C	C	C	C	C	C	C	G	A	T	C	T	T	T	T	C	T	C	C	G	G	G	G	C	C	G	G	C	A	C	T	G	A	G	A	A	G	C	C	C	C	G	G	C	C	G	A	A	A	C	C	C	C	C	C	A	A	G	G	A	A	G	G	T	G	C	T	T	A	G	G	C	T	G	A	T	T	G	A	C	T	A	A	C	T	A	G	A	A	G	A	G	G	T	T	C	C	T	T	C	C	G	G	C	T	A	T	G	G	C	T	T	T	C	C	T	T	G	G	A	C	C	C	G	G	G	A	T	C	C	C	A	G	A	G	A	T	T	T	C	C	C	C	T	T	C	C	C	C	G	C	A	A	G	A	G	G	C	C	A	G	G	G	G	G	C	C	T	C	G	G	C	T	A	A	A	C	A	T	A	A	C	C	A	A	C	T	G	G	T	C	T	T	G	G	G	G	C	C	G	G	C	C	C	C	T	C	C	C	T	T	T	T	C	C	C	T	A	G	A	G	G	G	G	A	T	C	C	T	G	A	T	C	T	G	A	G	G	G	T	T	A	G	C	C	A	A	C	G	T	C	T	T	A	A	G	G	A	G	C	A	G	C	A	A	G	A	G	A	A	A	G	G	NA	NA	T	G	A	A	C	A	A	A	T	T	T	C	G	G	C	C	G	G	T	T	A	A	G	C	A	G	G	G	C	C	G	A	C	T	C	C	G	T	A	A	T	T	G	G	T	T	T	C	C	T	G	A	A	C	C	C	G	G	C	C	T	G	G	G	C	C	NA	NA	C	C	G	A	A	A	A	A	T	T	A	G	A	A	A	A	G	G	G	G	G	G	G	A	T	T	C	C	T	A	C	T	A	A	NA	NA	A	C	A	A	G	G	NA	NA	T	G	T	C	G	C	C	A	T	C	C	C	C	C	A	G	G	T	C	C	A	A	A	G	C	G	A	G	C	C	G	G	A	G	G	G	C	T	G	T	G	A	A	A	A	A	G	C	G	A	A	G	A	G	G	A	C	C	NA	NA	G	G	T	G	G	T	C	C	T	T	A	C	T	T	NA	NA	C	A	A	G	C	T	C	G	A	A	T	G	A	A	G	A	G	G	A	G	G	A	A	T	G	G	C	T	C	C	G	C	C	T	C	A	A	T	A	A	C	T	T	C	T	C	A	G	NA	NA	G	G	G	G	G	A	G	C	C	C	T	C	C	C	G	A	NA	NA	A	G	C	C	A	G	C	T	G	G	C	T	C	T	C	C	A	T	T	C	T	T	G	G	G	G	C	T	G	G	G	A	A	A	G	G	A	G	C	T	NA	NA	T	G	C	C	G	G	T	C	T	C	G	G	A	G	G	T	T	C	A	A	T	G	T	G	G	G	C	T	C	C	A	G	G	G	C	C	G	A	G	A	G	G	C	C	A	T	A	C	G	G	T	C	G	A	A	A	C	C	G	A	T	T	C	C	T	T	T	C	T	T	T	T	C	C	T	G	G	G	T	T	G	G	G	T	G	A	C	T	C	T	A	A	C	C	A	G	T	T	C	C	G	G	G	G	C	C	T	C	C	T	C	C	T	A	A	G	NA	NA	G	G	T	T	A	G	G	G	C	C	C	T	G	T	A	G	G	G	T	C	G	A	C	C	T	T	G	G	G	G	G	A	C	C	A	G	C	C	C	T	T	C	T	T	G	A	G	T	T	A	A	A	G	C	G	G	T	C	T	C	G	G	A	A	C	C	NA	NA	A	G	A	G	G	G	C	C	T	C	C	T	T	C	G	G	NA	NA	T	T	C	C	C	C	G	A	G	G	A	A	A	A	G	T	T	G	C	C	G	G	C	C	C	C	C	A	NA	NA	T	C	A	A	A	G	G	G	T	T	C	C	G	G	T	C	G	A	C	C	G	C	T	C	G	G	T	C	C	C	A	G	A	G	C	C	T	T	A	G	G	C	A	A	G	G	C	T	T	C	C	C	C	T	G	G	A	A	NA	NA	A	A	C	C	A	A	G	G	C	C	C	C	C	T	G	A	T	T	C	C	A	A	G	A	G	C	C	C	G	A	C	T	A	G	C	C	G	G	NA	NA	A	A	A	G	G	A	G	G	C	T	A	A	C	C	C	C	C	C	A	G	NA	NA	T	C	C	C	G	G	NA	NA	A	A	C	G	C	T	T	A	G	G	G	G	C	A	A	G	C	T	C	C	T	G	G	G	C	A	A	G	G	A	T	C	C	C	A	A	A	G	T	A	G	T	NA	NA	G	G	G	G	A	G	T	T	T	C	T	C	C	C	T	C	T	C	A	A	A	A	NA	NA	G	G	G	G	G	G	G	A	A	G	G	G	C	C	T	C	G	A	A	G	T	G	C	C	C	T	A	A	A	A	T	T	A	A	G	A	NA	NA	T	C	G	G	G	A	G	A	C	C	A	G	T	T	C	C	A	G	T	C	G	G	G	C	G	A	A	G	C	T	G	G	A	G	G	A	C	C	C	T	G	G	A	A	T	T	T	C	G	G	A	G	G	G	A	G	T	T	C	C	T	T	A	G	T	T	G	A	C	C	NA	NA	C	C	C	T	C	C	G	G	T	C	C	T	C	C	G	A	C	C	C	C	A	A	T	A	C	C	T	T	A	A	C	T	C	T	A	T	C	C	NA	NA	G	G	A	A	C	T	G	G	C	G	NA	NA	G	A	T	T	T	C	A	G	A	A	T	C	A	A	G	G	T	C	T	A	G	G	C	T	T	T	G	A	G	G	G	A	G	G	C	C	NA	NA	C	C	A	T	A	G	C	C	A	G	T	T	C	T	G	T	C	T	G	G	T	T	T	T	T	T	NA	NA	G	C	A	G	NA	NA	C	C	C	G	T	G	T	T	T	T	T	T	T	C	G	G	G	T	A	C	A	G	A	A	T	C	C	C	T	C	T	G	G	A	G	A	C	T	C	T	T	T	T	C	G	G	A	A	T	T	C	T	NA	NA	C	C	G	C	G	G	C	C	T	T	G	A	A	A	G	G	G	A	G	G	G	G	C	C	NA	NA	NA	NA	NA	NA	C	G	G	A	C	C	G	G	G	G	G	G	A	A	T	C	C	C	C	C	T	T	C	A	T	T	C	C	C	T	G	A	G	A	C	C	C	A	T	C	A	A	G	G	C	C	T	T	T	C	C	T	G	A	C	C	C	C	C	C	C	C	T	T	T	C	A	G	A	G	C	C	T	C	G	G	C	T	T	T	A	G	A	T	T	G	G	G	T	T	C	C	T	C	G	G	T	T	C	C	A	G	T	T	A	G	A	A	C	C	G	C	G	A	C	T	T	T	T	T	G	G	T	T	A	G	A	T	C	A	NA	NA	T	C	G	A	C	T	C	T	T	T	A	A	A	G	A	C	T	T	T	T	T	C	T	C	G	G	G	G	G	G	C	G	G	G	G	A	T	C	C	A	C	T	C	T	C	T	C	C	T	C	T	T	C	C	G	G	T	G	A	T	G	A	T	C	A	A	A	G	G	C	C	G	C	C	T	T	G	G	T	C	A	A	G	A	C	C	A	A	NA	NA	A	A	G	G	G	C	C	T	T	T	T	T	C	C	C	C	T	A	T	C	T	G	T	T	C	C	T	C	T	T	T	C	T	A	G	G	C	T	A	C	A	G	G	G	G	G	C	A	G	G	T	G	T	A	A	G	G	A	C	C	A	T	T	A	T	C	T	A	T	T	C	T	A	C	A	A	G	A	G	A	A	G	G	G	G	G	T	C	C	C	T	T	T	T	C	T	C	T	C	C	G	G	A	G	G	G	G	A	G	G	A	C	T	C	G	G	G	G	G	G	G	G	C	C	G	G	G	G	G	A	G	T	C	T	T	C	T	G	A	G	C	G	A	A	G	G	A	A	G	A	T	C	C	C	C	C	C	T	T	T	G	A	A	G	G	A	C	C	G	G	G	A	G	A	T	T	G	T	A	T	A	G	T	C	C	C	T	T	G	G	NA	NA	T	C	A	G	C	C	C	C	C	C	C	A	A	A	T	T	A	G	C	C	C	A	G	A	A	A	G	A	T	C	C	C	G	G	A	G	G	G	G	A	C	C	T	G	C	T	A	G	C	T	A	G	G	C	G	T	T	A	G	A	T	C	A	A	G	G	C	C	A	A	A	A	T	C	A	T	C	C	G	G	G	G	C	C	A	A	C	C	C	C	G	A	G	A	A	T	A	G	T	T	G	G	C	C	A	T	T	C	A	A	G	A	T	C	A	G	C	C	C	C	T	T	G	G	G	A	T	C	G	G	A	G	C	A	C	C	C	C	T	C	C	T	C	C	T	C	C	C	G	G	G	G	NA	NA	A	A	G	G	C	T	T	T	NA	NA	C	C	C	C	T	C	G	A	A	G	A	G	C	T	C	C	G	G	T	C	A	C	NA	NA	A	G	A	A	C	C	G	T	T	C	C	T	G	G	A	A	C	C	T	C	A	A	C	T	G	G	G	G	G	A	A	A	A	A	G	G	C	T	G	G	C	C	A	A	C	C	C	T	A	A	C	C	T	T	A	G	G	A	C	T	G	A	G	G	A	A	T	C	G	A	NA	NA	C	T	C	C	T	T	A	G	C	C	G	G	C	C	NA	NA	G	G	G	A	C	C	G	T	A	G	C	C	G	A	A	A	G	A	A	A	A	A	T	T	A	A	G	A	C	C	C	C	G	G	A	C	G	A	G	A	C	C	C	T	A	G	G	T	G	A	C	T	C	C	NA	NA	T	T	A	A	T	T	A	A	T	T	C	C	C	C	T	T	T	T	C	C	C	C	G	G	T	T	C	C	C	C	G	G	C	C	T	T	A	A	T	T	G	G	A	A	A	A	A	A	T	T	G	G	NA	NA	G	G	C	C	A	A	A	A	T	T	T	T	C	C	C	C	T	T	A	A	G	G	T	T	A	A	T	T	C	C	G	G	C	C	G	G	C	C	T	T	G	G	T	T	A	A	G	G	G	G	A	A	C	C	T	T	C	C	G	G	G	G	A	A	C	C	G	G	G	G	T	T	G	G	T	T	G	G	A	A	C	C	T	T	A	A	A	A	T	T	T	T	C	C	T	T	T	T	T	T	T	T	A	A	T	T	C	C	A	A	G	G	G	G	C	C	G	G	G	G	C	C	A	A	T	T	A	A	A	A	C	C	C	C	C	C	C	C	G	G	T	T	T	T	G	G	G	G	C	C	T	T	C	C	C	C	G	G	T	T	C	C	A	A	A	A	G	G	A	A	T	T	A	A	A	A	G	G	G	G	T	T	C	C	C	C	G	G	C	C	G	G	A	A	T	T	T	T	T	T	C	C	G	G	C	C	G	G	A	A	G	G	T	T	T	T	A	A	G	G	A	A	T	T	G	G	G	G	A	A	A	A	C	C	C	C	C	C	T	T	A	A	C	C	T	T	C	C	A	A	C	C	G	G	T	T	G	G	G	G	C	C	T	T	A	A	T	T	C	C	C	C	G	G	G	G	T	T	A	A	T	T	T	T	C	C	G	G	G	G	G	G	C	C	A	A	A	A	G	G	A	A	G	G	G	G	C	C	G	G	C	C	T	T	T	T	A	A	T	T	C	C	T	T	T	T	T	T	C	C	A	A	C	C	T	T	G	G	C	C	G	G	A	A	G	G	A	A	T	T	G	G	C	C	C	C	A	A	T	T	A	A	T	T	G	G	T	T	A	A	T	T	G	G	C	C	A	A	C	C	G	G	G	G	C	C	A	A	C	C	C	C	A	A	A	A	T	T	G	G	T	T	A	A	T	T	A	A	G	G	T	T	A	A	G	G	C	C	A	A	T	T	T	T	C	C	T	T	C	C	G	G	T	T	A	A	C	C	A	A	G	G	A	A	A	A	T	T	C	C	G	G	T	T	A	A	A	A	G	G	A	A	A	A	G	G	T	T	C	C	T	T	T	T	C	C	A	A	T	T	T	T	A	A	A	A	A	A	A	A	A	A	T	T	C	C	C	C	G	G	G	G	C	C	T	T	G	G	C	C	G	G	T	T	C	C	A	A	A	A	T	T	T	T	G	G	A	A	G	G	C	C	A	A	G	G	G	G	T	T	G	G	A	A	G	G	C	C	G	G	T	T	A	A	A	A	T	T	G	G	A	A	A	A	C	C	G	G	T	T	G	G	C	C	C	C	T	T	G	G	C	C	G	G	T	T	C	C	G	G	G	G	A	A	C	C	G	G	G	G	C	C	T	T	C	C	T	T	G	G	G	G	C	C	A	A	C	C	A	A	G	G	T	T	C	C	C	C	A	A	A	A	T	T	C	C	A	A	A	A	A	A	C	C	A	A	T	T	C	C	A	A	C	C	C	C	C	C	G	G	G	G	C	C	T	T	T	T	G	G	T	T	T	T	A	A	C	C	G	G	A	A	A	A	A	A	G	G	G	G	C	C	C	C	G	G	C	C	G	G	A	A	G	G	T	T	C	C	C	C	G	G	T	T	T	T	A	A	C	C	G	G	A	A	T	T	G	G	C	C	G	G	C	C	G	G	C	C	T	T	T	T	T	T	C	C	C	C	T	T	C	C	G	G	A	A	C	C	G	G	G	G	T	T	C	C	A	A	C	C	A	A	T	T	C	C	T	T	T	T	G	G	A	A	T	T	T	T	C	C	T	T	C	C	C	C	C	C	T	T	A	A	C	C	G	G	G	G	G	G	G	G	T	T	A	A	G	G	C	C	T	T	T	T	A	A	T	T	C	C	T	T	T	T	T	T	G	G	A	A	T	T	G	G	A	A	T	T	G	G	C	C	T	T	T	T	A	A	A	A	G	G	A	A	T	T	C	C	G	G	T	T	T	T	C	C	T	T	C	C	T	T	T	T	T	T	G	G	A	A	T	T	C	C	A	A	C	C	A	A	A	A	C	C	C	C	T	T	A	A	C	C	A	A	C	C	A	A	A	A	T	T	C	C	T	T	A	A	G	G	T	T	A	A	A	A	G	G	G	G	C	C	T	T	T	T	T	T	C	C	C	C	A	A	A	A	T	T	A	A	A	A	T	T	T	T	G	G	G	G	C	C	C	C	A	A	T	T	C	C	T	T	C	C	A	A	C	C	C	C	C	C	T	T	T	T	T	T	A	A	A	A	T	T	C	C	G	G	C	C	C	C	A	A	G	G	T	T	A	A	G	G	T	T	C	C	T	T	G	G	C	C	C	C	G	G	A	A	T	T	G	G	T	T	T	T	T	T	A	A	A	A	C	C	G	G	T	T	G	G	G	G	C	C	G	G	C	C	C	C	C	C	G	G	T	T	C	C	C	C	A	A	C	C	T	T	G	G	G	G	A	A	G	G	A	A	T	T	G	G	G	G	T	T	C	C	C	C	G	G	T	T	G	G	T	T	T	T	T	T	C	C	T	T	A	A	T	T	A	A	C	C	G	G	C	C	C	C	G	G	A	A	C	C	C	C	C	C	G	G	T	T	T	T	T	T	G	G	A	A	T	T	A	A	T	T	C	C	T	T	G	G	G	G	A	A	NA	NA	T	T	A	A	A	A	G	G	T	T	G	G	A	A	A	A	T	T	G	G	T	T	A	A	A	A	G	G	C	C	T	T	A	A	G	G	T	T	C	C	A	A	T	T	G	G	A	A	A	A	T	T	A	A	G	G	A	A	C	C	C	C	G	G	A	A	C	C	A	A	G	G	G	G	G	G	A	A	T	T	A	A	A	A	A	A	G	G	T	T	A	A	A	A	A	A	T	T	T	T	A	A	A	A	T	T	A	A	T	T	T	T	A	A	C	C	A	A	T	T	T	T	G	G	A	A	A	A	C	C	C	C	T	T	T	T	T	T	A	A	G	G	G	G	C	C	C	C	G	G	A	A	G	G	T	T	A	A	A	A	G	G	G	G	T	T	A	A	A	A	T	T	T	T	C	C	T	T	C	C	C	C	A	A	T	T	C	C	G	G	G	G	T	T	C	C	C	C	C	C	G	G	T	T	T	T	C	C	G	G	G	G	C	C	G	G	T	T	G	G	A	A	G	G	T	T	G	G	T	T	G	G	A	A	A	A	A	A	C	C	A	A	C	C	C	C	T	T	T	T	T	T	T	T	A	A	A	A	C	C	T	T	C	C	C	C	A	A	A	A	C	C	C	C	A	A	C	C	T	T	A	A	C	C	T	T	C	C	T	T	G	G	A	A	T	T	T	T	C	C	C	C	T	T	A	A	A	A	A	A	G	G	T	T	C	C	G	G	G	G	C	C	G	G	T	T	G	G	G	G	T	T	G	G	A	A	T	T	A	A	T	T	A	A	T	T	A	A	C	C	A	A	G	G	C	C	G	G	C	C	G	G	C	C	T	T	C	C	T	T	C	C	G	G	C	C	G	G	A	A	C	C	C	C	A	A	T	T	T	T	G	G	T	T	A	A	G	G	C	C	A	A	C	C	T	T	C	C	A	A	C	C	C	C	G	G	T	T	T	T	C	C	A	A	G	G	C	C	G	G	G	G	T	T	G	G	C	C	A	A	G	G	G	G	C	C	A	A	G	G	G	G	G	G	T	T	G	G	C	C	T	T	A	A	T	T	C	C	A	A	A	A	G	G	T	T	C	C	T	T	C	C	A	A	A	A	C	C	A	A	A	A	T	T	C	C	G	G	C	C	G	G	C	C	C	C	G	G	T	T	T	T	T	T	C	C	A	A	C	C	A	A	A	A	G	G	G	G	A	A	T	T	C	C	G	G	C	C	T	T	C	C	G	G	T	T	T	T	G	G	G	G	A	A	C	C	G	G	C	C	T	T	G	G	C	C	C	C	G	G	A	A	A	A	A	A	G	G	A	A	G	G	C	C	C	C	G	G	T	T	A	A	T	T	A	A	T	T	T	T	G	G	C	C	C	C	A	A	G	G	A	A	C	C	A	A	T	T	A	A	G	G	T	T	A	A	T	T	A	A	G	G	T	T	G	G	C	C	A	A	C	C	G	G	G	G	C	C	C	C	G	G	A	A	T	T	A	A	G	G	A	A	C	C	C	C	A	A	A	A	A	A	G	G	C	C	A	A	T	T	G	G	A	A	T	T	C	C	G	G	A	A	G	G	G	G	A	A	A	A	G	G	G	G	A	A	G	G	C	C	A	A	T	T	T	T	T	T	G	G	G	G	T	T	T	T	A	A	C	C	T	T	T	T	T	T	A	A	G	G	T	T	G	G	T	T	G	G	T	T	T	T	T	T	G	G	A	A	A	A	T	T	G	G	G	G	T	T	C	C	A	A	T	T	A	A	G	A	A	A	C	C	G	G	A	A	T	T	G	G	C	C	A	A	A	A	A	A	T	T	A	A	T	T	A	A	C	C	T	T	T	T	T	T	T	T	A	A	A	A	T	T	A	A	A	A	T	T	C	C	T	T	A	A	T	T	C	C	A	A	G	G	C	C	C	C	T	T	G	G	T	T	C	C	T	T	T	T	T	T	C	C	T	T	G	G	G	G	T	T	C	C	T	T	A	A	T	T	G	G	G	G	C	C	C	C	A	A	G	G	A	A	G	G	A	A	C	C	G	G	A	A	A	A	G	G	G	G	C	C	T	T	C	C	G	G	A	A	C	C	C	C	T	T	T	T	C	C	T	T	G	G	G	G	A	A	C	C	T	T	C	C	G	G	G	G	T	T	T	T	A	A	G	G	G	G	T	T	C	C	C	C	A	A	T	T	G	G	C	C	C	C	A	A	T	T	A	A	T	T	C	C	T	T	T	T	G	G	T	T	C	C	G	G	C	C	C	C	G	G	A	A	T	T	A	A	T	T	A	A	G	G	T	T	T	T	G	G	A	A	C	C	T	T	T	T	C	C	C	C	T	T	T	T	T	T	A	A	T	T	C	C	A	A	G	G	T	T	C	C	T	T	C	C	G	G	A	A	G	G	A	A	C	C	T	T	C	C	A	A	T	T	A	A	C	C	T	T	A	A	C	C	G	G	A	A	A	A	T	T	C	C	T	T	G	G	T	T	A	A	G	G	G	G	A	A	A	A	C	C	C	C	C	C	C	C	C	C	G	G	T	T	A	A	T	T	G	G	A	A	C	C	G	G	G	G	A	A	C	C	T	T	C	C	C	C	G	G	A	A	G	G	G	G	A	A	C	C	A	A	G	G	G	G	G	C	T	T	C	C	A	A	T	T	A	A	G	G	T	T	T	T	G	G	T	T	T	T	C	C	A	A	G	G	A	A	C	C	A	A	T	T	T	T	T	T	C	C	T	T	C	C	C	C	A	A	G	G	G	G	G	G	G	G	T	T	C	C	C	C	C	C	T	T	C	C	A	A	G	G	T	T	T	T	T	T	A	A	A	A	A	A	A	A	G	G	A	A	A	A	G	G	T	T	C	C	G	G	A	A	C	C	A	A	C	C	A	A	C	C	A	A	C	C	C	C	A	A	G	G	C	C	G	G	A	A	T	T	T	T	C	C	T	T	T	T	A	A	A	A	G	G	T	T	A	A	C	C	T	T	A	A	C	C	G	G	G	G	G	G	A	A	A	A	G	G	T	T	C	C	C	C	T	T	C	C	T	T	C	C	T	T	C	C	T	T	G	G	T	T	T	T	T	T	C	C	T	T	A	A	T	T	T	T	A	A	C	C	G	G	G	G	C	C	C	C	G	G	G	G	T	T	T	T	C	C	T	T	A	A	C	C	A	A	T	T	T	T	A	A	G	G	NA	NA	G	G	G	G	A	A	A	A	T	T	T	T	A	A	G	G	C	C	G	G	C	C	C	C	C	C	G	G	A	A	T	T	T	T	G	G	G	G	T	T	G	G	T	T	T	T	C	C	C	C	A	A	T	T	G	G	T	T	G	G	G	G	C	C	C	C	C	C	G	G	C	C	G	G	A	A	A	A	T	T	G	G	G	G	C	C	A	A	G	G	G	G	G	G	G	G	C	C	G	G	G	G	A	A	G	G	A	A	G	G	G	G	G	G	C	C	A	A	A	A	C	C	C	C	C	C	A	A	A	A	A	A	C	C	A	A	T	T	A	A	C	C	T	T	C	C	A	A	G	G	G	G	T	T	C	C	G	G	C	C	G	G	C	C	C	C	A	A	G	G	A	A	T	T	A	A	T	T	A	A	G	G	T	T	A	A	T	T	A	A	A	A	G	G	G	G	G	G	T	T	A	A	T	T	T	T	G	G	C	C	G	G	G	G	T	T	A	A	G	G	C	C	C	C	C	C	T	T	T	T	T	T	G	G	C	C	A	A	G	G	G	G	G	G	C	C	C	C	G	G	C	C	NA	NA	T	T	G	G	C	C	A	A	T	T	G	G	A	A	A	A	G	G	A	A	C	C	C	C	G	G	A	A	G	G	G	G	T	T	C	C	C	T	G	G	C	C	C	C	C	C	G	G	A	A	G	G	G	G	G	G	T	T	A	A	C	C	T	T	G	G	T	T	G	G	T	T	C	C	G	G	A	A	A	A	A	A	T	T	C	C	C	C	C	C	G	G	T	T	G	G	T	T	A	A	G	G	G	G	T	T	C	C	G	G	G	G	A	A	G	G	A	A	T	T	G	G	C	C	A	A	C	C	C	C	T	T	A	A	T	T	T	T	C	C	T	T	G	G	T	T	C	C	A	A	A	A	C	C	C	C	T	T	G	G	A	A	G	G	T	T	C	C	T	T	A	A	A	A	C	C	T	T	A	A	C	C	G	G	C	C	G	G	A	A	C	C	C	C	T	T	G	G	A	A	A	A	G	G	G	G	C	C	A	A	C	C	T	T	C	C	C	C	T	T	A	A	T	T	A	A	T	T	T	T	T	T	A	A	T	T	A	A	T	T	C	C	G	G	A	A	A	A	C	C	A	A	G	G	C	C	T	T	A	A	A	A	C	C	A	A	C	C	T	T	C	C	A	A	C	C	T	T	C	C	C	C	A	A	T	T	A	A	A	A	C	C	T	T	G	G	T	T	C	C	G	G	G	G	C	C	T	T	C	C	T	T	T	T	A	A	G	G	A	A	A	A	A	A	C	C	T	T	A	A	A	A	A	A	T	T	G	G	G	G	T	T	C	C	G	G	NA	NA	C	C	G	G	C	C	G	G	C	C	C	C	C	C	T	T	G	G	T	T	T	T	T	T	C	C	T	T	C	C	G	G	C	C	A	A	G	G	T	T	A	A	C	C	C	C	C	C	C	C	G	G	A	A	C	C	G	G	C	C	G	G	G	G	C	C	T	T	A	A	T	T	A	A	C	C	G	G	G	G	T	T	G	G	A	A	T	T	G	G	C	C	A	A	A	A	A	A	A	A	A	A	A	A	G	G	T	T	C	C	G	G	A	A	T	T	A	A	A	A	T	T	C	C	C	C	A	A	C	C	C	C	A	A	T	T	A	A	G	G	A	A	C	C	G	G	A	A	C	C	G	G	G	G	C	C	A	A	T	T	T	T	T	T	G	G	T	T	A	A	T	T	T	T	G	G	G	G	T	T	G	G	G	G	G	G	G	G	G	G	G	G	G	G	A	A	T	T	A	A	A	A	T	T	C	C	A	A	A	A	T	T	A	A	T	T	G	G	A	A	G	G	T	T	G	G	T	T	A	A	C	C	G	G	T	T	G	G	C	C	G	G	T	T	A	A	T	T	G	G	T	T	A	A	A	A	A	A	T	T	C	C	C	C	T	T	G	G	T	T	C	C	C	C	G	G	C	C	T	T	G	G	C	C	C	C	G	G	A	A	G	G	C	C	C	C	C	C	C	C	A	A	T	T	G	G	T	T	T	T	A	A	G	G	C	C	T	T	T	T	G	G	T	T	T	T	G	G	C	C	G	G	G	G	A	A	T	T	G	G	C	C	T	T	G	G	G	G	G	G	T	T	T	T	A	A	G	G	G	G	C	C	A	A	C	C	C	C	A	A	C	C	G	G	C	C	G	G	G	G	C	C	C	C	A	A	G	G	C	C	T	T	G	G	G	G	G	G	C	C	C	C	A	A	G	G	C	C	C	C	A	A	C	C	G	G	G	G	G	G	T	T	C	C	G	G	G	G	G	G	C	C	A	A	A	A	C	C	A	A	T	T	C	C	G	G	A	A	A	A	G	G	G	G	T	T	C	C	C	C	C	C	C	C	G	G	G	G	G	G	G	G	G	G	C	C	C	C	G	G	A	A	A	A	G	G	A	A	A	A	T	T	T	T	A	A	C	C	G	G	G	G	G	G	G	G	C	C	G	G	C	C	T	T	G	G	G	G	G	G	C	C	T	T	A	A	T	T	T	T	T	T	A	A	A	A	A	A	G	G	G	G	A	A	G	G	C	C	C	C	G	G	G	G	C	C	NA	NA	G	G	G	G	C	C	C	C	C	C	G	G	T	T	C	C	A	A	C	C	T	T	T	T	G	G	C	C	G	G	A	A	G	G	G	G	A	A	A	A	C	C	G	G	C	C	G	G	G	G	T	T	T	T	C	C	C	C	T	T	G	G	NA	NA	A	A	G	G	A	A	G	G	A	G	T	T	T	T	C	C	A	A	C	C	C	C	C	C	C	C	A	A	C	C	T	T	T	T	A	A	C	C	T	T	C	C	T	T	G	G	T	T	C	C	T	T	A	A	T	T	A	A	C	C	T	T	A	A	A	A	C	C	C	C	A	A	C	C	A	A	G	G	T	T	A	A	A	A	G	G	T	T	C	C	C	C	A	A	C	C	G	G	G	G	G	G	C	C	T	T	A	A	T	T	T	T	C	C	G	G	G	G	A	A	G	G	A	A	G	G	T	T	C	C	C	C	C	C	G	G	G	G	C	C	G	G	G	G	C	C	T	T	G	G	A	A	G	G	T	T	C	C	G	G	G	G	A	A	G	G	A	A	T	T	A	A	C	C	C	C	G	G	T	T	G	G	G	G	T	T	C	C	C	C	A	A	C	C	C	C	C	C	C	C	G	G	G	G	A	A	C	C	T	T	C	C	G	G	A	A	C	C	A	A	G	G	C	C	G	G	T	T	T	T	G	G	C	C	G	G	G	G	C	C	A	A	T	T	C	C	A	A	C	C	T	T	C	C	A	A	G	G	G	G	T	T	A	A	C	C	G	G	C	C	C	C	C	C	C	C	G	G	A	A	A	A	T	T	T	T	G	G	T	T	C	C	T	T	A	A	G	G	A	A	C	C	C	C	G	G	C	C	A	A	C	C	A	A	G	G	G	G	C	C	G	G	C	C	A	A	A	A	G	G	A	A	G	G	A	A	G	G	T	T	C	C	C	C	T	T	T	T	A	A	C	C	C	C	A	A	C	C	C	C	A	A	T	T	C	C	A	A	G	G	A	A	G	G	C	C	C	C	G	G	A	A	G	G	C	C	T	T	C	C	C	C	A	A	C	C	C	C	C	C	T	T	C	C	A	A	G	G	T	T	G	G	T	T	T	T	A	A	G	G	A	A	T	T	C	C	G	G	A	A	C	C	T	T	T	T	A	A	T	T	G	G	A	A	G	G	G	G	T	T	G	G	T	T	C	C	C	C	A	A	G	G	G	G	A	A	C	C	C	C	A	A	G	G	C	C	A	A	A	A	G	G	G	G	A	A	A	A	C	C	A	A	C	C	C	C	T	T	C	C	G	G	C	C	A	A	C	C	NA	NA	A	A	G	G	T	T	T	T	G	G	T	T	T	T	A	A	G	G	C	C	G	G	C	C	C	C	T	T	C	C	T	T	A	A	C	C	C	C	T	T	C	C	G	G	A	A	C	C	C	C	C	C	G	G	A	A	T	T	C	C	A	A	A	A	G	G	G	G	G	G	A	A	G	G	T	T	NA	NA	G	G	G	G	G	G	A	A	A	A	C	C	C	C	T	T	G	G	G	G	A	A	A	A	C	C	C	C	T	T	A	A	C	C	G	G	T	T	G	G	A	A	G	G	G	G	A	A	T	T	G	A	C	C	A	A	C	C	T	T	C	C	G	G	T	T	T	T	A	A	G	G	T	T	C	C	C	C	G	G	G	G	A	A	A	A	C	C	G	G	A	A	G	G	A	A	A	A	G	G	A	A	C	C	C	C	A	A	G	G	G	G	C	C	C	C	G	G	C	C	T	T	A	A	C	C	T	T	G	G	T	T	C	C	G	G	G	G	A	A	C	C	G	G	G	G	G	G	A	A	A	A	A	A	T	T	A	A	G	G	G	G	G	G	G	G	G	G	A	A	A	A	G	G	G	G	C	C	T	T	C	C	A	A	C	C	G	G	C	C	C	C	A	A	C	C	T	T	A	A	G	G	G	G	G	G	C	C	G	G	A	A	C	C	A	A	G	G	C	C	G	G	A	A	C	C	C	C	T	T	G	G	A	A	G	G	T	T	T	T	G	G	C	C	A	A	A	A	T	T	T	T	A	A	G	G	C	C	C	C	A	A	G	G	C	C	C	C	G	G	C	C	G	G	C	C	A	A	T	T	T	T	C	C	G	G	T	T	T	T	G	G	A	A	A	A	C	C	T	T	C	C	G	G	A	A	T	T	A	A	A	A	C	C	C	C	C	C	G	G	C	C	A	A	C	C	C	C	G	G	C	C	A	A	C	C	T	T	T	T	C	C	C	C	G	G	G	G	T	T	T	T	C	C	G	G	C	C	A	A	T	T	G	G	A	A	G	G	A	A	G	G	G	G	C	C	T	T	G	G	C	C	G	G	C	C	T	T	A	A	G	G	C	C	T	T	C	C	T	T	C	C	G	G	T	T	C	C	G	G	T	T	T	T	A	A	C	C	T	T	C	C	G	G	T	T	A	A	C	C	C	C	G	G	C	C	C	C	C	C	C	C	C	C	C	C	T	T	T	T	C	C	C	C	C	C	T	T	G	G	C	C	T	T	A	A	A	A	G	G	C	C	A	A	G	G	NA	NA	G	G	A	A	C	C	A	A	G	G	C	C	C	C	C	C	C	C	C	C	C	C	C	C	T	T	C	C	C	C	C	C	T	T	G	G	T	T	A	A	C	C	A	A	A	A	A	A	C	C	A	A	C	C	G	G	G	G	G	G	T	T	T	T	C	C	T	T	C	C	T	T	A	A	T	T	T	T	G	G	T	T	G	G	A	A	A	A	A	A	G	G	G	G	T	T	C	C	A	A	T	T	C	C	C	C	A	A	A	A	A	A	G	G	C	C	A	A	T	T	G	G	C	C	G	G	C	C	A	A	A	A	T	T	C	C	A	A	T	T	G	G	C	C	G	G	A	A	G	G	T	T	A	A	C	C	G	G	C	C	G	G	G	G	G	G	G	G	C	C	A	A	C	C	G	G	C	C	A	A	G	G	A	A	T	T	C	C	T	T	C	C	A	A	G	G	T	T	A	A	A	A	C	C	G	G	A	A	A	A	G	G	A	A	G	G	C	C	C	C	A	A	C	C	A	A	T	T	C	C	G	G	C	C	G	G	T	T	T	T	A	A	A	A	A	A	G	G	C	C	C	C	T	T	C	C	A	A	T	T	G	G	T	T	C	C	T	T	C	C	C	C	G	G	G	G	C	C	G	G	G	G	T	T	A	A	C	C	T	T	A	A	C	C	C	C	C	C	T	T	G	G	C	C	C	C	C	C	A	A	T	T	G	G	C	C	G	G	G	G	C	C	T	T	C	C	G	G	C	C	C	C	C	C	G	G	C	C	A	A	G	G	A	A	G	G	G	G	T	T	C	C	A	A	C	C	G	G	A	A	G	G	C	C	G	G	G	G	A	A	C	C	T	T	G	G	T	T	G	G	G	G	G	G	A	A	C	C	C	C	C	C	C	C	T	T	A	A	G	G	G	G	C	C	C	C	G	G	T	T	G	G	G	G	T	T	C	C	A	A	T	T	C	C	A	A	G	G	C	C	A	A	NA	NA	G	G	T	T	C	T	A	A	C	C	G	G	G	G	G	G	T	T	C	C	T	T	C	C	G	G	G	G	T	T	G	G	A	A	G	G	C	C	C	C	A	A	G	G	C	C	G	G	A	A	G	G	T	T	G	G	T	T	G	G	A	A	G	G	C	C	G	G	C	C	G	G	C	C	G	G	C	C	A	A	A	A	G	G	G	G	T	T	A	A	G	G	C	C	A	A	G	G	T	T	A	A	C	C	G	G	G	G	A	A	G	G	A	A	G	G	G	G	G	G	C	C	G	G	G	G	C	C	A	A	T	T	A	A	T	T	T	T	G	G	G	G	G	G	C	C	A	A	T	T	G	G	A	A	T	T	T	T	C	C	G	G	C	C	C	C	T	T	G	G	T	T	G	G	A	A	A	A	T	T	T	T	C	C	G	G	C	C	T	T	C	C	C	C	T	T	G	G	C	C	G	G	C	C	T	T	G	G	C	C	A	A	G	G	G	G	A	A	A	A	A	A	T	T	T	T	T	T	T	T	A	G	C	C	T	T	C	C	G	G	C	C	G	G	C	C	T	T	T	T	G	G	T	T	C	C	T	T	G	G	C	C	A	A	C	C	G	G	NA	NA	C	C	G	G	T	T	G	G	T	T	T	T	T	T	T	T	A	A	G	G	C	C	C	C	C	C	C	C	T	T	G	G	T	T	G	G	G	G	G	G	T	T	G	G	C	C	A	A	G	G	C	C	T	T	C	C	A	A	C	C	C	C	G	G	T	T	T	T	G	G	A	A	C	C	G	G	C	C	C	C	C	C	C	C	C	C	C	C	G	G	T	T	A	A	C	C	C	C	G	G	T	T	T	T	C	C	G	G	G	G	C	C	G	G	C	C	A	A	T	T	C	C	G	G	G	G	G	G	C	C	C	C	G	G	C	C	C	C	G	G	G	G	C	C	G	G	G	G	A	A	T	T	C	C	C	C	C	C	C	C	C	C	T	T	C	C	A	A	C	C	A	A	G	G	C	C	C	C	C	C	G	G	T	T	G	G	T	T	T	T	C	C	T	T	A	A	C	C	G	G	A	A	A	A	T	T	G	G	C	C	T	T	T	T	C	C	G	G	C	C	T	T	T	T	C	C	G	G	C	C	G	G	A	A	C	C	C	T	C	C	G	G	C	C	T	T	G	G	C	C	T	T	C	C	C	C	G	G	C	C	C	C	A	A	T	T	A	A	C	C	T	T	A	A	G	G	C	C	C	C	T	T	G	G	A	G	G	G	T	T	C	C	G	A	T	G	G	A	T	C	T	A	G	G	A	G	T	T	G	G	G	G	NA	NA	A	G	T	T	G	C	G	A	C	A	A	A	G	G	A	G	A	A	G	C	T	A	T	C	G	G	G	A	G	G	T	G	T	C	G	G	G	A	A	G	G	G	T	T	G	G	T	C	A	G	T	C	T	C	G	G	T	C	A	G	G	G	C	C	NA	NA	T	A	A	T	A	A	G	G	T	C	T	T	C	G	C	C	C	A	A	A	T	T	G	A	G	G	A	G	T	C	NA	NA	C	A	G	G	T	C	T	C	C	A	C	T	G	A	G	G	T	T	G	G	A	G	A	G	NA	NA	A	A	G	G	A	G	G	G	T	T	G	G	G	A	T	A	T	T	C	C	G	G	C	A	G	G	G	T	G	G	C	C	A	G	A	G	G	G	G	A	G	A	A	G	C	C	T	C	NA	NA	G	G	C	C	T	T	A	G	G	G	T	T	A	G	G	G	C	C	G	G	C	C	C	C	G	G	C	T	NA	NA	G	G	G	G	C	T	A	A	G	G	A	C	C	T	T	G	C	C	C	A	G	G	G	G	G	A	T	C	G	T	T	C	G	G	C	C	NA	NA	A	A	T	C	C	G	C	T	G	A	T	T	NA	NA	G	A	C	C	T	T	C	T	G	A	G	A	C	C	C	C	C	C	G	G	G	A	C	T	G	G	T	T	G	A	G	G	C	A	C	C	T	T	G	G	T	A	G	G	G	C	G	A	G	G	C	C	G	T	G	G	T	A	T	T	A	G	C	C	G	C	C	A	A	A	G	A	T	A	C	C	A	G	A	A	G	G	T	C	G	G	G	C	C	T	A	G	G	G	T	T	G	G	G	G	T	C	C	C	G	A	T	T	G	A	C	T	T	T	G	G	T	C	C	T	G	A	T	C	G	A	C	C	T	G	G	G	G	T	T	C	T	T	A	A	G	A	G	A	C	C	T	G	NA	NA	C	C	T	C	C	T	G	C	T	A	C	C	T	T	T	T	G	G	C	T	A	A	C	T	G	G	C	T	C	C	G	A	A	G	C	C	C	C	G	C	A	A	C	C	G	G	NA	NA	G	G	G	A	A	C	C	T	A	G	C	C	T	C	A	A	G	G	C	C	G	A	T	C	G	C	T	T	C	C	G	A	C	C	G	G	T	C	A	A	T	T	A	A	A	A	T	A	G	A	A	A	A	A	G	G	T	C	A	G	T	A	T	C	A	G	A	A	A	A	C	T	T	C	A	G	A	A	C	C	A	A	T	C	G	G	C	T	C	C	G	A	G	G	C	T	G	G	A	A	G	G	A	G	C	C	C	T	C	C	C	C	A	A	A	A	C	C	C	T	T	T	A	G	C	A	NA	NA	G	G	T	G	C	T	A	A	T	C	G	G	T	C	G	G	A	A	C	T	C	C	G	G	C	C	T	C	T	T	C	T	A	A	C	T	C	T	A	A	A	C	C	C	T	A	C	T	G	G	A	G	A	A	T	C	G	G	C	C	T	T	C	T	NA	NA	G	G	T	T	C	C	C	C	C	T	T	C	T	T	C	T	G	A	A	G	A	G	C	C	G	G	A	A	G	A	A	G	G	G	T	T	A	A	C	T	G	G	C	C	G	G	T	T	A	A	G	G	A	G	G	G	C	C	C	T	T	T	A	A	C	C	T	T	A	T	C	T	C	C	G	G	NA	NA	A	G	G	A	G	G	T	C	T	C	T	T	NA	NA	G	A	NA	NA	G	G	C	G	C	G	A	G	C	T	G	G	C	C	G	A	G	T	G	T	C	C	NA	NA	G	A	G	G	C	C	C	T	NA	NA	T	C	T	T	A	A	C	C	G	G	C	C	G	A	C	C	A	A	G	T	T	T	A	T	A	G	G	A	C	C	A	A	C	C	T	T	C	T	G	G	G	G	C	C	NA	NA	C	A	A	G	G	A	A	A	NA	NA	G	G	C	T	T	T	A	T	A	A	C	T	G	T	T	C	A	G	C	C	G	A	C	C	NA	NA	A	G	G	A	G	G	G	G	G	G	G	A	C	C	G	G	T	C	C	C	C	C	T	T	G	A	T	C	T	C	T	C	G	A	A	A	NA	NA	C	T	G	G	C	C	C	A	A	A	G	A	C	C	A	G	G	G	A	A	C	C	G	C	C	C	A	A	C	T	C	T	G	A	G	G	A	G	G	G	G	A	G	G	C	C	G	G	C	T	T	G	G	G	C	T	G	A	T	A	T	C	G	G	NA	NA	A	A	G	C	A	A	C	T	G	G	C	T	G	T	T	T	C	T	A	A	T	T	C	C	A	A	G	A	C	T	C	A	G	G	T	C	C	T	G	A	C	T	A	A	G	A	G	G	C	C	C	T	A	C	G	T	G	G	A	A	C	C	G	G	T	T	G	G	G	C	T	C	C	T	A	A	G	A	G	G	G	C	A	A	G	G	A	A	G	G	T	C	A	A	G	C	G	A	G	A	G	G	T	C	G	G	T	T	G	A	G	A	T	T	C	C	A	C	C	T	T	T	A	C	C	A	A	G	G	A	A	G	G	A	NA	NA	C	T	NA	NA	C	C	A	G	A	G	T	C	T	C	G	A	G	A	G	A	T	C	C	C	C	G	A	G	G	A	A	T	T	T	G	A	C	C	G	G	G	G	C	C	C	T	C	C	G	A	C	T	C	C	G	A	G	A	C	T	A	G	C	C	A	G	T	G	A	G	T	T	C	T	C	T	C	C	A	C	T	A	A	G	C	T	T	C	G	G	A	A	C	T	A	G	C	C	G	A	T	T	C	T	C	G	C	T	A	G	C	T	C	T	G	G	T	C	G	G	G	A	C	C	C	C	G	G	G	G	G	G	A	G	C	T	A	T	C	C	C	C	A	T	G	G	C	T	C	C	T	T	A	A	T	T	C	T	T	T	G	A	G	G	G	G	C	C	G	G	G	G	G	G	G	A	C	C	C	T	C	T	G	G	G	A	G	G	C	C	G	G	T	T	A	G	A	G	G	G	C	C	NA	NA	T	C	T	C	T	T	C	T	C	C	G	G	C	C	C	C	C	C	G	A	NA	NA	C	T	C	T	A	G	G	G	G	G	A	G	C	A	NA	NA	A	A	C	C
CC	OR1639f140	NA	NA	1	NA	G	G	C	C	C	C	G	G	T	T	G	G	C	C	C	C	C	C	A	A	C	C	C	C	A	A	C	C	C	C	A	A	C	C	C	C	T	T	A	A	C	C	G	G	A	A	G	G	T	T	A	A	T	T	C	C	A	A	G	G	C	C	A	A	T	T	G	G	A	A	A	A	T	T	A	A	A	A	C	C	G	G	NA	NA	C	C	G	G	C	C	C	C	G	G	C	C	T	T	T	T	G	G	T	T	C	C	G	G	G	G	C	C	C	C	T	T	A	A	T	T	G	G	G	G	G	G	C	C	C	C	C	C	A	A	T	T	G	G	G	G	T	T	A	A	A	A	A	A	A	A	C	C	G	G	T	T	C	C	G	G	C	C	C	C	C	C	C	C	G	G	G	G	A	A	T	T	T	T	G	G	G	G	G	G	G	G	A	A	C	C	A	A	G	G	A	A	A	A	G	G	G	G	G	G	G	G	T	T	C	C	T	T	G	G	G	G	A	A	C	C	T	T	A	A	T	T	G	G	G	G	T	T	C	C	T	T	C	C	C	C	G	G	G	G	T	T	G	G	C	C	T	T	C	C	T	T	C	C	T	T	A	A	T	T	C	C	C	C	C	C	C	C	T	T	C	C	G	G	C	C	C	C	C	C	C	C	G	G	C	C	C	C	G	G	A	A	C	C	C	C	A	A	A	A	C	C	A	A	T	T	A	A	T	T	G	G	C	C	C	C	T	T	C	C	C	C	G	G	T	T	T	T	T	T	G	G	T	T	G	G	T	T	G	G	C	C	G	G	T	T	G	G	G	G	A	T	C	C	T	T	G	G	C	C	T	T	C	C	A	A	C	C	T	T	C	C	T	T	T	T	NA	NA	G	G	T	T	A	A	C	C	C	C	C	C	T	T	A	A	C	C	A	A	T	T	T	T	C	C	C	C	T	T	A	A	C	C	A	A	T	T	T	T	C	C	C	C	A	A	A	A	G	G	G	G	G	G	T	T	A	A	T	T	A	A	A	A	A	A	C	C	C	C	G	G	G	G	G	G	T	T	C	C	C	C	A	A	T	T	A	A	G	G	C	C	C	C	T	T	C	C	G	G	G	G	C	C	A	A	G	G	C	C	T	T	C	C	G	G	C	C	G	G	T	T	G	G	A	A	T	T	C	C	T	T	C	C	C	C	T	T	T	T	G	G	A	A	C	C	A	A	A	A	C	C	C	C	A	A	G	G	C	C	T	T	G	A	C	C	A	A	G	G	C	C	T	T	G	G	T	T	A	A	T	T	T	T	C	C	A	A	G	G	A	A	G	G	G	G	C	C	A	A	A	A	T	T	G	G	A	A	A	A	G	G	G	G	A	A	C	C	A	A	G	G	T	T	T	T	A	A	T	T	G	G	C	C	G	G	C	C	T	T	C	C	G	G	G	G	NA	NA	C	C	T	T	G	G	G	G	A	A	G	G	T	T	A	A	C	C	A	A	A	A	G	G	C	C	A	A	G	G	A	A	T	C	A	A	T	T	G	G	T	T	G	G	G	G	A	A	A	A	C	C	C	C	A	A	A	A	G	G	T	T	A	A	T	T	A	A	T	T	A	A	A	A	G	G	C	C	C	C	T	T	G	G	T	T	C	C	A	A	C	C	G	G	C	C	A	A	A	A	G	G	T	T	T	C	A	A	G	G	A	A	A	A	G	G	T	T	A	A	A	A	T	T	C	C	G	G	G	G	G	G	C	C	C	C	C	C	G	G	C	C	A	A	C	C	T	T	C	C	T	T	C	C	A	A	T	T	A	A	C	C	A	A	C	C	T	T	A	A	C	C	T	T	G	G	T	T	G	G	A	A	G	G	C	C	C	C	C	C	T	T	A	A	A	A	A	A	G	G	G	G	A	A	C	C	C	C	G	G	C	C	C	C	T	T	A	A	A	A	NA	NA	A	A	G	G	G	G	T	T	G	G	G	G	T	T	A	A	T	T	G	G	G	G	G	G	T	T	A	A	T	T	T	T	A	A	A	A	A	A	G	G	G	G	A	A	C	C	A	A	G	G	A	A	C	C	T	T	A	A	G	G	T	T	A	A	A	A	A	A	G	G	G	G	A	A	G	G	G	G	T	T	T	T	G	G	G	G	G	G	A	A	T	T	A	A	G	G	A	A	T	T	C	C	G	G	T	T	T	T	C	C	C	C	G	G	G	G	G	G	A	A	T	T	T	T	A	A	C	C	A	A	G	G	G	G	T	T	C	C	T	T	G	G	A	A	A	A	A	A	G	G	A	A	T	T	G	G	A	A	C	C	A	A	G	G	A	A	C	C	G	G	T	T	G	G	G	G	G	G	T	T	C	C	C	C	C	C	G	G	NA	NA	T	T	G	G	G	G	A	A	T	T	G	G	A	A	T	T	T	T	A	A	C	C	G	G	C	C	C	C	G	G	T	T	C	C	A	A	A	A	C	C	C	C	A	A	A	A	G	G	C	C	A	A	G	G	A	A	C	C	G	G	C	C	A	A	T	T	C	C	G	G	G	G	C	C	A	A	A	A	G	G	G	G	C	C	T	T	G	G	C	C	T	T	G	G	G	G	A	A	C	C	G	G	C	C	A	A	G	G	C	T	G	G	G	G	A	A	T	T	T	T	G	G	T	T	A	A	A	A	G	G	G	G	A	A	C	C	G	G	C	C	C	C	C	C	T	T	C	C	G	G	A	A	T	T	A	A	T	T	C	C	G	G	A	A	A	A	T	T	T	T	T	T	G	G	T	T	G	G	T	T	C	C	T	T	C	C	A	A	C	C	T	T	G	G	T	T	G	G	C	C	C	C	T	T	A	A	G	A	A	A	C	C	A	A	C	C	T	T	A	A	G	G	G	G	A	A	A	A	T	T	T	T	C	C	T	T	C	C	G	G	T	T	G	G	A	A	A	A	T	T	T	T	G	G	A	A	T	T	A	A	A	A	A	A	G	G	A	A	C	C	T	T	A	A	T	T	A	A	G	G	T	T	C	C	T	T	G	G	C	C	A	A	A	A	C	C	T	T	T	T	C	C	T	T	A	A	A	A	G	G	A	A	T	T	T	T	G	G	C	C	C	C	C	C	T	T	T	T	G	G	C	C	A	A	C	C	C	C	T	T	T	T	A	A	G	G	A	A	T	T	A	A	A	A	C	C	G	G	A	A	T	T	G	G	A	A	C	C	T	T	C	G	C	C	T	T	T	T	NA	NA	G	G	T	T	A	A	C	C	T	T	C	C	A	A	C	C	C	C	G	G	G	G	T	T	T	T	C	C	T	T	A	A	T	T	A	A	C	C	T	T	G	G	A	A	G	G	G	G	T	T	G	G	A	A	C	C	C	C	G	G	G	G	T	T	G	G	T	T	A	A	G	G	A	A	G	G	C	C	T	T	A	A	C	C	T	T	C	C	C	C	G	G	T	T	T	T	A	A	G	G	T	T	T	T	C	C	T	T	T	T	G	G	A	A	C	C	G	G	A	A	G	G	A	A	G	G	T	T	T	T	T	T	A	A	A	A	A	A	T	T	G	G	G	G	C	C	G	G	G	G	A	A	NA	NA	G	G	T	T	A	A	C	C	T	T	G	G	C	C	A	A	T	T	C	C	G	G	C	C	A	T	C	C	G	G	A	A	T	T	T	T	C	C	G	G	G	G	C	C	A	A	C	C	C	C	A	G	C	C	G	G	T	T	A	A	C	C	T	T	T	T	T	T	C	C	G	G	C	C	G	G	A	A	T	T	T	T	A	A	A	A	C	C	T	T	A	A	G	G	T	T	T	T	A	A	C	C	T	T	T	T	G	G	A	A	A	A	G	G	T	T	T	T	A	A	T	T	A	A	A	A	T	T	G	G	A	A	G	C	G	G	T	T	C	C	C	C	G	G	A	A	G	G	G	G	C	C	T	T	C	C	A	A	A	A	G	G	C	C	A	A	G	G	G	G	G	G	T	T	C	C	C	C	C	C	T	T	A	A	C	C	A	A	G	G	C	C	C	C	G	G	A	A	G	G	T	T	C	C	G	G	C	C	G	G	G	G	C	C	A	A	C	C	G	G	A	A	C	C	C	C	G	G	A	A	T	T	A	A	G	G	C	C	A	A	T	T	C	C	T	T	T	T	C	C	C	C	C	C	C	C	A	A	A	A	G	G	G	G	G	G	T	T	T	T	T	T	T	T	C	C	C	C	T	T	C	C	G	G	A	A	G	G	G	G	G	G	G	G	C	C	G	G	G	G	G	G	C	C	G	G	C	C	C	C	T	T	A	A	G	G	G	G	G	G	A	A	G	G	G	G	A	A	C	C	G	G	G	G	C	C	A	A	A	A	C	C	C	C	G	G	C	C	C	C	G	G	A	A	G	G	A	A	T	T	C	C	A	A	G	G	T	T	G	G	T	T	C	C	T	T	G	G	C	C	A	A	T	T	G	G	G	G	C	C	C	C	G	G	C	C	T	T	A	A	A	A	T	T	G	G	G	G	G	G	T	T	T	T	C	C	C	C	T	T	C	C	T	T	A	A	G	G	G	G	C	C	T	T	G	G	G	G	C	C	G	G	C	C	A	A	G	G	A	A	G	G	C	C	C	C	T	T	C	C	G	G	T	T	C	C	A	A	G	G	T	T	A	A	C	C	A	A	G	G	A	A	G	G	T	T	C	C	C	C	T	T	C	C	T	T	T	T	T	T	A	A	T	T	G	G	G	G	G	G	G	G	A	A	T	T	A	A	C	C	C	C	A	A	T	T	C	C	A	A	C	C	G	G	A	A	G	G	C	C	T	T	G	G	T	T	T	T	C	C	T	T	G	G	G	G	T	T	A	A	C	C	G	G	G	G	C	C	C	C	G	G	C	C	T	T	A	A	A	A	A	A	T	T	G	G	G	G	G	G	G	G	A	A	C	C	G	G	G	G	C	C	G	G	C	C	T	T	C	C	G	G	A	A	T	T	C	C	C	C	T	T	G	G	T	T	C	C	A	A	C	C	T	T	C	C	C	C	G	G	C	C	G	G	G	G	G	G	T	T	C	T	T	T	C	C	C	C	T	T	G	G	G	G	C	C	C	C	T	T	G	G	C	C	T	T	G	G	C	C	G	G	G	G	T	T	G	G	C	C	T	T	C	C	T	T	G	G	A	A	C	C	C	C	A	A	C	C	T	T	G	G	C	C	T	T	A	A	C	C	C	C	T	T	C	C	A	A	A	A	A	A	A	A	G	G	A	A	A	A	A	A	C	C	T	T	T	T	C	C	T	T	A	A	T	T	C	C	C	C	A	A	C	C	C	C	C	C	A	A	A	A	G	G	C	C	A	A	C	C	C	C	C	C	C	C	A	A	C	C	G	G	C	C	A	A	G	G	T	T	G	G	A	A	C	C	G	G	T	T	A	A	T	T	C	C	T	T	A	A	C	C	A	A	G	G	A	A	T	T	T	T	T	T	C	C	A	A	G	G	A	A	C	C	G	G	T	T	C	C	T	T	T	T	T	T	G	G	G	G	C	C	A	A	A	A	T	T	A	A	G	G	C	C	G	G	C	C	T	T	G	G	C	C	C	C	A	A	A	A	T	T	G	G	G	G	G	G	A	A	A	A	C	C	G	G	C	C	C	C	C	C	A	A	C	C	G	G	T	T	T	T	T	T	C	C	G	G	T	T	C	C	A	A	G	G	C	C	G	G	C	C	A	A	A	A	G	G	T	T	G	G	G	G	A	A	T	T	T	T	G	G	C	C	C	C	C	C	C	C	T	T	T	T	A	A	C	C	C	C	T	T	C	C	A	A	T	T	G	G	T	T	T	T	T	T	T	T	T	T	G	G	T	T	C	C	A	A	C	C	A	A	C	C	A	A	A	A	A	A	G	G	A	A	G	G	T	T	T	T	C	C	T	T	T	T	A	A	A	A	A	A	C	C	G	G	C	C	T	T	A	A	C	C	G	G	T	T	C	C	C	C	T	T	T	T	A	A	G	G	T	T	G	G	T	T	A	A	A	A	T	T	A	A	G	G	T	T	A	A	C	C	T	T	G	G	C	C	C	C	G	G	T	T	T	T	T	T	C	C	A	A	A	A	G	G	G	G	C	C	T	T	G	G	C	C	G	G	G	G	C	C	A	A	A	A	T	T	A	A	A	A	G	G	T	T	T	T	T	T	NA	NA	G	G	A	A	G	G	A	A	C	C	T	T	A	A	C	C	C	C	T	T	T	T	G	G	T	T	G	G	T	T	C	C	C	C	A	A	C	C	G	G	A	A	C	C	T	T	T	T	A	A	T	T	A	A	A	A	G	G	A	A	C	C	G	G	T	T	C	C	G	G	A	A	C	C	T	T	C	C	A	A	C	C	C	C	A	A	A	A	T	T	C	C	C	C	G	G	T	T	A	A	G	G	G	G	T	T	G	G	C	C	T	T	T	T	A	A	C	C	G	G	T	T	G	G	A	A	G	G	T	T	A	A	C	C	A	A	T	T	G	G	C	C	A	A	A	A	C	C	T	T	T	T	C	C	T	T	C	C	NA	NA	A	A	T	T	G	G	A	A	G	G	A	A	C	C	T	T	G	G	A	A	C	C	A	A	G	G	C	C	A	A	C	C	T	T	T	T	G	G	G	G	A	A	A	A	C	C	C	C	C	C	C	C	C	C	C	C	C	C	G	G	T	T	A	A	G	G	A	A	G	G	C	C	G	G	G	G	T	T	T	T	A	A	T	T	G	G	G	G	A	A	A	A	G	G	T	T	A	A	G	G	A	A	T	T	A	A	T	T	A	A	C	C	G	G	G	G	C	C	A	A	G	G	T	T	A	A	C	C	C	C	C	C	C	C	T	T	A	A	A	A	C	C	A	A	C	C	G	G	C	C	G	G	T	T	G	G	T	T	G	G	A	A	A	A	A	A	G	G	A	A	T	T	A	A	C	C	A	A	G	G	C	C	C	C	A	A	T	T	G	G	NA	NA	A	A	A	A	C	C	G	G	T	T	C	C	A	A	T	T	C	C	C	C	G	G	A	A	T	T	A	A	G	G	G	G	G	G	A	A	C	C	A	A	G	G	C	C	C	C	C	C	T	T	A	A	A	A	A	A	T	T	T	T	A	A	T	T	A	A	T	T	G	G	T	T	T	T	C	C	T	T	C	C	T	T	C	C	A	A	C	C	G	G	A	A	T	T	T	T	C	C	T	T	T	T	A	A	G	G	A	A	C	C	C	C	G	G	C	C	C	C	G	G	C	C	A	A	G	G	G	G	G	G	C	C	A	A	C	C	G	G	C	C	T	T	G	G	C	C	G	G	A	A	G	G	G	G	T	T	C	C	C	C	C	C	G	G	C	C	T	T	A	A	G	G	G	G	A	A	T	T	T	T	A	A	T	T	G	G	C	C	A	A	A	A	C	C	T	T	C	C	G	G	A	A	C	C	T	T	NA	NA	G	G	C	C	A	A	A	A	A	A	G	G	T	T	G	G	C	C	T	T	A	A	A	A	G	G	A	A	G	G	C	C	C	C	T	T	A	A	A	A	A	A	C	C	T	T	C	C	A	A	T	T	C	C	A	A	C	C	G	G	G	G	G	G	T	T	T	T	C	C	T	T	T	T	C	C	A	A	A	A	C	C	C	C	T	T	A	A	T	T	G	G	A	A	C	C	C	C	G	G	T	T	G	G	NA	NA	T	T	T	T	T	T	T	T	G	G	NA	NA	T	T	T	T	G	G	C	C	C	C	C	C	G	G	C	C	G	G	A	A	C	C	G	G	C	C	C	C	A	A	A	A	A	A	A	A	A	A	T	T	A	A	G	G	A	A	G	G	T	T	T	T	G	G	G	G	A	A	G	G	A	A	G	G	G	G	C	C	G	G	C	C	T	T	C	C	T	T	G	G	G	G	T	T	C	C	G	G	G	G	A	A	T	T	C	C	G	G	G	G	A	A	T	T	A	A	A	A	A	A	A	A	T	T	C	C	T	T	C	C	G	G	C	C	T	T	G	G	A	A	A	A	G	G	A	A	C	C	T	T	G	G	G	G	T	T	G	G	G	G	C	C	C	C	C	C	G	G	A	A	C	C	G	G	C	C	T	T	G	G	T	T	C	C	T	T	C	C	C	C	A	A	T	T	A	A	T	T	T	T	T	T	G	G	G	G	G	G	C	C	G	G	C	C	G	G	G	G	A	A	T	T	C	C	G	G	NA	NA	G	G	T	T	T	T	A	A	NA	NA	G	G	G	G	A	G	C	C	G	G	G	G	G	G	C	C	C	C	T	T	G	G	G	G	G	G	T	T	C	C	T	T	G	G	A	A	T	T	C	C	T	T	G	G	T	T	G	G	A	A	C	C	T	T	T	T	C	C	G	G	G	G	G	G	C	C	A	A	NA	NA	C	C	NA	NA	G	G	C	C	A	A	G	G	T	T	G	G	T	T	G	G	C	C	A	A	G	G	T	T	A	A	G	G	A	A	A	A	C	C	C	C	T	T	T	T	G	G	G	G	C	C	NA	NA	C	C	T	T	A	A	A	A	C	C	G	G	T	T	A	A	G	G	A	A	A	A	T	T	G	G	C	C	G	G	A	A	G	G	T	T	G	G	A	A	G	G	G	G	C	C	T	T	C	C	T	C	G	G	T	T	G	G	A	A	C	C	C	C	G	G	C	C	A	A	G	G	C	C	G	G	T	T	G	G	G	T	T	T	G	G	G	G	T	T	G	G	A	A	T	T	A	A	T	T	C	C	T	T	T	T	A	A	T	T	T	T	T	T	G	G	T	T	G	G	T	T	T	T	C	C	G	G	A	A	C	C	T	T	C	C	G	G	T	T	T	T	T	T	G	G	T	T	C	C	A	A	C	C	G	G	C	C	T	T	A	A	C	C	T	T	G	G	A	A	T	T	C	C	A	A	G	G	A	A	A	A	G	G	C	C	T	T	T	T	A	A	G	G	A	A	T	T	A	A	T	T	T	T	A	A	T	T	T	T	C	C	C	C	A	A	A	A	T	T	A	A	C	C	C	C	A	A	C	C	G	G	A	A	C	C	G	G	T	T	C	C	T	T	A	A	C	C	C	C	G	G	A	A	C	C	C	C	T	T	A	A	G	G	A	A	A	A	A	A	T	T	G	G	C	C	G	G	C	C	G	G	G	G	A	A	G	G	G	G	A	A	A	A	A	A	C	C	G	G	A	A	G	G	T	T	A	A	T	T	A	A	G	G	A	A	A	A	T	T	G	G	A	A	G	G	T	T	T	T	G	G	T	T	T	T	C	C	C	C	C	C	C	C	G	G	T	T	T	T	G	G	A	A	C	C	G	G	G	G	A	A	C	C	A	A	A	A	G	G	C	C	T	T	G	G	G	G	T	T	A	A	G	G	G	G	A	A	T	T	G	G	T	T	T	T	G	G	G	G	G	G	A	A	C	C	G	G	T	T	G	G	C	C	T	T	G	G	G	G	G	G	C	C	A	A	A	A	G	G	T	T	T	T	A	A	A	A	NA	NA	A	A	T	T	NA	NA	T	T	C	C	G	G	G	G	G	G	A	A	G	G	T	T	G	G	C	C	G	G	A	A	G	G	C	C	T	T	A	A	T	T	G	G	C	C	T	T	T	T	T	T	C	C	T	T	C	C	A	A	C	C	C	C	C	C	A	A	A	A	A	A	G	G	G	G	G	G	T	T	G	G	C	C	A	A	A	A	C	C	T	T	C	C	A	A	T	T	T	T	C	C	G	G	C	C	C	C	G	G	A	A	G	G	G	G	C	C	A	A	A	A	A	A	G	G	G	G	G	G	T	T	A	A	A	A	C	C	T	T	G	A	C	C	C	C	G	G	T	T	G	G	C	C	A	A	C	C	A	A	C	C	A	A	A	A	G	G	G	G	T	T	G	G	T	T	C	C	T	T	C	C	A	A	A	A	A	A	T	T	C	C	T	T	T	T	T	T	G	G	G	G	C	C	A	A	T	T	T	T	A	A	A	A	T	T	C	C	C	C	T	T	C	C	G	G	C	C	C	C	T	T	T	T	T	T	T	T	A	A	T	T	G	G	G	G	T	T	T	T	C	C	G	G	G	G	A	A	C	C	T	T	T	T	T	T	G	G	A	A	A	A	G	G	T	T	G	G	A	A	G	G	A	A	T	T	C	C	T	T	A	A	A	A	C	C	A	A	T	T	C	C	C	C	G	G	A	A	C	C	G	G	A	A	G	G	G	G	C	C	G	G	A	A	C	C	G	G	C	C	C	C	T	T	G	G	C	C	A	A	C	C	T	T	G	G	T	T	G	G	A	A	G	G	G	G	C	C	A	A	G	G	C	C	A	A	A	A	C	C	T	T	T	T	A	A	G	G	T	T	G	G	A	A	A	A	A	A	C	C	T	T	G	G	A	A	C	C	C	C	A	A	A	A	A	A	G	G	C	C	T	T	A	A	A	A	C	C	C	C	C	C	G	G	A	A	A	A	G	G	A	A	A	A	A	A	T	T	A	A	A	A	C	C	G	G	T	T	G	G	G	G	A	A	T	T	T	T	A	A	A	A	A	A	G	G	G	G	T	T	G	G	A	A	G	G	C	C	G	G	G	G	A	A	T	T	T	T	G	G	C	C	A	A	G	G	T	T	NA	NA	G	G	C	C	C	C	T	T	A	A	G	G	G	G	T	T	C	C	G	G	T	T	T	T	C	C	C	C	C	C	G	G	T	T	G	G	C	C	C	C	G	G	C	C	C	C	C	C	NA	NA	T	T	C	C	A	A	C	C	T	T	A	A	A	A	T	T	G	G	T	T	A	G	C	C	G	G	A	A	T	T	T	T	A	A	A	A	G	G	G	G	T	T	T	T	G	G	A	A	G	G	G	G	G	G	C	C	C	C	T	T	A	A	T	T	T	T	NA	NA	A	A	C	C	T	T	G	G	C	C	C	C	G	G	A	A	C	C	C	C	C	C	A	A	C	C	C	C	G	G	A	A	C	C	G	G	T	T	C	C	C	C	A	A	T	T	A	A	C	C	G	G	C	C	A	A	C	C	G	G	A	A	T	T	T	T	G	G	C	C	A	A	A	A	T	T	C	C	T	T	T	T	G	G	T	T	C	C	G	G	C	C	T	T	A	A	A	A	NA	NA	G	G	A	A	C	C	G	G	A	A	G	G	C	C	G	G	A	A	G	G	T	T	T	T	A	A	A	A	T	T	G	G	A	A	T	T	G	G	G	G	G	G	A	A	C	C	C	C	G	G	G	G	G	G	A	A	A	A	G	G	T	T	G	G	A	A	G	G	T	T	G	G	C	C	A	A	T	T	A	A	C	C	T	T	C	C	T	T	T	T	T	T	G	G	A	A	NA	NA	C	C	A	A	A	A	A	A	A	A	T	T	A	A	T	T	T	T	T	T	T	T	C	C	T	T	C	C	G	G	C	C	C	C	G	G	T	T	C	C	T	T	G	G	C	C	G	G	G	G	C	C	A	A	A	A	T	T	G	G	G	G	A	A	G	G	C	C	C	C	T	T	C	C	C	C	C	C	G	G	C	C	G	G	A	A	G	G	T	T	A	A	C	C	G	G	C	C	A	A	C	C	C	C	C	C	A	A	A	A	G	G	C	C	T	T	T	T	A	A	A	A	A	A	T	T	T	T	G	G	G	G	G	G	T	T	T	T	G	G	C	C	T	T	C	C	G	G	G	G	C	C	T	T	G	G	G	G	A	A	G	G	C	C	A	A	NA	NA	G	G	C	C	T	T	A	A	A	A	C	C	T	T	G	G	C	C	T	T	C	C	G	G	C	C	G	G	G	G	T	T	T	T	A	A	G	G	A	A	C	C	A	A	G	G	A	A	G	G	T	T	C	C	G	G	G	G	T	T	C	C	T	T	C	C	G	G	A	A	C	C	A	A	A	A	A	A	A	A	C	C	C	C	G	G	A	A	G	G	G	G	NA	NA	T	T	G	G	G	G	C	C	T	T	T	T	T	T	C	C	G	G	A	A	G	G	C	C	C	C	T	T	G	G	C	C	A	A	T	T	C	C	T	T	T	T	A	A	T	T	T	T	G	G	G	G	T	T	G	G	A	A	G	G	G	G	C	C	A	A	C	C	C	C	C	C	C	C	G	G	C	C	G	G	A	A	G	G	A	A	G	G	G	G	T	T	T	T	T	T	C	C	C	C	T	T	G	G	A	A	G	G	T	T	A	A	A	A	C	C	A	A	A	A	G	G	G	G	A	A	G	G	G	G	C	C	G	G	G	G	T	T	C	C	A	A	A	A	T	T	A	A	C	C	G	G	A	A	G	G	T	T	T	T	T	T	C	C	G	G	G	G	T	T	C	C	C	C	T	T	G	G	G	G	A	A	C	C	T	T	A	A	C	C	C	C	C	C	T	T	A	A	A	A	C	C	C	C	G	G	T	T	C	C	G	G	A	A	C	C	G	G	C	C	G	G	T	T	A	A	T	T	C	C	C	C	T	T	A	A	C	C	G	G	C	C	C	C	C	C	T	T	G	G	T	T	A	A	A	A	G	G	C	C	A	A	C	C	T	T	G	G	C	C	C	C	G	G	A	A	T	T	T	T	C	C	G	G	T	T	T	T	T	T	T	T	C	C	G	G	A	A	T	T	C	C	C	C	G	G	A	A	G	G	A	A	T	T	C	C	G	G	G	G	T	T	G	G	A	A	A	A	T	T	T	T	G	G	T	T	A	A	A	A	C	C	G	G	G	G	G	G	T	T	T	T	T	T	A	A	G	G	C	C	C	C	G	G	C	C	T	T	C	C	A	A	T	T	A	A	T	T	A	A	A	A	C	C	C	C	A	A	A	A	G	G	G	G	C	C	G	G	C	C	C	C	T	T	G	G	A	A	G	G	T	T	G	G	C	C	G	G	C	C	G	G	G	G	A	A	T	T	G	G	A	A	A	A	C	C	A	A	A	A	G	G	C	C	A	A	A	A	G	G	G	G	G	G	C	C	T	T	T	T	A	A	C	C	C	C	C	C	G	G	A	A	A	A	G	G	T	T	C	C	C	C	T	T	A	A	T	T	A	A	A	A	C	C	A	A	A	A	T	T	A	A	C	C	T	T	G	G	A	A	A	A	G	G	T	T	G	G	G	G	G	G	G	G	A	A	G	G	G	G	G	G	C	C	T	T	T	T	A	A	C	C	C	C	C	C	G	G	A	A	G	G	A	A	G	G	T	T	A	A	C	C	T	T	C	C	C	C	T	T	C	C	A	A	A	A	C	C	C	C	C	C	A	A	A	A	T	T	A	A	A	A	C	C	A	A	G	G	G	G	C	C	T	T	T	T	T	T	G	G	T	T	G	G	A	A	A	A	A	A	A	A	A	A	C	C	G	G	T	T	C	C	G	G	A	A	G	G	T	T	A	A	G	G	C	C	A	A	C	C	A	A	G	G	A	A	A	A	C	C	A	A	A	A	A	A	T	T	G	G	C	C	T	T	C	C	G	G	C	C	A	A	C	C	G	G	C	C	G	G	T	T	C	C	T	T	T	T	T	T	C	C	G	G	C	C	A	A	T	T	A	A	T	T	G	G	C	C	G	G	T	T	T	T	C	C	C	C	C	C	C	C	A	A	G	G	A	A	A	A	G	G	G	G	G	G	G	G	A	A	C	C	C	C	A	A	G	G	G	G	A	A	A	A	C	C	T	T	A	A	G	G	G	G	T	T	T	T	G	G	C	C	C	C	A	A	C	C	G	G	A	A	A	A	G	G	A	A	T	T	G	G	T	T	T	T	T	A	A	A	T	T	C	C	A	A	A	A	A	A	T	T	T	T	C	C	C	C	G	G	C	C	A	A	C	C	T	T	T	T	T	T	G	T	C	C	A	A	G	G	T	T	T	T	A	A	G	G	C	C	G	G	NA	NA	A	A	C	C	T	T	G	G	G	G	A	A	T	T	C	C	G	G	C	C	T	T	T	T	C	C	A	A	A	A	A	A	T	T	C	C	G	G	T	T	G	G	A	A	G	G	T	T	T	T	A	A	T	T	G	G	G	G	C	C	G	G	A	A	G	G	G	G	G	G	A	A	A	A	G	G	T	T	G	G	T	T	A	A	C	C	G	G	G	G	G	G	C	C	G	G	A	A	C	C	C	C	C	C	C	C	G	G	C	C	T	T	T	T	T	T	C	C	A	A	C	C	C	C	G	G	C	C	T	T	G	G	T	T	G	G	A	A	C	C	T	T	G	G	A	A	A	A	A	A	T	T	T	T	C	C	C	C	G	G	A	A	A	A	A	A	T	T	A	A	G	G	C	C	C	T	T	T	T	T	G	G	T	T	G	G	G	G	G	G	A	A	T	T	C	C	G	G	T	T	G	G	A	A	G	G	C	C	A	A	C	C	T	T	A	A	T	T	T	T	A	A	A	A	A	A	C	C	T	T	A	A	A	A	G	G	C	C	G	G	C	C	A	A	G	G	C	C	T	T	G	G	T	T	A	A	G	G	T	T	C	C	T	T	T	T	C	C	T	T	G	G	T	T	T	T	A	A	C	C	A	A	A	A	T	T	A	A	C	C	T	T	A	A	A	A	T	T	A	A	A	A	T	T	C	C	A	A	A	A	T	T	G	G	C	C	G	G	T	T	C	C	T	T	G	G	T	T	A	A	A	A	T	T	T	T	A	A	C	C	G	G	G	G	C	C	A	A	C	C	G	G	G	G	T	T	A	A	A	A	T	T	T	T	G	G	A	A	G	G	A	A	G	G	T	T	G	G	G	G	C	C	A	A	A	A	G	G	G	G	C	C	A	A	A	A	C	C	C	C	G	G	T	T	T	T	G	G	A	A	C	C	A	A	C	C	T	T	C	C	A	A	C	C	C	C	A	A	G	G	C	C	C	C	C	C	G	G	C	C	G	G	A	A	T	T	T	T	A	A	A	A	C	C	G	G	T	T	A	A	A	A	G	G	C	C	C	C	T	T	G	G	T	T	G	G	C	C	T	T	A	A	G	G	G	G	A	A	C	C	G	G	A	A	T	T	G	G	T	T	T	T	T	T	C	C	T	T	A	A	T	T	NA	NA	T	T	A	A	T	T	T	T	T	T	G	G	T	T	G	G	G	G	C	C	G	G	A	A	A	A	T	T	A	A	G	G	A	A	A	A	A	A	C	C	G	G	T	T	T	T	G	G	G	G	T	T	G	G	A	A	G	A	G	G	G	G	T	T	G	G	T	T	A	A	T	T	T	T	C	C	C	C	C	C	T	T	A	A	C	C	G	G	C	C	C	C	T	T	T	T	A	A	C	C	G	G	G	G	G	G	G	G	T	T	T	T	T	T	A	A	A	A	G	G	C	C	T	T	T	T	A	A	G	G	C	C	G	G	G	G	T	T	A	A	G	G	C	C	A	A	G	G	A	A	G	G	G	G	A	A	C	C	G	G	T	T	C	C	C	C	C	C	A	A	A	A	G	G	G	G	C	C	C	C	C	C	C	C	A	A	A	A	T	T	A	A	A	A	C	C	C	C	T	T	T	T	C	C	A	A	G	G	G	G	C	C	G	G	C	C	T	T	G	G	C	C	T	T	T	T	A	A	A	A	G	G	A	A	G	G	A	A	T	T	G	G	T	T	C	C	A	G	A	A	C	C	A	A	G	G	C	C	T	T	T	T	C	C	T	T	C	C	A	A	A	A	C	C	C	C	A	A	C	C	C	C	A	A	C	C	C	C	A	A	G	G	G	G	G	G	G	G	C	C	G	G	G	G	A	A	C	C	C	C	G	G	G	G	C	C	T	T	G	G	T	T	T	T	A	A	A	A	T	T	A	A	C	C	A	A	A	A	G	G	G	G	G	G	G	G	G	G	A	A	C	C	C	C	G	G	C	C	G	G	A	A	C	C	A	A	T	T	C	C	G	G	C	C	T	T	G	G	G	G	A	A	A	A	C	C	G	G	A	A	A	A	T	T	C	C	A	A	G	G	C	C	A	A	T	T	G	G	T	T	T	T	G	G	G	G	T	T	A	A	C	C	A	A	G	G	G	G	C	C	G	G	T	T	T	T	C	C	G	G	C	C	C	C	T	T	C	C	A	A	G	G	C	C	A	A	C	C	C	C	T	T	C	C	C	C	C	C	A	A	G	G	T	T	T	T	T	T	C	C	G	G	A	A	C	C	T	T	A	A	T	T	C	C	T	T	G	G	G	G	A	A	G	G	T	T	C	C	G	G	T	T	G	G	C	C	G	G	A	A	C	C	G	G	G	G	C	C	A	A	G	G	C	C	T	T	T	T	T	T	G	G	G	G	T	T	T	T	G	G	A	A	C	C	A	A	C	C	A	A	C	C	A	A	C	C	C	C	T	T	C	C	T	T	G	G	G	G	A	A	G	G	G	G	C	C	C	C	T	T	C	C	T	T	C	C	T	T	C	C	G	G	C	C	C	C	T	T	T	T	C	C	G	G	T	T	A	A	T	T	C	C	G	G	C	C	T	T	A	A	G	G	G	G	C	C	G	G	G	G	G	G	T	T	C	C	T	T	G	G	T	T	C	C	G	G	G	G	C	C	C	C	A	A	C	C	A	A	C	C	C	C	A	A	T	T	C	C	T	T	T	T	T	T	A	A	G	G	A	A	G	G	C	C	C	C	A	A	T	T	T	T	A	A	C	C	C	C	A	A	A	A	G	G	A	A	A	A	C	C	C	C	C	C	T	T	T	T	G	G	T	T	T	T	T	T	C	C	C	C	G	G	G	G	C	C	A	A	C	C	C	C	G	G	G	G	A	A	C	C	C	C	G	G	C	C	G	G	A	A	C	C	C	C	C	C	A	A	A	A	A	A	G	G	T	T	C	C	T	T	T	T	C	C	G	G	T	T	G	G	C	C	A	A	C	C	A	A	A	A	G	G	A	A	C	C	C	C	T	T	C	C	G	G	C	C	A	A	G	G	C	C	T	T	C	C	T	T	G	G	A	A	C	C	C	C	G	G	T	T	T	T	A	A	A	A	A	A	T	T	C	C	T	T	G	G	A	A	C	C	G	G	A	A	G	G	G	G	C	C	A	A	A	A	A	A	C	C	T	T	A	A	C	C	A	A	A	A	A	A	G	G	C	C	G	G	C	C	G	G	T	T	T	T	A	A	T	T	C	C	A	A	C	C	C	C	T	T	C	C	T	T	T	T	C	C	C	C	A	A	A	A	G	G	G	G	T	T	C	C	G	G	T	T	T	T	A	A	G	G	T	T	A	A	C	C	A	A	C	C	T	T	T	T	A	A	G	G	A	A	C	C	G	G	A	A	G	G	G	G	A	A	G	G	T	T	T	T	A	A	C	C	A	A	T	T	T	T	G	G	C	C	G	G	T	T	A	A	G	G	A	A	G	G	C	C	G	G	C	C	C	C	G	G	A	A	A	A	A	A	C	C	T	T	C	C	G	G	A	A	C	C	A	A	C	C	T	T	G	G	C	C	A	A	C	C	G	G	T	T	A	A	T	T	A	A	A	A	G	G	G	G	G	G	G	G	G	G	T	T	C	C	T	T	C	C	A	A	T	T	A	A	A	A	G	G	C	C	T	T	T	T	G	G	C	C	T	T	C	C	T	T	A	A	G	G	C	C	G	G	A	A	C	C	A	A	C	C	G	G	A	A	G	G	C	C	G	G	G	G	A	A	A	A	G	G	G	G	A	A	A	A	G	G	A	A	T	T	G	G	T	T	G	G	G	G	T	T	A	A	T	T	G	G	C	C	A	A	C	C	C	C	A	A	T	T	A	A	G	G	G	G	A	A	G	G	A	A	G	G	C	C	C	C	G	G	C	C	C	C	A	A	A	A	C	C	T	T	T	T	A	A	A	A	C	C	A	A	G	G	G	G	C	C	T	T	C	C	G	G	A	A	A	A	C	C	A	A	C	C	G	G	C	C	C	C	C	C	A	A	T	T	T	T	G	G	G	G	C	C	G	G	G	G	A	A	G	G	A	A	C	C	A	A	T	T	C	C	G	G	T	T	T	T	G	G	A	A	G	G	T	T	A	A	T	T	T	T	G	G	C	C	C	C	A	A	A	A	G	G	G	G	G	G	G	G	C	C	A	A	A	A	A	A	T	T	G	G	A	A	C	C	G	G	T	T	T	T	T	T	T	T	T	T	A	A	C	C	T	T	G	G	T	T	G	G	G	G	G	G	C	C	C	C	G	G	C	C	A	A	T	T	C	C	G	G	G	G	T	T	T	T	C	C	C	C	T	T	A	A	G	G	G	G	T	T	A	A	G	G	T	T	C	C	G	G	A	A	G	G	T	T	G	G	C	C	T	T	A	A	A	A	G	G	C	C	A	A	C	C	C	C	T	T	T	T	G	G	G	G	T	T	A	A	G	G	G	G	T	T	T	T	A	A	A	A	C	C	A	A	A	A	A	G	G	G	C	C	T	T	C	C	T	T	G	G	A	A	T	T	C	C	C	C	G	G	G	G	A	A	A	A	G	G	T	T	C	C	G	G	C	C	C	C	C	C	T	T	T	T	A	A	A	A	G	G	T	T	C	C	G	G	T	T	G	G	C	C	G	G	T	T	G	G	T	T	C	C	A	A	A	A	C	C	T	T	A	A	G	G	A	A	G	G	C	C	T	T	C	C	C	C	G	G	A	A	G	G	A	A	T	T	A	A	G	G	C	C	C	C	C	C	G	G	T	T	C	C	A	A	G	G	G	G	T	T	G	G	C	C	A	A	C	C	G	G	G	G	C	C	A	A	G	G	G	G	C	C	A	A	C	C	C	C	C	C	A	A	C	C	T	T	T	T	G	G	G	G	A	A	C	C	C	C	T	T	A	A	C	C	C	C	A	A	C	C	A	A	T	T	A	G	C	C	A	A	G	G	T	T	C	C	A	A	A	A	T	T	G	G	A	A	G	G	G	G	A	A	T	T	T	T	T	T	T	T	T	T	T	T	A	A	A	A	G	G	G	G	A	A	G	G	G	G	A	A	G	G	C	C	T	T	G	G	A	A	T	T	C	C	C	C	G	G	A	A	T	T	A	A	G	G	T	T	T	T	G	G	G	G	G	G	C	C	A	A	T	T	C	C	A	A	T	T	G	G	G	G	G	G	A	A	C	C	G	G	A	A	G	G	C	C	C	C	G	G	A	A	C	C	T	T	A	A	A	A	A	A	A	A	C	C	T	T	C	C	A	A	T	T	G	G	C	C	T	T	T	T	C	C	C	C	A	A	T	T	C	C	C	C	G	G	T	T	T	T	A	A	T	T	C	C	T	T	G	G	C	C	C	C	A	A	C	C	A	A	A	A	A	A	C	C	G	G	C	C	C	C	G	G	T	T	T	T	A	A	T	T	T	T	G	G	G	G	T	T	T	T	G	G	C	C	T	T	G	G	A	A	G	G	G	G	C	C	A	A	T	T	A	A	A	A	T	T	A	A	T	T	C	C	G	G	C	C	A	A	T	T	C	C	T	T	G	G	G	G	A	A	C	C	C	C	C	C	T	T	T	T	T	T	T	T	T	T	G	G	G	G	A	A	A	A	A	A	T	T	T	T	T	T	T	T	G	G	G	G	C	C	C	C	T	T	T	T	G	G	G	G	T	T	C	C	T	T	C	C	G	G	A	A	C	C	C	C	G	G	T	T	A	A	G	G	G	G	A	A	A	A	T	T	A	A	C	C	C	C	G	G	C	C	G	G	A	A	G	G	A	A	T	T	C	C	C	C	T	T	C	C	T	T	T	T	C	C	G	G	G	G	C	C	C	C	T	T	A	G	A	A	T	T	T	T	T	T	C	C	G	G	C	C	C	C	C	C	C	C	T	T	T	T	A	A	A	A	C	C	T	T	G	G	C	C	T	T	A	A	A	A	T	T	G	G	T	T	C	C	T	T	G	G	T	T	C	C	A	A	T	T	A	A	A	A	C	C	G	G	G	G	C	C	T	T	T	T	G	G	T	T	A	A	A	A	C	C	C	C	T	T	G	G	C	C	C	C	T	T	A	A	A	A	A	A	T	T	T	T	T	T	T	T	G	G	G	G	G	G	C	C	G	G	G	G	T	T	C	C	C	C	C	C	C	C	C	C	T	T	T	T	C	C	G	G	T	T	A	A	G	G	T	T	A	A	A	A	G	G	C	C	C	C	T	T	G	G	T	T	A	A	G	G	C	C	A	A	G	G	A	A	G	G	G	G	C	C	T	T	T	T	C	C	C	C	T	T	T	T	T	T	T	T	C	C	T	T	T	T	T	T	T	T	G	G	C	C	A	A	A	A	G	G	G	G	C	C	G	G	T	T	T	T	A	A	G	G	C	C	A	A	T	T	T	T	T	T	T	T	C	C	A	A	A	A	G	G	G	G	A	A	G	G	G	G	T	T	C	C	T	T	T	T	C	C	C	C	C	C	G	G	A	A	G	G	G	G	G	G	A	A	T	T	G	G	G	G	G	G	G	G	C	C	G	G	G	G	G	G	G	G	C	C	T	T	T	T	A	A	C	C	A	A	C	C	A	A	G	G	T	T	C	C	C	C	C	C	T	T	G	G	A	A	G	G	C	C	G	G	G	G	G	G	T	T	G	G	A	A	A	A	T	T	T	T	T	T	G	G	C	C	T	T	A	A	C	C	C	C	C	C	C	C	A	A	G	G	A	A	C	C	C	C	G	G	A	A	G	G	T	T	C	C	A	A	A	A	G	G	G	G	G	G	T	T	C	C	A	A	C	C	A	A	G	G	G	G	T	T	G	G	T	T	A	A	C	C	C	C	G	G	G	G	T	T	A	A	T	T	G	G	A	A	T	T	G	G	C	C	A	A	G	G	G	G	A	A	A	A	T	T	G	G	C	C	A	A	T	T	A	A	G	G	T	T	A	A	C	C	C	C	T	T	G	G	G	G	T	T	G	G	A	A	C	C	C	C	C	C	T	T	C	C	C	C	T	T	C	C	G	G	G	G	A	A	A	A	G	G	C	C	T	T	T	T	C	C	C	C	T	T	G	G	A	A	A	A	C	C	C	C	G	G	T	T	A	A	T	T	A	A	A	A	T	T	G	G	T	T	C	C	G	G	G	G	C	C	T	T	T	T	C	C	G	G	G	G	G	G	A	A	G	G	G	G	C	C	G	G	C	C	G	G	C	C	C	C	A	A	T	T	T	T	A	A	G	G	C	C	G	G	A	A	A	A	T	T	G	G	A	A	C	C	C	C	C	C	A	A	C	C	G	G	T	T	G	G	T	G	G	G	C	T	G	G	A	A	C	C	G	G	A	G	G	G	A	A	G	G	T	T	A	A	G	G	C	C	T	C	G	G	A	A	G	A	G	G	T	C	C	T	A	A	G	G	G	G	C	C	C	A	T	T	T	T	C	C	T	T	T	T	C	C	C	T	C	C	C	C	T	T	C	C	C	A	G	A	T	C	C	T	C	T	G	G	C	T	T	C	G	G	NA	NA	G	T	A	A	A	A	NA	NA	T	T	G	A	NA	NA	G	A	C	C	A	G	A	A	T	C	T	G	C	C	C	A	T	C	A	A	G	G	T	G	A	G	T	T	C	T	G	G	T	C	G	G	C	C	C	T	A	G	C	C	A	A	A	G	G	G	C	A	T	C	A	T	T	T	C	C	G	A	A	A	C	C	G	A	G	A	T	T	G	G	C	C	A	A	A	A	NA	NA	T	T	A	A	A	A	T	G	T	C	C	C	T	T	T	T	NA	NA	T	T	A	A	T	T	C	C	A	G	G	A	G	G	C	C	A	G	A	G	T	C	A	A	T	C	A	A	A	A	C	C	C	C	C	C	C	C	G	G	T	T	T	G	G	G	G	G	C	C	T	T	C	C	C	C	G	G	T	T	C	C	T	A	A	A	G	G	A	A	T	T	A	A	A	A	G	G	G	G	T	T	C	C	T	T	C	C	C	C	G	G	A	A	T	T	T	T	T	T	C	C	G	G	C	C	G	G	A	A	G	G	A	A	T	T	G	G	A	A	A	A	T	T	G	G	G	G	A	A	A	A	C	C	C	C	C	C	T	T	A	A	C	C	T	T	C	C	A	A	C	C	A	A	C	C	A	A	G	G	T	C	C	C	A	A	G	G	T	C	T	T	G	G	C	G	T	T	A	A	T	T	T	T	C	C	G	G	G	G	G	G	T	C	G	A	A	A	G	G	A	A	G	G	G	G	G	G	G	C	C	C	T	T	T	T	G	A	C	T	T	C	T	T	T	T	C	C	T	T	A	A	G	G	G	G	G	G	C	C	G	G	A	A	G	G	A	A	T	T	G	G	C	C	C	C	A	A	T	T	A	A	T	T	G	G	T	T	A	A	T	T	G	G	C	C	A	A	C	C	G	G	G	G	T	C	A	A	C	C	C	C	A	A	A	A	T	T	G	G	C	T	A	A	T	T	G	A	G	G	T	T	A	A	G	G	C	C	A	A	NA	NA	T	T	C	C	T	T	C	C	G	G	G	T	G	A	C	C	G	A	A	G	A	A	A	A	C	T	C	C	A	G	T	T	C	A	G	A	G	A	A	A	A	A	A	A	C	C	T	T	C	C	T	T	G	G	G	A	T	T	C	C	A	A	A	C	A	A	A	A	A	G	T	T	C	C	C	C	G	G	C	C	C	C	T	G	G	A	C	C	G	G	T	T	C	C	A	G	A	T	T	G	T	C	G	G	A	A	G	G	C	C	A	A	G	G	G	G	T	T	G	G	G	G	G	G	C	C	G	G	T	T	A	A	A	A	T	T	A	A	A	A	G	G	C	C	G	G	C	C	A	A	T	T	T	T	T	T	A	A	T	T	A	A	T	T	C	C	A	A	A	A	G	G	C	C	G	G	A	A	C	C	T	T	T	T	C	C	A	A	A	A	T	T	A	A	T	T	A	A	G	G	G	G	T	T	T	T	C	C	A	A	T	T	C	C	A	A	A	A	G	G	A	A	A	A	T	T	T	T	T	T	C	C	C	C	T	T	A	A	G	G	T	T	T	T	T	T	A	A	T	T	A	A	A	A	C	C	G	G	G	G	A	A	A	A	G	G	A	A	C	C	T	T	G	G	C	C	G	G	A	A	G	G	T	T	C	C	C	C	A	A	T	T	T	T	G	G	C	C	G	G	G	G	G	G	G	G	C	C	G	G	C	C	G	G	C	C	T	T	T	T	T	T	C	C	C	C	T	T	C	C	G	G	A	A	C	C	G	G	G	G	T	T	C	C	A	A	G	G	A	A	C	C	G	G	T	T	T	T	A	A	T	T	C	C	T	T	T	T	T	T	C	C	T	T	G	G	T	T	T	T	T	T	A	A	A	A	G	G	G	G	NA	NA	A	A	G	G	C	C	T	T	T	T	A	A	T	T	T	T	T	T	T	T	T	T	G	G	A	A	T	T	G	G	G	G	T	T	G	G	C	C	T	T	T	T	A	A	A	A	G	G	A	A	T	T	C	C	G	G	T	T	G	G	T	T	T	T	C	C	T	T	C	C	T	T	G	G	G	G	T	T	A	A	A	A	A	A	G	G	T	T	C	C	C	C	T	T	G	G	C	C	A	A	C	C	A	A	A	A	T	T	C	C	T	T	G	G	A	A	T	T	G	G	A	A	G	G	A	A	C	C	C	C	T	T	T	T	C	C	C	C	A	A	A	A	T	T	A	A	G	G	T	T	T	T	G	G	G	G	C	C	C	C	A	A	T	T	C	C	T	T	C	C	A	A	C	C	C	C	C	C	T	T	T	T	T	T	A	A	A	A	T	T	C	C	G	G	T	T	C	C	A	A	A	A	T	T	A	A	G	G	A	A	T	T	T	T	G	G	C	C	C	C	G	G	A	A	T	T	G	G	T	T	C	C	T	T	G	G	A	A	T	T	A	A	T	T	A	A	A	A	G	G	G	G	T	T	C	C	C	C	G	G	T	T	C	C	C	C	A	A	C	C	T	T	G	G	G	G	A	A	G	G	T	T	C	C	A	A	G	G	T	T	C	C	C	C	G	G	T	T	G	G	C	C	T	T	T	T	C	C	C	C	A	A	T	T	A	A	C	C	G	G	C	C	C	C	G	G	A	A	C	C	C	C	C	C	G	G	T	T	T	T	T	T	G	G	A	A	T	T	A	A	T	T	C	C	T	T	G	G	G	G	A	A	T	T	T	T	A	A	A	A	G	G	T	T	G	G	A	A	A	A	T	T	G	G	T	T	A	A	A	A	G	G	C	C	T	T	A	A	G	G	T	T	C	C	A	A	T	T	G	G	A	A	A	A	T	T	A	A	G	G	A	A	C	C	C	C	G	G	A	A	C	C	A	A	G	G	G	G	G	G	A	A	T	T	A	A	A	A	A	A	G	G	T	T	A	A	A	A	A	A	T	T	T	T	A	A	A	A	T	T	A	A	T	T	T	T	A	A	C	C	A	A	T	T	T	T	G	G	A	A	A	A	C	C	C	C	T	T	T	T	T	T	A	A	G	G	G	G	C	C	C	C	G	G	A	A	G	G	T	T	A	A	A	A	G	G	G	G	T	T	A	A	A	A	T	T	T	T	C	C	T	T	C	C	C	C	A	A	T	T	C	C	G	G	G	G	T	T	C	C	C	C	C	C	G	G	T	T	T	T	C	C	G	G	G	G	C	C	G	G	T	T	G	G	A	A	G	G	T	T	G	G	T	T	G	G	A	A	A	A	A	A	C	C	A	A	C	C	C	C	T	T	T	T	T	T	T	T	A	A	A	A	C	C	T	T	C	C	C	C	A	A	A	A	C	C	C	C	A	A	C	C	T	T	A	A	C	C	T	T	C	C	T	T	G	G	A	A	T	T	T	T	C	C	C	C	T	T	A	A	A	A	A	A	G	G	T	T	C	C	G	G	G	G	C	C	G	G	T	T	G	G	G	G	T	T	G	G	A	A	T	T	A	G	T	T	A	A	T	T	A	A	C	C	A	A	G	G	C	C	G	G	C	C	G	G	C	C	T	T	C	C	T	T	C	C	G	G	C	C	G	G	A	A	C	C	C	C	A	A	T	T	T	T	G	G	T	T	A	A	G	G	C	C	A	A	C	C	T	T	C	C	A	A	C	C	C	C	G	G	T	T	T	T	C	C	A	A	G	G	C	C	G	G	G	G	T	T	G	G	C	C	A	A	G	G	G	G	C	C	A	A	G	G	G	G	G	G	T	T	G	G	C	C	T	T	A	A	T	T	C	C	A	A	A	A	G	G	T	T	C	C	T	T	C	C	A	A	A	A	C	C	A	G	A	C	T	T	C	T	G	G	C	C	G	A	C	G	C	C	G	T	T	G	T	G	T	T	C	C	A	A	C	C	A	A	A	A	G	G	G	G	A	A	T	T	C	C	G	G	C	C	T	T	C	C	G	G	T	T	T	T	G	G	G	G	A	A	C	C	G	G	C	C	T	T	G	G	C	C	C	C	G	G	A	A	A	A	A	A	G	G	A	A	G	G	C	C	C	C	G	G	T	T	A	A	T	T	A	A	T	T	T	T	G	G	C	C	C	C	A	A	G	G	A	A	C	C	A	A	T	T	A	A	G	G	T	T	NA	NA	T	T	A	A	G	G	T	T	G	G	C	C	A	A	C	C	G	G	G	G	C	C	C	C	G	G	A	A	T	T	A	A	G	G	A	A	C	C	C	C	A	A	A	A	A	A	G	G	C	C	A	A	T	T	G	G	A	A	T	T	C	C	A	G	G	A	NA	NA	G	G	G	A	G	A	A	G	G	G	G	A	G	G	C	C	A	A	T	T	T	T	T	T	G	G	T	G	C	T	T	T	G	A	T	T	C	T	T	T	C	T	A	A	G	G	C	T	G	G	A	T	NA	NA	T	T	T	T	T	T	G	G	A	A	A	A	T	T	G	G	G	G	T	T	T	T	G	G	T	T	G	G	G	G	A	A	T	T	T	T	G	G	T	T	G	G	C	C	A	A	A	A	A	A	T	T	A	A	T	T	A	A	C	C	T	T	T	T	T	T	G	G	A	A	A	A	T	T	A	A	A	A	T	T	C	C	T	T	A	A	T	T	A	A	A	A	G	G	T	T	T	T	C	C	G	G	T	T	C	C	T	T	T	T	T	T	T	T	C	C	T	T	G	G	G	G	T	T	G	G	A	A	C	C	G	G	G	G	C	C	C	C	G	G	A	A	G	G	G	G	G	G	A	A	G	G	A	A	A	A	G	G	G	G	C	C	T	T	T	T	G	G	A	A	A	A	C	C	T	T	T	T	C	C	T	T	G	G	G	G	A	A	C	C	C	C	C	C	A	A	G	G	T	T	T	T	A	A	G	G	G	G	T	T	C	C	C	C	A	A	T	T	G	G	C	C	C	C	A	A	T	T	A	A	T	T	C	C	T	T	T	T	G	G	T	T	C	C	G	G	C	C	C	C	G	G	A	A	T	T	A	A	T	T	A	A	G	G	T	T	G	G	A	A	G	G	T	T	C	C	A	A	C	C	C	C	T	T	T	T	C	C	G	G	G	G	C	C	A	A	G	G	T	T	C	C	T	T	T	T	G	G	A	A	G	G	A	A	C	C	T	T	C	C	A	A	T	T	A	A	G	G	T	T	G	G	C	C	G	G	A	A	A	A	T	T	C	C	C	C	G	G	T	T	G	G	G	G	G	G	A	A	A	A	C	C	C	C	C	C	C	C	C	C	G	G	T	T	A	A	T	T	T	T	G	G	C	C	G	G	G	G	A	A	T	T	C	C	C	C	C	C	G	G	A	A	C	C	G	G	A	A	C	C	A	A	A	A	G	G	G	G	T	T	C	C	A	A	A	A	G	G	A	A	C	C	C	C	A	A	T	T	C	C	C	C	G	G	A	A	A	A	C	C	A	A	A	A	T	T	C	C	C	C	A	A	T	T	A	A	G	G	A	A	G	G	A	A	A	A	C	C	T	T	C	C	T	T	T	T	C	C	G	G	G	G	T	T	C	C	C	C	G	G	G	G	A	A	A	A	G	G	G	G	G	G	A	A	A	A	T	T	G	G	C	C	T	T	A	A	T	T	A	A	C	C	A	A	C	C	C	C	A	A	G	G	C	C	G	G	G	G	T	T	C	C	C	C	T	T	T	T	G	G	A	A	G	G	T	T	A	A	C	C	A	A	A	A	C	C	G	G	G	G	G	G	A	A	A	A	G	G	T	T	C	C	C	C	T	T	C	C	T	T	C	C	T	T	C	C	T	T	G	G	T	T	T	T	T	T	C	C	T	T	A	A	T	T	T	T	A	A	C	C	G	G	G	G	C	C	NA	NA	G	G	G	G	T	T	T	T	C	C	T	T	A	A	C	C	A	A	T	T	T	T	A	A	G	G	A	A	G	G	G	G	A	A	A	A	T	T	T	T	A	A	G	G	C	C	G	G	C	C	C	C	C	C	G	G	A	A	T	T	NA	NA	G	G	G	G	T	T	G	G	T	T	T	T	C	C	C	C	A	A	T	T	G	G	T	T	G	G	G	G	C	C	C	C	C	C	G	G	C	C	G	G	A	A	A	A	T	T	G	G	G	G	C	C	A	A	G	G	G	G	G	G	G	G	C	C	G	G	G	G	A	A	G	G	A	A	G	G	G	G	G	G	C	C	A	A	A	A	C	C	C	C	C	C	A	A	A	A	A	A	C	C	A	A	T	T	A	A	C	C	T	T	C	C	A	A	G	G	G	G	T	T	C	C	G	G	C	C	G	G	C	C	C	C	A	A	G	G	A	A	T	T	A	A	T	T	A	A	G	G	T	T	A	A	T	T	A	A	A	A	G	G	G	G	G	G	T	T	G	G	T	T	T	T	G	G	C	C	G	G	G	G	T	T	A	A	G	G	C	C	C	C	C	C	T	T	T	T	C	C	C	G	C	C	A	G	G	G	A	G	G	G	G	C	C	C	C	G	C	A	C	A	NA	NA	A	G	C	C	T	T	T	C	A	A	G	G	A	A	A	G	T	A	C	C	T	C	A	A	A	T	G	G	G	T	T	T	C	C	C	C	G	G	C	C	T	T	C	C	G	G	A	A	G	G	G	G	G	G	C	T	T	A	C	C	C	T	G	A	T	G	A	G	C	C	T	T	G	G	A	A	G	G	G	G	T	T	C	C	T	C	A	A	C	G	C	C	A	A	T	C	A	A	G	G	G	G	C	C	G	C	G	A	A	A	A	A	G	G	A	A	T	T	G	A	C	C	A	A	C	C	T	C	C	C	C	C	T	T	T	G	T	T	A	T	NA	NA	C	T	C	C	NA	NA	A	A	C	C	C	C	T	T	G	G	A	A	G	G	T	T	C	T	T	C	A	A	A	A	C	G	T	T	A	A	C	A	G	G	C	C	G	G	A	A	C	C	C	C	T	T	G	G	A	A	A	A	G	G	G	G	C	C	A	G	C	C	T	T	C	C	C	C	T	T	A	A	T	T	A	A	T	T	T	T	T	T	A	A	T	G	A	A	T	C	C	C	G	G	NA	NA	A	G	C	C	NA	NA	G	G	C	T	T	C	A	A	A	A	C	C	A	C	C	G	T	T	C	C	A	A	C	C	T	T	C	C	C	C	A	A	T	T	A	A	A	A	C	C	T	T	G	G	T	T	NA	NA	A	A	G	G	C	A	T	T	C	C	T	T	T	T	A	A	G	G	A	A	A	A	T	A	NA	NA	T	T	A	A	A	A	A	A	T	T	A	G	A	G	C	T	T	T	G	G	C	C	C	C	G	G	A	A	G	G	T	T	T	T	G	G	C	C	A	A	T	T	A	A	G	G	T	T	C	C	T	T	A	A	C	T	G	G	G	T	C	C	G	G	C	C	C	C	C	T	C	T	T	G	G	A	C	C	T	G	T	T	A	G	C	C	C	C	T	C	A	A	G	G	G	G	C	T	C	C	G	G	C	C	A	A	G	G	C	C	A	A	C	C	A	A	G	G	G	G	A	A	T	T	C	C	G	G	T	T	T	T	A	A	A	A	A	A	G	G	G	G	T	T	C	C	T	C	G	G	T	T	NA	NA	G	G	T	T	A	A	T	G	G	G	C	C	G	A	G	G	C	C	A	A	G	G	C	C	T	T	C	T	T	T	T	T	G	G	T	T	A	A	T	T	T	T	G	G	G	G	T	T	G	G	G	G	G	A	G	G	G	G	G	G	G	G	A	A	T	T	A	A	A	A	T	T	C	C	A	A	G	A	T	T	A	A	T	T	A	G	A	A	G	G	T	T	G	A	T	T	A	A	C	C	G	G	T	T	A	G	C	C	G	G	C	T	G	A	T	T	G	G	T	T	G	A	A	A	A	A	T	T	C	C	C	C	T	T	G	G	T	T	C	C	C	C	G	G	C	C	A	T	G	G	T	C	T	C	G	G	A	A	G	G	C	C	C	C	C	C	T	C	A	A	T	T	G	G	C	T	C	T	A	A	G	G	C	C	T	T	T	T	G	G	T	T	C	T	G	G	C	C	G	G	G	G	A	A	T	T	G	G	C	C	C	T	G	G	G	G	G	G	T	T	T	T	A	A	G	G	G	A	C	C	A	A	T	T	C	C	A	A	T	T	T	T	C	C	G	G	A	A	C	C	C	C	A	A	G	A	C	C	T	T	G	A	G	G	G	G	C	C	C	C	A	A	G	G	C	C	C	C	A	A	C	C	G	G	G	G	G	G	T	T	C	C	G	G	G	G	G	G	C	C	A	A	A	A	C	C	A	A	T	T	C	C	G	G	A	A	A	A	G	G	G	G	T	T	C	C	C	C	C	C	C	C	G	G	G	G	G	G	G	G	G	G	C	C	C	C	G	G	A	A	A	A	G	A	A	G	A	T	T	T	T	T	A	A	C	C	G	G	G	G	G	G	G	G	C	C	G	G	C	C	T	T	G	G	G	G	G	G	C	C	T	T	A	A	T	T	T	T	T	T	A	G	A	A	A	A	G	G	G	G	T	T	G	A	C	C	T	T	A	A	A	A	A	A	G	G	A	A	A	A	T	T	T	C	T	C	NA	NA	T	T	T	T	NA	NA	T	T	A	A	C	C	G	G	C	C	G	G	G	G	G	G	G	G	G	G	T	T	C	T	G	G	T	C	G	A	A	G	G	G	A	T	T	T	T	T	C	C	G	G	A	A	G	G	G	G	C	C	A	A	A	G	C	C	T	C	T	T	A	A	C	C	T	T	C	C	T	C	G	G	C	A	T	T	C	C	T	T	NA	NA	A	A	T	C	C	C	T	T	T	C	T	T	C	T	C	C	G	G	G	G	C	C	C	C	C	C	G	G	T	T	C	C	C	A	T	C	G	G	G	A	T	T	G	A	G	G	G	A	T	T	T	T	C	C	C	C	T	C	T	G	G	G	G	G	C	T	T	A	C	C	T	T	G	T	C	C	A	A	G	G	A	A	T	G	NA	NA	A	G	T	T	C	C	T	T	C	C	G	G	G	G	T	T	G	G	G	G	NA	NA	A	T	G	G	A	A	A	A	T	T	C	C	G	T	G	A	A	G	G	G	C	C	G	G	A	G	G	G	C	T	A	A	T	T	G	G	G	G	T	T	T	T	G	C	T	T	T	T	C	G	C	C	T	C	A	A	A	A	G	G	C	C	T	T	C	C	C	G	T	A	C	C	A	A	A	A	A	A	A	A	T	C	C	C	G	G	T	T	A	A	A	A	C	C	G	G	C	C	T	T	A	A	C	C	C	C	T	T	G	G	G	G	NA	NA	C	C	G	G	T	T	C	C	T	T	T	T	C	C	T	T	A	A	G	G	C	C	C	C	A	A	A	A	C	C	G	G	C	C	G	G	G	G	A	A	G	G	C	C	A	A	T	T	A	A	C	C	C	A	C	C	G	G	T	T	G	T	C	C	G	G	C	C	A	A	A	A	A	A	A	C	G	G	C	C	C	C	C	T	NA	NA	C	C	A	A	C	A	T	C	G	A	A	A	C	C	A	A	C	C	C	C	G	G	A	A	T	T	G	G	C	C	T	T	G	A	T	T	G	G	T	C	C	C	C	T	C	T	C	C	C	C	A	A	T	C	A	T	C	T	A	G	NA	NA	G	T	G	G	C	C	C	C	G	G	A	A	G	G	C	C	T	T	A	A	C	C	T	T	T	T	A	A	A	A	T	T	G	C	G	G	G	G	T	T	T	C	A	A	NA	NA	C	C	C	C	A	A	A	A	A	A	A	A	T	T	C	A	C	A	A	G	G	G	G	G	G	G	A	A	G	G	G	G	T	T	C	C	A	A	C	C	C	C	G	G	G	G	G	G	T	T	G	G	A	A	A	A	A	A	G	G	G	G	G	G	G	G	T	T	T	T	G	G	A	A	T	T	G	G	T	T	C	C	C	C	G	G	T	T	A	A	C	C	T	T	T	T	C	C	G	G	G	G	C	C	T	T	T	T	G	G	A	A	C	C	C	C	C	C	G	G	G	G	A	A	G	G	T	T	A	A	T	T	G	G	C	C	T	T	G	G	C	C	T	T	C	C	T	T	C	C	A	A	A	A	A	G	G	G	A	A	C	C	C	C	T	T	T	T	A	G	C	C	A	G	A	A	G	A	A	G	G	G	C	T	G	G	T	C	C	C	T	C	C	C	T	C	T	T	C	C	C	C	A	A	A	A	C	C	T	T	G	G	T	T	T	G	G	G	NA	NA	C	C	G	G	C	C	G	G	C	C	A	A	A	G	G	A	C	A	T	C	G	G	A	A	A	A	C	C	T	C	T	G	C	T	C	C	G	G	NA	NA	C	C	A	A	G	G	C	C	A	G	A	G	G	G	T	T	A	G	G	G	A	A	G	G	G	G	A	G	T	T	C	C	G	G	G	G	G	G	A	A	G	G	G	G	A	A	A	A	A	A	T	T	C	C	C	C	G	G	T	T	A	A	C	T	C	C	G	G	T	T	C	C	G	G	G	G	G	G	A	A	T	T	G	G	A	A	T	T	G	G	G	G	T	T	T	T	G	A	G	G	T	T	C	C	G	G	G	G	C	C	C	C	T	T	A	G	A	C	A	G	T	T	C	T	T	T	C	A	G	G	A	A	C	T	G	G	A	A	C	C	C	C	A	A	T	T	A	A	T	C	G	G	C	C	C	C	C	T	A	A	C	T	T	T	A	G	A	A	G	G	C	C	C	T	G	G	G	A	G	A	C	C	A	T	A	A	T	C	C	C	C	C	G	A	G	G	G	G	T	T	T	C	G	G	T	C	A	A	G	G	C	C	T	T	A	A	T	T	G	G	G	G	T	T	T	T	C	C	T	G	C	C	A	A	T	C	G	G	A	A	G	G	A	G	A	A	A	A	C	C	G	G	A	G	T	T	G	G	C	C	C	T	G	G	C	C	T	C	G	G	C	C	T	C	T	T	A	G	T	A	C	T	A	G	C	C	T	T	T	T	C	C	A	A	C	C	A	A	C	C	G	G	T	T	C	C	A	G	T	C	T	C	C	C	T	T	C	A	G	G	C	T	T	A	T	C	NA	NA	C	T	C	C	A	A	C	A	C	C	G	G	G	G	G	G	C	T	A	A	A	A	G	G	G	G	G	G	G	G	A	A	A	A	C	C	G	G	C	C	C	C	C	C	C	C	T	T	C	C	C	C	T	T	G	G	C	C	G	G	T	T	T	T	G	G	C	C	A	A	A	A	T	T	G	G	C	T	G	G	G	G	G	G	C	C	C	C	C	C	T	T	C	C	T	T	G	G	C	C	G	G	G	G	T	T	G	A	G	G	A	A	A	G	A	A	A	A	C	C	NA	NA	NA	NA	A	A	C	A	C	T	G	G	G	G	A	G	G	T	C	C	G	G	C	C	A	A	C	C	T	T	T	T	G	G	G	G	C	C	C	C	A	A	G	T	T	T	A	A	T	T	C	A	G	G	C	C	G	G	T	C	G	A	T	T	NA	NA	T	T	A	A	G	A	A	C	A	A	C	C	G	G	A	A	C	C	A	A	G	G	C	C	C	C	A	A	T	T	G	G	C	C	T	C	A	T	NA	NA	C	C	G	C	A	C	G	A	G	A	C	A	T	T	C	A	C	C	A	A	T	C	G	G	C	C	C	C	A	A	NA	NA	T	G	T	T	T	T	G	G	C	C	G	G	G	G	C	C	C	G	T	T	C	C	A	A	T	G	G	A	C	T	NA	NA	C	T	C	C	A	A	A	A	A	A	A	C	A	G	C	C	G	G	A	A	C	C	T	T	G	G	C	T	T	T	T	T	C	C	A	G	T	T	A	A	C	C	G	G	C	C	A	A	NA	NA	A	A	A	A	T	C	C	C	C	T	G	G	G	G	T	T	T	T	G	G	C	C	G	G	A	A	A	A	A	A	A	A	G	T	C	C	G	G	T	C	G	A	A	A	T	G	C	C	A	G	A	G	G	G	C	T	C	C	G	G	A	A	G	C	G	G	A	A	A	A	C	C	T	C	T	C	T	C	C	C	NA	NA	A	G	G	G	C	T	G	C	A	A	T	A	G	G	G	T	A	A	G	G	G	G	T	C	T	T	G	G	G	G	T	T	G	G	G	G	G	G	C	C	C	C	C	A	C	A	A	A	G	G	G	T	C	C	T	T	T	T	C	C	G	G	A	A	C	T	T	G	C	A	G	A	C	C	T	T	G	G	G	C	C	T	G	G	G	A	G	G	T	T	A	G	G	G	G	G	C	A	NA	NA	G	C	A	G	C	T	NA	NA	NA	NA	G	G	G	G	A	A	A	A	G	G	T	T	C	C	G	G	G	G	A	A	A	G	G	G	T	T	A	A	T	T	A	A	A	G	A	C	G	G	G	G	G	G	A	G	G	G	A	A	A	A	A	G	C	C	NA	NA	C	C	G	G	T	T	T	T	G	G	G	G	A	A	T	T	G	G	C	C	G	G	A	G	A	A	C	C	T	T	A	A	T	T	A	C	T	C	G	T	C	T	A	G	G	G	G	G	T	T	C	C	T	T	T	T	C	C	G	G	C	C	C	C	T	T	G	G	C	C	A	A	C	C	C	C	G	G	T	T	A	A	A	A	C	C	G	G	A	G	G	G	T	T	T	T	C	C	A	A	A	A	G	G	C	T	C	C	A	A	A	A	G	G	T	T	T	T	A	A	C	C	T	T	A	A	C	C	A	A	C	C	G	A	T	T	A	A	A	G	C	T	G	A	T	C	G	C	T	T	C	C	T	T	T	T	G	G	G	G	A	A	C	C	T	T	T	T	A	A	A	A	C	C	A	A	G	C	G	G	C	C	G	G	C	T	G	G	A	A	C	C	C	T	C	C	T	T	T	T	G	C	T	T	G	G	T	T	A	G	G	G	G	C	C	C	T	T	C	A	G	G	C	T	T	T	G	C	C	C	T	T	G	G	G	G	G	G	A	A	T	A	T	T	G	G	C	G	G	A	G	C	C	G	A	C	T	T	C	T	C	T	G	G	G	A	G	G	C	A	C	T	G	A	C	A	T	T	G	G	G	G	A	C	A	A	A	A	G	G	G	G	A	A	T	T	T	C	C	C	A	A	T	A	T	C	NA	NA	T	T	A	G	A	A	C	C	C	C	T	T	C	C	T	T	A	A	C	T	T	C	C	T	C	C	A	G	C	G	G	A	C	C	C	C	T	T	G	G	A	A	C	C	T	C	C	C	G	G	C	C	T	T	T	C	C	C	A	A	C	C	G	G	G	G	C	C	C	C	C	T	A	G	C	T	C	T	G	G	C	C	T	C	T	T	A	A	A	G	C	C	G	C	NA	NA	NA	NA	G	G	C	C	G	G	G	A	G	A	C	C	C	C	G	T	A	G	A	A	G	A	T	T	C	T	G	G	T	G	G	G	T	T	T	T	G	G	A	A	T	T	G	A	G	G	G	A	A	A	T	C	G	G	G	A	C	C	NA	NA	G	G	A	G	A	A	G	G	T	T	T	C	G	G	G	G	G	C	T	G	T	T	G	G	G	G	G	G	G	G	T	T	G	G	T	T	A	A	T	T	T	T	G	A	C	C	A	A	G	G	T	C	G	A	T	A	A	A	A	A	G	T	NA	NA	T	C	C	C	T	C	C	A	A	A	T	T	G	A	G	G	A	G	T	C	G	G	C	A	G	G	T	C	T	C	C	A	C	T	A	A	G	G	T	T	G	G	A	G	A	G	C	T	G	G	G	G	A	G	G	G	T	T	G	G	G	A	T	A	T	C	C	C	G	G	C	A	G	G	G	T	G	G	C	C	A	G	A	G	G	G	G	G	G	A	A	G	NA	NA	T	C	C	G	G	G	C	C	T	T	A	G	G	G	T	T	A	G	G	G	C	C	G	G	C	C	C	C	G	G	C	T	NA	NA	G	G	G	G	C	T	A	A	G	G	NA	NA	C	T	T	G	C	C	C	A	G	G	G	G	G	A	NA	NA	G	T	T	C	G	G	C	C	T	G	A	A	T	C	C	G	C	T	G	A	T	T	T	C	G	A	C	C	T	T	C	T	G	A	G	A	C	C	C	C	C	C	G	G	G	A	C	T	G	G	NA	NA	G	A	G	G	C	A	C	C	T	T	NA	NA	T	A	G	G	G	C	G	A	G	G	C	C	G	T	G	G	T	A	T	T	A	G	C	C	G	C	C	A	A	A	G	A	T	A	C	C	A	G	A	A	G	G	T	C	G	G	G	C	C	T	A	G	G	G	T	T	G	G	G	G	T	C	C	C	G	A	T	T	G	A	C	T	T	T	G	G	T	C	C	T	G	A	T	C	G	A	C	C	T	G	G	G	G	T	T	C	C	T	A	A	NA	NA	G	A	C	C	T	G	C	G	C	C	T	C	C	T	G	C	T	A	C	C	T	T	T	T	G	G	NA	NA	A	A	C	T	G	G	C	T	C	C	G	A	A	G	C	C	C	C	G	C	A	A	C	C	A	G	G	G	A	G	G	G	A	C	C	C	A	A	T	C	T	T	A	G	G	G	C	C	G	A	C	C	G	G	T	T	C	C	G	G	C	T	G	G	T	T	G	A	C	T	A	C	T	A	T	A	G	G	A	A	A	A	G	A	T	C	A	A	T	T	T	C	A	G	A	G	A	C	C	C	T	C	A	G	A	A	C	C	A	A	T	C	A	A	C	C	C	C	G	G	G	G	C	T	G	G	A	G	G	G	A	A	A	A	C	C	G	C	C	C	NA	NA	G	A	C	C	C	C	T	T	A	A	A	A	C	C	G	G	G	G	C	C	A	A	T	C	G	G	T	C	G	G	A	A	C	C	C	C	G	G	C	C	T	C	T	C	C	T	A	T	C	C	C	T	A	A	A	C	C	C	T	T	C	C	G	G	A	G	A	G	T	C	A	A	C	C	T	T	C	C	C	T	G	G	NA	NA	C	C	C	C	C	C	T	C	T	C	C	T	G	G	A	A	A	G	C	T	G	G	A	T	G	A	NA	NA	G	G	NA	NA	A	C	C	T	G	A	C	C	G	G	C	C	A	A	G	A	A	G	NA	NA	C	T	C	C	C	T	A	A	C	T	T	T	NA	NA	C	C	C	C	G	A	C	T	A	A	G	G	G	G	T	C	T	C	T	T	A	G	G	A	T	T	G	G	C	C	C	G	NA	NA	C	C	G	G	C	T	G	A	G	G	G	T	C	C	NA	NA	G	A	G	G	NA	NA	C	C	T	C	T	C	T	A	G	G	C	C	G	G	C	C	G	A	C	C	A	G	G	G	T	T	A	T	A	G	A	A	C	C	NA	NA	C	C	T	T	C	T	NA	NA	G	A	C	C	G	A	C	C	A	G	G	G	A	A	C	C	A	G	C	C	T	T	A	T	A	A	C	T	G	T	NA	NA	A	G	C	C	G	G	C	G	G	G	A	G	G	A	G	G	G	G	G	A	G	A	C	T	A	G	T	C	C	C	C	C	T	T	G	G	T	C	T	C	T	C	G	G	A	G	G	G	C	C	G	T	C	C	C	C	A	A	G	A	C	C	A	G	G	A	C	C	C	T	NA	NA	C	C	A	G	C	C	C	T	G	G	G	G	A	A	G	G	G	A	G	G	C	T	G	G	C	C	G	G	G	G	C	T	G	G	T	A	T	C	G	A	A	A	A	A	G	G	A	A	C	T	G	G	NA	NA	G	G	C	C	NA	NA	A	G	T	T	C	C	NA	NA	G	G	C	C	C	C	G	G	T	T	C	T	G	G	C	C	A	A	G	G	G	A	C	C	C	T	NA	NA	G	T	G	G	G	A	C	A	G	G	T	T	G	G	G	C	T	C	NA	NA	A	G	G	G	G	G	G	C	A	A	NA	NA	A	A	G	G	T	C	A	G	G	C	G	G	G	G	G	G	T	C	G	A	T	T	G	G	G	G	T	A	C	T	A	C	C	C	T	C	A	A	C	C	A	G	G	A	A	G	G	G	G	G	C	C	NA	NA	NA	NA	A	G	NA	NA	T	C	T	C	G	A	G	G	G	G	T	C	C	C	C	C	A	A	G	G	A	T	C	T	G	A	C	C	G	G	G	G	C	T	C	T	C	C	G	A	C	T	C	C	G	G	G	A	C	T	A	G	C	C	A	A	T	G	A	G	T	C	C	C	C	C	C	T	A	C	T	A	A	G	C	C	T	T	G	C	A	G	C	T	A	G	C	C	G	G	T	T	C	C	C	C	C	T	G	G	C	T	C	C	G	G	T	C	A	G	G	G	C	C	C	C	G	G	G	G	G	G	G	G	C	C	A	A	C	C	C	C	A	A	G	G	C	T	C	C	T	T	A	A	T	A	C	T	T	T	G	A	G	G	G	G	G	G	G	G	G	G	G	G	G	A	NA	NA	C	C	T	T	G	G	A	A	G	G	C	C	G	G	T	T	A	G	A	A	G	G	C	C	C	C	C	C	T	T	A	A	T	T	C	C	G	G	C	C	C	C	C	C	G	G	T	T	T	T	C	C	G	G	G	G	G	G	A	A	C	C	A	A	A	A	C	C
CC	OR167f171	NA	NA	1	NA	G	G	C	C	C	C	G	G	T	T	G	G	C	C	C	C	C	C	A	A	C	C	C	C	A	A	C	C	C	C	A	A	C	C	C	C	T	T	A	A	C	C	G	G	A	A	G	G	T	T	A	A	T	T	C	C	A	A	G	G	C	C	A	A	T	T	G	G	A	A	A	A	T	T	A	A	T	T	C	C	G	G	A	A	A	A	A	A	C	C	C	C	G	G	C	C	T	T	A	A	A	A	T	T	T	T	G	G	G	G	A	A	C	C	C	C	G	G	T	T	A	A	T	T	A	A	G	G	C	C	C	C	A	A	A	A	A	A	A	A	G	G	A	A	G	G	A	A	A	A	T	T	A	A	T	T	G	G	A	A	T	T	G	G	T	T	G	G	G	G	G	G	A	A	T	T	C	C	A	A	G	G	T	T	A	A	A	A	C	C	A	A	G	G	A	A	C	C	C	C	G	G	G	G	G	G	T	T	C	C	T	T	T	T	A	A	A	A	C	C	A	A	A	A	T	T	A	A	G	G	T	T	T	T	C	C	A	A	T	T	A	A	G	G	G	G	G	G	C	C	C	C	T	T	A	A	C	C	C	C	G	G	C	C	C	C	T	T	T	T	C	C	T	T	A	A	A	A	C	C	C	C	C	C	T	T	A	A	T	T	C	C	G	G	A	A	C	C	T	T	A	A	A	A	C	C	A	A	C	C	G	G	G	G	G	G	C	C	C	C	T	T	C	C	C	C	A	A	C	C	C	C	T	T	C	C	C	C	G	G	T	T	G	G	T	T	A	A	C	C	A	A	A	A	A	A	T	T	T	T	A	A	T	T	C	C	C	C	A	A	C	C	T	T	C	C	T	T	T	T	T	T	T	T	T	T	A	A	C	C	C	C	C	C	T	T	C	C	C	C	G	G	T	T	T	T	C	C	C	C	T	T	A	A	C	C	A	A	T	T	A	A	C	C	C	C	A	A	A	A	G	G	G	G	G	G	T	T	A	A	T	T	A	A	G	G	A	A	C	C	C	C	A	A	G	G	A	A	C	C	T	T	C	C	A	A	T	T	A	A	G	G	C	C	C	C	T	T	C	C	A	A	A	A	C	C	G	G	A	A	T	T	C	C	C	C	A	A	C	C	A	A	C	C	T	T	A	A	T	T	T	T	C	C	C	C	C	C	T	T	T	T	G	G	A	A	C	C	A	A	A	A	A	A	T	T	A	A	G	G	T	T	C	C	G	G	C	C	G	G	A	A	A	A	A	A	G	G	T	T	G	G	T	T	A	A	T	T	A	A	G	G	A	A	G	G	G	G	C	C	A	A	A	A	T	T	G	G	G	G	T	T	G	G	G	G	G	G	A	A	C	C	G	G	C	C	G	G	A	A	C	C	G	G	C	C	G	G	C	C	T	T	C	C	A	A	A	A	T	T	C	C	T	T	G	G	C	C	G	G	G	G	T	T	G	G	A	A	G	G	A	A	A	A	A	A	C	C	G	G	A	A	C	C	G	G	T	T	G	G	G	G	G	G	G	G	A	A	G	G	C	C	C	C	A	A	A	A	G	G	C	C	A	A	T	T	A	A	T	T	A	A	G	G	A	A	C	C	C	C	C	C	G	G	A	A	T	T	C	C	C	C	G	G	T	T	A	A	A	A	G	G	T	T	T	T	C	C	A	A	G	G	A	A	G	G	T	T	A	A	A	A	T	T	C	C	A	A	G	G	A	A	C	C	C	C	T	T	A	A	C	C	A	A	G	G	C	C	C	C	T	T	C	C	A	A	T	T	C	C	T	T	G	G	C	C	T	T	A	A	T	T	G	G	A	A	T	T	G	G	T	T	A	A	C	C	C	C	C	C	C	C	A	A	A	A	C	C	A	A	G	G	A	A	C	C	C	C	G	G	T	T	C	C	A	A	G	G	G	G	T	T	G	G	G	G	A	A	C	C	A	A	A	A	A	A	G	G	T	T	G	G	A	A	A	A	C	C	T	T	T	T	G	G	G	G	A	A	T	T	A	A	C	C	G	G	C	C	A	A	G	G	A	A	C	C	C	C	T	T	T	T	T	T	A	A	A	A	G	G	G	G	C	C	A	A	G	G	C	C	T	T	T	T	G	G	G	G	G	G	A	A	T	T	A	A	G	G	A	A	T	T	C	C	G	G	T	T	T	T	C	C	C	C	G	G	G	G	G	G	A	A	T	T	T	T	A	A	C	C	A	A	G	G	A	A	T	T	C	C	T	T	G	G	T	T	A	A	A	A	G	G	A	A	T	T	G	G	A	A	C	C	A	A	G	G	A	A	C	C	G	G	T	T	G	G	G	G	G	G	T	T	C	C	C	C	C	C	G	G	T	T	T	T	G	G	G	G	A	A	T	T	G	G	A	A	T	T	T	T	A	A	C	C	G	G	C	C	C	C	G	G	T	T	C	C	A	A	A	A	T	T	T	T	G	G	A	A	G	G	C	C	A	A	C	C	A	A	T	T	A	A	C	C	A	A	T	T	C	C	G	G	G	G	C	C	A	A	A	A	G	G	G	G	C	C	T	T	G	G	C	C	T	T	G	G	G	G	A	A	C	C	G	G	C	C	A	A	G	G	C	C	G	G	G	G	A	A	T	T	T	T	G	G	T	T	A	A	A	A	G	G	G	G	A	A	C	C	G	G	C	C	C	C	C	C	T	T	C	C	G	G	A	A	T	T	A	A	T	T	C	C	G	G	A	A	A	A	T	T	T	T	T	T	G	G	T	T	G	G	T	T	C	C	T	T	C	C	A	A	C	C	T	T	G	G	T	T	G	G	C	C	C	C	T	T	A	A	G	G	A	A	C	C	A	A	C	C	T	T	A	A	G	G	G	G	A	A	A	A	T	T	T	T	C	C	T	T	C	C	G	G	T	T	G	G	A	A	A	A	T	T	T	T	G	G	A	A	T	T	A	A	A	A	A	A	G	G	A	A	C	C	T	T	A	A	T	T	A	A	G	G	T	T	C	C	T	T	G	G	C	C	A	A	A	A	C	C	T	T	T	T	C	C	T	T	A	A	A	A	G	G	A	A	T	T	T	T	G	G	C	C	C	C	C	C	T	T	T	T	G	G	C	C	A	A	C	C	C	C	T	T	T	T	A	A	G	G	A	A	T	T	A	A	A	A	C	C	G	G	A	A	T	T	G	G	A	A	C	C	T	T	C	C	C	C	T	T	T	T	T	T	G	G	T	T	A	A	C	C	T	T	C	C	A	A	C	C	C	C	G	G	G	G	T	T	T	T	C	C	T	T	A	A	T	T	A	A	C	C	T	T	G	G	A	A	G	G	G	G	T	T	G	G	A	A	C	C	C	C	G	G	G	G	T	T	G	G	T	T	A	A	G	G	A	A	G	G	C	C	T	T	A	A	C	C	T	T	C	C	C	C	G	G	T	T	T	T	A	A	G	G	T	T	T	T	C	C	T	T	T	T	G	G	A	A	C	C	G	G	NA	NA	G	G	A	A	G	G	T	T	T	T	T	T	A	A	A	A	A	A	T	T	G	G	G	G	C	C	G	G	G	G	A	A	A	A	G	G	T	T	A	A	C	C	T	T	G	G	C	C	A	A	T	T	C	C	G	G	C	C	A	A	C	C	G	G	A	A	T	T	T	T	C	C	G	G	G	G	C	C	A	A	C	C	C	C	A	G	C	C	G	G	T	T	A	A	C	C	T	T	T	T	T	T	C	C	G	G	C	C	G	G	A	A	T	T	T	T	A	A	A	A	C	C	T	T	A	A	G	G	T	T	T	T	A	A	C	C	T	T	T	T	G	G	A	A	A	A	G	G	T	T	T	T	A	A	T	T	A	A	A	A	T	T	G	G	A	A	C	C	G	G	T	T	C	C	C	C	G	G	A	A	G	G	G	G	C	C	T	T	C	C	A	A	A	A	G	G	C	C	A	A	G	G	G	G	G	G	T	T	C	C	C	C	C	C	T	T	A	A	C	C	A	A	G	G	C	C	C	C	G	G	A	A	G	G	T	T	C	C	G	G	C	C	G	G	G	G	C	C	A	A	C	C	G	G	A	A	C	C	C	C	G	G	A	A	T	T	A	A	G	G	C	C	A	A	T	T	C	C	T	T	T	T	C	C	C	C	C	C	C	C	A	A	A	G	G	G	G	G	G	G	T	T	C	T	T	T	T	T	C	C	C	C	T	T	C	C	G	G	A	A	A	G	A	G	A	G	G	T	C	C	G	G	G	G	G	G	C	C	G	G	C	C	C	C	C	T	T	A	G	G	G	A	G	G	G	A	A	A	G	G	NA	NA	C	C	G	G	G	G	C	C	A	A	A	A	C	C	C	C	G	A	C	G	C	T	T	G	C	A	G	G	A	A	G	T	C	C	A	G	G	G	C	T	G	G	T	T	T	C	A	T	NA	NA	C	C	G	A	T	C	G	T	A	G	C	T	C	C	G	G	C	C	T	T	A	A	A	A	T	T	G	G	G	G	G	G	T	T	T	T	C	C	C	C	T	T	C	C	C	T	NA	NA	A	G	G	G	C	C	T	T	G	G	G	G	T	C	G	C	C	C	A	A	G	G	A	A	G	G	T	C	C	C	T	A	C	C	G	G	A	T	C	C	G	A	A	G	T	T	A	A	C	C	G	A	G	G	A	G	G	A	NA	NA	C	C	C	C	T	C	C	T	T	T	T	T	T	T	A	A	T	T	G	G	G	G	G	G	G	G	G	A	A	T	G	A	C	C	C	C	A	A	C	C	T	T	A	A	C	C	G	G	A	A	G	T	C	C	T	A	G	G	T	G	T	T	T	T	T	T	A	G	G	G	C	T	G	A	T	C	G	G	A	G	T	T	G	C	A	A	NA	NA	T	T	A	A	G	A	G	A	T	T	G	G	G	G	T	T	T	T	A	A	C	C	G	G	A	A	C	C	A	A	C	C	G	G	T	T	G	G	A	A	T	T	T	T	T	T	C	C	T	T	C	C	C	C	G	G	A	A	C	C	T	C	T	C	G	G	T	T	A	A	A	A	T	T	T	T	C	C	T	T	C	T	C	A	T	C	G	G	G	G	C	T	C	C	G	G	G	G	C	C	T	T	A	G	C	C	T	G	G	G	T	T	C	G	T	C	T	T	C	C	T	T	A	G	G	A	T	C	C	C	G	A	A	C	T	T	G	G	G	G	C	C	C	C	T	T	C	C	T	T	C	C	G	G	A	A	A	A	A	A	G	G	C	A	A	A	C	A	T	C	T	T	T	T	C	C	C	C	A	A	C	C	C	C	C	C	C	C	T	T	C	C	C	C	A	A	A	A	G	G	C	C	A	A	C	C	T	T	C	C	T	T	C	C	C	C	G	G	C	C	A	A	G	G	T	C	G	G	A	A	T	T	A	A	T	T	A	A	T	T	C	C	T	C	A	A	C	C	A	A	G	G	A	A	T	T	T	T	T	T	C	C	A	A	G	G	A	A	C	C	G	G	T	T	C	C	T	T	T	T	T	T	G	G	G	G	C	C	A	A	A	A	T	T	A	A	G	G	C	C	G	G	C	C	T	T	G	G	C	C	C	C	A	A	A	A	T	T	G	G	G	G	G	G	A	A	A	A	C	C	G	G	C	C	C	C	C	C	A	G	C	C	G	G	T	G	T	T	T	C	C	C	G	G	T	T	C	T	A	A	G	C	C	T	G	G	C	C	A	A	A	A	G	G	NA	NA	G	A	G	A	NA	NA	T	T	T	T	G	G	C	C	C	C	C	C	C	C	T	T	T	T	A	A	C	C	C	C	T	T	C	C	A	A	T	T	G	G	T	T	T	T	T	T	T	T	T	T	G	G	T	T	C	C	A	A	C	C	A	A	C	C	A	A	A	A	A	A	G	G	A	A	G	G	T	T	T	T	C	C	T	T	T	T	A	A	A	A	A	A	C	C	G	G	C	C	T	T	A	A	C	C	G	G	T	T	C	C	C	C	T	T	T	T	A	A	G	G	T	T	G	G	T	T	A	A	A	A	T	T	A	A	G	G	T	T	A	A	C	C	T	T	G	G	C	C	C	C	G	A	T	C	T	T	T	T	C	C	A	A	A	A	G	G	G	G	C	C	T	T	G	G	C	C	G	G	G	G	C	C	A	A	A	A	T	T	A	A	A	A	G	G	T	T	T	T	T	T	A	A	G	G	A	A	G	G	A	A	C	C	T	T	A	A	C	C	C	C	T	T	T	T	G	G	T	T	G	G	T	T	C	C	C	C	A	A	C	C	G	G	A	A	C	C	T	T	T	T	A	A	T	T	A	A	A	A	G	G	A	A	C	C	G	G	T	T	C	C	G	G	A	A	C	C	T	T	C	C	A	A	C	C	C	C	A	A	A	A	NA	NA	C	C	C	C	G	G	T	T	A	A	G	G	G	G	T	T	G	G	C	C	T	T	T	T	A	A	C	C	G	G	T	T	G	G	A	A	G	G	T	T	A	A	C	C	NA	NA	T	T	G	C	C	C	A	A	C	A	NA	NA	G	T	T	T	C	C	T	T	A	C	G	C	G	A	C	T	G	G	A	A	G	G	A	A	C	C	C	T	G	A	G	A	C	A	G	A	G	A	T	C	A	A	C	C	C	T	C	T	G	G	A	G	C	A	T	A	C	C	T	C	C	C	C	C	C	C	A	C	A	C	NA	NA	G	T	G	A	A	G	G	A	G	G	C	C	G	G	A	G	T	T	G	T	G	A	G	T	G	G	G	G	G	A	T	A	G	G	C	T	G	A	A	G	A	A	T	T	A	A	C	T	A	A	T	C	C	G	A	G	C	C	G	A	G	G	C	T	G	A	T	C	T	C	C	C	C	C	C	T	C	A	A	A	C	C	G	A	T	C	G	G	T	C	G	G	A	T	G	G	C	T	G	G	G	A	C	A	G	G	T	G	A	A	C	T	G	A	C	C	A	A	T	G	T	C	C	C	T	A	G	T	A	G	A	G	C	A	A	A	C	C	NA	NA	C	T	C	C	G	A	C	T	T	C	C	C	G	G	A	A	T	T	G	A	G	G	T	G	A	G	G	A	A	C	A	A	G	A	C	C	C	C	T	C	C	T	G	A	G	A	A	A	NA	NA	C	T	G	A	T	T	A	A	C	T	A	G	T	T	C	T	T	C	C	T	C	C	T	C	NA	NA	A	A	C	G	G	G	C	A	C	T	T	T	C	C	G	T	T	T	A	A	G	G	T	A	A	C	A	C	A	G	C	C	C	C	G	G	T	C	T	A	G	G	A	G	G	G	C	C	T	A	G	C	T	G	T	C	G	T	G	G	C	C	NA	NA	G	A	G	G	A	G	C	T	C	C	C	C	T	C	A	G	A	C	T	T	T	A	A	G	T	G	A	A	A	T	G	T	G	A	G	T	A	G	A	C	G	A	C	A	T	C	G	T	T	C	A	G	C	A	A	C	A	T	T	C	NA	NA	C	C	A	G	A	T	A	G	G	G	T	A	G	A	G	G	T	G	A	T	A	A	G	G	A	G	G	G	C	C	C	T	T	C	A	A	NA	NA	A	A	C	A	T	C	C	C	A	G	T	C	C	T	A	G	C	T	G	A	G	A	G	C	T	C	NA	NA	NA	NA	T	C	T	T	C	T	A	G	A	A	C	C	C	T	T	G	A	A	T	C	G	A	A	G	C	T	NA	NA	G	A	T	C	NA	NA	G	A	T	G	T	T	T	C	T	A	G	A	A	G	T	C	T	T	G	G	C	T	C	G	C	C	G	A	C	T	G	G	A	G	C	T	G	A	C	C	C	T	A	A	A	A	A	A	A	A	A	A	T	A	A	A	G	A	A	G	G	A	T	T	T	T	G	G	G	G	A	A	G	G	A	A	G	G	G	A	C	C	G	G	C	C	T	T	C	T	T	C	G	G	G	G	T	T	C	C	G	G	G	A	A	A	T	T	C	C	G	G	G	A	A	C	T	T	A	G	A	C	A	G	A	T	T	T	C	C	T	T	C	C	G	G	C	C	T	T	G	A	A	G	A	G	G	T	A	G	C	T	T	C	G	G	G	A	T	T	G	G	G	A	C	T	C	T	C	C	G	C	A	A	C	G	G	A	C	T	T	C	G	G	T	T	C	C	T	C	C	T	C	C	A	A	T	G	A	T	T	C	NA	NA	T	C	G	C	G	G	G	G	C	C	G	A	C	T	G	A	G	A	A	A	NA	NA	C	A	NA	NA	G	A	NA	NA	T	T	T	A	A	T	A	A	G	G	G	G	A	G	C	A	G	A	G	G	NA	NA	C	T	C	A	T	C	G	T	G	A	G	C	T	C	A	A	T	T	G	G	A	T	T	C	C	C	T	T	G	A	T	T	G	G	A	C	C	C	T	G	T	C	C	A	G	A	G	A	G	T	C	C	A	G	NA	NA	C	A	NA	NA	G	G	C	C	A	T	G	T	T	C	G	A	T	C	G	G	C	T	A	T	A	A	C	C	A	A	G	A	A	A	A	T	C	T	C	T	NA	NA	T	C	G	G	NA	NA	C	T	T	G	C	T	C	C	A	A	A	A	C	C	G	T	T	C	A	G	G	G	A	A	A	A	T	T	G	G	C	C	G	A	A	A	G	G	T	T	G	G	A	A	G	G	G	A	C	C	T	C	C	C	T	T	G	A	T	T	G	G	A	G	C	T	C	C	G	G	C	C	A	A	G	G	C	T	G	T	T	T	G	G	G	T	T	T	G	G	G	A	T	T	G	C	A	T	NA	NA	A	A	T	C	C	T	T	C	T	T	A	A	T	T	T	T	T	T	G	G	T	C	G	G	T	G	T	G	C	C	G	G	A	A	C	C	T	T	C	C	G	G	T	T	T	G	T	T	G	G	T	G	C	T	A	G	C	C	G	G	C	C	T	T	A	A	C	C	T	T	G	C	A	G	T	T	NA	NA	A	G	G	G	A	G	A	A	G	C	C	A	T	C	T	T	A	A	G	G	A	A	T	A	A	A	T	T	T	G	A	A	T	A	T	T	C	A	C	C	A	A	A	A	T	A	A	A	C	C	C	C	A	A	C	C	G	G	A	A	C	C	G	G	T	T	C	G	T	A	A	G	C	C	C	G	G	G	A	G	C	C	C	C	T	T	A	A	G	G	A	G	A	A	A	A	T	T	G	G	C	C	G	G	C	C	G	G	G	G	A	A	G	G	G	G	A	G	A	T	A	A	C	C	G	G	A	A	G	G	T	T	A	A	T	T	A	A	G	G	A	A	A	A	T	T	G	G	A	G	G	G	C	C	T	T	G	G	T	T	NA	NA	C	T	C	C	C	C	C	C	G	G	T	T	T	T	G	G	A	A	C	C	G	A	G	G	A	T	C	G	A	A	A	A	G	G	C	C	T	C	G	G	G	G	T	T	A	A	G	G	G	G	A	C	T	T	G	G	T	T	T	T	G	G	G	G	G	G	A	A	C	C	G	G	T	T	G	G	C	C	T	T	G	G	G	G	G	G	C	C	A	A	A	A	G	G	T	T	T	C	A	A	A	A	A	A	A	A	T	T	A	A	T	T	C	C	G	G	G	G	G	G	A	A	G	G	T	T	G	G	C	C	G	G	A	A	G	G	C	C	T	T	A	A	T	T	G	G	C	C	T	T	T	T	T	T	C	C	T	T	C	A	T	T	NA	NA	C	C	T	T	A	G	A	A	A	T	G	A	G	G	G	G	T	T	G	A	C	C	A	A	A	A	C	C	T	C	C	C	A	G	T	T	T	T	C	C	G	A	C	C	C	T	G	G	A	G	G	A	G	G	C	T	A	G	A	G	A	G	G	G	G	G	G	A	T	A	A	A	A	A	C	C	T	T	G	G	C	C	C	C	G	G	T	T	G	G	C	C	A	A	C	C	A	A	C	C	A	A	A	A	G	A	G	G	T	T	G	G	T	T	C	C	T	C	C	C	A	A	A	A	G	G	T	C	C	T	T	C	T	C	T	T	G	G	NA	NA	C	C	A	G	T	G	T	C	A	G	A	G	T	C	C	C	C	G	T	C	C	C	G	G	C	C	C	C	T	C	T	C	T	C	T	C	A	A	T	A	G	A	G	G	T	C	T	T	C	T	G	A	NA	NA	A	G	C	C	T	C	T	G	T	C	G	G	A	A	A	G	G	G	T	C	G	G	A	A	G	G	A	A	T	C	C	T	T	T	A	A	A	A	C	C	A	A	T	T	T	T	C	C	G	G	A	A	C	C	G	G	A	A	G	G	G	G	A	A	G	G	A	A	C	C	G	A	C	T	C	T	C	C	G	G	C	C	A	A	C	T	T	G	G	C	T	T	G	G	G	G	T	T	A	A	C	C	A	G	G	G	C	C	C	C	A	A	C	C	T	C	T	C	A	A	G	A	T	T	G	G	A	T	A	A	A	A	C	C	T	T	G	T	G	G	C	T	C	T	A	A	A	A	A	A	G	A	C	T	G	G	A	A	A	A	C	C	C	C	C	C	G	G	A	G	C	C	A	A	A	A	A	A	A	A	T	T	A	A	A	A	C	C	G	G	C	C	G	G	A	A	T	T	C	C	T	T	A	A	A	A	A	A	G	G	G	G	T	T	G	G	G	G	G	G	C	C	G	G	G	G	A	A	C	C	T	T	G	G	T	T	G	G	G	G	C	C	A	A	A	A	C	C	T	T	A	A	A	A	G	G	G	G	G	G	T	T	G	G	T	T	T	T	C	C	C	C	C	C	C	C	T	T	C	C	A	A	A	A	A	A	T	T	T	T	A	A	C	C	T	T	C	C	A	A	C	C	T	T	A	A	A	A	T	T	A	A	T	T	A	A	C	C	G	G	A	A	G	G	C	C	G	G	G	G	A	A	G	G	T	T	C	C	T	T	A	A	G	G	G	G	G	G	C	C	T	T	C	C	G	G	T	T	C	C	A	A	G	G	C	C	C	C	G	G	C	C	A	A	A	A	A	A	C	C	C	C	C	C	A	A	T	T	C	C	G	G	A	A	C	C	G	G	T	T	C	C	T	T	T	T	C	C	A	A	C	C	A	A	C	C	G	G	C	C	G	G	G	G	C	C	A	A	G	G	C	C	A	A	A	A	T	T	C	C	T	T	T	T	G	G	T	T	C	C	G	G	C	C	T	T	A	A	A	A	C	C	A	A	A	A	C	C	G	G	A	A	G	G	C	C	A	A	A	A	G	G	T	T	T	T	A	A	A	A	T	T	A	A	T	T	A	A	G	G	G	G	A	A	A	A	C	C	T	T	T	T	C	C	G	G	A	A	A	A	G	G	T	T	G	G	G	G	G	G	T	T	G	G	C	C	A	A	T	T	T	T	A	A	T	T	C	C	T	T	A	A	C	C	G	G	T	T	A	A	A	A	A	A	G	G	G	G	A	A	T	T	G	G	G	G	G	G	T	T	G	G	T	T	C	C	A	A	G	G	C	C	C	C	A	A	C	C	T	T	G	G	G	G	T	T	G	G	G	G	C	C	A	A	C	C	T	T	G	G	G	G	A	A	G	G	C	C	C	C	T	T	C	C	C	C	C	C	G	G	C	C	G	G	A	A	A	A	T	T	A	A	C	C	T	T	G	G	G	G	T	T	C	C	C	C	A	A	G	G	G	G	T	T	T	T	T	T	G	G	G	G	A	A	C	C	G	G	C	C	T	T	G	G	C	C	C	C	A	A	C	C	C	C	T	T	A	A	A	A	C	C	T	T	A	A	G	G	G	G	A	A	C	C	T	T	T	T	T	T	C	C	C	C	A	A	G	G	A	A	T	T	G	G	C	C	T	T	G	G	A	A	C	C	G	G	T	T	G	G	T	T	A	A	G	G	A	A	C	C	G	G	G	G	G	G	A	A	T	T	G	G	A	A	A	A	T	T	C	C	T	T	C	C	G	G	A	A	C	C	G	G	G	G	G	G	G	G	T	T	C	C	G	G	A	A	T	T	A	A	C	C	T	T	G	G	G	G	C	C	T	T	T	T	T	T	A	A	G	G	A	A	A	A	T	T	C	C	T	T	G	G	T	T	C	C	C	C	C	C	T	T	T	T	A	A	T	T	T	T	G	G	G	G	T	T	G	G	A	A	G	G	G	G	C	C	A	A	C	C	C	C	C	C	C	C	G	G	C	C	G	G	A	A	G	G	A	A	G	G	G	G	T	T	T	T	T	T	C	C	A	A	T	T	G	G	A	A	G	G	T	T	A	A	A	A	T	T	G	G	A	A	G	G	G	G	A	A	G	G	G	G	C	C	A	A	G	G	T	T	C	C	A	A	A	A	T	T	A	A	T	T	G	G	C	C	G	G	C	C	T	T	T	T	C	C	A	A	A	A	C	C	C	C	C	C	C	C	A	A	A	A	A	A	C	C	T	T	G	G	C	C	T	T	C	C	T	T	A	A	A	A	C	C	C	C	G	G	T	T	C	C	G	G	A	A	C	C	G	G	C	C	G	G	C	C	G	G	C	C	T	T	C	C	T	T	G	G	A	A	A	A	T	T	C	C	C	C	T	T	G	G	T	T	A	A	A	A	G	G	C	C	A	A	C	C	T	T	A	A	T	T	T	T	A	A	A	A	C	C	G	G	C	C	G	G	T	T	T	T	T	T	T	T	C	C	G	G	G	G	T	T	T	T	G	G	G	G	A	A	G	G	A	A	T	T	C	C	A	A	G	G	T	T	A	A	G	G	T	T	A	A	G	G	G	G	A	A	A	A	A	A	C	C	G	G	G	G	T	T	T	T	T	T	C	C	G	G	G	G	C	C	T	T	A	A	C	C	T	T	C	C	A	A	T	T	T	T	C	C	G	G	T	T	T	T	C	C	A	A	A	A	A	A	G	G	C	C	G	G	C	C	A	A	C	C	T	T	A	A	G	G	C	C	A	A	C	C	G	G	T	T	G	G	G	G	A	A	G	G	G	G	G	G	G	G	C	C	A	A	A	A	C	C	C	C	A	A	A	A	G	G	G	G	G	G	C	C	T	T	T	T	A	A	C	C	T	T	C	C	G	G	A	A	A	A	G	G	T	T	C	C	C	C	T	T	A	A	T	T	A	A	A	A	C	C	A	A	G	G	C	C	G	G	C	C	T	T	G	G	G	G	A	A	G	G	T	T	G	G	G	G	G	G	A	A	G	G	A	A	G	G	G	G	G	G	T	T	T	T	A	A	C	C	C	C	C	C	G	G	A	A	G	G	A	A	G	G	T	T	A	A	C	C	T	T	C	C	C	C	C	C	C	C	A	A	C	C	T	T	C	C	C	C	G	G	A	A	C	C	A	A	A	A	T	T	A	A	G	G	C	C	C	C	C	C	C	C	T	T	A	A	T	T	A	A	G	G	G	G	A	A	G	G	G	G	C	C	G	G	C	C	C	C	G	G	A	A	G	G	T	T	A	A	G	G	C	C	A	A	C	C	A	A	G	G	A	A	A	A	T	T	G	G	G	G	A	A	T	T	G	G	T	T	A	A	T	T	C	C	A	A	G	G	C	C	T	T	C	C	G	G	T	T	C	C	T	T	T	T	T	T	C	C	G	G	C	C	T	T	C	C	G	G	T	T	A	A	C	C	G	G	T	T	C	C	C	C	C	C	T	T	T	T	A	A	G	G	C	C	A	A	A	A	A	A	A	A	A	A	A	A	A	A	T	T	A	A	G	G	G	G	T	T	A	A	T	T	C	C	A	A	G	G	A	A	T	T	T	T	G	G	A	A	C	C	A	A	C	C	A	A	T	T	A	A	G	G	G	G	C	C	G	G	G	G	T	T	T	T	A	A	T	T	C	C	G	G	G	G	A	A	C	C	G	G	T	T	C	C	G	G	C	C	G	G	C	C	T	T	A	A	C	C	G	G	C	C	A	A	G	G	T	T	T	T	A	A	G	G	C	C	G	G	C	C	A	A	C	C	T	T	G	G	G	G	A	A	T	T	C	C	G	G	C	C	T	T	T	T	C	C	A	A	A	A	A	A	T	T	C	C	G	G	T	T	G	G	A	A	G	G	T	T	T	T	A	A	T	T	G	G	G	G	C	C	G	G	A	A	G	G	G	G	G	G	A	A	A	A	G	G	T	T	G	G	T	T	A	A	C	C	G	G	G	G	G	G	C	C	G	G	A	A	C	C	C	C	C	C	C	C	G	G	C	C	T	T	T	T	T	T	C	C	A	A	C	C	C	C	G	G	C	C	T	T	G	G	T	T	G	G	A	A	C	C	C	C	G	G	A	A	A	A	A	A	T	T	T	T	C	C	C	C	G	G	A	A	A	A	A	A	T	T	A	A	G	G	C	C	C	C	T	T	T	T	G	G	T	T	G	G	G	G	G	G	A	A	T	T	C	C	G	G	T	T	G	G	A	A	G	G	C	C	A	A	C	C	T	T	A	A	T	T	T	T	A	A	A	A	A	A	C	C	T	T	A	A	A	A	G	G	C	C	G	G	C	C	A	A	G	G	C	C	T	T	G	G	T	T	A	A	G	G	T	T	C	C	T	T	T	T	C	C	T	T	G	G	T	T	T	T	A	A	C	C	A	A	A	A	T	T	A	A	C	C	T	T	A	A	A	A	T	T	A	A	A	A	T	T	C	C	A	A	A	A	T	T	G	G	C	C	G	G	T	T	C	C	T	T	G	G	T	T	A	A	A	A	T	T	T	T	A	A	C	C	G	G	G	G	C	C	A	A	C	C	G	G	G	G	T	T	A	A	A	A	T	T	T	T	G	G	A	A	G	G	A	A	G	G	T	T	G	G	G	G	C	C	A	A	A	A	G	G	G	G	C	C	A	A	A	A	C	C	C	C	G	G	T	T	T	T	G	G	A	A	C	C	A	A	C	C	T	T	C	C	A	A	C	C	C	C	A	A	G	G	C	C	C	C	C	C	G	G	C	C	G	G	A	A	T	T	T	T	A	A	A	A	C	C	G	G	T	T	A	A	A	A	G	G	C	C	C	C	T	T	G	G	T	T	G	G	C	C	T	T	A	A	G	G	G	G	A	A	C	C	G	G	A	A	T	T	G	G	T	T	T	T	T	T	C	C	T	T	A	A	T	T	G	G	T	T	A	A	T	T	T	T	T	T	G	G	T	T	G	G	G	G	C	C	G	G	A	A	A	A	T	T	A	A	G	G	A	A	A	A	A	A	C	C	G	G	T	T	T	T	G	G	G	G	T	T	G	G	A	A	G	G	G	G	G	G	T	T	G	G	T	T	A	A	T	T	T	T	C	C	C	C	C	C	T	T	A	A	C	C	G	G	C	C	C	C	T	T	T	T	A	A	C	C	G	G	G	G	G	G	G	G	T	T	T	T	T	T	A	A	A	A	G	G	C	C	T	T	T	T	A	A	G	G	C	C	G	G	G	G	T	T	A	A	G	G	C	C	A	A	G	G	A	A	G	G	G	G	A	A	C	C	G	G	T	T	C	C	C	C	C	C	A	A	A	A	G	G	G	G	C	C	C	C	C	C	C	C	A	A	A	A	T	T	A	A	A	A	C	C	C	C	T	T	T	T	C	C	A	A	G	G	G	G	C	C	G	G	C	C	T	T	G	G	C	C	T	T	T	T	A	A	A	A	G	G	A	A	G	G	A	A	T	T	G	G	T	T	C	C	A	A	A	A	C	C	A	A	G	G	C	C	T	T	T	T	C	C	T	T	C	C	A	A	A	A	C	C	C	C	A	A	C	C	C	C	A	A	C	C	C	C	A	A	G	G	G	G	G	G	G	G	C	C	G	G	G	G	A	A	C	C	C	C	G	G	G	G	C	C	T	T	G	G	T	T	T	T	A	A	A	A	T	T	A	A	C	C	A	A	A	A	G	G	G	G	G	G	G	G	G	G	A	A	C	C	C	C	G	G	C	C	G	G	A	A	C	C	A	A	T	T	C	C	G	G	C	C	T	T	G	G	G	G	A	A	A	A	C	C	G	G	A	A	A	A	T	T	C	C	A	A	G	G	C	C	A	A	T	T	G	G	T	T	T	T	G	G	G	G	T	T	A	A	C	C	A	A	G	G	G	G	C	C	G	G	T	T	T	T	C	C	G	G	C	C	C	C	T	T	C	C	A	A	G	G	C	C	A	A	C	C	C	C	T	T	C	C	C	C	C	C	A	A	G	G	T	T	T	T	T	T	C	C	G	G	A	A	C	C	T	T	A	A	T	T	C	C	T	T	G	G	G	G	A	A	G	G	T	T	C	C	G	G	T	T	G	G	C	C	G	G	C	C	C	C	A	A	A	A	T	T	A	A	G	G	T	T	C	C	T	T	T	T	A	A	A	A	T	T	T	T	A	A	A	A	G	G	G	G	C	C	A	A	T	T	A	A	C	C	C	C	T	T	T	T	T	T	G	G	G	G	A	A	G	G	G	G	C	C	C	C	T	T	C	C	T	T	C	C	T	T	C	C	G	G	C	C	C	C	T	T	T	T	C	C	G	G	T	T	A	A	T	T	C	C	G	G	C	C	T	T	A	A	G	G	G	G	C	C	G	G	A	A	G	G	T	T	C	C	T	T	G	G	T	T	C	C	G	G	G	G	C	C	G	G	G	G	C	C	T	T	C	C	C	C	A	A	T	T	C	C	T	T	C	C	G	G	G	G	G	G	G	G	A	A	C	C	T	T	A	A	C	C	T	T	G	G	T	T	C	C	A	A	A	A	G	G	A	A	A	A	C	C	C	C	C	C	C	C	C	C	G	G	T	T	T	T	T	T	C	C	C	C	G	G	G	G	C	C	G	G	A	A	C	C	G	G	G	G	G	G	C	C	C	C	G	G	C	C	G	G	A	A	C	C	C	C	C	C	A	A	G	G	A	A	G	G	T	T	C	C	T	T	G	G	T	T	G	G	T	T	G	G	T	T	A	A	C	C	G	G	A	A	A	A	G	G	T	T	C	C	T	T	C	C	G	G	C	C	A	A	G	G	C	C	T	T	C	C	T	T	G	G	A	A	C	C	C	C	G	G	C	C	C	C	A	A	A	A	A	A	T	T	C	C	C	C	T	T	C	C	C	C	G	G	A	A	A	A	G	G	C	C	G	G	G	G	G	G	C	C	T	T	G	G	T	T	A	A	A	A	T	T	A	A	C	C	A	A	T	T	G	G	T	T	T	T	G	G	G	G	C	C	G	G	C	C	C	C	T	T	C	C	T	T	T	T	C	C	C	C	A	A	A	A	G	G	A	A	T	T	C	C	G	G	T	T	T	T	A	A	G	G	T	T	A	A	C	C	A	A	C	C	T	T	T	T	A	A	G	G	A	A	C	C	G	G	A	A	G	G	G	G	A	A	G	G	T	T	T	T	A	A	C	C	A	A	T	T	T	T	G	G	C	C	G	G	T	T	A	A	G	G	A	A	G	G	C	C	G	G	T	T	C	C	G	G	A	A	T	T	G	G	T	T	C	C	C	C	G	G	A	A	C	C	G	G	C	C	G	G	G	G	C	C	G	G	C	C	A	A	A	A	A	A	T	T	A	A	A	A	A	A	G	G	G	G	G	G	G	G	T	T	C	C	T	T	C	C	A	A	C	C	C	C	A	A	G	G	G	G	T	T	C	C	G	G	A	A	C	C	C	C	C	C	A	A	T	T	C	C	A	A	G	G	G	G	A	A	C	C	G	G	G	G	G	G	T	T	T	T	A	A	A	A	A	A	G	G	A	A	A	A	G	G	G	G	C	C	T	T	G	G	T	T	T	T	C	C	T	T	C	C	T	T	A	A	A	A	A	A	T	T	G	G	A	A	G	G	A	A	A	A	G	G	G	G	A	A	A	A	G	G	T	T	C	C	C	C	T	T	A	A	T	T	A	A	T	T	C	C	C	C	G	G	G	G	G	G	G	G	A	A	C	C	C	C	C	C	C	C	A	A	G	G	G	G	T	T	G	G	T	T	G	G	T	T	C	C	T	T	T	T	C	C	T	T	G	G	G	G	T	T	G	G	A	A	A	A	G	G	G	G	T	T	C	C	G	G	C	C	G	G	C	C	C	C	G	G	G	G	T	T	C	C	A	A	G	G	G	G	G	G	C	C	C	C	G	G	G	G	C	C	A	A	A	A	G	G	C	C	A	A	C	C	G	G	C	C	A	A	A	A	C	C	A	A	T	T	C	C	T	T	C	C	T	T	T	T	C	C	G	G	G	G	T	T	G	G	T	T	A	A	T	T	C	C	A	A	C	C	A	A	T	T	C	C	G	G	G	G	C	C	C	C	C	C	C	C	T	T	A	A	A	A	G	G	T	T	G	G	G	G	C	C	C	C	T	T	A	A	G	G	C	C	A	A	C	C	T	T	G	G	G	G	A	A	C	C	A	A	C	C	C	C	T	T	T	T	G	G	G	G	T	T	A	A	G	G	G	G	T	T	T	T	G	G	A	A	C	C	A	A	A	A	A	A	G	G	C	C	T	T	C	C	T	T	G	G	A	A	T	T	C	C	C	C	G	G	G	G	A	A	A	A	G	G	T	T	C	C	G	G	C	C	C	C	C	C	T	T	T	T	A	A	A	A	G	G	T	T	C	C	G	G	T	T	G	G	C	C	G	G	T	T	G	G	T	T	C	C	A	A	A	A	C	C	T	T	A	A	C	C	A	A	G	G	T	T	T	T	C	C	C	C	G	G	A	A	G	G	A	A	C	C	A	A	G	G	C	C	C	C	T	T	G	G	T	T	C	C	A	A	G	G	G	G	C	C	A	A	T	T	A	A	C	C	G	G	A	A	A	A	A	A	A	A	G	G	C	C	A	A	C	C	C	C	C	C	A	A	C	C	C	C	C	C	G	G	G	G	A	A	C	C	C	C	T	T	G	G	C	C	C	C	A	A	C	C	C	C	T	T	G	G	A	A	A	A	G	G	T	T	C	C	A	A	A	A	T	T	G	G	A	A	G	G	G	G	A	A	T	T	T	T	T	T	C	C	T	T	T	T	A	A	A	A	G	G	G	G	G	G	G	G	G	G	A	A	G	G	C	C	T	T	G	G	A	A	T	T	C	C	C	C	G	G	A	A	T	T	A	A	G	G	T	T	T	T	G	G	G	G	G	G	C	C	A	A	T	T	C	C	A	A	T	T	G	G	G	G	A	A	G	G	C	C	G	G	G	G	A	A	C	C	C	C	G	G	A	A	T	T	C	C	G	G	A	A	G	G	A	A	T	T	C	C	T	T	A	A	T	T	G	G	C	C	T	T	T	T	C	C	C	C	G	G	T	T	C	C	C	C	A	A	C	C	C	C	A	A	T	T	C	C	T	T	A	A	T	T	T	T	A	A	C	C	A	A	G	G	A	A	C	C	G	G	C	C	T	T	G	G	C	C	C	C	G	G	A	A	T	T	A	A	G	G	C	C	A	A	G	G	C	C	T	T	A	A	G	G	A	A	G	G	C	C	G	G	C	C	A	A	G	G	C	C	A	A	T	T	C	C	T	T	C	C	G	G	T	T	T	T	T	T	A	A	G	G	G	G	C	C	C	C	C	C	G	G	T	T	T	T	T	T	T	T	G	G	G	G	A	A	A	A	A	A	C	C	C	C	C	C	T	T	G	G	G	G	T	T	T	T	T	T	T	T	G	G	A	A	T	T	C	C	T	T	C	C	G	G	G	G	C	C	T	T	G	G	A	A	G	G	A	A	G	G	G	G	C	C	T	T	G	G	A	A	C	C	A	A	C	C	G	G	G	G	G	G	A	A	T	T	C	C	C	C	T	T	C	C	T	T	C	C	C	C	A	A	A	A	C	C	A	A	T	T	A	A	G	G	C	C	T	T	T	T	C	C	G	G	C	C	C	C	C	C	C	C	T	T	T	T	A	A	A	A	C	C	T	T	G	G	C	C	T	T	A	A	A	A	T	T	G	G	T	T	C	C	T	T	G	G	T	T	C	C	A	A	T	T	A	A	A	A	C	C	G	G	G	G	C	C	T	T	T	T	G	G	T	T	A	A	A	A	C	C	C	C	T	T	G	G	C	C	C	C	T	T	A	A	A	A	A	A	T	T	T	T	T	T	T	T	G	G	G	G	G	G	C	C	G	G	G	G	T	T	C	C	C	C	C	C	C	C	C	C	T	T	T	T	C	C	G	G	T	T	A	A	G	G	T	T	A	A	A	A	G	G	C	C	C	C	T	T	G	G	T	T	A	A	G	G	C	C	A	A	G	G	A	A	G	G	G	G	C	C	T	T	T	T	C	C	C	C	T	T	T	T	T	T	T	T	C	C	T	T	T	T	T	T	T	T	G	G	C	C	A	A	A	A	G	G	G	G	C	C	G	G	T	T	T	T	A	A	G	G	C	C	A	A	T	T	T	T	T	T	T	T	C	C	A	A	A	A	G	G	G	G	A	A	G	G	G	G	T	T	C	C	T	T	T	T	C	C	C	C	C	C	G	G	A	A	G	G	G	G	G	G	A	A	T	T	G	G	G	G	G	G	G	G	C	C	G	G	G	G	G	G	G	G	C	C	T	T	T	T	A	A	C	C	A	A	C	C	A	A	G	G	T	T	C	C	C	C	C	C	T	T	A	A	A	A	G	G	C	C	G	G	G	G	G	G	T	T	G	G	A	A	A	A	T	T	C	C	T	T	G	G	C	C	T	T	A	A	C	C	C	C	C	C	C	C	A	A	T	T	G	G	C	C	C	C	A	A	A	A	G	G	C	C	C	C	G	G	G	G	G	G	A	A	C	C	T	T	C	C	A	A	C	C	A	A	G	G	T	T	A	A	G	G	T	T	A	A	G	G	C	C	A	A	A	A	C	C	A	A	C	C	G	G	G	G	C	C	A	A	C	C	C	C	A	A	G	G	A	A	A	A	T	T	G	G	C	C	T	T	T	T	A	A	A	A	C	C	A	A	C	C	C	C	T	T	G	G	G	G	T	T	G	G	A	A	C	C	C	C	C	C	T	T	C	C	C	C	T	T	C	C	G	G	G	G	A	A	A	A	G	G	C	C	T	T	T	T	C	C	C	C	T	T	A	A	A	A	G	G	T	T	C	C	G	G	T	T	C	C	T	T	A	A	A	A	C	C	T	T	C	C	T	T	G	G	A	A	C	C	T	T	A	A	T	T	G	G	G	G	A	A	A	A	A	A	G	G	T	T	G	G	C	C	A	A	C	C	T	T	A	A	C	C	T	T	G	G	A	A	C	C	G	G	A	A	A	A	C	C	A	A	A	A	T	T	C	C	T	T	A	A	C	C	G	G	C	C	A	A	G	G	A	A	C	C	T	T	G	G	C	C	G	G	A	A	G	G	A	A	G	G	T	T	A	A	G	G	C	C	C	C	G	G	A	A	A	A	G	G	C	C	T	T	A	A	G	G	G	G	C	C	C	C	T	T	T	T	A	A	T	T	A	A	T	T	C	C	C	C	T	T	T	T	C	C	C	C	G	G	T	T	C	C	C	C	G	G	C	C	T	T	A	A	T	T	G	G	A	A	A	A	A	A	T	T	G	G	T	C	G	G	C	C	A	A	A	A	T	T	T	T	C	C	C	C	T	T	A	A	G	G	T	T	A	A	T	T	C	C	G	G	C	C	G	G	C	C	T	T	G	G	T	T	A	A	G	G	G	G	A	A	C	C	T	T	C	C	G	G	G	G	A	A	C	C	G	G	G	G	T	T	G	G	T	T	G	G	A	A	C	C	T	T	A	A	A	A	T	T	T	T	C	C	T	T	T	T	T	T	T	T	A	A	T	T	C	C	A	A	G	G	G	G	C	C	G	G	G	G	C	C	A	A	T	T	A	A	A	A	C	C	C	C	C	C	C	C	G	G	T	T	T	T	G	G	G	G	C	C	T	T	C	C	C	C	G	G	T	T	C	C	A	A	A	A	G	G	A	A	T	T	A	A	A	A	G	G	G	G	T	T	C	C	C	C	G	G	C	C	G	G	A	A	T	T	T	T	T	T	C	C	G	G	C	C	G	G	A	A	G	G	T	T	T	T	A	A	G	G	A	A	T	T	G	G	G	G	A	A	A	A	C	C	C	C	C	C	T	T	A	A	C	C	T	T	C	C	A	A	C	C	G	G	T	T	G	G	G	G	C	C	T	T	A	A	T	T	C	C	C	C	G	G	G	G	T	T	A	A	T	T	T	T	C	C	G	G	G	G	G	G	C	C	A	A	A	A	G	G	A	A	G	G	G	G	C	C	G	G	C	C	T	T	T	T	A	A	T	T	C	C	T	T	T	T	T	T	C	C	A	A	C	C	T	T	G	G	C	C	G	G	A	A	G	G	A	A	T	T	G	G	C	C	C	C	A	A	T	T	A	A	T	T	G	G	T	T	A	A	T	T	G	G	C	C	A	A	C	C	G	G	G	G	C	C	A	A	C	C	C	C	A	A	A	A	T	T	G	G	T	T	A	A	T	T	A	A	G	G	T	T	A	A	G	G	C	C	A	A	T	T	T	T	C	C	T	T	C	C	G	G	T	T	A	A	C	C	A	A	G	G	A	A	A	A	T	T	C	C	G	G	T	T	A	A	A	A	G	G	A	A	A	A	G	G	T	T	C	C	T	T	T	T	C	C	A	A	T	T	T	T	A	A	A	A	A	A	A	A	A	A	T	T	C	C	C	C	G	G	G	G	C	C	T	T	G	G	C	C	G	G	T	T	C	C	A	A	A	A	T	T	T	T	G	G	A	A	G	G	C	C	A	A	G	G	G	G	T	T	G	G	A	A	G	G	C	C	G	G	T	T	A	A	A	A	T	T	G	G	A	A	A	A	C	C	G	G	T	T	G	G	C	C	C	C	T	T	G	G	C	C	G	G	T	T	C	C	G	G	G	G	A	A	C	C	G	G	G	G	C	C	T	T	C	C	T	T	G	G	G	G	C	C	A	A	C	C	A	A	G	G	T	T	C	C	C	C	A	A	A	A	T	T	C	C	A	A	A	A	A	A	C	C	A	A	T	T	C	C	A	A	C	C	C	C	C	C	G	G	G	G	C	C	T	T	T	T	G	G	T	T	T	T	A	A	C	C	G	G	A	A	A	A	A	A	G	G	G	G	C	C	C	C	G	G	C	C	G	G	A	A	G	G	T	T	C	C	C	C	G	G	T	T	T	T	A	A	C	C	G	G	A	A	T	T	G	G	C	C	G	G	C	C	G	G	C	C	T	T	T	T	T	T	C	C	C	C	T	T	C	C	G	G	A	A	C	C	G	G	G	G	T	T	C	C	A	A	C	C	A	A	T	T	C	C	T	T	T	T	G	G	A	A	T	T	T	T	C	C	T	T	C	C	C	C	C	C	T	T	A	A	C	C	G	G	G	G	G	G	G	G	T	T	A	A	G	G	C	C	T	T	T	T	A	A	T	T	C	C	T	T	T	T	T	T	G	G	A	A	T	T	G	G	A	A	T	T	G	G	C	C	T	T	T	T	A	A	A	A	G	G	A	A	T	T	C	C	G	G	T	T	T	T	C	C	T	T	C	C	T	T	T	T	T	T	G	G	A	A	T	T	C	C	A	A	C	C	A	A	A	A	C	C	C	C	T	T	A	A	C	C	A	A	C	C	A	A	A	A	T	T	C	C	T	T	A	A	G	G	T	T	A	A	A	A	G	G	G	G	C	C	T	T	T	T	T	T	C	C	C	C	A	A	A	A	T	T	A	A	A	A	T	T	T	T	G	G	G	G	C	C	C	C	A	A	T	T	C	C	T	T	C	C	A	A	C	C	C	C	C	C	T	T	T	T	T	T	A	A	A	A	T	T	C	C	G	G	C	C	C	C	A	A	G	G	T	T	A	A	G	G	T	T	C	C	T	T	G	G	C	C	C	C	G	G	A	A	T	T	G	G	T	T	T	T	T	T	A	A	A	A	C	C	G	G	T	T	G	G	G	G	C	C	G	G	C	C	C	C	C	C	G	G	T	T	C	C	C	C	A	A	C	C	T	T	G	G	G	G	A	A	G	G	A	A	T	T	G	G	G	G	T	T	C	C	C	C	G	G	T	T	G	G	T	T	T	T	T	T	C	C	T	T	A	A	T	T	A	A	C	C	G	G	C	C	C	C	G	G	A	A	C	C	C	C	C	C	G	G	NA	NA	T	T	T	T	G	G	A	A	T	T	A	A	T	T	C	C	T	T	G	G	G	G	A	A	T	T	T	T	A	A	A	A	G	G	T	T	G	G	A	A	A	A	T	T	G	G	T	T	A	A	A	A	G	G	C	C	T	T	A	A	G	G	T	T	C	C	A	A	T	T	G	G	A	A	A	A	T	T	A	A	G	G	A	A	C	C	C	C	G	G	A	A	C	C	A	A	G	G	G	G	G	G	A	A	T	T	A	A	A	A	A	A	G	G	T	T	A	A	A	A	A	A	T	T	T	T	A	A	A	A	T	T	A	A	T	T	T	T	A	A	C	C	A	A	T	T	T	T	G	G	A	A	A	A	C	C	C	C	T	T	T	T	T	T	A	A	G	G	G	G	C	C	C	C	G	G	A	A	G	G	T	T	A	A	A	A	G	G	G	G	T	T	A	A	A	A	T	T	T	T	C	C	T	T	C	C	C	C	A	A	T	T	C	C	G	G	G	G	T	T	C	C	C	C	C	C	G	G	T	T	T	T	C	C	G	G	G	G	C	C	G	G	T	T	G	G	A	A	G	G	T	T	G	G	T	T	G	G	A	A	A	A	A	A	C	C	A	A	C	C	C	C	T	T	T	T	T	T	T	T	A	A	A	A	C	C	T	T	C	C	C	C	A	A	A	A	C	C	C	C	A	A	C	C	T	T	A	A	C	C	T	T	C	C	T	T	G	G	A	A	T	T	T	T	C	C	C	C	T	T	A	A	A	A	A	A	G	G	T	T	C	C	G	G	G	G	C	C	G	G	T	T	G	G	G	G	T	T	G	G	A	A	T	T	A	A	T	T	A	A	T	T	A	A	C	C	A	A	G	G	C	C	G	G	C	C	G	G	C	C	T	T	C	C	T	T	C	C	G	G	C	C	G	G	A	A	C	C	C	C	A	A	T	T	T	T	G	G	T	T	A	A	G	G	C	C	A	A	C	C	T	T	C	C	A	A	C	C	C	C	G	G	T	T	T	T	C	C	A	A	G	G	C	C	G	G	G	G	T	T	G	G	C	C	A	A	G	G	G	G	C	C	A	A	G	G	G	G	G	G	T	T	G	G	C	C	T	T	A	A	T	T	C	C	A	A	A	A	G	G	T	T	C	C	T	T	C	C	A	A	A	A	C	C	A	A	A	A	T	T	C	C	G	G	C	C	G	G	C	C	C	C	G	G	T	T	T	T	T	T	C	C	A	A	C	C	A	A	A	A	G	G	G	G	A	A	T	T	C	C	G	G	C	C	T	T	C	C	G	G	T	T	T	T	G	G	G	G	A	A	C	C	G	G	C	C	T	T	G	G	C	C	C	C	G	G	A	A	A	A	A	A	G	G	A	A	G	G	C	C	C	C	G	G	T	T	A	A	T	T	A	A	T	T	T	T	G	G	C	C	C	C	A	A	G	G	A	A	C	C	A	A	T	T	A	A	G	G	T	T	A	A	T	T	A	A	G	G	T	T	G	G	C	C	A	A	C	C	G	G	G	G	C	C	C	C	G	G	A	A	T	T	A	A	G	G	A	A	C	C	C	C	A	A	A	A	A	A	G	G	C	C	A	A	T	T	G	G	A	A	T	T	C	C	G	G	A	A	G	G	G	G	A	A	A	A	G	G	G	G	A	A	G	G	C	C	A	A	T	T	T	T	T	T	G	G	G	G	T	T	T	T	A	A	C	C	T	T	T	T	T	T	A	A	G	G	T	T	G	G	T	T	G	G	T	T	T	T	T	T	G	G	A	A	A	A	T	T	G	G	G	G	T	T	C	C	A	A	T	T	A	A	A	A	A	A	C	C	G	G	A	A	T	T	G	G	C	C	A	A	A	A	A	A	T	T	A	A	T	T	A	A	C	C	T	T	T	T	T	T	T	T	A	A	A	A	T	T	A	A	A	A	T	T	C	C	T	T	A	A	T	T	C	C	A	A	G	G	C	C	C	C	T	T	G	G	T	T	C	C	T	T	T	T	T	T	C	C	T	T	G	G	G	G	T	T	C	C	T	T	A	A	T	T	G	G	G	G	C	C	C	C	A	A	G	G	A	A	G	G	A	A	C	C	G	G	A	A	A	A	G	G	G	G	C	C	T	T	C	C	G	G	A	A	C	C	C	C	T	T	T	T	C	C	T	T	G	G	G	G	A	A	C	C	T	T	C	C	G	G	G	G	T	T	T	T	A	A	G	G	G	G	T	T	C	C	C	C	A	A	T	T	G	G	C	C	C	C	A	A	T	T	A	A	T	T	C	C	T	T	T	T	G	G	T	T	C	C	G	G	C	C	C	C	G	G	A	A	T	T	A	A	T	T	A	A	G	G	T	T	T	T	G	G	A	A	C	C	T	T	T	T	C	C	C	C	T	T	T	T	T	T	A	A	T	T	C	C	A	A	G	G	T	T	C	C	T	T	C	C	G	G	A	A	G	G	A	A	C	C	T	T	C	C	A	A	T	T	A	A	C	C	T	T	A	A	C	C	G	G	A	A	A	A	T	T	C	C	T	T	G	G	T	T	A	A	G	G	G	G	A	A	A	A	C	C	C	C	C	C	C	C	C	C	G	G	T	T	A	A	T	T	G	G	A	A	C	C	G	G	G	G	A	A	C	C	T	T	C	C	C	C	G	G	A	A	G	G	G	G	A	A	C	C	A	A	G	G	G	G	G	G	T	T	C	C	A	A	T	T	A	A	G	G	T	T	T	T	G	G	T	T	T	T	C	C	A	A	G	G	A	A	C	C	A	A	T	T	T	T	T	T	C	C	T	T	C	C	C	C	A	A	G	G	G	G	G	G	G	G	T	T	C	C	C	C	C	C	T	T	C	C	A	A	G	G	T	T	T	T	T	T	A	A	A	A	A	A	A	A	G	G	A	A	A	A	G	G	T	T	C	C	G	G	A	A	C	C	A	A	C	C	A	A	C	C	A	A	C	C	C	C	A	A	G	G	C	C	G	G	A	A	T	T	T	T	C	C	T	T	T	T	A	A	A	A	G	G	T	T	A	A	C	C	T	T	A	A	C	C	G	G	G	G	G	G	A	A	A	A	G	G	T	T	C	C	C	C	T	T	C	C	T	T	C	C	T	T	C	C	T	T	G	G	T	T	T	T	T	T	C	C	T	T	A	A	T	T	T	T	A	A	C	C	G	G	G	G	C	C	C	C	G	G	G	G	T	T	T	T	C	C	T	T	A	A	C	C	A	A	T	T	T	T	A	A	G	G	A	A	G	G	G	G	A	A	A	A	T	T	T	T	A	A	G	G	C	C	G	G	C	C	C	C	C	C	G	G	A	A	T	T	T	T	G	G	G	G	T	T	G	G	T	T	T	T	C	C	C	C	A	A	T	T	G	G	T	T	G	G	G	G	C	C	C	C	C	C	G	G	C	C	G	G	A	A	A	A	T	T	G	G	G	G	C	C	A	A	G	G	G	G	G	G	G	G	C	C	G	G	G	G	A	A	G	G	A	A	G	G	G	G	G	G	C	C	A	A	A	A	C	C	C	C	C	C	A	A	A	A	A	A	C	C	A	A	T	T	A	A	C	C	T	T	C	C	A	A	G	G	G	G	T	T	C	C	G	G	C	C	G	G	C	C	C	C	A	A	G	G	A	A	T	T	A	A	T	T	A	A	G	G	T	T	A	A	T	T	A	A	A	A	G	G	G	G	G	G	T	T	A	A	T	T	T	T	G	G	C	C	G	G	G	G	T	T	A	A	G	G	C	C	C	C	C	C	T	T	T	T	T	T	G	G	C	C	A	A	G	G	G	G	G	G	C	C	C	C	G	G	C	C	NA	NA	T	T	G	G	C	C	A	A	T	T	G	G	A	A	A	A	G	G	A	A	C	C	C	C	G	G	A	A	G	G	G	G	T	T	C	C	C	C	G	G	C	C	C	C	C	C	G	G	A	A	G	G	G	G	G	G	T	T	A	A	C	C	T	T	G	G	T	T	G	G	T	T	C	C	G	G	A	A	A	A	A	A	T	T	C	C	C	C	C	C	G	G	T	T	G	G	T	T	A	A	G	G	G	G	T	T	C	C	G	G	G	G	A	A	G	G	A	A	T	T	G	G	C	C	A	A	C	C	C	C	T	T	A	A	T	T	T	T	C	C	T	T	G	G	T	T	C	C	A	A	A	A	C	C	C	C	T	T	G	G	A	A	G	G	T	T	C	C	T	T	A	A	A	A	C	C	T	T	A	A	C	C	G	G	C	C	G	G	A	A	C	C	C	C	T	T	G	G	A	A	A	A	G	G	G	G	C	C	A	A	C	C	T	T	C	C	C	C	T	T	A	A	T	T	A	A	T	T	T	T	T	T	A	A	T	T	A	A	T	T	C	C	G	G	A	A	A	A	C	C	A	A	G	G	C	C	T	T	A	A	A	A	C	C	A	A	C	C	T	T	C	C	A	A	C	C	T	T	C	C	C	C	A	A	T	T	A	A	A	A	C	C	T	T	G	G	T	T	C	C	G	G	G	G	C	C	T	T	C	C	T	T	T	T	A	A	G	G	A	A	A	A	A	A	C	C	T	T	A	A	A	A	A	A	T	T	G	G	G	G	T	T	C	C	G	G	T	T	C	C	G	G	C	C	G	G	C	C	C	C	C	C	T	T	G	G	T	T	T	T	T	T	C	C	T	T	C	C	G	G	C	C	A	A	G	G	T	T	A	A	C	C	C	C	C	C	C	C	G	G	A	A	C	C	G	G	C	C	G	G	G	G	C	C	T	T	A	A	T	T	A	A	C	C	G	G	G	G	T	T	G	G	A	A	T	T	G	G	C	C	A	A	A	A	A	A	A	A	A	A	A	A	G	G	T	T	C	C	G	G	A	A	T	T	A	A	A	A	T	T	C	C	C	C	A	A	C	C	C	C	A	A	T	T	A	A	G	G	A	A	C	C	G	G	A	A	C	C	G	G	G	G	C	C	A	A	T	T	T	T	T	T	G	G	T	T	A	A	T	T	T	T	G	G	G	G	T	T	G	G	G	G	G	G	G	G	G	G	G	G	G	G	A	A	T	T	A	A	A	A	T	T	C	C	A	A	A	A	T	T	A	A	T	T	G	G	A	A	G	G	T	T	G	G	T	T	A	A	C	C	G	G	T	T	G	G	C	C	G	G	T	T	A	A	T	T	G	G	T	T	A	A	A	A	A	A	T	T	C	C	C	C	T	T	G	G	T	T	C	C	C	C	G	G	C	C	T	T	G	G	C	C	C	C	G	G	A	A	G	G	C	C	C	C	C	C	C	C	A	A	T	T	G	G	T	T	T	T	A	A	G	G	C	C	T	T	T	T	G	G	T	T	T	T	G	G	C	C	G	G	G	G	A	A	T	T	G	G	C	C	T	T	G	G	G	G	G	G	T	T	T	T	A	A	G	G	G	G	C	C	A	A	C	C	C	C	A	A	C	C	G	G	C	C	G	G	G	G	C	C	C	C	A	A	G	G	C	C	T	T	G	G	G	G	G	G	C	C	C	C	A	A	G	G	C	C	C	C	A	A	C	C	G	G	G	G	G	G	T	T	C	C	G	G	G	G	G	G	C	C	A	A	A	A	C	C	A	A	T	T	C	C	G	G	A	A	A	A	G	G	G	G	T	T	C	C	C	C	C	C	C	C	G	G	G	G	G	G	G	G	G	G	C	C	C	C	G	G	A	A	A	A	G	G	A	A	A	A	T	T	T	T	A	A	C	C	G	G	G	G	G	G	G	G	C	C	G	G	C	C	T	T	G	G	G	G	G	G	C	C	T	T	A	A	T	T	T	T	T	T	A	A	A	A	A	A	G	G	G	G	T	T	G	G	C	C	T	T	A	A	A	A	A	A	G	G	A	A	A	A	T	T	T	T	T	T	G	G	T	T	T	T	G	G	T	T	A	A	C	C	G	G	C	C	G	G	G	G	G	G	G	G	G	G	T	T	C	C	G	G	T	T	G	G	A	A	G	G	A	A	T	T	T	T	C	C	A	A	G	G	G	G	G	G	A	A	G	G	A	A	C	C	T	T	T	T	A	A	C	C	T	T	C	C	T	T	G	G	C	C	T	T	C	C	T	T	T	T	A	A	T	T	C	C	T	T	T	T	T	T	C	C	C	C	G	G	G	G	C	C	C	C	C	C	A	A	C	C	T	T	C	C	T	T	G	G	G	G	T	T	G	G	G	G	G	G	T	T	T	T	C	C	C	C	T	T	T	T	G	G	G	G	C	C	T	T	C	C	T	T	G	G	C	C	A	A	G	G	A	A	T	T	A	A	A	A	T	T	C	C	T	T	C	C	G	G	G	G	T	T	G	G	G	G	C	C	A	A	G	G	A	A	A	A	T	T	C	C	G	G	G	G	A	A	G	G	C	C	G	G	A	A	G	G	C	C	A	A	C	C	G	G	G	G	T	T	T	T	G	G	T	T	T	T	C	C	C	C	T	T	A	A	G	G	A	A	T	T	A	A	G	G	G	G	A	A	C	C	A	A	A	A	A	A	A	A	C	C	C	C	A	A	T	T	A	A	G	G	C	C	G	G	C	C	C	C	G	G	C	C	C	C	T	T	G	G	G	G	C	C	C	C	G	G	T	T	C	C	T	T	T	T	C	C	T	T	A	A	G	G	C	C	C	C	T	T	A	A	C	C	G	G	C	C	G	G	G	G	A	A	G	G	C	C	A	A	T	T	A	A	C	C	A	A	C	C	G	G	T	T	T	T	C	C	G	G	C	C	A	A	A	A	A	A	A	A	G	G	C	C	C	C	T	T	C	C	C	C	A	A	A	A	C	C	A	A	A	A	C	C	A	A	C	C	C	C	G	G	A	A	T	T	G	G	C	C	T	T	A	A	T	T	G	G	C	C	C	C	T	T	T	T	C	C	C	C	A	A	C	C	T	T	T	T	G	G	T	T	T	T	G	G	C	C	C	C	G	G	A	A	G	G	C	C	T	T	A	A	C	C	T	T	T	T	A	A	A	A	T	T	C	C	G	G	G	G	T	T	C	C	A	A	C	C	C	C	C	C	A	A	A	A	A	A	A	A	T	T	C	C	C	C	A	A	G	G	G	G	G	G	A	A	G	G	G	G	T	T	C	C	A	A	C	C	C	C	G	G	G	G	G	G	T	T	G	G	A	A	A	A	A	A	G	G	G	G	G	G	G	G	T	T	T	T	G	G	A	A	T	T	G	G	T	T	C	C	C	C	G	G	T	T	A	A	C	C	T	T	T	T	C	C	G	G	G	G	C	C	T	T	T	T	G	G	A	A	C	C	T	T	C	C	G	G	G	G	A	A	G	G	T	T	A	A	T	T	G	G	C	C	T	T	G	G	C	C	T	T	C	C	T	T	C	C	A	A	A	A	A	A	G	G	A	A	C	C	C	C	T	T	T	T	G	G	C	C	G	G	G	G	A	A	A	A	G	G	C	C	G	G	T	T	C	C	C	C	C	C	C	C	T	T	C	C	C	C	A	A	A	A	C	C	T	T	G	G	T	T	G	G	G	G	A	A	C	C	G	G	C	C	G	G	C	C	A	A	G	G	A	A	A	A	C	C	G	G	A	A	A	A	C	C	C	C	G	G	T	T	C	C	G	G	C	C	C	C	A	A	G	G	C	C	G	G	G	G	G	G	C	C	G	G	G	G	A	A	G	G	G	G	A	A	T	T	C	C	G	G	G	G	T	T	A	A	G	G	G	G	A	A	A	A	A	A	C	C	T	T	G	G	A	A	C	C	A	A	C	C	T	T	G	G	C	C	C	C	G	G	A	A	C	C	A	A	C	C	G	G	A	A	T	T	G	G	G	G	T	T	G	G	G	G	C	C	T	T	C	C	G	G	G	G	G	G	T	T	T	T	A	A	A	A	A	A	T	T	T	T	T	T	A	A	G	G	A	A	C	C	G	G	A	A	T	T	C	C	A	A	T	T	A	A	T	T	G	G	C	C	C	C	C	C	A	A	C	C	T	T	A	A	A	A	G	G	C	C	C	C	G	G	G	G	G	G	C	C	A	A	A	A	T	T	C	C	C	C	G	G	G	G	G	G	C	C	C	C	A	A	T	T	A	A	G	G	C	C	T	T	A	A	T	T	G	G	G	G	T	T	T	T	C	C	G	G	C	C	A	A	T	T	G	G	G	G	T	T	A	A	G	G	G	G	T	T	G	G	G	G	T	T	G	G	C	C	C	C	G	G	C	C	T	T	G	G	C	C	T	T	T	T	A	A	T	T	C	C	A	A	C	C	T	T	T	T	C	C	T	T	T	T	G	G	T	T	A	A	T	T	C	C	A	A	T	T	T	T	C	C	T	T	C	C	G	G	C	C	T	T	T	T	T	T	C	C	C	C	A	A	C	C	C	C	G	G	G	G	G	G	C	C	A	A	A	A	A	A	A	A	G	G	C	C	G	G	A	A	C	C	C	C	T	T	T	T	G	G	G	G	C	C	T	T	C	C	T	T	G	G	C	C	A	A	T	T	A	A	G	G	C	C	A	A	A	A	T	T	A	A	T	T	G	G	G	G	G	G	C	C	T	T	G	G	T	T	C	C	C	C	G	G	T	T	T	T	G	G	C	C	G	G	G	G	T	T	G	G	G	G	A	A	C	C	A	A	G	G	A	A	A	A	T	T	G	G	G	G	G	G	T	T	T	T	G	G	C	C	A	A	C	C	T	T	T	T	G	G	G	G	C	C	C	C	A	A	T	T	T	T	A	A	T	T	C	C	A	A	C	C	G	G	C	C	A	A	T	T	A	A	T	T	A	A	G	G	C	C	G	G	T	T	A	A	C	C	C	C	A	A	G	G	C	C	C	C	A	A	T	T	G	G	C	C	C	C	T	T	A	A	T	T	G	G	A	A	A	A	G	G	C	C	T	T	C	C	C	C	A	A	T	T	G	G	C	C	C	C	A	A	T	T	T	T	T	T	T	T	G	G	C	C	G	G	T	T	C	C	C	C	T	T	C	C	A	A	T	T	G	G	C	C	C	C	C	C	T	T	A	A	A	A	A	A	A	A	A	A	C	C	G	G	A	A	C	C	T	T	G	G	C	C	T	T	C	C	C	C	A	A	T	T	A	A	C	C	G	G	C	C	A	A	C	C	A	A	A	A	C	C	C	C	T	T	G	G	G	G	T	T	T	T	A	A	C	C	G	G	A	A	A	A	A	A	A	A	T	T	C	C	G	G	T	T	G	G	A	A	T	T	C	C	G	G	A	A	G	G	C	C	C	C	G	G	A	A	C	C	G	G	A	A	A	A	T	T	C	C	C	C	C	C	C	C	G	G	G	G	G	G	C	C	G	G	A	A	T	T	G	G	T	T	A	A	G	G	G	G	C	C	C	C	G	G	A	A	C	C	G	G	G	G	G	G	C	C	C	C	C	C	A	A	A	A	G	G	T	T	C	C	C	C	C	C	C	C	T	T	A	A	C	C	T	T	C	C	G	G	C	C	T	T	G	G	G	G	T	T	T	T	G	G	T	T	C	C	G	G	T	T	G	G	A	A	G	G	C	C	G	G	T	T	G	G	C	C	G	G	G	G	A	A	A	A	G	G	T	T	C	C	A	A	T	T	A	A	A	A	A	A	C	C	C	C	C	C	A	A	G	G	A	A	G	G	G	G	G	G	A	A	A	A	A	A	G	G	G	G	T	T	A	A	C	C	G	G	C	C	C	C	G	G	A	A	A	A	C	C	G	G	C	C	G	G	A	A	A	A	C	C	T	T	A	A	T	T	A	A	T	T	G	G	C	C	A	A	A	A	G	G	T	T	T	T	C	C	T	T	T	T	G	G	T	T	T	T	C	C	T	T	C	C	G	G	T	T	T	T	A	A	T	T	A	A	A	A	C	C	G	G	A	A	A	A	T	T	T	T	C	C	A	A	A	A	G	G	C	C	C	C	A	A	A	A	G	G	T	T	T	T	A	A	C	C	T	T	A	A	C	C	A	A	C	C	G	G	T	T	A	A	A	A	C	C	G	G	T	T	G	G	T	T	C	C	C	C	A	A	A	A	A	A	A	A	C	C	C	C	C	C	A	A	A	A	C	C	A	A	G	G	G	G	T	T	A	A	C	C	G	G	G	G	A	A	T	T	T	T	T	T	C	C	C	C	G	G	G	G	T	T	G	G	G	G	C	C	C	C	T	T	A	A	G	G	C	C	T	T	G	G	C	C	T	T	G	G	G	G	G	G	A	A	T	T	T	T	G	G	C	C	G	G	G	G	C	C	A	A	T	T	C	C	C	C	G	G	G	G	G	G	C	C	C	C	G	G	C	C	T	T	G	G	G	G	A	A	A	A	A	A	G	G	G	G	A	A	T	T	T	T	C	C	A	A	T	T	T	T	A	A	T	T	A	A	A	A	C	C	C	C	T	T	C	C	T	T	A	A	C	C	T	T	C	C	C	C	A	A	C	C	G	G	C	C	C	C	T	T	A	A	C	C	C	C	T	T	G	G	G	G	C	C	T	T	T	T	T	T	A	A	C	C	G	G	G	G	C	C	C	C	T	T	G	G	T	T	C	C	A	A	C	C	T	T	T	T	C	C	A	A	T	T	G	G	A	A	T	T	G	G	T	T	G	G	G	G	A	A	C	C	C	C	G	G	A	A	A	A	G	G	T	T	C	C	G	G	T	T	G	G	C	C	A	A	G	G	A	A	T	T	G	G	G	G	G	G	A	A	T	T	G	G	G	G	C	C	A	A	G	G	G	G	G	G	G	G	T	T	T	T	G	G	G	G	C	C	T	T	T	T	G	G	G	G	G	G	A	A	T	T	G	G	C	C	G	G	T	T	T	T	G	G	C	C	G	G	G	G	C	C	G	G	T	T	A	A	A	A	G	T	T	T	T	T	C	C	T	T	C	C	A	A	T	T	A	A	G	G	A	A	T	T	A	A	C	C	A	A	T	T	T	T	C	C	C	C	G	G	G	G	T	T	A	A	A	A	A	A	C	C	G	G	A	A	A	A	A	A	C	C	G	G	G	G	T	T	T	T	C	C	G	G	A	A	G	G	G	G	G	G	C	C	A	A	A	A	G	G	G	G	G	G	A	A	A	A	T	T	C	C	G	G	T	T	C	C	A	A	G	G	T	T	A	A	A	A	C	C	A	A	T	T	C	C	G	G	T	T	G	G	G	G	A	A	C	C	A	A	G	G	A	A	C	C	G	G	T	T	A	A	G	G	G	G	G	G	T	T	G	G	T	T	A	A	NA	NA	T	T	A	A	T	T	C	C	C	C	G	G	T	T	T	T	G	G	T	T	C	C	C	C	G	G	G	G	C	C	C	C	C	C	G	G	G	G	C	C	G	G	C	C	G	G	G	G	C	C	C	C	T	T	G	G	T	T	A	A	G	G	G	G	G	G	T	T	G	G	G	G	T	T	T	T	A	A	T	T	G	G	A	A	A	A	G	G	T	T	C	C	A	A	G	G	T	T	T	T	G	G	G	G	C	C	A	A	G	G	C	C	A	A	C	C	T	T	C	C	A	A	T	T	G	G	C	C	T	T	A	A	T	T	C	C	G	G	T	T	G	G	C	C	T	T	G	G	G	G	T	T	C	C	A	A	G	G	G	G	T	T	T	T	C	C	C	C	T	T	C	C	G	G	T	T	T	T	A	A	C	C	A	A	C	C	T	T	C	C	C	C	C	C	T	T	G	G	G	G	T	T	C	C	G	G	T	T	C	C	A	A	T	T	A	A	G	G	A	A	C	C	A	A	T	T	T	T	A	A	A	A	T	T	G	G	T	T	G	G	C	C	C	C	G	G	C	C	A	A	T	T	G	G	C	C	C	C	A	A	A	A	A	A	G	G	A	A	G	G	T	T	A	A	T	T	T	T	A	A	A	A	A	A	T	T	C	C	G	G	A	A	C	C	A	A	T	T	G	G	C	C	G	G	G	G	T	T	C	C	T	T	A	A	C	C	G	G	C	C	C	C	C	C	T	T	A	A	A	A	T	T	C	C	T	T	A	A	A	A	C	C	G	G	G	G	T	T	G	G	C	C	G	G	T	T	G	G	A	A	C	C	T	T	G	G	C	C	C	C	T	T	C	C	A	A	C	C	C	C	T	T	A	A	A	A	T	T	C	C	G	G	A	A	A	A	T	T	A	A	C	C	T	T	C	C	C	C	G	G	T	T	C	C	C	C	C	C	C	C	T	T	T	T	G	G	A	A	G	G	C	C	G	G	A	A	A	A	A	A	G	G	T	T	A	A	T	T	G	G	T	T	G	G	T	T	G	G	G	G	G	G	G	G	C	C	C	C	C	C	G	G	T	T	A	A	A	A	C	C	C	C	G	G	C	C	A	A	G	G	G	G	T	T	T	T	T	T	G	G	A	A	T	T	G	G	G	G	C	C	G	G	C	C	G	G	C	C	A	A	G	G	G	G	A	A	A	A	G	G	G	G	C	C	C	C	T	T	T	T	T	T	G	G	C	C	G	G	G	G	G	G	T	T	A	A	G	G	A	A	A	A	A	A	G	G	T	T	A	A	T	T	A	A	C	C	G	G	G	G	T	T	G	G	C	C	A	A	G	G	G	G	C	C	A	A	C	C	T	T	T	T	A	A	C	C	G	G	C	C	A	A	C	C	G	G	C	C	G	G	A	A	A	A	G	G	G	G	G	G	G	G	C	C	G	G	C	C	C	C	T	T	G	G	G	G	T	T	T	T	T	T	G	G	A	A	G	G	C	C	G	G	C	C	C	C	G	G	G	G	C	C	G	G	G	G	A	A	C	C	G	G	C	C	A	A	C	C	T	T	G	G	A	A	A	A	G	G	A	A	G	G	C	C	G	G	C	C	T	T	G	G	T	T	G	G	T	T	T	T	G	G	G	G	G	G	G	G	T	T	C	C	A	A	C	C	G	G	C	C	C	C	A	A	T	T	T	T	G	G	G	G	C	C	C	C	A	A	T	T	C	C	G	G	C	C	A	A	G	G	G	G	T	T	C	C	A	A	G	G	A	A	G	G	C	C	A	A	C	C	A	A	G	G	T	T	C	C	A	A	G	G	A	A	G	G	C	C	C	C	G	G	T	T	T	T	A	A	G	G	G	G	G	G	A	A	T	T	G	G	C	C	G	G	G	G	T	T	C	C	A	A	C	C	T	T	A	A	C	C	A	A	G	G	A	A	G	G	G	G	C	C	T	T	C	C	A	A	A	A	T	T	T	T	G	G	G	G	G	G	T	T	C	C	C	C	A	A	G	G	A	A	C	C	G	G	T	T	A	A	A	A	C	C	C	C	T	T	G	G	C	C	T	T	G	G	G	G	C	C	A	A	T	T	A	A	T	T	A	A	T	T	C	C	C	C	C	C	A	A	T	T	A	A	C	C	T	T	G	G	A	A	C	C	A	A	C	C	G	G	T	T	C	C	C	C	C	C	A	A	C	C	C	C	T	T	T	T	A	A	G	G	T	T	T	T	A	A	G	G	G	G	A	A	C	C	A	A	C	C	C	C	A	A	A	A	C	C	G	G	C	C	G	G	A	A	C	C	C	C	G	G	A	A	T	T	C	C	G	G	G	G	G	G	A	A	C	C	C	C	C	C	A	A	G	G	G	G	C	C	A	A	T	T	A	A	A	A	C	C	A	A	G	G	C	C	T	T	T	T	C	C	T	T	A	A	C	C	C	C	T	T	G	G	T	T	C	C	C	C	A	A	A	A	T	T	G	G	C	C	A	A	T	T	C	C
CC	OR2075f6	NA	NA	1	NA	G	G	C	C	C	C	G	G	T	T	G	G	C	C	C	C	C	C	A	A	C	C	C	C	A	A	C	C	C	C	A	A	C	C	C	C	T	T	A	A	C	C	G	G	A	A	G	G	T	T	A	A	T	T	C	C	A	A	A	A	C	C	A	A	T	T	G	G	A	A	A	A	T	T	A	A	A	A	C	C	G	G	A	A	C	C	G	G	C	C	C	C	G	G	C	C	T	T	T	T	G	G	T	T	C	C	G	G	G	G	C	C	C	C	T	T	A	A	T	T	G	G	G	G	G	G	C	C	C	C	C	C	A	A	T	T	G	G	G	G	T	T	A	A	A	A	A	A	A	A	C	C	G	G	T	T	C	C	G	G	C	C	C	C	C	C	C	C	G	G	G	G	A	A	T	T	T	T	G	G	G	G	G	G	G	G	A	A	C	C	A	A	G	G	A	A	A	A	G	G	G	G	G	G	G	G	T	T	C	C	T	T	G	G	G	G	A	A	C	C	T	T	A	A	T	T	G	G	G	G	T	T	C	C	T	T	C	C	C	C	G	G	G	G	T	T	G	G	C	C	T	T	C	C	T	T	C	C	T	T	A	A	T	T	C	C	C	C	C	C	C	C	T	T	C	C	G	G	C	C	C	C	C	C	C	C	G	G	C	C	C	C	G	G	A	A	C	C	C	C	A	A	A	A	C	C	A	A	T	T	A	A	T	T	G	G	C	C	C	C	T	T	C	C	C	C	G	G	T	T	T	T	T	T	G	G	T	T	G	G	T	T	G	G	C	C	G	G	T	T	G	G	G	G	T	T	C	C	T	T	G	G	C	C	T	T	C	C	A	A	C	C	T	T	T	T	C	C	C	C	G	G	G	G	T	T	A	A	C	C	C	C	C	C	T	T	A	A	C	C	A	A	T	T	T	T	C	C	C	C	T	T	A	A	C	C	A	A	T	T	T	T	C	C	C	C	A	A	A	A	G	G	G	G	G	G	T	T	A	A	T	T	A	A	A	A	A	A	C	C	C	C	G	G	G	G	G	G	T	T	C	C	C	C	A	A	T	T	A	A	G	G	C	C	C	C	T	T	C	C	G	G	G	G	C	C	A	A	G	G	C	C	T	T	C	C	G	G	C	C	G	G	T	T	G	G	A	A	T	T	C	C	T	T	C	C	C	C	T	T	T	T	G	G	A	A	C	C	A	A	A	A	C	C	C	C	A	A	G	G	C	C	T	T	A	A	C	C	A	A	G	G	C	C	T	T	G	G	T	T	A	A	T	T	T	T	C	C	A	A	G	G	A	A	G	G	G	G	C	C	A	A	A	A	T	T	G	G	A	A	A	A	G	G	G	G	A	A	C	C	A	A	G	G	T	T	T	T	A	A	T	T	G	G	C	C	G	G	C	C	T	T	C	C	G	G	G	G	T	T	C	C	T	T	G	G	G	G	A	A	G	G	T	T	A	A	C	C	A	A	A	A	G	G	C	C	A	A	A	A	A	A	T	T	A	A	T	T	G	G	G	G	G	G	A	A	G	G	A	A	C	C	C	C	A	A	A	A	G	G	T	T	A	A	T	T	A	A	T	T	A	A	A	A	G	G	C	C	C	C	T	T	G	G	T	T	C	C	A	A	C	C	G	G	C	C	A	A	A	A	G	G	T	T	T	T	A	A	G	G	A	A	A	A	G	G	T	T	A	A	A	A	T	T	C	C	G	G	G	G	G	G	C	C	C	C	C	C	G	G	C	C	A	A	C	C	T	T	C	C	T	T	C	C	A	A	T	T	A	A	C	C	A	A	C	C	T	T	A	A	C	C	T	T	G	G	T	T	G	G	A	A	G	G	C	C	C	C	C	C	T	T	A	A	A	A	A	A	G	G	G	G	A	A	C	C	C	C	G	G	C	C	C	C	T	T	A	A	A	A	T	T	A	A	G	G	G	G	T	T	G	G	G	G	T	T	A	A	T	T	G	G	G	G	G	G	T	T	A	A	T	T	T	T	A	A	A	A	A	A	G	G	G	G	A	A	C	C	A	A	G	G	A	A	C	C	T	T	A	A	G	G	T	T	A	A	A	A	A	A	G	G	G	G	A	A	G	G	G	G	T	T	T	T	G	G	G	G	G	G	A	A	T	T	A	A	G	G	A	A	T	T	C	C	G	G	T	T	T	T	C	C	C	C	G	G	G	G	G	G	A	A	T	T	T	T	A	A	C	C	A	A	G	G	G	G	T	T	C	C	T	T	G	G	A	A	A	A	A	A	G	G	A	A	T	T	G	G	A	A	C	C	A	A	G	G	A	A	C	C	G	G	T	T	G	G	G	G	G	G	T	T	C	C	C	C	C	C	G	G	T	T	T	T	G	G	G	G	A	A	T	T	G	G	A	A	T	T	T	T	A	A	C	C	G	G	C	C	C	C	G	G	T	T	C	C	A	A	A	A	C	C	C	C	A	A	A	A	G	G	C	C	A	A	G	G	A	A	C	C	G	G	C	C	A	A	T	T	C	C	G	G	G	G	C	C	A	A	A	A	G	G	G	G	C	C	T	T	G	G	C	C	T	T	G	G	A	A	T	T	C	C	A	A	C	C	A	A	G	G	C	C	G	G	G	G	A	A	T	T	T	T	G	G	T	T	A	A	A	A	G	G	A	A	T	T	C	C	G	G	C	C	C	C	G	G	T	T	T	T	G	G	A	A	T	T	A	A	T	T	T	T	G	G	A	A	G	G	C	C	A	A	G	G	G	G	G	G	G	G	T	T	C	C	T	T	C	C	A	A	C	C	C	C	T	T	T	T	A	A	C	C	C	C	T	T	A	A	G	G	A	A	C	C	G	G	T	T	C	C	A	A	G	G	A	A	A	A	A	A	T	T	G	G	C	C	T	T	A	A	G	G	C	C	T	T	A	A	A	A	T	T	T	T	G	G	A	A	T	T	A	A	A	A	T	T	A	A	G	G	C	C	T	T	A	A	T	T	A	A	G	G	C	C	C	C	C	C	G	G	C	C	A	A	T	T	T	T	C	C	T	T	C	C	T	T	G	G	A	A	G	G	A	A	G	G	G	G	G	G	C	C	C	C	C	C	T	T	T	T	G	G	C	C	A	A	C	C	C	C	T	T	T	T	A	A	G	G	A	A	T	T	A	A	A	A	C	C	G	G	A	A	T	T	G	G	T	T	T	T	T	T	G	G	C	C	T	T	T	T	G	G	A	A	C	C	G	G	C	C	T	T	C	C	A	A	T	T	C	C	G	G	G	G	C	C	C	C	A	A	NA	NA	A	A	T	T	T	T	C	C	T	T	NA	NA	G	G	G	G	C	C	A	A	G	G	A	A	C	C	C	C	G	G	G	G	T	T	G	G	T	T	A	A	G	G	A	A	NA	NA	C	C	T	T	A	A	C	C	T	T	C	C	C	C	G	G	T	T	T	T	A	A	G	G	T	T	C	C	C	C	T	T	T	T	G	G	A	A	G	G	G	G	G	G	G	G	A	A	G	G	T	T	T	T	T	T	A	A	A	A	G	G	T	T	A	A	G	G	C	C	G	G	G	G	A	A	A	A	G	G	T	T	A	A	C	C	T	T	G	G	C	C	A	A	T	T	C	C	G	G	G	G	A	A	C	C	G	G	G	G	C	C	T	T	C	C	G	G	G	G	C	C	A	A	A	A	T	T	A	A	C	C	G	G	C	C	G	G	A	A	C	C	T	T	T	T	T	T	T	T	C	C	G	G	A	A	C	C	T	T	G	G	A	A	C	C	T	T	A	A	C	C	G	G	T	T	A	A	T	T	C	C	C	C	A	A	A	A	A	A	A	A	T	T	C	C	T	T	C	C	A	A	C	C	G	G	G	G	A	A	G	G	G	G	T	T	T	T	C	C	A	A	G	G	A	A	A	A	G	G	T	T	C	C	A	A	T	T	C	C	C	C	A	A	A	A	A	A	A	A	G	G	T	T	C	C	C	C	T	T	A	A	T	T	G	G	C	C	C	C	G	G	G	G	A	A	T	T	T	T	C	C	G	G	C	C	C	C	G	G	C	C	G	G	T	T	G	G	C	C	C	C	C	C	G	G	A	A	T	T	A	A	G	G	T	T	C	C	T	T	C	C	T	T	T	T	C	C	C	C	C	C	C	C	A	A	G	G	G	G	G	G	G	G	T	T	C	C	T	T	T	T	C	C	C	C	T	T	C	C	G	G	A	A	A	A	A	A	A	A	T	T	C	C	G	G	G	G	G	G	C	C	G	G	C	C	C	C	C	C	T	T	G	G	A	A	G	G	G	G	A	A	G	G	A	A	C	C	G	G	G	G	C	C	A	A	A	A	C	C	C	C	A	A	G	G	NA	NA	T	T	C	C	G	G	A	A	G	G	C	C	G	G	G	G	C	C	G	G	T	T	T	T	A	A	T	T	C	C	G	G	C	C	T	T	A	A	T	T	C	C	G	G	C	C	T	T	A	A	A	A	T	T	G	G	G	G	G	G	T	T	C	C	C	C	T	T	T	T	C	C	C	C	G	G	A	A	G	G	C	C	T	T	G	G	G	G	T	T	C	C	C	C	A	A	G	G	A	A	G	G	T	T	C	C	A	A	C	C	G	G	T	T	C	C	A	A	G	G	T	T	A	A	C	C	A	A	G	G	G	G	A	A	C	C	C	C	C	C	C	C	T	T	T	T	T	T	T	T	A	A	T	T	G	G	G	G	G	G	G	G	G	G	A	A	G	G	C	C	C	C	A	A	C	C	T	T	A	A	C	C	G	G	A	A	G	G	C	C	T	T	G	G	T	T	T	T	T	T	T	T	A	A	G	G	C	C	G	G	T	T	G	G	A	A	T	T	G	G	A	A	A	A	T	T	A	A	G	G	G	G	T	T	G	G	G	G	T	T	T	T	A	A	C	C	G	G	A	A	C	C	A	A	C	C	G	G	T	T	G	G	A	A	T	T	T	T	T	T	C	C	T	T	C	C	C	C	G	G	A	A	C	C	T	T	T	T	G	G	T	T	A	A	A	A	T	T	T	T	C	C	T	T	C	C	C	C	T	T	G	G	G	G	C	C	C	C	T	T	G	G	C	C	T	T	A	A	C	C	G	G	G	G	T	T	G	G	C	C	T	T	C	C	T	T	G	G	A	A	C	C	C	C	A	A	C	C	T	T	G	G	G	G	C	C	C	C	T	T	C	C	T	T	C	C	G	G	A	A	A	A	A	A	G	G	A	A	A	A	A	A	C	C	T	T	T	T	C	C	C	C	A	A	C	C	C	C	C	C	C	C	T	T	C	C	C	C	A	A	A	A	G	G	C	C	A	A	C	C	T	T	C	C	T	T	C	C	C	C	G	G	C	C	A	A	G	G	T	T	G	G	G	G	C	C	G	G	T	T	A	A	T	T	C	C	C	C	A	A	C	C	A	A	G	G	A	A	T	T	T	T	T	T	C	C	A	A	G	G	A	A	C	C	G	G	T	T	T	T	T	T	T	T	T	T	G	G	A	A	C	C	A	A	A	A	C	C	G	G	G	G	C	C	G	G	C	C	T	T	A	A	T	T	C	C	G	G	T	T	T	C	A	A	G	G	G	G	A	A	A	A	C	C	A	A	T	T	C	C	C	C	A	A	T	T	G	G	G	G	T	T	T	T	T	T	G	G	C	C	T	T	A	A	G	G	C	C	G	G	C	C	G	G	G	G	T	T	C	C	G	G	G	G	C	C	T	T	C	C	G	G	T	T	C	C	C	C	G	G	G	G	G	G	G	G	A	A	T	T	T	T	C	C	A	A	G	G	G	G	C	C	C	C	C	C	T	T	T	T	G	G	T	T	A	A	A	A	C	C	NA	NA	G	G	G	G	A	A	C	C	G	G	A	A	G	G	T	T	T	T	C	C	T	T	T	T	A	A	A	A	A	A	C	C	G	G	C	C	T	T	A	A	C	C	G	G	T	T	C	C	C	C	T	T	T	T	A	A	G	G	T	T	G	G	T	T	A	A	A	A	T	T	A	A	G	G	T	T	A	A	C	C	T	T	G	G	C	C	C	C	A	A	C	C	T	T	T	T	C	C	A	A	A	A	G	G	G	G	C	C	T	T	G	G	C	C	G	G	G	G	C	C	A	A	A	A	T	T	A	A	A	A	G	G	C	C	C	C	T	T	A	A	A	A	A	A	G	G	A	A	C	C	T	T	G	G	C	C	C	C	T	T	T	T	A	A	T	T	G	G	G	G	C	C	C	C	A	A	C	C	A	A	G	G	C	C	T	T	C	C	A	A	T	T	G	G	A	A	G	G	G	G	C	C	G	G	T	T	C	C	A	A	A	A	C	C	T	T	C	C	G	G	C	C	C	C	A	A	A	A	C	C	G	G	C	C	A	A	C	C	A	A	A	A	G	G	C	C	A	A	C	C	T	T	C	C	G	G	C	C	G	G	T	T	G	G	A	A	A	A	T	T	C	C	C	C	G	G	C	C	G	G	T	T	A	A	C	C	C	C	T	T	T	T	C	C	C	C	A	A	G	G	G	G	C	C	G	G	G	G	G	G	G	G	C	C	C	C	G	G	G	G	C	C	G	G	G	G	T	T	G	G	C	C	C	C	C	C	G	G	A	A	C	C	T	T	C	C	T	T	C	C	C	C	C	C	A	A	A	A	T	T	G	G	G	G	A	A	G	G	G	G	C	C	G	G	A	A	T	T	G	G	G	G	T	T	G	G	A	A	A	A	A	A	G	G	C	C	G	G	G	G	A	A	A	A	G	G	C	C	A	A	C	C	C	C	A	A	T	T	G	G	G	G	C	C	A	A	T	T	C	C	C	C	C	C	C	C	C	C	T	T	T	T	G	G	C	C	A	A	C	C	G	G	T	T	G	G	C	C	A	A	G	G	A	A	A	A	T	T	A	A	C	C	G	G	C	C	C	C	T	T	T	T	C	T	T	T	G	G	A	A	A	A	C	C	A	A	C	C	T	T	C	C	A	A	G	G	C	C	T	T	T	T	G	G	A	A	T	T	A	A	G	G	T	T	G	G	G	G	A	A	A	A	A	A	C	C	C	C	T	T	C	C	G	G	G	G	A	A	A	A	C	C	G	G	G	G	A	A	C	C	A	A	T	T	C	C	T	T	C	C	C	C	T	T	C	C	A	A	G	G	G	G	C	C	C	C	T	T	T	T	G	G	T	T	A	A	G	G	T	T	A	A	A	A	A	A	C	G	T	T	G	G	T	T	T	T	G	G	A	A	C	C	C	C	A	A	G	G	T	T	T	T	G	G	A	A	T	T	G	G	G	G	T	T	A	A	T	T	C	T	C	C	C	C	A	A	A	A	C	C	T	T	A	A	T	T	A	A	A	A	G	G	G	G	G	G	A	A	A	A	G	G	C	C	T	T	G	G	T	T	A	A	C	C	A	A	A	A	T	T	G	G	C	C	A	A	A	A	A	A	G	G	T	T	G	G	C	C	T	T	A	A	A	A	A	A	G	G	G	A	T	T	C	C	T	T	A	A	A	A	A	A	C	C	C	C	C	C	A	A	T	T	C	C	G	G	T	T	A	A	G	G	G	G	T	T	T	T	C	C	T	T	T	T	C	C	A	A	G	G	C	C	C	C	T	T	A	A	T	T	G	G	A	A	C	C	C	C	G	G	T	T	G	G	G	G	G	G	A	A	T	T	A	A	G	G	A	A	T	T	C	C	A	A	C	C	G	G	T	T	G	G	C	C	G	G	G	G	C	C	G	G	G	G	C	C	G	G	C	C	C	C	C	C	T	T	A	A	G	G	A	A	G	G	G	G	T	T	T	T	A	A	A	A	G	G	G	G	C	C	A	A	A	A	C	T	G	G	A	A	C	C	C	C	C	C	G	G	T	T	C	C	C	C	A	A	G	G	C	C	A	A	C	C	G	G	G	G	A	A	T	T	A	A	A	A	A	A	T	T	T	T	C	C	T	T	T	T	G	G	T	T	T	T	G	G	A	A	G	G	T	T	G	G	T	T	C	C	A	A	A	A	T	T	G	G	A	A	C	C	C	C	C	C	C	C	A	A	G	G	A	A	T	T	C	C	G	G	T	T	C	C	C	C	T	T	C	C	A	A	G	G	T	T	C	C	T	T	C	C	C	C	G	G	G	G	A	A	A	A	T	T	A	A	A	A	A	A	C	C	C	C	T	T	G	G	A	A	T	T	A	A	T	T	G	G	G	G	G	G	G	G	A	A	A	A	A	A	A	A	T	T	A	A	C	C	T	T	A	A	G	G	C	C	A	A	A	A	G	G	T	T	C	C	C	C	T	T	A	A	T	T	G	G	C	C	C	C	G	G	C	C	C	C	A	A	A	A	G	G	T	T	G	G	C	C	A	A	G	G	G	G	T	T	T	T	T	T	C	C	A	A	C	C	G	G	T	T	T	T	A	A	C	C	G	G	A	A	T	T	T	T	C	C	C	C	G	G	C	C	C	C	A	A	C	C	G	G	T	T	T	T	A	A	A	A	C	C	T	T	C	C	G	G	G	G	A	A	A	A	T	T	G	G	C	C	G	G	A	A	G	G	T	T	G	G	A	A	T	T	A	A	C	C	T	T	T	T	C	C	G	G	T	T	G	G	A	A	C	C	C	C	G	G	C	C	A	A	G	G	C	C	G	G	T	T	A	A	T	T	C	C	A	A	A	A	T	T	G	G	T	T	T	T	A	A	T	T	C	C	T	T	T	T	C	C	T	T	T	T	T	T	G	G	C	C	G	G	T	T	G	G	T	T	G	G	A	A	C	C	T	T	C	C	A	A	T	T	T	T	T	T	G	G	T	T	T	T	G	G	C	C	A	A	C	C	C	C	A	A	G	G	T	T	G	G	G	G	C	C	C	C	G	G	G	G	G	G	C	C	C	C	C	C	T	T	G	G	G	G	A	A	G	G	A	A	A	A	T	T	G	G	G	G	T	T	C	C	C	C	C	C	G	G	G	G	T	T	C	C	C	C	T	T	G	G	C	C	A	A	C	C	C	C	C	C	C	C	G	G	T	T	A	A	T	T	G	G	A	A	G	G	C	C	C	C	C	C	G	G	A	A	G	G	G	G	G	G	C	C	C	C	G	G	T	T	T	T	A	A	G	G	G	G	G	G	A	A	A	A	A	A	G	G	T	T	A	A	A	A	A	A	T	T	G	G	G	G	G	G	G	G	G	G	T	T	C	C	A	A	G	G	A	A	C	C	C	C	A	A	G	G	C	C	C	C	A	A	T	T	C	C	A	A	T	T	C	C	T	T	C	C	T	T	G	G	G	G	T	T	G	G	G	G	G	G	G	G	C	C	C	C	A	A	G	G	A	A	G	G	A	A	G	G	C	C	C	C	A	A	C	C	C	C	G	G	A	A	G	G	C	C	A	A	A	A	C	C	G	G	C	C	T	T	G	G	A	A	G	G	T	T	G	G	G	G	G	G	C	C	C	C	G	G	G	G	C	C	A	A	C	C	T	T	A	A	T	T	G	G	G	G	A	A	A	A	G	G	C	C	A	A	C	C	A	A	G	G	T	T	C	C	A	A	A	A	A	A	G	G	T	T	C	C	T	T	T	T	G	G	C	C	C	C	T	T	C	C	C	C	T	T	A	A	A	A	A	A	G	G	A	A	G	G	A	A	A	A	A	A	A	A	C	C	T	T	C	C	C	C	G	G	C	C	C	C	T	T	G	G	T	T	C	C	G	G	G	G	G	G	G	G	C	C	G	G	A	A	A	A	G	G	G	G	G	G	A	A	G	G	G	G	C	C	T	T	A	A	C	C	C	C	G	G	C	C	G	G	C	C	G	G	G	G	G	G	T	T	G	G	A	A	G	G	G	G	C	C	G	G	T	T	C	C	C	C	C	C	G	G	G	G	A	A	T	T	C	C	T	T	T	T	T	T	G	G	A	A	C	C	G	G	T	T	C	C	G	G	G	G	C	C	T	T	C	G	C	C	T	T	A	A	C	C	C	C	C	C	C	C	C	C	C	C	A	A	A	A	G	G	C	C	C	C	C	C	C	C	G	G	G	G	A	A	C	C	C	C	NA	NA	C	C	G	G	A	A	A	A	A	A	C	C	G	G	G	G	G	G	A	A	C	C	T	T	T	T	A	A	A	A	C	C	A	A	T	T	C	C	C	C	G	G	A	A	C	C	G	G	A	A	G	G	G	G	C	C	G	G	A	A	C	C	G	G	C	C	C	C	C	C	G	G	C	C	A	A	T	T	G	G	C	C	T	T	G	G	G	G	T	T	A	A	C	C	A	A	G	G	C	C	C	C	A	A	C	C	C	C	T	T	A	A	A	A	T	T	G	G	T	T	A	A	A	A	C	C	T	T	G	G	A	A	C	C	C	C	A	A	A	A	A	A	A	A	C	C	T	T	A	A	A	A	T	T	C	C	C	C	G	G	A	A	C	C	A	A	A	A	A	A	A	A	T	T	G	G	A	A	NA	NA	G	G	T	T	G	G	A	A	A	A	T	T	T	T	A	A	A	A	A	A	G	G	G	G	T	T	G	G	A	A	G	G	C	C	G	G	G	G	G	G	C	C	G	G	G	G	C	C	A	A	G	G	T	T	A	A	G	G	C	C	C	C	A	A	A	A	G	G	G	G	T	T	C	C	G	G	T	T	T	T	C	C	C	C	C	C	G	G	T	T	G	G	C	C	A	A	A	A	T	T	T	T	A	A	C	C	T	T	C	C	A	A	T	T	A	A	A	A	A	A	T	T	G	G	T	T	NA	NA	C	C	G	G	G	G	G	G	T	T	A	A	A	A	G	G	G	G	T	T	T	T	G	G	A	A	G	G	G	G	G	G	C	C	C	C	T	T	A	A	T	T	T	T	G	G	A	A	C	C	T	T	G	G	C	C	C	C	G	G	A	A	C	C	C	C	C	C	A	A	C	C	C	C	G	G	A	A	C	C	G	G	T	T	C	C	C	C	A	A	T	T	A	A	C	C	G	G	C	C	A	A	C	C	G	G	A	A	T	T	T	T	G	G	C	C	A	A	A	A	T	T	C	C	T	T	T	T	G	G	T	T	C	C	G	G	C	C	T	T	A	A	A	A	C	C	G	G	A	A	C	C	G	G	A	A	G	G	C	C	G	G	A	A	G	G	T	T	T	T	A	A	A	A	T	T	G	G	A	A	T	T	G	G	G	G	G	G	A	A	C	C	C	C	G	G	G	G	G	G	A	A	A	A	G	G	T	T	G	G	A	A	G	G	T	T	G	G	C	C	A	A	T	T	A	A	C	C	T	T	C	C	T	T	T	T	T	T	G	G	A	A	T	T	C	C	A	A	A	A	A	A	A	A	T	T	A	A	T	T	T	T	T	T	T	T	C	C	T	T	C	C	G	G	C	C	C	C	G	G	T	T	C	C	T	T	G	G	C	C	G	G	G	G	C	C	A	A	A	A	T	T	G	G	G	G	A	A	G	G	C	C	C	C	T	T	C	C	C	C	C	C	G	G	C	C	G	G	A	A	G	G	T	T	A	A	C	C	G	G	C	C	A	A	C	T	C	C	C	C	A	A	A	A	G	G	C	C	T	T	T	T	A	A	A	A	A	A	T	T	T	T	G	G	G	G	G	G	T	T	T	T	G	G	C	C	T	T	C	C	G	G	G	G	C	C	T	T	G	G	G	G	A	A	G	G	C	C	A	A	T	T	G	G	C	C	T	T	A	A	A	A	C	C	T	T	G	G	C	C	T	T	C	C	G	G	C	C	G	G	G	G	T	T	T	T	A	A	G	G	A	A	C	C	A	A	G	G	A	A	G	G	T	T	C	C	G	G	G	G	T	T	C	C	T	T	C	C	G	G	A	A	C	C	G	G	G	G	G	G	G	G	T	T	C	C	G	G	A	A	T	T	A	A	C	C	T	T	G	G	G	G	C	C	T	T	T	T	T	T	A	A	G	G	A	A	A	A	T	T	C	C	T	T	G	G	T	T	C	C	C	C	C	C	T	T	T	T	A	A	T	T	T	T	G	G	G	G	T	T	G	G	A	A	G	G	G	G	C	C	A	A	C	C	C	C	C	C	C	C	G	G	C	C	G	G	A	A	G	G	A	A	G	G	G	G	T	T	T	T	T	T	C	C	A	A	T	T	G	G	A	A	G	G	T	T	A	A	A	A	T	T	G	G	A	A	G	G	G	G	A	A	G	G	G	G	C	C	A	A	G	G	T	T	C	C	A	A	A	A	T	T	A	A	T	T	G	G	C	C	G	G	C	C	T	T	T	T	C	C	A	A	A	A	C	C	C	C	C	C	C	C	A	A	A	A	A	A	C	C	T	T	G	G	C	C	T	T	C	C	T	T	A	A	A	A	C	C	C	C	G	G	T	T	C	C	G	G	A	A	C	C	G	G	C	C	G	G	C	C	G	G	C	C	T	T	C	C	T	T	G	G	A	A	A	A	T	T	C	C	C	C	T	T	G	G	T	T	A	A	A	A	G	G	C	C	A	A	C	C	T	T	A	A	T	T	T	T	A	A	A	A	C	C	G	G	C	C	G	G	T	T	T	T	T	T	T	T	C	C	G	G	G	G	T	T	T	T	G	G	G	G	A	A	G	G	A	A	T	T	C	C	A	A	G	G	T	T	A	A	G	G	T	T	A	A	G	G	G	G	A	A	A	A	A	A	C	C	G	G	G	G	T	T	C	C	C	C	C	C	G	G	G	G	C	C	T	T	A	A	C	C	T	T	C	C	A	A	A	A	A	A	T	T	A	A	T	T	C	C	T	T	G	G	A	A	A	A	G	G	C	C	G	G	C	C	A	A	C	C	T	T	A	A	G	G	C	C	G	A	C	C	G	G	C	C	G	G	A	A	A	A	G	G	G	G	G	G	G	G	C	C	A	A	A	A	C	C	C	C	A	A	A	A	G	G	G	G	A	A	G	G	T	T	T	T	A	A	T	T	C	C	T	T	T	T	A	A	A	A	A	A	T	T	C	C	T	T	C	C	C	C	C	C	G	G	G	G	C	C	G	G	G	G	T	T	G	G	C	C	C	C	C	C	A	A	A	A	G	G	T	T	G	G	G	G	G	G	G	G	A	A	G	G	G	G	G	G	C	C	T	T	C	C	G	G	G	G	T	T	C	C	G	G	G	G	G	G	G	G	A	A	C	C	T	T	C	C	C	C	C	C	C	C	T	T	C	C	A	A	A	A	C	C	C	C	C	C	A	A	A	A	C	C	G	G	T	T	C	C	A	A	C	C	G	G	C	C	T	T	T	T	T	T	G	G	C	C	G	G	G	G	A	A	A	A	G	G	A	A	T	T	T	T	T	T	C	C	G	G	A	A	G	G	T	T	A	A	G	G	T	T	A	A	C	C	A	A	G	G	G	G	T	T	C	C	A	A	A	A	G	G	G	G	G	G	T	T	A	A	T	T	C	C	C	C	NA	NA	C	C	T	T	C	C	G	G	T	T	C	C	T	T	T	T	T	T	C	C	G	G	C	C	A	A	T	T	A	A	T	T	G	G	C	C	G	G	T	T	C	C	C	C	C	C	T	T	T	T	A	A	G	G	C	C	A	A	A	A	A	A	A	A	A	A	G	G	C	C	C	C	A	A	G	G	G	G	A	A	A	A	T	T	T	T	G	G	G	G	G	G	T	T	T	T	G	G	C	C	C	C	A	A	C	C	G	G	T	T	A	A	G	G	G	G	C	C	G	G	T	T	T	T	T	T	A	C	T	T	C	C	G	G	G	G	A	A	C	C	G	G	T	T	C	C	G	G	C	C	G	G	C	C	T	T	A	A	C	C	G	G	C	C	A	A	G	G	T	T	T	T	T	T	G	G	C	C	G	G	C	C	A	A	C	C	T	T	G	G	G	G	A	A	T	T	C	C	G	G	C	C	T	T	T	T	C	C	A	A	A	A	A	A	T	T	C	C	G	G	T	T	G	G	A	A	G	G	T	T	T	T	A	A	T	T	G	G	G	G	C	C	G	G	A	A	G	G	G	G	G	G	A	A	A	A	G	G	T	T	G	G	T	T	A	A	C	C	G	G	G	G	G	G	C	C	G	G	A	A	C	C	C	C	C	C	C	C	G	G	C	C	T	T	T	T	T	T	C	C	A	A	NA	NA	C	C	G	G	C	C	T	T	G	G	T	T	G	G	A	A	C	C	C	C	G	G	A	A	A	A	A	A	T	T	T	T	C	C	C	C	G	G	A	A	A	A	A	A	T	T	A	A	G	G	C	C	C	C	T	T	T	T	G	G	T	T	G	G	G	G	G	G	A	A	T	T	C	C	G	G	T	T	G	G	A	A	G	G	C	C	A	A	C	C	T	T	A	A	T	T	T	T	A	A	A	A	A	A	C	C	T	T	A	A	A	A	G	G	C	C	G	G	C	C	A	A	G	G	C	C	T	T	G	G	T	T	A	A	G	G	T	T	C	C	T	T	T	T	C	C	T	T	G	G	T	T	T	T	A	A	C	C	A	A	A	A	T	T	A	A	C	C	T	T	A	A	A	A	T	T	A	A	A	A	T	T	C	C	A	A	A	A	T	T	G	G	C	C	G	G	T	T	C	C	T	T	G	G	T	T	A	A	A	A	T	T	T	T	A	A	C	C	G	G	G	G	C	C	A	A	C	C	G	G	G	G	T	T	A	A	A	A	T	T	T	T	G	G	A	A	G	G	A	A	G	G	T	T	G	G	G	G	C	C	A	A	A	A	G	G	G	G	C	C	A	A	A	A	C	C	C	C	G	G	T	T	T	T	G	G	A	A	C	C	A	A	C	C	T	T	C	C	A	A	C	C	C	C	A	A	G	G	C	C	C	C	C	C	G	G	C	C	G	G	G	G	T	T	T	T	A	A	A	A	C	C	G	G	T	T	A	A	A	A	G	G	C	C	T	T	C	C	A	A	G	G	G	G	C	C	T	T	A	A	G	G	C	C	A	A	C	C	G	G	A	A	T	T	G	G	T	T	T	T	T	T	C	C	T	T	A	A	T	T	G	G	T	T	A	A	T	T	T	T	T	T	T	T	A	A	T	T	G	G	C	C	G	G	G	G	G	G	T	T	A	A	A	A	A	A	G	G	G	G	G	G	G	G	A	A	T	T	A	A	G	G	T	T	G	G	G	G	A	A	T	T	G	G	T	T	G	G	C	C	G	G	C	C	C	C	T	T	C	C	C	C	T	T	A	A	C	C	A	A	T	T	T	T	C	C	A	A	A	A	G	G	A	A	A	A	G	G	G	G	C	C	T	T	T	T	A	A	A	A	G	G	T	T	C	C	C	C	A	A	G	G	C	C	G	G	G	G	T	T	A	A	G	G	C	C	A	A	G	G	A	A	G	G	G	G	G	G	C	C	G	G	T	T	T	T	A	A	C	C	A	A	A	A	C	C	G	G	T	T	C	C	C	C	C	C	A	A	A	A	C	C	G	G	G	G	C	C	A	A	T	T	A	A	C	C	A	A	G	G	G	G	C	C	G	G	C	C	T	T	A	A	C	C	C	C	T	T	A	A	A	A	G	G	A	A	G	G	A	A	C	C	G	G	NA	NA	C	C	A	G	A	A	C	C	A	A	G	G	C	C	T	T	T	T	C	C	T	T	C	C	A	A	A	A	C	C	C	C	A	A	T	T	C	C	G	G	G	G	C	C	G	G	G	G	T	T	A	A	G	G	T	T	A	A	A	A	A	A	T	T	C	C	G	G	T	T	G	G	G	G	A	A	T	T	C	C	A	A	G	G	T	T	A	A	C	C	A	A	A	A	G	G	G	G	G	G	G	G	G	G	A	A	C	C	C	C	A	A	C	C	G	G	G	G	C	C	A	A	G	G	C	C	C	C	C	C	T	T	T	T	G	G	A	A	G	G	T	T	G	G	G	G	C	C	G	G	C	C	G	G	G	G	C	C	A	A	T	T	A	A	C	C	T	T	C	C	G	G	C	C	G	G	C	C	A	A	G	G	G	G	C	C	G	G	T	T	T	T	C	C	G	G	C	C	C	C	T	T	C	C	A	A	G	G	C	C	A	A	C	C	C	C	T	T	C	C	C	C	C	C	A	A	G	G	T	T	T	T	T	T	C	C	G	G	A	A	C	C	C	C	A	A	T	T	C	C	T	T	A	A	A	A	A	A	A	A	C	C	T	T	G	G	T	T	G	G	C	C	G	G	C	C	C	C	A	A	G	G	T	T	A	A	G	G	T	T	C	C	T	T	T	T	A	A	G	G	T	T	T	T	A	A	A	A	C	C	G	G	C	C	A	A	T	T	A	A	T	T	C	C	C	C	C	C	C	C	T	T	G	G	G	G	G	G	G	G	C	C	C	C	T	T	C	C	T	T	C	C	T	T	C	C	G	G	C	C	C	C	T	T	T	T	C	C	G	G	T	T	A	A	T	T	C	C	G	G	C	C	T	T	A	A	G	G	G	G	C	C	G	G	A	A	G	G	T	T	C	C	T	T	G	G	T	T	C	C	G	G	G	G	C	C	G	G	G	G	C	C	T	T	C	C	C	C	A	A	T	T	C	C	T	T	C	C	G	G	G	G	G	G	G	G	A	A	C	C	T	T	A	A	C	C	T	T	G	G	T	T	C	C	A	A	A	A	G	G	A	A	A	A	C	C	C	C	C	C	C	C	C	C	G	G	T	T	T	T	T	T	C	C	C	C	G	G	G	G	C	C	G	G	A	A	C	C	G	G	G	G	G	G	C	C	C	C	G	G	C	C	G	G	A	A	C	C	C	C	A	A	A	A	G	G	A	A	G	G	T	T	C	C	T	T	G	G	T	T	G	G	T	T	G	G	T	T	A	A	C	C	G	G	A	A	A	A	G	G	T	T	C	C	T	T	C	C	G	G	C	C	A	A	G	G	C	C	T	T	C	C	T	T	G	G	A	A	C	C	C	C	G	G	C	C	C	C	A	A	A	A	A	A	T	T	C	C	C	C	T	T	C	C	C	C	G	G	A	A	A	A	G	G	C	C	G	G	G	G	G	G	C	C	T	T	G	G	T	T	A	A	A	A	T	T	A	A	C	C	A	A	T	T	G	G	T	T	T	T	G	G	G	G	C	C	G	G	C	C	C	C	T	T	C	C	T	T	T	T	C	C	C	C	G	G	A	A	G	G	G	G	C	C	C	C	G	G	T	T	T	T	A	A	G	G	T	T	G	G	C	C	A	A	C	C	C	C	T	T	A	A	A	A	A	A	A	A	G	G	A	A	G	G	G	G	A	A	G	G	T	T	T	T	A	A	C	C	A	A	T	T	T	T	G	G	C	C	G	G	T	T	A	A	G	G	G	G	G	G	C	C	G	G	T	T	C	C	G	G	A	A	T	T	G	G	T	T	C	C	C	C	G	G	A	A	C	C	G	G	C	C	G	G	G	G	C	C	G	G	C	C	A	A	A	A	A	A	T	T	A	A	A	A	A	A	G	G	G	G	T	T	G	G	T	T	C	C	T	T	T	T	A	A	T	T	C	C	G	G	G	G	C	C	T	T	C	C	G	G	C	C	T	T	T	T	C	C	A	A	T	T	A	A	A	A	A	A	C	C	A	A	C	C	G	G	A	A	T	T	T	T	T	T	A	A	A	A	A	A	G	G	G	G	NA	NA	A	A	G	G	A	A	A	A	A	A	G	G	T	T	C	C	T	T	C	C	T	T	A	A	C	C	A	A	T	T	C	C	A	A	G	G	A	A	A	A	G	G	G	G	A	A	A	A	G	G	T	T	C	C	C	C	T	T	A	A	T	T	A	A	C	C	C	C	C	C	G	G	G	G	G	G	G	G	A	A	C	C	C	C	C	C	C	C	A	A	G	G	G	G	T	T	G	G	T	T	G	G	T	T	C	C	T	T	T	T	C	C	T	T	G	G	G	G	T	T	G	G	A	A	A	A	G	G	G	G	T	T	C	C	G	G	C	C	G	G	C	C	C	C	G	G	G	G	T	T	C	C	A	A	G	G	G	G	G	G	C	C	G	G	G	G	A	A	G	G	G	G	G	G	A	A	C	C	T	T	A	A	G	G	C	C	G	G	A	A	C	C	A	A	T	T	C	C	T	T	C	C	T	T	T	T	C	C	T	T	G	G	T	T	A	A	G	G	G	G	T	T	NA	NA	A	A	C	C	A	A	T	T	C	C	G	G	G	G	C	C	C	C	C	C	C	C	T	T	G	G	G	G	A	A	G	G	G	G	G	G	C	C	C	C	T	T	A	A	G	G	C	C	A	A	C	C	T	T	G	G	G	G	A	A	C	C	G	G	T	T	C	C	T	T	T	T	G	G	G	G	T	T	A	A	G	G	G	G	T	T	T	T	G	G	A	A	C	C	A	A	A	A	NA	NA	G	G	A	A	T	T	C	C	C	C	G	G	A	A	T	T	T	T	A	A	G	G	C	C	G	G	A	A	G	G	G	G	C	C	G	G	A	A	T	T	C	C	T	T	T	T	A	A	G	G	A	A	C	C	C	C	G	G	C	C	A	A	T	T	G	G	T	T	T	T	C	C	C	C	A	A	A	A	C	C	T	T	A	A	G	G	A	A	G	G	C	C	T	T	C	C	C	C	G	G	A	A	G	G	A	A	C	C	A	A	G	G	C	C	C	C	C	C	G	G	T	T	C	C	A	A	G	G	G	G	C	C	G	G	C	C	G	G	C	C	A	A	G	G	A	A	A	A	G	G	A	A	C	C	A	A	T	T	C	C	C	C	G	G	C	C	C	C	C	C	G	G	G	G	A	A	C	C	C	C	T	T	G	G	C	C	C	C	A	A	C	C	C	C	T	T	G	G	A	A	A	A	G	G	T	T	C	C	A	A	A	A	T	T	G	G	A	A	G	G	G	G	A	A	T	T	T	T	T	T	C	C	T	T	T	T	A	A	A	A	G	G	G	G	A	A	G	G	G	G	A	A	G	G	C	C	T	T	G	G	A	A	T	T	C	C	C	C	G	G	A	A	T	T	A	A	G	G	T	T	T	T	G	G	G	G	G	G	C	C	G	G	T	T	C	C	G	G	T	T	G	G	G	G	A	A	G	G	C	C	G	G	G	G	A	A	C	C	C	C	G	G	A	A	T	T	C	C	G	G	A	A	G	G	A	A	T	T	C	C	T	T	A	A	T	T	G	G	C	C	T	T	T	T	C	C	C	C	G	G	T	T	C	C	T	T	A	A	C	C	C	C	A	A	T	T	C	C	G	G	G	G	T	T	C	C	T	T	C	C	A	A	A	A	A	A	C	C	G	G	C	C	C	C	G	G	T	T	T	T	A	A	T	T	T	T	G	G	G	G	T	T	T	T	G	G	C	C	G	G	G	G	G	G	G	G	A	A	C	C	A	A	T	T	A	A	A	A	T	T	A	A	T	T	C	C	G	G	C	C	A	A	T	T	C	C	T	T	G	G	G	G	A	A	C	T	C	C	C	C	T	T	T	T	T	T	T	T	C	C	C	C	T	T	A	A	A	A	A	A	T	T	T	T	T	T	T	T	G	G	G	G	C	C	C	C	T	T	T	T	A	A	G	G	T	T	C	C	T	T	C	C	G	G	G	G	C	C	T	T	G	G	A	A	G	G	A	A	G	G	G	G	C	C	T	T	G	G	A	A	C	C	G	G	C	C	G	G	A	A	G	G	A	A	T	T	C	C	C	C	T	T	C	C	T	T	C	C	C	C	A	A	A	A	C	C	A	A	T	T	A	A	G	G	C	C	T	T	T	T	C	C	G	G	C	C	C	C	C	C	C	C	T	T	T	T	A	A	A	A	C	C	T	T	G	G	C	C	T	T	A	A	A	A	T	T	G	G	T	T	C	C	T	T	G	G	T	T	C	C	A	A	T	T	A	A	A	A	C	C	G	G	G	G	C	C	T	T	T	T	G	G	T	T	A	A	A	A	C	C	C	C	T	T	G	G	C	C	C	C	T	T	A	A	A	A	C	C	G	G	T	T	C	C	C	C	G	G	C	C	G	G	C	C	G	G	G	G	T	T	C	C	T	T	T	T	T	T	C	C	T	T	T	T	C	C	G	G	G	G	T	T	G	G	C	C	G	G	A	A	C	C	C	C	C	C	T	T	G	G	C	C	A	A	G	G	C	C	A	A	G	G	A	A	G	G	G	G	C	C	T	T	C	C	C	C	C	C	T	T	T	T	T	T	G	G	T	T	T	T	A	A	C	C	A	A	A	A	T	T	C	C	G	G	G	G	A	A	C	C	A	A	T	T	T	T	G	G	A	A	C	C	T	T	A	A	T	T	T	T	T	T	T	T	C	C	G	G	G	G	G	G	A	A	T	T	G	G	C	C	C	C	T	T	C	C	C	C	C	C	C	C	G	G	A	A	G	G	G	G	G	G	A	A	T	T	G	G	G	G	G	G	G	G	C	C	G	G	G	G	G	G	G	G	C	C	T	T	T	T	A	A	C	C	A	A	C	C	A	A	G	G	T	T	C	C	C	C	C	C	T	T	A	A	A	A	A	A	C	C	G	G	G	G	G	G	T	T	G	G	A	A	A	A	T	T	T	T	C	C	G	G	C	C	C	C	G	G	C	C	C	C	C	C	C	C	A	A	T	T	G	G	C	C	C	C	A	A	A	A	G	G	C	C	T	T	G	G	G	G	G	G	G	G	G	G	T	T	C	C	A	A	C	C	A	A	G	G	T	T	A	A	G	G	T	T	A	A	C	C	C	C	G	G	G	G	C	C	A	A	C	C	G	G	A	A	T	T	A	A	C	C	C	C	G	G	G	G	T	T	G	G	T	T	G	G	C	C	A	A	T	T	A	A	G	G	T	T	A	A	C	C	C	C	T	T	G	G	G	G	T	T	G	G	A	A	A	A	C	C	C	C	C	C	C	C	T	T	T	T	C	C	G	G	A	A	A	A	T	T	G	G	C	C	T	T	C	C	T	T	C	C	T	T	A	A	A	A	G	G	T	T	C	C	G	G	T	T	C	C	T	T	A	A	A	A	C	C	G	G	T	T	T	T	G	G	A	A	C	C	T	T	A	A	T	T	G	G	G	G	G	G	G	G	G	G	G	G	T	T	G	G	C	C	G	G	C	C	C	C	A	A	T	T	T	T	A	A	G	G	C	C	G	G	A	A	A	A	C	C	A	A	A	A	C	C	C	C	T	T	A	A	C	C	G	G	T	T	G	G	G	G	G	G	T	T	G	G	A	A	C	C	G	G	G	G	G	G	A	A	G	G	T	T	A	A	G	G	C	C	C	C	G	G	A	A	A	A	G	G	C	C	T	T	A	A	G	G	G	G	C	C	A	A	T	T	T	T	C	C	T	T	T	T	C	C	T	T	C	C	C	C	T	T	C	C	A	A	A	A	C	C	T	T	T	T	G	G	T	T	C	C	G	G	C	C	T	T	A	A	A	A	G	G	T	T	A	A	C	C	A	A	C	C	G	G	A	A	C	C	G	G	C	C	A	A	C	C	A	A	G	G	G	G	G	G	T	T	T	T	G	G	C	C	G	G	C	C	T	T	G	G	T	T	A	A	G	G	G	G	A	A	C	C	T	T	T	T	C	C	A	A	A	A	C	C	A	A	A	A	T	T	G	G	C	C	A	A	A	A	T	T	T	T	A	A	A	A	G	G	C	C	C	C	T	T	T	T	T	T	T	T	A	A	T	T	C	C	G	G	A	A	G	G	C	C	G	G	G	G	C	C	A	A	C	C	A	A	A	A	C	C	C	C	C	C	C	C	G	G	T	T	G	G	G	G	G	G	C	C	T	T	C	C	C	C	G	G	T	T	C	C	A	A	A	A	G	G	A	A	T	T	A	A	A	A	G	G	G	G	T	T	C	C	T	T	C	C	C	C	G	G	A	A	T	T	T	T	T	T	C	C	G	G	C	C	G	G	A	A	G	G	A	A	T	T	G	G	A	A	A	A	T	T	G	G	G	G	A	A	A	A	C	C	C	C	C	C	T	T	A	A	C	C	T	T	C	C	A	A	C	C	A	A	C	C	A	A	G	G	T	T	C	C	A	A	G	G	T	T	T	T	G	G	G	G	T	T	A	A	T	T	T	T	C	C	G	G	G	G	G	G	C	C	A	A	A	A	G	G	A	A	G	G	G	G	G	G	C	C	C	C	T	T	T	T	A	A	T	T	C	C	T	T	T	T	C	C	T	T	A	A	G	G	G	G	G	G	C	C	G	G	A	A	G	G	A	A	T	T	G	G	C	C	NA	NA	A	A	T	T	A	A	T	T	G	G	T	T	A	A	T	T	G	G	C	C	A	A	C	C	G	G	G	G	C	C	A	A	C	C	C	C	A	A	A	A	T	T	G	G	T	T	A	A	T	T	A	A	G	G	T	T	A	A	G	G	C	C	A	A	T	T	T	T	C	C	T	T	C	C	G	G	T	T	A	A	C	C	A	A	G	G	A	A	A	A	T	T	C	C	G	G	T	T	A	A	A	A	A	A	A	A	A	A	A	A	C	C	T	T	C	C	T	T	G	G	A	A	T	T	C	C	A	A	C	C	A	A	A	A	G	G	C	C	C	C	C	C	G	G	C	C	C	C	G	G	A	A	C	C	G	G	T	T	C	C	G	G	T	T	G	G	C	C	G	G	A	A	G	G	C	C	A	A	A	A	G	G	T	T	G	G	G	G	G	G	C	C	G	G	T	T	A	A	A	A	T	T	NA	NA	A	A	G	G	C	C	G	G	C	C	A	A	T	T	T	T	T	T	A	A	T	T	A	A	T	T	C	C	A	A	A	A	G	G	C	C	G	G	A	A	C	C	T	T	T	T	C	C	A	A	A	A	T	T	A	A	T	T	A	A	G	G	G	G	T	T	T	T	C	C	A	A	T	T	C	C	A	A	A	A	G	G	A	A	A	A	T	T	T	T	T	T	C	C	C	C	T	T	A	A	G	G	T	T	T	T	T	T	A	A	T	T	A	A	A	A	C	C	G	G	G	G	A	A	A	A	G	G	A	A	C	C	T	T	G	G	C	C	G	G	A	A	G	G	T	T	C	C	C	C	G	G	T	T	T	T	A	A	C	C	G	G	A	A	T	T	G	G	C	C	G	G	C	C	G	G	C	C	T	T	T	T	T	T	C	C	C	C	T	T	C	C	G	G	A	A	C	C	G	G	G	G	T	T	C	C	A	A	C	C	A	A	T	T	C	C	T	T	T	T	G	G	A	A	T	T	T	T	C	C	T	T	C	C	C	C	C	C	T	T	A	A	C	C	G	G	G	G	G	G	G	G	T	T	A	A	G	G	C	C	T	T	T	T	A	A	T	T	C	C	T	T	T	T	T	T	G	G	A	A	T	T	G	G	A	A	T	T	G	G	C	C	T	T	T	T	A	A	A	A	G	G	A	A	T	T	C	C	G	G	T	T	T	T	C	C	T	T	C	C	T	T	T	T	T	T	G	G	A	A	T	T	C	C	A	A	C	C	A	A	A	A	C	C	C	C	T	T	A	A	C	C	A	A	C	C	A	A	A	A	T	T	C	C	T	T	A	A	G	G	T	T	A	A	A	A	G	G	G	G	C	C	T	T	T	T	T	T	C	C	C	C	T	T	A	A	T	T	A	A	G	G	T	T	T	T	G	G	G	G	C	C	C	C	A	A	T	T	C	C	T	T	C	C	A	A	T	T	C	C	C	C	C	C	T	T	C	C	G	G	G	G	T	T	C	C	G	G	C	C	C	C	A	A	G	G	T	T	A	A	G	G	A	A	T	T	T	T	G	G	C	C	C	C	G	G	A	A	T	T	C	C	A	A	C	C	T	T	G	G	A	A	T	T	A	A	T	T	A	A	A	A	G	G	G	G	T	T	T	T	C	C	G	G	T	T	C	C	C	C	A	A	T	T	T	T	G	G	T	T	A	A	G	G	A	A	T	T	G	G	G	G	T	T	C	C	C	C	G	G	T	T	G	G	T	T	T	T	T	T	C	C	T	T	A	A	T	T	A	A	C	C	G	G	C	C	C	C	G	G	A	A	C	C	C	C	C	C	G	G	NA	NA	T	T	T	T	G	G	A	A	T	T	A	A	T	T	C	C	T	T	G	G	G	G	A	A	T	T	T	T	A	A	A	A	G	G	T	T	G	G	A	A	A	A	T	T	G	G	T	T	A	A	A	A	G	G	C	C	T	T	A	A	G	G	T	T	C	C	A	A	T	T	G	G	A	A	A	A	T	T	A	A	G	G	A	A	C	C	C	C	G	G	A	A	C	C	A	A	G	G	G	G	G	G	A	A	T	T	A	A	A	A	A	A	G	G	T	T	A	A	A	A	A	A	T	T	T	T	A	A	A	A	T	T	A	A	T	T	T	T	A	A	C	C	A	A	T	T	T	T	G	G	A	A	A	A	C	C	C	C	T	T	T	T	T	T	A	A	G	G	G	G	C	C	C	C	G	G	A	A	G	G	T	T	A	A	A	A	G	G	G	G	T	T	A	A	A	A	T	T	T	T	C	C	T	T	C	C	C	C	A	A	T	T	C	C	G	G	G	G	T	T	C	C	C	C	C	C	G	G	T	T	T	T	C	C	G	G	G	G	C	C	G	G	T	T	G	G	A	A	G	G	T	T	G	G	T	T	G	G	A	A	A	A	A	A	C	C	A	A	C	C	C	C	T	T	T	T	T	T	T	T	A	A	A	A	C	C	T	T	C	C	C	C	A	A	A	A	C	C	C	C	A	A	C	C	T	T	A	A	C	C	T	T	C	C	T	T	G	G	A	A	T	T	T	T	C	C	C	C	T	T	A	A	A	A	A	A	G	G	T	T	C	C	G	G	G	G	C	C	G	G	T	T	G	G	G	G	T	T	G	G	A	A	T	T	A	A	T	T	A	A	T	T	A	A	C	C	A	A	G	G	C	C	G	G	C	C	G	G	C	C	T	T	C	C	T	T	C	C	G	G	C	C	G	G	A	A	C	C	C	C	A	A	T	T	T	T	G	G	T	T	A	A	G	G	C	C	A	A	C	C	T	T	C	C	A	A	C	C	C	C	G	G	T	T	T	T	C	C	A	A	G	G	C	C	NA	NA	G	G	T	T	G	G	C	C	A	A	G	G	G	G	C	C	A	A	G	G	G	G	G	G	T	T	G	G	C	C	T	T	A	A	T	T	C	C	A	A	A	A	G	G	T	T	C	C	T	T	C	C	A	A	A	A	C	C	A	A	A	A	T	T	C	C	G	G	C	C	G	G	C	C	C	C	G	G	T	T	T	T	T	T	C	C	A	A	C	C	A	A	A	A	G	G	G	G	A	A	T	T	C	C	G	G	C	C	T	T	C	C	G	G	T	T	T	T	G	G	G	G	A	A	C	C	G	G	C	C	T	T	G	G	C	C	C	C	G	G	A	A	A	A	A	A	G	G	A	A	G	G	C	C	C	C	G	G	T	T	A	A	T	T	A	A	T	T	T	T	G	G	C	C	C	C	A	A	G	G	A	A	C	C	A	A	T	T	A	A	G	G	T	T	A	A	T	T	A	A	G	G	T	T	G	G	C	C	A	A	C	C	G	G	G	G	C	C	C	C	G	G	A	A	T	T	A	A	G	G	A	A	C	C	C	C	A	A	A	A	A	A	G	G	C	C	A	A	T	T	G	G	A	A	T	T	C	C	A	A	G	G	A	A	G	G	G	G	G	G	A	A	G	G	G	G	G	G	C	C	A	A	T	T	T	T	T	T	G	G	T	T	C	C	T	T	G	G	T	T	C	C	T	T	C	C	A	A	G	G	C	C	G	G	A	A	A	A	T	T	T	T	T	T	G	G	A	A	A	A	T	T	G	G	G	G	A	A	C	C	G	G	T	T	G	G	G	G	T	T	T	T	G	G	G	G	C	C	A	A	C	C	A	A	G	G	G	G	A	A	A	A	G	G	G	G	T	T	C	C	T	T	A	A	T	T	A	A	A	A	T	T	G	G	G	G	C	C	C	C	C	C	A	A	C	C	C	C	A	A	G	G	T	T	C	C	C	C	G	G	A	A	G	G	C	C	T	T	T	T	T	T	C	C	T	T	G	G	G	G	C	C	G	G	G	G	T	T	A	A	G	G	T	T	A	A	G	G	G	G	A	A	G	G	G	G	A	A	A	A	A	A	A	A	G	G	G	G	T	T	A	A	T	T	A	A	A	A	A	A	C	C	C	C	C	C	C	C	C	C	G	G	G	G	A	A	G	G	C	C	C	C	G	G	A	A	C	C	T	T	G	G	G	G	A	A	A	A	C	C	C	C	A	A	C	C	G	G	T	T	C	C	G	G	G	G	G	G	C	C	C	C	C	C	T	T	G	G	C	C	C	C	C	C	C	C	C	C	A	A	A	A	C	C	A	A	C	C	A	A	G	G	G	G	G	G	G	G	G	G	T	T	C	C	T	T	C	C	C	C	T	T	G	G	C	C	A	A	G	G	C	C	C	C	G	G	C	C	C	C	T	T	C	C	G	G	G	G	A	A	G	G	C	C	T	T	C	C	G	G	T	T	A	A	C	C	T	T	G	G	C	C	A	A	G	G	G	G	C	C	T	T	C	C	A	A	C	C	G	G	G	G	A	A	G	G	A	A	C	C	T	T	T	T	C	C	C	C	A	A	A	A	C	C	T	A	G	G	G	G	C	C	G	G	T	T	G	G	C	C	C	C	C	C	T	T	T	T	G	G	G	G	G	G	A	A	C	C	G	G	A	A	A	A	G	G	C	C	C	C	G	G	A	A	G	G	G	G	C	C	T	T	G	G	T	T	T	T	T	T	G	G	A	A	A	A	C	C	G	G	A	A	C	C	C	C	C	C	A	A	T	T	C	C	A	A	A	A	G	G	A	A	G	G	T	T	T	T	T	T	C	C	C	C	C	C	G	G	G	G	T	T	C	C	C	C	G	G	A	A	G	G	G	G	A	A	G	G	A	A	G	G	A	A	C	C	A	A	C	C	T	T	G	G	C	C	G	G	C	C	G	G	T	T	T	T	A	A	A	A	T	T	A	A	G	G	T	T	C	C	T	T	C	C	C	C	G	G	A	A	G	G	T	T	G	G	T	T	A	A	A	A	C	C	A	A	C	C	T	T	G	G	A	A	A	A	A	A	A	A	C	C	G	G	C	C	C	C	C	C	C	T	C	C	C	C	G	G	C	C	C	C	T	T	C	C	G	G	A	A	C	C	T	T	A	A	A	A	A	A	A	A	G	G	C	C	G	G	A	A	T	T	G	G	C	C	T	T	G	G	G	G	C	C	C	C	T	T	G	G	G	G	G	G	A	A	G	G	A	A	G	G	A	A	C	C	G	G	G	G	T	T	C	C	C	C	T	T	A	A	G	G	G	G	T	T	C	C	G	G	G	G	C	C	G	G	C	C	C	C	T	T	G	G	G	G	T	T	G	G	C	C	A	A	G	G	C	C	C	C	T	T	C	C	C	C	A	A	G	G	A	A	G	G	C	C	G	G	C	C	G	G	A	A	C	C	A	A	A	A	C	C	G	G	A	A	A	A	C	C	G	G	A	A	G	G	A	A	C	C	G	G	G	G	C	C	T	T	C	C	G	G	C	C	G	G	T	T	G	G	T	T	A	A	T	T	C	C	T	T	G	G	G	G	C	C	T	T	C	C	A	A	T	T	G	G	C	C	C	C	G	G	G	G	A	A	C	C	G	G	T	T	C	C	A	A	G	G	T	T	C	C	A	A	T	T	A	A	A	A	G	G	C	C	A	A	G	G	C	C	G	G	A	A	G	G	G	G	C	C	G	G	G	G	C	C	T	T	C	C	T	T	C	C	C	C	G	G	NA	NA	A	A	A	A	A	A	T	T	G	G	C	C	G	G	C	C	C	C	C	C	G	G	T	T	T	T	C	C	A	A	G	G	A	A	G	G	T	T	C	C	C	C	A	A	A	A	A	A	T	T	T	T	T	T	T	T	G	G	T	T	C	C	T	T	A	A	G	G	G	G	G	G	G	G	C	C	A	A	C	C	T	T	G	G	G	G	G	G	C	C	T	T	A	A	G	G	G	G	G	G	A	A	C	C	C	C	A	A	G	G	C	C	A	A	T	T	G	G	A	A	A	A	T	T	C	C	A	A	G	G	G	G	C	C	G	G	T	T	G	G	C	C	T	T	C	C	C	C	T	T	C	C	T	T	T	T	C	C	T	T	C	C	C	C	T	T	G	G	G	G	T	T	G	G	G	G	A	A	C	C	A	A	C	C	C	C	C	C	G	G	G	G	G	G	T	T	A	A	C	C	A	A	T	T	G	G	C	C	C	C	C	C	C	C	G	G	G	G	C	C	T	T	G	G	T	T	A	A	C	C	T	T	T	T	C	C	T	T	A	T	T	T	G	G	C	C	C	C	C	C	T	T	T	T	A	A	C	C	C	C	C	C	G	G	G	G	T	T	G	G	G	G	C	C	T	T	A	A	A	A	C	C	C	C	C	C	C	C	C	C	G	G	T	T	C	C	C	C	C	C	G	G	T	T	G	G	C	C	C	C	C	C	A	A	T	T	C	C	G	A	G	G	A	A	C	C	C	C	C	C	C	C	A	A	G	G	G	G	G	G	A	A	T	T	T	T	G	G	A	A	A	A	C	C	A	A	G	G	C	C	C	C	G	G	C	C	T	T	T	T	A	A	G	G	T	T	T	T	G	G	C	C	G	G	G	G	A	A	G	G	C	C	C	C	C	C	A	A	C	C	G	G	G	G	T	T	A	A	T	T	T	T	C	C	C	C	G	G	G	G	C	C	G	G	T	T	G	G	C	C	T	T	T	T	G	G	T	T	G	G	C	C	C	C	G	G	T	T	G	G	G	G	T	T	A	A	C	C	G	G	A	A	A	A	A	A	A	A	C	C	G	G	T	T	C	C	A	A	A	A	T	T	A	A	G	G	C	C	C	C	C	C	G	G	T	T	C	C	A	A	C	C	A	A	G	G	G	G	T	T	G	G	A	A	T	T	G	G	G	G	C	C	T	T	C	C	G	G	T	T	G	G	C	C	G	G	G	G	C	C	G	G	G	G	C	C	G	G	G	A	A	A	G	G	G	G	G	G	G	A	A	A	T	C	A	A	A	C	T	C	C	C	A	A	G	G	T	A	C	C	T	C	A	A	NA	NA	G	C	T	T	G	A	T	T	A	A	C	T	G	G	T	G	A	A	C	G	G	G	C	C	G	G	T	C	G	T	T	T	G	G	A	G	A	G	T	C	C	C	C	C	T	C	G	A	T	T	C	C	C	C	G	G	C	T	A	A	G	A	C	C	C	C	G	G	A	A	G	G	C	C	C	T	C	C	C	C	A	G	C	C	G	G	C	T	C	T	A	C	G	G	C	C	C	C	T	C	G	G	T	A	C	C	G	C	C	C	G	A	G	A	A	A	C	C	G	G	C	G	C	T	G	G	G	G	G	A	T	T	T	G	A	A	G	G	G	G	C	C	A	A	T	C	C	C	A	T	T	T	T	T	C	C	G	G	A	G	C	C	C	C	A	A	G	G	T	T	T	T	A	A	A	A	G	G	C	T	C	T	A	A	G	G	C	C	C	C	A	G	C	T	G	G	G	G	A	A	T	T	C	C	G	G	G	A	G	G	C	C	A	A	A	G	C	T	A	A	T	T	C	C	G	A	C	C	A	A	G	A	G	A	T	T	C	T	C	A	C	T	G	G	C	C	G	G	G	G	G	A	G	G	C	C	C	C	G	C	A	G	NA	NA	G	G	A	G	T	T	T	T	NA	NA	A	G	C	G	G	A	G	A	G	G	NA	NA	C	C	G	A	C	C	T	T	G	G	G	G	G	A	C	T	T	C	A	A	T	T	C	C	T	T	G	G	A	G	A	G	A	A	A	A	T	A	G	G	C	C	T	T	A	G	A	G	A	A	G	G	A	A	A	G	T	C	C	C	T	C	G	G	T	G	T	T	NA	NA	T	T	A	A	T	T	G	A	C	T	G	T	G	G	G	A	G	A	G	G	T	A	C	T	G	G	T	C	G	G	A	G	G	T	A	T	T	C	T	C	C	C	G	G	NA	NA	G	A	G	T	C	A	G	G	A	G	C	C	T	T	T	T	A	G	C	T	NA	NA	C	T	C	C	G	G	C	A	T	T	C	C	T	T	C	C	A	A	C	C	C	C	T	T	T	C	T	T	C	T	C	C	G	T	G	G	C	G	NA	NA	C	A	NA	NA	T	C	C	C	C	C	T	T	G	G	G	G	T	C	G	A	G	A	G	G	A	A	T	C	C	A	C	A	C	C	G	G	A	A	G	G	C	C	T	T	C	C	T	T	T	T	C	T	A	G	G	C	A	G	G	G	A	G	G	G	T	C	C	A	T	C	T	T	G	T	G	A	C	C	G	A	G	G	C	C	A	T	G	G	A	G	NA	NA	T	C	C	T	G	G	G	A	NA	NA	A	A	A	A	G	G	G	G	C	C	C	C	A	A	C	C	G	G	C	C	T	T	C	C	G	G	A	A	C	C	C	C	C	C	C	C	G	G	G	G	G	G	T	T	T	T	C	C	G	G	A	A	C	C	T	T	A	A	A	A	G	G	T	T	C	C	G	G	C	C	A	A	G	G	T	T	G	G	T	T	C	C	A	A	T	T	C	C	C	C	G	G	T	T	G	G	C	C	G	G	C	C	G	G	C	C	T	T	T	T	T	T	G	G	A	A	C	A	C	C	T	T	A	A	C	C	G	G	C	C	G	A	A	A	A	A	G	G	T	T	G	G	T	T	A	A	T	T	A	A	G	G	A	A	C	C	G	G	C	C	G	G	C	C	A	A	G	G	G	G	A	A	G	G	C	C	T	T	C	C	T	T	C	T	A	A	C	A	C	C	A	A	A	C	C	T	A	A	C	T	C	A	A	A	G	G	A	A	G	G	C	T	C	C	G	G	T	A	C	C	C	C	C	T	C	C	C	C	A	A	C	C	A	A	C	C	T	T	C	C	A	G	G	G	T	T	G	A	C	T	C	T	A	A	A	G	G	A	T	T	C	C	G	G	A	A	C	C	T	C	T	T	A	A	T	C	G	G	G	A	G	G	G	G	T	T	G	G	C	T	C	T	C	C	A	T	G	G	G	G	A	G	T	C	C	C	C	A	A	G	G	C	G	A	G	A	G	G	G	C	G	A	A	A	C	T	A	G	C	C	C	T	T	T	NA	NA	A	A	C	C	G	A	C	C	A	C	A	A	G	A	T	T	T	T	G	A	T	C	T	A	G	A	G	G	C	C	G	G	C	C	C	G	T	T	C	C	C	C	A	C	C	C	C	C	T	T	C	C	G	T	G	A	C	T	C	C	C	C	G	A	A	G	C	T	C	C	A	A	G	A	G	G	G	G	G	G	A	A	G	G	T	A	G	G	NA	NA	G	G	G	G	C	A	T	A	C	C	C	C	C	T	G	G	A	G	A	G	NA	NA	NA	NA	C	T	C	T	A	A	C	C	G	G	T	T	G	G	A	G	G	G	G	G	G	A	T	T	A	A	C	C	A	A	C	C	C	T	C	C	G	G	C	T	C	T	NA	NA	G	G	T	T	C	C	C	C	G	G	G	G	A	A	A	A	C	C	G	A	A	A	G	A	C	A	A	A	G	G	G	A	C	A	C	C	G	A	G	G	A	G	C	T	C	C	G	G	C	C	C	T	G	A	C	C	T	T	A	A	G	T	C	T	G	G	G	G	NA	NA	C	C	G	G	G	T	A	G	G	A	G	A	A	A	T	T	C	A	G	A	G	C	G	G	G	G	G	A	G	A	NA	NA	G	G	NA	NA	C	C	T	T	C	C	A	A	C	C	NA	NA	T	T	C	C	G	A	C	C	T	T	G	A	G	G	G	G	G	G	C	C	G	G	A	A	C	C	G	A	G	A	C	C	G	G	G	A	C	C	C	C	T	T	G	A	A	A	G	G	C	T	T	T	G	G	C	C	A	A	T	A	T	T	T	C	A	A	G	A	C	C	C	C	G	A	G	G	C	C	C	C	A	G	C	C	G	G	C	C	G	A	C	T	T	T	C	C	G	G	T	T	T	C	G	G	A	A	G	A	C	C	T	T	G	C	G	G	NA	NA	C	T	A	A	A	A	C	C	C	C	C	C	G	G	NA	NA	G	A	C	C	C	C	G	G	C	C	A	C	C	C	T	T	T	T	C	C	C	C	NA	NA	G	A	T	C	T	C	C	T	T	G	C	C	A	A	T	T	G	G	A	A	G	G	A	A	G	G	G	G	C	C	T	T	G	G	C	C	G	G	C	C	C	T	A	A	C	G	C	C	T	T	C	C	T	T	C	C	G	G	T	T	C	C	G	G	T	T	T	T	A	A	NA	NA	T	T	C	C	G	G	C	T	G	A	C	C	C	C	G	G	C	C	C	C	C	C	C	C	C	C	C	C	T	T	T	T	NA	NA	T	C	C	C	C	C	A	G	C	A	C	T	G	A	A	A	NA	NA	C	C	A	A	A	G	G	G	G	G	A	A	C	C	A	A	G	G	C	C	C	C	C	C	C	C	C	C	C	C	C	C	T	T	C	T	C	C	C	C	C	T	G	G	T	G	A	A	C	C	C	A	A	G	A	A	C	C	G	A	C	T	G	G	G	C	G	G	C	T	T	T	C	G	T	G	C	C	T	C	G	A	C	T	T	T	G	C	T	T	G	G	A	A	A	A	A	A	G	G	G	G	T	T	C	C	A	A	T	T	C	C	C	C	G	A	G	A	A	A	G	G	C	C	A	A	C	T	A	G	C	C	T	G	C	C	A	A	G	A	C	T	NA	NA	A	G	T	T	G	G	A	C	G	G	A	A	G	G	T	T	A	A	C	C	G	G	T	T	G	G	G	G	G	G	G	A	C	C	A	A	C	C	G	G	A	A	C	C	A	G	G	A	C	C	C	C	A	T	T	C	G	G	C	G	T	C	A	T	A	A	C	C	G	C	A	C	G	A	NA	NA	A	A	T	T	C	A	C	G	A	G	C	C	G	A	C	C	C	C	A	A	C	C	G	G	T	C	T	G	G	A	C	A	G	G	G	G	C	C	C	G	NA	NA	C	C	A	C	T	G	G	A	T	T	C	T	C	T	C	C	A	A	A	G	A	A	C	C	A	G	C	C	G	T	A	G	C	C	T	G	G	G	T	T	T	C	T	C	C	C	G	G	T	C	A	A	C	T	G	G	C	T	A	A	T	T	A	G	A	G	T	C	C	T	C	T	G	A	G	C	NA	NA	T	C	G	G	C	T	G	G	A	A	A	G	A	G	A	A	T	T	C	T	G	G	C	C	G	A	A	G	G	G	C	C	G	G	G	G	G	A	C	T	C	C	G	T	A	A	G	C	G	A	A	A	A	G	C	C	C	C	C	C	C	C	C	T	G	G	G	G	G	G	C	T	C	C	A	A	T	A	G	A	G	T	A	T	G	C	G	G	C	C	NA	NA	G	G	G	G	T	C	G	G	G	A	G	G	C	C	C	T	C	C	C	A	A	G	G	A	NA	NA	C	C	C	C	C	C	C	A	G	T	NA	NA	C	C	T	G	C	A	G	G	C	A	T	C	G	G	G	G	C	T	G	T	G	A	G	T	T	C	G	G	T	T	G	G	A	A	G	G	G	C	G	G	C	T	G	G	C	C	G	T	G	C	A	G	A	G	G	C	T	G	C	C	A	A	G	T	A	C	A	A	G	A	T	C	A	C	C	C	A	A	G	G	A	A	G	A	G	G	G	A	A	G	G	A	A	A	G	G	G	G	C	T	A	A	C	C	G	G	T	C	T	C	G	C	G	A	A	A	C	C	G	G	C	C	G	T	A	G	A	A	C	T	T	C	A	G	T	C	A	C	T	T	G	T	C	T	A	G	A	A	G	A	T	C	T	T	C	C	T	T	C	T	G	T	C	T	T	T	C	C	G	T	C	T	G	G	C	T	C	T	G	A	T	T	A	G	NA	NA	C	G	G	A	A	A	A	A	T	C	T	A	C	C	A	T	A	G	G	G	C	T	C	T	A	A	A	A	G	A	T	T	T	C	A	A	C	G	T	A	A	C	NA	NA	A	G	C	T	G	A	T	C	A	G	A	A	C	C	G	G	T	C	G	G	C	C	T	T	T	C	T	A	A	A	G	A	A	C	T	T	C	C	C	C	A	A	NA	NA	C	T	A	A	G	G	G	A	T	T	G	A	C	C	G	G	G	G	C	A	T	T	C	T	T	A	C	C	C	C	G	G	G	T	T	C	G	G	G	G	C	C	C	G	T	T	C	A	NA	NA	C	T	T	T	G	C	C	G	T	A	G	G	G	C	G	C	A	A	T	T	T	G	G	G	C	G	G	G	G	C	C	G	A	C	T	T	C	T	C	C	G	A	G	A	G	C	C	C	C	C	G	G	C	A	T	C	G	T	G	C	A	A	A	A	A	G	G	A	G	G	A	C	T	C	T	C	C	C	A	C	T	T	T	C	A	G	T	C	A	A	A	G	C	C	C	C	T	C	C	C	T	T	A	A	C	C	T	C	C	C	C	T	A	G	C	C	G	G	C	A	C	A	C	C	A	G	C	C	C	C	T	T	NA	NA	G	A	C	C	T	T	T	T	T	C	A	G	C	T	G	G	G	A	C	T	C	T	C	T	G	G	T	T	C	T	A	G	A	A	T	T	T	C	C	C	A	G	T	C	G	G	A	A	T	T	G	A	T	C	G	G	G	A	G	A	C	T	C	T	G	G	A	A	A	A	G	A	NA	NA	C	C	G	G	T	T	G	G	C	C	A	A	G	G	A	A	T	C	G	G	G	G	G	G	A	G	T	T	G	G	G	A	C	C	A	A	G	A	G	G	A	G	G	G	T	T	T	C	G	G	G	G	G	C	T	T	T	T	NA	NA	G	G	G	G	G	G	T	G	G	G	T	C	A	G	T	T	T	T	G	G	NA	NA	G	G	G	G	C	C	G	G	T	A	A	A	A	A	G	G	NA	NA	T	C	C	C	T	C	C	C	A	C	G	T	NA	NA	G	C	A	A	T	T	G	G	C	C	A	G	T	C	T	C	C	C	C	C	G	G	G	G	T	T	A	G	A	A	A	G	C	T	G	A	A	G	A	G	A	G	C	C	G	G	G	A	T	T	T	T	C	C	G	G	C	A	G	G	G	T	G	G	C	C	A	G	NA	NA	G	G	G	A	G	G	A	G	A	A	T	T	C	C	G	A	C	C	C	C	NA	NA	G	G	T	G	A	G	A	G	C	A	A	G	T	C	C	A	G	G	C	T	G	A	G	G	A	G	C	C	A	G	G	G	A	A	C	T	G	G	C	T	A	A	G	A	G	G	G	G	T	T	G	G	T	T	A	G	T	C	T	G	A	C	T	C	C	C	C	T	G	G	T	C	T	C	G	G	T	C	C	C	C	C	G	G	G	A	C	C	C	T	C	C	G	G	G	G	C	C	G	G	C	C	G	G	G	G	C	C	C	C	T	C	G	G	T	T	A	G	G	C	G	G	G	T	T	T	G	G	G	G	T	T	T	C	A	G	T	C	G	G	A	A	A	A	G	G	T	A	C	C	A	G	A	G	T	T	T	C	G	G	G	G	C	C	A	A	G	G	C	C	A	G	C	G	T	C	NA	NA	G	A	T	C	G	G	NA	NA	NA	NA	A	G	T	T	C	C	G	G	T	C	G	G	C	C	T	G	G	G	G	G	T	T	C	C	C	A	G	A	G	G	T	C	T	T	C	C	C	C	T	C	C	T	G	G	T	T	T	C	A	T	C	C	A	G	C	T	T	A	C	C	C	C	C	C	C	T	G	G	A	G	C	T	A	C	G	G	T	T	C	C	A	A	T	T	A	A	G	G	A	A	C	C	A	A	T	T	T	T	A	A	A	A	T	T	G	G	T	T	G	G	C	C	C	C	G	G	C	C	A	A	T	T	G	G	C	C	A	C	T	A	T	A	NA	NA	G	G	A	A	G	G	T	T	A	A	T	T	T	T	A	A	A	A	A	A	C	T	T	C	A	G	G	A	A	C	A	A	T	T	G	G	C	C	G	G	G	G	T	T	C	C	T	T	A	A	G	C	NA	NA	A	C	C	C	G	C	C	T	A	A	G	A	C	T	C	C	T	T	A	A	C	A	A	C	G	G	T	G	C	T	A	G	T	C	G	G	T	T	A	G	G	A	C	C	T	T	T	G	NA	NA	T	C	T	T	C	C	A	A	C	C	C	C	T	T	A	A	C	A	T	T	C	C	G	G	A	A	A	A	T	T	A	A	C	C	T	T	C	C	C	C	G	G	T	T	C	C	C	C	C	C	T	C	T	T	C	T	G	G	A	A	A	G	C	C	A	G	A	A	G	A	A	A	A	G	T	T	A	A	C	T	G	G	C	T	G	G	T	C	G	G	G	G	A	G	G	G	C	C	C	C	C	C	G	G	C	T	T	A	A	A	C	C	T	C	G	G	C	C	A	A	G	G	A	G	T	T	T	T	NA	NA	A	G	G	A	C	T	NA	NA	C	C	C	C	A	G	C	C	G	G	C	C	G	A	G	G	G	G	C	A	G	A	G	G	A	G	C	C	C	C	T	T	T	T	T	T	G	G	NA	NA	A	G	C	G	G	G	T	T	A	A	G	G	A	A	A	A	A	A	G	G	T	T	A	A	C	T	T	A	C	C	G	G	G	G	T	T	G	G	C	C	A	A	G	G	A	G	NA	NA	A	A	C	C	G	G	A	T	T	A	C	C	G	G	T	C	A	A	C	C	G	G	C	C	G	G	A	A	G	A	G	G	A	G	G	G	G	G	C	C	A	G	NA	NA	G	C	C	T	T	G	G	G	T	T	T	T	T	T	G	G	A	A	G	G	C	C	G	G	C	C	C	C	G	G	G	G	T	C	A	G	G	G	A	A	C	C	G	G	C	C	A	A	C	C	C	T	G	G	A	A	A	A	A	G	G	A	NA	NA	C	C	A	G	C	C	T	T	A	G	C	T	G	G	T	T	T	T	G	G	G	G	G	G	G	G	T	T	C	C	A	A	C	C	G	G	C	C	C	C	A	A	T	T	T	T	G	G	G	G	C	C	C	C	A	A	T	T	C	C	G	G	C	C	A	A	G	G	G	G	T	T	C	C	A	A	G	G	A	A	G	G	C	C	A	A	C	C	A	A	G	G	T	T	C	C	A	A	G	G	A	A	G	G	C	C	C	C	G	G	T	T	T	T	A	A	G	G	G	G	G	G	A	A	T	T	G	G	C	C	G	G	G	G	T	T	C	C	A	A	C	C	T	T	A	A	C	C	A	A	G	G	A	A	G	G	G	G	C	C	T	T	NA	NA	A	G	NA	NA	T	C	T	T	G	G	G	G	G	G	T	C	C	C	C	C	A	A	G	G	A	T	C	C	G	A	T	C	A	G	A	G	C	T	C	T	T	C	G	A	C	C	T	C	G	G	G	A	C	T	A	G	C	C	A	A	T	G	A	G	T	C	C	C	C	C	C	T	A	C	T	A	A	G	C	C	T	T	NA	NA	A	G	C	C	A	G	T	C	G	G	T	T	C	C	C	C	C	C	A	G	C	T	C	C	T	G	T	T	A	A	G	G	T	C	T	C	A	G	G	G	T	G	A	G	C	C	A	A	C	C	NA	NA	A	A	G	G	C	C	G	C	C	T	A	A	T	A	C	T	NA	NA	G	A	G	G	G	G	G	G	G	G	T	G	G	G	G	A	T	C	C	C	C	T	G	G	NA	NA	G	G	A	C	A	G	G	T	A	G	A	A	G	G	C	C	G	C	T	C	T	T	T	A	NA	NA	C	C	G	G	NA	NA	T	C	C	C	G	G	T	T	C	T	C	C	A	G	G	G	G	G	A	A	C	C	A	A	A	A	T	C
CC	OR219f64	NA	NA	1	NA	A	A	T	T	C	C	G	G	T	T	G	G	C	C	C	C	T	T	A	A	C	C	C	C	A	A	C	C	C	C	A	A	C	C	C	C	T	T	A	A	C	C	G	G	A	A	G	G	T	T	A	A	T	T	C	C	A	A	G	G	T	T	C	C	A	A	G	G	A	A	A	A	T	T	A	A	T	T	C	C	G	G	A	A	A	A	A	A	C	C	A	A	A	A	C	C	A	A	T	T	A	A	C	C	T	T	G	G	G	G	A	A	C	C	C	C	G	G	T	T	G	G	T	T	A	A	NA	NA	C	C	C	C	A	A	A	A	A	A	A	A	G	G	A	A	G	G	A	A	A	A	T	T	A	A	T	T	G	G	A	A	T	T	C	C	C	C	C	C	G	G	G	G	T	T	T	T	T	T	G	G	C	C	T	T	A	A	G	G	T	T	C	C	A	A	G	G	A	A	C	C	A	A	A	A	A	A	A	A	A	A	T	T	G	G	G	G	G	G	C	C	A	A	A	A	C	C	A	A	A	A	T	T	C	C	C	C	A	A	T	T	A	A	A	A	T	T	G	G	C	C	C	C	T	T	A	A	T	T	C	C	G	G	T	T	T	T	C	C	C	C	C	C	T	T	A	A	A	A	C	C	T	T	C	C	T	T	A	A	T	T	T	T	G	G	A	A	C	C	T	T	A	A	A	A	C	C	A	A	C	C	G	G	G	G	G	G	C	C	C	C	T	T	C	C	C	C	A	A	C	C	C	C	T	T	C	C	C	C	G	G	T	T	G	G	T	T	A	A	C	C	A	A	A	A	A	A	T	T	T	T	A	A	T	T	C	C	C	C	A	A	C	C	T	T	C	C	T	T	T	T	T	T	G	G	T	T	A	A	C	C	C	C	C	C	T	T	C	C	C	C	G	G	C	C	A	A	T	T	T	T	T	T	A	A	C	C	C	C	C	C	A	A	C	C	C	C	A	A	G	G	A	A	A	A	A	A	C	C	A	A	T	T	A	A	G	G	A	A	C	C	C	C	A	A	G	G	A	A	C	C	T	T	C	C	A	A	T	T	A	A	G	G	C	C	C	C	T	T	C	C	A	A	A	A	C	C	G	G	A	A	T	T	C	C	C	C	A	A	C	C	A	A	C	C	T	T	NA	NA	C	C	T	T	C	C	C	C	T	T	T	T	T	T	G	G	A	A	C	C	A	A	A	A	A	A	T	T	A	A	G	G	T	T	C	C	G	G	C	C	G	G	A	A	A	A	A	A	G	G	T	T	G	G	T	T	A	A	T	T	A	A	T	T	A	A	G	G	G	G	C	C	A	A	A	A	T	T	G	G	G	G	T	T	NA	NA	G	G	G	G	A	A	C	C	G	G	C	C	G	G	A	A	C	C	G	G	C	C	G	G	C	C	T	T	C	C	A	A	A	A	T	T	C	C	T	T	G	G	C	C	G	G	G	G	A	A	G	G	A	A	G	G	A	A	A	A	A	A	C	C	G	G	A	A	T	T	A	A	T	T	G	G	T	T	G	G	G	G	A	A	A	A	C	C	G	G	A	A	A	A	G	G	C	C	A	A	T	T	A	A	T	T	A	A	G	G	A	A	C	C	C	C	C	C	G	G	T	T	C	C	C	C	C	C	A	A	C	C	A	A	A	A	G	G	T	T	T	T	A	A	A	A	G	G	A	A	G	G	T	T	A	A	A	A	T	T	C	C	A	A	A	A	G	G	T	T	C	C	C	C	G	G	T	C	A	A	C	C	T	T	C	C	T	T	C	C	A	A	T	T	C	C	T	T	G	G	G	G	T	A	G	G	T	T	G	G	NA	NA	T	T	G	G	T	T	A	A	C	C	G	G	C	C	C	C	A	A	A	A	C	C	A	A	G	G	A	A	C	C	C	C	G	G	T	T	C	C	A	A	G	G	G	G	T	T	G	G	G	G	A	A	C	C	A	A	A	A	A	A	G	G	T	T	G	G	A	A	A	A	C	C	T	T	T	T	G	G	G	G	A	A	T	T	A	A	C	C	G	G	C	C	A	A	G	G	A	A	C	C	T	T	A	A	G	G	T	T	A	A	A	A	A	A	G	G	G	G	A	A	G	G	G	G	T	T	T	T	G	G	G	G	G	G	A	A	T	T	A	A	G	G	A	A	T	T	C	C	G	G	T	T	T	T	C	C	C	C	G	G	G	G	G	G	A	A	T	T	T	T	A	A	C	C	A	A	G	G	G	G	T	T	C	C	T	T	G	G	A	A	T	T	A	A	G	G	A	A	C	C	G	G	G	G	G	G	A	A	G	G	T	T	C	C	G	G	T	T	G	G	G	G	G	G	T	T	C	C	C	C	C	C	G	G	T	T	T	C	G	G	A	A	A	A	T	T	G	G	A	A	T	T	T	T	A	A	C	C	G	G	C	C	C	C	G	G	T	T	C	C	A	A	A	A	C	C	C	C	G	G	A	A	G	G	C	C	A	A	G	G	A	A	C	C	G	G	C	C	A	A	A	A	C	C	G	G	A	G	C	C	G	G	G	G	A	A	A	A	T	T	T	T	G	G	T	T	C	C	G	G	G	G	T	T	T	T	G	G	G	G	C	C	G	G	C	C	G	G	A	A	A	A	C	C	T	T	G	G	T	T	A	A	A	A	G	G	G	G	T	T	C	C	G	G	T	T	C	C	C	C	T	T	C	C	A	A	A	A	T	T	T	T	T	T	C	C	G	G	A	A	G	G	T	T	T	T	T	T	G	G	T	T	G	G	T	T	C	C	T	T	C	C	A	A	C	C	C	C	T	T	T	T	A	A	C	C	C	C	T	T	T	T	G	G	A	A	C	C	A	A	C	C	C	C	A	A	A	A	G	G	A	A	A	A	T	T	G	G	C	C	T	T	C	C	A	A	C	C	T	T	G	G	T	T	T	T	T	T	G	G	A	A	T	T	A	A	A	A	T	T	A	A	G	G	C	C	T	T	A	A	T	T	A	A	G	G	C	C	C	C	C	C	G	G	C	C	A	A	T	T	C	C	C	C	G	G	T	T	T	T	G	G	G	G	A	A	A	A	T	T	G	G	A	A	C	C	C	C	C	C	T	T	T	T	A	A	T	T	A	A	C	C	C	C	T	T	T	T	A	A	G	G	G	G	T	T	C	C	G	G	C	C	G	G	A	A	C	C	A	A	A	A	C	C	T	T	C	C	C	C	T	T	T	T	G	G	A	A	C	C	G	G	C	C	A	A	C	C	T	T	T	T	C	C	G	G	G	G	T	T	C	C	A	A	NA	NA	A	A	T	T	T	T	C	C	T	T	NA	NA	G	G	G	G	C	C	A	A	G	G	C	C	C	C	C	C	G	G	T	T	T	T	A	A	A	A	G	G	G	G	T	T	A	A	T	T	C	C	A	A	C	C	T	T	T	T	A	A	T	T	C	C	T	T	G	G	G	G	T	T	C	C	C	C	T	T	NA	NA	G	G	A	A	G	G	G	G	G	G	G	G	A	A	G	G	T	T	T	T	T	T	A	A	A	A	G	G	T	C	A	A	G	G	C	C	G	G	G	G	A	A	A	A	G	G	T	T	A	A	C	C	T	T	G	G	C	C	A	A	T	T	C	C	G	G	G	G	A	A	C	C	G	G	G	G	C	C	T	T	C	C	G	G	G	G	C	C	A	A	A	A	T	T	A	A	C	C	G	G	C	C	G	G	A	A	C	C	T	T	T	T	T	T	T	T	C	C	G	G	A	A	C	C	T	T	G	G	A	A	C	C	T	T	A	A	C	C	G	G	T	T	A	A	T	T	C	C	C	C	A	A	A	A	A	A	A	A	T	T	C	C	T	T	C	C	A	A	C	C	G	G	G	G	A	A	G	G	G	G	T	T	T	T	C	C	A	A	G	G	A	A	A	A	G	G	T	T	C	C	A	A	T	T	C	C	C	C	A	A	A	A	A	A	A	A	G	G	T	T	C	C	C	C	T	T	A	A	T	T	G	G	C	C	C	C	G	G	G	G	A	A	T	T	T	T	C	C	G	G	C	C	C	C	G	G	C	C	G	G	T	T	G	G	C	C	C	C	C	C	G	G	A	A	T	T	A	A	G	G	T	T	A	A	T	T	C	C	T	T	T	T	C	C	C	C	C	C	C	C	A	A	A	A	A	A	G	G	A	A	C	C	C	C	C	C	G	G	T	T	G	G	A	A	C	A	NA	NA	A	A	A	A	A	A	A	A	G	G	T	T	G	G	G	G	A	A	C	C	A	A	C	C	T	T	C	C	T	T	A	A	G	G	T	T	G	G	A	A	C	C	G	G	C	C	G	G	G	G	C	C	C	C	T	T	G	G	T	T	G	G	C	C	C	C	T	T	C	C	NA	NA	A	A	G	G	C	C	A	A	G	G	C	C	A	A	C	C	T	T	A	A	T	T	C	C	G	G	T	T	G	G	A	A	C	C	T	T	A	A	T	T	T	T	G	G	T	T	T	T	G	G	A	A	A	A	G	G	C	C	T	T	T	T	C	C	T	T	C	C	G	G	A	A	A	A	C	C	T	T	A	A	G	G	T	T	G	G	C	C	C	C	T	T	A	A	C	C	T	T	C	C	T	T	C	C	G	G	A	A	C	C	G	G	A	A	T	T	A	A	C	C	G	G	A	A	A	A	G	G	T	T	C	C	C	C	T	T	C	C	T	T	T	T	T	T	A	A	T	T	G	G	G	G	G	G	G	G	G	G	A	A	G	G	C	C	C	C	A	A	C	C	T	T	A	A	C	C	G	G	A	A	G	G	C	C	T	T	G	G	T	T	T	T	T	T	T	T	A	A	G	G	C	C	G	G	T	T	G	G	A	A	T	T	G	G	A	A	A	A	T	T	A	A	G	G	G	G	T	T	G	G	G	G	T	T	T	T	A	A	C	C	G	G	A	A	C	C	A	A	C	C	G	G	T	T	G	G	A	A	T	T	T	T	T	T	C	C	T	T	C	C	C	C	G	G	A	C	C	C	T	T	T	T	G	G	T	T	A	A	A	A	T	T	T	T	C	C	T	T	C	C	C	C	T	T	G	G	G	G	C	C	C	C	T	T	G	G	C	C	T	T	A	A	C	C	T	T	G	G	T	T	C	C	T	T	T	T	C	C	T	T	A	A	G	G	T	T	C	C	G	G	A	A	T	T	G	G	G	G	C	C	A	A	T	T	C	C	T	T	C	C	G	G	A	A	A	A	A	A	G	G	C	C	A	A	C	C	T	T	T	T	T	T	C	C	C	C	A	A	C	C	C	C	C	C	C	C	T	T	C	C	C	C	A	A	A	A	G	G	C	C	A	A	C	C	T	T	C	C	T	T	C	C	C	C	G	G	C	C	A	A	G	G	T	T	G	G	A	A	T	T	A	A	T	T	A	A	T	T	C	C	T	T	A	A	C	C	A	A	G	G	A	A	T	T	T	T	T	T	C	C	A	A	A	A	A	A	C	C	G	G	T	T	C	C	T	T	T	T	T	T	G	G	G	G	C	C	A	A	A	A	T	T	A	A	G	G	C	C	G	G	C	C	T	T	G	G	C	C	C	C	A	A	A	A	NA	NA	G	G	G	G	G	G	A	A	A	A	C	C	G	G	C	C	C	C	C	C	A	A	C	C	G	G	T	T	T	T	T	T	C	C	G	G	T	T	C	C	A	A	G	G	C	C	G	G	C	C	A	A	A	A	G	G	T	T	G	G	G	G	A	A	T	T	T	T	G	G	C	C	C	C	C	C	C	C	T	T	T	T	A	A	C	C	C	C	T	T	C	C	A	A	T	T	G	G	T	T	T	T	T	T	T	T	T	T	G	G	T	T	C	C	A	A	C	C	A	A	C	C	A	A	A	A	A	A	G	G	A	A	G	G	T	T	T	T	C	C	T	T	T	T	A	A	A	A	A	A	C	C	G	G	C	C	T	T	A	A	C	C	G	G	T	T	C	C	C	C	T	T	T	T	A	A	G	G	T	T	G	G	T	T	A	A	A	A	T	T	A	A	G	G	T	T	A	A	C	C	T	T	G	G	C	C	C	C	G	G	T	T	T	T	T	T	C	C	A	A	A	A	G	G	G	G	C	C	T	T	G	G	C	C	G	G	G	G	C	C	A	A	A	A	T	T	A	A	A	A	G	G	T	T	NA	NA	T	T	NA	NA	G	G	A	A	G	G	A	A	C	C	T	T	A	A	C	C	C	C	T	T	T	T	G	G	T	T	G	G	T	T	C	C	C	C	A	A	C	C	G	G	A	A	C	C	T	T	T	T	A	A	NA	NA	A	A	A	A	G	G	A	A	C	C	G	G	T	T	C	C	A	A	A	A	C	C	T	T	C	C	A	A	C	C	T	T	C	C	A	A	C	C	G	G	C	C	A	A	C	C	G	G	A	A	G	G	C	C	A	A	C	C	C	C	C	C	A	A	C	C	C	C	G	G	T	T	A	A	G	G	C	C	C	C	T	T	G	G	T	T	G	G	C	C	A	A	C	C	C	C	G	G	A	A	T	T	T	T	A	A	G	G	G	G	C	C	G	G	A	A	A	A	A	A	C	C	C	C	G	G	G	G	C	C	G	G	G	G	T	T	G	G	C	C	C	C	C	C	G	G	A	A	C	C	T	T	C	C	T	T	C	C	T	T	C	C	A	A	A	A	T	T	G	G	G	G	A	A	G	G	G	G	C	C	G	G	A	A	T	T	G	G	G	G	G	G	G	G	G	G	G	G	T	T	G	G	C	C	G	G	A	A	A	A	T	T	A	A	C	C	A	A	T	T	C	C	A	A	T	T	G	G	G	G	C	C	G	G	T	T	T	T	C	C	C	C	C	C	C	C	A	A	C	C	G	G	T	T	G	G	T	T	G	G	A	A	G	G	C	C	G	G	G	G	C	C	G	G	T	T	A	A	C	C	G	G	T	T	A	A	T	T	T	T	C	C	T	T	G	G	A	A	A	A	C	C	A	A	C	C	T	T	C	C	C	C	G	G	C	C	T	T	C	C	G	G	A	A	T	T	NA	NA	G	G	T	T	A	A	G	G	A	A	G	G	G	G	T	T	A	A	T	T	C	C	G	G	G	G	G	G	A	A	C	C	G	G	G	G	A	A	C	C	A	A	T	T	C	C	T	T	C	C	C	C	T	T	C	C	G	G	C	C	A	A	C	C	C	C	T	T	C	C	G	G	T	T	A	A	G	G	T	T	A	A	A	A	A	A	C	C	C	C	G	G	T	T	T	T	G	G	A	A	G	G	C	C	T	T	G	G	T	T	T	T	G	G	A	A	C	C	C	C	G	G	T	T	A	A	C	C	C	C	C	C	T	T	A	A	A	A	T	T	T	T	A	A	T	T	A	A	A	A	G	G	G	G	G	G	A	A	A	A	G	G	C	C	T	T	G	G	T	T	A	A	C	C	A	A	A	A	T	T	G	G	C	C	A	A	A	A	A	A	G	G	T	T	G	G	C	C	T	T	A	A	A	A	G	G	A	A	G	A	C	C	C	C	T	T	A	A	A	A	A	A	C	C	T	T	C	C	A	A	T	T	C	C	A	A	C	C	G	G	G	G	G	G	T	T	T	T	C	C	T	T	T	T	C	C	A	A	A	A	C	C	C	C	T	T	A	A	T	T	G	G	A	A	C	C	C	C	G	G	T	T	G	G	G	G	T	T	T	T	T	T	T	T	G	G	A	A	T	T	T	T	G	G	C	C	C	C	C	C	G	G	C	C	G	G	A	A	C	C	G	G	C	C	C	C	A	A	A	A	A	A	A	A	A	A	T	T	A	A	G	G	A	A	G	G	T	T	T	T	G	G	G	G	A	A	G	G	A	A	G	G	G	G	C	C	G	G	C	C	T	T	C	C	T	T	G	G	G	G	T	T	C	C	G	G	G	G	A	A	T	T	C	C	G	G	G	G	A	A	T	T	A	A	A	A	A	A	A	A	T	T	C	C	T	T	C	C	G	G	C	C	T	T	G	G	A	A	A	A	G	G	A	A	C	C	T	T	G	G	G	G	T	T	G	G	G	G	C	C	C	C	C	C	G	G	A	A	C	C	G	G	C	C	T	T	G	G	T	T	C	C	T	T	C	C	C	C	A	A	T	T	A	A	T	T	T	T	T	T	G	G	G	G	G	G	C	C	G	G	C	C	G	G	G	G	A	A	T	T	C	C	G	G	G	A	G	G	T	T	T	T	A	A	A	A	G	G	G	G	A	A	C	C	G	G	G	G	G	G	C	C	C	C	T	T	G	G	G	G	G	G	T	T	C	C	T	T	G	G	A	A	T	T	C	C	T	T	G	G	T	T	G	G	A	A	C	C	T	T	T	T	C	C	G	G	G	G	G	G	C	C	A	A	T	T	C	C	C	C	G	G	C	C	A	A	G	G	T	T	G	G	T	T	G	G	C	C	A	A	G	G	T	T	A	A	G	G	A	A	A	A	C	C	C	C	T	T	T	T	G	G	G	G	C	C	T	T	C	C	T	T	A	A	A	A	C	C	G	G	T	T	A	A	G	G	A	A	A	A	T	T	G	G	C	C	G	G	A	A	G	G	T	T	G	G	A	A	G	G	G	G	C	C	T	T	C	C	T	T	G	G	T	T	G	G	A	A	C	C	C	C	G	G	C	C	A	A	G	G	C	C	G	G	T	T	G	G	G	G	T	T	G	G	G	G	T	T	G	G	A	A	T	T	A	A	T	T	C	C	T	T	T	T	A	A	T	T	T	T	T	T	G	G	T	T	G	G	T	T	T	T	C	C	G	G	A	A	C	C	T	T	C	C	G	G	T	T	T	T	T	T	G	G	T	T	C	C	A	A	C	C	G	G	C	C	T	T	A	A	C	C	T	T	G	G	A	A	T	C	C	C	A	G	G	A	A	G	A	C	G	C	C	C	T	T	T	G	A	G	G	A	A	G	T	A	A	A	T	C	T	G	A	G	T	T	T	C	C	C	C	C	A	G	G	G	T	T	A	C	C	G	C	T	A	G	C	C	NA	NA	A	C	C	C	G	C	T	C	NA	NA	T	T	A	A	C	T	C	G	G	G	A	G	C	C	C	C	T	C	A	G	G	A	A	G	A	G	A	G	T	T	G	C	C	C	G	G	C	C	G	A	G	G	A	A	G	G	G	A	A	A	A	A	A	G	C	T	G	G	A	A	G	A	T	T	NA	NA	T	G	A	G	G	A	A	A	A	A	T	C	G	G	A	G	G	G	C	C	T	T	G	G	T	G	T	T	C	C	C	C	C	T	C	T	G	G	T	C	T	C	NA	NA	A	C	C	T	G	G	G	A	A	T	NA	NA	A	G	A	G	G	A	C	T	T	C	G	A	G	A	T	T	A	G	G	G	G	A	A	A	T	T	G	A	T	C	T	C	G	A	G	A	G	A	A	C	C	A	G	G	T	C	G	A	C	T	T	A	G	G	G	G	G	G	C	T	A	G	A	G	G	G	T	T	T	C	A	A	A	A	A	A	A	A	T	C	A	T	T	A	C	T	G	G	G	G	G	A	A	T	G	G	T	C	G	A	C	C	G	A	A	G	G	T	C	T	T	A	A	A	A	A	G	G	C	C	T	C	T	T	T	T	C	C	T	C	C	C	NA	NA	C	C	C	A	C	C	A	A	A	A	A	A	G	G	G	G	G	G	T	A	G	A	C	C	A	A	A	A	C	C	T	C	C	T	A	G	NA	NA	T	C	C	C	G	G	C	T	C	C	G	G	A	G	G	G	G	G	C	C	A	A	A	A	A	G	G	C	G	G	G	G	T	A	A	G	A	A	C	C	T	A	G	A	C	C	C	T	G	A	T	C	NA	NA	C	T	A	A	C	C	A	A	T	T	A	G	A	A	G	G	G	A	T	C	G	G	T	T	C	C	T	T	C	C	A	G	A	G	A	A	T	C	C	C	T	T	T	C	T	T	G	G	G	G	C	T	A	A	T	T	T	T	A	A	A	G	T	T	C	C	C	C	T	T	C	C	G	G	C	C	C	A	T	C	T	C	T	C	T	C	A	T	T	A	G	G	G	G	T	T	T	T	C	C	G	G	G	G	A	A	C	G	T	T	T	T	T	T	G	G	A	A	A	A	G	G	T	C	G	G	A	A	G	G	A	G	T	T	C	C	T	C	A	G	A	A	C	T	A	C	NA	NA	C	C	C	T	G	A	A	G	C	T	G	A	A	G	A	A	G	A	C	A	G	C	A	G	C	C	G	G	C	T	C	C	T	C	G	G	C	C	A	G	C	T	T	G	G	C	T	T	G	G	A	G	G	T	A	A	C	T	A	A	G	A	C	C	A	A	A	G	C	T	T	C	T	C	A	G	G	A	T	C	G	C	A	A	A	A	A	A	C	C	T	T	G	G	A	G	C	T	C	T	A	A	A	A	A	A	G	A	C	C	T	T	A	A	A	A	C	C	C	C	C	C	G	G	A	A	A	C	G	A	A	A	A	A	A	A	T	T	A	A	A	A	NA	NA	G	G	T	C	G	G	G	A	A	T	T	C	T	T	A	A	A	A	A	A	G	G	G	G	T	T	G	G	A	G	G	G	C	C	G	G	G	G	A	A	T	C	T	T	G	C	C	T	A	G	G	G	NA	NA	A	A	G	A	C	C	C	T	T	A	A	A	G	G	G	G	T	G	C	T	G	G	T	T	T	T	C	C	C	C	C	C	C	C	T	T	G	C	C	A	C	A	G	A	NA	NA	NA	NA	C	A	C	C	T	T	C	C	A	A	C	C	T	T	A	A	A	A	T	T	G	A	T	T	A	G	C	C	G	G	A	A	T	G	T	C	A	G	A	G	G	A	G	G	T	T	T	C	G	T	A	A	G	G	G	G	G	G	C	C	NA	NA	T	C	A	G	T	T	T	C	G	A	A	G	C	C	T	C	G	G	C	C	C	A	G	A	A	A	C	C	C	C	C	C	A	A	C	T	C	C	G	G	A	A	C	C	G	G	T	T	C	C	C	T	A	T	T	C	A	A	C	C	G	A	C	C	A	G	C	C	G	G	G	G	T	C	T	A	G	G	C	C	A	A	A	A	T	T	C	C	T	T	T	T	G	G	T	T	C	C	G	G	C	C	T	T	A	A	A	A	C	C	NA	NA	A	A	C	C	G	G	A	A	G	G	C	C	G	A	A	A	G	G	T	T	T	T	A	A	A	A	T	T	G	A	A	T	T	A	G	G	G	G	G	A	A	A	C	C	C	T	G	T	G	C	G	G	A	A	A	A	G	G	T	T	G	G	A	G	G	G	T	T	G	G	C	C	A	A	T	T	A	T	C	A	T	T	C	C	T	T	T	A	T	C	G	G	A	T	T	A	C	A	A	A	A	G	A	G	A	A	T	T	A	G	T	G	NA	NA	T	T	T	G	C	T	T	C	C	A	G	G	C	C	C	C	G	A	T	C	C	T	T	G	G	G	C	T	G	G	G	G	C	C	A	A	A	C	T	T	G	G	G	G	A	A	G	G	C	C	C	C	T	T	C	C	C	C	C	C	G	G	C	C	G	G	A	A	G	A	T	T	A	A	C	C	G	T	C	G	A	G	C	T	C	C	C	C	A	A	A	G	G	G	C	T	T	T	T	T	A	G	A	G	A	A	T	C	T	G	G	C	G	T	G	G	T	C	T	C	G	A	C	C	T	C	C	T	G	A	NA	NA	C	C	T	T	G	A	G	G	A	G	G	A	C	C	NA	NA	T	T	G	G	C	C	C	C	A	A	A	G	C	A	T	T	G	G	C	C	T	T	C	G	G	A	C	C	G	G	G	T	T	G	T	T	A	A	G	G	A	A	C	C	A	G	G	G	A	G	G	A	T	T	C	G	G	A	G	A	T	T	C	C	T	T	C	C	G	G	A	A	C	C	NA	NA	A	G	A	A	A	G	C	T	C	C	G	G	A	A	G	T	G	A	C	C	T	T	G	G	G	G	C	C	T	T	T	T	T	T	C	A	G	G	A	A	G	A	C	T	C	C	T	T	G	G	C	T	A	C	T	T	C	C	T	T	T	T	A	A	T	T	T	T	G	G	G	G	T	T	G	G	A	A	G	G	G	G	C	C	A	A	C	C	C	C	C	C	C	C	G	G	C	C	G	G	A	A	G	G	A	A	G	G	G	G	T	T	T	T	T	T	C	C	C	A	T	T	G	G	A	A	G	G	T	T	A	A	A	A	C	T	A	G	A	A	G	G	G	G	A	A	G	G	G	G	C	C	G	A	G	G	T	T	C	C	A	A	A	A	T	T	A	A	C	T	G	G	A	C	G	G	T	C	T	T	T	T	C	C	G	A	G	G	T	C	C	C	C	C	T	C	G	A	G	A	A	A	C	C	T	T	A	G	C	C	C	T	C	C	T	T	A	A	A	A	C	C	C	C	G	G	T	T	C	C	G	G	A	A	C	C	G	G	C	C	G	G	T	C	A	G	T	C	C	T	C	C	T	T	G	G	C	A	G	A	C	T	C	C	C	C	T	T	G	G	T	T	A	A	A	A	G	G	C	C	A	A	C	C	T	T	G	A	C	T	C	T	G	A	A	A	T	C	T	G	C	C	G	G	T	T	T	T	T	T	T	T	C	C	G	G	A	G	T	T	C	T	C	G	G	G	A	A	G	G	A	A	T	T	C	C	G	A	G	G	T	T	G	A	A	G	A	T	T	A	T	G	G	G	T	A	A	A	A	A	C	C	G	G	G	G	G	T	T	T	T	T	T	C	A	G	G	G	C	C	C	T	G	A	C	C	T	T	C	C	A	A	T	T	A	T	T	C	A	G	A	T	C	T	C	C	A	A	A	A	G	A	G	G	C	C	G	G	C	C	C	A	C	C	G	T	A	A	G	G	T	C	G	A	C	C	G	G	C	T	G	G	G	G	A	A	T	G	G	G	A	G	A	G	C	C	A	A	A	A	G	C	C	C	A	A	A	A	G	G	G	G	G	G	C	C	T	T	T	T	A	A	C	C	C	T	C	C	G	G	A	A	A	A	G	G	T	T	C	C	C	C	T	T	A	A	T	T	A	A	A	A	C	C	A	A	A	G	T	C	NA	NA	C	C	T	T	G	G	A	G	A	A	G	G	T	T	G	G	G	G	G	G	G	A	A	G	G	A	G	G	G	G	C	G	T	T	T	T	A	A	C	C	C	C	C	C	G	G	A	A	G	G	A	A	G	G	T	T	A	A	C	C	T	T	C	C	C	C	NA	NA	C	C	A	A	A	A	C	T	C	C	C	C	G	G	A	A	T	C	A	A	A	A	C	T	A	A	G	G	G	C	C	C	T	C	T	C	T	T	G	A	T	T	G	A	A	G	NA	NA	A	A	A	G	NA	NA	C	C	G	G	T	C	C	C	G	G	A	A	G	G	T	T	A	A	G	G	C	C	A	A	C	C	A	A	G	G	A	A	A	A	C	T	A	G	A	G	A	A	T	T	G	G	C	T	T	A	C	T	G	C	C	A	A	G	C	C	G	T	C	C	G	G	T	T	C	C	T	T	T	T	T	T	C	C	G	G	C	C	A	T	T	C	A	G	T	T	G	A	C	C	G	G	T	T	T	C	C	C	C	C	C	T	C	T	A	A	G	G	A	C	A	A	G	A	G	G	G	A	G	A	A	A	C	A	C	T	A	A	G	G	G	G	A	T	A	A	C	T	T	C	A	A	G	G	G	G	T	T	T	T	G	G	C	A	C	C	A	A	C	C	G	A	A	T	A	A	G	G	A	G	T	C	G	G	T	G	T	T	T	T	A	A	T	T	C	C	A	G	A	G	A	A	T	C	T	G	C	T	C	C	G	G	C	C	A	G	C	C	T	T	T	A	T	C	G	G	C	C	A	A	G	G	T	T	T	T	A	A	G	G	C	C	G	G	C	C	A	A	C	C	T	T	G	G	G	G	A	A	T	T	C	C	G	G	C	C	T	T	T	T	C	C	A	A	A	A	A	A	T	T	C	C	G	G	T	T	G	G	A	A	G	G	T	T	T	T	A	A	T	T	G	G	G	G	C	C	G	G	A	A	G	G	G	G	G	G	A	A	A	A	G	G	T	T	G	G	T	T	A	A	C	C	G	G	G	G	G	G	C	C	G	G	A	A	C	C	C	C	C	C	C	C	G	G	C	C	T	T	T	T	T	T	C	C	A	A	C	C	C	C	G	G	C	C	T	T	G	G	T	T	G	G	A	A	C	C	T	C	G	G	A	A	A	A	A	A	T	T	NA	NA	C	C	C	C	G	G	A	A	A	A	A	A	T	T	A	A	G	G	C	C	C	C	T	T	T	T	G	G	T	T	G	G	G	G	G	G	A	A	T	T	C	C	G	G	T	T	G	G	A	A	G	G	C	C	A	A	C	C	T	T	A	A	T	T	T	T	A	A	A	A	A	A	C	C	T	T	A	A	A	A	G	G	C	C	G	G	C	C	A	A	G	G	C	C	T	T	G	G	T	T	A	A	G	G	T	T	C	C	T	T	T	T	C	C	T	T	G	G	T	T	T	T	A	A	C	C	A	A	A	A	T	T	A	A	C	C	T	T	A	A	A	A	T	T	A	A	A	A	T	T	C	C	A	A	A	A	T	T	G	G	C	C	G	G	T	T	C	C	T	T	G	G	T	T	A	A	A	A	T	T	T	T	A	A	C	C	G	G	G	G	C	C	A	A	C	C	G	G	G	G	T	T	A	A	A	A	T	T	T	T	G	G	A	A	G	G	A	A	G	G	T	T	G	G	G	G	C	C	A	A	A	A	G	G	G	G	C	C	A	A	A	A	C	C	C	C	G	G	T	T	T	T	G	G	A	A	C	C	A	A	C	C	T	T	C	C	A	A	C	C	C	C	A	A	G	G	C	C	C	C	C	C	G	G	C	C	G	G	A	A	T	T	T	T	A	A	A	A	C	C	G	G	T	T	A	A	A	A	G	G	C	C	C	C	T	T	G	G	T	T	G	G	C	C	T	T	A	A	G	G	G	G	A	A	C	C	G	G	A	A	T	T	G	G	T	T	T	T	T	T	C	C	T	T	A	A	T	T	NA	NA	T	T	A	A	T	T	T	T	T	T	G	G	T	T	G	G	G	G	C	C	G	G	A	A	A	A	T	T	A	A	G	G	A	A	A	A	A	A	C	C	G	G	T	T	T	T	G	G	G	G	T	T	G	G	A	A	G	A	G	G	G	G	T	T	G	G	T	T	A	A	T	T	T	T	C	C	C	C	C	C	T	T	A	A	C	C	G	G	C	C	C	C	T	T	T	T	A	A	C	C	G	G	G	G	G	G	G	G	T	T	T	T	T	T	A	A	A	A	G	G	C	C	T	T	T	T	A	A	G	G	C	C	G	G	G	G	T	T	A	A	G	G	C	C	A	A	G	G	A	A	G	G	G	G	A	A	C	C	G	G	T	T	C	C	C	C	C	C	NA	NA	A	A	G	G	G	G	C	C	C	C	C	C	C	C	A	A	A	A	T	T	A	A	A	A	C	C	C	C	T	T	T	T	C	C	A	A	G	G	G	G	C	C	G	G	C	C	T	T	G	G	C	C	T	T	T	T	A	A	A	A	G	G	A	A	G	G	A	A	T	T	G	G	T	T	C	C	A	G	A	A	C	C	A	A	G	G	C	C	T	T	T	T	C	C	T	T	C	C	A	A	A	A	C	C	C	C	A	A	C	C	C	C	A	A	C	C	C	C	A	A	G	G	G	G	G	G	G	G	C	C	G	G	G	G	A	A	C	C	C	C	G	G	G	G	C	C	T	T	G	G	T	T	T	T	A	A	A	A	T	T	A	A	C	C	A	A	A	A	G	G	G	G	G	G	G	G	G	G	A	A	C	C	C	C	G	G	C	C	G	G	A	A	C	C	A	A	T	T	C	C	G	G	C	C	T	T	G	G	G	G	A	A	A	A	C	C	G	G	A	A	A	A	T	T	C	C	A	A	G	G	C	C	A	A	T	C	G	G	T	T	T	T	G	G	G	G	T	T	A	A	C	C	A	A	G	G	G	G	C	C	G	G	T	T	T	T	C	C	G	G	NA	NA	C	C	T	T	C	C	A	A	G	G	C	C	A	A	C	C	C	C	T	T	C	C	C	C	C	C	A	A	G	G	T	T	T	T	T	T	C	C	G	G	A	A	C	C	T	T	A	A	T	T	C	C	T	T	G	G	G	G	A	A	G	G	T	T	C	C	G	G	T	T	G	G	C	C	G	G	A	C	C	C	G	A	G	A	C	T	A	A	G	G	C	T	T	C	T	T	T	T	G	A	G	A	T	T	T	T	G	A	A	A	C	G	A	G	C	C	A	A	C	T	A	A	C	C	C	C	T	T	C	T	T	T	G	G	G	G	A	A	G	G	G	G	C	C	C	C	T	T	C	C	T	T	C	C	T	T	C	C	G	G	C	C	C	C	T	T	T	T	C	C	G	G	T	T	A	A	T	T	C	C	G	G	C	C	T	T	A	A	G	G	G	G	C	C	G	G	G	A	G	G	T	T	C	C	T	T	G	G	T	T	C	C	G	G	G	G	C	C	C	G	A	G	C	C	A	T	C	C	C	C	A	A	T	T	C	C	T	T	T	C	T	G	NA	NA	G	G	A	G	G	A	C	C	C	T	A	A	T	C	T	T	A	G	C	T	C	C	A	A	A	A	G	G	A	A	A	A	C	C	C	C	C	C	T	C	T	C	G	G	T	T	T	T	T	T	C	C	C	C	G	G	G	G	C	C	A	G	C	A	C	C	G	G	G	G	A	G	C	C	C	C	G	G	C	C	G	G	A	A	C	C	C	C	C	C	A	A	A	G	A	A	G	G	T	T	C	C	T	T	T	G	C	T	G	G	T	T	G	G	C	T	A	A	C	C	A	G	A	A	G	A	A	G	C	T	C	C	T	T	C	C	G	G	C	C	A	A	G	G	C	C	T	T	C	C	T	T	G	G	A	A	C	C	C	C	G	G	T	C	T	C	A	A	A	A	A	A	T	T	C	C	C	C	T	T	C	C	C	C	G	G	A	A	A	A	G	G	C	C	G	G	G	G	G	G	C	C	T	T	G	G	T	T	A	A	A	A	T	T	A	A	C	C	A	A	T	T	G	G	T	T	T	T	G	G	G	G	C	C	G	G	C	C	C	C	T	T	C	C	T	T	T	T	C	C	C	C	A	A	A	A	G	G	A	A	T	T	C	C	G	G	T	T	T	T	A	A	G	G	T	T	A	A	C	C	A	A	C	C	T	T	T	T	A	A	G	G	A	A	C	C	G	G	A	A	G	G	G	G	A	A	G	G	T	T	T	T	A	A	C	C	A	A	T	T	T	T	G	G	C	C	G	G	T	T	A	A	G	G	A	A	G	G	C	C	G	G	T	T	C	C	G	G	A	A	T	T	G	G	T	T	C	C	C	C	G	G	A	A	C	C	G	G	C	C	G	G	A	A	C	C	G	G	C	C	A	A	A	A	A	A	T	T	A	A	A	A	A	A	G	G	G	G	G	G	G	G	T	T	C	C	T	T	C	C	A	A	C	C	C	C	A	A	G	G	G	G	T	T	C	C	G	G	A	A	C	C	C	C	C	C	A	A	T	T	C	C	A	A	G	G	G	G	A	A	C	C	G	G	G	G	G	G	T	T	T	T	A	A	A	A	A	A	G	G	A	A	A	A	G	G	G	G	C	C	T	T	G	G	T	T	T	T	C	C	T	T	C	C	T	T	A	A	A	A	A	A	T	T	G	G	A	A	G	G	A	A	A	A	G	G	G	G	A	A	A	A	G	G	T	T	C	C	C	C	T	T	A	A	T	T	A	A	T	T	C	C	C	C	G	G	G	G	G	G	G	G	A	A	C	C	C	C	C	C	C	C	A	A	G	G	G	G	T	T	G	G	T	T	G	G	T	T	C	C	T	T	T	T	C	C	T	T	G	G	A	A	C	C	A	A	A	A	A	A	A	A	G	G	T	T	C	C	G	G	C	C	G	G	C	C	C	C	G	G	G	G	T	T	C	C	A	A	G	G	G	G	G	G	C	C	C	C	G	G	G	G	C	C	A	A	A	A	G	G	C	C	A	A	C	C	G	G	C	C	A	A	C	C	T	T	A	A	G	G	T	T	T	T	T	T	C	C	A	A	T	T	T	T	G	G	T	T	G	G	G	G	G	G	C	C	NA	NA	G	G	T	T	G	G	C	C	A	A	T	T	A	A	C	C	C	C	C	C	C	C	T	T	G	G	G	G	G	G	G	G	G	G	G	G	C	C	C	C	T	T	A	A	G	G	C	C	A	A	C	C	T	T	G	G	G	G	A	A	T	T	G	G	C	C	C	C	C	C	T	T	A	A	T	T	A	A	A	A	C	C	G	G	C	C	C	C	G	G	C	C	T	T	A	A	G	G	G	G	G	G	C	C	C	C	C	C	C	C	A	A	A	A	G	G	T	T	C	C	G	G	C	C	G	G	A	A	T	T	G	G	C	C	A	A	C	C	C	C	C	C	C	C	C	C	A	A	G	G	G	G	C	C	C	C	A	A	C	C	A	A	C	C	C	C	T	T	G	G	C	C	C	C	G	G	G	G	A	A	C	C	A	A	G	G	G	G	T	T	C	C	C	C	T	T	C	C	G	G	A	A	A	A	G	G	C	C	G	G	G	G	C	C	C	C	C	C	G	G	T	T	T	T	G	G	G	G	C	C	C	C	G	G	C	C	G	G	T	T	G	G	G	G	A	A	A	A	G	G	G	G	T	T	G	G	C	C	C	C	T	T	G	G	C	C	T	T	C	C	G	G	T	T	A	A	G	G	T	T	A	A	G	G	G	G	A	A	G	G	T	T	C	C	G	G	G	G	C	C	G	G	A	A	C	C	C	C	A	A	G	G	A	A	T	T	G	G	G	G	NA	NA	G	G	T	T	C	C	C	C	C	C	C	C	T	T	G	G	G	G	A	A	A	A	G	G	A	A	G	G	A	A	G	G	C	C	T	T	G	G	A	A	NA	NA	C	C	C	C	G	G	A	A	T	T	A	A	G	G	T	T	T	T	G	G	G	G	G	G	C	C	A	A	T	T	C	C	A	A	T	T	G	G	G	G	G	G	A	A	C	C	G	G	A	A	G	G	C	C	C	C	G	G	A	A	C	C	T	T	A	A	A	A	A	A	A	A	C	C	T	T	C	C	A	A	T	T	G	G	C	C	T	T	T	T	C	C	C	C	A	A	T	T	C	C	C	C	G	G	T	T	T	T	A	A	T	T	C	C	T	T	G	G	C	C	C	C	A	A	C	C	A	A	A	A	A	A	C	C	G	G	NA	NA	C	C	G	G	T	T	T	T	A	A	T	T	T	T	G	G	G	G	T	T	T	T	G	G	C	C	T	T	G	G	A	A	G	G	G	G	C	C	A	A	T	T	A	A	A	A	T	T	A	A	T	T	C	C	G	G	C	C	A	A	T	T	C	C	T	T	G	G	G	G	A	A	NA	NA	C	C	C	C	T	T	T	T	T	T	T	T	T	T	G	G	G	G	A	A	A	A	G	G	C	C	C	C	C	C	T	T	G	G	G	G	T	T	T	T	C	C	C	C	G	G	A	A	C	C	C	C	T	T	C	C	C	C	NA	NA	G	G	T	T	G	G	A	A	G	G	A	A	G	G	G	G	C	C	T	T	A	A	C	C	G	G	G	G	C	C	G	G	G	G	T	T	A	A	C	C	T	T	C	C	T	T	A	A	T	T	C	C	C	C	G	G	G	G	T	T	A	A	T	T	A	A	G	G	C	C	T	T	T	T	C	C	A	A	C	C	T	T	T	T	A	A	A	A	C	C	G	G	G	G	T	T	T	T	G	G	C	C	T	T	A	A	A	A	T	T	G	G	T	T	C	C	C	C	A	A	C	C	C	C	A	A	T	T	A	A	C	C	T	T	G	G	A	A	C	C	C	C	C	C	G	G	T	T	G	G	T	T	C	C	G	G	T	T	G	G	T	T	C	C	T	T	A	A	A	A	C	C	G	G	C	C	C	C	C	C	G	G	C	C	G	G	C	C	A	A	A	A	T	T	C	C	C	C	C	C	C	C	C	C	T	T	T	T	C	C	G	G	T	T	A	A	NA	NA	T	T	A	A	A	A	G	G	C	C	C	C	T	T	G	G	T	T	NA	NA	G	G	C	C	A	A	G	G	A	A	G	G	G	G	C	C	T	T	T	T	C	C	C	C	T	T	T	T	T	T	T	T	C	C	T	T	T	T	T	T	T	T	G	G	C	C	A	A	A	A	G	G	G	G	C	C	G	G	T	T	T	T	G	G	A	A	T	T	A	A	A	A	C	C	T	T	T	T	C	C	C	C	A	A	G	G	G	G	G	G	G	G	G	G	C	C	A	A	C	C	T	T	T	T	C	C	C	C	A	A	G	G	G	G	G	G	G	A	C	C	C	C	T	T	C	C	T	T	G	G	C	C	G	G	G	G	G	G	G	G	C	C	C	C	G	G	G	G	C	C	T	T	C	C	A	A	G	G	T	T	C	C	C	C	C	C	T	T	G	G	A	A	G	G	C	C	G	G	G	G	G	G	T	T	G	G	A	A	A	A	T	T	T	T	T	T	G	G	C	C	T	T	A	A	C	C	C	C	C	C	C	C	A	A	G	G	A	A	C	C	C	C	G	G	A	A	G	G	T	T	C	C	A	A	A	A	G	G	G	G	G	G	T	T	C	C	A	A	C	C	A	A	G	G	G	G	T	T	G	G	T	T	A	A	C	C	C	C	G	G	G	G	T	T	A	A	T	T	G	G	A	A	T	T	G	G	C	C	A	A	G	G	G	G	A	A	A	A	T	T	G	G	C	C	A	A	T	T	A	A	G	G	T	T	A	A	C	C	C	C	T	T	G	G	G	G	T	T	G	G	A	A	C	C	C	C	C	C	T	T	C	C	C	C	T	T	C	C	G	G	G	G	A	A	A	A	G	G	C	C	T	T	T	T	C	C	C	C	T	T	G	G	A	A	A	A	C	C	C	C	G	G	T	T	A	A	T	T	A	A	A	A	T	T	G	G	T	T	C	C	G	G	G	G	C	C	T	T	T	T	NA	NA	G	G	G	G	G	G	A	A	G	G	G	G	C	C	G	G	C	C	G	G	C	C	C	C	A	A	T	T	T	T	A	A	G	G	C	C	G	G	A	A	A	A	T	T	G	G	A	A	C	C	C	C	C	C	A	A	C	C	G	G	T	T	G	G	T	T	G	G	C	C	G	G	A	A	C	C	G	G	A	A	G	G	A	A	G	G	T	T	A	A	G	G	C	C	T	T	G	G	A	A	G	G	G	G	T	T	T	T	G	G	T	T	A	A	C	C	C	C	T	T	T	T	A	A	T	T	A	A	T	T	C	C	C	C	T	T	T	T	C	C	C	C	G	G	T	T	C	C	C	C	G	G	C	C	T	T	A	A	T	T	G	G	A	A	A	A	A	A	T	T	G	G	T	C	G	G	C	C	A	A	A	A	T	T	T	T	C	C	C	C	T	T	A	A	G	G	T	T	A	A	NA	NA	C	C	G	G	C	C	G	G	C	C	T	T	G	G	T	T	A	A	G	G	G	G	A	A	C	C	T	T	C	C	G	G	G	G	A	A	C	C	G	G	G	G	T	T	G	G	T	T	G	G	A	A	C	C	T	T	A	A	A	A	T	T	T	T	C	C	T	T	T	T	T	T	T	T	A	A	T	T	C	C	A	A	G	G	G	G	C	C	G	G	G	G	C	C	A	A	T	T	A	A	A	A	C	C	C	C	NA	NA	C	C	G	G	T	T	T	T	G	G	G	G	C	C	T	T	C	C	C	C	G	G	T	T	C	C	A	A	A	A	G	G	A	A	T	T	A	A	A	A	G	G	G	G	T	T	C	C	C	C	G	G	C	C	G	G	A	A	T	T	T	T	T	T	C	C	G	G	C	C	G	G	A	A	G	G	T	T	T	T	A	A	G	G	A	A	T	T	G	G	G	G	G	G	G	G	C	C	T	T	C	C	A	A	A	A	C	C	T	T	C	C	A	A	C	C	A	A	C	C	A	A	G	G	T	T	C	C	A	A	G	G	C	C	T	T	G	G	G	G	T	T	A	A	T	T	T	T	T	T	G	G	G	G	G	G	C	C	A	A	A	A	G	G	A	A	C	C	A	A	C	C	G	G	C	C	T	T	T	T	A	A	T	T	C	C	T	T	T	T	C	C	T	T	A	A	G	G	G	G	G	G	C	C	G	G	A	A	G	G	A	A	T	T	G	G	C	C	C	C	A	A	T	T	A	A	T	T	G	G	T	T	A	A	T	T	G	G	C	C	A	A	C	C	G	G	G	G	T	T	A	A	C	C	C	C	A	A	A	A	T	T	G	G	C	C	A	A	T	T	G	G	G	G	T	T	A	A	G	G	C	C	A	A	C	C	T	T	C	C	T	T	C	C	G	G	G	G	G	G	C	C	G	G	A	A	A	A	A	A	C	C	C	C	A	A	T	T	C	C	G	A	G	G	A	A	A	A	A	A	C	C	T	T	C	C	T	T	G	G	G	G	T	T	NA	NA	A	A	A	A	A	A	A	A	A	A	T	T	C	C	C	C	G	G	C	C	C	C	T	T	G	G	C	C	G	G	T	T	C	C	NA	NA	A	A	T	T	T	T	G	G	A	A	G	G	C	C	A	A	G	G	G	G	T	T	G	G	G	G	G	G	C	C	G	A	G	G	G	G	G	G	T	T	G	G	A	A	A	A	C	C	G	G	T	T	G	G	C	C	C	C	T	T	G	G	C	C	G	G	T	T	C	C	A	A	A	A	G	G	C	C	G	G	G	G	C	C	T	T	C	C	T	T	G	G	G	G	C	C	A	A	C	C	A	A	G	G	G	G	T	T	T	T	C	C	A	A	T	T	C	C	A	A	C	C	A	A	C	C	A	A	T	T	T	T	T	T	C	C	C	C	T	T	A	A	G	G	T	T	T	T	T	T	A	A	T	T	A	A	A	A	C	C	G	G	G	G	A	A	A	A	G	G	A	A	C	C	T	T	G	G	C	C	G	G	A	A	G	G	T	T	C	C	C	C	A	A	T	T	T	T	G	G	C	C	G	G	G	G	G	G	G	G	T	T	T	T	G	G	NA	NA	C	C	T	T	C	C	C	C	C	C	T	T	C	C	A	A	A	A	C	C	T	T	A	A	G	G	C	C	A	A	G	G	G	G	A	A	T	T	C	C	T	T	T	T	G	G	A	A	T	T	T	T	C	C	T	T	C	C	T	T	G	G	T	T	T	T	T	T	A	A	A	A	G	G	G	G	C	C	A	A	G	G	C	C	T	T	T	T	A	A	T	T	C	C	T	T	T	T	T	T	G	G	A	A	T	T	G	G	G	G	T	T	G	G	C	C	T	T	T	T	A	A	A	A	G	G	A	A	T	T	C	C	G	G	T	T	G	G	T	T	T	T	C	C	T	T	C	C	T	T	G	G	G	G	T	T	A	A	A	A	A	A	G	G	T	T	C	C	C	C	T	T	G	G	C	C	A	A	C	C	A	A	A	A	T	T	C	C	T	T	A	A	G	G	T	T	A	A	A	A	G	G	G	G	C	C	T	T	T	T	T	T	C	C	C	C	A	A	A	A	T	T	A	A	G	G	C	C	T	T	G	G	A	A	C	C	T	T	A	A	T	T	C	C	T	T	C	C	A	A	C	C	C	C	C	C	T	T	T	T	T	T	A	A	A	G	T	T	C	C	G	G	C	C	C	C	A	A	G	G	T	T	A	A	G	G	T	T	C	C	T	T	G	G	C	C	C	C	G	G	A	A	T	T	G	G	T	T	T	T	T	T	A	A	A	A	C	C	G	G	T	T	G	G	G	G	C	C	G	G	C	C	C	C	C	C	G	G	T	T	C	C	C	C	A	A	C	C	T	T	G	G	G	G	A	A	G	G	A	A	T	T	G	G	G	G	T	T	C	C	C	C	G	G	T	T	G	G	T	T	T	T	T	T	C	C	T	T	A	A	T	T	A	A	C	C	G	G	C	C	C	C	G	G	A	A	C	C	C	C	C	C	G	G	T	C	T	T	T	T	G	G	A	A	T	T	A	A	T	T	C	C	T	T	G	G	G	G	A	A	T	T	T	T	A	A	A	A	G	G	T	T	G	G	A	A	A	A	T	T	G	G	T	T	A	A	A	A	G	G	C	C	T	T	A	A	G	G	T	T	C	C	A	A	T	T	G	G	A	A	A	A	T	T	A	A	G	G	A	A	C	C	C	C	G	G	A	A	C	C	A	A	G	G	G	G	G	G	A	A	T	T	A	A	A	A	A	A	G	G	T	T	A	A	A	A	A	A	T	T	T	T	A	A	A	A	T	T	A	A	T	T	T	T	A	A	C	C	A	A	T	T	T	T	T	T	A	A	A	A	C	C	C	C	T	T	T	T	T	T	A	A	G	G	G	G	C	C	C	C	G	G	A	A	G	G	T	T	A	A	A	A	G	G	G	G	T	T	A	A	A	A	T	T	T	T	C	C	T	T	C	C	C	C	A	A	T	T	C	C	G	G	G	G	T	T	C	C	C	C	C	C	G	G	T	T	T	T	C	C	G	G	G	G	C	C	G	G	T	T	G	G	A	A	G	G	T	T	G	G	T	T	G	G	A	A	A	A	A	A	C	C	A	A	C	C	C	C	T	T	T	T	T	T	T	T	A	A	A	A	C	C	T	T	C	C	C	C	A	A	A	A	C	C	C	C	A	A	C	C	T	T	A	A	C	C	T	T	C	C	T	T	G	G	A	A	T	T	T	T	C	C	C	C	T	T	A	A	A	A	A	A	G	G	T	T	C	C	G	G	G	G	C	C	G	G	T	T	G	G	G	G	T	T	G	G	A	A	T	T	A	G	T	T	A	G	T	T	A	A	C	C	A	A	G	G	C	C	G	G	C	C	G	G	C	C	T	T	C	C	T	T	C	C	G	G	C	C	G	G	A	A	C	C	C	C	A	A	T	T	T	T	G	G	T	T	A	A	G	G	C	C	A	A	C	C	T	T	C	C	A	A	C	C	C	C	G	G	T	T	T	T	C	C	A	A	G	G	C	C	NA	NA	G	G	T	T	G	G	C	C	A	A	G	G	G	G	C	C	A	A	G	G	G	G	G	G	T	T	G	G	C	C	T	T	A	A	T	T	C	C	A	A	A	A	G	G	T	T	C	C	T	T	C	C	A	A	A	A	C	C	G	G	C	C	T	T	T	T	G	G	C	C	A	A	G	G	C	C	T	T	G	G	G	G	T	T	C	C	A	A	C	C	A	A	A	A	G	G	G	G	A	A	T	T	C	C	G	G	C	C	T	T	C	C	G	G	T	T	T	T	G	G	G	G	A	A	C	C	G	G	C	C	T	T	G	G	C	C	C	C	G	G	A	A	A	A	A	A	G	G	A	A	G	G	C	C	C	C	G	G	T	T	A	A	T	T	A	A	T	T	T	T	G	G	C	C	C	C	A	A	G	G	A	A	C	C	A	A	T	T	A	A	G	G	T	T	A	A	T	T	A	A	G	G	T	T	G	G	C	C	A	A	C	C	G	G	G	G	C	C	C	C	G	G	A	A	T	T	A	A	G	G	A	A	C	C	C	C	A	A	A	A	A	A	G	G	C	C	A	A	T	T	G	G	A	A	T	T	C	C	G	G	A	A	G	G	G	G	A	A	A	A	G	G	G	G	A	A	G	G	C	C	A	A	T	T	T	T	T	T	G	G	G	G	T	T	T	T	A	A	C	C	T	T	T	T	T	T	A	A	G	G	T	T	G	G	T	T	G	G	T	T	T	T	T	T	G	G	A	A	A	A	T	T	G	G	G	G	T	T	C	C	A	A	T	T	A	A	G	A	A	A	C	C	G	G	A	A	T	T	G	G	C	C	A	A	A	A	A	A	T	T	A	A	T	T	A	A	C	C	T	T	T	T	T	T	T	T	A	A	A	A	T	T	A	A	A	A	T	T	C	C	T	T	A	A	T	T	C	C	NA	NA	G	G	C	C	C	C	T	T	G	G	T	T	C	C	T	T	T	T	T	T	C	C	T	T	G	G	G	G	T	T	C	C	T	T	A	A	T	T	G	G	G	G	C	C	C	C	A	A	G	G	A	A	G	G	A	A	C	C	G	G	A	A	A	A	G	G	G	G	C	C	T	T	C	C	G	G	A	A	C	C	C	C	T	T	T	T	C	C	T	T	G	G	G	G	A	A	C	C	T	T	C	C	G	G	G	G	T	T	T	T	A	A	G	G	G	G	T	T	C	C	C	C	A	A	T	T	G	G	C	C	C	C	A	A	T	T	NA	NA	T	T	C	C	T	T	T	T	G	G	T	T	C	C	G	G	C	C	C	C	G	G	A	A	T	T	A	A	T	T	A	A	G	G	T	T	T	T	G	G	A	A	C	C	T	T	T	T	C	C	C	C	T	T	T	T	T	T	A	A	T	T	C	C	A	A	G	G	T	T	C	C	T	T	C	C	G	G	A	A	G	G	A	A	C	C	T	T	C	C	A	A	T	T	A	A	C	C	T	T	A	A	C	C	G	G	A	A	A	A	T	T	C	C	T	T	G	G	T	T	A	A	G	G	G	G	A	A	A	A	C	C	C	C	C	C	C	C	C	C	G	G	T	T	A	A	T	T	G	G	A	A	C	C	G	G	G	G	A	A	C	C	T	T	C	C	C	C	G	G	A	A	G	G	G	G	A	A	C	C	A	A	G	G	G	G	G	G	T	T	C	C	A	A	T	T	A	A	G	G	T	T	T	T	G	G	T	T	T	T	C	C	A	A	G	G	A	A	C	C	A	A	T	T	T	T	T	T	C	C	T	T	C	C	C	C	A	A	G	G	G	G	G	G	G	G	T	T	C	C	C	C	C	C	T	T	C	C	A	A	G	G	T	T	T	T	T	T	A	A	G	A	A	A	A	A	G	G	A	A	A	A	G	G	T	T	C	C	G	G	A	A	C	C	A	A	C	C	A	A	C	C	A	A	C	C	C	C	A	A	G	G	C	C	G	G	A	A	T	T	T	T	C	C	T	T	T	T	A	A	A	A	G	G	T	T	A	A	C	C	T	T	A	A	C	C	G	G	G	G	G	G	A	A	A	A	G	G	T	T	C	C	C	C	T	T	C	C	T	T	C	C	T	T	C	C	T	T	G	G	T	T	T	T	T	T	C	C	T	T	G	A	T	T	T	T	A	A	C	C	G	G	G	G	C	C	C	C	G	G	G	G	T	T	T	T	C	C	T	T	A	A	C	C	A	A	C	T	T	T	A	A	G	G	G	A	G	G	G	G	A	A	A	A	T	T	T	T	A	A	G	G	C	C	G	G	C	C	C	C	C	C	G	G	A	A	T	T	T	T	G	G	G	G	T	T	G	G	T	T	T	T	C	C	C	C	A	A	T	T	G	G	T	T	G	G	G	G	C	C	C	C	C	C	G	G	C	C	G	G	A	A	A	A	T	T	G	G	G	G	C	C	A	A	G	G	C	G	G	G	G	G	C	C	G	G	G	G	A	A	G	G	A	A	G	G	G	G	G	G	C	C	A	A	A	A	C	C	C	C	C	C	A	A	A	A	A	A	C	C	A	A	T	T	A	A	C	C	T	T	C	C	A	A	G	G	G	G	T	T	C	C	G	G	C	C	G	G	C	C	C	C	A	A	G	G	A	A	T	T	A	A	T	T	A	A	G	G	T	T	A	A	T	T	A	A	A	A	G	G	G	G	G	G	T	T	A	A	T	T	T	T	G	G	C	C	G	G	G	G	T	T	A	A	G	G	C	C	C	C	C	C	T	T	T	T	T	T	G	G	C	C	A	A	G	G	G	G	G	G	C	C	C	C	G	G	C	C	A	A	T	T	G	G	C	C	A	A	T	T	G	G	A	A	A	A	G	G	A	A	C	C	C	C	G	G	A	A	G	G	G	G	T	T	C	C	C	C	G	G	C	C	C	C	C	C	G	G	A	A	G	G	G	G	G	G	T	T	A	A	C	C	T	T	G	G	T	T	G	G	T	T	C	C	G	G	A	A	A	A	A	A	T	T	C	C	C	C	C	C	G	G	T	T	G	G	T	T	A	A	G	G	G	G	T	T	C	C	G	G	G	G	A	A	G	G	A	A	T	T	G	G	C	C	A	A	C	C	C	C	T	T	A	A	T	T	T	T	C	C	T	T	G	G	T	T	C	C	A	A	A	A	C	C	C	C	T	T	G	G	A	A	G	G	T	T	C	C	T	T	A	A	A	A	C	C	T	T	A	A	C	C	G	G	C	C	G	G	A	A	C	C	C	C	T	T	G	G	A	A	A	A	G	G	G	G	C	C	A	A	C	C	T	T	C	C	C	C	T	T	A	A	T	T	A	A	T	T	T	T	T	T	A	A	T	T	A	A	T	T	C	C	G	G	A	A	A	A	C	C	A	A	G	G	C	C	T	T	A	A	A	A	C	C	A	A	C	C	T	T	C	C	A	A	C	C	T	T	C	C	C	C	A	A	T	T	A	A	A	A	C	C	T	T	G	G	T	T	C	C	G	G	G	G	C	C	T	T	C	C	T	T	T	T	A	A	G	G	A	A	A	A	T	T	T	T	T	T	A	A	A	A	A	A	T	T	A	A	A	A	C	C	T	T	G	G	C	T	C	C	G	G	A	A	G	G	T	T	T	T	G	G	C	C	A	A	T	T	A	A	G	G	T	T	C	C	T	T	A	A	C	C	G	G	G	G	C	C	G	G	C	C	C	C	C	C	C	C	T	T	G	G	C	C	T	T	T	T	A	A	C	C	C	C	T	T	A	A	G	G	A	A	C	C	G	G	G	G	T	T	G	G	A	A	T	T	G	G	C	C	A	A	A	A	A	A	A	A	A	A	A	A	G	G	T	T	C	C	G	G	A	A	T	T	A	A	A	A	T	T	C	C	C	C	A	A	C	C	C	C	A	A	T	T	A	A	G	G	A	A	C	C	G	G	A	A	C	C	G	G	G	G	C	C	A	A	C	C	G	G	C	C	G	G	T	T	A	A	G	G	C	C	G	G	A	A	C	C	A	A	A	A	G	G	A	A	A	A	A	A	A	A	G	G	C	C	G	G	A	A	T	T	T	T	G	G	G	G	T	T	A	A	C	C	G	G	A	A	C	C	C	C	G	G	C	C	T	T	C	C	A	A	T	T	A	A	G	G	G	G	C	C	G	G	C	C	G	G	A	A	A	A	G	G	G	G	T	T	T	T	T	T	C	C	A	A	C	C	T	T	T	T	A	A	C	C	A	A	A	A	C	C	C	C	A	A	C	C	A	A	C	C	T	T	T	T	C	C	G	G	C	C	G	G	T	T	C	C	C	C	A	A	T	T	C	C	C	C	C	C	A	A	C	C	NA	NA	T	T	G	G	NA	NA	C	C	C	C	G	G	G	G	T	T	G	G	C	C	A	A	T	T	G	G	C	C	A	A	G	G	T	T	G	G	C	C	T	T	T	T	C	C	G	G	T	T	A	A	G	G	T	T	T	T	G	G	G	G	C	C	C	C	G	G	A	A	A	A	C	C	C	C	G	G	A	A	C	C	G	G	G	G	C	C	A	A	A	A	A	A	C	C	T	T	A	A	A	A	A	A	C	C	G	G	G	G	C	C	G	G	T	T	T	T	G	G	A	A	A	A	G	G	G	G	T	C	C	C	A	A	C	C	G	G	C	C	A	A	C	C	A	A	G	G	T	T	G	G	G	G	G	G	G	G	G	G	G	G	T	T	T	T	C	C	G	G	C	C	A	A	G	G	A	A	C	C	T	T	A	A	T	T	C	C	A	A	A	A	A	A	C	C	T	T	G	G	C	C	C	C	T	T	G	G	A	A	G	G	A	A	A	A	A	A	G	G	T	T	C	C	G	G	G	G	C	C	C	C	G	G	G	G	C	C	C	C	C	C	G	G	T	T	T	T	A	A	T	T	T	T	T	T	G	G	C	C	G	G	A	A	G	G	G	G	G	G	A	A	C	C	G	G	C	C	G	G	A	A	T	T	T	T	C	C	T	T	T	T	G	G	NA	NA	A	A	G	G	A	A	G	G	NA	NA	C	C	T	T	C	C	A	A	C	C	C	C	C	C	C	C	A	A	C	C	G	G	T	T	A	A	C	C	T	T	C	C	T	T	G	G	T	T	C	C	T	T	A	A	T	T	G	G	C	C	T	T	A	A	A	A	C	C	C	C	A	A	C	C	G	G	A	A	T	T	A	A	A	A	A	A	T	T	T	T	C	C	C	C	C	C	G	G	G	G	A	A	C	C	T	T	C	C	C	C	T	T	C	C	G	G	G	G	A	A	T	T	A	A	G	G	T	T	C	C	T	T	C	C	T	T	A	A	C	C	G	G	A	A	C	C	A	A	A	A	A	A	A	A	T	T	C	C	T	T	A	A	G	G	G	G	C	C	G	G	G	G	G	G	T	T	A	A	T	T	G	G	G	G	T	T	T	T	G	C	T	T	C	C	G	G	C	C	C	C	A	A	A	A	G	G	C	C	T	T	C	C	C	C	T	T	C	C	A	A	A	A	A	A	A	A	T	T	C	C	G	G	T	T	A	A	A	A	C	C	G	G	C	C	T	T	A	A	C	C	C	C	T	T	G	G	G	G	C	G	C	C	G	G	T	T	C	C	T	T	T	T	C	C	T	T	A	A	G	G	C	C	C	C	A	A	A	A	C	C	G	G	C	C	G	G	G	G	A	A	G	G	C	C	A	A	T	T	A	A	C	C	A	A	NA	NA	G	G	T	T	G	G	C	C	G	G	C	C	A	A	A	A	A	A	A	A	G	G	C	C	C	C	C	C	T	T	C	C	G	G	C	C	T	T	G	G	A	A	C	C	A	A	C	C	C	C	G	G	A	A	T	T	C	C	T	T	T	T	A	A	T	T	G	G	C	C	C	C	T	T	C	C	C	C	T	T	C	C	C	C	T	T	T	T	A	A	G	G	G	G	G	G	C	C	C	C	G	G	A	A	G	G	T	T	C	C	G	G	C	C	T	T	T	T	A	A	A	A	T	T	G	G	G	G	G	G	T	T	T	T	G	G	T	T	C	C	T	T	T	T	G	G	G	G	G	G	T	T	A	A	A	A	G	G	G	G	G	G	G	G	A	A	C	C	G	G	A	A	C	C	G	G	A	A	T	T	T	T	G	G	G	G	C	C	G	G	A	A	A	A	C	C	G	G	G	G	G	G	G	G	T	T	T	T	G	G	G	G	C	C	A	A	C	C	C	C	C	C	G	G	T	T	A	A	G	G	T	T	C	C	T	T	G	G	G	G	C	C	C	C	C	C	A	A	A	A	C	C	C	C	C	C	G	G	T	T	A	A	A	A	T	T	G	G	A	A	G	T	C	C	T	T	A	A	A	A	T	T	T	T	C	C	T	T	A	A	A	A	G	G	G	G	NA	NA	C	C	C	C	T	T	T	T	A	A	C	C	A	A	A	A	G	G	A	A	G	G	C	C	G	G	T	T	C	C	T	T	C	C	T	T	T	T	C	C	C	C	A	A	A	A	C	C	T	T	G	G	T	T	T	T	G	G	A	A	C	C	G	G	C	C	G	G	C	C	A	A	A	A	G	G	C	C	T	T	G	G	A	A	A	A	C	C	T	T	T	T	C	C	C	C	G	G	T	T	C	C	A	A	G	G	C	C	A	A	A	A	G	G	T	T	A	A	G	G	A	A	G	G	G	G	A	A	T	T	C	C	G	G	G	G	G	G	A	A	G	G	G	G	A	A	A	A	A	A	T	T	C	C	C	C	G	G	T	T	A	A	C	C	T	T	G	G	T	T	C	C	G	G	G	G	G	G	A	A	T	T	G	G	A	A	T	T	G	G	G	G	T	T	T	T	G	G	G	G	T	T	C	C	G	G	G	G	C	C	C	C	T	T	A	A	A	A	A	A	T	T	C	C	T	T	C	C	G	G	A	A	C	C	G	G	A	A	C	C	C	C	A	A	T	T	A	A	T	T	G	G	C	C	C	C	C	C	A	A	C	T	T	T	A	A	A	A	G	G	C	C	C	C	G	G	G	G	G	G	C	C	A	A	A	A	T	T	C	C	C	C	G	G	G	G	G	G	T	T	T	T	G	G	T	T	A	A	G	G	C	C	T	T	A	A	T	T	G	G	G	G	T	T	T	T	C	C	T	T	C	C	A	A	T	T	G	G	A	A	G	G	A	A	A	A	A	A	C	C	G	G	A	A	T	T	G	G	C	C	C	C	G	G	C	C	T	T	G	G	C	C	T	T	T	T	A	A	T	T	C	C	A	A	C	C	T	T	T	T	C	C	A	A	C	C	A	A	C	C	G	G	T	T	C	C	A	A	T	T	T	T	C	C	T	T	C	C	G	G	C	C	T	T	T	T	T	T	C	C	C	C	A	A	C	C	C	C	G	G	G	G	G	G	C	C	A	A	A	A	G	G	G	G	G	G	G	G	A	A	A	A	C	C	G	G	C	C	C	C	C	C	C	C	T	T	C	C	C	C	T	T	G	G	C	C	G	G	T	T	T	T	G	G	C	C	A	A	A	A	T	T	G	G	C	C	G	G	G	G	G	G	C	C	C	C	C	C	T	T	C	C	T	T	G	G	C	C	G	G	G	G	T	T	G	G	G	G	A	A	A	A	A	A	A	A	C	C	C	C	A	A	A	A	C	C	C	C	G	G	G	G	A	A	G	G	C	C	G	G	C	C	A	A	C	C	T	T	T	T	G	G	G	G	C	C	C	C	A	A	G	G	T	T	A	A	T	T	C	C	G	G	C	C	G	G	T	T	G	G	T	T	A	A	T	T	A	A	G	G	A	A	A	A	C	C	G	G	A	A	C	C	A	A	G	G	C	C	C	C	A	A	T	T	G	G	C	C	T	T	A	A	T	T	C	C	G	G	A	A	G	G	G	G	C	C	T	T	C	C	C	C	A	A	T	T	G	G	C	C	C	C	A	A	T	T	T	T	T	T	T	T	G	G	C	C	G	G	G	G	C	C	C	C	T	T	C	C	A	A	T	T	G	G	C	C	C	C	C	C	C	C	A	A	A	A	A	A	A	A	A	A	C	C	G	G	A	A	C	C	T	T	G	G	C	C	T	T	T	T	C	C	A	A	T	T	A	A	C	C	G	G	C	C	A	A	C	C	A	A	A	A	NA	NA	C	C	C	C	G	G	G	G	T	T	T	T	G	G	C	C	G	G	A	A	A	A	A	A	A	A	G	G	C	C	G	G	T	T	G	G	A	A	T	T	C	C	A	A	A	A	G	G	C	C	C	C	G	G	A	A	G	G	G	G	A	A	A	A	C	C	T	T	T	T	T	T	C	C	A	A	A	A	G	G	C	C	G	G	A	A	T	T	G	G	G	G	A	A	G	G	G	G	T	T	T	T	G	G	G	G	T	T	G	G	G	G	G	G	C	C	C	C	C	C	A	A	A	A	G	G	T	T	C	C	C	C	C	C	C	C	T	T	A	A	C	C	T	T	C	C	G	G	C	C	T	T	G	G	G	G	C	C	G	G	G	G	G	G	T	T	A	A	G	G	A	A	C	C	G	G	G	G	A	A	C	C	G	G	T	T	G	G	G	G	A	A	A	A	G	G	T	T	C	C	A	A	T	T	A	A	A	A	A	A	C	C	C	C	C	C	A	A	G	G	A	A	G	G	G	G	G	G	A	A	A	A	A	A	G	G	G	G	T	T	A	A	C	C	G	G	C	C	C	C	G	G	A	A	A	A	C	C	G	G	C	C	G	G	A	A	A	A	C	C	T	T	A	A	T	T	A	A	T	T	G	G	C	C	A	A	A	A	G	G	T	T	T	T	C	C	T	T	T	T	G	G	T	T	T	T	C	C	T	T	C	C	G	G	T	T	T	T	A	A	T	T	A	A	A	A	C	C	G	G	A	A	A	A	T	T	T	T	C	C	A	A	A	A	G	G	C	C	C	C	A	A	A	A	G	G	T	T	T	T	A	A	C	C	T	T	A	A	C	C	A	A	C	C	G	G	T	T	A	A	A	A	C	C	G	G	T	T	G	G	T	T	C	C	C	C	A	A	A	A	A	A	A	A	C	C	C	C	C	C	A	A	A	A	C	C	A	A	G	G	G	G	T	T	A	A	C	C	G	G	G	G	A	A	T	T	T	T	T	T	C	C	C	C	G	G	G	G	T	T	G	G	G	G	C	C	C	C	T	T	A	A	G	G	C	C	T	T	G	G	C	C	T	T	G	G	G	G	G	G	A	A	T	T	T	T	G	G	C	C	G	G	G	G	C	C	A	A	T	T	C	C	C	C	G	G	G	G	G	G	C	C	C	C	G	G	C	C	T	T	G	G	G	G	A	A	A	A	A	A	G	G	G	G	A	A	T	T	T	T	C	C	A	A	A	A	C	C	G	G	T	T	G	G	A	A	C	C	C	C	T	T	C	C	T	T	A	A	T	T	C	C	C	C	C	C	A	A	C	C	G	G	C	C	C	C	T	T	G	G	A	A	C	C	C	C	C	C	G	G	C	C	T	T	T	T	C	C	A	A	C	C	G	G	G	G	C	C	C	C	T	T	G	G	T	T	C	C	G	G	C	C	C	C	T	T	A	A	A	A	C	C	G	G	A	A	C	C	G	G	C	C	G	G	A	A	A	A	C	C	C	C	G	G	A	A	A	A	A	A	T	T	T	T	G	G	G	G	G	G	T	T	T	T	G	G	A	A	T	T	A	A	G	G	G	G	A	A	C	C	G	G	A	A	C	C	T	T	G	G	G	G	A	A	G	G	T	T	C	C	G	G	G	G	C	C	T	G	T	T	G	G	G	G	G	G	G	G	T	T	G	G	T	T	A	A	T	T	T	T	A	A	C	C	A	A	G	G	T	T	NA	NA	A	A	A	A	A	A	T	T	C	C	C	C	C	C	T	T	C	C	A	A	T	T	G	G	G	G	G	G	C	C	G	G	C	C	G	G	C	C	C	C	A	A	C	C	A	A	G	G	T	T	G	G	G	G	A	A	C	C	G	A	G	G	G	G	G	G	T	T	G	G	A	A	T	T	T	T	C	C	A	A	C	C	A	A	G	G	G	G	T	T	G	G	G	G	G	G	G	A	A	A	A	A	A	A	T	T	C	C	G	G	C	C	T	T	A	A	G	G	T	T	A	A	G	G	C	C	A	A	C	C	C	C	A	A	C	C	G	G	G	G	A	A	C	C	A	A	G	G	A	A	C	C	G	G	T	T	A	A	G	G	G	G	G	G	T	T	G	G	T	T	A	A	T	T	T	T	A	A	T	T	C	C	C	C	NA	NA	T	T	T	T	G	G	T	T	C	C	C	C	G	G	G	G	T	T	C	C	C	C	G	G	G	G	T	T	G	G	T	T	G	G	G	G	C	C	C	C	T	T	G	G	T	T	A	A	G	G	G	G	G	G	T	T	G	G	G	G	T	T	T	T	A	A	T	T	G	G	A	A	A	A	G	G	T	T	C	C	A	A	G	G	T	T	T	T	G	G	G	G	C	C	A	A	G	G	C	C	A	A	C	C	T	T	C	C	A	A	T	T	G	G	C	C	T	T	A	A	T	T	C	C	G	G	T	T	G	G	C	C	T	T	G	G	G	G	T	T	C	C	A	A	G	G	G	G	T	T	T	T	C	C	C	C	T	T	C	C	G	G	T	T	T	T	A	A	C	C	A	A	C	C	T	T	C	C	C	C	C	C	T	T	G	G	G	G	T	T	C	C	G	G	T	T	C	C	A	A	T	T	A	A	G	G	A	A	C	C	A	A	T	T	T	T	A	A	A	A	T	T	G	G	T	T	G	G	C	C	C	C	G	G	C	C	A	A	T	T	G	G	C	C	C	C	A	A	A	A	A	A	G	G	A	A	G	G	T	T	A	A	T	T	T	T	A	A	A	A	A	A	T	T	C	C	G	G	A	A	C	C	A	A	T	T	G	G	C	C	G	G	G	G	T	T	C	C	T	T	A	A	C	C	NA	NA	C	C	C	C	C	C	T	T	A	A	A	A	T	T	C	C	T	T	A	A	A	A	C	C	G	G	G	G	T	T	G	G	C	C	G	G	T	T	G	G	A	A	C	C	T	T	G	G	C	C	C	C	T	T	C	C	A	A	C	C	C	C	T	T	A	A	A	A	T	T	C	C	G	G	A	A	A	A	T	T	A	A	C	C	T	T	C	C	C	C	G	G	T	T	C	C	C	C	C	C	C	C	T	T	T	T	G	G	A	A	G	G	C	C	G	G	A	A	A	A	A	A	G	G	T	T	A	A	T	T	G	G	T	T	G	G	NA	NA	G	G	G	G	G	G	G	G	C	C	C	C	C	C	G	G	T	T	A	A	A	A	C	C	C	C	G	G	C	C	A	A	G	G	G	G	T	T	T	T	T	T	G	G	A	A	T	T	G	G	G	G	C	C	G	G	C	C	G	G	C	C	A	A	G	G	G	G	A	A	A	A	G	G	G	G	C	C	C	C	T	T	T	T	T	T	G	G	C	C	G	G	G	G	G	G	T	T	A	A	G	G	A	A	A	A	A	A	G	G	T	T	A	A	T	T	A	A	C	C	G	G	G	G	T	T	G	G	C	C	A	A	G	G	G	G	C	C	A	A	C	C	T	T	A	T	A	A	C	C	G	G	C	C	A	A	C	C	G	G	C	C	G	G	A	A	A	A	G	G	G	G	G	G	G	G	C	C	G	G	C	C	C	C	T	T	G	G	G	G	T	T	T	T	T	T	G	G	A	A	G	G	C	C	G	G	T	T	C	C	G	G	G	G	C	C	G	G	G	G	A	A	C	C	G	G	C	C	A	A	C	C	T	T	G	G	G	G	A	A	G	G	A	A	G	G	C	C	G	G	C	C	T	T	G	G	T	T	G	G	T	T	T	T	G	G	G	G	G	G	G	G	T	T	C	C	A	A	C	C	G	G	C	C	C	C	A	A	T	T	T	T	G	G	G	G	C	C	C	C	A	A	T	T	C	C	G	G	C	C	A	A	G	G	G	G	T	T	C	C	A	A	G	G	A	A	G	G	C	C	A	A	C	C	A	A	G	G	T	T	C	C	A	A	G	G	A	A	G	G	C	C	C	C	G	G	T	T	T	T	A	A	G	G	G	G	G	G	A	A	T	T	G	G	C	C	G	G	G	G	T	T	C	C	A	A	C	C	T	T	A	A	C	C	A	A	G	G	A	A	G	G	G	G	C	C	T	T	C	C	A	A	A	A	T	T	T	T	G	G	G	G	G	G	T	T	T	T	C	C	A	A	G	G	A	A	C	C	G	G	T	T	A	A	A	A	C	C	C	C	C	C	G	G	T	T	C	C	G	G	G	G	C	C	A	A	C	C	A	A	T	T	A	A	T	T	C	C	C	C	C	C	A	A	T	T	A	A	C	C	T	T	G	G	A	A	C	C	A	A	C	C	G	G	T	T	C	C	C	C	C	C	A	A	C	C	C	C	T	T	T	T	A	A	G	G	T	T	C	C	G	G	A	A	G	G	A	A	C	C	A	A	T	T	T	T	A	A	G	G	C	C	G	G	C	C	A	A	T	T	C	C	C	C	G	G	G	G	G	G	G	G	G	G	T	T	G	G	G	G	T	T	C	C	C	C	A	A	G	G	A	A	A	A	A	A	T	T	A	A	A	A	G	G	C	C	G	G	T	T	T	T	T	T	C	C	C	C	G	G	T	T	T	T	C	C	G	G	T	T	C	C	C	C	A	A	G	G	G	G	A	A	C	C	A	A	A	A	C	C
CC	OR220f56	NA	NA	1	NA	G	G	C	C	C	C	G	G	T	T	G	G	C	C	C	C	C	C	A	A	C	C	C	C	A	A	C	C	C	C	A	A	C	C	C	C	T	T	A	A	C	C	G	G	A	A	G	G	T	T	A	A	T	T	C	C	A	A	G	A	C	C	A	A	T	T	G	G	A	A	A	A	T	T	A	A	T	A	C	C	G	G	A	A	A	C	A	G	C	C	C	C	G	G	C	C	T	T	A	A	A	G	T	T	T	C	G	G	G	G	NA	NA	C	C	C	T	G	A	T	T	G	A	T	G	A	G	G	C	C	C	C	C	A	A	A	T	A	A	A	G	G	T	A	A	G	A	A	A	A	A	T	C	A	G	T	T	G	C	A	G	T	C	C	G	C	T	C	G	G	G	G	G	A	A	T	T	T	C	G	A	G	G	T	G	A	G	A	A	C	C	A	A	G	G	A	A	A	C	C	G	G	G	G	G	G	G	T	T	C	C	T	T	G	G	G	A	A	A	C	C	A	T	A	A	T	T	G	G	G	G	T	T	C	T	C	T	A	C	T	C	A	G	G	G	T	G	G	G	C	C	C	T	T	C	A	T	C	C	C	T	G	A	T	C	C	C	C	T	C	T	C	C	T	T	A	C	A	G	C	C	C	C	C	C	T	C	A	G	T	C	C	C	G	G	A	A	C	C	T	C	A	A	A	A	C	C	A	A	C	T	G	A	G	T	G	G	C	C	C	C	T	T	C	C	C	C	A	G	C	T	C	T	T	T	C	G	C	T	G	G	T	T	G	G	T	C	A	G	C	T	A	G	A	G	A	T	T	C	T	T	A	G	T	C	C	T	C	C	A	A	C	C	T	T	C	T	NA	NA	T	C	G	G	G	T	T	T	A	A	C	C	C	C	C	C	T	T	C	A	C	C	G	A	T	T	T	T	C	C	C	C	T	T	A	A	C	C	A	A	T	T	A	T	C	C	C	C	A	A	A	A	G	G	G	G	G	G	T	T	A	A	T	T	A	A	G	A	A	A	C	C	C	C	NA	NA	G	G	A	G	C	T	T	C	C	C	A	A	T	T	A	A	G	G	C	C	C	C	T	T	C	C	A	G	A	G	C	C	G	A	A	G	T	C	NA	NA	C	C	A	G	C	C	A	G	NA	NA	T	G	A	A	T	T	T	C	C	T	C	C	C	C	T	T	T	T	G	G	A	A	C	C	A	A	A	A	A	C	T	C	A	A	G	G	T	C	C	T	G	A	C	C	G	A	A	G	A	C	A	T	G	G	T	T	G	A	T	T	A	T	T	C	A	A	G	G	A	A	G	G	G	G	C	C	A	A	A	A	T	T	G	G	G	A	T	A	G	G	G	G	G	A	A	C	C	A	G	G	C	T	G	T	A	A	C	T	G	G	C	C	G	G	C	C	T	T	C	C	A	G	A	G	T	T	C	C	T	T	G	G	C	G	G	A	G	G	T	T	G	A	A	C	G	A	A	A	A	G	A	C	C	A	G	A	A	A	T	C	A	G	T	T	G	G	G	G	G	G	G	A	A	G	A	A	C	C	C	C	A	A	A	A	G	G	C	T	A	A	T	T	A	A	T	T	A	A	G	A	A	G	C	C	C	C	C	T	G	G	T	A	C	T	C	A	C	C	G	G	C	T	A	A	A	A	G	G	T	T	T	T	A	C	A	G	G	A	A	A	G	G	T	T	A	A	A	A	T	T	C	C	A	G	G	G	G	A	C	C	C	C	C	T	G	A	C	C	A	A	C	G	T	C	C	C	T	T	C	C	A	A	T	T	C	A	T	C	G	A	C	C	T	T	A	A	C	C	G	T	A	G	T	T	G	G	T	A	A	A	C	C	C	C	C	C	C	T	A	A	A	A	C	A	A	G	G	G	A	A	C	C	C	C	G	G	T	C	C	C	A	T	G	A	NA	NA	T	T	G	A	G	G	A	G	C	T	A	G	A	G	A	T	G	A	T	T	G	G	A	G	A	G	C	T	T	A	T	T	G	T	A	A	A	A	T	A	A	G	C	G	G	A	C	C	A	A	G	G	A	A	C	C	T	C	A	T	G	T	T	T	A	A	A	A	A	G	G	G	G	C	A	A	G	G	G	C	T	T	T	T	G	G	G	G	G	G	A	A	T	T	A	A	G	G	A	A	T	T	C	C	G	G	T	T	T	T	C	C	C	C	G	G	G	G	G	G	A	A	T	T	T	T	A	A	C	C	A	A	G	G	G	A	T	T	C	C	T	T	G	G	A	T	A	A	A	A	G	G	A	A	T	T	G	G	A	A	C	C	A	A	G	G	A	A	C	C	G	G	T	T	G	G	G	G	G	G	T	T	C	C	C	C	C	C	G	G	T	T	T	T	G	G	G	G	A	A	T	T	G	G	A	A	T	T	T	T	A	A	C	C	G	G	C	C	C	C	G	G	T	T	C	C	A	A	A	A	C	T	C	T	NA	NA	A	A	G	G	C	C	A	A	G	C	A	A	C	T	G	A	C	C	A	A	T	T	C	C	G	G	G	G	C	C	A	A	A	A	G	G	G	G	C	C	T	T	G	G	C	C	T	T	G	G	G	A	T	A	C	C	G	A	C	C	A	A	G	G	C	C	G	G	G	G	A	A	T	T	T	T	G	G	T	T	A	A	A	A	G	G	G	A	T	A	C	C	G	G	C	C	C	C	C	G	T	T	C	T	G	G	A	A	T	T	A	A	T	T	C	T	G	G	A	A	G	A	T	C	T	A	T	G	G	G	T	G	G	G	T	T	C	C	T	T	C	C	A	A	C	C	C	T	T	G	T	T	A	G	C	C	C	C	T	T	A	A	G	G	A	A	C	C	A	G	NA	NA	C	T	A	A	G	G	G	A	A	A	A	A	T	T	G	T	C	C	T	T	C	A	G	G	C	T	G	G	A	A	A	A	T	T	T	T	G	G	A	A	T	T	A	A	A	A	T	A	A	G	G	A	C	C	T	T	A	A	T	T	A	A	G	G	C	T	C	C	C	T	G	G	C	C	A	A	T	A	C	T	C	T	T	T	C	C	T	T	G	A	A	A	G	G	A	A	T	G	G	T	G	G	C	C	C	C	C	C	T	T	T	T	G	G	C	C	A	A	C	C	C	C	T	T	T	T	A	A	G	G	A	A	T	T	A	A	A	A	C	C	G	G	A	A	T	T	G	G	A	T	C	T	T	T	C	G	C	C	T	T	T	T	G	T	A	G	C	T	G	A	C	C	T	T	C	C	A	A	T	C	C	C	G	G	G	G	T	C	NA	NA	A	C	T	T	A	A	T	T	T	A	C	C	T	T	T	G	G	A	G	G	C	G	A	T	G	G	A	A	C	C	C	C	G	G	G	G	T	T	G	G	T	T	A	A	G	G	A	A	G	G	C	C	T	T	A	A	C	C	T	T	C	C	C	C	G	G	T	T	T	T	A	A	G	G	T	T	C	T	C	C	T	T	T	T	G	G	A	A	G	C	G	G	G	A	G	G	A	A	G	G	T	T	T	T	T	T	A	A	A	A	G	A	T	T	A	G	G	G	C	C	G	G	G	G	A	A	A	A	G	G	T	T	A	A	C	C	T	T	G	G	C	C	A	A	T	T	C	C	G	G	G	C	A	A	C	C	G	G	G	A	C	T	T	T	C	C	G	G	G	G	C	C	A	A	A	C	T	C	A	A	C	C	G	G	C	T	G	A	A	C	C	T	T	T	T	T	T	C	T	G	C	C	G	G	A	A	NA	NA	T	T	G	A	A	A	C	C	T	T	A	A	C	G	G	T	T	T	A	A	NA	NA	C	T	C	T	A	G	A	A	A	A	A	G	T	T	C	T	T	A	C	T	A	A	C	A	G	T	G	G	A	A	G	C	G	G	T	T	T	C	C	C	A	G	G	A	A	G	A	G	G	C	T	T	C	C	A	A	T	A	C	G	C	C	A	A	A	G	A	G	A	G	G	T	T	C	C	C	C	C	T	T	A	A	T	C	NA	NA	C	G	C	C	G	C	G	G	A	A	T	G	T	T	C	C	G	G	C	C	C	G	G	G	C	C	G	A	T	C	G	G	C	A	C	C	C	C	G	G	A	A	T	T	A	A	G	G	T	C	A	C	T	T	C	C	T	T	T	T	C	C	C	C	C	C	C	C	A	A	A	G	G	G	G	G	G	G	T	T	C	T	T	T	T	T	C	C	C	C	T	T	C	C	G	G	A	A	A	G	A	G	A	G	G	T	C	C	G	G	G	G	G	G	C	C	G	G	C	C	C	C	C	T	T	A	G	G	G	A	G	G	G	A	A	A	G	G	A	A	C	C	G	G	G	G	C	C	A	A	A	A	C	C	C	C	G	A	C	G	C	T	T	G	C	A	G	G	A	A	G	T	C	C	NA	NA	G	G	C	T	G	G	T	T	T	C	A	T	G	G	C	C	G	A	T	C	G	T	A	G	C	T	C	C	G	G	C	C	T	T	A	A	A	A	T	T	G	G	G	G	G	G	T	T	C	T	C	C	NA	NA	T	T	C	C	C	T	G	A	A	G	G	G	C	C	T	T	G	G	G	G	T	C	G	C	C	C	A	A	G	G	A	A	G	G	T	C	C	C	T	A	C	C	G	G	T	T	C	C	A	A	G	G	T	T	A	A	C	C	A	A	G	G	A	G	G	A	C	C	C	C	C	C	T	C	C	T	T	T	T	T	T	T	A	A	T	T	G	G	G	G	G	G	G	G	G	A	A	T	G	A	C	C	C	C	A	A	C	C	T	T	A	A	C	C	G	G	A	A	G	G	C	C	T	T	G	G	T	T	T	T	T	T	T	T	A	A	G	G	C	C	G	G	T	T	G	G	A	A	T	T	G	G	A	A	A	A	T	T	A	A	G	G	G	G	T	T	G	G	G	G	T	T	T	T	A	A	C	C	G	G	A	A	C	C	A	A	C	C	G	G	T	T	G	G	A	A	T	T	T	T	T	T	C	C	T	T	C	C	C	C	G	G	A	A	C	C	T	T	T	T	G	G	T	T	A	A	A	A	T	T	T	T	C	C	T	T	C	C	C	C	T	T	G	G	G	G	C	C	C	C	T	T	G	G	C	C	T	T	A	A	C	C	G	G	G	G	T	T	G	G	C	C	T	T	C	C	T	T	G	G	A	A	C	C	C	C	A	A	C	C	T	T	G	G	G	G	C	C	C	C	T	T	C	C	T	T	C	C	G	G	A	A	A	A	A	A	G	G	A	A	A	A	A	A	C	C	T	T	T	T	C	C	C	C	A	A	C	C	C	C	C	C	C	C	T	T	C	C	C	C	A	A	A	A	G	G	C	C	A	A	C	C	T	T	C	C	T	T	C	C	C	C	G	G	C	C	A	A	G	G	T	T	G	G	A	G	NA	NA	A	G	T	T	A	A	T	T	C	C	T	C	A	A	C	C	A	A	G	G	A	A	T	T	T	T	T	T	C	C	A	A	G	G	A	A	C	C	G	G	T	T	C	T	T	T	T	T	T	T	G	G	G	A	C	C	A	A	A	A	T	C	A	G	G	G	C	C	G	G	C	C	T	T	G	A	C	T	C	C	A	G	A	T	T	T	G	A	G	G	G	G	A	A	A	A	C	C	G	A	C	T	C	C	C	C	A	A	C	T	G	G	T	G	T	T	T	T	NA	NA	G	G	T	C	C	T	A	A	G	G	C	C	G	G	C	C	A	G	A	G	G	T	T	C	G	G	G	G	NA	NA	T	T	T	C	G	G	T	T	C	C	C	C	C	G	T	G	T	G	A	G	NA	NA	T	T	T	T	C	C	A	A	T	G	G	G	T	C	T	C	T	C	T	T	T	T	G	G	T	T	C	A	A	A	C	C	A	A	C	G	A	G	A	A	A	C	G	G	A	A	G	G	T	T	T	T	C	C	T	T	T	T	A	A	A	A	A	A	C	C	G	G	C	C	T	T	A	A	C	C	G	G	T	T	C	C	C	C	T	T	T	T	A	A	G	G	T	T	G	G	T	T	A	A	A	A	T	T	A	A	G	G	T	T	A	A	C	C	T	T	G	G	C	C	C	C	A	A	C	C	T	T	T	T	C	C	A	A	A	A	G	G	G	G	C	C	T	T	G	G	C	C	G	G	G	G	C	C	A	A	A	A	T	T	A	A	A	A	G	G	T	C	C	C	T	T	A	A	G	A	A	A	G	G	A	A	C	C	T	T	A	G	C	C	C	C	T	T	T	T	G	A	T	T	G	G	T	G	C	C	C	C	A	A	C	C	G	A	A	G	C	C	T	T	T	C	A	A	T	T	A	G	A	A	G	G	A	G	C	C	G	G	T	T	C	C	A	G	A	A	C	C	T	T	C	C	A	G	C	C	C	C	A	A	A	A	C	T	G	C	C	C	NA	NA	C	T	A	A	A	G	G	G	C	T	A	G	C	C	T	T	C	T	A	G	C	C	G	G	T	T	G	G	A	A	G	A	T	T	C	A	C	C	G	A	T	C	G	G	C	T	A	A	C	A	C	C	T	T	T	T	C	C	T	C	A	C	G	C	G	A	C	T	G	G	A	G	G	G	A	G	C	C	NA	NA	G	G	G	A	C	C	G	A	G	G	T	C	G	A	C	C	C	T	C	T	G	G	A	G	C	A	T	A	C	C	T	C	C	C	C	C	C	C	A	C	A	C	T	G	G	T	G	A	A	G	G	A	G	G	C	C	G	G	A	G	T	T	G	T	G	A	T	T	G	G	G	A	A	A	A	A	G	G	C	T	G	A	G	G	A	A	T	A	A	G	C	T	A	A	C	C	C	G	A	G	T	C	G	A	G	G	C	T	A	A	T	C	C	C	C	C	C	C	C	T	C	A	A	T	C	T	G	A	C	C	G	A	C	C	G	G	T	T	G	G	C	T	G	A	G	A	A	A	A	A	T	G	A	A	C	T	G	A	C	C	A	C	T	G	T	C	NA	NA	T	A	G	T	A	G	A	G	C	A	A	A	C	C	NA	NA	C	T	NA	NA	G	A	C	T	T	C	C	T	G	G	A	A	T	T	A	A	G	G	T	G	G	G	G	A	A	C	A	A	G	A	C	C	C	C	T	C	C	T	G	A	G	A	A	A	NA	NA	C	T	G	A	G	T	A	A	C	T	A	G	T	T	C	T	T	C	C	T	C	C	T	T	C	C	A	A	C	G	G	G	C	A	C	T	T	T	C	T	G	T	T	T	A	A	G	G	T	A	A	C	A	C	A	G	C	G	C	T	G	G	T	C	T	A	G	G	A	G	G	C	C	C	A	A	G	C	T	G	T	C	G	T	A	G	C	T	G	G	G	A	NA	NA	A	G	T	T	C	C	C	C	C	C	A	G	A	C	T	C	T	A	A	G	T	G	A	A	A	T	G	T	G	A	G	T	A	G	A	C	G	A	C	A	NA	NA	G	T	T	C	A	G	C	A	A	C	A	T	NA	NA	G	G	C	C	A	G	A	T	A	G	G	G	T	A	G	A	NA	NA	T	G	A	T	A	A	G	A	G	G	G	G	C	T	C	T	T	C	A	A	NA	NA	A	A	A	A	C	C	C	C	A	G	T	C	C	T	G	G	T	T	A	A	G	A	G	C	T	C	T	G	C	T	T	C	T	T	C	T	A	G	A	G	C	C	C	T	T	G	A	A	T	C	G	A	A	G	C	T	C	C	G	A	T	C	G	T	G	A	G	G	T	A	T	C	A	A	G	A	A	G	T	C	T	C	G	A	C	T	G	G	C	T	NA	NA	C	T	G	G	G	G	C	T	G	A	C	G	C	T	A	G	A	C	A	C	A	C	A	T	T	A	A	G	A	A	G	G	G	G	T	G	T	T	G	A	NA	NA	A	G	G	G	A	C	G	A	G	A	C	T	G	C	C	A	T	T	C	C	T	C	G	G	G	G	C	C	C	C	G	A	G	G	C	C	T	A	C	C	G	G	G	A	A	C	T	T	A	A	A	A	NA	NA	A	T	T	T	C	C	T	T	C	T	G	G	C	T	T	T	G	G	A	A	G	G	T	T	G	G	T	T	C	C	G	A	A	A	T	C	G	T	A	A	C	C	C	C	C	C	C	C	A	G	C	G	A	A	T	T	C	C	G	G	T	T	C	C	C	C	C	T	C	C	A	A	G	G	T	T	C	C	T	T	C	C	C	C	G	G	G	G	A	A	A	A	T	T	A	A	A	A	A	A	C	C	C	C	T	T	G	G	A	A	T	T	A	A	T	T	G	G	G	G	G	G	G	G	A	A	A	A	G	A	A	A	T	T	A	A	C	C	T	T	A	A	G	G	C	C	A	A	T	A	G	G	T	T	C	C	C	C	T	T	A	A	T	T	G	G	C	C	C	C	G	G	C	C	C	C	A	A	A	A	G	G	T	T	G	G	C	C	C	A	G	G	G	G	C	T	T	T	T	T	C	C	A	A	C	C	G	G	T	T	T	T	A	A	C	C	A	G	A	A	A	T	T	T	C	T	C	T	G	G	C	C	C	C	A	A	C	C	G	G	T	T	T	T	A	A	A	A	C	C	T	T	C	C	G	G	G	G	A	A	A	A	T	T	G	G	C	C	G	G	A	A	G	G	T	T	G	G	A	A	G	T	A	A	C	C	NA	NA	T	T	C	C	G	G	T	T	G	G	A	A	C	T	C	C	G	G	C	C	A	A	G	G	C	T	G	T	T	T	G	G	T	T	C	C	A	A	A	A	T	T	G	G	T	T	T	T	A	A	T	C	C	C	T	T	T	T	A	C	T	T	T	T	T	T	G	G	C	C	G	G	T	G	G	G	C	T	G	G	A	A	C	C	T	T	C	C	A	A	T	T	T	T	T	T	G	G	T	T	T	T	G	G	C	C	A	A	C	C	C	C	A	A	G	G	T	T	G	G	G	G	C	C	C	C	G	G	G	G	G	G	C	C	C	C	C	C	T	T	G	G	G	G	A	A	G	G	A	A	A	A	T	T	G	G	G	G	T	T	C	C	C	C	C	C	G	G	G	G	T	T	C	C	C	C	T	T	G	G	C	C	A	A	C	C	C	C	C	C	C	C	G	G	T	T	A	A	T	T	G	G	A	A	G	G	C	C	C	C	C	C	G	G	A	A	G	G	G	G	G	G	C	C	C	C	G	G	T	T	T	T	A	A	G	G	G	G	G	G	A	A	A	A	A	A	G	G	T	T	A	A	A	A	A	A	T	T	G	G	G	G	G	G	G	G	G	G	T	T	C	C	A	A	G	G	A	A	C	C	C	C	A	A	G	G	C	C	C	C	A	A	T	T	C	C	A	A	T	T	C	C	T	T	C	C	T	T	G	G	G	G	T	T	G	G	G	G	G	G	G	G	C	C	C	C	A	A	G	G	A	A	G	G	A	A	G	G	C	C	C	C	A	A	C	C	C	C	G	G	A	A	G	G	C	C	A	A	A	A	C	C	G	G	C	C	T	T	G	G	A	A	G	G	T	T	G	G	G	G	G	G	C	C	C	C	G	G	NA	NA	C	C	A	A	C	C	T	T	A	A	T	T	G	G	G	G	A	A	A	A	G	G	C	C	A	A	C	C	A	A	G	G	T	T	C	C	A	A	A	A	A	A	G	G	T	T	C	C	T	T	T	T	G	G	C	C	C	C	T	T	C	C	C	C	T	T	A	A	A	A	A	A	G	G	A	A	G	G	A	A	A	A	A	A	A	A	C	C	T	T	C	C	C	C	G	G	C	C	C	C	T	T	G	G	T	T	C	C	G	G	G	G	G	G	G	G	C	C	G	G	A	A	A	A	G	G	G	G	G	G	A	A	G	G	G	G	C	C	T	T	A	A	C	C	C	C	G	G	C	C	G	G	C	C	G	G	G	G	G	G	T	T	G	G	A	A	G	G	G	G	C	C	G	G	T	T	C	C	C	C	C	C	G	G	G	G	A	A	T	T	C	C	T	T	T	T	T	T	G	G	A	A	C	C	G	G	T	T	C	C	G	G	G	G	C	C	T	T	G	G	C	C	T	T	A	A	C	C	C	C	C	C	C	C	C	C	C	C	A	A	A	A	G	G	C	C	C	C	C	C	C	C	G	G	G	G	A	A	C	C	C	C	G	G	C	C	G	G	A	A	A	G	A	A	C	C	G	G	G	G	G	G	A	A	C	C	T	T	T	T	A	A	A	A	C	C	A	A	T	T	C	C	C	C	G	G	A	A	C	C	G	G	A	A	G	G	G	G	C	C	G	G	A	A	C	C	G	G	C	C	C	C	C	C	G	G	C	C	A	A	T	T	G	G	C	C	T	T	G	G	G	G	T	T	A	A	C	C	A	A	G	G	C	C	C	C	A	A	C	C	C	C	T	T	A	A	A	A	T	T	G	G	T	T	A	A	A	A	C	C	T	T	G	G	A	A	C	C	C	C	A	A	A	A	A	A	A	A	C	C	T	T	A	A	A	A	T	T	C	C	C	C	G	G	A	A	C	C	A	A	A	A	A	A	G	G	C	C	G	G	A	A	C	C	A	A	C	C	C	C	G	G	A	A	C	C	C	C	C	C	G	G	G	G	G	G	G	G	G	G	A	A	A	A	A	A	T	T	A	A	T	T	A	A	T	T	G	G	G	G	C	C	A	A	C	C	C	C	C	C	A	A	T	T	C	C	A	A	G	G	A	A	A	A	G	G	C	C	G	G	C	C	C	C	T	T	C	C	A	A	C	C	T	T	C	C	C	C	C	C	G	G	C	C	C	C	C	C	C	C	C	C	G	G	G	G	C	C	T	T	G	G	T	T	T	T	G	G	C	C	A	A	C	C	G	G	G	G	G	G	C	C	G	G	A	A	A	A	G	G	T	T	C	C	T	T	A	A	A	A	A	A	G	G	C	C	C	C	T	T	G	G	T	T	T	T	A	A	G	G	C	C	T	T	G	G	T	T	A	A	G	G	G	G	T	T	C	C	G	G	G	G	T	T	T	T	C	C	A	A	T	T	T	T	C	C	G	G	C	C	A	A	C	C	G	G	T	T	A	A	T	T	G	G	T	T	A	A	A	A	T	T	A	A	G	G	G	G	G	G	G	G	G	G	C	C	C	C	C	C	C	C	T	T	C	C	G	G	C	C	A	A	G	G	NA	NA	C	C	G	G	G	G	T	T	A	A	A	A	A	A	T	T	G	G	A	A	G	G	C	C	C	C	G	G	A	A	C	C	G	G	T	T	A	A	A	A	G	G	G	G	A	A	C	C	C	C	G	G	C	C	C	C	G	G	G	G	G	G	C	C	G	G	A	A	A	A	C	C	G	G	C	C	T	T	C	C	A	A	A	A	T	T	G	G	C	C	T	T	C	C	A	A	T	T	T	T	A	A	G	G	G	G	G	G	A	A	C	C	A	A	G	G	G	G	C	C	G	G	C	T	C	C	A	A	A	A	T	T	C	C	G	G	T	T	C	C	T	T	G	G	C	C	C	C	G	G	T	T	A	A	C	C	T	T	A	A	A	A	G	G	A	A	T	T	T	T	G	G	C	C	C	A	G	G	A	A	G	G	G	G	C	C	G	G	C	C	T	T	C	C	T	T	G	G	G	G	C	C	T	T	C	C	T	T	A	A	G	G	C	C	G	G	A	A	A	A	G	G	A	A	T	T	G	G	G	G	T	T	T	T	C	C	T	T	G	G	C	C	T	T	C	C	A	A	A	A	C	C	C	C	G	G	C	C	G	G	A	A	A	A	T	T	T	T	G	T	C	C	T	T	A	A	G	G	A	A	C	C	G	G	T	T	G	G	G	G	G	G	C	C	G	G	T	T	G	G	A	A	G	G	A	A	G	G	T	T	G	G	G	G	G	G	G	G	T	T	G	G	A	A	A	A	T	T	A	A	C	C	G	G	A	A	G	G	C	C	G	G	G	G	G	G	A	A	C	C	T	T	G	G	T	T	T	T	G	G	C	C	C	C	G	G	G	G	T	T	C	C	C	C	G	G	A	A	T	T	G	G	G	G	C	C	A	A	T	T	A	A	C	C	C	C	T	T	T	T	T	T	T	T	G	G	G	G	T	T	A	A	A	A	A	A	A	A	G	G	A	A	C	C	C	C	G	G	T	T	T	T	C	C	A	A	G	G	G	G	A	A	A	A	A	A	C	C	A	A	A	A	G	G	G	G	G	G	C	C	C	C	C	C	G	G	A	A	G	G	C	C	G	G	G	G	C	C	A	A	A	A	A	A	G	G	C	C	T	T	G	G	C	C	G	G	G	G	C	C	C	C	A	A	G	G	G	G	A	A	C	C	G	G	A	A	A	A	C	C	C	C	C	C	T	T	G	G	A	A	T	T	C	C	C	C	C	C	G	G	G	G	G	G	C	C	T	T	G	G	C	C	C	C	G	G	C	C	A	A	A	A	C	C	A	A	A	A	C	C	C	C	G	G	A	A	A	A	A	A	A	A	T	T	C	C	G	G	C	C	T	T	A	A	T	T	G	G	A	A	A	A	C	C	G	G	T	T	G	G	A	A	C	C	G	G	T	T	A	A	G	G	G	G	T	T	C	C	A	A	C	C	C	C	G	G	G	G	T	T	G	G	T	T	C	C	NA	NA	C	C	NA	NA	C	C	C	C	G	G	A	A	C	C	C	C	C	C	A	A	G	G	G	G	A	A	G	G	C	C	G	G	A	A	G	G	A	A	A	A	T	T	T	T	G	G	G	G	T	T	A	A	T	T	C	C	G	G	C	C	G	G	C	C	T	T	C	C	G	G	A	A	C	C	C	C	G	G	T	T	C	C	T	T	G	G	A	A	T	T	C	C	A	A	T	T	C	C	T	T	G	G	G	G	A	A	G	G	T	T	A	A	C	C	C	C	T	T	T	T	G	G	A	A	C	C	A	A	T	T	A	A	C	C	A	A	G	G	T	T	G	G	A	A	G	G	A	A	C	C	A	A	A	A	G	G	A	A	G	G	C	C	G	G	G	G	G	G	C	C	T	T	T	T	G	G	C	C	C	C	C	C	T	T	T	T	T	T	G	A	A	A	A	A	T	T	C	C	C	C	C	C	G	G	G	G	T	T	A	A	G	G	C	C	G	G	T	T	T	T	G	G	A	A	T	T	C	C	C	C	A	A	A	A	G	G	G	G	G	G	A	A	G	G	A	A	C	C	C	C	C	C	G	G	G	G	C	C	C	C	G	G	G	G	A	A	A	A	A	A	C	C	A	A	T	T	T	T	T	T	C	C	C	C	C	C	A	A	C	C	C	C	C	C	A	A	G	G	G	G	T	T	A	A	A	A	T	T	G	G	C	C	G	G	C	C	T	T	C	C	C	C	NA	NA	C	C	A	A	G	G	G	G	G	G	G	G	G	G	T	T	G	G	C	C	T	T	G	G	G	G	A	A	C	C	G	G	G	G	C	C	T	T	A	A	G	G	G	G	G	G	T	T	C	C	G	G	G	G	G	G	T	T	C	C	C	C	T	T	T	T	C	C	C	C	G	G	A	A	T	T	C	C	G	G	T	T	T	T	A	A	C	C	T	T	T	T	C	C	T	T	A	A	T	T	G	G	T	T	G	G	C	C	G	G	A	A	T	T	A	A	A	A	C	C	C	C	G	G	A	A	C	C	G	G	G	G	G	G	G	G	G	G	A	A	A	A	C	C	A	A	G	G	G	G	T	T	G	G	C	C	T	T	G	G	G	G	G	G	G	G	C	C	A	A	C	C	T	T	G	G	T	T	G	G	T	T	G	G	T	T	G	G	T	T	A	A	G	G	C	C	A	A	A	A	A	A	C	C	G	G	G	G	C	C	T	T	T	T	C	C	T	T	A	A	G	G	G	G	C	C	C	C	A	A	T	T	T	T	A	A	G	G	G	G	T	T	A	A	A	A	A	A	A	A	C	C	T	T	A	A	T	T	C	C	T	T	A	A	G	G	C	C	T	T	G	G	T	T	A	A	C	C	T	T	C	C	G	G	T	T	T	T	C	C	G	G	G	G	A	A	C	C	T	T	T	T	A	A	G	G	T	T	G	G	A	A	T	T	G	G	G	G	C	C	T	T	G	G	G	G	A	A	A	A	C	C	G	G	G	G	T	T	C	C	T	T	A	A	A	A	C	C	G	G	G	G	A	A	C	C	T	T	T	T	A	A	T	T	C	C	C	C	T	T	C	C	C	C	C	C	T	T	T	T	A	A	G	G	G	G	T	T	A	A	A	A	C	C	C	C	C	C	A	A	G	G	G	G	C	C	T	T	A	A	A	A	A	A	C	C	C	C	G	G	T	T	G	G	A	A	T	T	C	C	G	G	T	T	G	G	T	T	G	G	T	T	A	A	G	G	C	C	C	C	A	A	C	C	A	A	G	G	A	A	C	C	G	G	C	C	T	T	G	G	A	A	C	C	A	A	G	G	G	G	C	C	G	G	A	A	A	A	C	C	T	T	A	A	C	C	A	A	G	G	C	C	T	T	G	G	A	A	G	G	A	A	T	T	C	C	T	T	C	C	A	A	C	C	T	T	C	C	C	C	G	G	C	C	C	C	C	C	C	C	G	G	T	T	A	A	G	G	C	C	C	C	C	C	A	A	G	G	T	T	A	A	G	G	A	A	A	A	C	C	G	G	C	C	T	T	C	C	A	A	C	C	G	G	T	T	T	T	C	C	T	T	G	G	A	A	G	G	T	T	G	G	C	C	A	A	G	G	A	A	G	G	G	G	T	T	T	T	G	G	G	G	G	G	G	G	A	A	A	A	G	G	C	C	A	A	G	G	G	G	G	G	A	A	T	T	A	A	C	C	G	G	T	T	A	A	C	C	T	T	A	A	G	G	T	T	T	T	C	C	T	T	C	C	A	A	T	T	G	G	A	A	G	G	C	C	C	C	G	G	A	A	C	C	A	A	G	G	C	C	C	C	A	A	T	T	T	T	T	T	T	T	G	G	G	G	G	G	T	T	T	T	C	C	G	G	G	G	G	G	T	T	C	C	A	A	G	G	G	G	T	T	T	T	G	G	G	G	C	C	G	G	C	C	T	T	T	T	T	T	T	T	T	T	C	C	G	G	C	C	A	A	C	C	G	G	C	C	T	T	T	T	G	G	A	A	C	C	A	A	A	A	G	G	C	C	G	G	G	G	G	G	G	G	G	G	G	G	A	A	A	A	NA	NA	A	A	G	G	T	T	C	C	G	G	G	G	G	G	G	G	C	C	A	A	C	C	G	G	C	C	C	C	C	C	T	T	A	A	G	G	A	A	C	C	A	A	T	T	C	C	C	C	T	T	G	G	G	G	G	G	G	G	G	G	A	A	C	C	C	C	C	C	A	A	A	A	C	C	C	C	T	T	T	T	G	G	A	A	T	T	A	A	T	T	C	C	G	G	A	A	T	T	G	G	A	A	C	C	A	A	G	G	G	G	C	C	A	A	C	C	C	C	C	C	T	T	G	G	G	G	C	C	C	C	T	T	T	T	T	T	T	T	A	A	G	G	C	C	G	G	A	A	T	T	C	C	C	C	A	A	A	A	A	A	T	T	A	A	T	T	T	T	C	C	C	C	G	G	T	T	C	C	C	C	G	G	G	G	A	A	A	A	A	A	G	G	C	C	A	A	C	C	C	C	G	G	A	A	G	G	G	G	G	G	A	A	C	C	A	A	C	C	C	C	C	C	G	G	G	G	C	C	G	G	T	T	C	C	C	C	G	G	C	C	T	T	A	A	A	A	G	G	G	G	G	G	T	T	G	G	G	G	G	G	C	C	C	C	T	T	T	T	C	C	G	G	G	G	T	T	C	C	T	T	G	G	C	C	A	A	C	C	G	G	G	G	A	A	A	A	A	A	C	C	A	A	G	G	C	C	C	C	G	G	T	T	A	A	G	G	A	A	G	G	G	G	T	T	G	G	T	T	A	A	T	T	A	A	C	C	A	A	T	T	G	G	G	G	C	C	G	G	C	C	G	G	A	A	T	T	G	G	T	T	A	A	C	C	C	C	G	G	G	G	C	C	G	G	T	T	G	G	G	G	A	A	C	C	A	A	C	C	T	T	C	C	G	G	T	T	C	C	C	C	T	T	G	G	G	G	T	T	A	A	C	C	A	A	C	C	C	C	T	T	C	C	G	G	G	G	T	T	C	C	C	C	T	T	A	A	G	G	T	T	T	T	G	G	T	T	T	T	T	T	G	G	G	G	G	G	A	A	C	C	C	C	A	A	C	C	G	G	C	C	G	G	C	C	T	T	G	G	G	G	C	C	G	G	A	A	C	C	T	T	G	G	C	C	A	A	G	G	G	G	C	C	A	A	A	A	C	C	A	A	T	T	T	T	T	T	G	G	T	T	C	C	T	T	C	C	T	T	T	T	C	C	A	A	G	G	A	A	T	T	A	A	C	C	C	C	T	T	T	T	C	C	T	T	G	G	C	C	C	C	C	C	C	C	T	T	A	A	A	A	A	A	T	T	T	T	A	A	C	C	C	C	C	C	G	G	A	A	T	T	A	A	G	G	A	A	G	G	C	C	T	T	G	G	T	T	T	T	T	T	C	C	T	T	C	C	A	A	T	T	A	A	T	T	T	T	A	A	C	C	T	T	T	T	C	C	G	G	G	G	A	A	G	G	A	A	C	C	C	C	G	G	T	T	T	T	G	G	C	C	T	T	A	A	G	G	G	G	A	A	A	A	G	G	T	T	T	T	C	C	C	C	A	A	C	C	T	T	G	G	T	T	T	T	G	G	A	A	C	C	G	G	C	C	C	C	G	G	A	A	A	A	T	T	C	C	G	G	T	T	G	G	C	C	T	T	T	T	C	C	T	T	G	G	G	G	T	T	G	G	T	T	A	A	T	T	C	C	A	A	C	C	G	G	C	C	A	A	C	C	A	A	NA	NA	G	G	G	G	C	C	T	T	T	T	G	G	G	G	C	C	A	A	NA	NA	C	C	T	T	T	T	C	C	T	T	C	C	C	C	G	G	G	G	C	C	C	C	A	A	G	G	T	T	T	T	T	T	C	C	G	G	C	C	C	C	C	C	C	C	G	G	G	G	T	T	A	A	A	A	G	G	T	T	T	T	G	G	C	C	A	A	C	C	A	A	A	A	C	C	A	A	C	C	G	G	C	C	T	T	G	G	G	G	C	C	G	G	C	C	C	C	C	C	G	G	A	A	C	C	C	C	C	C	G	G	G	G	A	A	G	G	C	C	C	C	A	A	C	C	G	G	A	A	G	G	T	T	G	G	A	A	G	G	G	G	T	T	T	T	G	G	G	G	A	A	A	A	G	G	A	A	A	A	G	G	A	A	T	T	T	T	G	G	G	G	C	C	C	C	C	C	C	C	G	G	T	T	A	A	T	T	A	A	C	C	G	G	T	T	T	T	A	A	C	C	C	C	T	T	A	A	T	T	A	A	C	C	T	T	T	T	A	A	C	C	C	C	G	G	A	A	T	T	G	G	T	T	A	A	C	C	G	G	A	A	A	A	C	C	G	G	C	C	A	A	G	G	T	T	G	G	G	G	C	C	C	C	A	A	C	C	G	G	T	T	A	A	A	A	G	G	C	C	T	T	T	T	G	G	C	C	T	T	C	C	T	T	A	A	G	G	C	C	G	G	A	A	C	C	A	A	C	C	G	G	A	A	G	G	C	C	G	G	G	G	A	A	A	A	G	G	G	G	A	A	A	A	G	G	A	A	T	T	G	G	T	T	G	G	G	G	T	T	A	A	T	T	G	G	C	C	A	A	C	C	C	C	A	A	T	T	A	A	G	G	G	G	A	A	G	G	A	A	G	G	C	C	C	C	G	G	C	C	C	C	A	A	A	A	C	C	T	T	T	T	A	A	A	A	C	C	A	A	G	G	G	G	C	C	T	T	C	C	G	G	A	A	G	G	T	T	G	G	T	T	G	G	T	T	C	C	C	C	T	T	T	T	T	T	G	G	G	G	T	T	G	G	A	A	A	A	G	G	G	G	T	T	C	C	G	G	C	C	G	G	C	C	C	C	G	G	G	G	T	T	C	C	A	A	G	G	G	G	G	G	C	C	C	C	G	G	G	G	C	C	A	A	A	A	G	G	C	C	A	A	C	C	G	G	C	C	A	A	C	C	T	T	A	A	G	G	T	T	T	T	NA	NA	C	C	T	T	C	C	G	G	G	G	T	T	G	G	T	T	A	A	T	T	C	C	A	A	C	C	A	A	T	T	C	C	G	G	G	G	C	C	C	C	C	C	C	C	T	T	A	A	G	G	G	G	T	T	G	G	G	G	C	C	C	C	T	T	G	G	G	G	T	T	G	G	T	T	C	C	G	G	G	G	A	A	C	C	G	G	T	T	C	C	T	T	G	G	A	A	G	G	A	A	T	T	C	C	G	G	T	T	T	T	A	A	A	A	C	C	A	A	A	A	A	A	G	G	A	A	T	T	C	C	C	C	G	G	A	A	T	T	T	T	A	A	G	G	C	C	G	G	T	T	G	G	G	G	C	C	G	G	A	A	T	T	C	C	T	T	T	T	A	A	A	A	G	G	C	C	A	A	G	G	T	T	A	A	C	C	G	G	T	T	G	G	C	C	C	C	G	G	G	G	C	C	T	T	A	A	G	G	A	A	G	G	C	C	T	T	C	C	C	C	G	G	A	A	G	G	A	A	C	C	A	A	G	G	C	C	C	C	C	C	G	G	T	T	T	T	G	G	G	G	C	C	C	C	G	G	C	C	G	G	T	T	G	G	G	G	A	A	A	A	G	G	G	G	T	T	G	G	C	C	C	C	T	T	G	G	C	C	T	T	C	C	G	G	T	T	A	A	G	G	T	T	A	A	G	G	G	G	A	A	G	G	T	T	C	C	G	G	G	G	C	C	G	G	A	A	C	C	C	C	A	A	G	G	T	T	G	G	A	A	G	G	G	G	A	A	T	T	T	T	T	T	T	T	T	T	T	T	A	A	A	A	A	A	G	G	G	G	G	G	A	A	G	G	G	G	C	C	C	C	A	A	G	G	G	G	C	C	T	T	A	A	A	A	T	T	A	A	A	A	C	C	C	C	T	T	A	A	A	A	C	C	G	G	T	T	C	T	G	G	C	C	G	G	C	C	G	G	A	A	T	T	G	G	A	A	G	G	C	C	T	T	G	G	A	A	T	T	T	T	G	G	G	G	G	G	G	G	T	T	C	C	T	T	G	G	C	C	A	A	C	C	C	C	C	C	T	T	C	C	G	G	C	C	T	T	C	C	G	G	C	C	C	C	A	A	A	A	C	C	T	T	G	G	C	C	C	C	T	T	C	C	T	T	A	A	A	A	T	T	G	G	G	G	C	C	A	A	T	T	T	T	A	A	A	A	C	C	A	A	G	G	T	T	T	T	G	G	T	T	T	T	G	G	G	G	G	G	G	G	C	C	A	A	C	C	T	T	A	A	C	C	G	G	T	T	T	T	G	G	T	T	G	G	T	T	T	T	T	C	G	G	C	C	A	A	T	T	C	C	G	G	T	T	C	C	T	T	T	T	C	C	G	G	T	T	C	C	G	G	A	A	T	T	C	C	T	T	G	G	A	A	A	A	C	C	C	C	T	T	C	C	G	G	A	A	T	T	T	T	C	C	C	C	G	C	A	A	C	G	T	T	A	A	A	A	G	G	G	G	G	G	G	G	C	C	G	G	A	A	C	C	G	G	G	G	C	C	G	G	G	G	G	G	A	A	C	C	C	C	C	C	T	T	A	A	T	T	C	C	T	T	G	G	G	G	C	C	C	C	C	C	A	A	G	G	C	C	T	T	C	C	T	T	A	A	C	C	C	C	C	C	C	C	T	T	C	C	G	G	G	G	C	C	C	C	A	A	T	T	T	T	G	G	T	T	G	G	G	G	T	T	C	C	C	C	G	G	T	T	T	T	G	G	T	T	G	G	A	A	C	C	C	C	A	A	T	T	T	T	T	T	G	G	T	T	G	G	T	T	A	A	G	G	C	C	A	A	T	T	T	T	T	T	A	A	G	G	C	C	T	T	T	T	C	C	C	C	G	G	G	G	G	G	G	G	G	G	A	A	C	C	A	A	T	T	T	T	T	T	C	C	C	C	T	T	C	C	G	G	G	G	T	T	A	A	C	C	A	A	G	G	C	C	G	G	C	C	T	T	G	G	C	C	A	A	A	A	C	C	A	A	G	A	A	A	G	G	C	C	T	T	T	T	T	T	NA	NA	C	C	A	A	C	C	G	G	T	T	C	C	C	C	T	T	C	C	A	A	G	G	T	T	C	C	G	G	G	G	G	G	A	A	G	G	G	G	A	A	G	G	A	A	C	C	T	T	A	A	C	C	A	A	T	T	T	T	C	C	A	A	A	A	A	A	G	G	G	G	G	G	C	C	C	C	T	T	T	T	T	T	T	T	C	C	G	G	G	G	G	G	A	A	G	G	C	C	C	C	G	G	G	G	G	G	G	G	C	C	C	C	G	G	A	A	T	T	T	T	C	C	G	G	G	G	G	G	A	A	G	G	A	A	A	A	C	C	C	C	T	T	T	T	T	T	G	G	G	G	A	A	C	C	G	G	A	A	A	A	T	T	T	T	T	T	G	G	C	C	C	C	T	T	G	G	C	T	C	C	G	G	C	C	C	C	C	C	A	A	A	A	T	T	A	A	C	C	A	A	G	G	A	A	A	A	T	T	C	C	G	G	A	A	A	A	G	G	C	C	G	G	T	T	G	G	T	T	G	G	C	C	G	G	T	T	A	A	C	C	A	A	G	G	C	C	A	A	A	A	T	T	T	T	C	C	G	G	G	G	C	C	A	A	C	C	C	C	G	G	A	A	T	T	G	G	T	T	G	G	C	C	A	A	C	C	A	A	G	G	T	T	G	G	C	C	C	C	T	T	G	G	A	A	C	C	G	G	G	G	A	A	C	C	C	C	C	C	T	T	C	C	C	C	C	C	G	G	G	G	G	G	A	A	G	G	T	T	T	T	C	C	C	C	C	C	C	C	G	G	G	G	A	A	C	C	C	C	G	G	C	C	A	A	C	C	G	G	A	A	C	C	G	G	T	T	C	C	G	G	A	A	C	C	C	C	A	A	C	C	G	G	G	G	G	G	A	A	G	G	G	G	C	C	G	G	C	C	A	A	C	T	C	C	A	A	C	C	T	T	A	A	G	G	NA	NA	A	A	G	G	A	A	T	T	G	G	G	G	C	C	C	C	T	T	G	G	C	C	G	G	C	C	G	G	G	G	G	G	C	C	G	G	A	A	C	C	A	A	A	A	A	A	A	A	A	A	T	T	A	A	A	A	A	A	C	C	G	A	C	C	G	G	A	A	C	C	C	C	G	G	T	T	A	A	T	T	C	C	NA	NA	C	C	C	C	T	T	T	T	T	T	C	C	T	T	C	C	C	C	C	C	A	A	G	G	C	C	T	T	T	T	A	A	C	C	T	T	G	G	C	C	T	T	A	A	A	A	G	G	A	A	G	G	C	C	G	G	T	T	G	G	C	C	C	C	G	G	C	C	A	A	T	T	G	G	A	A	T	T	A	A	T	T	C	C	T	T	C	C	G	G	C	C	C	C	A	A	T	T	A	A	G	G	A	A	C	C	T	T	A	A	T	T	C	C	G	G	A	A	T	T	A	A	G	G	C	C	G	G	C	C	G	G	G	G	T	T	C	C	G	G	NA	NA	NA	NA	C	C	C	C	T	T	C	C	C	C	C	C	G	G	C	C	C	C	G	G	A	A	T	T	C	C	G	G	G	G	T	T	T	T	C	C	G	G	A	A	C	C	C	C	C	C	C	C	G	G	C	C	G	G	G	G	G	G	C	C	G	G	A	A	C	C	A	A	A	A	C	C	A	A	T	T	G	G	A	A	C	C	A	A	A	A	G	G	G	G	C	C	T	T	C	C	G	G	A	A	G	G	A	A	T	T	C	C	C	C	T	T	G	G	C	C	A	A	A	A	G	G	T	T	T	T	G	G	G	G	A	A	T	T	A	A	G	G	G	G	G	G	C	C	T	T	T	T	A	A	A	A	T	T	C	C	C	C	G	G	C	C	G	G	C	C	G	G	A	A	C	C	C	C	G	G	G	G	C	C	C	C	A	A	G	G	C	C	A	G	G	G	G	G	C	C	G	G	G	G	G	G	T	T	G	G	G	G	G	G	G	G	G	G	G	G	C	C	G	G	C	C	T	T	T	T	A	A	T	T	C	C	A	A	C	C	T	T	C	C	G	G	C	C	G	G	G	G	T	T	G	G	A	A	G	G	G	G	T	T	G	G	T	T	C	C	C	C	C	C	C	C	A	A	A	A	T	T	A	A	A	A	T	T	G	G	G	G	C	C	A	A	G	G	T	T	G	G	C	C	T	T	A	A	G	G	C	C	C	C	C	C	T	T	T	T	A	A	A	A	C	C	G	G	G	G	C	C	G	G	C	C	C	C	C	C	C	C	A	A	C	C	T	T	A	A	A	A	A	A	A	A	A	A	C	C	C	C	C	C	G	G	C	C	A	A	G	G	G	G	A	A	G	G	G	G	C	C	T	T	T	T	C	C	C	C	A	A	C	C	C	C	T	T	C	C	G	G	G	G	G	G	C	C	C	C	T	T	G	G	C	C	T	T	T	T	A	A	C	C	A	A	C	C	C	C	A	A	T	T	T	T	C	C	A	A	G	G	C	C	C	C	T	T	A	A	G	G	T	T	C	C	G	G	A	A	T	T	G	G	G	G	A	A	G	G	C	C	A	A	A	A	A	A	C	C	T	T	C	C	G	G	C	C	T	T	C	C	G	G	T	T	G	G	A	A	C	C	A	A	A	A	G	G	C	C	G	G	G	G	C	C	T	T	C	C	T	T	G	G	G	G	C	C	A	A	C	C	T	T	A	A	T	T	C	C	C	C	C	C	A	A	C	C	T	T	A	A	C	C	A	A	C	C	A	A	T	T	T	T	T	T	C	C	C	C	T	T	A	A	G	G	T	T	T	T	T	T	A	A	T	T	A	A	A	A	C	C	G	G	G	G	A	A	A	A	G	G	A	A	C	C	T	T	G	G	C	C	G	G	A	A	G	G	T	T	C	C	C	C	G	G	T	T	T	T	A	A	C	C	G	G	G	G	G	G	G	G	C	C	G	G	C	C	A	A	C	C	C	C	C	C	C	C	C	C	T	T	T	T	C	C	G	G	A	C	T	T	G	G	G	A	T	T	A	A	G	G	G	G	G	G	T	T	G	G	C	C	T	T	G	G	A	A	C	C	T	T	C	C	C	C	C	C	C	C	C	C	C	C	A	A	C	C	A	A	G	G	A	A	A	A	C	C	A	A	G	G	C	C	T	T	C	C	A	A	G	G	C	C	T	T	G	G	T	T	G	G	G	G	T	T	G	G	G	G	C	C	G	G	T	T	T	T	T	T	G	G	A	A	G	G	A	A	G	G	T	T	A	A	T	T	G	G	T	T	C	C	C	C	T	T	T	T	C	C	A	A	G	G	C	C	A	A	G	G	C	C	G	G	T	T	T	T	T	T	T	T	G	G	C	C	A	A	C	C	G	G	C	C	T	T	C	C	A	A	G	G	G	G	A	A	A	A	G	G	G	G	G	G	C	C	C	C	C	C	T	T	T	T	T	T	A	A	C	C	G	G	C	C	G	G	C	C	C	C	G	G	G	A	T	T	C	C	A	G	G	G	T	T	T	T	C	C	G	G	C	C	C	C	T	T	C	C	C	C	C	C	G	G	G	G	C	C	T	T	C	C	C	C	C	C	G	G	G	G	T	T	G	G	G	G	A	A	C	C	T	T	G	G	C	C	C	C	C	C	G	G	G	G	C	C	T	T	C	C	T	T	A	A	G	G	C	C	G	G	T	T	G	G	G	G	G	G	G	G	C	C	C	C	T	T	G	G	C	C	C	C	C	C	G	G	C	C	T	T	A	A	G	G	C	C	T	T	T	T	C	C	NA	NA	A	A	T	T	C	C	T	T	A	A	C	C	T	T	C	C	C	C	C	C	C	C	C	C	G	G	C	C	G	G	A	A	G	G	C	C	C	C	A	A	G	G	C	C	A	A	C	C	G	G	C	C	T	T	C	C	T	T	G	G	T	T	A	A	C	C	C	C	T	T	G	G	A	A	A	A	C	C	T	T	A	A	G	G	A	A	A	A	A	A	A	A	A	A	T	T	G	G	C	C	G	G	G	G	T	T	T	T	C	C	G	G	G	G	T	T	G	G	G	G	C	C	G	G	G	G	A	A	C	C	G	G	G	G	A	A	T	T	T	T	G	G	G	G	C	C	NA	NA	A	A	G	G	G	G	G	G	T	T	G	G	G	G	G	G	G	G	T	C	G	G	T	T	G	G	C	C	A	A	A	A	G	G	C	C	A	A	A	A	A	A	G	G	T	T	T	T	C	C	C	C	G	G	G	G	G	G	C	C	C	C	T	T	C	C	C	C	G	G	G	G	G	G	T	T	C	C	A	A	A	A	A	A	G	G	G	G	A	A	A	A	G	G	G	G	G	G	T	T	T	T	C	C	C	C	C	C	C	C	T	T	G	G	C	C	T	T	T	T	G	G	T	T	C	C	T	T	T	T	G	G	G	G	C	C	T	T	G	G	G	G	C	C	G	G	G	G	T	T	G	G	T	T	C	C	A	A	T	T	A	A	A	A	NA	NA	A	A	T	T	G	G	C	C	T	T	T	T	C	C	T	T	C	C	G	G	C	C	C	C	C	C	T	T	C	C	A	A	G	G	A	A	C	C	G	G	C	C	C	C	A	A	T	T	G	G	G	G	NA	NA	G	G	G	G	C	C	T	T	C	C	T	T	T	T	A	A	G	G	G	G	G	G	T	T	C	C	A	A	A	A	T	T	G	G	T	T	G	G	G	G	T	T	G	G	A	A	T	T	A	A	T	T	A	A	T	T	G	G	C	C	C	C	A	A	C	C	T	T	T	T	G	G	C	C	C	C	T	T	T	T	C	C	G	G	C	C	G	G	A	A	C	C	C	C	A	A	T	T	C	C	C	C	C	C	G	G	A	A	C	C	G	G	C	C	G	G	T	T	A	A	G	G	C	C	G	G	C	C	C	C	T	T	G	G	G	G	C	C	A	A	A	A	C	C	C	C	T	T	G	G	G	G	G	G	C	C	G	G	G	G	A	A	G	G	C	C	T	T	C	C	C	C	A	A	C	C	C	C	G	G	A	A	A	A	T	T	T	T	T	T	T	T	C	C	A	A	T	T	G	G	A	A	T	T	C	C	G	G	T	T	A	A	C	C	T	T	G	G	T	T	G	G	C	C	T	T	G	G	C	C	G	G	G	G	A	A	G	G	A	A	A	A	A	A	A	A	C	C	T	T	T	T	C	C	C	C	C	C	C	C	A	A	G	G	C	C	A	A	T	T	C	C	G	G	C	C	A	A	G	G	G	G	G	G	G	G	G	G	A	A	C	C	T	T	T	T	G	G	C	C	A	A	C	C	G	G	G	G	T	T	G	G	C	C	T	T	A	A	A	A	T	T	C	C	C	C	G	G	T	T	G	G	T	T	A	A	A	A	G	G	G	G	C	C	A	A	C	C	G	G	C	C	G	G	A	A	C	C	C	C	G	G	G	G	G	G	A	A	A	A	G	G	G	G	T	T	T	T	A	C	G	G	A	A	T	T	A	A	C	C	G	G	G	G	T	T	T	T	A	A	G	G	G	G	G	G	G	G	A	A	A	A	G	G	G	G	G	G	C	C	G	G	G	G	T	T	A	A	G	G	T	T	C	C	C	C	G	G	C	C	T	T	C	C	C	C	G	G	C	C	C	C	A	A	T	T	A	A	T	T	A	A	T	T	A	A	G	G	G	G	C	C	T	T	G	G	A	A	C	C	G	G	T	T	G	G	G	G	T	T	T	T	G	G	G	G	C	C	A	A	C	C	A	A	G	G	G	G	A	A	A	A	G	G	G	G	T	T	C	C	T	T	A	A	T	T	A	A	A	A	T	T	G	G	G	G	C	C	C	C	C	C	A	A	C	C	C	C	A	A	G	G	T	T	C	C	C	C	G	G	A	A	G	G	C	C	T	T	T	T	T	T	C	C	T	T	G	G	G	G	C	C	G	G	G	G	T	T	A	A	G	G	T	T	A	A	G	G	G	G	A	A	G	G	G	G	A	A	A	A	A	A	A	A	G	G	G	G	T	T	A	A	T	T	A	A	A	A	A	A	C	C	C	C	C	C	C	C	C	C	G	G	G	G	A	A	G	G	C	C	C	C	G	G	A	A	C	C	T	T	G	G	G	G	A	A	A	A	C	C	C	C	A	A	C	C	G	G	T	T	C	C	G	G	G	G	G	G	C	C	C	C	C	C	T	T	G	G	C	C	C	C	C	C	C	C	C	C	A	A	A	A	C	C	A	A	C	C	A	A	G	G	G	G	G	G	G	G	G	G	T	T	C	C	T	T	C	C	C	C	T	T	G	G	C	C	A	A	G	G	C	C	C	C	G	G	C	C	C	C	T	T	C	C	G	G	G	G	A	A	G	G	C	C	T	T	C	C	G	G	T	T	A	A	C	C	T	T	G	G	C	C	A	A	G	G	G	G	C	C	T	T	C	C	A	A	C	C	G	G	G	G	A	A	G	G	A	A	C	C	T	T	T	T	C	C	C	C	A	A	A	A	C	C	A	A	G	G	G	G	C	C	G	G	T	T	G	G	C	C	C	C	C	C	T	T	T	T	G	G	G	G	G	G	A	A	C	C	G	G	A	A	A	A	G	G	C	C	C	C	G	G	A	A	G	G	G	G	C	C	T	T	G	G	T	T	T	T	T	T	G	G	A	A	A	A	C	C	G	G	A	A	C	C	C	C	C	C	A	A	T	T	C	C	A	A	A	A	G	G	A	A	G	G	T	T	T	T	T	T	C	C	C	C	C	C	G	G	G	G	T	T	C	C	C	C	G	G	A	A	G	G	G	G	A	A	G	G	A	A	G	G	A	A	C	C	A	A	NA	NA	T	T	G	G	C	C	G	G	C	C	G	G	T	T	T	T	A	A	A	A	T	T	A	A	G	G	T	T	C	C	T	T	C	C	C	C	G	G	A	A	G	G	T	T	G	G	T	T	A	A	A	A	C	C	A	A	C	C	T	T	G	G	A	A	A	A	A	A	A	A	C	C	G	G	C	C	C	C	C	C	C	T	C	C	C	C	G	G	C	C	C	C	T	T	C	C	G	G	A	A	C	C	T	T	A	A	A	A	A	A	A	A	G	G	C	C	G	G	A	A	T	T	G	G	C	C	T	T	G	G	G	G	C	C	C	C	T	T	G	G	G	G	G	G	A	A	G	G	A	A	G	G	A	A	C	C	G	G	G	G	T	T	C	C	C	C	T	T	A	A	G	G	G	G	T	T	C	C	G	G	G	G	C	C	G	G	C	C	C	C	T	T	G	G	G	G	T	T	G	G	C	C	A	A	G	G	C	C	C	C	T	T	C	C	C	C	A	A	G	G	A	A	G	G	C	C	G	G	C	C	G	G	A	A	C	C	A	A	A	A	C	C	G	G	A	A	A	A	C	C	G	G	A	A	G	G	A	A	C	C	G	G	G	G	C	C	T	T	C	C	G	G	C	C	G	G	T	T	G	G	T	T	A	A	NA	NA	C	C	T	T	G	G	G	G	C	C	T	T	C	C	A	A	T	T	G	G	C	C	C	C	G	G	G	G	A	A	C	C	G	G	T	T	C	C	A	A	G	G	T	T	C	C	A	A	T	T	A	A	A	A	G	G	C	C	A	A	G	G	C	C	G	G	A	A	G	G	G	G	C	C	G	G	G	G	C	C	T	T	C	C	T	T	C	C	C	C	G	G	G	G	A	A	A	A	A	A	T	T	G	G	C	C	G	G	C	C	C	C	C	C	G	G	T	T	T	T	T	C	A	A	G	G	A	A	G	G	T	T	C	C	C	C	A	A	A	A	A	A	T	T	T	T	T	T	T	T	G	G	T	T	C	C	T	T	A	A	G	G	G	G	G	G	G	G	C	C	A	A	C	C	T	T	G	G	G	G	G	G	C	C	T	T	A	A	G	G	G	G	G	G	A	A	C	C	C	C	A	A	G	G	C	C	A	A	T	T	G	G	A	A	A	A	T	T	C	C	A	A	G	G	G	G	C	C	G	G	T	T	G	G	C	C	T	T	C	C	C	C	T	T	C	C	T	T	T	T	C	C	T	T	C	C	C	C	T	T	G	G	G	G	NA	NA	G	G	G	G	A	A	C	C	A	A	C	C	C	C	C	C	G	G	G	G	G	G	T	T	A	A	C	C	A	A	T	T	G	G	C	C	C	C	C	C	C	C	G	G	G	G	C	C	T	T	G	G	T	T	A	A	C	C	T	T	T	T	NA	NA	T	T	A	T	T	T	G	G	C	C	C	C	C	C	T	T	T	T	A	A	C	C	C	C	C	C	G	G	G	G	T	T	G	G	G	G	C	C	T	T	A	A	A	A	C	C	C	C	C	C	C	C	C	C	G	G	T	T	C	C	C	C	C	C	G	G	T	T	G	G	C	C	C	C	C	C	A	A	T	T	C	C	G	G	G	G	A	A	C	C	C	C	C	C	C	C	A	A	G	G	G	G	G	G	A	A	T	T	T	T	G	G	A	A	A	A	C	C	A	A	G	G	C	C	C	C	G	G	C	C	T	T	T	T	A	A	G	G	T	T	T	T	G	G	C	C	G	G	G	G	A	A	G	G	C	C	C	C	C	C	A	A	C	C	G	G	G	G	T	T	A	A	T	T	T	T	C	C	C	C	G	G	G	G	C	C	G	G	T	T	G	G	C	C	T	T	T	T	G	G	T	T	G	G	C	C	C	C	G	G	T	T	G	G	G	G	T	T	A	A	C	C	G	G	A	A	A	A	A	A	A	A	C	C	G	G	T	T	C	C	A	A	A	A	T	T	A	A	G	G	C	C	C	C	C	C	G	G	T	T	C	C	A	A	C	C	A	A	G	G	G	G	T	T	G	G	A	A	T	T	G	G	NA	NA	C	C	T	T	C	C	G	G	T	T	G	G	C	C	G	G	G	G	C	C	G	G	G	G	C	C	G	G	A	A	A	A	G	G	G	G	G	G	A	A	A	A	C	C	A	A	C	C	T	T	C	C	A	A	G	G	T	T	A	A	C	C	A	G	G	G	C	C	T	T	G	G	T	T	A	A	T	T	G	G	G	G	A	A	G	G	A	A	C	C	G	G	C	C	T	T	T	T	G	G	G	G	G	G	C	C	C	C	C	C	C	C	A	A	T	T	C	C	C	C	G	G	C	C	A	A	G	G	C	C	C	C	G	G	A	A	G	G	C	C	T	T	C	C	C	C	G	G	C	C	G	G	T	T	C	C	C	C	G	G	C	C	C	C	C	C	G	G	A	A	C	C	G	G	C	C	A	A	A	A	A	A	C	C	G	G	G	G	T	T	G	G	G	G	A	A	T	T	G	G	A	A	G	G	G	G	C	C	A	A	C	C	C	C	T	T	T	T	T	T	C	C	G	G	A	A	C	C	C	C	A	A	G	G	C	C	T	T	A	A	A	A	G	G	C	C	T	T	A	A	G	G	C	C	C	C	G	G	T	T	G	G	G	G	A	A	T	T	C	C	G	G	A	A	G	G	C	C	A	A	G	G	T	T	A	A	T	T	C	C	A	A	C	C	A	A	A	A	A	A	T	T	C	C	A	A	T	T	G	G	C	C	G	G	G	G	A	A	A	A	C	C	C	C	C	C	G	G	A	A	G	G	G	G	T	T	T	T	C	C	G	G	C	C	A	A	A	A	G	G	C	C	C	C	A	A	C	C	T	T	G	G	G	G	A	A	C	C	C	C	A	A	T	T	C	C	T	T	G	G	A	A	G	G	A	A	A	A	A	A	G	G	C	C	T	T	G	G	G	G	A	A	G	G	A	A	G	G	C	C	C	C	C	C	G	G	G	G	T	T	A	A	T	T	A	A	T	T	A	A	C	C	G	G	G	G	A	A	G	G	G	G	A	A	T	T	G	G	C	C	G	G	G	G	T	T	T	T	C	C	C	C	C	C	G	G	NA	NA	A	A	G	G	C	C	G	G	G	G	C	C	T	T	T	T	G	G	C	C	C	C	T	T	C	C	G	G	C	C	T	T	C	C	T	T	C	C	A	A	C	C	C	C	T	T	C	C	T	T	T	T	C	C	T	T	G	G	G	G	T	T	A	A	A	A	C	C	C	C	C	C	T	T	G	G	G	G	C	C	A	A	A	A	G	G	T	T	C	C	C	C	A	A	C	C	G	G	A	A	G	G	C	C	T	T	C	C	T	T	G	T	C	C	G	G	G	G	G	G	G	G	A	A	G	G	T	T	A	A	C	C	C	C	G	G	G	G	C	C	G	G	G	G	C	C	T	T	G	G	G	G	G	G	C	C	T	T	G	G	G	G	A	A	A	A	A	A	G	G	G	G	C	C	C	C	A	A	C	C	G	G	C	C	T	T	C	C	G	G	A	A	C	C	C	C	C	C	C	C	G	G	G	G	G	G	T	T	T	T	C	C	G	G	A	A	C	C	T	T	A	A	A	A	G	G	T	T	C	C	G	G	C	C	A	A	G	G	T	T	G	G	T	T	C	C	A	A	T	T	C	C	C	C	G	G	T	T	G	G	C	C	G	G	C	C	G	G	C	C	T	T	T	T	NA	NA	G	G	A	A	A	A	C	C	T	T	A	A	C	C	G	G	C	C	A	A	A	A	A	A	G	G	T	T	G	G	T	T	A	A	T	T	A	A	G	G	A	A	C	C	G	G	C	C	G	G	C	C	A	A	G	G	G	G	A	A	G	G	C	C	T	T	C	C	T	T	C	C	A	A	A	A	C	C	A	A	A	A	T	T	A	A	C	C	A	A	A	A	G	G	A	A	G	G	T	T	C	C	G	G	T	T	C	C	C	C	C	C	C	C	C	C	A	A	C	C	A	A	C	C	T	T	C	C	G	G	G	G	T	T	A	A	C	C	C	C	A	A	A	A	G	G	T	T	C	C	G	G	A	A	C	C	C	C	T	T	A	A	C	C	G	G	G	G	G	G	G	G	T	T	G	G	C	C	T	T	C	C	T	T	G	G	G	G	G	G	T	T	C	C	C	C	A	A	G	G	G	G	G	G	G	G	C	C	G	G	A	A	T	T	G	G	C	C	T	T	T	T	G	G	A	A	C	C	G	G	NA	NA	A	A	A	A	A	A	T	T	T	T	A	A	C	C	A	A	G	G	G	G	C	C	G	G	C	C	G	G	T	T	G	G	C	C	C	C	C	C	C	C	T	T	C	C	T	T	G	G	T	T	C	C	C	C	A	A	G	G	C	C	C	C	A	A	G	G	G	G	G	G	G	G	A	A	G	G	A	A	G	G	C	C	G	G	G	G	C	C	T	T	C	C	C	C	C	C	G	G	A	A	G	G	G	G	A	A	T	T	C	C	A	A	C	C	G	G	T	T	G	G	G	G	G	G	G	G	G	G	T	T	A	A	C	C	A	A	C	C	C	C	T	T	G	G	C	C	C	C	G	G	G	G	T	T	C	C	C	C	G	G	G	G	A	A	A	A	C	C	A	A	A	A	A	A	C	C	A	A	G	G	G	G	A	A	C	C	G	G	G	G	A	A	T	T	C	C	G	G	C	C	C	C	G	G	C	C	T	T	A	A	G	G	T	T	G	G	G	G	G	G	C	C	G	G	T	T	A	A	G	G	G	G	A	A	C	C	C	C	A	A	C	C	G	G	G	G	A	A	G	G	G	G	G	G	A	A	C	C	T	T	C	C	A	A	C	C	A	A	T	T	C	C	G	G	C	C	T	T	G	G	G	G	G	G	G	G	C	C	G	G	A	A	C	C	G	G	A	A	C	C	G	G	G	G	C	C	C	C	T	T	A	A	A	A	G	G	C	C	T	T	G	G	C	C	A	A	T	T	T	T	C	C	A	A	A	A	C	C	C	C	G	G	G	G	C	C	C	C	A	A	C	C	G	G	C	C	G	G	C	C	NA	NA	C	C	G	G	T	T	C	C	G	G	A	A	G	G	C	C	T	T	G	G	G	G	G	G	C	C	A	A	A	A	C	C	C	C	C	C	G	G	G	G	G	G	C	C	C	C	G	G	C	C	C	C	C	C	C	T	T	T	C	C	C	C	G	G	A	A	C	C	C	C	T	T	T	T	C	C	A	A	T	T	G	G	A	A	G	G	A	A	G	G	G	G	C	C	T	T	G	G	T	T	G	G	C	C	C	C	A	A	C	C	C	C	T	T	C	C	T	T	C	C	G	G	T	T	C	C	G	G	T	T	T	T	A	A	T	T	T	T	C	C	G	G	C	C	G	G	C	C	C	C	G	G	C	C	C	C	C	C	C	C	C	C	C	C	T	T	T	T	T	T	T	T	C	C	C	C	A	A	A	A	C	C	G	G	A	A	T	T	C	C	G	G	A	A	G	G	G	G	A	A	C	C	A	A	G	G	C	C	C	C	C	C	C	C	C	C	C	C	C	C	T	T	T	T	C	C	C	C	C	C	G	G	G	G	A	A	C	C	C	C	G	G	A	A	C	C	G	G	T	T	G	G	C	C	G	G	C	C	T	T	G	G	G	G	C	C	NA	NA	G	G	C	C	T	T	C	C	T	T	G	G	G	G	A	A	A	A	G	G	G	G	T	T	C	C	A	A	T	T	C	C	C	C	G	G	G	G	A	A	G	G	C	C	A	A	C	C	A	A	C	C	T	T	C	C	A	A	G	G	C	C	G	G	G	G	T	T	G	G	A	A	G	G	A	A	G	G	T	T	A	A	C	C	G	G	T	T	G	G	NA	NA	G	G	G	G	C	C	A	A	C	C	G	G	C	C	C	C	G	G	A	A	C	C	C	C	T	T	C	C	G	G	G	G	T	T	A	A	A	A	C	C	G	G	A	A	G	G	G	G	A	A	T	T	C	C	G	G	G	G	C	C	A	A	C	C	C	C	A	A	C	C	G	G	C	C	G	G	A	A	A	A	G	G	G	G	T	T	C	C	C	C	C	C	C	C	T	T	G	G	T	T	C	C	C	C	C	C	A	A	G	G	A	A	C	C	A	A	C	C	T	T	G	G	C	C	G	G	G	G	T	T	C	C	C	C	C	C	G	G	C	C	A	A	T	T	G	G	T	T	A	A	C	C	G	G	G	G	T	T	T	T	C	C	A	A	C	C	C	C	C	C	G	G	T	T	G	G	A	A	G	G	G	G	A	A	T	T	T	T	G	G	C	C	G	G	G	G	G	G	T	T	G	G	G	G	A	A	C	C	C	C	T	T	A	A	G	G	A	A	A	A	G	G	C	C	C	C	C	C	C	C	T	T	G	G	G	G	G	G	C	C	C	C	A	A	T	T	A	A	G	G	T	T	C	C	G	G	C	C	C	C	G	G	G	G	C	C	G	G	A	A	G	G	C	C	T	T	C	C	C	C	G	G	A	A	G	G	C	C	C	C	T	T	A	A	G	G	G	G	C	C	G	G	A	A	G	G	A	A	C	C	G	A	G	G	C	C	T	T	A	A	G	G	T	T	G	G	T	T	G	G	A	A	G	G	G	G	G	G	C	C	G	G	C	C	T	T	C	C	G	G	G	G	C	C	G	G	C	C	A	A	G	G	C	C	A	A	G	G	T	T	A	A	C	C	A	A	G	G	A	A	A	A	G	G	A	A	G	G	G	G	NA	NA	G	G	G	G	C	C	A	A	C	C	G	G	T	T	T	T	C	C	G	G	G	G	C	C	G	G	C	C	T	T	G	G	A	A	T	T	C	C	G	G	C	C	C	C	T	T	T	T	T	T	G	G	A	A	A	A	C	C	T	T	C	C	T	T	C	C	T	T	C	C	T	T	C	C	G	G	T	T	G	G	C	C	C	C	G	G	T	T	G	G	G	G	G	G	A	A	A	A	A	A	C	C	A	A	C	C	T	T	G	G	G	G	T	T	T	T	A	A	A	A	A	A	C	C	C	C	A	A	G	G	A	A	C	C	T	T	G	G	T	T	A	A	C	C	G	G	A	A	C	C	G	G	C	C	G	G	C	C	T	T	T	T	T	T	A	A	G	G	C	C	T	T	C	C	C	C	A	A	G	G	T	T	A	A	G	G	A	A	T	T	G	G	C	C	G	G	G	G	C	C	T	T	C	C	A	A	C	C	C	C	G	G	T	T	C	C	G	G	G	G	C	C	G	G	T	T	C	C	C	C	T	T	T	T	C	C	G	G	A	A	G	G	C	C	C	C	A	A	T	T	G	G	G	G	G	G	G	G	C	C	G	G	C	C	T	T	T	T	C	C	A	A	A	A	C	C	C	C	T	T	G	G	A	A	C	C	T	T	C	C	A	A	A	A	G	G	A	A	G	G	C	C	C	C	C	C	T	T	C	C	T	T	C	C	G	G	C	C	A	A	G	G	C	C	T	T	C	C	C	C	T	T	A	A	C	C	C	C	C	C	T	T	G	G	C	C	G	G	A	A	A	A	C	C	G	G	C	C	C	C	T	T	C	C	A	A	C	C	T	T	T	T	C	C	G	G	T	T	G	G	A	A	T	T	T	T	C	C	G	G	T	T	T	T	G	G	A	A	T	T	C	C	C	C	G	G	C	C	G	G	A	A	T	T	A	A	C	C	G	G	A	A	G	G	T	T	T	T	G	G	A	A	G	G	A	A	C	C	C	C	G	G	T	T	G	G	C	C	T	A	G	G	G	G	C	C	G	G	G	G	G	G	G	G	T	T	G	G	A	A	C	C	A	A	A	A	G	G	A	A	C	C	A	A	C	C	G	G	G	G	G	G	T	T	T	T	A	A	G	G	G	G	G	G	G	G	G	G	C	C	G	G	C	C	C	C	G	G	T	T	G	G	G	G	C	C	G	G	A	A	T	T	A	A	G	G	C	C	T	T	G	G	C	C	C	C	A	A	T	T	G	G	G	G	G	G	C	C	G	G	C	C	G	G	C	C	C	C	A	A	C	C	G	G	G	G	T	T	G	G	G	G	A	A	C	C	A	A	G	G	G	G	G	G	T	T	G	G	A	A	T	T	T	T	C	C	G	G	C	C	G	G	T	T	G	G	C	C	G	G	G	G	G	G	G	G	G	G	G	G	C	C	C	C	NA	NA	G	G	C	C	T	T	G	G	C	C	T	T	G	G	G	G	C	C	G	G	C	C	C	C	G	G	C	C	A	A	G	G	G	G	C	C	A	A	G	G	C	C	T	T	G	G	C	C	C	C	G	G	G	G	A	A	C	C	T	T	C	C	G	G	C	C	T	T	A	A	C	C	G	G	T	T	A	A	T	T	C	C	A	A	C	C	T	T	T	T	A	A	A	A	C	C	C	C	C	C	G	G	A	A	T	T	G	G	C	C	A	A	G	G	C	C	C	C	T	T	G	G	A	A	G	G	C	C	G	G	G	G	C	C	T	T	G	G	A	A	T	T	A	A	C	C	C	C	C	C	A	A	A	A	A	A	C	C	G	G	A	A	G	G	C	C	G	G	G	G	C	C	A	A	G	G	T	T	G	G	G	G	T	T	C	C	G	G	T	T	A	A	T	T	T	T	G	G	C	C	T	T	A	A	C	C	G	G	C	C	T	T	G	G	T	T	C	C	T	T	A	A	A	A	G	G	C	C	G	G	C	C	C	C	C	C	T	T	C	C	A	A	C	C	T	T	T	T	G	G	T	T	A	A	T	T	G	G	C	C	C	C	A	A	G	G	C	C	C	C	G	G	A	A	C	C	G	G	G	G	G	G	A	A	A	A	T	T	G	G	C	C	C	C	A	A	G	G	C	C	G	G	T	T	C	C	T	T	C	C	A	A	C	C	G	G	C	C	A	A	T	T	A	A	A	A	A	A	A	A	A	A	A	A	G	G	C	C	G	G	A	A	C	C	G	G	A	A	A	A	T	T	T	T	A	A	A	A	C	C	A	A	C	C	G	G	T	T	C	C	A	A	G	G	C	C	G	G	A	A	G	G	G	G	C	C	T	T	C	C	C	C	A	A	A	A	C	C	T	T	T	T	G	G	C	C	A	A	G	G	T	T	T	T	A	A	C	C	C	C	C	C	G	G	A	A	T	T	C	C	G	G	C	C	T	T	T	T	T	T	A	A	T	T	C	C	A	A	C	C	C	C	A	A	NA	NA	G	G	G	G	A	A	C	C	G	G	C	C	T	T	T	T	C	C	G	G	T	T	C	C	C	C	T	T	C	C	T	T	T	T	A	A	G	G	A	A	C	C	G	G	A	A	G	G	G	G	G	G	T	T	A	A	C	C	G	G	C	C	G	G	T	T	A	A	G	G	G	G	G	G	C	C	T	T	T	T	A	A	C	C	T	T	A	A	T	T	C	C	G	G	T	T	G	G	A	A	G	G	C	C	C	C	T	T	A	A	G	G	C	C	G	G	G	G	G	G	A	A	T	T	G	G	C	C	G	G	T	T	T	T	C	C	A	A	A	A	G	G	C	C	T	T	C	C	C	C	T	T	A	A	C	C	G	G	C	C	A	A	C	C	A	A	T	T	T	T	T	T	A	A	G	G	C	C	A	A	C	C	T	T	T	T	G	G	G	G	C	C	G	G	A	A	G	G	A	A	A	A	T	T	G	G	T	T	T	T	A	A	A	A	T	T	T	T	T	T	G	G	C	C	A	A	C	C	A	A	G	G	G	G	G	G	G	G	G	G	A	A	C	C	G	G	T	T	C	C	C	C	T	T	A	A	C	C	C	C	C	C	A	A	A	A	A	A	T	T	G	G	C	C	A	A	A	A	G	G	C	C	G	G	G	G	A	A	C	C	C	C	T	T	A	A	T	T	C	C	A	A	G	G	G	G	G	G	G	G	G	G	C	C	G	G	T	T	T	T	G	G	C	C	A	A	A	A	T	T	G	G	G	G	G	G	C	C	A	A	T	T	G	G	T	T	T	T	T	T	T	T	A	A	T	T	C	C	G	G	A	A	T	T	A	A	G	G	C	C	C	C	A	A	T	T	T	T	A	A	G	G	C	C	C	C	C	C	T	T	G	G	A	A	C	C	G	G	T	T	G	G	G	G	C	C	C	C	A	A	A	A	G	G	G	G	A	A	G	G	A	A	G	G	T	T	A	A	C	C	A	A	A	A	G	G	T	T	G	G	T	T	A	A	A	A	T	T	C	C	C	C	T	T	T	T	C	C	A	A	G	G	A	A	G	G	A	A	A	A	T	T	T	T	C	C	G	G	G	G	C	C	C	C	G	G	A	A	A	A	C	C	C	C	G	G	G	G	A	A	T	T	T	T	A	A	C	C	G	G	G	G	C	C	T	T	C	C	A	A	C	C	C	C	A	A	A	A	T	T	G	G	C	C	G	G	G	G	G	G	T	T	T	T	T	T	C	C	C	C	A	A	G	G	T	T	C	C	G	G	A	A	C	C	G	G	C	C	A	A	T	A	T	T	G	G	C	C	A	A	T	T	T	T	G	G	T	T	G	G	A	A	C	C	C	C	G	G	G	G	G	G	A	A	T	T	T	T	C	C	C	C	T	T	G	G	C	C	C	C	T	T	A	A	T	T	T	T	T	T	A	A	G	G	G	G	C	C	G	G	G	G	C	C	A	A	C	C	T	T	T	T	G	G	A	A	G	G	C	C	G	G	T	T	A	A	A	A	G	G	C	C	C	C	C	C	C	C	T	T	T	T	C	C	G	G	C	C	C	C	C	C	A	A	C	C	T	T	T	T	G	G	G	G	G	G	G	G	A	A	G	G	A	A	C	C
[truncated: 1,212,476 more chars]
