# Supplementary material for: Expression Quantitative Trait Loci for Extreme Host Response to Influenza A in Pre-Collaborative Cross Mice
Source: G3 (Bethesda). 2012 Feb 1;2(2):213–21. doi: 10.1534/g3.111.001800 (PMC3284329; doi:10.1534/g3.111.001800)
Supplement: Supporting Information [file supp_2.2.213_FileS2.zip › File_S2/chr12.ped]

#family	subject	father	mother	sex	phenotype	JAX00323920		JAX00032620		JAX00323924		JAX00323927		JAX00323933		JAX00323935		JAX00323938		JAX00032641		JAX00323951		JAX00032646		JAX00323952		JAX00323953		JAX00032648		JAX00323959		JAX00323960		JAX00032651		JAX00032654		JAX00032655		JAX00032656		JAX00199656		JAX00199657		JAX00032658		JAX00323977		JAX00323979		JAX00032666		JAX00323984		JAX00323991		JAX00323999		JAX00324008		JAX00324009		JAX00324010		JAX00324019		JAX00032678		JAX00324031		JAX00324033		JAX00324034		JAX00324050		JAX00199662		JAX00324060		JAX00324061		JAX00324063		JAX00324064		JAX00324065		JAX00032699		JAX00324075		JAX00032701		JAX00324076		JAX00032703		JAX00324078		JAX00324081		JAX00032706		JAX00324088		JAX00324089		JAX00324093		JAX00199665		JAX00032714		JAX00324104		JAX00324105		JAX00324106		JAX00324108		JAX00032719		JAX00324111		JAX00324113		JAX00032724		JAX00032727		JAX00324121		JAX00324122		JAX00324124		JAX00032730		JAX00324126		JAX00324131		JAX00324134		JAX00032736		JAX00324137		JAX00032737		JAX00032739		JAX00324139		JAX00324140		JAX00032740		JAX00324150		JAX00324152		JAX00324153		JAX00324154		JAX00032744		JAX00324157		JAX00324158		JAX00324162		JAX00032748		JAX00199674		JAX00032749		JAX00324167		JAX00324172		JAX00324174		JAX00324175		JAX00324176		JAX00324177		JAX00032752		JAX00324179		JAX00324180		JAX00324181		JAX00324182		JAX00324186		JAX00324189		JAX00324191		JAX00032762		JAX00324196		JAX00324199		JAX00032764		JAX00324207		JAX00324208		JAX00324214		JAX00324216		JAX00199678		JAX00324223		JAX00324224		JAX00032771		JAX00032772		JAX00324226		JAX00324230		JAX00324232		JAX00324233		JAX00032776		JAX00324247		JAX00324258		JAX00324259		JAX00324266		JAX00324271		JAX00032781		JAX00324272		JAX00324273		JAX00199682		JAX00324276		JAX00324284		JAX00324286		JAX00324287		JAX00324289		JAX00032786		JAX00324290		JAX00324296		JAX00324299		JAX00324301		JAX00324303		JAX00324305		JAX00324306		JAX00324315		JAX00324318		JAX00324320		JAX00032791		JAX00324322		JAX00324335		JAX00324343		JAX00032800		JAX00199686		JAX00324356		JAX00324357		JAX00324375		JAX00032809		JAX00032812		JAX00032813		JAX00324382		JAX00324385		JAX00324387		JAX00324390		JAX00324391		JAX00324393		JAX00324400		JAX00199692		JAX00032819		JAX00032820		JAX00324405		JAX00324406		JAX00324408		JAX00324409		JAX00324412		JAX00324413		JAX00324417		JAX00032824		JAX00032826		JAX00032827		JAX00324420		JAX00324423		JAX00324427		JAX00324430		JAX00032833		JAX00187604		JAX00199699		JAX00324436		JAX00324444		JAX00032839		JAX00032840		JAX00032842		JAX00324455		JAX00199702		JAX00324467		JAX00324472		JAX00032852		JAX00324477		JAX00324482		JAX00324484		JAX00324485		JAX00324486		JAX00324487		JAX00032856		JAX00199704		JAX00032857		JAX00324497		JAX00032860		JAX00032862		JAX00324503		JAX00199707		JAX00324512		JAX00324514		JAX00324517		JAX00324520		JAX00324521		JAX00324522		JAX00032866		JAX00032868		JAX00324528		JAX00324530		JAX00324540		JAX00032871		JAX00324545		JAX00324546		JAX00324548		JAX00324558		JAX00199710		JAX00324561		JAX00324575		JAX00324578		JAX00032882		JAX00324586		JAX00324587		JAX00324590		JAX00324591		JAX00324593		JAX00324595		JAX00324598		JAX00324604		JAX00032891		JAX00324605		JAX00324606		JAX00324608		JAX00032893		JAX00324612		JAX00324614		JAX00324619		JAX00324620		JAX00324625		JAX00324626		JAX00324629		JAX00324631		JAX00032897		JAX00324633		JAX00324638		JAX00199717		JAX00199718		JAX00324639		JAX00324641		JAX00324644		JAX00324645		JAX00324647		JAX00032903		JAX00324650		JAX00324651		JAX00324653		JAX00324656		JAX00199719		JAX00324660		JAX00032905		JAX00324663		JAX00324665		JAX00324667		JAX00324674		JAX00324675		JAX00324676		JAX00324677		JAX00032912		JAX00324679		JAX00324681		JAX00324682		JAX00324685		JAX00032913		JAX00324692		JAX00324696		JAX00324698		JAX00324700		JAX00324704		JAX00032914		JAX00032916		JAX00324705		JAX00324708		JAX00324710		JAX00324711		JAX00324714		JAX00324720		JAX00324722		JAX00324723		JAX00199725		JAX00324726		JAX00324740		JAX00324741		JAX00324742		JAX00324747		JAX00324752		JAX00199728		JAX00324763		JAX00032931		JAX00324776		JAX00324777		JAX00324778		JAX00324779		JAX00324782		JAX00324791		JAX00324792		JAX00324794		JAX00032943		JAX00032944		JAX00324810		JAX00324813		JAX00324814		JAX00324816		JAX00324825		JAX00324826		JAX00324827		JAX00324828		JAX00324830		JAX00324832		JAX00032953		JAX00324835		JAX00324838		JAX00032956		JAX00032957		JAX00324847		JAX00324849		JAX00324850		JAX00032960		JAX00324858		JAX00324859		JAX00324865		JAX00324866		JAX00324869		JAX00324870		JAX00032964		JAX00324873		JAX00324878		JAX00032966		JAX00324881		JAX00324882		JAX00199739		JAX00324888		JAX00324897		JAX00324898		JAX00032972		JAX00032975		JAX00324910		JAX00324915		JAX00324916		JAX00324920		JAX00324923		JAX00324926		JAX00324927		JAX00324928		JAX00324929		JAX00324932		JAX00032980		JAX00324937		JAX00032983		JAX00324947		JAX00324954		JAX00324956		JAX00032985		JAX00324957		JAX00324958		JAX00324960		JAX00324965		JAX00324966		JAX00324968		JAX00324969		JAX00324974		JAX00324976		JAX00324978		JAX00324979		JAX00032986		JAX00032987		JAX00032989		JAX00324993		JAX00324995		JAX00324997		JAX00324998		JAX00199743		JAX00325004		JAX00325005		JAX00325008		JAX00325011		JAX00325012		JAX00032995		JAX00325013		JAX00032998		JAX00033000		JAX00325017		JAX00325018		JAX00325021		JAX00033003		JAX00325023		JAX00325025		JAX00325032		JAX00325034		JAX00325035		JAX00033010		JAX00033012		JAX00325045		JAX00325052		JAX00325053		JAX00325055		JAX00033016		JAX00033018		JAX00325066		JAX00033021		JAX00325070		JAX00325072		JAX00325073		JAX00325079		JAX00033022		JAX00199755		JAX00325083		JAX00325087		JAX00325088		JAX00325089		JAX00325090		JAX00325096		JAX00325104		JAX00033039		JAX00033040		JAX00325109		JAX00724132		JAX00033045		JAX00325112		JAX00325114		JAX00033046		JAX00325116		JAX00325117		JAX00325124		JAX00033054		JAX00325127		JAX00033055		JAX00325130		JAX00325131		JAX00325132		JAX00033058		JAX00033059		JAX00033061		JAX00199767		JAX00033063		JAX00325143		JAX00325144		JAX00033064		JAX00325148		JAX00325150		JAX00325151		JAX00325154		JAX00325155		JAX00325157		JAX00325159		JAX00199770		JAX00325162		JAX00325168		JAX00325169		JAX00325170		JAX00325172		JAX00325173		JAX00325175		JAX00325178		JAX00199771		JAX00325182		JAX00033077		JAX00325186		JAX00325187		JAX00033081		JAX00033083		JAX00325190		JAX00325196		JAX00325199		JAX00325200		JAX00325201		JAX00033085		JAX00325202		JAX00325204		JAX00325206		JAX00325210		JAX00033088		JAX00325212		JAX00033089		JAX00199778		JAX00033091		JAX00325216		JAX00325217		JAX00325219		JAX00325220		JAX00325223		JAX00033094		JAX00325225		JAX00325228		JAX00325230		JAX00325231		JAX00325232		JAX00325233		JAX00325234		JAX00325236		JAX00325240		JAX00033097		JAX00325246		JAX00033100		JAX00199781		JAX00033102		JAX00325252		JAX00325255		JAX00033105		JAX00325259		JAX00325260		JAX00325261		JAX00325263		JAX00325267		JAX00325268		JAX00325276		JAX00033116		JAX00325278		JAX00325280		JAX00325287		JAX00325293		JAX00033121		JAX00033122		JAX00033123		JAX00325299		JAX00325300		JAX00325301		JAX00033125		JAX00325305		JAX00033131		JAX00325312		JAX00325315		JAX00325319		JAX00325324		JAX00325328		JAX00033136		JAX00325330		JAX00033139		JAX00325336		JAX00325339		JAX00325344		JAX00325348		JAX00325352		JAX00325354		JAX00033146		JAX00033147		JAX00033150		JAX00325356		JAX00325361		JAX00033151		JAX00325364		JAX00325366		JAX00325367		JAX00033155		JAX00325369		JAX00033156		JAX00325373		JAX00325375		JAX00033159		JAX00325376		JAX00033161		JAX00325386		JAX00325387		JAX00325388		JAX00325392		JAX00325394		JAX00033163		JAX00033165		JAX00325395		JAX00199787		JAX00325401		JAX00033169		JAX00325408		JAX00325409		JAX00033172		JAX00187614		JAX00325413		JAX00033175		JAX00325419		JAX00325420		JAX00325422		JAX00199794		JAX00325424		JAX00033181		JAX00033182		JAX00325425		JAX00033184		JAX00325440		JAX00033187		JAX00325444		JAX00325445		JAX00033190		JAX00033193		JAX00325454		JAX00199798		JAX00199799		JAX00033196		JAX00033198		JAX00325466		JAX00325472		JAX00033207		JAX00033208		JAX00325481		JAX00325485		JAX00033211		JAX00325489		JAX00325490		JAX00199801		JAX00325492		JAX00325494		JAX00325495		JAX00325497		JAX00033216		JAX00325501		JAX00325503		JAX00325505		JAX00325508		JAX00325514		JAX00325517		JAX00325518		JAX00325519		JAX00325522		JAX00033220		JAX00033223		JAX00325530		JAX00325532		JAX00325533		JAX00325534		JAX00033226		JAX00325537		JAX00325540		JAX00033231		JAX00325547		JAX00325548		JAX00325549		JAX00033232		JAX00033233		JAX00325556		JAX00325558		JAX00325559		JAX00033239		JAX00325568		JAX00325574		JAX00325578		JAX00033244		JAX00325582		JAX00325583		JAX00325593		JAX00187616		JAX00033257		JAX00325613		JAX00325619		JAX00033259		JAX00033261		JAX00033262		JAX00325623		JAX00325626		JAX00325627		JAX00325631		JAX00033267		JAX00033269		JAX00325639		JAX00325644		JAX00325645		JAX00033270		JAX00325658		JAX00199817		JAX00033275		JAX00033276		JAX00033279		JAX00325670		JAX00325671		JAX00325672		JAX00033280		JAX00033282		JAX00325677		JAX00325680		JAX00033283		JAX00325684		JAX00325689		JAX00033284		JAX00325691		JAX00325692		JAX00325694		JAX00033285		JAX00325698		JAX00325699		JAX00325704		JAX00325706		JAX00325712		JAX00325715		JAX00325718		JAX00325720		JAX00325726		JAX00033290		JAX00325731		JAX00325732		JAX00033295		JAX00325736		JAX00033296		JAX00325743		JAX00325744		JAX00325745		JAX00325746		JAX00325754		JAX00325755		JAX00325758		JAX00325760		JAX00325761		JAX00325767		JAX00325770		JAX00325774		JAX00033303		JAX00325787		JAX00325789		JAX00325795		JAX00325796		JAX00325800		JAX00033307		JAX00325818		JAX00199826		JAX00033308		JAX00325830		JAX00325835		JAX00325836		JAX00325841		JAX00325848		JAX00325849		JAX00033313		JAX00325856		JAX00325857		JAX00033315		JAX00325863		JAX00325864		JAX00325866		JAX00325868		JAX00325872		JAX00325878		JAX00033316		JAX00325885		JAX00033317		JAX00325891		JAX00325892		JAX00325898		JAX00325899		JAX00325900		JAX00325901		JAX00199828		JAX00033320		JAX00325905		JAX00325907		JAX00325919		JAX00325920		JAX00325923		JAX00325927		JAX00187617		JAX00325928		JAX00325930		JAX00033331		JAX00187618		JAX00325943		JAX00199830		JAX00033334		JAX00033335		JAX00325948		JAX00325952		JAX00033336		JAX00033337		JAX00325956		JAX00325958		JAX00325961		JAX00325963		JAX00325966		JAX00325970		JAX00325973		JAX00325974		JAX00325975		JAX00325976		JAX00325980		JAX00033342		JAX00325984		JAX00325985		JAX00033343		JAX00326004		JAX00326008		JAX00326010		JAX00326013		JAX00033349		JAX00326024		JAX00326026		JAX00326032		JAX00326036		JAX00326038		JAX00326039		JAX00326043		JAX00033352		JAX00326046		JAX00326047		JAX00033354		JAX00326053		JAX00326058		JAX00326059		JAX00326060		JAX00326061		JAX00326064		JAX00033356		JAX00326065		JAX00033357		JAX00326068		JAX00326069		JAX00326072		JAX00326073		JAX00326074		JAX00033358		JAX00326076		JAX00326078		JAX00326079		JAX00326081		JAX00326083		JAX00033363		JAX00326087		JAX00326089		JAX00326097		JAX00326102		JAX00326107		JAX00033367		JAX00033369		JAX00033370		JAX00326115		JAX00326121		JAX00326123		JAX00326124		JAX00033371		JAX00326132		JAX00326134		JAX00326136		JAX00326137		JAX00326140		JAX00326143		JAX00326148		JAX00033374		JAX00326149		JAX00326150		JAX00326152		JAX00326154		JAX00326156		JAX00326159		JAX00033379		JAX00326165		JAX00326166		JAX00326167		JAX00033384		JAX00326177		JAX00326178		JAX00033386		JAX00033387		JAX00326182		JAX00033388		JAX00326185		JAX00033390		JAX00326189		JAX00326190		JAX00326192		JAX00033395		JAX00326199		JAX00326204		JAX00326208		JAX00326209		JAX00326213		JAX00326215		JAX00326216		JAX00326218		JAX00326219		JAX00326220		JAX00326222		JAX00326223		JAX00326234		JAX00326238		JAX00033410		JAX00326240		JAX00199849		JAX00326249		JAX00326252		JAX00326258		JAX00326263		JAX00326264		JAX00326269		JAX00326270		JAX00033419		JAX00326277		JAX00326278		JAX00326280		JAX00033421		JAX00326281		JAX00326283		JAX00326285		JAX00326288		JAX00033425		JAX00033426		JAX00326293		JAX00033429		JAX00326296		JAX00033430		JAX00033431		JAX00326298		JAX00326299		JAX00199855		JAX00199857		JAX00033437		JAX00326309		JAX00326310		JAX00033440		JAX00326313		JAX00326315		JAX00326320		JAX00326321		JAX00326322		JAX00326324		JAX00326326		JAX00326329		JAX00326331		JAX00326333		JAX00326334		JAX00326338		JAX00326339		JAX00326340		JAX00326341		JAX00033447		JAX00326342		JAX00326343		JAX00033448		JAX00326352		JAX00033449		JAX00326355		JAX00326359		JAX00326362		JAX00326366		JAX00326367		JAX00326369		JAX00326370		JAX00326371		JAX00033457		JAX00199860		JAX00187622		JAX00326378		JAX00033460		JAX00033463		JAX00326384		JAX00326391		JAX00033467		JAX00033469		JAX00326401		JAX00326410		JAX00033479		JAX00326414		JAX00033482		JAX00199867		JAX00033484		JAX00326426		JAX00033489		JAX00326432		JAX00326437		JAX00033492		JAX00326439		JAX00326447		JAX00033497		JAX00326454		JAX00326455		JAX00326458		JAX00326459		JAX00033502		JAX00326469		JAX00326471		JAX00326473		JAX00033503		JAX00326476		JAX00326479		JAX00326480		JAX00033505		JAX00326486		JAX00033506		JAX00326488		JAX00326490		JAX00326491		JAX00326494		JAX00326499		JAX00326501		JAX00326503		JAX00033515		JAX00326507		JAX00326508		JAX00326517		JAX00033517		JAX00326520		JAX00326521		JAX00033522		JAX00326527		JAX00326532		JAX00326533		JAX00326534		JAX00326536		JAX00033525		JAX00033527		JAX00033528		JAX00326539		JAX00326550		JAX00326551		JAX00033531		JAX00326561		JAX00033533		JAX00326566		JAX00326567		JAX00326570		JAX00326571		JAX00033537		JAX00326575		JAX00326578		JAX00326579		JAX00187624		JAX00033538		JAX00033539		JAX00326590		JAX00199887		JAX00326593		JAX00326596		JAX00326597		JAX00326599		JAX00033550		JAX00033552		JAX00187625		JAX00326605		JAX00326612		JAX00326614		JAX00033555		JAX00326618		JAX00326625		JAX00326627		JAX00326630		JAX00326632		JAX00326638		JAX00326641		JAX00326642		JAX00033563		JAX00326643		JAX00033564		JAX00326644		JAX00326645		JAX00326648		JAX00033565		JAX00199892		JAX00326653		JAX00326657		JAX00033568		JAX00033569		JAX00033570		JAX00033572		JAX00326665		JAX00326666		JAX00326667		JAX00326668		JAX00326669		JAX00326671		JAX00326676		JAX00326680		JAX00033575		JAX00326691		JAX00326692		JAX00033577		JAX00326699		JAX00199897		JAX00326701		JAX00326704		JAX00326705		JAX00326707		JAX00187627		JAX00326712		JAX00326713		JAX00326714		JAX00033589		JAX00033590		JAX00326719		JAX00033591		JAX00326720		JAX00326722		JAX00326724		JAX00326725		JAX00033593		JAX00199901		JAX00326731		JAX00326732		JAX00326733		JAX00199902		JAX00326737		JAX00033596		JAX00326739		JAX00326740		JAX00326744		JAX00326751		JAX00033598		JAX00033600		JAX00326755		JAX00326758		JAX00326759		JAX00326760		JAX00326761		JAX00326762		JAX00033602		JAX00326768		JAX00326769		JAX00033605		JAX00326775		JAX00326776		JAX00326780		JAX00326781		JAX00326787		JAX00033608		JAX00326796		JAX00326797		JAX00326798		JAX00326803		JAX00033612		JAX00326808		JAX00033613		JAX00326817		JAX00326818		JAX00326819		JAX00033616		JAX00326820		JAX00326822		JAX00326823		JAX00326827		JAX00326828		JAX00326829		JAX00033620		JAX00326834		JAX00326838		JAX00326842		JAX00326845		JAX00326847		JAX00326851		JAX00326857		JAX00326858		JAX00326859		JAX00033628		JAX00326866		JAX00033630		JAX00326868		JAX00326878		JAX00033632		JAX00326882		JAX00033633		JAX00033635		JAX00033636		JAX00326897		JAX00033637		JAX00326902		JAX00033638		JAX00326910		JAX00326914		JAX00326915		JAX00326916		JAX00033640		JAX00326922		JAX00326927		JAX00326929		JAX00033644		JAX00326930		JAX00326937		JAX00326938		JAX00326941		JAX00033647		JAX00033648		JAX00326949		JAX00033650		JAX00326957		JAX00326968		JAX00326971		JAX00326972		JAX00326973		JAX00326977		JAX00326978		JAX00033652		JAX00326983		JAX00326986		JAX00326987		JAX00326988		JAX00326989		JAX00326992		JAX00033656		JAX00327001		JAX00327003		JAX00327004		JAX00327007		JAX00327008		JAX00327010		JAX00327014		JAX00327019		JAX00033658		JAX00033659		JAX00327024		JAX00327027		JAX00327038		JAX00327039		JAX00327041		JAX00327042		JAX00327043		JAX00327045		JAX00327050		JAX00327052		JAX00327053		JAX00327062		JAX00327065		JAX00033668		JAX00327067		JAX00327069		JAX00327074		JAX00327075		JAX00327080		JAX00327083		JAX00327084		JAX00327085		JAX00033673		JAX00327088		JAX00327092		JAX00327099		JAX00327104		JAX00033676		JAX00327107		JAX00327108		JAX00327124		JAX00033678		JAX00327128		JAX00033680		JAX00327131		JAX00327132		JAX00327135		JAX00327138		JAX00327147		JAX00327148		JAX00327150		JAX00327151		JAX00327153		JAX00327159		JAX00327165		JAX00327166		JAX00327167		JAX00327168		JAX00327169		JAX00033686		JAX00327171		JAX00327172		JAX00327175		JAX00327176		JAX00327177		JAX00327178		JAX00327180		JAX00327182		JAX00033691		JAX00033692		JAX00327196		JAX00327204		JAX00327205		JAX00327208		JAX00327209		JAX00327210		JAX00033697		JAX00187629		JAX00033699		JAX00327222		JAX00033702		JAX00327224		JAX00327226		JAX00327227		JAX00327228		JAX00033705		JAX00327240		JAX00327242		JAX00327246		JAX00033706		JAX00033707		JAX00033708		JAX00327250		JAX00327251		JAX00327258		JAX00327259		JAX00327260		JAX00327267		JAX00327268		JAX00327274		JAX00033710		JAX00327275		JAX00327276		JAX00327277		JAX00327282		JAX00327286		JAX00327291		JAX00327297		JAX00327298		JAX00327307		JAX00327309		JAX00327319		JAX00327320		JAX00033715		JAX00327322		JAX00327323		JAX00033814		JAX00327424		JAX00327428		JAX00033825		JAX00327438		JAX00033875		JAX00033900		JAX00327507		JAX00327508		JAX00327513		JAX00327518		JAX00327519		JAX00327524		JAX00327525		JAX00327526		JAX00327531		JAX00033907		JAX00033908		JAX00033909		JAX00327538		JAX00327541		JAX00327542		JAX00033911		JAX00327543		JAX00033913		JAX00327557		JAX00327563		JAX00327565		JAX00327566		JAX00033926		JAX00327568		JAX00033927		JAX00327574		JAX00327578		JAX00327579		JAX00327582		JAX00034037		JAX00327645		JAX00327650		JAX00034041		JAX00327655		JAX00327656		JAX00327658		JAX00327660		JAX00327661		JAX00327663		JAX00327664		JAX00327667		JAX00327668		JAX00327670		JAX00327673		JAX00327674		JAX00327675		JAX00327681		JAX00327685		JAX00034049		JAX00034050		JAX00034054		JAX00327702		JAX00327703		JAX00327704		JAX00327706		JAX00327707		JAX00327709		JAX00327711		JAX00034060		JAX00327714		JAX00327717		JAX00327742		JAX00327744		JAX00327750		JAX00327751		JAX00327753		JAX00327757		JAX00327758		JAX00034067		JAX00327775		JAX00327782		JAX00327789		JAX00327800		JAX00327801		JAX00327802		JAX00327810		JAX00327816		JAX00327820		JAX00327821		JAX00327823		JAX00034077		JAX00327829		JAX00327833		JAX00327837		JAX00034081		JAX00327849		JAX00034082		JAX00327862		JAX00034083		JAX00327871		JAX00034087		JAX00327873		JAX00327878		JAX00327881		JAX00327888		JAX00187650		JAX00327896		JAX00327902		JAX00327903		JAX00327916		JAX00034096		JAX00034097		JAX00034098		JAX00327931		JAX00327932		JAX00327933		JAX00327935		JAX00327936		JAX00034099		JAX00327939		JAX00327940		JAX00327941		JAX00327942		JAX00327943		JAX00327944		JAX00327948		JAX00327953		JAX00327957		JAX00327958		JAX00327961		JAX00327962		JAX00034102		JAX00327966		JAX00034104		JAX00327971		JAX00327974		JAX00327975		JAX00034107		JAX00327981		JAX00034109		JAX00034111		JAX00327986		JAX00034112		JAX00327989		JAX00328003		JAX00328004		JAX00328007		JAX00328008		JAX00328012		JAX00328014		JAX00034117		JAX00328015		JAX00328017		JAX00328018		JAX00328022		JAX00328024		JAX00328033		JAX00034118		JAX00328035		JAX00034120		JAX00328037		JAX00328044		JAX00328046		JAX00328049		JAX00328051		JAX00328052		JAX00328054		JAX00328055		JAX00328057		JAX00034121		JAX00034122		JAX00328062		JAX00328063		JAX00328073		JAX00328074		JAX00328077		JAX00328078		JAX00328079		JAX00328081		JAX00034126		JAX00328085		JAX00328089		JAX00328093		JAX00328104		JAX00328109		JAX00328114		JAX00328120		JAX00328126		JAX00328131		JAX00187653		JAX00034134		JAX00328138		JAX00328140		JAX00328142		JAX00328145		JAX00034137		JAX00328149		JAX00034138		JAX00328155		JAX00034140		JAX00034143		JAX00328157		JAX00328160		JAX00328164		JAX00328165		JAX00328169		JAX00328171		JAX00187654		JAX00328177		JAX00328178		JAX00328180		JAX00328183		JAX00328184		JAX00328186		JAX00034152		JAX00328190		JAX00034153		JAX00328191		JAX00328197		JAX00328203		JAX00328204		JAX00328205		JAX00328207		JAX00328208		JAX00034160		JAX00328216		JAX00328221		JAX00328225		JAX00328228		JAX00328230		JAX00328232		JAX00328234		JAX00328241		JAX00328242		JAX00328247		JAX00328249		JAX00328250		JAX00328254		JAX00328256		JAX00034176		JAX00328266		JAX00328267		JAX00328275		JAX00328276		JAX00328282		JAX00328284		JAX00328291		JAX00328292		JAX00328294		JAX00034184		JAX00328304		JAX00328306		JAX00328309		JAX00328310		JAX00328314		JAX00328315		JAX00328317		JAX00328321		JAX00328323		JAX00328324		JAX00328330		JAX00328331		JAX00328332		JAX00328333		JAX00328336		JAX00034192		JAX00328341		JAX00328343		JAX00328346		JAX00328348		JAX00328350		JAX00034196		JAX00034197		JAX00328355		JAX00328356		JAX00328357		JAX00034199		JAX00328359		JAX00328364		JAX00328367		JAX00328368		JAX00328369		JAX00328370		JAX00328371		JAX00328377		JAX00328378		JAX00034205		JAX00034206		JAX00034207		JAX00328385		JAX00328386		JAX00034211		JAX00034212		JAX00328389		JAX00328391		JAX00328392		JAX00328394		JAX00328395		JAX00328396		JAX00328402		JAX00034216		JAX00328408		JAX00328409		JAX00328411		JAX00328414		JAX00328415		JAX00328417		JAX00328420		JAX00328422		JAX00328424		JAX00328429		JAX00328430		JAX00328431		JAX00328439		JAX00034221		JAX00328440		JAX00328441		JAX00328442		JAX00328444		JAX00328445		JAX00187657		JAX00034224		JAX00328450		JAX00328462		JAX00328464		JAX00328465		JAX00034226		JAX00034228		JAX00328474		JAX00328477		JAX00328478		JAX00034230		JAX00034231		JAX00328485		JAX00328486		JAX00328489		JAX00328493		JAX00328501		JAX00328502		JAX00034236		JAX00328507		JAX00034238		JAX00328513		JAX00328516		JAX00328517		JAX00328522		JAX00328528		JAX00328531		JAX00328534		JAX00328537		JAX00328540		JAX00328541		JAX00034254		JAX00328545		JAX00328550		JAX00328552		JAX00328555		JAX00328556		JAX00034257		JAX00328558		JAX00328569		JAX00328570		JAX00328572		JAX00328574		JAX00328575		JAX00328578		JAX00328579		JAX00328584		JAX00034262		JAX00328588		JAX00328593		JAX00034266		JAX00034267		JAX00328600		JAX00034268		JAX00328606		JAX00328607		JAX00034271		JAX00328613		JAX00328616		JAX00328617		JAX00328621		JAX00034277		JAX00328624		JAX00034278		JAX00034279		JAX00328627		JAX00328629		JAX00328632		JAX00328633		JAX00328634		JAX00328644		JAX00034287		JAX00328649		JAX00328651		JAX00328655		JAX00328662		JAX00328663		JAX00034292		JAX00328665		JAX00328667		JAX00328669		JAX00328672		JAX00328675		JAX00328678		JAX00328680		JAX00328683		JAX00034299		JAX00328688		JAX00034301		JAX00328690		JAX00328691		JAX00034302		JAX00034303		JAX00328697		JAX00034304		JAX00034306		JAX00328702		JAX00034307		JAX00328704		JAX00328705		JAX00034308		JAX00328707		JAX00034311		JAX00328709		JAX00328710		JAX00034313		JAX00328711		JAX00328712		JAX00034318		JAX00328713		JAX00328715		JAX00034321		JAX00328718		JAX00328722		JAX00328726		JAX00328731		JAX00328733		JAX00034326		JAX00328737		JAX00034332		JAX00328749		JAX00328750		JAX00034333		JAX00328752		JAX00328753		JAX00328755		JAX00328756		JAX00328759		JAX00328760		JAX00328764		JAX00034341		JAX00328772		JAX00328775		JAX00328776		JAX00328777		JAX00328781		JAX00328784		JAX00328785		JAX00328787		JAX00034346		JAX00328788		JAX00328790		JAX00328791		JAX00328797		JAX00328807		JAX00328808		JAX00328815		JAX00328818		JAX00328819		JAX00034356		JAX00328826		JAX00328831		JAX00328832		JAX00328834		JAX00328837		JAX00034359		JAX00328838		JAX00328839		JAX00328840		JAX00328841		JAX00328842		JAX00328845		JAX00034362		JAX00328849		JAX00034364		JAX00328858		JAX00328860		JAX00328863		JAX00328864		JAX00328866		JAX00328870		JAX00328872		JAX00328876		JAX00328880		JAX00328881		JAX00328882		JAX00034372		JAX00328890		JAX00328892		JAX00034374		JAX00034375		JAX00328895		JAX00328896		JAX00328897		JAX00328898		JAX00328901		JAX00328902		JAX00328903		JAX00328911		JAX00034377		JAX00328912		JAX00328913		JAX00328914		JAX00034378		JAX00328919		JAX00034381		JAX00328928		JAX00328929		JAX00328934		JAX00328935		JAX00328938		JAX00328939		JAX00328940		JAX00034385		JAX00034386		JAX00328945		JAX00034388		JAX00034389		JAX00328949		JAX00328950		JAX00328952		JAX00328953		JAX00328957		JAX00034390		JAX00328964		JAX00328965		JAX00328967		JAX00328968		JAX00328970		JAX00034394		JAX00034395		JAX00328973		JAX00328975		JAX00328976		JAX00328978		JAX00034398		JAX00328979		JAX00328984		JAX00328985		JAX00328986		JAX00328987		JAX00328991		JAX00034402		JAX00034403		JAX00034404		JAX00328996		JAX00328999		JAX00034407		JAX00329006		JAX00329010		JAX00034410		JAX00034411		JAX00329016		JAX00329017		JAX00329019		JAX00329024		JAX00034412		JAX00329026		JAX00329028		JAX00034416		JAX00329030		JAX00034418		JAX00329036		JAX00329039		JAX00329041		JAX00329043		JAX00034419		JAX00034420		JAX00329052		JAX00329055		JAX00329058		JAX00034425		JAX00329061		JAX00329067		JAX00329074		JAX00329078		JAX00329080		JAX00329082		JAX00329084		JAX00329086		JAX00329091		JAX00329092		JAX00329093		JAX00329094		JAX00034434		JAX00329102		JAX00034435		JAX00329104		JAX00329106		JAX00329109		JAX00329110		JAX00034437		JAX00329115		JAX00329117		JAX00329118		JAX00329121		JAX00329122		JAX00034441		JAX00329124		JAX00329126		JAX00329132		JAX00329133		JAX00034442		JAX00329136		JAX00329139		JAX00329140		JAX00329146		JAX00329148		JAX00034446		JAX00329150		JAX00329151		JAX00329157		JAX00034448		JAX00329163		JAX00329172		JAX00329180		JAX00329184		JAX00034454		JAX00329194		JAX00329198		JAX00329202		JAX00329205		JAX00329207		JAX00034458		JAX00034459		JAX00329214		JAX00329223		JAX00034460		JAX00329230		JAX00329233		JAX00329235		JAX00329241		JAX00329247		JAX00329248		JAX00034472		JAX00329256		JAX00329257		JAX00329258		JAX00329259		JAX00329263		JAX00329264		JAX00329266		JAX00329269		JAX00329284		JAX00329285		JAX00329287		JAX00329289		JAX00329294		JAX00329295		JAX00187665		JAX00329302		JAX00329305		JAX00329313		JAX00034484		JAX00329314		JAX00329321		JAX00329322		JAX00329323		JAX00329324		JAX00034489		JAX00034490		JAX00329330		JAX00329333		JAX00329334		JAX00329336		JAX00034491		JAX00034494		JAX00329338		JAX00329341		JAX00329342		JAX00329352		JAX00034496		JAX00329357		JAX00034498		JAX00329360		JAX00329361		JAX00329363		JAX00329364		JAX00329367		JAX00034499		JAX00329374		JAX00329377		JAX00329382		JAX00329383		JAX00034505		JAX00329384		JAX00329392		JAX00329393		JAX00329396		JAX00329397		JAX00329398		JAX00329400		JAX00329401		JAX00034509		JAX00329404		JAX00329409		JAX00034512		JAX00329410		JAX00329411		JAX00329412		JAX00329413		JAX00329417		JAX00329418		JAX00034517		JAX00034518		JAX00329420		JAX00034520		JAX00034521		JAX00329426		JAX00034523		JAX00034524		JAX00034525		JAX00329433		JAX00034527		JAX00034529		JAX00034530		JAX00034534		JAX00329445		JAX00329448		JAX00329457		JAX00329460		JAX00329462		JAX00329464		JAX00034541		JAX00329465		JAX00329466		JAX00329468		JAX00329473		JAX00034543		JAX00329475		JAX00329476		JAX00034546		JAX00329480		JAX00329481		JAX00329483		JAX00329486		JAX00329491		JAX00329493		JAX00329500		JAX00329508		JAX00329509		JAX00034559		JAX00034561		JAX00034565		JAX00329519		JAX00329531		JAX00329533		JAX00034571		JAX00329536		JAX00034575		JAX00034576		JAX00034578		JAX00034579		JAX00034580		JAX00034581		JAX00034582		JAX00329544		JAX00329546		JAX00034583		JAX00034586		JAX00034587		JAX00034590		JAX00329557		JAX00329559		JAX00329562		JAX00034593		JAX00329564		JAX00034594		JAX00329567		JAX00329568		JAX00329570		JAX00329572		JAX00034598		JAX00034599		JAX00329576		JAX00329578		JAX00329582		JAX00034601		JAX00329583		JAX00329586		JAX00329588		JAX00329592		JAX00329596		JAX00034608		JAX00329603		JAX00329604		JAX00329605		JAX00329608		JAX00329610		JAX00034616		JAX00329612		JAX00329613		JAX00329616		JAX00329619		JAX00329624		JAX00329625		JAX00329626		JAX00034625		JAX00329630		JAX00034629		JAX00199998		JAX00329633		JAX00329634		JAX00329635		JAX00034631		JAX00329637		JAX00329639		JAX00034634		JAX00034635		JAX00034636		JAX00329644		JAX00329649		JAX00329650		JAX00329652		JAX00329659		JAX00329662		JAX00329663		JAX00329666		JAX00034644		JAX00034645		JAX00329669		JAX00329673		JAX00329676		JAX00329679		JAX00329683		JAX00034657		JAX00329696		JAX00329701		JAX00034659		JAX00034660		JAX00329709		JAX00200005		JAX00034663		JAX00034666		JAX00329714		JAX00329718		JAX00329731		JAX00034670		JAX00329738		JAX00329741		JAX00034673		JAX00034674		JAX00329743		JAX00329744		JAX00034677		JAX00329753		JAX00329756		JAX00329757		JAX00329758		JAX00329761		JAX00329762		JAX00329765		JAX00329766		JAX00329767		JAX00329768		JAX00034682		JAX00034683		JAX00329778		JAX00329782		JAX00329783		JAX00329787		JAX00329789		JAX00329793		JAX00329794		JAX00034687		JAX00329795		JAX00329798		JAX00329799		JAX00329800		JAX00329806		JAX00034690		JAX00329810		JAX00034692		JAX00329815		JAX00329818		JAX00329819		JAX00200015		JAX00329820		JAX00329821		JAX00329822		JAX00329823		JAX00034695		JAX00329830		JAX00329831		JAX00329834		JAX00329835		JAX00329836		JAX00329837		JAX00329839		JAX00329843		JAX00034700		JAX00034702		JAX00329852		JAX00034703		JAX00329854		JAX00034705		JAX00329861		JAX00329863		JAX00329865		JAX00329866		JAX00200021		JAX00034712		JAX00034713		JAX00034721		JAX00329892		JAX00329895		JAX00329896		JAX00034722		JAX00200027		JAX00200028		JAX00329900		JAX00034724		JAX00329901		JAX00034726		JAX00329909		JAX00034727		JAX00329915		JAX00329918		JAX00329919		JAX00329920		JAX00329921		JAX00034732		JAX00034733		JAX00034734		JAX00329924		JAX00200031		JAX00329926		JAX00034735		JAX00034736		JAX00329930		JAX00329931		JAX00034737		JAX00329932		JAX00034739		JAX00329938		JAX00329940		JAX00329941		JAX00329945		JAX00034740		JAX00034741		JAX00034742		JAX00329952		JAX00329963		JAX00329968		JAX00329969		JAX00034746		JAX00329974		JAX00329975		JAX00329976		JAX00329977		JAX00329982		JAX00329992		JAX00330001		JAX00330002		JAX00330005		JAX00330011		JAX00200035		JAX00034758		JAX00034759		JAX00330035		JAX00330036		JAX00034760		JAX00330038		JAX00034762		JAX00330045		JAX00330047		JAX00330050		JAX00330055		JAX00034766		JAX00330060		JAX00330062		JAX00034767		JAX00330069		JAX00330075		JAX00330077		JAX00330078		JAX00330080		JAX00330086		JAX00330087		JAX00330088		JAX00330090		JAX00330092		JAX00330101		JAX00330107		JAX00034778		JAX00330110		JAX00330114		JAX00330117		JAX00330118		JAX00330121		JAX00330126		JAX00330130		JAX00330135		JAX00034782		JAX00330148		JAX00330149		JAX00330158		JAX00330163		JAX00330166		JAX00034789		JAX00330169		JAX00330172		JAX00330175		JAX00330176		JAX00330177		JAX00034792		JAX00330182		JAX00330184		JAX00034795		JAX00330194		JAX00330200		JAX00330206		JAX00330212		JAX00330219		JAX00330221		JAX00330222		JAX00034806		JAX00330223		JAX00034807		JAX00330226		JAX00330227		JAX00330236		JAX00330248		JAX00330251		JAX00034811		JAX00330255		JAX00330256		JAX00330260		JAX00330261		JAX00330266		JAX00330269		JAX00034812		JAX00034813		JAX00187670		JAX00330279		JAX00034818		JAX00330286		JAX00330290		JAX00034823		JAX00330291		JAX00330293		JAX00330295		JAX00330297		JAX00330301		JAX00034828		JAX00330302		JAX00330303		JAX00330310		JAX00034829		JAX00330312		JAX00330314		JAX00330316		JAX00330322		JAX00034832		JAX00330325		JAX00034833		JAX00034834		JAX00034835		JAX00034836		JAX00034837		JAX00330335		JAX00330339		JAX00330344		JAX00330345		JAX00330346		JAX00330347		JAX00330348		JAX00330349		JAX00330354		JAX00330356		JAX00330357		JAX00034841		JAX00330366		JAX00330367		JAX00330371		JAX00034846		JAX00034848		JAX00034849		JAX00330378		JAX00330382		JAX00330384		JAX00330389		JAX00034851		JAX00034852		JAX00330394		JAX00330395		JAX00034858		JAX00034859		JAX00330398		JAX00330400		JAX00330408		JAX00330409		JAX00330410		JAX00034864		JAX00724140		JAX00330415		JAX00330417		JAX00034865		JAX00034867		JAX00330427		JAX00330430		JAX00330433		JAX00330439		JAX00330444		JAX00330448		JAX00330449		JAX00330450		JAX00034874		JAX00330460		JAX00330461		JAX00330468		JAX00187671		JAX00187672		JAX00330502		JAX00330508		JAX00034888		JAX00034889		JAX00330514		JAX00034892		JAX00034893		JAX00330522		JAX00330525		JAX00034895		JAX00330531		JAX00330533		JAX00330535		JAX00330536		JAX00330537		JAX00330542		JAX00330544		JAX00200068		JAX00330545		JAX00330549		JAX00330550		JAX00330556		JAX00330562		JAX00330565		JAX00330566		JAX00034908		JAX00034909		JAX00034910		JAX00330568		JAX00330570		JAX00330573		JAX00330584		JAX00330590		JAX00200073		JAX00034919		JAX00330594		JAX00034920		JAX00034922		JAX00330597		JAX00330598		JAX00200075		JAX00330599		JAX00034924		JAX00034927		JAX00330611		JAX00330612		JAX00034929		JAX00330617		JAX00034930		JAX00034931		JAX00330619		JAX00330624		JAX00330625		JAX00330627		JAX00330634		JAX00034937		JAX00330636		JAX00034942		JAX00330647		JAX00330648		JAX00330650		JAX00330651		JAX00034945		JAX00330654		JAX00330655		JAX00330657		JAX00200082		JAX00330660		JAX00330663		JAX00330664		JAX00034951		JAX00034955		JAX00330676		JAX00330679		JAX00330681		JAX00330682		JAX00330684		JAX00330685		JAX00330690		JAX00330691		JAX00330695		JAX00330697		JAX00330698		JAX00330699		JAX00330700		JAX00034962		JAX00034964		JAX00034965		JAX00034967		JAX00034970		JAX00330712		JAX00330713		JAX00330718		JAX00034973		JAX00330738		JAX00330744		JAX00330762		JAX00330767		JAX00330769		JAX00330771		JAX00330772		JAX00330774		JAX00330776		JAX00330779		JAX00330786		JAX00034997		JAX00200096		JAX00330796		JAX00330798		JAX00330800		JAX00035003		JAX00330803		JAX00330804		JAX00330807		JAX00330810		JAX00200100		JAX00035007		JAX00035008		JAX00035011		JAX00035012		JAX00035013		JAX00200103		JAX00035015		JAX00330832		JAX00330833		JAX00330837		JAX00200105		JAX00035020		JAX00330838		JAX00330840		JAX00330846		JAX00330849		JAX00330850		JAX00330853		JAX00035026		JAX00330855		JAX00330856		JAX00330857		JAX00330859		JAX00200108		JAX00330864		JAX00330866		JAX00330875		JAX00330876		JAX00330885		JAX00330890		JAX00035036		JAX00330892		JAX00200114		JAX00330896		JAX00035041		JAX00035042		JAX00330905		JAX00330906		JAX00330908		JAX00330913		JAX00330915		JAX00330926		JAX00330929		JAX00035054		JAX00330933		JAX00035055		JAX00330938		JAX00330943		JAX00330949		JAX00330950		JAX00200122		JAX00330954		JAX00330955		JAX00330957		JAX00330960		JAX00035065		JAX00035067		JAX00330970		JAX00330971		JAX00330974		JAX00330975		JAX00330976		JAX00330978		JAX00330979		JAX00330980		JAX00330981		JAX00330982		JAX00330983		JAX00330988		JAX00035079		JAX00330992		JAX00330994		JAX00035081		JAX00331006		JAX00200129		JAX00200131		JAX00331014		JAX00035089		JAX00331018		JAX00331022		JAX00331025		JAX00331036		JAX00035096		JAX00035097		JAX00035099		JAX00035101		JAX00331048		JAX00331054		JAX00331061		JAX00035106		JAX00035107		JAX00331064		JAX00331065		JAX00035109		JAX00035110		JAX00331070		JAX00035112		JAX00331074		JAX00035113		JAX00035114		JAX00331077		JAX00035117		JAX00331079		JAX00035119		JAX00035120		JAX00035121		JAX00331093		JAX00035125		JAX00331104		JAX00331107		JAX00035129		JAX00035130		JAX00331110		JAX00331112		JAX00035131		JAX00331115		JAX00331116		JAX00331117		JAX00331119		JAX00331125		JAX00331126		JAX00331129		JAX00035134		JAX00331132		JAX00331133		JAX00331134		JAX00331137		JAX00331138		JAX00035139		JAX00035140		JAX00035141		JAX00035145		JAX00331160		JAX00331166		JAX00331167		JAX00035151		JAX00331170		JAX00035154		JAX00331173		JAX00331174		JAX00331175		JAX00035156		JAX00331179		JAX00331181		JAX00331182		JAX00331183		JAX00331188		JAX00331189		JAX00331190		JAX00331191		JAX00035160		JAX00035161		JAX00035162		JAX00331193		JAX00331194		JAX00331195		JAX00035168		JAX00331202		JAX00331204		JAX00200158		JAX00035169		JAX00331210		JAX00331211		JAX00331215		JAX00331216		JAX00035174		JAX00035175		JAX00035176		JAX00331220		JAX00331223		JAX00035178		JAX00331224		JAX00331225		JAX00331229		JAX00331231		JAX00331233		JAX00331234		JAX00331237		JAX00331238		JAX00331239		JAX00331242		JAX00331244		JAX00035189		JAX00331247		JAX00331253		JAX00035194		JAX00331254		JAX00035197		JAX00331258		JAX00035199		JAX00331262		JAX00035203		JAX00331270		JAX00331272		JAX00035213		JAX00331280		JAX00331282		JAX00331284		JAX00035214		JAX00035215		JAX00331285		JAX00331290		JAX00331291		JAX00331296		JAX00331298		JAX00331301		JAX00035220		JAX00035221		JAX00035222		JAX00331304		JAX00331311		JAX00331317		JAX00331320		JAX00035225		JAX00331327		JAX00331328		JAX00331329		JAX00035228		JAX00331335		JAX00331338		JAX00331340		JAX00331341		JAX00331342		JAX00331343		JAX00331344		JAX00331347		JAX00035229		JAX00331355		JAX00331358		JAX00035232		JAX00331366		JAX00331368		JAX00035233		JAX00035234		JAX00331379		JAX00035236		JAX00331385		JAX00331386		JAX00200175		JAX00331395		JAX00331407		JAX00331412		JAX00035243		JAX00331422		JAX00200178		JAX00035245		JAX00331425		JAX00331429		JAX00331431		JAX00331433		JAX00331438		JAX00035251		JAX00331451		JAX00331456		JAX00331460		JAX00200182		JAX00331466		JAX00331467		JAX00035259		JAX00035261		JAX00331475		JAX00331478		JAX00331479		JAX00035262		JAX00035263		JAX00331491		JAX00331496		JAX00331498		JAX00331499		JAX00200187		JAX00331506		JAX00035272		JAX00035273		JAX00331508		JAX00331513		JAX00200189		JAX00200190		JAX00331524		JAX00331526		JAX00331527		JAX00331530		JAX00035278		JAX00331535		JAX00331536		JAX00331538		JAX00331540		JAX00331544		JAX00331549		JAX00331550		JAX00331552		JAX00331553		JAX00035281		JAX00331558		JAX00331559		JAX00331560		JAX00331578		JAX00331579		JAX00331583		JAX00331587		JAX00035290		JAX00035292		JAX00331594		JAX00035293		JAX00035294		JAX00331604		JAX00331609		JAX00331612		JAX00331615		JAX00331617		JAX00035299		JAX00200199		JAX00331623		JAX00331625		JAX00035303		JAX00331627		JAX00331628		JAX00331630		JAX00331644		JAX00035308		JAX00035311		JAX00331652		JAX00331654		JAX00035314		JAX00035317		JAX00331656		JAX00331658		JAX00331659		JAX00331662		JAX00331663		JAX00200205		JAX00331666		JAX00035319		JAX00035320		JAX00035323		JAX00331674		JAX00035325		JAX00331676		JAX00331679		JAX00331680		JAX00331685		JAX00331686		JAX00331687		JAX00331688		JAX00035329		JAX00331692		JAX00187679		JAX00331693		JAX00331694		JAX00331697		JAX00331700		JAX00331701		JAX00035334		JAX00200207		JAX00331704		JAX00331705		JAX00331707		JAX00331710		JAX00035339		JAX00331715		JAX00331718		JAX00331719		JAX00035342		JAX00331721		JAX00331723		JAX00035344		JAX00331725		JAX00035345		JAX00200208		JAX00331730		JAX00200209		JAX00331735		JAX00035349		JAX00035350		JAX00331740		JAX00035352		JAX00331742		JAX00035353		JAX00331745		JAX00035356		JAX00035357		JAX00331749		JAX00331754		JAX00331755		JAX00035359		JAX00331761		JAX00331763		JAX00331766		JAX00331767		JAX00331772		JAX00331774		JAX00331776		JAX00035363		JAX00331779		JAX00035365		JAX00035367		JAX00331787		JAX00331790		JAX00200218		JAX00331796		JAX00331798		JAX00035375		JAX00035377		JAX00331803		JAX00331805		JAX00331806		JAX00035386		JAX00331807		JAX00331809		JAX00331811		JAX00331814		JAX00035391		JAX00331823		JAX00331832		JAX00035396		JAX00331837		JAX00331844		JAX00331850		JAX00035401		JAX00331865		JAX00035406		JAX00331871		JAX00331878		JAX00035410		JAX00200224		JAX00331888		JAX00331889		JAX00331891		JAX00331892		JAX00331897		JAX00035419		JAX00035420		JAX00331906		JAX00331907		JAX00331914		JAX00035425		JAX00035426		JAX00331920		JAX00331924		JAX00200227		JAX00035427		JAX00331926		JAX00035430		JAX00331934		JAX00331935		JAX00200229		JAX00331939		JAX00331944		JAX00331946		JAX00331948		JAX00331949		JAX00331955		JAX00035437		JAX00331960		JAX00331964		JAX00035439		JAX00035440		JAX00331967		JAX00035443		JAX00331971		JAX00035445		JAX00200233		JAX00200234		JAX00331985		JAX00035457		JAX00035458		JAX00332007		JAX00332011		JAX00332017		JAX00035467		JAX00035468		JAX00035469		JAX00035472		JAX00200245		JAX00035477		JAX00332040		JAX00332045		JAX00035480		JAX00200247		JAX00332056		JAX00332057		JAX00332060		JAX00035481		JAX00332061		JAX00035482		JAX00332065		JAX00332070		JAX00035490		JAX00035491		JAX00035492		JAX00332082		JAX00332083		JAX00332084		JAX00332085		JAX00332086		JAX00332089		JAX00332093		JAX00332094		JAX00332095		JAX00332096		JAX00332097		JAX00332098		JAX00332099		JAX00332100		JAX00332102		JAX00332107		JAX00332115		JAX00035505		JAX00035506		JAX00332125		JAX00200256		JAX00332129		JAX00332130		JAX00035509		JAX00035510		JAX00332131		JAX00332132		JAX00332136		JAX00332138		JAX00332140		JAX00332144		JAX00035511		JAX00332147		JAX00332149		JAX00332153		JAX00332154		JAX00332159		JAX00332161		JAX00035517		JAX00332165		JAX00332172		JAX00332177		JAX00332179		JAX00332180		JAX00035522		JAX00332190		JAX00332193		JAX00332195		JAX00200259		JAX00332209		JAX00332210		JAX00035527		JAX00332220		JAX00332221		JAX00332223		JAX00332225		JAX00332227		JAX00332241		JAX00332245		JAX00332246		JAX00200263		JAX00035536		JAX00332258		JAX00332262		JAX00332264		JAX00332266		JAX00332270		JAX00332272		JAX00332273		JAX00332275		JAX00332277		JAX00332278		JAX00332280		JAX00035540		JAX00332282		JAX00332285		JAX00332288		JAX00332291		JAX00332294		JAX00332299		JAX00332300		JAX00332302		JAX00332303		JAX00332305		JAX00332308		JAX00332309		JAX00332311		JAX00035546		JAX00332314		JAX00332315		JAX00332316		JAX00332317		JAX00035549		JAX00035550		JAX00332318		JAX00332319		JAX00332320		JAX00332322		JAX00200267		JAX00332323		JAX00035555		JAX00332337		JAX00332339		JAX00035559		JAX00200268		JAX00035561		JAX00332348		JAX00332349		JAX00332356		JAX00332357		JAX00035565		JAX00332361		JAX00332363		JAX00332365		JAX00035566		JAX00332368		JAX00332369		JAX00332375		JAX00332381		JAX00332382		JAX00035572		JAX00332387		JAX00332388		JAX00332391		JAX00332393		JAX00332394		JAX00332397		JAX00332401		JAX00332404		JAX00332408		JAX00035574		JAX00332410		JAX00332416		JAX00332419		JAX00332420		JAX00035579		JAX00332425		JAX00332426		JAX00035580		JAX00035582		JAX00332438		JAX00332439		JAX00332448		JAX00332452		JAX00035586		JAX00332459		JAX00332470		JAX00332474		JAX00332476		JAX00332478		JAX00035590		JAX00035591		JAX00035592		JAX00035593		JAX00200282		JAX00035596		JAX00035597		JAX00332488		JAX00332489		JAX00332493		JAX00332494		JAX00035600		JAX00332501		JAX00332505		JAX00035609		JAX00332512		JAX00332514		JAX00332515		JAX00332516		JAX00332517		JAX00035611		JAX00332518		JAX00332521		JAX00035613		JAX00332534		JAX00035614		JAX00035615		JAX00332542		JAX00035616		JAX00035618		JAX00332545		JAX00332547		JAX00332551		JAX00035620		JAX00332558		JAX00035622		JAX00332565		JAX00332566		JAX00035625		JAX00332571		JAX00035626		JAX00035627		JAX00332573		JAX00332576		JAX00035634		JAX00332581		JAX00035635		JAX00035639		JAX00332600		JAX00332607		JAX00200296		JAX00332617		JAX00332620		JAX00332623		JAX00035650		JAX00332626		JAX00332628		JAX00332629		JAX00332630		JAX00332631		JAX00332635		JAX00332636		JAX00200300		JAX00035661		JAX00332643		JAX00035663		JAX00332650		JAX00332654		JAX00332656		JAX00332658		JAX00035665		JAX00332664		JAX00332665		JAX00332668		JAX00035669		JAX00035672		JAX00035673		JAX00035674		JAX00332674		JAX00332675		JAX00332681		JAX00332684		JAX00332688		JAX00332689		JAX00200308		JAX00035682		JAX00035683		JAX00332692		JAX00332696		JAX00332697		JAX00035686		JAX00332701		JAX00035687		JAX00332702		JAX00332706		JAX00332707		JAX00035690		JAX00332715		JAX00332716		JAX00035691		JAX00332724		JAX00332725		JAX00035692		JAX00332728		JAX00035693		JAX00332732		JAX00332734		JAX00035694		JAX00035695		JAX00332741		JAX00332744		JAX00332747		JAX00332748		JAX00332749		JAX00332750		JAX00332751		JAX00332752		JAX00332754		JAX00332756		JAX00332758		JAX00332759		JAX00332760		JAX00200316		JAX00332777		JAX00035703		JAX00200318		JAX00035708		JAX00332780		JAX00332781		JAX00332783		JAX00035709		JAX00332786		JAX00332791		JAX00332793		JAX00332794		JAX00035712		JAX00332801		JAX00035714		JAX00332804		JAX00035717		JAX00332807		JAX00332808		JAX00332810		JAX00035720		JAX00332813		JAX00332815		JAX00332820		JAX00332821		JAX00332822		JAX00035724		JAX00332828		JAX00332831		JAX00332832		JAX00035728		JAX00035729		JAX00332835		JAX00332837		JAX00332838		JAX00332841		JAX00332842		JAX00332845		JAX00035731		JAX00035734		JAX00035735		JAX00332855		JAX00332856		JAX00035740		JAX00332861		JAX00332863		JAX00332865		JAX00332866		JAX00332867		JAX00332869		JAX00332870		JAX00332872		JAX00035744		JAX00035745		JAX00035747		JAX00332878		JAX00332882		JAX00332883		JAX00035749		JAX00332888		JAX00035757		JAX00035762		JAX00332901		JAX00332903		JAX00332905		JAX00035763		JAX00035765		JAX00035767		JAX00035768		JAX00332910		JAX00332911		JAX00332919		JAX00332923		JAX00332924		JAX00035776		JAX00332926		JAX00035789		JAX00332939		JAX00200339		JAX00035790		JAX00332944		JAX00332947		JAX00035800		JAX00035802		JAX00200341		JAX00035803		JAX00035809		JAX00332963		JAX00332971		JAX00035818		JAX00035822		JAX00332985		JAX00035827		JAX00333000		JAX00200352		JAX00035832		JAX00333008		JAX00035839		JAX00035842		JAX00333014		JAX00200355		JAX00035850		JAX00333025		JAX00333037		JAX00333038		JAX00333041		JAX00333045		JAX00333046		JAX00333048		JAX00035865		JAX00333051		JAX00333052		JAX00035875		JAX00333056		JAX00333063		JAX00333065		JAX00333071		JAX00200366		JAX00333074		JAX00333075		JAX00333078		JAX00333085		JAX00035892		JAX00333087		JAX00333088		JAX00333090		JAX00333091		JAX00333092		JAX00035898		JAX00333094		JAX00035901		JAX00333099		JAX00035905		JAX00333101		JAX00333102		JAX00333108		JAX00333111		JAX00333113		JAX00333117		JAX00333118		JAX00035918		JAX00333123		JAX00035919		JAX00035921		JAX00333128		JAX00035924		JAX00333130		JAX00333132		JAX00035927		JAX00333137		JAX00333141		JAX00035933		JAX00333146		JAX00333148		JAX00333150		JAX00333151		JAX00333154		JAX00333158		JAX00333162		JAX00035942		JAX00333168		JAX00333171		JAX00333172		JAX00200387		JAX00035949		JAX00333177		JAX00333178		JAX00333179		JAX00035952		JAX00035953		JAX00035957		JAX00333180		JAX00333181		JAX00333182		JAX00333185		JAX00333187		JAX00035966		JAX00333194		JAX00333198		JAX00035969		JAX00333205		JAX00333210		JAX00333215		JAX00035975		JAX00035976		JAX00035977		JAX00333219		JAX00333220		JAX00333221		JAX00333224		JAX00200394		JAX00035983		JAX00035984		JAX00035987		JAX00333235		JAX00035989		JAX00035990		JAX00333241		JAX00035991		JAX00333244		JAX00035992		JAX00333245		JAX00333251		JAX00333254		JAX00333257		JAX00035997		JAX00035998		JAX00333262		JAX00333263		JAX00333265		JAX00036000		JAX00036001		JAX00333274		JAX00333278		JAX00333281		JAX00333282		JAX00333290		JAX00036009		JAX00036012		JAX00333301		JAX00333303		JAX00333305		JAX00333307		JAX00333312		JAX00333313		JAX00036015		JAX00333315		JAX00036017		JAX00333321		JAX00333324		JAX00333329		JAX00333331		JAX00333337		JAX00333339		JAX00333340		JAX00036025		JAX00036027		JAX00036030		JAX00036031		JAX00333350		JAX00333351		JAX00333352		JAX00036032		JAX00333358		JAX00333363		JAX00333365		JAX00333366		JAX00333367		JAX00333369		JAX00333372		JAX00333374		JAX00036037		JAX00036038		JAX00333376		JAX00333378		JAX00036041		JAX00333388		JAX00333389		JAX00333391		JAX00333394		JAX00333395		JAX00333397		JAX00036047		JAX00333402		JAX00333403		JAX00333409		JAX00036049		JAX00333422		JAX00036052		JAX00333432		JAX00333433		JAX00333438		JAX00333442		JAX00036063		JAX00333444		JAX00036066		JAX00036067		JAX00333450		JAX00333455		JAX00333462		JAX00036072		JAX00036073		JAX00333469		JAX00333471		JAX00333472		JAX00200405		JAX00333475		JAX00036078		JAX00333480		JAX00333483		JAX00333488		JAX00333490		JAX00333495		JAX00333496		JAX00036081		JAX00200407		JAX00036083		JAX00333498		JAX00333500		JAX00333502		JAX00036088		JAX00333510		JAX00333511		JAX00333518		JAX00333525		JAX00333529		JAX00200409		JAX00333532		JAX00333534		JAX00333537		JAX00333542		JAX00333548		JAX00333551		JAX00333552		JAX00724145		JAX00333560		JAX00333561		JAX00333565		JAX00333569		JAX00333570		JAX00333577		JAX00333579		JAX00333580		JAX00333584		JAX00036108		JAX00036109		JAX00333590		JAX00036115		JAX00333599		JAX00333600		JAX00333602		JAX00333604		JAX00333605		JAX00333606		JAX00333607		JAX00333610		JAX00333615		JAX00036123		JAX00333617		JAX00036124		JAX00036125		JAX00333620		JAX00333621		JAX00333624		JAX00333626		JAX00333628		JAX00333631		JAX00333633		JAX00333648		JAX00333656		JAX00036133		JAX00036134		JAX00333668		JAX00333671		JAX00333672		JAX00333673		JAX00333675		JAX00036135		JAX00333677		JAX00036136		JAX00333682		JAX00333683		JAX00333686		JAX00333687		JAX00333694		JAX00333696		JAX00333701		JAX00036141		JAX00333710		JAX00333714		JAX00333715		JAX00333721		JAX00333725		JAX00036146		JAX00333729		JAX00333730		JAX00333736		JAX00333737		JAX00333738		JAX00333741		JAX00036148		JAX00333750		JAX00333754		JAX00036150		JAX00333757		JAX00333764		JAX00036154		JAX00333769		JAX00333771		JAX00036157		JAX00036163		JAX00036164		JAX00333794		JAX00333795		JAX00333801		JAX00333807		JAX00333810		JAX00333812		JAX00333813		JAX00333815		JAX00036171		JAX00333816		JAX00333818		JAX00333819		JAX00333821		JAX00333822		JAX00333825		JAX00333826		JAX00333831		JAX00333832		JAX00333833		JAX00036176		JAX00333845		JAX00333846		JAX00333851		JAX00036180		JAX00036181		JAX00036182		JAX00036183		JAX00333857		JAX00333858		JAX00333864		JAX00333875		JAX00333876		JAX00036188		JAX00333879		JAX00333890		JAX00333894		JAX00333902		JAX00333903		JAX00333904		JAX00036198		JAX00036199		JAX00333907		JAX00036200		JAX00036202		JAX00036203		JAX00333916		JAX00333919		JAX00333921		JAX00333922		JAX00333923		JAX00333929		JAX00333931		JAX00333934		JAX00333936		JAX00333938		JAX00333940		JAX00333942		JAX00333949		JAX00333951		JAX00333952		JAX00333954		JAX00333955		JAX00333956		JAX00333959		JAX00333960		JAX00333961		JAX00333963		JAX00333968		JAX00333970		JAX00333974		JAX00333977		JAX00333978		JAX00333981		JAX00036213		JAX00333986		JAX00333987		JAX00333988		JAX00333989		JAX00333991		JAX00333996		JAX00334003		JAX00334005		JAX00334007		JAX00036219		JAX00334011		JAX00334014		JAX00334015		JAX00036221		JAX00334020		JAX00334022		JAX00334024		JAX00036224		JAX00334030		JAX00334031		JAX00334032		JAX00334035		JAX00334037		JAX00334039		JAX00334044		JAX00334045		JAX00334054		JAX00036229		JAX00036233		JAX00334064		JAX00334071		JAX00334073		JAX00334075		JAX00036235		JAX00334080		JAX00036236		JAX00334088		JAX00036237		JAX00036238		JAX00334090		JAX00334091		JAX00334092		JAX00334093		JAX00334101		JAX00334104		JAX00036242		JAX00334105		JAX00334107		JAX00334110		JAX00334115		JAX00334121		JAX00334123		JAX00334124		JAX00334132		JAX00334135		JAX00334137		JAX00334141		JAX00334142		JAX00334146		JAX00334147		JAX00334150		JAX00334152		JAX00334155		JAX00200421		JAX00334157		JAX00334159		JAX00334162		JAX00036257		JAX00334172		JAX00334173		JAX00334174		JAX00334175		JAX00334177		JAX00334181		JAX00036258		JAX00036259		JAX00036261		JAX00036263		JAX00334190		JAX00036264		JAX00334191		JAX00334195		JAX00334199		JAX00334200		JAX00334207		JAX00334212		JAX00036270		JAX00334218		JAX00334220		JAX00334227		JAX00334228		JAX00036273		JAX00334236		JAX00334241		JAX00334244		JAX00200430		JAX00334245		JAX00334248		JAX00334251		JAX00334254		JAX00334269		JAX00334270		JAX00334275		JAX00334276		JAX00334279		JAX00334280		JAX00036291		JAX00036293		JAX00334285		JAX00334286		JAX00334288		JAX00334289		JAX00334292		JAX00036297		JAX00334295		JAX00036299		JAX00036303		JAX00334303		JAX00334305		JAX00036305		JAX00334312		JAX00334315		JAX00334316		JAX00334323		JAX00036314		JAX00334332		JAX00334333		JAX00334341		JAX00036315		JAX00334354		JAX00334356		JAX00036319		JAX00200438		JAX00036321		JAX00334366		JAX00334367		JAX00334372		JAX00334373		JAX00200440		JAX00036324		JAX00334385		JAX00036329		JAX00334389		JAX00334398		JAX00334402		JAX00334404		JAX00334407		JAX00334408		JAX00334409		JAX00334410		JAX00334414		JAX00334416		JAX00200444		JAX00334419		JAX00334425		JAX00334427		JAX00036346		JAX00036347		JAX00334431		JAX00334433		JAX00334439		JAX00334440		JAX00334441		JAX00334442		JAX00036352		JAX00334445		JAX00036355		JAX00200450		JAX00036357		JAX00334450		JAX00334454		JAX00334457		JAX00334459		JAX00334460		JAX00334461		JAX00334463		JAX00036363		JAX00036364		JAX00334470		JAX00036366		JAX00334473		JAX00036372		JAX00200455		JAX00334480		JAX00036376		JAX00036377		JAX00036380		JAX00036383		JAX00334488		JAX00334492		JAX00334496		JAX00036389		JAX00334503		JAX00036391		JAX00036394		JAX00334514		JAX00334515		JAX00334516		JAX00036401		JAX00334523		JAX00036403		JAX00036404		JAX00334524		JAX00334530		JAX00334531		JAX00036405		JAX00334535		JAX00334536		JAX00334541		JAX00036413		JAX00334549		JAX00036415		JAX00334554		JAX00334558		JAX00334560		JAX00334561		JAX00334569		JAX00334572		JAX00334575		JAX00334577		JAX00334579		JAX00036426		JAX00334581		JAX00334582		JAX00036429		JAX00036435		JAX00334599		JAX00334600		JAX00334601		JAX00334602		JAX00334608		JAX00334609		JAX00334611		JAX00334613		JAX00334616		JAX00334623		JAX00334624		JAX00334628		JAX00036442		JAX00334631		JAX00334633		JAX00036444		JAX00334637		JAX00036446		JAX00036447		JAX00334642		JAX00334644		JAX00334645		JAX00036448		JAX00036450		JAX00036451		JAX00036452		JAX00334653		JAX00334657		JAX00200472		JAX00036453		JAX00036454		JAX00036456		JAX00334669		JAX00200474		JAX00036461		JAX00334672		JAX00334673		JAX00334674		JAX00334675		JAX00334676		JAX00334683		JAX00036464		JAX00334684		JAX00334687		JAX00334695		JAX00036468		JAX00036473		JAX00334701		JAX00334702		JAX00334707		JAX00036474		JAX00200480		JAX00036475		JAX00334710		JAX00334714		JAX00036477		JAX00200482		JAX00334716		JAX00334720		JAX00334721		JAX00036484		JAX00036485		JAX00334726		JAX00334729		JAX00334732		JAX00036487		JAX00036488		JAX00334734		JAX00334737		JAX00334738		JAX00334740		JAX00334741		JAX00334745		JAX00334753		JAX00036497		JAX00334759		JAX00036500		JAX00334760		JAX00036501		JAX00036504		JAX00334768		JAX00334769		JAX00334774		JAX00334778		JAX00334779		JAX00334781		JAX00334782		JAX00334784		JAX00334785		JAX00334790		JAX00036519		JAX00036522		JAX00334794		JAX00334796		JAX00334797		JAX00334800		JAX00334803		JAX00036525		JAX00334806		JAX00334807		JAX00334808		JAX00200500		JAX00036529		JAX00334813		JAX00036531		JAX00334818		JAX00036532		JAX00334824		JAX00200504		JAX00036533		JAX00334827		JAX00334829		JAX00187700		JAX00036540		JAX00334833		JAX00036542		JAX00334843		JAX00334844		JAX00036547		JAX00036548		JAX00334849		JAX00036551		JAX00334852		JAX00334854		JAX00334855		JAX00334856		JAX00334857		JAX00334858		JAX00334862		JAX00036555		JAX00036557		JAX00334864		JAX00334865		JAX00334878		JAX00200514		JAX00334883		JAX00334887		JAX00200517		JAX00036564		JAX00036565		JAX00036566		JAX00334890		JAX00036567		JAX00036568		JAX00334893		JAX00334895		JAX00334899		JAX00036574		JAX00334901		JAX00334902		JAX00334903		JAX00334904		JAX00334906		JAX00334908		JAX00200521		JAX00036578		JAX00334920		JAX00334921		JAX00334923		JAX00334924		JAX00334925		JAX00334929		JAX00334935		JAX00036584		JAX00036585		JAX00334940		JAX00334941		JAX00334947		JAX00334955		JAX00036588		JAX00036589		JAX00334957		JAX00036591		JAX00036592		JAX00200526		JAX00334964		JAX00334965		JAX00334967		JAX00334969		JAX00036596		JAX00334975		JAX00334976		JAX00036599		JAX00334981		JAX00334983		JAX00334986		JAX00334991		JAX00334992		JAX00036600		JAX00335002		JAX00036608		JAX00335007		JAX00036610		JAX00335008		JAX00335011		JAX00335012		JAX00335016		JAX00036614		JAX00335019		JAX00036615		JAX00335025		JAX00036623		JAX00335030		JAX00335036		JAX00335045		JAX00335046		JAX00335047		JAX00036627		JAX00036628		JAX00335048		JAX00200536		JAX00335057		JAX00335062		JAX00335069		JAX00335070		JAX00036636		JAX00036638		JAX00200538		JAX00335077		JAX00335078		JAX00036640		JAX00036641		JAX00335085		JAX00335087		JAX00036644		JAX00335089		JAX00335090		JAX00036646		JAX00036647		JAX00335098		JAX00335103		JAX00335104		JAX00335105		JAX00036649		JAX00335111		JAX00036650		JAX00335113		JAX00335117		JAX00036651		JAX00036652		JAX00036653		JAX00335126		JAX00335129		JAX00036654		JAX00335130		JAX00335131		JAX00335133		JAX00335134		JAX00335135		JAX00335140		JAX00036657		JAX00036659		JAX00036661		JAX00335145		JAX00335146		JAX00335149		JAX00335150		JAX00335151		JAX00335152		JAX00335153		JAX00335154		JAX00335155		JAX00335156		JAX00335157		JAX00335168		JAX00036666		JAX00335180		JAX00036668		JAX00335181		JAX00036669		JAX00335186		JAX00335188		JAX00335189		JAX00335192		JAX00335193		JAX00036670		JAX00036671		JAX00335195		JAX00335201		JAX00335204		JAX00036674		JAX00335217		JAX00036677		JAX00335220		JAX00335221		JAX00335227		JAX00036684		JAX00335231		JAX00036688		JAX00335239		JAX00036689		JAX00335248		JAX00335249		JAX00335250		JAX00036697		JAX00335260		JAX00335266		JAX00036701		JAX00200554		JAX00187703		JAX00036702		JAX00335272		JAX00335273		JAX00335276		JAX00036708		JAX00036712		JAX00335282		JAX00335287		JAX00335288		JAX00335289		JAX00335297		JAX00335298		JAX00335299		JAX00335303		JAX00036724		JAX00335309		JAX00335311		JAX00335314		JAX00036729		JAX00200568		JAX00335332		JAX00036735		JAX00036738		JAX00335339		JAX00335340		JAX00335341		JAX00335346		JAX00036746		JAX00335350		JAX00335354		JAX00335357		JAX00335359		JAX00036748		JAX00335362		JAX00335363		JAX00036752		JAX00335374		JAX00335375		JAX00036754		JAX00335377		JAX00335378		JAX00335380		JAX00335383		JAX00335384		JAX00335386		JAX00335387		JAX00335389		JAX00335390		JAX00335396		JAX00335400		JAX00036765		JAX00036766		JAX00335406		JAX00036770		JAX00036771		JAX00335415		JAX00335416		JAX00036774		JAX00036775		JAX00335419		JAX00036776		JAX00335421		JAX00335424		JAX00335425		JAX00036777		JAX00036778		JAX00335430		JAX00335436		JAX00335438		JAX00335439		JAX00335440		JAX00036784		JAX00335441		JAX00036788		JAX00036790		JAX00335453		JAX00335455		JAX00036793		JAX00335457		JAX00335459		JAX00335462		JAX00036798		JAX00335469		JAX00335472		JAX00335474		JAX00036801		JAX00335477		JAX00335481		JAX00335483		JAX00036809		JAX00335493		JAX00335496		JAX00036810		JAX00036812		JAX00036813		JAX00335502		JAX00335503		JAX00036821		JAX00036822		JAX00036823		JAX00036826		JAX00036827		JAX00036830		JAX00335519		JAX00335521		JAX00036831		JAX00036836		JAX00335527		JAX00335529		JAX00335531		JAX00335532		JAX00036837		JAX00036844		JAX00335540		JAX00335541		JAX00335550		JAX00036854		JAX00036857		JAX00335554		JAX00036858		JAX00036859		JAX00036861		JAX00335568		JAX00335571		JAX00036866		JAX00200612		JAX00200614		JAX00335574		JAX00036869		JAX00335579		JAX00335581		JAX00335582		JAX00335586		JAX00335587		JAX00036874		JAX00335590		JAX00036876		JAX00335592		JAX00335593		JAX00335594		JAX00335596		JAX00335598		JAX00036884		JAX00036886		JAX00335599		JAX00335601		JAX00036889		JAX00335607		JAX00335608		JAX00335611		JAX00036893		JAX00335615		JAX00036895		JAX00335619		JAX00335623		JAX00036897		JAX00335626		JAX00335627		JAX00335628		JAX00335630		JAX00200627		JAX00036906		JAX00036911		JAX00036912		JAX00335646		JAX00036918		JAX00036920		JAX00335658		JAX00335672		JAX00036932		JAX00335677		JAX00335678		JAX00335681		JAX00036938		JAX00036939		JAX00036940		JAX00036941		JAX00036949		JAX00036950		JAX00335691		JAX00036953		JAX00200644		JAX00335704		JAX00036957		JAX00036958		JAX00036959		JAX00335709		JAX00335710		JAX00335711		JAX00036962		JAX00335712		JAX00036964		JAX00335713		JAX00036965		JAX00335715		JAX00036967		JAX00335721		JAX00036972		JAX00036973		JAX00335725		JAX00036976		JAX00335727		JAX00335730		JAX00335731		JAX00335732		JAX00335738		JAX00335739		JAX00036980		JAX00036982		JAX00036984		JAX00036985		JAX00335743		JAX00335750		JAX00335753		JAX00335755		JAX00335759		JAX00036995		JAX00335772		JAX00036998		JAX00335775		JAX00335777		JAX00200655		JAX00036999		JAX00037001		JAX00335778		JAX00037002		JAX00335786		JAX00335787		JAX00335788		JAX00037003		JAX00037007		JAX00335795		JAX00335797		JAX00037009		JAX00037010		JAX00335799		JAX00335801		JAX00037014		JAX00335804		JAX00037016		JAX00335805		JAX00037018		JAX00335808		JAX00335809		JAX00335812		JAX00335813		JAX00335818		JAX00335819		JAX00335825		JAX00335826		JAX00335827		JAX00335832		JAX00335833		JAX00335835		JAX00037021		JAX00037022		JAX00335839		JAX00037025		JAX00335842		JAX00335847		JAX00335848		JAX00335851		JAX00037032		JAX00037034		JAX00335856		JAX00335857		JAX00335862		JAX00335863		JAX00037037		JAX00037040		JAX00335880		JAX00037041		JAX00335882		JAX00335886		JAX00335888		JAX00335896		JAX00335897		JAX00335898		JAX00335904		JAX00037049		JAX00335907		JAX00335908		JAX00335910		JAX00037050		JAX00335912		JAX00335916		JAX00335918		JAX00200673		JAX00335921		JAX00335923		JAX00335925		JAX00335927		JAX00335929		JAX00335931		JAX00037059		JAX00335933		JAX00037060		JAX00335937		JAX00335939		JAX00037065		JAX00335948		JAX00037067		JAX00335952		JAX00335953		JAX00335954		JAX00335961		JAX00335962		JAX00335963		JAX00335965		JAX00037072		JAX00335968		JAX00037073		JAX00037074		JAX00335974		JAX00037079		JAX00335987		JAX00037080		JAX00037086		JAX00037087		JAX00335999		JAX00037089		JAX00037090		JAX00336001		JAX00037092		JAX00336003		JAX00037094		JAX00200684		JAX00336009		JAX00336012		JAX00336013		JAX00037096		JAX00336022		JAX00037100		JAX00336023		JAX00336024		JAX00336027		JAX00336028		JAX00336043		JAX00200689		JAX00037104		JAX00336045		JAX00037106		JAX00336051		JAX00336055		JAX00037107		JAX00037110		JAX00336062		JAX00336063		JAX00336066		JAX00037118		JAX00336068		JAX00336069		JAX00336073		JAX00037122		JAX00336078		JAX00336079		JAX00200698		JAX00336084		JAX00037126		JAX00336089		JAX00336090		JAX00336094		JAX00336095		JAX00336096		JAX00336100		JAX00336101		JAX00336103		JAX00037131		JAX00336106		JAX00336111		JAX00336114		JAX00037135		JAX00037136		JAX00336120		JAX00336125		JAX00336126		JAX00037137		JAX00037138		JAX00336134		JAX00336135		JAX00336136		JAX00336137		JAX00037140		JAX00336140		JAX00037143		JAX00336141		JAX00200706		JAX00037150		JAX00037151		JAX00336150		JAX00336151		JAX00336154		JAX00336155		JAX00336161		JAX00037154		JAX00336166		JAX00336167		JAX00336169		JAX00336172		JAX00037159		JAX00037160		JAX00336176		JAX00336181		JAX00336184		JAX00336186		JAX00336187		JAX00037163		JAX00037166		JAX00336193		JAX00037167		JAX00037169		JAX00037170		JAX00336205		JAX00200711		JAX00336206		JAX00336208		JAX00037177		JAX00037178		JAX00037181		JAX00336225		JAX00336226		JAX00336230		JAX00037184		JAX00336232		JAX00336233		JAX00336236		JAX00336237		JAX00336238		JAX00037185		JAX00037186		JAX00037188		JAX00336251		JAX00037191		JAX00336257		JAX00336263		JAX00200722		JAX00037198		JAX00037201		JAX00336274		JAX00336276		JAX00037205		JAX00200726		JAX00336293		JAX00336297		JAX00336298		JAX00336302		JAX00336303		JAX00336304		JAX00037217		JAX00336305		JAX00336308		JAX00336312		JAX00336316		JAX00336323		JAX00336324		JAX00336326		JAX00336331		JAX00336339		JAX00037224		JAX00336341		JAX00336342		JAX00336345		JAX00037227		JAX00336350		JAX00037230		JAX00200736		JAX00336353		JAX00037233		JAX00037234		JAX00336361		JAX00336362		JAX00336363		JAX00336364		JAX00336365		JAX00037243		JAX00336367		JAX00336371		JAX00336373		JAX00336374		JAX00336375		JAX00037245		JAX00336378		JAX00336386		JAX00336390		JAX00200739		JAX00336394		JAX00336396		JAX00336397		JAX00336399		JAX00336401		JAX00336402		JAX00037253		JAX00336408		JAX00037255		JAX00200742		JAX00200743		JAX00336415		JAX00037258		JAX00037261		JAX00336421		JAX00037263		JAX00336427		JAX00336428		JAX00037264		JAX00336429		JAX00336430		JAX00336432		JAX00336434		JAX00336436		JAX00336437		JAX00336442		JAX00336443		JAX00037274		JAX00336445		JAX00336448		JAX00336449		JAX00336451		JAX00336459		JAX00037277		JAX00336467		JAX00037279		JAX00336478		JAX00037282		JAX00037283		JAX00336484		JAX00336487		JAX00336489		JAX00336490		JAX00336493		JAX00336496		JAX00336497		JAX00336498		JAX00336501		JAX00037288		JAX00336503		JAX00336505		JAX00336506		JAX00336510		JAX00037293		JAX00336511		JAX00336513		JAX00200749		JAX00336516		JAX00336525		JAX00336526		JAX00336528		JAX00336529		JAX00336535		JAX00336536		JAX00336537		JAX00037301		JAX00336539		JAX00336541		JAX00336545		JAX00336546		JAX00037305		JAX00336559		JAX00037306		JAX00037307		JAX00336561		JAX00200754		JAX00336567		JAX00336570		JAX00336577		JAX00336582		JAX00336583		JAX00336584		JAX00336585		JAX00336586		JAX00336587		JAX00336591		JAX00336592		JAX00336594		JAX00336596		JAX00336602		JAX00336607		JAX00336608		JAX00037321		JAX00037324		JAX00336617		JAX00336618		JAX00336619		JAX00336621		JAX00336622		JAX00336623		JAX00037327		JAX00037329		JAX00336635		JAX00336639		JAX00336640		JAX00336646		JAX00336650		JAX00336655		JAX00037339		JAX00336659		JAX00037341		JAX00037342		JAX00336671		JAX00336672		JAX00336673		JAX00336677		JAX00336678		JAX00336687		JAX00336690		JAX00336702		JAX00336710		JAX00336711		JAX00336712		JAX00336713		JAX00336720		JAX00336721		JAX00336724		JAX00336726		JAX00336732		JAX00037353		JAX00037354		JAX00336735		JAX00336745		JAX00200767		JAX00336748		JAX00336749		JAX00037362		JAX00200769		JAX00336759		JAX00336763		JAX00336771		JAX00037368		JAX00037369		JAX00037370		JAX00336774		JAX00336775		JAX00336778		JAX00336780		JAX00336782		JAX00037373		JAX00037374		JAX00200772		JAX00037375		JAX00336791		JAX00336794		JAX00336795		JAX00336801		JAX00336805		JAX00336806		JAX00336808		JAX00037380		JAX00037381		JAX00336813		JAX00336815		JAX00336816		JAX00037384		JAX00037386		JAX00336825		JAX00037387		JAX00037388		JAX00336831		JAX00336832		JAX00336835		JAX00037390		JAX00336837		JAX00336838		JAX00336841		JAX00336842		JAX00336847		JAX00336852		JAX00336857		JAX00336862		JAX00336865		JAX00336867		JAX00336870		JAX00336871		JAX00336872		JAX00336875		JAX00336880		JAX00336881		JAX00336883		JAX00336885		JAX00336889		JAX00037398		JAX00336892		JAX00336893		JAX00336895		JAX00336901		JAX00336902		JAX00336903		JAX00336904		JAX00336907		JAX00336910		JAX00336914		JAX00336917		JAX00037409		JAX00336925		JAX00200781		JAX00336927		JAX00200783		JAX00037416		JAX00037417		JAX00037419		JAX00037423		JAX00336943		JAX00336944		JAX00200786		JAX00336949		JAX00336956		JAX00037426		JAX00336960		JAX00336961		JAX00336964		JAX00336967		JAX00336976		JAX00336977		JAX00336978		JAX00336983		JAX00336986		JAX00037440		JAX00336996		JAX00336997		JAX00336999		JAX00337005		JAX00337006		JAX00037444		JAX00337016		JAX00037446		JAX00337018		JAX00337020		JAX00337021		JAX00337022		JAX00037448		JAX00037449		JAX00200792		JAX00200793		JAX00337044		JAX00037454		JAX00337050		JAX00337051		JAX00037455		JAX00037456		JAX00037457		JAX00337054		JAX00337057		JAX00337059		JAX00037458		JAX00337060		JAX00337072		JAX00337073		JAX00037461		JAX00337075		JAX00337080		JAX00337081		JAX00337085		JAX00337086		JAX00037466		JAX00037467		JAX00037468		JAX00337095		JAX00337096		JAX00337098		JAX00337101		JAX00037470		JAX00337102		JAX00037472		JAX00337111		JAX00037477		JAX00337126		JAX00337127		JAX00337136		JAX00337142		JAX00337143		JAX00337147		JAX00037487		JAX00337152		JAX00337156		JAX00337157		JAX00037490		JAX00337163		JAX00337168		JAX00037495		JAX00200810		JAX00337178		JAX00337180		JAX00337184		JAX00037497		JAX00337187		JAX00337188		JAX00337189		JAX00337194		JAX00337197		JAX00337199		JAX00037503		JAX00037504		JAX00337207		JAX00337209		JAX00337223		JAX00337229		JAX00337231		JAX00337232		JAX00337233		JAX00037513		JAX00037514		JAX00037515		JAX00200818		JAX00337241		JAX00337243		JAX00037519		JAX00337245		JAX00337251		JAX00337254		JAX00337258		JAX00337259		JAX00337262		JAX00337265		JAX00337267		JAX00337269		JAX00037521		JAX00037522		JAX00337274		JAX00337276		JAX00337279		JAX00037529		JAX00337286		JAX00337289		JAX00337290		JAX00037531		JAX00337295		JAX00337300		JAX00337301		JAX00337309		JAX00337315		JAX00337321		JAX00337326		JAX00037538		JAX00037539		JAX00037541		JAX00337332		JAX00337341		JAX00337343		JAX00337348		JAX00337349		JAX00337353		JAX00337355		JAX00337360		JAX00337367		JAX00337371		JAX00337372		JAX00187716		JAX00337373		JAX00337374		JAX00037545		JAX00037546		JAX00037547		JAX00337381		JAX00337384		JAX00337385		JAX00337389		JAX00037550		JAX00337392		JAX00337399		JAX00337400		JAX00337410		JAX00037554		JAX00337413		JAX00037557		JAX00200829		JAX00337428		JAX00337432		JAX00337434		JAX00337436		JAX00337445		JAX00337446		JAX00337447		JAX00337448		JAX00337449		JAX00337450		JAX00337459		JAX00337462		JAX00337470		JAX00337471		JAX00337472		JAX00337475		JAX00337476		JAX00037567		JAX00037570		JAX00337483		JAX00337488		JAX00337497		JAX00337498		JAX00337504		JAX00337505		JAX00337506		JAX00037576		JAX00337511		JAX00337515		JAX00337517		JAX00337521		JAX00337522		JAX00337523		JAX00337524		JAX00037580		JAX00337536		JAX00337537		JAX00337538		JAX00037583		JAX00337548		JAX00337550		JAX00337551		JAX00337558		JAX00337559		JAX00037586		JAX00337563		JAX00337565		JAX00337569		JAX00200841		JAX00337576		JAX00337582		JAX00337583		JAX00037591		JAX00037592		JAX00337589		JAX00337592		JAX00337598		JAX00037595		JAX00337604		JAX00337609		JAX00337611		JAX00337626		JAX00337629		JAX00337631		JAX00337634		JAX00337641		JAX00337646		JAX00037605		JAX00337647		JAX00337649		JAX00337662		JAX00337664		JAX00337666		JAX00037609		JAX00337676		JAX00337679		JAX00337685		JAX00337688		JAX00337690		JAX00337691		JAX00337696		JAX00337697		JAX00337698		JAX00037614		JAX00200851		JAX00037617		JAX00037619		JAX00337721		JAX00337723		JAX00337728		JAX00337731		JAX00337734		JAX00337740		JAX00337741		JAX00037624		JAX00337742		JAX00337743		JAX00337745		JAX00337749		JAX00337751		JAX00337753		JAX00337755		JAX00037628		JAX00037630		JAX00337762		JAX00337764		JAX00037633		JAX00037637		JAX00337774		JAX00337777		JAX00337778		JAX00337786		JAX00037642		JAX00037644		JAX00037646		JAX00037647		JAX00337795		JAX00337796		JAX00037648		JAX00037650		JAX00337807		JAX00037653		JAX00337810		JAX00337814		JAX00337815		JAX00200864		JAX00037658		JAX00337823		JAX00037662		JAX00337835		JAX00337836		JAX00337837		JAX00337838		JAX00037663		JAX00337846		JAX00337847		JAX00337850		JAX00337851		JAX00337856		JAX00337860		JAX00337864		JAX00337865		JAX00337866		JAX00337867		JAX00337870		JAX00337871		JAX00337876		JAX00037674		JAX00337884		JAX00037676		JAX00337885		JAX00337893		JAX00337899		JAX00037680		JAX00337905		JAX00337907		JAX00337908		JAX00337909		JAX00337910		JAX00337917		JAX00337919		JAX00337921		JAX00337922		JAX00037686		JAX00337925		JAX00337927		JAX00337929		JAX00337933		JAX00037689		JAX00337936		JAX00037690		JAX00037691		JAX00037692		JAX00337943		JAX00037694		JAX00337949		JAX00200872		JAX00337951		JAX00337957		JAX00337959		JAX00037696		JAX00337968		JAX00337969		JAX00337974		JAX00337979		JAX00337983		JAX00337984		JAX00337985		JAX00337986		JAX00037705		JAX00037706		JAX00337991		JAX00337993		JAX00337995		JAX00337997		JAX00337999		JAX00338001		JAX00338004		JAX00338008		JAX00338014		JAX00338015		JAX00338018		JAX00200877		JAX00338029		JAX00338030		JAX00037719		JAX00200879		JAX00338034		JAX00338038		JAX00338039		JAX00338040		JAX00338041		JAX00338042		JAX00338046		JAX00338049		JAX00338053		JAX00037722		JAX00338056		JAX00338060		JAX00338074		JAX00338075		JAX00338080		JAX00037726		JAX00338084		JAX00037727		JAX00338091		JAX00338092		JAX00338093		JAX00037728		JAX00037729		JAX00338094		JAX00338096		JAX00037731		JAX00338100		JAX00338101		JAX00037733		JAX00338105		JAX00037735		JAX00200883		JAX00338110		JAX00037739		JAX00338120		JAX00338121		JAX00037745		JAX00338132		JAX00338136		JAX00037754		JAX00338139		JAX00200885		JAX00037758		JAX00338150		JAX00037763		JAX00338157		JAX00338159		JAX00338161		JAX00037764		JAX00338166		JAX00037766		JAX00338167		JAX00338172		JAX00338175		JAX00338179		JAX00037771		JAX00037773		JAX00338186		JAX00338188		JAX00200892		JAX00037776		JAX00338198		JAX00338202		JAX00037780		JAX00338208		JAX00338210		JAX00338211		JAX00338212		JAX00037786		JAX00338213		JAX00037788		JAX00338217		JAX00338218		JAX00338223		JAX00338226		JAX00338232		JAX00338233		JAX00338234		JAX00338235		JAX00338236		JAX00338237		JAX00338238		JAX00338240		JAX00037794		JAX00338244		JAX00338249		JAX00338252		JAX00338253		JAX00037801		JAX00037802		JAX00338256		JAX00037804		JAX00338263		JAX00037807		JAX00037808		JAX00338272		JAX00338273		JAX00338276		JAX00338277		JAX00338278		JAX00037809		JAX00037810		JAX00338280		JAX00037811		JAX00338281		JAX00338282		JAX00338284		JAX00338288		JAX00338289		JAX00338290		JAX00037814		JAX00338296		JAX00338297		JAX00037816		JAX00338306		JAX00338309		JAX00338314		JAX00037827		JAX00338318		JAX00338320		JAX00338321		JAX00338322		JAX00200913		JAX00338326		JAX00338328		JAX00037834		JAX00338330		JAX00338341		JAX00200917		JAX00037839		JAX00037840		JAX00037841		JAX00338348		JAX00338353		JAX00338355		JAX00338356		JAX00338358		JAX00338359		JAX00338362		JAX00037849		JAX00037850		JAX00338366		JAX00037852		JAX00338370		JAX00338375		JAX00037855		JAX00338377		JAX00338380		JAX00338381		JAX00037858		JAX00338384		JAX00338385		JAX00338389		JAX00338391		JAX00338392		JAX00338395		JAX00037865		JAX00338398		JAX00338401		JAX00338402		JAX00187725		JAX00037880		JAX00338413		JAX00338414		JAX00338415		JAX00338416		JAX00037883		JAX00338425		JAX00037884		JAX00338431		JAX00338435		JAX00338436		JAX00338442		JAX00338443		JAX00338451		JAX00338461		JAX00338464		JAX00338466		JAX00338467		JAX00338472		JAX00338484		JAX00338488		JAX00338489		JAX00338490		JAX00338498		JAX00037890		JAX00338502		JAX00338506		JAX00338513		JAX00338520		JAX00338525		JAX00338527		JAX00338535		JAX00338543		JAX00200934		JAX00338549		JAX00338552		JAX00037898		JAX00338558		JAX00037900		JAX00338560		JAX00338561		JAX00338562		JAX00338564		JAX00338565		JAX00338566		JAX00338575		JAX00338578		JAX00338579		JAX00338583		JAX00338589		JAX00338590		JAX00037913		JAX00338599		JAX00338603		JAX00338605		JAX00037914		JAX00338608		JAX00338609		JAX00338612		JAX00338613		JAX00037918		JAX00338619		JAX00200940		JAX00338621		JAX00037922		JAX00200943		JAX00338624		JAX00037925		JAX00037926		JAX00338627		JAX00338629		JAX00338631		JAX00338632		JAX00338650		JAX00037934		JAX00338664		JAX00338670		JAX00338672		JAX00338675		JAX00338679		JAX00338680		JAX00037937		JAX00338681		JAX00037938		JAX00338686		JAX00338687		JAX00200949		JAX00037942		JAX00338697		JAX00037948		JAX00338704		JAX00338708		JAX00338711		JAX00338716		JAX00037952		JAX00338722		JAX00037954		JAX00338726		JAX00338729		JAX00338736		JAX00338737		JAX00338739		JAX00338741		JAX00200956		JAX00338746		JAX00037964		JAX00338759		JAX00338760		JAX00037967		JAX00338764		JAX00338766		JAX00338768		JAX00187727		JAX00338779		JAX00338784		JAX00338787		JAX00338795		JAX00200960		JAX00338799		JAX00338802		JAX00338806		JAX00037979		JAX00338809		JAX00200963		JAX00338811		JAX00200964		JAX00037981		JAX00338816		JAX00338817		JAX00338821		JAX00338822		JAX00200965		JAX00200966		JAX00338832		JAX00338837		JAX00338839		JAX00338841		JAX00338845		JAX00338847		JAX00338848		JAX00338853		JAX00038001		JAX00038002		JAX00338855		JAX00338857		JAX00338861		JAX00338862		JAX00038004		JAX00338868		JAX00200972		JAX00338876		JAX00338882		JAX00338884		JAX00338885		JAX00038015		JAX00338889		JAX00338899		JAX00038019		JAX00338905		JAX00338909		JAX00338910		JAX00338917		JAX00338923		JAX00038026		JAX00038027		JAX00038030		JAX00038032		JAX00338927		JAX00338930		JAX00338932		JAX00338934		JAX00038033		JAX00038034		JAX00338946		JAX00338948		JAX00338949		JAX00338955		JAX00338958		JAX00338959		JAX00338961		JAX00338962		JAX00338963		JAX00338964		JAX00338965		JAX00338967		JAX00338971		JAX00338973		JAX00338979		JAX00038049		JAX00338987		JAX00338989		JAX00038053		JAX00038054		JAX00038055		JAX00038057		JAX00200987		JAX00339010		JAX00038065		JAX00339013		JAX00339014		JAX00038066		JAX00038069		JAX00339015		JAX00038072		JAX00038074		JAX00038076		JAX00339021		JAX00339030		JAX00339032		JAX00339034		JAX00339037		JAX00038088		JAX00339041		JAX00339043		JAX00339044		JAX00339047		JAX00038091		JAX00339049		JAX00339053		JAX00339055		JAX00038095		JAX00038096		JAX00038097		JAX00339063		JAX00339065		JAX00038101		JAX00339069		JAX00339070		JAX00339071		JAX00339072		JAX00200995		JAX00339073		JAX00038106		JAX00038107		JAX00339087		JAX00038108		JAX00339091		JAX00339094		JAX00200999		JAX00339102		JAX00038112		JAX00201000		JAX00038113		JAX00339108		JAX00339111		JAX00339112		JAX00339115		JAX00339117		JAX00339119		JAX00339120		JAX00339121		JAX00339122		JAX00038118		JAX00339128		JAX00201003		JAX00339136		JAX00339141		JAX00339145		JAX00339148		JAX00339149		JAX00339150		JAX00339152		JAX00339153		JAX00339157		JAX00339158		JAX00038127		JAX00339167		JAX00339173		JAX00038131		JAX00339179		JAX00339180		JAX00339183		JAX00339186		JAX00038133		JAX00339189		JAX00339190		JAX00339194		JAX00339196		JAX00339197		JAX00339199		JAX00339202		JAX00038139		JAX00339203		JAX00339205		JAX00339211		JAX00038141		JAX00339212		JAX00201008		JAX00339216		JAX00339217		JAX00339222		JAX00038144		JAX00339224		JAX00339230		JAX00339232		JAX00339246		JAX00339247		JAX00339249		JAX00339252		JAX00038154		JAX00339261		JAX00339263		JAX00038156		JAX00038158		JAX00339267		JAX00339272		JAX00038160		JAX00339275		JAX00339276		JAX00339277		JAX00339278		JAX00339282		JAX00339283		JAX00339284		JAX00038166		JAX00339287		JAX00038168		JAX00339292		JAX00038169		JAX00339295		JAX00339298		JAX00038173		JAX00201017		JAX00339307		JAX00038174		JAX00339311		JAX00339313		JAX00038176		JAX00339318		JAX00339328		JAX00339333		JAX00038179		JAX00038182		JAX00038183		JAX00038184		JAX00339345		JAX00038185		JAX00339348		JAX00339349		JAX00339354		JAX00339355		JAX00339356		JAX00339360		JAX00339363		JAX00339364		JAX00339367		JAX00038189		JAX00339370		JAX00339374		JAX00339375		JAX00339377		JAX00339378		JAX00339379		JAX00339380		JAX00038192		JAX00339390		JAX00038194		JAX00339406		JAX00339407		JAX00339408		JAX00339413		JAX00339419		JAX00339421		JAX00038202		JAX00339429		JAX00339430		JAX00339437		JAX00339451		JAX00339453		JAX00038209		JAX00339454		JAX00339456		JAX00038210		JAX00339465		JAX00038214		JAX00339466		JAX00038216		JAX00038217		JAX00038218		JAX00038219		JAX00339479		JAX00038224		JAX00339486		JAX00038226		JAX00339487		JAX00339492		JAX00339496		JAX00339497		JAX00339507		JAX00339508		JAX00339509		JAX00339510		JAX00038236		JAX00339512		JAX00339514		JAX00201036		JAX00339516		JAX00038237		JAX00339520		JAX00339521		JAX00038240		JAX00339528		JAX00038242		JAX00201038		JAX00339532		JAX00339535		JAX00038247		JAX00339538		JAX00038249		JAX00038250		JAX00038251		JAX00339549		JAX00201044		JAX00339551		JAX00339556		JAX00339559		JAX00339560		JAX00038261		JAX00339562		JAX00201045		JAX00201046		JAX00038264		JAX00201048		JAX00038267		JAX00339566		JAX00339570		JAX00339572		JAX00339576		JAX00339577		JAX00339584		JAX00339587		JAX00038273		JAX00339591		JAX00038275		JAX00339594		JAX00339599		JAX00339601		JAX00201051		JAX00201053		JAX00339602		JAX00339610		JAX00339615		JAX00038279		JAX00038280		JAX00339617		JAX00339618		JAX00339623		JAX00339625		JAX00339627		JAX00201055		JAX00038285		JAX00038288		JAX00339633		JAX00339636		JAX00038292		JAX00339637		JAX00038293		JAX00339640		JAX00339645		JAX00038299		JAX00339650		JAX00038301		JAX00339661		JAX00339662		JAX00201059		JAX00339669		JAX00038309		JAX00339679		JAX00339683		JAX00339684		JAX00038311		JAX00339687		JAX00038312		JAX00339695		JAX00339696		JAX00339697		JAX00339699		JAX00339702		JAX00339706		JAX00201064		JAX00339712		JAX00038319		JAX00339713		JAX00339717		JAX00339724		JAX00339726		JAX00339728		JAX00339729		JAX00339731		JAX00339732		JAX00339734		JAX00038326		JAX00201068		JAX00201069		JAX00038331		JAX00339739		JAX00339740		JAX00339741		JAX00339747		JAX00339753		JAX00339755		JAX00038336		JAX00038337		JAX00339757		JAX00038339		JAX00038340		JAX00339768		JAX00339772		JAX00339773		JAX00339778		JAX00201071		JAX00339782		JAX00038346		JAX00339785		JAX00339792		JAX00038352		JAX00201073		JAX00339794		JAX00339796		JAX00038354		JAX00339800		JAX00339806		JAX00038357		JAX00339810		JAX00339811		JAX00038359		JAX00339815		JAX00339817		JAX00339821		JAX00038364		JAX00339822		JAX00339826		JAX00201079		JAX00038372		JAX00038373		JAX00339835		JAX00339842		JAX00038377		JAX00339843		JAX00339845		JAX00339846		JAX00339847		JAX00339850		JAX00339851		JAX00339853		JAX00201082		JAX00038383		JAX00038385		JAX00339860		JAX00339861		JAX00339862		JAX00038387		JAX00339872		JAX00201085		JAX00201086		JAX00339883		JAX00038393		JAX00339886		JAX00339890		JAX00201088		JAX00339903		JAX00339905		JAX00038402		JAX00201091		JAX00339907		JAX00339908		JAX00339911		JAX00339913		JAX00339914		JAX00339918		JAX00038411		JAX00038412		JAX00339931		JAX00339933		JAX00339936		JAX00038413		JAX00038417		JAX00038418		JAX00339948		JAX00038420		JAX00038423		JAX00339961		JAX00339963		JAX00038427		JAX00038428		JAX00339969		JAX00038430		JAX00339980		JAX00038432		JAX00339985		JAX00339990		JAX00038434		JAX00038435		JAX00201096		JAX00201097		JAX00201098		JAX00201099		JAX00201100		JAX00339997		JAX00339998		JAX00340009		JAX00201103		JAX00038444		JAX00340025		JAX00340029		JAX00340031		JAX00340033		JAX00340040		JAX00038452		JAX00038454		JAX00201109		JAX00038457		JAX00340049		JAX00340052		JAX00340057		JAX00340061		JAX00340066		JAX00340070		JAX00340073		JAX00038463		JAX00201114		JAX00038464		JAX00038466		JAX00340083		JAX00340086		JAX00340088		JAX00340089		JAX00340092		JAX00038468		JAX00340094		JAX00340095		JAX00038474		JAX00340099		JAX00340100		JAX00038476		JAX00340102		JAX00340103		JAX00038479		JAX00038480		JAX00340109		JAX00038482		JAX00038483		JAX00038484		JAX00340112		JAX00038486		JAX00038489		JAX00340119		JAX00038493		JAX00340130		JAX00340131		JAX00340139		JAX00340140		JAX00038502		JAX00340145		JAX00038504		JAX00340146		JAX00340147		JAX00340148		JAX00340151		JAX00340153		JAX00340156		JAX00038509		JAX00038510		JAX00340157		JAX00340158		JAX00340160		JAX00038513		JAX00340169		JAX00340170		JAX00038515		JAX00340176		JAX00340178		JAX00340183		JAX00340187		JAX00038528		JAX00340203		JAX00340206		JAX00340207		JAX00340208		JAX00340210		JAX00038538		JAX00340214		JAX00340216		JAX00038539		JAX00340218		JAX00340220		JAX00340230		JAX00340237		JAX00340242		JAX00038551		JAX00038553		JAX00340245		JAX00340248		JAX00340251		JAX00340254		JAX00340255		JAX00340256		JAX00340258		JAX00340259		JAX00038557		JAX00038558		JAX00038559		JAX00340263		JAX00038561		JAX00340264		JAX00340265		JAX00340267		JAX00340268		JAX00340272		JAX00038568		JAX00038569		JAX00038570		JAX00340277		JAX00340278		JAX00340282		JAX00340284		JAX00340286		JAX00340288		JAX00201143		JAX00038575		JAX00038576		JAX00038577		JAX00201146		JAX00201147		JAX00038581		JAX00038582		JAX00340303		JAX00038584		JAX00340306		JAX00038588		JAX00340318		JAX00340322		JAX00340323		JAX00038597		JAX00340329		JAX00340331		JAX00340343		JAX00340347		JAX00038599		JAX00340349		JAX00340350		JAX00038601		JAX00038602		JAX00340353		JAX00038603		JAX00340355		JAX00340359		JAX00340362		JAX00038609		JAX00340367		JAX00340370		JAX00340371		JAX00038615		JAX00201156		JAX00038619		JAX00340378		JAX00038620		JAX00340382		JAX00340385		JAX00038625		JAX00201163		JAX00038630		JAX00038631		JAX00340393		JAX00340395		JAX00038632		JAX00038633		JAX00340396		JAX00201166		JAX00340397		JAX00340402		JAX00340403		JAX00340405		JAX00340408		JAX00340411		JAX00038640		JAX00340414		JAX00340415		JAX00038641		JAX00038642		JAX00038644		JAX00340420		JAX00340422		JAX00340426		JAX00038650		JAX00038651		JAX00340434		JAX00340437		JAX00201169		JAX00038657		JAX00340442		JAX00340447		JAX00340448		JAX00340450		JAX00340451		JAX00038664		JAX00340455		JAX00340458		JAX00038666		JAX00340477		JAX00038673		JAX00340489		JAX00340492		JAX00340493		JAX00038678		JAX00038681		JAX00340509		JAX00340512		JAX00340516		JAX00201179		JAX00340526		JAX00340527		JAX00340532		JAX00038691		JAX00340537		JAX00038693		JAX00340543		JAX00340547		JAX00340549		JAX00038695		JAX00038697		JAX00340551		JAX00340556		JAX00340560		JAX00340561		JAX00340562		JAX00340563		JAX00201184		JAX00340569		JAX00038705		JAX00340579		JAX00038708		JAX00038709		JAX00340584		JAX00340585		JAX00340587		JAX00340589		JAX00340594		JAX00340597		JAX00038718		JAX00340607		JAX00340616		JAX00340622		JAX00340623		JAX00340624		JAX00340625		JAX00201193		JAX00038725		JAX00340638		JAX00038727		JAX00340642		JAX00340645		JAX00038729		JAX00340653		JAX00340654		JAX00038732		JAX00340655		JAX00038734		JAX00038735		JAX00340661		JAX00340667		JAX00340669		JAX00340670		JAX00038737		JAX00038739		JAX00340675		JAX00340678		JAX00038741		JAX00038742		JAX00340680		JAX00340681		JAX00340683		JAX00340684		JAX00340688		JAX00340689		JAX00340755		JAX00340757		JAX00340758		JAX00038783		JAX00340765		JAX00340769		JAX00038785		JAX00038786		JAX00340779		JAX00340781		JAX00340788		JAX00340789		JAX00038789		JAX00038790		JAX00340792		JAX00340796		JAX00340797		JAX00340800		JAX00340804		JAX00340805		JAX00038793		JAX00340807		JAX00038796		JAX00340819		JAX00340820		JAX00038797		JAX00038798		JAX00038799		JAX00340822		JAX00340823		JAX00038801		JAX00038804		JAX00038805		JAX00340842		JAX00340846		JAX00340847		JAX00340848		JAX00340849		JAX00340850		JAX00340851		JAX00340853		JAX00340857		JAX00340858		JAX00038809		JAX00038811		JAX00340864		JAX00340865		JAX00340866		JAX00340867		JAX00038813		JAX00340868		JAX00038814		JAX00340871		JAX00340873		JAX00340876		JAX00038820		JAX00038822		JAX00201216		JAX00201217		JAX00340883		JAX00340885		JAX00340898		JAX00340899		JAX00201218		JAX00340909		JAX00340912		JAX00340915		JAX00340919		JAX00038832		JAX00340920		JAX00201219		JAX00340937		JAX00038835		JAX00340938		JAX00038838		JAX00340948		JAX00340949		JAX00340950		JAX00340958		JAX00340960		JAX00340961		JAX00340967		JAX00340968		JAX00340969		JAX00340972		JAX00340975		JAX00340976		JAX00340978		JAX00340981		JAX00340982		JAX00340983		JAX00340985		JAX00038849		JAX00038850		JAX00340987		JAX00038851		JAX00038852		JAX00340989		JAX00340991		JAX00340992		JAX00340998		JAX00038854		JAX00038856		JAX00341000		JAX00038860		JAX00341008		JAX00038862		JAX00201231		JAX00341016		JAX00341017		JAX00341021		JAX00038865		JAX00341029		JAX00341033		JAX00341035		JAX00038866		JAX00038867		JAX00341039		JAX00201234		JAX00341040		JAX00341041		JAX00038874		JAX00341044		JAX00341050		JAX00341054		JAX00341057		JAX00341061		JAX00038880		JAX00341065		JAX00341070		JAX00341072		JAX00038885		JAX00038886		JAX00341076		JAX00341077		JAX00341080		JAX00341081		JAX00341082		JAX00341086		JAX00038888		JAX00038889		JAX00341089		JAX00038892		JAX00341097		JAX00341099		JAX00038896		JAX00038897		JAX00341102		JAX00341103		JAX00201241		JAX00341106		JAX00201244		JAX00038906		JAX00038908		JAX00038909		JAX00038910		JAX00341118		JAX00038911		JAX00038912		JAX00341123		JAX00341124		JAX00341125		JAX00341126		JAX00341131		JAX00038919		JAX00341140		JAX00341142		JAX00038923		JAX00038927		JAX00341144		JAX00341145		JAX00341146		JAX00341147		JAX00038931		JAX00341150		JAX00038932		JAX00341156		JAX00038934		JAX00341158		JAX00038937		JAX00038938		JAX00341171		JAX00341172		JAX00341173		JAX00341175		JAX00341176		JAX00341177		JAX00341178		JAX00038944		JAX00038945		JAX00341180		JAX00038949		JAX00038951		JAX00341189		JAX00341190		JAX00341191		JAX00341197		JAX00341198		JAX00341200		JAX00341207		JAX00341209		JAX00341211		JAX00038958		JAX00341218		JAX00341222		JAX00341224		JAX00341225		JAX00341229		JAX00341233		JAX00341234		JAX00341235		JAX00341237		JAX00341244		JAX00341246		JAX00038968		JAX00038969		JAX00341248		JAX00341256		JAX00341257		JAX00341261		JAX00341267		JAX00341270		JAX00341271		JAX00341273		JAX00038978		JAX00341279		JAX00341284		JAX00038980		JAX00341293		JAX00341294		JAX00341295		JAX00341298		JAX00341302		JAX00341304		JAX00341305		JAX00341306		JAX00038988		JAX00341312		JAX00341314		JAX00038990		JAX00038991		JAX00201275		JAX00341323		JAX00341324		JAX00341327		JAX00038992		JAX00201276		JAX00038993		JAX00341331		JAX00038997		JAX00341337		JAX00341342		JAX00341345		JAX00039002		JAX00039003		JAX00341369		JAX00341372		JAX00341376		JAX00341389		JAX00341391		JAX00039008		JAX00341397		JAX00341400		JAX00341405		JAX00341406		JAX00341407		JAX00341408		JAX00341412		JAX00341413		JAX00341415		JAX00341419		JAX00341421		JAX00341423		JAX00039013		JAX00201281		JAX00039016		JAX00341431		JAX00341434		JAX00341438		JAX00341444		JAX00341451		JAX00341455		JAX00341462		JAX00039023		JAX00341468		JAX00341469		JAX00341470		JAX00341471		JAX00341494		JAX00341501		JAX00341502		JAX00341504		JAX00201284		JAX00341505		JAX00341512		JAX00341516		JAX00341520		JAX00341521		JAX00341527		JAX00341528		JAX00341529		JAX00341535		JAX00341537		JAX00341540		JAX00341548		JAX00341550		JAX00341551		JAX00341552		JAX00039035		JAX00341555		JAX00341556		JAX00341558		JAX00341559		JAX00341560		JAX00341561		JAX00341563		JAX00341566		JAX00039038		JAX00341572		JAX00341577		JAX00187750		JAX00039040		JAX00341584		JAX00341593		JAX00341600		JAX00341602		JAX00341603		JAX00039045		JAX00341617		JAX00341622		JAX00341625		JAX00341628		JAX00039047		JAX00341635		JAX00341638		JAX00341640		JAX00341644		JAX00039049		JAX00341650		JAX00341651		JAX00341653		JAX00341654		JAX00341660		JAX00341662		JAX00341666		JAX00341668		JAX00341669		JAX00341670		JAX00341672		JAX00341674		JAX00039054		JAX00341686		JAX00039056		JAX00341687		JAX00341689		JAX00341696		JAX00341705		JAX00341707		JAX00201293		JAX00341709		JAX00341711		JAX00039061		JAX00341717		JAX00341720		JAX00341722		JAX00341723		JAX00341724		JAX00341725		JAX00341732		JAX00341733		JAX00039064		JAX00341735		JAX00341736		JAX00201299		JAX00039068		JAX00341745		JAX00341746		JAX00341748		JAX00341750		JAX00341753		JAX00341757		JAX00039073		JAX00341759		JAX00039079		JAX00341770		JAX00341771		JAX00341774		JAX00341780		JAX00201304		JAX00341784		JAX00039085		JAX00341786		JAX00039086		JAX00341787		JAX00341789		JAX00039088		JAX00341790		JAX00341791		JAX00341795		JAX00341800		JAX00341802		JAX00039094		JAX00039095		JAX00039096		JAX00341815		JAX00341824		JAX00039102		JAX00341827		JAX00039103		JAX00341829		JAX00039106		JAX00341835		JAX00341836		JAX00341838		JAX00341841		JAX00341847		JAX00341849		JAX00039116		JAX00039117		JAX00341851		JAX00341857		JAX00039119		JAX00341860		JAX00341863		JAX00341865		JAX00341867		JAX00039125		JAX00341871		JAX00341874		JAX00341875		JAX00341876		JAX00341879		JAX00341880		JAX00341884		JAX00341888		JAX00341893		JAX00039135		JAX00341899		JAX00341901		JAX00341904		JAX00341908		JAX00341921		JAX00341923		JAX00341924		JAX00341925		JAX00039145		JAX00341931		JAX00039153		JAX00341935		JAX00341937		JAX00341941		JAX00341947		JAX00201319		JAX00341956		JAX00341960		JAX00341963		JAX00341969		JAX00341971		JAX00341972		JAX00039162		JAX00201321		JAX00201322		JAX00341985		JAX00341990		JAX00341991		JAX00039166		JAX00039167		JAX00039168		JAX00341993		JAX00341997		JAX00341999		JAX00342000		JAX00342006		JAX00342009		JAX00342010		JAX00342015		JAX00342016		JAX00342019		JAX00342020		JAX00039180		JAX00342025		JAX00342026		JAX00039181		JAX00039182		JAX00201329		JAX00039184		JAX00342032		JAX00342033		JAX00342035		JAX00039191		JAX00342047		JAX00039197		JAX00039198		JAX00039201		JAX00342064		JAX00342065		JAX00342068		JAX00342086		JAX00342090		JAX00342094		JAX00342095		JAX00342097		JAX00201341		JAX00039220		JAX00039222		JAX00342105		JAX00342107		JAX00342110		JAX00201344		JAX00342115		JAX00342118		JAX00342121		JAX00342122		JAX00342125		JAX00342128		JAX00342131		JAX00342133		JAX00039235		JAX00201348		JAX00342147		JAX00342148		JAX00342155		JAX00342156		JAX00039245		JAX00342162		JAX00039248		JAX00342174		JAX00342175		JAX00342180		JAX00342181		JAX00342184		JAX00039260		JAX00039261		JAX00342188		JAX00342190		JAX00039262		JAX00039264		JAX00039265		JAX00342194		JAX00342200		JAX00342202		JAX00342203		JAX00342205		JAX00039273		JAX00039276		JAX00342208		JAX00342210		JAX00039277		JAX00039279		JAX00342216		JAX00342227		JAX00342229		JAX00039281		JAX00342234		JAX00342235		JAX00342244		JAX00201365		JAX00201367		JAX00342247		JAX00342248		JAX00342250		JAX00039290		JAX00342256		JAX00201369		JAX00039293		JAX00039294		JAX00342261		JAX00342266		JAX00342270		JAX00342271		JAX00039305		JAX00039306		JAX00342290		JAX00342292		JAX00342293		JAX00342294		JAX00201376		JAX00201378		JAX00342302		JAX00342303		JAX00342304		JAX00039312		JAX00039313		JAX00039314		JAX00342307		JAX00342313		JAX00039319		JAX00039321		JAX00039322		JAX00342322		JAX00039323		JAX00342323		JAX00342326		JAX00342328		JAX00342333		JAX00342334		JAX00342335		JAX00342336		JAX00342337		JAX00342338		JAX00342339		JAX00039326		JAX00342344		JAX00342347		JAX00342349		JAX00342351		JAX00342352		JAX00342353		JAX00342354		JAX00039329		JAX00039331		JAX00342359		JAX00342360		JAX00342363		JAX00342368		JAX00201386		JAX00342369		JAX00039339		JAX00342371		JAX00039340		JAX00039342		JAX00342373		JAX00342378		JAX00342383		JAX00039350		JAX00039352		JAX00039354		JAX00201391		JAX00201392		JAX00342394		JAX00342397		JAX00039357		JAX00342400		JAX00342410		JAX00039361		JAX00039362		JAX00039364		JAX00342419		JAX00039370		JAX00201398		JAX00342429		JAX00039377		JAX00342432		JAX00342439		JAX00039383		JAX00342446		JAX00342447		JAX00201404		JAX00342453		JAX00342454		JAX00039389		JAX00039392		JAX00342456		JAX00342460		JAX00342462		JAX00342463		JAX00039395		JAX00342468		JAX00342471		JAX00342472		JAX00201406		JAX00201407		JAX00039397		JAX00342477		JAX00201408		JAX00039400		JAX00342486		JAX00342487		JAX00342489		JAX00342490		JAX00342491		JAX00342492		JAX00039407		JAX00342497		JAX00342501		JAX00342503		JAX00342508		JAX00342510		JAX00342511		JAX00342512		JAX00342514		JAX00342515		JAX00342516		JAX00342518		JAX00342519		JAX00039423		JAX00342524		JAX00342525		JAX00039426		JAX00342530		JAX00039428		JAX00039429		JAX00342534		JAX00342536		JAX00342537		JAX00342539		JAX00342540		JAX00039435		JAX00342549		JAX00342551		JAX00039436		JAX00201425		JAX00342568		JAX00342575		JAX00342579		JAX00342581		JAX00039452		JAX00342596		JAX00039455		JAX00342600		JAX00039458		JAX00342602		JAX00342608		JAX00201432		JAX00342612		JAX00342618		JAX00342619		JAX00039468		JAX00342626		JAX00342627		JAX00342632		JAX00342635		JAX00342639		JAX00342640		JAX00039472		JAX00342643		JAX00342644		JAX00039474		JAX00342647		JAX00342648		JAX00342649		JAX00342651		JAX00342654		JAX00039477		JAX00342661		JAX00342663		JAX00342664		JAX00342665		JAX00039479		JAX00342667		JAX00342671		JAX00342672		JAX00201437		JAX00342676		JAX00342682		JAX00342685		JAX00342690		JAX00342696		JAX00342697		JAX00342701		JAX00342702		JAX00342704		JAX00342705		JAX00039490		JAX00342711		JAX00342712		JAX00342713		JAX00342718		JAX00342720		JAX00342723		JAX00342724		JAX00039495		JAX00342730		JAX00039497		JAX00342736		JAX00342742		JAX00342743		JAX00342744		JAX00342748		JAX00342750		JAX00342751		JAX00201444		JAX00039502		JAX00201445		JAX00342760		JAX00342765		JAX00342768		JAX00039508		JAX00342769		JAX00342772		JAX00342773		JAX00342775		JAX00201450		JAX00342779		JAX00342781		JAX00342785		JAX00342786		JAX00342790		JAX00342791		JAX00039517		JAX00342799		JAX00342804		JAX00342805		JAX00342809		JAX00342810		JAX00342813		JAX00039520		JAX00039525		JAX00342823		JAX00039526		JAX00342834		JAX00039529		JAX00201455		JAX00342844		JAX00342845		JAX00039532		JAX00342850		JAX00342852		JAX00039536		JAX00342862		JAX00342867		JAX00039540		JAX00342868		JAX00342871		JAX00342874		JAX00039541		JAX00342877		JAX00342880		JAX00039546		JAX00342881		JAX00342883		JAX00342885		JAX00039547		JAX00039548		JAX00342886		JAX00039549		JAX00342890		JAX00201463		JAX00342893		JAX00039553		JAX00342896		JAX00342899		JAX00342902		JAX00342903		JAX00342911		JAX00039560		JAX00342917		JAX00342919		JAX00342920		JAX00342922		JAX00342926		JAX00039567		JAX00342927		JAX00342928		JAX00342931		JAX00342932		JAX00342933		JAX00039568		JAX00342938		JAX00342939		JAX00342940		JAX00342941		JAX00342942		JAX00342950		JAX00342953		JAX00039573		JAX00342960		JAX00342961		JAX00342965		JAX00342966		JAX00039575		JAX00039577		JAX00342976		JAX00342980		JAX00342983		JAX00201474		JAX00342985		JAX00342991		JAX00039583		JAX00343000		JAX00039588		JAX00343010		JAX00201476		JAX00039591		JAX00343019		JAX00039596		JAX00039597		JAX00343024		JAX00343026		JAX00343033		JAX00343035		JAX00343041		JAX00039599		JAX00039600		JAX00343043		JAX00343046		JAX00201482		JAX00343047		JAX00343061		JAX00343067		JAX00343068		JAX00343071		JAX00343072		JAX00343084		JAX00343085		JAX00343086		JAX00039613		JAX00343090		JAX00039615		JAX00343101		JAX00343103		JAX00039617		JAX00343107		JAX00039619		JAX00039622		JAX00039623		JAX00343110		JAX00039624		JAX00201491		JAX00343115		JAX00343116		JAX00039628		JAX00039629		JAX00039630		JAX00343130		JAX00343131		JAX00039631		JAX00343135		JAX00343136		JAX00039633		JAX00343141		JAX00343146		JAX00343149		JAX00343152		JAX00343154		JAX00343155		JAX00039638		JAX00343161		JAX00039640		JAX00343164		JAX00343168		JAX00039641		JAX00343172		JAX00343174		JAX00343178		JAX00343181		JAX00343182		JAX00343183		JAX00343186		JAX00039648		JAX00039650		JAX00039651		JAX00039652		JAX00039653		JAX00039654		JAX00039655		JAX00343212		JAX00201499		JAX00039662		JAX00343220		JAX00039663		JAX00343230		JAX00343231		JAX00343234		JAX00343239		JAX00343248		JAX00343249		JAX00039665		JAX00343252		JAX00343259		JAX00343266		JAX00039667		JAX00343272		JAX00039668		JAX00343276		JAX00343280		JAX00201506		JAX00343294		JAX00343296		JAX00343297		JAX00343298		JAX00343300		JAX00039675		JAX00343306		JAX00343309		JAX00343310		JAX00343311		JAX00343316		JAX00343324		JAX00343327		JAX00201511		JAX00039684		JAX00343341		JAX00343342		JAX00343345		JAX00343346		JAX00343352		JAX00343356		JAX00039691		JAX00343363		JAX00343369		JAX00343370		JAX00039698		JAX00343378		JAX00343383		JAX00343385		JAX00343391		JAX00201516		JAX00039703		JAX00039705		JAX00343397		JAX00343400		JAX00343415		JAX00343417		JAX00343419		JAX00343420		JAX00343421		JAX00039710		JAX00343424		JAX00343425		JAX00343427		JAX00343430		JAX00039711		JAX00343434		JAX00343435		JAX00343438		JAX00039714		JAX00343447		JAX00343459		JAX00343463		JAX00343464		JAX00343469		JAX00039721		JAX00343476		JAX00039724		JAX00343479		JAX00039725		JAX00201527		JAX00343487		JAX00343489		JAX00039727		JAX00039728		JAX00343495		JAX00039731		JAX00343497		JAX00039732		JAX00039733		JAX00201530		JAX00343547		JAX00343551		JAX00039755		JAX00343554		JAX00039759		JAX00343570		JAX00039764		JAX00343576		JAX00343578		JAX00343580		JAX00343581		JAX00343586		JAX00343591		JAX00343594		JAX00343596		JAX00343599		JAX00343600		JAX00039774		JAX00039775		JAX00343604		JAX00039776		JAX00343605		JAX00343621		JAX00343627		JAX00039783		JAX00039784		JAX00343635		JAX00039785		JAX00343638		JAX00039786		JAX00343642		JAX00343643		JAX00039787		JAX00343656		JAX00343659		JAX00201537		JAX00039791		JAX00343661		JAX00039792		JAX00039793		JAX00343667		JAX00343669		JAX00343670		JAX00343672		JAX00343675		JAX00039794		JAX00343678		JAX00343680		JAX00343681		JAX00343683		JAX00343691		JAX00343693		JAX00343696		JAX00343697		JAX00039801		JAX00343722		JAX00343727		JAX00039807		JAX00039808		JAX00343739		JAX00343741		JAX00343743		JAX00343744		JAX00343745		JAX00343752		JAX00343757		JAX00039815		JAX00343766		JAX00343770		JAX00343771		JAX00343773		JAX00039817		JAX00201551		JAX00039821		JAX00343783		JAX00343784		JAX00343787		JAX00343788		JAX00343802		JAX00343803		JAX00343810		JAX00039825		JAX00039826		JAX00039827		JAX00187761		JAX00343832		JAX00343835		JAX00343836		JAX00039832		JAX00343840		JAX00343844		JAX00343847		JAX00343861		JAX00343862		JAX00039840		JAX00343866		JAX00343881		JAX00343883		JAX00039846		JAX00039848		JAX00343888		JAX00343889		JAX00343891		JAX00343892		JAX00343895		JAX00343897		JAX00343900		JAX00343901		JAX00343902		JAX00343903		JAX00343905		JAX00039861		JAX00039862		JAX00039866		JAX00343914		JAX00343916		JAX00343918		JAX00343919		JAX00343924		JAX00343928		JAX00343929		JAX00343931		JAX00343932		JAX00039876		JAX00039877		JAX00343939		JAX00343943		JAX00343947		JAX00343950		JAX00039880		JAX00039881		JAX00343955		JAX00343959		JAX00039884		JAX00343963		JAX00343972		JAX00039886		JAX00343973		JAX00343975		JAX00343976		JAX00343981		JAX00039890		JAX00343995		JAX00343999		JAX00344001		JAX00344010		JAX00344025		JAX00344031		JAX00344033		JAX00344034		JAX00344035		JAX00039915		JAX00344039		JAX00344042		JAX00039920		JAX00344045		JAX00344046		JAX00344055		JAX00344056		JAX00039921		JAX00344057		JAX00344068		JAX00344071		JAX00344139		JAX00344142		JAX00039940		JAX00039941		JAX00344150		JAX00344151		JAX00344152		JAX00344154		JAX00039942		JAX00039943		JAX00344156		JAX00039945		JAX00344162		JAX00344163		JAX00039947		JAX00039950		JAX00039952		JAX00344188		JAX00344192		JAX00344201		JAX00344205		JAX00344210		JAX00344215		JAX00344221		JAX00344227		JAX00344231		JAX00039964		JAX00039965		JAX00344241		JAX00039968		JAX00344254		JAX00039971		JAX00344265		JAX00039974		JAX00344268		JAX00344269		JAX00344271		JAX00344273		JAX00344275		JAX00344280		JAX00344281		JAX00344283		JAX00039975		JAX00344286		JAX00344287		JAX00344289		JAX00344291		JAX00039977		JAX00344292		JAX00344297		JAX00201593		JAX00039978		JAX00344306		JAX00344309		JAX00039982		JAX00344318		JAX00344319		JAX00344320		JAX00039986		JAX00344324		JAX00344336		JAX00344338		JAX00039988		JAX00039989		JAX00344346		JAX00344347		JAX00039992		JAX00039994		JAX00344359		JAX00344361		JAX00344365		JAX00039999		JAX00040001		JAX00344370		JAX00344371		JAX00344372		JAX00040004		JAX00344383		JAX00344389		JAX00344390		JAX00040005		JAX00040006		JAX00040007		JAX00040009		JAX00201606		JAX00201607		JAX00344397		JAX00040011		JAX00344399		JAX00040012		JAX00344402		JAX00344405		JAX00344408		JAX00040017		JAX00344427		JAX00344430		JAX00344432		JAX00344434		JAX00344438		JAX00344440		JAX00201613		JAX00344443		JAX00040033		JAX00040036		JAX00344464		JAX00344465		JAX00344467		JAX00201617		JAX00344473		JAX00040038		JAX00040040		JAX00344476		JAX00344478		JAX00344481		JAX00201622		JAX00040050		JAX00040051		JAX00344493		JAX00344501		JAX00344502		JAX00344503		JAX00344512		JAX00344515		JAX00040056		JAX00201625		JAX00344521		JAX00344522		JAX00344526		JAX00344528		JAX00344533		JAX00344536		JAX00344538		JAX00344539		JAX00344544		JAX00344549		JAX00344550		JAX00344555		JAX00040063		JAX00344562		JAX00344566		JAX00344569		JAX00040067		JAX00344578		JAX00344579		JAX00344580		JAX00040068		JAX00344587		JAX00344589		JAX00344590		JAX00344592		JAX00344593		JAX00344598		JAX00040074		JAX00344603		JAX00344608		JAX00344609		JAX00040078		JAX00344617		JAX00344626		JAX00344629		JAX00344631		JAX00344636		JAX00040083		JAX00344637		JAX00344638		JAX00344639		JAX00344649		JAX00344650		JAX00344652		JAX00344658		JAX00344661		JAX00040091		JAX00344662		JAX00344664		JAX00344667		JAX00344670		JAX00040094		JAX00040095		JAX00040096		JAX00040099		JAX00344691		JAX00344693		JAX00040101		JAX00344695		JAX00040102		JAX00040104		JAX00344704		JAX00040107		JAX00040109		JAX00344715		JAX00344725		JAX00040113		JAX00344736		JAX00344741		JAX00344742		JAX00344743		JAX00344746		JAX00040117		JAX00344758		JAX00040122		JAX00344766		JAX00344770		JAX00344775		JAX00344776		JAX00344781		JAX00040129		JAX00344788		JAX00344793		JAX00344795		JAX00040132		JAX00201645		JAX00344799		JAX00344800		JAX00344801		JAX00040134		JAX00344806		JAX00040135		JAX00344811		JAX00344814		JAX00344820		JAX00344826		JAX00344828		JAX00344830		JAX00344832		JAX00344836		JAX00344842		JAX00040142		JAX00344844		JAX00344847		JAX00344853		JAX00344855		JAX00344863		JAX00344865		JAX00344866		JAX00344867		JAX00344868		JAX00344869		JAX00344871		JAX00344875		JAX00344886		JAX00344888		JAX00344893		JAX00344898		JAX00344900		JAX00344906		JAX00344908		JAX00344910		JAX00344922		JAX00344926		JAX00040160		JAX00344931		JAX00344937		JAX00344938		JAX00344939		JAX00040163		JAX00344944		JAX00040164		JAX00344951		JAX00344954		JAX00344959		JAX00344962		JAX00040167		JAX00344973		JAX00344974		JAX00040170		JAX00040172		JAX00344982		JAX00344985		JAX00201658		JAX00344995		JAX00040178		JAX00345002		JAX00345005		JAX00345017		JAX00040180		JAX00345019		JAX00345034		JAX00345038		JAX00345041		JAX00345044		JAX00040182		JAX00040184		JAX00345048		JAX00345051		JAX00345055		JAX00345062		JAX00345072		JAX00345073		JAX00345074		JAX00345076		JAX00345079		JAX00345081		JAX00345083		JAX00345084		JAX00345085		JAX00345095		JAX00345100		JAX00345101		JAX00345112		JAX00345119		JAX00345120		JAX00345127		JAX00345128		JAX00345129		JAX00040199		JAX00345138		JAX00345149		JAX00345177		JAX00040205		JAX00345179		JAX00345180		JAX00345187		JAX00040207		JAX00345190		JAX00345192		JAX00345196		JAX00040210		JAX00345205		JAX00345206		JAX00345208		JAX00345211		JAX00040215		JAX00201669		JAX00345218		JAX00345224		JAX00345226		JAX00345229		JAX00345231		JAX00345233		JAX00345237		JAX00040226		JAX00345239		JAX00345240		JAX00345241		JAX00345243		JAX00345244		JAX00345245		JAX00345246		JAX00345249		JAX00345251		JAX00345254		JAX00345255		JAX00345258		JAX00345259		JAX00345264		JAX00345266		JAX00345272		JAX00345274		JAX00040233		JAX00345275		JAX00345277		JAX00345279		JAX00345282		JAX00345284		JAX00345285		JAX00345286		JAX00040236		JAX00345294		JAX00040238		JAX00345302		JAX00345304		JAX00040240		JAX00040241		JAX00040242		JAX00040243		JAX00040245		JAX00040246		JAX00345309		JAX00345314		JAX00345315		JAX00345322		JAX00040248		JAX00345323		JAX00345329		JAX00040253		JAX00345335		JAX00345338		JAX00345341		JAX00345346		JAX00345349		JAX00040256		JAX00345360		JAX00345361		JAX00345362		JAX00345369		JAX00345373		JAX00345376		JAX00345377		JAX00345380		JAX00345390		JAX00345394		JAX00040264		JAX00040265		JAX00040266		JAX00345396		JAX00345399		JAX00345400		JAX00345404		JAX00345410		JAX00040269		JAX00040270		JAX00040271		JAX00345416		JAX00345420		JAX00345423		JAX00345427		JAX00345428		JAX00345431		JAX00345444		JAX00345450		JAX00345451		JAX00345459		JAX00345460		JAX00345462		JAX00040279		JAX00345463		JAX00040280		JAX00345466		JAX00345467		JAX00040282		JAX00040283		JAX00345469		JAX00345474		JAX00345475		JAX00345479		JAX00345482		JAX00040289		JAX00345487		JAX00345490		JAX00345495		JAX00345497		JAX00345498		JAX00345500		JAX00345501		JAX00345503		JAX00201689		JAX00345504		JAX00345506		JAX00345508		JAX00345511		JAX00040291		JAX00345512		JAX00345516		JAX00345519		JAX00345520		JAX00040293		JAX00040294		JAX00345524		JAX00345525		JAX00345527		JAX00040296		JAX00040299		JAX00345539		JAX00345541		JAX00040303		JAX00345549		JAX00345551		JAX00040306		JAX00345554		JAX00040308		JAX00345561		JAX00345562		JAX00201693		JAX00345570		JAX00345573		JAX00345574		JAX00040314		JAX00040316		JAX00345578		JAX00040318		JAX00345583		JAX00345584		JAX00345588		JAX00345596		JAX00345602		JAX00345609		JAX00040328		JAX00345615		JAX00345617		JAX00345618		JAX00040341		JAX00345632		JAX00345640		JAX00040346		JAX00345644		JAX00345661		JAX00345662		JAX00345663		JAX00040351		JAX00345671		JAX00040355		JAX00345674		JAX00345684		JAX00345685		JAX00345690		JAX00040364		JAX00345692		JAX00040365		JAX00345699		JAX00345702		JAX00345704		JAX00345706		JAX00345707		JAX00345708		JAX00345709		JAX00345711		JAX00345713		JAX00040368		JAX00345715		JAX00345719		JAX00345721		JAX00345722		JAX00040370		JAX00345725		JAX00345726		JAX00345728		JAX00345729		JAX00345730		JAX00345736		JAX00345741		JAX00040373		JAX00345745		JAX00345749		JAX00345751		JAX00345754		JAX00040378		JAX00345756		JAX00345757		JAX00345759		JAX00345761		JAX00345773		JAX00345775		JAX00345776		JAX00345781		JAX00040388		JAX00345786		JAX00345788		JAX00040390		JAX00345796		JAX00040392		JAX00040394		JAX00345808		JAX00345810		JAX00345812		JAX00345820		JAX00345824		JAX00040398		JAX00201713		JAX00040400		JAX00345827		JAX00345828		JAX00345830		JAX00345843		JAX00345847		JAX00345849		JAX00345852		JAX00345861		JAX00345864		JAX00345865		JAX00345869		JAX00040407		JAX00040408		JAX00345873		JAX00040409		JAX00345882		JAX00345886		JAX00345888		JAX00345889		JAX00040410		JAX00345890		JAX00040411		JAX00201717		JAX00345895		JAX00345898		JAX00345899		JAX00345900		JAX00345902		JAX00040418		JAX00040422		JAX00040423		JAX00345915		JAX00345918		JAX00345922		JAX00345924		JAX00345926		JAX00345927		JAX00040427		JAX00345938		JAX00345940		JAX00345941		JAX00345946		JAX00040429		JAX00040430		JAX00345964		JAX00040431		JAX00345966		JAX00345973		JAX00040432		JAX00345974		JAX00345977		JAX00345985		JAX00345988		JAX00345989		JAX00345990		JAX00345997		JAX00346000		JAX00346001		JAX00040435		JAX00346005		JAX00346009		JAX00040437		JAX00040438		JAX00346012		JAX00346014		JAX00346016		JAX00346019		JAX00346035		JAX00346039		JAX00346045		JAX00346051		JAX00346059		JAX00346061		JAX00040445		JAX00346067		JAX00346070		JAX00346080		JAX00346084		JAX00040453		JAX00346085		JAX00040454		JAX00346091		JAX00346092		JAX00040456		JAX00346101		JAX00346102		JAX00346108		JAX00040458		JAX00040459		JAX00346109		JAX00346111		JAX00346115		JAX00346118		JAX00346133		JAX00346140		JAX00040468		JAX00346147		JAX00040471		JAX00040473		JAX00040474		JAX00346152		JAX00346155		JAX00346162		JAX00346173		JAX00040478		JAX00346180		JAX00201732		JAX00346187		JAX00040482		JAX00346188		JAX00040483		JAX00346193		JAX00346194		JAX00346195		JAX00346198		JAX00040486		JAX00346201		JAX00346208		JAX00346209		JAX00346219		JAX00346220		JAX00040490		JAX00346224		JAX00346227		JAX00346228		JAX00346230		JAX00346231		JAX00346234		JAX00346238		JAX00346239		JAX00346240		JAX00346242		JAX00040496		JAX00346246		JAX00346250		JAX00346254		JAX00346262		JAX00346263		JAX00040503		JAX00040505		JAX00346267		JAX00346278		JAX00040506		JAX00040507		JAX00040508		JAX00040511		JAX00346280		JAX00346284		JAX00346290		JAX00346291		JAX00346295		JAX00040516		JAX00346298		JAX00346308		JAX00346310		JAX00346312		JAX00040520		JAX00040521		JAX00346316		JAX00040523		JAX00040524		JAX00346332		JAX00346333		JAX00346334		JAX00346335		JAX00040527		JAX00346341		JAX00346343		JAX00346350		JAX00346355		JAX00346357		JAX00040532		JAX00346371		JAX00346374		JAX00346381		JAX00346383		JAX00346384		JAX00346388		JAX00040533		JAX00346391		JAX00346395		JAX00346402		JAX00346405		JAX00040534		JAX00040535		JAX00346412		JAX00346419		JAX00346422		JAX00040539		JAX00346431		JAX00346432		JAX00346433		JAX00346436		JAX00346438		JAX00346441		JAX00040542		JAX00040543		JAX00040544		JAX00040545		JAX00346458		JAX00346465		JAX00346470		JAX00346472		JAX00346474		JAX00040551		JAX00346478		JAX00346481		JAX00040554		JAX00346487		JAX00346493		JAX00346495		JAX00346520		JAX00040557		JAX00040559		JAX00346525		JAX00346529		JAX00346532		JAX00346534		JAX00346536		JAX00346537		JAX00346538		JAX00346539		JAX00346546		JAX00040563		JAX00346549		JAX00346550		JAX00346551		JAX00346555		JAX00346557		JAX00040566		JAX00040567		JAX00346558		JAX00346563		JAX00346564		JAX00346568		JAX00040569		JAX00346575		JAX00346587		JAX00346603		JAX00346604		JAX00346607		JAX00040573		JAX00346613		JAX00346618		JAX00346619		JAX00346624		JAX00346626		JAX00040580		JAX00040582		JAX00040583		JAX00346638		JAX00346665		JAX00346666		JAX00040587		JAX00346671		JAX00346674		JAX00346677		JAX00346678		JAX00040591		JAX00346684		JAX00346685		JAX00346686		JAX00040593		JAX00040595		JAX00346689		JAX00346690		JAX00346695		JAX00040597		JAX00346703		JAX00346719		JAX00346725		JAX00346727		JAX00346731		JAX00346733		JAX00346734		JAX00346735		JAX00346742		JAX00346746		JAX00346747		JAX00346748		JAX00346750		JAX00040610		JAX00346752		JAX00040612		JAX00040613		JAX00346759		JAX00346762		JAX00346764		JAX00346768		JAX00346770		JAX00346771		JAX00346774		JAX00040615		JAX00346777		JAX00346778		JAX00346779		JAX00346780		JAX00346781		JAX00346782		JAX00346785		JAX00346787		JAX00040621		JAX00346796		JAX00346802		JAX00346804		JAX00346805		JAX00346812		JAX00346818		JAX00346819		JAX00346821		JAX00346826		JAX00346831		JAX00346840		JAX00346843		JAX00346844		JAX00346849		JAX00346851		JAX00346854		JAX00040631		JAX00040632		JAX00040633		JAX00346864		JAX00346865		JAX00346867		JAX00346868		JAX00346870		JAX00346873		JAX00346882		JAX00346883		JAX00346884		JAX00346886		JAX00346887		JAX00346888		JAX00346891		JAX00346892		JAX00346894		JAX00346899		JAX00346900		JAX00346903		JAX00040638		JAX00346919		JAX00346922		JAX00346924		JAX00346927		JAX00346929		JAX00346946		JAX00346950		JAX00346955		JAX00346956		JAX00040642		JAX00346958		JAX00346963		JAX00346965		JAX00346967		JAX00040644		JAX00346971		JAX00346975		JAX00346977		JAX00040646		JAX00346986		JAX00346987		JAX00346988		JAX00040648		JAX00346994		JAX00346995		JAX00040653		JAX00040655		JAX00040656		JAX00347003		JAX00347014		JAX00347023		JAX00040678		JAX00347115		JAX00347122		JAX00040680		JAX00347123		JAX00347124		JAX00040681		JAX00347130		JAX00347132		JAX00347134		JAX00347156		JAX00040698		JAX00040702		JAX00347222		JAX00040705		JAX00347237		JAX00347242		JAX00347243		JAX00347244		JAX00347255		JAX00347258		JAX00347269		JAX00347270		JAX00347271		JAX00347272		JAX00347273		JAX00347276		JAX00347291		JAX00347302		JAX00347319		JAX00347320		JAX00347322		JAX00347408		JAX00040762		JAX00040763		JAX00347423		JAX00347426		JAX00347712		JAX00347718		JAX00347721		JAX00347730		JAX00347733		JAX00347734		JAX00347736		JAX00040843		JAX00347737		JAX00347739		JAX00347744		JAX00347747		JAX00347756		JAX00347757		JAX00347758		JAX00347760		JAX00347766		JAX00347769		JAX00347770		JAX00040846		JAX00347776		JAX00347782		JAX00347784		JAX00040847		JAX00347795		JAX00347800		JAX00347801		JAX00187782		JAX00347804		JAX00347805		JAX00347809		JAX00040854		JAX00347813		JAX00347814		JAX00347815		JAX00347816		JAX00347819		JAX00040857		JAX00347826		JAX00040858		JAX00347828		JAX00347834		JAX00347836		JAX00347839		JAX00040866		JAX00040868		JAX00347848		JAX00347849		JAX00347850		JAX00347851		JAX00347856		JAX00347857		JAX00347859		JAX00347861		JAX00347862		JAX00347865		JAX00040870		JAX00347867		JAX00347868		JAX00040872		JAX00347872		JAX00347874		JAX00347875		JAX00347876		JAX00347877		JAX00347886		JAX00347887		JAX00347889		JAX00347891		JAX00347893		JAX00347898		JAX00347901		JAX00347903		JAX00040879		JAX00347906		JAX00347911		JAX00347914		JAX00347916		JAX00347921		JAX00347926		JAX00347928		JAX00347931		JAX00347944		JAX00347947		JAX00347953		JAX00040890		JAX00347957		JAX00347962		JAX00347964		JAX00347965		JAX00347966		JAX00040892		JAX00347967		JAX00347969		JAX00347970		JAX00347971		JAX00347972		JAX00347974		JAX00347976		JAX00040895		JAX00347977		JAX00347978		JAX00347981		JAX00040896		JAX00347983		JAX00347987		JAX00347991		JAX00347995		JAX00347997		JAX00348002		JAX00348007		JAX00348018		JAX00348019		JAX00348025		JAX00040902		JAX00348029		JAX00348035		JAX00348037		JAX00201776		JAX00348041		JAX00348046		JAX00348048		JAX00348049		JAX00040905		JAX00348056		JAX00348057		JAX00348060		JAX00348068		JAX00348069		JAX00348070		JAX00348071		JAX00348076		JAX00348080		JAX00040909		JAX00040910		JAX00348091		JAX00348092		JAX00040912		JAX00040913		JAX00348108		JAX00348120		JAX00348121		JAX00348123		JAX00348130		JAX00348131		JAX00348133		JAX00040920		JAX00348143		JAX00348146		JAX00040924		JAX00040926		JAX00201784		JAX00348166		JAX00348170		JAX00348176		JAX00348181		JAX00348182		JAX00348184		JAX00348185		JAX00348189		JAX00348195		JAX00040931		JAX00348199		JAX00348201		JAX00348202		JAX00348206		JAX00348208		JAX00348210		JAX00348220		JAX00348221		JAX00040935		JAX00348229		JAX00348234		JAX00348235		JAX00348237		JAX00348238		JAX00348240		JAX00040936		JAX00040938		JAX00348243		JAX00348245		JAX00348246		JAX00348249		JAX00348251		JAX00040939		JAX00348255		JAX00348261		JAX00348273		JAX00040943		JAX00040944		JAX00348278		JAX00201789		JAX00040945		JAX00040947		JAX00348282		JAX00348283		JAX00348289		JAX00348290		JAX00040951		JAX00348293		JAX00040953		JAX00348302		JAX00040954		JAX00040956		JAX00201795		JAX00348319		JAX00348322		JAX00040961		JAX00348326		JAX00348330		JAX00348332		JAX00348333		JAX00348334		JAX00040963		JAX00040964		JAX00348347		JAX00348350		JAX00348353		JAX00348355		JAX00348363		JAX00348366		JAX00040969		JAX00348372		JAX00201799		JAX00348373		JAX00348375		JAX00348377		JAX00348378		JAX00348387		JAX00348394		JAX00348397		JAX00348404		JAX00348409		JAX00348410		JAX00348414		JAX00348417		JAX00348421		JAX00040985		JAX00348422		JAX00348424		JAX00348429		JAX00040988		JAX00348435		JAX00040990		JAX00348441		JAX00348443		JAX00348444		JAX00348445		JAX00348447		JAX00348450		JAX00348454		JAX00348456		JAX00348457		JAX00348458		JAX00348462		JAX00040996		JAX00348466		JAX00348469		JAX00348473		JAX00348474		JAX00348475		JAX00041000		JAX00348477		JAX00348480		JAX00348481		JAX00348483		JAX00348491		JAX00041005		JAX00041006		JAX00348493		JAX00348494		JAX00348495		JAX00348496		JAX00348498		JAX00041013		JAX00348499		JAX00348501		JAX00041016		JAX00041018		JAX00348509		JAX00348510		JAX00348514		JAX00348515		JAX00348517		JAX00041025		JAX00348522		JAX00348524		JAX00348525		JAX00348531		JAX00041031		JAX00041032		JAX00348539		JAX00348540		JAX00348544		JAX00348547		JAX00348548		JAX00348550		JAX00348551		JAX00348552		JAX00348553		JAX00348555		JAX00041039		JAX00348558		JAX00041046		JAX00348563		JAX00348571		JAX00348572		JAX00041048		JAX00348575		JAX00201819		JAX00348577		JAX00041050		JAX00041051		JAX00348578		JAX00348580		JAX00041053		JAX00041055		JAX00041061		JAX00348592		JAX00348593		JAX00348594		JAX00041062		JAX00041063		JAX00348598		JAX00348602		JAX00041065		JAX00041066		JAX00348606		JAX00041068		JAX00041069		JAX00041072		JAX00041073		JAX00348617		JAX00348619		JAX00041074		JAX00041075		JAX00348624		JAX00041078		JAX00041079		JAX00348632		JAX00348633		JAX00348636		JAX00348637		JAX00348648		JAX00041089		JAX00348652		JAX00348655		JAX00348656		JAX00348658		JAX00348662		JAX00348666		JAX00348668		JAX00041097		JAX00348669		JAX00348671		JAX00348672		JAX00348684		JAX00348685		JAX00348686		JAX00041104		JAX00041109		JAX00348706		JAX00041114		JAX00348707		JAX00041117		JAX00348708		JAX00348709		JAX00041119		JAX00348712		JAX00041123		JAX00041128		JAX00348721		JAX00348723		JAX00041131		JAX00348726		JAX00348727		JAX00348729		JAX00041134		JAX00348732		JAX00348736		JAX00348739		JAX00348742	
CC	OR1114f62	NA	NA	1	NA	A	A	C	C	A	A	G	G	G	G	T	T	G	G	T	T	T	T	C	C	C	C	C	C	T	T	A	A	G	G	C	C	C	C	C	C	C	C	T	T	T	T	T	T	A	G	G	A	A	A	G	A	G	G	G	G	G	G	A	G	T	T	T	C	G	A	C	C	T	T	C	C	G	G	C	C	A	A	T	T	C	C	A	A	G	G	T	T	C	C	A	A	G	G	T	T	T	T	G	G	C	C	A	A	C	C	C	C	T	T	G	T	C	C	T	T	A	A	C	C	T	T	G	G	C	C	C	C	A	A	C	C	G	G	G	G	A	A	G	G	C	C	C	C	T	T	A	A	T	T	A	A	C	C	G	G	A	A	T	T	C	C	C	C	C	C	T	T	T	T	G	G	G	G	T	T	G	G	C	C	T	T	G	G	A	A	C	C	C	C	A	A	C	C	T	T	C	C	T	T	C	C	G	G	T	T	T	T	C	C	T	T	G	G	C	C	T	T	C	C	T	T	T	T	C	C	T	T	G	G	T	T	T	T	A	A	C	C	A	A	C	C	A	A	C	C	T	T	A	A	G	G	G	G	G	G	C	C	G	G	T	T	C	C	C	C	A	A	C	C	T	T	A	A	C	C	G	G	A	A	G	G	A	A	C	C	A	A	T	T	A	A	C	C	A	A	T	T	G	G	G	G	A	A	C	C	A	A	A	A	C	C	A	A	C	C	C	C	G	G	G	G	A	A	A	A	C	C	A	A	C	C	A	A	T	T	C	C	A	A	C	C	C	C	T	T	G	G	G	G	C	C	C	C	G	G	G	G	A	A	T	T	T	T	G	G	A	A	G	G	G	G	C	C	G	G	G	G	A	A	T	T	G	G	T	T	T	T	G	G	G	G	A	A	T	T	C	C	T	T	T	T	T	T	A	A	T	T	G	G	T	T	A	A	C	C	C	C	C	C	G	G	A	A	C	C	G	G	T	T	A	A	C	C	T	T	C	C	A	A	G	G	A	A	G	G	C	C	C	C	T	T	G	G	T	T	T	T	C	C	G	G	G	G	T	T	C	C	C	C	G	G	T	T	G	G	C	C	A	A	G	G	G	G	G	G	T	T	T	T	A	A	C	C	G	G	T	T	T	T	A	A	C	C	A	A	A	A	A	A	T	T	T	T	C	C	G	G	C	C	A	A	C	C	G	G	T	T	A	A	A	A	G	G	T	T	A	A	C	C	G	G	C	C	A	A	A	A	G	G	A	A	G	G	A	A	G	G	T	T	G	G	C	C	G	G	C	C	T	T	C	C	G	G	T	T	G	G	C	C	T	T	G	G	T	T	A	A	A	A	A	A	G	G	T	T	A	A	G	G	T	T	C	C	A	A	C	C	T	T	A	A	A	A	T	T	T	T	A	A	T	T	A	A	C	C	G	G	G	G	A	A	C	C	G	G	T	T	G	G	C	C	A	A	G	G	T	T	T	T	C	C	T	T	A	A	T	T	C	C	C	C	G	G	T	T	G	G	A	A	A	A	A	A	A	A	T	T	A	A	A	A	A	A	C	C	G	G	T	T	A	A	C	C	A	A	G	G	T	T	C	C	A	A	G	G	G	G	A	A	G	G	T	T	G	G	A	A	C	C	A	A	C	C	T	T	A	A	G	G	T	T	G	G	T	T	C	C	NA	NA	T	T	A	C	G	G	C	C	C	T	G	A	C	T	G	G	T	C	T	T	A	T	C	C	G	G	T	C	NA	NA	G	A	A	A	G	G	T	T	G	A	A	G	C	C	T	T	T	T	T	T	T	T	T	T	G	G	A	A	G	G	A	A	A	A	C	C	C	C	T	T	T	T	C	C	G	G	G	G	A	A	T	T	T	G	G	G	NA	NA	T	C	C	A	A	G	C	C	G	A	G	T	A	C	G	G	G	G	T	C	G	G	G	G	T	T	C	C	A	A	G	G	T	T	C	C	T	T	T	T	C	C	C	C	T	T	C	C	A	A	G	G	G	G	A	A	A	A	T	T	G	G	T	T	G	G	A	A	G	G	T	T	A	A	T	T	A	A	T	T	C	C	T	T	G	G	T	T	A	A	G	G	C	C	G	G	T	T	C	C	C	C	G	G	G	G	C	C	C	C	T	T	T	T	A	A	C	C	C	C	T	T	C	C	T	T	A	A	A	A	T	T	C	C	C	C	T	T	C	C	T	T	A	A	C	C	G	G	C	C	T	T	A	A	T	T	T	T	G	G	A	A	T	T	C	C	G	G	T	T	G	G	A	A	C	C	G	G	A	A	T	T	T	T	T	T	A	A	C	C	T	T	A	A	T	T	G	A	G	G	A	G	A	A	A	A	A	A	T	T	A	A	G	A	A	A	C	C	C	C	G	G	A	C	C	C	T	T	C	T	G	G	G	A	G	C	G	A	C	C	G	G	A	A	C	C	G	G	G	G	T	T	T	T	T	T	G	G	T	T	A	A	A	A	T	T	T	T	A	A	A	A	A	A	T	T	C	C	G	G	A	G	A	A	C	C	T	C	G	A	C	C	C	C	G	G	C	C	G	G	C	C	A	A	T	T	G	G	C	C	C	C	G	G	C	C	T	T	T	T	T	T	T	T	A	G	G	G	T	T	G	G	A	A	C	C	T	T	T	T	G	G	T	T	T	T	C	T	G	G	C	C	C	C	C	C	T	T	G	G	C	C	C	C	G	G	T	T	A	A	A	A	A	A	T	T	A	A	G	G	C	C	C	T	A	A	G	G	T	T	C	T	G	T	A	A	T	T	C	G	C	C	A	A	G	G	A	A	A	A	C	C	NA	NA	T	T	T	T	G	G	A	A	C	C	G	G	A	A	C	T	C	C	A	A	T	A	G	G	A	A	G	A	C	C	G	G	T	T	C	C	G	G	C	C	A	A	G	G	C	C	A	A	T	T	A	A	G	G	C	C	A	A	C	C	T	T	G	A	G	G	G	G	T	G	A	A	A	A	A	A	A	A	T	T	A	A	A	A	A	A	T	T	C	C	A	T	G	G	T	T	G	G	T	T	A	A	T	T	A	A	G	G	G	G	T	T	C	C	G	C	C	C	A	A	A	A	C	T	C	T	A	A	G	G	T	C	NA	NA	C	T	T	C	G	G	G	G	G	G	A	G	C	C	C	T	T	T	C	C	T	G	A	C	C	C	A	A	T	C	G	T	G	G	A	A	T	G	C	C	C	T	T	T	G	G	A	A	T	C	C	C	G	G	A	A	G	G	C	C	C	C	C	C	G	G	A	A	C	C	T	T	T	C	A	A	C	T	T	T	A	A	A	A	A	A	G	G	T	T	A	A	T	T	G	G	T	T	G	A	G	A	NA	NA	C	T	A	G	T	T	G	G	C	C	T	C	C	A	A	T	T	T	T	C	T	G	T	A	G	G	A	A	C	C	G	G	A	A	G	G	C	C	A	G	T	T	A	G	G	G	A	A	A	C	G	G	T	T	A	A	G	G	G	G	C	C	C	C	T	T	G	G	A	A	G	G	T	T	G	G	T	T	T	T	G	G	G	G	G	G	G	G	G	G	T	T	T	T	C	C	G	G	T	T	T	T	C	C	C	C	T	T	A	A	T	T	G	G	G	G	C	C	T	T	T	T	T	T	A	A	A	A	T	T	A	A	T	T	G	G	C	C	G	G	G	G	G	G	T	T	A	A	T	T	G	G	G	G	T	T	A	A	C	C	G	G	G	G	C	C	C	C	T	T	T	T	A	A	A	A	G	G	C	C	T	T	C	C	G	G	A	A	C	C	G	G	C	C	A	A	C	C	G	G	T	T	G	G	T	T	C	C	G	G	G	G	C	C	G	G	A	A	C	C	C	C	A	A	C	C	T	T	C	C	C	C	A	A	T	T	T	T	A	A	T	T	A	A	T	T	G	G	A	A	A	A	A	A	A	A	G	G	C	C	T	T	C	C	A	A	T	T	G	G	T	T	G	G	A	A	A	A	A	A	G	G	A	A	C	C	T	T	G	G	A	A	C	C	G	G	C	C	A	A	T	T	C	C	T	T	C	C	T	T	C	C	G	G	T	T	A	A	T	T	A	A	A	A	C	C	C	C	G	G	G	G	C	C	G	G	C	C	A	A	G	G	T	T	T	T	A	A	T	T	G	G	T	T	T	T	G	G	C	C	G	G	G	G	T	T	G	G	T	T	G	G	T	T	T	T	G	G	T	T	G	G	A	A	C	C	C	C	T	T	T	T	G	G	A	A	T	T	T	T	C	C	T	T	G	G	A	A	T	T	C	C	G	G	C	C	T	T	C	C	A	A	C	C	G	G	T	T	A	A	A	A	A	A	A	A	A	A	T	T	G	G	G	G	G	G	T	T	G	G	T	T	C	C	T	T	T	T	T	T	T	T	C	C	G	G	NA	NA	T	T	T	T	G	G	T	T	T	T	C	C	T	T	A	A	A	A	T	T	A	A	G	G	A	A	G	G	G	G	A	A	G	G	C	C	G	G	T	T	T	T	T	T	G	G	C	C	T	T	C	C	G	G	T	T	C	C	G	G	G	G	T	T	C	C	A	A	A	A	G	G	G	G	T	T	T	T	A	A	T	T	A	A	G	G	G	G	A	A	A	A	A	A	C	C	A	A	C	C	T	T	A	A	A	A	C	C	A	A	T	T	A	A	A	A	T	T	A	A	C	C	A	A	G	G	C	C	G	G	G	G	A	A	G	G	T	T	A	A	T	T	G	G	C	C	A	A	T	T	G	G	G	G	C	C	T	T	T	T	C	C	C	C	A	A	T	T	C	C	C	C	G	G	G	G	C	C	C	C	A	A	T	T	T	T	A	A	G	G	G	G	C	C	T	T	T	T	T	T	A	A	C	C	A	A	A	A	G	G	A	A	A	A	A	A	G	G	A	A	T	T	G	G	T	T	C	C	G	G	A	A	C	C	T	T	T	T	A	A	C	C	C	C	T	T	A	A	G	G	G	G	A	A	C	C	C	C	C	C	T	T	G	G	A	A	G	G	C	C	T	T	A	A	A	A	C	C	G	G	G	G	T	T	C	C	G	G	G	G	T	T	A	A	T	T	C	C	G	G	C	C	C	C	C	C	T	T	T	T	A	A	C	C	A	A	G	G	T	T	T	T	A	A	T	T	G	G	A	A	G	G	A	A	A	A	G	G	G	G	G	G	T	T	A	A	A	A	C	C	G	G	T	T	C	C	C	C	T	T	T	T	C	C	A	A	A	A	G	G	G	G	G	G	T	T	C	C	T	T	A	A	A	A	C	C	C	C	A	A	A	A	T	T	G	G	A	A	C	C	T	T	C	C	T	T	A	A	A	A	G	G	T	T	G	G	A	A	G	G	G	G	C	C	A	A	C	C	G	G	G	G	C	C	G	G	A	A	T	T	T	T	A	A	C	C	A	A	G	G	G	G	C	C	T	T	G	G	T	T	C	C	T	T	C	C	C	C	G	G	T	T	T	T	C	C	C	C	A	A	A	A	T	T	T	T	A	A	G	G	C	C	T	T	A	A	T	T	G	G	T	T	T	T	G	G	A	A	G	G	C	C	C	C	C	C	G	G	C	C	C	C	G	G	C	C	A	A	A	A	G	G	G	G	G	G	T	T	T	T	C	C	G	G	A	A	G	G	C	C	C	C	G	G	T	T	C	C	T	T	T	T	T	T	T	T	T	T	A	A	T	T	T	T	C	C	A	A	T	T	A	A	A	A	T	T	A	A	T	T	T	T	C	C	T	T	A	A	C	C	A	A	C	C	T	T	C	C	T	T	G	G	C	C	G	G	C	C	C	C	A	A	C	C	G	G	C	C	T	T	T	T	A	A	C	C	A	A	G	G	T	T	G	G	C	C	T	T	G	A	C	C	T	T	A	A	T	T	A	A	A	G	A	A	A	A	T	T	T	C	T	T	T	A	T	T	C	C	G	G	C	C	T	T	A	A	A	A	A	A	G	G	G	G	G	G	A	A	G	G	G	G	A	A	C	C	A	A	C	C	A	A	A	A	C	C	T	T	G	G	C	C	A	A	C	G	A	A	G	G	G	G	C	C	G	G	A	A	G	G	T	T	T	T	A	A	G	G	C	C	A	A	C	C	T	T	C	C	T	T	G	G	G	G	C	C	T	T	C	C	T	T	A	A	T	T	G	G	A	A	G	G	G	G	G	G	T	T	G	G	C	C	A	A	G	G	C	C	T	T	T	T	T	T	C	C	A	A	G	G	G	A	A	A	C	C	G	G	A	A	C	C	C	C	A	A	G	G	T	T	A	A	A	A	G	G	T	T	C	C	C	C	C	C	A	A	C	C	T	C	G	A	A	A	T	G	T	T	C	C	C	C	C	T	A	A	T	C	T	T	A	A	A	A	G	A	C	C	G	G	G	G	T	G	T	C	A	A	T	G	NA	NA	C	C	A	A	C	C	T	C	T	A	G	G	C	T	C	C	T	A	T	T	T	T	A	A	G	G	G	G	A	A	C	T	G	G	A	C	C	C	A	A	G	A	G	G	NA	NA	C	T	C	T	T	T	A	A	A	A	T	T	A	A	G	G	G	G	C	C	G	G	C	C	C	T	G	G	A	A	NA	NA	T	T	G	G	C	G	G	G	T	T	C	G	C	T	T	T	T	T	G	A	G	G	A	C	C	C	T	C	C	C	C	T	T	G	A	G	G	G	G	A	C	C	T	C	T	C	NA	NA	G	G	G	G	G	G	G	G	A	A	C	C	T	T	G	G	A	A	G	G	A	A	C	C	T	T	G	G	A	A	G	G	C	C	C	C	T	T	G	G	A	A	G	G	T	T	A	A	A	A	T	T	C	C	T	T	A	A	C	C	G	G	G	G	T	T	C	C	G	G	C	C	A	A	T	T	A	A	G	G	G	G	A	A	T	T	T	T	A	A	T	T	T	T	C	C	C	C	T	T	G	G	C	C	C	C	A	A	A	A	A	A	C	C	C	C	C	C	T	T	T	T	C	C	G	G	T	T	T	T	A	A	C	C	C	C	G	G	T	T	C	C	G	G	T	T	A	A	A	A	C	C	A	A	A	A	T	T	A	A	G	G	T	T	A	A	C	C	C	C	A	A	A	A	C	C	C	C	A	A	A	A	C	C	C	C	C	C	A	A	G	G	C	C	T	T	G	G	A	A	C	C	A	A	T	T	G	G	C	C	T	T	C	C	G	G	A	A	A	A	T	T	G	G	T	T	C	C	G	G	T	T	G	G	T	T	A	A	T	T	G	G	T	T	G	G	G	G	G	G	A	A	A	A	T	T	T	T	A	A	A	A	C	C	A	A	A	A	T	T	G	G	A	A	T	T	T	T	C	C	T	T	G	G	T	T	T	T	T	T	G	G	T	T	C	C	C	C	C	C	G	G	C	C	T	T	A	A	C	C	G	G	C	C	G	G	A	A	A	A	G	G	C	C	G	G	C	C	T	T	G	G	C	C	C	C	C	C	A	A	G	G	T	T	T	T	T	T	T	T	G	G	C	C	G	G	G	G	G	G	G	G	G	G	C	C	G	G	T	T	A	A	A	A	T	T	G	G	T	T	A	A	A	A	A	A	T	T	C	C	C	C	A	A	G	G	C	C	G	G	C	C	C	C	G	G	C	C	G	G	T	T	T	T	T	T	C	C	A	A	T	T	G	G	T	T	A	A	A	A	C	C	C	C	G	G	C	C	C	C	G	G	A	A	T	T	A	A	C	C	C	C	A	A	C	C	A	A	C	C	T	T	A	A	T	T	C	C	T	T	T	T	C	C	T	T	T	T	T	T	A	A	A	A	C	C	T	T	A	A	A	A	A	A	A	G	G	G	T	T	C	C	T	T	A	A	T	T	C	C	T	T	T	T	A	A	T	T	C	C	G	G	A	A	G	G	C	C	C	C	C	C	C	C	C	C	A	A	A	A	G	G	T	T	T	T	G	G	A	A	C	C	G	G	C	G	G	A	A	G	T	T	G	G	T	T	G	G	G	G	G	G	A	A	G	G	G	A	T	T	A	A	A	A	T	T	G	G	C	C	A	A	G	G	T	T	A	A	A	A	T	T	G	G	G	G	C	C	C	C	C	C	T	T	C	C	C	C	T	T	A	A	G	G	C	C	C	C	T	T	G	G	G	G	G	G	A	A	G	G	G	G	A	A	T	T	G	G	T	T	A	A	G	G	C	C	C	C	T	T	T	T	G	G	T	T	A	A	G	G	T	T	C	C	G	G	A	A	C	C	T	T	C	C	T	T	C	C	G	G	T	T	C	C	G	G	C	C	A	A	T	T	A	A	A	A	C	C	C	C	C	C	A	A	G	G	C	C	A	A	A	A	A	A	A	A	T	T	A	A	T	T	C	C	G	G	T	T	A	A	A	A	T	T	A	A	A	A	A	A	C	C	A	A	A	A	G	G	C	C	T	T	C	C	C	C	T	T	A	A	T	T	A	A	C	C	G	G	A	A	T	T	A	A	C	C	A	A	T	T	G	G	G	G	C	C	C	C	G	G	G	G	G	G	A	A	C	A	T	T	T	T	C	C	C	C	G	G	G	G	G	G	T	T	T	T	G	G	A	A	G	G	T	T	A	A	G	G	G	G	A	A	C	C	A	A	G	G	A	A	T	T	G	G	C	C	A	A	A	A	A	A	T	T	A	A	T	T	G	G	G	G	A	A	A	A	A	A	C	C	A	A	A	A	T	T	A	A	C	C	A	A	A	A	T	T	T	T	G	G	T	T	T	T	A	A	T	T	C	C	A	A	C	C	C	C	T	T	T	T	G	G	C	C	T	T	T	T	G	G	G	G	G	G	C	C	G	G	C	C	T	T	G	G	G	A	C	C	G	G	G	G	T	T	T	T	A	A	A	G	G	G	T	T	C	C	T	T	G	G	T	T	A	G	C	G	G	G	T	T	G	G	C	C	G	G	A	A	T	T	C	C	T	T	C	C	T	T	T	C	C	C	C	C	C	T	G	A	G	A	C	C	A	A	G	G	T	T	A	C	G	A	T	T	C	T	G	G	T	C	G	A	G	G	T	T	C	C	C	C	T	T	A	A	G	G	G	A	T	T	A	A	C	T	A	G	T	A	A	G	C	T	NA	NA	A	T	T	T	G	G	A	A	T	T	G	G	G	G	G	G	A	A	A	A	C	C	T	T	A	A	A	G	A	G	G	G	G	A	C	T	T	A	G	G	G	G	C	C	T	T	T	T	G	G	C	C	G	G	T	T	A	A	T	T	C	C	T	T	G	G	A	A	G	G	G	G	G	G	G	G	C	C	G	G	A	C	A	A	C	T	T	C	T	T	T	T	T	T	G	G	A	G	T	C	T	G	C	C	G	A	C	C	C	C	C	C	T	C	G	A	A	G	C	G	C	T	C	T	C	T	C	T	C	C	G	A	C	T	T	C	C	T	T	T	G	G	G	G	A	C	G	G	C	T	T	C	T	T	T	T	G	G	G	A	G	A	T	G	T	T	C	C	A	G	G	G	T	T	C	C	T	T	G	G	C	T	A	A	G	G	T	C	A	G	G	A	C	T	T	T	G	G	T	T	C	C	C	T	T	T	T	T	T	T	T	T	A	A	T	T	C	C	A	A	C	T	T	T	C	C	A	A	A	C	A	G	T	G	A	G	T	G	C	T	C	C	A	G	A	G	T	T	C	C	C	T	NA	NA	T	T	C	C	G	G	G	G	A	A	T	T	G	G	A	A	C	C	G	G	G	G	G	G	A	A	A	A	G	G	T	C	C	T	C	T	G	G	T	G	G	G	T	C	T	A	A	T	A	G	T	T	A	A	C	C	G	A	C	C	T	T	A	C	C	C	A	G	T	C	T	C	C	T	C	T	NA	NA	T	T	T	T	A	A	G	G	G	G	C	G	A	A	A	C	NA	NA	C	T	NA	NA	G	G	T	T	G	A	G	A	G	G	G	G	G	G	A	A	G	A	C	C	A	C	G	G	A	G	T	T	G	A	A	G	G	G	A	G	G	A	A	A	G	G	T	C	C	C	C	C	A	G	A	G	T	T	C	C	T	T	G	A	NA	NA	T	C	T	T	A	A	G	G	T	T	G	G	C	C	G	A	G	C	C	G	G	A	G	A	C	C	C	T	A	A	A	A	T	T	G	G	T	T	A	C	T	T	A	A	A	G	G	A	A	G	T	T	C	C	C	C	T	T	C	C	C	C	T	T	T	C	A	G	T	C	NA	NA	C	C	G	T	A	G	T	A	C	C	G	G	T	C	A	A	T	C	A	T	G	A	A	G	C	C	A	T	T	T	G	G	A	A	A	G	NA	NA	C	C	G	G	G	G	G	G	G	G	C	C	T	T	T	T	T	T	T	T	A	A	C	C	A	A	C	C	C	C	A	A	G	G	T	T	T	T	T	T	C	C	G	G	T	T	T	T	T	T	A	A	T	T	G	G	G	G	G	G	T	T	T	T	G	G	T	T	A	A	T	T	C	C	A	A	T	T	A	A	C	C	C	C	A	A	T	T	G	A	C	C	A	A	C	C	A	A	A	A	C	C	T	T	A	A	C	C	C	C	C	C	T	T	A	A	A	A	C	C	G	G	A	A	T	T	A	A	G	G	C	C	C	C	G	G	C	C	G	G	G	G	G	G	A	A	G	G	T	T	A	A	T	T	A	A	G	G	T	T	G	G	G	G	C	C	T	T	T	T	G	G	A	A	G	G	G	G	T	T	C	C	C	C	T	T	G	G	T	T	G	G	G	G	T	T	A	A	T	T	A	A	A	A	C	C	T	T	A	A	G	G	T	T	C	C	T	T	A	A	A	A	C	C	T	T	C	C	C	C	G	G	G	G	C	C	G	G	G	G	T	T	C	C	T	T	T	T	G	G	C	C	C	C	T	T	T	T	G	G	T	T	A	A	T	T	A	A	A	A	G	G	C	C	G	G	T	T	T	T	G	G	A	A	G	G	C	C	T	T	C	C	T	T	T	T	C	C	A	A	A	A	G	G	C	C	G	G	A	A	A	A	C	C	T	T	T	T	G	G	A	A	A	A	G	G	G	G	A	A	G	G	A	A	A	A	A	A	T	T	C	C	T	T	C	C	T	T	T	T	A	A	A	A	C	C	T	T	C	C	A	A	T	T	G	G	C	C	C	C	T	T	G	G	T	T	G	G	A	A	G	G	G	G	C	C	T	T	G	G	C	C	T	T	C	C	G	G	T	T	G	G	A	A	C	C	A	A	T	T	G	G	G	G	G	G	G	G	A	A	A	A	T	T	A	A	T	T	A	A	T	T	C	C	G	G	G	G	C	C	T	C	G	G	G	G	G	G	G	G	A	A	C	C	G	G	G	G	A	A	T	T	T	T	G	G	A	A	G	G	G	G	G	G	G	G	C	C	A	A	A	A	G	G	A	A	T	T	T	T	G	G	A	A	G	G	T	T	C	C	G	G	T	T	C	C	C	C	G	G	T	T	C	C	G	G	T	T	G	G	A	A	A	A	C	C	A	A	G	G	G	G	T	T	C	C	C	C	C	C	A	A	G	G	A	A	A	A	A	A	A	A	G	G	T	T	T	T	C	C	A	A	T	T	C	C	A	A	A	A	A	A	C	C	A	A	A	A	A	A	C	C	A	A	A	A	A	A	A	A	G	G	G	G	C	C	A	A	A	A	G	G	T	T	T	T	T	T	G	G	G	G	C	C	A	A	G	G	A	A	C	C	T	T	G	G	T	T	A	A	T	T	G	G	C	C	C	C	C	C	A	A	G	G	G	G	C	C	A	A	T	T	C	C	G	G	T	T	T	T	G	G	T	T	T	T	G	G	G	G	G	G	T	T	C	C	C	C	G	G	T	T	A	A	A	A	A	A	C	C	A	A	T	T	C	C	T	T	G	G	A	A	G	G	A	A	T	T	A	A	G	G	T	T	A	A	A	A	T	T	A	A	G	G	C	C	G	G	C	C	C	C	T	T	G	G	G	G	C	C	C	C	T	T	C	C	G	G	C	C	G	G	C	C	T	T	C	C	T	T	T	T	T	T	C	C	C	C	C	C	C	C	T	T	G	G	C	C	G	G	T	T	G	G	G	G	C	C	G	G	T	T	C	C	C	C	A	A	C	C	C	C	A	A	C	C	T	T	A	A	C	C	G	G	T	T	A	A	T	T	A	A	C	C	C	C	T	T	A	A	G	G	G	G	C	C	C	C	A	A	G	G	T	T	A	A	T	T	T	T	T	T	G	G	G	G	C	C	G	G	G	G	G	G	T	T	G	G	C	C	A	A	G	G	C	C	A	A	A	A	A	A	G	G	A	A	G	A	A	A	G	G	T	T	T	T	G	A	C	C	C	C	A	G	G	G	G	G	C	T	T	G	T	T	C	C	A	A	G	G	C	C	G	G	T	T	C	C	G	G	A	A	C	C	T	T	A	A	G	G	C	C	G	G	A	A	C	C	A	A	G	G	G	G	T	T	A	A	A	A	T	T	T	T	A	A	T	T	C	C	G	G	A	A	T	T	C	C	A	A	A	A	C	C	G	G	C	C	A	A	G	G	A	A	C	C	A	A	G	G	G	G	A	A	C	C	T	T	G	G	G	G	T	T	G	G	T	T	A	A	A	A	C	C	C	C	C	C	G	G	T	T	G	G	A	A	T	T	C	C	A	A	T	T	A	A	T	T	G	G	T	T	C	C	C	C	A	A	A	A	C	C	G	G	G	G	T	T	C	C	C	C	G	G	T	T	T	T	G	G	A	A	T	T	A	A	A	A	T	T	G	G	T	T	G	G	G	G	G	G	C	C	G	G	C	C	T	T	G	G	C	C	T	T	C	C	G	G	C	C	T	T	A	A	C	C	C	C	A	A	A	A	T	T	G	G	A	A	A	A	T	T	G	G	T	T	C	C	A	A	T	T	T	T	C	C	A	A	T	T	G	G	T	T	A	A	T	T	G	G	C	C	A	A	G	G	T	T	C	C	G	G	A	A	C	C	T	T	G	G	A	A	G	G	T	T	T	T	G	G	G	G	A	A	C	C	G	G	A	A	A	A	C	C	T	T	A	A	T	T	G	G	C	C	C	C	G	G	T	T	G	G	G	G	G	G	G	G	A	A	C	C	A	A	G	G	T	T	G	G	G	G	C	C	G	G	T	T	G	G	C	C	T	T	A	A	A	A	G	G	A	A	G	G	T	T	T	T	G	G	G	G	A	A	C	C	C	C	T	T	C	C	T	T	T	T	T	T	A	A	A	A	T	T	A	A	G	G	G	G	C	C	T	T	T	T	T	T	G	G	T	T	C	C	A	A	A	A	T	T	C	C	A	A	G	G	C	C	A	A	G	G	A	A	C	C	T	T	C	C	C	C	C	C	A	A	C	C	G	G	C	C	T	T	C	C	G	G	G	G	C	C	G	G	C	C	G	G	C	C	C	C	A	A	T	T	T	T	C	C	A	A	C	C	G	G	A	A	A	A	A	A	T	T	C	C	A	A	C	C	A	A	G	G	C	C	T	T	T	T	T	T	A	A	C	C	G	G	T	T	A	A	T	T	G	G	C	C	C	C	G	G	G	G	C	C	C	C	T	T	A	A	T	T	G	G	A	A	C	C	A	A	A	A	A	A	C	C	T	T	A	A	C	C	T	T	T	T	T	T	G	G	A	A	A	A	A	A	G	G	C	C	T	T	T	T	C	C	T	T	C	C	G	G	T	T	G	G	A	A	G	G	A	A	A	A	G	G	C	C	A	A	G	G	C	C	A	A	T	T	T	T	T	T	T	T	T	T	C	C	C	C	C	C	T	T	A	A	A	A	A	A	G	G	G	G	C	C	C	C	G	G	A	A	A	A	A	A	T	T	T	T	C	C	G	G	C	C	C	C	C	C	A	A	C	C	G	G	T	T	G	G	C	C	A	A	G	G	A	A	G	G	A	A	C	C	T	C	C	C	A	C	G	T	T	T	T	C	A	A	T	A	C	C	G	G	A	A	NA	NA	G	G	T	T	T	C	C	C	T	T	T	T	G	G	G	A	NA	NA	C	T	C	C	T	T	C	C	A	A	T	C	C	C	G	A	A	G	T	T	G	A	C	C	C	T	T	C	A	G	T	T	A	A	G	G	T	C	NA	NA	G	G	T	T	C	T	A	A	A	A	C	C	T	A	C	C	G	A	C	C	G	G	T	T	C	C	T	C	A	C	C	T	NA	NA	C	C	A	A	T	C	A	G	G	G	T	C	A	A	C	C	A	A	C	A	C	C	T	C	NA	NA	T	T	T	T	C	A	G	A	C	A	T	G	C	C	T	G	T	C	C	C	T	C	G	G	NA	NA	G	A	A	A	G	T	G	A	NA	NA	A	T	NA	NA	T	C	C	T	A	T	A	A	T	G	C	C	G	G	C	A	C	T	G	G	G	A	T	T	A	T	G	T	G	A	G	G	A	T	A	A	G	T	G	A	C	T	C	C	T	C	C	C	T	T	C	C	G	G	NA	NA	G	G	C	C	A	C	G	G	C	C	C	C	T	T	C	A	A	A	T	C	NA	NA	A	A	C	C	T	T	T	T	C	C	A	C	C	C	A	A	NA	NA	C	C	T	C	G	G	T	T	T	T	A	G	T	C	T	T	C	T	T	T	NA	NA	NA	NA	T	T	C	A	T	A	C	T	C	T	T	T	T	A	G	G	NA	NA	T	T	G	G	C	C	C	C	G	A	T	T	A	G	A	G	A	A	G	G	C	C	A	C	T	T	G	A	G	G	A	A	T	A	C	T	G	C	G	G	T	C	NA	NA	G	A	A	A	T	C	T	C	G	C	G	A	C	C	G	G	C	C	NA	NA	C	C	G	A	G	A	C	T	C	A	G	G	T	C	C	T	C	T	T	T	C	T	T	T	G	C	NA	NA	T	C	G	A	A	G	G	A	A	G	T	T	T	G	T	C	C	G	C	A	T	T	C	C	A	A	C	C	A	A	A	A	T	T	A	A	T	T	G	G	G	G	G	G	T	T	G	G	T	T	T	T	G	G	T	T	G	G	C	C	G	G	G	G	T	T	A	A	G	G	T	T	G	G	C	C	A	A	G	G	G	G	T	T	G	G	C	C	A	A	C	C	G	G	C	C	T	T	G	G	T	T	T	T	G	G	A	A	A	A	C	C	G	G	C	C	A	A	G	G	C	C	T	T	T	T	G	G	A	A	C	C	A	A	T	T	G	G	G	G	G	G	G	G	T	T	G	G	T	T	A	A	G	G	C	C	G	G	G	G	C	C	G	G	T	T	T	T	C	C	C	C	C	C	A	A	C	C	T	T	C	C	T	T	C	C	G	G	A	A	G	G	G	G	A	A	G	G	G	G	A	A	C	C	A	A	A	A	T	T	A	A	T	T	C	C	T	T	A	A	C	C	A	A	A	A	G	G	C	C	T	T	A	A	C	C	G	G	T	T	A	A	T	T	C	C	A	A	C	C	C	C	G	G	C	C	A	A	A	A	G	G	NA	NA	C	C	G	G	G	G	C	C	A	A	T	T	G	G	G	G	C	C	C	C	G	G	G	G	A	A	C	C	T	T	T	T	G	G	A	A	T	T	G	G	C	C	G	G	T	T	G	G	T	T	C	C	T	T	C	C	G	G	T	T	G	G	T	T	T	T	G	G	T	T	T	T	G	G	A	A	C	C	A	A	A	A	T	T	C	C	G	G	G	G	G	G	G	G	A	A	A	A	A	A	A	A	C	C	C	C	T	T	G	G	T	T	G	G	C	C	T	T	T	T	T	T	A	A	A	A	C	C	T	T	G	G	A	A	C	C	C	C	C	C	G	G	A	A	T	T	G	G	C	C	G	G	G	G	C	C	A	A	C	C	G	G	T	T	T	T	G	G	T	T	T	T	A	A	C	C	G	G	G	G	T	T	G	G	G	G	G	G	G	G	A	A	A	A	A	A	T	T	C	C	G	G	C	C	A	A	G	G	G	G	G	G	C	C	T	T	G	G	A	A	G	G	G	G	C	C	C	C	T	T	C	C	G	G	G	G	T	T	C	C	T	T	C	C	G	G	A	A	T	T	A	A	G	G	C	C	C	C	T	T	G	G	T	T	G	G	C	C	G	G	T	T	T	T	A	A	A	A	C	C	G	G	T	T	G	G	T	T	T	T	A	A	G	G	G	G	C	C	G	G	A	A	T	T	T	T	C	C	A	A	T	T	G	G	A	A	T	T	T	T	C	C	T	T	C	C	G	G	G	G	C	C	G	G	C	C	C	C	C	C	G	G	C	C	T	T	C	C	G	G	G	G	A	A	G	G	T	T	G	G	T	T	C	C	T	T	C	C	C	C	G	G	G	G	C	C	T	T	T	T	C	C	C	C	T	T	A	A	C	C	C	C	G	G	A	A	A	A	C	C	A	A	C	C	A	A	G	G	A	A	T	T	C	C	A	A	G	G	T	T	A	A	T	T	G	G	T	T	A	A	T	T	C	C	C	C	A	A	C	C	T	T	T	T	G	G	A	A	C	C	T	T	T	T	T	T	C	C	C	C	A	A	T	T	C	C	G	G	G	G	A	A	C	C	G	G	C	C	A	A	G	G	A	A	T	T	G	G	C	C	A	A	G	G	T	T	G	G	A	A	C	C	G	G	C	C	A	A	G	G	A	A	T	T	C	C	T	T	G	G	A	A	G	G	C	C	C	C	A	A	A	A	T	T	C	C	C	C	G	G	G	G	G	G	C	C	G	G	C	C	C	C	A	A	G	G	C	C	G	G	G	G	G	G	G	G	A	A	A	A	T	T	C	C	T	T	C	C	C	C	C	C	G	G	T	T	T	T	A	A	A	A	C	C	A	A	A	A	C	C	A	A	G	G	C	C	T	T	A	A	A	A	C	C	T	T	G	G	A	A	T	T	C	C	G	G	C	C	C	C	C	C	C	C	A	A	T	T	G	G	G	G	C	C	T	T	A	A	A	A	C	C	C	C	G	G	G	G	G	G	C	C	A	A	G	G	C	C	T	T	A	A	A	A	C	C	C	C	C	C	G	G	C	C	C	C	T	T	A	A	G	G	G	G	T	T	T	T	C	C	C	C	G	G	G	G	C	C	G	G	G	G	C	C	C	C	C	C	T	T	G	G	G	G	T	T	A	A	C	C	T	T	G	G	A	A	T	T	G	G	T	T	C	C	C	C	G	G	C	C	C	C	A	A	C	C	C	C	G	G	C	C	A	A	T	T	A	A	T	T	A	A	A	A	C	C	A	A	A	A	T	T	T	T	T	T	T	T	C	C	G	G	T	T	A	A	T	T	A	A	C	C	C	C	T	T	A	A	A	A	T	T	T	T	T	T	C	C	G	G	A	A	A	A	A	A	T	T	C	C	G	G	T	T	G	G	C	C	A	A	C	C	C	C	C	C	A	A	C	C	G	G	T	T	T	T	T	T	C	C	A	A	G	G	C	C	G	G	C	C	G	G	C	C	A	A	T	T	A	A	A	A	C	C	G	G	C	C	A	A	C	C	G	G	T	T	C	C	C	C	T	T	T	T	C	C	G	G	C	C	G	G	T	T	C	C	T	T	C	C	G	G	A	A	G	G	T	T	C	C	G	G	G	G	A	A	C	C	C	C	G	G	A	A	T	T	T	T	C	C	G	G	C	C	C	C	A	A	A	A	T	T	G	G	C	C	C	C	T	T	T	T	C	C	T	T	G	G	G	G	C	C	G	G	T	T	A	A	C	C	T	T	A	A	T	T	T	T	G	G	G	G	T	T	A	A	G	G	G	G	G	G	A	A	G	G	T	T	G	G	T	T	C	C	C	C	T	T	T	T	C	C	C	C	A	A	C	C	C	C	A	A	G	G	T	T	C	C	A	A	G	G	C	C	C	C	C	C	T	T	A	A	G	G	A	A	T	T	G	G	C	C	C	C	C	C	T	T	A	A	A	A	C	C	A	A	A	A	T	T	G	G	C	C	T	T	A	A	G	G	G	G	C	C	C	C	A	A	T	T	G	G	C	C	T	T	C	C	A	A	C	C	A	A	G	G	T	T	C	C	C	C	C	C	G	G	T	T	C	C	C	C	C	C	C	C	G	G	A	A	C	C	G	G	A	A	G	G	A	A	G	G	A	A	G	G	G	G	C	C	G	G	T	T	G	G	G	G	A	A	T	T	A	A	C	C	T	T	A	A	A	A	C	C	T	T	T	T	A	A	A	A	G	G	C	C	A	A	G	G	G	G	T	T	A	A	G	G	C	C	C	C	T	T	A	A	G	G	C	C	C	C	C	C	A	A	T	T	A	A	C	C	G	G	C	C	A	A	T	T	A	A	T	T	G	G	C	C	A	A	C	C	C	C	A	A	A	A	T	T	T	T	T	T	G	G	G	G	NA	NA	A	A	G	G	G	G	T	T	A	A	G	G	A	A	T	T	T	T	A	A	G	G	T	A	A	A	C	C	G	G	A	A	T	T	T	T	A	A	T	T	C	C	T	T	G	G	G	G	T	T	C	C	C	C	T	T	A	A	C	C	C	C	A	A	G	G	C	C	C	C	T	T	G	G	A	A	T	T	A	A	G	G	T	T	A	A	G	G	C	C	A	A	A	A	T	T	C	C	C	C	T	T	C	C	T	T	T	T	C	C	A	A	G	G	A	A	G	G	T	T	G	G	T	T	A	A	G	G	T	T	G	G	A	A	C	C	G	G	T	T	C	C	T	T	T	T	T	T	A	A	T	T	C	C	T	T	T	T	G	G	A	A	T	T	C	C	G	G	C	C	A	A	A	A	T	T	T	T	C	C	C	C	G	G	T	T	C	C	T	T	G	G	C	C	G	G	C	C	C	C	NA	NA	T	T	T	T	C	C	T	T	G	G	T	T	C	C	A	A	T	T	T	T	G	G	A	A	A	A	A	A	G	G	T	T	C	C	T	T	G	G	C	C	A	A	T	T	G	G	C	C	T	T	C	C	A	A	A	A	C	C	C	C	G	G	G	G	G	G	T	T	G	G	C	C	T	T	G	G	T	T	A	A	C	C	G	G	A	A	C	C	A	A	A	A	C	C	C	C	C	C	T	T	T	T	C	C	T	T	T	T	C	C	G	G	T	T	A	A	C	C	C	C	G	G	G	G	C	C	C	C	A	A	C	C	A	A	T	T	G	G	G	G	C	C	T	T	T	T	G	G	T	T	C	C	G	G	C	C	G	G	T	T	C	C	T	T	C	C	C	C	C	C	T	T	G	G	T	T	T	T	G	G	T	T	G	G	A	A	G	G	C	C	A	A	C	C	G	G	A	A	A	A	T	T	T	T	C	C	A	A	T	T	C	C	G	G	C	C	T	T	A	A	C	C	T	T	T	T	A	A	A	A	A	A	G	G	A	A	G	G	A	A	C	C	T	T	T	T	C	C	C	C	T	T	C	C	C	C	G	G	C	C	T	T	G	G	C	C	A	A	C	C	T	T	C	C	G	G	G	G	G	G	G	G	C	C	G	G	C	C	G	G	A	A	G	G	A	A	T	T	G	G	C	C	G	G	G	G	G	G	G	G	T	T	C	C	C	C	G	G	G	G	C	C	C	C	C	C	G	G	G	G	T	T	T	T	A	A	C	C	T	T	C	C	G	G	T	T	T	T	C	C	C	C	C	C	T	T	T	T	A	A	T	T	T	T	A	A	A	A	C	C	A	A	G	G	C	C	G	G	G	G	G	G	A	A	A	A	G	G	G	G	C	C	T	T	G	G	G	G	A	A	C	C	T	T	C	C	T	T	A	A	G	G	C	C	C	C	C	C	A	A	T	T	G	G	A	A	G	G	G	G	C	C	T	T	G	G	G	G	G	G	A	A	C	C	A	A	T	T	A	A	G	G	T	T	G	G	A	A	A	A	A	A	T	T	G	G	C	C	A	A	C	C	C	C	G	G	T	T	G	G	A	A	A	A	A	A	G	G	C	C	A	A	A	A	G	G	G	G	T	T	T	T	C	C	T	T	T	T	G	G	C	C	A	A	T	T	A	A	T	T	A	A	C	C	A	A	T	T	G	G	C	C	C	C	C	C	T	T	C	C	T	T	A	A	G	G	G	G	T	T	G	G	G	G	G	G	C	C	G	G	G	G	T	T	A	A	G	G	C	C	A	A	T	T	C	C	C	C	T	T	G	G	A	A	C	C	G	G	T	T	A	A	C	C	C	C	T	T	A	A	G	G	A	A	G	G	G	G	T	T	A	A	A	A	C	C	G	G	C	C	A	A	T	T	G	G	A	A	A	A	T	T	C	C	G	G	T	T	T	T	G	G	T	T	C	C	T	T	A	A	T	T	A	A	A	A	A	A	A	A	T	T	C	C	A	A	G	G	G	G	A	A	A	A	G	G	T	T	C	C	T	T	T	T	T	T	A	A	T	T	T	T	G	G	T	T	A	A	T	T	G	G	A	A	A	A	A	A	T	T	A	A	G	G	G	G	C	C	A	A	T	T	T	T	C	C	G	G	C	C	A	A	A	A	C	C	G	G	A	A	T	T	G	G	A	A	C	C	T	T	C	C	G	G	C	C	G	G	A	A	T	T	A	A	T	T	A	A	C	C	C	C	C	C	T	T	C	C	G	G	C	C	T	T	C	C	T	T	A	A	C	C	A	A	G	G	A	A	A	A	A	A	G	G	G	G	C	C	T	T	T	T	G	G	G	G	A	A	G	G	G	G	T	T	G	G	C	C	T	T	T	T	A	A	A	A	T	T	T	T	C	C	C	C	G	G	T	T	G	G	C	C	C	C	C	C	A	A	T	T	C	C	T	T	T	T	A	A	G	G	T	T	C	C	C	C	T	T	G	G	G	G	A	A	A	A	T	T	A	A	T	T	C	C	A	A	A	A	C	C	G	G	A	A	T	T	A	A	T	T	G	G	T	T	A	A	A	A	C	C	T	T	T	T	C	C	C	C	T	T	G	G	T	T	A	A	T	T	A	A	A	A	T	T	G	G	T	T	A	A	A	A	T	T	T	T	G	G	T	T	C	C	A	A	G	G	T	T	T	T	A	A	C	C	G	G	G	G	G	G	T	T	A	A	G	G	C	C	G	G	G	G	C	C	A	A	C	C	G	G	A	A	T	T	A	A	G	G	C	C	C	C	A	A	C	C	G	G	C	C	G	G	G	G	G	G	T	T	G	G	T	T	G	G	T	T	C	C	C	C	A	A	T	T	C	C	T	T	A	A	T	T	G	G	A	A	T	T	T	T	G	G	T	T	T	T	T	T	C	C	A	A	A	A	C	C	G	G	T	T	G	G	G	G	G	G	G	G	T	T	A	A	G	G	C	C	G	G	A	A	T	T	G	G	T	T	T	T	A	A	T	T	A	A	C	C	A	A	T	T	C	C	A	A	G	G	T	T	C	C	G	G	T	T	A	A	T	T	G	G	C	C	A	A	T	T	T	T	T	T	A	A	A	A	C	C	A	A	C	C	A	A	G	G	C	C	C	C	T	T	A	A	A	A	C	C	G	G	G	G	G	G	G	G	C	C	C	C	C	C	C	C	T	T	C	C	T	T	T	T	A	A	C	C	C	C	T	T	C	C	G	G	C	C	T	T	C	C	A	A	A	A	C	C	T	T	T	T	T	T	G	G	C	C	T	T	C	C	T	T	G	G	T	T	T	T	G	G	G	G	C	C	A	A	A	A	T	T	G	G	G	G	C	C	T	T	T	T	G	G	A	A	A	A	T	T	T	T	T	T	A	A	T	T	G	G	A	A	C	C	T	T	A	A	T	T	G	G	T	T	G	G	T	T	C	C	G	G	G	G	C	C	A	A	A	A	G	G	G	G	A	A	A	A	C	C	A	A	T	T	C	C	A	A	G	G	T	T	T	T	T	T	C	C	G	G	A	A	C	C	C	C	G	G	C	C	T	T	C	C	A	A	C	C	C	C	T	T	T	T	C	C	T	T	G	G	C	C	A	A	A	A	C	C	A	A	G	G	C	C	C	C	G	G	G	G	A	A	C	C	A	A	A	A	T	T	T	T	C	C	T	T	C	C	T	T	NA	NA	T	T	C	C	G	G	C	C	A	A	C	C	A	A	T	T	C	C	T	T	T	T	C	C	C	C	G	G	T	T	A	A	G	G	G	G	T	T	G	G	T	T	A	A	G	G	A	A	A	A	C	C	T	T	A	A	A	A	G	G	G	G	G	G	G	G	T	T	A	A	T	T	C	C	C	C	G	G	A	A	T	T	T	T	G	G	T	T	G	G	T	T	C	C	A	A	C	C	C	C	C	C	C	C	T	T	G	G	C	C	C	C	C	C	A	A	G	G	C	C	A	A	C	C	G	G	G	G	G	G	T	T	G	G	T	T	T	T	A	A	T	T	A	A	G	G	A	A	G	G	C	C	C	C	T	T	A	A	T	T	C	C	A	A	A	A	C	C	G	G	C	C	T	T	C	C	G	G	T	T	A	A	C	C	G	G	G	G	C	C	G	G	G	G	C	C	T	T	A	A	C	C	C	C	C	C	C	C	A	A	C	C	C	C	G	G	G	G	A	A	C	C	G	G	T	T	A	A	G	G	G	G	T	T	G	G	T	T	G	G	T	T	G	G	G	G	C	C	T	T	T	T	A	A	G	G	C	C	A	A	A	A	C	C	C	C	C	C	A	A	C	C	C	C	C	C	T	T	A	A	C	C	G	G	G	G	C	C	A	A	C	C	T	T	G	G	G	G	C	C	A	A	A	A	G	G	C	C	C	C	A	A	C	C	G	G	A	A	C	C	G	G	C	C	G	G	G	G	C	C	A	A	A	A	C	C	A	A	C	C	C	C	T	T	A	A	T	T	T	T	C	C	G	G	T	T	T	T	G	G	C	C	T	T	G	G	A	A	A	A	A	A	A	A	C	C	C	C	A	A	T	T	G	G	A	A	G	G	C	C	C	C	G	G	T	T	C	C	G	G	G	G	A	A	G	G	A	A	G	G	T	T	T	T	A	A	A	A	C	C	A	A	A	A	G	G	C	C	G	G	C	C	C	C	G	G	T	T	A	A	G	G	G	G	C	C	C	C	C	C	A	A	T	T	C	C	A	A	G	G	G	G	A	A	C	C	C	C	A	A	T	T	C	C	A	A	C	C	T	T	G	G	A	A	A	A	T	T	G	G	A	A	T	T	G	G	C	C	A	A	C	C	A	A	T	T	C	C	C	C	T	T	T	T	G	G	G	G	G	G	G	G	G	G	C	C	T	T	C	C	C	C	G	G	C	C	C	C	A	A	T	T	A	A	A	A	A	A	A	A	C	C	C	C	G	G	A	A	A	A	C	C	C	C	G	G	T	T	G	G	C	C	T	T	G	G	A	A	C	C	C	C	G	G	T	T	C	C	T	T	G	G	G	G	C	C	A	A	T	T	A	A	C	C	A	A	T	T	T	T	G	G	A	A	C	C	A	A	T	T	A	A	C	C	T	T	A	A	A	A	T	T	T	T	T	T	A	A	G	G	A	A	C	C	A	A	T	T	G	G	A	A	G	G	C	C	C	C	C	C	G	G	G	G	A	A	A	A	C	C	T	T	T	T	C	C	A	A	T	T	G	G	C	C	A	A	G	G	T	T	C	C	G	G	G	G	C	C	A	A	C	C	A	A	G	G	T	T	T	T	T	T	A	A	T	T	G	G	G	G	T	T	A	A	T	T	C	C	C	C	A	A	A	A	T	T	C	C	T	T	A	A	T	T	T	T	C	C	G	G	C	C	G	G	G	G	T	T	A	A	G	G	T	T	A	A	G	G	C	C	T	T	T	T	T	T	A	A	T	T	T	T	G	G	G	G	T	T	A	A	T	T	A	A	C	C	G	G	T	T	A	A	T	T	A	A	A	A	C	C	C	C	T	T	A	A	C	C	G	G	C	C	G	G	G	G	C	C	T	T	A	A	G	G	G	G	G	G	T	T	T	T	C	C	T	T	C	C	G	G	C	C	G	G	T	T	A	A	A	A	T	T	C	C	A	A	G	G	G	G	A	A	A	A	C	C	G	G	A	A	NA	NA	G	G	T	T	A	A	G	G	C	C	G	G	C	C	C	C	G	G	G	G	G	G	G	G	A	A	C	C	A	A	T	T	G	G	C	C	T	T	T	T	C	C	A	A	C	C	T	T	T	T	C	C	A	A	A	A	T	T	C	C	C	C	G	G	A	A	A	A	C	C	T	T	C	C	C	C	C	C	G	G	A	A	A	A	A	A	G	G	A	A	T	T	A	A	A	A	T	T	A	A	G	G	C	C	C	C	C	C	C	C	G	G	G	G	T	T	C	C	G	G	T	T	T	T	C	C	G	G	C	C	G	G	G	G	T	T	G	G	G	G	C	C	T	T	G	G	A	A	G	G	A	A	T	T	A	A	C	C	A	A	C	C	C	C	T	T	C	C	C	C	C	C	A	A	A	A	G	G	C	C	A	A	T	T	T	T	C	C	C	C	T	T	A	A	T	T	G	G	G	G	G	G	G	G	C	C	C	C	A	A	G	G	C	C	T	T	G	G	A	A	T	T	T	T	C	C	C	C	A	A	C	C	T	T	G	G	A	A	C	C	G	G	C	C	C	C	C	C	C	C	C	C	A	A	NA	NA	C	C	C	C	A	A	C	C	G	G	G	G	A	A	C	C	C	C	T	T	T	T	C	C	A	A	A	A	C	C	C	C	G	G	C	C	T	T	T	T	T	T	C	C	G	G	A	A	G	G	G	G	C	C	C	C	A	A	G	G	A	A	A	A	A	A	A	A	C	C	T	T	T	T	A	A	C	C	C	C	T	T	G	G	A	A	A	A	T	T	G	G	T	T	C	C	T	T	C	C	G	G	T	T	T	T	C	C	A	A	T	T	T	T	A	A	G	G	G	G	T	T	A	A	G	G	G	G	T	T	A	A	G	G	A	A	G	G	G	G	G	G	G	G	T	T	A	A	C	C	C	C	G	G	T	T	A	A	A	A	T	T	T	T	G	G	C	C	G	G	G	G	T	T	G	G	G	G	G	G	T	T	T	T	C	C	T	T	A	A	C	C	A	A	G	G	A	A	C	C	T	T	T	T	G	G	A	A	T	T	C	C	A	A	T	T	G	G	A	A	G	G	G	G	G	G	C	C	G	G	T	T	A	A	C	C	G	G	C	C	G	G	A	A	G	G	A	A	C	C	A	A	T	T	G	G	G	G	C	C	T	T	T	T	A	A	T	T	G	G	G	G	C	C	C	C	G	G	G	G	T	T	G	G	A	A	T	T	G	G	T	T	T	T	A	A	T	T	C	C	T	T	C	C	G	G	A	A	T	T	T	T	G	G	T	T	C	C	T	T	A	A	A	A	C	C	T	T	A	A	C	C	G	G	G	G	A	A	G	G	C	C	T	T	T	T	C	C	C	C	C	C	A	A	A	A	T	T	T	T	C	C	C	C	A	A	A	A	C	C	G	G	G	G	C	C	G	G	T	T	G	G	T	T	C	C	C	C	C	C	C	C	A	A	T	T	G	G	T	T	T	T	C	C	G	G	C	C	T	T	T	T	G	G	G	G	G	G	C	C	G	G	T	T	T	T	T	T	A	A	G	G	T	T	G	G	T	T	T	T	T	T	G	G	A	A	T	T	T	T	G	G	G	G	A	A	C	C	T	T	A	A	C	C	T	T	C	C	T	T	T	T	A	A	G	G	C	C	C	C	G	G	G	G	G	G	A	A	C	C	T	T	A	A	G	G	G	G	C	C	G	G	G	G	A	A	T	T	C	C	T	T	T	T	C	C	T	T	C	C	C	C	C	C	A	A	C	C	G	G	G	G	G	G	A	A	A	A	G	G	G	G	A	A	T	T	C	T	A	A	G	G	C	C	T	T	A	A	G	G	T	T	A	A	T	T	T	T	T	T	G	G	A	A	T	T	T	T	A	A	T	T	A	A	C	C	T	T	C	C	C	C	T	T	T	T	A	A	C	C	A	A	C	C	A	A	C	C	G	G	C	C	G	G	T	T	A	A	G	G	A	A	C	C	G	G	G	G	G	G	A	A	A	A	G	G	G	G	T	T	C	C	A	A	A	A	T	T	G	G	G	G	A	A	G	G	G	G	G	G	G	G	T	T	A	A	T	T	C	C	T	T	A	A	A	A	A	A	A	A	C	C	C	C	A	A	T	T	C	C	T	T	T	T	C	C	A	A	T	T	G	G	C	C	G	G	G	G	G	G	T	T	G	G	T	T	T	T	T	T	C	C	C	C	C	C	G	G	C	C	G	G	T	T	G	G	T	T	G	G	A	A	G	G	A	A	G	G	A	A	G	G	A	A	A	A	T	T	G	G	G	G	C	C	G	G	G	G	T	T	G	G	C	C	T	T	G	G	T	T	T	T	A	A	C	C	T	T	A	A	C	C	T	T	T	T	C	C	A	A	T	T	C	C	T	T	T	T	T	T	A	A	C	C	A	A	C	C	G	G	T	T	C	C	A	A	A	A	T	T	C	C	C	C	A	A	T	T	C	C	G	G	A	A	G	G	A	A	A	A	G	G	C	C	T	T	C	C	C	C	T	T	A	A	T	T	G	G	T	T	T	T	A	A	A	A	G	G	C	C	A	A	C	C	G	G	T	T	G	G	C	C	C	C	T	T	G	G	A	A	T	T	G	G	G	G	G	G	T	T	C	C	G	G	A	A	G	G	G	G	A	A	C	C	T	T	G	G	A	A	A	A	A	A	T	T	G	G	G	G	C	C	A	A	T	T	T	T	G	G	C	C	T	T	C	C	T	T	G	G	T	T	C	C	T	T	A	A	G	G	G	G	A	A	G	G	G	G	G	G	G	G	G	G	A	A	G	G	T	T	C	C	T	T	A	A	T	T	T	T	G	G	T	T	G	G	G	G	G	G	G	G	T	T	T	T	A	A	C	C	G	G	T	T	A	A	T	T	C	C	A	A	G	G	A	A	A	A	T	T	A	A	T	T	G	G	G	G	T	T	G	G	G	G	C	C	G	G	G	G	A	A	A	A	C	C	A	A	C	C	C	C	G	G	T	T	G	G	A	A	T	T	T	T	A	A	T	T	A	A	A	A	C	C	A	A	A	A	A	A	T	T	C	C	G	G	C	C	C	C	A	A	G	G	G	G	T	T	A	A	A	A	T	T	G	G	G	G	G	G	C	C	C	C	G	G	G	G	C	C	A	A	T	T	T	T	T	T	C	C	T	T	T	T	G	G	G	G	G	G	A	A	T	T	A	A	G	G	C	C	G	G	G	G	G	G	T	T	G	G	C	C	C	C	T	T	C	C	T	T	T	T	A	A	A	A	A	A	A	A	A	A	C	C	A	A	G	G	G	G	C	C	T	T	G	G	A	A	G	G	G	G	A	A	A	A	A	A	C	C	G	G	T	T	G	G	T	T	C	C	T	T	G	G	C	C	T	T	A	A	A	A	A	A	C	C	C	C	C	C	G	G	C	C	A	A	C	C	G	G	C	C	C	C	A	A	C	C	C	C	G	G	A	A	A	A	C	C	T	T	G	G	G	G	T	T	A	A	T	T	G	G	T	T	T	T	A	A	G	G	T	T	A	A	A	A	A	A	G	G	G	G	C	C	A	A	G	G	C	C	T	T	C	C	C	C	C	C	C	C	T	T	A	A	C	C	G	G	A	A	C	C	T	T	G	G	A	A	G	G	G	G	T	T	T	T	G	G	C	C	A	A	T	T	G	G	G	G	G	G	C	C	A	A	A	A	C	C	C	C	T	T	G	G	T	T	G	G	T	T	C	C	G	G	T	T	C	C	A	A	G	G	T	T	G	G	G	G	G	G	T	T	C	C	C	C	A	A	G	G	G	G	G	G	G	G	A	A	A	A	G	G	T	T	G	G	G	G	A	A	A	A	G	G	C	C	A	A	G	G	T	T	G	G	A	A	G	G	G	G	T	T	C	C	G	G	A	A	C	C	T	T	T	T	G	G	A	A	C	C	A	A	C	C	G	G	C	C	A	A	T	T	C	C	A	A	A	A	G	G	G	G	C	C	C	C	T	T	T	T	T	T	T	T	C	C	A	A	A	A	A	A	T	T	A	A	G	G	T	T	G	G	G	G	G	G	G	G	G	G	A	A	C	C	G	G	C	C	C	C	C	C	G	G	C	C	C	C	G	G	C	C	C	C	G	G	C	C	T	T	C	C	C	C	A	A	T	T	C	C	C	C	G	G	G	G	A	A	T	T	C	C	T	T	G	G	C	C	C	C	G	G	G	G	A	A	C	C	A	A	C	C	A	A	G	G	A	A	C	C	G	G	T	T	A	A	T	T	A	A	A	A	C	C	A	A	C	C	A	A	C	C	A	A	G	G	G	G	C	C	C	C	G	G	C	C	G	G	G	G	A	A	G	G	A	A	C	C	T	T	T	T	G	G	A	A	G	G	A	A	C	C	T	T	C	C	T	T	A	A	C	C	T	T	C	C	C	C	G	G	G	G	A	A	C	C	G	G	T	T	T	T	G	G	C	C	A	A	A	A	G	G	A	A	T	T	G	G	C	C	T	T	T	T	A	A	G	G	G	G	C	C	G	G	G	G	G	G	A	A	T	T	C	C	A	A	A	A	A	A	A	A	T	T	T	T	T	T	C	C	C	C	G	G	G	G	G	G	T	T	C	C	A	A	C	C	A	A	G	G	C	C	A	A	G	G	C	C	G	G	T	T	C	C	T	T	G	G	G	G	G	G	T	T	T	T	A	A	T	T	T	T	G	G	G	G	T	T	C	C	A	A	T	T	A	A	G	G	C	C	A	A	T	T	G	G	A	A	G	G	C	C	T	T	A	A	C	C	A	A	G	G	A	A	A	A	G	G	A	A	T	T	G	G	G	G	T	T	C	C	T	T	T	T	G	G	A	A	T	T	A	A	G	G	C	C	A	A	T	T	C	C	T	T	T	T	G	G	T	T	T	T	A	A	G	G	C	C	A	A	A	A	C	C	C	C	A	A	G	G	G	G	T	T	A	A	G	G	T	T	C	C	T	C	C	C	G	G	C	C	A	A	C	C	G	G	A	A	T	T	T	T	A	C	A	A	G	G	C	C	A	A	G	G	C	C	T	T	T	T	T	T	A	A	G	G	G	G	T	T	T	T	A	A	G	G	C	C	G	G	C	C	T	T	A	A	C	C	G	G	G	G	C	C	A	A	T	T	T	T	C	C	A	A	T	T	T	T	T	T	T	T	T	T	G	G	G	G	A	A	G	G	T	T	T	T	T	T	A	A	C	C	G	G	G	G	C	C	A	A	C	C	C	C	C	C	C	C	C	C	G	G	T	T	C	C	T	T	C	C	T	T	G	G	G	G	C	C	C	C	G	G	C	C	G	G	C	C	G	G	T	T	A	A	A	A	T	T	C	C	A	A	G	G	A	A	A	A	A	A	G	G	A	A	C	C	G	G	G	G	T	T	G	G	T	T	C	C	A	A	T	T	A	A	A	A	G	G	C	C	C	C	G	G	A	A	A	A	C	C	G	G	T	T	C	C	G	G	T	T	C	C	C	C	T	T	C	C	C	C	G	G	T	T	A	A	G	G	C	C	T	T	A	A	T	T	G	G	C	C	T	T	A	A	G	G	G	G	G	G	A	A	C	C	T	T	T	T	A	A	C	C	T	T	G	G	C	C	T	T	A	A	T	T	A	A	A	A	C	C	T	T	C	C	G	G	T	T	G	G	G	G	T	T	G	G	A	A	T	T	A	A	C	C	G	G	C	C	G	G	T	T	T	T	T	T	C	C	T	T	T	T	C	C	T	T	A	A	A	A	G	G	G	G	C	C	T	T	A	A	A	A	G	G	T	T	C	C	G	G	T	T	C	C	C	C	C	C	G	G	A	A	C	C	T	T	G	G	A	A	C	C	C	C	C	C	G	G	T	T	A	A	C	C	C	C	A	A	G	G	G	G	A	A	A	A	A	A	C	C	G	G	C	C	T	T	G	G	A	A	A	A	C	C	G	G	G	G	G	G	G	G	G	G	C	C	G	G	C	C	G	G	C	C	A	A	A	A	G	G	G	G	G	G	T	T	C	C	C	C	T	T	G	G	G	G	C	C	T	T	A	A	G	G	T	T	T	T	G	G	G	G	G	G	A	A	C	C	G	G	A	A	G	G	A	A	C	C	A	A	C	C	G	G	G	G	C	C	G	G	T	T	T	T	G	G	A	A	G	G	T	T	G	G	T	T	C	C	C	C	G	G	A	A	C	C	A	A	G	G	T	T	T	T	T	T	C	C	C	C	T	T	T	T	A	A	T	T	A	A	A	A	T	T	G	G	C	C	G	G	T	T	C	C	C	C	G	G	T	T	C	C	T	T	G	G	G	G	C	C	A	A	A	A	T	T	T	T	C	C	C	C	G	G	A	A	T	T	T	T	C	C	A	A	G	G	C	C	T	T	C	C	G	G	T	T	T	T	G	G	G	G	A	A	T	T	C	C	A	A	C	C	T	T	T	T	G	G	G	G	A	A	G	G	T	T	A	A	T	T	G	G	C	C	C	C	G	G	C	C	T	T	A	A	A	A	A	A	C	C	C	C	A	A	G	G	G	G	C	C	T	T	A	A	C	C	G	G	C	C	C	C	C	C	T	T	T	T	G	G	T	T	T	T	T	T	G	G	G	G	C	C	C	C	A	A	T	T	G	G	C	C	G	G	T	T	A	A	NA	NA	C	C	T	T	C	C	C	C	T	T	A	A	T	T	G	G	G	G	C	C	C	C	A	A	C	C	A	A	G	G	G	G	G	G	A	A	C	C	C	C	T	T	T	T	A	A	A	A	C	C	T	T	G	G	A	A	A	A	T	T	C	C	G	G	C	C	T	T	G	G	A	A	G	G	T	T	A	A	T	T	G	G	T	T	G	G	A	A	T	T	A	A	A	A	T	T	T	T	T	T	C	C	C	C	C	C	T	T	C	C	G	G	G	G	C	C	T	T	A	A	C	C	A	A	C	C	G	G	G	G	G	G	A	A	T	T	T	T	T	T	C	C	C	C	G	G	A	A	G	G	G	G	C	C	T	T	G	G	C	C	A	A	T	T	A	A	T	T	T	T	T	T	C	C	T	T	G	G	T	T	A	A	A	A	G	G	T	T	A	A	C	C	T	T	G	G	A	A	C	C	A	A	T	T	A	A	G	G	A	A	A	A	A	A	C	C	A	A	C	C	A	A	T	T	A	A	G	G	A	A	T	T	A	A	G	G	G	G	C	C	C	C	T	T	C	C	C	C	G	G	T	T	C	C	C	C	C	C	T	T	G	G	G	G	C	C	G	G	G	G	T	T	T	T	C	C	G	G	T	T	T	T	A	A	C	C	C	C	C	C	G	G	C	C	T	T	T	T	T	T	T	T	G	G	G	G	C	C	G	G	C	C	C	C	A	A	G	G	T	T	T	T	G	G	C	C	G	G	T	T	T	T	G	G	C	C	A	A	A	A	G	G	T	T	C	C	A	A	T	T	C	C	A	A	A	A	A	A	T	T	T	T	G	G	T	T	G	G	A	A	G	G	A	A	A	A	C	C	C	C	C	C	A	A	A	A	G	G	A	A	A	A	C	C	C	C	T	T	G	G	A	A	G	G	G	G	T	T	A	A	A	A	C	C	C	C	A	A	C	C	T	T	A	A	C	C	C	C	T	T	T	T	A	A	T	T	T	T	T	T	G	G	C	C	T	T	A	A	A	A	T	T	T	T	A	A	G	G	T	T	A	A	G	G	A	A	T	T	T	T	G	G	G	G	G	G	C	C	C	C	T	T	C	C	T	T	A	A	A	A	T	T	C	C	T	T	T	T	G	G	C	C	G	G	T	T	C	C	A	A	A	A	T	T	A	A	C	C	T	T	A	A	T	T	C	C	C	C	G	G	G	G	G	G	T	T	C	C	G	G	A	A	T	T	C	C	C	C	G	G	C	C	G	G	T	T	C	C	A	A	G	G	C	C	G	G	G	G	G	G	A	A	C	C	T	T	A	A	T	T	T	T	G	G	A	A	A	A	G	G	C	C	T	T	A	A	T	T	A	A	G	G	T	T	G	G	T	T	G	G	A	A	G	G	C	C	A	A	G	G	C	C	T	T	T	T	G	G	A	A	A	A	G	G	A	A	C	C	T	T	A	A	T	T	G	G	T	T	A	A	C	C	G	G	A	A	G	G	G	G	T	T	A	A	G	G	A	A	T	T	A	A	A	A	G	G	G	G	C	C	A	A	A	A	G	G	A	A	C	C	C	C	A	A	C	C	G	G	A	A	T	T	G	G	A	A	A	A	T	T	T	T	C	C	G	G	C	C	A	A	T	T	G	G	C	C	G	G	T	T	A	A	G	G	G	G	C	C	G	G	C	C	G	G	A	A	G	G	C	C	T	T	T	T	T	T	C	C	C	C	C	C	A	A	G	G	A	A	T	T	T	T	T	T	G	G	A	A	G	G	A	A	T	T	G	G	G	G	T	T	T	T	A	A	T	T	C	C	G	G	A	A	T	T	G	G	T	T	G	G	G	G	T	T	C	C	G	G	C	C	A	A	T	T	A	A	A	A	C	C	A	A	C	C	T	T	T	T	G	G	A	A	T	T	T	T	A	A	G	G	C	C	C	C	G	G	G	G	T	T	A	A	A	A	G	G	G	G	G	G	T	T	G	G	T	T	A	A	A	A	C	C	A	A	A	A	T	T	A	A	G	G	A	A	G	G	C	C	T	T	A	A	T	T	G	G	C	C	T	T	C	C	T	T	C	C	C	C	A	A	T	T	C	C	C	C	G	G	C	C	T	T	G	G	T	T	G	G	G	G	A	A	T	T	A	A	T	T	G	G	A	A	C	C	C	C	A	A	A	A	C	C	A	A	A	A	C	C	C	C	C	C	A	A	T	T	A	A	T	T	C	C	A	A	A	A	T	T	C	C	G	G	A	A	C	C	T	T	A	A	G	G	G	G	G	G	G	G	A	A	T	T	T	T	A	A	G	G	A	A	T	T	G	G	C	C	C	C	G	G	A	A	G	G	T	T	A	A	G	G	A	A	A	A	C	C	C	C	C	C	G	G	C	C	G	G	T	T	G	G	C	C	A	A	C	C	C	C	A	A	A	A	T	T	A	A	C	C	C	C	A	A	C	C	C	C	T	T	C	C	A	A	C	C	T	T	T	T	A	A	A	A	A	A	C	C	C	C	G	G	A	A	C	C	A	A	T	T	A	A	G	G	C	C	C	C	G	G	A	A	G	G	T	T	C	C	C	C	T	T	T	T	G	G	A	A	A	A	G	G	G	G	C	C	A	A	G	G	C	C	A	A	C	C	T	T	T	T	T	T	C	C	G	G	A	A	G	G	T	T	G	G	T	T	G	G	C	C	G	G	G	G	T	T	G	G	T	T	A	A	G	G	G	G	C	C	G	G	G	G	A	A	G	G	G	G	T	T	G	G	T	T	A	A	C	C	C	C	G	G	A	A	T	T	G	G	T	T	T	T	T	T	C	C	A	A	C	C	C	C	C	C	C	C	A	A	A	A	C	C	C	C	T	T	T	T	T	T	C	C	G	G	C	C	T	T	G	G	T	T	A	A	G	G	C	C	A	A	C	C	C	C	G	G	T	T	C	C	C	C	T	T	C	C	C	C	A	A	A	A	T	T	A	A	A	A	T	T	C	C	A	A	G	G	A	A	A	A	G	G	C	C	G	G	G	G	C	C	G	G	A	A	A	A	C	C	A	A	C	C	G	G	G	G	A	A	C	C	T	T	G	G	T	T	G	G	A	A	G	G	G	G	A	A	C	C	A	A	A	A	A	A	T	T	T	T	G	G	C	C	A	A	C	C	A	A	G	G	T	T	C	C	A	A	G	G	G	G	G	G	T	T	A	A	T	T	C	C	C	C	C	C	G	G	A	A	T	T	A	A	T	T	A	A	G	G	C	C	G	G	G	G	T	T	C	C	A	A	G	G	G	G	T	T	A	A	G	G	T	T	T	T	C	C	G	G	A	A	A	A	G	G	T	T	C	C	G	G	A	A	A	A	G	G	G	G	C	C	A	A	C	C	G	G	G	G	G	G	G	G	T	T	G	G	C	C	C	C	C	C	G	G	C	C	A	A	A	A	A	A	A	A	G	G	T	T	C	C	T	T	G	G	T	T	T	T	A	A	A	A	G	G	T	T	T	T	T	T	C	C	T	T	G	G	G	G	C	C	A	A	C	C	T	T	T	T	G	G	T	T	A	A	G	G	T	T	G	G	A	A	C	C	A	A	T	T	C	C	T	T	A	A	C	C	T	T	A	A	A	A	C	C	C	C	G	G	A	A	G	G	T	T	C	C	T	T	A	A	C	C	G	G	T	T	A	A	C	C	T	T	T	T	C	C	T	T	A	A	T	T	A	A	G	G	A	A	C	C	G	G	A	A	G	G	C	C	G	G	G	G	G	G	C	C	G	G	T	T	G	G	T	T	G	G	T	T	G	G	G	G	G	G	C	C	T	T	A	A	A	A	C	C	C	C	G	G	A	A	G	G	A	A	C	C	C	C	C	C	A	A	G	G	G	G	T	T	C	C	G	G	G	G	T	T	T	T	T	T	T	T	C	C	C	C	A	A	C	C	T	T	C	C	A	A	A	A	T	T	A	A	G	G	A	A	A	A	T	T	A	A	T	T	C	C	T	T	G	G	T	T	A	A	T	T	T	T	C	C	C	C	A	A	A	A	G	G	G	G	A	A	A	A	G	G	G	G	A	A	A	A	C	C	A	A	A	A	G	G	G	G	C	C	C	C	T	T	A	A	T	T	G	G	A	A	C	C	C	C	A	A	A	A	A	A	A	A	T	T	T	T	G	G	G	G	T	T	A	A	A	A	C	C	A	A	C	C	G	G	C	C	C	C	T	T	C	C	T	T	T	T	C	C	T	T	C	C	T	T	A	A	A	A	A	A	C	C	C	C	G	G	G	G	G	G	G	G	T	T	A	A	G	G	A	A	C	C	C	C	T	T	A	A	A	A	A	A	T	T	T	T	G	G	C	C	C	C	C	C	T	T	A	A	G	G	T	T	A	A	T	T	T	T	G	G	C	C	G	G	C	C	C	C	C	C	G	G	A	A	T	T	A	A	C	C	C	C	A	A	G	G	G	G	A	A	G	G	T	T	G	G	T	T	A	A	A	A	G	G	T	T	C	C	A	A	T	T	C	C	G	G	C	C	G	G	A	A	A	A	G	G	C	C	T	T	C	C	A	A	T	T	G	G	A	A	G	G	T	T	C	C	A	A	G	G	A	A	G	G	G	G	G	G	C	C	G	G	T	T	C	C	C	C	A	A	A	A	T	T	G	G	C	C	G	G	T	T	A	A	A	A	T	T	T	T	A	A	G	G	C	C	T	T	G	G	T	T	T	T	T	T	A	A	T	T	T	T	C	C	C	C	T	T	G	G	G	G	A	A	A	A	A	A	T	T	C	C	G	G	T	T	A	A	A	A	G	G	G	G	C	C	G	G	G	G	A	A	C	C	G	G	A	A	T	T	T	T	A	A	A	A	C	C	C	C	C	C	A	A	C	C	T	T	C	C	G	G	C	C	A	A	A	A	G	G	A	A	T	T	C	C	A	A	A	A	T	T	G	G	G	G	T	T	A	A	C	C	T	T	A	A	G	G	T	T	G	G	G	G	A	A	A	A	G	G	C	C	C	C	A	A	G	G	A	A	C	C	A	A	A	A	G	G	A	A	C	C	C	C	A	A	G	G	C	C	T	T	C	C	A	A	G	G	C	C	A	A	C	C	C	C	G	G	G	G	C	C	C	C	C	C	T	T	A	A	G	G	C	C	C	C	T	T	G	G	C	C	T	T	C	C	T	T	C	C	G	G	G	G	A	A	C	C	A	A	C	C	C	C	G	G	C	C	A	A	G	G	G	G	C	C	A	A	A	A	T	T	T	T	C	C	A	A	G	G	T	T	T	T	NA	NA	T	T	A	A	C	C	C	C	T	T	T	T	G	G	G	G	G	G	T	T	A	A	C	C	T	T	A	A	G	G	G	G	A	A	A	A	T	T	A	A	C	C	G	G	A	A	G	G	C	C	C	C	T	T	A	A	G	G	A	A	G	G	A	A	C	C	C	C	G	G	A	A	T	T	C	C	G	G	T	T	C	C	T	T	G	G	C	C	T	T	C	C	C	C	T	T	A	A	T	T	G	G	C	C	C	C	C	C	G	G	C	C	A	A	G	G	G	G	C	C	G	G	G	G	C	C	G	G	C	C	A	A	C	C	C	C	T	T	T	T	T	T	A	A	C	C	T	T	C	C	G	G	T	T	A	A	A	A	T	T	G	G	T	T	C	C	G	G	A	A	A	A	C	C	C	C	G	G	C	C	A	A	C	C	A	A	C	C	G	G	A	A	T	T	G	G	T	T	G	G	A	A	C	C	C	C	C	C	G	G	T	T	T	T	T	T	T	T	C	C	A	A	G	G	G	G	G	G	C	C	A	A	T	T	C	C	G	G	G	G	C	C	T	T	T	T	T	T	A	A	C	C	G	G	C	C	G	G	A	A	G	G	C	C	A	A	A	A	G	G	A	A	A	A	T	T	G	G	G	G	T	T	G	G	T	T	G	G	G	G	G	G	G	G	T	T	G	G	C	C	A	A	G	G	G	G	G	G	T	T	C	C	C	C	T	T	A	A	A	A	G	G	T	T	C	C	C	C	G	G	T	T	C	C	A	A	T	T	G	G	G	G	A	A	T	T	A	A	T	T	G	G	T	T	G	G	C	C	G	G	G	G	C	C	C	C	T	T	A	A	T	T	C	C	C	C	T	T	C	C	G	G	C	C	G	G	C	C	C	C	T	T	A	A	G	G	C	C	C	C	T	T	G	G	A	A	A	A	C	C	T	T	G	G	T	T	G	A	T	T	G	G	A	A	NA	NA	G	G	G	G	C	C	C	C	T	T	A	A	T	T	T	T	C	C	G	G	A	A	G	G	A	A	C	C	G	G	A	A	G	G	G	G	A	A	G	G	G	G	A	A	G	G	T	T	C	C	A	A	C	C	C	C	C	C	T	T	C	C	C	C	G	G	A	A	G	G	G	G	G	G	C	C	C	C	A	A	C	C	T	T	T	T	G	G	T	T	T	T	A	A	A	A	G	G	T	T	G	G	T	T	G	G	G	G	G	G	C	C	A	A	C	C	A	A	G	G	C	C	G	G	A	A	G	G	C	C	G	G	A	A	A	A	C	C	C	C	G	G	G	G	T	T	A	A	A	A	G	G	T	T	A	A	G	G	A	A	G	G	G	G	G	G	C	C	T	T	A	A	G	G	T	T	A	A	T	T	G	G	C	C	G	G	A	A	T	T	C	C	T	T	C	C	G	G	C	C	C	C	G	G	A	A	C	C	T	T	A	A	T	T	C	C	T	T	T	T	T	T	T	T	A	A	A	A	C	C	T	T	A	A	C	C	C	C	C	C	C	C	A	A	C	C	C	C	C	C	T	T	T	T	T	T	G	G	A	A	C	C	C	C	G	G	G	G	C	C	T	T	C	C	G	G	A	A	G	G	T	T	G	G	A	A	G	G	A	A	C	C	T	T	A	A	G	G	C	C	T	T	G	G	C	C	A	A	G	G	G	G	A	A	A	A	A	A	G	G	T	T	C	C	T	T	A	A	T	T	C	C	G	G	G	G	C	C	T	T	G	G	C	A	G	G	G	G	C	C	A	A	C	C	T	T	A	A	A	A	A	A	C	C	G	G	A	A	A	A	C	C	G	G	T	T	C	C	G	G	G	G	C	C	T	T	T	T	G	G	C	C	G	G	G	G	T	T	T	T	C	C	T	T	A	A	C	C	C	C	T	T	T	T	T	T	C	C	G	A	C	C	A	A	A	A	T	T	A	A	G	G	C	C	C	C	G	G	C	C	C	C	A	A	T	T	T	T	T	T	T	T	A	A	A	A	C	C	T	T	G	G	C	C	C	C	C	C	T	T	T	T	T	T	G	G	T	T	A	A	A	A	C	C	C	C	A	A	G	G	C	C	G	G	G	G	C	C	G	G	G	G	C	C	A	A	G	G	A	A	G	G	C	C	T	T	T	T	T	T	T	T	A	A	A	A	T	T	G	G	C	C	G	G	C	C	C	C	G	G	C	C	A	A	NA	NA	A	A	T	T	C	C	T	T	C	C	A	A	A	A	G	G	C	C	C	C	C	C	G	G	G	G	C	C	G	G	G	G	G	G	C	C	G	G	T	T	A	A	C	C	G	G	C	C	G	G	T	T	C	C	G	G	A	A	G	G	C	C	A	A	G	G	A	A	G	G	C	C	C	C	G	G	G	G	C	C	T	T	A	A	T	T	T	T	C	C	A	A	A	A	T	T	C	C	C	C	T	T	C	C	C	C	A	A	G	G	G	G	A	A	T	T	T	T	T	T	C	C	A	A	G	G	C	C	C	C	G	G	G	G	C	C	T	T	C	C	C	C	A	A	T	T	C	C	A	A	C	C	G	G	C	C	A	A	A	A	C	C	A	A	G	G	G	G	G	G	C	C	A	A	G	G	C	C	A	A	G	G	C	C	G	G	G	G	C	C	G	G	G	G	C	C	A	A	G	G	C	C	A	A	C	C	G	G	C	C	G	G	G	G	A	A	G	G	G	G	T	T	G	G	G	G	T	T	A	A	G	G	T	T	A	A	C	C	G	G	A	A	C	T	G	G	A	A	C	C	G	G	G	G	A	A	A	A	T	T	C	C	C	C	G	G	NA	NA	G	G	C	C	T	T	C	C	G	G	C	C	A	A	T	T	G	G	T	T	A	A	G	G	G	G	G	G	C	C	A	A	T	T	A	A	A	A	G	G	C	C	T	T	C	C	G	G	A	A	A	A	A	A	C	C	C	C	A	A	C	C	C	C	A	A	T	T	C	C	G	G	T	T	A	A	G	G	A	A	G	G	T	T	C	C	G	G	T	T	T	T	G	G	NA	NA	G	G	G	G	T	T	G	G	C	C	T	T	G	G	T	T	T	T	C	C	A	A	G	G	T	T	A	A	C	C	A	A	T	T	A	A	A	A	A	A	A	A	T	T	C	C	A	A	G	G	G	G	G	G	G	G	A	A	C	C	C	C	C	C	A	A	T	T	C	C	A	A	G	G	T	T	A	A	C	C	T	T	T	T	A	A	A	A	G	G	G	G	C	C	C	C	G	G	T	T	T	T	G	G	C	C	C	C	G	G	T	T	G	G	G	G	C	C	G	G	A	A	A	A	A	A	A	A	G	G	G	G	G	G	G	G	A	A	T	T	G	G	G	G	T	T	G	G	T	T	C	C	C	C	G	G	A	A	C	C	C	C	G	G	G	G	G	G	G	G	C	C	G	G	A	A	A	A	C	C	A	A	A	A	C	C	C	C	A	A	C	C	T	T	A	A	G	G	G	G	C	C	G	G	A	A	C	C	T	T	G	G	C	C	C	C	A	A	C	C	C	C	A	A	C	C	A	A	A	A	T	T	A	A	A	A	G	G	A	A	A	A	T	T	C	C	G	G	G	G	A	A	G	G	C	C	G	G	T	T	G	G	C	C	G	G	T	T	G	G	C	C	C	C	A	A	C	C	T	T	C	C	T	T	T	T	T	T	T	T	C	C	A	A	T	T	G	G	T	T	A	A	A	A	C	C	C	C	T	T	C	C	A	A	C	C	T	T	G	G	T	T	C	C	C	C	A	A	C	C	A	A	G	G	A	A	C	C	G	G	G	G	C	C	G	G	C	C	A	A	G	G	G	G	A	A	T	T	A	A	T	T	A	A	T	T	G	G	G	G	G	G	T	T	G	G	C	C	G	G	G	G	G	G	C	T	G	G	G	G	T	T	T	T	C	C	A	A	C	C	C	C	G	G	C	C	G	G	A	A	C	C	G	G	C	C	A	A	C	C	A	A	G	G	G	G	G	G	G	G	C	C	C	C	A	A	T	T	G	G	G	G	G	G	T	T	T	T	T	T	G	G	C	C	G	G	G	G	T	T	G	G	G	G	G	G	C	C	A	A	C	C	T	T	T	T	C	C	A	A	A	A	A	A	A	A	G	G	T	T	C	C	C	C	A	A	A	A	A	A	C	C	G	G	G	G	A	A	C	C	T	T	T	T	C	C	G	G	G	G	C	C	A	A	A	A	C	C	G	G	T	T	T	T	G	G	A	A	G	G	C	C	A	A	T	T	A	A	T	T	G	G	C	C	T	T	T	T	G	G	G	G	G	G	A	A	T	T	A	A	A	A	C	C	C	C	T	T	T	T	T	T	A	A	G	G	A	A	A	A	T	T	G	G	C	C	C	C	T	T	T	T	C	C	T	T	C	C	C	C	C	C	C	C	T	T	G	G	T	T	T	T	T	T	T	T	C	C	A	A	A	A	T	T	G	G	T	T	G	G	C	C	C	C	C	C	G	G	C	C
CC	OR1516f60	NA	NA	1	NA	A	A	C	C	A	A	G	G	G	G	T	T	G	G	T	T	T	T	C	C	C	C	C	C	T	T	A	A	G	G	C	C	C	C	C	C	C	C	T	T	T	T	T	T	A	A	G	G	A	A	G	G	G	G	G	G	G	G	A	A	T	T	T	T	G	G	C	C	T	T	C	C	G	G	C	C	C	C	T	T	C	C	A	A	A	A	T	T	C	C	A	A	G	G	C	C	T	T	A	A	C	C	A	A	C	C	C	C	T	T	G	G	C	C	T	T	A	A	C	C	T	T	G	G	C	C	C	C	A	A	C	C	G	G	G	G	T	T	G	G	C	C	C	C	T	T	A	A	T	T	A	A	C	C	A	A	A	A	G	G	C	C	C	C	C	C	T	T	T	T	G	G	G	G	C	C	G	G	T	T	C	C	A	A	A	A	C	C	T	T	A	A	C	C	T	T	T	T	T	T	C	C	G	G	T	T	T	T	T	T	C	C	G	G	T	T	C	C	C	C	C	C	T	T	C	C	T	T	G	G	G	G	C	C	A	A	T	T	G	G	C	T	T	T	G	G	T	T	A	A	A	A	T	T	G	G	C	C	C	C	T	T	C	C	T	T	A	A	C	C	T	T	A	A	T	T	C	C	G	G	G	G	A	A	C	C	G	G	T	T	G	G	C	C	G	G	T	T	G	G	G	G	A	A	C	C	A	A	G	G	C	C	A	A	C	C	C	C	G	G	G	G	A	A	A	A	C	C	A	A	C	C	A	A	T	T	C	C	A	A	C	C	C	C	T	T	G	G	G	G	T	T	C	C	G	G	G	G	A	A	T	T	T	T	G	G	G	G	G	G	G	G	C	C	G	G	G	G	A	A	T	T	G	G	T	T	T	T	G	G	G	G	A	A	T	T	G	G	T	T	T	T	T	T	A	A	T	T	G	G	T	T	G	G	C	C	C	C	T	T	G	G	A	A	C	C	G	G	T	T	G	G	C	C	T	T	C	C	A	A	A	A	C	C	G	G	A	A	C	C	T	T	G	G	T	T	T	T	C	C	A	A	G	G	T	T	C	C	C	C	G	G	T	T	G	G	C	C	A	A	A	A	G	G	A	A	C	C	A	A	A	A	C	C	G	G	C	C	C	C	A	A	T	T	A	A	A	A	A	A	T	T	T	T	C	C	T	T	G	G	A	A	C	C	A	A	T	T	G	G	A	A	G	G	T	T	G	G	C	C	G	G	T	T	A	A	G	G	A	A	A	A	G	G	T	T	G	G	T	T	G	G	C	G	C	C	NA	NA	T	T	T	T	A	A	T	T	G	G	C	C	T	T	G	G	T	T	A	A	A	A	A	A	G	G	T	T	A	A	T	T	T	T	C	C	A	A	C	C	T	T	A	A	A	A	C	C	C	C	G	G	G	G	T	T	C	C	G	G	T	T	A	A	C	C	G	G	T	T	A	A	T	T	C	C	G	G	T	T	T	T	T	T	T	T	A	A	T	T	A	A	T	T	G	G	C	C	G	G	A	A	A	A	A	A	G	G	C	C	A	A	A	A	A	A	C	C	A	A	T	T	T	T	C	C	A	A	G	G	T	T	C	C	A	A	A	A	G	G	A	A	G	G	C	C	G	G	A	A	C	C	A	A	C	C	T	T	A	A	G	G	T	T	G	G	T	T	C	C	C	C	C	C	C	C	A	A	T	T	C	C	G	G	C	C	C	C	C	C	T	T	A	A	T	T	G	G	C	C	T	T	A	A	A	A	G	G	T	T	A	A	G	G	C	C	C	C	A	A	C	C	C	C	T	T	G	G	A	A	G	G	A	A	A	A	C	C	G	G	T	T	T	T	C	C	G	G	G	G	A	A	T	T	T	T	G	G	T	T	T	T	C	C	A	A	C	C	A	A	T	T	C	C	G	G	A	A	C	C	G	G	G	G	T	T	C	C	A	A	G	G	T	T	C	C	T	T	T	T	C	C	C	C	C	C	G	G	G	G	G	G	C	C	A	A	G	G	G	G	G	G	C	C	A	A	A	A	G	G	T	T	A	A	T	T	A	A	T	T	T	T	C	C	G	G	T	T	T	T	G	G	C	C	G	G	C	C	T	T	T	T	G	G	G	G	T	T	C	C	C	C	T	T	G	G	T	T	C	C	T	T	T	T	T	T	G	G	A	A	T	T	T	T	C	C	G	G	T	T	C	C	A	A	T	T	A	A	C	C	T	T	G	G	T	T	C	C	G	G	G	G	G	G	C	C	C	C	C	C	G	G	G	G	C	C	G	G	A	A	C	C	C	C	C	C	A	A	A	A	T	T	A	A	C	C	A	A	G	G	G	G	A	A	G	G	A	A	T	T	A	A	G	G	A	A	C	C	T	T	G	G	C	C	C	C	T	T	C	C	G	G	G	G	G	G	G	G	C	C	G	G	A	A	A	A	G	G	G	G	C	C	T	T	T	T	G	G	T	T	C	C	A	A	A	A	G	G	A	A	A	A	A	A	T	T	C	C	G	G	G	G	A	A	C	C	C	C	G	G	C	C	C	C	A	A	C	C	A	A	C	C	A	A	T	T	G	G	A	A	C	C	A	A	C	C	C	C	T	T	T	T	T	T	A	A	G	G	T	T	G	G	A	A	T	T	T	T	T	T	G	G	T	T	T	T	C	C	G	G	T	T	C	C	C	C	C	C	T	T	C	C	T	T	A	A	C	C	A	A	A	A	G	G	G	G	A	A	G	G	C	C	T	T	A	A	G	G	T	T	T	T	T	T	A	A	T	T	G	G	C	C	A	A	G	G	A	A	A	A	C	C	A	A	T	T	T	T	G	G	A	A	C	C	G	G	A	A	C	C	C	C	A	A	T	T	C	C	A	A	G	G	C	C	G	G	T	T	C	C	G	G	T	T	A	A	G	G	T	T	G	G	C	C	A	A	G	G	C	C	A	A	A	A	A	A	G	G	C	C	G	G	T	T	A	A	A	A	A	A	A	A	T	T	A	A	A	A	A	A	T	T	A	A	A	A	G	G	T	T	G	G	T	T	A	A	T	T	A	A	G	G	G	G	T	T	C	C	G	G	C	C	G	G	A	A	C	C	C	C	A	A	A	A	T	T	G	G	T	T	C	C	G	G	G	G	G	G	G	G	C	C	C	C	C	C	C	C	T	T	A	A	C	C	A	A	T	T	G	G	G	G	A	A	G	G	C	C	C	C	G	G	G	G	A	A	C	C	C	C	G	G	A	A	G	G	C	C	C	C	C	C	G	G	G	G	C	C	T	T	C	C	A	A	T	T	T	T	A	A	A	A	A	A	G	G	T	T	A	A	T	T	G	G	T	T	G	G	G	G	C	C	C	C	A	A	T	T	G	G	C	C	C	C	A	A	T	T	T	T	C	C	G	G	A	A	G	G	G	G	C	C	G	G	A	A	G	G	C	C	A	A	T	T	A	A	G	G	A	A	A	A	G	G	T	T	A	A	G	G	G	G	C	C	C	C	T	T	G	G	A	A	G	G	T	T	G	G	T	T	T	T	A	A	G	G	G	G	A	A	T	T	C	C	C	C	C	C	G	G	G	G	T	C	A	A	G	G	T	T	A	A	C	C	G	G	G	G	T	T	A	A	T	T	T	T	A	A	A	A	C	C	G	G	T	T	T	T	C	C	G	G	G	G	A	A	C	C	A	A	C	C	A	A	A	A	G	G	T	T	C	C	T	T	G	G	T	T	C	C	T	T	T	T	A	A	A	A	G	G	C	C	T	T	C	C	G	G	G	G	A	A	A	A	G	G	A	A	A	A	G	G	G	G	G	G	C	C	C	C	G	G	A	A	C	C	G	G	A	A	C	C	C	C	A	A	C	C	T	T	C	C	C	C	G	G	C	C	T	T	A	A	C	C	A	A	G	G	G	G	A	A	A	A	G	G	A	A	T	T	C	C	T	T	C	C	C	C	T	T	G	G	C	C	G	G	C	C	A	A	A	A	T	T	G	G	C	C	T	T	A	A	A	A	C	C	G	G	C	C	A	A	T	T	T	T	T	T	C	C	A	A	C	C	G	G	T	T	A	A	T	T	A	A	A	A	C	C	C	C	G	G	A	A	C	C	G	G	C	C	A	A	G	G	T	T	T	T	A	A	T	T	G	G	T	T	T	T	G	G	C	C	G	G	G	G	T	T	G	G	T	T	G	G	T	T	T	T	G	G	T	T	G	G	A	A	C	C	C	C	T	T	T	T	G	G	A	A	T	T	T	T	C	C	T	T	G	G	A	A	T	T	C	C	G	G	C	C	T	T	C	C	A	A	C	C	G	G	T	T	G	G	A	A	A	A	A	A	A	A	T	T	G	G	G	G	G	G	T	T	G	G	T	T	C	C	T	T	T	T	T	T	T	T	T	T	G	G	T	T	T	T	T	T	G	G	T	T	T	T	C	C	T	T	A	A	A	A	T	T	A	A	G	G	A	A	G	G	G	G	A	A	G	G	C	C	G	G	T	T	T	T	G	G	G	G	C	C	T	T	C	C	G	G	T	T	C	C	G	G	G	G	G	G	C	C	T	T	A	A	G	G	G	G	C	C	C	C	A	A	T	T	A	A	G	G	C	C	G	G	A	A	G	G	T	T	A	A	C	C	T	T	A	A	A	A	C	C	G	G	A	A	A	A	A	A	T	T	A	A	C	C	G	G	A	A	A	A	G	G	G	G	A	A	G	G	C	C	G	G	A	A	G	G	C	C	G	G	C	C	G	G	G	G	G	G	G	G	C	C	T	T	T	T	A	A	C	C	C	C	T	T	T	T	G	G	C	C	G	G	G	G	G	G	C	C	A	A	G	G	G	G	C	C	T	T	T	T	T	T	G	G	C	C	G	G	G	G	G	G	A	A	A	A	A	A	G	G	A	A	T	T	G	G	T	T	T	T	T	T	A	A	A	A	C	C	C	C	G	G	T	T	C	C	T	T	G	G	G	G	A	A	A	A	C	C	C	C	C	C	A	A	G	G	A	A	G	G	C	C	A	A	A	A	A	A	C	C	G	G	G	G	C	C	C	C	G	G	G	G	T	T	A	A	T	T	G	G	G	G	C	C	C	C	C	C	T	T	C	C	A	A	C	C	G	G	G	G	C	C	G	G	G	G	G	G	G	G	A	A	G	G	T	T	A	A	T	T	G	G	A	A	T	T	A	A	A	A	C	C	G	G	C	C	C	C	T	T	T	T	C	C	C	C	G	G	G	G	G	G	G	G	G	G	T	T	C	C	T	T	A	A	G	G	T	T	C	C	C	C	G	G	T	T	G	G	A	A	C	C	T	T	C	C	T	T	A	A	A	A	G	G	T	T	A	A	C	C	G	G	G	G	C	C	A	A	C	C	A	A	G	G	T	T	A	A	G	G	A	A	T	T	A	A	C	C	A	A	G	G	G	G	C	C	T	T	G	G	T	T	C	C	T	T	C	C	C	C	G	G	T	T	T	T	T	T	C	C	A	A	C	C	G	G	C	C	C	C	G	G	C	C	T	T	G	G	T	T	G	G	T	T	T	T	G	G	A	A	G	G	C	C	C	C	G	G	A	A	G	G	T	T	G	G	T	T	G	G	A	A	G	G	G	G	A	A	T	T	T	T	C	T	G	G	A	A	A	A	C	C	C	C	G	G	G	G	C	C	T	T	T	T	T	T	T	T	T	T	A	A	T	T	T	T	C	C	C	C	T	T	G	G	A	A	T	T	A	A	T	T	T	T	C	C	T	T	A	A	C	C	C	C	C	C	T	T	C	C	T	T	G	G	C	C	A	A	T	T	T	T	A	A	C	C	G	G	T	T	C	C	C	C	G	G	T	T	A	A	G	G	C	C	G	G	C	C	T	T	G	G	C	C	T	T	T	T	T	T	G	G	G	G	T	T	A	A	T	T	C	C	T	T	T	T	C	C	C	C	G	G	C	C	T	T	A	A	A	A	A	A	G	G	G	G	G	G	A	A	G	G	G	G	A	A	C	C	A	A	C	C	A	A	A	A	C	C	T	T	G	G	C	C	A	A	C	C	A	A	G	G	G	G	C	C	G	G	A	A	G	G	T	T	T	T	A	A	G	G	C	C	A	A	C	C	G	G	C	C	T	T	A	A	G	G	C	C	T	T	T	T	T	T	A	A	C	C	G	G	A	A	G	G	G	G	G	G	C	C	T	T	C	C	A	A	G	G	C	C	T	T	T	T	C	C	C	C	A	A	G	G	A	A	A	A	T	T	A	A	G	G	C	C	C	C	A	A	G	G	T	T	A	A	A	A	G	G	T	T	C	C	C	C	C	C	A	A	C	C	T	T	G	G	A	A	T	T	G	G	T	T	T	T	C	C	A	A	C	C	G	G	C	C	A	A	A	A	C	C	G	G	G	G	G	G	C	C	A	A	T	T	C	C	C	C	A	A	C	C	T	T	T	T	T	T	C	C	C	C	T	T	T	T	C	C	A	A	G	G	G	G	C	C	C	C	G	G	C	C	T	T	G	G	A	A	G	G	C	C	C	C	C	C	T	T	G	G	A	A	T	T	A	A	G	G	A	A	C	C	G	G	C	C	C	C	A	A	A	A	A	A	T	T	C	C	C	C	G	G	T	T	C	C	C	C	T	T	T	T	G	G	G	G	C	C	T	T	T	T	C	C	C	C	T	T	A	A	A	A	G	G	C	C	C	C	C	C	C	C	G	G	A	A	G	G	A	A	C	C	C	C	T	T	G	G	A	A	A	A	A	A	C	C	T	T	A	A	A	A	G	G	C	C	C	C	T	T	G	G	A	A	C	C	T	T	G	G	G	G	G	G	C	C	T	T	A	A	C	C	G	G	G	G	T	T	C	C	G	G	C	C	A	A	C	C	G	G	T	T	T	T	A	A	T	T	T	T	A	A	T	T	C	C	C	C	C	C	T	T	G	G	C	C	C	C	G	G	A	A	C	C	C	C	C	C	A	A	T	T	T	T	T	T	G	G	G	G	C	C	C	C	C	C	C	C	G	G	C	C	T	T	G	G	C	C	G	G	G	G	T	T	A	A	G	G	G	G	G	G	G	G	C	C	G	G	C	C	T	T	A	A	A	A	C	C	C	C	G	G	A	A	C	C	T	T	T	T	G	G	A	A	C	C	G	G	G	G	A	A	T	T	A	A	T	T	G	G	C	C	T	T	C	C	A	A	A	A	A	A	T	T	A	A	C	C	T	T	G	G	T	T	G	G	T	T	A	A	T	T	G	G	T	T	G	G	G	G	G	G	A	A	A	A	T	T	T	T	A	A	A	A	C	C	A	A	A	A	T	T	A	A	G	G	G	G	C	C	T	T	T	T	A	A	T	T	T	T	T	T	G	G	T	T	C	C	C	C	C	C	G	G	T	T	C	C	G	G	T	T	G	G	T	T	A	A	G	G	A	A	G	G	T	T	G	G	C	C	T	T	A	A	C	C	C	C	C	C	A	A	G	G	T	T	T	T	T	T	C	C	G	G	C	C	A	A	A	A	T	T	C	C	A	A	C	C	C	C	T	T	A	A	G	G	C	C	G	G	A	A	A	A	A	A	A	A	T	T	C	C	C	C	A	A	G	G	C	C	G	G	C	C	C	C	G	G	C	C	G	G	T	T	T	T	T	T	C	C	A	A	C	C	A	A	C	C	G	G	G	G	A	A	C	C	G	G	C	C	C	C	G	G	G	G	T	T	A	A	A	A	T	T	A	A	C	C	A	A	C	C	T	T	A	A	T	T	C	C	T	T	T	T	C	C	T	T	T	T	T	T	A	A	G	G	C	C	G	G	A	A	A	A	C	C	A	A	G	G	A	A	C	C	T	T	A	A	T	T	C	C	T	T	T	T	A	A	T	T	C	C	G	G	C	C	G	G	C	C	T	T	C	C	C	C	C	C	T	T	G	G	G	G	T	T	T	T	G	G	G	G	T	T	G	G	G	G	G	G	A	A	T	T	A	A	C	C	A	A	A	A	A	A	G	G	A	A	G	G	T	T	A	A	C	C	A	A	G	G	C	C	A	A	A	A	T	T	A	A	A	A	C	C	G	G	A	A	A	A	T	T	T	T	C	C	C	C	C	C	C	C	G	G	G	G	C	C	C	C	T	T	A	A	A	A	A	A	G	G	G	G	G	G	G	G	T	T	C	C	G	G	G	G	T	T	T	T	T	T	T	T	C	C	G	G	C	C	A	A	G	G	T	T	C	C	G	G	A	A	C	C	T	T	T	T	C	C	C	C	G	G	C	C	C	C	A	A	C	C	A	A	C	C	A	A	G	G	C	C	C	C	T	T	G	G	A	A	T	T	G	G	C	C	G	G	A	A	T	T	A	A	T	T	C	C	G	G	T	T	A	A	A	A	T	T	A	A	C	C	G	G	C	C	A	A	T	T	G	G	C	C	T	T	C	C	C	C	C	C	A	A	T	T	G	G	C	C	G	G	A	A	C	C	G	G	C	C	G	G	T	T	T	T	G	G	C	C	A	A	G	G	G	G	G	G	A	A	C	C	T	T	T	T	C	C	C	C	C	C	A	A	G	G	T	T	T	T	A	A	A	A	C	C	T	T	A	A	G	G	G	G	A	A	C	C	A	A	T	T	A	A	C	C	G	G	T	T	A	A	A	A	A	A	T	T	A	A	T	T	G	G	G	G	G	G	A	A	G	G	T	T	T	T	G	G	C	C	A	A	C	C	A	A	T	T	G	G	T	T	G	G	T	T	C	C	T	T	C	C	C	C	T	T	T	T	C	C	T	T	C	C	A	A	T	T	T	T	T	T	G	G	G	G	G	G	C	C	G	G	G	G	C	C	G	G	G	G	C	C	A	A	G	G	T	T	T	T	G	G	G	G	A	A	C	C	C	C	T	T	G	G	C	C	G	G	C	C	G	G	T	T	C	C	C	C	G	G	C	C	C	C	C	C	G	G	A	A	C	C	C	C	C	C	C	C	C	C	G	G	A	A	C	C	A	A	G	G	T	T	A	A	G	G	T	T	C	C	A	A	T	T	A	A	G	G	T	T	C	C	C	C	T	T	A	A	G	G	G	G	T	T	A	A	C	C	A	A	T	T	G	G	C	C	T	T	A	A	T	T	G	G	A	A	T	T	G	G	G	G	G	G	A	A	A	A	C	C	T	T	A	A	A	A	G	G	G	G	A	A	T	T	A	A	G	G	G	G	C	C	T	T	T	T	G	G	C	C	G	G	T	T	A	A	T	T	C	C	T	T	G	G	A	A	G	G	G	G	G	G	G	G	C	C	G	G	A	A	A	A	T	T	C	C	T	T	T	T	T	T	G	G	G	G	C	C	G	G	C	C	G	G	C	C	C	C	C	C	C	C	A	A	G	G	G	G	T	T	T	T	T	T	T	T	C	C	A	A	T	T	C	C	T	T	T	T	G	G	G	G	C	C	G	G	T	T	C	C	T	T	T	T	G	G	A	A	A	A	G	G	T	T	C	C	G	G	G	G	T	T	C	C	T	T	G	G	T	T	A	A	G	G	C	C	G	G	A	A	T	T	T	T	G	G	T	T	C	C	T	T	T	T	T	T	T	T	T	T	A	A	T	T	C	C	A	A	C	C	T	T	C	C	A	A	C	C	A	A	T	T	A	A	T	T	C	C	C	C	A	A	A	A	T	T	C	C	C	C	T	T	T	T	C	C	G	G	G	G	T	T	C	C	G	G	G	G	C	C	G	G	G	G	G	G	A	A	G	G	G	G	T	T	C	C	C	C	G	G	T	T	G	G	C	C	A	A	T	T	G	G	T	T	A	A	C	C	A	A	C	C	T	T	C	C	C	C	G	G	C	C	C	C	T	T	T	T	T	T	T	T	T	T	A	A	G	G	G	G	G	G	A	A	A	A	G	G	C	C	A	A	G	G	T	T	A	A	A	A	G	G	G	G	G	G	A	A	G	G	C	C	C	C	G	G	A	A	T	T	G	G	A	A	G	G	G	G	A	A	A	A	G	G	T	T	C	C	C	C	A	A	A	A	T	T	C	C	T	T	A	A	G	G	C	C	C	C	A	A	G	G	A	A	A	A	C	C	G	G	G	G	C	C	G	G	G	G	C	C	C	C	A	A	A	A	C	C	G	G	C	C	A	A	T	T	A	A	G	G	G	G	A	A	C	C	C	C	C	C	T	T	C	C	C	C	T	T	T	T	A	A	T	T	G	G	T	T	T	T	G	G	A	A	C	C	A	A	C	C	A	A	T	T	A	A	G	G	A	A	C	C	A	A	T	T	C	C	A	A	A	A	A	A	C	C	A	A	C	C	G	G	A	A	T	T	T	T	C	C	T	T	T	T	A	A	C	C	A	A	C	C	T	T	A	A	G	G	T	T	A	A	C	C	T	T	A	A	T	T	T	T	T	T	G	G	C	C	G	G	C	C	G	G	T	T	A	A	A	A	T	T	A	A	T	T	T	T	G	G	C	C	G	G	T	T	T	T	A	A	G	G	G	G	C	C	A	A	G	G	A	A	A	A	T	T	T	T	A	A	C	C	T	T	G	G	C	C	A	A	C	C	T	T	G	G	A	A	T	T	A	A	G	G	C	C	C	C	G	G	C	C	G	G	T	T	A	A	G	G	G	G	T	T	A	A	T	T	A	A	G	G	T	T	G	G	A	A	C	C	T	T	C	C	A	A	A	A	A	A	G	G	T	T	C	C	C	C	T	T	G	G	T	T	G	G	G	G	C	C	A	A	T	T	A	A	A	A	C	C	C	C	C	C	A	A	T	T	C	C	C	C	A	A	C	C	T	T	G	G	C	C	C	C	C	C	G	G	C	C	G	G	G	G	T	T	C	C	T	T	T	T	G	G	C	C	C	C	T	T	A	A	G	G	T	T	A	A	T	T	A	A	G	G	A	A	C	C	G	G	T	T	C	C	A	A	G	G	C	C	C	C	G	G	C	C	T	T	T	T	C	C	A	A	A	A	G	G	G	G	A	A	G	G	A	A	C	C	T	T	T	T	G	G	G	G	A	A	G	G	G	G	G	G	G	G	A	A	A	A	A	A	T	T	C	C	T	T	C	C	T	T	T	T	A	A	A	A	C	C	T	T	A	A	G	G	C	C	G	G	C	C	C	C	A	A	T	T	C	C	G	G	G	G	G	G	A	A	C	C	C	C	C	C	C	C	T	T	C	C	G	G	G	G	A	A	A	A	C	C	G	G	T	T	A	A	C	C	T	T	G	G	A	A	A	A	T	T	G	G	T	T	G	G	T	T	C	C	G	G	G	G	T	T	T	T	G	G	G	G	G	G	G	G	G	G	C	C	C	C	G	G	G	G	G	G	C	C	T	T	A	A	G	G	A	A	G	G	G	G	C	C	A	A	A	A	G	G	C	C	T	T	C	C	G	G	T	T	T	T	T	T	C	C	T	T	T	T	C	C	C	C	A	A	C	C	C	C	A	A	A	A	G	G	A	A	A	A	C	C	A	A	G	G	A	A	G	G	A	A	C	C	C	C	G	G	A	A	G	G	A	A	T	T	T	T	C	C	T	T	T	T	C	C	A	A	T	T	C	C	A	A	C	C	G	G	C	C	G	G	A	A	A	A	C	C	A	A	G	G	G	G	G	G	G	G	G	G	C	C	A	A	A	A	G	G	T	T	C	C	C	C	NA	NA	G	G	C	C	C	C	G	G	C	C	C	C	T	T	A	A	T	T	A	A	T	T	T	T	A	A	C	C	C	C	A	A	G	G	G	G	C	C	C	C	C	C	C	C	G	G	C	C	T	T	G	G	C	C	T	T	A	A	G	G	G	G	T	T	C	C	C	C	G	G	T	T	C	C	G	G	A	A	A	A	G	G	T	T	C	C	T	T	G	G	A	A	G	G	A	A	T	T	A	A	G	G	T	T	A	A	A	A	T	T	A	A	G	G	T	T	A	A	C	C	C	C	C	C	G	G	G	G	G	G	C	C	C	C	T	T	G	G	T	T	G	G	G	G	A	A	C	C	C	C	C	C	T	T	C	C	C	C	T	T	A	A	G	G	A	A	C	C	A	A	C	C	C	C	G	G	G	G	G	G	C	C	C	C	C	C	C	C	C	C	C	C	G	G	T	T	T	T	A	A	A	A	G	G	T	T	A	A	T	T	A	A	C	C	C	C	C	C	A	A	G	G	A	A	A	A	G	G	G	G	T	T	T	T	A	A	T	T	T	T	T	T	G	G	G	G	C	C	A	A	G	G	A	A	T	T	G	G	C	C	C	C	G	G	C	C	G	G	A	A	A	A	G	G	C	C	G	G	A	A	G	G	T	T	T	T	G	G	A	A	C	C	A	A	C	C	G	G	T	T	T	T	T	T	C	C	A	A	G	G	C	C	G	G	T	T	C	C	G	G	A	A	C	C	T	T	A	A	T	T	T	T	G	G	T	T	G	G	A	A	G	G	G	G	T	T	A	A	A	A	T	T	T	T	A	A	C	C	C	C	G	G	A	A	T	T	C	C	A	A	A	A	C	C	G	G	G	G	G	G	G	G	G	G	T	T	T	T	A	A	G	G	G	G	T	T	T	T	G	G	G	G	T	T	G	G	T	T	A	A	A	A	C	C	C	C	C	C	G	G	T	T	G	G	A	A	T	T	C	C	A	A	T	T	A	A	T	T	G	G	T	T	C	C	G	G	A	A	G	G	C	C	A	A	G	G	T	T	T	T	G	G	G	G	T	T	C	C	G	G	A	A	C	C	A	A	A	A	C	C	A	A	T	T	A	A	G	G	G	G	T	T	G	G	T	T	T	T	T	T	T	T	C	C	C	C	G	G	T	T	T	T	A	A	C	C	C	C	A	A	A	A	T	T	G	G	A	A	A	A	T	T	G	G	T	T	C	C	A	A	T	T	T	T	A	A	C	C	T	T	G	G	T	T	G	G	T	T	G	G	C	C	A	A	G	G	T	T	C	C	G	G	A	A	C	C	T	T	G	G	A	A	G	G	T	T	T	T	G	G	G	G	A	A	C	C	G	G	A	A	A	A	C	C	T	T	A	A	T	T	G	G	C	C	C	C	G	G	T	T	G	G	G	G	G	G	G	G	A	A	G	G	A	A	G	G	T	T	G	G	G	G	C	C	G	G	T	T	G	G	C	C	T	T	A	A	A	A	G	G	A	A	G	G	T	T	T	T	G	G	G	G	A	A	C	C	C	C	T	T	C	C	T	T	T	T	T	T	A	A	A	A	T	T	A	A	G	G	G	G	C	C	T	T	T	T	T	T	G	G	T	T	C	C	A	A	A	A	T	T	C	C	A	A	A	A	C	C	A	A	G	G	A	A	G	G	C	C	C	C	C	C	A	A	G	G	C	C	G	G	C	C	T	T	C	C	G	G	G	G	C	C	G	G	A	A	A	A	G	G	T	T	A	A	T	T	A	A	A	A	T	T	C	C	A	A	A	A	T	T	G	G	T	T	C	C	T	T	T	T	A	A	G	G	T	T	C	C	A	A	C	C	A	A	T	T	G	G	T	T	G	G	T	T	G	G	C	C	C	C	A	A	G	G	T	T	C	C	C	C	A	A	C	C	T	T	C	C	G	G	A	A	A	A	A	A	C	C	T	T	A	A	C	C	C	C	T	T	T	T	A	A	A	A	A	A	A	G	G	G	C	C	T	T	C	C	C	C	T	T	T	T	A	A	C	C	A	A	T	T	G	G	A	A	A	A	G	G	C	C	A	A	G	G	C	C	A	A	T	T	T	T	T	T	T	T	T	T	C	C	C	C	C	C	C	C	C	C	A	A	G	G	A	A	A	A	T	T	A	A	G	G	A	A	A	A	G	G	A	A	T	T	C	C	G	G	C	C	A	A	T	T	A	A	T	T	G	G	T	T	G	G	C	C	A	A	G	G	A	A	G	G	G	G	C	C	T	T	C	C	C	C	T	T	T	T	T	T	A	A	T	T	C	C	G	G	G	G	C	C	A	A	C	C	C	C	T	T	C	C	C	C	G	G	G	G	A	A	C	C	T	T	T	T	C	C	A	A	C	C	C	C	G	G	A	A	C	C	G	G	T	T	C	C	C	C	A	A	T	T	G	G	G	G	T	T	T	T	G	G	T	T	C	C	A	A	A	A	T	T	T	T	C	C	G	G	C	C	G	G	T	T	C	C	T	T	A	A	C	C	T	T	T	T	G	G	T	T	A	A	G	G	T	T	T	T	T	T	A	A	C	C	C	C	T	T	G	G	T	T	T	T	A	A	A	A	C	C	G	G	C	C	T	T	C	C	C	C	C	C	A	A	G	G	G	G	G	G	T	T	G	G	G	G	T	T	A	A	T	T	C	C	A	A	A	A	T	T	C	C	G	G	A	A	C	C	A	A	G	G	T	T	T	T	T	T	A	A	G	G	A	A	T	T	T	T	A	A	T	T	C	C	T	T	T	T	T	T	C	C	G	G	G	G	G	G	C	C	A	A	G	G	T	T	C	C	T	T	C	C	T	T	C	C	C	C	A	A	G	G	T	T	T	T	C	C	A	A	T	T	A	A	C	C	C	C	T	T	G	G	T	T	G	G	A	A	T	T	T	T	C	C	C	C	T	T	A	A	T	T	C	C	T	T	C	C	C	C	T	T	A	A	T	T	A	A	T	T	A	A	C	C	C	C	A	A	T	T	G	G	A	A	A	A	C	C	C	C	C	C	T	T	A	A	G	G	A	A	T	T	C	C	G	G	G	G	T	T	T	T	G	G	A	A	T	T	T	T	G	G	G	G	C	C	G	G	C	C	C	C	C	C	G	G	A	A	T	T	C	C	G	G	T	T	T	T	C	C	T	T	C	C	T	T	G	G	T	T	C	C	A	A	A	A	G	G	A	A	T	T	G	G	C	C	C	C	C	C	T	T	C	C	A	A	C	C	NA	NA	A	A	T	T	A	A	T	T	G	G	G	G	G	G	T	T	G	G	T	T	T	T	G	G	T	T	G	G	C	C	G	G	G	G	T	T	A	A	G	G	T	T	G	G	C	C	A	A	G	G	G	G	T	T	G	G	C	C	A	A	C	C	G	G	C	C	T	T	G	G	T	T	T	T	G	G	A	A	A	A	C	C	G	G	C	C	A	A	G	G	C	C	T	T	T	T	G	G	A	A	C	C	A	A	T	T	G	G	G	G	G	G	G	G	T	T	G	G	T	T	A	A	G	G	C	C	G	G	G	G	C	C	G	G	T	T	T	T	C	C	C	C	C	C	A	A	C	C	T	T	C	C	T	T	C	C	G	G	A	A	G	G	G	G	A	A	G	G	G	G	A	A	C	C	A	A	A	A	T	T	A	A	T	T	C	C	T	T	A	A	C	C	A	A	A	A	G	G	C	C	T	T	A	A	C	C	G	G	T	T	A	A	T	T	C	C	A	A	C	C	C	C	G	G	C	G	A	A	A	A	G	G	T	T	C	C	G	G	G	G	C	C	A	A	T	T	G	G	G	G	C	C	C	C	G	G	G	G	A	A	C	C	T	T	T	T	G	G	A	A	T	T	G	G	C	C	G	G	T	T	G	G	T	T	C	C	T	T	C	C	G	G	T	T	G	G	T	T	T	T	G	G	T	T	T	T	G	G	A	A	C	C	A	A	A	A	T	T	C	C	G	G	G	G	G	G	G	G	A	A	A	A	A	A	A	A	C	C	C	C	T	T	G	G	T	T	G	G	C	C	T	T	T	T	T	T	A	A	A	A	C	C	T	T	G	G	A	A	C	C	C	C	C	C	G	G	A	A	T	T	G	G	C	C	A	A	G	G	G	G	G	G	T	T	G	G	G	G	C	C	A	A	G	G	C	C	G	G	T	T	G	G	C	C	C	C	A	A	A	A	G	G	A	A	G	G	C	C	A	A	C	C	T	T	A	A	C	C	T	T	A	A	T	T	A	A	T	T	G	G	G	G	G	G	A	A	G	G	T	T	T	T	A	A	A	A	A	A	G	G	C	C	A	A	C	C	T	T	G	G	G	G	T	T	A	A	C	C	G	G	C	C	C	C	T	T	C	C	C	C	C	C	G	G	C	C	C	C	G	G	G	G	C	C	A	A	G	G	A	A	C	C	C	C	G	G	A	A	G	G	T	T	A	A	A	A	T	T	C	C	T	T	A	A	C	C	A	A	A	A	C	C	T	T	G	G	A	A	T	T	A	A	G	G	T	T	G	G	A	A	C	C	T	T	C	C	C	C	C	C	C	C	A	A	A	A	G	G	T	T	T	T	T	T	T	T	G	G	A	A	C	C	T	T	A	A	G	G	C	C	G	G	C	C	T	T	C	C	T	T	G	G	C	C	C	C	G	G	G	G	G	G	G	G	G	G	T	T	G	G	G	G	A	A	T	T	A	A	A	A	G	G	T	T	G	G	T	T	G	G	C	C	A	A	T	T	T	T	C	C	C	C	T	T	G	G	C	C	G	G	C	C	G	G	C	C	C	C	C	C	C	C	T	T	A	A	G	G	T	T	A	A	A	A	G	G	C	C	C	C	C	C	C	C	A	A	G	G	C	C	A	A	T	T	G	G	G	G	C	C	A	A	A	A	G	G	A	A	C	C	G	G	G	G	T	T	C	C	T	T	A	A	A	A	T	T	C	C	G	G	C	C	A	A	A	A	T	T	T	T	C	C	C	C	A	A	A	A	T	T	G	G	C	C	C	C	G	G	T	T	T	T	A	A	G	G	A	A	T	T	G	G	A	A	T	T	T	T	T	T	C	C	T	T	C	C	T	T	C	C	C	C	G	G	T	T	T	T	A	A	G	G	C	C	A	A	A	A	C	C	C	C	G	G	G	G	T	T	C	C	C	C	A	A	T	T	C	C	A	A	C	C	C	C	T	T	C	C	G	G	T	T	A	A	G	G	C	C	C	C	G	G	A	A	C	C	T	T	T	T	A	A	C	C	G	G	A	A	A	A	C	C	T	T	A	A	T	T	G	G	T	T	G	G	G	G	T	T	C	C	C	C	A	A	G	G	A	A	T	T	C	C	C	C	T	T	G	G	A	A	T	T	G	G	G	G	T	T	T	T	C	C	T	T	T	T	A	A	C	C	G	G	C	C	C	C	A	A	G	G	T	T	C	C	T	T	A	A	T	T	T	T	C	C	T	T	G	G	T	T	C	C	A	A	T	T	A	A	C	C	G	G	T	T	A	A	A	A	T	T	G	G	T	T	A	A	C	C	C	C	C	C	C	C	A	A	G	G	A	A	A	A	T	T	C	C	C	C	T	T	A	A	G	G	T	T	C	C	C	C	C	C	G	G	G	G	G	G	A	A	T	T	C	C	G	G	T	T	G	G	C	C	A	A	C	C	C	C	C	C	A	A	C	C	G	G	T	T	T	T	T	T	C	C	A	A	G	G	C	C	G	G	C	C	G	G	C	C	A	A	T	T	G	G	A	A	C	C	A	A	C	C	T	T	C	C	A	A	T	T	C	C	C	C	C	C	C	C	C	C	G	G	C	C	G	G	T	T	C	C	T	T	C	C	G	G	A	A	G	G	T	T	C	C	G	G	A	A	G	G	C	C	C	C	G	G	A	A	T	T	C	C	C	C	C	C	T	T	C	C	G	G	G	G	T	T	G	G	C	C	T	T	C	C	G	G	C	C	T	T	A	A	G	G	C	C	A	A	T	T	G	G	A	A	C	C	G	G	A	A	T	T	A	A	G	G	C	C	A	A	G	G	G	G	G	G	A	A	G	G	T	T	G	G	T	T	C	C	C	C	G	G	C	C	C	C	G	G	C	C	T	T	G	G	A	A	G	G	T	T	C	C	A	A	G	G	C	C	C	C	C	C	T	T	A	A	G	G	A	A	T	T	G	G	C	C	C	C	C	C	T	T	A	A	A	A	C	C	G	G	A	A	C	C	G	G	C	C	A	A	T	T	C	C	G	G	C	C	A	A	G	G	C	C	T	T	C	C	A	A	C	C	G	G	C	C	A	A	A	A	C	C	T	T	T	T	T	T	A	A	T	T	A	A	T	T	T	T	C	C	G	G	A	A	T	T	G	G	A	A	G	G	A	A	A	A	T	T	G	G	G	G	C	C	A	A	T	T	G	G	A	A	A	A	T	T	A	A	C	C	NA	NA	A	A	A	A	C	C	T	T	T	T	A	A	C	C	G	G	C	C	G	G	A	A	G	G	C	C	A	A	A	A	T	T	C	C	A	A	A	A	G	G	C	C	C	C	T	T	A	A	T	T	A	A	C	C	G	G	T	T	A	A	G	G	G	G	T	T	G	G	C	C	A	A	T	T	C	C	A	A	A	A	T	T	T	T	T	T	G	G	G	G	T	C	A	A	G	G	G	G	T	T	A	A	G	G	A	A	T	T	T	T	A	A	G	G	NA	NA	A	A	C	C	G	G	A	A	T	T	T	T	A	A	T	T	T	T	T	T	G	G	G	G	A	A	T	T	C	C	T	T	A	A	A	A	C	C	G	G	G	G	T	T	C	C	T	T	G	G	A	A	T	T	A	A	A	A	T	T	G	G	G	G	C	C	A	A	A	A	T	T	T	T	C	C	C	C	T	T	C	C	C	C	C	C	A	A	G	G	A	A	G	G	T	T	T	T	T	T	G	G	G	G	A	A	C	C	G	G	T	T	G	G	T	T	C	C	A	A	T	T	T	T	A	A	A	A	A	A	A	A	G	G	G	G	A	A	A	A	C	C	G	G	C	C	A	A	A	A	T	T	T	T	C	C	C	C	G	G	T	T	C	C	T	T	G	G	C	C	G	G	C	C	C	C	T	T	T	T	T	T	A	A	T	T	A	A	C	C	C	C	A	A	A	A	C	C	G	G	T	T	A	A	G	G	A	A	C	C	C	C	C	C	A	A	C	C	A	A	T	T	G	G	C	C	G	G	T	T	A	A	G	G	G	G	C	C	G	G	G	G	G	G	T	T	G	G	C	C	T	T	G	G	T	T	A	A	C	C	G	G	G	G	C	C	A	A	A	A	C	C	C	C	C	C	T	T	T	T	C	C	T	T	T	T	C	C	G	G	T	T	A	A	C	C	C	C	G	G	G	G	C	C	C	C	A	A	C	C	A	A	T	T	G	G	G	G	C	C	T	T	T	T	G	G	A	A	C	C	G	G	T	T	A	A	T	T	C	C	T	T	T	T	T	T	T	T	C	C	A	A	T	T	C	C	G	G	T	T	A	A	A	A	G	G	C	C	A	A	C	C	G	G	A	A	A	A	T	T	T	T	C	C	G	G	T	T	C	C	G	G	NA	NA	T	T	A	A	T	T	T	T	T	T	T	T	A	A	A	A	C	C	A	A	G	G	T	T	C	C	T	T	C	C	C	C	C	C	T	T	C	C	C	C	G	G	T	T	G	G	G	G	C	C	G	G	C	C	A	A	C	C	G	G	G	G	A	A	T	T	C	C	G	G	C	C	A	A	A	A	G	G	A	A	T	T	G	G	T	T	G	G	A	A	A	A	G	G	T	T	T	T	T	T	A	A	A	A	C	C	C	C	C	C	G	G	C	C	C	C	G	G	A	A	C	C	T	T	C	C	C	C	T	T	T	T	G	G	T	T	C	C	C	C	T	T	C	C	T	T	T	T	A	A	C	C	C	C	A	A	G	G	C	C	G	G	G	G	G	G	A	A	A	A	G	G	G	G	C	C	T	T	G	G	G	G	A	A	T	T	T	T	T	T	A	A	A	A	C	C	C	C	A	A	G	G	T	T	C	C	C	C	G	G	G	G	G	G	T	T	C	C	G	G	A	A	A	A	A	A	C	C	G	G	T	T	A	A	T	T	C	C	G	G	A	A	G	G	A	A	T	T	C	C	C	C	T	T	NA	NA	C	C	G	G	T	T	G	G	A	A	C	C	A	A	G	G	C	C	A	A	A	A	G	G	G	G	T	T	T	T	C	C	T	T	C	C	T	T	A	A	A	A	T	T	A	A	T	T	A	A	C	C	A	A	T	T	G	G	C	C	C	C	C	C	T	T	C	C	T	T	A	A	G	G	A	A	C	C	C	C	G	G	G	G	C	C	G	G	G	G	C	C	A	A	G	G	C	C	A	A	T	T	C	C	C	C	T	T	G	G	A	A	C	C	G	G	T	T	A	A	C	C	C	C	T	T	A	A	G	G	A	A	G	G	G	G	T	T	A	A	A	A	C	C	G	G	C	C	A	A	T	T	G	G	A	A	A	A	T	T	C	C	G	G	T	T	T	T	G	G	T	T	C	C	T	T	A	A	T	T	A	A	A	A	A	A	A	A	T	T	C	C	A	A	G	G	G	G	A	A	A	A	G	G	T	T	C	C	T	T	T	T	T	T	A	A	T	T	T	T	G	G	T	T	A	A	T	T	G	G	A	A	A	A	A	A	T	T	A	A	G	G	G	G	C	C	A	A	T	T	T	T	C	C	G	G	C	C	A	A	A	A	C	C	G	G	A	A	T	T	G	G	A	A	C	C	T	T	C	C	G	G	C	C	G	G	A	A	T	T	A	A	T	T	A	A	C	C	C	C	C	C	T	T	C	C	G	G	C	C	T	T	C	C	T	T	A	A	C	C	A	A	G	G	A	A	A	A	A	A	G	G	G	G	C	C	T	T	T	T	G	G	G	G	A	A	G	G	G	G	T	T	G	G	C	C	T	T	T	T	A	A	A	A	T	T	T	T	C	C	C	C	G	G	T	T	G	G	C	C	C	C	C	C	A	A	T	T	C	C	T	T	T	T	A	A	G	G	T	T	C	C	C	C	T	T	G	G	G	G	A	A	A	A	T	T	A	A	T	T	C	C	A	A	A	A	C	C	G	G	A	A	T	T	A	A	T	T	G	G	T	T	A	A	A	A	C	C	T	T	T	T	C	C	C	C	T	T	C	C	A	A	A	A	C	C	A	A	A	A	T	T	G	G	C	C	G	G	G	G	T	T	T	T	G	G	T	T	C	C	A	A	G	G	T	T	A	A	A	A	T	T	A	A	G	G	A	A	C	C	A	A	G	G	C	C	G	G	G	G	C	C	A	A	C	C	G	G	A	A	T	T	A	A	A	A	C	C	C	C	A	A	C	C	A	A	C	C	G	G	G	G	A	A	T	T	G	G	T	T	G	G	C	C	C	C	C	C	G	G	G	G	T	T	C	C	A	G	A	A	G	G	A	A	T	T	T	T	A	A	T	T	T	T	T	T	C	C	A	A	A	A	C	C	G	G	C	C	A	A	T	T	A	A	G	A	G	G	G	G	G	G	C	C	A	A	A	A	T	T	G	G	T	T	T	T	A	A	T	T	A	A	C	C	A	A	T	T	C	C	G	G	A	A	C	C	T	T	G	G	NA	NA	A	A	C	C	G	G	C	C	A	A	T	T	C	C	G	G	T	T	A	A	T	T	A	A	A	A	A	A	G	G	C	C	C	C	T	T	A	A	A	A	C	C	G	G	G	G	G	G	G	G	C	C	C	C	C	C	C	C	T	T	C	C	T	T	T	T	A	A	C	C	C	C	C	C	C	C	G	G	C	C	C	C	G	G	G	G	A	A	C	C	T	T	T	T	T	T	G	G	C	C	T	T	C	C	A	A	G	G	G	G	T	T	A	A	G	G	T	T	G	G	G	G	T	T	G	G	G	G	C	C	T	T	C	C	G	G	A	A	C	C	C	C	C	C	T	T	A	A	A	A	T	T	A	A	C	C	G	G	A	A	T	T	A	A	T	T	A	A	T	T	C	C	G	G	G	G	C	C	A	A	G	G	G	G	G	G	A	A	A	A	T	T	G	G	T	T	T	T	A	A	T	T	C	C	T	T	T	T	C	C	G	G	A	A	C	C	C	C	G	G	C	C	A	A	C	C	A	A	C	C	C	C	T	T	T	T	C	C	T	T	G	G	T	T	G	G	A	A	T	T	A	A	G	G	T	T	A	A	G	G	T	T	G	G	A	A	G	G	A	A	C	C	C	C	C	C	T	T	C	C	T	T	NA	NA	T	T	C	C	G	G	C	C	A	A	C	C	G	G	A	A	A	A	T	T	T	T	T	T	T	T	T	T	T	T	A	A	G	G	G	G	T	T	G	G	T	T	G	G	A	A	A	A	A	A	C	C	T	T	A	A	A	A	A	A	G	G	G	G	G	G	T	T	A	A	T	T	C	C	C	C	G	G	A	A	A	A	T	T	G	G	T	T	G	G	T	T	T	T	A	A	C	C	C	C	A	A	T	T	C	C	G	G	C	C	C	C	C	C	A	A	G	G	C	C	G	G	T	T	G	G	G	G	A	A	C	C	A	A	T	T	T	T	A	A	T	T	A	A	G	G	A	A	G	G	C	C	A	A	T	T	A	A	T	T	C	C	A	A	A	A	C	C	G	G	C	C	T	T	C	C	G	G	T	T	A	A	C	C	G	G	A	A	T	T	G	G	G	G	C	C	T	T	G	G	C	C	C	C	T	T	C	C	G	G	T	T	C	C	G	G	A	A	T	T	G	G	T	T	T	T	A	A	G	G	G	G	T	T	G	G	T	T	G	G	T	T	G	G	G	G	T	T	A	A	T	T	G	G	G	G	C	C	A	A	A	A	C	C	C	C	C	C	C	C	C	C	C	C	C	C	T	T	G	G	T	T	G	G	G	G	C	C	A	A	C	C	T	T	G	G	G	G	C	C	A	A	A	A	G	G	C	C	C	C	A	A	C	C	G	G	A	A	C	C	G	G	C	C	G	G	G	G	T	T	A	A	A	A	C	C	A	A	C	C	C	C	T	T	A	A	T	T	T	T	C	C	G	G	T	T	T	T	A	A	T	T	G	G	C	C	A	A	A	A	A	A	G	G	A	A	T	T	G	G	T	T	G	G	G	G	G	G	T	T	C	C	A	A	T	T	T	T	G	G	G	G	A	A	G	G	A	A	G	G	T	T	T	T	A	A	A	A	T	T	A	A	A	A	G	G	C	C	G	G	A	A	A	A	A	A	T	T	A	A	G	G	A	A	A	A	C	C	C	C	G	G	T	T	C	C	A	A	A	A	A	A	A	A	A	A	T	T	G	G	C	C	C	C	G	G	A	A	C	C	G	G	A	A	G	G	T	T	G	G	A	A	T	T	G	G	C	C	A	A	C	C	A	A	T	T	C	C	T	T	T	T	T	T	G	G	G	G	G	G	G	G	G	G	C	C	C	C	A	A	C	C	A	A	C	C	A	A	C	C	T	T	A	A	G	G	G	G	G	G	T	T	T	T	C	C	G	G	A	A	T	T	C	C	G	G	T	T	G	G	C	C	T	T	G	G	C	C	C	C	T	T	T	T	T	T	C	C	T	T	G	G	G	G	T	T	A	A	C	C	T	T	C	C	G	G	T	T	T	T	T	T	C	C	T	T	G	G	T	T	A	A	C	C	G	G	A	A	G	G	C	C	C	C	T	T	A	A	G	G	T	T	A	A	G	G	C	C	A	A	T	T	A	A	C	C	C	C	C	C	G	G	G	G	A	A	A	A	C	C	T	T	T	T	G	G	T	T	T	T	G	G	T	T	A	A	G	G	T	T	C	C	A	A	G	G	T	T	A	A	C	C	C	C	A	A	T	T	T	T	T	T	G	G	T	T	G	G	A	A	T	T	C	C	T	T	C	C	C	C	G	G	G	G	T	T	C	C	T	T	A	A	T	T	C	C	C	C	A	A	C	C	G	G	G	G	A	A	C	C	G	G	T	T	G	G	G	G	C	C	T	T	T	T	T	T	A	A	T	T	T	T	G	G	G	G	T	T	A	A	T	T	A	A	C	C	G	G	T	T	A	A	T	T	G	G	A	A	C	C	T	T	C	C	A	A	C	C	G	G	C	C	A	A	A	A	C	C	C	C	A	A	G	G	G	G	G	G	T	T	C	C	C	C	A	A	C	C	G	G	C	C	A	A	T	T	A	A	A	A	T	T	T	T	A	A	G	G	G	G	A	A	G	G	C	C	C	C	G	G	T	T	G	G	T	T	A	A	G	G	C	C	A	A	C	C	G	G	A	A	A	A	T	T	G	G	T	T	C	C	A	A	C	C	G	G	C	C	T	T	T	T	C	C	A	A	C	C	A	A	T	T	C	C	G	G	G	G	T	T	C	C	C	C	G	G	G	G	G	G	C	C	T	T	C	C	C	C	C	C	A	A	A	A	A	A	A	A	G	G	A	A	T	T	A	A	A	A	T	T	A	A	G	G	C	C	C	C	C	C	C	C	G	G	G	G	C	C	C	C	A	A	T	T	C	C	C	C	G	G	C	C	G	G	G	G	C	C	G	G	A	A	C	C	T	T	G	G	G	G	G	G	A	A	T	T	C	C	T	T	G	G	T	T	C	C	C	C	C	C	C	C	A	A	G	G	G	G	A	A	T	T	G	G	G	G	A	A	A	A	T	T	C	C	A	A	T	T	A	A	G	G	G	G	G	G	C	C	C	C	A	A	G	G	C	C	C	C	G	G	A	A	T	T	T	T	C	C	C	C	A	A	C	C	A	A	G	G	A	A	T	T	A	A	T	T	C	C	C	C	C	C	C	C	A	A	G	G	C	C	C	C	A	A	C	C	G	G	G	G	A	A	C	C	C	C	T	T	T	T	C	C	A	A	A	A	C	C	C	C	G	G	C	C	T	T	T	T	T	T	C	C	G	G	A	A	G	G	G	G	C	C	C	C	A	A	G	G	A	A	C	C	A	A	A	A	C	C	T	T	C	C	T	T	T	T	A	A	C	C	G	G	G	G	A	A	T	T	G	G	C	C	T	T	T	T	C	C	T	T	T	T	T	T	C	C	A	A	T	T	T	T	A	A	G	G	G	G	T	T	A	A	G	G	G	G	G	G	A	A	A	A	G	G	T	T	G	G	G	G	G	G	T	T	A	A	C	C	C	C	G	G	T	T	A	A	A	A	T	T	T	T	G	G	C	C	G	G	G	G	T	T	G	G	A	A	G	G	T	T	T	T	C	C	A	A	A	A	C	C	A	A	G	G	G	G	C	C	T	T	T	T	G	G	A	A	T	T	C	C	A	A	T	T	G	G	A	A	G	G	G	G	G	G	C	C	G	G	T	T	A	A	C	C	G	G	C	C	G	G	A	A	G	G	A	A	C	C	A	A	T	T	G	G	NA	NA	C	C	T	T	T	T	A	A	T	T	G	G	G	G	C	C	C	C	G	G	G	G	T	T	G	G	A	A	T	T	G	G	T	T	T	T	A	A	T	T	C	C	T	T	C	C	G	G	A	A	T	T	T	T	G	G	T	T	C	C	T	T	A	A	A	A	C	C	T	T	A	A	T	T	G	G	G	G	A	A	G	G	C	C	T	T	T	T	C	C	C	C	C	C	A	A	A	A	T	T	C	C	T	T	T	T	A	A	A	A	C	C	A	A	G	G	T	T	G	G	T	T	G	G	T	T	T	T	C	C	T	T	A	A	A	A	T	T	G	G	T	T	G	G	C	C	A	A	T	T	G	G	C	C	A	A	G	G	A	A	G	G	G	G	T	T	T	T	T	T	A	A	G	G	T	T	G	G	T	T	T	T	T	T	G	G	A	A	T	T	T	T	G	G	G	G	A	A	C	C	T	T	A	A	C	C	T	T	C	C	T	T	T	T	A	A	G	G	C	C	C	C	G	G	G	G	G	G	A	A	C	C	T	T	A	A	G	G	G	G	C	C	G	G	G	G	A	A	T	T	G	G	C	C	C	C	C	C	C	C	C	C	C	C	T	T	A	A	T	T	G	G	G	G	G	G	A	A	A	A	A	A	G	G	A	A	T	T	C	C	G	G	G	G	C	C	T	T	G	G	A	A	T	T	G	G	C	C	T	T	C	C	G	G	A	A	T	T	T	T	A	A	A	A	C	C	C	C	T	T	C	C	C	C	G	G	T	T	A	A	C	C	A	A	C	C	A	A	C	C	G	G	C	C	G	G	T	T	A	A	G	G	A	A	C	C	A	A	G	G	G	G	A	A	A	A	G	G	G	G	T	T	C	C	A	A	G	G	T	T	G	G	G	G	NA	NA	G	G	G	G	G	G	G	G	T	T	A	A	T	T	G	G	C	C	A	A	A	A	A	A	A	A	C	C	C	C	A	A	T	T	C	C	C	C	T	T	T	T	T	T	T	T	G	G	A	A	G	G	G	G	A	A	A	A	A	A	C	C	A	A	G	G	C	C	C	C	A	A	A	A	T	T	G	G	T	T	A	A	C	C	A	A	G	G	G	G	A	A	G	G	A	A	T	T	A	A	T	T	T	T	G	G	A	A	C	C	G	G	G	G	T	T	G	G	C	C	T	T	G	G	T	T	T	T	G	G	C	C	C	C	A	A	C	C	T	T	T	T	T	T	G	G	T	T	C	C	C	C	T	T	A	A	G	G	C	C	A	A	C	C	G	G	T	T	G	G	A	A	A	A	T	T	C	C	C	C	A	A	C	C	G	G	G	G	A	A	C	C	G	G	A	A	A	A	C	C	C	C	C	C	C	C	T	T	A	A	C	C	A	A	T	T	T	T	A	A	A	A	A	A	T	T	T	T	C	C	G	G	T	T	G	G	T	T	T	T	T	T	G	G	G	G	T	G	A	A	G	G	G	G	C	C	C	C	G	G	A	A	G	G	G	G	G	G	C	C	T	T	A	A	A	A	A	A	A	A	T	T	G	G	G	G	C	C	G	G	C	C	T	T	G	G	C	C	T	T	C	C	T	T	A	A	NA	NA	T	T	T	T	A	A	C	C	G	G	G	G	A	A	A	A	G	G	G	G	A	A	A	A	G	G	T	T	C	C	T	T	A	A	T	T	T	T	G	G	T	T	G	G	G	G	G	G	G	G	T	T	T	T	A	A	C	C	G	G	T	T	A	A	T	T	C	C	A	A	G	G	A	A	A	A	T	T	A	A	T	T	G	G	G	G	T	T	G	G	G	G	C	C	G	G	G	G	A	A	A	A	C	C	A	A	C	C	C	C	G	G	T	T	G	G	A	A	T	T	T	T	A	A	T	T	A	A	A	A	C	C	A	A	A	A	A	A	T	T	C	C	G	G	C	C	C	C	A	A	G	G	G	G	T	T	A	A	A	A	T	T	G	G	G	G	G	G	C	C	C	C	G	G	G	G	C	C	A	A	T	T	T	T	T	T	C	C	T	T	T	T	G	G	G	G	G	G	A	A	T	T	A	A	G	G	C	C	G	G	G	G	G	G	T	T	G	G	C	C	C	C	T	T	C	C	T	T	T	T	A	A	A	A	A	A	A	A	A	A	C	C	A	A	G	G	G	G	C	C	T	T	G	G	A	A	G	G	G	G	A	A	A	A	A	A	C	C	G	G	T	T	G	G	T	T	C	C	T	T	G	G	C	C	T	T	A	A	A	A	A	A	C	C	C	C	C	C	G	G	C	C	A	A	C	C	G	G	C	C	C	C	A	A	C	C	C	C	G	G	A	A	A	A	C	C	T	T	G	G	G	G	T	T	A	A	T	T	G	G	T	T	T	T	A	A	G	G	T	T	A	A	A	A	A	A	G	G	G	G	C	C	A	A	G	G	C	C	T	T	C	C	C	C	C	C	C	C	T	T	A	A	C	C	G	G	A	A	C	C	T	T	G	G	A	A	G	G	G	G	T	T	T	T	G	G	C	C	A	A	T	T	G	G	G	G	G	G	C	C	A	A	A	A	C	C	C	C	NA	NA	G	G	T	T	G	G	T	T	C	C	G	G	T	T	C	C	A	A	G	G	T	T	G	G	G	G	G	G	T	T	C	C	C	C	A	A	G	G	G	G	G	G	G	G	A	A	A	A	G	G	T	T	G	G	G	G	A	A	A	A	G	G	C	C	A	A	G	G	T	T	G	G	A	A	G	G	G	G	T	T	C	C	G	G	A	A	C	C	T	T	T	T	G	G	A	A	T	T	A	A	C	C	G	G	C	C	G	G	T	T	C	C	A	A	A	A	G	G	G	G	C	C	C	C	T	T	T	T	T	T	T	T	C	C	A	A	A	A	A	A	T	T	A	A	G	G	T	T	G	G	G	G	G	G	G	G	G	G	A	A	C	C	G	G	C	C	C	C	C	C	G	G	C	C	C	C	G	G	C	C	C	C	G	G	C	C	T	T	C	C	C	C	A	A	T	T	C	C	C	C	G	G	G	G	A	A	T	T	C	C	T	T	G	G	C	C	C	C	G	G	G	G	A	A	C	C	A	A	C	C	A	A	G	G	A	A	C	C	G	G	T	T	A	A	T	T	A	A	A	A	C	C	A	A	C	C	A	A	C	C	A	A	G	G	G	G	C	C	C	C	G	G	C	C	G	G	G	G	A	A	G	G	A	A	C	C	T	T	T	T	G	G	A	A	G	G	A	A	C	C	T	T	C	C	T	T	A	A	C	C	T	T	C	C	C	C	G	G	G	G	A	A	C	C	G	G	T	T	T	T	G	G	C	C	A	A	A	A	G	G	A	A	T	T	G	G	C	C	T	T	T	T	A	A	G	G	G	G	C	C	G	G	G	G	G	G	A	A	T	T	C	C	A	A	A	A	A	A	A	A	T	T	T	T	T	T	C	C	C	C	G	G	G	G	G	G	C	C	T	T	A	A	T	T	A	A	C	C	C	C	A	A	G	G	T	T	A	A	C	C	C	C	T	T	C	C	A	A	T	T	A	A	C	C	A	A	T	T	C	C	G	G	A	A	C	C	C	T	A	A	C	C	G	G	G	G	C	C	A	A	C	C	G	G	G	G	G	G	C	C	C	C	A	A	C	C	A	A	A	A	A	A	A	A	G	G	G	G	T	T	A	A	A	A	A	A	C	C	T	T	T	T	C	C	A	A	C	C	A	A	G	G	T	T	G	G	C	C	T	T	C	C	T	T	G	G	C	C	T	T	A	A	G	G	C	C	A	A	G	G	A	A	T	T	T	T	G	G	A	A	A	A	G	G	G	G	T	T	C	C	C	C	C	C	G	G	C	C	A	A	C	C	A	A	A	A	T	T	T	T	C	C	A	A	G	G	C	C	T	T	G	G	T	T	C	C	T	T	T	T	A	A	G	G	A	A	C	C	T	T	A	A	G	G	C	C	G	G	C	C	C	C	G	G	C	C	G	G	G	G	C	C	A	A	C	C	T	T	C	C	A	A	T	T	C	C	T	T	T	T	C	C	A	A	G	G	C	C	G	G	T	T	T	T	A	A	A	A	C	C	G	G	G	G	C	C	T	T	C	C	C	C	C	C	T	T	T	T	C	C	C	C	C	C	T	T	C	C	C	C	G	G	T	T	C	C	C	C	A	A	C	C	A	A	T	T	G	G	C	C	G	G	G	G	T	T	T	T	A	A	G	G	A	A	G	G	C	C	A	A	G	G	C	C	G	G	G	G	T	T	G	G	T	T	C	C	A	A	T	T	G	G	G	G	G	G	A	A	C	C	G	G	G	G	A	A	C	C	G	G	T	T	C	C	G	G	T	T	C	C	C	C	T	T	C	C	C	C	G	G	T	T	A	A	G	G	C	C	T	T	A	A	T	T	G	G	C	C	T	T	A	A	G	G	G	G	G	G	A	A	C	C	T	T	T	T	A	A	C	C	T	T	G	G	C	C	T	T	A	A	T	T	A	A	G	G	C	C	T	T	A	A	A	A	A	A	A	A	A	A	C	C	G	G	A	A	T	T	A	A	C	C	G	G	C	C	G	G	T	T	T	T	T	T	C	C	T	T	T	T	C	C	T	T	T	T	G	G	T	T	G	G	T	T	C	C	A	A	A	A	G	G	T	T	C	C	G	G	T	T	C	C	C	C	C	C	G	G	A	A	C	C	T	T	G	G	A	A	C	C	C	C	C	C	G	G	T	T	G	G	C	C	C	C	G	G	G	G	G	G	G	G	A	A	A	A	T	T	G	G	C	C	T	T	G	G	A	A	A	A	C	C	G	G	G	G	G	G	G	G	G	G	C	C	G	G	C	C	G	G	C	C	A	A	A	A	G	G	G	G	G	G	T	T	C	C	C	C	T	T	G	G	G	G	C	C	T	T	A	A	G	G	T	T	T	T	G	G	C	C	G	G	A	A	T	T	A	A	A	A	G	G	G	G	C	C	A	A	C	C	G	G	G	G	C	C	C	C	C	C	T	T	G	G	A	A	G	G	T	T	G	G	T	T	C	C	C	G	A	A	A	A	C	C	G	G	A	A	A	A	C	C	C	C	C	C	C	C	C	C	C	C	A	A	T	T	A	A	T	T	T	T	G	G	C	C	G	G	T	T	C	C	T	T	G	G	T	T	C	C	G	G	G	G	G	G	T	T	A	A	A	A	T	T	C	C	T	T	A	A	T	T	G	G	T	T	T	T	T	T	A	A	T	T	T	T	C	C	C	C	G	G	T	T	C	C	T	T	G	G	A	A	T	T	T	T	A	A	T	T	T	T	T	T	G	G	G	G	A	A	G	G	T	T	A	A	C	C	G	G	C	C	C	C	G	G	G	G	T	T	G	G	A	A	C	C	T	T	C	C	C	C	T	T	G	G	C	C	T	T	A	A	C	C	G	G	C	C	C	C	C	C	T	T	T	T	A	A	T	T	T	T	T	T	G	G	G	G	C	C	C	C	G	G	T	T	G	G	C	C	G	G	T	T	C	C	A	A	C	C	T	T	T	T	C	C	T	T	A	A	A	A	G	G	G	G	T	T	C	C	G	G	C	C	G	G	G	G	A	A	G	G	A	A	C	C	C	C	T	T	A	A	A	A	A	A	A	A	G	G	A	A	C	C	A	A	A	A	T	T	A	A	C	C	T	T	G	G	A	A	G	G	T	T	A	A	T	T	G	G	T	T	A	A	A	A	T	T	A	A	A	A	T	T	T	T	C	C	A	A	T	T	C	C	C	C	A	A	A	A	G	G	C	C	T	T	T	T	C	C	A	A	C	C	G	G	G	G	A	A	C	C	G	G	T	T	C	C	C	C	C	C	T	T	A	A	C	C	G	G	T	T	T	T	G	G	G	G	G	G	T	T	A	A	T	T	T	T	T	T	T	T	T	T	C	C	C	C	G	G	T	T	G	G	T	T	A	A	C	C	T	T	G	G	A	A	C	C	A	A	T	T	A	A	G	G	A	A	A	A	A	A	C	C	A	A	C	C	A	A	T	T	A	A	G	G	A	A	T	T	A	A	C	C	G	G	T	T	C	C	T	T	C	C	C	C	C	C	T	T	T	T	C	C	A	A	T	T	G	G	G	G	C	C	G	G	G	G	T	T	G	G	T	T	T	T	T	T	T	T	A	A	G	G	C	C	C	C	G	G	C	C	T	T	T	T	T	T	C	C	G	G	G	G	C	C	G	G	C	C	C	C	A	A	G	G	T	T	C	C	G	G	C	C	G	G	C	C	T	T	G	G	C	C	A	A	A	A	G	G	T	T	C	C	A	A	T	T	C	C	A	A	A	A	A	A	T	T	T	T	G	G	T	T	G	G	A	A	G	G	A	A	A	A	C	C	C	C	C	C	A	A	A	A	G	G	A	A	A	A	C	C	C	C	T	T	G	G	A	A	G	G	G	G	T	T	A	A	A	A	C	C	C	C	A	A	C	C	T	T	A	A	C	C	C	C	T	T	T	T	A	A	T	T	T	T	T	T	G	G	C	C	T	T	A	A	A	A	T	T	T	T	A	A	G	G	T	T	A	A	G	G	A	A	T	T	T	T	G	G	G	G	G	G	C	C	C	C	T	T	C	C	T	T	A	A	A	A	T	T	C	C	T	T	T	T	T	T	C	C	G	G	T	T	C	C	A	A	A	A	T	T	A	A	C	C	T	T	A	A	T	T	C	C	C	C	G	G	G	G	G	G	T	T	C	C	G	G	A	A	T	T	C	C	C	C	G	G	C	C	G	G	T	T	C	C	A	A	A	A	C	C	G	G	G	G	G	G	A	A	C	C	T	T	A	A	T	T	T	T	G	G	A	A	A	A	G	G	C	C	T	T	A	A	T	T	A	A	G	G	T	T	G	G	T	T	G	G	A	A	G	G	C	C	A	A	G	G	C	C	T	T	T	T	G	G	A	A	A	A	G	G	A	A	C	C	T	T	A	A	T	T	G	G	T	T	A	A	C	C	G	G	A	A	G	G	G	G	T	T	A	A	G	G	A	A	T	T	A	A	A	A	G	G	G	G	C	C	A	A	A	A	G	G	A	A	C	C	C	C	A	A	C	C	G	G	A	A	T	T	G	G	A	A	A	A	T	T	T	T	C	C	G	G	C	C	A	A	T	T	G	G	C	C	G	G	T	T	A	A	G	G	G	G	C	C	G	G	C	C	G	G	A	A	G	G	C	C	T	T	T	T	T	T	C	C	C	C	C	C	A	A	G	G	A	A	T	T	T	T	T	T	G	G	A	A	G	G	A	A	T	T	G	G	G	G	T	T	T	T	A	A	T	T	C	C	G	G	A	A	T	T	G	G	T	T	G	G	G	G	T	T	C	C	G	G	C	C	A	A	T	T	A	A	A	A	C	C	A	A	C	C	T	T	T	T	G	G	A	A	T	T	T	T	A	A	G	G	C	C	C	C	G	G	G	G	T	T	A	A	A	A	G	G	G	G	G	G	T	T	G	G	T	T	A	A	A	A	C	C	A	A	A	A	T	T	A	A	G	G	A	A	G	G	C	C	T	T	A	A	T	T	G	G	C	C	T	T	C	C	T	T	C	C	C	C	A	A	T	T	C	C	C	C	G	G	C	C	T	T	G	G	T	T	G	G	G	G	A	A	T	T	A	A	T	T	G	G	A	A	C	C	C	C	A	A	A	A	C	C	A	A	A	A	C	C	C	C	C	C	A	A	T	T	A	A	T	T	C	C	A	A	A	A	T	T	C	C	G	G	A	A	C	C	T	T	A	A	G	G	G	G	G	G	G	G	A	A	T	T	T	T	A	A	G	G	A	A	T	T	G	G	C	C	C	C	G	G	A	A	G	G	T	T	A	A	G	G	A	A	A	A	C	C	C	C	C	C	G	G	C	C	G	G	T	T	G	G	C	C	A	A	C	C	C	C	A	A	A	A	T	T	A	A	C	C	C	C	A	A	C	C	C	C	T	T	C	C	A	A	C	C	T	T	T	T	A	A	A	A	G	A	C	C	T	C	T	G	A	A	C	C	A	A	T	T	A	A	G	G	C	C	C	C	G	G	A	A	G	G	T	T	C	C	C	C	T	T	T	T	G	G	A	A	A	A	G	G	G	G	C	C	A	A	G	G	C	C	A	A	C	C	T	T	T	T	T	T	C	C	G	G	A	A	G	G	T	T	G	G	T	T	G	G	C	C	G	G	G	G	T	T	G	G	T	T	A	A	G	G	G	G	C	C	G	G	G	G	A	A	G	G	G	G	T	T	G	G	T	T	A	A	C	C	C	C	G	G	A	A	T	T	G	G	T	T	T	T	T	T	C	C	A	A	C	C	C	C	C	C	C	C	A	A	A	A	C	C	C	C	T	T	T	T	T	T	C	C	G	G	C	C	T	T	G	G	T	T	A	A	G	G	C	C	A	A	C	C	C	C	G	G	T	T	C	C	C	C	T	T	C	C	C	C	A	A	A	A	T	T	A	A	A	A	T	T	C	C	A	A	G	G	A	A	A	A	G	G	C	C	G	G	G	G	C	C	G	G	A	A	A	A	C	C	A	A	C	C	G	G	G	G	A	A	C	C	T	T	G	G	T	T	G	G	A	A	G	G	G	G	A	A	C	C	A	A	A	A	A	A	T	T	T	T	G	G	C	C	A	A	C	C	A	A	G	G	T	T	C	C	A	A	G	G	G	G	G	G	T	T	A	A	T	T	C	C	C	C	C	C	G	G	A	A	T	T	A	A	T	T	A	A	G	G	C	C	G	G	G	G	T	T	C	C	A	A	G	G	G	G	T	T	A	A	G	G	T	T	T	T	C	C	G	G	A	A	A	A	G	G	T	T	C	C	G	G	A	A	A	A	G	G	NA	NA	C	C	A	A	C	C	G	G	G	G	G	G	G	G	T	T	G	G	C	C	C	C	C	C	G	G	C	C	A	A	A	A	A	A	A	A	G	G	T	T	C	C	T	T	G	G	T	T	T	T	A	A	A	A	G	G	T	T	T	T	T	T	C	C	T	T	G	G	G	G	C	C	A	A	C	C	T	T	T	T	G	G	T	T	A	A	G	G	T	T	G	G	A	A	C	C	A	A	T	T	C	C	T	T	A	A	C	C	T	T	A	A	A	A	C	C	C	C	G	G	A	A	G	G	T	T	C	C	T	T	A	A	C	C	G	G	T	T	A	A	C	C	T	T	T	T	C	C	T	T	A	A	T	T	A	A	G	G	NA	NA	C	C	G	G	A	A	G	G	C	C	G	G	G	G	G	G	C	C	G	G	T	T	G	G	T	T	G	G	T	T	G	G	G	G	G	G	C	C	T	T	A	A	A	A	C	C	C	C	G	G	A	A	G	G	A	A	C	C	C	C	C	C	A	A	G	G	G	G	T	T	C	C	G	G	G	G	T	T	T	T	T	T	T	T	C	C	C	C	A	A	C	C	T	T	C	C	A	A	A	A	T	T	A	A	G	G	A	A	A	A	T	T	A	A	T	T	C	C	T	T	G	G	T	T	A	A	T	T	T	T	C	C	C	C	A	A	A	A	G	G	G	G	A	A	A	A	G	G	G	G	A	A	A	A	C	C	A	A	A	A	G	G	G	G	C	C	C	C	T	T	A	A	T	T	G	G	A	A	C	C	C	C	A	A	A	A	A	A	A	A	T	T	T	T	G	G	G	G	T	T	A	A	A	A	C	C	A	A	C	C	G	G	C	C	C	C	T	T	C	C	T	T	T	T	C	C	T	T	C	C	T	T	A	A	A	A	A	A	C	C	C	C	G	G	G	G	G	G	G	G	T	T	A	A	G	G	A	A	C	C	C	C	T	T	A	A	A	A	A	A	T	T	T	T	G	G	C	C	C	C	C	C	T	T	A	A	G	G	T	T	A	A	T	T	T	T	G	G	C	C	G	G	C	C	C	C	C	C	G	G	A	A	T	T	A	A	C	C	C	C	A	A	G	G	G	G	A	A	G	G	T	T	G	G	T	T	A	A	A	A	G	G	T	T	C	C	A	A	T	T	C	C	G	G	C	C	G	G	A	A	A	A	G	G	C	C	T	T	C	C	A	A	T	T	G	G	A	A	G	G	T	T	C	C	A	A	G	G	A	A	G	G	G	G	G	G	C	C	G	G	T	T	C	C	C	C	A	A	A	A	T	T	G	G	C	C	G	G	T	T	A	A	A	A	T	T	T	T	A	A	NA	NA	C	T	T	A	G	G	T	C	T	T	T	T	A	A	T	T	NA	NA	C	C	C	C	T	C	G	G	G	T	A	G	A	G	A	A	T	C	C	C	G	G	T	T	A	A	A	C	G	A	G	G	C	T	G	G	NA	NA	A	A	C	C	G	G	A	C	T	T	T	T	A	A	A	A	C	C	C	C	C	C	A	A	C	C	T	T	C	C	G	G	C	C	A	A	A	A	G	G	A	A	T	T	C	C	A	A	A	A	T	T	G	G	G	G	T	T	A	A	C	C	T	T	A	A	G	G	T	T	G	G	G	G	A	A	A	A	G	G	C	C	C	C	A	A	G	G	A	A	C	C	A	A	A	A	G	G	A	A	C	C	C	C	A	A	G	G	C	C	T	T	A	C	T	T	A	G	C	C	NA	NA	C	C	C	C	A	G	G	G	T	C	T	C	T	C	T	T	G	A	G	G	G	C	T	C	C	T	G	G	T	C	T	T	C	C	G	T	A	C	T	G	G	G	G	A	C	C	C	A	C	C	C	C	G	G	T	C	A	A	T	G	A	G	C	C	A	A	G	A	T	T	C	T	T	C	G	A	A	G	C	T	T	T	T	C	C	T	A	A	C	C	C	C	T	T	T	T	G	G	G	G	G	G	T	T	A	A	C	C	T	C	A	A	G	G	NA	NA	A	A	G	A	T	T	A	A	C	C	G	G	A	A	A	G	C	C	T	C	T	T	A	A	G	G	A	A	G	G	A	A	C	C	C	C	G	G	A	A	T	T	C	C	G	G	T	T	C	C	A	T	G	G	T	C	T	T	C	C	G	C	T	T	A	A	T	T	G	G	C	C	C	C	T	C	G	G	T	C	A	T	G	G	G	G	C	A	A	G	G	G	C	C	G	G	C	T	T	A	T	C	C	C	T	T	T	T	T	T	A	A	C	C	T	T	C	C	G	G	T	T	A	A	A	A	T	G	G	G	NA	NA	T	C	G	G	G	A	A	A	C	C	C	T	G	G	C	C	A	A	C	C	A	A	T	C	G	G	G	A	T	A	G	G	C	T	G	G	A	A	C	C	C	C	C	C	G	G	T	T	T	T	T	T	T	T	C	C	A	A	G	G	G	G	G	G	C	C	A	A	T	T	C	C	G	G	G	G	C	C	T	T	T	T	T	T	A	A	C	C	G	G	C	C	G	G	A	A	G	G	C	C	A	A	A	A	G	G	A	A	A	A	T	T	G	G	G	G	T	T	G	G	T	T	G	G	G	G	G	G	G	G	T	T	G	G	C	C	A	A	G	G	G	G	G	G	T	T	C	C	C	C	T	T	A	A	A	A	G	G	T	T	C	C	C	C	G	G	T	T	C	C	A	A	T	T	G	G	G	G	A	A	T	T	A	A	T	T	G	G	T	T	G	G	C	C	G	G	G	G	C	C	C	C	T	T	A	A	T	T	C	C	C	C	T	T	C	C	G	G	C	C	G	G	C	C	C	C	T	T	A	A	G	G	C	C	C	C	T	T	G	G	A	A	A	A	C	C	T	T	G	G	T	T	A	A	T	T	G	G	A	A	C	C	G	G	G	G	C	C	C	C	T	T	A	A	T	T	T	T	C	C	G	G	A	A	G	G	A	A	C	C	G	G	A	A	G	G	G	G	A	A	G	G	G	G	A	A	G	G	T	T	C	C	A	A	C	C	C	C	C	C	T	T	C	C	C	C	G	G	A	A	G	G	G	G	G	G	C	C	C	C	A	A	C	C	T	T	T	T	G	G	T	T	T	T	A	A	A	A	G	G	T	T	G	G	T	T	G	G	G	G	G	G	C	C	A	A	C	C	A	A	G	G	C	C	G	G	A	A	G	G	C	C	G	G	A	A	A	A	C	C	C	C	G	G	G	G	T	T	A	A	A	A	G	G	T	T	A	A	G	G	A	A	G	G	G	G	G	G	C	C	T	T	A	A	G	G	T	T	A	A	T	T	G	G	C	C	G	G	A	A	T	T	C	C	T	T	C	C	G	G	C	C	C	C	G	G	A	A	C	C	T	T	A	A	T	T	C	C	T	T	T	T	T	T	T	T	A	A	A	A	C	C	T	T	A	A	C	C	C	C	C	C	C	C	A	A	C	C	C	C	C	C	T	T	T	T	T	T	G	G	A	A	C	C	C	C	G	G	G	G	C	C	T	T	C	C	G	G	A	A	G	G	T	T	G	G	A	A	G	G	A	A	C	C	T	T	A	A	G	G	C	C	T	T	G	G	C	C	A	A	G	G	G	G	A	A	A	A	A	A	G	G	T	T	C	C	T	T	A	A	T	T	C	C	G	G	G	G	C	C	T	T	G	G	A	A	G	G	G	G	C	C	A	A	C	C	T	T	A	A	A	A	A	A	C	C	G	G	A	A	A	A	C	C	G	G	T	T	C	C	G	G	G	G	C	C	T	T	T	T	G	G	C	C	G	G	G	G	T	T	T	T	C	C	T	T	A	A	C	C	C	C	T	T	T	T	T	T	C	C	NA	NA	C	C	A	A	A	A	T	T	A	A	G	G	C	C	C	C	G	G	C	C	C	C	A	A	T	T	T	T	T	T	T	T	A	A	A	A	C	C	T	T	G	G	C	C	C	C	C	C	T	T	T	T	T	T	G	G	T	T	A	A	A	A	C	C	C	C	NA	NA	G	G	C	C	G	G	G	G	C	C	G	G	G	G	C	C	A	A	G	G	A	A	G	G	C	C	T	T	T	T	T	T	T	T	A	A	A	A	T	T	G	G	C	C	G	G	C	C	C	C	G	G	C	C	A	A	G	G	A	A	T	T	C	C	T	T	C	C	A	A	A	A	G	G	C	C	C	C	C	C	G	G	G	G	C	C	G	G	G	G	G	G	C	C	G	G	NA	NA	A	A	C	C	G	G	C	C	G	G	T	T	C	C	G	G	A	A	G	G	C	C	A	A	G	G	A	A	G	G	C	C	C	C	G	G	G	G	C	C	T	T	A	A	T	T	T	T	C	C	A	A	A	A	T	T	C	C	C	C	T	T	C	C	C	C	A	A	G	G	G	G	A	A	T	T	T	T	T	T	C	C	A	A	G	G	C	C	C	C	G	G	G	G	C	C	T	T	C	C	C	C	A	A	T	T	C	C	A	A	C	C	G	G	C	C	A	A	A	A	C	C	A	A	G	G	G	G	G	G	C	C	A	A	G	G	C	C	A	A	G	G	C	C	G	G	G	G	C	C	G	G	G	G	C	C	A	A	G	G	C	C	A	A	C	C	G	G	C	C	G	G	G	G	A	A	G	G	G	G	T	T	G	G	G	G	T	T	A	A	G	G	T	T	A	A	C	C	G	G	A	A	C	T	G	G	A	A	C	C	G	G	G	G	A	A	A	A	T	T	C	C	C	C	G	G	T	T	G	G	C	C	T	T	C	C	G	G	C	C	A	A	T	T	G	G	T	T	A	A	G	G	G	G	G	G	C	C	A	A	T	T	A	A	A	A	G	G	C	C	T	T	C	C	G	G	A	A	A	A	A	A	C	C	C	C	A	A	C	C	C	C	A	A	T	T	C	C	G	G	T	T	A	A	G	G	A	A	G	G	T	T	C	C	G	G	T	T	T	T	G	G	A	G	G	G	G	G	T	T	G	G	C	C	T	T	G	G	T	T	T	T	C	C	A	A	G	G	T	T	A	A	C	C	A	A	T	T	A	A	A	A	A	A	A	A	T	T	C	C	A	A	G	G	G	G	G	G	G	G	A	A	C	C	C	C	C	C	A	A	T	T	C	C	A	A	G	G	T	T	A	A	C	C	T	T	T	T	A	A	A	A	G	G	G	G	C	C	C	C	G	G	T	T	T	T	G	G	C	C	C	C	G	G	T	T	G	G	G	G	C	C	G	G	A	A	A	A	A	A	A	A	G	G	G	G	G	G	G	G	A	A	T	T	G	G	G	G	T	T	G	G	T	T	C	C	C	C	G	G	A	A	C	C	C	C	G	G	G	G	G	G	G	G	C	C	G	G	A	A	A	A	C	C	A	A	A	A	C	C	C	C	A	A	C	C	T	T	A	A	G	G	G	G	C	C	G	G	A	A	C	C	T	T	G	G	C	C	C	C	A	A	C	C	C	C	A	A	C	C	A	A	A	A	T	T	A	A	A	A	G	G	A	A	A	A	T	T	C	C	G	G	G	G	A	A	G	G	C	C	G	G	T	T	G	G	C	C	G	G	T	T	G	G	C	C	C	C	A	A	C	C	T	T	C	C	T	T	T	T	T	T	T	T	C	C	A	A	T	T	G	G	T	T	A	A	A	A	C	C	C	C	T	T	C	C	A	A	C	C	T	T	G	G	T	T	C	C	C	C	A	A	C	C	A	A	G	G	A	A	C	C	G	G	G	G	C	C	G	G	C	C	A	A	G	G	G	G	A	A	T	T	A	A	T	T	A	A	T	T	G	G	G	G	G	G	T	T	G	G	C	C	G	G	G	G	G	G	C	T	G	G	G	G	T	T	T	T	C	C	A	A	C	C	C	C	G	G	C	C	G	G	A	A	C	C	G	G	C	C	A	A	C	C	A	A	G	G	G	G	G	G	G	G	C	C	C	C	A	A	T	T	G	G	G	G	G	G	T	T	T	T	T	T	G	G	C	C	G	G	G	G	T	T	G	G	G	G	G	G	C	C	A	A	C	C	T	T	T	T	C	C	A	A	A	A	A	A	A	A	G	G	T	C	C	C	C	C	A	A	A	A	A	A	C	C	G	G	G	G	A	A	C	C	T	T	T	T	C	C	G	G	G	G	C	C	A	A	A	A	C	C	G	G	T	T	T	T	G	G	A	A	G	G	C	C	A	A	T	T	A	A	T	T	G	G	C	C	T	T	T	T	G	G	G	G	G	G	A	A	T	T	A	A	A	A	C	C	C	C	T	T	T	T	T	T	A	A	G	G	A	A	A	A	T	T	G	G	C	C	C	C	T	T	T	T	C	C	T	T	C	C	C	C	C	C	C	C	T	T	G	G	T	T	T	T	T	T	T	T	C	C	A	A	A	G	T	T	G	G	T	T	G	G	C	C	C	C	C	C	G	G	C	C
CC	OR157f52	NA	NA	1	NA	A	A	T	C	A	A	G	G	G	G	T	T	G	G	T	T	T	T	C	C	C	C	C	C	C	C	A	A	G	G	C	C	T	T	T	T	T	T	T	T	T	T	C	C	A	A	G	G	A	A	G	G	G	G	G	G	G	G	A	A	T	T	T	T	G	G	C	C	T	T	C	C	G	G	C	C	A	A	T	T	C	C	A	A	G	G	T	T	C	C	A	A	G	G	T	T	T	T	G	G	C	C	A	A	C	C	C	C	T	T	G	G	C	C	T	T	A	A	C	C	T	T	G	G	C	C	C	C	A	A	C	C	G	G	G	G	A	A	G	G	C	C	C	C	T	T	A	A	T	T	A	A	C	C	G	G	A	A	T	T	C	C	C	C	C	C	T	T	T	T	G	G	G	G	T	T	G	G	C	C	T	T	G	G	A	A	C	C	C	C	A	A	C	C	T	T	C	C	T	T	C	C	G	G	T	T	T	T	C	C	T	T	G	G	C	C	T	T	C	C	T	T	T	T	C	C	T	T	G	G	T	T	T	T	A	A	C	C	A	A	C	C	A	A	C	C	T	T	A	A	G	G	G	G	A	A	T	T	G	G	T	T	C	C	C	C	C	C	C	C	C	C	C	C	C	C	G	G	A	A	A	A	A	A	C	C	A	A	T	T	G	G	C	C	G	G	T	T	G	G	G	G	A	A	C	C	A	A	A	A	C	C	A	A	T	T	C	C	G	G	G	G	G	G	A	A	C	C	A	A	C	C	A	G	T	A	T	T	G	G	C	C	C	C	C	C	T	T	G	G	C	C	C	C	G	G	C	C	A	A	T	T	T	T	G	G	G	G	G	G	G	G	C	C	G	G	G	G	A	A	C	C	G	G	T	T	T	T	G	G	G	G	A	A	T	T	C	C	T	T	T	T	T	T	A	A	T	T	A	A	T	T	A	A	C	C	C	C	C	C	G	G	A	A	C	C	G	G	T	T	A	A	C	C	T	T	C	C	A	A	A	A	C	C	G	G	A	A	C	C	T	T	G	G	T	T	T	T	C	C	A	A	G	G	T	T	C	C	T	T	G	G	T	T	G	G	T	T	C	C	A	A	G	G	G	G	C	C	A	A	T	T	T	T	G	G	T	T	T	T	A	A	C	C	A	A	A	A	A	A	T	T	T	T	C	C	G	G	C	C	A	A	C	C	A	A	T	T	A	A	A	A	G	G	T	T	A	A	C	C	A	A	C	C	A	A	A	A	G	G	A	A	G	G	A	A	G	G	T	T	G	G	C	C	G	G	C	C	T	T	C	C	G	G	T	T	G	G	C	C	T	T	G	G	T	T	A	A	A	A	A	A	G	G	T	T	A	A	G	G	T	T	C	C	A	A	C	C	T	T	A	A	A	A	C	C	T	T	A	A	T	T	A	A	C	C	G	G	G	G	A	A	A	A	G	G	T	T	G	G	T	T	C	C	G	G	T	T	T	T	C	C	T	T	A	A	T	T	C	C	C	C	G	G	T	T	G	G	A	A	A	A	A	A	A	A	T	T	A	A	A	A	A	A	C	C	A	A	T	T	A	A	G	G	A	A	G	G	T	T	T	T	C	C	G	G	A	A	G	G	T	T	T	T	A	A	A	C	C	C	G	G	C	C	C	C	A	A	G	G	G	G	G	G	C	C	T	T	C	C	T	T	C	C	G	G	C	C	T	T	A	A	T	T	G	G	C	C	C	C	T	T	C	C	T	T	C	C	T	T	A	A	A	A	G	G	T	T	A	A	G	G	C	C	T	T	T	T	T	T	T	T	T	T	G	G	A	A	G	G	A	A	A	A	C	C	C	C	T	T	T	T	C	C	G	G	G	G	A	A	T	T	G	G	G	G	C	C	C	C	A	A	G	G	C	C	A	A	T	T	C	C	G	G	G	G	C	C	G	G	G	G	T	T	C	C	A	A	G	G	T	T	C	C	T	T	T	T	C	C	C	C	C	C	C	C	A	A	G	G	G	G	A	A	A	A	T	T	G	G	T	T	G	G	A	A	G	G	T	T	A	A	T	T	A	A	T	T	C	C	T	T	G	G	T	T	A	A	G	G	C	C	G	G	T	T	C	C	C	C	G	G	A	A	T	T	C	C	C	C	C	C	A	A	T	T	C	C	T	T	T	T	T	T	A	A	G	G	T	T	C	C	C	C	G	G	C	C	C	C	C	C	C	C	G	G	T	T	T	T	A	A	T	T	C	C	G	G	G	G	G	G	C	C	C	C	C	C	G	G	G	G	C	C	G	G	G	G	T	T	T	T	C	C	A	A	A	A	T	T	C	C	C	C	A	A	G	G	G	G	C	C	A	A	A	A	C	C	A	A	G	G	A	A	C	C	C	C	A	A	C	C	C	C	T	T	C	C	G	G	G	G	C	C	A	A	T	T	C	C	G	G	C	C	G	G	G	G	T	T	T	T	T	T	G	G	T	T	A	A	A	A	T	T	T	T	A	A	A	A	A	A	T	T	C	C	G	G	G	G	A	A	C	C	T	T	A	A	C	C	C	C	G	G	C	C	G	G	C	C	A	A	T	T	G	G	C	C	C	C	G	G	C	C	T	T	T	T	T	T	T	T	A	A	G	G	T	T	G	G	G	G	C	C	T	T	T	T	G	G	T	T	T	T	C	C	G	G	C	C	C	C	C	C	C	C	T	T	C	C	T	T	G	G	C	C	A	A	A	A	G	G	G	G	A	A	G	G	C	C	C	C	C	C	G	G	T	T	T	T	T	T	A	A	T	T	G	G	C	C	A	A	G	G	A	A	A	A	C	C	A	A	T	T	C	C	G	G	A	A	C	C	G	G	A	A	C	C	C	C	A	A	T	T	C	C	A	A	G	G	C	C	G	G	T	T	C	C	G	G	T	T	A	A	G	G	T	T	G	G	C	C	A	A	G	G	A	A	A	A	C	C	T	T	A	A	G	G	G	G	G	G	A	A	A	A	G	G	T	T	T	T	G	G	G	G	C	C	T	T	C	C	A	A	G	G	C	C	A	A	C	C	A	A	T	T	A	A	G	G	G	G	T	T	C	C	G	G	C	C	G	G	A	A	C	C	C	C	A	A	A	A	T	T	G	G	T	T	C	C	G	G	G	G	G	G	G	G	C	C	C	C	T	T	C	A	G	G	A	A	T	T	A	A	T	T	G	G	A	A	A	A	T	T	T	T	C	C	T	T	G	G	A	A	T	T	C	C	A	A	G	G	A	A	C	C	C	C	C	C	G	G	G	G	C	C	T	T	T	T	A	A	C	C	C	C	A	A	A	A	A	A	G	G	T	T	T	T	T	T	C	C	T	T	A	A	A	A	A	A	T	T	G	G	T	T	G	G	C	C	T	T	A	A	A	A	A	A	T	T	T	T	T	T	G	G	G	G	C	C	A	A	A	A	A	A	C	C	G	G	C	C	G	G	A	A	A	A	C	C	G	G	C	C	A	A	G	G	G	G	C	C	C	C	T	T	G	G	A	A	G	G	C	C	G	G	T	T	A	A	G	G	G	G	G	G	G	G	G	G	T	T	T	T	C	C	G	G	G	G	C	C	A	A	G	G	T	T	A	A	C	C	G	G	A	A	T	T	A	A	T	T	T	T	A	A	A	A	T	T	G	G	T	T	T	T	C	C	G	G	G	G	A	A	C	C	A	A	T	T	G	G	G	G	G	G	T	T	T	T	T	T	G	G	T	T	C	C	T	T	T	T	G	G	A	A	C	C	C	C	C	C	C	C	T	T	G	G	A	A	A	A	G	G	A	A	A	A	G	G	G	G	G	G	C	C	C	C	G	G	G	G	C	C	A	A	A	A	G	G	C	C	A	A	C	C	T	T	G	G	C	C	G	G	T	T	C	C	A	A	T	T	A	A	T	T	G	G	A	A	A	A	A	A	A	A	G	G	C	C	T	T	C	C	A	A	T	T	G	G	C	C	G	G	A	A	A	A	A	A	G	G	A	A	C	C	T	T	G	G	G	G	C	C	G	G	C	C	A	A	T	T	T	T	T	T	C	C	A	A	C	C	G	G	C	C	A	A	C	C	G	G	G	G	C	C	T	T	G	G	G	G	C	C	T	T	C	C	A	A	G	G	C	C	C	C	A	A	T	T	G	G	T	T	C	C	G	G	T	T	T	T	G	G	T	T	G	G	T	T	G	G	T	T	T	T	G	G	C	C	A	A	A	A	G	G	C	C	T	T	C	C	G	G	A	A	T	T	T	T	C	C	T	T	G	G	A	A	T	T	C	C	A	A	C	C	T	T	C	C	G	G	C	C	G	G	T	T	G	G	G	G	C	C	G	G	T	T	C	C	G	G	G	G	G	G	T	T	G	G	T	T	A	A	T	T	G	G	T	T	T	T	C	C	T	T	T	T	C	C	T	T	G	G	T	T	C	C	G	G	C	C	T	T	G	G	A	A	A	A	G	G	A	A	T	T	G	G	A	A	A	A	T	T	G	G	T	T	C	C	G	G	G	G	A	A	T	T	T	T	A	A	T	T	G	G	G	G	G	G	G	G	C	C	A	A	A	A	A	A	A	A	C	C	C	C	A	A	T	T	A	A	A	A	C	C	G	G	A	A	G	G	T	T	A	A	A	A	T	T	A	A	A	A	C	C	G	G	A	A	A	A	A	A	T	T	A	A	C	C	G	G	A	A	A	A	G	G	A	A	A	A	G	G	C	C	G	G	A	A	G	G	C	C	G	G	C	C	G	G	G	G	C	C	G	G	C	C	C	C	C	C	A	A	C	C	C	C	T	T	T	T	A	A	G	G	G	G	A	A	T	T	C	C	G	G	A	A	G	G	C	C	C	C	C	C	T	T	G	G	C	C	G	G	A	A	G	G	G	G	A	A	A	A	G	G	A	A	T	T	G	G	T	T	C	C	G	G	A	A	C	C	T	T	T	T	A	A	C	C	C	C	T	T	A	A	G	G	G	G	A	A	T	T	T	T	C	C	A	A	A	A	A	A	A	A	C	C	T	T	A	A	G	G	A	A	G	G	A	A	C	C	C	C	G	G	G	G	T	T	A	A	T	T	C	C	T	T	C	C	T	T	G	G	C	C	T	T	A	A	C	C	G	G	G	G	C	C	G	G	G	G	G	G	G	G	A	A	A	A	A	A	A	A	G	G	G	G	G	G	T	T	G	G	A	A	C	C	G	G	NA	NA	C	C	C	C	T	T	C	C	C	C	A	A	A	A	G	G	A	A	G	G	T	T	G	G	A	A	G	G	G	G	C	C	C	C	A	A	G	G	T	T	G	G	A	A	C	C	C	C	C	C	G	G	G	G	C	C	G	G	T	T	G	G	C	C	A	A	T	T	A	A	A	A	T	T	G	G	G	G	T	T	G	G	G	G	A	A	T	T	A	A	C	C	C	C	G	G	A	A	C	C	T	T	A	A	C	C	C	C	T	T	G	G	T	T	A	A	C	C	T	T	C	C	C	C	A	A	C	C	G	G	T	T	C	C	G	G	C	C	T	T	A	A	T	T	G	G	T	T	T	T	A	A	A	A	G	G	C	C	C	C	C	C	G	G	C	C	C	C	G	G	C	C	A	A	A	A	G	G	G	G	G	G	T	T	T	T	C	C	G	G	A	A	G	G	C	C	C	C	A	A	G	G	C	C	T	T	T	T	T	T	T	T	C	C	A	A	T	T	T	T	C	C	C	C	T	T	G	G	G	G	C	C	T	T	T	T	C	C	C	C	A	A	T	T	C	C	A	A	C	C	C	C	C	C	T	T	G	G	C	C	G	G	C	C	C	C	A	A	C	C	G	G	C	C	T	T	C	C	A	A	C	C	A	A	G	G	T	T	G	G	C	C	T	T	G	G	C	C	T	T	A	A	T	T	A	A	A	A	A	A	G	G	T	T	C	C	T	T	A	A	T	T	C	C	G	G	C	C	T	T	A	A	A	A	A	A	G	G	G	G	G	G	A	A	G	G	G	G	A	A	C	C	A	A	C	C	A	A	A	A	C	C	T	T	G	G	C	C	A	A	C	C	A	A	G	G	G	G	C	C	G	G	A	A	G	G	T	T	T	T	A	A	G	G	C	C	A	A	C	C	T	T	C	C	T	T	G	G	G	G	C	C	T	T	C	C	T	T	A	A	T	T	G	G	A	A	G	G	G	G	G	G	T	T	G	G	C	C	A	A	G	G	C	C	T	T	T	T	C	C	T	T	A	A	G	G	A	A	A	A	T	T	A	A	A	A	C	C	C	C	A	A	G	G	T	T	A	A	A	A	A	A	C	C	G	G	G	G	C	C	G	G	C	C	T	T	G	G	A	A	T	T	T	T	C	C	C	C	T	T	A	A	C	C	G	G	C	C	A	A	G	G	C	C	G	G	G	G	T	T	C	C	A	A	G	G	C	C	C	C	C	C	T	T	T	T	T	T	G	G	T	T	C	C	T	T	T	T	T	T	A	A	G	G	A	A	A	A	T	T	G	G	C	C	C	C	A	A	A	A	G	G	C	C	C	C	C	C	T	T	G	G	A	A	C	C	A	A	A	A	A	A	C	C	A	A	C	C	C	C	A	A	T	T	A	A	T	T	G	G	G	G	A	A	T	T	C	C	C	C	T	T	G	G	G	G	G	G	A	A	T	T	T	T	C	C	C	C	T	T	A	A	A	A	G	G	C	C	C	C	C	C	C	C	G	G	G	G	G	G	G	G	A	A	C	C	C	C	A	A	G	G	A	A	A	A	C	C	T	T	A	A	A	A	G	G	C	C	C	C	T	T	G	G	A	A	C	C	T	T	G	G	G	G	G	G	C	C	T	T	T	T	T	T	G	G	G	G	T	T	T	T	G	G	C	C	A	A	C	C	A	A	G	G	T	T	G	G	C	C	T	T	A	A	T	T	C	C	C	C	T	T	C	C	G	G	C	C	G	G	G	G	A	A	A	A	C	C	C	C	A	A	T	T	T	T	C	C	G	G	T	T	T	T	C	C	C	C	C	C	G	G	T	T	C	C	A	A	T	T	A	A	A	A	C	C	A	A	A	A	T	T	A	A	G	G	T	T	A	A	T	T	C	C	A	A	A	A	C	C	C	C	G	G	A	A	C	C	C	C	C	C	A	A	G	G	C	C	T	T	G	G	A	A	C	C	A	A	T	T	G	G	T	T	T	T	C	C	G	G	A	A	A	A	T	T	G	G	T	T	C	C	G	G	T	T	G	G	T	T	A	A	A	A	G	G	T	T	G	G	G	G	G	G	G	G	A	A	T	T	C	C	G	G	A	A	C	C	A	A	A	A	G	G	A	A	G	G	G	G	T	T	C	C	A	A	G	G	C	C	T	T	C	C	T	T	T	T	C	C	C	C	C	C	G	G	C	C	T	T	A	A	T	T	G	G	C	C	G	G	A	A	A	A	G	G	C	C	G	G	C	C	T	T	G	G	C	C	G	G	T	T	G	G	G	G	T	T	T	T	T	T	C	C	G	G	C	C	G	G	G	G	G	G	G	G	G	G	C	C	G	G	T	T	A	A	A	A	T	T	G	G	T	T	A	A	A	A	A	A	T	T	C	C	G	G	G	G	A	A	C	C	G	G	C	C	C	C	G	G	C	C	G	G	C	C	T	T	T	T	C	C	A	A	T	T	G	G	T	T	G	G	A	A	C	C	C	C	G	G	C	C	C	C	A	A	A	A	C	C	A	A	A	A	T	T	G	G	C	C	G	G	T	T	C	C	A	A	G	G	C	C	G	G	C	C	A	A	C	C	C	C	C	C	G	G	A	A	C	C	G	G	A	A	A	A	A	A	A	G	G	G	A	A	C	C	T	T	A	A	T	T	C	C	T	T	T	T	A	A	T	T	C	C	G	G	A	A	G	G	C	C	C	C	C	C	T	T	C	C	T	T	A	A	T	T	A	A	C	C	G	G	G	G	T	T	G	G	G	G	A	A	G	G	T	T	A	A	C	C	A	A	G	G	G	G	A	A	G	G	A	A	T	T	A	A	A	A	T	T	G	G	C	C	A	A	G	G	T	T	A	A	A	A	T	T	G	G	G	G	C	C	C	C	C	C	T	T	C	C	C	C	T	T	A	A	G	G	C	C	C	C	T	T	G	G	G	G	G	G	A	A	G	G	G	G	A	A	T	T	G	G	T	T	A	A	G	G	C	C	C	C	T	T	T	T	G	G	T	T	A	A	G	G	T	T	C	C	G	G	A	A	C	C	T	T	C	C	T	T	C	C	G	G	T	T	C	C	G	G	C	C	A	A	T	T	A	A	A	A	C	C	C	C	C	C	A	A	G	G	C	C	A	A	A	A	A	A	A	A	T	T	A	A	T	T	C	C	G	G	T	T	A	A	A	A	T	T	A	A	A	A	A	A	C	C	A	A	A	A	G	G	C	C	T	T	C	C	T	T	C	C	C	C	T	T	G	G	C	C	G	G	A	A	T	T	G	G	C	C	G	G	T	T	T	T	G	G	C	C	A	A	A	A	C	C	G	G	A	A	C	C	T	T	C	C	T	T	C	C	G	G	A	A	G	G	T	T	T	T	A	A	A	A	G	G	G	G	G	G	G	G	A	A	G	G	C	C	A	A	G	G	A	A	C	C	C	C	C	C	G	G	A	A	A	A	T	T	A	A	A	A	G	G	G	G	G	G	A	A	G	G	C	C	A	A	G	G	T	T	G	G	C	C	A	A	A	A	T	T	C	C	T	T	T	T	T	T	A	A	T	T	C	C	A	A	C	C	C	C	T	T	T	T	G	G	C	C	T	T	T	T	G	G	G	G	G	G	C	C	G	G	C	C	C	C	G	G	G	G	C	C	A	A	A	A	T	T	T	T	A	A	A	A	A	A	T	T	T	T	C	C	G	G	T	T	A	A	C	C	G	G	C	C	C	C	T	T	T	T	A	A	T	T	C	C	T	T	C	C	T	T	T	T	C	C	C	C	C	C	A	A	G	G	C	C	A	A	G	G	T	T	C	C	A	A	T	T	C	C	G	G	T	T	A	A	G	G	T	T	C	C	C	C	T	T	A	A	G	G	G	G	T	T	A	A	C	C	A	A	T	T	G	G	C	C	T	T	A	A	T	T	G	G	A	A	T	T	G	G	G	G	G	G	A	A	A	A	C	C	T	T	A	A	A	A	A	A	G	G	G	G	C	C	T	T	G	G	G	G	C	C	T	T	T	T	G	G	C	C	G	G	T	T	A	A	T	T	C	C	T	T	G	G	A	A	G	G	G	G	G	G	G	G	C	C	G	G	A	A	A	A	C	C	T	T	T	T	T	T	T	T	G	G	A	A	T	T	T	T	C	C	G	G	C	C	C	C	C	C	T	T	G	G	A	A	C	C	C	C	C	C	C	C	C	C	C	C	G	G	C	C	T	T	C	C	T	T	G	G	G	G	A	A	G	G	C	C	T	T	T	T	T	T	G	G	G	G	G	G	T	T	T	T	C	C	A	A	G	G	T	T	C	C	T	T	G	G	C	C	A	A	G	G	T	T	A	A	G	G	C	C	T	T	G	G	T	T	C	C	C	C	T	T	T	T	T	T	T	T	A	A	T	T	C	C	A	A	C	C	T	T	C	C	A	A	A	A	A	A	T	T	A	A	T	T	C	C	C	C	A	A	A	A	T	T	C	C	C	C	T	T	T	T	C	C	G	G	G	G	A	A	T	T	G	G	A	A	C	C	G	G	G	G	G	G	A	A	A	A	G	G	T	T	C	C	C	C	G	G	T	T	G	G	T	T	T	T	A	A	A	A	T	T	A	A	C	C	G	G	C	C	T	T	A	A	C	C	A	A	T	T	T	C	C	C	C	C	C	C	T	T	T	T	A	A	G	G	G	G	C	C	A	A	A	A	G	G	C	C	A	A	G	G	T	T	G	G	G	G	G	G	G	G	G	G	A	A	G	G	C	C	A	A	G	G	A	A	G	G	G	G	A	A	G	G	A	A	G	G	A	A	G	G	T	T	C	C	C	C	A	A	A	A	T	T	C	C	T	T	G	G	G	G	T	T	T	T	A	A	G	G	A	A	A	A	C	C	G	G	G	G	C	C	G	G	G	G	A	A	C	C	C	C	G	G	C	C	G	G	T	T	A	A	C	C	G	G	A	A	G	G	A	A	T	T	G	G	T	T	T	T	C	C	C	C	T	T	T	T	A	A	T	T	G	G	C	C	G	G	A	A	T	T	C	C	G	G	T	T	A	A	T	T	A	A	G	G	A	A	C	C	A	A	T	T	G	G	A	A	A	A	G	G	C	C	G	G	G	G	G	G	G	G	C	C	T	T	T	T	T	T	T	T	A	A	C	C	A	A	C	C	C	C	A	A	G	G	T	T	T	T	T	T	C	C	G	G	T	T	T	T	T	T	A	A	T	T	G	G	G	G	G	G	T	T	T	T	G	G	T	T	A	A	T	T	C	C	A	A	T	T	A	A	C	C	C	C	A	A	T	T	G	G	C	C	A	A	C	C	A	A	A	A	C	C	T	T	A	A	C	C	C	C	C	C	T	T	A	A	A	A	C	C	G	G	A	A	T	T	A	A	G	G	C	C	C	C	G	G	C	C	G	G	G	G	G	G	A	A	G	G	T	T	A	A	T	T	A	A	G	G	T	T	G	G	G	A	C	C	T	T	T	T	G	G	A	A	G	G	G	G	T	T	C	C	C	C	T	T	G	G	T	T	G	G	G	G	T	T	A	A	T	T	A	A	A	A	C	C	T	T	A	A	G	G	T	T	C	C	T	T	A	A	A	A	C	C	T	T	C	C	C	C	G	G	G	G	C	C	G	G	G	G	T	T	C	C	T	T	T	T	G	G	C	C	C	C	T	T	T	T	G	G	T	T	A	A	T	T	A	A	A	A	G	G	C	C	G	G	T	T	T	T	G	G	A	A	G	G	C	C	T	T	C	C	T	T	T	T	C	C	A	A	A	A	G	G	C	C	G	G	A	A	A	A	C	C	T	T	T	T	G	G	A	A	A	A	G	G	G	G	A	A	G	G	A	A	A	A	A	A	T	T	C	C	T	T	C	C	T	T	T	T	A	A	A	A	C	C	T	T	C	C	A	A	T	T	G	G	C	C	C	C	T	T	G	G	T	T	G	G	A	A	G	G	G	G	C	C	T	T	G	G	C	C	T	T	C	C	G	G	T	T	G	G	A	A	C	C	A	A	T	T	G	G	G	G	G	G	G	G	A	A	A	A	T	T	A	A	T	T	A	A	T	T	C	C	G	G	G	G	C	C	C	C	G	G	G	G	G	G	G	G	G	G	C	C	C	C	G	G	G	G	T	T	T	T	G	G	T	T	G	G	G	G	G	G	G	G	C	C	G	G	A	A	G	G	A	A	A	A	C	C	A	A	T	T	T	T	T	T	C	C	G	G	T	T	C	C	C	C	G	G	T	T	C	C	G	G	T	T	G	G	A	A	A	A	C	C	A	A	G	G	G	G	T	T	C	C	C	C	C	C	A	A	G	G	A	A	A	A	A	A	A	A	G	G	T	T	T	T	C	C	A	A	T	T	C	C	A	A	A	A	A	A	C	C	A	A	A	A	A	A	C	C	A	A	A	A	A	A	A	A	G	G	G	G	C	C	A	A	A	A	G	G	T	T	T	T	T	T	G	G	G	G	C	C	A	A	G	G	A	A	C	C	T	T	G	G	T	T	A	A	T	T	G	G	C	C	C	C	C	C	A	A	G	G	G	G	C	C	A	A	T	T	C	C	G	G	T	T	G	G	G	G	T	T	T	T	G	G	G	G	T	T	C	C	G	G	T	T	G	G	C	C	C	C	G	G	A	A	A	A	G	G	T	T	C	C	T	T	A	A	G	G	G	G	A	A	T	T	A	A	T	T	G	G	A	A	A	A	T	T	A	A	G	G	T	T	A	A	C	C	C	C	C	C	G	G	G	G	G	G	C	C	C	C	T	T	G	G	T	T	G	G	G	G	A	A	C	C	T	T	T	T	T	T	C	C	T	T	T	T	A	A	T	T	A	A	C	C	G	G	C	C	G	G	A	A	C	C	G	G	C	C	T	T	C	C	C	C	T	T	T	T	G	G	T	T	A	A	A	A	C	C	G	G	T	T	A	A	T	T	A	A	C	C	C	C	T	T	A	A	G	G	G	G	C	C	C	C	A	A	G	G	T	T	A	A	T	T	T	T	T	T	G	G	G	G	C	C	G	G	G	G	G	G	T	T	G	G	C	C	A	A	G	G	C	C	A	A	A	A	A	A	G	G	A	A	G	G	A	A	G	G	T	T	T	T	A	A	C	C	C	C	G	G	G	G	G	G	T	T	G	G	T	T	C	C	A	A	G	G	C	C	G	G	T	T	C	C	G	G	A	A	C	C	T	T	A	A	G	G	C	C	G	G	A	A	C	C	A	A	G	G	A	A	C	C	G	G	T	T	C	C	G	G	A	A	T	T	T	T	G	G	A	A	T	T	C	C	A	A	A	A	C	C	G	G	G	G	G	G	G	G	G	G	C	C	T	T	A	A	G	G	G	G	T	T	T	T	G	G	G	G	T	T	G	G	T	T	A	A	G	G	C	C	T	T	C	C	T	T	C	C	A	A	A	A	A	A	T	T	G	G	T	T	G	G	A	A	A	A	T	T	C	C	C	C	A	A	A	A	C	C	A	A	A	A	T	T	C	C	C	C	G	G	T	T	T	T	G	G	A	A	T	T	A	A	A	A	C	C	A	A	T	T	A	A	G	G	G	G	C	C	G	G	T	T	T	T	T	T	C	C	T	T	C	C	G	G	T	T	C	C	C	C	T	T	C	C	G	G	T	T	C	C	G	G	A	A	G	G	C	C	T	T	C	C	G	G	A	A	G	G	C	C	C	C	A	A	A	A	T	T	C	C	G	G	T	T	G	G	C	C	A	A	G	G	T	T	C	C	G	G	G	G	C	C	T	T	G	G	A	A	A	A	T	T	T	T	G	G	G	G	A	A	C	C	G	G	A	A	A	A	C	C	T	T	A	A	T	T	G	G	C	C	T	T	G	G	A	A	G	G	G	G	G	G	G	G	G	G	C	C	A	A	G	G	T	T	T	T	G	G	C	C	G	G	T	T	G	G	T	T	G	G	G	G	T	T	A	A	A	A	A	A	C	C	C	C	G	G	G	G	A	A	C	C	C	C	C	C	G	G	T	T	A	A	T	T	C	C	A	A	A	A	C	C	G	G	G	G	T	T	G	G	C	C	G	G	A	A	C	C	C	C	A	A	NA	NA	C	C	C	C	A	A	A	A	C	C	A	A	G	G	A	A	G	G	C	C	C	C	C	C	C	C	A	A	C	C	G	G	C	C	T	T	C	C	A	A	A	A	A	A	A	A	C	C	A	A	C	C	T	T	A	A	T	T	T	T	C	C	T	T	C	C	G	G	A	A	A	A	A	A	T	T	G	G	T	T	C	C	A	A	G	G	C	C	T	T	T	T	T	T	A	A	T	T	G	G	C	C	G	G	T	T	G	G	A	A	C	C	G	G	G	G	C	C	C	C	C	C	G	G	T	T	T	T	C	C	C	C	G	G	G	G	T	T	C	C	T	T	A	A	C	C	T	T	T	T	T	T	G	G	A	A	A	A	G	G	A	A	C	C	C	C	C	C	C	C	C	C	C	C	G	G	T	T	G	G	A	A	G	G	A	A	A	A	G	G	C	C	A	A	G	G	C	C	A	A	T	T	T	T	T	T	T	T	T	T	C	C	C	C	C	C	T	T	A	A	A	A	A	A	G	G	G	G	C	C	C	C	G	G	A	A	A	A	A	A	T	T	T	T	T	T	A	A	C	C	C	C	C	C	C	C	C	C	G	G	T	T	G	G	C	C	A	A	G	G	A	A	A	A	G	G	C	C	T	T	C	C	A	A	T	T	G	G	T	T	A	A	T	T	C	C	G	G	A	A	C	C	A	A	T	T	T	T	T	T	T	T	C	C	A	A	G	G	A	A	C	C	T	T	T	T	C	C	A	A	T	T	C	C	G	G	G	G	T	T	G	G	T	T	C	C	C	C	A	A	T	T	G	G	T	T	C	C	A	A	A	A	A	A	C	C	A	A	A	A	C	C	T	T	C	C	G	G	C	C	G	G	G	G	C	C	T	T	A	A	C	C	T	T	T	T	A	A	T	T	A	A	G	G	T	T	A	A	C	C	C	C	C	C	C	C	C	C	G	G	T	T	T	T	C	C	G	G	C	C	T	T	C	C	T	T	T	T	C	C	T	T	G	G	G	G	G	G	A	A	G	G	G	G	A	A	A	A	G	G	T	T	C	C	A	A	A	A	T	T	C	C	G	G	A	A	T	T	G	G	G	G	T	T	T	T	T	T	A	A	G	G	A	A	A	A	T	T	A	A	T	T	C	C	T	T	T	T	T	T	C	C	G	G	G	G	G	G	C	C	C	C	G	G	C	C	C	C	T	T	C	C	A	A	T	T	C	C	A	A	C	C	T	T	T	T	C	C	C	C	C	C	A	A	C	C	C	C	T	T	G	G	T	T	T	T	A	A	T	T	T	T	C	C	T	T	T	T	C	C	T	T	C	C	T	T	C	C	C	C	T	T	T	T	G	G	A	A	T	T	G	G	C	C	C	C	A	A	T	T	G	G	A	A	A	A	G	G	C	C	A	A	T	T	A	A	G	G	A	A	T	T	C	C	G	G	G	G	T	T	T	T	G	G	A	A	T	T	T	T	G	G	G	G	C	C	G	G	C	C	C	C	C	C	G	G	A	A	T	T	C	C	G	G	T	T	T	T	C	C	T	T	C	C	T	T	G	G	T	T	C	C	A	A	A	A	G	G	A	A	T	T	G	G	C	C	C	C	C	C	T	T	C	C	A	A	C	C	A	A	A	A	T	T	A	A	T	T	G	G	G	G	G	G	T	T	G	G	T	T	T	T	G	G	T	T	G	G	C	C	G	G	G	G	T	T	A	A	G	G	T	T	G	G	C	C	A	A	G	G	G	G	T	T	G	G	C	C	A	A	C	C	G	G	C	C	T	T	G	G	NA	NA	T	T	G	G	A	A	A	A	C	C	G	G	C	C	A	A	G	G	C	C	T	T	T	T	G	G	A	A	C	C	A	A	T	T	G	G	G	G	G	G	G	G	T	T	G	G	T	T	A	A	G	G	C	C	G	G	G	G	C	C	G	G	T	T	T	T	C	C	C	C	C	C	A	A	C	C	T	T	C	C	T	T	C	C	G	G	A	A	G	G	G	G	A	A	G	G	G	G	A	A	C	C	A	A	A	A	T	T	A	A	T	T	C	C	T	T	A	A	C	C	A	A	A	A	G	G	C	C	T	T	A	A	C	C	G	G	T	T	A	A	T	T	C	C	A	A	C	C	C	C	G	G	C	C	A	A	A	A	G	G	T	T	C	C	G	G	G	G	C	C	A	A	T	T	G	G	G	G	C	C	C	C	G	G	G	G	A	A	C	C	T	T	T	T	G	G	A	A	T	T	G	G	C	C	G	G	T	T	G	G	T	T	C	C	T	T	C	C	G	G	T	T	G	G	T	T	T	T	G	G	T	T	T	T	G	G	A	A	C	C	A	A	A	A	T	T	C	C	G	G	G	G	G	G	G	G	A	A	A	A	A	A	A	A	C	C	C	C	T	T	G	G	T	T	G	G	C	C	T	T	T	T	T	T	A	A	A	A	C	C	T	T	G	G	A	A	C	C	C	C	C	C	G	G	A	A	T	T	G	G	C	C	A	A	G	G	G	G	G	G	T	T	G	G	G	G	C	C	A	A	G	G	C	C	G	G	T	T	G	G	C	C	C	C	A	A	A	A	G	G	A	A	G	G	C	C	A	A	C	C	T	T	A	A	C	C	T	T	A	A	T	T	A	A	T	T	G	G	G	G	G	G	A	A	G	G	T	T	T	T	A	A	A	A	A	A	G	G	C	C	A	A	C	C	T	T	G	G	G	G	T	T	A	A	C	C	G	G	C	C	C	C	T	T	C	C	C	C	C	C	G	G	C	C	C	C	G	G	G	G	C	C	A	A	G	G	A	A	C	C	C	C	G	G	A	A	G	G	T	T	A	A	A	A	T	T	C	C	T	T	A	A	C	C	A	A	A	A	C	C	T	T	G	G	A	A	T	T	A	A	G	G	T	T	G	G	A	A	C	C	T	T	C	C	C	C	C	C	C	C	A	A	A	A	G	G	T	T	T	T	T	T	T	T	G	G	A	A	C	C	T	T	A	A	G	G	C	C	G	G	C	C	T	T	C	C	T	T	G	G	C	C	C	C	G	G	G	G	G	G	G	G	G	G	T	T	G	G	G	G	A	A	T	T	A	A	A	A	G	G	T	T	G	G	T	T	G	G	C	C	A	A	T	T	T	T	C	C	C	C	T	T	G	G	C	C	G	G	C	C	G	G	C	C	C	C	C	C	C	C	T	T	A	A	G	G	T	T	A	A	A	A	G	G	C	C	C	C	C	C	C	C	A	A	G	G	C	C	A	A	T	T	G	G	G	G	C	C	A	A	A	A	G	G	A	A	C	C	G	G	G	G	T	T	C	C	T	T	A	A	A	A	T	T	C	C	G	G	C	C	A	A	A	A	T	T	T	T	C	C	C	C	A	A	A	A	T	T	G	G	C	C	C	C	G	G	T	T	T	T	A	A	G	G	A	A	T	T	G	G	A	A	T	T	T	T	T	T	C	C	T	T	C	C	T	T	C	C	C	C	G	G	T	T	T	T	A	A	G	G	C	C	A	A	A	A	C	C	C	C	G	G	G	G	T	T	C	C	C	C	A	A	T	T	C	C	A	A	C	C	C	C	T	T	C	C	G	G	NA	NA	A	A	G	G	C	C	C	C	G	G	A	A	C	C	T	T	T	T	A	A	C	C	G	G	A	A	A	A	C	C	T	T	A	A	T	T	G	G	T	T	G	G	G	G	T	T	C	C	C	C	A	A	G	G	A	A	T	T	C	C	C	C	T	T	G	G	A	A	T	T	G	G	G	G	T	T	T	T	C	C	T	T	T	T	A	A	C	C	G	G	C	C	C	C	A	A	G	G	T	T	C	C	T	T	A	A	T	T	T	T	C	C	T	T	G	G	T	T	C	C	A	A	T	T	A	A	C	C	G	G	T	T	A	A	A	A	T	T	G	G	T	T	A	A	C	C	C	C	C	C	C	C	A	A	G	G	A	A	A	A	T	T	C	C	C	C	T	T	A	A	G	G	T	T	C	C	C	C	C	C	G	G	G	G	G	G	A	A	T	T	C	C	G	G	T	T	G	G	C	C	A	A	C	C	C	C	C	C	A	A	C	C	G	G	T	T	T	T	T	T	C	C	A	A	G	G	C	C	G	G	C	C	G	G	C	C	A	A	T	T	G	G	A	A	C	C	A	A	C	C	T	T	C	C	A	A	T	T	C	C	C	C	C	C	C	C	C	C	G	G	C	C	G	G	T	T	C	C	T	T	C	C	G	G	A	A	G	G	T	T	C	C	G	G	A	A	G	G	C	C	C	C	G	G	A	A	T	T	C	C	C	C	C	C	T	T	C	C	G	G	G	G	T	T	G	G	C	C	T	T	C	C	G	G	C	C	T	T	A	A	G	G	C	C	A	A	T	T	G	G	A	A	C	C	G	G	A	A	T	T	A	A	G	G	C	C	A	A	G	G	G	G	G	G	A	A	G	G	T	T	G	G	T	T	C	C	C	C	G	G	C	C	C	C	G	G	C	C	T	T	G	G	A	A	G	G	T	T	C	C	A	A	G	G	C	C	C	C	C	C	T	T	A	A	G	G	A	A	T	T	G	G	C	C	C	C	C	C	T	T	A	A	A	A	C	C	G	G	A	A	C	C	G	G	C	C	A	A	T	T	C	C	G	G	C	C	A	A	G	G	C	C	T	T	C	C	A	A	C	C	G	G	C	C	A	A	A	A	C	C	T	T	T	T	T	T	A	A	T	T	A	A	T	T	T	T	C	C	G	G	A	A	T	T	G	G	A	A	G	G	A	A	A	A	T	T	G	G	G	G	C	C	A	A	T	T	G	G	A	A	A	A	T	T	A	A	C	C	T	T	A	A	A	A	C	C	T	T	T	T	A	A	C	C	G	G	C	C	G	G	A	A	G	G	C	C	A	A	A	A	T	T	C	C	A	A	A	A	G	G	C	C	C	C	T	T	A	A	T	T	A	A	C	C	G	G	T	T	A	A	G	G	G	G	T	T	G	G	C	C	A	A	T	T	C	C	A	A	A	A	T	T	T	T	T	T	G	G	G	G	T	T	A	A	G	G	G	G	T	T	A	A	G	G	A	A	T	T	T	T	A	A	G	G	A	A	A	A	C	C	G	G	A	A	T	T	T	T	A	A	T	T	T	T	T	T	G	G	G	G	A	A	T	T	C	C	T	T	A	A	A	A	C	C	G	G	G	G	T	T	C	C	T	T	G	G	A	A	T	T	A	A	A	A	T	T	G	G	G	G	C	C	A	A	A	A	T	T	T	T	C	C	C	C	T	T	C	C	C	C	C	C	A	A	G	G	A	A	G	G	T	T	T	T	T	T	G	G	G	G	A	A	C	C	G	G	T	T	G	G	T	T	C	C	A	A	T	T	T	T	A	A	A	A	A	A	A	A	G	G	G	G	A	A	A	A	C	C	G	G	C	C	A	A	A	A	T	T	T	T	C	C	C	C	G	G	T	T	C	C	T	T	G	G	C	C	G	G	C	C	C	C	T	T	T	T	T	T	A	A	T	T	A	A	C	C	C	C	A	A	A	A	C	C	G	G	T	T	A	A	G	G	G	A	C	C	C	T	T	C	G	A	C	C	A	A	T	T	G	G	C	C	T	G	C	T	A	A	A	G	C	G	C	C	G	G	G	G	G	G	T	C	G	G	C	C	T	T	G	G	T	T	A	A	C	C	G	G	G	G	C	C	A	A	A	A	C	G	C	C	C	C	T	T	T	T	C	C	T	T	T	T	C	C	G	G	T	T	A	A	C	C	C	C	G	G	G	G	C	C	C	C	A	A	C	C	A	A	T	T	G	G	G	G	C	C	T	T	T	T	G	G	A	T	C	C	G	G	C	T	A	G	T	T	C	C	T	T	T	C	T	C	T	C	C	T	A	A	T	T	C	T	G	G	T	T	G	A	A	A	G	G	C	C	A	A	C	C	G	G	A	A	A	A	T	T	T	G	C	C	G	G	T	T	C	C	A	G	C	C	C	T	A	G	T	T	T	T	NA	NA	T	A	G	A	G	A	G	G	G	A	A	G	T	T	C	A	T	T	C	C	C	C	NA	NA	T	A	C	G	C	T	G	G	C	T	G	G	G	G	C	C	G	G	C	C	A	A	C	C	G	G	G	G	A	A	G	T	C	C	G	G	C	C	A	G	A	A	G	G	A	A	T	T	T	G	T	T	G	G	A	A	A	A	G	G	T	T	T	T	T	T	A	A	A	A	C	C	C	C	C	C	G	G	C	C	C	C	G	G	A	A	C	A	T	T	C	C	C	C	T	T	T	T	G	G	T	T	C	C	C	T	T	T	NA	NA	T	T	T	T	A	A	C	A	C	C	A	A	G	G	C	C	G	G	G	G	G	G	A	A	NA	NA	G	G	G	G	C	C	T	C	G	G	G	C	A	A	C	T	T	G	T	C	A	T	A	A	C	G	C	C	A	C	G	C	T	A	C	T	C	G	G	A	G	G	G	G	T	C	C	T	G	G	A	G	A	G	A	A	C	C	G	A	T	T	A	A	T	G	C	C	G	G	A	A	G	A	A	A	T	T	C	G	C	C	T	T	C	C	C	C	G	G	T	T	G	G	A	A	C	C	A	A	G	G	C	C	A	A	A	A	G	G	G	G	T	T	T	T	C	C	T	T	C	C	T	T	A	A	A	T	T	T	A	A	T	T	A	A	C	C	A	A	T	T	G	G	C	C	C	C	C	C	T	T	C	C	T	T	A	A	G	G	G	A	T	C	G	C	G	G	G	G	C	C	G	G	G	G	T	C	A	A	G	G	C	C	A	A	T	T	C	C	C	C	T	T	G	G	A	A	C	C	G	G	T	T	A	A	C	C	C	C	T	T	A	A	G	G	A	A	G	G	G	G	T	T	A	A	A	A	C	C	G	G	C	C	A	A	T	T	G	G	A	A	A	A	T	T	C	C	G	G	T	T	T	T	G	G	T	T	C	C	T	T	A	A	T	T	A	A	A	A	A	A	A	T	T	T	C	C	A	A	G	G	G	G	A	A	A	A	G	G	A	T	C	C	T	T	T	T	T	C	A	A	T	T	T	G	G	G	T	C	A	A	T	T	G	G	A	A	A	G	A	G	T	C	A	A	G	G	G	G	C	C	A	A	T	T	T	T	C	C	G	G	C	C	A	A	A	A	C	C	G	G	A	A	T	T	G	G	A	A	C	C	T	T	C	T	G	G	C	C	G	A	A	T	T	T	A	G	T	G	C	A	C	C	C	C	T	C	C	T	G	C	A	G	T	T	C	T	T	C	T	T	A	A	C	C	A	A	G	G	A	A	A	A	A	A	G	G	G	G	C	C	T	T	T	T	G	G	G	G	A	A	G	G	G	G	T	C	G	G	C	T	NA	NA	T	T	A	C	A	A	G	T	G	T	C	C	C	C	G	G	T	T	G	G	C	C	C	C	C	C	A	A	T	T	C	C	T	T	T	T	A	A	G	G	T	T	C	C	C	C	T	T	G	G	G	G	A	A	A	A	T	T	G	A	T	T	T	C	G	A	A	A	C	C	G	C	A	G	T	T	A	A	T	C	G	G	T	A	A	G	A	A	C	T	T	T	T	T	C	C	C	C	T	T	C	C	A	A	A	A	C	C	A	A	A	A	T	T	G	G	T	C	G	G	G	G	T	T	T	T	G	G	T	T	C	C	A	A	G	G	T	T	T	A	A	A	C	T	G	A	G	G	NA	NA	T	C	A	A	G	G	C	C	G	T	G	G	C	C	A	A	C	A	G	G	A	A	T	T	A	A	G	A	C	C	C	C	A	A	C	C	G	A	C	C	G	G	G	G	G	A	T	T	G	G	T	T	G	G	T	C	C	C	C	C	A	G	NA	NA	C	T	NA	NA	A	A	T	A	G	G	A	A	T	T	T	T	G	A	T	T	NA	NA	NA	NA	C	T	A	G	A	C	C	C	G	G	T	C	G	A	G	T	G	A	G	A	G	G	G	G	G	G	C	C	G	A	A	A	T	T	G	G	T	T	T	T	A	C	T	T	A	A	C	C	A	A	T	T	C	C	A	G	G	G	T	C	C	T	G	G	T	A	A	G	C	C	G	G	C	C	A	A	T	T	C	C	G	G	T	T	A	A	T	T	A	A	C	A	A	A	G	G	C	C	C	C	T	T	A	G	A	A	C	C	G	G	G	G	G	A	G	G	C	C	C	C	C	C	C	C	T	T	C	C	T	T	T	T	A	A	C	C	C	C	C	C	C	C	G	G	C	C	C	C	G	G	G	G	A	A	C	C	T	T	T	T	T	T	G	G	C	C	T	T	C	C	A	A	G	G	G	G	T	T	A	A	G	G	T	T	G	G	G	G	T	T	G	G	G	G	C	C	T	T	C	C	G	G	A	A	C	C	C	C	C	C	T	T	A	A	A	A	T	T	A	A	C	C	G	G	A	A	T	T	A	A	T	T	A	A	T	T	C	C	G	G	G	G	C	C	A	A	G	G	G	G	G	G	A	A	A	A	T	T	G	G	T	T	T	C	A	A	T	T	C	C	T	C	T	T	C	C	G	G	A	A	C	C	C	C	G	G	C	C	A	T	C	C	A	A	C	C	C	C	T	T	T	T	C	C	T	T	G	G	T	C	G	A	A	A	T	C	A	A	G	G	NA	NA	A	C	G	G	T	G	G	A	A	C	G	A	A	A	C	T	NA	NA	C	C	T	T	C	C	T	T	G	A	T	T	C	C	G	G	C	C	A	A	C	C	G	G	A	A	A	A	T	T	T	T	T	T	T	T	T	T	T	T	A	A	G	G	G	G	T	T	G	G	T	T	G	G	A	A	A	A	A	A	C	C	T	T	A	A	A	A	A	A	G	G	G	G	G	G	T	T	A	A	T	T	C	C	C	C	G	A	A	A	T	A	T	T	G	G	T	T	G	G	T	T	C	T	A	A	C	C	C	C	A	A	T	T	C	C	G	G	C	C	C	C	C	A	A	T	G	G	C	C	A	G	C	T	G	A	G	A	A	A	C	C	G	A	T	T	C	T	A	A	T	A	T	A	G	G	A	A	G	G	C	C	A	A	T	T	A	A	T	T	C	C	A	A	A	A	C	C	G	G	C	C	T	T	C	C	G	G	T	T	A	A	C	C	G	G	A	G	T	C	G	G	G	G	C	C	T	T	G	A	C	C	C	C	C	T	C	C	A	G	C	T	C	C	G	G	A	G	A	T	NA	NA	G	T	T	T	A	A	G	G	G	G	T	T	G	G	T	T	G	G	T	T	G	G	G	G	C	T	A	A	T	T	G	G	G	G	C	C	A	A	A	A	C	C	C	C	C	C	A	C	C	C	C	C	C	C	T	T	G	G	T	T	G	G	G	G	C	C	A	A	C	C	T	T	G	G	G	T	C	C	A	C	A	G	G	G	C	C	C	C	A	G	C	G	G	C	A	T	C	C	G	A	C	T	G	A	G	A	T	C	A	A	A	A	C	T	C	C	C	C	C	C	NA	NA	A	G	T	G	T	C	C	C	G	A	T	C	T	C	A	G	T	C	G	T	C	G	A	A	A	A	A	A	G	A	A	C	T	C	G	A	T	T	G	G	G	A	G	G	T	C	C	C	A	G	T	T	T	C	G	G	G	G	A	A	G	G	A	A	G	G	T	T	T	T	A	A	A	A	T	C	A	A	A	A	G	G	C	C	NA	NA	A	A	A	A	A	A	T	T	A	A	G	G	A	A	A	A	C	C	C	T	G	A	T	T	C	C	A	A	A	A	A	A	A	A	A	A	T	T	G	G	C	C	C	C	G	G	A	A	C	C	G	G	A	A	G	G	T	T	G	G	A	A	T	T	G	G	C	C	A	A	C	C	A	A	T	T	C	C	T	C	T	T	T	T	G	G	G	G	G	G	G	G	G	G	C	C	C	T	A	C	C	C	G	G	C	A	A	C	C	C	T	C	A	G	G	A	G	A	G	A	T	T	T	C	C	G	A	A	A	A	T	C	C	C	G	G	T	T	NA	NA	C	G	T	T	G	G	C	A	C	C	T	C	T	G	T	T	C	C	T	T	G	G	G	G	T	T	A	A	C	C	T	T	C	C	G	G	T	T	T	T	T	G	C	A	T	C	G	A	T	T	A	A	C	C	G	G	G	A	A	G	T	C	C	C	C	T	A	A	G	G	T	A	A	C	NA	NA	T	C	G	A	T	A	G	A	C	C	C	T	C	T	G	G	G	G	G	A	C	A	C	C	T	G	T	C	G	G	T	T	T	T	G	G	T	T	A	A	G	G	T	T	C	T	A	A	G	G	C	T	G	A	C	C	C	C	A	A	T	T	T	T	T	T	G	G	T	T	G	G	A	A	C	C	C	C	A	T	C	C	C	C	A	G	G	G	C	T	C	C	T	T	A	G	T	C	C	C	C	C	G	A	T	C	G	G	A	G	A	A	A	A	G	G	T	T	A	G	G	G	C	T	C	T	T	C	T	T	A	A	T	T	T	T	G	G	G	G	T	T	A	A	T	T	A	A	C	C	G	G	T	T	A	A	T	T	G	G	A	A	C	C	T	T	C	C	G	A	C	C	G	G	C	C	A	A	A	A	C	C	C	C	G	A	A	A	C	G	G	G	T	T	C	C	C	C	T	A	C	C	G	G	C	C	A	A	T	C	A	A	A	G	T	T	T	T	A	T	G	G	G	G	A	G	G	G	C	C	G	C	G	G	T	T	G	G	T	T	A	A	G	G	C	C	G	A	C	C	C	G	A	A	G	A	T	T	G	A	T	T	NA	NA	A	A	C	C	G	G	C	T	T	T	T	A	C	T	A	G	C	C	T	A	T	C	C	C	G	G	G	G	T	G	C	T	C	T	G	G	G	G	G	G	C	C	T	T	C	C	C	C	C	A	G	A	A	A	A	A	A	A	G	G	A	A	T	T	A	A	A	A	T	T	A	A	G	G	C	C	C	C	C	C	C	C	G	G	G	G	T	C	C	C	G	A	T	T	T	C	C	C	G	G	C	C	G	G	G	G	T	C	G	G	A	G	C	C	T	T	G	G	G	A	G	G	A	A	T	T	A	C	C	T	G	A	T	C	C	C	C	T	C	C	C	C	A	C	G	A	G	A	A	G	T	C	G	A	G	T	A	T	A	C	T	C	C	T	A	A	T	T	G	G	G	G	G	G	G	G	C	C	C	C	A	A	G	G	C	C	C	T	G	G	A	A	T	T	T	T	C	C	C	C	A	A	C	C	T	A	G	G	A	A	C	T	A	G	T	C	C	C	C	C	C	C	C	C	A	A	G	G	C	C	C	C	A	A	C	C	G	G	G	G	A	A	C	C	C	C	T	T	T	T	C	C	A	A	A	A	C	C	C	C	G	G	C	C	T	T	T	T	T	T	C	C	G	G	A	A	G	G	G	G	C	C	C	C	A	A	G	G	A	A	A	C	A	A	A	A	C	C	T	T	T	C	A	T	C	T	C	A	T	C	G	G	G	G	A	A	T	T	G	G	T	C	C	T	T	T	C	C	G	T	T	T	T	T	C	C	A	A	T	T	T	T	A	A	G	G	G	G	T	T	A	A	G	G	G	G	T	G	A	A	NA	NA	A	G	G	T	G	G	G	G	G	G	T	T	A	A	C	C	C	C	G	G	T	T	A	A	A	A	T	T	T	T	G	G	C	C	G	G	G	G	T	T	G	G	G	A	G	G	T	T	T	T	C	C	T	A	A	A	C	C	A	A	G	G	A	G	C	C	T	T	T	T	G	G	A	A	T	T	C	C	A	A	T	T	G	G	A	A	A	G	G	G	A	G	C	C	G	G	G	T	NA	NA	C	C	A	G	T	C	G	G	A	A	A	G	NA	NA	C	C	A	A	C	T	A	G	G	G	T	C	T	T	T	T	A	A	T	T	G	G	G	G	C	C	C	C	G	G	G	G	T	T	G	G	A	A	T	T	G	G	NA	NA	T	T	G	A	T	T	G	C	T	T	C	C	G	G	A	A	NA	NA	T	T	G	G	T	T	C	C	T	T	A	A	A	A	A	C	T	T	A	A	T	C	G	A	NA	NA	A	T	G	G	C	C	T	T	T	G	C	T	C	T	C	C	A	A	A	A	T	T	C	C	T	T	T	T	A	A	A	A	C	C	A	A	G	G	T	C	G	G	T	T	G	G	T	T	T	C	C	C	T	C	A	C	A	A	T	T	G	G	T	T	G	T	C	C	A	G	T	T	G	G	C	C	A	A	G	G	A	A	G	G	G	G	T	T	T	T	T	T	A	A	G	G	T	T	G	G	T	T	T	T	T	T	G	G	A	A	T	T	T	T	G	G	G	G	A	A	C	C	T	T	A	A	C	C	T	T	C	C	T	T	T	T	A	A	G	G	C	C	C	C	G	G	G	G	G	G	A	A	C	C	T	T	A	A	G	G	G	G	C	C	G	G	G	G	A	A	T	T	G	G	C	C	C	C	C	C	T	C	C	C	C	C	C	T	A	A	T	T	A	G	G	G	G	G	A	A	A	A	A	A	A	G	A	A	C	T	C	C	A	G	G	G	C	C	T	T	G	G	G	A	T	T	G	G	C	C	T	T	C	C	G	G	A	A	T	T	T	T	A	A	T	A	A	C	C	C	T	T	C	C	C	C	T	G	T	T	A	A	G	C	A	A	C	C	A	A	C	C	G	G	C	C	G	G	T	T	A	A	G	G	A	A	C	C	A	A	G	G	A	G	NA	NA	A	A	A	G	A	G	C	T	G	C	G	A	A	G	NA	NA	G	G	G	G	A	A	G	G	G	G	G	G	A	G	C	T	G	A	C	T	G	G	C	C	A	A	A	A	A	A	A	A	C	C	C	C	G	A	A	T	C	C	T	C	T	T	T	T	T	T	G	T	G	G	C	A	A	G	A	G	A	A	T	A	G	A	T	C	T	A	T	G	C	C	C	C	C	A	G	A	C	T	G	G	C	T	G	A	T	C	NA	NA	A	G	G	G	A	A	G	G	A	A	T	T	A	A	A	T	T	T	A	G	G	A	C	C	C	G	A	G	C	T	G	G	C	C	C	T	A	G	C	T	T	T	G	G	C	C	C	C	A	A	C	C	T	T	T	T	T	T	G	G	C	T	C	C	C	C	G	T	T	A	G	G	C	C	A	A	C	C	G	G	T	T	G	G	A	A	A	A	C	T	T	C	NA	NA	C	A	C	C	C	G	G	G	A	A	C	C	A	G	A	A	A	A	C	C	C	C	C	C	T	C	T	T	A	G	T	C	G	A	C	T	T	T	G	A	G	A	G	A	T	T	T	T	C	C	G	G	T	T	G	G	C	T	C	T	T	T	G	G	A	G	T	T	G	A	A	G	G	G	C	C	A	C	A	G	A	A	A	G	G	G	A	A	T	C	T	T	G	A	G	A	G	A	A	A	T	T	G	G	G	G	C	C	A	G	T	C	T	T	G	A	C	C	T	T	C	C	T	T	G	A	C	T	C	T	A	T	A	A	G	C	G	G	G	G	A	A	A	A	G	G	G	A	G	A	A	A	G	G	T	T	C	C	T	T	A	A	T	T	T	T	G	G	T	T	G	G	G	G	G	G	G	G	T	T	T	T	A	A	C	C	G	G	T	T	A	A	T	T	C	C	A	A	G	G	A	A	A	A	T	T	A	A	T	T	G	G	G	G	T	A	G	G	G	G	C	C	G	A	G	G	A	A	A	G	C	C	A	A	C	C	C	C	G	G	T	T	G	G	A	A	T	T	T	T	A	A	T	T	A	A	A	A	C	C	A	A	A	A	A	A	T	T	C	C	G	G	C	C	C	C	A	A	G	G	G	G	T	T	G	A	A	A	NA	NA	G	G	G	A	G	G	C	C	C	C	G	G	G	G	C	C	A	A	T	T	T	T	T	T	C	C	T	T	T	T	G	G	G	G	G	G	A	A	T	T	A	A	G	G	C	C	G	G	G	G	G	G	T	T	G	G	C	C	C	C	T	T	C	C	T	T	T	T	A	A	A	A	A	A	A	A	A	A	C	C	A	A	G	G	G	G	C	C	T	T	G	G	A	A	G	G	G	G	A	A	A	A	A	A	C	C	G	G	T	T	G	G	T	T	C	C	T	T	G	G	C	C	T	T	A	A	A	A	A	A	C	C	C	C	C	C	G	G	C	C	A	A	C	C	G	G	C	C	C	C	A	A	C	C	C	C	G	G	A	A	A	A	C	C	T	T	G	G	G	G	T	T	A	A	T	T	G	G	T	T	T	T	A	A	G	G	T	T	A	A	A	A	A	A	G	G	G	G	C	C	A	A	G	G	C	C	T	T	C	C	C	C	C	C	C	C	T	T	A	A	C	C	G	G	A	A	C	C	T	T	G	G	A	A	G	G	G	G	T	T	T	T	G	G	C	C	A	A	T	T	G	G	G	G	G	G	C	C	A	A	A	A	C	C	C	C	NA	NA	G	G	T	T	G	G	T	T	C	C	G	G	T	T	C	C	A	A	G	G	T	T	G	G	G	G	G	G	T	T	C	C	C	C	A	A	G	G	G	G	G	G	G	G	A	A	A	A	G	G	T	T	G	G	G	G	A	A	A	A	G	G	C	C	A	A	G	G	T	T	G	G	A	A	G	G	G	G	T	T	C	C	G	G	A	A	C	C	T	T	T	T	G	G	A	A	C	T	A	A	C	C	G	G	C	C	A	G	T	T	C	C	A	A	A	A	G	G	G	G	C	C	C	C	T	T	T	T	T	T	T	T	C	C	A	A	A	A	A	A	T	T	A	A	G	G	T	T	G	G	G	G	G	G	G	G	G	G	A	A	C	C	G	G	C	C	C	C	C	C	G	G	C	C	C	T	G	G	C	C	C	C	G	G	C	C	T	T	C	C	C	C	A	A	T	T	C	C	C	C	G	G	G	G	A	A	T	T	C	C	T	T	G	G	A	C	C	C	G	G	G	G	A	A	C	C	A	A	C	C	A	A	G	G	A	A	C	C	G	G	T	T	A	A	T	T	A	A	A	A	C	C	A	A	C	C	A	A	C	C	A	A	G	G	G	G	C	C	C	C	G	G	C	C	G	G	G	G	A	A	G	G	A	A	C	C	T	T	T	T	G	G	A	A	G	G	A	A	C	C	T	T	C	C	T	T	A	A	C	C	T	T	C	C	C	C	G	G	G	G	A	A	C	C	G	G	T	T	T	T	G	G	C	C	A	A	A	A	G	G	A	A	T	T	G	G	C	C	T	T	T	T	A	A	G	G	G	G	C	C	G	G	G	G	G	A	A	A	T	T	C	C	A	A	A	A	A	A	A	A	T	T	T	T	T	T	C	C	C	C	G	G	G	G	G	G	T	C	C	T	A	A	C	T	A	A	G	C	C	C	A	A	G	G	C	T	G	A	T	C	C	C	T	T	G	C	G	A	G	T	T	A	T	C	A	A	T	T	T	C	G	G	G	A	T	C	NA	NA	A	A	T	C	A	G	G	G	C	C	A	A	T	C	G	G	A	A	G	G	C	C	T	C	A	A	C	C	A	A	G	A	A	A	A	A	G	G	G	G	T	T	G	A	G	A	T	A	C	C	T	T	T	T	NA	NA	A	A	T	C	A	A	G	G	NA	NA	A	G	T	C	C	T	C	C	T	T	G	G	T	C	T	T	A	G	G	A	C	C	A	A	A	G	C	A	C	C	A	T	G	G	G	A	T	A	A	G	G	G	T	C	C	C	C	C	C	C	G	C	C	A	A	G	C	T	G	A	A	T	T	C	T	C	C	C	A	A	G	G	C	G	A	T	G	G	C	T	C	C	T	T	T	C	A	A	G	G	A	A	C	C	T	C	A	A	G	G	C	A	G	A	C	T	T	C	A	G	C	C	G	G	G	G	C	T	A	A	C	C	T	G	C	C	A	C	T	C	T	C	T	T	T	T	T	C	G	A	G	G	A	C	G	G	T	T	T	T	NA	NA	A	A	C	C	G	G	G	G	C	C	A	T	C	C	C	C	C	C	C	T	C	T	G	C	T	C	C	C	T	T	C	C	T	C	G	G	G	T	C	C	C	C	G	A	C	C	G	A	C	T	G	G	T	C	A	G	A	G	T	T	NA	NA	A	A	G	G	A	A	A	G	A	C	A	A	G	G	C	C	G	G	G	G	T	T	G	G	T	T	C	C	A	A	T	T	G	G	A	G	G	G	C	A	C	C	G	G	A	G	A	A	C	C	G	G	T	T	C	C	G	G	T	T	C	C	C	C	T	T	C	C	C	C	G	G	T	T	A	A	G	G	C	C	T	T	A	A	T	T	G	G	C	C	T	T	A	A	G	G	G	G	G	G	A	A	C	C	T	T	T	T	A	A	C	C	T	T	G	G	C	C	T	T	A	A	T	T	A	A	A	G	C	C	T	T	A	A	A	A	A	A	A	A	A	A	C	C	G	G	A	A	T	T	A	A	C	C	G	G	C	C	G	G	T	T	T	T	T	T	C	C	T	T	T	T	C	C	T	T	T	T	G	G	T	T	G	G	T	T	C	C	A	A	G	A	G	G	T	T	C	T	G	G	A	T	C	C	C	T	C	C	G	G	A	A	C	C	T	T	G	G	A	A	C	C	C	C	C	C	G	G	T	T	G	G	C	C	C	C	G	G	G	G	G	G	G	G	A	A	A	A	T	T	G	G	C	C	T	T	C	G	A	A	A	A	C	C	G	A	C	G	G	G	NA	NA	G	G	C	C	G	T	C	C	G	A	C	A	A	A	A	A	G	G	G	A	G	G	T	T	C	C	C	T	T	T	G	A	G	T	C	T	T	T	A	A	G	G	T	T	T	C	G	G	C	C	G	G	A	T	C	T	G	A	A	A	G	G	G	A	C	C	A	A	C	C	G	G	G	G	C	A	G	C	T	C	T	C	G	G	A	T	G	G	T	C	G	A	T	T	C	C	C	C	G	A	A	A	C	C	A	G	G	A	T	A	T	C	T	C	C	C	C	C	T	C	T	C	A	A	T	T	A	A	A	A	T	T	G	A	NA	NA	G	A	T	T	C	T	T	T	G	G	T	C	C	C	G	G	G	G	G	G	C	T	A	G	A	A	T	T	C	C	T	T	A	A	T	T	A	G	T	T	T	T	NA	NA	A	A	NA	NA	C	T	NA	NA	C	C	G	G	T	T	C	C	T	T	G	G	A	G	T	A	NA	NA	A	C	T	T	T	G	T	A	G	A	G	A	A	G	G	C	T	T	A	A	C	C	G	T	C	C	C	C	G	A	C	G	T	T	A	G	A	A	A	C	C	T	C	C	A	C	G	T	G	A	C	T	T	A	A	A	C	C	G	G	C	C	C	C	C	C	T	T	T	T	A	A	T	G	T	T	T	T	G	G	G	G	C	C	C	C	A	G	T	C	G	A	C	A	G	G	T	C	A	C	A	C	C	C	T	T	C	T	C	C	T	T	A	A	A	T	G	G	G	G	C	T	C	C	A	G	C	C	G	A	G	G	A	G	G	G	A	A	C	C	C	C	T	T	T	A	A	A	A	A	NA	NA	G	T	A	G	C	A	A	A	A	T	C	T	A	G	C	C	T	T	G	G	A	A	G	G	T	T	A	A	T	T	G	G	T	T	G	G	A	A	T	T	A	A	A	A	T	T	T	T	C	T	A	C	T	C	C	C	C	T	A	C	A	G	G	G	C	C	T	T	T	A	C	C	A	A	C	C	G	G	G	G	G	A	C	A	NA	NA	T	T	T	C	C	C	C	C	G	T	A	A	NA	NA	G	G	T	C	T	T	G	G	G	C	NA	NA	T	T	A	A	T	T	T	T	T	T	C	T	T	T	G	C	T	C	A	G	A	T	G	G	T	T	A	A	C	C	T	T	G	G	A	A	C	C	A	A	T	T	A	A	G	G	A	A	A	T	A	A	C	C	A	A	C	C	A	A	T	T	A	A	G	G	A	A	T	T	A	A	G	C	G	G	C	T	C	C	T	T	C	C	C	C	G	C	T	T	C	T	C	C	C	A	T	T	NA	NA	G	G	T	C	G	G	G	G	T	T	G	G	T	T	T	T	T	T	T	C	A	A	C	G	C	C	C	C	G	G	C	C	T	T	T	T	T	T	C	C	G	G	G	G	C	C	G	G	C	C	C	C	A	A	G	G	T	T	T	C	G	G	C	C	G	G	T	C	T	T	G	G	C	C	A	A	A	A	G	G	T	T	C	C	A	A	T	T	C	C	A	A	A	A	A	A	T	T	T	T	G	G	T	T	G	G	A	A	G	G	A	A	A	A	C	C	C	C	C	C	A	A	A	A	G	G	A	A	A	A	C	C	C	C	T	T	G	G	A	A	G	G	G	G	T	T	A	A	A	A	C	C	C	C	A	A	C	C	T	T	A	A	C	C	C	C	T	T	T	T	A	A	T	T	T	T	T	T	G	G	C	C	T	T	A	A	A	A	T	T	T	T	A	A	G	G	T	T	A	A	G	G	A	A	T	T	T	T	G	G	G	G	G	G	C	C	C	C	T	T	C	C	T	T	A	A	A	A	T	T	C	C	T	T	T	T	T	G	C	C	G	G	T	T	C	C	A	A	A	A	T	T	A	A	C	C	T	T	A	A	T	T	C	C	C	C	G	G	G	G	G	G	T	T	C	C	G	G	A	A	T	T	C	C	C	C	G	G	C	C	G	G	T	T	C	C	A	A	G	A	C	C	G	G	G	G	G	G	A	A	C	C	T	T	A	A	T	T	T	T	G	G	A	A	A	A	G	G	C	C	T	T	A	A	T	T	A	A	G	G	T	T	G	G	T	T	G	G	A	A	G	G	C	C	A	A	G	G	C	C	T	T	T	T	G	G	A	A	A	A	G	G	A	A	C	C	T	T	A	A	T	T	G	G	T	T	A	A	C	C	G	G	A	A	G	G	G	G	T	T	A	A	G	G	A	A	T	T	A	A	A	A	G	G	G	G	C	C	A	A	A	A	G	G	A	A	C	C	C	C	A	A	C	C	G	G	A	A	T	T	G	G	A	A	A	A	T	T	T	T	C	C	G	G	C	C	A	A	T	T	G	G	C	C	G	G	T	T	A	A	G	G	G	G	C	C	G	G	C	C	G	G	A	A	G	G	C	C	T	T	T	T	T	T	C	C	C	C	C	C	A	A	G	G	A	A	T	T	T	T	T	T	G	G	A	A	G	G	A	A	T	T	G	G	G	G	T	T	T	T	A	A	T	T	C	C	G	G	A	A	T	T	G	G	T	T	G	G	G	G	T	T	C	C	G	G	C	C	A	A	T	T	A	A	A	A	C	C	A	A	C	C	T	T	T	T	G	G	A	A	T	T	T	T	A	A	G	G	C	C	C	C	G	G	G	G	T	T	A	A	A	A	G	G	G	G	G	G	T	T	G	G	T	T	A	A	A	A	C	C	A	A	A	A	T	T	A	A	G	G	A	A	G	G	C	C	T	T	A	A	T	T	G	G	C	C	T	T	C	C	T	T	C	C	C	C	A	A	T	T	C	C	C	C	G	G	C	C	T	T	G	G	T	T	G	G	G	G	A	A	T	T	A	A	T	T	G	G	A	A	C	C	C	C	A	A	A	A	C	C	A	A	A	A	C	C	C	C	C	C	A	A	T	T	A	A	T	T	C	C	A	A	A	A	T	T	C	C	G	G	A	A	C	C	T	T	A	A	G	G	G	G	G	G	G	G	A	A	T	T	T	T	A	A	G	G	A	A	T	T	G	G	C	C	C	C	G	G	A	A	G	G	T	T	A	A	G	G	A	A	A	A	C	C	C	C	C	C	G	G	C	C	G	G	T	T	G	G	C	C	A	A	C	C	C	C	A	A	A	A	T	T	A	A	C	C	C	C	A	A	C	C	C	C	T	T	C	C	A	A	C	C	T	T	T	T	A	A	A	A	G	A	C	C	T	C	T	G	A	A	C	C	A	A	T	T	A	A	G	G	C	C	C	C	G	G	A	A	G	G	T	T	C	C	C	C	T	T	T	T	C	G	A	A	C	A	G	G	A	G	T	C	A	A	C	G	NA	NA	G	A	T	C	C	T	T	T	T	T	C	T	G	G	A	A	G	G	T	T	G	G	T	T	G	G	C	C	G	G	A	G	T	T	G	G	T	T	A	A	A	G	A	G	C	C	G	G	T	G	A	A	G	G	G	G	T	T	A	G	T	T	A	A	C	C	C	C	G	G	A	A	T	T	G	G	T	T	T	T	T	T	C	A	A	A	C	C	C	C	C	C	C	C	A	A	A	A	C	C	C	C	T	T	T	T	T	T	C	C	G	G	C	C	T	T	G	G	T	T	A	A	G	A	C	T	A	G	C	C	C	T	G	G	T	C	C	C	C	T	T	T	C	C	C	C	G	G	A	C	T	T	A	G	A	A	T	C	C	T	A	A	G	G	A	A	A	G	G	G	NA	NA	G	G	G	A	C	C	G	G	A	A	A	A	C	C	A	A	C	C	G	G	G	G	A	A	C	T	T	C	G	A	T	C	G	G	A	A	G	G	G	A	A	G	C	C	A	G	A	A	A	G	T	A	T	T	G	A	C	C	A	G	C	C	A	G	G	A	T	G	C	A	A	G	G	G	G	G	G	G	T	C	A	T	T	T	C	C	C	C	C	C	G	G	A	A	T	T	A	A	T	T	A	G	G	A	C	T	G	C	G	A	T	C	C	T	A	G	G	G	G	A	T	C	A	A	G	G	T	T	T	T	C	C	G	A	A	A	A	G	G	G	T	C	C	C	G	C	A	A	A	A	G	G	G	G	C	C	A	A	C	C	G	G	A	G	G	G	G	G	T	T	G	G	C	T	C	C	C	C	A	G	C	C	A	A	A	A	A	A	A	A	G	G	T	T	C	C	T	T	G	G	T	T	T	T	A	A	A	A	G	G	T	T	T	T	T	T	C	C	T	T	G	G	G	G	C	C	A	A	C	C	T	C	T	T	G	G	C	C	A	A	G	G	T	T	G	G	A	A	C	C	A	A	T	T	C	C	T	T	A	A	C	C	T	T	A	A	A	A	C	C	C	C	G	G	A	A	G	A	T	C	C	C	T	T	A	A	C	C	G	G	T	T	A	A	C	C	T	T	T	C	C	C	T	C	A	A	T	A	A	C	G	G	A	A	C	C	G	G	A	A	G	T	C	T	G	G	G	G	G	A	C	C	NA	NA	T	C	G	G	T	C	G	G	T	T	G	A	G	T	G	A	C	T	T	C	A	G	A	A	C	T	C	C	G	G	A	G	G	G	A	C	C	T	C	T	C	T	A	G	G	A	G	A	C	C	C	T	G	A	G	G	T	T	T	T	T	T	T	T	C	C	C	C	A	A	C	C	T	T	C	C	A	A	A	A	T	T	A	A	NA	NA	A	A	A	A	T	T	A	A	T	T	C	C	T	T	G	G	T	G	A	G	NA	NA	T	C	C	C	C	C	NA	NA	A	G	G	G	G	G	A	A	A	G	G	C	G	C	A	A	A	A	C	T	A	G	A	A	G	G	G	G	C	C	C	C	T	T	A	A	T	T	G	A	A	G	C	C	C	T	A	G	A	G	A	A	A	A	T	T	T	T	G	G	G	G	T	T	A	A	A	A	C	C	A	A	C	C	G	G	C	C	C	C	T	T	C	C	T	T	T	T	C	C	T	T	C	C	T	T	A	A	A	A	A	A	C	C	C	C	G	G	G	G	G	G	G	G	T	T	A	A	G	G	A	A	C	C	C	C	T	T	A	A	A	A	A	A	T	T	T	T	G	G	C	C	C	C	C	C	T	T	A	A	G	G	T	T	A	A	T	T	T	T	G	G	C	C	G	G	C	C	C	C	C	C	G	G	A	A	T	T	A	A	C	C	NA	NA	A	A	G	G	G	G	A	A	G	G	T	T	G	G	T	T	A	A	A	A	G	G	T	T	C	C	A	A	T	T	C	C	G	G	C	C	G	G	A	A	A	A	G	G	C	C	T	T	C	C	A	A	T	T	G	G	A	A	G	G	T	T	C	C	A	A	G	G	A	A	G	G	G	G	G	G	C	C	G	G	T	T	C	C	C	C	A	A	A	A	T	T	G	G	C	C	G	G	T	T	A	A	A	A	T	T	T	T	A	A	G	G	C	C	T	T	G	G	T	T	T	T	T	T	A	A	T	T	T	T	C	C	C	C	T	T	G	G	G	G	A	A	A	A	A	A	T	T	C	C	G	G	T	T	A	A	A	A	G	G	G	G	C	C	G	G	G	G	A	A	C	C	G	G	A	A	T	T	T	T	A	A	A	A	C	C	C	C	C	C	A	A	C	C	T	T	C	C	G	G	C	C	A	A	A	A	G	G	A	A	A	T	T	T	G	A	G	A	T	G	NA	NA	G	G	T	T	A	C	C	T	T	C	A	T	G	G	T	T	G	A	G	G	G	G	A	G	G	A	C	A	C	T	A	A	G	A	A	G	C	T	A	A	A	A	G	A	A	A	C	C	C	C	C	C	G	G	C	C	T	A	C	C	A	A	G	G	C	C	G	A	C	C	C	C	G	G	G	G	C	C	C	C	C	C	T	G	G	A	G	T	C	C	C	C	T	T	G	A	T	C	T	T	C	T	T	T	C	C	G	G	G	G	A	A	C	T	A	A	C	T	C	C	G	G	T	C	A	G	G	G	A	G	C	G	A	G	A	A	T	T	C	T	C	C	G	A	G	G	C	T	T	T	T	C	C	T	A	G	C	C	C	C	T	C	T	C	G	G	G	A	G	A	T	T	G	A	C	C	T	C	A	A	G	G	G	G	C	A	A	A	T	C	A	T	C	T	G	G	A	G	A	G	C	T	C	C	T	C	NA	NA	A	G	A	G	G	A	A	G	C	T	C	C	G	A	A	G	T	C	C	T	G	A	NA	NA	C	C	NA	NA	G	G	T	C	T	T	C	C	C	C	T	C	NA	NA	T	C	NA	NA	C	C	C	T	C	C	G	G	C	C	A	T	G	G	G	G	C	C	A	G	G	G	C	C	G	C	C	T	T	A	T	C	C	C	T	G	T	T	T	C	A	G	C	T	C	T	C	C	NA	NA	T	T	A	A	A	C	T	T	G	G	C	T	C	C	G	G	A	A	A	A	C	C	C	C	G	A	C	T	A	G	C	C	G	A	T	C	G	G	NA	NA	T	A	G	A	C	T	G	A	A	G	C	C	C	A	C	C	G	A	T	T	T	T	T	G	T	C	C	C	G	A	G	G	G	G	G	G	C	C	A	C	T	C	C	G	G	A	G	G	C	T	T	A	T	T	T	C	G	A	C	G	G	G	C	A	G	A	A	G	G	A	C	T	A	G	A	G	G	G	A	G	A	G	T	T	G	G	G	G	T	G	G	A	C	T	G	G	G	G	G	G	G	G	T	T	G	G	C	C	A	G	G	G	G	G	G	G	T	C	C	T	C	C	NA	NA	G	A	A	A	A	G	T	T	C	T	C	C	G	G	T	C	C	C	A	A	T	C	G	G	G	A	A	G	C	C	A	G	T	T	G	A	T	T	G	A	C	A	G	G	G	A	C	C	C	T	T	G	A	A	T	C	C	A	C	T	T	T	C	T	G	G	G	C	G	G	C	C	C	C	T	T	A	A	G	T	C	C	C	C	T	T	G	C	A	G	A	G	C	T	T	T	G	G	NA	NA	G	G	T	A	G	G	A	G	C	T	G	G	G	G	C	C	T	C	T	T	A	A	T	C	T	A	C	C	G	G	A	A	G	G	A	G	C	C	G	A	A	A	G	A	G	G	G	A	G	G	G	G	A	G	G	G	NA	NA	C	C	A	A	C	C	C	C	T	C	T	T	C	T	C	T	G	G	C	A	G	G	G	G	G	G	C	C	T	C	A	G	C	C	T	T	C	T	A	G	C	T	T	G	A	G	A	G	G	G	T	T	G	G	C	T	T	G	G	G	G	G	C	T	A	A	C	C	G	A	G	G	C	T	G	G	A	G	G	G	C	T	G	G	A	A	A	A	C	C	C	C	G	G	G	G	T	C	A	A	G	A	G	A	T	T	G	A	G	G	G	A	G	A	G	G	G	G	C	C	T	T	A	G	G	A	T	T	A	A	T	C	G	T	C	T	G	T	A	G	NA	NA	C	T	T	A	C	C	G	G	C	T	A	C	G	G	A	G	C	C	T	G	G	A	T	A	C	A	T	C	NA	NA	C	C	C	T	A	G	A	A	C	T	T	C	A	G	C	A	C	T	C	C	C	C	C	A	G	C	C	T	C	A	NA	NA	T	T	NA	NA	G	G	T	A	G	C	C	C	G	G	A	G	G	C	C	T	C	C	C	G	A	A	A	G	C	T	A	G	G	A	NA	NA	G	A	C	C	C	T	G	A	G	G	T	C	C	T	G	G	C	C	G	A	C	G	NA	NA	A	A	A	A	G	A	T	G	T	T	T	C	T	T	T	A	T	T	C	A	G	G	G	A	C	C	NA	NA	G	G	C	C	G	G	G	G	G	C	NA	NA	C	C	T	T	G	A	G	A	C	C	C	C	G	G	C	A	G	A	T	C	A	G	C	T	T	C	A	G	G	G	G	C	T	T	C	T	T	G	C	C	G	G	A	G	C	T	T	T	T	C	NA	NA	G	A	T	C	T	C	C	T	T	T	T	C	C	C	G	G	C	C	G	A	A	A	G	T	T	A	A	G	C	T	C	C	G	G	T	C	T	C	G	A	C	T	T	T	C	T	C	T	G	A	A	A	C	C	T	T	A	G	T	C	T	C	C	C	T	T	T	T	C	T	A	G	C	T	C	A	G	A	C	C	C	C	T	A	G	G	C	C	G	G	G	A	T	C	G	G	C	G	T	C	T	T	A	G	G	A	A	G	T	C	C	T	C	T	T	T	C	T	A	A	A	A	T	C	A	G	T	C	G	G	T	C	C	C	C	G	C	C	A	A	G	G	C	A	C	T	T	C	T	T	C	C	G	A	G	A	A	G	T	C	T	C	C	T	G	G	G	G	C	C	G	G	G	A	A	G	C	C	A	G	C	T	A	A	C	T	G	G	C	C	G	T	C	T	A	C	A	A	A	A	G	G	C	C	G	A	G	G	A	A	A	G	T	C	T	C	G	G	G	G	T	C	T	T	A	A	C	T	C	T	T	C	A	A	A	A	T	T	C	C	C	C	C	T	C	C	C	C	A	A	T	T	G	G	G	G	C	T	C	T	T	T	C	T	NA	NA	G	G	A	C	C	T	G	A	A	G	C	C	C	T	C	T	C	C	G	A	T	T	C	C	G	A	C	C	A	G	A	C	A	A	A	A	C	C	A	A	G	G	NA	NA	G	G	T	C	A	G	G	G	T	C	A	A	T	G	T	C	C	G	A	G	T	C	G	G	G	T	C	T	A	A	T	G	C	C	A	A	C	C	G	G	C	C	G	G	G	G	G	G	G	G	G	C	T	T	G	G	G	G	C	T	A	A	G	G	T	T	T	A	C	T	G	G	A	A	T	T	G	G	A	A	C	C	T	G	A	G	G	A	G	A	C	T	T	C	C	C	C	G	T	T	G	G	C	C	T	T	C	C	G	G	C	C	A	A	T	C	G	G	T	T	A	A	G	G	G	G	G	T	T	C	A	A	C	T	G	A	G	A	G	G	C	C	T	T	C	C	G	G	A	A	T	A	T	A	C	T	G	C	A	A	C	C	C	C	A	A	C	T	T	C	G	G	G	T	G	A	A	G	A	A	A	G	T	T	C	C	A	G	T	T	G	T	G	G	G	G	G	G	G	G	T	T	G	G	T	C	C	T	G	G	C	T	C	T	C	C	A	A	A	G	T	T	A	A	T	C	A	G	A	T	G	A	A	A	G	A	A	A	T	T	C	C	G	A	G	A	A	G	G	G	G	T	A	A	T	C	C	C	C	C	A	A	C	T	C	C	G	A	A	G	C	T	G	A	C	C	T	T	T	T	NA	NA	G	A	G	G	G	A	G	C	C	C	G	G	T	C	C	T	G	G	C	C	C	C	A	A	G	T	G	G	G	G	C	A	G	G	A	A	A	A	A	A	A	A	G	G	A	G	G	G	G	G	C	A	T	C	G	A	G	G	G	T	T	G	T	T	C	C	C	C	G	G	A	G	C	T	C	C	G	G	G	T	G	G	G	G	C	C	G	G	A	A	A	G	C	C	NA	NA	A	G	C	C	C	C	A	G	C	G	C	T	A	G	G	G	G	G	C	C	G	T	A	A	C	T	T	T	A	G	T	C	C	T	A	G	C	C	NA	NA	A	C	C	T	A	A	A	C	T	C	G	G	A	A	G	G	A	A	NA	NA	T	C	C	C	G	G	G	A	A	A	G	G	C	C	G	G	G	T	G	C	T	C	G	G	T	C	G	A	C	C	C	G	A	A	C	T	T	T	C	C	C	T	T	T	T	T	C	T	C	C	G	A	T	C	G	A	C	T	A	A	A	A	C	T	C	C	T	C	C	C	NA	NA	C	T	T	C	A	G	T	T	C	C	C	C	A	A	C	C	G	G	G	T	G	A	C	T	G	G	G	G	C	C	G	T	C	C	A	A	G	C	G	A	G	A	T	T	A	A	T	T	A	A	T	T	G	G	G	G	G	A	T	T	G	G	C	C	G	G	G	G	G	A	C	T	G	G	G	C	T	T	C	T	G	C	G	A	C	C	C	G	G	G	C	C	G	G	A	A	C	T	G	G	C	C	A	A	C	T	G	A	G	G	G	G	G	G	G	G	C	G	C	T	A	G	T	C	G	G	G	G	G	G	T	C	T	C	T	T	G	G	C	C	G	G	G	G	T	C	G	T	G	G	G	C	C	C	A	A	C	C	C	T	C	T	C	C	A	A	A	G	A	A	A	A	G	A	T	C	C	G	C	C	A	A	A	A	A	C	C	C	G	A	G	A	A	A	C	C	T	C	T	C	C	C	G	A	G	G	C	C	A	G	A	C	C	T	G	T	T	T	T	C	NA	NA	A	A	G	G	C	T	A	A	T	T	A	A	C	T	G	G	C	C	C	T	A	T	G	G	G	G	G	G	A	G	NA	NA	A	T	A	A	C	C	C	C	NA	NA	C	T	T	A	A	G	G	C	A	G	A	G	C	T	G	A	C	C	C	T	T	T	NA	NA	C	T	T	T	C	C	C	C	C	C	C	C	G	T	A	G	T	T	T	T	G	T	T	T	C	C	A	A	A	G	T	A	G	C	T	T	G	T	C	C	C	C	C	T	G	C	C	C
CC	OR1639f140	NA	NA	1	NA	A	G	T	C	A	A	NA	NA	G	A	T	C	G	A	T	T	T	G	C	T	C	G	C	T	C	T	NA	NA	G	G	C	C	T	C	C	C	T	C	T	G	T	T	C	T	A	A	G	A	A	G	G	G	G	A	G	G	G	G	A	G	T	C	T	T	G	G	NA	NA	T	C	C	C	G	G	C	T	A	C	T	C	C	T	A	G	G	G	T	G	C	T	A	G	G	G	T	C	T	T	G	A	C	T	A	C	C	T	C	T	T	C	G	T	C	C	T	A	A	T	C	G	T	A	NA	NA	C	G	C	C	A	C	C	C	G	T	G	A	A	T	G	T	C	C	C	C	NA	NA	A	A	T	C	A	A	C	T	G	A	A	G	T	T	C	T	C	T	C	C	T	T	T	G	G	G	G	A	T	T	G	G	C	C	T	T	G	G	A	G	C	T	C	C	A	T	C	G	T	T	C	C	T	T	C	T	G	A	C	C	T	C	C	C	T	C	G	A	C	C	T	C	C	C	T	C	T	T	C	C	T	C	G	A	T	G	C	C	A	A	C	C	A	A	NA	NA	A	A	G	G	T	T	A	A	G	G	G	T	G	G	C	C	G	G	T	T	C	T	C	C	A	C	C	C	T	C	A	C	C	C	G	G	A	A	G	G	A	A	C	T	A	G	T	C	G	G	C	C	G	G	T	T	G	G	G	A	A	G	C	C	A	A	A	G	C	T	A	A	C	C	NA	NA	G	A	G	G	A	A	A	G	NA	NA	A	C	C	T	A	G	NA	NA	C	C	A	G	C	C	C	T	T	C	G	G	G	A	T	T	C	T	G	A	G	G	A	T	T	T	T	C	G	G	G	G	G	G	G	A	C	A	G	A	G	G	A	G	T	T	G	G	T	T	T	G	G	A	G	A	A	A	T	C	C	G	T	T	T	T	T	T	A	G	T	C	G	G	T	T	G	G	C	T	C	C	T	T	G	C	A	A	C	T	G	A	T	C	A	G	C	C	NA	NA	C	T	A	G	G	A	C	C	G	A	C	A	NA	NA	T	C	G	G	T	T	T	T	C	T	A	A	G	G	T	T	C	C	C	C	G	G	T	T	G	A	C	C	A	A	A	A	G	C	G	A	C	C	A	A	A	T	C	C	G	A	T	T	C	C	A	G	T	T	A	G	A	G	A	G	T	T	T	C	C	C	T	T	C	G	A	G	C	T	A	A	T	C	G	G	A	G	G	A	T	G	A	G	C	C	G	G	T	T	A	G	G	G	A	A	A	A	G	G	T	T	G	G	T	G	G	A	C	C	C	C	C	C	T	C	T	T	NA	NA	NA	NA	G	A	C	A	T	C	G	C	T	C	A	G	A	A	A	C	G	C	T	T	A	G	T	T	T	A	C	A	A	G	C	A	T	C	A	A	A	G	C	C	NA	NA	G	G	G	G	T	T	C	C	C	C	T	T	A	A	C	C	G	G	NA	NA	G	A	C	T	A	C	G	G	T	T	T	T	C	T	T	A	A	G	T	A	C	A	NA	NA	G	G	C	C	G	A	A	G	A	G	A	A	A	G	C	C	A	A	A	G	A	A	C	C	G	A	T	C	A	T	C	G	A	G	G	G	T	T	C	C	A	C	G	A	G	G	A	A	G	G	T	T	G	A	A	C	C	T	G	G	C	T	T	T	NA	NA	G	G	T	G	G	A	T	C	C	C	C	C	C	C	C	C	G	A	NA	NA	C	C	G	A	C	T	G	C	T	C	NA	NA	A	T	C	T	G	G	C	C	T	T	G	A	A	G	G	A	T	C	A	A	G	G	C	C	C	C	NA	NA	T	C	C	C	T	C	G	A	A	G	G	G	A	A	A	G	C	T	G	G	T	G	T	T	C	T	G	G	G	G	A	G	T	T	T	G	G	A	T	C	T	C	C	C	A	A	C	A	G	A	G	T	A	C	G	G	G	A	T	C	G	G	G	G	T	G	C	G	A	G	G	A	T	T	C	C	T	T	T	T	C	C	C	C	C	C	G	G	A	G	G	G	G	C	A	A	G	G	G	G	G	G	C	C	A	A	A	A	G	G	T	T	A	A	T	C	G	G	T	G	T	T	C	C	G	G	T	T	T	T	G	A	C	A	G	G	C	C	T	T	C	T	G	G	G	G	T	T	C	C	C	C	T	T	G	G	T	T	C	C	T	T	C	T	T	T	G	G	A	G	T	T	C	T	C	C	G	G	C	T	C	C	A	A	C	T	A	A	C	C	T	G	G	G	T	C	C	C	G	G	A	G	G	G	C	C	G	C	C	C	G	A	G	G	C	C	G	T	A	G	T	C	C	C	C	C	A	G	C	A	T	C	NA	NA	C	C	G	A	G	G	G	G	A	A	A	G	A	G	T	C	A	G	G	A	A	A	C	T	C	T	G	G	C	C	C	C	T	C	C	C	G	A	G	G	G	C	G	A	C	C	NA	NA	A	A	C	C	G	A	G	G	T	C	T	T	T	T	G	A	T	A	C	C	A	A	A	A	G	G	A	G	C	A	G	A	C	T	C	T	G	G	G	G	A	A	C	C	T	C	G	G	C	C	C	T	A	A	C	C	G	A	C	C	G	A	T	C	G	G	A	A	C	C	G	A	C	C	T	C	C	T	C	T	A	T	A	G	G	G	T	T	G	T	A	A	C	T	T	T	T	C	G	G	T	G	T	T	C	C	G	A	T	T	C	T	C	T	C	C	T	T	C	C	C	T	G	A	C	C	A	C	A	T	A	G	G	G	A	G	G	T	C	A	C	T	A	A	G	A	T	T	C	T	G	T	A	A	T	T	C	G	C	T	A	G	G	A	G	A	A	A	C	T	G	A	T	T	T	T	A	G	A	A	C	C	G	G	A	A	C	C	C	T	A	G	T	T	C	C	A	T	G	G	C	C	G	G	T	T	C	A	G	T	T	T	A	A	G	G	C	T	G	G	T	C	A	G	G	A	C	A	A	G	A	A	A	A	G	G	C	C	NA	NA	T	T	A	G	A	A	A	G	A	A	T	A	NA	NA	A	G	A	C	T	T	C	A	A	A	G	G	C	C	G	G	T	C	A	G	T	T	NA	NA	G	A	G	A	A	T	C	C	G	G	C	T	A	G	A	T	C	T	NA	NA	A	A	G	A	T	T	G	G	C	T	C	C	G	A	G	G	G	C	A	G	C	C	C	C	T	C	C	C	T	T	A	A	C	C	A	G	T	C	NA	NA	G	G	NA	NA	G	G	C	C	C	C	T	G	G	A	A	G	C	C	C	C	G	A	A	A	A	G	C	C	C	C	C	A	G	C	G	G	C	C	T	C	T	C	T	T	C	T	T	C	A	A	G	G	A	G	G	A	T	T	A	A	T	T	G	G	T	T	G	G	G	A	C	A	C	C	A	A	T	T	G	A	C	G	T	C	C	A	A	T	T	A	T	C	G	G	A	A	G	G	G	G	C	T	G	A	A	C	G	G	C	C	A	G	T	C	A	G	G	G	A	G	A	C	G	A	T	T	G	A	G	G	G	T	C	C	C	C	T	T	G	G	A	A	G	G	C	T	G	A	A	T	T	T	G	A	G	A	G	G	G	A	NA	NA	T	C	C	C	C	A	G	G	G	G	T	C	A	A	G	G	T	T	A	A	C	C	G	G	G	A	T	T	A	A	T	T	NA	NA	A	G	A	G	T	C	A	G	T	C	T	T	C	C	G	G	G	A	A	A	C	C	A	T	C	C	G	A	G	A	G	G	A	T	C	C	T	T	G	G	C	T	C	T	T	T	T	T	A	A	A	A	G	C	C	C	T	T	C	C	G	G	G	G	A	A	A	G	G	G	A	G	A	A	G	G	G	G	G	G	C	C	T	C	G	A	G	G	C	C	G	G	A	G	C	C	C	C	A	G	C	T	T	C	C	G	C	C	A	G	T	C	T	C	A	T	C	C	A	A	T	G	G	G	A	C	A	G	G	G	NA	NA	T	T	C	A	T	T	C	G	C	C	T	C	G	A	C	C	G	A	C	C	A	T	A	A	G	T	G	G	NA	NA	T	G	A	A	A	A	C	A	G	A	NA	NA	A	G	T	T	T	C	T	C	C	T	A	A	C	C	G	A	T	C	A	A	NA	NA	G	G	A	A	C	C	C	T	G	G	G	A	C	C	G	G	C	C	A	G	G	G	T	C	T	C	A	A	T	C	G	A	T	T	T	C	G	A	C	C	G	G	G	G	T	C	G	G	C	T	G	G	T	C	G	T	G	A	C	T	G	G	A	T	C	C	C	T	T	T	T	C	G	G	A	A	T	T	T	T	C	T	T	T	G	G	A	G	T	T	C	C	G	G	C	T	T	T	C	A	A	G	C	T	G	G	T	C	G	G	A	A	A	A	G	G	A	T	T	C	G	C	G	T	G	A	T	T	G	T	T	C	C	C	T	C	T	T	T	T	T	T	C	T	G	G	T	T	NA	NA	T	A	G	G	T	T	T	C	C	G	T	C	A	T	A	G	T	T	G	G	G	G	A	G	G	G	G	G	A	A	A	G	C	T	G	A	T	C	C	T	G	G	G	G	C	C	T	A	C	C	G	G	T	T	G	C	G	G	G	G	NA	NA	C	T	T	T	A	G	G	G	G	G	C	C	C	C	A	A	T	A	A	A	G	G	G	C	G	G	A	A	G	G	NA	NA	A	T	C	C	C	T	A	G	T	A	C	C	G	A	A	T	A	A	A	A	T	C	A	G	C	C	A	G	G	A	A	C	G	G	G	G	A	T	G	A	C	C	G	A	A	A	G	A	C	A	G	G	C	C	G	A	A	A	G	G	G	G	C	C	C	T	C	T	A	A	C	C	C	C	T	T	T	T	G	G	C	C	G	G	G	A	T	G	C	C	G	A	A	G	G	G	C	C	C	T	T	T	T	T	G	G	C	T	G	G	A	G	G	G	A	G	A	G	A	A	G	G	A	A	T	T	G	A	T	T	T	C	T	G	A	A	A	C	C	C	C	T	G	G	T	C	C	C	T	T	A	G	G	G	G	A	A	A	C	C	C	C	C	C	A	A	G	G	G	A	G	G	C	C	T	A	A	A	G	A	C	C	G	T	G	G	C	C	C	C	G	G	G	G	T	C	G	A	T	T	G	G	G	G	C	T	C	C	C	C	C	T	T	C	C	A	T	C	G	G	G	G	C	C	G	G	G	G	T	G	NA	NA	G	A	G	G	T	T	A	A	T	T	G	A	G	A	A	T	A	A	A	G	C	C	A	G	C	C	C	C	T	T	T	G	C	C	T	C	G	G	G	G	G	T	A	G	G	G	C	T	C	C	A	T	A	A	G	G	T	T	C	T	A	C	G	G	C	T	G	A	NA	NA	C	C	C	T	NA	NA	T	T	A	G	C	A	G	G	T	T	G	A	C	C	G	G	G	G	C	C	A	A	C	C	G	A	G	G	C	T	G	A	G	G	T	A	C	T	A	A	C	C	C	A	G	A	G	G	C	C	C	C	G	G	C	T	T	C	T	T	C	C	C	C	G	A	T	T	C	T	C	T	C	C	A	G	C	C	G	G	C	C	C	C	A	G	C	C	T	T	G	G	C	T	G	G	T	T	NA	NA	G	G	A	A	G	G	T	C	T	C	G	G	G	A	G	G	T	T	A	G	C	T	G	G	C	A	T	G	G	G	A	A	C	T	C	T	C	C	G	G	NA	NA	G	A	T	C	C	G	A	G	G	G	C	C	C	T	T	T	C	T	NA	NA	C	T	A	T	T	C	T	T	C	C	NA	NA	C	T	A	G	A	A	C	T	NA	NA	T	T	T	T	C	C	T	T	T	A	T	T	C	C	C	C	C	T	C	C	T	T	G	A	C	C	G	A	C	C	T	C	G	A	C	T	G	A	T	C	C	C	C	C	A	G	T	T	A	A	G	G	C	C	G	G	T	C	C	C	G	G	C	T	T	A	A	T	T	T	A	A	G	G	T	T	A	A	T	T	T	C	T	T	T	T	T	C	C	C	G	C	C	C	T	T	A	A	A	A	NA	NA	G	G	G	G	G	A	A	G	G	T	G	A	A	G	C	C	A	A	C	C	A	A	T	A	G	C	C	T	G	G	C	C	G	A	C	G	A	A	T	G	G	G	C	C	G	G	A	A	A	G	C	T	NA	NA	NA	NA	G	G	C	A	A	A	NA	NA	T	G	C	C	C	T	NA	NA	G	A	C	C	T	G	C	T	G	T	A	A	T	C	G	A	A	T	G	G	G	G	G	G	C	C	T	G	C	C	A	A	G	A	C	T	C	T	T	T	C	C	C	C	A	A	A	G	A	A	A	A	C	T	A	A	G	G	C	C	C	C	G	A	A	G	T	T	A	G	NA	NA	G	G	T	T	G	C	C	C	T	C	G	A	C	T	T	T	G	G	A	T	T	G	G	G	T	T	C	T	C	T	A	A	T	C	G	G	C	C	G	A	G	A	C	C	A	G	G	A	G	G	C	C	A	A	T	G	C	C	C	C	A	A	T	C	T	C	T	A	NA	NA	C	C	C	T	T	T	T	T	C	C	G	A	A	G	G	G	C	C	C	C	G	G	A	C	C	T	A	G	G	A	G	G	A	C	C	T	C	C	A	T	G	G	A	A	T	C	NA	NA	A	G	A	A	C	T	G	G	T	C	C	C	G	A	A	A	A	T	C	T	G	C	C	C	G	G	T	C	C	C	C	C	C	T	T	T	G	G	G	G	A	C	T	T	T	T	T	C	C	C	T	T	A	A	G	A	G	G	C	C	T	C	C	C	C	C	G	G	A	A	G	G	A	A	C	C	C	C	T	C	G	G	G	A	A	A	A	A	C	C	NA	NA	A	A	NA	NA	G	A	C	C	C	C	C	T	NA	NA	A	G	C	C	C	T	G	G	G	G	G	G	NA	NA	T	T	A	T	NA	NA	G	G	A	G	T	T	C	C	G	A	C	C	C	A	C	C	A	G	T	T	T	T	A	A	C	T	NA	NA	A	A	NA	NA	C	C	C	C	T	C	C	T	G	G	C	C	C	C	G	G	A	A	C	C	C	C	C	T	A	A	T	T	G	T	C	T	G	A	NA	NA	C	T	C	C	C	C	T	C	G	G	C	C	C	T	G	G	C	C	G	G	G	G	C	T	A	T	G	G	NA	NA	G	G	G	G	C	T	G	G	C	C	C	T	A	A	C	A	T	C	C	C	G	G	G	A	T	C	T	T	T	T	G	G	G	A	C	C	G	G	G	G	G	A	C	T	A	A	T	T	G	G	C	C	C	T	C	C	G	A	A	A	A	G	A	T	G	A	C	C	C	C	G	G	T	T	G	G	T	A	A	C	T	T	G	G	T	T	G	G	G	G	G	G	G	A	G	A	C	T	C	T	G	A	G	A	T	C	G	A	G	A	T	T	A	A	G	G	NA	NA	C	T	T	C	T	T	G	A	T	C	C	T	T	T	G	G	T	C	C	T	C	C	T	C	G	G	C	T	T	C	G	G	T	T	G	G	T	T	A	G	G	A	A	A	G	G	C	T	G	G	C	C	T	A	A	A	C	C	C	C	C	C	NA	NA	G	G	C	T	C	T	T	T	C	C	G	G	C	C	NA	NA	A	A	T	T	C	C	A	A	C	C	C	C	NA	NA	A	A	G	G	C	C	G	G	A	A	A	A	A	A	A	A	T	T	C	C	C	C	A	A	G	G	C	C	G	G	C	C	C	A	A	G	T	C	G	A	C	T	T	T	T	C	C	C	A	A	C	T	A	A	C	C	G	G	A	G	A	C	C	C	G	G	C	C	C	C	G	G	A	G	T	T	A	A	C	A	C	T	G	A	C	C	G	A	C	T	T	T	A	C	T	T	C	C	T	T	NA	NA	C	A	C	T	T	T	T	T	G	A	G	A	C	C	G	G	A	A	A	T	C	A	A	A	G	G	A	A	C	C	T	T	A	A	T	T	C	C	T	T	T	T	A	A	T	T	C	C	G	G	C	C	G	G	C	C	T	C	C	C	C	C	C	C	T	A	A	G	G	G	T	T	T	T	G	G	NA	NA	C	T	G	G	C	G	G	G	A	A	T	T	G	A	T	C	A	G	NA	NA	G	A	G	G	A	A	G	G	T	T	A	A	C	C	A	T	G	T	T	C	A	T	G	A	T	T	A	A	NA	NA	C	C	G	G	A	A	A	A	T	T	T	T	C	C	C	C	C	C	C	C	G	G	G	G	C	T	C	C	T	T	A	G	A	A	A	A	G	G	T	G	A	G	G	A	T	T	G	C	G	G	G	G	T	T	T	C	C	T	T	T	C	C	G	C	C	T	G	A	A	G	NA	NA	C	A	G	G	A	A	C	T	T	C	C	T	C	C	NA	NA	G	G	C	C	C	C	G	A	C	C	G	A	C	C	A	A	G	G	T	C	C	C	T	T	G	G	A	A	C	T	G	G	C	C	G	G	G	A	NA	NA	A	A	T	T	C	C	G	T	C	T	G	A	A	A	T	T	A	A	C	C	G	G	C	C	A	A	A	T	G	G	C	C	T	T	G	C	T	C	NA	NA	C	A	C	T	G	G	C	C	G	G	A	A	C	C	G	G	C	A	A	G	T	T	T	T	G	G	NA	NA	A	A	G	G	G	G	A	G	A	G	C	C	T	A	T	T	C	C	C	C	C	C	A	A	G	G	T	C	NA	NA	G	A	A	G	C	C	G	T	G	A	G	G	G	G	G	A	C	A	A	T	G	T	C	A	C	C	G	C	C	T	A	A	A	A	T	A	T	T	A	G	A	A	NA	NA	G	G	G	G	G	A	G	G	C	T	A	T	G	G	C	C	G	A	A	C	C	A	T	A	G	T	T	T	G	G	T	T	C	C	A	T	C	T	C	A	T	A	T	T	C	C	T	A	C	C	G	A	NA	NA	T	T	C	T	A	G	G	A	G	G	T	C	NA	NA	G	G	C	C	G	G	G	G	C	C	G	A	G	G	T	T	G	T	G	G	A	G	A	A	C	C	C	C	T	T	G	G	T	C	G	G	C	G	G	G	T	T	NA	NA	T	C	G	G	C	A	C	C	C	T	G	G	C	A	C	C	T	C	C	C	C	C	C	C	G	G	G	A	C	C	A	A	C	G	A	T	A	A	G	G	T	T	C	C	G	A	NA	NA	G	A	G	A	C	C	T	C	C	C	T	T	G	A	G	G	G	G	T	C	A	G	C	C	A	A	T	A	A	G	C	C	C	T	A	A	C	T	G	G	G	A	T	T	G	G	G	G	G	G	G	A	A	A	C	C	C	T	A	A	A	A	G	G	G	A	A	A	C	T	T	A	G	A	G	A	C	C	T	G	A	A	G	A	C	C	G	G	T	T	A	A	T	C	C	C	T	G	G	G	A	G	G	T	G	G	NA	NA	G	G	C	C	G	G	A	C	A	T	C	T	C	C	T	C	T	G	T	C	G	G	A	G	T	C	G	G	C	T	G	A	C	A	C	T	C	C	C	C	A	A	A	G	C	G	C	T	T	T	C	T	T	T	C	C	NA	NA	T	T	C	C	C	T	T	G	G	A	G	T	C	C	G	C	C	T	C	C	T	C	T	G	G	T	G	A	G	A	T	G	T	T	C	A	G	G	G	A	NA	NA	C	C	T	C	G	A	T	T	A	G	G	A	T	C	A	G	NA	NA	T	T	T	C	G	G	T	T	C	T	C	T	T	C	T	C	T	G	T	C	A	A	T	T	C	G	A	G	C	C	NA	NA	C	C	NA	NA	C	C	A	G	T	T	A	A	T	G	C	C	C	T	A	A	A	G	C	C	C	T	C	C	T	C	T	C	C	T	G	G	G	A	T	T	C	C	G	G	G	G	C	T	G	G	NA	NA	G	G	A	A	G	G	G	G	T	C	C	T	C	C	G	A	T	G	NA	NA	C	C	T	A	T	T	G	G	T	C	A	G	C	T	G	A	C	C	T	C	C	C	C	C	A	G	C	C	C	C	C	T	NA	NA	T	T	T	T	T	C	A	A	G	A	G	C	G	G	A	C	A	C	G	G	C	C	A	G	G	G	T	T	A	A	G	A	A	A	G	A	G	G	A	G	G	A	C	C	A	C	G	G	A	G	T	T	G	G	A	A	G	G	A	G	A	A	A	G	G	G	T	C	C	T	C	C	A	G	A	A	T	T	C	C	T	C	A	A	G	G	T	C	T	T	A	T	G	G	A	A	A	A	C	C	G	G	G	G	C	C	G	G	G	G	NA	NA	C	C	A	A	G	A	C	C	G	G	C	C	A	A	T	T	A	A	G	G	G	G	A	A	T	C	C	C	NA	NA	T	T	C	A	C	C	T	T	T	T	A	A	T	T	G	G	C	T	T	T	G	G	A	A	C	C	G	G	C	C	A	G	T	T	A	A	G	G	A	A	C	T	A	T	T	T	C	C	A	A	A	A	A	A	C	C	G	A	NA	NA	G	G	G	G	C	T	T	T	T	C	T	T	T	T	A	A	C	C	A	A	C	C	T	T	A	G	G	A	NA	NA	A	A	T	C	C	T	A	A	T	T	T	T	T	T	G	G	C	C	G	G	G	C	G	G	T	G	T	A	G	A	NA	NA	A	C	T	C	C	T	G	G	C	C	G	G	T	T	T	T	A	G	G	G	G	A	C	C	A	A	C	G	A	A	A	A	T	T	T	T	A	A	T	C	T	T	G	C	C	C	A	A	A	C	T	C	A	G	A	A	T	T	G	G	NA	NA	C	C	T	C	T	G	T	C	G	T	T	T	G	A	G	A	G	A	T	C	A	A	T	T	A	A	G	A	T	T	G	G	G	A	C	A	T	C	C	C	A	A	T	A	G	A	G	G	C	T	C	T	C	C	T	T	G	G	C	C	G	A	G	G	C	C	A	A	T	T	A	A	A	A	C	C	C	C	C	C	A	A	C	T	C	T	C	C	A	A	A	C	C	T	G	T	C	C	C	C	C	C	G	A	G	C	G	G	G	G	T	T	C	C	T	T	T	T	G	G	C	C	C	C	T	T	A	A	G	G	T	T	A	A	T	T	A	A	G	A	G	A	C	C	G	G	T	T	C	C	G	A	A	G	G	C	C	G	T	G	NA	NA	T	G	NA	NA	C	C	A	A	A	G	G	G	C	G	A	G	G	A	A	A	C	C	T	T	T	C	G	G	A	G	A	G	G	G	G	G	A	G	G	A	A	G	A	G	A	A	T	T	C	T	T	C	C	C	T	C	T	A	A	A	A	T	C	C	T	C	C	A	A	G	C	C	G	G	C	C	C	C	T	A	G	T	T	C	G	T	G	G	G	G	G	A	C	T	C	C	C	C	C	T	T	C	C	C	G	A	T	T	G	A	A	A	C	T	G	G	T	C	A	A	C	C	G	T	G	G	A	G	A	G	T	A	G	G	T	C	A	G	T	A	NA	NA	G	G	G	G	T	T	T	C	G	G	G	C	NA	NA	G	A	G	G	C	T	C	C	G	G	G	G	G	G	T	C	G	T	A	T	G	G	G	A	G	T	G	G	C	C	G	G	A	A	G	A	A	C	T	A	C	C	G	G	A	T	G	T	T	C	C	C	T	T	T	T	C	C	C	C	NA	NA	C	C	C	C	G	A	A	A	G	G	A	A	A	G	C	C	A	A	G	G	G	A	G	G	A	A	C	C	C	C	G	G	A	A	G	G	A	A	T	T	T	T	C	C	T	T	T	T	C	C	A	A	T	T	C	T	A	C	C	C	A	G	C	G	A	G	A	A	A	G	C	T	A	A	G	G	A	G	G	G	G	A	G	G	C	C	NA	NA	A	A	G	A	T	T	T	C	C	C	G	T	G	G	C	T	C	C	G	G	C	C	C	C	T	T	NA	NA	T	T	A	G	T	G	T	T	C	A	C	C	C	A	A	A	G	C	G	G	C	C	C	C	C	C	C	C	G	A	C	C	T	T	G	A	C	C	T	G	G	A	G	A	G	T	T	C	C	C	C	T	G	G	T	T	C	C	G	G	A	G	C	A	G	G	T	T	C	C	T	T	G	A	A	G	G	G	A	A	T	T	A	C	G	T	T	G	A	G	A	A	T	C	A	A	G	C	T	T	A	A	C	C	C	C	C	C	G	C	G	T	G	G	NA	NA	C	C	T	T	G	A	C	T	G	G	C	G	T	A	C	C	T	C	C	C	T	T	C	A	C	C	T	T	A	A	T	G	G	A	C	C	A	A	C	C	C	C	G	G	G	G	G	C	C	C	C	C	C	C	A	C	C	C	C	C	G	G	T	T	T	T	A	A	NA	NA	G	G	T	C	A	T	T	C	A	C	C	A	C	G	T	C	A	A	G	G	G	A	C	C	G	G	A	G	G	T	T	C	NA	NA	T	T	T	A	T	A	G	A	G	G	C	T	A	A	G	A	G	A	T	C	G	A	C	C	C	C	G	A	C	T	G	G	A	A	A	A	G	G	A	C	G	G	A	G	G	A	T	C	NA	NA	G	G	A	A	C	C	A	A	C	C	G	A	T	T	T	G	T	C	C	A	A	C	G	T	C	C	G	A	T	T	T	T	G	G	A	G	C	C	T	T	A	G	G	T	C	T	G	G	T	T	C	G	A	A	NA	NA	NA	NA	T	T	A	A	T	A	T	T	G	T	A	A	T	C	C	C	G	C	A	G	T	C	C	T	A	G	A	G	C	C	NA	NA	G	G	G	A	G	A	G	G	NA	NA	T	T	A	A	G	A	G	G	T	T	T	C	G	A	G	G	T	T	G	G	T	T	A	T	A	A	C	C	C	C	C	C	G	G	T	T	A	G	A	A	T	T	NA	NA	A	A	T	T	G	A	T	T	G	G	T	T	NA	NA	C	G	A	G	G	G	C	T	A	A	G	G	T	C	C	T	G	G	G	G	T	C	T	C	G	G	NA	NA	T	C	A	A	A	G	T	C	G	A	T	T	G	A	G	C	G	G	C	C	G	A	T	T	T	C	G	T	T	T	C	C	C	C	G	G	T	T	T	T	A	A	NA	NA	C	T	A	G	A	T	T	T	G	G	A	C	A	A	T	T	G	G	T	C	C	G	A	A	T	G	T	C	C	C	C	A	T	T	G	G	T	T	G	G	T	T	G	A	C	C	T	A	A	G	T	C	C	C	G	G	A	G	C	T	T	T	G	A	A	G	G	G	T	T	NA	NA	G	G	G	A	A	G	C	C	G	A	A	G	A	G	C	T	NA	NA	A	A	C	T	G	G	C	C	C	C	G	T	A	T	G	T	G	G	G	G	G	G	A	A	G	C	A	C	G	G	T	C	G	T	G	G	C	C	G	A	T	C	NA	NA	C	C	T	T	A	G	A	T	NA	NA	A	A	G	A	T	T	NA	NA	G	G	G	T	A	G	C	C	C	G	T	C	C	C	T	C	T	A	T	C	A	A	A	C	T	A	A	A	NA	NA	G	G	C	C	T	T	T	T	T	T	G	A	T	C	C	C	A	G	A	A	T	C	C	C	A	C	NA	NA	T	T	A	G	G	G	A	G	G	G	C	C	C	C	C	C	C	A	G	G	C	A	G	G	C	T	T	G	C	C	G	G	NA	NA	C	C	G	A	C	A	A	A	C	G	T	T	A	T	T	C	A	A	A	A	T	T	C	T	G	A	A	C	A	T	A	G	T	C	C	C	T	T	T	T	A	G	G	G	T	T	T	C	NA	NA	T	T	A	A	T	T	G	G	T	C	G	G	T	G	G	C	C	C	C	T	G	A	G	A	T	T	C	T	T	C	A	A	T	C	T	T	A	C	C	G	A	G	A	A	A	A	C	A	T	T	A	A	C	C	T	C	T	T	T	T	G	A	A	G	A	A	A	A	G	G	C	C	T	T	C	C	C	C	T	C	T	T	NA	NA	C	C	G	A	A	T	G	G	A	G	NA	NA	G	T	C	T	A	C	G	G	C	T	A	G	T	T	T	G	T	T	T	C	NA	NA	C	T	C	C	C	T	C	C	C	C	A	A	G	G	G	A	A	A	NA	NA	A	A	G	A	A	C	A	A	A	G	A	A	T	T	C	C	G	A	C	C	A	A	C	T	A	C	C	T	G	G	T	C	G	A	C	T	A	A	G	G	A	G	G	G	G	G	C	T	T	C	C	T	A	C	T	T	T	T	T	C	A	G	T	T	C	T	G	G	G	G	C	C	A	A	T	C	T	C	C	T	NA	NA	T	C	G	A	G	G	NA	NA	C	C	T	T	T	C	C	C	A	A	C	C	C	T	G	A	A	G	T	C	G	G	C	T	C	T	C	C	A	G	T	G	G	G	G	G	T	T	T	T	G	A	T	T	C	C	A	A	A	G	C	T	T	A	C	T	G	G	C	T	G	G	T	G	C	C	T	C	A	C	C	C	T	T	NA	NA	NA	NA	T	T	A	A	G	G	T	C	A	T	C	T	A	A	C	A	NA	NA	T	C	G	G	T	C	T	T	A	A	A	A	C	A	T	G	C	C	T	T	C	C	C	C	C	C	G	A	G	A	G	A	A	G	T	T	G	G	A	G	A	T	G	A	T	T	C	C	A	A	A	C	T	T	C	C	G	G	C	A	C	C	A	G	G	A	T	T	T	T	G	T	G	A	G	A	A	A	A	T	T	T	A	A	T	T	C	C	T	T	C	T	T	T	C	T	G	G	G	G	G	A	C	C	A	A	NA	NA	C	T	C	C	T	T	C	C	A	T	C	C	C	C	A	G	C	G	T	T	T	T	C	C	A	A	T	C	A	A	T	C	C	G	NA	NA	G	A	T	T	T	G	A	A	T	T	T	C	C	C	C	C	T	T	A	A	T	G	C	C	T	T	C	T	C	T	T	T	T	A	T	T	A	A	NA	NA	G	A	C	C	C	C	G	A	T	T	A	G	A	G	A	G	G	C	C	C	C	C	T	T	G	A	G	G	A	G	T	T	C	T	G	G	G	G	T	C	T	C	G	G	A	T	T	C	C	C	G	G	G	G	C	C	C	C	C	T	C	C	C	T	G	G	G	G	C	C	C	C	G	A	T	T	C	T	C	C	T	T	C	C	T	G	C	C	A	A	T	T	G	G	A	G	G	G	A	G	C	T	T	T	T	T	C	C	C	A	C	T	A	A	A	T	C	G	T	T	G	G	A	T	G	A	G	G	G	C	T	G	A	G	T	T	G	G	T	C	T	T	G	A	T	C	G	G	T	T	G	G	T	G	C	C	G	G	G	G	T	T	G	A	C	A	T	T	G	G	G	G	T	C	A	G	C	T	A	G	T	T	NA	NA	C	T	T	G	G	G	T	T	NA	NA	G	G	A	G	A	T	C	T	A	A	T	T	G	G	A	A	T	T	T	C	NA	NA	G	T	G	G	G	G	A	A	T	T	G	A	A	A	NA	NA	G	G	T	C	G	G	T	C	C	A	G	A	G	C	T	T	G	G	C	A	G	G	T	C	T	A	C	C	C	A	C	C	G	G	C	T	C	C	C	A	T	T	C	C	G	A	A	C	G	G	G	A	A	G	G	A	NA	NA	A	A	C	C	A	G	A	G	T	T	NA	NA	T	C	C	C	T	C	A	T	C	T	C	C	C	C	G	G	C	C	G	G	A	A	C	T	G	G	T	T	G	G	T	T	T	T	A	T	G	G	C	C	G	G	C	C	G	G	A	G	A	A	T	G	NA	NA	G	G	G	G	G	G	A	T	T	C	G	A	G	T	C	T	C	T	G	G	A	A	C	C	C	C	T	T	T	A	G	G	T	T	T	C	G	G	NA	NA	G	T	T	A	G	G	C	C	C	G	G	G	C	C	G	A	T	T	NA	NA	T	C	G	G	G	G	G	G	T	A	G	G	G	G	T	T	C	C	A	G	T	C	C	C	G	G	G	A	G	G	G	T	G	G	A	G	C	C	C	C	C	C	T	T	T	A	G	A	T	T	G	A	C	C	T	T	T	G	C	C	A	G	G	G	C	C	C	C	G	G	A	G	C	C	C	C	C	C	G	G	A	C	T	T	G	G	C	T	A	A	NA	NA	G	G	G	A	T	C	G	A	G	G	C	C	A	A	G	G	C	T	G	G	T	C	G	G	C	G	C	T	A	A	A	G	G	G	A	G	G	G	C	C	A	T	NA	NA	C	C	G	G	C	C	T	T	NA	NA	G	G	G	G	T	T	G	G	G	G	G	G	A	G	G	G	T	C	T	C	A	A	C	C	A	A	G	G	C	C	C	C	C	T	C	C	G	G	G	G	T	C	C	C	C	G	G	G	C	T	C	T	T	G	C	T	C	G	C	T	A	A	C	C	C	C	G	A	G	G	C	T	A	G	G	T	A	G	C	C	T	T	A	A	A	G	G	G	T	C	A	A	A	G	T	A	C	C	C	C	A	G	T	T	G	G	A	G	C	T	C	C	G	C	A	T	C	C	G	G	G	G	T	C	G	G	A	C	C	C	T	C	C	G	C	T	C	C	C	C	G	G	G	G	G	G	T	T	T	C	T	T	T	G	G	C	A	T	C	T	T	C	A	A	G	A	C	T	T	G	C	C	C	T	C	T	T	T	G	G	C	C	C	T	G	C	G	G	G	A	G	G	G	G	T	C	G	G	G	A	A	G	NA	NA	A	A	G	A	G	G	T	G	G	G	T	C	G	G	C	T	A	A	T	T	NA	NA	C	G	C	A	C	T	NA	NA	C	T	G	G	C	A	G	C	C	C	T	C	T	T	C	C	C	C	A	G	T	T	T	C	G	G	G	G	G	G	C	G	C	C	C	C	C	C	G	G	G	G	T	T	G	G	T	C	G	A	G	A	T	T	A	A	NA	NA	G	C	G	G	C	A	G	A	G	A	T	A	C	T	C	C	A	A	G	G	T	T	G	G	G	C	C	C	A	A	A	A	C	C	C	C	C	T	NA	NA	A	G	A	A	T	T	G	A	T	C	T	C	A	A	G	G	T	C	A	G	A	G	G	G	T	T	A	A	A	A	T	T	C	T	C	C	C	G	C	C	C	C	G	T	C	C	C	C	A	A	A	A	T	C	A	A	A	A	T	C	G	G	A	A	A	A	C	T	G	G	G	G	T	T	C	C	C	G	A	A	T	T	C	C	G	A	C	C	C	C	T	C	C	G	G	A	C	T	A	A	G	G	C	T	C	C	G	G	A	G	T	C	T	C	T	T	A	G	C	C	G	C	G	G	G	G	C	T	T	A	A	G	A	A	G	C	T	C	G	C	NA	NA	T	T	C	C	C	T	C	C	NA	NA	G	G	G	G	T	T	T	C	NA	NA	G	A	A	A	T	C	G	A	G	G	C	C	T	T	C	C	C	T	T	G	NA	NA	T	C	A	G	C	C	C	C	A	A	G	G	G	T	G	G	T	T	A	C	T	C	G	G	C	T	T	C	G	G	NA	NA	C	C	A	G	T	C	A	C	C	T	G	A	T	T	C	C	A	T	NA	NA	G	A	T	T	A	A	C	C	C	C	T	T	T	T	G	G	G	G	G	A	T	A	T	A	T	C	C	T	T	T	A	A	G	G	T	T	C	C	C	C	C	G	G	G	A	A	A	A	A	G	T	C	C	T	G	G	NA	NA	G	G	C	T	A	G	C	C	C	C	C	T	A	A	C	C	T	T	T	T	T	G	T	C	C	T	A	A	G	A	C	T	NA	NA	C	T	G	G	C	C	A	A	T	C	A	G	NA	NA	C	A	G	A	C	C	T	T	C	G	G	A	T	C	C	T	C	A	C	C	T	T	C	T	NA	NA	C	G	G	G	T	C	C	T	T	C	C	C	G	G	A	A	G	G	T	C	C	C	G	T	G	G	A	G	C	A	C	T	G	A	A	G	T	C	T	T	C	G	G	G	C	C	C	T	A	A	A	A	T	C	G	G	C	T	C	C	T	C	T	G	C	C	C	C	A	A	G	A	C	A	A	A	T	T	A	G	C	C	T	C	A	G	T	A	T	C	G	G	G	G	T	C	A	G	G	G	G	A	G	A	G	G	G	C	T	C	G	A	A	A	C	A	C	C	G	G	C	T	C	C	G	C	C	C	T	C	G	G	A	T	G	T	C	C	C	G	A	A	G	T	C	C	C	C	NA	NA	T	A	C	C	A	A	G	G	T	C	G	G	T	T	C	C	C	T	G	G	G	G	A	A	C	T	NA	NA	A	A	C	T	G	G	C	C	A	T	T	A	C	G	G	A	C	C	C	C	G	A	NA	NA	T	T	C	T	A	T	C	C	G	G	T	T	A	G	A	G	C	C	C	C	T	C	C	C	A	A	G	G	C	C	T	C	C	C	C	T	G	G	A	G	C	C	NA	NA	A	A	G	A	A	A	G	G	A	T	G	A	G	G	C	C	G	A	T	C	G	G	G	G	G	G	T	C	A	A	C	C	NA	NA	A	G	A	A	C	G	C	C	T	G	A	G	A	A	G	G	C	C	NA	NA	G	A	G	A	C	C	A	T	G	A	C	T	C	C	T	T	A	A	G	G	C	C	T	T	C	C	T	A	T	A	A	G	C	C	G	G	T	C	A	A	G	T	A	A	T	C	G	G	C	T	NA	NA	C	C	C	C	NA	NA	A	G	C	C	T	T	T	T	G	G	G	G	T	C	NA	NA	G	G	G	G	T	C	A	T	A	G	G	G	C	C	G	G	G	G	G	G	T	T	G	A	C	C	G	G	A	A	T	A	T	C	A	T	T	G	T	T	T	C	A	G	G	C	T	T	T	T	C	C	T	C	A	G	C	A	C	A	A	G	G	G	T	T	C	C	T	G	G	G	A	A	T	G	A	A	G	G	T	T	G	G	G	G	C	T	C	C	T	T	T	C	C	T	C	T	T	C	T	T	C	C	T	T	C	T	G	A	G	G	A	G	G	G	T	T	G	G	C	T	A	G	A	A	T	A	G	G	G	G	C	T	G	A	T	C	C	T	T	T	T	C	C	T	A	A	A	A	C	A	T	A	T	T	G	C	A	A	T	T	C	C	G	G	NA	NA	T	A	T	A	T	T	C	T	C	C	C	A	G	G	T	G	T	C	T	G	G	T	C	G	G	A	C	T	C	T	T	T	C	T	NA	NA	A	C	T	C	G	G	C	T	C	C	A	G	T	T	T	T	G	A	T	T	A	C	A	G	G	G	C	C	C	C	C	C	G	G	C	C	NA	NA	C	C	G	A	C	C	G	G	C	T	A	A	G	G	G	G	C	T	G	A	A	A	G	A	T	T	G	G	C	T	T	C	G	C	T	T	A	A	C	A	G	G	G	G	C	T	A	G	A	G	C	G	C	G	C	C	T	C	T	T	C	T	NA	NA	C	C	C	T	G	A	C	C	G	G	C	C	C	T	NA	NA	G	G	C	C	A	A	A	A	C	C	G	A	T	T	G	G	G	G	A	C	C	T	T	T	T	G	NA	NA	C	T	G	T	C	C	G	G	T	C	C	T	T	T	T	C	C	C	C	C	T	T	A	A	T	T	C	T	G	A	T	C	G	G	G	G	G	A	C	C	A	A	C	C	G	G	NA	NA	A	A	T	T	T	G	C	G	G	G	T	T	T	C	A	A	C	C	NA	NA	A	A	C	C	T	G	T	T	T	A	G	G	G	G	G	G	G	G	A	G	T	T	C	C	A	T	C	C	C	C	C	A	T	T	C	C	C	T	G	A	C	C	T	T	A	G	T	C	A	G	C	C	T	A	C	C	G	A	G	C	G	A	G	T	C	T	G	G	C	T	G	G	A	A	G	G	A	A	T	G	G	G	C	C	G	C	NA	NA	G	G	G	G	T	T	C	C	C	C	G	G	A	G	C	C	C	T	C	C	G	G	G	G	C	T	G	T	A	A	C	C	T	A	C	T	C	G	T	T	C	C	C	C	C	C	C	C	T	T	T	T	NA	NA	T	T	NA	NA	A	A	C	A	C	A	A	A	G	T	C	T	G	A	G	G	G	G	G	G	C	C	A	A	G	A	C	C	C	C	G	G	G	C	A	A	C	C	G	G	T	C	A	A	A	A	C	C	C	C	A	C	G	C	T	T	NA	NA	C	G	G	A	G	G	G	A	C	C	T	T	G	T	A	G	G	G	A	A	C	C	G	A	NA	NA	A	T	T	G	C	C	G	T	A	G	G	G	A	A	T	T	C	C	C	C	A	T	C	C	NA	NA	G	C	T	C	G	G	A	G	A	A	A	T	G	G	C	C	A	A	NA	NA	G	A	G	G	T	C	T	C	C	T	T	A	NA	NA	T	G	A	A	A	T	T	A	A	A	NA	NA	A	G	NA	NA	A	G	G	G	G	A	C	T	G	G	C	C	C	C	C	C	T	C	A	G	G	G	G	G	T	C	G	G	G	A	NA	NA	C	C	G	A	G	T	T	T	A	G	G	A	C	A	A	A	G	G	C	C	A	A	C	C	T	T	A	G	T	T	G	C	T	T	A	A	C	C	C	C	T	C	A	A	G	G	A	C	G	A	G	G	G	G	A	G	A	T	C	T	G	T	C	A	G	G	C	C	G	G	A	A	A	A	G	T	C	C	G	A	G	T	G	T	G	G	NA	NA	C	T	T	T	A	C	T	C	A	T	A	G	NA	NA	A	A	G	G	C	T	A	T	G	C	G	G	A	A	A	G	G	C	A	A	NA	NA	T	T	T	A	T	T	G	G	T	T	G	G	NA	NA	T	C	G	G	T	C	G	A	A	G	G	G	A	A	C	C	G	G	NA	NA	A	G	C	C	A	A	C	C	C	C	C	C	G	G	C	T	A	G	A	G	T	T	A	A	A	G	G	G	G	T	A	G	C	C	T	T	C	T	G	G	C	T	G	G	A	A	C	C	A	G	T	G	A	A	C	C	C	T	C	C	T	T	G	C	G	G	T	T	C	T	T	C	T	T	A	A	C	C	A	T	G	A	A	C	C	A	A	A	G	A	A	G	T	C	T	T	T	C	A	A	A	A	A	A	G	G	G	A	C	C	G	G	C	C	T	T	T	C	C	C	A	A	T	T	T	T	T	T	C	T	G	T	T	T	G	G	T	T	C	C	NA	NA	G	G	G	G	G	C	C	T	T	C	A	A	G	A	C	C	C	T	C	C	T	T	NA	NA	G	A	C	A	A	G	T	T	G	A	T	T	T	T	G	G	A	A	C	T	G	G	G	G	T	C	A	G	T	C	G	G	T	A	G	G	G	G	C	C	T	T	T	A	NA	NA	C	T	T	T	G	C	T	A	NA	NA	C	C	A	C	A	G	T	A	NA	NA	T	T	G	G	G	G	T	C	T	C	NA	NA	T	C	C	T	G	G	G	G	T	T	T	A	A	G	NA	NA	G	A	NA	NA	G	G	T	C	A	C	G	G	C	T	G	G	G	A	C	T	A	G	C	C	G	A	A	A	T	T	A	G	G	G	C	C	C	C	G	G	C	C	G	G	NA	NA	G	G	G	A	NA	NA	T	A	G	G	T	A	G	G	T	C	C	T	C	T	A	G	T	G	C	T	T	C	A	G	T	A	G	A	A	A	T	T	T	T	G	G	NA	NA	NA	NA	T	T	C	T	A	A	A	C	NA	NA	G	G	T	T	G	A	G	G	G	A	NA	NA	G	G	G	G	G	G	C	T	G	G	A	A	T	C	G	A	T	G	T	C	A	A	T	T	NA	NA	C	T	A	G	T	T	C	T	A	A	G	G	NA	NA	C	C	G	G	T	T	A	G	C	C	G	G	C	T	NA	NA	T	C	C	C	G	G	T	T	A	A	C	T	A	G	C	C	A	G	NA	NA	C	C	C	C	T	A	A	G	A	A	C	T	G	G	T	T	G	G	G	A	C	T	C	C	T	T	C	T	C	C	C	C	T	C	T	G	T	T	C	C	C	T	C	C	C	C	T	T	C	A	T	T	C	C	A	A	NA	NA	C	C	G	G	T	T	NA	NA	T	T	C	C	T	C	C	C	A	T	G	G	NA	NA	T	T	A	G	G	G	C	C	G	A	A	A	C	C	G	A	G	C	C	C	T	T	T	T	G	A	A	T	A	A	T	T	C	T	T	T	A	A	A	T	G	G	A	A	C	C	G	T	A	A	T	A	G	G	T	T	A	A	T	C	C	T	G	G	G	G	C	T	A	A	G	G	G	G	G	G	A	G	A	G	T	C	G	G	NA	NA	C	C	A	G	G	G	C	C	T	T	C	C	C	C	G	G	A	G	C	A	C	T	G	A	C	C	A	A	C	C	A	T	C	C	C	C	A	A	T	C	C	T	T	T	G	C	C	C	A	A	A	T	C	C	A	G	G	A	C	C	C	C	G	G	T	T	G	G	A	A	G	G	A	T	C	T	NA	NA	C	C	T	A	T	T	T	A	G	A	G	G	C	A	T	T	C	A	A	G	C	A	G	G	A	T	A	C	T	T	T	T	C	C	C	C	G	G	T	C	A	A	NA	NA	G	A	T	C	G	T	T	C	A	A	A	G	C	C	G	G	C	G	T	C	A	G	A	G	G	A	G	A	G	G	G	G	G	G	G	A	C	C	C	G	C	C	G	G	A	G	T	A	T	A	G	A	G	G	C	C	C	C	C	C	A	G	C	T	C	T	C	A	T	T	T	C	G	G	C	C	C	T	C	A	A	T	G	A	C	T	G	G	C	C	G	G	G	G	A	A	C	C	G	A	T	C	C	C	G	G	T	T	A	A	G	C	A	G	NA	NA	C	T	A	C	T	T	A	T	T	A	C	T	G	G	G	G	T	C	G	A	C	C	C	C	T	T	G	A	C	C	G	A	T	C	A	G	A	A	T	C	G	G	A	G	C	C	T	T	G	G	C	C	C	T	T	T	C	T	A	G	C	C	C	C	NA	NA	A	A	A	T	C	C	G	T	T	C	A	T	T	G	NA	NA	T	T	G	A	T	C	G	A	T	C	G	G	NA	NA	C	C	T	T	T	T	A	A	G	T	C	T	A	C	T	T	C	T	C	G	C	C	A	A	C	T	C	C	C	T	T	T	G	A	C	C	G	A	G	G	C	C	A	G	C	C	G	G	G	G	G	T	NA	NA	A	A	A	G	G	A	C	C	C	T	A	A	C	G	G	G	A	T	NA	NA	G	A	C	T	G	A	A	A	C	C	A	G	A	G	C	T	NA	NA	C	C	C	T	T	T	A	G	T	T	C	C	C	G	G	G	T	C	T	C	A	G	T	C	G	T	C	C	A	A	A	A	A	A	G	G	A	A	T	C	G	G	T	C	G	G	G	A	A	A	C	C	C	C	G	G	C	C	T	T	G	T	T	T	A	G	G	A	A	G	T	T	C	C	T	C	C	C	A	A	T	T	A	G	A	G	G	C	C	T	C	C	C	C	A	C	G	G	G	G	G	G	G	T	A	G	A	C	C	T	C	C	A	A	T	T	C	C	G	G	G	G	A	A	A	T	A	A	C	C	G	G	T	T	C	T	G	A	C	C	T	T	G	C	A	A	G	G	T	G	G	A	G	G	C	C	A	A	C	T	G	G	T	T	G	G	T	C	C	C	C	C	C	C	C	C	G	G	G	T	G	G	A	A	G	C	C	C	T	T	C	C	C	T	G	G	A	A	C	C	C	C	C	C	G	G	G	A	G	A	A	A	T	C	T	C	C	G	A	A	A	G	C	C	C	C	G	G	NA	NA	C	C	C	G	T	C	G	G	C	A	C	C	T	C	T	G	A	A	C	T	C	C	G	T	G	A	C	C	A	A	C	T	T	A	C	G	G	A	C	C	C	C	G	G	A	A	T	C	G	A	T	T	A	A	C	T	G	G	G	G	A	G	T	T	C	C	C	C	A	G	G	G	T	T	A	A	A	G	T	T	G	G	T	T	G	A	T	C	C	C	C	C	G	G	G	G	G	G	C	C	C	C	T	G	T	T	C	G	A	T	C	C	G	T	T	T	G	G	T	G	T	C	C	C	A	A	G	A	C	C	G	G	C	T	C	A	A	A	NA	NA	C	C	T	A	A	A	T	A	G	A	NA	NA	C	T	C	A	A	T	NA	NA	C	T	A	G	G	A	C	T	C	A	T	A	A	A	T	T	T	T	C	C	G	A	T	C	G	G	A	G	A	A	A	A	G	G	T	C	NA	NA	G	G	C	T	C	C	T	C	C	T	G	G	T	C	T	T	G	T	G	G	C	C	A	G	NA	NA	G	G	C	T	G	A	T	C	G	G	T	C	G	G	A	C	C	G	C	C	C	T	G	A	C	C	G	A	C	G	A	G	A	A	C	C	C	C	G	A	A	A	C	G	G	G	T	T	T	T	C	C	T	A	C	T	G	G	T	C	A	A	C	C	A	A	A	G	T	C	C	T	A	T	G	G	A	A	A	A	G	G	C	C	G	G	G	G	T	T	G	G	T	T	A	T	G	T	C	C	G	G	C	C	C	C	A	A	G	G	T	T	G	A	T	T	G	G	A	G	C	C	G	G	C	T	T	C	A	A	C	C	G	G	C	C	T	T	C	C	C	A	G	G	G	G	G	G	C	T	C	T	G	G	G	G	G	G	C	C	T	C	C	C	C	T	C	A	G	G	A	G	A	G	G	G	G	A	A	C	C	C	A	G	A	G	T	T	NA	NA	T	T	C	C	T	T	C	C	T	T	G	T	G	G	T	C	C	T	G	G	NA	NA	C	C	C	C	G	G	C	A	G	A	G	A	T	T	G	C	A	G	T	T	T	C	G	A	G	G	NA	NA	G	G	NA	NA	NA	NA	C	T	G	G	T	T	C	T	T	T	C	C	C	C	A	C	G	A	G	A	A	G	T	C	G	A	G	T	A	T	A	C	NA	NA	C	T	A	A	T	T	G	G	G	G	G	A	G	G	C	C	C	T	A	G	G	A	C	C	C	C	G	G	G	G	T	A	C	C	C	C	C	C	A	A	C	C	T	A	G	G	A	A	C	C	A	G	T	T	C	C	C	T	C	C	C	C	A	G	G	G	C	C	C	C	A	A	C	C	T	T	A	A	C	C	C	C	T	T	G	G	C	C	T	T	A	G	A	T	C	C	C	C	G	G	C	C	T	C	T	T	T	T	C	C	G	G	T	A	A	G	A	G	T	T	T	T	A	G	G	T	A	C	A	C	A	G	A	G	C	C	T	T	T	C	A	A	C	C	C	C	T	T	G	A	A	A	A	A	T	T	G	G	T	C	C	T	T	T	C	C	G	G	T	T	G	G	C	C	A	A	T	T	T	T	G	G	G	G	G	G	T	T	A	A	T	T	G	G	G	G	A	A	G	G	A	A	G	G	G	G	A	A	G	G	T	T	G	G	C	C	C	C	G	G	T	T	G	G	A	A	T	T	C	C	A	A	C	C	G	G	G	G	T	T	A	A	A	A	G	G	T	T	T	T	C	C	A	A	A	G	C	C	A	A	G	G	G	G	C	C	T	T	T	T	G	G	A	A	T	T	A	A	C	C	NA	NA	A	A	A	A	A	A	G	G	G	G	C	T	C	C	T	T	A	A	T	T	G	G	C	C	G	G	G	G	G	G	G	G	C	C	G	G	T	T	A	A	A	A	C	C	C	C	C	C	G	G	T	T	G	G	A	A	C	C	A	A	A	A	G	G	T	T	A	A	G	G	C	C	G	G	C	C	T	T	G	G	C	C	C	C	C	C	C	C	A	A	G	G	A	A	T	T	C	C	A	A	C	C	C	C	G	G	G	G	A	A	C	C	A	A	C	C	A	A	G	G	T	T	G	G	C	C	C	C	G	G	C	C	T	T	T	T	G	G	G	G	T	T	T	T	C	C	T	T	A	A	G	G	C	C	G	G	A	A	T	T	A	A	C	C	G	G	C	C	C	C	T	T	C	C	C	C	G	G	C	C	G	G	C	C	G	G	T	T	A	G	C	C	T	T	C	C	G	G	A	A	G	G	C	C	G	G	C	C	T	T	C	C	T	T	G	G	C	C	A	A	C	C	T	C	T	T	T	T	G	G	T	T	C	C	G	G	G	G	G	G	T	T	C	C	G	G	T	T	C	C	C	C	T	T	G	G	A	A	G	G	T	T	A	A	A	A	A	A	G	G	G	G	C	C	C	C	G	G	A	A	G	G	T	T	T	T	G	A	C	C	C	C	G	G	C	C	C	C	C	C	C	C	T	T	C	C	C	C	A	A	C	C	G	G	G	G	A	A	A	A	G	G	G	G	G	G	A	A	T	T	C	C	A	A	A	A	T	T	T	T	G	G	A	A	T	T	G	G	C	C	A	A	C	C	G	G	A	A	C	C	T	T	T	T	T	T	A	A	A	A	T	T	T	T	T	T	T	T	C	C	G	G	C	C	G	G	C	C	A	A	T	T	A	A	C	C	G	G	T	T	A	A	G	G	G	G	C	C	A	A	NA	NA	G	G	G	G	G	G	A	A	A	A	C	C	C	C	A	A	A	A	T	T	A	A	A	A	A	A	A	A	G	G	G	G	G	G	T	T	G	G	C	C	G	G	C	C	G	G	A	A	A	A	G	G	C	C	T	T	A	A	A	A	C	C	C	C	T	T	C	C	A	A	T	T	G	G	C	C	G	G	G	G	A	A	T	T	G	G	C	C	A	A	T	T	C	C	T	T	C	C	G	G	T	T	G	G	T	T	G	G	C	C	G	G	G	G	G	G	G	G	G	G	A	A	T	T	A	A	T	T	NA	NA	G	G	A	A	T	T	G	G	A	A	C	C	G	G	C	C	T	T	G	G	T	T	T	T	G	G	C	C	T	T	G	G	C	C	C	C	T	T	T	T	G	G	T	T	C	C	C	C	T	T	A	A	G	G	A	A	NA	NA	T	T	G	G	T	T	C	C	A	A	G	G	T	T	T	T	C	C	A	A	T	T	C	C	G	G	T	T	C	C	G	G	A	G	A	A	C	C	C	C	C	C	C	C	A	A	A	A	C	C	G	G	C	C	T	T	A	A	G	G	G	G	C	C	A	A	T	T	G	G	C	C	G	G	C	C	T	T	C	C	A	A	A	A	T	G	A	A	G	G	G	G	T	T	C	C	A	A	C	C	G	G	A	A	G	G	C	C	T	T	G	G	G	G	G	G	C	C	T	T	G	G	A	A	C	C	G	G	C	C	C	C	G	G	C	C	T	T	C	C	C	C	G	G	C	C	C	C	T	T	A	A	G	G	G	G	A	A	G	G	G	G	A	A	A	A	G	G	A	A	G	G	C	C	T	T	C	C	G	G	C	C	C	C	A	A	C	C	T	T	T	T	T	T	G	A	C	C	C	C	G	G	C	C	G	G	C	C	C	C	G	G	T	T	A	A	G	G	G	G	A	A	C	C	A	A	G	T	A	A	C	C	T	T	G	G	G	G	T	T	G	G	G	G	G	G	A	A	C	C	A	A	C	C	T	T	T	T	C	C	G	G	C	C	C	C	C	C	A	A	C	C	T	T	A	A	T	T	T	T	A	A	C	C	T	T	C	C	A	A	T	T	C	C	T	T	A	A	G	G	C	C	A	A	NA	NA	NA	NA	T	T	G	G	A	A	T	T	C	C	A	A	G	G	C	C	G	G	C	C	C	C	G	G	C	C	C	C	C	C	C	C	G	G	C	C	A	A	C	C	C	C	A	A	T	T	A	A	G	G	G	G	C	C	A	A	C	T	C	C	G	G	C	C	T	T	G	G	G	G	A	A	T	T	G	G	G	G	C	C	T	T	A	A	A	A	C	T	C	C	G	G	A	A	G	G	G	G	T	T	G	G	NA	NA	C	C	T	T	C	C	G	G	C	C	C	C	C	C	C	C	T	T	T	T	A	A	G	G	C	C	T	T	C	C	C	C	G	G	C	C	C	C	T	T	A	A	C	C	C	C	G	G	C	C	T	T	A	A	G	G	A	A	C	C	C	C	G	G	G	G	T	T	A	A	G	G	G	G	T	T	C	C	A	A	G	G	T	T	A	A	T	T	G	G	G	G	T	T	T	T	A	A	G	G	G	G	C	C	C	C	C	C	T	T	T	T	A	A	G	G	C	C	A	A	A	A	T	T	T	C	A	A	A	A	G	A	T	T	C	C	C	C	A	A	T	T	G	G	C	C	A	A	G	G	G	G	C	C	A	A	C	C	T	T	A	A	NA	NA	G	G	C	C	A	A	C	C	T	T	A	A	C	C	C	C	A	A	G	G	A	A	C	C	G	G	G	G	T	T	A	A	C	C	G	G	G	G	G	T	A	A	G	G	G	G	G	G	G	G	C	C	G	G	A	A	G	G	G	G	C	C	T	T	A	A	G	G	G	G	A	A	G	G	G	G	G	G	T	T	T	T	G	G	T	T	A	A	A	A	G	G	T	T	G	G	C	C	T	T	C	C	A	A	T	T	A	A	A	A	A	A	T	T	A	A	A	A	NA	NA	C	C	G	G	T	T	C	C	G	G	C	C	C	C	T	T	A	A	A	A	A	A	G	G	G	G	T	T	T	T	A	A	G	G	A	A	G	G	A	G	C	C	A	A	C	C	C	C	C	C	C	C	T	T	T	T	G	G	C	C	T	T	G	G	C	C	G	G	NA	NA	C	C	A	A	C	C	T	T	A	A	C	C	T	T	T	T	C	C	C	C	T	T	G	G	A	A	C	C	A	A	C	C	G	G	C	C	G	G	C	C	G	G	A	A	A	A	C	C	A	A	C	C	G	G	C	C	G	G	T	T	NA	NA	G	G	T	T	A	A	C	C	G	G	A	A	G	G	A	A	C	C	G	G	T	T	G	G	T	T	T	T	G	G	A	A	T	T	C	C	A	A	G	G	G	G	G	G	G	G	C	C	C	C	C	C	A	A	T	T	C	C	T	T	C	T	T	T	G	G	G	G	A	A	T	T	G	G	C	C	T	T	G	G	C	C	A	A	G	G	T	T	G	G	C	C	A	A	G	G	C	C	NA	NA	A	A	A	A	G	G	T	T	A	A	NA	NA	G	G	G	G	T	T	C	C	G	G	G	G	G	G	G	G	G	G	C	C	C	C	T	T	C	C	G	G	G	G	C	C	C	C	C	C	A	A	C	C	T	T	C	C	T	T	G	G	T	T	C	C	G	G	T	T	C	C	A	A	G	G	G	G	G	G	A	A	C	C	G	G	C	C	C	C	G	G	A	A	T	T	C	C	G	G	T	T	G	G	G	G	T	T	A	A	C	C	A	A	G	G	G	G	C	C	C	C	G	G	C	C	A	A	A	A	T	T	T	T	A	A	G	G	T	T	G	G	G	G	T	T	C	C	T	T	C	C	G	G	G	G	C	C	G	G	A	A	C	C	G	G	C	C	C	C	T	T	A	A	G	G	C	C	T	T	A	A	G	G	C	C	T	T	NA	NA	A	A	C	C	A	A	A	A	G	G	T	T	G	G	A	A	C	C	T	T	C	C	C	C	G	G	C	C	G	G	C	C	G	G	A	A	NA	NA	C	C	C	C	G	G	G	G	C	C	T	T	G	G	C	C	C	C	C	C	T	T	G	G	A	A	G	G	C	C	C	C	A	A	T	T	C	C	G	G	C	C	C	C	G	G	C	C	G	A	G	G	C	C	A	A	C	C	T	T	A	A	A	A	C	C	T	T	T	T	T	T	C	C	A	A	A	A	C	C	A	A	G	G	C	C	T	T	G	G	C	C	G	G	G	G	C	C	A	A	A	A	C	C	T	T	C	C	C	C	G	G	C	C	C	C	T	T	T	T	C	C	G	G	T	T	C	C	T	T	G	G	T	T	G	G	T	T	C	C	T	T	G	G	A	A	T	T	T	T	G	G	G	G	G	G	A	A	C	C	A	A	G	G	C	C	G	G	G	G	T	T	C	C	C	C	C	C	A	A	T	T	G	G	G	G	A	A	A	A	C	C	G	G	A	A	A	A	C	C	A	A	T	T	T	T	A	A	T	T	C	C	T	T	C	C	C	C	T	T	A	A	G	G	A	A	G	G	C	C	G	G	T	T	A	A	G	G	T	T	C	C	G	G	G	G	G	G	A	A	G	G	C	C	C	C	G	G	C	C	A	A	C	C	T	T	T	T	G	G	C	C	C	C	G	G	G	G	T	T	C	C	C	C	G	G	A	A	A	A	A	A	T	T	C	C	G	G	T	T	A	A	T	T	A	A	T	T	G	G	T	T	C	C	C	C	T	T	G	G	T	T	C	C	A	A	A	A	G	G	G	G	A	A	T	T	C	C	A	A	G	G	A	A	C	C	C	C	G	G	T	T	C	C	C	C	C	C	G	G	A	A	T	T	C	C	A	A	G	G	C	C	C	C	C	C	A	A	T	T	A	A	C	C	T	T	G	G	G	G	A	A	G	G	A	A	G	G	C	C	G	G	C	C	T	T	G	G	G	G	G	G	C	C	G	G	C	C	A	A	G	G	T	T	C	C	G	G	G	G	G	G	C	C	G	G	G	G	NA	NA	G	G	G	G	C	C	T	T	C	C	T	T	G	G	G	G	NA	NA	G	G	A	A	G	G	A	A	C	C	T	T	G	G	G	G	A	A	C	C	G	G	C	C	G	G	G	G	T	T	G	G	T	T	G	G	G	G	A	A	G	G	C	C	T	T	C	C	T	T	A	A	C	C	G	G	A	A	C	C	C	C	G	G	A	A	T	T	G	G	G	G	T	T	C	C	C	C	C	C	T	T	C	C	C	C	G	G	G	G	A	A	A	T	C	C	A	A	NA	NA	G	G	C	C	C	C	C	C	C	C	C	C	C	C	G	G	T	T	A	A	C	C	G	G	A	A	G	G	C	C	C	C	C	C	NA	NA	A	A	G	G	G	G	C	C	NA	NA	T	T	C	C	C	C	T	T	G	G	T	T	C	C	T	T	G	G	G	G	T	T	C	C	A	A	T	T	T	T	T	T	G	G	G	G	G	G	C	C	A	A	C	C	C	C	G	G	C	C	C	C	G	G	C	C	A	A	G	G	A	A	C	C	C	C	G	G	A	A	T	T	G	G	C	T	A	A	G	G	C	C	A	A	C	C	C	C	T	T	G	G	T	T	A	A	T	T	A	A	C	C	A	A	G	G	T	T	C	C	A	A	C	C	G	G	A	A	A	A	C	C	A	A	C	C	C	C	C	C	C	C	C	T	T	T	A	A	A	A	A	A	G	G	C	C	G	G	G	G	C	C	G	G	T	T	A	A	T	T	A	A	C	C	C	C	G	G	T	T	G	G	G	G	C	C	G	G	A	A	C	C	T	T	T	T	C	C	A	A	T	T	C	C	G	G	G	G	G	G	C	C	A	A	T	T	T	T	A	A	A	A	C	C	A	A	A	A	G	G	T	T	T	T	C	C	A	A	C	C	T	T	T	T	C	C	G	G	G	G	T	T	C	C	T	T	C	C	A	A	C	C	G	G	G	G	G	G	C	C	G	G	T	T	T	T	T	T	C	C	G	G	G	G	C	C	G	G	C	C	G	G	G	G	G	G	G	G	T	T	C	C	T	T	T	T	T	A	C	C	T	T	G	G	C	C	A	A	T	T	G	G	T	T	G	G	A	A	C	C	G	G	G	G	T	T	A	A	T	T	G	G	G	G	A	A	A	A	A	A	T	T	G	G	T	T	C	C	A	A	A	A	G	G	G	G	G	G	A	A	C	C	G	G	T	T	T	T	T	T	C	C	T	T	G	G	A	A	C	C	C	C	A	A	C	C	G	G	A	A	T	T	C	C	A	A	C	C	T	T	T	T	T	T	C	C	T	T	G	G	C	C	T	T	T	T	C	C	C	C	T	T	T	T	C	C	T	T	A	A	A	A	T	T	G	G	A	A	C	C	A	A	G	G	C	C	C	C	T	T	T	T	A	A	T	T	T	T	A	A	C	C	A	A	G	G	A	A	C	C	T	T	A	A	C	C	T	T	A	A	A	A	T	T	C	C	T	T	C	C	T	T	G	G	G	G	G	G	C	C	T	T	C	C	G	G	G	G	A	A	A	A	A	A	G	G	A	A	A	A	A	A	C	C	A	A	G	G	G	G	G	G	C	C	G	G	A	A	C	C	T	T	G	G	C	C	T	T	G	G	C	C	G	G	C	C	T	T	T	T	G	G	A	A	T	T	G	G	T	T	NA	NA	A	A	A	A	A	A	G	G	A	A	G	G	C	C	G	G	T	T	T	T	T	T	T	A	A	A	A	A	T	T	C	C	T	T	C	C	C	C	C	C	A	T	C	C	C	C	C	C	C	C	C	C	G	G	NA	NA	G	G	T	T	T	T	G	G	G	G	A	A	G	G	C	C	C	C	C	C	G	G	C	C	C	C	T	T	G	G	A	A	T	T	T	T	G	G	G	G	C	C	A	A	C	C	T	T	T	T	T	T	G	G	A	A	A	A	G	G	C	C	G	G	G	G	G	G	A	A	C	C	T	C	G	G	C	C	T	C	G	G	G	G	A	A	G	G	C	C	C	C	G	G	T	T	G	G	A	A	T	T	G	G	A	A	G	G	G	G	C	C	T	T	C	C	G	A	C	C	A	A	T	T	G	G	G	G	G	G	G	G	G	G	C	C	G	G	A	A	A	A	C	C	C	C	T	T	A	A	G	G	A	A	G	G	A	A	C	C	G	G	A	A	A	A	A	A	A	A	G	G	T	T	A	A	C	C	G	G	T	T	G	G	A	A	A	A	T	T	A	A	C	C	G	G	T	T	C	C	G	G	NA	NA	A	A	T	T	T	T	C	C	T	T	C	C	A	A	T	T	G	G	C	C	A	A	T	T	C	C	G	G	G	G	C	C	G	G	C	C	G	G	C	C	G	G	C	G	T	T	T	T	T	T	C	T	C	C	C	C	A	A	C	C	C	C	C	C	C	C	C	C	G	G	G	G	G	G	C	C	C	C	A	A	G	G	C	C	T	T	G	G	C	C	T	T	G	G	A	A	C	C	A	A	C	C	G	G	A	A	G	G	C	C	T	T	C	C	G	G	C	C	T	T	G	G	G	G	G	G	T	T	C	C	C	C	G	G	G	G	C	C	C	C	A	A	A	A	C	C	C	C	A	A	G	G	A	A	G	G	G	G	G	G	G	G	G	G	C	C	A	A	C	C	G	G	T	T	T	T	A	A	A	A	T	T	A	A	A	A	G	G	G	G	C	C	C	C	G	G	G	G	G	G	G	G	C	C	C	C	C	C	G	G	T	T	C	C	C	C	T	T	C	C	G	G	C	C	C	C	G	G	C	C	G	G	G	G	A	A	C	C	A	A	T	T	C	C	C	C	C	C	T	T	A	A	G	G	T	T	G	G	G	G	C	C	T	T	T	T	G	G	C	C	G	G	T	T	C	C	G	G	G	G	C	C	C	C	G	G	G	G	C	C	C	C	G	G	G	G	A	A	A	A	T	T	A	A	C	C	C	C	G	G	C	C	A	A	C	C	G	G	A	A	T	T	T	T	A	A	G	G	C	C	G	G	A	A	G	G	G	G	C	C	C	C	T	T	A	A	C	C	T	T	C	C	G	G	C	C	A	A	G	G	T	T	A	A	A	A	T	T	C	C	T	T	C	C	G	G	T	T	C	C	C	C	C	C	G	G	A	A	T	T	C	C	A	A	G	G	G	G	A	A	C	C	G	G	G	G	G	G	G	G	T	T	G	G	A	A	C	C	C	C	G	G	T	T	G	G	T	T	C	C	C	C	C	C	C	C	G	G	NA	NA	A	A	A	A	G	G	C	C	A	A	G	G	T	T	G	G	T	T	T	T	C	C	C	C	C	C	T	T	G	G	C	C	C	C	G	G	T	T	G	G	C	C	A	A	G	G	C	C	T	T	C	C	G	G	G	G	G	G	T	T	G	G	G	G	G	G	G	G	A	A	C	C	G	G	C	C	T	T	T	T	C	C	A	A	A	A	G	G	G	A	T	T	T	T	T	T	A	A	G	G	G	G	T	T	T	T	C	C	G	G	A	A	C	C	C	C	A	A	C	C	T	T	T	T	G	G	C	C	C	C	G	G	T	T	G	G	A	A	C	C	A	A	C	C	C	C	G	G	C	C	T	T	C	C	C	C	T	T	C	C	G	G	A	A	C	C	G	G	C	C	T	T	T	T	G	G	T	T	T	T	G	G	G	A	T	T	G	G	A	A	C	C	A	A	G	G	C	C	C	C	G	G	T	T	A	A	A	A	A	A	C	C	C	C	A	A	C	C	A	A	G	G	G	G	G	A	G	G	T	T	G	G	T	T	A	A	T	T	C	C	G	G	C	C	G	G	C	C	A	A	NA	NA	G	G	A	A	G	G	G	G	G	G	NA	NA	T	T	T	T	C	C	G	G	C	C	G	G	A	A	G	G	C	C	G	G	NA	NA	G	G	NA	NA	C	C	G	C	G	G	C	C	T	T	G	G	A	A	G	G	C	C	G	G	G	G	C	C	T	T	T	T	G	G	G	G	A	A	G	G	C	C	C	C	NA	NA	A	A	A	A	A	A	A	A	C	C	A	A	C	C	T	T	A	A	A	A	G	G	C	C	C	C	C	C	C	C	C	C	A	A	T	T	G	G	A	A	G	G	G	G	C	C	C	C	T	T	C	C	A	A	C	C	T	T	A	A	A	A	G	G	C	C	C	C	A	A	C	T	T	T	C	C	G	G	G	G	G	G	C	C	C	C	C	C	G	G	C	C	G	G	G	G	C	C	T	T	G	G	C	C	A	A	T	T	C	C	T	T	G	G	NA	NA	A	A	A	A	G	G	C	C	T	T	G	G	A	C	G	G	C	C	C	C	T	T	C	C	G	G	A	A	C	C	G	G	T	T	C	C	T	T	T	T	C	C	A	A	T	T	A	A	G	G	C	C	C	C	G	G	A	A	G	G	C	C	A	A	G	G	G	G	T	T	G	G	T	T	G	G	T	T	G	G	T	T	G	G	G	G	G	G	C	C	T	T	A	A	A	A	C	C	C	C	C	C	A	A	G	G	C	C	C	C	T	T	C	C	G	G	A	A	G	G	T	T	C	C	G	G	A	A	G	G	A	A	T	T	T	T	T	T	G	G	G	G	C	C	A	A	C	C	G	G	A	A	C	C	G	G	G	G	G	G	A	A	C	C	A	A	T	T	C	C	T	G	A	A	T	T	G	G	T	T	T	T	G	G	T	T	C	C	G	G	G	G	G	G	G	G	G	G	C	C	G	G	C	C	G	G	C	C	A	A	A	A	G	G	C	C	C	C	C	C	G	G	G	G	C	C	G	G	G	G	A	A	T	T	G	G	A	A	C	C	G	G	A	A	C	C	A	A	T	T	G	G	C	C	G	G	C	C	C	C	T	T	G	T	T	T	G	G	A	A	C	C	G	G	C	C	C	C	T	T	T	T	C	C	G	G	G	G	G	G	T	T	G	G	T	T	G	G	A	A	G	G	C	C	G	G	A	A	A	A	T	T	C	C	T	T	A	A	A	A	G	G	T	T	C	C	A	A	NA	NA	C	C	T	T	C	C	G	G	A	A	C	C	A	A	C	C	T	T	A	A	C	C	G	G	T	T	C	C	C	C	G	G	G	G	T	T	T	T	C	C	NA	NA	G	G	A	A	G	G	G	G	G	G	T	T	A	A	T	T	G	G	A	A	T	T	T	T	T	T	A	A	G	G	C	C	G	G	T	T	A	A	T	T	G	G	G	G	T	T	C	C	C	C	G	G	C	C	G	G	G	G	A	A	C	C	T	T	G	G	G	G	G	G	A	A	G	G	A	A	C	C	G	G	C	C	C	C	C	C	G	G	C	C	C	C	A	A	C	T	NA	NA	T	T	A	G	A	A	T	C	T	T	A	C	G	A	C	C	T	A	G	A	T	T	T	C	T	C	A	A	T	T	T	C	C	T	C	C	T	C	G	G	G	G	A	A	A	A	A	G	T	T	C	C	G	A	T	C	NA	NA	A	C	G	G	G	G	C	C	G	G	G	G	NA	NA	C	T	G	A	A	A	T	C	T	C	A	G	A	C	C	T	C	C	C	A	G	G	C	A	T	C	C	T	G	G	C	C	A	A	G	A	G	G	A	G	A	T	T	T	G	A	G	A	T	G	T	T	G	G	T	T	A	C	C	T	NA	NA	NA	NA	G	G	T	T	G	A	G	G	G	G	A	G	G	A	C	A	C	T	A	A	G	A	A	G	C	T	A	A	A	A	A	A	A	A	C	C	C	C	NA	NA	G	G	C	C	T	A	C	C	A	A	G	G	C	C	G	G	C	C	C	C	G	G	G	G	C	C	C	C	C	C	T	G	G	A	G	T	C	C	C	C	T	T	G	A	T	C	NA	NA	C	T	T	T	C	C	G	G	G	G	A	A	C	T	A	A	C	T	C	C	G	G	T	C	A	G	G	G	A	G	C	G	A	G	A	A	T	T	C	T	C	C	G	A	G	G	C	T	T	T	T	C	NA	NA	A	G	C	C	C	C	T	C	T	C	G	G	G	A	G	A	T	T	NA	NA	C	C	T	C	A	A	G	G	G	G	C	A	A	A	T	C	A	T	C	T	G	G	A	G	A	G	C	T	C	C	T	C	G	G	A	G	A	G	G	A	A	G	C	T	C	A	G	A	A	G	T	C	C	T	G	A	T	G	C	C	T	T	G	G	NA	NA	T	T	C	C	C	C	T	C	NA	NA	T	C	G	A	C	C	C	T	C	C	G	G	C	C	A	T	G	G	G	G	C	C	A	G	G	G	C	C	G	C	C	T	T	A	T	C	C	C	T	G	T	T	T	C	A	G	C	T	C	T	C	C	G	A	T	T	A	A	C	C	T	T	G	G	C	T	C	C	G	G	A	A	A	A	C	C	C	C	G	A	C	T	A	G	C	C	G	A	NA	NA	G	G	G	A	T	A	G	A	C	T	G	A	A	G	C	C	C	A	C	C	G	A	T	T	T	T	T	G	T	C	C	C	G	A	G	G	G	G	G	G	C	C	A	C	T	C	C	G	G	A	G	G	C	T	T	A	T	T	T	C	G	A	C	G	G	G	C	A	G	A	A	G	G	A	C	T	A	G	A	G	G	G	A	G	A	G	T	T	G	A	G	G	T	G	G	A	NA	NA	G	G	G	G	G	G	G	G	T	T	G	G	C	C	A	G	G	G	G	A	G	G	T	C	C	T	C	C	T	C	G	A	A	A	A	G	T	T	C	T	C	C	G	G	T	C	C	C	A	A	T	C	G	G	G	A	A	G	C	T	A	G	T	T	G	A	T	T	G	A	C	A	G	G	G	A	C	C	C	T	T	G	A	A	T	C	C	A	C	T	T	T	C	T	G	G	G	C	G	G	C	C	C	C	T	T	A	A	G	T	C	C	C	C	T	T	G	C	A	G	A	G	C	T	T	T	G	G	NA	NA	G	A	T	A	G	G	A	G	C	T	G	G	G	G	C	C	T	C	T	T	A	A	T	C	T	T	C	C	G	G	A	G	G	G	A	G	C	C	G	A	A	A	G	G	G	G	G	A	G	G	G	G	A	G	G	G	C	T	C	C	A	A	C	C	C	C	T	C	T	T	C	T	C	T	G	G	C	A	G	G	G	G	G	G	C	C	T	C	A	G	C	C	T	T	C	T	A	G	C	T	T	G	A	G	NA	NA	G	G	T	T	G	G	C	T	T	G	G	G	G	G	C	T	A	A	C	C	G	A	G	G	NA	NA	G	G	A	G	G	G	C	T	G	G	A	A	A	A	C	C	C	C	G	G	G	G	T	C	NA	NA	G	A	G	A	T	T	G	A	G	G	G	A	G	A	G	G	G	G	C	C	NA	NA	A	G	G	A	T	T	A	A	T	C	G	T	C	T	G	T	A	G	C	T	C	T	T	A	C	C	G	G	C	T	A	C	G	G	A	G	C	C	T	G	G	A	T	A	C	A	T	C	C	C	C	T	C	T	A	G	A	A	C	T	T	C	A	G	C	A	C	T	C	C	C	C	C	A	G	C	C	T	A	A	T	T	T	T	NA	NA	G	G	T	A	G	C	C	C	G	G	A	G	G	C	C	T	C	C	C	G	A	A	A	G	C	T	A	G	NA	NA	NA	NA	G	A	C	C	C	T	G	A	G	G	T	C	C	T	G	G	C	C	G	A	C	G	NA	NA	A	A	A	A	G	A	T	G	T	T	T	C	T	T	T	A	T	T	C	A	G	G	G	A	C	C	T	C	G	G	C	C	G	G	G	G	G	C	G	A	C	C	T	T	G	A	G	A	C	C	C	C	G	G	C	A	G	A	T	C	A	G	C	T	T	C	A	G	G	G	G	C	T	T	C	T	T	G	C	C	G	G	A	G	NA	NA	T	T	T	C	C	T	G	A	T	C	T	C	C	T	T	T	T	C	C	C	A	A	C	C	G	A	A	A	G	T	T	A	A	G	C	T	C	C	G	G	T	C	T	C	G	A	C	T	T	T	C	T	C	T	G	A	A	A	C	C	T	T	A	G	T	C	T	C	C	C	T	T	T	T	C	T	A	G	C	T	C	A	G	A	C	C	C	C	T	A	G	G	C	C	G	G	G	A	T	C	G	G	C	G	T	C	T	T	A	G	G	A	A	G	T	C	C	T	C	T	T	T	C	T	A	A	A	A	T	C	A	G	T	C	G	G	T	C	C	C	C	G	C	C	A	A	G	G	C	A	C	T	T	C	T	T	C	C	G	A	G	A	A	G	T	C	T	C	C	T	G	G	G	G	C	C	G	G	G	A	A	G	C	C	A	G	C	T	A	A	C	T	G	G	C	C	G	T	C	T	A	C	A	G	A	A	G	G	C	C	G	A	G	G	A	A	A	G	T	C	T	C	G	G	G	G	T	C	T	T	A	A	NA	NA	C	T	T	C	A	A	A	A	T	T	C	C	C	C	C	T	C	C	C	C	A	A	T	G	G	G	G	A	C	T	C	T	T	T	C	T	A	C	G	G	A	C	C	T	G	A	A	G	C	C	C	T	NA	NA	C	C	G	A	T	T	C	C	G	A	C	C	A	G	A	C	A	A	A	A	C	C	A	A	G	G	T	G	G	G	T	C	A	G	G	G	T	C	G	A	T	G	T	C	C	G	A	G	T	C	G	G	NA	NA	C	T	A	A	T	G	C	C	A	A	C	C	G	G	C	C	G	G	G	G	G	G	G	G	G	C	T	T	G	G	G	G	C	T	G	A	G	G	T	T	T	A	C	T	G	G	A	A	T	T	G	G	A	A	C	C	T	G	A	G	G	A	G	A	C	T	T	C	C	C	C	G	T	T	G	G	C	C	T	T	C	C	G	G	C	C	A	A	NA	NA	G	G	T	T	A	A	G	G	G	G	G	T	NA	NA	A	A	C	T	G	A	G	A	G	G	C	C	T	T	C	C	G	G	A	A	T	A	T	A	C	T	G	C	A	A	C	C	C	C	A	A	C	T	T	C	G	G	G	T	G	A	A	G	A	A	A	A	T	T	C	C	A	G	T	T	G	T	G	G	G	G	G	G	G	G	T	T	G	G	T	C	C	T	G	G	C	T	C	T	C	C	A	A	A	G	T	T	A	A	T	C	A	G	A	T	G	A	A	A	G	A	A	A	T	T	C	C	G	A	G	A	A	G	G	G	G	T	A	A	T	C	C	C	C	C	A	A	C	T	C	C	G	A	A	G	C	T	G	A	C	C	T	T	T	T	G	A	G	A	G	G	G	A	G	C	C	C	G	G	T	C	C	T	G	G	C	C	C	C	A	A	G	T	G	G	G	G	C	A	G	G	A	A	A	A	A	A	A	A	G	G	A	G	G	G	G	G	C	A	T	C	G	A	G	G	G	T	T	G	T	T	C	C	C	C	G	G	NA	NA	C	T	C	C	G	G	G	T	G	G	G	G	C	C	G	G	A	A	A	G	C	C	G	A	A	G	C	C	C	C	A	G	C	G	C	T	A	G	G	G	G	G	C	C	G	T	A	A	NA	NA	T	T	A	G	T	C	C	T	A	A	C	C	C	T	A	C	C	T	A	A	A	C	T	C	A	G	A	A	G	G	A	A	A	G	T	C	C	C	G	G	G	A	A	A	G	G	C	C	G	G	G	T	G	C	T	C	G	G	T	C	G	A	C	C	C	G	A	A	C	T	T	T	C	C	C	T	T	T	T	T	C	T	C	C	G	A	NA	NA	G	A	C	T	A	A	A	A	C	T	C	C	T	C	C	C	A	A	C	T	T	C	A	G	T	T	C	C	C	C	A	A	C	C	G	G	G	T	G	A	C	T	G	G	G	G	C	C	G	T	C	C	A	A	NA	NA	NA	NA	G	A	T	T	A	A	T	T	A	A	T	T	G	G	G	G	G	A	T	T	G	A	C	C	G	G	G	G	G	A	C	C	G	G	G	C	T	T	C	T	G	C	G	A	NA	NA	C	G	G	G	C	C	G	G	A	A	C	T	G	G	C	C	A	A	C	T	G	A	G	G	G	G	G	G	G	G	NA	NA	C	T	A	G	T	C	G	G	G	G	G	G	T	C	T	C	T	T	G	G	C	C	G	G	G	G	T	C	G	T	G	G	NA	NA	C	C	A	A	C	C	C	T	C	T	C	C	A	A	A	G	A	A	A	A	G	A	NA	NA	C	G	C	C	A	A	A	A	A	C	C	C	G	A	G	A	A	A	C	C	T	C	T	C	C	C	G	A	G	G	C	C	A	G	A	C	C	T	G	T	T	T	T	C	G	A	A	A	G	G	C	T	A	C	T	T	A	A	NA	NA	G	G	C	C	C	T	A	T	G	G	G	G	G	G	A	G	T	C	A	T	A	A	C	C	C	C	C	C	C	T	T	A	A	G	G	C	A	G	NA	NA	C	T	A	A	C	C	C	T	T	T	C	T	C	T	T	T	C	C	C	C	C	C	C	C	G	T	A	G	T	T	T	T	G	T	T	T	C	C	A	A	A	G	T	A	G	C	T	T	G	T	C	C	C	C	C	T	G	C	C	C
CC	OR167f171	NA	NA	1	NA	A	A	T	T	A	A	G	G	G	G	T	T	G	G	T	T	T	T	C	C	C	C	C	C	C	C	A	A	G	G	C	C	T	T	C	C	T	T	T	T	T	T	C	C	A	A	G	G	A	A	G	G	G	G	G	G	G	G	A	A	T	T	T	T	G	G	C	C	T	T	C	C	G	G	C	C	A	A	T	T	C	C	A	A	G	G	T	T	C	C	A	A	G	G	T	T	T	T	G	G	C	C	A	A	C	C	C	C	T	T	G	G	C	C	T	T	A	A	C	C	T	T	G	G	C	C	C	C	A	A	C	C	G	G	G	G	A	A	G	G	C	C	C	C	T	T	A	A	T	T	A	A	C	C	G	G	A	A	T	T	C	C	C	C	C	C	T	T	T	T	G	G	G	G	T	T	G	G	C	C	T	T	G	G	A	A	C	C	C	C	A	A	C	C	T	T	C	C	T	T	C	C	G	G	T	T	T	T	C	C	T	T	G	G	C	C	T	T	C	C	T	T	T	T	C	C	T	T	G	G	T	T	T	T	A	A	C	C	A	A	C	C	A	A	C	C	T	T	A	A	G	G	G	G	G	G	C	C	G	G	T	T	C	C	C	C	A	A	C	C	T	T	A	A	C	C	G	G	A	A	G	G	A	A	C	C	A	A	T	T	A	A	C	C	A	A	T	T	G	G	G	G	A	A	C	C	A	A	A	A	C	C	A	A	C	C	C	C	G	G	G	G	A	A	A	A	C	C	A	A	C	C	A	A	T	T	C	C	A	A	C	C	C	C	T	T	G	G	G	G	C	C	C	C	G	G	G	G	A	A	T	T	T	T	G	G	A	A	G	G	G	G	C	C	G	G	G	G	A	A	T	T	G	G	T	T	T	T	G	G	G	G	A	A	T	T	C	C	T	T	T	T	T	T	A	A	T	T	G	G	T	T	A	A	C	C	C	C	C	C	G	G	A	A	C	C	G	G	T	T	A	A	C	C	T	T	C	C	A	A	G	G	A	A	G	G	C	C	C	C	T	T	G	G	T	T	T	T	C	C	G	G	G	G	T	T	C	C	C	C	G	G	T	T	G	G	C	C	A	A	G	G	G	G	G	G	T	T	T	T	A	A	C	C	G	G	T	T	T	T	A	A	C	C	A	A	A	A	A	A	T	T	T	T	C	C	G	G	C	C	A	A	C	C	G	G	T	T	A	A	A	A	G	G	T	T	A	A	C	C	G	G	C	C	A	A	A	A	G	G	A	A	G	G	A	A	G	G	T	T	G	G	C	C	G	G	C	C	T	T	C	C	G	G	T	T	G	G	C	C	T	T	G	G	T	T	A	A	A	A	A	A	G	G	T	T	A	A	G	G	T	T	C	C	A	A	C	C	T	T	A	A	A	A	T	T	T	T	A	A	T	T	A	A	C	C	G	G	G	G	A	A	C	C	G	G	T	T	G	G	C	C	A	A	G	G	T	T	T	T	C	C	T	T	A	A	T	T	C	C	C	C	G	G	T	T	G	G	A	A	A	A	A	A	A	A	T	T	A	A	A	A	A	A	G	G	G	G	T	T	A	A	C	C	A	A	G	G	T	T	C	C	A	A	G	G	G	G	A	A	G	G	T	T	G	G	A	A	C	C	A	A	C	C	T	T	A	A	G	G	T	T	G	G	T	T	C	C	T	T	T	T	A	A	G	G	C	C	C	C	G	G	C	C	G	G	T	T	T	T	A	A	C	C	G	G	T	T	A	A	G	G	A	A	G	G	T	T	G	G	A	A	C	C	T	T	T	T	T	T	T	T	T	T	G	G	A	A	G	G	A	A	A	A	C	C	C	C	T	T	T	T	C	C	G	G	G	G	A	A	T	T	T	T	G	G	T	T	T	T	C	C	A	A	C	C	G	G	G	G	A	A	G	G	G	G	T	T	G	G	G	G	T	T	C	C	A	A	G	G	T	T	C	C	T	T	T	T	C	C	C	C	T	T	C	C	A	A	G	G	G	G	A	A	A	A	T	T	G	G	T	T	G	G	A	A	G	G	T	T	A	A	T	T	A	A	T	T	C	C	T	T	G	G	T	T	A	A	G	G	C	C	G	G	T	T	C	C	C	C	G	G	G	G	C	C	C	C	T	T	T	T	A	A	C	C	C	C	T	T	C	C	T	T	A	A	A	A	T	T	C	C	C	C	T	T	C	C	T	T	A	A	C	C	G	G	C	C	T	T	A	A	T	T	T	T	G	G	A	A	T	T	C	C	G	G	T	T	G	G	A	A	C	C	G	G	A	A	T	T	T	T	T	T	A	A	C	C	T	T	A	A	T	T	A	A	G	G	G	G	A	A	A	A	A	A	T	T	A	A	A	A	A	A	C	C	C	C	G	G	C	C	C	C	T	T	T	T	G	G	A	A	C	C	A	A	C	C	G	G	A	A	A	A	G	G	G	G	T	T	T	T	T	T	G	G	T	T	A	A	A	A	T	T	T	T	A	A	A	A	A	A	T	T	C	C	G	G	A	A	A	A	C	C	C	C	G	G	C	C	C	C	G	G	C	C	G	G	C	C	A	A	T	T	G	G	C	C	C	C	G	G	C	C	T	T	T	T	T	T	T	T	G	G	G	G	T	T	G	G	A	A	C	C	T	T	T	T	G	G	T	T	C	C	C	C	G	G	T	T	C	C	C	C	C	C	T	T	C	C	T	T	G	G	C	C	A	A	A	A	G	G	G	G	A	A	G	G	C	C	T	T	A	A	G	G	A	A	T	T	T	T	A	A	T	T	G	G	C	C	A	A	G	G	A	A	G	G	T	T	G	G	T	T	T	T	G	G	A	A	C	C	G	G	A	A	T	T	C	C	A	A	A	A	G	G	A	A	G	G	C	C	G	G	T	T	C	C	G	G	C	C	A	A	G	G	C	C	A	A	T	T	A	A	G	G	C	C	A	A	C	C	T	T	G	G	C	C	G	G	T	T	NA	NA	A	A	G	G	T	T	T	T	G	G	G	G	C	C	T	T	C	C	A	A	G	G	C	C	A	A	C	C	G	G	C	C	G	G	G	G	G	G	A	A	T	T	C	C	C	C	A	A	A	A	T	T	T	T	A	A	G	G	C	C	G	G	T	T	C	C	G	G	G	G	G	G	G	G	C	C	T	T	T	T	C	C	G	G	C	C	C	C	A	A	C	C	T	T	G	G	T	T	G	G	C	C	T	T	T	T	G	G	A	A	C	C	C	C	G	G	A	A	A	A	T	T	T	T	C	C	G	G	G	G	C	C	T	T	T	T	A	A	T	T	T	T	A	A	A	A	G	G	A	A	C	C	A	A	C	C	G	G	G	G	A	A	A	A	A	A	T	T	G	G	T	T	G	G	C	C	C	C	A	A	T	T	T	T	C	C	G	G	A	A	G	G	A	A	C	C	G	G	A	A	G	G	C	C	G	G	T	T	A	A	G	G	A	A	A	A	G	G	T	T	G	G	G	G	G	G	C	C	A	A	C	C	G	G	T	T	A	A	C	C	G	G	A	A	T	T	G	G	G	G	G	G	G	G	G	G	T	T	T	T	C	C	G	G	T	T	T	T	A	A	G	G	A	A	A	A	T	T	A	A	G	G	T	T	A	A	T	T	T	T	A	A	G	G	T	T	A	A	T	T	G	G	C	C	A	A	G	G	A	A	C	C	A	A	C	C	G	G	A	A	G	G	T	T	C	C	T	T	G	G	T	T	C	C	T	T	T	T	A	A	A	A	G	G	C	C	C	C	C	C	G	G	G	G	A	A	A	A	G	G	A	A	C	C	A	A	G	G	A	A	C	C	T	T	G	G	G	G	C	C	G	G	A	A	C	C	C	C	A	A	C	C	T	T	C	C	C	C	A	A	T	T	T	T	A	A	C	C	T	T	T	T	G	G	A	A	A	A	G	G	A	A	G	G	C	C	T	T	C	C	A	A	T	T	G	G	T	T	G	G	A	A	A	A	A	A	G	G	A	A	C	C	T	T	G	G	A	A	C	C	G	G	C	C	A	A	T	T	T	T	T	T	C	C	T	T	C	C	A	A	C	C	A	A	T	T	A	A	A	A	C	C	C	C	G	G	G	G	C	C	G	G	C	C	A	A	G	G	T	T	T	T	A	A	T	T	G	G	T	T	T	T	G	G	C	C	G	G	G	G	T	T	G	G	C	C	A	A	T	T	G	G	G	G	C	C	G	G	A	A	C	C	C	C	T	T	T	T	A	A	G	G	C	C	C	C	C	C	T	T	G	G	A	A	T	T	T	T	G	G	C	C	T	T	C	C	A	A	C	C	G	G	T	T	G	G	A	A	A	A	A	A	A	A	T	T	G	G	G	G	G	G	T	T	G	G	T	T	C	C	T	T	T	T	T	T	T	T	T	T	G	G	T	T	C	C	T	T	A	A	A	A	C	C	G	G	C	C	T	T	G	G	A	A	A	A	G	G	A	A	T	T	A	A	T	T	A	A	C	C	G	G	T	T	C	C	G	G	G	G	C	C	T	T	C	C	A	A	C	C	G	G	G	G	T	T	G	G	C	C	A	A	A	A	A	A	A	A	C	C	C	C	A	A	T	T	A	A	A	A	C	C	G	G	A	A	G	G	T	T	A	A	C	C	T	T	A	A	A	A	C	C	G	G	A	A	A	A	A	A	T	T	A	A	C	C	A	A	G	G	C	C	G	G	G	G	A	A	G	G	T	T	A	A	T	T	G	G	C	C	G	G	C	C	G	G	G	G	G	G	G	G	C	C	C	C	C	C	A	A	T	T	C	C	C	C	G	G	G	G	C	C	C	C	G	G	G	G	C	C	A	A	G	G	G	G	C	C	T	T	T	T	T	T	G	G	C	C	A	A	A	A	G	G	A	A	A	A	A	A	G	G	A	A	T	T	G	G	T	T	T	T	T	T	A	A	A	A	C	C	C	C	G	G	T	T	T	T	T	T	G	G	G	G	A	A	A	A	T	T	T	T	C	C	A	A	G	G	A	A	A	A	C	C	T	T	A	A	G	G	A	A	G	G	A	A	T	T	C	C	G	G	C	C	T	T	A	A	T	T	C	C	G	G	T	T	T	T	G	G	C	C	C	C	C	C	C	C	G	G	G	G	C	C	G	G	G	G	G	G	G	G	A	A	G	G	T	T	A	A	T	T	G	G	A	A	T	T	A	A	A	A	C	C	G	G	C	C	C	C	T	T	T	T	T	T	C	C	A	A	A	A	G	G	G	G	G	G	T	T	C	C	T	T	A	A	A	A	C	C	C	C	A	A	G	G	T	T	G	G	A	A	C	C	C	C	C	C	G	G	G	G	C	C	G	G	T	T	G	G	C	C	G	G	T	T	C	C	A	A	C	C	G	G	C	C	T	T	G	G	G	G	A	A	T	T	A	A	C	C	C	C	G	G	A	A	G	G	T	T	A	A	C	C	C	C	T	T	G	G	T	T	A	A	T	T	T	T	C	C	C	C	A	A	A	A	T	T	T	T	A	A	G	G	C	C	T	T	A	A	T	T	G	G	T	T	T	T	G	G	A	A	G	G	C	C	C	C	C	C	G	G	C	C	C	C	G	G	C	C	A	A	A	A	G	G	G	G	G	G	T	T	T	T	C	C	G	G	A	A	G	G	C	C	C	C	A	A	G	G	C	C	T	T	T	T	T	T	T	T	C	C	A	A	T	T	T	T	C	C	C	C	T	T	G	G	G	G	C	C	T	T	T	T	C	C	C	C	A	A	T	T	C	C	A	A	C	C	C	C	C	C	T	T	G	G	C	C	G	G	C	C	C	C	A	A	C	C	G	G	C	C	T	T	C	C	A	A	C	C	A	A	G	G	T	T	G	G	C	C	T	T	G	G	C	C	T	T	A	A	T	T	A	A	A	A	A	A	G	G	T	T	C	C	T	T	A	A	T	T	C	C	G	G	C	C	T	T	A	A	A	A	A	A	G	G	G	G	G	G	A	A	G	G	G	G	A	A	C	C	A	A	C	C	A	A	A	A	C	C	T	T	G	G	C	C	A	A	C	C	A	A	G	G	G	G	C	C	G	G	A	A	G	G	T	T	T	T	A	A	G	G	C	C	A	A	C	C	T	T	C	C	T	T	G	G	G	G	C	C	T	T	C	C	T	T	A	A	T	T	G	G	A	A	G	G	G	G	G	G	T	T	G	G	C	C	A	A	G	G	C	C	T	T	T	T	C	C	T	T	A	A	G	G	A	A	A	A	T	T	A	A	A	A	C	C	C	C	A	A	G	G	T	T	A	A	A	A	A	A	C	C	G	G	G	G	C	C	G	G	C	C	T	T	G	G	A	A	T	T	T	T	C	C	C	C	T	T	A	A	C	C	G	G	C	C	A	A	G	G	C	C	G	G	G	G	T	T	C	C	A	A	G	G	C	C	C	C	C	C	T	T	T	T	T	T	G	G	T	T	C	C	T	T	T	T	T	T	A	A	G	G	A	A	A	A	T	T	G	G	C	C	C	C	A	A	A	A	G	G	C	C	C	C	C	C	T	T	G	G	A	A	T	T	A	A	G	G	A	A	C	C	G	G	C	C	C	C	A	A	A	A	A	A	T	T	C	C	C	C	G	G	T	T	C	C	C	C	T	T	T	T	G	G	G	G	C	C	T	T	T	T	C	C	C	C	T	T	A	A	A	A	G	G	C	C	C	C	C	C	C	C	G	G	A	A	G	G	A	A	C	C	NA	NA	T	T	A	A	G	A	A	A	G	A	A	C	C	C	A	A	A	A	G	G	C	C	T	C	C	T	G	G	A	A	C	C	C	T	G	G	G	G	G	G	NA	NA	C	T	A	A	T	C	NA	NA	A	G	C	C	T	C	G	G	T	C	C	A	C	C	A	G	NA	NA	T	T	A	A	C	T	A	T	G	A	T	T	C	C	T	C	T	C	C	T	A	G	C	C	C	C	G	G	G	A	C	C	T	C	C	C	A	A	C	T	G	T	C	T	G	G	T	G	C	C	C	C	T	C	T	C	A	G	C	C	C	T	G	G	T	C	A	G	A	G	C	T	A	A	G	G	G	G	G	G	G	G	C	C	A	G	C	C	C	T	G	A	C	A	T	C	C	C	G	G	G	A	T	C	C	T	T	T	G	G	G	A	T	C	T	G	A	G	G	A	C	T	NA	NA	G	G	G	G	C	C	C	T	NA	NA	G	A	A	A	A	A	A	T	G	A	C	C	C	C	A	G	A	T	A	G	T	T	A	A	T	T	A	G	C	T	G	G	A	G	A	G	G	A	G	A	C	T	C	T	G	A	G	A	T	C	G	A	G	A	T	T	G	A	G	G	T	G	C	C	T	T	T	T	G	A	T	T	C	T	T	T	G	G	T	T	C	C	C	C	T	C	G	G	T	T	T	C	G	G	T	T	A	G	C	T	A	A	G	G	G	A	NA	NA	C	T	G	G	T	C	T	T	A	A	T	C	G	C	C	C	G	A	T	G	C	T	C	T	C	T	C	C	A	G	T	C	G	A	G	A	G	T	C	C	A	A	T	C	G	C	T	T	A	A	G	G	T	C	A	G	T	A	G	A	NA	NA	A	A	G	T	T	C	NA	NA	G	A	G	G	C	C	C	G	G	C	C	C	A	G	T	C	G	G	C	T	C	T	T	T	T	C	C	A	C	C	A	A	C	C	G	G	NA	NA	A	A	T	C	G	G	A	C	C	C	A	G	A	G	T	T	C	A	C	A	C	T	G	A	C	C	G	A	C	C	T	T	A	A	G	G	T	C	T	T	T	T	C	C	C	T	T	T	T	T	G	A	G	G	C	C	G	G	T	A	A	A	C	C	A	A	C	G	A	A	T	C	C	T	A	A	T	T	T	C	C	T	C	C	C	A	G	T	C	C	A	G	C	C	T	G	T	C	T	T	C	C	T	C	C	C	T	T	A	G	G	G	A	T	T	T	A	G	A	G	C	T	A	G	NA	NA	G	G	A	A	T	T	G	A	T	C	A	A	A	A	G	A	G	G	A	A	G	G	C	C	A	A	A	C	A	A	G	G	NA	NA	A	A	G	A	C	T	G	A	A	A	C	C	A	G	G	A	C	A	T	T	C	T	T	C	T	C	C	C	T	C	A	G	G	G	C	C	C	C	C	T	A	A	G	A	A	A	A	G	T	G	A	G	G	G	C	T	G	C	G	G	G	G	G	T	T	T	NA	NA	T	T	C	C	G	G	C	C	G	A	A	G	T	T	C	C	NA	NA	A	A	C	C	T	T	C	T	T	C	C	C	G	G	C	C	C	C	G	A	T	C	G	A	C	C	A	A	G	G	T	C	T	C	T	T	G	G	G	A	C	T	G	G	C	C	G	G	G	A	C	T	G	A	T	T	T	C	G	G	C	T	G	A	G	A	T	T	A	A	C	C	G	G	C	C	G	A	NA	NA	A	G	A	C	T	T	G	C	T	C	C	C	C	A	C	T	G	G	T	C	G	G	A	A	C	C	G	G	C	C	A	G	C	T	T	T	C	G	C	C	A	A	G	G	C	G	A	G	A	A	C	C	T	T	T	T	T	C	T	C	C	C	A	A	A	G	T	T	T	T	G	A	A	A	G	C	G	T	G	A	A	G	G	G	G	A	C	C	A	A	G	T	C	A	C	C	G	G	C	T	A	A	A	A	T	A	C	T	A	A	A	A	A	G	T	G	G	G	G	A	G	G	C	T	A	T	G	G	C	C	NA	NA	A	C	C	A	T	T	G	G	T	T	G	G	T	T	C	C	A	T	C	C	C	C	T	T	T	T	C	C	T	T	T	C	G	A	T	T	C	T	C	T	A	G	G	G	A	G	T	C	G	G	G	G	C	C	G	G	G	G	C	C	G	A	G	G	T	T	G	T	G	G	A	G	A	A	C	C	T	C	T	T	G	G	T	C	A	G	C	C	A	G	T	T	C	C	T	C	T	G	C	C	T	C	C	C	G	G	C	A	C	C	T	C	C	C	T	C	C	C	G	G	G	A	A	C	G	A	C	G	A	T	A	A	G	G	T	T	C	C	G	A	T	T	G	A	G	G	C	C	T	C	T	C	G	T	G	A	G	G	G	G	T	T	A	A	C	C	A	A	T	T	A	G	C	C	C	T	A	A	NA	NA	A	G	G	A	NA	NA	G	G	T	G	G	G	G	A	A	A	C	C	C	T	G	A	A	A	A	G	G	G	G	A	C	T	T	A	G	G	G	G	C	C	T	T	T	T	G	G	C	C	G	G	T	T	A	A	T	T	C	C	T	T	G	G	A	A	G	G	G	G	G	G	G	G	C	C	G	G	A	A	A	A	C	T	T	C	T	T	T	T	T	T	G	G	A	G	T	C	T	G	C	C	G	G	C	C	C	C	C	C	T	C	G	A	A	G	C	G	C	T	C	T	C	T	C	T	C	C	G	A	C	T	T	C	C	T	T	T	G	G	G	G	A	C	G	G	C	T	T	C	T	T	T	T	G	G	G	A	NA	NA	T	G	T	T	C	C	A	G	G	G	T	T	C	C	T	T	G	G	C	T	A	A	G	G	T	C	NA	NA	G	A	C	T	T	T	G	G	T	T	C	C	C	T	T	T	T	T	T	T	T	T	A	A	T	T	C	C	A	A	C	C	T	T	C	C	A	A	A	C	A	A	T	T	A	A	T	T	C	C	C	C	A	A	A	A	T	T	C	C	C	C	T	T	T	T	C	C	G	G	G	G	A	T	T	C	G	G	A	G	C	C	G	G	G	G	G	G	A	A	NA	NA	G	G	T	T	C	C	C	C	G	G	T	T	G	G	T	C	T	A	A	T	A	G	T	T	A	A	C	C	G	A	C	C	T	T	A	C	C	C	A	G	NA	NA	T	C	C	T	C	T	C	T	T	T	T	T	A	A	G	G	G	G	C	G	A	A	A	A	G	G	C	C	A	A	G	G	T	T	G	A	G	A	G	G	G	G	G	G	A	A	G	G	C	C	A	C	G	G	A	A	G	T	G	G	A	A	G	G	A	G	G	A	A	A	G	G	T	T	C	C	C	C	A	A	A	A	T	T	C	C	T	T	G	A	G	G	T	C	T	C	A	A	G	G	A	A	A	A	C	C	G	G	G	G	C	C	G	G	G	G	A	C	C	C	C	A	G	A	C	C	G	G	T	C	A	A	C	T	G	A	NA	NA	G	G	A	A	C	C	G	C	NA	NA	T	T	C	C	C	C	T	T	T	T	A	A	T	T	G	G	C	T	G	T	A	G	T	A	C	C	G	G	T	C	A	A	T	T	A	A	G	G	A	A	C	C	A	A	T	T	G	C	A	A	A	A	G	A	C	C	G	A	G	C	G	G	G	A	C	T	T	T	T	C	T	T	T	T	A	A	C	C	A	A	C	C	C	T	A	A	G	G	T	T	T	A	T	C	C	T	G	A	T	T	T	T	T	T	A	G	T	C	G	G	G	C	G	G	T	T	T	A	G	A	T	T	A	A	T	T	C	T	A	G	T	C	A	G	C	T	C	T	A	A	T	G	G	G	C	C	A	A	C	G	A	A	A	A	C	T	T	T	A	A	T	C	T	T	G	G	C	C	A	A	A	C	T	T	A	G	G	A	A	T	A	A	NA	NA	T	C	NA	NA	T	G	T	C	G	G	T	T	G	A	G	G	G	G	T	T	A	A	C	T	G	A	G	G	C	T	A	G	G	A	C	C	T	T	T	C	G	A	T	A	G	G	G	G	C	T	C	C	C	C	A	T	G	G	T	T	G	G	C	G	C	C	G	A	T	T	G	A	A	A	G	C	C	C	A	C	G	A	C	T	C	C	C	C	C	A	A	C	C	C	G	G	C	C	C	C	C	C	G	G	G	C	G	G	A	G	C	T	A	C	C	T	C	T	G	G	C	C	T	C	C	C	A	A	A	G	T	T	G	A	C	T	A	A	G	G	G	A	C	C	A	G	G	T	C	C	G	A	A	G	G	C	C	C	T	G	C	C	T	T	T	T	C	C	G	A	A	A	G	G	C	G	A	A	G	G	T	A	T	C	T	T	T	T	NA	NA	A	G	A	A	G	G	T	G	NA	NA	G	G	A	A	A	A	A	A	T	T	C	C	T	T	C	C	T	T	T	T	A	A	A	A	C	C	T	T	C	A	A	G	T	C	G	G	C	C	C	C	T	A	G	T	T	C	G	G	A	G	G	G	G	A	C	C	NA	NA	G	C	C	C	T	T	C	C	G	G	T	T	G	A	A	A	C	C	A	G	T	T	G	A	NA	NA	G	T	G	G	A	A	A	A	T	T	A	G	T	T	A	G	T	T	C	C	G	G	G	G	C	T	T	T	G	G	G	G	G	G	G	G	A	G	C	C	G	C	G	G	A	G	T	G	NA	NA	G	T	A	A	G	G	G	A	G	G	G	G	C	C	A	A	A	A	G	G	A	C	T	T	T	C	G	G	A	T	G	T	T	T	C	C	G	T	T	T	C	C	C	C	G	A	T	C	C	C	G	A	T	A	G	G	A	A	A	A	C	C	A	A	G	G	G	A	T	G	C	A	C	C	C	C	A	G	G	A	A	G	A	A	A	T	A	T	G	C	T	T	T	T	C	C	A	A	T	T	C	C	A	A	A	C	A	G	C	C	A	G	A	A	A	A	C	C	A	A	A	G	A	G	A	G	G	G	G	G	C	C	A	A	A	A	G	G	T	T	T	C	T	C	G	T	G	G	C	C	A	C	G	G	A	C	C	C	T	T	G	A	T	T	A	A	T	T	G	T	C	A	C	C	C	C	A	A	G	G	G	G	C	C	A	C	T	C	C	C	G	G	T	C	T	T	G	G	T	C	T	T	G	A	G	G	G	G	T	T	C	C	C	C	G	G	T	T	A	C	A	G	A	A	C	A	A	G	T	T	C	C	T	T	G	G	A	A	G	G	A	A	T	T	A	A	G	G	T	T	A	A	A	A	T	T	A	A	G	G	C	T	G	A	C	C	C	C	T	C	G	G	G	G	C	G	C	C	T	C	C	T	G	G	C	T	G	G	C	G	T	A	C	C	T	C	T	C	T	T	C	C	C	C	NA	NA	C	A	T	G	G	A	C	C	G	A	NA	NA	G	C	G	G	C	G	G	G	T	C	C	C	C	C	A	C	C	C	C	C	A	G	C	T	T	T	A	A	A	A	G	G	T	T	A	A	T	T	A	A	C	C	C	C	T	C	G	G	G	G	G	A	C	A	C	G	A	G	G	T	T	T	A	A	T	T	T	T	T	T	G	G	G	G	C	C	G	A	G	G	G	A	T	T	G	G	C	C	A	C	G	G	C	C	A	G	A	A	A	A	G	G	A	C	G	G	A	A	G	G	T	T	T	T	G	G	C	A	C	C	A	A	G	C	G	G	C	T	T	T	T	T	C	C	A	A	G	G	C	C	G	G	T	T	C	C	G	G	A	A	C	C	T	T	A	A	G	T	C	T	G	G	A	T	C	G	A	A	G	G	A	G	C	T	NA	NA	T	A	C	T	G	T	A	A	T	C	NA	NA	G	G	A	A	T	T	C	C	A	A	A	A	C	C	G	G	G	G	G	G	G	G	G	G	C	T	T	T	A	A	G	G	G	G	T	T	T	T	G	G	A	G	C	T	T	G	C	T	A	A	A	A	C	C	C	C	C	C	G	G	C	T	A	G	A	A	A	T	NA	NA	G	A	T	T	G	A	NA	NA	A	G	T	T	C	C	C	G	A	A	A	G	C	C	G	A	G	G	T	T	C	T	C	G	G	G	T	T	T	C	G	G	A	A	T	C	A	A	A	A	T	C	G	A	T	T	G	A	G	G	G	G	C	T	G	G	NA	NA	T	T	G	T	NA	NA	T	C	C	C	G	G	C	T	T	T	A	A	C	C	C	C	A	A	A	A	T	T	G	G	A	A	A	A	T	T	G	G	T	T	C	C	A	A	T	T	T	T	A	A	C	C	T	T	G	G	T	T	A	G	T	T	G	G	T	C	T	A	A	G	T	T	T	C	G	G	A	A	C	C	T	T	G	G	A	A	G	G	T	T	T	T	G	G	G	G	A	A	C	C	G	G	A	A	A	A	C	C	T	T	T	A	C	T	G	G	C	C	C	C	G	G	A	T	G	G	T	G	A	G	A	G	A	A	G	G	A	A	G	G	T	T	G	G	G	G	C	C	G	G	T	T	G	G	C	C	T	T	A	A	A	A	G	G	A	A	G	G	T	T	T	T	G	G	G	G	A	A	C	C	C	C	T	T	C	C	T	T	T	T	T	T	A	A	A	A	T	T	A	A	G	G	G	G	C	C	T	T	T	T	T	T	G	G	T	T	T	C	A	A	A	A	T	T	C	C	A	A	A	A	C	C	A	A	G	G	A	A	G	G	C	C	C	C	C	C	C	A	A	G	C	C	G	G	C	C	T	T	C	C	G	G	G	G	C	C	G	G	C	C	G	A	C	G	NA	NA	A	A	T	T	T	A	C	A	A	T	C	C	G	A	A	A	A	T	A	G	T	T	C	C	A	T	C	T	A	A	G	G	C	T	T	C	T	A	T	C	A	A	C	T	G	G	T	T	A	G	T	T	G	G	C	C	C	C	G	A	G	G	NA	NA	C	C	T	C	A	A	NA	NA	G	T	A	C	C	G	A	A	A	A	A	A	C	C	T	T	A	A	C	C	T	C	T	T	T	T	G	A	A	A	A	A	A	A	G	G	C	C	T	T	C	C	C	C	T	T	C	T	G	G	T	C	G	A	A	T	G	G	A	A	A	A	G	G	C	C	A	A	G	G	C	C	A	A	T	T	T	T	T	T	T	T	T	T	C	C	C	C	C	C	NA	NA	A	C	A	A	A	G	G	A	NA	NA	NA	NA	C	A	G	G	A	A	A	A	A	G	T	A	T	T	C	C	G	G	C	C	C	A	C	T	A	A	C	T	G	G	T	T	G	G	C	C	A	A	G	G	A	A	G	G	A	G	C	C	T	T	C	C	A	C	G	T	T	T	T	T	A	A	T	T	C	C	G	G	A	G	T	T	G	G	T	C	T	C	NA	NA	T	C	T	C	G	G	G	G	NA	NA	C	C	C	T	T	T	C	C	A	A	T	C	C	C	G	G	A	A	T	C	G	G	C	T	C	C	C	C	A	A	T	T	G	G	G	G	T	T	T	T	G	G	T	T	C	C	NA	NA	A	A	T	T	T	T	C	C	G	G	C	C	G	A	T	T	C	C	T	T	A	A	C	C	T	T	T	T	G	G	T	T	A	A	G	A	T	T	T	T	C	T	A	C	C	C	C	C	T	C	G	G	T	T	T	C	A	A	A	A	C	C	T	G	C	T	T	T	C	C	C	C	C	C	A	A	G	G	G	G	A	G	T	T	G	A	A	G	T	T	G	A	T	T	C	C	A	A	A	C	T	T	C	C	A	G	C	A	C	C	A	A	G	G	C	C	A	T	G	T	NA	NA	G	G	A	A	A	T	G	T	G	A	C	T	T	C	T	T	C	C	C	T	C	C	G	G	G	G	G	G	T	C	A	A	G	G	C	T	C	C	T	T	C	C	A	T	T	C	C	C	A	A	C	G	C	T	T	T	T	C	A	A	T	T	G	A	NA	NA	C	C	T	T	G	G	G	G	T	G	A	A	T	T	T	T	C	C	T	C	T	T	A	A	T	T	C	C	T	T	C	C	C	C	NA	NA	T	A	G	T	A	A	T	T	G	A	C	C	G	C	G	A	C	T	A	G	A	A	A	A	G	C	C	C	A	C	C	T	G	A	A	G	A	A	T	T	C	C	G	G	T	G	T	T	T	T	G	G	T	T	T	T	T	C	G	G	G	G	C	C	G	C	C	C	C	C	C	C	G	G	G	A	C	T	C	C	G	G	T	T	T	T	C	C	T	C	C	C	T	T	G	C	A	A	C	C	A	A	G	G	G	G	A	A	C	C	G	G	T	T	C	C	C	C	C	C	A	A	A	A	C	C	A	A	G	G	T	T	G	G	G	G	G	G	T	T	A	A	T	T	A	A	C	C	T	T	G	G	C	C	G	G	T	T	A	A	T	T	C	C	G	G	G	G	C	C	G	G	C	C	T	T	G	G	A	A	T	T	A	A	C	C	A	A	T	T	A	A	C	C	T	T	G	G	T	T	A	A	A	A	A	A	A	A	C	C	A	A	C	C	A	A	G	G	C	C	T	T	T	T	G	G	G	G	G	G	G	G	T	T	G	G	A	A	G	G	G	G	T	T	G	G	C	C	A	A	G	G	C	C	T	T	A	A	A	A	G	G	T	T	T	T	T	T	C	C	C	C	G	G	C	C	T	T	C	C	T	T	C	C	G	G	A	A	G	G	G	G	A	A	G	G	G	G	A	A	C	C	A	A	A	A	T	T	A	A	T	T	C	C	C	C	T	T	C	C	C	C	C	C	G	G	C	C	G	G	G	G	C	C	A	A	T	T	A	A	T	T	C	C	A	A	G	G	C	C	G	G	C	C	A	A	A	A	G	G	T	T	C	C	G	G	G	G	C	C	A	A	T	T	G	G	G	G	C	C	C	C	G	G	G	G	A	A	C	C	T	T	T	T	G	G	A	A	T	T	G	G	C	C	G	G	T	T	G	G	T	T	C	C	T	T	C	C	G	G	T	T	G	G	T	T	T	T	G	G	T	T	T	T	G	G	A	A	C	C	A	A	A	A	T	T	T	T	G	G	G	G	A	A	G	G	G	G	A	A	A	A	A	A	C	C	C	C	T	T	G	G	T	T	G	G	C	C	T	T	T	T	T	T	A	A	G	G	C	C	T	T	G	G	A	A	C	C	C	C	C	C	G	G	A	A	T	T	G	G	C	C	A	A	G	G	G	G	G	G	T	T	G	G	G	G	C	C	A	A	G	G	C	C	G	G	T	T	G	G	C	C	C	C	A	A	A	A	C	C	G	G	G	G	C	C	A	A	C	C	C	C	G	G	C	C	T	T	G	G	G	G	G	G	T	T	G	G	A	A	A	A	A	A	C	C	C	C	T	T	A	A	A	A	A	A	G	G	C	C	C	C	C	C	C	C	A	A	G	G	T	T	A	A	C	C	G	G	C	C	C	C	T	T	C	C	C	C	C	C	G	G	C	C	C	C	G	G	G	G	C	C	A	A	G	G	A	A	C	C	C	C	G	G	A	A	G	G	T	T	A	A	A	A	T	T	C	C	T	T	A	A	C	C	A	A	A	A	C	C	T	T	G	G	A	A	T	T	A	A	G	G	T	T	T	T	C	C	C	C	T	T	C	C	C	C	C	C	C	C	A	A	A	A	G	G	T	T	T	T	T	T	T	T	G	G	A	A	C	C	T	T	A	A	G	G	C	C	G	G	C	C	T	T	C	C	T	T	G	G	C	C	C	C	G	G	G	G	G	G	G	G	G	G	T	T	G	G	G	G	A	A	T	T	A	A	A	A	G	G	T	T	G	G	T	T	G	G	C	C	A	A	T	T	T	T	C	C	C	C	T	T	G	G	C	C	G	G	C	C	G	G	C	C	C	C	C	C	C	C	T	T	A	A	G	G	T	T	A	A	A	A	G	G	C	C	C	C	C	C	C	C	A	A	G	G	C	C	A	A	T	T	G	G	G	G	C	C	A	A	A	A	G	G	A	A	C	C	G	G	G	G	T	T	C	C	T	T	A	A	A	A	T	T	C	C	G	G	C	C	A	A	A	A	T	T	T	T	C	C	C	C	A	A	A	A	T	T	G	G	C	C	C	C	G	G	T	T	T	T	A	A	G	G	A	A	T	T	G	G	A	A	T	T	T	T	T	T	C	C	T	T	C	C	T	T	C	C	C	C	G	G	T	T	T	T	A	A	G	G	C	C	A	A	A	A	C	C	C	C	G	G	G	G	T	T	C	C	C	C	A	A	T	T	C	C	A	A	C	C	C	C	T	T	C	C	G	G	NA	NA	A	A	G	G	C	C	C	C	G	G	A	A	C	C	T	T	T	T	A	A	C	C	G	G	A	A	A	A	C	C	T	T	A	A	T	T	G	G	T	T	G	G	G	G	T	T	C	C	C	C	A	A	G	G	A	A	T	T	C	C	C	C	T	T	G	G	A	A	T	T	G	G	G	G	T	T	T	T	C	C	T	T	T	T	A	A	C	C	G	G	C	C	C	C	A	A	G	G	T	T	C	C	T	T	A	A	T	T	T	T	C	C	T	T	G	G	T	T	C	C	A	A	T	T	A	A	C	C	G	G	T	T	A	A	A	A	T	T	G	G	T	T	A	A	C	C	C	C	C	C	C	C	A	A	G	G	A	A	A	A	T	T	C	C	C	C	T	T	A	A	G	G	NA	NA	C	C	C	C	C	C	G	G	G	G	G	G	A	A	T	T	C	C	G	G	T	T	G	G	C	C	A	A	C	C	C	C	C	C	A	A	T	T	G	G	A	A	G	G	T	T	C	C	A	A	A	A	C	C	A	A	T	T	A	A	C	C	A	A	T	T	G	G	A	A	C	C	A	A	C	C	T	T	C	C	A	A	T	T	C	C	C	C	C	C	C	C	C	C	G	G	C	C	G	G	T	T	C	C	T	T	C	C	G	G	A	A	G	G	T	T	C	C	G	G	A	A	G	G	C	C	C	C	G	G	A	A	T	T	C	C	C	C	C	C	T	T	C	C	G	G	G	G	T	T	G	G	C	C	T	T	C	C	G	G	C	C	T	T	A	A	G	G	C	C	A	A	T	T	G	G	A	A	C	C	G	G	A	A	T	T	A	A	G	G	C	C	A	A	G	G	G	G	G	G	A	A	G	G	T	T	G	G	T	T	C	C	C	C	G	G	C	C	C	C	G	G	C	C	T	T	G	G	A	A	G	G	T	T	C	C	A	A	G	G	C	C	C	C	C	C	T	T	A	A	G	G	A	A	T	T	G	G	C	C	C	C	C	C	T	T	A	A	A	A	C	C	G	G	A	A	C	C	G	G	C	C	A	A	T	T	C	C	G	G	C	C	A	A	G	G	C	C	T	T	C	C	A	A	C	C	G	G	C	C	A	A	A	A	C	C	T	T	T	T	T	T	A	A	T	T	A	A	T	T	T	T	C	C	G	G	A	A	T	T	G	G	A	A	G	G	A	A	A	A	T	T	G	G	G	G	C	C	A	A	T	T	G	G	A	A	A	A	T	T	A	A	C	C	T	T	A	A	A	A	C	C	T	T	T	T	A	A	C	C	G	G	C	C	G	G	A	A	G	G	C	C	A	A	A	A	T	T	C	C	A	A	A	A	G	G	C	C	C	C	T	T	A	A	T	T	A	A	C	C	G	G	T	T	A	A	G	G	G	G	T	T	G	G	C	C	A	A	T	T	C	C	A	A	A	A	T	T	T	T	T	T	G	G	G	G	T	T	A	A	G	G	G	G	T	T	A	A	G	G	A	A	T	T	T	T	A	A	G	G	A	A	A	A	C	C	G	G	A	A	T	T	T	T	A	A	T	T	T	T	T	T	G	G	G	G	A	A	T	T	C	C	T	T	A	A	A	A	C	C	G	G	G	G	T	T	C	C	T	T	G	G	A	A	T	T	A	A	A	A	T	T	G	G	G	G	C	C	A	A	A	A	T	T	T	T	C	C	C	C	T	T	C	C	C	C	C	C	A	A	G	G	A	A	G	G	T	T	T	T	T	T	G	G	G	G	A	A	C	C	G	G	T	T	G	G	T	T	C	C	A	A	T	T	T	T	A	A	A	A	A	A	A	A	G	G	G	G	A	A	A	A	C	C	G	G	C	C	A	A	A	A	T	T	T	T	C	C	C	C	G	G	T	T	C	C	T	T	G	G	C	C	G	G	C	C	C	C	T	T	T	T	T	T	A	A	T	T	A	A	C	C	C	C	A	A	A	A	C	C	G	G	T	T	A	A	G	G	G	G	C	C	T	T	T	T	G	G	C	C	A	A	T	T	G	G	C	C	T	T	C	C	A	A	A	A	C	C	C	C	G	G	G	G	G	G	C	C	G	G	C	C	T	T	G	G	T	T	A	A	C	C	G	G	G	G	C	C	A	A	A	A	G	G	C	C	C	C	T	T	T	T	C	C	T	T	T	T	C	C	G	G	T	T	A	A	C	C	C	C	G	G	G	G	C	C	C	C	A	A	C	C	A	A	T	T	G	G	G	G	C	C	T	T	T	T	G	G	T	T	C	C	G	G	C	C	G	G	T	T	C	C	T	T	C	C	C	C	C	C	T	T	A	A	T	T	T	T	G	G	T	T	G	G	A	A	G	G	C	C	A	A	C	C	G	G	A	A	A	A	T	T	G	G	C	C	G	G	T	T	C	C	A	A	C	C	C	C	G	G	T	T	T	T	A	A	A	A	G	G	G	G	G	G	G	G	A	A	T	T	A	A	T	T	C	C	C	C	A	A	A	A	G	G	T	T	G	G	C	C	G	G	G	G	C	C	G	G	C	C	A	A	C	C	G	G	G	G	A	A	G	G	C	C	G	G	C	C	G	G	A	A	G	G	A	A	T	T	T	T	T	T	G	G	A	A	A	A	G	G	T	T	T	T	T	T	A	A	A	A	C	C	C	C	C	C	G	G	C	C	C	C	G	G	A	A	A	A	T	T	C	C	C	C	T	T	T	T	G	G	T	T	C	C	T	T	T	T	A	A	T	T	T	T	A	A	A	A	C	C	A	A	G	G	C	C	G	G	G	G	G	G	A	A	C	C	A	A	G	G	C	C	C	C	G	G	C	C	A	A	C	C	G	G	C	C	T	T	A	A	G	G	C	C	C	C	C	C	A	A	T	T	G	G	A	A	G	G	G	G	C	C	T	T	G	G	G	G	G	G	A	A	C	C	A	A	T	T	A	A	G	G	T	T	G	G	A	A	A	A	A	A	T	T	G	G	C	C	T	T	NA	NA	C	C	G	G	T	T	G	G	A	A	C	C	A	A	G	G	C	C	A	A	A	A	G	G	G	G	T	T	T	T	C	C	T	T	C	C	T	T	A	A	T	T	T	T	A	A	T	T	A	A	C	C	A	A	T	T	G	G	C	C	C	C	C	C	T	T	C	C	T	T	A	A	G	G	G	G	T	T	G	G	G	G	G	G	C	C	G	G	G	G	T	T	A	A	G	G	C	C	A	A	T	T	C	C	C	C	T	T	G	G	A	A	C	C	G	G	T	T	A	A	C	C	C	C	T	T	A	A	G	G	A	A	G	G	G	G	T	T	A	A	A	A	C	C	G	G	C	C	A	A	T	T	G	G	A	A	A	A	T	T	C	C	G	G	T	T	T	T	G	G	T	T	C	C	T	T	A	A	T	T	A	A	A	A	A	A	T	T	T	T	C	C	A	A	G	G	G	G	A	A	A	A	G	G	A	A	C	C	T	T	T	T	C	C	A	A	T	T	G	G	G	G	C	C	A	A	T	T	G	G	A	A	G	G	G	G	C	C	A	A	G	G	G	G	C	C	A	A	T	T	T	T	C	C	G	G	C	C	A	A	A	A	C	C	G	G	A	A	T	T	G	G	A	A	C	C	T	T	T	T	G	G	C	C	A	A	T	T	T	T	G	G	G	G	C	C	C	C	C	C	T	T	C	C	G	G	A	A	T	T	C	C	T	T	T	T	A	A	C	C	A	A	G	G	A	A	A	A	A	A	G	G	G	G	C	C	T	T	T	T	G	G	G	G	A	A	G	G	G	G	C	C	G	G	T	T	C	C	T	T	C	C	A	A	G	G	G	G	C	C	C	C	G	G	T	T	G	G	C	C	C	C	C	C	A	A	T	T	C	C	T	T	T	T	A	A	G	G	T	T	C	C	C	C	T	T	G	G	G	G	A	A	A	A	T	T	G	G	T	T	T	T	G	G	A	A	C	C	C	C	G	G	T	T	A	A	C	C	G	G	A	A	G	G	A	A	T	T	T	T	T	T	C	C	C	C	T	T	C	C	A	A	A	A	C	C	A	A	A	A	T	T	G	G	T	T	G	G	G	G	T	T	T	T	G	G	T	T	C	C	A	A	G	G	T	T	T	T	A	A	C	C	G	G	G	G	G	G	T	T	A	A	G	G	C	C	T	T	G	G	C	C	A	A	A	A	G	G	A	A	T	T	A	A	G	G	C	C	C	C	A	A	C	C	G	G	C	C	G	G	G	G	G	G	T	T	G	G	T	T	G	G	T	T	C	C	C	C	A	A	T	T	C	C	T	T	A	A	T	T	G	G	A	A	T	T	T	T	G	G	T	T	A	A	C	C	T	T	G	G	C	C	T	T	G	G	T	T	G	G	G	G	G	G	G	G	G	G	G	G	G	G	C	C	G	G	A	A	T	T	G	G	T	T	T	T	C	C	T	T	A	A	C	C	A	A	T	T	C	C	A	A	G	G	T	T	C	C	G	G	T	T	G	G	C	C	G	G	C	C	A	A	T	T	C	C	G	G	T	T	A	A	T	T	A	A	C	C	A	A	G	G	C	C	C	C	T	T	G	G	A	A	C	C	G	G	G	G	A	A	G	G	C	C	C	C	C	C	C	C	T	T	C	C	T	T	T	T	A	A	C	C	C	C	C	C	C	C	G	G	C	C	C	C	G	G	G	G	A	A	C	C	T	T	T	T	T	T	G	G	C	C	T	T	C	C	A	A	G	G	G	G	T	T	A	A	G	G	T	T	G	G	G	G	T	T	G	G	G	G	C	C	T	T	C	C	G	G	A	A	C	C	C	C	C	C	T	T	A	A	A	A	T	T	A	A	C	C	G	G	A	A	T	T	A	A	T	T	A	A	T	T	C	C	G	G	G	G	C	C	A	A	G	G	G	G	G	G	A	A	A	A	T	T	G	G	T	T	C	C	A	A	T	T	C	C	C	C	T	T	C	C	G	G	A	A	C	C	C	C	G	G	C	C	T	T	C	C	A	A	C	C	C	C	T	T	T	T	C	C	T	T	G	G	C	C	A	A	A	A	C	C	A	A	G	G	C	C	C	C	G	G	G	G	A	A	C	C	A	A	A	A	T	T	T	T	C	C	T	T	C	C	T	T	G	G	T	T	C	C	G	G	C	C	A	A	C	C	G	G	A	A	A	A	T	T	T	T	T	T	T	T	T	T	T	T	A	A	G	G	G	G	T	T	G	G	T	T	G	G	A	A	A	A	A	A	C	C	T	T	A	A	A	A	A	A	G	G	G	G	G	G	T	T	A	A	T	T	C	C	C	C	A	A	A	A	T	T	T	T	G	G	T	T	G	G	T	T	C	C	A	A	C	C	C	C	A	A	T	T	C	C	G	G	C	C	C	C	A	A	T	T	G	G	C	C	A	A	C	C	A	A	A	A	A	A	C	C	G	G	T	T	C	C	A	A	A	A	T	T	G	G	A	A	G	G	C	C	A	A	T	T	A	A	T	T	C	C	A	A	A	A	C	C	G	G	C	C	T	T	C	C	G	G	T	T	A	A	C	C	G	G	G	G	C	C	G	G	G	G	C	C	T	T	A	A	C	C	C	C	C	C	C	C	A	A	C	C	C	C	G	G	G	G	A	A	C	C	G	G	T	T	A	A	G	G	G	G	T	T	G	G	T	T	G	G	T	T	G	G	G	G	C	C	A	A	T	T	G	G	G	G	C	C	A	A	A	A	C	C	C	C	C	C	A	A	C	C	C	C	C	C	T	T	G	G	T	T	G	G	G	G	C	C	A	A	C	C	T	T	G	G	T	T	C	C	C	C	G	G	G	G	C	C	C	C	G	G	G	G	C	C	T	T	C	C	A	A	T	T	A	A	A	A	C	C	A	A	A	A	T	T	C	C	C	C	C	C	C	C	G	G	G	G	C	C	C	C	A	A	C	C	C	C	G	G	C	C	T	T	G	G	A	A	A	A	A	A	A	A	C	C	C	C	A	A	T	T	G	G	A	A	G	G	C	C	C	C	G	G	T	T	C	C	G	G	G	G	A	A	G	G	A	A	G	G	T	T	T	T	A	A	A	A	C	C	A	A	A	A	G	G	C	C	G	G	A	A	A	A	A	A	T	T	A	A	G	G	A	A	A	A	C	C	T	T	A	A	T	T	C	C	A	A	A	A	A	A	A	A	A	A	T	T	G	G	C	C	C	C	G	G	A	A	C	C	G	G	A	A	G	G	T	T	G	G	A	A	T	T	G	G	C	C	A	A	C	C	A	A	T	T	C	C	C	C	T	T	T	T	G	G	G	G	G	G	G	G	G	G	C	C	T	T	C	C	C	C	G	G	A	A	C	C	C	C	C	C	G	G	A	A	A	A	A	A	T	T	C	C	G	G	A	A	A	A	C	C	C	C	G	G	C	C	C	C	G	G	T	T	G	G	A	A	C	C	C	C	G	G	T	T	C	C	T	T	G	G	G	G	T	T	A	A	C	C	T	T	C	C	G	G	T	T	T	T	G	G	A	A	C	C	A	A	T	T	A	A	C	C	G	G	G	G	A	A	T	T	C	C	C	C	A	A	G	G	A	A	C	C	A	A	T	T	G	G	A	A	G	G	C	C	T	T	T	T	G	G	G	G	G	G	C	C	T	T	G	G	C	C	G	G	T	T	T	T	G	G	T	T	A	A	G	G	T	T	T	T	A	A	G	G	C	C	G	G	C	C	C	C	A	A	T	T	T	T	T	T	G	G	T	T	G	G	A	A	C	C	C	C	A	A	C	C	C	C	A	A	G	G	C	C	C	C	T	T	G	G	C	C	C	C	C	C	G	G	T	T	G	G	A	A	A	A	A	A	G	G	T	T	A	A	G	G	T	T	C	C	C	C	T	T	A	A	T	T	T	T	G	G	G	G	T	T	A	A	T	T	A	A	C	C	G	G	T	T	A	A	T	T	G	G	A	A	C	C	T	T	C	C	G	G	C	C	G	G	C	C	A	A	A	A	C	C	C	C	G	G	A	A	C	C	G	G	T	T	C	C	C	C	T	T	C	C	G	G	C	C	A	A	C	C	A	A	G	G	T	T	T	T	T	T	G	G	G	G	A	A	G	G	C	C	G	G	G	G	T	T	G	G	T	T	A	A	G	G	C	C	G	G	C	C	C	C	A	A	G	G	T	T	A	A	T	T	G	G	A	A	C	C	G	G	T	T	T	T	A	A	NA	NA	G	G	C	C	T	T	C	C	C	C	G	G	G	G	G	G	T	T	T	T	G	G	G	G	G	G	C	C	T	T	C	C	C	C	A	A	G	G	A	A	A	A	A	A	G	G	A	A	T	T	A	A	A	A	T	T	A	A	G	G	C	C	C	C	C	C	C	C	G	G	G	G	T	T	C	C	G	G	T	T	T	T	C	C	G	G	C	C	G	G	G	G	T	T	G	G	G	G	C	C	T	T	G	G	A	A	G	G	A	A	T	T	A	A	C	C	A	A	C	C	C	C	T	T	C	C	C	C	C	C	A	A	A	A	G	G	C	C	A	A	T	T	T	T	C	C	C	C	T	T	A	A	T	T	G	G	G	G	G	G	G	G	C	C	C	C	A	A	G	G	C	C	T	T	G	G	A	A	T	T	T	T	C	C	C	C	A	A	C	C	T	T	G	G	A	A	C	C	G	G	C	C	C	C	C	C	C	C	C	C	A	A	G	G	C	C	C	C	A	A	C	C	G	G	G	G	A	A	C	C	C	C	T	T	T	T	C	C	A	A	A	A	C	C	C	C	G	G	C	C	T	T	T	T	T	T	C	C	G	G	A	A	G	G	G	G	C	C	C	C	A	A	G	G	A	A	A	A	A	A	A	A	C	C	T	T	T	T	A	A	C	C	C	C	T	T	G	G	A	A	A	A	T	T	G	G	T	T	C	C	T	T	C	C	G	G	T	T	T	T	C	C	A	A	T	T	T	T	A	A	G	G	G	G	T	T	A	A	G	G	G	G	T	T	A	A	G	G	A	A	G	G	G	G	G	G	G	G	T	T	A	A	C	C	C	C	G	G	T	T	A	A	A	A	T	T	T	T	G	G	C	C	G	G	G	G	T	T	G	G	G	G	G	G	T	T	T	T	C	C	T	T	A	A	C	C	A	A	G	G	A	A	C	C	T	T	T	T	G	G	A	A	T	T	C	C	A	A	T	T	G	G	A	A	A	A	G	G	A	A	C	C	G	G	G	G	G	G	C	C	A	A	T	T	G	G	A	A	A	A	G	G	C	C	A	A	C	C	A	A	G	G	T	T	T	T	T	T	A	A	T	T	G	G	G	G	C	C	C	C	G	G	G	G	T	T	G	G	A	A	T	T	G	G	T	T	T	T	G	G	T	T	G	G	T	T	C	C	G	G	A	A	T	T	T	T	G	G	T	T	C	C	T	T	A	A	A	A	A	A	T	T	A	A	C	C	A	A	A	A	T	T	G	G	C	C	T	T	G	G	T	T	T	T	C	C	A	A	A	A	T	T	C	C	T	T	T	T	A	A	A	A	C	C	A	A	G	G	C	C	G	G	T	T	G	G	T	T	C	C	C	C	C	C	C	C	A	A	T	T	G	G	T	T	T	T	C	C	G	G	T	T	G	G	C	C	A	A	G	G	A	A	G	G	G	G	T	T	T	T	T	T	A	A	G	G	T	T	G	G	T	T	T	T	T	T	G	G	A	A	T	T	T	T	G	G	G	G	A	A	C	C	T	T	A	A	C	C	T	T	C	C	T	T	T	T	A	A	G	G	C	C	C	C	G	G	G	G	G	G	A	A	C	C	T	T	A	A	G	G	G	G	C	C	G	G	G	G	A	A	T	T	G	G	C	C	C	C	C	C	T	T	C	C	C	C	C	C	A	A	T	T	A	A	G	G	G	G	A	A	A	A	A	A	A	A	A	A	C	C	C	C	A	A	G	G	C	C	T	T	A	A	G	G	T	T	A	A	C	C	T	T	C	C	G	G	A	A	T	T	T	T	A	A	T	T	A	A	C	C	T	T	C	C	C	C	T	T	T	T	A	A	C	C	A	A	C	C	A	A	C	C	G	G	C	C	A	A	T	T	A	A	A	A	G	G	T	T	A	A	G	G	G	G	A	A	A	A	G	G	G	G	C	C	C	C	G	G	A	A	T	T	G	G	G	G	A	A	G	G	G	G	G	G	A	A	C	C	A	A	T	T	G	G	C	C	A	A	A	A	A	A	A	A	C	C	C	C	A	A	T	T	C	C	C	C	T	T	T	T	T	T	T	T	G	G	A	A	G	G	G	G	A	A	T	T	G	G	C	C	A	A	G	G	C	C	C	C	C	C	A	A	C	C	G	G	T	T	A	A	C	C	G	G	A	A	G	G	A	A	G	G	A	A	T	T	A	A	A	A	T	T	G	G	G	G	C	C	G	G	G	G	T	T	G	G	C	C	C	C	G	G	T	T	C	C	G	G	C	C	C	C	A	A	C	C	T	T	T	T	T	T	G	G	C	C	C	C	C	C	G	G	T	T	G	G	C	C	A	A	C	C	G	G	T	T	G	G	A	A	A	A	C	C	T	T	T	T	A	A	T	T	C	C	G	G	A	A	C	C	A	A	A	A	A	A	C	C	C	C	C	C	T	T	T	T	A	A	T	T	G	G	C	C	T	T	G	G	G	G	G	G	T	T	T	T	C	C	G	G	T	T	A	A	C	C	C	C	T	T	G	G	A	A	T	T	G	G	G	G	G	G	T	T	A	A	A	A	A	A	A	A	G	G	A	A	T	T	T	T	G	G	G	G	G	G	A	A	T	T	G	G	G	G	C	C	A	A	T	T	T	T	G	G	C	C	T	T	C	C	T	T	G	G	C	C	C	C	A	A	A	A	G	G	G	G	G	G	A	A	A	A	G	G	G	G	G	G	A	A	G	G	C	C	C	C	T	T	A	A	T	T	T	T	G	G	T	T	G	G	G	G	G	G	G	G	T	T	T	T	A	A	C	C	G	G	T	T	A	A	T	T	C	C	A	A	G	G	A	A	A	A	T	T	A	A	T	T	G	G	G	G	T	T	A	A	A	A	C	C	G	G	G	G	A	A	A	A	C	C	G	G	T	T	C	C	G	G	T	T	A	A	A	A	T	T	T	T	G	G	T	T	A	A	A	A	C	C	A	A	A	A	A	A	T	T	C	C	G	G	C	C	C	C	A	A	G	G	G	G	T	T	G	G	A	A	A	A	G	G	A	A	G	G	C	C	C	C	G	G	G	G	C	C	G	G	C	C	C	C	T	T	C	C	C	C	T	T	C	C	G	G	C	C	C	C	C	C	A	A	G	G	C	C	A	A	NA	NA	G	G	T	T	G	G	C	C	C	C	T	T	T	T	T	T	G	G	G	G	A	A	A	A	A	A	A	A	C	C	A	A	G	G	G	G	C	C	T	T	G	G	A	A	G	G	T	T	T	T	A	A	G	G	C	C	T	T	T	T	A	A	T	T	C	C	C	C	G	G	C	C	A	A	A	A	A	A	A	A	C	C	C	C	C	C	G	G	C	C	A	A	C	C	G	G	T	T	C	C	A	A	T	T	C	C	A	A	G	G	A	A	C	C	C	C	A	A	A	A	T	T	A	A	G	G	A	A	T	T	C	C	A	A	A	A	T	T	A	A	A	A	A	A	G	G	G	G	T	T	T	T	G	G	C	C	T	T	C	C	A	A	C	C	C	C	T	T	A	A	C	C	A	A	A	A	C	C	C	C	A	A	G	G	A	A	G	G	T	T	C	C	A	A	C	C	A	A	T	T	G	G	A	A	G	G	C	C	A	A	A	A	T	T	A	A	T	T	A	A	C	C	G	G	T	T	C	C	G	G	C	C	G	G	T	T	G	G	A	A	C	C	G	G	G	G	G	G	A	A	C	C	A	A	A	A	G	G	G	G	G	G	A	A	A	A	G	G	C	C	G	G	G	G	G	G	A	A	G	G	C	C	A	A	G	G	G	G	G	G	A	A	T	T	G	G	C	C	C	C	G	G	A	A	C	C	T	T	G	G	G	G	A	A	C	C	T	T	T	T	G	G	T	T	A	A	T	T	C	C	A	A	A	A	G	G	G	G	A	A	G	G	C	C	C	C	G	G	C	C	T	T	T	T	A	A	A	A	T	T	A	A	A	A	T	T	G	G	A	A	G	G	G	G	G	G	A	A	C	C	G	G	T	T	T	T	C	C	G	G	T	T	C	C	G	G	C	C	T	T	G	G	C	C	T	T	T	T	T	T	A	A	C	C	T	T	C	C	C	C	G	G	T	T	T	T	C	C	C	C	G	G	A	A	T	T	G	G	G	G	A	A	T	T	A	A	T	T	A	A	G	G	G	G	C	C	A	A	T	T	G	G	C	C	G	G	A	A	C	C	A	A	C	C	A	A	C	C	G	G	G	G	G	G	C	C	G	G	G	G	C	C	T	T	T	T	T	T	T	T	A	A	T	T	T	T	A	A	G	G	G	G	T	T	A	A	C	C	T	T	C	C	T	T	A	A	C	C	T	T	C	C	T	T	G	G	G	G	A	A	T	T	G	G	T	T	T	T	G	G	C	C	A	A	A	A	G	G	A	A	C	C	G	G	C	C	T	T	C	C	C	C	A	A	G	G	C	C	G	G	G	G	G	G	G	G	C	C	A	A	A	A	A	A	G	G	A	A	T	T	T	T	C	C	C	C	C	C	G	G	A	A	G	G	C	C	C	C	A	A	T	T	A	A	G	G	C	C	A	A	T	T	T	T	A	A	C	C	C	C	T	T	G	G	G	G	G	G	T	T	T	T	A	A	T	T	T	T	G	G	G	G	T	T	C	C	A	A	T	T	A	A	A	A	C	C	A	A	T	T	G	G	A	A	G	G	C	C	C	C	G	G	A	A	G	G	A	A	A	A	A	A	G	G	G	G	T	T	A	A	G	G	T	T	C	C	T	T	T	T	G	G	A	A	C	C	A	A	G	G	C	C	A	A	T	T	C	C	T	T	T	T	G	G	T	T	T	T	A	A	G	G	C	C	A	A	A	A	C	C	C	C	A	A	G	G	G	G	T	T	A	A	G	G	C	C	C	C	C	C	C	C	C	C	A	A	G	G	T	T	G	G	A	A	T	T	C	C	C	C	A	A	G	G	C	C	A	A	G	G	C	C	T	T	T	T	T	T	A	A	G	G	A	A	C	C	T	T	G	G	G	G	C	C	G	G	C	C	C	C	A	A	C	C	G	G	A	A	C	C	G	G	C	C	G	G	C	C	C	C	C	C	T	T	T	T	T	T	T	T	G	G	G	G	A	A	G	G	G	G	T	T	A	A	A	A	C	C	G	G	C	C	T	T	A	A	C	C	C	C	C	C	C	C	T	T	C	C	C	C	C	C	T	T	C	C	C	C	G	G	T	T	C	C	C	C	A	A	C	C	A	A	T	T	G	G	T	T	G	G	G	G	G	G	T	T	G	G	A	A	A	A	G	G	C	C	A	A	G	G	C	C	G	G	G	G	T	T	G	G	T	T	C	C	A	A	T	T	G	G	G	G	G	G	A	A	C	C	G	G	G	G	G	G	C	C	A	A	T	T	C	C	G	G	T	T	C	C	C	C	T	T	C	C	C	C	G	G	G	G	G	G	T	T	C	C	T	T	A	A	T	T	A	A	C	C	T	T	A	A	T	T	G	G	G	G	A	A	C	C	T	T	T	T	A	A	C	C	T	T	G	G	C	C	T	T	A	A	T	T	A	A	G	G	C	C	T	T	A	A	A	A	A	A	A	A	A	A	C	C	C	C	A	A	T	T	A	A	C	C	G	G	C	C	G	G	T	T	T	T	T	T	C	C	T	T	T	T	C	C	T	T	T	T	G	G	T	T	G	G	T	T	C	C	A	A	A	A	G	G	T	T	C	C	G	G	T	T	C	C	C	C	C	C	G	G	A	A	C	C	T	T	G	G	A	A	C	C	G	G	T	T	A	A	A	A	G	G	T	T	C	C	A	A	A	A	G	G	G	G	A	A	G	G	T	T	G	G	A	A	T	T	C	C	A	A	A	A	C	C	A	A	C	C	G	G	G	G	G	G	C	C	G	G	C	C	G	G	C	C	A	A	A	A	G	G	G	G	G	G	T	T	C	C	C	C	G	G	G	G	T	T	T	T	T	T	C	C	C	C	T	T	T	T	G	G	G	G	G	G	A	A	C	C	G	G	C	C	G	G	G	G	C	C	A	A	C	C	G	G	G	G	C	C	C	C	C	C	C	C	G	G	T	T	A	A	C	C	A	A	A	A	C	C	C	C	G	G	A	A	C	C	G	G	G	G	T	T	T	T	T	T	C	C	C	C	C	C	C	C	A	A	T	T	A	A	T	T	T	T	G	G	C	C	G	G	T	T	C	C	C	C	G	G	T	T	C	C	T	T	G	G	G	G	C	C	A	A	A	A	T	T	T	T	C	C	C	C	G	G	A	A	T	T	T	T	T	T	G	G	T	T	T	T	C	C	C	C	G	G	T	T	C	C	T	T	G	G	G	G	T	T	C	C	C	C	T	T	G	G	T	T	G	G	G	G	G	G	C	C	T	T	C	C	C	C	G	G	T	T	A	A	A	A	C	C	T	T	G	G	G	G	A	A	C	C	C	C	C	C	T	T	G	G	C	C	T	T	A	A	C	C	G	G	T	T	T	T	C	C	T	T	T	T	A	A	T	T	A	A	C	C	A	A	A	A	C	C	C	C	A	A	C	C	G	G	C	C	G	G	T	T	A	A	A	A	C	C	T	T	C	C	C	C	T	T	A	A	T	T	G	G	G	G	C	C	C	C	A	A	T	T	G	G	G	G	G	G	G	G	A	A	C	C	C	C	T	T	T	T	G	G	A	A	C	C	G	G	A	A	C	C	A	A	T	T	C	C	G	G	C	C	C	C	G	G	G	G	G	G	C	C	G	G	T	T	G	G	T	T	A	A	A	A	A	A	G	G	A	A	C	C	T	T	C	C	A	A	T	T	C	C	C	C	A	A	A	A	G	G	C	C	T	T	T	T	C	C	A	A	C	C	A	A	G	G	G	G	A	A	T	T	T	T	T	T	C	C	C	C	G	G	A	A	C	C	G	G	C	C	T	T	G	G	C	C	A	A	T	T	A	A	T	T	C	C	T	T	C	C	C	C	G	G	C	C	A	A	T	T	G	G	T	T	A	A	C	C	T	T	G	G	A	A	C	C	C	C	C	C	G	G	G	G	A	A	A	A	A	A	C	C	A	A	C	C	C	C	A	A	A	A	G	G	G	G	T	T	C	C	G	G	G	G	C	C	C	C	T	T	C	C	C	C	C	C	T	T	T	T	C	C	A	A	T	T	G	G	G	G	C	C	G	G	G	G	T	T	T	T	C	C	T	T	T	T	T	T	A	A	C	C	C	C	C	C	G	G	C	C	T	T	T	T	T	T	C	C	G	G	G	G	C	C	G	G	C	C	C	C	A	A	G	G	T	T	C	C	G	G	C	C	G	G	T	T	T	T	G	G	C	C	A	A	A	A	G	G	T	T	C	C	G	G	C	C	C	C	G	G	A	A	A	A	T	T	T	T	G	G	T	T	C	C	G	G	G	G	A	A	A	A	C	C	C	C	C	C	A	A	A	A	G	G	A	A	G	G	C	C	A	A	T	T	G	G	NA	NA	C	C	T	T	C	C	G	G	A	G	C	C	T	T	A	A	C	C	T	T	A	A	C	C	C	C	T	T	T	T	A	A	G	G	A	A	G	G	T	T	C	C	T	T	A	A	G	G	T	T	T	T	A	A	G	G	T	T	A	A	G	G	A	A	T	T	T	T	G	G	G	G	G	G	C	C	C	C	T	T	T	T	T	T	A	A	A	A	C	C	C	C	T	T	T	T	G	G	C	C	G	G	T	T	T	T	G	G	G	G	T	T	A	A	C	C	T	T	A	A	T	T	C	C	C	C	G	G	G	G	G	G	T	T	C	C	G	G	A	A	T	T	C	C	C	C	G	G	C	C	G	G	T	T	C	C	A	A	G	G	C	C	G	G	G	G	G	G	A	A	C	C	T	T	G	G	C	C	T	T	A	A	A	A	G	G	A	A	C	C	T	T	A	A	T	T	G	G	A	A	T	T	A	A	A	A	G	G	G	G	C	C	C	C	A	A	G	G	C	C	T	T	T	T	G	G	A	A	A	A	G	G	A	A	C	C	T	T	A	A	T	T	G	G	C	C	A	A	C	C	A	A	G	G	G	G	G	G	C	C	A	A	A	A	A	A	T	T	A	A	A	A	G	G	G	G	C	C	G	G	A	A	G	G	A	A	C	C	C	C	G	G	C	C	G	G	A	A	C	C	C	C	A	A	G	G	T	T	T	T	T	T	G	G	C	C	A	A	T	T	G	G	T	T	A	A	A	A	A	A	G	G	G	G	C	C	G	G	T	T	A	A	C	C	T	T	G	G	T	T	A	A	T	T	C	C	C	C	T	T	A	A	G	G	C	C	C	C	C	C	C	C	G	G	G	G	G	G	C	C	C	C	G	G	C	C	T	T	T	T	A	A	T	T	C	C	G	G	A	A	T	T	G	G	T	T	G	G	G	G	T	T	C	C	T	T	T	T	A	A	T	T	A	A	A	A	C	C	A	A	C	C	T	T	T	T	G	G	A	A	C	C	T	T	A	A	G	G	C	C	C	C	G	G	G	G	T	T	A	A	A	A	G	G	G	G	G	G	T	T	G	G	T	T	A	A	A	A	C	C	A	A	A	A	T	T	A	A	G	G	A	A	G	G	C	C	T	T	A	A	T	T	G	G	C	C	T	T	C	C	T	T	C	C	T	T	A	A	T	T	C	C	C	C	G	G	C	C	T	T	G	G	T	T	G	G	G	G	G	G	C	C	A	A	T	T	G	G	A	A	T	T	C	C	A	A	A	A	C	C	A	A	A	A	C	C	C	C	C	C	A	A	C	C	A	A	C	C	C	C	A	A	A	A	C	C	C	C	G	G	A	A	C	C	T	T	A	A	G	G	G	G	G	G	G	G	A	A	T	T	T	T	A	A	G	G	A	A	T	T	A	A	C	C	C	C	G	G	A	A	G	G	T	T	G	G	A	A	G	G	G	G	C	C	C	C	C	C	G	G	T	T	T	T	C	C	G	G	T	T	A	A	G	G	C	C	G	G	G	G	C	C	A	A	T	T	C	C	G	G	T	T	C	C	C	C	C	C	A	A	C	C	T	T	T	T	A	A	A	A	A	A	C	C	C	C	G	G	A	A	C	C	A	A	T	T	A	A	G	G	C	C	C	C	G	G	A	A	G	G	T	T	T	T	G	G	T	T	T	T	G	G	A	A	C	C	G	G	A	A	T	T	G	G	G	G	T	T	G	G	T	T	C	C	T	T	C	C	C	C	T	T	A	A	C	C	T	T	G	G	T	T	G	G	C	C	G	G	A	A	T	T	G	G	T	T	A	A	A	A	A	A	C	C	G	G	G	G	G	G	A	A	G	G	T	T	G	G	T	T	T	T	T	T	C	C	G	G	A	A	T	T	G	G	T	T	T	T	T	T	A	A	A	A	C	C	C	C	T	T	G	G	A	A	C	C	T	T	T	T	T	T	T	T	T	T	C	C	A	A	C	C	T	T	G	G	T	T	A	A	A	A	T	T	G	G	C	C	T	T	G	G	C	C	C	C	C	C	T	T	C	C	C	C	G	G	C	C	T	T	G	G	A	A	C	C	T	T	A	A	G	G	A	A	G	G	G	G	T	T	G	G	A	A	C	C	G	G	A	A	A	A	T	T	A	A	C	C	G	G	G	G	A	A	T	T	C	C	A	A	C	C	G	G	A	A	G	G	A	A	G	G	C	C	G	G	A	A	G	G	A	A	T	T	A	A	C	C	G	G	C	C	A	A	A	A	T	T	A	A	G	G	G	G	G	G	G	G	C	C	T	T	T	T	C	C	C	C	C	C	G	G	A	A	T	T	A	A	T	T	G	G	A	A	C	C	C	C	A	A	C	C	T	T	G	G	G	G	G	G	C	C	A	A	G	G	T	T	T	T	C	C	A	A	A	A	G	G	A	A	C	C	C	C	C	C	A	A	A	A	G	G	G	G	C	C	A	A	C	C	G	G	A	A	G	G	G	G	T	T	G	G	T	T	C	C	C	C	A	A	C	C	A	A	A	A	A	A	A	A	G	G	T	T	C	C	T	T	G	G	T	T	T	T	A	A	A	A	G	G	T	T	T	T	T	T	C	C	T	T	G	G	G	G	C	C	A	A	C	C	T	T	T	T	G	G	T	T	A	A	G	G	T	T	G	G	A	A	C	C	A	A	T	T	C	C	T	T	A	A	C	C	T	T	A	A	A	A	C	C	C	C	G	G	A	A	A	A	C	C	C	C	T	T	A	A	C	C	G	G	T	T	A	A	C	C	T	T	T	T	C	C	T	T	A	A	T	T	A	A	G	G	A	A	C	C	G	G	A	A	G	G	C	C	G	G	G	G	G	G	C	C	G	G	T	T	G	G	T	T	G	G	T	T	G	G	G	G	G	G	C	C	T	T	A	A	A	A	C	C	C	C	G	G	A	A	G	G	A	A	C	C	C	C	C	C	A	A	G	G	G	G	T	T	C	C	G	G	G	G	T	T	T	T	T	T	T	T	C	C	C	C	A	A	C	C	T	T	C	C	A	A	A	A	T	T	A	A	G	G	A	A	A	A	T	T	A	A	T	T	C	C	T	T	G	G	T	T	A	A	T	T	T	T	C	C	C	C	A	A	A	A	G	G	G	G	A	A	A	A	G	G	G	G	A	A	A	A	C	C	A	A	A	A	G	G	G	G	C	C	C	C	T	T	A	A	T	T	G	G	A	A	C	C	C	C	A	A	A	A	A	A	A	A	T	T	T	T	G	G	G	G	T	T	A	A	A	A	C	C	A	A	C	C	G	G	C	C	C	C	T	T	C	C	T	T	T	T	C	C	T	T	C	C	T	T	A	A	G	G	A	A	C	C	C	C	T	T	T	T	G	G	A	A	T	T	A	A	G	G	G	G	T	T	C	C	T	T	A	A	A	A	A	A	T	T	T	T	G	G	C	C	C	C	C	C	T	T	G	G	A	A	T	T	A	A	C	C	T	T	A	A	C	C	G	G	T	T	T	T	T	T	A	A	A	A	T	T	T	T	G	G	T	T	A	A	G	G	A	A	G	G	G	G	T	T	A	A	T	T	A	A	G	G	G	G	A	A	T	T	G	G	G	G	C	C	A	A	T	T	A	A	T	T	G	G	G	G	C	C	C	C	C	C	A	A	T	T	G	G	A	A	G	G	T	T	C	C	A	A	G	G	A	A	G	G	G	G	G	G	T	T	G	G	C	C	C	C	C	C	A	A	A	A	T	T	A	A	C	C	G	G	T	T	A	A	A	A	T	T	T	T	A	A	A	A	T	T	A	A	G	G	C	C	T	T	T	T	A	A	T	T	C	C	C	C	C	C	C	C	G	G	T	T	G	G	G	G	A	A	C	C	C	C	G	G	T	T	G	G	C	C	A	A	G	G	T	T	G	G	A	A	A	A	C	C	G	G	C	C	T	T	T	T	A	A	A	A	C	C	C	C	C	C	A	A	C	C	T	T	C	C	G	G	C	C	A	A	A	A	G	G	A	A	T	T	C	C	A	A	A	A	T	T	G	G	G	G	T	T	A	A	C	C	T	T	A	A	G	G	T	T	G	G	G	G	A	A	A	A	G	G	C	C	C	C	A	A	G	G	A	A	C	C	A	A	A	A	G	G	A	A	C	C	C	C	A	A	G	G	C	C	T	T	A	A	T	T	A	A	C	C	G	G	T	T	C	C	A	A	A	A	T	T	T	T	T	T	T	T	G	G	G	G	G	G	T	T	C	C	G	G	T	T	T	T	C	C	G	G	A	A	T	T	G	G	G	G	C	C	C	C	C	C	C	C	G	G	T	T	A	A	T	T	A	A	C	C	A	A	G	G	T	T	C	C	T	T	G	G	A	A	C	C	T	T	T	T	C	C	A	A	T	T	C	C	T	T	T	T	G	G	G	G	G	G	T	T	A	A	C	C	C	C	A	A	G	G	A	A	A	A	G	G	T	T	A	A	C	C	G	G	A	A	A	A	C	C	T	T	T	T	A	A	G	G	A	A	G	G	A	A	C	C	C	C	G	G	A	A	T	T	C	C	G	G	T	T	C	C	A	A	G	G	T	T	T	T	C	C	G	G	T	T	A	A	T	T	G	G	C	C	C	C	T	T	A	A	T	T	T	T	G	G	G	G	A	A	A	A	G	G	C	C	G	G	T	T	T	T	T	T	C	C	T	T	T	T	T	T	A	A	C	C	T	T	C	C	G	G	T	T	A	A	A	A	G	G	G	G	T	T	T	T	G	G	G	G	A	A	C	C	T	T	G	G	C	C	A	A	C	C	A	A	T	T	G	G	G	G	A	A	G	G	C	C	G	G	A	A	C	C	C	C	C	C	G	G	T	T	T	T	T	T	T	T	C	C	A	A	C	C	G	G	G	G	C	C	A	A	T	T	C	C	G	G	G	G	C	C	T	T	C	C	T	T	G	G	C	C	A	A	C	C	G	G	A	A	G	G	C	C	A	A	A	A	A	A	A	A	A	A	A	A	G	G	G	G	T	T	G	G	C	C	G	G	A	A	G	G	G	G	T	T	G	G	T	T	A	A	A	A	G	G	T	T	T	T	C	C	C	C	T	T	G	G	A	A	A	A	C	C	C	C	C	C	A	A	T	T	T	T	A	A	T	T	G	G	G	G	A	A	C	C	A	A	C	C	G	G	T	T	G	G	C	C	A	A	G	G	T	T	C	C	T	T	A	A	C	C	A	A	C	C	T	T	C	C	G	G	C	C	G	G	A	A	T	T	T	T	A	A	G	G	C	C	C	C	T	T	G	G	A	A	A	A	C	C	T	T	A	A	C	C	G	G	T	T	G	G	A	A	C	C	G	G	A	A	T	T	T	T	T	T	A	A	T	T	T	T	A	A	G	G	A	A	C	C	A	A	C	C	G	G	A	A	G	G	G	G	G	G	A	A	A	A	A	A	A	A	C	C	T	T	A	A	A	A	T	T	T	T	T	T	C	C	C	C	A	A	C	C	G	G	A	A	G	G	C	C	T	T	A	A	C	C	G	G	C	C	A	A	C	C	T	T	A	A	A	A	A	A	C	C	A	A	C	C	T	T	G	G	G	G	C	C	A	A	T	T	G	G	G	G	C	C	A	A	A	A	A	A	C	C	G	G	A	A	G	G	T	T	T	T	G	G	G	G	T	T	A	A	G	G	G	G	T	T	G	G	A	A	G	G	G	G	A	A	A	A	C	C	T	T	A	A	G	G	T	T	G	G	T	T	G	G	C	C	G	G	A	A	C	C	C	C	T	T	C	C	A	A	C	C	A	A	G	G	A	A	T	T	T	T	G	G	T	T	C	C	T	T	T	T	C	C	C	C	A	A	A	A	C	C	T	T	A	A	C	C	C	C	C	C	C	C	C	C	G	G	C	C	C	C	T	T	T	T	T	T	G	G	T	T	G	G	C	C	A	A	A	A	G	G	C	C	T	T	C	C	A	A	A	A	C	C	A	A	G	G	A	A	G	G	C	C	C	C	G	G	G	G	T	T	C	C	G	G	C	C	G	G	C	C	A	A	A	A	T	T	G	G	T	T	T	T	T	T	T	T	T	T	G	G	C	C	G	G	G	G	T	T	T	T	A	A	C	C	A	A	A	A	G	G	G	G	C	C	T	T	G	G	G	G	C	C	C	C	A	A	C	C	G	G	T	T	A	A	C	C	T	T	A	A	G	G	G	G	T	T	C	C	T	T	C	C	G	G	A	A	C	C	T	T	T	T	C	C	G	G	T	T	T	T	C	C	T	T	T	T	T	T	G	G	T	T	G	G	A	A	G	G	T	T	A	A	C	C	C	C	G	G	T	T	T	T	G	G	C	C	T	T	C	C	C	C	G	G	A	A	T	T	A	A	A	A	T	T	T	T	C	C	T	T	T	T	C	C	A	A	C	C	C	C	G	G	C	C	C	C	T	T	G	G	A	A	A	A	G	G	T	T	A	A	C	C	T	T	T	T	A	A	G	G	A	A	T	T	C	C	C	C	A	A	C	C	C	C	A	A	T	T	A	A	T	T	G	G	T	T	C	C	C	C	C	C	C	C	G	G	C	C	C	C	T	T	T	T	C	C	G	G	G	G	A	A	T	T	T	T	C	C	G	G	A	A	T	T	G	G	G	G	A	A	T	T	A	A	C	C	T	T	C	C	G	G	C	C	G	G	T	T	A	A	G	G	C	C	A	A	C	C	G	G	G	G	C	C	G	G	T	T	C	C	G	G	G	G	C	C	C	C	G	G	T	T	T	T	C	C	A	A	G	G	T	T	C	C	C	C	C	C	T	T	C	C	G	G	T	T	G	G	G	G	C	C	T	T	T	T	C	C	C	C	C	C	A	A	C	C	G	G	G	G	C	C	T	T	C	C	C	C	A	A	T	T	C	C	A	A	T	T	A	A	A	A	C	C	A	A	C	C	C	C	G	G	G	G	G	G	T	T	A	A	G	G	C	C	G	G	G	G	C	C	G	G	G	G	C	C	G	G	G	G	C	C	A	A	NA	NA	C	C	A	A	C	C	G	G	C	C	G	G	G	G	G	G	G	G	G	G	T	T	G	G	G	G	C	C	G	G	G	G	T	T	A	A	C	C	G	G	A	A	T	T	G	G	A	A	C	C	G	G	A	A	G	G	G	G	C	C	T	T	C	C	G	G	T	T	G	G	C	C	T	T	C	C	G	G	C	C	G	G	C	C	G	G	A	A	A	A	G	G	G	G	G	G	C	C	A	A	C	C	G	G	A	A	G	G	C	C	C	C	C	C	G	G	T	T	A	A	A	A	C	C	C	C	A	A	C	C	C	C	A	A	T	T	C	C	G	G	T	T	G	G	A	A	A	A	G	G	G	G	C	C	G	G	C	C	T	T	A	A	G	G	G	G	G	G	C	C	G	G	C	C	T	T	G	G	C	C	C	C	C	C	G	G	A	A	T	T	A	A	C	C	A	A	T	T	A	A	A	A	G	G	A	A	T	T	C	C	A	A	G	G	G	G	G	G	G	G	A	A	C	C	C	C	C	C	A	A	C	C	C	C	A	A	A	A	C	C	G	G	T	T	T	T	C	C	G	G	A	A	G	G	G	G	G	G	C	C	C	C	T	T	C	C	G	G	C	C	C	C	G	G	G	G	G	G	G	G	C	C	G	G	T	T	A	A	C	C	A	A	G	G	A	A	G	G	A	A	C	C	C	C	G	G	A	A	G	G	T	T	T	T	C	C	C	C	G	G	A	A	C	C	T	T	A	A	G	G	T	T	G	G	C	C	A	A	A	A	A	A	A	A	G	G	A	A	A	A	T	T	A	A	C	C	T	T	A	A	G	G	G	G	C	C	G	G	T	T	C	C	C	C	A	A	T	T	C	C	G	G	T	T	C	C	A	A	C	C	A	A	C	C	T	T	A	A	A	A	A	A	G	G	G	G	C	C	C	C	G	G	G	G	G	G	G	G	T	T	G	G	G	G	G	G	T	T	G	G	T	T	G	G	C	C	G	G	A	A	C	C	T	T	C	C	T	T	T	T	T	T	T	T	C	C	A	A	T	T	G	G	C	C	C	C	G	G	C	C	C	C	C	C	T	T	G	G	T	T	T	T	A	A	T	T	T	T	C	C	A	A	C	C	A	A	G	G	A	A	C	C	G	G	G	G	C	C	G	G	C	C	A	A	G	G	G	G	A	A	T	T	A	A	C	C	G	G	C	C	G	G	G	G	G	G	T	T	G	G	C	C	A	A	A	A	G	G	C	C	G	G	G	G	T	T	C	C	G	G	A	A	T	T	C	C	G	G	C	C	G	G	A	A	C	C	T	T	C	C	A	A	C	C	G	G	A	A	A	A	A	A	C	C	C	C	C	C	A	A	T	T	G	G	G	G	A	A	T	T	T	T	G	G	A	A	C	C	T	T	G	G	T	T	G	G	G	G	G	G	C	C	A	A	C	C	C	C	C	C	C	C	T	T	A	A	G	G	T	T	G	G	C	C	C	C	G	G	A	A	A	A	A	A	T	T	G	G	G	G	A	A	T	T	T	T	T	T	C	C	G	G	A	A	T	T	A	A	A	A	C	C	T	T	T	T	T	T	G	G	A	A	G	G	C	C	C	C	C	C	T	T	T	T	G	G	C	C	T	T	T	T	G	G	G	G	G	G	A	A	T	T	A	A	A	A	C	C	T	T	T	T	C	C	T	T	A	A	G	G	A	A	A	A	T	T	G	G	C	C	C	C	T	T	T	T	C	C	T	T	C	C	T	T	T	T	T	T	G	G	A	A	T	T	C	C	G	G	T	T	A	A	A	A	A	A	A	A	G	G	T	T	G	G	T	T	C	C	C	C	G	G	C	C
CC	OR2075f6	NA	NA	1	NA	A	A	C	C	A	A	G	G	G	G	T	T	G	G	T	T	T	T	C	C	C	C	C	C	T	T	A	A	G	G	C	C	C	C	C	C	C	C	T	T	T	T	T	T	A	A	A	A	A	A	A	A	G	G	G	G	G	G	A	A	T	T	T	T	G	G	C	C	T	T	C	C	G	G	C	C	A	A	T	T	C	C	A	A	G	G	T	T	C	C	A	A	G	G	T	T	T	T	G	G	C	C	A	A	C	C	C	C	T	T	T	T	C	C	T	T	A	A	G	G	T	T	G	G	C	C	C	C	A	A	C	C	G	G	G	G	A	A	G	G	C	C	C	C	T	T	A	A	T	T	A	A	C	C	G	G	A	A	T	T	C	C	C	C	C	C	T	T	T	T	G	G	G	G	T	T	G	G	C	C	T	T	G	G	A	A	C	C	C	C	A	A	C	C	T	T	C	C	T	T	C	C	G	G	T	T	T	T	C	C	T	T	G	G	C	C	T	T	C	C	T	T	T	T	C	C	T	T	G	G	T	T	T	T	A	A	C	C	A	A	C	C	A	A	C	C	T	T	A	A	G	G	G	G	G	G	C	C	G	G	T	T	C	C	C	C	A	A	C	C	T	T	A	A	C	C	G	G	A	A	G	G	A	A	C	C	A	A	T	T	A	A	C	C	A	A	T	T	G	G	G	G	A	A	C	C	A	A	A	A	C	C	A	A	C	C	C	C	G	G	G	G	A	A	A	A	C	C	A	A	C	C	A	A	T	T	C	C	A	A	C	C	C	C	T	T	G	G	G	G	C	C	C	C	G	G	G	G	A	A	T	T	T	T	G	G	A	A	G	G	G	G	C	C	G	G	G	G	A	A	T	T	G	G	T	T	T	T	G	G	G	G	A	A	T	T	C	C	T	T	T	T	T	T	A	A	T	T	G	G	T	T	A	A	C	C	C	C	C	C	G	G	A	A	C	C	G	G	T	T	A	A	C	C	T	T	C	C	A	A	G	G	A	A	G	G	C	C	C	C	T	T	G	G	T	T	T	T	C	C	G	G	G	G	T	T	C	C	C	C	G	G	T	T	G	G	C	C	A	A	G	G	G	G	G	G	T	T	T	T	A	A	C	C	G	G	T	T	T	T	A	A	C	C	A	A	A	A	A	A	T	T	T	T	C	C	G	G	C	C	A	A	C	C	G	G	T	T	A	A	A	A	G	G	T	T	A	A	C	C	G	G	C	C	A	A	A	A	G	G	A	A	G	G	A	A	G	G	T	T	G	G	C	C	G	G	C	C	T	T	C	C	G	G	T	T	G	G	C	C	T	T	G	G	T	T	A	A	A	A	A	A	G	G	T	T	A	A	G	G	T	T	C	C	A	A	C	C	T	T	A	A	A	A	T	T	T	T	A	A	T	T	A	A	C	C	G	G	G	G	A	A	C	C	G	G	T	T	G	G	C	C	A	A	G	G	T	T	T	T	C	C	T	T	A	A	T	T	C	C	C	C	G	G	T	T	G	G	A	A	A	A	A	A	A	A	T	T	A	A	A	A	A	A	C	C	G	G	T	T	A	A	C	C	A	A	G	G	T	T	C	C	A	A	G	G	G	G	A	A	G	G	T	T	G	G	NA	NA	C	C	A	A	C	C	T	T	A	A	G	G	T	T	G	G	T	T	C	C	C	C	T	T	C	C	G	G	C	C	T	T	A	A	T	T	G	G	C	C	C	C	T	T	C	C	G	G	C	C	T	T	A	A	A	A	G	G	T	T	A	A	G	G	C	C	T	T	T	T	T	T	T	T	T	T	G	G	A	A	G	G	A	A	A	A	NA	NA	C	C	T	T	T	T	C	C	G	G	G	G	A	A	T	T	G	G	G	G	C	C	C	C	A	A	G	G	C	C	A	A	T	T	C	C	G	G	G	G	C	C	G	G	G	G	T	T	C	C	A	A	G	G	T	T	C	C	T	T	T	T	C	C	C	C	T	T	C	C	A	A	G	G	G	G	A	A	A	A	T	T	G	G	T	T	G	G	A	A	G	G	T	T	A	A	T	T	A	A	T	T	C	C	T	T	G	G	T	T	A	A	G	G	C	C	G	G	T	T	C	C	C	C	G	G	G	G	C	C	C	C	T	T	T	T	A	A	C	C	C	C	T	T	C	C	T	T	A	A	A	A	T	T	C	C	C	C	T	T	C	C	T	T	A	A	C	C	G	G	C	C	T	T	A	A	T	T	T	T	G	G	A	A	T	T	C	C	G	G	T	T	G	G	A	A	C	C	G	G	A	A	T	T	T	T	T	T	A	A	C	C	T	T	A	A	T	T	G	G	G	G	A	A	A	A	A	A	A	A	T	T	A	A	G	G	A	A	C	C	C	C	G	G	C	C	C	C	T	T	T	T	G	G	A	A	C	C	A	A	C	C	G	G	A	A	A	A	G	G	G	G	T	T	T	T	T	T	G	G	T	T	A	A	A	A	T	T	T	T	A	A	A	A	A	A	T	T	C	C	G	G	G	G	A	A	C	C	T	T	A	A	C	C	C	C	G	G	C	C	G	G	C	C	A	A	T	T	G	G	C	C	C	C	G	G	C	C	T	T	T	T	T	T	T	T	A	A	G	G	T	T	G	G	A	A	C	C	T	T	T	T	G	G	T	T	T	T	C	C	G	G	C	C	C	C	C	C	T	T	G	G	C	C	C	C	G	G	T	T	A	A	A	A	A	A	T	T	A	A	G	G	C	C	T	T	A	A	G	G	T	T	T	T	T	T	A	A	T	T	G	G	C	C	A	A	G	G	A	A	A	A	C	C	A	A	T	T	T	T	G	G	A	A	C	C	G	G	A	A	C	C	C	C	A	A	T	T	G	G	A	A	A	A	C	C	G	G	T	T	C	C	G	G	C	C	A	A	G	G	C	C	A	A	T	T	A	A	G	G	C	C	A	A	C	C	T	T	G	G	C	C	G	G	T	T	A	A	A	A	A	A	A	A	T	T	A	A	A	A	A	A	T	T	C	C	T	T	G	G	T	T	G	G	T	T	A	A	T	T	A	A	G	G	G	G	T	T	C	C	G	G	C	C	A	A	A	A	C	C	C	C	A	A	G	G	T	T	A	A	C	C	T	T	G	G	G	G	G	G	A	A	C	C	C	C	T	T	C	C	T	T	A	A	C	C	A	A	T	T	G	G	G	G	A	A	T	T	C	C	C	C	T	T	G	G	A	A	T	T	C	C	G	G	A	A	G	G	C	C	C	C	C	C	G	G	A	A	C	C	T	T	C	C	A	A	T	T	T	T	A	A	A	A	A	A	G	G	T	T	A	A	T	T	G	G	T	T	A	A	A	A	A	A	T	T	G	G	T	T	G	G	C	C	C	C	A	A	T	T	T	T	C	C	G	G	A	A	G	G	A	A	C	C	G	G	A	A	G	G	C	C	G	G	T	T	A	A	G	G	A	A	A	A	G	G	T	T	A	A	G	G	G	G	C	C	C	C	T	T	G	G	A	A	G	G	T	T	G	G	T	T	T	T	G	G	G	G	G	G	G	G	G	G	T	T	T	T	C	C	G	G	T	T	T	T	C	C	C	C	T	T	A	A	T	T	G	G	G	G	C	C	T	T	T	T	T	T	A	A	A	A	T	T	A	A	T	T	G	G	C	C	G	G	G	G	G	G	T	T	A	A	T	T	G	G	G	G	T	T	A	A	C	C	G	G	G	G	C	C	C	C	T	T	T	T	A	A	A	A	G	G	C	C	T	T	C	C	G	G	A	A	C	C	G	G	C	C	A	A	C	C	G	G	T	T	G	G	T	T	C	C	G	G	G	G	C	C	G	G	A	A	C	C	C	C	A	A	C	C	T	T	C	C	C	C	A	A	T	T	T	T	A	A	T	T	A	A	T	T	G	G	A	A	A	A	A	A	A	A	G	G	C	C	T	T	C	C	A	A	T	T	G	G	T	T	G	G	A	A	A	A	A	A	G	G	A	A	C	C	T	T	G	G	A	A	C	C	G	G	C	C	A	A	T	T	C	C	T	T	C	C	T	T	C	C	G	G	T	T	A	A	T	T	A	A	A	A	C	C	C	C	G	G	G	G	C	C	G	G	C	C	A	A	G	G	T	T	T	T	A	A	T	T	G	G	T	T	T	T	G	G	C	C	G	G	G	G	T	T	G	G	T	T	G	G	T	T	T	T	G	G	T	T	G	G	A	A	C	C	C	C	T	T	T	T	G	G	A	A	T	T	T	T	C	C	T	T	G	G	A	A	T	T	C	C	G	G	C	C	T	T	C	C	A	A	C	C	G	G	T	T	A	A	A	A	A	A	A	A	A	A	T	T	G	G	G	G	G	G	T	T	G	G	T	T	C	C	T	T	T	T	T	T	T	T	C	C	G	G	T	T	T	T	T	T	G	G	T	T	T	T	C	C	NA	NA	A	A	A	A	T	T	A	A	G	G	A	A	G	G	G	G	A	A	G	G	C	C	G	G	T	T	T	T	T	T	G	G	C	C	T	T	C	C	G	G	T	T	C	C	G	G	G	G	T	T	C	C	A	A	A	A	G	G	G	G	T	T	T	T	A	A	T	T	A	A	G	G	G	G	A	A	A	A	A	A	C	C	A	A	C	C	T	T	A	A	A	A	C	C	A	A	T	T	A	A	A	A	T	T	A	A	C	C	A	A	G	G	C	C	G	G	G	G	A	A	G	G	T	T	A	A	T	T	G	G	C	C	A	A	T	T	G	G	G	G	C	C	T	T	T	T	C	C	C	C	A	A	T	T	C	C	C	C	G	G	G	G	C	C	C	C	A	A	T	T	T	T	A	A	G	G	G	G	C	C	T	T	T	T	T	T	A	A	C	C	A	A	A	A	G	G	A	A	A	A	A	A	G	G	A	A	T	T	G	G	T	T	C	C	G	G	A	A	C	C	T	T	T	T	A	A	C	C	C	C	T	T	A	A	G	G	G	G	A	A	C	C	C	C	C	C	T	T	G	G	A	A	G	G	C	C	T	T	A	A	A	A	C	C	G	G	G	G	T	T	C	C	G	G	G	G	T	T	A	A	T	T	C	C	G	G	C	C	C	C	C	C	T	T	T	T	A	A	C	C	A	A	G	G	T	T	T	T	A	A	T	T	G	G	A	A	G	G	A	A	A	A	G	G	G	G	G	G	T	T	A	A	A	A	C	C	G	G	T	T	C	C	C	C	T	T	T	T	C	C	A	A	A	A	G	G	G	G	G	G	T	T	C	C	T	T	A	A	A	A	C	C	C	C	A	A	A	A	T	T	G	G	A	A	C	C	T	T	C	C	T	T	A	A	A	A	G	G	T	T	G	G	A	A	G	G	G	G	C	C	A	A	C	C	G	G	G	G	C	C	G	G	A	A	T	T	T	T	A	A	C	C	A	A	G	G	G	G	C	C	T	T	G	G	T	T	C	C	T	T	C	C	C	C	G	G	T	T	T	T	C	C	C	C	A	A	A	A	T	T	T	T	A	A	G	G	C	C	T	T	A	A	T	T	G	G	T	T	T	T	G	G	A	A	G	G	C	C	C	C	C	C	G	G	C	C	C	C	G	G	C	C	A	A	A	A	G	G	G	G	G	G	T	T	T	T	T	T	G	G	A	A	G	G	C	C	C	C	G	G	T	T	C	C	T	T	T	T	T	T	T	T	T	T	A	A	T	T	T	T	C	C	A	A	T	T	A	A	A	A	T	T	A	A	T	T	T	T	C	C	T	T	A	A	C	C	A	A	C	C	T	T	C	C	T	T	G	G	C	C	G	G	C	C	C	C	A	A	C	C	G	G	C	C	T	T	T	T	A	A	C	C	A	A	G	G	T	T	G	G	C	C	T	T	G	A	C	C	T	T	A	A	T	T	A	A	A	G	A	A	A	A	T	T	T	C	T	T	T	A	T	T	C	C	G	G	C	C	T	T	A	A	A	A	A	A	G	G	G	G	G	G	A	A	G	G	G	G	A	A	C	C	A	A	C	C	A	A	A	A	C	C	T	T	G	G	C	C	A	A	C	G	A	A	G	G	G	G	C	C	G	G	A	A	G	G	T	T	T	T	A	A	G	G	C	C	A	A	C	C	T	T	C	C	T	T	G	G	G	G	C	C	T	T	C	C	T	T	A	A	T	T	G	G	A	A	G	G	G	G	G	G	T	T	G	G	C	C	A	A	G	G	C	C	T	T	T	T	T	T	C	C	A	A	G	G	G	A	A	A	C	C	G	G	A	A	C	C	C	C	A	A	G	G	T	T	A	A	A	A	G	G	T	T	C	C	C	C	C	C	A	A	C	C	T	C	G	A	A	A	T	G	T	T	C	C	C	C	C	T	A	A	T	C	T	T	A	A	A	A	G	A	C	C	G	G	G	G	T	G	T	C	A	A	T	G	G	C	C	C	A	A	C	C	T	C	T	A	G	G	C	T	C	C	T	A	T	C	T	T	A	A	G	G	G	G	A	A	C	T	G	G	A	C	C	C	A	A	G	A	G	G	A	C	C	T	C	T	T	T	A	A	A	A	T	T	A	A	G	G	G	G	C	C	G	G	C	C	C	T	G	G	A	A	A	T	T	T	G	G	C	G	G	G	T	T	C	G	C	T	T	T	T	T	G	A	G	G	A	C	C	C	T	C	C	C	C	T	T	G	A	G	G	G	G	A	C	C	T	C	T	C	C	T	G	G	G	G	G	G	G	G	A	A	C	C	T	T	G	G	A	A	G	G	A	A	C	C	T	T	G	G	A	A	G	G	C	C	C	C	T	T	G	G	A	A	G	G	T	T	A	A	A	A	T	T	C	C	T	T	A	A	C	C	G	G	G	G	T	T	C	C	G	G	C	C	A	A	T	T	A	A	G	G	G	G	A	A	T	T	T	T	A	A	T	T	T	T	C	C	C	C	T	T	G	G	C	C	C	C	A	A	A	A	A	A	C	C	C	C	C	C	T	T	T	T	C	C	G	G	T	T	T	T	A	A	C	C	C	C	G	G	T	T	C	C	G	G	T	T	A	A	A	A	C	C	A	A	A	A	T	T	A	A	G	G	T	T	A	A	C	C	C	C	A	A	A	A	C	C	C	C	A	A	A	A	C	C	C	C	C	C	A	A	G	G	C	C	T	T	G	G	A	A	C	C	A	A	T	T	G	G	C	C	T	T	C	C	G	G	A	A	A	A	T	T	G	G	T	T	C	C	G	G	T	T	G	G	T	T	A	A	T	T	G	G	T	T	G	G	G	G	G	G	A	A	A	A	T	T	T	T	A	A	A	A	C	C	A	A	A	A	T	T	G	G	A	A	T	T	T	T	C	C	T	T	G	G	T	T	T	T	T	T	G	G	T	T	C	C	C	C	C	C	G	G	C	C	T	T	A	A	C	C	G	G	C	C	G	G	A	A	A	A	G	G	C	C	G	G	C	C	T	T	G	G	C	C	C	C	C	C	A	A	G	G	T	T	T	T	T	T	T	T	G	G	C	C	G	G	G	G	G	G	G	G	G	G	C	C	G	G	T	T	A	A	A	A	T	T	G	G	T	T	A	A	A	A	A	A	T	T	C	C	C	C	A	A	G	G	C	C	G	G	C	C	C	C	G	G	C	C	G	G	C	T	C	T	T	T	T	C	C	A	C	T	A	G	C	T	G	A	A	A	A	C	T	C	G	G	A	C	NA	NA	NA	NA	A	A	T	T	A	A	C	C	C	C	G	A	C	C	G	A	C	C	T	T	A	C	G	G	C	C	T	T	T	C	C	C	C	T	T	T	T	T	G	A	G	A	C	T	G	T	T	A	A	A	C	A	A	G	G	G	A	T	C	C	C	T	G	G	T	A	T	C	C	T	C	C	A	A	G	T	C	T	A	G	C	A	G	G	T	C	T	C	C	T	T	C	C	G	T	A	A	A	G	G	A	T	T	T	A	G	A	A	C	C	A	G	C	G	G	A	A	G	A	A	G	G	T	T	A	G	G	G	G	G	G	A	A	G	G	A	T	T	A	G	A	A	A	T	G	G	T	C	A	A	G	G	C	T	G	A	A	A	C	T	G	G	G	G	C	C	T	C	C	C	T	T	T	C	C	C	T	T	A	A	G	G	C	C	C	C	NA	NA	G	G	G	G	G	G	A	G	T	G	G	G	G	A	T	T	G	G	G	T	G	A	G	G	T	C	C	C	T	T	C	T	G	G	C	T	G	A	A	G	T	T	C	A	A	G	A	A	C	C	T	T	C	C	T	T	C	C	G	G	C	T	C	C	G	G	T	C	G	A	C	T	A	A	G	A	T	C	T	C	T	C	G	A	G	G	C	C	G	A	C	A	G	A	G	A	C	T	G	A	T	A	C	C	G	G	C	T	G	A	G	A	T	C	A	G	C	A	G	A	A	A	G	A	A	A	A	G	C	C	T	C	C	C	C	C	T	T	C	A	T	T	G	A	C	C	G	G	A	G	C	T	A	A	C	C	A	A	T	T	G	G	G	G	C	C	C	C	G	G	G	G	G	G	A	A	NA	NA	T	T	T	C	T	C	C	C	G	G	A	G	G	G	T	T	T	T	G	A	A	A	G	C	T	T	A	A	G	G	G	G	A	A	C	C	A	A	G	T	A	A	C	T	G	G	C	C	NA	NA	A	A	A	A	T	T	A	A	T	T	G	G	G	G	G	A	A	A	A	A	C	C	A	A	A	A	T	T	A	A	C	C	A	A	A	A	T	T	T	T	G	G	T	T	C	T	A	A	C	T	C	C	T	A	T	C	C	C	T	T	T	T	G	G	C	C	T	T	T	T	G	G	G	G	G	G	C	C	G	G	C	C	T	T	G	G	G	G	C	A	G	G	G	G	T	T	T	T	A	A	A	G	A	G	T	T	C	C	T	T	G	G	T	T	A	A	G	G	G	G	T	T	G	G	C	C	G	G	A	A	T	T	C	C	T	T	C	C	T	T	T	C	C	C	C	C	C	C	A	A	G	G	C	C	A	A	G	G	T	T	C	C	A	A	T	T	C	C	G	G	T	T	A	A	G	G	T	T	C	C	C	C	T	T	A	A	G	G	G	G	T	T	A	A	C	C	A	G	T	A	A	G	C	C	C	T	T	T	T	T	G	G	A	A	T	T	G	G	G	G	G	G	A	A	A	A	C	T	T	T	A	A	A	A	A	G	G	G	G	A	C	T	T	A	G	G	G	G	T	T	G	G	T	T	G	G	C	C	G	G	T	G	A	A	T	T	C	T	T	T	G	G	A	G	T	T	G	A	G	G	G	G	C	T	G	G	A	A	A	A	C	T	T	C	T	T	T	T	T	T	G	G	A	G	T	C	T	G	C	C	G	G	C	C	C	C	C	C	T	C	G	A	A	G	C	G	C	T	C	T	C	T	C	T	C	C	G	A	C	T	T	C	C	T	T	T	G	G	G	G	A	C	G	G	C	T	T	C	T	T	T	T	G	G	NA	NA	G	A	T	T	T	T	C	C	A	G	G	G	T	T	C	C	T	T	G	G	NA	NA	A	A	G	G	T	C	A	G	NA	NA	C	T	T	T	G	G	T	T	C	C	C	T	T	T	T	T	T	T	T	T	A	A	T	T	C	C	A	A	C	C	T	T	C	C	A	A	A	C	A	G	T	G	A	A	T	T	C	C	C	C	A	G	A	G	T	T	C	C	C	T	C	C	T	T	C	C	G	G	G	G	A	A	T	T	G	G	A	A	C	T	G	G	G	A	G	G	A	G	NA	NA	G	G	T	T	C	T	C	T	G	G	T	G	G	T	T	C	T	A	A	T	A	G	T	T	A	G	C	C	G	G	C	C	T	C	A	C	C	C	A	G	NA	NA	T	C	C	T	C	T	C	T	T	A	T	T	A	A	G	A	G	G	C	G	A	A	A	C	G	A	C	T	G	G	G	T	T	A	G	A	G	A	G	G	G	G	G	G	A	A	G	A	C	C	A	C	G	A	G	G	T	T	G	G	A	G	G	G	A	G	G	A	A	A	G	A	C	C	C	C	C	C	A	G	G	G	T	T	C	C	T	T	G	A	G	G	T	C	T	T	A	T	G	G	A	T	A	G	C	T	G	G	G	C	C	G	G	G	G	G	A	C	C	T	A	A	G	A	C	T	G	G	T	C	A	C	T	T	A	A	A	G	G	A	A	G	T	T	C	C	C	C	T	T	C	C	C	A	T	C	T	T	A	A	T	T	G	G	C	C	G	T	A	G	T	A	C	C	G	G	T	T	A	A	T	T	A	A	G	G	A	A	C	C	A	A	T	T	G	G	A	A	A	A	G	G	C	C	G	A	G	C	G	G	G	G	C	T	T	T	T	C	T	T	T	T	A	C	C	C	A	G	NA	NA	C	T	A	G	G	G	NA	NA	T	T	T	T	C	C	G	A	T	T	T	T	T	A	A	G	T	T	G	G	G	G	G	G	T	T	T	T	G	G	T	T	A	A	T	T	C	C	A	A	T	C	A	A	C	C	C	C	A	A	T	T	G	G	C	C	A	A	C	G	A	A	A	T	NA	NA	T	T	A	A	C	C	T	C	C	C	C	T	A	A	A	A	C	C	A	G	A	A	T	T	G	G	G	C	T	C	C	C	NA	NA	T	C	G	G	T	G	G	A	G	A	G	G	T	C	T	T	T	T	A	A	G	G	T	T	G	G	G	G	A	A	T	C	T	C	G	A	A	A	G	G	G	G	C	T	C	T	C	C	A	T	G	G	T	T	G	G	C	G	C	T	G	A	T	C	G	A	A	G	C	C	C	T	A	C	G	A	T	T	C	C	T	T	A	A	A	A	C	C	T	T	C	C	C	C	C	G	G	G	C	C	G	A	G	G	T	T	C	C	C	T	C	T	G	T	C	G	NA	NA	C	C	A	T	G	G	T	C	G	A	C	T	A	C	G	A	G	A	C	C	G	G	T	T	C	T	G	A	A	G	G	C	C	C	T	T	C	C	T	T	T	T	C	C	NA	NA	A	A	G	A	C	C	G	G	G	G	A	A	C	C	T	T	T	T	G	G	A	G	A	A	G	G	T	G	A	A	G	G	A	G	A	G	A	A	T	T	C	C	T	T	C	C	T	T	T	T	A	A	NA	NA	C	T	T	C	C	C	A	A	T	T	G	A	C	T	C	A	T	T	G	G	T	T	G	G	A	G	G	G	G	A	C	C	NA	NA	G	C	C	C	T	T	C	C	G	G	NA	NA	G	A	A	A	C	C	A	G	T	T	NA	NA	G	C	G	T	G	G	A	A	A	A	T	T	A	G	T	T	A	G	T	T	C	C	G	G	G	G	C	T	T	C	G	G	G	G	G	G	G	G	A	G	C	C	G	C	NA	NA	A	G	T	G	T	C	G	T	A	T	G	A	G	G	G	G	G	G	C	C	A	A	A	A	G	G	A	C	T	A	T	C	G	A	A	T	G	T	T	T	C	C	G	T	T	T	C	C	C	C	G	G	T	T	C	T	G	G	T	A	G	G	A	A	A	A	T	T	A	A	G	G	G	G	T	T	C	C	C	C	C	C	A	A	G	G	A	A	A	C	A	T	A	T	G	C	T	G	T	T	C	T	A	A	T	T	C	C	A	A	A	C	A	A	C	C	A	A	A	A	A	G	C	C	A	T	A	G	A	A	A	G	G	G	G	G	C	T	A	A	A	A	G	G	T	A	T	C	T	C	G	G	G	G	C	C	A	C	G	A	A	C	C	T	T	T	G	G	T	T	A	A	T	T	G	T	C	C	C	A	C	C	A	A	G	G	G	G	C	C	A	C	T	C	C	T	G	G	T	T	T	T	G	G	T	T	T	T	G	G	G	G	G	G	T	T	C	C	C	C	G	G	T	T	A	A	A	A	A	A	C	C	A	A	T	T	C	C	T	T	G	G	A	A	G	G	A	A	T	T	A	A	G	G	T	T	A	A	A	T	T	T	A	A	G	G	C	C	G	G	C	C	C	C	T	T	G	G	G	G	C	C	C	C	T	T	C	C	G	G	C	C	G	G	C	C	T	T	C	C	T	T	T	C	T	C	C	C	C	T	C	T	C	A	T	T	G	A	C	C	G	G	T	C	G	G	NA	NA	C	C	G	G	T	C	C	T	C	C	A	C	C	T	C	T	A	G	C	T	T	A	A	C	C	C	G	G	T	T	A	A	T	T	A	A	C	C	C	C	T	T	A	A	G	G	G	G	C	C	C	C	A	A	G	G	T	T	A	A	T	T	T	T	T	T	G	G	G	G	C	C	G	G	G	G	G	G	T	T	G	G	C	C	A	A	G	G	C	C	A	A	A	A	A	A	G	G	A	A	G	A	A	A	G	G	T	T	T	T	G	A	C	C	C	C	A	G	G	G	G	G	C	T	NA	NA	T	T	C	C	A	A	G	G	C	C	G	G	T	T	C	C	G	G	A	A	C	C	T	T	A	A	G	G	C	C	G	G	A	A	C	C	A	A	G	G	A	G	C	T	A	A	T	A	C	T	G	T	A	A	T	T	T	C	G	G	A	A	T	T	C	C	A	A	A	A	C	C	G	G	NA	NA	G	A	G	G	G	A	C	C	A	A	A	G	G	G	G	A	T	C	T	T	G	G	A	G	C	T	T	G	C	T	A	A	A	A	C	C	C	C	C	C	G	G	C	T	A	G	A	A	A	T	T	C	G	A	T	T	G	A	A	T	A	G	T	T	C	C	C	C	A	A	A	A	C	C	G	G	G	G	T	T	C	C	C	C	G	G	T	T	T	T	G	G	A	A	T	T	A	A	A	A	T	T	G	G	T	T	G	G	G	G	G	G	C	C	G	G	C	C	T	T	G	G	C	C	T	T	C	C	G	G	C	C	T	T	A	A	C	C	C	C	A	A	A	A	T	T	G	G	A	A	A	A	T	T	G	G	T	T	C	C	A	A	T	T	T	T	NA	NA	C	A	T	T	G	G	T	T	A	A	T	T	G	G	T	C	T	A	A	G	T	T	T	C	G	G	A	A	C	C	T	T	G	G	A	A	G	G	T	T	T	C	G	G	G	G	A	A	C	C	G	G	A	A	A	A	C	C	T	T	T	A	C	T	G	G	C	C	C	C	G	G	A	T	G	G	G	G	NA	NA	A	G	A	A	G	C	A	A	G	G	T	T	G	G	G	G	C	C	G	G	T	T	G	G	C	C	T	T	A	A	A	A	G	G	A	A	G	G	T	T	T	T	G	G	G	G	A	A	C	C	C	C	T	T	C	C	T	T	T	T	T	T	A	A	A	A	T	T	A	A	G	G	G	G	C	C	T	T	T	T	T	T	G	G	T	T	T	C	A	A	A	A	T	T	C	C	A	A	NA	NA	C	C	A	A	G	G	A	A	G	C	C	T	C	C	C	C	C	C	A	A	C	C	G	G	C	C	T	T	C	C	G	A	NA	NA	C	A	G	A	C	C	G	A	C	C	C	T	A	A	T	T	T	T	C	C	A	T	C	C	G	G	A	A	A	A	A	A	T	T	C	G	A	T	C	C	A	A	G	G	C	C	T	T	T	T	T	T	A	A	C	T	G	G	T	C	A	G	T	T	G	G	C	A	C	C	G	G	G	G	C	C	C	C	T	C	A	G	T	T	G	T	A	C	C	C	A	G	A	A	A	T	C	C	T	T	A	A	C	C	T	T	T	T	T	T	G	G	A	A	A	A	A	G	G	A	C	C	T	C	C	C	C	C	T	C	C	C	G	G	T	T	G	G	A	A	G	G	A	A	A	A	G	G	C	C	A	A	G	G	C	C	A	A	T	T	T	T	T	T	T	T	T	T	C	C	C	C	C	C	T	T	A	A	A	A	A	A	G	G	G	G	C	C	C	A	G	A	A	A	A	A	A	A	T	T	NA	NA	C	T	G	A	C	C	C	C	C	C	NA	NA	C	C	G	A	T	C	G	A	C	C	A	A	G	G	A	A	G	A	A	G	C	C	C	C	C	C	A	C	T	T	T	T	T	C	A	A	A	A	C	C	G	G	A	G	T	C	G	G	T	T	T	C	C	C	T	T	T	T	G	G	G	A	NA	NA	C	T	C	C	T	T	C	C	A	A	T	C	C	C	G	A	A	G	T	T	G	A	C	C	C	T	NA	NA	A	G	T	T	G	A	G	G	T	C	T	A	G	G	T	T	C	T	NA	NA	A	A	C	T	T	A	C	C	G	A	C	C	NA	NA	T	T	C	C	T	C	A	A	C	T	G	G	C	C	A	G	T	C	A	G	G	A	T	C	A	T	C	C	A	C	C	A	C	C	C	C	G	C	T	T	T	C	A	A	A	A	C	A	T	G	NA	NA	T	G	C	C	C	C	C	C	G	G	G	A	G	A	A	A	T	T	A	A	A	G	T	T	G	A	T	C	C	T	A	T	A	C	T	G	C	C	A	G	C	C	C	C	A	G	G	A	C	C	A	A	G	G	G	G	G	G	A	T	A	A	G	G	G	G	C	C	T	C	T	C	C	C	C	C	C	C	G	G	G	G	G	G	T	C	A	A	G	G	C	C	C	C	T	T	C	A	A	A	T	C	C	A	A	A	C	C	NA	NA	T	T	T	C	A	A	T	T	G	A	T	T	C	C	T	C	G	G	G	G	T	T	NA	NA	T	C	T	T	C	T	T	T	T	C	A	A	T	T	C	A	T	A	C	T	C	T	C	C	T	A	G	G	NA	NA	T	T	G	G	C	C	G	C	G	G	C	T	A	A	A	G	A	A	G	G	C	C	A	C	C	T	G	G	A	G	A	A	T	A	NA	NA	NA	NA	T	G	NA	NA	T	C	G	A	A	T	T	C	T	C	G	C	A	A	C	C	G	G	C	C	C	C	C	C	G	A	G	A	NA	NA	C	A	G	G	NA	NA	C	T	C	T	T	C	C	T	T	T	G	C	A	A	T	C	G	A	G	G	G	A	A	G	C	T	T	G	T	T	C	G	C	A	C	T	A	C	A	A	C	C	A	A	G	A	T	T	G	A	NA	NA	G	G	T	G	A	G	T	T	A	G	T	C	T	T	G	G	T	C	G	G	T	C	A	G	T	G	C	T	G	A	G	G	C	T	G	G	C	C	T	A	G	G	A	G	T	T	A	G	C	C	A	A	T	C	A	G	C	C	T	T	G	G	T	G	NA	NA	A	G	A	A	A	A	C	C	A	G	C	C	A	A	G	G	C	C	T	T	T	T	G	G	G	G	G	C	A	G	T	T	G	G	A	G	G	G	G	G	T	T	G	G	T	C	A	A	G	G	C	C	T	G	G	A	C	A	G	G	T	T	T	T	C	T	C	C	C	C	A	G	C	C	T	T	C	C	T	T	C	C	G	G	A	A	G	G	G	G	A	A	G	G	G	G	A	A	C	C	A	A	A	A	T	T	A	A	T	T	C	C	T	C	A	T	C	C	NA	NA	A	C	G	G	C	C	T	G	A	G	C	C	G	A	T	T	A	A	T	T	C	C	A	A	C	G	NA	NA	G	G	C	C	A	A	A	A	G	G	T	T	C	C	G	G	G	G	C	C	A	A	T	T	G	G	G	G	C	C	C	C	G	G	G	G	A	A	C	C	T	T	T	T	G	G	A	A	T	T	G	G	C	C	G	G	T	T	G	G	T	T	C	C	T	T	C	C	G	G	T	T	G	G	T	T	T	T	G	G	T	T	T	T	G	G	A	A	C	C	A	A	A	A	T	T	C	T	G	G	G	G	NA	NA	G	G	A	G	A	A	A	A	A	A	C	C	C	C	T	T	G	G	T	T	G	G	C	C	T	T	T	T	T	T	A	A	G	G	C	C	T	T	G	G	A	A	C	C	C	C	C	C	G	G	A	A	T	T	G	G	C	C	A	A	G	G	G	G	G	G	T	T	G	G	G	G	C	C	A	A	G	G	C	C	G	G	T	T	G	G	C	C	C	C	A	A	A	A	G	C	A	G	G	G	C	C	A	A	C	C	T	C	A	G	C	C	T	T	A	G	T	G	A	G	T	T	G	G	G	A	G	A	A	A	NA	NA	T	C	T	T	A	A	A	A	A	A	G	G	C	C	A	C	C	C	T	C	G	A	G	G	T	T	A	A	C	C	G	G	C	C	C	C	T	T	C	C	C	C	C	C	G	G	C	C	C	C	G	G	G	G	C	C	A	A	G	G	A	A	C	C	C	C	G	G	A	A	G	G	T	T	A	A	A	A	T	T	C	C	T	T	A	A	C	C	A	A	A	A	C	C	T	T	G	G	A	A	T	T	A	A	G	G	T	T	G	T	A	C	C	C	T	T	C	C	C	C	C	C	C	C	A	A	A	A	G	G	T	T	T	T	T	T	T	T	G	G	A	A	C	C	T	T	A	A	G	G	C	C	NA	NA	C	C	C	T	C	C	C	T	G	G	T	C	C	C	G	G	G	G	G	G	G	G	G	G	T	T	G	G	G	G	A	A	T	T	A	A	G	A	A	G	T	T	G	G	T	T	G	G	C	C	A	A	C	T	T	T	C	C	C	C	C	T	G	G	C	C	A	G	C	C	G	G	C	C	T	C	C	C	C	C	C	T	A	A	T	G	T	T	G	A	G	A	G	G	C	C	C	C	C	C	C	C	A	A	G	G	C	C	A	A	T	T	G	G	G	G	C	C	A	A	A	A	G	G	A	A	C	C	G	G	G	G	T	T	C	C	T	T	A	A	A	A	T	T	G	C	G	G	T	C	A	A	A	A	T	T	C	T	C	C	C	C	A	A	A	A	T	T	G	G	T	C	T	C	A	G	G	T	T	T	A	A	A	G	A	A	T	T	A	G	G	A	A	T	C	T	T	T	C	C	T	T	C	C	G	T	C	C	C	C	A	G	A	T	T	T	A	A	A	G	T	C	A	A	A	A	C	C	C	C	G	G	G	G	T	T	C	C	C	C	G	A	C	T	A	C	G	A	C	C	T	C	T	T	C	C	G	G	C	T	A	A	G	G	C	C	C	C	G	G	A	A	T	C	T	T	T	T	A	A	C	C	G	G	A	A	A	A	C	C	T	T	A	A	T	T	G	G	T	T	G	G	NA	NA	T	T	C	C	C	C	A	A	G	G	A	A	G	T	T	C	T	C	C	T	G	G	A	A	T	T	G	G	T	G	C	T	T	T	T	C	C	T	T	T	A	A	T	C	A	G	C	C	C	C	A	A	G	G	G	T	G	C	T	T	A	A	T	T	G	T	C	C	T	T	G	G	T	T	C	C	A	A	T	T	A	A	C	C	G	G	T	T	A	A	A	A	T	T	G	G	T	T	A	A	C	C	C	C	C	C	C	C	A	A	G	G	G	A	T	A	T	T	T	C	C	C	C	T	A	A	G	G	C	T	C	C	C	C	C	C	G	G	A	G	A	G	A	A	T	T	C	C	G	G	T	T	G	G	C	C	A	A	C	C	C	C	C	C	A	A	C	T	G	G	T	A	T	G	T	T	C	C	A	A	G	A	C	C	NA	NA	C	T	G	A	C	C	A	A	T	T	A	G	A	A	C	C	G	A	C	C	A	T	C	C	G	A	T	T	C	C	C	C	T	C	T	C	C	C	G	G	C	C	G	G	T	T	C	C	T	T	C	C	G	G	A	A	G	G	T	T	C	C	G	G	G	A	A	G	C	C	C	C	G	G	A	A	T	T	T	C	C	C	G	C	T	T	C	C	A	G	A	G	T	T	G	G	C	C	C	T	T	C	T	G	C	C	T	T	G	A	G	G	C	C	G	A	T	T	A	G	C	A	T	C	A	G	T	A	T	T	G	A	G	G	NA	NA	A	A	G	G	G	G	G	G	A	A	G	G	T	T	G	G	T	T	C	C	C	C	G	T	C	C	NA	NA	G	C	A	A	T	C	G	C	A	A	G	G	T	T	C	C	A	A	G	G	C	C	C	C	C	C	T	T	A	A	G	G	A	A	T	T	G	G	C	C	C	C	C	C	T	T	A	A	A	A	C	C	G	A	A	A	C	T	G	G	C	C	A	T	T	A	C	G	G	G	C	C	NA	NA	G	A	T	T	T	G	C	T	T	T	C	C	G	A	NA	NA	A	G	G	G	C	T	C	C	T	C	C	C	A	G	T	G	C	C	T	C	C	C	C	C	G	G	A	A	C	C	G	G	A	A	G	G	A	A	G	G	A	T	NA	NA	G	G	C	C	G	G	C	C	G	T	G	G	A	G	T	C	A	A	C	C	T	C	A	G	A	A	C	G	C	C	T	G	A	G	A	A	G	G	C	C	G	A	G	G	G	G	T	T	A	T	G	G	C	C	C	C	T	T	A	A	G	G	C	C	T	C	C	C	T	A	T	A	NA	NA	C	C	G	G	T	C	A	A	G	T	A	A	T	C	G	G	C	T	A	G	C	C	C	C	G	A	A	G	T	C	T	T	T	T	G	G	G	G	T	C	A	A	G	G	G	G	T	C	A	T	G	G	G	A	C	T	G	G	G	A	G	G	T	A	A	A	C	C	G	G	A	A	T	A	T	C	A	T	T	G	C	T	T	C	A	G	G	C	T	T	C	T	C	C	T	C	A	G	NA	NA	C	A	A	G	G	G	T	C	C	C	NA	NA	G	G	A	A	T	G	A	A	G	G	T	T	G	A	G	G	C	C	A	C	A	T	T	C	C	C	C	T	T	C	C	C	T	C	T	T	C	T	A	A	G	G	A	G	G	G	T	T	G	G	C	T	A	G	G	G	T	A	G	G	G	A	C	T	G	G	T	C	C	T	T	T	T	C	C	T	A	A	NA	NA	C	A	T	A	T	T	G	C	A	A	T	T	C	C	G	G	NA	NA	T	A	T	A	T	T	C	T	C	C	C	A	G	G	T	T	C	C	T	G	NA	NA	NA	NA	G	A	C	C	C	T	T	T	T	T	T	C	C	C	T	T	G	G	C	T	C	C	A	G	T	T	T	T	G	G	A	T	A	C	A	G	G	G	T	C	C	C	T	C	G	G	C	C	A	A	T	T	G	A	C	C	T	G	C	C	A	A	A	G	C	G	C	T	G	G	G	A	G	A	T	T	G	G	C	C	T	C	G	C	T	T	A	A	C	A	G	G	A	G	NA	NA	G	G	G	G	C	C	C	G	C	C	T	T	T	T	C	C	T	C	T	C	C	T	G	A	T	C	G	G	C	C	C	C	G	G	G	G	C	T	A	A	A	A	C	C	G	A	T	T	G	G	G	G	A	C	C	T	T	T	T	G	A	T	C	T	G	T	C	C	G	G	T	C	C	T	T	T	T	C	C	C	C	C	T	T	A	G	T	T	C	T	G	A	T	C	G	G	A	G	G	A	C	C	A	A	C	C	G	G	NA	NA	A	A	T	T	T	T	C	G	G	A	T	T	T	C	A	G	C	C	T	T	A	A	C	C	T	G	T	T	A	A	G	A	G	A	G	G	G	A	G	G	T	A	C	C	T	T	C	T	C	C	C	A	T	T	C	C	C	T	G	A	C	C	T	T	G	G	C	C	A	G	C	C	T	A	C	C	G	A	G	C	NA	NA	G	T	C	T	G	G	C	T	G	G	A	A	G	G	A	A	T	G	G	G	C	C	C	C	G	G	G	G	G	G	T	T	C	C	C	C	G	G	A	G	C	C	C	T	C	C	G	G	G	G	C	T	G	T	A	A	C	C	T	A	C	T	C	G	T	T	C	C	NA	NA	C	C	C	C	T	T	T	T	C	C	T	T	T	T	A	A	C	C	C	A	A	A	G	T	C	T	G	A	G	G	G	G	G	G	A	C	G	G	G	A	C	C	T	C	G	G	G	G	A	A	C	C	NA	NA	C	C	A	T	NA	NA	G	G	C	C	C	C	C	C	T	A	T	T	G	G	G	A	G	G	G	A	C	C	T	T	G	T	G	G	G	G	A	A	C	C	G	A	T	A	A	T	T	G	C	C	G	T	A	G	G	A	A	A	T	T	G	G	C	C	A	A	C	C	NA	NA	G	G	T	C	G	G	A	G	A	A	A	T	G	G	C	C	A	A	A	T	NA	NA	G	G	T	T	T	C	C	T	T	A	T	T	G	G	A	C	A	A	T	T	A	A	T	A	A	G	C	C	A	A	T	G	G	A	C	T	C	G	C	C	T	C	C	C	T	C	A	G	G	G	G	G	T	C	G	G	G	A	G	A	C	C	G	A	G	T	T	T	A	G	G	A	C	C	A	A	T	G	C	C	C	A	T	T	G	T	A	G	C	T	G	G	T	T	A	A	C	C	C	C	T	T	NA	NA	G	G	A	A	G	G	G	G	T	G	A	A	A	A	C	C	G	T	C	C	G	A	C	T	G	G	A	A	A	A	NA	NA	C	C	G	A	G	T	G	T	G	G	NA	NA	C	T	T	T	NA	NA	T	C	A	T	A	A	A	G	A	A	T	G	C	T	A	T	G	C	G	G	A	A	A	A	G	G	A	T	C	A	T	T	T	A	T	T	A	G	T	T	T	T	G	G	T	T	A	G	NA	NA	G	A	A	A	A	G	A	A	T	C	G	A	G	T	A	G	C	C	A	A	C	C	C	T	C	C	G	G	C	T	A	G	NA	NA	C	C	A	G	NA	NA	G	T	G	G	A	G	C	C	T	T	C	T	G	G	C	T	G	G	A	A	C	C	NA	NA	T	G	A	A	C	C	C	T	C	C	T	T	G	C	G	G	T	T	C	T	T	C	T	T	A	A	C	C	A	T	G	A	A	C	C	A	A	A	G	A	G	G	C	C	T	T	T	C	G	G	G	A	A	A	G	G	G	A	T	C	G	G	C	C	T	T	T	T	A	C	A	A	T	T	T	T	T	T	C	C	T	T	T	T	G	G	C	T	C	C	NA	NA	G	A	G	T	C	C	C	T	T	C	A	A	G	G	C	T	C	T	C	C	T	T	G	G	G	A	A	A	A	G	T	T	A	A	T	T	T	C	G	A	A	A	C	T	G	G	A	G	T	C	A	A	T	T	G	G	T	T	A	G	A	G	C	C	T	T	T	A	C	C	C	T	T	T	G	G	T	T	A	A	T	C	C	C	A	G	T	A	G	T	T	T	A	G	A	G	T	C	T	C	G	A	T	T	C	C	A	G	G	G	T	T	T	A	A	G	C	T	G	A	NA	NA	G	G	T	C	A	C	G	G	C	T	G	G	G	A	C	C	A	G	C	C	G	A	A	A	T	T	A	G	G	G	C	C	C	C	G	G	C	A	G	G	NA	NA	G	G	G	A	G	A	T	A	G	G	T	A	G	G	NA	NA	C	T	C	T	A	G	NA	NA	NA	NA	NA	NA	NA	NA	T	A	G	A	A	A	T	T	T	T	G	G	T	T	NA	NA	T	T	C	T	A	A	A	C	C	C	G	G	T	T	G	A	G	G	G	A	G	G	G	G	A	G	G	G	C	T	G	G	A	A	T	C	G	A	T	G	T	C	A	A	T	T	C	C	C	T	A	G	T	T	C	T	A	A	G	G	T	C	C	C	G	G	T	T	A	G	NA	NA	G	G	NA	NA	A	G	T	C	T	C	T	G	NA	NA	A	A	C	C	A	G	C	C	A	G	G	G	C	C	C	C	NA	NA	A	G	A	A	C	T	G	G	G	T	G	G	G	A	C	C	C	C	C	T	C	C	T	C	C	C	T	C	T	G	A	A	C	C	T	T	T	C	C	C	G	T	C	A	T	T	C	C	A	A	NA	NA	C	C	T	G	T	T	NA	NA	G	T	C	C	T	C	C	C	T	T	G	G	G	T	T	T	A	G	G	G	C	C	G	A	A	A	T	C	G	A	G	C	C	C	T	T	T	T	G	G	A	T	A	A	T	T	C	T	T	T	A	A	A	T	G	G	A	A	C	C	T	T	A	A	T	A	G	G	T	T	G	G	T	C	NA	NA	G	A	G	G	C	C	A	A	G	A	G	G	G	G	A	G	A	G	T	C	G	A	T	T	C	C	A	A	G	G	C	T	T	T	C	C	C	C	G	G	A	G	C	A	C	T	G	A	C	C	A	T	C	A	NA	NA	C	C	C	C	T	A	T	C	C	T	T	T	G	G	C	C	A	A	A	A	C	C	A	G	G	A	C	C	C	C	G	G	T	G	G	A	A	C	G	A	A	T	T	T	T	T	C	C	T	A	C	T	T	T	G	A	NA	NA	C	A	T	T	C	C	A	G	C	A	NA	NA	T	T	C	C	T	T	T	T	C	C	C	C	G	G	T	C	A	A	G	G	G	A	T	C	G	G	T	C	A	A	G	G	A	C	G	G	C	G	T	T	A	A	A	G	NA	NA	G	A	G	G	G	G	T	G	G	A	C	T	C	G	C	C	G	G	A	G	T	A	T	T	G	G	T	G	G	C	T	C	C	C	A	G	C	T	C	C	C	C	C	T	T	T	G	G	C	C	C	T	C	C	A	T	G	A	C	T	A	G	C	C	G	G	G	G	G	A	T	C	G	A	T	C	C	T	A	G	T	T	A	A	G	C	A	G	G	T	C	T	C	C	T	T	A	T	T	T	C	C	G	A	G	A	C	C	G	A	C	C	C	T	T	C	G	G	NA	NA	NA	NA	C	C	G	G	A	G	C	C	G	G	A	G	C	C	T	T	G	A	C	C	C	T	C	T	C	T	A	A	C	C	C	C	T	G	A	G	A	T	C	C	G	T	T	C	A	T	G	G	G	G	T	T	G	A	T	C	G	A	T	T	G	G	T	T	C	C	T	T	T	T	A	A	G	T	C	T	A	C	A	T	C	T	C	G	C	C	A	A	C	T	C	C	C	T	T	T	G	A	C	C	G	A	G	G	C	C	A	G	C	C	T	G	G	G	G	T	C	T	A	A	A	G	G	A	C	C	C	T	A	A	C	C	G	G	A	A	C	G	G	G	C	C	G	G	G	A	C	C	A	G	A	G	C	C	A	A	C	C	C	T	T	T	A	G	T	T	NA	NA	C	G	G	G	T	C	T	C	G	G	C	C	T	T	C	G	A	A	A	A	A	A	G	A	A	C	C	C	G	A	T	C	G	G	A	A	A	A	C	C	C	C	G	G	T	C	C	C	G	G	NA	NA	A	G	G	G	A	A	G	T	T	C	T	T	A	C	A	A	T	C	A	A	A	G	G	C	C	T	C	C	C	C	C	C	G	G	T	G	A	G	G	G	G	G	C	C	C	T	C	C	A	A	T	T	C	C	A	G	G	G	A	G	A	T	C	C	C	C	A	A	T	T	C	C	G	A	C	C	T	T	G	C	A	A	G	A	T	G	G	G	A	G	T	C	G	A	C	T	A	G	C	T	A	A	T	C	C	C	C	C	T	C	NA	NA	G	G	G	G	G	G	G	A	G	C	C	C	T	T	C	C	C	T	G	G	C	A	C	C	C	A	T	C	A	G	G	A	G	A	A	A	C	C	T	C	C	G	A	A	A	G	C	C	C	C	G	G	T	T	G	C	C	C	T	C	G	G	A	A	C	C	C	C	G	G	T	A	C	T	T	C	G	G	G	G	C	C	A	A	C	T	T	A	C	G	G	A	T	T	T	C	G	G	A	A	T	C	G	A	T	T	A	A	C	T	G	T	G	A	A	G	T	T	C	T	C	C	A	G	G	G	T	A	C	C	A	G	T	T	G	G	T	A	G	A	C	C	C	C	C	C	G	G	G	G	G	G	C	A	C	C	T	G	T	T	C	G	A	T	T	C	G	G	T	C	G	A	G	G	T	C	C	C	A	G	G	A	C	C	G	A	C	T	A	A	A	G	NA	NA	T	C	T	T	A	A	T	A	G	G	G	G	C	C	A	A	T	T	C	C	C	T	A	G	G	A	C	T	C	A	T	A	A	A	T	T	T	T	C	C	G	A	C	C	G	G	G	G	A	T	A	A	G	G	T	C	NA	NA	G	G	C	T	C	T	T	C	T	T	A	G	T	C	T	T	G	T	G	G	T	C	A	G	T	C	A	G	C	C	G	G	T	T	A	G	T	C	G	G	A	C	C	G	C	C	C	T	G	A	C	C	G	A	C	G	G	G	A	G	C	C	C	T	G	A	A	A	C	G	G	G	T	T	T	T	C	T	T	A	C	T	G	G	C	C	G	A	T	C	A	A	A	A	T	C	C	C	A	A	G	G	G	A	A	G	A	G	C	C	G	G	A	G	C	T	G	G	T	T	A	T	G	T	C	C	G	G	C	C	C	C	G	A	G	G	G	T	G	G	A	T	G	G	A	G	T	C	G	G	C	C	T	C	T	A	C	C	A	G	C	C	T	T	T	C	C	A	A	G	A	G	T	G	C	C	C	C	G	G	A	G	A	G	C	C	T	C	C	C	C	T	C	C	G	G	A	G	NA	NA	A	G	G	G	A	C	T	C	A	G	A	G	T	T	NA	NA	G	G	C	C	C	T	C	C	T	C	G	G	G	G	T	T	C	C	G	G	NA	NA	T	T	C	C	G	G	C	C	G	G	G	G	T	T	G	G	G	G	C	C	T	T	G	G	A	A	G	G	A	A	T	T	A	A	C	C	A	A	C	C	C	C	T	T	C	C	C	C	C	C	A	A	A	A	G	G	C	C	A	A	T	T	T	T	C	C	C	C	T	T	A	A	T	T	G	G	G	G	G	G	G	G	C	C	C	C	A	A	G	G	C	C	T	T	G	G	A	A	T	T	T	T	C	C	C	C	A	A	C	C	T	T	G	G	NA	NA	C	C	G	G	C	C	C	C	C	C	C	C	C	C	A	A	G	G	C	C	C	C	A	A	C	C	G	G	G	G	A	A	C	C	C	C	T	T	T	T	C	C	A	A	A	A	C	C	C	C	G	G	C	C	T	T	T	T	T	T	C	C	G	G	A	A	G	G	G	G	C	C	C	C	A	A	G	G	A	A	A	A	A	A	A	A	C	C	T	T	T	T	A	A	C	C	C	C	T	T	G	G	A	A	A	A	T	T	G	G	T	T	C	C	T	T	C	C	G	G	T	T	T	T	C	C	A	A	T	T	T	T	A	A	G	G	G	G	T	T	A	A	G	G	G	G	T	T	A	A	G	G	A	A	G	G	G	G	G	G	G	G	T	T	A	A	C	C	C	C	G	G	T	T	A	A	A	A	T	T	T	T	G	G	C	C	G	G	G	G	T	T	G	G	G	G	G	G	T	T	T	T	C	C	T	T	A	A	C	C	A	A	G	G	A	A	C	C	T	T	T	T	G	G	A	A	T	T	C	C	A	A	T	T	G	G	A	A	G	G	G	G	G	G	C	C	G	G	T	T	A	A	C	C	G	G	C	C	G	G	A	A	G	G	A	A	C	C	A	A	T	T	NA	NA	G	G	C	C	T	T	T	T	A	A	T	T	G	G	G	G	C	C	C	C	G	G	G	G	T	T	G	G	A	A	T	T	G	G	NA	NA	T	T	A	A	T	T	C	C	T	T	C	C	G	G	A	A	T	T	T	T	G	G	T	T	C	C	T	T	A	A	A	A	C	C	T	T	A	A	C	C	G	G	G	G	A	A	G	G	C	C	T	T	T	T	C	C	C	C	C	C	A	A	A	A	T	T	T	T	C	C	C	C	A	A	A	A	C	C	G	G	G	G	C	C	G	G	T	T	G	G	T	T	C	C	C	C	C	C	C	C	A	A	T	T	G	G	T	T	T	T	C	C	G	G	C	C	T	T	T	T	G	G	G	G	G	G	C	C	G	G	T	T	T	T	T	T	A	A	G	G	T	T	G	G	T	T	T	T	T	T	G	G	A	A	T	T	T	T	G	G	G	G	A	A	C	C	T	T	A	A	C	C	T	T	C	C	T	T	T	T	A	A	G	G	C	C	C	C	G	G	G	G	G	G	A	A	C	C	T	T	A	A	G	G	G	G	C	C	G	G	G	G	A	A	T	T	C	C	T	T	T	T	C	C	T	T	C	C	C	C	C	C	A	A	C	C	G	G	G	G	G	G	A	A	A	A	G	G	G	G	A	A	T	T	T	T	A	A	G	G	C	C	T	T	A	A	G	G	T	T	A	A	T	T	T	T	T	T	G	G	A	A	T	T	T	T	A	A	T	T	A	A	C	C	T	T	C	C	C	C	T	T	T	T	A	A	C	C	A	A	C	C	A	A	C	C	G	G	C	C	G	G	T	T	A	A	G	G	A	A	C	C	G	G	G	G	G	G	A	A	A	A	G	G	G	G	T	T	C	C	A	A	A	A	T	T	G	G	G	G	A	A	G	G	G	G	G	G	G	G	T	T	A	A	T	T	C	C	T	T	A	A	A	A	A	A	A	A	C	C	C	C	A	A	T	T	C	C	T	T	T	T	C	C	A	A	T	T	G	G	C	C	G	G	G	G	G	G	T	T	G	G	T	T	T	T	T	T	C	C	C	C	C	C	G	G	C	C	G	G	T	T	G	G	T	T	G	G	A	A	G	G	A	A	G	G	A	A	G	G	A	A	A	A	NA	NA	G	G	G	G	C	C	G	G	G	G	T	T	G	G	C	C	T	T	G	G	T	T	T	T	A	A	C	C	T	T	A	A	C	C	T	T	T	T	C	C	A	A	T	T	C	C	C	T	T	T	T	T	A	A	C	C	A	A	C	C	G	G	T	T	C	C	A	A	A	A	T	T	C	C	C	C	A	A	T	T	C	C	G	G	A	A	G	G	A	A	A	A	G	G	C	C	T	T	C	C	C	C	T	T	A	A	T	T	G	G	T	T	T	T	A	A	A	A	G	G	C	C	A	A	C	C	G	G	T	T	G	G	C	C	C	C	T	T	G	G	A	A	T	T	G	G	G	G	G	G	T	T	C	C	G	G	A	A	G	G	G	G	A	A	C	C	T	T	G	G	A	A	A	A	A	A	T	T	G	G	G	G	C	C	A	A	T	T	T	T	G	G	C	C	T	T	C	C	T	T	G	G	T	T	C	C	T	T	A	A	G	G	G	G	A	A	G	G	G	G	G	G	G	G	G	G	A	A	G	G	T	T	C	C	T	T	A	A	T	T	T	T	G	G	T	T	G	G	G	G	G	G	G	G	T	T	T	T	A	A	C	C	G	G	T	T	A	A	T	T	C	C	A	A	G	G	A	A	A	A	T	T	A	A	T	T	G	G	G	G	T	T	G	G	G	G	C	C	G	G	G	G	A	A	A	A	C	C	A	A	C	C	C	C	G	G	T	T	G	G	A	A	T	T	T	T	A	A	T	T	A	A	A	A	C	C	A	A	A	A	A	A	T	T	C	C	G	G	C	C	C	C	A	A	G	G	G	G	T	T	A	A	A	A	T	T	G	G	G	G	G	G	C	C	C	C	G	G	G	G	C	C	A	A	T	T	T	T	T	T	C	C	T	T	T	T	G	G	G	G	G	G	A	A	T	T	A	A	G	G	C	C	G	G	G	G	G	G	T	T	G	G	C	C	C	C	T	T	C	C	T	T	T	T	A	A	A	A	A	A	A	A	A	A	C	C	A	A	G	G	G	G	C	C	T	T	G	G	A	A	G	G	G	G	A	A	A	A	A	A	C	C	G	G	T	T	G	G	T	T	C	C	T	T	G	G	C	C	T	T	A	A	A	A	A	A	C	C	C	C	C	C	G	G	C	C	A	A	C	C	G	G	C	C	C	C	A	A	C	C	C	C	G	G	A	A	A	A	C	C	T	T	G	G	G	G	T	T	A	A	T	T	G	G	T	T	T	T	A	A	G	G	T	T	A	A	A	A	A	A	G	G	G	G	C	C	A	A	G	G	C	C	T	T	C	C	C	C	C	C	C	C	T	T	A	A	C	C	G	G	A	A	C	C	T	T	G	G	A	A	G	G	G	G	T	T	T	T	G	G	C	C	A	A	T	T	G	G	G	G	G	G	C	C	A	A	A	A	C	C	C	C	T	T	G	G	T	T	G	G	T	T	C	C	G	G	T	T	C	C	A	A	G	G	T	T	G	G	G	G	G	G	T	T	C	C	C	C	A	A	G	G	G	G	G	G	G	G	A	A	A	A	G	G	T	T	G	G	G	G	A	A	A	A	G	G	C	C	A	A	G	G	T	T	G	G	A	A	G	G	G	G	T	T	C	C	G	G	A	A	C	C	T	T	T	T	G	G	A	A	C	C	A	A	C	C	G	G	C	C	A	A	T	T	C	C	A	A	A	A	G	G	G	G	C	C	C	C	T	T	T	T	T	T	T	T	C	C	A	A	A	A	A	A	T	T	A	A	G	G	T	T	G	G	G	G	G	G	G	G	G	G	A	A	C	C	G	G	C	C	C	C	C	C	G	G	C	C	NA	NA	G	G	C	C	C	C	G	G	C	C	T	T	C	C	C	C	A	A	T	T	C	C	C	C	G	G	G	G	A	A	T	T	C	C	T	T	G	G	A	A	C	C	G	A	G	G	A	A	C	C	A	A	C	C	A	A	G	G	A	A	C	C	G	G	T	T	A	A	T	T	A	A	A	A	C	C	A	A	C	C	A	A	C	C	A	A	G	G	G	G	C	C	C	C	G	G	C	C	G	G	G	G	A	A	G	G	A	A	C	C	T	T	T	T	G	G	A	A	G	G	A	A	C	C	T	T	C	C	T	T	A	A	C	C	T	T	C	C	C	C	G	G	G	G	A	A	C	C	G	G	T	T	T	T	G	G	C	C	A	A	A	A	G	G	A	A	T	T	G	G	C	C	T	T	T	T	A	A	G	G	G	G	C	C	G	G	G	G	A	A	A	A	T	T	C	C	A	A	A	A	A	A	A	A	T	T	T	T	T	T	C	C	C	C	G	G	G	G	G	G	T	T	C	C	A	A	C	C	A	A	G	G	C	C	A	A	G	G	C	C	G	G	T	T	C	C	T	T	G	G	G	G	G	G	T	T	T	T	A	A	T	T	T	T	G	G	G	G	T	T	C	C	A	A	T	T	A	A	G	G	C	C	A	A	T	T	G	G	A	A	G	G	C	C	T	T	A	A	C	C	A	A	G	G	A	A	A	A	G	G	G	G	T	T	G	G	G	G	T	T	C	C	T	T	T	T	G	G	A	A	T	T	A	A	G	G	C	C	A	A	T	T	C	C	T	T	T	T	G	G	T	T	T	T	G	G	A	A	C	C	A	A	A	A	C	C	C	C	A	A	G	G	G	G	T	T	A	A	G	G	C	C	C	C	C	C	C	C	C	C	A	A	G	G	T	T	G	G	T	T	C	C	C	C	NA	NA	A	A	G	G	G	G	A	A	G	G	C	C	C	C	T	T	C	C	A	A	G	G	A	A	C	C	C	C	A	A	G	G	A	A	A	A	T	T	T	T	A	A	C	C	G	G	G	G	T	T	A	A	C	C	G	G	C	C	C	C	C	C	T	T	T	T	T	T	T	T	G	G	G	G	A	A	G	G	T	T	T	T	T	T	A	A	C	C	G	G	G	G	C	C	A	A	C	C	C	C	C	C	C	C	C	C	G	G	T	T	C	C	T	T	C	C	T	T	G	G	G	G	C	C	C	C	G	G	C	C	G	G	C	C	G	G	T	T	A	A	A	A	T	T	C	C	A	A	G	G	A	A	A	A	A	A	A	A	G	G	C	C	G	G	G	G	T	T	G	G	T	T	C	C	A	A	T	T	G	G	A	A	G	G	C	C	C	C	G	G	A	A	A	A	C	C	G	G	T	T	C	C	G	G	T	T	C	C	C	C	T	T	C	C	C	C	G	G	T	T	A	A	G	G	C	C	T	T	A	A	T	T	G	G	C	C	T	T	A	A	G	G	G	G	G	G	A	G	C	C	T	T	T	T	A	A	C	C	T	T	G	G	C	C	T	T	A	A	T	T	A	A	A	A	C	C	T	T	A	A	A	A	A	A	A	A	A	A	C	C	G	G	A	A	T	T	A	A	C	C	G	G	C	C	G	G	T	T	T	T	T	T	C	C	T	T	T	T	C	C	T	T	T	T	G	G	T	T	G	G	T	T	C	C	A	A	G	G	G	G	T	T	T	T	G	G	A	A	C	C	T	T	C	C	G	G	A	A	T	T	T	T	G	G	A	A	C	C	C	C	C	C	G	G	T	T	G	G	C	C	C	C	G	G	G	G	G	G	G	G	A	A	A	A	T	T	G	G	A	A	T	T	C	C	A	A	A	A	C	C	A	A	C	C	G	G	A	A	G	G	C	C	T	T	C	C	A	A	A	A	A	A	A	A	G	G	A	A	G	G	T	T	C	C	T	T	T	T	A	A	T	T	T	T	T	T	A	A	G	G	T	T	C	C	G	G	G	G	G	G	T	T	C	C	G	G	A	A	G	G	A	A	C	C	A	A	C	C	G	G	G	G	A	A	G	G	T	T	C	C	G	G	T	T	G	G	C	C	A	A	T	T	C	C	C	C	G	G	A	A	C	C	A	A	G	G	T	T	T	T	T	T	C	C	C	C	T	T	T	T	A	A	T	T	A	A	A	A	T	T	A	A	G	G	A	A	T	T	T	T	T	T	G	G	C	C	C	C	T	T	G	G	G	G	C	C	A	G	A	A	T	T	T	C	C	T	NA	NA	G	T	A	A	T	T	T	T	NA	NA	A	G	NA	NA	C	T	NA	NA	C	C	G	G	T	T	C	C	T	T	G	G	G	G	T	A	C	C	C	C	T	T	G	G	T	A	G	A	G	A	G	G	C	C	T	T	A	C	C	C	NA	NA	C	T	C	A	A	A	C	C	T	T	NA	NA	A	G	A	A	C	C	C	C	A	C	G	T	G	A	NA	NA	NA	NA	A	A	C	C	G	G	C	C	C	T	C	C	T	T	T	T	A	A	G	G	T	A	T	C	G	A	G	A	C	C	C	C	A	A	C	C	G	A	C	A	G	G	T	C	A	A	A	C	C	C	T	T	C	C	C	C	T	T	A	A	T	T	G	G	G	G	C	C	C	C	A	A	C	T	G	A	G	G	G	G	G	G	A	T	C	C	C	C	T	T	T	T	A	G	A	A	C	C	G	T	A	G	C	A	A	A	T	T	C	C	G	G	C	C	T	C	G	G	A	G	G	G	C	C	A	G	T	T	G	G	T	T	NA	NA	A	A	T	A	A	G	A	A	T	C	T	T	C	T	A	C	T	C	C	C	C	T	A	C	A	G	G	G	C	C	T	T	T	A	C	C	A	A	C	C	G	A	G	G	G	G	A	A	T	T	T	T	T	T	C	C	C	C	G	G	A	A	C	G	G	G	C	C	T	T	G	G	C	C	A	A	T	T	A	A	T	T	T	C	T	T	C	C	T	C	G	G	C	C	A	A	A	T	G	G	T	T	A	A	C	C	T	T	G	G	A	A	C	C	A	C	C	C	A	G	G	G	A	A	A	T	A	A	C	C	A	A	C	C	A	C	NA	NA	A	A	G	G	NA	NA	T	T	A	C	G	G	G	G	C	C	C	C	T	T	C	C	C	C	G	C	T	T	C	T	C	C	C	A	T	T	G	G	G	G	T	C	G	G	G	G	T	T	T	T	T	C	T	G	NA	NA	T	C	A	A	C	C	C	C	C	C	G	G	C	C	T	T	T	T	T	T	C	C	G	G	G	G	C	C	G	G	C	C	C	C	A	A	G	G	T	T	T	C	G	G	C	C	G	G	T	T	T	T	G	G	C	C	A	A	A	A	G	G	T	T	C	C	A	G	T	C	C	C	NA	NA	A	A	A	A	T	T	T	T	G	G	T	T	NA	NA	A	G	G	G	A	A	A	A	C	C	C	C	C	C	A	A	A	A	G	G	A	A	NA	NA	C	C	C	A	T	T	G	G	A	G	G	C	G	T	T	C	A	A	A	A	C	C	NA	NA	A	A	C	C	T	T	A	A	C	C	C	C	T	T	T	T	A	A	T	G	T	A	T	G	NA	NA	C	C	T	T	A	A	A	G	T	T	T	T	A	A	G	G	T	T	A	G	G	G	A	A	T	T	T	T	G	G	G	G	G	G	C	C	C	C	T	T	C	T	T	T	A	A	A	A	T	C	C	C	T	T	T	T	G	G	C	C	G	G	T	T	C	T	A	G	A	G	T	T	A	A	C	C	T	T	A	A	T	T	C	C	C	C	G	G	G	G	G	G	T	T	C	C	G	G	A	A	T	T	C	C	C	C	G	G	C	C	G	G	T	G	C	C	A	A	G	G	C	C	G	G	G	G	G	G	A	A	C	C	T	T	A	G	T	C	T	T	G	A	A	A	G	G	G	A	C	C	T	T	A	A	T	T	A	G	G	A	T	T	G	A	T	A	G	G	A	G	G	G	C	C	A	A	G	G	C	C	T	T	T	T	G	G	A	A	A	A	G	G	A	A	C	C	T	T	A	A	T	T	G	G	T	C	A	A	C	C	G	A	A	G	G	G	G	G	T	C	A	A	G	A	A	A	T	T	A	A	A	A	G	G	G	G	C	T	A	G	A	A	G	G	A	G	C	C	C	C	A	A	C	T	G	G	A	A	C	C	G	G	A	A	A	A	T	C	T	T	C	T	G	G	C	T	A	A	T	T	G	G	C	C	G	G	T	T	A	A	G	G	G	G	NA	NA	G	G	C	T	G	G	A	A	G	G	C	G	T	T	T	T	T	C	C	C	C	C	C	T	A	A	G	G	A	C	T	C	T	C	T	T	G	G	A	A	G	G	A	A	T	C	G	G	G	G	T	T	T	T	A	A	T	T	C	C	G	G	A	A	T	T	G	G	T	T	G	G	G	G	T	T	C	C	G	T	C	T	A	A	T	T	A	T	NA	NA	C	C	NA	NA	NA	NA	T	T	T	C	G	G	A	A	T	C	T	C	A	A	G	G	C	C	C	C	G	G	G	G	T	T	A	A	A	A	NA	NA	G	A	G	G	T	T	G	G	T	T	A	A	A	A	C	C	A	A	A	A	T	T	A	A	G	G	A	A	G	G	C	C	T	T	A	A	T	T	G	G	C	C	T	T	C	C	T	T	C	C	C	C	A	A	T	T	C	C	C	C	G	G	C	C	T	T	G	G	T	T	G	A	G	A	A	G	T	C	A	A	T	T	G	G	A	A	C	C	C	C	A	A	G	G	C	T	A	G	A	A	C	C	C	C	C	C	A	A	T	C	A	A	T	C	C	T	A	A	A	A	T	C	C	C	G	G	A	G	C	T	T	C	A	G	G	G	G	G	G	G	G	T	A	G	T	T	T	T	A	A	G	G	A	A	T	T	G	A	C	C	C	C	G	G	A	G	G	G	T	T	A	G	G	A	A	G	A	A	C	C	C	C	C	C	G	G	C	T	G	T	T	C	G	G	C	T	A	A	C	G	C	C	A	G	A	G	C	C	A	A	C	T	C	T	A	A	C	C	C	A	T	T	C	C	A	G	C	C	T	C	T	C	A	G	A	G	G	A	C	A	C	C	G	G	A	A	C	G	A	A	T	T	A	A	G	G	C	C	C	C	G	G	A	A	G	G	T	T	C	T	C	G	T	T	T	T	G	G	A	A	C	A	G	G	A	G	T	C	A	G	G	G	T	C	G	A	T	C	C	T	T	T	T	C	C	C	G	T	A	A	G	G	T	T	G	A	T	T	C	C	C	C	G	G	G	G	T	T	G	T	T	C	A	A	A	G	A	G	C	C	G	G	G	G	A	G	G	A	G	G	T	T	A	G	T	T	A	A	C	C	C	T	G	G	A	A	T	T	G	G	T	A	T	A	T	T	C	A	A	G	C	G	C	T	C	T	C	G	A	A	C	C	C	T	C	T	T	T	T	T	T	A	C	C	G	G	C	T	T	C	G	A	T	T	A	G	G	A	C	T	A	G	C	C	C	C	G	C	T	C	C	C	C	C	T	T	C	C	C	C	G	G	A	C	T	T	A	G	A	A	T	C	NA	NA	A	A	G	G	A	A	A	G	G	G	C	T	G	G	G	A	C	T	G	G	A	A	A	A	C	C	A	A	C	C	G	G	G	G	A	A	C	C	T	T	G	A	T	T	G	G	A	A	G	G	G	A	A	G	C	C	A	G	A	A	A	G	T	T	T	T	G	G	C	C	A	A	C	C	A	A	G	G	T	G	C	A	A	A	G	G	G	G	G	G	T	T	A	A	T	T	C	C	C	C	C	C	G	A	A	G	T	T	A	A	T	C	A	G	G	G	C	C	G	C	G	A	T	C	C	T	A	G	G	A	G	G	T	T	A	G	G	G	T	C	T	A	C	C	G	A	A	A	A	A	G	G	T	C	C	T	G	G	T	A	C	A	A	G	G	A	C	T	A	G	C	C	G	G	G	G	G	G	G	G	T	T	G	G	C	C	C	C	C	C	A	G	C	C	A	A	A	A	A	A	A	A	G	G	T	T	C	C	T	T	G	G	T	T	NA	NA	A	A	A	T	G	G	T	T	T	T	T	T	C	C	T	C	G	G	G	A	C	C	A	A	C	C	T	C	T	C	G	A	T	C	A	G	G	G	T	C	G	G	A	A	C	C	A	A	T	A	C	C	T	T	A	A	C	T	T	T	A	G	A	A	C	C	C	T	G	G	NA	NA	G	G	T	T	C	T	T	T	A	A	C	C	G	G	T	T	A	A	C	C	T	T	T	C	C	C	T	C	A	A	T	A	NA	NA	G	G	A	A	C	C	G	G	A	G	G	G	C	C	G	G	G	G	G	A	C	C	G	C	T	C	G	A	T	T	G	C	T	C	G	A	G	T	A	A	C	T	T	C	A	G	A	G	C	T	C	C	G	G	A	G	G	G	A	C	C	T	C	T	NA	NA	A	G	G	A	G	A	C	C	C	C	G	G	G	G	T	T	T	A	A	A	T	C	C	C	C	C	A	G	C	T	T	T	C	T	A	G	A	G	T	T	A	A	G	G	A	G	A	A	T	C	A	G	T	C	C	G	T	T	G	G	T	T	A	A	T	T	T	T	C	C	C	C	A	C	A	A	G	G	G	A	A	A	A	G	G	C	G	C	A	A	A	A	C	T	A	G	A	G	G	T	G	C	NA	NA	C	T	T	T	A	A	T	T	G	G	A	G	C	C	C	C	A	A	A	A	A	A	A	G	T	T	T	T	G	G	G	G	T	T	A	A	A	A	C	C	A	A	C	C	G	G	C	C	C	G	T	T	C	C	T	T	T	T	T	T	T	C	C	C	T	T	A	A	A	G	A	A	C	C	C	C	G	T	G	G	G	G	G	G	T	C	A	A	G	A	A	G	C	T	C	C	T	C	A	A	C	C	A	A	T	T	T	T	G	A	C	T	C	C	C	C	T	C	A	G	G	A	T	T	A	A	T	C	T	T	G	A	C	C	G	G	C	T	C	C	C	C	G	G	A	A	T	G	A	T	C	C	C	T	A	A	G	G	G	G	A	G	G	G	T	A	G	G	T	T	A	G	A	G	G	G	T	A	C	T	A	G	T	T	C	C	G	A	C	T	G	A	A	T	A	G	G	A	C	C	T	T	C	T	A	G	T	T	G	G	A	A	G	G	T	T	C	T	A	A	G	G	A	A	G	G	G	T	G	G	C	T	G	G	T	T	C	C	C	C	A	G	A	A	T	T	G	A	C	C	G	A	T	T	A	A	A	A	T	T	T	T	A	A	G	G	C	C	T	T	G	G	NA	NA	T	T	T	C	A	G	T	G	T	T	C	C	C	T	T	C	G	T	G	T	NA	NA	A	A	A	A	T	T	C	T	G	G	T	T	A	A	A	A	G	G	G	G	C	T	G	G	NA	NA	A	A	C	C	G	G	A	C	T	T	T	C	A	A	A	A	C	T	C	C	C	C	A	G	C	A	T	T	C	C	G	A	C	C	A	A	G	A	G	A	A	A	A	T	T	T	G	A	A	A	T	T	G	G	G	G	T	C	A	C	C	C	T	C	A	A	G	G	T	T	G	G	G	G	A	A	A	G	G	G	C	A	C	C	A	G	G	G	A	A	C	T	A	A	NA	NA	G	G	A	G	C	C	C	T	A	A	G	A	C	T	T	T	A	C	A	A	G	G	C	T	G	A	C	C	C	C	G	G	G	G	T	C	T	C	C	C	T	T	G	A	G	G	C	C	C	C	C	T	G	G	T	C	T	T	C	C	G	T	A	C	T	G	G	G	NA	NA	C	C	C	A	C	C	C	C	G	G	C	C	A	A	G	G	G	G	C	C	A	A	A	A	T	C	C	T	C	C	A	A	A	G	C	T	T	T	NA	NA	C	T	A	A	C	T	C	C	T	T	T	T	A	G	G	G	G	G	T	T	G	A	C	C	T	T	A	G	G	G	G	G	A	A	A	A	T	T	A	A	C	C	G	G	A	A	G	G	C	C	C	C	T	T	A	A	G	G	A	A	G	G	A	A	C	C	C	C	G	G	G	G	T	T	C	C	G	G	T	T	C	C	A	A	G	G	T	T	T	T	C	C	G	G	T	T	A	A	T	T	G	G	C	C	C	C	C	C	G	G	C	C	T	T	G	G	G	G	A	A	A	A	G	G	C	C	G	G	T	T	T	T	T	T	C	C	T	T	T	T	T	T	A	A	C	C	C	C	C	C	G	G	T	T	A	A	A	A	T	T	G	G	C	C	T	T	A	A	G	G	A	A	C	C	T	T	G	G	C	C	A	A	T	T	G	G	T	T	G	G	G	G	T	T	G	G	C	C	G	G	A	A	C	C	C	C	C	C	G	G	T	T	G	G	T	T	T	T	C	C	A	A	G	G	G	G	G	G	A	A	A	A	T	T	C	C	G	G	T	T	C	C	A	A	T	T	T	T	G	G	C	C	A	A	C	C	G	G	A	A	G	G	C	C	A	A	A	A	G	G	A	A	A	A	T	T	G	G	C	C	T	T	G	G	T	T	G	G	G	G	G	G	G	G	T	T	G	G	C	C	A	A	NA	NA	G	G	T	T	T	T	C	C	C	C	T	T	G	G	A	A	A	A	T	T	C	C	C	C	G	G	C	C	C	C	A	A	C	C	T	T	G	G	A	A	C	C	A	A	T	T	G	G	T	T	G	G	C	C	G	G	A	A	C	C	C	C	T	T	A	A	C	C	A	A	C	C	T	T	C	C	A	A	G	G	G	G	C	C	T	T	T	T	A	A	G	G	C	C	C	C	T	T	G	G	A	A	A	A	C	C	T	T	A	A	C	C	G	G	T	T	A	A	A	A	C	C	A	A	G	G	C	C	T	T	T	T	C	C	T	T	T	T	A	A	T	T	A	A	G	G	A	A	C	C	G	G	A	A	G	G	G	G	G	G	G	G	A	A	A	A	G	G	C	C	T	T	A	A	C	C	C	C	T	T	T	T	C	C	C	C	G	G	A	A	G	G	G	G	G	G	C	C	C	C	A	A	T	T	G	G	C	C	A	A	C	C	T	T	A	A	A	A	A	A	C	C	A	A	C	C	T	T	G	G	G	G	C	C	A	A	T	T	G	G	G	G	C	C	G	G	A	A	G	G	C	C	G	G	A	A	A	A	T	T	T	T	G	G	G	G	T	T	A	A	A	A	G	G	T	T	A	A	G	G	A	A	G	G	A	A	A	A	C	C	T	T	A	A	G	G	T	T	A	A	T	T	G	G	C	C	G	G	A	A	T	T	C	C	T	T	C	C	G	G	C	C	A	A	NA	NA	G	G	C	C	G	G	G	G	T	T	C	C	T	T	T	T	C	C	T	T	A	A	A	A	C	C	T	T	A	A	C	C	C	C	G	G	T	T	C	C	G	G	C	C	C	C	T	T	A	A	T	T	A	A	A	A	C	C	T	T	G	G	G	G	C	C	T	T	C	C	G	G	A	A	G	G	T	T	G	G	A	A	G	G	A	A	C	C	T	T	A	A	A	A	C	C	T	T	A	A	C	C	A	A	G	G	G	G	A	A	A	A	A	A	G	G	T	T	C	C	C	C	T	T	T	T	A	A	G	G	A	A	C	C	C	C	G	G	C	C	G	G	G	G	C	C	A	A	C	C	T	T	A	A	A	A	A	A	C	C	G	G	A	A	A	A	C	C	G	G	T	T	C	C	G	G	G	G	C	C	T	T	T	T	G	G	C	C	G	G	A	A	T	T	C	C	C	C	T	T	A	A	C	C	C	C	C	C	C	C	T	T	T	T	G	G	T	T	A	A	A	A	G	G	A	A	G	G	C	C	A	A	A	A	T	T	C	C	A	A	C	C	C	C	T	T	T	T	G	G	A	A	C	C	T	T	G	G	C	C	C	C	C	C	T	T	T	T	T	T	G	G	T	T	A	A	A	A	C	C	C	C	A	A	G	G	C	C	G	G	G	G	C	C	G	G	G	G	C	C	A	A	G	G	A	A	G	G	C	C	T	T	T	T	T	T	T	T	A	A	A	A	T	T	G	G	T	T	A	A	C	C	C	C	G	G	C	C	A	A	G	G	A	A	T	T	C	C	C	C	C	C	A	A	A	A	G	G	C	C	C	C	C	C	A	A	G	G	C	C	G	G	G	G	A	A	C	C	G	G	C	C	A	A	C	C	G	G	C	C	G	G	T	T	A	A	A	A	A	A	A	A	G	G	G	G	A	A	C	C	G	G	T	T	C	C	A	A	G	G	T	T	T	T	A	A	T	T	C	C	C	C	A	A	A	A	C	C	C	C	C	C	C	C	C	C	C	C	A	A	T	T	A	A	G	G	C	C	C	C	T	T	T	T	C	C	C	C	A	A	T	T	G	G	G	G	T	T	T	T	C	C	C	C	A	A	T	T	C	C	G	G	C	C	A	A	A	A	C	C	A	A	C	C	C	C	A	A	T	T	T	T	T	T	A	A	A	A	C	C	G	G	G	G	C	C	G	G	G	G	C	C	NA	NA	G	G	C	C	A	A	G	G	C	C	A	A	NA	NA	G	G	T	T	G	G	G	G	A	A	A	A	G	G	T	T	T	T	G	G	T	T	G	G	G	G	T	T	A	A	C	C	G	G	NA	NA	T	T	G	G	A	A	C	C	G	G	G	G	A	A	A	A	T	T	C	C	C	C	G	G	T	T	G	G	C	C	G	G	G	G	A	A	C	C	A	A	T	T	G	G	T	T	G	G	A	A	T	T	G	G	C	C	A	A	C	C	G	G	A	A	A	A	C	C	T	T	C	C	G	G	A	A	A	A	A	A	C	C	C	C	A	A	C	C	C	C	A	A	C	C	C	C	G	G	T	T	G	G	A	A	G	G	G	G	G	G	C	C	G	G	C	C	T	T	A	A	G	G	G	G	G	G	C	C	G	G	C	C	T	T	G	G	C	C	C	C	C	C	G	G	A	A	T	T	A	A	C	C	A	A	T	T	A	A	A	A	G	G	A	A	T	T	C	C	A	A	G	G	A	A	A	A	G	G	A	A	C	C	C	C	C	C	A	A	C	C	C	C	A	A	G	G	T	T	A	A	C	C	T	T	T	T	A	A	A	A	G	G	G	G	C	C	C	C	G	G	T	T	C	C	G	G	G	G	C	C	A	A	G	G	G	G	G	G	C	C	G	G	A	A	A	A	A	A	A	A	A	A	G	G	G	G	G	G	C	C	C	C	G	G	A	A	G	G	T	T	T	T	C	C	T	T	A	A	A	A	C	C	T	T	A	A	G	G	T	T	G	G	C	C	A	A	T	T	A	A	A	A	G	G	A	A	C	C	C	C	G	G	G	G	C	C	A	A	G	G	A	A	T	T	G	G	T	T	C	C	T	T	G	G	C	C	C	C	G	G	C	C	C	C	A	A	T	T	T	T	A	A	T	T	A	A	A	A	G	G	A	A	A	A	T	T	C	C	G	G	A	A	G	G	C	C	T	T	A	A	G	G	G	G	T	T	A	A	T	T	G	G	C	C	G	G	A	A	C	C	C	C	C	C	C	C	T	T	G	G	C	C	A	A	G	G	T	T	G	G	C	C	C	C	G	G	C	C	C	C	C	C	T	T	G	G	T	T	T	T	G	G	C	C	C	C	C	C	A	A	A	A	G	G	G	G	G	G	C	C	T	T	A	A	C	C	G	G	C	C	A	A	G	G	G	G	A	A	T	T	A	A	T	T	A	A	T	T	G	G	G	G	G	G	T	T	G	G	C	C	A	A	A	A	G	G	C	C	T	T	G	G	T	T	C	C	G	G	G	G	C	C	C	C	G	G	C	C	G	G	A	A	C	C	G	G	T	T	G	G	T	T	G	G	G	G	A	A	A	A	C	C	C	C	C	C	A	A	T	T	G	G	G	G	A	A	T	T	T	T	G	G	A	A	C	C	G	G	G	G	T	T	G	G	G	G	G	G	C	C	A	A	C	C	C	C	C	C	C	C	T	T	A	A	G	G	T	T	G	G	C	C	C	C	G	G	A	A	A	A	A	A	C	C	G	G	G	G	A	A	T	T	T	T	T	T	C	C	G	G	A	A	C	C	A	A	A	A	C	C	G	G	C	C	T	T	G	G	G	G	C	C	C	C	A	A	T	T	A	A	C	C	T	T	A	A	C	C	A	A	G	G	G	G	G	G	A	A	T	T	A	A	A	A	C	C	C	C	C	C	C	C	A	A	A	A	G	G	A	A	A	A	T	T	G	G	C	C	C	C	T	T	C	C	C	C	T	T	C	C	C	C	C	C	T	T	G	G	A	A	G	G	T	T	G	G	T	T	C	C	G	G	A	A	T	T	G	G	G	G	G	G	C	C	C	C	C	C	G	G	C	C
CC	OR219f64	NA	NA	1	NA	A	A	C	C	A	A	G	G	G	G	T	T	G	G	T	T	T	T	C	C	C	C	C	C	T	T	A	A	G	G	C	C	C	C	C	C	C	C	T	T	T	T	T	T	G	G	G	G	A	A	G	G	G	G	G	G	G	G	G	G	T	T	C	C	A	A	C	C	T	T	C	C	G	G	C	C	A	A	T	T	C	C	A	A	G	G	T	T	C	C	A	A	G	G	T	T	T	T	G	G	C	C	A	A	C	C	C	C	T	T	G	G	C	C	T	T	A	A	C	C	T	T	G	G	C	C	C	C	A	A	C	C	G	G	G	G	A	A	G	G	C	C	C	C	T	T	A	A	T	T	A	A	C	C	G	G	A	A	T	T	C	C	C	C	C	C	T	T	T	T	G	G	G	G	T	T	G	G	C	C	T	T	G	G	A	A	C	C	C	C	A	A	C	C	T	T	C	C	T	T	C	C	G	G	T	T	T	T	C	C	T	T	G	G	C	C	T	T	C	C	T	T	T	T	C	C	T	T	G	G	T	T	T	T	A	A	C	C	A	A	NA	NA	A	A	C	C	T	T	A	A	G	G	G	G	G	G	C	C	G	G	T	T	C	C	C	C	A	A	C	C	T	T	A	A	C	C	G	G	A	A	G	G	A	A	C	C	A	A	T	T	A	A	NA	NA	A	A	T	T	G	G	G	G	A	A	C	C	A	A	A	A	C	C	A	A	C	C	C	C	G	G	G	G	A	A	A	A	C	C	A	A	C	C	A	G	NA	NA	C	C	A	A	C	C	C	C	T	T	G	G	G	G	C	C	C	C	G	G	G	G	A	A	T	T	T	T	G	G	A	A	G	G	G	G	C	C	G	G	G	G	A	A	T	T	G	G	T	T	T	T	G	G	G	G	A	A	T	T	C	C	T	T	T	T	T	T	A	A	T	T	G	G	T	T	A	A	C	C	C	C	C	C	G	G	A	A	C	C	G	G	T	T	A	A	C	C	T	T	C	C	A	A	G	G	A	A	G	G	C	C	C	C	T	T	G	G	T	T	T	T	C	C	G	G	G	G	T	T	C	C	C	C	G	G	T	T	G	G	C	C	A	A	G	G	G	G	G	G	T	T	T	T	A	A	C	C	G	G	T	T	T	T	A	A	C	C	A	A	A	A	A	A	T	T	T	T	C	C	G	G	C	C	A	A	C	C	G	G	T	T	A	A	A	A	G	G	T	T	A	A	C	C	G	G	C	C	A	A	A	A	G	G	A	A	G	G	A	A	G	G	T	T	G	G	C	C	G	G	C	C	T	T	C	C	G	G	T	T	G	G	C	C	T	T	G	G	T	T	A	A	A	A	A	A	G	G	T	T	A	A	G	G	T	T	C	C	A	A	C	C	T	T	A	A	A	A	T	T	T	T	A	A	T	T	A	A	C	C	G	G	G	G	A	A	C	C	G	G	T	T	G	G	C	C	A	A	G	G	T	T	T	T	C	C	T	T	A	A	T	T	C	C	C	C	G	G	T	T	G	G	A	A	A	A	A	A	A	A	T	T	A	A	A	A	A	A	C	C	G	G	T	T	A	A	C	C	A	A	G	G	T	T	C	C	A	A	G	G	G	G	A	A	G	G	T	T	G	G	A	A	C	C	A	A	C	C	T	T	A	A	G	G	T	T	G	G	T	T	C	C	T	T	T	T	A	A	G	G	C	C	C	C	G	G	C	C	G	G	T	T	T	T	A	A	C	C	G	G	T	T	A	A	G	G	A	A	G	G	T	T	G	G	A	A	C	C	T	T	T	T	T	T	T	T	T	T	G	G	A	A	G	G	A	A	A	A	C	C	C	C	T	T	T	T	C	C	G	G	G	G	A	A	T	T	T	T	G	G	T	T	T	T	C	C	A	A	C	C	G	G	G	G	A	A	G	G	G	G	T	T	G	G	G	G	T	T	C	C	A	A	G	G	T	T	C	C	T	T	T	T	C	C	C	C	T	T	C	C	A	A	G	G	G	G	A	A	A	A	T	T	G	G	T	T	G	G	A	A	G	G	T	T	A	A	T	T	A	A	T	T	C	C	T	T	G	G	T	T	A	A	G	G	C	C	G	G	T	T	C	C	C	C	G	G	G	G	C	C	C	C	T	T	T	T	A	A	C	C	C	C	T	T	C	C	T	T	A	A	A	A	T	T	C	C	C	C	T	T	C	C	T	T	A	A	C	C	G	G	C	C	T	T	A	A	T	T	T	T	G	G	A	A	T	T	C	C	G	G	T	T	G	G	A	A	C	C	G	G	A	A	T	T	T	T	T	T	A	A	C	C	T	T	A	A	T	T	A	A	G	G	G	G	A	A	A	A	A	A	T	T	A	A	A	A	A	A	C	C	C	C	G	G	A	A	C	C	T	T	C	C	G	G	G	G	G	G	G	G	C	C	G	G	A	A	C	C	G	G	G	G	T	T	T	T	T	T	G	G	T	T	A	A	A	A	T	T	T	T	A	A	A	A	A	A	T	T	C	C	G	G	A	A	A	A	C	C	C	C	G	G	C	C	C	C	G	G	C	C	G	G	C	C	A	A	T	T	G	G	C	C	C	C	G	G	C	C	T	T	T	T	T	T	T	T	G	G	G	G	T	T	G	G	A	A	C	C	T	T	T	T	G	G	T	T	T	T	T	T	G	G	C	C	C	C	C	C	T	T	G	G	C	C	C	C	G	G	T	T	A	A	A	A	A	A	T	T	A	A	G	G	C	C	C	C	C	C	G	G	T	T	C	C	G	G	A	A	T	T	C	C	NA	NA	A	A	G	G	A	A	A	A	C	C	A	A	T	T	T	T	G	G	A	A	C	C	G	G	A	A	T	T	C	C	A	A	A	A	G	G	A	A	G	G	C	C	G	G	T	T	C	C	G	G	C	C	A	A	G	G	C	C	A	A	T	T	A	A	G	G	C	C	A	A	C	C	T	T	A	A	G	G	G	G	G	G	A	A	A	A	A	A	A	A	T	T	A	A	A	A	A	A	T	T	C	C	A	A	G	G	T	T	G	G	T	T	A	A	T	T	A	A	G	G	G	G	T	T	C	C	C	C	C	C	A	A	A	A	T	T	T	T	A	A	G	G	C	C	G	G	T	T	C	C	G	G	G	G	G	G	G	G	C	C	T	T	T	T	C	C	G	G	C	C	C	C	A	A	C	C	T	T	G	G	T	T	G	G	C	C	T	T	T	T	G	G	A	A	C	C	C	C	G	G	A	A	G	G	C	C	C	C	C	C	G	G	A	A	C	C	T	T	T	T	A	A	C	C	T	T	A	A	A	A	A	A	G	G	T	T	A	A	T	T	G	G	T	T	G	G	G	G	C	C	C	C	A	A	T	T	G	G	C	C	T	T	C	C	A	A	T	T	T	T	T	T	T	T	G	G	G	G	C	C	G	G	A	A	G	G	C	C	A	A	T	T	G	G	G	G	A	A	C	C	G	G	T	T	A	A	G	G	G	G	C	C	C	C	T	T	G	G	A	A	G	G	T	T	G	G	T	T	T	T	G	G	G	G	G	G	G	G	G	G	T	T	T	T	C	C	G	G	T	T	T	T	C	C	C	C	T	T	A	A	T	T	G	G	G	G	C	C	T	T	T	T	T	T	A	A	A	A	T	T	A	A	T	T	G	G	C	C	G	G	G	G	G	G	T	T	A	A	T	T	G	G	G	G	T	T	A	A	C	C	G	G	G	G	C	C	C	C	T	T	T	T	A	A	A	A	G	G	C	C	T	T	C	C	G	G	A	A	C	C	G	G	C	C	A	A	C	C	G	G	T	T	G	G	T	T	C	C	G	G	G	G	C	C	G	G	A	A	C	C	C	C	A	A	C	C	T	T	C	C	C	C	A	A	T	T	T	T	A	A	T	T	A	A	T	T	G	G	A	A	A	A	A	A	A	A	G	G	C	C	T	T	C	C	A	A	T	T	G	G	T	T	G	G	A	A	A	A	A	A	G	G	A	A	C	C	T	T	G	G	A	A	C	C	G	G	C	C	A	A	T	T	C	C	T	T	C	C	T	T	C	C	G	G	T	T	A	A	T	T	A	A	A	A	C	C	C	C	G	G	G	G	C	C	G	G	C	C	A	A	G	G	T	T	T	T	A	A	T	T	G	G	T	T	T	T	G	G	C	C	G	G	G	G	T	T	G	G	T	T	G	G	T	T	T	T	G	G	T	T	G	G	A	A	C	C	C	C	T	T	T	T	G	G	A	A	T	T	T	T	C	C	T	T	G	G	A	A	T	T	C	C	G	G	C	C	T	T	C	C	A	A	C	C	G	G	T	T	A	A	A	A	A	A	A	A	A	A	T	T	G	G	G	G	G	G	T	T	G	G	T	T	C	C	T	T	T	T	T	T	T	T	C	C	G	G	T	T	T	T	T	T	G	G	T	T	T	T	C	C	T	T	A	A	A	A	T	T	A	A	G	G	A	A	G	G	G	G	A	A	G	G	C	C	G	G	T	T	T	T	T	T	G	G	C	C	T	T	C	C	G	G	T	T	C	C	G	G	G	G	T	T	C	C	A	A	A	A	G	G	G	G	T	T	T	T	A	A	T	T	A	A	G	G	G	G	A	A	A	A	A	A	NA	NA	A	A	C	C	T	T	A	A	A	A	C	C	A	A	T	T	A	A	A	A	T	T	A	A	C	C	A	A	G	G	C	C	G	G	G	G	A	A	G	G	T	T	A	A	T	T	G	G	C	C	A	A	T	T	G	G	G	G	C	C	NA	NA	T	T	C	C	C	C	A	A	T	T	C	C	C	C	G	G	G	G	C	C	C	C	A	A	T	T	T	T	A	A	G	G	G	G	C	C	T	T	T	T	T	T	A	A	C	C	A	A	A	A	G	G	A	A	A	A	A	A	G	G	A	A	T	T	G	G	T	T	C	C	G	G	A	A	C	C	T	T	T	T	A	A	C	C	C	C	T	T	A	A	G	G	G	G	A	A	C	C	C	C	C	C	T	T	G	G	A	A	G	G	C	C	T	T	A	A	A	A	C	C	G	G	G	G	T	T	C	C	G	G	G	G	T	T	A	A	T	T	C	C	G	G	C	C	C	C	C	C	T	T	T	T	A	A	C	C	A	A	G	G	T	T	T	T	A	A	T	T	G	G	A	A	G	G	A	A	A	A	G	G	G	G	G	G	T	T	A	A	A	A	C	C	G	G	T	T	C	C	C	C	T	T	T	T	C	C	A	A	A	A	G	G	G	G	G	G	T	T	C	C	T	T	A	A	A	A	C	C	C	C	A	A	A	A	T	T	G	G	A	A	C	C	T	T	C	C	T	T	A	A	A	A	G	G	T	T	G	G	A	A	G	G	G	G	C	C	A	A	C	C	G	G	G	G	C	C	G	G	A	A	T	T	T	T	A	A	C	C	A	A	G	G	G	G	C	C	T	T	G	G	T	T	C	C	T	T	C	C	C	C	G	G	T	T	T	T	C	C	C	C	A	A	A	A	T	T	T	T	A	A	G	G	C	C	T	T	A	A	T	T	G	G	T	T	T	T	G	G	A	A	G	G	C	C	C	C	C	C	G	G	C	C	C	C	G	G	C	C	A	A	A	A	G	G	G	G	G	G	T	T	T	T	T	T	G	G	A	A	G	G	C	C	C	C	G	G	T	T	C	C	T	T	T	T	T	T	T	T	T	T	A	A	T	T	T	T	C	C	A	A	T	T	A	A	A	A	T	T	A	A	T	T	T	T	C	C	T	T	A	A	C	C	A	A	C	C	T	T	C	C	T	T	G	G	C	C	G	G	C	C	C	C	A	A	C	C	G	G	C	C	T	T	T	T	A	A	C	C	A	A	G	G	T	T	G	G	C	C	T	T	A	A	C	C	T	T	A	A	T	T	A	A	A	A	A	A	A	A	T	T	C	C	T	T	A	A	T	T	C	C	G	G	C	C	T	T	A	A	A	A	A	A	G	G	G	G	G	G	A	A	G	G	G	G	A	A	C	C	A	A	C	C	A	A	A	A	C	C	T	T	G	G	C	C	A	A	C	C	A	A	G	G	G	G	C	C	G	G	A	A	G	G	T	T	T	T	A	A	G	G	C	C	A	A	C	C	T	T	C	C	T	T	G	G	G	G	C	C	T	G	C	C	T	T	A	A	T	T	G	G	A	A	G	G	G	G	G	G	T	T	G	G	C	C	A	A	G	G	C	C	T	T	T	T	T	T	C	C	A	A	G	G	A	A	A	A	NA	NA	G	G	A	A	C	C	C	C	A	A	G	G	T	T	A	A	A	A	G	G	T	T	C	C	C	C	C	C	A	A	C	C	C	C	A	A	A	A	T	T	T	T	C	C	C	C	T	T	A	A	C	C	T	T	A	A	A	A	A	A	C	C	G	G	G	G	G	G	C	C	A	A	G	G	C	C	C	C	A	A	C	C	C	C	A	A	G	G	C	C	C	C	A	A	C	C	T	T	A	A	G	G	G	G	A	A	C	C	G	G	C	C	C	C	A	A	A	A	G	G	A	A	T	T	T	T	T	T	A	A	A	A	T	T	A	A	G	G	G	G	C	C	G	G	C	C	T	T	G	G	A	A	T	T	T	T	G	G	G	G	G	G	T	T	G	G	C	C	T	T	T	T	A	A	NA	NA	C	C	C	C	T	T	C	C	C	C	T	T	A	A	G	G	A	A	C	C	C	C	C	C	T	T	G	G	G	G	G	G	G	G	A	A	C	C	T	T	G	G	A	A	G	G	A	A	C	C	T	T	G	G	A	A	G	G	C	C	C	C	T	T	G	G	A	A	G	G	T	T	A	A	A	A	T	T	C	C	T	T	NA	NA	C	C	G	G	G	G	T	T	C	C	G	G	C	C	A	A	T	T	A	A	G	G	G	G	A	A	T	T	T	T	A	A	T	T	T	T	C	C	C	C	T	T	G	G	C	C	C	C	A	A	A	A	A	A	C	C	C	C	C	C	T	T	T	T	C	C	G	G	T	T	T	T	A	A	C	C	C	C	G	G	T	T	C	C	G	G	T	T	A	A	A	A	C	C	A	A	A	A	T	T	A	A	G	G	T	T	A	A	C	C	C	C	A	A	A	A	C	C	C	C	A	A	A	A	C	C	C	C	C	C	A	A	G	G	C	C	T	T	G	G	A	A	C	C	A	A	T	T	G	G	C	C	T	T	C	C	G	G	A	A	A	A	T	T	G	G	T	T	C	C	G	G	T	T	G	G	T	T	A	A	T	T	G	G	T	T	G	G	G	G	G	G	A	A	A	A	T	T	T	T	A	A	A	A	C	C	A	A	A	A	T	T	G	G	A	A	T	T	T	T	C	C	T	T	G	G	T	T	T	T	T	T	G	G	T	T	C	C	C	C	C	C	G	G	C	C	T	T	A	A	C	C	G	G	C	C	G	G	A	A	A	A	G	G	C	C	G	G	C	C	T	T	G	G	C	C	C	C	C	C	A	A	G	G	T	T	T	T	T	T	T	T	G	G	C	C	G	G	G	G	G	G	G	G	G	G	C	C	G	G	T	T	A	A	A	A	T	T	G	G	T	T	A	A	A	A	A	A	T	T	C	C	C	C	A	A	G	G	C	C	G	G	C	C	C	C	G	G	C	C	G	G	T	T	T	T	T	T	C	C	A	A	T	T	G	G	T	T	A	A	A	A	C	C	C	C	G	G	C	C	C	C	G	G	A	A	T	T	NA	NA	C	C	C	C	A	A	C	C	A	A	C	C	T	T	A	A	T	T	C	C	T	T	T	T	C	C	T	T	T	T	T	T	A	A	A	A	C	C	T	T	A	A	A	A	A	A	A	A	G	G	T	T	C	C	T	T	A	A	T	T	C	C	T	T	T	T	A	A	T	T	C	C	G	G	A	A	G	G	C	C	C	C	C	C	C	C	C	C	A	A	A	A	G	G	T	T	T	T	G	G	A	A	C	C	G	G	C	C	G	G	A	A	T	T	G	G	T	T	G	G	G	G	G	G	A	A	G	G	G	G	T	T	A	A	A	A	T	T	G	G	C	C	A	A	G	G	T	T	A	A	A	A	T	T	G	G	G	G	C	C	C	C	C	C	T	T	C	C	C	C	T	T	A	A	G	G	C	T	C	C	T	T	G	G	G	G	G	G	A	A	G	G	G	G	A	A	T	T	G	G	T	T	A	A	G	G	C	C	C	C	T	T	T	T	G	G	T	T	A	A	G	G	T	T	C	C	G	G	A	A	C	C	T	T	C	C	T	T	C	T	G	G	T	T	C	C	G	G	C	C	A	A	T	T	A	A	A	A	C	C	C	C	C	C	A	A	G	G	C	C	A	A	A	A	A	A	A	A	T	T	A	A	T	T	C	C	G	G	T	T	A	A	A	A	T	T	A	A	A	A	A	A	C	C	A	A	A	A	G	G	C	C	T	T	C	C	C	C	T	T	A	A	T	T	A	A	C	C	G	G	A	A	T	T	A	A	C	C	A	A	T	T	G	G	G	G	C	C	NA	NA	G	A	G	G	G	G	A	A	A	A	T	T	T	T	C	C	C	C	G	G	G	G	G	G	T	T	T	T	G	G	A	A	G	G	T	T	A	A	G	G	G	G	A	A	C	C	A	A	G	G	A	A	T	T	G	G	C	C	A	A	A	A	A	A	T	T	A	A	T	T	G	G	G	G	A	A	A	A	A	A	C	C	A	A	A	A	T	T	A	A	C	C	A	A	A	A	T	T	T	T	G	G	T	T	T	T	A	A	T	T	C	C	A	A	C	C	C	C	T	T	T	T	G	G	C	C	T	T	T	T	G	G	G	G	G	G	C	C	G	G	C	C	T	T	G	G	A	A	C	C	G	G	G	G	T	T	T	T	A	A	A	A	G	G	T	T	C	C	T	T	G	G	T	T	G	G	C	C	G	G	T	T	G	G	C	C	G	G	A	A	T	T	C	C	T	T	C	C	T	T	C	C	C	G	C	C	T	T	G	G	A	A	C	C	A	A	G	G	T	T	A	A	G	G	T	T	T	T	G	G	C	C	G	G	G	G	T	T	C	C	C	C	T	T	A	A	G	G	A	A	T	T	A	A	T	T	G	G	A	A	A	A	T	T	C	C	A	A	T	T	G	G	A	A	T	T	G	G	G	G	G	G	A	A	A	A	C	C	T	T	A	A	G	G	G	G	G	G	A	A	T	T	A	A	G	G	G	G	C	C	T	T	T	T	G	G	C	C	G	G	T	T	A	A	T	T	C	C	T	T	G	G	A	A	G	G	G	G	G	G	G	G	C	C	G	G	C	C	A	A	T	T	C	C	T	T	T	T	T	T	G	G	G	G	C	C	G	G	C	C	A	A	C	C	C	C	C	C	C	C	A	A	G	G	G	G	T	T	T	T	T	T	T	T	C	C	A	A	T	T	C	C	T	T	T	T	G	G	G	G	C	C	G	G	T	T	C	C	T	T	T	T	G	G	A	A	A	A	G	G	NA	NA	C	C	G	G	G	G	T	T	C	C	T	T	G	G	T	T	A	A	G	G	C	C	G	G	NA	NA	T	T	T	T	G	G	T	T	C	C	T	T	T	T	T	T	T	T	T	T	A	A	T	T	C	C	A	A	T	T	T	T	C	C	A	A	C	C	G	G	G	G	G	G	G	G	T	T	C	C	G	G	G	G	T	T	C	C	T	T	C	C	T	T	C	C	G	G	G	G	T	T	C	C	G	G	G	G	T	T	G	G	A	A	G	G	A	A	A	A	G	G	C	C	T	T	C	C	A	A	G	G	T	T	C	C	T	T	T	T	G	G	C	C	G	G	T	T	G	G	C	C	C	C	C	C	C	C	A	A	C	C	C	C	C	C	C	C	T	T	T	T	C	C	A	A	A	A	C	C	G	G	C	C	C	C	G	G	C	C	G	G	G	G	T	T	A	A	G	G	A	A	A	A	G	G	G	G	A	A	C	C	A	A	G	G	G	G	T	T	G	G	A	A	G	G	A	A	A	A	G	G	G	G	C	C	T	T	C	C	G	G	A	A	T	T	C	C	C	C	A	A	G	G	T	T	T	T	T	T	G	G	A	A	A	A	C	C	G	G	G	G	C	C	G	G	G	G	A	A	C	C	A	A	G	G	C	C	G	G	C	C	A	A	T	T	A	A	G	G	G	G	A	A	T	T	C	C	T	C	T	T	A	A	C	C	T	T	T	T	A	A	T	T	G	G	C	C	T	T	G	G	A	A	C	C	G	G	C	C	G	G	T	T	A	A	G	G	A	A	T	T	T	T	T	T	C	C	A	A	A	A	A	A	C	C	G	G	G	G	G	G	G	G	C	C	T	T	T	T	T	T	T	T	A	A	C	C	A	A	C	C	T	T	G	G	A	A	T	C	A	A	T	T	C	C	A	A	T	T	T	T	T	T	G	G	C	C	G	G	G	G	G	G	G	G	T	T	G	G	C	C	C	C	C	C	C	C	G	G	C	C	G	G	T	T	T	T	G	G	G	G	A	A	C	C	A	A	C	C	A	A	A	A	T	T	T	T	A	A	T	T	T	T	C	C	C	C	A	A	A	A	C	C	A	A	A	A	T	T	G	G	C	C	C	C	T	T	T	T	T	T	T	T	T	T	G	G	A	A	A	A	T	T	A	A	T	T	A	A	A	A	T	T	G	G	G	G	A	A	C	C	C	C	A	A	T	T	G	G	G	G	C	C	T	T	C	C	T	T	G	G	C	C	A	A	G	G	C	C	A	A	T	T	A	A	A	A	C	C	C	C	C	C	A	A	C	C	T	T	C	C	A	A	A	A	C	C	T	T	C	C	C	C	C	C	A	A	G	G	G	G	G	G	T	T	C	C	T	T	T	T	G	G	C	C	C	C	T	T	A	A	G	G	T	T	A	A	T	T	A	A	A	A	G	G	C	C	G	G	T	T	C	C	G	G	A	A	G	G	G	G	T	T	T	T	G	G	T	T	C	C	A	A	G	G	G	G	C	C	G	G	A	A	A	A	C	C	T	T	C	C	G	G	A	A	G	G	G	G	G	G	A	A	A	A	G	G	G	G	A	A	T	T	T	T	C	C	C	C	C	C	A	A	A	A	T	T	C	C	C	C	C	C	A	A	C	C	G	G	C	C	C	C	T	T	G	G	T	T	T	T	G	G	G	G	G	G	T	T	C	C	C	C	T	T	C	C	C	C	A	A	T	T	G	G	A	A	T	T	NA	NA	C	C	A	A	C	C	G	G	G	G	G	G	G	G	A	A	G	G	C	C	A	A	A	A	A	A	G	G	G	G	T	T	C	C	G	G	G	C	T	T	A	A	G	G	T	T	C	C	G	G	G	G	T	T	T	T	G	G	T	T	G	G	G	G	T	T	G	G	C	C	G	G	NA	NA	A	A	A	A	A	A	C	C	G	G	A	A	G	G	C	C	C	C	T	T	T	T	C	C	C	C	G	G	T	T	C	C	G	G	A	A	G	G	A	A	G	G	C	C	A	A	G	G	G	G	G	G	A	A	C	C	C	C	A	A	A	A	G	G	A	A	T	T	T	T	C	C	T	T	T	T	C	C	A	A	T	T	T	T	C	C	C	C	A	A	G	G	A	A	A	A	G	G	T	T	A	A	G	G	A	A	G	G	A	A	G	G	C	C	T	T	A	A	A	A	T	T	T	T	C	C	G	G	G	G	T	T	C	C	G	G	C	C	C	C	T	T	G	G	T	T	G	G	G	G	T	T	C	C	C	C	A	A	G	G	C	C	T	T	C	C	A	A	C	C	C	C	A	A	C	C	T	T	A	A	C	C	G	G	NA	NA	A	A	T	T	C	C	C	C	T	T	G	G	T	T	C	C	G	G	G	G	C	C	G	G	T	T	C	C	T	T	A	A	G	G	G	G	A	A	T	T	C	C	T	T	G	G	G	G	A	A	C	C	A	A	C	C	T	T	A	A	C	C	C	C	C	C	C	C	T	T	G	G	T	T	C	C	T	T	A	A	C	C	G	G	C	C	T	T	A	A	T	T	C	C	T	T	A	A	C	C	T	T	A	A	T	T	G	G	C	C	A	A	C	C	C	C	G	G	G	G	C	C	C	C	C	C	C	C	A	A	C	C	C	C	G	G	NA	NA	T	T	A	A	C	C	A	A	C	C	T	T	C	C	C	C	A	A	G	G	T	T	A	A	G	G	G	G	C	C	G	G	A	A	G	G	C	C	A	A	T	T	A	A	A	A	A	A	G	G	T	T	A	A	A	A	G	G	C	C	A	A	C	C	C	C	A	A	T	T	G	G	A	A	T	T	G	G	A	A	G	G	G	G	A	A	C	C	A	A	G	G	C	C	C	C	G	G	C	C	A	A	T	T	G	G	T	C	A	A	C	C	T	T	NA	NA	A	A	T	T	T	T	G	G	G	G	C	C	T	T	G	G	G	G	C	C	G	G	T	T	C	C	A	A	A	A	A	A	T	T	A	A	T	T	T	T	G	G	A	A	T	T	C	C	C	C	A	G	C	C	T	T	G	G	G	G	C	C	C	C	G	G	A	A	A	A	G	G	C	C	T	T	A	A	A	A	G	A	T	T	C	C	A	A	G	G	T	T	G	G	T	T	T	T	A	A	C	C	C	C	T	T	G	G	NA	NA	A	A	A	A	T	T	T	T	A	A	T	T	G	G	T	T	G	G	T	T	T	T	C	C	G	G	G	G	T	T	A	A	G	G	C	C	C	C	G	G	G	G	C	C	T	T	G	G	G	G	T	T	A	A	G	G	T	T	G	G	T	T	G	G	C	C	G	G	C	C	A	A	C	C	C	C	G	G	T	T	C	C	C	C	G	G	T	T	T	T	A	A	T	T	T	T	G	G	T	T	T	T	G	G	C	C	A	A	T	T	G	G	C	C	G	G	A	A	G	G	C	C	C	C	A	A	T	T	G	G	T	T	G	G	T	T	A	A	C	C	T	T	A	A	C	C	C	C	G	G	G	G	T	T	T	T	A	A	G	G	G	G	T	T	T	C	G	G	A	A	G	G	C	C	A	A	G	G	G	G	T	T	C	C	A	A	C	C	G	G	C	C	C	C	T	T	A	A	T	T	G	G	G	G	G	G	A	A	C	C	C	C	G	G	C	C	T	T	G	G	C	C	G	A	C	C	C	C	C	T	G	G	G	G	T	T	A	A	A	A	A	A	T	T	C	C	G	G	T	T	G	G	C	C	G	G	C	C	C	C	C	C	A	A	C	C	A	A	C	C	A	A	A	A	T	T	G	G	C	C	T	T	T	T	NA	NA	A	A	C	C	C	C	G	G	NA	NA	C	C	C	T	C	C	G	G	T	T	G	G	G	G	G	G	G	G	C	C	C	C	C	C	C	C	G	G	A	A	G	G	T	T	G	G	C	C	G	G	A	A	C	C	A	A	C	C	A	A	C	C	T	T	T	T	C	C	A	A	A	A	T	T	T	T	G	G	A	C	A	A	A	A	T	C	C	C	T	T	T	T	G	G	G	G	T	T	T	T	T	T	T	T	A	A	T	T	G	G	C	C	G	G	G	G	C	C	C	C	T	T	G	G	A	A	T	T	T	T	T	T	A	A	T	T	T	T	A	A	C	C	G	G	A	G	A	A	C	C	T	T	C	C	C	C	T	T	T	T	T	T	G	G	G	G	G	G	A	A	G	G	C	C	T	T	C	C	C	C	C	C	T	T	G	G	C	C	G	G	T	T	G	G	G	G	G	G	T	T	T	T	C	C	G	G	T	T	G	G	T	T	G	G	C	C	C	C	T	G	T	T	C	C	T	T	C	C	C	C	A	A	G	G	G	G	A	A	C	C	C	C	A	A	C	C	A	A	A	A	A	A	T	T	C	C	A	A	C	C	A	A	C	C	C	C	C	C	G	G	C	C	A	A	T	T	A	A	G	G	G	G	G	G	NA	NA	T	T	C	C	T	T	A	A	T	T	T	T	C	C	G	G	T	T	T	T	G	G	G	G	C	C	A	A	T	T	T	T	C	C	T	T	T	T	A	A	G	G	G	G	C	C	T	T	C	C	C	C	A	A	C	C	T	T	A	A	G	G	T	T	G	G	C	C	T	T	C	C	G	G	G	G	G	G	G	G	T	T	T	T	A	A	T	T	C	C	A	A	G	G	C	C	A	A	T	T	G	G	T	T	G	G	NA	NA	T	T	C	C	A	C	C	C	T	T	C	C	A	A	T	T	A	A	G	G	C	C	A	A	C	C	A	A	A	A	T	T	C	C	G	G	C	C	T	T	A	A	A	A	A	A	T	T	C	C	T	T	C	C	C	C	C	C	G	G	A	A	A	A	A	A	T	T	G	G	A	A	A	A	G	G	T	T	C	C	A	A	C	C	T	T	A	A	G	G	C	C	C	C	G	G	A	A	T	T	T	T	G	G	G	G	A	A	A	A	A	A	T	T	A	A	T	T	C	C	T	T	C	C	T	T	T	T	G	C	G	G	A	A	C	C	A	A	A	A	C	C	C	A	T	T	C	C	A	A	C	C	C	C	G	G	C	C	T	T	A	A	C	C	A	A	C	C	A	A	T	T	G	G	C	C	A	A	T	T	T	T	A	A	T	T	C	C	C	C	T	T	T	T	NA	NA	G	G	C	C	T	T	T	T	T	T	T	T	T	T	T	T	A	A	C	C	G	G	C	C	C	C	G	G	T	T	A	A	G	G	G	G	G	G	C	C	C	C	T	T	G	G	G	G	G	G	T	T	T	T	G	G	G	G	C	C	C	C	G	G	A	A	C	C	C	C	G	G	G	G	C	C	G	G	T	T	C	C	T	T	G	A	G	G	C	C	C	C	A	A	T	T	C	C	C	C	T	T	C	C	G	G	C	C	A	A	T	T	G	G	G	G	G	G	G	G	T	T	T	T	T	T	C	C	A	A	T	T	A	A	T	T	C	G	A	A	G	G	T	T	A	A	G	G	C	C	G	G	G	G	T	T	G	G	C	C	T	T	A	A	C	C	G	G	T	T	G	G	G	G	C	C	G	G	G	G	T	T	G	G	A	A	T	T	G	G	G	G	T	T	G	G	C	C	G	G	T	T	A	A	T	T	G	G	G	G	T	G	T	T	G	G	G	G	T	T	T	T	A	A	T	T	G	G	G	G	T	T	C	C	A	A	T	T	G	G	G	G	A	A	T	T	G	A	A	A	G	G	G	G	C	C	G	G	C	C	A	A	A	A	C	C	T	T	G	G	A	A	G	G	C	C	A	A	C	C	A	A	C	C	G	G	T	T	C	C	A	A	T	T	C	C	A	A	C	C	G	G	A	A	G	G	A	A	A	A	A	A	C	C	G	G	G	G	T	T	NA	NA	C	C	C	C	T	T	A	A	T	T	C	C	NA	NA	G	G	T	T	G	G	A	A	T	T	G	G	T	T	NA	NA	T	T	T	T	T	T	G	G	C	C	A	A	G	G	G	G	G	G	A	A	T	T	T	T	G	G	G	G	G	G	A	A	C	C	A	A	T	T	T	T	T	T	G	G	A	A	C	C	C	C	C	C	A	A	G	G	T	T	C	C	G	G	G	G	G	G	A	A	G	G	C	C	G	G	G	G	C	C	G	G	T	T	T	T	C	C	G	G	G	G	G	G	A	A	A	A	G	G	T	T	C	C	G	G	T	T	C	C	G	G	A	A	G	G	T	T	G	G	G	G	C	C	C	C	C	C	T	T	A	A	A	A	T	T	A	A	C	C	T	T	G	G	C	C	G	G	G	G	C	C	C	C	G	G	G	G	C	C	C	C	C	C	G	G	A	A	T	T	G	G	T	T	A	A	A	A	G	G	A	A	C	C	A	A	G	G	C	C	A	A	G	G	T	T	G	G	C	C	G	G	G	G	T	T	A	A	G	G	G	G	G	G	G	G	C	C	T	T	T	T	C	C	G	G	C	C	T	T	A	A	G	G	G	G	T	T	G	G	G	G	G	G	G	G	G	G	C	C	C	C	A	A	C	C	A	A	G	G	C	C	C	C	T	T	C	C	G	G	G	G	T	T	C	C	G	G	G	G	T	T	T	T	G	G	T	T	G	G	C	C	A	A	C	C	C	C	A	A	G	G	T	T	G	G	T	T	G	G	C	C	T	T	A	A	A	A	G	G	C	C	A	A	G	G	A	A	C	C	C	C	A	A	T	T	G	G	A	A	C	C	C	C	C	C	A	A	C	C	G	G	G	G	C	C	G	G	C	C	C	A	C	C	G	G	C	C	C	C	C	C	G	G	G	G	G	G	T	T	C	C	T	T	G	G	C	C	T	T	T	T	C	C	A	A	G	G	T	T	T	T	C	C	C	C	T	T	T	T	G	G	C	C	T	T	C	C	G	G	A	A	G	G	A	A	C	C	G	G	A	A	G	G	G	G	A	A	G	G	G	G	G	G	G	G	C	C	G	G	T	T	A	A	T	T	NA	NA	G	G	A	A	C	C	T	T	T	T	G	G	A	A	C	C	C	C	T	T	T	T	C	C	C	C	G	G	T	T	C	C	G	G	G	G	G	G	C	C	C	C	C	C	C	C	G	G	G	G	T	T	G	G	C	C	A	A	G	G	T	T	A	A	G	G	C	C	G	G	C	C	A	A	A	A	A	A	T	T	C	C	A	A	G	G	T	T	G	G	C	C	C	C	NA	NA	A	A	C	C	C	C	T	T	G	G	G	G	A	A	T	T	A	A	C	C	C	C	A	A	G	G	C	C	G	G	G	G	G	G	T	T	A	A	A	A	T	T	C	C	C	C	C	C	C	C	C	C	G	G	C	C	C	C	A	A	A	A	C	C	A	A	A	A	C	C	G	G	A	A	A	A	C	C	G	G	G	A	T	C	C	C	G	G	A	A	T	T	C	C	G	G	C	C	C	C	C	C	G	G	A	A	T	T	A	A	G	G	T	T	C	C	G	G	G	G	C	C	C	C	T	T	G	G	C	C	C	C	A	A	G	G	C	C	A	A	G	G	A	A	G	G	C	C	G	G	G	G	T	T	C	C	T	T	C	C	A	A	G	G	G	G	T	T	C	C	T	T	A	A	A	A	C	C	G	G	G	G	C	C	T	T	C	C	T	T	G	G	G	G	C	C	G	G	C	C	C	C	A	A	G	G	T	T	G	G	T	T	C	C	C	C	G	G	T	T	C	C	G	G	T	T	NA	NA	G	G	C	C	A	A	C	C	A	A	T	T	C	C	A	A	C	C	A	A	T	T	A	A	C	C	C	C	T	T	C	C	G	G	G	G	A	A	T	T	A	A	T	T	T	T	T	T	A	A	G	G	T	T	C	C	C	C	G	G	G	G	A	A	A	A	G	G	C	C	T	T	G	G	C	C	G	G	C	C	G	G	C	C	C	C	T	T	A	A	C	C	G	G	T	T	G	G	C	C	T	T	A	A	A	A	T	T	A	A	T	T	G	G	C	C	A	A	C	C	A	A	G	G	A	A	G	G	C	C	T	T	G	G	G	G	C	C	T	T	A	A	C	C	T	T	C	C	A	A	C	C	G	G	C	C	C	C	C	C	C	C	G	G	A	A	G	G	T	T	C	C	T	T	G	G	G	G	A	A	T	T	A	A	G	G	C	C	T	T	G	G	G	G	C	C	T	T	A	A	A	A	C	C	G	G	C	C	C	C	C	C	T	T	C	C	C	C	A	A	A	A	A	A	A	A	T	T	G	G	C	C	C	C	G	G	A	A	C	C	G	G	G	G	C	C	G	G	G	G	A	A	A	A	G	G	C	C	C	C	G	G	A	A	A	A	C	C	G	G	T	T	C	C	C	C	C	C	C	C	G	G	A	A	G	G	C	C	G	G	A	C	T	T	C	C	C	C	T	T	A	A	C	C	A	A	G	G	C	C	G	G	T	T	C	C	T	T	G	G	G	G	A	G	T	T	A	A	A	A	T	T	C	C	C	C	T	T	A	A	G	G	A	A	C	C	C	C	A	A	T	T	T	T	T	T	T	T	C	C	G	G	T	T	G	G	G	G	C	C	C	C	T	T	C	C	A	A	G	G	C	C	T	T	NA	NA	C	C	G	G	A	A	C	C	G	G	A	A	G	G	A	A	G	G	T	T	NA	NA	G	G	C	C	G	G	C	C	T	T	G	G	G	G	C	C	A	A	C	C	C	C	NA	NA	G	G	G	G	C	C	G	G	G	G	A	A	G	G	C	C	G	A	G	G	G	G	T	T	T	T	G	G	C	C	C	C	T	T	A	A	G	G	C	C	T	T	C	C	T	T	A	A	G	G	NA	NA	G	G	T	T	A	A	G	G	A	A	C	C	G	G	T	T	G	G	C	C	C	C	G	G	G	G	C	C	T	T	T	T	G	G	G	G	C	C	T	T	G	G	G	G	C	C	T	T	G	G	G	G	C	C	G	G	G	G	G	G	T	T	A	A	C	C	G	G	A	A	A	A	C	C	T	T	G	G	T	T	C	C	A	A	C	C	T	T	T	T	C	C	C	C	G	G	A	A	A	A	G	G	G	G	T	T	C	C	G	G	G	G	A	A	G	G	A	A	G	G	T	T	G	G	G	G	C	C	C	C	NA	NA	C	C	C	C	T	T	C	C	T	T	C	C	T	T	T	T	A	A	G	G	G	G	G	G	T	T	G	G	C	C	G	G	G	G	A	A	G	G	G	G	T	T	G	G	C	C	T	T	T	T	C	C	C	C	A	A	A	A	A	A	A	A	T	T	C	C	G	G	T	T	C	C	G	G	G	G	T	T	T	T	T	T	C	C	C	C	A	A	G	G	T	T	C	C	G	G	T	T	G	G	A	A	C	C	T	T	T	T	T	T	C	C	C	C	T	T	G	G	C	C	C	C	G	G	NA	NA	T	T	G	G	T	T	C	C	G	G	G	G	C	C	C	C	C	C	G	G	C	C	A	A	T	T	A	A	C	C	G	G	C	C	A	A	G	G	G	G	T	T	G	G	A	A	A	A	T	T	G	G	C	C	C	C	C	C	NA	NA	A	A	A	A	NA	NA	G	G	T	T	G	G	G	G	G	G	G	G	C	C	T	T	T	T	C	C	C	C	C	C	T	T	A	A	C	C	G	G	C	C	C	C	C	C	NA	NA	T	T	A	A	G	G	C	C	G	G	NA	NA	G	G	G	G	A	A	C	C	T	T	T	T	NA	NA	T	T	T	T	C	C	G	G	C	C	T	T	T	T	T	T	C	C	C	C	T	T	A	A	T	T	C	C	A	A	C	C	G	G	G	G	A	A	C	C	A	A	C	C	G	G	G	G	A	A	T	T	T	T	G	G	G	G	T	T	T	T	A	A	C	C	T	T	A	A	C	C	G	G	T	T	A	A	G	G	G	G	G	G	G	G	G	G	T	T	C	C	T	T	C	C	C	C	A	A	T	T	C	C	T	T	A	A	C	C	T	T	G	G	C	C	G	G	C	C	A	A	C	C	A	A	C	C	A	A	T	T	T	T	G	G	T	T	G	G	A	A	G	G	A	A	G	G	G	G	C	C	C	C	G	G	NA	NA	G	G	T	T	C	C	C	C	G	G	A	A	C	C	T	T	C	C	G	G	C	C	C	C	G	G	A	A	C	C	A	A	T	T	C	C	T	T	C	C	G	G	C	C	C	C	T	T	T	T	C	C	T	T	T	T	A	A	C	C	A	A	A	A	T	T	T	T	A	A	G	G	G	G	G	G	C	C	A	A	A	A	C	C	C	C	G	G	G	G	A	A	C	C	G	G	C	C	A	A	G	G	C	C	C	C	C	C	C	C	T	T	T	T	G	G	G	G	G	G	A	A	C	C	T	T	T	T	G	G	G	G	A	A	C	C	G	G	A	A	T	T	T	T	C	C	T	T	G	G	G	G	A	A	T	T	C	C	C	C	A	A	C	C	A	A	G	G	C	C	G	T	G	G	A	A	T	T	G	G	C	C	A	A	T	T	A	A	G	G	T	T	C	C	T	T	A	A	T	T	G	G	A	A	A	A	T	T	A	A	A	A	G	G	C	C	A	A	NA	NA	A	A	T	T	G	G	C	C	C	C	C	C	C	C	G	G	G	G	G	G	C	C	G	G	A	A	A	A	C	C	A	A	T	T	T	T	G	G	A	A	C	C	A	A	G	G	C	C	A	A	T	T	T	T	G	G	T	T	G	G	T	T	A	A	C	C	C	C	T	C	C	C	G	G	A	A	G	G	G	G	G	G	A	A	A	A	C	C	G	T	C	C	G	G	C	C	G	G	A	A	A	A	G	G	C	C	A	A	G	G	G	G	G	G	C	C	T	T	T	T	C	C	C	C	T	T	G	G	G	G	A	A	G	G	T	T	T	T	C	C	G	G	A	A	A	A	G	G	A	A	A	A	T	T	A	A	T	T	G	G	T	T	G	G	A	A	T	T	G	G	C	C	A	A	G	G	G	G	A	A	C	C	G	G	T	T	A	A	C	C	A	A	C	C	C	C	C	C	G	G	T	T	G	G	G	G	T	T	A	A	G	G	G	G	G	G	G	G	C	C	T	T	T	T	G	G	T	T	G	G	A	A	C	C	G	G	G	G	A	A	C	C	T	T	C	C	C	C	G	G	G	G	T	T	C	C	T	T	T	T	A	A	C	C	T	T	A	A	C	C	C	C	A	A	A	A	G	G	C	C	T	T	C	C	A	A	A	A	A	A	G	G	A	A	C	C	G	G	C	C	T	T	T	T	C	C	A	A	T	T	T	T	T	T	C	C	T	T	T	T	G	G	T	T	C	C	T	T	G	G	G	G	C	C	C	C	C	C	A	A	G	G	C	C	T	T	C	C	T	T	G	G	A	A	A	A	G	G	T	T	A	A	T	T	T	T	G	G	A	A	T	T	G	G	G	G	C	C	A	A	T	T	G	G	T	T	G	G	G	G	C	C	T	T	A	A	T	T	T	T	T	T	G	G	T	T	A	A	C	C	C	C	G	G	A	A	T	T	T	T	G	G	G	G	C	C	C	C	A	A	T	T	C	C	G	G	G	G	T	T	A	A	G	G	T	T	A	A	A	A	G	G	C	C	C	C	G	G	T	T	G	G	A	A	C	T	G	G	C	C	A	A	C	C	T	T	G	G	G	G	C	C	T	T	G	G	A	A	G	G	T	T	G	G	A	A	A	A	A	A	G	G	A	A	G	G	C	C	T	T	T	T	G	G	G	G	T	T	C	C	G	G	A	A	A	A	A	A	T	T	T	T	G	G	G	G	A	A	T	T	T	T	A	A	C	C	T	T	G	G	T	T	A	A	G	G	A	A	G	G	G	G	G	G	G	G	T	T	G	G	A	A	C	C	A	A	G	G	C	C	A	A	T	T	C	C	T	T	G	G	A	A	T	T	NA	NA	A	A	C	C	C	C	G	G	T	T	G	G	C	C	G	G	T	T	G	G	C	C	C	C	G	G	T	T	A	A	C	C	G	G	C	C	G	G	G	G	C	C	C	C	A	A	G	G	A	A	T	T	G	G	T	T	G	G	A	A	C	C	C	C	T	T	C	C	C	C	C	C	C	C	G	G	T	T	C	C	T	T	C	C	C	C	T	T	A	A	T	T	C	C	A	A	G	G	C	C	G	G	T	T	G	G	T	T	C	C	C	C	C	C	A	T	G	G	G	G	T	T	A	A	G	G	C	C	G	G	A	A	C	C	A	A	C	C	C	C	T	T	T	T	G	G	T	T	A	A	T	T	NA	NA	T	T	A	A	A	A	G	G	A	A	C	C	T	T	A	A	A	A	G	G	T	T	A	A	C	C	T	T	A	A	G	G	C	C	A	A	G	G	G	G	G	G	G	G	G	G	T	T	G	G	T	T	C	C	A	A	G	G	C	C	T	T	C	C	C	C	G	G	G	G	A	A	T	T	A	A	NA	NA	A	A	A	A	T	T	C	C	C	C	A	A	C	C	T	T	T	T	G	G	C	C	A	A	A	A	C	C	G	G	A	A	C	C	C	C	G	G	T	T	G	G	A	A	G	G	T	T	T	T	T	T	C	C	A	A	T	T	T	T	G	A	G	G	A	A	T	T	C	C	G	G	A	A	G	G	T	T	C	C	T	T	C	C	C	C	NA	NA	G	G	C	C	A	A	G	G	A	A	C	C	G	G	C	C	A	A	G	G	C	C	G	G	G	G	T	T	A	A	G	G	G	A	A	A	G	G	G	G	G	G	G	G	C	C	G	G	C	C	G	G	G	G	A	A	T	T	G	G	G	G	C	C	C	C	C	C	G	G	T	T	C	C	C	C	T	T	T	T	G	G	C	C	T	T	C	C	T	T	A	A	T	T	G	G	C	C	G	G	G	G	A	A	C	C	A	A	C	C	C	C	G	G	T	T	A	A	C	C	G	G	T	T	T	T	C	C	T	T	T	T	T	T	C	C	G	G	G	G	C	C	A	A	C	C	C	C	T	T	G	G	C	C	G	G	C	C	G	G	A	A	C	C	G	G	A	A	C	C	T	T	G	G	C	C	T	T	T	T	T	T	A	A	C	C	C	C	T	T	A	A	T	T	G	G	T	T	C	C	T	T	G	G	G	G	T	T	A	A	C	C	A	A	T	T	G	G	T	T	C	C	T	T	T	T	A	A	T	T	T	T	C	C	T	T	T	T	G	G	C	C	A	A	T	T	C	C	T	T	T	T	G	G	C	C	A	A	G	G	C	C	G	G	C	C	G	G	G	G	T	T	T	T	A	A	G	G	A	A	C	C	T	T	A	A	C	C	G	G	A	A	G	G	G	G	C	C	G	G	A	A	C	C	G	G	G	G	C	C	A	A	C	C	T	T	T	T	G	G	T	T	C	C	G	G	G	G	C	C	T	C	G	G	C	C	T	T	C	C	A	A	NA	NA	A	A	G	G	A	A	C	C	G	G	C	C	G	G	A	A	A	A	C	C	C	C	G	G	C	C	T	T	G	G	T	T	G	G	G	G	A	A	T	T	C	C	T	T	C	C	A	A	T	T	A	A	G	G	C	C	T	T	C	C	C	C	C	C	G	G	G	G	G	G	G	G	G	G	C	C	T	T	C	C	A	A	T	T	C	C	G	G	G	G	A	A	T	T	NA	NA	C	C	G	G	NA	NA	T	T	G	G	C	C	T	T	C	C	A	A	G	G	G	G	G	G	G	G	C	C	A	A	T	T	G	G	T	T	G	G	C	C	C	C	T	C	C	C	C	C	G	G	G	G	G	G	A	A	C	C	C	C	T	T	C	C	T	T	G	G	A	A	C	C	C	C	C	C	G	G	G	G	G	G	A	A	C	C	T	T	C	C	A	A	G	G	C	C	C	C	G	G	T	T	C	C	C	C	C	C	G	G	A	A	C	C	C	C	G	G	A	A	T	T	C	C	G	G	G	G	C	C	A	A	C	C	T	T	G	G	G	G	C	C	C	C	NA	NA	A	A	T	T	G	G	T	T	A	A	T	T	G	G	G	G	G	G	T	C	C	C	C	C	G	G	G	G	T	T	C	C	G	G	T	T	G	G	T	T	A	A	C	C	C	C	C	C	G	G	G	A	G	G	C	C	C	C	G	G	T	T	G	G	T	T	C	C	G	G	T	T	G	G	G	G	C	C	C	C	A	A	A	A	C	C	G	G	T	T	A	A	A	A	A	A	C	C	T	T	A	A	A	A	G	G	G	G	C	C	A	A	A	A	T	T	T	T	G	G	G	G	C	C	A	A	A	A	A	A	T	T	T	T	C	C	A	A	C	C	G	G	G	G	A	A	A	A	G	G	C	C	G	G	G	G	T	T	C	C	C	C	T	T	G	G	C	C	T	T	T	T	G	G	C	C	G	G	C	C	G	G	C	C	G	G	T	T	G	G	C	C	G	G	C	C	G	G	C	C	C	C	G	G	C	C	A	A	NA	NA	G	G	A	A	C	C	C	C	G	G	A	A	C	C	G	G	T	T	T	T	T	T	A	A	T	T	G	G	C	C	A	A	C	C	A	A	A	A	C	C	C	C	A	A	G	G	A	A	A	G	G	G	C	C	G	G	G	G	T	T	G	G	T	T	T	T	T	T	C	C	G	G	C	C	C	C	A	A	G	G	T	T	G	G	T	T	G	G	G	G	C	C	G	G	C	C	C	C	A	A	C	C	G	G	C	C	T	T	C	C	A	A	G	G	G	G	G	G	C	C	C	C	G	G	G	G	G	G	C	C	C	C	C	C	T	T	C	C	G	G	G	G	G	G	G	G	G	G	C	C	C	C	G	G	G	G	T	T	C	C	T	T	C	C	T	T	C	C	T	T	G	G	G	G	C	C	T	T	G	G	T	T	C	C	C	C	G	G	A	A	A	A	A	A	T	T	G	G	A	A	T	T	T	T	A	A	G	G	G	G	G	A	T	T	C	C	T	T	G	G	T	T	C	C	T	T	C	C	C	C	A	A	G	G	G	G	A	A	T	T	G	G	G	G	A	A	A	A	T	T	C	C	A	A	T	T	G	G	G	G	A	A	G	G	C	C	T	T	G	G	A	A	C	C	C	C	G	G	G	G	A	A	C	C	C	C	C	C	A	A	C	C	T	T	G	G	A	A	C	C	G	G	T	T	C	C	T	T	C	C	C	C	G	G	G	G	C	C	C	C	A	A	C	C	T	T	A	A	C	C	C	C	T	T	G	G	C	C	NA	NA	G	G	T	T	C	C	C	C	G	G	C	C	C	C	T	T	T	T	C	C	G	G	A	A	G	G	G	G	T	C	T	T	G	G	T	T	C	C	C	C	G	G	G	G	C	C	T	T	C	C	A	A	C	C	C	C	T	T	A	A	A	A	A	A	T	T	G	G	C	C	T	T	T	T	C	C	G	G	T	T	G	G	C	C	A	A	T	T	T	T	G	G	G	G	G	G	T	T	A	A	T	T	G	G	G	G	A	A	G	G	A	A	G	G	G	G	A	A	G	G	T	T	G	G	C	C	C	C	G	G	T	T	G	G	A	A	T	T	C	C	A	A	C	C	G	G	G	G	T	T	A	A	A	A	G	G	T	T	T	T	C	C	A	A	A	A	C	C	A	A	G	G	G	G	C	C	T	T	T	T	G	G	A	A	T	T	A	A	C	C	G	G	A	A	A	A	A	A	G	G	G	G	T	T	C	C	T	T	A	A	T	T	G	G	C	C	G	G	G	G	G	G	G	G	C	C	G	G	T	T	A	A	A	A	C	C	C	C	C	C	A	G	T	T	G	G	A	A	C	C	A	A	A	A	G	G	T	T	A	A	G	G	C	C	G	G	C	C	T	T	G	G	C	C	C	C	C	C	C	C	A	A	G	G	A	A	T	T	C	C	A	A	C	C	C	C	G	G	G	G	A	A	C	C	A	A	C	C	A	A	G	G	T	T	G	G	C	C	C	C	G	G	C	C	T	T	T	T	G	G	G	G	T	T	T	T	C	C	T	T	A	A	G	G	C	C	G	G	A	A	T	T	A	A	C	C	G	G	C	C	C	C	T	T	C	C	C	C	G	G	C	C	G	G	C	C	G	G	T	T	A	G	C	C	T	T	C	C	G	G	A	A	G	G	C	C	G	G	C	C	T	T	C	C	T	T	G	G	C	C	A	A	C	C	C	C	T	T	T	T	G	G	T	T	C	C	G	G	G	G	G	G	T	T	C	C	G	G	T	T	C	C	C	C	T	T	G	G	A	A	G	G	T	T	A	A	A	A	A	A	G	G	G	G	C	C	C	C	G	G	A	A	G	G	T	T	T	T	A	A	C	C	C	C	G	G	C	C	C	C	C	C	C	C	T	T	C	C	C	C	A	A	C	C	G	G	G	G	A	A	A	A	G	G	G	G	G	G	A	A	T	T	C	C	A	A	A	A	T	T	T	T	G	G	A	A	T	T	G	G	NA	NA	A	A	C	C	G	G	A	A	C	C	T	T	T	T	T	T	A	A	A	A	T	T	T	T	T	T	T	T	C	C	G	G	C	C	G	G	C	C	A	A	T	T	A	A	C	C	G	G	T	T	A	A	G	G	G	G	C	C	A	A	G	G	G	G	G	G	G	G	A	A	A	A	C	C	C	C	A	A	A	A	T	T	A	A	A	A	A	A	A	A	G	G	G	G	G	G	T	T	G	G	C	C	G	G	C	C	G	G	A	A	A	A	G	G	C	C	T	T	A	A	A	A	C	C	C	C	T	T	C	C	A	A	T	T	G	G	C	C	G	G	G	G	A	A	T	T	G	G	C	C	A	A	T	T	C	C	T	T	C	C	G	G	T	T	G	G	T	T	G	G	C	C	G	G	G	G	G	G	G	G	G	G	A	A	T	T	A	A	T	T	C	C	G	G	A	A	T	T	G	G	A	A	C	C	G	G	C	C	C	T	G	G	T	T	T	T	G	G	C	C	T	T	G	G	C	C	C	C	T	T	T	T	G	G	T	T	C	C	C	C	T	T	A	A	G	G	A	A	A	G	T	T	G	G	T	T	C	C	A	A	G	G	T	T	T	T	C	C	A	A	T	T	C	C	G	G	T	T	C	C	G	G	G	G	A	A	C	C	NA	NA	C	C	C	C	A	A	A	A	C	C	G	G	C	C	T	T	A	A	G	G	G	G	C	C	A	A	T	T	G	G	C	C	G	G	C	C	T	T	C	C	A	A	A	A	G	G	A	A	G	G	G	G	T	T	C	C	A	A	C	C	G	G	A	A	G	G	C	C	T	T	G	G	G	G	G	G	C	C	T	T	G	G	A	A	C	C	G	G	C	C	C	C	G	G	C	C	T	T	C	C	C	C	G	G	C	C	C	C	T	T	A	A	G	G	G	G	A	A	G	G	G	G	A	A	A	A	G	G	A	A	G	G	C	C	NA	NA	C	C	G	G	C	C	C	C	A	A	C	C	T	T	T	T	T	T	G	A	C	C	C	C	G	G	C	C	G	G	C	C	C	C	G	G	T	T	A	A	G	G	G	G	A	A	C	C	A	A	NA	NA	A	A	C	C	T	T	G	G	G	G	T	T	G	G	G	G	G	G	A	A	C	C	A	A	C	C	T	T	T	T	C	C	G	G	C	C	C	C	C	C	A	A	C	C	T	T	A	A	T	T	T	T	A	A	C	C	T	T	C	C	A	A	T	T	C	C	T	T	A	A	G	G	C	C	A	A	G	G	A	A	T	T	G	G	A	A	T	T	C	C	A	A	G	G	C	C	G	G	C	C	C	C	G	G	C	C	C	C	C	C	C	C	G	G	C	C	A	A	C	C	C	C	A	A	T	T	A	A	G	G	G	G	C	C	A	A	C	C	C	C	G	G	C	C	T	T	G	G	G	G	A	A	T	T	G	G	G	G	C	C	T	T	A	A	A	A	C	T	C	C	G	G	A	A	G	G	G	G	T	T	G	G	G	G	C	C	T	T	C	C	G	G	C	C	C	C	C	C	C	C	T	T	T	T	A	A	G	G	C	C	T	T	C	C	C	C	G	G	C	C	C	C	T	T	A	A	C	C	C	C	G	G	C	C	T	T	A	A	G	G	A	A	C	C	C	C	G	G	G	G	T	T	A	A	G	G	G	G	T	T	C	C	A	A	G	G	T	T	A	A	T	T	G	G	G	G	T	T	T	T	A	A	G	G	G	G	C	C	C	C	C	C	T	T	T	T	A	A	G	G	C	C	A	A	A	A	T	T	T	C	A	A	A	A	G	A	T	T	C	C	C	C	A	A	T	T	G	G	C	C	A	A	G	G	G	G	C	C	A	A	C	C	T	T	A	A	T	T	G	G	C	C	A	A	C	C	T	T	A	A	C	C	C	C	A	A	G	G	A	A	C	C	G	G	G	G	T	T	A	A	C	C	G	G	G	G	T	T	A	A	G	G	G	G	G	G	G	G	C	C	G	G	A	A	G	G	A	G	C	C	T	T	A	A	G	G	G	G	A	A	G	G	G	G	G	G	T	T	T	T	G	G	T	T	A	A	A	A	G	G	T	T	G	G	C	C	T	T	C	C	A	A	T	T	A	A	T	A	A	A	T	T	A	A	A	A	A	A	C	C	G	G	T	T	C	C	G	G	C	C	NA	NA	T	T	A	A	A	A	A	A	G	G	G	G	T	T	T	T	A	A	G	G	A	A	G	G	A	G	C	C	A	A	C	C	C	C	C	C	C	C	T	T	T	T	G	G	C	C	T	T	G	G	C	C	G	G	T	T	C	C	A	A	C	C	T	T	A	A	C	C	T	T	T	T	C	C	C	C	T	T	G	G	A	A	C	C	A	A	C	C	G	G	C	C	G	G	C	C	G	G	A	A	A	A	C	C	A	A	C	C	G	G	C	C	G	G	T	T	C	C	G	G	T	T	A	A	C	C	G	G	A	A	G	G	A	A	C	C	G	G	T	T	G	G	T	T	NA	NA	G	G	A	A	T	T	C	C	A	A	G	G	G	G	G	G	G	G	C	C	C	C	C	C	A	A	T	T	C	C	T	T	T	T	T	T	G	G	G	G	A	A	T	T	G	G	C	C	T	T	G	G	C	C	A	A	G	G	T	T	G	G	C	C	A	A	G	G	C	C	C	C	A	A	A	A	G	G	T	T	A	A	G	T	G	G	G	G	T	T	C	C	G	G	G	G	G	G	G	G	G	G	C	C	C	C	T	T	C	C	G	G	G	G	C	C	C	C	C	C	A	A	C	C	T	T	C	C	T	T	G	G	T	T	C	C	G	G	T	T	C	C	A	A	G	G	G	G	G	G	A	A	C	C	G	G	C	C	C	C	G	G	A	A	T	T	C	C	NA	NA	T	T	G	G	G	G	T	T	A	A	C	C	A	A	G	G	G	G	C	C	C	C	G	G	C	C	A	A	A	A	T	T	T	T	A	A	G	G	T	T	G	G	G	G	T	T	C	C	T	T	C	C	G	G	NA	NA	C	C	G	G	A	A	C	C	G	G	C	C	C	C	T	T	A	A	G	G	C	C	T	T	A	A	G	G	C	C	T	T	A	A	A	A	C	C	A	A	A	A	G	G	T	T	G	G	A	A	C	C	T	T	C	C	C	C	G	G	C	C	G	G	C	C	G	G	A	A	C	C	C	C	C	C	G	G	G	G	C	C	T	T	G	G	C	C	C	C	C	C	T	T	G	G	A	A	G	G	C	C	C	C	A	A	T	T	C	C	G	G	C	C	C	C	G	G	C	C	A	A	G	G	C	C	A	A	C	C	T	T	A	A	A	A	C	C	T	T	T	T	T	T	C	C	A	A	A	A	C	C	A	A	G	G	C	C	T	T	G	G	C	C	G	G	G	G	C	C	A	A	A	A	C	C	T	T	C	C	C	C	G	G	C	C	C	C	T	T	T	T	C	C	G	G	T	T	C	C	T	T	G	G	T	T	G	G	T	T	C	C	T	T	G	G	A	A	T	T	T	T	G	G	G	G	G	G	A	A	C	C	A	A	G	G	C	C	G	G	G	G	T	T	C	C	C	C	C	C	A	A	T	T	G	G	G	G	A	A	A	A	C	C	G	G	A	A	A	A	C	C	A	A	T	T	T	T	A	A	T	T	C	C	T	T	C	C	C	C	T	T	A	A	G	G	A	A	G	G	C	C	G	G	T	T	A	A	G	G	T	T	C	C	G	G	G	G	G	G	A	A	G	G	C	C	C	C	G	G	C	C	A	A	C	C	T	T	T	T	G	G	C	C	C	C	G	G	G	G	T	T	C	C	C	C	G	G	A	A	A	A	A	A	T	T	C	C	G	G	T	T	A	A	T	T	A	A	T	T	G	G	T	T	C	C	C	C	T	T	G	G	T	T	C	C	A	A	A	A	G	G	G	G	A	A	T	T	C	C	A	A	G	G	A	A	C	C	C	C	G	G	T	T	C	C	C	C	C	C	G	G	A	A	T	T	C	C	A	A	G	G	C	C	C	C	C	C	A	G	T	T	A	A	C	C	T	T	G	G	G	G	A	A	G	G	A	A	G	G	C	C	G	G	C	C	T	T	G	G	G	G	G	G	C	C	G	G	C	C	A	A	G	G	T	T	C	C	G	G	NA	NA	G	G	C	C	G	G	G	G	A	A	G	G	G	G	C	C	T	T	C	C	T	T	G	G	G	G	C	C	G	G	A	A	G	G	A	A	C	C	T	T	G	G	G	G	A	A	C	C	G	G	C	C	G	G	G	G	T	T	A	G	T	T	G	G	G	G	A	A	G	G	C	C	T	T	C	C	T	T	A	A	C	C	G	G	A	A	C	C	C	C	G	G	A	A	T	T	G	G	G	G	T	T	C	C	C	C	C	C	T	T	C	C	C	C	G	G	G	G	A	A	T	T	C	C	A	A	C	C	G	G	C	C	C	C	C	C	C	C	C	C	C	C	G	G	T	T	A	A	C	C	G	G	A	A	G	G	C	C	C	C	C	C	G	G	A	A	G	G	G	G	C	C	A	A	T	T	C	C	C	C	T	T	G	G	T	T	C	C	T	T	G	G	G	G	T	T	C	C	A	A	T	T	T	T	T	T	G	G	G	G	G	G	C	C	A	A	C	C	C	C	G	G	C	C	C	C	G	G	C	C	A	A	NA	NA	A	A	C	C	C	C	G	G	A	A	T	T	G	G	NA	NA	A	A	G	G	C	C	A	A	C	C	C	C	T	T	G	G	T	T	A	A	T	T	A	A	C	C	A	A	G	G	T	T	C	C	A	A	C	C	G	G	A	A	G	A	C	C	A	A	C	C	C	C	C	C	C	C	T	T	T	T	A	A	A	A	A	A	G	G	C	C	G	G	G	G	C	C	G	G	T	T	A	A	T	T	NA	NA	C	C	C	C	G	G	T	T	G	G	G	G	C	C	G	G	A	A	C	C	T	T	T	T	C	C	A	A	T	T	C	C	G	G	G	G	G	G	C	C	A	A	T	T	T	T	A	A	A	A	C	C	A	A	A	A	G	G	T	T	NA	NA	C	C	A	A	C	C	T	T	T	T	C	C	G	G	G	G	T	T	C	C	T	T	C	C	A	A	C	C	G	G	G	G	G	G	C	C	G	G	T	T	T	T	T	T	C	C	G	G	G	G	C	C	G	G	C	C	G	G	G	G	G	G	G	G	T	T	C	C	T	T	T	T	A	A	C	C	T	T	G	G	C	C	A	A	T	T	G	G	T	T	G	G	A	A	C	C	G	G	G	G	T	T	A	A	T	T	G	G	G	G	A	A	A	A	A	A	T	T	G	G	T	T	C	C	A	A	A	A	G	G	G	G	G	G	A	A	C	C	G	G	T	T	T	T	T	T	C	C	T	T	G	G	A	A	C	C	C	C	A	A	C	C	G	G	A	A	T	T	C	C	A	A	C	C	T	T	T	T	T	G	C	C	T	T	G	G	C	C	T	T	T	T	C	C	C	C	T	T	T	T	C	C	T	T	A	A	A	A	T	T	G	G	A	A	C	C	A	A	G	G	C	C	C	C	T	T	T	T	A	A	T	T	T	T	A	A	C	C	A	A	G	G	A	A	C	C	T	T	A	A	C	C	T	T	A	A	A	A	T	T	C	C	T	T	C	C	T	T	G	G	G	G	G	G	C	C	T	T	C	C	G	G	G	G	A	A	A	A	A	A	G	G	A	A	A	A	A	A	C	C	A	A	G	G	G	G	G	G	C	C	G	G	A	A	C	C	T	T	G	G	C	C	T	T	G	G	C	C	G	G	C	C	T	T	T	T	G	G	A	A	T	T	G	G	T	T	T	C	A	A	A	A	A	A	G	G	A	A	G	G	C	C	G	G	T	T	T	T	T	T	A	A	A	A	A	A	T	T	C	C	T	T	C	C	C	C	C	C	T	T	C	C	C	C	C	C	C	C	C	C	G	G	C	C	G	G	T	T	T	T	G	G	G	G	A	A	G	G	C	C	C	C	C	C	G	G	C	C	C	C	T	T	G	G	A	A	T	T	T	T	G	G	G	G	C	C	A	A	C	C	T	T	T	T	T	T	G	G	A	A	A	A	G	G	C	C	G	G	G	G	G	G	A	A	C	C	T	T	G	G	C	C	C	C	G	G	G	G	A	A	G	G	C	C	C	C	G	G	T	T	G	G	A	A	T	T	G	G	A	A	G	G	G	G	C	C	T	T	C	C	A	A	C	C	A	A	T	T	G	G	G	G	G	G	G	G	G	G	C	C	G	G	A	A	A	A	C	C	C	C	T	T	A	A	G	G	A	A	G	G	A	A	C	C	G	G	A	A	A	A	A	A	A	A	G	G	T	T	A	A	C	C	G	G	T	T	G	G	A	A	A	A	T	T	A	A	C	C	G	G	T	T	C	C	G	G	A	T	A	A	T	T	T	T	C	C	T	T	C	C	A	A	T	T	G	G	C	C	A	A	T	T	C	C	G	G	G	G	C	C	G	G	C	C	G	G	C	C	G	G	G	G	T	T	T	T	T	T	C	T	C	C	C	C	A	A	C	C	C	C	C	C	C	C	C	C	G	G	G	G	G	G	C	C	C	C	A	A	G	G	C	C	T	T	G	G	C	C	T	T	G	G	A	A	C	C	A	A	C	C	G	G	A	A	G	G	C	C	T	T	C	C	G	G	C	C	T	T	G	G	G	G	G	G	T	T	C	C	C	C	G	G	G	G	C	C	C	C	A	A	A	A	C	C	C	C	A	A	G	G	A	A	G	G	G	G	G	G	G	G	G	G	C	C	A	A	C	C	G	G	T	T	T	T	A	A	A	A	T	T	A	A	A	A	G	G	G	G	C	C	C	C	G	G	G	G	G	G	G	G	C	C	C	C	C	C	G	G	T	T	C	C	C	C	T	T	C	C	G	G	C	C	C	C	G	G	C	C	G	G	G	G	A	A	C	C	A	A	T	T	C	C	C	C	C	C	T	T	A	A	G	G	T	T	NA	NA	G	G	C	C	T	T	T	T	G	G	C	C	G	G	T	T	C	C	G	G	G	G	C	C	C	C	G	G	G	G	C	C	C	C	G	G	G	G	A	A	A	A	T	T	NA	NA	C	C	C	C	G	G	C	C	A	A	C	C	G	G	A	A	T	T	T	T	A	A	G	G	C	C	G	G	A	A	G	G	G	G	C	C	C	C	T	T	A	A	C	C	T	T	C	C	G	G	C	C	A	A	G	G	T	T	A	A	A	A	T	T	C	C	T	T	C	C	G	G	T	T	C	C	C	C	C	C	G	G	A	A	T	T	C	C	A	A	G	G	G	G	A	A	C	C	G	G	G	G	G	G	G	G	T	T	G	G	A	A	C	C	C	C	G	G	T	T	G	G	T	T	C	C	C	C	C	C	C	C	G	G	T	T	A	A	A	A	G	G	C	C	A	G	G	G	T	T	G	G	T	T	T	T	C	C	NA	NA	C	C	T	T	G	G	C	C	C	C	G	G	T	T	G	G	C	C	A	A	G	G	C	C	T	T	C	C	G	G	G	G	G	G	T	T	G	G	G	G	G	G	G	G	A	A	C	C	G	G	C	C	T	T	T	T	C	C	A	A	A	A	G	G	G	A	T	T	T	T	T	T	A	A	G	G	G	G	T	T	T	T	C	C	G	G	A	A	C	C	C	C	A	A	C	C	T	T	NA	NA	G	G	C	C	C	C	G	G	T	T	G	G	A	A	C	C	A	A	C	C	C	C	G	G	C	C	T	T	C	C	C	C	T	T	C	C	G	G	A	A	C	C	G	G	C	C	T	T	T	T	G	G	T	T	T	T	A	G	A	A	T	T	G	G	A	A	C	C	A	A	NA	NA	C	C	C	C	G	G	T	T	A	A	A	A	A	A	C	C	C	C	A	A	C	C	A	A	G	G	G	G	G	A	G	G	T	T	G	G	T	T	A	A	T	T	C	C	G	G	C	C	G	G	C	C	A	A	A	A	G	G	A	A	G	G	G	G	G	G	C	C	T	T	T	T	C	C	G	G	C	C	G	G	A	A	G	G	C	C	G	G	T	C	G	G	G	G	C	C	C	C	G	G	C	C	T	T	G	G	A	A	G	G	C	C	G	G	G	G	C	C	T	T	T	T	G	G	G	G	A	A	G	G	C	C	C	C	G	G	A	A	A	A	A	A	A	A	C	C	A	A	C	C	T	T	A	A	A	A	G	G	C	C	C	C	C	C	T	T	T	T	A	A	C	C	G	G	T	T	G	G	G	G	C	C	T	T	C	C	T	T	A	A	C	C	T	T	A	G	A	A	A	A	C	C	C	C	A	A	C	C	T	T	C	C	G	G	C	C	G	G	T	T	C	C	T	T	G	G	C	C	G	G	A	A	C	C	T	T	G	G	T	T	C	C	T	T	G	G	C	C	A	A	C	C	T	T	G	G	A	A	T	T	T	T	G	G	NA	NA	G	G	C	C	C	C	A	A	C	C	C	C	G	G	T	T	A	A	T	T	C	C	T	T	C	C	C	C	G	G	A	A	A	A	A	A	C	C	G	G	G	G	A	A	G	G	T	T	G	G	A	A	G	G	C	C	C	C	C	C	G	G	C	C	G	G	C	C	G	G	T	T	G	G	C	C	C	C	A	A	G	G	C	C	G	G	G	G	G	G	T	T	C	C	T	T	T	T	C	C	G	G	A	A	A	A	T	T	T	T	G	G	A	A	G	G	A	A	A	A	T	T	C	C	G	G	G	G	C	C	A	A	C	C	G	G	A	A	C	C	A	A	G	G	G	G	G	G	C	C	A	A	C	C	C	C	G	G	G	G	T	T	G	G	T	T	T	T	C	C	C	C	C	C	G	G	NA	NA	G	G	A	A	A	A	C	C	G	G	A	A	G	G	C	C	A	A	A	A	G	G	C	C	C	C	C	C	G	G	G	G	C	C	G	G	G	G	C	C	T	T	G	G	G	G	C	C	G	G	T	T	C	C	G	G	G	G	G	G	C	C	G	G	T	T	C	C	T	T	T	T	T	T	C	C	A	A	T	T	G	G	T	C	C	T	T	T	C	C	C	C	G	G	G	G	A	A	C	C	G	G	T	T	G	G	A	A	G	G	C	C	A	A	G	G	A	A	C	C	C	T	C	C	G	G	C	C	A	A	C	C	T	T	G	G	T	T	A	A	C	C	C	C	G	G	A	A	C	C	G	G	T	T	C	C	G	G	T	T	T	T	C	C	C	C	C	C	G	A	G	G	T	T	T	T	C	C	C	T	G	G	G	G	G	G	G	G	A	A	T	T	A	A	G	G	A	A	G	G	T	T	T	T	T	T	A	A	G	G	T	T	A	A	C	C	A	A	T	T	G	G	A	A	C	C	C	C	C	C	G	G	C	C	A	A	G	G	G	G	C	C	C	C	G	G	A	A	A	G	G	G	G	G	G	G	C	C	A	A	C	C	T	T	T	T	G	G	A	A	C	C	A	A	T	T	A	A	A	A	G	G	G	G	C	C	T	C	A	A	G	G	C	C	A	A	G	G	C	C	T	T	NA	NA	G	G	G	G	T	T	T	T	C	C	C	C	G	G	G	G	A	A	G	G	G	G	T	T	C	C	G	G	C	C	A	A	C	C	G	G	C	C	C	C	A	A	G	G	G	G	T	T	A	A	A	A	C	C	T	T	G	G	C	C	T	T	T	T	A	A	G	G	A	A	C	C	T	T	A	A	C	C	G	G	G	G	G	G	A	A	A	A	T	T	G	G	G	G	G	G	T	T	G	G	T	T	C	C	C	C	C	C	T	T	C	C	T	T	A	A	T	T	A	A	G	G	G	G	C	C	C	C	G	G	G	G	A	A	T	T	G	G	G	G	G	G	G	G	A	A	C	C	C	C	G	G	C	C	T	T	A	A	T	T	A	A	C	C	G	G	NA	NA	C	C	G	G	G	G	T	T	T	T	C	C	G	G	G	G	G	G	C	C	C	C	C	C	G	G	T	T	T	A	T	T	T	T	C	C	G	G	A	A	A	A	C	C	A	A	T	T	C	C	A	A	C	C	G	G	G	G	A	A	C	C	A	A	A	A	T	T	C	C	C	C	G	G	G	G	C	C	C	C	C	C	C	C	A	A	NA	NA	C	C	C	C	T	T	G	G	G	G	A	A	T	T	G	G	C	C	C	C	A	A	C	C	G	G	C	C	A	A	T	T	T	T	C	C	G	G	A	A	A	A	C	C	C	C	T	T	G	G	G	G	A	A	G	G	A	A	C	C	A	A	A	A	A	A	C	C	C	C	G	G	G	G	A	A	A	A	G	G	T	T	C	C	A	A	C	C	C	C	G	G	T	T	G	G	C	C	NA	NA	C	C	G	G	C	C	T	T	A	A	A	A	C	C	A	A	A	A	T	T	C	C	T	T	T	T	C	C	T	T	T	T	C	C	C	C	A	A	C	C	C	T	C	C	G	G	T	T	G	G	A	A	NA	NA	G	G	C	C	C	C	G	G	A	A	A	A	C	C	T	T	G	G	C	C	G	G	C	C	G	G	T	T	G	G	G	G	T	T	G	G	C	C	A	A	G	G	C	C	A	A	C	C	G	G	T	T	T	T	G	G	C	C	C	C	G	G	G	G	A	A	G	G	C	C	A	A	C	C	C	C	G	G	G	G	T	T	A	A	T	T	C	C	G	G	C	C	G	G	C	C	A	A	G	G	G	G	T	T	G	G	G	G	G	G	A	A	G	G	T	T	G	G	G	G	G	G	G	G	C	C	G	G	G	G	G	G	G	G	C	C	A	A	C	C	G	G	G	G	G	G	G	G	C	C	C	C	C	C	T	T	G	G	T	T	A	A	T	T	C	C	T	T	G	G	C	C	C	C	G	G	C	C	G	G	G	G	G	G	C	C	G	G	T	T	G	G	C	C	A	A	A	A	G	G	A	A	C	C	C	C	G	G	G	G	T	C	A	A	C	C	T	T	C	C	G	G	G	G	A	A	C	C	C	C	C	C	A	A	G	G	C	C	G	G	T	T	G	G	G	G	A	A	T	T	C	C	G	G	C	C	G	G	T	T	G	G	A	A	C	C	G	G	G	G	C	C	T	T	C	C	A	A	C	C	T	T	C	C	G	G	G	G	G	G	A	A	T	T	G	G	A	A	G	G	A	A	G	G	G	G	G	G	G	G	G	G	C	C	C	C	G	G	A	A	C	C	T	T	C	C	T	T	C	C	G	G	C	C	G	G	G	G	G	G	A	A	T	T	A	A	NA	NA	T	T	C	C	G	G	C	C	G	G	G	G	G	G	G	G	C	C	G	G	C	C	T	T	G	G	G	G	T	T	G	G	T	T	G	G	G	G	C	C	G	G	G	G	G	G	T	T	G	G	G	G	A	A	C	C	C	C	G	A	G	G	C	C	G	G	NA	NA	A	A	C	C	G	G	G	G	G	G	A	A	A	A	G	G	T	T	G	G	G	G	G	G	T	T	A	A	C	C	G	G	C	C	T	T	G	G	C	C	C	C	A	A	T	T	G	G	T	T	A	A	G	G	G	G	C	C	G	G	G	G	A	A	A	A	T	T	C	C	C	C	C	C	A	A	G	G	C	C	C	C	G	G	C	C	T	T	C	C	C	C	C	C	C	C	T	T	C	C	T	T	T	T	T	T	A	A	A	A	C	C	C	C	G	G	G	G	C	C	C	C	C	C	C	C	A	A	G	G	C	C	G	G	G	G	A	A	A	A	T	T	C	C	G	G	A	A	C	C	C	C	G	G	T	T	G	G	G	G	G	G	A	A	T	T	A	A	T	T	T	T	NA	NA	T	T	T	T	G	G	C	C	T	T	A	A	T	T	T	T	G	G	C	C	G	G	G	G	G	G	G	G	T	T	C	C	A	A	G	G	NA	NA	T	T	G	G	C	C	G	G	C	C	G	G	T	T	T	T	A	A	A	A	G	G	T	T	C	C	T	T	C	C	A	A	A	A	C	C	T	T	C	C	C	C	G	G	C	C	C	C	C	C	T	T	C	C	C	C	G	G	C	C	NA	NA	T	T	G	G	A	A	A	A	C	C	C	C	G	G	T	T	NA	NA	G	G	C	C	C	C	T	T	C	C	G	G	T	T	C	C	T	T	A	A	C	C	C	C	C	C	NA	NA	C	C	C	C	A	A	T	T	C	C	G	A	C	C	C	C	T	T	G	G	C	C	G	G	G	G	C	C	G	G	C	C	T	T	A	A	G	G	G	G	G	G	C	C	T	T	C	C	T	T	C	C	A	A	T	T	T	T	G	G	C	C	A	A	C	C	C	C	C	C	T	T	A	A	G	G	C	C	C	C	T	T	C	C	T	T	G	G	G	G	G	G	T	T	C	C	C	C	G	G	A	A	NA	NA	A	A	A	A	A	A	T	T	G	G	C	C	T	T	C	C	G	G	C	C	G	T	C	C	A	A	A	A	A	A	G	G	C	C	G	G	G	G	A	A	A	A	T	T	T	C	G	G	T	G	T	T	T	T	A	A	C	T	C	C	T	T	A	T	A	A	C	T	C	T	C	C	C	C	C	C	T	T	A	A	T	T	G	G	G	G	C	C	C	C	C	T	NA	NA	A	C	C	C	A	A	C	C	G	G	A	G	C	C	C	T	C	C	C	T	G	G	C	T	T	T	G	G	C	C	A	G	A	A	C	C	C	A	C	T	C	A	A	G	T	T	G	G	T	T	A	A	G	G	T	T	G	G	T	G	T	T	C	G	A	G	NA	NA	C	G	G	G	C	T	A	A	T	T	T	T	G	A	NA	NA	G	A	C	C	G	G	G	A	G	G	G	G	G	G	T	G	G	G	C	C	C	C	G	G	A	G	T	T	T	T	C	C	A	G	NA	NA	C	C	A	A	A	T	T	T	T	G	A	G	G	G	G	G	C	C	T	T	C	T	C	G	T	C	A	G	C	T	T	T	C	G	G	G	C	T	G	G	T	T	T	T	T	T	G	G	G	G	G	G	G	G	T	C	C	C	C	C	G	G	G	G	G	G	C	G	T	T	T	C	A	G	A	A	T	T	T	T	C	C	G	C	G	G	NA	NA	C	T	NA	NA	C	C	T	C	A	G	G	G	G	G	A	A	A	A	A	G	T	G	C	C	A	A	T	T	G	G	G	G	G	G	G	G	G	T	T	T	C	G	T	T	C	C	G	G	C	C	C	C	A	C	A	A	A	G	G	T	NA	NA	T	C	A	A	A	A	G	A	C	A	G	G	A	G	T	T	T	C	G	G	A	A	A	A	G	G	G	G	G	A	T	T	A	C	C	T	A	G	C	C	T	C	G	A	A	A	C	C	G	G	C	T	T	T	T	T	G	G	G	G	G	G	G	A	G	G	C	C	G	G	T	T	C	C	G	A	C	C	T	C	A	A	G	G	G	C	A	G	C	A	A	A	A	A	A	A	A	A	A	G	G	G	A	G	A	G	G	G	C	C	T	C	G	G	A	G	G	G	T	G	NA	NA	C	C	T	C	A	G	G	G	C	T	T	C	A	G	G	G	G	G	G	A	T	T	A	G	A	A	A	A	A	C	G	G	A	G	C	C	C	C	A	G	NA	NA	C	C	A	G	G	G	G	G	C	C	G	G	T	A	C	C	C	C	A	A	T	T	C	C	A	G	T	T	C	T	A	C	C	T	T	A	A	A	T	C	A	A	A	A	G	G	A	A	A	A	T	C	C	C	G	A	G	G	A	A	G	C	C	T	G	G	G	G	G	G	T	T	A	A	T	C	G	G	NA	NA	C	G	A	T	C	C	T	T	C	T	C	C	T	G	NA	NA	C	C	A	A	G	G	T	C	G	A	C	C	C	A	G	G	C	T	C	C	T	C	C	C	A	G	NA	NA	T	C	A	A	T	T	C	C	T	C	A	G	A	C	G	G	G	T	G	G	C	C	G	G	G	A	T	C	G	G	T	C	A	G	G	C	G	G	G	G	T	T	A	T	T	T	A	A	T	T	G	G	T	G	G	G	A	T	G	G	T	T	A	G	G	G	G	A	C	C	G	G	G	C	T	C	C	C	G	G	G	G	NA	NA	C	C	A	G	C	G	G	A	G	A	C	T	G	G	NA	NA	A	A	C	T	G	G	A	G	A	G	A	G	C	G	C	G	C	T	A	G	T	C	G	G	G	T	A	G	T	T	T	C	G	T	A	G	NA	NA	G	G	G	G	T	C	G	T	NA	NA	G	C	T	C	A	G	G	C	C	C	C	C	C	T	T	A	A	G	G	A	NA	NA	G	G	T	C	C	C	C	C	A	G	A	G	A	A	C	C	G	G	G	A	A	G	T	C	T	C	T	C	C	C	G	G	A	A	C	C	A	A	A	A	C	C	G	G	C	T	T	T	G	A	G	A	C	C	C	C	NA	NA	T	T	A	A	C	C	T	G	A	C	C	C	A	A	G	A	A	A	A	G	A	A	T	C	A	T	A	T	C	C	T	C	C	C	C	C	T	A	A	A	G	G	A	A	A	A	C	T	G	G	T	C	C	C	T	C	C	T	C	C	A	T	T	C	T	C	C	C	T	C	G	G	A	A	T	T	T	T	G	G	T	C	C	C	A	A	A	A	T	A	G	G	T	T	G	G	C	T	C	A	C	C	G	C	C	A
[truncated: 1,333,069 more chars]
