# Supplementary material for: Expression Quantitative Trait Loci for Extreme Host Response to Influenza A in Pre-Collaborative Cross Mice
Source: G3 (Bethesda). 2012 Feb 1;2(2):213–21. doi: 10.1534/g3.111.001800 (PMC3284329; doi:10.1534/g3.111.001800)
Supplement: Supporting Information [file supp_2.2.213_FileS2.zip › File_S2/chr13.ped]

#family	subject	father	mother	sex	phenotype	JAX00348743		JAX00348767		JAX00041159		JAX00348770		JAX00348771		JAX00348772		JAX00041163		JAX00348779		JAX00041171		JAX00041175		JAX00041176		JAX00348787		JAX00348791		JAX00348795		JAX00041181		JAX00041182		JAX00348798		JAX00348799		JAX00041185		JAX00041186		JAX00348802		JAX00348804		JAX00041188		JAX00348807		JAX00348809		JAX00041191		JAX00348817		JAX00041193		JAX00348819		JAX00348823		JAX00041196		JAX00348825		JAX00348826		JAX00041197		JAX00041199		JAX00348832		JAX00041201		JAX00348833		JAX00348835		JAX00041205		JAX00348837		JAX00348841		JAX00348842		JAX00348843		JAX00201856		JAX00348846		JAX00348847		JAX00348849		JAX00041211		JAX00041215		JAX00041216		JAX00348858		JAX00348860		JAX00348863		JAX00041222		JAX00041224		JAX00041225		JAX00348869		JAX00348884		JAX00348885		JAX00348898		JAX00348900		JAX00041236		JAX00348901		JAX00041242		JAX00041246		JAX00348916		JAX00041248		JAX00041249		JAX00041251		JAX00348922		JAX00348925		JAX00348930		JAX00041256		JAX00041258		JAX00201868		JAX00041262		JAX00041263		JAX00348943		JAX00348947		JAX00348949		JAX00348950		JAX00348951		JAX00041266		JAX00348954		JAX00041267		JAX00348960		JAX00041268		JAX00348962		JAX00348963		JAX00348967		JAX00041271		JAX00201871		JAX00348978		JAX00348979		JAX00348981		JAX00348982		JAX00348984		JAX00348985		JAX00041283		JAX00041284		JAX00041285		JAX00348987		JAX00041286		JAX00348988		JAX00348990		JAX00041289		JAX00348995		JAX00349005		JAX00349006		JAX00041295		JAX00349010		JAX00041297		JAX00041301		JAX00041303		JAX00349019		JAX00041305		JAX00041306		JAX00349021		JAX00041307		JAX00041309		JAX00041310		JAX00041311		JAX00349029		JAX00201882		JAX00041312		JAX00349035		JAX00349037		JAX00041314		JAX00349040		JAX00349041		JAX00349042		JAX00041316		JAX00041317		JAX00041318		JAX00349043		JAX00349044		JAX00041319		JAX00349048		JAX00041322		JAX00349050		JAX00349052		JAX00349055		JAX00041325		JAX00041326		JAX00349060		JAX00349061		JAX00041330		JAX00349064		JAX00041333		JAX00349069		JAX00201889		JAX00201890		JAX00349072		JAX00349073		JAX00349074		JAX00041335		JAX00041337		JAX00349079		JAX00349082		JAX00349083		JAX00349089		JAX00349091		JAX00349092		JAX00041344		JAX00349094		JAX00349095		JAX00349096		JAX00349098		JAX00041347		JAX00349101		JAX00349102		JAX00349104		JAX00349105		JAX00349114		JAX00349115		JAX00041350		JAX00349117		JAX00349121		JAX00041354		JAX00349130		JAX00349136		JAX00349137		JAX00041355		JAX00349140		JAX00349142		JAX00349151		JAX00349153		JAX00349154		JAX00349155		JAX00349157		JAX00349158		JAX00349162		JAX00201903		JAX00349163		JAX00349169		JAX00349170		JAX00349177		JAX00349178		JAX00349180		JAX00041370		JAX00349183		JAX00349194		JAX00349195		JAX00349199		JAX00349201		JAX00041377		JAX00349206		JAX00349207		JAX00349208		JAX00041379		JAX00349212		JAX00349216		JAX00349218		JAX00349221		JAX00349223		JAX00041385		JAX00041386		JAX00349224		JAX00349227		JAX00349229		JAX00349230		JAX00041389		JAX00041390		JAX00349233		JAX00349239		JAX00349240		JAX00349244		JAX00041394		JAX00201911		JAX00349246		JAX00349248		JAX00349250		JAX00349252		JAX00041397		JAX00349260		JAX00041399		JAX00349263		JAX00349266		JAX00349267		JAX00041404		JAX00349278		JAX00349280		JAX00349285		JAX00349286		JAX00349287		JAX00349289		JAX00349290		JAX00349293		JAX00349298		JAX00041409		JAX00349311		JAX00349315		JAX00349317		JAX00041413		JAX00041416		JAX00349328		JAX00041418		JAX00041419		JAX00349331		JAX00349336		JAX00349337		JAX00349340		JAX00349343		JAX00349345		JAX00349347		JAX00349348		JAX00349349		JAX00349365		JAX00349367		JAX00349372		JAX00349374		JAX00349379		JAX00349381		JAX00041434		JAX00349384		JAX00349386		JAX00349388		JAX00349389		JAX00201922		JAX00201923		JAX00041436		JAX00041437		JAX00041438		JAX00041439		JAX00349393		JAX00349394		JAX00349395		JAX00041443		JAX00041444		JAX00041445		JAX00041446		JAX00349399		JAX00349402		JAX00201927		JAX00349409		JAX00349410		JAX00041452		JAX00349416		JAX00349417		JAX00349418		JAX00349422		JAX00349423		JAX00349427		JAX00349428		JAX00349433		JAX00349438		JAX00349442		JAX00349446		JAX00349448		JAX00349451		JAX00349454		JAX00349455		JAX00201933		JAX00349461		JAX00349463		JAX00349467		JAX00349472		JAX00349473		JAX00349478		JAX00041479		JAX00349480		JAX00349484		JAX00349495		JAX00349496		JAX00041485		JAX00349498		JAX00349505		JAX00349509		JAX00349510		JAX00349512		JAX00041491		JAX00349519		JAX00349520		JAX00041494		JAX00041495		JAX00349536		JAX00349537		JAX00041504		JAX00041505		JAX00201942		JAX00349544		JAX00349545		JAX00349549		JAX00349550		JAX00349552		JAX00349553		JAX00041511		JAX00349555		JAX00201945		JAX00349557		JAX00349559		JAX00349560		JAX00349561		JAX00041517		JAX00349562		JAX00349563		JAX00349566		JAX00041520		JAX00349567		JAX00349568		JAX00041521		JAX00349571		JAX00349572		JAX00349578		JAX00349580		JAX00349583		JAX00349586		JAX00349588		JAX00349590		JAX00041530		JAX00041531		JAX00349602		JAX00349609		JAX00041534		JAX00349612		JAX00349619		JAX00349620		JAX00349623		JAX00349624		JAX00041538		JAX00041539		JAX00041540		JAX00201956		JAX00041543		JAX00041545		JAX00349639		JAX00041547		JAX00041548		JAX00349642		JAX00041550		JAX00041551		JAX00041553		JAX00349651		JAX00349653		JAX00349654		JAX00349656		JAX00349658		JAX00041560		JAX00349670		JAX00349671		JAX00349675		JAX00349676		JAX00349680		JAX00041567		JAX00349683		JAX00349686		JAX00349687		JAX00041569		JAX00349696		JAX00041571		JAX00349700		JAX00349702		JAX00349703		JAX00349704		JAX00349706		JAX00041576		JAX00041577		JAX00041578		JAX00349720		JAX00349722		JAX00349729		JAX00349730		JAX00349731		JAX00041586		JAX00349736		JAX00349737		JAX00349739		JAX00041592		JAX00349748		JAX00349749		JAX00349750		JAX00041596		JAX00041597		JAX00349756		JAX00349757		JAX00349762		JAX00041602		JAX00041603		JAX00349763		JAX00349764		JAX00349766		JAX00349767		JAX00201967		JAX00349775		JAX00349777		JAX00349781		JAX00041611		JAX00349785		JAX00349786		JAX00349787		JAX00349788		JAX00349790		JAX00349792		JAX00041616		JAX00349794		JAX00201969		JAX00349796		JAX00041620		JAX00349808		JAX00349811		JAX00041624		JAX00041625		JAX00201971		JAX00349819		JAX00349821		JAX00041633		JAX00349828		JAX00349829		JAX00041636		JAX00349837		JAX00349842		JAX00349844		JAX00349845		JAX00349846		JAX00041638		JAX00349849		JAX00349855		JAX00041640		JAX00041645		JAX00349867		JAX00349869		JAX00201979		JAX00201981		JAX00349880		JAX00349881		JAX00349882		JAX00349883		JAX00349886		JAX00349888		JAX00349892		JAX00041654		JAX00349893		JAX00349897		JAX00041655		JAX00041656		JAX00041657		JAX00349901		JAX00349905		JAX00041661		JAX00041662		JAX00349910		JAX00349911		JAX00349913		JAX00349915		JAX00349917		JAX00349918		JAX00349921		JAX00349924		JAX00349926		JAX00349928		JAX00349929		JAX00041668		JAX00349933		JAX00349940		JAX00349943		JAX00041670		JAX00349944		JAX00041671		JAX00201985		JAX00349955		JAX00349956		JAX00349960		JAX00349962		JAX00349966		JAX00041680		JAX00349969		JAX00349971		JAX00349974		JAX00349975		JAX00349978		JAX00349981		JAX00349982		JAX00349983		JAX00201988		JAX00349984		JAX00349985		JAX00201992		JAX00349990		JAX00349992		JAX00349993		JAX00041698		JAX00041699		JAX00349999		JAX00350001		JAX00350002		JAX00350008		JAX00350009		JAX00041703		JAX00041704		JAX00350013		JAX00041706		JAX00350018		JAX00350031		JAX00350032		JAX00041717		JAX00350036		JAX00350041		JAX00041726		JAX00202003		JAX00041728		JAX00041731		JAX00350045		JAX00350046		JAX00202006		JAX00041734		JAX00350051		JAX00350058		JAX00041736		JAX00041739		JAX00041740		JAX00202007		JAX00202009		JAX00041744		JAX00350074		JAX00350077		JAX00350078		JAX00041747		JAX00350081		JAX00350082		JAX00350084		JAX00350088		JAX00041750		JAX00350090		JAX00202014		JAX00350091		JAX00041753		JAX00041754		JAX00041755		JAX00350092		JAX00350093		JAX00350094		JAX00350097		JAX00350099		JAX00350100		JAX00350102		JAX00350103		JAX00041758		JAX00350104		JAX00350115		JAX00041763		JAX00350118		JAX00350119		JAX00350120		JAX00350124		JAX00350132		JAX00350134		JAX00350137		JAX00350138		JAX00350141		JAX00041775		JAX00350146		JAX00350147		JAX00350148		JAX00202019		JAX00350152		JAX00350159		JAX00350161		JAX00350165		JAX00041782		JAX00350167		JAX00350168		JAX00350169		JAX00350171		JAX00350172		JAX00350173		JAX00350176		JAX00041783		JAX00041784		JAX00350184		JAX00350189		JAX00350193		JAX00350194		JAX00350197		JAX00041791		JAX00350207		JAX00350210		JAX00350212		JAX00350218		JAX00041793		JAX00041794		JAX00350221		JAX00350226		JAX00350228		JAX00350229		JAX00041795		JAX00350230		JAX00350231		JAX00350232		JAX00350250		JAX00350252		JAX00350253		JAX00350254		JAX00350255		JAX00350259		JAX00350262		JAX00350276		JAX00350277		JAX00350282		JAX00350283		JAX00350285		JAX00350286		JAX00350291		JAX00350292		JAX00041815		JAX00350295		JAX00350296		JAX00350301		JAX00041818		JAX00350308		JAX00350312		JAX00350313		JAX00350314		JAX00041821		JAX00350317		JAX00041822		JAX00350323		JAX00350325		JAX00350326		JAX00350329		JAX00202029		JAX00350337		JAX00350345		JAX00350349		JAX00041835		JAX00350352		JAX00350354		JAX00350357		JAX00350358		JAX00041837		JAX00041839		JAX00350360		JAX00350365		JAX00350375		JAX00350376		JAX00350380		JAX00202034		JAX00350390		JAX00350391		JAX00350392		JAX00350399		JAX00350405		JAX00350406		JAX00350407		JAX00350408		JAX00041868		JAX00041881		JAX00041882		JAX00350456		JAX00350460		JAX00350467		JAX00350468		JAX00041890		JAX00350470		JAX00350473		JAX00350474		JAX00350476		JAX00350478		JAX00350484		JAX00350488		JAX00350489		JAX00041904		JAX00350501		JAX00350508		JAX00350509		JAX00350514		JAX00041910		JAX00350524		JAX00350526		JAX00350528		JAX00350530		JAX00202051		JAX00350534		JAX00350535		JAX00350538		JAX00041915		JAX00041916		JAX00041920		JAX00350551		JAX00350552		JAX00350553		JAX00041924		JAX00041925		JAX00350563		JAX00041929		JAX00041932		JAX00350573		JAX00350574		JAX00041935		JAX00350580		JAX00041936		JAX00350582		JAX00350583		JAX00350584		JAX00350588		JAX00041941		JAX00350595		JAX00350599		JAX00350601		JAX00041942		JAX00041944		JAX00350603		JAX00041947		JAX00350614		JAX00350615		JAX00350616		JAX00041948		JAX00350619		JAX00350622		JAX00041950		JAX00350629		JAX00041951		JAX00350633		JAX00350634		JAX00350636		JAX00041953		JAX00350637		JAX00350640		JAX00350647		JAX00350649		JAX00350654		JAX00041960		JAX00350656		JAX00350660		JAX00350661		JAX00041963		JAX00350662		JAX00350665		JAX00350671		JAX00350672		JAX00350673		JAX00350677		JAX00202066		JAX00041973		JAX00041974		JAX00041975		JAX00041977		JAX00041979		JAX00350687		JAX00350691		JAX00350696		JAX00041986		JAX00350701		JAX00041989		JAX00350707		JAX00350708		JAX00350710		JAX00350713		JAX00350715		JAX00350717		JAX00350719		JAX00350729		JAX00350733		JAX00350734		JAX00041996		JAX00350737		JAX00041997		JAX00350741		JAX00350745		JAX00350746		JAX00350749		JAX00350755		JAX00350760		JAX00042003		JAX00042004		JAX00350763		JAX00350764		JAX00350765		JAX00350767		JAX00350774		JAX00042009		JAX00350781		JAX00350782		JAX00350785		JAX00350786		JAX00042011		JAX00042012		JAX00350798		JAX00350804		JAX00042020		JAX00042021		JAX00350809		JAX00042023		JAX00350816		JAX00042024		JAX00350817		JAX00350818		JAX00042025		JAX00042026		JAX00042027		JAX00042028		JAX00202077		JAX00350826		JAX00350831		JAX00350832		JAX00350836		JAX00350839		JAX00350842		JAX00042032		JAX00350844		JAX00350845		JAX00350850		JAX00350851		JAX00350854		JAX00350856		JAX00042036		JAX00042037		JAX00350857		JAX00350858		JAX00350859		JAX00350860		JAX00202084		JAX00042041		JAX00350870		JAX00350872		JAX00042043		JAX00350875		JAX00350876		JAX00350877		JAX00042044		JAX00350880		JAX00350885		JAX00042048		JAX00042049		JAX00350892		JAX00350895		JAX00350897		JAX00350900		JAX00042056		JAX00350902		JAX00042057		JAX00042058		JAX00350903		JAX00350905		JAX00042060		JAX00042061		JAX00350917		JAX00350921		JAX00350922		JAX00042065		JAX00042067		JAX00350923		JAX00350924		JAX00350927		JAX00350929		JAX00350932		JAX00042071		JAX00042072		JAX00350939		JAX00350944		JAX00042075		JAX00350945		JAX00350949		JAX00350950		JAX00350951		JAX00042079		JAX00350953		JAX00350956		JAX00042080		JAX00042082		JAX00350961		JAX00042084		JAX00042085		JAX00350968		JAX00350971		JAX00350973		JAX00042086		JAX00350975		JAX00350976		JAX00350981		JAX00350983		JAX00350984		JAX00042090		JAX00042091		JAX00350988		JAX00350991		JAX00042092		JAX00350993		JAX00350994		JAX00350999		JAX00351001		JAX00351003		JAX00351005		JAX00351006		JAX00351008		JAX00351015		JAX00042102		JAX00351024		JAX00351025		JAX00042104		JAX00042105		JAX00351031		JAX00351036		JAX00351041		JAX00351044		JAX00042114		JAX00042115		JAX00351051		JAX00042119		JAX00351063		JAX00351068		JAX00351070		JAX00351071		JAX00351072		JAX00202100		JAX00351083		JAX00351084		JAX00351087		JAX00042125		JAX00351090		JAX00042126		JAX00042130		JAX00351092		JAX00351093		JAX00351094		JAX00351100		JAX00202101		JAX00202103		JAX00042132		JAX00042133		JAX00351112		JAX00351113		JAX00351114		JAX00042135		JAX00042137		JAX00351123		JAX00042139		JAX00202105		JAX00042140		JAX00202106		JAX00351125		JAX00351135		JAX00351137		JAX00351141		JAX00042143		JAX00187800		JAX00351152		JAX00351154		JAX00351157		JAX00351158		JAX00351159		JAX00351163		JAX00351167		JAX00351169		JAX00042150		JAX00351174		JAX00351176		JAX00351177		JAX00042152		JAX00042153		JAX00202112		JAX00351189		JAX00351191		JAX00351194		JAX00351195		JAX00351197		JAX00351199		JAX00351202		JAX00351204		JAX00351207		JAX00042159		JAX00351211		JAX00351214		JAX00351215		JAX00351219		JAX00042161		JAX00351220		JAX00351222		JAX00042162		JAX00351229		JAX00351230		JAX00351232		JAX00351239		JAX00351242		JAX00351243		JAX00351249		JAX00351250		JAX00042167		JAX00202115		JAX00042169		JAX00042171		JAX00351263		JAX00351264		JAX00042172		JAX00351269		JAX00351270		JAX00351271		JAX00042173		JAX00351275		JAX00351280		JAX00351281		JAX00351283		JAX00351285		JAX00351287		JAX00042178		JAX00351288		JAX00351289		JAX00042180		JAX00042181		JAX00351292		JAX00351294		JAX00351295		JAX00042186		JAX00351300		JAX00351303		JAX00042188		JAX00351305		JAX00351308		JAX00351310		JAX00042191		JAX00042193		JAX00351313		JAX00351314		JAX00351320		JAX00042196		JAX00202124		JAX00351323		JAX00042200		JAX00042201		JAX00351332		JAX00351335		JAX00351337		JAX00351338		JAX00042205		JAX00042209		JAX00042210		JAX00351348		JAX00042211		JAX00351349		JAX00042213		JAX00351350		JAX00351351		JAX00351362		JAX00351363		JAX00351364		JAX00351365		JAX00351366		JAX00042216		JAX00351367		JAX00351368		JAX00351374		JAX00351376		JAX00351377		JAX00351384		JAX00351386		JAX00351387		JAX00351389		JAX00351391		JAX00042223		JAX00202127		JAX00042225		JAX00351396		JAX00351399		JAX00351401		JAX00351404		JAX00042227		JAX00042228		JAX00351409		JAX00351412		JAX00351413		JAX00351415		JAX00351416		JAX00351421		JAX00351432		JAX00351433		JAX00042235		JAX00351439		JAX00351441		JAX00351444		JAX00351445		JAX00351447		JAX00351449		JAX00351454		JAX00351455		JAX00042239		JAX00351462		JAX00351466		JAX00351467		JAX00351469		JAX00042242		JAX00351472		JAX00042243		JAX00042245		JAX00202132		JAX00351481		JAX00351485		JAX00351488		JAX00351491		JAX00042252		JAX00351498		JAX00351499		JAX00351502		JAX00351505		JAX00351506		JAX00351507		JAX00351510		JAX00351512		JAX00351513		JAX00351516		JAX00351518		JAX00351521		JAX00042258		JAX00351525		JAX00042259		JAX00042260		JAX00351529		JAX00351530		JAX00351532		JAX00042262		JAX00351535		JAX00351551		JAX00042266		JAX00351555		JAX00351556		JAX00042267		JAX00351557		JAX00351560		JAX00351562		JAX00351564		JAX00042268		JAX00351566		JAX00351567		JAX00042269		JAX00351574		JAX00202143		JAX00351576		JAX00351578		JAX00351579		JAX00351582		JAX00351584		JAX00042275		JAX00351587		JAX00351595		JAX00042277		JAX00351600		JAX00042281		JAX00351603		JAX00351604		JAX00042285		JAX00351609		JAX00351610		JAX00351619		JAX00351620		JAX00351625		JAX00351631		JAX00042292		JAX00351632		JAX00042293		JAX00351633		JAX00351634		JAX00351638		JAX00202153		JAX00351646		JAX00351647		JAX00351649		JAX00042296		JAX00351650		JAX00351651		JAX00351653		JAX00351656		JAX00351657		JAX00351667		JAX00042299		JAX00351674		JAX00351675		JAX00202154		JAX00351677		JAX00042307		JAX00042308		JAX00042310		JAX00351690		JAX00351691		JAX00351695		JAX00042313		JAX00351700		JAX00351701		JAX00351703		JAX00351716		JAX00351720		JAX00351721		JAX00042316		JAX00042317		JAX00042318		JAX00042319		JAX00042321		JAX00351729		JAX00042323		JAX00351734		JAX00351742		JAX00351747		JAX00351751		JAX00351753		JAX00042329		JAX00351755		JAX00351762		JAX00351763		JAX00351766		JAX00042331		JAX00351771		JAX00351774		JAX00351775		JAX00351779		JAX00351782		JAX00351783		JAX00351789		JAX00351790		JAX00042334		JAX00351793		JAX00351794		JAX00351795		JAX00351797		JAX00351798		JAX00351800		JAX00351801		JAX00042339		JAX00042340		JAX00042341		JAX00351811		JAX00042342		JAX00351814		JAX00351821		JAX00351825		JAX00351826		JAX00351827		JAX00351828		JAX00351830		JAX00351838		JAX00351845		JAX00042348		JAX00351857		JAX00351858		JAX00351859		JAX00351864		JAX00351866		JAX00351868		JAX00351869		JAX00202167		JAX00351870		JAX00351874		JAX00351880		JAX00202169		JAX00202171		JAX00351913		JAX00351915		JAX00351926		JAX00351932		JAX00351933		JAX00351934		JAX00351938		JAX00351940		JAX00351945		JAX00042372		JAX00351951		JAX00351952		JAX00351954		JAX00351958		JAX00351963		JAX00351974		JAX00202175		JAX00351975		JAX00351976		JAX00351981		JAX00351986		JAX00042379		JAX00351994		JAX00352000		JAX00352002		JAX00352005		JAX00042382		JAX00352008		JAX00352011		JAX00352013		JAX00352015		JAX00352016		JAX00352019		JAX00042387		JAX00352022		JAX00352023		JAX00352032		JAX00352033		JAX00352038		JAX00042389		JAX00352039		JAX00352040		JAX00352041		JAX00042390		JAX00352049		JAX00352050		JAX00042393		JAX00352051		JAX00352053		JAX00352057		JAX00352060		JAX00352061		JAX00352063		JAX00352064		JAX00042394		JAX00202182		JAX00352070		JAX00352071		JAX00042396		JAX00352072		JAX00352076		JAX00352077		JAX00352078		JAX00352079		JAX00352088		JAX00042397		JAX00352098		JAX00352099		JAX00352101		JAX00352102		JAX00352107		JAX00042404		JAX00352108		JAX00352109		JAX00042405		JAX00352115		JAX00352119		JAX00352122		JAX00202187		JAX00352135		JAX00042409		JAX00042410		JAX00042411		JAX00352146		JAX00352147		JAX00352148		JAX00352149		JAX00352150		JAX00352154		JAX00352155		JAX00042414		JAX00352160		JAX00187805		JAX00042416		JAX00352165		JAX00352167		JAX00352170		JAX00202188		JAX00352183		JAX00352184		JAX00352186		JAX00352187		JAX00352189		JAX00352192		JAX00352195		JAX00352201		JAX00352204		JAX00352208		JAX00202193		JAX00042433		JAX00042435		JAX00352209		JAX00352210		JAX00352211		JAX00352218		JAX00042436		JAX00042437		JAX00202194		JAX00352235		JAX00352236		JAX00352237		JAX00352238		JAX00352242		JAX00042442		JAX00352246		JAX00352247		JAX00352249		JAX00042444		JAX00352254		JAX00352258		JAX00352261		JAX00352266		JAX00352267		JAX00202198		JAX00042448		JAX00042451		JAX00352274		JAX00352276		JAX00202201		JAX00042457		JAX00352286		JAX00352288		JAX00042459		JAX00042461		JAX00352290		JAX00352295		JAX00352296		JAX00352297		JAX00352300		JAX00352301		JAX00352304		JAX00352305		JAX00202203		JAX00352308		JAX00352309		JAX00352315		JAX00352317		JAX00042471		JAX00352321		JAX00352322		JAX00352323		JAX00352328		JAX00352336		JAX00202208		JAX00042478		JAX00352341		JAX00042485		JAX00352360		JAX00042486		JAX00042487		JAX00352364		JAX00352370		JAX00352372		JAX00352373		JAX00042493		JAX00042499		JAX00042500		JAX00352376		JAX00352380		JAX00352382		JAX00042503		JAX00042504		JAX00352387		JAX00042506		JAX00352390		JAX00352392		JAX00352398		JAX00042509		JAX00042510		JAX00352400		JAX00352402		JAX00352405		JAX00042512		JAX00202214		JAX00042526		JAX00042529		JAX00352436		JAX00352437		JAX00042534		JAX00042535		JAX00352449		JAX00352456		JAX00352457		JAX00042546		JAX00352461		JAX00352463		JAX00042548		JAX00042551		JAX00042552		JAX00352471		JAX00202223		JAX00352472		JAX00352479		JAX00042559		JAX00352483		JAX00352496		JAX00352497		JAX00202233		JAX00352498		JAX00042573		JAX00042580		JAX00352509		JAX00352511		JAX00352512		JAX00352513		JAX00042589		JAX00042590		JAX00042591		JAX00042592		JAX00042594		JAX00352523		JAX00042602		JAX00042603		JAX00042604		JAX00042607		JAX00352540		JAX00042608		JAX00202238		JAX00187809		JAX00042609		JAX00352543		JAX00352544		JAX00352546		JAX00042613		JAX00352552		JAX00042620		JAX00352558		JAX00352559		JAX00042623		JAX00352561		JAX00352567		JAX00352569		JAX00352571		JAX00352572		JAX00352573		JAX00352574		JAX00042630		JAX00352579		JAX00352580		JAX00352581		JAX00187810		JAX00187811		JAX00042632		JAX00352591		JAX00042634		JAX00042635		JAX00352592		JAX00352594		JAX00042636		JAX00352597		JAX00352600		JAX00352601		JAX00042642		JAX00202247		JAX00352607		JAX00352608		JAX00042644		JAX00042645		JAX00352609		JAX00042646		JAX00042648		JAX00352615		JAX00352616		JAX00352621		JAX00352622		JAX00042653		JAX00352629		JAX00352633		JAX00352635		JAX00352637		JAX00352639		JAX00202255		JAX00352644		JAX00352645		JAX00042663		JAX00352648		JAX00352653		JAX00352658		JAX00352659		JAX00352665		JAX00042667		JAX00352667		JAX00352671		JAX00352673		JAX00352674		JAX00352676		JAX00352678		JAX00352679		JAX00352683		JAX00352684		JAX00352685		JAX00352692		JAX00352694		JAX00352697		JAX00352703		JAX00352705		JAX00352706		JAX00202262		JAX00352709		JAX00352713		JAX00352715		JAX00352719		JAX00352731		JAX00202267		JAX00042688		JAX00352733		JAX00352737		JAX00042692		JAX00352748		JAX00352752		JAX00352754		JAX00352756		JAX00352758		JAX00352764		JAX00352766		JAX00042702		JAX00352772		JAX00042703		JAX00042704		JAX00042705		JAX00352775		JAX00352777		JAX00352779		JAX00352783		JAX00352785		JAX00352788		JAX00042707		JAX00352798		JAX00352806		JAX00352808		JAX00042716		JAX00352815		JAX00352816		JAX00352818		JAX00352819		JAX00352820		JAX00352821		JAX00352825		JAX00042718		JAX00042719		JAX00352827		JAX00352830		JAX00352831		JAX00352832		JAX00352835		JAX00352836		JAX00352840		JAX00352841		JAX00352842		JAX00352843		JAX00352845		JAX00042722		JAX00042723		JAX00042724		JAX00042725		JAX00352861		JAX00042727		JAX00352868		JAX00352869		JAX00202278		JAX00352879		JAX00352880		JAX00352882		JAX00352883		JAX00042735		JAX00042737		JAX00042739		JAX00352895		JAX00042740		JAX00042741		JAX00352900		JAX00352902		JAX00352903		JAX00352904		JAX00042742		JAX00042744		JAX00352910		JAX00042750		JAX00352921		JAX00042752		JAX00352923		JAX00042753		JAX00042757		JAX00352939		JAX00352943		JAX00042760		JAX00042761		JAX00352948		JAX00352949		JAX00042767		JAX00352954		JAX00352955		JAX00352956		JAX00202291		JAX00352957		JAX00202292		JAX00352961		JAX00352962		JAX00352963		JAX00042773		JAX00042774		JAX00042775		JAX00042777		JAX00042778		JAX00352977		JAX00042784		JAX00352984		JAX00352986		JAX00042788		JAX00352989		JAX00352990		JAX00352996		JAX00353001		JAX00353003		JAX00042795		JAX00353012		JAX00353013		JAX00042799		JAX00353017		JAX00353024		JAX00042809		JAX00353027		JAX00353028		JAX00353036		JAX00353037		JAX00042814		JAX00353051		JAX00042819		JAX00353053		JAX00353060		JAX00353065		JAX00353074		JAX00353075		JAX00042827		JAX00353081		JAX00353083		JAX00353088		JAX00353089		JAX00353095		JAX00353096		JAX00042832		JAX00353100		JAX00353108		JAX00353115		JAX00353117		JAX00042835		JAX00042836		JAX00353121		JAX00202311		JAX00353128		JAX00042843		JAX00353137		JAX00042846		JAX00353143		JAX00042849		JAX00353147		JAX00353156		JAX00202316		JAX00353164		JAX00353165		JAX00042856		JAX00353166		JAX00353168		JAX00353169		JAX00042858		JAX00042861		JAX00042862		JAX00353173		JAX00353176		JAX00353178		JAX00353183		JAX00353184		JAX00353195		JAX00353199		JAX00353202		JAX00353204		JAX00042880		JAX00042881		JAX00353208		JAX00042882		JAX00042884		JAX00353218		JAX00042888		JAX00723682		JAX00723686		JAX00202328		JAX00353220		JAX00353222		JAX00042894		JAX00353225		JAX00353226		JAX00353228		JAX00042896		JAX00042897		JAX00353231		JAX00353234		JAX00202330		JAX00353247		JAX00353249		JAX00353254		JAX00042909		JAX00353258		JAX00353259		JAX00353266		JAX00353268		JAX00353278		JAX00353279		JAX00042917		JAX00353284		JAX00353285		JAX00353291		JAX00042923		JAX00353298		JAX00353299		JAX00042926		JAX00353300		JAX00353302		JAX00042931		JAX00353306		JAX00353308		JAX00042933		JAX00042936		JAX00353323		JAX00353324		JAX00353327		JAX00353329		JAX00353331		JAX00353334		JAX00353336		JAX00353337		JAX00353347		JAX00202343		JAX00353359		JAX00353360		JAX00353363		JAX00353364		JAX00042963		JAX00353367		JAX00042966		JAX00353375		JAX00353378		JAX00353381		JAX00353382		JAX00353383		JAX00042974		JAX00042976		JAX00353391		JAX00353392		JAX00353393		JAX00353396		JAX00042977		JAX00042978		JAX00042979		JAX00042981		JAX00353400		JAX00353403		JAX00353404		JAX00353405		JAX00042984		JAX00042991		JAX00353412		JAX00353413		JAX00353414		JAX00353415		JAX00353418		JAX00042992		JAX00353422		JAX00353425		JAX00042995		JAX00353426		JAX00353428		JAX00353432		JAX00353434		JAX00042998		JAX00353443		JAX00043005		JAX00353445		JAX00353448		JAX00353449		JAX00043007		JAX00353456		JAX00043010		JAX00043012		JAX00353462		JAX00043015		JAX00353469		JAX00353470		JAX00353472		JAX00353473		JAX00353478		JAX00353481		JAX00353483		JAX00353486		JAX00353488		JAX00043023		JAX00353494		JAX00043026		JAX00353495		JAX00353497		JAX00202357		JAX00353507		JAX00353509		JAX00353511		JAX00043028		JAX00043030		JAX00353513		JAX00353518		JAX00353520		JAX00353521		JAX00353524		JAX00353525		JAX00353528		JAX00043034		JAX00043035		JAX00353532		JAX00353534		JAX00353538		JAX00043041		JAX00353542		JAX00353543		JAX00353544		JAX00353546		JAX00043045		JAX00043047		JAX00353552		JAX00353557		JAX00353559		JAX00353560		JAX00202365		JAX00043050		JAX00353562		JAX00353568		JAX00043054		JAX00353570		JAX00353571		JAX00043055		JAX00043057		JAX00353573		JAX00353577		JAX00353578		JAX00353579		JAX00353580		JAX00353588		JAX00202368		JAX00043061		JAX00353597		JAX00353601		JAX00353602		JAX00353608		JAX00043065		JAX00353609		JAX00353610		JAX00043068		JAX00043069		JAX00353616		JAX00043070		JAX00043072		JAX00353619		JAX00353622		JAX00353625		JAX00353628		JAX00353629		JAX00043075		JAX00353634		JAX00043076		JAX00353644		JAX00353645		JAX00353648		JAX00353653		JAX00353656		JAX00353660		JAX00353666		JAX00353667		JAX00353672		JAX00353673		JAX00353677		JAX00353679		JAX00353680		JAX00353684		JAX00353685		JAX00353686		JAX00353688		JAX00043088		JAX00043091		JAX00043092		JAX00353701		JAX00353702		JAX00353704		JAX00353707		JAX00353711		JAX00353712		JAX00353714		JAX00353716		JAX00353717		JAX00353718		JAX00353722		JAX00353728		JAX00043102		JAX00353734		JAX00353735		JAX00043104		JAX00353740		JAX00043106		JAX00043107		JAX00353741		JAX00353749		JAX00353751		JAX00353753		JAX00353754		JAX00043113		JAX00353756		JAX00353758		JAX00353761		JAX00353762		JAX00353763		JAX00353764		JAX00353765		JAX00353767		JAX00353768		JAX00043118		JAX00353769		JAX00353770		JAX00202392		JAX00353773		JAX00353780		JAX00353782		JAX00043127		JAX00202394		JAX00353789		JAX00353791		JAX00353795		JAX00353800		JAX00043134		JAX00353805		JAX00353808		JAX00353809		JAX00353810		JAX00353814		JAX00043139		JAX00353821		JAX00353822		JAX00353826		JAX00353828		JAX00353832		JAX00353839		JAX00353841		JAX00353843		JAX00353844		JAX00043146		JAX00353850		JAX00353852		JAX00353857		JAX00043153		JAX00353863		JAX00043156		JAX00353877		JAX00353882		JAX00353883		JAX00353884		JAX00353887		JAX00043162		JAX00353890		JAX00202408		JAX00043163		JAX00353903		JAX00353904		JAX00043170		JAX00353906		JAX00353908		JAX00353912		JAX00353914		JAX00353918		JAX00353921		JAX00353923		JAX00353926		JAX00043178		JAX00353932		JAX00353936		JAX00043181		JAX00353942		JAX00353953		JAX00353955		JAX00043188		JAX00353960		JAX00043190		JAX00353963		JAX00353964		JAX00353967		JAX00043193		JAX00353970		JAX00353971		JAX00353973		JAX00043196		JAX00353978		JAX00353982		JAX00353983		JAX00043198		JAX00353986		JAX00353987		JAX00202418		JAX00043201		JAX00353991		JAX00353993		JAX00353997		JAX00353999		JAX00354001		JAX00354006		JAX00354011		JAX00043205		JAX00043206		JAX00354023		JAX00354024		JAX00202423		JAX00354027		JAX00043211		JAX00043213		JAX00354038		JAX00354041		JAX00354043		JAX00354045		JAX00354046		JAX00354053		JAX00354055		JAX00354059		JAX00043215		JAX00043216		JAX00043217		JAX00354077		JAX00354079		JAX00354087		JAX00354091		JAX00354092		JAX00202425		JAX00202426		JAX00043221		JAX00354094		JAX00354095		JAX00354097		JAX00354098		JAX00354100		JAX00354101		JAX00354106		JAX00043225		JAX00354110		JAX00043229		JAX00354112		JAX00354113		JAX00354114		JAX00354120		JAX00354124		JAX00354127		JAX00043236		JAX00043237		JAX00354134		JAX00043241		JAX00354139		JAX00354141		JAX00354144		JAX00354147		JAX00354148		JAX00354149		JAX00043246		JAX00354155		JAX00354157		JAX00043247		JAX00043248		JAX00354160		JAX00202438		JAX00354168		JAX00354171		JAX00354174		JAX00354176		JAX00354177		JAX00043253		JAX00043254		JAX00354187		JAX00354189		JAX00354190		JAX00354195		JAX00043261		JAX00043262		JAX00043264		JAX00354199		JAX00354200		JAX00354201		JAX00354207		JAX00354209		JAX00043267		JAX00043268		JAX00043270		JAX00354214		JAX00354220		JAX00043276		JAX00354223		JAX00043277		JAX00043279		JAX00354230		JAX00043282		JAX00043284		JAX00043285		JAX00354242		JAX00354247		JAX00354248		JAX00354252		JAX00354255		JAX00354257		JAX00043303		JAX00354266		JAX00043306		JAX00354268		JAX00354271		JAX00043307		JAX00202460		JAX00043310		JAX00043311		JAX00354277		JAX00354279		JAX00354280		JAX00354284		JAX00354289		JAX00354290		JAX00354292		JAX00043318		JAX00187818		JAX00202465		JAX00202466		JAX00354306		JAX00043325		JAX00354314		JAX00043328		JAX00354318		JAX00202468		JAX00354319		JAX00043331		JAX00043332		JAX00354323		JAX00354325		JAX00354328		JAX00043337		JAX00354343		JAX00354347		JAX00354348		JAX00354358		JAX00202474		JAX00354361		JAX00354363		JAX00043350		JAX00354370		JAX00043366		JAX00354381		JAX00354383		JAX00354385		JAX00043369		JAX00043371		JAX00354393		JAX00043375		JAX00354399		JAX00043378		JAX00354403		JAX00202484		JAX00354405		JAX00354407		JAX00354408		JAX00354409		JAX00043384		JAX00354414		JAX00354416		JAX00354421		JAX00354422		JAX00043394		JAX00043395		JAX00043396		JAX00354433		JAX00354436		JAX00202491		JAX00202492		JAX00043403		JAX00354447		JAX00354448		JAX00043406		JAX00354449		JAX00354455		JAX00354456		JAX00354476		JAX00354477		JAX00354478		JAX00354482		JAX00043416		JAX00354486		JAX00354488		JAX00354489		JAX00354490		JAX00354491		JAX00354492		JAX00354493		JAX00354494		JAX00043420		JAX00354505		JAX00354511		JAX00043424		JAX00354514		JAX00354518		JAX00354519		JAX00043428		JAX00043429		JAX00354520		JAX00354521		JAX00354524		JAX00354525		JAX00354526		JAX00043431		JAX00043432		JAX00354527		JAX00043434		JAX00354531		JAX00354535		JAX00354538		JAX00043438		JAX00043439		JAX00043440		JAX00354545		JAX00354551		JAX00354557		JAX00043445		JAX00043446		JAX00202504		JAX00354561		JAX00354569		JAX00354570		JAX00354574		JAX00354579		JAX00354581		JAX00043455		JAX00354583		JAX00354584		JAX00354586		JAX00354587		JAX00354593		JAX00354596		JAX00354599		JAX00043464		JAX00354609		JAX00043468		JAX00354610		JAX00354615		JAX00354616		JAX00354617		JAX00354619		JAX00354621		JAX00354622		JAX00354623		JAX00043472		JAX00354627		JAX00202514		JAX00354629		JAX00354630		JAX00354631		JAX00043477		JAX00043479		JAX00354642		JAX00354648		JAX00354651		JAX00354653		JAX00043486		JAX00202517		JAX00043489		JAX00354661		JAX00043491		JAX00354663		JAX00354665		JAX00354667		JAX00354670		JAX00354673		JAX00043496		JAX00354675		JAX00043497		JAX00354678		JAX00043499		JAX00043500		JAX00354684		JAX00043501		JAX00354685		JAX00354686		JAX00354687		JAX00354688		JAX00043504		JAX00354694		JAX00354695		JAX00354699		JAX00354700		JAX00043507		JAX00354703		JAX00354704		JAX00354708		JAX00043514		JAX00043515		JAX00043516		JAX00202527		JAX00354724		JAX00354732		JAX00354733		JAX00354734		JAX00354735		JAX00202530		JAX00043529		JAX00354741		JAX00043535		JAX00354745		JAX00354748		JAX00354749		JAX00202536		JAX00354758		JAX00354760		JAX00354761		JAX00354762		JAX00354764		JAX00354765		JAX00354767		JAX00354773		JAX00043543		JAX00354789		JAX00354793		JAX00043545		JAX00354794		JAX00354811		JAX00354822		JAX00187819		JAX00043552		JAX00354830		JAX00354831		JAX00354832		JAX00354833		JAX00354838		JAX00354848		JAX00043554		JAX00043555		JAX00354853		JAX00043557		JAX00043558		JAX00354856		JAX00354858		JAX00354859		JAX00354860		JAX00354862		JAX00043560		JAX00354865		JAX00354866		JAX00043562		JAX00354873		JAX00354878		JAX00354882		JAX00354887		JAX00354888		JAX00354889		JAX00354894		JAX00354901		JAX00043566		JAX00043571		JAX00043573		JAX00354913		JAX00354916		JAX00354919		JAX00043575		JAX00354925		JAX00354929		JAX00354931		JAX00354935		JAX00354936		JAX00354937		JAX00043579		JAX00354942		JAX00354954		JAX00354955		JAX00354956		JAX00043584		JAX00354963		JAX00354964		JAX00354967		JAX00354972		JAX00354977		JAX00354979		JAX00354985		JAX00354986		JAX00354987		JAX00354991		JAX00354993		JAX00043587		JAX00043588		JAX00354995		JAX00043589		JAX00354998		JAX00355003		JAX00355004		JAX00355005		JAX00355013		JAX00355018		JAX00043595		JAX00355019		JAX00355025		JAX00355026		JAX00043597		JAX00355030		JAX00355033		JAX00355039		JAX00355042		JAX00043600		JAX00355051		JAX00355053		JAX00355054		JAX00043603		JAX00355056		JAX00043604		JAX00355062		JAX00202558		JAX00043606		JAX00355070		JAX00355073		JAX00355076		JAX00355078		JAX00355083		JAX00043611		JAX00043613		JAX00355085		JAX00043615		JAX00355101		JAX00355105		JAX00355113		JAX00043618		JAX00355114		JAX00355115		JAX00355118		JAX00202563		JAX00355124		JAX00355129		JAX00355130		JAX00355133		JAX00355142		JAX00355146		JAX00355147		JAX00043628		JAX00355152		JAX00355153		JAX00355154		JAX00355166		JAX00355169		JAX00355170		JAX00355172		JAX00355181		JAX00043637		JAX00355183		JAX00355184		JAX00355188		JAX00043640		JAX00202567		JAX00043642		JAX00355203		JAX00355205		JAX00355208		JAX00355211		JAX00043646		JAX00355215		JAX00355216		JAX00355219		JAX00355220		JAX00355222		JAX00355223		JAX00355225		JAX00355234		JAX00355236		JAX00355238		JAX00043649		JAX00355250		JAX00355251		JAX00355258		JAX00355260		JAX00355264		JAX00043651		JAX00355266		JAX00355267		JAX00355268		JAX00043652		JAX00355269		JAX00355270		JAX00355275		JAX00355276		JAX00355282		JAX00043654		JAX00043656		JAX00355293		JAX00355298		JAX00355302		JAX00202574		JAX00355306		JAX00355314		JAX00043662		JAX00043663		JAX00043665		JAX00355321		JAX00355322		JAX00355325		JAX00355326		JAX00355329		JAX00355331		JAX00355333		JAX00355334		JAX00355340		JAX00355345		JAX00355352		JAX00355355		JAX00355360		JAX00355361		JAX00355362		JAX00355364		JAX00355365		JAX00355367		JAX00355370		JAX00355375		JAX00355376		JAX00355381		JAX00043675		JAX00355387		JAX00355394		JAX00355398		JAX00355399		JAX00355401		JAX00355404		JAX00355407		JAX00202583		JAX00202584		JAX00355411		JAX00355413		JAX00355415		JAX00355417		JAX00355427		JAX00355428		JAX00355429		JAX00355431		JAX00355435		JAX00355437		JAX00043687		JAX00202588		JAX00043690		JAX00043691		JAX00355447		JAX00355450		JAX00355454		JAX00355456		JAX00355460		JAX00355464		JAX00355466		JAX00355467		JAX00355468		JAX00355472		JAX00355474		JAX00355476		JAX00355484		JAX00355487		JAX00355491		JAX00355493		JAX00355495		JAX00355496		JAX00355503		JAX00355504		JAX00043706		JAX00355507		JAX00355508		JAX00355510		JAX00355511		JAX00043707		JAX00043708		JAX00043710		JAX00355523		JAX00355525		JAX00355526		JAX00355532		JAX00202594		JAX00355536		JAX00043714		JAX00355539		JAX00355548		JAX00355549		JAX00355550		JAX00355552		JAX00355553		JAX00355554		JAX00355561		JAX00043721		JAX00355565		JAX00043724		JAX00355570		JAX00355572		JAX00355574		JAX00355575		JAX00043725		JAX00043726		JAX00355579		JAX00202601		JAX00043730		JAX00355583		JAX00043733		JAX00043735		JAX00355592		JAX00355593		JAX00043742		JAX00355596		JAX00043745		JAX00043748		JAX00355614		JAX00043755		JAX00355618		JAX00202612		JAX00355620		JAX00043757		JAX00355623		JAX00043759		JAX00043760		JAX00355628		JAX00355630		JAX00355637		JAX00355638		JAX00355639		JAX00355641		JAX00043766		JAX00355642		JAX00355645		JAX00355647		JAX00355649		JAX00355650		JAX00355664		JAX00043773		JAX00043774		JAX00355665		JAX00355666		JAX00355670		JAX00355671		JAX00355674		JAX00355679		JAX00355681		JAX00043778		JAX00355686		JAX00043782		JAX00043783		JAX00043784		JAX00355691		JAX00202620		JAX00355697		JAX00043786		JAX00355698		JAX00355699		JAX00355701		JAX00043788		JAX00355705		JAX00355711		JAX00355713		JAX00355714		JAX00043793		JAX00355718		JAX00355722		JAX00355723		JAX00355725		JAX00202624		JAX00043796		JAX00043797		JAX00355737		JAX00355741		JAX00355742		JAX00355743		JAX00355744		JAX00355745		JAX00355746		JAX00355748		JAX00355751		JAX00355752		JAX00043800		JAX00355754		JAX00355760		JAX00355761		JAX00355765		JAX00043803		JAX00043804		JAX00355769		JAX00355770		JAX00355774		JAX00355777		JAX00043805		JAX00355780		JAX00355782		JAX00043810		JAX00355785		JAX00043811		JAX00355788		JAX00355791		JAX00043812		JAX00043813		JAX00355795		JAX00355797		JAX00355799		JAX00043814		JAX00355812		JAX00187821		JAX00355815		JAX00355822		JAX00355829		JAX00355842		JAX00355843		JAX00043824		JAX00355849		JAX00355850		JAX00355851		JAX00043827		JAX00355866		JAX00355869		JAX00355872		JAX00355873		JAX00355883		JAX00043835		JAX00355885		JAX00355886		JAX00355893		JAX00355894		JAX00043841		JAX00355899		JAX00355903		JAX00355905		JAX00043845		JAX00043847		JAX00355908		JAX00355909		JAX00355910		JAX00202645		JAX00355916		JAX00355918		JAX00355922		JAX00355923		JAX00355924		JAX00355927		JAX00043851		JAX00355929		JAX00043852		JAX00355930		JAX00355933		JAX00355935		JAX00355936		JAX00355938		JAX00043854		JAX00355942		JAX00355945		JAX00355949		JAX00043857		JAX00355950		JAX00355951		JAX00043858		JAX00043859		JAX00355953		JAX00043862		JAX00355960		JAX00355961		JAX00043863		JAX00355973		JAX00355975		JAX00355982		JAX00355983		JAX00355992		JAX00355993		JAX00355994		JAX00355995		JAX00043868		JAX00043870		JAX00043876		JAX00356003		JAX00356004		JAX00356005		JAX00356006		JAX00356010		JAX00043880		JAX00202657		JAX00202658		JAX00043882		JAX00356021		JAX00356022		JAX00356033		JAX00356034		JAX00356036		JAX00356042		JAX00356043		JAX00356046		JAX00356050		JAX00356054		JAX00356055		JAX00356058		JAX00043892		JAX00202661		JAX00356059		JAX00356065		JAX00202663		JAX00356068		JAX00356071		JAX00356072		JAX00356077		JAX00356087		JAX00356089		JAX00356090		JAX00356094		JAX00356095		JAX00356098		JAX00043900		JAX00356110		JAX00043909		JAX00356127		JAX00356128		JAX00356130		JAX00356132		JAX00043919		JAX00356146		JAX00356150		JAX00043920		JAX00356151		JAX00356157		JAX00356159		JAX00356160		JAX00043923		JAX00043925		JAX00356163		JAX00356165		JAX00043927		JAX00043928		JAX00356169		JAX00043931		JAX00356176		JAX00356177		JAX00356178		JAX00356179		JAX00356181		JAX00043934		JAX00356182		JAX00356183		JAX00356190		JAX00356198		JAX00356200		JAX00356204		JAX00356207		JAX00202677		JAX00356222		JAX00043954		JAX00356224		JAX00356225		JAX00356239		JAX00356240		JAX00356244		JAX00202682		JAX00043965		JAX00356253		JAX00043985		JAX00356278		JAX00356279		JAX00356280		JAX00356281		JAX00356284		JAX00043989		JAX00356294		JAX00043992		JAX00043994		JAX00356298		JAX00356301		JAX00043999		JAX00202692		JAX00044001		JAX00044003		JAX00356315		JAX00202694		JAX00044009		JAX00356322		JAX00044010		JAX00044012		JAX00202696		JAX00356332		JAX00356333		JAX00356338		JAX00356344		JAX00044020		JAX00044021		JAX00356348		JAX00356349		JAX00356350		JAX00356354		JAX00044023		JAX00356357		JAX00356359		JAX00044026		JAX00356361		JAX00044027		JAX00356366		JAX00044031		JAX00356374		JAX00202704		JAX00044035		JAX00044036		JAX00356382		JAX00044037		JAX00356384		JAX00044038		JAX00356387		JAX00044039		JAX00044043		JAX00044045		JAX00356395		JAX00356396		JAX00044047		JAX00356405		JAX00356408		JAX00044052		JAX00356416		JAX00044054		JAX00356421		JAX00356426		JAX00356433		JAX00044064		JAX00356443		JAX00044067		JAX00356451		JAX00356454		JAX00202718		JAX00202720		JAX00044073		JAX00356457		JAX00356458		JAX00356460		JAX00356462		JAX00356463		JAX00356466		JAX00356473		JAX00356480		JAX00356482		JAX00356483		JAX00044082		JAX00356486		JAX00356487		JAX00356489		JAX00044089		JAX00044090		JAX00356497		JAX00044091		JAX00044093		JAX00356500		JAX00356502		JAX00356503		JAX00044097		JAX00044098		JAX00044099		JAX00044105		JAX00356518		JAX00044106		JAX00356519		JAX00044107		JAX00356521		JAX00356522		JAX00356523		JAX00356526		JAX00044111		JAX00356533		JAX00356534		JAX00044117		JAX00356535		JAX00044121		JAX00356539		JAX00356542		JAX00356548		JAX00356549		JAX00356551		JAX00356552		JAX00044129		JAX00356557		JAX00356561		JAX00356565		JAX00356567		JAX00044135		JAX00356568		JAX00356570		JAX00356572		JAX00356576		JAX00356583		JAX00044143		JAX00044146		JAX00044148		JAX00044151		JAX00356590		JAX00044152		JAX00356592		JAX00044154		JAX00044155		JAX00356596		JAX00356597		JAX00044157		JAX00356601		JAX00044160		JAX00356603		JAX00044162		JAX00356610		JAX00356614		JAX00356615		JAX00356617		JAX00044167		JAX00356626		JAX00044171		JAX00356629		JAX00044173		JAX00356631		JAX00356634		JAX00356640		JAX00356642		JAX00356655		JAX00044182		JAX00356660		JAX00356661		JAX00356662		JAX00044184		JAX00202756		JAX00356664		JAX00187830		JAX00356667		JAX00356670		JAX00356671		JAX00202760		JAX00356680		JAX00044192		JAX00044194		JAX00356688		JAX00044203		JAX00356695		JAX00044205		JAX00356703		JAX00356704		JAX00044214		JAX00044215		JAX00044218		JAX00044219		JAX00044223		JAX00202767		JAX00356720		JAX00356722		JAX00044230		JAX00356728		JAX00356729		JAX00356730		JAX00356735		JAX00356737		JAX00356740		JAX00356743		JAX00044238		JAX00356755		JAX00356756		JAX00356760		JAX00356763		JAX00356766		JAX00356772		JAX00356780		JAX00044249		JAX00356784		JAX00356788		JAX00044252		JAX00356793		JAX00356795		JAX00356802		JAX00356803		JAX00202778		JAX00044256		JAX00356810		JAX00356811		JAX00044259		JAX00356814		JAX00356815		JAX00356817		JAX00187831		JAX00044272		JAX00356834		JAX00044274		JAX00356839		JAX00044275		JAX00356842		JAX00356843		JAX00356844		JAX00356847		JAX00356848		JAX00356849		JAX00044278		JAX00044279		JAX00356851		JAX00356857		JAX00044284		JAX00044285		JAX00044286		JAX00202788		JAX00356868		JAX00044290		JAX00044292		JAX00356870		JAX00356872		JAX00044293		JAX00044294		JAX00044296		JAX00356880		JAX00356884		JAX00202793		JAX00356889		JAX00044306		JAX00356898		JAX00044308		JAX00356906		JAX00044310		JAX00044313		JAX00187832		JAX00356920		JAX00044317		JAX00044318		JAX00044319		JAX00356929		JAX00356933		JAX00044322		JAX00356939		JAX00356942		JAX00356946		JAX00356948		JAX00356949		JAX00356950		JAX00044325		JAX00044326		JAX00356955		JAX00356958		JAX00356959		JAX00356960		JAX00044328		JAX00356963		JAX00356964		JAX00356968		JAX00044333		JAX00356971		JAX00356972		JAX00044334		JAX00356973		JAX00356975		JAX00356979		JAX00356980		JAX00356981		JAX00356982		JAX00356983		JAX00356984		JAX00044341		JAX00044342		JAX00356991		JAX00357003		JAX00357004		JAX00357009		JAX00044346		JAX00357010		JAX00357011		JAX00044348		JAX00357014		JAX00044350		JAX00357028		JAX00044356		JAX00357030		JAX00357031		JAX00357037		JAX00357047		JAX00044359		JAX00357053		JAX00357055		JAX00044360		JAX00357058		JAX00357060		JAX00357062		JAX00357072		JAX00357073		JAX00357074		JAX00357076		JAX00357077		JAX00357078		JAX00357082		JAX00357084		JAX00357085		JAX00044365		JAX00357089		JAX00357091		JAX00357093		JAX00357094		JAX00357095		JAX00044366		JAX00044369		JAX00357102		JAX00357104		JAX00357105		JAX00357111		JAX00202811		JAX00044371		JAX00357119		JAX00357120		JAX00357124		JAX00357134		JAX00044377		JAX00357138		JAX00044378		JAX00357142		JAX00357143		JAX00357144		JAX00357158		JAX00357168		JAX00357171		JAX00044388		JAX00044389		JAX00357175		JAX00357181		JAX00357182		JAX00044391		JAX00357195		JAX00357196		JAX00357203		JAX00357204		JAX00357206		JAX00044397		JAX00357210		JAX00044399		JAX00357213		JAX00357217		JAX00357219		JAX00357220		JAX00357221		JAX00357222		JAX00357225		JAX00202823		JAX00357227		JAX00357232		JAX00357234		JAX00044406		JAX00044407		JAX00044409		JAX00044410		JAX00044411		JAX00357240		JAX00357242		JAX00357243		JAX00357244		JAX00357249		JAX00044416		JAX00357255		JAX00044418		JAX00357259		JAX00044419		JAX00044420		JAX00357267		JAX00357273		JAX00357277		JAX00357279		JAX00357284		JAX00357286		JAX00044423		JAX00044424		JAX00044426		JAX00357293		JAX00357294		JAX00357298		JAX00357300		JAX00044427		JAX00044428		JAX00357303		JAX00357306		JAX00044431		JAX00357307		JAX00357310		JAX00357317		JAX00202834		JAX00044436		JAX00044438		JAX00202835		JAX00044439		JAX00044440		JAX00044441		JAX00357326		JAX00202837		JAX00202838		JAX00357327		JAX00357331		JAX00044445		JAX00357336		JAX00357338		JAX00357339		JAX00357342		JAX00357343		JAX00357344		JAX00044452		JAX00357346		JAX00044459		JAX00357352		JAX00044460		JAX00044462		JAX00357358		JAX00357360		JAX00044463		JAX00044466		JAX00044467		JAX00357363		JAX00357364		JAX00357367		JAX00044469		JAX00044472		JAX00044474		JAX00044476		JAX00357378		JAX00202848		JAX00357381		JAX00044482		JAX00044485		JAX00357386		JAX00357387		JAX00357389		JAX00044492		JAX00357394		JAX00044496		JAX00044497		JAX00044498		JAX00357408		JAX00357409		JAX00357410		JAX00357415		JAX00357418		JAX00357424		JAX00357430		JAX00044513		JAX00044515		JAX00357438		JAX00357441		JAX00357446		JAX00357451		JAX00044529		JAX00357460		JAX00357462		JAX00357465		JAX00357466		JAX00357472		JAX00357478		JAX00044543		JAX00357481		JAX00357483		JAX00357484		JAX00357494		JAX00357497		JAX00357500		JAX00044552		JAX00044553		JAX00044554		JAX00357501		JAX00044557		JAX00357504		JAX00357517		JAX00044565		JAX00044566		JAX00044567		JAX00044568		JAX00357524		JAX00357526		JAX00357530		JAX00357532		JAX00357533		JAX00044573		JAX00044575		JAX00044576		JAX00357548		JAX00044589		JAX00044593		JAX00357563		JAX00357565		JAX00044599		JAX00357572		JAX00357574		JAX00202884		JAX00357577		JAX00357634		JAX00357611		JAX00357615		JAX00357625		JAX00357633		JAX00357670		JAX00044676		JAX00044677		JAX00357679		JAX00357680		JAX00357684		JAX00044682		JAX00202910		JAX00357688		JAX00357689		JAX00357691		JAX00202913		JAX00044688		JAX00357698		JAX00044693		JAX00044694		JAX00357703		JAX00357704		JAX00357705		JAX00044697		JAX00357708		JAX00357718		JAX00357722		JAX00357725		JAX00044701		JAX00357729		JAX00357730		JAX00044703		JAX00357731		JAX00357733		JAX00044705		JAX00044706		JAX00044707		JAX00357736		JAX00044708		JAX00357739		JAX00357745		JAX00357746		JAX00357747		JAX00044715		JAX00357756		JAX00357758		JAX00357761		JAX00357766		JAX00357770		JAX00044726		JAX00357781		JAX00357782		JAX00357783		JAX00357784		JAX00357796		JAX00044733		JAX00044734		JAX00357801		JAX00357804		JAX00044737		JAX00357808		JAX00357816		JAX00044739		JAX00202928		JAX00044740		JAX00357818		JAX00357825		JAX00357830		JAX00357833		JAX00357835		JAX00357837		JAX00357843		JAX00357845		JAX00357846		JAX00357855		JAX00357857		JAX00357858		JAX00357859		JAX00044744		JAX00044745		JAX00357871		JAX00044747		JAX00357880		JAX00044749		JAX00357883		JAX00357888		JAX00202932		JAX00357895		JAX00357897		JAX00044754		JAX00357901		JAX00357902		JAX00357904		JAX00357909		JAX00357914		JAX00044756		JAX00357924		JAX00357925		JAX00357931		JAX00044760		JAX00357945		JAX00357948		JAX00357949		JAX00357953		JAX00357955		JAX00357958		JAX00357962		JAX00357964		JAX00044762		JAX00357967		JAX00044764		JAX00357969		JAX00357972		JAX00357975		JAX00357986		JAX00357988		JAX00044768		JAX00357991		JAX00357992		JAX00357996		JAX00357997		JAX00358003		JAX00358007		JAX00044773		JAX00358012		JAX00358023		JAX00358032		JAX00358034		JAX00358037		JAX00358038		JAX00358048		JAX00358053		JAX00358056		JAX00358058		JAX00044782		JAX00358062		JAX00358064		JAX00358077		JAX00358080		JAX00044790		JAX00358082		JAX00044791		JAX00358089		JAX00044792		JAX00044793		JAX00044794		JAX00358092		JAX00202943		JAX00358097		JAX00358104		JAX00044796		JAX00358111		JAX00044800		JAX00358119		JAX00358121		JAX00358125		JAX00358129		JAX00358131		JAX00358132		JAX00358134		JAX00358137		JAX00358142		JAX00358145		JAX00358149		JAX00044806		JAX00358155		JAX00358156		JAX00358160		JAX00358164		JAX00358166		JAX00358167		JAX00358170		JAX00044810		JAX00358174		JAX00044812		JAX00358177		JAX00202950		JAX00358181		JAX00044814		JAX00044817		JAX00044818		JAX00358192		JAX00358193		JAX00358194		JAX00044819		JAX00358206		JAX00358208		JAX00358215		JAX00358216		JAX00358217		JAX00358218		JAX00358219		JAX00358220		JAX00358222		JAX00044825		JAX00358224		JAX00358226		JAX00358228		JAX00358229		JAX00358232		JAX00044829		JAX00358241		JAX00358243		JAX00044832		JAX00358244		JAX00358246		JAX00044833		JAX00358250		JAX00358256		JAX00358257		JAX00358262		JAX00044839		JAX00358270		JAX00358271		JAX00358275		JAX00358278		JAX00358279		JAX00044846		JAX00358285		JAX00358287		JAX00358294		JAX00358298		JAX00044849		JAX00358300		JAX00358302		JAX00358304		JAX00358310		JAX00358311		JAX00358318		JAX00358319		JAX00358320		JAX00358325		JAX00358329		JAX00358330		JAX00358332		JAX00358334		JAX00044855		JAX00358340		JAX00044857		JAX00358343		JAX00358348		JAX00358349		JAX00358352		JAX00358354		JAX00044861		JAX00044862		JAX00044863		JAX00358358		JAX00044867		JAX00044868		JAX00358378		JAX00358381		JAX00358383		JAX00358385		JAX00358386		JAX00044872		JAX00358397		JAX00358400		JAX00358403		JAX00358404		JAX00044878		JAX00358409		JAX00358413		JAX00358417		JAX00202965		JAX00358419		JAX00358420		JAX00202967		JAX00358428		JAX00358430		JAX00358438		JAX00358440		JAX00358443		JAX00358448		JAX00358449		JAX00358451		JAX00358452		JAX00358457		JAX00358462		JAX00358476		JAX00358479		JAX00044888		JAX00044889		JAX00044890		JAX00358492		JAX00358495		JAX00358499		JAX00358501		JAX00358503		JAX00358505		JAX00358507		JAX00358508		JAX00358509		JAX00358511		JAX00358515		JAX00358517		JAX00358519		JAX00202973		JAX00358523		JAX00044899		JAX00358530		JAX00358534		JAX00358553		JAX00358555		JAX00358556		JAX00358558		JAX00044904		JAX00358559		JAX00044906		JAX00358563		JAX00358566		JAX00202977		JAX00358569		JAX00358570		JAX00358574		JAX00358577		JAX00044913		JAX00358590		JAX00358595		JAX00358597		JAX00358599		JAX00358603		JAX00358604		JAX00358605		JAX00358609		JAX00358612		JAX00044921		JAX00358619		JAX00358621		JAX00358622		JAX00044922		JAX00358625		JAX00358626		JAX00358633		JAX00044927		JAX00358634		JAX00358646		JAX00358653		JAX00044932		JAX00202982		JAX00358656		JAX00358659		JAX00358660		JAX00044935		JAX00358665		JAX00358670		JAX00044941		JAX00044942		JAX00044944		JAX00358677		JAX00358678		JAX00358684		JAX00358686		JAX00358688		JAX00044949		JAX00044950		JAX00044952		JAX00358698		JAX00358699		JAX00044956		JAX00358712		JAX00358713		JAX00358714		JAX00358720		JAX00358721		JAX00358723		JAX00358725		JAX00358728		JAX00358731		JAX00358733		JAX00358743		JAX00358748		JAX00358749		JAX00044970		JAX00358756		JAX00358760		JAX00358761		JAX00044971		JAX00044972		JAX00358764		JAX00044974		JAX00202990		JAX00358768		JAX00358769		JAX00358771		JAX00358773		JAX00358774		JAX00358775		JAX00358777		JAX00358780		JAX00044984		JAX00044985		JAX00358785		JAX00358788		JAX00044992		JAX00358794		JAX00044995		JAX00358799		JAX00358804		JAX00045001		JAX00045004		JAX00203001		JAX00045005		JAX00045006		JAX00045008		JAX00358815		JAX00358817		JAX00358818		JAX00203005		JAX00358820		JAX00358822		JAX00358823		JAX00045011		JAX00358828		JAX00045012		JAX00358829		JAX00045014		JAX00358832		JAX00358837		JAX00358839		JAX00358852		JAX00045022		JAX00045023		JAX00358855		JAX00358856		JAX00358862		JAX00045026		JAX00358866		JAX00358867		JAX00358869		JAX00045031		JAX00045032		JAX00045033		JAX00045034		JAX00045035		JAX00203012		JAX00358879		JAX00358881		JAX00045040		JAX00358891		JAX00358894		JAX00358896		JAX00358897		JAX00358910		JAX00045045		JAX00358911		JAX00358912		JAX00045046		JAX00358917		JAX00045048		JAX00358919		JAX00045049		JAX00358922		JAX00358923		JAX00358924		JAX00045053		JAX00358933		JAX00358934		JAX00358936		JAX00045058		JAX00045061		JAX00045062		JAX00358964		JAX00358967		JAX00358968		JAX00358969		JAX00358972		JAX00358974		JAX00358976		JAX00358990		JAX00358991		JAX00045070		JAX00359003		JAX00359004		JAX00359007		JAX00359008		JAX00359012		JAX00359013		JAX00045074		JAX00359016		JAX00359026		JAX00359030		JAX00359050		JAX00359053		JAX00045079		JAX00359057		JAX00359061		JAX00359068		JAX00359071		JAX00045086		JAX00359077		JAX00045087		JAX00045088		JAX00359083		JAX00359084		JAX00045089		JAX00359085		JAX00359089		JAX00359090		JAX00359094		JAX00359096		JAX00045090		JAX00359098		JAX00359099		JAX00045091		JAX00359103		JAX00359106		JAX00359107		JAX00359108		JAX00359109		JAX00045097		JAX00359115		JAX00359117		JAX00359119		JAX00359123		JAX00359124		JAX00359130		JAX00359133		JAX00359138		JAX00359141		JAX00359142		JAX00359153		JAX00359155		JAX00359156		JAX00359160		JAX00359163		JAX00359174		JAX00359176		JAX00359178		JAX00045110		JAX00359179		JAX00203036		JAX00045111		JAX00359189		JAX00359191		JAX00045115		JAX00359198		JAX00359199		JAX00359203		JAX00359204		JAX00359206		JAX00359207		JAX00045117		JAX00359219		JAX00045124		JAX00359221		JAX00045128		JAX00045130		JAX00359235		JAX00359237		JAX00359238		JAX00359239		JAX00359253		JAX00359254		JAX00359255		JAX00359256		JAX00359258		JAX00359259		JAX00359268		JAX00359273		JAX00045136		JAX00359286		JAX00359294		JAX00359295		JAX00359302		JAX00359304		JAX00359307		JAX00359309		JAX00359310		JAX00359311		JAX00359312		JAX00359315		JAX00359318		JAX00359319		JAX00359321		JAX00359322		JAX00359323		JAX00359326		JAX00359330		JAX00359333		JAX00045145		JAX00045146		JAX00359339		JAX00359341		JAX00359343		JAX00359347		JAX00359348		JAX00359350		JAX00359354		JAX00359355		JAX00359360		JAX00045150		JAX00359364		JAX00359368		JAX00359370		JAX00359372		JAX00359373		JAX00359377		JAX00045153		JAX00203047		JAX00359391		JAX00359393		JAX00203049		JAX00045164		JAX00359410		JAX00359411		JAX00359421		JAX00359425		JAX00359432		JAX00359437		JAX00045169		JAX00045170		JAX00203052		JAX00359440		JAX00359449		JAX00359451		JAX00359453		JAX00359459		JAX00359474		JAX00359476		JAX00359479		JAX00359485		JAX00359491		JAX00359493		JAX00045184		JAX00359498		JAX00359502		JAX00359507		JAX00359508		JAX00045186		JAX00359510		JAX00203059		JAX00359517		JAX00359518		JAX00203061		JAX00359524		JAX00359526		JAX00045193		JAX00045194		JAX00359528		JAX00359530		JAX00359533		JAX00359537		JAX00359541		JAX00359542		JAX00359546		JAX00359549		JAX00359550		JAX00359552		JAX00359555		JAX00359557		JAX00359559		JAX00359561		JAX00045201		JAX00359569		JAX00359571		JAX00203066		JAX00359576		JAX00045204		JAX00045206		JAX00359578		JAX00359587		JAX00359589		JAX00045211		JAX00359592		JAX00203069		JAX00045214		JAX00359597		JAX00045216		JAX00359599		JAX00359600		JAX00359604		JAX00359605		JAX00045220		JAX00359610		JAX00359611		JAX00359613		JAX00359615		JAX00359616		JAX00045222		JAX00045223		JAX00045226		JAX00359619		JAX00359628		JAX00359632		JAX00045231		JAX00359635		JAX00359640		JAX00359641		JAX00045233		JAX00045235		JAX00359651		JAX00359653		JAX00359656		JAX00359658		JAX00359660		JAX00045237		JAX00045240		JAX00045245		JAX00045248		JAX00045249		JAX00359686		JAX00203081		JAX00203082		JAX00045251		JAX00359697		JAX00359716		JAX00359720		JAX00045260		JAX00359724		JAX00359729		JAX00045262		JAX00359732		JAX00045263		JAX00359733		JAX00359743		JAX00359749		JAX00359750		JAX00359757		JAX00359758		JAX00359767		JAX00359768		JAX00359769		JAX00359771		JAX00359774		JAX00045269		JAX00359780		JAX00359781		JAX00359783		JAX00359786		JAX00203090		JAX00045270		JAX00359794		JAX00359806		JAX00359808		JAX00359811		JAX00045273		JAX00359826		JAX00359830		JAX00359835		JAX00045277		JAX00359836		JAX00359838		JAX00359841		JAX00359844		JAX00359848		JAX00359851		JAX00359853		JAX00359854		JAX00359857		JAX00045279		JAX00359860		JAX00359863		JAX00359872		JAX00359879		JAX00359881		JAX00359882		JAX00359885		JAX00359892		JAX00203096		JAX00359912		JAX00359919		JAX00359921		JAX00045293		JAX00359925		JAX00359926		JAX00045294		JAX00203097		JAX00359941		JAX00359945		JAX00359947		JAX00359955		JAX00359958		JAX00045300		JAX00045303		JAX00359967		JAX00045304		JAX00045305		JAX00359969		JAX00045306		JAX00359976		JAX00359978		JAX00359980		JAX00359981		JAX00359985		JAX00359996		JAX00203101		JAX00045313		JAX00045315		JAX00360003		JAX00360008		JAX00045317		JAX00360028		JAX00045318		JAX00045319		JAX00203106		JAX00360035		JAX00360044		JAX00360045		JAX00360046		JAX00045323		JAX00360055		JAX00360063		JAX00360064		JAX00360065		JAX00360068		JAX00360071		JAX00203107		JAX00045328		JAX00045329		JAX00360081		JAX00360083		JAX00360085		JAX00360086		JAX00360088		JAX00360091		JAX00360092		JAX00203110		JAX00360095		JAX00360106		JAX00360110		JAX00360114		JAX00360115		JAX00360120		JAX00360122		JAX00360124		JAX00203112		JAX00360127		JAX00360128		JAX00360134		JAX00360139		JAX00045338		JAX00360152		JAX00360155		JAX00360161		JAX00360162		JAX00045342		JAX00360164		JAX00360174		JAX00360177		JAX00360179		JAX00360180		JAX00360188		JAX00045346		JAX00360191		JAX00360192		JAX00360194		JAX00045351		JAX00045352		JAX00360207		JAX00360215		JAX00360219		JAX00360225		JAX00360226		JAX00360228		JAX00360229		JAX00360235		JAX00360236		JAX00360238		JAX00045358		JAX00045359		JAX00360241		JAX00045361		JAX00360242		JAX00360244		JAX00360247		JAX00360250		JAX00203120		JAX00045363		JAX00360253		JAX00360254		JAX00045364		JAX00045366		JAX00360269		JAX00360275		JAX00360276		JAX00360279		JAX00360289		JAX00360290		JAX00360291		JAX00045369		JAX00045371		JAX00360294		JAX00360298		JAX00045372		JAX00360302		JAX00360310		JAX00045376		JAX00360321		JAX00360326		JAX00360328		JAX00360337		JAX00203125		JAX00203126		JAX00360340		JAX00360347		JAX00360349		JAX00360350		JAX00360367		JAX00360368		JAX00360369		JAX00360370		JAX00360375		JAX00360377		JAX00360378		JAX00360387		JAX00360390		JAX00360391		JAX00360392		JAX00360400		JAX00360401		JAX00045385		JAX00360408		JAX00203130		JAX00045388		JAX00360418		JAX00360420		JAX00360424		JAX00360426		JAX00045393		JAX00045395		JAX00360434		JAX00360435		JAX00360436		JAX00360440		JAX00360444		JAX00360445		JAX00045397		JAX00045398		JAX00360455		JAX00360463		JAX00045399		JAX00360467		JAX00360469		JAX00360470		JAX00360477		JAX00360479		JAX00045401		JAX00360489		JAX00360492		JAX00360493		JAX00360497		JAX00045404		JAX00360499		JAX00360501		JAX00360503		JAX00360509		JAX00045405		JAX00045406		JAX00360511		JAX00360512		JAX00360522		JAX00045408		JAX00360527		JAX00203136		JAX00360528		JAX00360538		JAX00360545		JAX00360552		JAX00360553		JAX00360558		JAX00045419		JAX00360562		JAX00360563		JAX00360564		JAX00360566		JAX00360567		JAX00360568		JAX00360570		JAX00045422		JAX00045423		JAX00045424		JAX00045430		JAX00203142		JAX00203144		JAX00360586		JAX00360587		JAX00045435		JAX00203145		JAX00045440		JAX00045447		JAX00360606		JAX00045452		JAX00360616		JAX00045453		JAX00360618		JAX00360621		JAX00360622		JAX00045455		JAX00045486		JAX00045480		JAX00360677		JAX00045498		JAX00360680		JAX00203162		JAX00360683		JAX00360684		JAX00203164		JAX00360690		JAX00360720		JAX00360721		JAX00360725		JAX00045542		JAX00360748		JAX00360749		JAX00360754		JAX00203176		JAX00360756		JAX00360757		JAX00360762		JAX00045545		JAX00360774		JAX00045546		JAX00360782		JAX00360783		JAX00360785		JAX00360792		JAX00360795		JAX00360799		JAX00360800		JAX00360801		JAX00045553		JAX00360805		JAX00045554		JAX00360810		JAX00360815		JAX00360817		JAX00360821		JAX00045556		JAX00360824		JAX00360828		JAX00360829		JAX00045558		JAX00360834		JAX00045562		JAX00360843		JAX00360852		JAX00045566		JAX00360862		JAX00360868		JAX00203182		JAX00045567		JAX00045570		JAX00045572		JAX00360880		JAX00360881		JAX00045574		JAX00045577		JAX00045578		JAX00045581		JAX00360905		JAX00360906		JAX00045582		JAX00360910		JAX00045585		JAX00045586		JAX00045587		JAX00360921		JAX00360926		JAX00045588		JAX00360935		JAX00360938		JAX00045591		JAX00360944		JAX00360945		JAX00360948		JAX00360949		JAX00045593		JAX00360955		JAX00045594		JAX00045596		JAX00360960		JAX00360968		JAX00203189		JAX00360970		JAX00360972		JAX00360974		JAX00360976		JAX00360987		JAX00360989		JAX00360992		JAX00360994		JAX00361000		JAX00045605		JAX00361008		JAX00361010		JAX00361011		JAX00361016		JAX00361019		JAX00361020		JAX00361021		JAX00361025		JAX00045608		JAX00045611		JAX00361027		JAX00045613		JAX00361035		JAX00361037		JAX00045616		JAX00045617		JAX00045619		JAX00361042		JAX00361045		JAX00045622		JAX00045623		JAX00361052		JAX00361054		JAX00361055		JAX00361057		JAX00045625		JAX00361071		JAX00361076		JAX00361079		JAX00361080		JAX00361083		JAX00045630		JAX00045632		JAX00045634		JAX00361090		JAX00361092		JAX00361096		JAX00045636		JAX00045639		JAX00361106		JAX00045640		JAX00045641		JAX00361108		JAX00361110		JAX00361113		JAX00361114		JAX00361116		JAX00045645		JAX00361117		JAX00361119		JAX00361120		JAX00361121		JAX00361125		JAX00361126		JAX00361128		JAX00361129		JAX00361132		JAX00361133		JAX00361134		JAX00361136		JAX00045649		JAX00361140		JAX00045650		JAX00361147		JAX00361148		JAX00361149		JAX00361151		JAX00361153		JAX00361157		JAX00361160		JAX00361161		JAX00045653		JAX00045654		JAX00361164		JAX00361166		JAX00361167		JAX00361168		JAX00361169		JAX00361171		JAX00361173		JAX00361175		JAX00361183		JAX00045661		JAX00361186		JAX00045664		JAX00045665		JAX00361196		JAX00361197		JAX00361201		JAX00361203		JAX00045671		JAX00361210		JAX00361214		JAX00361217		JAX00045675		JAX00045676		JAX00045677		JAX00361231		JAX00361248		JAX00361249		JAX00045684		JAX00361252		JAX00361253		JAX00361255		JAX00361256		JAX00361266		JAX00361267		JAX00361269		JAX00361272		JAX00361273		JAX00045690		JAX00361277		JAX00361278		JAX00361282		JAX00361286		JAX00361290		JAX00361291		JAX00361293		JAX00361298		JAX00361302		JAX00045699		JAX00045700		JAX00361303		JAX00361305		JAX00361306		JAX00361309		JAX00045708		JAX00361313		JAX00361317		JAX00361318		JAX00361319		JAX00361320		JAX00361324		JAX00045712		JAX00045713		JAX00361331		JAX00045715		JAX00045719		JAX00361340		JAX00361341		JAX00045721		JAX00361354		JAX00045724		JAX00361355		JAX00045725		JAX00361356		JAX00361359		JAX00361361		JAX00361362		JAX00361363		JAX00045730		JAX00361373		JAX00361378		JAX00045769		JAX00045770		JAX00361385		JAX00045773		JAX00361387		JAX00361395		JAX00361396		JAX00361397		JAX00361398		JAX00045776		JAX00045778		JAX00361414		JAX00045781		JAX00045782		JAX00045783		JAX00045784		JAX00361423		JAX00045786		JAX00045787		JAX00361425		JAX00361439		JAX00361440		JAX00361441		JAX00361443		JAX00361446		JAX00361450		JAX00361454		JAX00045800		JAX00361462		JAX00361463		JAX00045801		JAX00203206		JAX00361465		JAX00045804		JAX00361467		JAX00045805		JAX00361469		JAX00045806		JAX00361470		JAX00361471		JAX00045809		JAX00361483		JAX00361488		JAX00045810		JAX00045812		JAX00361498		JAX00045818		JAX00361504		JAX00361505		JAX00361508		JAX00361515		JAX00361517		JAX00361519		JAX00361520		JAX00045819		JAX00045820		JAX00045821		JAX00045822		JAX00361553		JAX00361560		JAX00187854		JAX00045842		JAX00361572		JAX00361576		JAX00045845		JAX00361607		JAX00361593		JAX00361610		JAX00361594		JAX00361621		JAX00045884		JAX00361634		JAX00361635		JAX00361636		JAX00045887		JAX00045888		JAX00361637		JAX00045889		JAX00361643		JAX00361644		JAX00361649		JAX00045891		JAX00045892		JAX00361658		JAX00361666		JAX00361667		JAX00361669		JAX00187857		JAX00361673		JAX00361674		JAX00361675		JAX00361676		JAX00361678		JAX00045894		JAX00045895		JAX00045897		JAX00045898		JAX00045900		JAX00045902		JAX00045903		JAX00361692		JAX00045904		JAX00361696		JAX00361698		JAX00361699		JAX00361700		JAX00361701		JAX00361703		JAX00045905		JAX00045906		JAX00361709		JAX00045907		JAX00361712		JAX00361715		JAX00361716		JAX00045910		JAX00361725		JAX00045913		JAX00361727		JAX00361735		JAX00361737		JAX00361743		JAX00045916		JAX00045917		JAX00045918		JAX00361751		JAX00045922		JAX00361762		JAX00361766		JAX00045923		JAX00361772		JAX00361774		JAX00361775		JAX00361778		JAX00361780		JAX00361781		JAX00361782		JAX00361785		JAX00361786		JAX00045927		JAX00361792		JAX00045929		JAX00045930		JAX00045932		JAX00361803		JAX00361808		JAX00361811		JAX00361813		JAX00045937		JAX00361818		JAX00361820		JAX00361833		JAX00361834		JAX00361835		JAX00361838		JAX00045944		JAX00361842		JAX00045945		JAX00361844		JAX00361845		JAX00361846		JAX00361856		JAX00361857		JAX00361859		JAX00045948		JAX00045949		JAX00361872		JAX00045960		JAX00045961		JAX00361884		JAX00361888		JAX00045963		JAX00045964		JAX00045965		JAX00187858		JAX00045966		JAX00361905		JAX00361906		JAX00361911		JAX00361918		JAX00045970		JAX00361924		JAX00361925		JAX00361930		JAX00361932		JAX00045971		JAX00045972		JAX00361933		JAX00045973		JAX00361940		JAX00361941		JAX00361942		JAX00361943		JAX00045975		JAX00361944		JAX00361945		JAX00361946		JAX00361951		JAX00361952		JAX00361954		JAX00361955		JAX00361956		JAX00361961		JAX00361963		JAX00361968		JAX00361970		JAX00361971		JAX00361973		JAX00361980		JAX00361983		JAX00361984		JAX00361988		JAX00361992		JAX00045984		JAX00361997		JAX00361999		JAX00362000		JAX00045987		JAX00362006		JAX00362007		JAX00362010		JAX00362013		JAX00045989		JAX00362015		JAX00362017		JAX00362018		JAX00362019		JAX00362023		JAX00045996		JAX00045997		JAX00362035		JAX00045998		JAX00046000		JAX00362053		JAX00362054		JAX00046001		JAX00046002		JAX00362055		JAX00046003		JAX00362056		JAX00362057		JAX00362058		JAX00362062		JAX00362064		JAX00362072		JAX00362073		JAX00362074		JAX00362077		JAX00362078		JAX00046008		JAX00362083		JAX00362089		JAX00046010		JAX00046012		JAX00362093		JAX00362094		JAX00362096		JAX00362099		JAX00046013		JAX00046014		JAX00362103		JAX00362112		JAX00362119		JAX00362120		JAX00362129		JAX00362133		JAX00046019		JAX00046020		JAX00362144		JAX00362145		JAX00362146		JAX00362149		JAX00362150		JAX00046026		JAX00362168		JAX00362172		JAX00362176		JAX00046030		JAX00362180		JAX00362182		JAX00362185		JAX00362188		JAX00362193		JAX00362198		JAX00046039		JAX00362205		JAX00362209		JAX00046040		JAX00362213		JAX00046043		JAX00362221		JAX00362222		JAX00362224		JAX00362228		JAX00362236		JAX00362241		JAX00203242		JAX00362242		JAX00362250		JAX00362251		JAX00362253		JAX00362256		JAX00362257		JAX00362259		JAX00362260		JAX00046052		JAX00046053		JAX00362268		JAX00362270		JAX00362271		JAX00362273		JAX00362274		JAX00362275		JAX00362277		JAX00362279		JAX00362280		JAX00362282		JAX00362285		JAX00362288		JAX00362289		JAX00046056		JAX00362296		JAX00362298		JAX00362300		JAX00362302		JAX00362305		JAX00362306		JAX00362307		JAX00362316		JAX00362322		JAX00362323		JAX00362326		JAX00362327		JAX00362332		JAX00046070		JAX00362349		JAX00362353		JAX00362360		JAX00362361		JAX00362363		JAX00046075		JAX00362366		JAX00362367		JAX00046076		JAX00362380		JAX00362382		JAX00362383		JAX00362390		JAX00046080		JAX00046081		JAX00362394		JAX00362396		JAX00362399		JAX00362403		JAX00362406		JAX00362408		JAX00046082		JAX00362412		JAX00362413		JAX00362415		JAX00362416		JAX00362417		JAX00362418		JAX00362419		JAX00046085		JAX00362420		JAX00046087		JAX00362432		JAX00362433		JAX00362442		JAX00362443		JAX00362446		JAX00362450		JAX00362451		JAX00362452		JAX00362453		JAX00362456		JAX00362457		JAX00362459		JAX00203256		JAX00362474		JAX00362475		JAX00362489		JAX00362490		JAX00362491		JAX00362495		JAX00362496		JAX00362508		JAX00362509		JAX00203257		JAX00362511		JAX00362512		JAX00046104		JAX00362516		JAX00362517		JAX00046106		JAX00362523		JAX00362524		JAX00362526		JAX00362527		JAX00362532		JAX00046111		JAX00362534		JAX00362537		JAX00362539		JAX00362541		JAX00362553		JAX00046112		JAX00362554		JAX00362556		JAX00046116		JAX00046117		JAX00362570		JAX00362574		JAX00362577		JAX00362579		JAX00362586		JAX00362598		JAX00362599		JAX00362601		JAX00362602		JAX00362607		JAX00046126		JAX00362622		JAX00362623		JAX00362627		JAX00362629		JAX00362631		JAX00203268		JAX00362640		JAX00362645		JAX00203269		JAX00046136		JAX00046138		JAX00362649		JAX00362654		JAX00362656		JAX00362662		JAX00362665		JAX00362669		JAX00362671		JAX00362672		JAX00362675		JAX00362678		JAX00362683		JAX00362684		JAX00362687		JAX00362690		JAX00046149		JAX00362692		JAX00362695		JAX00046151		JAX00362701		JAX00362706		JAX00362710		JAX00362714		JAX00362716		JAX00362717		JAX00362724		JAX00362726		JAX00046159		JAX00362732		JAX00362735		JAX00203277		JAX00046162		JAX00362741		JAX00046163		JAX00362748		JAX00362751		JAX00362752		JAX00362756		JAX00046165		JAX00362761		JAX00046167		JAX00362765		JAX00362769		JAX00362771		JAX00362781		JAX00362785		JAX00362787		JAX00362791		JAX00362792		JAX00203280		JAX00046171		JAX00362801		JAX00362802		JAX00362804		JAX00362809		JAX00362811		JAX00362814		JAX00362822		JAX00362823		JAX00203282		JAX00362825		JAX00362827		JAX00362838		JAX00362841		JAX00362843		JAX00046182		JAX00362852		JAX00046183		JAX00362856		JAX00046184		JAX00362859		JAX00046186		JAX00362867		JAX00362868		JAX00362870		JAX00362871		JAX00362873		JAX00362874		JAX00362887		JAX00362890		JAX00362896		JAX00362899		JAX00362901		JAX00362902		JAX00362905		JAX00362906		JAX00362907		JAX00362910		JAX00203288		JAX00362916		JAX00362922		JAX00046202		JAX00362926		JAX00362930		JAX00362935		JAX00362939		JAX00362948		JAX00362949		JAX00362951		JAX00362952		JAX00362954		JAX00046210		JAX00362956		JAX00362957		JAX00362962		JAX00362964		JAX00362967		JAX00362968		JAX00362970		JAX00046212		JAX00362972		JAX00362977		JAX00362987		JAX00046216		JAX00362992		JAX00362994		JAX00362996		JAX00363000		JAX00363001		JAX00363013		JAX00363017		JAX00046224		JAX00203298		JAX00363028		JAX00363032		JAX00363034		JAX00203303		JAX00046233		JAX00363041		JAX00363042		JAX00363046		JAX00363047		JAX00363052		JAX00046239		JAX00046240		JAX00363059		JAX00046242		JAX00363064		JAX00363070		JAX00046246		JAX00363072		JAX00363073		JAX00363078		JAX00046249		JAX00363081		JAX00363085		JAX00363086		JAX00203311		JAX00046252		JAX00363098		JAX00363099		JAX00046253		JAX00046255		JAX00363105		JAX00046259		JAX00363111		JAX00363120		JAX00363128		JAX00046263		JAX00203314		JAX00363138		JAX00363140		JAX00363145		JAX00363146		JAX00363147		JAX00363155		JAX00046270		JAX00363171		JAX00046272		JAX00363178		JAX00046276		JAX00363182		JAX00363192		JAX00363194		JAX00363195		JAX00363197		JAX00203318		JAX00363201		JAX00363203		JAX00363204		JAX00363209		JAX00363213		JAX00363214		JAX00363217		JAX00363218		JAX00046279		JAX00363228		JAX00363236		JAX00046281		JAX00363239		JAX00363241		JAX00363248		JAX00046283		JAX00363254		JAX00363260		JAX00363266		JAX00363270		JAX00363271		JAX00363272		JAX00203321		JAX00363275		JAX00363281		JAX00363284		JAX00046294		JAX00363290		JAX00363293		JAX00363294		JAX00363300		JAX00363308		JAX00363312		JAX00363314		JAX00046302		JAX00363318		JAX00363325		JAX00363328		JAX00363329		JAX00363331		JAX00046308		JAX00363335		JAX00046312		JAX00363342		JAX00363344		JAX00363346		JAX00363348		JAX00363349		JAX00363350		JAX00363351		JAX00363357		JAX00363360		JAX00203328		JAX00046316		JAX00046318		JAX00363364		JAX00363368		JAX00363372		JAX00363375		JAX00363380		JAX00363382		JAX00203329		JAX00203331		JAX00046324		JAX00363394		JAX00363398		JAX00363420		JAX00363421		JAX00363423		JAX00363426		JAX00363428		JAX00363429		JAX00363431		JAX00363433		JAX00363435		JAX00363436		JAX00046349		JAX00363454		JAX00363456		JAX00363457		JAX00363460		JAX00046352		JAX00363462		JAX00046355		JAX00363467		JAX00363470		JAX00363473		JAX00363476		JAX00363477		JAX00363478		JAX00363479		JAX00363480		JAX00363482		JAX00046365		JAX00363484		JAX00363491		JAX00363493		JAX00363494		JAX00046372		JAX00046373		JAX00046374		JAX00046375		JAX00046376		JAX00046377		JAX00363507		JAX00046386		JAX00046388		JAX00203346		JAX00046389		JAX00203348		JAX00046393		JAX00363524		JAX00363525		JAX00363527		JAX00046397		JAX00363530		JAX00363532		JAX00046398		JAX00363534		JAX00046403		JAX00363541		JAX00363543		JAX00046404		JAX00046405		JAX00046406		JAX00363544		JAX00363545		JAX00046407		JAX00046408		JAX00363551		JAX00363553		JAX00046409		JAX00363555		JAX00363561		JAX00046413		JAX00203354		JAX00203355		JAX00046416		JAX00363566		JAX00363567		JAX00363568		JAX00363569		JAX00046423		JAX00363571		JAX00363573		JAX00363574		JAX00363577		JAX00046426		JAX00363580		JAX00363581		JAX00363583		JAX00363588		JAX00363589		JAX00363590		JAX00046434		JAX00363593		JAX00046437		JAX00363608		JAX00363611		JAX00046443		JAX00363619		JAX00046445		JAX00363620		JAX00046446		JAX00046447		JAX00046448		JAX00363628		JAX00363636		JAX00046453		JAX00363642		JAX00363644		JAX00046459		JAX00046460		JAX00363651		JAX00046463		JAX00363653		JAX00363654		JAX00046464		JAX00363660		JAX00046466		JAX00363662		JAX00046472		JAX00363673		JAX00363674		JAX00363675		JAX00363676		JAX00363680		JAX00363681		JAX00363682		JAX00363684		JAX00363685		JAX00363686		JAX00363688		JAX00203363		JAX00046482		JAX00187864		JAX00187865		JAX00046485		JAX00363698		JAX00046488		JAX00363706		JAX00363709		JAX00363711		JAX00363713		JAX00046494		JAX00046496		JAX00363716		JAX00363717		JAX00363721		JAX00363723		JAX00046499		JAX00363725		JAX00363726		JAX00363728		JAX00363729		JAX00363730		JAX00363733		JAX00046504		JAX00363737		JAX00046505		JAX00363739		JAX00363740		JAX00363742		JAX00046506		JAX00363747		JAX00046508		JAX00363749		JAX00363751		JAX00363754		JAX00363759		JAX00363760		JAX00363764		JAX00187866		JAX00046515		JAX00363773		JAX00046518		JAX00046519		JAX00046522		JAX00363787		JAX00046527		JAX00363796		JAX00363797		JAX00363798		JAX00363805		JAX00046533		JAX00046534		JAX00363808		JAX00363810		JAX00363816		JAX00046537		JAX00046538		JAX00363817		JAX00363820		JAX00363821		JAX00363825		JAX00363831		JAX00363832		JAX00363834		JAX00363840		JAX00363842		JAX00363843		JAX00363851		JAX00363852		JAX00363854		JAX00363859		JAX00363860		JAX00363861		JAX00046552		JAX00363867		JAX00363868		JAX00363871		JAX00046555		JAX00046556		JAX00363876		JAX00363881		JAX00046562		JAX00363885		JAX00363886		JAX00046564		JAX00363896		JAX00363902		JAX00046573		JAX00046575		JAX00046578		JAX00363911		JAX00363915		JAX00363916		JAX00363917		JAX00046581		JAX00046584		JAX00363921		JAX00363923		JAX00363925		JAX00046589		JAX00046590		JAX00363933		JAX00363936		JAX00363937		JAX00046596		JAX00046597		JAX00363946		JAX00363947		JAX00363948		JAX00363951		JAX00046602		JAX00363953		JAX00363954		JAX00363956		JAX00363959		JAX00363965		JAX00046610		JAX00363972		JAX00363974		JAX00046615		JAX00363976		JAX00363978		JAX00046619		JAX00363981		JAX00363984		JAX00363985		JAX00363987		JAX00363988		JAX00363991		JAX00046621		JAX00363992		JAX00046622		JAX00363994		JAX00363996		JAX00046625		JAX00046626		JAX00046629		JAX00363998		JAX00364001		JAX00203397		JAX00046632		JAX00046633		JAX00364006		JAX00046637		JAX00364010		JAX00364013		JAX00046639		JAX00364015		JAX00364016		JAX00364019		JAX00203399		JAX00203400		JAX00364021		JAX00364024		JAX00046644		JAX00046647		JAX00364034		JAX00364035		JAX00364036		JAX00364040		JAX00364041		JAX00046651		JAX00364043		JAX00046652		JAX00046654		JAX00364048		JAX00203404		JAX00364059		JAX00364063		JAX00364067		JAX00364074		JAX00364075		JAX00203407		JAX00364077		JAX00364079		JAX00364080		JAX00046668		JAX00364081		JAX00364084		JAX00364087		JAX00364088		JAX00364090		JAX00364093		JAX00046676		JAX00364096		JAX00046678		JAX00046679		JAX00203412		JAX00046682		JAX00364099		JAX00364101		JAX00364104		JAX00364106		JAX00046684		JAX00046685		JAX00364111		JAX00046688		JAX00364112		JAX00364113		JAX00046691		JAX00364115		JAX00364121		JAX00046694		JAX00364124		JAX00364127		JAX00364128		JAX00046704		JAX00364138		JAX00364144		JAX00046707		JAX00203421		JAX00046719		JAX00364157		JAX00046722		JAX00046723		JAX00046724		JAX00364161		JAX00364162		JAX00046728		JAX00364175		JAX00046733		JAX00364178		JAX00364180		JAX00046738		JAX00364182		JAX00364186		JAX00364190		JAX00046742		JAX00046746		JAX00364198		JAX00364201		JAX00046752		JAX00046753		JAX00364213		JAX00364218		JAX00364223		JAX00364226		JAX00364227		JAX00046767		JAX00364239		JAX00046770		JAX00046771		JAX00364244		JAX00364245		JAX00364246		JAX00364249		JAX00364250		JAX00364254		JAX00046778		JAX00364260		JAX00364261		JAX00046782		JAX00364267		JAX00046788		JAX00364274		JAX00364285		JAX00364286		JAX00203448		JAX00046796		JAX00046797		JAX00364288		JAX00364291		JAX00364293		JAX00046801		JAX00364298		JAX00203451		JAX00046805		JAX00364302		JAX00046807		JAX00364309		JAX00364311		JAX00364312		JAX00364314		JAX00364317		JAX00046813		JAX00364322		JAX00364326		JAX00046816		JAX00046819		JAX00046820		JAX00364341		JAX00364347		JAX00364348		JAX00046825		JAX00364349		JAX00364350		JAX00046828		JAX00364353		JAX00364359		JAX00364360		JAX00046834		JAX00046835		JAX00364363		JAX00364364		JAX00364367		JAX00046836		JAX00364378		JAX00364389		JAX00046846		JAX00364400		JAX00364402		JAX00364407		JAX00046851		JAX00364411		JAX00364414		JAX00364418		JAX00364423		JAX00364425		JAX00364430		JAX00046859		JAX00046862		JAX00364436		JAX00364437		JAX00364441		JAX00364442		JAX00046863		JAX00046865		JAX00046869		JAX00046871		JAX00046874		JAX00364463		JAX00046878		JAX00046880		JAX00364469		JAX00364470		JAX00046881		JAX00046890		JAX00046891		JAX00364478		JAX00364482		JAX00364484		JAX00364485		JAX00364486		JAX00046893		JAX00364487		JAX00364488		JAX00046899		JAX00046900		JAX00364494		JAX00364497		JAX00364500		JAX00046906		JAX00364504		JAX00046909		JAX00364507		JAX00046912		JAX00046913		JAX00364508		JAX00364519		JAX00364520		JAX00046915		JAX00364528		JAX00364529		JAX00364530		JAX00364536		JAX00046918		JAX00364538		JAX00046919		JAX00046920		JAX00364542		JAX00364546		JAX00046925		JAX00364557		JAX00364558		JAX00046927		JAX00364560		JAX00046929		JAX00364562		JAX00046930		JAX00364564		JAX00046931		JAX00046932		JAX00046933		JAX00364571		JAX00364572		JAX00364577		JAX00364580		JAX00046935		JAX00364587		JAX00364589		JAX00046941		JAX00364591		JAX00046942		JAX00364593		JAX00046943		JAX00364595		JAX00364596		JAX00364597		JAX00364599		JAX00046945		JAX00364602		JAX00203489		JAX00364603		JAX00046948		JAX00046949		JAX00046952		JAX00364608		JAX00364610		JAX00046954		JAX00046955		JAX00046956		JAX00046958		JAX00203494		JAX00364620		JAX00364623		JAX00364626		JAX00364628		JAX00203495		JAX00046960		JAX00046961		JAX00364632		JAX00046962		JAX00046963		JAX00187868		JAX00187869		JAX00046965		JAX00364638		JAX00364639		JAX00046968		JAX00364640		JAX00203499		JAX00364642		JAX00046972		JAX00364648		JAX00364651		JAX00364652		JAX00364655		JAX00364656		JAX00364660		JAX00046977		JAX00046978		JAX00364663		JAX00203503		JAX00046980		JAX00364664		JAX00364668		JAX00364672		JAX00046985		JAX00046987		JAX00046989		JAX00364682		JAX00046990		JAX00364684		JAX00364685		JAX00364689		JAX00046993		JAX00046996		JAX00046998		JAX00364696		JAX00364697		JAX00364698		JAX00046999		JAX00364700		JAX00364704		JAX00364712		JAX00047008		JAX00364720		JAX00047009		JAX00364729		JAX00364730		JAX00364734		JAX00364735		JAX00364736		JAX00047011		JAX00364738		JAX00364739		JAX00364742		JAX00364743		JAX00047013		JAX00364744		JAX00364745		JAX00047014		JAX00364754		JAX00364756		JAX00364758		JAX00364759		JAX00364763		JAX00047021		JAX00047022		JAX00364772		JAX00047024		JAX00047025		JAX00364773		JAX00364776		JAX00047026		JAX00047027		JAX00047028		JAX00364779		JAX00364782		JAX00047030		JAX00047032		JAX00364795		JAX00047035		JAX00364799		JAX00047037		JAX00364803		JAX00364808		JAX00364809		JAX00364810		JAX00047046		JAX00047048		JAX00364818		JAX00364824		JAX00364828		JAX00364834		JAX00047060		JAX00364838		JAX00364842		JAX00364843		JAX00364846		JAX00047064		JAX00047066		JAX00364854		JAX00364856		JAX00364873		JAX00364874		JAX00364877		JAX00364880		JAX00047074		JAX00047075		JAX00047076		JAX00364884		JAX00364886		JAX00364887		JAX00364888		JAX00364890		JAX00047078		JAX00364895		JAX00187872		JAX00047084		JAX00364899		JAX00364901		JAX00364903		JAX00364904		JAX00047086		JAX00047088		JAX00364922		JAX00364926		JAX00364928		JAX00364933		JAX00364937		JAX00047094		JAX00364938		JAX00364940		JAX00047097		JAX00364943		JAX00047098		JAX00364944		JAX00364951		JAX00364953		JAX00047108		JAX00047109		JAX00364963		JAX00364967		JAX00364969		JAX00364971		JAX00047115		JAX00364982		JAX00364983		JAX00047119		JAX00364989		JAX00364990		JAX00364991		JAX00364999		JAX00047129		JAX00365007		JAX00047130		JAX00365011		JAX00365017		JAX00365023		JAX00047138		JAX00365024		JAX00365027		JAX00047140		JAX00365034		JAX00365035		JAX00365038		JAX00365050		JAX00365052		JAX00047149		JAX00047150		JAX00365053		JAX00365058		JAX00365061		JAX00047152		JAX00365066		JAX00365067		JAX00365069		JAX00365077		JAX00365078		JAX00047156		JAX00365080		JAX00365086		JAX00365091		JAX00365092		JAX00365099		JAX00047165		JAX00365100		JAX00365102		JAX00365104		JAX00047166		JAX00047169		JAX00365108		JAX00365115		JAX00365117		JAX00365119		JAX00365124		JAX00365125		JAX00365126		JAX00047174		JAX00365128		JAX00365134		JAX00365138		JAX00365140		JAX00047178		JAX00047181		JAX00187873		JAX00365151		JAX00047185		JAX00047186		JAX00047187		JAX00365152		JAX00365154		JAX00365156		JAX00365157		JAX00365159		JAX00365163		JAX00365164		JAX00365165		JAX00365166		JAX00365167		JAX00047192		JAX00365172		JAX00365174		JAX00365175		JAX00047195		JAX00365180		JAX00365182		JAX00365183		JAX00047197		JAX00047198		JAX00047199		JAX00047200		JAX00365185		JAX00365187		JAX00365191		JAX00047203		JAX00047205		JAX00047211		JAX00047215		JAX00365223		JAX00365224		JAX00365228		JAX00047223		JAX00365233		JAX00047226		JAX00365236		JAX00365237		JAX00047228		JAX00365240		JAX00365259		JAX00365264		JAX00365265		JAX00365272		JAX00047247		JAX00047248		JAX00203576		JAX00047251		JAX00047253		JAX00365287		JAX00365288		JAX00365289		JAX00365290		JAX00047254		JAX00047258		JAX00365292		JAX00047265		JAX00365307		JAX00365308		JAX00047270		JAX00365316		JAX00365318		JAX00365322		JAX00047275		JAX00365324		JAX00365329		JAX00365335		JAX00365336		JAX00365339		JAX00047283		JAX00365345		JAX00365350		JAX00365353		JAX00047289		JAX00365370		JAX00047301		JAX00047302		JAX00365374		JAX00365375		JAX00203595		JAX00047305		JAX00203596		JAX00047306		JAX00047309		JAX00047313		JAX00047316		JAX00365390		JAX00365397		JAX00365399		JAX00365400		JAX00047327		JAX00365403		JAX00365407		JAX00047331		JAX00047332		JAX00047333		JAX00365415		JAX00365417		JAX00047340		JAX00047341		JAX00047345		JAX00365422		JAX00047347		JAX00365426		JAX00365429		JAX00047349		JAX00365432		JAX00047354		JAX00365435		JAX00365437		JAX00365438		JAX00047360		JAX00047364		JAX00047365		JAX00047368		JAX00365450		JAX00365451		JAX00047370		JAX00047371		JAX00365457		JAX00365459		JAX00047377		JAX00047380		JAX00047382		JAX00365462		JAX00365465		JAX00365466		JAX00047386		JAX00047387		JAX00365469		JAX00365475		JAX00365478		JAX00365482		JAX00365491		JAX00365492		JAX00365493		JAX00047401		JAX00047402		JAX00365502		JAX00365506		JAX00365516		JAX00365518		JAX00365520		JAX00365527		JAX00047417		JAX00365534		JAX00047418		JAX00047419		JAX00365539		JAX00047423		JAX00365554		JAX00047424		JAX00047425		JAX00365557		JAX00365564		JAX00047429		JAX00365577		JAX00365578		JAX00365580		JAX00365583		JAX00365584		JAX00365585		JAX00203634		JAX00365589		JAX00365599		JAX00365602		JAX00047438		JAX00365604		JAX00365611		JAX00365614		JAX00047440		JAX00365615		JAX00365616		JAX00365619		JAX00047442		JAX00365621		JAX00365635		JAX00365636		JAX00365638		JAX00365639		JAX00365640		JAX00187877		JAX00047452		JAX00365646		JAX00365647		JAX00047453		JAX00365649		JAX00365651		JAX00365654		JAX00047456		JAX00365664		JAX00365665		JAX00365668		JAX00047458		JAX00365675		JAX00365676		JAX00365677		JAX00365678		JAX00365679		JAX00365680		JAX00365682		JAX00047460		JAX00047462		JAX00365684		JAX00047463		JAX00365688		JAX00365689		JAX00047464		JAX00365697		JAX00047467		JAX00365700		JAX00047468		JAX00365701		JAX00365703		JAX00365704		JAX00047470		JAX00365706		JAX00047471		JAX00365712		JAX00047473		JAX00365715		JAX00203645		JAX00365719		JAX00365721		JAX00365722		JAX00047475		JAX00365725		JAX00047476		JAX00203646		JAX00365730		JAX00365734		JAX00047481		JAX00047482		JAX00047483		JAX00365745		JAX00203651		JAX00365750		JAX00047490		JAX00365755		JAX00047492		JAX00365762		JAX00047493		JAX00047496		JAX00365787		JAX00365790		JAX00365791		JAX00365792		JAX00365795		JAX00365796		JAX00365798		JAX00365801		JAX00365803		JAX00365804		JAX00203655		JAX00365810		JAX00365814		JAX00365815		JAX00365819		JAX00047510		JAX00365826		JAX00365828		JAX00365830		JAX00365834		JAX00365836		JAX00365839		JAX00047511		JAX00047514		JAX00365844		JAX00365853		JAX00047519		JAX00365859		JAX00203660		JAX00047521		JAX00365863		JAX00365866		JAX00365874		JAX00365875		JAX00365878		JAX00047528		JAX00365881		JAX00365883		JAX00047529		JAX00047532		JAX00365890		JAX00365891		JAX00047537		JAX00365899		JAX00365900		JAX00047538		JAX00365902		JAX00365907		JAX00365909		JAX00047544		JAX00365914		JAX00047547		JAX00365918		JAX00365920		JAX00365923		JAX00365927		JAX00365928		JAX00365930		JAX00047551		JAX00365933		JAX00365936		JAX00365937		JAX00365942		JAX00047559		JAX00365948		JAX00047561		JAX00365949		JAX00365950		JAX00365955		JAX00365957		JAX00365959		JAX00365963		JAX00365965		JAX00365970		JAX00365971		JAX00365972		JAX00365973		JAX00047571		JAX00365980		JAX00365982		JAX00365984		JAX00047575		JAX00365987		JAX00047577		JAX00047579		JAX00365994		JAX00047582		JAX00366002		JAX00366005		JAX00366008		JAX00366012		JAX00366021		JAX00203672		JAX00366024		JAX00366028		JAX00047589		JAX00203674		JAX00366031		JAX00366035		JAX00366036		JAX00366040		JAX00366042		JAX00366043		JAX00203676		JAX00047596		JAX00203677		JAX00047598		JAX00366045		JAX00366054		JAX00366059		JAX00366061		JAX00366068		JAX00366070		JAX00366073		JAX00366075		JAX00047605		JAX00366079		JAX00366085		JAX00047608		JAX00047609		JAX00203680		JAX00203681		JAX00366089		JAX00047610		JAX00366095		JAX00366101		JAX00047612		JAX00366105		JAX00047614		JAX00366111		JAX00366112		JAX00047615		JAX00366115		JAX00047616		JAX00366124		JAX00047618		JAX00366130		JAX00203684		JAX00047619		JAX00047621		JAX00366143		JAX00366153		JAX00366155		JAX00366156		JAX00366160		JAX00203688		JAX00203689		JAX00203690		JAX00047628		JAX00366168		JAX00366171		JAX00366173		JAX00366174		JAX00366175		JAX00366178		JAX00366184		JAX00366186		JAX00366189		JAX00366194		JAX00366197		JAX00366205		JAX00366206		JAX00366207		JAX00366209		JAX00366214		JAX00366223		JAX00366225		JAX00366226		JAX00047644		JAX00047645		JAX00047646		JAX00366235		JAX00366237		JAX00366240		JAX00366242		JAX00366248		JAX00047650		JAX00366252		JAX00366253		JAX00366255		JAX00366260		JAX00366261		JAX00203693		JAX00047652		JAX00047653		JAX00203696		JAX00366273		JAX00047658		JAX00366274		JAX00047660		JAX00203698		JAX00366279		JAX00366280		JAX00047662		JAX00366289		JAX00366295		JAX00366297		JAX00203700		JAX00366303		JAX00047669		JAX00366309		JAX00366311		JAX00366312		JAX00047671		JAX00366314		JAX00047675		JAX00366316		JAX00366317		JAX00047676		JAX00366320		JAX00366323		JAX00203703		JAX00366325		JAX00366326		JAX00366327		JAX00366328		JAX00366329		JAX00203705		JAX00366333		JAX00047682		JAX00366339		JAX00366342		JAX00366347		JAX00366349		JAX00366354		JAX00366355		JAX00366356		JAX00366369		JAX00366373		JAX00366374		JAX00047689		JAX00366376		JAX00366379		JAX00366382		JAX00047694		JAX00047695		JAX00366392		JAX00366396		JAX00366400		JAX00366402		JAX00366407		JAX00366411		JAX00366412		JAX00366416		JAX00203710		JAX00366418		JAX00366425		JAX00366426		JAX00047708		JAX00366428		JAX00366430		JAX00366431		JAX00366432		JAX00366433		JAX00366438		JAX00366439		JAX00047710		JAX00047711		JAX00366444		JAX00047713		JAX00366445		JAX00366446		JAX00366450		JAX00366454		JAX00366455		JAX00366458		JAX00366461		JAX00047719		JAX00366464		JAX00366466		JAX00366467		JAX00047722		JAX00047723		JAX00366468		JAX00047724		JAX00366474		JAX00366475		JAX00047728		JAX00366482		JAX00047730		JAX00366483		JAX00366484		JAX00366485		JAX00366486		JAX00047732		JAX00366487		JAX00366492		JAX00366497		JAX00047736		JAX00047737		JAX00366503		JAX00366505		JAX00366508		JAX00366510		JAX00366518		JAX00366520		JAX00366524		JAX00047745		JAX00366535		JAX00047746		JAX00366536		JAX00366537		JAX00366542		JAX00366543		JAX00047748		JAX00366549		JAX00047751		JAX00047753		JAX00366559		JAX00047755		JAX00366562		JAX00366564		JAX00366565		JAX00366581		JAX00366589		JAX00366593		JAX00366615		JAX00366617		JAX00366620		JAX00366623		JAX00366626		JAX00366627		JAX00203723		JAX00203724		JAX00047769		JAX00366632		JAX00366633		JAX00047773		JAX00366635		JAX00366636		JAX00366637		JAX00366638		JAX00366639		JAX00366640		JAX00366643		JAX00047776		JAX00366650		JAX00366653		JAX00047778		JAX00047779		JAX00366662		JAX00047782		JAX00366667		JAX00366670		JAX00366672		JAX00366674		JAX00047785		JAX00366679		JAX00366683		JAX00366685		JAX00366689		JAX00366691		JAX00366692		JAX00366693		JAX00366699		JAX00366700		JAX00366702		JAX00366706		JAX00366710		JAX00366715		JAX00366716		JAX00366718		JAX00047791		JAX00047792		JAX00203728		JAX00203730		JAX00366723		JAX00047793		JAX00047795		JAX00366726		JAX00366727		JAX00366730		JAX00366733		JAX00047797		JAX00047798		JAX00366740		JAX00047803		JAX00203733		JAX00366747		JAX00366749		JAX00366750		JAX00366752		JAX00366764		JAX00366765		JAX00047808		JAX00366766		JAX00366769		JAX00366770		JAX00366774		JAX00366776		JAX00366778		JAX00366782		JAX00047813		JAX00366785		JAX00366786		JAX00366787		JAX00366789		JAX00366790		JAX00047816		JAX00366796		JAX00047819		JAX00366801		JAX00366803		JAX00366804		JAX00366809		JAX00047820		JAX00366814		JAX00366819		JAX00366820		JAX00366821		JAX00366822		JAX00047824		JAX00366823		JAX00366825		JAX00366827		JAX00366828		JAX00366829		JAX00366833		JAX00366834		JAX00047830		JAX00366845		JAX00366846		JAX00366848		JAX00366852		JAX00047837		JAX00366858		JAX00366859		JAX00366860		JAX00366862		JAX00366864		JAX00366869		JAX00047843		JAX00366874		JAX00366876		JAX00366879		JAX00047846		JAX00366881		JAX00366882		JAX00366893		JAX00047854		JAX00047855		JAX00366896		JAX00366897		JAX00366901		JAX00366907		JAX00366909		JAX00366911		JAX00366913		JAX00047861		JAX00366916		JAX00366922		JAX00366923		JAX00203749		JAX00366933		JAX00366936		JAX00047865		JAX00366942		JAX00366944		JAX00366946		JAX00047868		JAX00366949		JAX00366961		JAX00366965		JAX00366966		JAX00366969		JAX00366970		JAX00366971		JAX00047875		JAX00366974		JAX00366975		JAX00047876		JAX00047877		JAX00366981		JAX00366984		JAX00366985		JAX00366987		JAX00047881		JAX00047883		JAX00047884		JAX00366992		JAX00366994		JAX00047885		JAX00366995		JAX00047887		JAX00366998		JAX00367002		JAX00047890		JAX00047891		JAX00047892		JAX00367009		JAX00367013		JAX00047895		JAX00367015		JAX00367017		JAX00367020		JAX00367024		JAX00367028		JAX00047898		JAX00047900		JAX00367041		JAX00047901		JAX00047902		JAX00367049		JAX00367051		JAX00047904		JAX00367055		JAX00367058		JAX00367061		JAX00047905		JAX00047906		JAX00367067		JAX00367069		JAX00047908		JAX00367079		JAX00367081		JAX00367083		JAX00367084		JAX00367085		JAX00047911		JAX00367086		JAX00367089		JAX00367096		JAX00367097		JAX00367101		JAX00367103		JAX00367107		JAX00367108		JAX00367109		JAX00047917		JAX00367116		JAX00367117		JAX00367119		JAX00367121		JAX00367122		JAX00367127		JAX00367136		JAX00047924		JAX00047925		JAX00367140		JAX00367144		JAX00367146		JAX00367147		JAX00367150		JAX00047928		JAX00367153		JAX00367158		JAX00367159		JAX00367162		JAX00367163		JAX00367165		JAX00047933		JAX00367173		JAX00367174		JAX00367176		JAX00367177		JAX00367181		JAX00367185		JAX00367188		JAX00047941		JAX00367190		JAX00367191		JAX00367200		JAX00367201		JAX00367203		JAX00367204		JAX00367205		JAX00047947		JAX00367209		JAX00047952		JAX00367213		JAX00367218		JAX00367220		JAX00367221		JAX00047954		JAX00367223		JAX00367224		JAX00047956		JAX00367227		JAX00367233		JAX00367234		JAX00367235		JAX00367236		JAX00367239		JAX00367242		JAX00367246		JAX00047961		JAX00047962		JAX00367247		JAX00367250		JAX00367252		JAX00367256		JAX00367257		JAX00367258		JAX00367262		JAX00367263		JAX00367268		JAX00367270		JAX00367271		JAX00367274		JAX00367275		JAX00367276		JAX00367277		JAX00047972		JAX00203775		JAX00203777		JAX00047973		JAX00367291		JAX00367293		JAX00367297		JAX00367302		JAX00047980		JAX00367305		JAX00047981		JAX00367306		JAX00367311		JAX00367313		JAX00047987		JAX00367321		JAX00203781		JAX00367322		JAX00047991		JAX00047992		JAX00047994		JAX00047996		JAX00367334		JAX00367335		JAX00047998		JAX00367336		JAX00048000		JAX00203782		JAX00203783		JAX00367344		JAX00367348		JAX00367349		JAX00367350		JAX00367351		JAX00367359		JAX00048003		JAX00367365		JAX00367367		JAX00048008		JAX00367377		JAX00367378		JAX00367379		JAX00048010		JAX00203785		JAX00203786		JAX00367381		JAX00367383		JAX00367391		JAX00367392		JAX00048020		JAX00367393		JAX00367400		JAX00367407		JAX00367409		JAX00367411		JAX00367414		JAX00048027		JAX00367427		JAX00048029		JAX00048032		JAX00367433		JAX00367437		JAX00048036		JAX00367444		JAX00367452		JAX00367468		JAX00367470		JAX00367472		JAX00367473		JAX00367475		JAX00048044		JAX00048046		JAX00367483		JAX00367484		JAX00048047		JAX00367495		JAX00367498		JAX00367499		JAX00367500		JAX00048053		JAX00367503		JAX00367509		JAX00367511		JAX00367512		JAX00367519		JAX00048059		JAX00367521		JAX00367530		JAX00367533		JAX00367535		JAX00048064		JAX00367538		JAX00367539		JAX00367548		JAX00203799		JAX00367552		JAX00367556		JAX00367557		JAX00367561		JAX00367563		JAX00048075		JAX00367567		JAX00367568		JAX00367570		JAX00367573		JAX00048078		JAX00048079		JAX00367576		JAX00048084		JAX00367590		JAX00367591		JAX00367595		JAX00048086		JAX00367597		JAX00367603		JAX00367606		JAX00367607		JAX00048090		JAX00367618		JAX00048097		JAX00367629		JAX00367630		JAX00367637		JAX00367638		JAX00048102		JAX00048105		JAX00367651		JAX00367652		JAX00367655		JAX00367657		JAX00367661		JAX00367664		JAX00048110		JAX00367674		JAX00048112		JAX00203814		JAX00367675		JAX00048116		JAX00367681		JAX00367682		JAX00367683		JAX00367687		JAX00367691		JAX00367692		JAX00367693		JAX00367694		JAX00367698		JAX00203816		JAX00367702		JAX00367705		JAX00367707		JAX00367710		JAX00367711		JAX00367712		JAX00367713		JAX00367719		JAX00367720		JAX00367722		JAX00367723		JAX00367727		JAX00367730		JAX00048129		JAX00367734		JAX00367737		JAX00048132		JAX00367742		JAX00367744		JAX00367745		JAX00048138		JAX00367751		JAX00367752		JAX00048145		JAX00203823		JAX00048148		JAX00367756		JAX00367762		JAX00367763		JAX00367764		JAX00367766		JAX00367769		JAX00367771		JAX00367778		JAX00367779		JAX00048154		JAX00367783		JAX00367784		JAX00367785		JAX00367786		JAX00367787		JAX00367792		JAX00048157		JAX00367793		JAX00367796		JAX00367798		JAX00367800		JAX00367801		JAX00048164		JAX00367802		JAX00367806		JAX00048168		JAX00367813		JAX00367815		JAX00367816		JAX00367817		JAX00367821		JAX00048173		JAX00367822		JAX00367824		JAX00367825		JAX00367826		JAX00367828		JAX00048174		JAX00367831		JAX00367835		JAX00367836		JAX00048179		JAX00367839		JAX00367840		JAX00367842		JAX00367845		JAX00367846		JAX00048181		JAX00048182		JAX00048185		JAX00367856		JAX00367859		JAX00367863		JAX00367868		JAX00048189		JAX00048190		JAX00367870		JAX00048193		JAX00048194		JAX00048195		JAX00367879		JAX00367880		JAX00367881		JAX00367883		JAX00367886		JAX00203838		JAX00367891		JAX00367894		JAX00367902		JAX00367903		JAX00367904		JAX00367905		JAX00367906		JAX00048201		JAX00048203		JAX00367911		JAX00367912		JAX00367915		JAX00048209		JAX00367928		JAX00367934		JAX00367935		JAX00367936		JAX00367938		JAX00367940		JAX00367944		JAX00367947		JAX00367953		JAX00367955		JAX00367958		JAX00367959		JAX00048219		JAX00367960		JAX00367965		JAX00367970		JAX00367976		JAX00048224		JAX00367978		JAX00367979		JAX00367982		JAX00367983		JAX00367984		JAX00367987		JAX00367991		JAX00367992		JAX00367997		JAX00367998		JAX00048228		JAX00368000		JAX00368001		JAX00048229		JAX00368002		JAX00368005		JAX00048236		JAX00203845		JAX00048238		JAX00368014		JAX00368019		JAX00368020		JAX00368021		JAX00368026		JAX00368043		JAX00368052		JAX00368054		JAX00368055		JAX00048258		JAX00048259		JAX00368058		JAX00368064		JAX00048262		JAX00048264		JAX00048265		JAX00368073		JAX00048267		JAX00048268		JAX00048269		JAX00368093		JAX00368099		JAX00368104		JAX00368105		JAX00368108		JAX00368119		JAX00048282		JAX00368130		JAX00368136		JAX00368137		JAX00368142		JAX00368143		JAX00048288		JAX00368151		JAX00203856		JAX00368157		JAX00048295		JAX00368158		JAX00368159		JAX00048298		JAX00048299		JAX00368165		JAX00368170		JAX00048301		JAX00048302		JAX00048303		JAX00368177		JAX00368183		JAX00048306		JAX00368195		JAX00368197		JAX00368200		JAX00368203		JAX00368206		JAX00368207		JAX00048320		JAX00368208		JAX00368209		JAX00203861		JAX00048321		JAX00048322		JAX00368219		JAX00048325		JAX00048326		JAX00368229		JAX00368235		JAX00368238		JAX00368240		JAX00368241		JAX00048333		JAX00368249		JAX00368251		JAX00368252		JAX00368254		JAX00368255		JAX00368257		JAX00368258		JAX00368260		JAX00368261		JAX00048336		JAX00203864		JAX00048340		JAX00368267		JAX00368272		JAX00368274		JAX00368275		JAX00368276		JAX00368279		JAX00368281		JAX00368284		JAX00368291		JAX00048347		JAX00368304		JAX00048349		JAX00368307		JAX00368308		JAX00368309		JAX00048353		JAX00368312		JAX00368313		JAX00203872		JAX00048354		JAX00048356		JAX00368314		JAX00368315		JAX00048357		JAX00048361		JAX00048363		JAX00368334		JAX00187892		JAX00048368		JAX00368338		JAX00368346		JAX00048372		JAX00048373		JAX00048374		JAX00368348		JAX00368350		JAX00368352		JAX00368353		JAX00368354		JAX00048376		JAX00368356		JAX00368357		JAX00368360		JAX00203880		JAX00048382		JAX00368366		JAX00368370		JAX00048387		JAX00368374		JAX00368379		JAX00187893		JAX00368388		JAX00048396		JAX00368392		JAX00368395		JAX00203887		JAX00368400		JAX00048403		JAX00368403		JAX00368405		JAX00368406		JAX00368407		JAX00368408		JAX00368409		JAX00368410		JAX00203889		JAX00368413		JAX00048408		JAX00368415		JAX00368417		JAX00048411		JAX00048412		JAX00368424		JAX00048414		JAX00368429		JAX00048416		JAX00048417		JAX00368440		JAX00368445		JAX00368446		JAX00368447		JAX00368453		JAX00368454		JAX00368455		JAX00368457		JAX00048424		JAX00368466		JAX00368469		JAX00368470		JAX00048426		JAX00368472		JAX00368477		JAX00048430		JAX00368481		JAX00048433		JAX00203896		JAX00368484		JAX00368485		JAX00048435		JAX00368486		JAX00368490		JAX00368491		JAX00203899		JAX00368500		JAX00368504		JAX00048443		JAX00368507		JAX00368508		JAX00368509		JAX00048446		JAX00368513		JAX00368514		JAX00368518		JAX00368519		JAX00368521		JAX00368525		JAX00368528		JAX00048449		JAX00368532		JAX00368534		JAX00368538		JAX00368539		JAX00368540		JAX00368544		JAX00048452		JAX00368548		JAX00368553		JAX00048453		JAX00368557		JAX00368558		JAX00368559		JAX00368560		JAX00368561		JAX00203903		JAX00368563		JAX00368566		JAX00048458		JAX00368569		JAX00368571		JAX00368572		JAX00368574		JAX00368575		JAX00368576		JAX00368579		JAX00368580		JAX00368581		JAX00368582		JAX00368584		JAX00368585		JAX00368591		JAX00048467		JAX00368595		JAX00368597		JAX00368599		JAX00048468		JAX00048469		JAX00048470		JAX00368609		JAX00368610		JAX00368612		JAX00203908		JAX00203909		JAX00368619		JAX00368621		JAX00048474		JAX00368633		JAX00368634		JAX00368636		JAX00368639		JAX00368651		JAX00368653		JAX00048478		JAX00048479		JAX00368671		JAX00368672		JAX00368673		JAX00368674		JAX00368685		JAX00368695		JAX00368696		JAX00368697		JAX00368699		JAX00368703		JAX00368706		JAX00368707		JAX00203916		JAX00368708		JAX00368710		JAX00048489		JAX00368732		JAX00368734		JAX00368735		JAX00368739		JAX00048494		JAX00368744		JAX00368745		JAX00368749		JAX00368750		JAX00048496		JAX00048497		JAX00203918		JAX00203919		JAX00368757		JAX00368759		JAX00203920		JAX00368760		JAX00368765		JAX00368766		JAX00368768		JAX00368769		JAX00368770		JAX00368772		JAX00368781		JAX00368784		JAX00368787		JAX00048502		JAX00368792		JAX00368793		JAX00368797		JAX00048504		JAX00203923		JAX00048508		JAX00048509		JAX00368809		JAX00368812		JAX00368813		JAX00368816		JAX00368821		JAX00048511		JAX00368825		JAX00368828		JAX00048513		JAX00368830		JAX00368832		JAX00048517		JAX00368839		JAX00048518		JAX00368843		JAX00368847		JAX00368851		JAX00368852		JAX00368853		JAX00368855		JAX00368856		JAX00048522		JAX00048523		JAX00368864		JAX00368866		JAX00368867		JAX00048524		JAX00048525		JAX00048527		JAX00368869		JAX00368870		JAX00368876		JAX00368881		JAX00368899		JAX00048536		JAX00368903		JAX00368906		JAX00368908		JAX00048538		JAX00368920		JAX00368922		JAX00368923		JAX00048541		JAX00368927		JAX00368928		JAX00368930		JAX00368936		JAX00048543		JAX00368937		JAX00368941		JAX00368944		JAX00368945		JAX00368949		JAX00368952		JAX00368953		JAX00048547		JAX00048548		JAX00368956		JAX00368961		JAX00048550		JAX00048551		JAX00368968		JAX00368971		JAX00368973		JAX00368975		JAX00203936		JAX00368977		JAX00048560		JAX00368979		JAX00368984		JAX00368986		JAX00368988		JAX00368989		JAX00048563		JAX00048564		JAX00048565		JAX00048566		JAX00048567		JAX00368995		JAX00368997		JAX00369001		JAX00369003		JAX00369006		JAX00369008		JAX00369009		JAX00369011		JAX00048570		JAX00048571		JAX00369015		JAX00369017		JAX00369020		JAX00369022		JAX00048573		JAX00369024		JAX00048576		JAX00369025		JAX00369029		JAX00048581		JAX00203942		JAX00048584		JAX00369036		JAX00369040		JAX00369043		JAX00369044		JAX00048588		JAX00369047		JAX00048592		JAX00048593		JAX00369053		JAX00369056		JAX00369057		JAX00369061		JAX00369064		JAX00048601		JAX00048602		JAX00369068		JAX00369069		JAX00203950		JAX00203952		JAX00048611		JAX00369074		JAX00369078		JAX00369079		JAX00369080		JAX00369096		JAX00048624		JAX00048625		JAX00048628		JAX00369101		JAX00369107		JAX00048632		JAX00048640		JAX00369116		JAX00203959		JAX00048642		JAX00203961		JAX00048645		JAX00048646		JAX00369129		JAX00048649		JAX00369140		JAX00048655		JAX00048656		JAX00369144		JAX00369145		JAX00203966		JAX00369147		JAX00048657		JAX00048658		JAX00369151		JAX00048659		JAX00369152		JAX00369156		JAX00369157		JAX00369159		JAX00369164		JAX00048665		JAX00369167		JAX00369170		JAX00369171		JAX00369172		JAX00369173		JAX00369174		JAX00369177		JAX00369179		JAX00369180		JAX00369186		JAX00369188		JAX00369192		JAX00369194		JAX00048682		JAX00369198		JAX00048684		JAX00369201		JAX00369203		JAX00048688		JAX00369212		JAX00369215		JAX00369227		JAX00048699		JAX00369231		JAX00048703		JAX00369235		JAX00369236		JAX00369238		JAX00048705		JAX00369241		JAX00369250		JAX00369251		JAX00203976		JAX00369252		JAX00203978		JAX00369253		JAX00369254		JAX00369258		JAX00369265		JAX00369266		JAX00369267		JAX00369269		JAX00369272		JAX00369274		JAX00048714		JAX00048716		JAX00048719		JAX00048720		JAX00369286		JAX00369287		JAX00369290		JAX00369291		JAX00048723		JAX00048725		JAX00048726		JAX00369295		JAX00369302		JAX00369304		JAX00369307		JAX00369308		JAX00369310		JAX00369319		JAX00369326		JAX00048739		JAX00369337		JAX00048741		JAX00187896		JAX00048744		JAX00048745		JAX00369343		JAX00048746		JAX00048747		JAX00369346		JAX00369348		JAX00369349		JAX00203986		JAX00203987		JAX00369360		JAX00369362		JAX00048755		JAX00369368		JAX00048756		JAX00369374		JAX00369375		JAX00369376		JAX00369378		JAX00369379		JAX00369381		JAX00369385		JAX00369389		JAX00048767		JAX00369393		JAX00369394		JAX00369397		JAX00369398		JAX00369400		JAX00369401		JAX00048773		JAX00048776		JAX00369423		JAX00048781		JAX00369433		JAX00369435		JAX00369441		JAX00048783		JAX00048786		JAX00369460		JAX00369461		JAX00048790		JAX00204003		JAX00369464		JAX00369475		JAX00369478		JAX00369481		JAX00048798		JAX00369489		JAX00369491		JAX00369494		JAX00048805		JAX00369497		JAX00369500		JAX00369501		JAX00369502		JAX00369505		JAX00369507		JAX00048808		JAX00369518		JAX00369521		JAX00048810		JAX00048812		JAX00369527		JAX00369528		JAX00369532		JAX00369534		JAX00369535		JAX00369536		JAX00048814		JAX00048817		JAX00369544		JAX00048821		JAX00369554		JAX00369560		JAX00204014		JAX00369563		JAX00369564		JAX00048826		JAX00048827		JAX00369571		JAX00369572		JAX00369579		JAX00369580		JAX00048829		JAX00369586		JAX00369587		JAX00048831		JAX00048832		JAX00369597		JAX00369598		JAX00048834		JAX00204020		JAX00048835		JAX00048836		JAX00369605		JAX00369607		JAX00369609		JAX00369610		JAX00369613		JAX00048841		JAX00369620		JAX00369623		JAX00369624		JAX00369632		JAX00369638		JAX00369644		JAX00369646		JAX00369652		JAX00369653		JAX00369654		JAX00369655		JAX00369656		JAX00369657		JAX00204025		JAX00048855		JAX00048856		JAX00369663		JAX00048858		JAX00048859		JAX00369670		JAX00369674		JAX00369681		JAX00369684		JAX00369688		JAX00369690		JAX00369694		JAX00369698		JAX00369700		JAX00369704		JAX00369706		JAX00048865		JAX00048867		JAX00204030		JAX00369712		JAX00369714		JAX00369715		JAX00048869		JAX00369722		JAX00369731		JAX00369732		JAX00369733		JAX00369743		JAX00369746		JAX00204034		JAX00369748		JAX00369750		JAX00369753		JAX00369754		JAX00048875		JAX00369760		JAX00187897		JAX00369772		JAX00369775		JAX00369776		JAX00369781		JAX00369785		JAX00369787		JAX00369788		JAX00204036		JAX00369792		JAX00369793		JAX00369794		JAX00048885		JAX00048886		JAX00369800		JAX00048887		JAX00369801		JAX00048888		JAX00048890		JAX00369810		JAX00369812		JAX00204041		JAX00204042		JAX00369818		JAX00369820		JAX00369826		JAX00048899		JAX00369833		JAX00369834		JAX00369835		JAX00369836		JAX00048901		JAX00369848		JAX00369856		JAX00369861		JAX00369862		JAX00369864		JAX00369866		JAX00369868		JAX00369871		JAX00369873		JAX00369875		JAX00369876		JAX00369880		JAX00369883		JAX00048924		JAX00369889		JAX00369890		JAX00369894		JAX00048931		JAX00369899		JAX00369901		JAX00369903		JAX00369905		JAX00369908		JAX00369910		JAX00369912		JAX00369914		JAX00369917		JAX00048935		JAX00369920		JAX00369924		JAX00369925		JAX00369926		JAX00369935		JAX00369938		JAX00204058		JAX00369947		JAX00369949		JAX00369952		JAX00369955		JAX00369956		JAX00369957		JAX00369959		JAX00369960		JAX00048943		JAX00369962		JAX00369963		JAX00369965		JAX00369967		JAX00369970		JAX00369971		JAX00369974		JAX00369979		JAX00204062		JAX00369980		JAX00369981		JAX00048948		JAX00369982		JAX00369984		JAX00369989		JAX00369992		JAX00369993		JAX00369994		JAX00369996		JAX00370002		JAX00048955		JAX00204065		JAX00204066		JAX00370030		JAX00370037		JAX00048959		JAX00370043		JAX00370044		JAX00370047		JAX00048961		JAX00370048		JAX00370049		JAX00370050		JAX00370058		JAX00370076		JAX00048967		JAX00048968		JAX00204071		JAX00370085		JAX00370086		JAX00370087		JAX00370088		JAX00048970		JAX00048973		JAX00370098		JAX00048975		JAX00370117		JAX00204074		JAX00048978		JAX00370126		JAX00370128		JAX00370130		JAX00370132		JAX00370135		JAX00048982		JAX00370137		JAX00370139		JAX00370141		JAX00370142		JAX00370144		JAX00370145		JAX00370150		JAX00370153		JAX00370156		JAX00370165		JAX00048991		JAX00370170		JAX00048994		JAX00370192		JAX00048997		JAX00370198		JAX00370203		JAX00204075		JAX00204077		JAX00049001		JAX00370206		JAX00370208		JAX00370211		JAX00370212		JAX00370218		JAX00370220		JAX00049009		JAX00049010		JAX00370233		JAX00049012		JAX00370254		JAX00370257		JAX00370258		JAX00370259		JAX00370261		JAX00370263		JAX00187900		JAX00370264		JAX00049017		JAX00370275		JAX00049020		JAX00049025		JAX00204082		JAX00049027		JAX00370296		JAX00370297		JAX00370298		JAX00370301		JAX00370302		JAX00049034		JAX00370310		JAX00370318		JAX00370320		JAX00370321		JAX00049035		JAX00049039		JAX00370329		JAX00370331		JAX00370334		JAX00049041		JAX00370344		JAX00370345		JAX00370347		JAX00049047		JAX00370357		JAX00049048		JAX00370359		JAX00370361		JAX00370364		JAX00370369		JAX00370371		JAX00049051		JAX00370373		JAX00204087		JAX00370376		JAX00370379		JAX00370390		JAX00370391		JAX00370395		JAX00370397		JAX00370399		JAX00049056		JAX00049061		JAX00370412		JAX00370414		JAX00370417		JAX00370419		JAX00370423		JAX00370425		JAX00370430		JAX00370431		JAX00204092		JAX00204093		JAX00370444		JAX00370456		JAX00370464		JAX00370467		JAX00370476		JAX00370483		JAX00370489		JAX00049092		JAX00370499		JAX00049097		JAX00370504		JAX00204106		JAX00370508		JAX00370509		JAX00049104		JAX00370523		JAX00370524		JAX00049109		JAX00370526		JAX00370529		JAX00370530		JAX00049111		JAX00370533		JAX00049112		JAX00370537		JAX00049114		JAX00370542		JAX00370543		JAX00370546		JAX00370550		JAX00370560		JAX00370565		JAX00370568		JAX00049123		JAX00049124		JAX00370569		JAX00370577		JAX00049129		JAX00370581		JAX00370582		JAX00370583		JAX00370591		JAX00370592		JAX00370596		JAX00370598		JAX00370599		JAX00370601		JAX00370609		JAX00370629		JAX00204116		JAX00370638		JAX00049141		JAX00370645		JAX00049143		JAX00049144		JAX00370653		JAX00370656		JAX00370660		JAX00370661		JAX00370663		JAX00370666		JAX00370671		JAX00049149		JAX00370680		JAX00370682		JAX00370683		JAX00370687		JAX00049153		JAX00049154		JAX00370690		JAX00370698		JAX00370701		JAX00370702		JAX00049157		JAX00370707		JAX00370708		JAX00049158		JAX00049159		JAX00049160		JAX00049161		JAX00049163		JAX00049164		JAX00370729		JAX00370730		JAX00370731		JAX00370736		JAX00370739		JAX00049168		JAX00370742		JAX00370745		JAX00370750		JAX00370751		JAX00049171		JAX00370756		JAX00370758		JAX00370760		JAX00370761		JAX00370762		JAX00370764		JAX00370767		JAX00370773		JAX00370774		JAX00370780		JAX00370784		JAX00049180		JAX00370786		JAX00370788		JAX00370791		JAX00370792		JAX00370795		JAX00370796		JAX00370800		JAX00370803		JAX00187903		JAX00049185		JAX00370806		JAX00049186		JAX00049187		JAX00370809		JAX00204129		JAX00370821		JAX00370826		JAX00049195		JAX00370835		JAX00370840		JAX00370841		JAX00049197		JAX00370844		JAX00370846		JAX00049203		JAX00370856		JAX00370858		JAX00370860		JAX00370863		JAX00049205		JAX00370864		JAX00049206		JAX00049208		JAX00370868		JAX00049221		JAX00049222		JAX00370889		JAX00049225		JAX00049226		JAX00370894		JAX00370895		JAX00370896		JAX00204135		JAX00370898		JAX00049233		JAX00370902		JAX00370905		JAX00370906		JAX00049237		JAX00049238		JAX00049239		JAX00370912		JAX00049241		JAX00370915		JAX00370919		JAX00049242		JAX00370922		JAX00370927		JAX00370929		JAX00370930		JAX00370932		JAX00370933		JAX00370940		JAX00370941		JAX00049246		JAX00049247		JAX00049248		JAX00370952		JAX00370953		JAX00370959		JAX00049251		JAX00049253		JAX00370968		JAX00370973		JAX00370977		JAX00049254		JAX00049255		JAX00370978		JAX00370979		JAX00049258		JAX00370989		JAX00370990		JAX00370991		JAX00371002		JAX00049261		JAX00371007		JAX00049264		JAX00371010		JAX00371012		JAX00049266		JAX00204141		JAX00204142		JAX00049267		JAX00371014		JAX00371020		JAX00371030		JAX00371033		JAX00049277		JAX00049282		JAX00371037		JAX00371038		JAX00371039		JAX00371040		JAX00371044		JAX00371046		JAX00049285		JAX00371049		JAX00371051		JAX00371054		JAX00371062		JAX00371065		JAX00187906		JAX00371067		JAX00371069		JAX00371070		JAX00204148		JAX00371072		JAX00049291		JAX00371074		JAX00371076		JAX00371079		JAX00371080		JAX00371085		JAX00371086		JAX00371090		JAX00371094		JAX00049297		JAX00049298		JAX00371097		JAX00371101		JAX00371103		JAX00371109		JAX00371113		JAX00371114		JAX00371123		JAX00371129		JAX00371130		JAX00371134		JAX00049305		JAX00049306		JAX00371137		JAX00371138		JAX00371144		JAX00371145		JAX00371148		JAX00049310		JAX00371149		JAX00371152		JAX00371153		JAX00371155		JAX00049313		JAX00371166		JAX00049315		JAX00371173		JAX00049317		JAX00049318		JAX00371176		JAX00371177		JAX00371179		JAX00371185		JAX00371187		JAX00371188		JAX00371196		JAX00371197		JAX00371198		JAX00371201		JAX00049326		JAX00371207		JAX00371210		JAX00371211		JAX00049331		JAX00049332		JAX00371217		JAX00049335		JAX00049336		JAX00371220		JAX00049340		JAX00049342		JAX00371233		JAX00204160		JAX00049347		JAX00049348		JAX00049349		JAX00371243		JAX00371247		JAX00371252		JAX00371253		JAX00371255		JAX00371260		JAX00371263		JAX00049360		JAX00049361		JAX00371272		JAX00371274		JAX00371275		JAX00371281		JAX00371282		JAX00371283		JAX00371287		JAX00049366		JAX00049367		JAX00371292		JAX00371293		JAX00371294		JAX00049370		JAX00371302		JAX00371305		JAX00371306		JAX00371309		JAX00204164		JAX00371313		JAX00049377		JAX00371317		JAX00371318		JAX00049381		JAX00371322		JAX00371323		JAX00049384		JAX00371327		JAX00371328		JAX00204169		JAX00204170		JAX00049390		JAX00371333		JAX00371334		JAX00371335		JAX00049392		JAX00371336		JAX00371339		JAX00049395		JAX00371341		JAX00371358		JAX00049403		JAX00371361		JAX00371362		JAX00371363		JAX00371364		JAX00371367		JAX00371368		JAX00049405		JAX00371372		JAX00371374		JAX00371376		JAX00049408		JAX00049409		JAX00371377		JAX00371379		JAX00371382		JAX00187909		JAX00049411		JAX00049413		JAX00049414		JAX00371387		JAX00049415		JAX00371389		JAX00371391		JAX00049417		JAX00371395		JAX00371396		JAX00371399		JAX00371400		JAX00371402		JAX00049421		JAX00371413		JAX00371415		JAX00049426		JAX00049430		JAX00371425		JAX00049432		JAX00049433		JAX00371430		JAX00371431		JAX00371433		JAX00371434		JAX00371439		JAX00049440		JAX00371451		JAX00371453		JAX00371456		JAX00371457		JAX00371458		JAX00371460		JAX00049447		JAX00371461		JAX00371463		JAX00049452		JAX00371466		JAX00371468		JAX00049454		JAX00371472		JAX00049456		JAX00371476		JAX00049457		JAX00049458		JAX00371486		JAX00371487		JAX00371489		JAX00371490		JAX00371491		JAX00371495		JAX00371497		JAX00049468		JAX00371504		JAX00371505		JAX00371511		JAX00371515		JAX00371516		JAX00371525		JAX00371526		JAX00371527		JAX00371529		JAX00049474		JAX00049476		JAX00049478		JAX00371539		JAX00371540		JAX00371543		JAX00371545		JAX00371546		JAX00049482		JAX00371547		JAX00371551		JAX00371557		JAX00371559		JAX00049487		JAX00371561		JAX00371562		JAX00371566		JAX00371567		JAX00049490		JAX00371571		JAX00371575		JAX00371576		JAX00371577		JAX00371584		JAX00371590		JAX00371591		JAX00049495		JAX00371606		JAX00371608		JAX00371611		JAX00371613		JAX00049498		JAX00371616		JAX00371623		JAX00049499		JAX00371624		JAX00371626		JAX00049500		JAX00371636		JAX00371638		JAX00371639		JAX00049503		JAX00371647		JAX00371648		JAX00371652		JAX00371653		JAX00371656		JAX00371662		JAX00049507		JAX00049508		JAX00371668		JAX00371674		JAX00049509		JAX00049513		JAX00371685		JAX00371688		JAX00371689		JAX00371690		JAX00049515		JAX00371693		JAX00371694		JAX00371695		JAX00371697		JAX00371699		JAX00049522		JAX00371708		JAX00371714		JAX00371717		JAX00371718		JAX00371719		JAX00371720		JAX00371721		JAX00049527		JAX00371723		JAX00371726		JAX00371728		JAX00371730		JAX00371731		JAX00049533		JAX00371739		JAX00371740		JAX00371743		JAX00371746		JAX00371750		JAX00371751		JAX00371754		JAX00049542		JAX00049544		JAX00371764		JAX00049547		JAX00371774		JAX00371778		JAX00049550		JAX00187913		JAX00049551		JAX00371780		JAX00049554		JAX00049556		JAX00371781		JAX00371783		JAX00049558		JAX00049560		JAX00049562		JAX00371788		JAX00371790		JAX00371792		JAX00371793		JAX00371797		JAX00049563		JAX00371800		JAX00371805		JAX00371806		JAX00371811		JAX00371814		JAX00371816		JAX00371824		JAX00049582		JAX00371827		JAX00049584		JAX00049585		JAX00049587		JAX00371833		JAX00371842		JAX00371847		JAX00371848		JAX00371852		JAX00049592		JAX00049594		JAX00049595		JAX00049596		JAX00371858		JAX00049597		JAX00371859		JAX00049599		JAX00049600		JAX00371864		JAX00371868		JAX00371872		JAX00049607		JAX00371874		JAX00049608		JAX00049609		JAX00371879		JAX00049613		JAX00371882		JAX00371884		JAX00371886		JAX00049616		JAX00371892		JAX00371896		JAX00371902		JAX00049618		JAX00371914		JAX00371917		JAX00049621		JAX00371919		JAX00371920		JAX00371921		JAX00371923		JAX00049625		JAX00371929		JAX00371933		JAX00049629		JAX00049631		JAX00371943		JAX00049634		JAX00049635		JAX00049636		JAX00371946		JAX00049639		JAX00371962		JAX00371963		JAX00371967		JAX00371970		JAX00049642		JAX00371972		JAX00371973		JAX00371974		JAX00371976		JAX00371978		JAX00371979		JAX00049646		JAX00371985		JAX00371987		JAX00371988		JAX00371989		JAX00049652		JAX00371992		JAX00371993		JAX00049656		JAX00371995		JAX00371997		JAX00372000		JAX00372003		JAX00049661		JAX00372005		JAX00372014		JAX00372018		JAX00372020		JAX00049667		JAX00372021		JAX00372022		JAX00372024		JAX00049669		JAX00372025		JAX00372026		JAX00372030		JAX00372037		JAX00372039		JAX00372040		JAX00049679		JAX00372045		JAX00049680		JAX00049681		JAX00372048		JAX00372050		JAX00372051		JAX00372053		JAX00372054		JAX00372057		JAX00372058		JAX00049687		JAX00049689		JAX00372061		JAX00372062		JAX00372067		JAX00049692		JAX00372069	
CC	OR1114f62	NA	NA	1	NA	C	C	G	G	T	T	A	A	A	A	C	C	G	G	C	C	G	G	C	C	G	G	A	A	T	T	T	T	C	C	C	C	A	A	T	T	G	G	C	C	A	A	G	G	C	C	T	T	C	C	T	T	T	T	T	T	C	C	A	A	C	C	C	C	T	T	C	C	C	C	G	G	G	G	G	G	A	A	G	G	T	T	C	C	G	G	T	T	A	A	T	T	G	G	C	C	A	A	G	G	C	C	T	T	A	A	C	C	A	A	C	C	T	T	T	T	G	G	A	A	T	T	T	T	T	T	A	A	G	G	T	T	A	A	C	C	A	A	C	C	G	G	T	T	T	T	C	C	A	A	A	A	C	C	G	G	A	A	G	G	T	T	G	G	G	G	T	T	G	G	G	G	T	T	C	C	G	G	A	A	A	A	C	C	T	C	C	C	G	G	T	T	T	T	A	A	G	G	G	G	A	A	C	C	A	A	G	G	T	T	C	C	C	C	G	G	G	G	C	C	T	T	T	T	G	G	A	A	G	G	T	T	A	A	T	T	A	A	G	G	A	A	C	C	G	G	C	C	C	C	C	C	G	G	A	A	C	C	A	A	A	A	A	A	A	A	G	G	A	A	G	G	A	A	A	A	G	G	C	C	G	G	T	T	G	G	A	A	C	C	T	T	A	A	G	G	A	A	C	C	C	C	T	T	G	G	A	A	C	C	G	G	C	C	T	T	A	A	G	G	T	T	C	C	G	G	T	T	T	T	A	A	T	T	T	T	C	C	G	G	G	G	A	A	G	G	C	C	A	A	G	G	A	A	T	T	T	T	T	T	C	C	C	C	C	C	C	C	A	A	C	C	A	A	A	A	G	G	C	C	A	A	A	A	C	C	T	T	A	A	G	G	T	T	C	C	A	A	C	C	T	T	A	A	A	A	C	C	A	A	A	A	A	A	T	T	A	A	T	T	C	C	G	G	G	G	A	A	T	T	T	T	T	T	G	G	A	A	T	T	G	G	T	T	A	A	G	G	C	C	T	T	T	T	A	A	C	C	T	T	C	C	G	G	C	C	T	T	T	T	G	G	C	C	G	G	C	C	G	G	T	T	T	T	G	G	A	A	A	A	C	C	C	C	C	C	A	A	T	T	G	G	A	A	T	T	T	T	C	C	T	T	C	C	A	A	G	G	T	T	G	G	A	A	C	C	A	A	C	C	G	G	A	A	G	G	G	G	G	G	G	G	T	T	G	G	A	A	C	C	A	A	T	T	C	C	A	A	C	C	T	T	G	G	T	T	A	A	A	A	G	G	A	A	G	G	A	A	T	T	C	C	C	C	C	C	C	C	C	C	A	A	G	G	G	G	A	A	C	C	T	T	A	A	A	A	C	C	A	A	A	A	T	T	G	G	T	T	G	G	G	G	G	G	A	A	C	C	G	G	C	C	T	T	G	G	T	T	G	G	A	A	A	A	C	C	A	A	A	A	T	T	C	C	A	A	G	G	A	A	C	C	T	T	C	C	A	A	G	G	C	C	C	C	T	T	C	C	T	T	C	C	G	G	T	T	T	T	A	A	C	C	G	G	C	C	C	C	C	C	T	T	C	C	T	T	G	G	T	T	T	T	G	G	T	T	A	A	G	G	G	G	T	T	G	G	C	C	A	A	A	A	G	G	T	T	G	G	C	C	A	A	T	T	G	G	T	T	C	C	T	T	A	A	A	A	G	G	T	T	A	A	C	C	T	T	G	G	C	C	T	T	T	T	T	T	A	A	G	G	G	G	C	C	T	T	T	T	T	T	G	G	C	C	T	T	T	T	A	A	C	C	C	C	C	C	C	C	A	A	C	C	A	A	A	A	G	G	T	T	T	T	A	A	A	A	A	A	A	A	G	G	C	C	C	C	C	C	G	G	A	A	C	C	G	G	T	T	G	G	G	G	A	A	T	T	C	C	G	G	A	A	C	C	A	A	A	A	T	T	T	T	G	G	C	C	T	T	G	G	T	T	G	G	G	G	T	T	NA	NA	A	A	T	T	G	G	C	C	C	C	A	A	C	C	C	C	A	A	G	G	T	T	C	C	A	A	C	C	C	C	G	G	A	A	G	G	A	A	T	T	A	A	C	C	T	T	G	G	A	A	C	C	C	C	G	G	G	G	G	G	A	A	T	T	C	C	T	T	C	C	C	C	A	A	G	A	A	A	C	C	C	C	G	G	A	A	G	G	C	C	A	A	C	C	T	T	G	G	C	C	C	C	A	A	C	C	C	C	T	T	T	T	T	T	A	A	T	T	C	C	C	C	T	T	C	C	G	G	A	A	T	T	A	A	T	T	A	A	C	C	A	A	T	T	T	T	T	T	A	A	C	C	G	G	G	G	A	A	T	T	G	G	T	T	T	T	T	T	C	C	A	A	C	C	C	C	C	C	A	A	C	C	T	T	T	T	G	G	A	A	G	G	A	A	C	C	A	A	G	G	A	A	A	A	A	A	T	T	A	A	T	T	T	T	C	C	C	C	A	A	G	G	T	T	T	T	C	C	G	G	A	A	T	T	C	C	C	C	G	G	A	A	A	A	C	C	G	G	T	T	A	A	T	T	T	T	C	C	C	C	A	A	T	T	G	G	C	C	C	C	T	T	T	T	A	A	C	C	G	G	T	T	T	T	T	T	T	T	C	C	A	A	T	T	G	G	C	C	G	G	C	C	G	G	C	C	A	A	G	G	T	T	C	C	C	C	C	C	C	C	C	C	A	A	G	G	G	G	G	G	A	A	C	C	A	A	C	C	C	C	T	T	G	G	A	A	G	G	T	T	G	G	A	A	G	G	C	C	T	T	A	A	T	T	T	T	G	G	G	G	C	C	A	A	T	T	G	G	C	C	G	G	C	C	G	G	T	T	T	T	G	G	C	C	A	A	A	A	T	T	A	A	C	C	C	C	A	A	T	T	C	C	A	A	C	C	C	C	A	A	T	T	T	T	A	A	G	G	T	T	C	C	C	C	T	T	A	A	G	G	C	C	G	G	C	C	C	C	G	G	A	A	G	G	A	A	C	C	T	T	C	C	G	G	G	G	C	C	A	A	A	A	C	C	G	G	C	C	T	T	C	C	T	T	C	C	T	T	A	A	G	G	C	C	C	C	G	G	C	C	C	C	G	G	A	A	C	C	A	A	A	A	G	G	T	T	G	G	A	A	A	A	C	C	G	G	A	A	A	A	T	T	T	T	T	T	T	T	G	G	G	G	T	T	G	G	C	C	A	A	G	G	A	A	G	G	G	G	A	A	G	G	T	T	A	A	C	C	T	T	G	G	A	A	A	A	C	C	G	G	C	C	A	A	T	T	T	T	A	A	A	A	A	A	T	T	C	C	C	C	A	A	C	C	T	T	G	G	A	A	T	T	A	A	A	A	C	C	T	T	T	T	G	G	A	A	A	A	A	A	A	A	C	C	A	A	C	C	G	G	C	C	T	T	T	T	G	G	T	T	T	T	T	T	C	C	T	T	T	T	C	C	T	T	G	G	G	G	C	C	A	A	C	C	G	G	C	C	G	G	G	G	T	T	G	G	G	G	C	C	G	G	G	G	A	A	C	C	A	A	T	T	T	T	T	T	G	G	T	T	T	T	T	T	T	T	G	G	A	A	C	C	C	C	C	C	G	G	G	G	C	C	C	C	G	G	G	G	C	C	T	T	G	G	A	A	G	G	A	A	G	G	T	T	A	A	C	C	C	C	T	T	C	C	T	T	G	G	C	C	C	C	T	T	G	G	A	A	C	C	C	C	G	G	C	C	G	G	C	C	A	A	G	G	G	G	G	G	T	T	C	C	A	A	A	A	G	G	T	T	G	G	C	C	A	A	G	G	G	G	T	T	C	C	T	T	C	C	C	C	T	T	T	T	T	T	G	G	G	G	T	T	C	C	C	C	C	C	G	G	A	A	G	G	T	T	T	T	C	C	G	G	T	T	A	A	A	A	C	C	G	G	T	T	T	T	A	A	G	G	G	G	T	T	C	C	C	C	G	G	C	C	A	A	C	C	G	G	C	C	T	T	C	C	C	C	T	T	A	A	T	T	C	C	A	A	T	T	A	A	G	G	T	T	A	A	G	G	A	A	C	C	C	C	C	C	T	T	T	T	T	T	G	G	T	T	C	C	T	T	T	T	A	A	G	G	T	T	A	A	G	G	A	A	A	A	T	T	A	A	T	T	C	C	G	G	A	A	T	T	T	T	T	T	A	A	G	G	T	T	C	C	A	A	A	A	A	A	G	G	G	G	A	A	G	G	T	T	C	C	C	C	T	T	G	G	T	T	A	A	C	C	G	G	G	G	T	T	A	A	C	C	C	C	A	A	T	T	T	T	G	G	A	A	C	C	C	C	T	T	A	A	C	C	G	G	G	G	T	T	C	C	A	A	C	C	A	A	G	G	G	G	C	C	A	A	T	T	A	A	C	C	G	G	A	A	G	G	G	G	A	A	C	C	C	C	C	C	G	G	T	T	A	A	A	A	C	C	A	A	G	G	A	A	T	T	A	A	T	T	T	T	T	T	A	A	A	A	G	G	C	C	T	T	T	T	C	C	G	G	A	A	A	A	T	T	C	C	T	T	G	G	G	G	C	C	G	G	T	T	G	G	A	A	C	C	A	A	A	A	T	T	G	G	G	G	C	C	A	A	G	G	G	G	T	T	A	A	C	C	G	G	T	T	A	A	A	A	G	G	G	G	C	C	A	A	C	C	T	T	G	G	T	T	G	G	T	T	C	C	G	G	C	C	A	A	G	G	C	C	T	T	G	G	T	T	C	C	A	A	A	A	T	T	T	T	T	T	G	G	A	A	A	A	A	A	A	A	G	G	A	A	C	C	G	G	T	T	C	C	T	T	C	C	T	T	G	G	T	T	T	T	G	G	A	A	G	G	C	C	C	C	C	C	G	G	T	T	T	T	G	G	C	C	T	T	T	T	A	A	A	A	T	T	G	G	A	A	T	T	C	C	T	T	A	A	A	A	G	G	T	T	A	A	T	T	G	G	C	C	T	T	A	A	C	C	T	T	T	T	A	A	T	T	A	A	T	T	C	C	A	A	A	A	G	G	T	T	T	T	T	T	G	G	C	C	G	G	G	G	C	C	C	C	G	G	A	A	G	G	T	T	A	A	A	A	T	T	T	T	A	A	A	A	G	A	G	A	A	A	A	A	T	T	T	T	T	T	G	G	C	C	G	G	T	T	T	T	G	G	C	C	NA	NA	G	G	C	C	A	A	G	G	T	T	C	C	C	C	G	G	C	C	A	G	T	T	G	G	A	A	A	A	G	A	C	T	T	T	G	C	C	C	A	A	T	A	A	A	T	T	A	A	C	T	A	A	C	C	A	A	C	T	T	T	T	T	A	G	T	T	T	T	G	G	C	C	G	G	T	T	T	C	G	G	A	A	G	C	A	A	G	A	G	G	C	T	A	G	A	A	A	A	C	C	T	T	G	G	T	T	C	T	C	T	C	C	T	T	T	T	T	A	C	C	C	C	T	T	T	T	A	A	C	C	T	T	T	T	G	G	C	C	G	G	A	A	G	A	G	A	G	A	A	A	A	A	C	C	C	C	T	C	C	A	A	A	C	T	A	C	A	A	G	G	T	T	A	A	T	T	T	T	A	A	G	G	C	C	C	C	G	G	G	A	A	A	A	A	A	A	C	C	T	C	C	C	T	T	A	G	T	C	NA	NA	C	C	A	A	G	G	C	G	C	C	C	T	G	G	A	A	T	C	G	G	G	G	A	A	A	A	G	G	C	G	G	A	G	G	T	T	C	G	G	A	A	A	A	G	A	G	T	C	T	T	A	A	G	G	A	G	A	A	G	G	G	G	A	A	T	C	G	G	C	C	T	T	G	G	A	A	C	G	A	T	G	A	A	G	G	G	T	T	C	C	C	C	C	C	C	C	T	T	NA	NA	G	G	C	C	T	C	C	T	T	G	G	C	G	A	C	C	T	T	G	G	G	G	T	T	T	C	G	A	C	C	A	A	A	G	G	T	C	T	G	G	G	A	C	A	C	T	C	C	NA	NA	T	C	A	T	A	G	NA	NA	A	A	A	A	C	C	T	T	C	C	C	C	C	C	A	C	C	C	C	C	C	T	A	A	G	G	G	G	G	G	T	T	T	T	T	C	A	A	NA	NA	NA	NA	G	G	C	G	C	T	C	C	G	G	A	A	G	G	A	A	C	C	C	G	G	G	C	C	NA	NA	G	A	A	G	T	T	A	G	A	A	G	A	G	G	NA	NA	G	A	T	C	T	C	A	A	G	A	A	G	A	G	T	T	A	T	A	G	C	C	G	G	A	G	A	A	T	T	A	A	G	G	C	C	G	G	T	C	T	T	T	C	A	A	G	A	A	G	NA	NA	G	A	T	C	G	A	A	A	G	G	C	G	T	T	C	C	G	A	C	C	C	C	T	T	G	T	G	T	G	A	A	A	C	C	T	T	C	C	T	T	C	G	G	A	C	C	C	C	C	T	A	A	G	G	A	A	A	G	G	G	G	G	A	G	C	C	G	G	A	G	T	C	T	T	A	A	A	T	C	C	A	A	C	T	T	C	T	T	T	G	T	T	C	T	G	G	A	A	C	C	A	A	T	C	NA	NA	A	C	T	C	G	G	C	C	A	A	T	C	NA	NA	C	C	A	G	C	A	G	A	T	C	C	T	G	A	A	A	C	A	A	G	A	G	G	A	T	C	T	A	T	A	T	C	G	A	T	C	A	G	G	G	A	A	C	A	T	A	G	A	C	C	T	C	T	C	C	T	T	T	A	T	C	T	G	A	G	A	A	A	T	T	C	T	A	G	G	G	G	G	T	T	C	T	T	T	C	C	G	G	G	A	G	A	C	T	T	C	NA	NA	A	G	NA	NA	A	G	A	G	C	T	A	G	C	A	NA	NA	G	C	C	C	T	C	G	A	C	T	A	C	G	A	T	C	G	G	G	G	T	C	A	A	T	T	A	A	A	A	G	G	T	T	C	C	C	C	G	G	C	C	C	T	A	A	T	A	G	A	G	A	C	C	C	A	G	G	A	A	G	A	G	G	T	T	T	A	A	G	G	A	G	A	G	G	A	A	C	A	G	A	G	G	C	C	G	A	A	G	A	G	G	G	G	A	A	T	C	C	NA	NA	T	C	A	G	C	C	G	G	A	C	C	T	A	A	G	A	T	T	G	T	A	A	G	G	A	A	C	C	NA	NA	C	C	A	G	C	T	A	T	A	A	A	A	G	G	C	T	G	A	C	C	G	G	C	T	A	A	G	T	T	C	T	T	G	A	C	C	A	A	G	A	A	C	A	A	G	G	T	G	NA	NA	T	C	T	T	G	G	C	T	G	A	C	C	C	G	T	G	G	G	G	A	T	G	G	G	T	T	G	G	G	G	T	T	T	G	T	C	G	A	G	A	T	G	T	C	C	C	G	T	G	G	G	G	A	A	G	G	A	G	T	T	C	C	G	G	T	C	T	T	C	C	A	A	T	T	C	T	A	A	C	T	T	T	C	A	G	C	T	C	C	C	T	T	A	C	T	C	G	A	C	C	G	A	C	G	C	C	A	G	A	G	A	G	G	G	G	G	G	G	C	T	A	A	C	T	A	A	A	G	A	G	NA	NA	G	A	C	C	A	A	C	C	A	A	A	C	G	G	C	C	G	G	T	T	G	A	G	A	G	G	G	A	T	T	T	T	T	C	A	A	T	C	C	C	G	C	C	C	C	C	G	G	A	A	T	T	NA	NA	G	G	C	C	C	C	T	T	A	C	C	C	A	G	A	A	C	T	C	T	T	C	G	G	T	G	A	A	A	G	C	C	T	T	C	G	T	C	G	G	G	G	C	T	C	C	T	C	A	G	A	A	G	G	C	C	C	C	A	A	C	C	G	C	C	T	C	T	A	A	T	C	NA	NA	G	G	G	A	C	T	C	C	T	C	C	T	C	C	NA	NA	T	C	C	C	T	T	G	A	A	A	C	T	NA	NA	A	G	G	A	T	G	T	T	A	G	T	C	T	C	C	C	A	A	T	C	C	C	T	C	G	A	G	A	G	G	T	C	C	C	G	A	G	A	G	G	A	A	C	T	A	A	T	C	C	G	G	A	A	A	T	T	G	G	A	T	G	G	A	G	NA	NA	A	C	T	T	A	C	C	G	C	A	C	A	A	G	G	A	T	C	C	C	G	T	T	C	G	G	C	G	G	A	G	A	G	T	T	C	T	C	A	C	T	C	T	A	NA	NA	G	A	T	C	C	C	G	C	C	C	C	T	NA	NA	C	C	A	G	A	T	A	T	C	C	A	A	T	C	T	G	C	T	C	C	T	A	T	T	T	T	C	C	G	A	C	G	G	G	C	C	G	G	T	T	C	C	C	T	A	G	T	T	A	A	G	G	NA	NA	NA	NA	A	G	C	G	T	A	G	G	C	C	C	T	G	G	T	G	C	T	G	A	G	G	NA	NA	T	A	G	A	A	G	G	A	C	T	C	C	A	G	A	A	G	G	T	C	T	C	A	A	A	G	C	C	C	T	A	G	C	G	C	C	T	C	A	T	G	G	C	C	G	A	C	T	C	C	A	G	T	T	T	C	G	C	A	G	G	C	G	A	G	G	G	A	C	G	C	C	G	A	G	G	T	T	G	G	T	C	G	C	T	C	A	G	T	A	A	A	T	C	C	G	C	C	C	A	T	A	A	T	G	A	T	C	A	G	A	A	G	A	T	C	C	C	T	C	G	A	T	T	A	G	G	A	A	G	T	C	C	A	C	T	T	C	G	C	G	G	C	C	G	C	A	A	A	G	A	G	T	C	A	A	T	G	G	A	T	T	C	C	C	C	A	A	T	C	C	C	NA	NA	G	G	C	C	C	C	T	C	C	C	A	G	C	C	A	T	C	C	A	G	A	G	C	A	T	C	C	C	T	T	A	G	C	C	A	A	G	T	T	T	C	C	NA	NA	T	C	C	T	C	A	T	T	T	T	G	G	T	C	C	C	T	C	A	G	A	A	T	T	C	C	A	G	T	G	A	G	G	G	C	G	A	G	A	G	A	G	A	A	T	T	T	T	C	A	C	C	T	C	A	G	A	G	G	G	T	G	T	C	G	A	T	T	G	G	C	C	T	T	A	G	C	C	C	T	T	C	T	C	A	G	T	C	T	C	T	T	NA	NA	C	C	G	A	A	A	NA	NA	G	G	A	G	C	C	C	T	A	C	C	T	C	C	C	C	T	T	A	G	G	G	C	T	G	G	C	C	C	C	A	C	G	C	C	C	A	A	C	C	G	A	G	G	T	T	C	C	NA	NA	G	A	T	T	G	C	C	C	G	G	C	C	C	T	C	A	T	C	C	C	A	G	G	A	A	A	A	A	A	T	C	C	T	G	A	A	T	C	G	T	T	A	C	C	NA	NA	T	T	A	G	T	G	C	C	C	C	T	T	C	C	C	C	C	C	G	A	NA	NA	C	C	C	C	NA	NA	NA	NA	C	C	G	A	A	A	C	C	C	T	G	G	G	G	NA	NA	C	C	G	G	G	C	NA	NA	C	C	G	G	G	G	G	G	G	G	G	A	C	C	G	A	A	A	C	C	T	T	G	G	G	G	C	C	T	G	C	G	T	T	A	A	G	A	G	G	T	T	A	A	G	A	G	G	G	G	G	G	G	G	A	G	T	T	A	G	C	T	A	A	NA	NA	C	T	G	G	A	T	C	C	C	C	C	C	G	G	G	A	T	C	C	C	T	T	T	C	G	G	T	T	C	T	G	G	G	C	C	C	G	G	G	G	A	A	T	C	T	T	C	C	C	C	NA	NA	C	T	T	C	A	A	C	C	G	G	T	T	G	G	C	C	G	G	A	T	T	G	C	C	T	C	T	C	C	G	T	T	T	G	A	C	A	A	T	T	G	A	A	A	T	C	T	C	G	G	T	T	C	T	C	C	C	T	T	C	A	A	A	G	G	A	A	G	A	C	C	C	G	G	A	A	A	T	A	C	C	C	G	A	A	A	T	C	C	G	A	A	T	T	C	C	T	T	G	A	A	C	A	A	G	G	A	A	G	G	A	A	A	A	T	C	C	C	T	C	C	C	A	A	T	T	NA	NA	NA	NA	A	G	C	C	C	C	NA	NA	C	T	A	A	C	C	T	T	G	G	G	A	G	C	C	C	G	C	G	G	G	A	T	G	G	G	A	A	G	G	G	G	T	G	C	A	A	A	T	T	A	A	C	C	C	C	A	A	G	G	G	G	T	T	NA	NA	T	C	T	T	C	C	A	A	T	T	T	C	G	G	G	G	C	C	T	T	C	A	T	C	NA	NA	C	C	A	G	C	C	C	T	T	T	T	T	G	A	NA	NA	G	G	G	G	G	A	A	A	C	T	G	G	A	G	T	T	T	T	G	G	A	G	T	C	G	G	C	T	A	G	A	T	A	G	G	G	T	C	G	G	G	C	C	C	G	G	A	T	C	T	G	A	G	G	G	G	C	C	T	C	A	A	T	T	G	A	G	A	G	G	T	C	T	T	T	T	C	C	T	T	G	C	NA	NA	A	C	T	G	A	A	T	C	G	G	T	T	C	C	A	G	C	C	T	C	C	T	G	G	A	C	T	C	G	T	A	A	G	G	G	A	G	C	C	C	C	C	A	C	A	G	T	A	NA	NA	T	T	T	T	T	T	G	G	A	G	NA	NA	NA	NA	G	G	G	G	C	T	G	G	C	C	C	T	G	A	A	A	A	G	G	G	G	A	G	G	C	C	T	T	A	G	G	G	G	G	A	A	C	C	G	G	C	T	G	A	G	A	C	T	G	G	G	A	C	C	A	A	A	G	C	G	C	T	T	T	G	G	NA	NA	G	G	G	A	C	T	C	C	G	A	NA	NA	C	C	C	C	C	T	C	C	C	A	G	A	G	A	G	G	G	A	C	C	A	G	T	T	C	C	G	G	T	T	G	G	T	T	C	C	A	A	A	G	G	A	T	A	NA	NA	A	G	C	C	G	G	A	T	G	A	A	A	A	G	A	G	T	C	C	C	G	G	G	A	T	T	T	G	G	A	A	G	G	A	G	G	A	G	T	T	A	G	T	T	T	C	T	C	G	A	A	A	A	G	G	G	G	G	C	C	C	C	G	G	C	T	C	C	C	C	C	C	A	A	T	C	G	A	T	C	A	C	C	C	G	G	G	G	T	T	C	T	A	A	G	G	G	G	A	G	C	C	A	G	T	C	T	C	G	A	NA	NA	A	T	A	G	G	C	C	A	T	C	T	T	C	C	C	G	G	G	C	C	C	C	A	G	C	C	NA	NA	T	C	C	C	C	C	G	G	A	G	T	T	G	A	T	T	G	G	T	G	G	A	G	G	T	G	C	T	G	G	G	A	C	A	G	G	G	G	T	C	A	G	C	G	C	C	G	G	A	A	C	T	A	A	C	C	G	G	T	A	C	C	A	G	C	T	T	G	G	G	G	A	T	G	NA	NA	C	C	A	A	C	C	A	A	C	C	NA	NA	G	G	T	C	A	G	A	A	C	C	A	A	T	G	NA	NA	G	G	G	A	C	C	C	T	T	C	G	G	A	A	G	T	G	A	T	T	A	T	A	G	C	C	T	C	T	T	G	G	G	G	C	G	T	T	A	A	C	T	G	G	A	A	T	C	C	T	G	G	C	C	C	T	C	T	G	A	A	A	C	T	G	G	A	A	A	A	A	G	NA	NA	A	A	G	G	A	G	C	C	T	T	G	G	G	G	G	T	C	A	NA	NA	G	G	C	C	A	G	T	C	T	T	G	A	C	G	T	T	C	T	T	C	C	C	T	T	G	G	G	G	A	G	A	C	T	T	T	T	T	C	G	G	T	C	T	T	C	C	C	T	C	C	C	C	C	C	T	C	C	C	T	T	A	A	C	T	C	C	C	C	T	T	G	C	C	C	T	C	A	A	T	C	A	A	A	A	G	C	C	C	C	T	G	G	G	A	A	G	A	A	T	T	NA	NA	G	G	C	T	T	C	G	G	C	C	T	C	C	T	T	T	G	G	T	T	C	T	A	G	T	T	G	G	A	A	T	T	G	G	G	G	A	A	T	T	G	G	G	G	G	G	C	C	G	G	T	T	A	A	G	G	A	A	T	T	A	A	T	T	A	A	C	C	A	A	C	C	G	G	C	C	G	G	T	T	G	G	C	C	G	G	C	C	A	A	T	T	A	A	G	G	C	C	A	A	C	C	G	G	G	G	A	A	G	G	G	G	A	A	A	A	C	C	G	G	C	C	G	G	C	C	T	T	C	C	G	G	T	T	T	T	C	C	A	A	T	T	G	G	A	A	T	T	T	T	G	G	T	T	G	G	G	G	A	A	G	G	C	C	T	T	C	C	C	C	T	T	T	T	C	C	T	T	A	A	T	T	T	T	C	C	G	G	C	C	C	C	C	C	C	C	G	G	C	C	T	T	T	T	G	G	T	T	T	T	C	C	A	A	C	C	A	A	C	C	T	T	G	G	C	C	C	C	A	A	C	C	G	G	C	C	C	C	G	G	NA	NA	A	A	G	G	T	T	C	C	C	C	C	C	G	G	G	G	T	T	C	C	G	G	T	T	G	G	C	C	T	T	T	T	C	C	A	A	C	C	G	G	A	A	T	T	C	C	T	T	G	G	C	C	A	A	G	G	T	T	C	C	T	T	A	A	A	A	G	G	G	G	A	A	G	G	T	T	C	C	G	G	A	A	A	A	T	T	T	T	C	C	A	A	C	C	G	G	G	G	T	T	T	T	A	A	T	T	T	T	T	T	G	G	A	A	G	G	G	G	G	G	T	T	T	T	G	G	A	A	G	G	A	A	A	A	T	T	A	A	C	C	A	A	C	C	T	T	C	C	C	C	A	A	G	G	T	T	A	A	G	G	G	G	C	C	T	T	A	A	G	G	T	T	T	T	T	T	A	A	T	T	A	A	T	T	G	G	T	T	T	T	C	C	C	C	C	C	C	C	C	C	A	A	T	T	C	C	A	A	G	G	T	T	T	T	T	T	C	C	G	G	C	C	T	T	C	C	T	T	C	C	G	G	A	A	A	A	G	G	G	G	C	C	C	C	T	T	T	T	G	G	C	C	C	C	C	C	G	G	C	C	C	C	T	T	G	G	C	C	T	T	T	T	A	A	C	C	T	T	C	C	G	G	T	T	A	A	C	C	T	T	A	A	G	G	T	T	T	T	C	C	C	C	T	T	A	A	G	G	G	G	C	C	T	T	C	C	G	G	G	G	A	A	G	G	A	A	T	T	A	A	C	C	G	G	C	C	T	T	T	T	T	T	T	T	G	G	C	C	G	G	G	G	G	G	G	G	C	C	G	G	C	C	G	G	C	C	A	A	C	C	T	T	C	C	T	T	C	C	G	G	T	T	T	T	C	C	C	C	A	A	T	T	C	C	C	C	G	G	T	T	G	G	A	A	A	A	A	A	C	C	A	A	A	A	T	T	C	C	C	C	A	A	T	T	T	T	T	T	A	A	C	C	C	C	G	G	A	A	G	G	C	C	C	C	G	G	C	C	T	T	T	T	C	C	T	T	G	G	A	A	C	C	A	A	A	A	G	G	G	G	A	A	C	C	A	A	A	A	A	A	C	C	G	G	A	A	G	G	C	C	G	G	A	A	T	T	A	A	C	C	G	G	C	C	A	A	G	G	C	C	T	T	C	C	A	A	C	C	G	G	A	A	A	A	C	C	G	G	T	T	T	T	C	C	G	G	T	T	G	G	A	A	G	G	T	T	A	A	T	T	A	A	G	G	G	G	G	G	C	C	G	G	C	C	T	T	C	C	A	A	C	C	T	T	C	C	C	C	C	C	A	A	A	A	G	G	C	C	G	G	A	A	C	C	A	A	A	A	C	C	T	T	G	G	A	A	T	T	C	C	A	A	C	C	T	T	T	T	G	G	A	A	C	C	A	A	G	G	A	A	C	C	A	A	G	G	G	G	C	C	G	G	T	T	G	G	C	C	G	G	A	A	G	G	C	C	T	T	A	A	C	C	A	A	G	G	T	T	A	A	G	G	T	T	A	A	G	G	T	T	A	A	G	G	G	G	T	T	A	A	C	C	C	C	C	C	G	G	T	T	G	G	T	T	C	C	C	C	T	T	C	C	C	C	C	C	T	T	T	T	A	A	G	G	G	G	C	C	A	A	C	C	C	C	T	T	T	T	T	T	A	A	T	T	G	G	C	C	A	A	T	T	G	G	A	A	A	A	A	A	C	C	T	T	C	C	G	G	G	G	T	T	T	T	C	C	C	C	G	G	A	A	T	T	G	G	G	G	G	G	C	C	A	A	A	A	A	A	A	A	G	G	A	A	G	G	T	T	T	T	A	A	C	C	A	A	G	G	A	A	C	C	G	G	G	G	G	G	G	G	G	G	G	G	T	T	A	A	G	G	A	A	G	G	G	G	C	C	C	C	A	A	A	A	G	G	G	G	T	T	T	T	T	T	C	C	T	T	A	A	A	A	T	T	A	A	C	C	C	C	T	T	A	A	G	G	T	T	A	A	G	G	T	T	A	A	A	A	G	G	C	C	G	G	A	A	T	T	A	A	T	T	T	T	C	C	T	T	C	C	G	G	A	A	G	G	A	A	A	A	G	G	C	C	T	T	A	A	C	C	C	C	T	T	T	T	A	A	C	C	A	A	G	G	C	C	G	G	T	T	T	T	T	T	A	A	C	C	A	A	G	G	A	A	A	A	A	A	G	G	G	G	T	T	T	T	G	G	T	T	A	A	A	A	T	T	G	G	A	A	T	T	T	T	G	G	T	T	G	G	G	G	A	A	C	C	T	T	G	G	C	C	A	A	C	C	A	A	A	A	G	G	C	C	T	T	C	C	T	T	G	G	C	C	A	A	G	G	C	C	T	T	T	T	C	C	C	C	T	T	G	G	T	T	G	G	T	T	C	C	A	A	C	C	T	T	T	T	C	C	C	C	T	T	C	C	C	C	T	T	G	G	T	T	A	A	C	C	T	T	G	G	A	A	A	A	C	C	G	G	T	T	T	T	G	G	G	G	C	C	A	A	G	G	T	T	T	T	T	T	A	A	G	G	A	A	C	C	G	G	G	G	C	C	C	C	G	G	C	C	G	G	T	T	T	T	A	A	T	T	C	C	C	C	A	A	T	T	T	T	G	G	C	C	C	C	T	T	A	A	T	T	T	T	C	C	C	C	C	C	C	C	C	C	G	G	C	C	A	A	G	G	A	A	A	A	G	G	T	T	A	A	C	C	C	C	T	T	T	T	T	T	T	T	G	G	A	A	T	T	T	T	A	A	C	C	C	C	G	G	G	G	T	T	A	A	G	G	A	A	C	C	T	T	G	G	G	G	G	G	C	C	A	A	A	A	A	A	T	T	A	A	T	T	A	A	T	T	A	A	A	A	T	T	C	C	C	C	C	C	T	T	C	C	G	G	G	G	G	G	C	C	C	C	G	G	A	A	G	G	A	A	T	T	A	A	G	G	C	C	T	T	C	C	T	T	A	A	G	G	C	C	G	G	G	G	C	C	G	G	A	A	T	T	G	G	A	A	T	T	T	T	A	A	A	A	C	C	G	G	T	T	A	A	T	T	A	A	T	T	T	T	C	C	T	T	G	G	G	G	C	C	T	T	G	G	G	G	G	G	T	T	C	C	G	G	C	C	T	T	A	A	A	A	A	A	A	A	A	A	A	A	G	G	C	C	A	A	G	G	A	A	T	T	A	A	C	C	T	T	T	T	T	T	T	T	A	A	T	T	G	G	C	C	T	T	G	G	C	C	A	A	A	A	T	T	A	A	G	G	C	C	C	C	G	G	A	A	T	T	C	C	T	T	A	A	G	G	C	C	T	T	A	A	G	G	T	T	G	G	T	T	C	C	A	A	C	C	A	A	C	C	G	G	A	A	A	A	G	G	T	T	G	G	A	A	A	A	C	C	T	T	C	C	A	A	G	G	T	T	C	C	T	T	A	A	G	G	G	G	C	C	C	C	T	T	C	C	A	A	T	T	C	C	G	G	A	A	G	G	G	G	G	G	A	A	G	G	C	C	G	G	T	T	T	T	A	A	T	T	T	T	C	C	C	C	G	G	G	G	T	T	G	G	C	C	T	T	C	C	A	A	G	G	T	T	T	T	C	C	G	G	T	T	T	T	C	C	T	T	A	A	G	G	T	T	T	T	C	C	T	T	A	A	A	A	T	T	C	C	G	G	C	C	T	T	A	A	T	T	C	C	T	T	G	G	G	G	T	T	C	C	G	G	A	A	G	G	T	T	G	G	C	C	T	T	C	C	A	A	T	T	C	C	NA	NA	G	G	NA	NA	C	C	A	A	G	G	C	C	T	T	G	G	G	G	T	T	G	G	T	T	C	C	A	A	T	T	A	A	A	A	G	G	A	A	T	T	G	G	C	C	T	T	G	G	C	C	A	A	C	C	G	G	G	G	G	G	T	T	G	G	C	C	C	C	G	G	A	A	A	A	A	A	G	G	C	C	A	A	T	T	C	C	C	C	A	A	T	T	G	G	A	A	G	G	A	A	C	C	C	C	A	A	C	C	T	T	G	G	G	G	A	A	G	G	C	C	T	T	T	T	C	C	T	T	A	A	G	G	C	C	T	T	T	T	T	T	G	G	T	T	A	A	G	G	T	T	C	C	G	G	G	G	C	C	A	G	A	A	G	G	T	C	G	G	C	T	G	G	A	G	C	C	NA	NA	G	G	G	G	C	C	A	A	C	C	T	T	A	G	C	G	NA	NA	A	A	C	C	A	C	T	T	A	A	C	C	A	T	A	A	T	T	G	G	C	A	G	A	G	G	G	G	A	A	G	G	G	A	T	T	T	C	G	G	A	T	T	C	G	G	C	C	A	G	C	T	C	C	T	C	G	G	G	G	C	C	G	G	C	C	G	G	C	C	G	G	A	G	G	T	C	C	A	G	A	G	T	C	A	G	A	A	G	A	NA	NA	C	C	C	C	T	T	NA	NA	C	C	T	T	T	C	A	G	A	G	C	T	T	T	T	C	A	G	C	C	G	A	G	G	T	C	T	T	A	A	T	C	T	T	A	G	C	T	C	C	G	A	T	C	T	C	G	G	C	T	C	C	A	C	G	G	A	G	A	G	G	A	G	G	C	C	G	G	G	G	NA	NA	G	G	G	T	T	C	C	T	G	C	T	C	C	C	T	T	T	T	C	C	T	G	T	T	G	G	T	A	T	C	G	A	C	C	A	G	G	G	C	C	C	T	C	C	A	A	T	T	G	G	C	T	G	G	C	A	A	A	T	C	NA	NA	G	A	C	C	C	C	T	C	C	T	T	C	T	A	A	G	A	G	C	C	C	C	G	G	C	C	NA	NA	T	C	G	G	G	G	A	A	G	A	T	T	C	T	G	A	T	T	A	A	A	A	G	A	T	T	C	C	T	T	G	G	T	T	C	T	G	G	T	T	C	C	G	A	A	G	G	G	T	C	C	C	C	C	G	G	C	T	G	G	G	G	C	C	A	G	C	T	C	T	C	C	C	T	G	G	G	A	A	G	G	G	C	T	G	G	G	G	T	T	NA	NA	T	T	A	A	C	C	A	A	G	G	G	G	C	C	A	G	C	T	G	G	A	G	T	G	C	C	C	T	T	T	G	G	T	C	C	T	C	C	A	A	T	A	G	G	A	G	T	T	A	G	G	G	C	T	A	G	G	A	C	C	A	G	T	G	C	G	C	T	A	G	C	C	A	G	G	G	NA	NA	G	G	C	T	T	C	T	C	G	G	T	T	A	G	C	C	G	T	C	C	T	G	C	C	NA	NA	C	C	C	C	G	G	A	G	A	T	G	G	G	A	T	A	A	A	T	C	A	C	G	A	G	G	A	C	A	G	G	G	G	G	A	G	A	G	A	G	C	C	C	G	G	G	G	G	T	C	T	A	G	A	A	G	A	C	C	C	T	C	NA	NA	T	T	T	T	A	A	G	G	C	T	T	C	NA	NA	A	A	C	C	C	T	C	G	C	C	A	G	A	A	T	T	C	C	T	T	A	G	C	C	G	G	NA	NA	G	C	C	C	C	T	G	A	C	T	G	A	A	A	T	C	C	C	NA	NA	C	C	C	T	G	A	C	C	G	T	T	C	C	G	C	T	G	G	C	A	C	C	C	A	G	G	A	A	C	T	A	A	C	A	C	A	A	A	A	G	A	G	A	A	G	G	C	T	NA	NA	C	C	G	A	A	A	C	C	C	C	C	C	NA	NA	C	T	G	A	G	G	A	G	C	G	C	C	T	T	G	G	G	G	A	G	G	G	T	C	C	T	G	G	A	A	A	G	G	T	T	T	C	C	C	C	C	C	G	T	G	G	A	G	A	A	NA	NA	C	C	C	T	A	G	A	A	C	C	A	A	T	C	G	G	T	C	T	C	G	G	A	T	C	A	T	C	T	C	C	A	A	G	C	G	C	T	G	C	G	A	C	C	NA	NA	T	C	G	G	T	T	A	C	G	G	C	T	T	C	NA	NA	A	G	C	C	T	T	A	G	A	T	C	C	C	C	A	T	C	C	T	G	A	A	C	T	C	C	T	T	T	T	C	C	A	C	A	C	G	G	A	G	C	C	C	C	A	G	A	G	G	A	A	G	T	T	C	C	G	G	T	T	G	A	G	G	A	C	A	A	A	A	C	G	T	C	G	A	G	G	T	T	G	G	G	A	A	G	A	A	T	T	A	G	C	C	G	T	T	T	T	C	T	C	T	A	G	G	T	T	NA	NA	T	C	A	A	C	C	A	G	C	C	A	A	T	T	T	C	A	G	A	G	G	G	C	T	A	G	T	T	T	C	C	C	T	T	NA	NA	A	G	G	G	C	C	G	G	C	C	A	G	G	G	NA	NA	G	G	G	C	C	C	A	G	C	C	G	A	A	G	T	G	T	T	NA	NA	C	C	A	A	G	T	G	G	A	G	A	G	C	C	G	A	G	G	G	G	T	C	G	G	C	T	T	C	NA	NA	NA	NA	C	C	A	A	T	G	T	C	T	C	T	C	G	A	A	G	T	T	T	C	T	T	G	G	G	G	T	C	G	G	C	C	T	T	T	T	T	T	C	C	T	C	G	T	T	G	A	G	G	G	G	G	G	A	C	C	A	C	G	G	T	T	T	C	C	C	C	C	T	C	G	T	T	T	A	A	T	T	C	G	G	G	G	G	C	C	C	C	G	G	T	C	A	G	C	C	T	C	A	G	T	C	G	A	T	T	G	A	C	C	T	T	A	A	T	A	T	C	G	A	T	A	C	T	T	T	T	T	C	C	C	C	T	G	G	G	T	G	C	T	A	A	G	G	T	C	G	G	C	C	T	C	C	C	G	G	C	C	G	G	A	G	C	C	C	C	A	G	T	G	A	C	A	A	C	C	C	C	A	T	T	C	C	T	A	A	A	A	T	C	T	T	T	A	C	T	T	C	T	C	G	A	A	T	A	G	A	A	T	T	C	T	A	A	G	G	A	G	G	G	C	T	A	G	A	G	A	T	C	C	A	C	NA	NA	G	G	A	G	G	G	A	T	C	C	G	G	G	G	C	C	G	T	G	G	C	C	C	G	T	T	A	G	T	C	A	A	C	C	A	A	C	C	G	A	T	C	T	C	C	C	A	G	G	A	T	C	G	G	C	T	T	C	G	A	G	G	T	C	A	A	G	G	T	A	A	G	A	T	C	C	A	A	T	A	T	C	G	A	T	T	A	G	C	G	G	G	G	G	A	G	T	C	NA	NA	T	C	G	G	A	A	T	C	A	G	A	A	A	T	A	A	A	A	A	G	T	C	A	T	C	T	T	T	T	C	G	A	C	C	C	A	C	C	A	A	G	G	A	G	C	C	A	G	C	C	T	T	T	C	A	G	T	C	A	G	T	T	A	A	A	G	A	C	T	C	G	A	G	G	G	A	G	G	T	G	NA	NA	C	T	NA	NA	A	A	C	T	A	A	G	A	G	G	G	C	T	T	T	C	T	T	A	A	G	G	G	A	T	T	T	C	C	C	C	C	T	C	G	G	A	G	C	T	C	C	T	T	G	A	G	A	G	G	C	C	T	T	G	G	G	A	T	C	A	G	A	A	A	A	C	C	A	A	G	A	G	G	G	G	NA	NA	A	G	G	G	A	C	G	A	T	C	A	A	NA	NA	G	G	NA	NA	C	T	T	A	T	C	C	T	T	C	T	T	T	C	C	C	A	G	C	T	NA	NA	G	A	C	G	C	C	T	C	A	A	T	C	A	A	C	T	C	T	G	A	T	T	G	T	C	T	G	G	G	A	G	T	G	A	T	C	G	G	A	G	C	T	G	A	T	G	C	T	T	G	T	C	A	G	A	A	T	A	G	A	T	C	T	C	G	C	NA	NA	T	G	G	A	G	G	T	T	NA	NA	G	G	A	G	C	G	T	C	NA	NA	C	C	C	C	A	A	G	A	G	A	A	A	T	C	G	T	T	T	C	C	G	A	A	A	C	A	C	A	T	T	C	T	G	G	G	A	G	G	C	C	C	A	G	A	A	G	T	C	A	G	G	G	A	A	C	T	C	C	A	A	G	G	G	G	T	C	G	A	C	G	G	C	G	G	T	C	T	C	T	G	G	A	C	C	G	G	C	C	T	C	C	C	C	A	A	C	T	C	G	G	A	C	C	C	C	T	T	C	C	C	A	A	T	C	T	C	NA	NA	A	A	T	T	NA	NA	C	T	A	G	C	C	G	G	C	C	C	T	C	T	A	A	A	A	C	C	C	T	G	C	A	A	A	T	A	T	C	C	C	C	G	G	T	G	C	C	G	A	T	C	A	C	G	C	A	A	G	G	A	A	C	C	A	G	A	A	A	A	C	C	C	C	T	T	G	A	G	G	A	G	C	C	C	C	C	C	A	G	T	T	A	A	C	C	G	G	T	T	T	T	G	G	C	C	G	G	G	G	C	C	G	A	G	G	NA	NA	T	A	C	C	A	A	G	G	G	G	T	T	A	A	G	G	T	T	G	A	G	G	G	G	T	C	C	C	T	T	NA	NA	G	G	A	G	NA	NA	G	G	T	T	G	G	C	C	A	A	C	C	G	G	T	T	C	C	G	G	A	A	C	C	A	A	A	A	T	T	C	C	T	T	G	G	A	A	T	T	NA	NA	T	A	A	A	A	G	A	A	A	A	G	G	A	C	C	C	G	A	C	C	C	C	C	C	A	G	C	C	A	A	A	A	C	A	A	A	C	T	A	G	C	C	T	T	A	T	A	A	C	T	G	G	G	G	C	C	A	A	A	G	G	A	C	C	C	C	T	G	G	A	T	T	A	G	A	A	T	T	C	T	A	A	G	C	C	C	A	G	NA	NA	T	C	C	C	G	G	C	C	C	C	T	T	G	C	G	G	T	C	G	G	A	G	NA	NA	G	G	G	A	T	T	G	G	A	G	A	G	T	T	T	T	C	C	T	T	G	G	T	T	G	G	T	C	C	C	C	T	G	G	A	A	A	G	A	A	C	C	G	G	A	A	T	T	G	G	T	T	G	G	T	A	A	A	A	T	T	T	A	G	C	C	C	C	C	C	G	A	G	G	C	C	T	A	C	C	T	T	G	T	T	T	T	C	G	G	T	T	A	G	A	G	C	C	A	G	G	A	C	C	A	A	G	A	A	A	G	G	T	T	A	A	G	G	C	C	A	A	A	A	G	G	G	C	G	G	A	T	G	G	G	G	C	T	A	T	A	T	NA	NA	C	C	T	T	G	G	G	G	T	T	G	A	T	C	G	A	T	G	C	C	C	C	C	C	C	A	C	G	T	T	T	C	T	C	A	A	T	T	G	G	T	A	G	C	A	G	A	G	A	G	C	C	G	G	C	C	A	G	T	G	G	G	T	T	T	G	G	G	A	G	NA	NA	C	C	A	G	T	C	C	C	C	C	G	G	G	G	G	G	T	T	G	G	C	C	T	C	A	A	T	T	G	G	T	C	A	G	C	C	A	G	G	G	C	C	C	C	G	G	NA	NA	A	G	C	C	A	A	C	C	G	A	G	T	G	G	G	G	C	T	C	C	C	C	G	A	A	G	G	G	C	T	T	C	A	A	C	T	C	T	A	A	G	G	C	C	G	G	C	C	G	G	A	A	T	T	A	A	G	A	G	G	C	C	C	C	C	C	G	A	G	G	C	C	G	G	C	C	A	G	A	A	T	T	A	A	C	C	A	A	G	G	T	T	G	T	A	A	C	C	C	C	G	G	C	C	C	C	A	A	A	A	G	G	G	A	T	C	C	C	A	A	T	T	A	G	T	T	C	C	C	C	T	C	G	G	C	C	T	C	NA	NA	T	T	T	C	C	T	A	A	G	G	G	G	G	G	C	C	C	T	G	C	T	C	A	G	C	C	C	C	NA	NA	T	C	A	G	G	A	T	C	T	T	C	G	G	G	G	G	T	T	G	G	G	G	A	G	T	T	T	T	C	C	G	G	G	G	C	C	G	G	C	C	T	T	T	C	A	G	C	C	T	T	G	G	G	G	C	C	T	C	T	T	G	G	C	C	C	A	G	G	G	A	G	G	G	G	G	T	C	C	A	A	A	A	G	G	C	C	G	G	C	A	C	C	A	A	C	C	A	G	C	C	NA	NA	T	T	T	T	G	G	NA	NA	A	C	T	C	A	G	C	C	A	A	G	G	C	C	C	T	A	T	T	T	G	G	C	A	T	T	G	G	T	C	T	T	A	A	C	A	C	T	C	C	T	C	T	C	T	C	A	A	A	A	G	G	G	A	G	G	C	T	NA	NA	T	T	G	T	C	C	A	G	A	G	T	T	C	C	G	G	T	C	G	G	C	T	C	C	A	G	G	G	G	T	NA	NA	T	C	A	G	T	T	G	A	T	A	G	A	G	G	G	T	C	T	C	C	A	C	G	A	G	G	A	G	C	A	G	A	C	C	C	C	A	A	A	A	G	A	G	G	A	G	T	C	A	A	G	T	G	G	T	A	T	C	T	C	T	C	NA	NA	G	A	C	T	T	C	A	A	C	C	G	A	T	T	G	C	G	A	G	G	T	C	C	C	T	T	C	C	C	C	C	C	T	T	A	G	T	C	A	A	C	C	C	T	T	T	C	C	C	T	C	C	C	T	G	T	C	C	G	G	T	A	T	C	C	C	T	T	G	G	C	C	T	C	A	A	T	T	T	C	C	C	C	T	A	G	G	A	A	T	A	G	A	A	C	C	C	C	G	G	T	G	C	C	T	C	A	A	G	G	G	G	C	C	C	C	G	A	A	A	A	A	G	G	G	G	T	C	G	G	G	G	T	T	T	T	G	G	G	G	G	A	A	G	T	G	G	G	A	A	A	T	C	A	G	A	G	A	T	T	T	T	T	C	G	G	C	C	A	G	T	G	G	G	G	A	C	C	A	A	G	G	A	T	A	C	G	G	T	C	A	G	G	G	T	C	T	T	A	A	A	A	T	T	G	G	G	G	A	A	A	T	A	A	A	T	T	T	T	G	C	T	A	G	C	C	C	C	C	C	T	C	G	G	C	C	NA	NA	G	G	C	A	NA	NA	C	C	C	C	G	A	T	G	C	C	G	G	A	G	C	C	G	C	T	C	T	C	G	G	C	C	T	G	A	G	A	G	C	C	T	T	G	G	T	T	G	G	C	C	A	A	G	G	A	A	G	G	T	T	G	G	G	G	T	T	C	C	T	T	G	G	G	G	C	C	G	G	C	C	G	G	C	C	G	G	T	T	T	T	G	G	T	T	C	C	A	A	T	T	NA	NA	A	A	G	G	G	G	A	A	C	C	G	G	C	C	C	C	C	C	C	C	C	C	A	A	G	G	T	T	A	A	C	C	A	A	G	G	A	A	T	T	G	G	A	A	T	T	C	C	A	A	T	T	A	A	C	C	T	T	T	T	T	T	T	T	G	G	A	A	G	G	T	T	C	C	T	T	A	A	T	T	G	G	C	C	G	G	G	G	T	T	A	A	C	C	A	A	T	T	C	C	T	T	C	C	G	G	G	G	A	A	G	G	G	G	C	C	C	C	G	G	A	A	A	A	G	G	A	A	T	T	T	T	G	G	G	G	T	T	G	G	C	C	A	A	T	T	G	G	C	C	C	C	T	T	C	C	G	G	A	A	A	A	G	G	G	G	T	T	A	A	G	G	C	C	C	C	T	T	C	C	T	T	A	A	T	T	G	G	C	C	T	T	A	A	C	C	G	G	A	A	G	G	T	T	G	G	G	G	G	G	T	T	T	T	A	A	T	T	C	C	C	C	A	A	T	T	A	A	C	C	A	A	C	C	G	G	C	C	G	G	C	C	C	C	G	G	A	A	G	G	T	T	A	A	T	T	A	A	A	A	C	C	A	A	A	A	A	A	G	G	T	T	A	A	C	C	C	C	A	A	G	G	G	G	T	T	C	C	T	T	G	G	A	A	G	G	T	T	C	C	T	T	C	C	A	A	G	G	A	A	T	T	T	T	G	G	T	T	G	G	C	C	A	A	C	C	A	A	A	A	G	G	C	C	C	C	G	G	T	T	C	C	T	T	T	T	G	G	C	C	NA	NA	C	C	C	C	A	A	A	A	C	C	G	G	G	G	T	T	A	A	G	G	C	C	G	G	G	G	G	G	A	A	C	C	C	C	G	G	A	A	G	G	T	T	G	G	C	C	C	C	C	C	T	T	C	C	A	A	G	G	T	T	C	C	C	C	T	T	C	C	T	T	A	A	C	C	G	G	T	T	C	C	A	A	A	A	G	G	G	G	G	G	A	A	C	C	A	G	G	G	T	T	G	G	C	C	G	G	A	A	A	A	C	C	T	T	C	C	G	G	T	T	C	C	A	A	C	C	T	T	A	A	C	C	G	G	T	T	A	A	A	A	A	A	T	T	G	G	G	G	G	G	G	G	T	T	A	A	G	G	T	T	C	C	A	A	T	T	G	G	C	C	A	A	G	G	C	C	C	C	C	C	T	T	C	C	C	C	C	C	C	C	C	C	T	T	T	T	A	A	C	C	G	G	A	A	G	G	A	A	G	G	A	A	G	G	G	G	T	T	G	G	C	C	A	A	A	A	A	A	C	C	G	G	G	G	G	G	C	C	G	G	C	C	A	A	C	C	G	G	T	T	C	C	T	T	C	C	C	C	T	T	G	G	C	C	T	T	A	A	T	T	A	A	C	C	C	C	G	G	NA	NA	G	G	C	C	G	G	C	C	C	C	T	T	C	C	G	G	C	C	T	T	T	T	G	G	G	G	G	G	A	A	C	C	C	C	A	A	T	T	T	T	A	A	T	T	A	A	C	C	G	G	G	G	T	T	T	T	C	C	G	G	T	T	C	C	T	T	G	G	A	A	T	T	T	T	G	G	A	A	T	T	G	G	A	A	A	A	C	C	C	C	C	C	A	A	A	A	A	A	C	C	A	A	A	A	G	G	G	G	A	A	A	A	C	C	C	C	T	T	T	T	T	T	C	C	A	A	G	G	C	C	C	C	T	T	G	T	A	A	G	G	A	A	C	C	A	A	A	A	G	G	G	G	A	A	T	T	A	A	G	G	A	A	C	C	A	A	C	C	T	T	G	G	G	G	G	G	A	A	G	G	G	G	C	C	G	G	C	C	C	C	C	C	C	C	T	T	C	C	T	T	C	C	T	T	G	G	A	A	C	C	A	A	C	C	A	A	A	A	C	A	T	T	G	G	T	T	A	A	C	C	A	A	G	G	T	T	C	C	G	G	A	A	A	A	C	C	G	G	G	G	C	C	T	T	C	C	C	C	A	A	G	G	C	C	NA	NA	A	A	T	T	C	C	G	G	C	C	C	C	A	A	C	C	G	G	C	C	C	C	G	G	C	C	G	G	G	G	G	G	T	T	G	G	T	T	G	G	C	C	C	C	A	A	A	A	A	A	G	G	C	C	C	C	G	G	C	C	C	C	C	C	C	C	C	C	C	C	G	G	C	C	G	G	A	A	A	A	T	T	A	A	A	A	C	C	A	A	A	A	A	A	G	G	A	A	C	C	T	T	G	G	C	T	T	T	C	C	T	T	C	C	A	A	C	C	G	G	C	C	C	C	C	C	A	A	T	T	T	T	C	C	A	A	T	T	C	C	C	C	G	G	G	G	C	C	G	G	A	A	A	A	T	T	A	A	G	G	C	C	G	G	C	C	C	C	G	G	A	A	G	G	A	A	C	C	G	G	C	C	A	A	A	A	A	A	G	G	C	C	T	T	C	C	C	C	G	G	T	T	G	G	T	T	T	T	C	C	T	T	C	C	G	G	G	G	T	T	C	C	G	G	T	T	T	T	G	G	C	C	C	C	G	G	A	A	C	C	T	T	A	A	C	C	T	T	A	A	C	C	G	G	C	C	G	G	G	G	A	A	A	A	G	G	A	A	C	C	G	G	T	T	T	T	C	C	T	T	C	C	G	G	A	A	C	C	G	G	C	C	T	T	A	G	A	A	G	G	C	C	A	A	T	T	G	G	C	C	A	A	A	A	T	T	C	C	A	A	A	A	A	A	C	C	G	G	G	G	A	A	C	C	A	A	T	T	G	G	A	A	C	C	G	G	C	C	A	A	G	G	T	T	A	A	T	T	G	G	A	A	C	C	G	T	C	C	T	T	C	C	T	T	A	A	A	A	T	T	C	C	C	C	C	C	T	T	T	T	G	G	A	A	T	T	A	A	C	C	A	A	A	A	A	A	A	A	G	G	G	G	G	G	T	T	C	C	G	G	C	C	A	A	A	A	C	C	G	G	G	G	C	C	G	G	A	A	C	C	T	T	C	C	A	A	C	C	G	G	G	G	C	C	A	A	G	G	G	G	C	C	C	C	C	C	A	A	G	G	G	G	G	G	C	C	A	A	A	A	G	G	T	T	C	C	T	T	T	T	C	C	C	C	G	G	T	T	A	A	T	T	A	A	T	T	G	G	C	C	G	G	C	C	G	G	C	C	C	C	T	T	C	C	G	G	C	C	G	G	C	C	A	A	G	G	A	A	G	G	C	C	G	G	A	A	T	T	A	A	C	C	A	A	A	A	A	A	G	G	T	T	G	G	C	C	T	T	G	G	A	A	C	C	T	T	A	A	G	G	C	C	G	G	A	A	G	G	A	A	T	T	T	T	G	G	T	T	A	A	A	A	C	T	C	C	A	A	A	A	C	C	A	A	G	G	A	A	G	G	C	T	A	A	G	G	C	C	G	G	C	C	T	T	G	G	A	A	C	C	G	G	G	G	A	A	A	A	G	G	C	C	G	G	C	C	T	T	A	A	T	T	C	C	A	A	C	C	T	T	A	A	G	G	A	A	G	G	T	T	T	T	T	T	G	G	C	C	A	A	G	G	G	G	A	A	A	A	A	A	C	C	T	T	T	T	G	G	C	C	A	A	G	G	A	A	G	G	G	G	A	A	A	A	T	T	G	G	A	A	A	A	C	C	A	A	T	T	C	C	G	G	G	G	G	G	A	A	C	C	G	G	C	C	G	G	C	C	G	G	A	A	T	T	A	A	C	C	G	G	G	G	G	G	T	T	A	A	NA	NA	T	T	T	T	A	A	C	C	A	A	C	C	T	T	G	G	A	A	G	G	C	C	C	C	C	C	G	G	C	C	C	C	G	G	T	T	C	C	C	C	A	A	G	G	NA	NA	T	T	T	T	G	G	G	G	C	C	G	G	A	A	A	A	C	C	G	G	T	C	A	A	C	C	C	C	A	A	C	C	C	C	A	A	G	G	G	G	A	A	G	G	C	C	G	G	A	A	C	C	G	G	C	C	T	T	G	G	G	G	G	G	A	A	T	T	A	A	T	T	T	T	G	G	A	A	A	A	C	C	C	C	C	C	C	C	C	C	G	G	T	T	G	G	T	T	G	G	A	A	A	A	A	A	T	T	C	C	G	G	A	A	A	A	A	A	A	A	C	C	C	C	NA	NA	A	A	A	A	T	T	C	C	A	A	G	G	G	G	C	C	A	A	A	A	C	C	T	T	C	C	C	C	T	T	C	C	C	C	C	C	G	G	T	T	A	A	G	G	A	A	C	C	A	A	G	G	G	G	A	A	C	C	A	A	T	T	C	C	C	C	G	G	G	G	G	G	C	C	T	T	T	T	C	C	G	G	NA	NA	G	G	T	T	C	C	T	T	G	G	A	A	T	T	A	A	C	C	T	T	C	C	G	G	A	A	A	A	T	T	G	G	C	C	C	C	G	G	C	C	A	A	A	A	T	T	G	G	A	A	T	T	C	C	T	T	C	C	C	C	T	T	C	C	G	G	T	T	C	C	A	A	C	C	G	G	A	A	C	C	C	C	C	C	T	T	A	A	G	G	G	G	G	G	A	A	C	C	T	T	G	G	C	C	T	T	C	C	C	C	G	G	T	T	A	A	T	T	A	A	T	T	T	T	G	G	A	A	C	C	T	T	T	T	A	A	T	T	G	G	T	T	A	A	G	G	T	T	A	A	C	C	A	A	G	G	C	C	A	A	A	A	G	G	G	G	C	C	G	G	T	T	A	A	C	C	C	C	C	C	C	C	C	C	C	C	G	G	C	C	C	C	T	T	G	G	G	G	G	G	A	A	C	C	T	T	G	G	C	C	A	A	A	A	A	A	C	C	G	G	G	G	C	C	C	C	G	G	T	T	A	A	T	T	G	G	G	G	A	A	C	C	A	A	G	G	A	A	C	C	T	T	C	C	T	T	T	T	A	A	C	C	C	C	A	A	A	A	C	C	G	G	T	T	A	A	G	G	G	G	C	C	T	T	T	T	C	C	G	G	A	A	A	A	G	G	C	C	T	T	A	A	G	G	A	A	T	T	T	T	G	G	G	G	T	T	C	C	G	G	T	T	T	T	A	A	G	G	C	C	C	C	C	C	A	A	G	G	T	T	A	A	C	C	G	G	C	C	C	C	G	G	T	T	T	T	C	C	G	G	G	G	T	T	A	A	T	T	A	A	G	G	C	C	T	T	C	C	G	G	G	G	T	T	G	G	G	G	C	C	G	G	G	G	T	T	A	A	C	C	C	C	C	C	A	A	A	A	T	T	A	A	A	A	A	A	NA	NA	T	T	G	G	C	C	T	T	C	C	C	C	G	G	C	C	G	G	A	A	A	A	G	G	A	A	G	G	G	G	T	T	T	T	G	G	C	C	A	A	G	G	C	C	T	T	A	A	C	C	A	A	A	A	T	T	C	C	C	C	G	G	C	C	T	T	G	G	T	T	T	T	C	C	NA	NA	A	A	C	C	T	T	A	A	A	A	G	G	C	C	T	T	G	G	G	G	G	G	G	G	T	T	T	T	G	G	C	C	G	G	T	T	A	A	G	G	T	T	G	G	A	A	C	C	A	A	G	G	G	G	A	A	G	G	G	G	G	G	T	T	T	T	A	A	A	A	G	G	T	T	A	A	C	C	A	A	T	T	A	A	G	G	A	A	T	T	A	A	G	G	G	G	C	C	G	G	A	A	G	G	G	G	T	T	G	G	G	G	A	A	T	T	G	G	C	C	C	C	G	G	G	G	A	A	T	T	G	G	C	C	C	C	G	G	A	A	G	G	G	G	T	T	G	G	A	A	G	G	C	C	T	T	T	T	A	A	A	A	G	G	G	G	C	C	C	C	T	T	C	C	A	A	G	G	C	C	C	C	G	G	A	A	G	G	G	G	A	A	G	G	G	G	A	A	T	T	G	G	G	G	A	A	G	G	A	A	T	T	A	A	T	T	G	G	A	A	G	G	A	A	T	T	C	C	C	C	C	C	T	T	A	A	C	C	T	T	T	T	A	A	T	T	G	G	A	A	T	T	C	C	A	A	T	G	G	G	T	T	C	C	A	A	A	A	G	G	G	G	G	G	C	C	A	A	C	C	T	T	T	T	A	A	A	A	G	G	G	G	NA	NA	G	G	G	G	T	T	C	C	C	C	A	A	C	C	A	A	C	C	T	T	G	G	T	T	G	G	T	T	G	G	A	A	A	A	C	C	G	G	G	G	T	T	G	G	T	T	A	A	C	C	G	G	C	C	C	C	C	C	A	A	A	A	G	G	G	G	T	T	T	T	G	A	C	C	A	A	C	C	G	G	G	G	C	C	T	T	C	C	C	C	C	C	G	G	C	C	A	A	G	G	G	G	G	G	C	C	T	T	T	T	T	T	G	G	C	C	G	G	A	A	A	A	C	C	G	G	T	T	T	T	C	C	T	T	C	C	T	T	C	C	T	T	T	T	C	C	A	A	T	T	C	C	C	C	C	C	G	G	C	C	T	T	C	C	A	A	T	T	A	A	A	A	G	G	T	T	T	T	A	A	C	C	A	A	T	T	A	A	T	T	A	A	A	A	G	G	C	C	T	T	C	C	C	C	A	A	T	T	G	G	C	C	C	C	C	C	G	G	G	G	C	C	G	G	G	G	A	A	G	G	C	C	C	C	T	T	T	T	G	G	G	G	G	G	C	C	C	C	C	C	T	T	T	T	C	C	G	G	C	C	G	G	C	C	T	T	T	T	G	G	T	T	G	G	T	T	G	G	G	G	C	C	G	G	A	A	G	G	G	G	T	T	C	C	T	T	C	C	A	A	T	T	C	C	T	T	A	A	A	A	A	A	G	G	G	G	G	G	C	C	C	C	C	C	G	G	A	A	C	C	A	A	T	T	T	T	A	A	A	A	T	T	T	T	C	C	A	A	A	A	C	C	A	A	A	A	G	G	A	A	G	G	C	C	A	A	G	G	T	T	C	C	G	G	G	G	T	T	G	G	C	C	T	T	A	A	G	G	C	C	C	C	C	C	A	A	G	G	T	T	G	G	C	C	C	C	G	G	T	T	G	G	T	T	T	T	G	G	A	A	T	T	A	A	G	G	T	T	G	G	G	G	T	T	T	T	T	T	G	G	G	G	G	G	G	G	A	A	A	G	G	G	C	C	C	C	C	C	G	G	A	A	G	G	C	C	G	G	T	T	C	C	G	G	G	G	G	G	T	T	G	G	C	C	T	T	C	C	G	G	A	A	C	C	G	G	C	C	C	C	A	A	A	A	T	T	G	G	C	C	C	C	A	A	G	G	T	T	T	T	G	G	G	G	A	A	G	G	T	T	C	C	C	C	A	A	G	G	G	G	NA	NA	C	C	A	A	T	T	G	G	A	A	C	C	C	C	T	T	C	C	A	G	G	G	A	A	C	C	C	C	G	G	C	C	C	C	A	A	C	C	C	C	A	A	G	G	T	T	T	T	C	C	G	G	G	G	T	T	A	A	G	G	A	A	G	G	T	T	C	C	C	C	A	A	C	C	T	T	A	A	C	C	T	T	G	G	G	G	T	T	T	T	C	C	G	G	C	C	T	T	G	G	C	C	G	G	C	C	G	G	C	C	C	C	C	C	C	C	G	G	G	G	A	A	C	C	T	T	G	G	G	G	A	A	T	T	C	C	T	T	C	C	G	G	G	G	G	A	G	G	A	A	T	T	C	C	T	T	A	A	G	G	C	C	T	T	T	T	C	C	G	G	A	A	G	G	C	C	G	G	G	G	A	A	T	T	T	T	C	C	C	C	C	C	G	G	G	G	T	T	A	A	T	T	G	G	G	G	T	T	C	C	C	C	T	T	G	G	G	G	G	G	G	G	A	A	A	A	G	G	G	G	C	C	T	T	C	C	T	T	C	C	T	T	G	G	T	T	A	A	G	G	G	G	G	G	A	A	A	A	T	T	C	C	C	C	T	T	T	T	G	G	G	G	G	G	C	C	C	C	C	C	C	C	T	T	T	T	C	C	G	G	G	G	G	G	G	G	T	T	G	G	G	G	A	A	A	A	G	G	G	A	C	C	C	C	T	T	G	G	G	G	G	G	C	C	T	T	G	G	C	C	G	G	A	A	G	G	A	A	C	C	G	G	C	C	C	C	G	G	G	G	C	C	C	C	A	A	C	C	C	C	C	C	T	T	C	C	C	C	A	A	C	C	C	C	C	C	G	G	C	C	A	A	C	C	T	T	A	A	A	A	C	C	G	G	C	C	A	A	A	A	G	G	A	A	A	A	C	C	A	A	A	A	C	C	G	G	A	A	G	G	G	G	G	G	A	A	G	G	A	A	G	G	A	A	A	A	A	A	A	A	C	C	G	G	T	T	T	T	T	T	C	C	G	G	A	A	G	G	G	G	C	C	T	T	T	T	C	C	G	G	G	G	G	G	C	C	C	C	A	A	G	T	A	A	C	C	G	G	C	C	T	T	A	A	A	A	T	T	C	C	A	A	C	C	G	G	C	C	C	C	NA	NA	C	C	G	G	G	G	C	C	G	G	T	T	C	C	G	G	G	G	G	G	T	T	G	G	G	G	T	T	C	C	C	C	G	G	G	G	T	T	G	G	A	A	A	A	G	G	C	C	T	T	C	C	G	A	G	G	T	T	A	A	G	G	G	G	T	T	G	G	G	G	C	C	G	G	C	C	G	G	A	A	G	G	C	C	C	C	A	A	T	T	G	G	A	A	G	G	C	C	A	A	A	A	G	G	A	A	A	A	C	C	A	A	G	G	T	T	C	C	A	A	T	T	C	C	G	G	G	G	G	G	G	G	C	C	T	T	G	G	T	T	C	C	C	C	C	A	G	G	T	T	G	G	G	G	A	A	G	G	G	G	A	A	A	A	C	C	G	G	G	G	G	G	T	T	G	G	A	A	C	C	G	G	G	G	T	T	G	G	C	C	G	G	G	G	T	T	T	T	C	C	T	T	G	G	C	C	T	T	A	A	C	C	C	C	C	C	G	G	C	C	C	C	G	G	A	A	A	A	G	G	A	A	T	T	G	G	G	G	C	C	C	C	G	G	C	C	A	A	G	G	T	T	G	G	T	T	C	C	G	G	C	C	G	G	T	T	A	A	G	G	G	G	C	C	G	G	G	G	T	T	A	A	T	T	T	T	G	G	A	A	G	G	T	T	G	G	G	G	G	G	T	T	T	T	C	C	G	G	C	C	T	T	A	A	A	A	A	A	C	C	G	G	G	G	G	G	G	G	C	C	C	C	T	T	T	T	A	A	T	T	G	G	T	C	G	G	T	T	G	G	A	A	G	G	G	G	C	C	T	T	A	A	G	G	T	T	C	C	T	T	C	C	G	G	C	C	T	T	T	T	C	C	G	G	G	G	T	C	A	A	A	A	T	T	G	G	C	C	A	A	G	G	T	T	C	C	G	G	A	A	G	G	G	G	G	G	T	T	A	A	T	T	G	A	G	G	T	T	C	C	G	G	A	A	T	T	G	G	G	G	T	T	A	A	C	C	C	C	C	C	G	G	T	A	T	T	T	T	A	A	G	G	C	C	A	A	G	G	C	C	G	G	G	G	A	A	G	G	T	T	C	C	T	T	T	T	A	A	T	T	A	A	T	T	T	T	G	G	A	A	G	G	C	C	C	C	G	G	T	T	G	G	T	T	T	T	T	T	G	G	T	T	C	C	T	T	G	G	A	A	G	G	C	C	C	C	A	A	C	C	G	G	G	G	C	C	C	C	T	T	A	A	A	A	G	G	G	G	A	A	C	C	A	A	G	G	C	C	G	G	C	C	C	C	A	A	A	A	A	A	C	C	A	A	G	G	A	A	C	C	NA	NA	T	T	A	A	A	A	C	C	G	G	T	T	G	G	T	T	A	A	C	C	C	C	G	G	C	C	C	C	C	C	G	G	T	T	G	G	G	G	A	A	G	G	G	G	G	G	G	G	G	G	C	C	A	A	G	G	C	C	G	G	T	T	G	G	G	G	G	G	A	A	A	A	A	A	A	A	C	C	G	G	A	A	G	G	C	C	G	G	C	C	G	G	G	G	T	T	C	C	A	A	G	G	G	G	T	T	G	G	G	G	A	A	T	T	C	C	G	G	C	C	G	G	C	C	A	A	C	C	C	C	G	G	C	C	G	G	C	C	G	G	A	A	T	T	C	C	C	C	A	A	G	G	G	G	A	A	G	G	T	T	T	T	T	T	G	G	G	G	G	G	T	T	G	G	A	A	G	G	A	A	C	C	T	T	G	G	G	G	A	A	A	A	A	A	A	A	T	T	C	C	G	G	A	A	G	G	A	A	C	C	C	C	A	A	C	C	C	C	C	C	C	C	C	C	A	A	G	G	A	A	G	G	G	G	C	C	G	G	G	G	C	C	T	T	T	T	G	G	T	T	G	G	G	G	T	T	T	T	C	C	C	C	G	G	C	C	G	G	G	G	C	C	C	C	G	G	C	C	A	A	G	G	T	T	G	G	T	T	T	T	A	A	G	G	G	G	G	G	A	A	G	G	A	A	C	C	G	G	A	A	C	C	T	T	C	C	G	G	G	G	G	G	C	C	G	G	T	T	C	C	G	G	G	G	C	C	C	C	A	A	G	G	G	G	C	C	A	A	T	T	C	C	G	G	C	C	T	T	G	G	C	C	A	A	A	A	A	A	C	C	A	A	G	G	C	C	C	C	G	G	G	G	A	A	A	A	T	T	A	A	G	G	C	C	A	A	C	C	G	G	C	C	C	C	C	C	G	G	T	T	T	T	A	A	C	C	C	C	C	C	C	C	C	C	A	A	A	A	C	C	A	A	A	A	C	C	A	A	G	G	G	G	G	G	A	A	C	C	T	T	C	C	C	C	T	T	C	C	C	C	C	C	G	G	G	G	C	C	G	G	C	C	A	A	T	T	G	G	A	A	A	A	A	A	C	C	T	T	A	A	C	C	C	C	T	T	T	T	C	C	NA	NA	T	T	C	C	C	C	C	C	C	C	A	A	C	C	C	C	C	C	G	G	C	C	A	A	C	C	G	G	A	A	G	G	T	T	T	T	G	G	G	G	C	C	T	T	T	T	G	G	T	T	G	G	C	C	G	G	G	G	A	A	G	G	C	C	A	A	A	A	C	C	A	A	T	T	G	G	A	A	G	G	G	G	T	T	G	G	C	C	C	C	C	C	G	G	A	A	G	G	A	A	G	G	C	C	C	C	G	G	G	G	A	A	T	T	A	A	G	G	C	C	A	A	A	A	A	A	A	A	T	T	C	C	T	T	C	C	C	C	T	T	G	G	T	T	A	A	T	T	G	G	C	C	T	T	G	G	C	C	G	G	G	G	A	A	G	G	A	A	A	A	G	G	C	C	T	T	G	G	A	A	A	A	G	G	G	G	G	G	C	C	C	T	C	C	T	T	G	G	G	G	G	G	A	A	T	T	C	C	A	A	G	G	G	G	A	A	C	C	T	T	T	T	A	A	A	A	G	G	C	C	G	G	C	C	A	A	G	G	T	T	A	A	C	C	G	G	A	A	G	G	A	A	A	A	G	G	G	G	G	G	G	G	G	G	G	G	G	G	T	T	C	T	C	C	A	A	G	G	T	T	C	C	G	G	C	C	T	T	A	A	G	G	C	C	A	A	G	G	C	C	G	G	C	C	A	A	C	C	C	C	T	T	T	T	C	C	C	C	T	T	C	C	A	A	A	A	G	G	C	C	C	C	C	C	C	C	T	T	A	A	C	C	C	C	A	A	G	G	A	A	C	C	C	C	G	G	T	T	T	T	G	G	G	G	G	G	G	G	A	A	T	T	C	C	T	T	T	T	G	G	G	G	T	T	G	G	G	G	T	T	G	G	C	C	C	C	T	T	A	A	C	C	T	T	G	G	C	C	C	C	A	A	G	G	G	G	A	A	A	A	C	C	T	T	G	G	A	A	G	G	C	C	T	T	A	A	A	A	T	T	C	C	C	C	A	A	T	T	T	T	C	C	C	C	C	C	C	C	G	G	A	A	C	C	T	T	T	T	A	A	C	C	A	A	C	C	C	C	G	G	C	C	A	A	T	T	T	T	C	C	A	A	T	T	T	T	A	A	A	A	A	A	A	A	G	G	C	C	G	G	G	G	G	A	T	T	T	T	T	T	A	A	G	G	C	C	C	C	C	C	T	T	G	G	G	G	G	G	T	T	T	T	C	C	G	G	T	T	T	T	T	T	G	G	C	C	G	G	G	G	T	T	G	G	T	T	C	C	G	G	C	C	C	C	A	A	G	G	C	C	C	C	A	A	A	A	A	A	T	T	T	T	T	T	T	T	A	A	G	G	C	C	T	T	A	A	C	C	C	C	C	C	C	C	G	G	T	T	C	C	T	T	A	A	T	T	C	C	T	T	G	G	T	T	G	G	C	C	T	T	A	A	A	A	A	A	A	A	C	C	C	C	C	C	C	C	T	T	G	G	G	G	T	T	C	C	G	G	C	C	C	C	T	T	G	G	G	G	G	G	T	T	A	A	C	C	G	G	G	G	A	A	C	C	T	T	C	C	A	A	G	G	C	C	C	C	C	C	G	G	A	A	G	G	A	A	A	A	T	T	T	T	G	G	G	G	T	T	C	C	G	G	A	A	C	C	G	G	T	T	G	G	C	C	G	G	T	T	T	T	G	G	C	C	G	G	G	G	T	T	A	A	C	C	T	T	G	G	G	G	A	A	G	G	C	C	G	G	A	A	A	A	G	G	G	G	C	C	T	C	C	C	T	T	A	A	G	G	A	A	A	A	C	C	C	C	T	T	G	G	A	A	T	T	A	A	A	A	G	G	A	A	T	T	G	G	T	T	A	A	T	T	C	C	C	C	A	A	C	C	T	T	C	C	T	T	A	A	A	A	A	A	G	G	T	T	T	T	T	T	T	T	G	G	C	C	C	C	T	T	A	A	C	C	T	T	C	C	C	C	G	G	G	G	G	G	C	C	A	A	C	C	G	G	T	T	G	G	A	A	T	T	T	T	T	T	T	T	G	G	C	C	T	T	C	C	A	A	T	T	G	G	T	T	T	T	G	G	T	T	G	G	T	T	A	A	C	C	G	G	A	A	G	G	G	G	A	A	G	G	A	A	T	T	G	G	A	A	A	A	T	T	T	T	T	T	G	G	T	T	C	C	A	A	C	C	G	G	G	G	A	A	G	G	A	A	C	C	C	C	T	T	G	G	T	T	A	A	T	T	C	C	A	A	A	A	A	A	G	G	G	G	T	T	G	G	T	T	T	T	A	A	T	T	C	C	G	G	G	G	C	C	A	A	T	T	T	T	G	G	T	T	C	C	G	G	G	G	C	C	A	A	A	A	A	A	G	G	A	A	T	T	G	G	T	T	A	A	G	G	T	T	T	T	A	A	T	T	G	G	C	C	T	T	G	G	G	G	C	C	T	T	T	T	C	C	G	G	G	G	T	T	G	G	T	T	G	G	G	G	T	T	C	C	A	A	C	C	C	C	A	A	A	A	T	T	A	A	C	C	T	T	C	C	G	G	G	G	G	G	G	G	C	C	A	A	A	A	A	A	A	A	C	C	T	T	G	A	T	T	A	A	G	G	G	G	A	A	G	G	G	G	T	T	C	C	C	C	T	T	G	G	A	A	T	T	T	T	T	T	G	G	G	G	A	A	G	G	A	A	G	G	C	C	G	G	T	T	T	T	A	A	G	G	A	A	G	G	G	G	C	C	T	T	T	T	G	G	A	A	A	A	G	G	G	G	C	C	G	G	T	T	A	A	A	A	A	A	A	A	A	A	A	A	G	G	G	G	A	A	T	T	A	A	A	A	T	T	G	G	T	T	C	C	A	A	A	A	C	C	A	A	A	A	C	C	G	G	A	A	G	G	T	T	T	T	G	G	A	A	A	A	A	A	T	T	T	T	G	G	A	A	T	T	A	A	T	T	A	A	T	T	T	T	A	A	G	G	A	A	A	A	T	T	T	T	A	A	A	A	T	T	G	G	C	C	A	A	A	A	G	G	T	T	T	T	T	T	G	G	G	G	T	T	G	G	G	G	T	T	A	A	A	A	A	A	T	T	A	A	C	C	A	A	A	A	A	A	A	A	T	T	C	C	C	C	G	G	A	A	G	G	C	C	T	T	C	C	A	A	T	T	G	G	C	C	T	T	C	C	C	C	G	G	G	G	C	C	C	C	C	C	T	T	G	G	C	C	G	G	A	A	G	G	G	G	C	C	T	T	G	G	G	G	A	A	C	C	G	G	A	A	A	A	G	G	C	C	T	T	T	T	G	G	T	T	A	A	G	G	C	C	G	G	A	A	C	C	C	C	A	A	A	A	A	A	C	C	C	C	G	G	G	G	A	A	A	A	T	T	T	T	C	C	G	G	T	T	A	A	C	C	C	C	A	A	C	C	A	A	T	T	T	T	G	G	C	C	T	T	A	A	C	C	G	G	A	A	A	A	T	T	G	G	T	T	G	G	C	C	G	G	A	A	G	G	T	T	T	T	T	T	G	G	T	T	G	G	G	G	C	C	A	A	T	T	T	T	G	G	C	C	C	C	A	A	A	A	C	C	C	C	A	A	C	C	C	C	T	T	A	A	T	T	G	G	A	A	A	A	G	G	C	C	T	T	T	T	T	T	A	A	C	C	G	G	G	G	G	G	T	T	A	A	C	C	T	T	A	A	G	G	A	A	C	C	G	G	T	T	C	C	T	T	C	C	G	G	C	C	C	C	C	C	C	C	C	C	A	A	A	A	T	T	G	G	T	T	G	G	G	G	A	A	C	C	G	G	A	A	T	T	T	T	T	T	A	A	G	G	G	G	T	T	A	A	T	T	G	G	G	G	C	C	C	C	C	C	T	T	A	A	A	A	T	T	G	G	A	A	C	C	A	A	C	C	T	T	T	T	A	A	G	G	C	C	C	C	G	G	T	T	G	G	G	G	C	C	T	T	G	G	C	C	G	G	C	C	T	T	G	G	G	G	T	T	C	C	C	C	C	C	T	T	A	A	A	A	A	A	T	T	A	A	T	T	A	A	T	T	A	A	A	A	T	T	A	A	T	T	T	T	C	C	T	T	C	C	G	G	A	A	A	A	C	C	T	T	A	A	T	T	C	C	G	G	G	G	G	G	C	C	C	C	G	G	G	G	C	C	A	A	G	G	T	T	A	A	T	T	G	G	T	T	C	C	G	G	A	A	A	A	G	G	A	A	A	A	C	C	T	T	T	T	G	G	A	A	C	C	G	G	G	G	T	T	C	C	C	C	G	G	C	C	G	G	G	G	C	C	G	G	T	T	T	T	A	A	T	T	C	C	C	C	C	C	C	C	C	C	G	G	G	G	G	G	G	G	T	T	G	G	C	C	A	A	A	A	T	T	G	G	G	G	T	T	A	A	G	G	T	T	G	G	G	G	A	A	T	T	T	T	G	G	T	T	C	C	G	G	C	C	G	G	A	A	C	C	T	T	G	G	A	A	G	G	G	G	T	T	C	C	A	A	T	T	T	T	G	G	C	C	C	C	T	T	T	T	A	A	T	T	A	A	A	A	C	C	A	A	C	C	T	T	G	G	A	A	T	T	C	C	T	T	C	C	T	T	C	C	A	A	G	G	C	C	G	G	G	G	T	T	C	C	G	G	C	C	A	A	G	G	G	G	C	C	C	C	G	G	T	T	T	T	T	T	A	A	A	A	C	C	T	T	A	A	C	C	G	G	C	C	G	G	C	C	T	T	G	G	T	T	A	A	C	C	T	T	A	A	T	T	G	G	T	T	T	T	A	A	C	C	C	C	C	C	G	G	A	A	T	T	A	A	A	A	T	T	A	A	G	G	A	A	C	C	T	T	T	T	T	T	T	T	C	C	C	C	C	C	G	G	A	A	C	C	G	G	G	G	T	T	C	C	T	T	NA	NA	C	C	T	T	A	A	A	A	A	A	C	C	A	A	G	G	T	T	A	A	A	A	A	A	G	G	A	A	A	A	T	T	C	C	A	A	T	T	C	C	C	C	C	C	T	T	G	G	C	C	C	C	T	T	C	C	G	G	C	C	G	G	T	T	A	A	T	T	G	G	T	T	C	C	C	C	C	C	G	G	C	C	G	G	G	G	G	G	C	C	C	C	G	G	G	G	C	C	A	A	A	A	A	A	A	A	G	G	G	G	G	G	A	A	C	C	G	G	C	C	C	C	C	C	C	C	G	G	A	A	T	T	A	A	C	C	C	C	A	A	C	C	G	G
CC	OR1516f60	NA	NA	1	NA	C	C	A	A	C	C	A	T	G	G	T	T	G	G	T	T	G	G	A	C	A	G	G	G	C	T	T	T	C	C	C	C	G	G	T	T	G	G	T	T	G	G	G	C	C	A	C	C	T	C	C	T	C	C	T	T	NA	NA	A	G	C	C	C	A	T	T	C	T	T	C	G	G	G	G	A	G	A	A	G	G	C	T	T	C	A	G	T	G	C	A	A	T	T	G	C	C	C	C	G	G	C	C	T	G	G	A	C	C	A	G	G	C	A	A	C	C	A	G	G	G	C	C	T	C	T	T	NA	NA	G	T	C	T	A	G	C	C	A	T	C	T	G	G	T	T	C	C	C	C	A	G	G	G	C	C	G	G	G	G	A	G	G	G	G	G	G	T	T	T	G	G	G	A	G	G	T	C	G	G	NA	NA	G	A	C	T	T	T	C	C	G	G	NA	NA	T	T	C	A	C	G	G	G	NA	NA	C	T	G	G	G	G	T	T	C	C	C	G	A	G	G	A	T	T	T	T	C	T	G	G	T	T	A	A	G	T	G	G	C	C	C	C	A	A	G	G	T	T	A	G	T	T	T	T	T	C	G	G	A	G	A	A	A	C	G	G	A	G	G	A	G	A	C	C	NA	NA	A	A	C	C	G	C	G	G	G	G	A	T	A	G	T	A	A	C	G	G	A	G	C	G	G	G	C	T	C	C	A	A	T	T	A	G	T	C	T	T	A	A	C	C	A	A	T	G	C	C	C	C	G	T	G	G	C	T	C	C	C	T	C	C	C	A	T	T	C	C	A	G	G	G	C	C	G	A	C	G	T	T	C	C	T	C	C	C	C	T	T	C	C	T	T	T	G	A	C	C	T	A	G	A	G	G	C	C	A	A	G	G	T	C	C	C	G	A	A	A	G	T	T	C	G	A	G	G	T	T	G	G	A	A	C	G	G	G	C	C	G	A	C	C	A	T	T	G	T	C	A	G	G	A	G	G	T	T	C	C	C	C	G	G	A	G	T	G	T	G	A	A	G	G	A	A	T	C	C	C	T	T	A	A	NA	NA	G	T	T	T	A	A	T	T	A	T	C	T	G	G	G	C	G	G	C	A	G	T	A	A	T	T	NA	NA	G	G	G	G	C	C	T	T	T	T	A	A	T	C	A	G	G	G	T	T	T	G	NA	NA	G	G	T	C	G	A	A	A	C	C	G	G	A	A	T	C	A	G	C	A	A	A	G	G	G	G	G	G	G	G	G	A	C	C	G	G	A	A	C	C	G	G	A	T	G	G	G	G	T	C	C	C	T	G	C	C	G	G	G	G	NA	NA	A	A	G	G	A	A	C	C	T	C	T	T	C	C	NA	NA	T	C	C	C	A	A	A	G	G	A	C	G	A	A	A	G	A	G	C	T	G	A	NA	NA	C	T	NA	NA	NA	NA	A	A	G	A	G	A	A	A	T	C	A	G	A	A	T	T	G	G	C	T	G	T	C	A	G	A	C	T	NA	NA	T	A	G	G	C	T	A	A	G	A	C	C	C	T	G	G	T	C	A	G	A	A	T	C	C	G	T	T	T	C	C	C	NA	NA	A	G	T	C	G	G	G	A	T	T	G	G	G	G	C	C	T	T	A	A	NA	NA	C	C	A	G	C	C	T	C	G	G	T	G	G	A	A	G	G	A	C	C	G	G	G	C	G	A	G	G	A	A	C	T	G	A	T	C	T	A	G	G	G	G	T	C	T	T	C	C	A	C	G	G	G	T	C	T	G	G	T	T	C	T	C	C	T	C	C	C	C	C	C	T	T	T	A	G	A	A	T	T	C	T	T	A	T	T	A	G	G	G	T	T	C	C	G	G	T	T	C	C	C	T	T	C	G	G	C	C	A	T	G	G	A	A	T	T	A	A	G	A	T	T	A	G	G	G	A	A	T	T	C	C	A	A	T	T	C	C	C	T	NA	NA	T	C	A	G	G	A	A	A	C	T	T	T	A	A	A	T	C	C	G	G	G	G	T	T	C	C	A	G	G	C	C	T	A	G	T	T	G	A	G	G	C	T	NA	NA	A	G	C	C	A	G	C	T	C	C	A	G	C	C	C	C	C	C	G	G	C	T	A	C	A	G	T	T	T	T	G	G	A	A	A	A	G	A	C	C	C	C	C	C	T	T	G	G	G	G	C	T	C	C	G	A	A	A	G	A	G	G	NA	NA	C	C	C	C	C	C	A	A	G	A	G	G	G	G	C	C	C	C	C	G	G	A	G	A	C	C	C	A	C	C	T	C	G	G	T	C	T	T	T	A	C	C	T	T	T	T	T	T	C	C	G	G	C	T	A	A	NA	NA	NA	NA	C	C	NA	NA	G	A	G	G	A	G	C	C	A	G	C	C	G	A	G	G	A	T	G	G	T	T	A	A	G	G	G	C	A	G	C	C	G	G	T	T	G	G	T	T	T	C	NA	NA	C	C	C	C	C	C	T	T	C	C	T	C	C	C	G	A	G	G	G	G	G	G	T	T	A	A	G	A	NA	NA	A	A	A	A	T	T	A	A	C	T	T	C	C	C	C	C	G	G	G	G	G	G	T	T	C	C	A	A	G	G	G	G	G	G	C	C	G	G	C	C	G	G	C	C	G	G	C	C	G	G	T	T	C	C	C	C	G	G	G	G	T	T	A	A	C	C	T	T	C	C	G	G	T	T	T	T	A	A	T	T	A	A	C	C	C	C	C	C	A	A	T	T	G	G	C	C	G	G	C	C	G	G	C	C	A	A	G	G	C	C	C	C	C	C	A	A	C	C	C	C	A	A	T	T	G	G	A	A	A	A	C	C	G	G	T	T	T	T	C	C	G	G	A	A	A	A	T	T	G	G	G	G	A	A	T	T	T	T	A	A	A	A	A	A	A	A	G	G	C	C	A	A	T	T	G	G	T	T	G	G	T	T	A	A	C	C	C	C	T	T	T	T	NA	NA	A	A	T	T	A	A	G	G	C	C	A	A	A	A	T	T	A	A	C	C	C	C	A	A	T	T	T	T	A	A	A	A	C	C	A	A	C	C	T	T	A	A	G	G	C	C	A	A	C	C	C	C	A	A	G	G	A	A	G	G	C	C	C	C	C	C	G	G	G	G	C	C	G	G	A	A	C	C	A	A	C	C	T	T	C	C	C	C	C	C	G	G	G	G	A	A	C	C	T	T	G	G	G	G	T	T	G	G	G	G	C	C	T	T	C	C	G	G	T	T	A	A	A	A	A	A	T	T	T	T	NA	NA	C	C	T	T	G	G	C	C	C	C	G	G	A	A	T	T	G	G	C	C	G	G	G	G	G	G	G	G	G	G	A	A	G	G	C	C	G	G	C	C	C	C	NA	NA	G	G	C	C	T	T	A	A	G	G	G	G	G	G	C	C	G	G	G	G	G	G	C	C	C	C	C	C	C	C	T	T	A	A	G	G	G	G	C	C	G	G	A	A	C	C	T	T	C	C	C	C	G	G	G	G	G	G	G	G	T	T	C	C	C	C	G	G	C	C	G	G	C	C	A	A	C	C	T	T	C	C	C	C	T	T	T	T	T	T	T	T	A	A	A	A	T	T	G	G	A	A	T	T	T	T	A	A	G	G	C	C	G	G	NA	NA	A	A	G	G	G	G	A	A	C	C	A	A	C	C	C	C	C	C	T	T	T	T	C	C	T	T	C	C	G	G	T	T	C	C	T	T	C	C	G	G	G	G	C	C	C	C	G	G	T	T	C	C	T	T	G	G	A	A	G	G	G	G	G	G	G	G	A	A	C	C	T	T	T	T	T	T	C	C	A	A	C	C	C	C	C	C	A	A	G	G	C	C	C	C	G	G	A	A	G	G	C	C	A	A	A	A	G	G	C	C	T	T	G	G	A	A	G	G	G	G	T	T	A	A	T	T	G	G	A	A	A	A	C	C	C	C	T	T	C	C	T	T	G	G	C	C	T	T	G	G	G	G	G	G	C	C	C	C	T	T	A	A	C	C	G	G	T	T	T	T	T	T	G	G	T	T	A	A	G	G	T	T	A	A	C	C	G	G	G	G	G	G	G	G	C	C	C	C	T	T	G	G	C	C	A	A	NA	NA	A	A	C	C	T	T	C	C	C	C	C	C	G	G	T	T	T	T	A	A	C	C	G	G	G	G	C	C	C	C	C	C	G	G	C	C	C	C	C	C	T	T	C	C	C	C	G	G	C	C	T	T	NA	NA	C	C	G	G	A	A	T	T	T	T	G	G	G	G	A	A	A	A	A	A	C	C	C	C	G	G	A	A	T	T	T	T	C	C	A	A	G	A	C	C	C	C	G	G	A	A	A	A	A	A	G	G	C	C	G	G	T	T	T	T	C	C	C	C	C	C	C	C	A	A	A	A	G	G	T	T	G	G	G	G	C	C	A	A	G	G	C	C	C	C	G	G	A	A	T	T	C	C	T	T	A	A	C	C	G	G	T	T	C	C	C	C	G	G	C	C	A	A	G	G	C	C	C	C	A	A	T	T	A	A	C	C	G	G	C	C	G	G	A	A	G	G	T	T	C	C	C	C	G	G	A	A	A	A	A	C	C	C	A	G	G	A	A	G	T	T	A	C	T	A	T	C	C	C	A	A	G	G	G	A	C	C	T	C	T	T	A	A	G	A	A	C	A	G	T	G	C	C	C	C	G	G	A	A	C	T	G	G	T	C	G	G	A	G	C	T	A	A	A	T	T	G	G	G	C	C	C	C	A	A	G	G	G	A	T	C	A	A	C	C	G	G	T	T	A	T	A	C	G	G	G	G	C	T	A	A	C	T	T	T	G	G	T	T	G	G	T	C	C	A	G	A	C	C	A	A	G	A	C	T	NA	NA	G	G	T	A	C	T	A	A	A	A	T	C	T	A	T	A	G	G	A	G	A	G	A	A	A	G	G	G	A	A	C	C	G	T	T	T	C	A	T	T	C	G	T	T	G	A	T	C	T	C	G	G	A	G	G	C	C	C	C	C	C	T	G	G	T	T	T	C	G	G	C	T	A	A	T	C	A	G	A	A	T	T	G	T	A	A	T	T	C	C	T	C	A	C	A	T	G	G	T	C	A	G	T	C	G	G	C	A	T	T	G	G	C	G	C	C	C	C	G	G	T	T	A	C	T	A	C	T	A	G	A	A	G	A	T	C	T	T	T	T	G	A	C	T	A	A	G	A	C	A	T	T	G	A	A	G	G	A	T	T	A	G	G	G	T	T	T	A	A	G	NA	NA	A	A	A	A	A	A	A	A	T	C	T	G	T	C	G	A	C	T	G	A	T	C	T	A	G	G	C	C	C	C	G	A	C	C	A	A	G	G	T	A	C	C	C	C	G	G	NA	NA	A	G	C	C	NA	NA	A	A	A	G	G	A	T	T	NA	NA	C	C	C	T	A	A	T	A	A	A	T	C	A	A	C	T	A	G	C	T	A	T	C	T	T	T	T	C	G	G	T	C	T	T	G	G	C	G	G	A	T	C	C	C	G	A	A	A	G	C	G	G	A	A	G	C	T	T	G	G	A	A	A	A	C	A	NA	NA	G	A	T	T	C	T	T	T	C	T	T	T	NA	NA	T	A	C	C	C	C	T	C	T	C	A	T	C	C	T	C	T	C	G	G	C	C	G	A	A	A	NA	NA	G	A	G	A	A	A	NA	NA	C	C	C	T	T	C	A	A	A	T	C	T	C	C	A	G	G	G	T	T	A	G	T	T	T	T	A	G	G	G	C	T	C	T	G	A	A	A	A	G	A	A	A	A	C	C	T	C	T	T	T	T	G	G	C	C	G	G	C	C	A	T	G	A	G	G	C	C	C	C	G	G	A	A	C	C	G	G	G	C	A	A	A	G	G	G	G	G	G	A	G	A	T	T	C	G	A	A	A	A	G	G	A	G	C	C	G	G	A	A	G	A	G	G	NA	NA	G	G	G	C	A	T	C	C	G	G	C	T	T	T	G	G	A	A	C	G	T	T	G	A	G	G	G	G	T	T	C	T	C	A	C	T	C	C	T	T	T	C	G	G	C	C	T	C	NA	NA	G	G	G	C	G	A	C	T	T	G	NA	NA	G	G	C	C	C	C	G	A	C	C	A	T	G	G	G	T	C	T	G	G	G	A	C	A	T	T	C	T	C	C	C	C	NA	NA	A	G	C	C	A	A	A	G	C	T	C	C	C	T	C	C	C	C	C	C	C	T	T	T	C	T	A	A	G	G	G	G	G	G	T	T	T	T	T	C	A	A	NA	NA	C	C	G	G	C	G	T	T	C	C	G	G	A	A	G	G	A	A	C	C	C	G	G	G	C	C	T	G	G	A	G	G	T	T	G	G	A	G	A	A	G	G	T	T	G	A	T	C	C	C	A	A	A	A	A	G	G	G	T	T	A	T	G	G	C	C	G	G	G	G	A	A	T	T	A	A	G	G	C	T	G	G	T	C	T	T	C	C	A	A	G	A	A	G	A	G	G	A	T	C	A	A	A	A	G	G	C	G	T	A	C	T	G	A	C	A	C	T	T	T	T	T	T	T	G	A	A	A	C	C	T	T	C	C	T	T	C	G	G	A	C	A	C	C	T	T	A	A	G	G	A	A	A	G	G	G	G	G	G	G	C	C	G	G	NA	NA	T	C	T	C	A	A	A	T	C	C	A	A	C	T	T	C	T	T	T	G	T	T	C	T	G	G	A	A	C	T	A	G	T	C	C	T	NA	NA	C	C	G	G	C	C	G	G	C	C	C	T	C	C	G	G	A	A	G	A	T	C	C	T	G	A	A	A	C	A	NA	NA	A	G	G	A	T	T	T	A	T	A	T	C	G	A	T	C	A	G	G	G	A	A	C	A	A	A	A	A	C	G	C	C	C	C	C	C	NA	NA	A	T	C	T	G	G	G	A	G	A	A	T	C	C	A	A	T	G	A	G	T	T	C	T	T	T	C	C	G	G	G	A	G	G	C	C	T	T	NA	NA	A	G	NA	NA	A	G	A	G	NA	NA	A	G	C	A	C	A	G	C	C	C	NA	NA	G	A	C	T	A	C	G	A	T	C	G	G	G	G	T	C	A	A	T	T	A	A	A	A	G	G	T	T	C	C	C	C	G	G	C	C	C	C	A	A	T	T	G	G	G	G	C	C	C	C	G	G	A	A	G	G	G	G	T	T	A	A	A	A	A	A	A	A	G	G	A	A	A	A	G	G	G	G	C	C	G	G	A	A	A	A	G	G	A	A	A	A	C	C	C	C	T	T	A	A	C	C	G	G	A	A	C	C	A	A	G	G	T	T	G	G	A	A	A	A	A	A	C	C	A	A	C	C	A	A	C	C	A	A	A	A	A	A	G	G	C	C	G	G	C	C	G	G	C	C	A	A	G	G	T	T	T	T	G	G	C	C	A	A	G	G	A	A	A	A	A	A	T	T	G	G	T	T	T	T	G	G	C	C	G	G	C	C	C	C	NA	NA	G	G	G	G	T	T	G	G	T	T	G	G	G	G	T	T	T	T	T	T	G	G	G	G	T	T	T	T	C	C	G	G	G	G	G	G	A	A	G	G	A	A	T	T	C	C	G	G	T	T	T	T	C	C	A	A	T	T	C	C	NA	NA	C	T	T	T	C	A	G	C	T	T	T	C	T	T	A	A	T	C	NA	NA	T	C	G	G	C	G	T	C	A	G	A	G	A	A	G	G	G	A	G	G	C	C	A	A	C	C	A	A	A	A	A	A	C	C	G	G	C	C	A	A	C	C	A	A	A	A	G	G	C	C	G	G	T	T	G	G	G	G	G	G	G	G	T	T	T	T	T	T	A	A	T	T	C	C	G	G	C	C	C	C	G	G	A	A	T	T	C	C	G	G	C	C	C	C	T	T	A	C	C	C	A	G	A	A	C	T	C	T	T	C	G	G	T	G	A	A	A	G	C	C	T	T	C	G	T	C	G	G	G	G	C	T	C	C	T	C	A	G	A	A	G	G	C	C	C	C	A	A	C	C	NA	NA	C	T	C	T	A	A	T	C	T	C	G	G	G	A	C	T	C	C	T	C	C	T	C	C	T	T	T	C	C	C	T	T	G	A	A	A	C	T	G	T	A	G	G	A	T	G	T	T	A	G	T	C	T	C	C	C	A	A	T	C	C	C	T	C	G	A	G	A	G	G	T	C	C	C	G	A	G	A	G	G	A	A	C	T	A	A	T	C	C	G	G	A	A	A	T	T	G	G	A	T	G	G	A	G	G	G	A	C	T	T	A	C	C	G	C	A	C	A	A	G	G	A	T	C	C	C	G	T	T	C	G	G	NA	NA	NA	NA	G	A	G	T	T	C	T	C	A	C	T	C	T	A	G	T	G	A	T	C	C	C	G	C	C	C	C	T	C	C	C	C	A	G	A	T	A	T	C	C	A	A	NA	NA	T	G	C	T	C	C	T	A	T	T	T	T	C	C	G	A	C	G	G	G	C	C	G	G	T	T	C	C	C	T	A	G	T	T	A	A	G	G	A	T	C	T	A	G	C	G	T	A	G	G	C	C	C	T	G	G	T	G	C	T	G	A	G	G	C	T	T	A	G	A	A	G	G	A	C	T	C	C	A	G	A	A	G	G	T	C	T	C	A	A	A	G	C	C	C	T	A	G	C	G	C	C	T	C	A	T	G	G	C	C	G	A	C	T	C	C	A	G	T	T	T	C	G	C	A	G	NA	NA	G	A	G	G	G	A	NA	NA	C	C	G	A	G	G	T	T	G	G	T	C	G	C	T	C	A	G	T	A	A	A	T	C	C	G	C	C	C	A	T	A	A	T	G	A	T	C	G	G	A	A	G	A	T	C	C	C	T	C	G	A	T	T	A	G	G	A	A	G	T	C	C	A	C	T	T	C	G	C	G	G	C	C	G	C	A	A	A	G	A	G	T	C	A	A	G	G	G	A	T	T	C	T	C	T	A	A	C	C	C	C	T	C	NA	NA	C	T	C	T	T	C	C	C	G	G	C	C	A	T	C	C	G	G	A	G	C	A	T	C	C	C	T	T	A	G	C	C	A	G	G	T	T	T	C	C	C	G	T	C	C	T	NA	NA	T	T	T	T	G	G	T	C	C	A	T	C	A	G	A	A	T	G	C	C	A	G	T	G	A	G	G	G	NA	NA	A	G	A	G	A	G	A	A	T	T	T	T	C	A	C	C	T	C	A	G	A	G	G	G	T	G	T	C	G	A	T	T	G	G	C	C	T	T	A	G	C	C	C	T	T	C	T	C	A	G	T	C	T	C	T	T	NA	NA	C	C	G	A	A	A	C	C	G	G	A	G	C	C	C	T	A	C	C	T	C	C	C	C	T	T	A	G	G	G	C	T	G	G	C	C	C	C	A	C	G	C	C	C	A	G	C	C	G	A	G	G	T	T	C	G	C	C	G	A	T	G	NA	NA	C	A	G	G	C	C	C	T	C	A	T	C	C	C	NA	NA	G	A	A	A	A	A	A	T	C	T	G	G	A	A	T	C	G	T	T	A	C	C	C	C	T	T	G	G	T	G	NA	NA	C	T	T	T	C	C	C	C	C	C	G	A	G	G	C	C	C	C	NA	NA	A	G	C	T	A	A	A	A	C	C	T	T	G	A	G	G	C	C	A	C	G	G	G	G	T	G	T	C	T	G	G	A	G	G	A	A	G	A	C	C	G	G	A	C	C	C	T	T	G	G	G	G	C	C	T	T	C	C	T	T	A	A	A	A	G	C	T	G	A	G	G	A	G	G	G	G	G	G	G	G	A	G	T	T	A	G	C	T	A	A	T	A	C	T	G	G	T	T	C	A	C	A	C	C	G	T	NA	NA	T	C	C	C	T	T	T	C	G	A	T	T	C	C	A	G	G	C	C	C	A	G	G	G	A	A	T	C	T	T	C	C	C	C	NA	NA	C	T	T	C	A	A	C	T	G	G	T	T	G	G	C	C	G	G	A	T	T	G	NA	NA	T	C	T	C	C	G	T	T	T	G	A	C	A	A	T	T	G	A	A	A	T	C	T	C	G	G	T	T	C	T	C	C	C	T	T	C	A	A	A	G	G	A	A	G	A	C	C	C	G	G	A	A	A	T	A	C	C	C	G	A	A	A	T	C	C	G	A	A	T	T	C	C	T	T	NA	NA	A	C	A	A	G	G	A	A	G	G	A	A	A	A	T	C	C	C	T	C	C	C	A	A	T	T	C	A	NA	NA	A	G	C	C	C	C	A	G	C	T	A	A	C	C	T	T	G	G	G	A	G	C	C	C	G	C	G	G	G	A	T	G	G	G	A	A	G	G	G	G	T	G	C	A	A	A	T	T	A	A	C	C	C	C	A	A	G	G	G	G	T	T	C	T	NA	NA	T	T	C	C	A	A	T	T	T	C	G	G	G	G	C	C	T	T	C	A	T	C	A	C	C	C	A	G	C	C	C	T	T	T	T	T	G	A	NA	NA	G	G	G	G	G	A	A	A	C	T	G	C	A	G	T	T	T	T	G	G	A	G	T	C	G	G	C	T	A	G	A	T	A	G	G	G	T	C	G	G	G	C	C	C	G	G	A	T	C	C	G	G	G	G	A	G	C	C	T	C	C	A	T	T	G	G	G	G	A	G	T	C	A	T	T	T	C	C	T	T	NA	NA	T	T	A	C	T	G	G	A	NA	NA	G	G	T	T	C	C	A	G	T	C	T	C	C	T	G	G	A	A	T	C	G	T	A	A	G	G	G	G	G	C	C	C	C	C	A	C	A	G	T	A	C	C	T	T	T	T	T	T	G	G	A	G	A	C	NA	NA	G	G	G	G	C	T	G	G	C	C	C	T	G	A	A	A	A	G	G	G	G	A	G	G	C	C	T	T	A	G	G	G	G	G	G	A	C	C	G	G	C	T	G	A	G	A	C	C	G	G	G	A	C	C	A	A	A	A	C	C	C	T	C	C	T	G	C	C	G	G	G	A	C	T	C	C	G	A	C	C	NA	NA	T	C	C	T	T	C	C	C	G	A	G	G	G	G	G	A	C	C	A	A	A	T	T	C	NA	NA	NA	NA	G	G	C	T	C	C	A	A	A	G	G	A	T	A	NA	NA	A	G	C	C	G	G	A	T	G	A	A	A	A	G	A	G	T	C	G	C	G	G	G	A	T	T	T	G	G	A	A	G	G	A	G	G	A	G	T	T	A	G	T	T	NA	NA	T	C	G	A	G	A	A	G	G	G	G	G	C	C	C	C	G	G	C	T	C	C	C	C	C	C	A	A	T	T	G	A	T	C	NA	NA	C	C	G	G	G	G	T	T	C	T	A	A	G	G	G	G	A	G	C	C	A	G	T	C	T	C	G	A	C	C	A	T	A	G	G	C	C	A	T	C	T	T	C	C	C	G	G	G	C	C	C	C	A	G	C	C	NA	NA	T	C	C	C	C	C	G	G	A	G	T	T	G	A	T	T	G	G	T	G	G	A	G	G	T	G	C	T	G	G	G	A	C	A	G	G	G	G	T	C	A	G	C	G	C	C	G	G	A	A	C	T	A	A	C	C	G	G	T	A	C	C	A	G	C	T	T	G	G	G	G	A	T	G	NA	NA	C	C	A	A	C	C	A	A	NA	NA	C	T	G	G	T	C	A	G	A	A	C	C	A	A	T	G	G	G	G	G	G	A	C	C	C	T	T	C	G	G	A	A	T	T	G	A	T	T	A	T	A	G	C	C	T	C	T	T	G	G	G	G	C	G	T	T	A	A	C	T	G	G	A	A	T	C	C	C	G	G	C	C	C	C	C	C	G	G	G	A	C	T	A	G	A	A	A	A	A	A	A	G	A	A	G	G	A	G	T	T	T	T	G	G	G	G	G	G	C	C	A	T	T	G	C	C	A	G	T	C	T	T	G	A	C	G	T	T	C	T	NA	NA	C	C	T	T	G	G	G	G	A	G	A	C	T	T	T	T	T	C	G	G	T	C	T	C	C	G	C	T	C	C	C	C	C	C	T	C	C	C	T	C	T	A	C	C	C	T	C	C	T	G	C	C	C	T	C	C	A	G	T	C	G	A	A	A	G	C	C	T	C	C	G	G	A	A	G	G	A	G	T	G	G	G	G	A	C	C	NA	NA	G	G	C	C	T	C	C	T	T	T	G	G	T	T	C	T	A	G	T	T	G	A	A	G	T	C	G	A	G	T	A	A	T	C	G	C	G	T	T	T	C	C	G	T	T	C	A	A	G	A	A	A	T	T	A	G	T	C	G	G	C	G	A	G	C	T	G	A	NA	NA	G	G	T	G	T	T	T	T	G	G	C	T	G	G	T	C	G	G	A	A	T	T	A	G	C	A	G	A	G	C	C	C	G	A	A	A	T	T	A	G	C	C	G	G	T	T	G	G	C	C	T	C	T	T	A	A	C	C	T	C	G	G	G	G	T	C	G	G	G	G	T	T	T	C	G	G	T	T	G	A	G	G	A	A	G	A	C	C	T	C	C	C	C	C	T	T	T	T	C	C	T	T	T	T	T	C	T	A	C	G	G	C	C	T	C	C	C	C	T	T	G	A	C	C	T	T	T	G	NA	NA	T	T	T	T	C	T	A	G	T	T	A	A	C	G	T	C	G	G	C	T	C	A	A	A	C	A	G	A	C	C	T	T	NA	NA	NA	NA	C	C	G	G	T	C	NA	NA	C	G	C	T	G	G	NA	NA	C	C	C	C	G	G	T	C	G	A	C	C	T	C	T	T	C	T	G	G	C	T	G	T	A	A	T	C	C	C	T	C	G	T	C	C	A	A	G	A	T	T	C	C	T	T	A	A	A	G	G	G	A	A	G	G	G	A	T	C	T	T	G	G	A	G	A	C	C	C	T	C	C	T	A	G	C	C	NA	NA	G	A	NA	NA	T	T	G	G	T	T	NA	NA	T	C	G	C	A	A	G	A	NA	NA	G	A	T	T	G	G	G	G	A	A	G	G	A	T	A	G	C	C	A	A	C	C	T	T	C	C	T	C	C	C	NA	NA	A	G	G	G	T	C	G	G	G	A	G	C	C	C	C	C	A	G	G	A	T	C	T	T	T	T	A	G	T	C	A	G	T	C	G	C	C	C	C	C	C	C	NA	NA	C	C	C	T	C	C	NA	NA	T	C	T	T	A	A	G	G	T	C	T	T	T	G	C	T	G	A	C	C	T	T	C	T	T	T	T	T	G	G	G	G	A	A	G	G	A	A	C	C	C	T	C	C	C	C	G	C	T	T	C	T	C	T	G	T	C	T	C	T	T	C	NA	NA	C	C	T	C	T	T	A	G	C	T	T	C	C	A	G	G	T	C	A	A	C	T	T	T	A	G	G	T	T	A	C	C	C	C	C	A	T	C	C	C	G	G	G	A	C	C	T	G	C	C	G	G	G	G	A	G	G	A	NA	NA	T	A	A	C	T	T	G	G	C	T	C	C	T	C	T	C	T	A	G	G	C	C	G	A	G	G	G	G	G	C	C	C	G	A	C	C	G	G	C	T	A	G	C	T	T	C	C	T	T	T	C	C	G	A	G	G	T	C	C	C	NA	NA	A	C	C	C	C	T	C	T	G	A	T	A	G	G	A	G	A	G	A	G	C	C	A	G	A	G	T	C	T	T	C	T	A	C	T	C	T	G	T	C	A	G	NA	NA	C	G	G	G	A	A	G	G	C	C	C	C	G	A	C	T	T	T	T	A	C	T	T	C	G	G	A	C	C	C	A	C	A	T	G	G	G	T	A	G	C	A	A	G	NA	NA	A	C	C	G	G	A	A	T	G	A	C	C	G	T	A	G	C	C	A	G	C	T	G	G	C	T	A	T	G	A	C	T	T	G	T	T	A	C	T	T	G	A	G	G	A	G	C	T	G	C	C	C	C	C	G	G	G	G	T	C	G	A	A	G	G	A	A	A	A	A	C	C	G	G	G	A	G	G	G	A	C	C	G	A	C	A	T	C	C	C	G	G	C	G	T	C	C	T	T	T	C	C	A	G	A	G	G	G	C	A	G	A	G	G	C	T	NA	NA	A	G	C	C	C	C	T	T	G	G	T	A	NA	NA	G	G	A	A	T	C	T	C	T	T	G	G	A	A	A	C	A	A	A	G	T	T	C	C	G	A	NA	NA	C	G	C	C	C	C	G	C	C	T	G	G	A	T	G	A	C	C	T	C	A	G	C	C	A	T	G	A	T	C	A	A	G	C	T	T	A	G	G	A	T	C	A	A	G	G	G	A	A	A	A	A	C	T	C	T	A	A	T	T	T	C	G	A	T	C	C	T	C	C	C	C	C	T	C	T	C	T	C	C	T	T	NA	NA	G	G	G	A	C	T	A	C	T	T	C	T	T	C	T	T	T	C	A	A	C	C	G	A	C	G	A	G	C	C	G	A	G	G	A	A	A	A	G	G	C	C	C	A	G	A	G	A	T	C	T	C	NA	NA	C	T	G	T	A	C	C	C	G	G	G	T	G	C	C	G	A	T	A	G	C	C	A	C	G	T	A	A	G	A	C	C	T	C	C	C	C	T	A	G	T	T	G	G	C	T	NA	NA	G	C	G	A	G	A	T	T	G	A	T	C	A	G	G	A	G	G	G	G	G	T	C	G	C	T	A	G	NA	NA	G	G	G	G	T	C	C	C	C	C	NA	NA	T	A	C	C	A	G	T	G	A	G	T	T	G	G	T	C	G	G	G	T	T	C	T	T	G	A	T	A	A	C	A	G	A	A	A	A	C	C	G	G	T	C	A	G	A	A	T	G	C	T	A	A	A	A	G	A	A	G	A	A	NA	NA	A	G	G	A	C	T	T	C	G	G	C	T	C	T	T	A	A	A	A	A	C	T	A	G	G	G	C	T	G	A	C	C	T	T	T	T	A	G	C	A	A	A	G	C	A	C	A	A	A	A	G	A	G	A	T	G	T	C	G	A	T	T	A	A	G	G	T	A	G	A	A	A	T	T	T	C	G	G	T	C	G	G	G	G	A	T	NA	NA	C	C	G	G	C	C	A	A	T	T	A	A	A	A	G	G	G	G	T	A	C	T	T	C	G	G	C	C	A	G	G	A	C	T	C	C	T	T	C	T	C	T	T	T	G	G	C	C	C	C	C	C	NA	NA	G	G	C	C	T	C	T	G	C	A	C	G	C	C	C	C	C	A	T	T	G	G	C	C	G	G	T	T	T	C	G	G	A	G	A	C	C	T	G	A	T	T	NA	NA	G	A	G	T	T	T	A	C	A	A	T	C	C	C	T	G	A	A	G	G	A	G	C	T	G	A	G	C	T	T	C	T	G	C	C	T	T	T	C	C	T	T	NA	NA	C	C	A	A	C	T	T	T	C	C	G	G	G	G	C	C	C	C	T	C	A	G	T	T	T	C	C	T	C	T	C	T	C	T	C	T	G	T	C	T	NA	NA	G	A	A	A	A	G	G	G	T	C	A	G	T	T	C	T	C	C	C	C	T	G	C	C	G	G	A	C	T	T	G	G	A	G	T	T	NA	NA	G	A	G	A	C	C	A	G	A	A	C	C	C	T	G	G	G	A	G	A	G	A	C	T	A	C	A	G	A	T	T	C	A	G	T	A	A	C	T	C	A	G	A	G	T	T	C	T	C	C	C	A	T	C	C	C	G	G	G	G	G	G	C	C	C	C	G	G	A	T	NA	NA	A	T	T	C	A	G	G	C	C	C	T	C	C	A	T	C	A	G	G	A	C	C	G	G	G	T	C	G	G	A	A	C	T	A	G	A	A	G	T	A	T	C	NA	NA	NA	NA	NA	NA	G	G	T	C	A	C	T	A	A	G	T	G	T	C	C	G	C	C	NA	NA	G	A	NA	NA	T	C	G	G	G	C	G	A	T	T	C	T	G	A	C	T	T	C	A	G	A	T	A	G	A	A	G	G	A	A	G	A	C	T	A	G	G	C	A	G	T	C	A	G	C	C	NA	NA	T	C	T	C	T	T	A	G	T	T	G	A	C	C	T	C	G	T	C	T	A	G	A	A	T	T	C	A	G	A	C	T	C	C	G	C	A	G	NA	NA	C	A	C	T	A	C	G	A	C	T	T	T	A	A	G	A	T	T	G	A	T	C	C	C	A	G	C	T	A	A	C	C	G	G	A	G	A	G	G	G	T	C	G	G	A	C	G	G	C	C	C	C	C	C	A	A	G	G	T	C	C	C	NA	NA	A	G	G	G	G	A	C	T	C	G	T	G	C	T	NA	NA	T	C	C	T	G	T	A	G	NA	NA	G	G	G	G	A	A	G	G	C	C	G	G	T	T	T	C	A	G	T	T	T	T	C	C	C	T	NA	NA	T	T	T	T	NA	NA	C	C	T	C	C	C	A	G	G	G	T	T	T	C	C	C	G	A	T	G	T	C	C	C	T	C	A	T	G	G	T	T	T	T	C	C	T	C	A	G	A	G	T	T	C	C	G	G	C	T	T	C	A	G	T	T	G	G	C	C	G	A	G	G	T	C	C	T	G	A	T	T	G	G	T	C	G	G	C	C	T	T	C	T	A	T	T	C	C	G	T	T	NA	NA	T	T	C	C	A	G	G	A	C	T	T	G	G	A	G	A	T	T	G	A	T	T	NA	NA	A	A	T	C	A	A	A	C	G	A	A	A	T	C	G	G	C	C	T	C	G	G	NA	NA	A	T	C	C	G	G	G	G	NA	NA	T	A	G	A	C	T	C	C	G	A	A	A	A	G	A	G	G	A	C	C	A	G	T	C	C	T	C	C	A	G	T	C	G	A	A	G	G	G	A	G	C	T	C	T	A	A	C	T	C	C	G	G	G	G	A	A	G	G	C	C	T	C	T	C	C	T	T	T	A	G	G	G	C	C	C	C	T	C	C	C	G	A	T	C	C	C	G	G	T	C	C	C	G	G	G	G	C	T	G	G	A	A	G	A	T	C	G	G	C	T	G	G	A	G	C	G	NA	NA	G	G	G	G	C	C	A	C	C	T	T	C	G	G	NA	NA	T	T	A	G	C	C	A	A	T	A	A	A	C	T	A	A	A	A	T	T	G	A	C	A	G	G	G	G	A	A	A	A	G	A	A	A	T	C	T	C	G	A	A	T	T	C	A	A	C	T	G	G	T	T	C	C	C	C	G	A	G	A	C	T	G	G	C	T	G	A	T	T	G	G	A	A	G	G	C	C	A	A	A	A	T	T	A	A	A	A	G	G	T	T	C	C	C	C	T	T	G	G	C	C	T	T	T	T	A	A	A	A	C	C	T	T	T	T	A	A	C	C	G	G	G	G	T	T	T	T	A	A	T	C	NA	NA	A	A	C	C	C	C	G	A	T	C	T	T	G	G	C	T	C	T	A	A	G	G	A	A	A	A	G	G	G	G	C	C	G	G	G	G	T	T	G	G	G	G	T	T	T	T	NA	NA	T	C	C	C	T	T	T	T	C	C	T	G	T	T	G	G	T	T	T	T	G	G	C	C	A	A	G	G	C	C	C	C	C	C	A	A	T	T	G	G	C	C	G	G	C	C	A	A	T	C	G	G	G	G	C	C	C	C	T	T	C	C	T	T	T	T	A	A	A	A	C	C	C	C	G	G	C	C	T	T	T	T	G	G	G	G	A	A	G	G	T	T	C	C	G	G	T	T	A	A	A	A	G	G	T	T	C	C	T	T	G	G	T	T	C	C	G	G	T	T	C	C	G	G	A	A	G	G	T	T	C	C	C	C	G	G	C	C	G	G	G	G	T	T	A	A	C	C	C	C	C	C	C	C	G	G	G	G	A	A	G	G	C	C	G	G	G	G	T	T	G	G	C	C	A	A	T	T	A	A	G	G	G	G	T	T	A	A	C	C	T	T	G	G	T	T	C	T	C	C	T	T	G	G	C	C	C	C	C	C	T	T	A	A	G	G	A	A	T	T	A	A	G	G	C	C	A	A	G	G	C	C	A	A	T	T	C	C	C	C	G	G	C	C	A	A	G	G	A	A	G	G	C	C	T	T	T	T	G	G	T	T	A	A	C	C	G	G	C	C	T	T	C	C	A	A	C	C	T	T	G	G	A	A	A	A	A	A	G	G	T	T	C	C	T	T	C	C	G	G	G	G	A	A	A	A	A	A	G	A	G	G	A	A	G	G	A	A	C	C	G	G	A	A	C	C	A	A	G	G	A	A	C	C	C	C	T	T	T	T	T	T	T	T	G	G	G	G	C	C	T	C	G	G	A	G	C	C	C	T	NA	NA	T	T	A	G	A	G	T	A	C	T	T	T	A	A	C	T	G	G	A	T	G	C	C	T	C	C	G	G	C	C	G	G	A	A	T	T	C	C	T	G	C	T	C	C	G	A	C	T	G	T	T	C	C	G	C	T	G	G	C	C	A	A	C	C	G	G	A	A	C	C	A	G	C	C	C	C	A	G	A	A	A	A	NA	NA	G	T	C	C	C	C	C	T	G	G	A	A	C	C	C	T	C	C	G	G	C	C	G	G	G	G	A	A	C	C	C	T	T	C	G	A	G	G	A	A	G	G	T	T	C	C	G	G	A	A	A	G	G	G	T	T	C	C	C	C	C	C	G	G	G	G	A	G	A	G	A	A	C	C	C	T	A	G	A	A	C	T	A	A	T	T	G	A	NA	NA	T	C	G	G	A	A	C	C	T	T	T	T	C	C	A	A	C	C	C	C	G	G	G	G	C	C	A	A	T	T	G	G	G	G	A	C	G	A	C	T	T	T	G	G	A	A	C	C	T	T	A	A	A	A	C	C	T	T	A	T	C	T	T	T	A	A	C	C	C	C	NA	NA	T	C	C	C	A	A	A	A	G	G	A	A	C	C	C	C	A	A	A	A	G	G	A	A	T	T	C	C	G	G	C	C	G	G	A	A	A	A	A	A	A	A	C	C	T	T	G	G	G	G	T	T	G	G	G	G	A	A	A	A	T	T	A	A	C	C	G	G	T	T	T	T	T	T	T	T	G	G	T	T	A	A	T	T	A	A	C	C	A	A	C	C	A	A	T	T	T	T	A	A	A	A	G	G	C	C	A	A	T	T	T	T	C	C	T	T	T	T	A	A	G	G	C	C	G	G	C	C	A	A	G	G	T	T	G	G	G	G	C	C	A	A	C	C	G	G	A	A	T	T	C	C	NA	NA	C	C	A	A	G	G	G	G	A	A	A	A	C	C	G	G	G	G	G	G	T	T	G	G	C	C	T	T	A	A	A	A	C	C	A	A	T	T	T	T	T	T	T	T	G	G	A	A	T	T	T	T	T	T	G	G	G	G	T	T	G	G	C	C	T	T	T	T	T	T	A	A	T	T	G	G	NA	NA	A	A	A	A	G	G	G	G	C	C	A	A	G	G	T	T	T	T	C	C	C	C	T	T	G	G	T	T	A	A	T	T	C	C	G	G	G	G	C	C	C	C	G	G	T	T	A	A	C	C	T	T	A	A	T	T	G	G	T	T	G	G	C	C	T	T	A	A	T	T	T	T	G	G	T	T	C	C	T	T	T	T	C	C	C	C	T	T	G	G	T	T	C	C	A	A	G	G	T	T	G	G	C	C	T	T	C	C	G	G	C	C	G	G	A	A	C	C	C	C	A	A	T	T	A	A	A	A	C	C	C	C	A	A	T	T	C	C	A	A	A	A	T	T	T	T	T	T	C	C	T	T	T	T	G	G	A	A	A	A	A	A	T	T	C	C	A	A	G	G	A	A	G	G	C	C	A	A	A	A	A	A	C	C	A	A	T	T	G	G	A	A	G	G	A	A	C	C	G	G	G	G	C	C	G	G	G	G	C	C	C	C	T	T	A	A	T	T	A	A	C	C	A	A	C	C	G	G	T	T	T	T	C	C	A	A	G	G	T	T	G	G	C	C	T	T	G	G	G	G	T	T	A	A	G	G	T	T	A	A	A	A	C	C	A	A	T	T	T	T	G	G	T	T	A	A	C	C	G	G	G	G	A	A	T	T	T	T	T	T	G	G	A	A	T	T	A	A	A	A	A	A	A	A	A	A	A	A	T	T	A	A	C	C	T	T	T	T	G	G	C	C	C	C	C	C	A	A	G	G	A	A	C	C	A	A	A	A	T	T	T	T	A	A	T	T	A	A	T	T	A	A	A	A	A	A	T	T	G	G	G	A	G	G	G	A	T	T	G	G	C	C	A	A	A	A	C	C	C	C	G	G	G	G	G	G	T	T	T	T	T	A	A	G	G	A	G	G	T	T	NA	NA	C	C	C	T	T	C	G	G	A	G	C	T	C	T	T	A	G	G	G	G	G	T	C	G	T	T	G	G	G	G	T	T	A	G	A	A	A	A	C	C	A	G	G	A	G	A	G	A	A	G	A	G	G	G	A	A	G	G	T	T	A	A	G	G	G	G	A	A	C	C	T	T	T	T	C	C	T	T	T	T	T	T	C	C	A	A	C	C	G	G	G	G	C	G	C	C	T	T	A	A	T	T	A	A	C	C	C	C	G	G	T	C	G	G	C	C	G	G	G	G	G	G	G	G	T	T	G	G	A	A	C	C	G	G	T	T	C	C	T	T	T	T	A	A	A	A	T	A	G	A	T	C	T	T	G	G	G	G	T	T	G	G	G	G	T	T	C	C	G	A	A	A	C	C	T	C	A	A	C	C	C	A	A	A	G	G	G	A	A	A	T	C	G	G	T	C	C	C	G	G	A	A	C	C	C	C	T	T	C	C	G	G	G	G	G	A	C	A	C	C	NA	NA	A	A	T	T	A	G	A	A	A	G	C	C	C	C	A	A	G	A	G	T	T	T	G	A	C	G	G	G	G	G	T	C	T	C	T	G	G	G	C	T	G	A	C	T	NA	NA	C	T	C	A	A	C	NA	NA	G	G	A	C	C	T	C	T	T	T	C	C	A	G	T	T	T	T	A	C	A	T	T	T	C	T	C	T	A	G	T	T	G	A	C	T	C	C	C	C	A	G	A	A	C	C	C	C	G	G	A	A	A	A	A	A	C	C	C	A	G	G	T	T	C	C	G	G	T	T	A	A	G	G	A	A	G	G	A	A	C	C	G	G	A	G	G	G	T	T	A	A	C	C	A	A	G	G	G	G	C	T	C	T	C	T	G	G	T	G	A	G	C	T	G	G	T	T	T	T	A	A	C	C	G	G	A	A	C	C	G	G	G	G	G	G	A	A	C	C	A	A	G	G	A	A	T	T	G	G	G	G	C	C	G	G	C	C	G	G	C	C	C	C	C	C	G	G	C	C	G	G	G	G	G	G	T	T	G	G	C	C	G	G	A	A	G	G	C	C	C	C	A	A	G	G	C	C	G	G	G	G	C	C	T	T	C	C	G	G	A	A	C	C	T	T	A	A	A	A	G	G	A	A	G	G	A	A	C	C	C	C	G	G	C	C	C	C	C	C	G	G	T	T	G	G	G	G	A	A	G	G	T	T	G	G	C	C	C	C	T	T	T	T	C	C	A	A	G	G	C	C	G	G	G	G	G	G	C	C	C	C	G	G	A	A	C	C	G	G	A	A	A	A	C	C	G	G	G	G	C	C	G	G	A	A	T	T	G	G	C	C	T	T	C	C	T	T	G	G	A	A	T	T	A	A	A	A	G	G	C	C	G	G	T	T	G	T	G	G	A	A	T	T	T	T	T	T	T	T	A	A	T	T	A	A	NA	NA	C	C	T	T	A	A	A	A	A	A	A	A	C	C	C	C	A	A	T	T	A	A	C	C	T	T	T	T	A	A	T	T	C	C	G	G	C	C	C	C	C	C	A	A	A	A	C	C	A	A	G	G	A	A	G	G	C	C	C	C	A	A	C	C	G	G	A	A	C	C	A	A	A	A	C	C	G	G	G	G	A	A	G	G	T	T	A	C	A	A	C	C	A	A	A	A	G	G	C	C	A	A	A	A	G	G	A	A	C	C	A	A	T	T	A	A	C	C	G	G	A	A	G	G	G	G	G	G	C	C	A	A	G	G	T	T	C	C	T	T	A	A	G	G	T	T	C	C	C	C	C	C	G	G	G	G	T	T	C	C	G	G	A	A	G	G	T	T	T	T	C	C	G	G	G	G	G	G	A	A	T	T	A	A	G	G	A	A	C	C	A	A	C	C	T	T	T	T	A	A	A	A	A	A	C	C	G	G	T	T	C	C	C	C	C	C	A	A	C	C	G	G	C	C	G	G	A	A	C	C	T	T	G	G	G	G	G	G	T	T	T	T	C	C	A	A	G	G	A	A	G	G	T	T	T	T	T	T	A	A	A	A	G	G	C	C	C	C	G	G	C	C	C	C	G	G	A	A	C	C	T	T	T	T	A	A	A	A	C	C	A	A	G	G	A	A	C	C	C	C	C	C	G	G	A	A	C	C	A	A	C	C	A	A	A	A	C	C	A	A	G	G	T	T	A	A	T	T	G	G	G	G	T	T	C	C	G	G	A	A	T	T	G	G	G	G	A	A	A	A	T	T	T	T	T	T	A	A	G	G	C	C	T	T	C	C	C	C	C	C	C	C	T	T	C	C	T	T	T	T	C	C	A	A	G	G	G	G	G	A	C	C	C	C	C	C	C	C	G	G	T	T	C	C	T	T	T	T	A	A	G	G	T	T	C	C	G	G	C	C	G	G	T	T	T	T	A	A	A	A	C	C	T	T	C	C	G	G	A	A	T	T	A	A	A	A	T	T	C	C	G	G	A	A	T	T	G	G	G	G	C	C	C	C	G	G	G	G	T	T	C	C	A	A	A	A	G	G	G	G	G	G	T	T	C	C	G	G	A	A	C	C	G	G	C	C	T	T	A	A	C	C	A	A	C	C	G	G	C	C	T	T	G	G	T	T	C	C	T	T	G	G	C	C	G	G	A	A	T	T	T	T	A	A	T	T	G	G	C	C	T	T	A	A	T	T	T	T	A	A	C	C	C	C	C	C	T	T	T	T	T	T	A	A	A	A	G	G	G	G	G	G	C	C	A	A	A	A	G	G	C	C	A	A	A	A	G	G	T	T	G	G	C	C	G	G	C	C	C	C	A	A	G	G	G	G	G	G	T	T	A	A	G	G	G	G	T	T	G	G	G	G	G	G	C	C	C	C	A	A	G	G	G	G	A	A	C	C	G	G	C	C	C	C	A	A	A	A	G	G	G	G	A	A	T	T	A	A	G	G	G	G	T	T	T	T	T	T	T	T	G	G	G	G	C	C	T	T	G	G	C	C	G	G	T	T	C	C	G	G	A	A	C	C	T	T	C	C	C	C	G	G	T	T	T	T	A	A	T	T	A	A	C	C	C	C	T	T	C	C	C	C	C	C	C	C	G	G	C	C	T	T	T	T	T	T	C	C	C	C	G	G	G	G	T	T	A	A	T	T	T	T	C	C	C	C	A	A	G	G	A	A	G	G	G	G	C	C	C	C	G	G	T	T	C	C	T	T	G	G	G	G	G	G	C	C	T	T	G	G	A	A	C	C	A	A	A	A	C	C	A	A	G	G	T	T	T	T	G	G	G	G	G	G	A	A	T	T	G	G	A	A	A	A	C	C	G	G	G	G	T	T	T	T	T	T	G	G	C	C	A	A	T	T	G	G	G	G	C	C	A	A	G	G	A	A	A	A	G	G	T	T	A	A	G	G	T	T	T	T	A	A	A	A	T	T	G	G	G	G	A	A	A	A	A	A	A	A	T	T	T	T	C	C	A	A	C	C	C	C	C	C	T	T	G	G	C	C	A	A	G	G	C	C	C	C	C	C	C	C	G	G	T	T	C	C	G	G	A	A	C	C	G	G	T	T	T	T	G	G	C	C	T	T	A	A	A	A	C	C	C	C	G	G	T	T	A	A	C	C	G	G	G	G	C	C	G	G	T	T	A	A	G	G	C	C	C	C	C	C	G	G	G	G	C	C	T	T	T	T	G	G	C	C	A	A	C	C	T	T	G	G	T	T	G	G	G	G	C	C	G	G	C	C	A	A	G	G	G	G	T	T	G	G	C	C	T	T	C	C	C	C	T	T	C	C	G	G	G	G	A	A	C	C	A	A	G	G	T	T	T	T	G	G	A	A	C	C	T	T	C	C	C	C	A	A	C	C	C	C	T	T	C	C	T	T	G	G	A	A	G	G	T	T	T	T	T	T	C	C	T	T	G	G	C	C	G	G	A	A	G	G	A	A	C	C	T	T	T	T	C	C	T	T	T	T	G	G	G	G	G	G	A	A	T	T	T	T	C	C	G	G	A	A	G	G	G	G	G	G	C	C	G	G	G	G	C	C	C	C	C	C	C	C	G	G	T	T	C	C	T	T	T	T	C	C	T	T	G	G	G	G	A	A	G	G	G	G	C	C	T	T	A	A	C	C	T	T	G	G	G	G	C	C	G	G	A	A	G	G	C	C	A	A	A	A	C	C	G	G	G	G	A	A	G	G	C	C	A	A	G	G	A	A	C	C	A	A	C	C	C	C	C	C	A	A	G	G	G	G	C	C	G	G	C	C	A	A	T	T	A	A	T	T	T	T	A	A	G	G	A	A	C	C	A	A	T	T	A	A	G	G	T	T	T	T	G	G	G	G	C	C	C	C	G	G	C	C	G	G	G	G	G	G	G	G	T	T	T	T	C	C	G	G	C	C	C	C	G	G	C	C	T	T	T	T	A	A	A	A	G	G	C	C	A	A	T	T	C	C	G	G	T	T	G	G	T	T	G	G	G	G	T	T	T	T	C	C	A	A	T	T	T	T	G	G	C	C	T	T	T	T	C	C	C	C	T	T	A	A	A	A	C	C	C	C	A	A	T	T	G	G	A	A	T	T	A	A	G	G	G	G	T	T	C	C	C	C	A	A	A	A	A	A	C	C	G	G	A	A	T	T	A	A	T	T	T	T	A	A	G	G	G	G	T	T	T	T	C	C	A	A	A	A	G	G	T	T	G	G	C	C	T	T	G	G	G	G	A	A	A	A	A	A	A	A	T	T	A	A	A	A	C	C	C	C	C	C	G	G	G	G	A	A	C	C	C	C	C	C	G	G	A	A	C	C	A	A	C	C	T	T	A	A	C	C	G	G	C	C	G	G	T	T	T	T	G	G	A	A	G	G	A	A	A	A	C	C	G	G	A	A	C	C	T	T	G	G	T	T	A	A	C	C	G	G	G	G	T	T	G	G	A	A	G	G	A	A	G	G	C	C	T	T	C	C	C	C	C	C	T	T	T	T	G	G	G	G	A	A	A	A	A	A	A	A	G	G	A	A	T	T	G	G	T	T	G	G	G	G	T	T	C	C	G	G	G	G	A	A	A	A	A	A	C	C	G	G	A	A	A	A	T	T	C	C	T	T	T	T	C	C	T	T	A	A	C	C	T	T	G	G	A	A	A	A	A	A	C	C	A	A	T	T	A	A	C	C	G	G	T	T	T	T	C	C	C	C	C	C	T	T	C	C	T	T	A	A	G	G	G	G	A	A	G	G	C	C	G	G	T	T	G	G	G	G	T	T	T	T	T	T	G	G	G	G	T	T	A	A	T	T	T	T	C	C	C	C	C	C	A	A	G	G	G	G	C	C	G	G	A	A	C	C	G	G	A	A	G	G	A	A	C	C	T	T	G	G	T	T	G	G	C	C	G	G	G	G	A	A	G	G	C	C	G	G	C	C	T	T	T	T	T	T	C	C	A	A	T	T	G	G	C	C	A	A	C	C	G	G	A	A	G	G	G	G	T	T	G	G	G	G	A	A	T	T	A	A	C	C	A	A	G	G	G	G	C	C	A	A	C	C	C	C	C	C	G	G	G	G	G	G	G	G	G	G	C	C	A	A	C	C	T	T	T	T	C	C	C	C	C	C	T	T	C	C	T	T	A	A	T	T	C	C	C	C	G	G	G	G	C	C	C	C	C	C	G	G	T	T	G	G	C	C	G	G	G	G	G	G	T	T	A	A	G	G	T	T	A	A	A	A	A	A	C	C	C	C	C	C	C	C	A	A	A	A	C	C	G	G	A	A	G	G	C	C	T	T	C	C	C	C	G	G	T	T	G	G	C	C	T	T	C	C	T	T	A	A	A	A	G	G	T	T	G	G	T	T	A	A	C	C	C	C	A	A	A	A	G	G	G	G	T	T	A	A	G	G	T	T	C	C	C	C	G	G	C	C	C	C	G	G	T	T	G	G	C	C	A	A	T	T	G	G	A	A	C	C	A	A	C	C	A	A	T	T	G	G	C	C	A	A	C	C	C	C	G	G	C	C	C	C	C	C	A	A	C	C	T	T	C	C	T	T	T	T	G	G	C	C	T	T	T	T	A	A	T	T	T	T	C	C	A	A	A	A	T	T	A	A	G	G	A	A	T	T	G	G	A	A	T	T	A	A	C	C	T	T	G	G	G	G	C	C	T	T	C	C	A	A	C	C	T	T	A	A	A	A	T	T	G	G	T	T	C	C	G	G	G	G	T	T	A	A	T	T	C	C	T	T	A	A	C	C	G	G	G	G	C	C	C	C	A	A	A	A	T	T	G	G	T	T	A	A	G	G	G	G	T	T	T	T	G	G	C	C	T	T	G	G	T	T	A	A	T	T	G	G	T	T	A	A	G	G	A	A	A	A	T	C	A	A	T	T	T	T	C	C	C	C	C	C	G	G	A	A	G	G	A	A	T	T	C	C	A	A	G	G	A	A	T	T	A	A	G	G	C	C	G	G	T	T	G	G	C	C	C	C	A	A	A	A	A	A	T	T	A	A	T	T	C	C	A	A	A	A	C	C	G	G	T	T	T	T	G	G	T	T	G	G	G	G	T	T	A	A	C	C	G	G	G	G	T	T	G	G	C	C	A	A	T	T	C	C	A	A	T	T	C	C	C	C	C	C	C	C	C	C	C	C	G	G	G	G	C	C	G	G	C	C	A	A	C	C	A	A	G	G	G	G	A	A	C	C	C	C	G	G	G	G	C	C	C	C	C	C	T	T	A	A	G	G	T	T	G	G	A	A	A	A	G	G	C	C	A	A	C	C	G	G	G	G	C	C	A	A	A	A	A	A	G	G	A	A	T	T	G	G	G	G	C	C	G	G	T	T	A	A	G	G	C	C	C	C	C	C	T	T	G	G	C	C	C	C	A	A	A	A	A	A	C	C	G	G	C	C	G	G	C	C	G	G	C	C	G	G	T	T	A	A	C	C	C	C	A	A	C	C	G	G	C	C	A	A	G	G	A	A	A	A	T	T	T	T	A	A	T	T	C	C	T	T	C	C	T	T	G	G	G	G	T	T	G	G	C	C	A	A	A	A	T	T	C	C	T	T	G	G	G	G	C	C	G	G	G	G	G	G	C	C	G	G	T	T	G	G	T	T	A	A	A	A	C	C	T	T	G	G	G	G	T	T	A	A	A	A	G	G	G	G	C	C	A	A	A	A	C	C	G	G	T	T	C	C	A	A	C	C	A	A	A	A	G	G	A	A	G	G	G	G	C	C	G	G	T	T	G	G	A	A	C	C	C	C	G	G	A	A	C	C	T	T	G	G	G	G	A	A	C	C	C	C	C	C	A	A	T	T	G	G	G	G	A	A	G	G	G	G	T	T	C	C	C	C	G	G	C	C	T	T	G	G	C	C	A	A	T	T	G	G	G	G	A	A	T	T	A	A	A	A	A	A	C	C	G	G	T	T	C	C	A	A	T	T	A	A	T	T	C	C	G	G	C	C	G	G	C	C	A	A	A	A	T	T	A	A	G	G	A	A	G	G	G	G	T	T	G	G	A	A	T	T	T	T	G	G	C	C	T	T	T	T	C	C	G	G	G	G	G	G	A	A	C	C	A	A	G	G	C	C	C	C	G	G	C	C	T	T	C	C	A	A	A	A	G	G	T	T	C	C	A	A	T	T	T	T	G	G	A	A	G	G	T	T	G	G	T	T	G	G	T	T	C	C	C	C	C	C	T	T	A	A	C	C	T	T	A	A	G	G	A	A	A	A	G	G	G	G	G	G	C	C	T	T	G	G	G	G	G	G	A	A	G	G	C	C	T	T	C	C	G	G	G	G	G	G	G	G	C	C	C	C	A	A	T	T	G	G	C	C	T	T	T	T	G	G	G	G	C	C	A	A	T	T	T	T	G	G	A	A	A	A	A	A	A	A	C	C	C	C	G	G	G	G	A	A	C	C	C	C	G	G	G	G	G	G	T	T	C	C	G	G	T	T	T	T	G	G	C	C	G	G	C	C	T	T	C	C	A	A	T	T	A	A	G	G	C	C	T	T	A	A	G	G	G	G	A	A	A	A	G	G	C	C	T	T	T	T	A	A	A	A	T	T	T	T	T	T	T	T	T	T	G	G	T	T	A	A	T	T	C	C	A	A	G	G	G	G	C	C	C	C	T	T	T	T	T	T	G	G	A	A	C	C	T	T	G	G	T	T	T	T	G	G	C	C	G	G	G	G	A	A	G	G	T	T	C	C	C	C	T	T	C	C	C	C	C	C	C	C	G	G	C	C	T	T	G	G	A	A	T	T	G	G	T	T	G	G	T	T	C	C	C	C	G	G	T	T	C	C	A	A	C	C	C	C	A	A	A	A	T	T	C	C	G	G	A	A	C	C	T	T	T	T	G	G	A	A	C	C	A	A	A	A	A	A	C	C	A	A	T	T	T	T	A	A	C	C	G	G	G	G	C	C	C	C	T	T	T	T	A	A	T	T	T	T	G	G	C	C	G	G	A	A	A	A	C	C	A	A	C	C	T	T	C	C	G	G	C	C	C	C	A	A	T	T	C	C	C	C	G	G	A	A	G	G	G	G	C	C	T	T	T	T	C	C	A	A	C	C	A	A	C	C	G	G	A	A	A	A	T	T	A	A	T	T	A	A	T	T	G	G	G	G	T	T	C	A	A	A	G	G	T	T	C	C	C	C	C	C	C	C	A	A	A	A	C	C	T	T	A	A	A	A	A	A	G	G	C	C	A	A	G	G	A	A	T	T	T	T	T	T	T	T	G	G	G	G	A	A	A	A	A	A	C	C	A	A	C	C	A	A	A	A	G	G	G	G	C	C	A	A	G	G	T	T	T	T	T	T	T	T	G	G	T	T	C	C	T	T	G	G	C	C	C	C	G	G	C	C	A	A	T	T	T	T	G	G	T	T	C	C	T	T	T	T	G	G	T	T	G	G	T	T	T	T	A	A	C	C	A	A	T	T	T	T	A	A	A	A	A	A	G	G	C	C	A	A	A	A	T	T	A	A	T	T	C	C	T	T	A	A	A	A	T	T	A	A	A	A	C	C	T	T	T	T	A	A	C	C	C	C	C	C	C	C	A	A	T	T	T	T	A	A	G	G	G	G	A	A	A	A	G	G	C	C	C	C	G	G	T	T	G	G	G	G	A	A	C	C	T	T	T	T	G	G	C	C	C	C	C	C	T	T	G	G	C	C	T	T	G	G	T	T	A	A	T	T	C	C	A	A	C	C	C	C	G	G	G	G	G	G	A	A	G	G	G	G	A	A	G	G	A	A	T	T	C	C	A	A	T	T	G	G	C	C	C	C	C	C	T	T	A	A	C	C	C	C	C	C	A	A	A	A	G	G	G	G	C	C	A	A	T	T	G	G	A	A	A	A	A	A	G	G	A	A	T	T	C	C	C	C	C	C	G	G	G	G	C	C	A	A	A	A	G	G	C	C	A	A	A	A	A	A	G	G	T	T	A	A	A	A	A	A	C	C	A	A	T	T	T	T	G	G	A	A	A	A	A	A	G	G	C	C	C	C	A	A	A	A	G	G	A	A	C	C	A	A	C	C	A	A	A	A	C	C	C	C	A	A	A	A	A	A	G	G	C	C	T	T	T	T	G	G	G	G	A	A	G	G	T	T	A	A	A	A	A	A	T	T	G	G	G	G	A	A	T	T	T	T	A	A	G	G	G	G	G	G	A	A	C	C	G	G	C	C	A	A	A	A	C	C	A	A	A	A	C	C	G	G	G	G	T	T	C	C	C	C	T	T	T	T	G	G	C	C	G	G	G	G	T	T	C	C	G	G	T	T	G	G	C	C	T	T	T	T	C	C	T	T	A	A	G	G	T	T	A	A	C	C	C	C	T	T	G	G	A	A	A	A	G	G	C	C	G	G	T	T	T	T	T	T	T	T	C	C	C	C	A	A	C	C	C	C	G	G	C	C	G	G	T	T	T	T	A	A	A	A	C	C	G	G	G	G	T	T	T	T	C	C	G	G	T	T	G	G	C	C	C	C	T	T	G	G	A	A	T	T	C	C	C	C	C	C	A	A	T	T	G	G	T	T	T	T	A	A	C	C	T	T	C	C	C	C	A	A	A	A	C	C	A	A	G	G	G	G	A	A	C	C	T	T	G	G	C	C	G	G	C	C	G	G	A	A	C	C	C	C	G	G	C	C	T	T	T	T	T	T	T	T	T	T	C	C	T	T	T	T	T	T	A	A	C	C	T	T	T	T	C	C	G	G	T	T	G	G	C	C	G	G	T	T	C	C	G	G	G	G	G	G	T	T	G	G	T	T	G	G	T	T	G	G	T	T	A	A	G	G	A	A	T	T	A	A	T	T	T	T	A	A	C	C	G	G	T	T	C	C	T	T	G	G	G	G	T	T	A	A	A	A	A	A	A	A	T	T	T	T	C	C	T	T	G	G	A	A	T	T	T	T	C	C	A	A	T	T	T	T	C	C	G	G	T	T	A	A	C	C	T	T	G	G	A	A	T	T	G	G	T	T	G	G	G	G	C	C	A	A	G	G	A	A	G	G	T	T	C	C	T	T	T	T	A	A	T	T	T	T	C	C	G	G	G	G	A	A	C	C	G	G	A	A	C	C	T	T	C	C	A	A	G	G	C	C	A	A	A	A	G	G	A	A	G	G	A	A	A	A	T	T	G	G	T	T	T	T	A	A	C	C	A	A	T	T	G	G	C	C	A	A	A	A	A	A	T	T	A	A	G	G	C	C	T	T	T	T	T	T	G	G	G	G	G	G	T	T	C	C	A	A	G	G	T	T	G	G	C	C	C	C	A	A	C	C	G	G	T	T	G	G	G	G	A	A	A	A	G	G	G	G	A	A	G	G	G	G	T	T	G	G	T	T	A	A	G	G	A	A	G	G	C	C	A	A	A	A	C	C	G	G	C	C	A	A	G	G	G	G	G	G	G	G	C	C	C	C	T	T	A	A	A	A	T	T	G	G	C	C	T	T	C	C	T	T	C	C	T	T	G	G	T	T	T	T	A	A	A	A	C	C	G	G	G	G	T	T	G	G	G	G	A	A	T	T	A	A	T	T	C	C	A	A	T	T	G	G	T	T	A	A	G	G	C	C	NA	NA	C	C	A	A	C	C	G	G	A	A	T	T	T	T	T	T	C	C	A	A	G	G	G	G	C	C	C	C	G	G	C	C	C	C	A	A	C	C	T	T	T	T	A	A	A	A	T	T	C	C	A	A	C	C	T	T	G	G	T	T	G	G	G	G	C	C	A	A	T	T	A	A	C	C	T	T	G	G	T	T	C	C	A	A	G	G	C	C	T	T	T	T	G	G	C	C	C	C	G	G	T	T	T	T	C	C	A	A	C	C	C	C	T	T	T	T	T	T	G	G	G	G	C	C	C	C	G	G	G	G	G	G	C	C	C	C	C	C	C	C	A	A	G	G	G	G	A	A	G	G	C	C	A	A	C	C	G	G	G	G	T	T	A	A	A	A	G	G	A	A	G	G	G	G	C	C	A	A	G	G	G	G	C	C	T	T	T	T	C	C	C	C	G	G	A	A	C	C	G	G	T	T	G	G	G	G	T	T	C	C	A	A	T	T	G	G	G	G	C	C	T	T	G	G	G	G	G	G	T	T	T	T	C	C	C	C	C	C	T	T	T	T	A	A	T	T	C	C	G	G	A	A	G	G	A	A	G	G	T	T	C	C	T	T	T	T	T	T	A	A	G	G	G	G	C	C	C	C	C	C	C	C	A	A	C	C	G	G	G	G	G	G	A	A	T	T	T	T	G	G	G	G	G	G	A	A	A	A	G	G	T	T	C	C	A	A	A	A	A	A	T	T	C	C	T	T	A	A	T	T	A	A	G	G	A	A	A	A	C	C	G	G	T	T	T	T	G	G	C	C	C	C	T	T	A	A	C	C	C	C	A	A	T	T	A	A	T	T	G	G	T	T	C	C	C	C	A	A	C	C	A	A	T	T	T	T	A	A	A	A	C	C	A	A	T	T	A	A	C	C	G	G	A	A	A	A	T	T	G	G	A	A	T	T	G	G	C	C	G	G	A	A	T	T	C	C	T	T	G	G	A	A	G	G	A	A	A	A	G	G	C	C	C	C	C	C	C	C	T	T	C	C	T	T	A	A	G	G	G	G	T	T	C	C	T	T	A	A	A	A	A	A	A	A	G	G	T	T	A	A	G	G	T	T	C	C	A	A	C	C	T	T	A	A	A	A	T	T	T	T	G	G	C	C	G	G	C	C	T	T	T	T	G	G	G	G	C	C	C	C	A	A	G	G	C	C	A	A	G	G	G	G	T	T	G	G	A	A	G	G	C	C	C	C	G	G	A	A	C	C	G	G	G	G	G	G	G	G	C	C	A	A	T	T	G	G	A	A	T	T	G	G	G	G	G	G	C	C	G	G	G	G	G	G	C	C	T	T	G	G	G	G	A	A	C	C	C	C	T	T	C	C	A	A	G	G	A	A	C	C	G	G	A	A	A	A	A	A	G	G	C	C	C	C	A	A	T	T	T	T	G	G	C	C	C	C	G	G	G	G	A	A	G	G	T	T	C	C	A	A	T	T	C	C	C	C	C	C	C	C	T	T	C	C	G	G	T	T	G	G	G	G	C	C	G	G	C	C	A	A	G	G	G	G	C	C	A	A	G	G	C	C	A	A	G	G	G	G	A	A	C	C	A	A	G	G	C	C	C	C	C	C	T	T	G	G	T	T	G	G	G	G	T	T	A	A	C	C	G	G	C	C	T	T	G	G	G	G	A	A	A	A	G	G	C	C	G	G	A	A	C	C	C	C	T	T	C	C	G	G	A	A	T	T	C	C	T	T	T	T	T	T	T	T	G	G	A	A	A	A	A	A	A	A	C	C	T	T	G	G	C	C	A	A	T	T	T	T	G	G	G	G	G	G	T	T	A	A	G	G	A	A	T	T	T	T	C	C	G	G	A	A	C	C	G	G	A	A	G	G	C	C	A	A	G	G	G	G	G	G	C	C	T	T	G	G	C	C	A	A	C	C	G	G	T	T	A	A	T	T	C	C	A	A	G	G	G	G	C	C	C	C	G	G	C	C	C	C	C	C	T	T	C	C	A	A	G	G	T	T	T	T	C	C	C	C	G	G	T	T	G	G	A	A	A	A	A	A	C	C	A	A	G	G	C	C	C	C	A	A	C	C	A	A	A	A	G	G	C	C	A	A	C	C	G	G	C	C	C	C	C	C	G	G	A	A	A	A	A	A	A	A	C	C	C	C	A	A	G	G	T	T	G	G	T	T	G	G	C	C	G	G	A	A	T	T	G	G	C	C	T	T	T	T	A	A	A	A	G	G	C	C	T	T	A	A	A	A	A	A	T	T	A	A	T	T	T	T	A	A	G	G	G	G	C	C	C	C	T	T	T	T	G	G	A	A	T	T	G	G	A	A	C	C	C	C	A	A	G	G	A	A	G	G	C	C	T	T	G	G	T	T	G	G	A	A	C	C	T	T	C	C	G	G	G	G	A	A	G	G	A	A	T	T	C	C	G	G	C	C	G	G	T	T	C	C	G	G	G	G	A	A	T	T	C	C	G	G	G	G	C	C	G	G	A	A	T	T	G	G	G	G	A	A	T	T	G	G	C	C	G	G	G	G	T	T	C	C	T	T	T	T	C	C	G	G	T	T	A	A	G	G	G	G	A	A	T	T	G	G	G	G	A	A	T	T	G	G	G	G	C	C	A	A	T	T	T	T	A	A	A	A	G	G	T	T	T	T	T	T	C	C	A	A	A	A	G	G	C	C	A	A	C	C	A	A	A	A	T	T	T	T	C	C	G	G	G	G	T	T	A	A	A	A	G	G	C	C	C	C	G	G	T	T	A	A	C	C	G	G	C	C	T	T	G	G	C	C	G	G	C	C	A	A	G	G	T	T	C	C	T	T	G	G	G	G	G	G	G	G	A	A	A	A	T	T	T	T	A	A	T	T	G	G	A	A	A	A	G	G	G	G	G	G	T	T	T	T	A	A	G	G	T	T	G	G	G	G	G	G	T	T	C	C	A	A	G	G	G	G	G	G	C	C	C	C	G	G	C	C	C	C	T	T	C	C	T	T	G	G	A	A	G	G	A	A	G	G	C	C	G	G	G	G	A	A	T	T	T	T	A	A	C	C	A	A	G	G	C	C	C	C	T	T	T	T	G	G	C	C	G	G	G	G	C	C	C	C	A	A	A	A	T	T	G	G	C	C	A	A	C	C	T	T	A	A	G	G	G	G	G	G	T	T	A	A	A	A	T	T	G	G	G	G	C	C	C	C	T	T	G	G	T	T	G	G	C	C	G	G	C	C	C	C	G	G	G	G	C	C	C	C	A	A	G	G	A	A	G	G	A	A	C	C	C	C	G	G	C	C	T	T	G	G	C	C	G	G	G	G	G	G	C	C	G	G	A	A	C	C	T	T	G	G	G	G	A	A	T	T	T	T	G	G	G	G	C	C	A	A	A	A	A	A	C	C	C	C	C	C	G	G	C	C	T	T	A	A	C	C	A	A	T	T	C	C	C	C	A	A	A	A	C	C	A	A	G	G	T	T	G	G	G	G	G	G	NA	NA	T	T	C	C	T	T	A	A	C	C	T	T	G	G	C	C	C	C	A	A	G	G	A	A	G	G	C	C	G	G	C	C	T	T	A	A	A	A	A	A	C	C	A	A	T	T	A	A	C	C	G	G	C	C	T	T	A	A	C	C	C	C	C	C	C	C	C	C	G	G	C	C	C	C	C	C	A	A	C	C	A	A	C	C	T	T	A	A	G	G	C	C	T	T	G	G	C	C	C	C	T	T	T	T	A	A	T	T	G	G	T	T	G	G	A	A	G	G	G	G	T	T	A	A	A	A	C	C	A	A	T	T	G	G	G	G	G	G	C	C	C	C	A	A	C	C	C	C	NA	NA	G	G	A	T	G	G	G	G	G	G	T	T	T	T	G	G	G	G	G	G	C	C	C	C	G	G	T	T	A	A	A	A	G	G	A	A	T	T	A	A	T	T	C	C	C	C	T	T	A	A	T	T	G	G	C	C	G	G	C	C	T	T	G	C	C	C	G	G	G	G	G	G	A	A	G	G	A	A	G	G	T	T	T	T	G	G	G	G	C	C	G	G	G	G	G	G	T	T	T	T	C	C	G	G	A	A	A	A	G	G	A	A	T	T	C	C	G	G	A	A	G	G	A	A	C	C	C	C	C	C	G	G	G	G	A	A	C	C	A	A	A	A	G	G	T	T	A	A	G	G	C	C	G	G	A	A	G	G	A	A	A	A	A	A	G	G	G	G	G	G	G	G	G	G	T	T	T	T	C	C	C	C	A	A	G	G	T	T	C	C	G	G	A	A	T	T	A	A	G	G	C	C	A	A	G	G	C	C	G	G	T	T	A	A	C	C	C	C	T	T	T	T	T	T	C	C	T	T	C	C	A	A	G	G	G	G	C	C	C	C	C	C	C	C	G	G	G	G	C	C	C	C	G	G	T	T	G	G	C	C	C	C	A	A	T	T	T	T	A	A	A	A	C	C	G	G	A	A	T	T	T	T	T	T	T	T	G	G	G	G	C	C	G	G	G	G	T	T	A	A	T	T	G	G	C	C	A	A	G	G	C	C	G	G	C	C	T	T	G	G	G	G	G	G	G	G	G	G	T	T	C	C	A	A	T	T	G	G	C	C	T	T	G	G	G	G	C	C	T	T	G	G	G	G	A	A	C	C	A	A	T	T	T	T	T	T	G	G	C	C	T	T	A	A	C	C	A	A	A	A	G	G	C	C	C	C	G	G	C	C	T	T	T	T	T	T	T	T	A	A	T	T	T	T	A	A	A	A	A	A	C	C	G	G	C	C	C	C	G	G	G	G	T	T	T	T	C	C	A	A	G	G	C	C	C	C	G	G	C	C	G	T	G	G	G	G	T	T	T	T	C	C	G	G	T	T	T	T	T	T	C	C	C	C	A	A	A	A	C	C	G	G	T	T	C	C	G	G	C	C	C	C	A	A	G	G	G	G	T	T	A	A	A	A	A	A	T	T	T	T	T	T	T	T	A	A	A	A	C	C	C	C	A	A	C	C	C	C	A	A	T	T	A	A	C	C	T	T	A	A	A	A	A	A	T	T	C	C	G	G	T	T	G	G	C	C	T	T	A	A	A	A	G	G	A	A	T	T	T	T	C	T	C	C	T	T	G	G	NA	NA	C	C	A	A	G	G	C	C	C	C	T	T	A	A	A	A	A	A	T	T	G	G	C	C	G	G	C	C	A	A	A	A	T	T	C	C	A	A	A	A	C	C	C	C	G	G	G	G	G	G	G	G	G	G	T	T	T	T	C	C	G	G	G	G	T	T	T	T	G	G	G	G	C	C	G	G	G	G	A	A	C	C	G	G	G	G	T	T	G	G	C	C	G	G	G	G	T	T	G	G	C	C	G	G	G	G	G	G	A	A	A	A	C	C	G	G	C	C	G	G	A	A	G	G	C	C	C	C	C	C	C	C	G	G	C	C	T	T	G	G	T	T	C	C	G	G	G	G	A	A	G	G	A	A	C	C	G	G	A	A	T	T	NA	NA	G	G	C	C	C	C	G	G	C	C	T	T	C	C	T	T	T	T	C	C	C	C	G	G	G	G	A	A	C	C	T	T	C	C	T	T	G	G	A	A	T	T	T	T	G	G	T	T	C	C	C	C	C	C	G	G	A	A	A	A	T	T	T	T	C	C	A	A	G	G	A	A	C	C	A	A	C	C	C	C	T	T	G	G	C	C	A	A	C	C	A	A	T	T	A	A	A	A	C	C	G	G	G	G	G	G	C	C	A	A	A	A	A	A	G	G	G	G	C	C	A	A	G	G	A	A	G	G	G	G	G	G	G	G	C	C	T	T	A	A	A	A	C	C	C	C	A	A	T	T	A	A	T	T	G	G	A	A	G	G	C	C	T	T	T	T	T	T	T	T	G	G	C	C	T	T	C	C	G	G	G	G	G	G	C	C	C	C	A	A	C	C	C	C	A	A	C	C	T	T	G	G	G	G	C	C	C	C	C	C	C	C	G	G	T	T	T	T	A	A	A	A	C	C	G	G	G	G	G	G	G	G	G	G	T	T	G	G	A	A	T	T	T	T	G	G	C	C	C	C	C	C	G	G	C	C	C	C	A	A	G	G	G	G	T	T	C	C	C	C	C	C	G	G	C	C	G	G	C	C	G	G	G	G	T	T	C	C	G	G	C	C	C	C	G	G	G	G	T	T	G	G	G	G	T	T	T	T	G	G	T	T	G	G	A	A	C	C	A	A	G	G	G	G	A	C	C	C	T	C	A	A	T	T	A	G	NA	NA	G	G	A	A	G	A	G	G	T	C	C	T	C	C	T	G	G	G	A	T	T	C	T	G	G	G	C	C	G	A	G	G	G	G	A	T	C	C	C	C	G	C	C	C	C	C	G	G	NA	NA	A	G	G	A	G	G	C	C	T	C	T	C	NA	NA	NA	NA	A	A	G	A	G	A	C	C	G	C	T	G	A	G	A	G	G	G	G	G	A	A	A	T	G	A	G	A	A	A	T	T	A	G	A	C	A	A	G	A	T	C	C	C	A	G	T	T	C	C	G	G	A	G	C	C	G	C	A	G	G	T	T	C	C	C	G	A	A	C	A	A	A	A	T	G	T	C	G	A	A	G	T	C	A	A	T	G	A	G	T	A	T	C	A	G	NA	NA	A	G	A	A	T	C	T	C	A	C	A	G	T	A	G	G	C	T	A	G	G	G	G	G	T	C	T	C	T	C	G	G	NA	NA	T	C	G	T	G	G	T	A	A	G	A	G	A	G	T	T	A	A	C	T	A	G	A	A	A	A	A	G	T	G	C	T	C	T	NA	NA	A	A	G	A	C	T	T	C	C	T	A	A	T	C	G	A	C	T	NA	NA	C	C	C	C	G	A	A	A	A	A	C	C	C	C	T	A	G	A	C	T	G	A	A	T	G	T	G	A	C	T	T	C	G	G	G	G	A	G	C	T	G	T	A	G	A	A	G	G	C	C	T	A	C	C	G	A	T	C	A	G	G	G	C	T	G	G	A	T	T	T	C	C	A	A	A	G	A	A	C	C	C	A	G	G	G	G	A	G	NA	NA	T	T	T	C	C	C	G	G	T	C	A	T	C	T	T	T	A	C	C	A	A	A	T	C	T	G	G	A	C	C	T	C	A	G	C	T	G	A	A	G	A	G	T	T	G	G	T	A	G	G	C	G	G	A	A	A	G	A	T	T	T	G	T	C	NA	NA	T	C	G	G	G	C	C	T	A	G	T	T	T	G	G	G	C	T	C	G	A	G	A	G	C	T	C	C	A	G	C	T	C	T	T	T	A	G	T	C	G	G	A	C	A	G	G	G	C	T	NA	NA	T	C	T	C	A	A	C	C	G	G	G	G	G	G	T	T	A	A	C	T	T	C	A	A	G	G	A	A	C	C	NA	NA	T	T	C	C	T	C	C	A	A	A	NA	NA	C	G	NA	NA	C	T	C	A	A	A	A	A	T	C	G	A	T	G	G	G	G	G	A	G	C	T	G	G	A	G	NA	NA	T	T	T	C	A	G	G	T	G	G	NA	NA	A	A	T	A	G	T	G	A	C	T	C	T	C	T	T	C	A	A	A	T	T	G	G	A	A	G	C	C	A	G	G	G	T	T	T	A	A	G	G	A	C	C	C	C	G	C	C	C	G	G	G	A	C	T	T	A	G	A	C	C	G	T	C	T	T	T	G	G	G	G	T	T	C	C	C	C	C	C	C	C	A	A	A	A	A	A	T	T	G	G	T	T	A	A	T	T	G	G	A	A	T	T	A	A	C	C	T	T	T	T	G	G	G	G	G	G	A	A	A	A	C	C	T	T	A	A	T	T	C	C	T	T	C	C	G	G	C	C	C	C	A	A	G	G	C	C	A	A	G	G	A	A	A	G	T	T	G	A	NA	NA	C	C	G	G	A	C	A	A	G	G	A	A	A	C	C	C	T	G	T	T	G	A	A	A	C	C	G	T	G	G	T	T	C	C	C	G	G	G	C	T	G	T	G	G	C	C	G	C	T	C	T	T	A	A	T	T	C	C	C	C	C	C	C	C	C	T	G	A	G	G	G	A	G	G	T	T	G	G	C	C	NA	NA	A	A	T	G	G	A	G	A	T	T	A	C	G	C	T	C	G	G	G	G	A	A	T	C	T	T	G	G	T	C	C	T	G	G	C	A	G	G	A	A	C	C	T	T	G	G	A	A	G	G	G	G	T	C	C	C	A	G	T	T	T	T	G	G	C	C	C	T	T	C	T	T	A	G	T	T	A	A	A	G	C	C	A	A	C	C	T	T	G	T	A	A	T	C	C	C	T	T	NA	NA	T	C	C	A	A	A	G	A	C	C	G	G	G	G	T	T	A	A	G	A	C	C	A	G	G	T	G	G	C	C	C	T	G	A	T	C	T	C	T	A	A	G	A	G	C	C	T	C	A	T	C	A	G	T	C	T	G	T	C	C	T	A	G	A	T	C	A	G	C	T	T	C	A	A	T	C	G	T	T	T	T	A	A	G	NA	NA	C	A	C	T	G	G	A	G	T	A	A	T	A	G	T	T	A	C	G	G	A	G	C	C	T	C	T	C	T	T	T	C	C	C	C	C	C	C	G	A	A	A	C	T	G	A	G	G	T	G	C	C	T	A	C	C	C	T	T	A	NA	NA	A	G	A	C	C	C	A	G	G	A	T	C	A	G	A	T	A	T	G	C	A	G	A	G	T	C	C	A	A	A	T	C	C	C	C	T	C	C	T	T	G	A	C	C	C	T	T	T	C	A	G	G	C	C	G	C	T	T	A	T	T	C	G	G	T	T	C	C	C	A	C	T	G	G	C	G	G	T	G	C	G	A	C	T	C	G	G	G	G	T	C	T	A	A	A	G	A	T	A	T	G	T	G	A	NA	NA	A	T	C	A	G	G	C	T	C	C	C	T	C	A	G	A	A	A	T	C	A	C	C	C	NA	NA	A	G	C	T	G	A
CC	OR157f52	NA	NA	1	NA	C	C	G	G	C	T	A	A	A	A	C	C	G	G	C	C	A	G	A	C	A	G	G	A	C	T	T	C	T	C	T	C	G	A	T	T	A	G	C	C	G	G	G	G	C	C	C	T	T	C	C	T	C	C	A	T	A	A	A	A	T	C	C	C	T	A	C	C	T	C	G	A	A	G	A	G	A	A	A	G	C	T	T	T	A	A	T	T	C	A	A	T	T	G	C	T	C	A	A	G	T	C	T	T	G	A	C	T	A	A	G	C	A	T	C	T	A	G	G	G	NA	NA	T	T	C	T	G	A	G	G	C	T	A	A	G	C	A	A	C	C	A	G	T	C	C	C	T	C	A	A	NA	NA	NA	NA	C	C	G	A	A	G	G	G	G	G	G	G	NA	NA	G	A	G	G	G	T	T	C	A	G	NA	NA	G	A	C	C	NA	NA	C	C	T	G	G	T	T	A	C	A	C	G	A	G	A	A	C	C	G	A	T	G	T	C	NA	NA	C	C	A	A	G	G	T	T	G	T	C	T	NA	NA	T	A	NA	NA	G	T	G	A	C	T	C	A	A	G	G	A	T	C	A	G	T	C	T	C	T	C	G	A	A	A	A	A	A	A	G	G	A	A	G	A	G	G	A	A	A	G	NA	NA	C	C	G	G	G	C	G	C	A	T	A	G	T	A	A	C	G	T	A	A	C	G	NA	NA	C	C	C	G	A	T	NA	NA	A	A	T	C	T	G	A	C	C	C	A	A	T	G	C	T	NA	NA	G	G	G	T	C	C	C	C	C	T	C	C	C	C	T	G	C	G	A	A	NA	NA	C	T	NA	NA	C	G	T	A	C	T	T	T	C	T	C	C	T	C	C	C	T	C	G	A	C	T	T	A	G	A	G	G	C	C	A	A	G	A	T	C	C	T	G	A	A	G	G	T	T	C	G	A	G	G	T	T	G	A	A	A	C	C	G	A	C	C	G	A	C	C	A	A	T	T	T	C	A	G	G	G	G	A	T	T	C	C	C	T	A	A	A	A	T	T	T	G	A	A	G	A	A	G	T	C	NA	NA	T	T	A	T	C	C	G	T	T	T	A	G	T	C	A	T	C	T	G	A	G	C	G	A	C	C	G	G	A	T	T	G	A	G	G	A	G	G	C	T	T	C	T	C	A	A	T	T	A	G	G	A	T	G	T	G	A	C	T	T	T	C	G	A	A	A	C	C	G	G	A	A	T	C	A	A	C	A	A	G	G	G	G	A	G	A	G	G	G	G	C	C	G	G	A	A	C	C	G	A	NA	NA	G	C	G	A	T	C	C	T	T	G	C	T	NA	NA	G	A	G	G	A	T	G	G	G	A	C	T	T	C	T	C	C	C	NA	NA	T	C	C	A	A	A	A	G	G	A	C	C	A	T	A	A	A	A	C	C	G	A	T	A	C	T	G	G	T	T	A	A	G	G	G	G	A	A	T	C	A	G	A	C	T	C	G	G	C	T	G	G	C	A	G	A	C	C	G	A	T	A	G	T	C	C	A	A	G	G	C	A	C	C	G	G	T	C	A	A	A	G	T	C	C	C	T	C	T	C	C	T	NA	NA	A	A	T	C	G	T	G	A	T	C	G	C	G	G	C	G	T	T	A	T	C	C	C	T	A	G	C	C	T	T	G	G	T	T	G	A	A	G	G	G	C	C	G	A	G	C	G	A	G	A	A	G	C	C	G	A	T	C	T	A	G	T	G	G	T	T	T	C	C	T	A	A	G	A	G	G	C	T	G	A	T	C	C	C	NA	NA	T	C	NA	NA	C	C	C	T	NA	NA	A	G	A	G	T	C	C	T	T	T	T	T	A	G	G	C	T	C	C	C	G	A	T	T	C	C	C	C	T	C	G	G	C	T	A	A	G	A	A	G	T	T	A	T	G	G	T	T	A	A	G	A	G	G	T	C	T	C	A	C	T	T	C	C	C	C	G	G	T	T	A	G	G	G	A	A	C	T	T	C	A	A	A	A	C	C	G	A	G	A	T	C	C	C	NA	NA	G	C	C	T	A	G	T	T	G	G	A	G	C	T	T	T	A	A	C	T	A	G	C	C	T	C	A	A	C	T	C	T	NA	NA	C	G	C	T	A	C	A	A	T	T	T	T	G	G	NA	NA	G	G	NA	NA	C	C	A	A	A	C	T	C	G	A	G	A	C	C	C	T	G	G	A	A	G	A	G	A	NA	NA	C	C	C	T	T	C	C	C	G	A	G	G	G	A	C	C	C	T	C	G	G	G	G	G	C	T	C	A	T	C	T	T	G	A	T	C	NA	NA	T	A	C	C	C	C	G	T	G	T	C	C	G	G	C	C	A	C	C	T	T	T	NA	NA	A	A	G	G	T	T	A	A	C	C	A	A	C	C	G	A	G	G	A	A	G	G	T	T	A	A	G	T	G	C	NA	NA	C	C	T	G	C	T	G	G	T	A	T	T	A	A	C	T	C	C	C	C	T	A	C	T	T	T	C	T	G	G	G	A	A	G	G	A	T	C	A	A	G	G	A	A	A	G	A	G	C	T	A	A	C	C	T	C	T	T	C	T	A	G	G	A	T	G	T	C	C	C	G	A	A	G	T	G	C	C	C	T	G	A	A	C	A	A	T	C	G	G	T	C	A	G	T	A	T	C	C	A	NA	NA	A	G	T	G	A	A	C	C	C	C	C	C	T	T	T	T	C	C	A	A	C	C	A	A	C	C	C	C	C	C	A	A	A	A	T	T	C	C	A	A	G	G	G	G	T	T	C	C	G	G	C	C	C	C	C	C	C	C	T	T	C	C	A	A	G	G	G	G	G	G	A	A	C	C	A	A	C	C	C	C	T	T	G	G	T	T	G	G	T	T	G	G	G	G	G	G	T	T	T	T	A	A	T	T	A	A	A	A	G	G	C	C	A	A	C	C	G	G	T	T	A	A	T	T	A	A	C	C	T	T	G	G	C	C	G	G	A	A	T	T	A	A	C	C	T	T	T	T	T	T	C	C	G	G	C	C	C	C	T	T	T	T	T	T	G	G	G	G	T	T	C	C	T	T	T	T	A	A	A	A	A	A	G	G	C	C	C	C	A	A	G	G	A	A	A	A	T	T	C	C	C	C	A	A	A	A	G	G	A	A	G	G	G	G	A	A	T	T	T	T	T	T	T	T	C	C	T	T	G	G	A	A	T	T	C	C	A	A	G	G	C	C	A	A	G	G	C	C	T	T	C	C	C	C	T	T	G	G	A	A	C	C	T	T	T	T	NA	NA	A	A	T	T	G	G	C	C	T	T	A	A	G	G	T	T	A	A	A	A	A	A	G	G	G	G	NA	NA	G	G	G	G	G	G	C	C	A	A	C	C	T	T	A	A	G	G	C	C	T	T	A	A	G	G	G	G	G	G	C	C	A	A	G	G	G	G	C	C	T	T	C	C	C	C	C	C	A	A	G	G	G	G	C	C	A	A	G	G	T	T	T	T	C	C	G	G	A	A	G	G	G	G	G	G	T	T	C	C	C	C	G	G	C	C	G	G	C	C	A	A	C	C	T	T	C	C	C	C	A	A	T	T	T	T	T	T	A	A	A	A	T	T	G	G	A	A	G	G	T	T	A	A	T	T	T	T	A	A	C	C	C	C	G	G	A	A	G	G	G	G	G	G	T	T	T	T	C	C	T	T	C	C	C	C	T	T	T	T	G	G	A	A	T	T	T	T	C	C	A	A	G	G	NA	NA	C	C	A	A	G	G	C	C	T	T	G	G	T	T	G	G	G	G	G	G	G	G	A	A	C	C	T	T	T	T	T	T	C	C	A	A	C	C	C	C	C	C	A	A	A	A	C	C	C	C	G	G	A	A	A	A	C	C	T	T	G	G	G	G	G	G	T	T	C	C	C	C	A	A	G	G	T	T	G	G	T	T	G	G	G	G	A	A	C	C	C	T	A	A	C	C	T	T	T	T	C	C	T	T	A	A	G	G	G	G	C	C	T	T	C	C	G	G	C	C	A	A	T	T	C	C	T	T	G	G	T	T	A	A	G	G	T	T	A	A	T	T	G	G	G	G	A	A	G	G	C	C	A	A	T	T	G	G	NA	NA	A	A	C	C	A	A	C	C	C	C	C	C	T	T	C	C	A	A	T	T	C	C	A	A	C	C	G	G	A	A	C	C	C	C	G	G	G	G	C	C	T	T	A	A	T	T	C	C	C	C	G	G	C	C	T	T	C	C	T	T	G	G	A	A	T	T	A	A	A	A	G	G	G	G	T	T	A	A	C	C	A	A	G	G	G	G	T	T	C	C	T	T	G	G	A	A	C	C	C	C	G	G	A	A	A	A	G	G	A	A	C	C	T	T	C	C	T	T	A	A	C	C	C	C	C	C	A	A	C	C	A	A	G	G	G	G	A	A	T	T	A	A	G	G	T	T	C	C	A	A	A	A	C	C	C	C	A	A	A	A	C	C	G	G	T	T	C	C	C	C	G	G	T	T	G	G	A	A	G	G	C	C	G	G	C	C	A	A	G	G	G	G	C	C	G	G	A	A	G	G	C	C	C	C	T	T	G	G	A	A	G	G	A	A	T	T	G	G	G	G	A	A	C	C	A	A	A	A	T	T	C	C	G	G	G	G	G	G	NA	NA	C	C	A	A	A	A	G	G	A	A	A	A	G	G	A	A	C	C	G	G	G	G	T	T	T	T	T	T	G	G	A	A	C	C	A	A	A	A	T	T	T	T	C	C	T	T	A	A	A	A	A	A	T	T	C	C	C	C	G	G	G	G	A	A	C	C	A	A	A	A	T	T	A	A	C	C	A	A	G	G	C	C	G	G	C	C	A	A	G	G	G	G	A	A	A	A	C	C	T	T	C	C	A	A	C	C	C	C	T	T	T	T	A	A	A	A	G	G	G	G	A	A	C	C	G	G	G	G	G	G	G	G	T	T	T	T	A	A	A	A	G	G	T	T	A	A	C	C	C	C	A	A	G	G	G	G	C	C	A	A	C	C	A	A	A	A	C	C	T	T	T	T	A	A	T	T	A	A	G	G	A	A	T	T	G	G	A	A	C	C	T	T	C	C	T	T	T	T	C	C	G	G	C	C	A	A	C	C	C	C	G	G	G	G	T	T	C	C	G	G	T	T	C	C	A	A	C	C	A	A	G	G	G	G	C	C	A	A	C	C	A	A	C	C	G	G	G	G	A	A	T	T	A	A	G	G	A	A	C	C	A	A	G	G	C	C	A	A	G	G	A	A	A	A	A	A	A	A	T	T	T	T	G	G	C	C	G	G	C	C	G	G	C	C	A	A	G	G	C	C	T	T	A	A	A	A	A	A	G	G	A	A	C	C	C	C	A	A	T	T	A	A	C	C	G	G	A	A	G	G	A	A	T	T	C	C	C	C	T	T	G	G	T	T	T	T	C	C	A	A	T	T	G	G	C	C	T	T	C	C	A	A	C	C	G	G	C	C	A	A	G	G	G	G	A	A	T	T	C	C	G	G	C	C	C	C	G	G	A	A	G	G	T	T	G	G	C	C	T	T	A	A	G	G	G	G	G	G	C	C	T	T	C	C	T	T	C	C	A	A	T	T	C	C	C	C	C	C	T	T	C	C	T	T	T	T	G	G	A	A	G	G	T	T	G	G	G	G	G	G	A	A	A	A	T	T	C	C	T	T	A	A	T	T	C	C	C	C	G	G	G	G	C	C	G	G	G	G	C	C	G	G	G	G	C	C	T	T	A	A	A	A	G	G	T	T	G	G	C	C	T	T	T	T	T	T	G	G	C	C	G	G	T	T	T	T	G	G	C	C	C	C	C	C	A	A	A	A	C	C	A	A	G	G	A	A	A	A	T	T	G	G	G	G	A	A	T	T	C	C	A	A	G	G	G	G	A	A	C	C	G	G	G	G	A	A	G	G	G	G	C	C	G	G	T	T	T	T	A	A	T	T	T	T	A	A	A	A	C	C	T	T	G	G	G	G	G	G	C	C	C	C	C	C	C	C	T	T	T	T	C	C	G	G	T	T	C	C	C	C	G	G	G	G	A	A	C	C	G	G	G	G	A	A	T	T	T	T	G	G	A	A	A	A	G	G	T	T	T	T	G	G	A	A	A	A	T	T	C	C	C	C	C	C	T	T	G	G	C	C	G	G	A	A	C	C	T	T	T	T	T	T	T	T	A	A	C	C	T	T	T	T	G	G	G	G	G	G	G	G	T	T	A	A	C	C	G	G	A	A	C	C	G	G	C	C	T	T	C	C	A	A	G	G	G	G	G	G	T	T	G	G	G	G	C	C	G	G	A	A	G	G	C	C	G	G	G	G	G	G	G	G	C	C	A	A	C	C	T	T	G	G	A	A	A	A	G	G	T	T	T	T	G	G	T	T	T	T	G	G	G	G	C	C	A	A	G	G	C	C	G	G	T	T	C	C	C	C	G	G	A	A	A	A	G	G	G	G	T	T	G	G	A	A	G	G	G	G	T	T	C	C	A	A	A	A	T	T	T	T	G	G	T	T	A	A	A	A	C	C	T	T	C	C	G	G	G	G	A	A	C	C	C	C	T	T	T	T	A	A	A	A	G	G	C	C	G	G	A	A	T	T	G	G	A	A	C	C	T	T	A	A	T	T	A	A	C	C	C	C	C	C	T	T	T	T	T	T	C	C	G	G	G	G	C	C	G	G	C	C	T	T	C	C	C	C	A	A	C	C	A	A	C	C	C	C	T	T	G	G	C	C	G	G	T	T	T	T	G	G	C	C	A	A	G	G	A	A	A	A	T	T	A	A	A	A	C	C	A	A	T	T	A	A	A	A	G	G	A	A	T	T	A	A	C	C	C	C	C	C	T	T	T	T	A	A	C	C	A	A	G	G	A	A	T	T	C	C	G	G	G	G	G	G	C	C	C	C	A	A	T	T	G	G	G	G	A	A	T	T	C	C	A	A	G	G	G	G	G	G	G	G	C	C	G	G	A	A	A	A	C	C	C	C	C	C	A	A	T	T	C	C	A	A	C	C	G	G	G	G	T	T	T	T	G	G	G	G	G	G	G	G	A	A	A	A	A	A	A	A	T	T	T	T	A	A	T	T	G	G	A	A	T	T	A	A	C	C	C	C	G	G	G	G	T	T	T	T	A	A	A	A	G	G	A	A	C	C	C	C	A	A	G	G	T	T	G	G	G	G	A	A	G	G	G	G	T	T	C	C	G	G	T	T	G	G	C	C	G	G	C	C	T	T	A	A	A	A	T	T	T	T	G	G	A	A	G	G	C	C	G	G	A	A	G	G	T	T	T	T	A	A	A	A	NA	NA	T	T	A	A	T	T	C	C	C	C	A	A	G	G	C	C	C	C	A	A	A	A	G	G	A	A	C	C	G	G	G	G	G	G	A	A	T	T	G	G	A	A	T	T	G	G	C	C	G	G	G	G	G	G	G	G	G	G	G	G	C	C	G	G	T	T	G	G	G	G	C	C	A	A	A	A	G	G	T	T	C	C	G	G	G	G	T	T	T	T	G	G	A	A	C	C	T	T	G	G	C	C	C	C	T	T	G	G	T	T	C	C	A	A	T	T	T	T	C	C	C	C	C	C	C	C	C	C	A	A	C	C	G	G	C	C	A	A	G	G	C	C	G	G	G	G	G	G	G	G	G	G	G	G	T	T	A	A	C	C	A	A	G	G	G	G	T	T	A	A	C	C	C	C	T	T	G	G	C	C	A	A	T	T	A	A	C	C	A	A	A	A	G	G	G	G	T	T	T	T	C	C	A	A	T	T	C	C	C	C	T	T	C	C	A	A	G	G	T	T	C	C	G	G	C	C	T	T	C	C	C	C	C	C	G	G	G	G	T	T	T	T	C	C	G	G	G	G	A	A	G	G	C	C	T	T	C	C	C	C	G	G	G	G	T	T	C	C	C	C	G	G	A	A	G	A	T	T	C	C	A	A	T	T	C	C	C	C	C	C	A	A	C	C	C	C	A	A	G	G	C	C	T	T	C	C	C	C	A	A	T	T	C	C	T	T	C	C	G	G	A	A	T	T	G	G	A	A	G	G	G	G	C	C	G	G	C	C	C	C	T	T	G	G	T	T	C	C	T	T	A	A	G	G	A	A	C	C	T	T	G	G	G	G	A	A	A	A	C	C	G	G	T	T	C	C	A	A	C	C	C	C	G	G	A	A	G	G	G	G	T	T	C	C	T	T	C	C	C	C	A	A	C	C	A	A	G	G	C	C	T	T	G	G	T	T	A	A	G	G	A	A	A	A	G	G	C	C	C	C	C	C	C	C	A	A	T	T	A	A	C	C	A	A	G	G	C	C	T	T	C	C	A	A	G	G	A	A	A	A	T	T	T	T	C	C	G	G	C	C	T	T	A	A	T	T	NA	NA	T	T	A	A	G	G	C	C	C	C	A	A	A	A	A	A	C	C	G	G	G	G	G	G	C	C	A	A	T	T	G	G	G	G	NA	NA	G	G	C	C	T	T	C	C	T	T	C	C	G	G	G	A	C	C	A	A	G	G	A	A	G	G	C	C	T	T	A	A	A	A	G	G	T	T	T	T	T	T	A	A	C	C	C	C	A	A	C	C	C	C	C	C	A	A	C	C	T	T	G	G	T	T	A	A	G	G	C	C	C	C	C	C	G	G	C	C	G	G	A	A	A	A	G	G	T	T	G	G	A	A	G	G	A	A	C	C	G	G	T	T	A	A	T	T	G	G	C	C	C	C	T	T	A	A	A	A	T	T	A	A	T	T	G	G	C	C	G	G	T	T	C	C	C	C	A	A	T	T	A	A	G	G	A	A	C	C	C	C	T	T	T	T	C	C	T	T	C	C	G	G	G	G	G	G	G	G	T	T	G	G	G	G	G	G	C	C	C	C	C	C	A	A	C	C	G	G	T	T	G	G	C	C	T	T	C	C	T	T	G	G	A	A	T	T	T	T	G	G	G	G	A	A	T	T	T	T	C	C	A	A	A	A	G	G	T	T	G	G	C	C	C	C	C	C	C	C	A	A	G	G	T	T	A	A	C	C	C	C	C	C	G	G	G	G	T	T	T	T	G	G	G	G	G	G	G	G	C	C	G	G	A	A	G	G	A	A	C	C	T	T	C	C	A	A	C	C	G	G	G	G	G	G	G	G	C	C	A	A	C	C	A	A	C	C	A	A	A	A	T	T	C	C	C	C	T	T	G	G	C	C	T	T	C	C	G	G	C	C	G	G	A	A	C	C	A	A	G	G	T	T	C	C	C	C	T	T	T	T	T	T	T	T	A	A	G	G	T	T	A	A	C	C	G	G	A	A	C	C	T	T	A	A	G	G	G	G	A	A	G	G	G	G	C	C	A	A	G	G	G	G	C	C	A	A	C	C	C	C	A	A	T	T	T	T	G	G	A	A	T	T	C	C	T	T	C	C	G	G	G	G	C	C	G	G	T	T	T	T	C	C	G	G	G	G	T	T	T	T	C	C	G	G	T	T	C	C	T	T	A	A	G	G	T	T	T	T	G	G	G	G	C	C	A	A	G	G	C	T	C	C	G	G	G	G	C	C	C	C	G	G	G	G	G	G	T	T	T	T	A	A	A	A	G	G	G	G	C	C	G	G	A	A	C	C	C	C	A	A	A	A	C	C	G	G	G	G	G	G	A	A	G	G	C	C	G	G	A	A	G	G	G	G	G	G	T	T	G	G	G	G	C	C	G	G	T	T	A	A	A	A	C	C	A	A	A	A	C	C	C	C	C	C	G	G	G	G	T	T	C	C	C	C	C	C	G	G	G	G	C	C	G	G	C	C	G	G	G	G	G	G	C	C	C	C	A	A	T	T	T	T	C	C	C	C	C	C	T	T	T	T	G	G	T	T	A	A	T	T	A	A	T	T	G	G	C	C	T	T	C	C	C	C	T	T	T	T	A	A	C	C	T	T	G	G	A	A	C	C	C	C	G	G	C	C	T	T	T	T	T	T	C	C	A	A	G	G	A	A	A	A	A	A	T	T	G	G	A	A	T	T	C	C	C	C	A	A	A	A	C	C	G	G	A	A	T	T	C	C	T	T	A	A	C	C	A	A	G	G	A	A	G	G	A	A	A	A	C	C	A	A	T	T	T	T	A	A	C	C	C	C	G	G	G	G	T	T	T	T	A	G	T	T	G	G	T	T	C	C	C	C	G	G	C	C	C	C	C	C	A	A	G	G	G	G	G	G	G	G	G	A	G	G	G	G	C	C	A	A	A	A	G	G	A	A	C	C	A	A	G	G	A	A	C	C	T	T	C	C	G	G	A	A	G	G	C	C	C	C	G	G	A	A	T	T	T	T	C	C	C	C	A	A	T	T	G	G	A	A	T	T	T	T	A	A	G	G	G	G	C	C	T	T	G	G	G	G	T	T	C	C	G	G	G	G	C	C	G	G	A	A	T	T	G	G	T	T	G	G	T	T	G	G	G	G	T	T	G	G	C	C	G	G	G	G	A	A	T	T	A	A	G	G	G	G	A	A	T	T	C	C	A	A	A	A	G	G	G	G	T	T	T	T	G	G	T	T	C	C	G	G	A	A	C	C	G	G	A	A	T	T	A	A	T	T	T	T	G	G	C	C	C	C	C	C	T	T	A	A	C	C	G	G	C	C	A	A	G	G	C	C	C	C	A	A	A	A	G	G	A	A	C	C	C	C	G	G	C	C	G	G	G	G	C	C	T	T	A	A	A	A	C	C	G	G	T	T	T	T	G	G	T	T	G	G	A	A	A	A	A	A	C	C	A	A	A	A	G	G	C	C	A	A	T	T	A	A	C	C	A	A	G	G	C	C	A	A	G	G	A	A	G	G	A	A	C	C	T	T	C	C	G	G	C	C	A	A	A	A	C	C	T	T	A	A	C	C	T	T	C	C	T	T	C	C	C	C	G	G	G	G	G	G	A	A	C	C	A	A	T	T	T	T	G	G	C	C	A	A	T	T	C	C	T	T	G	G	A	A	A	A	G	G	G	G	G	G	A	A	A	A	G	G	G	G	G	G	A	A	C	C	C	C	A	A	A	A	C	C	G	G	G	G	G	G	G	G	G	G	G	G	T	T	G	G	G	G	T	T	C	C	A	A	A	A	G	G	A	A	G	G	C	C	C	C	A	A	C	C	T	T	T	T	A	A	G	G	C	C	A	A	C	C	C	C	C	C	G	G	G	G	T	T	C	C	G	G	A	A	A	A	A	A	C	C	G	G	T	T	T	T	G	G	C	C	T	T	G	G	G	G	A	A	T	T	T	T	C	C	C	C	G	G	C	C	T	T	A	A	C	C	A	A	C	C	C	C	C	C	T	T	A	A	T	T	A	A	T	T	G	G	G	G	A	A	NA	NA	G	G	C	C	G	G	A	A	A	A	G	G	G	G	C	C	G	G	C	C	C	C	T	T	C	C	T	T	A	A	A	A	G	G	A	A	C	C	A	A	T	T	G	G	G	G	A	A	G	G	C	C	C	C	T	T	G	G	G	G	C	C	C	C	G	G	C	C	G	G	A	A	C	C	G	G	G	G	A	A	A	A	A	A	G	G	T	T	C	C	A	A	T	T	T	T	G	G	C	C	T	T	A	A	C	A	C	C	C	C	A	A	T	T	C	C	C	C	G	G	T	T	A	A	G	G	T	T	C	C	G	G	C	T	C	C	C	C	A	A	A	A	C	C	G	G	G	G	G	G	A	A	A	A	G	G	G	G	A	A	C	C	C	C	G	G	C	C	G	G	C	C	T	T	G	G	T	T	G	G	C	C	T	T	A	A	G	G	NA	NA	C	C	C	C	C	C	T	T	G	G	G	G	G	G	C	C	C	C	C	C	C	C	G	G	C	C	T	T	C	C	T	T	C	C	T	T	T	T	T	T	C	C	T	T	A	A	C	C	C	C	C	C	T	T	C	C	C	C	C	C	G	G	C	C	A	A	T	T	G	G	C	C	C	C	G	G	G	G	G	G	A	A	G	G	G	G	G	G	C	C	C	C	G	G	T	T	C	C	C	C	C	C	A	A	A	A	T	T	G	G	C	C	G	G	A	A	C	C	A	A	T	T	G	G	C	C	G	G	T	T	T	T	T	T	G	G	T	T	C	C	A	A	NA	NA	G	G	G	G	T	T	G	G	G	G	A	A	T	T	A	A	C	C	T	T	G	G	T	T	C	C	A	A	T	T	A	A	T	T	G	G	A	A	C	C	G	G	A	A	G	G	G	G	C	C	G	G	A	A	T	T	A	A	G	G	A	A	T	T	G	G	T	T	C	C	T	T	G	G	C	C	T	T	C	C	G	G	C	C	G	G	G	G	C	C	C	C	G	G	T	T	G	G	A	A	G	G	G	G	T	T	C	C	C	C	C	A	C	C	C	C	T	T	A	A	T	T	C	C	A	A	C	C	C	C	T	T	C	C	C	C	T	T	G	G	C	C	C	C	T	T	G	G	C	C	T	C	C	C	A	A	C	C	A	A	G	G	C	C	A	A	T	T	C	C	G	G	C	C	A	A	C	C	C	C	A	A	G	G	C	C	A	A	T	T	T	T	C	C	C	C	A	A	G	G	C	C	C	C	A	A	C	C	G	G	T	T	T	T	C	C	T	T	G	G	C	C	T	T	G	G	C	C	A	A	T	T	G	G	C	C	A	A	G	G	T	T	C	C	T	T	A	A	A	A	G	G	G	G	A	A	G	G	T	T	C	C	G	G	A	A	A	A	T	T	T	T	C	C	A	A	C	C	G	G	G	G	T	T	T	T	A	A	T	T	T	T	T	T	G	G	A	A	G	G	G	G	G	G	T	T	T	T	G	G	A	A	G	G	A	A	A	A	T	T	A	A	C	C	A	A	C	C	T	T	C	C	C	C	A	A	G	G	T	T	A	A	G	G	G	G	C	C	T	T	A	A	G	G	T	T	T	T	T	T	A	A	T	T	A	A	T	T	G	G	T	T	T	T	C	C	C	C	C	C	C	C	C	C	A	A	T	T	C	C	A	A	G	G	T	T	T	T	T	T	C	C	G	G	C	C	T	T	C	C	T	T	C	C	G	G	A	A	A	A	G	G	G	G	C	C	C	C	T	T	T	T	G	G	C	C	C	C	C	C	G	G	C	C	C	C	T	T	G	G	C	C	T	T	T	T	A	A	C	C	T	T	C	C	G	G	T	T	A	A	C	C	T	T	A	A	G	G	T	T	T	T	C	C	C	C	T	T	A	A	G	G	G	G	C	C	T	T	C	C	G	G	G	G	A	A	A	A	G	G	T	T	A	A	T	T	G	G	C	C	C	C	C	C	T	T	T	T	G	G	C	C	G	G	G	G	G	G	C	C	C	C	G	G	C	C	G	G	C	C	G	G	C	C	T	T	C	C	T	T	C	C	A	A	G	G	T	T	C	C	C	C	NA	NA	C	C	C	C	C	C	G	G	T	T	G	G	A	A	A	A	A	A	C	C	A	A	A	A	T	T	C	C	C	C	A	A	T	T	T	T	T	T	A	A	C	C	C	C	G	G	A	A	G	G	C	C	C	C	G	G	C	C	T	T	T	T	C	C	T	T	G	G	A	A	C	C	A	A	A	A	G	G	T	T	A	A	C	C	A	A	A	A	A	A	C	C	G	G	A	A	G	G	C	C	G	G	A	A	T	T	A	A	C	C	G	G	C	C	A	A	G	G	T	T	G	G	C	C	C	C	T	T	A	A	G	G	A	A	T	T	C	C	C	C	C	C	G	G	G	G	T	T	A	A	A	A	G	G	A	A	A	A	C	C	A	A	G	G	G	G	G	G	C	C	A	A	A	A	T	T	C	C	A	A	G	G	T	T	C	C	T	T	C	C	A	A	A	A	G	G	A	A	A	A	G	G	T	T	A	A	G	G	C	C	C	C	T	T	G	G	A	A	G	G	G	G	A	A	T	T	C	C	T	T	G	G	A	A	A	A	A	A	A	A	T	T	C	C	G	G	G	G	G	G	C	C	T	T	G	G	T	T	G	G	A	A	G	G	C	C	T	T	A	A	C	C	A	A	A	A	C	C	A	A	G	G	T	T	A	A	G	G	T	T	A	A	G	G	G	G	T	T	A	A	C	C	T	T	A	A	T	T	T	T	A	A	C	C	T	T	C	C	C	C	C	C	T	T	C	C	C	C	T	T	T	T	G	G	A	A	T	T	A	A	T	T	C	C	C	C	T	T	C	C	A	A	C	C	G	G	G	G	A	A	C	C	A	A	G	G	A	A	A	A	G	G	C	C	A	A	A	A	G	G	T	T	C	C	T	T	C	C	G	G	A	A	C	C	G	G	G	G	G	G	C	C	A	A	A	A	C	C	A	A	G	G	A	A	A	A	C	C	C	C	C	C	C	C	A	A	T	T	G	G	T	T	G	G	C	C	G	G	A	A	T	T	G	G	T	T	G	G	A	A	G	G	G	G	T	T	G	G	C	C	G	G	A	A	G	G	G	G	T	T	C	C	C	C	A	A	T	T	C	C	G	G	G	G	A	A	T	T	G	G	C	C	G	G	T	T	T	T	T	T	G	G	T	T	A	A	A	A	A	A	A	A	C	C	G	G	T	T	G	G	A	A	T	T	C	C	A	A	A	A	A	A	G	G	A	A	A	A	A	A	G	G	T	T	C	C	G	G	T	T	T	T	T	T	A	A	A	A	C	C	A	A	G	G	C	C	G	G	C	C	T	T	T	T	A	A	C	C	A	A	G	G	A	A	A	A	A	A	G	G	G	G	T	T	T	T	G	G	T	T	A	A	G	G	A	A	G	G	A	A	T	T	T	T	G	G	T	T	G	G	G	G	T	T	C	C	C	C	G	G	C	C	A	A	T	T	A	A	A	A	G	G	G	G	T	T	C	C	T	T	G	G	C	C	A	A	G	G	C	C	C	C	T	T	T	T	C	C	T	T	G	G	C	C	C	C	C	C	T	T	G	G	C	C	T	T	G	G	A	A	G	G	C	C	C	C	C	C	A	A	G	G	C	C	G	G	T	T	C	C	G	G	A	A	A	A	C	C	G	G	T	T	T	T	G	G	T	T	T	T	C	C	A	A	C	C	C	C	G	G	A	A	G	G	A	A	C	C	A	A	C	C	T	T	T	T	G	G	T	T	T	T	C	C	T	T	A	A	C	C	A	A	C	C	T	T	C	C	G	G	G	G	C	C	C	C	T	T	A	A	T	T	T	T	C	C	T	T	T	T	T	T	C	C	G	G	C	C	A	A	G	G	A	A	A	A	G	G	T	T	A	A	T	T	T	T	C	C	C	C	G	G	C	C	G	G	A	A	T	T	G	G	G	G	T	T	T	T	A	A	A	A	T	T	A	A	A	A	C	C	C	C	G	G	A	A	G	G	A	A	C	C	A	A	A	A	A	A	T	T	A	A	T	T	A	A	T	T	A	A	A	A	T	T	C	C	C	C	C	C	T	T	C	C	G	G	G	G	G	G	C	C	C	C	G	G	A	A	G	G	A	A	T	T	A	A	G	G	C	C	T	T	C	C	T	T	A	A	G	G	C	C	G	G	G	G	NA	NA	G	G	A	A	T	T	G	G	A	A	T	T	T	T	A	A	A	A	C	C	G	G	T	T	A	A	T	T	A	A	T	T	T	T	C	C	T	T	G	G	G	G	C	C	T	T	G	G	G	G	G	G	T	T	C	C	G	G	C	C	T	T	A	A	A	A	A	A	A	A	A	A	A	A	G	G	C	C	A	A	G	G	A	A	T	T	A	A	C	C	T	T	T	T	T	T	T	T	A	A	T	T	G	G	C	C	T	T	G	G	C	C	A	A	A	A	T	T	A	A	G	G	C	C	C	C	G	G	A	A	T	T	C	C	T	T	A	A	G	G	C	C	T	T	A	A	G	G	T	T	G	G	T	T	C	C	A	A	C	C	A	A	C	C	G	G	A	A	A	A	G	G	T	T	G	G	A	A	A	A	C	C	T	T	C	C	A	A	G	G	T	T	C	C	T	T	A	A	G	G	G	G	C	C	C	C	T	T	C	C	A	A	T	T	C	C	G	G	A	A	G	G	G	G	G	G	A	A	G	G	C	C	G	G	T	T	T	T	A	A	T	T	T	T	C	C	C	C	G	G	G	G	T	T	G	G	C	C	T	T	C	C	A	A	G	G	T	T	T	T	C	C	G	G	T	T	T	T	C	C	T	T	A	A	G	G	T	T	T	T	C	C	T	T	A	A	A	A	T	T	C	C	G	G	T	T	C	C	A	A	T	T	G	G	C	C	A	A	G	G	T	T	C	C	G	G	A	A	G	G	T	T	G	G	C	C	T	T	C	C	A	A	T	T	C	C	T	G	G	G	G	G	C	C	A	A	G	G	C	C	T	T	G	G	G	G	T	T	G	G	T	T	C	C	A	A	T	T	A	A	A	A	G	G	A	A	T	T	G	G	C	C	T	T	G	G	C	C	A	A	C	C	G	G	G	G	G	G	T	T	G	G	C	C	C	C	G	G	A	A	A	A	A	A	G	G	C	C	A	A	T	T	C	C	C	C	A	A	T	T	G	G	A	A	G	G	A	A	C	C	C	C	A	A	C	C	T	T	G	G	G	G	A	A	G	G	C	C	C	C	C	C	T	T	T	T	A	A	G	G	C	C	C	C	T	T	C	C	G	G	T	T	A	A	G	G	T	T	C	C	G	G	G	G	T	T	G	G	A	A	A	A	T	T	G	G	C	C	G	G	A	A	G	G	T	T	G	G	G	G	C	C	C	C	C	C	C	C	G	G	C	C	T	T	G	G	C	C	A	A	A	A	A	A	T	T	A	A	A	A	T	T	A	A	A	A	G	G	G	G	A	A	A	A	A	A	A	A	T	T	T	T	A	A	T	T	T	T	A	A	C	C	G	G	T	T	C	C	C	C	G	G	G	G	C	C	G	G	C	C	A	A	T	T	G	G	A	A	G	G	C	C	A	A	A	A	T	T	A	A	A	A	G	G	T	T	C	C	C	C	T	T	G	G	C	C	T	T	T	T	A	A	A	A	C	C	T	T	T	T	A	A	C	C	G	G	G	G	T	T	T	T	A	A	C	C	C	C	A	A	C	C	C	C	A	A	C	C	T	T	G	G	T	T	T	T	A	A	G	G	G	G	A	A	G	G	G	G	C	C	G	G	G	G	T	T	G	G	G	G	T	T	T	T	C	C	C	C	C	C	T	T	T	T	C	C	G	G	T	T	G	G	T	T	T	T	G	G	C	C	A	A	G	G	C	C	C	C	C	C	A	A	T	T	G	G	C	C	G	G	C	C	A	A	C	C	G	G	G	G	C	C	C	C	T	T	C	C	T	T	T	T	A	A	A	A	C	C	C	C	G	G	C	C	T	T	T	T	G	G	G	G	A	A	G	G	T	T	C	C	G	G	T	T	A	A	A	A	G	G	T	T	C	C	T	T	G	G	T	T	C	C	G	G	T	T	C	C	G	G	A	A	G	G	T	T	C	C	C	C	G	G	C	C	G	G	G	G	T	T	A	A	C	C	C	C	C	C	C	C	G	G	G	G	A	A	G	G	C	C	G	G	G	G	T	T	G	G	C	C	A	A	T	T	A	A	G	G	G	G	T	T	A	A	C	C	T	T	G	G	T	T	C	C	C	C	T	T	G	G	C	C	C	C	C	C	T	T	A	A	G	G	A	A	T	T	A	A	G	G	C	C	A	A	G	G	C	C	A	A	T	T	C	C	C	C	G	G	C	C	A	A	G	G	A	A	G	G	C	C	T	T	T	T	G	G	T	T	A	A	C	C	G	G	C	C	T	T	C	C	A	A	C	C	T	T	G	G	A	A	A	A	A	A	G	G	T	T	C	C	T	T	C	C	G	G	G	G	A	A	A	A	A	A	A	A	G	G	A	A	G	G	A	A	C	C	G	G	A	A	C	C	A	A	G	G	A	A	C	C	C	C	T	T	T	T	T	T	T	T	G	G	G	G	C	C	C	C	G	G	G	G	C	C	T	T	G	G	T	T	G	G	G	G	A	A	T	T	T	T	A	A	T	T	G	G	T	T	C	C	T	T	C	C	G	G	C	C	G	G	A	A	T	T	C	C	G	G	T	T	T	T	A	A	T	T	T	T	C	C	G	G	T	T	G	G	C	C	A	A	C	C	G	G	A	A	C	C	G	G	C	C	C	C	G	G	A	A	A	A	A	A	T	T	C	C	C	C	T	T	G	G	A	A	C	C	T	T	C	C	G	G	C	C	G	G	G	G	A	A	C	C	T	T	C	C	A	A	G	G	A	A	G	G	T	T	C	C	G	G	A	A	G	G	G	G	T	T	C	C	C	C	C	C	G	G	G	G	G	G	G	G	A	A	C	C	T	T	G	G	A	A	T	T	A	A	T	T	A	A	C	C	C	C	G	G	A	A	C	C	T	T	T	T	C	C	A	A	C	C	C	C	G	G	G	G	C	C	A	A	T	T	G	G	G	G	C	C	A	A	T	T	T	T	G	G	A	A	C	C	T	T	A	A	A	A	C	C	T	T	T	T	T	T	T	T	A	A	C	C	C	C	A	A	C	C	C	C	A	A	A	A	G	G	A	A	C	C	C	C	A	A	A	A	G	G	A	A	T	T	C	C	G	G	C	C	G	G	A	A	A	A	A	A	A	A	C	C	T	T	G	G	G	G	T	T	G	G	G	G	A	A	A	A	T	T	A	A	C	C	G	G	T	T	T	T	T	T	T	T	G	G	T	T	A	A	T	T	A	A	C	C	A	A	C	C	A	A	T	T	T	T	A	A	A	A	G	G	C	C	A	A	T	T	T	T	C	C	T	T	T	T	A	A	G	G	C	C	G	G	C	C	A	A	G	G	T	T	G	G	G	G	C	C	A	A	C	C	G	G	A	A	T	T	C	C	C	C	C	C	A	A	G	G	G	G	A	A	A	A	C	C	G	G	G	G	G	G	T	T	G	G	C	C	T	T	A	A	A	A	C	C	A	A	T	T	T	T	T	T	T	T	G	G	A	A	T	T	T	T	T	T	G	G	G	G	T	T	G	G	C	C	T	T	T	T	T	T	A	A	T	T	G	G	T	T	A	A	A	A	G	G	G	G	C	C	A	A	G	G	T	T	T	T	C	C	C	C	T	T	G	G	T	T	A	A	T	T	C	C	G	G	G	G	C	C	C	C	G	G	T	T	A	A	C	C	T	T	A	A	T	T	G	G	T	T	G	G	C	C	T	T	A	A	T	T	T	T	G	G	T	T	C	C	T	T	T	T	C	C	C	C	T	T	G	G	T	T	C	C	A	A	G	G	T	T	G	G	C	C	T	T	C	C	G	G	C	C	G	G	A	A	C	C	C	C	A	A	T	T	A	A	A	A	C	C	C	C	A	A	T	T	C	C	A	A	A	A	T	T	T	T	T	T	C	C	T	T	T	T	G	G	A	A	A	A	A	A	T	T	C	C	A	A	G	G	A	A	G	G	C	C	A	A	A	A	A	A	C	C	A	A	T	T	G	G	A	A	G	G	A	A	C	C	G	G	G	G	C	C	G	G	G	G	C	C	C	C	T	T	A	A	T	T	A	A	C	C	A	A	C	C	G	G	T	T	T	T	C	C	A	A	G	G	T	T	G	G	C	C	T	T	G	G	G	G	T	T	A	A	G	G	T	T	A	A	A	A	C	C	A	A	T	T	T	T	G	G	T	T	A	A	C	C	G	G	G	G	A	A	T	T	T	T	T	T	G	G	A	A	T	T	A	A	A	A	A	A	A	A	A	A	A	A	T	T	A	A	C	C	T	T	T	T	G	G	C	C	C	C	C	C	A	A	G	G	A	A	C	C	A	A	A	A	T	T	T	T	A	A	T	T	A	A	T	T	A	A	A	A	A	A	T	T	G	G	A	A	G	G	A	A	T	T	G	G	C	C	A	A	A	A	C	C	C	C	G	G	G	G	G	G	T	T	T	T	A	A	G	G	A	A	G	G	T	T	C	C	C	C	T	T	C	C	G	G	G	G	T	T	T	T	A	A	G	G	G	G	T	T	G	G	T	T	G	G	G	G	T	T	G	G	A	A	A	A	C	C	G	G	A	A	A	A	A	A	G	G	G	G	G	G	A	A	G	G	T	T	A	A	G	G	G	G	A	A	C	C	T	T	T	T	C	C	T	T	T	T	T	T	C	C	A	A	C	C	G	G	G	G	G	G	C	C	T	T	A	A	T	T	A	A	C	C	C	C	G	G	C	C	G	G	C	C	G	G	G	G	G	G	G	G	T	T	G	G	A	A	C	C	G	G	T	T	C	C	T	T	T	T	A	A	A	A	A	A	A	A	C	C	T	T	G	G	G	G	T	T	G	G	G	G	T	T	C	C	A	A	A	A	C	C	C	C	A	A	C	C	A	A	A	A	G	G	A	A	A	A	C	C	G	G	C	C	C	C	G	G	A	A	C	C	C	C	T	T	C	C	G	G	G	G	A	A	A	A	C	C	A	A	A	A	T	T	G	G	A	A	G	G	C	C	T	T	A	A	A	A	T	T	T	T	A	A	G	G	G	G	G	G	C	C	C	C	G	G	G	G	T	T	A	A	T	T	C	C	T	T	A	A	C	C	C	C	G	G	C	C	T	T	T	T	T	T	C	C	G	G	T	T	T	T	C	C	T	T	T	T	T	T	T	T	G	G	T	T	A	A	T	T	C	C	C	C	A	A	A	A	C	C	C	C	G	G	A	A	A	A	A	A	C	C	A	A	G	G	T	T	C	C	G	G	T	T	A	A	G	G	A	A	G	G	A	A	C	C	G	G	A	A	G	G	T	T	A	A	C	C	A	A	G	G	G	G	T	T	T	T	C	C	G	G	G	G	G	G	C	C	G	G	T	T	T	T	A	A	C	C	G	G	A	A	C	C	G	G	G	G	G	G	A	A	C	C	A	A	G	G	A	A	T	T	G	G	G	G	C	C	G	G	C	C	G	G	C	C	C	C	C	C	G	G	C	C	G	G	G	G	G	G	T	T	G	G	C	C	G	G	A	A	G	G	C	C	C	C	A	A	G	G	C	C	G	G	G	G	C	C	T	T	C	C	G	G	A	A	C	C	T	T	A	A	A	A	G	G	A	A	G	G	A	A	C	C	C	C	G	G	C	C	C	C	C	C	G	G	T	T	G	G	G	G	A	A	G	G	T	T	G	G	C	C	C	C	T	T	T	T	C	C	A	A	G	G	C	C	G	G	G	G	G	G	C	C	C	C	G	G	A	A	C	C	G	G	A	A	A	A	C	C	G	G	G	G	C	C	G	G	A	A	T	T	G	G	C	C	T	T	C	C	T	T	G	G	A	A	T	T	A	A	A	A	G	G	C	C	G	G	T	T	T	T	G	G	A	A	T	T	T	T	T	T	T	T	A	A	T	T	A	A	C	C	C	C	T	T	A	A	A	A	A	A	A	A	C	C	C	C	A	A	T	T	A	A	C	C	T	T	T	T	A	A	T	T	C	C	G	G	C	C	C	C	C	C	A	A	A	A	C	C	A	A	G	G	A	A	G	G	C	C	C	C	A	A	C	C	G	G	A	A	C	C	A	A	A	A	C	C	G	G	G	G	A	A	G	G	T	T	C	C	A	A	C	C	A	A	A	A	G	G	C	C	A	A	A	A	G	G	A	A	C	C	A	A	T	T	A	A	C	C	G	G	A	A	G	G	G	G	G	G	C	C	A	A	G	G	T	T	C	C	T	T	A	A	G	G	T	T	C	C	C	C	C	C	G	G	G	G	T	T	C	C	G	G	A	A	G	G	T	T	T	T	C	C	G	G	G	G	G	G	A	A	T	T	A	A	G	G	A	A	C	C	A	A	C	C	T	T	T	T	A	A	A	A	A	A	C	C	G	G	T	T	C	C	C	C	C	C	A	A	C	C	G	G	C	C	G	G	A	A	C	C	T	T	G	G	G	G	G	G	T	T	T	T	C	C	A	A	G	G	A	A	G	G	T	T	T	T	T	T	A	A	A	A	G	G	C	C	C	C	G	G	C	C	C	C	G	G	A	A	C	C	T	T	T	T	A	A	A	A	C	C	A	A	G	G	A	A	C	C	C	C	C	C	G	G	A	A	C	C	A	A	C	C	A	A	A	A	C	C	A	A	G	G	T	T	A	A	T	T	G	G	G	G	T	T	C	C	G	G	A	A	T	T	G	G	G	G	A	A	A	A	T	T	T	T	T	T	A	A	G	G	C	C	T	T	C	C	C	C	C	C	C	C	T	T	C	C	T	T	T	T	C	C	A	A	G	G	G	G	NA	NA	C	C	C	C	C	C	C	C	G	G	T	T	C	C	T	T	T	T	A	A	G	G	T	T	C	C	G	G	C	C	G	G	T	T	T	T	A	A	A	A	C	C	T	T	C	C	G	G	A	A	T	T	A	A	A	A	T	T	C	C	G	G	A	A	T	T	G	G	G	G	C	C	C	C	G	G	G	G	T	T	C	C	A	A	A	A	G	G	G	G	G	G	T	T	C	C	G	G	A	A	C	C	G	G	C	C	T	T	A	A	C	C	A	A	C	C	G	G	C	C	T	T	G	G	T	T	C	C	T	T	G	G	C	C	G	G	A	A	T	T	T	T	A	A	T	T	G	G	C	C	T	T	A	A	T	T	T	T	A	A	C	C	C	C	C	C	T	T	T	T	T	T	A	A	A	A	G	G	G	G	G	G	C	C	A	A	A	A	G	G	C	C	A	A	A	A	G	G	C	T	G	G	C	C	G	G	C	C	C	C	A	A	G	G	G	G	G	G	T	T	A	A	G	G	G	G	T	T	G	G	G	G	G	G	C	C	C	C	A	A	G	G	G	G	A	A	C	C	G	G	C	C	C	C	A	A	A	A	G	G	G	G	A	A	T	T	A	A	G	G	G	G	T	T	T	T	T	T	T	T	G	G	G	G	C	C	T	T	G	G	C	C	G	G	T	T	C	C	G	G	A	A	C	C	T	T	C	C	C	C	G	G	T	T	T	T	A	A	T	T	A	A	C	C	C	C	T	T	C	C	C	C	C	C	C	C	G	G	C	C	T	T	T	T	T	T	C	C	C	C	G	G	G	G	T	T	A	A	T	T	T	T	C	C	C	C	A	A	G	G	A	A	G	G	G	G	C	C	C	C	G	G	T	T	C	C	T	T	G	G	G	G	G	G	C	C	T	T	G	G	A	A	C	C	A	A	A	A	C	C	A	A	G	G	T	T	T	T	G	G	G	G	G	G	A	A	T	T	G	G	A	A	A	A	C	C	G	G	G	G	T	T	T	T	T	T	G	G	C	C	A	A	T	T	G	G	G	G	C	C	A	A	G	G	A	A	A	A	G	G	T	T	A	A	G	G	T	T	T	T	A	A	A	A	T	T	G	G	G	G	A	A	A	A	A	A	A	A	T	T	T	T	C	C	A	A	C	C	C	C	C	C	T	T	G	G	C	C	A	A	G	G	C	C	C	C	C	C	C	C	G	G	T	T	C	C	G	G	A	A	C	C	G	G	T	T	T	T	G	G	C	C	T	T	A	A	A	A	C	C	C	C	G	G	T	T	A	A	C	C	G	G	G	G	C	C	G	G	T	T	A	A	G	G	C	C	C	C	C	C	G	G	G	G	C	C	T	T	T	T	G	G	C	C	A	A	C	C	T	T	G	G	T	T	G	G	G	G	C	C	G	G	C	C	A	A	G	G	G	G	T	T	G	G	C	C	T	T	C	C	C	C	T	T	C	C	G	G	G	G	A	A	C	C	A	A	G	G	T	T	T	T	G	G	A	A	C	C	T	T	C	C	C	C	A	A	C	C	C	C	T	T	C	C	T	T	G	G	A	A	G	G	T	T	T	T	T	T	C	C	T	T	G	G	C	C	G	G	A	A	G	G	A	A	C	C	T	T	T	T	C	C	T	T	T	T	G	G	G	G	G	G	A	A	T	T	T	T	C	C	G	G	A	A	G	G	G	G	G	G	C	C	G	G	G	G	C	C	C	C	C	C	C	C	G	G	T	T	C	C	T	T	T	T	C	C	T	T	G	G	G	G	A	A	G	G	G	G	C	C	T	T	A	A	C	C	T	T	G	G	G	G	C	C	G	G	A	A	G	G	C	C	A	A	A	A	C	C	G	G	G	G	A	A	G	G	C	C	A	A	G	G	A	A	C	C	A	A	C	C	C	C	C	C	A	A	G	G	G	G	C	C	G	G	C	C	A	A	T	T	A	A	T	T	T	T	A	A	G	G	A	A	C	C	A	A	T	T	A	A	G	G	T	T	T	T	G	G	G	G	C	C	C	C	G	G	C	C	G	G	G	G	G	G	G	G	T	T	T	T	C	C	G	G	C	C	C	C	G	G	C	C	T	T	T	T	A	A	A	A	G	G	C	C	A	A	T	T	C	C	G	G	T	T	G	G	T	T	G	G	G	G	T	T	T	T	C	C	A	A	T	T	T	T	G	G	C	C	T	T	T	T	C	C	C	C	T	T	A	A	A	A	C	C	C	C	A	A	T	T	G	G	A	A	T	T	A	A	G	G	G	G	T	T	C	C	C	C	A	A	NA	NA	A	A	C	C	G	G	A	A	T	T	A	A	T	T	T	T	A	A	G	G	G	G	T	T	T	T	C	C	A	A	A	A	G	G	T	T	G	G	C	C	T	T	G	G	G	G	A	A	A	A	A	A	A	A	T	T	A	A	A	A	C	C	C	C	C	C	G	G	G	G	A	A	C	C	C	C	C	C	G	G	A	A	C	C	A	A	C	C	T	T	A	A	C	C	G	G	C	C	G	G	T	T	T	T	G	G	A	A	G	G	A	A	A	A	C	C	G	G	A	A	C	C	T	T	G	G	T	T	A	A	C	C	G	G	G	G	T	T	G	G	A	A	G	G	A	A	G	G	C	C	T	T	C	C	C	C	C	C	T	T	T	T	G	G	G	G	A	A	A	A	A	A	A	A	G	G	A	A	T	T	G	G	T	T	G	G	G	G	T	T	C	C	G	G	G	G	A	A	A	A	A	A	C	C	G	G	A	A	A	A	T	T	C	C	T	T	T	T	C	C	T	T	A	A	C	C	T	T	G	G	A	A	A	A	A	A	C	C	A	A	T	T	A	A	C	C	G	G	T	T	T	T	C	C	C	C	C	C	T	T	C	C	T	T	A	A	G	G	G	G	A	A	G	G	C	C	G	G	T	T	G	G	G	G	T	T	T	T	T	T	G	G	G	G	T	T	A	A	T	T	T	T	C	C	C	C	C	C	A	A	G	G	G	G	C	C	G	G	A	A	C	C	G	G	A	A	G	G	A	A	C	C	T	T	G	G	T	T	G	G	C	C	G	G	G	G	A	A	G	G	C	C	G	G	C	C	T	T	T	T	T	T	C	C	A	A	T	T	G	G	C	C	A	A	C	C	G	G	A	A	G	G	G	G	T	T	G	G	G	G	A	A	T	T	A	A	C	C	A	A	G	G	G	G	C	C	A	A	C	C	C	C	C	C	G	G	G	G	G	G	G	G	G	G	C	C	A	A	C	C	T	T	T	T	C	C	C	C	C	C	T	T	C	C	T	T	A	A	T	T	C	C	C	C	G	G	G	G	C	C	C	C	C	C	G	G	T	T	G	G	C	C	G	G	G	G	G	G	T	T	A	A	G	G	T	T	A	A	A	A	A	A	C	C	C	C	C	C	C	C	A	A	A	A	C	C	G	G	A	A	G	G	C	C	T	T	C	C	C	C	G	G	C	T	G	G	C	C	T	T	C	C	T	T	A	A	A	A	G	G	T	T	G	G	T	T	A	A	C	C	C	C	A	A	A	A	G	G	G	G	T	T	A	A	G	G	T	T	C	C	C	C	G	G	C	C	C	C	G	G	T	T	G	G	C	C	A	A	T	T	G	G	A	A	C	C	A	A	C	C	A	A	T	T	G	G	C	C	A	A	C	C	C	C	G	G	C	C	C	C	C	C	A	A	C	C	T	T	C	C	T	T	T	T	G	G	C	C	T	T	T	T	A	A	T	T	T	T	C	C	A	A	A	A	T	T	A	A	G	G	A	A	T	T	G	G	A	A	T	T	A	A	C	C	T	T	G	G	G	G	C	C	T	T	C	C	A	A	C	C	T	T	A	A	A	A	T	T	G	G	T	T	C	C	G	G	G	G	T	T	A	A	T	T	C	C	T	T	A	A	C	C	G	G	G	G	C	C	C	C	A	A	A	A	T	T	G	G	T	T	A	A	G	G	G	G	T	T	T	T	G	G	C	C	T	T	G	G	T	T	A	A	T	T	G	G	T	T	A	A	G	G	A	A	A	A	T	T	A	A	T	T	T	T	C	C	C	C	C	C	G	G	A	A	G	G	A	A	T	T	C	C	A	A	G	G	A	A	T	T	A	A	G	G	C	C	G	G	T	T	G	G	C	C	C	C	A	A	A	A	A	A	T	T	A	A	T	T	C	C	A	A	A	A	C	C	G	G	T	T	T	T	G	G	T	T	G	G	G	G	T	T	A	A	C	C	G	G	G	G	T	T	G	G	C	C	A	A	T	T	C	C	A	A	T	T	C	C	C	C	C	C	C	C	C	C	C	C	G	G	G	G	C	C	G	G	C	C	A	A	C	C	A	A	G	G	G	G	A	A	C	C	C	C	G	G	G	G	C	C	C	C	C	C	T	T	A	A	G	G	T	T	G	G	A	A	A	A	G	G	C	C	A	A	C	C	G	G	G	G	C	C	A	A	A	A	A	A	G	G	A	A	T	T	G	G	G	G	C	C	G	G	T	T	A	A	G	G	C	C	C	C	C	C	T	T	G	G	C	C	C	C	A	A	A	A	A	A	C	C	G	G	C	C	G	G	C	C	G	G	C	C	G	G	T	T	A	A	C	C	C	C	A	A	C	C	G	G	C	C	A	A	G	G	A	A	A	A	T	T	T	T	A	A	T	T	C	C	T	T	C	C	T	T	G	G	G	G	T	T	G	G	C	C	A	A	A	A	T	T	C	C	T	T	G	G	G	G	C	C	G	G	G	G	G	G	C	C	G	G	T	T	G	G	T	T	A	A	A	A	C	C	T	T	G	G	G	G	T	T	A	A	A	A	G	G	G	G	C	C	A	A	A	A	C	C	G	G	T	T	C	C	A	A	C	C	A	A	A	A	G	G	A	A	G	G	G	G	C	C	G	G	T	T	G	G	A	A	C	C	C	C	G	G	A	A	C	C	T	T	G	G	G	G	A	A	C	C	C	C	C	C	A	A	T	T	G	G	G	G	A	A	G	G	G	G	T	T	C	C	C	C	G	G	C	C	T	T	G	G	C	C	A	A	T	T	G	G	G	G	A	A	T	T	A	A	A	A	A	A	C	C	G	G	T	T	C	C	A	A	T	T	A	A	T	T	C	C	G	G	C	C	G	G	C	C	A	A	A	A	T	T	A	A	G	G	A	A	G	G	G	G	T	T	G	G	A	A	T	T	T	T	G	G	C	C	T	T	T	T	C	C	G	G	G	G	G	G	A	A	C	C	A	A	G	G	C	C	C	C	G	G	C	C	T	T	C	C	A	A	A	A	G	G	T	T	C	C	A	A	T	T	T	T	G	G	A	A	G	G	T	T	G	G	T	T	G	G	T	T	C	C	C	C	C	C	T	T	A	A	C	C	T	T	A	A	G	G	A	A	A	A	G	G	G	G	G	G	C	C	T	T	G	G	G	G	G	G	A	A	G	G	C	C	T	T	C	C	G	G	G	G	G	G	G	G	C	C	C	C	A	A	T	T	G	G	C	C	T	T	T	T	G	G	G	G	C	C	A	A	T	T	T	T	G	G	A	A	A	A	A	A	A	A	C	C	C	C	G	G	G	G	A	A	C	C	C	C	G	G	G	G	G	G	T	T	C	C	G	G	T	T	T	T	G	G	C	C	G	G	C	C	T	T	C	C	A	A	T	T	A	A	G	G	C	C	T	T	A	A	G	G	G	G	A	A	A	A	G	G	C	C	T	T	T	T	A	A	A	A	T	T	T	T	T	T	T	T	T	T	G	G	T	T	A	A	T	T	C	C	A	A	G	G	G	G	C	C	C	C	NA	NA	T	T	T	T	G	G	A	A	C	C	T	T	G	G	T	T	T	T	G	G	C	C	G	G	G	G	A	A	G	G	T	T	C	C	C	C	T	T	C	C	C	C	C	C	C	C	G	G	C	C	T	T	G	G	A	A	T	T	G	G	T	T	G	G	T	T	C	C	C	C	G	G	T	T	C	C	A	A	C	C	C	C	A	A	A	A	T	T	C	C	G	G	A	A	C	C	T	T	T	T	G	G	A	A	C	C	A	A	A	A	A	A	C	C	A	A	T	T	T	T	A	A	C	C	G	G	G	G	C	C	C	C	T	T	T	T	A	A	T	T	T	T	G	G	C	C	G	G	A	A	A	A	C	C	A	A	C	C	T	T	C	C	G	G	C	C	C	C	A	A	T	T	C	C	C	C	G	G	A	A	G	G	G	G	C	C	T	T	T	T	C	C	A	A	C	C	A	A	C	C	G	G	A	A	A	A	T	T	A	A	T	T	A	A	T	T	G	G	G	G	T	T	A	A	A	A	G	G	T	T	C	C	C	C	C	C	C	C	A	A	A	A	C	C	T	T	A	A	A	A	A	A	G	G	C	C	A	A	G	G	A	A	T	T	T	T	T	T	T	T	G	G	G	G	A	A	A	A	A	A	C	C	A	A	C	C	A	A	A	A	G	G	G	G	C	C	A	A	G	G	T	T	T	T	T	T	T	T	G	G	T	T	C	C	T	T	G	G	C	C	C	C	G	G	C	C	A	A	T	T	T	T	G	G	T	T	C	C	T	T	T	T	G	G	T	T	G	G	T	T	T	T	A	A	C	C	A	A	T	T	T	T	A	A	A	A	A	A	G	G	C	C	A	A	A	A	T	T	A	A	T	T	C	C	T	T	A	A	A	A	T	T	A	A	A	A	C	C	T	T	T	T	A	A	C	C	C	C	C	C	C	C	A	A	T	C	T	T	A	A	G	G	G	G	A	A	A	A	G	G	C	C	C	C	G	G	T	T	G	G	G	G	A	A	C	C	T	T	T	T	G	G	C	C	C	C	C	C	T	T	G	G	C	C	T	T	G	G	T	T	A	A	T	T	C	C	A	A	C	C	C	C	G	G	G	G	G	G	A	A	G	G	G	G	A	A	G	G	A	A	T	T	C	C	A	A	T	T	G	G	C	C	C	C	C	C	T	T	A	A	C	C	C	C	C	C	A	A	A	A	G	G	G	G	C	C	A	A	T	T	G	G	A	A	A	A	A	A	G	G	A	A	T	T	C	C	C	C	C	C	G	G	G	G	C	C	A	A	A	A	G	G	C	C	A	A	A	A	A	A	G	G	T	T	A	A	A	A	A	A	C	C	A	A	T	T	T	T	G	G	A	A	A	A	A	A	G	G	C	C	C	C	A	A	A	A	G	G	A	A	C	C	A	A	C	C	A	A	A	A	C	C	C	C	A	A	A	A	A	A	G	G	C	C	T	T	T	T	G	G	G	G	A	A	G	G	T	T	A	A	A	A	A	A	T	T	G	G	G	G	A	A	T	T	G	G	G	G	T	T	G	G	G	G	A	A	C	C	G	G	C	C	A	A	G	G	C	C	A	A	A	A	C	C	G	G	G	G	T	T	C	C	C	C	T	T	A	A	A	A	T	T	G	G	G	G	T	T	C	C	G	G	T	T	G	G	C	C	T	T	A	A	C	C	T	T	G	G	A	A	T	T	A	A	C	C	C	C	T	T	G	G	A	A	A	A	G	G	C	C	G	G	T	T	T	T	T	T	C	C	A	A	C	C	A	A	T	T	C	C	A	A	C	C	G	G	G	G	T	T	A	A	A	A	C	C	G	G	A	A	T	T	T	T	C	C	G	G	C	C	G	G	C	C	A	A	T	T	A	A	A	A	T	T	C	C	C	C	C	C	A	A	T	T	G	G	T	T	T	T	A	A	C	C	T	T	C	C	C	C	A	A	A	A	C	C	A	A	G	G	G	G	A	A	C	C	T	T	G	G	C	C	G	G	C	C	G	G	A	A	C	C	C	C	G	G	C	C	T	T	T	T	T	T	T	T	T	T	C	C	T	T	T	T	T	T	A	A	C	C	T	T	T	T	C	C	G	G	T	T	G	G	C	C	G	G	T	T	C	C	G	G	G	G	G	G	T	T	G	G	T	T	G	G	T	T	G	G	T	T	A	A	G	G	A	A	T	T	A	A	T	T	T	T	A	A	C	C	G	G	T	T	C	C	T	T	G	G	G	G	T	T	A	A	G	A	A	A	A	A	T	T	T	T	C	C	T	T	G	G	A	A	T	T	T	T	C	C	A	A	T	T	T	T	C	C	G	G	T	T	A	A	C	C	T	T	G	G	A	A	T	T	G	G	T	T	G	G	G	G	C	C	A	A	G	G	A	A	G	G	T	T	C	C	T	T	T	T	A	A	T	T	T	T	C	C	G	G	G	G	A	A	C	C	G	G	A	A	C	C	T	T	C	C	A	A	G	G	C	C	A	A	A	A	G	G	A	A	G	G	A	A	A	A	T	T	G	G	T	T	T	T	A	A	C	C	A	A	T	T	G	G	C	C	A	A	A	A	A	A	T	T	A	A	G	G	C	C	T	T	T	T	T	T	G	G	G	G	G	G	T	T	C	C	A	A	G	G	T	T	G	G	C	C	C	C	A	A	C	C	G	G	T	T	G	G	G	G	A	A	A	A	G	G	G	G	A	A	G	G	G	G	T	T	G	G	T	T	A	A	G	G	A	A	G	G	C	C	A	A	A	A	C	C	G	G	C	C	A	A	G	G	G	G	G	G	G	G	C	C	C	C	T	T	A	A	A	A	T	T	G	G	C	C	T	T	C	C	T	T	C	C	T	T	G	G	T	T	T	T	A	A	A	A	C	C	G	G	G	G	T	T	G	G	G	G	A	A	T	T	A	A	T	T	C	C	A	A	T	T	G	G	T	T	A	A	G	G	C	C	A	A	C	C	A	A	C	C	G	G	A	A	T	T	T	T	T	T	C	C	A	A	G	G	G	G	C	C	C	C	G	G	C	C	C	C	A	A	C	C	T	T	T	T	A	A	A	A	T	T	C	C	A	A	C	C	T	T	G	G	T	T	G	G	G	G	C	C	A	A	T	T	A	A	C	C	T	T	G	G	C	C	C	C	A	A	G	G	C	C	C	C	T	T	G	G	T	T	T	T	T	T	C	C	T	T	C	C	A	A	A	A	T	T	C	C	T	T	T	T	A	A	A	A	T	T	T	T	G	G	A	A	A	A	T	T	C	C	C	C	C	C	A	A	G	G	G	G	A	A	G	G	C	C	C	C	T	T	A	A	A	A	C	C	T	T	T	T	G	G	NA	NA	A	A	A	A	T	T	G	G	G	G	G	G	C	C	T	T	T	T	C	C	C	C	G	G	A	A	C	C	G	G	T	T	A	A	A	A	C	C	C	C	C	C	C	C	T	T	G	G	C	C	T	T	G	G	A	A	G	G	T	T	C	C	C	C	T	T	T	T	T	T	T	T	A	A	T	T	A	A	G	G	G	G	G	G	A	A	G	G	G	G	C	C	T	T	T	T	C	C	G	G	G	G	G	G	C	C	C	C	G	G	C	C	A	A	C	C	G	G	G	G	G	G	A	A	G	G	T	T	A	A	A	A	G	G	A	A	A	A	G	G	T	T	C	C	A	A	A	A	A	A	T	T	C	C	T	T	A	A	T	T	A	A	G	G	A	A	A	A	C	C	G	G	T	T	T	T	G	G	C	C	C	C	T	T	A	A	C	C	C	C	A	A	T	T	A	A	T	T	G	G	T	T	C	C	C	C	A	A	C	C	A	A	T	T	T	T	A	A	A	A	C	C	A	A	T	T	A	A	C	C	G	G	A	A	A	A	T	T	G	G	A	A	T	T	G	G	C	C	G	G	A	A	T	T	C	C	T	T	G	G	A	A	G	G	A	A	A	A	G	G	C	C	C	C	C	C	C	C	T	T	C	C	T	T	A	A	G	G	G	G	T	T	C	C	T	T	A	A	A	A	A	A	A	A	G	G	T	T	A	A	G	G	T	T	C	C	A	A	C	C	T	T	A	A	A	A	T	T	T	T	G	G	C	C	G	G	C	C	T	T	T	T	G	G	G	G	C	C	C	C	A	A	G	G	C	C	A	A	G	G	G	G	T	T	G	G	A	A	G	G	C	C	C	C	G	G	A	A	C	C	G	G	G	G	G	G	G	G	C	C	A	A	T	T	G	G	A	A	T	T	G	G	G	G	G	G	C	C	G	G	A	A	C	C	G	G	T	T	G	G	G	G	A	A	T	T	A	A	A	A	T	T	G	G	G	G	A	A	A	A	G	G	A	A	G	G	A	A	A	A	C	C	C	C	A	A	T	T	T	T	G	G	C	C	T	T	G	G	A	A	A	A	G	G	T	T	C	C	A	A	T	T	T	T	T	T	C	C	G	G	C	C	C	C	A	A	T	T	T	T	G	G	C	C	G	G	G	G	G	G	T	T	A	A	C	C	G	G	G	G	C	C	G	G	A	A	G	G	G	G	C	C	G	G	G	G	T	T	C	C	C	C	T	T	A	A	C	C	T	T	G	G	T	T	C	C	C	C	A	A	T	T	T	T	G	G	A	A	A	A	G	G	A	A	C	C	A	A	G	G	C	C	C	C	T	T	C	C	G	G	A	A	T	T	C	C	T	T	T	T	T	T	T	T	G	G	A	A	A	A	A	A	A	A	C	C	T	T	G	G	T	T	G	G	C	C	T	T	G	G	G	G	G	G	T	T	A	A	G	G	A	A	C	C	C	C	C	C	A	A	C	C	T	T	G	G	G	G	A	A	C	C	G	G	A	A	G	G	G	G	T	T	C	C	G	G	C	C	A	A	C	C	G	G	T	T	A	A	T	T	C	C	A	A	A	A	T	T	C	C	T	T	A	A	C	C	T	T	C	C	T	T	C	C	A	A	G	G	T	T	T	T	C	C	C	C	G	G	T	T	G	G	A	A	A	A	A	A	C	C	A	A	G	G	C	C	G	G	A	A	C	C	A	A	A	A	G	G	C	C	A	A	C	C	G	G	C	C	C	C	C	C	G	G	A	A	A	A	A	A	A	A	C	C	C	C	A	A	G	G	T	T	G	G	T	T	G	G	C	C	G	G	A	A	T	T	G	G	C	C	T	T	T	T	A	A	A	A	G	G	C	C	T	T	A	A	A	A	A	A	T	T	A	A	T	T	T	T	A	A	G	G	G	G	C	C	C	C	T	T	T	T	G	G	A	A	T	T	G	G	A	A	C	C	C	C	A	A	G	G	A	A	G	G	C	C	T	T	G	G	T	T	G	G	A	A	C	C	T	T	C	C	G	G	G	G	A	A	G	G	A	A	T	T	C	C	G	G	C	C	G	G	T	T	C	C	G	G	G	G	A	A	T	T	C	C	G	G	G	G	C	C	G	G	A	A	T	T	G	G	G	G	A	A	T	T	G	G	C	C	G	G	G	G	T	T	C	C	T	T	T	T	C	C	G	G	T	T	A	A	G	G	G	G	A	A	T	T	G	G	G	G	A	A	T	T	G	G	G	G	C	C	A	A	T	T	T	T	A	A	A	A	G	G	T	T	T	T	T	T	C	C	A	A	A	A	G	G	C	C	A	A	C	C	A	A	A	A	T	T	T	T	C	C	G	G	G	G	T	T	A	A	A	A	G	G	C	C	C	C	G	G	T	T	A	A	C	C	G	G	C	C	T	T	G	G	C	C	G	G	C	C	A	A	G	G	T	T	C	C	T	T	A	A	G	G	A	A	A	A	G	G	T	T	A	A	G	G	G	G	T	T	G	G	T	T	G	G	G	G	A	A	A	A	C	C	T	T	G	G	G	A	T	T	G	G	A	A	G	G	T	T	T	T	A	A	G	G	T	T	G	G	C	C	C	C	G	G	C	C	C	C	T	T	C	C	T	T	G	G	A	A	G	G	A	A	G	G	C	C	G	G	G	G	A	A	T	T	T	T	A	A	C	C	A	A	G	G	C	C	C	C	T	T	T	T	G	G	C	C	G	G	G	G	C	C	C	C	A	A	A	A	T	T	G	G	C	C	A	A	C	C	T	T	A	A	G	G	G	G	G	G	T	T	A	A	A	A	T	T	G	G	G	G	C	C	C	C	T	T	G	G	T	T	G	G	C	C	G	G	C	C	C	C	G	G	G	G	C	C	C	C	A	A	G	G	A	A	G	G	A	A	C	C	C	C	NA	NA	T	T	T	T	G	G	T	T	G	G	G	G	G	G	T	T	A	A	A	A	C	C	T	T	A	A	A	A	G	G	T	T	A	A	G	G	C	C	T	T	G	G	A	A	G	G	T	T	T	T	C	C	A	A	T	T	T	T	T	T	T	T	C	C	C	C	C	C	C	C	A	A	C	C	T	T	G	G	G	G	T	T	A	A	T	T	G	G	G	G	A	A	A	A	C	C	C	C	T	T	G	G	C	C	T	T	T	T	G	G	A	A	A	A	G	A	C	C	G	G	T	T	G	G	A	A	A	A	T	T	C	C	A	A	A	A	A	A	T	T	T	T	C	C	C	C	A	A	T	T	C	C	T	T	T	T	C	C	A	A	C	C	T	T	C	C	G	G	C	C	A	A	T	T	G	G	T	T	G	G	T	T	C	C	G	G	C	C	C	C	C	C	C	C	G	G	A	A	G	G	C	C	A	A	G	G	A	A	G	G	T	T	A	A	G	G	G	G	A	A	T	T	A	A	G	G	T	T	C	C	C	C	A	A	C	C	T	T	C	C	A	A	A	A	G	G	G	G	A	A	C	C	C	C	A	A	A	A	G	G	C	C	A	A	A	A	C	C	T	T	T	T	G	G	T	T	T	T	C	C	T	T	C	C	C	C	C	C	A	A	C	C	A	A	T	T	A	A	C	C	T	T	G	G	A	A	G	G	A	A	G	G	G	G	G	G	G	G	A	A	C	C	G	G	G	G	G	G	A	A	A	A	G	G	A	A	C	C	C	C	C	C	G	G	A	A	A	A	C	C	G	G	C	C	T	T	G	G	G	G	G	G	A	A	C	C	T	T	T	T	G	G	G	G	A	A	C	C	G	G	C	C	A	A	G	G	T	T	G	G	T	T	G	G	A	A	A	A	G	G	G	G	G	G	A	A	G	G	A	A	G	G	G	G	G	G	C	C	C	C	C	C	T	T	A	A	G	G	C	C	G	G	C	C	G	G	G	G	G	G	G	G	G	G	G	G	T	T	A	A	T	T	A	A	C	C	T	T	T	T	T	T	C	C	T	T	T	T	T	T	T	T	G	G	G	G	T	T	T	T	G	G	T	T	T	T	G	G	C	C	C	C	A	A	G	G	G	G	C	C	T	T	G	G	C	C	T	T	A	A	A	A	G	G	C	C	G	G	G	G	T	T	G	G	T	T	A	A	A	A	T	T	A	A	G	G	C	C	A	A	T	T	G	G	C	C	C	C	G	G	C	C	G	G	T	T	T	T	G	G	G	G	G	G	A	A	A	A	C	C	C	C	A	A	T	T	G	G	C	C	T	T	G	G	G	G	C	C	T	T	G	G	G	G	A	A	C	C	A	A	T	T	T	T	T	T	G	G	C	C	T	T	A	A	C	C	A	A	A	A	G	G	C	C	C	C	G	G	T	T	T	T	C	C	T	T	C	C	A	A	T	T	T	T	C	C	C	C	G	G	A	A	G	G	C	C	C	C	A	A	G	G	T	T	T	T	C	C	G	G	T	T	T	T	C	C	G	G	T	T	G	G	G	G	G	G	C	C	C	C	C	C	T	T	A	A	T	T	C	C	C	C	C	C	G	G	A	A	C	C	A	A	C	C	T	T	G	G	T	T	C	C	G	G	A	A	G	G	C	C	G	G	A	A	A	A	G	G	A	A	C	C	G	G	A	A	G	G	C	C	T	T	G	G	C	C	T	T	A	A	C	C	G	G	C	C	C	C	A	A	C	C	T	T	C	C	T	T	G	G	T	T	A	A	A	A	A	A	A	A	G	G	G	G	G	G	C	C	C	C	C	C	C	C	C	C	A	A	G	G	T	T	A	A	T	T	G	G	T	T	C	C	G	G	G	G	G	G	C	C	G	G	T	T	G	G	G	G	A	A	C	C	C	C	T	T	G	G	G	G	T	T	T	T	C	C	A	A	A	A	T	G	A	A	A	A	T	T	T	T	A	A	G	G	C	C	C	C	A	A	A	A	T	T	T	T	T	T	G	G	C	C	A	A	G	G	T	T	A	A	T	T	G	G	G	G	G	G	A	A	T	T	T	T	G	G	G	G	A	A	A	A	T	T	G	G	A	A	A	A	G	G	A	A	C	C	T	T	T	T	C	C	A	A	G	G	A	A	A	A	C	C	C	C	T	T	G	G	A	A	T	T	A	A	A	A	G	G	A	A	T	T	G	G	T	T	A	A	T	T	C	C	C	C	A	A	C	C	T	T	C	C	T	T	A	A	A	A	A	A	G	G	T	T	T	T	T	T	T	T	G	G	C	C	C	C	T	T	A	A	C	C	T	T	C	C	C	C	G	G	G	G	G	G	C	C	A	A	C	C	G	G	T	T	G	G	A	A	T	T	T	T	T	T	T	T	G	G	C	C	T	T	C	C	A	A	T	T	G	G	T	T	T	T	G	G	G	G	G	G	T	T	G	G	C	C	G	G	G	G	G	G	G	G	A	A	A	A	G	G	T	T	G	G	A	A	A	A	T	T	T	T	T	T	A	A	C	C	C	C	A	A	T	T	G	G	G	G	A	A	G	G	A	A	T	T	C	C	G	G	G	G	A	A	A	A	C	C	C	C	A	A	A	A	A	A	G	G	G	G	T	T	G	G	T	T	T	T	A	A	T	T	C	C	G	G	G	G	C	C	A	A	T	T	T	T	G	G	T	T	C	C	G	G	G	G	C	C	NA	NA	A	A	A	A	G	G	A	A	T	T	G	G	T	T	A	A	G	G	T	T	T	T	A	A	T	T	G	G	C	C	T	T	G	G	G	G	C	C	T	T	T	T	C	C	G	G	G	G	T	T	G	G	T	T	G	G	G	G	T	T	C	C	A	A	C	C	NA	NA	A	A	A	A	T	T	A	A	C	C	T	T	C	C	G	G	G	G	G	G	G	G	C	C	A	A	A	A	A	A	A	A	C	C	T	T	G	G	T	T	A	A	G	G	G	G	A	A	G	G	G	G	T	T	C	C	C	C	T	T	G	G	A	A	T	T	T	T	T	T	G	G	G	G	A	A	G	G	A	A	G	G	C	C	G	G	T	T	T	T	A	A	G	G	A	A	G	G	G	G	C	C	T	T	T	T	G	G	A	A	A	A	G	G	G	G	C	C	G	G	T	T	A	A	A	A	A	A	A	A	A	A	A	A	G	G	G	G	A	A	T	T	A	A	C	C	A	A	G	G	T	T	C	C	A	A	T	T	C	C	G	G	A	A	C	C	G	G	A	A	G	G	T	T	C	C	A	A	A	A	A	A	A	A	T	T	T	T	G	G	A	A	T	T	A	A	T	T	A	A	T	T	C	C	A	A	G	G	A	A	A	A	T	T	T	T	A	A	A	A	T	T	G	G	C	C	A	A	A	A	G	G	T	T	T	T	T	T	G	G	G	G	T	T	G	G	G	G	T	T	A	A	A	A	A	A	T	T	A	A	C	C	A	A	A	A	A	A	A	A	T	T	C	C	C	C	G	G	A	A	G	G	C	C	T	T	C	C	A	A	T	T	G	G	C	C	T	T	C	C	C	C	G	G	G	G	C	C	C	C	C	C	T	T	G	G	C	C	G	G	A	A	G	G	G	G	C	C	T	T	G	G	G	G	A	A	C	C	G	G	A	A	A	A	G	G	C	C	T	T	T	T	G	G	T	T	A	A	G	G	C	C	G	G	A	A	T	T	C	C	A	A	A	A	A	A	C	C	C	C	G	G	G	G	A	A	A	A	T	T	T	T	C	C	G	G	T	T	A	A	C	C	C	C	A	A	C	C	A	A	T	T	T	T	G	G	C	C	T	T	A	A	C	C	G	G	A	A	A	A	T	T	G	G	T	T	G	G	C	C	G	G	A	A	G	G	T	T	T	T	T	T	G	G	T	T	G	G	G	G	C	C	A	A	T	T	T	T	G	G	C	C	C	C	A	A	A	A	C	C	C	C	A	A	C	C	C	C	T	T	A	A	T	T	G	G	A	A	A	A	G	G	C	C	T	T	T	T	T	T	A	A	C	C	G	G	G	G	G	G	T	T	A	A	C	C	T	T	A	A	G	G	A	A	C	C	G	G	T	T	C	C	T	T	C	C	G	G	C	C	C	C	C	C	C	C	C	C	A	A	A	A	T	T	G	G	T	T	G	G	G	G	A	A	C	C	G	G	A	A	T	T	T	T	T	T	A	A	G	G	G	G	T	T	A	A	T	T	G	G	A	A	C	C	C	C	T	T	T	T	A	A	A	A	T	T	G	G	A	A	C	C	A	A	G	G	T	T	T	T	A	A	A	A	C	C	C	C	G	G	C	C	G	G	G	G	C	C	T	T	A	A	C	C	T	T	T	T	T	T	G	G	G	G	T	T	C	C	C	C	C	C	C	C	G	G	A	A	A	A	T	T	G	G	T	T	A	A	T	T	G	G	A	A	T	T	A	A	C	C	T	T	T	T	G	G	G	G	G	G	A	A	A	A	C	C	T	T	A	A	T	T	C	C	T	T	C	C	G	G	C	C	C	C	A	A	G	G	C	C	A	A	G	G	A	A	G	G	T	T	A	A	C	C	C	C	G	G	C	C	A	A	G	G	A	A	C	C	C	C	G	G	T	T	A	A	A	A	C	C	T	T	G	G	T	T	C	C	G	G	G	G	T	T	T	T	G	G	C	C	C	C	C	C	T	T	A	A	T	T	C	C	C	C	C	C	C	C	T	T	A	A	G	G	A	A	G	G	T	T	G	G	C	C	G	G	A	A	G	G	A	A	G	G	T	T	C	C	C	C	C	C	G	G	G	G	A	A	C	C	T	T	G	G	T	T	C	C	G	G	C	C	G	G	A	A	C	C	T	T	G	G	A	A	G	G	G	G	C	C	C	C	G	G	T	T	T	T	G	G	C	C	C	C	T	T	T	T	A	A	T	T	A	A	A	A	C	C	A	A	C	C	T	T	G	G	A	A	T	T	C	C	T	T	C	C	T	T	C	C	A	A	G	G	C	C	G	G	G	G	T	T	A	A	A	A	C	C	G	G	T	T	G	G	C	C	T	T	A	A	C	C	C	C	A	A	G	G	G	G	C	C	C	C	T	T	A	A	T	T	T	T	T	T	C	C	T	T	G	G	T	T	A	A	C	C	T	T	A	A	T	T	G	G	T	T	T	T	A	A	C	C	C	C	C	C	G	G	A	A	T	T	A	A	A	A	T	T	A	A	G	G	A	A	C	C	T	T	T	T	T	T	T	T	C	C	C	C	C	C	G	G	A	A	C	C	G	G	G	G	T	T	C	C	T	T	T	T	C	C	T	T	A	A	A	A	A	A	C	C	A	A	G	G	T	T	A	A	A	A	A	A	G	G	A	A	A	A	T	T	C	C	A	A	T	T	C	C	C	C	C	C	T	T	G	G	C	C	C	C	T	T	C	C	G	G	C	C	G	G	T	T	A	A	T	T	G	G	T	T	C	C	C	C	C	C	G	G	C	C	G	G	G	G	G	G	C	C	C	C	G	G	G	G	C	C	A	A	A	A	A	A	A	A	G	G	G	G	A	A	T	T	A	A	G	G	T	T	C	C	T	T	A	A	A	A	A	A	C	C	C	C	C	C	T	T	G	G	T	T	A	A
CC	OR1639f140	NA	NA	1	NA	C	C	A	A	C	C	T	T	G	G	T	T	G	G	T	T	G	G	C	C	G	G	G	G	T	T	T	T	C	C	C	C	G	G	T	T	G	G	T	T	G	G	G	G	C	C	C	C	C	C	C	C	C	C	T	T	C	C	G	G	C	C	A	A	T	T	C	C	C	C	G	G	G	G	G	G	A	A	G	G	T	T	C	C	G	G	G	G	A	A	T	T	G	G	C	C	C	C	G	G	C	C	G	G	A	A	C	C	A	A	C	C	A	A	C	C	G	G	G	G	C	C	C	C	T	T	A	A	G	G	C	T	G	G	C	C	A	A	C	C	G	G	T	T	C	C	C	C	A	A	G	G	C	C	G	G	G	G	A	A	G	G	G	G	T	T	T	T	G	G	G	G	G	G	T	T	G	G	G	G	A	A	C	C	T	T	T	T	G	G	T	T	T	T	A	A	G	G	G	G	NA	NA	C	C	G	G	G	G	T	T	C	C	C	C	G	G	A	A	NA	NA	T	T	T	T	G	G	T	T	A	A	T	T	G	G	C	C	C	C	G	G	G	G	T	T	G	G	T	T	T	T	C	C	G	G	G	G	A	A	C	C	G	G	G	G	A	A	G	G	A	C	G	G	A	A	C	C	C	C	G	G	G	G	T	T	G	G	A	A	C	C	G	G	G	G	G	G	A	A	C	C	C	C	A	A	T	T	G	G	C	C	T	T	A	A	T	T	A	A	G	G	C	C	C	C	G	T	G	G	T	T	A	A	T	T	C	C	A	A	T	T	C	C	G	G	G	G	C	C	A	A	G	G	T	T	C	C	C	C	C	C	T	T	C	C	T	T	T	T	A	A	C	C	A	A	A	A	G	A	T	T	A	A	G	G	C	C	C	C	A	A	A	A	T	T	C	C	A	A	G	G	T	T	G	G	A	A	G	G	G	G	C	C	A	A	C	C	T	T	G	G	C	C	G	G	A	A	G	G	T	A	C	C	C	C	G	G	G	G	G	G	G	G	A	A	G	G	A	A	C	C	C	C	T	T	A	A	T	T	T	T	T	T	A	A	T	T	T	T	T	T	G	G	C	C	G	G	A	A	T	T	A	A	T	G	G	G	G	G	G	G	C	C	T	T	C	C	A	A	C	C	G	G	G	G	T	T	G	G	C	C	G	G	C	C	A	A	A	A	C	C	C	C	A	A	C	C	G	G	A	A	A	A	G	G	G	G	G	G	G	G	A	A	C	C	G	G	A	A	C	C	G	G	T	T	G	G	G	G	C	C	C	C	G	G	C	C	G	G	G	G	A	A	A	A	G	G	A	A	C	C	C	C	T	T	C	C	C	C	C	C	C	C	A	A	G	G	A	A	G	G	A	A	G	G	G	G	T	T	A	A	A	A	T	T	A	A	G	G	A	A	A	A	A	A	A	A	C	C	G	G	A	A	T	T	G	G	T	T	T	T	C	A	A	A	T	T	A	A	A	A	G	G	T	T	A	A	A	A	C	C	T	T	G	T	C	C	G	G	A	A	C	C	G	G	T	T	C	C	C	C	C	C	G	G	C	C	G	G	A	A	NA	NA	G	G	G	G	C	C	T	T	A	A	G	G	C	C	G	G	C	C	C	C	G	G	G	G	A	A	A	G	A	A	C	C	G	G	C	C	A	A	G	G	A	A	T	T	NA	NA	C	C	A	A	G	G	G	G	C	C	T	T	C	C	C	C	G	G	T	T	T	T	G	G	C	C	T	T	C	C	C	C	C	C	C	C	T	T	T	T	G	G	A	A	T	T	T	T	A	A	T	T	G	G	G	G	T	T	T	T	G	G	T	T	C	C	T	T	C	C	G	G	C	C	T	T	G	G	A	A	T	T	A	A	A	A	T	T	G	G	G	G	G	G	T	T	C	C	A	A	T	T	C	C	T	T	G	G	C	C	G	G	A	A	A	A	T	T	T	T	A	A	T	T	C	C	G	G	G	G	T	T	C	C	G	G	C	C	T	T	G	G	T	T	G	G	G	G	T	T	G	G	G	G	C	C	A	A	T	T	C	C	G	G	C	C	C	C	C	C	G	G	C	C	C	C	A	A	T	T	T	T	G	G	A	A	G	A	A	A	C	C	C	C	C	C	T	T	G	G	G	G	C	C	C	C	G	G	A	A	A	A	G	G	C	C	C	C	C	C	C	C	NA	NA	A	A	G	G	G	G	C	C	C	C	G	G	A	A	A	A	C	C	A	A	C	C	C	C	G	G	C	C	T	T	A	A	C	C	C	C	T	T	T	T	C	C	G	G	T	T	C	C	C	T	C	C	C	C	A	A	G	G	T	T	A	A	C	C	G	G	C	C	A	A	G	G	T	T	G	G	T	T	A	A	G	G	C	C	G	G	C	C	G	G	T	T	G	G	T	T	C	C	A	A	C	C	C	C	C	C	T	T	C	C	C	C	C	C	A	A	G	G	G	G	G	G	T	T	A	A	A	A	C	C	A	A	A	A	T	T	A	A	C	C	C	C	C	C	C	C	G	G	G	G	G	G	T	T	C	C	A	A	G	G	G	G	G	G	C	C	G	G	C	C	G	G	C	C	G	G	C	C	G	G	T	T	C	C	C	C	G	G	G	G	T	T	A	A	C	C	T	T	C	C	G	G	T	T	T	T	A	A	T	T	A	A	C	C	C	C	C	C	A	A	T	T	G	G	C	C	G	G	C	C	G	G	C	C	A	A	G	G	C	C	C	C	C	C	A	A	C	C	C	C	A	A	T	T	G	G	A	A	A	A	C	C	G	G	T	T	T	T	C	C	G	G	A	A	A	A	T	T	G	G	G	G	A	A	T	T	T	T	A	A	A	A	A	A	A	A	G	G	C	C	A	A	T	T	G	G	T	T	G	G	T	T	A	A	C	C	C	C	T	T	T	T	NA	NA	A	A	T	T	A	A	G	G	C	C	A	A	A	A	T	T	A	A	C	C	C	C	A	A	T	T	T	T	A	A	A	A	C	C	A	A	C	C	T	T	A	A	G	G	C	C	A	A	C	C	C	C	A	A	G	G	A	A	G	G	C	C	C	C	C	C	G	G	G	G	C	C	G	G	A	A	C	C	A	A	C	C	T	T	C	C	C	C	C	C	G	G	G	G	A	A	C	C	T	T	G	G	G	G	T	T	G	G	G	G	C	C	T	T	C	C	G	G	T	T	A	A	A	A	A	A	T	T	T	T	NA	NA	C	C	T	T	G	G	C	C	C	C	G	G	A	A	T	T	G	G	C	C	G	G	G	G	G	G	G	G	G	G	A	A	G	G	C	C	G	G	C	C	C	C	G	A	G	G	C	C	T	T	A	A	G	G	G	G	G	G	C	C	G	G	G	G	G	G	C	C	C	C	C	C	C	C	T	T	A	A	G	G	G	G	C	C	G	G	A	A	C	C	T	T	C	C	C	C	G	G	G	G	G	G	G	G	T	T	C	C	C	C	G	G	C	C	G	G	C	C	A	A	C	C	T	T	C	C	C	C	T	T	T	T	T	T	T	T	A	A	A	A	T	T	G	G	A	A	T	T	T	T	A	A	G	G	C	C	G	G	NA	NA	C	A	G	G	G	G	A	A	C	C	A	A	NA	NA	C	C	C	C	T	T	T	T	C	C	T	T	C	C	G	G	T	T	C	C	T	T	C	C	G	G	G	G	NA	NA	C	C	G	G	T	T	C	C	T	T	G	G	A	A	G	G	G	G	G	G	G	G	A	A	C	C	T	T	T	T	T	T	C	C	A	A	C	C	C	C	C	C	A	A	G	G	C	C	NA	NA	G	G	A	A	G	G	C	C	A	T	A	A	G	G	C	C	T	T	G	G	A	A	G	G	A	A	C	C	A	A	C	C	G	G	G	G	A	A	C	C	C	C	T	T	T	T	T	T	G	G	T	T	T	T	G	G	G	G	T	T	C	C	C	C	C	C	G	G	C	C	G	G	C	C	T	T	C	C	A	A	A	A	G	G	G	G	C	C	G	G	T	T	T	T	A	A	G	G	T	T	T	T	C	C	C	C	A	A	T	T	G	G	C	C	A	A	T	T	T	T	T	T	C	C	T	T	A	A	C	C	C	C	C	C	T	T	G	G	G	G	T	T	A	A	G	G	A	A	T	T	C	C	C	C	T	T	T	T	T	T	G	G	T	T	C	C	T	T	T	T	A	A	G	G	T	T	A	A	G	G	A	A	A	A	T	T	A	A	T	T	C	C	G	G	A	A	T	T	T	T	T	T	A	A	G	G	T	T	C	C	A	A	A	A	A	A	G	G	G	G	A	A	G	G	T	T	C	C	C	C	C	C	G	G	T	T	A	A	C	C	G	G	G	G	T	T	A	A	C	C	C	C	A	A	T	T	T	T	G	G	A	A	C	C	T	T	T	T	G	G	T	T	A	A	G	G	T	T	C	C	A	A	C	C	A	A	G	G	G	G	C	C	A	A	C	C	G	G	C	C	A	A	A	A	A	A	G	G	G	G	C	C	C	C	C	C	A	A	NA	NA	A	A	C	C	T	T	G	G	G	G	G	G	T	T	A	A	NA	NA	T	T	T	T	A	A	G	G	A	A	C	C	C	C	T	T	C	C	G	G	A	A	A	A	G	G	C	C	C	C	A	A	A	A	T	T	G	G	T	T	A	A	A	A	C	C	G	G	A	A	T	T	G	G	C	C	C	C	A	A	G	G	G	G	T	T	NA	NA	C	C	G	G	T	T	A	A	A	A	G	G	G	G	C	C	A	A	C	C	T	T	G	G	T	T	G	G	T	T	C	C	G	G	C	C	A	A	G	G	C	C	T	T	G	G	T	T	C	C	A	A	A	A	T	T	T	T	T	T	G	G	A	A	A	A	A	A	A	A	G	G	A	A	C	C	G	G	T	T	C	C	T	T	C	C	T	T	G	G	T	T	T	T	G	G	A	A	G	G	C	C	C	C	C	C	G	G	T	T	T	T	G	G	C	C	NA	NA	T	T	A	A	A	A	T	T	G	G	A	A	T	T	C	C	T	T	A	A	A	A	G	G	T	T	A	A	T	T	G	G	C	C	T	T	A	A	C	C	C	C	C	C	G	G	T	T	A	A	T	T	C	C	NA	NA	A	A	A	A	T	T	T	T	T	T	G	G	C	C	A	A	A	A	A	A	T	T	G	G	G	G	A	A	T	T	G	G	G	G	T	T	T	T	A	A	A	A	A	A	A	A	C	C	A	A	T	T	T	T	T	T	G	G	C	C	A	A	T	T	A	A	A	A	C	C	C	C	G	G	C	C	G	G	G	G	T	T	T	T	T	T	G	G	C	C	G	G	C	C	G	G	C	C	G	G	A	A	T	T	C	C	C	C	C	C	A	A	A	A	A	A	T	T	A	A	T	T	A	A	C	C	A	A	T	T	T	T	T	T	A	A	T	T	T	T	G	G	C	C	G	G	T	T	C	C	G	G	A	A	G	G	A	A	A	A	G	G	C	C	A	A	A	A	A	A	C	C	NA	NA	G	G	T	T	C	C	C	C	C	C	NA	NA	T	T	T	T	C	C	C	C	T	T	T	T	A	A	T	T	C	C	C	C	A	A	C	C	G	G	A	A	G	G	G	G	A	A	A	A	A	A	C	C	C	C	C	C	A	A	A	A	T	T	C	C	G	G	A	A	T	T	G	G	T	T	T	T	A	A	A	A	C	C	C	C	G	G	G	G	G	G	A	A	G	G	G	G	C	C	T	T	T	T	G	G	C	C	G	G	C	C	A	A	G	G	C	C	C	C	C	C	G	G	A	A	T	T	G	G	G	G	A	A	A	A	G	G	C	C	G	G	G	G	T	T	C	C	G	G	A	A	A	A	G	G	C	C	T	T	A	A	A	A	G	G	G	G	G	G	G	G	A	A	T	T	G	G	C	C	C	C	G	G	C	C	C	C	T	T	G	G	A	A	A	A	T	T	C	C	C	C	C	C	C	C	T	T	T	T	A	A	C	C	T	T	C	C	T	T	G	G	A	A	C	C	G	G	A	A	G	G	T	T	T	T	G	G	C	C	T	T	G	G	G	G	T	T	A	A	G	G	C	C	C	C	C	C	T	T	T	T	A	A	A	A	T	T	A	A	A	A	C	C	T	T	C	C	C	C	C	C	A	A	C	C	C	C	C	C	A	A	G	G	G	G	G	G	C	C	T	T	T	T	A	A	G	G	T	T	G	G	C	C	T	T	T	T	G	G	A	A	A	A	A	A	T	T	G	G	A	A	T	T	G	G	G	G	G	G	C	C	G	G	G	G	A	A	C	C	C	C	G	G	T	T	T	T	A	A	G	G	A	A	G	G	C	C	A	A	G	G	C	C	G	G	A	A	A	A	C	C	C	C	A	A	C	C	G	G	T	T	C	C	C	C	A	A	A	A	G	G	A	A	G	G	T	T	A	A	C	C	T	T	C	C	T	T	C	C	G	G	C	C	C	C	C	C	G	G	G	G	G	G	T	T	C	C	T	T	C	C	T	T	C	C	G	G	C	C	T	T	T	T	A	A	G	G	C	C	A	A	G	G	A	A	G	G	C	C	G	G	A	A	T	T	C	C	A	A	T	T	C	C	A	A	C	C	T	T	G	G	T	T	C	C	T	T	T	T	A	A	C	C	G	G	T	T	T	T	A	A	C	C	G	G	T	T	A	A	T	T	C	C	C	C	A	A	C	C	G	G	T	T	C	C	G	G	A	A	C	C	A	A	A	A	G	G	T	T	T	T	T	T	T	T	G	G	T	T	A	A	G	G	A	A	C	C	A	A	A	A	G	G	C	C	C	C	C	C	G	G	A	A	C	C	G	G	G	G	G	G	A	A	C	C	A	A	T	T	A	A	T	T	C	C	NA	NA	C	C	G	G	G	G	G	G	C	C	C	C	A	A	G	G	A	A	G	G	G	G	T	T	G	G	A	A	NA	NA	C	C	C	C	C	C	A	A	T	T	C	C	A	A	C	C	G	G	G	G	T	T	T	T	G	G	G	G	G	G	G	G	A	A	A	A	A	A	A	A	T	T	C	C	G	G	T	T	G	G	G	G	C	C	A	A	G	G	A	A	A	A	G	G	T	T	T	T	G	G	G	G	G	G	G	G	A	A	C	C	A	A	G	G	C	C	A	A	G	G	G	G	G	G	G	G	T	T	C	C	G	G	C	C	G	G	G	G	A	A	C	C	T	T	A	A	A	A	C	C	T	T	A	A	G	G	A	A	C	C	G	G	C	C	G	G	C	C	NA	NA	G	G	G	G	A	A	T	T	A	A	T	T	G	G	C	C	A	A	G	G	C	C	T	T	G	G	C	A	A	A	G	G	C	C	A	A	G	G	T	T	G	G	T	T	T	T	G	G	C	C	G	G	T	T	G	G	T	T	G	G	A	A	G	G	G	G	T	T	G	G	G	G	T	T	G	G	C	C	A	A	A	A	G	G	T	T	C	C	G	G	G	G	T	T	T	T	G	G	G	G	C	C	T	T	G	G	C	C	C	C	T	T	G	G	C	C	C	C	A	A	T	T	T	T	A	A	C	C	T	T	C	C	T	T	A	A	C	C	A	A	C	C	G	G	G	G	C	C	G	G	G	G	G	G	A	A	G	G	A	A	T	T	T	T	C	C	A	A	G	G	G	G	T	T	A	A	T	T	C	C	T	T	G	G	C	C	G	G	C	C	A	A	C	C	A	A	A	A	A	A	A	A	C	C	C	C	C	C	G	G	T	T	A	A	C	C	C	C	T	T	A	A	G	G	C	C	C	C	A	A	T	T	T	T	T	T	C	C	C	C	G	G	G	G	T	T	T	T	C	C	G	G	G	G	A	A	G	G	C	C	T	T	C	C	T	T	T	T	C	C	T	T	C	C	C	C	G	G	A	A	G	G	T	T	C	C	A	A	C	C	G	C	C	C	C	C	A	A	T	T	T	T	G	G	G	G	C	C	C	C	T	T	C	C	C	C	C	C	T	T	C	C	T	T	G	G	A	A	C	C	G	G	A	A	G	G	T	T	T	T	A	A	T	T	T	T	C	C	A	A	T	T	C	C	T	T	G	G	G	G	G	G	T	T	C	C	G	G	G	G	G	G	A	A	C	C	A	A	T	T	C	C	G	G	A	A	T	T	G	G	A	A	G	G	A	A	G	G	A	A	T	T	A	A	C	C	C	C	C	C	A	A	G	G	T	T	C	C	G	G	T	T	G	G	C	C	G	G	G	G	G	G	T	T	T	T	A	A	T	T	T	T	G	G	G	G	T	T	C	C	G	G	C	C	C	C	C	C	C	C	A	A	A	A	A	A	C	C	A	A	T	T	T	T	C	C	C	C	T	T	T	T	T	T	C	C	G	G	C	C	G	G	C	C	G	G	T	T	C	C	C	C	A	A	T	T	A	A	G	G	A	A	C	C	A	A	C	C	T	T	G	G	C	C	C	C	G	G	T	T	C	C	G	G	G	G	C	C	T	T	G	G	A	A	G	G	C	C	C	C	A	A	A	A	G	G	T	T	T	T	A	A	A	A	C	C	C	C	A	A	C	C	C	C	T	T	NA	NA	G	G	C	C	G	G	C	C	C	C	A	A	T	T	T	T	NA	NA	A	A	G	G	G	G	G	G	G	G	C	C	C	C	G	G	G	G	T	T	G	G	T	T	G	G	T	T	A	A	T	T	A	A	T	T	C	C	C	C	C	C	T	T	A	A	G	G	T	T	A	A	A	A	G	G	T	T	C	C	T	T	G	G	T	T	A	A	G	G	A	A	T	T	C	C	C	C	T	T	G	G	G	G	C	C	G	G	A	A	A	A	A	A	T	T	A	A	T	T	G	G	T	T	C	C	C	C	A	A	T	T	C	C	T	T	G	G	C	C	C	C	T	T	C	C	A	A	C	C	A	A	C	C	A	A	A	A	C	C	T	T	C	C	T	T	A	A	C	C	A	A	G	G	T	T	T	T	C	C	T	T	C	C	C	C	T	T	T	T	G	G	T	T	C	C	NA	NA	A	A	A	A	T	T	C	C	A	A	T	T	A	A	G	G	C	C	A	A	A	A	A	A	A	A	T	T	T	T	C	C	C	C	T	T	A	A	A	A	A	A	T	T	T	T	G	G	T	T	G	G	C	C	T	T	A	A	C	C	C	C	T	T	T	T	A	A	T	T	T	T	T	T	T	T	C	C	G	G	A	A	T	T	G	G	A	A	C	C	C	C	A	A	C	C	C	C	C	C	T	T	A	A	G	G	C	C	G	G	C	C	C	C	A	A	G	G	C	C	A	A	C	C	G	G	G	G	T	T	C	C	T	T	G	G	T	T	G	G	C	C	G	G	T	T	C	C	C	C	T	T	C	C	A	A	G	G	A	A	A	A	A	A	C	C	T	T	A	A	T	T	G	G	T	T	C	C	A	A	T	T	A	A	T	T	T	T	C	C	T	T	C	C	T	T	C	C	G	G	A	A	C	C	C	C	A	A	A	A	C	C	G	G	A	A	C	C	C	C	G	G	G	G	A	A	A	A	A	A	G	G	T	T	T	T	T	T	G	G	G	G	G	G	G	G	T	T	G	G	A	A	C	C	T	T	G	G	G	G	T	T	T	T	C	C	T	T	A	A	G	G	G	G	T	T	A	A	G	G	G	G	G	G	G	G	G	G	A	A	T	T	A	A	C	C	A	A	T	T	C	C	G	G	A	A	C	C	C	C	T	T	G	G	G	G	T	T	A	A	C	C	T	T	G	G	T	T	C	C	A	A	G	G	C	C	A	A	G	G	A	A	T	T	T	T	T	T	C	C	T	T	C	C	T	T	A	A	C	C	G	G	T	T	G	G	C	C	G	G	A	A	T	T	T	T	T	T	T	T	C	C	T	T	T	T	A	A	A	A	T	T	G	G	A	A	T	T	T	T	G	G	C	C	C	C	C	C	C	C	T	T	A	A	A	A	G	G	A	A	A	A	C	C	G	G	A	A	A	A	A	A	C	C	G	G	A	A	T	T	C	C	A	A	T	T	C	C	T	T	G	G	A	A	A	A	G	G	A	A	G	G	A	A	A	A	T	T	C	C	T	T	C	C	A	A	T	T	C	C	A	A	A	A	C	C	C	C	A	A	C	C	A	A	C	C	NA	NA	G	G	G	G	G	G	C	C	G	G	G	G	G	G	T	T	G	G	A	A	G	G	G	G	T	T	C	C	A	A	T	T	A	A	C	C	C	C	A	A	G	G	G	G	T	T	C	C	T	T	T	T	C	C	A	A	T	T	T	T	G	G	A	A	C	C	T	T	C	C	T	T	NA	NA	C	C	A	A	C	C	C	C	T	T	T	T	G	G	T	T	G	G	G	G	G	G	A	A	C	C	G	G	A	A	T	T	T	T	G	G	A	A	T	T	G	G	C	C	A	G	A	A	A	A	G	G	T	T	G	G	G	G	C	C	G	G	A	A	C	C	G	G	G	G	A	A	C	C	T	T	C	C	T	T	G	G	G	G	A	A	T	T	A	A	T	T	C	C	T	T	G	G	T	T	A	A	T	T	G	G	T	T	G	G	T	T	C	C	A	A	T	T	T	T	C	C	G	G	A	A	T	T	G	G	A	A	G	G	G	G	G	G	C	C	C	C	A	A	A	A	T	T	C	C	T	T	T	T	T	T	G	G	A	A	A	A	C	C	G	G	G	G	C	C	G	G	C	C	C	C	G	G	A	A	A	A	G	G	G	G	G	G	C	C	T	T	A	A	G	G	G	G	G	G	C	C	G	G	C	C	G	G	G	G	C	C	A	A	G	G	C	C	A	A	A	A	C	C	C	C	C	C	T	T	C	C	G	G	G	G	C	C	C	C	G	G	C	C	T	T	T	T	C	C	T	T	C	C	G	G	G	G	G	G	G	G	C	C	A	A	A	A	T	T	A	A	T	T	G	G	C	C	C	C	A	A	A	A	G	G	T	T	A	A	A	A	C	C	G	G	A	A	G	G	A	A	A	A	A	A	T	T	G	G	G	G	G	G	T	T	T	T	G	G	A	A	G	G	G	G	A	A	T	T	A	A	T	T	NA	NA	T	T	G	G	G	G	A	A	G	G	NA	NA	C	C	C	C	G	G	C	C	C	C	C	C	C	C	A	A	T	T	G	G	T	T	A	A	C	C	G	G	G	G	T	T	C	C	A	A	G	G	G	G	A	A	C	C	A	A	T	T	T	T	G	G	T	T	A	A	A	A	G	G	C	C	T	T	T	T	C	C	C	C	G	G	C	C	C	C	A	A	C	C	T	T	T	T	C	C	C	C	G	G	A	A	T	T	G	G	T	T	G	G	T	T	G	G	G	G	T	T	C	C	G	G	G	G	C	C	G	G	G	G	T	T	A	A	C	C	C	C	G	G	A	A	C	C	A	A	C	C	G	G	T	T	C	C	A	A	C	C	T	T	G	G	G	G	T	T	C	C	C	C	A	A	C	C	A	A	C	C	C	C	G	G	T	T	A	A	A	A	C	C	A	A	T	T	G	G	G	G	G	G	C	C	C	C	T	T	G	G	A	A	G	G	G	G	T	T	A	A	A	A	C	C	T	T	T	T	G	G	G	G	C	C	T	T	A	A	C	C	G	G	A	A	T	T	C	C	C	C	C	C	C	C	C	C	G	G	G	G	C	C	A	A	A	A	A	A	A	A	A	A	A	A	G	G	A	A	T	T	T	T	G	G	G	G	G	G	C	C	A	A	T	T	C	C	A	A	T	T	T	T	G	G	C	C	T	T	C	C	T	T	C	C	T	T	G	G	G	G	A	A	A	A	T	T	T	T	T	T	G	G	T	T	T	T	C	C	C	C	T	T	C	C	C	C	T	T	T	T	T	T	T	T	C	C	C	C	C	C	T	T	G	G	C	C	T	T	NA	NA	T	T	G	G	NA	NA	G	G	C	C	C	C	G	G	G	G	A	A	A	A	T	T	A	A	G	G	C	C	T	T	G	G	C	C	T	T	C	C	T	T	G	G	T	T	C	C	A	A	T	T	G	G	A	A	T	T	G	G	G	G	A	A	C	C	G	G	G	G	G	G	C	C	G	G	T	T	A	A	G	G	A	A	NA	NA	A	A	T	T	A	A	C	C	A	A	C	C	G	G	C	C	G	G	T	T	G	G	C	C	G	G	C	C	A	A	T	T	A	A	G	G	C	C	A	A	C	C	G	G	G	G	A	A	G	G	G	G	A	A	A	A	C	C	G	G	C	C	G	G	C	C	T	T	C	C	G	G	T	T	T	T	C	C	A	A	T	T	G	G	A	A	T	T	T	T	G	G	T	T	G	G	G	G	A	A	G	G	C	C	T	T	C	C	C	C	T	T	T	T	C	C	T	T	A	A	T	T	T	T	C	C	G	G	C	C	C	C	C	C	C	C	G	G	C	C	T	T	T	T	G	G	T	T	T	T	C	C	A	A	C	C	A	A	C	C	T	T	G	G	C	C	C	C	A	A	C	C	G	G	C	C	C	C	G	G	T	T	A	A	G	G	T	T	C	C	C	C	C	C	G	G	G	G	T	T	C	C	G	G	T	T	G	G	C	C	T	T	T	T	C	C	A	A	C	C	G	G	A	A	T	T	C	C	T	T	G	G	C	C	A	A	G	G	T	T	C	C	T	T	A	A	G	G	G	G	A	A	G	G	A	A	T	T	T	T	G	G	G	G	C	C	C	C	T	T	C	C	G	G	C	C	G	G	G	G	G	G	T	T	G	G	T	T	T	T	C	C	C	C	C	C	A	A	A	A	G	G	T	T	G	G	G	G	A	A	G	G	A	A	A	A	T	T	G	G	C	C	A	A	C	C	T	T	C	C	C	C	G	G	G	G	T	T	A	A	G	G	G	G	C	C	C	C	A	A	G	G	T	T	T	T	T	T	A	A	T	T	A	A	T	T	C	C	C	C	C	C	C	C	C	C	C	C	T	T	C	C	C	C	C	C	T	T	A	A	G	G	T	T	T	T	T	T	C	C	G	G	C	C	G	G	T	T	A	A	T	T	A	A	G	G	A	A	G	G	G	G	C	C	C	C	T	T	T	T	G	G	C	C	C	C	C	C	G	G	C	C	T	T	T	T	G	G	C	C	T	T	T	T	G	G	C	C	C	C	C	C	G	G	T	T	A	A	C	C	T	T	A	A	G	G	T	T	T	T	C	C	C	C	T	T	C	C	G	G	G	G	C	C	T	T	C	C	G	G	G	G	A	A	A	A	G	G	T	T	A	A	T	T	G	G	T	T	T	T	T	T	C	C	T	T	A	A	C	C	A	A	A	A	A	A	G	G	C	C	G	G	T	T	A	A	T	T	A	A	T	T	T	T	T	T	C	C	A	A	G	G	T	T	T	T	C	C	C	C	C	C	C	C	C	C	C	C	G	G	T	T	A	A	A	A	A	A	A	A	T	T	A	A	A	A	C	C	C	C	C	C	A	A	T	T	T	T	T	T	A	A	G	G	C	C	A	A	C	C	G	A	C	C	T	T	G	G	C	C	C	C	T	T	C	C	T	T	G	G	C	C	C	C	A	A	A	A	A	A	G	G	A	A	C	C	G	G	A	A	C	C	G	G	G	G	A	A	G	G	T	T	G	G	A	A	T	T	A	A	C	C	G	G	C	C	A	A	G	G	T	T	G	G	C	C	C	C	T	T	A	A	G	G	A	A	C	C	G	G	C	C	C	C	G	G	A	A	T	T	A	A	G	G	G	G	T	T	A	A	T	T	A	A	G	G	A	A	G	G	T	T	G	G	C	C	T	T	C	C	A	A	C	C	C	C	C	C	C	C	C	C	A	A	A	A	G	G	C	C	G	G	A	A	C	C	A	A	A	A	C	C	C	C	T	T	A	A	T	T	NA	NA	A	A	C	A	T	T	T	T	G	G	A	A	A	A	A	A	A	A	A	A	T	T	C	C	G	G	A	A	C	C	G	G	T	T	G	G	C	C	C	C	T	T	A	A	T	T	C	C	A	A	C	G	T	T	G	G	T	T	G	G	C	C	C	C	A	A	G	G	T	C	A	A	A	A	G	G	T	T	A	A	C	C	C	C	C	C	G	G	T	T	G	G	T	T	C	C	C	C	T	T	C	C	C	C	C	C	C	C	T	C	T	T	A	A	A	A	NA	NA	A	A	T	T	C	C	T	T	C	C	T	T	G	G	T	T	G	G	C	C	A	A	C	C	G	G	G	G	G	G	T	T	G	G	NA	NA	A	A	G	G	G	G	T	T	C	C	T	T	C	C	G	G	C	C	C	C	A	A	T	T	G	G	C	C	A	A	A	A	C	C	A	A	G	G	A	A	A	A	T	T	T	T	A	A	C	C	A	A	T	T	A	A	C	C	G	G	G	G	G	G	A	A	T	T	G	G	T	T	G	G	G	G	G	G	G	G	G	G	C	C	C	C	A	A	A	A	G	G	T	T	T	T	C	C	C	C	A	A	T	T	C	C	A	A	T	T	A	A	C	C	C	C	T	T	A	A	G	G	C	C	T	T	A	A	T	T	NA	NA	G	G	A	A	A	A	C	C	G	G	T	T	A	A	A	A	T	T	C	C	T	T	C	C	G	G	A	A	G	G	A	A	A	A	G	G	C	C	T	T	A	G	T	T	C	C	A	A	A	A	T	T	T	T	G	G	T	T	C	C	G	G	C	C	T	T	T	T	A	A	C	A	G	G	C	C	A	A	A	A	A	A	A	A	A	A	G	G	T	T	G	G	T	T	C	C	A	A	T	T	G	G	A	A	T	T	T	T	G	G	T	T	G	G	G	G	A	A	C	C	T	T	G	G	C	C	A	A	C	C	A	A	A	A	A	A	G	G	T	T	C	C	T	T	C	C	C	C	G	G	G	G	C	C	C	C	T	T	T	T	C	C	T	T	G	G	T	T	G	G	C	C	T	T	G	G	C	C	T	T	T	T	A	A	C	C	T	T	C	C	A	A	T	T	A	A	C	C	G	G	T	T	C	C	G	G	A	A	A	A	C	C	G	G	T	T	T	T	G	G	G	G	C	C	A	A	A	A	NA	NA	T	T	T	T	A	A	A	A	A	A	T	T	G	G	G	G	C	C	T	T	G	G	C	C	T	T	C	C	C	C	A	A	T	T	C	C	T	T	T	T	T	T	G	G	A	A	T	T	T	T	T	T	G	G	G	G	T	T	T	T	C	C	C	C	T	T	C	C	G	G	C	C	A	A	G	G	G	G	G	G	A	A	C	C	A	A	C	C	C	C	C	C	T	T	G	G	T	T	G	G	C	C	C	C	T	T	A	A	C	C	C	C	G	G	G	G	NA	NA	G	G	A	A	C	C	C	C	G	G	A	A	G	G	G	G	C	C	A	A	G	G	A	A	C	C	A	A	T	T	C	C	T	T	A	A	A	A	C	C	C	C	C	C	A	A	T	T	A	A	A	A	A	A	A	A	T	T	T	T	G	A	T	T	A	A	T	T	C	C	A	A	G	G	C	C	T	T	A	A	C	C	G	G	G	G	T	T	A	A	G	G	C	C	G	G	A	A	T	T	G	G	A	A	T	T	T	T	A	A	A	A	C	C	G	G	T	T	A	A	T	T	A	A	G	G	C	C	C	C	T	T	G	G	G	G	C	C	C	C	A	A	G	G	G	G	G	G	C	C	G	G	C	C	T	T	G	G	A	A	G	G	A	A	A	A	A	A	G	G	T	T	A	A	G	G	A	A	T	T	A	A	C	C	T	T	T	T	T	T	T	T	A	A	T	T	G	G	G	G	T	T	G	G	C	C	G	G	A	A	T	T	A	A	G	G	C	C	C	C	G	G	A	A	T	T	C	C	T	T	A	A	G	G	C	C	T	T	A	A	A	A	T	T	G	G	T	T	C	C	G	G	C	C	A	A	C	C	G	G	G	G	A	A	G	G	T	T	G	G	A	A	G	G	C	C	T	T	T	T	A	A	A	A	C	C	C	C	T	T	G	G	G	G	G	G	C	C	C	C	T	T	C	C	A	A	T	T	C	C	G	G	A	A	G	G	G	G	G	G	A	G	G	G	C	C	A	A	T	T	T	T	A	A	T	T	T	T	T	T	T	T	G	G	G	G	T	T	G	G	C	C	C	C	T	T	G	G	G	G	T	T	C	C	T	T	A	A	G	G	T	T	A	A	T	T	T	T	T	T	C	C	T	T	C	C	T	T	A	A	A	A	T	T	C	C	G	G	C	C	T	T	A	A	T	T	C	C	T	T	G	G	A	A	T	T	C	C	A	A	A	A	A	A	C	C	A	A	C	C	T	T	T	T	T	T	C	C	G	G	G	G	G	G	G	G	T	T	A	A	G	G	T	T	T	T	G	G	A	A	C	C	G	G	T	T	T	T	A	A	C	C	G	G	C	C	G	G	A	A	C	C	T	T	T	T	C	C	G	G	A	A	A	A	T	T	A	A	G	G	G	G	T	T	G	G	C	C	T	T	G	G	A	A	A	A	A	A	G	G	C	C	G	G	T	T	T	T	T	T	G	G	T	T	A	A	G	G	G	G	G	G	C	C	T	T	A	A	C	C	C	C	A	A	G	G	G	G	G	G	C	C	T	T	T	T	C	C	NA	NA	A	A	C	C	C	C	C	C	T	T	C	C	G	G	T	T	A	A	G	G	T	T	C	C	G	G	A	A	T	T	G	G	A	A	A	A	T	T	G	G	C	C	G	G	A	A	C	C	T	T	G	G	A	A	T	T	A	A	T	T	T	T	G	G	G	G	T	T	A	A	T	T	A	A	A	A	A	A	C	C	A	A	A	A	T	T	G	G	C	C	G	G	G	G	NA	NA	A	A	A	A	A	A	T	T	T	T	A	A	T	T	T	T	A	A	C	C	G	G	T	T	C	C	C	C	G	G	G	G	C	C	G	G	C	C	A	A	T	T	G	G	A	A	G	G	C	C	A	A	A	A	T	T	A	A	A	A	G	G	T	T	C	C	C	C	T	T	G	G	C	C	T	T	T	T	A	A	A	A	NA	NA	C	C	C	C	G	G	C	C	G	G	G	G	T	T	T	T	A	A	T	T	T	T	G	G	C	C	C	C	G	G	C	C	T	T	G	G	C	C	C	C	C	C	C	C	G	G	A	A	A	A	G	G	C	C	G	G	A	A	T	T	G	G	G	G	T	T	C	C	C	C	T	T	C	C	T	T	T	T	C	C	G	G	T	T	G	G	A	A	C	C	G	G	T	T	G	G	C	C	C	C	C	C	T	T	A	A	A	A	G	G	C	C	G	G	A	A	G	G	C	C	A	A	G	G	C	C	T	T	C	C	C	C	T	T	A	A	G	G	G	G	G	G	T	T	A	A	C	C	T	T	C	C	G	G	A	A	C	C	A	A	T	T	C	C	G	G	T	T	A	A	A	A	G	G	T	T	C	C	T	T	G	G	A	A	T	T	G	G	T	T	C	C	G	G	A	A	G	G	T	T	C	C	T	T	G	G	C	C	G	G	G	G	C	C	A	A	C	C	C	C	C	C	C	C	G	G	G	G	A	A	G	G	C	C	G	G	G	G	T	T	G	G	C	C	A	A	T	T	A	A	G	G	G	G	T	T	A	A	C	C	T	T	G	G	T	T	C	C	C	C	T	T	G	G	C	C	C	C	C	C	T	T	A	A	G	G	A	A	T	T	A	A	G	G	C	C	G	G	G	G	C	C	A	A	T	T	G	G	C	C	G	G	C	C	A	A	A	A	C	C	A	A	C	C	T	T	T	T	A	A	T	T	A	A	C	C	G	G	C	C	T	T	C	C	A	A	C	C	C	C	G	G	A	A	A	A	G	G	G	G	T	T	C	C	T	T	C	C	G	G	G	G	A	A	A	A	G	G	G	G	A	A	A	A	A	A	C	C	C	C	G	G	G	G	T	T	T	T	G	G	G	G	C	C	T	T	T	T	NA	NA	T	T	T	T	A	A	G	G	C	C	T	T	G	G	A	A	C	C	C	C	C	C	T	C	A	A	A	A	T	T	C	C	T	T	A	A	T	T	G	G	T	T	C	C	T	T	NA	NA	G	G	C	C	G	G	A	A	T	T	C	C	T	T	C	C	C	C	G	G	C	C	G	G	T	T	C	C	C	C	G	G	A	A	C	C	C	C	A	A	A	A	C	C	A	A	C	C	C	C	A	A	A	A	A	A	NA	NA	T	T	C	C	C	C	T	T	A	A	G	G	T	T	C	C	C	C	G	G	C	C	A	A	A	A	G	G	C	C	C	C	T	T	A	A	G	G	G	G	G	G	C	C	T	T	A	A	T	T	A	A	G	G	A	A	C	C	C	C	C	C	G	G	A	A	G	G	A	A	A	A	C	C	C	C	A	A	A	A	NA	NA	A	A	T	T	G	G	C	C	C	C	A	A	A	A	C	C	T	T	T	T	C	C	A	A	C	C	C	C	G	G	G	G	T	T	G	G	C	C	C	C	G	G	C	C	A	A	T	T	C	C	G	G	A	G	A	A	C	C	A	A	A	A	C	C	C	C	T	T	T	T	T	T	A	A	C	C	C	C	T	T	T	T	C	C	A	A	C	C	G	G	G	G	C	C	C	C	G	G	A	A	G	G	NA	NA	C	C	T	T	G	G	C	C	G	G	A	A	A	A	A	A	A	A	C	C	C	C	G	G	G	G	C	C	A	A	A	A	A	A	C	C	C	C	G	G	T	T	G	G	T	T	T	T	T	T	T	T	G	G	T	T	A	A	T	T	A	A	A	A	A	G	A	A	C	C	T	T	C	C	G	G	A	A	G	G	T	T	A	A	T	T	C	C	C	C	T	T	T	T	A	A	G	G	C	C	A	A	T	T	G	G	G	G	A	A	G	G	C	C	T	T	A	A	T	T	G	G	A	A	T	T	C	C	C	C	C	C	A	A	T	T	T	T	G	G	A	A	C	C	G	G	G	G	A	A	T	T	G	G	C	C	T	T	A	A	A	A	C	C	A	A	T	T	T	T	T	T	T	T	G	G	A	A	A	A	C	C	T	T	G	G	G	G	T	T	A	A	T	T	A	A	A	A	C	C	A	A	C	C	G	G	NA	NA	A	A	A	A	T	T	G	G	T	T	A	A	G	G	T	T	T	T	T	T	C	C	T	T	G	G	T	T	A	A	T	T	C	C	A	A	A	A	T	T	C	C	G	G	C	C	G	G	C	C	C	C	G	G	T	T	G	G	T	T	G	G	C	C	T	T	A	A	T	T	T	T	G	G	T	T	C	C	T	T	C	C	C	C	C	C	G	G	C	C	G	G	T	T	T	T	A	A	C	C	A	A	C	C	C	C	C	C	A	A	C	C	A	A	A	A	C	C	G	G	A	A	T	T	C	C	T	T	T	T	T	T	A	A	T	T	C	C	A	A	C	C	T	T	T	T	A	A	C	C	T	T	T	T	G	G	A	A	A	A	A	A	T	T	C	C	G	G	G	G	A	A	G	G	C	C	A	A	G	G	A	A	C	C	C	C	T	T	G	G	G	G	C	C	A	A	C	C	G	G	G	A	T	T	T	T	G	G	C	C	G	G	T	T	A	A	T	T	A	A	T	T	A	A	C	C	G	G	C	C	T	T	C	C	G	G	G	G	T	T	G	G	C	C	T	T	G	G	G	G	T	T	A	A	G	G	T	T	G	G	A	A	C	C	G	G	T	T	C	C	G	G	C	C	G	G	C	C	A	A	A	A	A	A	C	C	T	T	T	T	G	G	A	A	T	T	G	G	G	G	A	A	A	A	A	A	A	A	C	C	A	A	C	C	C	C	T	T	G	G	T	T	C	C	G	G	A	A	A	A	A	A	C	C	A	A	A	A	C	C	C	C	G	G	T	T	A	A	T	T	A	A	A	A	A	A	T	T	G	G	G	G	G	G	G	G	T	T	G	G	C	C	C	C	A	A	C	C	C	C	G	G	A	A	C	C	C	C	C	C	A	A	G	G	A	A	G	G	T	T	C	C	C	C	T	T	C	C	G	G	G	G	T	T	T	T	A	A	G	G	G	G	T	T	G	G	A	A	A	A	G	G	T	T	G	G	A	A	A	A	C	C	G	G	A	A	A	A	A	A	G	G	G	G	G	G	A	A	G	G	T	T	A	A	G	G	G	G	A	A	C	C	T	T	T	T	C	C	T	T	T	T	T	T	C	C	A	A	C	C	G	G	G	G	C	C	C	C	T	T	A	A	T	T	A	A	C	C	C	C	G	G	T	T	NA	NA	C	C	G	G	G	G	G	G	G	G	T	T	G	G	A	A	T	T	G	G	G	G	C	C	G	G	C	C	A	A	G	G	A	A	A	A	C	C	T	T	G	G	NA	NA	T	T	G	G	G	G	T	T	C	C	G	G	A	A	C	C	T	T	A	A	C	C	A	A	A	A	G	G	G	G	A	A	T	T	G	G	T	T	C	C	G	G	A	A	C	C	C	C	T	T	C	C	G	G	A	A	G	G	A	A	C	C	A	A	A	A	T	T	G	G	A	A	G	G	C	C	T	T	A	A	A	A	T	T	T	T	A	A	G	G	G	G	G	G	C	C	C	C	G	G	G	G	T	T	A	A	T	T	C	C	T	T	A	A	C	C	C	C	G	G	C	C	T	T	T	T	T	T	C	C	G	G	T	T	T	T	C	C	A	A	T	T	C	C	C	C	G	G	T	T	A	A	C	C	C	C	C	C	A	G	A	A	C	C	C	C	G	G	A	A	A	A	A	A	C	C	C	C	G	G	G	G	T	T	A	A	T	T	A	A	G	G	G	G	G	G	A	A	C	C	G	G	G	G	A	A	T	T	A	A	C	C	A	A	G	G	G	G	C	C	C	C	T	T	G	G	T	T	A	A	T	T	G	G	T	C	C	C	G	G	C	C	A	A	G	G	T	T	G	G	G	G	G	G	A	A	C	C	C	C	G	G	G	G	C	C	G	G	C	C	T	T	G	G	G	G	G	G	C	C	A	A	C	C	G	G	C	C	G	G	G	G	A	A	T	T	G	G	C	C	G	G	A	A	T	T	T	T	C	C	G	A	G	G	C	C	G	G	G	G	T	T	C	C	C	C	G	G	G	G	T	T	T	T	A	A	G	G	G	G	A	A	G	G	G	G	C	C	C	C	A	A	C	C	C	C	T	T	A	A	T	T	G	G	G	G	A	A	G	G	T	T	G	G	C	C	T	T	T	T	A	A	C	C	A	A	A	A	T	T	G	G	G	G	G	G	C	C	C	C	G	G	A	A	C	C	G	G	T	T	A	A	T	T	A	A	G	G	G	G	G	G	A	A	T	T	G	G	G	G	T	T	C	C	T	T	G	G	A	A	T	T	G	G	A	A	G	G	C	C	G	G	C	C	G	G	G	G	A	A	T	T	C	C	C	C	T	T	G	G	T	T	A	A	T	C	C	C	T	T	A	A	T	T	G	G	C	C	T	T	G	G	C	C	C	C	A	A	C	C	T	T	T	T	G	G	A	A	C	C	G	G	T	T	C	C	C	C	A	A	G	G	C	C	A	A	G	G	A	A	G	G	C	C	C	C	A	A	C	C	A	A	A	A	C	C	A	A	A	A	C	C	G	G	G	G	G	G	G	G	G	G	A	A	G	G	C	C	C	C	C	C	A	A	C	C	G	G	A	A	G	G	A	A	C	C	A	A	T	T	A	A	C	C	G	G	A	A	G	G	T	T	G	G	C	C	A	A	G	G	T	T	C	C	C	C	A	A	G	G	T	T	C	C	C	C	C	C	G	G	G	G	T	T	C	C	G	G	A	A	G	G	C	C	T	T	T	T	G	G	G	G	G	G	T	T	T	T	A	A	G	G	C	C	G	G	G	G	C	C	C	C	T	T	A	A	G	G	G	G	T	T	G	G	C	C	C	C	A	A	C	C	A	A	C	C	G	G	T	T	G	G	G	G	C	C	C	C	G	G	G	G	G	G	C	C	A	A	C	A	A	A	G	G	A	A	G	G	T	T	C	C	T	T	A	A	G	G	A	A	T	T	T	T	A	A	C	C	C	C	G	G	A	A	C	C	T	T	T	T	A	A	A	A	C	C	A	A	A	A	G	G	T	T	NA	NA	C	C	G	G	G	G	C	C	A	A	T	T	A	A	A	A	T	T	G	G	G	G	T	T	A	A	C	C	G	G	G	G	C	C	T	T	A	A	C	C	C	C	G	G	G	G	A	A	A	A	T	T	T	T	T	T	T	T	G	G	C	C	T	T	T	T	C	C	C	C	C	C	NA	NA	C	C	T	T	T	T	C	C	A	A	G	G	G	G	G	G	NA	NA	C	C	C	C	C	C	G	G	T	T	C	C	T	T	T	T	A	A	G	G	T	T	T	T	G	G	C	C	G	G	T	T	T	T	A	A	A	A	C	C	T	T	T	T	G	G	A	A	C	C	G	G	A	A	T	T	T	C	G	G	A	A	T	T	G	G	G	G	C	C	C	C	G	G	A	A	T	T	C	C	G	G	A	A	A	A	A	A	T	T	C	C	C	C	A	A	G	G	T	T	G	G	C	C	T	T	A	A	C	C	A	A	C	C	G	G	T	T	T	T	T	T	T	T	C	C	T	T	G	G	C	C	G	G	G	G	C	C	C	C	T	T	C	C	A	A	C	C	G	G	G	G	T	T	T	T	A	A	A	A	C	C	C	C	T	T	T	T	T	T	G	G	A	A	G	G	G	G	T	T	C	C	G	G	A	A	G	G	A	A	G	G	A	A	T	T	C	C	G	G	C	C	A	A	C	C	A	A	A	A	G	G	G	G	G	G	T	T	NA	NA	T	T	A	A	T	T	G	G	G	G	G	G	C	C	A	A	A	A	A	A	G	G	G	G	A	A	A	A	A	A	C	C	A	A	A	A	G	G	G	G	G	G	T	T	A	A	G	G	A	A	T	T	T	T	T	T	T	T	G	G	A	A	C	C	T	T	G	G	T	T	G	G	T	T	C	C	G	G	G	G	C	C	C	C	T	T	C	C	G	G	T	T	T	T	G	G	C	C	T	T	C	C	C	T	T	T	C	C	C	C	C	C	T	T	G	G	G	G	G	G	A	A	C	C	T	T	T	T	A	A	C	C	T	T	A	A	T	T	T	T	C	C	C	C	A	A	G	G	A	A	A	A	A	A	C	C	C	C	A	A	T	T	T	T	T	T	A	A	G	G	A	A	T	T	T	T	G	G	A	A	C	C	G	G	A	A	C	C	G	G	A	A	NA	NA	T	T	G	G	G	G	A	A	A	A	G	G	A	A	G	G	T	T	A	A	A	A	A	A	NA	NA	T	T	C	C	A	A	C	C	A	A	T	T	A	A	A	A	T	T	G	G	G	G	A	A	A	A	A	A	T	T	A	A	A	A	C	C	T	T	G	G	A	A	T	T	A	A	G	G	T	T	T	T	A	A	T	T	T	T	G	G	C	C	G	G	T	T	C	C	T	T	C	C	A	A	C	C	G	G	A	A	A	A	C	C	C	C	A	A	A	A	G	G	T	T	T	T	G	G	C	C	C	C	T	T	C	C	G	G	C	C	T	T	A	A	A	A	C	C	C	C	G	G	A	A	A	A	T	T	G	G	G	G	A	A	A	A	T	T	G	G	G	G	T	T	T	T	T	T	G	G	G	G	G	G	T	T	T	T	G	G	C	C	G	G	C	C	T	T	C	C	A	A	C	C	G	G	C	C	G	G	C	C	A	A	G	G	G	G	T	T	A	A	C	C	NA	NA	C	C	T	T	T	T	C	C	G	G	G	G	A	A	T	T	A	A	G	G	A	A	C	C	G	G	G	G	C	C	C	C	A	A	C	C	A	A	C	C	C	C	T	T	C	C	A	A	A	A	A	A	T	T	G	G	C	C	G	G	C	C	C	C	G	G	T	T	C	C	G	G	G	G	A	A	T	T	A	A	C	C	T	T	C	C	T	T	G	G	G	G	G	G	A	A	T	T	T	T	C	C	G	G	A	A	G	G	G	G	G	G	C	C	T	T	G	G	C	C	T	T	C	C	T	T	A	A	A	A	C	C	T	T	T	T	C	C	T	T	G	G	G	G	A	A	C	C	A	A	C	C	T	T	A	A	C	C	C	C	G	G	G	G	T	T	G	G	A	A	G	G	C	C	A	A	C	C	T	T	A	A	G	G	G	G	T	T	G	G	G	G	C	C	T	T	C	T	G	G	C	C	C	C	C	C	C	C	G	G	G	G	T	T	G	G	T	T	A	A	C	C	A	A	T	T	C	C	A	A	G	G	A	A	C	C	G	G	T	T	A	A	G	G	T	T	T	T	G	G	G	G	C	C	C	C	G	G	G	G	G	G	G	G	T	T	A	A	A	A	C	C	C	C	A	A	C	C	C	C	G	G	C	C	G	G	T	T	A	A	A	A	G	G	C	C	A	A	T	T	C	C	A	A	T	T	G	G	C	C	A	A	A	A	G	G	T	T	C	C	A	A	G	G	T	T	G	G	T	T	T	T	T	T	C	C	G	G	T	T	A	A	A	A	T	T	G	G	A	A	G	G	A	A	G	G	T	T	G	G	G	G	G	G	A	A	C	C	T	T	A	A	G	G	A	A	C	C	A	A	A	A	C	C	C	C	NA	NA	C	C	A	A	A	A	G	G	T	T	T	T	C	C	A	A	A	A	G	G	C	C	G	G	C	C	T	T	A	A	G	G	A	A	G	G	G	G	G	G	T	T	A	A	A	A	T	T	C	C	T	T	NA	NA	A	A	A	A	C	C	C	C	C	C	G	G	A	A	C	C	T	T	C	C	T	T	T	T	T	T	A	A	C	C	G	G	T	T	T	T	G	G	A	A	G	G	A	A	NA	NA	C	C	G	G	A	A	C	C	T	T	A	A	A	A	G	G	C	C	G	G	A	A	T	T	G	G	A	A	G	G	A	A	C	C	A	A	C	C	T	T	C	C	C	C	T	T	T	T	A	A	A	A	A	A	G	G	G	G	G	G	G	G	G	G	T	T	G	G	C	C	G	G	A	A	T	T	C	C	G	G	G	G	A	A	A	A	A	A	C	C	G	G	A	A	A	A	T	T	A	A	T	T	T	T	C	C	T	T	G	G	C	C	T	T	G	G	T	T	A	A	C	C	C	C	A	A	T	T	A	A	C	C	A	A	C	C	C	C	C	C	C	C	C	C	T	T	C	C	T	T	A	A	G	G	G	G	A	A	G	G	C	C	G	G	T	T	G	G	G	G	T	T	A	A	T	T	A	A	G	G	A	A	T	T	T	T	T	T	C	C	C	C	C	C	A	A	G	G	T	T	C	C	A	A	G	G	C	C	G	G	A	A	G	G	A	A	C	C	T	T	G	G	A	A	G	G	C	C	G	G	G	G	A	A	C	C	C	C	G	G	T	T	C	C	C	C	T	T	C	C	A	A	A	A	G	G	C	C	C	C	C	C	G	G	T	T	A	A	G	G	T	T	G	G	G	G	G	G	G	G	G	G	C	C	A	A	G	G	G	G	G	G	A	A	T	T	C	C	C	C	NA	NA	G	G	G	G	G	G	G	G	C	C	A	A	C	C	T	T	T	T	C	C	C	C	C	C	T	T	T	T	T	T	A	A	A	A	C	C	C	C	G	G	G	G	C	C	C	C	C	C	C	C	C	C	G	G	C	C	G	G	T	T	G	G	T	T	A	A	G	G	T	T	A	A	G	G	A	A	T	T	C	C	C	C	T	T	A	A	A	A	T	T	G	G	A	A	G	G	C	C	T	T	C	C	C	C	G	G	T	T	G	G	C	C	T	T	C	C	T	T	A	A	G	G	G	G	A	A	A	A	T	T	A	A	C	C	C	C	A	A	G	G	A	A	G	G	T	T	A	A	T	T	C	C	C	C	C	C	G	G	C	C	C	C	G	G	T	T	G	G	C	C	A	A	T	T	G	G	A	A	C	C	C	C	NA	NA	A	A	G	G	A	A	C	C	T	T	C	C	C	C	G	G	C	C	C	C	T	T	C	C	C	C	T	T	C	C	T	T	T	T	G	G	C	C	A	A	T	T	A	A	T	T	T	T	C	C	A	A	A	A	T	T	A	A	G	G	A	A	T	T	G	G	A	A	T	T	A	A	C	C	T	T	G	G	G	G	C	C	T	T	A	A	G	G	C	C	T	T	A	A	G	G	T	T	G	G	T	T	C	C	G	G	G	G	T	T	A	A	T	T	C	C	T	T	A	A	C	C	G	G	A	A	T	T	C	C	A	A	T	T	C	C	G	G	T	T	A	A	G	G	G	G	T	T	T	T	G	G	C	C	C	C	G	G	T	T	A	A	T	T	G	G	G	G	A	A	G	G	NA	NA	A	A	T	T	A	A	NA	NA	T	T	C	C	T	T	C	C	G	G	G	G	C	C	G	G	C	C	C	C	A	A	G	G	A	A	T	T	C	C	G	G	G	G	G	G	T	T	NA	NA	C	C	C	C	A	A	A	A	A	A	T	T	G	G	G	G	C	C	C	C	A	A	C	C	G	G	A	A	T	T	G	G	T	T	G	G	G	G	T	T	G	G	C	C	G	G	G	G	T	T	G	G	C	C	A	A	T	T	C	C	A	A	T	T	C	C	C	C	C	C	C	C	C	C	C	C	G	G	G	G	C	C	G	G	C	C	NA	NA	C	C	A	A	G	G	T	T	A	A	G	G	C	C	G	G	G	G	C	C	C	C	C	C	T	T	A	A	G	G	C	C	G	G	A	A	A	A	T	T	T	T	G	G	C	C	G	G	A	A	C	C	A	A	A	A	A	A	G	G	C	C	T	T	G	G	A	A	C	C	G	G	T	T	G	G	A	A	C	C	C	C	C	C	C	C	G	G	T	T	C	C	G	G	A	A	G	G	C	C	G	G	T	T	A	A	T	T	T	T	C	C	NA	NA	C	C	A	A	T	T	C	C	G	G	C	C	C	C	G	G	G	G	A	A	A	A	G	G	T	T	G	G	G	A	A	A	C	C	T	T	A	A	T	T	A	A	A	A	T	T	T	T	T	T	T	T	G	G	T	T	C	C	T	T	G	G	G	G	C	C	A	A	G	G	G	G	C	C	G	G	T	T	G	G	T	T	A	A	A	A	C	C	T	T	G	G	G	G	T	T	A	A	NA	NA	G	G	G	G	C	C	A	A	A	A	C	C	G	G	T	T	C	C	A	A	C	C	A	A	A	A	G	G	A	A	G	G	G	G	C	C	A	A	T	T	G	G	A	A	T	T	A	A	A	A	A	A	T	T	A	A	G	G	G	G	A	A	C	C	C	C	C	C	A	A	T	T	G	G	G	G	A	A	G	G	G	G	T	T	C	C	C	C	G	G	C	C	T	T	G	G	C	C	A	A	T	T	G	G	G	G	A	A	T	T	A	A	A	A	A	A	C	C	G	G	T	T	C	C	A	A	T	T	A	A	T	T	C	C	G	G	C	C	G	G	C	C	A	A	A	A	T	T	A	A	G	G	A	A	G	G	G	G	T	T	G	G	A	A	T	T	T	T	G	G	C	C	T	T	T	T	C	C	G	G	NA	NA	A	A	C	C	T	T	A	A	G	G	NA	NA	T	T	A	A	C	C	T	T	T	T	A	A	A	A	G	G	T	T	C	C	G	G	T	T	T	T	G	G	A	A	G	G	T	T	G	G	T	T	G	G	T	T	C	C	A	A	C	C	T	T	G	G	G	G	T	T	A	A	G	G	A	A	G	G	G	G	C	C	G	G	C	C	T	T	G	G	T	T	G	G	A	A	G	G	C	C	T	T	C	C	G	G	G	G	G	G	G	G	C	C	C	C	A	A	T	T	G	G	C	C	T	T	T	T	G	G	G	G	C	C	G	G	T	T	C	C	A	A	A	A	A	A	A	A	A	A	A	A	C	C	A	A	G	G	G	G	C	C	A	A	A	A	A	A	G	G	T	T	C	C	A	A	T	T	T	T	G	G	T	T	G	G	T	T	C	C	NA	NA	G	G	T	T	A	A	A	A	C	C	T	T	G	G	A	A	T	T	A	A	C	C	G	G	T	T	C	C	C	C	G	G	A	A	T	T	C	C	A	A	T	T	C	C	G	G	C	C	G	G	C	C	C	C	T	T	T	T	G	G	C	C	C	C	NA	NA	C	C	C	C	G	G	A	A	C	C	G	G	A	A	C	C	C	C	G	G	T	T	G	G	G	G	T	T	G	C	A	A	T	T	A	A	G	G	T	T	C	C	C	C	C	C	NA	NA	C	C	T	T	G	G	A	A	T	T	G	G	T	T	G	G	T	T	C	C	C	C	G	G	T	T	C	C	A	A	C	C	C	C	A	A	NA	NA	T	T	C	C	G	G	A	A	C	C	T	T	T	T	G	G	A	A	C	C	A	A	A	A	A	A	C	C	A	A	T	T	T	T	A	A	C	C	G	G	G	G	C	C	C	C	T	T	T	T	A	A	T	T	T	T	G	G	C	C	G	G	A	A	A	A	C	C	A	A	T	T	T	T	T	T	C	C	T	T	T	T	G	G	T	T	C	C	C	C	G	G	A	A	G	G	A	A	C	C	A	A	G	G	T	T	A	A	A	A	A	A	C	C	G	G	A	A	C	C	T	T	G	G	A	A	G	G	T	T	T	T	G	G	A	A	C	C	T	T	A	A	A	A	C	C	C	C	C	C	C	C	A	A	A	A	C	C	C	C	A	A	A	A	A	A	A	A	C	C	A	A	A	A	G	G	C	C	A	A	T	T	C	C	G	G	A	A	A	A	G	G	A	A	T	T	G	G	G	G	C	C	T	T	T	T	A	A	G	G	A	A	G	G	T	T	C	C	T	T	A	A	A	A	T	T	C	C	T	T	G	G	C	C	C	C	G	G	C	C	A	A	T	T	T	T	G	G	T	T	C	C	T	T	T	T	G	G	A	A	A	A	G	G	T	T	A	A	C	C	T	T	C	C	G	G	A	A	A	A	A	A	G	G	T	T	G	G	G	G	T	T	A	A	T	T	C	C	T	T	A	A	A	A	T	T	G	G	A	A	C	C	C	C	T	T	A	A	C	C	T	T	C	C	A	A	A	A	C	C	T	T	A	A	G	G	A	A	A	A	A	A	G	G	C	C	C	C	G	G	T	T	G	G	G	G	A	A	C	C	A	A	T	T	A	A	C	C	C	C	T	T	C	C	G	G	C	C	C	C	G	G	T	T	T	T	T	T	C	C	A	A	T	T	C	C	A	A	G	G	A	A	A	A	G	G	G	G	A	A	A	A	A	A	T	T	C	C	A	A	C	C	G	G	T	T	C	C	G	G	T	T	A	A	C	C	C	C	C	C	A	A	A	A	A	A	A	A	G	G	A	A	NA	NA	G	G	A	A	T	T	G	G	G	G	A	A	C	C	C	C	C	C	A	A	G	G	G	G	C	C	A	A	G	G	A	A	C	C	A	A	A	A	G	G	G	G	T	T	A	A	A	A	A	A	C	C	G	G	T	T	T	T	A	A	A	A	A	A	A	A	A	A	A	A	C	C	G	G	G	G	G	G	G	G	T	T	A	A	C	C	A	A	A	A	C	C	T	T	A	A	A	A	A	A	G	G	C	C	C	C	T	T	G	G	G	G	G	G	G	G	C	C	G	G	G	G	A	A	T	T	G	G	G	G	A	A	T	T	G	G	G	G	T	T	G	G	G	G	A	A	C	C	G	G	C	C	A	A	G	G	C	C	A	A	A	A	C	C	G	G	G	G	T	T	C	C	C	C	T	T	A	A	A	A	T	T	A	A	G	G	T	T	C	C	G	G	T	T	G	G	C	C	T	T	A	A	C	C	T	T	G	G	A	A	T	T	A	A	C	G	C	C	T	T	G	G	A	A	A	A	G	G	C	C	G	G	T	T	T	T	T	T	C	C	A	A	C	C	A	A	T	T	T	T	G	G	C	C	G	C	T	T	T	T	A	A	A	A	C	C	G	G	A	A	G	G	T	T	C	C	G	G	T	T	G	G	C	C	C	C	T	T	A	A	A	A	T	T	C	C	C	C	C	C	G	G	C	C	G	G	T	T	T	T	A	A	C	C	T	T	C	C	C	C	A	A	A	A	C	C	A	A	G	G	C	C	G	G	C	C	T	T	T	T	T	T	G	G	C	C	A	A	T	T	C	C	T	T	A	A	C	C	G	G	C	C	C	C	T	T	C	C	T	T	T	T	T	T	T	T	A	A	C	C	T	T	C	C	C	C	G	G	C	C	G	G	T	T	A	A	C	C	C	C	G	G	G	G	G	G	A	A	A	A	T	T	G	G	T	T	G	G	T	T	G	G	A	A	G	G	T	T	NA	NA	C	C	C	C	G	G	C	C	A	A	C	C	T	T	T	T	G	G	T	T	C	C	G	G	G	G	T	T	G	G	C	C	T	T	C	C	T	T	T	T	A	A	G	G	T	T	T	T	A	A	T	T	T	T	C	C	G	G	C	C	A	A	C	C	T	T	G	G	A	A	T	T	T	T	G	G	G	G	G	G	G	G	A	A	G	G	A	A	G	G	C	C	A	A	C	C	C	C	G	G	C	C	T	T	C	C	G	G	G	G	A	A	G	G	A	A	G	G	C	C	C	C	T	T	A	A	G	G	C	C	A	A	A	A	T	T	C	C	G	G	T	T	A	A	T	T	A	A	T	T	C	C	G	G	C	C	G	G	T	T	A	A	C	C	A	A	G	G	A	T	T	T	A	A	G	G	C	C	G	G	C	C	C	C	G	G	G	G	G	G	T	T	T	T	A	A	G	G	T	T	G	G	T	T	T	T	A	A	C	C	G	G	T	T	G	G	G	G	G	G	A	A	G	G	G	G	T	T	A	A	A	A	T	T	G	G	T	T	A	A	G	G	G	G	G	G	C	C	A	A	A	A	T	T	G	G	C	C	G	G	G	G	A	A	C	C	A	A	C	C	T	T	G	G	A	A	A	A	T	T	G	G	C	C	T	T	T	T	G	G	A	A	T	T	A	A	C	C	T	T	A	A	A	A	T	T	A	A	C	C	T	T	G	G	G	G	T	T	T	T	G	G	G	G	NA	NA	A	A	T	T	G	G	T	T	A	A	G	G	G	G	A	A	C	C	G	G	C	C	G	G	G	G	C	C	C	C	T	T	T	T	G	G	A	A	G	G	C	C	T	T	G	G	C	C	C	C	A	A	C	C	T	T	T	T	G	G	A	A	T	T	C	C	G	G	C	C	T	T	G	G	NA	NA	G	G	G	G	C	C	A	A	T	T	A	A	T	T	A	A	G	G	C	C	T	T	A	A	G	G	C	C	T	T	T	T	G	G	C	C	C	C	G	G	T	T	T	T	C	C	A	A	C	C	C	C	T	T	T	T	T	T	G	G	G	G	C	C	C	C	G	G	G	G	G	G	C	C	C	C	C	C	C	C	NA	NA	G	G	G	G	A	A	G	G	C	C	A	A	C	C	G	G	G	G	T	T	A	A	A	A	G	G	A	A	A	A	A	A	T	T	G	G	G	G	G	G	C	C	G	G	T	T	C	C	C	C	G	G	A	A	C	C	G	G	T	T	A	A	A	A	T	T	C	C	C	C	C	C	T	T	A	A	C	C	T	T	G	G	A	A	G	G	T	T	C	C	C	C	T	T	T	T	T	T	T	T	A	A	T	T	A	A	G	G	G	G	G	G	A	A	G	G	G	G	T	T	T	T	T	T	C	C	G	G	G	G	G	G	NA	NA	C	C	G	G	C	C	A	A	C	C	G	G	A	G	A	A	G	G	T	T	T	T	G	G	G	G	G	G	A	A	A	A	G	G	C	C	C	C	T	T	A	A	A	A	G	G	C	C	C	C	G	G	T	T	G	G	A	A	A	A	C	C	T	T	G	G	C	C	T	T	G	G	G	G	T	T	T	T	G	G	T	T	C	C	A	A	T	T	A	A	C	C	G	G	C	C	T	T	T	T	G	G	C	C	A	A	T	T	T	T	G	G	G	G	C	C	G	G	T	T	G	G	C	C	G	G	A	A	A	A	T	T	G	G	A	A	C	C	G	G	C	C	G	G	A	A	T	T	C	C	T	T	G	G	A	A	G	G	C	C	G	G	A	A	C	C	C	C	T	T	C	C	T	T	T	T	T	T	A	A	G	G	A	A	T	T	C	C	C	C	C	C	A	A	A	A	G	G	C	C	T	T	A	A	G	G	T	T	C	C	A	A	C	C	C	C	T	T	G	G	C	C	C	C	G	G	C	C	A	A	A	A	T	T	C	C	G	G	G	G	C	C	T	T	G	G	T	T	C	C	A	A	A	A	A	A	C	C	G	G	A	A	G	G	C	C	C	C	G	G	G	G	T	T	A	A	A	A	A	A	A	A	G	G	T	T	C	C	G	G	A	A	T	T	G	G	G	G	G	G	C	C	G	G	A	A	C	C	G	G	T	T	G	G	G	G	A	A	C	C	C	C	T	T	C	C	A	A	G	G	A	A	C	C	G	G	A	A	A	A	A	A	G	G	T	T	C	C	A	A	T	T	T	T	G	G	C	C	C	C	G	G	G	G	A	A	A	A	C	C	T	T	G	G	T	T	C	C	C	C	C	A	C	C	T	T	C	C	G	G	T	T	G	G	A	A	C	C	A	A	C	C	G	G	G	G	A	A	C	C	G	G	G	G	T	T	A	A	G	G	G	G	G	G	C	C	A	A	G	G	C	C	C	C	C	C	T	T	A	A	C	C	G	G	G	G	T	T	A	A	T	T	G	G	C	C	T	T	A	A	A	A	G	G	A	A	G	G	C	C	A	A	G	G	C	C	C	C	T	T	C	C	G	G	G	G	A	A	G	G	C	C	T	T	G	G	T	T	G	G	T	T	A	A	A	A	A	A	C	C	G	G	A	A	C	C	A	A	T	T	C	C	G	G	G	G	G	G	T	T	A	A	G	G	A	A	C	C	C	C	C	C	A	A	C	C	T	T	G	G	G	G	A	A	C	C	G	G	G	G	C	C	A	A	C	C	C	C	G	G	C	C	A	A	C	C	G	G	T	T	A	A	T	T	C	C	C	C	G	G	G	G	C	C	C	C	G	G	C	C	C	C	C	C	T	T	C	C	A	A	G	G	T	T	T	T	C	C	C	C	A	A	C	C	G	G	G	G	T	T	NA	NA	C	C	A	A	A	A	T	T	G	G	G	G	C	C	G	G	G	G	G	G	C	C	C	C	T	T	G	G	C	C	NA	NA	T	T	A	A	A	A	T	T	A	A	A	A	C	C	C	C	A	A	G	G	C	C	G	G	A	A	G	G	C	C	G	G	A	A	T	T	G	G	G	G	T	T	T	T	A	A	A	A	G	G	C	C	T	T	A	A	T	T	A	A	T	T	T	T	C	C	T	T	G	G	A	A	G	G	C	C	C	C	T	T	T	T	G	G	A	A	A	A	G	G	G	G	C	C	C	C	A	A	G	G	A	A	G	G	T	T	C	C	G	G	T	T	G	G	G	G	T	T	T	T	C	C	A	A	G	G	A	A	A	A	A	A	T	T	C	C	G	G	C	C	G	G	T	T	C	C	G	G	G	G	A	A	T	T	C	C	G	G	G	G	C	C	G	G	A	A	T	T	G	G	G	G	A	A	C	C	G	G	C	C	G	G	G	G	T	T	C	C	T	T	T	T	C	C	A	A	T	T	A	A	G	G	G	G	A	A	T	T	G	G	G	G	A	A	T	T	A	G	T	T	C	C	G	G	T	T	G	G	G	G	A	A	G	G	T	T	T	T	T	T	C	C	A	A	A	A	A	A	C	C	G	G	T	T	G	G	A	A	T	T	T	T	C	C	A	A	G	G	T	T	A	A	G	G	G	G	T	T	T	T	G	G	T	T	G	G	C	C	G	G	C	C	T	T	A	A	C	C	G	A	C	C	G	G	G	G	C	C	C	C	C	C	A	A	G	G	G	G	G	G	G	G	A	A	T	T	T	T	A	A	T	T	A	A	T	T	G	G	G	G	G	G	G	G	T	T	T	T	G	G	G	G	T	T	G	G	G	G	G	G	T	T	C	C	A	A	G	G	G	G	G	G	C	C	C	C	A	A	C	C	C	C	T	T	C	C	C	C	G	G	A	A	G	G	A	A	G	G	C	C	G	G	G	G	C	C	T	T	T	T	A	A	C	C	G	G	G	G	T	T	T	T	T	T	C	C	G	G	C	C	G	G	A	A	C	C	A	A	A	A	C	C	NA	NA	A	A	C	C	G	G	C	C	T	T	G	G	G	G	A	A	G	G	A	A	G	G	G	G	T	T	A	A	A	A	C	C	C	C	T	T	G	G	T	T	G	G	NA	NA	G	G	C	C	C	C	G	G	G	G	C	C	C	C	G	G	A	A	A	A	G	G	A	A	C	C	NA	NA	A	A	C	C	T	T	G	G	T	T	G	G	A	A	G	G	NA	NA	A	A	G	G	C	C	T	T	G	G	G	G	A	A	T	T	A	A	G	G	C	C	T	T	G	G	A	A	G	G	C	C	T	T	C	C	A	A	T	T	T	T	T	T	T	T	C	C	C	C	C	C	C	C	G	G	C	C	T	T	G	G	G	G	T	T	NA	NA	T	T	T	T	G	G	A	T	C	C	C	C	C	C	T	T	G	G	C	C	T	T	T	T	G	G	A	A	A	A	G	G	T	T	A	A	T	T	G	G	T	T	T	T	T	T	T	T	A	A	A	A	A	A	T	T	T	T	C	C	C	C	T	T	T	T	C	C	T	T	T	T	C	C	A	A	C	C	C	C	T	T	G	G	C	C	G	G	T	T	G	G	A	A	G	G	T	T	C	C	G	G	C	C	C	C	C	C	C	C	G	G	A	A	A	A	C	C	G	G	G	G	A	A	G	G	T	T	G	G	G	G	C	C	G	G	T	T	G	G	G	G	T	T	C	C	C	C	A	A	C	C	T	T	C	C	A	A	A	T	G	G	G	G	A	A	C	C	C	C	A	A	A	A	G	G	C	C	A	A	G	G	C	C	T	T	T	T	G	G	T	T	T	T	C	C	A	A	T	T	T	T	T	T	G	G	T	T	A	A	T	T	A	A	T	T	A	A	G	G	C	C	G	G	G	G	G	G	G	G	G	G	A	A	G	G	C	C	G	G	G	G	G	G	A	A	A	A	G	G	A	A	C	C	C	C	NA	NA	G	G	A	A	A	A	G	G	G	G	T	T	C	C	G	G	G	G	G	G	T	T	C	C	T	T	C	C	G	G	A	A	A	A	T	T	G	G	C	C	A	A	G	G	T	T	G	G	T	T	C	C	A	A	A	A	G	G	G	G	G	G	A	A	G	G	G	G	G	G	A	A	G	G	C	C	C	C	C	C	A	A	G	G	T	T	C	C	G	G	C	C	G	G	G	G	A	A	C	C	G	G	G	G	T	T	A	A	T	T	A	A	C	C	T	T	T	T	T	T	C	C	T	T	T	T	T	T	T	T	G	G	G	G	C	C	T	T	C	C	T	T	T	T	G	G	G	G	T	T	A	A	T	T	G	G	T	T	T	T	A	A	T	T	C	C	A	A	A	A	G	G	G	G	A	A	G	G	T	T	G	G	C	C	G	G	G	G	T	T	A	A	G	G	C	C	A	A	C	C	G	G	T	T	C	C	G	G	T	T	T	T	T	T	T	T	A	A	G	G	G	G	G	G	G	G	C	C	T	T	A	A	A	A	A	A	NA	NA	C	C	A	A	G	G	T	T	T	T	C	C	G	G	A	A	T	T	A	A	T	T	T	T	T	T	A	A	A	A	C	C	T	T	T	T	A	A	A	A	A	A	G	G	T	T	A	A	C	C	T	T	C	C	C	C	C	C	C	C	T	T	T	T	C	C	A	A	A	A	A	A	A	A	C	C	G	G	G	G	G	G	C	C	T	T	C	T	G	G	T	T	T	T	C	C	G	G	T	T	G	G	G	G	G	G	C	C	C	C	C	C	T	T	A	A	T	T	C	C	C	C	C	C	G	G	A	A	C	C	A	A	C	C	T	T	G	G	T	T	NA	NA	G	G	G	G	G	G	C	C	A	A	C	C	G	G	G	G	A	A	C	C	T	T	T	T	G	G	T	T	C	C	G	G	C	C	C	C	A	A	C	C	G	G	C	C	C	C	A	A	C	C	T	T	C	C	T	T	A	A	G	G	A	A	C	C	T	T	C	C	A	A	G	G	G	G	C	C	C	C	C	C	T	T	C	C	G	G	G	G	T	T	A	A	T	T	G	G	T	T	T	T	G	G	G	G	G	G	C	C	G	G	T	T	G	G	G	G	A	G	C	C	C	C	T	T	G	G	G	G	C	C	C	C	G	G	G	G	A	A	T	G	A	A	A	A	T	T	T	T	G	G	G	G	C	C	C	C	G	G	A	A	T	T	T	T	T	T	A	A	G	G	G	G	G	G	C	C	G	G	T	T	A	A	A	A	G	G	A	A	T	T	T	T	A	A	T	T	T	T	A	A	T	T	G	G	A	A	A	A	G	G	A	A	C	C	T	T	T	T	C	C	A	A	G	G	T	T	A	A	C	C	T	T	T	T	G	G	A	A	G	G	G	G	C	C	A	A	G	G	T	T	G	G	T	T	A	A	T	T	C	C	C	C	A	A	C	C	T	T	C	C	C	C	A	A	A	A	A	A	G	G	T	T	T	T	T	T	T	T	G	G	A	A	C	C	G	G	G	G	C	C	C	C	G	G	A	A	G	G	G	G	G	G	C	C	A	A	C	C	G	G	T	T	G	G	C	C	T	T	T	T	T	T	C	C	G	G	T	T	A	A	T	T	A	A	T	T	G	G	T	T	C	C	G	G	T	T	A	A	T	T	A	A	C	C	G	G	G	G	A	A	G	G	A	A	G	G	G	G	T	T	G	G	A	A	A	A	T	T	T	T	T	T	G	G	T	T	C	C	A	A	C	C	G	G	G	G	A	A	G	G	A	A	C	C	C	C	T	G	G	G	T	T	A	A	T	T	C	C	A	A	A	A	A	A	G	G	G	G	T	T	G	G	T	T	T	T	A	A	T	T	C	C	G	G	G	G	C	C	C	C	T	T	T	T	A	A	T	T	C	C	G	G	G	G	C	C	A	A	A	A	A	A	G	G	A	A	T	T	A	A	A	A	A	A	G	G	T	T	T	T	C	C	T	T	G	G	T	T	T	T	A	A	A	A	C	C	T	T	C	C	C	C	C	C	G	G	T	T	G	G	T	T	A	A	C	C	T	T	C	C	A	A	C	C	T	T	G	G	G	G	A	A	A	A	G	G	T	T	C	C	A	A	T	T	C	C	G	G	C	C	G	G	G	G	G	G	A	A	C	C	C	C	A	A	NA	NA	G	G	C	C	G	G	G	G	A	A	C	C	T	T	C	C	T	T	G	G	G	G	A	A	C	C	G	G	T	T	G	G	G	G	G	G	G	G	A	A	G	G	C	C	G	G	C	C	T	T	G	G	G	G	A	A	G	G	G	G	C	C	T	T	T	T	G	G	A	A	A	A	G	G	G	G	C	C	C	C	T	T	G	G	G	G	G	G	G	G	A	A	A	A	NA	NA	G	G	A	A	T	T	A	A	A	A	T	T	G	G	T	T	T	T	A	A	A	A	T	T	G	G	G	G	T	T	C	C	G	G	G	G	T	T	T	T	A	A	A	A	A	A	A	A	T	T	T	T	G	G	A	A	T	T	A	A	G	G	A	A	T	T	T	T	A	A	G	G	A	A	A	A	T	T	T	T	A	A	A	A	T	T	G	G	C	C	A	A	A	A	G	G	T	T	T	T	T	T	G	G	G	G	T	T	G	G	G	G	T	T	A	A	A	A	A	A	T	T	A	A	C	C	A	A	A	A	A	A	A	A	T	T	C	C	C	C	G	G	A	A	G	G	C	C	T	T	C	C	A	A	T	T	G	G	C	C	T	T	C	C	C	C	G	G	NA	NA	C	C	NA	NA	C	C	T	T	G	G	C	C	G	G	A	A	G	G	G	G	C	C	T	T	G	G	G	G	A	A	C	C	G	G	A	A	A	A	G	G	C	C	T	T	T	T	G	G	T	T	A	A	G	G	C	C	G	G	A	A	T	T	C	C	A	A	A	A	A	A	C	C	C	C	G	G	G	G	A	A	A	A	T	T	T	T	C	C	G	G	T	T	A	A	C	C	C	C	A	A	C	C	A	A	T	T	T	T	G	G	C	C	T	T	A	A	C	C	G	G	A	A	A	A	T	T	G	G	T	T	G	G	C	C	G	G	A	A	G	G	T	T	T	T	T	T	G	G	T	T	G	G	G	G	C	C	A	A	T	T	T	T	G	G	C	C	C	C	A	A	A	A	C	C	C	C	A	A	C	C	C	C	T	T	A	A	T	T	G	G	A	A	A	A	G	G	C	C	T	T	T	T	T	T	A	G	C	C	G	G	G	G	G	G	T	T	A	A	C	C	T	T	A	A	G	G	A	A	C	C	G	G	T	T	C	C	T	T	C	C	G	G	C	C	C	C	C	C	C	C	C	C	A	A	A	A	T	T	G	G	T	T	G	G	G	G	A	A	C	C	G	G	A	A	T	T	T	T	T	T	A	A	G	G	G	G	T	T	A	A	T	T	G	G	A	A	C	C	C	C	T	T	T	T	A	A	A	A	T	T	G	G	A	A	C	C	A	A	G	G	T	T	T	T	A	A	A	A	C	C	C	C	G	G	C	C	G	G	G	G	C	C	T	T	A	A	C	C	T	T	T	T	T	T	G	G	G	G	T	T	C	C	C	C	C	C	C	C	G	G	A	A	A	A	T	T	G	G	T	T	A	A	T	T	G	G	A	A	T	T	A	A	C	C	T	T	T	T	G	G	G	G	G	G	A	A	A	A	C	C	T	T	A	A	NA	NA	C	C	T	T	C	C	G	G	C	C	C	C	A	A	G	G	C	C	A	A	G	G	A	A	G	G	T	T	A	A	NA	NA	C	C	G	G	C	C	A	A	G	G	A	A	C	C	C	C	G	G	T	T	G	A	A	A	C	C	T	T	G	G	T	T	C	C	G	G	G	G	T	T	T	T	G	G	C	C	C	C	C	C	T	T	A	A	T	T	C	C	C	C	C	C	C	C	T	T	A	A	G	G	A	A	G	G	T	T	G	G	C	C	G	G	A	A	G	G	A	A	G	G	T	T	C	C	C	C	C	C	G	G	G	G	A	A	C	C	T	T	G	G	T	T	C	C	G	G	C	C	G	G	A	A	C	C	T	T	G	G	A	A	G	G	G	G	C	C	C	C	G	G	T	T	T	T	G	G	C	C	C	C	T	T	T	T	A	A	T	T	A	A	A	A	C	C	A	A	C	C	T	T	G	G	A	A	T	T	C	C	T	T	C	C	T	T	C	C	A	A	G	G	C	C	G	G	G	G	T	T	A	A	A	A	C	C	G	G	T	T	G	G	C	C	T	T	A	A	C	C	C	C	A	A	G	G	G	G	C	C	C	C	T	T	A	A	T	T	T	T	T	T	C	C	T	T	G	G	T	T	A	A	C	C	T	T	A	A	T	T	G	G	T	T	T	T	A	A	C	C	C	C	C	C	G	G	A	A	T	T	A	A	A	A	T	T	A	A	G	G	A	A	C	C	T	T	T	T	T	T	T	T	C	C	C	C	C	C	G	G	A	A	C	C	G	G	G	G	T	T	C	C	T	T	T	T	C	C	T	T	A	A	A	A	A	A	C	C	A	A	G	G	T	T	A	A	A	A	A	A	G	G	A	A	A	A	T	T	C	C	A	A	T	T	C	C	C	C	C	C	T	T	G	G	C	C	C	C	T	T	C	C	G	G	C	C	G	G	T	T	A	A	T	T	G	G	T	T	C	C	C	C	C	C	G	G	C	C	G	G	G	G	G	G	C	C	C	C	G	G	G	G	C	C	A	A	A	A	A	A	A	A	G	G	G	G	A	A	T	T	A	A	G	G	T	T	C	C	T	T	A	A	A	A	A	A	C	C	C	C	C	C	C	C	G	G	T	T	A	A
CC	OR167f171	NA	NA	1	NA	C	C	G	G	T	T	A	A	A	A	C	C	G	G	C	C	G	G	C	C	G	G	A	A	T	T	T	T	C	C	C	C	A	A	T	T	G	G	C	C	A	A	G	G	C	C	T	T	C	C	T	T	T	T	T	T	C	C	A	A	C	C	C	C	T	T	C	C	C	C	G	G	G	G	G	G	A	A	G	G	T	T	C	C	G	G	T	T	A	A	T	T	G	G	C	C	A	A	G	G	C	C	T	T	A	A	C	C	A	A	C	C	T	T	T	T	G	G	A	A	T	T	T	T	T	T	A	A	G	G	T	T	A	A	C	C	A	A	C	C	G	G	T	T	T	T	C	C	A	A	A	A	C	C	G	G	A	A	G	G	T	T	G	G	G	G	T	T	G	G	G	G	T	T	C	C	G	G	A	A	A	A	C	C	NA	NA	C	C	G	G	T	T	T	T	A	A	G	G	G	G	A	A	C	C	A	A	G	G	T	T	C	C	C	C	G	G	G	G	C	C	T	T	T	T	G	G	A	A	G	G	T	T	A	A	T	T	A	A	G	G	A	A	C	C	G	G	C	C	C	C	C	C	G	G	A	A	C	C	A	A	A	A	A	A	A	A	G	G	A	A	G	G	A	A	A	A	G	G	C	C	G	G	T	T	G	G	A	A	C	C	T	T	A	A	G	G	A	A	C	C	C	C	T	T	G	G	A	A	C	C	G	G	C	C	C	T	A	A	G	G	T	T	C	C	G	G	T	T	T	T	A	A	T	T	T	T	C	C	G	G	G	G	A	A	G	G	C	C	A	A	G	G	A	A	T	T	T	T	T	T	C	C	C	C	C	C	C	C	A	A	C	C	A	A	A	A	G	G	C	C	A	A	A	A	C	C	NA	NA	A	A	G	G	T	T	C	C	A	A	C	C	T	T	A	A	A	A	C	C	A	A	A	A	A	A	T	T	A	A	T	T	C	C	G	G	G	G	A	A	T	T	T	T	T	T	G	G	A	A	T	T	G	G	T	T	A	A	G	G	C	C	T	T	T	T	A	A	C	C	T	T	C	C	G	G	C	C	T	T	T	T	G	G	C	C	G	G	C	C	G	G	T	T	T	T	G	G	A	A	A	A	C	C	C	C	C	C	A	A	T	T	G	G	A	A	T	T	T	T	C	C	T	T	C	C	A	A	G	G	T	T	G	G	A	A	C	C	A	A	C	C	G	G	A	A	G	G	G	G	G	G	G	G	T	T	G	G	A	A	C	C	A	A	T	T	C	C	A	A	C	C	T	T	G	G	T	T	A	A	A	A	G	G	A	A	G	G	A	A	T	T	C	C	C	C	C	C	C	C	C	C	A	A	G	G	G	G	A	A	C	C	T	T	A	A	A	A	C	C	A	A	A	A	T	T	G	G	T	T	G	G	G	G	G	G	A	A	C	C	G	G	C	C	T	T	G	G	T	T	G	G	A	A	A	A	C	C	A	A	A	A	T	T	C	C	A	A	G	G	A	A	C	C	T	T	C	C	A	A	G	G	C	C	C	C	T	T	C	C	T	T	C	C	G	G	T	T	T	T	A	A	C	C	G	G	C	C	C	C	C	C	T	T	C	C	T	T	G	G	T	T	T	T	G	G	T	T	A	A	G	G	G	G	T	T	G	G	C	C	A	A	A	A	G	G	T	T	G	G	C	C	A	A	T	T	G	G	T	T	C	C	T	T	A	A	A	A	G	G	T	T	A	A	C	C	T	T	G	G	C	C	T	T	T	T	T	T	A	A	G	G	G	G	C	C	T	T	T	T	T	T	G	G	C	C	T	T	T	T	A	A	C	C	C	C	C	C	C	C	A	A	C	C	A	A	A	A	G	G	T	T	T	T	A	A	A	A	A	A	A	A	G	G	C	C	C	C	C	C	G	G	A	A	C	C	G	G	T	T	G	G	G	G	A	A	T	T	C	C	G	G	A	A	C	C	A	A	A	A	T	T	T	T	G	G	C	C	T	T	G	G	T	T	G	G	G	G	T	T	T	T	A	A	T	T	G	G	C	C	C	C	A	A	C	C	C	C	A	A	G	G	T	T	C	C	A	A	C	C	C	C	G	G	A	A	G	G	A	A	T	T	A	A	C	C	T	T	G	G	A	A	C	C	C	C	G	G	G	G	G	G	A	A	T	T	C	C	T	T	C	C	C	C	A	A	A	A	A	A	C	C	C	C	G	G	A	A	G	G	C	C	A	A	C	C	T	T	G	G	C	C	C	C	A	A	C	C	C	C	T	T	T	T	T	T	A	A	T	T	C	C	C	C	T	T	C	C	G	G	A	A	T	T	A	A	T	T	A	A	C	C	A	A	T	T	T	T	T	T	A	A	C	C	G	G	G	G	A	A	T	T	G	G	T	T	T	T	T	T	C	C	A	A	C	C	C	C	C	C	A	A	C	C	T	T	T	T	G	G	A	A	G	G	A	A	C	C	A	A	G	G	A	A	A	A	A	A	T	T	A	A	T	T	T	T	C	C	C	C	A	A	G	G	T	T	T	T	C	C	G	G	A	A	T	T	C	C	C	C	G	G	A	A	A	A	C	C	G	G	T	T	A	A	T	T	T	T	C	C	C	C	A	A	T	T	G	G	C	C	C	C	T	T	T	T	A	A	C	C	G	G	T	T	T	T	T	T	T	T	C	C	A	A	T	T	G	G	C	C	G	G	C	C	G	G	C	C	A	A	G	G	T	T	C	C	C	C	C	C	C	C	C	C	A	A	G	G	G	G	G	G	A	A	C	C	A	A	C	C	C	C	T	T	G	G	A	A	G	G	T	T	G	G	A	A	G	G	C	C	T	T	A	A	T	T	T	T	G	G	G	G	C	C	A	A	T	T	G	G	C	C	G	G	C	C	G	G	T	T	T	T	G	G	C	C	A	A	A	A	T	T	A	A	C	C	C	C	A	A	T	T	C	C	A	A	C	C	C	C	A	A	T	T	T	T	A	A	G	G	T	T	C	C	C	C	T	T	A	A	G	G	C	C	G	G	C	C	C	C	G	G	A	A	G	G	A	A	C	C	T	T	C	C	G	G	G	G	C	C	A	A	A	A	C	C	G	G	C	C	T	T	C	C	T	T	C	C	T	T	A	A	G	G	C	C	C	C	G	G	C	C	C	C	G	G	A	A	C	C	A	A	A	A	G	G	T	T	G	G	A	A	A	A	C	C	G	G	A	A	A	A	T	T	T	T	T	T	T	T	G	G	G	G	T	T	G	G	C	C	A	A	G	G	A	A	G	G	G	G	A	A	G	G	T	T	A	A	C	C	T	T	G	G	A	A	A	A	C	C	G	G	C	C	A	A	T	T	T	T	A	A	A	A	A	A	T	T	C	C	C	C	A	A	C	C	T	T	G	G	A	A	T	T	A	A	A	A	C	C	T	T	T	T	G	G	A	A	A	A	A	A	A	A	C	C	A	A	C	C	G	G	C	C	T	T	T	T	G	G	T	T	T	T	T	T	C	C	T	T	T	T	C	C	T	T	G	G	G	G	C	C	A	A	C	C	G	G	C	C	G	G	G	G	T	T	G	G	G	G	C	C	G	G	G	G	A	A	C	C	A	A	T	T	T	T	T	T	G	G	T	T	T	T	T	T	T	T	G	G	A	A	C	C	C	C	C	C	G	G	G	G	C	C	C	C	G	G	G	G	C	C	T	T	G	G	A	A	G	G	A	A	G	G	T	T	A	A	C	C	C	C	T	T	C	C	T	T	G	G	C	C	C	C	T	T	G	G	A	A	C	C	C	C	G	G	C	C	G	G	C	C	A	A	G	G	G	G	G	G	T	T	C	C	A	A	A	A	G	G	T	T	G	G	C	C	A	A	G	G	G	G	T	T	C	C	T	T	C	C	C	C	T	T	T	T	T	T	G	G	G	G	T	T	C	C	C	C	C	C	G	G	A	A	G	G	T	T	T	T	C	C	G	G	T	T	A	A	A	A	C	C	G	G	T	T	T	T	A	A	G	G	G	G	T	T	C	C	C	C	G	G	C	C	A	A	C	C	G	G	C	C	T	T	C	C	C	C	T	T	A	A	T	T	C	C	A	A	T	T	A	A	G	G	T	T	A	A	G	G	A	A	C	C	C	C	C	C	T	T	T	T	T	T	G	G	T	T	C	C	T	T	T	T	A	A	G	G	T	T	A	A	G	G	A	A	A	A	T	T	A	A	T	T	C	C	G	G	A	A	T	T	T	T	T	T	A	A	G	G	T	T	C	C	A	A	A	A	A	A	G	G	G	G	A	A	G	G	T	T	C	C	C	C	T	T	G	G	T	T	A	A	C	C	G	G	G	G	T	T	A	A	C	C	C	C	A	A	T	T	T	T	G	G	A	A	C	C	C	C	T	T	A	A	C	C	G	G	G	G	T	T	C	C	A	A	C	C	A	A	G	G	G	G	C	C	A	A	T	T	A	A	C	C	G	G	A	A	G	G	G	G	A	A	C	C	C	C	C	C	G	G	T	T	A	A	A	A	C	C	A	A	G	G	A	A	T	T	A	A	T	T	T	T	T	T	A	A	A	A	G	G	C	C	T	T	T	T	C	C	G	G	A	A	A	A	T	T	C	C	T	T	G	G	G	G	C	C	G	G	T	T	G	G	A	A	C	C	A	A	A	A	T	T	G	G	G	G	C	C	A	A	G	G	G	G	T	T	A	A	C	C	G	G	T	T	A	A	A	A	G	G	G	G	C	C	A	A	C	C	T	T	G	G	T	T	G	G	T	T	C	C	G	G	C	C	A	A	G	G	C	C	T	T	G	G	T	T	C	C	A	A	A	A	T	T	T	T	T	T	G	G	A	A	A	A	A	A	A	A	G	G	A	A	C	C	G	G	T	T	C	C	T	T	C	C	T	T	G	G	T	T	T	T	G	G	A	A	G	G	C	C	C	C	C	C	G	G	T	T	T	T	G	G	C	C	T	T	T	T	A	A	A	A	T	T	G	G	A	A	T	T	C	C	T	T	A	A	A	A	G	G	T	T	A	A	T	T	G	G	C	C	T	T	A	A	C	C	T	T	T	T	A	A	T	T	A	A	T	T	C	C	A	A	A	A	G	G	T	T	T	T	T	T	G	G	C	C	G	G	G	G	C	C	C	C	G	G	A	A	G	G	T	T	A	A	A	A	T	T	T	T	A	A	A	A	G	G	G	G	A	A	A	A	T	T	T	T	T	T	G	G	C	C	G	G	T	T	T	T	G	G	C	C	T	T	G	G	C	C	A	A	G	G	T	T	C	C	C	C	G	G	C	C	A	A	T	T	G	G	A	A	A	A	G	G	C	C	T	T	G	G	C	C	A	A	T	T	A	A	T	T	A	A	C	C	A	A	C	C	A	A	C	C	T	T	T	T	A	A	T	T	T	T	G	G	C	C	G	G	T	T	T	T	G	G	A	A	G	G	A	A	G	G	G	G	C	C	A	A	A	A	A	A	C	C	T	T	G	G	T	T	C	C	C	C	C	C	T	T	T	T	T	T	C	C	C	C	T	T	T	T	A	A	C	C	T	T	T	T	G	G	C	C	G	G	A	A	G	G	G	G	G	G	A	A	A	A	C	C	C	C	T	T	C	C	A	A	C	C	A	A	A	A	G	G	T	T	A	A	T	T	T	T	A	A	G	G	C	C	C	C	G	G	G	G	A	A	A	A	A	A	C	C	T	T	C	C	T	T	A	A	T	T	A	A	C	C	A	A	G	G	C	C	C	C	C	C	G	G	A	A	T	T	G	G	G	G	A	A	A	A	G	G	C	C	G	G	G	G	T	T	C	C	G	G	A	A	A	A	A	A	T	T	T	T	A	A	G	G	A	A	A	A	G	G	G	G	A	A	T	T	G	G	C	C	T	T	G	G	A	A	C	C	A	A	G	G	A	A	G	G	T	T	C	C	C	C	C	C	C	C	T	T	T	T	G	G	C	C	T	T	C	C	T	T	G	G	G	G	C	C	T	T	G	G	G	G	T	T	T	T	G	G	C	C	A	A	A	A	G	G	C	C	G	G	G	G	C	C	C	C	C	C	T	T	T	T	A	A	A	A	T	T	A	A	A	A	C	C	T	T	C	C	C	C	C	C	A	A	C	C	C	C	C	C	A	A	G	G	G	G	G	G	T	T	T	T	T	T	A	A	G	G	T	T	G	G	C	C	C	C	T	T	G	G	A	A	G	G	A	A	C	C	C	C	G	G	C	C	T	T	G	G	A	A	T	T	A	A	A	A	G	G	G	G	C	C	G	G	T	T	T	T	A	A	G	G	A	A	A	A	T	T	A	A	A	A	C	C	G	G	A	A	A	A	T	T	A	A	G	G	C	C	G	G	T	T	T	T	T	T	A	A	G	G	A	A	A	A	G	G	T	T	G	G	A	A	G	G	C	C	T	T	C	C	G	G	C	C	C	C	T	T	G	G	G	G	G	G	A	A	C	C	T	T	C	C	T	T	C	C	G	G	C	C	C	C	C	C	A	A	G	G	A	A	A	A	G	G	G	G	A	A	C	C	G	G	A	A	T	T	T	T	A	A	A	A	C	C	A	A	C	C	T	T	T	T	T	T	T	T	C	C	G	G	A	A	C	C	A	A	T	T	C	C	A	A	T	T	G	G	C	C	A	A	T	T	C	C	C	C	A	A	C	C	G	G	T	T	C	C	G	G	A	A	C	C	A	A	A	A	G	G	T	T	T	T	T	T	T	T	G	G	T	T	A	A	G	G	A	A	C	C	T	T	G	G	C	C	T	T	T	T	T	T	T	T	A	A	C	C	A	A	G	G	A	A	T	T	T	T	G	G	G	G	G	G	T	T	C	C	T	T	C	C	G	G	G	G	A	A	T	T	C	C	A	A	G	G	A	A	G	G	G	G	T	T	G	G	A	A	A	A	C	C	C	C	C	C	A	A	T	T	C	C	A	A	C	C	G	G	G	G	T	T	A	A	T	T	A	A	A	A	G	G	T	T	C	C	C	C	G	G	C	C	C	C	A	A	T	T	G	G	G	G	C	C	C	C	G	G	A	A	G	G	G	G	T	T	A	A	A	A	A	A	A	A	G	G	A	A	A	A	G	G	G	G	C	C	G	G	A	A	A	A	G	G	A	A	A	A	C	C	C	C	T	T	A	A	C	C	G	G	A	A	C	C	A	A	G	G	T	T	G	G	A	A	A	A	A	A	C	C	A	A	C	C	A	A	C	C	A	A	A	A	A	A	G	G	C	C	G	G	C	C	G	G	C	C	A	A	G	G	T	T	T	T	G	G	C	C	A	A	G	G	A	A	A	A	A	A	T	T	G	G	T	T	T	T	G	G	C	C	G	G	C	C	C	C	T	T	G	G	G	G	T	T	G	G	T	T	G	G	G	G	T	T	T	T	T	T	G	G	G	G	T	T	T	T	C	C	G	G	G	G	G	G	A	A	G	G	A	A	T	T	C	C	G	G	T	T	T	T	C	C	A	A	T	T	C	C	A	A	T	T	T	T	A	A	C	C	T	T	C	C	T	T	A	A	C	C	A	A	C	C	G	G	G	G	C	C	G	G	G	G	A	A	G	G	G	G	G	G	C	C	A	A	C	C	A	A	A	A	A	A	C	C	G	G	C	C	A	A	C	C	A	A	A	A	G	G	C	C	G	G	T	T	G	G	G	G	G	G	G	G	T	T	T	T	T	T	A	A	T	T	C	C	G	G	C	C	C	C	G	G	A	A	T	T	C	C	G	G	C	C	C	C	T	T	A	A	C	C	A	A	A	A	C	C	C	C	T	T	G	G	T	T	A	A	A	A	T	T	T	T	C	C	T	T	G	G	G	G	C	C	C	C	T	T	A	A	A	A	G	G	C	C	C	C	A	A	C	C	G	G	C	C	C	C	A	A	T	T	T	T	G	G	G	G	C	C	C	C	T	T	C	C	C	C	C	C	T	T	C	C	T	T	G	G	A	A	C	C	G	G	A	A	G	G	T	T	T	T	A	A	T	T	T	T	C	C	A	A	T	T	C	C	T	T	G	G	G	G	G	G	T	T	C	C	G	G	G	G	G	G	A	A	C	C	A	A	T	T	C	C	G	G	A	A	T	T	G	G	A	A	G	G	A	A	G	G	A	A	T	T	A	A	C	C	C	C	C	C	A	A	G	G	T	T	C	C	G	G	T	T	G	G	C	C	G	G	G	G	G	G	T	T	T	T	A	A	T	T	T	T	G	G	G	G	T	T	C	C	G	G	C	C	C	C	C	C	C	C	A	A	A	A	A	A	C	C	A	A	T	T	T	T	C	C	C	C	T	T	T	T	T	T	C	C	G	G	C	C	G	G	C	C	G	G	T	T	C	C	C	C	A	A	T	T	A	A	G	G	A	A	C	C	A	A	C	C	T	T	G	G	C	C	C	C	G	G	T	T	C	C	G	G	G	G	C	C	T	T	G	G	A	A	G	G	C	C	C	C	A	A	A	A	G	G	T	T	T	T	A	A	A	A	C	C	C	C	A	A	C	C	C	C	T	T	A	A	G	G	C	C	G	G	C	C	C	C	A	A	T	T	T	T	G	G	A	A	G	G	G	G	G	G	G	G	C	C	C	C	G	G	G	G	T	T	G	G	T	T	G	G	T	T	A	A	T	T	A	A	T	T	C	C	C	C	C	C	T	T	A	A	G	G	T	T	A	A	A	A	G	G	T	T	C	C	T	T	G	G	T	T	A	A	G	G	A	A	T	T	C	C	C	C	T	T	G	G	G	G	C	C	G	G	A	A	A	A	A	A	T	T	A	A	T	T	G	G	T	T	C	C	C	C	A	A	T	T	C	C	T	T	G	G	C	C	C	C	T	T	C	C	A	A	C	C	A	A	C	C	A	A	A	A	C	C	T	T	C	C	T	T	A	A	C	C	A	A	G	G	T	T	T	T	C	C	T	T	C	C	C	C	T	T	T	T	G	G	T	T	C	C	T	T	A	A	A	A	T	T	C	C	A	A	T	T	A	A	G	G	C	C	A	A	A	A	A	A	A	A	T	T	T	T	C	C	C	C	T	T	A	A	A	A	A	A	T	T	T	T	G	G	T	T	G	G	C	C	T	T	A	A	C	C	C	C	T	T	T	T	A	A	T	T	T	T	T	T	T	T	C	C	G	G	A	A	T	T	G	G	A	A	C	C	C	C	A	A	C	C	C	C	C	C	T	T	A	A	G	G	C	C	G	G	C	C	C	C	A	A	G	G	C	C	A	A	C	C	G	G	G	G	T	T	C	C	T	T	G	G	T	T	G	G	C	C	G	G	C	C	C	C	C	C	T	T	C	C	A	A	G	G	A	A	A	A	A	A	C	C	T	T	A	A	T	T	G	G	T	T	C	C	A	A	T	T	A	A	T	T	T	T	C	C	T	T	C	C	C	C	C	C	G	G	A	A	C	C	C	C	A	A	A	A	C	C	G	G	A	A	C	C	C	C	G	G	G	G	A	A	C	C	G	G	C	C	G	G	C	C	G	G	G	G	G	G	G	G	A	A	C	C	A	A	A	A	A	A	T	T	G	G	G	G	C	C	G	G	G	G	T	T	A	A	G	G	G	G	T	T	A	A	G	G	G	G	G	G	G	G	G	G	A	A	T	T	A	A	C	C	A	A	T	T	C	C	G	G	A	A	C	C	C	C	C	C	G	G	G	G	C	C	C	C	T	T	T	T	G	G	T	T	T	T	G	G	G	G	C	C	G	G	G	G	A	A	T	T	T	T	T	T	C	C	T	T	C	C	T	T	A	A	C	C	G	G	T	T	G	G	C	C	G	G	A	A	T	T	T	T	T	T	T	T	C	C	T	T	T	T	A	A	A	A	T	T	G	G	A	A	T	T	T	T	G	G	C	C	C	C	C	C	C	C	T	T	A	A	A	A	G	G	A	A	A	A	C	C	G	G	A	A	A	A	A	A	C	C	G	G	A	A	T	T	C	C	A	A	T	T	C	C	T	T	G	G	A	A	A	A	G	G	A	A	G	G	A	A	A	A	T	T	C	C	T	T	C	C	A	A	T	T	C	C	A	A	A	A	C	C	C	C	A	A	C	C	A	A	C	C	T	T	G	G	G	G	G	G	C	C	G	G	G	G	G	G	T	T	G	G	A	A	G	G	G	G	T	T	C	C	A	A	T	T	A	A	C	C	C	C	A	A	G	G	G	G	T	T	C	C	T	T	T	T	C	C	A	A	T	T	T	T	G	G	A	A	C	C	T	T	C	C	T	T	A	A	C	C	A	A	C	C	C	C	T	T	T	T	G	G	T	T	G	G	G	G	G	G	A	A	C	C	G	G	A	A	T	T	T	T	G	G	A	A	T	T	G	G	C	C	A	A	A	A	A	A	G	G	T	T	G	G	G	G	C	C	G	G	A	A	T	T	A	A	G	G	G	G	C	C	T	T	A	A	T	T	A	A	A	A	G	G	T	T	T	T	T	T	C	C	T	T	G	G	T	T	A	A	T	T	A	A	T	T	G	G	T	T	C	C	A	A	C	C	T	T	C	C	G	G	A	A	T	T	G	G	A	A	G	G	A	A	G	G	C	C	C	C	A	A	A	A	T	T	C	C	T	T	T	T	T	T	G	G	A	A	A	A	C	C	G	G	G	G	C	C	G	G	C	C	C	C	G	G	A	A	A	A	G	G	G	G	G	G	C	C	T	T	A	A	G	G	G	G	A	A	C	C	G	G	C	C	G	G	G	G	T	T	A	A	G	G	C	C	A	A	G	G	G	G	C	C	T	T	G	G	A	A	G	G	G	G	C	C	C	C	G	G	T	T	T	T	C	C	C	C	C	C	A	A	G	G	A	A	G	G	G	G	C	C	G	G	T	T	C	C	G	G	T	T	G	G	T	T	C	C	A	A	A	A	G	G	T	T	A	A	A	A	C	C	G	G	A	A	G	G	A	A	A	A	A	A	T	T	C	C	G	G	G	G	T	T	T	T	G	G	A	A	G	G	G	G	A	A	T	T	A	A	T	T	T	T	T	T	G	G	A	A	A	A	G	G	G	G	C	C	C	C	G	G	C	C	C	C	C	C	C	C	A	A	T	T	G	G	T	T	A	A	C	C	G	G	G	G	T	T	C	C	A	A	G	G	G	G	A	A	C	C	A	A	T	T	T	T	G	G	T	T	A	A	A	A	G	G	C	C	T	T	T	T	C	C	C	C	G	G	C	C	C	C	A	A	C	C	T	T	T	T	C	C	C	C	G	G	A	A	T	T	G	G	T	T	G	G	T	T	G	G	G	G	T	T	C	C	G	G	G	G	C	C	G	G	G	G	T	T	A	A	C	C	C	C	G	G	A	A	C	C	A	A	C	C	G	G	T	T	C	C	A	A	C	C	T	T	G	G	G	G	T	T	C	C	C	C	A	A	C	C	A	A	C	C	C	C	G	G	T	T	A	A	A	A	C	C	A	A	T	T	G	G	G	G	G	G	C	C	C	C	T	T	G	G	A	A	G	G	G	G	T	T	A	A	A	A	C	C	T	T	T	T	G	G	G	G	C	C	T	T	A	A	C	C	G	G	A	A	T	T	C	C	G	G	C	C	T	T	T	T	A	A	A	A	C	C	G	G	A	A	A	A	G	G	A	A	A	A	G	G	A	A	C	C	T	T	G	G	G	G	T	T	A	A	A	A	G	G	C	C	A	A	T	T	T	T	G	G	C	C	T	C	T	T	T	T	C	C	T	T	G	G	G	G	A	A	A	A	T	T	T	T	T	T	G	G	T	T	T	T	C	C	C	C	C	C	C	C	C	C	C	C	C	C	NA	NA	A	A	T	T	C	C	C	C	T	T	G	G	C	C	T	T	A	A	T	T	A	A	A	A	G	G	C	C	T	T	G	G	G	G	A	A	A	A	T	T	A	A	G	G	T	T	T	T	G	G	C	C	T	T	C	C	T	T	G	G	T	T	C	C	A	A	T	T	G	G	A	A	T	T	G	G	G	G	A	A	T	T	G	G	G	G	G	G	C	C	G	G	T	T	A	A	G	G	A	A	T	T	A	A	T	T	A	A	C	C	A	A	C	C	G	G	C	C	G	G	T	T	G	G	C	C	G	G	C	C	A	A	T	T	A	A	G	G	C	C	A	A	C	C	G	G	G	G	A	A	G	G	G	G	A	A	A	A	C	C	G	G	C	C	G	G	C	C	T	T	C	C	G	G	T	T	T	T	C	C	A	A	T	T	G	G	A	A	T	T	T	T	G	G	T	T	G	G	G	G	A	A	G	G	C	C	T	T	C	C	C	C	T	T	T	T	C	C	T	T	A	A	T	T	T	T	C	C	G	G	C	C	C	C	C	C	C	C	G	G	C	C	T	T	T	T	G	G	C	C	C	C	T	T	A	A	T	T	C	C	G	G	C	C	G	G	T	T	A	A	G	G	C	C	G	G	C	C	C	C	A	A	T	T	C	C	G	G	T	T	C	C	C	C	C	C	G	G	G	G	C	C	T	T	G	G	T	T	G	G	C	C	C	C	T	T	C	C	G	G	C	C	G	G	A	A	C	C	C	C	C	C	T	T	C	C	A	A	G	G	T	T	C	C	T	T	A	A	A	A	G	G	G	G	G	G	A	A	T	T	T	T	A	A	A	A	A	A	C	C	T	T	T	T	A	A	A	A	G	G	G	G	T	T	G	G	G	G	T	T	C	C	C	C	G	G	A	A	G	G	G	G	G	G	T	T	T	T	G	G	A	A	A	A	T	T	G	G	T	T	A	A	C	C	A	A	C	C	T	T	C	C	C	C	A	A	G	G	T	T	A	A	G	G	G	G	C	C	C	C	A	A	G	G	T	T	C	C	C	C	G	G	C	C	A	A	T	T	G	G	T	T	C	C	C	C	C	C	G	G	C	C	A	A	A	A	C	C	C	C	A	A	A	A	T	T	T	T	T	T	C	C	G	G	C	C	T	T	C	C	T	T	C	C	G	G	A	A	A	A	G	G	G	G	C	C	C	C	C	C	C	C	G	G	T	T	C	C	C	C	T	T	T	T	C	C	T	T	G	G	T	T	T	T	T	T	A	A	C	C	C	C	A	A	A	A	T	T	T	T	C	C	T	T	A	A	T	T	T	T	C	C	C	C	C	C	T	T	C	C	G	G	G	G	C	C	G	G	C	C	A	A	C	C	A	A	A	A	G	G	T	T	A	A	T	T	G	G	T	T	T	T	T	T	T	T	T	T	G	G	C	C	G	G	G	G	G	G	G	G	C	C	G	G	C	C	G	G	C	C	A	A	C	C	T	T	C	C	T	T	C	C	A	A	G	G	T	T	T	T	C	C	C	C	C	C	C	C	C	C	G	G	A	A	G	G	A	A	A	A	A	A	C	C	A	A	A	A	T	T	C	C	C	C	A	A	T	T	T	T	T	T	A	A	C	C	C	C	G	G	A	A	G	G	C	C	C	C	G	G	C	C	T	T	T	T	C	C	T	T	G	G	A	A	C	C	A	A	A	A	G	G	G	G	A	A	C	C	A	A	A	A	A	A	C	C	G	G	A	A	G	G	C	C	G	G	A	A	T	T	A	A	C	C	G	G	C	C	A	A	G	G	T	T	G	G	C	C	C	C	T	T	A	A	G	G	A	A	T	T	C	C	C	C	C	C	G	G	G	G	T	T	A	A	A	A	G	G	A	A	A	A	C	C	A	A	G	G	G	G	G	G	C	C	A	A	A	A	T	T	C	C	A	A	G	G	T	T	C	C	T	T	C	C	A	A	A	A	G	G	A	A	A	A	G	G	T	T	A	A	G	G	C	C	C	C	T	T	G	G	A	A	G	G	G	G	A	A	T	T	C	C	T	T	G	G	A	A	A	A	A	A	A	A	T	T	C	C	G	G	G	G	G	G	C	C	T	T	G	G	T	T	G	G	A	A	G	G	C	C	T	T	A	A	C	C	A	A	A	A	C	C	A	A	G	G	T	T	A	A	G	G	T	T	A	A	G	G	G	G	T	T	A	A	C	C	C	C	C	C	G	G	T	T	G	G	T	T	C	C	C	C	T	T	C	C	C	C	C	C	T	T	T	T	T	T	G	G	A	A	C	C	A	A	T	T	C	C	T	T	T	T	T	T	A	A	C	C	G	G	C	C	A	A	T	T	G	G	A	A	A	A	A	A	G	G	C	C	A	A	G	G	G	G	T	T	T	T	C	C	T	T	G	G	C	C	C	C	A	A	T	T	G	G	C	C	A	A	A	A	C	C	A	A	G	G	A	A	G	G	T	T	T	T	A	A	C	C	A	A	G	G	A	A	C	C	G	G	G	G	G	G	G	G	G	G	G	G	T	T	G	G	G	G	A	A	G	G	G	G	C	C	C	C	A	A	A	A	G	G	G	G	T	T	T	T	T	T	C	C	T	T	C	C	A	A	T	T	A	A	C	C	C	C	T	T	A	A	G	G	T	T	A	A	G	G	T	T	A	A	A	A	G	G	C	C	G	G	A	A	T	T	A	A	A	A	G	G	C	C	A	A	C	C	G	G	A	A	G	G	A	A	A	A	G	G	T	T	C	C	A	A	T	T	C	C	A	A	A	A	A	A	C	C	A	A	G	G	C	C	G	G	T	T	T	T	T	T	A	A	C	C	A	A	G	G	A	A	A	A	A	A	G	G	G	G	T	T	T	T	G	G	T	T	A	A	A	A	T	T	G	G	A	A	T	T	T	T	G	G	T	T	G	G	G	G	A	A	C	C	T	T	G	G	C	C	A	A	C	C	A	A	A	A	G	G	C	C	T	T	C	C	T	T	G	G	T	T	A	A	G	G	C	C	T	T	C	C	T	T	C	C	C	C	G	G	T	T	C	C	C	C	T	T	G	G	T	T	T	T	T	T	C	C	C	C	T	T	C	C	A	A	T	T	G	G	C	C	G	G	T	T	C	C	A	A	G	G	A	A	C	C	G	G	T	T	T	T	G	G	T	T	T	T	C	C	A	A	C	C	T	T	T	T	A	A	G	G	A	A	T	T	G	G	G	G	T	T	T	T	G	G	C	C	T	T	C	C	T	T	A	A	T	C	C	A	C	C	A	T	T	C	T	G	G	G	C	C	C	C	T	T	A	A	T	T	T	T	C	C	C	T	C	T	C	T	C	C	G	G	C	C	A	A	G	A	A	G	A	G	G	G	T	C	A	G	C	T	C	T	C	C	C	C	G	G	C	C	NA	NA	A	C	NA	NA	G	G	A	G	T	T	C	T	A	A	A	A	T	T	A	A	A	A	C	C	C	C	G	G	A	A	G	G	A	A	C	C	A	A	A	A	A	A	T	T	A	A	T	T	A	A	T	T	A	A	A	A	T	T	C	C	C	C	C	C	T	T	C	C	G	G	G	G	G	G	C	C	C	C	G	G	A	A	G	G	A	A	T	T	A	A	G	G	C	C	T	T	C	C	T	T	A	A	G	G	C	C	G	G	G	G	C	C	G	G	A	A	T	T	G	G	A	A	T	T	T	T	A	A	A	A	C	C	G	G	T	T	A	A	T	T	A	A	T	T	T	T	C	C	T	T	G	G	G	G	C	C	T	T	G	G	G	G	G	G	T	T	C	C	G	G	C	C	T	T	A	A	A	A	A	A	A	A	A	A	A	A	G	G	C	C	A	A	G	G	A	A	T	T	A	A	C	C	T	T	T	T	T	T	T	T	A	A	T	T	G	G	C	C	T	T	G	G	C	C	A	A	A	A	T	T	A	A	G	G	C	C	C	C	G	G	A	A	T	T	C	C	T	T	A	A	G	G	C	C	T	T	A	A	G	G	T	T	G	G	T	T	C	C	A	A	C	C	A	A	C	C	G	G	A	A	A	A	G	G	T	T	G	G	A	A	A	A	C	C	T	T	C	C	A	A	G	G	T	T	C	C	T	T	A	A	G	G	G	G	C	C	C	C	T	T	C	C	A	A	T	T	C	C	G	G	A	A	G	G	G	G	G	G	A	A	G	G	C	C	G	G	T	T	T	T	A	A	T	T	T	T	C	C	C	C	G	G	G	G	T	T	G	G	C	C	T	T	C	C	A	A	G	G	T	T	T	T	C	C	G	G	T	T	T	T	C	C	T	T	A	A	G	G	T	T	T	T	C	C	T	T	A	A	A	A	T	T	C	C	G	G	C	T	T	C	A	A	T	T	C	G	T	C	G	A	G	G	T	T	C	C	G	G	A	A	G	G	T	T	G	G	C	C	T	T	C	C	A	A	T	T	C	C	T	T	G	G	G	G	C	C	A	A	G	G	C	C	T	T	G	G	G	G	T	T	G	G	T	T	C	C	A	A	T	T	A	A	A	A	G	G	A	A	T	T	G	G	C	C	T	T	G	G	C	C	A	A	C	C	G	G	G	G	G	G	T	T	G	G	C	C	C	C	G	G	A	A	A	A	A	A	G	G	C	C	A	A	T	T	C	C	C	C	A	A	T	T	G	G	A	A	G	G	A	A	C	C	C	C	A	A	C	C	T	T	G	G	G	G	A	A	G	G	C	C	T	C	T	C	C	T	T	T	A	A	G	G	C	C	NA	NA	T	T	T	C	G	G	T	T	A	A	G	G	T	T	C	C	G	G	G	G	C	T	A	G	A	A	G	A	T	T	G	G	C	C	G	G	A	A	NA	NA	T	T	G	G	G	G	C	C	A	C	C	C	T	C	NA	NA	C	C	T	T	A	G	C	C	A	A	T	A	A	A	C	T	A	A	A	A	T	T	G	A	C	A	G	G	G	G	A	A	A	A	G	A	A	A	T	C	T	C	G	A	A	T	T	C	A	A	C	T	G	G	T	T	C	C	C	C	G	A	G	A	T	T	G	G	C	T	G	A	T	T	G	G	A	A	G	G	C	C	A	A	A	A	T	T	A	A	A	A	G	G	T	T	C	C	C	C	T	T	G	G	C	C	T	T	T	T	A	A	A	A	C	C	T	T	T	T	A	A	C	C	G	G	G	G	T	T	T	T	A	A	T	C	NA	NA	A	A	C	C	C	C	G	A	T	C	T	T	G	G	C	T	C	T	A	A	G	G	NA	NA	A	A	G	G	G	G	C	C	G	G	G	G	T	T	G	G	G	G	T	T	C	T	G	C	T	C	C	C	T	T	T	T	C	C	T	G	T	T	G	G	T	T	T	T	G	G	C	C	A	A	G	G	C	C	C	C	C	C	A	A	T	T	G	G	C	C	G	G	C	C	A	A	T	C	G	G	G	G	C	C	C	C	T	T	C	C	T	T	T	T	A	A	A	A	C	C	C	C	G	G	C	C	T	T	T	T	G	G	G	G	A	A	G	G	T	T	C	C	G	G	T	T	A	A	A	A	G	G	T	T	C	C	T	T	G	G	T	T	C	C	G	G	T	T	C	C	G	G	A	A	G	G	T	T	C	C	C	C	G	G	C	C	G	G	G	G	T	T	A	A	C	C	C	C	C	C	C	C	G	G	G	G	A	A	G	G	C	C	G	G	G	G	T	T	G	G	C	C	A	A	T	T	A	A	G	G	G	G	T	T	A	A	C	C	T	T	G	G	T	T	C	T	C	C	T	T	G	G	C	C	C	C	C	C	T	T	A	A	G	G	A	A	T	T	A	A	G	G	C	C	A	A	G	G	C	C	A	A	T	T	C	C	C	C	G	G	C	C	A	A	G	G	A	A	G	G	C	C	T	T	T	T	G	G	T	T	A	A	C	C	G	G	C	C	T	T	C	C	A	A	C	C	T	T	G	G	A	A	A	A	A	A	G	G	T	T	C	C	T	T	C	C	G	G	G	G	A	A	A	A	A	A	A	A	G	G	A	A	G	G	A	A	C	C	G	G	A	A	C	C	A	A	G	G	A	A	C	C	C	C	T	T	T	T	T	T	T	T	G	G	G	G	C	C	T	C	G	G	A	G	C	C	C	T	C	G	T	T	A	G	A	G	T	A	C	T	T	T	A	A	NA	NA	G	G	A	T	G	C	C	T	C	C	G	G	C	C	G	G	A	A	T	T	C	C	T	G	C	T	C	C	G	A	C	T	G	T	T	C	C	G	C	T	G	G	C	C	A	A	C	C	G	G	A	A	C	C	A	G	C	C	C	C	A	G	A	A	A	A	A	A	G	T	C	C	C	C	C	T	G	G	A	A	C	C	C	T	C	C	G	G	C	C	G	G	G	G	A	A	C	C	C	T	T	C	G	A	G	G	A	A	G	G	T	T	C	C	G	G	A	A	A	G	G	G	T	T	C	C	C	C	C	C	G	G	G	G	A	G	A	G	A	A	C	C	C	T	A	G	A	A	C	T	A	A	T	T	G	A	T	C	T	C	G	G	A	A	C	C	T	T	T	T	C	C	A	A	C	C	C	C	G	G	G	G	C	C	A	A	T	T	G	G	G	G	A	C	G	A	C	T	T	T	G	G	A	A	C	C	T	T	A	A	A	A	C	C	T	T	A	T	C	T	T	T	A	A	C	C	C	C	NA	NA	T	C	C	C	A	A	A	A	G	G	A	A	C	C	C	C	A	A	A	A	G	G	A	A	T	T	C	C	G	G	C	C	G	G	A	A	A	A	A	A	A	A	C	C	T	T	G	G	G	G	T	T	G	G	G	G	A	A	A	A	T	T	A	A	C	C	G	G	T	T	T	T	T	T	T	T	G	G	T	T	A	A	T	T	A	A	C	C	A	A	C	C	A	A	T	T	T	T	A	A	A	A	G	G	C	C	A	A	T	T	T	T	C	C	T	T	T	T	A	A	G	G	C	C	G	G	C	C	A	A	G	G	T	T	G	G	G	G	C	C	A	A	C	C	G	G	A	A	T	T	C	C	C	C	C	C	A	A	G	G	G	G	A	A	A	A	C	C	G	G	G	G	G	G	T	T	G	G	C	C	T	T	A	A	A	A	C	C	A	A	T	T	T	T	T	T	T	T	G	G	A	A	T	T	T	T	T	T	G	G	G	G	T	T	G	G	C	C	T	T	T	T	T	T	A	A	T	T	G	G	T	T	A	A	A	A	G	G	G	G	C	C	A	A	G	G	T	T	T	T	C	C	C	C	T	T	G	G	T	T	A	A	T	T	C	C	G	G	G	G	C	C	C	C	G	G	T	T	A	A	C	C	T	T	A	A	T	T	G	G	T	T	G	G	C	C	T	T	A	A	T	T	T	T	G	G	T	T	C	C	T	T	T	T	C	C	C	C	T	T	G	G	T	T	C	C	A	A	G	G	T	T	G	G	C	C	T	T	C	C	G	G	C	C	G	G	A	A	C	C	C	C	A	A	T	T	A	A	A	A	C	C	C	C	A	A	T	T	C	C	A	A	A	A	T	T	T	T	T	T	C	C	T	T	T	T	G	G	A	A	A	A	A	A	T	T	C	C	A	A	G	G	A	A	G	G	C	C	A	A	A	A	A	A	C	C	A	A	T	T	G	G	A	A	G	G	A	A	C	C	G	G	G	G	C	C	G	G	G	G	C	C	C	C	T	T	A	A	T	T	A	A	C	C	A	A	C	C	G	G	T	T	T	T	C	C	A	A	G	G	T	T	G	G	C	C	T	T	G	G	G	G	T	T	A	A	G	G	T	T	A	A	A	A	C	C	A	A	T	T	T	T	G	G	T	T	A	A	C	C	G	G	G	G	A	A	T	T	T	T	T	T	G	G	A	A	T	T	A	A	A	A	A	A	A	A	A	A	A	A	T	T	A	A	C	C	T	T	T	T	G	G	C	C	C	C	C	C	A	A	G	G	A	A	C	C	A	A	A	A	T	T	T	T	A	A	T	T	A	A	T	T	A	A	A	A	A	A	T	T	G	G	NA	NA	G	G	G	A	T	T	G	G	C	C	A	A	A	A	C	C	C	C	G	G	G	G	G	G	T	T	T	T	NA	NA	A	G	G	A	G	G	T	T	NA	NA	C	C	C	T	T	C	G	G	A	G	C	T	C	T	T	A	G	G	G	G	G	T	C	G	T	T	G	G	G	G	T	T	A	G	A	A	A	A	C	C	A	G	G	A	G	A	G	A	A	G	A	G	G	G	A	A	G	G	T	T	A	A	G	G	G	G	A	A	C	C	T	T	T	T	C	C	T	T	T	T	T	T	C	C	A	A	C	C	G	G	G	G	C	G	C	C	T	T	A	A	T	T	A	A	C	C	C	C	G	G	T	C	G	G	C	C	G	G	G	G	G	G	G	G	T	T	G	G	A	A	C	C	G	G	T	T	C	C	T	T	T	T	A	A	A	A	T	A	G	A	NA	NA	T	T	G	G	G	G	T	T	G	G	G	G	T	T	C	C	G	A	A	A	C	C	T	C	A	A	C	C	C	A	A	A	G	G	G	A	A	A	T	C	G	G	T	C	C	C	G	G	A	A	C	C	C	C	T	T	C	C	G	G	G	G	G	A	C	A	C	C	G	A	A	A	T	T	A	G	A	A	A	G	C	C	NA	NA	A	A	G	A	G	T	T	T	G	A	C	G	G	G	G	G	T	C	T	C	NA	NA	G	G	C	T	G	A	C	T	T	C	C	T	C	A	A	C	C	C	G	G	A	C	C	T	C	T	T	T	C	C	A	G	T	T	T	T	A	C	A	T	T	T	C	T	C	T	A	G	T	T	G	A	C	T	C	C	C	C	A	A	A	A	C	C	C	C	G	G	A	A	A	A	A	A	C	C	C	A	G	G	T	T	C	C	G	G	T	T	A	A	G	G	A	A	G	G	A	A	C	C	G	G	A	G	G	G	T	T	A	A	C	C	A	A	G	G	G	G	C	T	C	T	C	T	G	G	T	G	A	G	C	T	G	G	T	T	T	T	A	A	NA	NA	G	A	G	A	C	T	G	G	G	G	G	G	A	A	C	G	A	A	G	T	G	A	T	T	G	G	G	G	T	C	G	G	G	C	G	A	T	C	C	C	T	C	G	G	C	C	G	G	G	G	G	G	T	A	G	G	C	C	A	G	C	A	G	G	T	C	C	C	G	A	G	G	NA	NA	G	G	G	G	T	C	C	T	T	C	G	G	A	G	T	C	T	T	A	A	A	A	G	G	A	A	G	G	G	A	C	C	C	T	G	A	C	C	C	C	C	C	G	G	T	T	G	G	G	G	A	A	G	G	T	T	G	G	C	C	T	C	T	T	A	T	C	C	A	A	G	A	C	T	G	G	G	G	G	G	C	C	C	C	G	G	A	A	C	C	G	G	A	A	A	A	C	C	G	G	G	G	C	C	G	G	A	A	T	T	G	G	C	C	T	T	C	C	T	T	G	G	A	A	T	T	G	A	A	A	G	G	C	C	G	G	T	T	G	T	G	G	A	A	T	A	T	C	C	T	T	A	G	A	T	C	A	A	C	C	C	C	T	T	A	A	A	A	A	G	A	C	C	T	G	C	A	C	T	C	A	A	C	C	T	T	T	T	A	G	A	T	C	C	G	G	C	T	C	C	C	C	A	A	G	A	C	C	A	A	G	G	A	A	G	G	C	C	C	C	A	A	C	C	A	G	A	A	C	T	A	A	A	A	C	C	G	G	G	G	A	A	G	G	T	T	A	C	A	A	C	C	A	A	A	A	G	G	C	C	G	A	A	T	G	A	A	A	C	C	A	T	T	T	A	G	C	C	T	G	A	A	G	G	T	G	G	G	C	C	A	A	G	G	T	T	C	C	C	T	A	A	G	G	T	T	C	C	C	C	C	C	G	G	G	G	T	T	C	C	G	G	A	A	G	G	T	T	T	T	C	C	G	G	G	G	G	G	A	A	T	T	A	A	G	G	A	A	C	C	A	A	C	C	T	T	T	T	A	A	A	A	A	A	T	C	G	A	C	T	C	C	A	C	C	C	A	A	C	C	G	G	C	C	G	G	A	A	C	C	T	T	G	G	G	G	G	G	T	T	T	T	C	C	A	A	G	G	A	A	G	G	T	T	T	T	T	T	A	A	A	A	G	G	C	C	C	C	G	G	C	C	C	C	G	G	A	A	C	C	T	T	T	T	A	A	A	A	C	C	A	A	G	G	A	A	C	C	C	C	C	C	G	G	A	A	C	C	A	A	C	C	A	A	A	A	C	C	A	A	G	G	T	T	A	A	T	T	G	G	G	G	T	T	C	C	G	G	A	A	T	T	G	G	G	G	A	A	A	A	T	T	T	T	T	T	A	A	G	G	C	C	T	T	C	C	C	C	C	C	C	G	T	T	C	C	T	T	T	C	C	T	A	G	G	G	G	T	G	A	C	T	C	C	C	C	C	C	G	G	T	T	C	T	T	T	T	T	A	A	G	G	T	T	T	C	G	G	G	C	G	A	T	C	G	T	A	A	A	G	C	C	T	C	C	T	G	A	A	A	C	T	G	A	A	A	T	C	T	T	G	G	C	A	T	C	G	A	G	G	C	C	C	C	T	G	G	A	T	T	C	C	G	A	A	A	G	A	G	A	G	T	C	T	C	C	A	G	G	A	C	T	G	G	C	C	T	T	A	A	C	C	A	A	C	C	G	G	T	C	T	T	G	G	C	T	A	C	T	T	A	G	C	C	A	G	G	A	C	T	C	T	A	A	T	T	G	G	C	C	T	T	G	G	T	T	T	T	A	A	C	C	C	C	C	C	T	T	T	T	T	T	A	A	A	A	G	G	G	G	G	G	C	C	A	A	A	A	G	G	C	C	A	A	A	A	T	G	C	T	G	G	T	C	G	G	C	C	C	C	A	A	G	G	G	G	G	G	T	T	A	A	T	G	G	G	T	T	G	G	G	G	G	G	C	C	C	C	A	A	G	G	G	G	A	A	C	C	G	G	C	C	C	C	A	A	A	A	G	G	G	G	A	A	T	T	A	A	G	G	G	G	T	T	T	T	T	T	T	T	G	G	G	G	C	C	T	T	G	G	C	C	G	G	T	T	C	C	G	G	A	A	C	C	T	T	C	C	C	C	G	G	T	T	T	T	A	A	T	T	A	A	C	C	C	C	T	T	C	C	C	C	C	C	C	C	G	G	C	C	T	T	T	T	T	T	C	C	C	C	G	G	G	G	T	T	A	A	T	T	T	T	C	C	C	C	A	A	G	G	A	A	G	G	G	G	C	C	C	C	G	G	T	T	C	C	T	T	G	G	G	G	G	G	C	C	T	T	G	G	A	A	C	C	A	A	A	A	C	C	A	A	G	G	T	T	T	T	G	G	G	G	G	G	A	A	T	T	G	G	A	A	A	A	C	C	G	G	G	G	T	T	T	T	T	T	G	G	C	C	A	A	T	T	G	G	G	G	C	C	A	A	G	G	A	A	A	A	G	G	T	T	A	A	G	G	T	T	T	T	A	A	A	A	T	T	G	G	G	G	A	A	A	A	A	A	A	A	T	T	T	T	C	C	A	A	C	C	C	C	C	C	T	T	G	G	C	C	A	A	G	G	C	C	C	C	C	C	C	C	G	G	T	T	C	C	G	G	A	A	C	C	G	G	T	T	T	T	G	G	C	C	T	T	A	A	A	A	C	C	C	C	G	G	T	T	A	A	C	C	G	G	G	G	C	C	G	G	T	T	A	A	G	G	C	C	C	C	C	C	G	G	G	G	C	C	T	T	T	T	G	G	C	C	A	A	C	C	T	T	G	G	T	T	G	G	G	G	C	C	G	G	C	C	A	A	G	G	G	G	T	T	G	G	C	C	T	T	C	C	C	C	T	T	C	C	G	G	G	G	A	A	C	C	A	A	G	G	T	T	T	T	G	G	A	A	C	C	T	T	C	C	C	C	A	A	C	C	C	C	T	T	C	C	T	T	G	G	A	A	G	G	T	T	T	T	T	T	C	C	T	T	G	G	C	C	G	G	A	A	G	G	A	A	C	C	T	T	T	T	C	C	T	T	T	T	G	G	G	G	G	G	A	A	T	T	T	T	C	C	G	G	A	A	G	G	G	G	G	G	C	C	G	G	G	G	C	C	C	C	C	C	C	C	G	G	T	T	C	C	T	T	T	T	C	C	T	T	G	G	G	G	A	A	G	G	G	G	C	C	T	T	A	A	C	C	T	T	G	G	G	G	C	C	G	G	A	A	G	G	C	C	A	A	A	A	C	C	G	G	G	G	A	A	G	G	C	C	A	A	G	G	A	A	C	C	A	A	C	C	C	C	C	C	A	A	G	G	G	G	C	C	G	G	C	C	A	A	T	T	A	A	T	T	T	T	A	A	G	G	A	A	C	C	A	A	T	T	A	A	G	G	T	T	T	T	G	G	G	G	C	C	C	C	G	G	C	C	G	G	G	G	G	G	G	G	T	T	T	T	C	C	G	G	C	C	C	C	G	G	C	C	T	T	T	T	A	A	A	A	G	G	C	C	A	A	T	T	C	C	G	G	T	T	G	G	T	T	G	G	G	G	T	T	T	T	C	C	A	A	T	T	T	T	G	G	C	C	T	T	T	T	C	C	C	C	T	T	A	A	A	A	C	C	C	C	A	A	T	T	G	G	A	A	T	T	A	A	G	G	G	G	T	T	C	C	C	C	A	A	A	A	A	A	C	C	G	G	A	A	T	T	A	A	T	T	T	T	A	A	G	G	G	G	T	T	T	T	C	C	A	A	A	A	G	G	T	T	G	G	C	C	T	T	G	G	G	G	A	A	A	A	A	A	A	A	T	T	A	A	A	A	C	C	C	C	C	C	G	G	G	G	A	A	C	C	C	C	C	C	G	G	A	A	C	C	A	A	C	C	T	T	A	A	C	C	G	G	C	C	G	G	T	T	T	T	G	G	A	A	G	G	A	A	A	A	C	C	G	G	A	A	C	C	T	T	G	G	T	T	A	A	C	C	G	G	G	G	T	T	G	G	A	A	G	G	A	A	G	G	C	C	T	T	C	C	C	C	C	C	T	T	T	T	G	G	G	G	A	A	A	A	A	A	A	A	G	G	A	A	T	T	G	G	T	T	G	G	G	G	T	T	C	C	G	G	G	G	A	A	A	A	A	A	C	C	G	G	A	A	A	A	T	T	C	C	T	T	T	T	C	C	T	T	A	A	C	C	T	T	G	G	A	A	A	A	A	A	C	C	A	A	T	T	A	A	C	C	G	G	T	T	T	T	C	C	C	C	C	C	T	T	C	C	NA	NA	G	A	G	A	G	G	A	A	G	G	C	T	G	G	T	C	G	G	G	G	T	T	A	T	T	T	G	G	G	G	T	T	A	A	T	T	T	T	C	C	C	C	C	C	A	A	G	G	NA	NA	C	C	G	A	G	G	C	C	G	G	A	A	G	G	A	A	C	C	T	T	G	G	A	T	G	G	C	C	G	G	G	G	A	A	G	G	C	C	G	G	C	C	T	T	T	T	T	T	C	C	A	A	T	T	G	G	C	C	A	A	C	C	G	G	A	A	G	G	G	G	T	T	G	G	G	G	A	A	T	T	A	A	C	C	A	A	G	G	G	G	C	C	A	A	C	C	C	C	C	C	G	G	A	G	G	G	G	G	G	G	T	C	G	A	C	C	NA	NA	C	T	C	C	T	C	T	C	T	T	C	C	T	T	A	A	T	T	C	C	A	C	G	G	G	G	C	C	C	C	C	C	G	G	T	T	G	G	C	C	G	G	T	G	G	G	T	T	A	A	G	G	T	T	A	A	A	A	A	A	C	C	C	C	C	C	C	C	A	A	G	A	C	C	G	G	G	A	G	G	C	C	G	T	C	C	T	C	G	G	C	T	C	G	T	C	T	T	C	C	T	T	A	A	G	A	G	G	A	T	A	G	G	T	A	A	C	C	C	C	A	A	G	A	A	G	G	G	T	T	A	A	G	G	C	T	C	C	C	C	G	G	C	C	C	C	G	G	T	T	G	G	C	C	C	A	T	T	G	G	G	A	C	C	A	A	C	C	A	A	T	T	G	G	C	C	A	A	C	C	C	C	G	G	C	C	C	C	C	C	A	A	C	C	T	T	C	C	T	T	T	T	G	G	C	C	A	T	T	T	A	A	T	T	T	T	C	C	A	A	G	A	T	T	G	A	A	G	A	A	C	T	G	G	A	A	C	T	G	A	T	C	T	T	G	G	A	G	C	C	T	T	C	C	G	A	C	C	T	T	G	A	A	A	G	T	C	G	T	T	C	C	G	G	G	G	NA	NA	A	A	T	T	C	C	T	T	A	A	C	C	G	G	G	G	C	C	C	C	A	A	A	A	C	T	G	G	T	T	A	A	A	G	G	G	T	T	A	T	G	G	A	C	T	T	G	G	T	T	A	A	T	T	G	G	T	T	A	A	G	G	A	A	A	A	T	T	A	A	T	T	T	T	C	C	C	C	C	C	G	G	A	A	G	G	A	A	T	T	C	C	A	A	G	G	A	A	T	T	A	A	G	G	C	C	G	G	T	T	G	G	C	C	C	C	A	A	A	A	A	A	T	T	A	A	T	T	C	C	A	A	A	A	C	C	G	G	T	T	T	T	G	G	T	T	G	G	G	G	T	T	A	A	C	C	G	G	G	G	T	T	G	G	C	C	A	A	T	T	C	C	A	A	T	T	C	C	C	C	C	C	C	C	C	C	C	C	G	G	G	G	C	C	G	G	C	C	A	A	C	C	A	A	G	G	G	G	A	A	C	C	C	C	G	G	G	G	C	C	C	C	C	C	T	T	A	A	G	G	T	T	G	G	A	A	A	A	G	G	C	C	A	A	C	C	G	G	G	G	C	C	A	A	A	A	A	A	G	G	A	A	T	T	G	G	G	G	C	C	G	G	T	T	A	A	G	G	C	C	C	C	C	C	T	T	G	G	C	C	C	C	A	A	A	A	A	A	C	C	G	G	C	C	G	G	C	C	G	G	C	C	G	G	T	T	A	A	C	C	C	C	A	A	C	C	G	G	C	C	A	A	G	G	A	A	A	A	T	T	T	T	A	A	T	T	C	C	T	T	C	C	T	T	G	G	G	G	T	T	G	G	C	C	A	A	A	A	T	T	C	C	T	T	G	G	G	G	C	C	G	G	G	G	G	G	C	C	G	G	T	T	G	G	T	T	A	A	A	A	C	C	T	T	G	G	G	G	T	T	A	A	A	A	G	G	G	G	C	C	A	A	A	A	C	C	G	G	T	T	C	C	A	A	C	C	A	A	A	A	G	G	A	A	G	G	G	G	C	C	G	G	T	T	G	G	A	A	C	C	C	C	G	G	A	A	C	C	T	T	G	G	G	G	A	A	C	C	C	C	C	C	A	A	T	T	G	G	G	G	A	A	G	G	G	G	T	T	C	C	C	C	G	G	C	C	T	T	G	G	C	C	A	T	T	T	G	G	G	G	A	A	C	T	A	G	A	C	T	A	T	C	G	G	T	A	C	T	A	A	T	G	A	G	T	A	C	A	G	G	C	C	G	G	NA	NA	A	A	A	A	T	T	A	A	G	G	A	A	G	G	G	G	T	T	G	G	G	G	T	T	T	G	G	G	C	C	T	T	T	C	C	C	G	G	G	G	NA	NA	A	C	C	T	A	A	G	G	C	T	C	T	G	G	NA	NA	T	C	C	C	A	T	NA	NA	G	G	NA	NA	C	C	A	G	T	T	T	C	G	T	A	A	G	A	T	T	G	A	T	C	G	A	T	T	C	C	C	C	C	C	T	T	A	G	C	C	T	T	A	A	G	G	A	C	G	A	G	G	G	C	G	T	C	C	T	T	G	G	G	G	G	G	A	G	G	G	C	C	T	C	C	C	G	C	G	G	G	G	G	G	C	C	C	C	A	A	NA	NA	G	G	C	C	T	G	T	C	G	G	G	G	C	A	A	A	T	T	T	T	G	G	A	A	A	A	A	A	A	A	C	C	C	C	G	G	G	G	A	A	C	C	C	C	G	G	G	G	G	G	T	T	C	C	G	G	T	T	T	T	G	G	C	C	G	G	C	C	C	T	C	C	A	A	T	T	A	A	G	G	C	C	T	T	A	A	G	G	G	G	A	A	A	A	G	G	T	C	T	C	T	C	G	A	A	A	T	T	T	T	A	T	T	T	NA	NA	G	G	T	C	A	G	T	C	C	C	A	T	G	T	G	G	C	C	C	C	T	T	T	C	T	C	G	G	A	A	C	C	T	T	NA	NA	T	C	T	C	G	G	C	T	G	G	G	G	A	T	G	G	T	A	C	T	C	A	T	G	C	T	C	C	C	C	C	C	G	G	C	C	T	T	G	G	A	A	T	T	G	G	T	T	G	G	T	T	C	C	C	C	G	G	T	T	C	C	A	A	C	C	C	C	A	A	A	A	T	T	C	C	G	G	A	A	C	C	T	T	T	T	G	G	A	A	C	C	A	A	A	A	A	A	C	C	A	A	A	T	T	T	A	A	C	C	G	G	G	G	C	C	C	C	T	T	T	T	A	A	T	T	T	T	G	G	C	C	G	G	A	A	A	A	C	C	A	A	T	C	T	T	T	C	C	G	T	C	T	C	G	A	T	T	C	C	C	C	G	G	A	A	G	G	G	G	C	C	T	T	T	T	C	C	A	A	C	C	A	A	C	C	G	G	A	A	A	A	T	T	G	A	A	T	G	A	T	T	T	G	G	G	T	A	NA	NA	T	A	G	A	A	T	C	C	C	C	C	A	C	T	A	A	A	A	C	A	C	T	A	A	A	G	A	A	G	G	C	C	A	A	A	G	G	A	C	T	A	T	T	T	NA	NA	G	G	NA	NA	A	A	G	A	A	A	C	T	A	A	C	C	A	A	A	A	G	G	G	G	C	C	A	A	G	G	T	T	T	T	T	T	T	T	G	G	T	T	T	C	T	T	A	G	C	C	C	C	G	G	T	C	A	A	C	T	T	T	C	G	T	T	C	C	T	T	G	T	T	G	T	T	A	G	T	T	T	T	A	A	C	G	T	A	NA	NA	T	G	A	A	A	A	A	A	G	A	C	C	A	G	A	A	T	T	A	A	T	T	C	T	NA	NA	A	A	A	T	T	C	A	A	A	G	C	C	T	C	T	T	A	A	C	C	C	C	C	C	C	C	A	A	T	C	T	T	A	A	G	G	G	A	A	G	A	G	G	A	C	C	C	T	G	G	T	T	G	A	G	T	A	C	C	C	T	T	T	T	G	A	C	C	C	C	C	T	T	C	G	G	C	T	T	C	G	G	T	T	A	T	T	T	C	C	A	A	C	T	C	C	G	A	G	G	G	A	A	A	G	G	G	G	A	A	G	A	A	A	T	T	C	C	A	A	T	C	G	G	C	T	C	C	C	C	T	T	A	A	C	C	C	C	C	C	A	A	A	A	G	A	G	A	C	G	A	A	T	T	G	G	A	A	A	A	A	A	G	G	A	A	T	T	C	C	C	C	C	C	G	G	G	G	C	C	A	A	A	A	G	G	C	C	A	A	A	A	A	G	G	G	T	T	A	A	A	A	A	T	C	C	A	G	T	T	T	T	G	G	A	A	A	A	A	A	G	G	C	C	C	G	A	G	A	A	G	A	A	A	C	C	A	A	C	C	A	G	A	C	C	T	C	T	A	G	A	G	NA	NA	G	G	C	T	T	T	T	T	G	G	G	G	A	A	G	G	T	T	A	A	A	A	A	A	T	T	G	G	G	G	A	A	T	T	G	G	G	A	T	G	G	G	G	G	A	A	C	C	G	G	C	C	A	A	G	G	C	C	A	A	A	A	C	C	G	G	G	G	T	T	C	C	C	C	T	T	A	A	A	A	T	T	G	G	G	G	T	T	C	C	G	G	T	T	G	G	C	C	T	T	A	A	C	C	T	T	G	G	A	A	T	T	A	A	C	C	C	C	T	T	G	G	A	A	A	A	G	G	C	C	G	G	T	T	T	T	T	T	C	C	A	A	C	C	A	A	T	T	C	C	A	A	C	C	G	G	G	G	T	T	A	A	A	A	C	C	G	G	A	A	T	T	T	T	C	C	G	G	C	C	G	G	C	C	A	A	T	T	A	A	A	A	T	T	C	C	C	C	C	C	A	A	T	T	G	G	T	T	T	T	A	A	C	C	T	T	C	C	C	C	A	A	A	A	C	C	A	A	G	G	G	G	A	A	C	C	T	T	G	G	C	C	G	G	C	C	G	G	A	A	C	C	C	C	G	G	C	C	T	T	T	T	T	T	T	T	T	T	C	C	T	T	T	T	T	T	A	A	C	C	T	T	T	T	C	C	G	G	T	T	G	G	C	C	G	G	T	T	C	C	G	G	G	G	G	G	T	T	G	G	T	T	G	G	T	T	G	G	T	T	A	A	G	G	A	A	T	T	A	A	T	T	T	T	A	A	C	C	G	G	T	T	C	C	T	T	G	G	G	G	T	T	A	A	A	A	A	A	A	A	T	T	T	T	C	C	T	T	G	G	A	A	T	T	T	T	C	C	A	A	T	T	T	T	C	C	G	G	T	T	A	A	C	C	T	T	G	G	A	A	T	T	G	G	T	T	G	G	G	G	C	C	A	A	G	G	A	A	G	G	T	T	C	C	T	T	T	T	A	A	T	T	T	T	C	C	G	G	G	G	A	A	C	C	G	G	A	A	C	C	T	T	C	C	A	A	G	G	C	C	A	A	A	A	G	G	A	A	G	G	A	A	A	A	T	T	G	G	T	T	T	T	A	A	C	C	A	A	T	T	G	G	C	C	A	A	A	A	A	A	T	T	A	A	G	G	C	C	T	T	T	T	T	T	G	G	G	G	G	G	T	T	C	C	A	A	G	G	T	T	G	G	C	C	C	C	A	A	C	C	G	G	T	T	G	G	G	G	A	A	A	A	G	G	G	G	A	A	G	G	G	G	T	T	G	G	T	T	A	A	G	G	A	A	G	G	C	C	A	A	A	A	C	C	G	G	C	C	A	A	G	G	G	G	G	G	G	G	C	C	C	C	T	T	A	A	A	A	T	T	G	G	C	C	T	T	C	C	T	T	C	C	T	T	G	G	T	T	T	T	A	A	A	A	C	C	G	G	G	G	T	T	G	G	G	G	A	A	T	T	A	A	T	T	C	C	A	A	T	T	G	G	T	T	A	A	G	G	C	C	A	A	C	C	A	A	C	C	G	G	A	A	T	T	T	T	T	T	C	C	A	A	G	G	G	G	C	C	C	C	G	G	C	C	C	C	A	A	C	C	T	T	T	T	A	A	A	A	T	T	C	C	A	A	C	C	T	T	G	G	T	T	G	G	G	G	C	C	A	A	T	T	A	A	C	C	T	T	G	G	C	C	C	C	A	A	G	G	C	C	C	C	T	T	G	G	T	T	T	T	T	T	C	C	T	T	C	C	A	A	A	A	T	T	C	C	T	T	T	T	A	A	A	A	T	T	T	T	G	G	A	A	A	A	T	T	C	C	C	C	C	C	A	A	G	G	G	G	A	A	G	G	C	C	C	C	T	T	A	A	A	A	C	C	T	T	T	T	G	G	A	A	A	A	A	A	T	T	G	G	G	G	G	G	C	C	T	T	T	T	C	C	C	C	G	G	A	A	C	C	G	G	T	T	A	A	A	A	C	C	C	C	C	C	C	C	T	T	G	G	C	C	T	T	G	G	A	A	G	G	T	T	C	C	C	C	T	T	T	T	T	T	T	T	A	A	T	T	A	A	G	G	G	G	G	G	A	A	G	G	G	G	C	C	T	T	T	T	C	C	G	G	G	G	G	G	C	C	C	C	G	G	C	C	A	A	C	C	G	G	G	G	G	G	A	A	G	G	T	T	A	A	A	A	G	G	A	A	A	A	G	G	T	T	C	C	A	A	A	A	A	A	T	T	C	C	T	T	A	A	T	T	A	A	G	G	A	A	A	A	C	C	G	G	T	T	T	T	G	G	C	C	C	C	T	T	A	A	C	C	C	C	A	A	T	T	A	A	T	T	G	G	T	T	C	C	C	C	A	A	C	C	A	A	T	T	T	T	A	A	A	A	C	C	A	A	T	T	A	A	C	C	G	G	A	A	A	A	T	T	G	G	A	A	T	T	G	G	C	C	G	G	A	A	T	T	C	C	T	T	G	G	A	A	G	G	A	A	A	A	G	G	C	C	C	C	C	C	C	C	T	T	C	C	T	T	A	A	G	G	G	G	T	T	C	C	T	T	A	A	A	A	A	A	A	A	G	G	T	T	A	A	G	G	T	T	C	C	A	A	C	C	T	T	A	A	A	A	T	T	T	T	G	G	C	C	G	G	C	C	T	T	T	T	G	G	G	G	C	C	C	C	A	A	G	G	C	C	A	A	G	G	G	G	T	T	G	G	A	A	G	G	C	C	C	C	G	G	A	A	C	C	G	G	G	G	G	G	G	G	C	C	A	A	T	T	G	G	A	A	T	T	G	G	G	G	G	G	C	C	G	G	A	A	C	C	G	G	T	T	G	G	G	G	A	A	T	T	A	A	A	A	T	T	G	G	G	G	A	A	A	A	G	G	A	A	G	G	A	A	A	A	C	C	C	C	A	A	T	T	T	T	G	G	C	C	T	T	G	G	A	A	A	A	G	G	T	T	C	C	A	A	T	T	T	T	T	T	C	C	G	G	C	C	C	C	A	A	T	T	T	T	G	G	C	C	G	G	G	G	G	G	G	T	A	A	C	C	G	G	G	G	C	C	G	G	A	A	G	G	G	G	C	C	G	G	G	G	T	T	C	C	C	C	T	T	A	A	C	C	T	T	G	G	T	T	C	C	C	C	A	A	T	T	T	T	G	G	A	A	A	A	G	G	A	A	C	C	A	A	G	G	C	C	C	C	T	T	C	C	G	G	A	A	T	T	C	C	T	T	T	T	T	T	T	T	G	G	A	A	A	A	A	A	A	A	C	C	T	T	G	G	T	T	G	G	C	C	T	T	G	G	G	G	G	G	T	T	A	A	G	G	A	A	C	C	C	C	C	C	A	A	C	C	T	T	G	G	G	G	A	A	C	C	G	G	A	A	G	G	G	G	T	T	C	C	G	G	C	C	A	A	C	C	G	G	T	T	A	A	T	T	C	C	A	A	A	A	T	T	C	C	T	T	A	A	C	C	T	T	C	C	T	T	C	C	A	A	G	G	T	T	T	T	C	C	C	C	G	G	T	T	G	G	A	A	A	A	A	A	C	C	A	A	G	G	C	C	G	G	A	A	C	C	A	A	A	A	G	G	C	C	A	A	C	C	G	G	C	C	C	C	C	C	G	G	A	A	A	A	A	A	A	A	C	C	C	C	A	A	G	G	T	T	G	G	T	T	G	G	C	C	G	G	A	A	T	T	G	G	C	C	T	T	T	T	A	A	A	A	G	G	C	C	T	T	A	A	A	A	A	A	T	T	A	A	T	T	T	T	A	A	G	G	G	G	C	C	C	C	T	T	T	T	G	G	A	A	T	T	G	G	A	A	C	C	C	C	A	A	G	G	A	A	G	G	C	C	T	T	G	G	T	T	G	G	A	A	C	C	T	T	C	C	G	G	G	G	A	A	G	G	A	A	T	T	C	C	G	G	C	C	G	G	T	T	C	C	G	G	G	G	A	A	T	T	C	C	G	G	G	G	C	C	G	G	A	A	T	T	G	G	G	G	A	A	T	T	G	G	C	C	G	G	G	G	T	T	C	C	T	T	T	T	C	C	G	G	T	T	A	A	G	G	G	G	A	A	T	T	G	G	G	G	A	A	T	T	G	G	G	G	C	C	A	A	T	T	T	T	A	A	A	A	G	G	T	T	T	T	T	T	C	C	A	A	A	A	G	G	C	C	A	A	C	C	A	A	A	A	T	T	T	T	C	C	G	G	G	G	T	T	A	A	A	A	G	G	C	C	C	C	G	G	T	T	A	A	C	C	G	G	C	C	T	T	G	G	C	C	G	G	C	C	A	A	G	G	T	T	C	C	T	T	A	A	G	G	A	A	A	A	G	G	T	T	A	A	G	G	G	G	T	T	G	G	T	T	G	G	G	G	A	A	A	A	C	C	T	T	G	G	A	A	T	T	G	G	A	A	G	G	T	T	T	T	A	A	G	G	T	T	G	G	C	C	C	C	G	G	C	C	C	C	T	T	C	C	T	T	G	G	A	A	G	G	A	A	G	G	C	C	G	G	G	G	A	A	T	T	T	T	A	A	C	C	A	A	G	G	C	C	C	C	T	T	T	T	G	G	C	C	G	G	G	G	C	C	C	C	A	A	A	A	T	T	G	G	C	C	A	A	C	C	T	T	A	A	G	G	G	G	G	G	T	T	A	A	A	A	T	T	G	G	G	G	C	C	C	C	T	T	G	G	T	T	G	G	C	C	G	G	C	C	C	C	G	G	G	G	C	C	C	C	A	A	G	G	A	A	G	G	A	A	C	C	C	C	A	A	T	T	T	T	G	G	T	T	G	G	G	G	G	G	T	T	A	A	A	A	C	C	T	T	A	A	A	A	G	G	T	T	A	A	G	G	C	C	T	T	G	G	A	A	G	G	T	T	T	T	C	C	A	A	T	T	T	T	T	T	T	T	C	C	C	C	C	C	C	C	A	A	C	C	T	T	G	G	G	G	T	T	A	A	T	T	G	G	G	G	A	A	A	A	C	C	C	C	T	T	G	G	C	C	T	T	T	T	G	G	A	A	A	A	A	A	C	C	G	G	NA	NA	G	G	A	A	A	A	T	T	C	C	A	A	A	A	A	A	T	T	T	T	C	C	C	C	A	A	T	T	C	C	T	T	T	T	C	C	A	A	C	C	T	T	C	C	G	G	C	C	A	A	T	T	G	G	T	T	G	G	T	T	C	C	G	G	C	C	C	C	C	C	C	C	G	G	A	A	G	G	C	C	A	A	G	G	A	A	G	G	T	T	A	A	G	G	G	G	A	A	T	T	A	A	G	G	T	T	C	C	C	C	A	A	C	C	T	T	C	C	A	A	A	A	G	G	G	G	A	A	C	C	C	C	A	A	A	A	G	G	C	C	A	A	A	A	C	C	T	T	T	T	G	G	T	T	T	T	C	C	T	T	C	C	C	C	C	C	A	A	C	C	A	A	T	T	A	A	C	C	T	T	G	G	A	A	G	G	A	A	G	G	G	G	G	G	G	G	A	A	C	C	G	G	G	G	G	G	A	A	A	A	G	G	A	A	C	C	C	C	C	C	G	G	A	A	A	A	C	C	G	G	C	C	T	T	G	G	G	G	G	G	A	A	C	C	T	T	T	T	A	A	A	A	G	G	C	C	G	G	C	C	NA	NA	G	G	T	T	A	A	C	C	G	G	A	A	G	G	A	A	A	A	G	G	G	G	G	G	G	G	G	G	G	G	G	G	T	T	C	T	C	C	A	A	G	G	T	T	C	C	G	G	C	C	T	T	A	A	G	G	C	C	A	A	G	G	C	C	G	G	C	C	A	A	C	C	C	C	T	T	T	T	C	C	C	C	T	T	C	C	A	A	A	A	G	G	C	C	C	C	C	C	C	C	T	T	A	A	C	C	C	C	A	A	G	G	A	A	C	C	C	C	G	G	T	T	T	T	G	G	G	G	G	G	G	G	A	A	T	T	C	C	T	T	T	T	G	G	G	G	T	T	G	G	G	G	T	T	G	G	C	C	C	C	T	T	A	A	C	C	T	T	G	G	C	C	C	C	A	A	G	G	G	G	A	A	A	A	C	C	T	T	G	G	A	A	G	G	C	C	T	T	A	A	A	A	T	T	C	C	C	C	A	A	T	T	T	T	C	C	C	C	C	C	C	C	G	G	A	A	C	C	T	T	T	T	A	A	C	C	A	A	C	C	C	C	G	G	C	C	A	A	T	T	T	T	C	C	A	A	T	T	T	T	A	A	A	A	A	A	A	A	G	G	C	C	G	G	G	G	A	A	T	T	T	T	T	T	A	A	G	G	C	C	C	C	C	C	T	T	G	G	G	G	G	G	T	T	T	T	C	C	G	G	T	T	T	T	T	T	G	G	C	C	G	G	G	G	T	T	G	G	T	T	C	C	G	G	C	C	C	C	A	A	G	G	C	C	C	C	A	A	A	A	A	A	T	T	T	T	T	T	T	T	A	A	G	G	C	C	T	T	A	A	C	C	C	C	C	C	C	C	G	G	T	T	C	C	T	T	A	A	T	T	C	C	T	T	G	G	T	T	G	G	C	C	T	T	A	A	A	A	A	A	A	A	C	C	C	C	C	C	C	C	T	T	G	G	G	G	T	T	C	C	G	G	C	C	C	C	T	T	G	G	G	G	G	G	T	T	A	A	C	C	G	G	G	G	A	A	C	C	T	T	C	C	A	A	G	G	C	C	C	C	C	C	G	G	A	A	G	G	A	A	A	A	T	T	T	T	G	G	G	G	T	T	C	C	G	G	A	A	C	C	G	G	T	T	G	G	C	C	G	G	T	T	T	T	G	G	C	C	G	G	G	G	T	T	A	A	C	C	T	T	G	G	G	G	A	A	G	G	C	C	G	G	A	A	A	A	G	G	G	G	C	C	NA	NA	C	C	T	T	A	A	G	G	T	T	A	A	C	C	C	C	T	T	A	A	A	T	G	G	G	G	C	C	G	G	A	A	A	A	G	G	G	G	C	C	C	C	C	C	C	C	T	T	T	T	T	T	T	T	C	C	A	A	G	G	G	G	G	G	C	C	C	C	T	C	A	A	A	A	C	C	T	T	T	T	A	A	C	C	C	C	C	C	A	A	C	C	A	A	G	G	T	T	T	T	C	C	A	A	T	T	G	G	A	A	T	T	C	C	C	C	T	C	A	A	C	C	A	A	T	T	G	G	C	C	A	A	NA	NA	C	C	G	G	G	G	G	G	T	T	A	A	A	A	A	A	G	G	G	G	C	C	A	A	G	G	G	G	G	G	G	G	G	G	G	G	T	T	A	A	T	T	G	G	C	C	C	T	A	A	C	C	A	A	G	G	A	A	G	G	G	G	C	C	C	C	T	T	G	G	T	T	G	G	C	C	C	C	A	A	A	A	G	G	T	T	C	C	C	C	G	G	C	C	C	C	C	C	C	C	T	T	T	T	T	T	C	C	C	C	T	T	C	C	G	G	T	T	C	C	A	A	A	A	G	G	G	G	G	G	G	G	T	T	G	G	G	G	G	G	A	A	T	T	T	T	G	G	T	T	C	C	C	C	A	A	C	C	C	C	G	G	G	G	C	C	C	C	C	C	C	C	C	C	G	G	C	C	A	A	T	T	A	A	G	G	C	C	C	C	A	A	T	T	C	C	G	G	G	G	A	A	G	G	C	C	C	C	C	C	G	G	T	T	G	G	G	G	T	T	G	G	G	G	G	G	C	C	C	C	T	T	A	A	C	C	G	G	C	C	A	A	G	G	G	G	G	G	T	C	C	C	T	T	G	G	A	A	A	A	T	T	G	G	G	G	G	G	G	G	G	G	G	G	T	T	C	C	T	T	G	G	C	C	C	C	G	G	C	C	G	G	A	A	G	G	C	C	T	T	C	C	G	G	G	G	A	A	G	G	A	A	C	C	C	C	T	T	G	G	G	G	A	A	G	G	G	G	T	T	A	A	G	G	G	G	C	C	G	G	A	A	NA	NA	A	A	C	C	C	C	G	G	T	T	C	C	G	G	G	G	C	C	C	C	G	G	G	G	C	C	T	T	G	G	C	C	C	C	G	G	G	G	C	C	A	A	G	G	T	T	G	G	G	G	A	A	A	A	T	T	A	A	G	G	G	G	C	C	C	C	C	C	C	C	G	G	T	T	T	T	T	T	G	G	G	G	A	A	C	C	C	C	C	C	A	A	A	A	C	C	T	T	G	G	A	A	A	A	G	G	A	A	C	C	A	A	C	C	G	G	A	A	G	G	G	G	G	G	C	C	C	C	G	G	G	G	G	G	C	C	C	C	T	T	G	G	T	T	G	G	T	T	A	A	A	A	C	C	A	A	A	A	A	A	A	A	C	C	T	T	G	G	T	T	A	A	T	T	G	G	G	G	C	C	C	C	A	A	A	A	G	G	T	T	T	T	A	A	T	T	G	G	A	A	A	A	T	T	G	G	C	C	A	A	A	A	T	T	G	G	A	A	T	T	C	C	C	C	G	G	A	A	T	T	A	A	G	G	G	G	G	G	A	A	C	C	T	T	C	C	G	G	C	C	T	T	C	C	C	C	C	C	C	C	A	A	C	C	G	G	A	A	T	T	C	C	G	G	T	T	G	G	G	G	A	A	T	T	G	G	A	A	G	G	C	C	G	G	G	G	G	G	C	C	G	G	C	C	G	G	C	C	C	C	G	G	C	C	A	A	A	A	G	G	A	A	C	C	C	C	A	A	G	G	C	C	C	C	A	A	C	C	C	C	A	A	A	A	C	C	G	G	C	C	G	G	T	T	T	T	T	T	T	T	T	T	G	G	C	C	G	G	G	G	A	A	A	A	A	A	T	T	T	T	A	A	A	A	G	G	T	T	G	G	C	C	T	T	C	C	C	C	G	G	C	C	G	G	C	C	C	C	A	A	C	C	G	G	C	C	G	G	T	T	G	G	G	G	A	A	C	C	A	A	G	G	C	C	A	A	C	C	G	G	G	G	G	G	G	G	T	T	A	A	G	G	G	G	C	C	C	C	C	C	C	C	A	A	A	A	G	G	G	G	G	G	C	C	G	G	G	G	C	C	A	A	G	G	G	G	C	C	G	G	G	G	C	C	A	A	A	A	T	T	A	A	G	G	C	C	G	G	C	C	C	C	A	A	G	G	T	T	C	C	T	T	C	C	C	C	A	A	G	G	G	G	G	G	G	G	G	G	A	A	C	C	A	A	G	G	G	G	T	T	C	C	T	T	C	C	T	G	G	G	C	C	G	G	A	A	T	T	A	A	C	C	T	T	C	C	G	G	C	C	G	G	C	C	C	C	G	G	A	A	C	C	G	G	A	A	T	T	A	A	T	T	G	G	T	T	T	T	A	A	C	C	G	G	A	A	G	G	A	A	C	C	T	T	T	T	G	G	A	A	C	C	T	T	A	A	C	C	C	C	G	G	G	G	C	C	T	T	G	G	T	T	C	C	C	C	T	T	T	T	T	T	C	C	C	C	T	T	A	A	C	C	A	A	G	G	NA	NA	G	G	C	C	A	A	T	T	G	G	C	C	G	G	G	G	G	G	A	A	A	A	C	C	C	C	G	G	G	G	T	T	C	C	T	T	C	C	C	C	T	T	G	G	C	C	A	A	A	A	C	C	T	T	G	G	G	G	T	T	T	T	T	T	C	C	A	A	T	T	T	T	A	A	C	C	C	C	T	T	T	T	G	G	C	C	G	G	A	A	C	C	G	G	T	T	T	T	G	G	A	A	T	T	NA	NA	T	T	C	C	C	C	C	C	A	A	A	A	T	T	G	G	A	A	A	A	A	A	G	G	T	T	G	G	G	G	A	A	C	C	T	T	A	A	C	C	C	C	A	A	G	G	G	G	C	C	C	C	T	T	A	A	T	T	T	T	T	T	C	C	T	T	G	G	C	C	A	A	C	C	C	C	G	G	C	C	G	G	A	A	T	T	G	G	A	A	C	C	T	T	C	C	A	A	A	A	A	A	A	A	C	C	C	C	G	G	G	G	C	C	C	C	C	C	C	C	C	C	T	T	C	C	C	C	G	G	C	C	C	C	A	A	G	G	G	G	C	C	T	T	C	C	T	T	T	T	G	G	A	A	A	A	C	C	A	A	G	G	C	C	G	G	A	A	T	T	G	G	A	A	G	G	T	T	C	C	A	A	C	C	C	C	T	T	T	T	T	T	G	G	T	T	T	T	T	T	C	C	G	G	T	T	C	C	T	T	A	A	T	T	G	G	C	C	C	C	A	A	T	T	G	G	G	G	T	T	G	G	A	A	T	T	G	G	A	A	G	G	T	T	G	G	G	G	A	A	A	A	G	G	G	G	G	G	T	T	A	A	G	G	T	T	T	T	T	T	C	C	G	G	A	A	C	C	A	A	T	T	T	T	G	G	T	T	G	G
CC	OR2075f6	NA	NA	1	NA	C	C	A	A	C	C	A	A	G	G	T	T	G	G	T	T	G	G	A	A	A	A	G	G	C	C	T	T	C	C	C	C	G	G	T	T	G	G	T	T	G	G	C	C	A	A	C	C	T	T	T	T	C	C	T	T	A	A	A	A	C	C	C	C	T	T	T	T	T	T	G	G	G	G	A	A	A	A	G	G	C	C	T	T	A	A	T	T	C	C	A	A	T	T	C	C	C	C	G	G	C	C	T	T	G	G	C	C	G	G	G	G	A	A	C	C	A	A	G	G	C	C	T	T	T	T	NA	NA	T	T	C	C	A	A	C	C	T	T	T	T	A	A	T	T	C	C	C	C	G	G	G	G	C	C	G	G	G	G	G	G	G	G	G	G	G	G	T	T	G	G	A	A	G	G	C	C	G	G	A	A	G	G	T	T	T	T	C	C	G	G	G	G	T	T	C	C	C	C	G	G	G	G	T	T	G	G	G	G	T	T	C	C	G	G	A	A	G	G	T	T	T	T	C	C	G	G	T	T	A	A	G	G	G	G	C	C	C	C	A	A	G	G	T	T	A	A	T	T	T	T	T	T	G	G	A	A	A	A	A	A	G	G	A	A	G	G	A	A	C	C	A	A	A	A	C	C	G	G	G	G	G	G	A	A	A	A	T	T	A	A	G	G	A	A	C	C	G	G	T	T	C	C	A	A	T	T	A	A	T	T	T	T	A	A	C	C	A	A	T	T	C	C	C	C	G	G	G	G	C	C	C	C	C	C	C	C	C	C	T	T	C	C	A	A	G	G	C	C	G	G	C	C	T	T	C	C	T	T	C	C	C	C	T	T	C	C	T	T	G	G	C	C	T	T	G	G	G	G	C	C	A	A	G	G	T	T	C	C	G	G	A	A	G	G	T	T	G	G	G	G	T	T	G	G	A	A	C	C	G	G	C	C	G	G	C	C	A	A	T	T	T	T	A	A	G	G	G	G	T	T	C	C	C	C	G	G	A	A	T	T	T	T	A	A	G	G	A	A	T	T	C	C	T	T	A	A	C	C	G	G	T	T	A	A	T	T	A	A	C	C	G	G	G	G	G	G	C	C	G	G	A	A	T	T	A	A	G	G	G	G	C	C	T	T	T	T	A	A	T	T	A	A	G	G	T	T	T	T	A	A	G	G	T	T	G	G	A	A	C	C	G	G	A	A	T	T	A	A	C	C	A	A	G	G	G	G	G	G	G	G	G	G	C	C	G	G	A	A	A	A	G	G	A	A	G	G	G	G	T	T	C	C	T	T	C	C	G	G	G	G	G	G	A	A	G	G	G	G	C	C	T	T	T	T	C	C	G	G	T	T	C	C	A	A	A	A	G	G	C	C	A	A	A	A	A	A	C	C	G	G	T	T	C	C	G	G	T	T	A	A	G	G	G	G	A	A	T	T	A	A	A	A	T	T	G	G	C	C	G	G	C	C	G	G	C	C	G	G	T	T	G	G	C	C	A	A	G	G	C	C	C	C	G	G	T	T	A	A	A	A	T	T	C	C	T	T	T	T	C	C	G	G	A	A	T	T	G	G	G	G	T	T	G	G	G	G	C	C	T	T	A	A	C	C	C	C	A	A	C	C	T	T	G	G	T	T	G	G	A	A	G	G	C	C	G	G	G	G	G	G	G	G	A	A	C	C	G	G	T	T	T	T	G	G	G	G	T	T	T	T	C	C	A	A	G	G	G	G	C	C	G	G	T	T	C	C	C	C	T	T	C	C	C	C	C	C	T	T	A	A	A	A	T	T	C	C	T	T	T	T	A	A	G	G	T	T	C	C	G	G	T	T	C	C	C	C	T	T	G	G	C	C	A	A	G	G	A	A	T	T	A	A	G	G	T	T	A	A	G	G	A	A	T	T	T	T	A	A	T	T	C	C	C	C	A	A	T	T	A	A	G	G	A	A	C	C	T	T	A	A	A	A	C	C	G	G	G	G	T	T	C	C	A	A	G	G	C	C	A	A	T	T	G	G	A	A	C	C	T	T	A	A	C	C	A	A	C	C	T	T	A	A	C	C	C	C	C	C	C	C	C	C	A	A	A	A	T	T	T	T	G	G	C	C	G	G	G	G	C	C	A	A	A	A	T	T	G	G	G	G	C	C	C	C	G	G	A	A	G	G	G	G	C	C	C	C	C	C	T	T	C	C	G	G	G	G	G	G	C	C	C	C	C	C	G	G	G	G	C	C	C	C	T	T	T	T	G	G	T	T	T	T	T	T	C	C	C	C	G	G	G	G	C	C	G	G	C	C	A	A	C	C	T	T	C	C	A	A	G	G	T	T	A	A	C	C	A	A	C	C	G	G	G	G	A	A	G	G	T	T	A	A	G	G	G	G	A	A	NA	NA	T	T	T	T	G	G	T	T	T	T	G	G	C	C	T	T	A	A	T	T	C	C	T	T	C	C	G	G	G	G	G	G	G	G	C	C	G	G	G	G	A	A	A	A	A	A	T	T	A	A	C	C	T	T	C	C	C	C	A	A	G	G	T	T	T	T	C	C	G	G	A	A	T	T	C	C	C	C	G	G	A	A	G	G	T	T	A	A	T	T	A	A	T	T	T	T	C	C	C	G	A	A	T	T	G	G	T	T	C	C	T	T	T	T	T	T	T	T	G	G	T	T	A	A	C	C	C	C	G	G	A	A	T	T	G	G	C	C	G	G	C	C	G	G	C	C	A	A	A	A	C	C	T	T	C	C	C	C	C	C	T	T	G	G	T	T	A	A	G	G	G	G	T	T	A	A	C	C	C	C	T	T	G	G	T	T	G	G	C	C	G	G	G	G	G	G	T	T	T	T	A	A	A	A	A	A	A	A	G	G	T	T	G	G	T	T	G	G	C	C	A	A	C	C	A	A	C	C	C	C	T	T	T	T	G	G	G	G	G	G	A	A	C	C	C	C	A	A	T	T	C	C	NA	NA	C	C	C	C	A	A	T	T	C	C	G	G	G	G	T	T	C	C	C	C	T	T	A	A	G	G	C	C	G	G	C	C	C	C	G	G	A	A	G	G	A	A	C	C	T	T	T	T	A	A	A	A	C	C	G	G	A	A	C	C	G	G	C	C	T	T	C	C	C	C	T	T	T	T	G	G	A	A	T	T	C	C	A	A	G	G	C	C	G	G	G	G	A	A	T	T	A	A	G	G	C	C	G	G	G	G	A	A	C	C	G	G	A	A	A	A	C	C	T	T	C	C	T	T	G	G	G	G	C	C	G	G	C	C	A	A	A	A	G	G	T	T	A	A	A	A	A	A	C	C	G	G	T	T	T	T	G	G	A	A	C	C	T	T	A	A	G	G	G	G	G	G	C	C	A	A	G	G	G	G	C	C	T	T	T	T	C	C	C	C	A	A	A	A	A	A	C	C	A	A	A	A	C	C	C	C	C	C	C	C	G	G	A	A	G	G	G	G	C	C	C	C	T	T	A	A	C	C	T	T	T	T	G	G	T	T	T	T	T	T	C	C	T	T	C	C	T	T	C	C	G	G	A	A	C	C	A	A	A	A	G	G	C	C	G	G	G	G	T	T	G	G	C	C	C	C	G	G	G	G	A	A	C	C	A	A	T	T	T	T	T	T	G	G	T	T	C	C	T	T	T	T	G	G	A	A	C	C	T	T	C	C	G	G	A	A	C	C	C	C	G	G	G	G	C	C	G	G	A	A	A	A	A	A	A	A	A	A	T	T	C	C	C	C	C	C	C	C	C	C	C	C	G	G	C	C	NA	NA	C	C	G	G	A	A	G	G	C	C	G	G	C	C	G	G	A	A	A	A	G	G	A	A	G	G	G	G	G	G	A	A	G	G	G	G	T	T	G	G	C	C	G	G	G	G	A	A	C	C	C	C	T	T	C	C	C	C	T	T	T	T	C	C	G	G	G	G	G	G	T	T	C	C	C	C	G	G	C	C	G	G	C	C	T	T	C	C	G	G	T	T	G	G	G	G	C	C	G	G	T	T	T	T	A	A	G	G	T	T	T	T	C	C	C	C	A	A	T	T	G	G	C	C	A	A	T	T	T	T	T	T	C	C	T	T	A	A	C	C	C	C	C	C	T	T	G	G	G	G	C	C	C	C	G	G	A	A	C	C	C	C	C	C	T	T	T	T	T	T	A	A	T	T	T	T	C	C	T	T	G	G	A	A	G	G	A	A	G	G	A	A	A	A	T	T	G	G	T	T	C	C	A	A	A	A	A	A	T	T	C	C	A	A	G	G	T	T	C	C	A	A	T	T	G	G	G	G	G	G	A	A	G	G	T	T	C	C	C	C	C	C	G	G	T	T	C	C	C	C	G	G	G	G	T	T	A	A	C	C	C	C	A	A	T	T	T	T	G	G	A	A	C	C	C	C	T	T	G	G	T	T	A	A	G	G	T	T	C	C	A	A	C	C	A	A	G	G	G	G	C	C	A	A	T	T	A	A	C	C	G	G	A	A	G	G	G	G	G	G	C	C	T	T	T	T	G	G	T	T	A	A	C	C	T	T	G	G	G	G	G	G	T	T	A	A	A	A	T	T	T	T	A	A	A	A	G	G	C	C	T	T	T	T	C	C	G	G	A	A	A	A	T	T	C	C	T	T	G	G	G	G	C	C	G	G	T	T	G	G	A	A	C	C	A	A	A	A	T	T	G	G	G	G	C	C	A	A	G	G	G	G	T	T	A	A	C	C	G	G	G	G	A	A	C	C	G	G	G	G	C	C	T	T	C	C	A	A	A	A	T	T	C	C	T	T	A	A	G	G	C	C	G	G	A	A	C	C	T	T	G	G	T	T	C	C	A	A	A	A	T	T	T	T	T	T	G	G	A	A	A	A	A	A	A	A	G	G	A	A	C	C	G	G	T	T	C	C	T	T	C	C	T	T	G	G	T	T	T	T	G	G	A	A	G	G	C	C	C	C	C	C	G	G	T	T	T	T	G	G	C	C	T	T	T	T	A	A	A	A	T	T	G	G	A	A	T	T	C	C	T	T	A	A	A	A	G	G	T	T	A	A	T	T	G	G	C	C	T	T	G	G	G	G	T	T	C	C	G	G	A	A	C	C	T	T	C	C	A	A	A	A	G	G	T	T	T	A	T	T	G	G	C	C	G	G	G	G	C	C	C	C	G	G	A	A	G	G	T	T	A	A	A	A	T	T	T	T	G	G	A	A	A	A	G	G	C	C	A	A	T	T	T	T	T	T	G	G	C	C	G	G	T	T	T	T	G	G	T	T	T	T	G	G	C	C	G	G	A	A	A	A	C	C	C	C	G	G	C	C	G	G	C	C	G	G	A	A	G	G	G	G	T	T	T	T	G	G	T	T	A	A	T	T	A	A	T	T	G	G	T	T	A	A	C	C	A	A	T	T	T	T	T	T	A	A	C	C	T	T	A	A	C	C	G	G	C	C	C	C	G	G	A	A	G	G	A	A	G	G	G	G	C	C	A	A	A	A	T	T	C	C	G	G	A	A	G	G	T	T	T	T	C	C	T	T	T	T	A	A	C	C	C	C	T	T	T	T	A	A	C	C	T	T	T	T	G	G	C	C	G	G	A	A	G	G	A	A	A	A	C	C	A	A	C	C	C	C	T	T	A	A	A	A	C	C	A	A	G	G	A	A	T	T	A	A	T	T	T	T	A	A	G	G	C	C	C	C	G	G	A	A	G	G	A	A	A	A	G	G	C	C	T	T	T	T	G	G	T	T	A	A	C	C	A	A	G	G	C	C	C	C	C	C	G	G	A	T	T	T	G	G	G	G	A	A	A	A	G	G	C	C	G	G	A	A	A	A	G	G	A	A	A	A	A	A	G	G	C	C	T	T	A	A	A	A	G	G	G	G	G	G	G	G	A	A	T	T	G	G	C	C	T	T	G	G	A	A	G	G	T	T	A	A	G	G	G	G	T	T	T	T	C	C	C	C	C	C	T	T	T	T	G	G	C	C	T	T	C	C	G	G	G	G	G	G	T	T	G	G	A	A	G	G	C	C	C	C	G	G	C	C	T	T	G	G	G	G	C	C	G	G	G	G	C	C	T	T	T	T	C	C	C	C	A	A	A	A	C	C	A	A	A	A	C	C	C	C	C	C	C	C	C	C	C	C	T	T	T	T	C	C	A	A	G	G	C	C	G	G	T	T	T	T	T	T	A	A	G	G	C	C	G	G	C	C	C	C	NA	NA	G	G	A	A	G	G	A	A	C	C	C	C	G	G	T	T	G	G	G	G	G	G	T	T	G	G	A	A	A	A	G	G	C	C	G	G	T	T	T	T	G	G	A	A	A	A	G	G	T	T	A	A	G	G	C	C	G	G	G	G	A	A	T	T	A	A	G	G	C	C	A	A	T	T	T	T	C	C	A	A	G	G	A	A	A	A	G	G	T	T	A	A	A	A	G	G	G	G	T	T	T	T	G	G	C	C	C	C	T	T	G	G	G	G	G	G	A	A	T	T	C	C	C	C	T	T	C	C	G	G	C	C	C	C	T	T	A	A	G	G	C	C	A	A	G	G	A	A	G	G	C	C	G	G	A	A	T	T	C	C	T	T	T	T	C	C	A	A	C	C	T	T	G	G	T	T	C	C	T	T	T	T	A	A	C	C	G	G	T	T	T	T	A	A	T	T	G	G	C	C	G	G	C	C	C	C	C	C	G	G	A	A	G	G	T	T	C	C	G	G	A	A	C	C	A	A	A	A	G	G	T	T	A	A	T	T	T	T	G	G	T	T	A	A	G	G	A	A	C	C	T	T	G	G	C	C	T	T	T	T	C	C	G	G	A	A	C	C	G	G	G	G	G	G	A	A	C	C	A	A	T	T	A	A	T	T	C	C	T	T	C	C	A	A	G	G	G	G	C	C	T	T	G	G	A	A	G	G	A	A	A	A	C	C	A	A	C	C	C	C	G	G	T	T	T	T	G	G	C	C	A	A	G	G	T	T	A	A	G	G	C	C	A	A	T	T	A	A	A	A	A	A	T	T	C	C	C	C	G	G	C	C	C	C	A	A	T	T	G	G	G	G	C	C	C	C	G	G	A	A	G	G	G	G	T	T	T	T	A	A	G	G	G	G	A	A	C	C	C	C	G	G	A	A	T	T	G	G	A	A	G	G	C	C	G	G	T	T	T	T	C	C	T	T	A	A	C	C	G	G	A	A	C	C	G	G	G	G	T	T	T	T	A	A	A	A	G	G	T	T	A	A	C	C	G	G	C	C	A	A	A	A	A	A	G	G	T	T	A	A	T	T	G	G	T	T	G	G	G	G	C	C	T	T	G	G	C	C	A	A	G	G	A	A	A	A	A	A	G	G	G	G	T	T	T	T	G	G	C	C	G	G	C	C	C	C	T	T	A	A	G	G	T	T	A	A	T	T	A	A	T	T	T	T	G	G	T	T	G	G	G	G	T	T	T	T	T	T	G	G	A	A	G	G	A	A	A	A	A	A	T	T	C	C	A	A	C	C	C	C	T	T	NA	NA	T	T	C	C	G	G	C	C	C	C	C	C	C	C	C	C	T	T	T	T	A	C	T	T	G	G	T	T	G	G	C	C	T	T	A	A	A	A	A	A	G	G	G	G	G	G	C	C	A	A	C	C	G	G	G	G	A	A	C	C	A	A	C	C	A	A	C	C	G	G	A	A	G	G	C	C	G	G	T	T	A	A	G	G	G	G	G	G	T	T	T	T	T	T	A	A	T	T	C	C	C	C	C	C	C	C	G	G	A	A	T	T	C	C	G	G	C	C	C	C	T	T	C	C	G	G	G	G	G	G	C	C	C	C	C	C	A	A	G	G	C	C	A	A	T	T	C	C	C	C	T	T	T	T	G	G	T	T	T	T	T	T	G	G	C	C	G	G	C	C	T	T	T	T	C	C	G	G	C	C	C	C	A	A	T	T	T	T	A	A	G	G	C	T	C	C	T	T	C	C	C	C	C	C	T	T	C	C	T	T	G	G	G	G	C	C	G	G	A	A	G	G	T	T	T	T	A	A	T	T	T	T	C	C	A	A	T	T	T	T	T	T	G	G	G	G	G	G	T	T	C	C	G	G	G	G	G	G	T	T	C	C	A	A	T	T	C	C	A	A	A	A	T	T	A	A	A	A	A	A	NA	NA	NA	NA	A	A	C	C	A	A	C	C	C	C	C	C	A	A	G	G	C	C	C	C	G	G	T	T	G	G	G	G	G	G	G	G	G	G	T	T	T	T	C	C	C	C	T	T	G	G	G	G	T	T	C	C	G	G	T	T	C	C	C	C	C	C	A	A	A	A	A	A	C	C	A	A	T	T	T	T	C	C	C	C	A	A	G	G	T	G	C	C	G	G	G	G	G	G	T	T	G	G	T	T	C	C	C	C	G	G	T	T	A	A	G	G	A	A	C	C	A	A	C	C	A	A	A	A	T	T	T	T	G	G	G	G	C	C	G	G	G	G	C	C	T	T	G	G	A	A	G	G	C	C	C	C	G	G	G	G	A	A	C	C	T	T	T	T	G	G	C	C	C	C	A	A	G	G	A	A	C	C	A	A	G	G	C	C	G	G	C	C	C	C	G	G	T	T	T	T	C	C	G	G	G	G	A	A	G	G	G	G	C	C	C	C	NA	NA	G	G	T	T	G	G	T	T	G	G	T	T	G	G	T	T	A	A	C	C	C	C	T	T	C	C	T	T	A	A	G	G	T	T	G	G	A	A	G	G	C	C	T	T	T	T	G	G	C	C	A	A	G	G	A	A	T	T	C	C	C	C	T	T	C	C	G	G	A	A	G	G	A	A	G	G	G	G	T	T	G	G	G	G	G	G	T	T	C	C	C	C	G	G	C	C	C	C	T	T	A	A	T	T	C	C	T	T	C	C	A	A	C	C	A	A	C	C	G	G	G	G	C	C	T	T	C	C	T	T	A	A	C	C	G	G	G	G	T	T	T	T	C	C	T	T	C	C	C	C	T	T	A	A	G	G	C	C	A	A	T	T	A	A	A	A	T	T	C	C	A	A	G	G	A	A	A	A	C	C	A	A	G	G	G	G	T	T	T	T	G	G	C	C	C	C	T	T	A	A	A	A	A	A	T	T	C	C	G	G	T	T	A	A	T	T	T	T	A	A	C	C	T	T	C	C	T	T	A	A	C	C	T	T	T	T	T	T	T	T	G	G	G	G	C	C	G	G	A	A	C	C	T	T	C	C	C	C	C	C	C	C	T	T	G	G	A	A	T	T	G	G	T	T	C	C	A	A	G	G	C	C	A	A	C	C	G	G	G	G	T	T	C	C	C	C	G	G	G	G	G	G	A	A	G	G	C	C	C	C	A	A	T	T	C	C	A	A	G	G	A	A	A	A	A	A	T	T	G	G	A	A	T	T	G	G	T	T	C	C	A	A	G	G	G	G	T	T	T	T	C	C	T	T	C	C	C	C	C	C	G	G	G	G	C	C	C	C	A	A	A	A	C	C	G	G	A	A	C	C	C	C	G	G	A	A	A	A	C	C	G	G	C	C	G	G	C	C	G	G	G	G	G	G	G	G	A	A	C	C	A	A	A	A	A	A	T	T	G	G	G	G	C	C	G	G	G	G	T	T	T	T	G	G	C	C	T	T	A	A	G	G	A	A	A	A	G	G	G	G	A	A	T	T	A	A	C	C	A	A	T	T	C	C	G	G	T	T	A	A	A	A	C	C	G	G	G	G	C	C	C	C	T	T	T	T	G	G	T	T	C	C	A	A	G	G	C	C	G	G	G	G	A	A	T	T	T	T	T	T	T	T	C	C	C	T	T	T	T	T	C	C	A	A	T	T	G	G	C	C	G	A	T	T	G	G	T	T	C	C	C	C	C	C	C	C	G	G	C	C	A	A	T	T	G	G	A	A	C	C	T	T	A	A	C	C	T	T	T	T	T	T	C	C	A	A	G	G	G	G	A	A	A	A	C	C	A	A	A	A	A	A	C	C	C	C	G	G	G	G	C	C	G	G	A	A	T	T	T	T	C	C	A	A	C	C	A	A	G	G	A	A	G	G	A	A	A	A	C	C	C	C	T	T	C	C	G	G	T	T	C	C	G	G	G	G	C	C	C	C	A	A	T	T	A	A	C	C	C	C	C	C	A	A	C	C	T	T	C	C	A	A	G	G	T	T	G	G	A	A	G	G	A	A	G	G	C	C	A	A	T	T	G	G	C	C	G	G	A	A	A	A	G	G	T	T	T	T	T	T	T	T	C	C	A	A	T	T	T	T	A	A	A	G	C	C	T	T	C	C	T	T	A	A	C	C	A	A	C	C	C	C	G	G	T	T	G	G	T	T	G	G	G	G	G	G	A	A	C	C	C	C	G	G	T	T	T	T	G	G	G	G	C	C	T	T	C	C	NA	NA	T	T	G	G	G	G	T	T	G	G	C	C	G	G	G	G	A	A	T	T	A	A	A	A	G	G	C	C	T	T	A	A	T	T	A	A	A	A	G	G	C	C	A	A	T	T	C	C	T	T	G	G	T	T	A	A	T	T	A	A	T	T	G	G	C	C	C	C	G	G	C	C	C	C	C	C	G	G	A	A	T	T	T	T	A	A	G	G	G	G	G	G	G	G	C	C	A	A	A	A	T	T	T	T	T	T	T	T	C	C	T	T	G	G	A	A	C	C	G	G	G	G	C	C	A	A	T	T	C	C	G	G	A	A	A	A	G	G	G	G	G	G	G	G	A	A	A	A	A	A	G	G	A	A	C	C	G	G	C	C	G	G	G	G	C	C	A	A	G	G	C	C	A	A	A	A	C	C	C	C	T	T	G	G	C	C	G	G	A	A	C	C	C	C	G	G	C	C	T	T	C	C	T	T	C	C	C	C	G	G	A	A	A	A	G	G	T	T	G	G	A	A	C	C	G	G	T	C	G	G	C	C	T	T	A	A	A	A	G	G	T	T	A	A	A	A	C	C	G	G	A	A	G	G	A	A	A	A	A	A	T	T	C	C	G	G	G	G	T	T	T	T	A	A	A	A	G	G	A	A	A	A	G	G	G	G	G	G	C	C	T	T	G	G	A	A	A	A	A	A	G	G	C	C	T	T	G	G	C	C	C	C	C	C	A	A	A	A	C	C	A	A	T	T	C	C	T	T	A	A	A	A	A	A	C	C	A	A	A	A	A	A	A	A	T	T	A	A	C	C	T	T	G	G	C	C	A	A	A	A	G	G	A	A	C	C	C	C	T	T	C	C	G	G	G	G	C	C	A	A	T	T	A	A	T	T	T	T	T	T	G	G	G	G	C	C	A	A	T	T	T	T	G	G	A	A	A	A	T	T	C	C	A	A	A	A	C	C	G	G	A	A	C	C	G	G	C	C	C	C	G	G	A	A	C	C	A	A	C	C	G	G	A	A	T	T	A	A	C	C	G	G	A	A	A	A	T	T	C	C	C	C	A	A	G	G	G	G	C	C	C	C	G	G	C	C	A	A	A	A	T	T	A	A	T	T	G	G	G	G	G	G	C	C	C	C	C	C	A	A	A	A	G	G	G	G	T	T	A	A	G	G	C	C	C	C	T	T	G	G	G	G	C	C	C	C	A	A	C	C	G	G	A	A	T	T	T	T	G	G	C	C	T	T	T	T	A	A	A	A	C	C	G	G	A	A	A	A	A	A	A	A	A	A	G	G	A	A	C	C	T	T	G	G	G	G	T	T	C	C	T	T	G	G	C	C	A	A	C	C	C	C	G	G	C	C	NA	NA	C	C	C	C	C	C	C	C	G	G	G	G	G	G	A	A	T	T	T	T	T	T	A	A	NA	NA	C	C	C	C	C	C	T	T	C	C	C	C	C	C	C	C	C	C	T	T	C	C	T	T	C	C	G	G	C	C	C	C	C	C	G	G	T	T	A	A	A	A	G	G	C	C	C	C	A	A	G	G	G	G	G	G	G	G	G	G	G	G	T	T	C	C	A	A	C	C	C	C	T	T	C	C	A	A	A	A	C	C	A	A	T	T	G	G	A	A	T	T	G	G	G	G	A	A	C	C	G	G	G	G	T	T	C	C	G	G	T	T	C	C	G	G	A	A	T	T	G	G	C	C	G	G	C	C	A	A	C	C	G	G	C	C	G	G	T	T	G	G	C	C	G	G	C	C	A	A	T	T	A	A	G	G	C	C	A	A	C	C	G	G	G	G	A	A	G	G	G	G	A	A	A	A	C	C	G	G	T	T	A	A	C	C	T	T	C	C	G	G	T	T	T	T	C	C	A	A	T	T	G	G	A	A	T	T	T	T	G	G	T	T	G	G	G	G	A	A	G	G	C	C	T	T	C	C	C	C	T	T	T	T	C	C	T	T	A	A	T	T	T	T	C	C	G	G	C	C	C	C	C	C	C	C	G	G	C	C	T	T	T	T	G	G	C	C	C	C	T	T	A	A	T	T	C	C	G	G	C	C	G	G	C	C	C	C	G	G	C	C	G	G	T	T	C	C	G	G	T	T	C	C	G	G	C	C	C	C	G	G	T	T	G	G	G	G	C	C	C	C	G	G	T	T	A	A	C	C	C	C	T	T	C	C	G	G	T	T	G	G	A	A	T	T	C	C	C	C	T	T	C	C	G	G	A	A	C	C	G	G	C	C	T	T	A	A	G	G	G	G	G	G	G	G	T	T	C	C	G	G	A	A	A	A	T	T	T	T	C	C	A	A	C	C	G	G	G	G	T	T	T	T	A	A	T	T	T	T	T	T	G	G	A	A	G	G	G	G	G	G	T	T	T	T	G	G	A	A	G	G	A	A	G	G	T	T	A	A	C	C	A	A	C	C	T	T	C	C	C	C	G	G	G	G	T	T	A	A	G	G	G	G	C	C	C	C	A	A	G	G	T	T	T	T	T	T	A	A	T	T	A	A	T	T	C	C	C	C	C	C	C	C	C	C	C	C	T	T	C	C	C	C	C	C	T	T	A	A	G	G	T	T	T	T	T	T	C	C	G	G	C	C	G	G	T	T	A	A	T	T	A	A	G	G	A	A	G	G	G	G	C	C	C	C	T	T	T	T	G	G	C	C	C	C	C	C	G	G	C	C	T	T	T	T	G	G	C	C	T	T	T	T	G	G	C	C	C	C	C	C	G	G	T	T	A	A	C	C	T	T	A	A	G	G	T	T	T	T	C	C	C	C	T	T	C	C	G	G	G	G	C	C	T	T	C	C	G	G	G	G	A	A	A	A	G	G	T	T	A	A	T	T	G	G	T	T	T	T	T	T	C	C	T	T	A	A	C	C	A	A	A	A	A	A	G	G	C	C	G	G	T	T	A	A	T	T	A	A	T	T	T	T	T	T	C	C	A	A	G	G	T	T	T	T	C	C	C	C	C	C	C	C	C	C	C	C	G	G	T	T	A	A	A	A	A	A	A	A	T	T	A	A	A	A	C	C	C	C	C	C	A	A	T	T	T	T	T	T	A	A	G	G	C	C	A	A	C	C	A	A	C	C	T	T	G	G	C	C	C	C	T	T	C	C	T	T	G	G	C	C	C	C	A	A	A	A	A	A	G	G	A	A	C	C	G	G	A	A	C	C	C	G	G	G	A	A	G	G	T	T	G	G	A	A	T	T	A	A	C	C	G	G	C	C	A	A	G	G	T	T	G	G	C	C	C	C	T	T	A	A	G	G	A	A	C	C	G	G	C	C	C	C	G	G	A	A	T	T	A	A	G	G	G	G	T	T	A	A	T	T	A	G	G	G	A	A	G	G	T	T	G	G	C	C	T	T	C	C	A	A	C	C	C	C	C	C	C	C	C	C	A	A	A	A	G	G	C	C	G	G	A	A	C	C	A	A	A	A	C	C	C	C	T	T	A	A	T	T	C	C	A	A	C	C	T	T	T	T	G	G	A	A	A	A	A	A	A	A	A	A	T	T	C	C	G	G	A	A	C	C	G	G	T	T	G	G	C	C	C	C	T	T	A	A	T	T	C	C	A	A	G	G	T	T	G	G	T	T	G	G	C	C	C	C	A	A	G	G	C	C	A	A	A	A	G	G	T	T	A	A	C	C	C	C	C	C	G	G	T	T	G	G	T	T	C	C	C	C	T	T	C	C	C	C	C	C	C	C	C	C	T	T	A	A	A	A	C	C	A	A	T	T	C	C	T	T	C	C	T	T	G	G	T	T	G	G	C	C	A	A	C	C	G	G	G	G	G	G	T	T	G	G	C	C	A	A	G	G	G	G	T	T	C	C	T	T	C	C	G	G	C	C	C	C	A	A	T	T	G	G	C	C	A	A	A	A	C	C	A	A	G	G	A	A	A	A	T	T	T	T	A	A	C	C	A	A	T	T	A	A	C	C	G	G	G	G	G	G	A	A	T	T	G	G	T	T	G	G	G	G	G	G	G	G	G	G	C	C	C	C	A	A	A	A	G	G	T	T	T	T	C	C	C	C	A	A	T	T	C	C	A	A	T	T	A	A	C	C	C	C	T	T	A	A	G	G	C	C	T	T	A	A	T	T	A	A	G	G	A	A	A	A	C	C	G	G	T	T	A	A	A	A	T	T	C	C	T	T	C	C	G	G	A	A	G	G	A	A	A	A	G	G	C	C	T	T	A	A	T	T	C	C	A	A	A	A	T	T	T	T	G	G	T	T	C	C	G	G	C	C	T	T	T	T	A	A	A	A	G	G	C	C	A	A	A	A	A	A	A	A	A	A	G	G	T	T	G	G	T	T	C	C	A	A	T	T	G	G	A	A	T	T	T	T	G	G	T	T	G	G	G	G	A	A	C	C	T	T	G	G	C	C	A	A	C	C	A	A	A	A	A	A	G	G	T	T	C	C	T	T	C	C	C	C	G	G	G	G	C	C	C	C	T	T	T	T	C	C	T	T	G	G	T	T	G	G	C	C	T	T	G	G	C	C	T	T	T	T	A	A	C	C	T	T	C	C	A	A	T	T	A	A	C	C	G	G	T	T	C	C	G	G	A	A	A	A	C	C	G	G	T	T	T	T	G	G	G	G	C	C	A	A	A	A	T	T	T	T	T	T	A	A	A	A	A	A	T	T	G	G	G	G	C	C	T	T	G	G	C	C	T	T	C	C	C	C	A	A	T	T	C	C	T	T	T	T	T	T	G	G	A	A	T	T	T	T	T	T	G	G	G	G	T	T	T	T	C	C	C	C	T	T	C	C	G	G	C	C	A	A	G	G	G	G	G	G	A	A	C	C	A	A	C	C	C	C	C	C	T	T	G	G	T	T	G	G	C	C	C	C	T	T	A	A	C	C	C	C	G	G	G	G	T	C	G	G	A	A	C	C	C	C	G	G	A	A	G	G	G	G	C	C	A	A	G	G	A	A	C	C	A	A	T	T	C	C	T	T	A	A	A	A	C	C	C	C	C	C	A	A	T	T	A	A	A	A	A	A	A	A	T	T	T	T	A	A	T	T	A	A	T	T	C	C	A	A	G	G	C	C	T	T	A	A	C	C	G	G	G	G	T	T	A	A	G	G	NA	NA	G	G	A	A	T	T	G	G	A	A	T	T	T	T	A	A	A	A	C	C	G	G	T	T	A	A	T	T	A	A	G	G	C	C	C	C	T	T	G	G	G	G	C	C	C	C	A	A	G	G	G	G	G	G	C	C	G	G	C	C	T	T	G	G	A	A	G	G	A	A	A	A	A	A	G	G	T	T	A	A	G	G	A	A	T	T	A	A	C	C	T	T	T	T	T	T	T	T	A	A	T	T	G	G	G	G	T	T	G	G	C	C	G	G	A	A	T	T	A	A	G	G	C	C	C	C	G	G	A	A	T	T	C	C	T	T	A	A	G	G	C	C	T	T	A	A	A	A	T	T	G	G	T	T	C	C	G	G	C	C	A	A	C	C	G	G	G	G	A	A	G	G	T	T	G	G	A	A	G	G	C	C	T	T	T	T	A	A	A	A	C	C	C	C	T	T	G	G	G	G	G	G	C	C	C	C	T	T	C	C	A	A	T	T	C	C	G	G	A	A	G	G	G	G	G	G	A	A	G	G	C	C	A	A	T	T	T	T	A	A	T	T	T	T	T	T	T	T	G	G	G	G	T	T	G	G	C	C	C	C	T	T	G	G	G	G	T	T	C	C	T	T	A	A	G	G	T	T	A	A	T	T	T	T	T	T	C	C	T	T	C	C	T	T	A	A	A	A	T	T	C	C	G	G	C	C	T	T	A	A	T	T	C	C	T	T	G	G	A	A	T	T	C	C	A	A	A	A	A	A	C	C	A	A	C	C	T	T	T	T	T	T	C	C	G	G	G	G	G	G	G	G	T	T	A	A	G	G	T	T	T	T	G	G	A	A	C	C	G	G	T	T	T	T	A	A	C	C	G	G	C	C	G	G	A	A	C	C	T	T	T	T	C	C	G	G	A	A	A	A	T	T	A	A	G	G	G	G	T	T	G	G	C	C	T	T	G	G	A	A	A	A	A	A	G	G	C	C	G	G	T	T	T	T	T	T	G	G	T	T	A	A	G	G	G	G	G	G	C	C	T	T	A	A	C	C	C	C	A	A	G	G	G	G	G	G	C	C	T	T	T	T	C	C	T	T	A	A	G	C	C	C	C	C	T	T	C	C	G	G	T	T	A	A	G	G	T	T	C	C	G	G	A	A	T	T	G	G	A	A	A	A	T	T	G	G	C	C	G	G	A	A	C	C	T	T	G	G	A	A	T	T	A	A	T	T	T	T	G	G	G	G	T	T	A	A	T	T	A	A	A	A	A	A	C	C	A	A	A	A	T	T	G	G	C	C	G	G	G	G	A	A	A	A	A	A	A	A	T	T	T	T	A	A	T	T	T	T	A	A	C	C	G	G	T	T	C	C	C	C	G	G	G	G	C	C	G	G	C	C	A	A	T	T	G	G	A	A	G	G	C	C	A	A	A	A	T	T	A	A	A	A	G	G	T	T	C	C	C	C	T	T	G	G	C	C	T	T	T	T	A	A	A	A	C	C	C	C	C	C	G	G	C	C	G	G	G	G	T	T	T	T	A	A	T	T	T	T	G	G	C	C	C	C	G	G	C	C	T	T	G	G	C	C	C	C	C	C	C	C	G	G	A	A	A	A	G	G	C	C	G	G	A	A	T	T	G	G	G	G	T	T	C	C	C	C	T	T	C	C	T	T	T	T	C	C	G	G	T	T	G	G	A	A	C	C	G	G	T	T	G	G	C	C	C	C	C	C	C	T	A	A	A	A	G	G	C	C	G	G	A	A	G	G	C	C	A	A	G	G	C	C	T	T	C	C	C	C	T	T	A	A	G	G	G	G	G	G	T	T	A	A	C	C	T	T	C	C	G	G	A	A	C	C	A	A	T	T	C	C	G	G	T	T	A	A	A	A	G	G	T	T	C	C	T	T	G	G	A	A	T	T	G	G	T	T	C	C	G	G	A	A	G	G	T	T	C	C	T	T	G	G	C	C	G	G	G	G	C	C	A	A	C	C	C	C	C	C	C	C	G	G	G	G	A	A	G	G	C	C	G	G	G	G	T	T	G	G	C	C	A	A	T	T	A	A	G	G	G	G	T	T	A	A	C	C	T	T	G	G	T	T	C	C	C	C	T	T	G	G	C	C	C	C	C	C	T	T	A	A	G	G	A	A	T	T	A	A	G	G	C	C	G	G	G	G	C	C	A	A	T	T	G	G	C	C	G	G	C	C	A	A	A	A	C	C	A	A	C	C	T	T	T	T	A	A	T	T	A	A	C	C	G	G	C	C	T	T	C	C	A	A	C	C	C	C	G	G	A	A	A	A	G	G	G	G	T	T	C	C	T	T	C	C	G	G	G	G	A	A	A	A	G	G	G	G	A	A	A	A	A	A	C	C	C	C	G	G	G	G	T	T	T	T	G	G	G	G	C	C	T	T	T	T	T	T	T	T	T	T	A	A	G	G	C	C	T	T	G	G	A	A	C	C	C	C	C	C	T	C	A	A	A	A	T	T	C	C	T	T	A	A	T	T	G	G	T	T	C	C	T	T	C	C	G	G	C	C	G	G	A	A	T	T	C	C	T	T	C	C	C	C	G	G	C	C	G	G	T	T	C	C	C	C	G	G	A	A	C	C	C	C	A	A	A	A	C	C	A	A	C	C	C	C	A	A	A	A	A	A	A	A	T	T	C	C	C	C	T	T	A	A	G	G	T	T	C	C	C	C	G	G	C	C	A	A	A	A	G	G	C	C	C	C	T	T	A	A	G	G	G	G	G	G	C	C	T	T	A	A	T	T	A	A	G	G	A	A	C	C	C	C	C	C	G	G	A	A	G	G	A	A	A	A	C	C	C	C	A	A	A	A	C	C	A	A	T	T	G	G	C	C	C	C	A	A	A	A	C	C	T	T	T	T	C	C	A	A	C	C	C	C	G	G	G	G	T	T	G	G	C	C	C	C	G	G	C	C	A	A	T	T	C	C	G	G	G	G	A	A	C	C	A	A	A	A	C	C	C	C	T	T	T	T	T	T	A	A	C	C	C	C	T	T	T	T	C	C	A	A	C	C	G	G	G	G	C	C	C	C	G	G	A	A	G	G	A	G	C	C	T	T	G	G	C	C	G	G	A	A	A	A	A	A	A	A	C	C	T	T	G	G	G	G	T	T	G	G	G	G	A	A	A	A	T	T	A	A	C	C	G	G	T	T	T	T	T	T	T	T	G	G	T	T	A	A	T	T	A	A	C	C	A	A	C	C	A	A	T	T	T	T	A	A	A	A	G	G	C	C	A	A	T	T	T	T	C	C	T	T	T	T	A	A	G	G	C	C	G	G	C	C	A	A	G	G	T	T	G	G	G	G	C	C	A	A	C	C	G	G	A	A	T	T	C	C	C	C	C	C	A	A	G	G	G	G	A	A	A	A	C	C	G	G	G	G	G	G	T	T	G	G	C	C	T	T	A	A	A	A	C	C	A	A	T	T	T	T	T	T	T	T	G	G	A	G	T	T	T	T	T	T	G	G	G	G	T	T	G	G	C	C	T	T	T	T	T	T	A	A	T	T	G	G	T	T	A	A	A	A	G	G	G	G	C	C	A	A	G	G	T	T	T	T	C	C	C	C	T	T	G	G	T	T	A	A	T	T	C	C	G	G	G	G	C	C	C	C	G	G	T	T	A	A	C	C	T	T	A	A	T	T	G	G	T	T	G	G	C	C	T	T	A	A	T	T	T	T	G	G	T	T	C	C	T	T	T	T	C	C	C	C	T	T	G	G	T	T	C	C	A	A	G	G	T	T	G	G	C	C	T	T	C	C	G	G	C	C	G	G	A	A	C	C	C	C	A	A	T	T	A	A	A	A	C	C	C	C	A	A	T	T	C	C	A	A	A	A	T	T	T	T	T	T	C	C	T	T	T	T	G	G	A	A	A	A	A	A	T	T	C	C	A	A	G	G	A	A	G	G	C	C	A	A	A	A	A	A	C	C	A	A	T	T	G	G	A	A	G	G	A	A	C	C	G	G	G	G	C	C	G	G	G	G	C	C	C	C	T	T	A	A	T	T	A	A	C	C	A	A	C	C	G	G	T	T	T	T	C	C	A	A	G	G	T	T	G	G	C	C	T	T	G	G	G	G	T	T	A	A	G	G	T	T	A	A	A	A	C	C	A	A	T	T	T	T	G	G	T	T	A	A	C	C	G	G	G	G	A	A	T	T	T	T	T	T	G	G	A	A	T	T	A	A	A	A	A	A	A	A	A	A	A	A	T	T	A	A	C	C	T	T	T	T	G	G	C	C	C	C	C	C	A	A	G	G	A	A	C	C	A	A	A	A	T	T	T	T	A	A	T	T	A	A	T	T	A	A	A	A	A	A	T	T	G	G	A	A	G	G	A	A	T	T	G	G	C	C	A	A	A	A	C	C	C	C	G	G	G	G	G	G	T	T	T	T	A	A	G	G	A	A	G	G	T	T	C	C	C	C	T	T	C	C	G	G	G	G	T	T	T	T	A	A	G	G	G	G	T	T	G	G	T	T	G	G	G	G	T	T	G	G	A	A	A	A	C	C	G	G	A	A	A	A	A	A	G	G	G	G	G	G	A	A	G	G	T	T	A	A	G	G	G	G	A	A	C	C	T	T	T	T	C	C	T	T	T	T	T	T	C	C	A	A	C	C	G	G	G	G	G	G	C	C	T	T	A	A	T	T	A	A	C	C	C	C	G	G	C	C	G	G	C	C	G	G	G	G	G	G	G	G	T	T	G	G	A	A	C	C	G	G	T	T	C	C	T	T	T	T	A	A	A	A	A	A	A	A	C	C	T	T	G	G	G	G	T	T	G	G	G	G	T	T	C	C	A	A	A	A	C	C	C	C	A	A	C	C	A	A	A	A	G	G	A	A	A	A	C	C	G	G	C	C	C	C	G	G	A	A	C	C	C	C	T	T	C	C	G	G	G	G	A	A	A	A	C	C	A	A	A	A	T	T	G	G	A	A	G	G	C	C	T	T	A	A	A	A	T	T	T	T	A	A	G	G	G	G	G	G	C	C	C	C	G	G	G	G	T	T	A	A	T	T	C	C	T	T	A	A	C	C	C	C	G	G	C	C	T	T	T	T	T	T	C	C	G	G	T	T	T	T	C	C	T	T	T	T	T	T	T	T	G	G	T	T	A	A	T	T	C	C	C	C	A	A	A	A	C	C	C	C	G	G	A	A	A	A	A	A	C	C	A	A	G	G	T	T	C	C	G	G	T	T	A	A	G	G	A	A	G	G	A	A	C	C	G	G	A	A	G	G	T	T	A	A	C	C	A	A	G	G	G	G	T	T	T	T	C	C	G	G	G	G	G	G	C	C	G	G	T	T	T	T	A	A	C	C	G	G	A	A	C	C	G	G	G	G	G	G	A	A	C	C	A	A	G	G	A	A	T	T	G	G	G	G	C	C	G	G	C	C	G	G	C	C	C	C	C	C	G	G	C	C	G	G	G	G	G	G	T	T	G	G	C	C	G	G	A	A	G	G	C	C	C	C	A	A	G	G	C	C	G	G	G	G	C	C	T	T	C	C	G	G	A	A	C	C	T	T	A	A	A	A	G	G	A	A	G	G	A	A	C	C	C	C	G	G	C	C	C	C	C	C	G	G	T	T	G	G	G	G	A	A	G	G	T	T	G	G	C	C	C	C	T	T	T	T	C	C	A	A	G	G	C	C	G	G	G	G	G	G	C	C	C	C	G	G	A	A	C	C	G	G	A	A	A	A	C	C	G	G	G	G	C	C	G	G	A	A	T	T	G	G	C	C	T	T	C	C	T	T	G	G	A	A	T	T	A	A	A	A	G	G	C	C	G	G	T	T	T	T	G	G	A	A	T	T	T	T	T	T	T	T	A	A	T	T	A	A	C	C	C	C	T	T	A	A	A	A	A	A	A	A	C	C	C	C	A	A	T	T	A	A	C	C	T	T	T	T	A	A	T	T	C	C	G	G	C	C	C	C	C	C	A	A	A	A	C	C	A	A	G	G	A	A	G	G	C	C	C	C	A	A	C	C	G	G	A	A	C	C	A	A	A	A	C	C	G	G	G	G	A	A	G	G	T	T	C	C	A	A	C	C	A	A	A	A	G	G	C	C	A	A	A	A	G	G	A	A	C	C	A	A	T	T	A	A	C	C	G	G	A	A	G	G	G	G	G	G	C	C	A	A	G	G	T	T	C	C	T	T	A	A	G	G	T	T	C	C	C	C	C	C	G	G	G	G	T	T	C	C	G	G	A	A	G	G	T	T	T	T	C	C	G	G	G	G	G	G	A	A	T	T	A	A	G	G	A	A	C	C	A	A	C	C	T	T	T	T	A	A	A	A	A	A	C	C	G	G	T	T	C	C	C	C	C	C	A	A	C	C	G	G	C	C	G	G	A	A	C	C	T	T	G	G	G	G	G	G	T	T	T	T	C	C	A	A	G	G	A	A	G	G	T	T	T	T	T	T	A	A	A	A	G	G	C	C	C	C	G	G	C	C	C	C	G	G	A	A	C	C	T	T	T	T	A	A	A	A	C	C	A	A	G	G	A	A	C	C	C	C	C	C	G	G	A	A	C	C	A	A	C	C	A	A	A	A	C	C	A	A	G	G	T	T	A	A	T	T	G	G	G	G	T	T	C	C	G	G	A	A	T	T	G	G	G	G	A	A	A	A	T	T	T	T	T	T	A	A	G	G	C	C	T	T	C	C	C	C	C	C	C	C	T	T	C	C	T	T	T	T	C	C	A	A	G	G	G	G	A	A	C	C	C	C	C	C	C	C	G	G	T	T	C	C	T	T	T	T	A	A	G	G	T	T	C	C	G	G	C	C	G	G	T	T	T	T	A	A	A	A	C	C	T	T	C	C	G	G	A	A	T	T	A	A	A	A	T	T	NA	NA	G	G	A	A	T	T	G	G	G	G	C	C	C	C	G	G	G	G	T	T	C	C	A	A	A	A	G	G	G	G	T	T	C	C	A	A	A	A	G	G	C	C	G	G	A	A	C	C	G	G	C	C	G	G	T	T	T	T	T	T	T	T	G	G	T	T	C	C	C	C	G	G	C	C	A	A	G	G	C	C	T	T	T	T	T	T	G	G	A	A	T	T	G	G	C	C	T	T	A	A	A	A	T	T	C	C	C	C	C	C	C	C	A	A	A	A	G	G	A	A	G	G	T	T	G	G	T	T	T	T	C	C	G	G	G	G	T	T	C	C	G	G	C	C	G	G	T	T	C	C	G	G	G	G	T	T	A	A	C	C	G	G	T	T	A	A	A	A	A	A	G	G	T	T	T	T	C	C	C	C	A	A	G	G	G	G	A	A	A	A	C	C	T	T	A	A	A	A	A	A	G	G	G	G	C	C	A	A	T	T	G	G	A	A	C	C	C	C	C	C	A	A	A	A	T	T	C	C	A	A	C	C	A	A	T	C	C	C	A	A	G	G	C	C	C	C	T	T	C	C	C	C	C	C	T	T	G	G	C	C	A	A	C	C	T	T	T	T	C	C	T	T	C	C	T	T	T	T	C	C	G	G	A	A	C	C	C	C	T	T	G	G	C	C	C	C	A	A	T	T	C	C	C	C	T	T	G	G	A	A	T	T	G	G	A	A	C	C	C	T	G	G	G	G	C	C	C	C	A	A	G	G	G	G	C	C	C	C	A	A	A	A	A	A	G	G	G	G	C	C	G	G	G	G	T	T	T	T	G	G	G	G	A	A	G	G	G	G	G	G	A	A	T	T	A	A	A	A	A	A	T	A	T	T	C	C	G	G	C	C	G	G	G	G	G	G	A	A	C	C	A	A	G	G	T	T	C	C	G	G	C	C	G	G	G	G	C	C	T	T	A	A	G	G	T	T	G	G	G	G	A	A	T	T	A	A	T	T	T	T	G	G	T	T	G	G	C	C	C	C	C	C	C	C	G	G	C	C	G	G	G	G	A	A	T	T	C	C	C	C	A	A	G	G	C	C	G	T	G	G	C	C	C	C	C	C	C	C	G	G	C	C	G	G	G	G	G	G	C	C	T	T	G	G	T	T	G	G	C	C	A	A	G	G	A	A	G	G	T	T	G	G	G	G	T	T	C	C	T	T	G	G	G	G	C	C	G	G	C	C	G	G	C	C	G	G	C	T	T	T	G	G	T	T	C	C	A	A	T	T	G	T	A	A	G	G	G	G	A	A	C	C	G	G	C	C	C	C	C	C	C	C	C	C	A	A	G	G	T	T	A	A	C	C	A	A	G	G	A	A	T	T	G	G	A	A	T	T	C	C	A	A	T	T	A	A	C	C	T	T	T	T	T	T	T	T	G	G	A	A	G	G	T	T	C	C	T	T	A	A	T	T	G	G	C	C	G	G	G	G	T	T	A	A	C	C	A	A	T	T	C	C	T	T	C	C	G	G	G	G	A	A	G	G	G	G	C	C	C	C	G	G	A	A	G	A	G	G	A	A	T	T	T	T	G	G	G	G	T	T	G	G	C	C	A	A	T	T	G	G	C	C	C	C	T	T	C	C	G	G	A	A	A	A	G	G	G	G	T	T	A	A	G	G	C	C	C	C	T	T	C	C	T	T	A	A	T	T	G	G	C	C	T	T	A	A	C	C	G	G	A	A	G	G	T	T	G	G	G	G	G	G	T	T	T	T	A	A	T	T	C	C	C	C	A	A	T	T	A	A	C	C	A	A	C	C	G	G	C	C	G	G	C	C	C	C	G	G	A	A	G	G	T	T	A	A	T	T	A	A	A	A	C	C	A	A	A	A	A	A	G	G	T	T	A	A	C	C	C	C	A	A	G	G	G	G	T	T	C	C	T	T	G	G	A	A	G	G	T	T	C	C	T	T	C	C	A	A	G	G	A	A	T	T	T	T	G	G	T	T	G	G	C	C	A	A	C	C	A	A	A	A	G	G	C	C	C	C	G	G	T	T	C	C	T	T	T	T	G	G	C	C	C	T	C	C	C	C	A	A	A	A	C	C	G	G	G	G	T	T	A	A	G	G	C	C	G	G	G	G	G	G	A	A	C	C	C	C	G	G	NA	NA	G	G	T	T	G	G	C	C	C	C	C	C	T	T	C	C	A	A	G	G	T	T	C	C	C	C	NA	NA	C	C	T	T	A	A	C	C	G	G	T	T	C	C	A	A	A	A	G	G	G	G	G	G	A	A	C	C	G	G	G	G	T	T	G	G	C	C	G	G	A	A	A	A	C	C	T	T	C	C	G	G	T	T	NA	NA	A	A	C	C	T	T	A	A	C	C	G	G	T	T	A	A	A	A	A	A	T	T	G	G	G	G	G	G	G	G	T	T	A	A	G	G	T	T	C	C	A	A	T	T	G	G	C	C	A	A	G	G	C	C	C	C	C	C	T	T	C	C	C	C	C	C	C	C	C	C	T	T	T	T	A	A	C	C	G	G	A	A	G	G	A	A	G	G	A	A	G	G	G	G	T	T	G	G	C	C	A	A	A	A	A	A	C	C	G	G	G	G	G	G	C	C	G	G	C	C	A	A	C	C	G	G	T	T	C	C	T	T	C	C	C	C	T	T	NA	NA	C	C	T	T	A	A	T	T	A	A	C	C	C	C	G	G	T	T	G	G	C	C	G	G	C	C	C	C	T	T	C	C	G	G	C	C	T	T	T	T	G	G	G	G	G	G	A	A	C	C	C	C	A	A	T	T	T	T	A	A	T	T	A	A	C	C	G	G	G	G	T	T	T	T	C	C	G	G	T	T	C	C	T	T	G	G	A	A	T	T	T	T	G	G	A	A	T	T	G	G	A	A	A	A	C	C	C	C	C	C	A	A	A	A	A	A	C	C	A	A	A	A	G	G	G	G	A	A	A	A	C	C	C	C	T	T	T	T	T	T	C	C	A	A	G	G	C	C	C	C	T	T	G	G	A	A	G	G	A	A	C	C	A	A	A	A	G	G	G	G	A	A	T	T	A	A	G	G	A	A	C	C	A	A	C	C	T	T	G	G	G	G	G	G	A	A	G	G	G	G	C	C	G	G	C	C	C	C	C	C	C	C	T	T	C	C	T	T	C	C	T	T	G	G	A	A	C	C	A	A	C	C	A	A	A	A	C	A	T	T	G	G	T	T	A	A	C	C	A	A	G	G	T	T	C	C	G	G	A	A	A	A	C	C	G	G	G	G	C	C	T	T	C	C	C	C	A	A	G	G	C	C	G	C	A	A	T	T	C	C	G	G	C	C	T	C	A	A	C	C	G	G	C	C	C	C	G	G	C	C	G	G	G	G	G	G	T	T	G	G	T	T	G	G	C	C	C	C	A	A	A	A	A	A	G	G	C	C	C	C	G	G	C	C	C	C	C	C	C	C	C	C	C	C	G	G	C	C	G	G	A	A	A	A	T	T	A	A	A	A	C	C	A	A	A	A	A	A	G	G	A	A	C	C	T	T	G	G	C	T	T	T	C	C	T	T	C	C	A	A	C	C	G	G	C	C	C	C	C	C	A	A	T	T	T	T	C	C	A	A	T	T	C	C	C	C	G	G	G	G	C	C	G	G	A	A	A	A	T	T	A	A	G	G	NA	NA	G	G	C	C	C	C	G	G	A	A	G	G	A	A	C	C	G	G	C	C	A	A	A	A	A	A	G	G	C	C	T	T	C	C	C	C	G	G	T	T	G	G	T	T	T	T	C	C	T	T	C	C	G	G	G	G	T	T	C	C	G	G	T	T	T	T	G	G	C	C	C	C	G	G	A	A	C	C	T	T	A	A	C	C	T	T	A	A	C	C	G	G	C	C	G	G	G	G	A	A	A	A	G	G	A	A	C	C	NA	NA	NA	NA	T	T	C	C	T	T	C	C	G	G	A	A	C	C	G	G	C	C	T	T	A	G	A	A	G	G	C	C	A	A	T	T	G	G	C	C	A	A	A	A	T	T	C	C	A	A	A	A	A	A	C	C	G	G	G	G	A	A	C	C	A	A	T	T	G	G	A	A	C	C	G	G	C	C	A	A	G	G	T	T	A	A	T	T	G	G	A	A	C	C	G	G	C	C	T	T	C	C	T	T	A	A	A	A	T	T	C	C	C	C	C	C	T	T	T	T	G	G	A	A	T	T	A	A	C	C	A	A	A	A	A	A	A	A	G	G	G	G	G	G	T	T	C	C	G	G	C	C	A	A	A	A	C	C	G	G	G	G	C	C	G	G	A	A	C	C	T	T	C	C	A	A	C	C	G	T	G	G	C	C	A	A	G	G	G	G	C	C	C	C	C	C	A	A	G	G	G	G	G	G	C	C	A	A	A	A	G	G	NA	NA	C	C	T	T	T	T	C	C	C	C	G	G	T	T	A	A	T	T	A	A	T	T	G	G	C	C	G	G	C	C	G	G	C	C	C	C	T	T	C	C	G	G	C	C	G	G	C	C	A	A	G	G	A	A	G	G	C	C	G	G	A	A	A	T	A	A	C	C	A	A	A	A	A	A	G	G	T	T	G	G	C	C	T	T	G	G	A	A	C	C	T	T	A	A	G	G	C	C	G	G	A	A	G	G	A	A	T	T	T	T	G	G	T	T	A	A	NA	NA	T	T	C	C	A	A	A	A	C	C	A	A	G	G	A	A	G	G	NA	NA	A	A	G	G	C	C	G	G	C	C	T	T	G	G	A	A	C	C	G	G	G	G	A	A	A	A	G	G	C	C	G	G	C	C	T	T	A	A	T	T	C	C	A	A	C	C	T	T	A	A	G	G	A	A	G	G	T	T	T	T	T	T	G	G	C	C	A	A	G	G	G	G	A	A	A	A	A	A	C	C	T	T	T	T	G	G	C	C	A	A	G	G	A	A	G	G	G	G	A	A	A	A	T	T	G	G	A	A	A	A	C	C	A	A	T	T	C	C	G	G	NA	NA	G	G	A	A	C	C	G	G	C	C	G	G	C	C	G	G	A	A	T	T	A	A	C	C	G	G	G	G	G	G	T	T	A	A	NA	NA	T	T	T	T	A	A	C	C	A	A	C	C	T	T	G	G	A	A	G	G	C	C	C	C	C	C	G	G	C	C	C	C	G	G	T	T	C	C	C	C	A	A	G	G	G	T	T	T	T	T	G	G	G	G	C	C	G	G	A	A	A	A	C	C	G	G	T	C	A	A	C	C	C	C	A	A	C	C	C	C	A	A	G	G	G	G	A	A	G	G	C	C	G	G	A	A	C	C	G	G	C	C	T	T	G	G	G	G	G	G	A	A	T	T	A	A	T	T	T	T	G	G	A	A	A	A	C	C	C	C	C	C	C	C	C	C	G	G	T	T	G	G	T	T	G	G	A	A	A	A	A	A	T	T	C	C	G	G	A	A	A	A	A	A	A	A	C	A	C	C	A	A	A	A	A	A	T	T	C	C	A	A	G	G	G	G	C	C	A	A	A	A	C	C	T	T	C	C	C	C	T	T	C	C	C	C	C	C	G	G	T	T	A	A	G	G	A	A	C	C	A	A	G	G	G	G	A	A	C	C	A	A	T	T	C	C	C	C	G	G	G	G	G	G	C	C	T	T	T	T	C	C	G	G	T	C	G	G	T	T	C	C	T	T	G	G	A	A	T	T	A	A	C	C	T	T	C	C	G	G	A	A	A	A	T	T	G	G	C	C	C	C	G	G	C	C	A	A	A	A	T	T	G	G	A	A	T	T	C	C	T	T	C	C	C	C	T	T	C	C	G	G	T	T	C	C	A	A	C	C	G	G	A	A	C	C	C	C	C	C	T	T	A	A	G	G	G	G	G	G	A	A	C	C	T	T	G	G	C	C	T	T	C	C	C	C	G	G	T	T	A	A	T	T	A	A	T	T	T	T	G	G	A	A	C	C	T	T	T	T	A	A	T	T	G	G	T	T	A	A	G	G	T	T	A	A	C	C	A	A	G	G	C	C	A	A	A	A	G	G	G	G	C	C	G	G	T	T	A	A	C	C	C	C	C	C	NA	NA	C	C	C	C	G	G	C	C	C	C	T	T	G	G	G	G	G	G	A	A	C	C	T	T	G	G	C	C	A	A	A	A	A	A	C	C	G	G	G	G	C	C	C	C	G	G	T	T	A	A	T	T	G	G	G	G	A	A	C	C	A	A	G	G	A	A	C	C	T	T	C	C	T	T	T	T	A	A	C	C	C	C	A	A	A	A	C	C	G	G	T	T	A	A	G	G	G	G	C	C	T	T	T	T	C	C	G	G	A	A	A	A	G	G	C	C	T	T	A	A	G	G	A	A	T	T	T	T	G	G	G	G	T	T	C	C	G	G	T	T	T	T	A	A	G	G	C	C	C	C	C	C	A	A	G	G	T	T	A	A	C	C	G	G	C	C	C	C	G	G	T	T	T	T	C	C	G	G	G	G	T	T	A	A	T	T	A	A	G	G	C	C	T	T	C	C	G	G	G	G	T	T	G	G	G	G	C	C	G	G	G	G	T	T	A	A	C	C	C	C	C	C	A	A	A	A	T	T	A	A	A	A	A	A	NA	NA	T	T	G	G	C	C	T	T	C	C	C	C	G	G	C	C	G	G	A	A	A	A	G	G	A	A	G	G	G	G	T	T	T	T	G	G	C	C	A	A	G	G	C	C	T	T	A	A	C	C	A	A	A	A	T	T	C	C	C	C	G	G	C	C	T	T	G	G	T	T	T	T	C	C	A	A	A	A	C	C	T	T	A	A	A	A	G	G	C	C	T	T	G	G	G	G	G	G	G	G	T	T	T	T	G	G	C	C	G	G	T	T	A	A	G	G	T	T	G	G	A	A	C	C	NA	NA	G	G	G	G	A	A	G	G	G	G	G	G	T	T	T	T	A	A	A	A	G	G	T	T	A	A	C	C	A	A	T	T	A	A	G	G	A	A	T	T	A	A	G	G	G	G	C	C	G	G	A	A	G	G	G	G	T	T	G	G	G	G	A	A	T	T	G	G	C	C	C	C	G	G	G	G	A	A	T	T	G	G	C	C	C	C	G	G	A	A	G	G	G	G	T	T	G	G	A	A	G	G	C	C	T	T	T	T	A	A	A	A	G	G	G	G	C	C	C	C	T	T	C	C	A	A	G	G	C	C	C	C	G	G	A	A	G	G	G	G	A	A	G	G	G	G	A	A	T	T	G	G	G	G	A	A	G	G	A	A	T	T	A	A	T	T	G	G	A	A	G	G	A	A	T	T	C	C	C	C	C	C	T	T	A	A	C	C	T	T	T	T	A	A	T	T	G	G	A	A	T	T	C	C	A	A	G	G	G	G	T	T	C	C	A	A	A	A	G	G	G	G	G	G	C	C	A	A	C	C	T	T	T	T	A	A	A	A	G	G	G	G	C	T	G	G	G	G	T	T	C	C	C	C	A	A	C	C	A	A	C	C	T	T	G	G	T	T	G	G	T	T	G	G	A	A	A	A	C	C	G	G	G	G	T	T	G	G	T	T	A	A	C	C	G	G	C	C	C	C	C	C	A	A	A	A	G	G	NA	NA	T	T	T	T	G	G	C	C	NA	NA	C	C	G	G	G	G	C	C	T	T	C	C	C	C	C	C	G	G	C	C	A	A	G	G	G	G	G	G	C	C	T	T	T	T	T	T	G	G	C	C	G	G	A	A	A	A	C	C	G	G	T	T	T	T	C	C	T	T	C	C	T	T	C	C	T	T	T	T	C	C	A	A	T	T	C	C	C	C	C	C	G	G	C	C	T	T	C	C	A	A	T	T	A	A	A	A	G	G	T	T	T	T	A	A	C	C	A	A	T	T	A	A	T	T	A	A	A	A	G	G	C	C	T	T	C	C	C	C	A	A	T	T	G	G	C	C	C	C	C	C	G	G	G	G	C	C	G	G	G	G	A	A	G	G	C	C	C	C	T	T	T	T	G	G	G	G	G	G	C	C	C	C	C	C	T	T	T	T	C	C	G	G	C	C	NA	NA	C	C	T	T	T	T	G	G	T	T	G	G	T	T	G	G	G	G	C	C	G	G	A	A	G	G	G	G	T	T	C	C	T	T	C	C	A	A	T	T	C	C	T	T	A	A	A	A	A	A	G	G	G	G	G	G	C	C	C	C	C	C	G	G	A	A	C	C	A	A	T	T	T	T	A	A	NA	NA	T	T	T	T	C	C	A	A	A	A	C	C	A	A	A	A	G	G	A	A	G	G	C	C	A	A	G	G	T	T	C	C	G	G	G	G	T	T	G	G	C	C	T	T	A	A	G	G	C	C	C	C	C	C	A	A	G	G	T	T	G	G	C	C	C	C	G	G	T	T	G	G	T	T	T	T	G	G	A	A	T	T	A	A	G	G	NA	NA	G	G	G	G	T	T	T	T	NA	NA	G	G	G	G	G	G	G	G	A	A	A	G	G	G	C	C	C	C	C	C	G	G	A	A	G	G	C	C	G	G	T	T	C	C	G	G	G	G	G	G	T	T	G	G	C	C	T	T	C	C	G	G	A	A	C	C	G	G	C	C	C	C	A	A	A	A	T	T	G	G	C	C	C	C	A	A	G	G	T	T	T	T	G	G	G	G	A	A	G	G	T	T	C	C	C	C	A	A	G	G	G	G	G	G	C	C	A	A	T	T	G	G	A	A	C	C	C	C	T	T	C	C	A	G	NA	NA	A	A	C	C	C	C	G	G	C	C	C	C	A	A	C	C	C	C	A	A	G	G	T	T	T	T	C	C	G	G	G	G	T	T	A	A	G	G	A	A	G	G	T	T	C	C	C	C	A	A	C	C	T	T	A	A	C	C	T	T	G	G	G	G	T	T	T	T	C	C	G	G	C	C	T	T	G	G	C	C	G	G	C	C	G	G	C	C	C	C	C	C	C	C	G	G	G	G	A	A	C	C	T	T	G	G	G	G	A	A	T	T	C	C	T	T	C	C	G	G	A	G	G	A	G	G	A	A	T	T	C	C	T	T	A	A	G	G	C	C	T	T	T	T	C	C	G	G	G	A	G	G	C	C	G	G	G	G	A	A	T	T	T	T	C	C	C	C	C	C	G	G	G	G	T	T	A	A	T	T	G	G	G	G	T	T	C	C	C	C	T	T	G	G	G	G	G	G	G	G	A	A	A	A	G	G	G	G	C	C	T	T	C	C	T	T	C	C	T	T	G	G	T	T	A	A	G	G	G	G	G	G	A	A	A	A	T	T	C	C	C	C	T	T	T	T	G	G	G	G	G	G	C	C	C	C	C	C	C	C	T	T	T	T	C	C	G	G	G	G	G	G	G	G	T	T	G	G	G	G	A	A	A	A	G	G	G	A	C	C	C	C	T	T	G	G	G	G	G	G	C	C	T	T	G	G	C	C	G	G	A	A	G	G	A	A	C	C	G	G	C	C	C	C	G	G	G	G	C	C	C	C	A	A	C	C	C	C	C	C	T	T	C	C	C	C	A	A	C	C	C	C	C	C	G	G	C	C	A	A	C	C	T	T	A	A	A	A	C	C	G	G	C	C	A	A	A	A	G	G	A	A	A	A	C	C	A	A	A	A	C	C	G	G	A	A	G	G	G	G	G	G	A	A	G	G	A	A	G	G	A	A	A	A	A	A	A	A	C	C	G	G	T	T	T	T	T	T	C	C	G	G	A	A	G	G	G	G	C	C	T	T	T	T	C	C	G	G	G	G	G	G	C	C	C	C	A	A	G	T	A	A	C	C	G	G	C	C	T	T	A	A	A	A	T	T	C	C	A	A	C	C	G	G	C	C	C	C	C	T	C	C	G	G	G	G	C	C	G	G	T	T	C	C	G	G	G	G	G	G	T	T	G	G	G	G	T	T	C	C	C	C	G	G	G	G	T	T	G	G	A	A	A	A	G	G	C	C	T	T	C	C	A	A	G	G	T	T	A	A	G	G	G	G	T	T	G	G	G	G	C	C	G	G	C	C	G	G	A	A	G	G	C	C	C	C	A	A	T	T	G	G	A	A	G	G	C	C	A	A	A	A	G	G	A	A	A	A	C	C	A	A	G	G	T	T	C	C	A	A	T	T	C	C	G	G	G	G	G	G	G	G	C	C	T	T	G	G	T	T	C	C	C	C	A	A	G	G	T	T	G	G	G	G	A	A	G	G	G	G	A	A	A	A	C	C	G	G	G	G	NA	NA	T	T	G	G	A	A	C	C	G	G	G	G	T	T	G	G	C	C	G	G	G	G	T	T	T	T	C	C	T	T	G	G	C	C	T	T	A	A	C	C	C	C	C	C	G	G	C	C	C	C	G	G	A	A	A	A	G	G	A	A	T	T	G	G	G	G	C	C	C	C	G	G	C	C	A	A	G	G	T	T	G	G	T	T	C	C	G	G	C	C	G	G	T	T	A	A	G	G	G	G	C	C	G	G	G	G	T	T	A	A	T	T	T	T	G	G	A	A	G	G	T	T	G	G	G	G	G	G	T	T	T	T	C	C	G	G	C	C	T	T	A	A	A	A	A	A	C	C	G	G	G	G	G	G	G	G	C	C	C	C	T	T	T	T	A	A	T	T	G	G	T	C	A	G	T	T	G	G	A	A	G	G	G	G	C	C	T	T	A	A	G	G	T	T	C	C	T	T	C	C	G	G	C	C	T	T	T	T	C	C	G	G	G	G	T	C	A	A	A	A	T	T	G	G	C	C	A	A	G	G	T	T	NA	NA	G	G	A	A	G	G	G	G	G	G	T	T	A	A	T	T	A	A	G	G	T	T	C	C	G	A	NA	NA	T	T	G	G	G	G	T	T	A	A	C	C	C	C	C	C	G	G	NA	NA	T	T	T	T	A	A	G	G	C	C	A	A	G	G	T	C	G	G	G	G	A	A	G	G	T	T	C	C	T	T	T	T	A	A	T	T	A	A	T	T	T	T	G	G	A	A	G	G	C	C	C	C	G	G	T	T	G	G	T	T	T	T	T	T	G	G	T	T	C	C	T	T	G	G	A	A	G	G	C	C	C	C	A	A	C	C	G	G	G	G	C	C	C	C	T	T	A	A	A	A	G	G	G	G	A	A	C	C	A	A	G	G	C	C	G	G	C	C	C	C	A	A	A	A	A	A	T	C	A	A	G	G	A	A	C	C	NA	NA	T	T	A	A	A	A	C	C	G	G	T	T	G	G	T	T	A	A	C	C	C	C	G	G	C	C	C	C	C	C	G	G	T	T	G	G	G	G	A	A	G	G	G	G	G	G	G	G	G	G	C	C	A	A	G	G	C	C	G	G	T	T	G	G	G	G	G	G	A	A	A	A	A	A	A	A	C	C	G	G	A	A	G	G	C	C	G	G	C	C	G	G	G	G	T	T	C	C	A	A	G	G	G	G	T	T	G	G	G	G	A	A	T	T	C	C	G	G	C	C	G	G	C	C	A	A	C	C	C	C	G	G	C	C	G	G	C	C	G	G	A	A	T	T	C	C	C	C	A	A	G	G	G	G	A	A	G	G	T	T	T	T	T	T	G	G	G	G	G	G	T	T	G	G	A	A	G	G	A	A	C	C	T	T	G	G	G	G	A	A	A	A	A	A	A	A	T	T	C	C	G	G	A	A	G	G	A	A	C	C	C	C	A	A	C	C	C	C	C	C	C	C	C	C	A	A	G	G	A	A	G	G	G	G	C	C	G	G	G	G	C	C	T	T	T	T	G	G	T	T	G	G	G	G	T	T	T	T	C	C	C	C	G	G	C	C	G	G	G	G	C	C	C	C	G	G	C	C	A	A	G	G	T	T	G	G	T	T	T	T	A	A	G	G	G	G	G	G	A	A	G	G	A	A	C	C	G	G	A	A	C	C	T	T	C	C	G	G	G	G	G	G	C	C	G	G	T	T	C	C	G	G	G	G	C	C	C	C	A	A	G	G	G	G	C	C	A	A	T	T	C	C	G	G	C	C	T	T	G	G	C	C	A	A	A	A	A	A	C	C	A	A	G	G	C	C	C	C	G	G	G	G	A	A	A	A	T	T	A	A	G	G	C	C	A	A	C	C	G	G	C	C	C	C	C	C	G	G	T	T	T	T	A	A	C	C	C	C	C	C	C	C	C	C	A	A	A	A	C	C	A	A	A	A	C	C	A	A	G	G	G	G	G	G	A	A	C	C	T	T	C	C	C	C	T	T	C	C	C	C	C	C	G	G	G	G	C	C	G	G	C	C	A	A	T	T	G	G	A	A	A	A	A	A	C	C	T	T	A	A	C	C	C	C	T	T	T	T	C	C	NA	NA	T	T	C	C	C	C	C	C	C	C	A	A	C	C	C	C	C	C	G	G	C	C	A	A	C	C	G	G	A	A	G	G	T	T	T	T	G	G	G	G	C	C	T	T	T	T	G	G	T	T	G	G	C	C	G	G	G	G	A	A	G	G	C	C	A	A	A	A	C	C	A	A	T	T	G	G	A	A	G	G	G	G	T	T	G	G	C	C	C	C	C	C	G	G	A	A	G	G	A	A	G	G	C	C	C	C	G	G	G	G	A	A	T	T	A	A	G	G	C	C	A	A	A	A	A	A	A	A	T	T	C	A	T	T	C	C	C	C	T	T	G	G	T	T	A	A	T	T	G	G	C	C	T	T	G	G	C	C	G	G	G	G	A	A	G	G	A	A	A	A	G	G	C	C	T	T	G	G	A	A	A	A	G	G	G	G	G	G	C	C	C	C	C	C	T	T	G	G	G	G	G	G	A	A	T	T	C	C	A	A	G	G	G	G	A	A	C	C	T	T	T	T	A	A	A	A	G	G	C	C	G	G	C	C	A	A	G	G	T	T	A	A	C	C	G	G	A	A	G	G	A	A	A	A	G	G	G	G	G	G	G	G	G	G	G	G	G	G	T	T	C	T	C	C	A	A	G	G	T	T	C	C	G	G	C	C	T	T	A	A	G	G	C	C	A	A	G	G	C	C	G	G	C	C	A	A	C	C	C	C	T	T	T	T	C	C	C	C	T	T	C	C	A	A	A	A	G	G	C	C	C	C	C	C	C	C	T	T	A	A	C	C	C	C	A	A	G	G	A	A	C	C	C	C	G	G	T	T	T	T	G	G	G	G	G	G	G	G	A	A	T	T	C	C	T	T	T	T	G	G	G	G	T	T	G	G	G	G	T	T	G	G	C	C	C	C	T	T	A	A	C	C	T	T	G	G	C	C	C	C	A	A	G	G	G	G	A	A	A	A	C	C	T	T	G	G	A	A	G	G	C	C	T	T	A	A	A	A	T	T	C	C	C	C	A	A	T	T	T	T	C	C	C	C	C	C	C	C	G	G	A	A	C	C	T	T	T	T	A	A	C	C	A	A	C	C	C	C	G	G	C	C	A	A	T	T	T	T	C	C	A	A	T	T	T	T	A	A	A	A	A	A	A	A	G	G	C	C	G	G	G	G	G	A	T	T	T	T	T	T	A	A	G	G	C	C	C	C	C	C	T	T	G	G	G	G	G	G	T	T	T	T	C	C	G	G	T	T	T	T	T	T	G	G	C	C	G	G	G	G	T	T	G	G	T	T	C	C	G	G	C	C	C	C	A	A	G	G	C	C	C	C	A	A	A	A	A	A	T	T	T	T	T	T	T	T	A	A	G	G	C	C	T	T	A	A	C	C	C	C	C	C	C	C	G	G	T	T	C	C	T	T	A	A	T	T	C	C	T	T	G	G	T	T	G	G	C	C	T	T	A	A	A	A	A	A	A	A	C	C	C	C	C	C	C	C	T	T	G	G	G	G	T	T	C	C	G	G	C	C	C	C	T	T	G	G	G	G	G	G	T	T	A	A	C	C	G	G	G	G	A	A	C	C	T	T	C	C	A	A	G	G	C	C	C	C	C	C	G	G	A	A	G	G	A	A	A	A	T	T	T	T	G	G	G	G	T	T	C	C	G	G	A	A	C	C	G	G	T	T	G	G	C	C	G	G	T	T	T	T	G	G	C	C	G	G	G	G	T	T	A	A	C	C	T	T	G	G	G	G	A	A	G	G	C	C	G	G	A	A	A	A	G	G	G	G	C	C	T	C	C	C	T	T	A	A	G	G	T	T	A	A	C	C	C	C	T	T	A	A	A	T	G	G	G	G	C	C	G	G	A	A	A	A	G	G	G	G	C	C	C	C	C	C	C	C	T	T	T	T	T	T	T	T	C	C	A	A	G	G	G	G	G	G	C	C	C	C	T	C	A	A	A	A	C	C	T	T	T	T	A	A	C	C	C	C	C	C	A	A	C	C	A	A	G	G	T	T	T	T	C	C	A	A	T	T	G	G	A	A	T	T	C	C	C	C	T	T	A	A	C	C	A	A	T	T	G	G	C	C	A	A	A	A	C	C	G	G	G	G	G	G	T	T	A	A	A	A	A	A	G	G	G	G	C	C	A	A	G	G	G	G	G	G	G	G	G	G	G	G	T	T	A	A	T	T	G	G	C	C	C	T	A	A	C	C	A	A	G	G	A	A	G	G	G	G	C	C	C	C	T	T	G	G	T	T	G	G	C	C	C	C	A	A	A	A	G	G	T	T	C	C	C	C	G	G	C	C	C	C	C	C	C	C	T	T	T	T	T	T	C	C	C	C	T	T	C	C	G	G	T	T	C	C	A	A	A	A	G	G	G	G	G	G	G	G	T	T	G	G	G	G	G	G	A	A	T	T	T	T	G	G	T	T	C	C	C	C	A	A	C	C	C	C	G	G	G	G	C	C	C	C	C	C	C	C	C	C	G	G	C	C	A	A	T	T	A	A	G	G	C	C	C	C	A	A	T	T	C	T	G	G	G	G	A	A	G	G	C	C	C	C	C	C	G	G	T	T	G	G	G	G	T	T	G	G	G	G	G	G	C	C	C	C	T	T	A	A	NA	NA	G	G	C	C	A	A	G	G	G	G	G	G	T	C	C	C	T	T	G	G	A	A	A	A	T	T	G	G	G	G	G	G	G	G	G	G	G	G	T	T	C	C	T	T	G	G	C	C	C	C	G	G	C	C	G	G	A	A	G	G	C	C	T	T	C	C	G	G	G	G	A	A	G	G	A	A	C	C	C	C	T	T	G	G	G	G	A	A	G	G	G	G	T	T	A	A	G	G	A	G	C	C	G	G	A	A	A	A	A	A	C	C	C	C	G	G	T	T	C	C	G	G	G	G	C	C	C	C	G	G	G	G	C	C	T	T	G	G	C	C	C	C	G	G	G	G	C	C	A	A	G	G	T	T	G	G	G	G	A	A	A	A	T	T	A	A	G	G	G	G	C	C	C	C	C	C	C	C	G	G	T	T	T	T	T	T	G	G	G	G	A	A	C	C	C	C	C	C	A	A	A	A	C	C	T	T	G	G	A	A	A	A	G	G	A	A	C	C	A	A	C	C	G	G	A	A	G	G	G	G	G	G	C	C	C	C	G	G	G	G	G	G	C	C	C	C	T	T	G	G	T	T	G	G	T	T	A	A	A	A	C	C	A	A	A	A	A	A	A	A	C	C	T	T	G	G	T	T	A	A	T	T	G	G	G	G	C	C	C	C	A	A	A	A	G	G	T	T	T	T	A	A	T	T	G	G	A	A	A	A	T	T	G	G	C	C	A	A	NA	NA	T	T	G	G	A	A	T	T	C	C	C	C	G	G	A	A	T	T	A	A	G	G	G	G	G	G	A	A	C	C	T	T	C	C	G	G	C	C	T	T	C	C	C	C	C	C	C	C	A	A	C	C	G	G	A	A	T	T	C	C	G	G	T	T	G	G	G	G	A	A	T	T	G	G	A	A	G	G	C	C	G	G	G	G	G	G	C	C	G	G	C	C	G	G	C	C	C	C	G	G	C	C	A	A	A	A	G	G	A	A	C	C	C	C	A	A	G	G	C	C	C	C	A	A	C	C	C	C	A	A	A	A	C	C	G	G	C	C	G	G	T	T	T	T	T	T	T	T	T	T	G	G	C	C	G	G	G	G	A	A	A	A	A	A	T	T	T	T	A	A	A	A	G	G	T	T	G	G	NA	NA	T	T	C	C	C	C	G	G	C	C	G	G	C	C	C	C	A	A	C	C	G	G	C	C	G	G	T	T	G	G	G	G	A	A	C	C	A	A	G	G	C	C	A	A	C	C	G	G	G	G	G	G	G	G	T	T	A	A	G	G	G	G	C	C	C	C	C	C	C	C	A	A	A	A	G	G	G	G	G	G	C	C	G	G	G	G	C	C	A	A	G	G	G	G	C	C	G	G	G	G	C	C	A	A	A	A	T	T	A	A	G	G	C	C	G	G	C	C	C	C	A	A	G	G	T	T	C	C	T	T	C	C	C	C	A	A	G	G	G	G	G	G	G	G	G	G	A	A	C	C	A	A	G	G	G	G	T	T	C	C	T	T	NA	NA	T	G	G	G	C	C	G	G	A	A	T	T	A	A	C	C	T	T	C	C	G	G	C	C	G	G	C	C	C	C	G	G	A	A	C	C	G	G	A	A	T	T	A	A	T	T	G	G	T	T	T	T	A	A	C	C	G	G	A	A	G	G	A	A	C	C	T	T	T	T	G	G	A	A	C	C	T	T	A	A	C	C	C	C	G	G	G	G	C	C	T	T	G	G	T	T	C	C	C	C	T	T	T	T	T	T	C	C	C	C	T	T	A	A	C	C	A	A	G	G	G	A	G	G	C	C	A	A	T	T	G	G	C	C	G	G	G	G	G	G	A	A	A	A	C	C	C	C	G	G	G	G	T	T	C	C	T	T	C	C	C	C	T	T	G	G	C	C	A	A	A	A	C	C	T	T	G	G	G	G	T	T	T	T	T	T	C	C	A	A	T	T	T	T	A	A	C	C	C	C	T	T	T	T	G	G	C	C	G	G	A	A	C	C	G	G	T	T	T	T	G	G	A	A	T	T	T	T	T	T	C	C	C	C	C	C	A	A	A	A	T	T	G	G	A	A	A	A	A	A	G	G	T	T	G	G	G	G	A	A	C	C	T	T	A	A	C	C	C	C	A	A	G	G	G	G	C	C	C	C	T	T	A	A	T	T	T	T	T	T	C	C	T	T	G	G	C	C	A	A	C	C	C	C	G	G	C	C	G	G	A	A	T	T	G	G	A	A	C	C	T	T	C	C	A	A	A	A	A	A	A	A	C	C	C	C	G	G	G	G	C	C	C	C	C	C	C	C	C	C	T	T	C	C	C	C	G	G	C	C	C	C	A	A	G	G	G	G	C	C	T	T	C	C	T	T	T	T	G	G	A	A	A	A	C	C	A	A	G	G	C	C	G	G	A	A	T	T	G	G	A	A	G	G	T	T	C	C	A	A	C	C	C	C	T	T	T	T	T	T	G	G	T	T	T	T	T	T	C	C	G	G	T	T	C	C	T	T	A	A	T	T	G	G	C	C	C	C	A	A	T	T	G	G	G	G	T	T	G	G	A	A	T	T	G	G	A	A	G	G	T	T	G	G	G	G	A	A	A	A	G	G	G	G	G	G	T	T	A	A	G	G	T	T	T	T	T	T	C	C	G	G	A	A	C	C	A	A	T	T	T	T	G	G	T	T	G	G
CC	OR219f64	NA	NA	1	NA	T	C	A	A	C	C	A	A	G	G	T	T	A	G	T	T	A	G	A	A	A	A	G	G	C	C	T	T	T	C	T	C	G	G	T	T	A	G	C	T	G	G	G	C	C	A	C	C	T	T	C	T	C	C	A	T	A	A	A	A	T	C	C	C	T	T	C	T	T	T	G	G	A	G	A	A	A	A	A	G	C	C	T	T	A	A	T	T	C	C	A	A	T	T	C	C	C	C	A	G	T	C	T	T	G	G	C	C	A	G	G	G	A	A	C	C	A	A	G	G	C	C	T	T	C	T	G	A	G	T	C	C	A	A	G	C	A	T	C	T	A	A	T	T	C	C	T	C	A	G	G	G	T	C	C	G	G	G	A	G	G	G	G	G	G	G	C	T	G	G	G	A	G	G	NA	NA	A	G	NA	NA	G	G	C	T	T	T	C	C	T	G	G	G	NA	NA	C	C	C	C	A	G	NA	NA	C	T	G	G	T	G	T	T	C	C	C	G	A	A	G	G	T	T	G	T	C	C	A	G	T	T	A	A	G	G	G	G	C	C	C	C	A	A	G	G	T	T	A	A	T	T	T	T	T	T	G	G	A	A	A	A	A	A	G	G	A	A	G	G	G	A	A	C	A	A	A	A	C	C	G	G	G	G	G	G	A	A	A	A	T	T	A	A	G	G	A	A	C	C	G	G	C	T	C	C	A	A	T	T	A	A	T	T	T	T	A	A	C	C	A	A	T	T	C	C	C	C	G	G	G	G	C	C	C	C	C	C	C	C	C	C	T	T	C	C	A	A	G	G	C	C	G	G	C	C	T	T	C	C	T	T	C	C	C	C	T	T	C	C	T	T	G	G	C	C	T	T	G	G	G	G	C	C	A	A	G	G	T	T	C	C	G	G	A	A	G	G	T	T	G	G	G	G	T	T	G	G	A	A	C	C	G	G	C	C	G	G	C	C	A	A	T	T	T	T	A	A	G	G	G	G	T	T	C	C	C	C	A	G	A	A	T	T	T	T	A	A	G	G	A	A	T	T	C	C	T	T	A	A	C	C	G	G	T	T	A	A	T	T	A	A	C	C	G	G	G	G	G	G	C	C	G	G	A	A	T	T	A	A	G	G	G	G	C	C	T	T	T	T	A	A	T	T	A	A	G	G	T	T	T	T	A	A	G	G	T	T	G	G	A	A	C	C	G	G	A	A	T	T	A	A	C	C	A	A	G	G	G	G	G	G	G	G	G	G	C	C	G	G	A	A	A	A	G	G	A	A	G	G	G	G	T	T	C	C	T	T	C	C	G	G	G	G	G	G	A	A	G	G	G	G	C	C	T	T	T	T	C	C	G	G	T	T	C	C	A	A	A	A	G	G	C	C	A	A	A	A	A	A	C	C	G	G	T	T	C	C	G	G	T	T	A	A	G	G	G	G	A	A	T	T	A	A	A	A	T	T	G	G	C	C	G	G	C	C	G	G	C	C	G	G	T	T	G	G	C	C	A	A	G	G	C	C	C	C	G	G	T	T	A	A	A	A	T	T	C	C	T	T	T	T	C	C	G	G	A	A	T	T	G	G	G	G	T	T	G	G	G	G	C	C	T	T	A	A	C	C	C	C	A	A	C	C	T	T	G	G	T	T	G	G	A	A	G	G	C	C	G	G	G	G	G	G	G	G	A	A	C	C	G	G	T	T	T	T	G	G	G	G	T	T	T	T	C	C	A	A	G	G	G	G	C	C	G	G	T	T	C	C	C	C	T	T	C	C	C	C	C	C	T	T	A	A	A	A	T	T	C	C	T	T	T	T	A	A	G	G	T	T	C	C	G	G	T	T	C	C	C	C	T	T	G	G	C	C	A	A	G	G	A	A	T	T	A	A	G	G	T	T	A	A	G	G	A	A	T	T	T	T	A	A	T	T	C	C	C	C	A	A	T	T	A	A	G	G	A	A	C	C	T	T	A	A	A	A	C	C	G	G	G	G	T	T	C	C	A	A	G	G	C	C	A	A	T	T	G	G	A	A	C	C	T	T	A	A	C	C	A	A	C	C	T	T	A	A	C	C	C	C	C	C	C	C	C	C	A	A	A	A	T	T	T	T	G	G	C	C	G	G	G	G	C	C	A	A	A	A	T	T	G	G	G	G	C	C	C	C	G	G	A	A	G	G	G	G	C	C	C	C	C	C	T	T	C	C	G	G	G	G	G	G	C	C	C	C	C	C	G	G	G	G	C	C	C	C	T	T	T	T	G	G	T	T	T	T	T	T	C	C	C	C	G	G	G	G	C	C	G	G	C	C	A	A	C	C	T	T	C	C	A	A	G	G	T	T	A	A	C	C	A	A	C	C	G	G	G	G	A	A	G	G	T	T	A	A	G	G	G	G	A	A	NA	NA	NA	NA	C	C	G	G	T	T	T	T	A	A	C	C	C	C	C	C	T	T	C	C	T	T	C	C	G	G	G	G	A	A	G	G	T	T	A	A	G	G	A	A	A	A	A	A	C	C	A	A	C	C	T	T	T	T	C	C	A	A	G	G	T	T	T	T	C	C	G	G	A	A	T	T	C	C	C	C	G	G	A	A	A	A	T	T	A	A	T	T	A	A	T	T	T	T	C	C	C	G	A	A	T	T	G	G	C	C	C	C	T	T	T	T	A	A	C	C	G	G	T	T	T	T	T	T	T	T	C	C	A	A	T	T	G	G	C	C	G	G	C	C	G	G	C	C	A	A	G	G	T	T	C	C	C	C	C	C	C	C	C	C	A	A	G	G	G	G	G	G	NA	NA	C	C	A	A	C	C	C	C	C	C	G	G	T	T	G	G	C	C	G	G	G	G	G	G	T	T	T	T	A	A	T	T	A	A	G	G	G	G	C	C	A	A	T	T	G	G	C	C	G	G	C	C	G	G	C	C	C	C	T	T	T	T	G	G	A	A	G	G	G	G	C	C	C	C	A	A	T	T	C	C	A	G	C	C	C	C	A	A	T	T	T	T	A	A	G	G	T	T	C	C	C	C	T	T	A	A	G	G	C	C	G	G	C	C	C	C	G	G	A	A	G	G	A	A	C	C	T	T	C	T	G	G	G	G	C	C	A	A	A	A	C	C	G	G	T	T	C	C	C	C	T	T	C	C	T	T	A	A	G	G	C	C	C	C	G	G	C	C	C	C	G	G	A	A	C	C	A	A	C	C	G	G	T	T	G	G	A	A	A	A	C	C	G	G	A	A	A	A	T	T	T	T	T	T	T	T	G	G	G	G	T	T	G	G	C	C	A	A	G	G	A	A	G	G	G	G	A	A	G	G	T	T	A	A	C	C	T	T	G	G	A	A	A	A	C	C	G	G	C	C	A	A	T	T	T	T	A	A	A	A	A	A	T	T	C	C	C	C	A	A	C	C	T	T	G	G	A	A	T	T	A	A	A	A	C	C	T	T	T	T	G	G	A	A	A	A	A	A	A	A	C	C	A	A	C	C	G	G	C	C	T	T	T	T	G	G	T	T	T	T	T	T	C	C	T	T	T	T	C	C	T	T	G	G	G	G	C	C	A	A	C	C	G	G	C	C	G	G	G	G	T	T	G	G	G	G	C	C	G	G	G	G	A	A	C	C	A	A	NA	NA	T	T	T	T	G	G	T	T	T	T	T	T	T	T	A	A	A	A	C	C	T	T	C	C	G	G	G	G	C	C	T	T	G	G	G	G	A	A	T	T	A	A	A	A	G	G	A	A	G	G	G	G	A	A	T	T	T	T	T	T	C	C	C	C	G	G	T	T	T	T	T	T	G	G	A	A	C	C	T	T	A	A	C	C	G	G	A	A	A	A	G	G	A	A	G	G	G	G	G	G	A	A	G	G	A	A	C	C	A	A	C	C	G	G	G	G	A	A	C	C	C	C	T	T	T	T	T	T	G	G	T	T	T	T	G	G	G	G	T	T	C	C	C	C	C	C	G	G	C	C	G	G	C	C	T	T	C	C	A	A	T	T	G	G	G	G	C	C	G	G	T	T	T	T	A	A	G	G	T	T	T	T	C	C	C	C	A	A	T	T	G	G	C	C	A	A	T	T	T	T	T	T	C	C	T	T	A	A	C	C	C	C	C	C	T	T	G	G	G	G	T	T	A	A	G	G	A	A	T	T	C	C	C	C	T	T	T	T	T	T	G	G	T	T	C	C	T	T	T	T	A	A	G	G	T	T	A	A	G	G	A	A	A	A	T	T	A	A	T	T	C	C	G	G	A	A	T	T	T	T	T	T	A	A	G	G	T	T	C	C	A	A	A	A	A	A	G	G	G	G	A	A	G	G	T	T	C	C	C	C	T	C	G	G	T	T	A	A	C	C	G	G	G	G	T	T	A	A	C	C	C	C	A	A	T	T	T	T	G	G	A	A	C	C	C	T	T	T	A	G	C	T	G	A	G	G	T	T	C	C	A	A	C	C	A	A	G	G	G	G	C	C	A	A	T	C	A	G	C	C	G	A	A	A	G	A	G	G	A	G	C	C	C	C	C	C	G	A	T	A	A	A	A	C	C	T	A	G	G	G	A	G	T	T	A	A	T	A	T	T	T	T	A	A	A	G	NA	NA	C	C	C	C	T	T	C	C	G	G	A	A	A	A	T	G	C	C	T	C	G	A	G	A	C	T	G	G	T	T	G	A	A	A	C	C	A	G	A	A	T	T	G	G	G	C	C	C	G	G	G	G	G	G	T	T	A	A	A	A	G	A	T	T	A	A	A	A	G	G	G	G	C	C	A	T	C	C	T	A	NA	NA	T	T	G	C	T	T	C	A	G	G	C	C	A	G	G	A	C	C	T	T	G	G	T	A	C	C	A	A	T	T	T	T	T	A	T	T	G	A	A	G	A	A	A	A	A	A	NA	NA	A	A	C	C	G	T	T	G	C	C	T	T	C	C	T	G	G	A	T	T	T	T	G	G	A	A	G	G	C	T	C	C	C	C	G	G	T	T	T	T	G	G	C	C	NA	NA	T	T	A	A	A	A	T	T	G	G	A	A	T	A	C	T	T	C	A	C	A	T	NA	NA	T	C	A	A	T	T	G	G	C	C	T	T	A	G	C	C	T	C	T	C	A	G	T	T	A	A	T	T	C	C	A	G	A	A	G	A	T	T	T	T	T	T	G	G	C	C	G	A	G	G	C	A	C	T	G	A	A	A	G	G	T	T	A	A	A	A	T	T	T	T	A	A	A	A	G	A	G	A	A	C	A	A	T	T	T	T	T	T	G	G	C	C	G	A	T	T	T	A	G	A	C	C	T	T	G	G	C	C	A	G	G	G	T	T	C	T	C	T	G	G	C	C	A	G	T	T	G	G	A	C	A	G	G	A	C	T	T	T	G	C	C	C	A	A	T	T	A	A	T	T	A	A	C	T	A	A	C	C	A	A	C	T	T	T	T	T	A	A	T	T	T	T	G	G	C	C	G	G	T	T	T	C	G	G	A	A	G	G	A	A	G	G	G	G	C	C	A	A	A	A	A	T	C	C	T	G	G	A	T	G	C	T	C	T	C	C	T	T	T	T	T	A	C	C	C	T	T	T	T	T	A	A	C	C	T	T	T	T	G	G	C	C	G	G	A	A	G	A	G	A	G	A	A	A	A	A	C	C	C	C	T	T	C	C	A	A	C	C	A	A	A	G	G	A	T	T	A	A	T	G	T	T	A	A	G	G	C	C	C	C	G	G	G	G	A	G	A	A	A	G	C	G	T	C	NA	NA	T	A	A	G	NA	NA	A	A	C	C	A	A	G	G	C	C	C	C	C	C	A	A	T	T	T	C	G	A	G	G	A	C	A	G	G	G	C	C	G	G	G	A	NA	NA	C	G	G	A	A	A	A	G	A	G	T	C	NA	NA	A	A	G	G	A	G	A	A	G	G	G	G	A	A	T	T	G	G	C	C	T	C	G	G	A	C	C	C	A	T	G	G	A	A	G	A	T	T	C	C	C	C	C	C	C	C	T	C	T	T	G	G	C	C	T	T	C	C	T	T	G	G	G	G	C	T	T	G	G	A	G	G	T	C	T	C	G	G	C	C	A	T	A	G	G	G	C	C	G	G	G	G	C	C	C	C	C	C	T	T	T	T	A	A	A	A	T	T	A	A	A	G	C	T	T	T	C	C	C	C	C	C	A	C	C	T	T	T	NA	NA	A	A	G	A	G	G	G	A	T	T	T	A	T	C	A	A	G	G	T	C	G	T	C	C	C	T	C	C	G	G	A	A	G	G	A	A	C	T	C	G	G	G	C	T	T	G	G	G	A	G	T	C	G	G	A	G	G	A	G	C	C	C	G	G	T	T	T	T	A	A	G	G	A	A	A	G	NA	NA	A	A	A	G	C	C	G	G	A	A	A	A	T	C	A	C	G	A	C	C	G	G	T	T	NA	NA	T	C	A	A	G	A	A	G	A	A	G	G	T	T	G	A	A	C	G	T	C	C	T	T	C	C	G	G	C	C	C	C	T	C	G	G	G	G	G	G	A	T	C	C	T	T	C	C	T	T	C	C	G	G	C	C	C	T	C	T	A	A	G	G	A	C	A	A	G	G	G	A	A	G	C	C	G	G	A	A	T	T	T	C	A	A	A	T	C	C	A	A	C	C	T	T	T	G	T	T	T	C	C	T	NA	NA	A	A	C	C	A	G	T	T	C	T	A	A	NA	NA	G	G	C	T	A	A	T	T	C	C	C	C	A	A	C	C	G	G	T	T	C	C	G	G	A	A	C	C	A	A	NA	NA	G	G	T	T	T	T	T	T	T	T	G	G	T	T	A	A	G	G	A	A	C	C	T	A	G	A	C	G	T	C	T	C	C	C	G	G	A	A	C	C	G	G	G	G	G	G	A	A	C	C	A	A	T	T	A	A	T	T	C	C	T	T	C	C	G	G	G	G	G	G	C	C	T	T	G	G	A	A	G	G	A	A	A	A	C	C	A	A	C	C	C	C	G	G	C	C	T	T	G	G	C	C	A	A	G	G	T	T	A	A	A	G	T	C	A	A	T	T	A	A	A	A	G	G	T	T	C	C	C	C	G	G	C	C	C	C	A	A	T	T	G	G	G	G	C	C	C	C	G	G	A	A	G	G	C	G	C	T	T	A	A	A	G	A	G	A	G	G	C	A	C	A	G	G	NA	NA	T	C	G	G	A	A	A	A	G	G	G	A	A	A	C	C	C	C	T	T	A	A	C	C	G	G	A	A	C	C	A	A	G	G	T	T	G	G	A	A	A	A	A	A	C	C	A	A	C	C	A	A	C	C	A	A	A	A	A	A	G	G	C	C	G	G	C	C	G	G	C	C	A	A	G	G	T	T	T	T	G	G	C	C	A	A	G	G	A	A	A	A	A	A	T	T	G	G	T	T	T	T	G	G	C	C	G	G	C	C	C	C	T	T	G	G	G	G	T	T	G	G	T	T	G	G	G	G	T	T	T	T	T	T	G	G	G	G	T	T	T	T	C	C	G	G	G	G	G	G	A	A	G	G	A	A	T	T	C	C	G	G	T	T	T	T	C	C	NA	NA	T	T	C	C	G	G	C	C	T	T	C	C	G	G	T	T	T	T	T	T	A	A	T	T	G	G	T	T	G	G	C	C	T	T	A	A	A	A	A	A	G	G	G	G	G	G	C	C	A	A	C	C	A	A	A	A	A	A	C	C	G	G	C	C	A	A	C	C	A	A	A	A	G	G	C	C	G	G	T	T	G	G	G	G	G	G	G	G	T	T	T	T	T	T	A	A	T	T	C	C	G	G	C	C	C	C	G	G	A	A	T	T	C	C	G	G	C	C	C	C	T	T	A	A	C	C	A	A	A	A	C	C	C	C	T	T	G	G	T	T	A	A	A	A	NA	NA	T	T	C	C	T	T	G	G	G	G	C	C	C	C	T	T	A	A	A	A	G	G	C	C	C	C	A	A	C	C	G	G	C	C	C	C	A	A	T	T	T	T	G	G	G	G	C	C	C	C	T	T	C	C	C	C	C	C	T	T	C	C	T	T	G	G	A	A	C	C	G	G	A	A	G	G	T	T	T	T	A	A	T	T	T	T	C	C	A	A	T	T	C	C	T	T	G	G	G	G	G	G	T	T	C	C	G	G	G	G	G	G	A	A	C	C	A	A	T	T	C	C	G	G	A	A	T	T	G	G	A	A	G	G	A	A	G	G	A	A	T	T	A	A	C	C	C	C	C	C	A	A	G	G	T	T	C	C	G	G	T	T	G	G	C	C	G	G	G	G	G	G	T	T	T	T	A	A	T	T	T	T	G	G	G	G	T	T	C	C	G	G	C	C	C	C	C	C	C	C	A	A	A	A	A	A	C	C	A	A	T	T	T	T	C	C	C	C	T	T	T	T	T	T	C	C	G	G	C	C	G	G	C	C	G	G	T	T	C	C	C	C	A	A	T	T	A	A	G	G	A	A	C	C	A	A	C	C	T	T	G	G	C	C	C	C	G	G	T	T	C	C	G	G	G	G	C	C	T	T	G	G	A	A	G	G	C	C	C	C	A	A	A	A	G	G	T	T	T	T	A	A	A	A	C	C	C	C	A	A	C	C	C	C	T	T	A	A	G	G	C	C	G	G	C	C	C	C	A	A	T	T	T	T	G	G	A	A	G	G	G	G	G	G	G	G	C	C	C	C	NA	NA	G	G	T	T	G	G	T	T	G	G	T	T	A	A	T	T	A	A	T	T	C	C	C	C	C	C	T	T	A	A	G	G	T	T	A	A	A	A	G	G	T	T	C	C	T	T	G	G	T	T	A	A	G	G	A	A	T	T	C	C	C	C	T	T	G	G	G	G	C	C	G	G	A	A	A	A	A	A	T	T	A	A	T	T	G	G	T	T	C	C	C	C	A	A	T	T	C	C	T	T	G	G	C	C	C	C	T	T	C	C	A	A	C	C	A	A	C	C	A	A	A	A	C	C	T	T	C	C	T	T	A	A	C	C	A	A	G	G	T	T	T	T	C	C	T	T	C	C	C	C	T	T	T	T	G	G	T	T	C	C	T	T	A	A	A	A	T	T	C	C	A	A	T	T	A	A	G	G	C	C	A	A	A	A	A	A	A	A	T	T	T	T	C	C	C	C	T	T	A	A	A	A	A	A	T	T	T	T	G	G	T	C	G	G	C	C	T	T	A	A	C	C	C	C	T	T	T	T	A	A	T	T	T	T	T	T	T	T	C	C	G	G	A	A	T	T	G	G	A	A	C	C	C	C	A	A	C	C	C	C	C	C	T	T	A	A	G	G	C	C	G	G	C	C	C	C	A	A	G	G	C	C	A	A	C	C	G	G	G	G	T	T	C	C	T	T	G	G	T	T	G	G	C	C	G	G	C	C	C	C	C	C	T	T	C	C	A	A	G	G	A	A	A	A	A	A	C	C	T	T	A	A	T	T	G	G	T	T	C	C	A	A	T	T	A	A	T	T	T	T	C	C	T	T	C	C	C	T	C	C	G	G	G	A	C	C	C	C	A	A	A	A	C	C	G	G	A	A	C	C	C	C	G	G	G	G	A	A	A	C	A	A	G	C	NA	NA	T	C	T	G	G	G	G	G	G	G	G	A	T	C	G	A	A	A	C	C	T	T	G	G	G	G	T	C	T	G	C	G	T	T	A	T	G	G	G	C	T	T	A	A	G	G	G	G	G	G	NA	NA	G	A	A	A	T	T	A	A	C	C	A	T	T	A	C	T	G	A	A	A	C	C	C	C	T	C	G	G	G	G	T	C	A	C	C	C	T	T	G	G	T	T	C	C	A	A	G	G	C	C	A	G	G	G	A	A	T	T	T	T	T	T	C	C	T	T	C	C	T	C	A	T	C	C	G	G	T	T	G	G	C	C	G	G	A	A	T	T	T	T	T	T	T	T	C	C	T	T	T	T	A	A	A	C	T	C	G	G	A	A	T	C	T	C	G	G	C	C	C	C	C	C	C	C	T	C	A	G	A	G	G	A	A	A	A	A	C	C	G	G	A	G	A	T	A	C	C	C	G	G	A	A	C	C	C	C	A	G	T	C	NA	NA	T	T	G	G	A	C	A	T	G	A	A	G	G	A	A	C	A	T	T	C	C	C	T	T	C	C	A	A	T	T	C	C	A	A	A	A	C	C	C	C	A	A	C	T	A	A	C	C	T	T	G	G	G	G	G	G	C	C	G	G	G	G	G	G	T	T	T	G	A	A	G	G	G	A	T	G	C	C	A	C	T	T	A	A	C	C	C	G	A	G	NA	NA	G	G	T	T	C	T	T	T	T	T	C	C	A	A	T	T	T	T	G	G	A	G	C	C	T	C	C	C	T	T	A	A	C	C	A	A	C	C	C	C	T	T	T	T	G	G	T	T	G	G	G	G	G	G	A	A	C	C	G	G	A	A	T	T	T	T	G	T	A	A	T	T	G	G	C	C	A	A	A	A	A	A	G	T	T	T	G	A	G	G	C	C	G	T	A	A	C	T	G	A	G	G	A	G	C	C	T	T	C	A	T	T	G	A	G	A	A	G	T	T	A	T	T	T	C	C	T	T	G	G	T	T	A	A	T	T	G	A	T	T	G	G	T	T	C	C	A	A	T	C	T	T	C	C	G	G	A	A	T	T	G	G	A	A	G	G	G	A	G	G	C	C	C	C	A	A	A	A	T	T	C	C	T	T	T	T	T	T	G	G	A	A	A	A	C	C	G	G	G	G	C	C	G	G	C	C	C	C	G	G	A	A	A	A	G	G	G	G	G	G	C	C	T	T	A	A	G	G	G	G	G	A	C	C	G	G	C	C	G	G	G	G	NA	NA	A	A	G	G	C	C	A	A	A	G	C	G	C	C	C	T	T	G	C	A	NA	NA	G	G	C	C	C	C	G	G	C	T	T	T	T	C	C	C	T	C	C	A	G	G	G	A	G	G	G	G	C	C	A	G	A	T	T	C	A	G	T	C	G	G	C	T	C	C	A	A	A	A	G	A	T	A	A	G	A	A	C	C	G	G	A	A	G	G	A	A	A	A	A	A	T	T	G	C	G	G	G	G	T	T	T	T	G	G	A	A	G	G	G	G	A	A	T	T	A	A	T	T	T	C	T	T	G	G	G	A	A	A	G	A	G	T	T	C	C	T	G	G	C	C	C	C	C	C	NA	NA	A	A	T	C	NA	NA	T	T	A	C	C	T	G	G	G	A	T	A	C	C	A	A	G	A	G	A	A	A	C	T	A	A	T	C	T	T	G	G	NA	NA	A	A	A	A	G	G	C	A	T	C	T	C	C	T	C	C	G	A	C	G	C	C	A	A	C	T	NA	NA	T	T	C	C	C	T	G	G	A	G	T	C	G	A	T	C	G	T	T	G	G	G	G	G	T	T	C	C	G	G	G	G	C	C	G	A	G	G	T	C	A	G	C	C	C	T	G	G	A	A	C	C	A	C	C	C	G	A	T	A	C	C	A	A	C	C	T	G	G	G	G	G	T	G	C	C	C	A	A	A	C	C	A	A	G	C	C	C	G	A	T	T	A	A	A	G	C	T	A	A	T	T	G	G	G	G	G	G	C	C	C	C	T	T	G	G	A	A	G	G	G	G	T	T	A	A	A	A	C	C	T	T	T	T	G	G	G	G	C	C	T	T	A	A	C	C	G	G	A	A	T	T	C	C	G	G	C	C	C	C	C	C	G	G	G	G	C	C	A	A	A	A	A	A	A	G	A	A	A	A	G	A	A	A	T	C	T	C	NA	NA	G	G	G	G	C	A	A	A	NA	NA	C	C	A	G	T	C	T	C	G	G	C	C	C	C	C	C	T	T	C	T	T	T	G	G	G	T	A	G	A	A	T	T	T	T	T	C	G	G	T	C	T	C	C	C	C	C	T	C	C	C	C	C	T	C	T	C	T	T	T	A	C	C	C	C	C	A	T	T	G	C	C	C	T	C	A	G	T	T	G	G	A	A	G	G	NA	NA	C	C	G	G	G	G	A	A	A	A	T	T	A	A	G	G	C	C	T	C	G	A	C	C	T	T	C	C	T	T	G	G	T	T	C	C	A	A	T	T	G	A	A	A	T	T	G	G	G	G	A	A	T	C	G	G	G	G	G	T	C	C	G	T	T	C	A	A	G	G	A	A	T	T	A	A	T	T	A	A	C	C	A	A	C	C	G	G	C	C	G	G	T	T	G	T	C	T	G	G	C	T	A	G	T	T	A	G	G	A	C	T	A	A	C	C	G	A	C	C	A	C	G	A	G	A	A	T	A	A	C	C	G	G	C	T	G	G	C	C	T	T	C	T	G	A	T	C	T	T	C	C	A	G	T	T	G	T	A	A	T	T	T	T	G	G	T	T	G	G	G	G	A	A	G	G	C	C	T	T	T	T	C	C	T	T	T	T	C	C	T	T	A	T	T	T	T	A	C	C	G	G	C	C	C	T	C	T	C	T	G	A	C	A	T	T	T	T	G	G	T	T	T	T	C	C	A	A	C	C	A	A	C	C	T	T	G	G	C	C	C	C	A	A	C	C	G	G	C	C	C	C	G	G	T	T	A	A	G	G	T	T	C	C	C	C	C	C	G	G	G	G	T	T	C	C	G	G	T	T	G	G	C	C	T	T	T	T	C	C	A	A	C	C	G	G	A	A	T	T	C	C	T	T	G	G	C	C	A	A	G	G	T	T	C	C	T	T	A	A	A	G	G	G	G	A	A	G	G	A	T	T	C	T	G	G	A	G	A	C	NA	NA	T	T	C	C	A	G	C	C	G	G	G	G	T	G	T	T	A	G	T	T	T	T	T	T	G	G	A	A	G	G	G	G	G	A	T	T	T	G	G	G	A	A	G	G	A	A	A	A	T	T	A	A	C	C	A	T	C	C	T	T	C	C	C	C	A	A	G	G	T	T	A	A	G	G	G	G	C	C	C	C	A	A	G	G	T	T	T	C	T	C	A	G	T	C	A	A	T	T	G	G	T	T	T	C	C	C	C	C	C	G	C	C	C	A	A	A	T	C	C	C	A	A	G	A	T	T	T	T	T	T	C	C	G	G	C	C	T	T	C	C	T	T	C	C	G	G	A	A	A	A	G	G	G	G	C	C	C	C	C	C	T	C	G	G	C	T	C	C	C	C	G	T	C	T	C	C	T	T	G	G	C	T	T	T	T	T	A	A	C	C	T	T	C	C	G	G	T	T	A	A	C	C	T	C	A	A	G	T	T	T	T	C	C	C	C	C	T	T	A	C	G	G	G	G	C	C	T	G	C	C	G	G	G	G	A	A	G	A	A	G	T	T	A	A	C	T	G	G	NA	NA	T	C	T	C	T	T	T	T	G	G	C	C	G	G	G	G	G	G	G	C	C	C	G	G	C	C	G	G	C	C	A	G	C	C	T	T	C	C	T	T	C	C	G	A	T	G	T	T	C	C	C	C	NA	NA	T	T	C	C	C	C	G	G	T	T	G	G	A	A	A	A	A	A	C	C	A	A	A	A	T	T	C	C	C	C	A	A	T	T	T	T	T	T	A	A	C	C	C	C	G	G	A	A	G	G	C	C	C	C	G	G	C	C	T	T	T	T	C	C	T	T	G	G	A	A	C	C	A	A	A	A	G	G	G	G	NA	NA	C	C	A	A	A	A	A	A	C	C	G	G	A	A	G	G	C	C	G	G	A	A	T	T	A	A	C	C	G	G	C	C	A	A	G	G	C	T	T	G	C	C	A	C	T	T	G	A	A	G	A	A	C	T	G	C	T	C	T	T	C	G	G	G	T	T	G	A	A	A	G	G	T	A	A	A	T	C	A	A	G	G	G	G	G	G	C	C	G	A	C	A	T	T	C	C	A	A	C	G	T	T	C	C	C	T	C	C	A	A	A	A	G	G	C	A	G	A	A	G	C	T	A	A	A	G	C	C	T	C	G	T	A	G	T	A	C	G	A	G	C	A	T	T	T	C	G	T	A	G	C	A	A	A	G	A	A	A	C	T	NA	NA	G	G	G	G	C	G	G	C	T	T	G	G	C	T	G	G	A	A	G	G	C	C	T	T	A	A	C	C	A	A	G	A	T	C	A	A	G	G	T	T	A	A	G	G	T	T	A	A	G	G	G	G	T	T	A	A	C	C	C	T	C	A	G	T	T	T	G	A	T	C	C	T	C	C	T	C	C	C	C	T	C	C	T	C	T	T	A	T	G	G	G	A	C	T	A	A	C	T	C	C	T	C	T	T	T	C	A	A	T	C	G	G	C	G	A	A	T	C	G	A	A	G	A	A	A	A	C	G	T	C	C	A	G	A	G	G	T	T	T	C	C	T	C	C	G	G	A	A	T	C	G	G	G	G	G	G	C	C	A	A	A	A	A	C	A	A	G	G	A	A	G	A	T	C	T	C	A	C	C	C	A	A	G	T	A	G	C	T	G	G	G	C	G	G	G	A	G	T	G	G	T	T	A	G	G	G	A	G	G	A	G	G	C	G	C	C	A	A	A	A	G	A	G	T	T	T	T	C	T	C	C	A	T	T	A	C	A	A	T	T	A	A	C	C	C	C	T	T	A	A	G	G	T	T	A	A	G	G	T	T	A	A	A	A	G	G	C	C	G	G	A	A	T	T	A	A	T	A	G	G	C	C	T	A	C	C	G	G	A	A	G	G	A	A	A	A	G	G	C	T	NA	NA	A	A	C	T	C	C	T	A	T	T	A	A	C	C	A	A	G	G	C	C	G	G	T	T	T	T	T	T	A	A	C	C	A	A	G	G	A	A	A	A	A	A	G	G	G	G	T	T	T	T	G	G	T	T	A	A	A	G	T	T	G	G	A	G	T	G	T	T	G	G	T	C	G	A	G	A	A	A	C	C	T	C	G	A	C	C	A	G	C	C	A	G	A	G	G	G	C	G	T	A	C	C	T	T	G	G	NA	NA	A	A	G	G	NA	NA	T	T	T	C	C	T	C	C	T	C	G	A	T	T	G	C	T	C	C	C	A	A	C	T	T	T	T	T	C	C	C	C	T	T	C	T	C	A	T	T	G	G	T	C	NA	NA	C	T	T	C	G	A	A	G	A	C	C	C	G	G	T	G	T	T	G	G	G	T	C	T	A	C	G	A	T	C	T	C	T	G	A	A	G	G	A	A	C	C	G	A	G	C	C	T	C	T	G	G	C	T	G	T	T	C	T	T	A	A	T	C	C	A	C	C	A	T	T	C	T	G	G	G	C	C	C	C	T	T	A	A	T	T	T	T	C	C	C	T	C	T	C	T	C	C	G	G	C	C	A	A	G	G	A	A	A	A	G	G	T	T	A	A	C	T	C	T	NA	NA	C	C	G	G	T	C	G	G	A	A	T	T	T	G	A	G	NA	NA	C	T	G	A	G	A	T	T	A	A	G	A	C	C	C	C	T	G	NA	NA	G	G	G	A	C	C	A	A	A	A	A	A	T	T	A	A	T	T	A	A	T	T	A	A	A	A	T	T	C	C	C	C	C	C	T	T	C	C	G	G	G	G	G	G	C	C	C	C	G	G	A	A	G	G	A	A	T	T	A	A	G	G	C	C	T	T	C	C	T	T	A	A	G	G	C	C	G	G	G	G	C	G	G	G	A	A	T	T	G	G	A	A	T	T	T	T	A	A	A	A	C	C	G	G	T	T	A	A	T	T	A	A	T	T	T	T	C	C	T	T	NA	NA	G	G	C	C	T	T	G	G	G	G	G	G	T	T	C	C	G	G	C	C	T	T	A	A	A	A	A	A	A	A	A	A	A	A	G	G	C	C	A	A	G	G	A	A	T	T	A	A	C	C	T	T	T	T	T	T	T	C	A	A	T	T	G	G	C	C	T	T	G	G	C	C	A	A	A	A	T	T	A	A	G	G	C	C	C	C	G	G	A	A	T	T	C	C	T	T	A	A	G	G	C	C	T	T	A	A	G	G	T	T	G	G	T	T	C	C	A	A	C	C	A	A	C	C	G	G	A	A	A	A	G	G	T	T	G	G	A	A	A	A	C	C	T	T	C	C	A	A	G	G	T	T	C	C	T	T	A	A	G	G	G	G	C	C	C	C	T	T	C	C	A	A	T	T	C	C	G	G	A	A	G	G	G	G	G	G	A	A	G	G	C	C	G	G	T	T	T	T	A	A	T	T	T	T	C	C	C	C	G	G	G	G	T	T	G	G	C	C	T	T	C	C	A	A	G	G	T	T	T	T	C	C	G	G	T	T	T	T	C	C	T	T	A	A	G	G	T	T	T	T	C	C	T	T	A	A	A	A	T	T	C	C	G	G	C	C	T	T	A	A	T	T	C	C	T	T	G	G	G	G	T	T	C	C	G	G	A	A	G	G	T	T	G	G	C	C	T	T	C	C	A	A	T	T	C	C	T	G	G	G	G	G	C	C	A	A	G	G	C	C	T	T	G	G	G	G	T	T	G	G	T	T	C	C	A	A	T	T	A	A	A	A	G	G	A	A	T	T	G	G	C	C	T	T	G	G	C	C	A	A	C	C	G	G	G	G	G	G	T	T	G	G	C	C	C	C	G	G	A	A	A	A	A	A	G	G	C	C	A	A	T	T	C	C	C	C	A	A	T	T	G	G	A	A	G	G	A	A	C	C	C	C	A	A	C	C	T	T	G	G	G	G	A	G	G	A	NA	NA	T	T	T	T	C	C	T	C	NA	NA	G	G	C	C	NA	NA	T	T	T	T	G	G	T	T	A	A	G	G	T	T	C	T	G	G	G	G	C	T	A	G	A	A	G	A	T	T	G	G	C	C	G	G	A	A	C	C	T	T	G	T	G	G	C	C	A	A	C	C	T	C	A	G	C	C	T	T	NA	NA	C	C	A	A	T	A	A	A	C	T	A	A	A	A	T	G	G	G	C	C	G	G	G	A	G	G	A	G	G	A	G	A	T	C	T	T	G	A	A	T	T	T	G	G	C	C	A	A	C	T	C	C	T	C	G	G	NA	NA	T	T	G	A	C	C	G	G	C	C	G	A	A	A	G	G	C	C	A	G	A	G	T	C	A	G	A	T	G	G	T	C	C	T	C	C	T	T	G	G	C	A	T	C	NA	NA	A	A	A	A	C	C	T	T	T	C	A	A	C	C	G	G	G	G	T	T	T	T	A	A	T	C	T	C	A	G	C	T	C	T	NA	NA	T	C	T	C	G	A	C	T	C	C	A	C	G	C	A	G	A	G	G	A	G	G	C	A	G	A	G	G	T	G	G	G	G	G	T	T	C	C	C	C	T	C	C	A	T	T	T	T	C	C	T	G	T	T	G	G	T	A	T	C	G	G	C	T	A	G	C	C	C	T	C	C	C	C	A	A	T	A	G	G	C	C	G	A	C	A	A	A	T	C	G	G	G	G	C	C	C	C	T	T	C	C	T	C	T	A	A	A	A	A	C	C	C	C	G	G	C	C	T	T	T	T	G	G	G	G	A	A	G	G	T	T	C	C	G	G	T	T	A	A	A	A	G	G	T	T	C	C	T	T	G	G	T	T	C	C	G	G	T	T	C	C	G	G	A	A	G	G	T	T	C	C	C	C	G	G	C	C	G	G	G	G	C	C	A	A	C	C	C	C	C	C	C	C	G	G	G	G	A	A	G	G	C	C	G	G	G	G	T	T	G	G	T	T	A	A	C	C	A	A	G	G	G	G	C	C	A	A	C	C	G	G	A	A	T	T	C	C	C	C	T	T	G	G	T	T	C	C	C	C	A	A	T	T	G	G	A	A	T	T	A	A	G	G	C	C	A	A	G	G	C	C	A	A	T	T	C	C	C	C	A	A	C	C	A	A	G	G	A	A	G	G	C	C	T	T	T	T	G	G	T	T	A	A	C	C	G	G	C	C	T	T	C	C	A	A	C	C	C	C	G	G	A	A	A	A	G	G	G	G	T	T	A	A	T	T	A	A	G	G	G	G	A	A	A	A	G	G	G	G	A	A	A	A	A	A	C	C	C	C	G	G	G	G	T	T	T	T	G	G	A	A	A	A	C	C	T	T	T	T	T	T	T	T	A	A	G	G	C	C	T	T	G	G	A	A	C	C	C	C	C	G	T	C	A	A	A	A	T	T	C	C	T	T	A	A	C	C	G	G	A	A	G	G	C	C	C	C	G	G	C	C	G	G	A	A	T	T	C	C	T	T	C	C	C	C	G	G	C	C	G	G	T	T	C	C	C	C	G	G	C	C	A	A	C	C	G	G	A	A	C	C	A	A	C	C	C	C	A	A	A	A	A	A	A	A	G	G	C	C	C	C	C	C	G	G	A	A	C	C	C	C	C	C	G	G	C	C	G	G	G	G	A	A	C	C	C	C	T	T	G	G	G	G	A	A	G	G	T	T	C	C	G	G	A	A	A	A	G	G	T	T	C	C	C	C	C	C	G	G	G	G	A	A	A	A	A	A	C	C	C	C	A	A	A	A	C	C	A	A	T	T	G	G	T	T	T	T	G	G	A	A	C	C	T	T	T	T	C	C	A	A	C	C	C	C	G	G	G	G	C	C	A	A	T	T	G	G	T	T	A	A	G	G	C	C	T	T	G	G	A	A	C	C	T	T	A	A	A	A	C	C	T	T	A	A	C	C	T	T	A	A	C	C	C	C	T	T	T	T	C	C	A	A	A	A	G	G	A	A	C	C	C	C	A	A	A	A	G	G	A	A	T	T	C	C	G	G	C	C	G	G	A	A	A	A	A	A	A	A	C	C	T	T	G	G	G	G	T	T	G	G	G	G	A	A	A	A	T	T	A	A	C	C	G	G	T	T	T	T	T	T	T	T	G	G	T	T	A	A	T	T	A	A	C	C	A	A	C	C	A	A	T	T	T	T	A	A	A	A	G	G	C	C	A	A	T	T	T	T	C	C	T	T	T	T	A	A	G	G	C	C	G	G	C	C	A	A	G	G	T	T	G	G	G	G	C	C	A	A	C	C	G	G	A	A	T	T	C	C	C	C	C	C	A	A	G	G	G	G	A	A	A	A	C	C	G	G	G	G	G	G	T	T	G	G	C	C	T	T	A	A	A	A	C	C	A	A	T	T	T	T	T	T	T	T	G	G	NA	NA	T	T	T	T	T	T	G	G	G	G	T	T	G	G	C	C	T	T	T	T	T	T	A	A	T	T	G	G	T	T	A	A	A	A	G	G	G	G	C	C	A	A	G	G	T	T	T	T	C	C	C	C	T	T	G	G	T	T	A	A	T	T	C	C	G	G	G	G	C	C	C	C	G	G	T	T	A	A	C	C	T	T	A	A	T	T	G	G	T	T	G	G	C	C	T	T	A	A	T	T	T	T	G	G	T	T	C	C	T	T	T	T	C	C	C	C	T	T	G	G	T	T	C	C	A	A	G	G	T	T	G	G	C	C	T	T	C	C	G	G	C	C	G	G	A	A	C	C	C	C	A	A	T	T	A	A	A	A	C	C	C	C	A	A	T	T	C	C	A	A	A	A	T	T	T	T	T	T	C	C	T	T	T	T	G	G	A	A	A	A	A	A	T	T	C	C	A	A	G	G	A	A	G	G	C	C	A	A	A	A	A	A	C	C	A	A	T	T	G	G	A	A	G	G	A	A	C	C	G	G	G	G	C	C	NA	NA	G	G	C	C	C	C	T	T	A	A	T	T	A	A	C	C	A	A	C	C	G	G	T	T	T	T	C	C	A	A	G	G	T	T	G	G	C	C	T	T	G	G	G	G	T	T	A	A	G	G	T	T	A	A	A	A	C	C	A	A	T	T	T	T	G	G	T	T	A	A	C	C	G	G	G	G	A	A	T	T	T	T	T	T	G	G	A	A	T	T	A	A	A	A	A	A	A	A	A	A	A	A	T	T	A	A	C	C	T	T	T	T	G	G	C	C	C	C	C	C	A	A	G	G	A	A	C	C	A	A	A	A	T	T	T	T	A	A	T	T	A	A	T	T	A	A	A	A	A	A	T	T	G	G	G	G	G	G	G	G	T	T	G	G	C	C	A	A	A	A	C	C	C	C	G	G	G	G	G	G	T	T	T	T	T	T	A	A	G	G	G	G	T	T	T	T	C	C	C	C	T	T	G	G	A	A	C	C	C	C	T	T	G	G	G	G	G	G	C	C	T	T	G	G	G	G	T	T	A	A	A	A	A	A	C	C	A	A	G	G	G	G	G	G	A	A	A	A	G	G	A	C	G	G	NA	NA	NA	NA	G	G	G	G	A	A	C	C	T	T	T	T	C	C	T	T	T	T	T	T	C	C	A	A	C	C	G	G	G	G	C	C	C	C	T	T	A	A	T	T	A	A	C	C	C	C	G	G	T	T	G	G	C	C	G	G	G	G	G	G	G	G	T	T	G	G	A	A	C	C	G	G	T	T	C	C	T	T	T	T	A	A	A	A	T	T	G	G	NA	NA	T	T	G	G	G	G	T	T	G	G	G	G	T	T	C	C	G	G	A	A	C	C	T	T	A	A	C	C	C	C	A	A	G	G	G	G	A	A	T	T	G	G	T	T	NA	NA	G	G	A	A	C	C	C	C	T	T	C	C	G	G	G	G	G	A	C	A	C	C	G	A	A	A	T	T	NA	NA	A	A	A	G	C	C	NA	NA	A	A	G	A	G	T	T	T	G	A	C	G	G	G	G	G	T	C	T	C	T	G	G	G	C	T	G	A	C	T	NA	NA	C	T	C	A	A	C	C	C	G	G	A	C	C	T	C	T	T	T	C	C	A	G	T	T	T	T	A	C	A	A	T	C	C	T	C	T	A	A	T	T	G	G	C	C	C	C	C	C	A	G	A	A	C	C	C	C	G	G	A	G	A	T	A	T	C	T	C	C	G	A	T	T	C	C	G	G	T	T	NA	NA	G	G	A	A	G	G	A	G	C	C	A	G	A	G	G	G	C	T	NA	NA	T	C	G	A	G	G	A	G	C	T	C	T	C	C	A	G	T	G	A	G	C	C	G	G	T	T	T	T	G	A	C	C	G	A	G	G	C	T	NA	NA	G	G	T	G	T	A	C	C	A	A	G	G	G	G	T	T	A	G	G	C	T	T	G	G	G	G	G	G	T	T	C	A	T	C	C	C	G	G	A	A	G	G	G	G	T	T	G	A	C	A	A	G	C	A	G	T	T	T	C	T	G	G	A	G	C	C	A	G	A	G	T	T	C	T	T	C	G	G	A	A	NA	NA	C	T	T	A	A	A	A	A	A	A	A	A	G	A	A	C	C	C	G	A	C	C	C	C	C	C	A	G	C	C	A	A	A	G	C	A	A	A	C	T	A	G	C	C	T	T	A	T	A	A	C	C	A	A	G	A	C	T	A	A	A	G	G	G	C	C	C	C	G	G	A	A	C	C	G	G	A	A	A	A	C	C	G	G	G	G	C	C	G	G	A	A	T	T	G	G	C	C	T	T	G	G	T	T	G	G	A	A	T	T	G	G	A	A	A	A	G	G	G	G	T	T	G	G	G	G	A	A	A	A	T	T	T	T	T	T	A	A	T	T	A	A	C	C	C	C	T	T	A	A	T	T	G	G	C	C	T	T	G	G	C	C	C	C	A	A	C	C	T	T	T	T	G	G	A	A	C	C	G	G	T	T	C	C	C	C	A	A	G	G	C	C	A	A	G	G	A	A	G	G	C	C	C	C	A	A	C	C	A	A	A	A	C	C	A	A	A	A	C	C	G	G	G	G	G	G	A	A	G	G	A	A	G	G	T	T	A	A	A	A	G	G	C	C	G	G	T	T	A	A	A	A	C	C	NA	NA	T	T	G	G	C	C	T	T	A	A	G	G	T	T	G	G	C	C	A	A	G	G	T	T	C	C	C	C	A	A	G	G	T	T	C	C	C	C	C	C	G	G	G	G	T	T	C	C	G	G	A	A	G	G	T	T	T	T	C	C	G	G	G	G	G	G	A	A	T	T	A	A	G	G	A	A	C	C	A	A	C	C	T	T	T	T	A	A	A	A	A	A	T	T	A	A	C	C	C	C	A	A	C	C	A	A	C	C	G	G	C	C	G	G	A	A	A	A	T	T	C	C	G	G	G	G	C	C	T	T	C	C	A	A	G	G	A	A	G	G	T	T	C	C	C	C	G	G	A	A	A	A	T	T	T	T	A	A	C	C	C	C	G	G	A	A	C	C	T	T	T	T	A	A	A	A	C	C	A	A	A	A	G	G	T	T	T	T	C	C	G	G	G	G	A	A	A	A	T	T	A	A	C	C	T	T	A	A	G	G	T	T	A	A	T	T	G	G	G	G	T	T	C	C	G	G	A	A	T	T	G	G	A	A	A	A	A	A	T	T	T	T	T	T	A	A	G	G	C	C	T	T	C	C	C	C	C	C	G	G	T	T	C	C	T	T	C	C	T	T	G	G	G	G	T	T	G	G	C	C	C	C	C	C	C	C	G	G	T	T	T	T	T	T	T	T	A	A	G	G	T	T	T	T	G	G	G	G	A	A	C	C	G	G	A	A	A	A	C	C	T	T	T	T	G	G	A	A	C	C	G	G	A	A	C	C	T	T	G	G	C	C	C	C	A	A	G	G	C	C	C	C	T	T	A	A	T	T	C	C	A	A	A	A	G	G	G	G	G	G	T	T	C	C	G	G	A	A	C	C	G	G	C	C	T	T	A	A	C	C	A	A	C	C	G	G	C	C	T	T	G	G	C	C	A	A	T	T	A	A	C	C	A	A	G	G	C	C	C	C	A	A	T	T	G	G	C	C	T	T	G	G	T	T	T	T	A	A	C	C	C	C	C	C	T	T	T	T	T	T	A	A	A	A	G	G	G	G	G	G	C	C	A	A	A	A	G	G	C	C	A	A	A	A	T	T	C	C	G	G	T	T	G	G	C	C	C	C	A	G	G	G	G	G	G	G	T	T	A	A	T	T	G	G	T	T	G	G	G	G	G	G	C	C	C	C	A	A	G	G	G	G	A	A	C	C	G	G	C	C	C	C	A	A	A	A	G	G	G	G	A	A	T	T	A	A	G	G	G	G	T	T	T	T	T	T	T	T	G	G	G	G	C	C	T	T	G	G	C	C	G	G	T	T	C	C	G	G	A	A	C	C	T	T	C	C	C	C	G	G	T	T	T	T	A	A	T	T	A	A	C	C	C	C	T	T	C	C	C	C	C	C	C	C	G	G	C	C	T	T	T	T	T	T	C	C	C	C	G	G	G	G	T	T	A	A	T	T	T	T	C	C	C	C	A	A	G	G	A	A	G	G	G	G	C	C	C	C	G	G	T	T	C	C	T	T	G	G	G	G	G	G	C	C	T	T	G	G	A	A	C	C	A	A	A	A	C	C	A	A	G	G	T	T	T	T	G	G	G	G	G	G	A	A	T	T	G	G	A	A	A	A	C	C	G	G	G	G	A	A	C	C	C	C	A	A	C	C	A	A	T	T	G	G	G	G	C	C	A	A	G	G	T	T	A	A	G	G	T	T	A	A	G	G	T	T	T	T	A	A	A	A	G	G	A	A	G	G	T	T	T	T	A	A	A	A	T	T	G	G	C	C	G	G	T	T	C	C	C	C	T	T	A	A	G	G	A	A	A	A	A	A	C	C	C	C	C	C	A	A	G	G	T	T	G	G	A	A	T	T	C	C	T	T	C	C	A	A	C	C	G	G	A	A	G	G	C	C	C	C	A	A	T	T	G	G	C	C	G	G	G	G	C	C	G	G	T	T	A	A	G	G	C	C	C	C	C	C	G	G	G	G	C	C	T	T	T	T	G	G	C	C	A	A	C	T	T	T	G	G	T	T	G	G	A	A	T	T	T	T	C	C	G	G	G	G	A	A	T	T	G	G	T	T	C	C	A	A	C	C	C	C	C	C	G	G	G	G	A	A	C	C	A	A	G	G	T	T	T	T	G	G	A	A	C	C	T	T	C	C	C	C	A	A	C	C	C	C	T	T	C	C	T	T	G	G	A	A	G	G	T	T	T	T	T	T	C	C	T	T	G	G	C	C	G	G	A	A	G	G	G	G	C	C	T	T	T	T	C	C	T	T	T	T	G	G	A	A	G	G	A	A	T	T	T	T	C	C	A	A	A	A	G	G	A	A	A	A	C	C	T	T	A	A	C	C	C	C	C	C	C	C	G	G	T	T	C	C	T	T	T	T	C	C	T	T	G	G	G	G	A	A	G	G	G	G	C	C	T	T	A	A	T	T	T	T	G	G	G	G	C	C	G	G	A	A	G	G	C	C	A	A	A	A	C	C	G	G	G	G	A	A	G	G	C	C	A	A	G	G	A	A	C	C	A	A	C	C	C	C	C	C	A	A	G	G	G	G	C	C	G	G	C	C	A	A	T	T	A	A	T	T	T	T	A	A	G	G	A	A	C	C	A	A	T	T	A	A	G	G	T	T	T	T	G	G	G	G	C	C	C	C	G	G	C	C	G	G	G	G	G	G	G	G	T	T	T	T	C	C	G	G	C	C	C	C	G	G	C	C	T	T	T	T	A	A	A	A	G	G	C	C	A	A	T	T	C	C	G	G	T	T	G	G	T	T	G	G	G	G	T	T	T	T	C	C	A	A	T	T	T	T	G	G	T	T	G	G	C	C	C	T	NA	NA	C	C	A	A	A	A	C	C	G	G	G	G	T	T	A	A	G	G	C	C	G	G	G	G	G	G	A	A	C	C	C	C	G	G	NA	NA	G	G	T	T	G	G	C	C	C	C	C	C	T	T	C	C	A	A	G	G	T	T	C	C	C	C	T	T	C	C	T	T	A	A	C	C	G	G	T	T	C	C	A	A	A	A	G	G	G	G	G	G	A	A	C	C	NA	NA	G	G	T	T	G	G	C	C	G	G	A	A	A	A	C	C	T	T	C	C	G	G	T	T	C	C	A	A	C	C	T	T	A	A	C	C	G	G	T	T	A	A	A	A	A	A	T	T	G	G	G	G	G	G	G	G	T	T	A	A	G	G	T	T	C	C	A	A	T	T	G	G	C	C	A	A	G	G	C	C	C	C	C	C	T	T	C	C	C	C	C	C	C	C	C	C	T	T	T	T	A	A	C	C	G	G	A	A	G	G	A	A	G	G	A	A	G	G	G	G	T	T	G	G	C	C	A	A	A	A	A	A	C	C	G	G	G	G	G	G	C	C	G	G	C	C	A	A	C	C	G	G	T	T	C	C	T	T	C	C	C	C	T	T	G	G	C	C	T	T	A	A	T	T	A	A	C	C	C	C	G	G	T	T	G	G	C	C	G	G	C	C	C	C	T	T	C	C	G	G	C	C	T	T	T	T	G	G	G	G	G	G	A	A	NA	NA	C	C	A	A	T	T	T	T	A	A	T	T	A	A	C	C	G	G	G	G	T	T	T	T	C	C	G	G	T	T	C	C	T	T	G	G	A	A	T	T	T	T	G	G	A	A	T	T	G	G	A	A	A	A	C	C	C	C	C	C	A	A	A	A	A	A	C	C	A	A	A	A	G	G	G	G	A	A	A	A	C	C	C	C	T	T	T	T	T	T	C	C	A	A	G	G	C	C	C	C	T	T	G	G	A	A	G	G	A	A	C	C	A	A	A	A	G	G	G	G	A	A	T	T	A	A	G	G	A	A	C	C	A	A	C	C	T	T	G	G	G	G	G	G	A	A	G	G	G	G	C	C	G	G	C	C	C	C	C	C	C	C	T	T	C	C	T	T	C	C	T	T	G	G	A	A	C	C	A	A	C	C	A	A	A	A	C	A	T	T	G	G	T	T	A	A	C	C	A	A	G	G	T	T	C	C	G	G	A	A	A	A	C	C	G	G	G	G	C	C	T	T	C	C	C	C	A	A	G	G	C	C	G	C	A	A	T	T	C	C	G	G	C	C	C	C	A	A	C	C	G	G	C	C	C	C	G	G	C	C	G	G	G	G	G	G	T	T	G	G	T	T	G	G	C	C	C	C	A	A	A	A	A	A	G	G	C	C	C	C	G	G	C	C	C	C	C	C	C	C	NA	NA	C	C	G	G	C	C	G	G	A	A	A	A	T	T	A	A	A	A	C	C	A	A	A	A	A	A	G	G	A	A	C	C	T	T	G	G	C	T	T	T	C	C	T	T	C	C	A	A	C	C	G	G	C	C	C	C	C	C	A	A	T	T	T	T	C	C	A	A	T	T	C	C	C	C	G	G	G	G	C	C	G	G	A	A	A	A	T	T	A	A	G	G	C	C	G	G	C	C	C	C	G	G	A	A	G	G	A	A	C	C	G	G	C	C	A	A	A	A	A	G	G	G	C	C	T	T	C	C	C	C	G	G	T	T	G	G	T	T	T	T	C	C	T	T	C	C	G	G	G	G	T	T	C	C	G	G	T	T	NA	NA	G	G	C	C	C	C	G	G	A	A	C	C	T	T	A	A	C	C	T	T	A	A	C	C	G	G	C	C	G	G	G	G	A	A	A	A	G	G	A	A	C	C	A	G	T	C	T	T	C	C	T	T	NA	NA	G	G	A	A	C	C	G	G	C	C	T	T	NA	NA	A	A	G	G	C	C	A	A	T	T	G	G	C	C	A	A	A	A	T	T	C	C	A	A	A	A	A	A	C	C	G	G	G	G	A	A	C	C	A	A	T	T	G	G	A	A	C	C	G	G	C	C	A	A	G	G	T	T	A	A	T	T	G	G	A	A	C	C	G	T	C	C	T	T	C	C	T	T	A	A	A	A	T	T	C	C	C	C	C	C	T	T	T	T	G	G	A	A	T	T	A	A	C	C	A	A	A	A	A	A	A	A	G	G	G	G	G	G	T	T	C	C	G	G	C	C	A	A	A	A	C	C	G	G	G	G	C	C	G	G	A	A	C	C	T	T	C	C	A	A	C	C	G	T	A	G	C	C	A	A	G	G	G	G	C	C	C	C	C	C	A	A	G	G	G	G	G	G	C	C	A	A	A	A	G	G	NA	NA	C	C	T	T	T	T	C	C	C	C	G	G	T	T	A	A	T	T	A	A	T	T	G	G	C	C	G	G	C	C	G	G	C	C	C	C	T	T	C	C	G	G	C	C	G	G	C	C	A	A	G	G	A	A	G	G	C	C	G	G	A	A	A	T	A	A	C	C	A	A	A	A	A	A	G	G	T	T	G	G	C	C	T	T	G	G	A	A	C	C	T	T	A	A	G	G	C	C	G	G	A	A	G	G	A	A	T	T	T	T	G	G	T	T	A	A	A	G	T	T	C	C	A	A	A	A	C	C	A	A	G	G	A	A	G	G	T	T	A	A	G	G	C	C	G	G	NA	NA	T	T	G	G	A	A	C	C	G	G	G	G	A	A	A	A	G	G	C	C	G	G	C	C	T	T	A	A	T	T	C	C	A	A	C	C	T	T	A	A	G	G	A	A	G	G	T	T	T	T	T	T	G	G	C	C	A	A	G	G	G	G	A	A	A	A	A	A	C	C	T	T	T	T	G	G	C	C	A	A	G	G	A	A	G	G	G	G	A	A	A	A	T	T	G	G	A	A	A	A	C	C	A	A	T	T	C	C	G	G	G	G	G	G	A	A	C	C	G	G	C	C	G	G	C	C	G	G	A	A	T	T	A	A	C	C	G	G	G	G	G	G	T	T	A	A	G	G	T	T	T	T	A	A	C	C	A	A	C	C	T	T	G	G	A	A	G	G	C	C	C	C	C	C	G	G	C	C	C	C	G	G	T	T	C	C	C	C	A	A	G	G	G	T	T	T	T	T	G	G	G	G	C	C	G	G	A	A	A	A	C	C	G	G	T	C	A	A	C	C	C	C	A	A	C	C	C	C	A	A	G	G	G	G	A	A	G	G	C	C	G	G	A	A	C	C	G	G	C	C	T	T	G	G	G	G	G	G	A	A	T	T	A	A	T	T	T	T	G	G	A	A	A	A	C	C	C	C	C	C	C	C	C	C	G	G	T	T	G	G	T	T	G	G	A	A	A	A	A	A	T	T	C	C	G	G	A	A	A	A	A	A	A	A	C	A	C	C	A	A	A	A	A	A	T	T	C	C	A	A	G	G	G	G	C	C	A	A	A	A	C	C	T	T	C	C	C	C	T	T	C	C	C	C	C	C	G	G	T	T	A	A	G	G	A	A	C	C	A	A	G	G	G	G	A	A	C	C	A	A	T	T	C	C	C	C	G	G	G	G	G	G	C	C	T	T	T	T	C	C	G	G	NA	NA	G	G	T	T	C	C	T	T	G	G	A	A	T	T	A	A	C	C	T	T	C	C	G	G	A	A	A	A	T	T	G	G	C	C	C	C	G	G	C	C	A	A	A	A	T	T	G	G	A	A	T	T	C	C	T	T	C	C	C	C	T	T	C	C	G	G	T	T	T	C	G	A	NA	NA	G	G	A	A	C	C	C	C	C	C	T	T	A	A	G	G	G	G	G	G	A	A	C	C	T	T	G	G	C	C	T	T	C	C	C	C	G	G	T	T	A	A	T	T	A	A	T	T	T	T	G	G	A	A	C	C	T	T	T	T	A	A	T	T	G	G	T	T	A	A	G	G	T	T	A	A	C	C	A	A	G	G	C	C	A	A	A	A	G	G	G	G	C	C	G	G	T	T	A	A	C	C	C	C	C	C	C	C	C	C	C	C	G	G	C	C	C	C	T	T	G	G	G	G	G	G	A	A	C	C	T	T	G	G	C	C	A	A	A	A	A	A	C	C	G	G	G	G	C	C	C	C	G	G	T	T	A	A	T	T	G	G	G	G	A	A	C	C	A	A	G	G	A	A	C	C	T	T	C	C	T	T	T	T	A	A	C	C	C	C	A	A	A	A	C	C	G	G	T	T	A	A	G	G	G	G	C	C	T	T	T	T	C	C	G	G	A	A	A	A	G	G	C	C	T	T	A	A	G	G	A	A	T	T	T	T	G	G	G	G	T	T	C	C	G	G	T	T	T	T	A	A	G	G	C	C	C	C	T	C	A	A	G	G	T	T	A	A	C	C	G	G	C	C	C	C	G	G	T	T	T	T	C	C	G	G	G	G	T	T	A	A	T	T	A	A	G	G	C	C	T	T	C	C	G	G	G	G	T	T	G	G	G	G	C	C	G	G	G	G	T	T	A	A	C	C	C	C	C	C	A	A	A	A	T	T	NA	NA	A	A	A	A	T	C	T	T	G	G	C	C	T	T	C	C	C	C	G	G	C	C	G	G	A	A	A	A	G	G	A	A	G	G	G	G	T	T	T	T	G	G	C	C	A	A	G	G	C	C	T	T	A	A	C	C	A	A	A	A	T	T	C	C	C	C	G	G	C	C	T	T	G	G	NA	NA	T	T	C	C	A	A	A	A	C	C	T	T	A	A	A	A	G	G	C	C	T	T	G	G	G	G	G	G	G	G	T	T	T	T	G	G	C	C	G	G	T	T	A	A	G	G	T	T	G	G	A	A	C	C	A	A	G	G	G	G	A	A	G	G	G	G	G	G	T	T	T	T	A	A	A	A	G	G	T	T	A	A	C	C	A	A	T	T	A	A	G	G	A	A	T	T	A	A	G	G	G	G	C	C	G	G	A	A	G	G	G	G	T	T	G	G	G	G	A	A	T	T	G	G	C	C	C	C	G	G	G	G	A	A	T	T	G	G	C	C	C	C	G	G	A	A	G	G	G	G	T	T	G	G	A	A	G	G	C	C	T	T	T	T	A	A	A	A	G	G	G	G	C	C	C	C	T	T	C	C	A	A	G	G	C	C	C	C	G	G	A	A	G	G	G	G	A	A	G	G	G	G	A	A	T	T	G	G	G	G	A	A	G	G	A	A	T	T	A	A	T	T	G	G	A	A	G	G	A	A	T	T	C	C	C	C	C	C	T	T	A	A	C	C	T	T	T	T	A	A	T	T	G	G	A	A	T	T	C	C	A	A	G	G	G	G	T	T	C	C	A	A	A	A	G	G	G	G	G	G	C	C	A	A	C	C	T	T	T	T	A	A	A	A	G	G	G	G	NA	NA	G	G	G	G	T	T	C	C	C	C	A	A	C	C	A	A	C	C	T	T	G	G	T	T	G	G	T	T	G	G	A	A	A	A	C	C	G	G	G	G	T	T	G	G	T	T	A	A	C	C	G	G	C	C	C	C	C	C	A	A	A	A	G	G	C	G	T	T	T	T	G	G	C	C	A	A	C	C	G	G	G	G	C	C	T	T	C	C	C	C	C	C	G	G	C	C	A	A	G	G	G	G	G	G	C	C	T	T	T	T	T	T	G	G	C	C	G	G	A	A	A	A	C	C	G	G	T	T	T	T	C	C	T	T	C	C	T	T	C	C	T	T	T	T	C	C	A	A	T	T	C	C	C	C	C	C	G	G	C	C	T	T	C	C	A	A	T	T	A	A	A	A	G	G	T	T	T	T	A	A	C	C	A	A	T	T	A	A	T	T	A	A	A	A	G	G	C	C	T	T	C	C	C	C	A	A	T	T	G	G	C	C	C	C	C	C	G	G	G	G	C	C	G	G	G	G	A	A	G	G	C	C	C	C	T	T	T	T	G	G	G	G	G	G	C	C	C	C	C	C	T	T	T	T	C	C	G	G	C	C	G	G	C	C	T	T	T	T	G	G	T	T	G	G	T	T	G	G	G	G	C	C	G	G	A	A	G	G	G	G	T	T	C	C	T	T	C	C	A	A	T	T	C	C	T	T	A	A	A	A	A	A	G	G	G	G	G	G	C	C	C	C	C	C	G	G	A	A	C	C	A	A	T	T	T	T	A	A	G	A	T	T	T	T	C	C	A	A	A	A	C	C	A	A	A	A	G	G	A	A	G	G	C	C	A	A	G	G	T	T	C	C	G	G	G	G	T	T	G	G	C	C	T	T	A	A	G	G	C	C	C	C	C	C	A	A	G	G	T	T	G	G	C	C	C	C	G	G	T	T	G	G	T	T	T	T	G	G	A	A	T	T	A	A	G	G	A	T	G	G	G	G	T	T	T	T	NA	NA	G	G	G	G	G	G	G	G	A	A	NA	NA	G	G	C	C	C	C	C	C	G	G	A	A	G	G	C	C	G	G	T	T	C	C	G	G	G	G	G	G	T	T	G	G	C	C	T	T	C	C	G	G	A	A	C	C	G	G	C	C	C	C	A	A	A	A	T	T	G	G	C	C	C	C	A	A	G	G	T	T	NA	NA	G	G	NA	NA	A	A	G	G	T	T	C	C	C	C	A	A	G	G	G	G	G	G	C	C	A	A	T	T	G	G	A	A	C	C	C	C	T	T	C	C	A	G	NA	NA	A	A	C	C	C	C	G	G	C	C	C	C	A	A	C	C	C	C	A	A	G	G	T	T	T	T	C	C	G	G	G	G	T	T	A	A	G	G	A	A	G	G	T	T	C	C	C	C	A	A	C	C	T	T	A	A	C	C	T	T	G	G	G	G	T	T	T	T	C	C	G	G	C	C	T	T	G	G	C	C	G	G	C	C	G	G	C	C	C	C	C	C	C	C	G	G	G	G	A	A	C	C	T	T	G	G	G	G	A	A	T	T	C	C	T	T	C	C	G	G	G	G	G	A	G	G	A	A	T	T	C	C	T	T	A	A	G	G	C	C	T	T	T	T	C	C	G	G	A	A	G	G	C	C	G	G	G	G	A	A	T	T	T	T	C	C	C	C	C	C	G	G	G	G	T	T	A	A	T	T	G	G	G	G	T	T	C	C	C	C	T	T	G	G	G	G	G	G	G	G	A	A	A	A	G	G	G	G	C	C	T	T	C	C	T	T	C	C	T	T	G	G	T	T	A	A	G	G	G	G	G	G	A	A	A	A	T	T	C	C	C	C	T	T	T	T	G	G	G	G	G	G	C	C	C	C	C	C	C	C	T	T	T	T	C	C	G	G	G	G	G	G	G	G	T	T	G	G	A	G	A	A	A	A	G	G	G	A	C	C	C	C	T	T	G	G	G	G	G	G	C	C	T	T	G	G	C	C	G	G	A	A	G	G	A	A	C	C	G	G	C	C	C	C	G	G	G	G	C	C	C	C	A	A	C	C	C	C	C	C	T	T	C	C	C	C	A	A	C	C	C	C	C	C	G	G	C	C	A	A	C	C	T	T	A	A	A	A	C	C	G	G	C	C	A	A	A	A	G	G	A	A	A	A	C	C	A	A	A	A	C	C	G	G	A	A	G	G	G	G	G	G	A	A	G	G	A	A	G	G	A	A	A	A	A	A	A	A	C	C	G	G	T	T	T	T	T	T	C	C	G	G	A	A	G	G	G	G	C	C	T	T	T	T	C	C	G	G	G	G	G	G	C	C	C	C	A	A	G	T	A	A	C	C	A	G	C	C	T	T	A	A	A	A	T	T	C	C	A	A	C	C	G	G	C	C	C	C	C	T	C	C	G	G	G	G	C	C	G	G	T	T	C	C	G	G	G	G	G	G	T	T	G	G	G	G	T	T	C	C	C	C	G	G	G	G	T	T	G	G	A	A	A	A	G	G	C	C	T	T	C	C	A	A	G	G	T	T	A	A	G	G	G	G	T	T	G	G	G	G	C	C	G	G	C	C	G	G	A	A	G	G	C	C	C	C	A	A	T	T	G	G	A	A	G	G	NA	NA	A	A	A	A	G	G	A	A	A	A	C	C	A	A	G	G	T	T	C	C	A	A	T	T	C	C	G	G	G	G	G	G	G	G	C	C	T	T	G	G	T	T	C	C	C	C	A	A	G	G	T	T	G	G	G	G	A	A	G	G	G	G	A	A	A	A	C	C	G	G	G	G	G	G	T	T	G	G	A	A	C	C	G	G	G	G	T	T	G	G	C	C	G	G	G	G	T	T	T	T	C	C	T	T	G	G	C	C	T	T	A	A	C	C	C	C	C	C	G	G	C	C	C	C	G	G	A	A	A	A	G	G	A	A	T	T	G	G	G	G	C	C	C	C	G	G	C	C	A	A	G	G	T	T	G	G	T	T	C	C	G	G	C	C	G	G	T	T	A	A	G	G	G	G	C	C	G	G	G	A	T	T	A	A	T	T	T	T	G	G	A	A	G	G	T	T	G	G	G	G	G	G	T	T	T	T	C	C	G	G	C	C	T	T	A	A	A	A	A	A	C	C	G	G	G	G	G	G	G	G	C	C	C	C	T	T	T	T	A	A	T	T	G	G	T	C	G	G	T	T	C	C	A	A	G	G	G	G	C	C	C	C	G	G	C	C	C	C	C	C	T	T	C	C	A	A	G	G	T	T	T	T	C	C	C	C	G	G	T	T	G	G	A	A	A	A	A	A	C	C	A	A	G	G	C	C	C	C	A	A	C	C	A	A	A	A	G	G	C	C	A	A	C	C	G	G	C	C	C	C	C	C	G	G	A	A	A	A	A	A	A	A	C	C	C	C	A	A	G	G	T	T	G	G	T	T	G	G	C	C	G	G	A	A	T	T	G	G	C	C	T	T	T	T	A	A	A	A	G	G	C	C	T	T	A	A	A	A	A	A	T	T	A	A	T	T	T	T	A	A	G	G	G	G	C	C	C	C	T	T	T	T	G	G	A	A	T	T	G	G	A	A	C	C	C	C	A	A	G	G	A	A	G	G	C	C	T	T	G	G	T	T	G	G	A	A	C	C	T	T	C	C	G	G	G	G	A	A	G	G	A	A	T	T	C	C	G	G	C	C	G	G	T	T	C	C	G	G	G	G	A	A	T	T	C	C	G	G	G	G	NA	NA	G	G	A	A	T	T	G	G	G	G	A	A	T	T	G	G	C	C	G	G	G	G	T	T	C	C	T	T	T	T	C	C	G	G	T	T	A	A	G	G	G	G	A	A	T	T	G	G	G	G	A	A	T	T	G	G	G	G	C	C	A	A	T	T	T	T	A	A	A	A	G	G	T	T	T	T	T	T	C	C	A	A	A	A	G	G	C	C	A	A	C	C	A	A	A	A	T	T	T	T	C	C	G	G	G	G	T	T	A	A	A	A	G	G	C	C	C	C	G	G	T	T	A	A	C	C	G	G	C	C	T	T	G	G	C	C	G	G	C	C	A	A	G	G	T	T	C	C	T	T	G	G	G	G	G	G	G	G	A	A	A	A	T	T	T	T	A	A	T	T	G	G	A	A	A	A	G	G	G	G	G	G	T	T	T	T	A	A	G	G	T	T	G	G	G	G	G	G	T	T	C	C	A	A	G	G	G	G	G	G	C	C	C	C	G	G	C	C	C	C	T	T	C	C	T	T	G	G	A	A	G	G	A	A	G	G	C	C	G	G	G	G	A	A	T	C	T	T	A	A	C	C	A	A	G	G	C	C	C	C	T	T	T	T	G	G	C	C	G	G	G	G	C	C	C	C	A	A	A	A	T	T	G	G	C	C	A	A	C	C	T	T	A	A	G	G	G	G	G	G	T	T	A	A	A	A	T	T	G	G	G	G	C	C	C	C	T	T	G	G	T	T	G	G	C	C	G	G	C	C	C	C	G	G	G	G	C	C	C	C	A	A	G	G	A	A	G	G	A	A	C	C	C	C	A	A	T	T	T	T	G	G	T	T	G	G	G	G	G	G	T	T	A	A	A	A	C	C	T	T	A	A	A	A	G	G	T	T	A	A	G	G	C	C	T	T	G	G	A	A	G	G	T	T	T	T	C	C	A	A	T	T	T	T	T	T	T	T	C	C	C	C	C	C	C	C	A	A	C	C	T	T	G	G	G	G	T	T	A	A	T	T	G	G	G	G	A	A	A	A	C	C	C	C	T	T	G	G	C	C	T	T	T	T	G	G	A	A	A	A	A	A	C	C	G	G	T	T	G	G	A	A	A	A	T	T	C	C	A	A	A	A	A	A	T	T	T	T	C	C	C	C	A	A	T	T	C	C	T	T	T	T	C	C	A	A	C	C	T	T	C	C	G	G	C	C	A	A	T	T	G	G	T	T	G	G	T	T	C	C	G	G	C	C	C	C	C	C	C	C	G	G	A	A	G	G	C	C	A	A	G	G	A	A	G	G	T	T	A	A	G	G	G	G	A	A	T	T	A	A	G	G	T	T	C	C	C	C	A	A	C	C	T	T	C	C	A	A	A	A	G	G	G	G	A	A	C	C	C	C	A	A	A	A	G	G	C	C	A	A	A	A	C	C	T	T	T	T	G	G	T	T	T	T	NA	NA	T	T	C	C	C	C	C	C	A	A	C	C	A	A	T	T	A	A	C	C	T	T	G	G	A	A	G	G	A	A	G	G	G	G	G	G	G	G	A	A	C	C	G	G	G	G	G	G	A	A	A	A	G	G	A	A	C	C	C	C	C	A	G	G	A	A	A	A	C	C	G	G	C	C	T	T	G	G	G	G	G	G	A	A	C	C	NA	NA	T	T	G	G	G	G	A	A	C	C	G	G	C	C	A	A	G	G	T	T	G	G	T	T	G	G	A	A	A	A	G	G	G	G	G	G	A	A	G	G	A	A	G	G	G	G	G	G	C	C	C	C	NA	NA	T	T	A	A	G	G	C	C	G	G	C	C	G	G	G	G	G	G	G	G	G	G	G	G	T	T	A	A	T	T	A	A	C	C	T	T	T	T	T	T	C	C	T	T	T	T	T	T	T	T	G	G	G	G	T	T	T	T	G	G	T	T	T	T	G	G	C	C	C	C	A	A	G	G	G	G	C	C	T	T	G	G	C	C	T	T	A	A	A	A	G	G	C	C	G	G	G	G	T	T	G	G	T	T	A	A	A	A	T	T	A	A	G	G	C	C	A	A	T	T	G	G	C	C	C	C	G	G	C	C	G	G	T	T	T	T	G	G	G	G	G	G	A	A	A	A	C	C	C	C	A	A	T	T	G	G	C	C	T	T	G	G	G	G	C	C	T	T	G	G	G	G	A	A	C	C	A	A	T	T	T	T	T	T	G	G	C	C	T	T	A	A	C	C	A	A	A	A	G	G	C	C	C	C	G	G	T	T	T	T	C	C	T	T	C	C	A	A	T	T	T	T	C	C	C	C	G	G	A	A	G	G	C	C	C	C	A	A	G	G	T	T	NA	NA	C	C	G	G	T	T	T	T	C	C	G	G	T	T	G	G	G	G	G	G	C	C	C	C	C	C	T	T	A	A	T	T	C	C	C	C	C	C	G	G	A	A	C	C	A	A	C	C	T	T	G	G	T	T	C	C	G	G	A	A	G	G	C	C	G	G	A	A	A	A	G	G	A	A	C	C	G	G	A	A	G	G	C	C	T	T	G	G	C	C	T	T	A	A	C	C	G	G	C	C	C	C	A	A	C	C	T	T	C	C	T	T	G	G	T	T	A	A	A	A	A	A	A	A	G	G	G	G	G	G	C	C	C	C	C	C	C	C	C	C	A	A	G	G	T	T	A	A	T	T	G	G	T	T	C	C	G	G	G	G	G	G	C	C	G	G	T	T	G	G	G	G	A	A	C	C	C	C	T	T	G	G	G	G	T	T	T	T	C	C	A	A	A	A	T	G	A	A	A	A	T	T	T	T	A	A	G	G	C	C	C	C	A	A	A	A	T	T	T	T	T	T	G	G	C	C	A	A	G	G	T	T	A	A	T	T	G	G	G	G	G	G	A	A	T	T	T	T	G	G	G	G	A	A	A	A	T	T	G	G	A	A	A	A	G	G	A	A	C	C	T	T	T	T	C	C	A	A	G	G	A	A	A	A	C	C	C	C	T	T	G	G	A	A	T	T	A	A	A	A	G	G	A	A	T	T	G	G	T	T	A	A	T	T	C	C	C	C	A	A	C	C	T	T	C	C	T	T	A	A	A	A	A	A	G	G	T	T	T	T	T	T	T	T	G	G	C	C	C	C	T	T	A	A	C	C	T	T	C	C	C	C	G	G	G	G	G	G	C	C	A	A	C	C	G	G	T	T	G	G	A	A	T	T	T	T	T	T	T	T	G	G	C	C	T	T	C	C	A	A	T	T	G	G	T	T	T	T	G	G	G	G	G	G	T	T	G	G	C	C	G	G	G	G	G	G	G	G	A	A	G	A	G	G	T	T	G	G	A	A	A	A	T	T	T	T	T	T	A	A	C	C	C	C	A	A	T	T	G	G	G	G	A	A	G	G	A	A	T	T	C	C	G	G	G	G	A	A	A	A	C	C	C	C	A	A	A	A	A	A	G	G	G	G	T	T	G	A	T	T	T	T	A	A	T	T	C	C	G	G	G	G	C	C	A	A	T	T	T	T	G	G	T	T	C	C	G	G	G	G	C	C	A	G	A	A	A	A	G	G	A	A	T	T	G	G	T	T	A	A	G	G	T	T	T	T	A	A	T	T	G	G	C	C	T	T	G	G	G	G	C	C	T	T	T	T	C	C	G	G	G	G	T	T	G	G	T	T	G	G	G	G	T	T	C	C	A	A	C	C	C	T	A	A	A	A	T	T	A	A	C	C	T	T	C	C	G	G	G	G	G	G	G	G	C	C	A	A	A	A	A	A	A	A	C	C	T	T	NA	NA	T	T	A	A	G	G	G	G	A	A	G	G	G	G	T	T	C	C	C	C	T	T	G	G	A	A	T	T	T	T	T	T	G	G	G	G	A	A	G	G	A	A	G	G	C	C	G	G	T	T	T	T	A	A	G	G	A	A	G	G	G	G	C	C	T	T	T	T	G	G	A	G	A	A	G	G	G	G	C	C	G	G	T	T	A	A	A	A	A	A	A	A	A	A	A	A	G	G	G	G	A	A	T	T	A	A	A	A	T	T	G	G	T	T	T	T	A	A	A	A	T	T	G	G	G	G	T	T	C	C	G	G	G	G	T	T	T	T	A	A	A	A	A	A	A	A	T	T	T	T	G	G	A	A	T	T	A	A	G	G	A	A	T	T	T	T	A	A	G	G	G	G	A	A	T	T	T	T	A	A	A	A	T	T	G	G	C	C	A	A	A	A	G	G	T	T	T	T	T	T	G	G	G	G	T	T	G	G	G	G	T	T	A	A	A	A	A	A	T	T	T	T	C	C	G	G	G	G	G	G	A	A	T	T	C	C	C	C	G	G	G	G	G	G	C	C	C	C	T	T	G	G	T	T	G	G	C	C	T	T	C	C	NA	NA	A	A	NA	NA	C	C	C	C	T	T	T	T	G	G	C	C	G	G	A	A	G	G	G	G	C	C	T	T	G	G	G	G	A	A	C	C	G	G	A	A	T	T	A	A	C	C	T	T	C	C	G	G	C	C	A	A	G	G	C	C	G	G	A	A	T	T	C	C	A	A	A	A	A	A	C	C	C	C	A	A	G	G	A	A	A	A	T	T	T	T	C	C	G	G	T	T	A	A	C	C	C	C	A	A	C	C	A	A	C	C	T	T	A	A	C	C	C	C	G	G	T	T	G	G	G	G	G	G	A	A	A	A	T	T	G	G	C	C	G	G	G	G	G	G	T	T	T	T	T	T	G	G	T	T	C	C	G	G	C	C	A	A	T	T	T	T	G	G	C	C	C	C	A	A	A	A	C	C	T	T	A	A	C	C	C	C	T	T	A	A	T	T	G	G	A	A	A	A	G	G	C	C	T	T	T	T	T	T	G	G	G	G	G	G	G	G	G	G	T	T	G	G	C	C	T	T	A	T	G	G	A	A	C	C	G	G	T	T	C	C	T	T	C	C	G	G	C	C	C	C	C	C	C	C	C	C	A	A	A	A	T	T	G	G	T	T	G	G	G	G	A	A	C	C	G	G	NA	NA	T	T	T	T	T	T	A	A	G	G	G	G	T	T	A	A	T	T	G	G	G	G	C	C	C	C	C	C	T	T	NA	NA	A	A	T	T	G	G	A	A	T	T	A	A	C	C	T	T	A	A	A	A	G	G	A	A	G	G	C	C	C	C	G	G	G	G	C	C	T	T	A	A	C	C	G	G	C	C	T	T	G	G	G	G	T	T	C	C	C	C	C	C	C	C	G	G	A	A	A	A	T	T	G	G	T	T	A	A	T	T	G	G	A	A	T	T	A	A	C	C	T	T	T	T	G	G	G	G	G	G	A	A	A	A	C	C	T	T	A	A	T	T	C	C	T	T	C	C	G	G	C	C	C	C	A	A	G	G	C	C	A	A	G	G	A	A	G	G	T	T	A	A	C	C	C	C	G	G	C	C	A	A	G	G	A	A	C	C	C	C	G	G	T	T	A	A	A	A	C	C	T	T	G	G	T	T	C	C	G	G	G	G	T	T	T	T	G	G	C	C	C	C	C	C	T	T	A	A	T	T	C	C	C	C	C	C	C	C	T	T	A	A	G	G	A	A	G	G	T	C	G	G	C	C	G	G	A	A	G	G	A	A	G	G	T	T	C	C	C	C	C	C	G	G	G	G	A	A	C	C	T	T	G	G	T	T	C	C	G	G	C	C	G	G	A	A	C	C	T	T	G	G	A	A	G	G	G	G	C	C	C	C	NA	NA	T	T	T	T	G	G	C	C	C	C	T	T	T	T	A	A	T	T	A	A	A	A	C	C	A	A	C	C	T	T	G	G	A	A	T	T	C	C	T	T	C	C	T	T	C	C	A	A	G	G	C	C	G	G	G	G	T	T	A	A	A	A	C	C	G	G	T	T	G	G	C	G	T	T	A	A	C	C	C	C	A	A	G	G	G	G	C	C	C	C	T	T	A	A	T	T	T	T	T	T	C	C	T	T	G	G	T	T	A	A	C	C	T	T	A	A	T	T	G	G	T	T	T	T	A	A	C	C	C	C	C	C	G	G	A	A	T	T	A	A	A	A	T	T	A	A	G	G	A	A	C	C	T	T	T	T	T	T	T	T	C	C	C	C	C	C	G	G	A	A	C	C	G	G	G	G	T	T	C	C	T	T	T	T	C	C	T	T	A	A	A	A	A	A	C	C	A	A	G	G	NA	NA	A	A	A	A	A	A	G	G	A	A	A	A	T	T	C	C	A	A	T	T	C	C	C	C	C	C	T	T	G	G	C	C	C	C	T	T	C	C	G	G	C	C	G	G	T	T	A	A	T	T	G	G	T	T	C	C	C	C	C	C	G	G	C	C	G	G	G	G	G	G	C	C	C	C	G	G	G	G	C	C	A	A	A	A	A	A	A	A	G	G	G	G	A	A	T	T	A	A	G	G	T	T	C	C	T	T	A	A	A	A	A	A	C	C	C	C	C	C	C	C	G	G	T	T	A	A
CC	OR220f56	NA	NA	1	NA	C	C	A	A	C	C	A	A	G	G	T	T	G	G	T	T	G	G	A	A	A	A	G	G	C	C	T	T	T	T	T	T	G	G	T	A	A	A	C	C	G	G	G	G	C	C	C	C	T	T	C	C	C	C	A	A	A	A	A	A	T	T	C	C	T	T	C	C	T	T	G	G	A	A	A	A	A	T	G	G	C	C	T	T	A	A	T	T	C	C	A	A	T	T	C	C	C	C	A	G	T	C	T	T	G	G	C	C	A	A	G	G	A	A	C	C	A	A	G	G	C	C	T	T	C	C	G	G	G	G	C	C	A	A	G	G	A	A	C	C	A	A	T	T	C	C	T	T	A	A	G	G	T	T	C	C	G	G	A	A	G	G	G	A	G	G	C	C	G	G	G	G	G	G	T	T	A	A	G	G	G	G	C	C	T	T	C	C	T	T	G	G	T	T	C	C	C	C	A	A	A	A	C	C	G	G	T	T	T	T	C	C	C	C	A	A	G	G	T	T	G	G	C	C	A	A	T	T	A	A	G	G	G	G	C	C	C	C	A	A	G	G	T	T	A	A	T	T	T	T	T	T	G	G	A	A	A	A	A	A	G	G	A	A	G	G	G	G	A	A	A	A	A	A	C	C	G	G	G	G	G	G	A	A	A	A	T	T	A	A	G	G	A	A	C	C	G	G	C	C	C	C	A	A	T	T	A	A	T	T	T	T	A	A	C	C	A	T	T	T	C	C	C	C	G	G	G	G	C	C	C	C	C	C	C	C	C	C	T	T	C	C	A	A	G	G	C	C	G	G	C	C	T	A	C	C	T	T	C	C	C	C	T	C	C	C	T	T	G	G	C	C	T	A	G	A	NA	NA	C	C	A	G	G	G	T	T	C	C	G	G	A	A	G	T	C	C	G	G	G	G	C	C	G	G	NA	NA	C	C	G	G	C	C	G	A	C	C	A	A	T	G	T	C	A	A	G	G	G	G	T	A	C	C	C	C	G	G	A	A	T	T	T	T	A	A	G	G	A	A	T	T	C	C	T	G	A	A	C	C	G	G	T	T	A	A	T	T	A	A	C	C	G	G	G	G	G	G	C	C	G	G	A	T	T	T	A	G	A	A	G	A	C	C	T	C	T	T	A	G	T	T	G	G	G	A	T	T	T	G	C	C	T	T	T	C	G	A	A	A	C	T	G	G	A	A	T	C	A	A	C	C	A	G	A	A	G	G	G	G	G	A	G	G	C	T	G	A	G	G	C	C	G	A	A	T	NA	NA	G	G	T	C	C	T	T	G	C	T	NA	NA	G	A	G	G	A	A	G	A	A	A	C	T	T	C	T	C	C	A	C	C	C	C	A	A	A	G	A	G	A	A	C	G	NA	NA	A	A	A	A	C	C	G	A	T	A	T	T	G	G	T	T	A	G	G	G	G	G	A	G	C	C	A	G	C	C	T	T	G	C	C	T	G	G	A	A	A	A	C	C	G	A	T	A	G	T	C	C	A	T	G	G	C	A	C	C	G	T	T	C	A	A	A	G	T	C	C	C	T	T	T	C	C	T	G	C	NA	NA	T	T	G	T	G	A	C	C	G	G	G	C	C	C	T	C	A	T	C	C	C	T	A	G	C	T	T	T	G	G	T	T	G	A	A	G	G	G	NA	NA	G	G	G	C	G	A	G	A	A	G	NA	NA	G	G	T	C	T	A	G	T	G	A	T	T	NA	NA	C	T	A	A	G	A	G	G	C	T	G	A	T	C	C	T	C	G	T	C	C	T	C	T	C	T	T	A	A	G	A	G	T	C	C	T	T	A	T	C	A	G	G	C	T	T	C	C	G	A	T	C	C	T	C	T	C	C	G	A	C	C	A	A	G	A	A	G	T	T	A	T	G	A	T	A	A	A	A	A	G	G	T	C	C	C	A	C	T	G	C	A	C	T	G	G	T	T	A	G	G	G	A	C	T	T	T	C	A	G	A	A	C	T	G	A	G	A	T	T	C	T	G	G	G	C	C	T	A	G	T	C	G	A	G	G	C	T	T	T	A	A	C	T	G	G	C	C	C	C	A	A	C	C	C	C	C	C	G	G	T	T	A	C	A	A	T	C	C	C	G	T	A	A	G	G	G	A	C	T	A	A	C	C	T	T	G	G	G	A	C	T	C	C	G	G	NA	NA	G	G	G	A	T	T	C	T	C	T	C	C	NA	NA	G	A	NA	NA	A	A	C	G	C	C	C	G	G	A	G	G	C	C	C	A	T	C	T	T	G	A	T	C	T	C	T	A	C	T	C	C	T	T	T	T	C	T	G	A	C	T	C	C	C	C	T	T	C	C	G	G	A	A	T	T	A	G	C	T	A	A	C	G	G	A	G	T	A	T	NA	NA	T	A	A	C	G	G	G	G	A	A	C	T	T	G	T	T	G	G	T	T	T	C	A	G	C	C	C	T	C	A	T	A	C	C	T	T	NA	NA	G	G	G	A	G	G	G	A	C	C	A	G	G	G	A	C	A	G	A	G	T	T	A	G	C	C	T	C	T	C	C	C	A	A	G	A	T	T	T	T	C	G	G	A	A	G	T	G	C	C	C	T	G	A	A	C	A	A	T	C	G	G	T	C	A	G	T	A	T	C	C	A	C	C	A	G	T	G	G	A	C	T	C	C	T	C	T	T	T	T	T	T	G	A	T	C	A	A	C	C	C	C	C	G	A	G	T	T	G	T	C	T	G	G	C	C	G	A	C	T	A	A	G	A	C	C	C	T	C	C	C	C	C	T	C	T	A	G	T	T	G	A	G	G	A	A	C	T	A	A	C	T	NA	NA	C	T	G	A	T	A	G	G	C	T	G	A	G	G	G	A	T	T	T	T	A	A	T	A	A	A	A	A	G	A	C	T	A	G	T	C	G	G	C	T	A	A	C	T	A	A	C	C	C	T	T	G	T	C	G	G	A	G	G	T	A	A	C	C	C	C	A	A	T	T	C	T	A	A	C	T	C	T	A	A	T	C	T	C	G	G	G	A	T	C	C	C	C	C	T	C	A	A	A	A	C	A	G	G	C	T	C	T	G	G	A	A	G	G	A	A	C	C	T	T	C	T	G	A	G	A	C	C	A	G	A	A	C	C	G	G	T	C	C	T	C	C	T	C	C	T	T	T	A	G	G	A	C	T	C	C	G	A	C	G	C	C	G	G	A	G	C	A	A	T	C	A	G	G	T	C	G	G	A	G	A	A	C	C	G	G	A	A	A	A	T	C	T	T	T	C	T	T	G	G	G	G	T	C	G	G	C	C	A	A	G	A	A	G	G	T	G	A	A	A	G	A	T	C	A	G	C	T	T	T	G	G	A	A	A	C	C	T	G	A	C	G	A	A	T	G	T	C	A	A	A	G	A	G	T	C	C	T	C	T	A	C	C	C	T	A	G	A	A	A	T	C	A	A	A	A	C	C	T	C	T	C	G	C	NA	NA	A	A	A	G	A	G	C	C	A	C	NA	NA	G	A	C	C	T	T	T	T	G	G	T	T	T	C	T	C	C	T	T	T	T	C	T	T	C	C	G	G	G	A	C	C	A	A	A	A	G	G	C	C	G	G	G	G	T	T	G	G	G	C	C	C	G	A	G	G	A	A	C	C	A	A	T	T	T	T	T	T	G	G	T	T	T	C	T	T	T	T	G	G	A	A	C	C	T	T	C	A	G	G	G	A	C	C	T	C	G	G	G	G	A	C	T	G	A	A	A	A	NA	NA	A	A	G	A	G	T	A	C	T	C	T	C	T	C	C	C	C	C	G	G	T	C	T	T	NA	NA	G	G	A	A	C	G	NA	NA	A	G	C	C	G	G	A	A	A	A	G	G	A	A	G	G	G	G	G	G	A	A	G	G	A	G	C	T	A	G	C	C	G	G	G	G	A	A	C	C	C	C	T	T	T	C	T	C	G	T	T	T	T	C	G	G	G	G	T	G	C	T	C	C	C	C	G	G	C	C	G	G	C	C	T	T	C	C	A	G	T	A	G	G	G	G	C	C	G	G	T	T	T	T	A	A	G	G	T	T	T	T	C	C	C	C	A	A	T	T	G	G	C	C	A	A	T	T	T	T	T	T	C	C	T	T	A	A	C	C	C	C	C	C	T	T	G	G	G	G	NA	NA	A	C	G	G	A	A	T	C	C	C	C	C	T	T	T	T	T	T	G	A	T	T	C	T	NA	NA	T	T	A	G	G	A	T	G	A	A	G	G	A	A	A	A	T	T	A	G	T	T	C	C	G	A	A	A	T	A	T	T	T	C	A	A	G	G	T	T	C	C	A	A	A	T	A	G	G	G	G	G	A	A	G	G	T	T	C	C	C	C	C	C	G	G	T	T	A	C	C	C	G	G	G	G	T	T	A	A	C	C	C	C	A	A	T	T	T	T	G	G	A	A	C	C	C	T	T	T	G	G	T	T	A	A	G	G	T	T	C	C	A	A	C	C	A	A	G	G	G	G	C	C	A	A	T	C	A	G	C	C	G	A	A	A	G	A	G	G	G	G	C	C	T	T	C	T	G	A	T	A	A	A	C	C	T	T	G	G	G	G	G	G	T	T	A	A	A	A	T	T	T	T	A	A	A	G	G	A	C	C	T	C	T	T	C	C	G	G	A	A	A	A	T	G	C	C	T	C	G	A	G	A	C	T	G	G	T	T	G	A	A	A	C	C	A	G	A	A	T	T	G	G	G	C	C	C	A	A	G	G	G	G	T	T	A	A	C	C	G	G	T	G	A	A	A	C	G	G	G	G	C	C	A	T	C	C	T	T	G	A	T	T	G	C	T	T	C	A	G	G	C	C	A	G	G	A	C	C	T	T	G	G	T	T	C	C	A	A	A	A	T	T	T	T	T	T	G	G	A	A	A	A	A	A	A	A	G	G	A	A	C	C	G	G	T	T	C	C	T	T	C	C	T	T	G	G	T	T	T	T	G	G	A	A	G	G	C	C	C	C	C	C	G	G	T	T	T	T	G	G	C	C	T	T	T	T	A	A	A	A	T	T	G	G	A	A	T	T	C	C	T	T	A	A	A	A	G	G	T	T	A	A	T	T	G	G	C	C	T	T	A	G	C	G	T	C	C	C	G	G	T	A	A	C	T	T	C	C	A	G	A	A	G	A	T	T	T	T	T	T	G	G	C	C	G	A	G	A	C	A	C	T	G	G	A	G	G	A	T	T	A	G	A	G	T	T	T	T	NA	NA	A	A	A	A	G	A	C	C	A	A	T	T	T	T	T	T	G	G	C	C	G	A	T	T	T	A	G	A	C	T	T	C	G	G	C	C	G	G	G	A	T	A	C	T	C	T	G	G	C	C	G	G	C	C	G	G	A	C	G	G	G	A	T	T	T	T	G	C	C	T	A	A	T	A	A	A	T	T	A	G	T	T	A	A	C	C	A	A	T	T	T	T	T	T	A	A	T	C	T	T	G	A	C	C	G	G	T	C	C	C	G	G	A	A	G	G	A	A	G	A	G	G	C	C	A	A	A	A	NA	NA	C	C	T	G	G	A	T	G	C	T	C	T	C	C	T	A	T	T	T	A	C	C	C	C	T	T	T	T	A	A	C	T	T	C	T	C	G	A	C	C	G	G	A	A	G	G	G	A	A	A	A	C	A	A	C	C	C	C	T	C	A	A	A	A	C	T	A	C	G	G	A	A	T	T	A	G	T	T	T	T	A	A	G	A	C	C	C	C	G	G	G	A	G	G	A	A	A	G	G	G	C	C	T	T	T	T	G	G	T	C	A	G	C	C	A	A	G	G	C	C	C	C	C	C	G	G	A	A	T	T	G	G	G	G	A	A	A	A	G	G	C	C	G	G	G	A	T	A	C	G	G	A	A	A	A	A	G	G	C	C	T	T	A	A	A	A	G	G	G	G	G	G	G	G	A	A	T	T	G	G	C	C	T	C	G	G	A	C	C	G	T	T	G	A	A	G	G	A	T	T	C	T	C	C	C	C	C	C	T	T	T	T	G	A	C	C	T	T	C	C	T	G	G	G	G	A	C	T	G	G	A	A	G	G	T	C	T	C	G	G	C	C	T	T	G	G	G	G	C	T	G	G	G	G	C	C	C	T	C	T	T	C	T	C	A	A	A	A	T	C	A	A	A	A	C	C	T	C	C	C	C	C	C	C	A	C	C	T	T	T	C	C	A	A	G	G	G	C	G	G	T	C	T	T	T	T	A	A	G	G	T	C	G	G	C	C	C	T	T	T	G	G	A	A	G	G	A	A	C	T	C	G	G	A	T	T	G	G	G	G	G	G	T	C	G	G	A	G	A	A	G	C	C	C	G	G	T	T	T	T	A	G	G	A	A	A	G	G	NA	NA	A	A	G	G	C	C	G	G	A	G	A	A	T	C	A	C	NA	NA	C	C	NA	NA	T	T	T	C	C	C	A	A	G	A	A	G	A	A	G	G	T	T	A	A	NA	NA	G	T	C	G	T	T	C	T	G	G	C	C	C	C	T	C	G	G	G	G	G	G	A	T	NA	NA	NA	NA	C	C	T	T	C	C	G	G	C	C	C	T	T	T	A	A	G	G	C	C	A	A	G	G	A	A	G	G	C	C	G	G	A	A	T	T	C	C	A	T	T	T	C	C	A	A	C	C	T	T	G	G	T	T	C	C	T	T	T	T	A	A	C	C	G	G	T	T	T	T	A	A	NA	NA	G	G	C	T	A	G	T	T	C	C	C	C	A	G	C	A	G	G	T	T	C	C	G	G	A	A	C	C	A	A	A	A	G	G	T	T	T	A	T	T	T	T	G	G	T	T	A	A	G	G	A	A	C	C	T	A	G	A	C	G	T	C	T	C	C	C	G	G	A	A	C	C	G	G	G	G	G	G	A	A	C	C	A	A	T	T	A	A	T	T	C	C	T	T	C	C	G	A	G	G	G	G	C	C	T	C	G	A	A	G	G	A	A	G	A	G	NA	NA	A	G	NA	NA	C	A	G	C	C	T	T	C	G	A	C	T	A	C	G	A	T	C	G	G	G	G	T	C	A	T	T	G	A	G	A	G	G	A	T	A	C	A	C	A	G	A	C	T	C	C	A	G	T	T	G	G	G	G	C	C	C	A	G	G	A	A	G	G	G	G	T	T	T	T	A	G	G	G	G	G	G	A	C	A	C	C	G	A	A	G	T	C	G	A	A	G	G	G	G	C	G	G	T	T	C	T	NA	NA	T	C	A	G	C	G	G	A	A	C	C	T	A	G	G	A	T	T	T	T	A	A	G	G	A	G	C	T	A	G	C	C	G	G	C	C	A	T	A	G	A	G	G	A	T	T	A	A	T	T	G	G	C	T	NA	NA	G	G	C	C	T	T	G	G	C	C	A	A	G	G	A	C	A	A	NA	NA	NA	NA	G	G	T	T	T	T	G	G	C	C	G	G	C	T	C	G	T	T	G	A	G	A	T	G	NA	NA	T	T	NA	NA	G	T	T	T	G	G	T	C	G	A	G	A	T	G	T	T	C	T	G	G	G	A	G	G	A	T	G	A	A	G	NA	NA	NA	NA	G	A	C	C	C	C	T	T	NA	NA	T	C	C	C	G	A	C	T	T	C	C	A	C	C	T	C	T	C	T	T	A	A	T	C	G	A	T	C	G	G	C	G	T	C	A	G	A	G	A	G	G	A	G	G	G	A	C	T	A	T	C	C	G	G	G	G	A	G	C	T	A	A	C	T	A	C	C	T	G	G	NA	NA	G	G	C	C	G	A	T	C	A	A	G	A	G	A	G	A	T	C	T	C	T	C	A	G	T	T	C	C	C	C	C	C	C	T	G	A	A	A	T	C	C	C	G	A	C	T	C	T	T	T	C	C	C	G	G	G	G	G	C	T	C	T	C	C	G	A	G	G	A	C	A	G	T	C	T	C	C	C	T	T	T	T	G	C	T	T	C	T	T	C	G	G	A	C	G	G	T	T	C	T	A	A	C	C	G	C	C	C	C	C	A	A	T	T	T	T	G	A	G	G	C	C	C	C	T	T	C	C	C	C	C	C	T	T	C	C	T	T	G	G	NA	NA	C	C	G	G	A	A	G	G	T	T	T	T	A	A	T	T	T	T	C	C	A	A	T	T	C	T	T	T	G	G	G	G	G	G	T	T	C	C	G	G	G	G	G	G	A	T	C	C	A	A	T	T	C	C	G	A	A	A	T	T	G	A	A	A	G	A	A	A	G	G	A	A	T	T	A	A	C	C	C	C	C	C	A	A	G	G	T	C	C	C	G	G	T	T	G	G	C	G	G	G	G	G	G	G	T	T	T	T	A	C	T	C	T	T	G	G	G	G	T	T	C	C	G	G	C	T	C	C	C	C	C	C	A	A	A	A	A	A	C	C	A	A	T	T	T	T	C	C	C	C	T	A	T	G	T	T	C	C	G	G	C	G	G	G	C	T	G	G	T	T	C	C	C	C	A	G	T	T	A	A	G	G	A	A	C	C	A	A	C	C	T	A	G	A	C	T	C	T	G	G	T	G	C	C	G	G	G	G	C	C	T	T	G	G	A	A	G	G	C	C	C	C	A	G	A	G	G	A	T	C	T	T	A	T	A	G	C	C	C	C	A	A	C	G	C	A	T	C	A	A	G	G	C	C	G	G	C	C	C	C	A	G	T	T	T	T	G	C	A	G	G	G	G	A	G	G	G	G	C	C	C	C	G	G	G	G	T	T	G	G	T	T	G	G	T	T	A	G	T	T	A	A	T	C	C	C	C	T	C	C	T	T	A	A	G	G	T	T	A	G	A	A	G	G	T	C	C	T	T	T	G	G	T	C	A	A	G	G	A	A	T	T	C	C	C	C	T	T	G	C	G	G	NA	NA	G	G	A	A	A	G	A	G	T	T	A	G	NA	NA	G	G	T	T	C	C	C	C	A	G	T	C	C	C	T	T	G	A	C	T	C	C	T	T	C	C	A	A	C	C	A	A	C	C	A	G	G	G	C	C	T	T	C	C	T	T	A	A	C	C	A	G	G	G	T	T	T	T	C	C	T	T	C	C	C	C	T	T	NA	NA	G	G	T	C	C	A	T	T	A	A	A	A	T	T	C	C	A	A	T	G	A	A	G	A	C	C	A	A	A	G	A	G	A	T	T	T	T	G	C	C	C	C	T	T	A	A	A	A	A	A	T	T	T	C	G	G	T	T	G	A	C	T	T	T	A	A	C	C	C	T	T	C	T	T	A	A	T	C	T	T	T	T	T	T	NA	NA	G	G	A	G	T	C	G	G	A	A	C	C	C	T	A	C	C	C	C	C	C	C	T	T	A	G	G	A	C	T	G	G	C	T	C	C	A	A	G	G	C	C	A	A	C	C	G	G	G	G	T	T	C	C	NA	NA	G	G	T	G	G	G	C	A	G	G	T	T	C	C	C	A	T	T	C	C	A	A	G	G	A	A	A	A	A	A	C	T	T	G	A	A	T	T	G	G	T	T	C	C	A	A	T	G	A	G	T	T	T	T	C	C	T	T	C	C	C	T	C	C	G	G	G	A	C	C	C	C	A	A	A	A	C	C	G	G	A	A	C	C	C	C	G	G	G	A	A	A	A	C	A	A	G	C	NA	NA	T	C	T	G	G	G	G	G	G	G	G	A	T	C	G	A	A	A	C	C	T	T	G	G	G	G	T	C	T	G	C	G	T	T	A	T	G	G	G	C	T	T	A	A	G	G	G	A	G	A	G	G	G	G	A	A	T	T	A	A	C	C	A	A	T	T	C	C	G	G	A	T	C	A	C	A	T	C	G	G	G	G	T	C	A	C	C	T	T	T	G	G	T	T	C	C	A	A	G	G	C	C	A	G	G	G	A	A	T	T	T	T	T	T	C	T	T	C	C	C	T	T	A	T	C	C	G	A	T	T	G	G	C	C	G	G	A	T	T	G	T	T	T	C	T	C	C	C	T	C	T	G	NA	NA	A	A	T	T	G	G	A	A	T	C	T	T	G	A	C	C	C	T	C	T	C	T	T	C	A	A	A	G	G	G	A	A	A	A	C	C	G	A	A	A	A	A	A	C	C	C	G	G	A	G	T	C	C	G	A	A	T	T	NA	NA	T	C	G	A	A	C	A	A	G	G	A	A	G	G	A	A	A	A	T	C	C	C	T	T	C	C	A	G	T	T	C	C	A	G	A	G	C	C	C	C	A	A	C	T	A	A	C	C	T	C	G	C	G	A	G	C	C	T	G	C	G	A	G	G	T	T	G	G	A	A	G	G	G	A	T	G	C	C	A	A	T	T	A	G	C	C	C	G	A	A	G	A	G	G	T	T	C	T	T	T	T	T	C	C	A	A	T	T	T	T	G	A	NA	NA	C	C	T	T	C	C	T	T	A	A	C	C	A	A	C	C	C	C	T	G	T	T	G	G	T	T	G	G	G	G	G	G	A	A	C	C	G	C	A	G	T	T	T	T	G	G	A	G	T	C	G	T	C	C	A	A	A	T	A	G	G	G	T	T	G	G	G	C	C	C	G	G	A	A	C	T	G	A	G	A	A	G	C	C	T	T	C	A	T	T	G	A	G	A	A	G	T	C	A	A	T	T	C	C	T	T	G	G	T	T	A	A	T	T	G	A	T	T	G	G	T	C	C	C	A	G	T	C	T	C	C	C	G	G	A	A	T	T	G	T	A	A	G	G	G	G	G	G	C	G	C	C	A	A	A	A	T	T	C	T	T	T	T	T	T	C	G	T	NA	NA	A	A	C	C	G	G	G	G	C	C	G	A	C	C	C	C	G	G	A	A	A	A	G	G	G	G	G	G	C	G	T	T	A	A	G	A	G	G	G	A	C	C	G	G	C	C	G	G	G	G	C	C	A	A	G	G	C	C	A	A	A	A	C	C	C	C	C	T	T	G	C	C	G	G	G	A	C	C	C	C	G	G	C	C	T	T	T	C	C	T	T	C	C	C	G	G	G	A	G	A	G	G	C	T	A	G	A	A	T	C	A	G	T	T	G	G	C	C	C	T	A	A	A	A	G	G	T	T	A	A	A	A	C	C	G	G	A	A	G	G	A	A	A	A	A	A	T	T	G	C	G	G	G	G	T	T	T	T	G	A	A	A	G	G	G	A	A	A	T	G	A	G	T	G	T	C	T	T	G	G	G	A	A	A	G	A	G	G	C	C	C	T	G	G	C	C	C	C	C	C	C	C	A	A	T	C	G	A	T	T	NA	NA	C	T	G	A	G	A	T	A	C	C	A	A	G	A	G	A	A	A	C	T	A	A	T	C	T	T	G	G	T	C	A	A	A	A	G	G	C	A	T	C	T	C	C	T	C	C	G	G	C	G	C	C	A	A	C	T	NA	NA	T	T	C	T	C	T	G	G	A	G	T	C	G	A	T	T	G	T	T	G	G	A	NA	NA	T	T	C	C	G	A	G	A	C	C	G	G	G	A	T	C	A	G	C	C	C	C	G	G	A	A	C	C	A	A	C	C	G	G	T	A	C	T	A	A	C	C	T	G	G	A	G	A	T	T	C	C	C	C	A	A	C	G	A	G	C	C	C	C	G	G	T	C	A	A	A	A	C	T	A	A	T	T	G	G	G	G	G	G	C	C	C	C	T	C	G	A	A	A	G	G	G	G	T	T	A	A	A	G	C	C	T	C	T	T	G	G	G	G	C	C	T	C	A	A	C	C	G	G	A	A	T	T	C	T	G	C	C	C	C	T	C	T	G	A	G	A	C	C	A	G	A	A	A	A	A	A	A	A	A	A	G	G	A	A	T	C	T	T	G	G	G	G	G	T	C	C	A	T	T	G	C	C	A	A	T	C	T	C	G	G	C	C	T	T	C	C	T	C	C	C	T	C	G	G	G	G	A	G	A	A	T	T	T	T	T	T	G	A	T	C	T	C	C	C	C	C	T	T	C	C	C	C	T	C	T	C	T	C	T	T	C	C	C	T	C	C	T	G	G	C	C	C	T	C	A	G	T	T	NA	NA	A	A	G	G	C	C	C	C	G	A	G	G	A	G	A	G	T	G	A	G	G	G	C	T	T	C	G	A	C	C	T	C	C	T	NA	NA	G	A	T	A	C	C	A	A	T	T	G	G	A	A	T	T	G	G	G	G	A	A	T	C	G	G	G	G	G	T	C	C	G	G	T	T	A	C	G	G	A	A	T	T	A	G	T	T	A	G	C	C	A	A	C	C	G	G	C	C	G	G	T	T	G	G	C	C	G	G	C	C	A	A	T	T	A	A	G	G	C	C	A	A	C	C	G	G	G	G	A	A	G	G	G	G	A	A	A	A	C	C	G	G	C	T	G	A	C	C	T	T	C	C	G	G	T	T	T	T	C	C	A	A	T	T	G	G	A	A	T	T	T	T	G	G	T	T	G	G	G	G	A	A	G	G	C	C	T	T	C	C	C	C	T	T	T	T	C	C	T	T	A	A	T	T	T	T	C	C	G	G	C	C	C	C	C	C	C	C	G	G	C	C	T	T	T	T	G	G	T	C	NA	NA	C	T	A	A	C	T	A	C	NA	NA	T	C	G	G	C	C	C	C	A	G	C	C	G	G	C	T	C	C	G	G	T	T	A	C	G	G	T	C	C	C	C	G	C	T	G	G	G	G	T	C	C	C	G	G	T	T	G	A	C	C	T	C	T	T	C	C	A	G	C	T	G	G	A	A	T	T	C	C	NA	NA	G	T	C	C	A	G	G	A	T	C	C	G	T	C	A	T	A	G	G	G	G	A	G	G	G	A	T	T	C	T	G	G	A	G	A	C	T	C	T	T	C	C	A	G	C	C	G	G	G	G	T	G	T	T	A	G	T	T	T	T	T	C	G	C	A	C	G	A	G	A	G	G	T	T	T	G	G	G	A	A	G	G	A	A	A	G	T	T	A	G	C	C	A	A	C	C	T	T	C	C	C	C	A	G	G	G	T	C	A	G	G	A	G	G	C	C	C	C	A	A	G	G	T	T	T	T	T	T	A	A	T	T	A	A	T	T	C	C	C	C	C	C	C	C	C	C	C	C	T	T	C	C	C	C	C	C	T	T	A	A	G	G	T	T	T	T	T	T	C	C	G	G	C	C	T	G	C	T	T	A	T	T	G	A	G	G	A	A	G	G	G	A	C	C	C	C	T	C	T	C	G	G	C	T	C	C	C	C	G	T	C	T	T	T	T	T	G	G	C	C	T	T	T	T	G	G	C	C	T	C	C	A	G	G	T	T	A	A	C	T	T	T	A	A	G	T	T	T	T	C	C	C	C	C	T	T	C	C	G	G	G	G	C	C	T	T	C	C	G	G	G	G	A	A	A	A	G	G	T	T	A	A	T	T	G	G	T	T	T	T	T	T	C	C	T	T	A	A	C	C	G	A	A	A	A	A	G	G	C	T	G	G	T	T	A	A	T	T	A	A	T	T	T	T	T	T	C	C	A	A	G	G	T	T	T	T	C	T	C	C	C	C	C	C	C	C	C	C	G	G	T	T	G	A	A	A	A	A	A	A	C	T	A	A	A	A	T	C	C	C	C	C	A	A	T	T	T	T	T	T	A	A	NA	NA	C	C	G	A	NA	NA	G	A	C	C	C	T	G	G	C	C	T	C	T	T	C	C	T	T	G	G	A	C	C	C	A	A	A	A	G	A	G	G	A	A	C	C	A	G	A	A	A	C	C	C	G	G	A	A	G	G	C	T	G	G	A	A	T	T	A	A	C	C	G	G	C	C	A	A	G	G	T	T	G	G	C	C	C	C	T	T	A	A	G	G	A	A	C	T	NA	NA	C	C	C	C	G	G	G	A	T	T	A	A	A	G	G	G	T	A	A	A	T	C	A	A	G	G	G	A	G	G	C	T	G	A	C	C	T	T	C	C	A	A	C	C	T	C	C	C	C	C	C	C	A	A	A	A	G	G	C	C	G	G	A	A	C	C	A	A	A	A	C	C	T	C	G	T	A	A	T	T	C	C	A	A	C	C	T	T	T	T	G	G	A	A	NA	NA	A	A	G	A	A	A	C	T	NA	NA	G	G	G	A	C	C	G	G	T	T	G	G	C	C	G	C	A	T	G	A	C	T	NA	NA	A	A	NA	NA	A	T	G	G	T	T	A	G	G	C	T	C	A	A	G	G	T	T	A	A	G	G	G	G	T	T	A	A	C	C	C	C	C	C	G	G	T	T	G	G	T	T	C	C	C	C	T	T	C	C	C	C	C	C	T	C	T	T	NA	NA	NA	NA	NA	NA	C	C	A	A	C	T	C	C	T	T	T	C	T	T	A	G	T	T	G	G	C	C	A	A	T	C	G	G	A	G	A	G	A	T	G	G	T	C	C	A	G	G	G	G	T	T	T	C	C	T	C	C	G	G	A	C	T	C	G	A	G	T	G	G	C	C	A	A	A	A	A	C	A	A	G	G	A	A	G	A	T	T	T	T	A	A	C	C	A	A	G	T	A	A	C	C	G	G	G	G	G	G	G	A	T	T	G	G	T	T	G	G	G	A	G	G	G	G	G	T	C	G	C	C	A	G	A	A	G	G	T	T	T	T	C	C	C	C	A	A	T	T	C	C	A	A	T	T	A	A	C	C	C	C	T	T	A	A	G	G	T	C	A	T	G	A	T	T	A	A	A	G	G	A	C	A	G	G	G	G	T	T	A	A	A	A	T	G	C	C	T	A	C	C	G	G	A	A	G	G	A	A	A	A	G	G	C	T	NA	NA	A	A	T	T	C	C	A	A	A	A	A	T	C	T	A	G	G	T	C	C	G	G	T	C	T	T	T	T	A	A	C	A	A	G	G	C	A	A	A	A	A	A	G	A	G	A	T	G	T	T	G	G	T	T	A	C	A	G	T	T	G	G	A	G	T	G	T	T	G	C	T	C	G	A	G	A	A	A	C	C	T	C	G	A	C	C	A	G	C	C	A	G	A	G	G	A	G	G	T	A	C	C	T	T	G	C	C	T	A	G	G	G	C	C	T	C	T	C	T	T	C	C	T	C	G	A	T	T	G	C	C	C	T	T	A	G	C	T	T	T	T	T	C	A	C	C	T	T	NA	NA	A	A	T	T	G	A	C	C	G	G	T	T	C	C	G	A	A	G	A	C	C	C	G	G	T	G	T	T	G	G	G	T	C	T	A	C	A	A	NA	NA	T	C	T	G	A	A	G	A	A	A	C	T	G	A	G	C	C	T	T	T	G	G	C	T	T	T	C	C	T	C	A	A	T	C	C	A	NA	NA	T	T	T	C	G	G	G	A	C	T	C	T	T	T	A	G	T	G	T	T	C	T	C	T	C	T	T	T	C	C	G	G	C	C	A	A	G	G	A	G	A	G	G	A	T	C	A	A	C	T	C	T	C	C	C	C	G	G	T	C	G	G	A	C	T	C	T	G	A	G	C	T	C	T	G	A	G	A	T	T	A	G	A	A	C	C	C	C	G	G	A	A	G	G	G	A	C	C	A	A	A	G	A	A	T	C	A	A	T	T	A	C	T	T	A	A	A	A	C	C	C	C	C	C	C	A	T	T	C	A	G	A	G	A	G	A	C	T	C	T	G	A	A	T	G	A	A	T	T	C	A	A	G	G	C	C	T	T	C	A	T	C	A	G	G	G	C	T	G	A	G	G	C	C	G	G	A	A	T	T	G	G	A	A	T	T	T	T	A	A	NA	NA	C	C	G	G	T	T	A	A	T	T	A	A	T	G	T	C	C	C	T	T	G	G	G	G	C	C	T	C	G	A	G	G	G	G	T	G	C	C	G	G	C	C	T	T	A	G	A	A	A	G	A	A	A	A	A	A	G	G	C	T	A	A	G	G	A	A	T	T	A	A	C	C	T	T	T	T	T	T	T	T	A	A	T	T	G	G	C	G	T	T	G	G	C	C	A	G	A	A	T	T	A	A	G	G	C	C	C	C	G	G	A	A	T	T	C	C	T	T	A	A	G	G	C	C	T	T	A	A	G	A	T	T	G	G	T	T	C	C	A	G	C	C	A	A	C	C	G	G	A	G	A	A	G	G	T	T	G	G	A	A	A	G	C	C	T	T	C	T	A	A	G	G	T	T	C	C	T	T	A	G	G	G	G	G	C	C	C	C	T	T	C	C	A	A	T	T	C	C	G	G	A	A	G	G	G	G	G	G	A	A	G	G	C	C	G	A	T	T	T	T	A	A	T	T	T	T	T	T	C	T	G	G	G	G	C	C	G	G	C	C	C	C	C	T	G	G	G	G	T	A	NA	NA	T	T	A	A	T	G	T	C	A	A	T	T	T	T	G	T	C	C	T	C	C	A	T	C	A	A	A	A	T	T	C	C	G	C	C	C	T	T	A	A	T	T	C	C	T	T	G	G	G	A	T	T	C	C	G	A	A	A	G	A	T	C	NA	NA	C	C	T	T	C	T	A	T	T	C	C	G	T	G	G	G	G	G	C	T	A	A	G	G	C	T	T	T	G	G	G	A	T	C	G	G	T	T	C	T	A	A	T	C	A	G	A	C	G	G	A	A	NA	NA	G	T	C	T	T	C	G	G	NA	NA	A	A	C	T	G	A	G	G	G	G	T	T	G	G	C	C	C	T	G	G	A	A	A	G	A	A	G	A	C	A	G	G	T	T	C	T	T	T	G	G	T	C	G	A	G	G	G	G	G	G	C	T	T	T	A	A	C	C	C	C	G	A	G	G	G	G	G	G	C	C	T	T	T	T	C	C	T	T	A	A	G	C	C	C	C	C	T	T	T	C	G	G	T	T	A	A	G	G	T	T	C	C	G	G	G	A	T	T	G	G	A	G	G	A	T	C	G	G	C	C	G	A	A	A	C	C	T	C	G	G	G	A	C	T	A	A	T	T	T	T	G	G	G	G	T	T	A	A	T	T	A	A	A	A	A	A	C	T	A	A	A	A	T	T	G	G	C	C	G	G	G	G	A	A	A	A	G	A	A	A	T	C	T	C	G	A	A	T	T	C	A	A	C	T	G	G	C	T	C	T	C	C	G	A	G	G	C	C	G	G	C	C	A	A	T	T	G	G	A	A	G	G	C	C	A	A	A	A	T	T	A	A	A	A	G	G	T	T	C	C	C	C	T	C	G	T	C	A	T	C	T	T	A	G	A	A	C	C	C	C	C	C	G	G	C	T	G	G	G	G	T	T	T	T	A	A	T	T	T	T	A	G	C	C	C	C	G	A	C	C	T	T	G	G	C	T	C	T	NA	NA	G	C	A	A	A	A	G	A	G	A	C	C	G	A	G	A	T	T	G	G	G	G	T	T	C	C	G	C	T	T	C	C	T	T	T	T	C	C	T	G	T	T	G	G	T	A	T	C	G	G	C	T	A	G	C	C	C	C	C	C	C	T	A	A	T	A	G	G	C	C	G	G	C	A	A	A	T	C	G	A	G	G	C	A	C	T	T	C	C	C	T	T	A	A	G	G	G	G	G	G	C	T	G	A	C	C	T	T	T	C	G	A	G	A	A	C	NA	NA	T	T	C	C	G	G	T	T	G	G	A	A	G	G	T	C	C	G	T	C	G	G	T	A	C	T	G	G	T	C	C	T	G	A	A	G	G	G	T	T	C	C	C	T	G	G	C	T	G	G	G	G	C	T	A	A	C	C	C	C	C	T	C	C	G	G	G	G	A	A	G	G	C	C	G	G	G	G	T	T	G	G	C	C	A	A	T	T	A	A	G	G	G	G	T	T	A	A	C	C	T	T	G	G	T	T	C	C	C	C	T	T	G	G	T	C	C	C	C	C	A	T	T	A	G	G	A	A	T	T	A	A	G	G	C	C	A	G	G	G	C	C	A	A	T	T	C	G	C	C	G	G	C	C	A	A	G	A	A	C	G	A	C	C	T	T	T	T	G	A	T	T	A	A	C	C	G	G	C	C	T	T	C	C	A	A	C	C	C	T	G	G	A	A	A	A	G	A	G	G	T	T	C	C	T	T	C	C	G	G	G	G	A	A	A	A	G	A	G	A	A	G	A	A	A	G	C	A	C	C	G	G	G	G	T	C	T	A	G	G	A	G	C	C	C	T	T	T	T	T	T	T	T	T	A	G	G	G	C	C	T	C	G	G	A	G	C	C	C	T	NA	NA	T	T	A	G	A	G	T	A	C	T	T	T	A	A	T	T	G	G	T	T	C	C	T	T	C	C	G	G	C	C	G	G	A	A	T	T	C	C	T	G	C	T	C	C	G	A	NA	NA	G	T	T	C	C	G	C	T	G	G	C	A	C	C	C	C	G	A	A	A	C	C	A	G	C	C	C	C	A	G	A	A	A	A	A	A	T	T	C	C	C	C	T	T	G	A	A	G	C	T	C	T	C	C	G	G	C	C	G	A	G	A	A	G	C	C	C	T	T	C	A	A	G	G	A	G	G	G	T	C	C	T	G	A	A	T	A	G	G	G	T	A	C	C	C	C	C	C	G	G	G	A	G	G	A	G	A	A	C	C	C	T	A	G	A	A	C	T	A	A	T	T	G	A	C	C	C	C	G	A	A	A	C	C	T	T	T	T	C	C	A	A	C	C	C	C	G	G	G	G	C	T	A	G	T	C	G	C	G	G	C	C	A	A	T	T	T	C	G	G	A	G	C	A	T	C	A	A	A	A	C	C	T	C	T	T	T	T	T	T	A	A	C	C	C	C	T	A	T	C	C	C	A	A	C	C	G	G	G	G	C	T	C	C	A	G	A	A	G	A	G	G	C	C	T	T	G	G	C	C	G	A	A	A	A	C	A	A	A	A	C	C	T	C	G	G	G	G	T	C	NA	NA	G	A	A	A	C	C	T	C	A	G	C	T	G	G	T	T	T	T	T	T	T	T	G	G	T	T	A	A	T	T	A	A	C	A	A	G	C	A	A	C	T	T	T	C	NA	NA	A	A	G	G	C	T	A	A	T	T	T	C	C	C	T	T	T	T	A	A	G	G	C	C	G	A	C	T	A	G	G	G	NA	NA	G	G	G	C	C	T	A	A	C	T	G	G	A	A	T	T	C	C	C	C	C	C	A	A	G	T	NA	NA	A	G	A	A	C	C	G	G	G	G	G	A	T	T	G	G	C	C	T	T	A	A	A	A	C	C	A	A	T	T	T	T	T	T	T	T	G	G	A	A	T	A	T	C	T	T	G	G	G	G	T	T	G	A	C	T	T	A	T	A	T	C	A	A	T	C	G	G	T	T	A	A	A	A	G	T	G	G	C	T	A	A	G	G	T	T	T	T	C	T	C	C	T	T	G	G	T	T	A	A	T	T	C	C	G	A	G	A	C	T	C	C	G	G	T	T	A	G	C	C	T	C	A	G	T	T	G	G	T	T	G	G	C	C	T	T	A	A	T	T	T	T	G	G	T	T	C	C	T	T	T	C	C	C	C	C	T	G	G	C	T	G	C	T	A	T	G	A	T	C	G	A	C	C	T	C	C	C	G	A	C	C	G	A	A	A	C	C	C	G	A	A	T	T	A	C	A	T	C	T	C	T	A	A	T	T	C	C	A	A	A	C	T	T	T	T	T	A	C	C	T	T	T	T	G	G	A	A	A	A	A	A	T	T	C	C	A	G	G	G	A	A	G	G	C	C	A	A	A	G	A	A	C	C	A	C	T	T	G	G	A	G	G	C	A	A	C	C	G	G	G	A	C	T	G	T	G	G	C	C	C	G	T	T	A	A	T	T	A	A	C	T	A	A	C	C	G	G	T	C	T	T	C	C	NA	NA	G	G	T	T	G	G	C	C	T	C	G	G	G	A	T	C	A	A	G	G	T	T	G	G	A	A	C	C	NA	NA	T	A	C	C	G	G	C	C	G	G	C	C	G	A	G	A	A	A	C	C	T	T	T	T	G	A	A	A	T	T	G	G	A	G	A	A	A	A	A	A	A	A	C	C	A	A	C	C	C	C	T	C	G	G	C	T	C	C	C	G	A	A	G	A	A	A	C	C	A	A	A	A	C	C	C	C	A	G	T	C	A	G	T	T	A	A	A	A	A	A	T	T	G	G	G	G	G	G	G	G	T	T	G	G	C	C	C	C	A	A	C	C	C	C	G	A	A	A	C	C	C	C	C	C	A	A	G	G	A	A	G	G	T	T	C	C	C	C	T	T	C	C	G	G	G	G	T	T	T	T	A	A	G	G	G	G	T	T	G	G	A	A	A	A	G	G	T	T	G	G	A	G	A	A	C	C	G	G	A	A	A	A	A	A	G	G	G	G	G	G	A	A	G	G	T	T	A	A	G	G	G	G	A	A	C	C	T	T	T	T	C	C	T	T	T	T	T	T	C	C	A	A	C	C	G	G	G	G	C	G	C	C	T	T	A	A	T	T	A	A	C	C	C	C	G	G	C	C	G	G	C	C	G	G	G	G	G	G	G	G	T	T	G	G	A	A	C	T	G	G	T	G	C	C	T	G	C	C	A	A	G	G	A	A	A	A	C	C	T	T	G	G	G	G	T	T	G	G	G	G	T	T	C	C	G	G	A	A	C	C	T	T	A	A	C	C	A	A	A	A	G	G	G	A	A	T	T	T	G	T	T	T	C	C	G	G	A	G	C	C	C	C	T	C	C	T	NA	NA	A	A	G	G	A	A	C	C	A	A	A	A	T	T	G	G	A	A	G	G	C	C	T	T	A	A	A	A	T	T	T	T	A	A	G	G	G	G	G	G	C	C	C	C	G	G	G	G	T	T	A	A	T	T	C	C	T	T	A	A	C	C	C	C	G	G	C	C	T	T	T	T	T	T	C	C	G	G	T	T	T	T	C	C	A	A	T	T	C	C	C	C	G	G	T	T	A	A	C	C	C	C	C	C	A	A	A	A	C	C	C	C	G	G	A	G	A	T	A	T	NA	NA	C	C	G	A	T	G	C	C	G	A	T	T	A	A	G	G	A	G	G	G	A	G	C	C	G	G	G	G	A	A	T	T	A	A	C	C	A	A	G	G	G	G	C	C	C	C	T	T	G	G	T	T	A	A	T	T	G	G	T	C	T	C	G	A	C	T	A	A	G	G	T	T	G	G	G	G	G	G	A	A	C	G	NA	NA	G	T	G	G	T	C	G	G	G	C	T	T	G	G	G	G	G	A	T	C	C	A	T	C	G	G	C	C	G	G	G	G	G	A	T	A	G	G	C	C	A	G	C	A	G	T	T	T	C	C	G	G	G	G	C	T	G	G	G	G	T	T	C	C	T	C	G	A	G	G	T	T	T	T	A	A	A	G	G	G	A	A	G	G	G	G	C	C	C	T	A	A	C	C	C	C	NA	NA	A	G	T	T	G	G	G	G	A	A	G	G	T	T	G	G	C	C	T	T	T	T	A	A	C	C	A	A	A	A	T	T	G	G	G	G	A	A	NA	NA	T	T	G	G	A	A	T	C	G	G	A	T	A	A	C	T	A	G	G	G	C	G	G	G	A	A	T	T	G	G	G	C	T	T	C	C	T	C	G	G	A	A	T	T	G	G	A	A	G	G	C	C	G	G	T	C	G	G	G	G	A	A	T	A	T	C	C	T	T	T	G	A	T	T	A	A	C	C	C	C	T	T	A	A	T	T	G	G	C	C	T	T	G	G	C	C	C	C	A	A	C	C	T	T	T	T	G	G	A	A	C	C	G	G	T	T	C	T	C	C	A	A	G	G	C	T	A	A	G	G	A	A	G	G	C	C	C	C	A	A	C	C	A	A	A	A	C	C	A	A	A	A	C	T	A	G	G	G	G	G	G	G	G	G	A	A	G	G	C	C	C	C	C	C	G	A	C	C	G	G	A	A	G	G	A	A	C	C	A	A	T	T	A	A	C	A	G	G	G	A	G	A	T	T	G	G	C	C	A	A	G	G	T	T	C	C	C	C	A	A	G	G	T	T	C	C	C	C	A	C	G	G	G	G	T	T	C	C	G	G	A	A	G	G	C	T	T	T	C	T	G	G	G	G	G	G	T	A	T	T	A	A	G	G	NA	NA	C	G	A	G	C	C	C	T	T	T	A	A	G	A	G	A	T	T	G	A	C	C	C	C	A	A	C	C	A	A	C	C	G	G	C	T	G	G	G	A	C	A	C	T	G	C	G	G	G	G	C	C	A	T	C	C	A	A	G	G	A	A	G	G	T	T	C	C	C	T	G	A	A	G	A	A	T	T	T	T	A	A	C	C	C	C	G	G	A	A	C	C	T	T	T	T	A	A	A	A	C	C	A	A	A	A	G	G	T	T	T	T	C	C	G	G	G	G	C	A	A	A	T	T	A	A	A	C	T	T	A	G	G	G	T	T	A	A	T	C	G	G	G	G	C	T	C	T	G	A	C	A	C	T	G	G	A	G	A	A	A	A	T	T	T	T	T	T	T	A	G	G	C	C	T	T	C	T	C	C	C	C	C	G	T	T	C	C	T	T	T	C	C	T	A	G	G	G	G	T	G	G	C	T	C	C	C	C	C	C	G	G	T	T	C	T	T	T	T	T	A	A	G	G	T	T	T	T	G	G	G	C	G	A	T	C	G	T	A	A	A	A	C	C	T	T	T	T	G	G	A	A	C	C	G	G	A	A	T	C	T	T	G	G	C	A	T	C	G	A	G	G	C	C	C	C	T	G	A	A	T	T	C	C	G	A	A	A	G	A	G	A	G	T	C	T	C	C	A	G	G	A	C	T	G	G	C	C	T	T	A	A	C	C	A	A	C	C	G	G	T	C	T	T	G	T	NA	NA	A	C	T	T	A	G	C	C	A	G	G	G	C	C	C	C	A	T	T	T	G	A	C	C	T	G	G	G	T	T	T	T	A	A	C	A	C	C	C	C	T	T	T	T	T	T	A	G	A	A	G	G	G	G	G	T	C	C	A	G	A	A	G	G	C	A	A	G	A	A	T	T	C	C	G	G	T	C	NA	NA	C	C	C	A	A	A	G	G	G	G	G	G	T	T	A	A	T	T	G	A	T	T	G	G	G	G	G	G	C	C	C	A	A	A	G	A	G	G	A	G	C	A	G	A	C	A	C	C	A	A	A	A	G	G	G	G	A	G	T	T	A	A	G	G	A	A	T	T	T	T	T	T	T	T	G	G	G	A	C	C	T	T	G	G	C	T	G	G	T	T	C	C	G	G	G	A	C	C	C	T	T	C	C	C	G	G	T	T	T	T	G	G	C	C	T	T	C	T	C	T	T	T	C	T	C	C	C	A	T	T	G	T	C	C	G	G	A	A	C	C	C	T	T	T	G	A	C	C	T	T	A	G	T	T	T	C	C	C	C	C	A	A	G	A	A	A	NA	NA	A	A	C	C	C	C	G	A	T	T	C	T	T	T	A	A	G	G	A	A	T	T	T	T	G	G	A	A	C	C	G	G	A	A	C	C	G	G	G	A	NA	NA	T	A	G	A	G	A	A	A	A	A	G	G	NA	NA	G	G	A	T	A	A	G	A	G	A	T	T	T	T	T	C	G	A	C	C	A	A	T	T	NA	NA	G	A	C	T	A	G	G	G	A	A	A	A	G	A	T	T	A	A	G	A	T	T	T	T	A	A	A	A	T	T	G	A	G	G	A	T	A	T	A	A	A	T	T	T	T	G	C	C	A	A	C	T	C	C	C	T	T	C	G	A	C	C	A	G	G	A	C	A	C	C	C	C	C	A	G	A	T	G	C	T	G	T	A	G	C	T	C	C	T	T	T	C	G	G	C	T	T	G	A	A	A	G	C	C	C	C	G	G	T	A	NA	NA	C	T	G	G	G	G	A	A	A	A	T	T	A	G	G	G	T	T	T	T	T	T	G	G	G	G	G	G	T	T	T	T	G	G	C	C	G	G	C	C	T	T	G	C	T	A	G	C	G	A	C	T	G	T	C	C	A	G	G	G	G	A	T	T	G	A	C	C	C	C	C	C	T	T	T	T	C	C	G	G	G	G	A	G	C	T	A	G	G	G	T	T	NA	NA	G	G	A	G	C	C	T	C	C	C	C	C	A	T	C	C	C	C	T	T	C	C	A	A	A	A	A	A	G	T	T	G	NA	NA	T	G	C	C	T	C	G	G	C	T	G	C	A	G	G	G	A	A	C	T	T	A	T	C	C	T	T	C	T	T	G	G	G	G	G	G	A	A	T	T	T	T	C	C	G	G	A	A	G	G	G	G	G	G	C	C	T	G	G	G	C	C	T	T	C	C	C	T	A	A	A	A	C	C	T	T	T	T	C	T	T	C	G	C	G	G	A	G	C	C	A	A	C	C	T	T	A	A	C	C	C	C	G	G	G	G	T	T	G	G	A	T	G	A	C	T	A	A	C	C	C	T	G	A	G	G	A	G	G	T	C	G	A	G	C	C	A	T	C	C	G	G	C	T	C	T	C	T	C	C	G	G	G	G	T	T	G	A	C	T	A	G	T	C	A	A	T	T	T	C	A	A	G	G	A	A	C	C	A	G	T	T	A	T	G	A	T	C	T	T	G	G	G	G	C	C	C	C	G	G	G	G	G	G	G	G	G	T	G	A	T	A	T	C	C	C	G	A	C	C	C	C	G	G	C	C	T	G	T	T	A	A	A	A	G	G	C	C	A	A	T	T	C	C	G	A	T	T	G	G	C	T	A	G	A	G	G	T	T	T	C	C	A	A	T	G	T	T	G	G	C	T	T	T	T	T	C	C	C	G	T	C	A	C	A	G	C	T	G	G	A	A	T	G	A	A	G	A	T	T	NA	NA	G	A	G	G	A	T	C	C	NA	NA	A	A	G	G	A	A	C	C	A	A	A	A	C	C	C	C	A	A	C	C	A	A	A	A	G	G	T	T	T	T	C	C	A	A	A	A	G	G	C	C	G	G	C	C	T	T	G	A	G	G	A	A	A	G	A	G	NA	NA	T	T	A	A	A	A	NA	NA	C	C	C	T	G	A	A	A	A	A	T	C	T	C	C	C	G	A	A	A	C	C	T	A	T	C	T	T	T	A	T	C	G	A	C	C	G	G	T	T	T	T	G	G	A	G	A	A	A	A	G	A	C	C	G	G	G	A	C	C	C	T	A	G	T	A	G	G	C	C	G	G	G	A	T	T	G	G	A	A	G	G	A	A	C	G	C	A	C	T	C	T	C	C	C	C	T	T	T	T	NA	NA	NA	NA	A	A	A	G	G	A	A	G	G	G	G	A	T	C	G	G	C	T	G	G	A	G	T	T	C	C	G	G	G	A	A	A	C	A	A	A	C	C	G	G	A	A	A	A	T	A	C	A	T	T	C	C	C	C	T	T	G	G	C	C	T	T	G	G	A	T	A	A	C	A	C	C	A	A	C	C	A	A	C	C	G	A	C	T	T	C	C	C	C	C	C	C	T	T	C	C	T	C	G	A	NA	NA	G	G	A	A	G	G	C	T	G	G	T	C	G	G	G	G	T	T	A	A	T	T	G	A	G	G	A	A	T	A	T	T	T	T	C	C	C	C	C	C	A	A	G	G	T	T	C	C	A	A	G	G	C	C	G	G	A	A	G	G	A	A	C	C	T	T	G	G	A	A	G	G	C	T	G	G	G	G	A	A	C	C	C	C	G	G	C	T	T	C	T	C	T	T	C	C	A	A	T	A	G	G	C	T	C	C	C	C	G	G	T	T	G	A	G	G	T	C	G	G	G	A	G	G	NA	NA	G	G	C	C	A	A	G	A	G	G	G	G	A	A	C	T	C	C	C	C	A	A	G	G	G	G	G	G	G	G	C	C	A	A	C	C	T	T	T	T	C	C	C	C	C	C	T	T	C	T	T	T	A	A	A	A	C	C	C	C	G	G	G	G	C	C	C	C	C	C	C	C	C	C	G	G	C	T	G	G	T	G	G	G	T	T	A	A	G	G	T	T	A	A	G	G	A	A	T	T	C	C	C	C	T	T	A	A	G	A	C	C	G	G	G	A	G	G	C	A	G	T	C	C	T	C	G	G	T	T	C	G	T	C	T	T	C	C	T	T	A	A	G	G	G	A	A	A	A	G	G	T	A	A	C	C	C	T	A	A	G	A	A	G	G	A	T	T	A	A	G	T	C	C	C	T	C	T	G	C	C	C	C	T	G	G	T	T	G	G	C	C	A	A	T	T	G	G	A	A	C	C	NA	NA	C	C	A	A	T	G	G	A	C	C	T	T	C	C	C	C	G	G	C	C	C	C	T	T	C	C	C	T	T	T	C	A	T	T	T	T	G	G	C	C	A	T	T	T	A	A	T	T	T	T	C	C	A	A	G	A	T	T	G	A	A	G	A	A	C	T	G	G	A	A	C	T	G	A	C	C	T	T	G	G	A	G	C	C	T	T	C	A	G	G	C	C	T	T	G	A	A	G	G	G	C	C	T	T	C	C	G	G	G	G	C	T	A	A	T	T	C	C	T	T	A	A	C	C	NA	NA	NA	NA	C	T	C	C	A	A	T	A	C	T	G	G	T	T	A	A	G	G	G	G	T	T	T	T	G	G	C	C	T	C	G	G	T	T	A	A	T	T	G	G	G	G	A	A	G	G	A	A	A	A	T	T	A	A	T	T	T	C	C	C	T	T	C	T	G	C	G	G	C	C	G	G	C	C	C	C	A	A	G	G	A	A	T	T	A	C	G	G	C	G	G	G	T	T	G	G	C	C	C	C	A	A	A	A	A	A	T	T	A	G	T	G	C	C	A	C	A	A	C	C	G	G	T	A	T	T	G	G	T	T	G	G	G	G	T	T	A	G	C	C	G	G	G	G	T	T	G	G	C	C	A	A	T	T	C	C	A	A	T	T	C	C	C	C	C	C	C	C	C	C	C	C	G	G	G	G	C	C	G	G	C	C	A	A	C	C	A	A	G	G	T	G	A	A	G	C	C	C	G	G	G	G	C	C	C	C	C	C	T	T	A	A	G	G	C	T	G	G	A	A	A	A	T	G	T	C	G	A	C	C	G	G	A	G	C	C	A	A	A	A	A	A	G	G	C	A	T	T	G	G	A	G	C	C	G	G	T	T	G	A	A	G	C	C	C	C	C	C	C	T	G	G	NA	NA	C	C	G	A	A	A	G	A	C	C	G	G	T	C	G	G	T	C	T	G	C	C	G	A	T	C	A	A	T	C	C	C	G	A	C	A	G	C	G	C	NA	NA	A	G	A	A	G	A	T	T	T	G	A	A	A	T	C	C	T	T	A	C	T	T	NA	NA	G	A	T	T	G	T	T	C	T	A	G	A	T	T	C	C	T	T	G	G	G	G	C	C	A	A	G	G	G	G	C	C	G	G	T	T	G	G	T	T	A	A	A	A	C	C	T	T	G	G	G	G	T	T	A	A	A	A	G	G	G	G	C	C	A	A	A	G	C	C	G	G	T	C	C	T	A	A	C	C	C	A	A	A	G	G	A	A	A	G	G	G	G	C	NA	NA	T	T	G	G	A	G	T	T	A	C	A	A	A	A	T	T	A	A	G	G	G	G	A	A	C	C	C	C	C	C	A	A	T	T	G	G	G	G	A	A	G	G	G	G	T	T	C	C	C	C	G	G	C	C	T	T	G	G	C	C	A	A	T	T	G	G	G	G	A	A	T	T	A	A	A	A	A	A	C	C	G	G	T	T	C	C	A	A	T	T	A	A	T	T	C	C	G	G	C	C	G	G	C	C	A	A	G	G	T	T	A	A	G	C	A	A	G	G	G	C	T	C	G	A	G	G	T	T	T	G	G	G	C	C	T	A	T	C	C	C	G	G	G	G	A	A	C	C	T	T	A	A	G	G	T	T	T	T	G	A	C	T	T	C	C	T	A	T	A	A	G	G	T	C	C	C	G	G	T	T	T	C	G	T	A	A	G	A	T	T	G	A	T	C	G	A	T	T	C	C	A	A	C	C	T	T	G	G	C	G	T	T	A	A	G	G	A	C	G	G	G	G	C	C	G	T	C	C	T	T	G	G	G	T	G	G	NA	NA	G	G	C	C	T	C	C	C	G	C	G	G	G	G	G	G	C	C	C	C	A	A	NA	NA	G	G	C	C	T	G	T	C	G	G	G	G	C	A	A	G	T	T	C	T	G	A	A	A	A	A	A	A	A	A	C	A	C	C	G	A	G	G	A	G	C	C	C	A	A	G	G	A	G	G	T	T	C	C	A	G	T	T	T	T	G	G	T	C	G	G	T	T	C	C	C	C	G	A	T	T	A	A	A	G	C	C	T	T	G	A	G	G	T	G	A	A	A	C	G	G	T	T	C	C	C	C	G	G	A	A	T	T	C	C	A	A	T	T	C	C	G	G	C	C	G	G	C	C	C	C	T	T	T	T	G	G	C	C	C	C	T	T	C	C	C	C	G	G	A	A	C	C	T	G	A	A	C	C	C	C	G	G	T	T	G	G	G	G	T	T	G	G	A	A	T	T	A	A	G	G	T	T	C	C	C	C	C	C	G	G	C	C	T	T	G	G	A	A	T	T	G	G	T	T	G	G	T	T	C	C	C	C	G	G	T	T	C	C	A	A	C	C	C	C	A	A	A	A	T	T	C	C	G	G	A	A	C	C	T	T	T	T	G	G	A	A	C	C	A	A	A	A	A	A	C	C	A	A	A	T	T	T	A	A	C	C	G	G	G	G	C	C	C	C	T	T	T	T	A	A	T	T	T	T	G	G	C	C	G	G	A	A	A	A	C	C	A	A	T	T	T	T	T	T	C	C	T	T	T	T	G	G	T	T	C	C	C	C	G	G	A	A	G	G	G	A	C	C	T	A	T	G	C	T	A	A	A	C	A	A	C	C	G	G	A	A	C	A	T	T	G	G	A	A	G	G	T	T	T	T	G	G	A	A	C	C	T	T	A	A	A	A	C	C	C	C	C	A	C	T	A	A	A	A	C	A	C	C	A	A	A	G	A	A	A	G	C	C	A	A	A	A	G	G	C	C	A	A	T	T	C	C	G	G	A	A	A	A	G	G	A	A	T	T	A	G	C	G	A	C	A	T	G	T	G	A	C	G	A	A	G	G	T	T	T	C	T	T	NA	NA	G	A	T	T	T	C	T	T	NA	NA	C	C	C	C	G	G	NA	NA	A	A	C	T	T	T	C	G	T	T	C	C	T	T	G	T	T	G	T	A	A	A	T	G	T	T	A	A	C	C	T	T	C	C	G	G	A	A	A	A	A	A	G	G	T	T	G	G	G	G	T	T	A	A	T	T	C	C	T	T	A	A	A	A	T	T	G	G	A	A	C	C	C	C	T	T	A	A	C	C	T	T	C	C	A	A	A	A	C	C	T	T	A	A	G	G	A	A	A	A	A	A	G	G	C	C	C	C	G	G	T	T	G	G	G	G	A	A	C	C	A	A	T	T	A	A	C	C	C	C	T	T	T	C	G	G	C	C	T	C	G	G	T	T	A	T	T	T	C	C	A	T	C	T	C	C	G	A	G	G	G	A	A	A	G	T	G	A	A	G	G	A	A	A	T	A	C	C	A	A	C	C	G	A	T	T	C	C	C	G	T	T	A	A	C	C	C	C	C	C	A	A	A	A	G	A	NA	NA	G	G	A	A	T	T	G	G	A	G	T	T	G	G	G	G	A	T	C	C	C	C	C	C	C	A	G	G	G	G	C	C	A	A	G	G	A	A	C	C	A	A	A	A	G	G	G	G	T	C	A	G	A	A	A	A	C	C	G	G	T	C	T	T	A	A	A	A	A	A	A	A	A	A	NA	NA	C	C	G	G	A	G	G	A	G	G	NA	NA	A	A	C	C	A	G	A	C	C	C	T	T	A	G	G	G	NA	NA	G	G	C	T	T	C	T	T	G	G	G	G	G	G	G	G	C	C	G	G	G	G	A	A	T	T	G	G	G	G	A	A	T	T	G	G	G	G	T	T	G	G	G	G	A	A	C	C	G	G	C	C	A	A	G	G	C	C	A	A	A	A	C	C	G	G	G	G	T	T	C	C	T	C	T	T	A	A	A	A	T	T	G	A	G	G	T	T	C	C	G	G	T	T	G	G	C	C	T	T	A	A	C	C	T	T	G	G	A	A	T	T	A	A	C	G	C	C	T	T	G	G	A	A	A	A	G	G	C	C	G	G	T	T	T	T	T	T	C	C	A	A	C	C	A	A	T	T	C	T	A	G	C	C	G	G	G	T	T	T	A	A	A	A	C	C	G	G	A	A	T	G	T	T	C	C	G	G	C	T	G	G	C	C	A	C	T	T	A	A	A	A	T	T	C	C	C	C	C	C	G	G	C	C	G	G	T	T	T	T	A	A	C	C	T	T	C	C	C	C	A	A	A	A	C	C	A	A	G	G	G	C	G	G	C	C	G	T	T	T	T	T	T	G	C	C	G	A	A	T	C	C	T	T	A	A	C	C	G	G	C	C	C	C	T	T	T	C	C	T	T	T	T	T	C	T	C	A	C	C	T	T	C	C	T	C	G	G	C	C	G	G	T	T	A	A	C	C	C	C	G	G	G	G	G	G	T	A	A	A	T	T	G	G	T	T	G	G	G	T	A	G	G	A	A	G	T	T	A	A	NA	NA	NA	NA	A	G	C	C	G	A	T	C	C	T	T	T	G	G	G	T	C	C	G	G	G	G	A	T	A	G	T	C	T	T	C	C	T	T	G	T	A	A	T	G	T	T	T	T	A	A	T	T	T	T	C	C	G	G	C	C	A	A	C	C	A	T	T	G	G	A	C	T	G	T	T	G	G	G	C	G	NA	NA	A	A	G	G	A	A	G	G	T	C	C	A	T	C	T	C	A	G	T	C	T	T	C	C	G	G	G	G	A	A	C	G	G	A	A	G	C	C	T	C	C	T	A	A	G	G	C	C	A	A	A	A	G	T	A	C	G	G	A	T	A	A	T	T	G	G	T	T	T	T	A	A	C	C	A	A	T	T	G	G	C	C	A	A	A	A	A	A	T	T	A	A	G	G	C	C	T	T	T	T	T	T	G	G	G	G	G	G	T	T	C	C	A	A	G	G	T	T	G	G	C	C	C	C	A	A	C	C	G	G	T	T	G	G	G	G	A	A	A	A	G	G	G	G	A	A	G	G	G	G	T	T	G	G	T	T	A	A	G	G	A	A	G	G	C	C	A	A	A	A	C	C	G	G	C	C	A	A	G	G	G	G	G	G	G	G	C	C	C	C	T	T	A	A	A	A	T	T	G	G	C	C	T	T	C	C	T	T	C	C	T	T	G	G	T	T	T	T	A	A	A	A	C	C	G	G	G	G	T	T	G	G	G	G	A	A	T	T	A	A	T	T	C	C	A	A	T	T	G	G	T	T	A	A	G	G	C	C	A	A	C	C	A	A	C	C	G	G	A	A	T	T	T	T	T	T	C	C	A	A	G	G	G	G	C	C	C	C	G	G	C	C	C	C	T	T	C	C	C	C	A	A	G	G	T	T	C	C	T	T	G	G	C	C	C	C	A	A	G	G	G	G	A	A	T	T	A	A	C	C	G	G	C	C	T	T	A	A	C	C	T	T	A	A	T	T	T	T	T	T	C	C	A	A	C	C	C	C	T	T	C	C	T	T	T	T	A	A	A	A	C	C	T	T	C	C	T	T	G	G	A	A	T	T	T	T	G	G	G	G	A	A	T	T	C	C	T	T	A	A	G	G	A	A	G	G	G	G	A	A	C	C	C	C	C	C	G	G	G	G	C	C	A	A	A	A	G	G	A	A	G	G	G	G	C	C	A	A	G	G	G	G	C	C	G	G	T	T	C	C	C	C	G	G	A	A	C	C	G	G	T	T	G	G	G	G	T	T	C	C	C	C	C	C	T	T	G	G	G	G	G	G	G	G	A	A	G	G	T	T	C	C	C	C	C	C	T	T	C	C	C	C	A	A	T	T	C	C	G	G	A	A	A	A	A	A	G	G	T	T	C	C	T	T	T	T	T	T	G	G	A	A	A	A	C	C	C	C	C	C	C	C	A	A	T	T	G	G	A	A	A	A	G	G	G	G	T	T	A	A	A	A	G	G	A	A	A	A	G	G	T	T	C	C	T	T	A	A	A	A	T	T	C	C	T	T	A	A	T	T	A	A	G	G	A	A	A	A	C	C	G	G	T	T	T	T	G	G	G	G	T	T	T	T	G	G	T	T	C	C	A	A	T	T	A	A	T	T	G	G	T	T	C	C	C	C	A	A	C	C	A	A	T	T	C	C	A	A	G	G	T	T	A	A	T	T	A	A	C	C	T	T	A	A	A	A	C	C	G	G	T	T	C	C	G	G	C	C	G	G	A	A	T	T	C	C	T	T	G	G	A	A	G	G	A	A	A	A	G	G	C	C	C	C	C	C	C	C	T	T	C	C	T	T	A	A	G	G	G	G	T	T	C	C	T	T	A	A	A	A	A	A	A	A	G	G	T	T	A	A	G	G	T	T	C	C	A	A	C	C	T	T	A	A	A	A	T	T	T	T	G	G	C	C	G	G	C	C	T	T	T	T	G	G	G	G	C	C	C	C	A	A	G	G	C	C	A	A	G	G	G	G	T	T	G	G	A	A	G	G	C	C	C	C	G	G	A	A	C	C	G	G	G	G	G	G	G	G	C	C	A	A	T	T	G	G	A	A	T	T	G	G	G	G	G	G	C	C	G	G	G	G	G	G	C	C	T	T	G	G	G	G	A	A	C	C	C	C	T	T	C	C	A	A	G	G	A	A	C	C	G	G	A	A	A	A	A	A	G	G	C	C	C	C	A	A	T	T	T	T	G	G	C	C	C	C	G	G	G	G	A	A	G	G	T	T	C	C	A	A	T	T	C	C	C	C	C	C	C	C	T	T	C	C	G	G	T	T	G	G	G	G	C	C	G	G	C	C	A	A	G	G	G	G	C	C	A	A	G	G	C	C	A	A	G	G	G	G	A	A	C	C	A	A	G	G	C	C	C	C	C	C	T	T	G	G	T	T	G	G	G	G	T	T	A	A	C	C	G	G	C	C	T	T	G	G	G	G	A	A	A	A	G	G	C	C	G	G	A	A	C	C	C	C	T	T	C	C	G	G	A	A	T	T	C	C	T	T	T	T	T	T	T	T	G	G	A	A	A	A	A	A	A	A	C	C	T	T	G	G	C	C	A	A	T	T	T	T	G	G	G	G	G	G	T	T	A	A	G	G	A	A	T	T	T	T	C	C	G	G	A	A	C	C	G	G	A	A	G	G	C	C	A	A	G	G	G	G	G	G	C	C	T	T	G	G	C	C	A	A	C	C	G	G	T	T	A	A	T	T	C	C	A	A	G	G	G	G	C	C	C	C	G	G	C	C	T	T	T	T	G	G	A	A	A	A	C	C	C	C	C	C	T	T	C	C	G	G	T	T	G	G	A	A	A	A	A	A	C	C	A	A	G	G	C	C	C	C	A	A	C	C	A	A	A	A	G	G	C	C	A	A	C	C	G	G	C	C	C	C	C	C	G	G	A	A	A	A	A	A	A	A	C	C	C	C	A	A	G	G	T	T	G	G	T	T	G	G	C	C	G	G	A	A	T	T	G	G	G	G	T	T	T	T	A	A	A	A	G	G	T	T	T	T	T	T	T	T	G	G	A	A	T	T	T	T	T	T	G	G	A	A	G	G	T	T	T	T	T	T	T	T	G	G	A	A	T	T	G	G	G	G	C	C	T	T	A	A	A	A	A	A	G	G	C	C	C	C	G	G	T	T	G	G	G	G	T	T	T	T	C	C	A	A	G	G	A	A	G	G	A	A	T	T	C	C	G	G	C	C	G	G	T	T	C	C	G	G	G	G	A	A	T	T	C	C	G	G	G	G	C	C	G	G	A	A	T	T	G	G	G	G	A	A	T	T	G	G	C	C	G	G	G	G	T	T	C	C	C	C	C	C	C	C	G	G	T	T	G	G	G	G	G	G	A	A	T	T	G	G	A	A	A	A	T	T	A	A	T	T	C	C	G	G	T	T	G	G	G	G	A	A	G	G	T	T	T	T	T	T	C	C	A	A	A	A	A	A	C	C	G	G	T	T	G	G	A	A	T	T	T	T	C	C	A	A	G	G	T	T	A	A	G	G	G	G	C	C	C	C	G	G	T	T	A	A	T	T	G	G	T	T	T	T	A	A	C	C	G	G	C	C	A	A	G	G	T	T	C	C	T	T	G	G	G	G	G	G	G	G	A	A	A	A	T	T	T	T	A	A	T	T	G	G	A	A	A	A	G	G	G	G	G	G	T	T	T	T	G	G	G	G	A	A	G	G	G	G	A	A	G	G	C	C	A	A	G	G	G	G	A	A	A	A	T	T	A	A	C	C	C	C	T	T	C	C	C	C	A	A	A	A	G	G	G	G	G	G	C	C	A	A	A	A	C	C	T	T	T	T	A	A	C	C	G	G	G	G	T	T	T	T	T	T	T	T	T	T	C	C	G	G	A	A	C	C	A	A	G	G	C	C	T	T	G	G	C	C	G	G	C	C	T	T	A	A	G	G	G	G	A	A	A	A	A	A	A	A	C	C	G	G	A	A	T	T	C	C	T	T	A	A	T	T	G	G	T	T	G	G	C	C	C	C	G	G	G	G	C	C	C	C	G	G	G	G	A	A	G	G	G	G	C	C	T	T	A	A	C	C	T	T	G	G	T	T	G	G	G	G	G	G	T	T	A	A	A	A	C	C	T	T	A	A	A	A	G	G	T	T	A	A	G	G	G	G	C	C	A	A	C	C	G	G	C	C	C	C	T	T	A	A	T	T	C	C	A	A	T	T	C	C	C	C	T	T	T	T	A	A	C	C	T	T	G	G	G	G	T	T	A	A	T	T	G	G	G	G	A	A	A	A	C	C	C	C	T	T	G	G	C	C	T	T	T	T	G	G	G	G	A	A	G	G	T	T	A	A	T	T	G	G	T	T	A	A	T	T	C	C	A	A	A	A	A	A	T	T	T	T	C	C	C	C	A	A	T	T	C	C	T	T	T	T	C	C	A	A	C	C	T	T	C	C	G	G	C	C	G	G	C	C	G	G	A	A	A	A	T	T	T	T	G	G	C	C	C	C	C	C	C	C	G	G	A	A	A	A	C	C	G	G	G	G	A	A	G	G	T	T	G	G	G	G	C	C	G	G	T	T	G	G	G	G	T	T	C	C	C	C	A	A	C	C	T	T	C	C	A	A	A	A	G	G	G	G	A	A	C	C	C	C	A	A	A	A	G	G	C	C	A	A	G	G	C	C	T	T	T	T	G	G	T	T	C	C	C	C	T	T	C	C	C	C	C	C	A	A	C	C	A	A	T	T	A	A	T	T	A	A	G	G	C	C	G	G	G	G	G	G	G	G	G	G	A	A	G	G	C	C	G	G	T	T	G	G	A	A	A	A	G	G	G	G	C	C	C	C	C	A	G	G	G	G	A	A	G	G	G	G	T	T	C	C	G	G	G	G	G	G	A	A	C	C	T	T	T	T	G	G	G	G	A	A	C	C	G	G	C	C	A	A	G	G	T	T	G	G	T	T	G	G	A	A	A	A	G	G	G	G	G	G	A	A	A	A	G	G	T	T	A	A	G	G	C	C	C	C	C	T	A	A	G	G	T	T	C	C	A	A	C	C	G	G	A	A	G	G	C	C	A	A	G	G	T	T	G	G	T	T	G	G	T	T	T	T	T	T	C	C	C	C	T	T	C	C	T	T	T	T	G	G	G	G	T	T	T	T	G	G	T	T	T	T	G	G	C	C	C	C	A	A	G	G	G	G	C	C	T	T	G	G	C	C	T	T	A	A	A	A	G	G	C	C	G	G	G	G	T	T	G	G	T	T	A	A	A	A	T	T	A	A	G	G	C	C	A	A	T	T	G	G	C	C	C	C	G	G	T	T	G	G	C	C	T	T	G	G	T	T	G	G	G	G	G	G	C	C	C	C	A	A	A	A	A	A	NA	NA	C	C	A	A	G	G	T	T	T	T	C	C	G	G	A	A	C	C	A	A	T	T	T	T	T	T	A	A	A	A	C	C	T	T	T	T	A	A	A	A	A	A	C	C	C	C	G	G	T	T	T	T	C	C	T	T	C	C	A	A	T	T	C	C	C	C	A	A	A	A	A	A	A	A	T	T	G	G	G	G	G	G	C	C	C	C	C	C	A	A	G	G	C	C	T	T	G	G	C	C	G	G	G	G	G	G	C	C	C	C	C	C	G	G	A	A	T	T	C	C	C	C	C	C	G	G	G	G	T	T	A	A	T	T	C	C	G	G	T	T	T	T	A	A	A	A	C	C	C	C	A	A	A	A	A	A	G	G	A	A	C	C	T	T	T	T	G	G	T	T	C	C	G	G	NA	NA	T	T	C	C	C	C	G	G	C	C	C	C	A	A	C	C	T	T	C	C	T	T	A	A	G	G	A	A	C	C	T	T	C	C	A	A	G	G	G	G	C	C	C	C	C	C	C	C	C	C	A	A	G	G	T	T	A	A	T	T	G	G	T	T	C	C	G	G	G	G	G	G	C	C	G	G	T	T	G	G	G	G	A	A	C	C	C	C	T	T	G	G	G	G	T	T	C	C	C	C	A	A	A	A	G	G	G	G	T	T	T	T	C	C	G	G	G	G	T	T	T	T	G	G	G	G	C	C	G	G	G	G	A	A	C	C	G	G	G	G	T	T	G	G	C	C	G	G	G	G	T	T	G	G	C	C	G	G	G	G	G	G	A	A	A	A	C	C	G	G	C	C	G	G	A	A	G	G	C	C	C	C	C	C	C	C	G	G	C	C	T	T	G	G	T	T	C	C	G	G	G	G	A	A	G	G	A	A	C	C	G	G	A	A	T	T	A	A	G	G	C	C	C	C	G	G	C	C	T	T	C	C	T	T	T	T	C	C	C	C	G	G	G	G	A	A	C	C	T	T	C	C	T	T	G	G	A	A	T	T	T	T	G	G	T	T	C	C	C	C	C	C	G	G	A	A	A	A	T	T	T	T	C	C	A	A	G	G	A	A	C	C	A	A	C	C	C	C	T	T	G	G	C	C	A	A	C	C	A	A	T	T	A	A	A	A	C	C	G	G	G	G	G	G	C	C	A	A	A	A	A	A	G	G	G	G	C	C	A	A	G	G	A	A	G	G	G	G	G	G	G	G	C	C	T	T	A	A	A	A	C	C	C	C	A	A	T	T	A	A	T	T	G	G	A	A	G	G	C	C	T	T	T	T	T	T	T	T	G	G	C	C	T	T	C	C	G	G	G	G	G	G	C	C	C	C	A	A	T	C	C	C	A	A	C	C	T	T	G	G	G	G	C	C	C	C	C	C	C	C	G	G	T	T	T	T	A	A	A	A	C	C	G	G	G	G	G	G	G	G	G	G	T	T	G	G	A	A	T	T	T	T	G	G	C	C	C	C	C	C	G	G	C	C	C	C	A	A	G	G	G	G	T	T	C	C	C	C	C	C	G	G	C	C	G	G	C	C	G	G	G	G	T	T	C	C	G	G	C	C	C	C	G	G	G	G	T	T	G	G	G	G	T	T	T	T	G	G	T	T	G	G	A	A	C	C	A	A	G	G	G	G	A	A	C	C	T	T	G	G	T	T	A	A	G	G	G	G	A	A	G	G	G	G	T	T	C	C	C	C	T	T	G	G	A	A	T	T	T	T	G	G	C	C	A	A	G	G	G	G	A	A	C	C	C	C	G	G	C	C	C	C	G	G	G	G	A	A	G	G	G	G	C	C	T	T	T	T	G	G	A	A	A	A	G	G	G	G	C	C	G	G	T	T	A	A	A	A	G	G	G	G	A	A	A	A	G	G	G	G	A	A	T	T	A	A	C	C	A	A	G	G	T	T	C	C	A	A	T	T	C	C	G	G	A	A	C	C	G	G	A	A	G	G	T	T	C	C	A	A	A	A	A	A	A	A	NA	NA	T	T	G	G	A	A	T	T	A	A	T	T	A	A	T	T	C	C	A	A	G	G	A	A	A	A	T	T	T	T	A	A	A	A	T	T	G	G	C	C	A	A	A	A	G	G	T	T	T	T	T	T	G	G	G	G	T	T	G	G	G	G	T	T	A	A	A	A	A	A	T	T	A	A	C	C	A	A	A	A	A	A	A	A	T	T	C	C	C	C	G	G	A	A	G	G	C	C	T	T	C	C	A	A	T	T	G	G	C	C	T	T	C	C	C	C	G	G	G	G	C	C	C	C	C	C	T	T	G	G	C	C	G	G	A	A	G	G	G	G	C	C	T	T	G	G	G	G	A	A	C	C	G	G	A	A	A	A	G	G	C	C	T	T	T	T	G	G	T	T	A	A	G	G	C	C	G	G	A	A	T	T	C	C	A	A	A	A	A	A	C	C	C	C	G	G	G	G	A	A	A	A	T	T	T	T	C	C	G	G	T	T	A	A	C	C	C	C	A	A	C	C	A	A	T	T	T	T	G	G	C	C	T	T	A	A	C	C	G	G	A	A	A	A	T	T	G	G	T	T	G	G	C	C	G	G	A	A	G	G	T	T	NA	NA	T	T	G	G	T	T	G	G	G	G	C	C	A	A	T	T	T	T	G	G	C	C	C	C	A	A	A	A	C	C	C	C	A	A	C	C	C	C	T	T	A	A	T	T	G	G	A	A	A	A	G	G	C	C	T	T	T	T	T	T	A	A	C	C	G	G	G	G	G	G	T	T	A	A	C	C	T	T	A	A	G	G	A	A	C	C	G	G	T	T	C	C	T	T	C	C	G	G	C	C	C	C	C	C	C	C	C	C	A	A	A	A	T	T	G	G	T	T	G	G	G	G	A	A	C	C	G	G	A	A	T	T	T	T	T	T	A	A	G	G	G	G	T	T	A	A	T	T	G	G	A	A	C	C	C	C	T	T	T	T	A	A	A	A	T	T	G	G	A	A	C	C	A	A	G	G	T	T	T	T	A	A	A	A	C	C	C	C	G	G	C	C	G	G	G	G	C	C	T	T	A	A	C	C	T	T	T	T	T	T	G	G	G	G	T	T	C	C	C	C	C	C	C	C	A	A	A	A	A	A	T	T	G	G	T	T	A	A	T	T	G	G	A	A	T	T	A	A	C	C	T	T	T	T	G	G	G	G	G	G	A	A	A	A	C	C	T	T	A	A	T	T	C	C	T	T	C	C	G	G	C	C	C	C	A	A	G	G	C	C	A	A	G	G	A	A	A	A	T	T	G	G	T	T	C	C	G	G	A	A	A	A	G	G	A	A	A	A	C	C	T	T	T	T	G	G	A	A	C	C	G	G	G	G	T	T	C	C	C	C	G	G	C	C	G	G	G	G	C	C	G	G	T	T	T	T	A	A	T	T	C	C	C	C	C	C	C	C	C	C	G	G	G	G	G	G	G	G	T	T	G	G	C	C	A	A	A	A	T	T	G	G	A	A	T	T	A	A	G	G	T	T	G	G	G	G	A	A	T	T	T	T	G	G	C	C	T	T	G	G	A	A	G	G	A	A	C	C	T	T	G	G	A	A	G	G	G	G	T	T	C	C	A	A	T	T	T	T	G	G	C	C	T	T	C	C	T	T	G	G	T	T	A	A	G	G	C	C	A	A	C	C	T	T	T	T	A	A	C	C	C	C	T	T	T	T	C	C	A	A	A	A	A	A	T	T	G	G	G	G	T	T	A	A	G	G	C	C	A	A	G	G	G	G	C	C	C	C	G	G	T	T	T	T	T	T	A	A	A	A	C	C	T	T	A	A	C	C	G	G	C	C	G	G	C	C	A	A	A	A	C	C	G	G	T	T	C	C	A	A	C	C	T	T	T	T	A	A	G	G	A	A	A	A	T	T	G	G	G	G	A	A	T	T	G	G	T	T	C	C	G	G	G	G	C	C	C	C	C	C	T	T	C	C	C	C	C	C	C	C	A	A	A	A	T	T	A	A	G	G	G	G	C	C	A	A	C	C	T	T	A	A	G	G	G	G	C	C	C	C	G	G	A	A	C	C	G	G	T	T	T	T	C	C	G	G	G	G	C	C	A	A	A	A	C	C	C	C	T	T	C	C	T	T	A	A	C	C	T	T	T	T	A	A	G	G	C	C	C	C	T	T	T	T	C	C	G	G	T	T	C	C	A	A	T	T	G	G	G	G	T	T	C	C	A	A	T	T	G	G	G	G	T	T	T	T	A	A	G	G	T	T	T	T	T	T	A	A	G	G	A	A	C	C	G	G	C	C	C	C	C	C	C	C	G	G	A	A	T	T	A	A	C	C	C	C	A	A	C	C	G	G
[truncated: 1,281,092 more chars]
