# Supplementary material for: Expression Quantitative Trait Loci for Extreme Host Response to Influenza A in Pre-Collaborative Cross Mice
Source: G3 (Bethesda). 2012 Feb 1;2(2):213–21. doi: 10.1534/g3.111.001800 (PMC3284329; doi:10.1534/g3.111.001800)
Supplement: Supporting Information [file supp_2.2.213_FileS2.zip › File_S2/chr14.ped]

#family	subject	father	mother	sex	phenotype	JAX00372120		JAX00372124		JAX00372125		JAX00204231		JAX00049799		JAX00372129		JAX00372130		JAX00372131		JAX00372132		JAX00372137		JAX00372138		JAX00372139		JAX00049806		JAX00049807		JAX00372143		JAX00372146		JAX00372149		JAX00372152		JAX00372154		JAX00372155		JAX00372156		JAX00372157		JAX00372159		JAX00049813		JAX00049814		JAX00372165		JAX00372166		JAX00372170		JAX00372173		JAX00049816		JAX00049822		JAX00372183		JAX00372184		JAX00372189		JAX00372191		JAX00372192		JAX00372199		JAX00049829		JAX00049830		JAX00372222		JAX00372223		JAX00049832		JAX00372226		JAX00049833		JAX00049834		JAX00204244		JAX00372231		JAX00372232		JAX00049836		JAX00372237		JAX00372238		JAX00372239		JAX00049838		JAX00372242		JAX00372243		JAX00372249		JAX00049841		JAX00372255		JAX00372257		JAX00204245		JAX00049846		JAX00049847		JAX00372262		JAX00049849		JAX00049850		JAX00372277		JAX00049853		JAX00204249		JAX00372282		JAX00372283		JAX00372285		JAX00372286		JAX00049857		JAX00372289		JAX00372291		JAX00372292		JAX00372294		JAX00372295		JAX00372297		JAX00372301		JAX00372303		JAX00372310		JAX00049863		JAX00372314		JAX00049867		JAX00204251		JAX00372315		JAX00049868		JAX00049869		JAX00049871		JAX00372323		JAX00049873		JAX00372332		JAX00372334		JAX00049878		JAX00049879		JAX00372347		JAX00049883		JAX00372348		JAX00372351		JAX00049884		JAX00372354		JAX00372355		JAX00372356		JAX00372364		JAX00372365		JAX00204257		JAX00372366		JAX00372367		JAX00372371		JAX00049897		JAX00204259		JAX00372379		JAX00372382		JAX00049899		JAX00049901		JAX00049903		JAX00372384		JAX00372385		JAX00372390		JAX00372391		JAX00372393		JAX00372394		JAX00049906		JAX00049907		JAX00372401		JAX00372407		JAX00049911		JAX00372416		JAX00204261		JAX00204263		JAX00049914		JAX00372422		JAX00372423		JAX00372426		JAX00372430		JAX00372432		JAX00049918		JAX00372436		JAX00372440		JAX00372442		JAX00372450		JAX00372451		JAX00049922		JAX00372455		JAX00372461		JAX00372463		JAX00049924		JAX00372471		JAX00372474		JAX00372477		JAX00372479		JAX00049929		JAX00049930		JAX00372490		JAX00372495		JAX00372496		JAX00049932		JAX00372500		JAX00372507		JAX00372509		JAX00372512		JAX00372516		JAX00372517		JAX00049937		JAX00372520		JAX00372521		JAX00372523		JAX00372538		JAX00049941		JAX00372545		JAX00372549		JAX00372555		JAX00372560		JAX00049947		JAX00372567		JAX00372568		JAX00372569		JAX00372575		JAX00372582		JAX00372584		JAX00372594		JAX00372595		JAX00372596		JAX00049956		JAX00372598		JAX00372600		JAX00372601		JAX00372603		JAX00372604		JAX00187921		JAX00372609		JAX00372614		JAX00049963		JAX00372627		JAX00372628		JAX00372630		JAX00372634		JAX00372635		JAX00372639		JAX00372642		JAX00049968		JAX00049971		JAX00372658		JAX00372660		JAX00372662		JAX00372667		JAX00049977		JAX00372673		JAX00372677		JAX00049978		JAX00372679		JAX00372683		JAX00372686		JAX00372687		JAX00372688		JAX00204280		JAX00372695		JAX00372697		JAX00049985		JAX00049986		JAX00049987		JAX00049988		JAX00372706		JAX00372710		JAX00372712		JAX00049993		JAX00049994		JAX00049995		JAX00372717		JAX00372722		JAX00372723		JAX00372729		JAX00372730		JAX00050001		JAX00050003		JAX00050004		JAX00372737		JAX00372738		JAX00372744		JAX00372747		JAX00050005		JAX00372749		JAX00050009		JAX00372753		JAX00372756		JAX00372759		JAX00372761		JAX00372766		JAX00050014		JAX00050016		JAX00050017		JAX00050019		JAX00372776		JAX00372781		JAX00372782		JAX00372783		JAX00050020		JAX00372786		JAX00372788		JAX00372789		JAX00372790		JAX00372796		JAX00050025		JAX00204290		JAX00204291		JAX00372808		JAX00372810		JAX00372812		JAX00372814		JAX00050032		JAX00372823		JAX00050036		JAX00050037		JAX00372833		JAX00372835		JAX00372838		JAX00050039		JAX00050042		JAX00372844		JAX00372847		JAX00372850		JAX00050046		JAX00372851		JAX00372853		JAX00204293		JAX00372857		JAX00372859		JAX00372860		JAX00372861		JAX00050049		JAX00372865		JAX00372866		JAX00372868		JAX00372869		JAX00372870		JAX00372872		JAX00372875		JAX00372876		JAX00372877		JAX00372878		JAX00372880		JAX00372882		JAX00372884		JAX00372885		JAX00372887		JAX00372895		JAX00050057		JAX00050059		JAX00372903		JAX00372910		JAX00050063		JAX00372914		JAX00372915		JAX00372916		JAX00050066		JAX00372920		JAX00372921		JAX00372923		JAX00372927		JAX00372928		JAX00050068		JAX00050069		JAX00372930		JAX00372932		JAX00372935		JAX00372936		JAX00372937		JAX00372941		JAX00050075		JAX00372943		JAX00372944		JAX00372945		JAX00372946		JAX00372951		JAX00050077		JAX00050079		JAX00372955		JAX00050082		JAX00372958		JAX00372964		JAX00372965		JAX00050083		JAX00050084		JAX00372967		JAX00050086		JAX00372977		JAX00372979		JAX00372985		JAX00050092		JAX00050093		JAX00372987		JAX00372988		JAX00050097		JAX00373004		JAX00373009		JAX00373010		JAX00373017		JAX00373020		JAX00373021		JAX00050109		JAX00373023		JAX00050110		JAX00050111		JAX00050112		JAX00373032		JAX00050115		JAX00373038		JAX00373039		JAX00373040		JAX00373042		JAX00373044		JAX00373045		JAX00373046		JAX00373049		JAX00050117		JAX00050118		JAX00373051		JAX00373053		JAX00373054		JAX00373058		JAX00050120		JAX00373064		JAX00373073		JAX00050124		JAX00373081		JAX00050125		JAX00373082		JAX00373084		JAX00050126		JAX00373085		JAX00050128		JAX00373089		JAX00373090		JAX00050132		JAX00373097		JAX00373100		JAX00373101		JAX00373102		JAX00050136		JAX00373106		JAX00373108		JAX00050139		JAX00373111		JAX00373114		JAX00373116		JAX00050140		JAX00373120		JAX00373134		JAX00187926		JAX00050150		JAX00050151		JAX00373138		JAX00373140		JAX00373144		JAX00050153		JAX00373158		JAX00373159		JAX00373160		JAX00373161		JAX00373162		JAX00373164		JAX00373167		JAX00373168		JAX00373172		JAX00373173		JAX00373175		JAX00373178		JAX00373183		JAX00373187		JAX00373190		JAX00373191		JAX00373195		JAX00050165		JAX00373199		JAX00050166		JAX00050168		JAX00050171		JAX00373203		JAX00050172		JAX00373206		JAX00373207		JAX00373209		JAX00050174		JAX00373212		JAX00050175		JAX00373214		JAX00373215		JAX00373217		JAX00373218		JAX00373220		JAX00373223		JAX00050176		JAX00050177		JAX00187927		JAX00050178		JAX00373227		JAX00373229		JAX00373231		JAX00373233		JAX00050179		JAX00050183		JAX00373243		JAX00373244		JAX00373246		JAX00373247		JAX00373250		JAX00373252		JAX00050189		JAX00050190		JAX00373255		JAX00373261		JAX00373264		JAX00373266		JAX00373267		JAX00373269		JAX00373272		JAX00373275		JAX00050205		JAX00373286		JAX00050206		JAX00050207		JAX00373293		JAX00373294		JAX00050209		JAX00373297		JAX00050210		JAX00050212		JAX00050213		JAX00050214		JAX00373305		JAX00373306		JAX00373308		JAX00373309		JAX00373311		JAX00373312		JAX00050216		JAX00050217		JAX00373321		JAX00373324		JAX00373325		JAX00050223		JAX00050224		JAX00373330		JAX00373332		JAX00373333		JAX00373335		JAX00373337		JAX00373342		JAX00050228		JAX00050229		JAX00373352		JAX00373353		JAX00373354		JAX00373356		JAX00373357		JAX00373359		JAX00373363		JAX00050230		JAX00050231		JAX00050232		JAX00373371		JAX00373372		JAX00050234		JAX00050236		JAX00050237		JAX00373377		JAX00050238		JAX00373384		JAX00373385		JAX00373392		JAX00373393		JAX00050245		JAX00050247		JAX00373397		JAX00373399		JAX00050248		JAX00373403		JAX00373405		JAX00050252		JAX00050253		JAX00373406		JAX00373409		JAX00373412		JAX00373415		JAX00373417		JAX00050256		JAX00373418		JAX00373419		JAX00373421		JAX00373424		JAX00373426		JAX00050257		JAX00373430		JAX00373436		JAX00373439		JAX00050267		JAX00373446		JAX00373449		JAX00373455		JAX00373456		JAX00373459		JAX00373460		JAX00050272		JAX00050274		JAX00050276		JAX00050282		JAX00373472		JAX00373473		JAX00373474		JAX00373475		JAX00050285		JAX00050287		JAX00373479		JAX00373485		JAX00050288		JAX00050289		JAX00050290		JAX00050293		JAX00373488		JAX00373490		JAX00373492		JAX00373495		JAX00373496		JAX00050300		JAX00050301		JAX00373502		JAX00373503		JAX00050304		JAX00050307		JAX00373515		JAX00373516		JAX00373519		JAX00373520		JAX00373523		JAX00050309		JAX00373524		JAX00050312		JAX00373525		JAX00050313		JAX00050314		JAX00050315		JAX00373533		JAX00373539		JAX00050319		JAX00050320		JAX00050321		JAX00373549		JAX00373550		JAX00050324		JAX00373555		JAX00373557		JAX00373558		JAX00373560		JAX00373561		JAX00373565		JAX00050331		JAX00373579		JAX00373580		JAX00050333		JAX00373584		JAX00050335		JAX00373588		JAX00373589		JAX00050344		JAX00373601		JAX00050345		JAX00373605		JAX00373606		JAX00373608		JAX00373611		JAX00373614		JAX00050353		JAX00373619		JAX00373620		JAX00050354		JAX00373622		JAX00373623		JAX00050356		JAX00373624		JAX00050357		JAX00050359		JAX00373628		JAX00050361		JAX00373633		JAX00373635		JAX00050367		JAX00050368		JAX00050371		JAX00373658		JAX00050372		JAX00373661		JAX00050378		JAX00050380		JAX00373666		JAX00187932		JAX00050381		JAX00050382		JAX00373668		JAX00373670		JAX00373671		JAX00050386		JAX00373678		JAX00373680		JAX00050387		JAX00050389		JAX00204314		JAX00373683		JAX00373685		JAX00050391		JAX00050392		JAX00373688		JAX00373690		JAX00373692		JAX00373694		JAX00050393		JAX00373700		JAX00050394		JAX00050395		JAX00050396		JAX00050398		JAX00373705		JAX00373706		JAX00373708		JAX00373709		JAX00373710		JAX00050399		JAX00373718		JAX00373719		JAX00050404		JAX00373723		JAX00373730		JAX00050408		JAX00373732		JAX00373733		JAX00373735		JAX00373737		JAX00373739		JAX00050412		JAX00050413		JAX00373743		JAX00373745		JAX00373747		JAX00373755		JAX00373757		JAX00373759		JAX00373760		JAX00050423		JAX00373763		JAX00050428		JAX00373769		JAX00050432		JAX00050434		JAX00373776		JAX00373778		JAX00373779		JAX00373780		JAX00373781		JAX00050436		JAX00373789		JAX00373791		JAX00050439		JAX00373793		JAX00373797		JAX00050443		JAX00373803		JAX00050444		JAX00373804		JAX00373805		JAX00050445		JAX00373806		JAX00373807		JAX00373812		JAX00373820		JAX00373821		JAX00050448		JAX00050449		JAX00373830		JAX00373832		JAX00373833		JAX00373834		JAX00187936		JAX00050452		JAX00373838		JAX00373839		JAX00050453		JAX00373850		JAX00373851		JAX00373852		JAX00050454		JAX00050455		JAX00050457		JAX00373854		JAX00050460		JAX00050461		JAX00373862		JAX00050463		JAX00050465		JAX00050467		JAX00373872		JAX00373873		JAX00050470		JAX00373876		JAX00050471		JAX00373887		JAX00373890		JAX00373893		JAX00050474		JAX00373897		JAX00050477		JAX00373902		JAX00204322		JAX00373921		JAX00373925		JAX00050491		JAX00373930		JAX00373939		JAX00373940		JAX00373943		JAX00373948		JAX00373950		JAX00373951		JAX00050498		JAX00050499		JAX00050500		JAX00373956		JAX00373958		JAX00050501		JAX00050502		JAX00050503		JAX00373963		JAX00373965		JAX00373967		JAX00373969		JAX00373970		JAX00373973		JAX00373975		JAX00050507		JAX00373977		JAX00373979		JAX00373981		JAX00050510		JAX00373986		JAX00373988		JAX00373991		JAX00373992		JAX00373994		JAX00373996		JAX00373997		JAX00373998		JAX00374001		JAX00050517		JAX00374002		JAX00187937		JAX00374005		JAX00374010		JAX00374016		JAX00374017		JAX00374018		JAX00050528		JAX00374024		JAX00050532		JAX00204329		JAX00374039		JAX00374041		JAX00374044		JAX00374046		JAX00374049		JAX00050542		JAX00374052		JAX00050545		JAX00050547		JAX00374055		JAX00374060		JAX00374067		JAX00050549		JAX00187939		JAX00050553		JAX00374077		JAX00374080		JAX00050557		JAX00374090		JAX00050558		JAX00050559		JAX00374093		JAX00374099		JAX00050561		JAX00050562		JAX00050563		JAX00374104		JAX00374105		JAX00050564		JAX00374109		JAX00050567		JAX00374110		JAX00374111		JAX00374116		JAX00374117		JAX00050572		JAX00050575		JAX00374120		JAX00374121		JAX00374124		JAX00374127		JAX00374129		JAX00050581		JAX00374133		JAX00374134		JAX00050584		JAX00374136		JAX00050587		JAX00374138		JAX00050588		JAX00050590		JAX00204340		JAX00050594		JAX00050595		JAX00050596		JAX00050598		JAX00050597		JAX00374150		JAX00050604		JAX00050605		JAX00374157		JAX00374158		JAX00374159		JAX00374161		JAX00374162		JAX00050609		JAX00374169		JAX00374170		JAX00050613		JAX00050614		JAX00374179		JAX00187941		JAX00050619		JAX00374182		JAX00050620		JAX00374183		JAX00374186		JAX00050621		JAX00050622		JAX00374188		JAX00050623		JAX00374189		JAX00050624		JAX00050625		JAX00050626		JAX00374192		JAX00050628		JAX00374202		JAX00050633		JAX00050634		JAX00050636		JAX00050638		JAX00374207		JAX00050641		JAX00050643		JAX00374214		JAX00050646		JAX00050647		JAX00374217		JAX00050653		JAX00374227		JAX00374228		JAX00374232		JAX00050658		JAX00374235		JAX00374236		JAX00374239		JAX00374242		JAX00374244		JAX00050677		JAX00374254		JAX00374259		JAX00374264		JAX00374266		JAX00374267		JAX00374269		JAX00374270		JAX00374271		JAX00374273		JAX00374277		JAX00050686		JAX00050687		JAX00050690		JAX00374289		JAX00374298		JAX00050694		JAX00050695		JAX00374302		JAX00374305		JAX00050697		JAX00374307		JAX00374310		JAX00374312		JAX00050700		JAX00374318		JAX00050702		JAX00374321		JAX00050703		JAX00204353		JAX00374328		JAX00374330		JAX00050706		JAX00050711		JAX00374337		JAX00374343		JAX00050715		JAX00050716		JAX00374355		JAX00374356		JAX00374366		JAX00374369		JAX00374371		JAX00374377		JAX00374386		JAX00050725		JAX00374394		JAX00374396		JAX00374401		JAX00374407		JAX00374413		JAX00050734		JAX00050736		JAX00374421		JAX00050738		JAX00374428		JAX00374429		JAX00374430		JAX00050742		JAX00050745		JAX00050747		JAX00050749		JAX00374442		JAX00374446		JAX00050752		JAX00374450		JAX00374453		JAX00050757		JAX00050759		JAX00050761		JAX00050762		JAX00050763		JAX00050764		JAX00374461		JAX00374472		JAX00374474		JAX00204373		JAX00374482		JAX00374486		JAX00374488		JAX00374491		JAX00050770		JAX00374502		JAX00050776		JAX00050777		JAX00374507		JAX00050783		JAX00374522		JAX00374527		JAX00374530		JAX00374531		JAX00374533		JAX00374534		JAX00374535		JAX00374541		JAX00374543		JAX00374544		JAX00374549		JAX00374551		JAX00374555		JAX00374557		JAX00374561		JAX00204380		JAX00374565		JAX00374572		JAX00374573		JAX00374577		JAX00374583		JAX00050796		JAX00204384		JAX00204385		JAX00374596		JAX00374608		JAX00204387		JAX00374612		JAX00050805		JAX00050807		JAX00374618		JAX00374622		JAX00374624		JAX00374625		JAX00050810		JAX00374633		JAX00374637		JAX00374639		JAX00050812		JAX00050813		JAX00374642		JAX00050815		JAX00374648		JAX00050816		JAX00374654		JAX00050817		JAX00374661		JAX00374664		JAX00374665		JAX00374670		JAX00050827		JAX00050828		JAX00374681		JAX00374682		JAX00374684		JAX00374688		JAX00374690		JAX00050830		JAX00050831		JAX00374693		JAX00374696		JAX00374697		JAX00050832		JAX00050834		JAX00374702		JAX00374703		JAX00374706		JAX00374707		JAX00374708		JAX00374709		JAX00050836		JAX00374718		JAX00374722		JAX00050843		JAX00374727		JAX00374731		JAX00374732		JAX00374733		JAX00374737		JAX00374746		JAX00050849		JAX00374749		JAX00374750		JAX00374751		JAX00374757		JAX00374764		JAX00374767		JAX00374774		JAX00374775		JAX00050856		JAX00374782		JAX00204406		JAX00374789		JAX00374790		JAX00374800		JAX00374805		JAX00374808		JAX00374815		JAX00374816		JAX00374817		JAX00050868		JAX00374822		JAX00374823		JAX00050869		JAX00050870		JAX00374828		JAX00374829		JAX00374832		JAX00374839		JAX00374845		JAX00374846		JAX00374847		JAX00374848		JAX00374849		JAX00374857		JAX00374863		JAX00374864		JAX00374866		JAX00374867		JAX00374874		JAX00374880		JAX00374885		JAX00050881		JAX00204412		JAX00374888		JAX00374891		JAX00374892		JAX00374898		JAX00050884		JAX00374901		JAX00050886		JAX00374908		JAX00050888		JAX00050889		JAX00050890		JAX00204416		JAX00374915		JAX00050894		JAX00374924		JAX00374925		JAX00374928		JAX00374930		JAX00374932		JAX00050895		JAX00050896		JAX00204419		JAX00374935		JAX00050900		JAX00374939		JAX00050903		JAX00374948		JAX00050904		JAX00374952		JAX00374955		JAX00374956		JAX00374959		JAX00050908		JAX00374961		JAX00374963		JAX00050911		JAX00374969		JAX00374970		JAX00374978		JAX00050918		JAX00374980		JAX00374982		JAX00050919		JAX00374988		JAX00374989		JAX00050925		JAX00050926		JAX00050928		JAX00050929		JAX00050930		JAX00375001		JAX00375002		JAX00375003		JAX00375004		JAX00375005		JAX00050931		JAX00050932		JAX00375013		JAX00375016		JAX00050935		JAX00204433		JAX00375019		JAX00375020		JAX00375021		JAX00375022		JAX00375023		JAX00050937		JAX00375029		JAX00050941		JAX00050943		JAX00375041		JAX00204434		JAX00050948		JAX00375047		JAX00375049		JAX00050950		JAX00375052		JAX00375053		JAX00375056		JAX00375060		JAX00375064		JAX00375065		JAX00375067		JAX00375070		JAX00375072		JAX00375073		JAX00050961		JAX00375081		JAX00375085		JAX00375087		JAX00375095		JAX00375100		JAX00050972		JAX00375105		JAX00375116		JAX00375117		JAX00375118		JAX00375119		JAX00375122		JAX00375125		JAX00375130		JAX00375132		JAX00375133		JAX00375136		JAX00375137		JAX00375138		JAX00050979		JAX00375145		JAX00375147		JAX00375149		JAX00375153		JAX00375159		JAX00375160		JAX00050989		JAX00050990		JAX00375172		JAX00050991		JAX00375179		JAX00050993		JAX00375186		JAX00375188		JAX00375192		JAX00375198		JAX00050999		JAX00375205		JAX00375206		JAX00375211		JAX00375219		JAX00051003		JAX00051004		JAX00375222		JAX00375223		JAX00375226		JAX00375227		JAX00051006		JAX00051007		JAX00375234		JAX00375239		JAX00051009		JAX00375244		JAX00375245		JAX00375252		JAX00375253		JAX00375260		JAX00375263		JAX00375268		JAX00375270		JAX00051019		JAX00375272		JAX00375276		JAX00375278		JAX00375280		JAX00204455		JAX00375286		JAX00375294		JAX00375301		JAX00051034		JAX00375303		JAX00375304		JAX00375310		JAX00375312		JAX00375313		JAX00375314		JAX00051037		JAX00375315		JAX00375319		JAX00375322		JAX00375323		JAX00375324		JAX00204460		JAX00375329		JAX00375331		JAX00375332		JAX00051046		JAX00375337		JAX00375346		JAX00375350		JAX00375358		JAX00375361		JAX00375370		JAX00375371		JAX00375372		JAX00375373		JAX00375377		JAX00375382		JAX00204463		JAX00375383		JAX00051063		JAX00375386		JAX00375388		JAX00051068		JAX00204466		JAX00375404		JAX00204468		JAX00375407		JAX00051079		JAX00375412		JAX00375417		JAX00375418		JAX00204471		JAX00375419		JAX00375424		JAX00204472		JAX00375428		JAX00051089		JAX00375432		JAX00375438		JAX00051092		JAX00051095		JAX00375440		JAX00375441		JAX00204475		JAX00375442		JAX00375448		JAX00375453		JAX00375457		JAX00375460		JAX00375461		JAX00051108		JAX00051110		JAX00375469		JAX00375471		JAX00051111		JAX00375492		JAX00375494		JAX00051119		JAX00375496		JAX00375507		JAX00375509		JAX00375511		JAX00375512		JAX00375514		JAX00051126		JAX00051127		JAX00375517		JAX00375520		JAX00375521		JAX00375523		JAX00375524		JAX00375528		JAX00375534		JAX00051134		JAX00051137		JAX00375539		JAX00375541		JAX00375542		JAX00204488		JAX00051140		JAX00375554		JAX00375559		JAX00375563		JAX00375564		JAX00375565		JAX00204492		JAX00375570		JAX00375572		JAX00051155		JAX00375581		JAX00051158		JAX00051159		JAX00051161		JAX00204497		JAX00375590		JAX00051164		JAX00204499		JAX00051166		JAX00051168		JAX00375596		JAX00375597		JAX00375598		JAX00051170		JAX00375600		JAX00375602		JAX00375603		JAX00375604		JAX00051174		JAX00051175		JAX00051176		JAX00375611		JAX00204503		JAX00375612		JAX00051183		JAX00051184		JAX00375619		JAX00375626		JAX00204507		JAX00051188		JAX00375627		JAX00375628		JAX00375630		JAX00375633		JAX00051190		JAX00375640		JAX00051196		JAX00375646		JAX00375647		JAX00051198		JAX00051200		JAX00051202		JAX00051203		JAX00375651		JAX00051208		JAX00375670		JAX00051211		JAX00375673		JAX00375675		JAX00051215		JAX00375687		JAX00375689		JAX00375690		JAX00051219		JAX00375694		JAX00375696		JAX00051220		JAX00051221		JAX00375700		JAX00375705		JAX00375706		JAX00375711		JAX00375712		JAX00051223		JAX00375713		JAX00375714		JAX00051224		JAX00375719		JAX00375721		JAX00375728		JAX00375731		JAX00051225		JAX00375735		JAX00375737		JAX00375738		JAX00375739		JAX00051229		JAX00051230		JAX00375746		JAX00375749		JAX00051235		JAX00375751		JAX00375754		JAX00051238		JAX00051243		JAX00051244		JAX00051246		JAX00375780		JAX00051252		JAX00375783		JAX00375785		JAX00051254		JAX00375787		JAX00375794		JAX00375795		JAX00204527		JAX00051256		JAX00204528		JAX00375802		JAX00375804		JAX00375805		JAX00375807		JAX00051258		JAX00375808		JAX00375810		JAX00375813		JAX00375814		JAX00051263		JAX00375821		JAX00375822		JAX00204529		JAX00204530		JAX00204531		JAX00375829		JAX00375830		JAX00375833		JAX00375835		JAX00375836		JAX00375837		JAX00375838		JAX00375843		JAX00375849		JAX00375852		JAX00051271		JAX00375856		JAX00375858		JAX00051275		JAX00375863		JAX00051276		JAX00051278		JAX00375875		JAX00375877		JAX00375885		JAX00375890		JAX00375896		JAX00375899		JAX00375900		JAX00375902		JAX00051284		JAX00375904		JAX00051285		JAX00051286		JAX00051287		JAX00375915		JAX00375917		JAX00204539		JAX00204540		JAX00375933		JAX00051291		JAX00375935		JAX00375937		JAX00375941		JAX00375942		JAX00375947		JAX00375952		JAX00375956		JAX00375967		JAX00051298		JAX00375968		JAX00375972		JAX00375975		JAX00375976		JAX00375977		JAX00375981		JAX00375982		JAX00375983		JAX00375987		JAX00375989		JAX00375990		JAX00375991		JAX00375993		JAX00375995		JAX00051303		JAX00051305		JAX00376002		JAX00376010		JAX00376011		JAX00051308		JAX00204542		JAX00376013		JAX00376015		JAX00376016		JAX00051310		JAX00376024		JAX00376027		JAX00376032		JAX00376034		JAX00376035		JAX00376037		JAX00376038		JAX00376040		JAX00376041		JAX00376044		JAX00051321		JAX00051322		JAX00051323		JAX00376045		JAX00376047		JAX00376048		JAX00051325		JAX00204549		JAX00051328		JAX00376064		JAX00376069		JAX00051332		JAX00051333		JAX00376076		JAX00051335		JAX00376078		JAX00376079		JAX00376083		JAX00051338		JAX00051343		JAX00376099		JAX00204554		JAX00051346		JAX00051347		JAX00376107		JAX00376109		JAX00376110		JAX00051349		JAX00204557		JAX00376115		JAX00376124		JAX00376125		JAX00051354		JAX00051358		JAX00204561		JAX00051361		JAX00376142		JAX00376143		JAX00376144		JAX00051363		JAX00376155		JAX00376156		JAX00376160		JAX00051366		JAX00051367		JAX00376172		JAX00376173		JAX00376175		JAX00376176		JAX00376178		JAX00376179		JAX00051375		JAX00051376		JAX00051377		JAX00204567		JAX00051378		JAX00376187		JAX00051379		JAX00051380		JAX00376188		JAX00051382		JAX00051383		JAX00376201		JAX00051386		JAX00376203		JAX00376207		JAX00376208		JAX00376212		JAX00051388		JAX00204570		JAX00204571		JAX00051390		JAX00051392		JAX00376225		JAX00376226		JAX00376230		JAX00376236		JAX00051396		JAX00376237		JAX00051397		JAX00376241		JAX00376246		JAX00376248		JAX00376250		JAX00376252		JAX00376253		JAX00376254		JAX00376255		JAX00376256		JAX00376260		JAX00376261		JAX00376263		JAX00051405		JAX00051406		JAX00051407		JAX00376264		JAX00376266		JAX00376273		JAX00051412		JAX00376276		JAX00376280		JAX00051415		JAX00051417		JAX00051421		JAX00051422		JAX00376298		JAX00376299		JAX00376300		JAX00376318		JAX00051427		JAX00051429		JAX00051430		JAX00376330		JAX00376331		JAX00051432		JAX00376334		JAX00376335		JAX00051433		JAX00376343		JAX00376344		JAX00376347		JAX00376351		JAX00204586		JAX00376354		JAX00376355		JAX00376359		JAX00376361		JAX00376362		JAX00376363		JAX00376366		JAX00376367		JAX00204590		JAX00051450		JAX00051453		JAX00376377		JAX00051454		JAX00376380		JAX00376382		JAX00376386		JAX00376390		JAX00051463		JAX00376392		JAX00376394		JAX00376406		JAX00376408		JAX00376411		JAX00051471		JAX00376421		JAX00051472		JAX00376429		JAX00376430		JAX00204597		JAX00376441		JAX00204600		JAX00051483		JAX00051485		JAX00376455		JAX00051486		JAX00376461		JAX00376462		JAX00376463		JAX00051491		JAX00376468		JAX00376472		JAX00376475		JAX00376477		JAX00376480		JAX00204604		JAX00204605		JAX00204606		JAX00376485		JAX00204607		JAX00204608		JAX00376488		JAX00376490		JAX00376492		JAX00051502		JAX00051503		JAX00376503		JAX00376510		JAX00376511		JAX00376517		JAX00376521		JAX00376522		JAX00376524		JAX00376525		JAX00051515		JAX00376529		JAX00376530		JAX00051517		JAX00376535		JAX00376538		JAX00376539		JAX00376541		JAX00376542		JAX00376548		JAX00376552		JAX00376556		JAX00204615		JAX00376561		JAX00051525		JAX00051527		JAX00376565		JAX00376566		JAX00376570		JAX00376573		JAX00376576		JAX00376577		JAX00051529		JAX00051530		JAX00376579		JAX00376580		JAX00376584		JAX00051533		JAX00204619		JAX00051535		JAX00376596		JAX00051538		JAX00376608		JAX00051539		JAX00376612		JAX00376618		JAX00376619		JAX00376620		JAX00376622		JAX00051545		JAX00051547		JAX00376628		JAX00376629		JAX00376633		JAX00376636		JAX00051553		JAX00051554		JAX00051556		JAX00051558		JAX00376645		JAX00204629		JAX00376650		JAX00376653		JAX00051566		JAX00376654		JAX00376655		JAX00051568		JAX00376659		JAX00376662		JAX00376664		JAX00376665		JAX00376669		JAX00376670		JAX00376673		JAX00376678		JAX00376680		JAX00376682		JAX00376683		JAX00376687		JAX00051577		JAX00376690		JAX00376691		JAX00051580		JAX00376692		JAX00204638		JAX00376697		JAX00051585		JAX00376700		JAX00376702		JAX00051587		JAX00376707		JAX00376709		JAX00051590		JAX00376710		JAX00051591		JAX00376711		JAX00051592		JAX00051593		JAX00051594		JAX00204641		JAX00376718		JAX00376719		JAX00376721		JAX00051598		JAX00376726		JAX00376731		JAX00051602		JAX00376734		JAX00376735		JAX00376740		JAX00051608		JAX00376743		JAX00376746		JAX00051611		JAX00376749		JAX00376751		JAX00376756		JAX00376757		JAX00204649		JAX00376758		JAX00051615		JAX00376762		JAX00376767		JAX00376768		JAX00376769		JAX00376777		JAX00051619		JAX00051620		JAX00204651		JAX00376785		JAX00376790		JAX00376791		JAX00376792		JAX00051625		JAX00051626		JAX00376798		JAX00376801		JAX00051628		JAX00376803		JAX00376805		JAX00376811		JAX00376815		JAX00376816		JAX00051636		JAX00376834		JAX00376835		JAX00376839		JAX00051640		JAX00376844		JAX00376845		JAX00376848		JAX00376851		JAX00204660		JAX00376854		JAX00376861		JAX00051646		JAX00376865		JAX00051647		JAX00376870		JAX00376876		JAX00376879		JAX00376888		JAX00376890		JAX00376893		JAX00051652		JAX00376896		JAX00376897		JAX00376900		JAX00376902		JAX00376904		JAX00376908		JAX00376909		JAX00376913		JAX00376914		JAX00051656		JAX00376924		JAX00376925		JAX00376927		JAX00376928		JAX00376933		JAX00376936		JAX00376937		JAX00376939		JAX00376943		JAX00376944		JAX00051663		JAX00051664		JAX00051665		JAX00376953		JAX00376963		JAX00051670		JAX00376972		JAX00204664		JAX00376981		JAX00376991		JAX00376993		JAX00376996		JAX00377001		JAX00377002		JAX00377007		JAX00377013		JAX00051680		JAX00204665		JAX00204667		JAX00377025		JAX00377033		JAX00204668		JAX00377047		JAX00377053		JAX00377054		JAX00377058		JAX00377061		JAX00377063		JAX00051696		JAX00051698		JAX00377067		JAX00377086		JAX00377096		JAX00377110		JAX00377114		JAX00377119		JAX00377122		JAX00377135		JAX00051712		JAX00377142		JAX00377148		JAX00377152		JAX00377154		JAX00377156		JAX00377159		JAX00377163		JAX00051715		JAX00051716		JAX00377169		JAX00377170		JAX00377174		JAX00377177		JAX00051719		JAX00377179		JAX00377184		JAX00051720		JAX00377186		JAX00377196		JAX00051726		JAX00377205		JAX00051728		JAX00377210		JAX00051729		JAX00377216		JAX00051731		JAX00377221		JAX00377226		JAX00377234		JAX00377239		JAX00051732		JAX00377242		JAX00377245		JAX00377256		JAX00377257		JAX00051738		JAX00377261		JAX00051739		JAX00377264		JAX00051740		JAX00377265		JAX00377270		JAX00377271		JAX00051742		JAX00051744		JAX00377273		JAX00377274		JAX00377279		JAX00051748		JAX00377283		JAX00377287		JAX00377290		JAX00051751		JAX00377295		JAX00377300		JAX00377306		JAX00377312		JAX00377316		JAX00051757		JAX00377320		JAX00051758		JAX00377323		JAX00377325		JAX00377329		JAX00051759		JAX00204676		JAX00204677		JAX00377338		JAX00377339		JAX00051762		JAX00051764		JAX00377342		JAX00377345		JAX00377347		JAX00051766		JAX00051767		JAX00377354		JAX00377356		JAX00377358		JAX00377361		JAX00377363		JAX00051768		JAX00377371		JAX00051772		JAX00377372		JAX00051775		JAX00377376		JAX00051777		JAX00051778		JAX00051780		JAX00051781		JAX00377379		JAX00377381		JAX00377382		JAX00051782		JAX00377386		JAX00377390		JAX00051785		JAX00051786		JAX00377393		JAX00377399		JAX00377405		JAX00377407		JAX00051791		JAX00377414		JAX00377417		JAX00051792		JAX00051793		JAX00377420		JAX00377422		JAX00051795		JAX00051796		JAX00377427		JAX00377431		JAX00377433		JAX00377438		JAX00377444		JAX00051801		JAX00377449		JAX00377451		JAX00051802		JAX00051803		JAX00204682		JAX00377456		JAX00377459		JAX00051804		JAX00377460		JAX00377463		JAX00377464		JAX00204684		JAX00377473		JAX00377479		JAX00377483		JAX00377485		JAX00377486		JAX00377488		JAX00377489		JAX00051816		JAX00051817		JAX00377498		JAX00377502		JAX00377504		JAX00051819		JAX00377511		JAX00377512		JAX00377516		JAX00377518		JAX00377519		JAX00051824		JAX00377522		JAX00377529		JAX00377530		JAX00377531		JAX00377532		JAX00377538		JAX00377539		JAX00377543		JAX00377544		JAX00377545		JAX00051828		JAX00377555		JAX00377559		JAX00377561		JAX00051831		JAX00377566		JAX00377567		JAX00377568		JAX00377571		JAX00377572		JAX00377574		JAX00377575		JAX00377576		JAX00377580		JAX00051834		JAX00377585		JAX00051835		JAX00377595		JAX00377596		JAX00051837		JAX00377598		JAX00377600		JAX00377601		JAX00377604		JAX00377606		JAX00051839		JAX00377621		JAX00377622		JAX00051841		JAX00377623		JAX00377624		JAX00377626		JAX00051843		JAX00377632		JAX00377634		JAX00377635		JAX00377636		JAX00377641		JAX00051846		JAX00051849		JAX00377647		JAX00051853		JAX00377652		JAX00377653		JAX00377654		JAX00051858		JAX00377657		JAX00377665		JAX00377671		JAX00377674		JAX00377675		JAX00377676		JAX00377678		JAX00051864		JAX00377682		JAX00051866		JAX00377687		JAX00377688		JAX00377691		JAX00377692		JAX00051867		JAX00377696		JAX00051871		JAX00051872		JAX00051873		JAX00204692		JAX00051874		JAX00377709		JAX00051876		JAX00051878		JAX00377717		JAX00051882		JAX00051884		JAX00377719		JAX00377720		JAX00377722		JAX00377725		JAX00377726		JAX00377728		JAX00377730		JAX00051890		JAX00377735		JAX00051892		JAX00051893		JAX00377739		JAX00377742		JAX00051895		JAX00377748		JAX00051898		JAX00377757		JAX00377758		JAX00377760		JAX00377764		JAX00377766		JAX00204696		JAX00051912		JAX00051918		JAX00051920		JAX00377773		JAX00377777		JAX00377779		JAX00377781		JAX00051925		JAX00051927		JAX00377792		JAX00377793		JAX00377797		JAX00051931		JAX00377800		JAX00377802		JAX00377806		JAX00377809		JAX00051933		JAX00377810		JAX00051936		JAX00377819		JAX00377823		JAX00377824		JAX00051940		JAX00377825		JAX00051941		JAX00377831		JAX00051942		JAX00051943		JAX00377834		JAX00377839		JAX00377843		JAX00377845		JAX00377847		JAX00051948		JAX00377851		JAX00377854		JAX00377858		JAX00377860		JAX00377861		JAX00377862		JAX00377863		JAX00377867		JAX00051951		JAX00051952		JAX00377871		JAX00377874		JAX00377875		JAX00377877		JAX00377878		JAX00377879		JAX00051955		JAX00377880		JAX00377881		JAX00377899		JAX00051958		JAX00377900		JAX00377902		JAX00377903		JAX00377906		JAX00377907		JAX00377908		JAX00377910		JAX00051960		JAX00051961		JAX00377916		JAX00051964		JAX00051966		JAX00377931		JAX00377932		JAX00051968		JAX00377940		JAX00377941		JAX00051970		JAX00204700		JAX00377951		JAX00377959		JAX00377962		JAX00377963		JAX00377965		JAX00377966		JAX00377968		JAX00051979		JAX00377970		JAX00051981		JAX00377974		JAX00377976		JAX00377979		JAX00051984		JAX00051985		JAX00377980		JAX00377982		JAX00377985		JAX00377986		JAX00377989		JAX00204704		JAX00051988		JAX00377991		JAX00377992		JAX00377993		JAX00377995		JAX00377996		JAX00377997		JAX00378002		JAX00378004		JAX00378005		JAX00051993		JAX00378006		JAX00051995		JAX00378012		JAX00051997		JAX00204708		JAX00378015		JAX00051998		JAX00052000		JAX00378024		JAX00378026		JAX00378027		JAX00378035		JAX00378037		JAX00052006		JAX00378039		JAX00378042		JAX00378044		JAX00378048		JAX00378050		JAX00378061		JAX00204713		JAX00204714		JAX00378065		JAX00378066		JAX00378067		JAX00052016		JAX00204715		JAX00204716		JAX00378075		JAX00052019		JAX00052020		JAX00052023		JAX00378085		JAX00378086		JAX00052029		JAX00378096		JAX00052031		JAX00378102		JAX00378112		JAX00052035		JAX00378113		JAX00052038		JAX00052042		JAX00204722		JAX00052043		JAX00204726		JAX00052046		JAX00052047		JAX00052048		JAX00378130		JAX00052051		JAX00378138		JAX00378141		JAX00378142		JAX00378143		JAX00378144		JAX00378146		JAX00378148		JAX00378154		JAX00378155		JAX00378157		JAX00378158		JAX00378160		JAX00378161		JAX00378163		JAX00378165		JAX00378170		JAX00052055		JAX00378174		JAX00378178		JAX00204727		JAX00378180		JAX00052058		JAX00052059		JAX00378181		JAX00378185		JAX00052061		JAX00378190		JAX00378192		JAX00378196		JAX00378197		JAX00378212		JAX00378217		JAX00378225		JAX00052070		JAX00052072		JAX00378230		JAX00052073		JAX00378234		JAX00378235		JAX00378236		JAX00052076		JAX00378239		JAX00378240		JAX00378241		JAX00052078		JAX00378245		JAX00378246		JAX00378247		JAX00052080		JAX00378250		JAX00378255		JAX00378256		JAX00052083		JAX00378270		JAX00378273		JAX00378275		JAX00378276		JAX00052093		JAX00378282		JAX00052096		JAX00378283		JAX00378284		JAX00378285		JAX00378287		JAX00052100		JAX00052102		JAX00378290		JAX00378291		JAX00378298		JAX00378300		JAX00204745		JAX00378304		JAX00378308		JAX00378309		JAX00052110		JAX00052111		JAX00378310		JAX00378312		JAX00378313		JAX00378320		JAX00052115		JAX00204747		JAX00378323		JAX00052119		JAX00378327		JAX00378328		JAX00378329		JAX00378333		JAX00052123		JAX00378339		JAX00378341		JAX00052126		JAX00204750		JAX00378342		JAX00378346		JAX00052127		JAX00052128		JAX00378347		JAX00378348		JAX00052132		JAX00378350		JAX00378356		JAX00378357		JAX00052135		JAX00378358		JAX00052138		JAX00378361		JAX00204753		JAX00378366		JAX00378367		JAX00378369		JAX00052140		JAX00052141		JAX00378373		JAX00052143		JAX00052145		JAX00378381		JAX00052150		JAX00378387		JAX00052152		JAX00378393		JAX00378394		JAX00052155		JAX00378401		JAX00052156		JAX00378408		JAX00052158		JAX00378412		JAX00378418		JAX00378423		JAX00378424		JAX00378426		JAX00378427		JAX00378432		JAX00052170		JAX00378435		JAX00052171		JAX00378439		JAX00378440		JAX00378441		JAX00378444		JAX00378446		JAX00052176		JAX00378449		JAX00052180		JAX00378453		JAX00378455		JAX00052185		JAX00378463		JAX00204764		JAX00378465		JAX00052189		JAX00378469		JAX00378471		JAX00378472		JAX00052192		JAX00052194		JAX00052196		JAX00052197		JAX00052198		JAX00378481		JAX00052199		JAX00052200		JAX00378489		JAX00378493		JAX00378495		JAX00378498		JAX00378500		JAX00378503		JAX00378504		JAX00052208		JAX00052209		JAX00378510		JAX00378511		JAX00378519		JAX00052214		JAX00052215		JAX00378524		JAX00378525		JAX00378528		JAX00378529		JAX00378530		JAX00378531		JAX00378532		JAX00378536		JAX00378537		JAX00378539		JAX00378541		JAX00378543		JAX00378545		JAX00052223		JAX00052224		JAX00378546		JAX00052226		JAX00052228		JAX00378560		JAX00378562		JAX00052231		JAX00378567		JAX00378569		JAX00378571		JAX00378577		JAX00378578		JAX00378579		JAX00378580		JAX00378581		JAX00378583		JAX00378586		JAX00378587		JAX00378592		JAX00052236		JAX00378594		JAX00378596		JAX00378599		JAX00378600		JAX00378604		JAX00378611		JAX00052241		JAX00378633		JAX00378643		JAX00378646		JAX00052249		JAX00378647		JAX00378650		JAX00378652		JAX00378653		JAX00378660		JAX00378665		JAX00378669		JAX00378671		JAX00052252		JAX00378673		JAX00378675		JAX00378678		JAX00378685		JAX00378687		JAX00052259		JAX00052260		JAX00052262		JAX00378704		JAX00378775		JAX00378823		JAX00378826		JAX00052423		JAX00052424		JAX00378829		JAX00378830		JAX00052425		JAX00378837		JAX00378838		JAX00204804		JAX00378839		JAX00052430		JAX00204805		JAX00378849		JAX00052439		JAX00378869		JAX00052443		JAX00052445		JAX00052446		JAX00378879		JAX00052448		JAX00378881		JAX00378885		JAX00378888		JAX00052452		JAX00052453		JAX00052454		JAX00378891		JAX00378892		JAX00378902		JAX00378904		JAX00052465		JAX00204814		JAX00052471		JAX00052472		JAX00378912		JAX00052474		JAX00378915		JAX00378916		JAX00204815		JAX00204817		JAX00052476		JAX00378920		JAX00378926		JAX00378929		JAX00378933		JAX00052479		JAX00052480		JAX00052481		JAX00378936		JAX00052483		JAX00052484		JAX00378941		JAX00378942		JAX00052486		JAX00378944		JAX00052487		JAX00052489		JAX00378949		JAX00052492		JAX00378962		JAX00052497		JAX00052498		JAX00378966		JAX00378969		JAX00378970		JAX00378971		JAX00378974		JAX00378975		JAX00378976		JAX00378977		JAX00378978		JAX00052503		JAX00378980		JAX00378984		JAX00052505		JAX00052506		JAX00378989		JAX00378990		JAX00378992		JAX00052511		JAX00379000		JAX00052513		JAX00379004		JAX00379006		JAX00379007		JAX00379010		JAX00052518		JAX00052519		JAX00052520		JAX00379012		JAX00379013		JAX00052523		JAX00379014		JAX00379022		JAX00379026		JAX00379027		JAX00052526		JAX00379029		JAX00379031		JAX00052527		JAX00052528		JAX00379032		JAX00379033		JAX00052530		JAX00052533		JAX00052534		JAX00379040		JAX00379044		JAX00052536		JAX00379047		JAX00379050		JAX00379051		JAX00052540		JAX00379053		JAX00379054		JAX00379057		JAX00379063		JAX00379064		JAX00379065		JAX00379067		JAX00052548		JAX00379077		JAX00379079		JAX00052552		JAX00379080		JAX00052553		JAX00379084		JAX00379085		JAX00052554		JAX00379088		JAX00379089		JAX00379090		JAX00379091		JAX00052558		JAX00379097		JAX00052559		JAX00379100		JAX00379104		JAX00379107		JAX00379108		JAX00379110		JAX00052560		JAX00379113		JAX00379114		JAX00052562		JAX00379116		JAX00052565		JAX00379120		JAX00379121		JAX00379122		JAX00379128		JAX00379129		JAX00379130		JAX00052569		JAX00052570		JAX00052573		JAX00052575		JAX00052576		JAX00052578		JAX00052579		JAX00379147		JAX00379148		JAX00379151		JAX00379158		JAX00052584		JAX00052585		JAX00052586		JAX00052587		JAX00052588		JAX00379159		JAX00379160		JAX00379164		JAX00052591		JAX00379165		JAX00052592		JAX00379173		JAX00379176		JAX00379180		JAX00379181		JAX00379182		JAX00052595		JAX00379188		JAX00052596		JAX00052597		JAX00379193		JAX00052598		JAX00379195		JAX00379206		JAX00379212		JAX00379213		JAX00052602		JAX00052606		JAX00052609		JAX00379223		JAX00379227		JAX00379230		JAX00379234		JAX00052612		JAX00052614		JAX00052615		JAX00052617		JAX00379235		JAX00379238		JAX00379248		JAX00052620		JAX00052622		JAX00379260		JAX00379264		JAX00379267		JAX00052625		JAX00379271		JAX00379273		JAX00379274		JAX00379279		JAX00052626		JAX00379282		JAX00052628		JAX00379285		JAX00052630		JAX00379287		JAX00379288		JAX00379290		JAX00379293		JAX00379294		JAX00052632		JAX00052633		JAX00379299		JAX00379300		JAX00379302		JAX00052637		JAX00379304		JAX00052643		JAX00379307		JAX00379309		JAX00052644		JAX00052645		JAX00379312		JAX00379314		JAX00379315		JAX00379317		JAX00052656		JAX00052658		JAX00379328		JAX00379330		JAX00379332		JAX00379334		JAX00052663		JAX00379336		JAX00379339		JAX00052665		JAX00052666		JAX00379354		JAX00379360		JAX00379362		JAX00379364		JAX00052669		JAX00379371		JAX00379374		JAX00379375		JAX00379379		JAX00052671		JAX00379381		JAX00052673		JAX00379382		JAX00379383		JAX00379384		JAX00052674		JAX00379391		JAX00379397		JAX00379399		JAX00379400		JAX00379402		JAX00379403		JAX00052686		JAX00379405		JAX00379411		JAX00052690		JAX00379415		JAX00052691		JAX00052693		JAX00379421		JAX00052694		JAX00379423		JAX00052696		JAX00379427		JAX00379431		JAX00379433		JAX00052699		JAX00379441		JAX00052700		JAX00379442		JAX00052703		JAX00379450		JAX00379452		JAX00379453		JAX00379457		JAX00052707		JAX00379460		JAX00379462		JAX00379463		JAX00379466		JAX00379468		JAX00379469		JAX00379478		JAX00379480		JAX00379482		JAX00052721		JAX00379483		JAX00379488		JAX00052723		JAX00052724		JAX00379491		JAX00379493		JAX00379495		JAX00052728		JAX00052729		JAX00379498		JAX00379500		JAX00379501		JAX00052735		JAX00379509		JAX00379513		JAX00379516		JAX00379517		JAX00052737		JAX00052739		JAX00052740		JAX00052741		JAX00052742		JAX00379526		JAX00052744		JAX00052745		JAX00379530		JAX00052747		JAX00052748		JAX00379533		JAX00379535		JAX00379537		JAX00379541		JAX00379545		JAX00379549		JAX00379550		JAX00379551		JAX00379555		JAX00052759		JAX00379568		JAX00379571		JAX00052762		JAX00052763		JAX00379573		JAX00379575		JAX00052766		JAX00379579		JAX00379580		JAX00379585		JAX00379586		JAX00052768		JAX00052769		JAX00379588		JAX00379590		JAX00379591		JAX00379592		JAX00052771		JAX00379601		JAX00379604		JAX00379606		JAX00052776		JAX00379610		JAX00379611		JAX00379612		JAX00052777		JAX00052778		JAX00379617		JAX00379619		JAX00052779		JAX00379621		JAX00379624		JAX00052781		JAX00379625		JAX00052784		JAX00379630		JAX00052787		JAX00052789		JAX00052790		JAX00379641		JAX00379642		JAX00379643		JAX00379645		JAX00052796		JAX00379652		JAX00052798		JAX00379654		JAX00052800		JAX00379656		JAX00379658		JAX00379665		JAX00052803		JAX00379666		JAX00052805		JAX00379671		JAX00379672		JAX00052806		JAX00052809		JAX00052810		JAX00379688		JAX00379690		JAX00379696		JAX00379699		JAX00379704		JAX00379706		JAX00052823		JAX00379708		JAX00379710		JAX00379719		JAX00379724		JAX00052828		JAX00052829		JAX00379732		JAX00379733		JAX00379736		JAX00379737		JAX00379738		JAX00379740		JAX00379742		JAX00052842		JAX00379745		JAX00052845		JAX00379750		JAX00379752		JAX00379757		JAX00379760		JAX00052850		JAX00379763		JAX00052851		JAX00379764		JAX00052852		JAX00379772		JAX00052856		JAX00052858		JAX00187972		JAX00379779		JAX00379780		JAX00052862		JAX00052863		JAX00379784		JAX00379788		JAX00052865		JAX00379801		JAX00379802		JAX00379805		JAX00379808		JAX00379810		JAX00379812		JAX00052871		JAX00379815		JAX00379816		JAX00379818		JAX00052873		JAX00379820		JAX00379822		JAX00379823		JAX00052875		JAX00052876		JAX00052877		JAX00052878		JAX00379829		JAX00379831		JAX00052879		JAX00204854		JAX00052881		JAX00052885		JAX00379837		JAX00379839		JAX00052887		JAX00379841		JAX00379844		JAX00379847		JAX00052889		JAX00379850		JAX00379851		JAX00379852		JAX00052890		JAX00379854		JAX00379855		JAX00379857		JAX00052891		JAX00379859		JAX00187973		JAX00052894		JAX00379864		JAX00379865		JAX00052896		JAX00379868		JAX00379871		JAX00379874		JAX00379875		JAX00052898		JAX00379881		JAX00052899		JAX00379902		JAX00052902		JAX00379903		JAX00379917		JAX00379921		JAX00379923		JAX00379924		JAX00379931		JAX00379932		JAX00379944		JAX00379963		JAX00379966		JAX00379968		JAX00052920		JAX00379969		JAX00052922		JAX00380092		JAX00052951		JAX00380103		JAX00380104		JAX00380109		JAX00052958		JAX00380117		JAX00380125		JAX00380130		JAX00380132		JAX00380134		JAX00052964		JAX00380141		JAX00052966		JAX00052967		JAX00052969		JAX00380152		JAX00052972		JAX00052974		JAX00052975		JAX00380161		JAX00380162		JAX00380168		JAX00380171		JAX00052982		JAX00380173		JAX00380176		JAX00052986		JAX00052987		JAX00052988		JAX00380181		JAX00380190		JAX00052991		JAX00052994		JAX00380194		JAX00380197		JAX00052995		JAX00053001		JAX00380210		JAX00380212		JAX00053006		JAX00380215		JAX00053007		JAX00380218		JAX00053013		JAX00380252		JAX00053021		JAX00380240		JAX00380241		JAX00053032		JAX00380254		JAX00053058		JAX00053068		JAX00053069		JAX00053074		JAX00380306		JAX00204868		JAX00053076		JAX00053077		JAX00204869		JAX00053078		JAX00380311		JAX00380313		JAX00380314		JAX00053085		JAX00053087		JAX00380328		JAX00053090		JAX00380330		JAX00380331		JAX00053093		JAX00380334		JAX00380336		JAX00380338		JAX00053095		JAX00053096		JAX00380340		JAX00053097		JAX00053098		JAX00380345		JAX00380351		JAX00053100		JAX00380354		JAX00053101		JAX00053102		JAX00380358		JAX00380360		JAX00053103		JAX00380365		JAX00380367		JAX00380370		JAX00053111		JAX00380377		JAX00380379		JAX00380381		JAX00380384		JAX00380385		JAX00053115		JAX00380387		JAX00053116		JAX00380393		JAX00380394		JAX00053119		JAX00053121		JAX00053123		JAX00053126		JAX00053127		JAX00053129		JAX00380406		JAX00380408		JAX00380411		JAX00380412		JAX00053133		JAX00053134		JAX00380414		JAX00380418		JAX00380422		JAX00053138		JAX00380423		JAX00053141		JAX00380430		JAX00380439		JAX00380441		JAX00053143		JAX00380453		JAX00380455		JAX00380456		JAX00053148		JAX00380457		JAX00380458		JAX00053150		JAX00380462		JAX00053154		JAX00380468		JAX00053156		JAX00380469		JAX00053157		JAX00053158		JAX00380474		JAX00380479		JAX00380481		JAX00053161		JAX00380495		JAX00380498		JAX00380499		JAX00380500		JAX00380508		JAX00380513		JAX00380523		JAX00380526		JAX00380527		JAX00053172		JAX00053173		JAX00380528		JAX00053175		JAX00380530		JAX00053176		JAX00380536		JAX00380538		JAX00380549		JAX00380550		JAX00380551		JAX00380552		JAX00053182		JAX00380560		JAX00380567		JAX00380570		JAX00380571		JAX00380572		JAX00380574		JAX00053186		JAX00380577		JAX00053188		JAX00380583		JAX00380585		JAX00380586		JAX00053189		JAX00053193		JAX00053194		JAX00053195		JAX00380598		JAX00380607		JAX00053202		JAX00053203		JAX00380625		JAX00053215		JAX00053217		JAX00380637		JAX00380640		JAX00380646		JAX00053227		JAX00380656		JAX00380662		JAX00380663		JAX00380667		JAX00053235		JAX00053236		JAX00380683		JAX00380684		JAX00380685		JAX00053240		JAX00380688		JAX00053241		JAX00380689		JAX00380692		JAX00380698		JAX00380704		JAX00380706		JAX00380708		JAX00053250		JAX00380711		JAX00380713		JAX00053257		JAX00380725		JAX00380727		JAX00380729		JAX00380731		JAX00053262		JAX00380739		JAX00380741		JAX00380742		JAX00053269		JAX00380756		JAX00380757		JAX00380760		JAX00380762		JAX00380763		JAX00053276		JAX00053278		JAX00053279		JAX00380785		JAX00380792		JAX00380795		JAX00380798		JAX00380804		JAX00053282		JAX00380809		JAX00053285		JAX00380811		JAX00380813		JAX00380815		JAX00053291		JAX00380829		JAX00380833		JAX00053298		JAX00380845		JAX00380846		JAX00053303		JAX00380851		JAX00380852		JAX00053305		JAX00053306		JAX00380857		JAX00380858		JAX00053309		JAX00380861		JAX00380864		JAX00053314		JAX00053315		JAX00380868		JAX00380872		JAX00380874		JAX00053320		JAX00380881		JAX00053323		JAX00053324		JAX00380886		JAX00380889		JAX00053326		JAX00380892		JAX00380893		JAX00053330		JAX00053333		JAX00380898		JAX00204922		JAX00053336		JAX00380902		JAX00380903		JAX00053339		JAX00053340		JAX00204924		JAX00053341		JAX00380909		JAX00053342		JAX00187983		JAX00053344		JAX00380915		JAX00053348		JAX00380924		JAX00053352		JAX00053354		JAX00380929		JAX00053361		JAX00053362		JAX00380938		JAX00204933		JAX00053369		JAX00380947		JAX00380951		JAX00204938		JAX00053380		JAX00380958		JAX00053382		JAX00380962		JAX00053384		JAX00053390		JAX00380973		JAX00053391		JAX00053393		JAX00380976		JAX00380977		JAX00380980		JAX00380981		JAX00380982		JAX00053397		JAX00053406		JAX00380998		JAX00380999		JAX00381006		JAX00053411		JAX00381011		JAX00053413		JAX00053414		JAX00381020		JAX00381022		JAX00381025		JAX00053421		JAX00381029		JAX00381033		JAX00381034		JAX00381035		JAX00381036		JAX00381037		JAX00381038		JAX00381039		JAX00381042		JAX00381043		JAX00381048		JAX00381049		JAX00053430		JAX00053435		JAX00381052		JAX00204953		JAX00381054		JAX00381055		JAX00381057		JAX00381060		JAX00381061		JAX00381062		JAX00053440		JAX00053441		JAX00381064		JAX00381065		JAX00053443		JAX00053444		JAX00381069		JAX00381072		JAX00381077		JAX00381078		JAX00381080		JAX00053448		JAX00381083		JAX00053450		JAX00053451		JAX00053452		JAX00053453		JAX00381088		JAX00053456		JAX00381093		JAX00053458		JAX00053459		JAX00381098		JAX00381101		JAX00381110		JAX00381112		JAX00053466		JAX00053467		JAX00053470		JAX00053473		JAX00053475		JAX00381142		JAX00053494		JAX00381149		JAX00053501		JAX00381155		JAX00381156		JAX00381159		JAX00381160		JAX00381165		JAX00381176		JAX00381177		JAX00381181		JAX00381183		JAX00381184		JAX00053516		JAX00381192		JAX00381198		JAX00381202		JAX00381208		JAX00381210		JAX00381211		JAX00381213		JAX00381215		JAX00381218		JAX00381221		JAX00381223		JAX00053521		JAX00381230		JAX00053523		JAX00053524		JAX00381236		JAX00381237		JAX00053526		JAX00053527		JAX00381243		JAX00381244		JAX00381247		JAX00053531		JAX00381250		JAX00381251		JAX00381252		JAX00381253		JAX00053532		JAX00053534		JAX00381262		JAX00053535		JAX00381268		JAX00053536		JAX00053539		JAX00381276		JAX00381279		JAX00053543		JAX00381288		JAX00381296		JAX00053547		JAX00381300		JAX00053551		JAX00053553		JAX00053555		JAX00053556		JAX00053558		JAX00381309		JAX00381310		JAX00381313		JAX00381319		JAX00381320		JAX00381322		JAX00053565		JAX00053566		JAX00381328		JAX00381330		JAX00381335		JAX00381337		JAX00204992		JAX00381340		JAX00053573		JAX00204994		JAX00381343		JAX00381345		JAX00053576		JAX00381347		JAX00381348		JAX00381354		JAX00381356		JAX00053580		JAX00053581		JAX00381358		JAX00381370		JAX00381371		JAX00381372		JAX00381375		JAX00053588		JAX00053591		JAX00053592		JAX00053594		JAX00053595		JAX00381392		JAX00381393		JAX00053598		JAX00381395		JAX00053602		JAX00053603		JAX00381404		JAX00053605		JAX00053606		JAX00381410		JAX00187988		JAX00381414		JAX00053611		JAX00381418		JAX00053615		JAX00205008		JAX00381430		JAX00053618		JAX00381442		JAX00053623		JAX00381449		JAX00381461		JAX00053625		JAX00381463		JAX00053628		JAX00381465		JAX00381468		JAX00053632		JAX00053634		JAX00053635		JAX00053636		JAX00381483		JAX00381486		JAX00053637		JAX00381488		JAX00381489		JAX00381495		JAX00053640		JAX00053642		JAX00053645		JAX00381500		JAX00381507		JAX00205014		JAX00205016		JAX00381508		JAX00381516		JAX00381519		JAX00381522		JAX00053655		JAX00381523		JAX00381532		JAX00381536		JAX00053663		JAX00187989		JAX00053665		JAX00381540		JAX00053666		JAX00053669		JAX00381544		JAX00381549		JAX00053672		JAX00053675		JAX00381556		JAX00381557		JAX00381561		JAX00381568		JAX00381569		JAX00053682		JAX00053684		JAX00053685		JAX00381572		JAX00205026		JAX00205027		JAX00053693		JAX00053694		JAX00053695		JAX00381580		JAX00053696		JAX00053700		JAX00381601		JAX00381606		JAX00381610		JAX00053712		JAX00053713		JAX00053714		JAX00381617		JAX00381619		JAX00381620		JAX00381626		JAX00205035		JAX00381631		JAX00053719		JAX00381634		JAX00381635		JAX00381637		JAX00381642		JAX00381646		JAX00053721		JAX00053722		JAX00381650		JAX00381661		JAX00381664		JAX00381665		JAX00381666		JAX00381668		JAX00381671		JAX00053729		JAX00381677		JAX00381679		JAX00381683		JAX00053733		JAX00381692		JAX00381694		JAX00381697		JAX00053735		JAX00053738		JAX00053739		JAX00053744		JAX00381711		JAX00381716		JAX00381721		JAX00053748		JAX00381723		JAX00381728		JAX00053751		JAX00381736		JAX00381739		JAX00053753		JAX00053754		JAX00053756		JAX00053762		JAX00381748		JAX00381750		JAX00381752		JAX00381754		JAX00381756		JAX00381760		JAX00053770		JAX00381762		JAX00381764		JAX00381771		JAX00053773		JAX00381775		JAX00381780		JAX00053776		JAX00205050		JAX00381790		JAX00381792		JAX00381795		JAX00381799		JAX00053785		JAX00053788		JAX00381800		JAX00381801		JAX00381805		JAX00381813		JAX00381815		JAX00053794		JAX00381816		JAX00381823		JAX00053796		JAX00381828		JAX00381830		JAX00381832		JAX00381834		JAX00381835		JAX00053802		JAX00205060		JAX00053806		JAX00053809		JAX00381844		JAX00053812		JAX00381846		JAX00053816		JAX00381853		JAX00053819		JAX00205066		JAX00381869		JAX00381873		JAX00381878		JAX00053834		JAX00381881		JAX00381888		JAX00381889		JAX00053838		JAX00053841		JAX00381910		JAX00381912		JAX00381913		JAX00381916		JAX00053843		JAX00381919		JAX00053846		JAX00381925		JAX00053847		JAX00381935		JAX00053850		JAX00053851		JAX00053852		JAX00053855		JAX00205075		JAX00381954		JAX00381956		JAX00381958		JAX00381962		JAX00381964		JAX00381965		JAX00053856		JAX00053858		JAX00381972		JAX00053859		JAX00381974		JAX00381975		JAX00381976		JAX00053863		JAX00381980		JAX00381983		JAX00381984		JAX00053868		JAX00381991		JAX00381992		JAX00053875		JAX00381996		JAX00053876		JAX00053884		JAX00053885		JAX00382011		JAX00053886		JAX00382012		JAX00382017		JAX00053888		JAX00382019		JAX00382021		JAX00053892		JAX00382024		JAX00382027		JAX00053897		JAX00382031		JAX00382036		JAX00205089		JAX00382038		JAX00382047		JAX00382049		JAX00053902		JAX00205091		JAX00053904		JAX00053905		JAX00382052		JAX00053906		JAX00382053		JAX00205093		JAX00205094		JAX00382054		JAX00382056		JAX00382062		JAX00053911		JAX00382066		JAX00382067		JAX00382068		JAX00382069		JAX00382072		JAX00053915		JAX00382075		JAX00053917		JAX00382077		JAX00053921		JAX00053923		JAX00053925		JAX00053926		JAX00382093		JAX00053932		JAX00382095		JAX00053934		JAX00053935		JAX00053936		JAX00382097		JAX00382103		JAX00382107		JAX00053938		JAX00382114		JAX00382117		JAX00382118		JAX00382120		JAX00382124		JAX00382126		JAX00053945		JAX00382130		JAX00382134		JAX00382136		JAX00382142		JAX00053951		JAX00187997		JAX00382146		JAX00053953		JAX00382152		JAX00382153		JAX00382155		JAX00382158		JAX00382159		JAX00205108		JAX00382164		JAX00382165		JAX00053962		JAX00053963		JAX00382169		JAX00382170		JAX00382171		JAX00382173		JAX00382179		JAX00053965		JAX00382192		JAX00382193		JAX00053968		JAX00382198		JAX00053970		JAX00382199		JAX00382200		JAX00053973		JAX00053976		JAX00382205		JAX00382209		JAX00053979		JAX00382215		JAX00382220		JAX00382224		JAX00205119		JAX00205121		JAX00382232		JAX00382233		JAX00382242		JAX00205122		JAX00054002		JAX00382247		JAX00382249		JAX00382250		JAX00382254		JAX00054005		JAX00382255		JAX00382260		JAX00382263		JAX00382265		JAX00054009		JAX00205126		JAX00382281		JAX00054013		JAX00382284		JAX00382285		JAX00054016		JAX00054017		JAX00382293		JAX00054018		JAX00382301		JAX00054023		JAX00382305		JAX00054024		JAX00054025		JAX00054026		JAX00382319		JAX00382325		JAX00054034		JAX00054035		JAX00382327		JAX00382330		JAX00382333		JAX00382334		JAX00205131		JAX00382336		JAX00382344		JAX00382352		JAX00205134		JAX00382353		JAX00382355		JAX00382358		JAX00205135		JAX00054049		JAX00054051		JAX00054053		JAX00382362		JAX00382365		JAX00054054		JAX00382370		JAX00382371		JAX00382374		JAX00054057		JAX00382376		JAX00054061		JAX00054062		JAX00382382		JAX00382386		JAX00054068		JAX00382390		JAX00054071		JAX00382391		JAX00382399		JAX00382400		JAX00382402		JAX00382404		JAX00054075		JAX00382408		JAX00054077		JAX00382412		JAX00382415		JAX00382416		JAX00382425		JAX00054083		JAX00382427		JAX00054084		JAX00382429		JAX00054087		JAX00382437		JAX00382442		JAX00054088		JAX00382449		JAX00054090		JAX00382456		JAX00382457		JAX00054095		JAX00382462		JAX00382465		JAX00382468		JAX00054098		JAX00382470		JAX00054099		JAX00382492		JAX00054106		JAX00382494		JAX00382502		JAX00382506		JAX00054108		JAX00054109		JAX00054110		JAX00054111		JAX00382521		JAX00054114		JAX00382522		JAX00382525		JAX00382527		JAX00382528		JAX00382530		JAX00205155		JAX00054121		JAX00382543		JAX00054122		JAX00382547		JAX00382550		JAX00382552		JAX00205157		JAX00382556		JAX00382559		JAX00382563		JAX00382567		JAX00054128		JAX00382574		JAX00382576		JAX00382584		JAX00382586		JAX00382587		JAX00054130		JAX00382588		JAX00205159		JAX00205161		JAX00382592		JAX00054133		JAX00382598		JAX00382601		JAX00382604		JAX00382605		JAX00054138		JAX00382607		JAX00382615		JAX00382616		JAX00054141		JAX00054142		JAX00054143		JAX00054144		JAX00382626		JAX00382631		JAX00382633		JAX00382635		JAX00382636		JAX00382637		JAX00382639		JAX00054147		JAX00382640		JAX00382647		JAX00382650		JAX00382651		JAX00382655		JAX00382656		JAX00382657		JAX00382669		JAX00382670		JAX00382674		JAX00054153		JAX00382676		JAX00054154		JAX00382680		JAX00382681		JAX00382683		JAX00054156		JAX00382687		JAX00054158		JAX00382696		JAX00382697		JAX00382699		JAX00382700		JAX00382701		JAX00054162		JAX00382712		JAX00382721		JAX00054171		JAX00382730		JAX00382731		JAX00054172		JAX00382733		JAX00382738		JAX00382739		JAX00054174		JAX00054177		JAX00054179		JAX00054180		JAX00382749		JAX00382751		JAX00382753		JAX00382757		JAX00382758		JAX00054181		JAX00382763		JAX00382767		JAX00054184		JAX00382776		JAX00382778		JAX00382779		JAX00054188		JAX00054191		JAX00382788		JAX00382789		JAX00054192		JAX00054193		JAX00382792		JAX00382796		JAX00382798		JAX00382799		JAX00054195		JAX00054196		JAX00382809		JAX00382812		JAX00054199		JAX00054200		JAX00054201		JAX00382820		JAX00054204		JAX00054206		JAX00382828		JAX00382829		JAX00382832		JAX00054208		JAX00054209		JAX00382833		JAX00382842		JAX00382845		JAX00382849		JAX00054216		JAX00382854		JAX00382863		JAX00382865		JAX00382866		JAX00054224		JAX00382870		JAX00382872		JAX00382875		JAX00382876		JAX00382878		JAX00054228		JAX00054230		JAX00382884		JAX00382885		JAX00054231		JAX00382888		JAX00054233		JAX00382890		JAX00382892		JAX00382896		JAX00382900		JAX00382902		JAX00382904		JAX00054237		JAX00205180		JAX00382908		JAX00382909		JAX00382924		JAX00382926		JAX00382928		JAX00382930		JAX00382945		JAX00054244		JAX00054245		JAX00382948		JAX00382952		JAX00382954		JAX00382957		JAX00382960		JAX00382961		JAX00382962		JAX00382965		JAX00054255		JAX00382968		JAX00054256		JAX00382978		JAX00382979		JAX00382981		JAX00382983		JAX00382984		JAX00054261		JAX00382990		JAX00054262		JAX00382991		JAX00382992		JAX00382994		JAX00054264		JAX00054265		JAX00054266		JAX00382995		JAX00054268		JAX00383000		JAX00054269		JAX00383008		JAX00383012		JAX00383013		JAX00383014		JAX00383016		JAX00054271		JAX00383019		JAX00383020		JAX00383025		JAX00383026		JAX00054275		JAX00383028		JAX00054277		JAX00383031		JAX00383033		JAX00383037		JAX00383040		JAX00383043		JAX00383044		JAX00054282		JAX00383047		JAX00383048		JAX00383054		JAX00054288		JAX00383055		JAX00383057		JAX00054290		JAX00383063		JAX00383065		JAX00383067		JAX00383072		JAX00054297		JAX00383076		JAX00383077		JAX00383080		JAX00383082		JAX00383093		JAX00383097		JAX00383099		JAX00383101		JAX00383102		JAX00383104		JAX00383109		JAX00383111		JAX00383118		JAX00383124		JAX00205198		JAX00383127		JAX00383134		JAX00383135		JAX00054312		JAX00054313		JAX00054314		JAX00383147		JAX00383150		JAX00054315		JAX00054316		JAX00383158		JAX00383162		JAX00383163		JAX00054318		JAX00383164		JAX00383170		JAX00383171		JAX00054323		JAX00054325		JAX00383179		JAX00383181		JAX00383182		JAX00054326		JAX00383185		JAX00383190		JAX00383200		JAX00054332		JAX00383201		JAX00054334		JAX00383204		JAX00383208		JAX00054338		JAX00383224		JAX00383228		JAX00383234		JAX00383246		JAX00383247		JAX00383248		JAX00383249		JAX00383250		JAX00054342		JAX00383252		JAX00383253		JAX00054345		JAX00054346		JAX00054347		JAX00383272		JAX00054349		JAX00054350		JAX00383277		JAX00054352		JAX00383279		JAX00383284		JAX00383286		JAX00054355		JAX00383301		JAX00383303		JAX00383305		JAX00383306		JAX00054358		JAX00054359		JAX00383307		JAX00383308		JAX00054360		JAX00054361		JAX00383322		JAX00383325		JAX00383326		JAX00383327		JAX00383334		JAX00383337		JAX00054363		JAX00383339		JAX00054364		JAX00383343		JAX00383345		JAX00054367		JAX00205205		JAX00205206		JAX00205207		JAX00383353		JAX00383355		JAX00054372		JAX00054373		JAX00188002		JAX00054376		JAX00054377		JAX00383365		JAX00054380		JAX00383375		JAX00383377		JAX00054381		JAX00383378		JAX00054383		JAX00383379		JAX00383381		JAX00383383		JAX00054386		JAX00383387		JAX00383392		JAX00054387		JAX00383399		JAX00054388		JAX00383402		JAX00383403		JAX00383404		JAX00383407		JAX00383409		JAX00383410		JAX00054390		JAX00383412		JAX00054392		JAX00054395		JAX00383415		JAX00383418		JAX00383420		JAX00383422		JAX00054397		JAX00054399		JAX00383424		JAX00383430		JAX00054402		JAX00054403		JAX00054404		JAX00383436		JAX00054407		JAX00205214		JAX00054409		JAX00054410		JAX00383446		JAX00383447		JAX00383449		JAX00383450		JAX00383451		JAX00383455		JAX00054414		JAX00054415		JAX00054416		JAX00383459		JAX00383460		JAX00383461		JAX00383463		JAX00383464		JAX00383470		JAX00383472		JAX00383473		JAX00383474		JAX00054420		JAX00054421		JAX00383476		JAX00383479		JAX00383481		JAX00054425		JAX00383484		JAX00383485		JAX00054428		JAX00383491		JAX00054430		JAX00054431		JAX00383496		JAX00383497		JAX00383500		JAX00054432		JAX00383504		JAX00383507		JAX00383510		JAX00383514		JAX00383520		JAX00383524		JAX00383525		JAX00383526		JAX00054436		JAX00054437		JAX00383534		JAX00054440		JAX00383535		JAX00383536		JAX00383539		JAX00383543		JAX00054443		JAX00383544		JAX00383547		JAX00205221		JAX00383554		JAX00383555		JAX00383563		JAX00383567		JAX00383568		JAX00383570		JAX00383572		JAX00383574		JAX00383575		JAX00054450		JAX00383577		JAX00383590		JAX00383593		JAX00383597		JAX00383599		JAX00205223		JAX00383605		JAX00054456		JAX00054458		JAX00383607		JAX00383608		JAX00383610		JAX00054459		JAX00383615		JAX00054460		JAX00054461		JAX00054463		JAX00383622		JAX00383625		JAX00383631		JAX00383632		JAX00383633		JAX00054469		JAX00383637		JAX00054470		JAX00054473		JAX00383646		JAX00054475		JAX00383649		JAX00383653		JAX00383655		JAX00383656		JAX00054477		JAX00383667		JAX00383674		JAX00054481		JAX00054483		JAX00205228		JAX00383682		JAX00383688		JAX00383689		JAX00383691		JAX00383693		JAX00383696		JAX00383697		JAX00383698		JAX00054489		JAX00383701		JAX00383708		JAX00383710		JAX00054494		JAX00383716		JAX00383717		JAX00383718		JAX00383723		JAX00383724		JAX00054497		JAX00383730		JAX00383733		JAX00383735		JAX00383736		JAX00383738		JAX00383747		JAX00383752		JAX00383757		JAX00383760		JAX00383761		JAX00054504		JAX00383768		JAX00054505		JAX00383769		JAX00383775		JAX00383777		JAX00205235		JAX00383780		JAX00383786		JAX00205237		JAX00054511		JAX00383795		JAX00383797		JAX00383798		JAX00383799		JAX00383800		JAX00383809		JAX00383810		JAX00383815		JAX00383816		JAX00383819		JAX00383820		JAX00383822		JAX00383823		JAX00383824		JAX00054524		JAX00054526		JAX00054528		JAX00383836		JAX00383839		JAX00383841		JAX00054534		JAX00383844		JAX00383855		JAX00383856		JAX00383859		JAX00054536		JAX00383871		JAX00383874		JAX00383875		JAX00383876		JAX00383880		JAX00383881		JAX00054540		JAX00383888		JAX00383891		JAX00054545		JAX00205249		JAX00383898		JAX00383905		JAX00383910		JAX00383911		JAX00383916		JAX00383917		JAX00054556		JAX00383919		JAX00383920		JAX00383923		JAX00383924		JAX00383925		JAX00383927		JAX00383929		JAX00054562		JAX00383931		JAX00383936		JAX00383937		JAX00383938		JAX00383941		JAX00205256		JAX00383943		JAX00054564		JAX00383946		JAX00383949		JAX00383951		JAX00383952		JAX00383954		JAX00383955		JAX00383960		JAX00383975		JAX00383983		JAX00383984		JAX00054576		JAX00054585		JAX00383998		JAX00384007		JAX00384010		JAX00054589		JAX00205263		JAX00384014		JAX00384018		JAX00384019		JAX00384022		JAX00384024		JAX00384027		JAX00054596		JAX00384028		JAX00384032		JAX00384038		JAX00384039		JAX00384040		JAX00054597		JAX00384041		JAX00384043		JAX00384044		JAX00188005		JAX00384048		JAX00384062		JAX00054603		JAX00054604		JAX00384068		JAX00384069		JAX00384077		JAX00054606		JAX00384081		JAX00054607		JAX00384083		JAX00054608		JAX00384086		JAX00054609		JAX00384090		JAX00384091		JAX00054610		JAX00384093		JAX00384094		JAX00384095		JAX00384097		JAX00054614		JAX00054618		JAX00384112		JAX00384115		JAX00384121		JAX00054622		JAX00384124		JAX00384125		JAX00054623		JAX00384128		JAX00384129		JAX00384133		JAX00384134		JAX00384137		JAX00384140		JAX00054625		JAX00384143		JAX00384148		JAX00384151		JAX00384153		JAX00054629		JAX00054631		JAX00384159		JAX00384163		JAX00384172		JAX00054636		JAX00384181		JAX00384183		JAX00384188		JAX00384194		JAX00384197		JAX00384199		JAX00384203		JAX00384204		JAX00384207		JAX00384211		JAX00384213		JAX00384217		JAX00384218		JAX00205277		JAX00384221		JAX00384222		JAX00384223		JAX00384224		JAX00384225		JAX00054650		JAX00384235		JAX00384237		JAX00384241		JAX00384245		JAX00384248		JAX00054654		JAX00384250		JAX00384251		JAX00384252		JAX00384256		JAX00054656		JAX00384263		JAX00384267		JAX00384268		JAX00384270		JAX00054659		JAX00384274		JAX00384275		JAX00054660		JAX00054661		JAX00384279		JAX00384282		JAX00384284		JAX00384285		JAX00384289		JAX00054666		JAX00054667		JAX00384293		JAX00384295		JAX00384297		JAX00384299		JAX00384300		JAX00054669		JAX00384306		JAX00054672		JAX00384312		JAX00384313		JAX00384325		JAX00384332		JAX00054678		JAX00384342		JAX00054679		JAX00054680		JAX00384343		JAX00384349		JAX00384350		JAX00384351		JAX00384353		JAX00384354		JAX00054684		JAX00384359		JAX00384364		JAX00384369		JAX00384375		JAX00384379		JAX00384381		JAX00384382		JAX00054690		JAX00384383		JAX00384386		JAX00384387		JAX00384388		JAX00054691		JAX00384391		JAX00384393		JAX00384396		JAX00384398		JAX00054696		JAX00384402		JAX00054698		JAX00054699		JAX00054701		JAX00384415		JAX00054704		JAX00384418		JAX00384421		JAX00384427		JAX00384432		JAX00384433		JAX00054710		JAX00384435		JAX00384436		JAX00384439		JAX00384443		JAX00384445		JAX00384449		JAX00384452		JAX00384453		JAX00384456		JAX00384459		JAX00384461		JAX00384463		JAX00054721		JAX00384464		JAX00384465		JAX00054723		JAX00384470		JAX00384471		JAX00384473		JAX00205299		JAX00384485		JAX00384487		JAX00054733		JAX00384495		JAX00384499		JAX00205304		JAX00384501		JAX00384502		JAX00205307		JAX00054738		JAX00384506		JAX00054742		JAX00384514		JAX00384515		JAX00384517		JAX00054747		JAX00384527		JAX00054751		JAX00054753		JAX00054754		JAX00054757		JAX00384538		JAX00384545		JAX00384549		JAX00054763		JAX00054765		JAX00384563		JAX00054772		JAX00384570		JAX00384571		JAX00384574		JAX00054774		JAX00384579		JAX00384580		JAX00384581		JAX00054775		JAX00384586		JAX00054777		JAX00384587		JAX00384592		JAX00054781		JAX00054782		JAX00384597		JAX00384598		JAX00054785		JAX00384599		JAX00384607		JAX00384609		JAX00384610		JAX00054790		JAX00054791		JAX00384613		JAX00384614		JAX00384616		JAX00054797		JAX00054798		JAX00054799		JAX00384626		JAX00054800		JAX00384631		JAX00384632		JAX00054803		JAX00384633		JAX00054804		JAX00384635		JAX00054805		JAX00384637		JAX00384644		JAX00384651		JAX00054807		JAX00384653		JAX00054810		JAX00054813		JAX00384661		JAX00054814		JAX00384663		JAX00054816		JAX00054817		JAX00054818		JAX00384665		JAX00384667		JAX00054821		JAX00054826		JAX00384676		JAX00054828		JAX00054829		JAX00384677		JAX00384678		JAX00384679		JAX00054832		JAX00384686		JAX00384688		JAX00384690		JAX00384693		JAX00384697		JAX00384698		JAX00384702		JAX00054840		JAX00384703		JAX00384704		JAX00054841		JAX00384706		JAX00384710		JAX00384712		JAX00384714		JAX00384715		JAX00384717		JAX00054844		JAX00384730		JAX00054846		JAX00384741		JAX00384742		JAX00384744		JAX00054849		JAX00384745		JAX00384747		JAX00384750		JAX00384752		JAX00054854		JAX00384755		JAX00054855		JAX00384758		JAX00384760		JAX00384761		JAX00384762		JAX00384763		JAX00384765		JAX00054859		JAX00384766		JAX00384768		JAX00384770		JAX00384775		JAX00054861		JAX00054862		JAX00205319		JAX00384778		JAX00054863		JAX00384779		JAX00054865		JAX00384780		JAX00384785		JAX00384786		JAX00384788		JAX00054870		JAX00384801		JAX00384804		JAX00205324		JAX00054875		JAX00384813		JAX00384817		JAX00384818		JAX00054881		JAX00384819		JAX00384820		JAX00384825		JAX00384826		JAX00384829		JAX00384830		JAX00054887		JAX00054888		JAX00054889		JAX00054891		JAX00384845		JAX00054892		JAX00384850		JAX00384851		JAX00384854		JAX00384856		JAX00054895		JAX00054896		JAX00205333		JAX00384869		JAX00054897		JAX00384873		JAX00384876		JAX00054901		JAX00054904		JAX00384884		JAX00384885		JAX00384886		JAX00384888		JAX00384891		JAX00384893		JAX00054912		JAX00384897		JAX00384905		JAX00054914		JAX00384907		JAX00384914		JAX00054915		JAX00384919		JAX00384923		JAX00384927		JAX00384933		JAX00054924		JAX00054925		JAX00384934		JAX00384940		JAX00054928		JAX00384946		JAX00384947		JAX00384954		JAX00384960		JAX00384961		JAX00384962		JAX00384965		JAX00054936		JAX00054938		JAX00054939		JAX00384972		JAX00054943		JAX00054944		JAX00384980		JAX00384983		JAX00054948		JAX00384988		JAX00384995		JAX00054951		JAX00054952		JAX00385002		JAX00054954		JAX00054956		JAX00054959		JAX00385014		JAX00385016		JAX00385018		JAX00385020		JAX00054965		JAX00385024		JAX00385027		JAX00054968		JAX00385030		JAX00188008		JAX00385033		JAX00385037		JAX00054975		JAX00054977		JAX00054979		JAX00205352		JAX00385045		JAX00385052		JAX00385062		JAX00385068		JAX00385069		JAX00385070		JAX00054996		JAX00385074		JAX00385076		JAX00385079		JAX00385080		JAX00385081		JAX00385083		JAX00385087		JAX00055001		JAX00385093		JAX00385094		JAX00385098		JAX00385102		JAX00385103		JAX00055010		JAX00055011		JAX00385107		JAX00385108		JAX00055012		JAX00055015		JAX00205366		JAX00385115		JAX00385116		JAX00205367		JAX00055017		JAX00055018		JAX00055021		JAX00205370		JAX00205371		JAX00055027		JAX00055028		JAX00385144		JAX00385146		JAX00385147		JAX00055032		JAX00385148		JAX00385151		JAX00385152		JAX00385153		JAX00385154		JAX00055035		JAX00055037		JAX00385157		JAX00385160		JAX00385167		JAX00385168		JAX00055039		JAX00055040		JAX00385171		JAX00385172		JAX00385179		JAX00055041		JAX00055043		JAX00385184		JAX00055044		JAX00055045		JAX00385195		JAX00385197		JAX00055047		JAX00385198		JAX00055049		JAX00385200		JAX00385203		JAX00055053		JAX00055055		JAX00055056		JAX00385217		JAX00385218		JAX00055059		JAX00055061		JAX00385223		JAX00385224		JAX00055063		JAX00055064		JAX00385232		JAX00385234		JAX00055074		JAX00385242		JAX00055075		JAX00205386		JAX00055080		JAX00055082		JAX00055083		JAX00385260		JAX00385261		JAX00055088		JAX00385265		JAX00385266		JAX00385270		JAX00055089		JAX00385274		JAX00385276		JAX00385277		JAX00055094		JAX00055096		JAX00385280		JAX00385283		JAX00385287		JAX00055102		JAX00055105		JAX00385290		JAX00385292		JAX00385293		JAX00385294		JAX00385295		JAX00055107		JAX00385300		JAX00385305		JAX00385306		JAX00385310		JAX00055108		JAX00385312		JAX00385315		JAX00055115		JAX00055116		JAX00385325		JAX00385333		JAX00385339		JAX00385342		JAX00055120		JAX00385345		JAX00385350		JAX00385351		JAX00385356		JAX00385358		JAX00385360		JAX00385364		JAX00385365		JAX00055124		JAX00385370		JAX00055129		JAX00385372		JAX00385374		JAX00385375		JAX00385378		JAX00385380		JAX00055137		JAX00055138		JAX00055140		JAX00055144		JAX00385396		JAX00385399		JAX00055152		JAX00385403		JAX00385404		JAX00055153		JAX00205414		JAX00055156		JAX00385408		JAX00385412		JAX00055159		JAX00055162		JAX00055165		JAX00385418		JAX00055166		JAX00385421		JAX00385425		JAX00385435		JAX00385439		JAX00385442		JAX00055172		JAX00385448		JAX00055174		JAX00055175		JAX00055176		JAX00385452		JAX00055182		JAX00385460		JAX00055183		JAX00385463		JAX00385464		JAX00055188		JAX00385470		JAX00055193		JAX00385472		JAX00205429		JAX00205430		JAX00385482		JAX00385485		JAX00385489		JAX00055206		JAX00055207		JAX00055208		JAX00385495		JAX00055216		JAX00385503		JAX00385504		JAX00385505		JAX00385506		JAX00385507		JAX00055218		JAX00205433		JAX00055222		JAX00385523		JAX00385527		JAX00205435		JAX00385533		JAX00055234		JAX00385535		JAX00385538		JAX00385540		JAX00385541		JAX00055239		JAX00385546		JAX00055242		JAX00385559		JAX00055245		JAX00385560		JAX00205445		JAX00055254		JAX00385564		JAX00385570		JAX00055255		JAX00385573		JAX00055256		JAX00055260		JAX00385582		JAX00055265		JAX00055269		JAX00385593		JAX00385595		JAX00385596		JAX00055274		JAX00385600		JAX00385601		JAX00055280		JAX00055282		JAX00385623		JAX00055293		JAX00385630		JAX00385633		JAX00385637		JAX00055298		JAX00385641		JAX00055300		JAX00055301		JAX00385644		JAX00188011		JAX00385647		JAX00385651		JAX00385653		JAX00055309		JAX00385655		JAX00385656		JAX00385660		JAX00055311		JAX00055313		JAX00385668		JAX00055318		JAX00055321		JAX00055322		JAX00385677		JAX00055324		JAX00055325		JAX00055326		JAX00385679		JAX00385682		JAX00385685		JAX00385686		JAX00385691		JAX00385692		JAX00385696		JAX00385704		JAX00055333		JAX00385709		JAX00385715		JAX00385717		JAX00385719		JAX00385720		JAX00055343		JAX00385726		JAX00055346		JAX00055347		JAX00385729		JAX00055349		JAX00385735		JAX00385739		JAX00055351		JAX00055352		JAX00055355		JAX00385744		JAX00055356		JAX00385747		JAX00385748		JAX00055358		JAX00385759		JAX00385762		JAX00188013		JAX00385767		JAX00385777		JAX00055371		JAX00385782		JAX00385786		JAX00385788		JAX00055372		JAX00055373		JAX00055376		JAX00385793		JAX00385794		JAX00055379		JAX00055381		JAX00055382		JAX00385801		JAX00385802		JAX00385808		JAX00055391		JAX00385812		JAX00055394		JAX00055396		JAX00385820		JAX00385821		JAX00055404		JAX00055405		JAX00385825		JAX00055407		JAX00385826		JAX00385828		JAX00385829		JAX00055408		JAX00055410		JAX00055411		JAX00385832		JAX00055413		JAX00055414		JAX00385843		JAX00385846		JAX00055417		JAX00385849		JAX00055420		JAX00055421		JAX00385857		JAX00385858		JAX00385861		JAX00055423		JAX00055424		JAX00055425		JAX00385865		JAX00385874		JAX00055429		JAX00055431		JAX00385882		JAX00055433		JAX00385887		JAX00055434		JAX00385888		JAX00385890		JAX00055436		JAX00385894		JAX00385897		JAX00385899		JAX00055439		JAX00055440		JAX00055443		JAX00385902		JAX00055448		JAX00055449		JAX00385903		JAX00385905		JAX00385906		JAX00385909		JAX00055454		JAX00385913		JAX00385916		JAX00385917		JAX00385918		JAX00385919		JAX00385920		JAX00385921		JAX00385927		JAX00055459		JAX00385930		JAX00385932		JAX00385936		JAX00385937		JAX00385939		JAX00055464		JAX00055465		JAX00385952		JAX00055467		JAX00385954		JAX00385957		JAX00055468		JAX00385958		JAX00055469		JAX00385961		JAX00055470		JAX00385964		JAX00385967		JAX00055476		JAX00385973		JAX00055478		JAX00385975		JAX00385977		JAX00385978		JAX00385981		JAX00385983		JAX00385984		JAX00385985		JAX00385987		JAX00385988		JAX00385996		JAX00385998		JAX00386000		JAX00386003		JAX00386004		JAX00386005		JAX00386006		JAX00055490		JAX00386007		JAX00386011		JAX00055494		JAX00386016		JAX00386023		JAX00386025		JAX00386030		JAX00055496		JAX00055498		JAX00386039		JAX00055503		JAX00386050		JAX00386057		JAX00386059		JAX00055504		JAX00055508		JAX00386070		JAX00386071		JAX00386072		JAX00386073		JAX00386075		JAX00386076		JAX00386077		JAX00386078		JAX00055511		JAX00386087		JAX00386090		JAX00386094		JAX00055517		JAX00386100		JAX00386104		JAX00055519		JAX00055521		JAX00386106		JAX00386109		JAX00055522		JAX00386113		JAX00055523		JAX00386114		JAX00055526		JAX00386122		JAX00386124		JAX00386128		JAX00386129		JAX00055529		JAX00055530		JAX00386130		JAX00386132		JAX00055532		JAX00386136		JAX00386137		JAX00386138		JAX00386139		JAX00055539		JAX00055541		JAX00386162		JAX00386164		JAX00386165		JAX00055545		JAX00386166		JAX00055546		JAX00386173		JAX00386174		JAX00055547		JAX00386175		JAX00055550		JAX00386186		JAX00055554		JAX00386189		JAX00386190		JAX00386192		JAX00055558		JAX00055561		JAX00055562		JAX00386195		JAX00386202		JAX00055567		JAX00055568		JAX00055571		JAX00386218		JAX00386224		JAX00386235		JAX00055576		JAX00055577		JAX00386244		JAX00386249		JAX00055588		JAX00386255		JAX00386257		JAX00055594		JAX00386260		JAX00055596		JAX00386269		JAX00055597		JAX00055599		JAX00055600		JAX00055601		JAX00055602		JAX00386272		JAX00386273		JAX00386274		JAX00386275		JAX00055605		JAX00386281		JAX00386282		JAX00386283		JAX00386285		JAX00386287		JAX00055609		JAX00386293		JAX00386296		JAX00386297		JAX00055615		JAX00386298		JAX00055619		JAX00386299		JAX00386304		JAX00386307		JAX00386308		JAX00386310		JAX00386311		JAX00386312		JAX00386314		JAX00386316		JAX00386319		JAX00055625		JAX00055626		JAX00386322		JAX00386323		JAX00055627		JAX00055632		JAX00055633		JAX00055635		JAX00386329		JAX00386336		JAX00055637		JAX00055641		JAX00386346		JAX00386349		JAX00055643		JAX00386354		JAX00055647		JAX00386356		JAX00055651		JAX00055652		JAX00386366		JAX00055655		JAX00055658		JAX00055659		JAX00386383		JAX00386384		JAX00055663		JAX00055665		JAX00055666		JAX00055670		JAX00386394		JAX00386397		JAX00055672		JAX00055673		JAX00055675		JAX00055677		JAX00386407		JAX00386410		JAX00386411		JAX00386412		JAX00055682		JAX00386415		JAX00386422		JAX00386424		JAX00055691		JAX00055692		JAX00386426		JAX00386427		JAX00055695		JAX00386429		JAX00386430		JAX00055696		JAX00055697		JAX00055699		JAX00386435		JAX00055705		JAX00055706		JAX00386442		JAX00386443		JAX00055710		JAX00055711		JAX00386447		JAX00386450		JAX00055716		JAX00386452		JAX00386456		JAX00055719		JAX00386465		JAX00055724		JAX00386466		JAX00386467		JAX00055726		JAX00055727		JAX00055728		JAX00386471		JAX00055732		JAX00386472		JAX00386474		JAX00386475		JAX00055734		JAX00386479		JAX00386488		JAX00386490		JAX00386493		JAX00386497		JAX00386498		JAX00386503		JAX00055750		JAX00386511		JAX00055756		JAX00386522		JAX00055757		JAX00055759		JAX00055762		JAX00386531		JAX00055768		JAX00386535		JAX00386537		JAX00386542		JAX00055773		JAX00055774		JAX00386545		JAX00386550		JAX00386553		JAX00055779		JAX00055780		JAX00055781		JAX00055789		JAX00055791		JAX00386565		JAX00386566		JAX00386567		JAX00386569		JAX00055793		JAX00386571		JAX00386572		JAX00386573		JAX00055795		JAX00386581		JAX00055799		JAX00055805		JAX00055806		JAX00386584		JAX00386585		JAX00386588		JAX00386590		JAX00386591		JAX00055808		JAX00055811		JAX00386606		JAX00386607		JAX00386610		JAX00386611		JAX00055821		JAX00055823		JAX00386616		JAX00386617		JAX00055827		JAX00386622		JAX00386626		JAX00386628		JAX00386629		JAX00386633		JAX00386634		JAX00055840		JAX00055845		JAX00386638		JAX00386639		JAX00386640		JAX00386643		JAX00386649		JAX00055853		JAX00055854		JAX00055855		JAX00386660		JAX00386665		JAX00055860		JAX00386678		JAX00386683		JAX00055865		JAX00386685		JAX00055867		JAX00055869		JAX00386690		JAX00386692		JAX00055872		JAX00386701		JAX00055875		JAX00386704		JAX00055876		JAX00386705		JAX00055880		JAX00386707		JAX00055882		JAX00055884		JAX00386712		JAX00386714		JAX00386717		JAX00386721		JAX00386728		JAX00386733		JAX00055892		JAX00386737		JAX00055895		JAX00386740		JAX00055899		JAX00055900		JAX00386746		JAX00055902		JAX00055903		JAX00386761		JAX00055907		JAX00055912		JAX00386763		JAX00386765		JAX00386771		JAX00055916		JAX00055918		JAX00386777		JAX00386782		JAX00055922		JAX00386787		JAX00386788		JAX00386790		JAX00386794		JAX00386795		JAX00386798		JAX00055935		JAX00055937		JAX00386811		JAX00386812		JAX00386823		JAX00055948		JAX00386833		JAX00386837		JAX00386838		JAX00055957		JAX00386843		JAX00386846		JAX00055962		JAX00386854		JAX00055964		JAX00055965		JAX00205530		JAX00386856		JAX00386857		JAX00386858		JAX00386859		JAX00386860		JAX00386861		JAX00386862		JAX00055972		JAX00386864		JAX00055974		JAX00386868		JAX00055977		JAX00055978		JAX00055980		JAX00055981		JAX00386872		JAX00386876		JAX00386884		JAX00055982		JAX00055984		JAX00386885		JAX00055987		JAX00055988		JAX00386897		JAX00055989		JAX00055990		JAX00055991		JAX00055992		JAX00386904		JAX00386913		JAX00386917		JAX00055998		JAX00386927		JAX00055999		JAX00386931		JAX00386933		JAX00386936		JAX00056003		JAX00056004		JAX00056005		JAX00056007		JAX00056008		JAX00386948		JAX00386950		JAX00386952		JAX00386953		JAX00386960		JAX00386962		JAX00386964		JAX00386965		JAX00056014		JAX00386975		JAX00056015		JAX00056017		JAX00056020		JAX00386984		JAX00056021		JAX00056024		JAX00056026		JAX00386993		JAX00386998		JAX00387000		JAX00056027		JAX00056029		JAX00387002		JAX00387005		JAX00056030		JAX00056032		JAX00387011		JAX00387013		JAX00387014		JAX00387015		JAX00387016		JAX00387019		JAX00056035		JAX00387021		JAX00056037		JAX00056038		JAX00387029		JAX00387031		JAX00387032		JAX00387034		JAX00387035		JAX00387037		JAX00387042		JAX00387045		JAX00387046		JAX00387048		JAX00056045		JAX00387050		JAX00387055		JAX00056048		JAX00056049		JAX00056051		JAX00056052		JAX00387058		JAX00056053		JAX00387061		JAX00387063		JAX00387064		JAX00056055		JAX00056056		JAX00056060		JAX00387073		JAX00056062		JAX00056063		JAX00387080		JAX00387081		JAX00056065		JAX00056066		JAX00056067		JAX00387086		JAX00387088		JAX00056070		JAX00056071		JAX00387091		JAX00387092		JAX00387095		JAX00387101		JAX00387102		JAX00056083		JAX00387105		JAX00056084		JAX00387108		JAX00056087		JAX00056090		JAX00387119		JAX00387128		JAX00056097		JAX00056098		JAX00387132		JAX00387135		JAX00387136		JAX00387137		JAX00387144		JAX00387148		JAX00056103		JAX00387151		JAX00387152		JAX00387153		JAX00387155		JAX00387156		JAX00387157		JAX00056111		JAX00056114		JAX00387177		JAX00056119		JAX00387180		JAX00387181		JAX00056121		JAX00387188		JAX00056125		JAX00056126		JAX00387198		JAX00056128		JAX00056130		JAX00387210		JAX00387211		JAX00387219		JAX00056139		JAX00056140		JAX00056141		JAX00387229		JAX00056148		JAX00387245		JAX00056150		JAX00387248		JAX00387249		JAX00387251		JAX00056157		JAX00387257		JAX00387261		JAX00387263		JAX00387269		JAX00056158		JAX00387276		JAX00056162		JAX00387278		JAX00056165		JAX00387280		JAX00387282		JAX00056168		JAX00387286		JAX00056169		JAX00387290		JAX00387292		JAX00056170		JAX00387294		JAX00387295		JAX00387301		JAX00387304		JAX00387305		JAX00056178		JAX00387312		JAX00056180		JAX00387316		JAX00387319		JAX00056183		JAX00387322		JAX00387327		JAX00387331		JAX00056187		JAX00056188		JAX00387340		JAX00387343		JAX00387344		JAX00387345		JAX00056191		JAX00056192		JAX00387352		JAX00056197		JAX00056198		JAX00056199		JAX00056200		JAX00387364		JAX00387368		JAX00387369		JAX00387370		JAX00056205		JAX00387378		JAX00387381		JAX00056211		JAX00387385		JAX00387387		JAX00056213		JAX00387388		JAX00387391		JAX00387395		JAX00387396		JAX00387398		JAX00056216		JAX00387399		JAX00056219		JAX00387409		JAX00387410		JAX00387418		JAX00056229		JAX00387424		JAX00387428		JAX00387430		JAX00056237		JAX00056240		JAX00056246		JAX00387441		JAX00387442		JAX00387447		JAX00056251		JAX00387451		JAX00387453		JAX00387467		JAX00387473		JAX00387474		JAX00387477		JAX00056272		JAX00387479		JAX00387481		JAX00056276		JAX00387484		JAX00387485		JAX00387490		JAX00387498		JAX00056288		JAX00056290		JAX00387503		JAX00056293		JAX00387510		JAX00387517		JAX00387519		JAX00056303		JAX00387525		JAX00387527		JAX00056309		JAX00056310		JAX00387529		JAX00056317		JAX00056319		JAX00387543		JAX00387544		JAX00056323		JAX00056324		JAX00387546		JAX00387548		JAX00056325		JAX00387549		JAX00387550		JAX00387554		JAX00387555		JAX00387556		JAX00387558		JAX00056329		JAX00056330		JAX00387563		JAX00387565		JAX00056332		JAX00056333		JAX00387573		JAX00056334		JAX00387579		JAX00056342		JAX00387586		JAX00387587		JAX00387590		JAX00387592		JAX00056346		JAX00387595		JAX00387599		JAX00056352		JAX00387606		JAX00056353		JAX00056354		JAX00387607		JAX00387616		JAX00056360		JAX00387620		JAX00387621		JAX00056363		JAX00387623		JAX00056364		JAX00056366		JAX00387627		JAX00387628		JAX00387629		JAX00056368		JAX00056369		JAX00387639		JAX00387646		JAX00387647		JAX00056380		JAX00056381		JAX00387651		JAX00056383		JAX00387653		JAX00056385		JAX00387659		JAX00056391		JAX00056394		JAX00387670		JAX00387671		JAX00387673		JAX00387680		JAX00056398		JAX00056402		JAX00387685		JAX00056405		JAX00056406		JAX00387697		JAX00056407		JAX00056408		JAX00387699		JAX00387705		JAX00387708		JAX00056413		JAX00387709		JAX00387711		JAX00387712		JAX00387714		JAX00387717		JAX00056419		JAX00387718		JAX00387730		JAX00056425		JAX00387735		JAX00056432		JAX00056436		JAX00387746		JAX00387749		JAX00387750		JAX00387751		JAX00387755		JAX00387767		JAX00056449		JAX00056451		JAX00387769		JAX00387773		JAX00056454		JAX00387774		JAX00387777		JAX00387778		JAX00387781		JAX00387782		JAX00387784		JAX00056459		JAX00387786		JAX00387789		JAX00387790		JAX00387791		JAX00056466		JAX00387793		JAX00387795		JAX00056467		JAX00387802		JAX00056469		JAX00387804		JAX00387805		JAX00387807		JAX00387810		JAX00387812		JAX00056472		JAX00387816		JAX00056473		JAX00056474		JAX00188021		JAX00387818		JAX00387825		JAX00387827		JAX00387828		JAX00387830		JAX00056479		JAX00387831		JAX00056480		JAX00056481		JAX00056483		JAX00387838		JAX00387840		JAX00387842		JAX00387844		JAX00387845		JAX00387846		JAX00056485		JAX00056487		JAX00387851		JAX00056489		JAX00205581		JAX00205582		JAX00056490		JAX00387857		JAX00056491		JAX00387862		JAX00387863		JAX00387864		JAX00387866		JAX00387867		JAX00056494		JAX00056496		JAX00387874		JAX00387875		JAX00387884		JAX00387889		JAX00387892		JAX00056498		JAX00205584		JAX00387897		JAX00056500		JAX00056501		JAX00387903		JAX00387905		JAX00387910		JAX00056506		JAX00205587		JAX00205589		JAX00387919		JAX00056510		JAX00387921		JAX00387922		JAX00056512		JAX00387923		JAX00387924		JAX00387927		JAX00387932		JAX00387934		JAX00387936		JAX00056516		JAX00387940		JAX00056517		JAX00387941		JAX00387945		JAX00387946		JAX00056519		JAX00387951		JAX00387954		JAX00387957		JAX00387958		JAX00387959		JAX00387960		JAX00387964		JAX00056525		JAX00387966		JAX00056528		JAX00387973		JAX00205596		JAX00387975		JAX00387978		JAX00387980		JAX00387981		JAX00387985		JAX00387988		JAX00387989		JAX00056536		JAX00387990		JAX00056537		JAX00188024		JAX00388007		JAX00388008		JAX00388014		JAX00205603		JAX00388015		JAX00056544		JAX00388016		JAX00056546		JAX00205604		JAX00388019		JAX00388023		JAX00056549		JAX00056551		JAX00388029		JAX00388031		JAX00388034		JAX00388035		JAX00056553		JAX00388039		JAX00056559		JAX00205608		JAX00056561		JAX00388050		JAX00056563		JAX00388055		JAX00388056		JAX00388057		JAX00388058		JAX00388059		JAX00388060		JAX00388062		JAX00388063		JAX00388064		JAX00388065		JAX00056568		JAX00056570		JAX00388069		JAX00388070		JAX00205613		JAX00388071		JAX00388072		JAX00388078		JAX00388080		JAX00388084		JAX00056575		JAX00056577		JAX00205615		JAX00388096		JAX00388098		JAX00388102		JAX00056584		JAX00388104		JAX00388106		JAX00388109		JAX00056588		JAX00388112		JAX00388114		JAX00388116		JAX00388117		JAX00056592		JAX00205619		JAX00388119		JAX00388120		JAX00388121		JAX00056593		JAX00056596		JAX00056598		JAX00388129		JAX00388131		JAX00388132		JAX00388133		JAX00056600		JAX00056602		JAX00388136		JAX00056606		JAX00388142		JAX00056610		JAX00388148		JAX00388149		JAX00388161		JAX00388163		JAX00388167		JAX00056623		JAX00205628		JAX00205629		JAX00056625		JAX00056628		JAX00056629		JAX00388177		JAX00388180		JAX00056635		JAX00056636		JAX00388183		JAX00388185		JAX00388191		JAX00388194		JAX00388195		JAX00056642		JAX00056643		JAX00388196		JAX00388199		JAX00388202		JAX00388204		JAX00388205		JAX00388207		JAX00056645		JAX00388214		JAX00388215		JAX00388217		JAX00056647		JAX00388222		JAX00388233		JAX00056656		JAX00056658		JAX00388236		JAX00388238		JAX00056661		JAX00388244		JAX00056662		JAX00388247		JAX00388252		JAX00056669		JAX00388255		JAX00388258		JAX00388263		JAX00388266		JAX00056672		JAX00388270		JAX00388272		JAX00056674		JAX00056676		JAX00388278		JAX00056682		JAX00388285		JAX00388286		JAX00388287		JAX00388288		JAX00388289		JAX00056686		JAX00388290		JAX00056691		JAX00388297		JAX00056694		JAX00056695		JAX00388302		JAX00388305		JAX00388306		JAX00388309		JAX00388310		JAX00388311		JAX00056703		JAX00388315		JAX00056704		JAX00388319		JAX00388324		JAX00388325		JAX00056714		JAX00388336		JAX00388338		JAX00388340		JAX00388343		JAX00388345		JAX00388351		JAX00388352		JAX00056726		JAX00056728		JAX00056730		JAX00205655		JAX00388354		JAX00388356		JAX00388357		JAX00388360		JAX00388361		JAX00388362		JAX00056732		JAX00056735		JAX00056736		JAX00056737		JAX00205658		JAX00388367		JAX00056741		JAX00056742		JAX00388375		JAX00056743		JAX00056745		JAX00388379		JAX00388380		JAX00056748		JAX00388388		JAX00056752		JAX00056753		JAX00056754		JAX00388397		JAX00388399		JAX00056755		JAX00388400		JAX00388401		JAX00388403		JAX00056756		JAX00056757		JAX00388409		JAX00388412		JAX00056765		JAX00388417		JAX00388418		JAX00388420		JAX00056768		JAX00205666		JAX00388429		JAX00388430		JAX00388438		JAX00388442		JAX00388445		JAX00388446		JAX00388447		JAX00056775		JAX00388453		JAX00388454		JAX00056778		JAX00388456		JAX00388457		JAX00388462		JAX00388468		JAX00388477		JAX00056786		JAX00388486		JAX00388489		JAX00388492		JAX00388496		JAX00388498		JAX00388503		JAX00056799		JAX00388519		JAX00388520		JAX00205678		JAX00056806		JAX00388529		JAX00056807		JAX00388535		JAX00388542		JAX00056811		JAX00388550		JAX00056819		JAX00388554		JAX00388555		JAX00388561		JAX00056822		JAX00388571		JAX00388576		JAX00056826		JAX00388578		JAX00056827		JAX00388589		JAX00388592		JAX00056829		JAX00056830		JAX00056832		JAX00056834		JAX00388606		JAX00056840		JAX00056842		JAX00388611		JAX00205685		JAX00056846		JAX00056848		JAX00056849		JAX00388617		JAX00388618		JAX00388619		JAX00388623		JAX00388625		JAX00056850		JAX00388627		JAX00056851		JAX00388628		JAX00388633		JAX00388635		JAX00056854		JAX00056855		JAX00388637		JAX00056856		JAX00388640		JAX00388641		JAX00388645		JAX00388653		JAX00056861		JAX00205688		JAX00205690		JAX00056862		JAX00056863		JAX00388661		JAX00388664		JAX00388668		JAX00388671		JAX00205693		JAX00388678		JAX00388679		JAX00388680		JAX00388682		JAX00388685		JAX00388693		JAX00388694		JAX00388696		JAX00388698		JAX00056870		JAX00388703		JAX00388704		JAX00388708		JAX00056871		JAX00388714		JAX00388717		JAX00388718		JAX00388719		JAX00388721		JAX00388726		JAX00056875		JAX00056876		JAX00388736		JAX00388738		JAX00388742		JAX00388747		JAX00388748		JAX00388751		JAX00388752		JAX00388758		JAX00388761		JAX00388764		JAX00388765		JAX00388770		JAX00388771		JAX00388776		JAX00388780		JAX00056891		JAX00388792		JAX00388802		JAX00056892		JAX00056894		JAX00056895		JAX00056896		JAX00388821		JAX00388822		JAX00388823		JAX00388824		JAX00388825		JAX00388829		JAX00056898		JAX00388835		JAX00388837		JAX00056900		JAX00388840		JAX00388841		JAX00388842		JAX00388843		JAX00388844		JAX00388847		JAX00388853		JAX00388854		JAX00388857		JAX00388861		JAX00056904		JAX00388873		JAX00388874		JAX00388879		JAX00388882		JAX00388884		JAX00388886		JAX00388889		JAX00388890		JAX00388893		JAX00056905		JAX00388898		JAX00388902		JAX00388903		JAX00388908		JAX00388909		JAX00388910		JAX00056910		JAX00388918		JAX00056916		JAX00056917		JAX00388933		JAX00388934		JAX00388940		JAX00388941		JAX00388944		JAX00056923		JAX00388954		JAX00388957		JAX00056928		JAX00388961		JAX00388965		JAX00388970		JAX00388971		JAX00056931		JAX00056932		JAX00056933		JAX00388973		JAX00388979		JAX00056934		JAX00388988		JAX00056935		JAX00388989		JAX00388990		JAX00388999		JAX00056937		JAX00389000		JAX00389002		JAX00389008		JAX00389009		JAX00056941		JAX00389011		JAX00389013		JAX00389014		JAX00056945		JAX00389021		JAX00389025		JAX00389030		JAX00056951		JAX00056952		JAX00056955		JAX00389046		JAX00056958		JAX00389053		JAX00056962		JAX00056963		JAX00056964		JAX00056965		JAX00056967		JAX00389068		JAX00389073		JAX00389074		JAX00389080		JAX00056974		JAX00389086		JAX00205726		JAX00389089		JAX00389092		JAX00056976		JAX00056978		JAX00389094		JAX00389095		JAX00056981		JAX00389099		JAX00389106		JAX00205728		JAX00389112		JAX00056991		JAX00389117		JAX00389118		JAX00056993		JAX00389122		JAX00056996		JAX00389127		JAX00389128		JAX00056998		JAX00389131		JAX00389132		JAX00389133		JAX00389134		JAX00057002		JAX00389140		JAX00389142		JAX00389146		JAX00389148		JAX00057007		JAX00389158		JAX00057011		JAX00389161		JAX00389168		JAX00389169		JAX00057013		JAX00389173		JAX00057019		JAX00389177		JAX00389182		JAX00057026		JAX00389186		JAX00057027		JAX00389187		JAX00389189		JAX00057031		JAX00057033		JAX00389195		JAX00389196		JAX00057034		JAX00389197		JAX00389199		JAX00389201		JAX00389203		JAX00389204		JAX00389208		JAX00057036		JAX00389212		JAX00389217		JAX00389221		JAX00389222		JAX00389225		JAX00389226		JAX00389233		JAX00057046		JAX00389244		JAX00389245		JAX00057049		JAX00205746		JAX00057051		JAX00389251		JAX00389255		JAX00057053		JAX00389259		JAX00057054		JAX00389264		JAX00057059		JAX00389268		JAX00389269		JAX00389272		JAX00057061		JAX00389277		JAX00057066		JAX00389280		JAX00389285		JAX00057070		JAX00389286		JAX00389290		JAX00389291		JAX00057073		JAX00389294		JAX00389297		JAX00389298		JAX00389308		JAX00389311		JAX00389312		JAX00389313		JAX00389314		JAX00389317		JAX00389319		JAX00389321		JAX00389322		JAX00389323		JAX00389325		JAX00389328		JAX00057087		JAX00389345		JAX00389350		JAX00389354		JAX00389358		JAX00389362		JAX00389363		JAX00389370		JAX00057119		JAX00389379		JAX00389381		JAX00389385		JAX00389391		JAX00389393		JAX00057130		JAX00389408		JAX00205779		JAX00205781		JAX00389409		JAX00389411		JAX00057144		JAX00389419		JAX00057148		JAX00057149		JAX00188034		JAX00389428		JAX00057154		JAX00389430		JAX00389431		JAX00389434		JAX00389440		JAX00389446		JAX00389449		JAX00389451		JAX00057163		JAX00389454		JAX00057167		JAX00389455		JAX00389459		JAX00057168		JAX00389472		JAX00057176		JAX00389475		JAX00389476		JAX00389478		JAX00389487		JAX00389490		JAX00057185		JAX00389493		JAX00389497		JAX00057189		JAX00057190		JAX00057193		JAX00389508		JAX00389512		JAX00057195		JAX00057199		JAX00389523		JAX00389524		JAX00057207		JAX00057208		JAX00057209		JAX00057210		JAX00389543		JAX00389544		JAX00057212		JAX00057213		JAX00057215		JAX00389553		JAX00389561		JAX00389562		JAX00057216		JAX00389568		JAX00389577		JAX00389578		JAX00057227		JAX00389584		JAX00057228		JAX00389587		JAX00389590		JAX00389592		JAX00389594		JAX00389601		JAX00389603		JAX00057232		JAX00057236		JAX00389611		JAX00057238		JAX00389625		JAX00389635		JAX00389639		JAX00057243		JAX00389644		JAX00389645		JAX00389648		JAX00389650		JAX00389658		JAX00188035		JAX00389660		JAX00057255		JAX00057257		JAX00389670		JAX00057258		JAX00389675		JAX00389676		JAX00057263		JAX00389679		JAX00389682		JAX00389687		JAX00057264		JAX00389691		JAX00389694		JAX00389695		JAX00057272		JAX00057274		JAX00389701		JAX00389702		JAX00389703		JAX00389707		JAX00057278		JAX00389711		JAX00057283		JAX00057284		JAX00205816		JAX00389713		JAX00389716		JAX00057288		JAX00389719		JAX00389720		JAX00057291		JAX00057292		JAX00389731		JAX00389735		JAX00389737		JAX00389739		JAX00389742		JAX00389743		JAX00389747		JAX00389748		JAX00389749		JAX00057306		JAX00389752		JAX00057308		JAX00389756		JAX00057311		JAX00057313		JAX00057319		JAX00389763		JAX00389766		JAX00389767		JAX00057323		JAX00057324		JAX00389775		JAX00057332		JAX00389792		JAX00057339		JAX00057342		JAX00057344		JAX00389812		JAX00389813		JAX00389814		JAX00057347		JAX00188036		JAX00188037		JAX00188038		JAX00057352		JAX00057354		JAX00057355		JAX00389834		JAX00389836		JAX00389837		JAX00057357		JAX00057361		JAX00389850		JAX00389856		JAX00057368		JAX00057370		JAX00057372		JAX00057373		JAX00057374		JAX00389866		JAX00389869		JAX00389870		JAX00389878		JAX00057375		JAX00389882		JAX00389883		JAX00389887		JAX00389888		JAX00057378		JAX00057379		JAX00389893		JAX00389897		JAX00057382		JAX00205827		JAX00389902		JAX00389903		JAX00389910		JAX00389912		JAX00389913		JAX00389916		JAX00057390		JAX00389917		JAX00389919		JAX00389922		JAX00389925		JAX00057395		JAX00389929		JAX00057398		JAX00389934		JAX00389935		JAX00389939		JAX00389940		JAX00389941		JAX00389953		JAX00389954		JAX00389960		JAX00389961		JAX00389962		JAX00389963		JAX00205837		JAX00057408		JAX00057409		JAX00057410		JAX00389975		JAX00389977		JAX00389983		JAX00389984		JAX00389986		JAX00057414		JAX00389991		JAX00389992		JAX00389993		JAX00205839		JAX00390001		JAX00390004		JAX00390008		JAX00390009		JAX00057421		JAX00390013		JAX00390015		JAX00390016		JAX00390017		JAX00390018		JAX00390019		JAX00057425		JAX00057426		JAX00390023		JAX00390026		JAX00390030		JAX00390041		JAX00057433		JAX00057438		JAX00390063		JAX00390066		JAX00390068		JAX00057449		JAX00057451		JAX00057454		JAX00205852		JAX00390079		JAX00057457		JAX00057465		JAX00390103		JAX00390111		JAX00390113		JAX00390114		JAX00057485		JAX00390123		JAX00390124		JAX00390127		JAX00390128		JAX00390135		JAX00057495		JAX00390136		JAX00057497		JAX00057501		JAX00205867		JAX00390150		JAX00390155		JAX00057507		JAX00057509		JAX00390157		JAX00390159		JAX00390161		JAX00057517		JAX00390166		JAX00390167		JAX00390169		JAX00188039		JAX00390172		JAX00205875		JAX00057523		JAX00390182		JAX00390184		JAX00390186		JAX00390193		JAX00390196		JAX00390207		JAX00390208		JAX00390210		JAX00390216		JAX00390217		JAX00057538		JAX00390220		JAX00390223		JAX00390231		JAX00390236		JAX00057544		JAX00390239		JAX00390240		JAX00057547		JAX00057548		JAX00390244		JAX00390246		JAX00390251		JAX00390252		JAX00390254		JAX00390256		JAX00390258		JAX00188041		JAX00057555		JAX00390269		JAX00057556		JAX00390275		JAX00057557		JAX00390277		JAX00057560		JAX00057561		JAX00057562		JAX00057563		JAX00205890		JAX00390283		JAX00390284		JAX00390293		JAX00390294		JAX00390296		JAX00057571		JAX00057576		JAX00057578		JAX00390323		JAX00390330		JAX00390336		JAX00057586		JAX00390340		JAX00057590		JAX00390342		JAX00390344		JAX00390345		JAX00057594		JAX00390358		JAX00057599		JAX00390369		JAX00057605		JAX00390372		JAX00390376		JAX00390380		JAX00057611		JAX00390382		JAX00057614		JAX00205902		JAX00390401		JAX00390405		JAX00390409		JAX00390416		JAX00390421		JAX00390423		JAX00390424		JAX00390425		JAX00390427		JAX00057621		JAX00390430		JAX00390433		JAX00057624		JAX00390441		JAX00390446		JAX00205908		JAX00390452		JAX00390454		JAX00057630		JAX00057631		JAX00057639		JAX00057641		JAX00390464		JAX00057643		JAX00057644		JAX00390471		JAX00205915		JAX00057646		JAX00057647		JAX00057648		JAX00390479		JAX00390481		JAX00390482		JAX00057657		JAX00057658		JAX00057659		JAX00390486		JAX00390488		JAX00057660		JAX00057661		JAX00205921		JAX00390500		JAX00057667		JAX00390505		JAX00390506		JAX00390516		JAX00390518		JAX00057679		JAX00390528		JAX00390531		JAX00057689		JAX00390542		JAX00057691		JAX00390544		JAX00390546		JAX00057695		JAX00057699		JAX00390556		JAX00390567		JAX00057703		JAX00057705		JAX00057709		JAX00390579		JAX00205939		JAX00390580		JAX00390582		JAX00205940		JAX00390584		JAX00390587		JAX00390590		JAX00390594		JAX00057717		JAX00057720		JAX00057725		JAX00390602		JAX00390603		JAX00390611		JAX00057731		JAX00057737		JAX00390630		JAX00057744		JAX00390633		JAX00390634		JAX00390637		JAX00390638		JAX00390639		JAX00390641		JAX00390642		JAX00390646		JAX00390649		JAX00057748		JAX00057749		JAX00205953		JAX00390655		JAX00057755		JAX00205957		JAX00390662		JAX00390665		JAX00390666		JAX00390667		JAX00390668		JAX00057760		JAX00390672		JAX00057763		JAX00390682		JAX00057769		JAX00057770		JAX00057771		JAX00057773		JAX00205964		JAX00390695		JAX00057775		JAX00205966		JAX00390701		JAX00390703		JAX00390705		JAX00057780		JAX00390707		JAX00205967		JAX00390713		JAX00390714		JAX00390715		JAX00390718		JAX00390720		JAX00057790		JAX00057793		JAX00390736		JAX00057796		JAX00057797		JAX00390739		JAX00390742		JAX00390744		JAX00205975		JAX00205976		JAX00390748		JAX00390754		JAX00390764		JAX00390771		JAX00057810		JAX00390778		JAX00390780		JAX00390785		JAX00390786		JAX00390788		JAX00390790		JAX00057818		JAX00390799		JAX00390800		JAX00390801		JAX00205981		JAX00205982		JAX00390802		JAX00390803		JAX00390804		JAX00057820		JAX00390809		JAX00390810		JAX00390819		JAX00057822		JAX00390823		JAX00390826		JAX00390828		JAX00390832		JAX00390839		JAX00390841		JAX00390851		JAX00057830		JAX00390866		JAX00390867		JAX00390869		JAX00057831		JAX00390882		JAX00057833		JAX00390887		JAX00390893		JAX00390896		JAX00390898		JAX00390906		JAX00057840		JAX00390910		JAX00390913		JAX00390914		JAX00390920		JAX00390924		JAX00057847		JAX00390929		JAX00057848		JAX00390933		JAX00057849		JAX00057850		JAX00057851		JAX00390936		JAX00057852		JAX00390941		JAX00390945		JAX00390947		JAX00057859		JAX00205989		JAX00390951		JAX00057862		JAX00390957		JAX00205990		JAX00057864		JAX00390960		JAX00057868		JAX00390966		JAX00390970		JAX00390972		JAX00205993		JAX00390974		JAX00390976		JAX00390984		JAX00390993		JAX00390999		JAX00391005		JAX00057885		JAX00391007		JAX00391011		JAX00391012		JAX00391013		JAX00057890		JAX00057891		JAX00391023		JAX00391024		JAX00391031		JAX00391033		JAX00391036		JAX00391043		JAX00057903		JAX00205998		JAX00391057		JAX00057907		JAX00057910		JAX00057911		JAX00057912		JAX00391058		JAX00391060		JAX00206003		JAX00391063		JAX00057914		JAX00391067		JAX00391070		JAX00057920		JAX00206007		JAX00391077		JAX00057923		JAX00057924		JAX00391084		JAX00391086		JAX00057926		JAX00391094		JAX00391095		JAX00391097		JAX00391100		JAX00391101		JAX00057931		JAX00057932		JAX00391107		JAX00391108		JAX00057934		JAX00057936		JAX00391118		JAX00391119		JAX00391120		JAX00391127		JAX00391128		JAX00391130		JAX00057940		JAX00391132		JAX00391137		JAX00391140		JAX00391150		JAX00391151		JAX00391154		JAX00391155		JAX00391156		JAX00391157		JAX00206018		JAX00057952		JAX00057954		JAX00391160		JAX00391161		JAX00391165		JAX00188048		JAX00391171		JAX00057960		JAX00391173		JAX00391174		JAX00391176		JAX00206022		JAX00057963		JAX00391182		JAX00391183		JAX00057967		JAX00391191		JAX00391192		JAX00391193		JAX00391195		JAX00391202		JAX00057976		JAX00391205		JAX00391206		JAX00391208		JAX00391209		JAX00391213		JAX00391217		JAX00391225		JAX00391231		JAX00391233		JAX00391234		JAX00391235		JAX00391238		JAX00057987		JAX00391241		JAX00057989		JAX00391242		JAX00057993		JAX00391250		JAX00391251		JAX00391252		JAX00057998		JAX00057999		JAX00391266		JAX00391267		JAX00391269		JAX00058004		JAX00058005		JAX00391277		JAX00391283		JAX00391285		JAX00058009		JAX00058010		JAX00058011		JAX00391294		JAX00391296		JAX00391298		JAX00058013		JAX00391303		JAX00058016		JAX00391309		JAX00391315		JAX00058023		JAX00391324		JAX00391333		JAX00391336		JAX00391339		JAX00058030		JAX00058032		JAX00391347		JAX00391358		JAX00058036		JAX00391362		JAX00391366		JAX00058039		JAX00058041		JAX00058042		JAX00206054		JAX00391386		JAX00391389		JAX00391390		JAX00058052		JAX00391394		JAX00391398		JAX00391399		JAX00391402		JAX00391403		JAX00391404		JAX00391405		JAX00058057		JAX00058059		JAX00391409		JAX00391415		JAX00058064		JAX00206059		JAX00391419		JAX00391424		JAX00391425		JAX00188051		JAX00391432		JAX00391435		JAX00391437		JAX00391438		JAX00391440		JAX00391441		JAX00391443		JAX00391444		JAX00058072		JAX00391451		JAX00391452		JAX00058075		JAX00058077		JAX00391462		JAX00058078		JAX00391467		JAX00058079		JAX00391471		JAX00391472		JAX00391474		JAX00391478		JAX00391481		JAX00391484		JAX00391486		JAX00391487		JAX00058083		JAX00391491		JAX00058084		JAX00391496		JAX00391500		JAX00391507		JAX00391513		JAX00058089		JAX00391515		JAX00391517		JAX00391518		JAX00058091		JAX00058092		JAX00391519		JAX00391520		JAX00391525		JAX00391531		JAX00391533		JAX00391535		JAX00391537		JAX00391540		JAX00391543		JAX00391551		JAX00391552		JAX00391553		JAX00391561		JAX00391565		JAX00391567		JAX00391575		JAX00391579		JAX00391580		JAX00391592		JAX00391594		JAX00391595		JAX00058105		JAX00058106		JAX00391600		JAX00391601		JAX00391602		JAX00391604		JAX00058108		JAX00391606		JAX00391613		JAX00058113		JAX00058114		JAX00391622		JAX00391629		JAX00058119		JAX00391638		JAX00391643		JAX00391646		JAX00391648		JAX00058122		JAX00058123		JAX00058124		JAX00391657		JAX00391661		JAX00391664		JAX00058129		JAX00058131		JAX00391677		JAX00391678		JAX00391680		JAX00058135		JAX00058137		JAX00058138		JAX00391692		JAX00391695		JAX00058140		JAX00391697		JAX00391705		JAX00058144		JAX00058145		JAX00391714		JAX00391715		JAX00058148		JAX00391721		JAX00391728		JAX00391730		JAX00391731		JAX00391732		JAX00391733		JAX00206088		JAX00058155		JAX00391741		JAX00391743		JAX00391746		JAX00058156		JAX00391751		JAX00058160		JAX00391752		JAX00058162		JAX00391754		JAX00391755		JAX00391758		JAX00391759		JAX00391760		JAX00206096		JAX00058166		JAX00058167		JAX00206097		JAX00391766		JAX00391767		JAX00058175		JAX00206098		JAX00391769		JAX00391772		JAX00391774		JAX00391776		JAX00058177		JAX00058186		JAX00058187		JAX00206103		JAX00391787		JAX00058192		JAX00058194		JAX00391790		JAX00058196		JAX00058197		JAX00058199		JAX00391796		JAX00058200		JAX00058201		JAX00391804		JAX00206109		JAX00391805		JAX00391806		JAX00391810		JAX00058204		JAX00058205		JAX00391815		JAX00058209		JAX00391824		JAX00391825		JAX00391826		JAX00391828		JAX00058214		JAX00206111		JAX00391830		JAX00058215		JAX00058216		JAX00058220		JAX00391834		JAX00206117		JAX00391836		JAX00391837		JAX00206119		JAX00391842		JAX00391844		JAX00391845		JAX00058230		JAX00058231		JAX00058233		JAX00206121		JAX00391851		JAX00391852		JAX00391855		JAX00058241		JAX00391860		JAX00058243		JAX00058247		JAX00058248		JAX00058252		JAX00206126		JAX00391876		JAX00391877		JAX00391879		JAX00058257		JAX00391881		JAX00058260		JAX00058261		JAX00058262		JAX00391882		JAX00391883		JAX00391884		JAX00058263		JAX00391894		JAX00058274		JAX00391900		JAX00391901		JAX00391903		JAX00391904		JAX00058275		JAX00391913		JAX00058281		JAX00391914		JAX00058283		JAX00058285		JAX00391919		JAX00058291		JAX00058293		JAX00391925		JAX00391926		JAX00391931		JAX00391934		JAX00058301		JAX00391942		JAX00391943		JAX00391944		JAX00058304		JAX00206135		JAX00058307		JAX00391951		JAX00391956		JAX00058310		JAX00058311		JAX00058312		JAX00058313		JAX00391964		JAX00391967		JAX00058317		JAX00206140		JAX00058322		JAX00058324		JAX00058325		JAX00058326		JAX00206144		JAX00391978		JAX00206146	
CC	OR1114f62	NA	NA	1	NA	C	C	A	A	G	G	A	A	C	C	A	A	G	G	G	G	C	C	G	G	A	A	A	A	G	G	G	G	C	C	A	A	G	G	G	G	G	G	C	C	A	A	G	G	T	T	C	C	T	T	C	T	G	G	T	T	T	T	C	C	C	C	A	A	A	A	T	T	A	A	T	T	A	A	C	C	C	C	A	A	A	A	C	C	T	T	G	G	G	G	A	A	T	T	C	C	G	G	A	A	C	C	C	C	C	C	C	C	C	C	C	C	G	G	A	A	C	C	T	T	A	A	T	T	C	C	T	T	C	C	T	T	T	T	T	T	C	C	C	C	G	G	A	A	T	T	A	A	C	C	T	T	G	G	A	A	G	G	C	C	G	G	G	G	A	A	T	T	G	G	G	G	G	G	T	T	C	C	C	C	G	G	C	C	A	A	A	A	T	T	C	C	G	G	A	A	G	G	C	C	C	C	C	C	A	A	G	G	A	A	T	T	G	G	G	G	C	C	T	T	T	T	A	A	T	T	T	T	G	G	C	C	T	T	G	G	G	G	A	A	T	T	G	G	G	G	C	C	T	T	C	C	G	G	T	T	C	C	A	A	G	G	A	A	T	T	C	C	T	T	G	G	C	C	G	G	C	C	T	T	C	C	T	T	C	C	G	G	C	C	A	A	G	G	T	T	A	A	T	T	A	A	G	G	C	C	G	G	A	A	G	G	C	C	A	A	G	G	A	A	A	A	A	A	A	A	A	A	T	T	T	T	C	C	T	T	G	G	G	G	C	C	C	C	A	A	T	T	A	A	T	T	C	C	C	C	T	T	C	C	C	C	C	C	C	C	T	T	C	C	A	A	G	G	G	G	C	C	T	T	A	A	G	G	C	C	T	T	A	A	C	C	T	T	G	G	T	T	G	G	T	T	T	T	C	C	A	A	C	C	A	A	A	A	A	A	A	A	G	G	T	T	A	A	A	A	A	A	C	C	G	G	C	C	A	A	A	A	C	C	T	T	T	T	C	C	G	G	G	G	C	C	C	C	T	T	G	G	T	T	C	C	T	T	G	G	C	C	A	A	T	T	C	C	G	G	C	C	C	C	C	C	T	T	A	A	T	T	C	C	T	T	A	A	G	G	T	T	A	A	T	T	T	T	C	C	G	G	G	G	C	C	A	A	G	G	C	C	A	A	C	C	A	A	C	C	C	C	C	C	C	C	C	C	G	G	C	C	G	G	G	G	T	T	T	T	C	C	G	G	T	T	C	C	A	A	G	G	C	C	T	T	G	G	A	A	C	C	A	A	G	G	T	T	T	T	G	G	G	G	G	G	C	C	G	G	A	A	G	G	G	G	A	A	C	C	C	C	C	C	A	A	A	A	C	C	T	T	G	G	G	G	T	T	C	C	C	C	G	G	C	C	T	T	A	A	G	G	C	C	C	C	A	A	T	T	G	G	C	C	T	T	C	C	C	C	G	G	G	G	T	T	T	T	A	A	G	G	A	A	G	G	T	T	C	C	A	A	T	T	A	A	C	C	A	A	G	G	G	G	A	A	C	C	A	A	A	A	C	C	C	C	T	T	T	T	A	A	G	G	A	A	T	T	G	G	T	T	C	C	T	T	A	A	G	G	T	T	T	T	C	C	A	A	C	C	T	T	C	C	T	T	G	G	G	G	C	C	A	A	T	T	G	G	A	A	C	C	C	C	T	T	G	G	C	C	C	C	T	T	G	G	C	C	A	A	T	T	A	A	G	G	C	C	C	C	G	G	T	T	C	C	G	G	T	T	A	A	G	G	C	C	G	G	A	A	G	G	G	G	T	T	C	C	C	C	G	G	A	A	T	T	G	G	G	G	G	G	C	C	G	G	A	A	A	A	A	A	A	A	C	C	C	C	A	A	T	T	G	G	G	G	A	A	T	T	A	A	T	T	C	C	T	T	C	C	A	A	C	C	G	G	G	G	A	A	C	C	A	A	G	G	A	A	C	C	A	A	A	A	G	G	A	A	G	G	T	T	T	T	G	G	A	A	G	G	C	C	C	C	C	C	T	T	C	C	G	G	G	G	C	C	G	G	G	G	A	A	G	G	C	C	A	A	C	C	G	G	T	T	A	A	T	T	T	T	A	A	G	G	G	G	T	T	G	G	C	C	A	A	G	G	G	G	T	T	C	C	C	C	T	T	A	A	C	C	G	G	A	A	C	C	A	A	G	G	C	C	G	G	C	C	A	A	C	C	G	G	T	T	T	T	G	G	G	G	A	A	A	A	A	A	G	G	C	C	T	T	T	T	C	C	G	G	A	A	G	G	A	A	G	G	G	G	C	C	C	C	G	G	C	C	G	G	T	T	C	C	G	G	C	C	T	T	G	G	T	T	G	G	C	C	A	A	G	G	A	A	T	T	A	A	T	T	T	T	C	C	A	A	G	G	A	A	A	A	A	A	T	T	A	A	T	T	A	A	G	G	C	C	G	G	T	T	C	C	A	A	C	C	A	A	T	T	T	T	T	T	C	C	G	G	C	C	A	A	G	G	G	G	G	G	T	T	C	C	A	A	T	T	G	G	G	G	C	C	T	T	A	A	T	T	T	T	C	C	G	G	C	C	T	T	T	T	T	T	C	C	A	A	T	T	A	A	C	C	A	A	T	T	G	G	G	G	A	A	C	C	C	C	T	T	C	C	T	T	T	T	A	A	C	C	G	G	T	T	T	T	C	C	G	G	G	G	C	C	T	T	G	G	A	A	G	G	T	T	C	C	A	A	A	A	C	C	G	G	A	A	A	A	T	T	A	A	T	T	T	T	G	G	C	C	T	T	A	A	T	T	C	C	C	C	G	G	G	G	C	C	G	G	A	A	T	T	A	A	T	T	A	A	T	T	A	A	C	C	G	G	G	G	A	A	G	G	A	A	A	A	C	C	T	T	T	T	T	T	C	C	T	T	A	A	A	A	T	T	T	T	C	C	A	A	T	T	T	T	C	C	C	C	C	C	G	G	C	C	A	A	C	C	A	A	T	T	T	T	C	C	T	T	T	T	T	T	G	G	T	T	A	A	A	A	C	C	G	G	C	C	A	A	A	A	T	T	A	A	A	A	A	A	T	T	G	G	G	G	T	T	G	G	T	T	G	G	T	T	A	A	T	T	C	C	C	C	G	G	A	A	C	C	C	C	G	G	A	A	C	C	G	G	A	A	C	C	G	G	C	C	G	G	A	A	A	A	A	A	A	A	G	G	G	G	C	C	C	C	G	G	T	T	G	G	C	C	A	A	G	G	C	C	C	C	A	A	T	T	A	A	C	C	A	A	A	A	T	T	T	T	C	C	G	G	G	G	A	A	A	A	C	C	G	G	T	T	C	C	A	A	G	G	G	G	G	G	T	T	A	A	G	G	A	A	T	T	A	A	T	T	G	G	G	G	G	G	C	C	T	T	A	A	T	T	G	G	A	A	A	A	G	G	G	G	G	G	G	G	T	T	C	C	G	G	C	C	A	A	A	A	A	A	T	T	C	C	G	G	C	C	G	G	C	C	T	T	A	A	C	C	G	G	G	G	G	G	G	G	C	C	G	G	G	G	G	G	G	G	T	T	C	C	A	A	G	G	C	C	T	T	A	A	A	A	G	G	A	A	T	T	A	A	C	C	G	G	C	C	A	A	G	G	T	T	C	C	C	C	C	C	G	G	A	A	A	A	T	T	G	G	C	C	A	A	T	T	G	G	T	T	T	T	C	C	A	A	A	A	T	T	C	C	A	A	T	T	G	G	C	C	A	A	G	G	G	G	G	G	T	T	A	A	C	C	T	T	T	T	A	A	G	G	A	A	T	T	T	T	C	C	C	C	T	T	C	C	G	G	C	C	C	C	C	C	T	T	G	G	G	G	G	G	G	G	G	G	A	A	C	C	A	A	T	T	G	G	T	T	T	T	C	C	C	C	T	T	G	G	G	G	C	C	C	C	A	A	T	T	T	T	T	T	G	G	T	T	C	C	T	T	T	T	C	C	C	C	A	A	C	C	A	A	C	C	T	T	A	A	G	G	A	A	A	A	C	C	G	G	A	A	C	C	T	T	A	A	G	G	T	T	T	T	G	G	G	G	A	A	G	G	T	T	C	C	T	T	A	A	C	C	C	C	A	A	A	A	G	G	C	C	C	C	C	C	G	G	C	C	C	C	C	C	G	G	A	A	A	A	NA	NA	A	A	G	G	A	A	T	T	C	C	T	T	T	T	C	C	A	A	G	G	C	C	G	G	G	G	A	A	A	A	T	T	T	T	T	T	T	T	C	C	G	G	C	C	A	A	A	A	A	A	A	A	C	C	G	G	C	C	G	G	G	G	G	G	C	C	C	C	T	T	A	A	T	T	C	C	G	G	T	T	G	G	C	C	G	G	T	T	A	A	A	A	A	A	G	G	T	T	T	T	T	T	G	G	T	T	A	A	C	C	C	C	T	T	C	C	T	T	C	C	G	G	T	T	A	A	A	A	T	T	A	A	C	C	C	C	A	A	C	C	A	A	C	C	G	G	C	C	G	G	A	A	C	C	T	T	A	A	T	T	T	T	C	C	A	A	C	C	G	G	C	C	T	T	G	G	T	T	C	C	C	C	T	T	G	G	A	A	A	A	T	T	T	T	G	G	T	T	A	A	G	G	T	T	T	T	G	G	G	G	A	A	A	A	A	A	A	A	T	T	G	G	C	C	T	T	C	C	C	C	A	A	C	C	C	C	G	G	A	A	C	C	A	A	A	A	G	G	A	A	A	A	T	T	A	A	T	T	C	C	C	C	C	C	C	C	C	C	G	G	G	G	C	C	A	A	T	T	G	G	A	A	C	C	G	G	T	T	C	C	C	C	T	T	C	C	A	A	C	C	C	C	C	C	G	G	T	T	G	G	G	G	C	C	G	G	A	A	T	T	A	A	T	T	A	A	G	G	G	G	C	C	C	C	A	A	A	A	C	C	T	T	G	G	G	G	A	A	T	T	T	T	C	C	G	G	C	C	A	A	C	C	C	C	C	C	T	T	C	C	G	G	A	A	A	A	G	G	A	A	T	T	G	G	T	T	G	G	T	T	G	G	T	T	T	T	G	G	C	C	C	C	T	T	G	G	G	G	G	G	G	G	G	G	C	C	G	G	A	A	A	A	G	G	C	C	G	G	T	T	A	A	T	T	C	C	C	C	G	G	G	G	T	T	G	G	C	C	T	T	C	C	G	G	G	G	A	A	A	A	G	G	C	C	T	T	G	G	C	C	T	T	A	A	G	G	A	A	G	G	C	C	C	C	T	T	G	G	C	C	A	A	G	G	C	C	T	T	C	C	C	C	T	T	C	C	T	T	C	C	G	G	G	G	T	T	A	A	A	A	C	C	G	G	G	G	G	G	G	G	G	G	G	G	A	A	G	G	G	G	G	G	T	T	G	G	C	C	T	T	T	T	A	A	C	C	C	C	A	A	C	C	C	C	T	T	T	T	T	T	C	C	G	G	C	C	A	A	A	A	T	T	A	A	T	T	C	C	A	A	A	A	G	G	C	C	G	G	T	T	A	A	C	C	C	C	G	G	C	C	G	G	G	G	T	T	G	G	T	T	T	T	T	T	T	T	C	C	T	T	C	C	G	G	G	G	G	G	A	A	T	T	T	T	G	G	C	C	C	C	T	T	G	G	G	G	C	C	A	A	A	A	G	G	T	T	C	C	T	T	T	T	T	T	NA	NA	A	A	C	C	A	A	A	A	A	A	T	T	G	G	A	A	T	T	C	C	G	G	A	A	T	T	T	T	G	G	C	C	C	C	C	C	G	G	G	G	G	G	T	T	C	C	G	G	G	G	A	A	T	T	T	T	C	C	C	C	A	A	T	T	C	C	G	G	G	G	A	A	T	T	G	G	C	C	C	C	G	G	C	C	A	A	A	A	T	T	C	C	C	C	C	C	T	T	A	A	C	C	A	A	C	C	G	G	T	T	G	G	C	C	T	T	T	T	G	G	T	T	C	C	T	T	A	A	A	A	C	C	G	G	A	A	C	C	A	A	C	C	T	T	T	T	A	A	T	T	A	A	C	C	A	A	T	T	T	T	A	A	C	C	G	G	A	A	G	G	G	G	A	A	G	G	A	A	G	G	C	C	G	G	A	A	C	C	C	C	G	G	A	A	G	G	C	C	T	T	A	A	T	T	G	G	C	C	C	C	G	G	A	A	A	A	T	T	G	G	T	T	G	G	G	G	C	C	G	G	C	C	C	C	C	C	G	G	T	T	T	T	C	C	T	T	A	A	G	G	T	T	T	T	G	G	G	G	C	C	C	C	A	A	G	G	G	G	T	T	G	G	T	T	A	A	C	C	G	G	G	G	G	G	A	A	C	C	T	T	C	C	G	G	T	T	A	A	T	T	C	C	A	A	T	T	T	T	C	C	G	G	A	A	G	G	A	A	C	C	C	C	A	A	A	A	A	A	G	G	G	G	A	A	A	A	T	T	A	A	C	C	G	G	A	A	G	G	A	A	C	C	G	G	G	G	C	C	G	G	A	A	A	A	C	C	A	A	G	G	A	A	C	C	C	C	A	A	A	A	A	A	G	G	G	G	T	T	T	T	G	G	T	T	C	C	C	C	G	G	A	A	C	C	T	T	C	C	T	T	G	G	G	G	A	A	T	T	G	G	G	G	A	A	T	T	C	C	A	A	G	G	T	T	A	A	T	T	C	C	T	T	T	T	C	C	T	T	A	A	G	G	G	G	T	T	A	A	C	C	C	C	G	G	T	T	A	A	T	T	C	C	G	G	T	T	T	T	C	C	A	A	G	G	T	T	G	G	G	G	C	C	C	C	G	G	A	A	C	C	A	A	G	G	T	T	A	A	A	A	T	T	G	G	T	T	G	G	A	A	G	G	C	C	T	T	G	G	C	C	C	C	G	G	T	T	C	C	C	C	C	C	G	G	C	C	G	G	C	C	T	T	C	C	A	A	T	T	G	G	C	C	C	C	C	C	C	C	A	A	C	C	A	A	C	C	C	C	T	T	T	T	T	T	T	T	T	T	T	T	G	G	G	G	C	C	C	C	G	G	C	C	G	G	G	G	T	T	T	T	C	C	A	A	C	C	T	T	A	A	A	A	G	G	G	G	G	G	G	G	C	C	A	A	A	A	A	A	A	A	G	G	A	A	C	C	C	C	C	C	T	T	T	T	G	G	G	G	T	T	T	T	T	T	G	G	G	G	C	C	A	A	A	A	C	C	A	A	A	A	C	C	C	C	G	G	T	T	C	C	T	T	T	T	C	C	C	C	T	T	A	A	G	G	G	G	T	T	C	C	C	C	C	C	G	G	G	G	T	T	T	T	T	T	G	G	G	G	T	T	A	A	C	C	T	T	G	G	C	C	C	C	C	C	A	A	C	C	T	T	G	G	G	G	C	C	C	C	A	A	C	C	T	T	G	G	C	C	G	G	C	C	C	C	G	G	T	T	C	C	A	A	A	A	G	G	C	C	A	A	C	C	G	G	C	C	C	C	A	A	G	G	C	C	G	G	T	T	A	A	C	C	G	G	T	T	G	G	G	G	G	G	A	A	C	C	T	T	T	T	C	C	A	A	C	C	T	T	C	C	G	G	G	G	C	C	T	T	G	G	A	A	T	T	G	G	T	T	G	G	A	A	C	C	G	G	G	G	G	G	T	T	C	C	A	A	A	A	C	C	A	A	T	T	T	T	G	G	C	C	A	A	A	A	T	T	G	G	A	A	A	A	G	G	T	T	G	G	G	G	T	T	A	A	T	T	T	T	C	C	A	A	A	A	A	A	C	C	C	C	G	G	C	C	G	G	G	G	C	C	A	A	G	G	G	G	C	C	A	A	G	G	C	C	C	C	C	C	C	C	G	G	T	T	T	T	G	G	A	A	G	G	G	G	A	A	C	C	G	G	C	C	A	A	T	T	C	C	G	G	C	C	A	A	T	T	G	G	T	T	T	T	A	A	C	C	C	C	A	A	A	A	G	G	G	G	T	T	T	T	G	G	A	A	A	A	C	C	A	A	A	A	T	T	C	C	G	G	A	A	G	G	G	G	T	T	G	G	C	C	A	A	A	A	T	T	G	G	C	C	A	A	A	A	G	G	A	A	C	C	T	T	T	T	C	C	G	G	G	G	T	T	G	G	C	C	T	T	T	T	C	C	C	C	T	T	G	G	T	T	G	G	C	C	G	G	A	A	C	C	A	A	G	G	C	C	C	C	T	T	A	A	C	C	T	T	C	C	A	A	G	G	G	G	A	A	A	A	C	C	C	C	G	G	G	G	T	T	C	C	T	T	T	T	A	A	A	A	C	C	C	C	G	G	A	A	T	T	C	C	T	T	A	A	C	C	A	A	G	G	A	A	A	A	T	T	T	T	G	G	A	A	C	C	C	C	T	T	C	C	T	T	A	A	T	T	G	G	A	A	G	G	G	G	T	T	A	A	A	A	T	T	A	A	G	G	A	A	T	T	A	A	A	A	A	A	G	G	T	T	T	T	A	A	A	A	G	G	C	C	A	A	C	C	C	C	C	C	C	C	C	C	C	C	G	G	G	G	C	C	T	T	G	G	T	T	G	G	T	T	C	C	T	T	T	T	A	A	T	T	G	G	A	A	T	T	T	T	G	G	A	A	G	G	T	T	A	A	G	G	C	C	G	G	T	T	T	T	A	A	T	T	A	A	G	G	G	G	T	T	C	C	T	T	C	C	G	G	G	G	A	A	C	C	T	T	T	T	C	C	G	G	A	A	A	A	T	T	A	A	T	T	G	G	C	C	C	G	A	A	A	A	NA	NA	G	G	G	G	T	T	G	G	A	A	A	A	T	T	T	T	T	T	C	C	G	G	G	G	T	T	G	G	T	T	A	A	A	A	G	G	T	T	C	C	T	T	C	C	T	T	C	C	T	T	T	T	C	C	C	C	T	T	A	A	T	T	G	G	T	T	A	A	C	C	T	T	T	T	G	G	C	C	G	G	T	T	T	T	C	C	G	G	C	C	C	C	G	G	C	C	G	G	G	G	G	G	T	T	G	G	A	A	A	A	C	C	T	T	A	A	G	G	A	A	C	C	C	C	A	A	C	C	A	A	C	C	T	T	C	C	C	C	A	A	A	A	A	A	C	C	G	G	A	A	G	G	G	G	T	T	G	G	G	G	C	C	A	A	T	T	G	G	A	A	G	G	T	T	C	C	C	C	G	G	C	C	C	C	A	A	A	A	G	G	T	T	A	A	T	T	T	T	A	A	C	C	T	T	A	A	C	C	T	T	T	T	A	A	C	C	T	T	A	A	C	C	A	A	G	G	G	G	C	C	T	T	G	G	C	C	A	A	A	A	T	T	T	T	A	A	T	T	T	T	T	T	T	T	G	G	G	G	G	G	G	G	A	A	C	C	A	A	G	G	G	G	A	A	C	C	G	G	C	C	A	A	G	G	A	A	G	G	G	G	G	G	G	G	A	A	C	C	G	G	C	C	T	T	C	C	G	G	A	A	T	T	T	T	C	C	T	T	T	T	G	G	T	T	C	C	C	C	A	A	G	G	C	C	G	G	A	A	G	G	C	C	T	T	T	T	C	C	G	G	A	A	T	T	C	C	C	C	G	G	T	T	T	T	C	C	T	T	T	T	C	C	T	T	A	A	T	T	A	A	T	T	A	A	T	T	T	T	G	G	G	G	A	A	A	A	T	T	C	C	A	A	A	A	A	A	C	C	G	G	A	A	A	A	G	G	A	A	A	A	A	A	T	T	G	G	A	A	C	C	A	A	C	C	A	A	G	G	T	T	C	C	G	G	G	G	C	C	T	T	A	A	A	A	G	G	C	C	C	C	A	A	G	G	G	G	T	T	G	G	T	T	G	G	G	G	C	C	G	G	T	T	A	A	A	A	A	A	G	G	G	G	G	G	T	T	A	A	A	A	C	C	C	C	T	T	A	A	C	C	C	C	G	G	T	T	T	T	G	G	C	C	G	G	A	A	A	A	A	A	A	A	C	C	C	C	T	T	A	A	A	A	C	C	T	T	C	C	G	G	C	C	A	A	A	A	T	T	T	T	G	G	C	C	T	T	C	C	A	A	A	A	T	T	T	T	C	C	G	G	A	A	G	G	C	C	A	A	A	A	C	C	A	A	T	T	T	T	T	T	G	G	C	C	A	A	A	A	G	G	T	T	C	C	C	C	G	G	G	G	C	C	T	T	A	A	T	T	A	A	A	A	G	G	G	G	C	C	C	C	A	A	T	T	A	A	G	G	A	A	C	C	T	T	C	C	A	A	G	G	G	G	C	C	C	C	C	C	T	T	G	G	A	A	C	C	G	G	G	G	A	A	C	C	G	G	G	G	G	G	C	C	A	A	G	G	G	G	G	G	A	A	C	C	A	A	T	T	G	G	C	C	G	G	T	T	C	C	T	T	C	C	C	C	T	T	T	T	G	G	C	C	T	T	A	A	G	G	C	C	G	G	G	G	G	G	C	C	A	A	T	T	T	T	G	G	G	G	C	C	C	C	C	C	C	C	C	C	C	C	A	A	T	T	C	C	A	A	T	T	T	T	A	A	C	C	T	T	A	A	C	C	C	C	T	T	C	C	C	C	C	C	A	A	C	C	C	C	C	C	G	G	T	T	T	T	A	A	T	T	A	A	T	T	C	C	G	G	C	C	G	G	T	T	C	C	A	A	G	G	C	C	C	C	G	G	G	G	A	A	T	T	A	A	C	C	C	C	T	T	G	G	C	C	T	T	G	G	A	A	C	C	T	T	T	T	G	G	A	A	A	A	T	T	T	T	G	G	G	G	T	T	G	G	C	C	T	T	A	A	C	C	G	G	T	T	T	T	G	G	A	A	C	C	G	G	A	A	C	C	C	C	C	C	C	C	T	T	G	G	C	C	A	A	C	C	G	G	A	A	G	G	G	G	G	G	T	T	G	G	G	G	A	A	G	G	G	G	C	C	T	T	T	T	G	G	C	C	T	T	C	C	G	G	A	A	C	C	A	A	G	G	G	G	A	A	T	T	T	T	T	T	G	G	T	T	G	G	C	C	C	C	T	T	C	C	G	G	T	T	A	A	C	C	C	C	T	T	C	C	A	A	G	G	T	T	T	T	T	T	G	G	G	G	C	C	C	C	T	T	T	T	G	G	T	T	A	A	C	C	A	A	A	A	T	T	T	T	G	G	G	G	G	G	T	T	A	A	C	C	A	A	T	T	G	G	G	G	A	A	C	C	T	T	T	T	T	T	G	G	T	T	C	C	C	C	T	T	C	C	T	T	C	C	C	C	G	G	C	C	A	A	T	T	G	G	A	A	G	G	G	G	A	A	G	G	G	G	G	G	T	T	A	A	G	G	T	T	T	T	C	C	G	G	A	A	G	G	A	A	G	G	C	C	G	G	G	G	G	G	A	A	C	C	C	C	C	C	G	G	C	C	T	T	G	G	NA	NA	A	A	A	A	C	C	G	G	A	A	T	T	C	C	A	A	C	C	A	A	T	T	C	C	T	T	A	A	T	T	A	A	C	C	G	G	C	C	A	A	A	A	C	C	A	A	T	T	G	G	G	G	A	A	G	G	A	A	T	T	NA	NA	C	C	C	C	A	A	G	G	C	C	C	C	T	T	G	G	C	C	C	C	A	A	A	A	C	C	C	C	G	G	A	A	A	A	T	T	C	C	A	A	C	C	C	C	A	A	G	G	T	T	A	A	T	T	G	G	G	G	A	A	T	T	T	T	G	G	C	C	A	A	C	C	T	T	C	C	A	A	T	T	G	G	C	C	A	A	C	C	A	A	T	T	G	G	G	G	G	G	A	A	A	A	C	C	G	G	C	C	A	A	G	G	C	C	T	T	G	G	T	T	T	T	C	C	C	C	C	C	T	T	G	G	T	T	A	A	T	T	G	G	G	G	T	T	T	T	A	A	T	T	A	A	A	A	G	G	A	A	A	A	A	A	T	T	C	C	G	G	C	C	A	A	G	G	C	C	C	C	T	T	G	G	T	T	A	A	G	G	G	G	C	C	T	T	T	T	A	A	A	A	T	T	G	G	T	T	A	A	G	G	G	G	T	T	C	C	C	C	T	T	G	G	G	G	G	G	C	C	C	C	C	C	T	T	G	G	C	C	C	C	C	C	C	C	C	C	A	A	A	A	G	G	G	G	C	C	A	A	A	A	G	G	A	A	T	T	A	A	G	G	A	A	A	A	A	A	A	A	G	G	C	C	G	G	T	T	G	G	T	T	T	T	G	G	T	T	A	A	C	C	A	A	C	C	T	T	A	A	C	C	G	G	T	T	T	T	C	C	A	A	G	G	T	T	C	C	G	G	G	G	C	C	C	C	T	T	G	G	A	A	C	C	T	T	G	G	T	T	T	T	T	T	T	T	T	T	C	C	A	A	C	C	T	T	T	T	C	C	C	C	T	T	C	C	A	A	A	A	T	T	C	C	T	T	A	A	C	C	G	G	G	G	A	A	T	T	A	A	C	C	A	A	G	G	C	C	T	T	A	A	T	T	A	A	T	T	A	A	G	G	C	C	C	C	G	G	A	A	T	T	A	A	G	G	T	T	A	A	G	G	T	T	A	A	T	T	A	A	A	A	A	A	C	C	G	G	G	G	C	C	G	G	G	G	G	G	G	G	A	A	C	C	C	C	G	G	G	G	T	T	T	T	G	G	C	C	T	T	C	C	G	G	C	C	G	G	C	C	A	A	G	G	C	C	C	C	G	G	T	T	C	C	C	C	A	A	G	G	A	A	G	G	G	G	A	A	A	A	G	G	T	T	C	C	A	A	A	A	C	C	T	T	C	C	G	G	C	C	G	G	A	A	G	G	G	G	G	G	G	G	T	T	C	C	A	A	A	A	G	G	A	A	G	G	A	A	C	C	A	A	A	A	G	G	T	T	C	C	T	T	G	G	C	C	C	C	T	T	T	T	A	A	T	T	T	T	G	G	G	G	A	A	C	C	A	A	A	A	A	A	C	C	G	G	C	C	G	G	T	T	C	C	T	T	C	C	T	T	T	T	C	C	C	C	A	A	C	C	G	G	C	C	G	G	A	A	C	C	T	T	G	G	C	C	C	C	G	G	G	G	C	C	C	C	C	C	G	G	A	A	C	C	C	C	C	C	T	T	G	G	C	C	G	G	T	T	T	T	A	A	G	G	C	C	C	C	C	C	A	A	G	G	A	A	G	G	G	G	T	T	C	C	A	A	C	C	G	G	C	C	T	T	C	C	G	G	G	G	A	A	A	A	C	C	T	T	G	G	A	A	C	C	G	G	A	A	A	A	C	C	G	G	A	A	G	G	G	G	C	C	A	A	C	C	A	A	A	A	C	C	T	T	G	G	A	A	G	G	G	G	C	C	T	T	C	C	G	G	A	A	A	A	T	T	G	G	C	C	G	G	G	G	T	T	C	C	T	T	A	A	A	A	G	G	G	G	G	G	A	A	G	G	T	T	C	C	C	C	G	G	T	T	T	T	C	C	T	T	G	G	C	C	C	C	A	A	T	T	G	G	T	T	G	G	C	C	T	T	C	C	T	T	A	A	C	C	T	T	T	T	G	G	A	A	A	A	T	T	C	C	T	T	A	A	G	G	C	C	A	A	T	T	A	A	G	G	C	C	A	A	G	G	A	A	G	G	T	T	C	C	C	C	A	A	C	C	T	T	A	A	G	G	T	T	G	G	C	C	C	C	A	A	A	A	C	C	G	G	C	C	A	A	T	T	A	A	T	T	A	A	C	C	G	G	A	A	T	T	A	A	C	C	T	T	A	A	C	C	T	T	C	C	T	T	G	G	G	G	T	T	C	C	G	G	A	A	A	A	T	T	G	G	T	T	T	T	C	C	G	G	C	C	T	T	T	T	C	C	G	G	T	T	C	C	A	A	G	G	T	T	G	G	A	A	G	G	C	C	G	G	T	T	G	G	G	G	C	C	C	C	A	A	A	A	G	G	C	C	A	A	A	A	G	G	C	C	C	C	T	T	G	G	C	C	C	C	G	G	G	G	G	G	T	T	G	G	C	C	C	C	T	T	G	G	C	C	G	G	A	A	G	G	G	G	T	T	C	C	T	T	T	T	C	C	C	C	C	C	C	C	G	G	C	C	C	C	C	C	G	G	A	A	A	A	C	C	G	G	T	T	G	G	C	C	G	G	G	G	A	A	T	T	G	G	A	A	C	C	A	A	A	A	G	G	C	C	G	G	T	T	C	C	C	C	C	C	A	A	A	A	C	C	A	A	A	A	A	A	A	A	G	G	C	C	A	A	A	A	A	A	G	G	A	A	T	T	T	T	A	A	G	G	A	A	A	A	G	G	C	C	A	A	C	C	A	A	T	T	C	C	T	T	G	G	T	T	G	G	C	C	G	G	C	C	T	T	A	A	G	G	T	T	C	C	T	T	T	T	C	C	G	G	C	C	A	A	T	T	A	A	G	G	C	C	T	T	T	T	A	G	T	T	G	G	G	G	T	T	G	G	C	C	C	C	G	G	G	G	A	A	G	G	G	G	C	C	A	A	G	G	A	A	C	C	G	G	C	C	A	A	T	T	G	G	G	G	A	A	G	G	A	A	T	T	G	G	T	T	A	A	T	T	A	A	G	G	C	C	A	A	C	C	T	T	T	T	C	C	T	T	T	T	T	T	C	C	G	G	G	G	A	A	C	C	T	T	G	G	T	T	C	C	C	C	G	G	C	C	G	G	T	T	G	G	T	T	C	C	T	T	C	C	A	A	G	G	T	T	T	T	T	T	C	C	A	A	G	G	T	T	C	C	A	A	G	G	G	G	A	A	C	C	C	C	T	T	A	A	C	C	T	T	C	C	T	T	C	C	G	G	G	G	C	C	G	G	G	G	G	G	C	C	T	T	C	C	T	T	T	T	G	G	C	C	T	T	C	C	T	T	A	A	G	G	T	T	C	C	T	T	T	T	G	G	G	G	T	T	G	G	T	T	A	A	T	T	A	A	T	T	T	T	C	C	T	T	T	T	T	T	C	C	C	C	C	C	G	G	T	T	T	T	G	G	G	G	T	T	C	C	A	A	A	A	G	G	C	C	C	C	C	C	G	G	G	G	T	T	A	A	T	T	T	T	A	A	T	T	G	G	T	T	G	G	G	G	G	G	T	T	C	C	C	C	T	T	G	G	A	A	T	T	G	G	T	T	A	A	C	C	A	A	G	G	A	A	G	G	C	C	C	C	C	C	G	G	C	C	T	T	T	T	G	G	C	C	G	G	G	G	G	G	C	C	A	A	C	C	C	C	G	G	A	A	C	C	C	C	G	G	T	T	G	G	G	G	G	G	C	C	A	A	C	C	G	G	A	A	A	A	G	G	C	C	A	A	C	C	A	A	C	C	C	C	T	T	G	G	C	C	T	T	C	C	G	G	T	T	G	G	A	A	T	T	A	A	T	T	G	G	C	C	A	A	G	G	T	T	T	T	T	T	G	G	T	T	T	T	A	A	A	A	A	A	A	A	T	T	T	T	A	A	C	C	C	C	A	A	G	G	G	G	A	A	G	G	C	C	C	C	G	G	G	G	G	G	A	A	A	A	C	C	T	T	C	C	T	T	G	G	G	G	T	T	G	G	A	A	C	C	C	C	A	A	G	G	C	C	C	C	T	T	A	A	A	A	T	T	C	C	T	T	C	C	T	T	G	G	A	A	A	A	C	C	G	G	T	T	C	C	G	G	C	C	C	C	T	T	G	G	A	A	C	C	G	G	C	C	G	G	C	C	C	C	G	G	T	T	T	T	C	C	T	T	A	A	C	C	T	T	A	A	T	T	A	A	G	G	A	A	C	C	C	C	T	T	G	G	T	T	C	C	G	G	G	G	T	T	T	T	A	A	G	G	A	A	C	C	T	T	T	T	G	G	G	G	C	C	A	A	A	A	A	A	C	C	T	T	T	T	A	A	T	T	G	G	T	T	A	A	G	G	A	A	T	T	C	C	C	C	C	C	G	G	A	A	A	A	G	G	A	A	C	C	T	T	A	A	A	A	G	G	G	G	G	G	G	G	T	T	G	G	T	T	G	G	G	G	G	G	A	A	T	T	A	A	C	C	G	G	C	C	C	C	C	C	C	C	T	T	T	T	A	A	C	C	G	G	G	G	G	G	G	G	G	G	T	T	A	A	C	C	G	G	T	T	C	C	A	A	T	T	A	A	G	G	A	A	G	G	T	T	A	A	C	C	A	A	C	C	C	C	C	C	C	C	C	C	G	G	A	A	C	C	T	T	T	T	T	T	A	A	G	G	G	G	T	T	A	A	C	C	A	A	T	T	C	C	A	A	T	T	G	G	G	G	A	A	G	G	A	A	A	A	C	C	G	G	T	T	A	A	C	C	T	T	G	G	T	T	T	T	G	G	C	C	C	C	C	C	T	T	G	G	G	G	C	C	A	A	A	A	G	G	G	G	C	C	G	G	C	C	G	G	C	C	C	C	T	T	T	T	G	G	A	A	G	G	G	G	A	A	A	A	C	C	C	C	G	G	G	G	T	T	T	T	A	A	T	T	A	A	A	A	G	G	A	A	G	G	G	G	A	A	T	T	C	C	G	G	T	T	G	G	C	C	A	A	T	T	T	T	G	G	T	T	C	C	C	C	T	T	T	T	T	T	A	A	T	T	G	G	T	T	C	C	G	G	G	G	A	A	G	G	C	C	T	T	T	T	C	C	A	A	C	C	C	C	C	C	A	A	A	A	G	G	C	C	G	G	G	G	T	T	T	T	A	A	C	C	C	C	T	T	A	A	G	G	C	C	A	A	A	A	T	T	G	G	T	T	A	A	G	G	G	G	T	T	G	G	C	C	G	G	T	T	A	A	C	C	T	T	A	A	T	T	A	A	A	A	A	A	C	C	G	G	T	T	T	T	T	T	T	T	T	T	T	T	C	C	A	A	G	G	T	T	C	C	C	C	C	C	T	T	T	T	C	C	C	C	C	C	G	G	A	A	A	A	C	C	C	C	C	C	A	A	A	A	C	C	A	A	C	C	A	A	T	T	G	G	G	G	G	G	A	A	A	A	T	T	T	T	G	G	G	G	A	A	C	C	C	C	A	A	C	C	G	G	A	A	G	G	A	A	A	A	C	C	T	T	T	T	C	C	A	A	T	T	C	C	C	C	G	G	A	A	C	C	G	G	C	C	T	T	G	G	C	C	G	G	C	C	T	T	C	C	G	G	C	C	C	C	G	G	T	T	T	T	C	C	G	G	A	A	T	T	T	T	C	C	G	G	C	C	T	T	C	C	T	T	T	T	A	A	A	A	G	G	G	G	G	G	T	T	C	C	A	A	T	T	C	C	T	T	G	G	G	G	C	C	A	A	G	G	T	T	A	A	G	G	G	G	T	T	C	C	G	G	C	C	G	G	A	A	G	G	T	T	T	T	C	C	C	C	C	C	C	C	G	G	T	T	T	T	G	G	A	A	T	T	A	A	T	T	G	G	G	G	C	C	C	C	G	G	A	A	C	C	C	C	A	A	G	G	G	G	G	G	G	G	T	T	T	T	G	G	T	T	C	C	G	G	G	G	T	T	G	G	C	C	T	T	T	T	G	G	C	C	G	G	A	A	T	T	A	A	A	A	G	G	A	A	T	T	G	G	G	G	A	A	C	C	A	A	T	T	T	T	C	C	G	G	C	C	C	C	G	G	C	C	A	A	T	T	C	C	C	C	C	C	A	A	C	C	G	G	G	G	A	A	C	C	T	T	T	T	A	A	G	G	A	A	G	G	T	T	A	A	T	T	G	G	A	A	A	A	A	A	T	T	T	T	T	T	C	C	G	G	T	T	A	A	A	A	A	A	A	A	T	T	C	C	T	T	C	C	C	C	T	T	C	C	T	T	A	A	A	A	C	C	C	C	A	A	G	G	T	T	A	A	T	T	T	T	T	T	C	C	T	T	G	G	A	A	T	T	T	T	A	A	A	A	G	G	T	T	G	G	A	A	G	G	A	A	G	G	A	A	A	A	T	T	C	C	T	T	G	G	C	C	T	T	C	C	G	G	T	T	A	A	T	T	T	T	G	G	T	T	C	C	G	G	T	T	G	G	T	T	C	C	T	C	T	T	C	C	C	C	G	G	C	C	C	C	A	A	C	C	G	G	C	C	C	C	C	C	A	A	C	C	T	T	C	C	C	C	A	A	T	T	A	A	T	T	C	C	A	A	C	C	C	C	A	A	G	G	T	T	A	A	T	T	A	A	C	C	C	C	T	T	C	C	G	G	A	A	G	G	A	A	G	G	T	T	G	G	G	G	A	A	C	C	A	A	C	C	T	T	C	C	G	G	T	T	T	T	C	C	T	T	A	A	A	A	A	A	T	T	A	A	T	T	A	A	A	A	G	G	G	G	C	C	G	G	G	G	C	C	C	C	A	A	A	A	A	A	G	G	G	G	C	C	G	G	A	A	T	T	T	T	C	C	C	C	C	C	T	T	T	T	G	G	T	T	A	A	C	C	T	T	T	T	A	A	G	G	C	C	G	G	G	G	G	G	G	G	A	A	A	A	T	T	G	G	G	G	C	C	C	C	C	C	C	C	G	G	A	A	G	G	A	A	G	G	G	G	G	G	T	T	A	A	T	T	T	T	G	G	T	T	A	A	T	T	G	G	C	C	A	A	T	T	T	T	A	A	G	G	T	T	C	C	C	C	A	A	T	T	G	G	A	A	G	G	C	C	A	A	G	G	A	A	T	T	T	T	G	G	A	A	C	C	C	C	G	G	T	T	G	G	G	G	T	T	G	G	C	C	G	G	A	A	C	C	T	T	G	G	A	A	G	G	A	A	C	C	C	C	C	C	T	T	C	C	A	A	G	G	C	C	C	C	A	A	C	C	A	A	A	A	C	C	G	G	T	T	A	A	T	T	C	C	G	G	G	G	T	T	C	C	G	G	G	G	C	C	A	A	C	C	C	C	G	G	A	A	T	T	G	G	G	G	C	C	T	T	T	T	A	A	G	G	T	T	C	C	C	C	C	C	G	G	A	A	A	A	C	C	A	A	T	T	A	A	G	G	A	A	G	G	A	A	A	A	C	C	C	C	C	C	C	C	C	C	T	T	A	A	C	C	A	A	C	C	C	C	G	G	T	T	NA	NA	A	A	A	A	C	C	G	G	A	A	G	G	G	G	G	G	A	A	G	G	A	A	G	G	G	G	G	G	T	T	C	C	G	G	T	T	A	A	T	T	T	T	G	G	C	C	T	T	C	C	A	A	G	G	C	C	G	G	T	T	C	C	G	G	A	A	G	G	G	G	C	C	G	G	T	T	G	G	C	C	T	T	G	G	C	C	T	T	A	A	C	C	G	G	C	C	C	C	C	C	C	C	A	A	G	G	T	T	C	C	C	C	A	A	A	A	G	G	C	C	T	T	C	C	C	C	G	G	T	T	G	G	C	C	A	A	A	A	C	C	A	A	A	A	G	G	C	C	T	T	A	A	C	C	T	T	A	A	G	G	A	A	T	T	G	G	A	A	T	T	T	T	T	T	C	C	C	C	A	A	A	A	C	C	G	G	A	A	C	C	A	A	C	C	G	G	G	G	C	C	G	G	G	G	C	C	C	C	T	T	C	C	A	A	A	A	G	G	G	G	C	C	T	T	G	G	T	T	A	A	C	C	A	A	C	C	A	A	T	T	G	G	G	G	C	C	A	A	T	T	C	C	A	A	C	C	A	A	A	A	T	T	C	C	G	G	G	G	C	C	C	C	A	A	C	C	T	T	A	A	G	G	G	G	G	G	G	G	A	A	G	G	C	C	C	C	A	A	C	C	T	T	C	C	G	G	G	G	C	C	C	C	A	A	G	G	G	G	A	A	A	A	T	T	C	C	C	C	A	A	G	G	G	G	C	C	T	T	G	G	C	C	T	T	T	T	C	C	A	A	T	T	C	C	C	C	G	G	C	C	C	C	C	C	G	G	G	G	G	G	G	G	A	A	T	T	G	G	C	C	T	T	C	C	G	G	G	G	C	C	T	T	A	A	C	C	T	T	C	C	G	G	C	C	T	T	G	G	A	A	C	C	G	G	G	G	T	T	G	G	G	G	G	G	C	C	A	A	G	G	T	T	G	G	A	A	C	C	C	C	G	G	G	G	G	G	A	A	C	C	T	T	G	G	T	T	T	T	C	C	G	G	G	G	G	G	C	C	A	A	G	G	G	G	C	C	A	A	A	A	G	G	A	A	G	G	G	G	C	C	C	C	G	G	C	C	C	C	A	A	C	C	T	T	G	G	C	C	A	A	G	G	G	G	T	T	C	C	T	T	C	C	G	G	A	A	C	C	T	T	G	G	T	T	A	A	A	A	C	C	A	A	A	A	T	T	G	G	T	T	C	C	A	A	G	C	G	G	G	G	C	C	G	G	G	G	C	C	G	G	C	C	T	T	A	A	T	T	A	A	G	G	C	C	C	C	C	C	T	T	C	C	C	C	C	C	A	A	G	G	T	T	C	C	T	T	T	T	C	C	C	C	C	C	G	G	G	G	A	A	C	C	C	C	A	A	C	C	A	A	C	C	C	C	G	G	T	T	T	T	T	T	G	G	C	C	T	T	A	A	G	G	G	G	C	C	T	T	T	T	G	G	A	A	G	G	G	G	C	C	A	A	C	C	G	G	C	C	T	T	G	G	T	T	G	G	A	A	G	G	G	G	G	G	G	G	A	A	C	C	G	G	C	C	A	A	G	G	C	C	G	G	G	G	C	C	C	C	T	T	G	G	G	G	G	G	G	G	C	C	C	C	C	C	G	G	C	C	T	T	C	C	C	C	C	C	T	T	C	C	T	T	T	T	C	C	G	G	A	A	C	C	C	C	T	T	C	C	C	C	A	A	T	T	T	T	G	G	C	C	G	G	C	C	A	A	C	C	G	G	G	G	T	T	T	T	C	C	C	C	C	C	C	C	A	A	A	A	G	G	G	G	A	A	C	C	T	T	A	A	C	C	C	C	C	C	T	T	C	C	C	C	T	T	A	A	T	T	C	C	C	C	A	A	T	T	A	A	T	T	A	A	G	G	C	C	T	T	C	C	A	A	A	A	A	A	A	A	G	G	G	G	C	C	A	A	C	C	G	G	C	C	G	G	T	T	G	G	A	A	A	A	C	C	A	A	G	G	C	C	A	A	C	C	T	T	G	G	T	T	A	A	C	C	T	T	C	C	G	G	A	A	G	G	C	C	A	A	A	A	A	A	A	A	C	C	C	C	C	C	G	G	G	G	A	A	A	A	G	G	C	C	G	G	G	G	C	C	T	A	C	C	G	G	A	A	T	T	C	C	G	G	A	A	A	T	C	C	T	C	C	C	C	T	T	C	C	C	G	G	C	C	C	C	G	G	T	T	A	A	A	A	T	C	T	T	G	G	C	C	A	A	NA	NA	C	C	C	C	A	A	T	T	T	T	A	A	C	T	A	A	T	C	A	G	G	G	T	T	G	A	G	G	T	C	T	C	C	A	C	C	T	C	C	C	A	G	A	A	A	A	T	T	C	T	C	C	C	C	T	T	A	A	T	T	A	A	C	C	A	A	T	T	C	C	T	T	G	G	C	C	A	G	A	A	T	T	A	A	A	A	A	A	T	T	G	A	A	A	A	G	A	G	T	T	C	T	C	C	C	C	T	C	C	A	T	C	C	C	T	T	G	G	G	G	G	A	T	C	G	G	T	T	G	G	C	C	C	C	A	A	T	T	A	A	G	G	C	C	C	C	C	C	G	G	G	A	C	C	G	G	A	A	G	G	C	C	C	T	T	C	C	C	C	T	G	G	C	C	T	C	A	A	G	T	C	C	C	T	T	T	T	A	A	G	C	T	C	T	A	A	T	C	T	T	NA	NA	T	C	G	A	A	G	T	C	C	C	G	G	C	G	A	A	A	G	NA	NA	G	G	T	T	A	G	T	A	G	G	T	T	T	T	G	G	G	A	A	A	C	T	NA	NA	C	T	G	G	C	T	G	G	C	C	C	T	A	A	G	A	T	C	C	T	A	A	A	G	G	A	G	T	T	C	C	C	A	G	G	C	C	A	C	T	C	T	T	T	G	T	G	A	G	G	T	T	G	G	C	T	A	A	A	T	G	A	C	T	G	G	NA	NA	T	T	G	T	T	C	C	T	T	T	A	T	G	A	A	G	C	T	G	A	C	G	A	G	G	A	T	C	A	G	A	A	T	T	C	C	T	C	G	G	A	A	T	T	C	G	T	T	C	T	C	T	C	G	A	G	C	C	C	T	C	C	C	C	G	G	T	T	C	C	A	A	T	C	C	C	G	G	A	G	C	G	T	C	G	C	A	G	C	T	C	C	A	G	T	C	A	G	A	C	C	C	G	A	G	G	A	C	A	A	G	A	G	G	T	T	G	A	C	T	A	G	G	A	T	C	A	G	C	T	G	G	A	A	A	A	C	T	T	T	A	G	A	A	T	T	C	C	C	G	A	T	G	G	A	G	T	C	T	T	T	C	G	G	T	C	G	G	T	C	A	A	C	C	T	T	C	C	A	A	C	C	G	G	C	C	T	T	G	G	T	T	G	G	G	G	G	G	T	T	C	C	G	G	A	A	A	A	C	C	G	G	T	T	T	T	C	C	A	A	C	C	A	A	T	T	T	T	C	C	C	C	A	A	T	T	T	T	T	T	A	A	G	G	C	C	T	T	C	C	G	G	T	T	C	C	A	A	T	T	T	T	G	G	T	T	G	G	G	G	T	T	G	G	G	G	G	G	T	T	A	A	A	A	A	A	T	T	G	G	G	G	G	G	T	T	G	G	A	A	A	A	A	A	C	C	G	G	G	G	G	G	C	C	G	G	C	C	A	A	C	C	C	C	T	T	T	T	A	A	G	G	C	C	T	T	A	A	C	C	A	A	C	C	A	A	G	G	G	A	NA	NA	G	G	G	G	C	G	G	A	G	A	G	G	A	A	T	C	C	C	T	G	A	A	C	C	A	G	T	C	G	T	C	C	A	C	G	G	G	G	T	T	T	T	C	C	T	T	A	A	G	G	G	G	G	G	T	T	T	T	T	T	T	C	C	C	A	A	G	G	A	C	C	T	C	C	C	A	C	C	A	G	C	T	T	T	A	A	T	T	C	C	C	C	A	A	T	T	G	G	A	A	T	T	C	C	G	G	T	T	T	T	G	A	A	G	T	T	A	T	C	C	C	C	T	T	G	G	A	A	T	T	G	G	G	G	A	A	C	C	T	T	A	A	C	C	C	C	C	C	T	T	G	G	A	A	T	T	C	C	C	T	A	A	C	C	G	G	T	T	A	A	A	A	C	C	A	T	G	G	G	G	G	G	T	T	T	T	G	G	G	G	C	C	T	T	A	A	A	A	T	T	T	T	A	A	T	T	G	G	A	A	T	T	G	G	A	A	G	G	G	G	A	A	T	C	A	G	C	C	NA	NA	T	T	G	C	A	G	T	C	A	A	T	T	C	T	C	C	T	T	T	C	G	A	C	G	T	C	C	A	G	G	G	G	A	A	G	A	A	A	T	A	T	G	A	C	G	T	C	C	G	G	G	G	A	A	A	G	T	C	T	A	T	T	T	A	A	T	A	C	A	A	C	T	G	G	G	G	A	A	G	G	A	A	C	C	NA	NA	C	T	C	C	T	T	T	C	G	G	T	T	C	C	A	A	A	A	A	A	C	C	A	A	C	C	C	C	C	C	T	T	G	G	C	C	G	G	G	G	T	T	A	A	A	A	A	A	T	T	C	C	T	T	G	G	G	G	A	A	T	T	C	C	A	A	C	C	T	T	C	C	A	T	C	A	G	G	C	C	G	G	A	G	C	G	C	C	G	A	G	A	T	C	A	A	G	G	C	C	G	G	G	G	A	T	T	T	T	C	C	A	G	G	T	C	NA	NA	C	C	G	G	C	C	C	C	C	C	G	G	C	C	T	C	C	C	A	A	C	T	G	A	G	A	C	C	T	C	A	A	C	G	G	G	G	G	T	T	G	G	C	A	G	A	T	C	G	A	C	T	G	A	T	C	A	G	C	C	G	A	C	G	NA	NA	T	A	A	G	A	A	NA	NA	G	A	A	T	T	T	G	G	A	A	G	A	G	T	T	A	G	A	T	C	T	C	C	C	G	G	T	C	C	C	A	C	C	T	C	C	NA	NA	C	C	A	G	C	A	A	G	NA	NA	G	G	A	G	G	C	A	A	G	G	T	C	A	G	A	G	G	G	A	G	G	A	G	G	T	T	C	C	T	C	T	C	C	A	G	G	A	G	T	C	G	A	G	A	C	T	T	C	T	T	G	G	A	A	A	A	NA	NA	G	G	C	T	T	A	T	C	G	C	G	A	A	A	T	C	A	T	T	A	A	T	G	A	T	T	T	C	T	C	C	T	T	C	G	T	A	A	C	C	T	A	A	C	T	T	T	T	C	T	A	T	A	G	C	A	T	A	C	T	A	C	A	A	T	T	C	C	T	T	A	A	T	G	C	T	G	T	C	G	A	G	T	C	C	T	NA	NA	G	A	NA	NA	G	A	G	G	C	C	T	T	G	A	C	T	T	C	T	A	A	G	C	C	A	G	G	G	C	T	A	G	T	C	A	G	T	C	C	G	C	C	C	T	T	C	C	T	G	G	T	G	C	T	C	T	G	A	T	C	G	C	G	A	C	T	G	A	C	T	A	G	A	T	G	T	G	G	T	C	C	T	G	G	C	C	G	G	A	C	G	G	G	A	C	T	T	T	T	A	A	C	T	C	G	A	C	C	G	A	G	A	G	A	G	A	A	C	G	A	C	T	C	C	G	A	T	C	G	A	A	G	A	A	T	C	T	G	G	A	C	G	G	G	T	T	G	C	C	T	C	T	C	C	G	A	T	G	A	C	C	T	C	C	G	C	G	G	T	C	T	T	C	T	G	A	G	A	A	A	A	G	T	T	C	G	A	A	G	C	G	G	T	C	C	C	G	G	G	A	A	G	G	G	G	G	A	C	T	T	G	A	T	T	A	A	C	C	C	A	C	T	A	A	C	C	A	C	C	T	A	G	G	A	T	C	NA	NA	T	T	C	C	A	T	C	A	T	C	A	T	C	C	C	T	A	G	G	C	T	T	T	T	G	A	G	T	A	G	T	T	C	C	A	A	A	C	T	T	T	C	G	G	A	A	T	T	G	G	A	G	A	C	G	T	A	G	G	A	G	G	C	C	A	C	G	A	T	T	C	C	G	T	T	A	A	T	G	G	T	A	A	G	C	C	A	A	G	A	A	C	A	A	A	A	C	G	C	T	G	A	G	G	A	T	G	A	G	A	T	T	T	T	T	T	T	C	C	T	G	G	G	T	C	G	C	T	T	T	G	A	C	C	T	T	A	A	T	T	C	C	A	G	C	T	C	T	A	T	A	G	T	A	C	C	T	T	C	C	T	T	G	G	G	G	A	A	A	A	T	C	T	C	C	T	C	C	NA	NA	G	G	C	C	T	T	C	T	G	A	C	C	G	A	G	G	C	T	G	G	A	A	T	A	G	C	G	A	G	A	G	C	T	A	G	A	A	A	A	A	NA	NA	C	C	G	C	T	G	A	T	C	C	G	A	G	A	T	C	C	C	T	G	T	G	T	T	T	T	NA	NA	C	C	G	C	G	T	C	G	G	A	G	A	C	C	A	G	T	C	G	A	T	T	A	C	C	T	A	A	C	C	T	G	C	C	T	T	T	T	C	C	C	T	C	C	G	G	A	A	G	G	T	T	T	G	T	T	C	C	T	G	A	C	G	A	A	A	NA	NA	C	C	A	T	A	T	A	C	T	G	T	G	T	G	A	G	T	C	C	A	C	A	T	C	C	C	C	C	G	A	G	G	T	T	G	A	C	C	C	A	G	G	C	A	A	T	G	G	C	C	A	A	C	C	G	G	C	T	A	G	C	A	G	T	G	A	C	C	T	T	C	C	T	C	G	G	A	A	T	C	C	C	G	G	C	C	C	C	C	C	T	G	C	G	T	C	C	C	A	G	C	C	T	T	C	C	G	G	T	T	C	T	C	C	C	C	A	G	A	G	G	G	G	C	A	A	G	G	A	G	T	G	G	G	C	A	A	G	T	T	A	A	C	T	C	T	A	C	A	A	T	G	T	C	T	T	C	C	A	A	C	C	T	T	T	T	A	A	A	A	C	T	T	C	C	C	A	G	C	C	G	A	C	C	C	A	G	A	A	G	A	A	T	T	C	C	T	A	T	G	C	A	T	C	A	G	G	A	C	C	C	C	C	C	C	C	C	C	C	C	C	C	C	C	C	C	A	A	C	C	G	G	C	C	G	G	G	G	C	C	G	G	G	G	T	T	G	G	T	T	T	T	C	C	G	G	T	T	C	C	T	T	C	C	A	A	C	C	A	A	C	C	C	C	A	A	T	T	G	G	A	A	A	A	C	C	G	G	C	C	T	T	C	C	G	G	G	G	A	A	T	T	G	G	C	C	G	G	T	T	C	C	C	C	G	G	A	A	T	T	G	G	A	A	T	T	A	A	T	T	T	T	C	C	A	A	C	C	G	G	T	T	A	A	G	G	T	T	C	C	A	A	A	A	A	A	A	A	A	A	T	T	T	T	T	T	G	G	G	G	A	A	C	C	C	C	A	A	G	G	G	G	A	A	G	G	T	T	T	T	G	G	A	A	C	C	G	G	T	T	A	A	C	C	A	A	G	G	T	T	T	T	A	A	C	C	T	T	G	G	T	T	A	A	T	T	C	C	A	G	C	C	C	C	G	G	A	A	T	T	T	T	G	G	G	G	G	G	T	T	A	A	A	A	G	G	T	T	G	G	A	A	C	C	T	T	C	C	T	T	A	A	G	G	T	T	A	A	T	T	A	A	C	C	G	G	T	T	G	G	C	C	A	A	T	T	T	T	G	G	T	T	A	A	C	C	G	G	G	G	A	A	T	T	A	A	G	G	C	C	C	C	A	A	A	A	A	A	A	A	C	C	G	G	C	C	G	G	G	G	C	C	G	G	A	A	G	G	G	G	C	C	C	C	T	T	T	T	G	G	A	A	C	C	T	T	A	A	C	C	G	G	A	A	A	A	A	A	A	A	A	A	A	A	T	T	G	G	T	T	C	C	G	G	T	T	G	G	C	C	G	G	G	G	G	G	C	C	A	A	C	C	C	C	A	A	C	C	G	G	A	A	G	G	G	G	G	G	C	C	A	A	G	G	G	G	A	A	G	G	A	A	C	C	A	A	T	T	G	G	A	A	A	A	A	A	C	C	A	A	G	G	G	G	T	T	A	A	A	A	C	C	C	C	T	T	A	A	A	A	T	T	T	T	T	T	G	G	A	A	G	G	C	C	C	C	A	A	T	T	C	C	C	C	T	T	C	C	T	T	T	T	T	T	T	T	A	A	C	C	C	C	T	T	G	G	A	A	A	A	A	A	C	C	C	C	T	T	C	C	A	A	C	C	C	C	A	A	A	A	G	G	C	C	A	A	T	T	T	T	C	C	G	G	G	G	T	T	C	C	T	T	T	T	T	T	A	A	C	C	G	G	T	T	C	C	A	A	T	T	C	C	G	G	G	G	T	T	G	G	G	G	T	T	C	C	A	A	G	G	G	G	C	C	A	A	T	T	G	G	T	T	G	G	A	A	A	A	A	A	G	G	C	C	C	C	G	G	T	T	G	G	A	A	T	T	T	T	T	T	A	A	T	T	A	A	C	C	A	A	T	T	A	A	C	C	T	T	A	A	C	C	A	A	T	T	A	A	C	C	A	A	A	A	C	C	A	A	A	A	T	T	A	A	C	C	C	C	G	G	C	C	A	A	G	G	T	T	A	A	G	G	G	G	T	T	A	A	T	T	A	A	G	G	T	T	C	C	G	G	T	T	C	C	T	T	C	C	T	T	C	C	A	A	A	A	G	G	C	C	G	G	G	G	A	A	G	G	T	T	G	G	G	G	T	T	A	A	C	C	G	G	T	T	G	G	C	C	T	T	A	A	C	C	G	G	C	C	G	G	T	T	T	T	T	T	C	C	A	A	A	A	C	C	A	A	G	G	G	G	G	G	T	T	A	A	A	A	C	C	G	G	C	C	A	A	T	T	T	T	A	A	G	G	C	C	A	A	C	C	T	T	A	A	A	A	T	T	G	G	T	T	A	A	T	T	A	A	G	G	A	A	C	C	T	T	T	T	G	G	A	A	T	T	C	C	A	A	A	A	A	A	G	G	T	T	C	C	G	T	A	A	A	A	C	C	A	A	A	G	A	A	A	A	T	T	C	C	C	C	C	C	T	T	T	T	C	C	T	T	G	G	T	T	A	A	C	C	C	C	T	T	C	C	A	A	C	C	G	G	T	T	A	A	A	A	G	G	A	A	G	G	G	G	T	T	G	G	C	C	G	G	C	C	A	A	T	T	G	G	G	G	A	A	C	C	C	C	C	C	A	A	G	G	G	G	C	C	G	G	A	A	T	T	T	T	G	G	C	C	A	A	G	G	T	T	G	G	G	G	G	G	A	A	G	G	T	T	T	T	T	T	C	C	A	A	C	C	G	G	G	G	G	G	G	G	A	A	T	T	A	A	C	C	A	A	C	C	T	T	A	A	C	C	A	A	G	G	A	A	T	T	A	A	NA	NA	G	G	NA	NA	C	C	T	T	T	T	G	G	C	C	A	A	G	G	A	A	G	G	C	C	G	G	C	C	T	T	T	T	C	C	A	A	A	A	C	C	A	A	A	A	T	T	T	T	G	G	A	A	A	A	T	T	A	A	T	T	C	C	T	T	A	A	G	G	G	G	T	T	C	C	G	G	T	T	C	C	T	T	T	T	C	C	G	G	T	T	T	T	G	G	C	C	A	A	C	C	C	C	G	G	C	C	G	G	A	A	T	T	G	G	T	T	G	G	A	A	C	C	C	C	C	C	A	A	A	A	T	T	G	G	A	A	G	G	C	C	T	T	T	T	A	A	A	A	C	C	T	T	G	G	T	T	C	C	G	G	G	G	T	T	C	C	T	T	C	C	C	C	T	T	T	T	C	C	C	C	T	T	G	G	A	A	A	A	C	C	A	A	C	C	T	T	T	T	A	A	C	C	C	C	A	A	T	T	A	A	G	G	G	G	A	A	C	C	G	G	T	T	T	T	T	T	T	T	C	C	C	C	A	A	T	T	T	T	G	G	A	A	A	A	C	C	C	C	G	G	C	C	G	G	A	A	G	G	A	A	T	T	C	C	G	G	T	T	G	G	A	A	G	G	G	G	A	A	A	A	T	T	A	A	A	A	G	G	T	T	T	T	C	C	A	A	G	G	T	T	C	C	A	A	G	G	T	T	A	A	A	A	G	G	G	G	T	T	C	C	A	A	C	C	C	C	C	C	A	A	A	A	T	T	T	T	G	G	T	T	G	G	C	C	C	C	A	A	T	T	C	C	G	G	T	T	A	A	C	C	A	A	A	A	C	C	C	C	G	G	T	T	G	G	A	A	C	C	A	A	T	T	T	T	A	A	T	T	T	T	A	A	T	T	T	T	A	A	T	T	C	C	C	C	C	C	C	C	T	T	G	G	A	A	G	G	T	T	T	T	A	A	T	T	C	C	A	A	A	A	G	G	G	G	C	C	C	C	A	A	C	C	T	T	C	C	A	A	A	A	C	C	T	T	A	A	G	G	C	C	C	C	A	A	C	C	T	T	T	T	G	G	C	C	A	A	C	C	T	T	G	G	C	C	C	C	A	A	A	A	G	G	T	T	T	T	A	A	A	A	G	G	G	G	C	C	T	T	G	G	C	C	A	A	A	A	A	A	C	C	C	C	NA	NA	A	A	T	T	T	T	A	A	A	A	A	A	G	G	A	A	A	A	A	A	T	T	C	C	C	C	T	T	G	G	C	C	C	C	A	A	C	C	C	C	C	C	G	G	A	A	C	C	C	C	G	G	T	T	G	G	T	T	A	A	G	G	C	C	A	A	G	G	C	C	C	C	T	T	A	A	A	A	T	T	T	T	G	G	T	T	C	C	C	C	G	G	G	G	G	G	A	A	A	A	G	G	T	T	T	T	C	C	G	G	T	T	T	T	G	G	C	C	A	A	T	T	A	A	G	G	A	A	T	T	C	C	A	A	A	A	T	T	G	G	G	G	T	T	G	G	A	A	T	T	A	A	T	T	T	T	T	T	C	C	T	T	G	G	T	T	A	A	A	A	C	C	G	G	T	T	G	G	C	C	G	G	C	C	C	C	C	C	G	G	T	T	G	G	T	T	C	C	T	T	G	G	T	T	G	G	A	A	C	C	C	C	T	T	A	A	T	T	G	G	T	T	G	G	A	A	C	C	G	G	C	C	G	G	C	C	C	C	C	C	C	C	G	G	T	T	A	A	G	G	C	C	C	C	A	A	A	A	G	G	C	C	T	T	A	A	G	G	A	A	A	A	G	G	A	A	G	G	T	T	T	T	C	C	T	T	C	C	A	A	T	T	T	T	C	C	C	C	C	C	C	C	C	C	T	T	G	G	A	A	A	A	T	T	A	A	G	G	C	C	T	T	G	G	C	C	T	T	G	G	NA	NA	A	A	A	A	T	T	C	C	T	T	A	A	T	T	A	A	G	G	T	T	C	C	A	A	T	T	T	T	G	G	C	C	A	A	C	C	A	A	T	T	G	G	G	G	C	C	A	A	A	A	A	A	G	G	T	T	T	T	C	C	C	C	T	T	A	A	T	T	G	G	C	C	C	C	T	T	A	A	C	C	C	C	G	G	G	G	T	T	G	G	T	T	T	T	G	G	T	T	T	T	G	G	G	G	T	T	C	C	G	G	A	A	G	G	C	C	C	C	T	T	C	C	C	C	C	C	A	A	C	C	T	T	T	T	C	C	A	A	A	A	C	C	G	G	A	A	G	G	T	T	A	A	T	T	G	G	G	G	T	T	A	A	G	G	A	A	G	G	C	C	A	A	A	A	A	A	T	T	T	T	A	A	C	C	T	T	G	G	C	C	G	G	G	G	C	C	A	A	T	T	T	T	A	A	T	T	T	T	C	C	C	C	G	G	T	T	A	A	A	A	C	C	G	G	G	G	G	G	C	C	C	C	A	A	A	A	C	C	C	C	G	G	T	T	T	T	C	C	T	T	G	G	C	C	T	T	C	C	A	A	C	C	T	T	C	C	C	C	T	T	C	C	T	T	T	T	T	T	A	A	A	A	C	C	T	T	C	C	T	T	T	T	C	C	T	T	A	A	C	C	T	T	C	C	A	A	T	T	T	T	T	T	G	G	A	A	T	T	T	T	T	T	A	A	G	G	G	G	T	T	G	G	T	T	C	C	A	A	T	T	T	T	C	C	A	A	G	G	T	T	A	A	A	A	C	C	G	G	A	A	G	G	T	T	A	A	T	T	T	T	G	G	C	C	T	T	T	T	C	C	A	A	A	A	G	G	T	T	T	T	C	C	A	A	A	A	A	A	C	C	C	C	C	C	C	C	T	T	C	C	T	T	G	G	G	G	C	C	G	G	A	A	C	C	A	A	A	A	T	T	G	G	T	T	G	G	G	G	C	C	C	C	G	G	G	G	A	A	G	G	G	G	A	A	G	G	C	C	T	T	G	G	A	A	A	A	A	A	C	C	G	G	A	A	C	C	C	C	T	T	C	C	C	C	G	G	C	C	A	A	C	C	C	C	G	G	G	G	A	A	C	C	C	C	A	A	T	T	T	T	G	G	G	G	G	G	A	A	G	G	G	G	A	A	C	C	T	T	T	T	T	T	A	A	A	A	A	A	C	C	G	G	G	G	G	G	G	G	C	C	A	A	T	T	C	C	A	A	A	A	G	G	C	C	G	G	T	T	T	T	C	C	T	T	A	A	A	A	C	C	A	A	C	C	C	C	G	G	G	G	T	T	G	G	C	C	T	T	T	T	T	T	T	T	G	G	A	A	T	T	C	C	C	C	G	G	A	A	G	G	C	C	C	C	G	G	C	C	C	C	C	C	C	C	T	T	C	C	G	G	T	T	G	G	T	T	C	C	C	C	C	C	C	C	C	C	C	C	T	T	T	T	T	T	A	A	T	T	C	C	G	G	C	C	C	C	G	G	T	T	T	T	T	T	G	G	G	G	A	A	A	A	T	T	T	T	A	A	C	C	T	T	A	A	T	T	A	A	A	A	A	A	C	C	G	G	T	T	A	A	C	C	A	A	C	C	A	A	C	C	A	A	C	C	T	T	G	G	C	C	T	T	G	G	A	A	C	C	C	C	C	C	T	T	C	C	T	T	T	T	C	C	C	C	T	T	G	G	C	C	C	C	G	G	G	G	C	C	A	A	C	C	A	A	A	A	G	G	A	A	C	C	G	G	A	A	G	G	G	G	T	T	G	G	G	G	T	T	A	A	G	G	G	G	C	C	T	T	G	G	A	A	T	T	A	A	G	G	C	C	A	A	G	G	A	A	G	G	A	A	G	G	C	C	C	C	G	G	T	T	T	T	T	T	A	A	A	A	A	A	G	G	T	T	T	T	G	G	G	G	A	A	T	T	G	G	A	A	C	C	C	C	T	T	G	G	A	A	G	G	C	C	G	G	C	C	A	A	A	A	A	A	G	G	G	G	T	T	C	C	A	A	G	G	T	T	C	C	G	G	T	T	G	G	T	T	T	T	G	G	G	G	G	G	T	T	G	G	G	G	A	A	G	G	A	A	A	A	C	C	G	G	T	T	C	C	A	A	A	A	C	C	G	G	A	A	A	A	A	A	T	T	A	A	G	G	G	G	C	C	G	G	A	A	A	A	A	A	A	A	A	A	C	C	G	G	C	C	G	G	C	C	A	A	G	G	C	C	A	A	A	A	A	A	T	T	A	A	A	A	T	T	T	T	G	G	T	T	T	T	C	C	G	G	G	G	T	T	T	T	A	A	C	C	A	A	G	G	T	T	C	C	A	A	A	A	C	C	G	G	T	T	G	G	G	G	T	T	G	G	A	A	C	C	T	T	C	C	T	T	A	A	T	T	C	C	T	T	G	G	T	T	G	G	T	T	G	G	A	A	C	C	C	C	C	C	T	T	A	A	A	A	T	T	T	T	A	A	C	C	T	T	C	C	G	G	G	G	A	A	T	T	T	T	T	T	A	A	A	A	C	C	T	T	C	C	T	T	T	T	A	A	A	A	T	T	G	G	G	G	A	A	T	T	T	T	C	C	G	G	A	A	C	C	A	A	G	G	A	A	G	G	C	C	T	T	C	C	G	G	C	C	G	G	C	C	C	C	A	A	A	A	T	T	T	T	T	T	A	A	T	T	C	C	T	T	C	C	T	T	G	G	G	G	C	C	A	A	A	A	A	A	A	A	C	C	T	T	G	G	G	G	C	C	C	C	A	A	G	G	G	G	G	G	C	C	A	A	A	A	T	T	C	C	A	A	C	C	G	G	C	C	G	G	C	C	G	G	G	G	A	A	C	C	C	C	G	G	A	A	A	A	C	C	G	G	C	C	C	C	C	C	T	T	T	T	T	T	A	A	T	T	C	C	T	T	G	G	A	A	A	A	A	A	A	A	G	G	T	T	C	C	T	T	A	A	T	T	C	C	A	A	G	G	G	G	T	T	G	G	T	T	A	A	A	A	NA	NA	G	G	G	G	T	T	A	A	G	G	T	T	T	T	T	T	T	T	T	T	A	A	G	G	G	G	T	T	A	A	T	T	T	T	C	C	T	T	A	A	T	T	C	C	T	T	T	T	T	T	T	T	A	A	T	T	T	T	G	G	T	T	C	C	C	C	T	T	G	G	C	C	G	G	A	A	C	C	T	T	A	A	T	T	T	T	A	A	C	C	A	A	C	C	T	T	A	A	A	A	C	C	A	A	C	C	C	C	T	T	T	T	C	C	G	G	T	T	C	C	C	C	A	A	G	G	T	T	G	G	C	C	T	T	C	C	C	C	A	A	A	A	T	T	G	G	C	C	T	T	A	A	T	T	G	G	A	A	T	T	C	C	G	G	C	C	A	A	G	G	G	G	T	T	G	G	C	C	T	T	T	T	C	C	G	G	T	T	C	C	A	A	A	A	A	A	T	T	G	G	T	T	A	A	G	G	G	G	G	G	C	C	A	A	A	A	C	C	A	A	T	T	A	A	A	A	A	A	A	A	A	A	G	G	A	A	C	C	C	C	A	A	A	A	A	A	C	C	C	C	G	G	C	C	C	C	C	C	C	C	C	C	G	G	A	A	T	T	A	A	G	G	C	C	C	C	T	T	A	A	G	G	C	C	G	G	G	G	C	C	A	A	A	A	T	T	T	T	C	C	T	T	G	G	T	T	T	T	A	A	T	T	G	G	C	C	G	G	G	G	T	T	A	A	A	A	T	T	G	G	G	G	G	G	G	G	A	A	G	G	C	C	C	C	C	C	A	A	A	A	T	T	T	T	T	T	A	A	C	C	A	A	G	G	T	T	G	G	T	T	A	A	A	A	A	A	G	G	C	C	A	A	C	C	G	G	G	G	A	A	T	T	A	A	C	C	T	T	T	T	C	C	C	C	T	T	C	C	T	T	G	G	T	T	T	T	G	G	C	C	A	A	G	G	T	T	C	C	C	C	G	G	C	C	T	T	G	G	C	C	C	C	C	C	C	C	G	G	C	C	G	G	C	C	C	C	C	C	T	T	T	T	A	A	A	A	G	G	T	T	G	G	C	C	G	G	G	G	A	A	T	T	G	G	C	C	C	C	T	T	NA	NA	G	G	T	T	C	C	NA	NA	A	A	T	T	C	C	C	C	C	C	G	G	C	C	T	T	A	A	G	G	C	C	G	G	T	T	G	G	G	G	A	A	A	A	A	A	G	G	A	A	C	C	G	G	A	A	G	G	T	T	A	A	G	G	G	G	C	C	A	A	G	G	T	T	C	C	A	A	G	G	C	C	T	T	A	A	G	G	A	A	T	T	A	A	C	C	A	A	T	T	C	C	T	T	T	T	C	C	C	C	T	T	C	C	C	C	T	T	T	A	A	A	C	C	T	T	T	T	C	C	C	C	T	T	C	C	C	C	G	G	G	G	C	C	G	G	T	T	G	G	G	G	T	T	G	G	G	G	A	A	T	T	C	C	G	G	G	G	A	A	G	G	G	G	G	G	T	T	T	T	C	C	A	A	G	G	G	G	A	A	G	G	T	T	G	G	T	T	T	T	T	T	G	G	G	G	A	A	C	C	C	C	C	C	C	C	G	G	G	G	A	A	C	C	A	A	T	T	G	G	T	T	T	T	T	T	C	C	G	G	A	A	G	G	C	C	A	A	C	C	T	T	A	A	C	C	C	C	A	A	A	A	C	C	C	C	C	C	A	A	T	T	C	C	A	A	T	T	A	A	C	C	G	G	T	T	C	C	G	G	A	A	A	A	A	A	G	G	C	C	A	A	C	C	G	G	G	G	A	A
CC	OR1516f60	NA	NA	1	NA	C	C	A	A	G	G	A	A	C	C	A	A	G	G	G	G	C	C	G	G	A	A	A	A	G	G	G	G	C	C	A	A	G	G	G	G	G	G	C	C	A	A	G	G	T	T	C	C	T	T	T	T	G	G	T	T	T	T	C	C	C	C	A	A	A	A	T	T	A	A	T	T	A	A	C	C	C	C	A	A	A	A	C	C	T	T	G	G	G	G	A	A	T	T	C	C	G	G	A	A	C	C	C	C	C	C	C	C	C	C	C	C	G	G	A	A	C	C	T	T	A	A	T	T	C	C	T	T	C	C	G	G	T	T	C	C	C	C	C	C	G	G	A	A	C	C	G	G	A	A	C	C	G	G	G	G	G	G	C	C	G	G	G	G	C	C	T	T	A	A	G	G	G	G	C	C	T	T	T	T	G	G	T	T	A	A	A	A	T	T	C	C	G	G	A	A	G	G	C	C	C	C	C	C	A	A	G	G	A	A	T	T	G	G	G	G	C	C	T	T	A	A	A	A	T	T	T	T	A	A	T	T	G	G	G	G	G	G	G	G	G	G	A	A	A	A	C	C	T	T	C	C	G	G	T	T	C	C	A	A	G	G	A	A	T	T	C	C	T	T	G	G	C	C	G	G	T	T	C	C	G	G	G	G	T	T	G	G	C	C	G	G	G	G	T	T	A	A	T	T	A	A	G	G	C	C	G	G	C	C	G	G	C	C	T	T	G	G	A	A	A	A	G	G	A	A	A	A	T	T	T	T	T	T	T	T	G	G	G	G	C	C	C	C	A	A	A	A	G	G	C	C	A	A	C	C	T	T	T	T	T	T	C	C	C	C	T	T	T	T	A	A	G	G	A	A	C	C	T	T	A	A	G	G	C	C	T	T	A	A	C	C	T	T	G	G	T	T	G	G	T	T	T	T	C	C	A	A	C	C	A	A	A	A	A	A	A	A	G	G	T	T	A	A	A	A	A	A	C	C	G	G	C	C	A	A	A	A	C	C	T	T	T	T	C	C	G	G	G	G	C	C	T	T	C	C	A	A	C	C	C	C	T	T	G	G	C	C	G	G	T	T	C	C	G	G	C	C	C	C	C	C	A	A	A	A	T	T	C	C	T	T	A	A	G	G	T	T	G	G	T	T	C	C	C	C	G	G	A	A	C	C	G	G	G	G	C	C	A	A	C	C	A	A	C	C	C	C	C	C	C	C	T	T	C	C	C	C	G	G	G	G	T	T	T	T	C	C	NA	NA	T	T	C	C	A	A	G	G	C	C	T	T	G	G	A	A	C	C	A	A	G	G	T	T	T	T	G	G	G	G	G	G	T	T	A	A	G	G	G	G	G	G	G	G	C	C	A	A	C	C	T	T	A	A	T	T	C	C	G	G	G	G	T	T	C	C	C	C	G	G	C	C	C	C	A	A	G	G	C	C	C	C	A	A	C	C	G	G	G	G	T	T	C	C	C	C	G	G	G	G	C	C	T	T	A	A	G	G	G	G	G	G	T	T	C	C	A	A	C	C	A	A	C	C	G	G	G	G	G	G	A	A	C	C	A	A	A	A	C	C	C	C	T	T	T	T	A	A	G	G	A	A	T	T	G	G	T	T	C	C	C	C	A	A	A	A	T	T	T	T	C	C	G	G	C	C	NA	NA	C	C	T	T	G	G	G	G	C	C	T	T	A	A	A	A	A	A	C	C	G	G	A	A	A	A	C	C	C	C	T	T	T	T	C	C	G	G	C	C	G	G	G	G	C	C	C	C	G	G	T	T	C	C	G	G	T	T	A	A	G	G	C	C	G	G	A	A	G	G	G	G	A	A	C	C	C	C	G	G	A	A	T	T	G	G	G	G	G	G	C	C	G	G	A	A	A	A	A	A	A	A	C	C	C	C	A	A	T	T	G	G	G	G	A	A	T	T	A	A	T	T	C	C	G	G	C	C	A	A	C	C	G	G	G	G	A	A	C	C	A	A	G	G	A	A	T	T	A	A	A	A	G	G	A	A	G	G	T	T	T	T	G	G	A	A	G	G	C	C	C	C	C	C	T	T	C	C	G	G	G	G	C	C	G	G	G	G	A	A	G	G	C	C	A	A	C	C	G	G	G	G	A	A	A	A	A	A	A	A	G	G	G	G	T	T	G	G	C	C	A	A	G	G	G	G	T	T	C	C	C	C	T	T	A	A	C	C	G	G	A	A	C	C	A	A	G	G	C	C	G	G	C	C	A	A	C	C	G	G	T	T	T	T	G	G	G	G	A	A	A	A	A	A	G	G	C	C	T	T	T	T	C	C	G	G	A	A	G	G	A	A	G	G	G	G	C	C	C	C	G	G	C	C	G	G	T	T	C	C	G	G	C	C	T	T	G	G	T	T	G	G	C	C	A	A	G	G	A	A	T	T	A	A	T	T	T	T	C	C	A	A	G	G	A	A	A	A	A	A	T	T	A	A	T	T	A	A	G	G	C	C	G	G	T	T	C	C	A	A	C	C	A	A	T	T	T	T	T	T	C	C	G	G	C	C	A	A	G	G	G	G	G	G	T	T	C	C	A	A	T	T	G	G	G	G	C	C	T	T	A	A	T	T	T	T	C	C	G	G	C	C	T	T	T	T	T	T	C	C	A	A	T	T	A	A	C	C	A	A	T	T	G	G	G	G	A	A	C	C	C	C	T	T	C	C	T	T	T	T	A	A	C	C	G	G	T	T	T	T	C	C	G	G	G	G	C	C	T	T	G	G	A	A	G	G	T	T	C	C	A	A	A	A	C	C	G	G	A	A	A	A	T	T	A	A	T	T	T	T	G	G	C	C	T	T	A	A	T	T	C	C	C	C	G	G	G	G	C	C	G	G	A	G	T	T	A	A	T	T	A	A	T	T	A	A	C	C	G	G	G	G	A	A	G	G	A	A	A	A	C	C	T	T	T	T	T	T	C	C	T	T	A	A	A	A	T	T	T	T	C	C	A	A	T	T	T	T	C	C	C	C	C	C	G	G	C	C	A	A	C	C	A	A	T	T	T	T	C	C	T	T	T	T	T	T	G	G	T	T	A	A	A	A	C	C	G	G	C	C	A	A	A	A	T	T	A	A	A	A	A	A	T	T	G	G	G	G	T	T	G	G	T	T	G	G	T	T	A	A	T	T	C	C	C	C	NA	NA	A	A	C	C	C	C	G	G	A	A	C	C	G	G	A	A	C	C	G	G	C	C	G	G	A	A	A	A	A	A	A	A	G	G	G	G	C	C	C	C	G	G	T	T	G	G	C	C	A	A	G	G	C	C	C	C	A	A	T	T	A	A	C	C	A	A	A	A	T	T	T	T	C	C	G	G	G	G	A	A	A	A	C	C	G	G	T	T	C	C	A	A	G	G	G	G	G	G	T	T	A	A	G	G	A	A	T	T	A	A	T	T	G	G	G	G	G	G	C	C	T	T	A	A	T	T	G	G	A	A	A	A	G	G	G	G	G	G	G	G	T	T	C	C	G	G	C	C	A	A	A	A	A	A	T	T	C	C	G	G	C	C	G	G	C	C	T	T	A	A	C	C	G	G	G	G	G	G	G	G	C	C	G	G	G	G	G	G	G	G	T	T	C	C	A	A	G	G	C	C	T	T	A	A	A	A	G	G	A	A	T	T	A	A	C	C	G	G	C	C	A	A	G	G	T	T	C	C	C	C	C	C	G	G	A	A	A	A	T	T	G	G	C	C	A	A	T	T	G	G	T	T	T	T	C	C	A	A	A	A	T	T	C	C	A	A	T	T	G	G	C	C	A	A	G	G	G	G	G	G	T	T	A	A	C	C	T	T	T	T	A	A	G	G	A	A	T	T	T	T	C	C	C	C	T	T	C	C	G	G	C	C	C	C	C	C	T	T	G	G	G	G	G	G	G	G	G	G	A	A	C	C	A	A	T	T	G	G	T	T	T	T	C	C	C	C	T	T	G	G	G	G	C	C	C	C	A	A	T	T	T	T	T	T	G	G	T	T	C	C	T	T	T	T	C	C	C	C	A	A	C	C	A	A	C	C	T	T	A	A	G	G	A	A	A	A	C	C	G	G	A	A	C	C	T	T	A	A	G	G	T	T	T	T	G	G	G	G	A	A	G	G	T	T	C	C	T	T	A	A	C	C	C	C	A	A	A	A	G	G	C	C	C	C	C	C	G	G	C	C	C	C	C	C	G	G	A	A	A	A	G	G	A	A	G	G	A	A	T	T	C	C	T	T	T	T	C	C	A	A	G	G	C	C	G	G	G	G	A	A	A	A	T	T	T	T	T	T	T	T	C	C	G	G	C	C	A	A	A	A	A	A	A	A	C	C	G	G	C	C	G	G	G	G	G	G	C	C	C	C	T	T	A	A	T	T	C	C	G	G	T	T	G	G	C	C	G	G	T	T	A	A	A	A	A	A	G	G	T	T	T	T	T	T	G	G	T	T	A	A	C	C	C	C	T	T	C	C	T	T	C	C	G	G	T	T	A	A	A	A	T	T	A	A	C	C	C	C	A	A	C	C	A	A	C	C	G	G	C	C	G	G	A	A	C	C	T	T	A	A	T	T	T	T	C	C	A	A	C	C	G	G	C	C	T	T	G	G	T	T	C	C	C	C	T	T	G	G	A	A	A	A	T	T	T	T	G	G	T	T	A	A	G	G	T	T	T	T	G	G	G	G	A	A	A	A	A	A	A	A	T	T	G	G	C	C	T	T	C	C	C	C	A	A	C	C	C	C	G	G	A	A	C	C	A	A	A	A	G	G	A	A	A	A	T	T	A	A	T	T	C	C	C	C	C	C	C	C	C	C	G	G	G	G	C	C	A	A	T	T	G	G	A	A	C	C	G	G	T	T	C	C	C	C	T	T	C	C	A	A	C	C	C	C	C	C	G	G	T	T	G	G	G	G	C	C	G	G	A	A	T	T	A	A	T	T	A	A	G	G	G	G	C	C	C	C	A	A	A	A	C	C	T	T	G	G	G	G	A	A	T	T	T	T	C	C	G	G	C	C	A	A	C	C	C	C	C	C	T	T	C	C	G	G	A	A	A	A	G	G	A	A	T	T	G	G	T	T	G	G	T	T	G	G	T	T	T	T	G	G	C	C	C	C	T	T	G	G	G	G	G	G	G	G	G	G	C	C	G	G	NA	NA	A	A	G	G	C	C	G	G	T	T	A	A	T	T	C	C	C	C	G	G	G	G	T	T	G	G	C	C	T	T	C	C	G	G	G	G	A	A	A	A	G	G	C	C	T	T	G	G	C	C	T	T	A	A	G	G	A	A	G	G	C	C	C	C	T	T	G	G	C	C	A	A	G	G	C	C	T	T	C	C	C	C	T	T	C	C	T	T	C	C	G	G	G	G	T	T	A	A	A	A	C	C	G	G	G	G	G	G	G	G	G	G	G	G	A	A	G	G	G	G	G	G	T	T	G	G	C	C	T	T	T	T	A	A	C	C	C	C	A	A	C	C	C	C	T	T	T	T	T	T	C	C	G	G	C	C	A	A	A	A	T	T	A	A	T	T	C	C	A	A	A	A	G	G	C	C	G	G	T	T	A	A	C	C	C	C	G	G	C	C	G	G	G	G	T	T	G	G	T	T	T	T	T	T	T	T	C	C	T	T	C	C	G	G	G	G	G	G	A	A	T	T	T	T	G	G	C	C	C	C	T	T	G	G	G	G	C	C	A	A	A	A	G	G	T	T	C	C	T	T	T	T	T	T	T	C	A	A	C	C	A	A	A	A	A	A	T	T	G	G	A	A	T	T	C	C	G	G	A	A	T	T	T	T	G	G	C	C	C	C	C	C	G	G	G	G	G	G	T	T	C	C	G	G	G	G	A	A	T	T	T	T	C	C	C	C	A	A	T	T	C	C	G	G	G	G	A	A	T	T	G	G	C	C	C	C	G	G	C	C	A	A	A	A	T	T	C	C	C	C	C	C	T	T	A	A	C	C	A	A	C	C	G	G	T	T	G	G	C	C	T	T	T	T	G	G	T	T	C	C	T	T	A	A	A	A	C	C	G	G	A	A	C	C	A	A	C	C	T	T	T	T	A	A	T	T	A	A	C	C	A	A	T	T	T	T	A	A	C	C	G	G	A	A	G	G	G	G	A	A	G	G	A	A	G	G	C	C	G	G	A	A	C	C	C	C	G	G	A	A	G	G	C	C	T	T	A	A	T	T	G	G	C	C	C	C	G	G	A	A	A	A	T	T	G	G	T	T	G	G	G	G	C	C	G	G	C	C	C	C	C	C	G	G	T	T	T	T	C	C	T	T	A	A	G	G	T	T	T	T	G	G	G	G	C	C	C	C	A	A	G	G	G	G	T	T	G	G	T	T	A	A	C	C	G	G	G	G	G	G	A	A	C	C	T	T	C	C	G	G	NA	NA	A	A	T	T	C	C	A	A	T	T	T	T	C	C	G	G	A	A	G	G	A	A	C	C	C	C	A	A	A	A	A	A	G	G	G	G	A	A	A	A	T	T	A	A	C	C	G	G	A	A	G	G	A	A	C	C	G	G	G	G	C	C	G	G	A	A	A	A	C	C	A	A	G	G	A	A	C	C	C	C	A	A	A	A	A	A	G	G	G	G	T	T	T	T	G	G	T	T	C	C	C	C	G	G	A	A	C	C	T	T	C	C	T	T	G	G	G	G	A	A	T	T	G	G	G	G	A	A	T	T	C	C	A	A	G	G	T	T	A	A	T	T	C	C	T	T	T	T	C	C	T	T	A	A	G	G	G	G	T	T	A	A	C	C	C	C	G	G	T	T	A	A	T	T	C	C	G	G	T	T	T	T	C	C	A	A	G	G	T	T	G	G	G	G	C	C	C	C	G	G	A	A	C	C	A	A	G	G	T	T	A	A	A	A	T	T	G	G	T	T	G	G	A	A	G	G	C	C	T	T	G	G	C	C	C	C	G	G	T	T	C	C	C	C	C	C	G	G	C	C	G	G	C	C	T	T	C	C	A	A	T	T	G	G	C	C	C	C	C	C	C	C	A	A	C	C	A	A	C	C	C	C	T	T	T	T	T	T	T	T	T	T	T	T	G	G	G	G	C	C	C	C	G	G	C	C	G	G	G	G	T	T	T	T	C	C	A	A	C	C	T	T	A	A	A	A	G	G	G	G	G	G	G	G	C	C	A	A	A	A	A	A	A	A	G	G	A	A	C	C	C	C	C	C	T	T	T	T	G	G	G	G	T	T	T	T	T	T	G	G	G	G	C	C	A	A	A	A	C	C	A	A	A	A	C	C	C	C	G	G	T	T	C	C	T	T	T	T	C	C	C	C	T	T	A	A	G	G	G	G	T	T	C	C	C	C	C	C	G	G	G	G	T	T	T	T	T	T	G	G	G	G	T	T	A	A	C	C	T	T	G	G	C	C	NA	NA	C	C	A	A	C	C	T	T	G	G	G	G	C	C	C	C	A	A	C	C	T	T	G	G	C	C	G	G	C	C	C	C	G	G	T	T	C	C	A	A	A	A	G	G	C	C	A	A	C	C	G	G	C	C	C	C	A	A	G	G	C	C	G	G	T	T	A	A	C	C	G	G	T	T	G	G	G	G	G	G	A	A	C	C	T	T	T	T	C	C	A	A	C	C	T	T	C	C	G	G	G	G	C	C	T	T	G	G	A	A	T	T	G	G	T	T	G	G	A	A	C	C	G	G	G	G	G	G	T	T	C	C	A	A	A	A	C	C	A	A	T	T	T	T	G	G	C	C	A	A	A	A	T	T	G	G	A	A	A	A	G	G	T	T	G	G	G	G	T	T	A	A	T	T	T	T	C	C	A	A	A	A	A	A	C	C	C	C	G	G	C	C	G	G	G	G	C	C	A	A	G	G	G	G	C	C	A	A	G	G	C	C	C	C	C	C	C	C	G	G	T	T	T	T	G	G	A	A	G	G	G	G	A	A	C	C	G	G	C	C	A	A	T	T	C	C	G	G	C	C	A	A	T	T	G	G	T	T	T	T	A	A	C	C	C	C	A	A	A	A	G	G	G	G	T	T	T	T	G	G	A	A	A	A	C	C	A	A	A	A	T	T	C	C	G	G	A	A	G	G	G	G	T	T	G	G	C	C	A	A	A	A	T	T	G	G	C	C	A	A	A	A	G	G	A	A	C	C	T	T	T	T	C	C	G	G	G	G	T	T	G	G	C	C	T	T	T	T	C	C	C	C	T	T	G	G	T	T	G	G	C	C	G	G	A	A	C	C	A	A	G	G	C	C	C	C	T	T	A	A	C	C	T	T	C	C	A	A	G	G	G	G	A	A	A	A	C	C	C	C	G	G	G	G	T	T	C	C	T	T	T	T	A	A	A	A	C	C	C	C	G	G	A	A	T	T	C	C	T	T	A	A	C	C	A	A	G	G	A	A	A	A	T	T	T	T	G	G	A	A	C	C	C	C	T	T	C	C	T	T	A	A	T	T	G	G	A	A	G	G	G	G	T	T	A	A	A	A	T	T	A	A	G	G	A	A	T	T	A	A	A	A	A	A	G	G	T	T	T	T	A	A	A	A	G	G	C	C	A	A	C	C	C	C	C	C	C	C	C	C	C	C	G	G	G	G	C	C	T	T	G	G	T	T	G	G	T	T	C	C	T	T	T	T	A	A	T	T	G	G	A	A	T	T	T	T	G	G	A	A	G	G	T	T	A	A	G	G	C	C	G	G	T	T	T	T	A	A	T	T	A	A	G	G	G	G	T	T	C	C	T	T	C	C	G	G	G	G	A	A	C	C	T	T	T	T	C	C	G	G	A	A	A	A	T	T	A	A	T	T	G	G	C	C	C	C	A	A	A	A	A	A	G	G	G	G	T	T	G	G	A	A	A	A	T	T	T	T	T	T	C	C	G	G	G	G	T	T	G	G	T	T	A	A	A	A	G	G	T	T	C	C	T	T	C	C	T	T	C	C	T	T	T	T	C	C	C	C	T	T	A	A	T	T	G	G	T	T	A	A	C	C	T	T	T	T	G	G	C	C	G	G	T	T	T	T	C	C	G	G	C	C	C	C	G	G	C	C	G	G	G	G	G	G	T	T	G	G	A	A	A	A	C	C	T	T	A	A	G	G	A	A	C	C	C	C	A	A	C	C	A	A	C	C	T	T	C	C	C	C	A	A	A	A	A	A	C	C	G	G	A	A	G	G	G	G	T	T	G	G	G	G	C	C	A	A	T	T	G	G	A	A	G	G	T	T	C	C	C	C	G	G	C	C	C	C	A	A	A	A	G	G	T	T	A	A	T	T	T	T	A	A	C	C	T	T	A	A	C	C	T	T	T	T	A	A	C	C	T	T	A	A	C	C	A	A	G	G	G	G	C	C	T	T	G	G	C	C	A	A	A	A	T	T	T	T	A	A	T	T	T	T	T	T	T	T	G	G	G	G	G	G	G	G	A	A	C	C	A	A	G	G	G	G	A	A	C	C	G	G	C	C	A	A	G	G	A	A	G	G	G	G	G	G	G	G	A	A	C	C	G	G	C	C	T	T	C	C	G	G	A	A	T	T	T	T	C	C	T	T	T	T	G	G	T	T	C	C	C	C	A	A	G	G	C	C	G	G	A	A	G	G	C	C	T	T	T	T	C	C	G	G	A	A	T	T	C	C	C	C	G	G	T	T	T	T	C	C	T	T	T	T	C	C	T	T	A	A	T	T	A	A	T	T	A	A	T	T	T	T	G	G	G	G	A	A	A	A	T	T	C	C	A	A	A	A	A	A	C	C	G	G	A	A	A	A	G	G	A	A	A	A	A	A	T	T	G	G	A	A	C	C	A	A	C	C	A	A	G	G	T	T	C	C	G	G	G	G	C	C	T	T	A	A	A	A	G	G	C	C	C	C	A	A	G	G	G	G	T	T	G	G	T	T	G	G	G	G	C	C	G	G	T	T	A	A	A	A	A	A	G	G	G	G	G	G	T	T	A	A	A	A	C	C	C	C	T	T	A	A	C	C	C	C	G	G	T	T	T	T	G	G	C	C	G	G	A	A	A	A	A	A	A	A	C	C	C	C	T	T	A	A	A	A	C	C	T	T	C	C	G	G	C	C	A	A	A	A	T	T	T	T	G	G	C	C	T	T	C	C	A	A	A	A	T	T	T	T	C	C	G	G	A	A	G	G	C	C	A	A	A	A	C	C	A	A	T	T	T	T	T	T	G	G	C	C	A	A	A	A	G	G	T	T	C	C	C	C	G	G	G	G	C	C	T	T	A	A	T	T	A	A	A	A	G	G	G	G	C	C	C	C	A	A	T	T	A	A	G	G	A	A	C	C	T	T	C	C	A	A	G	G	G	G	C	C	C	C	C	C	T	T	G	G	A	A	C	C	G	G	G	G	A	A	C	C	A	G	G	G	G	G	C	C	A	A	G	G	G	G	G	G	A	A	C	C	A	A	T	T	G	G	C	C	G	G	T	T	C	C	T	T	C	C	C	C	T	T	T	T	G	G	C	C	T	T	A	A	G	G	C	C	G	G	G	G	G	G	C	C	A	A	T	T	T	T	G	G	G	G	C	C	C	C	C	C	C	C	C	C	C	C	A	A	T	T	C	C	A	A	T	T	T	T	A	A	C	C	T	T	A	A	C	C	C	C	T	T	C	C	C	C	C	C	A	A	C	C	C	C	T	C	G	G	T	T	T	T	A	A	T	T	A	A	T	T	C	C	G	G	C	C	G	G	T	T	C	C	A	A	G	G	C	C	C	C	G	G	G	G	A	A	T	T	A	A	C	C	C	C	T	T	G	G	C	C	T	T	G	G	A	A	C	C	T	T	T	T	G	G	A	A	A	A	T	T	T	T	G	G	G	G	T	T	G	G	C	C	T	T	A	A	C	C	G	G	T	T	T	T	G	G	A	A	C	C	G	G	A	A	C	C	C	C	C	C	C	C	T	T	G	G	C	C	A	A	C	C	G	G	A	A	G	G	G	G	G	G	T	T	G	G	G	G	A	A	G	G	G	G	C	C	T	T	T	T	G	G	C	C	T	T	C	C	G	G	A	A	C	C	A	A	G	G	G	G	A	A	T	T	T	T	T	T	G	G	T	T	G	G	C	C	C	C	T	T	C	C	G	G	T	T	A	A	C	C	C	C	T	T	C	C	A	A	G	G	T	T	T	T	T	T	G	G	G	G	C	C	C	C	T	T	T	T	G	G	T	T	A	A	C	C	A	A	A	A	T	T	T	T	G	G	G	G	G	G	T	T	A	A	C	C	A	A	T	T	G	G	G	G	A	A	C	C	T	T	T	T	T	T	G	G	T	T	C	C	C	C	T	T	C	C	T	T	C	C	C	C	G	G	C	C	A	A	T	T	G	G	A	A	G	G	G	G	A	A	G	G	G	G	G	G	T	T	A	A	G	G	T	T	T	T	C	C	G	G	A	A	G	G	A	A	G	G	C	C	G	G	G	G	G	G	A	A	C	C	C	C	C	C	G	G	C	C	T	T	G	G	T	A	A	A	A	A	C	C	G	G	A	A	T	T	C	C	A	A	C	C	A	A	T	T	C	C	T	T	A	A	T	T	A	A	C	C	G	G	C	C	A	A	A	A	C	C	A	A	T	T	G	G	G	G	A	A	G	G	A	A	T	T	C	C	C	C	C	C	A	A	G	G	C	C	C	C	T	T	G	G	C	C	C	C	A	A	A	A	C	C	C	C	G	G	A	A	A	A	T	T	C	C	A	A	C	C	C	C	A	A	G	G	T	T	A	A	T	T	G	G	G	G	A	A	T	T	T	T	G	G	C	C	A	A	C	C	T	T	C	C	A	A	T	T	G	G	C	C	A	A	C	C	A	A	T	T	G	G	G	G	G	G	A	A	A	A	C	C	G	G	C	C	A	A	G	G	C	C	T	T	G	G	T	T	T	T	C	C	C	C	C	C	T	T	G	G	T	T	A	A	T	T	G	G	G	G	T	T	T	T	A	A	T	T	A	A	A	A	G	G	A	A	A	A	A	A	NA	NA	C	C	G	G	C	C	A	A	G	G	C	C	C	C	T	T	G	G	T	T	A	A	G	G	G	G	C	C	T	T	T	T	A	A	A	A	T	T	G	G	T	T	A	A	G	G	G	G	T	T	C	C	C	C	T	T	G	G	G	G	G	G	C	C	C	C	C	C	T	T	G	G	C	C	C	C	C	C	C	C	C	C	A	A	A	A	G	G	G	G	C	C	A	A	A	A	G	G	A	A	T	T	A	A	G	G	A	A	A	A	A	A	A	A	G	G	C	C	G	G	T	T	G	G	T	T	T	T	G	G	T	T	A	A	C	C	A	A	C	C	T	T	A	A	C	C	G	G	T	T	T	T	C	C	A	A	G	G	T	T	C	C	G	G	G	G	C	C	C	C	T	T	G	G	A	A	C	C	T	T	G	G	T	T	T	T	T	T	T	T	T	T	C	C	A	A	C	C	T	T	T	T	C	C	C	C	T	T	C	C	A	A	A	A	T	T	C	C	T	T	A	A	C	C	G	G	G	G	A	A	T	T	A	A	C	C	A	A	G	G	C	C	T	T	A	A	T	T	A	A	T	T	A	A	G	G	C	C	C	C	G	G	A	A	T	T	A	A	G	G	T	T	A	A	G	G	T	T	A	A	T	T	A	A	A	A	A	A	C	C	G	G	G	G	C	C	G	G	G	G	G	G	G	G	A	A	C	C	C	C	G	G	G	G	T	T	T	T	G	G	C	C	T	T	C	C	G	G	C	C	G	G	C	C	A	A	G	G	C	C	C	C	G	G	T	T	C	C	C	C	A	A	G	G	A	A	G	G	G	G	A	A	A	A	G	G	T	T	C	C	A	A	A	A	C	C	T	T	C	C	G	G	C	C	G	G	A	A	G	G	G	G	G	G	G	G	T	T	C	C	A	A	A	A	G	G	A	A	G	G	A	A	C	C	A	A	A	A	G	G	T	T	C	C	T	T	G	G	C	C	C	C	T	T	T	T	A	A	T	T	T	T	G	G	G	G	A	A	C	C	A	A	A	A	A	A	C	C	G	G	C	C	G	G	T	T	C	C	T	T	C	C	T	T	T	T	C	C	C	C	A	A	C	C	G	G	C	C	G	G	A	A	C	C	T	T	G	G	C	C	C	C	G	G	G	G	C	C	C	C	C	C	G	G	A	A	C	C	C	C	C	C	T	T	G	G	C	C	G	G	T	T	T	T	A	A	G	G	C	C	C	C	C	C	A	A	G	G	A	A	G	G	G	G	T	T	C	C	A	A	C	C	G	G	C	C	T	T	C	C	G	G	G	G	A	A	A	A	C	C	T	T	G	G	A	A	C	C	G	G	A	A	A	A	C	C	G	G	A	A	G	G	G	G	C	C	A	A	C	C	A	A	A	A	C	C	T	T	G	G	A	A	G	G	G	G	C	C	T	T	C	C	G	G	A	A	A	A	T	T	G	G	C	C	G	G	G	G	T	T	C	C	T	T	A	A	A	A	G	G	G	G	G	G	A	A	G	G	T	T	C	C	C	C	G	G	T	T	T	T	C	C	T	T	G	G	C	C	C	C	A	A	T	T	G	G	T	T	G	G	C	C	T	T	C	C	T	T	A	A	C	C	T	T	T	T	G	G	A	A	A	A	T	T	C	C	T	T	A	A	G	G	C	C	A	A	T	T	A	A	G	G	C	C	A	A	G	G	A	A	G	G	T	T	C	C	C	C	A	A	C	C	T	T	A	A	G	G	T	T	G	G	C	C	C	C	A	A	A	A	C	C	G	G	C	C	A	A	T	T	A	A	T	T	A	A	C	C	G	G	A	A	T	T	A	A	C	C	T	T	A	A	C	C	T	T	C	C	T	T	G	G	G	G	T	T	C	C	G	G	A	A	A	A	T	T	G	G	T	T	T	T	C	C	G	G	C	C	T	T	T	T	C	C	G	G	T	T	C	C	A	A	G	G	T	T	G	G	A	A	G	G	C	C	G	G	T	T	G	G	G	G	C	C	C	C	A	A	A	A	G	G	C	C	A	A	A	A	G	G	C	C	C	C	T	T	G	G	C	C	C	C	G	G	G	G	G	G	T	T	G	G	C	C	C	C	T	T	G	G	C	C	G	G	A	A	G	G	G	G	T	T	C	C	T	T	T	T	C	C	C	C	C	C	C	C	G	G	C	C	C	C	C	C	G	G	A	A	A	A	C	C	G	G	T	T	G	G	C	C	G	G	G	G	A	A	T	T	G	G	A	A	C	C	A	A	A	A	G	G	C	C	G	G	T	T	C	C	C	C	C	C	A	A	A	A	C	C	A	A	A	A	A	A	A	A	G	G	C	C	A	A	A	A	A	A	G	G	A	A	T	T	T	T	A	A	G	G	A	A	A	A	G	G	C	C	A	A	C	C	A	A	T	T	C	C	T	T	G	G	T	T	G	G	C	C	G	G	C	C	T	T	A	A	G	G	T	T	C	C	T	T	T	T	C	C	G	G	C	C	A	A	T	T	A	A	G	G	C	C	T	T	T	T	A	G	T	T	G	G	G	G	T	T	G	G	C	C	C	C	G	G	G	G	A	A	G	G	G	G	C	C	A	A	G	G	A	A	C	C	G	G	C	C	A	A	T	T	G	G	G	G	A	A	G	G	A	A	T	T	G	G	T	T	A	A	T	T	A	A	G	G	C	C	A	A	C	C	T	T	T	T	C	C	T	T	T	T	T	T	C	C	G	G	G	G	A	A	C	C	T	T	G	G	T	T	C	C	C	C	G	G	C	C	G	G	T	T	G	G	T	T	C	C	T	T	C	C	A	A	G	G	T	T	T	T	T	T	C	C	A	A	G	G	T	T	C	C	A	A	G	G	G	G	A	A	C	C	C	C	T	T	A	A	C	C	T	T	C	C	T	T	C	C	G	G	G	G	C	C	G	G	G	G	G	G	C	C	T	T	C	C	T	T	T	T	G	G	C	C	T	T	C	C	T	T	A	A	G	G	T	T	C	C	T	T	T	T	G	G	G	G	T	T	G	G	T	T	A	A	T	T	A	A	T	T	T	T	C	C	T	T	T	T	T	T	C	C	C	C	C	C	G	G	T	T	T	T	G	G	G	G	T	T	C	C	A	A	A	A	G	G	C	C	C	C	C	C	G	G	G	G	T	T	A	A	T	T	T	T	A	A	T	T	G	G	T	T	G	G	G	G	G	G	T	T	C	C	C	C	T	T	G	G	A	A	T	T	G	G	T	T	A	A	C	C	A	A	G	G	A	A	G	G	C	C	C	C	C	C	G	G	C	C	T	T	T	T	G	G	C	C	G	G	G	G	G	G	T	T	G	G	C	C	T	T	G	G	A	A	C	C	T	T	A	A	C	C	G	G	G	G	G	G	C	C	A	A	C	C	G	G	A	A	A	A	G	G	C	C	A	A	C	C	A	A	C	C	C	C	T	T	G	G	C	C	T	T	C	C	G	G	T	T	G	G	G	G	T	T	G	G	C	C	A	A	C	C	NA	NA	T	T	C	C	C	C	T	T	G	G	T	T	T	T	A	A	A	A	A	A	A	A	T	T	T	T	A	A	C	C	C	C	A	A	G	G	G	G	A	A	G	G	C	C	C	C	G	G	G	G	G	G	A	A	C	C	C	C	T	T	C	C	T	T	C	C	A	A	T	T	G	G	G	G	C	C	T	T	C	C	G	G	C	C	C	C	C	C	A	A	A	A	T	T	C	C	T	T	C	C	T	T	G	G	A	A	A	A	C	C	G	G	T	T	C	C	G	G	T	T	G	G	C	C	A	A	G	G	C	C	G	G	C	C	G	G	C	C	C	C	G	G	T	T	T	T	C	C	T	T	A	A	C	C	T	T	A	A	T	T	A	A	G	G	A	A	C	C	C	C	T	T	G	G	T	T	C	C	G	G	G	G	T	T	T	T	A	A	G	G	A	A	C	C	T	T	T	T	G	G	G	G	C	C	A	A	A	A	A	A	C	C	T	T	T	T	A	A	T	T	G	G	T	T	A	A	G	G	A	A	T	T	C	C	C	C	C	C	G	G	A	A	A	A	G	G	A	A	C	C	T	T	A	A	A	A	G	G	G	G	G	G	G	G	T	T	G	G	T	T	G	G	G	G	G	G	A	A	T	T	A	A	C	C	G	G	C	C	C	C	C	C	C	C	T	T	T	T	A	A	C	C	G	G	G	G	G	G	G	G	G	G	T	T	A	A	C	C	G	G	T	T	T	T	A	A	A	A	A	A	G	G	A	A	G	G	T	T	A	A	C	C	A	A	C	C	C	C	C	C	C	C	C	C	G	G	A	A	C	C	T	T	T	T	T	T	A	A	G	G	G	G	T	T	A	A	C	C	A	A	T	T	C	C	A	A	T	T	G	G	G	G	A	A	G	G	A	A	A	A	C	C	G	G	T	T	A	A	C	C	T	T	G	G	T	T	T	T	G	G	C	C	C	C	C	C	T	T	A	A	T	T	G	G	G	G	A	A	G	G	A	A	T	T	G	G	C	C	G	G	C	C	T	T	A	A	T	T	G	G	A	A	A	A	G	G	A	A	G	G	A	A	T	T	C	C	G	G	T	T	G	G	A	A	T	T	A	A	A	A	G	G	A	A	G	G	G	G	A	A	T	T	C	C	A	A	A	A	G	G	T	T	A	A	T	T	T	T	A	A	T	T	C	C	C	C	T	T	T	T	T	T	A	A	T	T	G	G	T	T	C	C	G	G	G	G	A	A	A	A	C	C	G	G	T	T	C	C	A	A	C	C	C	C	A	A	G	G	G	G	A	A	G	G	G	G	G	G	C	C	T	T	A	A	C	C	C	C	T	T	G	G	T	T	A	A	T	T	G	G	T	T	A	A	C	C	A	A	G	G	T	T	C	C	G	G	C	C	A	A	C	C	T	T	T	T	G	G	G	G	T	T	G	G	C	C	G	G	C	C	A	A	A	A	C	C	C	C	C	C	C	C	A	A	T	T	G	G	A	A	C	C	A	A	C	C	T	T	T	T	T	T	T	T	G	G	A	A	A	A	A	A	A	A	C	C	NA	NA	C	C	G	G	A	A	C	C	G	G	T	T	G	G	T	T	A	A	A	A	A	A	G	G	G	G	C	C	C	C	G	G	A	A	G	G	C	C	T	T	A	A	C	C	A	A	G	G	G	G	G	G	A	A	T	T	C	C	T	T	T	T	A	A	T	T	C	C	T	T	C	C	G	G	T	T	G	G	A	A	T	T	G	G	T	T	T	T	T	T	C	C	T	T	G	G	T	T	T	T	A	A	G	G	A	A	C	C	A	A	G	G	C	C	T	T	C	C	G	G	C	C	A	A	C	C	A	A	G	G	G	G	G	G	G	G	C	C	G	G	T	T	C	C	A	A	C	C	T	T	C	C	A	A	A	A	T	T	G	G	A	A	C	C	G	G	A	A	C	C	G	G	C	C	T	T	C	C	G	G	T	T	A	A	C	C	C	C	C	C	T	T	T	T	A	A	T	T	T	T	T	T	G	G	A	A	G	G	A	A	C	C	G	G	A	A	C	C	C	C	C	C	A	A	T	T	T	T	G	G	C	C	A	A	A	A	G	G	T	T	C	C	A	A	G	G	C	C	G	G	T	T	T	T	G	G	C	C	C	C	T	T	G	G	A	A	T	T	G	G	T	T	A	A	A	A	G	G	A	A	T	T	A	A	C	C	A	A	C	C	A	A	G	G	C	C	T	T	A	A	T	T	A	A	A	A	T	T	A	A	C	C	C	C	T	T	C	C	G	G	G	G	G	G	C	C	A	A	C	C	C	C	T	T	A	A	G	G	G	G	A	A	T	T	G	G	T	T	C	C	G	G	A	A	G	G	T	T	G	G	C	C	T	T	A	A	C	C	G	G	C	C	C	C	G	G	G	G	G	G	C	C	T	T	T	T	C	C	C	C	T	T	A	A	A	A	T	T	C	C	A	A	A	A	C	C	G	G	C	C	A	A	T	T	C	C	C	C	C	C	A	A	G	G	C	C	G	G	G	G	G	G	G	G	A	A	G	G	G	G	A	A	A	A	G	G	G	G	G	G	C	C	A	A	A	A	T	T	T	T	T	T	T	T	C	C	NA	NA	C	C	A	A	A	A	T	T	C	C	G	G	T	T	A	A	C	C	G	G	T	T	C	C	C	C	T	T	C	C	C	A	T	T	G	G	T	T	T	T	T	T	C	C	C	C	G	G	C	C	C	C	G	G	C	C	T	T	T	T	T	T	T	T	C	C	A	A	C	C	T	T	A	A	A	A	A	A	G	G	C	C	G	G	A	A	C	C	T	T	T	T	G	G	A	A	A	A	G	G	A	A	A	A	G	G	G	G	G	G	T	T	G	G	T	T	C	C	C	C	G	G	T	T	G	G	C	C	C	C	G	G	G	G	G	G	G	G	G	G	C	C	G	G	A	A	G	G	G	G	A	A	G	G	A	A	T	T	C	C	G	G	A	A	A	A	A	A	A	A	C	C	G	G	C	C	C	C	G	G	G	G	T	T	T	T	T	T	C	C	G	G	A	A	T	T	C	C	T	T	T	T	G	G	G	G	C	C	G	G	G	G	G	G	A	A	A	A	A	A	C	C	A	A	G	G	T	T	C	C	G	G	T	T	A	A	G	G	G	G	A	A	A	A	G	G	G	G	T	T	A	A	G	G	T	T	G	G	T	T	A	A	C	C	A	A	C	C	G	G	T	T	T	T	G	G	G	G	A	A	T	T	T	T	G	G	C	C	A	A	C	C	G	G	T	T	C	C	A	A	G	G	T	T	C	C	A	A	G	G	T	T	T	T	G	G	T	T	A	A	G	G	T	T	G	G	C	C	A	A	G	G	A	A	T	T	G	G	A	A	G	G	A	A	C	C	C	C	C	C	C	C	C	C	A	A	G	G	T	T	C	C	A	A	C	C	A	A	A	A	C	C	G	G	T	T	A	A	T	T	C	C	G	G	G	G	T	T	C	C	G	G	G	G	C	C	G	G	C	C	A	A	G	G	A	A	T	T	G	G	G	G	C	C	T	T	T	T	G	G	G	G	T	T	C	C	C	C	T	T	G	G	A	A	A	A	G	G	A	A	T	T	A	A	G	G	G	G	G	G	A	A	A	A	C	C	C	C	C	C	C	C	C	C	T	T	A	A	C	C	A	A	C	C	C	C	G	G	C	C	A	A	A	A	A	A	C	C	G	G	G	G	T	T	G	G	G	G	A	A	G	G	G	G	G	G	G	G	G	G	C	C	C	C	A	A	C	C	A	A	G	G	T	T	G	G	C	C	T	T	C	C	G	G	A	A	T	T	G	G	T	T	A	A	A	A	G	G	G	G	G	G	C	C	G	G	T	T	G	G	C	C	T	T	G	G	C	C	T	T	A	A	C	C	G	G	C	C	C	C	C	C	C	C	A	A	G	G	C	C	T	T	C	C	A	A	A	A	G	G	C	C	T	T	C	C	C	C	G	G	C	C	G	G	C	C	A	A	G	G	C	C	A	A	A	A	G	G	C	C	T	T	G	G	C	C	A	T	A	A	A	A	A	A	C	C	G	G	A	A	T	T	T	T	T	T	C	C	T	T	A	A	A	A	T	T	G	G	A	A	C	C	A	A	C	C	G	G	G	G	C	C	G	G	G	G	T	T	C	C	T	T	C	C	A	A	A	A	G	G	G	G	T	T	T	T	C	C	T	T	A	A	C	C	A	A	C	C	G	G	C	C	G	G	G	G	G	G	A	A	T	T	C	C	G	G	C	C	G	G	A	A	C	C	C	C	G	G	G	G	C	C	C	A	A	A	C	C	C	C	A	A	G	G	G	G	G	G	G	G	A	A	G	G	C	C	C	C	A	A	C	C	T	T	C	C	G	G	G	G	C	C	C	C	A	A	G	G	G	G	C	C	G	G	T	T	C	C	C	C	A	A	A	A	G	G	C	C	A	A	G	G	C	C	T	T	T	T	T	T	G	G	T	T	T	T	T	T	G	G	C	C	C	C	T	T	G	G	G	G	G	G	C	C	A	A	C	C	G	G	C	C	T	T	C	C	G	G	A	A	C	C	C	C	A	A	T	T	T	T	C	C	G	G	T	T	T	T	G	G	C	C	C	C	G	G	G	G	T	T	G	G	G	G	G	G	A	A	A	A	A	A	T	T	G	G	A	A	C	C	C	C	G	G	A	A	G	G	A	A	C	C	T	T	G	G	A	A	T	T	C	C	G	G	G	G	G	G	C	C	G	G	G	G	A	A	G	G	A	A	A	A	G	G	G	G	G	G	G	G	C	C	C	C	G	G	C	C	C	C	NA	NA	C	C	T	T	G	G	C	C	A	A	G	G	G	G	T	T	C	C	T	T	C	C	G	G	A	A	C	C	C	C	A	A	T	T	A	A	A	A	C	C	A	A	G	G	C	C	G	G	C	C	C	C	G	G	G	G	G	G	G	G	C	C	G	G	G	G	T	T	A	A	C	C	T	T	A	A	C	C	G	G	G	G	A	A	C	C	C	C	T	T	T	T	C	C	C	C	G	G	G	G	G	G	C	C	C	C	C	C	G	G	T	T	A	A	A	A	A	A	G	G	C	C	C	C	C	C	T	T	G	G	C	C	C	C	A	A	A	A	C	C	T	T	G	G	T	T	C	C	G	G	A	A	A	A	T	T	T	T	C	C	T	T	A	A	G	G	G	G	A	A	A	A	C	C	A	A	C	C	C	C	G	G	T	T	A	A	A	A	G	G	G	G	G	G	G	G	A	A	C	C	T	T	T	T	G	G	A	A	C	C	G	G	A	A	C	C	C	C	C	C	A	A	G	G	G	G	T	T	C	C	C	C	A	A	A	A	C	C	C	C	T	T	G	G	C	C	T	T	C	C	T	T	C	C	C	C	G	G	G	G	G	G	T	T	T	T	C	C	C	C	G	G	T	T	T	T	A	A	G	G	G	G	T	T	A	A	T	T	G	G	G	G	C	C	G	G	T	T	T	T	C	C	C	C	G	G	A	A	G	G	G	G	G	G	T	T	T	T	G	G	T	T	C	C	C	C	T	T	C	C	C	C	A	A	T	T	T	T	G	G	A	A	A	A	C	C	G	G	T	T	A	A	T	T	T	T	T	T	C	C	G	G	A	A	C	C	A	A	G	G	G	G	A	A	G	G	A	A	G	G	C	C	G	G	G	G	G	G	G	G	C	C	T	T	G	G	A	A	T	T	C	C	T	T	T	T	G	G	C	C	A	A	C	C	C	C	T	T	G	G	A	A	A	A	C	C	G	G	A	A	A	A	A	A	C	C	C	C	T	T	A	A	G	G	G	G	G	G	T	T	C	C	A	A	G	G	T	T	T	T	T	T	G	G	G	G	T	T	C	C	A	A	G	G	A	A	T	T	C	C	T	T	C	C	C	C	C	C	A	A	T	T	G	G	A	A	T	T	G	G	G	G	C	C	T	T	G	G	A	A	A	A	G	G	T	T	C	C	G	G	T	T	A	A	G	G	T	T	A	A	C	C	G	G	A	A	C	C	G	G	G	G	T	T	T	T	A	A	C	C	C	C	T	T	G	G	A	A	G	G	T	T	C	C	T	T	T	T	C	C	G	G	T	T	G	G	C	C	G	G	C	C	C	C	C	C	A	A	T	T	G	G	C	C	T	T	G	G	G	G	G	G	T	T	G	G	A	A	A	A	A	A	T	T	C	C	C	C	C	C	T	T	C	C	T	T	C	C	T	T	G	G	G	G	G	G	T	T	G	G	T	T	G	G	A	A	C	C	G	G	C	C	A	A	A	A	G	G	T	T	T	T	G	G	G	G	C	C	G	G	A	A	G	G	C	C	C	C	T	T	T	T	C	C	G	G	C	C	T	T	G	G	G	G	T	T	C	C	T	T	T	T	A	A	C	C	C	C	G	G	T	T	T	T	A	A	T	T	G	G	A	A	T	T	T	T	A	A	C	C	T	T	A	A	C	C	A	A	T	T	A	A	T	T	G	G	T	T	C	C	A	A	G	G	G	G	C	C	A	A	C	C	G	G	C	C	A	A	T	T	C	C	A	A	G	G	T	T	C	C	G	G	A	A	G	G	G	G	T	T	T	T	A	A	G	G	C	C	C	C	C	C	C	C	G	G	G	G	A	A	G	G	A	A	C	C	G	G	A	A	G	G	C	C	A	A	A	A	C	C	G	G	T	T	C	C	T	T	A	A	G	G	A	A	C	C	G	G	G	G	A	A	G	G	T	T	A	A	A	A	T	T	C	C	T	T	G	G	A	A	T	T	G	G	T	T	T	T	C	C	G	G	A	A	C	C	T	T	T	T	C	C	A	A	T	T	C	C	G	G	T	T	C	C	A	A	A	A	C	C	T	T	G	G	A	A	C	C	T	T	A	A	T	T	A	A	A	A	C	C	G	G	G	G	A	A	A	A	G	G	A	A	T	T	G	G	C	C	A	A	G	G	T	T	A	A	C	C	A	A	A	A	G	G	C	C	T	T	A	A	A	A	C	C	C	C	C	C	A	A	G	G	A	A	T	T	T	T	T	T	G	G	T	T	G	G	T	T	A	A	C	C	T	T	C	C	A	A	C	C	G	G	C	C	T	T	G	G	T	T	G	G	G	G	G	G	T	T	C	C	G	G	A	A	A	A	C	C	G	G	T	T	T	T	C	C	A	A	C	C	A	A	T	T	T	T	C	C	C	C	A	A	T	T	T	T	T	T	A	A	G	G	C	C	T	T	C	C	G	G	T	T	C	C	A	A	T	T	T	T	G	G	T	T	G	G	G	G	T	T	G	G	G	G	G	G	T	T	A	A	A	A	A	A	T	T	G	G	G	G	G	G	T	T	G	G	A	A	G	A	A	A	C	C	G	G	G	G	G	G	C	C	G	G	C	C	A	A	C	C	C	C	T	T	T	T	A	A	G	G	C	C	T	T	A	A	C	C	A	A	C	C	A	A	G	G	G	G	T	T	G	G	G	G	C	C	G	G	G	G	G	G	A	A	T	T	C	C	T	T	A	A	C	C	A	A	T	T	G	G	C	C	A	A	G	G	G	G	T	T	T	T	C	C	T	T	A	A	G	G	G	G	G	G	T	T	T	T	T	T	T	T	C	C	A	A	G	G	A	A	C	C	C	C	C	C	C	C	A	A	C	C	T	T	A	A	T	T	C	C	C	C	A	A	T	T	G	G	A	A	T	T	C	C	G	G	T	T	T	T	G	G	A	A	T	T	A	A	C	C	C	C	T	T	G	G	A	A	T	T	G	G	G	G	A	A	C	C	T	T	A	A	C	C	C	C	C	C	T	T	G	G	A	A	T	T	C	C	C	C	A	A	C	C	G	G	T	T	A	A	A	A	C	C	A	A	G	G	G	G	G	G	T	T	T	T	G	G	G	G	C	C	C	C	G	G	A	A	T	T	T	T	A	A	C	C	A	A	C	C	G	G	C	C	T	T	A	A	C	C	A	A	C	C	G	G	A	A	G	G	C	C	C	C	G	G	T	T	A	A	T	T	T	T	C	C	T	T	C	C	A	A	G	G	T	T	A	A	G	G	G	G	A	A	G	G	A	A	T	T	T	T	A	A	G	G	C	C	G	G	G	G	A	A	A	A	T	T	T	T	T	T	T	T	A	A	A	A	A	A	C	C	G	G	G	G	A	A	G	G	A	A	C	C	G	G	C	C	C	C	T	T	T	T	G	G	T	T	C	C	A	A	A	A	A	A	C	C	A	A	C	C	C	C	C	C	T	T	G	G	C	C	G	G	G	G	T	T	A	A	A	A	A	A	T	T	C	C	T	T	G	G	G	G	A	A	T	T	C	C	A	A	C	C	T	T	C	C	A	A	C	C	G	G	C	C	A	A	A	A	C	C	C	C	G	G	G	G	T	T	A	A	G	G	C	C	G	G	G	G	T	T	T	T	C	C	A	A	G	G	C	C	A	A	C	C	C	C	C	C	C	C	C	C	G	G	C	C	C	C	C	C	A	A	T	T	A	A	A	A	C	C	C	C	A	A	G	G	G	G	G	G	T	T	G	G	A	A	A	A	C	C	A	A	T	T	A	A	C	C	NA	NA	C	C	A	A	G	G	C	C	A	A	G	G	G	G	T	T	G	G	T	T	T	T	G	G	A	A	A	A	T	T	A	A	A	A	C	C	T	T	C	C	G	G	C	C	C	C	C	C	T	T	C	C	A	A	C	C	G	G	A	A	G	G	A	A	G	G	G	G	C	C	A	A	T	T	C	C	G	G	G	G	G	G	G	G	A	A	G	G	T	T	C	T	C	C	C	C	A	A	G	G	G	G	C	C	A	A	A	A	T	T	T	T	T	T	G	G	A	A	A	A	T	T	G	G	T	T	A	A	C	C	G	G	A	A	A	A	C	C	T	T	A	A	T	T	A	A	T	T	C	C	C	C	T	T	C	C	T	T	A	A	C	C	A	A	C	C	T	T	T	T	T	T	T	T	G	G	A	A	A	A	T	T	C	C	A	A	T	T	C	C	T	T	A	A	T	T	T	T	T	T	C	C	G	G	C	C	T	T	T	T	A	A	T	T	A	A	G	G	C	C	T	T	A	A	T	T	C	C	A	A	G	G	C	C	G	G	G	G	T	T	G	G	C	C	G	G	C	C	C	C	C	C	T	T	C	C	T	T	G	G	T	T	C	C	T	T	G	G	T	T	G	G	G	G	C	C	G	G	C	C	A	A	A	A	G	G	G	G	T	T	C	C	G	G	C	C	G	G	A	A	G	G	G	G	C	C	T	T	T	T	A	A	T	T	G	G	C	C	G	G	G	G	NA	NA	G	G	A	A	G	G	C	C	C	C	G	G	T	T	G	G	A	A	A	A	T	T	T	T	G	G	C	C	G	G	T	T	G	G	C	C	C	C	C	C	G	G	T	T	A	A	C	C	C	C	G	G	G	G	T	T	T	T	C	C	G	G	G	G	A	A	A	A	T	T	C	C	A	A	G	G	G	G	T	T	C	C	G	G	G	G	A	A	G	G	G	G	A	A	T	T	G	G	T	T	A	A	T	T	C	C	C	C	A	A	C	C	A	A	C	C	A	A	G	G	T	T	G	G	T	T	C	C	A	A	C	C	T	T	A	A	C	C	C	C	A	A	G	G	T	T	T	T	G	G	G	G	A	A	T	T	C	C	A	A	A	A	C	C	T	T	G	G	A	A	T	T	G	G	A	A	A	A	G	G	A	A	G	G	G	G	C	C	A	A	G	G	T	T	C	C	G	G	T	T	A	A	G	G	T	T	A	A	C	C	A	A	G	G	A	A	A	A	A	A	C	C	C	C	G	G	G	G	A	A	G	G	G	G	T	T	T	T	T	T	T	T	C	C	G	G	G	G	C	C	C	C	T	T	G	G	C	C	T	T	A	A	T	T	C	C	A	A	C	C	C	C	A	A	A	A	T	T	C	C	T	T	C	C	T	T	G	G	G	G	A	A	A	A	T	T	T	T	C	C	T	T	A	A	G	G	C	C	T	T	C	C	G	G	C	C	G	G	G	G	C	C	G	G	A	A	T	T	G	G	G	G	G	G	G	G	T	T	G	G	A	A	A	A	T	T	C	C	G	G	T	T	A	A	C	C	G	G	G	G	T	T	C	C	T	T	T	T	T	T	T	T	C	C	C	C	G	G	G	G	C	C	G	G	G	G	C	C	A	A	T	T	G	G	T	T	A	A	C	C	A	A	C	C	T	T	C	C	T	T	T	T	C	C	C	C	C	C	G	A	A	A	G	G	T	T	T	T	T	T	C	C	T	T	A	A	G	G	A	A	A	A	C	C	A	A	A	A	A	A	T	T	T	T	T	T	A	A	T	T	C	C	C	C	T	T	C	C	C	C	G	G	G	G	T	T	G	G	C	C	C	C	G	G	C	C	A	A	G	G	C	C	A	A	C	C	G	G	C	C	A	A	C	C	G	G	G	G	C	C	T	T	C	C	T	T	G	G	A	A	T	T	C	C	G	G	C	C	C	C	C	C	T	T	C	C	T	T	C	C	A	A	C	C	T	T	C	C	G	G	T	T	C	C	C	C	C	C	A	A	A	A	G	G	G	G	A	A	G	G	A	A	T	T	G	G	C	C	A	A	T	T	A	A	C	C	C	C	A	A	A	A	T	T	T	T	T	T	C	C	A	A	C	C	T	T	T	T	A	A	A	A	C	C	T	T	C	C	A	A	C	C	G	G	C	C	C	C	G	G	A	A	A	A	T	T	C	C	T	T	T	T	C	C	T	T	A	A	G	G	C	C	C	C	C	C	C	C	C	C	C	C	C	C	C	C	C	C	A	A	C	C	G	G	C	C	G	G	G	G	C	C	G	G	G	G	T	T	G	G	T	T	T	T	C	C	G	G	T	T	C	C	T	T	C	C	A	A	C	C	A	A	C	C	C	C	A	A	T	T	G	G	A	A	A	A	C	C	G	G	C	C	T	T	C	C	G	G	G	G	A	A	T	T	G	G	C	C	G	G	T	T	C	C	C	C	G	G	A	A	T	T	G	G	A	A	T	T	A	A	T	T	T	T	C	C	NA	NA	C	C	G	G	T	T	A	A	G	G	T	T	C	C	A	A	A	A	A	A	A	A	A	A	T	T	T	T	T	T	G	G	G	G	A	A	C	C	C	C	A	A	G	G	G	G	A	A	G	G	T	T	T	T	G	G	A	A	C	C	G	G	T	T	A	A	C	C	A	A	G	G	T	T	T	T	A	A	C	C	T	T	G	G	T	T	A	A	T	T	C	C	A	A	C	C	C	C	G	G	A	A	T	T	T	T	G	G	G	G	G	G	T	T	A	A	A	A	G	G	T	T	G	G	A	A	C	C	T	T	C	C	T	T	A	A	G	G	T	T	A	A	T	T	A	A	C	C	G	G	T	T	G	G	C	C	A	A	T	T	T	T	G	G	T	T	A	A	C	C	G	G	G	G	A	A	T	T	A	A	G	G	C	C	C	C	A	A	A	A	A	A	A	A	C	C	G	G	C	C	G	G	G	G	C	C	G	G	A	A	G	G	G	G	C	C	C	C	T	T	T	T	G	G	A	A	C	C	T	T	A	A	C	C	G	G	A	A	A	A	G	G	G	G	G	G	G	G	C	C	A	A	C	C	T	T	C	C	T	T	A	A	C	C	T	T	G	G	T	T	C	C	G	G	T	T	C	C	G	G	C	C	T	T	G	G	G	G	T	T	A	A	C	C	A	A	A	A	T	T	A	A	A	A	G	G	T	T	C	C	A	A	G	G	C	C	A	A	T	T	T	T	T	T	G	G	A	A	C	C	G	G	C	C	T	T	T	T	C	C	G	G	G	G	C	C	A	A	A	A	A	A	G	G	G	G	A	A	T	T	G	G	G	G	A	A	C	C	T	T	T	T	A	A	A	A	C	C	T	T	G	G	A	A	C	C	T	T	C	C	G	G	A	A	C	C	T	T	G	G	C	C	T	T	T	T	C	C	A	A	G	G	G	G	G	G	C	C	A	A	C	C	C	C	T	T	G	G	T	T	C	C	C	C	C	C	A	A	C	C	C	C	C	C	A	A	C	C	T	T	G	G	C	C	T	T	A	A	C	C	A	A	G	G	G	G	C	C	T	T	G	G	A	A	A	A	C	C	A	A	C	C	C	C	C	C	G	G	A	A	G	G	G	G	C	C	T	T	C	C	A	A	G	G	A	A	A	A	A	A	T	T	G	G	A	A	C	C	G	G	T	T	G	G	T	T	A	A	T	T	C	C	T	T	C	C	A	A	C	C	T	T	C	C	G	G	G	G	C	C	C	C	C	C	C	C	A	A	C	C	T	T	A	A	C	C	G	G	A	A	G	G	A	A	G	G	A	A	T	T	G	G	C	C	C	C	A	A	C	C	T	T	G	G	C	C	T	T	A	A	T	T	G	G	A	A	A	A	G	G	A	A	C	C	G	G	A	A	G	G	G	G	C	C	A	A	G	G	G	G	T	T	C	C	A	A	A	A	G	G	T	T	C	C	G	G	C	C	A	A	C	C	G	G	C	C	NA	NA	C	C	C	C	C	C	G	G	C	C	T	T	G	G	A	A	G	G	C	C	G	G	A	A	C	C	A	A	C	C	C	C	T	T	G	G	G	G	A	A	C	C	G	G	T	T	C	C	A	A	A	A	A	A	G	G	C	C	T	T	C	C	G	G	G	G	T	T	C	C	A	A	C	C	A	A	T	T	A	A	T	T	A	A	G	G	G	G	G	G	C	C	C	C	T	T	T	T	A	A	T	T	G	G	A	A	C	C	G	G	C	C	C	C	C	C	C	C	G	G	T	T	A	A	A	A	G	G	C	C	G	G	C	C	T	T	C	C	T	T	C	C	G	G	A	A	A	A	G	G	A	A	A	A	G	G	C	C	C	C	T	T	A	A	A	A	A	A	C	C	T	T	T	T	A	A	G	G	A	A	G	G	T	T	T	T	G	G	A	A	A	A	A	A	A	A	G	G	C	C	A	A	G	G	C	C	G	G	G	G	A	A	A	A	G	G	T	T	C	C	G	G	T	T	C	C	C	C	C	C	A	A	A	A	G	G	A	A	G	G	G	G	A	A	G	G	C	C	C	C	A	A	C	C	T	T	G	G	C	C	A	A	C	C	C	C	T	T	A	A	C	C	G	G	A	A	T	T	C	C	C	C	G	G	T	T	C	C	G	G	A	A	G	G	G	G	A	A	A	A	T	T	G	G	T	T	A	A	A	A	T	T	A	A	A	A	C	C	G	G	C	C	G	G	A	A	T	T	A	A	T	T	T	T	A	A	G	G	T	T	A	A	C	C	A	A	G	G	A	A	C	C	T	T	T	T	T	T	C	C	C	C	G	G	G	G	C	C	C	C	C	C	A	A	G	G	C	C	G	G	A	A	T	T	G	G	G	G	A	A	A	A	G	G	T	T	T	T	A	A	A	A	A	A	A	A	A	A	G	G	A	A	T	T	T	T	A	A	G	G	C	C	T	T	G	G	T	T	T	T	G	G	G	G	T	T	C	C	T	T	C	C	T	T	T	T	T	T	C	C	C	C	T	T	G	G	A	A	A	A	C	C	A	A	C	C	T	T	T	T	A	A	C	C	C	C	A	A	C	C	A	A	A	A	G	G	A	A	C	C	G	G	T	T	T	T	T	T	T	T	C	C	C	C	A	A	T	T	T	T	G	G	A	A	A	A	C	C	C	C	G	G	C	C	G	G	A	A	G	G	A	A	T	T	C	C	A	A	A	A	G	G	A	A	G	G	G	G	A	A	A	A	G	G	A	A	A	A	G	G	T	T	T	T	C	C	A	A	G	G	T	T	C	C	A	A	G	G	T	T	A	A	A	A	G	G	G	G	T	T	A	C	A	A	C	C	C	C	C	C	A	A	A	A	T	T	T	T	G	G	T	T	G	G	C	C	C	C	A	A	T	T	C	C	G	G	G	G	A	A	C	C	A	A	A	A	C	C	C	C	G	G	T	T	G	G	A	A	C	C	A	A	T	T	C	C	A	A	C	C	T	T	C	C	T	T	C	C	C	C	T	T	C	C	A	A	C	C	C	C	C	C	A	A	A	A	G	G	T	T	T	T	A	A	T	T	C	C	A	A	A	A	G	G	G	G	C	C	C	C	A	A	C	C	C	C	C	C	A	A	A	A	C	C	T	T	A	A	G	G	C	C	C	C	A	A	C	C	A	A	T	T	G	G	T	T	A	A	C	C	T	T	G	G	C	C	C	C	A	A	A	A	G	G	T	T	T	T	A	A	G	G	G	G	G	G	T	T	C	C	G	G	C	C	A	A	A	A	A	A	C	C	C	C	T	T	A	A	T	T	C	C	G	G	A	A	A	A	G	G	A	A	A	A	A	A	T	T	T	T	C	C	T	T	G	G	A	A	T	T	A	A	C	C	C	C	C	C	A	A	A	A	C	C	C	C	G	G	T	T	G	G	T	T	A	A	C	C	C	C	G	G	A	A	C	C	C	C	T	T	C	C	A	A	A	A	T	T	G	G	T	T	C	C	C	C	G	G	G	G	G	G	A	A	A	A	G	G	T	T	T	T	C	C	G	G	T	T	T	T	G	G	C	C	A	A	T	T	G	G	A	A	A	A	T	T	C	C	C	C	G	G	G	G	A	A	C	C	T	T	G	G	A	A	T	T	A	A	T	T	T	T	T	T	C	C	G	G	A	A	C	C	C	C	C	C	T	T	A	A	T	T	C	C	C	C	T	T	G	G	C	C	C	C	G	G	C	C	G	G	T	T	G	G	C	C	A	A	G	G	G	G	A	A	C	C	C	C	T	T	A	A	T	T	G	G	T	T	G	G	A	A	C	C	G	G	C	C	G	G	C	C	C	C	C	C	C	C	G	G	T	T	A	A	G	G	C	C	C	C	A	A	A	A	G	G	C	C	T	T	A	A	G	G	A	A	A	A	G	G	A	A	G	G	T	T	T	T	C	C	T	T	C	C	A	A	T	T	T	T	T	T	C	C	C	C	C	C	C	C	T	T	G	G	T	T	G	G	T	T	A	A	T	T	G	G	C	C	G	G	C	C	T	T	G	G	T	T	A	A	A	A	C	C	C	C	T	T	T	T	C	C	G	G	G	G	T	T	T	T	A	A	C	C	C	C	A	A	A	A	A	A	T	T	A	A	T	T	C	C	G	G	C	C	A	A	A	A	A	A	T	T	T	T	T	T	C	C	C	C	C	C	A	A	T	T	G	G	C	C	C	C	T	T	A	A	C	C	C	C	G	G	G	G	T	T	G	G	T	T	T	T	T	T	C	C	T	T	C	C	C	C	T	T	C	C	G	G	T	T	G	G	T	T	G	G	T	T	T	T	T	T	C	C	A	A	A	A	G	G	C	C	G	G	A	A	A	A	C	C	T	T	T	T	A	A	T	T	A	A	T	T	G	G	A	A	T	T	A	A	A	A	C	C	G	G	C	C	C	C	NA	NA	T	T	C	C	T	T	G	G	C	C	T	T	G	G	C	C	G	G	G	G	A	A	G	G	T	T	T	T	G	G	T	T	T	T	C	C	C	C	G	G	T	T	A	A	A	A	C	C	G	G	G	G	G	G	C	C	C	C	T	T	A	A	C	C	C	C	G	G	T	T	C	C	C	C	C	C	G	G	C	C	C	C	C	C	A	A	C	C	T	T	A	A	C	C	T	T	C	C	T	T	T	T	T	T	A	A	A	A	C	C	T	T	C	C	T	T	T	T	C	C	T	T	A	A	C	C	T	T	C	C	A	A	T	T	T	T	C	C	A	A	A	A	T	T	T	T	T	T	A	A	A	A	G	G	T	T	G	G	T	T	C	C	A	A	T	T	T	T	C	C	A	A	G	G	T	T	A	A	A	A	C	C	G	G	A	A	G	G	T	T	A	A	T	T	T	T	G	G	C	C	T	T	G	G	C	C	C	C	A	A	G	G	T	T	T	T	C	C	A	A	A	A	A	A	T	T	T	T	C	C	C	C	A	A	T	T	C	C	G	G	A	A	T	T	G	G	A	A	C	C	A	A	A	A	T	T	G	G	T	T	G	G	G	G	C	C	C	C	G	G	G	G	A	A	G	G	G	G	A	A	A	A	C	C	T	T	G	G	A	A	A	A	C	C	C	C	G	G	A	A	C	C	C	C	T	T	G	G	C	C	A	A	C	C	A	A	C	C	C	C	G	G	G	G	A	A	C	C	C	C	G	G	T	T	T	T	G	G	A	A	T	T	A	A	G	G	G	G	A	A	C	C	T	T	A	A	C	C	G	G	A	A	A	A	C	C	G	G	G	G	G	G	G	G	C	C	A	A	T	T	C	C	G	G	A	A	G	G	C	C	A	A	T	T	T	T	C	C	T	T	A	A	A	A	T	T	G	G	T	T	C	C	G	G	G	G	A	A	T	T	C	C	T	T	T	T	C	C	T	T	G	G	T	T	T	T	G	G	C	C	G	G	A	A	T	T	C	C	C	C	A	A	C	C	C	C	T	T	T	T	C	C	A	A	G	G	A	A	G	G	T	T	C	C	C	C	C	C	T	T	T	T	T	T	C	C	C	C	A	A	G	G	T	T	C	C	A	A	C	C	T	T	G	G	T	T	C	C	C	C	T	T	G	G	A	A	A	A	G	G	C	C	A	T	C	C	T	T	A	A	T	T	A	A	A	A	A	A	C	C	G	G	T	T	T	T	C	C	T	T	T	T	G	G	T	T	G	G	T	T	T	T	T	T	T	T	T	T	A	A	G	G	C	A	T	T	T	T	C	C	G	G	C	C	C	C	G	G	C	C	T	T	A	A	C	C	C	C	G	G	T	T	G	G	A	A	G	G	T	T	G	G	G	G	G	G	C	C	G	G	G	G	G	G	T	T	T	T	G	G	A	A	T	T	G	G	A	A	A	A	T	T	G	G	C	C	G	G	T	T	A	A	A	A	A	A	C	C	G	G	G	G	G	G	A	A	G	G	G	G	T	T	G	G	G	G	G	G	G	G	G	G	T	T	G	G	A	A	C	C	C	C	A	A	T	T	G	G	C	C	A	A	A	A	T	T	T	T	C	C	A	A	A	A	G	G	A	A	T	T	G	G	G	G	G	G	G	G	G	A	G	G	C	C	C	C	G	G	A	A	C	C	C	C	A	A	T	T	G	G	A	A	C	C	C	C	A	A	G	G	C	C	G	G	G	G	A	A	G	G	G	G	A	A	C	C	A	A	C	C	T	T	G	G	A	A	T	T	A	A	G	G	G	G	G	G	C	C	A	A	A	A	A	A	T	T	C	C	G	G	T	T	G	G	G	G	G	G	T	T	A	A	C	C	A	A	A	A	A	A	G	G	C	C	G	G	A	A	A	A	T	T	A	A	A	A	T	T	T	T	A	A	A	A	C	C	C	C	A	A	G	G	G	G	T	T	C	C	C	C	T	T	A	A	C	C	T	T	A	A	A	A	C	C	G	G	C	C	G	G	A	A	G	G	T	T	T	T	G	G	A	A	C	C	T	T	A	A	T	T	T	T	C	C	C	C	A	A	G	G	C	C	G	G	G	G	C	C	C	C	T	T	C	C	A	A	A	A	T	T	C	C	C	C	C	C	T	T	C	C	G	G	G	G	A	A	C	C	G	G	C	C	G	G	G	G	A	A	C	C	C	C	T	T	T	T	G	G	G	G	G	G	G	G	G	G	G	G	T	T	T	T	T	T	G	G	A	A	A	A	G	G	G	G	G	G	A	A	T	T	C	C	T	T	A	A	T	T	A	A	C	C	A	A	G	G	A	A	C	C	T	T	C	C	T	T	C	C	A	A	A	A	T	T	C	C	T	T	A	A	G	G	T	T	A	A	G	G	A	A	T	T	G	G	G	G	G	G	C	C	C	C	C	C	G	G	G	G	G	G	A	A	A	A	C	C	T	T	C	C	G	G	C	C	G	G	T	T	A	A	C	C	G	G	A	A	T	T	C	C	T	T	A	A	G	G	T	T	T	T	G	G	G	G	A	A	T	T	T	T	C	C	A	A	T	T	C	C	G	G	G	G	A	A	G	G	A	A	C	C	G	G	T	T	T	T	T	T	C	C	G	G	A	A	C	C	A	A	G	G	G	G	C	C	G	G	C	C	C	C	A	A	G	G	A	A	G	G	C	C	A	A	G	G	T	T	T	T	T	T	T	T	C	C	A	A	G	G	G	G	C	C	G	G	C	C	T	T	C	C	C	C	A	A	C	C	T	T	A	A	T	T	T	T	T	T	T	T	T	T	T	T	G	G	T	T	A	A	T	T	C	C	G	G	A	A	G	G	G	G	C	C	T	T	A	A	C	C	C	C	G	G	C	C	G	G	T	T	T	T	G	G	G	G	A	A	A	A	C	C	T	T	T	T	G	G	T	T	G	G	C	C	C	C	C	C	A	A	A	A	T	T	G	G	T	T	C	C	T	T	C	C	A	A	A	A	G	G	G	G	T	T	C	C	T	T	C	C	C	C	A	A	T	T	A	A	G	G	T	T	C	C	G	G	G	G	C	C	A	A	C	C	T	T	T	T	C	C	A	A	T	T	T	T	T	T	G	G	A	A	C	C	G	G	C	C	C	C	C	C	A	A	G	G	NA	NA	T	T	G	G	C	C	A	A	T	T	A	A	A	A	A	A	A	A	A	A	G	G	A	A	T	T	C	C	A	A	G	G	A	A	C	C	T	T	A	A	A	A	C	C	T	T	C	C	C	C	G	G	G	G	T	T	G	G	C	C	C	C	C	C	A	A	G	G	G	G	C	C	A	A	A	A	C	C	A	A	G	G	T	T	C	C	C	C	C	C	A	A	T	T	T	T	A	A	T	T	G	G	T	T	C	C	G	G	C	C	G	G	A	A	C	C	G	G	A	A	A	A	A	A	G	G	G	G	C	C	C	C	C	C	C	C	T	T	A	A	C	C	T	T	G	G	T	T	G	G	A	A	C	C	G	G	T	T	G	G	A	A	A	A	G	G	C	C	G	G	C	C	G	G	T	T	G	G	T	T	A	A	C	C	T	T	C	C	C	C	C	C	T	T	C	C	C	C	G	G	T	T	C	C	C	C	C	C	C	C	G	G	T	T	C	C	C	C	G	G	C	C	C	C	G	G	C	C	C	C	C	C	T	T	G	G	C	C	G	G	A	A	C	C	C	C	T	T	T	T	A	A	A	A	T	T	T	T	G	G	T	T	G	G	G	G	A	A	T	T	T	G	C	C	C	C	T	T	G	G	C	C	C	C	C	C	T	T	G	G	C	C	T	T	A	A	T	T	A	A	T	T	C	C	A	A	A	A	C	C	G	G	NA	NA	A	A	G	G	G	G	A	A	G	G	G	G	C	C	C	C	G	G	A	A	G	G	C	C	A	A	G	G	A	A	T	T	T	T	T	T	A	A	T	T	C	C	A	A	T	T	T	T	C	C	A	A	G	G	T	T	G	G	T	T	A	G	C	C	T	T	T	T	T	T	T	T	T	T	T	T	C	C	C	C	G	G	A	A	G	G	C	C	T	T	C	C	G	G	C	C	C	C	C	C	C	C	G	G	G	G	C	C	G	G	T	T	G	G	G	G	C	C	G	G	G	G	G	G	C	C	C	C	G	A	A	A	A	A	A	A	A	A	G	G	T	T	C	C	T	T	C	C	T	T	G	G	A	A	A	A	A	A	A	A	A	A	A	A	C	C	A	A	G	G	A	A	T	T	C	C	A	A	T	T	G	G	G	G	A	A	A	A	A	A	C	C	G	G	T	T	T	T	G	G	T	T	G	G	T	T	G	G	C	C	G	G	G	G	C	C	A	A	T	T	T	T	T	T	A	A	C	C	C	C	C	C	C	C	G	G	T	T	A	A	G	T	A	A	C	C	G	G	T	T	T	T	G	G	C	C	A	A	G	G	G	G	C	C	A	A	C	C	A	A	A	A	G	G
CC	OR157f52	NA	NA	1	NA	C	C	A	A	G	G	A	A	C	C	A	A	G	G	G	G	C	C	G	G	A	A	A	A	G	G	G	G	C	C	A	A	G	G	G	G	G	G	C	C	A	A	G	G	T	T	C	C	T	T	T	T	G	G	T	T	T	T	C	C	C	C	A	A	A	A	T	T	A	A	T	T	A	A	C	C	C	C	A	A	A	A	C	C	T	T	G	G	G	G	A	A	T	T	C	C	G	G	A	A	C	C	C	C	C	C	C	C	C	C	C	C	G	G	A	A	C	C	T	T	A	A	T	T	C	C	T	T	C	C	G	G	T	T	C	C	C	C	C	C	G	G	A	A	C	C	G	G	A	A	C	C	G	G	G	G	G	G	C	C	G	G	G	G	C	C	T	T	A	A	G	G	G	G	C	C	T	T	T	T	G	G	T	T	A	A	A	A	T	T	C	C	G	G	A	A	G	G	C	C	C	C	C	C	A	A	G	G	A	A	T	T	G	G	G	G	C	C	T	T	A	A	A	A	T	T	T	T	A	A	T	T	G	G	G	G	G	G	G	G	G	G	G	A	A	A	C	C	T	T	C	C	G	G	T	T	C	C	A	A	G	G	A	A	T	T	C	C	T	T	G	G	C	C	G	G	T	T	C	C	G	G	G	G	T	T	G	G	C	C	G	G	G	G	T	T	A	A	T	T	A	A	G	G	C	C	G	G	C	C	G	G	C	C	T	T	G	G	A	A	A	A	G	G	A	A	A	A	T	T	T	T	T	T	T	T	G	G	G	G	C	C	C	C	A	A	A	A	G	G	C	C	A	A	C	C	T	T	T	T	T	T	C	C	C	C	T	T	T	T	A	A	G	G	A	A	C	C	T	T	A	A	G	G	C	C	T	T	A	A	C	C	T	T	G	G	T	T	G	G	T	T	T	T	C	C	A	A	C	C	A	A	A	A	A	A	A	A	G	G	T	T	A	A	A	A	A	A	C	C	G	G	C	C	A	A	A	A	C	C	T	T	T	T	C	C	G	G	G	G	C	C	T	T	C	C	A	A	C	C	C	C	T	T	G	G	C	C	G	G	T	T	C	C	G	G	C	C	C	C	C	C	A	A	A	A	T	T	C	C	T	T	A	A	G	G	T	T	G	G	T	T	C	C	C	C	G	G	A	A	C	C	G	G	G	G	C	C	A	A	C	C	A	A	C	C	C	C	C	C	C	C	T	T	C	C	C	C	G	G	G	G	T	T	T	T	C	C	G	G	T	T	C	C	A	A	G	G	C	C	T	T	G	G	A	A	C	C	A	A	G	G	T	T	T	T	G	G	G	G	G	G	T	T	A	A	G	G	G	G	G	G	G	G	C	C	A	A	C	C	T	T	A	A	T	T	C	C	G	G	G	G	T	T	C	C	C	C	G	G	C	C	C	C	A	A	G	G	C	C	C	C	A	A	C	C	G	G	G	G	T	T	C	C	C	C	G	G	G	G	C	C	T	T	A	A	G	G	G	G	G	G	T	T	C	C	A	A	C	C	A	A	C	C	G	G	G	G	G	G	A	A	C	C	A	A	A	A	C	C	C	C	T	T	T	T	A	A	G	G	A	A	T	T	G	G	T	T	C	C	C	C	A	A	A	A	T	T	T	T	C	C	G	G	C	C	T	T	C	C	T	T	G	G	G	G	C	C	T	T	A	A	A	A	A	A	C	C	G	G	A	A	A	A	C	C	C	C	T	T	T	T	C	C	G	G	C	C	G	G	G	G	C	C	C	C	G	G	T	T	C	C	G	G	T	T	A	A	G	G	C	C	G	G	A	A	G	G	G	G	A	A	C	C	C	C	G	G	A	A	T	T	G	G	G	G	G	G	C	C	G	G	A	A	A	A	A	A	A	A	C	C	C	C	A	A	T	T	G	G	G	G	A	A	T	T	A	A	T	T	C	C	G	G	C	C	A	A	C	C	G	G	G	G	A	A	C	C	A	A	G	G	A	A	T	T	A	A	A	A	G	G	A	A	G	G	T	T	T	T	G	G	A	A	G	G	C	C	C	C	C	C	T	T	C	C	G	G	G	G	C	C	G	G	G	G	A	A	G	G	C	C	A	A	C	C	G	G	G	G	A	A	A	A	A	A	A	A	G	G	G	G	T	T	G	G	C	C	A	A	G	G	G	G	T	T	C	C	C	C	T	T	A	A	C	C	G	G	A	A	C	C	A	A	G	G	C	C	G	G	C	C	A	A	C	C	G	G	T	T	T	T	G	G	G	G	A	A	A	A	A	A	G	G	C	C	T	T	T	T	C	C	G	G	A	A	G	G	A	A	G	G	G	G	C	C	C	C	G	G	C	C	G	G	T	T	C	C	G	G	C	C	T	T	G	G	T	T	G	G	C	C	A	A	G	G	A	A	T	T	A	A	T	T	T	T	C	C	A	A	G	G	A	A	A	A	A	A	T	T	A	A	T	T	A	A	G	G	C	C	G	G	T	T	C	C	A	A	C	C	A	A	T	T	T	T	T	T	C	C	G	G	C	C	A	A	G	G	G	G	G	G	T	T	C	C	A	A	T	T	G	G	G	G	C	C	T	T	A	A	T	T	T	T	C	C	G	G	C	C	T	T	T	T	T	T	C	C	A	A	T	T	A	A	C	C	A	A	T	T	G	G	G	G	A	A	C	C	C	C	T	T	C	C	T	T	T	T	A	A	C	C	G	G	T	T	T	T	C	C	G	G	G	G	C	C	T	T	G	G	A	A	G	G	T	T	C	C	A	A	A	A	C	C	G	G	A	A	A	A	T	T	A	A	T	T	T	T	G	G	C	C	T	T	A	A	T	T	C	C	C	C	G	G	G	G	C	C	G	G	A	A	T	T	A	A	T	T	A	A	T	T	A	A	C	C	G	G	G	G	A	A	G	G	A	A	A	A	C	C	T	T	T	T	T	T	C	C	T	T	A	A	A	A	T	T	T	T	C	C	A	A	T	T	T	T	C	C	C	C	C	C	G	G	C	C	A	A	C	C	A	A	T	T	T	T	C	C	T	T	T	T	T	T	G	G	T	T	A	A	A	A	C	C	G	G	C	C	A	A	A	A	T	T	A	A	A	A	A	A	T	T	G	G	G	G	T	T	G	G	T	T	G	G	T	T	A	A	T	T	C	C	C	C	G	G	A	A	C	C	C	C	G	G	A	A	C	C	G	G	A	A	C	C	G	G	C	C	G	G	A	A	A	A	A	A	A	A	G	G	G	G	C	C	C	C	G	G	T	T	G	G	C	C	A	A	G	G	C	C	C	C	A	A	T	T	A	A	C	C	A	A	A	A	T	T	T	T	C	C	G	G	G	G	A	A	A	A	C	C	G	G	NA	NA	C	C	A	A	G	G	G	G	G	G	T	T	A	A	G	G	A	A	T	T	A	A	T	T	G	G	G	G	G	G	C	C	T	T	A	A	T	T	G	G	A	A	A	A	G	G	G	G	G	G	G	G	T	T	C	C	G	G	C	C	A	A	A	A	A	A	T	T	C	C	G	G	C	C	G	G	C	C	T	T	A	A	C	C	G	G	G	G	G	G	G	G	C	C	G	G	G	G	G	G	G	G	T	T	C	C	A	A	G	G	C	C	T	T	A	A	A	A	G	G	A	A	T	T	A	A	C	C	G	G	C	C	A	A	G	G	T	T	C	C	C	C	C	C	G	G	A	A	A	A	T	T	G	G	C	C	A	A	T	T	G	G	T	T	T	T	C	C	A	A	A	A	T	T	C	C	A	A	T	T	G	G	C	C	A	A	G	G	G	G	G	G	T	T	A	A	C	C	T	T	T	T	A	A	G	G	A	A	T	T	T	T	C	C	C	C	T	T	C	C	G	G	C	C	C	C	C	C	T	T	G	G	G	G	G	G	G	G	G	G	A	A	C	C	A	A	T	T	G	G	T	T	T	T	C	C	C	C	T	T	G	G	G	G	C	C	C	C	A	A	T	T	T	T	T	T	G	G	T	T	C	C	T	T	T	T	C	C	C	C	A	A	C	C	A	A	C	C	T	T	A	A	G	G	A	A	A	A	C	C	G	G	A	A	C	C	T	T	A	A	G	G	T	T	T	T	G	G	G	G	A	A	G	G	T	T	C	C	T	T	A	A	C	C	C	C	A	A	A	A	G	G	C	C	C	C	C	C	G	G	C	C	C	C	C	C	G	G	A	A	A	A	G	G	A	A	G	G	A	A	T	T	C	C	T	T	T	T	C	C	A	A	G	G	C	C	G	G	G	G	A	A	A	A	T	T	T	T	T	T	T	T	C	C	G	G	C	C	A	A	A	A	A	A	A	A	C	C	G	G	C	C	G	G	G	G	G	G	C	C	C	C	T	T	A	A	T	T	C	C	G	G	T	T	G	G	C	C	G	G	T	T	A	A	A	A	A	A	G	G	T	T	T	T	T	T	G	G	T	T	A	A	C	C	C	C	T	T	C	C	T	T	C	C	G	G	T	T	A	A	A	A	T	T	A	A	C	C	C	C	A	A	C	C	A	A	C	C	G	G	C	C	G	G	A	A	C	C	T	T	A	A	T	T	T	T	C	C	A	A	C	C	G	G	C	C	T	T	G	G	T	T	C	C	C	C	T	T	G	G	A	A	A	A	T	T	T	T	G	G	T	T	A	A	G	G	T	T	T	T	G	G	G	G	A	A	A	A	A	A	A	A	T	T	G	G	C	C	T	T	C	C	C	C	A	A	C	C	C	C	G	G	A	A	C	C	A	A	A	A	G	G	A	A	A	A	T	T	A	A	T	T	C	C	C	C	C	C	C	C	C	C	G	G	G	G	C	C	A	A	T	T	G	G	A	A	C	C	G	G	T	T	C	C	C	C	T	T	C	C	A	A	C	C	C	C	C	C	G	G	T	T	G	G	G	G	C	C	G	G	A	A	T	T	A	A	T	T	A	A	G	G	G	G	C	C	C	C	A	A	A	A	C	C	T	T	G	G	G	G	A	A	T	T	T	T	C	C	G	G	C	C	A	A	C	C	C	C	C	C	T	T	C	C	G	G	A	A	A	A	G	G	A	A	T	T	G	G	T	T	G	G	T	T	G	G	T	T	T	T	G	G	C	C	C	C	T	T	G	G	G	G	G	G	G	G	G	G	C	C	G	G	A	A	A	A	G	G	C	C	G	G	T	T	A	A	T	T	C	C	C	C	G	G	G	G	T	T	G	G	C	C	T	T	C	C	G	G	G	G	A	A	A	A	G	G	C	C	T	T	G	G	C	C	T	T	A	A	G	G	A	A	G	G	C	C	C	C	T	T	G	G	C	C	A	A	G	G	C	C	T	T	C	C	C	C	T	T	C	C	T	T	C	C	G	G	G	G	T	T	A	A	A	A	C	C	G	G	G	G	G	G	G	G	G	G	G	G	A	A	G	G	G	G	G	G	T	T	G	G	C	C	T	T	T	T	A	A	C	C	C	C	A	A	C	C	C	C	T	T	T	T	T	T	C	C	G	G	C	C	A	A	A	A	T	T	A	A	T	T	C	C	A	A	A	A	G	G	C	C	G	G	T	T	A	A	C	C	C	C	G	G	C	C	G	G	NA	NA	T	T	G	G	T	T	T	T	T	T	T	T	C	C	T	T	C	C	G	G	G	G	G	G	A	A	T	T	T	T	G	G	C	C	C	C	T	T	G	G	G	G	C	C	A	A	A	A	G	G	T	T	C	C	T	T	T	T	T	T	C	C	A	A	C	C	A	A	A	A	A	A	T	T	G	G	A	A	T	T	C	C	G	G	A	A	T	T	T	T	G	G	C	C	C	C	C	C	G	G	G	G	G	G	T	T	C	C	G	G	G	G	A	A	T	T	T	T	C	C	C	C	A	A	T	T	C	C	G	G	G	G	A	A	T	T	G	G	C	C	C	C	G	G	C	C	A	A	A	A	T	T	C	C	C	C	C	C	T	T	A	A	C	C	A	A	C	C	G	G	T	T	G	G	C	C	T	T	T	T	G	G	T	T	C	C	T	T	A	A	A	A	C	C	G	G	A	A	C	C	A	A	C	C	T	T	T	T	A	A	T	T	A	A	C	C	A	A	T	T	T	T	A	A	C	C	G	G	A	A	G	G	G	G	A	A	G	G	A	A	G	G	C	C	G	G	A	A	C	C	C	C	G	G	A	A	G	G	C	C	T	T	A	A	T	T	G	G	C	C	C	C	G	G	A	A	A	A	T	T	G	G	T	T	G	G	G	G	C	C	G	G	C	C	C	C	C	C	G	G	T	T	T	T	C	C	T	T	A	A	G	G	T	T	T	T	G	G	G	G	C	C	C	C	A	A	G	G	G	G	T	T	G	G	T	T	A	A	C	C	G	G	G	G	G	G	A	A	C	C	T	T	C	C	G	G	T	T	A	A	T	T	C	C	A	A	T	T	T	T	C	C	G	G	A	A	G	G	A	A	C	C	C	C	A	A	A	A	A	A	G	G	G	G	A	A	A	A	T	T	A	A	C	C	G	G	A	A	G	G	A	A	C	C	G	G	G	G	C	C	G	G	A	A	A	A	C	C	A	A	G	G	A	A	C	C	C	C	A	A	A	A	A	A	G	G	G	G	T	T	T	T	G	G	T	T	C	C	C	C	G	G	A	A	C	C	T	T	C	T	T	T	G	G	G	G	A	A	T	T	G	G	G	G	A	A	T	C	C	T	A	A	G	G	T	T	A	A	T	T	C	C	T	T	T	T	C	C	T	T	A	A	G	G	G	G	T	T	A	A	C	C	C	C	G	G	T	T	A	A	T	T	C	C	G	G	T	T	T	T	C	C	A	A	G	G	T	T	G	G	G	G	C	C	C	C	G	G	A	A	C	T	A	A	G	G	T	C	C	A	NA	NA	T	T	T	G	T	T	G	G	T	A	T	G	C	C	T	T	G	G	C	C	C	C	G	G	T	T	C	C	C	C	T	C	A	G	C	T	A	G	A	C	G	T	C	C	A	A	T	T	G	G	C	C	C	T	C	A	C	T	A	G	C	A	A	A	T	C	C	C	T	T	A	A	C	C	T	C	T	T	C	C	G	A	G	A	C	T	A	A	G	G	C	C	G	A	A	G	T	T	T	T	C	C	T	A	C	G	C	T	A	A	G	A	G	G	G	G	G	G	G	G	A	C	A	A	A	T	A	A	A	G	G	C	A	G	C	C	C	C	C	C	T	T	T	T	A	G	A	G	T	T	T	T	C	T	A	G	G	G	T	C	C	A	A	A	NA	NA	C	A	G	A	T	C	C	C	G	G	T	T	T	C	G	T	T	T	C	C	T	C	C	T	A	A	A	G	T	G	A	T	C	C	C	A	C	C	G	G	G	G	C	T	T	T	C	T	G	G	G	G	T	T	A	A	C	C	T	T	G	A	C	C	C	C	C	C	A	A	C	C	T	T	G	G	G	G	C	C	C	C	A	A	C	C	T	T	G	G	G	C	G	G	C	C	T	C	A	G	T	T	C	C	G	A	A	A	G	G	C	C	G	A	C	A	G	G	C	C	C	C	A	C	G	G	C	T	A	G	A	T	A	G	T	C	G	G	T	C	G	G	G	G	G	T	G	A	C	C	A	T	T	T	C	C	A	G	C	A	A	T	C	C	G	G	NA	NA	C	C	T	T	G	G	A	A	T	T	G	G	C	T	A	G	T	A	T	C	A	G	NA	NA	A	G	T	T	A	C	A	A	G	A	C	C	G	A	T	T	T	T	G	G	C	C	A	A	C	A	T	T	G	G	A	G	A	G	G	G	T	T	G	A	G	G	T	T	NA	NA	T	T	T	T	C	C	A	A	C	A	A	A	C	C	C	C	G	G	T	C	G	G	G	G	T	C	G	A	G	A	G	G	C	C	G	A	G	G	C	C	C	C	C	C	C	C	G	G	T	T	T	T	G	G	A	A	G	G	G	G	A	A	C	C	G	G	C	C	A	A	T	T	C	C	G	G	C	C	A	A	T	T	G	G	T	T	T	T	A	A	C	C	C	C	NA	NA	A	A	G	G	G	A	T	T	T	G	G	G	A	A	A	C	C	C	A	A	A	G	T	C	C	T	A	A	A	G	G	A	G	G	T	T	G	G	C	C	A	A	A	A	T	T	G	T	C	C	A	A	A	A	G	A	A	T	C	C	T	T	T	T	C	C	G	G	G	G	T	C	G	A	C	C	T	T	T	T	C	T	C	C	T	C	G	G	T	C	G	G	C	C	G	G	A	A	C	C	A	A	G	G	C	C	C	C	T	T	A	A	C	C	T	T	C	C	A	A	G	G	G	G	A	A	A	A	C	C	C	C	G	G	G	G	NA	NA	C	A	T	T	T	T	A	A	A	A	C	C	C	C	G	A	A	A	T	T	C	C	T	T	A	A	C	C	A	G	G	G	A	A	A	G	T	T	T	T	NA	NA	A	G	C	C	C	C	T	C	C	T	T	C	A	A	T	T	G	G	A	A	G	C	G	T	T	T	A	C	A	A	T	T	A	A	G	A	A	G	T	T	A	G	A	A	A	G	G	G	T	G	T	T	A	A	A	A	G	A	C	T	A	T	C	C	C	T	C	T	C	T	C	C	C	C	G	G	G	A	C	C	T	T	G	A	T	T	G	G	T	C	C	C	T	T	T	T	A	A	T	G	G	A	A	A	T	T	T	T	G	A	A	A	G	G	T	T	A	G	G	G	C	G	G	A	T	C	T	T	A	A	C	C	A	A	G	G	G	G	T	T	C	C	T	T	C	C	G	G	G	G	A	A	C	C	T	T	T	T	C	C	G	G	A	A	A	A	T	T	A	A	T	T	G	G	C	C	C	C	A	A	A	A	A	A	G	G	G	G	T	T	G	G	A	A	A	C	T	C	T	T	T	T	C	C	G	G	G	A	T	T	G	G	T	T	A	T	A	G	G	C	T	A	C	C	T	T	C	C	T	G	C	C	T	G	T	C	C	T	C	C	T	C	A	C	T	T	G	A	T	C	A	A	C	C	C	C	T	T	G	G	C	C	G	G	C	C	A	A	T	T	G	G	C	C	A	A	A	G	C	T	G	A	G	A	C	G	T	G	G	G	A	A	C	C	C	C	T	T	A	A	G	A	A	A	C	C	C	C	A	G	C	A	A	G	NA	NA	T	T	C	C	C	C	A	A	A	A	A	A	C	C	G	G	A	A	G	G	G	G	T	T	G	G	G	G	NA	NA	A	A	T	T	G	G	A	G	G	A	T	T	C	C	C	C	G	G	C	C	C	T	T	T	G	G	A	A	T	G	A	A	T	C	T	A	A	A	C	C	T	T	A	A	C	C	T	T	T	T	A	A	C	C	T	C	A	A	C	C	A	A	G	G	G	G	C	C	T	T	G	G	C	A	A	G	NA	NA	T	T	T	T	A	A	T	T	T	C	T	G	T	T	G	G	G	G	G	A	G	G	A	T	C	C	A	G	G	G	G	G	A	A	C	C	G	G	C	T	NA	NA	G	G	A	G	G	G	G	G	G	G	G	G	A	A	C	C	G	G	C	C	T	T	C	C	G	G	A	A	T	T	T	T	C	C	T	G	T	C	G	G	T	T	C	C	C	C	A	A	G	G	C	T	G	G	A	A	G	G	C	C	T	T	T	T	C	C	G	G	A	A	T	T	C	T	C	C	G	G	T	C	T	C	C	T	T	T	T	T	C	C	T	T	A	A	T	T	A	C	T	T	NA	NA	T	C	T	T	G	G	G	A	A	G	A	G	T	C	C	C	A	A	A	A	A	A	C	C	G	G	A	A	A	A	G	G	A	A	A	A	A	A	T	T	G	G	A	A	C	C	A	A	C	C	A	A	G	G	T	T	C	C	G	G	G	G	C	C	T	T	A	A	A	A	G	G	C	C	C	C	A	A	G	G	G	G	T	T	G	G	T	T	G	G	G	A	C	C	G	G	T	T	A	A	A	A	A	A	G	G	G	G	G	T	T	T	A	A	A	A	C	C	C	T	T	A	A	A	C	C	C	C	G	G	T	T	T	C	G	G	C	C	G	G	A	A	A	A	A	G	A	G	C	T	C	C	T	C	NA	NA	A	A	C	C	T	T	C	A	G	A	C	C	A	A	A	A	T	G	C	C	G	G	C	C	T	T	C	C	A	G	A	A	T	T	T	T	C	C	G	G	A	A	G	G	C	C	A	A	NA	NA	C	C	G	G	T	T	T	T	T	T	G	C	C	C	A	A	A	A	G	G	T	T	C	C	C	T	A	G	NA	NA	A	A	A	A	G	G	T	T	T	T	G	G	A	G	A	A	G	G	C	C	G	G	C	C	G	G	G	A	A	A	A	A	NA	NA	G	C	A	A	NA	NA	NA	NA	T	T	C	C	G	C	C	C	G	G	G	A	C	C	A	A	G	C	A	G	T	T	NA	NA	G	G	G	G	C	A	T	T	G	A	A	G	G	T	A	G	C	G	A	A	C	T	A	G	C	G	C	G	G	T	T	C	A	A	T	T	C	C	C	C	T	T	A	A	A	C	C	C	C	C	G	A	C	C	A	A	G	G	A	G	C	T	G	G	T	T	T	T	G	G	G	A	C	C	C	G	T	C	C	C	C	C	NA	NA	A	A	T	G	C	C	T	T	C	C	T	T	A	G	G	G	T	A	T	A	C	T	C	T	C	C	C	C	T	T	C	T	C	C	T	T	T	T	T	T	A	A	A	A	G	G	A	G	G	T	G	G	T	C	C	C	G	A	T	T	G	T	C	C	T	T	A	G	C	C	T	T	T	T	G	G	C	C	T	T	C	C	C	C	T	T	C	C	A	A	A	A	C	T	T	C	A	A	A	A	A	A	A	A	C	C	T	T	A	A	G	G	C	C	C	C	T	T	NA	NA	C	C	G	G	T	C	C	T	G	G	T	C	C	C	T	T	A	A	A	A	G	G	T	T	A	A	G	G	C	T	C	C	C	T	C	A	A	A	G	G	C	C	G	G	C	C	T	T	G	G	A	A	G	A	G	G	T	T	G	G	G	A	G	A	G	G	G	G	NA	NA	A	T	T	T	G	A	C	C	T	T	C	C	A	G	T	T	T	T	T	T	A	A	G	G	A	A	G	G	NA	NA	T	T	A	A	C	C	G	G	C	C	T	T	G	G	T	T	G	G	C	C	G	G	C	C	T	T	C	C	T	T	G	G	G	G	C	C	C	C	C	C	G	G	G	G	T	T	C	C	T	T	C	C	T	T	T	T	A	A	T	T	G	G	G	G	T	T	C	C	G	A	G	G	G	T	C	C	G	G	C	A	G	G	C	C	G	G	G	A	A	G	G	G	C	C	G	G	C	C	G	G	C	C	T	T	C	C	G	G	C	C	T	T	C	C	C	C	G	G	A	A	A	A	T	T	A	A	G	G	C	C	A	A	T	T	G	G	A	A	A	A	T	T	A	A	G	G	T	T	G	G	C	C	T	T	G	G	T	T	A	A	G	G	A	A	G	G	G	A	G	G	A	G	C	A	C	C	T	T	G	A	T	C	C	T	C	G	T	T	A	A	A	A	T	T	A	A	A	A	A	A	T	T	G	G	C	C	C	C	C	C	T	T	T	T	G	G	C	C	C	C	C	C	G	G	C	C	G	G	G	G	T	T	A	A	A	A	A	A	G	G	T	T	C	C	A	A	C	C	T	T	T	T	T	T	G	G	A	G	C	T	T	T	G	G	A	A	A	A	T	T	G	G	A	C	A	C	C	T	G	G	A	A	G	G	T	T	C	C	G	G	C	C	C	C	C	C	A	A	G	T	T	A	G	G	A	A	A	G	A	A	T	A	T	A	G	G	C	T	A	C	T	T	T	T	C	A	G	G	C	C	A	A	A	C	C	C	T	T	A	A	A	A	A	A	G	A	A	A	C	A	G	G	C	A	G	G	C	C	G	A	G	G	C	C	C	T	G	G	C	C	C	C	T	C	C	T	T	T	G	G	G	A	C	C	G	G	C	C	G	G	C	C	T	T	G	G	A	A	T	T	A	A	A	A	G	G	G	G	G	G	G	G	C	C	C	T	A	A	T	T	G	G	G	G	C	C	T	T	T	T	G	G	G	G	A	A	G	G	G	G	T	T	G	G	C	C	G	G	A	A	T	T	G	G	T	T	A	A	G	G	G	G	T	T	C	C	C	C	T	T	G	G	G	G	A	A	C	C	C	C	T	T	T	T	G	G	T	T	T	T	T	T	C	C	T	T	G	G	G	G	G	G	G	G	C	C	A	A	A	A	G	G	A	A	T	T	A	A	G	G	A	A	G	A	A	A	A	A	G	G	C	C	G	G	T	T	G	G	T	T	T	T	G	G	G	G	A	A	T	T	G	G	C	C	T	T	G	G	C	C	A	A	T	T	T	T	C	C	A	A	G	G	T	T	C	C	G	G	G	G	C	C	T	T	T	T	G	G	T	T	C	C	C	C	G	G	T	T	T	T	T	T	C	C	T	T	C	C	G	G	C	C	T	T	A	A	C	C	C	C	T	T	C	C	A	A	A	A	T	T	C	C	A	A	A	A	C	C	G	G	G	G	G	G	A	A	A	A	C	C	A	A	A	A	C	C	T	T	G	G	T	T	A	A	A	A	A	A	G	G	C	C	T	T	G	G	A	A	T	T	G	G	G	G	T	T	G	G	A	A	T	T	A	A	T	T	A	A	A	A	G	G	C	C	G	G	A	A	C	C	G	G	G	G	G	G	A	A	A	A	T	T	C	C	G	G	G	G	T	T	T	T	G	G	C	C	T	T	C	C	G	G	C	C	A	A	T	T	G	G	G	G	T	T	G	G	T	T	C	C	C	C	C	C	A	A	G	G	A	A	G	G	G	G	A	A	A	A	G	G	T	T	C	C	A	A	A	A	C	C	C	C	C	C	G	G	C	C	G	G	A	A	G	G	G	G	G	G	C	C	C	C	T	T	A	A	A	A	G	G	A	A	G	G	A	A	C	C	A	A	A	A	A	A	T	T	C	C	T	T	G	G	C	C	C	C	T	T	C	C	A	A	C	C	T	T	G	G	G	G	A	A	T	T	A	A	A	A	A	A	C	C	G	G	C	C	G	G	T	T	C	C	T	T	C	C	C	C	A	A	T	T	T	T	T	T	C	C	A	A	C	C	T	T	A	A	C	C	T	T	G	G	C	C	C	C	G	G	A	A	C	C	C	C	C	C	G	G	A	A	T	T	A	A	T	T	T	T	A	A	T	T	G	G	T	T	T	T	A	A	G	G	C	C	C	C	C	C	A	A	T	T	G	G	A	A	G	G	C	C	G	G	T	T	C	C	G	G	C	C	C	C	C	C	C	C	G	G	A	A	G	G	C	C	T	T	G	G	A	A	A	A	G	G	A	A	A	A	C	C	G	G	A	A	G	G	G	G	C	C	A	A	C	C	A	A	A	A	C	C	T	T	G	G	A	A	G	G	A	A	C	C	T	T	C	C	G	G	A	A	A	A	T	T	G	G	T	T	G	G	A	A	C	C	G	G	T	T	A	A	A	A	G	G	G	G	C	C	A	A	G	G	T	T	C	C	C	C	G	G	C	C	C	C	C	C	T	T	G	G	C	C	C	C	G	G	T	T	G	G	T	T	G	G	C	C	T	T	C	C	T	T	A	A	C	C	T	T	A	A	A	A	C	C	A	A	G	G	G	G	T	T	A	A	G	G	C	C	G	G	C	C	G	G	G	G	C	C	G	G	T	T	G	G	A	A	A	A	C	C	C	C	A	A	C	C	C	C	A	A	T	T	C	C	T	T	T	T	G	G	G	G	G	G	C	C	G	G	T	T	G	G	C	C	A	A	C	C	G	G	T	T	A	A	T	T	C	C	A	A	C	C	T	T	A	A	C	C	T	T	C	C	A	A	G	G	G	G	T	T	C	C	G	G	C	C	G	G	C	C	A	A	T	T	T	T	C	C	G	G	C	C	C	C	T	T	T	T	G	G	T	T	G	G	A	A	A	A	T	T	G	G	A	A	G	G	C	C	G	G	T	T	G	G	G	G	C	C	C	C	G	G	A	A	G	G	C	C	A	A	A	A	G	G	C	C	C	C	T	T	A	A	C	C	C	C	G	G	G	G	G	G	T	T	G	G	T	T	C	C	T	T	C	C	T	T	G	G	A	A	G	G	G	G	T	T	C	C	T	T	T	T	C	C	C	C	G	G	C	C	G	G	T	T	C	C	C	C	A	A	A	A	A	A	C	C	C	C	A	A	A	A	T	T	C	C	A	A	A	A	T	T	G	G	A	A	C	C	A	A	A	A	G	G	C	C	G	G	T	T	A	A	A	A	C	C	A	A	G	G	T	T	A	A	A	A	A	A	A	A	A	A	C	C	A	A	A	A	G	G	G	G	G	G	A	A	G	G	G	G	C	C	G	G	G	G	A	A	C	C	A	A	C	C	G	G	T	T	T	T	C	C	G	G	T	T	G	G	C	C	G	G	A	A	T	T	A	A	C	C	G	G	C	C	T	T	C	C	T	T	A	A	C	C	G	G	T	T	A	A	G	G	C	C	T	T	T	T	A	A	C	C	T	T	G	G	T	T	G	G	C	C	C	C	G	G	G	G	A	A	G	G	G	G	C	C	A	A	G	G	A	A	C	C	G	G	C	C	A	A	T	T	C	C	G	G	A	A	G	G	A	A	T	T	G	G	T	T	A	A	T	T	A	A	G	G	C	C	A	A	C	C	T	T	NA	NA	C	C	T	T	T	T	T	T	C	C	G	G	G	G	G	G	C	C	C	C	A	A	C	C	T	T	C	C	G	G	C	C	G	G	T	T	G	G	T	T	C	C	T	T	T	T	A	A	G	G	T	T	C	C	C	C	T	T	G	G	G	G	T	T	T	T	C	C	G	G	C	C	A	A	C	C	C	C	T	T	G	G	C	C	C	C	C	C	C	C	C	C	T	T	A	A	C	C	G	G	G	G	C	C	T	T	T	T	C	C	T	T	T	T	G	G	C	C	T	T	C	C	T	T	A	A	G	G	C	C	C	C	C	C	C	C	A	A	G	G	T	T	A	A	T	T	G	G	T	T	T	T	T	T	C	C	C	C	C	C	T	T	C	C	C	C	C	C	A	A	A	A	C	C	C	C	T	T	C	C	T	T	T	T	G	G	G	G	G	G	G	G	T	T	T	T	G	G	G	G	T	T	A	A	T	T	T	T	A	A	T	T	G	G	T	T	G	G	G	G	G	G	T	T	C	C	C	C	T	T	G	G	A	A	T	T	G	G	T	T	A	A	C	C	A	A	G	G	A	A	G	G	C	C	C	C	C	C	G	G	C	C	T	T	T	T	G	G	C	C	G	G	G	G	G	G	C	C	A	A	C	C	C	C	G	G	A	A	C	C	C	C	G	G	T	T	G	G	G	G	G	G	A	A	A	A	C	C	G	G	A	A	A	A	G	G	C	C	A	A	C	C	A	A	C	C	C	C	T	T	G	G	C	C	T	T	C	C	G	G	T	T	G	G	A	A	T	T	A	A	T	T	G	G	C	C	A	A	G	G	T	T	C	C	T	T	G	G	T	T	T	T	A	A	A	A	A	A	A	A	T	T	T	T	A	A	C	C	C	C	A	A	G	G	G	G	A	A	G	G	C	C	C	C	G	G	G	G	G	G	A	A	A	A	C	C	T	T	C	C	T	T	G	G	G	G	T	T	G	G	A	A	C	C	C	C	A	A	G	G	C	C	C	C	T	T	A	A	A	A	T	T	C	C	T	T	C	C	T	T	G	G	A	A	A	A	C	C	G	G	T	T	C	C	G	G	C	C	C	C	T	T	G	G	A	A	C	C	G	G	C	C	G	G	C	C	C	C	G	G	T	T	T	T	C	C	T	T	A	A	C	C	T	T	A	A	T	T	A	A	G	G	A	A	C	C	C	C	T	T	G	G	T	T	C	C	G	G	G	G	T	T	T	T	A	A	G	G	A	A	C	C	T	T	T	T	G	G	G	G	C	C	A	A	A	A	A	A	C	C	T	T	T	T	A	A	T	T	G	G	T	T	A	A	G	G	A	A	T	T	C	C	C	C	C	C	G	G	A	A	A	A	G	G	A	A	C	C	T	T	A	A	A	A	G	G	G	G	G	G	G	G	T	T	G	G	T	T	G	G	G	G	G	G	A	A	T	T	A	A	C	C	G	G	C	C	C	C	C	C	C	C	T	T	T	T	A	A	C	C	G	G	G	G	G	G	G	G	G	G	T	T	A	A	C	C	G	G	T	T	C	C	A	A	T	T	A	A	G	G	A	A	G	G	T	T	A	A	C	C	A	A	C	C	C	C	C	C	C	C	C	C	G	G	A	A	C	C	T	T	T	T	T	T	A	A	G	G	G	G	T	T	A	A	C	C	A	A	T	T	C	C	A	A	T	T	G	G	G	G	A	A	G	G	A	A	A	A	C	C	G	G	T	T	A	A	C	C	T	T	G	G	T	T	T	T	G	G	C	C	C	C	C	C	T	T	A	A	T	T	G	G	G	G	A	A	G	G	A	A	T	T	G	G	C	C	G	G	C	C	T	T	A	A	T	T	G	G	A	A	A	A	G	G	A	A	G	G	A	A	T	T	C	C	G	G	T	T	G	G	A	A	T	T	A	A	A	A	G	G	A	A	G	G	G	G	A	A	T	T	C	C	A	A	A	A	G	G	T	T	A	A	T	T	T	T	A	A	T	T	C	C	C	C	T	T	T	T	T	T	A	A	T	T	G	G	T	T	C	C	G	G	G	G	A	A	A	A	C	C	G	G	T	T	C	C	A	A	C	C	C	C	A	A	A	A	G	G	G	G	G	G	T	T	G	G	C	C	C	C	G	G	A	A	C	C	C	C	A	A	G	G	C	C	T	T	G	G	G	G	G	G	T	T	A	A	A	A	T	T	T	T	T	T	C	C	G	G	T	T	A	A	C	C	G	G	A	A	T	T	A	A	A	A	A	A	C	C	G	G	A	A	C	C	C	C	C	C	T	T	T	T	T	T	G	G	A	A	T	T	A	A	C	C	C	C	C	C	C	C	T	T	G	G	C	C	G	G	A	A	A	A	C	C	C	C	C	C	A	A	A	A	C	C	A	A	C	C	A	A	T	T	G	G	G	G	G	G	A	A	A	A	T	T	T	T	G	G	G	G	A	A	C	C	T	T	C	C	C	C	A	A	G	G	G	G	A	A	A	A	C	C	C	C	A	A	C	C	A	A	T	T	C	C	C	C	G	G	A	A	C	C	G	G	C	C	T	T	G	G	C	C	G	G	C	C	C	C	C	C	A	A	T	T	C	C	G	G	T	T	T	T	T	T	G	G	G	G	T	T	C	C	A	A	A	A	A	A	A	A	T	T	T	T	T	T	A	A	A	A	G	G	G	G	G	G	T	T	C	C	A	A	NA	NA	C	C	T	T	G	G	G	G	C	C	A	A	G	G	T	T	A	A	G	G	G	G	T	T	C	C	T	T	T	T	A	A	T	T	A	A	T	T	C	C	C	C	C	C	T	T	C	C	G	G	C	C	T	T	G	G	A	A	T	T	G	G	T	T	T	T	G	G	A	A	T	T	G	G	T	T	C	C	C	C	A	A	G	G	G	G	G	G	A	A	C	C	C	C	A	A	T	T	C	C	A	A	G	G	A	A	G	G	C	C	T	T	T	T	G	G	C	C	T	T	G	G	T	T	A	A	A	A	G	G	A	A	T	T	G	G	G	G	A	A	C	C	A	A	T	T	T	T	C	C	G	G	C	C	C	C	G	G	C	C	A	A	T	T	C	C	C	C	C	C	A	A	C	C	G	G	G	G	A	A	C	C	T	T	T	T	A	A	G	G	A	A	G	G	T	T	A	A	T	T	G	G	A	A	A	A	A	A	T	T	T	T	T	T	C	C	G	G	T	T	G	G	A	A	A	A	A	A	T	T	C	C	T	T	C	C	C	C	T	T	T	T	T	T	A	A	A	A	C	C	C	C	A	A	G	G	T	T	A	A	C	C	T	T	T	T	G	G	T	T	G	G	G	G	G	G	T	T	A	A	A	A	G	G	T	T	G	G	A	A	G	G	A	A	G	G	A	A	A	A	T	T	C	C	T	T	G	G	C	C	T	T	NA	NA	G	G	T	T	A	A	T	T	T	T	G	G	A	A	A	A	A	A	T	T	G	G	T	T	C	C	C	C	T	T	C	C	C	C	G	G	C	C	C	C	A	A	C	C	G	G	C	C	C	C	C	C	G	G	C	C	C	C	C	C	C	C	A	A	NA	NA	A	A	T	T	C	C	T	T	C	C	T	T	A	A	A	A	A	A	A	A	C	C	A	A	C	C	C	C	T	T	C	C	G	G	A	A	G	G	A	A	G	G	T	T	G	G	G	G	A	A	C	C	A	A	C	C	T	T	C	C	G	G	T	T	T	T	C	C	T	T	A	A	A	A	A	A	T	T	A	A	T	T	A	A	A	A	G	G	G	G	C	C	G	G	G	G	C	C	C	C	A	A	A	A	A	A	G	G	G	G	C	C	G	G	A	A	T	T	T	T	C	C	C	C	NA	NA	T	T	T	T	G	G	A	A	T	T	C	C	C	C	G	G	G	G	A	A	A	A	C	C	G	G	G	G	A	A	G	G	A	A	C	C	A	A	A	A	C	C	T	T	G	G	T	T	A	A	G	G	G	G	G	G	G	G	A	A	G	G	C	C	T	T	G	G	A	A	C	C	C	C	G	G	C	C	G	G	C	C	A	A	T	T	C	C	G	G	C	C	A	A	T	T	T	T	G	G	C	C	G	G	A	A	A	A	T	T	C	C	A	A	G	G	T	T	C	C	A	A	G	G	T	T	T	T	A	A	C	C	G	G	G	G	T	T	A	A	T	T	A	A	G	G	A	A	G	G	G	G	G	G	G	G	A	A	T	T	G	G	C	C	C	C	A	A	C	C	A	A	T	T	T	T	G	G	T	T	A	A	A	A	T	T	T	T	G	G	G	G	A	A	C	C	A	A	G	G	T	T	C	C	G	G	A	A	C	C	G	G	A	A	A	A	G	G	G	G	C	C	C	C	G	G	T	T	C	C	C	C	G	G	G	G	C	C	C	C	G	G	C	C	A	A	G	G	T	T	G	G	A	A	T	T	G	G	G	G	A	A	A	A	G	G	G	G	C	C	T	T	C	C	T	T	C	C	C	C	G	G	T	T	G	G	A	A	C	C	A	A	C	C	G	G	A	A	G	G	T	T	A	A	G	G	T	T	G	G	A	A	G	G	A	A	G	G	A	A	A	A	A	A	T	T	C	C	G	G	T	T	A	A	G	G	T	T	A	A	T	T	C	C	A	A	G	G	A	A	T	T	G	G	A	A	A	A	G	G	G	G	A	A	A	A	C	C	A	A	C	C	G	G	C	C	C	C	G	G	C	C	C	C	C	C	T	T	A	A	C	C	G	G	C	C	C	C	G	G	G	G	C	C	C	C	C	C	A	A	G	G	A	A	C	C	T	T	T	T	C	C	G	G	C	C	A	A	T	T	G	G	G	G	T	T	G	G	G	G	G	G	T	T	C	C	A	A	T	T	A	A	G	G	A	A	A	A	C	C	A	A	G	G	C	C	T	T	A	A	T	T	C	C	G	G	G	G	T	T	A	A	G	G	T	T	G	G	T	T	A	A	G	G	C	C	G	G	A	A	C	C	T	T	C	C	T	T	T	T	G	G	A	A	A	A	T	T	G	G	G	G	A	A	G	G	T	T	A	A	C	C	G	G	C	C	A	A	A	A	G	G	C	C	C	C	T	T	G	G	T	T	A	A	G	G	C	C	G	G	A	A	G	G	T	T	C	C	G	G	A	A	C	C	G	G	T	T	T	T	G	G	G	G	T	T	G	G	T	T	T	T	G	G	T	T	C	C	T	T	A	A	G	G	T	T	C	C	G	G	G	G	G	G	C	C	G	G	G	G	C	C	T	T	A	A	G	G	G	G	C	C	A	A	A	A	T	T	T	T	T	T	T	T	G	G	G	G	T	T	T	T	A	A	C	C	C	C	C	C	G	G	G	G	T	T	C	C	G	G	C	C	G	G	C	C	C	C	C	C	C	C	A	A	T	T	T	T	A	A	T	T	T	T	C	C	T	T	C	C	T	T	C	C	C	C	C	C	A	A	C	C	A	A	A	A	A	A	A	A	A	A	A	A	G	G	C	C	G	G	G	G	C	C	T	T	C	C	G	G	A	A	G	G	C	C	T	T	A	A	T	T	C	C	T	T	G	G	A	A	C	C	C	C	G	G	G	G	G	G	G	G	C	C	G	G	T	T	A	A	G	G	A	A	C	C	T	T	A	A	T	T	T	T	C	C	C	C	C	C	G	G	G	G	A	A	G	G	A	A	C	C	C	C	G	G	T	T	C	C	G	G	C	C	C	C	G	G	C	C	C	C	T	T	T	T	C	C	G	G	T	T	A	A	T	T	C	C	A	A	G	G	A	A	A	A	T	T	G	G	G	G	T	T	G	G	C	C	C	C	A	A	T	T	G	G	G	G	C	C	T	T	C	C	T	T	C	C	C	C	C	C	A	A	G	G	G	G	A	A	C	C	T	T	G	G	C	C	C	C	A	A	G	G	G	G	T	T	T	T	C	C	T	T	A	A	T	T	C	C	G	G	T	T	T	T	T	T	G	G	C	C	T	T	A	A	G	G	A	A	C	C	T	T	C	C	G	G	T	T	G	G	A	A	C	C	A	A	T	T	G	G	C	C	T	T	A	A	C	C	G	G	A	A	A	A	G	G	G	G	A	A	A	A	C	C	G	G	C	C	A	A	G	G	C	C	G	G	A	A	C	C	T	T	T	T	G	G	G	G	G	G	G	G	C	C	C	C	C	C	G	G	C	C	T	T	C	C	G	G	C	C	C	C	C	C	G	G	T	T	C	C	A	A	A	A	C	C	C	C	T	T	A	A	C	C	A	A	T	T	T	T	G	G	C	C	G	G	C	C	A	A	C	C	G	G	G	G	T	T	T	T	C	C	C	C	T	T	A	A	G	G	T	T	G	G	G	G	A	A	T	T	T	T	A	A	C	C	C	C	C	C	T	T	C	C	T	T	A	A	A	A	T	T	C	C	A	A	A	A	C	C	A	A	T	T	A	A	T	T	C	C	A	A	A	A	G	G	A	A	A	A	G	G	G	G	G	G	C	C	A	A	C	C	G	G	C	C	G	G	T	T	G	G	A	A	A	A	C	C	A	A	G	G	C	C	A	A	C	C	G	G	G	G	T	T	G	G	C	C	C	C	T	T	T	T	A	A	G	G	C	C	G	G	A	A	A	A	G	G	C	C	T	T	T	T	A	A	G	G	G	G	G	G	T	T	C	C	A	A	G	G	C	C	T	T	T	T	G	A	G	G	C	C	T	T	G	G	G	G	A	A	T	T	C	C	T	T	C	C	C	C	C	C	G	G	T	T	G	G	A	A	T	T	G	G	G	G	C	C	T	T	G	G	C	C	A	A	A	A	C	C	C	C	A	A	T	T	T	T	A	A	T	T	A	A	C	C	G	G	G	G	T	T	G	G	A	A	T	T	C	C	C	C	C	C	T	T	T	T	A	A	A	A	A	A	T	T	C	C	C	C	C	C	T	T	A	A	T	T	G	G	C	C	G	G	C	C	A	A	C	C	G	G	C	C	G	G	A	A	T	T	G	G	A	A	A	A	T	T	G	G	A	A	A	A	A	A	T	T	C	C	C	C	T	T	C	C	A	A	C	C	C	C	C	C	A	A	G	G	A	A	C	C	G	G	T	T	A	A	C	C	C	C	A	A	T	T	A	A	A	A	G	G	C	C	C	C	A	A	G	G	T	T	G	G	A	A	G	G	T	T	C	C	T	T	T	T	C	C	G	G	C	C	C	C	G	G	G	G	T	T	C	C	T	T	T	T	A	A	C	C	C	C	G	G	T	T	T	T	A	A	T	T	G	G	A	A	T	T	T	T	A	A	C	C	T	T	A	A	C	C	A	A	T	T	A	A	T	T	G	G	T	T	C	C	A	A	G	G	G	G	C	C	A	A	C	C	G	G	C	C	A	A	T	T	C	C	A	A	G	G	T	T	C	C	G	G	A	A	G	G	G	G	T	T	T	T	A	A	G	G	C	C	C	C	C	C	C	C	G	G	G	G	A	A	G	G	A	A	C	C	G	G	A	A	G	G	C	C	A	A	A	A	C	C	G	G	T	T	C	C	T	T	A	A	G	G	A	A	C	C	G	G	G	G	A	A	G	G	T	T	A	A	A	A	T	T	C	C	T	T	A	A	A	A	G	G	C	C	T	T	C	C	C	C	C	C	A	A	C	C	C	C	T	T	T	T	A	A	C	C	T	T	G	G	T	T	A	A	G	G	A	A	C	C	T	T	G	G	A	A	C	C	T	T	A	A	T	T	A	A	A	A	C	C	G	G	G	G	A	A	A	A	G	G	G	G	T	T	G	G	C	C	A	A	G	G	T	T	A	A	C	C	G	G	C	C	A	A	C	C	T	T	A	A	A	A	T	T	T	T	C	C	A	A	NA	NA	A	A	C	C	G	G	C	C	A	A	C	C	G	G	T	T	A	A	C	C	T	T	T	T	G	G	T	T	A	A	T	T	T	T	G	G	C	C	A	A	A	A	A	A	C	C	T	T	A	A	G	G	A	A	T	T	C	C	T	T	G	G	C	C	A	A	T	T	G	G	C	C	C	C	T	T	A	A	A	A	T	T	T	T	T	T	A	A	G	G	T	T	T	T	C	C	G	G	G	G	G	G	A	A	T	T	T	T	A	A	C	C	A	A	A	A	C	C	A	A	T	T	NA	NA	A	A	T	T	T	T	A	A	C	C	G	G	G	G	A	A	C	C	A	A	C	C	G	G	G	G	C	C	G	G	G	G	G	G	T	T	A	A	C	C	G	G	C	C	T	T	C	C	T	T	A	A	G	G	C	C	T	T	A	A	C	C	A	A	C	C	G	G	A	A	A	A	A	A	G	G	G	G	G	G	A	A	A	A	G	G	A	A	T	T	C	C	T	T	A	A	C	C	G	G	C	C	T	T	C	C	C	C	G	G	G	G	T	T	T	T	C	C	T	T	A	A	G	G	G	G	G	G	T	T	T	T	T	T	T	T	C	C	G	G	G	G	C	C	C	C	C	C	C	C	T	T	G	G	C	C	T	T	G	G	C	C	G	G	T	T	G	G	T	T	A	A	G	G	G	G	C	C	A	A	C	C	C	C	A	A	G	G	T	T	T	T	T	T	C	C	A	A	A	A	G	G	T	T	A	A	T	T	T	T	C	C	A	A	G	G	T	T	C	C	C	C	C	C	G	G	T	T	T	T	T	T	T	T	G	G	C	C	G	G	C	C	A	A	G	G	C	C	T	T	G	G	G	G	G	G	C	C	T	T	G	G	G	G	C	C	C	C	G	G	A	A	T	T	T	T	A	A	C	C	A	A	C	C	G	G	C	C	T	T	A	A	C	C	A	A	C	C	G	G	A	A	G	G	C	C	C	C	G	G	T	T	A	A	T	T	T	T	C	C	T	T	C	C	A	A	G	G	T	T	A	A	G	G	T	T	A	A	G	G	A	A	A	A	G	G	A	A	G	G	A	A	G	G	A	A	C	C	A	A	C	C	A	A	C	C	T	T	T	T	C	C	C	C	T	T	G	G	G	A	A	A	A	A	G	G	T	T	A	A	T	T	A	A	C	C	C	C	C	C	C	C	T	T	G	G	G	G	A	A	C	C	C	C	A	A	G	G	T	T	C	C	A	A	T	T	G	G	T	T	A	A	C	C	T	T	C	C	C	C	G	G	A	A	G	G	G	G	G	G	C	C	T	T	G	G	T	T	C	C	T	T	T	T	A	A	G	G	C	C	A	A	G	G	G	G	C	C	G	G	G	G	C	C	C	C	C	C	T	T	C	C	G	G	A	A	C	C	C	C	A	A	G	G	C	C	A	A	C	C	C	C	C	C	C	C	C	C	G	G	C	C	C	C	C	C	A	A	T	T	A	A	A	A	C	C	C	C	A	A	G	G	G	G	G	G	T	T	G	G	A	A	A	A	C	C	A	A	T	T	A	A	C	C	G	G	C	C	A	A	G	G	C	C	A	A	G	G	G	G	T	T	G	G	T	T	T	T	G	G	A	A	A	A	T	T	A	A	A	A	C	C	T	T	C	C	G	G	C	C	C	C	C	C	T	T	C	C	A	A	C	C	G	G	A	A	G	G	A	A	G	G	G	G	C	C	A	A	T	T	C	C	G	G	G	G	G	G	G	G	A	A	G	G	T	T	T	T	C	C	C	C	A	A	G	G	G	G	C	C	A	A	A	A	T	T	T	T	T	T	G	G	A	A	A	A	T	T	G	G	T	T	A	A	C	C	G	G	A	A	A	A	C	C	T	T	A	A	T	T	A	A	T	T	C	C	C	C	T	T	C	C	T	T	A	A	C	C	A	A	C	C	T	T	T	T	T	T	T	T	G	G	A	A	A	A	T	T	C	C	A	A	T	T	C	C	T	T	A	A	T	T	T	T	T	T	C	C	G	G	C	C	T	T	T	T	A	A	T	T	A	A	G	G	C	C	T	T	A	A	T	T	C	C	A	A	G	G	C	C	G	G	G	G	T	T	G	G	T	T	G	G	T	T	C	C	C	C	C	C	T	T	C	C	G	G	G	G	T	T	T	T	A	A	C	C	C	C	A	A	T	T	A	A	T	T	G	G	T	T	T	T	G	G	C	C	T	T	A	A	T	T	A	A	A	A	G	G	G	G	C	C	T	T	A	A	C	C	C	C	A	A	C	C	A	A	G	G	A	A	G	G	C	C	A	A	C	C	C	C	G	G	C	C	G	G	G	G	T	T	T	T	G	G	A	A	G	G	G	G	T	T	C	C	T	T	T	T	C	C	A	A	G	G	A	A	T	T	C	C	G	G	A	A	C	C	T	T	T	T	A	A	G	G	C	C	G	G	T	T	G	G	A	A	C	C	A	A	T	T	C	C	C	C	A	A	G	G	G	G	G	G	C	C	T	T	A	A	T	T	G	G	C	C	A	A	T	T	A	A	C	C	C	C	T	T	G	G	A	A	C	C	A	A	T	T	T	T	A	A	A	A	C	C	T	T	A	A	T	T	G	G	C	C	T	T	T	T	A	A	NA	NA	G	G	C	C	C	C	G	G	C	C	T	T	C	C	G	G	A	A	T	T	G	G	G	G	A	A	T	T	G	G	A	A	T	T	T	T	A	A	A	A	T	T	C	C	T	T	T	T	T	T	G	G	A	A	A	A	C	C	T	T	A	A	C	C	T	T	C	C	G	G	T	T	A	A	G	G	T	T	G	G	A	A	T	T	G	G	T	T	C	C	T	T	G	G	G	G	G	G	T	T	C	C	G	G	G	G	C	C	G	G	C	C	C	C	G	G	T	T	T	T	T	T	G	G	A	A	A	A	T	T	T	T	C	C	G	G	T	T	G	G	G	G	C	C	T	T	T	T	C	C	T	T	A	A	C	C	T	T	T	T	A	A	A	A	A	A	G	G	T	T	G	G	A	A	A	A	C	C	A	A	A	A	C	C	A	A	A	A	A	A	A	A	C	C	C	C	C	C	G	G	T	T	C	C	A	A	A	A	C	C	C	C	G	G	G	G	G	G	T	T	A	A	C	C	C	C	T	T	G	G	A	A	A	A	C	C	G	G	C	C	A	A	T	T	C	C	T	T	A	A	C	C	G	G	C	C	T	T	T	T	C	C	T	T	C	C	G	G	A	A	G	G	G	G	G	G	G	G	T	T	G	G	C	C	A	A	A	A	C	C	C	C	T	T	T	T	C	C	G	G	G	G	G	G	G	G	C	C	A	A	A	A	C	C	C	C	C	C	G	G	G	G	T	T	A	A	C	C	A	A	G	G	A	A	T	T	G	G	C	C	A	A	C	C	G	G	T	T	G	G	A	A	G	G	G	G	G	G	T	T	C	C	C	C	G	G	A	A	C	C	C	C	A	A	A	A	C	C	C	C	G	G	G	G	C	C	C	C	A	A	C	C	T	T	T	T	G	G	T	T	C	C	C	C	C	C	G	G	G	G	G	G	C	C	A	A	G	G	G	G	G	G	G	G	A	A	G	G	T	T	A	A	T	T	T	T	C	C	A	A	G	G	T	T	T	T	A	A	A	A	C	C	T	T	T	T	A	A	A	A	T	T	C	C	C	C	G	G	C	C	A	A	C	C	A	A	A	A	G	G	A	A	T	T	C	C	A	A	G	G	A	A	T	T	G	G	A	A	C	C	T	T	C	C	C	C	C	C	T	T	C	C	C	C	C	C	A	A	T	T	G	G	C	C	A	A	A	A	C	C	G	G	A	A	T	T	A	A	A	A	A	A	G	G	A	A	A	A	T	T	T	T	T	T	A	A	T	T	G	G	A	A	T	T	G	G	C	C	C	C	T	T	G	G	C	C	A	A	T	T	C	C	C	C	A	A	A	A	C	C	C	C	A	A	T	T	A	A	C	C	C	C	T	T	T	T	G	G	C	C	G	G	G	G	G	G	NA	NA	C	C	A	A	T	T	G	G	C	C	A	A	T	T	A	A	G	G	T	T	C	C	T	T	A	A	T	T	C	C	T	T	C	C	C	C	C	C	A	A	A	A	A	A	C	C	T	T	A	A	A	A	C	C	G	G	A	A	A	A	C	C	G	G	G	G	C	C	G	G	T	T	T	T	C	C	G	G	T	T	C	C	T	T	G	G	G	G	A	A	A	A	T	T	G	G	C	C	C	C	G	G	T	T	T	T	A	A	T	T	G	G	C	C	T	T	A	A	A	A	C	C	T	T	A	A	G	G	T	T	T	T	C	C	C	C	T	T	C	C	A	A	G	G	T	T	T	T	A	A	C	C	T	T	T	T	G	G	T	T	G	G	T	T	A	A	T	T	C	C	A	A	C	C	G	G	C	C	C	C	A	A	G	G	G	G	G	G	G	G	G	G	T	T	T	T	T	T	C	C	A	A	T	T	A	A	T	T	T	T	A	A	T	T	G	G	G	G	A	A	T	T	T	T	C	C	G	G	C	C	G	G	A	A	A	A	A	A	T	T	T	T	A	A	T	T	G	G	G	G	G	G	G	G	G	G	C	C	G	G	T	T	T	T	C	C	T	T	G	G	A	A	T	T	G	G	T	T	C	C	G	G	T	T	C	C	G	G	C	C	T	T	G	G	G	G	T	T	A	A	C	C	A	A	A	A	T	T	A	A	A	A	G	G	T	T	C	C	A	A	G	G	C	C	A	A	T	T	T	T	T	T	G	G	A	A	C	C	G	G	C	C	T	T	T	T	C	C	G	G	G	G	C	C	A	A	A	A	A	A	G	G	G	G	A	A	T	T	A	A	G	G	A	A	NA	NA	C	C	T	T	A	A	T	T	T	T	C	C	A	A	C	C	A	A	T	T	C	C	G	G	A	A	C	C	C	C	G	G	T	T	C	C	A	A	C	C	C	C	A	A	A	A	G	G	C	C	A	A	T	T	T	T	C	C	G	G	G	G	T	T	C	C	T	T	T	T	T	T	A	A	C	C	G	G	T	T	C	C	A	A	T	T	C	C	G	G	G	G	T	T	G	G	G	G	T	T	C	C	A	A	G	G	G	G	C	C	A	A	T	T	G	G	T	T	G	G	A	A	A	A	A	A	G	G	C	C	C	C	G	G	T	T	G	G	A	A	T	T	T	T	T	T	A	A	T	T	A	A	C	C	A	A	T	T	A	A	C	C	T	T	A	A	C	C	A	A	T	T	A	A	C	C	A	A	A	A	C	C	A	A	A	A	T	T	A	A	C	C	C	C	G	G	C	C	A	A	G	G	T	T	A	A	G	G	G	G	T	T	A	A	T	T	A	A	G	G	T	T	C	C	G	G	T	T	C	C	T	T	C	C	T	T	C	C	A	A	A	A	G	G	C	C	G	G	G	G	A	A	G	G	T	T	G	G	G	G	T	T	A	A	C	C	G	G	T	T	G	G	C	C	T	T	A	A	C	C	G	G	C	C	G	G	T	T	T	T	T	T	C	C	A	A	A	A	C	C	A	A	G	G	G	G	G	G	T	T	A	A	A	A	C	C	G	G	C	C	A	A	T	T	G	G	G	G	A	A	C	C	G	G	T	T	C	C	A	A	A	A	A	A	G	G	C	C	T	T	C	C	G	G	G	G	T	T	C	C	A	A	C	C	A	A	T	T	A	A	C	C	C	C	A	A	G	G	G	G	C	C	T	T	T	T	A	A	A	A	T	T	G	G	A	A	C	C	G	G	T	T	C	C	C	C	T	T	T	T	T	T	C	C	T	T	A	A	C	C	A	A	T	T	C	C	T	T	T	T	C	C	G	G	A	A	A	A	G	G	A	A	A	A	G	G	C	C	C	C	T	T	A	A	A	A	A	A	C	C	T	T	T	T	A	A	G	G	A	A	G	G	T	T	T	T	G	G	A	A	A	A	A	A	A	A	G	G	C	C	A	A	G	G	C	C	G	G	A	A	T	T	G	G	G	G	T	T	C	C	A	A	T	T	C	C	C	C	C	C	A	A	C	C	G	G	G	G	A	A	G	T	G	G	T	T	C	C	C	C	A	A	C	C	T	T	G	G	C	C	G	G	C	C	C	C	T	T	A	A	C	C	G	G	A	A	T	T	C	C	C	C	A	A	C	C	A	A	A	A	C	C	A	A	C	C	G	G	C	C	T	T	G	G	T	T	A	A	G	G	C	C	G	G	G	G	C	C	G	G	C	C	A	A	T	T	T	T	A	A	T	T	T	T	A	A	G	G	T	T	G	G	C	C	A	A	G	G	T	T	C	C	G	G	C	C	C	C	C	C	C	C	G	G	G	G	C	C	C	C	C	C	A	A	G	G	C	C	G	G	A	A	A	A	A	A	G	G	G	G	A	A	C	C	T	T	T	T	A	A	A	A	A	A	A	A	A	A	G	G	A	A	T	T	T	T	A	A	G	G	C	C	T	T	G	G	T	T	C	C	G	G	T	T	C	C	T	T	C	C	T	T	C	C	T	T	T	T	T	T	T	T	T	T	G	G	A	A	A	A	C	C	A	A	C	C	T	T	T	T	A	A	C	C	C	C	A	A	C	C	A	A	G	G	G	G	A	A	T	T	G	G	G	G	C	C	T	T	T	T	C	C	C	C	A	A	T	T	T	T	G	G	A	A	A	A	C	C	C	C	G	G	C	C	G	G	G	G	G	G	A	A	T	T	C	C	A	A	A	A	G	G	A	A	G	G	G	G	A	A	A	A	T	T	A	A	A	A	G	G	T	T	T	T	C	C	A	A	G	G	T	T	T	T	A	A	G	G	T	T	A	A	A	A	G	G	G	G	T	T	A	A	T	T	T	T	C	C	C	C	C	C	A	A	A	A	T	T	G	G	T	T	A	A	T	T	G	G	G	G	C	C	T	T	G	G	T	T	A	A	C	C	A	A	A	A	C	C	C	C	G	G	T	T	G	G	A	A	C	C	A	A	T	T	T	T	A	A	T	T	T	T	A	A	T	T	T	T	A	A	T	T	C	C	C	C	C	C	C	C	T	T	G	G	A	A	G	G	T	T	T	T	A	A	T	T	C	C	A	A	A	A	G	G	G	G	C	C	C	C	A	A	C	C	C	C	C	C	A	A	A	A	C	C	T	T	A	A	G	G	C	C	C	C	A	A	C	C	T	T	T	T	G	G	C	C	A	A	C	C	T	T	G	G	NA	NA	C	C	A	A	A	A	G	G	T	T	T	T	A	A	A	A	G	G	G	G	C	C	T	T	G	G	C	C	A	A	A	A	A	A	C	C	C	C	T	T	A	A	T	T	T	T	A	A	A	A	A	A	G	G	A	A	A	A	A	A	T	T	C	C	C	C	T	T	G	G	C	C	C	C	A	A	C	C	C	C	C	C	G	G	A	A	C	C	C	C	G	G	T	T	G	G	T	T	A	A	G	G	C	C	G	G	G	G	C	C	C	C	T	T	C	C	C	C	T	T	A	A	G	G	T	T	C	C	C	C	G	G	G	G	G	G	A	A	A	A	G	G	T	T	T	T	C	C	G	G	T	T	T	T	G	G	T	T	A	A	T	T	A	A	A	A	A	A	T	T	C	C	C	C	A	A	G	G	A	A	C	C	C	C	T	T	G	G	T	T	C	C	T	T	C	C	G	G	C	C	G	G	A	A	T	T	A	A	C	C	T	T	A	A	A	A	C	C	C	C	T	T	G	G	C	C	C	C	G	G	T	T	G	G	T	T	G	G	C	C	A	A	G	G	C	C	G	G	C	C	C	C	T	T	A	A	T	T	G	G	G	G	G	G	A	A	T	T	T	T	T	T	A	A	C	C	C	C	T	T	T	T	G	G	A	A	A	A	A	A	C	C	G	G	G	G	NA	NA	G	G	C	C	T	T	A	A	G	G	A	A	A	A	G	G	A	A	G	G	C	C	T	T	C	C	T	T	C	C	A	A	T	T	T	T	C	C	C	C	C	C	C	C	C	C	T	T	G	G	A	A	A	A	T	T	A	A	G	G	C	C	T	T	G	G	C	C	T	T	G	G	G	G	A	A	A	A	T	T	C	C	T	T	A	A	T	T	A	A	G	G	T	T	C	C	A	A	T	T	T	T	G	G	C	C	A	A	C	C	A	A	T	T	G	G	G	G	C	C	A	A	A	A	A	A	G	G	T	T	T	T	C	C	C	C	T	T	A	A	T	T	G	G	C	C	C	C	T	T	A	A	C	C	C	C	G	G	G	G	T	T	G	G	T	T	T	T	G	G	T	T	T	T	G	G	G	G	T	T	C	C	G	G	A	A	G	G	C	C	C	C	T	T	C	C	C	C	C	C	A	A	C	C	T	T	T	T	C	C	A	A	A	A	C	C	G	G	A	A	G	G	T	T	A	A	T	T	G	G	G	G	T	T	A	A	G	G	A	A	G	G	C	C	A	A	A	A	A	A	T	T	T	T	A	A	C	C	T	T	G	G	C	C	G	G	G	G	C	C	A	A	T	T	T	T	A	A	T	T	T	T	C	C	C	C	G	G	T	T	A	A	A	A	C	C	C	C	C	C	C	C	C	C	T	T	T	T	A	A	T	T	T	T	G	G	C	C	C	C	T	T	T	T	G	G	G	G	T	T	T	T	A	A	T	T	C	C	A	A	A	A	C	C	T	T	T	T	A	A	C	C	T	T	C	C	C	C	T	T	A	A	A	A	T	T	T	T	C	C	G	G	C	C	A	A	G	G	A	A	T	T	C	C	C	C	A	A	G	G	A	A	C	C	A	A	C	C	A	A	C	C	T	T	G	G	T	T	T	T	G	G	T	T	G	G	T	T	G	G	A	A	C	C	NA	NA	T	T	T	T	T	T	G	G	C	C	C	C	A	A	A	A	C	C	A	A	T	T	C	C	G	G	C	C	C	C	A	A	T	T	G	G	T	T	T	T	C	C	A	A	G	G	C	C	C	C	A	A	T	T	T	T	T	T	C	C	A	A	A	A	C	C	T	T	G	G	C	C	G	G	A	A	T	T	A	A	T	T	A	A	T	T	G	G	C	C	G	G	A	A	A	A	G	G	A	A	G	G	G	G	C	C	T	T	G	G	G	G	T	T	C	C	C	C	G	G	G	G	T	T	G	G	C	C	C	C	T	T	A	A	C	C	T	T	C	C	T	T	A	A	G	G	G	G	T	T	T	T	A	A	T	T	T	T	G	G	G	G	G	G	A	A	G	G	G	G	A	A	C	C	T	T	T	T	T	T	A	A	A	A	A	A	C	C	G	G	G	G	G	G	G	G	C	C	A	A	T	T	C	C	A	A	A	A	G	G	C	C	G	G	T	T	T	T	C	C	T	T	A	A	A	A	C	C	A	A	C	C	C	C	G	G	G	G	T	T	G	G	C	C	T	T	T	T	T	T	T	T	G	G	A	A	T	T	C	C	C	C	G	G	A	A	G	G	C	C	C	C	G	G	C	C	C	C	C	C	C	C	T	T	C	C	G	G	T	T	G	G	T	T	C	C	C	C	C	C	C	C	C	C	C	C	T	T	T	T	T	T	A	A	T	T	C	C	G	G	C	C	C	C	G	G	T	T	T	T	T	T	G	G	G	G	A	A	A	A	T	T	T	T	A	A	C	C	T	T	A	A	T	T	A	A	A	A	A	A	C	C	G	G	T	T	A	A	C	C	A	A	C	C	A	A	C	C	A	A	C	C	T	T	G	G	C	C	T	T	G	G	A	A	C	C	C	C	C	C	T	T	C	C	T	T	T	T	C	C	C	C	T	T	G	G	C	C	C	C	G	G	G	G	C	C	A	A	C	C	T	T	G	G	A	A	A	G	T	T	G	G	G	G	G	G	NA	NA	C	C	G	G	G	G	T	T	G	G	G	G	G	G	T	T	G	G	C	C	G	G	G	G	C	C	G	G	A	A	A	A	G	G	G	G	A	A	G	G	G	G	G	G	T	T	G	G	T	T	T	T	T	T	A	A	A	A	A	A	G	G	T	T	T	T	G	G	T	T	A	A	T	T	G	G	A	A	C	C	C	C	C	C	G	G	A	A	G	G	C	C	T	T	C	C	G	G	A	A	A	A	G	G	G	G	T	T	C	C	A	A	G	G	T	T	A	A	G	G	T	T	G	G	T	T	T	T	G	G	G	G	G	G	T	T	G	G	G	G	A	A	G	G	A	A	A	A	C	C	G	G	T	T	C	C	A	A	A	A	C	C	G	G	A	A	A	A	A	A	T	T	A	A	G	G	G	G	C	C	G	G	A	A	A	A	A	A	A	A	A	A	C	C	G	G	C	C	G	G	C	C	A	A	G	G	C	C	A	A	A	A	A	A	T	T	A	A	T	T	T	T	T	T	G	G	T	T	T	T	C	C	G	G	G	G	T	T	T	T	A	A	C	C	A	A	G	G	T	T	C	C	A	A	A	A	C	C	G	G	T	T	G	G	G	G	T	T	G	G	A	A	C	C	T	T	C	C	T	T	G	G	T	T	C	C	T	T	G	G	T	T	G	G	C	C	A	A	A	A	T	T	C	C	C	C	NA	NA	A	A	A	A	T	T	T	T	A	A	C	C	T	T	C	C	G	G	G	G	A	A	T	T	T	T	T	T	A	A	A	A	C	C	T	T	T	T	A	A	T	T	A	A	A	A	T	T	G	G	A	A	A	A	T	T	C	C	C	C	A	A	G	G	A	A	G	G	T	T	A	A	G	G	C	C	T	T	C	C	G	G	C	C	G	G	C	C	C	C	A	A	A	A	T	T	C	C	T	T	A	A	T	T	C	C	T	T	C	C	T	T	G	G	G	G	C	C	A	A	G	G	G	G	G	G	T	T	T	T	G	G	T	T	C	C	T	T	A	A	G	G	G	G	G	G	C	C	A	A	A	A	T	T	C	C	A	A	C	C	G	G	C	C	G	G	C	C	G	G	G	G	A	A	T	T	C	C	G	G	A	A	A	A	C	C	A	A	C	C	C	C	C	C	T	T	T	T	T	T	A	A	T	T	C	C	T	T	G	G	A	A	A	A	A	A	A	A	G	G	T	T	C	C	C	C	G	G	T	T	T	T	A	A	G	G	A	A	T	T	T	T	T	T	A	A	G	G	T	T	G	G	T	T	T	T	G	G	G	G	C	C	T	T	T	T	T	T	T	T	G	G	T	T	A	A	C	C	A	A	T	T	T	T	T	T	T	T	A	A	T	T	C	C	T	T	A	A	T	T	T	T	T	T	C	C	C	C	A	A	T	T	C	C	C	C	T	T	A	A	C	C	G	G	G	G	G	G	T	T	A	A	C	C	T	T	G	G	C	C	G	G	T	T	T	T	A	A	A	A	C	C	A	A	C	C	C	C	T	T	T	T	T	T	A	A	T	T	C	C	C	C	A	A	G	G	T	T	G	G	C	C	T	T	C	C	T	T	G	G	A	A	G	G	G	G	C	C	T	T	A	A	T	T	G	G	A	A	T	T	C	C	G	G	C	C	C	C	A	A	G	G	C	C	A	A	T	T	T	T	C	C	C	C	A	A	G	G	C	C	A	A	A	A	A	A	T	T	A	A	T	T	A	A	G	G	G	G	G	G	C	C	A	A	A	A	C	C	A	A	T	T	A	A	G	G	A	A	A	A	G	G	G	G	A	A	C	C	A	A	A	A	G	G	A	A	C	C	T	T	G	G	C	C	C	C	T	T	T	T	C	C	G	G	A	A	C	C	A	A	G	G	T	T	C	C	A	A	A	A	G	G	C	C	G	G	G	G	C	C	A	A	A	A	T	T	C	C	C	C	C	C	G	G	C	C	C	C	T	T	T	T	G	G	T	T	C	C	G	G	T	T	A	A	G	G	C	C	G	G	G	G	G	G	A	A	G	G	A	A	C	C	C	C	C	C	A	A	A	A	T	T	T	T	T	T	G	G	C	C	A	A	G	G	T	T	G	G	T	T	G	G	A	A	T	T	G	G	T	T	A	A	C	C	G	G	G	G	A	A	T	T	A	A	C	C	T	T	C	C	T	T	C	C	T	T	C	C	T	T	A	A	C	C	T	T	G	G	T	T	C	C	G	G	T	T	C	C	C	C	G	G	T	T	T	T	A	A	T	T	T	T	C	C	C	C	G	G	T	T	A	A	C	C	C	C	T	T	C	C	T	T	G	G	A	A	G	G	G	G	T	T	T	T	A	A	A	A	C	C	A	A	T	T	C	C	C	C	T	T	G	G	G	G	C	C	C	C	C	C	G	G	T	T	C	C	C	C	C	C	G	G	C	C	T	T	A	A	G	G	C	C	G	G	C	C	G	G	G	G	A	A	A	A	A	A	G	G	A	A	C	C	G	G	A	A	A	A	C	C	A	A	G	G	G	G	C	C	A	A	G	G	T	T	C	C	A	A	G	G	C	C	C	C	A	A	G	G	A	A	T	T	A	A	C	C	A	A	C	C	T	T	C	C	T	T	C	C	C	C	C	C	T	T	T	T	T	T	T	T	A	A	T	T	G	G	C	C	G	G	T	T	T	T	C	C	C	C	G	G	T	T	C	C	T	T	G	G	A	A	G	G	T	T	G	G	A	A	A	A	T	T	C	C	G	G	A	A	G	G	A	A	A	A	T	T	C	C	T	T	C	C	A	A	T	T	G	G	A	A	G	G	A	A	G	G	T	T	T	T	T	T	G	G	G	G	A	A	C	C	T	T	C	C	C	C	G	G	G	G	A	A	C	C	T	T	T	T	G	G	T	T	T	T	T	T	C	C	G	G	A	A	G	G	C	C	A	A	C	C	T	T	G	G	C	C	C	C	A	A	A	A	T	T	T	T	C	C	A	A	G	G	C	C	A	A	T	T	G	G	C	C	G	G	T	T	C	C	G	G	A	A	A	A	A	A	T	T	C	C	A	A	C	C	G	G	G	G	A	A
CC	OR1639f140	NA	NA	1	NA	T	C	G	A	G	G	A	A	C	A	A	A	G	A	G	G	T	T	G	G	A	A	A	A	G	G	G	G	C	C	A	A	G	A	G	G	A	G	T	C	A	A	A	G	A	T	NA	NA	C	T	C	C	A	G	T	T	C	T	C	T	NA	NA	A	A	G	G	T	T	A	A	T	T	A	A	C	T	C	C	A	A	A	A	C	T	T	T	G	T	NA	NA	A	A	T	T	T	C	A	G	A	A	C	C	C	C	C	C	G	C	C	C	T	C	A	G	A	A	C	C	T	T	A	A	T	T	C	C	T	T	C	C	T	T	T	T	T	T	C	C	C	C	G	G	A	A	T	C	A	A	C	C	T	T	G	G	A	A	G	G	C	C	G	G	G	A	A	C	T	T	G	A	G	G	G	G	C	C	NA	NA	C	T	G	G	C	T	A	A	A	A	T	T	C	C	G	G	A	A	G	G	C	C	C	C	C	C	A	A	G	G	A	A	T	T	G	G	G	G	C	C	T	T	T	A	A	A	T	T	T	T	G	A	C	T	T	T	G	G	G	G	A	A	T	T	G	G	G	G	C	C	T	T	C	C	G	G	T	T	C	C	A	A	G	G	A	A	T	T	C	C	T	T	G	G	C	C	G	G	C	C	T	T	C	C	T	T	C	C	G	G	C	C	A	G	G	G	T	T	A	A	T	T	A	A	G	G	C	C	G	G	A	A	G	G	C	C	A	A	G	G	A	A	A	A	A	A	A	A	A	A	T	T	T	T	C	C	T	T	G	G	G	G	C	C	C	C	A	A	T	T	A	A	T	T	C	C	C	C	T	T	C	C	C	C	C	C	C	C	T	T	C	C	A	A	G	G	G	G	C	C	T	T	A	A	G	G	C	C	T	T	A	A	C	C	T	T	G	G	T	T	G	G	T	T	T	T	C	C	A	A	C	C	A	A	A	A	A	A	NA	NA	G	G	T	T	A	A	A	A	A	A	C	C	G	G	C	C	A	A	NA	NA	C	C	T	T	T	T	C	C	G	G	G	G	C	C	C	C	T	T	G	G	T	T	C	C	T	C	G	G	C	C	A	A	T	T	C	C	G	G	C	C	C	C	C	C	T	T	A	A	T	T	C	C	T	T	A	A	G	T	T	C	A	G	T	T	T	C	C	C	G	G	G	A	C	C	A	G	G	G	C	C	A	A	C	C	A	A	C	C	C	C	C	C	C	C	NA	NA	G	C	C	C	G	G	G	G	T	T	T	C	C	T	G	G	T	T	C	C	A	A	G	G	C	T	T	T	G	G	A	G	C	C	A	T	G	A	T	T	T	T	G	G	G	G	G	G	C	T	G	A	A	G	G	G	G	G	A	G	C	C	NA	NA	C	C	A	T	A	A	C	T	T	C	G	G	G	G	T	T	C	C	C	C	G	G	C	C	T	C	A	A	G	G	C	C	C	C	A	A	T	C	G	G	C	G	T	T	C	C	C	C	G	G	G	G	T	C	T	T	A	A	G	G	A	G	G	G	T	T	C	T	A	G	T	C	A	A	C	C	A	G	G	G	G	G	A	G	C	T	A	A	A	A	C	T	C	C	T	T	T	T	A	A	G	G	A	A	T	T	G	G	T	T	C	C	T	T	A	A	G	G	T	T	T	T	C	C	A	A	C	C	T	C	C	C	T	T	G	G	G	G	C	C	A	A	A	A	A	A	C	C	C	C	G	G	A	A	A	A	C	C	C	C	T	T	T	T	C	C	G	G	C	C	A	A	G	G	C	C	C	C	G	G	T	T	C	C	G	G	T	T	A	A	G	G	C	C	G	G	A	A	G	G	G	G	A	A	T	T	C	C	A	A	A	A	T	T	G	G	G	G	G	G	C	C	G	G	A	A	A	A	A	A	A	A	C	C	C	C	A	A	C	C	A	A	A	A	T	T	C	C	A	A	T	T	C	C	G	G	C	C	A	A	C	T	A	A	G	G	A	A	C	C	A	A	G	G	A	A	C	C	A	A	A	A	G	G	A	A	G	G	T	T	T	T	G	G	A	A	G	G	C	C	G	G	T	T	C	C	C	C	C	C	A	A	C	C	T	T	G	G	A	A	G	G	C	C	A	A	C	C	G	G	T	T	A	A	T	T	T	T	A	A	G	G	G	G	T	T	G	G	C	C	A	A	G	G	G	G	T	T	C	C	C	C	T	T	A	A	T	T	G	G	A	A	T	T	A	A	G	G	C	C	G	G	C	C	A	A	C	C	G	G	T	T	T	T	G	G	G	G	A	A	A	A	G	G	A	A	C	C	T	T	C	C	A	A	A	A	T	T	G	G	A	A	G	G	G	G	T	T	C	C	A	A	A	A	A	A	T	T	C	C	G	G	C	C	T	T	G	G	T	T	A	A	C	C	G	G	C	C	C	C	C	C	A	A	T	T	A	A	A	A	G	G	G	G	A	A	A	A	A	A	T	T	A	A	T	T	A	A	G	G	C	C	G	G	T	T	C	C	A	A	C	C	A	A	T	T	T	T	T	T	C	C	C	C	C	C	A	A	A	A	G	G	C	C	C	C	C	C	A	A	T	T	G	G	G	G	C	C	T	T	A	A	T	T	T	T	A	A	G	G	C	C	T	T	T	T	T	T	C	C	A	A	C	C	G	G	T	T	A	A	T	T	G	G	T	T	A	A	C	C	A	A	C	C	C	C	T	T	T	T	A	A	T	T	G	G	T	T	T	T	A	A	G	G	G	G	C	C	NA	NA	G	G	A	A	G	G	T	T	C	C	A	A	A	A	C	C	G	G	A	A	A	A	T	T	A	A	T	T	T	T	G	G	C	C	T	T	A	A	T	T	C	C	C	C	G	G	G	G	C	C	G	G	A	A	T	T	A	A	T	T	A	A	T	T	A	A	C	C	G	G	G	G	A	A	NA	NA	A	A	A	A	C	C	T	T	T	T	T	T	C	C	T	T	A	A	NA	NA	T	T	T	T	C	C	G	G	T	T	C	C	C	C	C	C	C	C	G	G	T	T	G	G	C	C	A	A	T	T	T	T	A	A	T	T	T	T	T	T	G	G	C	C	A	A	A	A	T	T	G	G	C	C	A	A	A	A	T	T	A	A	A	A	A	A	T	T	G	G	G	G	T	T	G	G	T	T	G	G	T	T	A	A	T	T	C	C	C	C	NA	NA	A	A	C	C	C	C	G	G	A	A	C	C	G	G	A	A	C	C	G	G	C	C	G	G	A	A	T	T	A	A	G	G	A	A	A	A	T	T	G	G	G	G	T	T	G	G	C	C	A	A	G	G	C	C	C	C	A	A	T	T	A	A	C	C	A	A	A	A	T	T	C	C	T	T	G	G	G	G	G	G	G	G	C	C	G	G	C	C	T	T	C	C	G	G	G	G	G	G	T	T	A	A	G	G	A	A	T	T	A	A	T	T	G	G	G	G	G	G	C	C	T	T	A	A	T	T	G	G	A	A	A	A	G	G	G	G	G	G	G	G	C	C	T	T	G	G	C	C	G	G	G	G	A	A	T	T	T	T	G	G	C	C	G	G	C	C	T	T	A	A	C	C	G	G	G	G	G	G	G	G	C	C	G	G	G	G	G	G	G	G	T	T	C	C	NA	NA	G	G	C	C	T	T	A	A	A	A	G	G	A	A	T	T	A	A	C	C	G	G	C	C	A	A	G	C	C	T	C	T	C	C	C	C	G	G	C	A	G	G	C	T	G	G	T	C	T	T	G	G	G	T	T	T	T	A	C	T	A	A	A	T	T	C	C	C	A	G	T	C	G	G	C	C	A	A	G	A	A	G	G	T	T	T	A	A	C	T	T	G	T	T	A	G	G	A	A	A	T	C	T	T	C	T	NA	NA	T	T	C	G	G	A	C	G	C	C	C	C	T	C	G	G	G	A	G	A	G	A	G	G	A	A	C	G	A	A	NA	NA	G	G	T	T	T	C	C	C	C	T	A	A	G	A	G	A	C	T	C	A	A	G	T	C	T	A	T	C	G	G	T	G	C	T	T	T	T	T	T	C	C	T	A	G	T	T	A	A	C	C	C	C	A	G	G	T	A	C	NA	NA	C	C	G	A	NA	NA	C	C	T	C	A	G	G	G	T	C	T	C	G	T	G	A	A	T	G	A	T	A	C	T	T	C	A	G	A	A	C	T	A	A	A	T	G	A	C	T	C	T	C	T	G	G	C	C	C	T	C	A	G	G	A	G	A	A	G	A	A	G	G	G	A	A	A	T	C	C	T	T	T	C	C	C	T	A	G	G	C	C	A	G	G	G	G	G	A	G	T	C	C	T	C	T	T	T	T	C	G	G	C	C	A	A	G	G	A	A	A	A	C	C	A	A	T	T	NA	NA	A	A	G	G	C	C	T	T	T	T	G	G	T	T	C	C	C	C	C	T	A	G	T	C	G	G	T	T	A	A	G	G	C	C	G	G	C	C	T	T	T	T	G	G	T	T	G	G	C	C	G	G	T	T	C	C	T	T	C	C	G	G	T	T	A	A	A	A	T	T	A	A	C	C	C	C	G	G	C	C	A	A	T	T	G	G	C	C	G	G	A	A	C	C	T	T	A	A	T	T	T	T	C	C	A	A	T	T	NA	NA	C	C	T	T	G	G	T	T	C	C	C	C	T	T	G	G	A	A	G	G	C	C	T	T	A	A	C	C	A	A	A	A	T	T	T	T	G	G	A	A	A	A	A	A	G	G	G	G	T	T	G	G	G	G	T	T	C	C	C	C	A	A	C	C	C	C	A	A	G	G	C	C	A	A	A	A	G	G	A	A	A	A	T	T	A	A	T	T	C	C	C	C	C	C	C	C	C	C	A	A	A	A	C	C	A	A	T	T	G	G	G	G	A	A	G	G	T	T	C	C	C	C	T	T	C	C	A	A	C	C	C	C	C	C	G	G	T	T	G	G	G	G	C	C	G	G	A	A	T	T	A	A	T	T	G	G	G	G	G	G	C	C	C	C	A	A	A	A	C	C	C	C	G	G	G	G	A	A	T	T	T	T	C	C	G	G	T	T	G	G	C	C	C	C	C	C	T	T	C	C	G	G	C	C	A	A	G	G	A	A	A	A	A	A	T	T	G	G	T	T	A	A	T	T	T	G	G	G	C	C	C	C	T	T	G	G	G	G	A	A	A	A	A	A	C	C	G	G	A	A	A	A	G	G	C	T	G	G	T	T	A	A	T	C	T	T	NA	NA	G	G	G	A	T	T	G	G	C	G	T	C	C	C	G	A	G	A	A	A	A	A	G	G	C	C	T	T	G	G	T	C	T	T	A	A	G	G	A	A	G	G	C	C	T	C	T	T	G	G	C	C	A	A	G	G	C	C	T	T	C	C	C	C	T	T	C	C	T	T	C	C	A	A	G	G	T	T	T	T	A	G	C	T	G	A	G	C	G	A	G	G	G	G	G	A	A	A	A	G	G	T	G	T	T	A	G	G	T	C	T	T	NA	NA	C	C	G	C	C	C	A	G	T	C	C	T	T	T	T	T	T	T	T	T	G	G	C	C	NA	NA	A	A	T	T	A	A	T	T	C	C	A	A	A	A	G	G	T	C	A	G	NA	NA	G	A	C	C	T	C	A	G	C	C	G	G	A	G	C	T	G	G	NA	NA	C	T	A	T	T	T	C	C	T	T	C	C	G	G	G	G	G	G	A	A	T	C	T	T	G	G	C	C	C	C	T	T	G	G	G	G	C	C	A	G	A	C	C	C	C	C	C	C	T	T	T	T	T	T	T	T	A	A	C	C	G	A	A	G	A	A	T	T	A	A	C	C	C	C	T	T	G	G	G	G	A	A	T	T	A	G	T	C	C	C	A	C	A	G	A	G	G	G	T	T	C	C	G	G	G	G	A	A	T	T	T	T	C	C	C	C	A	A	T	T	C	T	G	G	NA	NA	A	A	T	C	G	A	C	C	C	C	G	G	C	C	A	A	A	A	T	T	C	C	C	C	C	C	T	T	A	A	C	C	A	G	C	C	G	G	T	C	G	G	C	C	T	T	T	T	G	G	T	T	C	C	T	T	G	G	A	A	C	C	G	G	A	A	C	C	A	A	C	C	T	T	T	C	A	A	T	T	A	G	C	T	A	G	T	T	T	T	G	G	C	C	A	A	C	C	A	A	G	G	A	A	G	G	A	A	G	G	C	T	G	G	A	A	C	C	C	T	NA	NA	A	G	G	C	A	A	T	C	A	A	C	C	G	G	C	C	C	C	G	G	A	A	A	C	T	G	G	G	T	T	G	G	G	G	C	C	G	G	C	A	C	C	C	C	G	G	T	T	T	T	C	C	T	T	A	A	G	G	T	T	T	T	G	G	G	G	C	C	C	C	A	A	T	T	G	G	T	T	G	G	T	T	A	A	C	C	G	G	G	G	G	G	A	A	C	C	T	T	C	C	T	T	T	T	A	A	T	T	C	C	A	A	T	T	T	T	C	C	G	G	A	A	A	A	A	A	C	C	C	C	A	A	A	A	A	A	G	G	G	G	A	A	G	G	T	T	G	G	C	C	G	G	C	C	T	T	G	G	A	A	G	G	T	T	NA	NA	A	A	A	A	A	A	C	C	A	A	G	G	A	A	T	T	C	C	A	A	G	G	C	C	G	G	G	G	T	T	C	C	A	A	A	A	T	T	T	T	A	A	G	G	C	C	T	T	C	C	C	C	G	G	A	A	A	A	C	C	A	A	A	A	A	A	T	T	C	C	A	A	G	G	C	C	C	C	C	C	T	T	T	T	C	C	C	C	G	G	G	G	C	C	A	A	T	T	A	A	A	A	C	C	C	C	C	C	G	G	T	T	A	A	G	G	C	C	G	G	C	C	G	G	G	G	T	T	G	G	G	G	C	C	C	T	A	A	G	G	C	C	A	A	G	G	T	T	A	A	A	A	T	T	G	G	T	T	G	G	A	A	G	G	C	C	T	T	G	G	C	C	C	C	G	G	T	T	C	C	C	C	C	C	G	G	C	C	G	G	C	C	T	T	C	C	A	A	T	T	G	G	C	C	C	C	C	C	C	C	A	A	C	A	A	A	T	C	C	C	T	T	A	T	C	T	T	T	T	T	T	C	G	A	G	G	C	T	NA	NA	G	G	C	C	G	G	G	G	T	T	T	T	C	C	A	A	C	C	T	T	A	A	A	A	G	G	G	G	G	G	G	G	C	C	A	A	A	A	A	A	A	A	G	G	A	A	C	C	C	C	C	C	T	T	T	T	G	G	G	G	T	T	T	T	T	T	G	G	G	G	C	C	A	A	A	A	C	C	A	A	A	A	C	C	C	C	G	G	T	T	C	C	T	T	T	T	C	C	C	C	T	T	A	A	G	G	G	G	T	T	C	C	C	C	C	C	G	G	G	G	T	T	T	T	T	T	G	G	G	G	T	T	A	A	C	C	T	T	G	G	C	C	NA	NA	C	C	A	A	C	C	T	T	G	G	G	G	C	C	C	C	A	A	C	C	T	T	G	G	C	C	G	G	C	C	C	C	G	G	T	G	C	C	A	A	A	A	G	G	C	C	A	A	C	C	G	G	C	C	C	C	A	A	G	G	C	C	G	G	T	T	A	A	C	C	G	G	T	T	G	G	G	G	G	G	A	A	C	C	T	T	T	T	C	C	A	A	C	C	T	T	C	C	G	G	G	G	NA	NA	T	T	G	G	A	A	T	T	G	G	T	T	G	G	A	A	C	C	G	G	G	G	G	G	T	T	C	C	A	A	A	A	C	C	A	A	T	T	T	T	G	G	C	C	A	A	A	A	T	T	G	G	A	A	A	A	G	G	T	T	G	G	G	G	T	T	A	A	T	T	T	T	C	C	A	A	A	A	A	A	C	C	C	C	G	G	C	C	G	G	G	G	C	C	A	A	G	G	G	G	C	C	A	A	G	G	C	C	C	C	C	C	NA	NA	G	G	T	T	T	T	G	G	A	A	G	G	G	G	A	A	C	C	G	G	C	C	A	A	T	T	C	C	G	G	C	C	A	A	T	T	G	G	T	T	T	T	A	A	C	C	C	C	A	A	A	A	G	G	G	G	T	T	T	T	G	G	A	A	A	A	C	C	A	A	A	A	T	T	C	C	G	G	A	A	G	G	G	G	T	T	G	G	C	C	A	A	A	A	T	T	G	G	C	C	A	A	A	A	G	G	A	A	C	C	T	T	T	T	C	C	G	G	G	G	T	T	G	G	C	C	T	T	T	T	C	C	C	C	T	T	G	G	T	T	G	G	C	C	G	G	A	A	C	C	A	A	G	G	C	C	C	C	T	T	A	A	C	C	T	T	C	C	A	A	G	G	G	G	A	A	A	A	C	C	C	C	G	G	G	G	T	T	C	C	T	T	T	T	A	A	A	A	C	C	C	C	G	G	A	A	T	T	C	C	T	T	A	A	C	C	A	A	G	G	A	A	A	A	T	T	T	T	G	G	A	A	C	C	C	C	T	T	C	C	T	T	A	A	T	T	G	G	A	A	G	G	G	G	T	T	A	A	A	A	T	T	A	A	G	G	A	A	T	T	A	A	A	A	A	A	G	G	T	T	NA	NA	A	A	A	A	G	G	C	C	A	A	C	C	C	C	C	C	C	C	C	C	C	C	G	G	G	G	C	C	T	T	G	G	T	T	G	G	T	T	C	C	T	T	T	T	A	A	T	T	G	G	A	A	T	T	T	T	G	G	A	A	G	G	T	T	A	A	G	G	C	C	G	G	T	T	T	T	A	A	T	T	A	A	G	G	G	G	T	T	C	C	T	T	C	C	G	G	G	G	A	A	C	C	T	T	T	T	C	C	G	G	A	A	A	A	T	T	A	A	T	T	G	G	C	C	C	C	A	A	A	A	A	A	G	G	G	G	T	T	G	G	A	A	A	A	T	T	T	T	T	T	C	C	G	G	G	G	T	T	G	G	T	T	A	A	A	A	G	G	T	T	C	C	T	T	C	C	T	T	C	C	T	T	T	T	C	C	C	C	T	T	A	A	T	T	G	G	T	C	A	A	A	C	C	C	T	T	G	G	T	C	A	G	C	C	A	A	T	T	G	G	C	C	NA	NA	NA	NA	C	T	G	G	G	G	C	C	T	G	T	G	A	A	A	C	C	C	T	T	A	A	G	G	A	A	C	C	C	C	A	A	C	C	A	A	C	C	T	T	C	C	C	C	A	A	A	A	A	A	C	C	G	G	A	A	G	G	G	G	T	T	G	G	G	G	C	C	A	A	T	T	G	G	A	A	G	G	T	T	C	C	C	C	G	G	C	C	C	C	A	T	A	G	G	A	T	T	A	A	T	T	T	T	A	A	C	C	T	T	A	A	C	C	T	T	T	T	A	A	C	C	T	T	A	A	C	C	A	A	G	G	G	G	C	C	T	T	G	G	C	C	A	A	A	A	T	T	T	T	A	A	T	T	T	T	T	T	T	T	G	G	G	G	G	G	G	G	A	A	C	C	A	A	G	G	G	G	A	A	C	C	G	G	C	C	A	A	G	G	A	A	G	G	G	G	G	G	G	G	A	A	C	C	G	G	C	C	T	T	C	C	G	G	A	A	T	T	T	T	C	C	T	T	T	T	G	G	T	T	C	C	C	C	A	A	G	G	C	C	G	G	A	A	G	G	C	C	T	T	T	T	C	C	G	G	A	A	T	T	C	C	C	C	G	G	T	T	T	T	C	C	T	T	T	T	C	C	T	T	A	A	T	T	A	A	T	T	A	A	T	T	T	T	G	G	G	G	A	A	A	A	T	T	C	C	A	A	A	A	A	A	C	C	G	G	A	A	A	A	G	G	A	A	A	A	A	A	T	T	G	G	A	A	C	C	A	A	C	C	A	A	G	G	T	T	C	C	G	G	G	G	C	C	T	T	A	A	A	A	G	G	NA	NA	C	C	A	A	G	G	G	G	T	T	G	G	T	T	G	G	G	G	C	C	G	G	T	T	A	A	A	A	A	A	G	G	G	G	G	G	T	T	A	A	A	A	C	C	C	C	T	T	A	A	C	C	C	C	G	G	T	T	T	T	G	G	C	C	G	G	A	A	A	A	A	A	A	A	C	C	C	C	T	T	A	A	A	A	C	C	T	T	C	C	G	G	C	C	A	A	A	A	T	T	T	T	G	G	C	C	T	T	C	C	A	A	A	A	T	T	T	T	C	C	G	G	A	A	G	G	C	C	A	A	A	A	C	A	A	A	T	T	T	C	T	C	G	C	NA	NA	A	T	A	C	G	G	T	G	C	A	C	C	A	G	G	G	C	C	A	T	G	A	NA	NA	T	A	G	A	NA	NA	G	A	G	C	C	C	G	A	C	T	G	A	G	G	A	A	A	C	T	T	G	C	A	A	G	G	G	G	T	C	C	C	C	C	C	T	G	G	A	A	C	C	A	A	G	G	A	A	T	C	A	G	G	G	G	G	C	C	A	T	G	G	A	G	NA	NA	A	G	C	G	A	A	NA	NA	A	G	C	G	C	G	G	T	T	C	A	T	T	C	C	C	C	T	T	T	A	G	C	C	C	T	C	A	G	A	C	C	A	A	G	G	A	A	C	C	G	G	A	T	T	T	NA	NA	G	A	C	C	C	G	T	C	T	C	C	C	C	C	A	A	T	T	T	C	T	T	C	C	T	T	A	G	G	G	T	T	T	T	C	C	C	T	C	C	C	C	T	T	C	C	C	C	T	T	T	T	T	C	A	A	A	A	G	G	A	A	G	G	G	G	T	T	C	C	G	A	T	T	G	G	C	C	T	T	A	A	C	C	T	T	T	T	G	G	C	C	T	T	NA	NA	C	C	T	T	C	C	A	A	A	A	C	T	T	C	A	A	T	A	A	A	A	A	C	C	T	T	G	A	G	G	C	C	C	C	T	T	C	G	C	C	G	G	T	C	C	T	G	G	T	C	C	C	T	T	A	A	A	A	G	G	T	T	A	A	G	G	C	C	C	C	C	C	C	A	A	A	G	G	C	C	G	G	T	C	G	T	A	G	A	A	G	G	A	G	C	T	G	G	G	G	G	A	G	G	G	G	T	C	A	T	T	T	G	G	C	C	G	T	T	C	A	G	T	T	C	T	A	T	A	A	A	G	A	A	NA	NA	C	C	C	T	A	A	T	C	G	G	T	C	C	T	G	G	C	T	A	G	C	C	NA	NA	C	C	T	T	C	C	T	T	G	G	G	G	C	C	C	C	C	C	G	G	A	G	T	T	C	C	T	T	C	C	T	T	T	T	A	A	T	T	G	G	G	G	T	T	C	C	G	A	G	G	G	T	C	C	G	G	C	A	G	G	C	C	G	G	G	G	A	G	G	G	NA	NA	T	G	C	C	A	G	T	C	C	T	T	C	G	G	C	C	A	T	C	C	T	C	G	G	C	A	A	A	C	T	G	A	G	G	C	C	A	A	T	T	A	G	G	A	A	A	C	T	T	A	G	A	G	T	G	G	T	C	T	T	G	G	G	T	A	A	A	G	A	A	C	G	G	A	G	G	A	G	C	A	C	C	T	T	G	A	T	C	C	T	C	G	T	T	A	A	A	A	T	T	A	A	G	A	A	A	T	T	G	G	C	C	C	C	C	C	T	T	G	T	A	G	C	C	A	C	C	C	A	G	C	C	G	G	G	G	T	T	A	A	A	A	A	A	G	G	T	T	G	C	A	A	C	C	T	T	T	T	T	T	G	G	A	A	C	C	T	T	G	G	A	A	A	A	T	T	G	G	A	A	A	A	C	C	G	G	A	A	G	G	T	T	C	C	G	G	C	C	C	C	C	C	A	A	G	T	T	A	G	G	A	A	A	G	A	A	T	A	T	A	G	G	C	T	A	C	T	T	T	T	C	A	G	G	C	C	A	A	A	C	C	C	T	T	G	A	NA	NA	A	A	G	G	G	A	C	A	NA	NA	C	C	T	G	C	C	G	G	G	G	T	C	C	C	NA	NA	C	C	C	C	T	C	C	T	T	T	G	G	G	G	T	C	G	G	C	C	T	G	G	C	C	T	G	G	A	A	T	T	A	A	A	A	G	G	NA	NA	G	G	G	G	C	C	C	C	G	A	T	T	G	G	C	C	C	C	T	T	C	T	A	G	G	G	G	A	A	G	G	G	T	T	G	G	C	C	G	G	A	A	T	T	G	G	T	T	A	A	G	G	G	G	T	T	C	C	C	C	T	T	G	G	G	G	A	A	C	C	C	C	T	T	T	T	G	G	T	T	T	T	T	T	C	C	T	T	G	G	G	G	G	G	G	G	C	C	G	A	G	A	G	G	A	A	NA	NA	G	A	C	G	C	A	G	A	A	A	A	A	A	G	C	C	G	G	T	T	G	G	A	T	C	T	A	G	T	G	C	A	C	T	G	G	T	C	C	T	G	G	C	C	G	A	T	T	G	T	C	C	G	A	G	G	C	T	C	C	G	G	A	G	C	T	T	T	G	T	A	G	A	T	C	C	C	C	C	G	C	T	T	T	C	T	T	C	C	T	A	C	A	G	T	C	NA	NA	T	A	C	C	C	C	T	T	C	C	G	A	G	A	C	T	T	C	T	A	A	A	T	C	G	G	A	G	G	G	A	A	A	A	A	C	NA	NA	G	A	T	C	T	T	G	G	C	T	G	A	A	A	G	A	G	G	C	C	C	T	G	G	A	A	C	T	G	G	G	G	C	T	G	G	G	G	T	T	A	A	T	T	A	A	A	A	A	A	T	C	C	G	G	G	T	C	NA	NA	A	G	T	G	G	G	G	A	C	C	T	C	G	A	A	G	G	T	C	T	A	G	A	C	C	C	T	C	G	G	T	C	G	A	T	T	G	G	G	C	C	T	G	G	G	T	T	C	C	C	C	C	G	G	G	G	G	A	G	G	G	A	G	G	A	G	C	G	C	T	C	C	A	A	A	A	T	C	T	T	T	C	A	G	T	C	G	G	A	A	A	G	C	G	G	G	G	G	T	C	C	C	G	A	G	A	G	G	A	A	A	G	A	A	T	C	G	A	G	A	G	A	T	T	C	C	NA	NA	A	G	C	C	T	C	C	T	C	C	A	A	C	C	C	T	A	G	G	G	A	A	C	T	A	A	C	A	NA	NA	C	C	G	G	T	T	C	G	G	T	C	C	C	T	C	C	T	T	A	T	C	C	T	C	A	A	T	C	G	G	C	C	G	T	A	A	C	C	C	T	G	A	A	A	C	A	G	A	G	A	C	C	C	C	T	C	G	G	A	A	C	C	C	C	C	C	T	T	G	G	C	C	G	G	C	T	C	T	A	A	G	G	C	C	C	T	C	C	A	A	T	T	G	G	G	A	G	G	C	C	G	G	T	T	C	C	G	G	C	C	C	C	C	C	G	G	G	G	A	A	G	G	C	C	T	T	G	G	A	A	A	A	G	G	A	A	A	A	C	C	G	G	A	A	G	G	G	G	C	C	A	A	C	C	A	A	G	G	C	C	T	T	G	G	A	A	T	T	G	G	C	C	T	T	C	C	G	G	A	A	A	A	T	T	G	G	C	C	G	G	G	G	T	T	C	C	T	T	A	A	A	A	G	G	G	G	G	G	A	A	G	G	T	T	C	C	C	C	G	G	NA	NA	NA	NA	C	C	T	T	G	G	C	C	C	C	A	A	T	T	G	G	T	T	G	G	C	C	T	T	C	C	T	T	A	A	C	C	T	T	T	T	G	G	A	A	A	A	T	T	C	C	T	T	A	A	G	G	C	C	A	A	T	T	A	A	G	G	C	C	A	A	G	G	A	A	G	G	T	T	C	C	C	C	NA	NA	C	C	T	T	A	A	G	G	T	T	G	G	C	C	C	C	A	A	A	A	C	C	G	G	C	C	A	A	T	T	A	A	T	T	A	A	C	C	G	G	A	A	T	T	A	A	C	C	T	T	A	A	C	C	T	T	C	C	NA	NA	G	G	G	G	T	T	C	C	G	G	A	A	A	A	T	T	G	G	T	T	T	T	C	C	G	G	C	C	T	T	T	T	C	C	G	G	T	T	C	C	A	A	G	G	T	T	G	G	A	A	G	G	C	C	G	G	T	T	G	G	G	G	C	C	C	C	A	A	A	A	G	G	C	C	A	A	A	A	G	G	C	C	C	C	T	T	G	G	C	C	C	C	G	G	G	G	G	G	T	T	G	G	C	C	C	T	T	T	G	G	C	C	G	G	A	A	G	G	G	G	T	T	C	C	T	T	T	G	C	C	C	C	C	C	C	C	G	G	C	C	C	C	C	C	G	G	A	A	A	A	C	C	G	G	T	T	G	G	C	C	G	G	G	G	A	A	T	T	G	G	A	A	C	C	A	A	A	A	G	G	C	C	G	G	T	T	C	C	C	C	C	C	A	A	A	A	C	C	A	A	A	A	A	A	A	A	G	G	C	C	A	A	A	A	A	A	G	G	A	A	T	T	T	T	A	A	G	G	A	A	A	A	G	G	C	C	A	A	C	C	A	A	T	T	C	C	T	T	G	G	T	T	G	G	C	C	G	G	C	C	T	T	A	A	G	G	T	T	C	C	T	T	T	T	C	C	G	G	C	C	NA	NA	T	T	A	A	G	G	C	C	T	T	T	T	A	G	T	T	G	G	G	G	T	T	G	G	C	C	C	C	G	G	G	G	A	A	G	G	G	G	C	C	A	A	G	G	A	A	C	C	G	G	C	C	A	A	T	T	G	G	G	G	A	A	G	G	A	A	T	T	G	G	T	T	NA	NA	T	T	A	A	G	G	C	C	A	A	C	C	T	T	T	T	C	C	T	T	T	T	T	T	C	C	G	G	G	G	A	A	C	C	T	T	G	G	T	T	C	C	C	C	G	G	C	C	G	G	T	T	G	G	T	T	C	C	T	T	C	C	A	A	G	G	T	T	T	T	T	T	C	C	A	A	G	G	T	T	C	C	A	A	G	G	G	G	A	A	C	C	C	C	T	T	A	A	C	C	T	T	C	C	T	T	C	C	G	G	G	G	C	T	G	G	G	G	G	G	C	C	T	T	C	C	T	T	T	T	G	G	C	C	T	T	C	C	T	T	A	A	G	G	T	T	C	C	T	T	T	T	G	G	G	G	T	T	G	G	T	T	A	A	T	T	A	A	T	T	T	T	C	C	T	T	T	T	T	T	C	C	C	C	C	C	G	G	T	T	T	T	G	G	G	G	T	T	C	C	A	A	A	A	G	G	C	C	C	C	C	C	G	G	G	G	T	T	A	A	T	T	T	T	A	A	T	T	G	G	T	T	G	G	G	G	G	G	T	T	C	C	C	C	T	T	G	G	A	A	T	T	G	G	T	T	A	A	C	C	A	A	G	G	A	A	G	G	C	C	C	C	C	C	G	G	C	C	T	T	T	T	G	G	C	C	G	G	G	G	G	G	C	T	A	G	C	C	C	T	G	G	A	A	C	C	C	T	G	A	T	C	G	G	G	G	G	G	C	C	A	A	C	C	G	G	A	A	A	A	G	G	C	C	A	A	C	C	A	A	C	C	C	C	T	T	G	G	C	C	T	T	C	C	G	G	T	T	G	G	A	G	T	T	A	G	T	C	G	A	C	C	A	G	G	T	T	C	C	T	T	T	G	G	T	T	T	T	A	A	A	A	A	A	A	A	T	T	T	T	A	A	C	C	C	C	A	A	G	G	G	G	A	A	G	G	C	C	C	C	G	G	G	G	G	G	A	A	A	C	C	C	T	T	C	C	T	T	G	C	G	A	T	T	G	G	A	G	C	C	C	T	A	C	G	G	C	C	C	C	T	C	A	A	A	A	T	T	C	C	T	T	C	C	T	T	G	G	A	A	A	A	C	C	G	G	T	T	C	C	G	G	C	C	C	C	T	C	G	A	A	G	C	C	G	G	C	C	G	G	C	C	C	C	G	G	T	T	T	T	C	C	T	T	A	A	C	C	T	T	A	A	T	T	A	A	G	G	A	A	C	C	C	C	T	T	G	G	T	T	C	C	G	G	G	G	T	T	T	T	A	A	G	G	A	A	C	C	T	T	T	T	G	G	G	G	C	C	A	A	A	A	A	A	C	C	T	T	T	T	A	A	T	T	G	G	T	T	A	A	G	G	A	A	T	T	C	C	C	C	C	C	G	G	A	A	A	A	G	G	A	A	C	C	T	T	A	A	A	A	G	G	G	G	G	G	G	G	T	T	G	G	T	T	G	G	G	G	G	G	A	A	T	T	A	A	C	C	G	G	C	C	C	C	C	C	C	C	T	T	T	T	A	A	C	C	G	G	G	G	G	G	G	G	G	G	T	T	A	A	C	C	G	G	T	T	C	T	A	A	T	A	A	A	G	G	A	A	G	G	T	T	A	A	C	C	A	A	C	C	C	C	C	C	C	C	C	C	G	G	A	A	C	C	T	T	T	T	T	T	A	A	G	G	G	G	T	T	A	A	C	C	A	A	T	T	C	C	A	A	T	T	G	G	G	G	A	A	G	G	A	A	A	A	C	C	G	G	T	T	A	A	C	C	T	T	G	G	T	T	T	T	G	G	C	C	C	C	C	C	T	T	A	G	T	G	G	C	G	A	A	A	G	G	A	G	T	C	G	G	C	C	G	G	C	C	T	C	A	T	T	T	G	G	A	A	A	G	G	G	A	A	G	A	A	C	T	C	C	G	G	G	T	T	G	T	A	A	T	T	A	A	A	A	G	G	A	A	G	G	G	G	A	A	T	T	C	C	NA	NA	NA	NA	G	G	T	C	A	A	T	T	T	T	G	A	T	T	C	C	C	C	T	T	T	T	T	T	A	A	T	T	G	G	T	T	C	C	G	G	G	G	A	A	NA	NA	C	C	G	T	T	T	C	C	A	A	C	C	C	C	A	C	A	G	G	A	G	A	C	G	G	G	G	G	T	C	T	T	A	A	C	C	C	C	T	T	A	G	G	T	C	A	A	T	A	G	T	T	G	A	T	C	A	A	G	G	T	G	T	C	G	G	C	C	A	G	C	T	A	T	C	T	G	T	A	G	T	T	G	A	C	A	NA	NA	C	C	G	A	A	T	C	T	C	T	C	T	C	T	NA	NA	C	T	G	G	G	A	T	C	C	A	C	C	C	T	T	T	T	T	T	C	G	C	C	A	G	A	A	A	A	A	C	C	C	C	C	C	A	G	A	A	C	C	A	G	C	T	A	G	T	T	G	A	G	A	G	A	A	G	A	G	T	C	T	C	G	G	G	A	A	G	C	C	C	T	A	A	C	C	G	A	A	A	G	G	A	G	A	A	C	T	C	T	T	T	C	T	A	A	T	T	C	C	C	T	C	C	A	G	C	T	G	G	C	A	T	T	G	G	C	T	G	T	C	T	NA	NA	C	C	G	G	C	T	C	T	G	A	G	T	A	T	C	C	NA	NA	G	A	C	T	T	T	C	C	G	G	C	C	A	T	C	C	T	A	G	T	G	A	A	G	G	G	G	C	G	G	T	T	C	C	A	A	T	C	C	T	T	C	G	A	G	A	C	T	A	G	G	A	NA	NA	G	A	A	G	G	G	G	T	C	C	G	T	C	C	G	G	T	A	A	G	T	C	T	T	C	C	C	T	C	T	A	C	G	T	T	T	T	T	G	G	A	A	T	G	A	A	C	C	G	G	G	G	C	C	C	C	G	C	A	A	C	T	C	T	NA	NA	G	C	G	A	G	A	G	G	T	T	C	T	A	G	T	G	C	C	G	G	G	G	T	T	G	G	C	T	C	T	T	T	G	G	C	A	G	T	G	A	T	T	A	A	A	A	G	G	A	A	T	T	G	A	C	G	A	A	C	C	A	A	G	T	T	C	C	T	G	A	C	T	C	A	A	G	T	C	A	A	T	C	C	C	C	T	C	C	A	G	C	G	G	G	G	G	A	A	C	C	C	T	T	T	A	A	G	G	G	A	G	A	T	T	G	A	T	T	G	C	A	G	NA	NA	A	G	T	T	NA	NA	T	C	C	C	NA	NA	T	C	G	A	A	C	A	C	A	G	G	G	C	G	T	C	C	T	C	T	T	C	C	C	T	T	A	A	A	A	C	T	C	C	A	A	G	A	T	C	G	G	C	T	T	A	T	T	C	C	NA	NA	G	C	A	A	NA	NA	NA	NA	A	G	G	A	G	G	T	G	A	G	G	A	G	G	A	A	G	G	G	A	G	G	NA	NA	C	C	A	A	G	A	C	C	T	T	C	T	G	T	T	C	A	A	T	C	T	A	G	A	T	T	C	C	G	G	T	T	G	A	T	C	C	G	T	C	T	C	C	C	C	T	G	C	NA	NA	T	C	A	G	C	T	G	T	NA	NA	C	C	C	C	A	G	C	C	T	C	G	C	C	C	A	T	T	T	T	A	T	T	C	C	A	A	C	C	T	C	A	A	A	G	T	T	NA	NA	C	T	A	G	C	A	C	C	T	T	T	C	G	G	A	A	G	A	G	A	G	A	A	T	G	G	G	G	A	G	T	C	A	G	T	C	C	T	C	C	G	G	T	T	T	G	C	C	C	T	G	G	A	G	A	G	T	G	G	A	T	T	G	A	A	A	G	G	G	G	C	A	G	G	A	G	C	T	C	C	G	A	A	A	A	A	G	A	G	A	C	C	G	G	A	C	T	C	T	G	C	G	C	T	C	T	T	T	T	C	G	G	T	A	A	T	C	C	T	T	T	T	A	G	G	G	C	C	G	G	G	G	G	G	NA	NA	A	A	A	A	T	C	G	A	G	G	C	T	C	C	C	G	C	T	G	A	A	G	G	G	A	A	G	A	G	G	G	G	T	T	A	A	T	G	T	T	G	G	T	T	A	A	T	C	NA	NA	C	C	A	G	T	T	T	T	G	A	G	G	A	T	T	C	C	C	G	A	C	T	G	A	A	C	G	G	T	C	C	A	A	G	G	A	T	T	C	T	A	G	NA	NA	C	C	T	C	G	G	T	T	G	A	G	G	T	T	G	G	C	C	A	G	G	A	A	C	T	T	G	G	A	A	G	G	A	A	C	C	C	C	C	C	C	T	C	C	A	A	G	G	NA	NA	NA	NA	A	A	C	C	A	A	A	A	C	C	G	G	T	T	A	A	T	T	C	C	G	G	G	G	T	T	C	C	G	G	G	G	C	C	G	A	C	C	A	C	G	G	A	A	T	T	G	G	G	G	C	C	T	T	T	T	G	A	G	G	T	T	C	C	C	C	C	T	G	G	A	A	A	A	G	C	A	A	T	T	A	A	G	G	A	G	G	G	A	A	A	A	C	C	C	C	C	C	C	C	C	C	T	T	A	A	C	C	A	A	C	C	C	C	G	G	C	T	A	A	A	A	A	A	C	C	G	G	G	A	T	G	G	G	G	G	A	A	G	G	G	A	NA	NA	G	G	G	G	T	C	C	C	G	A	T	C	A	A	G	T	T	T	G	G	C	C	T	T	C	C	G	A	A	G	T	C	G	G	T	T	A	C	G	A	G	G	G	G	G	G	C	C	G	G	T	T	G	G	C	C	T	T	G	G	C	C	T	T	A	A	C	C	G	G	C	C	C	C	C	C	C	C	A	A	G	G	C	T	C	T	C	C	A	A	A	A	G	G	C	C	T	T	C	C	C	C	G	G	C	T	G	G	C	C	A	A	G	A	C	C	A	A	A	A	G	G	C	C	T	T	A	G	C	C	A	T	A	A	A	G	A	A	C	T	G	G	A	A	T	T	T	T	T	T	C	C	C	T	A	A	A	A	T	C	G	G	A	A	C	C	A	A	C	C	G	G	G	G	C	C	G	G	G	G	C	T	C	C	T	T	C	C	A	A	A	A	G	G	G	G	T	C	T	T	G	C	T	T	A	A	C	C	A	A	C	C	G	A	C	T	G	G	G	G	G	C	A	A	T	T	C	C	G	A	C	C	A	G	A	A	C	T	C	C	G	G	G	G	C	C	C	C	A	A	C	C	C	T	A	A	G	G	G	G	G	G	G	G	A	A	G	G	C	C	C	C	A	A	C	C	T	T	C	C	G	G	G	G	C	C	C	C	A	A	G	G	G	G	C	A	G	A	T	T	C	C	C	C	A	A	NA	NA	G	G	C	C	A	T	G	G	C	C	T	T	T	T	T	C	G	A	T	T	T	C	T	C	G	G	C	C	C	C	C	C	G	G	G	G	G	G	G	G	A	A	C	T	G	G	C	C	T	T	C	C	G	G	A	G	C	C	NA	NA	A	A	T	C	T	T	C	C	G	G	C	T	T	T	G	G	C	A	C	C	G	G	G	G	T	T	G	G	G	G	G	G	A	C	A	A	G	A	T	T	G	G	A	A	C	C	C	C	G	G	G	A	G	G	A	A	C	C	T	T	G	G	T	A	T	T	C	C	G	G	G	G	G	G	C	C	NA	NA	G	G	NA	NA	C	C	A	A	A	A	G	G	A	G	G	G	G	G	C	C	C	C	G	G	C	C	C	C	A	A	C	C	T	T	G	G	C	C	A	A	G	G	G	G	T	T	C	C	T	T	C	C	G	G	A	A	C	C	C	C	G	A	T	T	A	A	A	A	C	C	A	A	G	A	T	C	G	G	T	C	C	C	A	G	G	G	G	G	G	G	C	C	G	G	G	G	T	C	G	A	C	C	T	T	A	A	NA	NA	A	G	G	G	C	C	C	C	C	C	T	T	C	T	C	C	C	C	A	G	G	G	G	G	C	C	C	T	T	C	G	C	C	T	A	C	G	A	G	A	G	A	C	C	C	C	C	A	C	T	A	G	C	C	C	C	A	G	T	T	T	C	T	T	NA	NA	C	T	C	T	G	A	NA	NA	A	G	C	T	T	T	C	T	NA	NA	A	A	G	G	G	G	A	A	A	A	C	C	G	A	C	C	T	C	G	G	T	T	A	G	A	A	G	G	G	G	G	G	G	G	A	A	C	C	G	T	C	T	G	A	G	A	C	C	G	G	A	G	C	C	C	C	T	C	G	A	G	G	G	G	G	T	C	C	C	C	C	A	NA	NA	C	C	T	C	C	T	G	G	C	C	T	T	C	C	T	T	T	C	C	C	G	G	A	G	NA	NA	C	T	T	T	C	C	C	C	A	A	T	T	T	T	G	A	C	G	G	G	C	T	A	A	C	T	G	G	G	G	T	C	T	T	C	T	C	T	C	C	C	C	NA	NA	A	A	G	G	G	G	A	G	T	C	T	T	A	G	C	T	C	C	C	C	T	T	C	C	C	C	A	T	A	T	T	T	C	G	A	C	A	A	NA	NA	A	G	T	T	A	A	T	G	C	T	T	T	C	C	G	A	A	A	A	C	A	A	G	G	G	G	C	A	A	G	C	A	G	G	C	C	G	G	T	G	G	G	A	G	A	C	C	T	A	G	NA	NA	C	T	NA	NA	C	T	T	T	G	G	T	C	A	A	C	C	C	T	T	C	G	G	A	A	NA	NA	C	C	G	A	A	A	A	A	A	A	C	C	C	C	C	T	G	A	G	G	G	A	A	G	T	T	C	C	G	A	G	G	C	T	T	T	C	T	G	G	A	G	T	T	C	C	G	A	A	G	A	A	C	T	T	C	C	T	C	C	T	C	C	C	G	A	C	T	C	C	A	G	T	T	A	G	A	G	T	T	T	T	G	G	NA	NA	A	A	G	G	C	T	C	C	A	G	T	T	A	T	G	A	C	T	A	A	T	C	A	G	G	A	T	C	G	G	G	G	T	T	T	T	C	A	C	C	T	C	C	T	A	G	A	A	A	G	T	T	C	C	C	T	C	T	T	C	A	G	T	T	NA	NA	C	C	A	G	C	T	C	C	T	C	G	A	C	T	A	G	A	C	T	T	A	G	A	G	A	G	T	T	G	G	A	A	A	G	NA	NA	T	T	C	T	C	C	C	C	T	C	C	A	T	C	C	C	T	C	G	G	G	G	G	A	T	C	G	G	T	T	G	G	A	C	C	C	G	A	C	T	A	A	G	G	G	C	T	C	T	C	G	G	G	A	C	C	G	G	A	A	G	G	C	C	C	T	T	T	T	C	C	T	G	G	C	C	T	T	NA	NA	G	T	T	C	C	C	T	T	T	A	A	A	C	T	C	T	G	A	T	T	T	T	A	G	T	C	G	G	A	A	T	T	T	C	NA	NA	C	G	T	A	A	A	C	C	A	G	T	T	A	G	T	T	G	G	T	T	C	T	A	G	G	A	G	A	C	T	A	A	C	T	G	G	C	C	A	G	T	C	C	C	A	A	G	G	T	T	C	T	G	A	A	A	G	G	G	G	T	C	T	C	A	A	G	C	NA	NA	C	C	C	T	C	C	G	T	G	G	A	G	G	T	A	G	C	C	G	A	NA	NA	G	A	C	C	A	G	A	C	C	T	G	G	T	T	C	C	T	T	A	A	G	G	A	A	C	C	G	A	G	G	A	A	G	G	T	T	A	A	A	A	T	T	C	C	T	T	G	G	A	A	T	T	G	G	T	T	T	T	C	C	G	G	A	A	C	C	T	T	C	C	C	C	G	G	T	T	C	C	A	A	T	T	C	C	G	G	A	A	C	C	C	C	G	G	A	A	C	C	C	C	A	A	T	T	A	A	A	A	C	C	A	A	G	G	A	A	A	A	A	A	G	G	T	T	G	G	C	C	A	A	G	G	T	T	A	A	C	C	G	G	A	A	A	A	T	T	T	T	A	A	A	A	T	T	C	C	C	C	A	A	G	G	A	A	T	T	T	T	T	T	G	G	T	T	G	G	T	T	A	A	C	C	T	T	C	C	A	A	C	C	G	G	C	C	T	T	G	G	T	T	G	G	G	G	G	G	T	T	C	C	G	G	A	A	A	A	C	C	G	G	T	T	T	T	C	C	A	A	C	C	A	A	T	T	T	T	C	C	C	C	A	A	T	T	T	T	T	T	A	A	G	G	C	C	T	T	C	C	G	G	T	T	C	C	A	A	T	T	NA	NA	G	G	T	T	G	G	G	G	C	T	G	G	G	G	G	G	T	T	A	A	A	A	A	A	T	T	G	G	G	G	G	G	T	T	G	G	A	A	A	A	A	A	C	C	G	G	G	G	G	G	C	C	G	G	C	C	A	A	C	C	C	C	T	T	T	T	A	A	G	G	NA	NA	T	T	A	A	C	C	A	A	C	C	A	A	G	G	G	G	T	T	G	G	G	G	C	C	G	G	G	G	G	G	A	A	T	T	C	C	T	T	A	A	C	C	A	A	T	T	G	G	C	C	A	A	G	G	G	G	T	T	T	T	C	C	T	T	A	A	G	G	G	G	G	G	T	T	T	T	T	T	T	T	C	C	A	A	G	G	A	A	C	C	C	C	C	C	C	C	A	A	C	C	T	T	A	A	T	T	C	C	C	C	A	A	T	T	G	G	A	A	T	T	C	C	G	G	T	T	T	T	G	G	A	A	T	T	A	A	C	C	C	C	T	T	G	G	NA	NA	T	T	G	G	G	G	A	A	C	C	T	T	A	A	C	C	C	C	C	C	T	T	G	G	A	A	T	T	C	C	C	C	A	A	C	C	G	G	T	T	A	A	A	A	C	C	A	A	G	G	G	G	G	G	T	T	T	T	G	G	G	G	C	C	T	T	A	A	A	A	T	T	T	T	A	A	T	T	G	G	NA	NA	T	T	G	G	A	A	G	G	G	G	A	A	T	T	A	A	C	C	G	G	T	T	G	G	A	A	T	T	A	A	T	T	C	C	C	C	T	T	T	T	G	G	C	C	T	T	C	C	G	G	G	G	A	A	G	G	A	A	T	T	T	T	A	A	G	G	C	C	G	G	G	G	A	A	A	A	T	T	T	T	T	T	T	T	A	A	A	A	A	A	C	C	G	G	G	G	A	A	G	G	A	A	C	C	G	G	NA	NA	C	C	T	T	T	T	G	G	T	T	C	C	A	A	A	A	A	A	C	C	A	A	C	C	C	C	C	C	T	T	G	G	C	C	G	G	G	G	T	T	A	A	A	A	A	A	T	T	C	C	T	T	G	G	G	G	A	A	T	T	C	C	A	A	C	C	T	T	C	C	A	A	C	C	G	G	C	C	A	A	A	A	C	C	C	C	G	G	G	G	T	T	A	A	G	G	C	C	G	G	G	G	A	A	T	T	T	T	A	A	G	G	C	C	A	A	C	C	C	C	C	C	C	C	C	C	G	G	C	C	C	C	C	C	A	A	T	T	A	A	A	A	C	C	C	C	A	A	G	G	G	G	G	G	T	T	G	G	A	A	A	A	C	C	A	A	T	T	A	A	C	C	G	G	C	C	A	A	G	G	C	C	A	A	G	G	G	G	T	T	G	G	T	T	T	T	G	G	A	A	A	A	T	T	A	A	A	A	C	C	T	T	C	C	G	G	C	C	C	C	C	C	T	T	C	C	A	A	C	C	G	G	A	A	G	G	A	A	G	G	G	G	C	C	A	A	T	T	C	C	G	G	G	G	G	G	G	G	A	A	NA	NA	T	T	T	T	C	C	C	C	A	A	G	G	G	G	C	C	A	A	A	A	T	T	T	T	T	T	G	G	A	A	A	A	T	T	G	G	T	T	A	A	C	C	G	G	A	A	A	A	C	C	T	T	A	A	T	T	A	A	T	T	C	C	C	C	T	T	C	C	T	T	A	A	C	C	A	A	C	C	T	T	T	T	T	T	T	T	G	G	A	A	A	A	T	T	C	C	A	A	T	T	C	C	T	T	A	A	T	T	T	T	T	T	C	C	G	G	C	C	T	T	T	T	A	A	T	T	A	A	G	G	C	C	T	T	A	A	T	T	C	C	A	A	G	G	C	C	G	G	G	G	T	T	G	G	C	C	G	G	C	C	C	C	C	C	T	T	C	C	T	T	G	G	T	T	C	C	C	C	G	G	T	T	G	G	G	G	C	C	G	G	C	C	A	A	A	A	G	G	G	G	T	C	C	C	G	G	C	C	G	G	A	A	G	G	G	G	C	C	T	T	T	T	A	A	T	T	G	G	C	C	G	G	G	G	G	G	G	G	A	A	G	G	C	C	C	C	G	G	T	T	G	G	A	A	A	A	T	T	T	T	G	G	C	C	G	G	T	T	G	G	C	C	C	C	C	C	G	G	T	T	A	A	C	C	C	C	G	G	G	G	T	T	T	T	C	C	G	G	G	G	A	A	NA	NA	T	T	C	C	A	A	G	G	G	G	T	T	C	C	G	G	G	G	A	A	G	G	G	G	A	C	T	T	G	G	T	T	A	A	T	T	C	C	C	C	A	A	C	C	A	A	C	C	A	A	G	G	T	T	G	G	T	T	C	C	A	A	C	C	T	T	A	A	C	C	C	C	A	A	G	G	T	T	T	T	G	G	G	G	A	A	T	T	C	C	A	A	A	A	C	C	T	T	G	G	A	A	T	T	G	G	A	G	A	A	G	G	A	A	G	G	G	G	C	C	A	A	G	G	T	T	C	C	G	G	T	T	A	A	G	G	T	T	A	A	C	C	A	A	G	G	A	A	A	A	A	A	C	C	C	C	G	G	G	G	A	A	G	G	G	G	T	T	T	T	T	T	T	T	C	C	G	G	G	G	C	C	C	C	T	T	G	G	C	C	T	T	A	A	T	T	C	C	A	A	C	C	C	C	A	A	A	A	T	T	C	C	T	T	C	C	T	T	G	G	G	G	A	A	A	A	T	T	T	T	C	C	T	T	A	A	G	G	C	C	T	T	C	C	G	G	C	C	G	G	G	G	C	C	G	G	A	A	T	T	G	G	G	G	G	G	G	G	T	T	G	G	A	A	A	A	T	T	C	C	G	G	T	T	A	A	C	C	G	G	G	G	T	T	C	C	T	T	T	T	T	T	T	T	C	C	C	C	G	G	G	G	C	C	G	G	G	G	C	C	A	A	T	T	G	G	T	T	A	A	C	C	A	A	C	C	T	T	C	C	T	T	T	T	C	C	C	C	C	C	G	A	A	A	G	G	T	T	T	T	T	T	C	C	T	T	A	A	G	G	A	A	A	A	C	C	A	A	A	A	A	A	T	T	T	T	T	T	A	A	T	T	C	C	C	C	T	T	C	C	NA	NA	G	G	G	G	T	T	G	G	C	C	C	C	G	G	C	C	A	A	G	G	C	C	A	A	C	C	G	G	C	C	A	A	C	C	G	G	G	G	C	C	T	T	C	C	T	T	G	G	A	A	T	T	C	C	G	G	C	C	C	C	C	C	T	T	C	C	T	T	C	C	A	A	C	C	T	T	C	C	G	G	T	T	C	C	C	C	C	C	A	A	A	A	G	G	G	G	A	A	G	G	A	A	T	T	G	G	C	C	A	A	T	T	A	A	C	C	C	C	A	A	A	A	T	T	T	T	T	T	C	C	A	A	C	C	T	T	T	T	A	A	A	A	C	C	T	T	C	C	A	A	C	C	G	G	C	C	C	C	G	G	A	A	A	A	T	T	C	C	T	T	T	T	C	C	T	T	A	A	G	G	C	C	C	C	C	C	C	C	C	C	C	C	C	C	C	C	C	C	A	A	C	C	G	G	C	C	G	G	G	G	C	C	G	G	G	G	T	T	G	G	T	T	T	T	C	C	G	G	T	T	C	C	T	T	C	C	A	A	C	C	A	A	C	C	C	C	A	A	T	T	G	G	A	A	A	A	C	C	G	G	C	C	T	T	C	C	G	G	G	G	A	A	T	T	G	G	C	C	G	G	T	T	C	C	C	C	G	G	A	A	T	T	G	G	A	A	T	T	A	A	T	T	T	T	C	C	A	A	C	C	G	G	T	T	A	A	G	G	T	T	C	C	A	A	A	A	A	A	A	A	A	A	T	T	T	T	T	T	G	G	G	G	A	A	C	C	C	C	A	A	G	G	G	G	A	A	G	G	T	T	T	T	G	G	A	A	C	C	G	G	T	T	A	A	C	C	A	A	G	G	T	T	T	T	A	A	C	C	T	T	G	G	T	T	A	A	T	T	C	C	G	G	C	C	C	C	G	G	A	A	T	T	T	T	G	G	G	G	G	G	T	T	A	A	A	G	G	G	T	T	G	G	A	A	C	C	T	T	C	C	T	T	A	A	G	T	T	T	A	A	T	T	A	A	C	C	G	G	T	T	G	G	C	C	A	A	T	T	T	T	G	G	T	T	A	A	C	C	G	G	G	G	A	A	T	T	A	A	G	G	C	C	C	C	A	A	A	T	A	A	A	A	C	C	G	G	C	C	G	G	G	G	C	C	G	G	A	A	G	G	G	G	C	C	C	C	T	T	T	T	G	G	A	A	C	C	T	T	A	A	C	C	G	G	A	A	A	A	A	A	A	A	A	A	A	A	T	T	G	G	T	T	C	C	G	G	T	T	G	G	C	C	G	G	G	G	G	G	C	C	A	A	C	C	C	C	A	A	C	C	G	G	A	A	G	G	G	G	G	G	C	C	A	A	G	G	G	G	A	A	G	G	A	A	C	C	A	A	T	T	G	G	A	A	A	A	A	A	C	C	A	A	G	G	G	G	T	T	A	A	A	A	C	C	C	C	T	T	A	A	A	A	T	T	T	T	T	T	G	G	A	A	G	G	C	C	C	C	A	A	T	T	C	C	C	C	T	T	C	C	T	T	T	T	T	T	T	T	A	A	C	C	C	C	T	T	G	G	A	A	A	A	A	A	C	C	C	C	T	T	C	C	A	A	C	C	C	C	A	A	A	A	G	G	C	C	A	A	T	T	T	T	C	C	G	G	G	G	T	T	C	C	T	T	T	T	T	T	A	A	C	C	G	G	T	T	C	C	A	A	T	T	C	C	G	G	G	G	T	T	G	G	G	G	T	T	C	C	A	A	G	G	G	G	C	C	A	A	T	T	G	G	T	T	G	G	A	A	A	A	A	A	G	G	C	C	NA	NA	G	G	T	T	G	G	A	A	T	T	T	T	T	T	A	A	T	T	A	A	C	C	A	A	T	T	A	A	C	C	NA	NA	A	A	C	C	A	A	T	T	A	A	C	C	A	A	A	A	C	C	A	A	A	A	T	T	A	A	C	C	C	C	G	G	C	C	A	A	G	G	T	T	A	A	G	G	G	G	T	T	A	A	T	T	A	A	G	G	T	T	C	C	G	G	T	T	C	C	T	T	C	C	T	T	C	C	A	A	A	A	G	G	C	C	G	G	G	G	A	A	G	G	T	T	G	G	G	G	T	T	A	A	C	C	G	G	T	T	G	G	C	C	T	T	A	A	C	C	G	G	C	C	G	G	T	T	T	T	T	T	C	C	A	A	A	A	C	C	T	T	G	G	A	A	G	G	C	C	G	G	G	G	C	C	G	G	T	T	C	C	T	T	G	G	G	G	A	A	T	T	G	G	T	T	C	C	A	A	A	A	T	T	T	T	C	C	T	T	C	C	G	G	G	G	T	T	C	C	A	A	C	C	A	A	T	T	A	A	C	C	A	A	G	G	G	G	A	A	C	C	C	C	T	T	T	T	A	A	T	T	G	G	A	A	A	A	G	G	T	T	C	C	T	T	C	C	T	T	T	T	C	C	T	T	A	A	C	C	A	A	T	T	C	C	T	T	T	T	C	C	G	G	A	A	A	A	G	G	G	G	A	G	G	G	C	C	C	C	NA	NA	A	A	A	A	A	A	C	C	T	T	T	T	A	A	G	G	A	A	G	G	T	T	C	C	G	G	G	G	A	A	C	C	A	A	G	G	C	C	A	A	G	G	C	C	G	G	A	A	T	T	G	G	T	T	T	T	C	C	G	G	NA	NA	T	T	C	C	C	C	A	A	C	C	G	G	A	A	G	G	T	T	G	G	G	G	C	C	C	C	A	A	C	C	T	T	G	G	C	C	A	A	C	C	C	C	T	T	A	A	C	C	G	G	A	A	T	T	C	C	C	C	G	G	T	T	C	C	G	G	A	A	G	G	G	G	A	A	A	A	T	T	G	G	T	T	A	A	A	A	T	T	A	A	A	A	C	C	G	G	C	C	G	G	A	A	T	T	A	A	T	T	T	T	A	A	G	G	T	T	A	A	C	C	A	A	G	G	A	A	C	C	T	T	T	T	T	T	C	C	C	C	G	G	G	G	C	C	C	C	C	C	A	A	G	G	C	C	G	G	A	A	T	T	G	G	G	G	A	A	A	A	G	G	T	T	T	T	A	A	A	A	A	A	A	A	A	A	G	G	A	A	T	T	T	T	A	A	G	G	C	C	T	T	G	G	T	T	T	T	G	G	G	G	T	T	C	C	T	T	C	C	T	T	T	T	T	T	C	C	C	C	T	T	G	G	A	A	A	A	C	C	A	A	C	C	T	T	T	T	A	A	C	C	C	C	A	A	C	C	A	A	A	A	G	G	A	A	C	C	G	G	T	T	T	T	T	T	T	T	C	C	C	C	A	A	T	T	T	T	G	G	A	A	A	A	C	C	C	C	G	G	C	C	G	G	A	A	G	G	A	A	T	T	C	C	A	A	A	A	G	G	A	A	G	G	G	G	A	A	A	A	T	T	A	A	A	A	G	G	T	T	T	T	C	C	A	A	G	G	T	T	C	C	A	A	G	G	T	T	A	A	A	A	G	G	G	G	T	T	C	C	A	A	C	C	C	C	C	C	A	A	A	A	T	T	T	T	G	G	T	T	G	G	C	C	C	C	A	A	T	T	C	C	C	C	G	G	G	G	C	C	G	G	A	A	A	A	G	G	G	G	T	T	G	G	A	A	C	C	A	A	T	T	T	T	A	A	T	T	T	T	A	A	T	T	T	T	A	A	T	T	C	C	C	C	C	C	C	C	T	T	G	G	A	A	G	G	T	T	T	T	A	A	T	T	C	C	A	A	A	A	G	G	G	G	C	C	C	C	A	A	C	C	C	C	C	C	G	G	C	C	T	T	G	G	G	G	G	G	C	G	T	T	G	G	T	T	A	A	A	A	A	A	C	C	T	T	T	T	A	A	A	A	T	T	A	A	C	C	G	G	A	A	C	C	A	A	C	C	G	G	A	A	A	A	C	C	T	T	G	G	T	T	G	G	G	G	G	G	T	T	A	A	C	C	A	A	C	C	C	C	A	A	G	G	G	G	A	A	C	C	C	C	G	G	C	C	C	C	C	C	A	A	C	C	C	C	C	C	A	A	T	T	C	C	C	C	G	G	G	G	C	C	T	T	A	A	C	C	G	G	T	T	NA	NA	G	G	C	C	G	G	G	G	C	C	C	C	T	T	C	C	C	C	T	T	A	A	G	G	NA	NA	C	C	C	C	G	G	G	G	G	G	A	A	A	A	G	G	T	T	T	T	C	C	G	G	T	T	T	T	G	G	T	T	A	A	T	T	A	A	A	A	A	A	T	T	C	C	C	C	A	A	G	G	A	A	C	C	C	C	T	T	G	G	T	T	C	C	T	T	C	C	G	G	C	C	G	G	A	A	T	T	A	A	C	C	T	T	A	A	A	A	C	C	C	C	T	T	G	G	C	C	C	C	G	G	T	T	G	G	T	T	G	G	C	C	A	A	G	G	C	C	G	G	C	C	C	C	T	T	A	A	T	T	G	G	G	G	G	G	A	A	T	T	T	T	T	T	A	A	C	C	C	C	T	T	T	T	G	G	A	A	A	A	A	A	C	C	G	G	G	G	G	G	A	A	C	C	C	C	A	A	G	G	G	G	G	G	A	A	T	T	G	G	C	C	C	C	C	C	T	T	C	C	A	A	T	T	A	A	C	C	C	C	C	C	C	C	C	C	T	T	G	G	A	A	G	G	T	T	A	A	T	T	G	G	C	C	G	G	C	C	C	C	G	G	T	T	A	A	A	A	C	C	C	C	T	T	T	T	C	C	G	G	G	G	T	T	T	T	A	A	C	C	C	C	A	A	A	A	A	A	T	T	A	A	T	T	C	C	G	G	T	T	C	C	T	T	G	G	T	T	T	T	T	T	C	C	C	C	C	C	A	A	NA	NA	G	G	C	C	C	C	G	G	A	A	C	C	C	C	G	G	G	G	C	C	G	G	C	C	C	C	T	T	C	C	T	T	C	C	C	C	T	T	C	C	G	G	T	T	G	G	T	T	G	G	T	T	T	T	T	T	C	C	A	A	A	A	G	G	C	C	G	G	A	A	A	A	C	C	T	T	T	T	A	A	T	T	A	A	T	T	G	G	G	G	T	T	A	A	G	G	A	A	G	G	C	C	A	A	A	A	A	A	T	T	NA	NA	A	A	C	C	NA	NA	G	G	C	C	G	G	G	G	C	C	A	A	T	T	T	T	G	G	T	T	T	T	C	C	C	C	G	G	T	T	A	A	A	A	C	C	G	G	G	G	G	G	C	C	C	C	A	A	A	A	C	C	C	C	G	G	T	T	T	T	C	C	T	T	G	G	C	C	T	T	C	C	A	A	C	C	T	T	C	C	C	C	T	T	C	C	T	T	T	T	T	T	A	A	A	A	C	C	T	T	C	C	T	T	T	T	C	C	T	T	A	A	C	C	T	T	C	C	A	A	T	T	T	T	C	C	A	A	G	G	A	A	C	C	A	A	C	C	A	A	C	C	T	T	G	G	T	T	T	T	G	G	T	T	G	G	T	T	NA	NA	A	A	T	C	G	G	T	T	T	T	T	T	G	G	C	C	C	C	A	A	A	A	C	C	A	A	T	T	C	C	G	G	C	C	C	C	NA	NA	T	T	G	G	T	T	C	T	C	C	A	A	G	G	C	C	C	C	A	A	T	T	T	T	T	T	C	C	A	A	A	A	C	C	T	T	G	G	C	C	G	G	A	A	T	T	A	A	T	T	A	A	T	T	G	G	C	C	G	G	A	A	A	A	G	G	A	A	G	G	G	G	C	C	T	T	G	G	G	G	T	T	C	C	C	C	G	G	G	G	T	T	G	G	C	C	C	C	T	T	A	A	C	C	T	T	C	C	T	T	A	A	G	G	G	G	T	T	T	T	A	A	T	T	T	T	G	G	G	G	G	G	A	A	G	G	G	G	A	A	C	C	T	T	T	T	T	T	A	A	A	A	A	A	T	T	A	A	A	A	G	G	G	G	A	A	A	A	C	C	T	T	G	G	T	T	G	G	C	C	G	G	T	T	C	C	A	A	C	C	G	G	G	G	C	C	A	A	C	C	C	C	T	T	A	A	T	T	G	G	T	T	T	T	T	T	C	C	T	T	G	G	A	A	G	G	C	C	C	C	G	G	T	T	G	G	T	T	C	C	G	G	C	C	C	C	C	C	C	C	C	C	A	A	A	A	T	T	A	A	C	C	T	T	C	C	T	T	C	C	T	T	C	C	T	T	C	C	T	T	A	A	T	T	C	C	A	A	T	T	C	C	G	G	C	C	C	C	C	C	T	G	C	C	A	A	A	A	G	G	C	C	T	T	C	C	T	T	A	A	T	T	A	A	A	A	A	A	C	C	G	G	T	T	A	A	C	C	A	A	C	C	A	A	C	C	A	A	C	C	T	T	G	G	C	C	T	T	G	G	A	A	C	C	C	C	C	C	T	T	C	C	T	T	T	T	C	C	C	C	T	T	G	G	C	C	C	C	G	G	G	G	C	C	A	A	C	C	A	A	A	A	G	G	A	A	C	C	G	G	A	A	G	G	G	G	T	T	G	G	G	G	T	T	A	A	G	G	G	G	C	C	T	T	G	G	A	A	T	T	A	A	G	G	C	C	A	A	G	G	A	A	G	G	A	A	G	G	C	C	C	C	G	G	T	T	T	T	T	T	NA	NA	A	A	A	A	G	G	T	T	T	T	G	G	G	G	A	A	T	T	G	G	A	A	C	C	C	C	T	T	G	G	A	A	G	G	C	C	G	G	C	C	A	A	A	A	A	A	G	G	G	G	T	T	C	C	A	A	G	G	T	T	C	C	G	G	T	T	G	G	T	T	T	T	G	G	G	G	G	G	T	T	G	G	G	G	A	A	G	G	A	A	A	A	C	C	G	G	T	T	C	C	A	A	A	A	C	C	G	G	A	A	A	A	A	A	T	T	A	A	G	G	G	G	C	C	G	G	A	A	A	A	A	A	A	A	A	A	C	C	G	G	C	C	G	G	C	C	A	A	G	G	C	C	A	A	A	A	A	A	T	T	A	A	T	T	T	T	T	T	G	G	T	T	T	T	C	C	G	G	G	G	T	T	T	T	A	A	C	C	A	A	G	G	T	T	C	C	A	A	A	A	C	C	G	G	T	T	G	G	G	G	T	T	G	G	A	A	C	C	T	T	C	C	T	T	G	G	T	T	C	C	T	T	G	G	T	T	G	G	C	C	A	A	A	A	T	T	C	C	C	C	T	T	A	A	A	A	T	T	T	T	A	A	C	C	T	T	C	C	G	G	G	G	A	A	T	T	T	T	T	T	A	A	A	A	C	C	T	T	T	T	A	A	T	T	A	A	A	A	T	T	G	G	A	A	A	A	T	T	C	C	C	C	A	A	G	G	A	A	G	G	T	T	A	A	G	G	C	C	T	T	C	C	G	G	C	C	G	G	C	C	C	C	A	A	A	A	T	T	C	C	T	T	A	A	T	T	C	C	T	T	C	C	T	T	G	G	G	G	C	C	A	A	G	G	G	G	G	G	T	T	T	T	A	A	T	T	G	G	C	C	C	C	G	G	C	C	G	G	A	A	A	A	C	C	T	G	C	A	G	G	T	T	G	G	T	T	A	A	T	T	A	A	A	A	T	T	C	C	T	T	A	A	G	G	T	T	T	T	G	G	G	G	A	A	C	C	C	C	C	C	A	A	T	T	C	C	G	G	G	G	A	A	G	G	A	A	C	C	G	G	T	T	T	T	T	T	T	T	G	G	A	A	T	T	G	G	G	G	G	G	C	C	G	G	C	C	C	C	A	A	G	G	G	G	G	G	C	C	A	A	G	G	C	C	T	C	T	T	T	T	T	T	A	A	G	G	G	G	C	C	G	G	C	C	T	T	C	C	T	T	G	G	C	C	C	C	T	T	A	A	C	C	T	T	T	T	C	C	T	T	G	G	T	T	C	C	C	C	T	T	A	A	C	C	G	G	A	A	C	C	T	T	A	A	C	C	T	T	A	A	C	C	A	A	C	C	T	T	A	A	A	A	C	C	G	G	T	T	C	C	T	T	T	T	T	T	G	G	T	C	C	C	C	C	A	A	G	G	T	T	G	G	C	C	T	T	C	C	T	T	G	G	A	A	T	T	G	G	C	C	T	T	A	A	T	T	G	G	G	G	T	T	A	A	A	A	C	C	A	A	G	G	G	G	C	C	G	G	C	C	T	T	T	T	C	C	G	G	G	G	C	C	A	A	A	A	A	A	T	T	A	A	T	T	A	A	G	G	G	G	G	G	NA	NA	A	A	A	A	G	G	G	G	C	C	A	G	G	G	G	G	G	G	G	G	G	G	A	A	C	C	A	A	A	A	G	G	A	A	C	C	T	T	G	G	C	C	C	C	T	T	T	T	C	C	G	G	A	A	C	C	A	A	G	G	T	T	C	C	A	A	A	A	G	G	C	C	G	G	G	G	C	C	A	A	A	A	T	T	C	C	C	C	C	C	G	G	C	C	C	C	T	T	T	T	G	G	T	T	C	C	G	G	T	T	A	A	G	G	C	C	G	G	G	G	G	G	A	A	G	G	A	A	C	C	C	C	C	C	A	A	A	A	T	T	T	T	T	T	G	G	C	C	A	A	G	G	T	T	G	G	T	T	G	G	A	A	T	T	G	G	T	T	A	A	C	C	G	G	G	G	A	A	T	T	A	A	C	C	T	T	C	C	T	T	C	C	T	T	C	C	T	T	A	A	C	C	T	T	G	G	T	T	C	C	G	G	T	T	C	C	C	C	G	G	T	T	T	T	A	A	T	T	T	T	C	C	C	C	G	G	T	T	A	A	C	C	C	C	T	T	C	C	T	T	G	G	A	A	G	G	G	G	T	T	T	T	A	A	A	A	C	C	A	A	T	T	C	C	C	C	T	T	G	G	G	G	C	C	C	C	C	C	G	G	T	T	C	C	C	C	C	C	G	G	C	C	T	T	A	A	G	G	C	C	G	G	C	C	G	G	G	G	A	A	A	A	A	A	A	A	C	C	T	T	A	A	G	G	A	A	C	C	A	A	G	G	G	G	C	C	T	T	T	T	T	T	C	C	A	A	G	G	C	C	C	C	A	A	G	G	A	A	T	T	A	A	C	C	A	A	C	C	T	T	C	C	T	T	C	C	C	C	C	C	T	T	T	T	T	T	T	T	A	A	T	T	G	G	C	C	C	C	C	C	T	T	T	T	C	C	G	G	G	G	C	C	G	G	G	G	A	A	C	C	T	T	A	A	G	G	A	A	C	C	T	T	G	G	G	G	A	A	G	G	G	G	G	G	T	T	NA	NA	C	C	A	A	T	T	G	G	A	A	G	G	A	A	G	G	T	T	T	T	T	T	G	G	G	G	A	A	C	C	T	T	C	C	C	C	G	G	G	G	A	C	C	C	T	T	T	T	G	G	A	A	T	T	T	T	C	C	G	G	A	A	G	G	C	C	A	A	C	C	T	T	G	G	C	C	C	C	A	A	A	A	T	T	C	C	C	C	A	A	T	T	C	C	A	A	G	G	A	A	C	C	NA	NA	G	G	C	C	A	A	A	A	A	A	A	A	G	G	A	A	G	G	NA	NA	G	G	G	A	A	A
CC	OR167f171	NA	NA	1	NA	T	T	G	G	A	A	A	A	A	A	T	T	G	G	G	G	C	C	G	G	G	G	A	A	T	T	A	A	T	T	A	A	G	G	C	C	A	A	C	C	A	A	G	G	A	A	C	C	C	C	C	C	G	G	C	C	T	T	T	T	C	C	G	G	G	G	T	T	G	G	C	C	G	G	T	T	C	C	A	A	C	C	C	C	C	C	G	G	C	C	A	A	T	T	C	C	G	G	G	G	T	T	T	T	C	C	G	G	C	C	C	C	G	G	A	A	T	T	T	T	T	T	T	T	C	C	C	C	T	T	G	G	C	C	T	T	C	C	T	T	G	G	A	A	C	C	G	G	C	C	T	T	G	G	G	G	A	A	C	C	G	G	G	G	C	C	C	C	A	A	G	G	A	A	C	C	C	C	C	C	NA	NA	T	T	A	A	A	A	T	T	C	C	G	G	T	T	G	G	C	C	A	A	C	C	T	T	G	G	C	C	C	C	T	T	A	A	C	C	T	T	T	T	A	A	T	T	G	G	A	A	T	T	T	T	G	G	G	G	G	G	G	G	G	G	G	G	T	T	G	G	C	C	G	G	C	C	C	C	A	A	G	G	G	G	C	C	C	C	A	A	G	G	C	C	G	G	T	T	C	C	C	C	T	T	T	T	A	A	C	C	G	G	G	G	G	G	T	T	C	C	G	G	G	G	C	C	G	G	A	A	G	G	T	T	T	T	G	G	G	G	A	A	G	G	A	A	C	C	C	C	C	C	T	T	A	A	NA	NA	A	A	T	T	T	T	G	G	T	T	G	G	C	C	C	C	T	T	C	C	C	C	C	C	C	C	A	A	C	C	T	T	G	G	G	G	G	G	C	C	C	C	A	A	A	A	T	T	A	A	G	G	C	C	A	A	G	G	T	T	G	G	T	T	C	C	T	T	G	G	C	C	A	A	G	G	G	G	A	A	A	A	C	C	A	A	A	A	A	A	A	A	G	G	C	C	G	G	A	A	A	A	C	C	C	C	C	C	A	A	A	A	C	C	T	T	T	T	A	A	T	T	C	C	C	C	A	A	C	C	G	G	C	C	C	C	G	G	T	T	C	C	C	C	A	A	A	A	T	T	A	A	C	C	G	G	G	G	C	C	G	G	C	C	C	C	C	C	A	A	G	G	G	G	G	G	A	A	C	C	G	G	G	G	G	G	C	C	C	C	C	C	C	C	C	C	G	G	C	C	G	G	G	G	A	A	C	C	T	T	G	G	C	C	C	C	A	A	A	A	C	C	T	T	G	G	G	G	C	C	T	T	A	A	C	C	T	T	A	A	G	G	G	G	C	C	G	G	A	A	G	G	G	G	G	G	C	C	C	C	T	T	A	A	G	G	C	C	C	C	G	G	G	G	C	C	C	C	C	C	A	A	T	T	C	C	A	A	G	G	C	C	C	C	C	C	T	T	G	G	C	C	T	T	C	C	T	T	G	G	A	A	C	C	A	A	T	T	G	G	G	G	T	T	C	C	C	C	A	A	C	C	A	A	C	C	A	A	G	G	G	G	G	G	C	C	A	A	A	A	T	T	C	C	T	T	C	C	NA	NA	G	G	G	G	C	C	A	A	T	T	G	G	T	T	G	G	G	G	G	G	C	C	T	T	G	G	C	C	T	T	T	T	C	C	G	G	G	G	G	G	T	T	A	A	G	G	A	A	C	C	G	G	T	T	A	A	A	A	C	C	T	T	G	G	G	G	A	A	C	C	G	G	G	G	C	C	C	C	G	G	T	T	T	T	C	C	T	T	A	A	A	A	T	T	G	G	G	G	A	A	A	A	A	A	C	C	C	C	G	G	G	G	A	A	G	G	G	G	G	G	C	C	A	A	G	G	A	A	G	G	G	G	A	A	C	C	A	A	C	C	A	A	A	A	A	A	C	C	C	C	C	C	C	C	G	G	C	C	A	A	C	C	G	G	T	T	G	G	T	T	A	A	A	A	G	G	T	T	A	A	A	A	A	A	G	G	A	A	C	C	C	C	T	T	A	A	G	G	C	C	C	C	C	C	T	T	C	C	C	C	G	G	C	C	T	T	A	A	G	G	G	G	T	T	T	T	C	C	A	A	G	G	A	A	A	A	T	T	C	C	A	A	G	G	C	C	A	A	C	C	A	A	G	G	A	A	G	G	T	T	T	T	T	T	G	G	C	C	G	G	A	A	T	T	C	C	G	G	C	C	G	G	C	C	A	A	T	T	A	A	T	T	T	T	C	C	G	G	A	A	A	A	A	A	G	G	C	C	G	G	T	T	C	C	G	G	T	T	G	G	A	A	T	T	G	G	C	C	C	C	G	G	C	C	A	A	T	T	C	C	G	G	T	T	G	G	A	A	T	T	G	G	C	C	G	G	C	C	A	A	T	T	G	G	T	T	T	T	C	C	G	G	G	G	G	G	G	G	G	G	C	C	G	G	C	C	A	A	A	A	T	T	G	G	C	C	C	C	A	A	C	C	A	A	C	C	G	G	T	T	C	C	C	C	T	T	A	A	A	A	G	G	G	G	C	C	T	T	A	A	T	T	G	G	A	A	G	G	T	T	A	A	C	C	T	T	A	A	T	T	A	A	T	T	T	T	T	T	C	C	G	G	T	T	G	G	C	C	A	A	C	C	G	G	T	T	G	G	C	C	C	C	C	C	C	C	C	C	C	C	G	G	T	T	G	G	C	C	C	C	C	C	G	G	C	C	T	T	T	T	G	G	T	T	A	A	C	C	G	G	A	A	A	A	G	G	A	A	G	G	G	G	G	G	A	A	C	C	T	T	G	G	C	C	C	C	NA	NA	C	C	T	T	C	C	G	G	A	A	C	C	G	G	G	G	C	C	C	C	C	C	A	A	T	T	G	G	C	C	G	G	G	G	A	A	A	A	G	G	G	G	C	C	C	C	C	C	T	T	T	T	T	T	C	C	G	G	T	T	A	A	T	T	G	G	T	T	T	T	C	C	C	C	A	A	A	A	C	C	A	A	C	C	T	T	C	C	C	C	C	C	T	T	C	C	C	C	G	G	C	C	A	A	A	A	C	C	G	G	C	C	A	A	G	G	T	T	A	A	G	G	C	C	A	A	T	T	G	G	C	C	G	G	C	C	G	G	A	A	C	C	G	G	T	T	C	C	G	G	C	C	T	T	T	T	T	T	G	G	T	T	G	G	G	G	C	C	G	G	C	C	G	G	G	G	T	T	A	A	G	G	G	G	G	G	T	T	G	G	C	C	T	T	G	G	C	C	A	A	G	G	C	C	T	T	C	C	C	C	G	G	T	T	G	G	G	G	T	T	C	C	T	T	G	G	G	G	G	G	A	A	C	C	G	G	C	C	C	C	A	A	A	A	G	G	A	A	T	T	A	A	G	G	C	C	C	C	C	C	C	C	G	G	A	A	G	G	G	G	C	C	C	C	G	G	G	G	G	G	G	G	G	G	G	G	A	A	A	A	T	T	T	T	G	G	C	C	G	G	A	A	A	A	C	C	C	C	A	A	C	C	G	G	C	C	G	G	T	T	C	C	G	G	G	G	C	C	A	A	G	G	A	A	G	G	G	G	A	A	T	T	C	C	C	C	G	G	A	A	T	T	A	A	C	C	T	T	C	C	T	T	C	C	C	C	G	G	T	T	C	C	C	C	C	C	C	C	C	C	G	G	G	G	C	C	G	G	T	T	C	C	C	C	T	T	T	T	T	T	C	C	T	T	C	C	A	A	A	A	T	T	T	T	G	G	C	C	G	G	T	T	A	A	A	A	A	A	G	G	T	T	G	G	C	C	G	G	T	T	A	A	G	G	G	G	C	C	T	T	T	T	C	C	G	G	C	C	G	G	G	G	C	C	T	T	C	C	G	G	A	A	G	G	G	G	A	A	A	A	G	G	G	G	T	T	A	A	T	T	C	C	A	A	C	C	A	A	A	A	G	G	T	T	C	C	G	G	C	C	A	A	C	C	G	G	T	T	C	C	C	C	T	T	C	C	C	C	G	G	C	C	G	G	C	C	C	C	G	G	T	T	C	C	G	G	C	C	A	A	A	A	T	T	T	T	A	A	G	G	C	C	C	C	G	G	G	G	A	A	G	G	T	T	C	C	T	T	G	G	C	C	C	C	A	A	A	A	G	G	C	C	T	T	T	T	C	C	C	C	T	T	C	C	A	A	G	G	A	A	G	G	G	G	G	G	C	C	A	A	T	T	C	C	T	T	C	C	T	T	A	A	C	C	A	A	C	C	G	G	A	A	C	C	C	C	C	C	T	T	T	T	A	A	C	C	C	C	G	G	G	G	A	A	C	C	A	A	T	T	G	G	G	G	A	A	T	T	C	C	C	C	A	A	C	C	T	T	G	G	T	T	A	A	C	C	A	A	C	C	C	C	G	G	C	A	G	G	C	C	T	T	C	C	A	A	C	C	G	G	A	A	C	C	C	C	C	C	C	C	C	C	G	G	T	T	C	C	T	T	G	G	G	G	C	C	C	C	A	A	C	C	A	A	C	C	A	A	T	T	A	A	A	A	C	C	C	C	A	A	C	C	G	G	C	C	G	G	C	C	G	G	C	C	C	C	C	C	G	G	C	C	T	T	C	C	C	C	G	G	G	G	C	C	C	C	G	G	C	C	A	A	A	A	T	T	T	T	G	G	A	A	T	T	G	G	A	A	G	G	C	C	G	G	C	C	T	T	C	C	T	T	G	G	NA	NA	C	C	G	G	G	G	A	A	G	G	A	A	G	G	A	A	T	T	T	T	A	A	C	C	T	T	C	C	G	G	C	C	C	C	G	G	G	G	C	C	G	G	T	T	G	G	G	G	C	C	G	G	C	C	T	T	G	G	T	T	C	C	C	C	T	T	T	T	T	T	G	G	C	C	G	G	G	G	C	C	G	G	C	C	C	C	G	G	C	C	G	G	C	C	C	C	NA	NA	C	C	G	G	A	T	C	C	C	C	T	T	G	G	A	A	T	T	T	T	T	T	A	A	T	T	G	G	C	C	C	C	T	T	C	C	C	C	G	G	C	C	G	G	A	A	A	A	T	T	A	A	T	T	G	G	T	T	A	A	C	C	G	G	G	G	T	T	C	C	T	T	G	G	G	G	G	G	G	G	G	G	C	C	G	G	G	G	G	G	C	C	C	C	G	G	G	G	G	G	C	C	T	T	C	C	T	T	G	G	T	T	A	A	G	G	T	T	T	T	G	G	A	A	A	A	G	G	A	A	T	T	C	C	A	A	C	C	T	T	A	A	G	G	G	G	G	G	T	T	C	C	T	T	G	G	T	T	G	G	A	A	A	A	C	C	T	T	A	A	T	T	T	T	G	G	C	C	G	G	A	A	C	C	T	T	G	G	T	T	G	G	G	G	A	A	C	C	A	A	A	A	C	C	G	G	T	T	G	G	A	A	A	A	C	C	C	C	T	T	NA	NA	G	G	G	G	A	A	C	C	C	C	C	C	C	C	T	T	C	C	A	A	T	T	A	G	G	G	C	C	G	G	C	C	T	T	C	C	A	A	A	A	T	T	A	A	C	C	A	A	C	C	C	C	G	G	T	T	A	A	G	G	C	C	T	T	G	G	T	T	A	A	G	G	C	C	T	T	A	A	G	G	NA	NA	G	G	A	A	C	C	C	C	A	A	C	C	C	C	C	C	A	A	G	G	T	T	G	G	C	C	G	G	T	T	C	C	C	C	C	C	G	G	C	C	G	G	A	A	A	A	G	G	G	G	C	C	G	G	C	C	C	C	C	C	A	A	G	G	A	A	G	G	G	G	T	T	T	T	C	C	G	G	G	G	G	G	C	C	C	C	G	G	C	C	A	A	C	C	C	C	NA	NA	C	C	T	T	C	C	C	C	G	G	T	T	G	G	C	C	G	G	T	T	C	C	A	A	C	C	G	G	G	G	C	C	C	C	T	T	T	T	T	T	A	A	C	C	G	G	C	C	G	G	T	T	T	T	A	A	C	C	C	C	C	C	C	C	C	C	C	C	G	G	G	G	A	A	A	A	T	T	T	T	A	A	G	G	C	C	T	T	C	C	A	A	A	A	C	C	G	G	T	T	C	C	G	G	A	A	G	G	C	C	G	G	G	G	G	G	G	G	G	G	G	G	C	C	A	A	G	G	T	T	C	C	T	T	A	A	C	C	A	A	T	T	T	T	C	C	T	T	T	T	C	C	G	G	NA	NA	A	A	G	G	G	G	C	C	A	A	A	A	C	C	G	G	C	C	C	C	T	T	G	G	C	C	T	T	C	C	C	C	A	A	G	G	C	C	C	C	A	A	T	T	T	T	G	G	G	G	T	T	A	A	C	C	A	A	C	C	G	G	C	C	A	A	A	A	G	G	G	G	C	C	A	A	C	C	T	T	C	C	T	T	C	C	C	C	G	G	C	C	C	C	A	A	G	G	A	A	A	A	G	G	T	T	C	C	G	G	T	T	G	G	G	G	G	G	G	G	G	G	C	C	A	A	T	T	A	A	C	C	G	G	A	A	C	C	A	A	G	G	A	A	A	A	G	G	C	C	A	A	A	A	C	C	G	G	C	C	C	C	A	A	G	G	C	C	G	G	G	G	T	T	C	C	A	A	T	T	C	C	C	C	G	G	G	G	T	T	A	A	C	C	C	C	A	A	G	G	G	G	T	T	A	A	A	A	A	A	T	T	T	T	G	G	A	A	T	T	C	C	C	C	C	C	T	T	T	T	C	C	T	T	A	A	G	G	G	G	T	T	A	A	C	C	C	C	G	G	T	T	A	A	T	T	C	C	G	G	T	T	T	T	C	C	A	A	G	G	T	T	G	G	G	G	C	C	C	C	G	G	A	A	C	C	A	A	G	G	T	T	A	A	A	A	T	T	G	G	T	T	G	G	A	A	G	G	C	C	T	T	G	G	C	C	C	C	G	G	T	T	C	C	C	C	C	C	G	G	C	C	G	G	C	C	T	T	C	C	A	A	T	T	G	G	C	C	C	C	C	C	C	C	A	A	C	C	A	A	C	C	C	C	T	T	T	T	T	T	T	T	T	T	T	T	G	G	G	G	C	C	C	C	G	G	C	C	G	G	G	G	T	T	T	T	C	C	A	A	C	C	T	T	A	A	A	A	G	G	G	G	G	G	G	G	C	C	A	A	A	A	A	A	A	A	G	G	A	A	C	C	C	C	C	C	T	T	T	T	G	G	G	G	T	T	T	T	T	T	G	G	G	G	C	C	A	A	A	A	C	C	A	A	A	A	C	C	C	C	G	G	T	T	C	C	T	T	T	T	C	C	C	C	T	T	A	A	G	G	G	G	T	T	C	C	C	C	C	C	G	G	G	G	T	T	T	T	T	T	G	G	G	G	T	T	A	A	C	C	T	T	G	G	C	C	C	C	C	C	A	A	C	C	T	T	G	G	G	G	C	C	C	C	A	A	C	C	T	T	G	G	C	C	G	G	C	C	C	C	G	G	T	T	C	C	A	A	A	A	G	G	C	C	A	A	C	C	G	G	C	C	C	C	A	A	G	G	C	C	G	G	T	T	A	A	C	C	G	G	T	T	G	G	G	G	G	G	A	A	C	C	T	T	T	T	C	C	A	A	C	C	T	T	C	C	G	G	G	G	C	C	T	T	G	G	A	A	T	T	G	G	T	T	G	G	A	A	C	C	G	G	G	G	G	G	T	T	C	C	A	A	A	A	C	C	A	A	T	T	T	T	G	G	C	C	A	A	A	A	T	T	G	G	A	A	A	A	G	G	T	T	G	G	G	G	T	T	A	A	T	T	T	T	C	C	A	A	A	A	A	A	C	C	C	C	G	G	C	C	G	G	G	G	C	C	A	A	G	G	G	G	C	C	A	A	G	G	C	C	C	C	C	C	C	C	G	G	T	T	T	T	G	G	A	A	G	G	G	G	A	A	C	C	G	G	C	C	A	A	T	T	C	C	G	G	C	C	A	A	T	T	G	G	T	T	T	T	A	A	C	C	C	C	A	A	A	A	G	G	G	G	T	T	T	T	G	G	A	A	A	A	C	C	A	A	A	A	T	T	C	C	G	G	A	A	G	G	G	G	T	T	G	G	C	C	A	A	A	A	T	T	G	G	C	C	A	A	A	A	G	G	A	A	C	C	T	T	T	T	C	C	G	G	G	G	T	T	G	G	C	C	T	T	T	T	C	C	C	C	T	T	G	G	T	T	G	G	C	C	G	G	A	A	C	C	A	A	G	G	C	C	C	C	T	T	A	A	C	C	T	T	C	C	A	A	G	G	G	G	A	A	A	A	C	C	C	C	G	G	G	G	T	T	C	C	T	T	T	T	A	A	A	A	C	C	C	C	G	G	A	A	T	T	C	C	T	T	A	A	C	C	A	A	G	G	A	A	A	A	T	T	T	T	G	G	A	A	C	C	C	C	T	T	C	C	T	T	A	A	T	T	G	G	A	A	G	G	G	G	T	T	A	A	A	A	T	T	A	A	G	G	A	A	T	T	A	A	A	A	A	A	G	G	T	T	T	T	A	A	A	A	G	G	C	C	A	A	C	C	C	C	C	C	C	C	C	C	C	C	G	G	G	G	C	C	C	C	G	G	T	T	G	G	C	C	T	T	C	C	C	C	A	A	G	G	G	G	G	G	C	C	C	C	G	G	C	C	G	G	A	A	A	A	G	G	C	C	G	G	C	C	C	C	T	T	C	C	G	G	G	G	G	G	C	C	A	A	T	T	C	C	G	G	G	G	G	G	C	C	C	C	T	T	C	C	C	C	G	G	A	A	C	C	A	A	C	C	T	T	G	G	G	G	A	A	A	A	A	A	A	A	G	G	C	C	C	C	A	A	C	C	T	T	C	C	C	C	C	C	A	A	G	G	C	C	C	C	A	A	A	A	G	G	C	C	A	A	C	C	G	G	T	T	G	G	C	C	G	G	C	C	C	C	C	C	C	C	A	A	T	T	G	G	T	T	C	C	A	A	C	C	T	T	G	G	C	C	G	G	C	C	A	A	C	C	A	A	C	C	C	C	G	G	C	C	G	G	G	G	G	G	G	G	G	G	A	A	C	C	C	C	C	C	A	A	A	A	A	A	C	C	T	T	G	G	A	A	G	G	C	C	C	C	T	T	C	C	A	A	G	G	G	G	A	A	A	A	G	G	G	G	A	A	C	C	G	G	G	A	C	C	A	A	A	A	G	G	G	G	G	G	C	C	T	T	T	T	G	G	C	C	T	T	T	T	G	G	G	G	G	G	A	A	C	C	T	T	T	T	C	C	C	C	A	A	C	C	G	G	T	T	T	T	C	C	C	C	G	G	T	T	G	G	G	G	A	A	G	G	G	G	NA	NA	C	C	G	G	G	G	A	A	T	T	A	A	T	T	C	C	G	G	T	T	G	G	T	T	A	A	A	A	T	T	T	T	G	G	G	G	A	A	G	G	T	T	G	G	C	C	G	G	A	A	G	G	G	G	C	C	A	A	T	T	A	A	T	T	A	A	T	T	C	C	T	T	G	G	T	T	T	T	C	C	T	T	T	T	C	C	T	T	A	A	T	T	A	A	A	A	G	G	C	C	A	A	A	A	A	A	T	T	C	C	G	G	T	T	A	A	G	G	T	T	T	T	T	T	A	A	C	C	C	C	C	C	C	C	T	T	C	C	T	T	G	G	C	C	A	A	T	T	A	A	T	T	C	C	C	C	G	G	G	G	G	G	C	C	A	A	A	A	A	A	C	C	C	C	G	G	G	G	G	G	T	T	C	C	T	T	T	T	T	T	A	A	C	C	C	C	A	A	C	C	G	G	G	G	C	C	C	C	A	A	A	A	G	G	C	C	C	C	A	A	G	G	C	C	G	G	T	T	G	G	A	A	C	C	A	A	T	T	A	A	A	A	C	C	G	G	T	T	A	A	A	A	A	A	A	A	G	G	G	G	T	T	G	G	G	G	T	T	C	C	T	T	A	A	C	C	A	A	A	A	G	G	C	C	T	T	C	C	G	G	A	A	NA	NA	G	G	A	A	T	T	C	C	C	C	T	T	A	A	T	T	T	T	A	A	A	A	C	C	A	A	C	C	G	G	NA	NA	G	G	C	C	C	C	C	C	G	G	G	G	G	G	C	C	C	C	A	A	G	G	G	G	C	C	G	G	A	A	C	C	A	A	C	C	T	T	C	C	C	C	T	T	A	A	C	C	G	G	G	G	C	C	C	C	G	G	G	G	C	C	A	A	G	A	T	T	A	A	G	G	G	G	G	G	C	C	C	C	G	G	T	T	G	G	G	G	A	A	C	C	T	T	C	C	G	G	G	G	G	G	C	C	C	C	C	C	T	T	T	T	A	A	C	C	G	G	G	G	G	G	C	C	G	G	G	G	T	T	C	C	A	A	A	A	G	G	G	G	G	G	G	G	G	G	C	C	A	A	C	C	C	C	T	T	C	C	A	A	T	T	C	C	C	C	T	T	A	A	C	C	C	C	A	A	G	G	C	C	A	A	T	T	A	A	C	C	A	A	T	T	A	A	G	G	G	G	C	C	C	C	C	C	C	C	T	T	C	C	A	A	T	T	C	C	T	T	T	T	C	C	A	A	C	C	T	T	A	A	C	C	C	C	C	C	T	T	C	C	C	C	A	A	C	C	C	C	T	T	G	G	T	T	G	G	G	G	T	T	G	G	T	T	T	T	G	G	C	C	G	G	T	T	T	T	A	A	C	C	C	C	T	T	A	A	C	C	T	T	T	T	C	C	T	T	NA	NA	T	T	G	G	C	C	T	T	G	G	A	A	C	C	T	T	C	C	T	T	A	A	G	G	C	C	T	T	G	G	G	G	C	C	A	A	C	C	T	T	A	A	C	C	C	C	C	C	A	A	G	G	G	G	C	C	G	G	A	A	C	C	T	T	T	T	C	C	A	A	T	T	C	C	A	A	C	C	T	T	A	A	G	G	G	G	G	G	T	T	A	A	G	G	A	A	G	G	A	A	C	C	T	T	C	C	G	G	A	A	T	T	C	C	G	G	A	A	T	T	A	A	G	G	G	G	G	G	G	G	C	C	T	T	A	A	T	T	G	G	C	C	C	C	T	T	T	T	G	G	C	C	A	A	A	A	C	C	C	C	C	C	A	A	T	T	C	C	C	C	C	C	A	A	G	G	T	T	G	G	A	A	C	C	G	G	C	C	A	A	C	C	A	A	A	A	C	C	T	T	G	G	G	G	G	G	C	C	A	A	C	C	G	G	T	T	C	C	G	G	A	A	C	C	T	T	T	T	T	T	G	G	T	T	C	C	C	C	T	T	T	T	T	T	C	C	C	C	G	G	C	C	G	G	T	T	A	A	G	G	G	G	G	G	A	A	G	G	G	G	A	A	T	T	A	A	A	A	T	T	G	G	C	C	G	G	G	G	G	G	G	G	G	G	C	C	G	G	G	G	G	G	G	G	C	C	A	A	C	C	G	G	C	C	T	T	C	C	A	A	G	G	T	T	C	C	A	A	A	A	A	A	C	C	G	G	A	A	A	A	T	T	T	T	T	T	A	A	C	C	A	A	C	C	G	G	C	C	G	G	G	G	T	T	G	G	A	A	A	A	G	G	T	T	G	G	G	G	T	T	T	T	T	T	C	C	G	G	A	A	C	C	C	C	T	T	A	A	A	A	T	T	G	G	A	A	A	A	C	C	A	A	A	A	A	A	T	T	A	A	A	A	C	C	T	T	C	C	G	G	T	T	A	A	T	T	A	A	G	G	G	G	T	T	A	A	A	A	C	C	C	C	T	T	T	T	C	C	G	G	C	C	G	G	C	C	A	A	C	C	A	A	T	T	A	A	A	A	G	G	A	A	A	A	C	C	G	G	T	T	A	A	G	G	C	C	T	T	G	G	T	T	T	T	C	C	C	C	T	T	G	G	G	G	T	T	G	G	T	T	G	G	G	G	T	T	T	T	A	A	T	T	A	A	A	A	G	G	A	A	A	A	A	A	C	T	C	C	G	G	C	C	A	A	G	G	C	C	C	C	T	T	G	G	T	T	A	A	G	G	G	G	C	C	T	T	T	T	A	A	A	A	T	T	G	G	T	T	A	A	G	G	G	G	T	T	C	C	C	C	T	T	G	G	G	G	G	G	C	C	C	C	C	C	T	T	G	G	C	C	C	C	C	C	C	C	C	C	A	A	A	A	G	G	G	G	C	C	A	A	A	A	G	G	A	A	T	T	A	A	G	G	A	A	A	A	A	A	A	A	G	G	C	C	G	G	T	T	G	G	T	T	T	T	G	G	T	T	A	A	C	C	A	A	C	C	T	T	A	A	C	C	G	G	T	T	T	T	C	C	A	A	G	G	T	T	C	C	G	G	G	G	C	C	C	C	T	T	G	G	A	A	C	C	T	T	G	G	T	T	T	T	T	T	T	T	T	T	C	C	A	A	C	C	T	T	T	T	C	C	C	C	T	T	C	C	A	A	A	A	T	T	C	C	T	T	A	A	C	C	G	G	G	G	A	A	T	T	A	A	C	C	A	A	G	G	C	C	T	T	A	A	T	T	A	A	T	T	A	A	G	G	C	C	C	C	G	G	A	A	T	T	A	A	G	G	T	T	A	A	G	G	T	T	A	A	T	T	A	A	A	A	A	A	C	C	G	G	G	G	C	C	G	G	G	G	G	G	G	G	A	A	C	C	C	C	G	G	G	G	T	T	T	T	G	G	C	C	T	T	C	C	G	G	C	C	G	G	C	C	A	A	G	G	C	C	C	C	G	G	T	T	C	C	C	C	A	A	G	G	A	A	G	G	G	G	A	A	A	A	G	G	T	T	C	C	A	A	A	A	C	C	T	T	C	C	G	G	C	C	G	G	A	A	G	G	G	G	G	G	G	G	T	T	C	C	A	A	A	A	G	G	A	A	G	G	A	A	C	C	A	A	A	A	G	G	T	T	C	C	T	T	G	G	C	C	C	C	T	T	T	T	A	A	T	T	T	T	G	G	G	G	A	A	C	C	A	A	A	A	A	A	C	C	G	G	C	C	G	G	T	T	C	C	T	T	C	C	T	T	T	T	C	C	C	C	A	A	C	C	G	G	C	C	G	G	A	A	C	C	T	T	G	G	C	C	C	C	G	G	G	G	C	C	C	C	C	C	G	G	A	A	C	C	C	C	C	C	T	T	G	G	C	C	G	G	T	T	T	T	A	A	G	G	C	C	C	C	C	C	A	A	G	G	A	A	G	G	G	G	T	T	C	C	A	A	C	C	G	G	NA	NA	T	T	C	C	G	G	G	G	A	A	A	A	C	C	T	T	G	G	A	A	C	C	G	G	A	A	A	A	C	C	G	G	A	A	G	G	G	G	C	C	A	A	C	C	A	A	A	A	C	C	T	T	G	G	A	A	G	G	G	G	C	C	T	T	C	C	G	G	A	A	A	A	T	T	G	G	C	C	G	G	G	G	T	T	C	C	T	T	A	A	A	A	G	G	G	G	G	G	A	A	G	G	T	T	C	C	C	C	G	G	T	T	T	T	C	C	T	T	G	G	C	C	C	C	A	A	T	T	G	G	T	T	G	G	C	C	T	T	C	C	T	T	A	A	C	C	T	T	T	T	G	G	A	A	A	A	T	T	C	C	T	T	A	A	G	G	C	C	A	A	T	T	A	A	G	G	C	C	A	A	G	G	A	A	G	G	T	T	C	C	C	C	A	A	C	C	T	T	A	A	G	G	T	T	G	G	C	C	C	C	A	A	A	A	C	C	G	G	C	C	A	A	T	T	A	A	T	T	A	A	C	C	G	G	A	A	T	T	A	A	C	C	T	T	A	A	C	C	T	T	C	C	T	T	G	G	G	G	T	T	C	C	G	G	A	A	A	A	T	T	G	G	T	T	T	T	C	C	G	G	C	C	T	T	T	T	C	C	G	G	T	T	C	C	A	A	G	G	T	T	G	G	A	A	G	G	C	C	G	G	T	T	G	G	G	G	C	C	C	C	A	A	A	A	G	G	C	C	A	A	A	A	G	G	C	C	C	C	T	T	G	G	C	C	C	C	G	G	G	G	G	G	T	T	G	G	C	C	C	C	T	T	G	G	C	C	G	G	A	A	G	G	G	G	T	T	C	C	T	T	T	T	C	C	C	C	C	C	C	C	G	G	C	C	C	C	C	C	G	G	A	A	A	A	C	C	G	G	T	T	G	G	C	C	G	G	G	G	A	A	T	T	G	G	A	A	C	C	A	A	A	A	G	G	C	C	G	G	T	T	C	C	C	C	C	C	A	A	A	A	C	C	A	A	A	A	A	A	A	A	G	G	C	C	A	A	A	A	A	A	G	G	A	A	T	T	T	T	A	A	G	G	A	A	A	A	G	G	C	C	A	A	C	C	A	A	T	T	C	C	T	T	G	G	T	T	G	G	C	C	G	G	C	C	T	T	A	A	G	G	T	T	C	C	T	T	T	T	C	C	G	G	C	C	A	A	T	T	A	A	G	G	C	C	T	T	T	T	NA	NA	T	T	G	G	G	G	T	T	G	G	C	C	C	C	G	G	G	G	A	A	G	G	G	G	C	C	A	A	G	G	A	A	C	C	G	G	C	C	A	A	T	T	G	G	G	G	A	A	G	G	A	A	T	T	G	G	T	T	A	A	T	T	A	A	G	G	C	C	A	A	C	C	T	T	T	T	C	C	T	T	T	T	T	T	C	C	G	G	G	G	A	A	C	C	T	T	G	G	T	T	C	C	C	C	G	G	C	C	G	G	T	T	G	G	T	T	C	C	T	T	C	C	A	A	G	G	T	T	T	T	T	T	C	C	A	A	G	G	T	T	C	C	A	A	G	G	G	G	A	A	C	C	C	C	T	T	A	A	C	C	T	T	C	C	T	T	C	C	G	G	G	G	C	C	G	G	G	G	G	G	C	C	T	T	C	C	T	T	T	T	G	G	C	C	T	T	C	C	T	T	A	A	G	G	T	T	C	C	T	T	T	T	G	G	G	G	T	T	G	G	T	T	A	A	T	T	A	A	T	T	T	T	C	C	T	T	T	T	T	T	C	C	C	C	C	C	G	G	T	T	T	T	G	G	G	G	T	T	C	C	A	A	A	A	G	G	C	C	C	C	C	C	G	G	G	G	T	T	A	A	T	T	T	T	A	A	T	T	G	G	T	T	G	G	G	G	G	G	T	T	C	C	C	C	T	T	G	G	A	A	T	T	G	G	T	T	A	A	C	C	A	A	G	G	A	A	G	G	C	C	C	C	C	C	G	G	C	C	T	T	T	T	G	G	C	C	G	G	G	G	G	G	C	C	A	A	C	C	C	C	G	G	A	A	C	C	C	C	G	G	T	T	G	G	A	A	G	G	C	C	G	G	C	C	G	G	A	A	A	A	G	G	C	C	A	A	C	C	A	A	C	C	C	C	T	T	G	G	C	C	T	T	C	C	G	G	T	T	G	G	A	A	T	T	A	A	T	T	G	G	C	C	A	A	G	G	T	T	C	C	T	T	G	G	T	T	T	T	A	A	A	A	A	A	A	A	T	T	T	T	A	A	C	C	C	C	A	A	G	G	G	G	A	A	G	G	C	C	C	C	G	G	G	G	G	G	A	A	A	A	C	C	T	T	C	C	T	T	G	G	G	G	T	T	G	G	A	A	C	C	C	C	A	A	G	G	C	C	C	C	T	T	A	A	A	A	T	T	C	C	T	T	C	C	T	T	G	G	A	A	A	A	C	C	G	G	T	T	C	C	G	G	C	C	C	C	T	T	G	G	A	A	C	C	G	G	C	C	G	G	C	C	C	C	G	G	T	T	T	T	C	C	T	T	A	A	C	C	T	T	A	A	T	T	A	A	G	G	A	A	C	C	C	C	T	T	G	G	T	T	C	C	G	G	G	G	T	T	T	T	A	A	G	G	A	A	C	C	T	T	T	T	G	G	G	G	C	C	A	A	A	A	A	A	C	C	T	T	T	T	A	A	T	T	G	G	T	T	A	A	G	G	A	A	T	T	C	C	C	C	C	C	G	G	A	A	A	A	G	G	A	A	C	C	T	T	A	A	A	A	G	G	G	G	G	G	G	G	T	T	G	G	T	T	G	G	G	G	G	G	A	A	T	T	A	A	C	C	G	G	C	C	C	C	C	C	C	C	T	T	T	T	A	A	C	C	G	G	G	G	G	G	G	G	G	G	T	T	A	A	C	C	G	G	T	T	C	C	A	A	T	T	A	A	G	G	A	A	G	G	T	T	A	A	C	C	A	A	C	C	C	C	C	C	C	C	C	C	G	G	A	A	C	C	T	T	T	T	T	T	A	A	G	G	G	G	T	T	A	A	C	C	A	A	T	T	C	C	A	A	T	T	G	G	G	G	A	A	G	G	A	A	A	A	C	C	G	G	T	T	A	A	C	C	T	T	G	G	T	T	T	T	G	G	C	C	C	C	C	C	T	T	A	A	T	T	G	G	G	G	A	A	G	G	A	A	T	T	G	G	C	C	G	G	C	C	T	T	A	A	T	T	G	G	A	A	A	A	G	G	A	A	G	G	A	A	T	T	C	C	G	G	T	T	G	G	A	A	T	T	A	A	A	A	G	G	A	A	G	G	G	G	A	A	T	T	C	C	A	A	A	A	G	G	T	T	A	A	T	T	T	T	G	G	C	C	C	C	C	C	T	T	T	T	T	T	A	A	T	T	G	G	T	T	C	C	G	G	G	G	A	A	A	A	C	C	G	G	T	T	C	C	A	A	C	C	C	C	A	A	A	A	G	G	G	G	C	C	G	G	G	G	T	T	T	T	A	A	C	C	C	C	T	T	A	A	G	G	C	C	A	A	A	A	T	T	G	G	T	T	A	A	A	A	T	T	T	T	G	G	T	T	A	A	C	C	A	A	C	C	G	G	A	A	T	T	A	A	A	A	A	A	C	C	G	G	A	A	C	C	C	C	C	C	T	T	T	T	T	T	G	G	A	A	T	T	A	A	C	C	C	C	C	C	C	C	T	T	G	G	C	C	G	G	A	A	A	A	C	C	C	C	C	C	A	A	A	A	C	C	A	A	C	C	A	A	T	T	G	G	G	G	G	G	A	A	A	A	T	T	T	T	G	G	G	G	A	A	C	C	T	T	C	C	C	C	A	A	G	G	G	G	A	A	A	A	C	C	C	C	A	A	C	C	A	A	T	T	C	C	C	C	G	G	A	A	C	C	G	G	C	C	T	T	G	G	C	C	G	G	C	C	C	C	C	C	A	A	T	T	C	C	G	G	T	T	T	T	T	T	G	G	G	G	T	T	C	C	A	A	A	A	A	A	A	A	T	T	T	T	T	T	A	A	A	A	G	G	G	G	G	G	T	T	C	C	A	A	T	T	C	C	T	T	G	G	G	G	C	C	A	A	G	G	T	T	A	A	G	G	G	G	T	T	C	C	T	T	T	T	A	A	T	T	A	A	T	T	C	C	C	C	C	C	T	T	C	C	G	G	C	C	T	T	G	G	A	A	T	T	G	G	T	T	T	T	G	G	A	A	T	T	G	G	T	T	C	C	C	C	A	A	G	G	G	G	G	G	A	A	C	C	C	C	A	A	T	T	C	C	A	A	G	G	A	A	G	G	C	C	T	T	T	T	G	G	C	C	T	T	G	G	T	T	A	A	A	A	G	G	A	A	T	T	G	G	G	G	A	A	C	C	A	A	T	T	T	T	C	C	G	G	C	C	C	C	G	G	C	C	A	A	T	T	C	C	C	C	C	C	A	A	C	C	G	G	G	G	A	A	C	C	T	T	T	T	A	A	G	G	A	A	G	G	T	T	A	A	T	T	G	G	A	A	A	A	A	A	T	T	T	T	T	T	C	C	G	G	T	T	G	G	A	A	A	A	A	A	T	T	C	C	T	T	C	C	C	C	T	T	T	T	T	T	A	A	A	A	C	C	C	C	A	A	G	G	T	T	A	A	C	C	T	T	T	T	G	G	T	T	G	G	G	G	G	G	T	T	A	A	A	A	G	G	T	T	G	G	A	A	G	G	A	A	G	G	A	A	A	A	T	T	C	C	T	T	G	G	C	C	T	T	C	C	G	G	T	T	A	A	T	T	T	T	G	G	A	A	A	A	A	A	T	T	G	G	T	T	C	C	C	C	T	T	C	C	C	C	G	G	C	C	C	C	A	A	C	C	G	G	C	C	C	C	C	C	G	G	C	C	C	C	C	C	C	C	A	A	T	T	A	A	T	T	C	C	T	T	C	C	T	T	A	A	A	A	A	A	A	A	C	C	A	A	C	C	C	C	T	T	C	C	G	G	A	A	G	G	A	A	G	G	T	T	G	G	G	G	A	A	C	C	A	A	C	C	T	T	C	C	G	G	T	T	T	T	C	C	T	T	A	A	A	A	A	A	T	T	A	A	T	T	A	A	A	A	G	G	G	G	C	C	G	G	G	G	C	C	C	C	A	A	A	A	A	A	G	G	G	G	C	C	G	G	A	A	T	T	T	T	C	C	C	C	C	C	T	T	T	T	G	G	A	A	T	T	C	C	C	C	G	G	G	G	A	A	A	A	C	C	G	G	G	G	A	A	G	G	A	A	C	C	A	A	A	A	C	C	T	T	G	G	T	T	A	A	G	G	G	G	G	G	G	G	A	A	G	G	C	C	T	T	G	G	A	A	C	C	C	C	G	G	C	C	G	G	C	C	A	A	T	T	C	C	G	G	C	C	A	A	T	T	T	T	G	G	C	C	G	G	A	A	A	A	T	T	C	C	A	A	G	G	T	T	C	C	A	A	G	G	T	T	T	T	A	A	C	C	G	G	G	G	T	T	A	A	T	T	A	A	G	G	A	A	G	G	G	G	G	G	G	G	A	A	T	T	G	G	C	C	C	C	A	A	C	C	A	A	T	T	T	T	G	G	T	T	A	A	A	A	T	T	T	T	G	G	G	G	A	A	C	C	A	A	G	G	T	T	C	C	G	G	A	A	C	C	G	G	A	A	A	A	G	G	G	G	C	C	C	C	G	G	T	T	C	C	C	C	G	G	G	G	C	C	C	C	G	G	C	C	A	A	G	G	T	T	G	G	A	A	T	T	G	G	G	G	A	A	A	A	G	G	G	G	C	C	T	T	C	C	T	T	C	C	C	C	G	G	T	T	G	G	A	A	C	C	A	A	C	C	G	G	A	A	G	G	T	T	A	A	G	G	T	T	G	G	A	A	G	G	A	A	G	G	A	A	A	A	A	A	T	T	C	C	G	G	T	T	A	A	G	G	T	T	A	A	T	T	C	C	A	A	G	G	A	A	T	T	G	G	A	A	A	A	G	G	G	G	A	A	A	A	C	C	A	A	C	C	G	G	C	C	C	C	G	G	C	C	C	C	C	C	T	T	A	A	C	C	G	G	C	C	C	C	G	G	G	G	C	C	C	C	C	C	A	A	G	G	A	A	C	C	T	T	T	T	C	C	G	G	C	C	A	A	T	T	G	G	G	G	T	T	G	G	G	G	G	G	T	T	C	C	A	A	T	T	A	A	G	G	A	A	A	A	C	C	A	A	G	G	C	C	T	T	A	A	T	T	C	C	G	G	G	G	T	T	A	A	G	G	T	T	G	G	T	T	A	A	G	G	C	C	G	G	A	A	C	C	T	T	C	C	T	T	T	T	G	G	A	A	A	A	T	T	G	G	G	G	A	A	G	G	T	T	A	A	C	C	G	G	C	C	A	A	A	A	G	G	C	C	C	C	T	T	NA	NA	T	T	A	A	G	G	C	C	G	G	A	A	G	G	T	T	C	C	G	G	A	A	C	C	G	G	T	T	T	T	G	G	G	G	T	T	G	G	T	T	T	T	G	G	T	T	C	C	T	T	A	A	G	G	T	T	C	C	G	G	G	G	G	G	C	C	G	G	G	G	C	C	T	T	A	A	G	G	G	G	C	C	A	A	A	A	T	T	T	T	T	T	T	T	G	G	G	G	T	T	T	T	A	A	C	C	C	C	C	C	G	G	G	G	T	T	C	C	G	G	C	C	G	G	C	C	C	C	C	C	C	C	A	A	T	T	T	T	A	A	T	T	T	T	C	C	T	T	C	C	T	T	G	G	C	C	C	C	A	A	C	C	A	A	A	A	G	G	A	A	A	A	G	G	G	G	C	C	T	T	G	G	C	C	T	T	C	C	G	G	A	A	A	A	T	T	T	T	G	G	T	T	C	C	T	T	A	A	G	G	G	G	G	G	G	G	T	T	G	G	G	G	C	C	G	G	T	T	A	A	G	G	A	A	C	C	T	T	A	A	C	C	C	C	A	A	C	C	C	C	A	A	G	G	A	A	A	A	G	G	C	C	C	C	G	G	T	T	C	C	G	G	C	C	C	C	G	G	C	C	C	C	T	T	T	T	C	C	G	G	T	T	A	A	T	T	C	C	A	A	G	G	A	A	A	A	T	T	C	C	G	G	T	T	G	G	C	C	C	C	A	A	T	T	A	A	G	G	C	C	C	C	C	C	T	T	C	C	C	C	C	C	A	A	G	G	T	T	C	C	C	C	T	T	G	G	C	C	A	A	G	G	G	G	G	G	T	T	T	T	C	C	C	C	A	A	C	C	C	C	A	A	T	T	T	T	T	T	A	A	C	C	C	C	G	G	G	G	A	A	C	C	T	T	C	C	G	G	A	A	T	T	G	G	C	C	G	G	C	C	G	G	C	C	T	T	G	G	C	C	A	A	A	A	A	A	G	G	A	A	G	G	C	C	C	C	T	T	C	C	G	G	A	A	C	C	G	G	A	A	C	C	C	C	T	T	A	A	G	G	G	G	T	T	C	C	C	C	A	A	A	A	T	T	C	C	T	T	G	G	T	T	T	T	T	T	T	T	T	T	C	C	G	G	G	G	G	G	T	T	C	C	C	C	T	T	G	G	T	T	A	A	G	G	G	G	G	G	T	T	A	A	T	T	G	G	G	G	C	C	G	G	T	T	C	C	C	C	C	C	G	G	A	A	A	A	A	A	A	A	C	C	C	C	G	G	C	C	G	G	C	C	T	T	C	C	T	T	A	A	A	A	T	T	C	C	A	A	T	T	C	C	A	A	T	T	A	A	G	G	C	C	T	T	C	C	A	A	A	A	A	A	G	G	G	G	A	A	A	A	G	G	C	C	A	A	G	G	A	A	G	G	G	G	A	A	A	A	C	C	G	G	A	A	C	C	A	A	C	C	T	T	G	G	T	T	G	G	C	C	T	T	C	C	G	G	A	A	G	G	A	A	G	G	A	A	A	A	G	G	T	T	C	C	C	C	G	G	G	G	A	A	A	A	G	G	C	C	G	G	G	G	C	C	A	A	C	C	G	G	A	A	C	C	C	C	G	G	A	A	T	T	C	C	C	C	C	C	T	T	C	C	C	C	G	G	C	C	C	C	G	G	T	T	A	A	A	A	C	C	T	T	G	G	C	C	A	A	G	A	C	C	C	C	A	A	T	T	T	T	A	A	T	T	A	A	C	C	G	G	G	G	T	T	A	A	G	G	C	C	C	C	A	A	C	C	C	C	C	C	G	G	A	A	A	A	T	T	T	T	C	C	C	C	T	T	A	A	T	T	A	A	C	C	A	A	T	T	C	C	T	T	G	G	C	C	G	G	A	A	T	T	A	A	A	A	A	A	T	T	G	G	A	A	A	A	A	A	T	T	C	C	C	C	C	C	T	T	C	C	T	T	C	C	T	T	G	G	G	G	G	G	T	T	G	G	T	T	G	G	C	C	C	C	A	A	T	T	A	A	G	G	C	C	C	C	C	C	G	G	G	G	C	C	G	G	A	A	G	G	C	C	C	C	C	C	C	C	C	C	G	A	C	C	C	C	G	G	G	G	C	C	T	T	C	C	T	T	G	G	C	C	C	C	A	A	C	C	T	T	A	A	T	T	A	A	G	G	C	C	C	C	G	G	C	C	A	A	G	G	A	A	G	G	T	T	A	A	A	A	G	G	T	T	T	T	G	G	G	G	A	A	C	C	G	G	C	C	G	G	T	T	G	G	C	C	T	T	A	A	A	A	C	C	C	C	A	A	G	G	A	A	T	T	T	T	C	C	G	G	G	G	C	C	T	T	C	C	T	T	G	G	A	A	G	G	T	T	G	G	T	T	A	A	A	A	G	G	T	T	G	G	A	A	T	T	T	T	C	C	T	T	T	T	T	T	A	A	G	G	T	T	G	G	C	C	G	G	A	A	C	C	G	G	A	A	T	T	C	C	C	C	G	G	A	A	T	T	C	C	T	T	C	C	T	T	C	C	G	G	C	C	C	C	C	C	C	C	G	G	T	T	C	C	A	A	C	C	C	C	G	G	G	G	G	G	T	T	C	C	G	G	T	T	C	C	G	G	C	C	G	G	C	C	C	C	G	G	G	G	C	C	A	A	G	G	G	G	C	C	A	A	T	T	G	G	A	A	C	C	G	G	T	T	G	G	A	A	A	A	C	C	G	G	G	G	A	A	T	T	C	C	G	G	T	T	NA	NA	G	G	C	C	T	T	C	C	G	G	C	C	G	G	C	C	T	T	C	C	T	T	C	C	A	A	C	C	G	G	C	C	T	T	G	G	T	T	G	G	G	G	G	G	T	T	C	C	G	G	A	A	A	A	C	C	G	G	T	T	T	T	C	C	A	A	C	C	A	A	T	T	T	T	C	C	C	C	A	A	T	T	T	T	T	T	A	A	G	G	C	C	T	T	C	C	G	G	T	T	C	C	A	A	T	T	T	T	G	G	T	T	G	G	G	G	T	T	G	G	G	G	G	G	T	T	A	A	A	A	A	A	T	T	G	G	G	G	G	G	T	T	G	G	A	A	G	A	A	A	C	C	G	G	G	G	G	G	C	C	G	G	C	C	A	A	C	C	C	C	T	T	T	T	A	A	G	G	C	C	T	T	A	A	C	C	A	A	C	C	A	A	G	G	A	A	A	A	G	G	G	G	G	G	A	A	A	A	G	G	A	A	C	C	C	C	G	G	A	A	C	C	G	G	C	C	T	T	C	C	C	C	G	G	G	G	T	T	T	T	C	C	T	T	A	A	G	G	G	G	G	G	T	T	T	T	T	T	C	C	C	C	A	A	G	G	C	C	T	T	C	C	A	A	C	C	G	G	T	T	T	T	A	A	T	T	C	C	C	C	A	A	T	T	G	G	A	A	T	T	C	C	G	G	T	T	T	T	A	A	G	G	T	T	T	T	C	C	C	C	T	T	G	G	A	A	T	T	G	G	G	G	A	A	C	C	T	T	A	A	C	C	C	C	C	C	T	T	G	G	A	A	T	T	C	C	T	T	A	A	C	C	G	G	T	T	A	A	A	A	C	C	T	T	G	G	G	G	G	G	T	T	T	T	G	G	G	G	C	C	T	T	A	A	A	A	T	T	T	T	A	A	T	T	G	G	A	A	T	T	G	G	A	A	G	G	G	G	A	A	C	C	G	G	C	C	A	A	T	T	C	C	G	G	C	C	A	A	T	T	T	T	C	C	T	T	C	C	A	A	G	G	C	C	A	A	G	G	G	G	A	A	A	A	A	A	A	A	G	G	C	C	T	T	C	C	G	G	G	G	A	A	G	G	C	C	A	A	T	T	A	A	T	T	C	C	A	C	T	T	G	G	G	G	A	A	G	G	A	A	C	C	A	A	T	T	C	C	T	T	C	C	G	G	T	T	C	C	A	A	A	A	A	A	C	C	A	A	C	C	C	C	C	C	T	T	G	G	C	C	G	G	G	G	T	T	A	A	A	A	A	A	T	T	C	C	T	T	G	G	G	G	A	A	T	T	C	C	A	A	C	C	T	T	C	C	T	T	A	A	G	G	C	C	G	G	G	G	G	G	C	C	A	A	A	A	C	C	A	A	G	G	C	C	G	G	G	G	T	T	T	T	C	C	C	C	G	G	T	T	G	G	C	C	G	G	C	C	C	C	C	C	G	G	C	C	T	T	C	C	A	A	C	C	G	G	G	G	C	C	T	T	A	A	C	C	G	G	G	G	T	T	G	G	C	C	G	G	T	T	G	G	C	C	G	G	T	T	A	A	C	C	G	G	C	C	T	T	T	T	A	A	A	A	G	G	A	A	A	A	T	T	G	G	A	A	G	G	G	G	T	T	G	G	T	T	C	C	C	C	G	G	T	T	T	T	A	A	C	C	C	C	C	C	C	C	A	A	C	C	A	A	G	G	G	G	A	A	G	G	A	A	G	G	T	T	A	A	A	A	G	G	A	A	G	G	G	G	T	T	C	C	T	T	T	T	C	C	G	G	A	A	T	T	G	G	G	G	C	C	C	C	T	T	G	G	A	A	A	A	C	C	G	G	C	C	T	T	T	T	C	C	G	G	A	A	T	T	A	A	T	T	A	A	G	G	T	T	T	T	T	T	C	C	T	T	G	G	A	A	T	T	T	T	A	A	T	T	T	T	C	C	A	A	A	A	C	C	T	T	C	C	A	A	A	A	T	T	C	C	T	T	A	A	G	G	C	C	G	G	G	G	A	A	T	T	C	C	C	C	G	G	C	C	G	G	G	G	C	C	T	T	G	G	C	C	T	T	T	T	A	A	C	C	A	A	G	G	C	C	A	A	T	T	A	A	T	T	G	G	C	C	C	C	T	T	C	C	G	G	G	G	T	T	T	T	A	A	C	C	C	C	A	A	T	T	A	A	T	T	G	G	T	T	T	T	G	G	C	C	T	T	G	G	C	C	G	G	C	C	G	G	A	A	T	T	T	T	A	A	C	C	C	C	A	A	C	C	A	A	A	A	A	A	A	A	C	C	A	A	T	T	C	C	A	A	C	C	A	A	G	G	A	A	C	C	G	G	A	A	G	G	G	G	T	T	C	C	T	T	T	T	C	C	A	A	G	G	C	C	T	T	C	C	C	C	G	G	C	C	T	T	T	T	A	A	A	A	A	A	G	G	T	T	G	G	A	A	C	C	G	G	C	C	C	C	G	G	A	A	G	G	G	G	G	G	C	C	T	T	A	A	T	T	A	A	C	C	A	A	T	T	A	A	C	C	C	C	T	T	G	G	A	A	C	C	A	A	T	T	C	C	T	T	A	A	C	C	T	T	A	A	T	T	G	G	C	C	T	T	T	T	A	A	T	T	G	G	T	T	C	C	A	A	C	C	T	T	C	C	G	G	A	A	T	T	G	G	G	G	C	C	T	T	G	G	A	A	G	G	C	C	C	C	A	A	T	T	T	T	T	T	A	A	T	T	G	G	A	A	G	G	C	C	A	A	A	A	C	C	A	A	A	A	G	G	T	T	A	A	G	G	T	T	A	A	A	A	T	T	T	T	T	T	C	C	T	T	G	G	T	T	G	G	T	T	T	T	A	A	C	C	T	T	A	A	C	C	C	C	G	G	T	T	T	T	T	T	G	G	A	A	C	C	T	T	C	C	T	T	G	G	G	G	A	A	A	A	C	C	C	C	T	T	C	C	T	T	A	A	C	C	T	T	T	T	A	A	C	C	A	A	G	G	T	T	G	G	A	A	A	A	C	C	A	A	A	A	C	C	A	A	A	A	A	A	A	A	C	C	C	C	C	C	G	G	T	T	C	C	A	A	A	A	C	C	C	C	G	G	G	G	G	G	T	T	A	A	C	C	C	C	T	T	G	G	A	A	A	A	C	C	G	G	C	C	A	A	T	T	C	C	T	T	A	A	C	C	G	G	C	C	T	T	T	T	C	C	T	T	C	C	G	G	A	A	G	G	T	G	G	G	T	T	C	C	G	G	C	C	A	A	A	A	C	C	C	C	T	T	T	T	C	C	G	G	G	G	G	G	G	G	C	C	A	A	A	A	C	C	C	C	C	C	A	A	G	G	T	T	A	A	C	C	A	A	G	G	A	A	T	T	G	G	C	C	A	A	C	C	G	G	T	T	G	G	A	A	T	T	A	A	C	C	T	T	C	C	C	C	G	G	A	A	C	C	C	C	G	G	A	A	C	C	C	C	G	G	G	G	C	C	C	C	G	G	C	C	T	T	C	C	G	G	T	T	T	T	C	C	C	C	G	G	G	G	G	G	C	C	A	A	G	G	G	G	G	G	G	G	A	A	G	G	T	T	A	A	T	T	T	T	C	C	A	A	G	G	C	C	T	T	C	C	A	A	C	C	T	T	T	T	A	A	A	A	T	T	C	C	C	C	G	G	C	C	A	A	C	C	A	A	A	A	G	G	A	A	T	T	C	C	A	A	G	G	A	A	C	C	G	G	A	A	C	C	C	C	C	C	C	C	C	C	T	T	C	C	C	C	A	A	A	A	T	T	G	G	A	A	G	G	G	G	C	C	G	G	G	G	C	C	G	G	T	T	A	A	C	C	A	A	A	A	T	T	C	C	C	C	G	G	C	C	A	A	A	A	C	C	G	G	T	T	G	G	T	T	A	A	C	C	A	A	C	C	C	C	C	C	G	G	G	G	C	C	T	T	G	G	C	C	G	G	T	T	C	T	T	T	G	G	A	A	C	C	A	A	G	G	T	T	A	A	T	T	A	A	T	T	G	G	T	T	A	A	A	A	A	A	G	G	T	T	T	T	A	A	A	A	A	A	A	A	A	A	C	C	C	C	T	T	G	G	A	A	A	A	A	A	C	C	A	A	A	A	G	G	A	A	G	G	A	A	C	C	G	G	A	A	A	A	G	G	T	T	A	A	T	T	G	G	T	T	C	C	A	A	G	G	C	C	A	A	G	G	C	C	G	G	T	T	T	T	G	G	C	C	C	C	G	G	A	A	G	G	T	T	G	G	G	G	G	G	T	T	T	T	G	G	G	G	T	C	G	G	C	C	C	C	G	G	A	A	A	A	G	G	G	G	G	G	G	G	T	T	A	A	T	T	A	A	T	T	A	A	C	C	A	A	T	T	T	T	G	G	T	T	A	A	C	C	G	G	G	A	A	A	T	T	A	A	G	G	C	C	T	T	T	T	T	T	A	A	G	G	T	T	A	A	C	C	T	T	A	A	T	T	G	G	G	G	A	A	G	G	C	C	C	C	G	G	T	T	C	C	A	A	A	A	A	A	A	A	T	T	G	G	A	A	NA	NA	A	A	A	A	G	G	G	G	C	C	G	G	T	T	T	T	C	C	A	A	G	G	C	C	G	G	G	G	G	G	C	C	A	A	C	C	C	C	A	A	C	C	G	G	G	G	G	G	T	T	G	G	T	T	G	G	G	G	T	T	G	G	G	G	G	G	C	C	A	A	T	T	A	A	A	A	A	A	A	A	C	C	A	A	G	G	G	G	T	T	A	A	A	A	C	C	C	C	T	T	A	A	A	A	C	C	T	T	T	T	G	G	A	A	G	G	C	C	C	C	A	A	T	T	C	C	C	C	T	T	C	C	T	T	T	T	T	T	T	T	A	A	C	C	C	C	C	C	C	C	A	A	G	G	C	C	C	C	G	G	T	T	T	T	A	A	T	T	C	C	G	G	A	A	G	G	C	C	T	T	T	T	T	T	C	C	C	C	G	G	T	T	T	T	T	T	T	T	T	T	C	C	T	T	A	A	T	T	C	C	A	A	C	C	C	C	G	G	C	C	A	A	G	G	G	G	C	C	T	T	A	A	A	A	A	A	T	T	A	A	C	C	G	G	T	T	A	A	T	T	G	G	G	G	G	G	C	C	T	T	G	G	G	G	A	A	G	G	A	A	C	C	G	G	G	G	C	C	A	A	T	T	A	A	G	G	T	T	C	C	T	T	A	A	C	C	G	G	C	C	T	T	T	T	A	A	G	G	C	C	A	A	C	C	C	C	G	G	C	C	C	C	G	G	C	C	G	G	A	A	T	T	A	A	C	C	G	G	C	C	A	A	C	C	C	C	A	A	C	C	T	T	T	T	T	T	T	T	T	T	T	T	G	G	A	A	C	C	G	G	A	A	C	G	G	G	G	G	G	G	A	A	T	T	G	G	T	T	T	T	T	T	C	C	G	G	A	A	A	A	T	T	C	C	A	A	T	T	A	A	T	T	G	G	C	C	C	C	T	T	C	C	A	A	A	A	T	T	A	A	G	G	G	G	G	G	T	T	A	A	A	A	G	G	A	A	C	C	A	A	C	C	G	G	G	G	G	G	T	T	G	G	C	C	T	T	G	G	A	A	T	T	G	G	T	T	T	T	T	T	G	G	G	G	A	A	C	C	A	A	C	C	G	G	A	A	T	T	C	C	A	A	A	A	G	G	G	G	T	T	C	C	G	G	A	A	A	A	C	C	A	A	A	A	C	C	NA	NA	T	T	C	C	C	C	C	C	T	T	T	T	C	C	T	T	G	G	C	C	A	A	T	T	C	C	T	T	C	C	A	A	G	G	G	G	T	T	G	G	A	A	A	A	A	A	C	C	C	C	T	T	G	G	C	C	G	G	T	T	T	T	C	C	G	G	A	A	A	A	G	G	C	C	C	C	A	A	G	G	G	G	C	C	A	A	G	G	C	C	T	T	T	T	A	A	A	A	G	G	T	T	G	G	T	T	G	G	C	C	G	G	T	T	C	C	C	C	G	G	G	G	C	C	G	G	G	G	G	G	G	G	A	A	T	T	C	C	G	G	G	G	T	T	T	T	G	G	C	C	A	A	G	G	A	A	T	T	T	T	C	C	G	G	NA	NA	C	C	T	T	C	C	G	G	C	C	A	A	G	G	A	A	G	G	G	G	A	A	C	C	T	T	T	T	C	C	A	A	A	A	C	C	A	A	A	A	T	T	T	T	G	G	G	G	T	T	T	T	A	A	T	T	T	T	T	T	A	A	T	T	G	G	T	T	C	C	A	A	T	T	T	T	T	T	T	T	C	C	G	G	C	C	T	T	T	T	C	C	A	A	C	C	C	C	G	G	C	C	A	A	G	G	T	T	G	G	T	T	G	G	G	G	C	C	C	C	C	C	C	C	G	G	T	T	G	G	G	G	A	A	C	C	C	C	T	T	T	T	G	G	A	A	C	C	T	T	C	C	C	C	A	A	G	G	C	C	T	T	T	T	T	T	C	C	NA	NA	C	C	T	T	C	C	T	T	G	G	G	G	A	A	C	C	G	G	T	T	C	C	C	C	T	T	T	T	A	A	T	T	T	T	G	G	G	G	G	G	G	G	C	C	G	G	G	G	C	C	G	G	T	T	T	T	T	T	C	C	C	C	C	C	C	C	A	A	A	A	T	T	A	A	A	A	T	T	A	A	A	A	A	A	A	A	C	C	T	T	A	A	T	T	G	G	G	G	A	A	A	A	NA	NA	A	A	T	T	G	G	G	G	G	G	G	G	C	C	C	C	G	G	T	T	C	C	T	T	G	G	A	A	C	C	G	G	A	A	G	G	A	A	C	C	C	C	A	A	C	C	G	G	A	A	C	C	G	G	T	T	G	G	C	C	T	T	G	G	C	C	C	C	A	A	C	C	C	C	C	C	G	G	A	A	T	T	A	A	G	G	A	A	G	G	T	T	G	G	A	A	G	G	T	T	A	A	C	C	C	C	G	G	T	T	C	C	A	A	G	G	C	C	C	C	C	C	C	C	C	C	T	T	T	T	T	T	A	A	G	G	A	A	C	C	C	C	A	A	T	T	C	C	G	G	A	A	A	A	A	A	T	T	A	A	G	G	T	T	C	C	T	T	G	G	A	A	C	C	G	G	G	G	A	A	C	C	T	T	G	G	C	C	A	A	A	A	G	G	T	T	A	A	C	C	T	T	G	G	T	T	A	A	C	C	G	G	A	A	T	T	T	T	C	C	G	G	A	A	G	G	C	C	T	T	A	A	C	C	A	A	A	A	G	G	T	T	C	C	C	C	G	G	C	C	C	C	G	G	A	A	G	G	G	G	C	C	C	C	A	A	T	T	C	C	T	T	A	A	C	C	A	A	T	T	G	G	T	T	C	C	C	C	G	G	G	G	A	A	T	T	A	A	C	C	G	G	G	G	G	G	C	C	T	T	G	G	G	G	T	T	T	T	T	T	C	C	C	C	T	T	A	A	A	A	C	C	A	A	T	T	T	T	A	A	G	G	G	G	G	G	C	C	G	G	C	C	A	A	C	C	C	C	C	C	G	G	C	C	A	A	T	T	G	G	G	G	G	G	C	C	A	A	A	A	G	G	G	G	G	G	C	C	T	T	G	G	G	G	C	C	C	C	T	T	C	C	T	T	T	T	G	G	G	G	T	T	A	A	C	C	C	C	A	A	T	T	G	G	T	T	G	G	NA	NA	A	A	C	C	A	A	T	T	A	A	T	T	C	C	C	C	A	A	G	G	G	G	G	G	C	C	T	T	C	C	G	G	T	T	T	T	G	G	G	G	A	A	T	T	G	G	T	T	G	G	A	A	T	T	T	T	T	T	G	G	A	A	A	A	A	A	T	T	C	C	A	A	G	G	A	A	C	C	C	C	A	A	G	G	G	G	G	G	G	G	A	A	A	A	C	C	C	C	T	T	C	C	T	T	G	G	T	T	T	T	C	C	A	A	T	T	G	G	T	T	C	C	G	G	A	A	NA	NA	A	A	G	G	G	G	C	C	C	C	G	G	G	G	T	T	A	A	G	G	G	G	C	C	C	C	T	T	C	C	T	T	C	C	A	A	A	A	C	C	C	C	C	C	T	T	T	T	G	G	C	C	G	G	C	C	C	C	T	T	G	G	T	T	T	T	A	A	A	A	A	A	T	T	G	G	C	C	T	T	T	T	C	C	C	C	G	G	A	A	A	A	C	C	G	G	T	T	A	A	G	G	T	T	G	A	T	T	G	G	C	C	T	T	T	T	C	C	C	C	G	G	G	G	T	T	C	C	G	G	T	T	G	G	T	T	G	G	C	C	T	T	T	T	A	A	G	G	C	C	G	G	C	C	G	G	T	T	C	C	T	T	G	G	A	A	A	A	A	A	G	G	C	C	T	T	G	G	G	G	G	G	G	G	A	A	C	C	T	T	C	C	A	A	T	T	T	T	A	A	G	G	T	T	A	A	A	A	C	C	G	G	A	A	C	C	G	G	G	G	C	C	A	A	A	A	G	G	G	G	T	T	A	A	C	C	T	T	G	G	T	T	C	C	G	G	G	G	C	C	C	C	T	T	G	G	T	T	C	C	G	G	C	C	C	C	C	C	C	C	A	A	G	G	T	T	C	C	G	G	C	C	C	C	A	A	A	A	C	C	T	T	G	G	A	A	T	T	T	T	A	A	T	T	T	T	C	C	T	A	C	C	T	T	C	C	A	A	T	T	A	A	C	C	G	G	C	C	C	C	C	C	A	A	A	A	A	A	C	C	T	T	A	A	A	A	G	G	T	T	C	C	C	C	C	C	A	A	T	T	G	G	C	C	G	G	G	G	C	C	G	G	A	A	T	T	T	T	G	G	G	G	C	C	G	G	T	T	T	T	G	G	C	C	T	T	G	G	G	G	C	C	G	G	T	T	G	G	A	A	C	C	C	C	C	C	A	A	C	C	C	C	A	A	C	C	T	T	C	C	C	C	G	G	A	A	C	C	G	G	G	G	T	T	G	G	A	A	T	T	A	A	C	C	G	G	T	T	C	C	G	G	G	G	G	G	A	A	G	G	A	A	G	G	G	G	C	C	T	T	G	G	G	G	T	T	C	C	G	G	T	T	G	G	C	C	G	G	T	T	C	C	C	C	A	A	T	T	A	A	T	T	C	C	G	G	A	A	G	G	T	T	T	T	G	G	T	T	T	T	G	G	G	G	T	T	G	G	A	A	G	G	C	C	A	A	A	A	A	A	C	C	G	G	A	A	C	C	T	T	G	G	G	G	G	G	G	G	C	C	G	G	T	T	T	C	G	G	A	A	G	G	C	C	G	G	C	C	T	T	C	C	C	C	A	A	A	A	C	C	G	G	C	C	C	C	G	G	G	G	T	T	T	T	C	C	A	A	C	C	C	C	C	C	G	G	A	A	T	T	C	C	A	A	G	G	A	A	G	G	C	C	T	T	A	A	T	T	G	G	T	T	T	T	C	C	A	A	G	G	T	T	G	G	T	T	C	C	C	C	C	C	C	C	T	T	C	C	T	T	C	C	T	T	G	G	C	C	C	C	A	A	C	C	C	C	A	A	C	C	C	C	C	C	T	T	C	C	T	T	A	A	G	G	C	C	T	T	G	G	T	T	T	T	T	T	G	G	G	G	G	G	G	G	T	T	C	C	T	T	T	T	T	T	T	T	G	G	C	C	A	A	T	T	C	C	G	G	T	T	T	T	A	A	A	A	C	C	C	C	C	C	C	C	C	C	T	T	T	T	C	C	C	C	A	A	G	G	T	T	C	C	A	A	G	G	C	C	T	T	C	C	A	A	A	A	G	G	A	A	C	C	A	A	A	A	G	G	T	T	C	C	T	T	G	G	G	G	G	G	G	G	G	G	T	T	G	G	G	G	A	A	G	G	C	C	G	G	A	A	A	A	G	G	G	G	G	G	G	G	A	A	G	G	T	T	A	A	T	T	T	T	T	T	A	A	T	T	A	A	G	G	T	T	T	T	A	A	T	T	G	G	C	C	A	A	G	G	C	C	C	C	C	C	G	G	C	C	A	A	C	C	T	T	G	G	G	G	G	G	A	A	A	A	T	T	C	C	C	C	G	G	G	G	T	T	A	A	G	G	T	T	C	C	A	A	C	C	C	C	G	G	G	G	C	C	A	A	T	T	C	C	A	A	A	A	A	A	T	T	A	A	C	C	C	C	A	A	G	G	T	T	G	G	G	G	G	G	G	G	C	C	G	G	G	G	G	G	C	C	C	C	G	G	T	T	G	G	G	G	G	G	C	C	G	G	G	G	G	G	C	C	C	C	A	A	T	T	A	A	G	G	G	G	C	C	G	G	A	A	G	G	C	C	A	A	A	A	C	C	T	T	G	G	T	T	G	G	A	A	C	C	T	T	T	T	A	A	C	C	C	C	G	G	G	G	T	T	A	A	C	C	G	A	A	A	T	T	G	G	T	T	C	C	A	A	A	A	G	G	A	A	C	C	T	T	C	C	C	C	T	T	A	A	C	C	G	G	G	G	C	C	T	T	T	T	T	T	C	C	G	G	T	T	C	C	A	A	G	G	T	T	T	T	G	G	G	G	A	A	C	C	T	T	T	T	A	A	G	G	C	C	C	C	C	C	T	T	C	C	G	G	A	A	G	G	T	T	G	G	G	G	T	T	T	T	T	T	G	G	A	A	C	C	A	A	T	T	G	G	A	A	C	C	C	C	T	T	A	A	T	T	A	A	T	T	A	A	A	A	A	A	C	C	T	T	C	C	T	T	T	T	A	A	A	A	C	C	C	C	G	G	G	G	C	C	T	T	G	G	G	G	A	A	C	C	T	T	G	G	T	T	C	C	T	T	C	C	A	A	G	G	G	G	A	A	A	A	C	C	T	T	C	C	G	G	C	C	G	G	C	C	A	A	C	C	A	A	G	G	T	T	C	C	T	T	A	A	G	G	A	A	C	C	G	G	C	C	A	A	C	C	C	C	C	C	T	A	T	T	C	C	G	G	T	T	G	G	G	G	G	G	C	C	A	A	T	T	C	C	T	T	C	C	G	G	T	T	C	C	G	G	G	G	G	G	C	C	G	G	C	C	A	A	G	G	NA	NA	G	G	G	G	T	T	A	A	C	C	T	T	C	C	G	G	C	C	T	T	A	A	G	G	G	G	C	C	A	A	C	C	C	C	C	C	T	T	G	G	T	T	C	C	A	A	T	T	C	C	C	C	A	A	T	T	T	T	G	G	A	A	C	C	T	T	T	T	G	G	A	A	G	G	G	G	C	C	C	C	G	G	C	C	NA	NA	A	A	A	A	G	G	T	T	G	G	A	A	G	G	A	A	G	G	T	T	C	C	C	C	T	T	C	C	G	G	T	T	T	T	T	T	A	A	A	A	C	C	T	T	T	T	T	T	C	C	C	C	G	G	T	T	G	G	T	T	T	T	T	T	T	T	T	T	C	C	A	A	C	C	C	C	G	G	C	C	C	C	G	G	A	A	T	T	G	G	C	C	C	C	T	T	T	T	A	A	T	T	C	C	A	A	G	G	T	T	C	C	G	G	C	C	C	C	G	G	A	A	A	A	C	C	A	A	G	G	C	C	A	A	T	C	A	A	A	A	G	G	G	G	G	G	A	A	C	C	C	C	A	A	G	G	G	G	C	C	T	T	C	C	A	A	C	C	A	A	T	T	C	C	T	T	A	A	G	G	T	T	A	A	C	C	C	C	T	T	A	A	A	A	G	G	C	C	G	G	G	G	C	C	A	A	G	G	C	C	C	C	A	A	C	C	G	G	C	C	T	T	T	T	T	T	A	A	C	C	C	C	G	G	T	T	G	G	G	G	T	T	G	G	G	G	A	A	A	A	G	G	G	G	C	C	C	C	T	T	C	C	A	A	A	A	T	T	T	T	G	G	T	T	G	G	A	G	T	C	G	G	T	C	A	A	A	T	A	A	G	G	C	C	A	G	C	C	G	G	NA	NA	A	A	T	C	A	A	C	C	T	C	T	C	C	T	C	C	T	G	C	C	T	C	G	G	T	T	T	C	G	C	C	C	A	A	G	G	T	T	C	C	C	T	G	G	C	C	T	T	G	G	C	C	C	C	C	C	C	C	G	G	C	C	G	G	C	A	C	T	C	C	C	C	T	T	A	A	A	A	G	G	T	T	G	G	C	C	G	G	G	G	A	A	T	T	G	G	C	T	C	C	T	T	G	G	G	G	T	T	C	C	NA	NA	A	A	T	T	C	T	C	A	C	T	A	G	C	T	T	T	A	A	A	G	C	C	G	G	T	C	G	G	G	G	A	A	A	A	A	A	G	G	A	A	C	C	G	G	A	A	A	G	C	T	A	A	G	G	G	G	C	C	A	A	G	G	T	T	C	C	A	A	G	G	C	C	NA	NA	A	A	G	G	A	G	T	T	A	A	C	C	A	G	T	T	C	C	T	T	T	C	C	C	C	C	T	T	C	C	C	C	T	T	A	A	NA	NA	C	C	G	T	T	T	C	C	C	C	T	T	C	T	C	C	G	G	G	G	C	C	T	G	G	T	A	G	G	G	T	T	G	G	G	G	A	A	T	T	C	C	G	G	A	G	A	A	A	G	A	G	T	G	T	T	T	T	C	C	A	A	G	G	G	A	A	G	G	G	T	T	G	G	T	T	T	T	T	T	G	G	G	G	A	A	C	C	T	C	C	C	C	C	NA	NA	G	C	A	C	C	A	T	A	T	C	G	G	T	T	T	T	T	T	C	C	G	G	A	A	G	C	C	C	A	G	C	C	T	T	A	A	C	C	C	T	A	A	NA	NA	C	C	C	T	C	C	A	A	G	T	C	C	A	A	T	T	A	G	C	C	G	G	T	T	C	C	G	G	A	A	A	A	A	A	T	G	C	C	A	A	C	C	G	G	G	G	A	A
CC	OR2075f6	NA	NA	1	NA	T	T	G	G	G	G	A	A	C	C	A	A	G	G	G	G	T	T	G	G	A	A	A	A	G	G	G	G	C	C	A	A	G	G	G	G	A	A	T	T	A	A	A	A	A	A	NA	NA	C	C	C	C	A	A	T	T	C	C	C	C	C	C	A	A	G	G	T	T	A	A	T	T	A	A	C	C	C	C	A	A	A	A	C	C	T	T	G	G	G	G	A	A	T	T	T	T	A	A	A	A	C	C	C	C	C	C	G	G	C	C	T	T	A	A	A	A	C	C	T	T	A	A	T	T	C	C	T	T	C	C	T	T	T	T	T	T	C	C	C	C	G	G	A	A	T	T	A	A	C	C	T	T	G	G	A	A	G	G	C	C	G	G	G	G	A	A	T	T	G	G	G	G	G	G	T	C	C	C	C	C	G	G	C	C	A	A	A	A	T	T	C	C	G	G	A	A	G	G	C	C	C	C	C	C	A	A	G	G	A	A	T	T	G	G	G	G	C	C	T	T	T	T	A	A	T	T	T	T	G	G	C	C	T	T	G	G	G	G	A	A	T	T	G	G	G	G	C	C	T	T	C	C	G	G	T	T	C	C	A	A	G	G	A	A	T	T	C	C	T	T	G	G	C	C	G	G	C	C	T	T	C	C	T	T	C	C	G	G	C	C	NA	NA	G	G	T	T	A	A	T	T	A	A	G	G	C	C	G	G	A	A	G	G	C	C	A	A	G	G	A	A	A	A	A	A	A	A	A	A	T	T	T	T	C	C	T	T	G	G	G	G	C	C	C	C	A	A	T	T	A	A	T	T	C	C	C	C	T	T	C	C	C	C	C	C	C	C	T	T	C	C	A	A	G	G	G	G	C	C	T	T	G	G	G	G	C	C	T	T	A	A	C	C	T	T	G	G	T	T	G	G	T	T	T	T	C	C	A	A	C	C	A	A	A	A	A	A	A	A	G	G	T	T	A	A	A	A	A	A	C	C	G	G	C	C	A	A	A	A	C	C	T	T	T	T	C	C	G	G	G	G	C	C	C	C	T	T	G	G	T	T	C	C	T	T	G	G	C	C	A	A	T	T	C	C	G	G	NA	NA	C	C	C	C	T	T	A	A	T	T	C	C	T	T	A	A	G	G	T	T	A	A	T	T	T	T	C	C	G	G	G	G	C	C	A	A	G	G	C	C	A	A	C	C	A	A	C	C	C	C	C	C	C	C	C	C	G	G	C	C	G	G	G	G	T	T	T	T	C	C	G	G	T	T	C	C	A	A	G	G	C	C	T	T	G	G	A	A	C	C	A	A	G	G	T	T	T	T	G	G	G	G	G	G	C	C	G	G	A	A	G	G	G	G	A	A	C	C	C	C	C	C	A	A	A	A	C	C	T	T	G	G	G	G	T	T	C	C	C	C	G	G	C	C	T	T	A	A	G	G	C	C	C	C	A	A	T	T	G	G	C	C	T	T	C	C	C	C	G	G	G	G	T	T	T	T	A	A	G	G	A	A	G	G	T	T	C	C	A	A	T	T	A	A	C	C	A	A	G	G	G	G	A	A	C	C	A	A	A	A	C	C	C	C	T	T	T	T	A	A	G	G	A	A	T	T	G	G	T	T	C	C	T	T	A	A	G	G	T	T	T	T	C	C	A	A	C	C	T	T	C	C	T	T	G	G	G	G	C	C	A	A	T	T	G	G	A	A	C	C	C	C	T	T	G	G	C	C	C	C	T	T	G	G	C	C	A	A	T	T	A	A	G	G	C	C	C	C	G	G	T	T	C	C	G	G	T	T	A	A	G	G	C	C	G	G	A	A	G	G	G	G	T	T	C	C	C	C	G	G	A	A	T	T	G	G	G	G	G	G	C	C	G	G	A	A	A	A	A	A	A	A	C	C	C	C	A	A	T	T	G	G	G	G	A	A	T	T	A	A	T	T	C	C	T	T	C	C	A	A	C	C	G	G	G	G	A	A	C	C	A	A	G	G	A	A	C	C	A	A	A	A	G	G	A	A	G	G	T	T	T	T	G	G	A	A	G	G	C	C	G	G	T	T	C	C	C	C	C	C	A	A	C	C	T	T	G	G	A	A	G	G	C	C	A	A	C	C	G	G	T	T	A	A	T	T	T	T	A	A	G	G	G	G	T	T	G	G	C	C	A	A	G	G	G	G	T	T	C	C	C	C	T	T	A	A	T	T	G	G	A	A	T	T	A	A	G	G	C	C	G	G	C	C	A	A	C	C	G	G	T	T	T	T	G	G	G	G	A	A	A	A	G	G	A	A	C	C	T	T	C	C	A	A	A	A	T	T	G	G	A	A	G	G	G	G	T	T	C	C	A	A	A	A	A	A	T	T	C	C	G	G	C	C	T	T	G	G	T	T	A	A	C	C	G	G	C	C	C	C	C	C	A	A	T	T	A	A	A	A	G	G	G	G	A	A	A	A	A	A	T	T	A	A	T	T	A	A	G	G	C	C	G	G	T	T	C	C	A	A	C	C	A	A	T	T	T	T	T	T	C	C	C	C	C	C	A	A	A	A	G	G	C	C	C	C	C	C	A	A	T	T	G	G	G	G	C	C	T	T	A	A	T	T	T	T	A	A	G	G	C	C	T	T	T	T	T	T	C	C	A	A	C	C	G	G	T	T	A	A	T	T	G	G	T	T	A	A	C	C	A	A	C	C	C	C	T	T	T	T	A	A	T	T	G	G	T	T	T	T	A	A	G	G	G	G	C	C	C	C	G	G	A	A	G	G	T	T	C	C	A	A	A	A	C	C	G	G	A	A	A	A	T	T	A	A	T	T	T	T	G	G	C	C	T	T	A	A	T	T	C	C	C	C	G	G	G	G	C	C	G	G	A	A	T	T	A	A	T	T	A	A	T	T	A	A	C	C	G	G	G	G	A	A	G	G	A	A	A	A	C	C	T	T	T	T	A	A	T	T	C	C	A	A	A	A	T	T	T	T	C	C	A	A	T	T	T	T	C	C	C	C	C	C	G	G	C	C	A	A	C	C	A	A	T	T	T	T	C	C	T	T	T	T	T	T	G	G	T	T	A	A	A	A	C	C	G	G	C	C	A	A	A	A	T	T	A	A	A	A	A	A	T	T	G	G	G	G	T	T	G	G	T	T	G	G	T	T	A	A	T	T	C	C	T	T	G	G	A	A	C	C	C	C	G	G	A	A	C	C	G	G	G	G	A	A	G	G	T	T	G	G	A	A	A	A	A	A	A	A	G	G	G	G	C	C	C	C	G	G	T	T	G	G	C	C	A	A	G	G	C	C	C	C	A	A	T	T	A	A	C	C	A	A	A	A	T	T	T	T	C	C	G	G	G	G	A	A	A	A	C	C	G	G	T	C	C	C	A	A	G	G	G	G	G	G	T	T	A	A	G	G	A	A	T	T	A	A	T	T	G	G	G	G	G	G	C	C	T	T	A	A	T	T	G	G	A	A	A	A	G	G	G	G	G	G	G	G	C	C	T	T	G	G	C	C	G	G	G	G	A	A	T	T	T	T	G	G	C	C	G	G	C	C	T	T	A	A	C	C	G	G	G	G	G	G	G	G	C	C	G	G	G	G	G	G	G	G	T	T	C	C	A	A	G	G	C	C	T	T	A	A	A	A	G	G	A	A	T	T	A	A	C	C	G	G	C	C	A	A	G	G	C	C	C	C	T	T	NA	NA	G	G	C	C	G	G	C	C	G	G	T	T	A	A	T	T	G	G	T	T	T	T	C	C	A	A	A	A	T	T	C	C	A	A	T	T	G	G	C	C	A	A	G	G	A	A	G	G	T	T	A	A	C	C	T	T	T	T	A	A	G	G	A	A	T	T	T	T	C	C	T	T	T	T	C	C	G	G	C	C	C	C	C	C	T	T	G	G	G	G	G	G	G	G	G	G	A	A	C	C	A	A	T	T	G	G	T	T	T	T	C	C	C	C	A	A	G	G	G	G	C	C	C	C	A	A	T	T	T	T	T	T	G	G	T	T	C	C	T	T	T	T	T	T	C	C	A	A	C	C	A	A	C	C	T	T	A	A	G	G	A	A	A	A	C	C	G	G	A	A	C	C	T	T	A	A	G	G	T	T	T	T	G	G	G	G	A	A	G	G	T	T	C	C	T	T	A	A	C	C	C	C	A	A	A	A	G	G	C	C	C	C	C	C	G	G	C	C	C	C	C	C	G	G	A	A	A	A	G	G	A	A	G	G	A	A	A	A	C	C	T	T	T	T	C	C	T	T	A	A	C	C	A	A	G	G	G	G	A	A	T	T	C	C	C	C	T	T	T	T	G	G	C	C	A	A	G	G	NA	NA	A	A	C	C	A	A	T	T	A	A	A	A	G	G	C	C	T	T	T	T	G	G	T	T	C	C	C	C	C	C	A	A	T	T	G	G	T	T	A	A	G	G	C	C	G	G	T	T	T	T	T	T	G	G	T	T	G	G	A	A	C	C	T	T	T	T	T	T	C	C	G	G	C	C	C	C	A	A	T	T	A	A	C	C	T	T	G	G	C	C	T	T	C	C	G	G	C	C	G	G	A	A	C	C	T	T	A	A	T	T	T	T	C	C	A	A	C	C	G	G	C	C	C	C	C	C	T	T	T	T	C	C	T	T	C	C	A	A	G	G	C	C	T	T	A	A	T	T	A	A	A	A	T	T	T	T	A	A	G	G	A	A	A	A	G	G	G	G	T	T	G	G	C	C	T	T	C	C	C	C	A	A	C	C	C	C	A	A	G	G	C	C	G	G	G	G	T	T	G	G	A	A	T	T	A	A	C	C	T	T	C	C	G	G	C	C	NA	NA	G	G	G	G	G	G	A	A	T	T	G	G	A	A	C	C	A	A	T	T	C	C	C	C	T	T	T	T	C	C	C	C	C	C	T	T	T	T	C	C	A	A	A	A	C	C	G	G	C	C	C	C	G	G	T	T	G	G	C	C	G	G	C	C	C	C	A	A	A	A	C	C	T	T	G	G	G	G	A	A	C	C	T	T	C	C	G	G	C	C	A	A	C	C	C	C	C	C	T	T	C	C	G	G	C	C	A	A	G	G	A	A	T	T	A	A	T	T	T	T	C	C	A	A	T	T	T	T	G	G	C	C	C	C	T	T	G	G	G	G	A	A	A	A	A	A	C	C	G	G	A	A	A	A	G	G	C	C	G	G	T	T	A	A	T	T	T	T	T	T	G	G	G	G	T	T	G	G	C	C	T	T	C	C	G	G	G	G	A	A	A	A	G	G	C	C	T	T	G	G	T	T	T	T	A	A	G	G	A	A	G	G	C	C	T	T	T	T	G	G	C	C	A	A	G	G	C	C	T	T	C	C	C	C	T	T	C	C	T	T	C	C	A	A	G	G	T	T	T	T	A	A	C	C	G	G	G	G	G	G	G	G	G	G	G	G	A	A	A	A	G	G	G	G	T	T	G	G	T	T	T	T	C	C	C	C	G	G	C	C	A	A	T	T	C	C	T	T	T	T	T	T	T	T	G	G	C	C	NA	NA	A	A	T	T	A	A	T	T	C	C	A	A	A	A	G	G	T	T	A	A	C	C	G	G	C	C	T	T	A	A	C	C	G	G	A	A	C	C	G	G	G	G	C	C	A	A	T	T	C	C	T	T	C	C	G	G	G	G	G	G	A	A	T	T	T	T	G	G	C	C	C	C	T	T	G	G	G	G	C	C	A	A	A	A	C	C	C	C	C	C	T	T	T	T	T	T	T	T	A	A	C	C	G	G	A	A	A	A	T	T	A	A	C	C	C	C	T	T	G	G	G	G	A	A	T	T	A	A	T	T	C	C	A	A	A	A	A	A	G	G	T	T	C	C	G	G	G	G	A	A	T	T	T	T	C	C	C	C	A	A	T	T	C	C	G	G	G	G	A	A	T	T	G	G	C	C	C	C	G	G	C	C	A	A	A	A	T	T	C	C	C	C	C	C	T	T	A	A	C	C	A	A	C	C	G	G	T	T	G	G	C	C	T	T	T	T	G	G	T	T	C	C	T	T	A	A	A	A	C	C	G	G	A	A	C	C	A	A	C	C	T	T	T	T	A	A	T	T	A	A	C	C	A	A	T	T	T	T	A	A	C	C	G	G	A	A	G	G	G	G	A	A	G	G	A	A	G	G	C	C	G	G	A	A	C	C	C	C	G	G	A	A	G	G	C	C	T	T	A	A	T	T	G	G	C	C	C	C	G	G	A	A	A	A	T	T	G	G	T	T	G	G	G	G	C	C	G	G	C	C	C	C	C	C	G	G	T	T	T	T	C	C	T	T	A	A	G	G	T	T	T	T	G	G	G	G	C	C	C	C	A	A	G	G	G	G	T	T	G	G	T	T	A	A	C	C	G	G	G	G	G	G	A	A	C	C	T	T	C	C	G	G	NA	NA	A	A	T	T	C	C	A	A	T	T	T	T	C	C	G	G	A	A	G	G	A	A	C	C	C	C	A	A	A	A	A	A	G	G	G	G	A	A	A	A	T	T	A	A	C	C	G	G	A	A	G	G	A	A	C	C	G	G	G	G	C	C	G	G	A	A	A	A	C	C	A	A	G	G	A	A	C	C	C	C	A	A	A	A	A	A	G	G	G	G	T	T	T	T	G	G	T	T	C	C	C	C	G	G	A	A	C	C	T	T	C	C	T	T	G	G	G	G	A	A	T	T	NA	NA	G	G	A	A	T	T	C	C	A	A	G	G	T	T	A	A	T	T	C	C	T	T	T	T	C	C	T	T	A	A	G	G	G	G	T	T	A	A	C	C	C	C	G	G	T	T	A	A	T	T	C	C	G	G	T	T	T	T	C	C	A	A	G	G	T	T	G	G	G	G	C	C	C	C	G	G	A	A	C	C	A	A	G	G	T	T	C	C	C	C	T	T	T	T	T	T	G	G	T	T	T	T	T	T	A	A	G	G	C	C	C	C	G	G	T	T	T	T	C	C	T	T	A	A	C	C	A	A	A	A	G	G	C	C	A	A	T	T	G	G	C	C	C	C	C	C	C	C	A	A	C	C	A	A	T	T	C	C	T	T	A	A	C	C	T	T	T	T	T	T	G	G	G	G	C	C	A	A	G	G	C	C	G	G	A	A	T	T	T	T	T	T	T	T	C	C	C	C	G	G	G	G	G	G	A	A	A	A	G	G	A	A	A	A	A	A	A	A	A	A	G	G	A	A	C	C	C	C	C	C	T	T	C	C	A	A	A	A	T	T	T	T	C	C	A	A	G	G	T	T	C	C	A	A	T	T	C	C	G	G	T	T	C	C	G	G	T	T	T	T	G	G	T	T	C	C	T	T	C	C	A	A	A	A	T	T	A	A	C	C	C	C	T	T	G	G	A	A	C	C	T	T	C	C	G	G	A	A	T	T	T	T	C	C	T	T	G	G	T	T	A	A	C	C	G	G	C	C	T	T	A	A	G	G	A	A	T	T	G	G	C	C	C	C	G	G	G	G	C	C	C	C	T	T	A	A	NA	NA	T	T	G	G	A	A	A	A	T	T	G	G	C	C	G	G	G	G	T	T	A	A	G	G	C	C	A	A	A	A	A	A	T	T	G	G	T	T	G	G	G	G	G	G	G	G	C	C	A	A	T	T	C	C	A	A	C	C	A	A	C	C	G	G	G	G	C	C	T	T	G	G	A	A	T	T	T	T	C	C	A	A	T	T	T	T	A	A	G	G	A	A	G	G	A	A	G	G	G	G	C	C	G	G	G	G	T	T	A	A	C	C	G	G	C	C	T	T	G	G	A	A	A	A	A	A	C	C	G	G	G	G	T	T	A	A	T	T	T	T	C	C	A	A	C	C	A	A	C	C	C	C	G	G	T	T	G	G	G	G	T	T	G	G	G	G	T	T	C	C	G	G	G	G	A	A	C	C	C	C	NA	NA	A	A	C	C	T	T	T	T	A	A	G	G	G	G	G	G	C	C	A	A	C	C	C	C	G	G	C	C	G	G	C	C	A	A	T	T	G	G	T	T	T	T	A	A	C	C	C	C	A	A	A	A	G	G	G	G	T	T	T	T	G	G	A	A	A	A	C	C	A	A	A	A	T	T	C	C	G	G	A	A	G	G	G	G	T	T	G	G	C	C	A	A	A	A	T	T	G	G	C	C	A	A	A	A	G	G	A	A	C	C	T	T	T	T	C	C	G	G	G	G	T	T	G	G	C	C	T	T	T	T	NA	NA	C	C	T	T	G	G	T	T	G	G	C	C	G	G	A	A	C	C	A	A	G	G	C	C	C	C	T	T	A	A	C	C	T	T	C	C	A	A	G	G	G	G	A	A	A	A	C	C	C	C	G	G	G	G	T	T	C	C	T	T	T	T	A	A	A	A	C	C	C	C	G	G	A	A	T	T	C	C	T	T	A	A	C	C	A	A	G	G	A	A	A	A	T	T	T	T	G	G	A	A	C	C	C	C	T	T	C	C	T	T	A	A	T	T	G	G	A	A	G	G	G	G	T	T	A	A	A	A	T	T	A	A	G	G	A	A	T	T	A	A	A	A	A	A	G	G	T	T	T	T	A	A	A	A	G	G	C	C	A	A	C	C	C	C	C	C	C	C	C	C	C	C	G	G	G	G	C	C	T	T	G	G	T	T	G	G	T	T	C	C	T	T	T	T	A	A	T	T	G	G	A	A	T	T	T	T	G	G	A	A	G	G	T	T	A	A	G	G	C	C	G	G	T	T	T	T	A	A	T	T	A	A	G	G	G	G	T	T	C	C	T	T	C	C	G	G	G	G	A	A	C	C	T	T	T	T	C	C	G	G	A	A	A	A	T	T	A	A	T	T	G	G	C	C	C	C	A	A	A	A	A	A	G	G	G	G	T	T	G	G	A	A	A	A	T	T	T	T	T	T	C	C	G	G	G	G	T	T	G	G	T	T	A	A	A	A	G	G	T	T	C	C	T	T	C	C	T	T	C	C	T	T	T	T	C	C	C	C	T	T	A	A	T	T	G	G	T	T	A	A	A	A	C	C	T	T	G	G	T	T	A	A	C	C	A	A	T	T	G	G	C	C	A	A	A	A	C	C	G	G	G	G	C	C	T	T	T	T	A	A	A	A	C	C	T	T	A	A	G	G	A	A	C	C	C	C	A	A	C	C	A	A	C	C	T	T	C	C	C	C	A	A	A	A	A	A	C	C	G	G	A	A	G	G	G	G	T	T	G	A	G	G	C	C	A	A	T	T	G	G	A	A	G	G	T	T	C	C	C	C	G	G	C	C	C	C	A	A	A	A	G	G	T	T	A	A	T	T	T	T	A	A	C	C	T	T	A	A	C	C	T	T	T	T	A	A	C	C	T	T	A	A	C	C	A	A	G	G	G	G	C	C	T	T	G	G	C	C	A	A	A	A	T	T	T	T	A	A	T	T	T	T	T	T	T	T	G	G	G	G	G	G	G	G	A	A	C	C	A	A	G	G	G	G	A	A	C	C	G	G	C	C	A	A	G	G	A	A	G	G	G	G	G	G	G	G	A	A	C	C	G	G	C	C	T	T	C	C	G	G	A	A	T	T	T	T	C	C	T	T	T	T	G	G	T	T	C	C	C	C	A	A	G	G	C	C	G	G	A	A	G	G	C	C	T	T	T	T	C	C	G	G	A	A	T	T	C	C	C	C	G	G	T	T	T	T	C	C	T	T	T	T	C	C	T	T	A	A	T	T	A	A	T	T	A	A	T	T	T	T	G	G	G	G	A	A	A	A	T	T	C	C	A	A	A	A	A	A	C	C	G	G	A	A	A	A	G	G	A	A	A	A	A	A	T	T	G	G	A	A	C	C	A	A	C	C	A	A	G	G	T	T	C	C	G	G	G	G	C	C	T	T	A	A	A	A	G	G	C	C	C	C	A	A	G	G	G	G	T	T	G	G	T	T	G	G	G	G	C	C	G	G	T	T	A	A	A	A	A	A	G	G	G	G	G	G	T	T	A	A	A	A	C	C	C	C	T	T	A	A	C	C	C	C	G	G	T	T	T	T	G	G	C	C	G	G	A	A	A	A	A	A	A	A	C	C	C	C	T	T	A	A	A	A	C	C	T	T	C	C	G	G	C	C	A	A	A	A	T	T	T	T	G	G	C	C	T	T	C	C	A	A	A	A	T	T	T	T	C	C	G	G	A	A	G	G	C	C	A	A	NA	NA	C	C	A	A	T	T	T	T	T	T	G	G	C	C	A	A	A	A	G	G	T	T	C	C	C	C	A	A	G	G	A	A	A	A	G	G	T	T	T	T	G	G	A	A	G	G	G	G	A	A	G	G	C	C	G	G	G	G	G	G	A	A	T	T	G	G	A	A	G	G	NA	NA	T	T	T	T	G	G	C	C	G	G	G	G	T	T	G	G	G	G	A	A	T	T	A	A	A	A	T	T	C	C	A	A	G	G	A	A	G	G	A	A	C	C	A	A	C	C	A	A	C	C	C	C	G	G	T	T	A	A	T	T	G	G	C	C	G	G	A	A	A	A	C	C	C	C	G	G	C	C	A	A	G	G	A	A	C	C	G	G	A	A	T	T	A	A	G	G	C	C	C	C	T	T	T	T	C	C	C	C	A	A	T	T	T	T	T	T	C	C	T	T	A	A	G	G	T	T	T	T	C	C	C	C	C	C	C	C	T	T	C	C	C	C	T	T	T	T	T	T	A	A	A	A	G	G	A	A	G	G	G	G	T	T	C	C	G	G	T	T	G	G	C	C	T	T	A	A	C	C	T	T	T	T	G	G	C	C	T	T	T	T	C	C	T	T	C	C	A	A	A	A	C	C	T	T	A	A	T	T	A	A	A	A	C	C	T	T	G	G	G	G	C	C	C	C	T	T	C	C	C	C	G	G	T	T	C	C	G	G	T	T	C	C	T	T	A	A	A	A	G	G	T	T	A	A	G	G	C	C	C	C	C	C	C	C	A	A	G	G	C	C	G	G	T	T	G	G	A	A	A	A	G	G	A	A	C	C	G	G	G	G	G	G	G	G	G	G	T	T	A	A	T	T	G	G	C	C	G	G	T	T	A	A	T	T	C	C	A	A	A	A	A	A	A	A	NA	NA	C	C	C	C	A	A	T	T	G	G	T	T	C	C	G	G	C	C	A	A	C	C	A	A	C	C	T	T	C	C	T	T	G	G	G	G	C	C	C	C	C	C	G	G	A	A	T	T	C	C	T	T	C	C	T	T	T	T	A	A	T	T	G	G	G	G	T	T	C	C	G	G	G	G	G	G	C	C	G	G	C	C	G	G	C	C	G	G	G	G	A	A	G	G	C	C	T	T	C	C	A	A	T	T	C	C	T	T	G	G	C	C	A	A	C	C	T	T	G	G	C	C	A	A	C	C	G	G	G	G	C	C	A	A	T	T	A	A	G	G	A	A	C	C	T	T	G	G	G	G	G	G	T	T	T	T	G	G	G	G	A	A	A	A	A	A	C	C	G	G	G	G	A	A	C	C	C	C	T	T	G	G	T	T	C	C	C	C	T	T	A	A	A	A	T	T	A	A	G	G	A	A	T	T	G	G	C	C	C	C	C	C	T	T	G	G	A	A	C	C	A	A	C	C	A	A	T	T	G	G	G	G	T	T	A	A	A	A	A	A	G	G	T	T	G	G	A	A	C	C	T	T	T	T	T	T	G	G	A	A	C	C	T	T	G	G	A	A	A	A	T	T	G	G	A	A	A	A	C	C	G	G	A	A	G	G	T	T	C	C	G	G	C	C	C	C	C	C	A	A	G	G	T	T	G	G	A	A	A	A	A	A	T	T	T	T	G	G	C	C	A	A	T	T	T	T	C	C	G	G	C	C	A	A	A	A	C	C	T	T	G	G	T	T	A	A	G	G	G	G	C	C	G	G	C	C	T	T	C	C	G	G	G	G	T	T	C	C	C	C	C	C	C	C	T	T	C	C	T	T	G	G	G	G	T	T	G	G	C	C	T	T	G	G	C	C	G	G	A	A	T	T	A	A	A	A	G	G	A	A	G	G	G	G	C	C	C	C	G	G	T	T	G	G	C	C	C	C	T	T	C	C	A	A	G	G	G	G	A	A	G	G	T	T	G	G	C	C	G	G	A	A	T	T	G	G	T	T	A	A	G	G	G	G	T	T	C	C	C	C	T	T	G	G	G	G	A	A	C	C	C	C	T	T	T	T	NA	NA	T	T	T	T	T	T	C	C	T	T	G	G	G	G	G	G	A	A	T	T	G	G	G	G	G	G	A	A	C	C	G	G	C	C	C	C	G	G	C	C	A	A	A	A	T	T	G	G	T	T	A	A	A	A	C	C	A	A	T	T	C	C	C	C	G	G	T	T	C	C	G	G	T	T	G	G	T	T	G	G	C	C	G	G	A	A	C	C	T	T	T	T	A	A	C	C	T	T	G	G	A	A	A	A	C	C	C	C	C	C	C	C	T	T	C	C	T	T	C	C	A	A	A	A	T	T	C	C	T	T	T	T	T	T	C	C	C	C	G	G	G	G	C	C	T	T	T	T	G	G	T	T	G	G	A	A	A	A	A	A	G	G	A	A	G	G	G	G	T	T	T	T	G	G	C	C	G	G	A	A	G	G	G	G	C	C	C	C	G	G	A	A	C	C	G	G	T	T	C	C	G	G	A	A	T	T	C	C	G	G	A	A	A	A	A	A	T	T	C	C	G	G	T	T	A	A	A	A	T	T	G	G	G	G	C	C	T	T	G	G	A	A	G	G	C	C	A	A	A	A	C	C	T	T	A	A	T	T	G	G	T	T	G	G	G	G	C	C	G	G	G	G	T	T	T	T	A	A	G	G	A	A	G	G	T	T	G	G	G	G	A	A	C	C	C	C	C	C	G	G	C	C	T	T	T	T	T	T	A	A	T	T	G	G	G	G	A	A	C	C	A	A	G	G	T	T	C	C	G	G	G	G	G	G	A	A	A	A	G	G	T	T	G	G	G	G	G	G	T	T	C	C	C	C	A	A	C	C	T	T	C	C	C	C	A	A	C	C	C	C	A	A	NA	NA	A	A	C	C	G	G	C	C	G	G	T	T	G	G	T	T	C	C	G	G	C	C	C	C	C	C	T	T	A	A	C	C	T	T	A	A	T	T	G	G	C	C	G	G	G	G	A	A	C	C	G	G	A	A	C	C	G	G	G	G	T	T	C	C	T	T	A	A	G	G	C	C	C	C	T	T	T	T	G	G	T	T	A	A	C	C	C	C	G	G	A	A	A	A	C	C	C	C	G	G	G	G	A	A	G	G	T	T	C	C	C	C	A	A	T	T	G	G	T	T	C	C	C	C	G	G	A	A	C	C	G	G	T	T	C	C	A	A	T	T	C	C	C	C	G	G	G	G	T	T	G	G	A	A	A	A	A	A	T	T	G	G	T	T	G	G	A	A	T	T	T	T	G	G	G	G	G	G	A	A	C	C	C	C	T	T	A	A	T	T	G	G	G	G	A	A	C	C	A	A	G	G	C	C	G	G	T	T	G	G	G	G	G	G	A	A	G	G	G	G	G	G	T	T	G	G	T	T	G	G	C	C	C	C	C	C	C	C	A	A	A	A	A	A	G	G	C	C	C	C	C	C	G	G	C	C	T	T	T	T	C	C	G	G	NA	NA	A	A	A	A	G	G	A	A	A	A	G	G	C	C	A	A	A	A	T	T	T	T	A	A	C	C	A	A	A	A	T	T	G	G	T	T	G	G	A	A	T	T	C	C	C	C	NA	NA	C	C	C	C	T	T	T	T	C	C	G	G	C	C	G	G	A	A	G	G	C	C	A	A	T	T	G	G	C	C	G	G	T	T	G	G	T	T	G	G	A	A	C	C	G	G	A	A	C	C	G	G	A	A	C	C	T	T	T	T	G	G	G	G	C	C	T	T	A	A	C	C	A	A	C	C	G	G	A	A	C	C	A	A	T	T	T	T	C	C	C	C	T	T	A	A	A	A	G	G	G	G	G	G	C	C	A	A	G	G	A	A	C	C	A	A	C	C	G	G	G	G	C	C	C	C	A	A	T	T	G	G	C	C	C	C	G	G	G	G	T	T	C	C	C	C	G	G	T	T	G	G	G	G	G	G	A	A	T	T	A	A	T	T	C	C	T	T	C	C	C	C	G	G	A	A	C	C	A	A	C	C	C	C	C	C	T	T	T	T	C	C	C	C	T	T	A	A	C	C	C	C	T	T	A	A	G	G	C	C	T	T	G	G	A	A	A	A	T	T	G	G	A	A	A	A	T	T	T	T	G	G	C	C	G	G	G	G	A	A	C	C	G	G	C	C	A	A	C	C	G	G	T	T	G	G	C	C	G	G	G	G	G	G	A	A	A	A	C	C	G	G	G	G	G	G	A	A	G	G	A	A	T	T	G	G	G	G	G	G	G	G	G	G	T	T	G	G	T	T	G	G	T	T	C	C	C	C	A	A	C	C	G	G	T	T	A	A	C	C	T	T	C	C	C	C	G	G	T	T	T	T	C	C	T	T	A	A	C	C	G	G	T	T	G	G	G	G	C	C	C	C	T	T	A	A	C	C	T	T	A	A	C	C	G	G	T	C	T	T	A	A	A	A	A	A	G	G	A	A	T	T	G	G	G	G	G	G	T	T	G	G	A	A	G	G	T	T	G	G	C	C	G	G	A	A	G	G	C	C	G	G	C	C	G	G	C	C	G	G	T	T	NA	NA	A	A	T	T	C	C	T	T	A	A	C	C	T	T	C	C	T	T	G	G	G	G	G	G	C	C	C	C	G	G	C	C	T	T	A	A	T	T	C	C	A	A	T	T	G	G	C	C	T	T	G	G	T	T	G	G	G	G	C	C	T	T	C	C	C	C	G	G	G	G	T	T	C	C	C	C	G	G	C	C	G	G	G	G	T	T	A	A	G	G	C	C	C	C	T	T	C	C	T	T	T	T	A	A	C	C	C	C	T	T	C	C	T	T	G	G	T	T	C	C	T	T	G	G	C	C	T	T	C	C	T	T	A	A	G	G	T	T	C	C	T	T	T	T	G	G	G	G	T	T	G	G	T	T	A	A	T	T	A	A	T	T	T	T	C	C	T	T	T	T	T	T	C	C	C	C	C	C	G	G	T	T	T	T	G	G	G	G	T	T	C	C	A	A	A	A	G	G	C	C	C	C	C	C	G	G	G	G	T	T	NA	NA	T	T	T	T	A	A	T	T	G	G	T	T	G	G	G	G	G	G	T	T	C	C	C	C	T	T	G	G	A	A	T	T	G	G	T	T	A	A	C	C	A	A	G	G	A	A	G	G	C	C	C	C	C	C	G	G	C	C	T	T	T	T	G	G	C	C	G	G	G	G	G	G	C	C	A	A	C	C	C	C	G	G	A	A	C	C	C	C	G	G	T	T	G	G	G	G	G	G	C	C	A	A	C	C	G	G	A	A	A	A	G	G	C	C	A	A	C	C	A	A	C	C	C	C	T	T	G	G	C	C	T	T	C	C	G	G	T	T	G	G	A	A	T	T	A	A	T	T	G	G	C	C	A	A	G	G	T	T	C	C	T	T	G	G	T	T	T	T	A	A	A	A	A	A	A	A	T	T	T	T	A	A	C	C	A	A	A	A	G	G	G	G	A	A	G	G	C	C	C	C	G	G	G	G	G	G	A	A	A	A	C	C	T	T	C	C	T	T	G	G	G	G	T	T	G	G	A	A	C	C	C	C	A	A	G	G	C	C	C	C	T	T	A	A	A	A	T	T	C	C	T	T	C	C	T	T	G	G	A	A	A	A	C	C	G	G	T	T	C	C	G	G	C	C	C	C	T	T	G	G	A	A	C	C	G	G	C	C	G	G	C	C	C	C	G	G	T	T	T	T	C	C	T	T	A	A	C	C	T	T	A	A	T	T	A	A	G	G	A	A	C	C	C	C	T	T	G	G	T	T	C	C	G	G	G	G	T	T	T	T	A	A	G	G	A	A	C	C	T	T	T	T	G	G	G	G	C	C	A	A	A	A	A	A	C	C	T	T	T	T	A	A	T	T	G	G	T	T	A	A	G	G	T	T	T	T	C	C	C	C	C	C	G	G	A	A	A	A	G	G	A	A	C	C	T	T	A	A	A	A	G	G	G	G	G	G	G	G	T	T	G	G	T	T	G	G	G	G	G	G	A	A	T	T	A	A	C	C	G	G	C	C	C	C	C	C	C	C	T	T	T	T	A	A	C	C	G	G	G	G	G	G	G	G	G	G	T	T	A	A	C	C	G	G	T	T	C	C	A	A	T	T	A	A	G	G	A	A	G	G	T	T	A	A	C	C	A	A	C	C	C	C	C	C	C	C	C	C	G	G	A	A	C	C	T	T	T	T	T	T	A	A	G	G	G	G	T	T	A	A	C	C	A	A	T	T	C	C	A	A	T	T	G	G	G	G	A	A	G	G	A	A	A	A	C	C	G	G	T	T	A	A	C	C	T	T	G	G	T	T	T	T	G	G	C	C	C	C	C	C	T	T	A	A	T	T	G	G	G	G	A	A	G	G	A	A	T	T	G	G	C	C	G	G	C	C	T	T	A	A	T	T	G	G	A	A	A	A	G	G	A	A	G	G	A	A	T	T	C	C	G	G	T	T	G	G	A	A	T	T	A	A	A	A	G	G	A	A	G	G	G	G	A	A	T	T	C	C	A	G	A	A	G	G	T	T	A	A	T	T	T	T	G	G	C	C	G	G	T	T	C	C	G	G	T	T	A	A	T	T	G	G	T	T	C	C	G	G	G	G	A	A	A	A	C	C	G	G	T	T	C	C	A	A	C	C	C	C	A	A	A	A	G	G	G	G	C	C	G	G	G	G	T	T	T	T	A	A	C	C	C	C	T	T	A	A	G	G	C	C	A	A	A	A	T	T	G	G	T	T	A	A	A	A	T	T	T	T	G	G	T	T	A	A	C	C	A	A	C	C	G	G	A	A	C	T	G	G	C	C	G	G	C	C	G	G	A	A	C	C	C	C	C	C	C	C	T	T	C	C	G	G	G	G	T	T	C	C	C	C	C	C	C	C	C	C	T	T	G	G	C	C	G	G	A	A	A	A	C	C	C	C	C	C	A	A	A	A	C	C	A	A	C	C	A	A	T	T	G	G	G	G	G	G	A	A	A	A	T	T	T	T	G	G	G	G	A	A	C	C	C	C	A	A	C	C	G	G	A	A	G	G	A	A	A	A	C	C	C	C	A	A	C	C	A	A	T	T	C	C	C	C	G	G	A	A	C	C	G	G	C	C	T	T	G	G	C	C	G	G	C	C	C	C	C	C	A	A	C	C	C	C	G	G	G	G	A	A	T	T	G	G	G	G	C	C	T	T	A	A	A	A	C	C	A	A	T	T	T	T	G	G	G	G	A	A	G	G	G	G	G	G	T	T	C	C	A	A	NA	NA	C	C	T	T	G	G	G	G	C	C	A	A	G	G	C	C	G	G	A	A	C	C	G	G	A	A	G	G	C	C	A	A	T	T	A	A	T	T	C	C	C	C	C	C	C	C	A	A	G	G	T	T	T	T	G	G	A	A	T	T	A	A	T	T	G	G	G	G	C	C	C	C	G	G	A	A	C	C	C	C	A	A	G	G	G	G	G	G	G	G	T	T	C	C	A	A	T	T	C	C	G	G	G	G	T	T	G	G	C	C	C	C	T	T	G	G	C	C	G	G	G	G	C	C	C	C	G	G	G	G	A	A	T	T	G	G	C	C	A	A	A	A	G	G	G	G	T	T	C	C	G	G	C	C	C	C	A	A	T	T	G	G	T	T	T	T	C	C	T	T	A	A	C	C	G	G	G	G	G	G	A	A	C	C	C	C	A	A	G	G	G	G	G	G	T	T	G	G	T	T	G	G	A	A	A	A	A	A	T	T	T	T	T	T	C	C	G	G	T	T	G	G	A	A	A	A	A	A	T	T	C	C	T	T	C	C	C	C	T	T	C	C	T	T	A	A	A	A	C	C	T	T	A	A	G	G	T	T	A	A	C	C	T	T	T	T	C	C	T	T	G	G	A	A	T	T	T	T	A	A	G	G	A	A	T	T	A	A	G	G	A	A	G	G	G	G	G	G	A	A	T	T	C	C	T	T	G	G	C	C	T	T	C	C	G	G	T	T	A	A	T	T	T	T	G	G	T	T	C	C	G	G	T	T	G	G	T	T	C	C	T	T	T	T	A	A	C	C	G	G	C	C	T	T	A	A	C	C	G	G	C	C	C	C	C	C	A	A	C	C	T	T	G	G	C	C	A	A	NA	NA	T	T	T	T	C	C	T	T	C	C	T	T	A	A	A	A	A	A	A	A	C	C	A	A	C	C	C	C	T	T	T	T	A	A	G	G	G	G	G	G	G	G	A	A	A	A	T	T	A	A	T	T	A	A	T	T	C	C	A	A	A	A	T	T	T	T	C	C	C	C	A	G	A	A	A	A	T	T	G	G	T	T	G	G	G	G	G	G	G	G	C	C	G	G	A	A	C	C	C	C	G	G	A	A	A	A	G	G	G	G	C	C	G	G	A	A	T	T	T	T	C	C	C	C	C	C	T	T	T	T	G	G	T	T	A	A	C	C	T	T	T	T	A	A	G	G	C	C	G	G	G	G	G	G	G	G	A	A	A	A	T	T	G	G	G	G	C	C	C	C	C	C	C	C	G	G	A	A	G	G	A	A	G	G	G	G	G	G	T	T	A	A	T	T	T	T	G	G	T	T	A	A	T	T	G	G	C	C	A	A	T	T	T	T	G	G	C	C	A	A	T	T	T	T	G	G	C	C	G	G	A	A	A	A	T	T	C	C	A	A	G	G	T	T	C	C	A	A	G	G	T	T	T	T	A	A	C	C	G	G	G	G	T	T	A	A	T	T	A	A	G	G	A	A	G	G	G	G	G	G	G	G	A	A	T	T	G	G	C	C	C	C	A	A	C	C	A	A	T	T	T	T	G	G	T	T	A	A	A	A	T	T	T	T	G	G	G	G	A	A	C	C	A	A	G	G	T	T	C	C	G	G	A	A	C	C	G	G	A	A	A	A	G	G	G	G	C	C	C	C	G	G	T	T	C	C	C	C	G	G	G	G	C	C	C	C	G	G	C	C	A	A	G	G	T	T	G	G	A	A	T	T	G	G	G	G	A	A	A	A	G	G	G	G	C	C	T	T	C	C	T	T	C	C	C	C	G	G	T	T	G	G	A	A	C	C	A	A	C	C	G	G	A	A	G	G	T	T	A	A	G	G	T	T	G	G	A	A	G	G	A	A	G	G	A	A	A	A	A	A	T	T	C	C	G	G	T	T	A	A	G	G	T	T	A	A	T	T	C	C	A	A	G	G	A	A	T	T	G	G	A	A	A	A	G	G	G	G	A	A	A	A	C	C	A	A	C	C	G	G	C	C	C	C	G	G	C	C	C	C	C	C	T	T	A	A	C	C	G	G	C	C	C	C	G	G	G	G	C	C	C	C	C	C	A	A	G	G	A	A	C	C	T	T	T	T	C	C	G	G	C	C	A	A	T	T	G	G	G	G	T	T	G	G	G	G	G	G	T	T	C	C	A	A	T	T	A	A	G	G	A	A	A	A	C	C	A	A	G	G	C	C	T	T	A	A	T	T	C	C	G	G	G	G	T	T	A	A	G	G	T	T	G	G	T	T	A	A	G	G	C	C	G	G	A	A	C	C	T	T	C	C	T	T	T	T	G	G	A	A	A	A	T	T	G	G	G	G	A	A	G	G	T	T	A	A	C	C	G	G	C	C	A	A	A	A	G	G	C	C	T	T	T	T	G	G	C	C	A	A	G	G	C	C	C	C	G	G	G	G	C	C	C	C	G	G	A	A	C	C	G	G	T	T	T	T	T	T	A	A	A	A	T	T	C	C	C	C	G	G	C	C	C	C	T	T	G	G	T	T	C	C	C	C	A	A	A	A	T	T	C	C	G	G	G	G	T	T	C	C	A	A	G	G	A	A	T	T	A	A	A	A	T	T	T	T	T	T	T	T	G	G	G	G	T	T	T	T	G	G	A	C	C	C	C	C	A	A	T	T	G	G	C	C	A	A	C	C	T	T	T	T	C	C	C	C	C	C	A	A	T	T	T	T	G	G	T	T	T	T	C	C	T	T	C	C	T	T	G	G	C	C	C	C	A	A	C	C	A	A	A	A	G	G	A	A	A	A	G	G	G	G	C	C	T	T	G	G	C	C	T	T	C	C	G	G	A	A	A	A	T	T	T	T	G	G	T	T	C	C	T	T	A	A	G	G	G	G	G	G	G	G	T	T	G	G	G	G	C	C	G	G	T	T	A	A	G	G	A	A	C	C	T	T	A	A	T	T	T	T	C	C	C	C	C	C	G	G	G	G	A	A	G	G	A	A	C	C	C	C	G	G	T	T	C	C	G	G	C	C	C	C	G	G	C	C	C	C	T	T	T	T	C	C	G	G	T	T	A	A	T	T	C	C	A	A	G	G	A	A	A	A	T	T	C	C	G	G	T	T	G	G	C	C	C	C	A	A	T	T	A	A	G	G	C	C	C	C	C	C	T	T	C	C	C	C	C	C	A	A	G	G	T	T	C	C	C	C	T	T	G	G	C	C	A	A	G	G	G	G	G	G	T	T	T	T	C	C	C	C	A	A	C	C	C	C	A	A	T	T	T	T	T	T	A	A	C	C	C	C	G	G	G	G	A	A	C	C	T	T	C	C	G	G	A	A	T	T	G	G	C	C	G	G	C	C	G	G	C	C	T	T	G	G	C	C	A	A	A	A	A	A	G	G	A	A	G	G	C	C	C	C	G	G	C	C	G	G	G	G	T	T	A	A	A	A	T	T	T	T	T	T	G	G	G	G	G	G	G	G	T	T	C	C	C	C	G	G	C	C	T	T	C	C	G	G	C	C	C	C	C	C	G	G	T	T	C	C	A	A	A	A	C	C	C	C	T	T	A	A	C	C	A	A	T	T	T	T	G	G	C	C	G	G	C	C	A	A	C	C	G	G	G	G	T	T	T	T	C	C	C	C	T	T	A	A	G	G	T	T	G	G	G	G	A	A	T	T	T	T	A	A	C	C	C	C	C	C	T	T	C	C	T	T	A	A	A	A	T	T	C	C	A	A	A	A	C	C	A	A	T	T	T	T	T	T	C	C	A	A	A	A	G	G	A	A	A	A	G	G	G	G	G	G	C	C	A	A	C	C	G	G	C	C	G	G	T	T	G	G	A	A	A	A	C	C	A	A	G	G	C	C	A	A	C	C	G	G	G	G	T	T	G	G	C	C	C	C	T	T	T	T	A	A	G	G	C	C	G	G	A	A	A	A	G	G	C	C	T	T	C	C	G	G	A	A	G	G	A	A	T	T	T	T	G	G	A	A	C	C	T	T	C	C	G	G	A	A	T	T	C	C	G	G	A	A	A	A	C	C	T	T	C	C	C	C	T	T	C	C	G	G	C	C	C	C	A	A	C	C	A	A	A	A	T	T	T	T	A	A	C	C	A	A	G	G	C	C	T	T	A	A	G	G	A	A	G	G	C	C	A	A	T	T	A	A	G	G	T	T	G	G	G	G	T	T	T	T	C	C	C	C	T	T	C	C	A	A	A	A	A	A	T	T	C	C	C	C	C	C	T	T	A	A	T	T	A	A	C	C	A	A	C	C	C	C	T	T	G	G	C	C	A	A	A	A	T	T	A	A	A	A	A	A	T	T	G	G	A	A	A	A	A	A	T	T	C	C	C	C	C	C	T	T	C	C	T	T	C	C	T	T	G	G	A	A	G	G	T	T	G	G	T	T	G	G	A	A	C	C	G	G	C	C	A	A	A	A	G	G	T	T	T	T	G	G	G	G	C	C	G	G	A	A	G	G	C	C	C	C	T	T	T	T	C	C	G	G	C	C	T	T	G	G	G	G	T	T	C	C	T	T	T	T	A	A	C	C	C	C	G	G	T	T	T	T	A	A	T	T	G	G	A	A	T	T	T	T	A	A	C	C	T	T	A	A	C	C	A	A	T	T	A	A	T	T	G	G	T	T	C	C	A	A	G	G	G	G	C	C	A	A	C	C	G	G	C	C	A	A	T	T	C	C	A	A	G	G	T	T	C	C	G	G	A	A	G	G	G	G	T	T	T	T	A	A	G	G	C	C	C	C	C	C	C	C	G	G	G	G	A	A	G	G	A	A	C	C	G	G	A	A	G	G	C	C	A	A	A	A	C	C	G	G	T	T	C	C	T	T	A	A	G	G	A	A	C	C	G	G	C	C	A	A	G	G	T	T	A	A	A	A	T	T	C	C	T	T	A	A	A	A	G	G	C	C	T	T	C	C	C	C	C	C	A	A	C	C	C	C	T	T	T	T	A	A	C	C	T	T	G	G	T	T	A	A	G	G	A	A	C	C	T	T	G	G	A	A	C	C	T	T	A	A	T	T	A	A	A	A	C	C	G	G	G	G	A	A	A	A	G	G	G	G	T	T	G	G	C	C	A	A	G	G	T	T	A	A	C	C	G	G	C	C	A	A	C	C	T	T	A	A	A	A	T	T	C	C	C	C	A	A	G	G	A	A	T	T	T	T	T	T	G	G	T	T	G	G	T	T	A	A	C	C	T	T	T	T	G	G	T	T	A	A	T	T	T	T	G	G	C	C	A	A	A	A	A	A	C	C	T	T	A	A	G	G	A	A	T	T	C	C	T	T	G	G	C	C	A	A	T	T	G	G	C	C	C	C	T	T	A	A	A	A	T	T	T	T	T	T	A	A	G	G	T	T	T	T	C	C	G	G	G	G	G	G	NA	NA	T	T	T	T	A	A	C	C	A	A	A	A	C	C	A	A	T	T	A	A	A	A	T	T	T	T	A	A	C	C	G	G	G	G	A	A	C	C	A	A	C	C	G	G	G	G	C	C	G	G	G	G	G	G	T	T	A	A	C	C	G	G	C	C	T	T	C	C	T	T	A	A	G	G	C	C	T	T	A	A	C	C	A	A	C	C	A	A	G	G	G	G	T	T	G	G	G	G	C	C	G	G	G	G	G	G	A	A	T	T	C	C	T	T	A	A	C	C	A	A	T	T	G	G	C	C	A	A	G	G	G	G	T	T	T	T	C	C	T	T	A	A	G	G	G	G	G	G	T	T	T	T	T	T	T	T	C	C	A	A	G	G	A	A	C	C	C	C	C	C	C	C	A	A	C	C	T	T	A	A	T	T	C	C	C	C	A	A	T	T	G	G	A	A	T	T	C	C	G	G	T	T	T	T	G	G	A	A	T	T	A	A	C	C	C	C	T	T	G	G	NA	NA	T	T	G	G	G	G	A	A	C	C	T	T	A	A	C	C	C	C	C	C	T	T	G	G	A	A	T	T	C	C	C	C	A	A	C	C	G	G	T	T	A	A	A	A	C	C	A	A	G	G	G	G	G	G	T	T	T	T	G	G	G	G	C	C	T	T	A	A	A	A	T	T	T	T	A	A	T	T	G	G	A	A	T	T	G	G	A	A	G	G	G	G	A	A	T	T	A	A	C	C	G	G	T	T	G	G	A	A	T	T	A	A	T	T	C	C	C	C	T	T	T	T	G	G	C	C	T	T	C	C	G	G	G	G	A	A	G	G	A	A	T	T	T	T	A	A	G	G	C	C	G	G	G	G	A	A	A	A	T	T	T	T	T	T	T	T	A	A	A	A	A	A	C	C	G	G	G	G	A	A	G	G	A	A	C	C	G	G	C	C	C	C	T	T	T	T	G	G	T	T	C	C	A	A	A	A	A	A	C	C	A	A	C	C	C	C	C	C	T	T	G	G	C	C	G	G	G	G	T	T	A	A	A	A	A	A	T	T	C	C	T	T	G	G	G	G	A	A	T	T	C	C	A	A	C	C	T	T	C	C	A	A	C	C	G	G	C	C	A	A	A	A	C	C	C	C	G	G	G	G	T	T	A	A	G	G	C	C	G	G	G	G	A	A	T	T	T	T	C	C	G	G	T	T	G	G	C	C	C	C	C	C	T	T	A	A	G	G	A	A	T	T	C	C	T	T	C	C	G	G	G	G	T	T	T	T	G	G	C	C	G	G	A	A	T	T	G	G	C	C	G	G	T	T	G	G	C	C	G	G	T	T	A	A	T	T	G	G	C	C	T	T	T	T	A	A	A	A	G	G	G	G	A	A	T	T	A	A	A	A	G	G	G	G	T	T	G	G	T	T	T	T	T	T	G	G	T	T	T	T	A	A	C	C	T	T	C	C	C	C	A	A	C	C	A	A	G	G	A	A	A	A	G	G	A	A	G	G	T	T	A	A	A	A	G	G	A	A	G	G	T	T	T	T	C	C	T	T	T	T	C	C	G	G	A	A	T	T	G	G	G	G	C	C	T	T	T	T	NA	NA	A	A	G	G	C	C	G	G	C	C	T	T	T	T	G	G	G	G	A	A	T	T	A	A	T	T	A	A	G	G	T	T	T	T	T	T	C	C	T	T	G	G	A	A	T	T	T	T	A	A	T	T	T	T	C	C	A	A	A	A	C	C	T	T	C	C	A	A	A	A	C	C	C	C	G	G	G	G	T	T	C	C	G	G	C	C	A	A	T	T	C	C	C	C	G	G	C	C	G	G	G	G	C	C	T	T	G	G	C	C	T	T	T	T	A	A	C	C	A	A	G	G	C	C	A	A	T	T	A	A	T	T	C	C	C	C	C	C	T	T	C	C	G	G	G	G	T	T	T	T	A	A	C	C	C	C	A	A	T	T	A	A	T	T	G	G	T	T	T	T	G	G	C	C	T	T	G	G	C	C	G	G	C	C	G	G	A	A	T	T	T	T	A	A	C	C	C	C	A	A	C	C	A	A	A	A	A	A	A	A	C	C	A	A	T	T	C	C	G	G	C	C	G	G	G	G	A	A	C	C	G	G	A	A	G	G	G	G	T	T	C	C	T	T	T	T	C	C	A	A	G	G	C	C	T	T	G	G	G	G	A	A	C	C	A	A	T	T	A	A	A	A	A	A	G	G	T	T	G	G	C	C	C	C	G	G	C	C	T	T	G	G	A	A	G	G	G	G	G	G	C	C	T	T	A	A	T	T	A	A	C	C	A	A	C	C	G	G	C	C	C	C	T	T	G	G	A	A	C	C	A	A	T	T	T	T	A	A	A	A	C	C	T	T	A	A	T	T	G	G	C	C	T	T	A	A	A	A	G	T	G	G	T	T	G	G	G	G	C	C	T	T	C	C	A	A	G	G	T	T	A	A	G	G	A	A	T	T	G	G	A	A	T	T	T	T	A	A	A	A	C	C	C	C	T	T	T	T	T	T	C	C	A	A	A	A	C	C	T	T	A	A	C	C	T	T	A	A	G	G	C	C	A	A	NA	NA	T	T	G	G	G	G	T	T	T	T	T	T	C	C	T	T	G	G	T	T	G	G	T	T	T	T	A	A	C	C	C	C	G	G	C	C	C	C	G	G	T	T	T	T	T	T	G	G	A	A	A	A	T	T	NA	NA	C	C	G	G	T	T	G	G	G	G	C	C	T	T	NA	NA	C	C	T	T	A	A	C	C	T	T	T	T	A	A	A	A	A	A	G	G	T	T	G	G	A	A	A	A	C	C	A	A	A	A	C	C	A	A	A	A	A	A	A	A	C	C	C	C	C	C	G	G	T	T	C	C	A	A	A	A	C	C	C	C	G	G	G	G	G	G	T	T	A	A	C	C	C	C	T	T	G	G	A	A	A	A	C	C	G	G	C	C	A	A	T	T	C	C	T	T	A	A	C	C	G	G	C	C	T	T	T	T	C	C	T	T	C	C	G	G	G	G	G	G	G	G	G	G	G	G	T	T	G	G	C	C	A	A	G	G	A	C	C	C	T	T	T	T	C	C	G	G	G	G	G	G	G	G	C	C	A	A	A	A	T	T	A	A	T	T	G	G	A	A	C	C	A	A	C	C	A	A	T	T	A	A	A	A	A	A	T	T	A	A	C	C	G	G	T	T	G	G	A	A	G	G	G	G	C	C	T	T	A	A	C	C	G	G	A	A	C	C	C	C	G	G	A	A	C	C	C	C	T	T	G	G	C	C	C	C	A	A	C	C	T	T	C	C	T	T	G	G	T	T	C	C	C	C	G	G	G	G	G	G	C	C	A	A	T	T	G	G	G	G	G	G	A	A	A	A	G	G	A	A	T	T	C	C	C	C	C	C	G	G	C	C	T	T	C	C	A	A	C	C	T	T	T	T	G	G	A	A	T	T	C	C	A	A	G	G	C	C	A	A	T	T	A	A	NA	NA	G	G	T	T	T	T	C	C	A	A	G	G	A	A	C	C	G	G	A	A	A	A	C	C	A	A	T	T	T	T	T	T	T	T	G	G	C	C	A	A	T	T	T	T	C	C	G	G	A	A	T	T	G	G	G	A	T	T	A	A	A	A	A	A	G	G	A	A	A	A	T	T	C	C	C	C	A	A	T	T	G	G	A	A	T	T	G	G	C	C	C	C	T	T	G	G	C	C	A	A	T	T	C	C	T	T	A	A	A	A	C	C	C	C	A	A	T	T	A	A	C	C	C	C	T	T	T	T	G	G	C	C	G	G	G	G	T	T	NA	NA	NA	NA	A	A	T	T	G	G	C	C	A	A	T	T	A	A	A	A	G	G	C	C	A	A	A	A	A	A	A	A	A	A	T	T	T	T	T	T	G	G	G	G	A	A	C	C	C	C	A	A	G	G	G	G	A	A	G	G	T	T	T	T	G	G	A	A	C	C	G	G	T	T	A	A	C	C	A	A	NA	NA	T	T	T	T	A	A	C	C	T	T	G	G	T	T	A	A	T	T	C	C	G	G	C	C	C	C	G	G	A	A	T	T	T	T	G	G	G	G	G	G	T	T	A	A	A	A	G	G	T	T	G	G	A	A	C	C	T	T	C	C	T	T	A	A	G	G	T	T	A	A	T	T	A	A	C	C	G	G	T	T	G	G	C	C	A	A	T	T	T	T	G	G	T	T	A	A	C	C	G	G	G	G	A	A	T	T	A	A	G	G	C	C	C	C	A	A	A	A	A	A	A	A	C	C	G	G	C	C	G	G	G	G	C	C	G	G	A	A	G	G	G	G	C	C	C	C	T	T	T	T	G	G	A	A	C	C	T	T	A	A	C	C	G	G	A	A	A	A	A	A	A	A	A	A	A	A	T	T	G	G	T	T	C	C	G	G	T	T	G	G	C	C	G	G	G	G	G	G	C	C	A	A	C	C	C	C	A	A	C	C	G	G	A	A	G	G	G	G	G	G	C	C	A	A	G	G	G	G	A	A	G	G	A	A	C	C	A	A	T	T	G	G	A	A	A	A	A	A	C	C	A	A	G	G	G	G	T	T	A	A	A	A	C	C	C	C	T	T	A	A	A	A	T	T	T	T	T	T	G	G	A	A	G	G	C	C	C	C	A	A	T	T	C	C	C	C	T	T	C	C	T	T	T	T	T	T	T	T	A	A	C	C	C	C	T	T	G	G	A	A	A	A	A	A	C	C	C	C	T	T	C	C	A	A	C	C	C	C	A	A	A	A	G	G	C	C	A	A	T	T	T	T	C	C	G	G	G	G	T	T	C	C	T	T	T	T	T	T	A	A	C	C	G	G	T	T	C	C	A	A	T	T	C	C	G	G	G	G	T	T	G	G	G	G	T	T	C	C	A	A	G	G	G	G	C	C	A	A	T	T	G	G	T	T	G	G	A	A	A	A	A	A	G	G	C	C	C	C	G	G	T	T	G	G	A	A	T	T	T	T	T	T	A	A	T	T	A	A	C	C	A	A	T	T	A	A	C	C	T	T	A	A	C	C	A	A	T	T	A	A	C	C	A	A	A	A	C	C	A	A	A	A	T	T	A	A	C	C	C	C	G	G	C	C	A	A	G	G	T	T	A	A	G	G	G	G	T	T	A	A	T	T	A	A	G	G	T	T	C	C	G	G	T	T	C	C	T	T	C	C	T	T	C	C	A	A	A	A	G	G	C	C	G	G	G	G	A	A	G	G	T	T	G	G	G	G	T	T	A	A	C	C	G	G	T	T	G	G	C	C	T	T	A	A	C	C	G	G	C	C	G	G	T	T	T	T	T	T	C	C	A	A	A	A	C	C	T	T	G	G	A	A	G	G	C	C	G	G	G	G	C	C	G	G	T	T	C	C	T	T	G	G	G	G	A	A	T	T	G	G	T	T	C	C	A	A	A	A	T	T	T	T	C	C	T	T	C	C	G	G	G	G	T	T	C	C	A	A	C	C	A	A	T	T	A	A	C	C	A	A	G	G	G	G	A	A	C	C	C	C	T	T	T	T	A	A	T	T	G	G	A	A	A	A	G	G	T	T	C	C	T	T	C	C	T	T	T	T	C	C	T	T	A	A	C	C	A	A	T	T	C	C	T	T	T	T	C	C	G	G	A	A	A	A	G	G	G	G	A	A	G	G	C	C	C	C	NA	NA	A	A	A	A	A	A	C	C	T	T	T	T	A	A	G	G	A	A	G	G	T	T	C	C	G	G	G	G	A	A	C	C	A	A	NA	NA	C	C	A	A	G	G	C	C	G	G	A	A	T	T	G	G	T	T	T	T	C	C	G	G	C	C	T	T	C	C	C	C	A	A	C	C	G	G	A	A	G	G	T	T	G	G	G	G	C	C	C	C	A	A	C	C	T	T	G	G	C	C	A	A	C	C	C	C	T	T	A	A	C	C	G	G	A	A	T	T	C	C	C	C	G	G	T	T	C	C	G	G	A	A	G	G	G	G	A	A	A	A	T	T	G	G	T	T	A	A	A	A	T	T	A	A	A	A	C	C	G	G	C	C	G	G	A	A	T	T	A	A	T	T	T	T	A	A	G	G	T	T	A	A	C	C	A	A	G	G	A	A	C	C	T	T	T	T	T	T	C	C	C	C	G	G	G	G	C	C	C	C	C	C	A	A	G	G	C	C	G	G	A	A	T	T	G	G	G	G	A	A	A	A	G	G	T	T	T	T	A	A	A	A	A	A	A	A	A	A	G	G	A	A	T	T	T	T	A	A	G	G	C	C	T	T	G	G	T	T	T	T	G	G	G	G	T	T	C	C	T	T	C	C	T	T	T	T	T	T	C	C	C	C	T	T	G	G	A	A	A	A	C	C	A	A	C	C	T	T	T	T	A	A	C	C	C	C	A	A	C	C	A	A	A	A	G	G	A	A	C	C	G	G	T	T	T	T	T	T	T	T	C	C	C	C	A	A	T	T	T	T	G	G	A	A	A	A	C	C	C	C	G	G	C	C	G	G	A	A	G	G	A	A	T	T	C	C	A	A	A	A	G	G	A	A	G	G	G	G	A	A	A	A	T	T	A	A	A	A	G	G	T	T	T	T	C	C	A	A	G	G	T	T	C	C	A	A	G	G	T	T	A	A	A	A	G	G	G	G	T	T	C	C	A	A	C	C	C	C	C	C	A	A	A	A	T	T	T	T	G	G	T	T	G	G	C	C	C	C	A	A	T	T	C	C	C	C	G	G	G	G	C	C	G	G	A	A	A	A	G	G	G	G	T	T	G	G	A	A	C	C	A	A	T	T	T	T	A	A	T	T	T	T	A	A	T	T	T	T	A	A	T	T	C	C	C	C	C	C	C	C	T	T	G	G	NA	NA	G	G	T	T	T	T	A	A	T	T	C	C	A	A	A	A	G	G	G	G	C	C	C	C	A	A	C	C	C	C	C	C	G	G	NA	NA	T	T	G	G	G	G	G	G	C	G	T	T	G	G	T	T	A	A	A	A	A	A	C	C	T	T	T	T	A	A	A	A	T	T	A	A	C	C	G	G	A	A	C	C	A	A	C	C	G	G	NA	NA	A	A	C	C	T	T	G	G	T	T	G	G	G	G	G	G	T	T	A	A	C	C	A	A	C	C	C	C	A	A	G	G	G	G	A	A	C	C	C	C	G	G	C	C	C	C	C	C	A	A	C	C	C	C	C	C	A	A	T	T	C	C	C	C	G	G	G	G	C	C	T	T	A	A	C	C	G	G	T	T	A	A	G	G	C	C	G	G	G	G	C	C	C	C	T	T	C	C	C	C	T	T	A	A	G	G	T	T	C	C	C	C	G	G	G	G	G	G	A	A	A	A	G	G	T	T	T	T	C	C	G	G	T	T	T	T	G	G	T	T	A	A	T	T	A	A	A	A	A	A	T	T	C	C	C	C	A	A	G	G	A	A	C	C	C	C	T	T	G	G	T	T	C	C	T	T	C	C	G	G	C	C	G	G	A	A	T	T	A	A	C	C	T	T	A	A	A	A	C	C	C	C	T	T	G	G	C	C	C	C	G	G	T	T	G	G	T	T	G	G	C	C	A	A	G	G	C	C	G	G	C	C	C	C	T	T	A	A	T	T	G	G	G	G	G	G	A	A	T	T	T	T	T	T	A	A	C	C	C	C	T	T	T	T	G	G	A	A	A	A	A	A	C	C	G	G	G	G	A	G	A	A	C	C	C	C	A	A	G	G	G	G	G	G	A	A	T	T	G	G	C	C	C	C	C	C	T	T	C	C	A	A	T	T	A	A	C	C	C	C	C	C	C	C	C	C	T	T	G	G	A	A	G	G	T	T	A	A	T	T	G	G	C	C	G	G	C	C	C	C	G	G	T	T	A	A	A	A	C	C	C	C	T	T	T	T	C	C	G	G	G	G	T	T	T	T	A	A	C	C	C	C	A	A	A	A	A	A	T	T	A	A	T	T	C	C	G	G	T	T	C	C	T	T	G	G	T	T	T	T	T	T	C	C	C	C	C	C	A	A	T	T	G	G	C	C	C	C	G	G	A	A	C	C	C	C	G	G	G	G	C	C	G	G	C	C	C	C	T	T	C	C	T	T	C	C	C	C	T	T	C	C	G	G	T	T	G	G	T	T	G	G	T	T	T	T	T	T	C	C	A	A	A	A	G	G	C	C	G	G	A	A	A	A	C	C	T	T	T	T	A	A	T	T	A	A	T	T	G	G	G	G	T	T	A	A	G	G	A	A	G	G	C	C	A	A	A	A	A	A	T	T	T	T	A	A	C	C	T	T	G	G	C	C	G	G	G	G	C	C	A	A	T	T	T	T	G	G	T	T	T	T	C	C	C	C	G	G	T	T	A	A	A	A	C	C	G	G	G	G	G	G	C	C	C	C	A	A	A	A	C	C	C	C	G	G	T	T	T	T	C	C	T	T	G	G	C	C	T	T	C	C	A	A	C	C	T	T	C	C	C	C	T	T	C	C	T	T	T	T	T	T	A	A	A	A	C	C	T	T	C	C	T	T	T	T	C	C	T	T	A	A	C	C	T	T	C	C	A	A	T	T	T	T	C	C	A	A	G	G	A	A	C	C	A	A	C	C	A	A	C	C	T	T	G	G	T	T	T	T	G	G	T	T	G	G	T	T	G	G	A	A	NA	NA	NA	NA	T	T	T	T	T	T	G	G	C	C	C	C	A	A	A	A	C	C	A	A	T	T	C	C	G	G	C	C	C	C	A	A	T	T	G	G	T	T	T	T	C	C	A	A	G	G	C	C	C	C	A	A	T	T	T	T	T	T	C	C	A	A	A	A	C	C	T	T	G	G	C	C	G	G	A	A	T	T	A	A	T	T	A	A	T	T	G	G	C	C	G	G	A	A	A	A	G	G	A	A	G	G	G	G	C	C	T	T	G	G	G	G	T	T	C	C	C	C	G	G	G	G	T	T	G	G	C	C	C	C	T	T	A	A	C	C	T	T	C	C	T	T	A	A	G	G	G	G	T	T	T	T	A	A	T	T	T	T	G	G	G	G	G	G	A	A	G	G	G	G	A	A	C	C	T	T	T	T	T	T	A	A	A	A	A	A	T	T	A	A	A	A	G	G	G	G	A	A	A	A	C	C	T	T	G	G	T	T	G	G	C	C	G	G	T	T	C	C	A	A	C	C	G	G	G	G	C	C	A	A	C	C	C	C	T	T	A	A	T	T	G	G	T	T	T	T	T	T	C	C	T	T	G	G	A	A	G	G	C	C	C	C	G	G	T	T	G	G	T	T	C	C	G	G	C	C	C	C	C	C	C	C	C	C	A	A	A	A	T	T	A	A	C	C	T	T	C	C	T	T	C	C	T	T	C	C	T	T	C	C	T	T	A	A	T	T	C	C	A	A	T	T	C	C	G	G	C	C	C	C	C	C	NA	NA	C	C	A	A	A	A	G	G	C	C	T	T	C	C	T	T	A	A	T	T	NA	NA	A	A	A	A	C	C	G	G	T	T	A	A	C	C	A	A	C	C	A	A	C	C	A	A	C	C	T	T	G	G	C	C	T	T	G	G	A	A	C	C	C	C	C	C	T	T	C	C	T	T	T	T	C	C	C	C	T	T	G	G	C	C	C	C	G	G	G	G	C	C	A	A	C	C	A	A	A	A	G	G	A	A	C	C	G	G	A	A	G	G	G	G	T	T	G	G	G	G	T	T	A	A	G	G	G	G	C	C	T	T	G	G	A	A	T	T	A	A	G	G	C	C	A	A	G	G	A	A	G	G	A	A	G	G	C	C	C	C	G	G	T	T	T	T	T	T	A	A	A	A	A	A	G	G	T	T	T	T	G	G	G	G	A	A	T	T	G	G	A	A	C	C	C	C	T	T	G	G	A	A	G	G	C	C	G	G	C	C	A	A	A	A	A	A	G	G	G	G	T	T	C	C	A	A	G	G	T	T	C	C	G	G	T	T	G	G	T	T	T	T	G	G	G	G	G	G	T	T	G	G	G	G	A	A	G	G	A	A	A	A	C	C	G	G	T	T	C	C	A	A	A	A	C	C	G	G	A	A	A	A	A	A	T	T	A	A	G	G	G	G	C	C	G	G	A	A	A	A	A	A	A	A	A	A	C	C	G	G	C	C	G	G	C	C	A	A	G	G	C	C	A	A	A	A	A	A	T	T	A	A	T	T	T	T	T	T	G	G	T	T	T	T	C	C	G	G	G	G	T	T	T	T	A	A	C	C	A	A	G	G	T	T	C	C	A	A	A	A	C	C	G	G	T	T	G	G	G	G	T	T	G	G	A	A	C	C	T	T	C	C	T	T	G	G	NA	NA	C	C	T	T	G	G	T	T	G	G	C	C	A	A	A	A	T	T	C	C	C	C	NA	NA	A	A	A	A	T	T	T	T	A	A	C	C	T	T	C	C	G	G	G	G	A	A	T	T	T	T	T	T	A	A	A	A	C	C	T	T	T	T	A	A	T	T	A	A	A	A	T	T	G	G	A	A	A	A	T	T	C	C	C	C	A	A	G	G	A	A	G	G	T	T	A	A	G	G	C	C	T	T	C	C	G	G	C	C	G	G	C	C	C	C	A	A	A	A	T	T	C	C	T	T	A	A	T	T	C	C	T	T	C	C	T	T	G	G	G	G	C	C	A	A	G	G	G	G	G	G	T	T	T	T	A	A	T	T	G	G	C	C	C	C	G	G	C	C	G	G	A	A	A	A	C	C	G	G	A	A	G	G	T	T	G	G	T	T	A	A	T	T	A	A	A	A	T	T	C	C	T	T	A	A	G	G	T	T	T	T	G	G	G	G	A	A	C	C	C	C	C	C	A	A	T	T	C	C	G	G	G	G	A	A	G	G	A	A	C	C	G	G	T	T	T	T	T	T	T	T	G	G	A	A	T	T	G	G	G	G	G	G	C	C	G	G	C	C	C	C	NA	NA	G	G	G	G	G	G	C	C	A	A	G	G	C	C	T	T	T	T	T	T	T	T	A	A	G	G	G	G	C	C	G	G	C	C	T	T	C	C	T	T	G	G	C	C	C	C	T	T	A	A	C	C	T	T	T	T	C	C	T	T	G	G	T	T	C	C	C	C	T	T	A	A	C	C	G	G	G	A	G	C	T	T	A	A	C	C	T	T	NA	NA	C	C	G	A	T	C	T	T	A	A	A	A	C	C	NA	NA	C	T	C	C	T	T	T	T	T	T	A	G	T	T	C	C	C	C	T	A	G	G	T	T	G	T	C	C	T	T	C	C	T	T	G	G	A	A	T	T	G	G	C	C	T	T	A	A	T	T	G	G	G	G	T	T	A	A	A	A	C	C	A	A	G	G	G	G	C	C	G	G	C	C	T	T	T	T	C	C	G	G	G	G	C	C	A	A	A	A	A	A	T	T	A	A	T	T	A	A	G	G	G	G	G	G	C	C	A	A	A	A	C	G	A	G	T	C	NA	NA	G	G	A	G	A	G	G	G	G	G	A	A	C	C	A	A	A	A	G	G	A	A	C	C	T	T	G	G	C	C	C	C	T	T	T	T	C	C	G	G	A	A	C	C	A	A	G	G	C	T	C	C	T	A	A	A	G	G	T	C	G	G	G	G	T	C	G	G	NA	NA	C	T	T	C	C	C	C	C	G	G	C	C	C	C	T	T	C	T	G	G	T	T	C	C	G	G	T	T	A	A	G	G	C	C	G	G	G	G	G	G	G	A	A	G	A	A	T	C	T	C	T	C	NA	NA	A	A	T	T	T	T	T	T	G	G	C	C	A	A	A	G	T	T	G	G	T	T	G	G	A	A	A	T	C	G	C	T	A	A	C	C	A	G	T	G	G	A	T	T	A	A	C	C	T	T	T	C	C	C	T	C	T	T	C	C	T	T	A	A	T	C	T	T	G	G	C	T	A	C	G	G	T	T	C	C	C	C	G	G	T	T	T	T	A	A	T	T	T	T	C	C	C	C	A	G	C	T	G	A	C	C	C	C	T	T	C	C	T	T	A	G	A	A	G	G	G	G	T	T	T	T	A	A	A	A	C	C	A	A	T	T	C	C	C	C	T	T	G	G	G	G	C	C	G	C	T	C	G	G	T	T	C	C	C	C	C	C	A	G	C	C	T	T	A	A	A	G	T	C	A	G	T	C	G	G	A	G	A	A	A	G	A	A	G	A	A	C	C	T	G	A	A	G	A	A	C	C	A	A	G	G	G	G	C	C	A	T	G	T	T	T	C	C	A	A	G	G	C	C	C	C	A	A	G	G	A	A	T	T	A	A	C	C	A	A	C	C	T	T	C	C	T	T	C	C	C	C	C	C	T	T	T	T	T	T	T	T	A	A	T	T	G	G	C	C	G	C	T	C	T	T	C	T	C	C	G	G	T	G	C	C	T	G	G	G	A	A	G	C	T	T	G	A	A	G	A	A	T	C	C	T	G	G	A	G	G	A	A	G	A	G	T	G	C	T	T	T	C	C	A	A	T	T	G	G	A	A	G	G	A	A	G	G	T	T	T	T	T	T	G	G	G	G	A	A	C	C	T	T	C	C	C	C	G	G	G	G	A	A	C	C	T	T	T	T	G	G	T	A	T	T	T	T	C	C	G	G	A	A	G	G	C	C	A	A	C	C	T	T	G	G	C	C	C	C	A	A	A	A	T	T	C	C	T	C	A	A	G	T	C	C	NA	NA	G	G	A	A	C	C	A	A	G	G	C	C	A	A	A	A	C	A	A	A	T	G	C	A	A	G	NA	NA	G	G	G	G	A	A
CC	OR219f64	NA	NA	1	NA	T	T	G	G	G	G	G	G	C	A	A	A	G	G	G	G	C	C	A	A	A	A	A	A	T	T	A	A	C	C	G	G	G	G	G	G	A	A	T	T	G	G	G	G	A	A	C	C	C	C	C	C	G	G	T	T	C	C	C	C	C	C	A	A	G	G	A	A	G	G	C	C	A	A	T	T	T	T	T	T	C	C	C	C	T	T	G	G	C	C	A	G	A	A	T	T	G	G	G	G	T	T	C	C	T	T	G	G	C	C	C	C	G	G	T	T	C	C	A	A	T	T	A	A	A	A	C	C	T	T	G	G	C	C	C	C	A	A	C	C	G	G	G	G	C	C	G	G	C	C	T	T	A	A	G	G	G	G	C	C	T	T	G	G	C	C	NA	NA	A	A	T	T	A	A	C	C	C	C	C	C	G	G	T	T	C	C	G	G	G	G	A	A	G	G	T	T	G	G	G	G	A	A	T	T	T	T	A	A	C	C	T	T	T	T	A	A	T	T	T	T	T	T	G	G	C	C	G	G	A	A	T	T	G	G	A	A	A	A	G	G	T	T	G	G	G	G	T	T	G	G	T	T	A	A	C	C	T	T	C	C	A	A	G	G	C	C	T	T	A	A	A	A	C	C	A	A	T	T	C	C	C	C	T	T	T	T	G	G	C	C	G	G	G	T	G	G	T	T	C	C	A	A	G	G	C	C	G	G	C	C	G	G	C	C	T	T	A	A	A	A	A	A	G	G	G	G	A	A	C	C	C	C	T	T	A	A	G	G	A	A	C	C	T	T	G	G	A	A	G	G	C	C	C	C	T	T	C	C	C	C	T	T	A	A	A	A	C	C	T	T	A	A	G	G	G	G	T	T	C	C	A	A	A	A	T	T	A	A	G	G	C	C	T	T	A	A	T	T	G	G	T	T	T	T	C	C	G	G	G	G	A	A	G	G	G	G	T	T	A	A	C	C	T	T	A	A	A	A	C	C	A	A	G	G	A	A	G	G	A	A	C	C	C	C	G	G	G	G	A	A	G	G	T	T	C	C	A	A	T	T	C	C	T	T	G	G	T	T	G	G	C	C	T	T	G	G	C	C	T	T	G	G	A	A	A	A	A	A	A	A	C	C	A	A	G	G	C	C	G	G	C	C	C	C	T	T	A	A	G	G	C	C	G	G	A	A	C	C	A	A	G	G	G	G	T	T	A	A	T	T	G	G	C	C	G	G	T	T	A	A	T	T	A	A	C	C	T	T	C	C	C	C	NA	NA	G	G	A	A	C	C	G	G	T	T	G	G	T	T	T	T	A	A	T	T	T	T	G	G	G	G	A	A	C	C	G	G	A	A	G	G	A	A	G	G	T	T	A	A	C	C	T	T	A	A	C	C	C	C	A	A	A	A	C	C	T	T	T	T	G	G	C	C	C	C	A	A	G	G	C	C	T	T	A	A	T	T	T	T	C	C	C	C	T	T	T	T	A	A	G	G	T	T	A	A	T	T	G	G	G	G	G	G	C	C	C	C	A	A	T	T	T	T	G	G	G	G	T	T	C	C	G	G	C	C	T	T	T	T	C	C	T	T	G	G	C	C	G	G	C	C	G	G	C	C	G	G	C	C	C	C	C	C	G	G	G	G	T	T	C	C	T	T	A	A	T	T	C	C	T	T	T	T	A	A	A	A	G	G	T	T	T	T	A	A	A	A	T	T	G	G	A	A	A	A	A	A	C	C	C	C	G	G	G	G	A	A	C	C	G	G	A	A	T	T	C	C	G	G	C	C	C	C	C	C	G	G	G	G	A	A	C	C	A	A	G	G	G	G	A	A	A	A	C	C	A	A	G	G	A	A	A	A	A	A	G	G	A	A	T	T	A	A	G	G	C	C	G	G	G	G	A	A	T	T	G	G	C	C	G	G	G	G	A	A	C	C	C	C	T	T	T	T	G	G	C	C	G	G	C	C	G	G	T	T	G	G	T	T	G	G	A	A	G	G	T	T	G	G	G	G	G	G	A	A	G	G	C	C	C	C	T	T	G	G	A	A	T	T	C	C	C	C	T	T	T	T	C	C	G	G	T	T	T	T	G	G	G	G	A	A	T	T	T	T	C	C	A	A	T	T	A	A	A	A	A	A	C	C	A	A	G	G	T	T	G	G	T	T	A	A	T	T	G	G	G	G	T	T	C	C	A	A	G	G	C	C	T	T	G	G	T	T	C	C	A	A	T	T	A	A	C	C	G	G	C	C	A	A	C	C	T	T	C	C	A	A	C	C	A	A	G	G	A	A	A	A	T	T	T	T	A	A	G	G	A	A	A	A	C	C	T	T	A	A	C	C	T	T	G	G	C	C	A	A	T	T	T	T	A	A	T	T	G	G	G	G	C	C	G	G	T	T	A	A	G	G	A	A	C	C	A	A	C	C	T	T	C	C	G	G	A	A	G	G	G	G	G	G	C	C	G	G	C	C	A	A	G	G	C	C	G	G	C	C	C	C	G	G	A	A	A	A	C	C	G	G	T	T	T	T	C	C	T	T	C	C	A	A	T	T	G	G	C	C	T	T	G	G	C	C	A	A	A	A	G	G	G	G	T	T	C	C	C	C	A	A	T	T	C	C	G	G	C	C	C	C	A	A	G	G	T	T	A	A	C	C	G	G	C	C	A	A	T	T	A	A	T	T	C	C	C	C	C	C	C	C	T	T	G	G	T	T	G	G	C	C	C	C	C	C	A	A	C	C	C	C	T	T	A	A	T	T	A	A	C	C	C	C	C	C	A	A	G	G	A	A	A	A	G	G	G	G	G	G	T	T	C	C	A	A	A	A	C	C	A	A	C	C	T	T	T	T	T	T	A	A	C	C	G	G	A	A	C	C	C	C	T	T	A	A	C	C	G	G	T	T	A	A	G	G	G	G	G	A	G	G	G	G	G	G	C	C	C	C	T	T	C	C	T	T	C	C	A	A	C	C	A	A	C	C	G	G	C	C	T	T	T	T	T	T	C	C	A	A	C	C	A	A	A	A	T	T	C	C	C	C	C	C	C	C	C	C	T	T	T	T	C	C	A	A	G	G	C	C	A	A	A	A	C	C	G	G	C	C	G	G	G	G	A	A	T	T	T	T	G	G	C	C	C	C	T	T	A	A	A	A	C	C	G	G	C	C	C	C	A	A	C	C	T	T	C	C	G	G	A	A	T	T	T	T	G	G	A	A	A	A	C	C	A	A	A	A	T	T	G	G	G	G	G	G	G	G	C	C	G	G	C	C	G	G	G	G	T	T	A	A	G	G	T	T	T	T	C	C	T	T	G	G	T	T	G	G	G	G	C	C	C	C	C	C	A	A	A	A	G	G	A	A	C	C	A	A	C	C	C	C	A	A	G	G	T	T	A	A	C	C	G	G	A	A	C	C	C	C	C	C	C	C	A	A	A	A	A	A	G	G	C	C	C	C	G	G	A	A	A	A	G	G	G	G	A	A	G	G	A	A	T	T	C	C	T	T	C	C	G	G	A	A	G	G	T	T	C	C	G	G	C	C	G	G	T	T	G	G	T	T	A	A	T	T	G	G	G	G	A	A	G	G	A	A	C	C	A	A	G	G	T	T	C	C	A	A	C	C	A	A	T	T	G	G	C	C	T	T	C	C	C	C	A	A	T	T	A	A	T	T	A	A	C	C	C	C	T	T	C	C	C	C	T	T	C	C	G	G	T	T	G	G	C	C	T	T	G	G	T	T	T	T	T	T	T	T	A	A	A	A	C	C	C	C	G	G	C	C	G	G	C	C	C	C	A	A	G	G	T	T	C	C	A	A	T	T	T	T	A	A	A	G	G	G	G	G	C	C	G	G	T	T	C	C	T	T	G	G	A	A	G	G	C	C	C	C	C	C	G	G	A	A	A	A	A	A	G	G	A	A	G	G	A	A	C	C	G	G	A	A	C	C	C	C	T	T	A	A	A	A	A	A	T	T	A	A	G	G	C	C	A	A	C	C	A	A	G	G	T	T	T	T	A	A	C	C	T	T	G	G	T	T	A	A	G	G	C	C	G	G	T	T	C	C	G	G	G	G	A	A	T	T	C	C	C	C	G	G	A	A	NA	NA	C	C	T	T	A	A	T	T	A	A	A	A	T	T	C	C	G	G	A	A	T	T	T	T	T	T	A	A	T	T	T	T	T	T	G	G	T	T	T	T	C	C	G	G	G	G	C	C	G	G	G	G	G	G	A	A	T	T	C	C	T	T	C	C	C	C	A	A	G	G	C	C	G	G	G	G	G	G	G	G	C	C	T	T	T	T	T	T	C	C	G	G	C	C	A	A	G	G	A	A	A	A	C	C	A	A	T	T	G	G	A	A	G	G	C	C	T	T	T	T	G	G	T	T	C	C	C	C	T	T	G	G	C	C	G	G	T	T	A	A	G	G	C	C	G	G	C	C	T	T	T	T	G	G	T	T	G	G	C	C	G	G	T	T	C	C	T	T	C	C	G	G	T	T	A	A	A	A	T	T	A	A	C	C	C	C	G	G	C	C	A	A	T	T	G	G	C	C	G	G	A	A	C	C	T	T	A	A	T	T	T	T	C	C	A	A	T	T	A	A	C	C	T	T	G	G	T	T	C	C	C	C	T	T	G	G	A	A	G	G	C	C	T	T	A	A	C	C	A	A	A	A	T	T	T	T	G	G	A	A	NA	NA	A	G	G	A	G	G	NA	NA	G	G	C	G	T	T	C	C	C	T	A	G	C	T	C	C	A	G	G	G	C	A	G	A	A	A	G	G	A	A	A	T	T	T	A	A	NA	NA	T	C	C	C	NA	NA	C	C	C	C	G	A	G	A	C	C	A	G	T	T	G	G	G	G	C	A	G	G	T	C	C	T	C	G	T	T	C	C	C	A	NA	NA	C	T	T	C	G	G	C	T	G	G	G	G	C	C	G	G	C	A	C	T	G	A	T	C	G	G	C	C	C	C	C	T	C	C	A	G	A	A	C	C	C	C	G	T	G	G	A	A	T	T	T	T	C	T	G	A	T	T	G	G	C	C	C	C	C	T	T	C	C	C	G	G	C	C	NA	NA	G	A	A	A	T	A	A	A	T	T	G	G	T	T	A	A	T	C	G	G	G	G	C	T	C	C	T	T	G	G	G	G	A	G	A	G	A	G	C	C	G	G	A	G	A	G	G	C	C	T	G	G	T	G	A	G	C	C	T	T	C	C	G	T	G	A	T	T	G	A	G	G	C	C	C	T	G	A	A	A	A	A	A	G	G	A	C	T	T	C	G	A	C	C	T	T	A	A	G	G	A	G	G	G	C	T	C	C	T	T	G	G	C	T	A	G	NA	NA	C	A	T	C	C	T	C	A	T	T	C	T	T	G	C	C	A	G	G	A	NA	NA	T	T	A	G	C	T	G	G	G	G	G	A	G	C	G	A	G	A	A	C	A	G	G	T	G	G	NA	NA	G	A	T	C	T	T	C	T	C	C	G	G	C	G	A	A	T	C	NA	NA	T	C	T	C	T	T	T	C	G	A	C	T	A	G	A	G	T	C	A	G	T	C	C	T	A	C	A	A	G	A	T	T	A	A	C	C	G	A	C	C	T	C	A	G	C	T	G	A	NA	NA	C	C	G	T	G	G	C	T	A	A	T	G	C	C	T	T	C	A	G	G	G	G	G	G	A	A	C	C	T	C	G	A	C	C	C	C	T	C	G	A	G	G	T	T	G	G	C	C	C	G	T	T	C	C	T	C	T	C	T	G	T	C	A	G	C	A	G	A	A	G	A	G	T	C	A	G	C	C	C	C	T	C	G	A	G	G	A	A	T	G	A	G	T	T	C	T	A	C	A	G	NA	NA	G	G	T	C	C	C	G	G	G	C	A	A	T	C	T	C	C	C	C	C	A	T	T	T	C	C	G	G	G	T	A	G	T	C	G	G	C	T	C	C	G	A	C	C	A	G	A	A	T	C	C	C	C	T	C	T	T	T	A	A	C	C	A	G	C	C	G	G	T	T	G	T	C	A	T	C	NA	NA	G	C	NA	NA	C	C	T	C	G	G	NA	NA	C	A	G	A	A	T	C	C	A	A	C	G	T	C	T	T	A	C	T	A	A	A	C	C	A	G	T	T	T	C	NA	NA	C	A	G	G	A	C	G	G	G	G	A	G	G	G	A	G	G	G	C	T	G	A	A	G	C	T	T	T	G	T	A	A	G	C	A	A	T	T	A	T	C	C	G	T	C	T	C	C	G	G	A	A	NA	NA	G	G	G	G	T	C	G	A	G	A	C	C	G	G	C	C	C	C	C	C	G	G	T	C	T	T	C	C	T	C	A	A	G	G	T	C	T	C	G	A	G	T	C	T	C	C	A	G	T	T	G	G	T	T	G	A	T	C	A	G	C	C	G	A	G	A	G	G	G	G	C	C	T	A	C	C	T	T	NA	NA	A	T	T	C	C	C	A	G	C	C	T	C	C	A	G	G	A	A	A	A	A	G	C	T	C	C	A	G	A	T	A	G	G	G	G	G	A	G	G	G	T	C	A	G	C	T	NA	NA	C	C	G	T	A	G	C	A	G	A	G	T	A	A	A	A	A	G	A	C	C	A	A	A	G	C	A	G	C	T	C	C	A	A	G	G	C	C	G	G	G	G	T	T	C	C	A	A	T	A	C	T	C	T	G	G	A	G	C	T	T	A	C	C	T	C	G	A	G	G	A	G	T	T	G	A	G	A	A	A	T	T	C	T	NA	NA	G	A	T	T	NA	NA	T	C	C	T	T	C	T	C	C	T	T	T	A	G	G	C	G	G	T	C	A	G	C	A	C	C	G	G	T	C	A	A	T	C	C	C	G	A	T	C	T	G	C	C	A	G	G	A	T	C	G	G	G	G	C	C	C	T	G	G	A	A	C	C	NA	NA	G	A	T	T	C	C	C	C	T	C	T	G	T	T	G	G	T	T	T	T	T	C	A	A	G	A	C	T	C	C	G	G	T	G	C	C	C	T	C	C	G	G	C	C	G	G	A	C	G	T	C	T	NA	NA	T	C	G	C	C	T	C	C	C	A	C	C	A	A	C	C	A	G	T	C	C	C	T	T	T	T	T	T	T	C	T	C	T	T	G	A	G	G	C	C	C	C	G	G	C	T	G	A	G	G	C	C	T	T	C	C	T	A	C	C	C	T	G	A	G	A	G	G	G	G	G	G	G	G	A	C	A	A	A	T	A	G	A	G	G	G	A	A	C	C	C	C	C	T	T	G	T	T	A	G	A	G	T	C	T	A	C	T	A	G	G	G	C	C	A	A	A	A	C	C	A	A	G	A	C	C	C	C	G	A	T	G	C	C	G	T	T	C	C	C	C	C	C	T	A	A	A	G	G	G	T	T	C	T	C	C	C	C	G	G	G	G	T	T	T	T	T	T	G	G	G	G	T	T	A	A	C	C	T	T	G	G	C	C	C	C	C	C	A	A	C	C	T	T	G	G	G	G	C	C	C	C	A	A	C	C	T	T	G	G	C	C	G	G	C	C	C	C	G	G	T	G	C	C	A	A	A	A	G	G	C	C	A	A	C	C	G	G	C	C	C	C	A	A	G	G	C	C	G	G	T	T	A	A	C	C	G	G	T	T	G	G	G	G	G	G	A	A	C	C	T	T	T	T	C	C	A	A	C	C	T	T	C	C	G	G	G	G	C	C	T	T	G	G	A	A	T	T	T	T	C	C	A	A	T	T	T	T	A	A	NA	NA	A	A	G	G	A	A	G	G	G	G	C	C	G	G	G	G	T	T	A	A	C	C	G	G	C	C	T	T	G	G	A	A	A	A	A	A	C	C	G	G	G	G	T	T	A	A	T	T	T	T	C	C	A	A	C	C	A	A	C	C	C	C	G	G	T	T	G	G	G	G	T	T	G	G	G	G	T	T	C	C	G	G	G	G	A	A	C	C	C	C	NA	NA	A	A	C	C	T	T	T	T	A	A	G	G	G	G	G	G	C	C	A	A	C	C	C	C	G	G	C	C	G	G	C	C	A	A	T	T	G	G	T	T	T	T	A	A	C	C	A	A	A	A	A	A	G	G	G	G	T	T	T	T	G	G	A	A	C	C	C	C	A	A	G	G	T	T	C	C	G	G	A	A	G	G	G	G	T	T	G	G	C	C	C	C	C	C	C	C	G	G	C	C	G	G	A	A	G	G	A	A	A	A	C	C	T	T	C	C	A	A	A	A	T	T	A	A	C	C	G	G	T	T	T	T	C	C	T	T	G	G	T	T	A	A	T	T	T	T	A	A	C	C	A	A	G	G	C	C	C	C	T	T	A	A	C	C	T	T	C	C	A	A	G	G	G	G	A	A	G	G	C	C	C	C	G	G	G	G	C	C	A	A	T	T	G	G	A	A	G	G	C	C	C	C	A	A	A	A	T	T	C	C	T	T	A	A	C	C	G	G	G	G	A	A	G	G	T	T	T	T	T	T	G	G	C	C	C	C	C	C	T	T	C	C	A	A	T	T	G	G	A	A	C	C	T	T	T	T	C	C	A	A	T	T	A	A	A	A	G	G	T	T	G	G	A	A	G	G	G	G	T	T	T	T	A	A	A	A	G	G	C	C	A	A	C	C	T	T	T	T	T	T	C	C	C	C	G	G	G	G	C	C	C	C	A	A	T	T	G	G	C	C	C	C	C	C	T	T	G	G	G	G	G	G	A	A	T	T	T	T	G	G	A	A	G	G	T	T	A	A	G	G	C	C	G	G	C	C	C	C	T	T	C	C	NA	NA	A	A	A	A	C	C	C	C	C	C	T	T	A	A	A	A	G	G	T	T	C	C	G	G	G	G	C	C	G	G	G	G	C	C	A	A	T	T	T	T	C	C	G	G	G	G	G	G	G	G	A	A	A	A	C	C	G	G	G	G	C	C	T	T	C	C	C	C	T	T	G	G	G	G	C	C	G	G	A	A	A	A	G	G	G	G	T	T	C	C	G	G	T	T	T	T	T	T	T	T	T	T	C	C	C	C	C	C	C	C	C	C	G	G	C	C	A	A	C	C	C	C	C	C	A	A	C	C	A	A	C	C	A	A	T	T	A	A	T	T	A	A	G	G	T	T	G	G	G	G	G	G	T	T	G	G	G	G	C	C	T	T	C	C	C	C	A	A	T	T	T	T	T	T	G	G	A	A	G	G	C	C	T	T	T	T	C	C	A	A	A	A	G	G	C	C	G	G	G	G	G	G	A	A	C	C	A	A	G	G	C	C	T	T	A	A	C	C	G	G	G	G	C	C	T	T	T	T	T	T	T	T	T	T	T	T	A	A	G	G	G	G	G	G	C	C	NA	NA	T	T	C	C	C	C	A	A	A	A	G	G	G	G	A	A	A	A	C	C	G	G	T	T	G	G	T	T	A	A	G	G	G	G	A	A	C	C	G	G	A	A	A	A	T	T	T	T	A	A	C	C	G	G	C	C	A	A	T	T	A	A	G	G	T	T	T	T	G	G	G	G	G	G	A	A	T	T	G	G	C	C	G	G	G	G	G	G	A	A	C	C	A	A	T	T	A	A	C	C	A	A	T	T	C	C	C	C	G	G	A	A	A	A	C	C	T	T	T	T	C	C	T	T	A	A	C	C	A	A	G	G	C	C	C	C	G	G	G	G	G	G	T	T	C	C	G	G	T	T	A	A	G	G	C	C	T	T	C	C	G	G	T	T	C	C	C	C	C	C	C	C	T	T	C	C	G	G	T	T	A	A	C	C	G	G	C	C	T	T	G	G	G	G	G	G	G	G	C	C	C	C	C	C	G	G	C	C	T	T	A	A	G	G	NA	NA	T	T	C	C	A	A	T	T	C	C	G	A	C	C	C	C	G	G	T	T	G	G	G	G	T	T	C	C	G	G	A	A	G	G	C	C	A	A	G	G	C	C	T	T	G	G	T	T	A	A	A	A	C	C	G	G	G	G	A	A	A	A	G	G	T	T	C	C	G	G	A	A	T	T	G	G	A	A	G	G	C	C	G	G	G	G	C	C	T	T	T	T	G	G	T	T	A	A	A	A	G	G	C	C	G	G	T	T	A	A	G	G	NA	NA	G	G	G	G	T	T	T	T	T	T	T	T	G	G	C	C	C	C	C	C	G	G	A	A	A	A	A	A	G	G	C	C	T	T	T	T	C	C	T	T	G	G	G	G	G	G	C	C	C	C	G	G	A	A	A	A	A	A	G	G	G	G	A	A	A	A	T	T	C	C	C	C	C	C	T	T	T	T	C	C	C	C	G	G	A	A	C	C	G	G	G	G	C	C	T	T	A	A	T	T	A	A	A	A	G	G	G	G	C	C	C	C	A	A	T	T	A	A	G	G	A	A	C	C	T	T	C	C	A	A	G	G	G	G	C	C	C	C	C	C	T	T	G	G	A	A	C	C	G	G	G	G	A	A	C	C	G	G	G	G	G	G	C	C	A	A	G	G	G	G	G	G	A	A	C	C	A	A	T	T	G	G	C	C	G	G	T	T	C	C	T	T	C	C	C	C	T	T	T	T	G	G	C	C	T	T	A	A	G	G	C	C	A	A	G	G	A	A	C	C	G	G	A	A	T	T	A	A	G	G	C	C	C	C	T	T	T	T	C	C	C	C	A	A	T	T	T	T	T	T	C	C	T	T	A	A	G	G	T	T	T	T	C	C	C	C	C	C	C	C	T	T	C	C	C	C	T	T	T	T	T	T	A	A	A	A	G	G	A	A	G	G	G	G	T	T	C	C	G	G	T	T	G	G	C	C	T	T	A	A	C	C	T	T	T	T	G	G	C	C	T	T	T	T	C	C	T	T	C	C	A	A	A	A	C	C	T	T	A	A	T	T	A	A	A	A	C	C	T	T	G	G	G	G	C	C	C	C	T	T	C	C	C	C	G	G	T	T	C	C	G	G	T	T	C	C	T	T	A	A	A	A	G	G	T	T	A	A	G	G	C	C	C	C	C	C	C	C	A	A	G	G	C	C	G	G	T	T	G	G	A	A	A	A	G	G	A	A	C	C	G	G	G	G	G	G	G	G	G	G	T	T	A	A	T	T	G	G	C	C	G	G	T	T	A	A	T	T	C	C	A	A	A	A	A	A	A	A	NA	NA	NA	NA	C	C	A	A	T	T	G	G	T	T	C	C	G	G	C	C	A	A	C	C	A	A	C	C	T	T	C	C	T	T	G	G	G	G	C	C	C	C	C	C	G	G	A	A	T	T	C	C	T	T	C	C	T	T	T	T	A	A	T	T	G	G	G	G	T	T	C	C	G	G	G	G	G	G	C	C	G	G	C	C	G	G	C	C	G	G	G	G	A	A	G	G	C	C	T	T	C	C	A	A	T	T	C	C	T	T	G	G	C	C	A	A	C	C	T	T	G	G	C	C	A	A	C	C	G	G	G	G	C	C	A	A	T	T	A	A	G	G	A	A	C	C	T	T	G	G	G	G	G	G	T	T	T	T	G	G	G	G	A	A	A	A	A	A	C	C	G	G	G	G	A	A	C	C	C	C	T	T	G	G	T	T	C	C	C	C	T	T	A	A	A	A	T	T	A	A	NA	NA	A	A	T	T	G	G	C	C	C	C	C	C	T	T	G	G	NA	NA	C	C	A	A	C	C	A	A	T	T	G	G	G	G	T	T	A	A	A	A	A	A	G	G	T	T	G	G	A	A	C	C	T	T	T	T	T	T	G	G	A	A	C	C	T	T	G	G	A	A	A	A	T	T	G	G	A	A	A	A	C	C	G	G	A	A	G	G	T	T	C	C	G	G	C	C	C	C	C	C	A	A	G	G	T	T	G	G	A	A	A	A	A	A	T	T	T	T	G	G	C	C	A	A	T	T	T	T	C	C	G	G	C	C	A	A	A	A	C	C	T	T	G	G	T	T	A	A	G	G	G	G	C	C	G	G	C	C	T	T	C	C	G	G	G	G	T	T	C	C	C	C	C	C	C	C	T	T	C	C	T	T	G	G	G	G	T	T	G	G	C	C	T	T	G	G	C	C	G	G	A	A	T	T	A	A	A	A	G	G	G	G	G	G	G	G	C	C	T	T	A	A	T	T	G	G	G	G	T	T	C	C	T	T	G	G	G	G	A	A	A	A	G	G	T	T	G	G	C	C	G	G	A	A	T	T	G	G	T	T	A	A	G	G	G	G	T	T	C	C	C	C	T	T	G	G	G	G	G	G	C	C	T	T	C	C	T	T	G	G	T	T	T	T	C	C	T	T	C	C	A	A	G	G	G	G	G	G	C	C	A	A	A	A	G	G	A	A	T	T	A	A	G	G	C	C	G	A	C	A	A	T	A	A	T	T	G	G	C	C	G	G	T	T	T	T	G	G	G	G	A	A	T	T	G	G	C	C	T	T	G	G	C	C	A	A	T	T	T	T	C	C	A	A	G	G	T	T	C	C	G	G	G	G	C	C	T	T	T	T	G	G	T	T	C	C	T	T	G	G	T	T	T	T	T	T	T	T	C	C	A	A	A	A	C	C	T	T	T	T	C	C	C	C	T	T	C	C	A	A	A	A	T	T	C	C	T	T	G	G	C	C	A	A	G	G	A	A	T	T	G	G	A	A	A	A	G	G	T	T	G	G	G	G	C	C	A	A	A	A	G	G	A	A	T	T	C	C	G	G	T	T	T	T	G	G	G	G	T	T	G	G	A	A	T	T	A	A	T	T	A	A	A	A	A	A	C	C	G	G	A	A	C	C	G	G	G	G	G	G	A	A	A	A	C	C	C	C	G	A	G	G	T	T	NA	NA	G	G	C	C	C	C	C	C	A	G	C	C	G	G	C	C	G	G	G	G	C	C	C	C	G	G	T	T	C	C	C	C	A	A	G	G	A	A	G	G	A	A	G	G	A	A	G	G	T	T	C	C	A	A	A	A	C	C	T	T	C	C	G	G	C	C	G	G	A	A	G	G	G	G	G	G	G	G	T	T	C	C	A	A	A	A	A	A	G	G	G	G	A	A	T	T	A	A	G	G	G	G	A	A	C	C	T	T	G	G	G	G	C	C	T	T	C	C	A	A	C	C	T	T	G	G	G	G	A	A	C	C	A	A	A	A	A	A	C	C	G	G	T	T	G	G	T	T	C	C	C	C	T	T	T	T	T	T	C	C	T	T	T	T	C	C	G	G	C	C	G	G	G	G	C	C	C	C	G	G	C	C	C	C	G	G	A	A	C	C	A	A	C	C	G	G	A	A	C	C	C	C	C	C	T	T	G	G	C	C	G	G	C	C	T	T	A	A	G	G	C	C	T	T	C	C	A	A	G	G	A	A	G	G	G	G	T	T	G	G	A	A	C	C	G	G	C	C	C	C	T	T	G	G	G	G	A	A	G	G	T	T	T	T	G	G	A	A	A	A	G	G	A	A	A	A	C	C	G	G	A	A	G	G	G	G	C	C	A	A	C	C	A	A	G	G	C	C	T	T	G	G	A	A	T	T	G	G	C	C	T	T	C	C	G	G	A	A	A	A	T	T	G	G	T	T	G	G	G	G	T	T	C	C	G	G	A	A	G	G	A	A	G	G	G	G	A	A	A	A	T	T	C	C	T	T	A	A	C	C	C	C	T	T	C	C	G	G	C	C	C	C	G	G	T	T	C	C	C	C	G	G	A	A	C	C	C	C	T	T	A	A	C	C	T	T	A	A	G	G	A	A	A	A	T	T	C	C	A	A	G	G	T	T	NA	NA	A	A	C	C	A	A	G	G	C	C	A	A	G	G	A	A	G	G	T	T	C	C	C	C	A	A	C	C	T	T	A	A	G	G	T	T	G	G	C	C	G	G	A	A	A	A	C	C	G	G	C	C	A	A	T	T	A	A	T	T	G	G	C	C	G	G	A	A	T	T	A	A	C	C	T	T	G	G	C	C	T	T	C	C	T	T	G	G	G	G	T	T	C	C	G	G	A	A	A	A	T	T	G	G	T	T	T	T	C	C	G	G	C	C	C	C	T	T	T	T	G	G	T	T	C	C	A	A	G	G	T	T	G	G	G	G	G	G	T	T	G	G	C	C	A	A	A	A	T	T	C	C	A	A	A	A	A	A	A	A	A	A	A	A	G	G	C	C	T	T	T	T	G	G	C	C	C	C	G	G	G	G	G	G	T	T	G	G	T	T	C	C	T	T	C	C	NA	NA	A	A	C	C	C	C	A	A	C	C	C	T	C	C	T	T	C	C	C	C	G	G	C	C	G	G	T	T	C	C	C	C	A	A	A	A	A	A	C	C	C	C	A	A	A	A	T	T	C	C	A	A	A	A	T	T	G	G	A	A	C	C	A	A	A	A	G	G	C	C	G	G	T	T	A	A	A	A	C	C	A	A	G	G	C	C	G	G	G	G	A	A	A	A	A	A	T	T	A	A	A	A	G	G	G	G	G	G	A	A	T	T	A	A	G	G	A	A	G	G	A	A	C	C	A	A	C	C	G	G	T	T	T	T	C	C	G	G	T	T	G	G	C	C	G	G	C	C	G	G	A	A	G	G	G	G	C	C	T	T	C	C	C	C	G	G	A	A	G	A	T	T	A	A	T	T	C	C	NA	NA	C	C	A	A	C	C	T	T	G	G	T	T	G	G	C	C	C	C	G	G	G	G	A	A	G	G	G	G	C	C	A	A	A	A	A	A	C	C	G	G	C	C	A	A	T	T	G	G	G	G	A	A	G	G	G	G	C	C	C	C	C	C	G	G	C	C	G	G	G	G	C	C	A	A	C	C	T	T	T	T	C	C	T	T	G	G	T	T	C	C	G	G	G	G	A	A	C	C	T	T	G	G	T	T	C	C	C	C	G	G	A	A	G	G	C	C	G	G	T	T	C	C	T	T	T	T	A	A	G	G	C	C	T	T	C	C	C	C	G	G	A	A	T	T	T	T	C	C	G	G	C	C	A	A	C	C	C	C	T	T	G	G	C	C	C	C	C	C	C	C	C	C	T	T	A	A	C	C	G	G	G	G	C	C	T	T	T	T	C	C	T	T	T	T	A	A	C	C	C	C	T	T	C	C	G	G	A	A	C	C	C	C	C	C	T	T	G	G	A	A	A	A	G	G	C	C	G	G	C	C	T	T	G	G	C	C	T	T	C	C	C	C	T	T	G	G	C	C	C	C	G	G	C	C	C	C	T	T	C	C	T	T	C	C	G	G	G	G	A	A	C	C	T	T	T	T	G	G	G	G	C	C	NA	NA	T	T	C	C	G	G	C	C	A	A	T	T	G	G	G	G	G	G	T	T	C	C	C	C	C	C	A	A	A	A	T	T	G	G	T	T	A	A	T	T	C	C	G	G	G	G	G	G	G	G	T	T	C	C	A	A	T	T	G	G	C	C	A	A	T	T	A	A	G	G	A	A	T	T	G	G	C	C	C	C	G	G	A	A	A	A	C	C	G	G	C	C	G	G	A	A	G	G	C	C	G	G	G	G	A	A	A	A	A	A	A	A	A	A	G	G	T	T	G	G	T	T	T	T	C	C	G	G	C	C	G	G	A	A	A	A	C	C	A	A	G	G	T	T	G	G	C	C	G	G	C	C	A	A	G	G	T	T	C	C	T	T	G	G	T	T	T	T	A	A	A	A	A	A	C	C	T	T	T	T	A	A	A	A	C	C	G	G	G	G	A	A	A	A	A	A	T	T	C	C	A	A	A	A	G	G	A	A	C	C	C	C	T	T	C	C	T	T	C	C	A	A	T	T	G	G	G	G	C	C	T	T	C	C	G	G	C	C	C	C	T	T	A	A	A	A	T	T	C	C	T	T	T	T	T	T	A	A	A	A	A	A	C	T	C	C	G	G	T	T	A	A	C	C	G	G	C	C	G	G	A	A	C	C	A	A	T	T	T	T	T	T	T	T	T	T	T	T	T	T	T	T	C	C	A	A	T	T	C	C	A	A	T	T	G	G	T	T	G	G	T	T	C	C	T	T	T	T	C	C	C	C	G	G	A	A	C	C	C	C	G	G	G	G	A	A	NA	NA	C	C	C	C	G	G	A	A	T	T	A	A	A	A	G	G	C	C	A	A	C	C	C	C	T	T	G	G	T	T	A	A	G	G	T	T	T	T	C	C	C	C	C	C	G	G	C	C	T	T	T	T	A	A	T	T	C	C	A	A	G	G	A	A	G	G	C	C	C	C	C	C	A	A	A	A	A	A	G	G	A	A	T	T	T	T	T	T	C	C	G	G	C	C	C	C	A	A	T	T	C	C	G	G	C	C	C	C	A	A	C	C	G	G	G	G	G	G	C	C	G	G	T	T	A	A	T	T	C	C	A	A	T	T	A	A	A	A	A	A	G	G	T	T	A	A	C	C	G	G	T	T	C	C	C	C	C	C	C	C	G	G	G	G	T	T	G	G	A	A	A	A	A	A	G	G	G	G	T	T	A	A	C	C	A	A	T	T	C	C	A	A	T	T	G	G	G	G	A	A	G	G	G	G	G	G	T	T	G	G	C	C	A	A	T	T	G	G	A	A	C	C	T	T	G	G	C	C	T	T	A	A	T	T	A	A	G	G	C	C	A	A	G	G	A	A	G	G	C	C	G	G	T	T	T	T	C	C	C	C	T	T	T	T	G	G	G	G	A	A	G	G	A	A	G	G	C	C	C	C	G	G	G	G	C	C	G	G	A	A	C	C	G	G	A	A	G	G	A	A	G	G	A	A	A	A	C	C	C	C	A	G	A	A	G	G	C	C	A	A	G	G	T	T	G	G	T	T	C	C	C	C	T	T	T	T	T	T	A	A	T	T	G	G	T	T	C	C	G	G	A	A	G	G	A	A	T	T	G	G	T	T	C	C	A	A	C	C	C	C	A	A	A	A	G	G	G	G	G	G	T	T	G	G	C	C	C	C	G	G	A	A	T	T	T	T	G	G	G	G	C	C	A	A	A	A	T	T	G	G	C	C	G	G	G	G	G	G	C	C	G	G	T	T	A	A	C	C	A	A	T	T	G	G	G	G	C	C	A	A	A	A	A	A	T	T	G	G	A	A	T	T	T	T	T	T	C	C	T	T	T	T	G	G	A	A	T	T	C	C	C	C	NA	NA	C	C	C	C	T	T	G	G	C	C	G	G	A	A	A	A	C	C	C	C	C	C	A	A	A	A	C	C	A	A	C	C	G	G	T	T	G	G	G	G	A	A	A	A	G	G	T	T	T	T	A	A	G	G	G	G	C	C	T	T	C	C	C	C	G	G	A	A	G	G	A	A	A	A	C	C	C	C	A	A	C	C	A	A	T	T	C	C	C	C	G	G	A	A	C	C	G	G	C	C	T	T	G	G	C	C	G	G	C	C	T	T	C	C	G	G	T	T	C	C	G	G	T	T	T	T	T	T	G	G	G	G	C	C	T	T	A	A	A	A	C	C	A	A	T	T	T	T	T	T	A	A	G	G	T	T	G	G	A	A	C	C	C	C	G	G	T	T	C	C	T	T	G	G	G	G	C	C	A	A	G	G	T	T	A	A	G	G	G	G	T	T	C	C	T	T	T	T	A	A	T	T	A	A	T	T	C	C	C	C	C	C	T	T	C	C	G	G	C	C	T	T	A	A	A	A	T	T	A	A	T	T	G	G	G	G	C	C	C	C	G	G	A	A	C	C	C	C	A	A	G	G	G	G	G	G	G	G	T	T	T	T	A	A	T	T	C	C	G	G	G	G	T	T	G	G	C	C	C	C	T	T	G	G	C	C	T	T	G	G	T	T	A	A	A	A	G	G	G	G	T	T	G	G	G	G	A	A	A	A	G	G	G	G	T	T	C	C	G	G	C	C	C	C	A	A	T	T	A	A	C	C	C	C	C	C	T	T	G	G	C	C	A	A	G	G	G	G	A	A	C	C	C	C	A	A	A	A	A	A	G	G	C	C	A	A	T	T	G	G	A	A	A	A	A	A	T	T	T	T	T	T	C	C	G	G	T	T	A	A	A	A	A	A	A	A	T	T	C	C	T	T	C	C	T	T	T	T	C	C	A	A	G	G	G	G	C	C	C	C	A	A	G	G	C	C	A	A	T	T	T	T	T	T	G	G	T	T	G	G	G	G	G	G	T	T	A	A	A	A	G	G	T	T	G	G	A	A	G	G	A	A	G	G	A	A	A	A	T	T	C	C	T	T	G	G	C	C	T	T	NA	NA	G	G	T	T	A	A	T	T	T	T	G	G	T	T	C	C	G	G	T	T	G	G	T	T	C	C	C	C	T	T	C	C	C	C	G	G	C	C	C	C	A	A	C	C	G	G	C	C	C	C	C	C	G	G	C	C	C	C	C	C	T	T	A	A	C	C	A	A	C	C	T	T	A	A	C	C	C	C	A	A	G	G	A	A	A	A	T	T	G	G	C	C	T	T	T	T	T	T	A	A	G	G	G	G	G	G	G	G	A	A	A	A	T	T	A	A	C	C	A	A	T	T	C	C	C	C	G	G	T	T	T	T	C	C	T	T	A	A	A	A	A	A	T	T	A	A	T	T	A	A	A	A	G	G	G	G	C	C	G	G	G	G	C	C	C	C	A	A	G	G	G	G	G	G	G	G	C	C	C	C	A	A	T	T	T	T	C	C	C	C	C	C	T	T	C	C	G	G	A	A	T	T	C	C	C	C	G	G	G	G	A	A	A	A	C	C	G	G	G	G	A	A	G	G	A	A	C	C	A	A	A	A	C	C	T	T	G	G	T	T	A	A	G	G	G	G	G	G	G	G	A	A	T	T	C	C	A	A	G	G	A	A	G	G	T	T	G	G	C	C	G	G	C	C	A	A	T	T	C	C	G	G	C	C	A	A	T	T	T	T	A	A	C	C	G	G	A	A	G	G	T	T	C	C	A	A	G	G	T	T	C	C	A	A	G	G	T	T	T	T	A	A	T	T	A	A	G	G	T	T	A	A	T	T	A	A	G	G	A	A	G	G	G	G	G	G	A	A	A	A	T	T	G	G	A	A	C	C	C	C	A	A	G	G	T	T	C	C	G	G	T	T	T	T	C	C	C	C	G	G	G	G	G	G	A	A	C	C	A	A	A	A	G	G	A	A	A	A	G	G	T	T	G	G	A	A	A	A	G	G	G	G	C	C	G	G	G	G	T	T	C	C	C	C	G	G	G	G	C	C	T	T	G	G	C	C	A	A	G	G	A	A	G	G	C	C	G	G	A	A	A	A	A	A	A	A	NA	NA	G	G	G	G	T	T	C	C	T	T	C	C	C	C	G	G	T	T	G	G	C	C	A	A	A	A	C	C	G	G	A	A	G	G	T	T	A	A	G	G	T	T	G	G	A	A	G	G	A	A	G	G	A	A	A	A	A	A	T	T	T	T	G	G	T	T	G	G	G	G	C	C	G	G	T	T	C	C	A	A	G	G	A	A	T	T	A	A	T	T	A	A	G	G	G	G	A	A	A	A	C	C	G	G	C	C	A	A	T	T	C	C	T	T	C	C	C	C	C	C	C	C	A	A	T	T	C	C	C	C	C	C	G	G	G	G	C	C	C	C	A	A	G	G	G	G	G	G	A	A	T	T	T	T	T	T	A	A	C	C	A	A	T	T	G	G	G	G	T	T	G	G	G	G	G	G	T	T	C	C	A	A	T	T	A	A	G	G	A	A	A	A	C	C	G	G	G	G	C	C	A	A	A	A	NA	NA	C	C	G	G	G	G	T	T	A	A	G	G	T	T	G	G	T	T	A	A	G	G	C	C	G	G	A	A	C	C	T	T	C	C	T	T	T	T	G	G	A	A	A	A	T	T	G	G	G	G	A	A	G	G	T	T	A	A	C	C	G	G	C	C	A	A	A	A	G	G	C	C	C	C	T	T	G	G	T	T	A	A	G	G	C	C	C	C	G	G	G	G	C	C	C	C	G	G	A	A	C	C	G	G	T	T	T	T	T	T	A	A	A	A	T	T	C	C	C	C	G	G	C	C	C	C	T	T	G	G	T	T	C	C	C	C	A	A	A	A	T	T	C	C	G	G	G	G	T	T	C	C	A	A	G	G	A	A	T	T	A	A	A	A	T	T	C	C	T	T	T	T	G	G	G	G	T	T	T	T	G	G	C	C	C	C	C	C	G	G	G	G	G	G	C	C	A	A	C	C	G	G	C	C	C	C	C	C	C	C	A	A	T	T	T	T	G	G	T	T	C	C	C	C	T	T	C	C	T	T	G	G	C	C	C	C	A	A	C	C	A	A	G	G	G	G	A	A	A	A	A	A	G	G	C	C	G	G	G	G	T	T	C	C	G	G	G	G	A	A	G	G	C	C	T	T	A	A	T	T	C	C	C	C	G	G	A	A	G	G	C	C	G	G	T	T	G	G	G	G	C	C	G	G	G	G	A	A	G	G	G	G	A	A	C	C	A	A	T	T	T	T	A	A	G	G	T	T	G	G	C	C	G	G	G	G	A	A	C	C	C	C	G	G	T	T	C	C	G	G	C	C	C	C	G	G	C	C	C	C	T	T	T	T	C	C	G	G	T	T	A	A	T	T	C	C	A	A	G	G	A	A	A	A	T	T	G	G	G	G	T	T	G	G	C	C	C	C	C	C	T	T	G	G	G	G	C	C	C	C	C	C	T	T	C	C	C	C	T	T	A	A	G	G	G	G	C	C	C	C	C	C	C	C	C	C	A	C	G	A	G	G	G	G	T	C	NA	NA	C	C	T	T	A	G	C	C	C	A	A	A	T	T	C	C	T	C	G	G	C	T	C	C	G	G	G	G	A	A	C	T	T	C	C	C	G	T	A	A	G	G	G	A	C	C	G	A	C	C	G	G	C	T	T	C	G	A	C	C	A	A	A	G	A	A	G	T	G	G	G	G	A	A	C	T	G	G	C	C	G	A	G	A	C	C	G	G	A	A	C	C	T	C	T	C	G	A	T	T	G	T	G	T	C	C	C	T	A	A	A	A	C	C	T	C	C	T	G	C	C	T	T	T	C	C	G	T	T	T	C	T	A	A	A	G	C	C	C	T	T	C	A	C	C	T	G	G	T	C	A	A	G	A	C	C	NA	NA	NA	NA	A	C	C	C	G	T	G	A	T	C	NA	NA	NA	NA	T	T	T	C	C	C	G	A	A	A	G	A	G	G	A	A	NA	NA	T	T	A	G	C	C	C	C	T	T	T	T	C	T	C	C	A	A	T	T	T	C	C	G	A	C	A	A	C	T	G	G	T	C	A	A	T	T	C	C	NA	NA	A	C	G	G	C	C	A	A	G	A	G	T	G	A	C	A	G	G	C	A	G	A	C	G	A	A	G	G	G	T	A	A	A	C	C	T	G	G	A	A	C	T	A	C	C	T	T	T	G	T	T	T	A	A	T	T	T	T	T	T	T	T	A	A	G	G	C	C	G	A	A	G	A	G	G	A	C	C	T	T	C	C	G	G	G	G	G	A	A	A	T	T	C	C	G	G	G	G	C	C	NA	NA	C	C	G	G	A	A	T	C	C	C	G	G	NA	NA	T	T	C	C	C	C	C	C	T	T	C	C	C	T	G	G	C	C	G	G	G	G	C	T	A	A	A	A	C	C	T	C	G	G	C	C	A	C	G	G	C	C	T	C	A	G	G	G	A	T	G	A	C	T	A	G	T	C	A	G	G	A	T	C	G	G	G	G	T	T	T	T	C	A	C	C	T	C	T	T	A	A	A	G	G	G	T	C	C	C	C	T	C	T	T	C	A	A	T	A	A	A	C	T	A	A	C	T	C	A	T	T	G	G	C	C	G	G	A	A	T	C	NA	NA	A	G	A	G	T	G	NA	NA	A	C	G	G	G	G	T	C	C	T	C	T	C	C	C	C	A	A	C	C	T	T	C	C	G	G	G	G	A	A	C	C	G	T	T	G	G	G	C	C	C	G	G	A	T	T	NA	NA	A	G	G	C	C	C	C	C	G	G	G	A	C	C	G	G	A	G	G	A	C	C	T	T	T	C	T	C	C	T	G	G	C	T	T	C	G	A	G	T	C	C	C	T	T	T	T	A	A	A	C	T	T	T	A	A	T	C	T	C	G	G	T	C	G	G	A	G	T	T	C	C	G	G	C	G	NA	NA	A	G	C	C	G	G	T	G	G	G	T	A	G	C	T	C	T	T	A	G	G	A	G	A	C	T	A	A	C	T	G	A	C	C	G	G	C	C	C	C	A	G	G	G	T	C	C	T	G	A	A	A	G	G	G	G	NA	NA	C	C	NA	NA	G	C	C	A	C	C	T	T	T	T	G	T	G	G	G	G	G	T	G	G	C	C	G	A	T	T	A	A	C	C	G	G	NA	NA	T	T	G	G	T	T	C	C	T	G	A	A	G	G	A	A	C	T	G	A	G	G	A	G	G	G	T	C	A	G	A	G	T	C	C	T	T	C	G	G	A	A	G	T	G	G	T	G	C	T	C	C	C	G	A	G	C	C	C	T	T	C	C	C	A	G	C	T	C	C	A	A	T	T	C	C	G	G	A	A	C	C	T	C	G	G	A	G	C	T	C	C	A	A	T	T	A	G	A	A	C	T	G	A	G	G	A	A	A	G	G	A	G	G	T	T	G	G	C	C	A	G	G	G	T	C	A	A	C	C	G	G	A	A	A	A	C	T	G	G	A	G	A	A	T	T	C	C	C	C	A	A	G	G	A	G	T	T	T	T	T	C	G	G	T	C	G	G	T	C	A	T	C	C	T	A	C	C	G	A	C	C	A	G	C	C	T	C	G	A	C	T	NA	NA	G	G	A	G	T	T	T	C	A	G	A	A	A	C	T	C	G	G	NA	NA	T	T	C	A	A	G	C	C	G	A	C	T	T	T	C	C	C	C	A	G	T	C	T	C	A	A	A	T	G	A	C	C	T	C	C	A	G	G	G	T	G	C	A	G	T	T	T	C	A	G	C	T	G	G	A	G	C	T	A	G	G	G	G	G	T	T	T	A	A	A	A	A	C	T	G	A	G	G	A	G	C	T	G	G	C	A	G	A	G	A	C	T	G	G	G	G	G	G	T	C	A	G	C	T	A	A	C	T	C	C	C	T	T	T	A	C	G	A	C	T	T	C	A	T	C	C	A	G	C	C	A	A	G	G	G	A	T	T	G	A	G	A	C	G	G	G	G	G	G	G	A	G	T	C	C	T	T	G	A	G	C	T	A	A	T	C	G	G	C	T	A	C	NA	NA	A	A	T	C	T	C	C	G	T	C	A	G	G	C	G	A	G	A	T	C	T	C	NA	NA	T	T	C	T	A	A	G	A	A	C	C	T	C	T	C	C	C	C	A	G	C	C	T	C	A	G	T	C	C	G	C	C	A	G	T	C	G	G	G	G	T	G	C	C	G	G	T	C	T	C	G	A	A	G	T	A	A	A	C	C	C	T	T	A	G	G	G	G	T	C	G	G	G	G	A	T	C	C	T	T	A	G	C	T	C	T	C	C	T	C	G	A	A	A	T	G	C	C	C	T	A	G	C	T	G	A	T	C	A	G	A	A	C	T	A	T	G	T	G	A	G	G	T	C	T	C	G	T	G	A	C	G	T	T	A	G	A	T	T	C	T	G	A	A	T	T	G	G	C	C	T	G	G	G	A	A	G	A	G	C	NA	NA	T	T	A	G	C	C	G	G	T	T	NA	NA	A	G	T	C	A	A	T	T	C	C	C	T	T	A	T	T	G	A	C	C	T	C	C	A	G	G	G	G	NA	NA	G	G	A	A	T	A	T	G	A	A	G	T	NA	NA	G	G	G	A	A	A	A	A	T	C	T	A	T	T	T	A	A	T	A	C	A	A	C	T	G	A	G	A	A	A	G	G	A	A	C	C	G	G	NA	NA	C	C	T	T	T	C	G	G	T	T	C	T	A	G	A	G	A	A	C	C	A	C	C	A	NA	NA	C	T	T	C	G	G	C	T	G	G	G	T	T	T	A	C	A	T	A	C	T	C	C	G	T	A	G	G	A	A	A	A	T	C	C	T	A	G	C	C	T	T	C	C	A	T	C	A	NA	NA	NA	NA	A	A	A	G	C	G	C	C	G	G	G	A	NA	NA	A	A	G	C	C	T	G	G	G	T	A	A	T	T	NA	NA	C	A	G	T	T	C	A	A	C	T	C	C	C	T	C	C	C	C	G	G	C	C	C	C	C	T	A	A	T	T	G	A	G	A	C	C	C	C	A	A	C	G	G	G	G	G	T	A	G	T	A	A	A	A	T	C	A	A	C	T	A	A	T	C	A	G	C	C	G	A	NA	NA	NA	NA	A	A	G	G	G	G	T	T	NA	NA	T	T	T	C	NA	NA	A	T	A	A	T	T	T	A	A	A	T	C	T	C	T	C	G	A	T	C	C	C	C	C	T	T	C	C	A	A	C	C	G	G	A	A	G	G	A	A	G	G	G	G	C	C	A	A	G	G	T	C	A	G	G	G	G	G	NA	NA	G	A	G	G	T	C	C	C	C	C	C	C	A	A	G	A	A	G	T	C	G	A	G	A	T	T	T	T	NA	NA	G	G	A	G	A	A	T	T	G	C	T	T	A	A	T	C	G	G	A	A	NA	NA	T	C	A	T	A	A	T	T	G	A	T	G	T	C	C	C	C	T	C	C	T	T	NA	NA	C	C	A	A	C	C	T	C	T	C	C	T	T	T	G	G	A	A	T	A	C	C	A	C	A	T	T	T	C	T	T	T	G	A	T	G	C	T	G	T	C	C	G	G	C	C	T	T	C	C	A	A	T	T	A	A	NA	NA	C	A	T	G	A	A	T	T	C	C	T	A	A	G	C	C	G	G	NA	NA	C	T	G	G	T	C	G	G	NA	NA	C	C	C	T	T	T	T	C	T	T	G	A	T	G	C	C	C	C	G	A	T	T	G	G	G	G	C	C	G	G	C	C	A	A	A	T	G	G	G	A	T	C	C	T	G	G	C	C	G	G	A	A	G	G	G	G	C	C	T	A	T	T	A	A	T	C	G	G	C	T	G	G	G	G	G	A	G	G	A	C	G	A	C	C	C	A	G	G	T	T	G	G	A	G	A	A	T	T	T	T	G	G	C	C	G	C	T	A	G	C	C	C	C	C	C	T	G	G	T	G	A	A	C	C	C	G	G	G	G	G	T	C	T	T	C	C	G	G	G	G	A	A	A	A	T	C	C	G	A	A	G	C	G	G	T	T	C	C	G	G	G	G	A	G	G	G	NA	NA	A	C	A	A	G	G	T	C	A	G	T	T	C	A	C	C	A	A	C	T	A	A	C	C	A	G	G	G	T	T	G	G	T	T	C	C	A	T	C	A	NA	NA	A	A	C	C	C	C	A	A	G	G	T	C	T	T	G	G	G	G	A	G	T	C	C	C	A	A	A	A	C	C	T	C	G	G	A	A	T	C	G	G	A	G	A	A	G	T	A	G	G	A	G	G	C	C	A	C	G	A	T	T	C	C	G	T	T	A	A	T	G	G	T	T	A	A	C	G	A	A	G	A	A	A	A	T	A	A	C	G	C	C	G	G	NA	NA	A	A	G	G	G	G	T	C	T	T	T	G	T	C	C	C	G	T	G	G	C	C	C	C	T	T	G	G	C	C	T	C	A	A	T	T	C	C	A	G	C	C	C	T	A	A	G	G	NA	NA	C	C	T	G	C	C	T	T	G	A	G	G	A	A	A	A	T	C	T	T	C	C	C	C	A	A	G	G	C	G	NA	NA	C	C	G	G	C	C	G	G	NA	NA	C	C	NA	NA	A	C	T	A	G	C	G	A	G	G	G	C	T	T	G	G	A	T	C	C	T	T	C	T	G	G	T	T	A	T	C	C	G	G	G	A	T	C	C	C	T	G	T	G	T	G	T	A	C	C	C	T	G	G	G	G	C	C	G	G	G	A	C	T	A	A	T	T	G	G	T	T	A	A	C	C	A	T	C	T	T	G	C	C	T	T	T	T	C	C	C	C	C	C	G	A	A	A	G	A	T	T	T	G	T	T	C	C	T	T	A	A	G	G	A	A	A	C	C	T	A	A	A	A	A	A	T	G	T	T	T	T	A	G	T	T	C	C	C	C	T	T	C	C	C	C	G	G	G	G	T	T	G	G	C	C	C	C	G	G	C	C	A	A	G	G	C	C	NA	NA	NA	NA	NA	NA	C	C	A	G	C	C	G	G	G	G	C	C	T	C	C	C	T	C	G	C	A	G	T	C	C	T	G	G	C	A	C	A	C	A	T	T	C	G	T	C	C	T	A	A	C	T	T	C	C	C	G	G	T	T	C	C	C	T	C	T	A	A	A	G	G	A	G	G	A	C	G	G	A	G	T	T	G	G	C	A	NA	NA	T	T	A	A	C	C	C	C	A	C	A	A	T	G	T	T	NA	NA	C	C	A	C	C	T	T	C	T	T	A	A	A	G	C	T	T	T	C	C	A	G	C	C	G	A	C	T	C	A	G	G	A	G	A	A	T	C	C	C	T	T	T	T	C	C	T	T	A	A	G	G	C	C	C	C	C	C	C	C	C	C	C	T	C	C	C	C	C	A	A	A	C	C	G	G	C	A	G	G	G	G	C	C	G	G	G	G	T	C	G	G	T	T	T	A	C	C	G	A	T	A	C	T	T	C	C	C	A	G	C	C	A	A	NA	NA	C	C	A	A	T	T	G	G	A	T	A	A	C	C	NA	NA	C	C	NA	NA	C	C	G	G	G	G	A	C	T	T	G	G	C	C	G	G	T	T	C	C	C	T	G	G	A	A	T	C	G	A	A	G	T	T	A	G	NA	NA	NA	NA	NA	NA	A	G	C	T	NA	NA	NA	NA	A	A	G	G	T	T	C	T	A	A	A	A	A	A	A	A	A	A	T	C	T	C	T	T	G	G	G	A	A	A	NA	NA	C	C	A	A	G	A	G	G	A	A	G	G	T	A	T	C	G	G	A	A	C	A	G	G	T	T	A	A	C	T	A	A	NA	NA	T	C	T	A	A	G	C	C	T	A	G	G	T	C	A	G	T	T	C	T	G	G	C	C	C	C	G	G	A	A	T	G	T	T	G	G	G	G	G	G	T	T	A	T	A	G	G	G	T	T	G	G	A	C	C	C	T	G	C	A	T	T	A	G	G	G	T	G	G	G	T	T	A	A	C	T	G	A	T	T	G	A	C	C	A	A	T	T	T	T	G	G	T	T	A	A	C	C	G	G	G	G	A	A	T	T	A	A	G	G	C	C	NA	NA	A	T	A	T	A	A	A	G	C	T	G	G	C	C	G	T	G	G	NA	NA	G	G	A	G	G	A	G	G	C	C	C	C	T	G	T	T	G	C	A	A	C	A	T	A	A	A	C	T	G	G	A	A	A	A	A	A	A	A	A	G	NA	NA	T	C	G	G	T	T	C	T	G	G	A	A	G	G	C	C	G	G	G	G	G	G	C	C	A	A	C	C	C	C	A	A	C	C	G	G	NA	NA	G	G	G	T	G	G	C	T	A	G	G	G	G	T	A	G	G	G	A	G	C	C	A	A	T	T	G	A	NA	NA	A	A	A	A	C	C	A	A	G	G	G	G	T	T	A	A	A	A	C	C	C	C	T	T	A	A	A	A	T	C	T	T	T	T	G	G	A	A	G	G	C	C	C	C	A	A	T	T	C	C	C	C	T	T	C	C	T	T	T	T	T	T	T	T	A	A	C	C	C	C	T	C	G	C	A	A	A	G	A	A	C	C	C	G	T	T	C	T	A	A	C	T	C	C	A	G	A	A	G	G	C	C	A	T	T	T	T	T	C	C	G	C	G	G	T	T	C	T	T	T	T	T	T	T	A	C	C	T	NA	NA	T	T	C	C	A	A	T	C	C	C	G	G	G	C	NA	NA	G	G	G	G	T	T	C	T	A	A	NA	NA	G	A	NA	NA	A	A	T	C	G	G	T	T	G	A	A	T	A	G	A	G	G	G	C	C	T	T	G	G	T	G	G	A	A	G	T	A	T	C	T	G	A	G	T	C	A	A	C	C	A	A	T	G	A	T	C	C	T	T	A	A	C	C	A	G	NA	NA	A	T	C	T	A	A	A	A	C	C	A	A	NA	NA	T	C	A	G	C	C	C	C	G	G	C	C	A	G	G	A	T	T	A	A	G	C	G	G	NA	NA	A	A	T	C	NA	NA	G	A	T	C	C	T	G	T	T	T	C	T	T	T	C	T	T	G	C	A	A	C	A	G	A	A	C	C	G	G	G	G	A	G	G	A	T	T	G	G	G	T	T	T	A	T	C	C	G	G	T	A	G	A	NA	NA	T	C	A	A	C	T	G	A	NA	NA	G	G	T	C	NA	NA	T	T	C	C	A	A	A	A	C	T	A	A	G	G	G	G	G	G	T	T	A	A	A	A	C	G	G	A	C	C	A	A	T	C	T	G	NA	NA	G	G	NA	NA	A	A	C	C	T	T	A	G	A	A	T	T	G	G	T	T	A	T	T	T	A	G	G	G	A	A	C	C	NA	NA	T	C	G	G	A	A	T	T	C	C	A	A	A	A	G	A	G	G	T	T	C	C	G	G	A	A	A	A	C	C	A	A	A	G	C	A	A	A	T	T	C	C	C	C	C	C	T	T	T	T	C	C	T	T	G	G	C	T	A	A	T	C	C	C	T	T	C	C	A	A	G	C	G	G	T	T	G	A	A	A	A	G	A	A	C	G	C	G	NA	NA	G	G	C	C	G	G	C	T	NA	NA	C	T	G	G	G	A	A	A	C	G	C	C	C	C	A	A	G	G	G	G	C	C	A	G	A	G	C	T	T	T	T	G	C	A	A	A	NA	NA	T	T	G	G	G	T	G	G	A	A	G	G	T	T	C	T	C	T	C	G	A	G	C	C	G	G	G	G	G	G	G	G	A	A	T	T	C	A	NA	NA	NA	NA	C	T	T	T	G	A	C	C	A	A	G	G	A	A	T	T	NA	NA	C	C	G	G	A	C	C	C	T	T	C	T	G	G	C	C	A	A	G	G	A	A	G	G	C	G	NA	NA	C	C	T	T	T	T	C	C	A	A	A	A	C	C	A	A	A	A	T	T	T	T	G	G	G	G	T	A	T	T	A	A	T	T	T	C	T	T	A	A	T	G	G	G	T	T	C	C	G	A	T	T	C	T	T	T	T	T	C	C	G	G	C	T	T	T	G	T	C	C	A	A	C	C	C	C	G	G	C	C	G	A	A	G	T	T	G	G	T	T	G	G	A	G	C	C	C	C	C	C	C	C	A	G	T	T	G	G	A	G	G	A	C	C	T	C	T	T	A	T	G	A	C	A	NA	NA	G	T	T	C	NA	NA	G	A	G	G	C	T	T	C	T	T	NA	NA	C	C	T	C	T	T	T	C	C	C	T	T	G	G	A	G	A	A	C	C	A	G	T	T	T	C	T	C	A	T	C	T	C	A	A	T	T	T	NA	NA	G	G	G	G	A	G	C	C	G	G	T	G	T	C	T	G	T	T	C	T	C	T	A	C	T	C	T	C	G	C	A	A	A	A	C	T	C	A	G	A	C	T	G	A	A	A	G	A	A	A	T	C	C	T	A	G	T	T	G	G	A	G	G	A	G	A	NA	NA	A	A	T	T	A	G	NA	NA	G	G	T	G	T	C	C	C	A	G	G	T	T	C	T	C	A	G	G	A	T	C	A	G	A	A	G	G	G	A	T	C	C	C	A	A	C	C	C	G	C	A	C	A	A	G	T	T	T	G	G	C	T	T	G	G	C	C	C	C	A	A	C	T	C	C	G	C	T	G	A	A	C	T	A	A	A	G	C	C	C	G	G	T	T	G	A	A	A	G	C	C	A	A	NA	NA	NA	NA	NA	NA	T	T	T	C	A	A	T	G	T	C	A	C	C	C	C	C	C	C	C	T	C	T	T	T	G	A	NA	NA	NA	NA	T	C	T	C	A	A	T	T	C	C	A	G	A	A	G	A	NA	NA	C	T	C	A	A	G	C	T	T	C	T	T	G	G	A	A	C	C	T	G	A	G	G	A	C	C	C	T	A	G	C	C	T	A	T	A	G	G	C	T	A	A	C	C	T	T	G	G	NA	NA	C	A	A	C	A	G	G	A	T	T	T	T	A	C	A	G	G	A	G	G	C	C	T	T	G	A	C	C	A	A	A	A	A	G	C	T	C	C	T	C	A	G	T	C	T	C	A	G	A	A	A	G	G	G	A	C	A	C	A	A	T	T	C	C	C	T	T	A	G	C	NA	NA	C	T	A	G	C	C	C	C	C	C	G	G	A	G	C	A	C	T	G	A	T	C	G	G	G	G	NA	NA	G	C	C	T	A	G	G	G	C	T	C	T	T	T	A	C	A	C	T	T	T	A	G	A	T	C	C	C	C	T	G	G	G	A	G	G	A	G	A	G	G	C	T	G	T	C	C	A	G	C	T	C	T	C	G	G	C	C	A	A	T	T	A	G	G	G	A	G	T	C	C	C	A	A	A	G	T	G	G	G	G	C	T	T	G	G	A	G	T	C	A	C	T	T	T	C	T	T	C	T	T	G	G	G	T	T	A	A	A	C	C	C	G	A	T	T	G	G	C	T	G	G	C	C	C	A	C	C	G	A	T	T	A	A	T	T	C	C	T	C	G	A	T	G	G	G	A	G	C	C	C	T	T	C	A	G	T	T	G	T	T	G	G	G	A	A	C	T	G	G	C	T	G	G	C	A	C	T	C	T	C	T	G	G	T	A	A	A	G	A	C	C	NA	NA	A	A	A	G	G	A	C	C	T	C	A	A	G	G	A	G	A	G	G	G	A	A	G	A	T	T	T	C	C	C	T	C	C	T	A	G	T	T	T	T	C	C	C	A	C	T	C	G	C	T	T	C	G	G	A	A	A	A	T	A	NA	NA	G	G	C	C	T	C	G	G	C	G	T	T	G	A	G	G	A	G	A	C	T	T	C	T	T	C	A	T	T	C	A	A	G	A	T	T	C	C	C	C	T	T	T	T	G	G	C	C	A	G	C	C	A	C	T	T	G	G	G	T	C	C	A	A	A	A	A	A	G	G	T	G	T	T	C	T	NA	NA	T	C	A	C	T	G	G	G	A	A	C	C	T	G	NA	NA	C	A	C	G	G	T	G	G	T	T	G	G	T	C	T	T	G	G	T	C	T	C	G	G	G	G	T	T	C	C	G	G	A	T	G	G	NA	NA	C	G	T	C	C	T	C	T	C	A	A	G	C	C	T	G	T	C	C	G	A	T	A	C	C	T	G	G	A	A	G	G	T	A	A	G	NA	NA	G	G	G	G	G	G	G	G	G	G	A	A	C	C	C	T	A	C	A	A	A	T	T	T	T	A	A	G	C	T	T	A	G	A	C	C	G	G	G	A	C	C	A	G	NA	NA	T	C	A	A	T	A	T	G	C	G	C	T	G	A	T	T	A	T	A	G	C	T	G	C	G	G	G	G	C	C	C	C	A	T	A	G	NA	NA	C	C	G	G	T	C	T	C	C	C	T	C	G	A	C	G	T	T	C	C	A	G	C	C	NA	NA	C	A	C	A	T	C	C	T	T	G	NA	NA	T	T	A	T	A	A	C	C	T	T	C	C	T	T	T	C	C	T	T	C	A	A	C	T	T	A	C	C	A	G	C	C	T	C	T	C	NA	NA	A	A	T	A	T	C	T	T	A	A	G	G	G	G	T	T	G	C	T	C	C	C	A	A	T	T	T	G	C	C	A	G	G	G	NA	NA	NA	NA	A	A	C	T	G	T	NA	NA	G	G	T	C	A	G	T	T	T	T	G	G	C	C	T	T	T	G	C	G	A	C	A	G	T	T	T	G	T	A	C	C	A	C	A	C	A	A	C	C	C	C	C	A	C	C	T	T	C	C	T	C	G	G	G	A	C	C	G	G	G	G	C	T	A	G	A	A	T	T	G	A	T	C	G	G	G	T	C	C	C	G	G	G	G	G	A	A	G	G	G	A	A	G	G	G	C	C	T	T	G	G	NA	NA	A	T	A	C	C	G	G	T	A	G	C	C	C	G	T	T	C	C	C	C	G	A	C	T	NA	NA	C	T	C	C	G	G	G	A	NA	NA	C	T	C	T	G	A	T	T	T	T	G	G	G	G	NA	NA	NA	NA	A	G	G	G	C	C	A	C	A	T	T	T	C	T	G	G	A	A	C	A	T	C	G	G	G	G	G	G	G	G	C	C	NA	NA	T	T	C	C	G	A	A	A	G	G	C	C	G	G	C	T	T	T	C	C	T	C	A	A	A	A	C	C	A	G	C	C	C	C	G	G	G	G	T	T	G	T	C	C	T	A	T	C	T	C	T	C	G	G	A	A	T	T	C	C	C	A	G	G	A	A	G	G	C	C	C	T	G	A	C	T	C	C	C	T	C	T	NA	NA	A	C	G	G	T	T	G	G	T	T	C	C	C	C	C	C	C	C	C	T	C	C	T	T	T	C	T	T	A	A	C	T	C	C	G	A	C	C	C	C	G	A	T	T	T	C	C	T	T	G	G	C	A	T	A	A	T	G	C	T	A	A	C	G	T	T	A	T	T	T	G	A	A	G	A	G	C	G	G	T	T	C	A	T	C	T	A	T	C	T	A	G	C	C	A	A	C	T	T	C	G	G	C	T	T	T	G	A	A	A	C	C	C	C	C	C	T	C	C	C	T	T	T	T	C	C	C	C	NA	NA	G	G	C	T	C	C	G	A	G	G	C	C	A	T	C	C	A	A	A	A	G	G	A	A	C	C	G	A	A	A	G	G	NA	NA	T	C	G	T	G	G	T	G	A	G	G	G	G	G	C	T	T	G	G	G	A	A	T	G	A	C	G	G	C	A	A	A	G	G	A	G	G	G	A	G	G	A	C	G	C	T	G	A	T	T	NA	NA	T	T	A	A	A	T	A	A	G	G	T	T	T	T	A	A	G	T	A	G	NA	NA	G	A	A	G	C	C	C	C	NA	NA	G	G	A	C	G	A	C	C	NA	NA	C	G	A	G	A	G	A	A	G	G	G	T	T	C	C	C	NA	NA	G	G	T	T	A	A	G	G	T	T	G	C	NA	NA	T	C	G	C	G	G	G	G	T	C	G	A	G	T	A	C	G	A	A	A	A	A	C	T	G	A	T	C	C	C	A	A	A	G	C	C	G	G	A	G	A	A	A	G	T	C	NA	NA	G	G	G	G	C	C	G	C	A	G	A	T	A	G	NA	NA	A	G	C	C	G	G	C	G	G	G	C	C	A	C	G	A	C	T	A	A	A	G	A	G	T	C	A	G	A	A	T	G	T	T	G	A	T	A	T	C	C	T	G	G	G	T	T	G	T	A	A	C	C	T	T	T	G	A	T	C	C	C	A	G	A	G	T	T	G	A	T	C	G	G	G	A	T	T	G	G	A	T	C	C	A	T	C	A	T	G	A	A	NA	NA	T	T	T	C	G	C	T	T	G	A	T	C	G	G	A	G	C	C	C	T	C	T	T	T	A	C	A	G	T	T	T	C	A	A	C	G	T	T	C	T	G	G	G	G	A	A	C	C	T	T	T	T	A	A	A	G	C	C	T	C	C	C	T	T	NA	NA	G	G	A	A	T	G	NA	NA	G	G	A	G	T	T	T	T	C	T	G	G	A	A	C	C	A	A	T	G	A	G	NA	NA	C	C	T	T	C	T	G	A	C	T	G	A	C	T	C	C	A	A	A	A	C	C	T	T	T	C	A	T	T	T	C	A	T	A	C	C	T	C	G	G	G	G	C	C	A	T	G	A	NA	NA	A	A	C	C	T	T	G	G	T	G	C	C	C	T	C	A	G	A	G	G	G	G	C	C	A	A	C	A	T	T	C	C	A	G	C	C	G	G	C	C	G	A	C	C	NA	NA	G	G	A	T	C	C	C	T	G	A	A	A	A	A	C	C	G	G	C	C	C	A	C	C	T	T	T	T	T	T	A	A	T	T	C	C	T	T	G	G	A	A	A	A	A	A	A	A	G	G	T	T	C	C	C	T	NA	NA	T	T	T	C	A	A	G	G	A	G	T	T	T	G	T	T	A	A	A	G	G	T	G	G	G	T	T	T	G	A	G	G	C	T	T	T	T	T	T	T	T	T	A	G	G	T	G	A	T	C	A	A	T	T	T	T	C	T	T	T	A	A	T	T	C	C	T	T	T	A	T	T	T	T	T	A	C	T	C	T	A	G	T	T	C	C	C	C	T	T	A	G	C	C	G	G	G	A	G	C	T	T	A	A	C	T	T	T	G	A	C	C	G	A	NA	NA	T	T	A	A	A	A	C	C	A	A	C	C	C	C	T	T	T	T	T	C	A	G	T	T	C	C	C	C	A	A	G	G	T	T	G	T	C	C	T	T	C	C	T	C	G	A	A	A	T	G	G	G	C	C	T	T	A	A	T	T	G	G	A	A	T	T	C	C	G	G	C	C	A	C	G	A	G	G	C	T	G	A	C	T	T	T	T	C	C	C	G	A	NA	NA	C	C	A	A	A	A	A	A	T	T	A	G	T	T	A	A	G	G	G	G	G	G	C	C	A	A	A	A	C	C	A	A	T	T	A	A	G	A	A	A	A	A	G	A	G	G	A	A	C	C	A	C	A	A	G	A	A	A	C	C	C	C	G	A	C	C	C	C	C	C	C	C	C	C	G	G	A	A	C	C	A	A	G	G	C	C	C	C	T	T	A	A	G	G	T	C	G	G	G	G	T	C	G	G	G	A	C	T	T	T	C	C	T	T	G	G	T	T	T	T	A	A	T	T	G	G	T	C	G	G	G	T	T	T	A	A	A	A	T	T	G	A	G	G	G	G	G	A	A	A	A	G	T	C	T	C	T	C	NA	NA	A	T	T	T	T	C	T	C	A	A	C	T	A	A	A	G	T	T	G	A	T	T	G	A	A	A	A	T	G	G	C	C	A	A	C	C	G	G	T	G	G	A	T	T	A	A	C	C	T	T	T	T	C	C	C	C	T	G	C	C	T	T	G	G	T	C	T	T	G	G	C	C	A	A	G	G	T	G	C	T	C	C	G	G	C	C	T	T	G	G	C	C	C	C	C	T	C	C	G	G	NA	NA	NA	NA	C	C	C	C	T	C	C	C	T	T	A	A	G	G	T	T	T	T	G	G	C	C	G	G	A	A	A	A	T	T	T	T	C	C	T	T	C	C	T	T	C	C	C	C	C	C	C	C	G	G	T	T	C	C	C	C	C	C	A	A	C	C	T	T	G	G	G	G	C	C	G	G	C	C	G	G	G	G	A	A	A	G	A	A	G	G	A	A	C	C	G	G	A	A	A	A	C	C	A	A	G	G	G	G	C	C	A	A	G	G	T	T	C	C	A	A	G	G	C	C	C	C	A	A	G	G	A	A	T	T	A	A	C	C	A	A	C	C	T	T	C	C	T	T	C	C	C	C	C	C	T	T	T	T	T	T	T	T	A	A	T	T	G	G	C	C	G	G	T	T	T	T	C	C	C	C	G	G	G	G	C	C	G	G	G	G	A	A	C	C	T	T	A	A	G	G	A	A	C	C	T	T	G	G	G	G	A	A	G	G	G	G	G	G	T	T	T	T	C	C	A	A	T	T	A	A	G	G	G	G	T	T	G	G	T	T	T	T	T	T	G	G	G	G	G	G	C	C	T	T	C	C	C	C	G	G	G	G	A	A	C	C	T	T	C	C	G	G	T	T	T	T	T	T	C	C	G	G	A	A	G	G	T	T	A	A	C	C	T	T	A	A	C	C	C	C	A	A	A	A	T	T	C	C	C	C	A	A	T	T	C	C	A	A	G	G	A	A	T	T	A	A	G	G	C	C	A	A	A	A	A	A	A	A	G	G	A	A	G	G	T	T	G	G	G	G	A	A
CC	OR220f56	NA	NA	1	NA	T	T	G	G	G	G	A	G	NA	NA	A	A	G	G	G	A	T	C	G	A	A	A	A	A	G	T	G	A	C	C	A	A	G	G	G	G	A	A	T	T	A	G	A	G	A	A	T	C	C	C	C	C	NA	NA	T	T	C	C	C	C	C	C	A	G	G	G	T	T	A	G	T	C	A	A	C	T	C	T	A	A	A	C	C	C	T	C	G	G	NA	NA	A	G	T	A	T	T	A	G	A	G	C	C	C	C	C	T	G	G	C	C	T	C	A	G	A	T	C	C	T	A	A	T	T	A	NA	NA	NA	NA	C	T	T	G	T	C	T	C	C	A	C	C	G	A	A	A	NA	NA	A	G	C	C	T	T	G	G	A	G	NA	NA	C	G	G	G	G	G	A	C	T	C	G	A	G	T	G	G	C	C	C	C	C	C	G	G	C	T	A	A	NA	NA	T	T	C	C	G	A	A	T	NA	NA	C	C	C	A	C	C	A	T	G	A	A	C	T	T	G	T	G	G	C	C	T	C	T	T	A	G	T	T	T	G	NA	NA	C	T	T	G	G	A	G	A	A	G	T	T	G	G	G	G	C	T	T	G	C	T	G	A	T	C	C	T	A	C	G	A	A	G	T	T	C	C	T	A	G	A	C	C	G	A	C	T	T	C	C	C	T	T	C	T	G	A	C	T	A	A	G	G	G	G	A	T	T	C	A	A	G	A	C	C	G	G	A	A	G	G	C	T	A	T	G	G	A	A	A	G	NA	NA	A	G	A	A	T	C	T	T	C	T	T	A	G	G	G	A	C	C	C	C	A	G	T	A	A	G	T	C	C	C	C	T	T	C	C	C	C	T	C	C	C	A	T	C	C	T	A	A	G	A	G	G	C	T	T	C	A	A	G	G	C	T	T	A	A	G	C	C	T	A	G	G	T	G	G	G	T	C	T	T	C	C	A	G	C	C	A	G	A	G	NA	NA	A	A	G	A	T	C	A	T	A	A	A	A	C	C	A	A	G	G	A	A	A	A	C	A	T	C	T	C	C	G	G	G	G	G	C	G	C	T	T	C	G	A	T	T	C	C	T	C	G	G	C	C	A	A	T	C	C	T	G	G	C	C	C	C	C	G	T	A	A	G	NA	NA	C	A	T	C	A	A	G	G	T	C	A	G	T	C	T	C	C	T	G	A	G	G	C	C	A	G	G	A	C	C	A	A	C	G	A	G	C	C	C	C	NA	NA	C	G	C	C	G	G	C	C	G	G	G	T	T	A	NA	NA	C	T	G	G	T	C	C	T	A	A	G	A	C	C	T	G	G	G	A	G	C	T	A	T	G	A	T	C	T	G	G	A	G	A	G	G	C	C	G	G	A	A	G	A	G	G	A	A	C	C	C	A	C	C	A	A	A	G	C	C	T	C	G	G	G	A	T	C	C	T	C	T	G	G	C	C	T	C	A	G	G	G	C	C	C	C	A	A	T	T	G	G	C	C	T	C	C	T	C	T	G	G	G	G	T	C	T	T	A	A	G	C	A	G	G	G	T	C	C	C	A	A	T	T	A	T	C	G	A	G	G	T	G	G	A	A	C	C	A	A	A	T	C	C	C	T	T	G	T	T	A	G	G	C	A	G	T	C	G	G	C	C	C	C	T	C	A	G	G	G	T	T	T	C	C	T	A	A	C	T	C	C	C	T	T	T	G	G	G	G	C	G	A	T	T	T	G	A	A	A	C	C	C	G	T	A	G	A	C	A	C	T	T	C	G	G	C	G	A	A	T	C	A	G	G	A	C	T	C	C	G	G	T	C	C	C	G	C	T	G	A	A	G	A	C	C	G	G	A	G	G	G	G	A	T	A	C	C	C	A	G	G	A	A	T	A	G	G	NA	NA	G	G	C	T	G	A	A	G	A	A	A	G	A	A	C	C	C	T	A	G	T	C	G	G	G	G	A	A	T	C	A	C	T	C	C	T	T	G	C	C	A	G	C	C	G	G	NA	NA	A	A	C	C	A	G	G	A	A	G	C	T	A	G	A	G	G	G	A	A	G	G	T	C	T	C	G	T	A	G	G	G	C	T	C	C	C	C	T	T	C	T	G	G	G	G	C	T	T	G	G	G	NA	NA	G	G	C	T	A	T	C	C	G	A	T	T	A	A	T	A	T	A	A	C	G	A	G	G	T	C	G	G	C	T	A	G	G	T	G	G	G	G	C	T	C	C	T	T	A	G	C	C	G	G	A	A	T	C	A	C	G	A	C	T	G	A	C	T	G	G	C	C	G	A	T	T	NA	NA	G	C	G	A	A	A	NA	NA	G	A	A	G	A	A	T	T	C	T	C	C	G	G	T	T	G	A	A	C	G	T	G	A	C	C	C	T	G	G	C	C	A	G	C	C	C	C	G	G	C	T	T	G	G	G	T	C	A	G	C	T	G	A	C	G	C	A	C	C	A	A	T	T	NA	NA	A	C	G	G	G	A	G	G	G	G	G	G	T	C	G	G	C	C	A	G	G	G	C	T	G	A	T	C	C	C	A	A	C	C	A	A	T	C	T	G	T	C	C	T	C	G	C	T	A	C	A	G	G	T	G	G	C	C	C	T	A	G	T	C	G	A	G	A	C	G	T	T	T	T	NA	NA	T	C	A	C	G	T	C	C	T	G	T	C	T	C	C	A	A	G	T	T	A	A	C	C	NA	NA	T	C	G	A	T	G	A	A	C	T	C	C	C	T	C	C	T	C	T	T	A	G	T	C	G	A	T	C	T	C	C	C	G	A	G	C	C	C	T	T	G	A	A	T	G	A	T	C	C	C	A	A	NA	NA	G	G	A	A	A	A	A	G	T	G	A	G	T	C	T	C	G	A	C	A	T	C	A	A	T	C	C	T	C	T	G	T	NA	NA	C	C	G	G	G	G	T	T	A	A	T	T	A	A	T	C	A	G	C	C	G	G	G	G	A	G	G	A	A	G	A	G	C	C	T	C	T	C	T	T	C	C	T	T	A	C	A	A	T	C	T	A	C	C	G	G	T	C	NA	NA	C	T	C	C	C	C	G	G	C	T	A	A	C	C	A	T	T	C	NA	NA	NA	NA	T	C	T	C	T	T	G	G	C	C	A	G	A	A	C	T	G	G	C	A	A	A	A	G	T	C	A	G	A	G	C	C	T	T	G	T	G	A	T	C	G	C	T	T	G	A	T	A	A	C	T	G	C	C	C	C	NA	NA	A	C	C	T	C	C	G	T	A	G	C	C	G	G	G	A	A	C	G	A	C	C	G	A	A	A	T	T	A	G	G	G	G	A	G	A	T	T	G	G	G	C	T	G	G	G	C	T	A	A	G	G	C	T	C	T	A	C	T	T	A	G	C	T	A	G	A	G	T	C	C	C	C	T	G	A	G	A	G	G	A	G	NA	NA	G	G	C	C	C	T	A	C	G	A	G	T	G	A	T	C	A	A	G	A	A	C	T	C	A	C	T	C	G	A	G	A	G	G	C	G	T	C	A	C	T	G	G	A	A	A	A	G	G	A	G	G	G	G	G	A	C	T	T	C	G	T	C	C	G	G	G	A	A	G	T	C	T	C	G	G	C	A	G	G	C	C	G	G	A	T	C	C	G	G	G	A	G	C	G	G	C	G	G	G	G	G	G	G	G	G	T	C	C	C	A	C	G	G	C	A	T	C	NA	NA	A	C	G	T	A	C	T	T	A	A	C	T	G	G	C	T	A	A	G	C	C	T	C	T	C	C	C	C	G	G	C	A	G	G	C	T	G	G	T	C	T	T	T	G	G	T	T	T	T	A	C	T	A	A	A	T	T	C	C	C	A	G	T	C	G	G	C	C	A	A	G	A	A	G	G	T	T	T	A	A	C	T	T	G	T	T	A	G	G	A	A	A	T	C	T	T	C	T	T	C	T	T	C	G	G	A	C	G	C	C	C	C	T	C	G	G	G	A	G	A	G	A	G	G	A	A	C	G	A	A	T	C	G	G	T	T	T	C	C	C	C	T	A	A	G	A	G	A	NA	NA	C	A	A	G	T	C	T	A	T	C	G	G	T	G	C	T	T	T	T	T	T	C	C	T	A	G	NA	NA	A	A	C	C	C	C	A	A	G	T	A	C	A	G	C	C	G	A	A	T	C	C	T	C	A	G	G	G	T	C	T	C	NA	NA	G	A	A	T	G	A	T	A	NA	NA	T	C	A	G	C	A	C	T	A	A	A	T	G	A	C	T	C	T	C	T	G	G	C	C	C	T	C	C	G	G	A	G	A	A	NA	NA	A	G	G	G	A	A	A	A	T	T	T	T	C	C	NA	NA	T	T	A	A	G	G	G	G	G	G	G	G	A	A	T	C	C	C	C	C	NA	NA	T	T	NA	NA	C	T	NA	NA	G	G	A	A	G	G	C	G	A	G	T	C	A	G	A	A	G	G	C	T	T	T	T	T	G	A	T	C	C	C	C	G	C	T	A	A	T	C	G	G	NA	NA	A	C	G	A	C	A	G	A	T	T	T	G	T	C	G	G	T	C	G	G	A	A	C	C	T	T	T	C	T	C	C	T	G	A	C	T	C	C	A	T	T	T	NA	NA	C	T	T	C	G	A	C	A	T	A	C	C	G	G	C	C	G	A	A	G	C	C	T	C	A	G	T	T	T	G	C	C	A	G	C	C	G	A	C	T	C	C	C	C	T	T	T	C	C	C	T	T	C	G	A	A	G	A	C	T	T	C	A	G	T	C	A	G	A	A	T	C	T	T	A	G	G	A	A	T	A	A	G	G	G	G	T	C	G	A	C	C	G	G	C	A	C	C	A	G	C	T	C	C	A	G	G	G	C	A	G	G	G	A	T	G	NA	NA	A	A	T	C	A	T	C	C	T	T	C	T	NA	NA	C	C	T	C	G	G	G	G	G	C	A	G	T	T	G	A	A	G	C	C	A	G	T	C	C	C	C	G	T	T	NA	NA	C	A	C	C	C	T	T	T	T	G	C	C	A	G	A	G	C	A	G	A	C	C	C	T	G	G	T	C	G	G	C	C	G	C	C	T	C	T	A	A	A	A	C	A	T	C	T	T	G	G	A	G	C	C	T	T	C	C	G	G	C	T	A	G	C	T	C	A	C	C	T	C	C	C	G	A	C	C	A	G	G	G	NA	NA	T	T	A	A	T	T	T	G	C	T	A	A	T	C	T	G	G	C	C	T	C	T	T	C	G	G	G	A	A	A	A	G	A	A	C	T	G	C	A	G	A	A	G	G	C	C	G	A	T	T	A	G	T	C	T	T	NA	NA	G	T	G	G	T	T	G	A	C	G	T	T	C	T	G	G	G	A	A	G	A	G	G	G	C	T	T	C	G	G	C	C	T	G	A	G	G	A	A	A	G	A	C	T	T	C	T	T	G	G	C	C	A	A	G	G	C	C	T	T	C	C	C	C	T	T	C	C	T	T	C	C	A	G	G	G	T	T	T	A	A	A	C	C	G	G	G	G	G	G	G	G	G	G	G	G	A	A	A	G	G	G	G	G	T	T	G	G	T	C	NA	NA	NA	NA	C	C	G	C	C	C	A	A	T	C	C	C	T	T	T	T	T	T	T	C	G	G	C	C	A	A	A	A	T	T	A	A	T	T	C	C	A	A	A	A	G	G	T	C	A	G	C	T	G	A	C	C	T	C	A	G	C	C	G	G	A	G	C	T	G	G	G	T	C	T	A	T	T	T	C	C	T	T	C	C	G	G	G	G	G	G	A	A	T	T	T	T	G	G	C	C	C	C	T	T	G	G	G	G	C	C	A	A	A	A	C	G	C	C	C	C	T	T	T	T	T	T	T	T	A	A	C	C	G	A	A	A	A	A	T	T	NA	NA	C	A	C	T	T	C	G	G	G	A	A	T	T	T	A	G	NA	NA	C	C	A	C	A	G	A	G	G	G	T	T	C	C	G	G	G	G	A	A	T	T	T	T	C	C	C	C	A	A	T	T	C	C	G	G	G	G	A	A	T	T	G	G	C	C	C	C	G	G	C	C	A	A	A	A	T	T	C	C	C	C	C	C	T	T	A	A	C	C	A	A	C	C	G	G	T	T	G	G	C	C	T	T	T	T	G	G	T	T	C	C	T	T	A	A	A	A	C	C	G	G	A	A	C	C	A	A	C	C	T	T	T	T	A	A	T	T	A	A	C	C	A	A	T	T	T	T	A	A	C	C	G	G	A	A	G	G	G	G	A	A	G	G	A	A	G	G	C	C	G	G	A	A	C	C	C	C	G	G	A	A	G	G	C	C	T	T	A	A	T	T	G	G	C	C	C	C	G	G	A	A	A	A	T	T	G	G	T	T	G	G	G	G	C	C	G	G	C	C	C	C	C	C	G	G	T	T	T	T	C	C	T	T	A	A	G	G	T	T	T	T	G	G	G	G	C	C	C	C	A	A	G	G	G	G	T	T	G	G	T	T	A	A	C	C	G	G	G	G	G	G	A	A	C	C	T	T	C	C	G	G	T	T	A	A	T	T	C	C	A	A	T	T	T	T	C	C	G	G	A	A	G	G	A	A	C	C	C	C	A	A	A	A	A	A	G	G	G	G	A	A	A	A	T	T	A	A	C	C	G	G	A	A	G	G	A	A	C	C	G	G	G	G	C	C	G	G	A	A	A	A	C	C	A	A	G	G	A	A	C	C	C	C	A	A	A	A	A	A	G	G	G	G	T	T	T	T	G	G	T	T	C	C	C	C	G	G	A	A	C	C	T	T	C	C	T	T	G	G	G	G	A	A	T	T	G	G	G	G	A	A	T	T	C	C	A	A	G	G	T	T	A	A	T	T	C	C	T	T	T	T	C	C	T	T	A	A	G	G	G	G	T	T	A	A	C	C	C	C	G	G	T	T	A	A	T	T	C	C	G	G	T	T	T	T	C	C	A	A	G	G	T	T	G	G	G	G	C	C	C	C	G	G	A	A	C	C	A	A	G	G	T	T	A	A	A	A	T	T	G	G	T	T	G	G	A	A	G	G	C	C	T	T	G	G	C	C	C	C	G	G	T	T	C	C	C	C	C	C	G	G	C	C	G	G	C	C	T	T	C	C	A	A	T	T	G	G	C	C	C	C	C	C	C	C	A	A	C	C	A	A	C	C	C	C	T	T	T	T	T	T	T	T	T	T	T	T	G	G	G	G	C	C	C	C	G	G	C	C	G	G	G	G	T	T	T	T	C	C	A	A	C	C	T	T	A	A	A	A	G	G	G	G	G	G	G	G	C	C	A	A	A	A	A	A	A	A	G	G	A	A	C	C	C	C	C	C	T	T	T	T	G	G	G	G	T	T	T	T	T	T	G	G	G	G	C	C	A	A	A	A	C	C	A	A	A	A	C	C	C	C	G	G	T	T	C	C	T	T	T	T	C	C	C	C	T	T	A	A	G	G	G	G	T	T	C	C	C	C	C	C	G	G	G	G	T	T	T	T	T	T	G	G	G	G	T	T	A	A	C	C	T	T	G	G	C	C	C	C	C	C	A	A	C	C	T	T	G	G	G	G	C	C	C	C	A	A	C	C	T	T	G	G	C	C	G	G	C	C	C	C	G	G	T	T	C	C	A	A	A	A	G	G	C	C	A	A	C	C	G	G	C	C	C	C	A	A	G	G	C	C	G	G	T	T	A	A	C	C	G	G	T	T	G	G	G	G	G	G	A	A	C	C	T	T	T	T	C	C	A	A	C	C	T	T	C	C	G	G	G	G	C	C	T	T	G	G	A	A	T	T	G	G	T	T	G	G	A	A	C	C	G	G	G	G	G	G	T	T	C	C	A	A	A	A	C	C	A	A	T	T	T	T	G	G	C	C	A	A	A	A	T	T	G	G	A	A	A	A	G	G	T	T	G	G	G	G	T	T	A	A	T	T	T	T	C	C	A	A	A	A	A	A	C	C	C	C	G	G	C	C	G	G	G	G	C	C	A	A	G	G	G	G	C	C	A	A	G	G	C	C	C	C	C	C	C	C	G	G	T	T	T	T	G	G	A	A	G	G	G	G	A	A	C	C	G	G	C	C	A	A	T	T	C	C	G	G	C	C	A	A	T	T	G	G	T	T	T	T	A	A	C	C	C	C	A	A	A	A	G	G	G	G	T	T	T	T	G	G	A	A	A	A	C	C	A	A	A	A	T	T	C	C	G	G	A	A	G	G	G	G	T	T	G	G	C	C	A	A	A	A	T	T	G	G	C	C	A	A	A	A	G	G	A	A	C	C	T	T	T	T	C	C	G	G	G	G	T	T	G	G	C	C	T	T	T	T	C	C	C	C	T	T	G	G	T	T	G	G	C	C	G	G	A	A	C	C	A	A	G	G	C	C	C	C	T	T	A	A	C	C	T	T	C	C	A	A	G	G	G	G	A	A	A	A	C	C	C	C	G	G	G	G	T	T	C	C	T	T	T	T	A	A	A	A	C	C	C	C	G	G	A	A	T	T	C	C	T	T	A	A	C	C	A	A	G	G	A	A	A	A	T	T	T	T	G	G	A	A	C	C	C	C	T	T	C	C	T	T	A	A	T	T	G	G	A	A	G	G	G	G	T	T	A	A	A	A	T	T	A	A	G	G	A	A	T	T	A	A	A	A	A	A	G	G	T	T	T	T	A	A	A	A	NA	NA	C	C	A	A	C	C	C	C	C	C	C	C	C	C	C	C	G	G	G	G	C	C	T	T	G	G	T	T	G	G	T	T	C	C	T	T	T	T	A	A	T	T	G	G	A	A	T	T	T	T	G	G	A	A	G	G	T	T	A	A	G	G	C	C	G	G	T	T	T	T	A	A	T	T	A	A	G	G	G	G	T	T	C	C	T	T	C	C	G	G	G	G	A	A	C	C	T	T	T	T	C	C	G	G	A	A	A	A	T	T	A	A	T	T	G	G	C	C	C	C	A	A	A	A	A	G	G	G	G	G	T	T	G	G	A	A	A	A	T	T	T	T	T	T	C	C	G	G	G	G	T	T	G	G	T	T	A	A	A	A	G	G	T	T	C	C	T	T	C	C	T	T	C	C	T	T	T	T	C	C	C	C	T	T	A	A	T	T	G	G	T	T	A	A	C	C	T	T	T	T	G	G	C	C	G	G	T	T	T	T	C	C	G	G	C	C	C	C	G	G	C	C	G	G	G	G	G	G	T	T	G	G	A	A	A	A	C	C	T	T	A	A	G	G	A	A	C	C	C	C	A	A	C	C	A	A	C	C	T	T	C	C	C	C	A	A	A	A	A	A	C	C	G	G	A	A	G	G	G	G	T	T	G	G	G	G	C	C	A	A	T	T	G	G	A	A	G	G	T	T	C	C	C	C	G	G	C	C	C	C	A	A	A	A	G	G	T	T	A	A	T	T	T	T	A	A	C	C	T	T	A	A	C	C	T	T	T	T	A	A	C	C	T	T	A	A	C	C	A	A	G	G	G	G	C	C	T	T	G	G	C	C	A	A	A	A	T	T	T	T	A	A	T	T	T	T	T	T	T	T	G	G	G	G	G	G	G	G	A	A	C	C	A	A	G	G	G	G	A	A	C	C	G	G	C	C	A	A	G	G	A	A	G	G	G	G	G	G	G	G	A	A	C	C	G	G	C	C	T	T	C	C	G	G	A	A	T	T	T	T	C	C	T	T	T	T	G	G	T	T	C	C	C	C	A	A	G	G	C	C	G	G	A	A	G	G	C	C	T	T	T	T	C	C	G	G	A	A	T	T	C	C	C	C	G	G	T	T	T	T	C	C	T	T	T	T	C	C	T	T	A	A	T	T	A	A	T	T	A	A	T	T	T	T	G	G	G	G	A	A	A	A	T	T	C	C	A	A	A	A	A	A	C	C	G	G	A	A	A	A	G	G	A	A	A	A	A	A	T	T	G	G	A	A	C	C	A	A	C	C	A	A	G	G	T	T	C	C	G	G	G	G	C	C	T	T	A	A	A	A	G	G	C	C	C	C	A	A	G	G	G	G	T	T	G	G	T	T	G	G	G	G	C	C	G	G	T	T	A	A	A	A	A	A	G	G	G	G	G	G	T	T	A	A	A	A	C	C	C	C	T	T	A	A	C	C	C	C	G	G	T	T	T	T	G	G	C	C	G	G	A	A	A	A	A	A	A	A	C	C	C	C	T	T	A	A	A	A	C	C	T	T	C	C	G	G	C	C	A	A	A	A	T	T	T	T	G	G	C	C	T	T	C	C	A	A	A	A	T	T	T	T	C	C	G	G	A	A	G	G	C	C	A	A	A	A	C	C	A	A	T	T	T	T	T	T	G	G	C	C	A	A	A	A	G	G	T	T	C	C	C	C	G	G	G	G	C	C	T	T	A	A	T	T	A	A	A	A	G	G	G	G	C	C	C	C	A	A	T	T	A	A	G	G	A	A	C	C	T	T	C	C	A	A	G	G	G	G	C	C	NA	NA	C	C	T	T	G	G	A	A	C	C	G	G	G	G	A	A	C	C	G	G	G	G	G	G	C	C	A	A	G	G	G	G	G	G	A	A	C	C	A	A	T	T	G	G	C	C	G	G	T	T	C	C	T	T	C	C	C	C	T	T	T	T	G	G	C	C	T	T	A	A	G	G	C	C	G	G	G	G	G	G	C	C	A	A	T	T	T	T	G	G	G	G	C	C	C	C	C	C	C	C	C	C	C	C	A	A	T	T	C	C	A	A	T	T	T	T	A	A	C	C	T	T	A	A	C	C	C	C	T	T	C	C	C	C	C	C	A	A	C	C	C	C	T	C	G	G	T	T	T	T	A	A	T	T	A	A	T	T	C	C	G	G	C	C	G	G	T	T	C	C	A	A	G	G	C	C	C	C	G	G	G	G	A	A	T	T	A	A	C	C	C	C	T	T	G	G	C	C	T	T	G	G	A	A	C	C	T	T	T	T	G	G	A	A	A	A	T	T	T	T	G	G	G	G	T	T	G	G	C	C	T	T	A	A	C	C	G	G	T	T	T	T	G	G	A	A	C	C	G	G	A	A	C	C	C	C	C	C	C	C	T	T	G	G	C	C	A	A	C	C	G	G	A	A	G	G	G	G	G	G	T	T	G	G	G	G	A	A	G	G	G	G	C	C	T	T	T	T	G	G	C	C	T	T	C	C	G	G	A	A	C	C	A	A	G	G	G	G	A	A	T	T	T	T	T	T	G	G	T	T	G	G	C	C	C	C	T	T	C	C	G	G	T	T	A	A	C	C	C	C	T	T	C	C	A	A	G	G	T	T	T	T	T	T	G	G	G	G	C	C	C	C	T	T	T	T	G	G	T	T	A	A	C	C	A	A	A	A	T	T	T	T	G	G	G	G	G	G	T	T	A	A	C	C	A	A	T	T	G	G	G	G	A	A	C	C	T	T	T	T	T	T	G	G	T	T	C	C	C	C	T	T	C	C	T	T	C	C	C	C	G	G	C	C	A	A	T	T	G	G	A	A	G	G	G	G	A	A	G	G	G	G	G	G	T	T	A	A	G	G	T	T	T	T	C	C	G	G	A	A	G	G	A	A	G	G	C	C	G	G	G	G	G	G	A	A	C	C	C	C	C	C	G	G	C	C	T	T	G	G	T	A	A	A	A	A	C	C	G	G	A	A	T	T	C	C	A	A	C	C	A	A	T	T	C	C	T	T	A	A	T	T	A	A	C	C	G	G	C	C	A	A	A	A	C	C	A	A	T	T	G	G	G	G	A	A	G	G	A	A	T	T	NA	NA	C	C	C	C	A	A	G	G	C	C	C	C	T	T	G	G	C	C	C	C	A	A	A	A	C	C	C	C	G	G	A	A	A	A	T	T	C	C	A	A	C	C	C	C	A	A	G	G	T	T	A	A	T	T	G	G	G	G	A	A	T	T	T	T	NA	NA	C	C	A	A	C	C	T	T	C	C	A	A	T	T	G	G	C	C	A	A	C	C	A	A	T	T	G	G	G	G	G	G	A	A	A	A	C	C	G	G	C	C	A	A	G	G	C	C	T	T	G	G	T	T	T	T	C	C	C	C	C	C	T	T	G	G	T	T	A	A	T	T	G	G	G	G	T	T	T	T	A	A	T	T	A	A	A	A	G	G	A	A	A	A	A	A	T	T	C	C	G	G	C	C	A	A	G	G	C	C	C	C	T	T	G	G	T	T	A	A	G	G	G	G	C	C	T	T	T	T	A	A	A	A	T	T	G	G	T	T	A	A	G	G	G	G	T	T	C	C	C	C	T	T	G	G	G	G	G	G	C	C	C	C	C	C	T	T	G	G	C	C	C	C	C	C	C	C	C	C	A	A	A	A	G	G	G	G	C	C	A	A	A	A	G	G	A	A	T	T	A	A	G	G	A	A	A	A	A	A	A	A	G	G	C	C	G	G	T	T	G	G	T	T	T	T	G	G	T	T	A	A	C	C	A	A	C	C	T	T	A	A	C	C	G	G	T	T	T	T	C	C	A	A	G	G	T	T	C	C	G	G	G	G	C	C	C	C	T	T	G	G	A	A	C	C	T	T	G	G	T	T	T	T	T	T	T	T	T	T	C	C	A	A	C	C	T	T	T	T	C	C	C	C	T	T	C	C	A	A	A	A	T	T	C	C	T	T	A	A	C	C	G	G	G	G	A	A	T	T	A	A	C	C	A	A	G	G	C	C	T	T	A	A	T	T	A	A	T	T	A	A	G	G	C	C	C	C	G	G	A	A	T	T	A	A	G	G	T	T	A	A	G	G	T	T	A	A	T	T	A	A	A	A	A	A	C	C	G	G	G	G	C	C	G	G	G	G	G	G	G	G	A	A	C	C	C	C	G	G	G	G	T	T	T	T	G	G	C	C	T	T	C	C	G	G	C	C	G	G	C	C	A	A	G	G	C	C	C	C	G	G	T	T	C	C	C	C	A	A	G	G	A	A	G	G	G	G	A	A	A	A	G	G	T	T	C	C	A	A	A	A	C	C	T	T	C	C	G	G	C	C	G	G	A	A	G	G	G	G	G	G	G	G	T	T	C	C	A	A	A	A	G	G	A	A	G	G	A	A	C	C	A	A	A	A	G	G	T	T	C	C	T	T	G	G	C	C	C	C	T	T	T	T	A	A	T	T	T	T	G	G	G	G	A	A	C	C	A	A	A	A	A	A	C	C	G	G	C	C	G	G	T	T	C	C	T	T	C	C	T	T	T	T	C	C	C	C	A	A	C	C	G	G	C	C	G	G	A	A	C	C	T	T	G	G	C	C	C	C	G	G	G	G	C	C	C	C	C	C	G	G	A	A	C	C	C	C	C	C	T	T	G	G	C	C	G	G	T	T	T	T	A	A	G	G	C	C	C	C	C	C	A	A	G	G	A	A	G	G	G	G	T	T	C	C	A	A	C	C	G	G	C	C	T	T	C	C	G	G	G	G	A	A	A	A	C	C	T	T	G	G	A	A	C	C	G	G	A	A	A	A	C	C	G	G	A	A	G	G	G	G	C	C	A	A	C	C	A	A	A	A	C	C	T	T	G	G	A	A	G	G	G	G	C	C	T	T	C	C	G	G	A	A	A	A	T	T	G	G	C	C	G	G	G	G	T	T	C	C	T	T	A	A	A	A	G	G	G	G	G	G	A	A	G	G	T	T	C	C	C	C	G	G	T	T	T	T	C	C	T	T	G	G	C	C	C	C	A	A	T	T	G	G	T	T	G	G	C	C	T	T	C	C	T	T	A	A	C	C	T	T	T	T	G	G	A	A	A	A	T	T	C	C	T	T	A	A	G	G	C	C	A	A	T	T	A	A	G	G	C	C	A	A	G	G	A	A	G	G	T	T	C	C	C	C	A	A	C	C	T	T	A	A	G	G	T	T	G	G	C	C	C	C	A	A	A	A	C	C	G	G	C	C	A	A	T	T	A	A	T	T	A	A	C	C	G	G	A	A	T	T	A	A	C	C	T	T	A	A	C	C	T	T	C	C	T	T	G	G	G	G	T	T	C	C	G	G	A	A	A	A	T	T	G	G	T	T	T	T	C	C	G	G	C	C	T	T	T	T	C	C	G	G	T	T	C	C	A	A	G	G	T	T	G	G	A	A	G	G	C	C	G	G	T	T	G	G	G	G	C	C	C	C	A	A	A	A	G	G	C	C	A	A	A	A	G	G	C	C	C	C	T	T	G	G	C	C	C	C	G	G	G	G	G	G	T	T	G	G	C	C	C	C	T	T	G	G	C	C	G	G	A	A	G	G	G	G	T	T	C	C	T	T	T	T	C	C	C	C	C	C	C	C	G	G	C	C	C	C	C	C	G	G	A	A	A	A	C	C	G	G	T	T	G	G	C	C	G	G	G	G	A	A	T	T	G	G	A	A	C	C	A	A	A	A	G	G	C	C	G	G	T	T	C	C	C	C	C	C	A	A	A	A	C	C	A	A	A	A	A	A	A	A	G	G	C	C	A	A	A	A	A	A	G	G	A	A	T	T	T	T	A	A	G	G	A	A	A	A	G	G	C	C	A	A	C	C	A	A	T	T	C	C	T	T	G	G	T	T	G	G	C	C	G	G	C	C	T	T	A	A	G	G	T	T	C	C	T	T	T	T	C	C	G	G	C	C	A	A	T	T	A	A	G	G	C	C	T	T	T	T	A	G	T	T	G	G	G	G	T	T	G	G	C	C	C	C	G	G	G	G	A	A	G	G	G	G	C	C	A	A	G	G	A	A	C	C	G	G	C	C	A	A	T	T	G	G	G	G	A	A	G	G	A	A	T	T	G	G	T	T	A	A	T	T	A	A	G	G	C	C	A	A	C	C	T	T	T	T	C	C	T	T	T	T	T	T	C	C	G	G	G	G	A	A	C	C	T	T	G	G	T	T	C	C	C	C	G	G	C	C	G	G	T	T	G	G	T	T	C	C	T	T	C	C	A	A	G	G	T	T	T	T	T	T	C	C	A	A	G	G	T	T	C	C	A	A	G	G	G	G	A	A	C	C	C	C	T	T	A	A	C	C	T	T	C	C	T	T	C	C	G	G	G	G	C	C	G	G	G	G	G	G	C	C	T	T	C	C	T	T	T	T	G	G	C	C	T	T	C	C	T	T	A	A	G	G	T	T	C	C	T	T	T	T	G	G	G	G	T	T	G	G	T	T	A	A	T	T	A	A	T	T	T	T	C	C	T	T	T	T	T	T	C	C	C	C	C	C	G	G	T	T	T	T	G	G	G	G	T	T	C	C	A	A	A	A	G	G	C	C	C	C	C	C	G	G	G	G	T	T	A	A	T	T	T	T	A	A	T	T	G	G	T	T	G	G	G	G	G	G	T	T	C	C	C	C	T	T	G	G	A	A	T	T	G	G	T	T	A	A	C	C	A	A	G	G	A	A	G	G	C	C	C	C	C	C	G	G	C	C	T	T	T	T	G	G	C	C	G	G	G	G	G	G	C	C	A	A	C	C	C	C	G	G	A	A	C	C	C	C	G	G	T	T	G	G	A	A	G	G	C	C	G	G	C	C	G	G	A	A	A	A	G	G	C	C	A	A	C	C	A	A	C	C	C	C	T	T	G	G	C	C	T	T	C	C	G	G	T	T	G	G	A	A	T	T	A	A	T	T	G	G	C	C	A	A	G	G	T	T	C	C	T	T	G	G	T	T	T	T	A	A	A	A	A	A	A	A	T	T	T	T	A	A	C	C	C	C	A	A	G	G	G	G	A	A	G	G	C	C	C	C	G	G	G	G	G	G	A	A	A	A	C	C	T	T	C	C	T	T	G	G	G	G	T	T	G	G	A	A	C	C	C	C	A	A	G	G	C	C	C	C	T	T	A	A	A	A	T	T	C	C	T	T	C	C	T	T	G	G	A	A	A	A	C	C	G	G	T	T	C	C	G	G	C	C	C	C	T	T	G	G	A	A	C	C	G	G	C	C	G	G	C	C	C	C	G	G	T	T	T	T	C	C	T	T	A	A	C	C	T	T	A	A	T	T	A	A	G	G	A	A	C	C	C	C	T	T	G	G	T	T	C	C	G	G	G	G	T	T	T	T	A	A	G	G	A	A	C	C	T	T	T	T	G	G	G	G	C	C	A	A	A	A	A	A	C	C	T	T	T	T	A	A	T	T	G	G	T	T	A	A	G	G	A	A	T	T	C	C	C	C	C	C	G	G	A	A	A	A	G	G	A	A	C	C	T	T	A	A	A	A	G	G	G	G	G	G	G	G	T	T	G	G	T	T	G	G	G	G	G	G	A	A	T	T	A	A	C	C	G	G	C	C	C	C	C	C	C	C	T	T	T	T	A	A	C	C	G	G	G	G	G	G	G	G	G	G	T	T	A	A	C	C	G	G	T	T	C	C	A	A	T	T	A	A	G	G	A	A	G	G	T	T	A	A	C	C	A	A	C	C	C	C	C	C	C	C	C	C	G	G	A	A	C	C	T	T	T	T	T	T	A	A	G	G	G	G	T	T	A	A	C	C	A	A	T	T	C	C	NA	NA	T	T	G	G	G	G	A	A	G	G	A	A	A	A	C	C	G	G	T	T	A	A	C	C	T	T	G	G	T	T	T	T	G	G	C	C	C	C	C	C	T	T	A	A	T	T	G	G	G	G	A	A	G	G	A	A	T	T	G	G	C	C	G	G	C	C	T	T	A	A	T	T	G	G	A	A	A	A	G	G	A	A	G	G	A	A	T	T	C	C	G	G	T	T	G	G	A	A	T	T	A	A	A	A	G	G	A	A	G	G	G	G	A	A	T	T	C	C	A	A	A	A	G	G	T	T	A	A	T	T	T	T	G	G	C	C	C	C	C	C	T	T	T	T	T	T	A	A	T	T	G	G	T	T	C	C	G	G	G	G	A	A	A	A	C	C	G	G	T	T	C	C	A	A	C	C	C	C	A	A	A	A	G	G	G	G	C	C	G	G	G	G	T	T	T	T	A	A	C	C	C	C	T	T	A	A	G	G	C	C	A	A	A	A	T	T	G	G	T	T	A	A	A	A	T	T	T	T	G	G	T	T	A	A	C	C	A	A	C	C	G	G	A	A	T	T	A	A	A	A	A	A	C	C	G	G	A	A	C	C	C	C	C	C	T	T	T	T	T	T	G	G	A	A	T	T	A	A	C	C	C	C	C	C	C	C	T	T	G	G	C	C	G	G	A	A	A	A	C	C	C	C	C	C	A	A	A	A	C	C	A	A	C	C	A	A	T	T	G	G	G	G	G	G	A	A	A	A	T	T	T	T	G	G	G	G	A	A	C	C	T	T	C	C	C	C	A	A	G	G	G	G	A	A	A	A	C	C	C	C	A	A	C	C	A	A	T	T	C	C	C	C	G	G	A	A	C	C	G	G	C	C	T	T	G	G	C	C	G	G	C	C	C	C	C	C	A	A	T	T	C	C	G	G	T	T	T	T	T	T	G	G	G	G	T	T	C	C	A	A	A	A	A	A	A	A	T	T	T	T	T	T	A	A	A	A	G	G	G	G	G	G	T	T	C	C	A	A	T	T	C	C	T	T	G	G	G	G	C	C	A	A	G	G	T	T	A	A	G	G	G	G	T	T	C	C	T	T	T	T	A	A	T	T	A	A	T	T	C	C	C	C	C	C	T	T	C	C	G	G	C	C	T	T	G	G	A	A	T	T	G	G	T	T	T	T	G	G	A	A	T	T	G	G	T	T	C	C	C	C	A	A	G	G	G	G	G	G	A	A	C	C	C	C	A	A	T	T	C	C	A	A	G	G	A	A	G	G	C	C	T	T	T	T	G	G	C	C	T	T	G	G	T	T	A	A	A	A	G	G	A	A	T	T	G	G	G	G	A	A	C	C	A	A	T	T	T	T	C	C	G	G	C	C	C	C	G	G	C	C	A	A	T	T	C	C	C	C	C	C	A	A	C	C	G	G	G	G	A	A	C	C	T	T	T	T	A	A	G	G	A	A	G	G	T	T	A	A	T	T	G	G	A	A	A	A	A	A	T	T	T	T	T	T	C	C	G	G	T	T	G	G	A	A	A	A	A	A	T	T	C	C	T	T	C	C	C	C	T	T	T	T	T	T	A	A	A	A	C	C	C	C	A	A	G	G	T	T	A	A	C	C	T	T	T	T	G	G	T	T	G	G	G	G	G	G	T	T	A	A	A	A	G	G	T	T	G	G	A	A	G	G	A	A	G	G	A	A	A	A	T	T	C	C	T	T	G	G	C	C	T	T	C	C	G	G	T	T	A	A	T	T	T	T	G	G	A	A	A	A	A	A	T	T	G	G	T	T	C	C	C	C	T	T	C	C	C	C	G	G	C	C	C	C	A	A	C	C	G	G	C	C	C	C	C	C	NA	NA	C	C	C	C	C	C	C	C	A	A	T	T	A	A	T	T	C	C	T	T	C	C	T	T	A	A	A	A	A	A	A	A	C	C	A	A	C	C	C	C	T	T	C	C	G	G	A	A	G	G	A	A	G	G	T	T	G	G	G	G	A	A	C	C	A	A	C	C	T	T	C	C	G	G	T	T	T	T	C	C	T	T	A	A	A	A	A	A	T	T	A	A	T	T	A	A	A	A	G	G	G	G	C	C	G	G	G	G	C	C	C	C	A	A	A	A	A	A	G	G	G	G	C	C	G	G	A	A	T	T	T	T	C	C	C	C	C	C	T	T	T	T	G	G	A	A	T	T	C	C	C	C	G	G	G	G	A	A	A	A	C	C	G	G	G	G	A	A	G	G	A	A	C	C	A	A	A	A	C	C	T	T	G	G	T	T	A	A	G	G	G	G	G	G	G	G	A	A	G	G	C	C	T	T	G	G	A	A	C	C	C	C	G	G	C	C	G	G	C	C	A	A	T	T	C	C	G	G	C	C	A	A	T	T	T	T	G	G	C	C	G	G	A	A	A	A	T	T	C	C	A	A	G	G	T	T	C	C	A	A	G	G	T	T	T	T	A	A	C	C	G	G	G	G	T	T	A	A	T	T	A	A	G	G	A	A	G	G	G	G	G	G	G	G	A	A	T	T	G	G	C	C	C	C	A	A	C	C	A	A	T	T	T	T	G	G	T	T	A	A	A	A	T	T	T	T	G	G	G	G	A	A	C	C	A	A	G	G	T	T	C	C	G	G	A	A	C	C	G	G	A	A	A	A	G	G	G	G	C	C	C	C	G	G	T	T	C	C	C	C	G	G	G	G	C	C	C	C	G	G	C	C	A	A	G	G	T	T	G	G	A	A	T	T	G	G	G	G	A	A	A	A	G	G	G	G	C	C	T	T	C	C	T	T	C	C	C	C	G	G	T	T	G	G	A	A	C	C	A	A	C	C	G	G	A	A	G	G	T	T	A	A	G	G	T	T	G	G	A	A	G	G	A	A	G	G	A	A	A	A	A	A	T	T	C	C	G	G	T	T	A	A	G	G	T	T	A	A	T	T	C	C	A	A	G	G	A	A	T	T	G	G	A	A	A	A	G	G	G	G	A	A	A	A	C	C	A	A	C	C	G	G	C	C	C	C	G	G	C	C	C	C	C	C	T	T	A	A	C	C	G	G	C	C	C	C	G	G	G	G	C	C	C	C	C	C	A	A	G	G	A	A	C	C	T	T	T	T	C	C	G	G	C	C	A	A	T	T	G	G	G	G	T	T	G	G	G	G	G	G	T	T	C	C	A	A	T	T	A	A	G	G	A	A	A	A	C	C	A	A	G	G	C	C	T	T	A	A	T	T	C	C	G	G	G	G	T	T	A	A	G	G	T	T	G	G	T	T	A	A	G	G	C	C	G	G	A	A	C	C	T	T	C	C	T	T	T	T	G	G	A	A	A	A	T	T	G	G	G	G	A	A	G	G	T	T	A	A	C	C	G	G	C	C	A	A	A	A	G	G	C	C	C	C	T	T	G	G	T	T	A	A	G	G	C	C	G	G	A	A	G	G	T	T	C	C	G	G	A	A	C	C	G	G	T	T	T	T	G	G	G	G	T	T	G	G	T	T	T	T	G	G	T	T	C	C	T	T	A	A	G	G	T	T	C	C	G	G	G	G	G	G	C	C	G	G	G	G	C	C	T	T	A	A	G	G	G	G	C	C	A	A	A	A	T	T	T	T	T	T	T	T	G	G	G	G	T	T	T	T	A	A	C	C	C	C	C	C	G	G	G	G	T	T	C	C	G	G	C	C	G	G	C	C	C	C	C	C	C	C	A	A	T	T	T	T	A	A	T	T	T	T	C	C	T	T	C	C	T	T	G	G	C	C	C	C	A	A	C	C	A	A	A	A	G	G	A	A	A	A	G	G	G	G	C	C	T	T	G	G	C	C	T	T	C	C	G	G	A	A	A	A	T	T	T	T	G	G	T	T	C	C	T	T	A	A	G	G	G	G	G	G	G	G	T	T	G	G	G	G	C	C	G	G	T	T	A	A	G	G	A	A	C	C	T	T	A	A	C	C	C	C	A	A	C	C	C	C	A	A	G	G	A	A	A	A	G	G	C	C	C	C	G	G	T	T	C	C	G	G	C	C	C	C	G	G	C	C	C	C	T	T	T	T	C	C	G	G	T	T	A	A	T	T	C	C	A	A	G	G	A	A	A	A	T	T	C	C	G	G	T	T	G	G	C	C	C	C	A	A	T	T	A	A	G	G	C	C	C	C	C	C	T	T	C	C	C	C	C	C	A	A	G	G	T	T	C	C	C	C	T	T	G	G	C	C	A	A	G	G	G	G	G	G	T	T	T	T	C	C	C	C	A	A	C	C	C	C	A	A	T	T	T	T	T	T	A	A	C	C	C	C	G	G	G	G	A	A	C	C	T	T	C	C	G	G	A	A	T	T	G	G	C	C	G	G	C	C	G	G	C	C	T	T	G	G	C	C	A	A	A	A	A	A	G	G	A	A	G	G	C	C	C	C	T	T	C	C	G	G	A	A	C	C	G	G	A	A	C	C	C	C	T	T	A	A	G	G	G	G	T	T	C	C	C	C	A	A	A	A	T	T	C	C	T	T	G	G	T	T	T	T	T	T	T	T	T	T	C	C	G	G	G	G	G	G	T	T	C	C	C	C	T	T	G	G	T	T	A	A	G	G	G	G	G	G	T	T	A	A	T	T	G	G	G	G	C	C	G	G	T	T	C	C	C	C	C	C	G	G	A	A	A	A	A	A	A	A	C	C	C	C	G	G	C	C	G	G	C	C	T	T	C	C	T	T	A	A	A	A	T	T	C	C	A	A	T	T	C	C	A	A	T	T	A	A	G	G	C	C	T	T	C	C	A	A	A	A	A	A	G	G	G	G	A	A	A	A	G	G	C	C	A	A	G	G	A	A	G	G	G	G	A	A	A	A	C	C	G	G	A	A	C	C	A	A	C	C	T	T	G	G	T	T	G	G	C	C	T	T	C	C	G	G	A	A	G	G	A	A	G	G	A	A	A	A	G	G	T	T	C	C	C	C	G	G	G	G	A	A	A	A	G	G	C	C	G	G	G	G	C	C	A	A	C	C	G	G	A	A	C	C	C	C	G	G	A	A	T	T	C	C	C	C	C	C	T	T	C	C	C	C	G	G	C	C	C	C	G	G	T	T	A	A	A	A	C	C	T	T	G	G	C	C	A	A	A	A	C	C	C	C	A	A	T	T	T	T	A	A	T	T	A	A	C	C	G	G	G	G	T	T	A	A	G	G	C	C	C	C	A	A	C	C	C	C	C	C	G	G	A	A	A	A	T	T	T	T	C	C	C	C	T	T	A	A	T	T	A	A	C	C	A	A	T	T	C	C	T	T	G	G	C	C	G	G	A	A	T	T	A	A	A	A	A	A	T	T	G	G	A	A	A	A	A	A	T	T	C	C	C	C	C	C	T	T	C	C	T	T	C	C	T	T	G	G	G	G	G	G	T	T	G	G	T	T	G	G	C	C	C	C	A	A	T	T	A	A	G	G	C	C	C	C	C	C	G	G	G	G	C	C	G	G	A	A	G	G	C	C	C	C	C	C	C	C	C	C	G	A	C	C	C	C	G	G	G	G	T	C	T	T	C	C	T	T	G	G	C	C	C	C	A	A	C	C	T	T	A	A	T	T	A	A	G	G	C	C	C	C	G	G	C	C	A	A	G	G	A	A	G	G	T	T	A	A	A	A	G	G	T	T	T	T	G	G	G	G	A	A	C	C	G	G	C	C	G	G	T	T	G	G	C	C	T	T	A	A	A	A	C	C	C	C	A	A	G	G	A	A	T	T	T	T	C	C	G	G	G	G	C	C	NA	NA	C	C	T	T	G	G	A	A	G	G	T	T	G	G	T	T	A	A	A	A	G	G	T	T	G	G	A	A	T	T	T	T	C	C	T	T	T	T	T	T	A	A	G	G	T	T	G	G	C	C	G	G	A	A	C	C	G	G	A	A	T	T	C	C	C	C	G	G	A	A	T	T	C	C	T	T	C	C	T	T	C	C	G	G	C	C	C	C	C	C	C	C	G	G	T	T	C	C	A	A	C	C	C	C	G	G	G	G	G	G	T	T	C	C	G	G	T	T	C	C	G	G	C	C	G	G	C	C	C	C	G	G	G	G	C	C	A	A	G	G	G	G	C	C	A	A	T	T	G	G	A	A	C	C	G	G	T	T	G	G	A	A	A	A	C	C	G	G	G	G	A	A	T	T	C	C	G	G	T	T	G	A	G	G	C	C	T	T	C	C	G	G	C	C	G	G	C	C	T	T	C	C	T	T	C	C	A	A	C	C	G	G	C	C	T	T	G	G	T	T	G	G	G	G	G	G	T	T	C	C	G	G	A	A	A	A	C	C	G	G	T	T	T	T	C	C	A	A	C	C	A	A	T	T	T	T	C	C	C	C	A	A	T	T	T	T	T	T	A	A	G	G	C	C	T	T	C	C	G	G	T	T	C	C	A	A	T	T	T	T	G	G	T	T	G	G	G	G	T	T	G	G	G	G	G	G	T	T	A	A	A	A	A	A	T	T	G	G	G	G	G	G	T	T	G	G	A	A	NA	NA	A	A	C	C	G	G	G	G	G	G	C	C	G	G	C	C	A	A	C	C	C	C	T	T	T	T	A	A	A	A	T	T	C	C	T	T	C	C	G	G	T	T	A	A	G	G	A	A	T	T	A	A	A	A	G	G	G	G	G	G	A	A	G	G	C	C	T	T	G	G	G	G	T	T	A	A	C	C	G	G	T	T	C	C	A	A	A	A	C	C	C	C	G	G	C	C	G	G	C	C	A	A	A	A	C	C	C	C	A	A	T	T	T	T	A	A	A	A	C	C	T	T	T	T	C	C	C	C	G	G	C	C	C	C	G	G	C	C	G	G	C	C	G	G	C	C	G	G	G	G	G	G	C	C	G	G	C	C	C	C	A	A	G	G	A	A	A	A	C	C	T	T	A	A	G	G	G	G	C	C	G	G	G	T	T	T	C	C	T	T	G	G	T	T	T	T	T	T	C	C	A	A	A	A	G	G	C	C	T	T	G	G	T	T	G	G	C	C	G	G	G	G	T	T	T	T	T	T	A	A	G	G	C	C	C	C	T	T	A	A	G	G	T	T	G	G	T	T	C	C	G	G	A	A	T	T	G	G	C	C	G	G	G	G	A	A	A	A	C	C	G	G	T	T	G	G	C	C	G	G	T	T	C	C	G	G	C	C	A	A	T	T	C	C	T	T	A	A	T	T	A	A	C	C	C	C	A	A	G	G	G	G	G	G	G	G	A	A	A	A	G	G	A	A	T	T	A	A	G	G	A	A	A	A	A	A	C	C	A	A	T	T	A	A	T	T	C	C	A	A	T	T	A	A	A	A	A	A	G	G	A	A	C	C	A	A	T	T	C	C	T	T	C	C	G	G	T	T	T	T	G	G	G	G	A	A	C	C	C	C	A	A	G	G	T	T	C	C	G	G	T	T	G	G	T	T	T	A	C	C	T	T	C	C	C	C	G	G	A	A	G	G	A	A	A	A	C	C	T	T	G	G	C	C	T	T	C	C	T	T	A	A	A	A	T	T	A	A	G	G	G	G	C	C	G	G	A	A	C	C	A	A	C	C	T	T	G	G	T	T	A	A	T	T	C	C	C	C	T	T	T	T	A	A	T	T	C	C	T	T	C	C	C	C	G	G	C	C	C	C	T	T	A	A	T	T	G	G	G	G	C	C	T	T	A	A	C	C	A	A	G	G	A	A	T	T	A	A	A	A	T	T	A	A	C	C	A	A	T	T	A	A	C	C	G	G	C	C	T	T	A	A	G	G	G	G	G	G	A	A	T	T	C	C	A	A	T	T	A	A	T	T	T	T	A	A	T	T	T	T	T	T	A	A	T	T	C	C	C	C	T	T	C	C	A	A	C	C	G	G	A	A	G	G	A	A	G	G	G	G	C	C	A	A	G	G	T	T	G	G	G	G	G	G	A	A	G	G	G	G	C	C	C	C	C	C	C	C	A	A	A	A	A	A	T	T	G	G	G	G	T	T	T	T	G	G	G	G	G	G	A	A	C	C	C	C	T	T	A	A	T	T	G	G	G	G	T	T	T	T	A	A	A	A	T	T	G	G	G	G	T	T	C	C	C	C	C	C	T	T	G	G	C	C	A	A	C	C	C	C	C	C	C	C	T	T	G	G	A	A	T	T	C	C	A	A	T	T	T	T	T	T	T	T	G	G	G	G	C	C	G	G	C	C	G	G	C	C	T	T	C	C	A	A	T	T	A	A	A	A	A	A	G	G	A	A	T	T	C	C	T	T	A	A	C	C	G	G	NA	NA	C	C	G	G	T	T	G	G	T	T	C	C	T	T	T	T	T	T	T	T	A	A	G	G	C	C	C	C	A	A	T	T	G	G	G	G	C	C	G	G	C	C	A	A	T	T	G	G	A	A	C	C	T	T	G	G	C	C	G	G	A	A	G	G	G	G	C	C	A	A	T	T	A	A	C	C	G	G	T	T	G	G	G	G	A	A	G	G	C	C	A	A	C	C	A	A	G	G	T	T	G	G	G	G	A	A	T	T	T	T	G	G	C	C	C	C	A	A	C	C	C	C	C	C	T	T	G	G	G	G	NA	NA	C	C	G	G	G	G	G	G	C	C	T	T	C	C	G	G	G	G	A	A	A	A	C	C	G	G	A	A	C	C	G	G	T	T	C	C	G	G	G	G	G	G	G	G	A	A	C	C	A	A	G	G	C	C	G	G	T	T	A	A	C	C	A	A	T	T	A	A	C	C	G	G	G	G	T	T	G	G	T	T	C	C	T	T	A	A	C	C	A	A	C	C	C	C	A	A	G	G	C	C	T	T	G	G	G	G	G	G	C	C	C	C	A	A	A	A	C	C	C	C	G	G	A	A	C	C	G	G	G	G	A	A	T	T	G	G	A	A	G	G	C	C	C	C	A	A	T	T	T	T	T	T	A	A	T	T	G	G	T	T	A	A	G	G	A	A	A	A	A	A	T	T	A	A	G	G	C	C	G	G	G	A	A	A	G	G	G	G	C	C	T	T	G	G	C	C	C	C	T	T	G	G	C	C	C	C	T	T	G	G	C	C	C	C	A	A	C	C	C	C	G	G	C	C	T	T	A	A	G	G	A	A	C	C	G	G	C	C	T	T	A	A	G	G	A	A	A	A	C	C	T	T	C	C	C	C	A	A	G	G	G	G	C	C	C	C	G	G	C	C	G	G	T	T	C	C	A	A	C	C	A	A	C	C	A	A	G	G	C	C	NA	NA	G	G	T	T	C	C	T	T	T	T	G	G	T	T	T	T	T	T	G	G	A	A	C	C	T	T	G	G	G	G	G	G	A	A	C	C	T	T	G	G	G	G	C	C	G	G	A	A	T	T	A	A	T	T	G	G	C	C	A	A	C	C	T	T	T	T	G	G	C	C	T	T	T	T	C	C	C	C	C	C	A	A	A	A	A	A	T	T	G	G	T	T	C	C	T	T	A	A	G	G	A	A	A	A	T	T	A	A	A	A	A	A	G	G	T	T	T	T	G	G	T	T	C	C	C	C	T	T	C	C	C	C	G	G	G	G	T	T	G	G	C	C	C	C	G	G	C	C	A	A	G	G	C	C	C	C	G	G	A	A	C	C	G	G	C	C	G	G	G	G	C	C	C	C	C	C	C	C	NA	NA	G	G	C	C	T	T	G	G	A	A	A	A	A	A	T	T	G	G	C	C	T	T	A	A	T	T	C	C	C	C	G	G	T	T	C	C	T	T	T	T	NA	NA	G	G	A	A	G	G	C	C	G	G	G	G	T	T	A	A	A	A	G	G	T	T	T	T	C	C	C	C	C	C	A	A	G	G	T	T	C	C	C	C	C	C	T	T	C	C	T	T	A	A	G	G	T	T	T	T	C	C	G	G	T	T	A	A	C	C	A	A	G	G	G	G	A	A	C	C	C	C	T	T	T	T	C	C	T	T	A	A	G	G	C	C	C	C	C	C	C	C	C	C	T	T	C	C	C	C	A	A	A	A	T	T	G	G	A	A	G	G	G	G	C	C	G	G	G	G	C	C	G	G	T	T	A	A	C	C	A	A	A	A	T	T	C	C	C	C	G	G	C	C	A	A	A	A	C	C	G	G	T	T	G	G	T	T	A	A	C	C	A	A	C	C	C	C	C	C	G	G	G	G	C	C	T	T	G	G	C	C	G	G	T	T	T	T	T	T	G	G	A	A	C	C	A	A	G	G	T	T	A	A	T	T	A	A	T	T	G	G	T	T	A	A	A	A	A	A	G	G	T	T	C	T	A	A	A	A	A	A	A	A	A	A	C	C	C	C	T	T	NA	NA	A	A	A	A	A	A	C	C	A	A	A	A	G	G	A	A	G	G	A	A	C	C	G	G	A	A	A	A	G	G	T	T	A	A	T	T	G	G	T	T	C	C	A	A	G	G	C	C	A	A	G	G	C	C	G	G	T	T	T	T	G	G	C	C	C	C	G	G	A	A	G	G	T	T	G	G	G	G	G	G	T	T	T	T	G	G	G	G	T	C	G	G	C	C	C	C	G	G	A	A	A	A	G	G	G	G	G	G	G	G	T	T	A	A	T	T	A	A	T	T	A	A	C	C	A	A	T	T	T	T	G	G	T	T	A	A	C	C	G	G	G	A	A	A	T	T	A	A	G	G	C	C	T	T	T	T	T	T	A	A	G	G	T	T	A	A	C	C	T	T	A	A	T	T	G	G	G	G	A	A	G	G	C	C	C	C	G	G	T	T	C	C	A	A	A	A	A	A	A	A	T	T	G	G	A	A	NA	NA	A	A	A	A	G	G	G	G	C	C	G	G	T	T	T	T	C	C	A	A	G	G	C	C	G	G	G	G	G	G	C	C	A	A	C	C	C	C	A	A	C	C	G	G	G	G	G	G	T	T	G	G	T	T	G	G	G	G	T	T	G	G	G	G	G	G	C	C	A	A	T	T	A	A	A	A	A	A	A	A	C	C	A	A	G	G	G	G	T	T	A	A	A	A	C	C	C	C	T	T	A	A	A	A	C	C	T	T	T	T	G	G	A	A	G	G	C	C	C	C	A	A	T	T	C	C	C	C	T	T	C	C	T	T	T	T	T	T	T	T	A	A	C	C	C	C	C	C	C	C	A	A	G	G	C	C	C	C	G	G	T	T	T	T	A	A	T	T	C	C	G	G	A	A	G	G	C	C	T	T	T	T	T	T	C	C	C	C	G	G	T	T	T	T	T	T	T	T	T	T	C	C	T	T	A	A	T	T	C	C	A	A	C	C	C	C	G	G	C	C	A	A	G	G	G	G	C	C	T	T	A	A	A	A	A	A	T	T	A	A	C	C	G	G	T	T	A	A	T	T	G	G	G	G	G	G	C	C	T	T	G	G	G	G	A	A	G	G	A	A	C	C	G	G	G	G	C	C	A	A	T	T	A	A	G	G	T	T	C	C	T	T	A	A	C	C	G	G	C	C	T	T	T	T	A	A	A	G	C	C	A	A	C	C	C	C	G	G	C	C	C	C	G	G	C	C	G	G	A	A	T	T	A	A	C	C	G	G	C	C	A	A	C	C	C	C	A	A	C	C	T	T	T	T	T	T	T	T	T	T	T	T	G	G	A	A	C	C	G	G	A	A	C	G	G	G	G	G	G	G	A	A	T	T	G	G	T	T	T	T	T	T	C	C	G	G	A	A	A	A	T	T	C	C	A	A	T	T	A	A	T	T	G	G	C	C	C	C	T	T	C	C	A	A	A	A	T	T	A	A	G	G	G	G	G	G	T	T	A	A	A	A	G	G	A	A	C	C	A	A	C	C	G	G	G	G	G	G	T	T	G	G	C	C	T	T	G	G	A	A	T	T	G	G	T	T	T	T	T	T	G	G	G	G	A	A	C	C	A	A	C	C	G	G	A	A	T	T	C	C	A	A	A	A	G	G	G	G	T	T	C	C	NA	NA	A	A	A	A	C	C	A	A	A	A	C	C	NA	NA	T	C	C	C	C	C	C	C	T	T	T	T	C	C	T	T	G	G	C	C	A	A	T	T	C	C	T	T	C	C	A	A	G	G	G	G	T	T	G	G	A	A	A	A	A	A	C	C	C	C	T	T	G	G	C	C	G	G	T	T	T	T	C	C	G	G	A	A	A	A	G	G	C	C	C	C	A	A	G	G	G	G	C	C	A	A	G	G	C	C	T	T	T	T	A	A	A	A	G	G	T	T	G	G	T	T	G	G	C	C	G	G	T	T	C	C	C	C	G	G	G	G	C	C	G	G	G	G	G	G	G	G	A	A	T	T	C	C	G	G	G	G	T	T	T	T	G	G	C	C	A	A	G	G	A	A	T	T	T	T	C	C	G	G	A	C	C	C	T	T	C	C	G	G	C	C	A	A	G	G	A	A	G	G	G	G	A	A	C	C	T	T	T	T	C	C	A	A	A	A	C	C	A	A	A	A	T	T	T	T	G	G	G	G	T	T	T	T	A	A	T	T	T	T	T	T	A	A	T	T	G	G	T	T	C	C	A	A	T	T	T	T	T	T	T	T	C	C	G	G	C	C	T	T	T	T	C	C	A	A	C	C	C	C	G	G	C	C	A	A	G	G	T	T	G	G	T	T	G	G	G	G	C	C	C	C	C	C	C	C	G	G	T	T	G	G	G	G	A	A	C	C	C	C	T	T	T	T	G	G	A	A	C	C	T	T	C	C	C	C	A	A	G	G	C	C	T	T	T	T	T	T	C	C	C	C	C	C	T	T	C	C	T	T	G	G	G	G	A	A	C	C	G	G	T	T	C	C	C	C	T	T	T	T	A	A	T	T	T	T	G	G	G	G	G	G	G	G	C	C	G	G	G	G	C	C	G	G	T	T	T	T	T	T	C	C	C	C	C	C	C	C	A	A	A	A	T	T	A	A	A	A	T	T	A	A	A	A	A	A	A	A	C	C	T	T	A	A	T	T	G	G	G	G	A	A	A	A	T	T	A	A	T	T	G	G	G	G	G	G	G	G	C	C	C	C	G	G	T	T	C	C	T	T	G	G	A	A	C	C	G	G	A	A	G	G	A	A	C	C	C	C	A	A	C	C	G	G	A	A	C	C	G	G	T	T	G	G	C	C	T	T	G	G	C	C	C	C	A	A	C	C	C	C	C	C	G	G	A	A	T	T	A	A	G	G	A	A	G	G	T	T	G	G	A	A	G	G	T	T	A	A	C	C	C	C	G	G	T	T	C	C	A	A	G	G	C	C	C	C	C	C	C	C	C	C	T	T	T	T	T	T	A	A	G	G	NA	NA	C	C	C	C	A	A	T	T	C	C	G	G	A	A	A	A	G	A	T	T	A	A	G	G	T	T	C	C	T	T	G	G	A	A	C	C	G	G	G	G	G	A	C	C	T	T	G	G	C	C	A	A	A	A	G	G	T	T	A	A	C	C	T	T	G	G	T	T	A	A	C	C	G	G	A	A	T	T	T	T	C	C	G	G	G	A	G	G	C	C	T	T	A	A	C	C	A	A	A	A	G	G	T	T	C	C	C	C	G	G	C	C	C	C	G	G	A	A	G	G	G	G	C	C	C	C	A	A	T	T	C	C	T	T	A	A	C	C	A	A	T	T	G	G	T	T	C	C	C	C	G	G	G	G	A	A	T	T	A	A	C	C	G	G	G	G	G	G	C	C	T	T	G	G	G	G	T	T	T	T	T	T	C	C	C	C	T	T	A	A	A	A	C	C	A	A	T	T	T	T	A	A	G	G	G	G	G	G	C	C	G	G	C	C	A	A	C	C	C	C	C	C	G	G	C	C	A	A	T	T	G	G	G	G	G	G	C	C	A	A	A	A	G	G	G	G	G	G	C	C	T	T	G	G	G	G	C	C	C	C	T	T	C	C	T	T	T	T	G	G	G	G	T	T	A	A	C	C	C	C	A	A	T	T	G	G	T	T	G	G	G	G	A	A	C	C	A	A	T	T	A	A	T	T	C	C	C	C	A	A	G	G	G	G	G	G	C	C	T	T	C	C	G	G	T	T	T	T	G	G	G	G	A	A	T	T	G	G	T	T	G	G	A	A	T	T	T	T	T	T	G	G	A	A	A	A	A	A	T	T	C	C	A	A	G	G	A	A	C	C	C	C	A	A	G	G	G	G	G	G	G	G	A	A	A	A	C	C	C	C	T	T	C	C	T	T	G	G	T	T	T	T	C	C	A	A	T	T	G	G	T	T	C	C	G	G	A	A	NA	NA	A	A	G	G	G	G	C	C	C	C	G	G	G	G	T	T	A	A	G	G	G	G	C	C	C	C	T	T	C	C	T	T	C	C	A	A	A	A	C	C	C	C	C	C	T	T	T	T	G	G	C	C	G	G	C	C	C	C	T	T	G	G	T	T	T	T	A	A	A	A	A	A	T	T	G	G	C	C	T	T	T	T	C	C	C	C	G	G	A	A	A	A	C	C	G	G	T	T	A	A	G	G	T	T	A	A	T	T	G	G	C	C	T	T	T	T	C	C	C	C	G	G	G	G	T	T	C	C	G	G	T	T	G	G	T	T	G	G	C	C	T	T	T	T	A	A	G	G	C	C	G	G	C	C	G	G	T	T	C	C	T	T	G	G	A	A	G	A	A	A	G	G	C	C	T	T	G	G	G	G	G	G	G	G	A	A	C	C	T	T	C	C	A	A	T	T	T	T	A	A	G	G	T	T	A	A	A	A	C	C	G	G	A	A	C	C	G	G	G	G	C	C	A	A	A	A	G	G	G	G	T	T	A	A	C	C	T	T	G	G	T	T	C	C	G	G	G	G	C	C	C	C	T	T	G	G	T	T	C	C	G	G	C	C	C	C	C	C	C	C	A	A	G	G	T	T	C	C	G	G	C	C	C	C	A	A	A	A	C	C	T	T	G	G	A	A	T	T	T	T	A	A	T	T	T	T	C	C	T	A	C	C	T	T	C	C	A	A	T	T	A	A	C	C	G	G	C	C	C	C	C	C	A	A	A	A	A	A	C	C	T	T	A	A	A	A	G	G	T	T	C	C	C	C	C	C	A	A	T	T	G	G	C	C	G	G	G	G	C	C	G	G	A	A	T	T	T	T	G	G	G	G	C	C	G	G	T	T	T	T	G	G	C	C	T	T	G	G	G	G	C	C	G	G	T	T	G	G	A	A	C	C	C	C	C	C	A	A	C	C	C	C	A	A	C	C	T	T	C	C	C	C	G	G	A	A	C	C	G	G	G	G	T	T	G	G	A	A	T	T	A	A	C	C	G	G	T	T	C	C	G	G	G	G	G	G	A	A	G	G	A	A	G	G	G	G	C	C	T	T	G	G	NA	NA	T	T	C	C	G	G	T	T	G	G	C	C	G	G	T	T	C	C	C	C	A	A	T	T	A	A	T	T	C	C	G	G	A	A	G	G	T	T	T	T	G	G	T	T	T	T	G	G	G	G	T	T	G	G	A	A	G	G	C	C	A	A	A	A	A	A	C	C	G	G	A	A	C	C	T	T	G	G	G	G	G	G	G	G	C	C	G	G	T	T	T	C	G	G	A	A	G	G	C	C	G	G	C	C	T	T	C	C	C	C	A	A	A	A	C	C	G	G	C	C	C	C	G	G	G	G	T	T	T	T	C	C	A	A	C	C	C	C	C	C	G	G	A	A	T	T	C	C	A	A	G	G	A	A	G	G	C	C	T	T	A	A	T	T	G	G	T	T	T	T	C	C	A	A	G	G	T	T	G	G	T	T	C	C	C	C	C	C	C	C	T	T	C	C	T	T	C	C	T	T	G	G	C	C	C	C	A	A	C	C	C	C	A	A	C	C	C	C	C	C	T	T	C	C	T	T	A	A	G	G	C	C	T	T	G	G	T	T	T	T	T	T	G	G	G	G	G	G	G	G	T	T	C	C	T	T	T	T	T	T	T	T	G	G	C	C	A	A	T	T	C	C	G	G	T	T	T	T	A	A	A	A	C	C	C	C	C	C	C	C	C	C	T	T	T	T	C	C	C	C	A	A	G	G	T	T	C	C	A	A	G	G	C	C	T	T	C	C	A	A	A	A	G	G	A	A	C	C	A	A	A	A	G	G	T	T	C	C	T	T	G	G	G	G	G	G	G	G	G	G	T	T	G	G	G	G	A	A	G	G	C	C	G	G	A	A	A	A	G	G	G	G	G	G	G	G	A	A	G	G	T	T	A	A	T	T	T	T	T	T	A	A	T	T	A	A	G	G	T	T	T	T	A	A	T	T	G	G	C	C	A	A	G	G	C	C	C	C	C	C	G	G	C	C	A	A	C	C	T	T	G	G	G	G	G	G	A	A	A	A	T	T	C	C	C	C	G	G	G	G	T	T	A	A	G	G	T	T	C	C	A	A	C	C	C	C	G	G	G	G	C	C	A	A	T	T	NA	NA	A	A	A	A	A	A	C	C	A	A	C	C	C	C	A	A	G	G	T	T	G	G	G	G	G	G	G	G	C	C	G	G	G	G	G	G	C	C	C	C	G	G	T	T	G	G	G	G	G	G	C	C	G	G	G	G	G	G	C	C	C	C	A	A	T	T	A	A	G	G	G	G	NA	NA	G	G	A	A	G	G	C	C	A	A	A	A	C	C	T	T	G	G	T	T	G	G	A	A	C	C	T	T	T	T	A	A	C	C	C	C	G	G	G	G	T	T	A	A	C	C	A	A	A	A	T	T	G	G	T	T	C	C	A	A	A	A	G	G	A	A	C	C	T	T	C	C	C	C	T	T	A	A	C	C	G	G	G	G	C	C	T	T	T	T	T	T	C	C	G	G	T	T	C	C	A	A	G	G	T	T	T	T	G	G	G	G	A	A	C	C	T	T	T	T	A	A	G	G	C	C	C	C	C	C	T	T	C	C	G	G	A	A	G	G	T	T	G	G	G	G	T	T	T	T	T	T	G	G	A	A	C	C	A	A	T	T	G	G	A	A	C	C	NA	NA	T	T	A	A	T	T	A	A	T	T	A	A	A	A	A	A	C	C	T	T	C	C	T	T	T	T	A	A	A	A	C	C	C	C	G	G	G	G	C	C	T	T	G	G	G	G	A	A	C	C	T	T	G	G	T	T	C	C	T	T	C	C	A	A	G	G	G	G	A	A	A	A	C	C	T	T	C	C	G	G	C	C	G	G	C	C	A	A	C	C	A	A	G	G	T	T	C	C	T	T	A	A	G	G	A	A	C	C	G	G	C	C	A	A	C	C	C	C	C	C	T	A	T	T	C	C	G	G	T	T	G	G	G	G	G	G	C	C	A	A	T	T	C	C	T	T	C	C	G	G	T	T	C	C	G	G	G	G	G	G	C	C	G	G	C	C	A	A	G	G	G	G	G	G	G	G	T	T	A	A	C	C	T	T	C	C	G	G	C	C	T	T	A	A	G	G	G	G	C	C	A	A	C	C	C	C	C	C	T	T	G	G	T	T	C	C	A	A	T	T	C	C	C	C	NA	NA	T	T	T	T	G	G	A	A	C	C	T	T	T	T	G	G	A	A	G	G	G	G	C	C	C	C	G	G	C	C	NA	NA	A	A	A	A	G	G	T	T	G	G	A	A	G	G	A	A	G	G	T	T	C	C	C	C	T	T	C	C	G	G	T	T	T	T	T	T	A	A	A	A	C	C	T	T	T	T	T	T	C	C	C	C	G	G	T	T	G	G	T	T	T	T	T	T	T	T	T	T	C	C	A	A	C	C	C	C	G	G	C	C	C	C	G	G	A	A	T	T	G	G	C	C	C	C	T	T	T	T	A	A	T	T	C	C	A	A	G	G	T	T	C	C	G	G	C	C	C	C	G	G	A	A	A	A	C	C	A	A	G	G	C	C	A	A	T	C	A	A	A	A	G	G	G	G	G	G	A	A	C	C	C	C	A	A	G	G	G	G	C	C	T	T	C	C	A	A	C	C	A	A	T	T	C	C	T	T	A	A	G	G	T	T	A	A	C	C	C	C	T	T	A	A	A	A	G	G	C	C	G	G	G	G	C	C	A	A	G	G	C	C	C	C	A	A	C	C	G	G	C	C	T	T	T	T	T	T	A	A	C	C	C	C	G	G	T	T	G	G	G	G	T	T	G	G	G	G	A	A	A	A	G	G	G	G	C	C	C	C	T	T	C	C	A	A	A	A	T	T	T	T	G	G	T	T	G	G	A	A	C	C	G	G	C	C	A	A	T	T	A	A	G	G	C	C	G	G	C	C	G	G	T	T	A	A	C	C	A	A	C	C	C	C	C	C	T	T	C	C	G	G	C	C	C	C	G	G	T	T	C	C	C	C	C	C	A	A	G	G	T	T	C	C	T	T	G	G	C	C	T	T	G	G	C	C	C	C	C	C	C	C	G	G	C	C	G	G	A	A	T	T	C	C	C	C	T	T	A	A	A	A	G	G	T	T	NA	NA	C	C	G	G	G	G	A	A	T	T	T	G	T	T	C	C	T	T	G	G	G	G	T	T	C	C	T	T	A	A	NA	NA	T	T	A	A	T	T	A	A	T	T	T	T	A	A	A	A	C	C	G	G	C	C	G	G	G	G	A	A	A	A	A	A	G	G	A	A	C	C	G	G	A	A	A	A	C	C	A	A	G	G	G	G	C	C	A	A	G	G	T	T	C	C	A	A	G	G	C	C	C	C	A	A	G	G	G	G	T	T	A	A	C	C	G	G	T	T	C	C	C	C	C	C	C	C	C	C	T	T	C	C	C	C	T	T	A	A	G	G	C	C	G	G	T	T	C	C	C	C	T	T	T	T	C	C	G	G	G	G	C	C	T	T	G	G	A	A	G	G	T	T	G	G	G	G	A	A	T	T	C	C	G	G	A	A	A	A	A	A	A	A	T	T	T	T	T	T	C	C	A	A	G	G	A	A	G	G	G	G	T	T	G	G	T	T	T	T	T	T	G	G	G	G	A	A	C	C	T	T	C	C	C	C	A	A	C	C	NA	NA	A	A	T	T	C	C	G	G	T	T	T	T	T	T	C	C	G	G	A	A	C	C	C	C	G	G	C	C	T	T	A	A	C	C	T	T	A	A	A	C	C	C	T	T	C	C	A	A	G	G	C	C	A	A	T	T	G	G	C	C	G	G	T	T	C	C	G	G	A	A	A	A	A	A	T	T	C	C	A	A	C	C	G	G	G	G	A	A
CC	OR2291f89	NA	NA	1	NA	T	T	G	G	G	A	A	A	C	C	A	T	G	G	G	G	T	C	G	G	A	G	A	G	G	T	G	A	C	T	A	A	G	A	G	C	A	A	T	C	A	A	A	G	A	A	T	C	C	C	C	C	A	G	T	C	C	T	C	T	C	C	A	G	G	G	T	T	A	G	T	C	A	G	C	T	C	C	A	A	A	C	C	C	T	C	G	G	NA	NA	A	A	T	T	C	C	G	G	A	G	C	T	C	T	C	C	G	G	C	C	C	C	A	G	A	A	C	T	T	T	A	T	T	T	C	C	T	C	C	T	T	G	T	C	T	T	NA	NA	C	T	G	G	A	A	C	C	A	G	C	C	T	T	G	G	A	G	G	A	C	C	G	G	G	A	C	C	T	C	A	A	G	G	G	A	C	C	C	T	C	T	G	A	T	T	A	A	A	A	T	T	C	C	G	G	A	T	G	G	C	C	C	A	C	C	A	T	G	G	A	C	T	C	G	T	G	A	C	C	T	T	T	T	A	A	T	T	T	G	NA	NA	C	T	T	T	G	G	G	G	A	G	T	G	G	G	G	G	T	T	T	G	C	C	G	G	T	C	C	C	A	A	G	G	G	G	C	C	C	C	A	A	G	G	T	T	G	G	T	T	C	C	C	C	T	G	T	T	G	A	C	C	G	G	G	G	G	G	A	T	T	C	A	G	G	G	C	T	G	A	A	C	G	T	NA	NA	T	T	G	G	A	G	A	A	G	G	NA	NA	A	C	T	C	T	C	T	T	T	A	G	T	NA	NA	C	T	C	C	A	G	T	A	G	G	C	C	C	A	C	T	T	C	C	T	C	T	C	C	C	A	T	C	T	T	A	G	G	G	G	A	C	C	T	C	A	A	G	A	NA	NA	A	A	G	G	C	T	T	A	G	A	T	G	G	T	T	C	NA	NA	C	T	A	G	C	C	A	A	A	G	A	G	A	A	G	A	C	C	A	A	A	G	A	G	C	A	G	G	C	C	A	G	A	A	C	A	T	C	T	C	C	C	G	A	G	A	C	C	T	T	T	C	A	A	T	C	NA	NA	T	C	A	A	C	C	G	G	C	C	C	C	G	T	C	T	C	C	C	C	A	A	A	A	T	T	C	A	C	C	G	G	G	G	C	C	G	G	C	C	C	C	C	C	G	A	G	A	C	G	G	G	G	A	C	G	G	G	G	G	G	G	C	C	C	C	C	C	C	C	C	C	G	G	C	C	G	G	G	G	T	A	NA	NA	C	T	G	G	T	C	C	C	A	A	G	A	C	C	T	T	G	G	A	G	C	C	A	T	G	A	T	C	T	T	G	A	G	G	G	G	C	C	G	G	A	G	G	G	G	G	G	G	C	C	C	A	C	T	A	T	A	G	C	T	C	C	G	G	G	G	T	C	C	C	C	C	G	A	NA	NA	T	C	A	A	G	T	C	A	C	C	A	C	T	T	G	G	C	C	T	C	NA	NA	T	T	G	G	A	A	C	C	T	A	A	T	G	G	G	G	G	T	T	C	C	C	A	A	C	C	A	A	C	C	A	A	G	G	G	G	A	G	C	C	A	A	A	A	C	T	C	C	T	T	T	C	A	A	G	G	A	G	T	C	G	A	T	T	C	G	T	C	G	G	G	A	T	T	T	C	C	T	G	G	C	C	T	T	C	T	T	C	G	G	G	G	C	G	T	T	T	A	G	G	A	A	C	C	C	C	T	T	A	A	C	A	C	C	T	T	G	G	C	G	A	G	C	C	G	G	G	G	C	C	T	T	A	A	T	T	C	C	G	G	T	T	A	A	G	G	T	T	G	G	G	G	G	G	G	G	A	A	C	C	C	C	G	G	A	A	T	T	G	G	G	G	G	G	C	C	G	G	A	A	A	A	A	A	A	A	C	C	C	C	A	A	T	T	G	G	G	G	A	A	T	T	A	A	T	T	C	C	G	G	C	C	A	A	C	C	G	G	G	G	A	A	C	C	A	A	A	A	A	A	T	T	A	A	G	G	G	G	A	A	G	G	T	T	T	T	G	G	A	A	G	G	C	C	C	C	C	C	T	T	C	C	G	G	A	A	C	C	T	T	G	G	A	A	G	G	C	C	A	A	A	A	A	A	G	G	T	T	A	A	T	T	A	A	G	G	A	A	T	T	G	G	C	C	A	A	G	G	G	G	T	T	C	C	C	C	T	T	A	A	C	C	G	G	A	A	C	C	A	A	G	G	C	C	G	G	T	T	G	G	C	C	G	G	T	T	T	T	G	G	G	G	A	A	A	A	NA	NA	A	A	C	C	T	T	C	C	A	A	G	G	T	T	G	G	A	A	G	G	A	A	C	C	C	C	A	G	A	A	G	G	C	C	C	C	G	G	C	C	G	G	G	G	T	T	G	G	C	C	A	A	G	G	A	A	T	T	A	A	T	T	T	T	C	C	A	A	G	G	G	G	A	A	G	G	T	T	G	G	C	C	G	G	G	G	C	C	G	G	T	T	T	T	A	A	C	C	T	T	T	T	T	T	T	T	C	C	C	C	C	C	A	A	G	G	G	G	G	G	T	T	C	C	A	A	T	T	G	G	G	G	C	C	T	T	A	A	T	T	T	T	A	A	G	G	C	C	T	T	T	T	T	T	C	C	A	A	C	C	A	A	C	C	A	A	T	T	G	G	G	G	A	A	C	C	C	C	T	T	T	T	T	T	T	T	A	A	C	C	G	G	T	T	T	T	C	C	G	G	G	G	C	C	T	T	G	G	A	A	G	G	T	T	C	C	A	A	T	T	G	G	A	A	A	A	A	A	T	T	A	A	T	T	T	T	G	G	C	C	T	T	A	A	T	T	C	C	T	T	G	G	G	G	T	T	T	T	G	G	C	C	C	C	T	T	G	G	T	T	G	G	C	C	G	G	C	C	A	A	G	G	A	A	A	A	C	C	T	T	T	T	A	A	T	T	C	C	A	A	A	A	T	T	T	T	C	C	G	G	T	T	C	C	C	C	C	C	C	C	G	G	T	T	G	G	C	C	A	A	T	T	T	T	A	A	T	T	T	T	T	T	G	G	C	C	A	A	A	A	T	T	G	G	C	C	A	A	A	A	T	T	A	A	A	A	A	A	T	T	G	G	G	G	T	T	G	G	T	T	G	G	T	T	A	A	T	T	C	C	T	T	G	G	A	A	C	C	C	C	G	G	A	A	C	C	G	G	G	G	A	A	G	G	T	T	G	G	A	A	A	A	A	A	A	A	G	G	G	G	C	C	C	C	G	G	T	T	A	A	C	C	G	G	G	G	C	C	T	T	A	A	T	T	G	G	C	C	A	A	A	A	T	T	T	T	C	C	G	G	A	A	A	A	G	G	C	C	G	G	C	C	C	C	C	C	G	G	G	G	G	G	T	T	A	A	G	G	A	A	T	T	A	A	T	T	G	G	A	A	G	G	C	C	T	T	A	A	T	T	G	G	A	A	G	G	G	G	G	G	G	G	A	A	T	T	C	C	G	G	C	C	G	G	G	G	A	A	T	T	T	T	G	G	C	C	A	A	C	C	G	G	T	T	C	C	G	G	G	G	G	G	G	G	C	C	G	G	G	G	G	G	G	G	T	T	T	T	C	C	G	G	A	A	C	C	G	G	C	C	G	G	C	C	T	T	A	A	C	C	G	G	C	C	A	A	G	G	C	C	C	C	C	C	G	G	G	G	C	C	A	A	T	T	G	G	T	T	T	T	T	T	G	G	C	C	T	T	C	C	T	T	A	A	T	T	C	C	A	A	T	T	A	A	T	T	A	A	G	G	G	G	G	G	T	T	A	A	C	C	T	T	T	T	A	A	G	G	A	A	T	T	T	T	C	C	C	C	T	T	C	C	A	A	C	C	T	T	C	C	T	T	NA	NA	G	G	G	G	G	G	G	G	G	G	C	C	A	A	T	T	G	G	T	T	T	T	C	C	C	C	A	A	G	G	G	G	C	C	C	C	A	A	T	T	T	T	T	T	G	G	T	T	C	C	T	T	T	T	C	C	C	C	A	A	C	C	A	A	C	C	T	T	A	A	G	G	A	A	A	A	C	C	G	G	A	A	C	C	T	T	A	A	G	G	T	T	T	T	G	G	G	G	A	A	G	G	T	T	C	C	T	T	A	A	C	C	C	C	A	A	A	A	G	G	C	C	C	C	C	C	G	G	C	C	C	C	C	C	G	G	A	A	A	A	G	G	A	A	G	T	A	C	A	T	C	T	T	C	T	C	C	C	T	A	NA	NA	C	C	A	G	G	C	G	G	A	G	C	C	C	T	C	T	T	T	T	C	NA	NA	C	C	A	C	G	A	A	G	A	A	C	C	A	G	T	C	G	G	G	G	G	A	C	T	C	C	T	T	A	A	T	C	C	T	G	G	T	T	A	A	C	C	NA	NA	NA	NA	C	C	G	G	C	C	G	G	T	T	T	T	T	C	G	A	T	C	G	G	A	A	C	C	T	C	C	C	T	C	C	C	G	G	C	T	C	C	A	T	T	G	NA	NA	C	C	T	C	G	A	C	C	A	A	C	T	G	A	C	T	A	A	A	A	C	T	C	C	A	A	T	C	G	G	C	T	A	G	C	T	G	A	C	C	C	T	C	G	T	G	C	C	C	T	T	C	C	C	G	G	G	G	C	C	T	T	NA	NA	T	C	A	A	A	A	T	T	T	T	G	G	G	A	A	T	G	G	G	A	G	G	T	C	G	G	C	C	T	T	C	C	C	T	G	G	NA	NA	C	T	G	G	G	A	C	A	G	G	G	A	G	G	A	A	A	T	T	T	A	A	C	C	T	T	C	C	G	G	C	G	C	C	G	G	G	G	C	C	A	G	T	A	G	G	G	G	C	C	A	G	T	C	C	T	G	G	T	C	C	C	C	A	T	T	C	T	T	T	T	G	C	C	A	G	G	G	C	C	G	G	C	C	C	C	G	G	T	C	G	G	C	C	G	C	C	T	C	C	A	G	A	T	C	C	C	C	G	T	G	A	A	A	T	T	T	C	T	T	G	A	C	T	G	G	C	C	C	C	T	T	T	C	C	T	G	G	C	C	A	G	G	A	A	A	T	A	A	A	T	C	G	G	T	T	A	A	T	C	T	G	G	G	NA	NA	C	C	T	T	G	A	G	G	A	G	A	G	A	G	C	C	G	G	G	G	A	G	G	C	C	T	G	G	T	G	A	G	C	C	T	T	C	C	G	T	G	G	T	A	G	A	C	G	T	T	C	T	G	G	G	A	A	A	A	G	G	A	C	T	T	C	G	A	C	C	T	T	A	A	G	G	A	G	G	G	C	T	C	C	T	C	G	G	T	T	G	G	A	A	C	A	T	C	C	T	A	A	T	T	C	T	T	G	C	A	A	G	G	A	C	C	T	A	A	G	C	T	G	G	G	G	NA	NA	G	C	G	A	G	A	A	C	G	G	G	T	G	G	NA	NA	G	A	T	C	T	C	C	T	C	C	G	G	C	G	A	A	T	C	C	C	T	C	T	C	T	C	T	C	G	A	C	T	A	A	A	G	T	C	A	G	NA	NA	C	T	A	C	A	A	G	A	T	T	A	G	C	T	A	A	C	G	T	C	A	G	C	T	G	A	G	G	C	T	G	T	G	G	T	T	A	T	G	G	C	C	T	C	A	A	G	A	G	G	G	G	A	A	C	C	T	C	G	A	C	C	C	A	T	C	G	A	G	G	T	T	A	G	A	C	G	G	T	T	C	C	T	C	T	C	T	G	T	C	G	G	C	A	A	A	A	G	A	G	T	C	G	G	A	A	C	T	C	C	G	A	G	A	A	T	T	G	G	G	T	C	C	T	C	C	G	G	G	G	G	G	T	C	C	C	G	G	C	C	A	A	C	C	T	C	C	C	C	T	A	T	T	T	C	T	G	G	G	T	A	G	C	C	G	G	C	T	C	C	G	A	C	T	A	G	NA	NA	C	C	C	C	T	T	C	T	T	T	A	A	C	C	G	G	C	C	G	T	T	C	T	T	A	A	C	C	C	C	G	C	T	T	C	C	T	C	G	G	G	G	C	A	G	A	A	T	C	C	A	A	C	G	T	C	T	T	A	C	T	A	A	A	C	C	A	G	T	T	T	C	G	G	C	A	G	G	A	C	G	G	G	A	A	G	G	G	A	G	G	G	C	T	G	A	A	G	C	T	C	C	G	T	A	A	G	C	A	A	T	C	T	T	T	T	G	T	C	T	C	C	G	G	A	A	A	A	T	G	G	G	C	C	G	A	G	A	C	C	G	A	C	C	C	T	C	T	G	T	C	C	T	G	C	T	T	C	A	G	G	G	C	C	T	C	G	A	G	T	C	T	C	C	A	G	T	T	G	A	T	T	G	A	T	C	A	G	C	C	G	A	G	A	G	G	G	G	C	C	T	A	C	C	T	T	T	C	A	T	T	C	C	C	A	G	C	C	C	C	A	A	G	G	A	A	A	A	G	G	T	T	C	C	G	G	T	T	G	G	G	G	G	G	G	G	G	G	C	C	A	A	T	T	A	A	C	C	G	G	A	A	C	C	A	A	G	G	A	A	A	A	G	G	C	C	A	A	A	A	C	C	G	G	C	C	C	C	A	A	G	G	C	C	G	G	G	G	T	T	C	C	A	A	T	T	C	C	C	C	G	G	G	G	T	T	A	A	C	C	C	C	A	A	G	G	G	G	T	T	A	A	A	A	A	A	T	T	T	T	G	G	A	A	T	T	C	C	C	C	T	T	C	C	C	C	T	T	T	T	G	G	C	C	G	G	C	C	G	G	A	A	C	C	G	G	C	C	A	A	C	C	C	C	A	A	C	C	G	G	C	C	G	G	A	A	C	C	G	G	G	G	C	C	T	T	G	G	A	A	C	C	G	G	A	A	T	T	C	C	C	C	C	C	G	G	T	T	G	G	T	T	T	T	C	C	A	A	A	A	T	T	C	C	G	G	G	G	C	C	T	T	C	C	G	G	C	C	G	G	A	A	G	G	T	T	G	G	C	C	C	C	T	T	C	C	A	A	C	C	A	A	C	C	G	G	T	T	C	C	T	T	T	T	T	T	C	C	C	C	T	T	A	A	G	G	C	C	C	C	G	G	T	T	A	A	G	G	C	C	T	T	C	C	T	T	C	C	C	C	G	G	G	G	G	G	G	G	G	G	G	G	A	A	A	A	T	T	G	G	G	G	G	G	A	A	C	C	C	C	T	T	G	G	T	T	A	A	A	A	C	C	A	A	C	C	A	A	C	C	C	C	A	A	A	A	C	C	A	A	G	G	C	C	C	C	A	A	G	G	C	C	G	G	C	C	C	C	C	C	C	C	A	A	A	A	G	G	T	T	T	T	C	C	C	C	G	G	G	G	C	C	C	C	T	T	G	G	G	G	G	G	A	A	T	T	C	C	A	A	C	C	A	A	T	T	G	G	T	T	T	T	G	G	C	C	A	A	C	C	G	G	T	T	C	C	A	A	G	G	G	G	C	C	C	C	G	G	T	T	T	T	A	A	G	G	A	A	C	C	G	G	A	A	G	G	C	C	C	C	C	C	A	A	C	C	G	G	A	A	A	A	T	T	G	G	T	T	G	G	G	G	G	G	G	G	T	T	T	T	C	C	T	T	G	G	A	A	A	A	T	T	A	A	G	G	C	C	T	T	A	A	A	A	T	T	G	G	C	C	G	G	A	A	C	C	G	G	G	G	G	G	G	G	A	A	G	G	G	G	T	T	G	G	T	T	T	T	G	G	T	T	A	A	C	C	C	C	A	A	A	A	G	G	G	G	T	T	G	G	A	A	G	G	G	G	C	C	C	C	T	T	G	G	A	A	G	G	T	T	T	T	G	G	C	C	A	A	G	G	C	C	G	G	A	A	G	G	C	C	G	G	A	A	C	C	C	C	T	T	T	T	A	A	T	T	T	T	G	G	C	C	T	T	A	A	G	G	T	T	A	A	T	T	A	A	G	G	C	C	A	A	C	C	A	A	T	T	G	G	C	C	C	C	C	C	T	T	A	A	A	A	A	A	G	G	G	G	C	C	G	G	A	A	G	G	C	C	T	T	G	G	G	G	T	T	C	C	G	G	G	G	G	G	G	G	T	T	A	A	T	T	C	C	A	A	C	C	T	T	G	G	G	G	G	G	A	A	A	A	C	C	C	C	T	T	C	C	G	G	G	G	C	C	G	G	T	T	G	G	T	T	C	C	T	T	C	C	A	A	T	T	G	G	T	T	T	T	A	A	T	T	A	A	G	G	C	C	T	T	T	T	G	G	C	C	A	A	C	C	NA	NA	G	G	A	A	G	G	G	G	T	T	C	C	G	G	G	G	C	C	A	A	C	C	T	T	A	A	A	A	T	T	C	C	G	G	T	T	C	C	C	C	T	T	A	A	C	C	G	G	G	G	G	G	A	A	C	C	T	T	G	G	G	G	C	C	G	G	C	C	C	C	C	C	A	A	C	C	G	G	A	A	C	C	G	G	G	G	C	C	C	C	C	C	G	G	G	G	G	G	G	G	A	A	G	G	G	G	G	G	T	T	T	T	A	A	C	C	G	G	C	C	T	T	C	C	C	C	C	C	C	C	C	C	C	C	G	G	G	G	C	C	C	C	G	G	T	T	G	G	C	C	T	T	C	C	C	C	A	A	G	G	G	G	G	G	C	C	C	C	G	G	C	C	G	G	A	A	A	A	G	G	C	C	G	G	C	C	C	C	T	T	C	C	G	G	G	G	G	G	C	C	A	A	T	T	C	C	G	G	G	G	G	G	C	C	C	C	T	T	C	C	C	C	G	G	A	A	C	C	A	A	C	C	T	T	G	G	G	G	A	A	A	A	A	A	A	A	G	G	C	C	C	C	A	A	C	C	T	T	C	C	C	C	C	C	A	A	G	G	C	C	C	C	A	A	A	A	G	G	C	C	A	A	C	C	G	G	T	T	G	G	C	C	G	G	C	C	C	C	C	C	C	C	A	A	T	T	G	G	T	T	C	C	A	A	C	C	T	T	G	G	C	C	G	G	C	C	A	A	C	C	A	A	C	C	C	C	G	G	C	C	G	G	G	G	G	G	G	G	G	G	A	A	C	C	C	C	C	C	A	A	A	A	A	A	C	C	T	T	G	G	A	A	G	G	C	C	C	C	T	T	C	C	A	A	G	G	G	G	A	A	A	A	G	G	G	G	A	A	C	C	G	G	NA	NA	C	C	A	A	A	A	G	G	G	G	G	G	C	C	T	T	T	T	G	G	C	C	T	T	T	T	G	G	G	G	G	G	A	A	C	C	T	T	T	T	C	C	C	C	A	A	C	C	G	G	T	T	T	T	C	C	C	C	G	G	T	T	G	G	G	G	A	A	G	G	G	G	A	A	C	C	G	G	G	G	A	A	T	T	A	A	T	T	C	C	G	G	T	T	G	G	T	T	A	A	A	A	T	T	T	T	G	G	G	G	A	A	G	G	T	T	G	G	C	C	G	G	A	A	G	G	G	G	C	C	A	A	T	T	A	A	T	T	A	A	T	T	C	C	T	T	G	G	T	T	T	T	C	C	T	T	T	T	C	C	T	T	A	A	T	T	A	A	A	A	G	G	C	C	A	A	A	A	A	A	T	T	C	C	G	G	T	T	A	A	G	G	T	T	T	T	C	T	A	A	C	C	C	C	C	C	C	C	T	T	C	C	T	T	G	G	C	C	A	A	T	T	A	A	T	T	C	C	C	C	G	G	G	G	G	G	C	C	A	A	A	A	A	A	C	C	C	C	G	G	G	G	G	G	T	T	C	C	T	T	T	T	T	T	A	A	C	C	C	C	A	A	C	C	G	G	G	G	C	C	C	C	A	A	A	A	G	G	C	C	C	C	A	A	G	G	C	C	G	G	T	T	G	G	A	A	C	C	A	A	T	T	A	A	A	A	C	C	G	G	T	T	A	A	A	A	A	A	A	A	G	G	G	G	T	T	G	G	G	G	T	T	C	C	T	T	A	A	C	C	A	A	A	A	G	G	C	C	T	T	C	C	G	G	A	A	C	C	G	G	A	A	T	T	C	C	C	C	T	T	A	A	T	T	T	T	A	A	A	A	C	C	A	A	C	C	G	G	C	C	G	G	C	C	C	C	C	C	G	G	G	G	G	G	C	C	C	C	A	A	G	G	G	G	C	C	G	G	A	A	C	C	A	A	C	C	T	T	C	C	C	C	T	T	NA	NA	C	C	G	G	G	G	C	C	C	C	G	G	G	G	C	C	A	A	A	A	T	T	A	A	G	G	G	G	G	G	C	C	C	C	G	G	T	T	G	G	G	G	A	A	C	C	T	T	C	C	G	G	G	G	G	G	C	C	C	C	C	C	T	T	T	T	A	A	C	C	G	G	G	G	G	G	C	C	G	G	G	G	T	T	C	C	A	A	A	A	G	G	G	G	G	G	G	G	G	G	C	C	A	A	C	C	C	C	T	T	C	C	A	A	T	T	C	C	C	C	T	T	A	A	C	C	C	C	A	A	G	G	C	C	A	A	T	T	A	A	C	C	A	A	T	T	A	A	G	G	G	G	C	C	C	C	C	C	C	C	T	T	C	C	A	A	T	T	C	C	T	T	T	T	C	C	A	A	C	C	T	T	A	A	C	C	C	C	C	C	T	T	C	C	C	C	A	A	C	C	C	C	T	T	G	G	T	T	G	G	G	G	T	T	G	G	T	T	T	T	G	G	C	C	G	G	T	T	T	T	A	A	C	C	C	C	T	T	A	A	C	C	T	T	T	T	C	C	T	T	C	A	T	T	G	G	C	C	T	T	G	G	A	A	C	C	T	T	C	C	T	T	A	A	G	G	C	C	T	T	G	G	G	G	C	C	G	A	C	C	T	T	A	A	C	C	C	C	C	C	A	A	G	G	G	G	C	C	G	G	A	A	C	C	T	T	T	T	C	C	A	A	T	T	C	C	A	A	C	C	NA	NA	A	A	G	G	G	G	G	G	T	T	A	A	G	G	A	A	G	G	A	A	C	C	T	T	C	C	G	G	A	A	T	T	C	C	G	G	A	A	T	T	A	A	G	G	G	G	G	G	G	G	C	C	T	T	A	A	T	T	G	G	C	C	C	C	T	T	T	T	G	G	C	C	A	A	A	A	C	C	C	C	C	C	A	A	T	T	C	C	C	C	C	C	A	A	NA	NA	T	T	G	G	A	A	C	C	G	G	C	C	A	A	C	C	A	A	A	A	C	C	T	T	G	G	G	G	G	G	C	C	A	A	C	C	G	G	T	T	C	C	G	G	A	A	C	C	T	T	T	T	T	T	G	G	T	T	C	C	C	C	T	T	T	T	T	T	C	C	C	C	G	G	C	C	G	G	T	T	A	A	G	G	G	G	G	G	A	A	G	G	G	G	A	A	T	T	A	A	A	A	T	T	G	G	C	C	G	G	G	G	G	G	G	G	G	G	C	C	G	G	G	G	G	G	G	G	C	C	A	A	C	C	G	G	C	C	T	T	C	C	A	A	G	G	T	T	C	C	A	A	A	A	A	A	C	C	G	G	A	A	A	A	T	T	T	T	T	T	A	A	C	C	A	A	C	C	G	G	C	C	G	G	G	G	T	T	G	G	A	A	A	A	G	G	T	T	G	G	G	G	T	T	T	T	T	T	C	C	G	G	A	A	C	C	C	C	T	T	NA	NA	A	A	T	T	G	G	A	A	A	A	C	C	A	A	A	A	A	A	T	T	A	A	A	A	C	C	T	T	C	C	G	G	T	T	A	A	T	T	A	A	G	G	G	G	T	T	A	A	A	A	C	C	C	C	T	T	T	T	C	C	G	G	C	C	G	G	C	C	A	A	C	C	A	A	T	T	A	A	A	A	G	G	A	A	A	A	C	C	G	G	T	T	A	A	G	G	C	C	T	T	G	G	T	T	T	T	C	C	C	C	T	T	G	G	G	G	T	T	G	G	T	T	G	G	G	G	T	T	G	G	A	A	T	T	A	A	G	G	A	A	A	A	A	A	A	A	NA	NA	C	C	G	G	C	C	A	A	NA	NA	C	C	C	C	T	T	G	G	G	G	G	G	G	G	A	A	T	T	G	G	T	T	A	A	G	G	C	C	A	A	T	T	A	A	G	G	G	G	T	T	G	G	A	A	C	C	G	G	G	G	G	G	C	C	C	C	C	C	C	C	A	A	T	T	T	T	C	C	C	C	C	C	G	G	G	G	G	G	G	G	C	C	A	A	A	A	A	A	A	A	C	C	G	G	C	C	C	C	G	G	A	A	T	T	A	A	T	T	A	A	T	T	A	A	A	A	T	T	A	A	T	T	A	A	T	T	G	G	C	C	C	C	G	G	C	C	G	G	C	C	G	G	T	T	G	G	G	G	C	C	C	C	G	G	A	A	C	C	T	T	G	G	A	A	T	T	G	G	T	T	C	C	C	C	G	G	C	C	T	T	C	C	A	A	A	A	T	T	C	C	T	T	C	C	C	C	T	T	G	G	G	G	G	G	C	C	T	T	T	T	G	G	T	T	G	G	A	A	A	A	A	A	G	G	C	C	G	G	G	G	C	C	T	T	A	A	C	C	A	A	A	A	G	G	G	G	C	C	C	C	A	A	T	T	T	T	G	G	G	G	T	T	G	G	G	G	G	G	C	C	T	T	G	G	A	A	A	A	T	T	G	G	G	G	NA	NA	A	A	G	G	G	G	G	G	A	A	C	C	C	C	G	G	G	G	T	T	C	C	A	A	C	C	C	C	T	T	G	G	C	C	G	G	C	C	G	G	C	C	C	C	C	C	G	G	C	C	T	T	C	C	A	A	G	G	G	G	T	T	G	G	G	G	A	A	C	C	C	C	T	T	G	G	C	C	T	T	T	T	T	T	A	A	T	T	A	A	G	G	G	G	C	C	G	G	G	G	C	C	C	C	G	G	A	A	A	A	G	G	A	A	A	A	T	T	G	G	G	G	G	G	T	T	T	T	C	C	A	A	C	C	C	C	T	T	C	C	G	G	C	C	C	C	G	G	G	G	G	G	C	C	A	A	C	C	G	G	C	C	A	A	T	T	C	C	G	G	T	T	C	C	C	C	T	T	T	T	C	C	T	T	A	A	C	C	G	G	T	T	G	G	A	A	C	C	T	T	A	A	C	C	C	C	G	G	G	G	C	C	C	C	T	T	G	G	A	A	C	C	C	A	T	T	C	C	G	G	T	T	A	A	C	C	C	C	G	G	G	G	A	A	C	C	A	A	G	G	G	G	A	A	G	G	G	G	C	C	C	C	A	A	T	T	T	T	NA	NA	C	C	C	C	G	G	A	A	C	C	G	G	T	T	C	C	G	G	A	A	NA	NA	G	G	G	G	G	G	C	C	A	A	T	T	G	G	G	G	C	C	A	A	T	T	G	G	G	G	T	T	C	C	A	A	G	G	G	G	A	A	T	T	C	C	T	T	A	A	T	T	G	G	G	G	A	A	C	C	A	A	G	G	T	T	G	G	T	T	A	A	A	A	G	G	G	G	G	G	G	G	G	G	A	A	C	C	C	C	G	G	C	C	C	C	C	C	C	C	G	G	C	C	A	A	G	G	C	C	C	C	C	C	A	A	C	C	T	T	C	C	T	T	G	G	T	T	T	T	A	A	G	G	A	A	C	C	G	G	C	C	A	A	A	A	T	T	T	T	A	A	C	C	A	A	A	A	T	T	G	G	T	T	G	G	A	A	T	T	T	T	T	T	C	C	T	T	T	T	T	T	T	T	C	C	G	G	T	T	G	G	A	A	G	G	C	T	G	G	T	T	G	G	C	C	A	A	T	T	G	G	T	T	A	A	T	T	C	C	A	A	C	C	T	T	G	G	A	A	C	C	C	C	T	T	A	A	C	C	T	T	T	T	G	G	A	A	G	G	C	C	G	G	A	A	T	T	C	C	T	T	C	C	C	C	T	T	T	T	A	A	A	A	G	G	G	G	G	G	T	T	A	A	G	G	A	A	C	C	G	G	T	T	G	G	A	A	T	T	T	T	A	A	A	A	G	G	C	C	C	C	A	A	A	A	T	T	C	C	C	T	G	G	C	C	C	C	T	T	A	A	A	A	G	G	A	A	T	T	C	C	A	A	C	C	T	T	G	G	A	A	G	G	A	A	C	C	C	C	C	C	G	G	C	C	T	T	C	C	T	T	A	A	C	C	T	T	T	T	A	A	G	G	C	C	T	T	G	G	A	A	A	A	T	T	G	G	A	A	G	G	C	C	G	G	G	G	T	T	G	G	A	A	G	G	T	T	NA	NA	T	T	A	A	C	C	C	C	A	A	G	G	C	C	G	G	G	G	G	G	G	G	A	A	C	C	G	G	A	A	G	G	A	A	G	G	A	A	T	T	G	G	G	G	G	G	G	G	G	G	C	C	G	G	C	C	G	G	C	C	C	C	T	T	G	G	T	T	C	C	C	C	G	G	C	C	T	T	C	C	C	C	G	G	C	C	G	G	C	C	C	C	G	G	NA	NA	A	A	C	C	A	A	G	G	NA	NA	T	T	T	T	A	A	C	C	NA	NA	G	G	C	T	G	A	C	C	C	C	A	G	G	G	A	T	G	C	G	G	C	C	A	A	G	A	A	A	C	C	G	C	NA	NA	G	A	T	C	G	G	G	G	A	A	G	G	G	G	C	C	C	C	C	C	G	G	C	T	G	G	G	G	T	C	C	C	C	C	C	T	T	C	A	C	C	T	T	G	C	T	C	C	G	A	G	A	G	A	C	T	C	T	G	G	T	T	C	C	C	C	NA	NA	C	A	G	G	T	C	G	A	T	T	T	C	T	T	T	T	G	A	G	A	C	C	T	T	C	C	C	C	G	G	G	A	T	C	C	T	C	C	G	A	C	C	A	A	C	C	C	C	A	T	G	G	C	A	C	C	C	C	C	C	C	C	T	T	A	G	C	C	C	G	G	G	C	G	T	T	G	T	T	C	T	T	T	C	A	A	C	T	T	C	T	T	C	C	G	G	G	A	C	C	C	T	C	C	T	T	G	G	G	A	A	A	G	G	C	C	G	G	C	C	A	T	T	G	T	C	NA	NA	T	C	C	C	T	T	G	G	C	T	NA	NA	G	A	C	C	T	C	T	T	C	C	T	C	C	C	G	G	G	G	G	A	C	C	T	T	NA	NA	G	C	G	T	C	C	A	T	T	C	C	C	A	G	C	C	G	A	T	C	G	A	G	T	G	A	T	C	C	T	C	T	C	C	G	A	A	G	T	C	G	A	T	C	A	G	T	T	A	C	G	A	G	G	NA	NA	NA	NA	T	T	C	T	G	A	NA	NA	G	G	T	C	A	A	T	T	A	A	G	G	A	A	C	T	G	G	C	A	C	T	G	A	A	G	A	A	C	C	G	G	C	C	G	A	A	A	G	A	C	C	NA	NA	G	G	G	A	A	G	A	G	A	A	A	A	G	G	C	T	G	G	T	T	C	T	C	C	G	T	NA	NA	T	G	C	A	G	A	C	C	G	A	G	G	T	A	G	G	C	C	G	G	C	T	A	A	G	G	T	C	C	C	T	C	NA	NA	T	C	T	A	A	G	A	G	A	G	C	C	T	C	T	C	A	G	A	A	A	C	G	G	G	A	G	A	A	G	G	G	C	T	C	C	A	A	A	A	G	A	A	G	C	C	C	T	T	A	C	T	T	A	G	C	A	A	T	A	NA	NA	A	G	C	T	C	T	A	C	G	A	C	T	C	T	T	T	A	G	A	G	T	C	NA	NA	T	C	C	T	T	G	A	A	A	G	A	G	T	T	G	G	T	G	C	T	G	A	C	C	G	G	T	C	G	G	A	A	C	T	G	A	T	T	T	T	C	T	T	T	T	T	T	G	T	C	T	T	C	C	A	C	C	T	C	C	A	C	T	C	G	G	T	T	G	G	C	T	C	C	T	T	T	T	C	C	C	C	G	G	A	A	C	C	C	C	G	G	G	G	A	A	C	C	T	C	T	C	G	G	G	A	T	T	A	T	A	T	A	A	C	T	A	A	C	C	C	C	T	C	G	T	T	C	A	T	G	A	T	T	T	C	C	C	C	T	G	G	G	A	C	C	T	T	G	T	NA	NA	C	T	C	C	A	T	G	G	A	A	G	G	C	C	C	C	C	C	A	A	A	A	A	A	G	G	A	A	A	T	T	T	A	T	C	C	G	G	C	C	C	C	C	A	T	T	C	C	G	G	C	C	C	T	NA	NA	G	C	G	G	G	G	G	G	C	C	A	G	C	T	A	A	T	C	C	C	A	G	T	T	A	C	G	A	A	G	G	A	T	A	A	C	C	C	G	G	C	T	C	T	C	T	C	A	C	T	G	A	A	G	C	T	T	G	T	A	T	A	A	G	G	T	G	A	T	C	A	T	C	C	A	A	T	C	C	C	A	G	T	G	G	G	G	G	A	A	G	A	G	G	G	G	C	T	G	T	C	C	A	G	C	T	G	G	A	A	T	C	T	C	G	G	C	G	T	T	A	A	T	G	A	G	G	G	C	C	A	A	G	G	A	A	G	G	T	C	G	A	C	T	G	T	C	T	C	C	T	T	T	G	G	G	G	G	A	A	G	A	A	A	G	A	C	C	C	C	G	G	G	A	C	C	G	T	NA	NA	C	C	G	G	A	T	G	A	A	G	G	A	G	A	A	G	C	C	C	T	A	G	A	T	G	C	C	C	A	G	T	G	T	C	G	G	NA	NA	C	C	C	C	C	T	T	T	T	C	G	G	T	C	G	C	T	C	C	G	G	A	G	A	G	G	A	A	T	T	G	G	T	G	C	T	A	G	C	G	C	T	A	A	A	A	G	G	G	G	C	G	G	T	G	A	T	C	C	C	G	G	C	A	C	T	T	C	G	G	NA	NA	C	C	A	T	NA	NA	T	T	G	G	C	C	A	A	G	G	G	G	C	C	G	G	NA	NA	A	A	C	C	A	A	T	T	G	G	G	G	C	T	G	A	C	A	G	A	C	T	G	G	A	A	C	T	C	T	C	T	C	C	T	A	T	T	G	G	A	A	T	T	C	A	NA	NA	C	C	C	T	C	T	T	T	G	G	C	C	G	G	A	C	A	G	C	T	C	C	C	T	A	G	A	G	C	C	A	A	C	C	G	G	NA	NA	G	A	G	A	A	A	A	A	G	G	T	C	T	C	G	A	G	G	A	G	C	A	T	T	C	C	C	T	G	G	A	G	G	A	A	A	A	G	C	C	C	C	A	T	C	C	A	T	T	C	C	A	C	C	G	G	A	G	C	T	G	G	C	C	T	G	G	A	C	C	G	T	C	C	T	T	C	T	G	G	T	T	C	T	G	G	T	T	A	T	T	C	G	G	G	G	C	C	T	T	A	C	A	G	C	C	A	T	T	C	T	T	G	T	G	A	G	G	G	T	G	G	G	A	C	C	C	A	A	G	T	T	C	T	T	T	G	A	G	G	NA	NA	A	G	G	G	NA	NA	G	A	G	G	NA	NA	G	T	C	C	G	T	C	T	A	G	T	T	A	A	NA	NA	C	C	C	T	C	C	T	T	A	C	G	G	T	C	T	G	G	A	A	G	T	G	A	A	T	C	G	G	G	G	C	C	C	C	G	G	A	A	C	T	C	T	A	A	G	C	G	G	G	G	G	G	T	C	C	T	A	A	T	T	C	G	G	G	NA	NA	T	T	NA	NA	C	T	C	C	T	A	G	A	C	C	G	T	G	G	C	T	A	A	A	A	T	T	A	G	T	A	NA	NA	G	G	A	G	A	C	G	G	G	G	T	T	C	C	G	A	NA	NA	C	A	A	A	T	T	A	A	C	C	NA	NA	C	C	T	C	G	G	C	G	G	A	NA	NA	G	G	A	C	C	C	C	C	A	C	A	A	G	A	G	A	NA	NA	A	A	T	G	G	G	A	A	A	G	A	G	T	C	NA	NA	T	T	C	T	G	G	T	C	G	A	A	C	A	C	A	A	T	T	C	G	T	C	NA	NA	T	T	T	C	C	C	T	A	A	G	A	G	C	T	C	C	A	T	G	G	T	C	A	G	NA	NA	T	T	T	A	NA	NA	T	C	G	G	A	G	G	G	T	C	A	G	NA	NA	G	G	T	T	A	G	G	A	G	G	G	A	G	G	G	A	A	G	T	T	T	T	T	T	G	G	C	C	T	A	C	T	G	G	T	C	A	G	T	C	NA	NA	G	G	T	T	C	C	G	G	T	C	G	G	T	C	C	C	T	C	T	C	C	C	C	C	G	G	C	C	T	C	A	A	C	T	G	G	C	T	C	C	C	T	G	G	C	T	C	C	G	C	C	T	A	T	T	C	T	A	T	C	C	T	A	A	C	T	T	C	A	T	NA	NA	A	A	A	A	C	T	G	G	C	C	C	T	NA	NA	T	T	A	G	G	A	G	G	G	G	G	G	A	A	A	G	T	G	A	A	T	C	A	A	T	T	C	C	C	C	G	G	T	G	T	G	C	T	NA	NA	G	G	A	G	A	G	T	T	G	A	T	C	G	A	NA	NA	G	A	G	A	C	A	G	A	G	G	C	C	C	T	G	A	A	A	A	G	G	A	G	G	C	G	C	C	A	A	T	C	T	G	C	G	C	T	C	T	T	C	C	C	G	T	T	A	A	T	C	T	C	C	G	G	G	G	A	A	C	A	G	C	G	A	G	A	A	A	A	G	A	T	T	C	A	A	G	A	C	C	C	T	G	G	T	T	G	A	G	G	G	A	G	G	G	G	G	A	G	T	C	C	A	A	G	G	T	A	G	G	T	T	G	G	C	C	G	G	NA	NA	A	G	NA	NA	C	C	G	A	C	C	A	A	T	C	T	T	A	A	C	T	G	G	A	C	G	G	T	T	C	A	A	G	G	G	T	A	C	T	A	G	NA	NA	C	C	T	C	A	A	T	T	A	A	G	C	T	C	A	A	T	T	A	A	G	G	A	C	G	T	G	A	G	A	G	A	A	G	T	C	G	C	C	A	C	C	C	C	A	A	G	G	T	T	C	C	G	G	T	C	A	T	A	A	C	C	G	G	G	T	G	A	A	A	C	A	A	G	G	A	T	G	C	A	G	A	G	G	C	T	G	G	A	C	A	A	G	G	G	G	C	C	G	G	G	A	T	C	C	C	C	C	G	G	G	A	C	T	C	T	G	C	C	C	A	G	G	A	A	A	G	C	C	C	G	G	G	A	A	A	A	G	A	A	A	A	G	A	C	G	T	T	NA	NA	T	C	C	T	C	C	G	G	T	C	G	A	C	C	C	A	A	A	C	C	G	G	A	G	G	A	T	C	A	G	G	A	T	T	G	A	A	G	G	A	A	G	G	G	A	G	A	G	A	G	T	T	T	T	G	G	T	C	A	G	G	T	T	C	G	G	T	C	C	T	A	C	G	A	A	G	T	C	G	A	T	T	A	C	G	G	G	A	A	G	A	G	C	C	G	G	C	C	G	A	C	T	C	T	T	T	C	T	C	C	C	C	C	C	A	G	C	T	C	C	C	T	C	T	G	G	G	A	C	C	C	C	C	A	G	G	G	A	G	G	A	A	T	T	T	C	C	T	G	A	C	C	A	G	T	C	G	A	G	G	T	C	G	G	G	G	G	A	T	C	C	T	A	A	T	C	A	A	G	A	A	A	A	G	C	C	G	G	G	G	C	T	T	A	A	A	T	T	C	C	G	G	G	G	T	C	A	A	G	G	T	T	G	A	T	T	A	A	G	A	G	G	G	A	A	A	C	C	T	T	C	C	T	T	T	T	G	G	G	G	A	G	T	T	G	G	G	G	A	T	G	G	T	T	A	C	C	T	G	G	C	C	A	G	A	G	G	G	C	C	T	C	T	T	G	G	C	T	A	A	G	G	C	T	C	C	G	G	G	A	C	C	C	C	G	A	A	C	C	C	G	A	T	G	T	G	T	G	A	G	A	A	T	G	C	C	C	C	G	A	C	C	C	T	T	C	G	G	T	G	C	C	C	T	A	A	A	A	T	T	C	C	G	G	G	G	T	C	C	C	A	T	G	G	G	G	T	C	A	A	A	G	T	C	T	C	T	T	T	T	G	G	NA	NA	T	C	T	T	G	G	C	C	NA	NA	C	C	G	G	G	G	G	G	C	C	NA	NA	C	C	G	G	C	C	C	C	C	T	C	G	A	A	T	T	NA	NA	G	A	T	T	T	C	C	T	T	T	C	C	T	C	G	G	C	C	C	T	A	A	C	C	A	T	G	G	G	G	A	G	A	A	A	A	G	G	C	C	G	G	G	A	C	C	C	C	G	G	G	G	A	G	A	G	C	C	T	G	NA	NA	T	T	C	C	T	C	A	G	G	A	G	G	C	C	G	G	T	G	G	G	G	C	NA	NA	G	G	G	G	A	A	G	A	G	G	C	A	C	C	A	A	T	T	T	C	A	A	C	G	T	T	G	G	C	C	A	G	G	G	A	G	C	C	C	T	G	T	T	T	C	C	G	G	C	T	C	C	G	G	C	C	C	A	T	A	T	C	C	A	G	G	T	T	A	G	T	T	C	T	A	A	G	G	A	G	A	A	T	C	G	G	G	G	T	C	G	G	C	T	C	C	A	C	NA	NA	G	G	G	G	C	C	C	C	C	T	T	T	C	T	C	T	C	T	A	A	G	A	G	G	C	C	C	C	C	C	C	C	C	C	A	C	NA	NA	G	G	G	G	T	C	T	C	C	C	T	T	A	G	C	C	C	A	A	A	T	T	C	C	T	C	G	G	C	T	C	C	G	G	G	G	A	A	C	T	T	C	C	T	G	T	A	A	G	G	G	A	C	C	G	A	C	C	G	G	C	T	T	C	G	A	C	C	A	A	A	G	A	A	G	T	G	G	G	G	A	A	T	T	G	G	C	C	G	G	A	A	C	C	G	G	A	A	C	C	C	C	C	C	A	A	G	G	T	T	T	T	T	C	C	C	A	A	A	A	C	C	C	C	T	T	G	G	T	T	T	T	C	C	T	T	T	T	T	T	G	G	G	G	C	C	T	T	C	C	C	C	T	T	G	G	C	C	A	A	G	G	G	G	G	G	T	T	A	A	C	C	G	G	A	A	C	C	G	G	T	T	T	T	C	C	C	C	G	G	A	A	A	A	G	G	A	A	T	T	T	T	G	G	C	C	C	C	T	T	C	C	T	T	C	C	A	A	T	T	C	C	C	C	C	C	A	A	T	T	G	G	C	C	A	A	T	T	C	C	T	T	C	C	G	G	C	C	A	A	A	A	T	T	G	G	C	C	G	G	A	A	G	G	C	C	A	A	G	G	T	T	A	A	C	C	T	T	G	G	A	A	T	T	C	C	T	T	T	T	G	G	T	T	A	A	C	C	T	T	T	T	T	T	G	G	G	G	C	C	A	A	G	G	G	G	A	A	C	C	C	C	C	C	G	G	G	G	G	G	A	A	T	T	C	C	G	G	G	G	C	C	A	A	C	C	G	G	A	A	C	C	C	C	G	G	A	A	T	T	C	C	C	C	C	C	T	T	C	C	T	T	G	G	C	C	G	G	G	G	C	C	A	A	G	G	C	C	C	C	G	G	C	C	C	C	G	G	C	C	C	C	G	G	G	G	T	T	A	A	C	T	G	G	C	C	G	G	A	A	C	C	G	G	G	G	T	T	T	T	A	A	T	T	C	C	T	T	A	A	A	A	G	G	C	C	T	T	T	T	T	T	C	C	A	A	A	A	A	A	T	T	A	A	C	C	A	A	T	T	G	G	C	C	G	G	A	A	C	C	G	G	G	G	G	G	G	G	G	G	C	C	G	G	G	G	T	T	C	C	T	T	C	C	C	C	A	A	C	C	T	T	C	C	G	G	G	G	A	A	C	C	T	T	G	G	G	G	C	C	G	G	G	G	T	T	G	G	A	A	G	G	C	C	C	C	G	G	G	G	C	C	G	G	G	G	A	A	C	C	T	T	C	C	T	T	C	C	G	A	T	T	NA	NA	G	G	T	T	C	C	T	T	T	T	T	T	A	A	C	C	T	T	A	A	C	C	C	C	A	G	T	T	G	G	G	G	T	T	C	C	G	G	C	C	T	T	G	G	C	C	G	G	G	G	G	G	A	A	C	C	C	C	T	T	A	A	G	G	G	G	C	C	A	A	C	C	A	A	C	C	G	G	C	C	C	C	G	G	G	G	C	C	C	C	G	G	A	A	G	G	G	G	T	T	C	C	G	G	G	G	C	C	C	C	T	T	T	T	G	G	G	G	G	G	G	G	G	G	C	C	G	G	T	T	A	A	C	C	G	G	A	A	T	T	G	G	T	T	C	C	G	G	A	A	G	G	A	A	T	T	G	G	G	G	G	G	G	G	C	C	G	G	G	G	C	C	T	T	C	C	G	G	A	A	G	G	G	G	G	G	C	C	C	C	C	C	G	G	C	C	C	C	T	T	C	C	A	A	C	C	T	T	A	A	T	T	C	C	G	G	A	A	C	C	T	T	G	G	G	G	T	T	C	C	A	A	T	T	G	G	A	A	T	T	G	G	G	G	A	A	G	G	G	G	G	G	T	T	G	G	C	C	G	G	G	G	C	C	A	A	C	C	G	G	A	A	A	A	C	C	G	G	G	G	A	A	T	T	C	C	C	C	A	A	G	G	G	G	T	T	T	T	C	C	G	G	C	C	G	G	C	C	T	T	C	C	A	A	C	C	G	G	C	C	A	A	C	C	C	C	A	A	C	C	A	A	G	G	A	A	T	T	T	T	A	A	A	A	C	C	T	T	C	C	C	C	T	T	A	A	G	G	C	C	G	G	C	C	T	T	C	C	C	C	G	G	C	C	C	C	A	A	T	T	A	A	C	C	C	C	A	A	G	G	G	G	G	G	G	G	C	C	C	C	A	A	C	C	G	G	A	A	C	C	A	A	G	G	G	G	T	T	T	T	A	A	A	A	C	C	A	A	G	G	A	A	C	C	G	G	C	C	G	G	G	G	T	T	G	G	G	G	G	G	T	T	A	A	T	T	A	A	T	T	C	C	C	C	T	T	C	C	A	A	T	T	C	C	T	T	C	C	G	G	T	T	A	A	G	G	A	A	T	T	A	A	A	A	G	G	G	G	G	G	A	A	G	G	C	C	T	T	G	G	G	G	T	T	A	A	C	C	G	G	T	T	C	C	A	A	A	A	C	C	C	C	G	G	C	C	G	G	C	C	A	A	A	A	C	C	C	C	A	A	T	T	T	T	A	A	A	A	C	C	T	T	T	T	C	C	C	C	G	G	C	C	C	C	G	G	C	C	G	G	C	C	G	G	C	C	G	G	G	G	G	G	C	C	G	G	C	C	C	C	A	A	G	G	A	A	A	A	C	C	T	T	A	A	G	G	NA	NA	C	C	G	G	NA	NA	T	T	C	C	T	T	G	G	T	T	T	T	T	T	C	C	A	A	A	A	G	G	C	C	T	T	G	G	T	T	G	A	C	C	G	G	G	G	T	T	T	T	T	T	A	A	G	G	C	C	C	C	T	T	A	A	G	G	T	T	G	G	T	T	C	C	G	G	A	A	T	T	G	G	C	C	G	G	G	G	A	A	A	A	C	C	G	G	T	T	G	G	C	C	G	G	T	T	C	C	G	G	C	C	A	A	T	T	C	C	T	T	A	A	T	T	A	A	C	C	C	C	A	A	G	G	G	G	G	G	G	G	A	A	A	A	G	G	A	A	T	T	A	A	G	G	A	A	A	A	A	A	C	C	A	A	T	T	A	A	T	T	C	C	A	A	T	T	A	A	A	A	A	A	G	G	A	A	C	C	A	A	T	T	C	C	T	T	C	C	G	G	T	T	T	T	G	G	G	G	A	A	C	C	C	C	A	A	G	G	T	T	C	C	G	G	T	T	G	G	T	T	A	A	C	C	T	T	NA	NA	C	C	G	G	A	A	G	G	A	A	A	A	C	C	T	T	G	G	C	C	T	T	C	C	T	T	A	A	A	A	T	T	NA	NA	G	G	G	G	C	C	G	G	A	A	C	C	A	A	C	C	T	T	G	G	T	T	A	A	T	T	C	C	C	C	T	T	T	T	A	A	T	T	C	C	T	T	C	C	C	C	G	G	C	C	C	C	T	T	A	A	T	T	G	G	G	G	C	C	T	T	A	A	C	C	A	A	G	G	A	A	T	T	A	A	A	A	T	T	A	A	C	C	A	A	T	T	A	A	C	C	G	G	C	C	T	T	A	A	G	G	G	G	G	G	A	A	T	T	C	C	A	A	T	T	A	A	T	T	T	T	A	A	T	T	T	T	T	T	A	A	T	T	C	C	C	C	T	T	C	C	A	A	C	C	G	G	A	A	G	G	A	A	G	G	G	G	C	C	A	A	G	G	T	T	G	G	G	G	G	G	A	A	G	G	G	G	C	C	C	C	C	C	C	C	A	A	A	A	A	A	T	T	G	G	G	G	T	T	T	T	G	G	G	G	G	G	A	A	C	C	C	C	T	T	A	A	T	T	G	G	G	G	T	T	T	T	A	A	A	A	T	T	G	G	G	G	T	T	C	C	C	C	C	C	T	T	G	G	C	C	A	A	C	C	C	C	C	C	C	C	T	T	G	G	A	A	T	T	C	C	A	A	T	T	T	T	T	T	T	T	G	G	G	G	C	C	G	G	C	C	G	G	C	C	T	T	C	C	A	A	T	T	A	A	A	A	A	A	G	G	A	A	T	T	C	C	T	T	A	A	C	C	G	G	G	A	C	C	G	G	T	T	G	G	T	T	C	C	T	T	T	T	T	T	C	T	A	A	G	G	C	C	C	C	A	A	T	T	G	G	G	G	C	C	G	G	C	C	A	A	T	T	G	G	A	A	C	C	T	T	G	G	C	C	G	G	A	A	G	G	G	G	C	C	A	A	T	T	A	A	C	C	G	G	T	T	G	G	G	G	A	A	G	G	C	C	A	A	C	C	A	A	G	G	T	T	G	G	G	G	A	A	T	T	T	T	G	G	C	C	C	C	A	A	C	C	C	C	C	C	T	T	G	G	G	G	A	C	C	C	G	G	G	G	G	G	C	C	T	T	C	C	G	G	G	G	A	A	A	A	NA	NA	G	G	A	A	C	C	G	G	T	T	C	C	G	G	G	G	G	G	G	G	A	A	C	C	A	A	G	G	C	C	G	G	T	T	A	A	C	C	A	A	T	T	A	A	C	C	G	G	G	G	T	T	G	G	T	T	C	C	T	T	A	A	C	C	A	A	C	C	C	C	A	A	G	G	C	C	T	T	G	G	G	G	G	G	C	C	C	C	A	A	A	A	C	C	C	C	G	G	A	A	C	C	G	G	G	G	A	A	T	T	G	G	A	A	G	G	C	C	C	C	A	A	T	T	T	T	T	T	A	A	T	T	G	G	T	T	A	A	G	G	A	A	A	A	A	A	T	T	A	A	G	G	C	C	G	G	A	A	A	A	G	G	G	G	C	C	T	T	G	G	C	C	C	C	T	T	G	G	C	C	C	C	T	T	G	G	C	C	C	C	A	A	C	C	C	C	G	G	C	C	T	T	A	A	G	G	A	A	C	C	G	G	C	C	T	T	A	A	G	G	A	A	A	A	C	C	T	T	C	C	C	C	A	A	G	G	G	G	C	C	C	C	G	G	C	C	G	G	T	T	C	C	A	A	C	C	A	A	C	C	A	A	G	G	C	C	T	A	G	G	T	T	C	C	T	T	T	T	G	G	T	T	T	T	T	T	G	G	A	A	C	C	T	T	G	G	G	G	G	G	A	A	C	C	T	T	G	G	G	G	C	C	G	G	A	A	T	T	A	A	T	T	G	G	C	C	A	A	C	C	T	T	T	T	G	G	C	C	T	T	T	T	C	C	C	C	C	C	A	A	A	A	G	A	T	T	G	G	T	T	C	C	T	T	A	A	G	G	A	A	A	A	T	T	A	A	A	A	A	A	G	G	T	T	T	T	G	G	T	T	C	C	C	C	T	T	C	C	C	C	G	G	G	G	T	T	G	G	C	C	C	C	G	G	C	C	A	A	G	G	C	C	C	C	G	G	A	A	C	C	G	G	C	C	G	G	G	G	C	C	C	C	C	C	C	C	NA	NA	G	G	C	C	T	T	G	G	A	A	C	A	A	A	T	T	G	G	C	C	T	T	A	A	T	T	C	C	C	C	G	G	T	T	C	C	T	T	T	T	NA	NA	G	G	A	A	G	G	C	C	G	G	G	G	T	T	A	A	A	A	G	G	T	T	T	T	C	C	C	C	C	C	A	A	G	G	T	T	C	C	C	C	C	C	T	T	C	C	T	T	A	A	G	G	T	T	T	T	C	C	G	G	T	T	A	A	C	C	A	A	G	G	G	G	A	A	C	C	C	C	T	T	T	T	C	C	T	T	A	A	G	G	C	C	C	C	C	C	C	C	C	C	C	T	C	C	C	C	C	A	A	A	C	C	G	G	C	A	G	G	G	G	C	C	G	G	G	G	T	C	G	G	T	T	T	A	C	C	G	A	T	A	C	T	T	C	C	C	A	G	C	C	A	A	NA	NA	C	C	A	G	T	T	G	G	A	T	A	A	C	C	G	A	C	C	T	C	C	C	G	G	G	G	A	C	T	T	G	G	C	C	G	G	T	T	C	C	C	T	G	G	A	A	T	C	G	A	A	G	T	T	A	A	T	T	T	A	C	T	A	G	C	T	G	A	NA	NA	A	A	G	G	T	T	C	C	A	A	A	A	A	A	A	A	A	A	T	C	T	C	T	T	G	G	G	A	A	A	C	A	C	C	A	A	G	A	G	G	A	A	G	G	T	A	T	C	G	G	A	A	C	A	G	G	T	T	A	A	C	T	A	G	G	T	T	C	T	A	A	G	C	C	T	A	G	G	T	C	A	G	T	T	C	T	A	G	C	C	C	C	G	G	A	A	T	G	T	T	G	G	G	G	G	G	T	T	A	T	A	G	G	G	T	T	G	G	A	C	C	C	T	G	C	A	T	A	NA	NA	G	G	T	G	A	G	T	T	A	A	C	T	G	A	T	T	G	A	C	C	A	A	T	T	T	T	G	G	T	T	A	A	C	C	G	G	G	G	A	A	T	T	A	A	G	G	C	C	C	T	A	T	NA	NA	A	A	A	G	C	T	G	G	C	C	G	T	NA	NA	C	T	G	G	A	G	NA	NA	G	G	C	C	C	C	T	G	T	T	G	C	A	A	NA	NA	T	A	A	A	C	T	G	G	A	A	NA	NA	A	A	A	A	NA	NA	A	G	T	C	G	G	T	T	C	T	G	G	A	A	G	G	C	C	G	G	G	G	G	G	C	C	A	A	C	C	C	C	A	A	C	C	G	G	A	G	G	G	G	T	G	G	C	T	A	G	G	G	G	T	A	G	G	G	A	G	C	C	A	A	T	T	G	A	A	A	A	A	A	A	C	C	A	A	G	G	G	G	T	T	A	A	A	A	C	C	C	C	T	T	A	A	A	A	T	C	T	T	T	T	G	G	A	A	G	G	C	C	C	C	A	A	T	T	C	C	C	C	T	T	C	C	T	T	T	T	T	T	T	T	A	A	C	C	C	C	T	C	G	C	A	A	A	G	A	A	C	C	C	G	T	T	NA	NA	A	A	C	T	C	C	A	G	A	A	G	G	C	C	NA	NA	T	T	T	T	C	C	G	C	G	G	T	T	C	T	T	T	T	T	T	T	A	C	C	T	NA	NA	T	T	C	C	A	A	T	C	C	C	G	G	G	C	T	A	G	G	G	G	T	T	NA	NA	A	A	G	A	NA	NA	C	T	A	A	T	C	G	G	T	T	G	A	A	T	A	G	A	G	G	G	C	C	C	T	G	G	T	G	G	A	A	G	T	A	T	C	T	G	A	G	T	C	A	A	C	T	A	A	T	G	A	T	C	C	T	T	A	A	C	C	A	G	T	C	A	T	C	C	A	A	NA	NA	C	C	A	A	A	C	T	C	A	G	C	C	C	C	G	G	C	C	A	G	G	A	T	T	A	A	G	C	G	G	T	C	A	A	T	C	A	C	G	A	T	C	C	T	G	T	T	T	C	T	T	T	C	T	T	G	C	A	A	C	A	G	G	A	C	C	G	G	G	G	A	G	G	A	T	T	G	G	G	T	T	T	A	T	C	C	G	G	T	A	G	A	C	T	T	C	A	A	C	T	G	A	C	T	G	G	T	C	T	C	T	T	C	C	A	A	A	A	C	T	A	A	G	G	G	G	G	G	T	T	A	A	A	A	C	G	G	A	C	C	A	A	T	C	T	G	A	G	G	G	T	T	A	G	C	C	T	T	A	G	A	A	T	T	G	G	T	T	A	T	T	T	A	G	G	G	A	A	C	C	T	A	T	C	G	G	A	A	T	T	C	C	A	A	A	A	G	A	G	G	T	T	C	C	NA	NA	A	A	A	A	C	C	A	A	A	G	C	A	A	A	T	T	C	C	C	C	C	C	T	T	T	T	C	C	T	T	G	G	C	T	A	A	C	C	C	C	T	T	C	C	A	A	C	C	G	G	T	T	A	A	A	A	G	G	A	A	G	G	G	G	T	T	G	G	C	C	G	G	C	C	A	A	T	T	G	G	G	G	A	A	C	C	C	C	C	C	A	A	G	G	G	G	C	C	G	G	A	A	T	T	T	T	G	G	C	C	A	A	G	G	T	T	G	G	G	G	G	G	A	A	G	G	T	T	T	T	T	T	C	C	A	A	C	C	G	G	G	G	G	G	NA	NA	A	A	T	T	A	A	C	C	A	A	C	C	T	T	A	A	C	C	A	A	G	G	A	A	T	T	A	A	NA	NA	G	G	C	C	C	C	T	T	T	T	G	G	C	C	A	A	G	G	A	A	G	G	C	C	G	G	C	C	T	T	T	T	C	C	A	A	A	A	NA	NA	A	A	A	A	T	T	T	T	G	G	A	A	A	A	T	T	A	A	T	T	C	C	T	T	A	A	G	G	G	G	T	T	C	C	G	G	T	T	C	C	T	T	T	T	C	C	G	G	T	T	T	T	G	G	C	C	A	A	C	C	C	C	G	G	C	C	G	G	A	A	T	T	G	G	T	T	G	G	A	A	C	C	C	C	C	C	A	A	A	A	T	T	G	G	A	A	G	G	C	C	T	T	T	T	A	A	A	A	C	C	T	T	G	G	T	T	C	C	G	G	G	G	T	T	C	C	T	T	C	C	C	C	T	T	T	T	C	C	C	C	T	T	G	G	A	A	A	A	C	C	A	A	C	C	T	T	T	T	A	A	C	C	C	C	A	A	T	T	A	A	G	G	G	G	A	A	C	C	G	G	T	T	T	T	T	T	T	T	C	C	C	C	A	A	T	T	T	T	G	G	A	A	A	A	C	C	C	C	G	G	C	C	G	G	A	A	G	G	A	A	T	T	C	C	G	G	T	T	G	G	A	A	G	G	G	G	A	A	A	A	T	T	A	A	A	A	G	G	T	T	T	T	C	C	A	A	G	G	T	T	C	C	A	A	G	G	T	T	A	A	A	A	G	G	G	G	T	T	C	C	A	A	C	C	C	C	C	C	A	A	A	A	T	T	T	T	G	G	T	T	G	G	C	C	C	C	A	A	T	T	C	C	G	G	T	T	A	A	C	C	A	A	A	A	C	C	C	C	G	G	T	T	G	G	A	A	C	C	A	A	T	T	T	T	A	A	T	T	T	T	A	A	T	T	T	T	A	A	T	T	C	C	C	C	C	C	C	C	T	T	G	G	A	A	G	G	T	T	T	T	A	A	T	T	C	C	A	A	A	A	G	G	G	G	C	C	C	C	A	A	C	C	T	T	C	C	A	A	A	A	C	C	T	T	A	A	G	G	C	C	C	C	A	A	C	C	T	T	T	T	G	G	C	C	A	A	C	C	T	T	G	G	C	C	C	C	A	A	A	A	G	G	T	T	T	T	A	A	A	A	G	G	G	G	C	C	T	T	G	G	C	C	A	A	A	A	A	A	C	C	C	C	T	T	A	A	T	T	T	T	A	A	A	A	A	A	G	G	A	A	A	A	A	A	T	T	C	C	C	C	T	T	G	G	C	C	C	C	A	A	C	C	C	C	C	C	G	G	A	A	C	C	C	C	G	G	T	T	G	G	T	T	A	A	G	G	C	C	A	A	NA	NA	C	C	C	C	T	T	A	A	A	A	T	T	T	T	G	G	T	T	C	C	C	C	G	G	G	G	G	G	A	A	A	A	G	G	T	T	T	T	C	C	G	G	T	T	T	T	G	G	C	C	A	A	T	T	A	A	G	G	A	A	T	T	C	C	A	A	A	A	T	T	G	G	G	G	T	T	G	G	A	A	T	T	A	A	T	T	T	T	T	T	C	C	T	T	G	G	T	T	A	A	A	A	C	C	G	G	T	T	NA	NA	C	C	G	G	C	C	C	C	C	C	G	G	T	T	G	G	T	T	C	C	T	T	G	G	T	T	G	G	A	A	C	C	C	C	T	T	A	A	T	T	G	G	T	T	G	G	A	A	C	C	G	G	C	C	G	G	C	C	C	C	C	C	C	C	G	G	T	T	A	A	G	G	C	C	C	C	A	A	A	A	G	G	C	C	T	T	A	A	G	G	A	A	A	A	G	G	A	A	G	G	T	T	T	T	C	C	T	T	C	C	A	A	T	T	T	T	C	C	C	C	C	C	C	C	C	C	T	T	G	G	A	A	A	A	T	T	A	A	G	G	C	C	T	T	G	G	C	C	T	T	G	G	G	G	A	A	A	A	T	T	C	C	T	T	A	A	T	T	A	A	G	G	T	T	C	C	A	A	T	T	T	T	G	G	C	C	A	A	C	C	A	A	T	T	G	G	G	G	C	C	A	A	A	A	A	A	G	G	T	T	T	T	C	C	C	C	T	T	A	A	T	T	G	G	C	C	C	C	T	T	A	A	C	C	C	C	G	G	G	G	T	T	G	G	T	T	T	T	G	G	T	T	T	T	G	G	G	G	T	T	C	C	G	G	A	A	G	G	C	C	C	C	T	T	C	C	C	C	C	C	A	A	C	C	T	T	T	T	C	C	A	A	A	A	C	C	G	G	A	A	G	G	T	T	A	A	T	T	G	G	G	G	T	T	A	A	G	G	A	A	G	G	C	C	A	A	A	A	A	A	T	T	T	T	A	A	C	C	T	T	G	G	C	C	G	G	G	G	C	C	A	A	T	T	T	T	A	A	T	T	T	T	C	C	C	C	G	G	T	T	A	A	A	A	C	C	G	G	G	G	G	G	C	C	C	C	A	A	A	A	C	C	C	C	G	G	T	T	T	T	C	C	T	T	G	G	C	C	T	T	C	C	A	A	C	C	T	T	C	C	C	C	T	T	C	C	T	T	T	T	T	T	A	A	A	A	C	C	T	T	C	C	T	T	T	T	C	C	T	T	A	A	C	C	T	T	C	C	A	A	T	T	T	T	T	T	G	G	A	A	T	T	T	T	T	T	A	A	G	G	G	G	T	T	G	G	T	T	C	C	A	A	T	T	T	T	C	C	A	A	G	G	T	T	A	A	A	A	C	C	G	G	A	A	G	G	T	T	A	A	T	T	T	T	G	G	C	C	T	T	T	T	C	C	A	A	A	A	G	G	T	T	T	T	C	C	A	A	A	A	A	A	C	C	C	C	C	C	C	C	T	T	C	C	T	T	G	G	G	G	C	C	G	G	A	A	C	C	A	A	A	A	T	T	G	G	T	T	G	G	G	G	C	C	C	C	G	G	G	G	A	A	G	G	G	G	A	A	G	G	C	C	T	T	G	G	A	A	A	A	A	A	C	C	G	G	A	A	C	C	C	C	T	T	C	C	C	C	G	G	C	C	A	A	C	C	C	C	G	G	G	G	A	A	C	C	C	C	A	A	T	T	T	T	G	G	G	G	G	G	A	A	G	G	G	G	A	A	C	C	T	T	T	T	T	T	A	A	A	A	A	A	C	C	G	G	G	G	G	G	G	G	C	C	A	A	T	T	C	C	A	A	A	A	G	G	C	C	G	G	T	T	T	T	C	C	T	T	A	A	A	A	C	C	A	A	C	C	C	C	G	G	G	G	T	T	G	G	C	C	T	T	T	T	T	T	T	T	G	G	A	A	T	T	C	C	C	C	G	G	A	A	G	G	C	C	C	C	G	G	C	C	C	C	C	C	C	C	T	T	C	C	G	G	T	T	G	G	T	T	C	C	C	C	C	C	C	C	C	C	C	C	T	T	T	T	T	T	A	A	T	T	C	C	G	G	C	C	C	C	G	G	T	T	T	T	T	T	G	G	G	G	A	A	A	A	T	T	T	T	A	A	C	C	T	T	A	A	T	T	A	A	A	A	A	A	C	C	G	G	T	T	A	A	C	C	A	A	C	C	A	A	C	C	A	A	C	C	T	T	G	G	C	C	T	T	G	G	A	A	C	C	C	C	C	C	T	T	C	C	T	T	T	T	C	C	C	C	T	T	G	G	C	C	C	C	G	G	G	G	C	C	A	A	C	C	A	A	A	A	G	G	A	A	C	C	G	G	A	A	G	G	G	G	T	T	G	G	G	G	T	T	A	A	G	G	G	G	C	C	T	T	G	G	A	A	T	T	A	A	G	G	C	C	A	A	G	G	A	A	G	G	A	A	G	G	C	C	C	C	G	G	T	T	T	T	T	T	A	A	A	A	A	A	G	G	T	T	T	T	G	G	G	G	A	A	T	T	G	G	A	A	C	C	C	C	T	T	G	G	A	A	G	G	C	C	G	G	C	C	A	A	A	A	A	A	G	G	G	G	T	T	C	C	A	A	G	G	T	T	C	C	G	G	T	T	G	G	T	T	T	T	G	G	G	G	G	G	T	T	G	G	G	G	A	A	G	G	A	A	A	A	C	C	G	G	T	T	C	C	A	A	A	A	C	C	G	G	A	A	A	A	A	A	T	T	A	A	G	G	G	G	C	C	G	G	A	A	A	A	A	A	A	A	A	A	C	C	G	G	C	C	G	G	C	C	A	A	G	G	C	C	A	A	A	A	A	A	T	T	A	A	A	A	T	T	T	T	G	G	T	T	T	T	C	C	G	G	G	G	T	T	T	T	A	A	C	C	A	A	G	G	T	T	C	C	A	A	A	A	C	C	G	G	T	T	G	G	G	G	T	T	G	G	A	A	C	C	T	T	C	C	T	T	A	A	T	T	C	C	T	T	G	G	T	T	G	G	T	T	G	G	A	A	C	C	C	C	C	C	T	T	A	A	A	A	T	T	T	T	A	A	C	C	T	T	C	C	G	G	G	G	A	A	T	T	T	T	T	T	A	A	A	A	C	C	T	T	C	C	T	T	T	T	A	A	A	A	T	T	G	G	G	G	A	A	T	T	T	T	C	C	G	G	A	A	C	C	A	A	G	G	A	A	G	G	C	C	T	T	C	C	G	G	C	C	G	G	C	C	C	C	A	A	A	A	T	T	T	T	T	T	A	A	T	T	C	C	T	T	C	C	T	T	G	G	G	G	C	C	A	A	A	A	A	A	A	A	C	C	T	T	G	G	G	G	C	C	C	C	A	A	G	G	G	G	G	G	C	C	A	A	A	A	T	T	C	C	A	A	C	C	G	G	C	C	G	G	C	C	G	G	G	G	A	A	C	C	C	C	G	G	A	A	A	A	C	C	G	G	C	C	C	C	C	C	T	T	T	T	T	T	A	A	T	T	C	C	T	T	G	G	A	A	A	A	A	A	A	A	G	G	T	T	C	C	T	T	A	A	T	T	C	C	A	A	G	G	G	G	T	T	G	G	T	T	A	A	A	A	G	G	G	G	G	G	T	T	A	A	G	G	T	T	T	T	T	T	T	T	T	T	A	A	G	G	G	G	T	T	A	A	T	T	T	T	C	C	T	T	A	A	T	T	C	C	T	T	T	T	T	T	T	T	A	A	T	T	T	T	G	G	T	T	C	C	C	C	T	T	G	G	C	A	G	G	A	A	C	C	T	T	A	A	T	T	T	T	A	A	C	C	A	A	C	C	T	T	A	A	A	A	C	C	A	A	C	C	C	C	T	T	T	T	C	C	G	G	T	T	C	C	C	C	A	A	G	G	T	T	G	G	C	C	T	T	C	C	C	C	A	A	A	A	T	T	G	G	C	C	T	T	A	A	T	T	G	G	A	A	T	T	C	C	G	G	C	C	NA	NA	G	G	G	G	T	T	G	G	C	C	T	T	T	T	C	C	G	G	T	T	C	C	A	A	A	A	A	A	T	T	G	G	T	T	A	A	G	G	G	G	G	G	C	C	A	A	A	A	C	C	A	A	T	T	A	A	A	A	A	A	A	A	A	A	G	G	A	A	C	C	C	C	A	A	A	A	A	A	C	C	C	C	G	G	C	C	C	C	C	C	C	C	C	C	G	G	A	A	T	T	A	A	G	G	C	C	C	C	T	T	A	A	G	G	C	C	G	G	G	G	C	C	A	A	A	A	T	T	T	T	C	C	T	T	G	G	T	T	T	T	NA	NA	T	T	G	G	C	C	G	G	G	G	T	T	A	A	A	A	T	T	G	G	G	G	G	G	G	G	A	A	G	G	C	C	C	C	C	C	A	A	A	A	T	T	T	T	T	T	A	A	C	C	A	A	G	G	T	T	G	G	T	T	A	A	A	A	A	A	G	G	C	C	A	A	C	C	G	G	G	G	A	A	T	T	A	A	C	C	T	T	T	T	C	C	C	C	T	T	C	C	T	T	G	G	T	T	T	T	G	G	C	C	A	A	G	G	T	T	C	C	C	C	G	G	C	C	T	T	G	G	C	C	C	C	C	C	C	C	G	G	C	C	G	G	C	C	C	C	C	C	T	T	T	T	A	A	A	A	G	G	T	T	G	G	C	C	G	G	G	G	A	A	T	T	G	G	C	C	C	C	T	T	G	T	G	G	T	T	C	C	T	T	A	A	T	T	C	C	C	C	C	C	G	G	C	C	T	T	A	A	G	G	C	C	G	G	T	T	G	G	G	G	A	A	A	A	A	A	G	G	A	A	C	C	G	G	A	A	G	G	T	T	A	A	G	G	G	G	C	C	A	A	G	G	T	T	C	C	A	A	G	G	C	C	T	T	A	A	G	G	A	A	T	T	A	A	C	C	A	A	T	T	C	C	T	T	T	T	C	C	C	C	T	T	C	C	C	C	T	T	A	A	A	A	C	C	T	T	T	T	C	C	C	C	T	T	C	C	C	C	G	G	G	G	C	C	G	G	T	T	G	G	G	G	T	T	G	G	G	G	A	A	T	T	C	C	G	G	G	G	A	A	G	G	G	G	G	G	T	T	T	T	C	C	A	A	G	G	G	G	A	A	G	G	T	T	G	G	T	T	T	T	T	T	G	G	G	G	A	A	C	C	C	C	C	C	C	C	G	G	G	G	A	A	C	C	A	A	T	T	G	G	T	T	T	T	T	T	C	C	G	G	A	A	G	G	C	C	A	A	C	C	T	T	A	A	C	C	C	C	A	A	A	A	C	C	C	C	C	C	A	A	T	T	C	C	A	A	T	T	A	A	C	C	G	G	T	T	C	C	G	G	A	A	A	A	A	A	G	G	C	C	A	A	C	C	G	G	G	G	A	A
[truncated: 1,107,850 more chars]
