# Supplementary material for: Expression Quantitative Trait Loci for Extreme Host Response to Influenza A in Pre-Collaborative Cross Mice
Source: G3 (Bethesda). 2012 Feb 1;2(2):213–21. doi: 10.1534/g3.111.001800 (PMC3284329; doi:10.1534/g3.111.001800)
Supplement: Supporting Information [file supp_2.2.213_FileS2.zip › File_S2/chr15.ped]

#family	subject	father	mother	sex	phenotype	JAX00391985		JAX00058341		JAX00391989		JAX00058342		JAX00058345		JAX00058346		JAX00391996		JAX00058348		JAX00058349		JAX00206152		JAX00058353		JAX00392000		JAX00058355		JAX00392005		JAX00392007		JAX00392009		JAX00058363		JAX00392017		JAX00058367		JAX00392020		JAX00392021		JAX00392023		JAX00058370		JAX00058371		JAX00058373		JAX00392040		JAX00392043		JAX00058376		JAX00392045		JAX00392046		JAX00058379		JAX00058380		JAX00392056		JAX00058382		JAX00392060		JAX00392064		JAX00058384		JAX00392067		JAX00392071		JAX00392072		JAX00392075		JAX00392076		JAX00392079		JAX00392081		JAX00058389		JAX00392091		JAX00058394		JAX00392094		JAX00392100		JAX00392101		JAX00058406		JAX00392109		JAX00392111		JAX00392112		JAX00392113		JAX00392115		JAX00392122		JAX00392123		JAX00392126		JAX00392128		JAX00392129		JAX00392131		JAX00058408		JAX00392139		JAX00058411		JAX00058414		JAX00392142		JAX00392143		JAX00058416		JAX00392145		JAX00392150		JAX00392153		JAX00058421		JAX00058422		JAX00058424		JAX00206166		JAX00392164		JAX00206167		JAX00058426		JAX00392173		JAX00058432		JAX00058433		JAX00392177		JAX00392180		JAX00392181		JAX00392183		JAX00392184		JAX00058436		JAX00392186		JAX00058438		JAX00392200		JAX00392202		JAX00392203		JAX00392211		JAX00392214		JAX00392215		JAX00058454		JAX00392223		JAX00058461		JAX00392233		JAX00392240		JAX00392242		JAX00392244		JAX00392246		JAX00392247		JAX00392248		JAX00392250		JAX00392257		JAX00392258		JAX00392259		JAX00392265		JAX00392269		JAX00058470		JAX00058474		JAX00392276		JAX00392281		JAX00392283		JAX00058479		JAX00058480		JAX00392292		JAX00058481		JAX00392294		JAX00206179		JAX00206180		JAX00058486		JAX00058487		JAX00392309		JAX00392311		JAX00058489		JAX00392314		JAX00392317		JAX00206182		JAX00392320		JAX00392322		JAX00392324		JAX00058496		JAX00206186		JAX00392330		JAX00392336		JAX00392343		JAX00058506		JAX00392352		JAX00058518		JAX00058519		JAX00058522		JAX00392365		JAX00392366		JAX00392368		JAX00206191		JAX00058527		JAX00058528		JAX00206193		JAX00392385		JAX00058534		JAX00392390		JAX00392391		JAX00392397		JAX00392398		JAX00206196		JAX00392405		JAX00392407		JAX00392410		JAX00392417		JAX00058549		JAX00392429		JAX00392430		JAX00392431		JAX00392433		JAX00058559		JAX00206205		JAX00392445		JAX00392447		JAX00392448		JAX00392452		JAX00392453		JAX00392458		JAX00392459		JAX00392462		JAX00392465		JAX00392466		JAX00058568		JAX00392467		JAX00392469		JAX00392471		JAX00392472		JAX00392477		JAX00058573		JAX00392482		JAX00058577		JAX00392483		JAX00392485		JAX00392488		JAX00392491		JAX00392493		JAX00392497		JAX00058581		JAX00392501		JAX00392504		JAX00058584		JAX00392507		JAX00392510		JAX00392511		JAX00392514		JAX00392517		JAX00392519		JAX00058593		JAX00392530		JAX00392532		JAX00058597		JAX00392534		JAX00206215		JAX00392539		JAX00058600		JAX00392544		JAX00206218		JAX00058610		JAX00058611		JAX00392559		JAX00058612		JAX00058613		JAX00058615		JAX00058616		JAX00206225		JAX00392582		JAX00392584		JAX00058621		JAX00392588		JAX00392590		JAX00206226		JAX00392593		JAX00392595		JAX00392596		JAX00392597		JAX00392603		JAX00392608		JAX00058630		JAX00392614		JAX00392617		JAX00392621		JAX00392624		JAX00392627		JAX00392629		JAX00392634		JAX00392638		JAX00392640		JAX00392642		JAX00058632		JAX00058633		JAX00058635		JAX00392650		JAX00392651		JAX00392654		JAX00206229		JAX00188056		JAX00392671		JAX00392672		JAX00392676		JAX00392678		JAX00392679		JAX00392682		JAX00392688		JAX00392690		JAX00392692		JAX00392697		JAX00392701		JAX00058648		JAX00058649		JAX00392707		JAX00392708		JAX00392709		JAX00058651		JAX00058653		JAX00392714		JAX00392715		JAX00392717		JAX00392719		JAX00392720		JAX00392721		JAX00392723		JAX00392724		JAX00392725		JAX00206236		JAX00392728		JAX00392730		JAX00392734		JAX00392736		JAX00392737		JAX00392741		JAX00392743		JAX00058660		JAX00392745		JAX00392747		JAX00058667		JAX00392749		JAX00392752		JAX00392755		JAX00058669		JAX00392759		JAX00392766		JAX00392770		JAX00392771		JAX00392778		JAX00392779		JAX00392781		JAX00058674		JAX00392783		JAX00392795		JAX00392799		JAX00392804		JAX00392807		JAX00392809		JAX00058684		JAX00392811		JAX00392812		JAX00058687		JAX00058688		JAX00058689		JAX00392819		JAX00392825		JAX00392831		JAX00392832		JAX00392835		JAX00058695		JAX00392841		JAX00392845		JAX00392851		JAX00392852		JAX00392853		JAX00392854		JAX00058704		JAX00058706		JAX00392856		JAX00392860		JAX00392863		JAX00058710		JAX00392866		JAX00058713		JAX00058715		JAX00392883		JAX00058718		JAX00392888		JAX00058723		JAX00058725		JAX00058727		JAX00206254		JAX00392900		JAX00058731		JAX00058734		JAX00058735		JAX00206259		JAX00392912		JAX00058740		JAX00058741		JAX00058743		JAX00392921		JAX00392924		JAX00392925		JAX00058752		JAX00058753		JAX00392928		JAX00392931		JAX00392935		JAX00392939		JAX00058759		JAX00058760		JAX00392941		JAX00392942		JAX00058762		JAX00058763		JAX00392945		JAX00392949		JAX00058767		JAX00392951		JAX00392952		JAX00058774		JAX00058775		JAX00392963		JAX00058778		JAX00392971		JAX00392972		JAX00392973		JAX00392976		JAX00058782		JAX00392979		JAX00058784		JAX00058786		JAX00392986		JAX00392991		JAX00392992		JAX00392995		JAX00392997		JAX00393000		JAX00058794		JAX00058795		JAX00058796		JAX00393005		JAX00393010		JAX00393012		JAX00058804		JAX00393014		JAX00058807		JAX00393020		JAX00393022		JAX00393025		JAX00393026		JAX00058812		JAX00393035		JAX00393040		JAX00058821		JAX00393044		JAX00058823		JAX00206284		JAX00393048		JAX00393049		JAX00393052		JAX00058824		JAX00393055		JAX00058825		JAX00393056		JAX00393060		JAX00393065		JAX00393066		JAX00393069		JAX00058831		JAX00393073		JAX00393076		JAX00393080		JAX00058837		JAX00393088		JAX00393091		JAX00058842		JAX00393094		JAX00393095		JAX00393097		JAX00206290		JAX00393100		JAX00393102		JAX00393106		JAX00058855		JAX00058856		JAX00206291		JAX00393112		JAX00393115		JAX00058859		JAX00393123		JAX00393124		JAX00058862		JAX00393130		JAX00393131		JAX00393139		JAX00393144		JAX00393147		JAX00393149		JAX00058876		JAX00058877		JAX00393152		JAX00393154		JAX00393155		JAX00058878		JAX00206302		JAX00206303		JAX00393161		JAX00058884		JAX00058886		JAX00058887		JAX00393168		JAX00058889		JAX00393171		JAX00393175		JAX00393177		JAX00393178		JAX00058890		JAX00393180		JAX00393184		JAX00058895		JAX00393191		JAX00393195		JAX00058898		JAX00393197		JAX00393201		JAX00393206		JAX00393214		JAX00393216		JAX00058901		JAX00393226		JAX00058903		JAX00393236		JAX00393240		JAX00393241		JAX00058904		JAX00393244		JAX00058905		JAX00393247		JAX00393249		JAX00206311		JAX00058909		JAX00393265		JAX00393266		JAX00058910		JAX00393268		JAX00393269		JAX00393272		JAX00393276		JAX00393278		JAX00393281		JAX00393282		JAX00393286		JAX00393292		JAX00393294		JAX00393295		JAX00393297		JAX00058917		JAX00393300		JAX00393307		JAX00393310		JAX00393312		JAX00393313		JAX00393314		JAX00393315		JAX00393316		JAX00393320		JAX00058925		JAX00393324		JAX00393326		JAX00393327		JAX00393329		JAX00393332		JAX00058926		JAX00393334		JAX00393338		JAX00393339		JAX00393342		JAX00393344		JAX00393348		JAX00393353		JAX00393354		JAX00393359		JAX00393360		JAX00058937		JAX00393361		JAX00393362		JAX00393365		JAX00393367		JAX00393369		JAX00393370		JAX00393372		JAX00393378		JAX00393384		JAX00393388		JAX00393400		JAX00393402		JAX00393403		JAX00058948		JAX00058950		JAX00393410		JAX00393411		JAX00058953		JAX00393418		JAX00058955		JAX00393427		JAX00393430		JAX00393436		JAX00206322		JAX00393443		JAX00188062		JAX00058961		JAX00058962		JAX00393456		JAX00393459		JAX00393460		JAX00393463		JAX00393467		JAX00393469		JAX00206324		JAX00058963		JAX00206325		JAX00058964		JAX00393477		JAX00393478		JAX00206329		JAX00393486		JAX00058974		JAX00393487		JAX00393489		JAX00393495		JAX00393496		JAX00393497		JAX00393502		JAX00393509		JAX00393511		JAX00393516		JAX00393517		JAX00393518		JAX00058981		JAX00393519		JAX00393523		JAX00206331		JAX00058985		JAX00058987		JAX00393532		JAX00393535		JAX00393538		JAX00393542		JAX00393546		JAX00206334		JAX00058992		JAX00393553		JAX00058993		JAX00058995		JAX00393562		JAX00393563		JAX00393564		JAX00393565		JAX00393567		JAX00058999		JAX00393570		JAX00393571		JAX00059002		JAX00059003		JAX00393577		JAX00393581		JAX00393583		JAX00059005		JAX00393584		JAX00393590		JAX00393597		JAX00393599		JAX00393600		JAX00393603		JAX00393606		JAX00393609		JAX00059013		JAX00393610		JAX00393611		JAX00393613		JAX00059016		JAX00059018		JAX00393625		JAX00393632		JAX00393634		JAX00059019		JAX00393642		JAX00393644		JAX00059024		JAX00393649		JAX00059025		JAX00059027		JAX00393653		JAX00059028		JAX00059029		JAX00393659		JAX00393663		JAX00393666		JAX00059033		JAX00393668		JAX00393670		JAX00393672		JAX00393673		JAX00393675		JAX00059034		JAX00393683		JAX00393685		JAX00059036		JAX00393689		JAX00059037		JAX00393690		JAX00393692		JAX00393693		JAX00393699		JAX00393701		JAX00393703		JAX00393710		JAX00393713		JAX00393717		JAX00393718		JAX00059044		JAX00393721		JAX00393723		JAX00393724		JAX00393725		JAX00393726		JAX00393728		JAX00393737		JAX00393738		JAX00393739		JAX00059049		JAX00393746		JAX00393748		JAX00059053		JAX00206352		JAX00206353		JAX00206354		JAX00393765		JAX00393771		JAX00393779		JAX00059055		JAX00393786		JAX00059058		JAX00393789		JAX00393798		JAX00393805		JAX00059063		JAX00206357		JAX00393807		JAX00393808		JAX00393812		JAX00059066		JAX00393825		JAX00393827		JAX00059067		JAX00393829		JAX00393831		JAX00393832		JAX00393838		JAX00393842		JAX00393843		JAX00393849		JAX00393850		JAX00393853		JAX00059071		JAX00393856		JAX00059072		JAX00393861		JAX00393862		JAX00393864		JAX00393867		JAX00393868		JAX00059073		JAX00059074		JAX00393874		JAX00393880		JAX00393885		JAX00393887		JAX00393890		JAX00059079		JAX00393895		JAX00393900		JAX00393905		JAX00393906		JAX00393907		JAX00393912		JAX00393914		JAX00393917		JAX00393918		JAX00059082		JAX00059083		JAX00393919		JAX00393921		JAX00393927		JAX00393928		JAX00393929		JAX00393931		JAX00393933		JAX00393934		JAX00393935		JAX00206361		JAX00393936		JAX00059086		JAX00059087		JAX00393940		JAX00393945		JAX00393946		JAX00393953		JAX00393954		JAX00393961		JAX00393963		JAX00393966		JAX00393967		JAX00206363		JAX00393972		JAX00393973		JAX00393982		JAX00393987		JAX00393989		JAX00206364		JAX00393993		JAX00393997		JAX00393998		JAX00393999		JAX00394005		JAX00394007		JAX00394009		JAX00394012		JAX00394013		JAX00394015		JAX00394017		JAX00394019		JAX00394020		JAX00059107		JAX00394023		JAX00059108		JAX00059110		JAX00059113		JAX00394043		JAX00394044		JAX00059120		JAX00394051		JAX00394058		JAX00059125		JAX00059127		JAX00394064		JAX00059130		JAX00059133		JAX00394072		JAX00059134		JAX00394073		JAX00394080		JAX00394081		JAX00394082		JAX00394085		JAX00394086		JAX00394087		JAX00394088		JAX00394090		JAX00059137		JAX00394092		JAX00394094		JAX00059141		JAX00394096		JAX00059142		JAX00394103		JAX00059144		JAX00394106		JAX00059145		JAX00394114		JAX00394118		JAX00394119		JAX00059151		JAX00059152		JAX00059153		JAX00394129		JAX00394130		JAX00059154		JAX00394133		JAX00059157		JAX00394135		JAX00394139		JAX00059160		JAX00206385		JAX00394144		JAX00394147		JAX00394156		JAX00394159		JAX00394160		JAX00394162		JAX00059170		JAX00059171		JAX00059173		JAX00394163		JAX00059175		JAX00059177		JAX00394164		JAX00394165		JAX00394169		JAX00394170		JAX00394177		JAX00059179		JAX00394178		JAX00059181		JAX00394180		JAX00394181		JAX00394182		JAX00394202		JAX00394207		JAX00394213		JAX00394214		JAX00394216		JAX00059194		JAX00394219		JAX00059195		JAX00394228		JAX00394229		JAX00059197		JAX00394237		JAX00394239		JAX00394240		JAX00394241		JAX00059206		JAX00059209		JAX00059210		JAX00394254		JAX00394260		JAX00394263		JAX00059214		JAX00394269		JAX00059226		JAX00394285		JAX00059240		JAX00394306		JAX00394307		JAX00059241		JAX00059243		JAX00394315		JAX00394320		JAX00059244		JAX00059249		JAX00059251		JAX00394328		JAX00206417		JAX00394331		JAX00059254		JAX00059255		JAX00394340		JAX00059257		JAX00059258		JAX00059259		JAX00059261		JAX00059264		JAX00394357		JAX00394363		JAX00394366		JAX00394369		JAX00059272		JAX00059275		JAX00059276		JAX00394374		JAX00059277		JAX00394376		JAX00059280		JAX00206427		JAX00394378		JAX00059283		JAX00059286		JAX00059287		JAX00394389		JAX00059289		JAX00059290		JAX00394393		JAX00206431		JAX00394395		JAX00059296		JAX00394402		JAX00394403		JAX00394404		JAX00394406		JAX00394407		JAX00394408		JAX00394413		JAX00059307		JAX00059308		JAX00206436		JAX00206437		JAX00394416		JAX00394421		JAX00394426		JAX00059320		JAX00394432		JAX00394439		JAX00394440		JAX00206442		JAX00394444		JAX00394445		JAX00059331		JAX00059332		JAX00394447		JAX00394457		JAX00394461		JAX00394466		JAX00059339		JAX00206445		JAX00206447		JAX00394467		JAX00059341		JAX00059342		JAX00394471		JAX00394472		JAX00394475		JAX00394479		JAX00059346		JAX00394483		JAX00394484		JAX00394486		JAX00059349		JAX00394492		JAX00394493		JAX00059352		JAX00059353		JAX00394495		JAX00394496		JAX00059354		JAX00394501		JAX00059356		JAX00394502		JAX00059357		JAX00394504		JAX00394506		JAX00394507		JAX00394512		JAX00394513		JAX00059359		JAX00394515		JAX00394516		JAX00394517		JAX00394518		JAX00059364		JAX00059365		JAX00394524		JAX00394529		JAX00059369		JAX00059372		JAX00394535		JAX00394536		JAX00394538		JAX00059374		JAX00394540		JAX00394547		JAX00059377		JAX00394559		JAX00394560		JAX00059381		JAX00394568		JAX00394569		JAX00394573		JAX00394574		JAX00394588		JAX00206453		JAX00394591		JAX00394592		JAX00059399		JAX00059403		JAX00394604		JAX00394607		JAX00394608		JAX00059413		JAX00394618		JAX00394621		JAX00394622		JAX00059415		JAX00394629		JAX00059418		JAX00394634		JAX00394638		JAX00394641		JAX00394642		JAX00394644		JAX00394646		JAX00394658		JAX00059430		JAX00394678		JAX00394679		JAX00394684		JAX00394685		JAX00394696		JAX00394697		JAX00394698		JAX00394704		JAX00059442		JAX00394711		JAX00206465		JAX00059445		JAX00394713		JAX00059446		JAX00394716		JAX00394718		JAX00394722		JAX00394727		JAX00394728		JAX00394729		JAX00394730		JAX00394733		JAX00394743		JAX00059461		JAX00394752		JAX00394753		JAX00059466		JAX00059469		JAX00394769		JAX00059470		JAX00394775		JAX00394778		JAX00059478		JAX00394785		JAX00059480		JAX00394786		JAX00394789		JAX00059481		JAX00059482		JAX00394792		JAX00394794		JAX00394801		JAX00394811		JAX00206477		JAX00394814		JAX00059488		JAX00394817		JAX00394824		JAX00394826		JAX00394829		JAX00394836		JAX00394837		JAX00059493		JAX00394843		JAX00059495		JAX00059496		JAX00394849		JAX00059497		JAX00394858		JAX00394859		JAX00394865		JAX00394866		JAX00394874		JAX00394875		JAX00394876		JAX00059508		JAX00394877		JAX00059510		JAX00394880		JAX00394882		JAX00059514		JAX00394886		JAX00394891		JAX00394892		JAX00394895		JAX00394897		JAX00394898		JAX00059518		JAX00059519		JAX00394899		JAX00394901		JAX00394902		JAX00394905		JAX00394911		JAX00059522		JAX00394915		JAX00059525		JAX00206484		JAX00059526		JAX00059527		JAX00059528		JAX00394923		JAX00188073		JAX00394934		JAX00059532		JAX00394940		JAX00394943		JAX00059533		JAX00059534		JAX00394948		JAX00206489		JAX00394950		JAX00059538		JAX00059539		JAX00059540		JAX00394958		JAX00059541		JAX00394964		JAX00394969		JAX00394972		JAX00394975		JAX00059546		JAX00059547		JAX00059549		JAX00394981		JAX00059551		JAX00394983		JAX00394989		JAX00394990		JAX00394992		JAX00394994		JAX00394995		JAX00394996		JAX00395011		JAX00059559		JAX00395015		JAX00395020		JAX00395022		JAX00395035		JAX00395036		JAX00059578		JAX00059579		JAX00395047		JAX00059582		JAX00395049		JAX00395052		JAX00395054		JAX00059585		JAX00395055		JAX00395057		JAX00395069		JAX00395071		JAX00059594		JAX00059595		JAX00059597		JAX00059598		JAX00059600		JAX00395100		JAX00059609		JAX00059611		JAX00206499		JAX00395102		JAX00059614		JAX00059616		JAX00395111		JAX00059619		JAX00395118		JAX00395119		JAX00395120		JAX00395122		JAX00059620		JAX00059621		JAX00059622		JAX00395125		JAX00395126		JAX00395128		JAX00395129		JAX00395131		JAX00395134		JAX00059630		JAX00395151		JAX00059634		JAX00395155		JAX00395156		JAX00059637		JAX00059640		JAX00395164		JAX00395171		JAX00059645		JAX00395176		JAX00059647		JAX00395181		JAX00059651		JAX00059652		JAX00395184		JAX00206507		JAX00206508		JAX00395186		JAX00059656		JAX00395191		JAX00395193		JAX00395194		JAX00395196		JAX00395198		JAX00059658		JAX00059659		JAX00059660		JAX00059662		JAX00059663		JAX00395214		JAX00395220		JAX00395222		JAX00059665		JAX00206511		JAX00395223		JAX00395226		JAX00395231		JAX00395232		JAX00059670		JAX00395233		JAX00059672		JAX00395237		JAX00395242		JAX00395245		JAX00395249		JAX00059678		JAX00395262		JAX00059679		JAX00395265		JAX00059683		JAX00395269		JAX00395270		JAX00059685		JAX00059687		JAX00395271		JAX00395273		JAX00395275		JAX00059689		JAX00059690		JAX00395282		JAX00059691		JAX00059692		JAX00395291		JAX00395293		JAX00395294		JAX00395301		JAX00395303		JAX00395304		JAX00059700		JAX00059705		JAX00059706		JAX00395314		JAX00395317		JAX00059707		JAX00059708		JAX00059709		JAX00395325		JAX00059713		JAX00059714		JAX00395334		JAX00059718		JAX00395337		JAX00059720		JAX00059721		JAX00395345		JAX00395348		JAX00395349		JAX00395356		JAX00395360		JAX00395361		JAX00059733		JAX00395368		JAX00395373		JAX00059736		JAX00395380		JAX00059739		JAX00395382		JAX00059740		JAX00395383		JAX00395385		JAX00059743		JAX00395387		JAX00059745		JAX00059756		JAX00395396		JAX00395399		JAX00395400		JAX00059759		JAX00059760		JAX00059762		JAX00395406		JAX00059763		JAX00395410		JAX00395411		JAX00395417		JAX00395419		JAX00395420		JAX00395421		JAX00395422		JAX00395425		JAX00395430		JAX00395431		JAX00395432		JAX00059775		JAX00395439		JAX00059780		JAX00206538		JAX00059783		JAX00395448		JAX00395452		JAX00059785		JAX00395455		JAX00395460		JAX00395468		JAX00059792		JAX00395473		JAX00059793		JAX00395480		JAX00395481		JAX00059794		JAX00188078		JAX00395487		JAX00059797		JAX00059799		JAX00395494		JAX00395499		JAX00395505		JAX00059803		JAX00395506		JAX00395510		JAX00059808		JAX00206548		JAX00059810		JAX00059813		JAX00395514		JAX00059814		JAX00395515		JAX00395519		JAX00395520		JAX00395522		JAX00395523		JAX00395530		JAX00206549		JAX00395531		JAX00395534		JAX00395535		JAX00395536		JAX00395539		JAX00395545		JAX00395548		JAX00395551		JAX00395553		JAX00395559		JAX00059827		JAX00206552		JAX00395562		JAX00395569		JAX00059833		JAX00395580		JAX00059837		JAX00395584		JAX00059841		JAX00059843		JAX00395590		JAX00059846		JAX00395591		JAX00395592		JAX00395595		JAX00395598		JAX00395603		JAX00206556		JAX00059847		JAX00395607		JAX00059848		JAX00059849		JAX00395612		JAX00395613		JAX00395615		JAX00395623		JAX00059852		JAX00059853		JAX00059854		JAX00395627		JAX00395629		JAX00395630		JAX00395631		JAX00059857		JAX00395636		JAX00206561		JAX00206563		JAX00059860		JAX00059861		JAX00395637		JAX00059862		JAX00395639		JAX00395640		JAX00395641		JAX00395644		JAX00059865		JAX00395647		JAX00395649		JAX00395650		JAX00059870		JAX00395658		JAX00059874		JAX00059875		JAX00395659		JAX00059877		JAX00206569		JAX00059881		JAX00059882		JAX00206570		JAX00395671		JAX00059885		JAX00395673		JAX00395677		JAX00395678		JAX00059887		JAX00059891		JAX00395682		JAX00059895		JAX00059897		JAX00395685		JAX00395687		JAX00395688		JAX00395691		JAX00395697		JAX00395698		JAX00395700		JAX00395705		JAX00395706		JAX00395707		JAX00059909		JAX00059910		JAX00395710		JAX00059912		JAX00395713		JAX00395714		JAX00395717		JAX00059915		JAX00395718		JAX00395719		JAX00395725		JAX00395726		JAX00059921		JAX00395736		JAX00059926		JAX00395749		JAX00059937		JAX00059939		JAX00206585		JAX00059940		JAX00059941		JAX00059942		JAX00395756		JAX00395763		JAX00395774		JAX00059949		JAX00395778		JAX00395780		JAX00395781		JAX00395786		JAX00395787		JAX00059955		JAX00059956		JAX00059957		JAX00395791		JAX00395793		JAX00059958		JAX00395797		JAX00395804		JAX00395805		JAX00395806		JAX00395810		JAX00395811		JAX00059968		JAX00395816		JAX00395823		JAX00395825		JAX00395827		JAX00395828		JAX00395836		JAX00395838		JAX00395841		JAX00395848		JAX00395849		JAX00059983		JAX00395856		JAX00395857		JAX00395858		JAX00395862		JAX00059985		JAX00059986		JAX00395874		JAX00059987		JAX00395877		JAX00059989		JAX00395881		JAX00395884		JAX00059991		JAX00395886		JAX00206599		JAX00395889		JAX00059998		JAX00395892		JAX00395894		JAX00395899		JAX00395912		JAX00395916		JAX00395922		JAX00395930		JAX00395932		JAX00395933		JAX00395936		JAX00395937		JAX00395939		JAX00395940		JAX00395952		JAX00395953		JAX00395954		JAX00395955		JAX00060009		JAX00395959		JAX00395969		JAX00395974		JAX00395978		JAX00395979		JAX00395980		JAX00395981		JAX00395983		JAX00395986		JAX00395993		JAX00060014		JAX00395996		JAX00395997		JAX00395998		JAX00396005		JAX00396008		JAX00396011		JAX00396016		JAX00396020		JAX00060019		JAX00396022		JAX00396025		JAX00396027		JAX00206606		JAX00396035		JAX00060022		JAX00396038		JAX00396042		JAX00396051		JAX00396054		JAX00060027		JAX00396055		JAX00396058		JAX00396067		JAX00060031		JAX00396069		JAX00396072		JAX00396074		JAX00396075		JAX00396076		JAX00396077		JAX00396081		JAX00396082		JAX00396083		JAX00396087		JAX00060036		JAX00396089		JAX00396090		JAX00060037		JAX00206612		JAX00060039		JAX00396099		JAX00396101		JAX00396108		JAX00396111		JAX00396112		JAX00396114		JAX00396115		JAX00060049		JAX00396119		JAX00060051		JAX00396121		JAX00396124		JAX00396125		JAX00396126		JAX00396130		JAX00396131		JAX00396132		JAX00060058		JAX00396137		JAX00060062		JAX00396143		JAX00206619		JAX00060066		JAX00396153		JAX00396155		JAX00396161		JAX00396167		JAX00396172		JAX00060076		JAX00060077		JAX00396180		JAX00396185		JAX00396190		JAX00060082		JAX00188080		JAX00396192		JAX00060085		JAX00396194		JAX00060089		JAX00396196		JAX00396200		JAX00396202		JAX00206626		JAX00396205		JAX00396207		JAX00396211		JAX00396212		JAX00396220		JAX00396221		JAX00396225		JAX00396233		JAX00396235		JAX00396236		JAX00060098		JAX00396240		JAX00060099		JAX00396242		JAX00060101		JAX00396247		JAX00060102		JAX00060103		JAX00060104		JAX00396249		JAX00206633		JAX00060111		JAX00060112		JAX00396259		JAX00060116		JAX00060119		JAX00396266		JAX00060121		JAX00396267		JAX00396269		JAX00060122		JAX00396272		JAX00396275		JAX00396276		JAX00396280		JAX00206641		JAX00396281		JAX00396286		JAX00396288		JAX00396292		JAX00060132		JAX00396299		JAX00060135		JAX00060138		JAX00396304		JAX00396307		JAX00060145		JAX00396312		JAX00060147		JAX00060149		JAX00060151		JAX00396320		JAX00206650		JAX00060155		JAX00396327		JAX00396328		JAX00060157		JAX00396336		JAX00396338		JAX00060162		JAX00060163		JAX00396342		JAX00396344		JAX00396345		JAX00396347		JAX00060167		JAX00060168		JAX00396358		JAX00396364		JAX00060171		JAX00396367		JAX00396375		JAX00060175		JAX00206654		JAX00396381		JAX00206656		JAX00060178		JAX00396383		JAX00396384		JAX00060180		JAX00060181		JAX00060182		JAX00396386		JAX00396388		JAX00396389		JAX00396390		JAX00396394		JAX00396398		JAX00060185		JAX00396399		JAX00396400		JAX00060186		JAX00060188		JAX00396411		JAX00396416		JAX00396420		JAX00396421		JAX00060196		JAX00060199		JAX00060200		JAX00396427		JAX00396429		JAX00060201		JAX00060202		JAX00060203		JAX00396430		JAX00396431		JAX00206664		JAX00396438		JAX00396439		JAX00396440		JAX00060207		JAX00060209		JAX00396442		JAX00060212		JAX00396446		JAX00396448		JAX00396452		JAX00060219		JAX00060220		JAX00396454		JAX00396455		JAX00396456		JAX00206669		JAX00396459		JAX00396467		JAX00396468		JAX00060228		JAX00396473		JAX00396474		JAX00396477		JAX00060236		JAX00396483		JAX00396484		JAX00396486		JAX00060239		JAX00396488		JAX00396490		JAX00060242		JAX00396497		JAX00060250		JAX00396509		JAX00060252		JAX00396515		JAX00396518		JAX00060256		JAX00060259		JAX00060260		JAX00396523		JAX00396525		JAX00396529		JAX00060262		JAX00060264		JAX00060265		JAX00060266		JAX00206686		JAX00396532		JAX00396535		JAX00060267		JAX00396539		JAX00396543		JAX00396544		JAX00060272		JAX00396547		JAX00060273		JAX00060276		JAX00060278		JAX00060281		JAX00396556		JAX00396561		JAX00396563		JAX00396564		JAX00060284		JAX00396568		JAX00396580		JAX00396582		JAX00396584		JAX00396585		JAX00060290		JAX00396592		JAX00396595		JAX00396603		JAX00396609		JAX00396611		JAX00060297		JAX00396612		JAX00396615		JAX00396618		JAX00396621		JAX00396624		JAX00396626		JAX00396627		JAX00396630		JAX00060310		JAX00396634		JAX00396636		JAX00396637		JAX00396638		JAX00396640		JAX00396644		JAX00396645		JAX00396647		JAX00060318		JAX00396651		JAX00396653		JAX00396655		JAX00396660		JAX00396662		JAX00396664		JAX00060322		JAX00396668		JAX00396671		JAX00396672		JAX00060327		JAX00060328		JAX00060330		JAX00396683		JAX00396684		JAX00060338		JAX00396690		JAX00060339		JAX00060342		JAX00060343		JAX00060345		JAX00396702		JAX00060349		JAX00060355		JAX00060356		JAX00396710		JAX00396713		JAX00060357		JAX00396715		JAX00060361		JAX00060362		JAX00396719		JAX00396720		JAX00396721		JAX00396725		JAX00396726		JAX00396731		JAX00060364		JAX00396733		JAX00396737		JAX00396738		JAX00396740		JAX00396741		JAX00396743		JAX00396745		JAX00396746		JAX00060366		JAX00396749		JAX00396750		JAX00060369		JAX00060370		JAX00396753		JAX00396754		JAX00396756		JAX00396758		JAX00396760		JAX00396762		JAX00396764		JAX00396772		JAX00060374		JAX00396775		JAX00396782		JAX00396787		JAX00396789		JAX00396791		JAX00060377		JAX00060379		JAX00396804		JAX00396805		JAX00396807		JAX00396808		JAX00396809		JAX00396818		JAX00060384		JAX00396822		JAX00060386		JAX00396824		JAX00396826		JAX00396827		JAX00396828		JAX00396830		JAX00060387		JAX00396831		JAX00396840		JAX00396841		JAX00060392		JAX00396846		JAX00396850		JAX00060394		JAX00396851		JAX00396852		JAX00396857		JAX00396858		JAX00396864		JAX00396865		JAX00396868		JAX00396871		JAX00060398		JAX00206712		JAX00206713		JAX00396882		JAX00396884		JAX00396887		JAX00396892		JAX00060399		JAX00060400		JAX00396893		JAX00396894		JAX00396895		JAX00396898		JAX00396899		JAX00396900		JAX00396906		JAX00396910		JAX00396917		JAX00396921		JAX00396925		JAX00060408		JAX00060409		JAX00396927		JAX00396931		JAX00060411		JAX00060412		JAX00060415		JAX00396940		JAX00396941		JAX00396942		JAX00396944		JAX00396945		JAX00396947		JAX00396948		JAX00396949		JAX00060420		JAX00060421		JAX00396953		JAX00396957		JAX00060425		JAX00396962		JAX00060427		JAX00060428		JAX00396966		JAX00060429		JAX00396976		JAX00396981		JAX00396985		JAX00060435		JAX00396989		JAX00060439		JAX00396998		JAX00397003		JAX00397010		JAX00397012		JAX00397014		JAX00397015		JAX00397018		JAX00397023		JAX00060445		JAX00397043		JAX00397044		JAX00397048		JAX00060446		JAX00397056		JAX00060451		JAX00397061		JAX00397062		JAX00060453		JAX00397064		JAX00060454		JAX00188086		JAX00397077		JAX00397078		JAX00397082		JAX00060459		JAX00397089		JAX00397090		JAX00060464		JAX00060465		JAX00397097		JAX00397099		JAX00060469		JAX00060470		JAX00397105		JAX00397106		JAX00397109		JAX00060471		JAX00060473		JAX00397120		JAX00397125		JAX00397131		JAX00397134		JAX00397138		JAX00060477		JAX00060480		JAX00206724		JAX00206726		JAX00060485		JAX00397147		JAX00397148		JAX00397151		JAX00397153		JAX00397155		JAX00397160		JAX00060488		JAX00397165		JAX00397166		JAX00206727		JAX00060492		JAX00397174		JAX00397177		JAX00397179		JAX00397182		JAX00060499		JAX00060500		JAX00397190		JAX00397192		JAX00397196		JAX00397197		JAX00397200		JAX00060502		JAX00397203		JAX00397207		JAX00397209		JAX00397210		JAX00060504		JAX00397215		JAX00397219		JAX00397221		JAX00060507		JAX00060509		JAX00397225		JAX00397234		JAX00060512		JAX00397242		JAX00397243		JAX00397244		JAX00206732		JAX00397246		JAX00397248		JAX00397249		JAX00397253		JAX00397255		JAX00397256		JAX00397261		JAX00397262		JAX00397263		JAX00060518		JAX00397267		JAX00397272		JAX00397276		JAX00397278		JAX00397285		JAX00397287		JAX00397288		JAX00060523		JAX00397295		JAX00060524		JAX00397300		JAX00397302		JAX00397304		JAX00397308		JAX00060525		JAX00397312		JAX00060526		JAX00397315		JAX00060529		JAX00060530		JAX00397318		JAX00060531		JAX00397319		JAX00397325		JAX00397327		JAX00397331		JAX00397337		JAX00397339		JAX00397342		JAX00397345		JAX00397346		JAX00397354		JAX00397356		JAX00397357		JAX00397358		JAX00397361		JAX00060543		JAX00397367		JAX00397368		JAX00397372		JAX00397375		JAX00397376		JAX00397378		JAX00397382		JAX00060548		JAX00397385		JAX00397387		JAX00397388		JAX00397391		JAX00060549		JAX00397393		JAX00397396		JAX00397398		JAX00397399		JAX00397401		JAX00397402		JAX00397408		JAX00060552		JAX00397410		JAX00397414		JAX00060555		JAX00060557		JAX00397419		JAX00397427		JAX00060559		JAX00060560		JAX00397428		JAX00397430		JAX00060563		JAX00397433		JAX00397443		JAX00397453		JAX00397455		JAX00397459		JAX00397462		JAX00397463		JAX00397465		JAX00060571		JAX00397466		JAX00397468		JAX00397475		JAX00206737		JAX00397477		JAX00397478		JAX00397481		JAX00397488		JAX00397489		JAX00397490		JAX00397501		JAX00060588		JAX00397507		JAX00397508		JAX00060592		JAX00397513		JAX00060593		JAX00060594		JAX00397515		JAX00397518		JAX00397522		JAX00397523		JAX00397533		JAX00397534		JAX00397535		JAX00397540		JAX00397547		JAX00397548		JAX00060603		JAX00060604		JAX00397552		JAX00397556		JAX00397557		JAX00397561		JAX00060608		JAX00397562		JAX00060609		JAX00397567		JAX00397568		JAX00397569		JAX00397573		JAX00397575		JAX00397576		JAX00060614		JAX00397584		JAX00060618		JAX00060622		JAX00397597		JAX00060626		JAX00397600		JAX00397603		JAX00397605		JAX00397608		JAX00060630		JAX00060631		JAX00397613		JAX00060635		JAX00060637		JAX00397622		JAX00060639		JAX00060640		JAX00397623		JAX00397629		JAX00397631		JAX00060642		JAX00397634		JAX00060643		JAX00397636		JAX00397637		JAX00060646		JAX00397647		JAX00397652		JAX00397659		JAX00397660		JAX00397662		JAX00397663		JAX00397666		JAX00397672		JAX00060655		JAX00397673		JAX00060657		JAX00060659		JAX00397676		JAX00397677		JAX00397679		JAX00397680		JAX00397682		JAX00060662		JAX00397686		JAX00060664		JAX00060665		JAX00397700		JAX00397702		JAX00397703		JAX00397706		JAX00397707		JAX00060675		JAX00397710		JAX00397713		JAX00397715		JAX00397719		JAX00397720		JAX00397722		JAX00060680		JAX00060681		JAX00060683		JAX00397731		JAX00397733		JAX00397734		JAX00397735		JAX00397736		JAX00060688		JAX00397738		JAX00060690		JAX00397745		JAX00397749		JAX00060692		JAX00060696		JAX00060697		JAX00397762		JAX00397763		JAX00060698		JAX00397764		JAX00060704		JAX00397769		JAX00397770		JAX00397771		JAX00060705		JAX00060706		JAX00397774		JAX00397778		JAX00060710		JAX00397784		JAX00060711		JAX00060714		JAX00397793		JAX00397795		JAX00397796		JAX00060717		JAX00397801		JAX00397805		JAX00397806		JAX00397807		JAX00397809		JAX00060723		JAX00060725		JAX00397812		JAX00397814		JAX00060728		JAX00397816		JAX00060730		JAX00397822		JAX00397824		JAX00060732		JAX00060733		JAX00397825		JAX00060735		JAX00397826		JAX00397827		JAX00060741		JAX00397831		JAX00060742		JAX00060743		JAX00397833		JAX00397834		JAX00060744		JAX00060745		JAX00397838		JAX00060748		JAX00397840		JAX00397842		JAX00397843		JAX00397845		JAX00397847		JAX00060750		JAX00397850		JAX00397855		JAX00060753		JAX00060755		JAX00397858		JAX00060757		JAX00060758		JAX00397862		JAX00397864		JAX00060762		JAX00060763		JAX00397867		JAX00397874		JAX00060768		JAX00397880		JAX00397881		JAX00397882		JAX00060774		JAX00060777		JAX00060780		JAX00397891		JAX00060784		JAX00397901		JAX00060785		JAX00060787		JAX00397907		JAX00060790		JAX00060791		JAX00397913		JAX00397917		JAX00397918		JAX00397919		JAX00397931		JAX00060802		JAX00397933		JAX00060803		JAX00060805		JAX00397936		JAX00397937		JAX00397942		JAX00060808		JAX00397944		JAX00060811		JAX00397947		JAX00060812		JAX00206768		JAX00397951		JAX00397952		JAX00397954		JAX00397955		JAX00060814		JAX00397960		JAX00397962		JAX00060819		JAX00060821		JAX00060823		JAX00397972		JAX00397973		JAX00397976		JAX00060826		JAX00397979		JAX00397980		JAX00060828		JAX00397988		JAX00060829		JAX00060830		JAX00397989		JAX00397996		JAX00397999		JAX00398009		JAX00398012		JAX00398019		JAX00398020		JAX00060835		JAX00060836		JAX00398028		JAX00398030		JAX00398032		JAX00398033		JAX00398034		JAX00398036		JAX00060841		JAX00060843		JAX00060844		JAX00398043		JAX00398045		JAX00060845		JAX00398047		JAX00060846		JAX00060847		JAX00060849		JAX00398060		JAX00398062		JAX00060855		JAX00206779		JAX00060856		JAX00060857		JAX00398067		JAX00398071		JAX00398073		JAX00060864		JAX00060865		JAX00398080		JAX00060868		JAX00398095		JAX00398096		JAX00060869		JAX00398104		JAX00398105		JAX00398107		JAX00398108		JAX00060873		JAX00398109		JAX00060874		JAX00398113		JAX00398115		JAX00398119		JAX00060878		JAX00398123		JAX00398126		JAX00398134		JAX00398136		JAX00060879		JAX00398140		JAX00398144		JAX00398145		JAX00398146		JAX00060884		JAX00398154		JAX00398164		JAX00206782		JAX00060888		JAX00398176		JAX00398179		JAX00398181		JAX00398182		JAX00398183		JAX00060895		JAX00398200		JAX00060897		JAX00398201		JAX00398203		JAX00398207		JAX00398209		JAX00206785		JAX00206787		JAX00398212		JAX00398216		JAX00188091		JAX00398222		JAX00398223		JAX00398225		JAX00206790		JAX00398226		JAX00398232		JAX00398236		JAX00398237		JAX00398239		JAX00398241		JAX00398243		JAX00398245		JAX00060915		JAX00398247		JAX00398248		JAX00206791		JAX00060918		JAX00060920		JAX00398261		JAX00060921		JAX00398265		JAX00398266		JAX00060926		JAX00398269		JAX00398271		JAX00398275		JAX00398276		JAX00060930		JAX00060934		JAX00398284		JAX00060936		JAX00398287		JAX00398292		JAX00398294		JAX00398295		JAX00398297		JAX00398300		JAX00398301		JAX00060943		JAX00398305		JAX00398306		JAX00398309		JAX00398310		JAX00206797		JAX00398315		JAX00398318		JAX00398320		JAX00060954		JAX00398322		JAX00398324		JAX00060958		JAX00398326		JAX00398329		JAX00398330		JAX00398343		JAX00060963		JAX00060965		JAX00398350		JAX00398353		JAX00060966		JAX00398356		JAX00398357		JAX00398362		JAX00398363		JAX00398368		JAX00398373		JAX00060978		JAX00060981		JAX00060982		JAX00398380		JAX00398383		JAX00398384		JAX00060985		JAX00060986		JAX00398388		JAX00398394		JAX00060987		JAX00398400		JAX00398403		JAX00398404		JAX00060990		JAX00398407		JAX00398408		JAX00398413		JAX00060995		JAX00060996		JAX00060997		JAX00398420		JAX00398422		JAX00398423		JAX00061000		JAX00061001		JAX00398424		JAX00061002		JAX00398432		JAX00398433		JAX00398434		JAX00061010		JAX00398441		JAX00398442		JAX00398443		JAX00398444		JAX00398445		JAX00398450		JAX00398451		JAX00398455		JAX00398456		JAX00398458		JAX00206809		JAX00061015		JAX00061016		JAX00398470		JAX00061018		JAX00398478		JAX00398482		JAX00398483		JAX00398484		JAX00398485		JAX00398487		JAX00398489		JAX00398494		JAX00398495		JAX00398501		JAX00061029		JAX00398507		JAX00398508		JAX00398509		JAX00398511		JAX00398512		JAX00061033		JAX00398515		JAX00398516		JAX00398518		JAX00398519		JAX00398521		JAX00061035		JAX00398527		JAX00061036		JAX00061037		JAX00398530		JAX00061041		JAX00061048		JAX00398542		JAX00398543		JAX00398544		JAX00398555		JAX00398560		JAX00061055		JAX00398564		JAX00398567		JAX00398568		JAX00398569		JAX00398571		JAX00398575		JAX00398577		JAX00061062		JAX00398587		JAX00061064		JAX00398592		JAX00061066		JAX00398597		JAX00061070		JAX00398605		JAX00398607		JAX00398608		JAX00398616		JAX00061073		JAX00398620		JAX00398621		JAX00398623		JAX00398626		JAX00398629		JAX00061075		JAX00398636		JAX00398637		JAX00398638		JAX00398648		JAX00061077		JAX00398652		JAX00398656		JAX00061081		JAX00398663		JAX00061082		JAX00398667		JAX00398669		JAX00398670		JAX00398671		JAX00398673		JAX00061083		JAX00398677		JAX00061084		JAX00398681		JAX00398682		JAX00398686		JAX00398689		JAX00398691		JAX00061088		JAX00398698		JAX00398702		JAX00398710		JAX00398720		JAX00398722		JAX00398726		JAX00398727		JAX00398728		JAX00398729		JAX00398730		JAX00398733		JAX00398734		JAX00398735		JAX00398736		JAX00061098		JAX00398754		JAX00398757		JAX00398758		JAX00061102		JAX00061103		JAX00398759		JAX00398761		JAX00398762		JAX00398764		JAX00398767		JAX00061106		JAX00398774		JAX00398778		JAX00061112		JAX00398781		JAX00061115		JAX00398790		JAX00398792		JAX00398793		JAX00061120		JAX00398796		JAX00398798		JAX00061124		JAX00398804		JAX00398807		JAX00398808		JAX00061125		JAX00061126		JAX00398809		JAX00398813		JAX00398815		JAX00398817		JAX00398818		JAX00061131		JAX00061133		JAX00398822		JAX00061135		JAX00398827		JAX00398829		JAX00061139		JAX00398832		JAX00061140		JAX00398838		JAX00061143		JAX00061145		JAX00061146		JAX00061147		JAX00398856		JAX00398858		JAX00398861		JAX00398863		JAX00398864		JAX00398868		JAX00061153		JAX00061154		JAX00398871		JAX00061159		JAX00061160		JAX00061162		JAX00398878		JAX00398879		JAX00398882		JAX00398887		JAX00398889		JAX00398890		JAX00061169		JAX00398894		JAX00061170		JAX00398898		JAX00398901		JAX00398902		JAX00398903		JAX00398906		JAX00061173		JAX00398911		JAX00398912		JAX00398913		JAX00398914		JAX00398919		JAX00398922		JAX00398923		JAX00061180		JAX00398925		JAX00398928		JAX00398929		JAX00398933		JAX00061182		JAX00398938		JAX00398939		JAX00398940		JAX00398945		JAX00398947		JAX00398953		JAX00398954		JAX00398955		JAX00061188		JAX00061190		JAX00206836		JAX00061191		JAX00398956		JAX00398961		JAX00398963		JAX00398964		JAX00398969		JAX00398970		JAX00061197		JAX00398973		JAX00061200		JAX00398977		JAX00398981		JAX00398982		JAX00398991		JAX00061203		JAX00398993		JAX00061208		JAX00399006		JAX00399009		JAX00061213		JAX00399016		JAX00399017		JAX00061214		JAX00399020		JAX00061216		JAX00206841		JAX00399030		JAX00061219		JAX00399032		JAX00399034		JAX00399035		JAX00399036		JAX00399039		JAX00061222		JAX00061223		JAX00061225		JAX00399045		JAX00399046		JAX00399049		JAX00061229		JAX00399050		JAX00399054		JAX00399056		JAX00399057		JAX00399060		JAX00399062		JAX00399064		JAX00399066		JAX00399068		JAX00399072		JAX00061233		JAX00399080		JAX00399081		JAX00399082		JAX00399084		JAX00061239		JAX00061240		JAX00061244		JAX00399092		JAX00399095		JAX00061246		JAX00061247		JAX00399101		JAX00399103		JAX00399104		JAX00061248		JAX00061249		JAX00399107		JAX00399108		JAX00399109		JAX00399111		JAX00061253		JAX00399121		JAX00399122		JAX00399123		JAX00061254		JAX00399124		JAX00061256		JAX00399129		JAX00399133		JAX00399139		JAX00061261		JAX00399145		JAX00399146		JAX00399148		JAX00399156		JAX00399157		JAX00399160		JAX00061268		JAX00399166		JAX00399167		JAX00061270		JAX00399176		JAX00061271		JAX00399179		JAX00399181		JAX00399182		JAX00399188		JAX00399190		JAX00399191		JAX00399192		JAX00399193		JAX00399194		JAX00399195		JAX00061276		JAX00399198		JAX00399200		JAX00061277		JAX00399207		JAX00399215		JAX00399217		JAX00061283		JAX00061284		JAX00061286		JAX00399229		JAX00399230		JAX00399232		JAX00399235		JAX00399236		JAX00061289		JAX00399239		JAX00061291		JAX00399249		JAX00399250		JAX00399251		JAX00399252		JAX00399253		JAX00399263		JAX00399266		JAX00399268		JAX00061299		JAX00399269		JAX00399274		JAX00061304		JAX00399282		JAX00399287		JAX00399289		JAX00399290		JAX00061308		JAX00399291		JAX00399292		JAX00399293		JAX00061309		JAX00399299		JAX00399301		JAX00399302		JAX00399304		JAX00399305		JAX00399307		JAX00399309		JAX00399310		JAX00399311		JAX00399313		JAX00061315		JAX00399316		JAX00399320		JAX00399325		JAX00399328		JAX00399329		JAX00399330		JAX00061318		JAX00399333		JAX00399336		JAX00399337		JAX00061325		JAX00399339		JAX00399344		JAX00061326		JAX00399346		JAX00061328		JAX00399347		JAX00399350		JAX00399351		JAX00399353		JAX00399355		JAX00399356		JAX00399359		JAX00061332		JAX00399364		JAX00061333		JAX00061337		JAX00399367		JAX00061340		JAX00061341		JAX00061342		JAX00399373		JAX00399374		JAX00399375		JAX00061347		JAX00061348		JAX00061349		JAX00399386		JAX00399387		JAX00061350		JAX00061354		JAX00399391		JAX00399394		JAX00399395		JAX00061356		JAX00399400		JAX00061358		JAX00061361		JAX00061366		JAX00399418		JAX00399420		JAX00399421		JAX00061371		JAX00061372		JAX00399425		JAX00399426		JAX00399428		JAX00399431		JAX00399437		JAX00399451		JAX00399453		JAX00061381		JAX00061382		JAX00061383		JAX00399463		JAX00061385		JAX00399465		JAX00399466		JAX00399473		JAX00061389		JAX00061391		JAX00399482		JAX00399484		JAX00061394		JAX00399487		JAX00061396		JAX00399496		JAX00206871		JAX00399507		JAX00399511		JAX00399514		JAX00061406		JAX00399521		JAX00399522		JAX00061408		JAX00061409		JAX00399525		JAX00399528		JAX00399532		JAX00399536		JAX00399540		JAX00061414		JAX00061416		JAX00061417		JAX00061418		JAX00399550		JAX00399551		JAX00399553		JAX00399555		JAX00061421		JAX00399557		JAX00399558		JAX00399566		JAX00399567		JAX00399570		JAX00061430		JAX00399572		JAX00399578		JAX00061431		JAX00399582		JAX00399584		JAX00061435		JAX00399590		JAX00061439		JAX00399595		JAX00399599		JAX00399600		JAX00061440		JAX00061443		JAX00399605		JAX00399606		JAX00399609		JAX00061448		JAX00399610		JAX00061450		JAX00399613		JAX00399615		JAX00399616		JAX00399620		JAX00399623		JAX00061453		JAX00061454		JAX00061456		JAX00399632		JAX00399635		JAX00061457		JAX00399637		JAX00399640		JAX00399642		JAX00399645		JAX00061464		JAX00061469		JAX00399659		JAX00399663		JAX00399667		JAX00399671		JAX00206890		JAX00206891		JAX00206892		JAX00399672		JAX00399674		JAX00399680		JAX00399681		JAX00399682		JAX00399684		JAX00061479		JAX00399685		JAX00399686		JAX00399688		JAX00061480		JAX00061483		JAX00061486		JAX00399696		JAX00061489		JAX00399699		JAX00061490		JAX00399700		JAX00399702		JAX00399703		JAX00399704		JAX00061491		JAX00206898		JAX00061493		JAX00399708		JAX00061498		JAX00061499		JAX00399713		JAX00061500		JAX00061501		JAX00399718		JAX00061502		JAX00399726		JAX00399728		JAX00399729		JAX00061507		JAX00061508		JAX00399734		JAX00399735		JAX00061512		JAX00061514		JAX00061515		JAX00399751		JAX00061518		JAX00399754		JAX00399755		JAX00061521		JAX00061522		JAX00399764		JAX00399769		JAX00399773		JAX00399774		JAX00399776		JAX00399782		JAX00399783		JAX00399789		JAX00061535		JAX00399812		JAX00399815		JAX00206914		JAX00206916		JAX00399821		JAX00399826		JAX00061554		JAX00399827		JAX00061557		JAX00399837		JAX00061562		JAX00206920		JAX00399843		JAX00061563		JAX00061567		JAX00061570		JAX00399855		JAX00399856		JAX00399857		JAX00399858		JAX00399862		JAX00399868		JAX00399870		JAX00399871		JAX00399873		JAX00061582		JAX00399876		JAX00399878		JAX00399882		JAX00399883		JAX00061586		JAX00399896		JAX00399898		JAX00399903		JAX00399910		JAX00399913		JAX00206934		JAX00399916		JAX00061607		JAX00399917		JAX00061611		JAX00061612		JAX00399932		JAX00061616		JAX00399941		JAX00061620		JAX00061625		JAX00061628		JAX00399952		JAX00399957		JAX00399958		JAX00061630		JAX00061631		JAX00399959		JAX00061632		JAX00061633		JAX00061635		JAX00399970		JAX00399972		JAX00061640		JAX00399992		JAX00399993		JAX00061644		JAX00399997		JAX00061646		JAX00399999		JAX00400002		JAX00400009		JAX00400011		JAX00061654		JAX00061655		JAX00400019		JAX00400020		JAX00400023		JAX00061663		JAX00061665		JAX00400035		JAX00061673		JAX00206957		JAX00400047		JAX00061676		JAX00400049		JAX00400050		JAX00061678		JAX00061680		JAX00400057		JAX00400060		JAX00400061		JAX00400064		JAX00061684		JAX00061686		JAX00400074		JAX00400085		JAX00400091		JAX00400092		JAX00061697		JAX00061701		JAX00400096		JAX00400098		JAX00400107		JAX00061706		JAX00400110		JAX00400111		JAX00400114		JAX00061715		JAX00400119		JAX00061717		JAX00400120		JAX00400125		JAX00400128		JAX00400130		JAX00206970		JAX00400133		JAX00061729		JAX00061731		JAX00400147		JAX00061732		JAX00061733		JAX00061734		JAX00400154		JAX00400157		JAX00400164		JAX00400165		JAX00400168		JAX00061743		JAX00400176		JAX00061746		JAX00400177		JAX00400184		JAX00061747		JAX00400187		JAX00400190		JAX00400198		JAX00400200		JAX00400202		JAX00400215		JAX00206975		JAX00400224		JAX00400225		JAX00061759		JAX00400231		JAX00061765		JAX00400241		JAX00400242		JAX00400247		JAX00400248		JAX00061775		JAX00400252		JAX00400254		JAX00400256		JAX00400261		JAX00400263		JAX00400264		JAX00400269		JAX00400270		JAX00400271		JAX00400273		JAX00400275		JAX00400284		JAX00061784		JAX00400292		JAX00400294		JAX00400295		JAX00400303		JAX00061791		JAX00400312		JAX00400313		JAX00400314		JAX00400316		JAX00400317		JAX00061793		JAX00400322		JAX00400323		JAX00400328		JAX00400331		JAX00400338		JAX00061800		JAX00061802		JAX00206993		JAX00061808		JAX00400358		JAX00400361		JAX00400362		JAX00400369		JAX00061816		JAX00061820		JAX00400386		JAX00400391		JAX00400396		JAX00400404		JAX00061834		JAX00061839		JAX00400432		JAX00400435		JAX00400436		JAX00400438		JAX00400439		JAX00061845		JAX00207002		JAX00400442		JAX00400445		JAX00400447		JAX00400449		JAX00400454		JAX00400456		JAX00400457		JAX00400478		JAX00400482		JAX00400484		JAX00061862		JAX00400487		JAX00400489		JAX00400494		JAX00400495		JAX00400497		JAX00061864		JAX00061866		JAX00400504		JAX00400511		JAX00400513		JAX00400520		JAX00400523		JAX00400526		JAX00400527		JAX00400528		JAX00400531		JAX00061874		JAX00061875		JAX00400532		JAX00400533		JAX00207011		JAX00400535		JAX00400536		JAX00400537		JAX00400538		JAX00400540		JAX00400544		JAX00400546		JAX00400549		JAX00400552		JAX00400553		JAX00400554		JAX00061886		JAX00061888		JAX00400563		JAX00400568		JAX00061890		JAX00400570		JAX00400572		JAX00400576		JAX00400577		JAX00400579		JAX00400582		JAX00400583		JAX00400584		JAX00400591		JAX00061894		JAX00400594		JAX00400597		JAX00400605		JAX00061899		JAX00400607		JAX00400615		JAX00400616		JAX00400621		JAX00400622		JAX00061900		JAX00207014		JAX00061901		JAX00400628		JAX00400629		JAX00400630		JAX00400636		JAX00061905		JAX00400638		JAX00400639		JAX00400640		JAX00061906		JAX00400641		JAX00400642		JAX00061907		JAX00061908		JAX00400653		JAX00400657		JAX00400661		JAX00061910		JAX00400673		JAX00400674		JAX00400676		JAX00061914		JAX00061917		JAX00400682		JAX00400684		JAX00400689		JAX00061921		JAX00400694		JAX00400695		JAX00061923		JAX00061929		JAX00061930		JAX00061931		JAX00400713		JAX00400716		JAX00400719		JAX00400720		JAX00400721		JAX00400722		JAX00400725		JAX00061936		JAX00400727		JAX00061940		JAX00207021		JAX00400729		JAX00400730		JAX00400731		JAX00400733		JAX00400736		JAX00400738		JAX00400739		JAX00400741		JAX00061944		JAX00400744		JAX00400750		JAX00400752		JAX00400755		JAX00400764		JAX00400769		JAX00400771		JAX00400772		JAX00061952		JAX00061954		JAX00061955		JAX00400776		JAX00400779		JAX00400784		JAX00061959		JAX00400786		JAX00400791		JAX00061960		JAX00400792		JAX00400798		JAX00400800		JAX00400803		JAX00061964		JAX00400809		JAX00400810		JAX00061966		JAX00400814		JAX00400817		JAX00061969		JAX00061970		JAX00061971		JAX00400825		JAX00400833		JAX00400839		JAX00400843		JAX00061972		JAX00400847		JAX00400851		JAX00400853		JAX00400854		JAX00061976		JAX00400857		JAX00400858		JAX00400861		JAX00400865		JAX00400870		JAX00400872		JAX00400879		JAX00400880		JAX00400884		JAX00400887		JAX00400892		JAX00400894		JAX00400895		JAX00207036		JAX00061985		JAX00400896		JAX00400902		JAX00061988		JAX00061994		JAX00400931		JAX00062002		JAX00062004		JAX00400943		JAX00062008		JAX00062009		JAX00062010		JAX00400946		JAX00400947		JAX00400950		JAX00400951		JAX00400952		JAX00062012		JAX00062013		JAX00400954		JAX00400957		JAX00400958		JAX00400962		JAX00400963		JAX00400964		JAX00400965		JAX00062015		JAX00062018		JAX00062019		JAX00207047		JAX00400971		JAX00400972		JAX00400977		JAX00400981		JAX00400985		JAX00400989		JAX00400991		JAX00062026		JAX00400995		JAX00401001		JAX00401002		JAX00401008		JAX00062030		JAX00401013		JAX00401015		JAX00062033		JAX00401017		JAX00062034		JAX00401022		JAX00401023		JAX00401027		JAX00062038		JAX00207052		JAX00062041		JAX00062042		JAX00401039		JAX00062046		JAX00401040		JAX00062049		JAX00401044		JAX00401047		JAX00401051		JAX00062055		JAX00401054		JAX00401055		JAX00062057		JAX00401057		JAX00062059		JAX00401062		JAX00062061		JAX00401065		JAX00401071		JAX00207060		JAX00062063		JAX00062064		JAX00207062		JAX00062066		JAX00401078		JAX00062068		JAX00401085		JAX00401090		JAX00062072		JAX00062074		JAX00401096		JAX00401097		JAX00401098		JAX00401101		JAX00401103		JAX00062078		JAX00401109		JAX00207064		JAX00401110		JAX00401111		JAX00401113		JAX00062084		JAX00062085		JAX00401122		JAX00062086		JAX00062087		JAX00062089		JAX00062091		JAX00401135		JAX00401147		JAX00062099		JAX00401152		JAX00401153		JAX00401154		JAX00062101		JAX00401162		JAX00062102		JAX00401167		JAX00401169		JAX00188109		JAX00207075		JAX00401177		JAX00401183		JAX00062107		JAX00207076		JAX00207077		JAX00401189		JAX00062111		JAX00401191		JAX00401192		JAX00401193		JAX00401195		JAX00401199		JAX00062113		JAX00401205		JAX00401207		JAX00401210		JAX00401211		JAX00401212		JAX00401213		JAX00401215		JAX00062116		JAX00062117		JAX00401217		JAX00401223		JAX00062119		JAX00401225		JAX00401228		JAX00401229		JAX00401234		JAX00401238		JAX00401242		JAX00401243		JAX00401245		JAX00401254		JAX00401261		JAX00207083		JAX00401265		JAX00401266		JAX00207084		JAX00401268		JAX00401269		JAX00062135		JAX00401279		JAX00062141		JAX00401282		JAX00401286		JAX00401287		JAX00401289		JAX00401300		JAX00401302		JAX00401305		JAX00062148		JAX00401313		JAX00062149		JAX00401316		JAX00062151		JAX00401318		JAX00401320		JAX00401329		JAX00401332		JAX00401333		JAX00062158		JAX00401338		JAX00401342		JAX00062162		JAX00401346		JAX00401347		JAX00062163		JAX00401352		JAX00401355		JAX00401359		JAX00401360		JAX00062166		JAX00401366		JAX00062168		JAX00401367		JAX00401373		JAX00401375		JAX00401377		JAX00401380		JAX00062171		JAX00401382		JAX00062172		JAX00401387		JAX00401388		JAX00401391		JAX00401394		JAX00401396		JAX00401400		JAX00401404		JAX00401405		JAX00401408		JAX00207099		JAX00401414		JAX00401415		JAX00401421		JAX00401422		JAX00401424		JAX00401430		JAX00207104		JAX00062194		JAX00062195		JAX00401451		JAX00401452		JAX00401454		JAX00207106		JAX00062197		JAX00401456		JAX00062199		JAX00401459		JAX00401462		JAX00401465		JAX00401474		JAX00062203		JAX00401481		JAX00062206		JAX00401485		JAX00401489		JAX00401494		JAX00401496		JAX00401497		JAX00207110		JAX00207111		JAX00062219		JAX00062220		JAX00401504		JAX00062221		JAX00401512		JAX00401515		JAX00401516		JAX00401518		JAX00401519		JAX00401521		JAX00062226		JAX00062227		JAX00401528		JAX00401531		JAX00207116		JAX00401538		JAX00401543		JAX00401546		JAX00401547		JAX00401548		JAX00207121		JAX00401558		JAX00401561		JAX00401566		JAX00401574		JAX00062250		JAX00401577		JAX00401582		JAX00401583		JAX00062251		JAX00401589		JAX00401590		JAX00401592		JAX00401593		JAX00401595		JAX00062254		JAX00401600		JAX00401601		JAX00401607		JAX00401609		JAX00062261		JAX00207130		JAX00401611		JAX00062263		JAX00062265		JAX00062266		JAX00401622		JAX00062268		JAX00207131		JAX00062271		JAX00062273		JAX00401631		JAX00401643		JAX00401645		JAX00401647		JAX00401649		JAX00401650		JAX00062278		JAX00062279		JAX00062280		JAX00401652		JAX00401653		JAX00207132		JAX00401663		JAX00062287		JAX00062288		JAX00401670		JAX00401676		JAX00401681		JAX00401685		JAX00207139		JAX00207140		JAX00062297		JAX00401689		JAX00401690		JAX00401692		JAX00062302		JAX00062304		JAX00401696		JAX00062306		JAX00401702		JAX00401703		JAX00062313		JAX00401708		JAX00401712		JAX00401713		JAX00401715		JAX00401719		JAX00062320		JAX00401721		JAX00207147		JAX00062322		JAX00401725		JAX00062323		JAX00062325		JAX00401728		JAX00062327		JAX00401729		JAX00401732		JAX00401734		JAX00401736		JAX00401738		JAX00207151		JAX00401741		JAX00401743		JAX00401747		JAX00062337		JAX00401754		JAX00401758		JAX00401760		JAX00401762		JAX00401763		JAX00401771		JAX00401772		JAX00401777		JAX00401779		JAX00401780		JAX00062344		JAX00062345		JAX00401786		JAX00401788		JAX00401789		JAX00401790		JAX00401792		JAX00401795		JAX00062352		JAX00401804		JAX00062358		JAX00401818		JAX00062360		JAX00401824		JAX00401826		JAX00401834		JAX00401835		JAX00401840		JAX00401841		JAX00401846		JAX00401851		JAX00207160		JAX00401853		JAX00401854		JAX00401858		JAX00401860		JAX00401861		JAX00062371		JAX00401867		JAX00062375		JAX00207163		JAX00207166		JAX00401885		JAX00401888		JAX00401891		JAX00401895		JAX00401901		JAX00401902		JAX00062387		JAX00062388		JAX00401905		JAX00401910		JAX00401917		JAX00401918		JAX00062395		JAX00401934		JAX00401936		JAX00401937		JAX00401938		JAX00062400		JAX00401939		JAX00062402		JAX00401946		JAX00401949		JAX00401952		JAX00401953		JAX00401954		JAX00401955		JAX00401957		JAX00401958		JAX00401965		JAX00401967		JAX00401972		JAX00401975		JAX00401977		JAX00401985		JAX00401986		JAX00401990		JAX00401992		JAX00062411		JAX00062413		JAX00402006		JAX00062415		JAX00402008		JAX00062416		JAX00062417		JAX00062418		JAX00402009		JAX00402010		JAX00402011		JAX00402012		JAX00062419		JAX00402018		JAX00402019		JAX00402027		JAX00062422		JAX00402032		JAX00402042		JAX00062425		JAX00402045		JAX00402046		JAX00402052		JAX00402055		JAX00207177		JAX00402058		JAX00402060		JAX00062435		JAX00062436		JAX00402066		JAX00402070		JAX00402077		JAX00402079		JAX00402087		JAX00062447		JAX00062448		JAX00402093		JAX00402095		JAX00402096		JAX00062449		JAX00062450		JAX00402115		JAX00402119		JAX00062452		JAX00402120		JAX00207185		JAX00062453		JAX00062454		JAX00062455		JAX00402136		JAX00062458		JAX00062459		JAX00207187		JAX00402143		JAX00402146		JAX00062461		JAX00062463		JAX00402152		JAX00402153		JAX00402157		JAX00402159		JAX00402162		JAX00402163		JAX00402164		JAX00207190		JAX00402167		JAX00402171		JAX00402173		JAX00402195		JAX00062477		JAX00402196		JAX00402198		JAX00402200		JAX00402214		JAX00402216		JAX00062479		JAX00062480		JAX00062481		JAX00402225		JAX00402243		JAX00062486		JAX00062487		JAX00207198		JAX00062489		JAX00402263		JAX00207199		JAX00207200		JAX00402271		JAX00062494		JAX00062495		JAX00402275		JAX00402276		JAX00402279		JAX00062502		JAX00402292		JAX00402295		JAX00402297		JAX00402298		JAX00402299		JAX00062506		JAX00402304		JAX00062508		JAX00062509		JAX00062511		JAX00402318		JAX00402320		JAX00402321		JAX00402325		JAX00402327		JAX00402328		JAX00402329		JAX00402330		JAX00402334		JAX00402335		JAX00402338		JAX00402339		JAX00062516		JAX00062517		JAX00402346		JAX00402350		JAX00402353		JAX00402354		JAX00062520		JAX00402356		JAX00402358		JAX00062522		JAX00402360		JAX00402361		JAX00402363		JAX00402367		JAX00062525		JAX00402377		JAX00402381		JAX00402384		JAX00062531		JAX00402388		JAX00402390		JAX00402392		JAX00402393		JAX00402394		JAX00402400		JAX00062537		JAX00062539		JAX00402416		JAX00062540		JAX00402420		JAX00062541		JAX00062543		JAX00402432		JAX00062544		JAX00402437		JAX00402439		JAX00402441		JAX00402444		JAX00062546		JAX00402450		JAX00402451		JAX00402452		JAX00207213		JAX00062550		JAX00402458		JAX00402460		JAX00402464		JAX00402466		JAX00062552		JAX00402472		JAX00402474		JAX00402477		JAX00402483		JAX00062554		JAX00402488		JAX00207216		JAX00402498		JAX00402503		JAX00402506		JAX00402507		JAX00207220		JAX00207221		JAX00402510		JAX00402511		JAX00402512		JAX00402517		JAX00402528		JAX00062570		JAX00402532		JAX00402539		JAX00062573		JAX00062574		JAX00402551		JAX00402552		JAX00402560		JAX00062579		JAX00402570		JAX00402571		JAX00062580		JAX00402572		JAX00402574		JAX00402578		JAX00402582		JAX00402588		JAX00402589		JAX00402592		JAX00402594		JAX00207228		JAX00402599		JAX00062590		JAX00402608		JAX00402610		JAX00402613		JAX00402615		JAX00062595		JAX00062598		JAX00402625		JAX00402629		JAX00062601		JAX00402640		JAX00402650		JAX00062603		JAX00207234		JAX00402661		JAX00402666		JAX00062608		JAX00062610		JAX00402669		JAX00207237		JAX00062611		JAX00062612		JAX00402675		JAX00402676		JAX00402677		JAX00402680		JAX00402684		JAX00402687		JAX00402688		JAX00402692		JAX00402693		JAX00402696		JAX00402703		JAX00402707		JAX00062617		JAX00402710		JAX00402716		JAX00402718		JAX00207242		JAX00402738		JAX00402739		JAX00402745		JAX00062628		JAX00402749		JAX00207245		JAX00402754		JAX00402760		JAX00062635		JAX00402765		JAX00402766		JAX00402770		JAX00402772		JAX00402774		JAX00402776		JAX00402778		JAX00062638		JAX00207250		JAX00402791		JAX00402792		JAX00402801		JAX00402802		JAX00402803		JAX00402810		JAX00402812		JAX00402813		JAX00402817		JAX00402819		JAX00402820		JAX00402827		JAX00402828		JAX00062650		JAX00062651		JAX00207253		JAX00062655		JAX00402840		JAX00402846		JAX00402849		JAX00402850		JAX00402854		JAX00207256		JAX00207257		JAX00062657		JAX00402856		JAX00402858		JAX00402862		JAX00402865		JAX00062660		JAX00062661		JAX00402874		JAX00062663		JAX00402879		JAX00062665		JAX00402880		JAX00402881		JAX00062669		JAX00062670		JAX00402887		JAX00402888		JAX00062675		JAX00402903		JAX00402907		JAX00402908		JAX00062677		JAX00062678		JAX00402912		JAX00402914		JAX00062681		JAX00402917		JAX00402918		JAX00402919		JAX00402920		JAX00402924		JAX00402936		JAX00062684		JAX00402937		JAX00402938		JAX00402940		JAX00402941		JAX00402943		JAX00402946		JAX00402949		JAX00062686		JAX00402952		JAX00402959		JAX00402960		JAX00207267		JAX00062691		JAX00062692		JAX00207269		JAX00402970		JAX00402973		JAX00402975		JAX00402980		JAX00402981		JAX00402982		JAX00402990		JAX00402995		JAX00403008		JAX00403018		JAX00062704		JAX00403027		JAX00403037		JAX00403038		JAX00403043		JAX00403049		JAX00403050		JAX00403053		JAX00403055		JAX00403059		JAX00403066		JAX00062715		JAX00403068		JAX00188119		JAX00403069		JAX00062717		JAX00403079		JAX00403080		JAX00403083		JAX00403084		JAX00403090		JAX00403092		JAX00403097		JAX00403105		JAX00403106		JAX00403110		JAX00403111		JAX00403112		JAX00403121		JAX00403123		JAX00403126		JAX00062740		JAX00062742		JAX00403135		JAX00403136		JAX00403137		JAX00207285		JAX00062746		JAX00062748		JAX00403140		JAX00062750		JAX00062751		JAX00403146		JAX00062755		JAX00403151		JAX00403152		JAX00062756		JAX00403153		JAX00403154		JAX00403157		JAX00403163		JAX00403167		JAX00403169		JAX00403170		JAX00403172		JAX00062759		JAX00403174		JAX00403176		JAX00403178		JAX00403183		JAX00403193		JAX00403195		JAX00403202		JAX00062767		JAX00062773		JAX00403217		JAX00403219		JAX00403225		JAX00403226		JAX00403227		JAX00062774		JAX00062775		JAX00403237		JAX00062776		JAX00403238		JAX00062777		JAX00403255		JAX00403256		JAX00062782		JAX00403266		JAX00403267		JAX00403272		JAX00062786		JAX00062789		JAX00062790		JAX00403283		JAX00062791		JAX00403293		JAX00403294		JAX00207293		JAX00062797		JAX00403303		JAX00403306		JAX00403307		JAX00062801		JAX00403311		JAX00403312		JAX00403315		JAX00207296		JAX00403320		JAX00403331		JAX00403339		JAX00403342		JAX00403348		JAX00403350		JAX00062818		JAX00062819		JAX00403355		JAX00403360		JAX00403361		JAX00403371		JAX00062831		JAX00403373		JAX00062833		JAX00403378		JAX00403381		JAX00062837		JAX00403383		JAX00062839		JAX00062840		JAX00403386		JAX00403387		JAX00062842		JAX00062843		JAX00062844		JAX00062845		JAX00403390		JAX00403400		JAX00062848		JAX00403403		JAX00403404		JAX00062850		JAX00403411		JAX00403412		JAX00403418		JAX00403420		JAX00403421		JAX00062857		JAX00403424		JAX00062858		JAX00062861		JAX00062862		JAX00062865		JAX00403432		JAX00403434		JAX00403435		JAX00403437		JAX00403440		JAX00403441		JAX00403443		JAX00403448		JAX00062866		JAX00403449		JAX00403450		JAX00062869		JAX00403451		JAX00403453		JAX00062872		JAX00062873		JAX00062877		JAX00403463		JAX00403467		JAX00062888		JAX00062889		JAX00403471		JAX00403476		JAX00403479		JAX00062893		JAX00403489		JAX00403494		JAX00403498		JAX00403500		JAX00403502		JAX00062897		JAX00403503		JAX00403504		JAX00403506		JAX00062900		JAX00403507		JAX00403508		JAX00207325		JAX00403511		JAX00403513		JAX00062902		JAX00062904		JAX00403517		JAX00403523		JAX00062906		JAX00403533		JAX00403535		JAX00403539		JAX00403541		JAX00403543		JAX00062908		JAX00062911		JAX00062912		JAX00062913		JAX00207330		JAX00403549		JAX00207331		JAX00403555		JAX00062916		JAX00403556		JAX00403557		JAX00403563		JAX00403571		JAX00403572		JAX00062920		JAX00403573		JAX00062921		JAX00062925		JAX00403583		JAX00062928		JAX00403586		JAX00062929		JAX00062930		JAX00403592		JAX00062933		JAX00403594		JAX00403595		JAX00403597		JAX00207340		JAX00403603		JAX00403604		JAX00062938		JAX00403611		JAX00724309		JAX00207342		JAX00403621		JAX00403623		JAX00403626		JAX00062943		JAX00403628		JAX00062944		JAX00403632		JAX00403633		JAX00062946		JAX00403636		JAX00403638		JAX00062947		JAX00207344		JAX00062948		JAX00062950		JAX00062952		JAX00062953		JAX00403652		JAX00062955		JAX00403657		JAX00403658		JAX00403659		JAX00403661		JAX00062956		JAX00062959		JAX00062960		JAX00403665		JAX00403668		JAX00403670		JAX00207351		JAX00403678		JAX00062969		JAX00403682		JAX00403683		JAX00062971		JAX00207353		JAX00403686		JAX00062974		JAX00062975		JAX00403688		JAX00403689		JAX00062977		JAX00403692		JAX00062979		JAX00403694		JAX00062981		JAX00207356		JAX00403699		JAX00403701		JAX00403709		JAX00403710		JAX00403714		JAX00062992		JAX00207362		JAX00063002		JAX00403734		JAX00207363		JAX00063008		JAX00063011		JAX00403756		JAX00063015		JAX00403757		JAX00403758		JAX00403760		JAX00403770		JAX00403771		JAX00063019		JAX00063020		JAX00403775		JAX00063023		JAX00403786		JAX00403791		JAX00063029		JAX00403794		JAX00403798		JAX00403802		JAX00403803		JAX00403804		JAX00063033		JAX00063035		JAX00063036		JAX00403813		JAX00063037		JAX00207372		JAX00063040		JAX00403820		JAX00403821		JAX00063043		JAX00403830		JAX00403834		JAX00403838		JAX00403840		JAX00403844		JAX00403845		JAX00403848		JAX00403851		JAX00403853		JAX00403859		JAX00403861		JAX00403862		JAX00403863		JAX00403868		JAX00403872		JAX00403874		JAX00403875		JAX00403876		JAX00403880		JAX00063054		JAX00403882		JAX00403888		JAX00403894		JAX00403895		JAX00207376		JAX00207378		JAX00403900		JAX00403904		JAX00403905		JAX00403908		JAX00063061		JAX00403909		JAX00207379		JAX00063064		JAX00403916		JAX00403921		JAX00403925		JAX00403928		JAX00403929		JAX00063073		JAX00403934		JAX00403947		JAX00403948		JAX00063090		JAX00403952		JAX00403954		JAX00403955		JAX00403957		JAX00063091		JAX00063092		JAX00063093		JAX00207391		JAX00403963		JAX00403965		JAX00063094		JAX00063095		JAX00063096		JAX00403971		JAX00403972		JAX00403973		JAX00207392		JAX00403980		JAX00403987		JAX00207393		JAX00403991		JAX00207394		JAX00063103		JAX00403993		JAX00403994		JAX00403999		JAX00404000		JAX00404002		JAX00404007		JAX00404012		JAX00063109		JAX00404016		JAX00404021		JAX00404022		JAX00404023		JAX00404024		JAX00404025		JAX00063114		JAX00404030		JAX00404033		JAX00404041		JAX00063116		JAX00063117		JAX00404044		JAX00404045		JAX00404047		JAX00404057		JAX00404058		JAX00404059		JAX00404061		JAX00404062		JAX00404063		JAX00404065		JAX00404072		JAX00404073		JAX00404075		JAX00404076		JAX00404079		JAX00404095		JAX00207407		JAX00063140		JAX00063141		JAX00404104		JAX00404106		JAX00404107		JAX00404111		JAX00063142		JAX00207410		JAX00063144		JAX00404121		JAX00404123		JAX00404126		JAX00063146		JAX00063147		JAX00404132		JAX00063148		JAX00404138		JAX00404140		JAX00404142		JAX00207414		JAX00404144		JAX00063156		JAX00404156		JAX00404164		JAX00404165		JAX00404166		JAX00063163		JAX00063164		JAX00404172		JAX00404174		JAX00404176		JAX00063167		JAX00207418		JAX00207419		JAX00063168		JAX00063169		JAX00404179		JAX00404180		JAX00404182		JAX00404187		JAX00404191		JAX00404194		JAX00404195		JAX00404200		JAX00404201		JAX00404210		JAX00404213		JAX00404214		JAX00404219		JAX00404220		JAX00404222		JAX00404223		JAX00063180		JAX00063183		JAX00207423		JAX00404240		JAX00404243		JAX00404247		JAX00404248		JAX00404252		JAX00404256		JAX00404257		JAX00404258		JAX00404259		JAX00404260		JAX00063189		JAX00404261		JAX00404263		JAX00404265		JAX00404267		JAX00063190		JAX00404272		JAX00063191		JAX00063192		JAX00404277		JAX00404281		JAX00404286		JAX00063194		JAX00404290		JAX00404293		JAX00404299		JAX00404302		JAX00404304		JAX00063198		JAX00404308		JAX00063199		JAX00404311		JAX00404312		JAX00404317		JAX00404320		JAX00404322		JAX00404324		JAX00404325		JAX00063204		JAX00404328		JAX00404333		JAX00063205		JAX00063206		JAX00404336		JAX00404337		JAX00207431		JAX00404341		JAX00404343		JAX00404345		JAX00404346		JAX00063211		JAX00404348		JAX00063212		JAX00404353		JAX00404357		JAX00404360		JAX00404362		JAX00404364		JAX00404365		JAX00404366		JAX00404368		JAX00063220		JAX00063222		JAX00404369		JAX00404376		JAX00404378		JAX00063223		JAX00404380		JAX00404390		JAX00063226		JAX00404393		JAX00404395		JAX00404396		JAX00404399		JAX00404401		JAX00404404		JAX00404405		JAX00404408		JAX00404410		JAX00404416		JAX00063229		JAX00404421		JAX00063231		JAX00404423		JAX00404426		JAX00404429		JAX00063232		JAX00404436		JAX00404439		JAX00404443		JAX00404445		JAX00404450		JAX00404466		JAX00404467		JAX00404469		JAX00404470		JAX00063241		JAX00063242		JAX00404472		JAX00063245		JAX00063246		JAX00404473		JAX00404477		JAX00404478		JAX00404480		JAX00404483		JAX00404484		JAX00404486		JAX00404494		JAX00404496		JAX00404498		JAX00063251		JAX00063252		JAX00404520		JAX00404521		JAX00404522		JAX00404523		JAX00404526		JAX00404532		JAX00404538		JAX00063256		JAX00404539		JAX00404540		JAX00404541		JAX00404544		JAX00063257		JAX00207446		JAX00063259		JAX00404552		JAX00404559		JAX00404560		JAX00404561		JAX00404578		JAX00404580		JAX00404583		JAX00404587		JAX00404591		JAX00404595		JAX00404599		JAX00404601		JAX00404603		JAX00063273		JAX00404609		JAX00063276		JAX00404616		JAX00063277		JAX00404623		JAX00207452		JAX00404625		JAX00404627		JAX00404631		JAX00404632		JAX00404633		JAX00404637		JAX00404641		JAX00063285		JAX00404648		JAX00404649		JAX00404650		JAX00063290		JAX00063291		JAX00404652		JAX00404653		JAX00404665		JAX00404671		JAX00063299		JAX00063300		JAX00404681		JAX00404683		JAX00404684		JAX00404688		JAX00404690		JAX00404692		JAX00063307		JAX00404694		JAX00404701		JAX00063315		JAX00404707		JAX00404708		JAX00404715		JAX00207465		JAX00404719		JAX00404721		JAX00404724		JAX00404726		JAX00404729		JAX00063329		JAX00404738		JAX00404739		JAX00404742		JAX00404745		JAX00404746		JAX00404747		JAX00063334		JAX00404750		JAX00404753		JAX00063338		JAX00404754		JAX00404762		JAX00063348		JAX00404765		JAX00404767		JAX00404769		JAX00063349		JAX00404773		JAX00063353		JAX00404780		JAX00404782		JAX00404783		JAX00207474		JAX00063355		JAX00063359		JAX00063360		JAX00063361		JAX00404788		JAX00404789		JAX00404791		JAX00404792		JAX00063365		JAX00404801		JAX00404803		JAX00063367		JAX00404809		JAX00404812		JAX00207478		JAX00404818		JAX00404827		JAX00404828		JAX00404829		JAX00207481		JAX00063378		JAX00404845		JAX00207483		JAX00404847		JAX00063379		JAX00063380		JAX00063381		JAX00404849		JAX00404850		JAX00063382		JAX00404859		JAX00404862		JAX00404866		JAX00063388		JAX00063390		JAX00404867		JAX00404868		JAX00404871		JAX00063391		JAX00404877		JAX00404880		JAX00404881		JAX00404882		JAX00404883		JAX00404887		JAX00404888		JAX00207490		JAX00404891		JAX00404895		JAX00404898		JAX00063408		JAX00404907		JAX00404910		JAX00404911		JAX00404912		JAX00404913		JAX00063411		JAX00404918		JAX00404922		JAX00063412		JAX00063413		JAX00063414		JAX00404926		JAX00207493		JAX00404927		JAX00404928		JAX00063415		JAX00063416		JAX00404935		JAX00404937		JAX00063421		JAX00063422		JAX00404940		JAX00404942		JAX00188128		JAX00063425		JAX00404943		JAX00404944		JAX00404946		JAX00404947		JAX00063427		JAX00404949		JAX00404951		JAX00404954		JAX00404957		JAX00404959		JAX00063431		JAX00404963		JAX00404965		JAX00404969		JAX00207501		JAX00404971		JAX00404972		JAX00404973		JAX00404979		JAX00063440		JAX00404989		JAX00404994		JAX00063444		JAX00404997		JAX00063447		JAX00405000		JAX00405005		JAX00405006		JAX00405011		JAX00405012		JAX00405014		JAX00405019		JAX00405021		JAX00405025		JAX00405028		JAX00405032		JAX00405034		JAX00405035		JAX00405038		JAX00405040		JAX00405042		JAX00405044		JAX00405047		JAX00405051		JAX00063456		JAX00405052		JAX00405054		JAX00063459		JAX00405060		JAX00405064		JAX00405074		JAX00405076		JAX00405081		JAX00405088		JAX00405089		JAX00063473		JAX00063474		JAX00207511		JAX00405097		JAX00405101		JAX00405104		JAX00405106		JAX00405109		JAX00405110		JAX00405115		JAX00405119		JAX00405120		JAX00063476		JAX00405126		JAX00405138		JAX00405139		JAX00405145		JAX00405150		JAX00405153		JAX00405158		JAX00405170		JAX00405175		JAX00405178		JAX00063486		JAX00405185		JAX00405189		JAX00405192		JAX00405194		JAX00405197		JAX00405206		JAX00405209		JAX00405211		JAX00405212		JAX00405217		JAX00063490		JAX00063491		JAX00405218		JAX00405220		JAX00405226		JAX00405227		JAX00405229		JAX00405233		JAX00063494		JAX00405234		JAX00405240		JAX00405243		JAX00405247		JAX00405251		JAX00405254		JAX00063501		JAX00405258		JAX00063502		JAX00405272		JAX00063504		JAX00405273		JAX00405274		JAX00405276		JAX00063505		JAX00405278		JAX00063507		JAX00405279		JAX00405281		JAX00063508		JAX00405285		JAX00405288		JAX00405293		JAX00405304		JAX00405305		JAX00405307		JAX00405308		JAX00405310		JAX00063513		JAX00405312		JAX00405317		JAX00063514		JAX00063516		JAX00405322		JAX00405324		JAX00405329		JAX00405330		JAX00405331		JAX00405332		JAX00207518		JAX00207519		JAX00405337		JAX00063528		JAX00405346		JAX00405347		JAX00063530		JAX00405352		JAX00405353		JAX00063533		JAX00063534		JAX00405359		JAX00405361		JAX00405365		JAX00405371		JAX00405373		JAX00405376		JAX00063540		JAX00405377		JAX00405381		JAX00405383		JAX00405385		JAX00405386		JAX00405387		JAX00405388		JAX00405390		JAX00405392		JAX00405393		JAX00063544		JAX00405394		JAX00405395		JAX00207528		JAX00405396		JAX00405397		JAX00063547		JAX00405399		JAX00207532		JAX00063548		JAX00405401		JAX00405402		JAX00405405		JAX00063553		JAX00405408		JAX00405410		JAX00405412		JAX00405413		JAX00063556		JAX00405418		JAX00405420		JAX00405422		JAX00063561		JAX00405425		JAX00405426		JAX00405427		JAX00405428		JAX00063563		JAX00405439		JAX00405441		JAX00405445		JAX00063569		JAX00405448		JAX00405449		JAX00405457		JAX00063572		JAX00405459		JAX00405460		JAX00063573		JAX00405464		JAX00063575		JAX00063576		JAX00405469		JAX00405472		JAX00063577		JAX00063578		JAX00405481		JAX00405482		JAX00063579		JAX00405484		JAX00207542		JAX00063580		JAX00063581		JAX00405486		JAX00405488		JAX00063588		JAX00405495		JAX00063593		JAX00405499		JAX00405503		JAX00405511		JAX00405515		JAX00405525		JAX00405526		JAX00405528		JAX00405531		JAX00405534		JAX00405539		JAX00405544		JAX00063605		JAX00405546		JAX00405548		JAX00405552		JAX00405553		JAX00405560		JAX00063609		JAX00405568		JAX00063610		JAX00405572		JAX00063613		JAX00405579		JAX00405580		JAX00405583		JAX00405585		JAX00405588		JAX00405591		JAX00405592		JAX00405596		JAX00063616		JAX00063617		JAX00405602		JAX00405606		JAX00405612		JAX00405613		JAX00405617		JAX00405623		JAX00405624		JAX00063622		JAX00405630		JAX00405633		JAX00405636		JAX00405642		JAX00405645		JAX00405647		JAX00063628		JAX00063629		JAX00405663		JAX00063636		JAX00405673		JAX00405678		JAX00063638		JAX00405683		JAX00405686		JAX00405688		JAX00405693		JAX00405695		JAX00405697		JAX00405699		JAX00405700		JAX00405701		JAX00405703		JAX00405705		JAX00405707		JAX00405710		JAX00063643		JAX00405712		JAX00405719		JAX00405720		JAX00063649		JAX00405724		JAX00405725		JAX00405726		JAX00063650		JAX00063651		JAX00063652		JAX00063653		JAX00405731		JAX00405741		JAX00405742		JAX00405744		JAX00063655		JAX00405750		JAX00405752		JAX00405753		JAX00405755		JAX00405756		JAX00405758		JAX00405761		JAX00405762		JAX00405764		JAX00405765		JAX00405767		JAX00405768		JAX00405769		JAX00405770		JAX00405771		JAX00405773		JAX00405775		JAX00063659		JAX00405779		JAX00405780		JAX00405782		JAX00063662		JAX00063663		JAX00405788		JAX00405790		JAX00405793		JAX00405794		JAX00405796		JAX00405798		JAX00405799		JAX00405800		JAX00405801		JAX00063664		JAX00063665		JAX00405812		JAX00405820		JAX00405828		JAX00063668		JAX00063670		JAX00405833		JAX00063674		JAX00405840		JAX00405844		JAX00405847		JAX00405848		JAX00063678		JAX00405852		JAX00405855		JAX00405857		JAX00063685		JAX00063688		JAX00405870		JAX00405872		JAX00405874		JAX00405878		JAX00063693		JAX00207563		JAX00063696		JAX00405880		JAX00063697		JAX00405882		JAX00063698		JAX00063699		JAX00405887		JAX00063700		JAX00405897		JAX00405899		JAX00405900		JAX00405902		JAX00063704		JAX00405907		JAX00063706		JAX00063710		JAX00063711		JAX00063720		JAX00405945		JAX00405952		JAX00063723		JAX00063724		JAX00063726		JAX00063729		JAX00405966		JAX00063730		JAX00063732		JAX00405971		JAX00405973		JAX00405989		JAX00063740		JAX00406006		JAX00406010		JAX00406014		JAX00406021		JAX00063750		JAX00406026		JAX00406027		JAX00406032		JAX00406038		JAX00063756		JAX00063764		JAX00063765		JAX00406055		JAX00406057		JAX00063767		JAX00406058		JAX00406061		JAX00406062		JAX00406063		JAX00063772		JAX00063773		JAX00406073		JAX00406074		JAX00406077		JAX00063775		JAX00063777		JAX00406080		JAX00406082		JAX00406093		JAX00406095		JAX00063788		JAX00406098		JAX00063793		JAX00406106		JAX00063801		JAX00406115		JAX00406118		JAX00406119		JAX00063805		JAX00406124		JAX00406126		JAX00406133		JAX00406136		JAX00406139		JAX00406142		JAX00063811		JAX00063812		JAX00063813		JAX00406143		JAX00406155		JAX00406157		JAX00406167		JAX00063820		JAX00406173		JAX00406174		JAX00406178		JAX00406182		JAX00207594		JAX00406183		JAX00406187		JAX00406189		JAX00406190		JAX00063828		JAX00063832		JAX00063833		JAX00406203		JAX00406207		JAX00063835		JAX00406213		JAX00063837		JAX00063839		JAX00406223		JAX00063841		JAX00406230		JAX00406231		JAX00406232		JAX00406233		JAX00063844		JAX00406240		JAX00406241		JAX00406244		JAX00406247		JAX00406248		JAX00406249		JAX00406251		JAX00406254		JAX00406255		JAX00406256		JAX00406258		JAX00406260		JAX00406262		JAX00406265		JAX00063853		JAX00406270		JAX00063855		JAX00406274		JAX00063858		JAX00406289		JAX00406291		JAX00406293		JAX00406302		JAX00063868		JAX00406305		JAX00063870		JAX00406309		JAX00063873		JAX00406321		JAX00406323		JAX00406325		JAX00406326		JAX00406329		JAX00406330		JAX00406332		JAX00063880		JAX00063881		JAX00406341		JAX00063889		JAX00406353		JAX00406354		JAX00063906		JAX00063910		JAX00063912		JAX00406394		JAX00406395		JAX00406407		JAX00406409		JAX00063921		JAX00406411		JAX00063922		JAX00207609		JAX00406413		JAX00406415		JAX00406416		JAX00406423		JAX00063926		JAX00406455		JAX00406457		JAX00406460		JAX00406464		JAX00406465		JAX00406469		JAX00406470		JAX00063944		JAX00406476		JAX00063951		JAX00406487		JAX00406489		JAX00063953		JAX00406505		JAX00406518		JAX00406520		JAX00406521		JAX00406522		JAX00406530		JAX00063962		JAX00406538		JAX00406539		JAX00063964		JAX00063969		JAX00406550		JAX00406553		JAX00406555		JAX00406561		JAX00406567		JAX00406574		JAX00406575		JAX00063976		JAX00406586		JAX00406588		JAX00406592		JAX00406594		JAX00406598		JAX00406599		JAX00063980		JAX00063981		JAX00207629		JAX00406605		JAX00406606		JAX00406609		JAX00406611		JAX00406612		JAX00406625		JAX00406626		JAX00406634		JAX00406647		JAX00406648		JAX00063994		JAX00406649		JAX00406650		JAX00406651		JAX00406652		JAX00406654		JAX00063998		JAX00064001		JAX00406684		JAX00406685		JAX00406689		JAX00406694		JAX00406695		JAX00406696		JAX00064010		JAX00406702		JAX00064012		JAX00064018		JAX00064019		JAX00406731		JAX00406732		JAX00406734		JAX00406737		JAX00207640		JAX00064021		JAX00406741		JAX00406744		JAX00064022		JAX00064023		JAX00064024		JAX00406754		JAX00064025		JAX00406757		JAX00064027		JAX00406770		JAX00406775		JAX00406777		JAX00406780		JAX00064032		JAX00207644		JAX00406792		JAX00406795		JAX00064039		JAX00406797		JAX00406800		JAX00406806		JAX00406809		JAX00406810		JAX00064044		JAX00406816		JAX00406817		JAX00064048		JAX00406823		JAX00406827		JAX00406828		JAX00064055		JAX00406833		JAX00406834		JAX00064056		JAX00406838		JAX00064058		JAX00406840		JAX00064059		JAX00406844		JAX00188140		JAX00064066		JAX00406850		JAX00406851		JAX00406853		JAX00406857		JAX00406865		JAX00406868		JAX00207648		JAX00064070		JAX00406873		JAX00064071		JAX00064072		JAX00064074		JAX00406879		JAX00406880		JAX00406881		JAX00406882		JAX00188141		JAX00406888		JAX00406890		JAX00406894		JAX00064078		JAX00406903		JAX00064079		JAX00064080		JAX00406904		JAX00406905		JAX00406909		JAX00406910		JAX00406911		JAX00064083		JAX00406918		JAX00406919		JAX00406925		JAX00406927		JAX00406928		JAX00406933		JAX00406934		JAX00406936		JAX00406937		JAX00406943		JAX00406953		JAX00406957		JAX00406961		JAX00406963		JAX00064094		JAX00064096		JAX00064097		JAX00406988		JAX00406989		JAX00064103		JAX00407006		JAX00064104		JAX00407007		JAX00064105		JAX00407010		JAX00407013		JAX00064107		JAX00064108		JAX00407023		JAX00407027		JAX00407029		JAX00207660		JAX00407031		JAX00407036		JAX00407037		JAX00064118		JAX00064120		JAX00407054		JAX00064124		JAX00407056		JAX00407057		JAX00407059		JAX00407063		JAX00407064		JAX00407075		JAX00407076		JAX00407080		JAX00407084		JAX00407085		JAX00064134		JAX00407088		JAX00407092		JAX00064137		JAX00407096		JAX00407100		JAX00407101		JAX00407103		JAX00407104		JAX00407106		JAX00407107		JAX00407108		JAX00407111		JAX00064143		JAX00407114		JAX00064145		JAX00407115		JAX00407116		JAX00407120		JAX00407122		JAX00064152		JAX00407125		JAX00407128		JAX00064157		JAX00064158		JAX00064160		JAX00407134		JAX00064164		JAX00407139		JAX00407140		JAX00064165		JAX00064172		JAX00207673		JAX00407170		JAX00407181		JAX00064181		JAX00407195		JAX00407197		JAX00407199		JAX00407202		JAX00064186		JAX00064187		JAX00407205		JAX00407207		JAX00407209		JAX00407210		JAX00407211		JAX00407213		JAX00407215		JAX00064190		JAX00064191		JAX00064193		JAX00407222		JAX00064195		JAX00407225		JAX00407226		JAX00064201		JAX00407238		JAX00064206		JAX00407247		JAX00407248		JAX00407255		JAX00064216		JAX00407264		JAX00407267		JAX00407269		JAX00407270		JAX00407273		JAX00407274		JAX00064222		JAX00207689		JAX00407276		JAX00064224		JAX00407284		JAX00064228		JAX00064229		JAX00407294		JAX00064230		JAX00207692		JAX00407298		JAX00407299		JAX00064231		JAX00407302		JAX00407304		JAX00407306		JAX00407310		JAX00064236		JAX00407315		JAX00407318		JAX00407320		JAX00407323		JAX00064239		JAX00407333		JAX00064244		JAX00064245		JAX00407335		JAX00064246		JAX00407338		JAX00064248		JAX00407350		JAX00064250		JAX00064251		JAX00407351		JAX00407353		JAX00407354		JAX00407363		JAX00064260		JAX00407365		JAX00407366		JAX00407367		JAX00407369		JAX00064261		JAX00407371		JAX00407373		JAX00407377		JAX00064268		JAX00407380		JAX00407381		JAX00407392		JAX00407393		JAX00407394		JAX00407399		JAX00064273		JAX00407402		JAX00064275		JAX00407403		JAX00407407		JAX00407411		JAX00407416		JAX00064284		JAX00407419		JAX00407421		JAX00064285		JAX00407437		JAX00407439		JAX00064290		JAX00407440		JAX00407450		JAX00407451		JAX00407453		JAX00064294		JAX00064295		JAX00407455		JAX00407456		JAX00064303		JAX00407468		JAX00407469		JAX00407476		JAX00064309		JAX00064310		JAX00064311		JAX00407486		JAX00407487		JAX00407488		JAX00064313		JAX00064314		JAX00207709		JAX00064315		JAX00064316		JAX00064318		JAX00064319		JAX00407514		JAX00064321		JAX00064322		JAX00064323		JAX00407517		JAX00407519		JAX00407532		JAX00064333		JAX00407546		JAX00064335		JAX00407549		JAX00407550		JAX00064339		JAX00407556		JAX00407561		JAX00407563		JAX00064347		JAX00407566		JAX00407569		JAX00407572		JAX00064351		JAX00407581		JAX00064354		JAX00064356		JAX00407588		JAX00407592		JAX00407593		JAX00407594		JAX00407596		JAX00207724		JAX00064357		JAX00064358		JAX00407599		JAX00407600		JAX00407605		JAX00407606		JAX00064360		JAX00407614		JAX00407615		JAX00207727		JAX00064367		JAX00407622		JAX00407624		JAX00407627		JAX00407633		JAX00064372		JAX00407637		JAX00407638		JAX00407645		JAX00407648		JAX00407649		JAX00064379		JAX00407650		JAX00407652		JAX00407655		JAX00407659		JAX00407664		JAX00207734		JAX00407670		JAX00407671		JAX00407674		JAX00407677		JAX00407680		JAX00407683		JAX00407686		JAX00407687		JAX00407688		JAX00407697		JAX00407698		JAX00407699		JAX00207740		JAX00064401		JAX00407705		JAX00064402		JAX00407710		JAX00407712		JAX00407714		JAX00407716		JAX00407724		JAX00207744		JAX00207745		JAX00407727		JAX00064416		JAX00407744		JAX00407747		JAX00064418		JAX00064420		JAX00188146		JAX00064421		JAX00064422		JAX00407755		JAX00407757		JAX00407759		JAX00407761		JAX00407763		JAX00407764		JAX00407765		JAX00407774		JAX00407776		JAX00407783		JAX00407785		JAX00064431		JAX00407791		JAX00407792		JAX00064432		JAX00064433		JAX00064434		JAX00064438		JAX00407807		JAX00407809		JAX00407815		JAX00407818		JAX00407821		JAX00407824		JAX00064444		JAX00407831		JAX00407833		JAX00207760		JAX00407837		JAX00407840		JAX00407841		JAX00407846		JAX00407849		JAX00407850		JAX00407863		JAX00407870		JAX00407871		JAX00064457		JAX00407882		JAX00407886		JAX00207765		JAX00407887		JAX00407888		JAX00407890		JAX00407891		JAX00407892		JAX00064462		JAX00064464		JAX00407897		JAX00064465		JAX00064467		JAX00064468		JAX00207767		JAX00207768		JAX00064469		JAX00064473		JAX00407907		JAX00407908		JAX00407914		JAX00407915		JAX00407920		JAX00407921		JAX00407923		JAX00407929		JAX00407931		JAX00407936		JAX00407937		JAX00064479		JAX00407939		JAX00407940		JAX00064480		JAX00407945		JAX00064482		JAX00407949		JAX00407958		JAX00407959		JAX00064487		JAX00064489		JAX00407967		JAX00407969		JAX00407970		JAX00064490		JAX00407974		JAX00407975		JAX00407978		JAX00407979		JAX00064492		JAX00407982		JAX00064493		JAX00407986		JAX00407987		JAX00207774		JAX00407994		JAX00064495		JAX00064496		JAX00407999		JAX00408003		JAX00064500		JAX00408015		JAX00408016		JAX00408020		JAX00207779		JAX00064504		JAX00408033		JAX00064512		JAX00408035		JAX00408040		JAX00408045		JAX00408050		JAX00207782		JAX00408054		JAX00064518		JAX00064520		JAX00408061		JAX00408065		JAX00408066		JAX00408071		JAX00408073		JAX00408074		JAX00408076		JAX00064524		JAX00408078		JAX00408080		JAX00408082		JAX00408083		JAX00064527		JAX00408085		JAX00408086		JAX00064528		JAX00408089		JAX00188149		JAX00408095		JAX00408096		JAX00408099		JAX00408101		JAX00064530		JAX00064531		JAX00408106		JAX00408109		JAX00408116		JAX00408118		JAX00408123		JAX00408124		JAX00408135		JAX00408138		JAX00408141		JAX00408147		JAX00408152		JAX00064539		JAX00408160		JAX00408167		JAX00408173		JAX00408174		JAX00408177		JAX00408178		JAX00408180		JAX00408181		JAX00408201		JAX00408202		JAX00064545		JAX00408212		JAX00064548		JAX00408228		JAX00408229		JAX00408232		JAX00408240		JAX00408243		JAX00408245		JAX00064553		JAX00408261		JAX00408263		JAX00408271		JAX00408272		JAX00408273		JAX00408274		JAX00408275		JAX00408282		JAX00064561		JAX00064563		JAX00408289		JAX00408293		JAX00064566		JAX00408299		JAX00408304		JAX00408308		JAX00408309		JAX00408312		JAX00064570		JAX00408319		JAX00408321		JAX00408328		JAX00064573		JAX00408331		JAX00408335		JAX00408337		JAX00408339		JAX00408344		JAX00408345		JAX00064578		JAX00064581		JAX00408368		JAX00188151		JAX00064582		JAX00064583		JAX00064585		JAX00064586		JAX00408388		JAX00408392		JAX00408395		JAX00064590		JAX00408401		JAX00408407		JAX00408408		JAX00408409		JAX00408410		JAX00408412		JAX00408413		JAX00064592		JAX00408416		JAX00408417		JAX00064593		JAX00408419		JAX00408424		JAX00064595		JAX00408428		JAX00408429		JAX00408433		JAX00408435		JAX00408446		JAX00064597		JAX00408457		JAX00408463		JAX00408464		JAX00408467		JAX00408474		JAX00408478		JAX00408481		JAX00408485		JAX00408486		JAX00408488		JAX00408493		JAX00408496		JAX00064604		JAX00408505		JAX00408508		JAX00408509		JAX00408517		JAX00408518		JAX00064609		JAX00408531		JAX00064613		JAX00408533		JAX00408548		JAX00408553		JAX00408556		JAX00207798		JAX00064623		JAX00408562		JAX00408563		JAX00064624		JAX00064625		JAX00408564		JAX00408569		JAX00408570		JAX00408579		JAX00064631		JAX00408584		JAX00408593		JAX00408599		JAX00408600		JAX00408601		JAX00408606		JAX00408609		JAX00408611		JAX00408612		JAX00408615		JAX00064637		JAX00408619		JAX00408623		JAX00408625		JAX00408626		JAX00064639		JAX00408636		JAX00408637		JAX00408650		JAX00408652		JAX00408654		JAX00408660		JAX00408668		JAX00408672		JAX00408677		JAX00408680		JAX00408683		JAX00408684		JAX00408685		JAX00408692		JAX00408693		JAX00408694		JAX00064648		JAX00408697		JAX00408702		JAX00408704		JAX00408706		JAX00408708		JAX00408711		JAX00408712		JAX00064653		JAX00064654		JAX00408724		JAX00408726		JAX00064658		JAX00408736		JAX00408738		JAX00408739		JAX00408747		JAX00207806		JAX00408752		JAX00408754		JAX00064663		JAX00064664		JAX00408764		JAX00408765		JAX00408767		JAX00064668		JAX00408771		JAX00408773		JAX00408774		JAX00064669		JAX00064670		JAX00408779		JAX00408783		JAX00408787		JAX00408807		JAX00408813		JAX00064681		JAX00408824		JAX00408826		JAX00408827		JAX00064684		JAX00064686		JAX00408830		JAX00408831		JAX00408833		JAX00408839		JAX00408840		JAX00408843		JAX00064688		JAX00408845		JAX00064691		JAX00408852		JAX00408854		JAX00408855		JAX00408856		JAX00408857		JAX00408861		JAX00408862		JAX00408865		JAX00408866		JAX00064694		JAX00064695		JAX00408869		JAX00408874		JAX00408875		JAX00408876		JAX00408879		JAX00408882		JAX00408885		JAX00408888		JAX00064696		JAX00408892		JAX00408893		JAX00064698		JAX00188156		JAX00408899		JAX00408903		JAX00408905		JAX00408910		JAX00408913		JAX00064702		JAX00064703		JAX00408920		JAX00408924		JAX00188157		JAX00408926		JAX00408932		JAX00408936		JAX00408937		JAX00408938		JAX00408942		JAX00064707		JAX00408951		JAX00408960		JAX00207821		JAX00064713		JAX00408968		JAX00408969		JAX00064717		JAX00064719		JAX00408977		JAX00064721		JAX00064722		JAX00408985		JAX00408993		JAX00408999		JAX00064724		JAX00409001		JAX00207825		JAX00064727		JAX00409016		JAX00409018		JAX00409019		JAX00409031		JAX00409035		JAX00064730		JAX00409042		JAX00409043		JAX00409045		JAX00064732		JAX00064734		JAX00409049		JAX00409050		JAX00064736		JAX00409060		JAX00064737		JAX00409066		JAX00409075		JAX00409077		JAX00409083		JAX00064755		JAX00409089		JAX00409093		JAX00064757		JAX00064758		JAX00409094		JAX00409098		JAX00409099		JAX00409105		JAX00409106		JAX00409108		JAX00409109		JAX00409110		JAX00409111		JAX00207839		JAX00064766		JAX00064767		JAX00207841		JAX00409121		JAX00409125		JAX00064771		JAX00064777		JAX00409139		JAX00409140		JAX00207844		JAX00409149		JAX00064784		JAX00064785		JAX00409157		JAX00064786		JAX00064787		JAX00064788		JAX00064794		JAX00207849		JAX00409165		JAX00409166		JAX00409171		JAX00064797		JAX00409173		JAX00064801		JAX00064805		JAX00409193		JAX00064808		JAX00409196		JAX00409202		JAX00064812		JAX00409206		JAX00064816		JAX00064819		JAX00207856		JAX00409222		JAX00409223		JAX00409225		JAX00409226		JAX00409227		JAX00409229		JAX00409230		JAX00409231		JAX00064828		JAX00409236		JAX00409241		JAX00409245		JAX00064831		JAX00064832		JAX00064835		JAX00409257		JAX00064839		JAX00409260		JAX00409268		JAX00064846		JAX00409276		JAX00409279		JAX00064851		JAX00409284		JAX00409285		JAX00409287		JAX00409288		JAX00064853		JAX00064854		JAX00409293		JAX00207868		JAX00064858		JAX00409308		JAX00409317		JAX00409319		JAX00064863		JAX00064864		JAX00409328		JAX00409329		JAX00409333		JAX00409337		JAX00409341		JAX00064870		JAX00409347		JAX00064872		JAX00409349		JAX00409354		JAX00409356		JAX00409357		JAX00409365		JAX00409371		JAX00409373		JAX00409375		JAX00207879		JAX00409377		JAX00064888		JAX00064890		JAX00409388		JAX00064894		JAX00409390		JAX00409391		JAX00409392		JAX00409398		JAX00409401		JAX00207880		JAX00409405		JAX00064897		JAX00207881		JAX00409409		JAX00409414		JAX00409418		JAX00409420		JAX00409421		JAX00409422		JAX00409427		JAX00064904		JAX00064905		JAX00409432		JAX00409436		JAX00064907		JAX00409438		JAX00409442		JAX00409450		JAX00409452		JAX00409453		JAX00064913		JAX00064914		JAX00207887		JAX00409454		JAX00409458		JAX00409459		JAX00409463		JAX00064916		JAX00409468		JAX00064919		JAX00064920		JAX00409470		JAX00207889		JAX00409471		JAX00409474		JAX00409478		JAX00064925		JAX00409484		JAX00064928		JAX00409488		JAX00409490		JAX00409494		JAX00409502		JAX00207895		JAX00064934		JAX00064936		JAX00409518		JAX00409519		JAX00409520		JAX00409521		JAX00064937		JAX00409530		JAX00409534		JAX00409537		JAX00064946		JAX00409542		JAX00409543		JAX00409551		JAX00409552		JAX00409553		JAX00409560		JAX00409561		JAX00064950		JAX00207902		JAX00409574		JAX00409575		JAX00409578		JAX00409579		JAX00409580		JAX00409581		JAX00409586		JAX00409587		JAX00064960		JAX00207907		JAX00409594		JAX00409595		JAX00409621		JAX00064973		JAX00409635		JAX00064974		JAX00064975		JAX00064976		JAX00064977		JAX00064978		JAX00409658		JAX00409660		JAX00409665		JAX00409669		JAX00064984		JAX00409672		JAX00409676		JAX00409681		JAX00409682		JAX00409686		JAX00409687		JAX00409688		JAX00409690		JAX00409693		JAX00409696		JAX00409698		JAX00409701		JAX00409705		JAX00409706		JAX00409710		JAX00064993		JAX00064994		JAX00409715		JAX00409716		JAX00409720		JAX00409721		JAX00409722		JAX00409724		JAX00409733		JAX00409739		JAX00409744		JAX00409746		JAX00409747		JAX00409751		JAX00065001		JAX00065004		JAX00409758		JAX00065005		JAX00409760		JAX00409761		JAX00409762		JAX00409763		JAX00409765		JAX00409768		JAX00409769		JAX00409771		JAX00409777		JAX00409779		JAX00409787		JAX00409788		JAX00065014		JAX00409796		JAX00409797		JAX00409798		JAX00065019		JAX00409802		JAX00409803		JAX00409804		JAX00409807		JAX00409811		JAX00409814		JAX00409817		JAX00409818		JAX00409828		JAX00409829		JAX00409831		JAX00409836		JAX00409840		JAX00409842		JAX00065033		JAX00409845		JAX00409847		JAX00409848		JAX00409850		JAX00065037		JAX00409855		JAX00409860		JAX00065042		JAX00207936		JAX00409869		JAX00409870		JAX00409872		JAX00409880		JAX00409881		JAX00409884		JAX00065052		JAX00065054		JAX00409887		JAX00409890		JAX00409891		JAX00409896		JAX00065062		JAX00065063		JAX00409906		JAX00065070		JAX00065071		JAX00065072		JAX00409927		JAX00409930		JAX00409935		JAX00065077		JAX00409938		JAX00409948		JAX00409949		JAX00409950		JAX00065083		JAX00409957		JAX00065086		JAX00409959		JAX00065088		JAX00065089		JAX00409963		JAX00065091		JAX00409965		JAX00065092		JAX00409977		JAX00065093		JAX00409979		JAX00065096		JAX00065097		JAX00409987		JAX00409988		JAX00065098		JAX00065099		JAX00409989		JAX00409995		JAX00409996		JAX00410015		JAX00207955		JAX00207958		JAX00065103		JAX00065107		JAX00065108		JAX00410020		JAX00410023		JAX00410030		JAX00410033		JAX00065110		JAX00410037		JAX00410050		JAX00065114		JAX00410055		JAX00410056		JAX00410060		JAX00410065		JAX00410066		JAX00410069		JAX00410070		JAX00410071		JAX00410076		JAX00410079		JAX00410080		JAX00410082		JAX00410088		JAX00410089		JAX00410093		JAX00410095		JAX00410098		JAX00410100		JAX00410101		JAX00065123		JAX00410109		JAX00410110		JAX00207962		JAX00410119		JAX00410122		JAX00410124		JAX00410128		JAX00410130		JAX00410134		JAX00410137		JAX00410138		JAX00410142		JAX00410144		JAX00410150		JAX00410158		JAX00410160		JAX00410163		JAX00410164		JAX00207967		JAX00065135		JAX00410170		JAX00065138		JAX00410179		JAX00410181		JAX00410184		JAX00065139		JAX00410186		JAX00410187		JAX00410188		JAX00410192		JAX00410197		JAX00410201		JAX00410203		JAX00410209		JAX00410213		JAX00410227		JAX00410230		JAX00065151		JAX00410233		JAX00065152		JAX00410238		JAX00065154		JAX00410245		JAX00065155		JAX00410249		JAX00410250		JAX00410251		JAX00410252		JAX00410255		JAX00065157		JAX00065158		JAX00410258		JAX00410265		JAX00410266		JAX00410272		JAX00065163		JAX00410273		JAX00410277		JAX00410280		JAX00410285		JAX00207976		JAX00065173		JAX00410291		JAX00410292		JAX00065177		JAX00410296		JAX00065180		JAX00207978		JAX00410305		JAX00410306		JAX00410307		JAX00410308		JAX00410312		JAX00065182		JAX00410319		JAX00410322		JAX00065185		JAX00410324		JAX00410325		JAX00410326		JAX00410342		JAX00410345		JAX00410354		JAX00410355		JAX00410356		JAX00410357		JAX00065190		JAX00410361		JAX00410362		JAX00410366		JAX00410367		JAX00410369		JAX00410371		JAX00410375		JAX00410379		JAX00410383		JAX00065194		JAX00410391		JAX00410397		JAX00410398		JAX00410399		JAX00410403		JAX00065201		JAX00410411		JAX00410414		JAX00410420		JAX00410422		JAX00410423		JAX00065207		JAX00410430		JAX00410431		JAX00410434		JAX00410442		JAX00410448		JAX00410450		JAX00410459		JAX00065219		JAX00410465		JAX00410467		JAX00410468		JAX00065223		JAX00410473		JAX00410480		JAX00410483		JAX00065225		JAX00410487		JAX00410490		JAX00410493		JAX00065227		JAX00410506		JAX00410507		JAX00207992		JAX00065230		JAX00065231		JAX00410517		JAX00410520		JAX00410522		JAX00410526		JAX00065235		JAX00410535		JAX00065237		JAX00410546		JAX00065238		JAX00410550		JAX00065241		JAX00065242		JAX00065245		JAX00410563		JAX00410565		JAX00410569		JAX00410572		JAX00410573		JAX00410577		JAX00410578		JAX00065248		JAX00065251		JAX00065252		JAX00410587		JAX00410588		JAX00410590		JAX00410594		JAX00410597		JAX00065257		JAX00410601		JAX00410603		JAX00065263		JAX00410617		JAX00410620		JAX00410625		JAX00065268		JAX00410638		JAX00410643		JAX00410646		JAX00410649		JAX00065272		JAX00065273		JAX00410650		JAX00410654		JAX00410657		JAX00410663		JAX00410673		JAX00410676		JAX00410696		JAX00410697		JAX00410702		JAX00410703		JAX00410708		JAX00410709		JAX00410714		JAX00065282		JAX00410729		JAX00410731		JAX00410732		JAX00410733		JAX00410734		JAX00410739		JAX00410748		JAX00410749		JAX00410751		JAX00410753		JAX00410758		JAX00410759		JAX00410760		JAX00410768		JAX00410775		JAX00410776		JAX00410778		JAX00410779		JAX00410780		JAX00065296		JAX00065298		JAX00065299		JAX00410798		JAX00410800		JAX00410806		JAX00410813		JAX00410815		JAX00410821		JAX00410822		JAX00410828		JAX00410830		JAX00410832		JAX00065312		JAX00065314		JAX00410845		JAX00065319		JAX00065323		JAX00410853		JAX00065324		JAX00410856		JAX00410859		JAX00410862		JAX00065326		JAX00410866		JAX00208022		JAX00410875		JAX00410876		JAX00410878		JAX00410881		JAX00410891		JAX00410894		JAX00410895		JAX00410898		JAX00065332		JAX00065333		JAX00410910		JAX00410913		JAX00065336		JAX00410914		JAX00065337		JAX00065338		JAX00410918		JAX00410922		JAX00410928		JAX00065340		JAX00065342		JAX00065343		JAX00188178		JAX00065346		JAX00410950		JAX00410957		JAX00410967		JAX00410969		JAX00410978		JAX00410984		JAX00410986		JAX00065353		JAX00065355		JAX00065356		JAX00410995		JAX00410996		JAX00410997		JAX00410998		JAX00065360		JAX00411008		JAX00411011		JAX00411014		JAX00411019		JAX00411020		JAX00065365		JAX00411030		JAX00411034		JAX00411035		JAX00065367		JAX00065368		JAX00411045		JAX00411049		JAX00411052		JAX00411053		JAX00411054		JAX00411055		JAX00411061		JAX00411062		JAX00411063		JAX00411065		JAX00411071		JAX00208034		JAX00208035		JAX00411076		JAX00411077		JAX00411080		JAX00065380		JAX00411086		JAX00411087		JAX00411089		JAX00411091		JAX00411098		JAX00065388		JAX00411113		JAX00411114		JAX00411121		JAX00065395		JAX00065396		JAX00411128		JAX00411130		JAX00411131		JAX00411142		JAX00411143		JAX00411152		JAX00411154		JAX00411155		JAX00411157		JAX00411163		JAX00411167		JAX00411169		JAX00411170		JAX00411173		JAX00411174		JAX00065404		JAX00411181		JAX00411183		JAX00411184		JAX00411185		JAX00411190		JAX00411191		JAX00411196		JAX00411199		JAX00411201		JAX00065412		JAX00411211		JAX00411218		JAX00065413		JAX00411222		JAX00411230		JAX00411232		JAX00065415		JAX00065418		JAX00411245		JAX00065422		JAX00411249		JAX00411258		JAX00411260		JAX00411264		JAX00411274		JAX00411281		JAX00065425		JAX00411285		JAX00411287		JAX00411289		JAX00411292		JAX00411294		JAX00411299		JAX00208046		JAX00188182		JAX00065429		JAX00065432		JAX00411329		JAX00411336		JAX00411337		JAX00411339		JAX00411342		JAX00411343		JAX00411344		JAX00411345		JAX00411346		JAX00411354		JAX00065437		JAX00065440		JAX00411362		JAX00411367		JAX00411369		JAX00411370		JAX00411373		JAX00411375		JAX00411378		JAX00411385		JAX00065444		JAX00411391		JAX00411395		JAX00411397		JAX00411398		JAX00411403		JAX00411406		JAX00411407		JAX00065453		JAX00411408		JAX00411411		JAX00411412		JAX00065454		JAX00065458		JAX00065459		JAX00411421		JAX00065460		JAX00411424		JAX00411425		JAX00065461		JAX00411432		JAX00411433		JAX00411436		JAX00411438		JAX00411440		JAX00411443		JAX00065465		JAX00411444		JAX00411447		JAX00065468		JAX00411450		JAX00411451		JAX00411452		JAX00411453		JAX00411455		JAX00411463		JAX00411466		JAX00411477		JAX00411480		JAX00411481		JAX00065479		JAX00411486		JAX00065480		JAX00411509		JAX00411510		JAX00411511		JAX00411512		JAX00411513		JAX00065487		JAX00065489		JAX00411528		JAX00065492		JAX00411534		JAX00411537		JAX00411540		JAX00411541		JAX00065495		JAX00411559		JAX00065499		JAX00065500		JAX00208068		JAX00411562		JAX00411568		JAX00065507		JAX00065509		JAX00065510		JAX00411575		JAX00411577		JAX00411583		JAX00411585		JAX00411588		JAX00065511		JAX00065512		JAX00065514		JAX00411597		JAX00065516		JAX00065517		JAX00065520		JAX00065521		JAX00411612		JAX00065525		JAX00411615		JAX00411616		JAX00065528		JAX00065532		JAX00411625		JAX00065533		JAX00411627		JAX00411632		JAX00411634		JAX00411641		JAX00411642		JAX00411646		JAX00411653		JAX00411661		JAX00411668		JAX00411681		JAX00411695		JAX00411704		JAX00411708		JAX00411711		JAX00065550		JAX00411715		JAX00411716		JAX00411717		JAX00411718		JAX00065552		JAX00065554		JAX00065555		JAX00411726		JAX00411727		JAX00411731		JAX00411732		JAX00411734		JAX00065558		JAX00411738		JAX00411740		JAX00065563		JAX00411743		JAX00065564		JAX00411748		JAX00065566		JAX00411754		JAX00411758		JAX00411763		JAX00411764		JAX00208090		JAX00411767		JAX00065568		JAX00065571		JAX00208092		JAX00411772		JAX00411774		JAX00065576		JAX00411777		JAX00411782		JAX00065580		JAX00411784		JAX00065583		JAX00065585		JAX00208096		JAX00411790		JAX00065592		JAX00411795		JAX00411797		JAX00411799		JAX00411801		JAX00411802		JAX00065599		JAX00411803		JAX00411804		JAX00411806		JAX00411807		JAX00065603		JAX00411810		JAX00411812		JAX00411818		JAX00065608		JAX00411831		JAX00411833		JAX00065614		JAX00411834		JAX00411836		JAX00411841		JAX00411842		JAX00065621		JAX00411845		JAX00411854		JAX00411856		JAX00411857		JAX00411864		JAX00411867		JAX00065635		JAX00411876		JAX00411877		JAX00411878		JAX00411882		JAX00411883		JAX00411887		JAX00411897		JAX00411899		JAX00411900		JAX00411902		JAX00411905		JAX00411907		JAX00411908		JAX00411909		JAX00411915		JAX00065641		JAX00411925		JAX00411927		JAX00411928		JAX00411929		JAX00065647		JAX00065648		JAX00411935		JAX00065653		JAX00411951		JAX00411954		JAX00065660		JAX00065661		JAX00411957		JAX00065663		JAX00411960		JAX00411961		JAX00411962		JAX00411970		JAX00411971		JAX00411972		JAX00411976		JAX00411977		JAX00065665		JAX00411982		JAX00411985		JAX00065668		JAX00411987		JAX00411989		JAX00065671		JAX00065672		JAX00411992		JAX00411996		JAX00411998		JAX00065677		JAX00065678		JAX00412009		JAX00412015		JAX00412018		JAX00412027		JAX00412032		JAX00065695		JAX00412037		JAX00065697		JAX00065699		JAX00412041		JAX00412043		JAX00412047		JAX00412048		JAX00065702		JAX00412049		JAX00412051		JAX00412053		JAX00412054		JAX00412058		JAX00412060		JAX00065705		JAX00412085		JAX00412086		JAX00412092		JAX00065713		JAX00412097		JAX00412098		JAX00412099		JAX00412102		JAX00412106		JAX00412108		JAX00412109		JAX00412110		JAX00412117		JAX00412118		JAX00412120		JAX00412123		JAX00065720		JAX00208141		JAX00412130		JAX00412132		JAX00065724		JAX00065725		JAX00412134		JAX00412136		JAX00412137		JAX00412149		JAX00412150		JAX00412157		JAX00412170		JAX00412172		JAX00065730		JAX00065735		JAX00412183		JAX00412184		JAX00412187		JAX00065736		JAX00065737		JAX00412191		JAX00412192		JAX00412194		JAX00412197		JAX00065739		JAX00065740		JAX00412202		JAX00412203		JAX00065744		JAX00412209		JAX00412211		JAX00065745		JAX00412216		JAX00065746		JAX00065747		JAX00412222		JAX00065749		JAX00208147		JAX00412225		JAX00065752		JAX00412235		JAX00412237		JAX00412238		JAX00065756		JAX00412242		JAX00412244		JAX00412246		JAX00065757		JAX00412256		JAX00065761		JAX00412259		JAX00208151		JAX00412262		JAX00412266		JAX00065765		JAX00412270		JAX00412271		JAX00412273		JAX00412274		JAX00412279		JAX00412280		JAX00412281		JAX00065771		JAX00412286		JAX00412288		JAX00412292		JAX00412293		JAX00412297		JAX00065782		JAX00065784		JAX00412302		JAX00065785		JAX00412304		JAX00412310		JAX00065792		JAX00412318		JAX00065793		JAX00412321		JAX00065794		JAX00412322		JAX00412325		JAX00412326		JAX00412327		JAX00065797		JAX00412329		JAX00412333		JAX00208163		JAX00412334		JAX00065799		JAX00412346		JAX00065806		JAX00065807		JAX00065809		JAX00412357		JAX00065818		JAX00412377		JAX00065821		JAX00065822		JAX00412382		JAX00412384		JAX00065823		JAX00065825		JAX00065826		JAX00412388		JAX00065831		JAX00412394		JAX00065833		JAX00065834		JAX00412397		JAX00412399		JAX00412400		JAX00412403		JAX00412409		JAX00412412		JAX00412413		JAX00065839		JAX00412415		JAX00412416		JAX00065840		JAX00065850		JAX00065852		JAX00412440		JAX00065854		JAX00065859	
CC	OR1114f62	NA	NA	1	NA	C	C	C	C	G	G	G	G	T	T	T	T	T	T	G	G	C	C	A	A	A	A	T	T	A	A	C	C	C	C	G	G	T	T	A	A	C	C	A	A	A	A	A	A	C	C	G	G	G	G	T	T	T	T	A	A	G	G	A	A	A	A	C	C	T	T	T	T	G	G	T	T	A	A	G	G	A	A	C	C	C	C	A	A	T	T	A	A	A	A	G	G	C	C	A	A	A	A	T	T	G	G	A	A	C	C	A	A	T	T	C	C	G	G	G	G	A	A	A	A	G	G	T	T	G	G	G	G	G	G	A	A	G	G	A	A	G	G	T	T	C	C	C	C	T	T	T	T	A	A	G	G	C	C	T	T	C	C	A	A	T	T	C	C	T	T	C	C	T	T	T	T	T	T	A	A	A	A	T	T	G	G	A	A	C	C	G	G	T	T	A	A	C	C	A	A	A	A	G	G	C	C	C	C	G	G	T	T	A	A	G	G	A	A	A	A	T	T	T	T	T	T	A	A	A	A	G	G	A	A	C	C	G	G	C	C	G	G	C	C	A	A	T	T	G	G	G	G	C	C	A	A	G	G	G	G	C	C	T	T	A	A	C	C	C	C	T	T	T	T	T	T	T	T	A	A	C	C	G	G	A	A	G	G	G	G	G	G	T	T	T	T	T	T	T	T	A	A	A	A	T	T	A	A	G	G	G	G	G	G	G	G	C	C	G	G	C	T	G	G	T	T	C	C	G	G	G	G	T	T	T	T	G	G	A	A	G	G	A	A	A	A	C	C	C	C	A	A	G	G	A	A	A	A	T	T	A	A	T	T	T	T	G	G	C	C	G	G	A	A	C	C	C	C	A	A	A	A	C	C	C	C	C	C	C	C	C	C	A	A	T	T	C	C	T	T	C	C	C	C	T	T	T	T	G	G	A	A	A	A	G	G	T	T	C	C	T	T	A	A	G	G	T	T	A	A	T	T	T	T	A	A	C	C	A	A	A	A	T	T	C	C	A	A	T	T	T	T	C	C	G	G	A	A	C	C	C	C	C	C	A	A	C	C	T	T	C	C	G	G	T	T	A	A	A	A	G	G	G	G	A	A	A	A	A	A	G	G	G	G	C	C	T	T	A	A	C	C	T	T	G	G	G	G	C	C	G	G	T	T	T	T	G	G	A	A	A	A	C	C	G	G	T	T	C	C	T	T	C	C	A	A	T	T	C	C	A	A	T	T	C	C	T	T	A	A	G	G	T	T	C	C	G	G	C	C	T	T	C	C	A	A	T	T	C	C	A	A	A	A	T	T	T	T	A	A	T	T	G	G	G	G	A	A	G	G	G	G	C	C	C	C	G	G	G	G	C	C	G	G	T	T	T	T	G	G	G	G	T	T	G	G	G	G	C	C	A	A	C	C	G	G	G	G	T	T	A	A	A	A	C	C	G	G	G	G	G	G	C	C	A	A	G	G	C	C	A	A	G	G	C	C	C	C	A	A	G	G	T	T	T	T	C	C	A	A	C	C	A	A	A	A	G	G	T	T	G	G	A	A	A	A	C	C	C	C	T	T	G	G	C	C	T	T	A	A	C	C	G	G	A	A	T	T	T	T	A	A	A	A	G	G	G	G	T	T	G	G	G	G	G	G	A	A	A	A	G	G	A	A	A	A	G	G	C	C	A	A	G	G	G	G	A	A	A	A	C	C	C	C	C	C	T	T	A	A	C	C	C	C	G	G	A	A	G	G	A	A	A	A	G	G	A	A	C	C	C	C	G	G	C	C	G	G	C	C	G	G	C	C	C	C	A	A	C	C	A	A	G	G	T	T	G	G	G	G	A	A	C	C	C	C	A	A	C	C	C	C	C	C	C	C	G	G	G	G	A	A	C	C	C	C	C	C	A	A	T	T	A	A	C	C	T	T	G	G	A	A	A	A	C	C	T	T	G	G	C	C	C	C	T	T	A	A	T	T	C	C	G	G	G	G	T	T	G	G	G	G	C	C	T	T	T	T	C	C	C	C	G	G	A	A	A	A	T	T	A	A	G	G	G	G	T	T	A	A	C	C	G	G	A	A	A	A	T	T	A	A	T	T	A	A	C	C	T	T	G	G	T	T	T	T	A	A	C	C	A	A	A	A	C	C	T	T	G	G	T	T	C	C	A	A	T	T	C	C	G	G	A	A	A	A	C	C	T	T	G	G	C	C	G	G	T	T	G	G	C	C	C	C	A	A	G	G	T	T	T	T	A	A	C	C	T	T	C	C	C	C	G	G	T	T	G	G	G	G	G	G	T	T	A	A	T	T	C	C	T	T	C	C	C	C	A	A	C	C	T	T	C	C	T	T	G	G	G	G	A	A	A	A	T	T	C	C	C	C	G	G	A	A	T	T	T	T	G	G	A	A	C	C	C	C	C	C	A	A	T	T	G	G	C	C	C	C	G	G	A	A	G	G	T	T	A	A	C	C	G	G	A	A	T	T	T	T	C	C	G	G	T	T	T	T	A	A	A	A	G	G	G	G	A	A	T	T	G	G	T	T	G	G	G	G	C	C	T	T	A	A	T	T	A	A	C	C	C	C	C	C	A	A	A	A	T	T	A	A	G	G	G	G	T	T	C	C	G	G	T	T	C	C	C	C	A	A	G	G	T	T	A	A	A	A	T	T	T	T	C	C	C	C	A	A	T	T	C	T	G	G	C	C	C	C	G	G	C	C	A	A	T	T	G	G	G	G	A	A	A	A	G	G	C	C	G	G	G	G	G	G	G	G	G	G	G	G	G	G	G	G	T	T	C	C	G	G	A	A	A	A	T	T	G	G	C	C	A	A	C	C	G	G	G	G	A	A	G	G	G	G	T	T	G	G	C	C	A	A	C	C	G	G	A	A	T	T	T	T	A	A	T	T	A	A	G	G	A	A	G	G	C	C	G	G	C	C	G	G	G	G	C	C	T	T	A	A	C	C	C	C	A	A	G	G	T	T	A	A	T	T	G	G	T	T	G	G	C	C	G	G	T	T	C	C	C	C	C	C	A	A	C	C	G	G	T	T	T	T	C	C	C	C	G	G	C	C	T	T	T	T	T	T	G	G	G	G	A	A	A	A	G	G	A	A	G	G	C	C	C	C	G	G	T	T	G	G	A	A	A	A	T	T	T	T	G	G	C	C	G	G	C	C	G	G	C	C	T	T	T	T	G	G	G	G	C	C	C	C	A	A	C	C	C	C	C	C	C	C	G	G	G	G	C	C	C	C	A	A	C	C	G	G	G	G	C	C	C	C	T	T	C	C	A	A	G	G	A	A	G	G	T	T	A	A	T	T	C	C	T	T	G	G	C	C	T	T	G	G	C	C	C	C	C	C	C	C	A	A	C	C	G	G	A	A	G	G	T	T	T	T	A	A	T	T	T	T	G	G	C	C	C	C	T	T	G	G	C	C	G	G	T	T	A	A	A	A	T	T	T	T	C	C	G	G	G	G	T	T	G	G	A	A	A	A	A	A	A	A	C	C	A	A	T	T	G	G	T	T	G	G	G	G	G	G	C	C	G	G	A	A	A	A	G	G	G	G	T	T	C	C	G	G	C	C	A	A	T	T	C	C	T	T	C	C	C	C	C	C	A	A	T	T	C	C	A	A	A	A	T	T	T	T	G	G	G	G	C	C	C	C	C	C	A	A	T	T	G	G	A	A	G	G	G	G	T	T	G	G	G	G	T	T	T	T	C	C	A	A	G	G	G	G	G	G	T	T	T	T	G	G	G	G	A	A	T	T	C	C	C	C	G	G	T	T	C	C	G	G	T	T	T	T	G	G	C	C	C	C	G	G	A	A	C	C	C	C	G	G	T	T	C	C	T	T	A	A	C	C	C	C	G	G	A	A	A	A	A	A	A	A	C	C	T	T	T	T	G	G	A	A	A	A	A	A	G	G	T	T	A	A	G	G	C	C	C	C	T	T	G	G	C	C	A	A	A	A	C	C	T	T	G	G	C	C	C	C	G	G	T	T	A	A	C	C	C	C	G	G	C	C	C	C	A	A	T	T	A	A	A	A	A	A	T	T	T	T	C	C	C	C	T	T	C	C	C	C	A	A	A	A	C	C	C	C	C	C	G	G	T	T	G	G	A	A	T	T	A	A	G	G	G	G	C	C	A	A	G	G	A	A	C	C	G	G	C	C	A	A	G	G	A	A	G	G	G	G	T	T	G	G	G	G	G	G	G	G	G	G	T	T	C	C	C	C	T	T	T	T	T	T	A	A	A	A	G	G	T	T	T	T	A	A	T	T	A	A	A	A	T	T	C	C	T	T	C	C	T	T	A	A	T	T	T	T	T	T	A	A	A	A	T	T	A	A	T	T	A	A	T	T	A	A	A	A	T	T	C	C	T	T	G	G	T	T	A	A	G	G	A	A	G	G	T	T	A	A	C	C	T	T	T	T	G	G	G	G	G	G	G	G	T	T	A	A	G	G	C	C	T	T	T	T	T	T	T	T	G	G	C	C	A	A	T	T	T	T	G	G	G	G	A	A	C	C	T	T	T	T	G	G	C	C	A	A	C	C	G	G	C	C	A	A	C	C	T	T	T	T	T	T	T	T	A	A	T	T	G	G	G	G	T	T	C	C	C	C	T	T	G	G	A	A	T	T	C	C	C	C	G	G	T	T	G	G	G	G	C	C	A	A	T	T	A	A	A	A	A	A	C	C	A	A	C	C	C	C	T	T	C	C	C	C	A	A	G	G	T	T	T	T	A	A	G	G	C	C	C	C	G	G	A	A	T	T	G	G	T	T	G	G	C	C	A	A	G	G	C	C	A	A	G	G	G	G	C	C	G	G	A	A	A	A	C	C	C	C	T	T	G	G	C	C	T	T	G	G	G	G	T	T	G	G	A	A	G	G	C	C	G	G	C	C	C	C	G	G	G	G	T	T	A	A	G	G	C	C	G	G	C	C	T	T	C	C	C	C	C	C	C	C	G	G	G	G	C	C	A	A	C	C	G	G	G	G	C	C	T	T	G	G	T	T	T	T	C	C	G	G	A	A	G	G	C	C	A	A	G	G	C	C	G	G	T	T	T	T	C	C	T	T	A	A	C	C	C	C	C	C	A	A	T	T	C	C	C	C	A	A	T	T	G	G	A	A	G	G	T	T	C	C	A	A	C	C	C	C	G	G	A	A	G	G	T	T	A	A	C	C	T	T	A	A	G	G	T	T	C	C	T	T	T	T	C	C	A	A	A	A	G	G	C	C	A	A	A	A	T	T	T	T	A	A	C	C	C	C	C	C	A	A	G	G	G	G	C	C	T	T	A	A	A	A	A	A	G	G	A	A	G	G	A	A	T	T	C	C	T	T	A	A	A	A	A	A	T	T	T	T	G	G	T	T	G	G	G	G	C	C	T	T	C	C	C	C	A	A	G	G	A	A	T	T	T	T	C	C	NA	NA	C	C	A	A	T	T	G	G	T	T	G	G	T	T	G	G	G	G	G	G	A	A	T	T	C	C	C	C	G	G	G	G	C	C	T	T	G	G	G	G	C	C	T	T	A	A	T	T	T	T	G	G	G	G	G	G	G	G	C	C	T	T	T	T	C	C	G	G	T	T	T	T	C	C	A	A	T	T	A	A	C	C	T	T	T	T	C	C	C	C	A	A	C	C	T	T	C	C	G	G	C	C	C	C	C	C	A	A	C	C	A	A	A	A	A	A	C	C	C	C	G	G	C	C	T	T	A	A	T	T	T	T	A	A	G	G	A	A	C	C	A	A	C	C	T	T	T	T	G	G	A	A	A	A	A	A	A	A	T	T	C	C	T	T	C	C	G	G	T	T	G	G	T	T	G	G	A	A	C	C	T	T	C	C	T	T	A	A	G	G	G	G	C	C	T	T	T	T	T	T	A	A	G	G	G	G	G	G	T	T	T	T	A	A	C	C	C	C	G	G	C	C	G	G	A	A	A	A	T	T	A	A	C	C	G	G	G	G	C	C	C	C	T	T	T	T	A	A	C	C	T	T	G	G	T	T	C	C	A	A	T	T	T	T	T	T	T	T	A	A	T	T	T	T	C	C	G	G	G	G	G	G	T	T	A	A	T	T	C	C	C	C	T	T	C	C	T	T	T	T	T	T	G	G	C	C	C	C	G	G	C	C	C	C	T	T	T	T	T	T	C	C	G	G	G	G	A	A	C	C	G	G	G	G	A	A	G	G	C	C	T	T	T	T	C	C	G	G	C	C	T	T	G	G	A	A	T	T	T	T	T	T	A	A	C	C	G	G	A	A	A	A	T	T	A	A	C	C	A	A	T	T	T	T	G	G	T	T	G	G	T	T	A	A	G	G	G	G	A	A	T	T	T	T	A	A	C	C	T	T	T	T	T	T	A	A	C	C	T	T	C	C	T	T	C	C	A	A	G	G	A	A	C	C	G	G	T	T	C	C	T	T	A	A	T	T	C	C	T	T	T	T	A	A	G	G	C	C	T	T	C	C	C	C	G	G	T	T	T	T	G	G	T	T	A	A	G	G	C	C	A	A	G	G	G	G	A	A	G	G	C	C	G	G	C	C	A	A	C	C	A	A	A	A	G	G	A	A	T	T	T	T	G	G	G	G	G	G	G	G	A	A	G	G	T	T	T	T	A	A	T	T	G	G	C	C	A	A	G	G	G	G	A	A	G	G	G	G	G	G	T	T	C	C	C	C	T	T	C	C	A	A	A	A	A	A	G	G	T	T	C	C	T	T	C	C	C	C	C	C	A	A	C	C	C	C	G	G	G	G	T	T	T	T	T	T	C	C	C	C	C	C	C	C	G	G	A	A	C	C	G	G	C	C	A	A	T	T	C	C	G	G	A	A	C	C	T	T	G	G	T	T	T	T	A	A	A	A	T	T	T	T	A	A	A	A	T	T	G	G	A	A	G	G	A	A	C	C	C	C	C	C	A	A	A	A	G	G	C	C	C	C	C	C	C	C	T	T	A	A	G	G	A	A	G	G	G	G	T	T	C	C	G	G	A	A	A	A	T	T	C	C	C	C	C	C	C	C	A	A	A	A	C	C	G	G	G	G	A	A	C	C	G	G	G	G	A	A	T	T	A	A	T	T	T	T	G	G	T	T	G	G	T	G	G	G	C	C	C	C	T	T	T	T	A	A	G	G	C	C	G	G	G	G	A	A	T	T	A	A	G	G	C	C	G	G	G	G	C	C	G	G	C	C	T	T	G	G	C	C	A	A	A	A	T	T	G	G	C	C	G	G	G	G	G	G	G	G	A	A	C	C	A	A	T	T	A	A	G	G	T	T	C	C	A	A	A	A	T	T	G	G	A	A	G	G	T	T	A	A	T	T	G	G	T	T	C	C	C	C	A	A	C	C	A	A	G	G	C	C	C	C	A	A	C	C	T	T	C	C	G	G	G	G	G	G	A	A	C	C	G	G	T	T	G	G	A	A	T	T	A	A	C	C	G	G	C	C	A	A	T	T	C	C	G	G	T	T	C	C	T	T	NA	NA	G	G	T	T	G	G	T	T	T	T	T	T	C	C	T	T	G	G	G	G	A	A	A	A	T	T	C	C	T	T	G	G	T	T	G	G	T	T	C	C	C	C	C	C	G	G	A	A	G	G	T	T	T	T	A	A	G	G	T	T	T	T	A	A	C	C	G	G	C	C	T	T	A	A	C	C	A	A	C	C	C	C	A	A	C	C	C	C	T	T	G	G	G	G	C	C	T	T	A	A	A	A	G	G	G	G	G	G	G	G	A	A	G	G	A	A	T	T	G	G	T	T	A	A	A	A	T	T	G	G	T	T	T	T	G	G	C	C	C	C	A	A	T	T	T	T	A	A	C	C	C	C	A	A	C	C	A	A	A	A	G	G	G	G	T	T	C	C	G	G	G	G	A	A	C	C	C	C	G	G	A	A	T	T	T	T	T	T	T	T	C	C	C	C	A	A	T	T	G	G	C	C	A	A	A	A	G	G	G	G	A	A	G	G	G	G	T	T	C	C	T	T	C	C	C	C	A	A	G	G	G	G	A	A	C	C	A	A	G	G	C	C	T	T	C	C	G	G	C	C	T	T	T	T	G	G	A	A	G	G	C	C	C	C	T	T	A	A	G	G	C	C	G	G	G	G	G	G	G	G	G	G	C	C	A	A	G	G	C	C	C	C	G	G	G	G	T	T	A	A	A	A	A	A	A	A	G	G	G	G	A	A	C	C	A	A	A	A	G	G	T	T	C	C	A	A	T	T	G	G	T	T	A	A	T	T	T	T	T	T	C	C	G	G	C	C	A	A	A	A	C	C	G	G	C	C	T	T	G	G	T	T	G	G	T	T	G	G	T	T	T	T	C	C	C	C	G	G	C	C	A	A	G	G	C	C	G	G	C	C	C	C	C	C	C	C	A	A	G	G	C	C	G	G	T	T	A	A	C	C	T	T	G	G	A	A	G	G	C	C	T	T	C	C	G	G	T	T	G	G	C	C	C	C	A	A	C	C	C	C	C	C	T	T	A	A	C	C	C	C	C	C	C	C	G	G	A	A	G	G	G	G	T	T	G	G	T	T	C	C	C	C	G	G	A	A	C	C	A	A	G	G	A	A	C	C	T	T	C	C	A	A	C	C	C	C	T	T	T	T	G	G	A	A	G	G	G	G	T	T	G	G	A	A	T	T	T	T	C	C	C	C	T	T	C	C	C	C	A	A	T	T	C	C	G	G	A	A	C	C	G	G	A	A	G	G	A	A	C	C	A	A	C	C	C	C	C	C	A	A	T	T	C	C	A	A	G	G	C	C	A	A	T	T	C	C	C	C	G	G	T	T	A	A	A	A	A	A	T	T	C	C	G	G	C	C	C	C	A	A	C	C	G	G	C	C	G	G	C	C	A	A	G	G	G	G	G	G	G	G	G	G	A	A	G	G	T	T	T	T	G	G	T	T	C	C	G	G	C	C	T	T	G	G	A	A	C	C	G	G	A	A	T	T	T	T	G	G	G	G	C	C	C	C	T	T	C	C	A	A	C	C	G	G	T	T	T	T	G	G	A	A	T	T	G	G	A	A	T	T	G	G	G	G	G	G	A	A	G	G	G	G	A	A	T	T	G	G	G	G	C	C	A	A	T	T	T	T	T	T	C	C	G	G	G	G	A	A	G	G	C	C	C	C	C	C	C	C	G	G	T	T	A	A	T	T	A	A	T	T	C	C	C	C	T	T	A	A	G	G	C	C	G	G	A	A	T	T	A	A	G	G	T	T	C	C	T	T	T	T	T	T	A	A	G	G	T	T	T	T	A	A	G	G	A	A	G	G	C	C	T	T	C	C	C	C	A	A	G	G	T	T	C	C	A	A	C	C	G	G	T	T	G	G	G	G	A	A	A	A	A	A	G	G	A	A	A	A	A	A	T	T	G	G	G	G	A	A	C	C	A	A	C	C	A	A	C	C	A	A	A	A	C	C	C	C	A	A	G	G	A	A	A	A	C	C	T	T	G	G	G	G	G	G	T	T	A	A	G	G	A	A	G	G	T	T	C	C	T	T	T	T	A	A	G	G	G	G	G	G	C	C	A	A	T	T	G	G	C	C	G	G	G	G	T	T	G	G	T	T	C	C	G	G	G	G	G	G	G	G	C	C	A	A	A	A	A	A	T	T	A	A	G	G	C	C	T	T	T	T	T	T	C	C	G	G	G	G	A	A	G	G	T	T	G	G	T	T	A	A	G	G	G	G	C	C	C	C	A	A	A	A	T	T	A	A	G	G	A	A	A	A	C	C	C	C	A	A	T	T	A	A	T	T	G	G	C	C	G	G	C	C	C	C	C	C	T	T	A	A	A	A	C	C	C	C	C	C	T	T	A	A	G	G	A	A	C	C	G	G	T	T	C	C	C	C	A	A	T	T	G	G	G	G	C	C	C	C	G	G	G	G	T	T	T	T	T	T	G	G	A	A	T	T	T	T	T	T	T	T	A	A	C	C	A	A	T	T	C	C	A	A	G	G	A	A	C	C	C	C	A	A	T	T	A	A	C	C	A	A	G	G	G	G	G	G	G	G	A	A	G	G	T	T	T	T	T	T	A	A	A	A	G	G	G	G	C	C	T	T	G	G	A	A	C	C	A	A	G	G	T	T	A	A	A	A	G	G	C	C	T	T	C	C	A	A	A	A	T	T	G	G	G	G	C	C	A	A	A	A	A	A	T	T	A	A	G	G	T	T	C	C	C	C	G	G	T	T	A	A	C	C	G	G	T	T	T	T	G	G	A	A	G	G	A	A	T	T	G	G	A	A	C	C	G	G	T	T	G	G	G	G	T	T	T	T	A	A	A	A	G	G	T	T	G	G	A	A	A	A	T	T	T	T	T	T	C	C	T	T	G	G	C	C	T	T	T	T	C	C	G	G	A	A	A	A	G	G	T	T	T	T	C	C	C	C	G	G	G	G	G	G	G	G	C	C	T	T	A	A	T	T	G	G	T	T	T	T	C	C	G	G	A	A	G	G	C	C	A	A	G	G	A	A	T	T	A	A	G	G	C	C	A	A	C	C	G	G	G	G	A	A	G	G	T	T	A	A	C	C	C	C	G	G	C	C	A	A	G	G	T	T	G	G	C	C	G	G	A	A	G	G	G	G	C	C	C	C	T	T	G	G	C	C	C	C	G	G	G	G	C	C	G	G	G	G	A	A	A	A	A	A	T	T	A	A	C	C	T	T	C	C	G	G	C	C	T	T	C	C	T	T	C	C	G	G	T	T	A	A	T	T	C	C	G	G	A	A	G	G	T	T	C	C	C	C	T	T	A	A	G	G	G	G	T	T	A	A	G	G	C	C	G	G	A	A	A	A	T	T	A	A	G	G	A	A	G	G	A	A	A	A	C	C	C	C	T	T	T	T	T	T	C	C	T	T	G	G	C	C	A	A	G	A	A	A	G	G	C	C	G	G	C	C	A	A	A	A	T	T	A	A	T	T	T	T	C	C	C	C	T	T	T	T	C	C	C	C	T	T	T	T	G	G	T	T	A	A	A	A	G	G	C	C	A	A	G	G	C	C	T	T	G	G	G	G	G	G	C	C	T	T	A	A	T	T	A	A	C	C	G	G	A	A	C	C	A	A	C	C	A	A	G	G	G	G	T	T	A	A	G	G	C	C	A	A	T	T	A	A	T	T	A	A	G	G	G	G	C	C	G	G	G	G	A	A	C	C	T	T	A	A	G	G	C	C	G	G	A	A	C	C	G	G	C	C	C	C	G	G	A	A	T	T	G	G	C	C	T	T	C	C	T	T	C	C	A	A	T	T	G	G	A	A	C	C	T	T	T	T	C	C	T	T	T	T	C	C	A	A	G	G	T	T	A	A	G	G	G	G	A	A	T	T	C	C	T	T	A	A	C	C	A	A	G	G	T	T	T	T	A	A	T	T	A	A	G	G	C	C	C	C	T	T	T	T	G	G	A	A	T	T	A	A	A	A	G	G	C	C	T	T	G	G	A	A	C	C	A	A	A	A	G	G	G	G	C	C	T	T	A	A	G	G	G	G	G	G	A	A	G	G	C	C	T	T	G	G	C	C	A	A	G	G	G	G	T	T	G	G	A	A	T	T	T	T	A	A	T	T	A	A	A	A	A	A	T	T	A	A	T	T	G	G	A	A	A	A	A	A	T	T	G	G	C	C	A	A	G	G	A	A	T	T	A	A	G	G	C	C	C	C	G	G	G	G	G	G	T	T	A	A	A	A	A	A	C	C	G	G	C	C	A	A	G	G	A	A	C	C	T	T	C	C	C	C	G	G	A	A	C	C	C	C	A	A	A	A	G	G	A	A	G	G	A	A	G	G	G	G	C	C	T	T	C	C	G	G	T	T	C	C	T	T	T	T	G	G	C	C	T	T	T	T	C	C	A	A	C	C	A	A	C	C	T	T	T	T	C	C	T	T	T	T	T	T	T	T	T	T	C	C	A	A	T	T	C	C	A	A	A	A	T	T	C	C	T	T	T	T	A	A	A	A	T	T	T	T	C	C	C	C	A	A	A	A	A	A	T	T	C	C	T	T	A	A	G	G	G	G	A	A	C	C	A	A	G	G	C	C	C	C	G	G	A	A	C	C	G	G	T	T	A	A	G	G	T	T	A	A	A	A	T	T	G	G	A	A	G	G	T	T	G	G	C	C	T	T	G	G	T	T	A	A	T	T	G	G	G	G	C	C	T	T	C	C	T	T	T	T	A	A	T	T	G	G	A	A	C	C	T	T	T	T	G	G	A	A	T	T	T	T	C	C	G	G	C	C	C	C	T	T	G	G	T	T	C	C	C	C	T	T	C	C	C	C	G	G	C	C	T	T	A	A	A	A	C	C	C	C	G	G	T	T	T	T	G	G	G	G	C	C	T	T	T	T	T	T	T	T	A	A	A	A	G	G	A	A	T	T	T	T	A	A	T	T	A	A	G	G	C	C	G	G	T	T	T	T	C	C	A	A	C	C	G	G	A	A	G	G	C	C	T	T	G	G	T	T	T	T	A	A	A	A	G	G	T	T	C	C	G	G	A	A	A	A	T	T	T	T	T	T	G	G	G	G	T	T	G	G	T	T	T	T	C	C	G	G	G	G	G	G	A	A	C	C	A	A	C	C	C	C	G	G	A	A	C	C	A	A	C	C	T	T	T	T	A	A	A	A	G	G	T	T	G	G	T	T	C	C	G	G	A	A	T	T	T	T	T	T	C	C	A	A	T	T	C	C	A	A	T	T	A	A	A	A	T	T	C	C	G	G	T	T	A	A	T	T	C	C	C	C	G	G	A	A	T	T	A	A	G	G	A	A	C	C	C	C	G	G	A	A	A	A	A	A	A	A	A	A	G	G	C	C	T	T	A	A	C	C	T	T	G	G	C	C	G	G	A	A	T	T	C	C	G	G	T	T	T	T	A	A	C	C	C	C	C	C	A	A	A	A	A	A	C	C	G	G	T	T	T	T	C	C	A	A	G	G	G	G	G	G	A	A	G	G	T	T	T	T	T	T	A	A	A	A	C	C	C	C	A	A	T	T	C	C	G	G	C	C	T	T	T	T	C	C	G	G	T	T	T	T	T	T	C	C	T	T	G	G	G	G	A	A	A	A	C	C	C	C	C	C	A	A	T	T	A	A	C	C	G	G	T	T	A	A	T	T	C	C	T	T	T	T	G	G	T	T	G	G	C	C	C	C	G	G	A	A	T	T	T	T	T	T	A	A	C	C	A	A	A	A	T	T	T	T	T	T	C	C	T	T	A	A	C	C	T	T	T	T	G	G	G	G	C	C	G	G	C	C	T	T	A	A	C	C	C	C	G	G	C	C	A	A	T	T	A	A	C	C	T	T	T	T	T	T	T	T	C	C	A	A	A	A	T	T	T	T	C	C	A	A	A	A	C	C	G	G	T	T	A	A	G	G	C	C	G	G	C	C	A	A	C	C	T	T	G	G	G	G	C	C	A	A	C	C	G	G	A	A	A	A	C	C	T	T	A	A	G	G	G	G	A	A	T	T	A	A	T	T	A	A	T	T	C	C	T	T	C	C	G	G	A	A	C	C	G	G	C	C	G	G	A	A	A	A	A	A	A	A	A	A	T	T	C	C	T	T	A	A	A	A	C	C	T	T	C	C	G	G	G	G	G	G	G	G	T	T	A	A	C	C	G	G	C	C	A	A	G	G	G	G	NA	NA	C	C	A	A	A	A	A	A	C	C	A	A	C	C	G	G	G	G	G	G	C	C	G	G	C	C	C	C	A	A	C	C	T	T	G	G	A	A	C	C	A	A	G	G	C	C	A	A	C	C	T	T	G	G	A	A	T	T	C	C	A	A	A	A	T	T	T	T	G	G	A	A	A	A	A	A	G	G	C	C	T	T	G	G	G	G	G	G	C	C	T	T	A	A	C	C	C	C	T	T	A	A	A	A	C	C	G	G	T	T	G	G	A	A	A	A	C	C	G	G	C	C	C	C	T	T	C	C	G	G	T	T	C	C	G	G	T	T	G	G	C	C	G	G	G	G	T	T	C	C	T	T	A	A	G	G	T	T	A	A	T	T	A	A	C	C	C	C	C	C	T	T	C	C	A	A	T	T	A	A	C	C	T	T	T	T	G	G	C	C	T	T	T	T	G	G	A	A	C	C	A	A	T	T	T	T	C	C	A	A	G	G	C	C	G	G	C	C	G	G	G	G	G	G	A	A	A	A	A	A	A	A	T	T	T	T	A	A	C	C	C	C	C	C	C	C	A	A	G	G	C	C	A	A	A	A	A	A	G	G	C	C	T	T	A	A	C	C	G	G	C	C	A	A	C	C	A	A	T	T	T	T	T	T	C	C	A	A	C	C	T	T	C	C	A	A	A	A	G	G	T	T	T	T	A	A	T	T	G	G	T	T	T	T	G	G	A	A	C	C	A	A	C	C	G	G	A	A	T	T	C	C	C	C	G	G	C	C	G	G	G	G	C	C	T	T	G	G	G	G	C	C	C	C	G	G	G	G	G	G	G	G	C	C	A	A	G	G	T	T	C	C	A	A	C	C	A	A	A	A	T	T	C	C	G	G	A	A	T	T	C	C	G	G	G	G	G	G	A	A	T	T	G	G	A	A	A	A	G	G	A	A	A	A	C	C	G	G	C	C	C	C	A	A	C	C	T	T	T	T	A	A	A	A	A	A	C	C	C	C	C	C	A	A	G	G	G	G	A	A	G	G	T	T	G	G	T	T	A	A	G	G	C	C	C	C	C	C	G	G	T	T	A	A	G	G	A	A	A	A	A	A	A	A	G	G	A	A	T	T	A	A	T	T	G	G	C	C	T	T	C	C	C	C	A	A	C	C	A	A	C	C	G	G	A	A	T	T	G	G	C	C	C	C	A	A	A	A	A	A	C	C	C	C	T	T	T	T	C	C	A	A	A	A	A	A	G	G	T	T	C	C	A	A	T	T	C	C	A	A	T	T	G	G	T	T	T	T	T	T	C	C	G	G	G	G	T	T	C	C	T	T	T	T	T	T	A	A	T	T	T	T	C	C	T	T	T	T	G	G	C	C	G	G	T	T	C	C	C	C	G	G	C	C	C	C	G	G	A	A	G	G	A	A	A	A	T	T	G	G	T	T	G	G	T	T	C	C	C	C	T	T	C	C	G	G	C	C	T	T	C	C	A	A	C	C	C	C	G	G	T	T	G	G	G	G	T	T	G	G	C	C	C	C	T	T	G	G	C	C	A	A	G	G	G	G	G	G	G	G	C	C	A	A	T	T	A	A	G	G	C	C	T	T	C	C	T	T	T	T	G	G	G	G	C	C	G	G	C	C	G	G	C	C	C	C	A	A	G	G	G	G	A	A	A	A	T	T	A	A	A	A	G	G	A	A	A	A	A	A	A	A	A	A	A	A	G	G	C	C	G	G	T	T	G	G	T	T	A	A	T	T	A	A	T	T	A	A	G	G	C	C	A	A	A	A	G	G	A	A	C	C	G	G	A	A	C	C	T	T	T	T	T	T	G	G	C	C	G	G	C	C	C	C	G	G	C	C	G	G	C	C	T	T	G	G	G	G	A	A	T	T	A	A	A	A	C	C	C	C	G	G	A	A	C	C	T	T	G	G	T	T	T	T	T	T	C	C	A	A	T	T	A	A	C	C	G	G	T	T	C	C	A	A	G	G	A	A	A	A	A	A	C	C	T	T	C	C	C	C	A	A	A	A	G	G	G	G	A	A	T	T	C	C	C	C	A	A	G	G	A	A	T	T	G	G	T	T	C	C	G	G	G	G	A	A	T	T	A	A	T	T	T	T	G	G	C	C	C	C	C	C	T	T	G	G	G	G	A	A	G	G	A	A	G	G	T	T	G	G	A	A	C	C	C	C	A	A	A	A	T	T	G	G	C	C	C	C	A	A	G	G	G	G	C	C	C	C	C	C	G	G	A	A	C	C	G	G	C	C	C	C	C	C	A	A	A	A	A	A	G	G	G	G	T	T	T	T	G	G	C	C	T	T	T	T	T	T	T	T	A	A	C	C	T	T	C	C	G	G	G	G	G	G	T	T	A	A	T	T	A	A	A	A	C	C	T	T	T	T	C	C	T	T	G	G	C	C	G	G	C	C	T	T	C	C	T	T	G	G	G	G	A	A	C	C	A	A	C	C	T	T	T	T	T	T	G	G	G	G	T	T	T	T	C	C	T	T	A	A	C	C	C	C	G	G	T	T	T	T	T	T	A	A	C	C	A	A	G	G	A	A	A	A	G	G	G	G	G	G	C	C	C	C	T	T	G	G	G	G	C	C	A	A	T	T	G	G	T	T	C	C	A	A	G	G	A	A	G	G	T	T	A	A	C	C	C	C	G	G	A	A	C	C	A	A	A	A	G	G	C	C	A	A	C	C	T	T	C	C	G	G	G	G	A	A	G	G	G	G	A	A	A	A	C	C	A	A	T	T	A	A	A	A	A	A	G	G	C	C	G	G	A	A	G	G	C	C	G	G	C	C	T	T	A	A	G	G	T	T	C	C	A	A	A	A	C	C	T	T	T	T	G	G	G	G	A	A	C	C	A	A	T	T	A	A	A	A	G	G	C	C	T	T	C	C	G	G	C	C	T	T	C	C	A	A	C	C	T	T	T	T	T	T	A	A	T	T	A	A	T	T	A	A	C	C	G	G	G	G	A	A	C	C	A	A	T	T	C	C	G	G	G	G	C	C	T	T	G	G	G	G	C	C	G	G	C	C	G	G	C	C	T	T	A	A	T	T	A	A	T	T	G	G	T	T	A	A	G	G	T	T	C	C	C	C	G	G	C	C	A	A	A	A	G	G	C	C	C	C	T	T	T	T	C	C	C	C	A	A	T	T	A	A	A	A	C	C	C	C	A	A	C	C	C	C	T	T	A	A	G	G	G	G	A	A	T	T	C	C	A	A	A	A	T	T	C	C	G	G	T	T	T	T	A	A	T	T	T	T	C	C	C	C	G	G	G	G	T	T	C	C	C	C	C	C	G	G	A	A	G	G	A	A	A	A	T	T	C	C	C	C	C	C	A	A	G	G	A	A	A	A	C	C	G	G	G	G	A	A	A	A	C	C	C	C	A	A	G	G	G	G	T	T	T	T	C	C	A	A	A	A	C	C	A	A	C	C	G	G	C	C	T	T	C	C	G	G	C	C	A	A	C	C	C	C	C	C	T	T	T	T	G	G	T	T	C	C	T	T	T	T	G	G	C	C	T	T	T	T	A	A	T	T	C	C	G	G	G	G	T	T	C	C	T	T	G	G	C	C	C	C	T	T	G	G	C	C	T	T	C	C	T	T	C	C	T	T	C	C	A	A	A	A	A	A	A	A	C	C	A	A	G	G	C	C	A	A	T	T	G	G	G	G	G	G	G	G	T	T	C	C	C	C	A	A	G	G	A	A	T	T	C	C	G	G	A	A	G	G	T	T	T	T	G	G	A	A	T	T	C	C	C	C	C	C	G	G	T	T	G	G	G	G	C	C	A	A	A	A	A	A	A	A	A	A	T	T	G	G	A	A	C	C	C	C	T	T	G	G	A	A	C	C	G	G	C	C	T	T	T	T	T	T	A	A	A	A	A	A	C	C	C	C	A	A	A	A	A	A	A	A	T	T	C	C	C	C	T	T	C	C	G	G	C	C	C	C	A	A	C	C	T	T	C	C	C	C	G	G	A	A	C	C	A	A	A	A	C	C	G	G	T	T	G	G	T	T	T	T	C	C	T	T	C	C	A	A	T	T	T	T	C	C	G	G	A	A	C	C	A	A	G	G	G	G	C	C	G	G	C	C	A	A	C	C	A	A	A	A	A	A	C	C	T	T	G	G	C	C	C	C	T	T	T	T	T	T	G	G	G	G	G	G	G	G	A	A	A	A	C	C	T	T	G	G	G	G	T	T	A	A	C	C	G	G	G	G	C	C	G	G	G	G	A	A	C	C	A	A	G	G	A	A	T	T	C	C	T	T	A	A	C	C	G	G	G	G	A	A	C	C	C	C	G	G	G	G	A	A	C	C	T	T	G	G	G	G	T	T	G	G	G	G	A	A	C	C	C	C	C	C	T	T	C	C	C	C	T	T	T	T	T	T	G	G	C	C	C	C	C	C	T	T	A	A	C	C	C	C	C	C	C	C	C	C	G	G	G	G	A	A	T	T	G	G	C	C	A	A	A	A	A	A	T	T	A	A	A	A	T	T	C	C	C	C	A	A	C	C	G	G	C	C	C	C	T	T	G	G	T	T	C	C	G	G	G	G	T	T	C	C	T	T	G	G	A	A	A	A	A	A	G	G	T	T	A	A	G	G	G	G	C	C	C	C	G	G	G	G	C	C	C	C	C	C	A	A	A	A	A	A	A	A	C	C	G	G	C	C	G	G	G	G	T	T	T	T	A	A	C	C	C	C	G	G	T	T	G	G	C	C	G	G	G	G	C	C	C	C	C	C	T	T	C	C	A	A	G	G	A	A	G	G	T	T	C	C	T	T	A	A	A	A	T	T	G	G	A	A	T	T	C	C	A	A	T	T	C	C	G	G	T	T	G	G	T	T	T	T	G	G	G	G	G	G	A	A	G	G	T	T	T	T	T	T	T	T	A	A	T	T	A	A	G	G	T	T	T	T	A	A	G	G	G	G	A	A	C	C	C	C	T	T	G	G	T	T	T	T	C	C	T	T	G	G	T	T	A	A	C	C	C	C	A	A	C	C	A	A	T	T	G	G	A	A	A	A	G	G	A	A	G	G	C	C	C	C	G	G	A	A	T	T	C	C	C	C	T	T	A	A	G	G	G	G	C	C	C	C	T	T	A	A	G	G	G	G	C	C	G	G	T	T	C	C	T	T	C	C	G	G	A	A	G	G	A	A	C	C	C	C	T	T	T	T	A	A	G	G	A	A	C	C	T	T	G	G	A	A	C	C	G	G	C	C	A	A	T	T	C	C	A	A	C	C	G	G	C	C	G	G	G	G	C	C	T	T	G	G	A	A	G	G	A	A	A	A	T	T	C	C	C	C	A	A	T	T	A	A	A	A	C	C	T	T	G	G	T	T	T	T	C	C	T	T	C	C	G	G	C	C	G	G	C	C	G	G	T	T	A	A	C	C	C	C	A	A	G	G	C	C	T	T	T	T	T	T	T	T	G	G	A	A	G	G	A	A	G	G	G	G	A	A	T	T	A	A	T	T	A	A	G	G	A	A	T	T	G	G	A	A	G	G	A	A	T	T	A	A	G	G	T	T	T	T	C	C	C	C	T	T	C	C	G	G	G	G	C	C	T	T	G	G	G	G	C	C	A	A	G	G	G	G	C	C	T	T	G	G	C	C	C	C	T	T	A	A	C	C	G	G	G	G	A	A	A	A	A	A	T	T	A	A	T	T	C	C	T	T	A	A	A	A	A	A	A	A	G	G	A	A	G	G	G	G	A	A	T	T	G	G	G	G	T	T	A	A	C	C	G	G	G	G	G	G	A	A	G	G	A	A	G	G	G	G	T	T	G	G	A	A	G	G	A	A	G	G	A	A	C	C	A	A	G	G	C	C	C	C	A	A	T	T	G	G	G	G	A	A	T	T	C	C	A	A	T	T	C	C	C	C	T	T	C	C	G	G	C	C	C	C	T	T	C	C	C	C	G	G	A	A	C	C	G	G	G	G	G	G	T	T	T	T	T	T	C	C	C	C	C	C	T	T	A	A	A	A	C	C	G	G	A	A	A	A	C	C	A	A	A	A	A	A	C	C	G	G	G	G	A	A	G	G	G	G	C	C	T	T	G	G	T	T	A	A	T	T	A	A	A	A	T	T	G	G	T	T	C	C	C	C	G	G	G	G	A	A	C	C	A	A	A	A	T	T	G	G	A	A	A	A	C	C	G	G	T	T	G	G	G	G	G	G	G	G	A	A	T	T	C	C	A	A	C	C	C	C	T	T	C	C	A	A	A	A	G	G	A	A	A	A	C	C	C	C	C	C	G	G	G	G	C	C	A	A	T	T	T	T	C	C	A	A	A	A	C	C	A	A	A	A	T	T	T	T	A	A	A	A	G	G	C	C	C	C	C	C	C	C	A	A	G	G	A	A	A	A	G	G	A	A	T	T	C	C	T	T	G	G	T	T	T	T	C	C	C	C	A	A	A	A	T	T	C	C	T	T	T	T	T	T	C	C	A	A	C	C	T	T	T	T	G	G	G	G	G	G	G	G	T	T	A	A	A	A	G	G	A	A	T	T	T	T	C	C	G	G	G	G	C	C	G	G	C	C	T	T	G	G	T	T	G	G	A	A	G	G	G	G	T	T	A	A	G	G	T	T	C	C	A	A	C	C	T	T	G	G	G	G	G	G	C	C	C	C	C	C	A	A	T	T	C	C	T	T	C	C	C	C	T	T	G	G	A	A	C	C	T	T	A	A	A	A	T	T	A	A	A	A	C	C	C	C	A	A	C	C	C	C	T	T	C	C	C	C	T	T	A	A	T	T	G	G	C	C	A	A	A	A	A	A	A	A	T	T	G	G	A	A	A	A	C	C	G	G	C	C	G	G	T	T	C	C	C	C	A	A	T	T	T	T	A	A	C	C	G	G	C	C	T	T	C	C	T	T	C	C	T	T	G	G	C	C	C	C	T	T	G	G	C	C	A	A	C	C	C	C	C	C	G	G	A	A	A	A	C	C	C	C	A	A	A	A	C	C	C	C	A	A	T	T	T	T	T	T	T	T	C	C	T	T	G	G	A	A	A	A	G	G	C	C	A	A	G	G	C	C	G	G	A	A	T	T	C	C	C	C	A	A	G	G	T	T	C	C	C	C	G	G	C	C	G	G	G	G	T	T	A	A	G	G	T	T	A	A	A	A	C	C	T	T	T	T	A	A	T	T	C	C	C	C	C	C	A	A	T	T	A	A	A	A	T	T	A	A	C	C	G	G	G	G	G	G	T	T	T	T	T	T	T	T	C	C	A	A	G	G	G	G	C	C	G	G	T	T	A	A	T	T	C	C	G	G	G	G	C	C	G	G	C	C	A	A	C	C	A	A	C	C	G	G	C	C	T	T	C	C	C	C	A	A	A	A	A	A	G	G	C	C	G	G	T	T	C	C	T	T	T	T	T	T	C	C	A	A	G	G	C	C	G	G	T	T	C	C	G	G	A	A	G	G	C	C	G	G	A	A	C	C	A	A	T	T	A	A	C	C	A	A	T	T	C	C	A	A	T	T	C	C	G	G	G	G	G	G	A	A	G	G	C	C	G	G	A	A	G	G	T	T	C	C	G	G	C	C	G	G	T	T	C	C	A	A	G	G	T	T	T	T	T	T	NA	NA	A	A	C	C	A	A	G	G	G	G	G	G	C	C	A	A	A	A	T	T	G	G	A	A	C	C	T	T	G	G	C	C	A	A	G	G	G	G	A	A	A	A	T	T	G	G	G	G	A	A	G	G	T	T	G	G	A	A	T	T	C	C	G	G	T	T	A	A	T	T	C	C	A	A	G	G	T	T	T	T	A	A	G	G	A	A	C	C	C	C	C	C	A	A	G	G	G	G	T	T	C	C	G	G	A	A	T	T	G	G	G	G	G	G	G	G	T	T	A	A	G	G	A	A	C	C	G	G	A	A	A	A	C	C	A	A	T	T	T	T	C	C	A	A	T	T	A	A	T	T	T	T	G	G	C	C	T	T	G	G	A	A	G	G	A	A	G	G	A	A	C	C	A	A	C	C	G	G	G	G	T	T	T	T	T	T	T	T	G	G	A	A	T	T	G	G	T	T	C	C	A	A	T	T	G	G	C	C	C	C	G	G	T	T	A	A	C	C	G	G	C	C	C	C	C	C	T	T	G	G	T	T	C	C	T	T	T	T	G	G	T	T	T	T	C	C	T	T	T	T	A	A	T	T	T	T	T	T	T	T	G	G	T	T	A	A	G	G	A	A	T	T	C	C	T	T	T	T	G	G	A	A	C	C	T	T	C	C	A	A	T	T	G	G	T	T	G	G	A	A	C	C	T	T	C	C	G	G	G	G	T	T	A	A	A	A	T	T	A	A	C	C	G	G	G	G	C	C	G	G	A	A	T	T	C	C	G	G	G	G	G	G	G	G	T	T	T	T	G	G	T	T	G	G	G	G	G	G	A	A	C	C	A	A	A	A	G	G	T	T	G	G	C	C	C	C	G	G	G	G	C	C	G	G	A	A	C	C	T	T	T	T	G	G	C	C	A	A	G	G	A	A	G	G	A	A	C	C	A	A	C	C	T	T	G	G	T	T	C	C	G	G	G	G	C	C	A	A	G	G	C	C	T	T	A	A	G	G	T	T	C	C	A	A	G	G	T	T	G	G	C	C	T	T	C	C	G	G	G	G	T	T	C	C	A	A	G	G	A	A	A	A	A	A	G	G	C	C	A	A	C	C	G	G	T	T	C	C	T	T	T	T	G	G	C	C	C	C	C	C	A	A	G	G	A	A	T	T	T	T	G	G	C	C	G	G	G	G	G	G	G	G	G	G	C	C	G	G	T	T	A	A	C	C	T	T	C	C	A	A	A	A	C	C	T	T	T	T	G	G	T	T	A	A	G	G	A	A	A	A	A	A	A	A	T	T	T	T	T	T	G	G	A	A	C	C	C	C	T	T	A	A	C	C	A	A	C	C	C	C	A	A	C	C	C	C	T	T	A	A	G	G	G	G	G	G	G	G	G	G	G	G	T	T	C	C	C	C	C	C	C	C	G	G	A	A	A	A	C	C	T	T	G	G	A	A	T	T	T	T	A	A	A	A	G	G	A	A	C	C	C	C	A	A	C	C	A	A	G	G	T	T	T	T	G	G	T	T	A	A	C	C	T	T	A	A	T	T	G	G	G	G	G	G	C	C	C	C	T	T	A	A	C	C	A	A	C	C	G	G	G	G	T	T	A	A	T	T	G	G	A	A	G	G	T	T	C	C	G	G	A	A	A	A	A	A	A	A	C	C	C	C	T	T	C	C	A	A	G	G	A	A	A	A	A	A	A	A	G	G	T	T	G	G	T	T	C	C	T	T	T	T	G	G	A	A	A	A	C	C	T	T	G	G	A	A	T	T	A	A	A	A	T	T	A	A	A	A	T	T	T	T	T	T	A	A	A	A	A	A	G	G	C	C	C	C	T	T	G	G	C	C	A	A	G	G	T	T	G	G	T	T	C	C	G	G	G	G	T	T	T	T	G	G	A	A	A	A	A	A	T	T	G	G	G	G	T	T	T	T	T	T	A	A	G	G	G	G	G	G	T	T	T	T	G	G	C	C	A	A	C	C	G	G	T	T	T	T	G	G	A	A	G	G	T	T	G	G	G	G	T	T	T	T	C	C	G	G	A	A	G	G	A	A	C	C	G	G	A	A	T	T	G	G	T	T	G	G	G	G	C	C	C	C	C	C	G	G	T	T	A	A	T	T	T	T	A	A	A	A	C	C	G	G	C	C	G	G	G	G	T	T	A	A	G	G	A	A	T	T	C	C	A	A	G	G	A	A	A	A	T	T	C	C	A	A	C	C	G	G	C	C	C	C	A	A	C	C	A	A	G	G	C	C	G	G	T	T	A	A	G	G	C	C	T	T	A	A	G	G	C	C	G	G	G	G	G	G	G	G	C	C	T	T	T	T	G	G	T	T	A	A	C	C	G	G	G	G	A	A	C	C	A	A	C	C	T	T	A	A	T	T	T	T	T	T	G	G	G	G	C	C	G	G	G	G	A	A	A	A	T	T	G	G	T	T	T	T	G	G	G	G	G	G	A	A	C	C	T	T	G	G	C	C	C	C	A	A	T	T	T	T	C	C	G	G	A	A	A	A	T	T	T	T	T	T	A	A	C	C	G	G	G	G	T	T	G	G	G	G	C	C	T	T	A	A	T	T	G	G	T	T	C	C	A	A	C	C	T	T	C	C	G	G	A	A	C	C	G	G	T	T	A	A	C	C	A	A	T	T	C	C	C	C	A	A	G	G	T	T	A	A	G	G	G	G	A	A	A	A	C	C	G	G	T	T	T	T	C	C	A	A	T	T	C	C	T	T	C	C	A	A	A	A	T	T	T	T	T	T	T	T	A	A	G	G	T	T	C	C	C	C	C	C	A	A	T	T	A	A	A	A	G	G	G	G	T	T	T	T	T	T	A	A	C	C	T	T	A	A	C	C	G	G	G	G	C	C	C	C	C	C	G	G	G	G	T	T	T	T	A	A	G	G	G	G	C	C	C	C	T	T	G	G	C	C	G	G	A	A	C	C	G	G	A	A	C	C	T	T	C	C	C	C	T	T	T	T	A	A	G	G	A	A	A	A	A	A	T	T	A	A	C	C	G	G	A	A	G	G	A	A	G	G	A	A	T	T	C	C	G	G	C	C	G	G	C	C	C	C	G	G	G	G	C	C	T	T	C	C	G	G	G	G	C	C	A	A	C	C	G	G	C	C	C	C	C	C	G	G	G	G	C	C	A	A	C	C	G	G	C	C	C	C	G	G	G	G	G	G	A	A	G	G	G	G	G	G	G	G	G	G	C	C	T	T	T	T	T	T	C	C	C	C	T	T	G	G	C	C	C	C	C	C	T	T	C	C	C	C	A	A	T	T	C	C	C	C	T	T	G	G	T	T	C	C	C	C	A	A	A	A	G	G	A	A	C	C	G	G	A	A	A	A	T	T	C	C	G	G	C	C	C	C	A	A	A	A	T	T	A	A	T	T	A	A	G	G	T	T	C	C	G	G	G	G	C	C	A	A	C	C	A	A	T	T	T	T	G	G	G	G	T	T	C	C	C	C	A	A	T	T	T	T	C	C	G	G	T	T	T	T	G	G	G	G	C	C	C	C	T	T	T	T	G	G	G	G	A	A	T	T	T	T	T	T	C	C	G	G	A	A	T	T	G	G	C	C	T	T	A	A	T	T	C	C	G	G	G	G	C	C	C	C	A	A	T	T	G	G	A	A	G	G	C	C	C	C	A	A	T	T	G	G	A	A	G	G	G	G	T	T	T	T	C	C	A	A	T	T	C	C	C	C	T	T	G	G	G	G	A	A	T	T	C	C	C	C	G	G	C	C	A	A	T	T	T	T	C	C	C	C	G	G	G	G	C	C	G	G	T	T	C	C	G	G	G	G	T	T	T	T	G	G	A	A	T	T	C	C	A	A	A	A	A	A	C	C	A	A	T	T	G	G	A	A	C	C	C	C	T	T	A	A	A	A	G	G	C	C	A	A	A	A	C	C	C	C	A	A	T	T	T	T	G	G	A	A	G	G	A	A	C	C	C	C	C	C	G	G	G	G	T	T	A	A	C	C	G	G	T	T	G	G	A	A	A	A	G	G	G	G	C	C	C	C	G	G	A	A	T	T	A	A	T	T	G	G	C	C	G	G	G	G	T	T	G	G	A	A	A	A	A	A	T	T	C	C	A	A	T	T	C	C	G	G	A	A	C	C	T	T	T	T	A	A	T	T	G	G	C	C	T	T	G	G	C	C	T	T	G	G	A	A	T	T	G	G	T	T	T	T	T	T	T	T	A	A	C	C	T	T	A	A	C	C	C	C	A	A	G	G	C	C	A	A	G	G	A	A	G	G	G	G	T	T	A	A	A	A	T	T	G	G	G	G	C	C	T	T	C	C	T	T	C	C	A	A	T	T	A	A	C	C	T	T	T	T	C	C	A	A	A	A	G	G	G	G	A	A	C	C	A	A	A	A	T	T	G	G	T	T	A	A	T	T	C	C	T	T	C	C	C	C	G	G	A	A	G	G	G	G	C	C	C	C	A	A	G	G	G	G	G	G	T	T	A	A	C	C	G	G	C	C	A	A	C	C	G	G	T	T	C	C	C	C	A	A	G	G	C	C	A	A	C	C	A	A	C	C	C	C	G	G	T	T	T	T	G	G	T	T	T	T	G	G	T	T	A	A	A	A	A	A	G	G	C	C	G	G	A	A	G	G	G	G	A	A	C	C	A	A	C	C	G	G	A	A	T	T	A	A	G	G	A	A	G	G	G	G	G	G	T	T	C	C	A	A	T	T	T	T	C	C	G	G	C	C	C	C	C	C	A	A	T	T	A	A	T	T	G	G	A	A	C	C	G	G	A	A	T	T	C	C	T	T	C	C	T	T	A	A	C	C	T	T	G	G	G	G	G	G	T	T	C	C	T	T	A	A	C	C	C	C	G	G	T	T	A	A	G	G	T	T	C	C	T	T	T	T	A	A	T	T	T	T	A	A	C	C	G	G	G	G	A	A	T	T	A	A	T	T	C	C	A	A	A	A	T	T	T	T	A	A	C	C	G	G	G	G	A	A	G	G	C	C	T	T	A	A	G	G	G	G	C	C	C	C	C	C	T	T	G	G	G	G	G	G	A	A	A	A	T	T	T	T	G	G	T	T	A	A	G	G	G	G	A	A	C	C	G	G	T	T	A	A	G	G	G	G	A	A	A	A	G	G	G	G	T	T	A	A	C	C	A	A	C	C	T	T	G	G	A	A	T	T	C	C	T	T	T	T	G	G	C	C	G	G	G	G	C	C	G	G	G	G	T	T	C	C	A	A	C	C	A	A	G	G	G	G	G	G	C	C	A	A	G	G	G	G	G	G	A	A	A	A	C	C	C	C	C	C	A	A	T	T	C	C	C	C	C	C	A	A	T	T	G	G	T	T	A	A	T	T	C	C	C	C	G	G	C	C	C	C	G	G	A	A	T	T	G	G	C	C	G	G	C	C	T	T	T	T	A	A	T	T	T	T	T	T	C	C	C	C	C	C	A	A	C	C	T	T	G	G	G	G	A	A	T	T	C	C	A	A	C	C	C	C	C	C	G	G	G	G	C	C	C	C	C	C	G	G	A	A	G	G	T	T	T	T	C	C	C	C	G	G	C	C	C	C	T	T	G	G	C	C	G	G	A	A	G	G	A	A	T	T	C	C	C	C	G	G	A	A	C	C	G	G	G	G	G	G	C	C	G	G	C	C	T	T	T	T	T	T	G	G	G	G	C	C	A	A	G	G	A	A	C	C	G	G	G	G	T	T	G	G	G	G	A	A	G	G	C	C	G	G	A	A	A	A	C	C	T	T	G	G	A	A	T	T	G	G	C	C	C	C	A	A	A	A	A	A	G	G	T	T	T	T	A	A	C	C	C	C	A	A	A	A	G	G	C	C	T	T	C	C	C	C	A	A	A	A	T	T	G	G	A	A	A	A	C	C	G	G	C	C	G	G	C	C	A	A	A	A	A	A	T	T	C	C	C	C	C	C	A	A	G	G	C	C	T	T	C	C	A	A	C	C	A	A	A	A	G	G	C	C	G	G	T	T	C	C	T	T	G	G	A	A	G	G	C	C	C	C	G	G	C	C	C	C	C	C	G	G	A	A	A	A	A	A	A	A	G	G	T	T	G	G	A	A	C	C	T	T	C	C	G	G	C	C	T	T	C	C	A	A	C	C	T	T	A	A	C	C	G	G	C	C	C	C	G	G	G	G	G	G	G	G	G	G	C	C	T	T	C	C	C	C	C	C	T	T	A	A	G	G	C	C	T	T	T	T	A	A	T	T	C	C	G	G	T	T	A	A	A	A	G	G	C	C	G	G	G	G	C	C	T	T	C	C	A	A	T	T	G	G	G	G	A	A	T	T	G	G	C	C	A	A	G	G	G	G	A	A	A	A	T	T	T	T	T	T	T	T	T	T	A	A	T	T	G	G	C	C	T	T	A	A	C	C	C	C	A	A	T	T	C	C	G	G	C	C	T	T	C	C	G	G	G	G	A	A	A	A	A	A	T	T	G	G	A	A	C	C	G	G	G	G	C	C	T	T	A	A	G	G	T	T	A	A	C	C	T	T	T	T	C	C	A	A	A	A	C	C	G	G	C	C	T	T	C	C	T	T	A	A	T	T	C	C	A	A	T	T	T	T	C	C	A	A	A	A	C	C	G	G	A	A	G	G	A	A	G	G	G	G	A	A	C	C	C	C	T	T	C	C	A	A	A	A	C	C	C	C	C	C	T	T	C	C	G	G	C	C	A	A	C	C	G	G	A	A	A	A	G	G	C	C	T	T	G	G	G	G	T	T	G	G	C	C	T	T	G	G	T	T	A	A	C	C	T	T	G	G	T	T	T	T	T	T	T	T	G	G	T	T	G	G	A	A	G	G	G	G	T	T	G	G	C	C	T	T	C	C	C	C	C	C	A	A	T	T	C	C	G	G	A	A	T	T	A	A	C	C	C	C	G	G	T	T	G	G	C	C	A	A	C	C	C	C	G	G	T	T	A	A	G	G	G	G	T	T	G	G	A	A	T	T	C	C	G	G	G	G	G	G	T	T	T	T	T	T	G	G	C	C	A	A	T	T	G	G	A	A	G	G	T	T	C	C	G	G	A	A	A	A	C	C	G	G	G	G	A	A	C	C	T	T	C	C	T	T	A	A	T	T	C	C	A	A	C	C	A	A	G	G	T	T	G	G	G	G	C	C	T	T	T	T	C	C	C	C	C	C	C	C	C	C	A	A	G	G	A	A	G	G	C	C	C	C	A	A	A	A	A	A	A	A	A	A	C	C	A	A	A	A	A	A	G	G	C	C	C	C	G	G	A	A	G	G	A	A	G	G	C	C	G	G	C	C	G	G	C	C	C	C	T	T	C	C	G	G	T	T	G	G	A	A	T	T	T	T	C	C	T	T	G	G	G	G	A	A	G	G	C	C	T	T	C	C	G	G	T	T	T	T	T	T	T	T	G	G	T	T	A	A	G	G	C	C	A	A	T	T	T	T	T	T	A	A	A	A	A	A	C	C	G	G	A	A	A	A	C	C	T	T	C	C	G	G	G	G	C	C	A	A	C	C	A	A	T	T	C	C	G	G	T	T	T	T	G	G	T	T	C	C	G	G	T	T	G	G	T	T	C	C	T	T	G	G	A	A	T	T	A	A	G	G	G	G	T	T	A	A	T	T	G	G	G	G	T	T	T	T	C	C	A	A	A	A	T	T	C	C	G	G	G	G	C	C	T	T	A	A	G	G	T	T	A	A	C	C	A	A	G	G	A	A	C	C	T	T	C	C	C	C	T	T	A	A	A	A	G	G	A	A	A	A	G	G	C	C	C	C	G	G	C	C	A	A	T	T	C	C	A	A	A	A	G	G	A	A	A	A	A	A	G	G	A	A	A	A	G	G	T	T	A	A	A	A	C	C	A	A	A	A	G	G	C	C	T	T	G	G	A	A	A	A	T	T	T	T	T	T	C	C	T	T	A	A	G	G	A	A	G	G	A	A	A	A	T	T	A	A	G	G	C	C	T	T	T	T	C	C	C	C	C	C	C	C	G	G	G	G	G	G	C	C	C	C	T	T	T	T	G	G	T	T	G	G	C	C	T	T	G	G	C	C	G	G	T	T	T	T	C	C	T	T	C	C	G	G	G	G	T	T	T	T	T	T	G	G	G	G	T	T	G	G	T	T	T	T	C	C	C	C	C	C	A	A	A	A	T	T	C	C	G	G	G	G	T	T	G	G	C	C	A	A	C	C	T	T	A	A	G	G	A	A	G	G	A	A	C	C	T	T	T	T	A	A	T	T	T	T	C	C	T	T	A	A	A	A	G	G	A	A	T	T	C	C	T	T	C	C	C	C	A	A	A	A	G	G	G	G	T	T	A	A	G	G	G	G	T	T	A	A	A	A	C	C	T	T	C	C	A	A	A	A	T	T	C	C	T	T	C	C	G	G	G	G	T	T	C	C	A	A	A	A	G	G	G	G	T	T	A	A	A	A	A	A	G	G	G	G	T	T	A	A	T	T	G	G	G	G	A	A	A	A	A	A	C	C	G	G	A	A	T	T	A	A	C	C	T	T	A	A	G	G	C	C	A	A	A	A	T	T	A	A	G	G	G	G	C	C	T	T	C	C	A	A	A	A	C	A	A	A	G	G	C	C	T	T	A	A	G	G	T	T	G	G	A	A	G	G	T	T	C	C	A	A	C	C	A	A	G	G	C	C	G	G	A	A	A	A	C	C	A	A	G	G	A	A	G	G	G	G	G	G	G	G	C	C	G	G	T	T	A	A	C	C	C	C	G	G	A	A	T	T	A	A	C	C	C	C	T	T	C	C	T	T	G	G	A	A	C	C	C	C	G	G	A	A	C	C	C	C	C	C	C	C	A	A	C	C	G	G	G	G	G	G	T	T	A	A	T	T	T	T	G	G	A	A	C	C	C	C	G	G	T	T	G	G	C	C	T	T	G	G	C	C	A	A	C	C	G	G	G	G	T	T	A	A	C	C	T	T	C	C	A	A	G	G	T	T	G	G	T	T	T	T	G	G	A	A	A	A	G	G	A	A	G	G	G	G	G	G	A	A	A	A	C	C	C	C	C	C	A	A	G	G	T	T	A	A	G	G	A	A	G	G	C	C	C	C	A	A	C	C	G	G	G	G	C	C	G	G	G	G	C	C	A	A	A	A	T	T	A	A	A	A	T	T	T	T	C	C	A	A	A	A	C	C	T	T	T	T	G	G	T	T	C	C	G	G	G	G	C	C	G	G	C	C	T	T	T	T	G	G	C	C	C	C	A	A	A	A	T	T	G	G	A	A	A	A	C	C	G	G	A	A	C	C	G	G	A	A	T	T	C	C	A	A	T	T	T	T	G	G	C	C	C	C	T	T	A	A	G	G	G	G	A	A	A	A	C	C	G	G	T	T	G	G	G	G	A	A	A	A	NA	NA	C	C	A	A	T	T	A	A	G	G	T	T	C	C	C	C	C	C	A	A	C	C	A	A	G	G	T	T	G	G	C	C	T	T	T	T	T	T	G	G	C	C	C	C	G	G	T	T	T	T	T	T	T	T	G	G	A	A	C	C	T	T	A	A	G	G	T	T	A	A	A	A	A	A	C	C	G	G	T	T	C	C	C	C	G	G	G	G	G	G	C	C	A	A	G	G	G	G	T	T	T	T	A	A	T	T	A	A	G	G	G	G	T	T	A	A	A	A	C	C	G	G	A	A	G	G	G	G	A	A	T	T	A	A	A	A	C	C	A	A	A	A	A	A	C	C	A	A	T	T	G	G	T	T	A	A	C	C	T	T	C	C	A	A	C	C	C	C	G	G	G	G	T	T	G	G	T	T	G	G	C	C	G	G	C	C	T	T	A	A	C	C	T	T	A	A	T	T	T	T	T	T	C	C	A	A	C	C	T	T	G	G	A	A	C	C	A	A	C	C	G	G	T	T	A	A	C	C	C	C	G	G	G	G	C	C	G	G	G	G	T	T	T	T	T	T	T	T	G	G	T	T	G	G	T	T	C	C	G	G	T	T	C	C	G	G	G	G	G	G	G	G	T	T	C	C	T	T	A	A	C	C	A	A	G	G	T	T	G	G	G	G	A	A	A	A	G	G	T	T	C	C	T	T	C	C	C	C	G	G	C	C	G	G	G	G	C	C	T	T	C	C	C	C	T	T	C	C	G	G	T	T	G	G	T	T	G	G	A	A	C	C	A	A	G	G	G	G	C	C	G	G	C	C	T	T	C	C	C	C	A	A	G	G	T	T	T	T	A	A	A	A	G	G	A	A	C	C	G	G	G	G	T	T	G	G	A	A	T	T	A	A	G	G	C	C	G	G	C	C	G	G	A	A	T	T	G	G	G	G	G	G	A	A	G	G	G	G	G	G	A	A	G	G	A	A	G	G	G	G	C	C	T	T	C	C	A	A	C	C	G	G	C	C	A	A	A	A	C	C	A	A	T	T	A	A	A	A	C	C	A	A	A	A	C	C	G	G	C	C	T	T	C	C	G	G	A	A	G	G	G	G	C	C	G	G	A	A	T	T	G	G	T	T	A	A	T	T	T	T	T	T	G	G	G	G	T	T	A	A	G	G	T	T	A	A	T	T	A	A	A	A	A	A	T	T	G	G	T	T	G	G	T	T	G	G	C	C	G	G	A	A	G	G	T	T	T	T	G	G	T	T	T	T	A	A	C	C	G	G	C	C	T	T	A	A	A	A	A	A	A	A	T	T	T	T	C	C	A	A	A	A	A	A	A	A	G	G	T	T	A	A	T	T	A	A	C	C	A	A	G	G	G	G	T	T	C	C	C	C	G	G	C	C	C	C	G	G	C	C	A	A	T	T	C	C	G	G	A	A	T	T	A	A	C	C	C	C	G	G	T	T	T	T	G	G	G	G	T	T	A	A	T	T	C	C	A	A	C	C	A	A	G	G	G	G	A	A	T	T	G	G	G	G	T	T	C	C	C	C	G	G	C	C	T	T	A	A	G	G	C	C	C	C	G	G	G	G	G	G	T	T	G	G	T	T	T	T	T	T	C	C	G	G	T	T	C	C	A	A	G	G	A	A	A	A	G	G	T	T	G	G	A	A	A	A	A	A	T	T	C	C	C	C	G	G	C	C	A	A	C	C	T	T	G	G	A	A	A	A	T	T	C	C	C	C	C	C	G	G	T	T	T	T	C	C	G	G	A	A	G	G	G	G	G	G	G	G	G	G	A	A	T	T	C	C	C	C	G	G	C	C	A	A	A	A	A	A	C	C	C	C	C	C	C	C	C	C	A	A	G	G	A	A	A	A	A	A	G	G	G	G	G	G	G	G	T	T	A	A	C	C	C	C	A	A	C	C	T	T	C	C	G	G	C	C	A	A	G	G	A	A	C	C	C	C	C	C	C	C	A	A	A	A	T	T	C	C	T	T	T	T	A	A	T	T	A	A	C	C	T	T	G	G	A	A	A	A	C	C	G	G	C	C	C	C	G	G	G	G	A	A	C	C	C	C	C	C	G	G	A	A	G	G	G	G	C	C	G	G	T	T	C	C	T	T	C	C	C	C	G	G	T	T	C	C	C	C	T	T	T	T	T	T	G	G	C	C	C	C	G	G	C	C	G	G	G	G	C	C	C	C	G	G	A	A	NA	NA	T	T	C	C	A	A	T	T	G	G	C	C	C	C	G	G	G	G	T	T	G	G	T	T	C	C	A	A	T	T	G	G	G	G	G	G	A	A	G	G	A	A	A	A	C	C	G	G	G	G	T	T	A	A	C	C	C	C	T	T	NA	NA	C	C	G	G	C	C	C	C	C	C	T	T	G	G	C	C	C	C	T	T	C	C	T	T	A	A	T	T	T	T	G	G	C	C	T	T	T	T	T	T	T	T	C	C	A	A	A	A	C	C	A	A	A	A	A	A	C	C	A	A	C	C	C	C	T	T	C	C	G	G	G	G	C	C	G	G	G	G	C	C	C	C	C	C	C	C	A	C	C	C	G	G	A	A	A	A	A	A	T	T	G	G	C	C	T	T	T	T	A	A	T	T	G	G	A	A	C	C	T	T	G	G	C	C	G	G	A	A	T	T	A	A	C	C	T	T	G	G	G	G	C	C	A	A	A	A	C	C	T	T	C	C	G	G	T	T	C	C	A	A	C	C	C	C	G	G	A	A	G	G	C	C	C	C	T	T	C	C	C	C	C	C	G	G	A	A	G	G	T	T	C	C	G	G	A	A	C	C	A	A	T	T	G	G	T	T	T	T	A	A	G	G	A	A	T	T	A	A	C	C	A	A	T	T	T	T	C	C	T	T	T	T	G	G	A	A	G	G	G	G	G	G	C	C	T	T	A	A	C	C	G	G	A	A	G	G	G	G	A	A	G	G	C	C	G	G	G	G	C	C	A	A	T	T	G	G	G	G	G	G	C	C	G	G	T	T	G	G	A	A	G	G	C	C	C	C	C	C	G	G	G	G	G	G	C	C	G	G	C	C	A	A	G	G	G	G	G	G	C	C	A	A	A	A	G	G	C	C	T	T	C	C	T	T	T	T	A	A	T	T	T	T	G	G	G	G	A	A	C	C	G	G	C	C	G	G	C	C	C	C	G	G	C	C	A	A	C	C	T	T	A	A	C	C	G	G	T	T	G	G	T	T	G	G	C	C	A	A	G	G	A	A	G	G	T	T	G	G	T	T	G	G	C	C	A	A	T	T	A	A	C	C	C	C	T	T	C	C	T	T	G	G	A	A	C	C	A	A	T	T	C	C	G	G	G	G	T	T	A	A	G	G	A	A	A	A	T	T	T	T	T	T	T	T	C	C	C	C	C	C	G	G	G	G	C	C	C	C	G	G	C	C	G	G	T	T	G	G	C	C	G	G	A	A	T	T	G	G	T	T	C	C	T	T	A	A	A	A	G	G	G	G	G	G	A	A	C	C	C	C	T	T	A	A	C	C	A	A	T	T	G	G	A	A	G	G	A	A	C	C	A	A	C	C	G	G	A	A	G	G	G	G	A	A	T	T	T	T	C	C	G	G
CC	OR1516f60	NA	NA	1	NA	C	A	C	C	G	A	G	A	T	T	T	T	T	C	G	T	C	T	NA	NA	A	A	T	T	A	G	C	C	C	T	G	A	T	C	A	A	C	A	A	G	NA	NA	A	G	C	T	G	G	G	A	T	T	T	C	A	C	G	T	A	G	G	G	A	A	C	C	C	C	G	G	T	T	A	C	G	T	A	A	C	T	NA	NA	G	G	T	T	A	A	A	A	G	G	C	C	A	C	A	A	T	A	A	A	C	C	C	T	NA	NA	T	C	C	G	G	G	G	A	A	A	A	A	G	C	T	C	G	C	G	A	G	C	A	G	G	T	A	G	G	G	T	T	C	C	G	G	T	C	C	C	G	G	G	T	C	C	T	C	C	T	A	G	C	C	C	T	T	C	C	T	T	T	T	T	T	T	A	G	A	G	NA	NA	G	G	A	G	C	A	G	A	T	C	A	A	C	C	A	T	A	A	NA	NA	C	T	C	T	G	A	T	T	A	T	G	G	A	A	A	G	T	C	T	C	T	T	A	C	A	G	G	G	A	G	C	G	G	G	C	T	G	T	C	C	G	G	T	G	G	A	NA	NA	C	C	A	C	G	G	G	G	C	C	T	T	A	A	C	A	T	T	T	T	T	T	T	C	T	C	NA	NA	C	T	G	G	A	T	G	G	G	A	G	A	T	C	T	T	T	C	C	C	A	T	A	G	T	T	A	G	G	A	G	G	G	G	G	G	C	C	G	A	NA	NA	G	A	T	A	C	C	G	G	G	G	T	T	T	T	G	T	A	A	G	G	A	G	A	T	C	C	C	C	A	A	G	A	A	A	A	C	T	C	A	A	T	T	T	C	G	A	C	A	G	C	A	G	C	T	C	T	A	C	A	G	C	C	C	T	C	G	C	T	C	C	A	G	T	T	C	C	T	C	C	T	C	T	T	C	T	C	G	T	A	G	A	G	G	C	T	A	C	C	T	T	A	A	NA	NA	T	G	A	T	T	T	NA	NA	A	G	C	T	A	A	A	G	T	T	C	T	A	G	T	C	T	C	C	C	G	G	A	G	C	T	C	T	C	C	A	C	C	T	T	G	C	C	G	G	T	C	A	A	A	T	G	G	G	A	A	A	A	G	A	A	G	A	G	A	C	T	T	T	A	A	C	T	T	T	G	A	G	G	C	T	G	G	T	G	T	G	G	G	A	A	A	A	NA	NA	G	G	T	T	C	C	T	A	C	C	G	G	NA	NA	C	C	A	C	T	T	C	C	T	A	A	A	G	G	T	T	C	T	G	G	C	C	T	T	C	T	A	T	T	C	C	A	A	A	A	A	T	T	T	C	A	A	NA	NA	G	G	G	C	A	G	G	A	G	T	C	G	C	C	G	A	G	A	NA	NA	G	A	T	T	NA	NA	G	A	G	G	T	C	G	G	G	G	C	A	A	C	C	T	G	G	G	A	T	C	A	A	A	G	C	C	G	T	G	G	G	G	C	G	A	G	NA	NA	NA	NA	A	A	G	G	C	C	C	A	A	A	G	G	T	C	T	C	C	C	A	T	C	G	A	C	A	C	G	G	C	C	G	G	A	C	G	G	T	T	C	A	T	T	G	G	C	T	T	C	A	G	C	T	G	G	A	A	T	G	T	C	A	T	A	A	G	G	G	T	T	C	G	C	G	A	G	C	A	T	A	A	G	A	G	G	A	G	G	A	NA	NA	C	C	NA	NA	G	T	A	G	A	G	C	C	C	T	C	T	T	T	A	G	C	G	C	C	G	G	A	C	G	G	A	C	G	A	T	T	A	T	C	T	T	C	G	G	C	C	G	G	C	C	C	G	NA	NA	C	A	A	A	C	T	A	C	G	G	NA	NA	G	G	G	A	A	T	C	C	C	C	A	A	C	C	C	T	C	C	C	C	G	A	G	G	A	G	T	C	C	C	C	A	G	A	T	T	A	T	C	C	T	C	G	G	A	A	NA	NA	C	C	NA	NA	G	G	C	C	C	T	C	T	A	A	C	T	C	T	G	A	G	G	T	G	G	A	G	G	C	C	T	C	T	C	C	A	T	T	G	G	A	A	G	G	T	T	A	A	G	G	A	G	T	C	A	A	T	T	A	G	A	A	C	C	T	T	G	A	T	G	A	G	C	T	T	C	A	G	C	C	T	T	T	A	C	T	G	G	G	G	T	C	G	T	G	G	C	C	T	C	G	G	T	G	T	C	A	G	G	A	A	A	C	C	T	C	G	G	C	T	G	T	T	C	G	G	C	C	C	C	A	G	G	T	T	A	T	T	A	G	C	C	T	T	C	A	T	C	A	A	C	C	G	A	G	G	G	G	T	T	A	G	C	C	C	C	T	C	C	T	C	C	A	A	C	T	T	T	C	C	T	A	G	A	G	A	A	G	A	G	T	T	C	C	C	T	G	G	A	T	NA	NA	T	C	G	A	G	G	NA	NA	C	T	C	G	A	G	T	T	G	G	C	C	C	C	G	G	A	G	G	A	T	G	A	A	C	C	G	G	NA	NA	C	C	T	G	C	C	G	T	C	C	C	C	G	A	A	C	A	G	G	G	A	C	T	T	A	A	C	C	T	G	G	C	T	C	T	C	A	A	T	T	T	A	C	C	C	C	C	C	A	A	G	A	T	T	A	G	G	T	A	A	T	T	T	T	G	C	T	G	C	C	C	T	A	A	NA	NA	T	C	G	G	A	G	A	A	C	C	T	C	C	C	T	A	NA	NA	C	C	A	A	T	T	T	T	G	T	NA	NA	G	G	NA	NA	G	C	G	A	G	A	A	G	A	A	T	C	G	C	A	A	A	G	G	G	G	G	G	C	G	A	NA	NA	C	C	T	T	G	A	G	G	G	G	T	T	G	G	C	G	G	G	C	A	G	G	G	A	G	G	C	C	G	G	T	T	G	G	C	C	A	G	C	C	G	A	A	G	T	T	T	C	A	A	T	T	A	A	G	G	T	T	G	A	C	C	A	A	C	C	G	T	NA	NA	C	T	C	C	A	G	C	C	C	T	G	G	G	G	C	C	G	G	C	C	G	A	T	T	NA	NA	C	A	A	A	C	C	C	C	C	C	C	T	A	T	C	C	G	G	T	C	T	T	C	C	C	C	G	G	NA	NA	T	C	T	T	T	T	A	G	G	G	G	G	G	G	G	G	G	A	G	G	C	C	C	C	G	G	T	C	NA	NA	A	A	A	C	C	C	T	G	G	A	C	T	G	T	C	T	G	A	C	A	T	C	T	T	A	A	G	T	C	C	C	C	A	G	T	C	C	C	C	A	C	C	G	G	G	A	T	T	T	T	C	C	T	C	G	G	G	G	C	C	T	T	T	A	C	G	G	G	G	A	G	G	A	G	C	C	A	G	T	T	C	C	T	T	A	A	C	C	NA	NA	G	G	C	T	NA	NA	C	T	T	T	A	G	NA	NA	C	C	G	G	A	A	T	T	T	G	A	A	C	C	C	C	G	G	C	C	C	A	T	T	G	A	T	T	G	G	T	T	A	A	A	G	T	C	T	C	C	C	A	G	G	A	T	T	G	A	G	A	A	A	A	A	C	A	C	C	A	G	T	G	A	G	T	C	G	A	NA	NA	G	G	C	C	G	C	A	A	A	G	G	A	G	G	T	G	C	T	G	T	NA	NA	A	T	T	C	C	A	T	T	NA	NA	C	C	C	C	A	A	T	C	C	T	A	G	C	C	C	T	G	T	NA	NA	G	A	A	A	C	A	C	A	A	C	T	A	G	G	A	G	T	G	G	A	T	C	T	T	A	G	C	C	T	G	A	C	T	T	G	A	G	G	G	T	T	A	G	G	A	A	C	C	A	G	NA	NA	C	C	C	C	G	A	T	C	C	C	T	T	T	C	T	C	G	A	C	A	C	T	A	A	A	G	C	T	C	T	A	A	T	G	NA	NA	T	C	A	C	NA	NA	C	A	G	G	A	A	NA	NA	NA	NA	A	G	A	A	T	T	T	T	A	A	A	A	A	T	NA	NA	G	A	T	C	C	C	G	T	C	C	C	C	T	C	G	T	NA	NA	A	G	A	C	C	T	C	C	G	A	T	T	C	C	G	G	C	T	A	A	NA	NA	C	C	A	A	C	G	C	T	T	T	A	A	G	G	A	A	G	G	C	C	C	C	C	C	C	C	T	T	G	G	A	C	A	A	T	T	G	C	A	C	T	C	T	G	NA	NA	G	A	A	C	C	C	A	A	G	G	G	G	C	T	NA	NA	G	A	A	A	C	T	G	A	C	T	A	T	G	T	A	A	G	G	G	C	T	T	T	T	G	A	G	C	G	C	G	A	NA	NA	C	T	C	C	T	C	T	C	NA	NA	C	A	NA	NA	G	A	T	C	T	C	A	A	T	T	A	A	NA	NA	T	T	C	T	G	T	A	C	T	T	G	A	C	T	T	T	T	T	A	T	G	G	T	C	A	T	T	C	G	A	T	A	A	T	A	A	T	T	C	C	T	T	G	C	T	G	A	G	A	G	A	A	G	G	T	T	A	A	C	T	T	C	T	T	G	A	G	G	G	G	G	G	T	T	G	A	G	C	C	G	T	T	T	T	C	C	T	T	A	G	C	C	A	A	T	T	T	G	G	G	G	T	A	G	C	C	T	A	T	G	G	G	C	C	A	C	C	C	G	A	C	A	A	A	C	A	T	A	A	A	T	C	T	T	A	A	T	T	G	G	NA	NA	T	C	C	C	C	C	T	T	G	G	A	A	T	C	C	G	NA	NA	G	G	T	G	G	G	G	G	C	C	NA	NA	T	C	A	T	G	A	A	A	NA	NA	A	A	C	C	C	C	T	C	C	T	C	T	A	C	G	A	T	A	T	C	A	A	G	G	C	C	C	A	G	G	A	T	T	T	G	G	T	C	G	A	C	C	A	G	G	G	C	C	A	A	G	G	G	G	C	C	G	G	A	T	A	C	C	C	C	T	T	T	G	G	G	C	T	T	G	G	A	G	T	T	G	C	C	A	G	A	C	T	G	G	C	C	C	T	G	G	G	A	C	T	A	A	G	A	C	C	G	G	NA	NA	T	C	C	C	C	C	C	C	C	C	G	G	G	A	C	C	A	G	C	T	G	T	G	G	C	T	T	A	G	G	NA	NA	T	C	C	T	G	G	A	G	G	A	C	T	A	A	G	A	C	C	G	G	T	C	C	T	C	C	T	T	A	A	C	T	C	C	C	C	A	G	T	C	C	C	C	A	C	C	C	C	G	A	A	A	G	G	T	T	C	G	A	G	C	C	C	C	A	G	A	G	G	G	T	T	G	A	C	C	G	T	A	A	G	G	T	T	C	T	T	T	G	T	C	C	A	A	G	A	G	A	C	T	NA	NA	G	A	T	T	T	C	NA	NA	C	T	C	C	C	T	A	A	G	G	G	A	C	C	T	G	A	G	A	A	A	A	G	T	A	G	G	A	A	C	T	G	C	T	T	G	G	G	A	G	NA	NA	C	T	T	C	G	T	T	G	G	T	G	G	C	C	T	T	C	C	C	G	A	G	T	G	G	G	T	C	T	T	C	C	C	C	T	C	A	G	T	C	G	T	T	A	G	T	T	C	G	G	G	G	G	G	A	G	T	T	T	C	C	T	G	G	G	C	C	T	T	C	G	T	G	G	C	T	T	G	NA	NA	T	C	T	G	G	G	G	G	G	G	G	C	C	T	T	C	NA	NA	C	T	G	G	T	C	C	C	C	C	G	G	T	C	A	C	C	T	T	T	T	A	C	T	C	T	G	G	A	A	T	T	C	C	G	A	C	T	C	C	C	C	A	G	C	G	A	G	A	A	A	C	C	C	C	C	G	A	C	C	T	T	A	A	T	C	C	C	A	G	A	A	G	G	C	T	G	G	T	T	A	A	T	T	T	T	G	G	A	A	A	A	C	C	T	T	T	T	C	C	C	C	G	G	C	C	A	A	T	T	G	T	G	G	C	C	C	C	C	C	C	C	A	A	G	G	A	A	C	C	C	C	C	C	T	T	G	G	G	G	A	G	C	C	G	G	C	C	A	T	T	C	C	C	G	G	C	C	G	A	NA	NA	A	G	C	T	A	A	C	C	G	G	G	A	C	C	A	A	T	A	T	C	G	G	T	C	C	C	G	G	T	C	C	T	A	G	T	T	T	C	T	A	T	C	A	C	C	C	T	T	NA	NA	G	G	T	T	G	G	A	T	C	A	NA	NA	A	C	C	C	NA	NA	T	C	T	A	T	G	C	T	A	G	C	A	C	C	G	A	C	C	C	C	C	T	T	T	T	T	C	C	NA	NA	A	A	A	A	C	C	G	G	A	G	G	G	G	G	A	A	C	C	T	T	C	T	A	A	T	C	C	T	NA	NA	A	C	T	T	T	A	T	C	A	C	C	C	G	G	T	T	A	A	C	C	A	G	T	C	G	A	C	C	G	T	G	A	T	T	G	G	T	G	A	G	G	A	A	G	A	G	C	C	T	T	A	A	C	C	NA	NA	T	G	T	G	A	A	C	C	C	C	G	G	C	T	A	A	A	G	G	A	T	A	T	C	G	G	C	T	C	A	T	C	G	A	NA	NA	A	C	T	C	G	T	T	A	G	G	NA	NA	G	G	C	T	C	T	T	G	T	C	C	C	C	C	T	C	G	G	NA	NA	C	C	A	C	G	A	A	G	G	G	G	A	A	A	C	C	C	T	A	A	T	C	A	G	G	A	G	A	A	T	T	G	T	T	A	A	G	G	A	A	A	A	C	C	G	A	T	T	C	C	A	A	C	C	G	A	C	T	C	C	G	G	G	A	G	A	G	T	A	A	G	G	T	A	T	T	T	T	C	C	C	T	G	A	C	C	G	G	T	T	T	T	C	T	T	C	C	A	C	C	T	T	A	A	C	T	C	C	G	G	G	G	C	C	T	C	A	A	C	G	C	A	C	C	C	C	G	A	A	G	G	G	G	G	T	C	A	A	T	T	C	T	A	A	C	C	C	C	T	G	G	C	T	T	T	T	G	A	G	A	T	T	T	T	C	A	A	G	T	T	G	G	A	G	G	T	C	C	C	T	C	A	C	A	G	G	A	T	G	G	C	T	T	T	C	C	C	T	G	T	C	A	G	A	A	A	G	A	G	G	T	G	T	C	T	G	G	A	A	G	T	C	C	C	C	C	C	C	C	C	A	A	G	A	C	T	G	G	A	G	T	A	C	A	G	G	G	G	A	A	T	T	A	A	T	T	T	T	G	A	NA	NA	G	A	NA	NA	A	G	C	T	NA	NA	C	T	C	T	A	A	G	G	C	C	G	G	G	G	A	G	T	T	A	T	G	C	C	T	G	G	G	A	C	C	G	A	C	C	T	A	G	G	C	T	A	A	A	T	T	T	G	G	C	T	G	T	G	A	G	G	G	T	A	T	C	T	A	C	C	T	A	A	A	G	G	T	T	C	A	G	A	G	T	C	A	A	A	G	A	A	T	C	A	G	C	C	G	G	T	C	C	C	T	C	A	G	G	C	G	G	T	T	C	T	C	T	T	A	T	C	T	T	C	T	G	A	G	G	G	T	A	A	C	C	G	T	T	C	G	G	A	A	T	C	A	A	C	C	A	A	T	T	G	G	NA	NA	T	C	G	T	G	G	C	T	A	T	A	A	A	G	G	T	T	G	T	C	T	G	A	A	T	T	T	G	G	G	A	G	A	G	A	C	T	T	C	C	T	C	G	A	G	G	A	G	G	T	C	A	T	T	C	C	G	T	T	T	C	C	T	G	G	G	A	A	G	A	T	T	T	T	NA	NA	C	T	G	T	C	T	T	T	A	G	T	T	G	A	A	C	T	C	C	C	T	C	T	C	C	C	A	G	C	C	C	T	C	C	A	A	A	G	A	G	T	T	G	G	G	G	A	A	G	G	A	C	NA	NA	G	A	T	C	A	C	A	A	T	C	G	G	T	C	NA	NA	G	G	C	T	C	C	A	G	T	C	C	C	A	G	C	C	C	C	A	G	C	C	A	T	A	G	G	A	G	A	T	C	C	G	G	A	G	A	A	A	C	G	C	A	G	G	A	G	NA	NA	T	T	T	C	T	T	C	C	C	T	A	G	T	T	G	G	C	T	A	A	A	C	T	T	C	C	A	A	G	G	G	A	C	C	C	C	T	C	C	C	C	T	NA	NA	G	T	A	A	A	G	C	T	C	C	G	A	C	T	C	C	C	A	G	A	NA	NA	G	G	T	C	NA	NA	A	C	G	A	NA	NA	C	C	T	T	A	G	G	A	C	A	G	G	G	G	G	G	G	A	G	A	C	A	A	C	G	G	C	A	C	C	G	T	G	A	T	C	G	G	A	C	G	G	A	G	G	A	G	A	A	T	G	G	A	A	G	G	G	G	NA	NA	C	C	C	C	A	A	G	G	T	T	G	G	T	C	T	C	T	C	C	T	G	G	C	T	A	A	A	C	C	T	G	G	C	T	T	A	G	C	T	C	G	G	T	T	G	G	T	T	T	T	T	C	C	C	C	C	C	C	G	G	G	G	NA	NA	G	T	C	T	T	T	A	C	G	G	A	G	A	G	C	T	G	G	T	G	G	G	C	C	NA	NA	NA	NA	G	G	G	A	T	C	T	G	T	T	G	A	T	T	G	T	C	C	C	A	A	A	C	T	C	C	C	T	C	C	A	T	C	C	C	A	C	T	C	A	G	A	G	G	G	G	G	G	T	T	G	T	C	C	C	T	NA	NA	G	C	G	G	C	C	G	G	G	G	A	G	C	T	A	T	C	C	G	G	C	T	C	C	T	A	T	A	G	G	G	G	C	C	G	G	T	T	G	G	A	A	T	T	T	G	C	C	C	A	T	T	C	T	C	C	A	C	T	T	C	C	G	A	A	G	C	T	A	G	A	A	G	A	T	T	C	G	G	G	T	C	C	C	A	A	A	A	T	T	T	T	NA	NA	G	G	C	C	A	A	A	A	C	C	C	T	G	G	C	C	G	G	A	T	A	C	T	T	C	C	G	G	C	C	C	A	A	C	C	T	G	G	T	T	G	A	C	T	G	G	G	T	G	G	G	C	G	A	G	T	NA	NA	G	T	T	T	T	T	G	T	C	C	C	C	G	A	C	C	T	A	G	G	A	G	C	T	G	G	A	T	T	C	T	T	A	G	A	A	C	C	T	T	C	T	C	C	A	A	T	T	A	A	C	C	T	C	G	G	A	A	T	T	G	C	A	G	T	T	G	G	A	A	C	C	A	G	C	G	G	G	A	A	C	T	G	G	A	G	G	C	G	G	T	T	NA	NA	T	T	C	C	G	G	G	G	A	A	G	T	C	C	C	C	NA	NA	C	T	G	A	T	T	A	G	T	T	A	T	T	C	C	T	C	C	T	T	A	G	G	A	T	T	G	A	A	G	T	T	A	A	G	G	T	T	C	C	T	T	T	T	T	T	A	A	G	G	A	A	T	A	A	A	G	G	A	C	G	G	C	C	T	A	C	T	C	A	A	G	G	A	T	C	C	T	A	G	C	C	G	T	NA	NA	G	A	G	G	A	A	A	G	A	A	G	G	A	T	A	A	A	A	T	G	G	A	G	G	A	A	C	T	A	G	C	T	A	C	C	A	A	G	A	A	C	C	C	C	A	A	A	A	A	A	A	G	C	C	T	T	G	G	G	G	G	G	T	C	A	C	A	G	NA	NA	NA	NA	A	T	C	C	T	C	T	G	A	T	G	A	G	G	G	A	C	C	G	A	T	T	G	G	C	C	G	T	G	A	T	C	G	G	T	T	NA	NA	A	A	A	A	G	G	C	G	C	C	A	G	A	A	G	A	G	G	A	G	A	A	T	C	T	A	T	G	T	T	NA	NA	G	C	G	G	A	A	G	G	T	C	G	A	T	C	A	A	G	A	G	C	C	C	C	G	A	G	A	T	T	T	A	G	G	A	A	A	A	G	NA	NA	C	C	A	A	C	C	A	G	G	G	T	G	T	T	A	A	T	C	C	C	C	C	T	T	A	G	A	T	C	C	C	C	C	T	T	G	A	G	G	C	A	G	C	C	G	G	T	C	C	A	C	G	A	G	T	T	G	G	G	G	C	T	C	C	G	G	G	A	T	C	T	C	T	C	G	C	A	A	NA	NA	T	A	T	G	NA	NA	A	G	C	A	NA	NA	T	T	C	C	A	A	G	G	A	A	C	G	C	T	A	A	T	T	A	G	C	G	G	G	G	A	G	G	G	G	G	A	A	G	G	A	T	T	G	G	G	G	NA	NA	A	G	G	A	NA	NA	C	C	T	G	G	A	A	A	C	C	G	G	G	G	T	T	A	A	A	G	G	G	G	C	C	C	T	T	C	C	C	C	T	A	G	A	G	T	T	C	G	A	T	A	NA	NA	T	C	C	A	G	C	T	G	T	T	T	C	G	A	A	T	A	A	C	C	G	G	G	T	C	C	G	T	A	G	G	C	G	G	T	T	G	G	A	G	C	T	G	G	T	C	G	G	G	C	T	C	T	T	A	G	NA	NA	G	G	T	G	NA	NA	G	G	G	A	T	T	C	T	C	C	C	T	A	T	G	A	A	A	T	A	T	C	C	T	G	C	A	G	A	A	G	G	T	C	T	C	C	C	C	T	G	G	G	A	G	G	G	A	C	C	T	C	A	G	T	C	G	C	T	C	T	T	C	G	G	A	A	T	G	G	C	T	A	G	G	A	A	G	T	C	A	G	G	C	C	T	G	A	C	G	G	G	G	G	A	G	G	A	T	G	A	T	C	C	NA	NA	G	A	C	A	A	G	G	C	T	C	G	G	C	C	G	A	A	G	A	A	G	A	C	C	C	C	T	C	G	A	C	C	C	T	G	G	NA	NA	C	C	G	G	G	A	A	G	A	G	A	G	T	T	A	G	C	C	T	A	C	A	G	G	C	T	T	A	C	C	T	C	C	C	G	G	T	A	A	C	T	T	C	C	G	G	A	A	G	G	T	T	C	C	C	C	T	T	A	A	G	G	G	G	T	T	A	A	G	G	C	C	G	G	A	A	A	A	T	T	A	A	G	G	A	A	G	G	A	A	A	A	T	T	C	C	T	T	T	T	T	T	C	C	T	T	G	G	C	C	A	A	A	A	A	A	G	G	C	C	G	G	C	C	A	A	A	A	T	T	A	A	T	T	T	T	C	C	C	C	T	T	T	T	C	C	C	C	T	T	T	T	G	G	T	T	A	A	A	A	G	G	C	C	A	A	G	G	C	C	T	T	G	G	G	G	G	G	T	T	T	T	A	A	C	C	A	A	C	C	G	G	A	A	A	A	A	A	T	T	A	A	G	G	G	G	C	C	A	A	G	G	C	C	A	A	C	C	A	A	C	C	A	A	G	G	A	A	T	T	A	A	G	G	G	G	C	C	T	T	A	A	G	G	C	C	G	G	A	A	C	C	G	G	C	C	C	C	G	G	A	A	T	T	G	G	C	C	T	T	C	C	T	T	C	C	A	A	T	T	G	G	A	A	C	C	T	T	T	T	C	C	T	T	G	G	C	C	A	A	G	G	C	C	G	G	G	G	G	G	A	A	T	T	T	T	T	T	A	A	C	C	A	A	G	G	T	T	T	T	A	A	T	T	A	A	G	G	C	C	C	C	T	T	T	T	G	G	A	A	T	T	A	A	A	A	G	G	C	C	T	T	G	G	A	A	C	C	A	A	A	A	G	G	G	G	C	C	T	T	A	A	G	G	G	G	G	G	C	C	G	G	C	C	T	T	G	G	C	C	A	A	G	G	T	T	C	C	G	G	A	A	G	G	G	G	G	G	T	T	A	A	G	G	A	A	T	T	A	A	C	C	G	G	T	T	A	A	G	G	C	C	G	G	C	C	A	A	G	G	A	A	T	T	A	A	A	A	C	C	C	C	G	G	G	G	G	G	T	T	G	G	A	A	A	A	C	C	A	A	C	C	A	A	G	G	A	A	C	C	T	T	C	C	T	T	G	G	A	A	C	C	C	C	A	A	A	A	G	G	A	A	G	G	A	A	G	G	G	G	C	C	T	T	C	C	G	G	T	T	C	C	T	T	T	T	G	G	C	C	T	T	T	T	C	C	A	A	C	C	A	A	C	C	T	T	T	T	C	C	T	T	T	T	T	T	T	T	T	T	C	C	A	A	T	T	C	C	A	A	A	A	T	T	C	C	T	T	T	T	A	A	A	A	T	T	T	T	C	C	C	C	A	A	A	A	A	A	T	T	C	C	T	T	A	A	G	G	G	G	A	A	C	C	A	A	G	G	C	C	C	C	G	G	A	A	C	C	G	G	T	T	A	A	G	G	T	T	A	A	A	A	T	T	G	G	A	A	G	G	T	T	G	G	C	C	T	T	G	G	T	T	A	A	T	T	G	G	G	G	C	C	T	T	C	C	T	T	T	T	A	A	T	T	G	G	A	A	C	C	T	T	T	T	G	G	A	A	T	T	T	T	C	C	G	G	C	C	C	C	T	T	G	G	T	T	C	C	C	C	T	T	C	C	C	C	G	G	C	C	T	T	A	A	A	A	C	C	C	C	G	G	T	T	T	T	G	G	G	G	C	C	T	T	T	T	T	T	T	T	A	A	A	A	G	G	A	A	T	T	T	T	A	A	T	T	A	A	G	G	C	C	G	G	T	T	T	T	C	C	A	A	C	C	G	G	A	A	G	G	C	C	T	T	G	G	T	T	T	T	A	A	A	A	G	G	T	T	C	C	G	G	A	A	A	A	T	T	T	T	T	T	G	G	G	G	T	T	G	G	T	T	T	T	C	C	G	G	G	G	G	G	A	A	C	C	A	A	C	C	C	C	G	G	A	A	C	C	A	A	C	C	T	T	T	T	A	A	A	A	G	G	T	T	G	G	T	T	C	C	G	G	A	A	T	T	T	T	T	T	C	C	A	A	T	T	C	C	A	A	T	T	A	A	A	A	T	T	C	C	G	G	T	T	A	A	T	T	C	C	C	C	G	G	A	A	T	T	A	A	G	G	A	A	C	C	C	C	G	G	A	A	A	A	A	A	A	A	A	A	G	G	C	C	T	T	A	A	C	C	T	T	G	G	C	C	G	G	A	A	T	T	C	C	G	G	T	T	T	T	A	A	C	C	C	C	C	C	A	A	A	A	A	A	C	C	G	G	T	T	T	T	C	C	A	A	G	G	G	G	G	G	A	A	G	G	T	T	T	T	NA	NA	A	A	A	A	C	C	C	C	A	A	T	T	C	C	G	G	C	C	T	T	T	T	C	C	G	G	T	T	T	T	T	T	C	C	T	T	G	G	G	G	A	A	A	A	C	C	C	C	C	C	A	A	T	T	A	A	C	C	G	G	T	T	A	A	T	T	C	C	T	T	T	T	G	G	T	T	G	G	C	C	C	C	G	G	G	G	C	C	T	T	T	T	G	G	C	C	A	A	A	A	T	T	C	C	T	T	C	C	T	T	A	A	C	C	C	C	A	A	G	G	G	G	C	C	A	A	C	C	T	T	A	A	T	T	C	C	A	A	C	C	A	A	C	C	A	A	C	C	C	C	T	T	T	T	A	A	C	C	G	G	A	A	T	T	T	T	T	T	G	G	A	A	C	C	G	G	T	T	A	A	G	G	T	T	G	G	T	T	A	A	T	T	T	T	T	T	G	G	C	C	A	A	T	T	G	G	T	T	C	C	C	C	T	T	A	A	A	A	A	A	A	A	C	C	A	A	T	T	A	A	T	T	C	C	C	C	T	T	G	G	G	G	G	G	G	G	C	C	G	G	A	A	A	A	C	C	T	T	A	A	T	T	C	C	C	C	A	A	A	A	C	C	G	G	A	A	G	G	C	C	A	A	T	T	A	A	G	G	C	C	G	G	C	C	C	C	A	A	A	A	A	A	A	A	A	A	T	T	G	G	C	C	A	A	C	C	A	A	A	A	G	G	T	T	A	A	T	T	C	C	A	A	C	C	T	T	G	G	A	A	C	C	A	A	G	G	C	C	A	A	C	C	T	T	G	G	A	A	T	T	C	C	A	A	A	A	T	T	NA	NA	G	G	A	A	A	A	A	A	G	G	C	C	T	T	G	G	G	G	G	G	T	T	T	T	A	A	C	C	T	T	C	C	A	A	G	G	T	T	A	A	T	T	C	C	T	T	A	A	C	C	A	A	C	C	C	C	T	T	G	G	G	G	T	T	C	C	G	G	T	T	G	G	T	T	G	G	G	G	A	A	T	T	C	C	T	T	G	G	C	C	A	A	C	C	A	A	C	C	C	C	C	C	T	T	G	G	A	A	T	T	A	A	C	C	T	T	T	T	G	G	C	C	T	T	T	T	G	G	A	A	C	C	A	A	T	T	T	T	C	C	G	G	G	G	C	C	G	G	C	C	G	G	G	G	G	G	A	A	A	A	A	A	A	A	T	T	T	T	G	G	C	C	C	C	C	C	T	T	A	A	G	G	C	C	A	A	A	A	A	A	A	A	T	T	T	T	A	A	C	C	G	G	C	C	A	A	C	C	A	A	T	T	T	T	C	C	C	C	A	A	C	C	T	T	T	T	A	A	A	A	G	G	T	T	T	T	A	A	T	T	G	G	T	T	T	T	G	G	G	G	C	C	A	A	C	C	G	G	A	A	T	T	C	C	C	C	G	G	C	C	G	G	G	G	A	A	A	A	T	T	A	A	T	T	T	T	G	G	G	G	A	A	A	A	C	C	A	A	G	G	A	A	A	A	A	A	T	T	G	G	G	G	C	C	C	C	A	A	A	A	T	T	T	T	C	C	C	C	G	G	A	A	T	T	G	G	A	A	A	A	G	G	A	A	A	A	T	T	A	A	C	C	T	T	A	A	T	T	G	G	T	T	A	A	G	G	G	G	C	C	C	C	C	C	A	A	G	G	G	G	A	A	G	G	T	T	G	G	T	T	A	A	G	G	C	C	C	C	C	C	G	G	T	T	A	A	A	A	A	A	G	G	A	A	G	G	G	G	A	A	T	T	A	A	C	C	A	A	C	C	A	A	T	T	A	A	C	C	C	C	A	A	C	C	G	G	G	G	T	T	C	C	C	C	C	C	A	A	A	A	A	A	C	C	C	C	C	C	T	T	C	C	A	A	G	G	A	A	C	C	C	C	C	C	A	A	T	T	C	C	A	A	T	T	G	G	T	T	G	G	A	A	C	C	G	G	G	G	T	T	C	C	T	T	T	T	C	C	A	A	T	T	T	T	C	C	A	A	T	T	G	G	C	C	G	G	T	T	T	T	T	T	G	G	C	C	C	C	G	G	C	C	T	T	A	A	G	G	T	T	A	A	C	C	G	G	G	G	G	G	G	G	T	T	C	C	A	A	T	T	G	G	C	C	A	A	C	C	C	C	G	G	C	C	G	G	G	G	T	T	G	G	C	C	C	C	T	T	C	C	C	C	A	A	G	G	T	T	A	A	A	A	C	C	G	G	T	T	A	A	A	A	G	G	A	A	C	C	T	T	T	T	A	A	C	C	C	C	G	G	C	C	T	T	C	C	A	A	A	A	A	A	G	G	A	A	T	T	T	T	A	A	A	A	G	G	A	A	A	A	A	A	A	A	G	G	A	A	A	A	C	C	G	G	T	T	G	G	T	T	A	A	T	T	A	A	T	T	A	A	G	G	C	C	A	A	A	A	G	G	G	G	C	C	G	G	A	A	C	C	T	T	T	T	T	T	G	G	T	T	G	G	C	C	C	C	G	G	C	C	G	G	C	C	T	T	G	G	A	A	T	T	T	T	T	T	A	A	T	T	C	C	G	G	A	A	T	T	T	T	G	G	T	T	T	T	T	T	C	C	A	A	C	C	A	A	T	T	T	T	T	T	C	C	G	G	G	G	C	C	C	C	G	G	G	G	T	T	T	T	C	C	G	G	A	A	A	A	G	G	A	A	C	C	T	T	A	A	G	G	G	G	A	A	T	T	T	T	C	C	C	C	G	G	G	G	G	G	C	C	G	G	T	T	T	T	G	G	C	C	C	C	C	C	T	T	A	A	C	C	G	G	G	G	A	A	G	G	T	T	G	G	A	A	T	T	C	C	A	A	A	A	T	T	A	A	T	T	G	G	C	C	G	G	A	A	C	C	C	C	T	T	G	G	G	G	C	C	G	G	C	C	T	T	C	C	A	A	A	A	A	A	G	G	T	T	C	C	T	T	T	T	C	C	A	A	T	T	G	G	C	C	A	A	C	C	C	C	T	T	A	A	A	A	A	A	G	G	G	G	C	C	A	A	A	A	C	C	C	C	C	C	C	C	T	T	G	G	A	A	G	G	T	T	C	C	G	G	T	T	G	G	A	A	C	C	T	T	G	G	C	C	T	T	C	C	C	C	G	G	A	A	T	T	C	C	C	C	T	T	G	G	C	C	A	A	G	G	T	T	T	T	C	C	A	A	G	G	T	T	G	G	A	A	A	A	T	T	A	A	A	A	C	C	T	T	T	T	G	G	A	A	T	T	G	G	T	T	T	T	T	T	C	C	A	A	A	A	T	T	G	G	C	C	A	A	T	T	C	C	G	G	G	G	G	G	A	A	G	G	G	G	A	A	A	A	T	T	T	T	C	C	G	G	G	G	A	A	A	A	A	A	A	A	A	A	G	G	A	A	T	T	G	G	A	A	G	G	G	G	C	C	G	G	A	A	G	G	C	C	G	G	C	C	T	T	A	A	G	G	T	T	C	C	A	A	A	A	C	C	A	A	T	T	G	G	G	G	A	A	C	C	G	G	T	T	G	G	G	G	A	A	C	C	T	T	C	C	G	G	C	C	T	T	C	C	A	A	C	C	T	T	T	T	T	T	A	A	T	T	A	A	T	T	A	A	C	C	G	G	G	G	A	A	C	C	A	A	T	T	C	C	A	A	T	T	T	T	C	C	G	G	G	G	C	C	A	A	C	C	G	G	T	T	G	G	A	A	T	T	A	A	C	C	A	A	C	C	G	G	A	A	T	T	C	C	A	A	A	A	A	A	A	A	A	A	G	G	G	G	C	C	T	T	T	T	C	C	C	C	A	A	T	T	A	A	A	A	C	C	C	C	A	A	C	C	C	C	C	C	G	G	T	T	A	A	A	A	T	T	C	C	A	A	A	A	T	T	C	C	G	G	T	T	T	T	A	A	T	T	T	T	C	C	C	C	G	G	G	G	C	C	C	C	T	T	C	C	A	A	C	C	A	A	G	G	G	G	C	C	C	C	C	C	C	C	A	A	G	G	A	A	A	A	C	C	G	G	G	G	G	G	G	G	T	T	C	C	C	C	C	C	T	T	T	T	T	T	C	C	A	A	G	G	T	T	G	G	C	C	A	A	C	C	T	T	C	C	G	G	C	C	A	A	C	C	G	G	C	C	C	C	T	T	G	G	T	T	C	C	A	A	C	C	G	G	C	C	T	T	C	C	A	A	C	C	C	C	G	G	G	G	T	T	C	C	C	C	G	G	C	C	C	C	T	T	G	G	C	C	C	C	C	C	T	T	C	C	C	C	C	C	A	A	A	A	A	A	A	A	C	C	A	A	G	G	C	C	A	A	T	T	G	G	G	G	G	G	G	G	T	T	C	C	C	C	A	A	G	G	A	A	T	T	C	C	G	G	A	A	G	G	T	T	C	C	A	A	A	A	G	G	C	C	C	C	T	T	G	G	G	G	A	A	G	G	C	C	A	A	A	A	C	C	A	A	A	A	C	C	G	G	A	A	C	C	C	C	C	C	G	G	A	A	C	C	G	G	T	T	C	C	A	A	T	T	A	A	A	A	G	G	C	C	C	C	A	A	A	A	A	A	A	A	T	T	C	C	C	C	T	T	C	C	G	G	C	C	C	C	A	A	C	C	T	T	C	C	C	C	G	G	A	A	C	C	G	G	A	A	C	C	G	G	T	T	G	G	T	T	T	T	C	C	C	C	C	C	A	A	T	T	C	C	T	T	A	A	G	G	C	C	A	A	G	G	A	A	C	C	A	A	C	C	T	T	A	A	A	A	A	A	G	G	C	C	C	C	G	G	C	C	C	C	C	C	T	T	G	G	G	G	G	G	G	G	G	G	A	A	A	A	C	C	T	T	G	G	G	G	T	T	A	A	C	C	G	G	G	G	C	C	G	G	G	G	A	A	C	C	A	A	G	G	A	A	C	C	T	T	A	A	A	A	C	C	G	G	G	G	A	A	C	C	C	C	G	G	G	G	A	A	C	C	T	T	G	G	G	G	T	T	G	G	G	G	A	A	C	C	C	C	T	T	T	T	C	C	A	A	T	T	T	T	C	C	G	G	C	C	G	G	C	C	C	C	A	A	C	C	C	C	C	C	C	C	T	T	A	A	A	A	G	G	C	C	T	T	C	C	G	G	A	A	C	C	C	C	A	A	G	G	T	T	C	C	T	T	A	A	C	C	G	G	G	G	T	T	C	C	A	A	T	T	C	C	C	C	A	A	T	T	A	A	T	T	G	G	A	A	A	A	G	G	G	G	T	T	G	G	G	G	G	G	T	T	C	C	A	A	A	A	T	T	G	G	C	C	NA	NA	A	A	G	G	A	A	T	T	A	A	T	T	G	G	G	G	C	C	T	T	G	G	T	T	T	T	G	G	T	T	G	G	C	C	G	G	G	G	C	C	A	A	C	C	T	T	T	T	G	G	A	A	A	A	C	C	T	T	C	C	T	T	A	A	G	G	T	T	G	G	A	A	C	C	C	C	A	A	C	C	G	G	A	A	A	A	A	A	C	C	C	C	G	G	G	G	C	C	G	G	T	T	C	C	G	G	T	T	C	C	G	G	T	T	A	A	G	G	C	C	T	T	G	G	G	G	G	G	G	G	C	C	T	T	C	C	G	G	T	T	C	C	C	C	T	T	G	G	T	T	A	A	C	C	C	C	A	A	C	C	G	G	T	T	G	G	A	A	A	A	G	G	A	A	G	G	C	C	C	C	G	G	A	A	T	T	C	C	C	C	T	T	A	A	G	G	A	A	C	C	C	C	T	T	A	A	G	G	A	A	C	C	A	A	C	C	T	T	G	G	T	T	G	G	G	G	G	G	C	C	T	T	C	C	T	T	T	T	A	A	G	G	G	G	C	C	T	T	G	G	A	A	T	T	A	A	T	T	G	G	T	T	C	C	T	T	T	T	T	T	C	C	G	G	G	G	C	C	T	T	G	G	A	A	G	G	A	A	A	A	C	C	T	T	C	C	A	A	T	T	A	A	A	A	C	C	T	T	G	G	T	T	T	T	T	T	T	T	C	C	G	G	C	C	G	G	C	C	G	G	C	C	A	A	C	C	C	C	A	A	G	G	C	C	C	C	C	C	A	A	T	T	A	A	A	A	G	G	A	A	G	G	G	G	A	A	T	T	A	A	T	T	G	G	A	A	C	C	G	G	T	T	G	G	A	A	G	G	G	G	A	A	G	G	T	T	C	C	A	A	G	G	G	G	C	C	G	G	G	G	A	A	C	C	G	G	G	G	C	C	A	A	G	G	G	G	C	C	G	G	G	G	C	C	C	C	T	T	A	A	C	C	G	G	G	G	G	G	A	A	A	A	T	T	A	A	T	T	C	C	T	T	A	A	A	A	G	G	G	G	A	A	G	G	A	A	G	G	A	A	T	T	G	G	G	G	T	T	T	T	G	G	G	G	G	G	G	G	A	A	G	G	A	A	G	G	G	G	C	C	G	G	G	G	C	C	A	A	C	C	A	A	C	C	A	A	G	G	C	C	C	C	A	A	T	T	G	G	G	G	A	A	C	C	T	T	T	T	A	A	C	C	T	T	C	C	A	A	C	C	C	C	C	C	T	T	C	C	C	C	A	A	G	G	T	T	A	A	G	G	G	G	T	T	T	T	T	T	T	T	C	C	C	C	T	T	NA	NA	A	A	C	C	A	A	A	A	T	T	C	C	A	A	C	C	A	A	C	C	G	G	A	A	G	G	G	G	A	A	C	C	G	G	G	G	T	T	A	A	C	C	A	A	G	G	C	C	G	G	C	C	C	C	C	C	G	G	A	A	A	A	A	A	A	A	A	A	C	C	G	G	G	G	A	A	C	C	G	G	C	C	G	G	A	A	G	G	G	G	G	G	T	T	T	T	T	T	C	C	C	C	T	T	T	T	A	A	A	A	G	G	A	A	A	A	C	C	C	C	G	G	T	T	A	A	C	C	A	A	T	T	T	T	C	C	A	A	A	A	C	C	A	A	A	A	T	T	T	T	A	A	T	T	A	A	C	C	C	C	T	T	C	C	G	G	G	G	A	A	A	A	G	G	A	A	T	T	C	C	A	A	G	G	G	G	C	C	C	C	C	C	G	G	G	G	C	C	C	C	G	G	A	A	T	T	C	C	A	A	C	C	T	T	T	T	G	G	G	G	G	G	G	G	C	C	A	A	A	A	G	G	G	G	C	C	T	T	T	T	G	G	G	G	C	C	G	G	C	C	T	T	G	G	T	T	A	A	T	T	A	A	G	G	C	C	A	A	A	A	C	C	G	G	A	A	C	C	T	T	G	G	G	G	G	G	C	C	T	T	C	C	A	A	T	T	C	C	T	T	T	T	C	C	C	C	G	G	A	A	C	C	T	T	A	A	A	A	T	T	G	G	G	G	C	C	T	T	A	A	C	C	A	A	C	C	C	C	C	C	T	T	A	A	T	T	G	G	T	T	A	A	A	A	A	A	A	A	T	T	G	G	A	A	A	A	C	C	G	G	C	C	T	T	C	C	C	C	T	T	G	G	C	C	T	T	T	T	T	T	G	G	C	C	T	T	C	C	T	T	C	C	T	T	G	G	C	C	C	C	T	T	G	G	C	C	A	A	C	C	C	C	C	C	G	G	A	A	G	G	C	C	T	T	A	A	G	G	T	T	C	C	A	A	T	T	T	T	T	T	T	T	C	C	T	T	A	A	A	A	A	A	G	G	C	C	G	G	C	C	T	T	G	G	G	G	T	T	T	T	T	T	T	T	G	G	G	G	C	C	T	T	A	A	T	T	G	G	A	A	T	T	A	A	G	G	T	T	A	A	A	A	C	C	T	T	T	T	A	A	T	T	C	C	T	T	G	G	G	G	T	T	G	G	A	A	T	T	A	A	C	C	G	G	G	G	G	G	T	T	C	C	T	T	A	A	C	C	A	A	T	T	G	G	T	T	G	G	T	T	A	A	T	T	C	C	G	G	G	G	C	C	G	G	C	C	A	A	C	C	A	A	T	T	A	A	C	C	T	T	C	C	C	C	C	C	A	A	A	A	G	G	C	C	G	G	T	T	C	C	T	T	T	T	T	T	C	C	A	A	G	G	C	C	G	G	T	T	T	T	G	G	G	G	G	G	C	C	G	G	A	A	C	C	A	A	T	T	A	A	C	C	A	A	T	T	C	C	A	A	T	T	C	C	G	G	G	G	G	G	G	G	G	G	C	C	T	T	G	G	T	T	C	C	C	C	G	G	C	C	G	G	T	T	C	C	A	A	G	G	T	T	T	T	T	T	C	C	A	A	C	C	A	A	G	G	G	G	G	G	C	C	A	A	A	A	T	T	G	G	A	A	C	C	T	T	G	G	C	C	A	A	G	G	G	G	A	A	A	A	T	T	G	G	G	G	A	A	G	G	T	T	G	G	A	A	T	T	C	C	NA	NA	T	T	A	A	T	T	C	C	A	A	G	G	T	T	T	T	A	A	G	G	A	A	C	C	C	C	C	C	A	A	G	G	G	G	T	T	C	C	G	G	G	G	C	C	T	T	C	C	A	A	A	A	T	T	G	G	A	A	A	A	C	C	A	A	A	A	A	A	C	C	A	A	T	T	C	C	C	C	A	A	T	T	A	A	G	G	C	C	A	A	T	T	T	T	A	A	A	A	T	T	A	A	G	G	A	A	C	C	A	A	T	T	G	G	T	T	G	G	T	T	T	T	C	C	G	G	G	G	T	T	A	A	T	T	C	C	G	G	C	C	G	G	C	C	C	C	G	G	G	G	G	G	T	T	A	A	T	T	G	G	T	T	C	C	C	C	T	T	C	C	T	T	C	C	G	G	C	C	C	C	T	T	T	T	C	C	G	G	T	T	T	T	C	C	T	T	G	G	A	A	A	A	A	A	A	A	T	T	C	C	T	T	T	T	A	A	A	A	T	T	C	C	C	C	A	A	A	A	G	G	T	T	G	G	A	A	C	C	T	T	C	C	G	G	G	G	T	T	A	A	A	A	T	T	A	A	C	C	G	G	G	G	C	C	G	G	A	A	T	T	C	C	G	G	T	T	G	G	T	T	T	T	T	T	G	G	T	T	G	G	A	A	A	A	T	T	C	C	A	A	A	A	G	G	T	T	G	G	C	C	C	C	G	G	G	G	C	C	G	G	A	A	C	C	T	T	T	T	G	G	T	T	G	G	C	C	G	G	A	A	G	G	C	C	G	G	C	C	T	T	G	G	T	T	C	C	G	G	G	G	T	T	G	G	A	A	C	C	T	T	A	A	G	G	T	T	C	C	A	A	G	G	T	T	G	G	C	C	T	T	C	C	G	G	G	G	T	T	C	C	A	A	G	G	A	A	A	A	A	A	G	G	C	C	A	A	C	C	G	G	T	T	C	C	T	T	T	T	G	G	C	C	C	C	C	C	A	A	G	G	A	A	T	T	T	T	G	G	C	C	G	G	C	C	G	G	G	G	A	A	T	T	G	G	C	C	G	G	T	T	C	C	C	C	A	A	G	G	T	T	A	A	C	C	A	A	G	G	A	A	G	G	A	A	A	A	T	T	A	A	C	C	T	T	T	T	A	A	A	A	T	T	C	C	C	C	A	A	C	C	A	A	T	T	T	T	G	G	C	C	C	C	C	C	A	A	G	G	G	G	C	C	C	C	G	G	G	G	T	T	G	G	C	C	C	C	C	C	G	G	A	A	A	A	C	C	T	T	A	A	T	T	T	T	C	C	G	G	A	A	G	G	A	A	C	C	T	T	G	G	C	C	A	A	G	G	T	T	T	T	G	G	A	A	G	G	C	C	T	T	A	A	T	T	G	G	G	G	A	A	C	C	C	C	T	T	A	A	C	C	A	A	C	C	G	G	G	G	C	C	G	G	T	T	A	A	G	G	G	G	C	C	C	C	A	A	G	G	C	C	A	A	G	G	T	T	C	C	T	T	T	T	G	G	T	T	A	A	A	A	C	C	A	A	A	A	T	T	A	A	T	T	C	C	T	T	T	T	G	G	G	G	A	A	T	T	T	T	G	G	G	G	C	C	A	A	A	A	T	T	A	A	A	A	T	T	T	T	T	T	A	A	A	A	A	A	G	G	C	C	C	C	T	T	G	G	C	C	A	A	G	G	T	T	G	G	T	T	C	C	A	A	G	G	T	T	T	T	G	G	A	A	A	A	C	C	T	T	G	G	G	G	C	C	C	C	T	T	A	A	G	G	T	T	G	G	C	C	C	C	A	A	C	C	A	A	C	C	G	G	T	T	T	T	G	G	A	A	G	G	G	G	G	A	G	A	T	T	T	C	C	T	A	A	G	G	G	G	G	G	T	T	G	A	A	A	C	C	G	A	T	A	G	A	G	G	C	T	C	T	C	C	G	T	T	C	A	A	C	C	G	G	A	G	A	G	NA	NA	A	A	C	C	G	T	G	G	T	C	A	A	G	A	A	A	T	C	C	G	A	G	G	A	A	G	A	C	T	C	C	T	A	G	C	C	G	A	A	A	T	T	G	G	C	A	A	C	G	A	C	C	G	G	T	T	A	A	G	A	C	C	T	C	A	A	G	G	C	T	T	T	C	C	G	G	G	G	C	T	T	C	T	T	G	G	T	C	A	A	C	T	G	A	G	A	T	T	C	T	C	C	C	C	A	A	NA	NA	T	A	T	T	T	A	NA	NA	G	A	C	C	G	G	G	A	A	G	G	G	T	C	G	A	C	C	T	G	G	A	G	A	A	A	A	G	NA	NA	NA	NA	T	T	C	C	C	A	G	G	T	C	C	C	C	T	G	G	A	A	G	G	G	G	T	C	T	C	A	C	C	G	G	G	G	G	T	G	G	G	A	A	C	C	T	T	A	G	T	C	G	A	T	C	C	C	G	G	C	G	C	C	C	C	G	G	A	T	T	C	G	G	C	C	A	A	C	T	G	A	C	C	C	C	NA	NA	NA	NA	A	G	T	T	A	A	A	A	G	A	G	G	G	G	C	T	G	G	C	C	T	T	C	C	G	A	C	C	C	T	T	T	A	A	A	G	A	A	T	A	G	T	G	G	C	C	A	A	A	G	C	C	C	C	T	C	C	T	C	C	C	C	G	G	A	A	G	A	A	A	C	C	C	C	A	A	G	G	T	C	T	T	NA	NA	A	C	A	A	A	A	T	C	C	C	C	T	A	A	NA	NA	T	T	C	C	C	C	A	A	G	G	T	C	NA	NA	C	T	G	A	T	C	G	A	A	G	C	C	G	T	T	T	T	C	C	C	T	C	C	C	C	C	C	C	C	A	G	G	G	G	G	G	G	A	T	C	G	G	T	T	G	A	A	A	A	A	G	G	A	A	A	A	C	C	T	T	A	A	C	C	A	A	C	C	C	G	G	G	G	G	NA	NA	C	C	C	C	A	G	A	G	T	C	G	G	T	T	G	G	C	C	T	T	A	C	NA	NA	G	A	T	T	G	G	T	T	A	A	T	T	C	C	T	T	A	G	G	G	G	G	A	G	A	G	A	G	NA	NA	A	G	T	T	G	G	C	C	C	C	C	C	C	C	C	C	A	A	C	C	C	T	C	T	NA	NA	G	G	NA	NA	G	G	T	T	C	C	C	A	T	C	A	A	C	C	C	T	T	T	A	T	A	G	NA	NA	G	G	C	T	G	G	G	G	G	G	NA	NA	NA	NA	G	A	C	A	C	C	A	A	G	G	T	T	A	G	T	C	G	G	G	G	T	G	C	T	G	A	G	A	C	C	G	G	C	T	A	G	T	C	G	G	G	A	G	A	C	C	C	T	C	C	A	G	T	T	T	G	C	C	G	G	T	C	NA	NA	G	A	G	A	C	C	C	C	T	C	NA	NA	G	G	G	G	A	A	T	T	C	C	T	T	C	A	G	C	G	G	C	C	C	C	C	A	T	T	G	G	C	C	C	C	G	A	G	G	C	C	C	T	A	A	T	C	G	T	C	C	G	G	C	T	C	C	A	G	T	T	G	G	A	G	G	G	G	G	T	C	C	C	G	G	G	G	C	C	C	T	C	T	T	T	A	A	G	G	A	T	T	A	C	C	C	T	G	A	C	C	A	C	T	G	T	T	C	C	C	C	G	G	G	G	C	T	NA	NA	T	A	C	C	A	A	A	A	T	T	C	C	A	A	A	T	T	A	C	T	C	C	G	G	A	A	C	C	A	A	T	T	G	T	C	C	C	T	G	G	C	C	NA	NA	A	G	G	G	C	T	A	G	T	T	C	T	C	T	G	G	T	C	T	A	G	G	G	G	G	A	A	A	T	T	C	C	C	C	A	A	G	G	T	C	G	G	C	C	G	G	NA	NA	G	G	T	A	G	A	G	A	G	G	NA	NA	A	A	T	G	G	G	A	T	A	A	T	T	G	A	C	T	G	G	G	A	T	G	G	A	A	G	G	G	C	C	T	C	A	A	A	A	T	T	C	C	A	A	G	G	C	C	T	T	C	T	G	A	C	T	G	G	C	C	T	C	G	A	A	C	C	C	A	A	A	A	T	T	G	G	C	C	G	T	C	C	T	C	A	G	T	T	G	G	A	C	C	C	C	T	A	A	G	A	C	C	T	A	A	G	G	A	C	G	G	G	T	C	A	G	A	G	C	C	G	G	G	G	C	C	T	G	C	T	T	C	C	C	G	G	A	A	A	G	C	C	G	G	C	C	C	C	A	A	G	A	G	G	G	G	A	C	T	T	A	T	A	T	T	C	G	G	T	A	T	T	T	C	T	T	A	T	C	C	C	C	G	T	T	T	G	G	C	G	T	T	T	C	A	G	G	G	G	G	G	G	C	T	A	T	C	A	A	A	T	T	G	G	C	C	NA	NA	T	T	C	C	C	C	G	G	G	A	C	T	G	A	C	C	G	G	C	T	C	T	T	T	T	C	T	T	A	G	C	C	C	T	A	G	A	T	G	A	G	G	G	G	C	C	C	C	G	G	G	A	G	G	G	G	G	A	C	C	G	G	C	T	NA	NA	A	C	T	C	G	G	G	G	C	C	G	A	G	C	C	C	C	C	T	C	A	G	C	T	C	T	C	C	G	G	C	C	C	C	C	C	A	G	T	C	A	G	T	T	G	G	G	A	A	C	G	G	A	A	T	C	C	T	C	T	C	T	T	T	G	G	C	T	C	C	G	G	G	A	G	G	C	C	NA	NA	T	C	A	G	C	T	C	C	G	G	C	C	G	G	G	T	T	G	C	C	T	C	T	T	G	G	T	C	NA	NA	A	C	C	C	G	G	A	A	A	A	T	T	A	G	T	T	C	T	A	A	A	G	T	G	T	C	A	G	C	G	G	G	G	G	A	A	G	G	C	T	T	T	T	T	G	C	A	A	C	T	C	C	C	C	C	C	C	C	T	T	G	T	A	C	A	G	T	G	C	C	G	A	T	C	A	A	G	G	G	G	A	A	C	C	G	C	NA	NA	A	A	A	A	NA	NA	T	T	A	T	G	G	G	A	C	C	A	G	C	T	A	G	C	C	C	C	C	C	A	G	C	C	C	T	T	C	C	C	G	A	C	C	G	A	G	G	C	T	G	A	G	A	T	C	C	T	A	G	C	T	A	G	G	T	A	A	G	G	T	T	A	G	A	A	G	G	G	A	G	G	A	A	C	G	NA	NA	C	T	C	A	T	T	C	T	C	C	C	T	A	A	T	T	G	A	T	A	A	A	T	T	T	C	C	T	G	G	C	T	C	T	G	A	A	A	T	C	G	C	C	T	G	A	C	C	T	T	T	T	A	A	T	C	T	T	T	T	C	A	C	T	C	C	A	A	C	T	T	G	G	A	G	C	A	A	NA	NA	NA	NA	A	G	C	C	C	C	C	C	G	A	G	A	C	C	C	A	T	C	C	G	A	A	G	G	T	C	C	C	C	T	C	C	C	C	T	C	T	T	T	T	G	A	C	C	G	T	A	C	G	G	A	A	T	C	C	C	C	T	G	A	A	T	C	C	G	G	G	A	G	G	A	A	A	G	NA	NA	C	T	T	T	T	G	G	A	G	G	NA	NA	A	G	G	A	G	G	C	C	G	G	A	G	C	C	T	T	G	G	G	G	G	G	T	T	G	G	A	G	A	G	C	T	T	T	G	A	A	A	T	C	G	G	C	C	C	C	A	C	A	G	A	C	G	G	T	G	T	C	A	G	C	C	C	T	A	A	A	G	A	G	T	C	T	G	C	T	C	C	A	G	A	C	T	T	G	G	A	T	G	A	NA	NA	G	G	C	C	G	A	C	C	A	A	A	G	G	A	C	C	C	C	C	C	C	T	A	A	G	G	T	C	A	T	C	C	A	A	T	C	T	A	A	A	A	G	C	T	G	G	T	T	G	G	NA	NA	NA	NA	C	A	G	A	A	C	T	C	C	C	C	C	C	C	C	C	NA	NA	A	A	G	G	A	A	G	G	A	G	C	C	G	A	C	C	C	C	T	T	C	T	G	A	T	T	T	C	C	T	A	G	C	C	C	C	G	G	C	T	G	A	C	T	C	C	G	G	G	G	G	G	G	G	G	G	C	A	T	T	C	T	C	C	C	C	T	T	A	A	G	A	C	C	T	C	T	T	A	A	T	C	A	A	G	A	T	T	A	G	A	A	G	A	NA	NA	G	G	G	G	C	C	T	T	C	C	T	A	C	C	T	T	T	T	A	A	C	C	G	G	G	G	A	G	A	A	G	A	A	G	G	G	T	T	NA	NA	T	A	T	C	T	T	T	T	C	C	G	A	G	G	T	T	G	G	C	T	C	C	A	A	T	T	C	T	G	G	C	C	C	C	NA	NA	A	G	G	G	A	A	A	A	A	G	T	T	G	G	A	A	C	C	G	G	G	A	C	T	C	T	G	G	G	G	C	T	A	G	C	C	G	G	T	C	C	T	A	C	A	G	C	C	G	A	T	C	T	C	C	C	C	C	G	G	T	G	T	T	A	A	T	G	C	C	T	C	G	A	NA	NA	C	T	G	G	C	C	G	G	G	G	G	A	G	G	G	A	A	A	C	C	T	T	NA	NA	A	G	A	T	C	C	C	C	C	C	NA	NA	C	T	NA	NA	C	C	A	A	C	C	G	G	A	G	A	G	G	A	C	T	T	G	G	T	G	G	T	C	G	A	C	C	T	T	G	G	T	C	A	G	C	A	T	C	G	A	T	T	T	T	T	T	T	C	G	G	T	T	G	C	A	A	G	A	G	G	T	C	G	A	T	C	C	C	C	C	C	C	T	T	A	G	C	T	C	C	A	A	A	G	C	C	C	C	T	C	T	T	A	G	C	T	G	G	T	C	G	A	A	C	C	C	G	A	G	T	G	A	NA	NA	C	C	T	T	C	C	G	G	C	C	T	T	G	A	G	G	A	A	C	C	C	C	T	T	G	A	C	A	A	A	T	T	G	A	A	G	G	A	T	C	C	C	G	G	C	C	A	A	A	A	NA	NA	G	G	G	G	C	T	T	T	C	T	T	C	A	T	A	T	T	C	A	G	T	T	G	G	A	G	T	T	G	G	G	G	C	G	C	C	T	T	T	C	T	C	T	T	C	C	T	C	T	T	G	G	A	A	G	G	C	C	T	T	G	G	G	G	A	G	A	G	A	G	NA	NA	G	G	A	G	A	T	G	G	A	C	C	C	G	T	A	A	G	G	C	C	G	G	A	C	G	G	A	A	G	G	C	C	T	T	C	C	C	C	A	A	T	T	A	G	T	A	C	C	A	T	C	C	NA	NA	G	A	G	G	C	C	G	G	T	C	T	T	T	C	G	G	C	C	T	T	T	C	G	G	A	G	T	C	A	T	C	G	C	C	G	G	T	G	T	T	T	T	G	A	G	G	A	A	T	C	NA	NA	G	A	G	A	C	C	C	C	C	T	G	A	G	C	C	G	A	A	C	T	A	G	C	C	T	C	G	G	T	T	T	T	G	G	G	T	T	C	G	T	C	T	A	G	G	T	C	T	G	G	G	A	A	G	T	G	A	T	A	A	A	A	T	C	A	G	T	T	G	G	C	G	NA	NA	T	T	C	C	A	A	G	A	A	T	C	T	G	A	T	G	C	C	T	C	A	A	T	T	C	C	A	A	C	T	A	A	G	G	A	A	C	C	T	G	C	A	C	C	G	T	A	G	G	A	G	G	A	A	A	C	G	G	C	C	C	C	NA	NA	C	G	C	C	T	T	C	C	A	A	A	G	G	A	A	G	A	A	A	G	G	G	A	A	A	A	NA	NA	T	T	NA	NA	A	A	C	T	A	A	A	A	G	A	C	C	T	T	G	G	A	A	A	A	T	T	T	C	T	T	C	T	T	T	A	A	G	G	A	A	G	A	A	A	A	A	T	T	A	A	G	G	C	C	NA	NA	T	T	C	G	C	A	C	T	C	T	NA	NA	G	G	G	G	C	C	C	C	T	T	T	T	G	G	T	T	G	G	C	C	T	T	G	G	C	C	G	G	T	A	T	C	C	C	T	C	C	C	G	C	G	T	T	C	T	T	T	A	G	G	G	G	T	C	G	G	T	T	C	C	C	C	T	T	G	G	G	G	T	T	G	G	T	T	A	A	G	A	G	G	G	G	T	T	G	G	T	T	C	C	G	G	G	G	C	C	G	G	A	A	C	C	G	G	T	T	C	C	A	A	T	T	C	C	C	C	G	G	G	G	A	A	G	G	T	T	C	C	C	C	C	C	C	C	G	G	G	G	G	G	A	A	T	T	A	A	T	T	G	G	T	C	T	T	G	G	C	C	C	C	T	T	G	G	A	A	T	T	G	G	C	C	C	C	A	A	T	T	C	C	C	C	A	A	NA	NA	G	G	A	A	C	C	C	C	G	G	C	C	A	A	G	G	C	C	A	A	T	T	G	G	T	T	A	A	A	A	A	A	T	T	A	A	G	G	C	C	C	C	C	C	C	C	G	G	G	G	C	C	G	G	A	A	T	T	C	C	G	G	G	G	G	C	C	C	T	T	G	G	G	G	C	C	G	G	G	G	C	C	C	C	C	C	A	A	T	T	G	G	C	C	G	G	T	T	C	T	G	G	T	T	A	A	G	G	C	C	G	G	A	A	C	C	T	T	C	C	T	T	T	T	G	G	A	A	G	G	G	G	T	T	G	G	C	C	A	A	T	T	T	T	G	G	A	A	C	C	G	G	C	C	T	T	T	T	NA	NA	C	C	C	C	G	G	C	C	C	C	A	A	G	G	C	C	C	T	C	C	C	C	C	C	C	C	A	A	G	G	G	G	C	C	G	G	C	C	C	C	A	A	A	A	C	C	C	C	G	G	T	T	A	A	C	C	G	G	G	G	C	C	A	A	A	A	T	T	G	G	T	T	A	A	A	A	T	T	T	T	T	T	G	G	C	C	G	G	A	A	C	C	C	C	T	T	G	G	G	G	T	A	A	A	A	A	G	G	A	A	G	G	T	T	T	T	C	C	G	G	T	T	T	T	G	G	A	A	G	G	A	A	A	A	T	T	T	T	A	A	A	A	G	G	C	C	T	T	G	G	T	T	G	G	C	C	C	C	G	G	G	G	C	C	C	C	A	A	G	G	A	A	C	C	C	C	G	G	G	G	C	C	C	C	T	T	G	G	T	T	T	T	G	G	C	C	G	G	G	G	T	T	C	C	G	G	A	A	G	G	A	A	G	G	G	G	C	C	A	A	T	T	A	A	A	A	G	G	C	C	C	C	G	G	A	A	T	T	G	G	A	A	T	T	A	A	A	A	A	A	A	A	G	G	G	G	C	C	G	G	T	T	G	G	A	A	T	T	G	G	A	G	C	C	G	G	C	C	A	A	C	C	C	C	C	C	C	C	T	T	C	C	C	C	A	A	C	C	C	C	A	A	T	T	C	C	C	C	T	T	G	G	C	C	G	G	G	G	T	T	C	C	A	A	A	A	G	G	T	T	C	C	C	C	G	G	G	G	T	T	A	A	G	G	G	G	C	C	G	G	C	C	T	T	T	T	A	A	A	A	G	A	C	C	G	G	G	G	A	A	C	C	C	C	G	G	C	C	G	G	G	G	A	A	T	T	G	G	A	A	C	C	G	G	C	C	A	A	T	T	A	A	G	G	A	A	G	G	A	A	G	G	A	A	G	G	G	G	G	G	A	A	A	A	C	C	G	G	T	T	C	C	C	C	G	G	T	T	T	T	A	A	A	A	C	C	A	A	C	C	A	A	C	C	A	A	C	C	T	T	G	G	A	A	C	C	G	G	G	G	C	C	C	C	T	T	G	G	C	C	T	T	T	T	G	G	T	T	T	T	A	A	T	T	T	T	G	G	T	T	A	A	G	G	A	A	T	T	G	G	G	G	T	T	T	T	A	A	C	C	A	A	T	T	A	A	C	C	C	C	A	A	G	G	T	T	A	A	G	G	A	A	A	A	C	C	T	T	T	T	C	C	T	T	G	G	G	G	G	G	G	G	A	A	A	A	G	G	T	G	C	C	C	C	A	A	C	C	C	C	T	T	T	T	G	G	A	A	G	G	T	T	T	T	C	C	A	A	T	C	G	G	C	C	T	T	A	A	C	C	A	A	C	C	G	G	A	A	G	G	C	C	G	G	T	T	C	C	C	C	C	C	C	C	A	A	C	C	T	T	G	G	G	G	G	G	C	C	C	C	A	A	A	A	A	A	A	A	A	A	C	C	G	G	G	G	C	C	A	A	C	C	C	C	T	T	C	C	T	T	G	G	NA	NA	A	A	G	G	G	G	G	G	G	G	G	G	G	G	A	A	G	G	G	G	C	C	C	C	A	A	A	A	A	A	C	C	G	G	G	G	NA	NA	G	G	C	C	G	G	G	G	C	C	G	G	A	A	T	T	G	G	T	T	C	C	T	T	G	G	A	A	C	C	G	G	T	T	A	A	T	T	C	C	A	A	T	T	C	C	C	C	T	T	C	C	C	C	A	A	T	T	C	C	A	A	G	G	G	G	C	C	A	A	G	G	C	C	C	C	A	A	T	T	A	A	C	C	A	A	C	C	A	A	C	C	A	A	C	C	T	T	T	T	C	C	C	C	G	G	C	C	G	G	G	G	T	T	C	C	T	T	G	G	A	A	C	C	C	C	C	C	G	G	G	G	G	G	G	G	A	A	C	C	A	A	C	C	G	G	C	C	C	C	A	A	A	A	C	C	G	G	A	A	G	G	C	C	C	C	A	A	T	T	C	C	A	A	G	G	G	G	T	T	T	T	G	G	T	T	C	C	G	G	C	C	C	C	A	A	G	G	NA	NA	G	G	C	C	C	C	C	C	G	G	A	A	G	G	G	G	G	G	T	T	G	G	G	G	C	C	C	C	T	T	A	A	T	T	G	G	G	G	T	T	T	T	C	C	T	T	G	G	T	T	C	C	G	A	T	T	C	C	C	C	T	T	A	A	A	A	C	C	A	A	C	C	G	G	G	G	G	G	C	C	G	G	G	G	G	G	G	G	T	T	C	C	C	C	G	G	C	C	C	C	T	T	T	T	T	T	G	G	A	A	C	C	C	C	T	T	G	G	A	A	C	C	G	G	C	C	G	G	A	A	G	G	G	G	A	A	T	T	G	G	G	G	T	T	C	C	T	T	A	A	G	G	A	A	A	A	G	G	G	G	T	T	C	C	A	A	T	T	G	G	G	G	G	G	T	T	G	G	G	G	A	A	G	G	G	G	C	C	G	G	T	T	T	T	T	T	T	T	C	C	C	C	G	G	T	T	G	G	G	G	G	G	T	T	T	T	T	T	A	A	G	G	G	G	G	G	G	G	C	C	T	T	G	G	C	C	G	G	C	C	A	A	G	G	G	G	G	G	A	A	A	A	T	C	C	C	G	G	G	G	A	A	C	C	C	C	C	C	G	G	A	A	G	G	G	G	C	C	G	G	T	T	C	C	T	T	C	C	C	C	G	G	T	T	C	C	C	C	T	T	T	T	T	T	G	G	C	C	C	C	G	G	C	C	G	G	G	G	C	C	C	C	G	G	A	A	T	C	T	T	C	C	A	A	T	T	G	G	C	C	C	C	G	G	G	G	T	T	G	G	T	T	C	C	A	A	T	T	G	G	G	G	G	G	A	A	G	G	A	A	A	A	C	C	G	G	NA	NA	T	T	A	A	C	C	C	C	T	T	C	C	C	C	G	G	C	C	C	C	C	C	T	T	G	G	C	C	C	C	T	T	C	C	T	T	A	A	T	T	T	T	G	G	C	C	T	T	T	T	T	T	T	T	C	C	A	A	A	A	C	C	A	A	A	A	A	A	C	C	A	A	C	C	C	C	T	T	C	C	G	G	G	G	C	C	G	G	G	G	C	C	C	C	C	C	C	C	C	C	C	C	G	G	A	A	A	A	A	A	T	T	G	G	C	C	T	T	T	T	A	A	T	T	G	G	A	A	C	C	T	T	G	G	C	C	G	G	T	T	C	C	G	G	C	C	T	T	G	G	T	T	C	C	T	T	A	A	C	C	C	C	C	C	G	G	C	C	C	C	G	G	C	C	C	C	G	G	G	G	G	G	T	T	T	T	C	C	G	G	G	G	C	C	G	G	G	G	G	G	C	C	T	T	A	A	T	T	C	C	G	G	C	C	G	G	T	T	C	C	A	A	G	G	G	G	T	T	A	A	T	T	A	A	T	T	A	A	T	T	T	T	A	A	A	A	G	G	A	A	G	G	T	T	C	C	C	C	C	C	A	A	G	G	G	G	A	A	G	G	G	G	G	G	T	T	T	T	G	G	C	C	C	C	C	C	G	G	A	A	A	A	C	C	G	G	T	T	A	A	A	A	A	A	C	C	C	C	C	C	G	G	G	G	G	G	C	C	G	G	T	T	C	C	G	G	G	G	T	T	T	T	NA	NA	G	G	G	G	C	C	C	C	T	T	C	C	C	C	T	T	C	C	T	T	A	A	A	A	A	A	G	G	A	A	T	T	A	A	C	C	C	C	G	G	C	C	A	A	C	C	C	C	C	C	C	C	G	G	T	T	A	A	C	C	G	G	T	T	G	G	A	A	G	G	G	G	A	A	G	G	C	C	G	G	T	T	A	A	T	T	A	A	T	T	C	C	C	C	T	T	G	G	G	G	A	A	C	C	A	A	T	T	C	C	C	C	A	A	T	T	A	A	G	G	G	G	G	G	C	C	T	T	C	C	C	C	C	C	C	C	C	C	G	G	G	G	T	T	T	T	A	A	T	T	G	G	C	C	G	G	T	T	G	G	G	G	C	C	G	G	G	G	C	T	C	C	G	G	A	A	G	G	G	G	G	G	G	G	C	C	C	C	T	T	G	G	T	T	G	G	C	C	A	A	A	A	G	G	G	G	C	C	G	G	C	C	C	C	G	G	G	G	G	G	G	G	T	T	C	C	C	C	G	G
CC	OR157f52	NA	NA	1	NA	C	A	C	C	G	A	A	A	T	C	T	C	T	C	G	G	C	T	A	C	G	G	T	C	G	G	NA	NA	T	T	G	A	C	C	A	T	C	A	G	G	A	C	G	G	C	T	G	G	G	G	T	T	C	C	A	A	T	T	A	A	G	G	C	A	T	C	C	C	G	G	T	T	A	A	T	T	A	G	C	C	C	C	G	G	T	C	A	A	G	G	NA	NA	C	A	C	C	NA	NA	A	A	A	A	C	C	C	T	A	A	C	C	C	G	G	G	A	A	A	A	G	G	C	C	C	C	C	C	G	A	G	G	G	G	G	T	A	G	G	G	T	A	C	T	G	G	T	T	C	C	NA	NA	T	T	NA	NA	C	C	C	C	A	A	C	C	C	C	T	C	T	T	T	T	T	A	T	C	A	G	G	G	T	A	G	G	G	G	A	A	G	A	C	C	A	G	C	T	A	T	A	G	G	G	T	T	T	T	A	A	T	C	A	T	G	A	A	G	A	G	C	C	C	C	T	C	A	C	G	G	G	G	A	G	G	G	G	A	T	T	G	T	G	G	G	G	G	G	A	A	A	A	C	G	C	C	G	T	G	G	T	T	NA	NA	A	A	C	A	T	T	T	C	T	T	C	C	T	C	A	G	C	T	A	A	A	T	G	A	G	A	G	A	C	C	T	T	C	C	NA	NA	A	T	G	G	C	C	G	G	NA	NA	G	A	G	C	G	A	T	T	A	A	T	T	A	A	A	A	C	A	G	A	G	G	T	C	T	T	T	T	A	C	G	G	A	G	T	T	C	C	C	C	A	G	G	A	A	A	C	C	C	C	A	A	T	C	C	C	A	A	C	A	G	C	G	G	C	T	T	T	C	C	G	G	C	C	C	T	G	G	T	T	C	C	A	G	T	G	C	C	T	C	T	T	C	T	C	C	C	C	T	T	A	G	G	G	C	C	T	A	C	T	T	C	A	T	C	C	T	G	T	T	T	C	NA	NA	G	G	C	T	T	T	G	G	T	A	C	T	G	G	T	C	C	C	C	C	G	G	A	G	C	T	T	T	C	T	C	C	C	T	G	G	C	T	G	A	C	C	A	G	T	T	G	A	G	A	A	A	G	G	A	T	A	A	G	A	T	T	T	C	A	A	T	T	T	C	A	A	G	G	C	T	G	G	G	G	T	G	G	A	A	A	A	A	T	T	G	G	C	C	C	T	A	A	C	A	G	G	C	C	C	C	C	C	C	C	NA	NA	T	A	A	A	G	G	NA	NA	C	T	G	C	C	A	NA	NA	C	T	A	T	C	C	C	C	A	G	A	G	T	T	C	C	A	G	C	C	G	A	C	C	A	G	A	A	T	T	C	G	C	G	A	A	G	A	NA	NA	A	A	T	T	C	C	A	A	G	C	C	C	G	A	G	T	A	A	A	C	C	T	G	A	G	A	C	C	A	G	G	G	T	T	T	T	G	A	G	A	C	G	G	G	G	C	T	T	A	G	C	C	C	C	C	A	A	A	G	G	T	C	C	C	C	T	A	T	G	G	C	C	C	C	G	G	C	C	G	T	A	C	G	G	T	T	A	A	T	C	G	A	C	T	C	C	G	G	T	T	A	A	A	C	T	G	C	C	T	T	A	G	A	A	T	T	C	C	G	C	NA	NA	G	C	T	T	NA	NA	G	A	G	G	G	G	G	A	C	T	C	C	G	A	T	T	G	G	G	G	C	T	T	T	C	T	T	G	G	G	G	G	C	C	G	T	A	C	G	G	C	C	A	A	T	T	T	T	C	T	T	T	G	G	C	C	G	C	C	C	C	C	T	T	C	A	A	G	T	T	C	C	A	A	C	C	G	G	G	A	T	T	C	G	C	C	A	A	C	C	T	T	C	T	C	C	A	A	G	A	A	G	T	T	C	C	C	A	G	G	T	C	T	T	C	C	T	C	G	G	A	C	A	C	C	C	T	G	G	G	C	T	T	T	NA	NA	A	G	C	C	T	T	G	A	G	A	G	G	G	A	G	G	C	C	C	C	C	C	C	A	C	C	G	A	A	A	G	G	T	C	A	G	G	G	G	G	C	C	A	T	T	T	G	G	A	A	C	C	T	C	A	A	G	G	G	G	C	T	C	C	G	G	C	C	T	A	T	A	C	T	G	G	G	A	C	C	T	T	G	G	C	T	T	C	G	G	G	G	C	C	G	G	A	A	A	A	C	T	C	C	G	G	T	T	G	T	C	C	G	G	NA	NA	C	C	G	G	T	T	T	A	T	T	G	G	C	C	C	C	A	A	T	C	A	A	C	C	A	A	G	A	G	T	T	T	A	G	C	C	C	C	C	C	T	T	C	C	A	A	T	T	T	C	C	C	A	A	A	A	G	A	A	G	G	G	T	T	C	C	C	T	G	G	A	T	C	C	C	C	G	A	G	G	C	T	T	T	C	G	G	G	T	C	G	G	C	C	C	C	G	G	G	G	G	A	T	G	A	G	C	C	G	G	A	T	T	C	T	G	C	C	T	T	C	C	C	C	G	A	C	C	G	G	G	A	C	C	T	C	G	A	C	C	T	G	C	C	C	C	C	C	A	G	T	T	A	A	C	C	C	T	C	C	A	G	A	A	T	C	G	G	T	T	A	A	T	G	T	T	G	C	G	G	C	T	C	T	A	A	A	A	T	C	G	G	G	G	A	T	C	C	C	C	C	C	A	A	T	T	C	C	A	G	C	C	T	T	G	T	C	C	G	G	A	A	C	C	G	A	A	A	G	G	G	A	C	C	G	C	A	A	G	G	G	G	G	G	C	C	G	A	G	A	C	C	T	T	G	A	G	G	G	G	T	T	G	G	G	G	G	G	C	A	G	G	G	A	G	G	C	C	A	A	T	A	G	G	C	C	G	G	C	T	G	A	G	G	T	T	C	C	A	A	T	T	G	G	G	G	A	T	G	G	C	C	A	A	C	C	T	T	G	G	C	C	C	C	A	G	C	T	C	T	G	G	G	A	C	C	G	G	C	C	G	G	C	C	A	A	C	A	G	A	T	C	C	T	C	C	C	T	T	T	C	C	G	A	C	C	T	C	C	C	NA	NA	T	T	G	G	C	C	T	C	T	C	G	G	T	T	G	G	G	G	G	G	G	G	G	C	C	C	C	C	G	G	T	C	G	G	A	A	A	A	C	C	T	T	A	A	C	C	T	T	T	T	A	A	C	C	C	C	T	C	A	A	T	T	C	C	C	T	A	G	C	C	C	A	A	A	C	T	G	G	G	G	T	T	T	C	C	C	C	C	G	G	G	A	C	C	T	T	A	A	G	G	G	G	G	A	G	G	G	G	C	C	A	A	T	C	C	G	T	T	A	A	C	C	G	G	G	A	C	T	C	G	C	T	C	C	A	A	T	T	C	C	G	G	A	A	T	T	T	G	A	A	C	C	C	C	G	G	C	A	A	A	T	A	G	G	T	T	G	G	T	C	A	A	A	G	C	C	C	C	C	C	A	A	G	A	G	T	G	A	G	G	A	A	A	G	A	A	C	C	A	G	G	G	G	G	T	C	G	A	C	C	G	A	NA	NA	C	C	A	A	G	G	G	G	NA	NA	T	G	T	T	G	T	T	T	T	T	C	C	A	A	T	G	C	C	C	A	C	C	G	G	T	C	C	T	G	G	C	C	C	T	T	T	G	G	G	A	A	A	A	A	C	A	A	C	T	A	G	G	A	G	G	G	A	A	T	C	T	G	G	G	C	C	G	G	C	C	T	T	G	G	G	C	G	T	T	T	G	G	A	A	C	C	G	G	A	A	C	C	C	A	G	G	T	C	C	A	G	G	C	C	T	C	G	A	C	A	T	T	A	A	G	G	NA	NA	C	C	G	A	G	G	C	C	T	C	A	A	C	C	NA	NA	G	A	A	A	A	G	A	A	A	A	A	A	T	T	T	T	G	A	A	A	A	A	A	A	G	G	T	C	C	C	G	G	C	A	C	G	T	T	T	T	C	T	A	G	A	C	C	C	T	C	G	G	C	T	C	G	G	A	T	T	A	T	C	C	C	T	A	A	C	G	C	T	T	T	A	A	G	G	A	G	G	G	C	C	C	C	C	T	C	T	T	T	G	G	C	C	A	G	T	A	C	C	C	C	C	C	G	G	C	C	G	A	A	C	C	C	A	A	G	A	G	A	T	T	G	G	G	A	A	A	NA	NA	G	A	T	T	A	T	T	T	A	G	C	C	G	C	T	T	G	T	A	A	G	C	C	C	G	A	C	C	T	T	C	A	T	C	T	C	G	G	C	C	C	C	A	A	T	C	T	C	A	C	T	C	A	G	T	T	T	A	C	T	G	G	A	A	T	T	G	G	C	C	C	C	A	A	T	T	G	G	C	C	T	T	T	C	G	G	T	A	T	T	A	A	T	T	C	A	T	T	G	C	G	G	G	G	A	A	A	A	G	G	T	T	A	A	C	T	NA	NA	T	T	NA	NA	G	G	G	G	G	G	T	A	G	G	G	C	C	G	T	C	T	T	C	C	T	C	A	A	C	G	C	C	T	T	G	G	G	T	G	T	G	G	C	C	A	A	NA	NA	G	G	C	C	C	C	C	C	G	A	A	A	A	A	A	A	A	A	A	A	C	C	T	A	A	A	T	T	G	A	A	A	T	C	C	A	C	T	T	T	G	G	A	A	T	C	G	G	T	T	G	T	T	G	G	C	G	G	T	T	NA	NA	C	C	T	T	G	A	A	A	A	A	A	T	C	C	C	C	C	C	T	T	T	T	A	C	A	A	T	A	C	C	A	A	G	T	C	C	C	A	G	T	T	T	T	C	G	T	T	C	G	A	C	T	G	G	G	G	C	C	A	G	G	G	G	G	C	C	G	G	NA	NA	C	C	C	A	C	T	T	T	NA	NA	G	G	T	G	G	G	A	A	T	C	C	C	C	C	G	A	C	T	G	G	C	T	T	T	G	G	A	A	C	C	A	G	A	A	C	C	G	A	T	T	T	C	C	C	C	C	C	C	C	T	G	A	A	A	C	T	A	G	T	T	T	T	G	A	C	T	T	A	G	G	C	C	T	C	C	T	G	G	NA	NA	G	A	C	T	G	A	G	A	A	C	G	G	T	C	C	C	C	C	T	T	A	A	C	T	C	C	C	C	A	G	T	C	A	C	C	A	C	C	C	C	G	A	C	A	A	G	T	T	C	G	A	G	T	T	T	C	A	A	A	G	G	G	T	T	G	G	C	C	G	G	A	A	G	G	T	T	T	T	T	T	G	G	T	C	A	A	G	G	G	A	C	T	A	G	G	G	C	T	T	C	G	A	C	T	C	C	C	C	A	A	G	G	G	G	C	C	T	G	A	G	A	A	A	G	G	T	A	G	G	A	A	C	T	G	C	T	T	G	NA	NA	A	G	A	G	C	T	T	C	G	T	T	G	G	T	G	G	C	C	T	T	C	C	C	G	NA	NA	T	G	A	G	T	C	T	T	C	C	C	C	T	C	NA	NA	T	C	G	T	T	A	G	T	T	C	G	G	G	G	G	G	A	G	T	T	T	C	C	T	G	G	G	C	C	T	T	C	G	T	G	G	C	T	T	G	A	G	C	C	T	G	G	A	NA	NA	NA	NA	G	C	T	T	C	C	C	C	T	T	G	G	C	C	C	C	C	C	A	G	T	C	A	C	C	T	T	T	T	A	C	C	C	T	G	G	C	C	T	T	C	C	G	A	C	C	C	C	C	C	NA	NA	C	G	A	G	A	A	A	C	C	C	C	C	G	A	C	T	C	T	A	A	C	C	C	C	A	A	A	A	G	G	C	T	A	G	C	T	A	A	A	T	T	T	G	G	A	A	A	T	C	C	T	T	C	T	C	C	C	C	G	G	C	C	G	A	T	A	G	G	G	G	C	T	C	C	C	T	C	T	A	A	G	G	A	A	C	C	C	C	C	C	T	T	G	G	G	G	G	G	C	C	G	G	C	C	A	A	C	C	C	C	G	G	C	C	G	A	A	C	A	G	T	T	A	A	C	C	A	G	G	A	C	C	A	A	T	A	T	T	G	G	T	T	C	C	A	G	T	C	C	C	A	G	T	T	T	C	T	T	T	C	A	C	C	C	T	T	C	A	G	G	T	T	G	G	A	T	C	A	NA	NA	A	C	C	C	C	T	T	C	T	T	G	G	C	T	G	G	C	C	C	T	G	A	G	C	T	T	C	C	T	T	T	T	C	C	G	A	G	G	A	C	C	C	G	G	A	G	G	G	G	A	A	A	T	C	T	T	C	T	G	A	T	T	C	C	NA	NA	A	C	T	T	T	A	T	C	A	C	C	C	G	G	A	T	A	G	C	C	A	A	T	C	G	G	C	C	G	T	G	A	T	G	A	G	G	G	A	A	G	A	A	A	A	A	C	T	T	C	A	G	C	C	A	T	T	G	T	T	A	A	NA	NA	T	C	C	G	C	T	C	A	A	G	G	A	T	A	T	T	G	G	C	C	C	A	T	C	G	G	NA	NA	A	C	T	C	G	T	T	A	G	G	NA	NA	G	G	C	T	C	T	T	G	T	C	C	C	C	C	T	C	NA	NA	G	A	NA	NA	A	C	NA	NA	A	G	G	G	G	G	A	A	C	C	C	C	NA	NA	T	T	A	G	G	G	G	A	A	T	T	G	C	T	G	A	A	G	A	A	G	A	C	C	G	G	T	T	T	C	G	A	C	T	G	G	C	T	C	C	G	A	G	G	G	G	G	T	G	A	G	T	T	A	C	T	C	C	T	C	C	T	G	G	A	A	G	G	G	T	T	C	C	C	T	T	C	A	C	C	T	C	A	A	C	T	C	T	G	G	G	G	C	C	T	T	T	A	G	G	C	A	C	C	C	C	G	A	A	G	G	G	G	A	C	C	A	C	T	T	C	T	G	G	C	C	C	T	G	G	C	C	T	C	T	T	NA	NA	G	G	T	T	T	T	C	C	A	G	T	T	A	G	A	G	G	T	C	C	C	C	NA	NA	C	A	G	G	A	A	G	G	T	T	T	T	C	T	C	T	G	G	C	A	A	A	A	G	G	G	G	G	T	G	C	C	G	G	G	G	A	G	C	C	C	C	C	C	C	C	C	T	A	G	G	G	C	T	G	G	NA	NA	T	T	A	A	G	C	G	G	A	A	T	T	A	A	A	A	NA	NA	NA	NA	C	C	A	A	G	G	G	G	NA	NA	T	T	C	C	C	C	G	A	A	G	C	C	G	A	G	G	G	G	T	T	A	T	G	C	C	T	G	G	G	A	C	T	G	A	C	C	A	A	G	G	C	T	A	A	T	T	T	T	NA	NA	C	T	G	T	A	A	G	A	G	T	A	T	T	T	A	C	C	T	A	T	A	G	T	T	C	C	G	G	G	G	C	C	A	A	G	G	A	A	T	C	G	G	C	C	G	G	C	C	C	C	C	C	G	G	C	C	G	G	T	T	NA	NA	C	T	A	A	C	C	T	G	C	T	A	A	NA	NA	G	T	A	A	C	C	G	T	C	C	G	G	A	A	C	C	A	A	C	C	A	A	T	C	G	G	G	T	C	C	G	T	G	G	C	C	A	T	A	G	G	G	T	T	G	G	T	C	G	G	A	A	T	T	T	G	G	G	G	G	A	G	C	C	T	T	C	C	C	C	A	A	G	G	G	G	G	T	C	A	T	C	C	A	G	T	T	T	C	C	G	G	T	T	A	A	G	A	T	T	T	A	G	G	T	T	G	T	T	T	T	T	A	G	T	C	G	A	C	C	C	C	C	C	C	C	C	C	C	C	G	G	C	C	T	T	C	C	C	C	G	G	G	G	T	T	G	G	G	G	A	G	G	G	A	C	C	C	A	A	C	C	C	C	A	A	C	C	C	C	C	C	C	C	G	G	C	T	C	G	G	G	C	C	C	C	G	G	G	G	C	C	G	G	C	T	A	T	G	G	A	A	A	A	C	C	G	G	G	A	G	A	A	C	G	G	C	A	A	A	A	G	C	C	T	T	C	C	T	T	C	C	T	T	G	G	C	C	G	T	C	T	C	C	A	A	T	T	C	C	A	G	G	T	A	A	C	C	C	C	T	C	C	C	T	T	G	G	G	T	A	A	A	G	C	T	C	C	G	G	C	C	C	C	C	C	G	A	C	C	G	G	T	C	C	C	A	C	G	G	T	T	C	C	T	C	A	G	G	A	A	A	G	A	A	A	G	C	A	A	G	A	A	A	C	C	G	G	C	A	A	A	T	T	A	A	T	T	A	G	A	A	G	G	A	A	G	G	G	A	T	T	G	G	G	G	G	G	G	G	T	T	C	C	C	C	T	A	G	G	T	C	G	G	T	C	T	T	T	T	T	T	G	G	T	T	G	G	C	C	T	T	G	G	T	T	T	A	G	C	T	C	G	G	C	C	G	G	T	C	T	C	C	C	C	C	C	C	C	C	G	G	G	C	C	C	G	T	C	T	T	C	C	C	G	G	A	G	G	G	C	T	G	T	G	G	G	G	C	C	NA	NA	G	G	G	G	G	A	C	C	T	G	C	C	A	A	C	C	G	T	C	C	NA	NA	A	G	C	T	C	T	C	C	C	C	T	T	NA	NA	A	A	T	T	C	C	A	A	G	G	G	C	G	G	T	C	G	G	C	C	C	C	C	T	G	C	A	G	C	T	G	G	G	G	A	G	T	T	A	A	A	C	G	G	T	T	C	C	A	A	T	A	G	G	G	G	C	C	G	G	T	T	G	A	A	A	T	T	G	G	T	T	C	A	T	T	C	T	C	C	A	C	T	C	C	C	G	A	G	G	C	T	G	G	A	A	A	A	A	T	C	G	G	G	C	C	C	C	A	A	A	A	T	C	T	T	A	G	G	G	C	C	A	A	A	A	C	C	C	C	NA	NA	T	C	A	G	T	T	A	C	T	C	C	T	G	G	C	C	A	A	A	C	C	C	G	A	T	T	G	A	C	T	G	G	G	G	G	G	C	C	A	A	G	T	NA	NA	G	T	T	C	T	T	G	T	C	C	C	C	G	A	C	C	T	A	G	A	G	G	T	T	G	G	T	T	C	C	T	T	G	G	A	G	C	C	T	T	T	T	C	T	A	A	T	T	A	A	C	T	C	C	G	G	A	G	T	C	C	C	G	G	T	C	G	G	A	G	C	C	G	G	C	G	G	G	A	C	T	T	G	G	A	G	C	C	G	A	T	T	T	T	T	C	C	T	G	A	G	G	A	T	G	T	C	C	C	C	T	T	C	T	A	A	T	T	G	G	T	A	A	T	T	C	C	T	C	T	T	C	G	G	G	A	T	T	G	A	G	G	T	T	A	A	G	C	T	G	C	A	T	T	T	T	T	T	G	G	G	G	A	A	A	A	A	A	G	G	C	C	G	G	C	C	A	A	T	T	A	A	G	G	A	A	C	C	T	T	G	G	C	C	T	T	C	C	A	A	G	G	A	A	G	G	A	A	G	G	T	T	A	A	A	A	G	G	A	A	G	G	T	T	T	T	G	G	T	T	C	C	A	A	G	G	G	G	C	C	C	C	A	A	A	A	A	A	G	G	C	C	T	T	G	G	G	G	G	G	C	C	C	C	G	G	G	G	A	A	T	T	C	C	C	C	G	G	T	T	A	A	G	G	A	A	C	C	A	A	T	T	G	G	C	C	T	T	A	A	C	C	G	G	T	T	T	T	A	A	A	A	G	G	G	G	C	C	G	G	G	G	A	A	G	G	G	G	A	A	C	C	A	A	G	G	T	T	T	T	C	C	G	G	A	A	G	G	C	C	A	A	C	C	A	A	A	A	C	C	C	C	G	G	G	G	T	T	T	T	G	G	A	A	A	A	G	G	G	G	C	C	A	A	C	C	G	G	G	G	G	G	T	T	A	A	C	C	C	C	C	C	T	T	G	G	T	T	C	C	C	C	T	T	G	G	G	G	C	C	G	G	C	C	G	G	C	C	A	A	G	G	G	G	T	T	G	G	G	G	T	T	C	C	G	G	A	A	C	C	C	C	C	C	C	C	A	A	C	C	A	A	G	G	G	G	G	G	A	A	G	G	T	T	C	C	A	A	G	G	A	A	G	G	T	T	A	A	T	T	G	G	NA	NA	G	G	A	A	G	G	G	G	A	A	G	G	A	A	T	T	G	G	G	G	G	G	G	G	A	A	A	A	C	C	G	G	A	A	A	A	C	C	G	G	G	G	C	C	A	A	G	G	G	G	C	C	C	C	T	T	C	C	NA	NA	A	A	A	A	T	T	C	C	A	A	A	A	T	T	C	C	A	A	C	C	G	G	T	T	C	C	A	A	T	T	A	A	C	T	G	G	T	T	C	C	T	T	G	G	C	C	G	G	T	T	G	G	G	G	T	T	G	G	C	C	G	G	C	C	C	C	T	T	G	G	C	C	G	G	G	G	G	G	G	G	A	A	T	T	T	T	C	C	T	T	T	T	A	A	A	A	A	A	C	C	T	T	C	C	G	G	G	G	G	G	C	C	C	C	C	C	T	T	G	G	A	A	G	G	A	A	C	C	C	C	G	G	C	C	C	C	C	C	T	T	G	G	A	A	T	T	G	G	T	T	G	G	A	A	G	G	C	C	G	G	C	C	T	T	A	A	G	G	G	G	G	G	G	G	A	A	G	G	T	T	C	C	T	T	A	A	A	A	G	G	C	C	C	C	G	G	C	C	A	A	G	G	A	A	A	A	C	C	C	C	C	C	A	A	C	C	T	T	G	G	A	A	C	C	G	G	A	A	G	G	G	G	G	G	T	T	G	G	C	C	A	A	A	A	G	G	T	T	A	A	C	C	C	C	C	C	G	G	A	A	C	C	T	T	C	C	A	A	T	T	G	G	C	C	T	T	C	C	C	C	G	G	A	A	A	A	C	C	C	C	G	G	C	C	A	A	G	G	G	G	C	C	C	C	A	A	A	A	A	A	C	C	A	A	T	T	T	T	C	C	G	G	G	G	A	A	G	G	A	A	C	C	A	A	G	G	G	G	G	G	T	T	A	A	C	C	G	G	C	C	C	C	A	A	T	T	A	A	C	C	C	C	C	C	A	A	C	C	T	T	C	C	A	A	A	A	C	C	A	A	T	T	G	G	A	A	G	G	G	G	T	T	C	C	C	C	A	A	A	A	C	C	C	C	G	G	C	C	A	A	T	T	A	A	A	A	C	C	G	G	C	C	A	A	A	A	G	G	T	T	A	A	G	G	C	C	A	A	C	C	T	T	C	C	C	C	G	G	G	G	C	C	G	G	A	A	A	A	T	T	C	C	G	G	A	A	T	T	NA	NA	G	G	T	T	G	G	C	C	T	T	G	G	T	T	C	C	G	G	C	C	T	T	T	T	G	G	T	T	G	G	C	C	G	G	C	C	C	C	C	C	C	C	C	C	C	C	G	G	T	T	A	A	A	A	T	T	G	G	G	G	A	A	A	A	T	T	C	C	C	C	C	C	T	T	A	A	G	G	G	G	C	C	G	G	C	C	A	A	G	G	G	G	A	A	C	C	C	C	A	A	G	G	T	T	G	G	G	G	A	A	T	T	C	C	A	A	G	G	C	C	C	C	G	G	A	A	A	A	T	T	T	T	G	G	C	C	A	A	G	G	C	C	G	G	T	T	C	C	A	A	C	C	G	G	G	G	T	T	C	C	A	A	C	C	T	T	T	T	G	G	C	C	A	A	A	A	G	G	T	T	T	T	C	C	C	C	A	A	T	T	G	G	C	C	G	G	T	T	A	A	G	G	T	T	C	C	G	G	G	G	C	C	T	T	T	T	A	A	G	G	G	G	G	G	T	T	G	G	A	A	G	G	T	T	A	A	G	G	G	G	T	T	T	T	C	C	C	C	G	G	G	G	T	T	C	C	G	G	G	G	A	A	G	G	G	G	G	G	C	C	G	G	T	T	C	C	C	C	A	A	T	A	C	C	C	C	C	C	G	G	C	C	C	C	T	T	T	T	C	C	T	T	G	G	C	C	T	T	A	A	T	T	G	G	C	C	C	C	T	T	T	T	G	G	A	A	T	T	C	C	C	C	A	A	T	T	T	T	T	T	C	C	A	A	T	T	T	T	T	T	C	C	C	C	G	G	A	A	A	A	C	C	T	T	T	T	G	G	A	A	A	A	A	A	C	C	G	G	A	A	C	C	A	A	G	G	G	G	T	T	A	A	T	T	A	A	A	A	C	C	C	C	C	C	T	T	G	G	T	T	A	A	C	C	T	T	C	C	A	A	C	C	T	T	G	G	G	G	A	A	G	G	C	C	C	C	T	T	T	T	T	T	A	A	C	C	A	A	G	G	C	C	A	A	T	T	G	G	G	G	C	C	C	C	C	C	G	G	T	T	C	C	C	C	G	G	C	C	G	G	C	C	T	T	T	T	A	A	G	G	T	T	T	T	A	A	A	A	G	G	T	T	A	A	C	C	C	C	A	A	G	G	A	A	A	A	T	T	C	C	T	T	G	G	T	T	A	A	C	C	C	C	C	C	G	G	C	C	C	C	G	G	T	T	A	A	T	T	T	T	C	C	G	G	A	A	A	A	G	G	A	A	C	C	T	T	G	G	C	C	C	C	A	A	G	G	A	A	C	C	A	A	A	A	C	C	G	G	T	T	C	C	G	G	G	G	A	A	T	T	A	A	T	T	C	C	C	C	G	G	G	G	G	G	G	G	C	C	T	T	G	G	G	G	A	A	A	A	C	C	A	A	C	C	T	T	T	T	A	A	G	G	T	T	C	C	G	G	A	A	T	T	G	G	A	A	C	C	C	C	T	T	T	T	G	G	C	C	T	T	A	A	C	C	T	T	T	T	C	C	C	C	T	T	T	T	A	A	A	A	C	C	T	T	G	G	G	G	C	C	A	A	A	A	C	C	T	T	T	T	A	A	G	G	G	G	A	A	A	A	A	A	G	G	C	C	NA	NA	G	G	C	C	T	T	G	G	C	C	G	G	G	G	T	T	T	T	G	G	C	C	C	C	C	C	T	T	C	C	C	C	G	G	T	T	NA	NA	T	T	T	T	T	T	T	T	C	C	C	C	G	G	A	A	G	G	C	C	A	A	C	C	C	C	C	C	G	G	A	A	T	T	C	C	A	A	G	G	C	C	G	G	T	T	A	A	A	A	C	C	A	A	T	T	T	T	T	T	T	T	C	C	C	C	G	G	G	G	A	A	C	C	G	G	G	G	A	A	T	T	A	A	C	C	G	G	G	G	G	G	C	C	A	A	C	C	T	T	A	A	C	C	G	G	C	C	T	T	NA	NA	G	G	C	C	A	A	C	C	G	G	C	C	C	C	A	A	T	T	C	C	T	T	T	T	T	T	A	A	T	T	T	T	A	A	T	T	A	A	T	T	G	G	T	T	T	T	G	G	C	C	T	T	G	G	NA	NA	A	A	C	C	A	A	C	C	C	C	C	C	G	G	T	T	C	C	A	A	A	A	G	G	C	C	C	C	A	A	G	G	C	C	T	T	C	C	A	A	G	G	T	T	T	T	T	T	G	G	C	C	T	T	G	G	A	A	C	C	A	A	T	T	G	G	A	A	C	C	A	A	C	C	C	C	G	G	G	G	G	G	T	T	A	A	T	T	A	A	C	C	T	T	C	C	T	T	A	A	G	G	G	G	G	G	T	T	G	G	A	A	G	G	A	A	A	A	G	G	T	T	T	T	C	C	G	G	G	G	C	C	T	T	A	A	G	G	G	G	G	G	T	T	A	A	G	G	A	A	G	G	T	T	C	C	G	G	G	G	G	G	A	A	G	G	A	A	A	A	A	A	A	A	C	C	G	G	G	G	A	A	T	T	G	G	T	T	C	C	C	C	C	C	C	C	G	G	C	C	C	C	G	G	G	G	C	C	A	A	C	C	C	C	NA	NA	G	G	C	C	T	T	A	A	G	G	NA	NA	C	C	A	A	A	A	G	G	G	G	G	G	T	T	C	C	A	A	G	G	G	G	C	C	A	A	C	C	T	T	C	C	C	C	G	G	A	A	C	C	G	G	C	C	G	G	T	T	A	A	C	C	A	A	C	C	C	C	C	C	G	G	T	T	C	C	A	A	A	A	G	G	C	C	C	C	G	G	C	C	A	A	T	T	C	C	T	T	A	A	C	C	A	A	C	C	A	A	C	C	T	T	A	A	C	C	C	C	C	C	C	C	A	A	C	C	C	C	C	C	A	A	C	C	G	G	G	G	A	A	T	T	T	T	G	G	C	C	T	T	T	T	A	A	G	G	A	A	G	G	A	A	A	A	G	G	G	G	G	G	C	C	C	C	C	C	T	T	G	G	G	G	C	C	C	C	C	C	C	C	C	C	A	A	C	C	C	C	G	G	G	G	G	G	T	T	C	C	A	A	C	C	A	A	A	A	T	T	C	C	G	G	C	C	C	C	C	C	T	T	C	C	G	G	A	A	C	C	C	C	G	G	G	G	G	G	C	C	C	C	C	C	G	G	A	A	C	C	T	T	G	G	C	C	T	T	T	T	A	A	A	A	T	T	T	T	C	C	T	T	C	C	A	A	G	G	C	C	A	A	G	G	G	G	T	T	C	C	A	A	G	G	G	G	A	A	C	C	T	T	A	A	A	A	C	C	C	C	C	C	A	A	G	G	C	C	C	C	G	G	G	G	C	C	C	C	G	G	G	G	A	A	A	A	A	A	A	A	G	G	G	G	A	A	A	A	A	A	T	T	A	A	T	T	T	T	T	T	T	T	G	G	C	C	G	G	A	A	A	A	C	C	C	C	C	C	G	G	G	G	A	A	C	C	G	G	C	C	C	C	C	C	A	A	G	G	C	C	T	T	A	A	A	A	G	G	G	G	A	A	A	A	G	G	A	A	G	G	G	G	G	G	A	A	A	A	T	T	A	A	C	C	T	T	C	C	A	A	A	A	A	A	A	A	C	C	A	A	G	G	T	T	G	G	G	G	C	C	G	G	G	G	G	G	A	A	C	C	C	C	T	T	T	T	T	T	G	G	A	A	C	C	C	C	C	C	A	A	A	A	NA	NA	G	G	T	T	A	A	T	T	T	T	A	A	C	C	G	G	A	A	G	G	T	T	C	C	T	C	T	T	A	A	T	T	C	C	T	T	T	T	T	T	T	T	C	C	G	G	T	T	C	C	T	T	G	G	C	C	G	G	A	A	A	A	T	T	G	G	A	A	A	A	A	A	T	T	G	G	T	T	C	C	C	C	A	A	T	T	G	G	C	C	G	G	T	T	C	C	C	C	C	C	G	G	T	T	A	A	A	A	T	T	A	A	C	C	A	A	C	C	C	C	T	T	G	G	G	G	G	G	G	G	A	A	T	T	A	A	C	C	T	T	A	A	G	G	T	T	C	C	T	T	C	C	A	A	C	C	A	A	G	G	C	C	G	G	T	T	C	C	G	G	G	G	A	A	A	A	A	A	C	C	A	A	C	C	A	A	A	A	A	A	A	A	A	A	G	G	NA	NA	G	G	A	A	G	G	C	C	G	G	G	G	A	A	T	T	A	A	T	T	G	G	A	A	C	C	G	G	G	G	G	G	A	A	T	T	A	A	A	A	T	T	T	T	C	C	T	T	A	A	T	T	A	A	C	C	C	C	G	G	T	T	T	T	C	C	C	C	G	G	G	G	A	A	C	C	A	A	G	G	T	T	A	A	A	A	A	A	C	C	C	C	A	A	T	T	A	A	C	C	C	C	A	A	C	C	G	G	C	C	T	T	C	C	T	T	G	G	A	A	A	A	C	C	G	G	G	G	C	C	C	C	T	T	A	A	G	G	G	G	G	G	A	A	C	C	C	C	C	C	A	A	G	G	C	C	G	G	T	T	C	C	C	C	A	A	T	T	A	A	C	C	G	G	T	T	T	T	G	G	C	C	C	C	T	T	T	T	G	G	G	G	A	A	G	G	G	G	G	G	G	G	G	G	A	A	T	T	C	C	A	A	A	A	NA	NA	A	A	T	T	G	G	A	A	A	A	G	G	T	T	A	A	T	T	T	T	G	G	G	G	T	T	C	C	C	C	C	C	A	A	A	A	G	G	A	A	T	T	T	T	C	C	G	G	C	C	A	A	C	C	G	G	C	C	G	G	C	C	C	C	C	C	G	G	G	G	A	A	G	G	A	A	T	T	G	G	C	C	T	T	C	C	T	T	C	C	G	G	G	G	A	A	C	C	C	C	C	C	G	G	C	C	A	A	G	G	C	C	T	T	A	A	T	T	C	C	C	C	C	C	A	A	G	G	T	T	C	C	G	G	T	T	A	A	G	G	C	C	G	G	A	A	C	C	C	C	G	G	G	G	T	T	A	A	G	G	A	A	T	G	A	A	A	A	T	T	C	C	G	G	A	A	G	G	C	C	A	A	T	T	T	T	C	C	C	C	T	T	A	A	A	A	A	A	T	T	A	A	C	C	C	C	A	A	G	G	C	C	A	A	A	A	A	A	A	A	G	G	C	C	C	C	G	G	G	G	A	A	T	T	G	G	G	G	A	A	G	G	C	C	A	A	T	T	A	A	G	G	A	A	T	T	C	C	G	G	A	A	T	T	A	A	T	T	C	C	G	G	G	G	G	G	C	C	T	T	G	G	C	C	G	G	A	A	C	C	C	C	G	G	A	A	C	C	G	G	G	G	A	A	G	G	G	G	A	A	C	C	T	T	C	C	C	C	C	C	C	C	G	G	C	C	T	T	C	C	C	C	A	A	A	A	C	C	C	C	G	G	T	T	A	A	T	T	G	G	G	G	C	C	C	C	C	C	A	A	G	G	T	T	T	T	G	G	G	G	C	C	G	G	T	T	G	G	T	T	T	T	T	T	T	T	G	G	T	T	G	G	C	C	G	G	G	G	C	C	T	T	C	C	A	A	A	A	A	A	A	A	A	A	C	C	C	C	C	C	C	C	G	G	A	A	G	G	C	C	A	A	G	G	A	A	C	C	G	G	T	T	T	T	T	T	G	G	G	G	A	A	A	A	T	T	A	A	G	G	A	A	A	A	T	T	A	A	T	T	T	T	G	G	T	T	C	C	NA	NA	T	T	T	T	A	A	C	C	T	T	C	C	C	C	G	G	A	A	G	G	A	A	A	A	C	C	C	C	C	C	C	C	G	G	A	A	G	G	T	T	T	T	C	C	T	T	G	G	G	G	C	C	A	A	A	A	G	G	T	T	T	T	C	C	T	T	A	A	A	A	C	C	A	A	C	C	A	A	C	C	C	C	C	C	T	T	T	T	G	G	T	T	C	C	T	T	C	C	C	C	A	A	T	T	C	C	T	T	T	T	A	A	T	T	T	T	C	C	G	G	C	C	T	T	G	G	C	C	C	C	T	T	C	C	A	A	C	A	A	A	T	T	A	A	T	T	C	C	T	T	G	G	C	C	C	C	C	C	G	G	A	A	G	G	G	G	C	C	G	G	A	A	C	C	C	C	C	C	G	G	T	T	T	T	A	A	A	A	C	C	T	T	G	G	A	A	G	G	C	C	T	T	A	A	A	A	T	T	T	T	C	C	G	G	G	G	T	T	A	A	A	A	C	C	A	A	T	T	G	G	G	G	C	C	A	A	G	G	C	C	A	A	G	G	C	C	A	A	A	A	C	C	C	C	T	T	G	G	C	C	C	C	G	G	C	C	C	C	A	A	T	T	G	G	G	G	G	G	T	T	C	C	G	G	T	T	C	C	G	G	T	T	NA	NA	C	C	A	A	C	C	A	A	G	G	T	T	G	G	C	C	T	T	C	C	C	C	G	G	C	C	T	T	G	G	C	C	A	A	G	G	T	T	G	G	C	C	C	C	C	C	C	C	C	C	A	A	C	C	C	C	T	T	A	A	G	G	T	T	G	G	G	G	G	G	T	T	G	G	C	C	A	A	C	C	T	T	A	A	A	A	A	A	T	T	G	G	C	C	C	C	C	C	C	C	G	G	G	G	G	G	A	A	G	G	A	A	C	C	C	C	C	C	A	A	G	G	T	T	A	A	T	T	G	G	G	G	C	C	G	G	A	A	A	A	C	C	G	G	G	G	G	G	T	T	C	C	A	A	A	A	G	G	G	G	G	G	G	G	T	T	T	T	A	A	A	A	G	G	C	C	C	C	G	G	T	T	G	G	G	G	G	G	C	C	T	T	G	G	T	T	C	C	G	G	A	A	T	T	C	C	C	C	A	A	T	T	C	C	NA	NA	C	C	G	G	G	G	A	A	T	T	C	C	NA	NA	A	A	G	G	A	A	C	C	G	G	T	T	G	G	A	A	A	A	T	T	A	A	G	G	A	A	C	C	C	C	A	A	C	C	G	G	C	C	C	C	C	C	G	G	C	C	T	T	G	G	G	G	A	A	C	C	T	T	A	A	G	G	C	C	A	A	C	C	T	T	G	G	G	G	T	T	C	C	C	C	G	G	G	G	C	C	G	G	T	T	G	G	A	A	G	G	G	G	C	C	G	G	C	C	G	G	G	G	C	C	C	C	G	G	C	C	T	T	C	C	C	C	G	G	T	T	G	T	G	G	T	T	C	C	G	G	A	A	T	T	G	G	G	G	A	A	G	G	C	C	T	T	C	C	G	G	G	G	T	T	G	G	G	G	C	C	C	C	T	T	T	T	C	C	G	G	A	A	G	G	T	T	T	T	T	T	NA	NA	G	G	A	A	T	T	C	C	G	G	T	T	C	C	G	G	G	G	C	C	G	G	C	C	T	T	G	G	G	G	A	A	G	G	T	T	C	C	T	T	A	A	C	C	C	C	T	T	C	C	G	G	C	C	G	G	C	C	G	G	G	G	C	C	A	A	T	T	G	G	A	A	A	A	G	G	A	A	G	G	T	T	C	C	A	A	A	A	T	T	T	T	C	C	T	T	A	A	G	G	A	A	C	C	T	T	C	C	G	G	G	G	G	G	G	G	A	A	C	C	T	T	T	T	T	T	A	A	G	G	G	G	C	C	C	C	G	G	C	C	A	A	A	A	G	G	A	A	T	T	C	C	G	G	A	A	C	C	G	G	T	T	G	G	T	T	C	C	T	T	T	T	G	G	T	T	A	A	G	G	C	C	G	G	G	G	C	C	A	A	G	G	A	A	C	C	C	C	C	C	G	G	C	C	C	C	A	A	C	C	T	T	G	A	C	C	C	C	C	C	C	C	A	A	A	A	T	T	A	A	C	C	C	C	C	C	G	G	C	C	C	C	C	C	G	G	C	C	C	C	C	C	T	T	C	C	G	G	G	G	A	A	G	G	T	T	C	C	G	G	C	C	T	T	T	T	G	G	G	G	C	C	G	G	G	G	A	A	G	G	A	A	T	T	G	G	G	G	A	A	C	C	C	C	G	G	T	T	A	A	G	G	A	A	A	A	T	T	A	A	A	A	C	C	T	T	G	G	G	G	C	C	T	T	G	G	C	C	T	T	T	T	T	T	T	T	C	C	A	A	G	G	A	A	T	T	T	T	G	G	A	A	C	C	C	C	T	T	C	C	G	G	G	G	G	G	G	G	A	A	A	A	G	G	A	A	G	G	G	G	T	T	T	T	G	G	A	A	A	A	G	G	A	A	A	A	T	T	A	A	G	G	C	C	G	G	G	G	G	G	G	G	C	C	T	T	A	A	G	G	G	G	T	T	A	A	G	G	T	T	C	C	G	G	A	A	T	T	T	T	A	A	T	T	C	C	C	C	C	C	C	C	C	C	T	T	T	T	C	C	T	T	T	T	G	G	G	G	C	C	A	A	G	G	A	A	T	T	C	C	C	C	C	C	C	C	C	C	C	C	A	A	C	C	T	T	A	A	C	C	A	A	T	T	T	T	C	C	C	C	T	T	A	A	G	G	G	G	G	G	G	G	C	C	T	T	A	A	C	C	G	G	C	C	G	G	G	G	C	C	G	G	T	T	T	T	C	A	A	A	A	A	G	G	C	C	T	T	T	T	C	C	G	G	G	G	T	T	C	C	C	C	C	C	G	C	G	G	G	G	T	T	A	A	G	G	C	C	A	A	T	T	G	G	C	C	T	T	G	G	G	G	A	A	G	G	G	G	C	C	C	C	C	C	T	T	G	G	T	T	G	G	C	C	C	C	T	T	G	G	A	A	C	C	T	T	A	A	C	C	C	C	G	G	T	T	G	G	G	G	C	C	C	C	C	C	G	G	A	A	G	G	A	A	A	A	A	A	T	T	G	G	A	A	A	A	T	T	C	C	C	C	T	T	A	A	G	G	C	T	A	A	T	T	A	A	T	T	T	T	G	G	T	T	C	C	T	T	T	T	C	C	A	A	G	G	C	C	G	G	A	A	G	G	A	A	T	T	C	C	T	T	G	G	A	A	C	C	A	A	C	C	C	C	G	G	C	C	G	G	T	T	A	A	A	A	C	C	A	A	G	G	T	T	C	C	T	T	T	T	T	T	A	A	G	G	A	A	G	G	C	C	T	T	A	A	C	C	C	C	G	G	T	T	C	C	C	C	G	G	G	G	T	T	T	T	A	A	A	A	T	T	G	G	G	G	T	T	T	T	C	C	C	C	C	C	C	C	C	C	T	T	T	T	G	G	C	C	T	T	C	C	T	T	A	A	T	T	C	C	T	T	G	G	G	G	G	G	G	G	G	G	C	C	G	G	C	C	T	T	T	T	A	A	C	C	C	C	A	A	C	C	T	T	G	G	T	T	C	C	C	C	T	T	T	T	T	T	T	T	C	C	G	G	A	A	C	C	A	A	T	T	C	C	C	C	G	G	A	A	G	G	T	T	C	C	G	G	G	G	C	C	T	T	G	G	A	A	C	C	A	A	C	C	C	C	NA	NA	G	G	T	T	G	G	G	G	T	T	A	A	C	C	C	C	A	A	A	A	T	T	T	T	C	C	T	T	C	C	T	T	T	T	C	C	G	G	C	C	G	G	G	G	C	C	A	A	G	G	C	C	T	T	A	A	T	T	G	G	T	T	T	T	G	G	C	C	T	T	C	C	G	G	G	G	A	A	G	G	C	C	C	C	C	C	G	G	G	G	G	G	T	T	C	C	C	C	A	A	T	T	A	A	T	T	G	G	C	C	G	G	T	T	G	G	C	C	T	T	G	G	C	C	T	T	C	C	C	C	G	G	G	G	NA	NA	T	T	A	A	C	C	C	C	T	T	T	T	A	A	G	G	G	G	A	A	A	A	G	G	T	T	C	C	C	C	C	C	C	C	A	A	C	C	G	G	C	C	G	G	G	G	C	C	C	C	A	A	A	A	A	A	T	T	A	A	T	T	A	A	C	C	G	G	A	A	G	G	T	T	C	C	G	G	T	T	C	C	A	A	C	C	A	A	G	G	A	A	C	C	G	G	G	G	G	G	C	C	G	G	G	G	C	T	A	A	C	C	C	C	G	G	G	G	C	C	T	T	C	C	C	C	A	A	A	A	A	A	C	C	T	T	A	A	A	A	C	C	A	A	C	C	G	G	T	T	C	C	C	C	G	G	C	C	G	G	G	G	A	A	A	A	G	G	T	T	A	A	A	A	G	G	A	A	T	T	G	G	G	G	T	T	T	T	A	A	C	C	T	T	T	T	C	C	G	G	A	A	T	T	C	C	G	G	G	G	T	T	C	C	A	A	A	A	C	C	G	G	G	G	G	G	C	C	A	A	G	G	C	C	G	G	C	C	G	G	G	G	G	G	A	A	G	G	C	C	G	G	A	A	A	A	A	A	C	C	A	A	T	T	C	C	T	T	G	G	G	G	A	A	G	G	T	T	A	A	T	T	T	T	G	G	A	A	T	T	G	G	A	A	A	A	C	C	A	A	T	T	A	A	G	G	T	T	C	C	C	C	C	C	A	A	G	G	C	C	G	G	C	C	C	C	G	G	C	C	A	A	T	T	C	C	A	A	G	G	A	A	T	T	G	G	C	C	G	G	C	C	T	T	G	G	C	C	A	A	G	G	T	T	G	G	C	C	C	C	C	C	C	C	C	C	A	A	C	C	C	C	T	T	T	T	G	G	A	A	A	A	A	A	A	A	C	C	A	A	T	T	T	T	G	G	G	G	C	C	C	C	C	C	G	G	A	A	G	G	NA	NA	T	T	A	A	C	C	C	C	C	C	A	A	G	G	C	C	G	G	NA	NA	C	C	G	G	T	T	A	A	G	G	G	G	C	C	A	A	G	G	G	G	A	A	G	G	G	G	T	T	C	C	C	C	T	T	G	G	G	G	A	A	A	A	T	T	C	C	G	G	G	G	A	A	T	T	A	A	C	C	T	T	G	G	T	T	T	T	G	G	G	G	C	C	T	T	C	C	G	G	T	T	A	A	G	G	G	G	A	A	G	G	C	C	A	A	C	C	G	G	G	G	T	T	C	C	A	A	A	A	C	C	G	G	A	A	T	T	C	C	A	A	A	A	A	A	T	T	G	G	T	T	C	C	G	G	A	A	C	C	T	T	A	A	G	G	G	G	C	C	C	C	G	G	C	C	C	C	G	G	A	A	C	C	A	G	T	T	A	A	C	C	C	C	C	C	C	C	A	A	T	T	T	T	C	C	T	T	A	A	A	A	T	T	A	A	T	T	G	G	C	C	G	G	T	T	A	A	G	G	C	C	T	T	C	C	A	A	T	T	C	C	T	T	C	C	G	G	T	T	A	A	C	C	A	A	G	G	A	A	G	G	A	A	A	A	T	T	A	A	C	C	C	C	A	A	A	A	G	G	C	C	T	T	C	C	T	T	A	A	G	G	C	C	T	T	G	G	C	C	C	C	C	C	T	T	G	G	G	G	C	C	G	G	G	G	A	A	C	C	G	G	C	C	G	G	C	C	A	A	C	C	G	G	C	C	C	C	G	G	A	A	A	A	C	C	G	G	G	G	A	A	G	G	T	T	C	C	A	A	C	C	A	A	G	G	C	C	G	G	T	T	A	A	G	G	C	C	C	C	G	G	G	G	G	G	G	G	A	A	C	C	C	C	T	T	T	T	C	C	G	G	C	C	G	G	G	G	C	C	A	A	T	T	A	A	G	G	C	C	T	T	T	T	G	G	G	G	C	C	A	A	G	G	T	T	C	C	A	A	C	C	G	G	G	G	C	C	A	T	C	C	G	G	G	G	C	C	A	A	G	G	C	C	T	T	C	C	G	G	A	A	A	G	C	C	C	C	A	A	G	G	C	C	A	A	G	G	C	C	G	G	G	G	T	T	C	C	C	C	G	G	A	A	A	A	G	G	C	C	T	T	T	T	G	G	C	C	G	G	G	G	T	T	G	G	T	T	T	T	A	A	G	G	A	A	T	T	G	G	A	A	G	G	C	C	G	G	G	G	T	T	C	C	C	C	C	C	C	C	G	G	T	T	G	G	T	T	C	C	G	G	T	T	G	G	C	C	A	A	T	T	T	T	A	A	G	G	G	G	G	G	G	G	G	G	T	T	T	T	C	C	A	A	G	G	A	A	G	G	C	C	G	G	G	G	C	C	A	A	A	A	G	G	G	G	C	C	T	T	C	C	T	T	C	C	A	A	T	T	G	G	A	A	A	A	T	T	A	A	T	T	G	G	G	G	C	C	A	A	A	A	G	G	C	C	C	C	A	A	A	A	G	G	C	C	C	C	C	C	G	G	C	C	G	G	A	A	T	T	G	G	A	A	A	A	G	G	T	T	G	G	T	T	G	G	G	G	C	C	C	C	T	T	G	G	C	C	T	T	C	C	A	A	G	G	C	C	C	C	C	C	T	T	T	T	T	T	C	C	A	A	A	A	T	T	C	C	C	C	T	T	A	A	A	A	T	T	C	C	A	A	T	T	G	G	C	C	G	G	A	A	A	A	G	G	T	T	A	A	C	C	T	T	A	A	G	G	G	G	A	A	C	C	T	T	T	T	A	A	C	C	G	G	C	C	C	C	C	C	G	G	G	G	G	G	G	G	C	C	C	C	A	A	C	C	C	C	A	A	G	G	A	A	A	A	T	T	A	A	G	G	C	C	G	G	C	C	C	C	A	A	C	C	T	T	T	T	G	G	A	A	C	C	G	G	C	C	A	A	C	C	A	A	T	T	C	C	C	C	A	A	G	G	T	T	C	C	G	G	G	G	G	G	G	G	C	C	A	A	C	C	T	T	C	C	G	G	T	T	C	C	T	T	C	C	A	A	A	A	T	T	T	T	T	T	T	T	A	A	G	G	C	C	C	C	C	C	C	C	A	A	C	C	G	G	A	A	G	G	G	G	C	C	C	C	A	A	G	G	T	T	G	G	T	T	A	A	G	G	G	G	C	C	C	C	C	C	G	G	G	G	T	T	T	T	C	C	G	G	G	G	C	C	C	C	T	T	G	G	C	C	G	G	A	A	C	C	G	G	T	T	C	C	T	T	C	C	C	C	T	T	T	T	A	A	G	G	A	A	A	A	A	A	T	T	G	G	C	C	G	G	A	A	G	G	G	G	G	G	A	A	T	T	C	C	G	G	C	C	G	G	C	C	C	C	G	G	G	G	C	C	T	T	C	C	G	G	G	G	C	C	G	G	C	C	G	G	C	C	C	C	C	C	G	G	G	G	C	C	A	A	C	C	G	G	C	C	C	C	G	G	G	G	G	G	A	A	A	A	G	G	G	G	G	G	G	G	T	T	T	T	C	C	T	T	C	C	C	C	C	C	G	G	C	C	C	C	C	C	C	C	G	G	C	C	G	G	T	A	C	C	A	A	T	T	A	A	T	T	C	C	C	C	A	A	G	G	G	G	G	G	C	C	G	G	G	G	G	G	T	T	C	C	A	A	C	C	C	C	A	A	G	G	T	T	A	A	T	T	G	G	G	G	T	T	T	T	G	G	G	G	C	C	G	G	C	C	A	A	C	C	G	G	A	A	A	A	C	C	C	C	T	T	A	A	T	T	T	T	C	C	T	T	T	T	G	G	G	G	G	G	C	C	C	C	C	C	T	T	A	A	G	G	A	A	T	T	C	C	T	T	A	A	C	C	G	G	C	C	C	C	C	C	T	T	G	G	C	C	C	C	G	G	G	G	C	C	C	C	A	A	T	T	G	G	C	C	G	G	C	C	C	C	G	G	T	T	G	G	G	G	G	G	G	G	C	C	C	C	G	G	G	G	C	C	C	C	C	C	T	T	A	A	G	G	A	A	T	T	C	C	T	T	G	G	C	C	A	A	T	T	T	T	C	C	C	C	G	G	G	G	C	C	NA	NA	A	A	C	C	A	A	A	A	T	T	C	C	A	A	A	A	T	T	C	C	C	C	G	G	A	A	C	C	A	A	G	G	T	T	C	C	T	T	G	G	C	C	A	A	A	A	G	G	T	T	A	A	T	T	C	C	T	T	G	G	T	T	T	T	G	G	G	G	G	G	A	A	C	C	C	C	C	C	G	G	G	G	T	T	A	A	T	T	G	G	T	T	G	G	A	A	A	A	G	G	G	G	C	C	C	C	G	G	A	A	T	T	A	A	T	T	G	G	C	C	G	G	G	G	T	T	A	A	A	A	G	G	C	C	C	C	A	A	G	G	T	T	T	T	A	A	A	A	C	C	T	T	C	C	G	G	T	T	A	A	T	T	T	T	G	G	A	A	C	C	A	A	C	C	T	T	G	G	C	C	G	G	C	C	T	T	A	A	C	C	T	T	A	A	C	C	C	C	A	A	G	G	C	C	A	A	G	G	A	A	G	G	G	G	T	T	A	A	A	A	T	T	G	G	G	G	C	C	T	T	C	C	T	T	C	C	A	A	T	T	A	A	C	C	T	T	T	T	C	C	A	A	A	A	G	G	G	G	A	A	C	C	A	A	A	A	T	T	G	G	T	T	A	A	T	T	C	C	T	T	C	C	C	C	G	G	A	A	G	G	G	G	C	C	C	C	A	A	G	G	G	G	G	G	T	T	A	A	C	C	G	G	C	C	A	A	C	C	G	G	T	T	C	C	C	C	A	A	G	G	C	C	A	A	C	C	A	A	C	C	C	C	G	G	T	T	T	T	G	G	T	T	T	T	G	G	T	T	A	A	A	A	A	A	G	G	C	C	G	G	A	A	G	G	G	G	A	A	C	C	A	A	C	C	G	G	A	A	T	T	A	A	NA	NA	A	A	G	G	G	G	G	G	T	T	C	C	A	A	T	T	T	T	C	C	G	G	C	C	C	C	C	C	A	A	T	T	A	A	T	T	G	G	A	A	C	C	G	G	A	A	T	T	C	C	T	T	C	C	T	T	A	A	C	C	T	T	G	G	G	G	G	G	T	T	C	C	T	T	A	A	C	C	C	C	G	G	T	T	A	A	G	G	T	T	C	C	T	T	T	T	A	A	T	T	T	T	A	A	C	C	G	G	G	G	A	A	T	T	A	A	T	T	C	C	A	A	A	A	T	T	T	T	A	A	C	C	G	G	G	G	A	A	G	G	C	C	T	T	A	A	G	G	G	G	C	C	C	C	C	C	T	T	G	G	G	G	G	G	A	A	A	A	T	T	T	T	G	G	T	T	A	A	G	G	G	G	A	A	C	C	G	G	T	T	A	A	G	G	G	G	A	A	A	A	G	G	G	G	T	T	A	A	C	C	A	A	C	C	T	T	G	G	A	A	T	T	C	C	T	T	T	T	G	G	C	C	G	G	G	G	C	C	G	G	G	G	T	T	C	C	A	A	C	C	A	A	G	G	G	G	G	G	C	C	A	A	G	G	G	G	G	G	A	A	A	A	C	C	C	C	C	C	A	A	T	T	C	C	NA	NA	C	C	A	A	T	T	G	G	T	T	A	A	T	T	C	C	C	C	G	G	C	C	C	C	G	G	A	A	T	T	G	G	C	C	G	G	C	C	T	T	T	T	A	A	T	T	T	T	T	T	C	C	C	C	C	C	A	A	C	C	T	T	G	G	G	G	A	A	T	T	C	C	A	A	C	C	C	C	C	C	G	G	G	G	C	C	C	C	C	C	G	G	A	A	G	G	T	T	T	T	C	C	C	C	G	G	C	C	C	C	T	T	G	G	C	C	G	G	A	A	G	G	A	A	T	T	C	C	C	C	G	G	A	A	C	C	G	G	G	G	G	G	C	C	G	G	C	C	T	T	T	T	T	T	G	G	G	G	C	C	A	A	G	G	A	A	C	C	G	G	G	G	T	T	G	G	G	G	A	A	G	G	C	C	G	G	A	A	A	A	C	C	T	T	G	G	A	A	T	T	G	G	C	C	C	C	A	A	A	A	A	A	G	G	T	T	T	T	A	A	C	C	C	C	A	A	A	A	G	G	C	C	T	T	C	C	C	C	A	A	A	A	T	T	G	G	A	A	A	A	C	C	G	G	C	C	G	G	C	C	A	A	A	A	A	A	T	T	C	C	C	C	C	C	A	A	G	G	C	C	T	T	C	C	A	A	C	C	A	A	A	A	G	G	C	C	G	G	T	T	C	C	T	T	G	G	A	A	G	G	C	C	C	C	NA	NA	C	C	C	C	C	C	G	G	A	A	A	A	A	A	A	A	G	G	T	T	G	G	A	A	C	C	T	T	C	C	G	G	C	C	T	T	C	C	A	A	C	C	T	T	A	A	C	C	G	G	C	C	C	C	G	G	G	G	G	G	G	G	G	G	C	C	T	T	C	C	C	C	C	C	T	T	A	A	G	G	C	C	T	T	T	T	A	A	T	T	C	C	G	G	T	T	A	A	A	A	G	G	C	C	G	G	G	G	C	C	T	T	C	C	A	A	T	T	G	G	G	G	A	A	T	T	G	G	C	C	A	A	G	G	G	G	A	A	A	A	T	T	T	T	T	T	T	T	T	T	A	A	T	T	G	G	C	C	T	T	A	A	C	C	C	C	A	A	T	T	C	C	G	G	C	C	T	T	C	C	G	G	G	G	A	A	A	A	A	A	T	T	G	G	A	A	C	C	G	G	G	G	C	C	T	T	A	A	G	G	T	T	A	A	C	C	T	T	T	T	C	C	A	A	A	A	C	C	G	G	C	C	T	T	C	C	T	T	A	A	T	T	C	C	A	A	T	T	T	T	C	C	A	A	A	A	C	C	G	G	A	A	G	G	A	A	G	G	G	G	A	A	C	C	C	C	T	T	C	C	A	A	A	A	C	C	C	C	C	C	T	T	C	C	G	G	NA	NA	A	A	C	C	G	G	A	A	A	A	G	G	C	C	T	T	G	G	G	G	T	T	G	G	C	C	T	T	G	G	T	T	A	A	C	C	T	T	G	G	T	T	T	T	T	G	T	T	G	G	T	T	G	G	A	A	G	G	G	G	T	T	G	G	C	C	T	T	C	C	C	C	C	C	A	A	T	T	C	C	G	G	A	A	T	T	A	A	C	C	C	C	G	G	T	T	G	G	C	C	A	A	C	C	C	C	G	G	T	T	A	A	G	G	G	G	T	T	G	G	A	A	T	T	C	C	G	G	G	G	G	G	T	T	T	T	T	T	G	G	C	C	A	A	T	T	G	G	A	A	G	G	T	T	C	C	G	G	A	A	A	A	C	C	G	G	G	G	A	A	C	C	T	T	C	C	T	T	A	A	T	T	C	C	A	A	C	C	A	A	G	G	T	T	G	G	G	G	C	C	T	T	T	T	C	C	C	C	C	C	C	C	C	C	A	A	G	G	A	A	G	G	C	C	C	C	A	A	A	A	A	A	A	A	A	A	C	C	A	A	A	A	A	A	G	G	C	C	C	C	G	G	A	A	G	G	A	A	G	G	C	C	G	G	C	C	G	G	C	C	C	C	T	T	C	C	G	G	T	T	G	G	A	A	T	T	T	T	C	C	T	T	G	G	G	G	A	A	G	G	C	C	T	T	C	C	G	G	T	T	T	T	T	T	T	T	G	G	T	T	A	A	G	G	C	C	A	A	T	T	T	T	T	T	A	A	A	A	A	A	C	C	G	G	A	A	A	A	C	C	T	T	C	C	G	G	G	G	C	C	A	A	C	C	A	A	T	T	C	C	G	G	T	T	T	T	G	G	T	T	C	C	G	G	T	T	G	G	T	T	C	C	T	T	G	G	A	A	T	T	A	A	G	G	G	G	T	T	A	A	T	T	G	G	G	G	T	T	T	T	C	C	A	A	A	A	T	T	C	C	G	G	G	G	C	C	T	T	A	A	G	G	T	T	A	A	C	C	A	A	G	G	A	A	C	C	T	T	C	C	C	C	T	T	A	A	A	A	G	G	A	A	A	A	G	G	C	C	C	C	G	G	C	C	A	A	T	T	C	C	A	A	A	A	G	G	A	A	A	A	A	A	G	G	A	A	A	A	G	G	T	T	A	A	A	A	C	C	A	A	A	A	G	G	C	C	T	T	G	G	A	A	A	A	T	T	T	T	T	T	C	C	T	T	A	A	G	G	A	A	G	G	A	A	A	A	T	T	A	A	G	G	C	C	T	T	T	T	C	C	C	C	C	C	C	C	G	G	G	G	G	G	C	C	C	C	T	T	NA	NA	G	G	T	T	G	G	C	C	T	T	G	G	C	C	G	G	T	T	T	T	C	C	T	T	C	C	G	G	G	G	NA	NA	T	T	T	T	G	G	G	G	T	T	G	G	T	T	T	T	C	C	C	C	C	C	A	A	A	A	T	T	C	C	G	G	G	G	T	T	G	G	C	C	A	A	C	C	T	T	A	A	G	G	A	A	G	G	A	A	C	C	T	T	T	T	A	A	T	T	T	T	C	C	T	T	A	A	A	A	G	G	A	A	T	T	C	C	T	T	C	C	C	C	A	A	A	A	G	G	G	G	T	T	A	A	G	G	G	G	T	T	A	A	A	A	C	C	T	T	C	C	A	A	A	A	T	T	C	C	T	T	C	C	G	G	G	G	T	T	C	C	A	A	A	A	G	G	G	G	T	T	A	A	A	A	A	A	G	G	G	G	T	T	A	A	T	T	G	G	G	G	A	A	A	A	A	A	C	C	G	G	A	A	T	T	A	A	C	C	T	T	A	A	G	G	C	C	A	A	A	A	T	T	A	A	G	G	G	G	C	C	T	T	C	C	A	A	A	A	A	A	A	A	G	G	C	C	T	T	A	A	G	G	T	T	G	G	A	A	G	G	T	T	C	C	A	A	C	C	A	A	G	G	C	C	G	G	A	A	A	A	C	C	A	A	G	G	A	A	G	G	G	G	G	G	G	G	C	C	G	G	T	T	A	A	C	C	C	C	G	G	A	A	T	T	A	A	C	C	C	C	T	T	C	C	T	T	G	G	A	A	C	C	C	C	G	G	A	A	C	C	C	C	C	C	C	C	A	A	C	C	G	G	G	G	G	G	T	T	A	A	T	T	T	T	G	G	A	A	C	C	C	C	G	G	T	T	G	G	C	C	T	T	G	G	C	C	A	A	C	C	G	G	G	G	T	T	A	A	C	C	T	T	C	C	A	A	G	G	T	T	G	G	T	T	T	T	G	G	A	A	A	A	G	G	A	A	G	G	G	G	G	G	A	A	A	A	C	C	C	C	C	C	A	A	G	G	T	T	A	A	G	G	A	A	G	G	C	C	C	C	A	A	C	C	G	G	G	G	C	C	G	G	G	G	C	C	A	A	A	A	T	T	A	A	A	A	T	T	T	T	C	C	A	A	A	A	C	C	T	T	T	T	G	G	T	T	C	C	G	G	G	G	C	C	G	G	C	C	T	T	T	T	G	G	C	C	C	C	A	A	A	A	T	T	G	G	A	A	A	A	C	T	G	A	A	A	C	C	G	G	A	A	T	T	C	C	A	A	T	T	T	T	G	G	C	C	C	C	T	T	A	A	G	G	G	G	G	A	A	A	T	C	G	A	T	G	G	A	G	A	A	A	A	G	NA	NA	C	C	A	A	C	T	A	A	G	G	T	T	C	C	C	C	C	C	A	A	C	C	A	A	G	G	T	T	G	G	C	C	T	T	T	T	T	T	G	G	T	C	C	C	G	G	T	C	C	T	T	T	T	T	G	G	A	A	C	C	T	T	A	A	G	G	T	C	A	G	G	A	A	A	C	C	G	A	T	T	C	C	C	C	G	G	G	G	G	G	T	C	A	A	G	G	G	G	T	C	T	T	A	A	T	T	A	A	C	G	G	G	C	C	A	A	G	A	C	C	G	G	A	A	G	A	G	G	A	A	T	T	A	A	A	A	C	C	A	A	A	A	A	A	C	C	A	A	T	T	G	G	T	T	A	A	C	C	T	T	C	C	A	A	C	C	C	C	G	G	G	G	T	T	G	G	T	T	G	G	C	C	G	G	C	C	T	T	A	A	C	C	T	T	A	A	T	T	T	T	T	T	C	C	A	A	C	C	T	T	G	G	A	A	C	C	A	A	C	C	G	G	T	T	A	A	C	C	C	C	G	G	G	G	C	C	G	G	G	G	T	T	T	T	T	T	T	T	G	G	T	T	G	G	T	T	C	C	G	G	T	T	C	C	G	G	G	G	G	G	G	G	T	T	C	C	T	T	A	A	C	C	A	A	G	G	T	T	G	G	G	G	A	A	A	A	G	G	T	T	C	C	T	T	C	C	C	C	G	G	C	C	G	G	G	G	C	C	T	T	C	C	C	C	T	T	C	C	G	G	T	T	G	G	T	T	G	G	A	A	C	C	A	A	G	G	G	G	C	C	G	G	C	C	T	T	C	C	C	C	A	A	G	G	T	T	T	T	A	A	A	A	G	G	A	A	C	C	A	G	G	G	T	T	A	G	G	A	C	T	A	A	G	G	C	C	A	G	T	C	G	G	A	A	T	T	G	G	G	G	G	G	G	A	A	G	G	G	G	G	A	A	G	G	G	A	A	G	A	G	C	C	T	T	NA	NA	A	A	A	C	G	G	C	C	A	A	A	A	C	C	A	A	T	T	A	A	A	A	C	C	A	A	A	A	C	C	A	G	C	C	T	T	C	C	G	G	A	A	G	G	G	G	C	C	G	G	A	A	C	T	G	G	T	A	A	A	T	T	T	T	T	T	G	G	G	G	T	T	A	A	G	G	T	T	A	A	T	T	A	A	G	A	A	A	T	T	G	G	T	T	G	G	T	T	G	G	C	A	G	G	A	A	G	G	T	T	T	T	NA	NA	T	T	T	T	A	A	G	C	A	G	C	C	T	T	C	A	A	A	A	A	A	C	T	T	T	T	C	C	A	A	A	A	A	A	A	A	G	G	T	T	A	A	C	T	A	G	C	T	C	A	G	G	G	A	T	T	C	C	C	C	G	G	C	C	C	C	G	G	C	C	C	A	T	T	C	C	A	G	A	A	T	T	A	A	C	C	NA	NA	G	G	T	T	T	T	G	G	G	G	T	T	A	A	T	T	C	C	A	A	NA	NA	A	A	A	G	G	G	A	A	C	T	A	G	A	G	C	T	T	C	C	C	G	G	C	C	T	T	A	A	T	G	C	C	T	C	G	G	G	G	T	G	C	T	G	G	C	T	T	T	T	T	C	C	G	G	T	T	C	C	A	A	G	G	A	A	G	A	C	G	T	T	G	G	G	G	G	A	A	G	T	T	C	C	C	T	G	G	C	C	A	C	C	C	T	T	G	G	A	A	A	A	T	T	C	T	C	C	C	G	G	G	C	T	T	T	C	C	G	A	A	A	A	G	A	G	G	G	G	G	A	G	A	A	T	A	C	C	C	C	G	G	C	C	A	A	A	A	A	A	C	C	C	C	C	C	C	C	C	C	A	A	G	G	A	A	A	A	A	A	G	G	G	G	G	G	G	G	T	T	A	A	C	C	C	C	A	A	T	C	T	T	C	C	G	G	C	C	A	A	G	G	A	A	C	C	C	C	C	C	C	C	A	A	A	A	T	T	C	C	T	T	T	T	A	A	T	T	A	A	C	C	T	T	G	G	A	A	A	A	C	C	A	G	T	C	T	C	G	G	G	G	G	G	C	C	T	T	T	C	G	T	C	C	A	G	G	G	A	A	G	G	C	C	T	T	A	A	C	C	T	T	A	A	G	G	T	T	C	T	C	T	T	C	T	A	C	C	C	C	T	C	G	G	T	C	G	A	G	G	T	T	C	C	A	G	A	A	T	T	C	T	C	C	NA	NA	A	T	G	G	C	C	C	C	G	G	G	G	T	T	G	G	T	T	A	C	C	A	T	G	G	G	G	G	A	G	A	A	G	C	G	A	A	T	C	C	G	G	G	G	T	T	G	A	T	C	C	C	T	T	T	C	T	C	A	G	C	C	T	C	NA	NA	C	T	A	G	T	C	T	C	T	T	T	C	T	T	G	A	T	T	C	T	G	A	C	C	T	C	T	T	C	T	T	T	C	C	T	A	T	A	C	C	A	A	G	A	A	A	C	C	A	A	T	C	C	C	A	T	C	C	G	G	G	G	T	C	G	G	A	G	C	C	T	C	A	C	C	C	NA	NA	T	C	T	T	T	A	A	C	A	A	C	T	G	G	T	C	T	T	T	A	A	A	T	T	G	A	G	A	C	C	A	T	G	G	C	C	G	A	T	T	C	C	G	G	C	T	T	C	G	G	G	T	C	C	A	T	A	G	C	G	C	C	NA	NA	G	G	T	C	C	T	G	G	C	T	C	C	G	T	G	G	G	A	NA	NA	C	T	NA	NA	G	G	C	G	C	C	G	G	A	G	G	G	NA	NA	C	T	G	A	A	T	C	C	A	A	T	C	G	G	T	T	T	C	A	A	G	G	A	A	T	T	A	A	C	T	A	A	T	T	NA	NA	C	T	T	T	T	A	G	A	A	G	G	A	G	G	G	T	C	C	T	C	A	C	C	A	G	G	A	G	G	A	G	G	A	G	G	G	C	T	G	G	G	G	C	C	A	C	T	C	G	G	NA	NA	G	A	C	C	G	G	T	T	G	A	A	A	G	A	C	C	C	C	C	C	G	G	G	G	G	G	C	C	G	G	NA	NA	A	C	G	G	G	G	G	T	C	T	A	A	A	G	G	G	C	C	T	C	C	T	T	C	T	C	A	T	T	C	T	T	G	A	NA	NA	A	A	C	G	G	A	C	T	G	A	C	C	C	C	G	G	C	C	A	A	C	C	T	C	A	C	C	C	G	G	T	T	G	A	T	C	G	G	C	T	A	G	G	A	A	G	G	G	T	A	G	A	C	C	G	A	T	T	A	A	T	T	A	G	C	T	C	C	NA	NA	C	T	T	G	G	G	A	A	C	C	A	A	T	C	C	C	G	C	G	A	T	T	A	A	G	A	G	G	A	G	C	C	T	T	T	C	C	C	C	C	C	T	C	C	G	A	G	G	C	T	C	T	G	A	T	T	G	G	T	C	G	G	NA	NA	G	A	G	G	C	C	G	C	G	G	C	T	T	T	A	A	A	A	G	G	G	G	G	G	A	A	C	C	C	T	T	T	A	G	C	T	A	G	T	C	G	G	NA	NA	G	G	A	G	C	T	A	A	C	C	G	C	A	A	G	A	G	A	A	G	NA	NA	T	C	C	T	NA	NA
CC	OR1639f140	NA	NA	1	NA	A	A	C	G	A	A	A	A	T	T	T	T	C	C	G	G	T	T	C	C	G	G	T	T	G	G	C	C	T	T	A	A	C	C	A	A	A	A	G	G	C	C	G	G	C	C	G	G	G	G	T	T	C	C	A	A	T	T	A	A	G	G	A	A	C	C	C	C	G	G	T	T	A	A	T	T	A	A	C	C	C	C	G	G	T	T	A	A	G	G	G	G	C	C	C	C	A	A	A	A	A	A	C	C	T	T	A	A	C	C	G	G	G	G	A	A	A	A	A	A	C	C	C	C	C	C	A	A	G	G	G	G	T	T	G	G	G	G	T	T	C	C	G	G	T	T	NA	NA	NA	NA	T	T	C	C	C	C	C	C	A	A	C	C	C	C	C	C	T	T	T	T	T	T	T	T	G	G	G	G	A	A	G	G	G	G	A	A	A	A	C	C	A	A	C	C	T	T	A	A	A	A	T	T	T	T	A	A	T	T	T	T	G	G	A	A	G	G	C	C	C	C	T	T	C	C	G	G	G	G	G	G	G	G	G	G	T	T	T	T	NA	NA	G	G	G	G	A	A	A	A	C	C	C	C	G	G	G	G	T	T	T	T	A	A	A	A	T	T	T	T	T	T	C	C	C	C	G	G	T	T	G	G	T	T	G	G	A	A	A	A	C	C	T	T	C	C	C	C	T	T	G	G	C	C	G	G	A	A	G	G	G	G	G	G	T	T	A	A	T	T	A	A	A	A	C	C	G	G	G	G	T	T	T	T	T	T	A	A	G	G	G	G	T	T	C	C	C	C	A	A	A	A	A	A	C	C	C	C	A	A	T	T	C	C	A	A	A	A	C	C	G	G	T	T	T	T	C	C	G	G	C	C	T	T	G	G	T	T	C	C	G	G	T	T	C	C	C	C	T	T	C	T	C	C	C	C	T	T	G	G	G	G	C	C	A	A	C	C	T	T	A	A	C	C	G	G	T	T	T	T	C	C	G	G	T	T	A	T	G	G	T	T	T	T	G	G	C	C	C	C	C	C	G	G	G	G	C	T	T	T	C	C	C	C	T	T	G	G	C	C	G	G	C	C	A	A	T	T	G	G	A	A	A	A	G	G	A	A	A	A	A	A	T	T	T	T	A	A	T	T	T	T	A	A	G	G	T	T	G	G	G	G	G	G	G	G	A	A	A	A	T	T	G	G	C	C	C	C	A	A	C	C	G	G	C	C	C	C	C	C	C	C	C	T	A	A	A	A	G	G	T	T	T	T	G	G	C	C	T	T	T	T	T	T	C	C	A	A	A	A	A	A	T	T	C	C	NA	NA	C	C	G	G	C	C	G	G	A	A	T	T	G	G	C	C	A	A	A	A	T	T	A	A	T	T	C	C	A	A	G	G	C	C	G	G	G	G	A	A	C	C	T	T	G	G	A	A	C	C	A	A	G	G	C	C	T	T	G	G	G	G	G	G	G	G	G	G	C	T	A	A	G	C	C	C	A	A	A	A	A	A	C	C	C	C	C	C	T	T	G	G	C	C	C	C	G	G	C	C	G	G	C	C	G	G	T	T	A	A	T	T	G	A	T	T	C	C	G	G	T	T	A	A	A	A	G	G	C	C	T	T	A	A	A	A	T	T	C	C	C	C	A	A	C	C	T	T	A	A	A	A	G	G	G	G	A	A	T	T	C	C	A	A	T	T	G	G	G	G	C	C	T	T	T	T	T	G	G	G	G	G	C	C	G	G	C	C	G	A	C	C	A	A	T	T	T	T	T	T	T	T	G	G	C	C	G	G	C	C	C	C	T	T	A	A	NA	NA	T	T	C	C	A	A	C	C	G	G	A	A	T	T	C	C	C	C	A	A	C	C	T	T	C	C	C	C	A	A	G	G	G	G	T	T	C	C	A	A	G	G	T	T	T	T	C	C	C	C	G	G	A	A	C	C	C	C	G	G	G	G	C	C	NA	NA	C	C	A	A	C	C	T	T	A	A	G	G	G	G	A	A	G	G	C	C	C	C	C	C	A	A	NA	NA	A	A	A	A	G	G	T	T	A	A	G	G	G	G	C	C	A	A	T	T	G	G	A	A	C	C	T	T	A	A	G	G	G	G	T	T	C	C	G	G	C	C	T	T	A	A	T	T	G	G	G	G	C	C	T	T	G	G	C	C	C	C	G	G	G	G	C	C	G	G	A	A	A	A	C	C	C	C	G	G	T	T	T	T	C	C	G	G	C	C	C	C	G	G	T	T	A	A	T	T	G	G	C	C	NA	NA	A	A	C	C	A	A	C	C	A	A	G	G	G	G	T	T	G	G	C	C	C	C	T	C	T	T	C	C	A	A	T	T	T	T	C	C	A	A	A	A	A	A	G	G	G	G	T	T	C	C	T	T	G	G	T	T	C	C	C	C	A	A	G	G	C	T	T	T	G	G	G	G	T	T	G	G	C	C	C	C	G	G	G	G	A	A	G	G	A	A	C	C	G	G	T	T	C	C	G	G	C	C	T	T	C	C	C	C	A	A	C	C	G	G	G	G	C	C	T	T	A	A	C	C	G	G	C	C	C	C	C	C	A	A	T	T	A	A	C	C	C	C	C	C	A	A	A	A	T	T	G	G	T	T	A	A	NA	NA	T	T	C	C	G	G	C	C	T	T	A	A	A	A	C	C	G	G	G	G	A	A	C	C	C	C	C	C	A	A	T	T	C	C	A	A	NA	NA	T	T	T	T	C	C	G	G	A	A	C	C	A	A	A	A	G	G	A	A	C	C	C	C	A	A	G	G	G	G	G	G	C	C	A	A	A	A	C	C	T	T	A	A	G	G	G	G	T	T	G	G	G	G	G	G	A	A	G	G	A	A	G	G	C	C	A	A	T	T	G	G	C	C	G	G	C	C	A	A	G	G	T	T	C	C	A	A	T	T	G	G	G	G	T	T	G	G	T	T	A	A	C	C	T	T	G	G	C	C	C	C	G	G	C	C	C	C	G	G	G	G	C	C	G	G	C	C	G	G	C	C	A	A	C	C	A	A	C	C	C	C	C	C	T	T	T	T	C	C	G	G	C	C	T	T	C	C	C	C	T	T	G	G	C	C	T	T	T	T	G	G	T	T	G	G	G	G	G	G	G	G	G	G	C	C	C	C	A	A	C	C	A	A	A	A	A	A	C	C	T	T	A	A	C	C	T	T	T	T	A	A	C	C	C	C	T	T	A	A	T	T	C	C	C	C	G	G	C	C	C	C	A	A	C	C	G	G	G	G	T	C	T	T	C	C	C	C	G	G	G	G	C	C	T	T	A	A	G	G	G	G	A	A	G	G	G	G	C	C	A	A	T	T	C	C	T	T	A	A	C	C	G	G	G	G	T	T	G	G	T	T	C	C	A	A	T	T	C	C	G	G	A	A	T	T	T	T	A	A	C	C	C	C	G	G	C	C	A	A	NA	NA	G	G	T	T	G	G	T	T	A	A	A	A	C	C	C	C	C	C	A	A	A	A	T	T	A	A	G	G	A	A	A	A	A	A	C	C	G	G	G	G	G	G	C	C	A	A	C	C	G	G	C	C	C	C	A	A	G	G	G	G	G	G	G	G	T	T	T	T	T	T	T	T	C	C	A	A	T	T	C	C	C	C	C	C	A	G	C	C	T	T	G	G	C	C	T	T	T	T	G	G	A	A	A	A	A	A	A	A	C	C	A	A	G	G	G	G	G	G	A	A	C	C	T	T	G	G	C	C	G	G	C	C	T	T	G	G	G	G	T	T	T	T	G	G	A	A	C	C	G	G	A	A	C	C	C	C	G	G	C	C	C	C	G	G	C	C	C	C	A	A	C	C	T	T	A	A	G	G	C	C	C	C	A	A	G	G	C	C	T	T	A	A	C	C	C	C	G	G	A	A	A	A	A	A	A	A	A	A	T	T	T	T	A	A	A	A	A	A	A	A	G	G	T	T	C	C	NA	NA	C	C	C	C	T	T	T	T	NA	NA	A	A	C	C	C	C	C	C	G	G	T	T	G	G	G	G	T	T	A	A	C	C	C	C	A	A	G	G	T	T	T	T	A	A	G	G	A	A	G	G	C	C	C	C	C	C	C	C	T	T	G	G	C	C	A	A	T	T	C	C	C	C	C	C	G	G	NA	NA	A	A	C	C	C	C	A	A	G	G	G	G	T	T	G	G	A	A	A	A	T	T	A	A	T	T	NA	NA	T	T	A	A	C	C	C	C	C	C	T	T	A	A	C	C	C	C	A	A	C	C	T	T	C	C	C	C	C	C	G	G	C	C	C	C	A	A	C	C	C	C	A	A	T	T	A	A	A	T	T	T	T	T	G	G	A	A	T	T	G	G	C	C	T	T	T	T	T	T	G	G	C	C	T	T	C	C	G	G	A	A	T	T	A	A	T	C	C	C	T	T	C	C	G	G	G	G	A	A	A	A	G	G	T	T	A	A	C	T	C	C	T	T	A	A	G	G	G	G	G	G	T	T	G	G	C	C	G	G	T	T	T	T	C	C	T	T	A	A	C	C	C	C	T	T	G	G	G	G	T	T	G	G	C	C	A	A	G	G	G	G	C	C	C	C	C	C	A	A	A	A	A	A	A	A	A	A	A	A	C	C	T	T	A	A	T	T	G	G	A	A	C	C	C	C	C	C	T	T	G	G	A	A	C	C	G	G	T	T	G	G	G	G	G	G	G	G	C	C	G	G	C	C	T	T	G	G	A	A	A	A	A	A	C	T	C	C	C	C	T	T	T	T	C	C	A	A	A	A	C	C	A	A	G	G	C	C	A	A	G	G	T	T	T	T	G	G	C	C	A	A	C	C	G	G	G	G	C	C	A	A	G	G	G	G	C	C	G	G	T	T	C	C	C	C	T	T	NA	NA	G	G	G	G	T	T	G	G	A	A	T	T	C	C	C	C	A	A	T	T	G	G	C	C	T	T	G	G	A	A	C	C	A	A	A	A	C	C	G	G	T	T	C	C	C	C	C	C	C	C	C	C	G	G	A	A	C	C	G	G	T	T	T	T	G	G	T	T	A	A	G	G	C	C	C	C	T	T	G	G	G	G	A	A	T	T	A	A	A	A	C	C	G	G	C	C	C	C	C	C	T	T	A	A	T	T	C	C	C	C	G	G	C	C	C	C	A	A	C	C	C	C	A	A	A	A	G	G	T	T	G	G	G	G	C	C	C	C	A	A	G	G	G	G	C	C	G	G	C	C	G	G	A	A	G	G	T	T	T	T	T	T	G	G	C	C	A	A	G	G	A	A	T	T	G	G	G	G	T	T	C	C	G	G	T	T	C	C	NA	NA	A	A	G	G	A	A	C	C	G	G	G	G	A	A	G	G	T	T	G	G	A	A	C	C	G	G	T	T	G	G	G	G	G	G	G	G	C	C	C	C	T	T	G	G	T	T	G	G	C	C	T	T	C	C	G	G	G	G	T	T	NA	NA	C	C	T	T	C	C	C	C	T	T	G	G	C	C	T	T	A	A	T	T	C	C	G	G	G	G	G	G	G	G	T	T	T	T	T	T	G	G	C	C	T	T	C	C	T	T	G	G	T	T	G	G	G	G	C	C	G	G	G	G	G	A	G	G	C	C	T	T	C	C	NA	NA	T	T	G	G	C	C	C	C	C	C	G	G	C	C	C	C	T	T	T	T	A	A	C	C	C	C	G	G	A	A	T	T	C	C	A	A	C	C	C	C	C	C	G	G	G	G	G	G	A	A	C	C	C	C	C	C	A	A	C	C	T	T	A	A	C	C	C	C	A	A	A	A	G	G	T	T	G	G	T	T	A	A	T	T	T	T	G	G	A	A	A	A	C	C	T	T	T	T	C	C	C	C	G	G	C	C	A	A	T	T	G	G	G	G	C	C	C	C	C	C	C	C	A	A	G	G	A	A	C	C	C	C	C	C	T	T	G	G	G	G	G	G	C	C	G	G	C	C	A	A	C	C	C	C	G	G	C	T	A	A	C	C	G	G	T	T	A	A	C	C	G	G	A	A	C	C	A	A	A	A	T	T	G	G	T	T	C	C	G	G	C	C	C	C	G	G	T	T	C	C	T	T	C	C	C	C	C	C	T	T	A	A	G	G	T	T	G	G	T	T	A	A	T	T	A	A	C	C	C	C	T	T	T	T	G	G	T	T	G	G	C	C	C	T	A	A	C	C	T	T	C	C	T	T	T	T	C	C	NA	NA	G	G	A	A	C	C	G	G	A	A	G	G	A	A	A	A	C	C	T	T	T	T	A	A	T	T	C	C	C	C	C	C	T	T	A	A	C	C	C	C	C	C	G	G	T	T	A	A	C	C	A	A	T	T	G	G	C	C	G	G	A	A	T	T	G	G	G	G	A	A	A	A	A	A	A	A	C	C	T	T	A	A	T	T	A	A	T	G	T	T	A	A	C	C	C	C	G	G	NA	NA	A	A	G	G	A	A	A	A	T	T	A	A	C	C	A	A	C	C	G	G	C	C	A	A	C	C	G	G	T	T	G	G	T	T	G	T	C	C	T	T	G	G	C	C	C	C	C	C	C	C	G	G	A	A	T	T	C	C	A	A	G	G	G	G	A	A	A	A	C	C	T	T	A	A	T	T	G	G	G	G	A	A	T	T	G	G	T	T	A	A	G	G	A	A	A	A	C	C	G	G	T	T	C	C	A	A	C	C	G	G	T	T	C	C	G	G	G	G	G	G	T	T	A	A	G	G	A	A	T	T	C	C	C	C	C	T	G	G	C	C	G	G	T	T	T	T	C	C	T	T	A	A	C	C	T	T	A	A	T	T	C	C	G	G	G	G	C	C	T	T	A	A	G	G	A	A	C	C	C	C	A	A	G	G	G	G	G	G	C	C	A	A	T	T	T	T	G	G	C	C	C	C	NA	NA	C	C	T	T	T	T	G	G	G	G	T	T	T	T	C	C	G	G	T	T	G	G	G	G	G	T	C	C	C	C	A	A	C	C	G	G	A	A	A	A	T	T	T	T	C	C	T	T	G	G	C	C	A	A	A	A	G	G	G	G	G	G	C	C	G	G	G	G	G	G	C	C	C	C	C	C	C	C	C	C	A	A	G	G	T	T	G	G	A	A	T	T	A	A	G	G	G	G	A	A	T	T	A	A	A	A	T	T	A	A	C	C	A	A	G	G	G	G	T	T	T	T	C	C	C	C	A	A	G	G	C	C	G	G	G	G	G	G	T	T	T	T	C	C	T	T	G	G	A	A	C	C	A	A	C	C	A	A	G	G	T	T	A	A	T	T	C	C	G	G	T	T	T	T	A	A	G	G	T	T	T	T	T	T	C	C	T	T	A	A	G	G	T	T	C	C	G	G	G	G	C	C	A	A	G	G	A	A	C	C	G	G	C	C	G	G	C	C	C	C	C	C	G	G	C	C	G	G	T	T	T	T	T	T	A	A	C	C	T	T	T	T	A	A	G	G	T	T	A	A	C	C	T	T	C	C	G	G	A	A	C	C	A	A	C	C	A	A	T	T	G	G	T	T	C	C	T	T	G	G	T	T	T	T	A	G	G	G	T	T	G	G	C	C	G	G	A	A	T	T	G	G	G	G	G	G	G	G	C	C	T	T	C	C	C	C	A	A	G	G	G	G	T	T	A	A	T	T	C	C	T	T	T	T	C	C	G	G	T	T	A	A	A	A	T	T	T	T	G	G	T	T	T	T	T	T	T	T	G	G	T	T	A	A	C	C	C	C	C	C	C	C	C	C	C	C	G	G	C	C	T	T	C	C	C	C	G	G	G	G	T	T	G	G	G	G	A	A	G	G	C	C	C	C	A	A	C	C	C	C	A	A	C	C	C	C	C	C	C	C	G	G	T	T	C	C	G	G	C	C	C	C	G	G	C	C	C	C	G	G	C	C	T	T	G	G	A	A	A	A	C	C	G	G	A	A	A	A	A	A	G	G	A	A	A	A	G	G	C	C	T	T	C	C	T	T	C	C	T	T	G	G	C	C	G	G	T	T	C	C	A	A	T	T	C	C	A	A	T	T	A	A	C	C	C	C	C	C	C	C	T	T	G	G	G	G	A	A	G	G	T	T	C	C	G	G	C	C	NA	NA	C	C	A	A	C	C	G	G	C	C	C	C	C	C	G	G	T	T	C	C	T	T	G	G	A	A	A	A	G	G	G	G	G	G	A	A	A	A	A	A	C	C	G	G	A	A	C	A	T	T	A	A	T	T	G	G	A	A	G	G	A	A	NA	NA	A	A	T	T	G	G	A	A	G	G	G	G	T	T	C	C	C	C	NA	NA	G	G	T	T	G	G	C	C	T	T	T	T	T	T	G	G	T	T	A	A	C	C	T	T	G	G	T	T	A	A	C	C	C	C	G	G	T	T	G	G	T	T	T	T	C	C	C	C	C	C	C	C	G	G	G	G	C	C	T	T	T	T	T	T	C	C	G	G	G	G	G	G	NA	NA	G	G	G	G	G	G	C	C	A	A	G	G	G	G	A	A	C	C	G	G	C	C	A	A	C	C	T	T	T	T	NA	NA	A	A	T	T	C	C	C	C	C	C	T	T	C	C	A	A	T	T	C	C	A	A	G	G	G	G	T	T	T	T	G	G	C	C	C	C	T	T	C	C	G	G	C	C	G	G	G	G	G	G	T	T	A	A	C	C	G	G	T	T	C	C	A	A	A	A	G	G	G	G	C	C	G	G	T	T	G	G	A	A	T	T	G	G	T	T	A	A	T	T	T	T	C	C	C	C	T	T	C	C	A	A	G	G	T	T	G	G	A	A	A	A	T	T	G	G	G	G	C	C	C	C	C	A	A	A	T	T	T	T	A	A	G	G	C	C	A	A	A	A	C	C	C	C	A	A	C	C	G	G	T	T	C	C	T	T	C	T	G	G	C	C	A	A	C	C	C	C	G	G	T	T	A	A	T	T	G	G	G	G	G	G	C	C	A	A	T	T	G	G	T	T	T	T	T	T	G	T	C	C	C	C	A	A	C	C	A	A	G	G	G	G	T	T	G	G	T	T	C	C	T	T	G	G	A	A	C	C	T	T	T	T	C	C	A	A	T	T	A	A	C	C	C	C	G	G	A	A	T	T	C	C	G	G	T	T	G	G	A	A	C	C	G	G	G	G	G	G	A	A	T	T	G	G	G	G	C	C	G	G	T	T	C	T	T	T	C	C	G	G	G	G	A	A	T	T	C	C	C	C	T	T	T	T	A	A	T	T	G	G	T	T	T	T	C	C	T	T	C	C	T	T	G	G	A	A	T	T	A	A	G	G	T	T	A	A	G	G	T	T	C	C	T	T	T	T	T	T	G	G	G	G	A	A	A	A	A	A	G	G	C	C	G	G	C	C	T	A	NA	NA	A	A	G	G	A	A	C	C	T	T	G	G	C	C	T	T	C	C	A	A	G	G	A	A	G	G	A	A	G	G	T	T	A	A	A	A	G	G	A	A	G	G	T	T	T	T	G	G	T	T	A	C	A	A	G	G	G	G	C	C	C	C	A	A	A	A	NA	NA	G	G	C	C	T	T	G	G	G	G	G	G	C	C	C	C	G	G	G	G	A	A	T	T	C	C	C	C	G	G	T	T	A	A	G	G	A	A	C	C	A	A	T	T	G	A	C	C	T	T	A	A	C	C	G	G	T	T	T	T	A	A	A	A	G	G	G	G	C	C	G	G	G	G	A	A	G	G	G	G	A	A	C	C	A	A	G	G	T	T	T	T	C	C	G	G	A	A	G	G	C	C	A	A	C	C	A	A	A	A	C	C	C	C	G	G	G	G	T	T	T	T	G	G	A	A	A	A	G	G	G	G	C	C	A	A	C	C	G	G	G	G	G	G	T	T	NA	NA	C	C	C	C	C	C	T	T	G	G	T	T	C	C	C	C	T	T	G	G	G	G	C	C	G	G	C	C	G	G	C	C	A	A	G	G	G	G	T	T	G	G	G	G	T	T	C	C	G	G	A	A	C	C	C	C	C	C	C	C	A	A	C	C	A	A	G	G	G	G	G	G	A	A	G	G	T	T	C	C	A	A	G	G	A	A	G	G	T	T	A	A	T	T	G	G	G	G	G	G	A	A	NA	NA	G	G	A	A	G	G	A	A	T	T	G	G	G	G	G	G	G	G	A	A	A	A	C	C	G	G	A	A	A	A	C	C	G	G	G	G	C	C	A	A	G	G	G	G	C	C	C	C	T	T	C	C	C	C	A	A	A	A	T	T	C	C	A	A	A	A	T	T	C	C	A	A	C	C	G	G	T	T	C	C	A	A	T	T	A	A	C	T	G	G	T	T	C	C	T	T	G	G	C	C	G	G	T	T	G	G	G	G	T	T	G	G	C	C	G	G	C	C	C	C	T	T	G	G	C	C	G	G	G	G	G	G	G	G	A	A	T	T	T	T	C	C	NA	NA	T	T	A	A	A	A	A	A	C	C	T	T	C	C	G	G	G	G	G	G	C	C	C	C	C	C	T	T	G	G	G	A	G	G	A	A	C	C	C	C	G	G	C	C	C	C	C	C	T	T	G	G	A	A	T	T	G	G	C	T	G	G	A	A	G	G	C	C	G	G	C	C	T	T	A	A	G	G	G	G	G	G	G	G	A	A	G	G	T	T	C	C	T	T	A	A	A	A	G	G	C	C	C	C	G	G	C	C	A	A	G	G	A	A	A	A	C	C	C	C	C	C	A	A	C	C	T	T	G	G	A	A	C	C	G	G	A	A	G	G	G	G	G	G	T	T	G	G	C	C	A	A	A	A	G	G	T	T	A	A	C	C	C	C	C	C	G	G	A	A	C	C	T	T	C	C	A	A	T	T	G	G	C	C	T	T	C	C	C	C	G	G	A	A	A	A	C	C	C	C	G	G	C	C	A	A	G	G	G	G	C	C	C	C	A	A	A	A	A	A	C	C	A	A	T	T	T	T	C	C	G	G	G	G	A	A	G	G	A	A	C	C	A	A	G	G	G	G	G	G	T	T	A	A	C	C	G	G	C	C	C	C	A	A	T	T	A	A	C	C	C	C	C	C	A	A	C	C	T	T	C	C	A	A	A	A	C	C	A	A	T	T	G	G	A	A	G	G	G	G	T	T	C	C	C	C	A	A	A	A	C	C	C	C	G	G	C	C	A	A	T	T	A	A	A	A	C	C	G	G	C	C	A	A	A	A	G	G	T	T	A	A	G	G	C	C	A	A	C	C	T	T	C	C	C	C	G	G	G	G	C	C	G	G	A	A	A	A	T	T	C	C	G	G	A	A	T	T	C	C	G	G	C	T	G	G	C	C	T	T	G	G	T	T	C	C	G	G	C	C	T	T	T	T	G	G	T	T	G	G	C	C	G	G	C	C	C	C	C	C	C	C	C	C	C	C	G	G	T	T	A	A	A	A	T	T	G	G	G	G	A	A	A	A	T	T	C	C	C	C	C	C	T	T	A	A	G	G	G	G	C	C	G	G	C	C	NA	NA	G	G	G	G	A	A	C	C	C	C	A	A	G	G	T	T	G	G	G	G	A	A	T	T	C	C	A	A	G	G	C	C	C	C	G	G	A	A	A	A	T	T	T	T	G	G	C	C	A	A	G	G	C	C	G	G	T	T	C	C	A	A	C	C	G	G	G	G	T	T	C	C	A	A	C	C	T	T	T	T	G	G	C	C	A	A	A	A	G	G	T	T	T	T	C	C	C	C	A	A	T	T	G	G	C	C	G	G	T	T	A	A	G	G	T	T	C	C	G	G	G	G	C	C	T	T	T	T	A	A	G	G	G	G	G	G	T	T	G	G	A	A	G	G	T	T	A	A	G	G	G	G	T	T	T	T	C	T	C	C	G	G	G	G	T	T	C	T	G	G	G	G	A	A	NA	NA	G	G	G	G	C	C	G	G	T	T	C	C	C	C	A	A	T	T	C	C	C	C	C	C	G	G	C	C	C	C	T	T	T	T	C	C	T	T	G	G	C	C	NA	NA	A	A	T	T	G	G	C	C	C	C	NA	NA	T	T	G	G	A	A	T	T	C	C	C	C	A	A	T	T	T	T	T	T	C	C	A	A	T	T	T	T	T	T	C	C	C	C	G	G	A	A	A	A	C	C	T	T	T	T	G	G	A	A	A	A	A	A	C	C	G	G	A	A	C	C	A	A	G	G	G	G	T	T	A	A	T	T	A	A	A	A	C	C	C	C	C	C	T	T	G	G	A	T	A	A	C	C	T	T	C	C	A	A	C	C	T	T	G	G	G	G	A	A	G	G	C	C	C	C	C	T	T	T	T	T	A	A	C	C	A	A	G	G	C	C	A	A	T	T	G	G	G	G	C	C	C	C	C	T	G	G	T	T	C	C	C	C	G	G	C	C	G	G	C	C	T	T	C	T	A	A	G	G	T	T	T	T	A	A	A	A	G	G	T	T	A	A	C	C	C	C	A	A	G	G	NA	NA	A	A	T	T	C	C	T	T	G	G	T	T	A	A	C	C	C	C	C	C	G	G	T	C	C	C	G	G	T	T	A	A	T	T	T	T	C	C	G	G	A	A	A	A	G	G	A	A	C	C	T	T	G	G	C	C	C	C	A	A	G	G	A	A	C	C	A	A	A	A	C	C	G	G	T	T	C	C	G	G	G	G	A	A	T	T	A	A	T	T	C	C	C	C	G	G	G	G	G	G	G	G	C	C	T	T	G	G	G	G	G	A	A	A	C	C	A	A	C	C	T	T	T	T	A	A	G	G	T	T	C	C	G	G	A	A	NA	NA	G	G	A	A	C	C	C	C	C	T	T	T	G	G	C	C	T	T	A	A	C	C	T	T	T	T	C	C	C	C	T	T	T	T	A	A	A	A	C	C	T	T	G	G	G	G	C	C	A	A	A	A	C	C	T	T	T	T	A	A	G	G	G	G	A	A	A	A	A	A	G	G	C	C	C	C	G	G	C	C	T	T	G	G	C	C	G	G	G	G	T	T	T	T	G	G	C	C	C	C	C	C	T	T	C	C	C	C	G	G	T	T	A	A	T	T	T	T	T	T	T	T	C	C	C	C	G	G	A	A	G	G	C	C	A	A	C	C	C	C	C	C	G	G	A	A	T	T	C	C	A	A	G	G	C	C	G	G	T	T	A	A	A	A	C	C	A	A	NA	NA	T	T	T	T	T	T	C	C	C	C	G	G	G	G	A	A	C	C	G	G	G	G	A	A	T	T	A	A	C	C	NA	NA	G	G	G	G	C	C	A	A	C	C	T	T	A	A	C	C	G	G	C	C	T	T	G	A	G	G	C	C	A	A	C	C	G	G	C	C	C	C	A	A	T	T	C	C	T	T	T	T	T	T	A	A	T	T	T	T	A	A	T	T	A	A	T	T	G	G	T	T	T	T	G	G	C	C	T	T	G	G	C	C	A	A	C	C	A	A	C	C	C	C	C	C	G	G	T	T	C	C	A	A	A	A	G	G	C	C	C	C	A	A	G	G	C	C	T	T	C	C	A	A	G	G	T	T	T	T	T	T	G	G	C	C	T	T	G	G	A	A	C	C	A	A	T	T	G	G	A	A	C	C	A	A	C	C	C	C	G	G	G	G	G	G	T	T	A	A	T	T	A	A	C	C	T	T	C	C	T	T	A	A	G	G	G	G	G	G	T	T	G	G	A	A	G	G	A	A	A	A	G	G	T	T	T	T	C	C	G	G	G	G	C	C	T	T	A	A	G	G	G	G	G	G	T	T	A	A	G	G	A	A	G	G	T	T	C	C	G	G	G	G	G	G	A	A	G	G	A	A	A	A	A	A	A	A	C	C	G	G	G	G	A	A	T	T	G	G	T	T	C	C	C	C	C	C	C	C	G	G	C	C	C	C	NA	NA	G	G	C	C	A	A	C	C	C	C	G	G	G	G	C	C	T	T	A	A	G	G	T	T	C	C	A	A	A	A	G	G	G	G	G	G	T	T	C	C	A	A	G	G	G	G	C	C	A	A	C	C	T	T	C	C	C	C	G	G	A	A	C	C	G	G	C	C	G	G	T	T	A	A	C	C	A	A	C	C	C	C	C	C	G	G	T	T	C	C	A	A	A	A	G	G	C	C	C	C	NA	NA	C	C	A	A	T	T	C	C	T	T	A	A	C	C	A	A	C	C	A	A	C	C	T	T	A	A	C	C	C	C	C	C	C	C	A	A	C	C	C	C	C	C	A	A	C	C	G	G	G	G	A	A	T	T	T	T	G	G	C	C	T	T	T	T	A	A	G	G	A	A	G	G	A	A	A	A	G	G	G	G	G	G	C	C	C	C	C	C	T	T	G	G	G	G	C	C	C	C	C	C	C	C	C	C	A	A	C	C	C	C	G	G	G	G	G	G	T	T	C	C	A	A	C	C	A	A	A	A	T	T	C	C	G	G	C	C	C	C	T	C	T	T	C	C	G	G	A	A	C	C	C	C	G	G	G	G	G	G	C	C	C	C	C	C	G	G	A	A	C	C	T	T	G	A	C	C	T	T	T	T	A	A	A	A	T	T	T	T	C	C	T	T	C	C	A	A	G	G	C	C	A	A	G	G	G	G	T	T	C	C	A	A	G	G	G	G	A	A	C	C	T	T	A	A	A	A	C	C	C	C	C	C	A	A	G	G	C	C	C	C	G	G	G	G	C	C	C	C	G	G	G	G	A	A	A	A	A	A	A	A	G	G	G	G	A	A	A	A	A	A	T	T	A	A	T	T	T	T	T	T	T	T	G	G	C	C	G	G	A	A	A	A	C	C	C	C	C	C	G	G	G	G	A	A	C	C	G	G	C	C	C	C	C	C	A	A	G	G	C	C	T	T	A	A	A	A	G	G	G	G	A	A	A	A	G	G	A	A	G	G	G	G	G	G	A	A	A	A	T	T	A	A	C	T	T	T	C	C	A	C	A	A	A	A	A	A	C	C	A	A	G	G	T	T	G	G	G	G	C	C	G	G	G	G	G	G	A	A	C	C	C	C	T	T	T	T	T	T	G	G	A	A	C	C	C	C	C	C	A	A	A	A	C	C	G	G	T	T	A	A	T	T	T	T	A	A	C	C	G	G	A	A	G	G	T	T	C	C	NA	NA	T	T	A	A	T	T	C	C	T	T	NA	NA	T	T	T	T	C	C	G	G	T	T	C	C	T	T	G	G	C	C	G	G	A	A	A	A	T	T	G	G	A	A	A	A	A	A	T	T	G	G	T	T	C	C	C	C	A	A	T	T	G	G	C	C	G	G	T	T	C	C	C	C	C	C	G	G	T	T	A	A	A	A	T	T	A	A	C	C	A	A	C	C	C	C	T	T	G	G	G	G	G	G	G	G	A	A	T	T	A	A	C	C	T	T	A	A	G	G	T	T	C	C	T	T	C	C	A	A	C	C	A	A	G	G	C	C	G	G	T	T	C	C	G	G	G	G	A	A	A	A	A	A	NA	NA	A	A	C	C	A	A	A	A	A	A	A	A	A	A	G	G	C	C	G	G	A	A	G	G	C	C	G	G	G	G	A	A	T	T	A	A	T	T	G	G	A	A	C	C	G	G	G	G	G	G	A	A	T	T	A	A	A	A	T	T	T	T	C	C	T	T	A	A	T	T	A	A	C	C	C	C	G	G	T	T	T	T	C	C	C	C	G	G	G	G	A	A	C	C	A	A	G	G	T	T	A	A	A	A	A	A	C	C	C	C	A	A	T	T	A	A	C	C	C	C	A	A	C	C	G	G	C	C	T	T	C	C	T	T	G	G	A	A	A	A	C	C	G	G	G	G	C	C	C	C	T	T	A	A	G	G	G	G	G	G	A	A	C	C	C	C	C	C	A	A	G	G	C	C	G	G	T	T	C	C	C	C	A	A	T	T	A	A	C	C	G	G	T	T	T	T	G	G	C	C	C	C	T	T	T	T	G	G	G	G	A	A	G	G	G	G	G	G	G	G	G	G	A	A	T	T	C	C	A	A	A	A	T	T	A	A	T	T	G	G	A	A	A	A	G	G	T	T	A	A	T	T	T	T	G	G	G	G	T	T	C	C	C	C	C	C	A	A	A	A	G	G	A	A	T	T	T	T	C	C	G	G	C	C	A	A	C	C	G	G	C	C	G	G	C	C	C	C	C	C	G	G	G	G	A	A	G	G	A	A	T	T	G	G	C	C	T	T	C	C	T	T	C	A	G	G	NA	NA	A	A	C	C	C	C	C	C	G	G	C	C	A	A	G	G	C	C	T	T	NA	NA	T	T	C	C	C	C	C	C	A	A	G	G	T	T	C	C	G	G	T	T	A	A	G	G	C	C	G	G	A	A	C	C	C	C	G	G	G	G	NA	NA	A	A	G	G	A	A	T	G	A	A	A	A	T	T	C	C	G	G	NA	NA	G	G	C	C	A	A	T	T	T	T	C	C	C	C	T	T	A	A	A	A	A	A	T	T	A	A	C	C	C	C	G	A	G	G	C	C	A	A	A	A	A	A	A	A	G	G	C	C	C	C	G	G	G	G	A	A	T	T	G	G	G	G	A	A	G	G	C	C	A	A	T	T	A	A	G	G	A	A	T	T	C	C	G	G	A	A	T	T	A	A	T	T	C	C	G	G	G	G	G	G	C	C	T	T	G	G	C	C	G	G	A	A	C	C	C	C	G	G	A	A	C	C	G	G	G	G	A	A	G	G	G	G	A	A	C	C	T	T	C	C	C	C	C	C	C	C	G	G	C	C	T	T	C	C	C	C	A	A	A	A	C	C	C	C	G	G	T	T	A	A	T	T	G	G	G	G	C	C	C	C	C	C	A	A	G	G	T	T	T	T	G	G	G	G	C	C	G	G	T	T	G	G	T	T	T	T	T	T	T	T	G	G	T	T	G	G	C	C	G	G	G	G	C	C	T	T	C	C	A	A	A	A	A	A	A	A	A	A	C	C	C	C	C	C	C	C	G	G	NA	NA	G	G	C	C	A	A	G	G	A	A	C	C	G	G	T	T	T	T	T	T	G	G	G	G	A	A	A	A	T	T	A	A	G	G	A	A	A	A	T	T	A	A	T	T	T	T	G	G	T	T	C	C	A	A	T	T	T	T	A	A	C	C	T	T	C	C	C	C	G	G	A	A	G	G	A	A	A	A	C	C	C	C	C	C	C	C	G	G	A	A	NA	NA	T	T	T	T	C	C	T	T	G	G	G	G	C	C	A	A	A	A	G	G	T	T	T	T	C	C	T	T	A	A	A	A	C	C	A	A	C	C	A	A	C	C	C	C	C	C	T	T	T	T	G	G	T	T	C	C	T	T	C	C	C	C	A	A	T	T	C	C	T	T	T	T	A	A	T	T	T	T	C	C	G	G	C	C	T	T	G	G	C	C	C	C	T	T	C	C	A	A	C	A	A	A	T	T	A	A	T	T	C	C	T	T	G	G	C	C	C	C	C	C	G	G	A	A	G	G	G	G	C	C	G	G	A	A	C	C	C	C	C	C	G	G	T	T	T	T	NA	NA	A	A	C	C	T	T	G	G	A	A	G	G	C	C	T	T	A	A	A	A	T	T	T	T	C	C	G	G	G	G	T	T	A	A	A	A	C	C	A	A	T	T	G	G	G	G	C	C	A	A	G	G	C	C	A	A	G	G	C	C	A	A	A	A	C	C	C	C	T	T	G	G	C	C	C	C	G	G	C	C	C	C	A	A	T	T	G	G	G	G	G	G	T	T	C	C	G	G	T	T	C	C	G	G	T	T	NA	NA	C	C	A	A	C	C	A	A	G	G	T	T	G	G	C	C	T	T	C	C	C	C	G	G	C	C	T	T	G	G	C	C	A	A	G	G	T	T	G	G	C	C	T	C	C	C	C	C	C	C	A	A	C	C	C	C	T	T	A	A	G	G	T	T	G	G	G	G	G	G	T	T	G	G	C	C	A	A	C	C	T	T	A	A	A	A	A	A	T	T	G	G	C	C	C	C	C	C	C	C	G	G	G	G	G	G	A	A	G	G	A	A	C	C	C	C	C	C	A	A	G	G	T	T	A	A	T	T	G	G	NA	NA	C	C	G	G	A	A	A	A	C	C	G	G	G	G	G	G	T	T	C	C	A	A	A	A	G	G	G	G	G	G	G	G	T	T	T	T	A	A	A	A	G	G	C	C	C	C	G	G	T	T	G	G	G	G	G	G	C	C	T	T	G	G	T	T	C	C	G	G	A	A	T	T	C	C	C	C	A	A	T	T	C	C	C	C	C	C	G	G	G	G	A	A	T	T	C	C	T	C	A	A	G	G	A	A	C	C	G	G	T	T	G	G	A	A	A	A	T	T	A	A	G	G	A	A	C	C	C	C	A	A	C	C	G	G	C	C	C	C	C	C	G	G	C	C	T	T	G	G	G	G	A	A	C	C	T	T	A	A	G	G	C	C	A	A	C	C	T	T	G	G	G	G	T	T	C	C	C	C	G	G	G	G	C	C	G	G	T	T	G	G	A	A	G	G	G	G	C	C	G	G	C	C	G	G	G	G	C	C	C	C	G	G	C	C	T	T	C	C	C	C	G	G	T	T	G	T	G	G	T	T	C	C	G	G	NA	NA	T	T	G	G	G	G	A	A	NA	NA	C	C	T	T	C	C	G	G	G	G	T	T	G	G	G	G	C	C	C	C	T	T	T	T	C	C	G	G	A	A	G	G	T	T	T	T	T	T	A	A	G	G	A	A	T	T	C	C	G	G	T	T	C	C	G	G	G	G	C	C	G	G	C	C	T	T	G	G	G	G	A	A	G	G	T	T	C	C	T	T	A	A	C	C	C	C	T	T	C	C	G	G	C	C	G	G	NA	NA	G	G	G	G	C	C	A	A	T	T	G	G	A	A	A	A	G	G	A	A	G	G	T	T	C	C	A	A	A	A	T	T	T	T	C	C	T	T	A	A	G	G	A	A	C	C	NA	NA	C	C	G	G	G	G	G	G	G	G	A	A	C	C	T	T	T	T	T	T	A	A	G	G	G	G	C	C	C	C	G	G	C	C	A	A	NA	NA	G	G	A	A	T	T	C	C	G	G	A	A	C	C	G	G	T	T	G	G	T	T	C	C	T	T	T	T	G	G	T	T	A	A	G	G	C	C	G	G	G	G	C	C	A	A	G	G	A	A	C	C	C	C	C	C	G	G	NA	NA	C	C	A	A	C	C	T	T	G	G	C	C	C	C	C	C	C	C	A	A	A	A	T	T	A	A	C	C	C	C	C	C	G	G	C	C	C	C	C	C	G	G	C	C	C	C	C	C	T	T	C	C	G	G	G	G	A	A	G	G	T	T	C	C	G	G	C	C	T	T	T	T	G	G	G	G	C	C	G	G	G	G	A	A	G	G	A	A	NA	NA	G	G	G	G	NA	NA	C	C	C	C	G	G	T	T	A	A	G	G	A	A	A	A	T	T	A	A	A	A	C	C	NA	NA	G	G	G	G	C	C	T	T	G	G	C	C	T	T	T	T	T	T	T	T	C	C	A	A	G	G	A	A	T	T	T	T	G	G	A	A	C	C	C	C	T	T	C	C	G	G	G	G	G	G	G	G	A	A	A	A	G	G	A	A	G	G	G	G	T	T	T	T	G	G	A	A	A	A	G	G	A	A	A	A	T	T	A	A	G	G	C	C	G	G	G	G	G	G	G	G	C	C	T	T	A	A	G	G	G	G	T	T	A	A	G	G	T	T	C	C	G	G	A	A	T	T	T	T	A	A	T	T	C	C	C	C	C	C	C	C	C	C	T	T	T	T	C	C	T	T	T	T	G	G	G	G	C	C	A	A	G	G	A	A	T	T	C	C	C	C	C	C	C	C	C	C	C	C	NA	NA	C	C	T	T	A	A	C	C	A	A	T	T	T	T	C	C	C	C	T	T	A	A	G	G	G	G	G	G	G	G	C	C	T	T	A	A	C	C	G	G	C	C	G	G	G	G	C	C	G	G	T	T	T	T	C	A	A	A	A	A	G	G	C	C	T	T	T	T	C	C	G	G	G	G	T	T	C	C	C	C	C	C	C	C	G	G	G	G	T	T	A	A	G	G	C	C	A	A	T	T	G	G	C	C	T	T	G	G	G	G	A	A	G	G	G	G	C	C	C	C	C	C	T	T	G	G	T	T	G	G	C	C	C	C	T	T	G	G	A	A	C	C	T	T	A	A	C	C	C	C	G	G	T	T	G	G	G	G	C	C	C	C	C	C	G	G	A	A	G	G	A	A	A	A	A	A	T	T	G	G	A	A	A	A	T	T	C	C	C	C	T	T	A	A	G	G	T	T	A	A	T	T	A	A	T	T	T	T	G	G	T	T	C	C	T	T	T	T	C	C	A	A	G	G	C	C	G	G	A	A	G	G	A	A	T	T	C	C	T	T	G	G	G	A	C	C	A	A	C	C	C	C	G	G	C	C	G	G	T	T	A	A	A	A	C	C	A	A	G	G	T	T	C	C	T	T	T	T	T	T	A	A	G	G	A	A	G	G	C	C	T	T	A	A	C	C	C	C	G	G	T	T	C	C	C	C	G	G	G	G	T	T	T	T	A	A	A	A	T	T	G	G	G	G	T	T	T	T	C	C	C	C	C	C	C	C	C	C	T	T	T	T	G	G	C	C	T	T	C	C	T	T	A	A	T	T	C	C	NA	NA	G	G	G	G	G	G	G	G	G	G	C	C	G	G	C	C	T	T	T	T	A	A	C	C	C	C	A	A	C	C	T	T	G	G	T	T	C	C	C	C	T	T	T	T	T	T	T	T	C	C	G	G	A	A	C	C	A	A	T	T	C	C	C	C	G	G	A	A	G	G	T	T	C	C	G	G	G	G	C	C	T	T	G	G	A	A	C	C	A	A	C	C	C	C	A	A	G	G	T	T	G	G	G	G	T	T	A	A	C	C	C	C	A	A	A	A	T	T	T	T	C	C	T	T	C	C	T	T	T	T	C	C	G	G	C	C	G	G	G	G	C	C	A	A	G	G	C	C	T	T	A	A	T	T	G	G	T	T	T	T	G	G	C	C	T	T	C	C	G	G	G	G	A	A	G	G	C	C	C	C	C	C	G	G	G	G	G	G	T	T	C	C	C	C	A	A	NA	NA	A	A	T	T	G	G	C	C	G	G	T	T	G	G	C	C	T	T	G	G	C	C	T	T	C	C	C	C	G	G	G	G	G	G	NA	NA	A	A	C	C	C	C	T	T	T	T	A	A	G	G	G	G	A	A	A	A	G	G	T	T	C	C	C	C	C	C	C	C	A	A	C	C	G	G	C	C	G	G	G	G	C	C	C	C	A	A	A	A	A	A	T	T	A	A	T	T	A	A	C	C	G	G	A	A	G	G	T	T	C	C	G	G	T	T	C	C	A	A	C	C	A	A	G	G	A	A	C	C	G	G	G	G	G	G	C	C	G	G	G	G	C	T	A	A	C	C	C	C	G	G	G	G	C	C	T	T	C	C	C	C	A	A	A	A	A	A	C	C	T	T	A	A	A	A	C	C	A	A	C	C	G	G	T	T	C	C	C	C	G	G	C	C	G	G	G	G	A	A	A	A	G	G	T	T	G	A	G	A	G	G	A	A	T	T	G	G	G	G	T	T	T	T	A	A	C	C	T	T	T	T	C	C	G	G	A	A	T	T	C	C	G	G	G	G	T	T	C	C	A	A	A	A	C	C	G	G	G	G	G	G	C	C	A	A	G	G	C	C	G	G	C	C	G	G	G	G	G	G	A	A	G	G	C	C	G	G	A	A	A	A	A	A	C	C	A	A	T	T	C	C	T	T	G	G	G	G	A	A	G	G	T	T	A	A	T	T	T	T	G	G	A	A	T	T	G	G	A	A	A	A	C	C	A	A	T	T	A	A	G	G	T	T	C	C	C	C	C	C	A	A	G	G	C	C	G	G	C	C	C	C	G	G	C	C	A	A	T	T	C	C	A	A	G	G	A	A	T	T	G	G	C	C	G	G	C	C	T	T	G	G	C	C	A	A	G	G	T	T	G	G	C	C	C	C	C	C	C	C	C	C	A	A	C	C	C	C	T	T	T	T	G	G	A	A	A	A	A	A	A	A	NA	NA	A	A	T	T	T	T	G	G	G	G	C	C	C	C	C	C	G	G	A	A	G	G	T	T	T	T	A	A	C	C	C	C	C	C	A	A	G	G	C	C	G	G	G	G	C	C	G	G	T	T	A	A	G	G	G	G	C	C	A	A	G	G	G	G	A	A	G	G	G	G	T	T	C	C	C	C	T	T	G	G	G	G	A	A	A	A	T	T	C	C	G	G	G	G	A	A	T	T	A	A	C	C	T	T	G	G	T	T	T	T	G	G	G	G	C	C	T	T	C	C	G	G	T	T	A	A	G	G	G	G	A	A	G	G	C	C	A	A	C	C	G	G	G	G	T	T	C	C	A	A	A	A	C	C	G	G	A	A	T	T	C	C	A	A	A	A	A	A	T	T	G	G	T	T	C	C	G	G	A	A	C	C	T	T	A	A	G	G	G	G	C	C	C	C	G	G	C	C	C	C	G	G	A	A	C	C	G	G	T	T	A	A	C	C	C	C	C	C	C	C	A	A	T	T	T	T	C	C	T	T	A	A	A	A	T	T	A	A	T	T	G	G	C	C	G	G	T	T	A	A	G	G	C	C	T	T	C	C	A	A	T	T	C	C	NA	NA	C	C	G	G	T	T	A	A	C	C	A	A	G	G	A	A	G	G	A	A	A	A	T	T	A	A	C	C	C	C	A	A	A	A	G	G	C	C	T	T	C	C	T	T	A	A	G	G	C	C	T	T	G	G	C	C	C	C	C	C	T	T	G	G	G	G	C	C	G	G	G	G	A	A	C	C	G	G	C	C	G	G	C	C	A	A	NA	NA	G	G	C	C	C	C	G	G	A	A	A	A	C	C	G	G	G	G	A	A	G	G	T	T	C	C	A	A	C	C	A	A	G	G	C	C	G	G	T	T	A	A	G	G	C	C	C	C	G	G	G	G	G	G	NA	NA	A	A	C	C	C	C	T	T	T	T	C	C	G	G	C	C	G	G	NA	NA	C	C	A	A	T	T	A	A	G	G	C	C	T	T	T	T	G	G	G	G	C	C	A	A	G	G	T	T	C	C	A	A	C	C	G	G	G	G	C	C	T	T	C	C	G	G	G	G	C	C	A	A	G	G	C	C	T	T	C	C	G	G	A	A	G	G	C	C	C	C	A	A	G	G	C	C	A	A	G	G	C	C	G	G	G	G	T	T	C	C	C	C	G	G	A	A	A	A	G	G	C	C	T	T	T	T	G	G	C	C	G	G	G	G	T	T	G	G	T	T	T	T	A	A	G	G	NA	NA	T	T	G	G	A	A	G	G	C	C	G	G	G	G	T	T	C	C	C	C	C	C	C	C	G	G	T	T	G	G	T	T	C	C	G	A	T	T	G	G	C	C	A	A	T	T	T	T	A	A	G	G	G	G	G	G	G	G	G	G	T	T	T	T	C	C	A	A	G	G	A	A	G	G	C	C	G	G	G	G	C	C	A	A	A	A	G	G	G	G	C	C	T	T	C	C	T	T	C	C	A	A	T	T	G	G	A	A	A	A	T	T	A	A	T	T	G	G	G	G	C	C	A	A	A	A	G	G	C	C	C	C	A	A	A	A	G	G	C	C	C	C	C	C	G	G	C	C	G	G	A	A	T	T	G	G	A	A	A	A	G	G	T	T	G	G	T	T	G	G	G	G	C	C	C	C	T	T	G	G	C	C	T	T	C	C	A	A	G	G	C	C	C	C	C	C	T	T	T	T	T	T	C	C	A	A	A	A	T	T	C	C	C	C	T	T	A	A	A	A	T	T	C	C	A	A	T	T	G	G	C	C	G	G	A	A	A	A	G	G	T	T	A	A	C	C	T	T	A	A	G	G	G	G	A	A	C	C	T	T	T	T	A	A	C	C	G	G	C	C	C	C	C	C	G	G	G	G	G	G	G	G	C	C	C	C	A	A	C	C	C	C	A	A	G	G	A	A	A	A	T	T	A	A	G	G	C	C	G	G	C	C	C	C	A	A	C	C	T	T	T	T	G	G	A	A	C	C	G	G	C	C	A	A	C	C	A	A	T	T	C	C	C	C	A	A	G	G	T	T	C	C	G	G	G	G	G	G	G	G	C	C	A	A	C	C	T	T	C	C	G	G	T	T	C	C	T	T	C	C	A	A	A	A	T	T	T	T	T	T	T	T	A	A	G	G	C	C	C	C	C	C	C	C	A	A	C	C	G	G	A	A	G	G	G	G	C	C	C	C	A	A	G	G	T	T	G	G	T	T	A	A	G	G	G	G	C	C	C	C	C	C	G	G	G	G	T	T	T	T	C	C	G	G	G	G	C	C	C	C	T	T	G	G	C	C	G	G	A	A	C	C	G	G	T	T	C	C	T	T	C	C	C	C	T	T	T	T	A	A	G	G	A	A	A	A	A	A	T	T	G	G	C	C	G	G	A	A	G	G	G	G	G	G	A	A	T	T	C	C	G	G	C	C	G	G	C	C	C	C	G	G	G	G	C	C	T	T	C	C	G	G	G	G	C	C	G	G	C	C	G	G	C	C	C	C	C	C	G	G	G	G	C	C	A	A	C	C	G	G	C	C	C	C	G	G	G	G	T	G	A	A	A	A	G	G	G	G	G	G	G	G	T	T	T	T	C	C	T	T	C	C	C	C	C	C	G	G	C	C	C	C	C	C	C	C	G	G	C	C	G	G	T	T	C	C	A	A	T	T	A	A	T	T	C	C	C	C	A	A	G	G	G	G	G	G	C	C	G	G	G	G	G	G	C	C	G	G	G	G	A	A	T	T	A	A	G	G	G	G	A	A	C	C	G	G	A	A	G	G	T	T	A	A	G	G	T	T	G	G	T	T	A	A	C	C	G	G	G	G	A	A	C	C	C	C	C	C	G	G	C	C	G	G	T	T	G	G	C	C	G	G	G	G	A	A	C	C	A	A	C	C	C	C	G	G	A	A	G	G	A	A	C	C	G	G	C	C	C	C	G	G	C	C	C	C	C	C	C	C	G	G	C	C	T	T	G	G	G	G	C	C	C	C	G	G	C	C	G	G	C	C	G	G	C	C	C	C	A	A	T	T	G	G	G	G	A	A	G	G	T	T	C	C	G	G	G	G	T	T	C	C	T	T	T	T	A	A	A	A	A	A	T	T	G	G	C	C	A	A	C	C	C	C	T	T	T	T	T	T	C	C	G	G	G	G	C	C	A	A	T	T	C	C	A	A	G	G	T	T	C	C	NA	NA	A	A	A	A	C	C	C	C	A	A	A	A	C	C	T	T	G	G	G	G	C	C	C	C	G	G	C	C	G	G	A	A	A	A	C	C	G	G	A	A	C	C	C	C	G	G	C	C	T	T	G	G	G	G	A	A	NA	NA	T	T	A	A	C	C	A	A	A	A	C	C	A	A	C	C	A	A	T	T	G	G	T	T	NA	NA	A	A	G	G	C	C	C	C	T	T	G	G	A	T	G	G	G	G	G	G	C	C	G	G	G	G	NA	NA	G	G	G	G	G	G	C	C	C	C	C	C	A	A	C	C	T	T	A	A	G	G	A	A	A	A	C	C	G	G	C	C	G	G	C	C	T	T	G	G	C	C	C	C	A	A	A	A	C	C	A	A	C	C	T	T	C	C	T	T	A	A	C	C	G	G	NA	NA	G	G	C	C	G	G	G	G	T	T	A	A	G	G	A	A	C	C	C	C	C	C	G	G	A	A	C	C	A	A	G	G	C	C	T	T	C	C	C	C	T	T	G	G	A	A	G	G	C	C	G	G	C	C	T	T	G	G	G	G	A	A	C	C	C	C	T	T	T	T	A	A	C	C	NA	NA	T	T	T	T	T	T	T	T	T	T	T	T	C	T	G	G	T	T	T	T	G	G	T	T	C	C	G	G	G	G	G	G	C	C	C	C	T	T	C	C	A	A	T	T	G	G	C	C	G	G	T	T	C	C	C	C	G	G	A	A	T	T	G	G	C	C	G	G	C	C	T	T	T	T	T	T	C	T	G	G	C	C	T	T	A	A	A	A	G	G	G	G	G	G	C	C	G	G	G	G	G	G	T	T	A	A	G	G	T	T	G	G	C	C	G	G	A	A	C	C	G	G	G	G	C	C	G	A	G	G	G	G	C	C	C	C	G	G	T	T	C	C	T	T	G	G	T	T	T	T	T	T	A	A	C	C	A	A	C	C	T	T	G	G	A	A	A	A	A	A	T	T	C	C	C	C	C	C	C	C	G	G	T	T	T	T	A	A	A	A	G	G	C	C	C	C	T	C	G	G	C	C	A	A	G	G	C	C	G	G	G	G	G	G	T	T	C	C	C	C	G	G	C	C	T	T	A	A	T	T	A	A	A	A	G	G	G	G	G	G	C	C	T	T	A	A	A	A	G	G	C	C	G	G	G	G	G	G	T	T	A	A	A	A	C	C	A	A	T	T	C	C	A	A	C	C	T	T	T	T	C	C	G	G	G	G	T	T	C	C	G	G	G	G	C	C	A	A	T	T	G	G	G	G	T	T	A	A	T	T	G	G	T	T	A	A	G	G	G	G	T	T	T	T	A	A	A	A	C	C	G	G	C	C	A	A	T	T	C	C	C	C	A	A	C	C	T	T	C	C	C	C	G	G	C	C	G	G	G	G	C	C	G	G	G	G	C	C	C	C	A	A	C	C	G	G	G	G	A	A	G	G	T	T	G	G	G	G	T	T	A	A	G	G	G	G	G	G	C	C	C	C	C	C	A	A	T	T	T	T	T	T	T	T	C	C	G	G	T	T	A	A	C	C	T	T	T	T	G	G	T	T	C	C	G	G	A	A	T	T	C	C	C	C	A	A	T	T	T	T	T	T	G	G	T	T	C	C	C	C	C	C	C	C	T	T	G	G	T	T	T	T	G	G	G	G	A	A	C	C	C	C	G	G	T	T	C	C	C	C	G	G	G	G	T	T	A	A	C	C	G	G	A	A	A	A	C	C	T	T	C	C	C	C	G	G	C	C	C	C	T	T	G	G	C	C	G	G	A	A	G	G	A	A	T	T	C	C	C	C	G	G	A	A	C	C	G	G	G	G	G	G	A	A	A	A	T	T	C	C	C	C	T	T	G	G	A	A	C	C	A	A	G	G	G	G	C	C	G	G	A	A	C	C	T	T	G	G	G	G	G	G	C	C	G	G	A	A	A	A	C	C	T	T	G	G	C	C	C	C	A	A	G	G	C	C	A	A	G	G	C	C	G	G	G	G	T	T	A	A	C	C	C	C	A	A	A	A	G	G	C	C	T	T	C	C	C	C	A	A	A	A	T	T	A	A	A	A	G	G	T	T	A	A	C	C	G	G	C	C	A	A	A	A	G	G	C	C	C	C	A	A	C	C	G	G	A	A	T	T	A	A	T	T	G	G	T	T	T	T	G	G	A	A	C	C	A	A	C	C	G	G	T	T	G	G	A	A	G	G	C	C	C	C	C	C	C	C	C	C	C	C	G	G	A	A	G	G	G	G	G	G	NA	NA	C	C	G	G	A	A	T	T	T	T	C	C	G	G	C	C	T	T	C	C	A	A	C	C	T	T	A	A	C	C	A	A	T	T	T	T	G	G	G	G	T	T	A	A	G	G	A	A	A	A	T	T	NA	NA	C	C	T	T	G	G	G	G	T	T	T	T	T	T	G	G	C	C	A	A	G	G	C	C	A	A	G	G	A	A	C	C	G	G	G	G	C	C	T	T	C	C	A	A	T	T	T	T	G	G	G	G	C	C	G	G	G	G	A	A	G	G	G	G	G	G	G	G	T	T	C	C	A	A	T	T	T	T	T	T	C	C	A	A	G	G	T	T	G	G	T	T	C	C	A	A	T	T	C	C	G	G	C	C	T	T	C	C	A	A	G	G	A	A	G	G	A	A	T	T	G	G	G	G	C	C	G	G	G	G	C	C	T	T	G	G	G	G	T	T	G	G	C	C	G	G	C	C	T	T	C	C	G	G	C	C	G	G	C	C	T	T	C	C	T	T	G	G	G	G	C	C	G	G	G	G	C	C	T	T	G	G	G	G	T	T	G	G	A	A	NA	NA	G	G	G	G	G	G	A	A	A	A	T	T	T	T	T	T	A	A	T	T	C	C	T	T	C	C	C	C	C	C	G	C	T	T	C	C	C	C	A	A	A	A	A	A	G	G	C	C	G	G	T	T	A	A	C	C	A	A	T	T	G	G	A	A	C	C	A	A	A	A	C	C	G	G	C	C	C	C	G	G	T	T	A	A	C	C	C	C	A	A	A	A	G	G	T	T	G	G	T	T	C	C	C	C	C	C	C	C	A	A	C	C	T	T	A	A	A	A	C	C	A	A	C	C	C	C	G	G	T	T	T	T	C	C	G	G	C	C	A	A	G	G	G	G	G	G	G	G	C	C	C	C	C	C	G	G	C	C	T	T	A	A	C	C	A	A	C	C	C	C	T	T	G	G	A	A	G	G	C	C	A	A	A	A	G	G	C	C	T	T	A	A	A	A	A	A	C	C	G	G	G	G	G	G	C	C	T	T	C	C	T	T	A	A	T	T	C	C	A	A	C	C	NA	NA	G	G	T	T	A	A	A	A	C	C	C	C	G	G	C	C	C	C	C	C	C	C	C	C	A	A	G	G	A	A	G	G	C	C	T	T	G	G	G	G	A	A	A	A	A	A	C	C	G	G	A	A	T	T	T	T	C	C	C	C	T	T	G	G	A	A	C	C	A	A	C	C	G	G	C	C	G	G	T	T	C	C	T	T	C	C	A	A	T	T	A	A	T	T	T	T	T	T	C	C	G	G	G	G	A	A	C	C	G	G	T	T	C	C	C	C	G	G	C	C	T	T	C	C	G	G	G	G	C	C	T	T	G	G	C	C	A	A	G	G	T	T	T	T	G	G	G	G	G	G	C	C	G	G	G	G	A	A	C	C	T	T	C	C	G	G	G	G	C	C	A	A	C	C	A	A	C	C	T	T	A	A	C	C	C	C	A	A	T	T	T	T	T	T	C	C	A	A	G	G	C	C	G	G	A	A	A	A	G	G	T	T	A	A	A	A	T	T	A	A	T	T	G	G	G	G	C	C	T	T	C	C	A	A	G	G	T	T	C	C	G	G	G	G	T	T	T	T	A	A	G	G	T	T	G	G	C	C	A	A	A	A	A	A	C	C	T	T	C	C	C	C	G	G	A	A	A	A	G	G	A	A	A	A	A	A	G	G	C	T	T	T	C	C	A	A	T	T	C	C	A	A	A	A	G	G	G	G	G	G	G	G	G	G	A	A	T	T	A	A	C	C	A	A	A	A	C	C	A	A	A	A	G	G	C	C	T	T	G	G	A	A	A	A	G	G	T	T	T	T	C	C	C	C	G	G	C	C	G	G	A	A	A	A	A	A	T	T	A	A	G	G	C	C	G	G	T	T	C	C	C	C	C	C	C	C	G	G	G	G	G	G	C	C	C	C	T	T	T	T	G	G	T	T	G	G	C	C	T	T	G	G	C	C	G	G	A	A	C	C	C	C	T	T	G	G	G	G	T	T	T	T	C	C	T	T	G	G	G	G	T	T	A	A	G	G	T	T	A	A	C	C	C	C	A	A	A	A	T	T	C	C	G	G	G	G	G	G	T	T	C	C	A	A	C	C	T	T	A	A	G	G	A	A	A	A	T	T	T	T	G	G	C	C	A	A	A	A	C	C	C	C	T	T	G	G	G	G	G	G	NA	NA	T	T	C	C	C	C	C	C	C	C	G	G	A	A	G	G	A	A	T	T	G	G	G	G	A	A	T	T	A	A	G	G	T	T	C	C	C	C	G	G	G	G	C	C	G	G	C	C	C	C	A	A	G	G	T	T	A	A	A	A	A	A	G	G	A	A	T	T	A	A	A	A	C	C	A	A	G	G	C	C	A	A	A	A	A	A	G	G	G	G	A	A	T	T	C	C	G	G	G	G	C	C	C	C	C	C	T	T	A	A	G	G	C	C	A	A	A	A	T	T	A	A	A	A	G	G	G	G	T	T	C	C	A	A	A	A	C	C	A	A	C	C	C	C	T	T	A	A	A	A	C	C	G	G	A	A	A	A	T	T	C	C	G	G	T	T	T	T	A	A	T	T	G	G	A	A	A	A	C	C	A	A	G	G	T	T	A	A	G	G	A	A	G	G	C	C	G	G	T	T	T	T	C	C	T	T	G	G	G	G	C	C	G	G	C	C	C	C	T	T	NA	NA	C	C	G	G	A	A	C	C	T	T	G	G	G	G	T	T	C	C	T	T	T	T	C	C	T	T	G	G	G	G	A	A	T	T	G	G	C	C	T	T	G	G	A	A	C	C	A	A	C	C	C	C	A	A	C	C	G	G	A	A	C	C	A	A	C	C	T	T	G	G	T	T	A	G	A	A	C	C	T	T	T	T	G	G	T	T	G	G	T	T	T	T	G	G	A	A	A	A	G	G	A	A	G	G	G	G	G	G	G	G	G	G	C	C	C	C	C	C	G	G	T	T	C	C	G	G	G	G	A	A	A	A	C	C	C	C	T	T	C	C	G	G	C	C	G	G	G	G	T	T	C	C	G	G	A	A	T	T	A	A	A	A	T	T	T	T	C	C	G	G	G	G	T	T	T	T	T	T	C	C	C	C	A	A	G	G	A	A	NA	NA	T	T	C	C	T	T	T	T	A	A	C	C	C	C	A	A	G	G	G	G	G	G	A	A	A	A	C	C	A	A	A	A	C	C	G	G	A	A	T	T	C	C	A	A	T	T	T	T	A	A	C	C	T	T	T	T	G	G	G	G	A	A	G	G	A	A	C	C	G	G	T	T	G	G	G	G	A	A	G	G	G	G	C	C	A	A	C	C	A	A	C	C	C	T	T	T	C	C	C	T	C	C	A	A	C	C	C	C	T	T	G	G	C	C	T	T	C	C	C	C	G	G	C	C	G	G	G	G	T	T	C	C	T	T	T	T	A	A	T	T	A	A	C	C	A	A	C	C	T	T	G	G	A	A	A	A	C	C	G	G	C	C	C	C	C	C	G	G	A	A	G	A	C	C	G	G	A	A	A	A	C	C	C	C	G	G	T	T	A	A	G	G	G	G	C	C	A	A	G	G	A	A	G	G	C	C	G	G	G	G	A	A	T	T	A	A	G	G	C	C	A	A	A	A	A	A	C	C	G	G	A	A	A	A	C	C	G	G	T	T	C	C	T	T	A	A	C	C	C	C	G	G	G	G	T	T	G	G	T	T	G	G	C	C	G	G	C	C	T	T	A	A	C	C	T	T	A	A	T	T	T	T	T	T	C	C	A	A	C	C	T	T	G	G	A	A	C	C	A	A	C	C	G	G	T	T	A	A	C	C	C	C	G	G	G	G	C	C	G	G	G	G	T	T	T	T	T	T	T	T	G	G	T	T	G	G	T	T	C	C	G	G	T	T	C	C	G	G	G	G	G	G	G	G	T	T	C	C	T	T	A	A	C	C	A	A	G	G	T	T	G	G	G	G	A	A	A	A	G	G	T	T	C	C	T	T	C	C	C	C	G	G	C	C	G	G	G	G	C	C	T	T	C	C	C	C	T	T	C	C	G	G	T	T	G	G	T	T	G	G	A	A	C	C	A	A	G	G	G	G	C	C	G	G	C	C	T	T	C	C	C	C	A	A	G	G	T	T	T	T	A	A	A	A	G	G	A	A	C	C	G	G	G	G	T	T	G	G	A	A	T	T	A	A	A	A	C	C	A	A	C	C	C	C	A	A	C	C	G	G	A	A	G	G	A	A	A	A	A	A	G	A	G	G	A	A	G	G	A	A	A	A	G	G	T	T	T	T	G	G	A	A	G	G	C	C	A	A	A	A	C	C	A	A	T	T	A	A	A	A	C	C	A	A	A	A	C	C	A	A	T	T	C	C	T	T	A	A	G	G	G	G	G	G	C	C	G	G	A	A	C	C	G	G	T	T	A	A	T	T	T	T	T	T	G	G	G	G	T	T	A	A	G	G	T	T	A	A	T	T	A	A	G	G	A	A	T	T	G	G	T	T	G	G	T	T	G	G	C	C	G	G	A	A	G	G	T	T	T	T	T	T	T	T	T	T	A	A	C	C	G	G	C	C	T	T	C	C	A	A	A	A	A	A	T	T	T	T	C	C	A	A	A	A	A	A	A	A	G	G	T	T	A	A	C	C	G	G	T	T	C	C	G	G	G	G	T	T	G	G	C	C	G	G	C	C	C	C	A	A	C	C	C	C	A	A	C	C	A	A	A	A	G	G	G	G	C	C	G	G	C	C	C	C	C	C	G	G	G	G	C	C	G	G	T	T	C	C	C	C	C	C	A	A	G	G	C	C	A	A	C	C	G	G	G	G	C	C	T	T	C	C	G	G	C	C	G	G	G	G	T	T	C	C	T	T	G	G	G	G	T	T	C	C	G	G	C	C	C	C	C	C	C	C	G	G	T	T	C	C	A	A	G	G	A	A	G	G	C	C	T	T	G	G	A	A	G	G	G	G	C	C	C	C	T	T	G	G	C	C	C	C	C	C	T	T	G	G	A	A	A	A	T	T	C	C	C	C	C	C	G	G	C	C	T	T	C	C	A	A	G	G	A	A	G	G	G	G	G	G	G	G	A	A	T	T	C	C	C	C	G	G	C	C	A	A	A	A	A	A	C	C	C	C	C	C	C	C	C	C	A	A	G	G	A	A	A	A	A	A	G	G	G	G	G	G	G	G	T	T	A	A	C	C	C	C	A	A	T	T	T	T	C	C	G	G	C	C	A	A	G	G	A	A	C	C	C	C	C	C	C	C	A	A	A	A	T	T	C	C	T	T	T	T	A	A	T	T	A	A	C	C	T	T	G	G	A	A	A	A	C	C	A	A	T	T	T	T	G	G	G	G	G	G	C	C	T	T	T	T	G	G	C	C	A	A	G	G	A	A	G	G	C	C	T	T	A	A	C	C	T	T	A	A	G	G	T	T	C	C	C	C	T	T	T	T	C	C	C	C	T	T	NA	NA	T	T	G	G	G	G	T	T	C	C	A	A	G	G	T	T	C	C	C	C	G	G	A	A	A	A	C	C	C	C	G	G	G	G	T	T	G	G	C	C	A	A	C	C	T	T	A	A	G	G	A	A	A	A	G	G	G	G	A	A	A	A	G	G	G	G	T	T	G	G	T	T	C	C	T	T	T	T	T	T	A	A	T	T	T	T	T	T	C	C	A	A	T	T	T	T	T	T	T	T	T	T	G	G	C	C	C	C	G	G	C	C	T	T	T	T	C	C	T	T	C	C	T	T	T	T	C	C	A	A	G	G	A	A	A	A	A	A	T	T	C	C	A	A	C	C	G	G	G	G	NA	NA	G	G	A	A	C	C	T	T	A	A	C	C	A	A	T	T	T	T	T	T	C	C	A	A	C	C	G	G	T	T	T	T	A	A	A	A	T	T	A	A	G	G	C	C	A	A	G	G	T	C	A	A	T	T	C	C	G	G	T	T	C	C	G	G	G	G	C	C	A	A	G	G	G	G	C	C	T	T	G	G	T	T	T	T	G	G	T	T	C	C	T	T	G	G	A	A	C	C	C	C	T	T	G	G	G	G	C	C	G	G	G	G	G	G	C	C	T	T	G	G	A	A	T	T	A	A	C	C	A	A	C	C	T	T	T	T	A	A	A	A	C	C	C	C	C	C	A	A	T	T	A	A	T	T	T	T	T	T	G	G	A	A	A	A	G	G	T	T	C	C	C	C	C	C	C	C	G	G	G	G	G	G	A	A	A	A	G	G	C	C	G	G	G	G	C	C	C	C	C	C	G	G	A	A	G	G	C	C	C	C	C	C	G	G	A	A	A	A	A	A	T	T	T	T	A	A	A	A	A	A	C	C	G	G	C	C	C	C	A	A	G	G	G	G	C	C	A	A	A	A	G	G	C	C	C	C	T	T	T	T	T	T	A	A	T	T	T	T	G	G	G	G	A	A	C	C	G	G	C	C	G	G	C	C	C	C	G	G	C	C	A	A	C	C	T	T	A	A	C	C	G	G	T	T	G	G	T	T	G	G	C	C	A	A	G	G	G	G	G	G	T	T	G	G	C	C	A	A	T	T	A	A	T	T	G	G	C	C	T	T	T	T	C	C	G	G	G	G	T	T	C	C	A	A	C	C	C	C	G	G	G	G	T	T	A	A	G	G	A	A	A	A	T	T	T	T	NA	NA	C	C	C	C	C	C	C	C	G	G	A	A	C	C	T	T	A	A	T	T	G	G	T	T	G	G	C	C	G	G	G	G	C	C	C	C	G	G	C	C	C	C	G	G	G	G	A	A	C	C	A	A	G	G	T	T	C	C	C	C	G	G	C	C	G	G	C	C	A	A	A	A	A	A	G	G	C	C	A	A	A	A	C	C	A	A	G	G	G	G	G	G	T	T	C	C	C	C	G	G
CC	OR167f171	NA	NA	1	NA	A	A	G	G	A	A	A	A	T	T	T	T	C	C	G	G	T	T	C	C	G	G	T	T	G	G	C	C	T	T	A	A	C	C	A	A	A	A	G	G	C	C	G	G	C	C	G	G	G	G	T	T	C	C	A	A	T	T	A	A	G	G	A	A	C	C	C	C	G	G	T	T	A	A	T	T	A	A	C	C	C	C	G	G	T	T	A	A	G	G	G	G	C	C	C	C	A	A	A	A	A	A	C	C	T	T	A	A	C	C	G	G	G	G	A	A	A	A	A	A	C	C	C	C	C	C	A	A	G	G	G	G	T	T	G	G	G	G	T	T	C	C	G	G	T	T	C	C	G	G	T	T	C	C	C	C	C	C	A	A	C	C	C	C	C	C	T	T	T	T	T	T	T	T	G	G	G	G	A	A	G	G	G	G	A	A	A	A	C	C	A	A	C	C	T	T	A	A	A	A	T	T	T	T	A	A	T	T	T	T	G	G	A	A	G	G	C	C	C	C	T	T	C	C	G	G	G	G	G	G	G	G	G	G	T	T	T	T	C	G	G	G	G	G	A	A	A	A	C	C	C	C	G	G	G	G	T	T	T	T	A	A	A	A	T	T	T	T	T	T	C	C	C	C	G	G	T	T	G	G	T	T	G	G	A	A	A	A	C	C	T	T	C	C	C	C	T	T	G	G	C	C	G	G	A	A	G	G	G	G	G	G	T	T	A	A	T	T	A	A	A	A	C	C	G	G	G	G	T	T	T	T	T	T	A	A	G	G	G	G	T	T	C	C	C	C	A	A	A	A	A	A	C	C	C	C	A	A	T	T	C	C	A	A	A	A	C	C	G	G	T	T	T	T	C	C	G	G	C	C	T	T	G	G	T	T	C	C	G	G	T	T	C	C	C	C	T	T	T	T	C	C	C	C	T	T	G	G	G	G	C	C	A	A	C	C	T	T	A	A	C	C	G	G	T	T	T	T	C	C	G	G	T	T	A	A	G	G	T	T	T	T	G	G	C	C	C	C	C	C	G	G	G	G	T	T	T	T	C	C	C	C	T	T	G	G	C	C	G	G	C	C	A	A	T	T	G	G	A	A	A	A	G	G	A	A	A	A	A	A	T	T	T	T	A	A	T	T	T	T	A	A	G	G	T	T	G	G	G	G	G	G	G	G	A	A	A	A	T	T	G	G	T	C	C	C	A	A	C	C	G	G	C	C	C	C	C	C	T	C	C	C	A	A	A	A	G	G	T	T	T	T	G	G	C	C	T	T	T	T	T	T	C	C	A	A	A	A	A	A	T	T	C	C	A	A	C	C	G	G	C	C	G	G	A	A	T	T	G	G	C	C	A	A	A	A	T	T	A	A	T	T	C	C	A	A	G	G	C	C	G	G	G	G	A	A	C	C	T	T	G	G	A	A	C	C	A	A	G	G	C	C	T	T	G	G	G	G	G	G	G	G	G	G	T	T	A	A	NA	NA	C	C	A	A	A	A	A	A	C	C	C	C	C	C	T	T	G	G	C	C	C	C	G	G	C	C	G	G	C	C	G	G	T	T	A	A	T	T	A	A	T	T	C	C	G	G	T	T	A	A	A	A	G	G	C	C	T	T	A	A	A	A	T	T	C	C	C	C	A	A	C	C	T	T	A	A	A	A	G	G	G	G	A	A	T	T	C	C	A	A	T	T	G	G	G	G	C	C	T	T	T	T	T	T	G	G	G	G	C	C	G	G	C	C	G	G	C	C	A	A	T	T	T	T	T	T	T	T	G	G	C	C	G	G	C	C	C	C	T	T	A	A	G	G	T	T	C	C	A	A	C	C	G	G	A	A	T	T	C	C	C	C	A	A	C	C	T	T	C	C	C	C	A	A	G	G	G	G	T	T	C	C	A	A	G	G	T	T	T	T	C	C	C	C	G	G	A	A	C	C	C	C	G	G	G	G	C	C	T	T	C	C	A	A	C	C	T	T	A	A	G	G	G	G	A	A	G	G	C	C	C	C	C	C	A	A	C	C	A	A	A	A	G	G	T	T	A	A	G	G	G	G	C	C	A	A	T	T	G	G	A	A	C	C	T	T	A	A	G	G	G	G	T	T	C	C	G	G	C	C	T	T	A	A	T	T	G	G	G	G	C	C	T	T	G	G	C	C	C	C	G	G	G	G	C	C	G	G	A	A	A	A	C	C	C	C	G	G	T	T	T	T	C	C	G	G	C	C	C	C	G	G	T	T	A	A	T	T	G	G	C	C	C	C	A	A	C	C	A	A	C	C	A	A	G	G	G	G	T	T	G	G	C	C	C	C	C	C	T	T	C	C	A	A	T	T	T	T	C	C	A	A	A	A	A	A	G	G	G	G	T	T	C	C	T	T	G	G	T	T	C	C	C	C	A	A	G	G	C	T	T	T	G	G	G	G	T	T	G	G	C	C	C	C	G	G	G	G	A	A	G	G	A	A	C	C	G	G	T	T	C	C	G	G	C	C	T	T	C	C	C	C	A	A	C	C	G	G	G	G	C	C	T	T	A	A	C	C	G	G	C	C	C	C	C	C	A	A	T	T	A	A	C	C	C	C	C	C	A	A	A	A	T	T	G	G	T	T	A	A	G	G	T	T	C	C	G	G	C	C	T	T	A	A	A	A	C	C	G	G	G	G	A	A	C	C	C	C	C	C	A	A	T	T	C	C	A	A	C	C	T	T	T	T	C	C	G	G	A	A	C	C	A	A	A	A	G	G	A	A	C	C	C	C	A	A	G	G	G	G	G	G	C	C	A	A	A	A	C	C	T	T	A	A	G	G	G	G	T	T	G	G	G	G	G	G	A	A	G	G	A	A	G	G	C	C	A	A	T	T	G	G	C	C	G	G	C	C	A	A	G	G	T	T	C	C	A	A	T	T	G	G	G	G	T	T	G	G	T	T	A	A	C	C	T	T	G	G	C	C	C	C	G	G	C	C	C	C	G	G	G	G	C	C	G	G	C	C	G	G	C	C	A	A	C	C	A	A	C	C	C	C	C	C	T	T	T	T	C	C	G	G	C	C	T	T	C	C	C	C	T	T	G	G	C	C	T	T	T	T	G	G	T	T	G	G	G	G	G	G	G	G	G	G	C	C	C	C	A	A	C	C	A	A	A	A	A	A	C	C	T	T	A	A	C	C	T	T	T	T	A	A	C	C	C	C	T	T	A	A	T	T	C	C	C	C	G	G	C	C	C	C	A	A	C	C	G	G	G	G	T	T	T	T	C	C	C	C	G	G	G	G	C	C	T	T	A	A	G	G	G	G	A	A	G	G	G	G	C	C	A	A	T	T	C	C	T	T	A	A	C	C	G	G	G	G	T	T	G	G	T	T	C	C	A	A	T	T	C	C	G	G	A	A	T	T	T	T	A	A	C	C	C	C	G	G	C	C	A	A	A	A	G	G	T	T	G	G	T	T	A	A	A	A	C	C	C	C	C	C	A	A	A	A	T	T	A	A	G	G	A	A	A	A	A	A	C	C	G	G	G	G	G	G	C	C	A	A	C	C	G	G	C	C	C	C	A	A	G	G	G	G	G	G	G	G	T	T	T	T	T	T	T	T	C	C	A	A	T	T	C	C	C	C	C	C	G	G	C	C	T	T	G	G	C	C	T	T	T	T	G	G	A	A	A	A	A	A	A	A	C	C	A	A	G	G	G	G	G	G	A	A	C	C	T	T	G	G	C	C	G	G	C	C	T	T	G	G	G	G	T	T	T	T	G	G	A	A	C	C	G	G	A	A	C	C	C	C	G	G	C	C	C	C	G	G	C	C	C	C	A	A	C	C	T	T	A	A	G	G	C	C	C	C	A	A	G	G	C	C	T	T	A	A	C	C	C	C	G	G	A	A	A	A	A	A	A	A	A	A	T	T	T	T	A	A	A	A	A	A	A	A	G	G	T	T	C	C	G	G	C	C	C	C	T	T	T	T	C	C	A	A	C	C	C	C	C	C	G	G	T	T	G	G	G	G	T	T	A	A	C	C	C	C	A	A	G	G	T	T	T	T	A	A	G	G	A	A	G	G	C	C	C	C	C	C	C	C	T	T	G	G	C	C	A	A	T	T	C	C	C	C	C	C	G	G	C	C	A	A	C	C	C	C	A	A	G	G	G	G	T	T	G	G	A	A	A	A	T	T	A	A	T	T	T	T	T	T	A	A	C	C	C	C	C	C	T	T	A	A	C	C	C	C	A	A	C	C	T	T	C	C	C	C	C	C	G	G	C	C	C	C	A	A	C	C	C	C	A	A	T	T	A	A	T	T	T	T	T	T	G	G	A	A	T	T	G	G	C	C	T	T	T	T	T	T	G	G	C	C	T	T	C	C	G	G	A	A	T	T	A	A	C	C	C	C	T	T	C	C	G	G	G	G	A	A	A	A	G	G	T	T	A	A	NA	NA	C	C	T	T	A	A	G	G	G	G	G	G	T	T	G	G	C	C	G	G	T	T	T	T	C	C	T	T	A	A	C	C	C	C	T	T	G	G	G	G	T	T	G	G	C	C	A	A	G	G	G	G	C	C	C	C	C	C	A	A	A	A	A	A	A	A	A	A	A	A	C	C	T	T	A	A	T	T	G	G	A	A	C	C	C	C	C	C	T	T	G	G	A	A	C	C	G	G	T	T	G	G	G	G	G	G	G	G	C	C	G	G	C	C	T	T	G	G	A	A	A	A	A	A	C	C	C	C	C	C	T	T	T	T	C	C	A	A	A	A	C	C	A	A	G	G	C	C	A	A	G	G	T	T	T	T	G	G	C	C	A	A	C	C	G	G	G	G	C	C	A	A	G	G	G	G	C	C	G	G	T	T	C	C	C	C	T	T	T	T	G	G	G	G	T	T	G	G	A	A	T	T	C	C	C	C	A	A	T	T	G	G	C	C	T	T	G	G	A	A	C	C	A	A	A	A	C	C	G	G	T	T	C	C	C	C	C	C	C	C	C	C	G	G	A	A	C	C	G	G	T	T	T	T	G	G	T	T	A	A	G	G	C	C	C	C	T	T	G	G	G	G	A	A	T	T	A	A	A	A	C	C	G	G	C	C	C	C	C	C	T	T	A	A	T	T	C	C	C	C	G	G	C	C	C	C	A	A	C	C	C	C	A	A	A	A	G	G	T	T	G	G	G	G	C	C	C	C	A	A	G	G	G	G	C	C	G	G	C	C	G	G	A	A	G	G	T	T	T	T	T	T	G	G	C	C	A	A	G	G	A	A	T	T	G	G	G	G	T	T	C	C	G	G	T	T	C	C	T	T	A	A	G	G	A	A	C	C	G	G	G	G	A	A	G	G	T	T	G	G	A	A	C	C	G	G	T	T	G	G	G	G	G	G	G	G	C	C	C	C	T	T	G	G	T	T	G	G	C	C	T	T	C	C	G	G	G	G	T	T	G	G	C	C	T	T	C	C	C	C	T	T	G	G	C	C	T	T	A	A	T	T	C	C	G	G	G	G	G	G	G	G	T	T	T	T	T	T	G	G	C	C	T	T	C	C	T	T	G	G	T	T	G	G	G	G	C	C	G	G	G	G	G	G	G	G	C	C	T	T	C	C	C	C	T	T	G	G	C	C	C	C	C	T	G	G	T	C	A	C	T	T	T	T	T	A	C	C	C	T	G	G	NA	NA	T	T	C	C	A	A	C	C	C	T	C	A	A	G	G	G	A	G	A	G	A	C	C	T	C	T	G	A	C	C	C	T	A	A	C	C	C	C	A	A	A	A	G	G	C	T	A	G	C	T	A	A	T	T	T	T	G	G	A	A	A	A	C	C	T	T	T	T	C	C	C	C	G	G	C	C	A	A	T	T	G	G	G	G	C	C	C	C	C	C	C	C	A	C	G	A	A	A	C	A	C	T	C	C	T	C	G	G	G	T	G	G	C	G	G	G	C	T	A	A	C	C	C	T	G	A	T	T	G	A	C	C	A	G	T	T	A	G	C	C	G	G	A	A	C	T	A	A	T	A	T	T	G	G	T	C	C	C	G	G	T	C	C	T	A	G	T	T	C	C	T	T	T	C	A	C	C	C	T	T	C	A	G	G	T	T	G	A	T	T	A	A	T	T	A	A	C	C	C	C	T	T	T	T	T	G	T	T	G	G	C	C	C	C	G	A	G	C	C	C	C	C	T	T	T	T	C	C	G	A	G	G	A	A	C	T	G	A	A	G	G	G	G	A	A	A	T	C	T	T	T	T	G	A	T	C	C	C	NA	NA	C	C	T	T	T	A	T	C	A	C	C	C	G	G	A	T	A	A	C	C	A	G	NA	NA	G	A	C	C	G	T	G	A	T	T	G	G	T	G	A	G	G	A	A	G	A	G	C	C	T	T	A	A	C	T	A	T	T	G	T	G	A	A	C	C	C	C	G	G	C	T	A	A	A	G	G	A	T	A	T	C	G	G	C	T	C	A	T	C	G	A	NA	NA	A	C	T	C	G	T	T	A	G	G	NA	NA	G	G	C	T	C	T	G	G	T	C	C	T	C	G	T	C	G	G	G	A	C	C	A	C	G	A	G	G	G	A	G	A	A	C	C	G	NA	NA	A	A	T	C	A	G	G	A	G	A	A	T	T	G	T	T	G	G	G	G	A	G	G	A	C	A	G	G	T	A	T	C	A	A	C	C	G	G	C	T	C	C	G	G	G	G	G	G	G	T	G	A	G	T	T	A	C	T	C	C	T	C	C	T	G	A	A	C	G	A	G	T	T	T	C	C	T	T	C	A	C	C	T	C	A	A	NA	NA	C	C	G	G	G	G	T	C	T	T	T	A	C	G	C	A	T	T	C	C	G	A	A	G	G	G	G	G	C	C	A	C	T	C	C	T	G	G	C	C	C	T	G	G	C	C	T	C	G	T	G	G	G	A	T	T	T	T	C	C	NA	NA	T	T	G	G	A	G	G	T	C	C	C	C	C	A	C	C	G	G	A	A	G	G	C	T	T	T	C	C	T	T	G	T	C	A	G	A	A	G	G	A	G	G	T	G	T	C	T	G	G	G	A	G	C	C	A	C	C	G	C	C	C	C	A	G	G	G	C	T	G	A	A	A	T	T	A	A	G	G	G	A	A	A	T	T	A	T	T	T	T	T	G	A	T	C	G	A	NA	NA	NA	NA	C	T	T	T	C	T	C	T	A	A	G	G	C	C	G	G	G	G	A	G	T	C	T	T	G	C	T	T	G	A	A	A	C	C	G	A	C	A	A	A	G	G	C	T	A	A	A	T	T	T	G	G	T	T	T	T	G	A	G	G	G	T	A	T	C	T	A	C	T	T	A	A	G	G	T	T	C	C	A	G	A	G	T	C	A	G	A	G	A	G	C	C	A	G	C	T	G	G	T	C	C	C	C	C	A	G	C	C	G	A	G	G	NA	NA	C	T	A	A	C	C	T	T	C	T	G	A	G	G	G	T	A	A	C	C	G	T	T	C	G	A	A	C	T	C	A	C	C	C	A	G	T	C	G	G	NA	NA	T	C	G	T	G	G	C	T	A	T	A	A	A	G	G	T	T	G	C	C	T	G	A	A	T	T	T	G	G	G	G	G	A	G	C	C	T	T	C	T	C	C	G	A	G	T	G	G	G	T	C	A	T	T	C	C	G	T	T	T	C	C	T	G	T	T	A	G	G	A	T	C	T	A	G	G	C	T	G	T	C	T	T	A	A	G	T	C	A	A	C	C	C	C	C	C	T	C	T	C	C	C	A	G	C	C	T	T	T	C	C	C	A	G	NA	NA	T	T	G	G	G	T	A	G	G	T	A	C	T	C	G	A	C	C	A	C	G	G	C	C	C	C	C	C	C	C	G	G	C	T	C	C	G	G	C	C	C	C	A	G	C	C	C	T	G	G	C	C	A	T	A	G	G	A	G	A	T	C	C	G	G	A	G	A	A	A	C	G	C	A	G	G	A	G	T	C	T	C	C	C	T	C	NA	NA	C	T	A	G	T	T	G	G	C	T	NA	NA	A	A	G	T	G	C	A	A	NA	NA	G	A	C	C	T	T	T	C	T	T	T	T	G	G	G	T	A	A	A	G	C	T	C	C	G	A	NA	NA	C	C	C	A	G	A	C	C	T	G	T	C	G	C	A	C	G	G	T	T	C	C	T	T	G	G	G	A	C	A	G	G	G	G	G	G	G	A	G	A	C	A	NA	NA	G	C	C	A	C	C	T	T	G	A	T	T	G	G	A	C	G	G	A	G	G	A	G	A	A	T	G	G	A	A	G	G	G	A	NA	NA	C	G	C	C	A	A	G	G	T	T	A	G	T	C	T	T	T	T	C	T	G	G	C	T	A	A	A	C	C	T	G	A	NA	NA	T	A	G	C	T	C	G	A	T	T	G	C	T	C	T	T	C	C	C	T	C	G	C	T	G	G	G	G	C	C	G	T	C	T	NA	NA	C	C	G	C	A	G	G	G	C	T	G	G	NA	NA	G	G	C	C	T	A	G	G	G	A	G	A	C	C	T	G	C	C	G	A	T	C	G	T	C	C	C	C	A	A	C	T	C	C	C	T	C	C	A	T	C	C	C	A	C	T	C	A	G	A	G	G	G	G	G	T	T	T	NA	NA	C	C	C	T	C	T	G	C	NA	NA	C	C	G	G	A	A	A	G	NA	NA	A	T	C	C	G	A	T	T	C	C	A	A	T	A	G	G	G	G	C	C	G	G	T	C	G	A	A	A	T	C	G	G	C	C	C	A	T	G	C	T	C	G	A	C	T	C	C	T	G	A	A	G	C	T	G	G	A	C	G	A	T	T	G	G	A	G	C	C	C	T	A	A	A	A	T	T	T	T	A	A	G	T	C	C	A	A	T	A	T	C	C	C	G	A	T	C	A	G	A	T	A	C	T	T	C	C	G	G	C	C	C	A	A	C	C	T	G	G	T	T	G	A	C	T	A	G	G	G	G	G	G	C	G	A	G	T	A	A	G	T	T	T	T	T	G	T	C	C	C	C	G	A	C	C	T	T	G	G	A	A	C	C	G	G	A	A	T	T	G	G	G	G	G	G	C	C	C	C	T	T	C	C	A	A	C	C	A	A	C	C	C	C	A	A	A	A	C	C	G	G	A	A	C	C	A	A	A	A	G	G	A	A	C	C	G	G	A	A	T	T	G	G	G	G	C	C	G	G	T	T	NA	NA	T	T	C	C	G	G	G	G	A	A	G	G	C	C	C	C	C	C	C	C	A	A	T	T	A	A	T	T	A	A	T	T	C	C	C	C	T	T	A	A	G	G	C	C	A	A	A	A	C	C	C	C	G	G	T	T	A	A	A	A	C	C	T	T	A	A	G	G	T	T	T	T	G	G	A	A	A	A	A	A	T	T	T	T	C	C	C	C	A	A	G	G	C	C	C	C	G	G	T	T	G	G	C	C	A	A	G	G	A	A	G	G	A	A	T	T	A	A	C	C	G	G	T	T	G	G	G	G	A	A	C	C	A	A	C	C	A	A	A	A	A	A	A	A	C	C	C	C	A	A	G	G	G	G	A	A	C	C	C	C	G	G	C	C	G	G	T	T	A	A	G	G	A	A	G	G	T	T	C	C	C	C	T	T	A	A	G	G	G	G	G	G	C	C	A	A	T	T	G	G	C	C	G	G	G	G	T	T	G	G	C	C	C	C	A	A	A	A	A	A	G	G	C	C	G	G	G	G	A	A	T	T	A	A	G	G	C	C	T	T	T	T	C	C	T	T	C	C	A	A	G	G	A	A	C	C	G	G	T	T	A	A	A	A	G	G	C	C	G	G	G	G	T	T	T	T	A	A	G	G	A	A	A	A	C	C	C	C	A	A	C	C	A	A	G	G	G	G	C	C	A	A	T	T	C	C	C	C	A	A	A	A	T	T	C	C	C	C	C	C	T	T	A	A	G	G	G	G	C	C	G	G	C	C	C	C	G	G	G	G	T	T	C	C	A	A	C	C	C	C	G	G	A	A	C	C	C	C	C	C	G	G	A	A	C	C	A	A	G	G	G	G	G	G	C	C	G	G	T	T	C	C	A	A	A	A	G	G	C	C	C	C	G	G	T	T	A	A	C	C	G	G	A	A	A	A	G	G	G	G	A	A	G	G	T	T	T	T	T	T	A	A	A	A	G	G	G	G	C	C	T	T	G	G	A	A	C	C	A	A	G	G	T	T	T	T	A	A	C	C	G	G	C	C	T	T	C	C	C	C	T	T	G	G	G	G	T	T	G	G	T	T	A	A	T	T	C	C	G	G	G	G	T	T	T	T	G	G	A	A	G	G	C	C	A	A	G	G	T	T	T	T	A	A	C	C	G	G	T	T	G	G	A	A	C	C	A	A	C	C	G	G	C	C	C	C	T	T	G	G	A	A	C	C	T	T	A	A	A	A	A	A	C	C	T	T	T	T	C	C	T	T	G	G	C	C	A	A	T	T	C	C	C	C	A	A	A	A	T	T	T	T	C	C	C	C	T	T	C	C	G	G	A	A	G	G	G	G	C	C	A	A	T	T	G	G	T	T	C	C	C	C	G	G	A	A	G	G	C	C	A	A	G	G	A	A	T	T	A	A	G	G	C	C	A	A	C	C	G	G	G	G	A	A	G	G	T	T	A	A	C	C	C	C	G	G	C	C	A	A	G	G	T	T	G	G	C	C	G	G	A	A	A	A	G	G	C	C	C	C	T	T	G	G	C	C	C	C	G	G	G	G	C	C	G	G	G	G	A	A	A	A	G	G	A	A	A	A	C	C	T	T	C	C	G	G	C	C	T	T	C	C	T	T	C	C	G	G	T	T	A	A	T	T	C	C	G	G	A	A	G	G	C	C	C	C	C	C	C	C	A	A	G	G	G	G	C	C	C	C	G	G	C	C	A	A	A	A	G	G	C	C	A	A	G	G	G	G	A	A	A	A	A	A	T	T	C	C	T	T	T	T	T	T	C	C	T	T	G	G	C	C	A	A	G	G	G	G	G	G	C	C	G	G	C	C	A	A	A	A	T	T	G	G	C	C	T	T	C	C	C	C	T	T	T	T	C	C	C	C	T	T	T	T	G	G	T	T	A	A	A	A	G	G	C	C	A	A	G	G	C	C	T	T	G	G	G	G	A	A	T	T	C	C	G	G	C	C	A	A	C	C	G	G	A	A	A	A	A	A	C	C	A	A	G	G	G	G	C	C	A	A	G	G	A	A	A	A	C	C	A	A	T	T	A	A	G	G	G	G	T	T	A	A	G	G	G	G	C	C	T	T	A	A	G	G	C	C	G	G	A	A	NA	NA	C	C	C	C	C	C	G	G	T	T	C	C	A	A	A	A	T	T	C	C	T	T	C	C	G	G	T	T	T	T	C	C	C	C	C	C	T	T	C	C	T	T	G	G	C	C	A	A	G	G	T	T	A	A	A	A	G	G	A	A	T	T	C	C	T	T	A	A	C	C	A	A	A	A	G	G	T	T	G	G	C	C	G	G	A	A	C	C	C	C	T	T	T	T	A	A	A	A	T	T	A	A	A	A	G	G	C	C	T	T	G	G	G	G	T	T	C	C	G	G	G	G	A	A	C	C	T	T	G	G	G	G	G	G	A	A	A	A	G	G	C	C	T	T	G	G	C	C	A	A	G	G	T	T	C	C	G	G	A	A	G	G	G	G	G	G	T	T	A	A	G	G	A	A	T	T	A	A	C	C	G	G	T	T	A	A	G	G	C	C	G	G	C	C	A	A	G	G	A	A	T	T	A	A	G	G	C	C	C	C	G	G	G	G	G	G	T	T	G	G	A	A	A	A	C	C	A	A	C	C	A	A	G	G	A	A	C	C	T	T	C	C	T	T	G	G	A	A	C	C	C	C	G	G	G	G	G	G	A	A	G	G	A	A	C	C	G	G	C	C	C	C	T	T	A	A	A	A	C	C	T	T	T	T	C	C	T	T	T	T	T	T	C	C	A	A	C	C	A	A	C	C	T	T	T	T	C	C	T	T	T	T	T	T	T	T	T	T	C	C	C	C	T	T	C	C	A	A	G	G	T	T	T	T	T	T	C	C	A	A	T	T	T	T	T	T	C	C	C	C	A	A	A	A	A	A	T	T	C	C	C	C	G	G	G	G	A	A	T	T	T	T	G	G	G	G	T	T	C	C	G	G	G	G	T	T	G	G	C	C	A	A	G	G	C	C	A	A	A	A	C	C	G	G	A	A	A	A	T	T	G	G	C	C	T	T	C	C	C	C	G	G	T	T	G	G	G	G	C	C	C	C	C	C	T	T	C	C	T	T	C	C	G	G	A	A	C	C	A	A	C	C	G	G	A	A	T	T	T	T	C	C	A	A	C	C	C	C	T	T	G	G	T	T	C	C	C	C	T	T	C	C	C	C	G	G	C	C	T	T	A	A	A	A	C	C	T	T	G	G	T	T	T	T	G	G	G	G	C	C	T	T	T	T	T	T	T	T	A	A	A	A	G	G	A	A	T	T	C	C	G	G	C	C	C	C	G	G	C	C	G	G	T	T	T	T	C	C	A	A	C	C	G	G	A	A	G	G	C	C	T	T	G	G	T	T	T	T	A	A	A	A	G	G	T	T	C	C	G	G	A	A	A	A	C	C	C	C	G	G	G	G	G	G	T	T	G	G	T	T	T	T	T	T	A	A	T	T	G	G	G	G	C	C	T	T	G	G	C	C	G	G	A	A	C	C	G	G	T	T	T	T	A	A	T	T	A	A	T	T	T	T	A	A	T	T	C	C	G	G	G	G	C	C	T	T	T	T	C	C	A	A	T	T	C	C	A	A	T	T	T	T	A	A	C	C	C	C	G	G	T	T	A	A	T	T	C	C	C	C	G	G	G	G	T	T	A	A	G	G	C	C	C	C	T	T	A	A	A	A	A	A	G	G	A	A	G	G	A	A	A	A	T	T	A	A	C	C	C	C	A	A	T	T	C	C	G	G	T	T	C	C	A	A	T	T	T	T	C	C	T	T	A	A	C	C	A	A	A	A	A	A	C	C	G	G	T	T	T	T	C	C	A	A	G	G	G	G	G	G	C	C	G	G	C	C	T	T	C	C	A	A	T	T	C	C	C	C	A	A	G	G	C	C	G	G	C	C	A	A	A	A	C	C	G	G	C	C	C	C	C	C	C	C	C	C	G	G	G	G	G	G	A	A	C	C	C	C	C	C	G	G	C	C	C	C	C	C	G	G	T	T	G	G	T	T	C	C	T	T	C	C	G	G	T	T	A	A	C	C	C	C	G	G	G	G	C	C	T	T	C	C	G	G	A	A	C	C	A	A	T	T	C	C	T	T	C	C	A	A	A	A	C	C	C	C	A	A	G	G	G	G	C	C	A	A	C	C	T	T	A	A	T	T	C	C	A	A	C	C	A	A	C	C	A	A	C	C	C	C	T	T	T	T	A	A	C	C	G	G	A	A	T	T	T	T	T	T	G	G	A	A	C	C	G	G	T	T	A	A	G	G	C	C	G	G	C	C	A	A	T	T	T	T	T	T	G	G	C	C	A	A	C	C	G	G	A	A	A	A	C	C	T	T	A	A	A	A	A	A	A	A	C	C	G	G	G	G	G	G	T	T	C	C	C	C	T	T	G	G	G	G	G	G	A	A	C	C	A	A	A	A	G	G	A	A	A	A	A	A	A	A	T	T	C	C	G	G	A	A	C	C	G	G	C	C	G	G	G	G	G	G	G	G	T	T	A	A	C	C	G	G	C	C	A	A	G	G	G	G	NA	NA	C	C	A	A	A	A	A	A	C	C	A	A	T	T	G	G	G	G	G	G	T	T	G	G	C	C	C	C	A	A	C	C	T	T	G	G	A	A	C	C	A	A	G	G	T	T	A	A	T	T	C	C	G	G	G	G	C	C	C	C	A	A	G	G	C	C	T	T	A	A	A	A	A	A	G	G	A	A	C	C	T	T	G	G	G	G	A	A	C	C	T	T	A	A	C	C	C	C	T	T	A	A	A	A	C	C	G	G	T	T	G	G	A	A	A	A	C	C	G	G	C	C	C	C	T	T	G	G	G	G	T	T	C	C	G	G	T	T	G	G	C	C	G	G	G	G	T	T	C	C	T	T	A	A	G	G	T	T	A	A	T	T	A	A	C	C	C	C	C	C	T	T	C	C	A	A	C	C	A	A	T	T	T	T	C	C	G	G	C	C	G	G	T	T	A	A	A	A	T	T	A	A	C	C	C	C	T	T	A	A	A	A	C	C	C	C	A	A	A	A	A	A	C	C	G	G	A	A	A	A	C	C	A	A	G	G	G	G	NA	NA	C	C	C	C	C	C	A	A	G	G	C	C	A	A	A	A	A	A	A	A	T	T	T	T	G	G	C	C	G	G	C	C	A	A	C	C	A	A	T	T	T	T	T	T	C	C	A	A	C	C	T	T	C	C	A	A	A	A	G	G	T	T	T	T	A	A	T	T	G	G	T	T	T	T	G	G	G	G	C	C	A	A	C	C	G	G	A	A	T	T	C	C	C	C	G	G	C	C	G	G	G	G	A	A	A	A	T	T	A	A	T	T	T	T	G	G	G	G	A	A	A	A	C	C	A	A	G	G	A	A	A	A	A	A	T	T	G	G	G	G	C	C	C	C	A	A	A	A	T	T	T	T	C	C	C	C	G	G	A	A	T	T	G	G	A	A	A	A	G	G	A	A	A	A	T	T	A	A	C	C	T	T	A	A	T	T	G	G	T	T	A	A	G	G	G	G	C	C	C	C	C	C	A	A	G	G	G	G	A	A	G	G	T	T	G	G	T	T	A	A	G	G	C	C	C	C	C	C	G	G	T	T	A	A	A	A	A	A	G	G	A	A	G	G	G	G	A	A	T	T	A	A	C	C	A	A	C	C	A	A	T	T	A	A	C	C	C	C	A	A	C	C	G	G	G	G	T	T	C	C	C	C	C	C	A	A	A	A	A	A	C	C	C	C	C	C	T	T	C	C	A	A	G	G	A	A	C	C	C	C	C	C	A	A	T	T	C	C	A	A	T	T	G	G	T	T	G	G	A	A	C	C	G	G	G	G	T	T	C	C	T	T	T	T	C	C	A	A	T	T	T	T	C	C	A	A	T	T	G	G	C	C	G	G	T	T	T	T	T	T	G	G	C	C	C	C	G	G	C	C	T	T	A	A	G	G	T	T	A	A	C	C	G	G	G	G	G	G	G	G	T	T	C	C	A	A	T	T	G	G	C	C	A	A	C	C	C	C	G	G	C	C	G	G	G	G	T	T	G	G	C	C	C	C	T	T	C	C	C	C	A	A	G	G	T	T	A	A	A	A	C	C	G	G	T	T	A	A	A	A	G	G	A	A	C	C	T	T	T	T	A	A	C	C	C	C	G	G	C	C	T	T	C	C	A	A	A	A	A	A	G	G	A	A	T	T	T	T	A	A	A	A	G	G	A	A	A	A	A	A	A	A	G	G	A	A	A	A	C	C	G	G	T	T	G	G	T	T	A	A	T	T	A	A	T	T	A	A	G	G	C	C	A	A	A	A	G	G	G	G	C	C	G	G	A	A	C	C	T	T	T	T	T	T	G	G	T	T	G	G	C	C	C	C	G	G	C	C	G	G	C	C	T	T	G	G	A	A	T	T	T	T	T	T	A	A	T	T	C	C	G	G	A	A	T	T	T	T	G	G	T	T	T	T	T	T	C	C	A	A	C	C	A	A	T	T	T	T	T	T	C	C	G	G	G	G	C	C	C	C	G	G	G	G	T	T	T	T	C	C	G	G	A	A	A	A	G	G	A	A	C	C	T	T	A	A	G	G	G	G	A	A	T	T	T	T	C	C	C	C	G	G	G	G	G	G	C	C	G	G	T	T	T	T	G	G	C	C	C	C	C	C	T	T	A	A	C	C	G	G	G	G	A	A	G	G	T	T	G	G	A	A	T	T	C	C	A	A	A	A	T	T	A	A	T	T	G	G	C	C	G	G	A	A	C	C	C	C	T	T	G	G	G	G	C	C	G	G	C	C	T	T	C	C	A	A	A	A	A	A	G	G	T	T	C	C	T	T	T	T	C	C	A	A	T	T	G	G	C	C	A	A	C	C	C	C	T	T	A	A	A	A	A	A	G	G	G	G	C	C	A	A	A	A	C	C	C	C	C	C	C	C	T	T	G	G	A	A	G	G	T	T	C	C	G	G	T	T	G	G	A	A	C	C	T	T	G	G	C	C	T	T	C	C	C	C	G	G	A	A	T	T	C	C	C	C	T	T	G	G	C	C	A	A	G	G	T	T	T	T	C	C	A	A	G	G	T	T	G	G	A	A	A	A	T	T	A	A	A	A	C	C	T	T	T	T	G	G	A	A	T	T	G	G	T	T	T	T	T	T	C	C	A	A	A	A	T	T	G	G	C	C	A	A	T	T	C	C	G	G	G	G	G	G	A	A	G	G	G	G	A	A	A	A	T	T	T	T	C	C	G	G	G	G	A	A	A	A	A	A	A	A	A	A	G	G	A	A	T	T	G	G	A	A	G	G	G	G	C	C	G	G	A	A	G	G	C	C	G	G	C	C	T	T	A	A	G	G	T	T	C	C	A	A	A	A	C	C	A	A	T	T	G	G	G	G	A	A	C	C	G	G	T	T	G	G	G	G	A	A	C	C	T	T	C	C	G	G	C	C	T	T	C	C	A	A	C	C	T	T	T	T	T	T	A	A	T	T	A	A	T	T	A	A	C	C	G	G	G	G	A	A	C	C	A	A	T	T	C	C	A	A	T	T	T	T	C	C	G	G	G	G	C	C	A	A	C	C	G	G	T	T	G	G	A	A	T	T	A	A	C	C	A	A	C	C	G	G	A	A	T	T	C	C	A	A	A	A	A	A	A	A	A	A	G	G	G	G	C	C	T	T	T	T	C	C	C	C	A	A	T	T	A	A	A	A	C	C	C	C	A	A	C	C	C	C	C	C	G	G	T	T	A	A	A	A	T	T	C	C	A	A	A	A	T	T	C	C	G	G	T	T	T	T	A	A	T	T	T	T	C	C	C	C	G	G	G	G	C	C	C	C	T	T	C	C	A	A	C	C	A	A	G	G	G	G	C	C	C	C	C	C	C	C	A	A	G	G	A	A	A	A	C	C	G	G	G	G	G	G	G	G	T	T	C	C	C	C	C	C	T	T	T	T	T	T	C	C	A	A	G	G	T	T	G	G	C	C	A	A	C	C	T	T	C	C	G	G	C	C	A	A	C	C	G	G	C	C	C	C	T	T	A	A	T	T	C	C	A	A	C	C	G	G	C	C	T	T	C	C	A	A	C	C	C	C	G	G	G	G	T	T	C	C	C	C	G	G	C	C	C	C	T	T	G	G	C	C	C	C	C	C	T	T	C	C	C	C	C	C	A	A	A	A	A	A	A	A	C	C	A	A	G	G	C	C	A	A	T	T	G	G	G	G	G	G	A	A	T	T	C	C	C	C	G	G	G	G	A	A	T	T	C	C	G	G	A	A	G	G	T	T	C	C	A	A	A	A	G	G	C	C	C	C	T	T	G	G	G	G	A	A	G	G	T	T	A	A	A	A	C	C	A	A	A	A	T	T	G	G	C	C	C	C	A	A	T	T	G	G	A	A	C	C	G	G	C	C	T	T	T	T	T	T	A	A	A	A	A	A	C	C	C	C	G	G	A	A	C	C	G	G	C	C	C	C	T	T	A	A	A	A	A	A	C	C	T	T	A	A	A	A	T	T	C	C	T	T	A	A	C	C	C	C	G	G	A	A	C	C	A	A	T	T	G	G	T	T	T	T	C	C	T	T	C	C	A	A	T	T	T	T	C	C	G	G	A	A	C	C	A	A	G	G	G	G	C	C	G	G	C	C	A	A	C	C	A	A	A	A	A	A	C	C	T	T	G	G	T	T	C	C	T	T	T	T	G	G	A	A	A	A	G	G	A	A	G	G	C	C	C	C	T	T	G	G	A	A	C	C	A	A	C	C	G	G	G	G	C	C	G	G	G	G	A	A	T	T	A	A	G	G	A	A	C	C	T	T	A	A	A	A	C	C	G	G	G	G	A	A	C	C	C	C	G	G	G	G	G	G	G	G	T	T	G	G	G	G	T	T	G	G	G	G	A	A	C	C	C	C	T	T	T	T	C	C	A	A	T	T	T	T	C	C	G	G	C	C	G	G	C	C	C	C	A	A	C	C	C	C	C	C	C	C	T	T	A	A	A	A	G	G	C	C	T	T	C	C	G	G	A	A	C	C	C	C	A	A	G	G	T	T	C	C	T	T	A	A	C	C	G	G	G	G	T	T	C	C	A	A	T	T	C	C	C	C	A	A	T	T	A	A	T	T	G	G	A	A	A	A	G	G	G	G	T	T	G	G	G	G	G	G	T	T	C	C	A	A	A	A	T	T	G	G	C	C	A	A	A	A	G	G	A	A	T	T	A	A	T	T	G	G	G	G	C	C	T	T	G	G	T	T	T	T	G	G	T	T	G	G	C	C	G	G	G	G	C	C	A	A	C	C	T	T	T	T	G	G	A	A	A	A	C	C	T	T	C	C	T	T	A	A	G	G	T	T	G	G	A	A	C	C	C	C	A	A	C	C	G	G	A	A	A	A	A	A	C	C	C	C	G	G	G	G	C	C	G	G	T	T	C	C	G	G	T	T	C	C	G	G	T	T	A	A	G	G	C	C	T	T	G	G	G	G	G	G	G	G	C	C	T	T	C	C	G	G	T	T	C	C	C	C	T	T	G	G	T	T	A	A	C	C	C	C	A	A	C	C	G	G	A	A	A	A	A	A	T	T	A	A	G	G	A	A	T	T	T	T	G	G	A	A	C	C	C	C	C	C	T	T	A	A	G	G	A	A	C	C	C	C	T	T	A	A	A	A	A	A	C	C	A	A	C	C	T	T	T	T	C	C	G	G	G	G	G	G	C	C	T	T	C	C	T	T	T	T	T	T	A	A	A	A	C	C	C	C	C	C	A	A	T	T	A	A	T	T	A	A	T	T	T	T	A	A	T	T	T	T	C	C	G	G	T	T	C	C	T	T	G	G	A	A	G	G	A	A	A	A	T	T	C	C	T	T	A	A	T	T	A	A	A	A	C	C	T	T	G	G	T	T	T	T	T	T	T	T	C	C	G	G	C	C	G	G	C	C	G	G	C	C	A	A	C	C	C	C	A	A	G	G	C	C	C	C	C	C	A	A	T	T	A	A	A	A	G	G	A	A	G	G	G	G	A	A	T	T	A	A	T	T	G	G	A	A	C	C	G	G	T	T	G	G	A	A	G	G	G	G	A	A	G	G	T	T	C	C	A	A	G	G	G	G	C	C	G	G	G	G	A	A	C	C	G	G	G	G	C	C	A	A	G	G	G	G	C	C	G	G	G	G	C	C	C	C	T	T	A	A	C	C	G	G	G	G	A	A	A	A	A	A	T	T	A	A	T	T	C	C	T	T	A	A	A	A	G	G	G	G	A	A	G	G	A	A	G	G	A	A	T	T	G	G	G	G	T	T	T	T	G	G	G	G	G	G	G	G	A	A	G	G	A	A	G	G	G	G	C	C	A	A	G	G	C	C	A	A	C	C	A	A	C	C	A	A	G	G	C	C	C	C	A	A	T	T	G	G	G	G	A	A	C	C	T	T	T	T	A	A	C	C	T	T	C	C	A	A	C	C	C	C	C	C	T	T	C	C	C	C	A	A	G	G	T	T	A	A	G	G	G	G	T	T	T	T	T	T	T	T	C	C	C	C	T	T	A	A	A	A	C	C	A	A	A	A	T	T	C	C	A	A	C	C	A	A	C	C	G	G	A	A	G	G	G	G	A	A	C	C	G	G	G	G	T	T	A	A	C	C	A	A	G	G	C	C	G	G	C	C	C	C	C	C	G	G	A	A	A	A	A	A	A	A	A	A	C	C	G	G	G	G	A	A	C	C	G	G	C	C	G	G	A	A	G	G	G	G	G	G	T	T	T	T	T	T	C	C	C	C	T	T	T	T	A	A	A	A	G	G	A	A	A	A	C	C	C	C	G	G	T	T	A	A	C	C	A	A	T	T	T	T	C	C	A	A	A	A	C	C	A	A	A	A	T	T	T	T	A	A	T	T	A	A	C	C	C	C	T	T	C	C	G	G	G	G	A	A	A	A	G	G	A	A	T	T	C	C	A	A	G	G	G	G	C	C	C	C	C	C	G	G	G	G	C	C	C	C	G	G	A	A	T	T	C	C	A	A	C	C	T	T	T	T	G	G	G	G	G	G	G	G	C	C	A	A	A	A	G	G	G	G	C	C	T	T	T	T	G	G	G	G	C	C	G	G	C	C	T	T	G	G	T	T	A	A	T	T	A	A	G	G	C	C	A	A	A	A	C	C	G	G	A	A	C	C	T	T	G	G	G	G	G	G	C	C	T	T	C	C	A	A	T	T	C	C	T	T	T	T	C	C	C	C	G	G	A	A	C	C	T	T	A	A	A	A	T	T	G	G	G	G	C	C	T	T	A	A	C	C	A	A	C	C	C	C	C	C	T	T	A	A	T	T	G	G	T	T	A	A	A	A	A	A	A	A	T	T	G	G	A	A	A	A	C	C	G	G	C	C	T	T	C	C	C	C	T	T	G	G	C	C	T	T	T	T	T	T	G	G	C	C	T	T	C	C	T	T	C	C	T	T	G	G	C	C	C	C	T	T	G	G	C	C	A	A	C	C	C	C	C	C	G	G	A	A	G	G	C	C	T	T	A	A	G	G	T	T	C	C	A	A	T	T	T	T	T	T	T	T	C	C	T	T	A	A	A	A	A	A	G	G	C	C	G	G	C	C	T	T	G	G	G	G	T	T	T	T	T	T	T	T	G	G	G	G	C	C	T	T	A	A	T	T	G	G	A	A	T	T	A	A	G	G	T	T	A	A	A	A	C	C	T	T	T	T	A	A	T	T	C	C	T	T	G	G	G	G	T	T	G	G	A	A	T	T	A	A	C	C	G	G	G	G	G	G	T	T	C	C	T	T	A	A	C	C	A	A	T	T	G	G	T	T	G	G	T	T	A	A	T	T	C	C	G	G	G	G	C	C	G	G	C	C	A	A	C	C	A	A	T	T	A	A	C	C	T	T	C	C	C	C	C	C	A	A	A	A	G	G	C	C	G	G	T	T	C	C	T	T	T	T	T	T	C	C	A	A	G	G	C	C	G	G	T	T	T	T	G	G	G	G	G	G	C	C	G	G	A	A	C	C	A	A	T	T	A	A	C	C	A	A	T	T	C	C	A	A	T	T	C	C	G	G	G	G	G	G	G	G	G	G	C	C	T	T	G	G	T	T	C	C	C	C	G	G	C	C	G	G	T	T	C	C	A	A	G	G	T	T	T	T	T	T	C	C	A	A	C	C	A	A	G	G	G	G	G	G	C	C	A	A	A	A	T	T	G	G	A	A	C	C	T	T	G	G	C	C	A	A	G	G	G	G	A	A	A	A	T	T	G	G	G	G	A	A	G	G	T	T	G	G	A	A	T	T	C	C	G	G	T	T	A	A	T	T	C	C	A	A	G	G	T	T	T	T	A	A	G	G	A	A	C	C	C	C	C	C	A	A	G	G	G	G	T	T	C	C	G	G	G	G	C	C	T	T	C	C	A	A	A	A	T	T	G	G	A	A	A	A	C	C	A	A	A	A	A	A	C	C	A	A	T	T	T	T	C	C	A	A	T	T	A	A	T	T	T	T	G	G	C	C	T	T	G	G	A	A	G	G	A	A	G	G	A	A	C	C	A	A	C	C	G	G	G	G	T	T	T	T	T	T	T	T	G	G	A	A	T	T	G	G	T	T	C	C	A	A	T	T	G	G	C	C	C	C	G	G	T	T	A	A	C	C	G	G	C	C	C	C	C	C	T	T	G	G	T	T	C	C	T	T	T	T	G	G	T	T	T	T	C	C	T	T	T	T	A	A	T	T	T	T	T	T	T	T	G	G	T	T	A	A	G	G	A	A	T	T	C	C	T	T	T	T	G	G	A	A	C	C	T	T	C	C	A	A	T	T	G	G	T	T	G	G	A	A	C	C	T	T	C	C	G	G	G	G	T	T	A	A	A	A	T	T	A	A	C	C	G	G	G	G	C	C	G	G	A	A	T	T	C	C	G	G	G	G	G	G	G	G	NA	NA	T	T	G	G	T	T	G	G	G	G	G	G	A	A	C	C	A	A	A	A	G	G	T	T	G	G	C	C	C	C	G	G	G	G	C	C	G	G	A	A	C	C	T	T	T	T	G	G	C	C	A	A	G	G	A	A	G	G	A	A	C	C	A	A	C	C	T	T	G	G	T	T	C	C	G	G	G	G	C	C	A	A	G	G	C	C	T	T	A	A	G	G	T	T	C	C	A	A	G	G	T	T	G	G	C	C	T	T	C	C	G	G	G	G	T	T	C	C	A	A	G	G	A	A	A	A	A	A	G	G	C	C	A	A	C	C	G	G	T	T	C	C	T	T	T	T	G	G	C	C	C	C	C	C	A	A	G	G	A	A	T	T	T	T	G	G	C	C	G	G	G	G	G	G	G	G	G	G	C	C	G	G	T	T	A	A	C	C	T	T	C	C	A	A	A	A	C	C	T	T	T	T	G	G	T	T	A	A	G	G	A	A	A	A	A	A	A	A	T	T	T	T	T	T	G	G	A	A	C	C	C	C	T	T	A	A	C	C	A	A	C	C	C	C	A	A	C	C	C	C	T	T	A	A	G	G	G	G	G	G	G	G	G	G	G	G	T	T	C	C	C	C	C	C	C	C	G	G	A	A	A	A	C	C	T	T	G	G	A	A	A	A	T	T	G	G	A	A	G	G	A	A	C	C	C	C	A	A	C	C	C	C	A	A	C	C	T	T	G	G	T	T	G	G	T	T	C	C	A	A	T	T	G	G	G	G	A	A	C	C	T	T	T	T	A	A	A	A	A	A	T	T	G	G	G	G	T	T	A	A	T	T	G	G	G	G	G	G	T	T	C	C	A	A	G	G	C	C	A	A	A	A	T	T	C	C	T	T	C	C	A	A	G	G	A	A	A	A	A	A	A	A	G	G	T	T	G	G	T	T	C	C	T	T	T	T	G	G	G	G	A	A	T	T	T	T	G	G	G	G	C	C	T	T	A	A	C	C	A	A	A	A	T	T	T	T	T	T	A	A	A	A	A	A	G	G	C	C	C	C	T	T	G	G	C	C	A	A	G	G	T	T	G	G	T	T	C	C	G	G	G	G	T	T	T	T	G	G	A	A	A	A	A	A	T	T	G	G	G	G	T	T	T	T	T	T	A	A	G	G	G	G	G	G	T	T	T	T	G	G	C	C	A	A	C	C	G	G	T	T	T	T	G	G	A	A	G	G	T	T	G	G	G	G	T	T	T	T	C	C	G	G	A	A	G	G	A	A	C	C	G	G	A	A	T	T	G	G	T	T	G	G	G	G	C	C	C	C	C	C	G	G	T	T	A	A	T	T	T	T	A	A	A	A	C	C	G	G	C	C	G	G	G	G	T	T	A	A	G	G	A	A	T	T	C	C	A	A	G	G	A	A	A	A	T	T	C	C	A	A	C	C	G	G	C	C	C	C	A	A	C	C	A	A	G	G	C	C	G	G	T	T	A	A	G	G	C	C	T	T	A	A	G	G	C	C	G	G	G	G	G	G	G	G	C	C	T	T	T	T	G	G	T	T	A	A	C	C	G	G	G	G	A	A	C	C	A	A	C	C	T	T	A	A	T	T	T	T	T	T	G	G	G	G	C	C	G	G	G	G	A	A	A	A	T	T	G	G	T	T	T	T	G	G	G	G	G	G	A	A	C	C	T	T	G	G	C	C	C	C	A	A	T	T	T	T	C	C	G	G	A	A	A	A	T	T	T	T	T	T	A	A	C	C	G	G	G	G	T	T	G	G	G	G	C	C	T	T	A	A	T	T	G	G	T	T	A	A	G	G	C	C	C	C	C	C	A	A	A	A	T	T	A	A	C	C	G	G	C	C	G	G	C	C	T	T	C	C	C	C	A	A	C	C	A	A	A	A	G	G	G	G	G	G	C	C	G	G	C	C	C	C	T	T	G	G	C	C	C	C	T	T	A	A	A	A	A	A	T	T	G	G	T	T	C	C	G	G	A	A	C	C	T	T	T	T	C	C	A	A	C	C	G	G	G	G	G	G	A	A	C	C	C	C	T	T	G	G	T	T	G	G	T	T	A	A	A	A	A	A	T	T	T	T	C	C	A	A	A	A	G	G	C	C	C	C	A	A	A	A	T	T	T	T	C	C	G	G	T	T	G	G	A	A	T	T	G	G	T	T	T	T	C	C	T	T	C	C	C	C	C	C	C	C	G	G	G	G	A	A	G	G	T	T	G	G	T	T	G	G	C	C	G	G	G	G	A	A	G	G	C	C	C	C	G	G	T	T	A	A	A	A	C	C	G	G	T	T	A	A	C	C	T	T	A	A	A	A	T	T	G	G	T	T	G	G	T	T	T	T	A	A	A	A	G	G	T	T	G	G	T	T	A	A	T	T	T	T	T	T	A	A	T	T	G	G	A	A	A	A	A	A	G	G	A	A	T	T	G	G	C	C	T	T	T	T	C	C	C	C	G	G	T	T	C	C	C	C	T	T	C	C	C	C	A	A	T	T	C	C	C	C	T	T	G	G	T	T	C	C	C	C	A	A	A	A	G	G	A	A	C	C	G	G	A	A	A	A	T	T	C	C	G	A	C	C	C	C	A	A	A	G	T	T	A	A	T	T	A	G	G	G	T	T	C	T	G	G	G	G	C	C	A	G	C	C	A	A	T	C	T	G	G	A	G	A	T	C	C	C	C	T	A	A	T	T	T	T	C	C	G	T	T	T	T	G	G	G	G	G	C	C	C	C	T	C	T	T	G	A	G	G	A	A	T	T	T	C	T	T	C	A	G	C	A	G	T	C	G	G	C	C	T	T	A	G	NA	NA	C	C	G	G	G	G	C	C	C	C	A	A	T	T	G	G	A	C	G	G	C	C	C	C	A	G	T	T	G	G	A	G	G	G	G	G	T	C	T	C	C	G	A	G	T	C	C	C	C	C	T	T	G	A	G	G	A	A	T	T	C	C	C	T	G	G	C	C	A	A	T	T	T	T	C	C	C	C	G	G	G	G	C	C	G	G	T	A	C	C	G	G	G	A	T	T	T	C	G	A	A	A	T	T	C	C	A	C	A	G	A	A	C	C	A	A	NA	NA	G	T	A	C	C	T	NA	NA	NA	NA	A	A	A	A	G	G	C	T	A	A	A	T	C	C	C	T	A	G	T	T	T	T	G	G	G	G	G	G	A	A	C	C	C	C	C	C	A	G	G	G	T	T	A	A	C	T	G	G	C	T	A	G	T	A	G	A	G	G	G	G	T	C	A	C	T	G	G	A	A	T	A	A	T	T	G	G	C	C	G	G	G	G	T	T	G	A	A	A	G	G	A	C	T	C	A	A	G	G	T	T	C	T	A	A	G	A	C	C	T	T	C	C	G	G	C	T	G	A	T	T	T	T	G	G	A	A	C	C	A	A	A	C	T	T	G	G	C	C	G	G	C	C	T	T	A	A	C	C	T	T	A	A	C	C	C	C	A	A	G	G	C	C	T	A	A	G	G	A	C	G	G	G	T	T	A	A	A	A	C	T	G	G	G	G	C	C	T	T	C	C	T	T	C	C	G	A	A	T	A	A	C	C	G	T	C	T	C	C	A	A	G	A	G	G	G	G	A	A	C	C	A	A	A	A	T	T	G	G	T	T	T	A	T	T	C	C	A	T	C	C	C	C	G	G	T	A	G	G	C	G	T	C	T	C	A	A	A	G	G	G	G	G	C	T	A	A	C	C	G	G	T	C	A	A	C	C	G	G	T	T	C	C	C	C	G	A	G	G	C	C	G	A	T	C	G	A	C	C	C	C	T	G	T	T	T	T	A	G	C	T	C	T	A	G	A	T	G	A	NA	NA	G	A	C	G	NA	NA	G	G	G	A	T	G	A	G	A	A	T	C	G	A	C	C	G	G	A	A	T	T	G	A	A	G	A	A	G	G	G	G	C	G	C	T	T	C	A	A	C	T	C	T	C	C	A	G	T	C	C	C	C	C	A	A	T	T	A	A	T	T	G	G	G	A	A	C	G	G	C	A	T	T	C	C	C	T	C	C	T	T	A	A	C	C	T	T	G	G	G	G	T	G	T	T	C	C	T	T	A	A	C	C	C	C	G	G	T	T	A	A	G	G	T	T	C	C	T	T	T	T	A	A	T	T	T	T	A	A	C	C	G	G	A	A	A	A	T	T	A	A	T	T	C	C	A	A	A	A	T	T	T	T	A	G	C	C	G	A	G	T	A	G	G	G	C	C	T	T	A	A	G	C	G	A	C	C	C	C	C	C	T	T	G	G	G	G	G	G	A	A	A	A	T	T	T	T	G	G	T	T	A	A	G	A	G	G	A	G	C	C	G	G	T	T	A	G	G	A	G	G	A	T	A	A	G	G	G	G	T	C	A	A	C	C	A	G	C	C	T	C	G	C	A	G	T	C	C	C	T	T	T	C	NA	NA	C	C	G	A	G	G	C	C	G	A	G	G	T	T	C	T	A	G	NA	NA	A	A	G	G	G	A	G	G	C	T	A	A	G	A	G	G	G	G	A	A	A	A	C	C	C	C	C	C	A	A	T	T	C	C	C	C	C	C	A	A	T	T	G	G	T	T	A	A	T	T	C	C	C	C	G	G	C	C	C	C	G	G	A	A	T	T	G	G	C	C	G	G	C	C	T	T	T	T	A	A	T	T	T	T	T	T	C	C	C	C	C	C	A	A	C	C	T	T	G	G	G	G	A	A	T	T	C	C	A	A	C	C	C	C	C	C	G	G	G	G	C	C	C	C	T	T	C	C	A	A	G	G	T	T	C	C	T	T	C	C	C	C	T	T	T	T	T	T	G	G	C	C	G	G	A	A	G	G	A	A	T	T	T	T	C	C	G	G	A	A	C	C	G	G	G	G	G	G	A	A	A	A	T	T	C	C	C	C	T	T	G	G	G	G	C	C	A	A	G	G	G	G	C	C	G	G	A	A	C	C	T	T	G	G	G	G	G	G	T	T	G	G	A	A	A	A	C	C	T	T	G	G	A	A	T	T	G	G	C	C	T	T	A	A	A	A	A	A	G	G	T	T	T	T	A	A	C	C	C	C	A	A	A	A	A	A	T	T	T	T	C	C	C	C	A	A	A	A	T	T	G	G	A	A	A	A	NA	NA	G	G	C	C	G	G	C	C	A	A	A	A	A	A	C	C	C	C	A	A	T	T	A	A	G	G	C	C	T	T	T	T	G	G	T	T	T	T	G	G	A	A	C	C	G	G	T	T	G	G	T	T	A	A	C	C	G	G	A	A	T	T	C	C	T	T	C	C	T	T	A	A	G	G	G	A	A	A	G	A	A	G	C	T	G	G	A	C	C	C	T	T	C	C	G	G	C	C	T	T	C	C	A	A	C	T	T	C	A	A	C	C	G	G	C	C	C	T	G	G	G	G	G	G	G	A	G	G	C	A	T	T	C	T	C	C	C	C	T	C	NA	NA	G	G	C	C	T	C	T	C	A	A	T	T	C	C	G	G	T	T	A	A	A	A	G	A	C	C	G	G	G	G	C	C	T	T	C	C	A	A	T	T	NA	NA	G	G	A	A	T	T	G	G	C	C	A	A	G	G	G	G	A	A	A	A	T	T	T	T	T	T	T	T	T	T	A	T	T	C	G	A	C	G	T	T	G	A	C	C	C	C	A	A	T	T	C	C	G	G	T	T	C	C	T	T	G	G	G	G	A	A	G	G	G	G	C	C	G	G	G	G	C	C	G	G	G	G	C	C	T	T	G	G	G	G	C	C	G	G	C	C	G	G	C	C	T	T	C	C	G	G	C	C	G	G	T	T	C	C	T	T	C	C	G	G	G	G	T	T	G	G	G	G	C	C	C	C	G	G	G	G	T	T	C	C	C	C	A	A	G	G	G	G	A	A	A	A	A	A	C	C	T	T	C	C	A	A	T	T	A	A	T	T	C	C	C	C	C	C	C	C	T	T	C	C	C	C	A	A	A	A	A	A	G	G	C	C	G	G	G	G	A	A	C	C	A	A	T	T	G	G	A	A	C	C	A	A	A	A	C	C	G	G	T	T	C	C	G	G	T	T	A	A	C	C	C	C	A	A	A	A	G	G	T	T	G	G	T	C	C	C	C	C	C	C	T	T	G	G	T	T	C	C	A	A	A	A	T	T	C	C	T	T	T	T	A	A	C	C	G	G	T	T	G	G	A	A	C	C	G	G	G	G	G	G	G	G	C	C	T	T	C	C	G	G	C	C	T	T	G	G	G	G	A	A	C	C	C	C	T	T	G	G	C	C	A	A	T	T	G	G	A	A	G	G	T	T	C	C	G	G	C	C	A	A	A	A	A	A	G	G	G	G	C	C	T	T	C	C	T	T	A	A	A	A	T	T	A	A	T	T	G	G	A	A	T	T	G	G	G	G	C	C	C	C	T	T	T	T	T	T	T	T	C	C	T	T	T	T	G	G	A	A	G	A	C	A	T	T	G	G	G	G	A	G	A	G	A	G	C	C	G	A	A	A	A	A	G	T	A	C	C	T	G	G	A	A	G	G	C	C	G	A	A	C	G	G	A	C	G	G	C	T	T	C	C	T	C	C	A	G	T	T	A	G	T	A	C	C	A	A	C	T	T	T	G	G	G	G	C	C	G	G	T	T	T	T	T	T	G	A	C	C	T	T	T	T	G	G	A	A	T	T	A	A	C	C	C	C	G	G	T	T	T	T	T	T	G	A	G	G	A	A	T	C	A	A	G	A	A	A	C	C	T	T	C	C	G	G	G	G	C	C	A	A	C	C	A	A	T	T	C	C	G	G	T	T	T	T	G	G	T	T	C	C	G	G	T	T	G	G	T	T	C	C	T	T	G	G	A	A	T	T	A	A	G	G	G	G	T	T	A	A	T	T	G	G	G	G	T	T	T	T	C	C	A	A	A	A	T	T	C	C	G	G	G	G	C	C	T	T	A	A	G	G	T	T	A	A	C	C	A	A	G	G	A	A	C	C	T	T	C	C	C	C	T	T	A	A	A	A	G	G	A	A	A	A	G	G	C	C	C	C	G	G	C	C	A	A	T	T	C	C	A	A	A	A	G	G	A	A	A	A	A	A	G	G	A	A	A	A	G	G	T	T	A	A	A	A	C	C	A	A	A	A	G	G	C	C	T	T	G	G	A	A	A	A	T	T	T	T	T	T	C	C	T	T	A	A	G	G	A	A	G	G	A	A	A	A	T	T	A	A	G	G	C	C	G	T	T	T	C	C	C	C	C	C	C	C	G	G	G	G	G	G	C	C	C	C	T	T	T	T	G	G	T	T	G	G	C	C	T	T	G	G	T	C	A	G	T	T	T	T	C	C	T	T	C	C	G	G	G	G	T	T	T	T	T	T	G	G	G	G	T	T	G	G	T	T	T	T	C	C	C	C	C	C	A	A	A	A	T	T	C	C	G	G	G	G	T	T	G	G	C	C	A	A	C	C	T	T	A	A	G	G	A	A	G	G	A	A	C	C	T	T	T	T	A	A	T	T	T	T	C	C	T	T	A	A	A	A	G	G	A	A	T	T	C	C	T	T	C	C	C	C	A	A	A	A	G	G	G	G	T	T	A	A	G	G	G	G	T	T	A	A	A	A	C	C	T	T	C	C	A	A	A	A	T	T	C	C	T	T	C	C	G	G	G	G	T	T	C	C	A	A	A	A	G	G	G	G	T	T	A	A	A	A	A	A	G	G	G	G	T	T	G	A	T	T	G	G	G	G	A	A	A	A	A	T	C	C	G	G	G	A	C	T	A	A	C	C	T	C	A	A	G	G	C	C	A	A	A	A	T	T	A	A	G	G	G	G	C	C	T	T	C	C	A	A	A	A	C	A	A	A	G	C	C	C	T	T	A	A	G	G	T	T	G	G	A	A	A	G	T	T	C	T	G	A	T	C	T	A	A	G	T	C	G	G	A	A	A	A	C	C	A	A	G	G	A	A	G	G	G	G	G	G	G	G	C	C	G	G	T	T	A	A	C	C	C	C	G	A	A	A	T	T	A	A	C	C	C	C	T	T	T	C	C	C	G	G	A	A	C	C	C	C	G	G	A	A	T	C	C	C	T	C	C	T	A	C	NA	NA	G	G	G	G	G	G	T	T	G	A	T	T	T	T	G	G	T	A	A	C	C	C	C	G	C	T	A	G	C	C	NA	NA	A	G	T	C	C	A	C	C	G	T	G	C	T	C	A	G	C	C	T	T	C	T	A	T	G	G	T	T	G	G	T	T	T	T	G	G	A	A	A	A	G	G	A	A	G	G	G	G	G	G	A	G	A	G	C	C	C	C	C	C	G	A	T	G	C	T	A	G	G	G	A	A	G	G	C	C	C	C	A	A	C	C	G	G	G	G	C	C	G	G	G	G	C	C	A	A	A	A	T	T	A	A	A	A	T	T	T	T	C	C	A	A	A	A	C	C	T	T	T	T	G	G	T	T	C	C	G	G	G	G	C	C	G	G	C	C	T	T	T	T	G	G	C	C	C	C	A	A	A	A	T	T	G	G	A	A	A	A	NA	NA	G	A	A	A	C	C	G	G	A	A	T	T	C	C	A	A	T	T	T	T	G	G	C	C	C	C	T	T	A	A	G	G	G	G	G	A	A	A	T	C	G	A	T	G	A	A	G	A	A	A	A	G	A	G	C	C	A	A	C	T	A	A	G	G	T	T	C	C	C	C	C	C	A	A	C	C	A	A	G	G	T	T	G	G	C	C	T	T	T	T	T	T	G	G	T	C	C	C	G	G	NA	NA	C	T	T	T	T	T	G	G	A	A	C	C	T	T	A	A	G	G	T	C	A	G	G	A	A	A	C	C	G	A	T	T	C	C	C	C	G	G	G	G	G	G	T	C	A	A	G	G	G	G	T	C	T	T	A	A	T	T	A	A	NA	NA	G	G	C	C	A	A	G	A	C	C	G	G	A	A	G	A	G	G	A	A	T	T	A	A	A	A	C	C	A	A	A	A	A	A	C	C	A	A	T	T	G	G	T	T	A	A	C	C	T	T	C	C	A	A	C	C	C	C	G	G	G	G	T	T	G	G	T	T	G	G	C	C	G	G	C	C	T	T	A	A	C	C	T	T	A	A	T	T	T	T	T	T	C	C	A	A	C	C	T	T	G	G	A	A	C	C	A	A	C	C	G	G	T	T	A	A	C	C	C	C	G	G	G	G	C	C	G	G	G	G	T	T	T	T	T	T	T	T	G	G	T	T	G	G	T	T	C	C	G	G	T	T	C	C	G	G	G	G	G	G	G	G	T	T	C	C	T	T	A	A	C	C	A	A	G	G	T	T	G	G	G	G	A	A	A	A	G	G	T	T	C	C	T	T	C	C	C	C	G	G	C	C	G	G	G	G	C	C	T	T	C	C	C	C	T	T	C	C	G	G	T	T	G	G	T	T	G	G	A	A	C	C	A	A	G	G	G	G	C	C	G	G	C	C	T	T	C	C	C	C	A	A	G	G	T	T	T	T	A	A	A	A	G	G	A	A	C	C	G	G	G	G	T	T	G	G	A	A	T	T	A	A	G	G	C	G	G	G	C	C	G	G	A	A	T	T	G	G	G	G	G	G	A	A	G	G	G	G	G	G	A	A	G	G	A	A	G	G	G	G	C	C	T	T	C	C	A	A	C	C	G	G	C	C	A	A	A	A	C	C	A	A	T	T	A	A	A	A	C	C	A	A	A	A	C	C	G	G	C	C	T	T	C	C	G	G	A	A	G	G	G	G	C	C	G	G	A	A	C	T	G	G	T	A	A	A	T	T	T	T	T	T	G	G	G	G	T	T	A	A	G	G	T	T	A	A	T	T	A	A	G	A	A	A	T	T	G	G	T	T	G	G	T	T	G	G	C	A	G	G	A	A	G	G	T	T	T	T	NA	NA	T	T	T	T	A	A	G	C	A	G	C	C	T	T	C	A	A	A	A	A	A	C	T	T	T	T	C	C	A	A	A	A	A	A	A	A	G	G	T	T	A	A	C	T	A	G	C	T	C	A	G	G	G	A	T	T	C	C	C	C	G	G	C	C	C	C	G	G	C	C	C	A	T	T	C	C	A	G	A	A	T	T	A	A	C	C	C	C	G	G	T	T	T	T	G	G	G	G	T	T	A	A	T	T	C	C	A	A	G	G	A	A	A	G	G	G	A	A	C	T	A	G	A	G	C	T	T	C	C	C	G	G	C	C	T	T	A	A	NA	NA	C	C	T	C	G	G	G	G	T	G	C	T	G	G	C	T	C	T	C	T	C	C	G	G	T	T	C	T	NA	NA	C	G	A	A	A	A	C	G	T	T	G	G	A	A	G	A	A	G	T	T	C	C	C	T	G	G	C	T	NA	NA	T	C	C	T	G	G	A	A	A	A	T	T	C	C	C	C	C	C	G	G	C	T	T	T	C	C	G	G	A	A	G	G	A	G	G	G	G	G	A	G	A	A	T	T	C	T	C	C	G	G	C	C	A	A	A	A	A	A	C	C	C	C	C	T	C	C	C	C	G	A	G	G	A	A	A	A	G	G	A	A	G	G	G	G	G	G	T	T	A	A	C	C	C	C	A	A	C	C	T	C	C	C	G	A	C	C	A	A	G	G	G	G	C	C	C	C	C	C	C	C	A	G	A	G	T	T	C	C	T	T	T	G	A	A	T	T	A	A	C	C	T	T	G	A	A	A	A	G	C	C	G	G	C	C	C	C	NA	NA	G	T	G	A	C	T	T	C	C	C	G	T	C	C	G	G	G	G	A	C	G	G	C	C	T	T	A	A	C	A	T	T	A	A	G	G	T	T	T	T	T	T	C	C	A	A	C	C	C	T	C	C	G	A	C	C	G	A	G	T	NA	NA	C	A	G	G	A	A	C	C	C	C	G	G	G	G	A	A	G	G	C	T	C	T	G	A	G	G	T	C	G	A	C	C	A	A	C	C	T	T	A	A	G	A	A	G	A	A	G	G	G	G	A	A	A	A	G	G	G	T	T	T	G	G	T	T	C	T	T	T	T	T	T	T	A	A	T	T	T	T	T	T	C	C	A	A	T	C	C	C	T	C	C	C	T	A	G	A	C	T	T	T	G	G	NA	NA	T	C	G	G	T	T	T	A	C	C	T	A	T	A	C	T	NA	NA	G	G	A	A	A	A	A	G	T	T	C	T	A	A	C	C	G	A	G	G	T	T	G	A	A	A	C	C	T	T	A	A	C	C	A	A	T	T	T	T	T	T	A	C	A	A	C	C	A	G	T	T	T	T	T	A	C	A	C	T	G	A	G	G	C	C	A	A	G	A	NA	NA	G	A	A	T	T	C	G	G	C	T	T	C	G	G	G	G	C	C	A	A	G	G	G	G	C	C	T	T	G	G	T	T	T	T	G	G	T	T	C	C	T	T	G	G	A	A	C	C	C	C	T	T	C	C	G	G	NA	NA	C	C	G	G	A	A	C	C	T	T	G	G	A	A	C	C	A	A	C	C	A	A	C	C	T	T	T	T	A	A	A	A	C	C	C	C	C	C	A	A	T	T	A	A	T	T	T	T	T	T	G	G	A	A	G	G	G	A	G	G	C	T	T	C	C	C	C	C	G	G	G	G	G	A	G	A	A	A	G	A	C	T	G	G	G	A	C	T	A	A	T	T	G	A	G	A	G	G	C	T	G	C	T	T	G	G	NA	NA	G	G	C	C	C	C	NA	NA	G	A	G	G	G	A	C	C	G	G	C	C	C	C	G	A	G	G	G	G	C	C	A	A	A	A	G	G	C	C	T	T	C	C	T	C	T	C	A	A	T	T	T	C	NA	NA	G	G	A	A	C	C	G	A	C	T	G	A	C	C	C	T	G	T	C	C	A	G	C	T	T	T	A	C	C	T	G	G	T	C	G	G	T	C	G	A	C	C	A	A	G	G	A	G	G	G	T	T	G	G	T	C	G	A	T	T	A	A	T	T	A	G	C	C	C	T	T	T	C	C	NA	NA	G	G	T	T	C	C	A	A	T	C	C	C	G	G	G	G	T	T	A	A	G	A	A	G	A	A	T	C	T	T	T	T	T	T	C	C	C	C	C	C	G	G	G	G	C	C	C	C	G	G	C	C	G	G	T	T	G	G	C	C	G	G	A	A	T	T	G	G	T	T	C	C	T	T	A	A	A	A	G	G	G	G	G	G	A	A	C	C	C	C	T	T	A	G	C	T	A	G	T	C	G	G	A	C	G	G	A	G	C	C	A	A	C	C	G	C	A	A	G	A	G	A	A	A	T	T	T	T	C	C	G	G
CC	OR2075f6	NA	NA	1	NA	C	C	NA	NA	G	G	G	G	T	T	T	T	T	T	G	G	C	C	A	A	A	A	T	T	A	A	C	C	C	C	G	G	T	T	A	A	C	C	A	A	A	A	A	A	C	C	G	G	G	G	T	T	T	T	A	A	G	G	A	A	A	A	C	C	T	T	T	T	G	G	T	T	A	A	G	G	A	A	C	C	C	C	A	A	T	T	A	A	A	A	G	G	C	C	A	A	A	A	T	T	G	G	A	A	C	C	A	A	T	T	C	C	G	G	G	G	A	A	A	A	G	G	T	T	G	G	G	G	G	G	A	A	G	G	A	A	G	G	T	T	C	C	C	C	T	T	T	T	A	A	G	G	C	C	T	T	C	C	A	A	T	T	C	C	T	T	C	C	T	T	T	T	T	T	A	A	A	A	T	T	G	G	A	A	C	C	G	G	T	T	A	A	C	C	A	A	A	A	G	G	C	C	C	C	G	G	T	T	A	A	G	G	A	A	A	A	T	T	T	T	T	T	A	A	A	A	G	G	A	A	C	C	G	G	C	C	G	G	C	C	A	A	T	T	G	G	G	G	C	C	A	A	G	G	G	G	C	C	T	T	A	A	C	C	C	C	T	T	T	T	T	T	T	T	A	A	C	C	G	G	A	A	G	G	G	G	G	G	T	T	T	T	T	T	T	T	A	A	A	A	T	T	A	A	G	G	G	G	G	G	G	G	C	C	G	G	C	T	G	G	T	T	C	C	G	G	G	G	T	T	T	T	G	G	A	A	G	G	A	A	A	A	C	C	C	C	A	A	G	G	A	A	A	A	T	T	A	A	T	T	T	T	G	G	C	C	G	G	A	A	C	C	C	C	A	A	NA	NA	C	C	C	C	C	C	C	C	C	C	A	A	T	T	C	C	T	T	C	C	C	C	T	T	T	T	G	G	A	A	NA	NA	G	G	T	T	C	C	T	T	A	A	G	G	T	T	A	A	T	T	T	T	A	A	C	C	A	A	A	A	T	T	C	C	A	A	T	T	T	T	C	C	G	G	A	A	C	C	C	C	C	C	A	A	C	C	T	T	C	C	G	G	T	T	A	A	A	A	G	G	G	G	A	A	A	A	A	A	G	G	G	G	C	C	T	T	A	A	C	C	T	T	G	G	G	G	C	C	A	G	T	T	T	T	G	G	A	A	A	A	C	C	G	G	T	T	C	C	T	T	C	C	A	A	T	T	C	C	A	A	T	T	C	C	T	T	A	A	G	G	T	T	C	C	G	G	C	C	T	T	C	C	A	A	T	T	C	C	A	A	A	A	T	T	T	T	A	A	T	T	G	G	G	G	A	A	G	G	G	G	C	C	C	C	G	G	G	G	C	C	G	G	T	T	T	T	G	G	G	G	T	T	G	G	G	G	C	C	A	A	C	C	G	G	G	G	T	T	A	A	A	A	C	C	G	G	G	G	G	G	C	C	A	A	G	G	C	C	A	A	G	G	C	C	C	C	A	A	G	G	T	T	T	T	C	C	A	A	C	C	A	A	A	A	G	G	T	T	G	G	A	A	A	A	C	C	C	C	T	T	G	G	C	C	T	T	A	A	C	C	G	G	A	A	T	T	T	T	A	A	A	A	G	G	G	G	T	T	G	G	G	G	G	G	A	A	A	A	G	G	G	A	A	A	G	G	C	C	A	A	G	G	G	G	A	A	A	A	C	C	C	C	C	C	T	T	A	A	C	C	C	C	G	G	A	A	G	G	A	A	G	A	T	G	A	A	C	C	T	C	A	G	T	C	G	G	C	C	C	G	T	C	C	C	A	A	C	C	A	A	G	G	T	T	G	G	G	G	A	A	C	C	T	C	A	A	C	C	C	C	C	C	T	C	G	G	G	G	A	A	T	C	C	C	C	C	G	A	T	T	A	A	C	C	T	T	G	G	A	A	A	A	C	C	T	T	A	G	C	C	C	C	C	T	A	A	C	T	C	C	G	G	G	G	T	T	G	G	A	G	T	C	T	T	T	T	C	C	T	C	G	G	A	A	G	A	T	T	A	A	G	G	A	G	T	T	A	A	T	C	A	G	A	A	NA	NA	T	T	G	A	T	T	A	A	C	C	T	T	A	G	C	T	T	T	T	A	C	C	G	G	G	A	T	C	G	T	G	G	C	T	T	C	G	A	T	T	NA	NA	A	G	G	A	A	A	C	C	T	T	G	G	C	C	G	G	T	T	G	G	C	C	C	C	A	A	G	G	T	T	T	T	A	A	C	C	T	T	C	C	T	C	A	G	C	T	G	G	G	G	G	G	T	T	A	A	C	T	C	C	T	T	C	C	C	C	A	A	C	C	T	T	C	C	T	T	G	G	G	G	A	A	A	A	T	T	C	C	C	C	G	G	A	A	T	T	T	T	G	G	A	A	C	C	C	C	C	C	A	A	T	T	G	G	C	C	C	C	G	G	A	A	G	G	T	T	A	A	C	C	G	G	A	A	T	T	T	T	C	C	G	G	C	T	C	T	G	A	A	A	A	G	G	G	A	A	T	T	G	G	C	T	T	G	G	G	T	C	T	T	A	A	C	T	T	A	C	C	C	C	C	C	A	A	G	A	T	T	A	A	G	G	A	G	T	T	T	C	G	G	T	T	C	C	C	C	A	A	G	G	T	T	G	A	A	A	A	T	C	T	T	C	C	C	T	A	C	T	C	T	A	G	T	C	T	C	G	G	T	C	G	A	T	T	G	G	G	G	NA	NA	A	A	G	G	T	C	G	G	A	G	A	G	G	G	G	G	G	G	G	G	G	G	NA	NA	T	T	G	G	G	A	G	A	T	T	G	G	C	C	G	A	C	C	G	G	G	G	G	A	C	G	G	G	T	T	G	G	C	C	A	A	C	C	G	G	A	A	T	T	T	T	A	A	T	T	A	A	G	G	A	A	G	G	C	C	G	G	C	C	G	G	G	G	C	C	T	T	A	A	C	C	C	C	A	A	G	G	T	T	A	A	T	T	G	G	T	T	G	G	C	C	G	G	T	T	C	C	NA	NA	C	C	A	A	C	C	G	G	T	T	T	T	C	C	C	C	G	G	C	C	T	T	T	T	T	T	NA	NA	G	G	G	A	G	A	G	G	G	A	G	G	T	C	C	C	G	G	T	T	G	G	C	A	A	A	C	T	T	T	G	G	C	C	G	G	C	C	G	G	C	C	T	T	T	T	G	G	G	G	C	C	C	C	A	A	T	C	C	C	C	C	C	C	G	G	G	G	T	C	NA	NA	C	A	T	C	A	G	G	G	G	C	T	C	T	T	C	C	G	A	G	G	G	A	A	G	C	T	A	A	T	T	C	C	T	T	G	G	C	C	T	T	G	G	C	C	C	C	C	C	C	C	A	A	C	C	G	G	A	A	G	G	T	T	T	T	A	A	T	T	T	T	G	G	C	C	C	C	T	T	G	G	C	C	G	G	T	T	A	A	A	A	T	T	T	T	C	C	A	G	G	G	G	T	G	G	G	A	G	A	A	A	C	A	C	C	A	A	T	T	A	G	T	T	G	G	G	G	G	G	C	C	G	G	A	A	A	A	G	G	G	G	T	T	C	C	G	G	C	C	A	A	T	T	C	C	T	T	G	C	C	C	C	C	A	A	T	T	C	C	A	A	C	A	C	T	G	T	C	G	G	G	C	C	C	C	C	C	A	A	T	T	G	G	A	A	T	G	G	G	T	T	T	G	A	G	C	C	T	T	A	C	A	A	G	G	G	G	G	G	T	T	T	T	G	G	G	G	A	A	T	T	C	C	C	C	G	G	T	T	C	C	G	G	T	T	T	T	G	G	C	C	C	C	G	G	A	A	C	C	C	C	G	G	T	T	C	C	T	T	A	A	C	C	C	C	G	G	A	A	A	A	A	A	A	A	C	C	NA	NA	T	T	G	G	A	A	A	A	A	A	G	G	T	T	A	A	G	G	C	C	C	C	T	T	G	G	C	C	A	A	A	A	C	C	T	T	G	G	C	C	C	C	G	G	C	T	A	A	G	C	C	C	NA	NA	C	C	C	C	T	A	A	A	G	A	A	A	G	A	C	T	C	T	C	C	C	C	T	T	G	C	A	C	A	A	T	A	G	C	A	C	T	C	T	G	T	T	G	G	A	A	T	T	A	A	G	G	G	G	C	C	A	A	G	G	T	A	C	C	G	G	C	C	A	A	G	G	A	A	G	G	G	G	T	T	G	G	G	G	G	G	G	G	G	G	T	T	C	C	C	C	T	T	T	T	T	T	C	A	A	A	G	G	T	T	T	T	A	A	T	T	A	A	A	A	T	T	C	C	G	T	A	C	C	T	G	A	C	T	T	T	T	T	A	A	NA	NA	T	T	A	A	T	T	G	A	T	T	A	A	A	A	T	T	C	C	T	T	G	G	T	T	A	A	A	G	G	A	NA	NA	G	T	A	A	C	C	T	T	C	T	G	G	T	G	G	G	C	G	T	T	G	A	G	G	C	C	T	T	NA	NA	T	T	T	T	A	G	C	C	A	A	T	T	T	T	G	G	G	G	A	A	C	C	T	T	T	T	G	G	C	C	A	A	C	C	G	G	C	C	A	A	C	C	T	T	T	T	T	T	T	T	G	A	T	T	G	G	G	G	T	T	C	C	C	C	T	T	T	G	A	A	T	T	C	C	T	C	G	G	T	T	G	G	G	G	C	C	A	A	T	T	A	A	G	A	G	A	A	C	A	A	NA	NA	G	C	T	T	C	C	C	C	A	A	G	G	T	T	T	T	A	A	G	G	C	C	C	C	G	G	A	A	T	T	G	G	T	T	G	G	C	C	A	A	G	G	T	C	A	A	T	G	T	G	G	C	A	A	A	A	A	A	C	C	C	C	T	T	G	G	G	C	T	T	G	G	A	G	T	T	G	G	C	A	G	G	C	C	A	G	C	C	C	C	A	G	G	G	C	T	A	A	G	G	T	C	G	G	C	C	T	T	G	C	T	C	A	C	C	C	G	G	G	G	C	C	A	A	C	C	G	G	G	G	C	C	T	T	A	A	NA	NA	T	T	C	C	G	G	A	A	G	G	C	C	NA	NA	G	G	A	C	G	G	T	T	C	T	C	C	T	T	A	A	C	C	C	C	C	C	A	A	T	T	C	C	C	C	C	C	C	C	G	G	C	A	A	G	T	T	C	C	A	A	T	C	T	C	A	G	A	A	G	G	T	T	G	A	C	C	G	T	A	A	G	G	A	T	C	C	C	T	G	T	T	C	G	A	G	A	G	G	C	C	A	A	G	A	C	T	T	T	G	A	C	C	C	C	C	C	A	A	G	G	G	G	C	C	T	T	A	A	A	A	A	A	G	G	A	A	G	G	A	A	T	T	C	C	T	T	A	A	A	A	A	A	C	T	T	T	G	G	T	T	G	G	T	G	C	C	A	T	C	C	C	C	A	A	T	G	A	A	T	T	C	T	C	C	C	C	T	C	A	A	T	T	G	G	T	T	G	G	T	T	G	G	G	G	G	G	A	A	G	T	T	C	C	C	G	G	G	G	C	C	T	T	G	G	G	G	C	C	T	T	A	A	T	T	T	T	G	G	G	G	G	G	G	G	C	C	T	T	T	T	C	C	G	G	T	T	T	T	C	C	A	A	T	T	A	A	C	C	NA	NA	T	T	C	C	C	C	A	A	C	C	G	T	A	C	G	G	C	C	C	C	C	C	A	A	C	C	A	A	A	A	A	A	C	C	C	C	G	G	C	C	C	T	C	C	T	T	T	T	A	A	G	G	A	A	C	C	A	A	C	C	A	T	A	T	G	G	G	A	G	A	A	A	A	A	NA	NA	C	C	C	T	T	C	NA	NA	C	T	G	G	T	T	G	G	G	A	C	C	C	T	C	C	C	T	A	A	G	G	NA	NA	C	C	C	T	C	T	T	T	G	A	G	G	A	G	C	G	G	T	C	T	A	A	T	C	C	C	G	G	C	C	G	G	A	A	A	A	C	T	A	A	A	C	A	G	G	G	C	C	A	C	T	T	T	T	G	A	T	C	NA	NA	A	G	T	T	C	C	A	A	A	T	T	T	T	T	T	T	A	A	C	T	T	T	C	C	G	G	T	G	G	G	NA	NA	C	A	T	T	A	C	T	C	C	T	T	C	T	T	T	T	C	T	A	G	C	C	C	C	G	G	G	C	C	C	C	T	C	T	C	T	T	C	G	G	G	G	A	A	C	C	G	G	A	G	A	A	G	G	A	C	T	T	C	T	C	C	G	G	T	C	C	T	G	G	A	A	A	T	T	T	T	T	A	A	NA	NA	G	G	A	A	A	A	C	T	A	A	T	C	G	A	NA	NA	G	T	G	G	T	T	A	G	T	T	A	A	G	G	A	G	A	A	C	T	T	T	A	A	C	C	A	T	T	T	T	T	G	A	NA	NA	NA	NA	NA	NA	C	T	C	C	A	A	G	G	T	A	T	C	G	G	C	T	C	C	T	T	G	A	T	T	A	C	T	T	G	T	T	A	A	G	C	C	G	T	C	C	C	C	T	G	T	T	NA	NA	C	G	T	T	A	A	G	G	C	C	A	A	G	G	A	G	G	A	G	G	A	C	C	G	C	C	A	A	T	C	A	A	G	A	G	G	A	A	T	T	C	T	G	G	A	G	A	G	G	G	C	A	G	G	T	T	T	T	G	A	C	T	G	G	C	C	NA	NA	G	G	G	G	G	A	G	G	G	G	G	G	T	T	C	C	C	C	T	T	C	C	G	A	A	A	A	A	G	G	T	T	C	C	T	T	C	C	C	C	T	C	G	A	C	C	C	C	T	G	G	G	T	T	T	T	T	T	C	C	C	C	C	C	T	C	G	G	A	A	NA	NA	G	G	T	C	NA	NA	T	T	C	C	G	G	C	A	C	C	NA	NA	G	G	T	T	G	T	G	A	G	A	NA	NA	C	T	C	A	A	A	A	T	A	G	A	A	G	G	C	A	C	C	C	C	C	C	A	A	A	A	G	G	C	C	T	C	C	C	C	C	NA	NA	C	A	G	G	A	A	G	G	A	G	T	T	T	C	T	G	G	A	A	A	T	T	A	C	C	C	T	T	C	C	A	A	G	A	C	C	G	G	G	G	T	A	C	C	G	G	G	G	A	A	T	T	A	A	A	T	T	T	G	G	T	T	G	G	T	T	NA	NA	C	C	C	C	C	T	C	T	NA	NA	A	G	T	C	G	G	G	G	A	A	T	T	A	A	G	G	C	C	G	G	G	G	C	C	G	G	C	C	T	T	G	G	C	C	A	A	A	A	T	T	G	G	C	C	G	G	G	G	G	G	G	G	A	A	C	C	A	A	C	T	A	A	A	G	G	T	T	C	A	A	A	A	T	T	A	G	A	A	A	G	T	T	A	A	C	T	G	G	T	T	C	C	NA	NA	A	A	G	C	G	A	G	G	C	C	C	C	T	A	T	C	T	T	C	C	G	G	G	G	G	G	A	A	C	C	G	G	T	T	G	G	A	A	T	T	A	A	C	C	A	G	C	C	G	A	NA	NA	T	C	G	G	G	T	C	C	A	T	A	A	A	G	G	T	T	G	T	T	T	T	A	T	T	C	T	T	G	G	A	G	A	A	A	A	T	T	C	C	T	T	G	G	G	T	G	G	G	T	C	C	T	C	C	C	G	G	T	A	C	G	T	T	G	G	A	A	G	G	T	T	T	T	A	A	C	C	G	G	C	C	T	T	A	A	T	C	G	A	A	C	T	C	C	A	T	C	T	C	C	C	A	G	C	G	NA	NA	T	T	A	A	A	A	A	G	T	G	G	G	G	G	A	A	G	G	A	A	T	T	G	G	T	T	A	A	A	A	T	T	G	G	T	T	T	T	G	G	C	C	C	C	A	A	T	T	T	T	A	A	C	C	C	C	A	A	C	C	A	A	A	A	G	G	G	G	T	T	C	C	G	G	G	G	A	A	C	C	C	C	G	G	A	A	T	T	T	T	T	T	T	T	C	C	C	C	A	A	T	T	G	G	C	C	A	A	A	A	G	G	G	G	A	A	G	G	G	G	T	T	C	C	T	T	C	C	C	C	A	A	G	G	G	G	A	A	C	C	A	A	G	A	C	C	T	T	C	C	G	G	C	C	T	T	T	T	G	G	A	A	G	G	C	C	C	C	T	T	A	A	G	G	C	C	G	G	G	G	G	G	G	G	G	G	C	C	A	A	G	G	C	C	C	C	G	G	G	G	T	T	A	A	A	A	A	A	A	A	G	G	G	G	A	A	C	C	A	A	A	A	G	G	T	T	C	C	A	A	T	T	G	G	T	T	A	A	T	T	T	T	T	T	NA	NA	G	G	C	C	A	A	A	A	C	C	G	G	C	C	T	T	G	G	T	T	G	G	T	T	G	G	T	T	T	T	T	C	C	C	C	G	C	C	NA	NA	G	G	C	C	G	G	C	C	T	C	A	C	G	C	A	A	A	G	NA	NA	G	G	T	T	G	A	C	C	T	T	T	G	G	A	G	G	T	C	T	T	C	C	G	G	T	T	G	G	C	C	C	C	A	A	C	C	C	C	C	C	T	T	A	A	C	C	C	C	C	C	C	C	G	G	A	A	G	G	G	G	T	T	G	G	T	T	C	C	C	C	G	G	A	A	C	C	G	A	G	G	A	A	C	C	A	T	A	C	G	A	C	C	C	C	T	T	T	T	G	G	A	A	G	G	G	G	T	T	G	G	A	A	T	T	T	T	C	C	C	C	T	T	C	C	C	C	A	A	T	T	C	C	G	G	A	A	C	C	A	G	A	A	G	G	A	A	C	C	A	A	T	C	C	C	C	C	A	A	T	T	C	C	A	A	G	G	NA	NA	A	A	T	T	T	C	C	C	G	G	T	T	A	A	A	A	A	A	T	T	C	C	G	G	C	C	C	C	A	A	C	C	G	G	T	C	G	G	C	C	A	A	G	G	G	G	G	G	G	G	G	G	A	A	G	G	T	T	T	T	G	G	C	T	C	C	G	G	C	C	T	T	G	G	A	A	C	C	G	G	A	A	T	T	T	T	A	G	A	G	C	C	T	C	C	T	C	C	A	A	T	T	A	G	C	T	T	T	G	G	A	A	T	T	G	G	A	A	T	T	G	G	A	G	C	G	A	A	C	G	G	G	A	A	C	T	G	G	A	G	G	C	G	A	T	T	NA	NA	T	T	C	C	G	G	G	G	A	A	G	G	C	C	C	C	C	C	C	C	G	G	T	T	A	A	T	T	A	A	T	T	C	C	C	C	T	T	A	A	G	G	C	C	G	G	A	A	T	T	A	A	G	G	T	T	C	C	T	T	T	T	T	T	A	A	G	G	T	T	T	T	A	A	G	G	A	A	G	G	C	C	T	T	C	C	C	C	A	A	G	G	T	T	NA	NA	A	A	C	C	G	G	T	T	G	G	G	G	A	A	A	A	A	A	G	G	A	A	A	A	A	A	T	T	G	G	G	G	A	A	C	C	A	A	C	C	A	A	C	C	A	A	A	A	C	C	C	C	A	A	G	G	A	A	A	A	C	C	T	T	G	G	G	G	G	G	T	T	A	A	A	G	A	A	G	G	A	T	C	C	T	T	T	T	A	A	G	G	G	G	G	G	C	C	G	A	T	T	G	G	C	C	G	G	G	G	T	T	G	G	T	T	C	C	A	G	A	G	G	G	C	G	C	C	A	A	A	A	G	A	G	T	A	A	G	G	T	C	T	T	T	T	T	T	C	C	G	G	G	G	A	A	G	G	T	T	G	G	T	T	A	A	G	G	G	G	C	C	C	C	A	A	A	A	T	T	A	A	G	G	A	A	A	A	C	C	C	C	A	A	T	T	A	A	G	T	T	G	T	C	A	G	T	C	C	C	C	C	T	T	A	A	A	A	C	C	C	C	C	C	T	T	A	A	G	G	A	A	C	C	G	G	T	T	C	C	C	C	A	A	T	T	G	G	G	G	C	C	C	C	G	G	G	G	T	T	T	T	T	T	G	G	A	A	T	T	T	T	T	T	T	T	A	A	C	C	A	A	T	T	C	C	A	A	G	G	A	A	C	C	C	C	A	A	T	T	A	A	C	C	G	A	G	G	G	G	G	G	G	G	A	A	G	G	T	T	T	T	T	T	A	A	A	A	G	G	G	G	C	C	T	T	G	G	A	A	C	C	A	A	G	G	T	T	A	A	A	A	G	G	G	C	C	T	T	C	C	A	C	A	T	T	G	G	G	G	T	C	G	A	T	A	A	A	T	T	C	A	G	G	NA	NA	T	C	T	C	G	G	A	T	A	A	C	C	G	G	G	T	C	T	G	G	A	A	G	G	G	A	T	T	G	G	A	A	C	C	G	G	T	T	G	G	G	G	T	T	T	T	A	A	A	A	G	G	T	T	A	G	G	A	G	A	T	T	C	T	C	C	C	C	A	T	G	G	A	C	T	T	T	T	C	C	G	G	A	A	A	A	G	G	T	T	T	T	C	C	C	C	G	G	G	G	G	G	G	G	C	C	T	T	A	A	T	T	G	G	T	T	T	T	C	C	G	G	A	A	G	G	C	C	A	A	G	G	A	A	T	T	A	A	G	G	C	C	G	A	C	C	G	G	G	G	A	A	G	G	T	T	A	A	C	C	C	C	G	G	C	C	A	A	G	G	T	T	G	G	C	C	G	G	A	A	A	G	G	G	C	C	C	C	T	T	G	G	C	C	C	C	G	G	G	G	C	C	G	G	G	G	A	A	A	A	A	A	T	T	A	A	C	C	T	T	C	C	G	G	C	C	T	T	C	C	T	T	C	C	G	G	T	T	A	A	T	T	C	C	G	G	A	A	G	G	T	T	C	C	C	C	T	T	A	A	G	G	G	G	T	T	A	A	G	G	C	C	G	G	A	A	A	A	T	T	A	A	G	G	A	A	G	G	A	A	A	A	T	C	C	C	T	T	T	T	T	T	C	C	T	T	G	G	C	C	G	A	NA	NA	A	A	G	G	C	C	G	G	C	C	A	A	A	A	T	T	A	A	T	T	T	T	C	C	C	C	T	T	T	T	C	C	C	C	T	T	T	T	G	G	T	T	A	A	A	A	G	G	C	C	A	A	G	G	C	C	T	T	G	G	G	G	G	G	T	C	T	T	A	A	C	T	A	A	C	C	G	G	A	A	A	C	A	A	T	C	A	A	G	G	G	G	C	T	A	A	G	G	C	C	A	A	C	T	NA	NA	C	T	A	A	G	G	A	G	T	C	A	G	G	G	G	A	C	C	T	T	A	A	G	G	C	C	G	G	A	A	C	C	G	G	C	C	C	C	G	G	A	A	T	T	G	G	C	C	A	T	C	C	T	T	C	C	A	A	T	T	G	G	A	A	C	C	T	T	T	T	C	C	T	T	T	T	C	C	A	A	G	G	C	T	G	A	G	G	G	G	A	A	T	T	T	C	T	T	A	A	C	C	A	A	G	G	T	T	T	T	A	A	T	T	A	A	G	G	C	C	C	C	T	T	T	T	G	G	A	A	T	T	A	A	A	A	G	G	C	C	T	T	G	G	A	A	C	C	A	A	A	A	G	G	G	G	C	C	T	T	A	A	G	G	G	G	G	G	C	A	G	G	C	C	T	T	G	G	C	C	A	A	G	G	G	G	T	T	G	G	A	A	T	T	T	T	A	A	T	T	A	A	A	A	A	A	T	T	A	A	T	T	G	G	A	A	A	A	A	A	T	T	G	G	C	C	A	A	G	G	A	A	T	T	A	A	A	G	C	C	C	C	G	G	A	A	G	G	T	T	A	A	A	A	A	A	C	C	G	G	C	C	A	A	G	G	A	A	T	C	C	T	C	C	T	C	G	G	A	A	C	C	C	C	A	A	A	A	G	G	A	A	G	G	A	A	G	G	G	G	C	C	T	T	C	C	G	G	T	A	C	C	T	T	T	T	G	G	C	C	T	T	T	T	C	C	A	A	C	C	A	A	C	C	T	T	T	T	C	C	T	T	T	T	T	T	T	T	T	T	C	C	A	A	T	T	C	C	A	A	A	A	T	T	C	C	T	T	T	T	A	A	A	A	T	T	T	T	C	C	C	C	A	A	A	A	A	A	T	T	C	C	T	T	A	A	G	G	G	G	A	A	C	C	A	A	G	G	C	C	C	C	G	G	A	A	C	C	G	G	T	T	A	A	G	G	T	T	A	A	A	A	T	T	G	G	A	A	G	G	T	T	G	G	C	C	T	T	G	G	T	T	A	A	T	T	G	G	G	G	C	C	T	T	C	C	T	T	T	T	A	A	T	T	G	G	A	A	C	C	T	T	T	T	G	G	A	A	T	T	T	T	C	C	G	G	C	C	C	C	T	T	G	G	T	T	C	C	C	C	T	T	C	C	C	C	G	G	C	C	T	T	A	A	A	A	C	C	C	C	G	G	T	T	T	T	G	G	G	G	C	C	T	T	T	T	T	T	T	T	A	A	A	A	G	G	A	A	T	T	T	T	A	A	T	T	A	A	G	G	C	C	G	G	T	T	T	T	C	C	A	A	C	C	G	G	A	A	G	G	C	C	T	T	G	G	T	T	T	T	A	A	A	A	G	G	T	T	C	C	G	G	NA	NA	A	A	T	T	T	T	T	T	G	G	G	G	T	T	G	G	T	T	T	T	C	C	G	G	G	G	G	G	A	A	C	C	A	A	C	C	C	C	G	G	A	A	C	C	A	A	C	C	T	T	T	T	A	A	A	A	G	G	T	T	G	G	T	T	C	C	G	G	A	A	T	T	T	T	C	T	C	C	G	A	C	T	C	C	G	A	T	T	A	A	A	A	C	T	T	C	G	G	NA	NA	T	A	A	T	A	C	C	C	G	G	A	A	T	T	A	A	G	G	A	A	C	C	C	C	G	G	A	A	A	A	A	A	A	A	A	A	G	G	C	C	T	T	A	A	C	C	T	T	G	G	C	C	G	G	A	A	T	T	C	C	G	G	T	T	T	T	A	A	C	C	C	C	C	C	A	A	A	A	A	A	C	C	G	G	T	T	T	T	C	C	A	A	G	G	G	G	G	G	A	A	G	G	T	T	T	T	T	T	A	A	A	A	C	C	C	C	A	A	T	T	C	C	G	G	C	C	T	T	T	T	C	C	G	G	T	T	T	T	T	T	C	C	T	T	G	G	G	G	A	A	A	A	C	C	C	C	C	C	A	A	T	T	A	A	C	C	G	G	T	T	A	A	T	T	C	C	T	T	T	T	G	G	T	T	G	G	C	C	C	C	G	G	A	A	T	T	T	T	T	T	A	A	C	C	A	A	A	A	T	T	T	T	T	T	C	C	T	T	A	A	C	C	T	T	T	T	G	G	G	G	C	C	G	G	C	C	T	T	A	A	C	C	C	C	G	G	C	C	A	A	T	T	A	A	C	C	T	T	T	T	T	T	T	T	C	C	A	A	A	A	T	T	T	T	C	C	A	A	A	A	C	C	G	G	T	T	A	A	G	G	C	C	G	G	C	C	A	A	C	C	T	T	G	G	G	G	C	C	A	A	C	C	G	G	A	A	A	A	C	C	T	T	A	A	G	G	G	G	A	A	T	T	A	A	T	T	A	A	T	T	C	C	T	T	C	C	G	G	A	A	C	C	G	G	C	C	G	G	A	A	A	A	A	A	A	A	A	A	T	T	C	C	T	T	A	A	A	A	C	C	T	T	C	C	G	G	G	G	G	G	G	G	T	T	A	A	C	C	G	G	C	C	A	A	G	G	G	G	A	G	C	C	A	A	A	A	A	A	C	C	A	A	C	C	G	G	G	G	G	G	C	C	G	G	C	C	C	C	A	A	C	C	T	T	G	G	A	A	C	C	A	A	G	G	C	C	A	A	C	C	T	T	G	G	A	A	T	T	C	C	A	A	A	A	T	T	T	T	G	G	A	A	A	A	A	A	G	G	C	C	T	T	G	G	G	G	G	G	C	C	T	T	A	A	C	C	C	C	T	T	A	A	A	A	C	C	G	G	T	T	G	G	A	A	A	A	C	C	G	G	C	C	C	C	T	T	C	C	G	G	T	T	C	C	G	G	T	T	G	G	C	C	G	G	G	G	T	T	C	C	T	T	A	A	G	G	T	T	A	A	T	T	A	A	C	C	C	C	C	C	T	T	C	C	A	A	T	T	A	A	C	C	T	T	T	T	G	G	C	C	T	T	T	T	G	G	A	A	C	C	A	A	T	T	T	T	C	C	A	A	G	G	C	C	G	G	C	C	G	G	G	G	G	G	A	A	A	A	A	A	A	A	T	T	T	T	A	A	C	C	C	C	C	C	C	C	A	A	G	G	C	C	A	A	A	A	A	A	G	G	C	C	T	T	A	A	C	C	G	G	C	C	A	A	C	C	A	A	T	T	T	T	T	T	C	C	A	A	C	C	T	T	C	C	A	A	A	A	G	G	T	T	T	T	A	A	T	T	G	G	T	T	T	T	G	G	A	A	C	C	A	A	C	C	G	G	A	A	T	T	C	C	C	C	G	G	C	C	G	G	G	G	C	C	T	T	G	G	G	G	C	C	C	C	G	G	G	G	G	G	G	G	C	C	A	A	G	G	T	T	C	C	A	A	C	C	A	A	A	A	T	T	C	C	G	G	A	A	T	T	C	C	G	G	G	G	G	G	A	A	T	T	G	G	A	A	A	A	G	G	A	A	A	A	C	C	G	G	C	C	C	C	A	A	C	C	T	T	T	T	A	A	A	A	A	A	C	C	C	C	C	C	A	A	G	G	G	G	A	A	G	G	T	T	G	G	T	T	A	A	G	G	C	C	C	C	C	C	G	G	T	T	A	A	G	G	A	A	A	A	A	A	A	A	G	G	A	A	T	T	A	A	T	T	G	G	C	C	T	T	C	C	C	C	A	A	C	C	A	A	C	C	G	G	A	A	T	T	G	G	C	C	C	C	A	A	A	A	A	A	C	C	C	C	T	T	T	T	C	C	A	A	A	A	A	A	G	G	T	T	C	C	A	A	T	T	C	C	A	A	T	T	G	G	T	T	T	T	T	T	C	C	G	G	G	G	T	T	C	C	T	T	T	T	T	T	A	A	T	T	T	T	C	C	T	T	T	T	G	G	C	C	G	G	T	T	C	C	C	C	G	G	C	C	C	C	G	G	A	A	G	G	A	A	A	A	T	T	G	G	T	T	G	G	T	T	C	C	C	C	T	T	C	C	G	G	C	C	T	T	C	C	A	A	C	C	C	C	G	G	T	T	G	G	G	G	T	T	G	G	NA	NA	C	C	T	T	G	G	C	C	A	A	G	G	G	G	G	G	G	G	C	C	A	A	T	T	A	A	G	G	C	C	T	T	C	C	T	T	T	T	G	G	C	C	C	C	G	G	C	C	G	G	C	C	C	C	A	A	G	G	G	G	A	A	A	A	T	T	A	A	A	A	G	G	A	A	A	A	C	C	A	A	A	A	A	A	G	G	A	A	G	G	C	C	G	G	G	G	T	T	A	A	C	C	T	T	G	G	A	A	C	C	A	A	A	A	A	A	A	A	C	C	G	G	C	C	C	C	G	G	T	T	C	C	A	A	C	C	G	G	A	A	T	T	A	A	C	C	G	G	C	C	T	T	G	G	A	A	T	T	T	T	A	A	A	A	T	T	C	C	G	G	A	A	C	C	T	T	G	G	T	T	T	T	T	T	C	C	G	G	T	T	A	A	C	C	G	G	T	T	C	C	G	G	G	G	A	A	A	A	A	A	C	C	T	T	C	C	C	C	A	A	A	A	G	G	A	A	A	A	C	C	C	C	C	C	A	A	C	C	A	A	T	T	T	T	C	C	C	C	G	G	G	G	A	A	T	T	A	A	T	T	T	T	G	G	T	T	C	C	C	C	C	C	G	G	G	G	A	A	T	T	G	G	A	A	T	T	A	A	A	A	T	T	A	A	T	T	NA	NA	T	C	A	A	T	T	G	G	C	C	G	G	A	A	C	C	C	C	T	T	G	G	G	G	C	C	G	G	C	C	T	T	C	C	A	A	A	A	A	A	G	G	T	T	C	C	T	T	T	T	C	C	A	A	T	T	G	G	C	C	A	A	C	C	C	C	T	T	A	A	A	A	A	A	G	G	G	G	C	C	A	A	A	A	C	C	C	C	C	C	C	C	T	T	G	G	A	A	G	G	T	T	C	C	G	G	T	T	G	G	A	A	C	C	T	T	G	G	C	C	T	T	C	C	C	C	G	G	A	A	T	T	C	C	C	C	T	T	G	G	C	C	A	A	G	G	T	T	T	T	C	C	A	A	G	G	T	T	G	G	A	A	A	A	T	T	A	A	A	A	C	C	T	T	T	T	G	G	A	A	NA	NA	G	G	T	T	T	T	T	T	C	C	A	A	A	A	T	T	G	G	C	C	A	A	T	T	C	C	G	G	G	G	G	G	A	A	G	G	G	G	A	A	A	A	T	T	T	T	C	C	G	G	G	G	A	A	A	A	A	A	A	A	A	A	G	G	G	G	C	C	A	A	A	A	A	A	T	T	A	A	C	C	C	C	T	T	A	A	G	G	C	C	G	G	A	A	G	G	T	T	T	T	A	A	A	A	C	C	T	T	T	T	G	G	G	G	A	A	C	C	A	A	T	T	A	A	G	G	G	G	C	C	T	T	C	C	C	C	T	T	T	T	C	C	G	G	C	C	T	T	T	T	T	T	A	A	T	T	A	A	T	T	A	A	T	T	G	G	G	G	G	G	C	C	A	A	T	T	T	T	A	A	G	G	T	T	C	C	G	G	A	A	C	C	A	A	C	C	A	A	C	C	T	T	A	A	A	A	A	A	T	T	A	A	C	C	G	G	G	G	T	T	C	C	C	C	G	G	C	C	G	G	G	G	G	G	C	C	T	T	C	C	C	C	G	G	C	C	G	G	T	T	G	G	G	G	A	A	C	C	G	G	C	C	C	C	C	C	G	G	T	T	A	A	A	A	T	T	C	C	A	A	A	A	T	T	C	C	A	A	T	T	A	A	A	A	C	C	C	C	C	C	C	C	T	T	G	G	T	T	C	C	C	C	C	C	G	G	A	A	G	G	A	A	A	A	T	T	C	A	T	T	C	C	A	A	A	A	A	A	A	A	C	C	G	G	G	G	A	A	A	A	C	C	C	C	C	C	C	C	T	T	C	C	C	C	C	C	T	T	G	G	C	C	G	G	T	T	A	A	C	C	T	T	C	C	G	G	C	C	A	A	C	C	G	G	C	C	C	C	C	C	A	A	T	T	C	C	A	A	C	C	G	G	C	C	T	T	C	C	A	A	C	C	C	C	G	G	G	G	T	T	C	C	C	C	G	G	C	C	C	C	T	T	G	G	C	C	C	C	C	C	T	T	C	C	C	C	T	T	A	A	A	A	A	A	A	A	C	C	A	A	G	G	C	C	A	A	T	T	G	G	G	G	G	G	A	A	T	T	C	C	C	C	G	G	G	G	A	A	T	T	C	C	G	G	A	A	G	G	T	T	C	C	A	A	A	A	G	G	C	C	C	C	T	T	G	G	G	G	A	A	G	G	T	T	A	A	A	A	C	C	A	A	A	A	T	T	G	G	C	C	C	C	A	A	T	T	G	G	A	A	C	C	G	G	C	C	T	T	T	T	T	T	A	A	A	A	A	A	C	C	C	C	G	G	A	A	C	C	G	G	C	C	C	C	T	T	A	A	A	A	A	A	C	C	T	T	A	A	A	A	T	T	C	C	T	T	A	A	C	C	C	C	G	G	A	A	C	C	A	A	T	T	G	G	T	T	T	T	C	C	T	T	C	C	A	A	T	T	T	T	C	C	G	G	A	A	C	C	A	A	G	G	G	G	C	C	G	G	C	C	A	A	C	C	A	A	A	A	A	A	C	C	T	T	G	G	T	T	C	C	T	T	T	T	G	G	A	A	A	A	G	G	A	A	G	G	C	C	C	C	T	T	G	G	A	A	C	C	A	A	C	C	G	G	G	G	C	C	G	G	G	G	A	A	T	T	A	A	G	G	A	A	C	C	T	T	A	A	A	A	C	C	G	G	G	G	A	A	C	C	C	C	G	G	G	G	G	G	G	G	T	T	G	G	G	G	T	T	G	G	G	G	A	A	C	C	C	C	T	T	T	T	C	C	A	A	T	T	T	T	C	C	G	G	C	C	G	G	C	C	C	C	A	A	C	C	C	C	C	C	C	C	T	T	A	A	A	A	G	G	C	C	T	T	C	C	G	G	A	A	C	C	C	C	A	A	G	G	T	T	C	C	T	T	A	A	C	C	G	G	G	G	T	T	C	C	A	A	T	T	C	C	C	C	A	A	T	T	A	A	T	T	G	G	A	A	A	A	G	G	G	G	T	T	G	G	G	G	G	G	T	T	C	C	A	A	A	A	T	T	G	G	C	C	A	A	A	A	G	G	A	A	T	T	A	A	T	T	G	G	G	G	C	C	T	T	G	G	T	T	T	T	G	G	T	T	G	G	C	C	G	G	G	G	C	C	A	A	C	C	T	T	T	T	G	G	A	A	A	A	C	C	T	T	C	C	T	T	A	A	G	G	T	T	G	G	A	A	C	C	C	C	A	A	C	C	G	G	A	A	A	A	A	A	C	C	C	C	G	G	G	G	C	C	G	G	T	T	C	C	G	G	T	T	C	C	G	G	T	T	A	A	G	G	C	C	T	T	G	G	G	G	G	G	G	G	C	C	T	T	C	C	G	G	T	T	C	C	C	C	T	T	G	G	T	T	A	A	C	C	C	C	A	A	C	C	G	G	A	A	A	A	A	A	T	T	A	A	G	G	A	A	T	T	T	T	G	G	A	A	C	C	C	C	C	C	T	T	A	A	G	G	A	A	C	C	C	C	T	T	A	A	A	A	A	A	C	C	A	A	C	C	T	T	T	T	C	C	G	G	G	G	G	G	C	C	T	T	C	C	NA	NA	T	T	T	T	A	A	A	A	C	C	C	C	C	C	A	A	T	T	A	A	T	T	A	A	T	T	T	T	A	A	T	T	T	T	C	C	G	G	T	T	C	C	T	T	G	G	A	A	G	G	A	A	A	A	T	T	C	C	T	T	A	A	T	T	A	A	A	A	C	C	T	T	G	G	T	T	T	T	T	T	T	T	C	C	G	G	C	C	G	G	C	C	G	G	C	C	A	A	C	C	C	C	A	A	G	G	C	C	C	C	C	C	A	A	T	T	A	A	A	A	G	G	A	A	G	G	G	G	A	A	T	T	A	A	T	T	G	G	A	A	C	C	G	G	T	T	G	G	A	A	G	G	G	G	A	A	G	G	T	T	C	C	A	A	G	G	G	G	C	C	G	G	G	G	A	A	C	C	G	G	G	G	C	C	A	A	G	G	G	G	C	C	G	G	G	G	C	C	C	C	T	T	A	A	C	C	G	G	G	G	A	A	A	A	A	A	T	T	A	A	T	T	C	C	T	T	A	A	A	A	G	G	G	G	A	A	G	G	A	A	G	G	A	A	T	T	G	G	G	G	T	T	T	T	G	G	G	G	G	G	G	G	A	A	G	G	A	A	G	G	G	G	C	C	G	G	G	G	C	C	A	A	C	C	A	A	C	C	A	A	G	G	C	C	C	C	A	A	T	T	G	G	G	G	A	A	C	C	T	T	T	T	A	A	C	C	T	T	C	C	A	A	C	C	C	C	C	C	T	T	C	C	C	C	A	A	G	G	T	T	A	A	G	G	G	G	T	T	T	T	T	T	T	T	C	C	C	C	T	T	A	A	A	A	C	C	A	A	A	A	T	T	C	C	A	A	C	C	A	A	C	C	G	G	A	A	G	G	G	G	A	A	C	C	G	G	G	G	T	T	A	A	C	C	A	A	G	G	C	C	G	G	C	C	C	C	C	C	G	G	A	A	A	A	A	A	A	A	A	A	C	C	G	G	G	G	A	A	C	C	G	G	C	C	G	G	A	A	G	G	G	G	G	G	T	T	T	T	T	T	C	C	C	C	T	T	T	T	A	A	A	A	G	G	A	A	A	A	C	C	C	C	G	G	T	T	A	A	C	C	A	A	T	T	T	T	C	C	G	G	A	A	T	T	T	T	A	A	C	C	C	C	A	A	A	A	G	G	C	C	C	C	C	C	C	C	A	A	G	G	A	A	C	C	G	G	G	G	C	C	G	G	A	A	G	G	G	G	C	C	C	C	C	C	G	G	A	A	T	T	C	C	T	T	T	T	T	T	C	C	A	A	C	C	T	T	C	C	G	G	G	G	A	A	A	A	C	C	A	A	A	A	G	G	A	A	T	T	C	C	T	T	A	A	G	G	A	A	G	G	G	G	T	T	C	C	C	C	A	A	T	T	A	A	G	G	C	C	A	A	A	A	T	T	C	C	T	T	T	T	C	C	G	G	G	G	G	G	G	G	C	C	C	C	A	A	C	C	T	T	G	G	C	C	A	A	T	T	A	A	A	A	T	T	T	T	C	C	G	G	T	T	A	A	G	G	C	C	T	T	A	A	C	C	A	A	T	T	C	C	C	C	T	T	A	A	T	T	G	G	C	C	A	A	C	C	A	A	A	A	A	A	A	A	G	G	G	G	C	C	A	A	T	T	G	G	T	T	C	C	C	C	A	A	T	T	T	T	A	A	C	C	G	G	C	C	T	T	C	C	T	T	C	C	T	T	G	G	C	C	T	T	G	G	G	G	C	C	A	A	C	C	C	C	T	T	A	A	A	A	A	A	C	C	T	T	A	A	G	G	T	T	C	C	A	A	T	T	T	T	T	T	T	T	C	C	NA	NA	G	G	A	A	A	A	A	A	C	C	G	G	C	C	T	T	G	G	G	G	T	T	T	T	T	T	T	T	G	G	G	G	C	C	T	T	A	A	T	T	G	G	NA	NA	T	T	A	A	G	G	T	T	A	A	A	A	C	C	T	T	T	T	A	A	T	T	C	C	T	T	C	C	G	G	T	T	G	G	A	G	C	C	C	C	G	G	A	A	A	A	C	C	T	T	T	T	T	T	A	A	T	T	A	A	G	G	G	G	C	C	G	G	T	T	G	G	C	C	T	T	G	G	C	C	C	C	G	G	C	C	A	A	C	C	A	A	C	C	A	A	C	C	T	T	C	C	C	C	A	A	A	A	A	A	G	G	C	C	G	G	T	T	C	C	T	T	T	T	T	T	C	C	A	A	C	C	C	C	G	G	T	T	T	T	G	G	G	G	G	G	C	C	G	G	G	G	C	C	C	C	T	T	A	A	A	A	G	G	T	T	A	A	A	A	T	T	C	C	G	G	G	G	G	G	A	A	G	G	C	C	G	G	A	A	G	G	C	C	C	C	G	G	C	C	G	G	T	T	C	C	A	A	G	G	T	T	T	T	T	T	C	C	A	A	C	C	A	A	G	G	T	T	A	A	C	C	A	A	A	A	C	C	A	A	A	A	G	G	T	T	A	A	T	T	G	G	A	A	G	G	T	T	A	A	T	T	G	G	G	G	A	A	A	A	T	T	G	G	A	A	T	T	C	C	A	A	T	T	A	A	C	C	T	T	A	A	G	G	C	C	C	C	A	A	G	G	A	A	C	C	C	C	C	C	A	A	G	G	G	G	T	T	C	C	G	G	A	A	T	T	G	G	G	G	G	G	G	G	T	T	A	A	G	G	A	A	C	C	G	G	A	A	G	G	C	C	A	A	T	T	T	T	C	C	A	A	T	T	A	A	T	T	T	T	G	G	C	C	T	T	G	G	A	A	G	G	A	A	G	G	A	A	C	C	A	A	C	C	G	G	G	G	T	T	T	T	T	T	T	T	G	G	A	A	T	T	G	G	T	T	C	C	A	A	T	T	G	G	C	C	C	C	G	G	T	T	A	A	C	C	G	G	C	C	C	C	NA	NA	T	T	G	G	T	T	C	C	T	T	T	T	G	G	T	T	T	T	C	C	T	T	T	T	A	A	T	T	T	T	T	T	T	T	G	G	T	T	A	A	G	G	A	A	T	T	C	C	T	T	T	T	G	G	A	A	C	C	T	T	C	C	A	A	T	T	G	G	T	T	G	G	A	A	C	C	T	T	C	C	G	G	G	G	T	T	A	A	A	A	T	T	NA	NA	C	C	G	G	G	G	C	C	G	G	A	A	T	T	C	C	G	G	G	G	G	G	G	G	T	T	T	T	G	G	T	T	G	G	G	G	G	G	A	A	C	C	A	A	A	A	G	G	T	T	G	G	C	C	C	C	G	G	G	G	C	C	G	G	A	A	C	C	T	T	T	T	G	G	C	C	A	A	G	G	A	A	G	G	A	A	C	C	A	A	C	C	T	T	G	G	T	T	C	C	G	G	G	G	C	C	A	A	G	G	C	C	T	T	A	A	G	G	T	T	C	C	A	A	G	G	T	T	G	G	C	C	T	T	C	C	G	G	G	G	T	T	C	C	A	A	G	G	A	A	A	A	A	A	G	G	C	C	A	A	C	C	G	G	T	T	C	C	T	T	T	T	G	G	C	C	C	C	C	C	A	A	G	G	A	A	T	T	T	T	G	G	C	C	G	G	G	G	G	G	G	G	G	G	C	C	G	G	T	T	A	A	C	C	T	T	C	C	C	C	A	A	C	C	T	T	T	T	G	G	T	T	A	A	A	A	A	A	C	C	T	T	A	A	C	C	T	T	T	T	A	A	A	A	T	T	C	C	C	C	A	A	C	C	A	A	T	T	T	T	G	G	C	C	C	C	C	C	A	A	G	G	G	G	G	G	G	G	G	G	G	G	T	T	C	C	C	C	C	C	C	C	G	G	A	A	A	A	C	C	T	T	G	G	A	A	A	A	T	T	G	G	A	A	G	G	A	A	C	C	C	C	A	A	C	C	C	C	A	A	C	C	T	T	G	G	T	T	G	G	T	T	C	C	A	A	T	T	A	A	A	A	A	A	C	C	C	C	C	C	A	A	C	C	A	A	C	C	C	C	G	G	T	T	A	A	T	T	G	G	A	A	G	G	T	T	C	C	G	G	A	A	A	A	A	A	A	A	C	C	C	C	T	T	T	T	A	A	G	G	A	A	A	A	A	A	A	A	G	G	T	T	G	G	T	T	C	C	T	T	C	C	G	G	A	A	A	A	C	C	T	T	G	G	A	A	C	T	T	T	A	A	C	C	A	A	A	A	T	T	T	T	T	T	A	A	A	A	A	A	A	A	T	T	C	C	C	C	T	T	A	A	G	G	C	C	C	C	A	A	C	C	C	C	G	G	G	G	T	T	T	T	G	G	A	A	A	A	C	C	T	T	G	G	G	G	T	T	T	T	T	T	A	A	G	G	G	G	G	G	T	T	T	T	G	G	C	C	G	G	T	T	G	G	A	A	C	C	A	A	A	A	T	T	G	G	G	G	G	G	T	T	T	T	C	C	A	A	G	G	G	G	G	G	T	T	A	A	A	A	T	T	G	G	A	A	G	G	A	A	C	C	NA	NA	T	T	G	G	T	T	A	A	T	T	T	T	A	A	A	A	C	C	G	G	C	C	G	G	A	A	T	T	A	A	G	G	A	A	T	T	C	C	A	A	G	G	NA	NA	A	A	T	T	C	C	A	A	C	C	G	G	C	C	T	T	G	G	C	C	A	A	A	A	C	C	A	A	T	T	G	G	G	G	T	T	C	C	A	A	G	G	C	C	G	G	G	G	G	G	G	G	T	T	T	T	T	T	G	G	T	T	A	A	T	T	G	G	G	G	T	T	C	C	C	C	C	C	A	A	A	A	T	T	T	T	T	T	T	T	G	G	C	C	A	A	A	A	G	G	A	A	C	C	A	A	C	C	T	T	G	G	G	G	A	A	A	A	C	C	T	T	G	G	C	C	C	C	A	A	T	T	T	T	C	C	G	G	A	A	A	A	T	T	T	T	T	T	A	A	C	C	G	G	G	G	T	T	G	G	G	G	C	C	T	T	A	A	T	T	G	G	T	T	A	A	G	G	C	C	C	C	C	C	A	A	A	A	T	T	A	A	C	C	G	G	C	C	G	G	C	C	T	T	C	C	C	C	A	A	C	C	A	A	A	A	G	G	G	G	G	G	C	C	G	G	C	C	C	C	T	T	NA	NA	C	C	C	C	T	T	A	A	A	A	A	A	T	T	G	G	T	T	C	C	G	G	A	A	C	C	T	T	T	T	C	C	A	A	C	C	G	G	G	G	G	G	A	A	C	C	C	C	T	T	G	G	T	T	G	G	T	T	A	A	A	A	A	A	T	T	T	T	C	C	A	A	A	A	G	G	C	C	C	C	A	A	A	A	T	T	T	T	C	C	G	G	T	T	G	G	A	A	T	T	G	G	T	T	T	T	C	C	T	T	C	C	C	C	C	C	C	C	G	G	G	G	A	A	G	G	T	T	G	G	T	T	G	G	C	C	G	G	G	G	A	A	G	G	C	C	C	C	G	G	T	T	A	A	A	A	C	C	G	G	T	T	A	A	C	C	T	T	A	A	A	A	T	T	G	G	T	T	G	G	T	T	T	T	A	A	A	A	G	G	T	T	G	G	T	T	A	A	T	T	T	T	T	T	A	A	T	T	G	G	A	A	A	A	A	A	G	G	A	A	T	T	G	G	C	C	T	T	C	C	T	T	C	C	G	G	C	C	T	T	T	T	C	C	G	G	T	T	G	G	A	A	C	C	A	A	C	C	A	A	C	C	T	T	T	T	T	T	G	G	G	G	A	A	C	C	G	G	A	A	A	A	T	T	C	C	G	G	C	C	C	C	A	A	A	A	T	T	A	A	T	T	A	A	G	G	T	T	C	C	G	G	G	G	C	C	A	A	C	C	A	A	T	T	T	T	G	G	G	G	T	T	C	C	C	C	A	A	T	T	T	T	C	C	G	G	T	T	T	T	G	G	G	G	C	C	C	C	T	T	T	T	G	G	G	G	A	A	T	T	T	T	T	T	C	C	G	G	A	A	T	T	G	G	C	C	T	T	A	A	T	T	C	C	G	G	A	A	C	C	T	T	A	A	T	T	G	G	A	A	A	A	C	C	T	T	G	G	C	C	T	T	G	G	G	G	A	A	T	T	C	C	G	G	G	G	C	C	C	C	C	C	T	T	G	G	G	G	A	A	T	T	C	C	C	C	G	G	C	C	C	C	T	T	G	G	C	C	T	T	G	G	G	G	C	C	G	G	A	A	T	T	A	A	G	G	C	C	T	T	G	G	A	A	T	T	C	C	A	A	A	A	G	G	T	T	A	A	T	T	G	G	A	A	T	T	G	G	C	C	A	A	A	A	G	G	C	C	A	A	A	A	C	C	C	C	A	A	T	T	T	T	G	G	G	G	G	G	A	A	C	C	C	C	C	C	G	G	G	G	T	T	A	A	C	C	G	G	T	T	G	G	A	A	A	A	G	G	G	G	C	C	C	C	G	G	A	A	T	T	A	A	T	T	G	G	C	C	G	G	G	G	T	T	G	G	A	A	A	A	A	A	T	T	C	C	A	A	T	T	C	C	G	G	A	A	C	C	T	T	T	T	A	A	T	T	G	G	C	C	T	T	G	G	C	C	T	T	G	G	A	A	T	T	G	G	T	T	T	T	T	T	T	T	A	A	C	C	G	G	A	A	C	C	C	C	G	G	G	G	C	C	T	T	A	A	A	A	G	G	G	G	T	T	A	A	G	G	C	C	G	G	A	A	T	T	G	G	T	T	C	C	C	C	G	G	A	A	A	A	A	A	G	G	C	C	C	C	A	A	G	G	G	G	G	G	A	A	T	T	T	T	A	A	C	C	G	G	T	T	T	T	T	T	C	C	T	T	C	C	C	C	G	G	A	A	G	G	G	G	C	C	C	C	A	A	G	G	A	A	G	G	C	C	A	A	A	A	A	A	T	T	A	A	T	T	G	G	NA	NA	T	T	A	A	A	A	G	G	C	C	A	A	C	C	A	A	C	C	C	C	G	G	T	T	T	T	G	G	T	T	T	T	G	G	T	T	A	A	A	A	A	A	G	G	G	G	A	A	G	G	G	G	G	G	A	A	C	C	A	A	C	C	G	G	A	A	T	T	A	A	G	G	A	A	G	G	G	G	G	G	T	T	C	C	A	A	T	T	T	T	C	C	G	G	C	C	C	C	C	C	A	A	T	T	A	A	T	T	G	G	A	A	C	C	G	G	A	A	T	T	C	C	T	T	C	C	T	T	A	A	C	C	T	T	G	G	G	G	G	G	T	T	C	C	T	T	A	A	C	C	C	C	G	G	T	T	A	A	G	G	T	T	C	C	T	T	T	T	A	A	T	T	T	T	A	A	C	C	G	G	A	A	A	A	T	T	A	A	T	T	C	C	A	A	A	A	T	T	T	T	G	G	C	C	A	A	T	T	G	G	G	G	C	C	T	T	A	A	C	C	A	A	C	C	C	C	C	C	T	T	G	G	G	G	G	G	A	A	A	A	T	T	T	T	G	G	T	T	A	A	A	A	G	G	G	G	C	C	G	G	T	T	G	G	A	A	G	G	T	T	A	A	G	G	G	G	C	C	A	A	C	C	G	G	C	C	C	C	C	C	G	G	C	C	C	C	T	T	C	C	A	A	C	C	A	A	G	G	C	C	A	A	G	G	T	T	T	T	G	G	T	T	A	A	G	G	A	A	G	G	T	T	A	A	A	A	G	G	G	G	A	A	A	A	C	C	C	C	C	C	A	A	T	T	C	C	C	C	C	C	A	A	T	T	G	G	T	T	A	A	T	T	C	C	C	C	G	G	C	C	C	C	G	G	A	A	T	T	G	G	C	C	G	G	C	C	T	T	T	T	A	A	T	T	T	T	T	T	C	C	C	C	C	C	A	A	C	C	T	T	G	G	G	G	A	A	T	T	C	C	A	A	C	C	C	C	C	C	G	G	G	G	C	C	C	C	T	T	C	C	A	A	G	G	T	T	C	C	T	T	C	C	C	C	T	T	T	T	T	T	G	G	C	C	G	G	A	A	G	G	A	A	T	T	T	T	C	C	G	G	A	A	C	C	G	G	G	G	G	G	A	A	A	A	T	T	C	C	C	C	T	T	G	G	G	G	C	C	A	A	G	G	G	G	C	C	G	G	A	A	C	C	T	T	G	G	G	G	G	G	T	T	G	G	A	A	A	A	C	C	T	T	G	G	A	A	T	T	G	G	C	C	T	T	A	A	A	A	A	A	G	G	T	T	T	T	A	A	C	C	C	C	A	A	A	A	A	A	T	T	T	T	C	C	C	C	A	A	A	A	T	T	G	G	A	A	A	A	T	T	G	G	C	C	G	G	C	C	A	A	A	A	A	A	C	C	C	C	A	A	T	T	A	A	G	G	C	C	T	T	T	T	G	G	T	T	T	T	G	G	A	A	C	C	G	G	T	T	G	G	T	T	A	A	C	C	G	G	A	A	T	T	C	C	T	T	C	C	T	T	A	A	G	G	A	A	A	A	A	A	G	G	T	T	G	G	A	A	C	C	T	T	C	C	G	G	C	C	T	T	C	C	A	A	C	C	T	T	A	A	C	C	G	G	C	C	C	C	G	G	G	G	G	G	G	G	G	G	C	C	T	T	C	C	C	C	C	C	T	T	A	A	G	G	C	C	NA	NA	T	T	A	A	T	T	C	C	G	G	T	T	A	A	A	A	G	G	C	C	G	G	G	G	C	C	T	T	C	C	A	A	T	T	G	G	G	G	A	A	T	T	G	G	C	C	A	A	G	G	G	G	A	A	A	A	T	T	T	T	T	T	T	T	T	T	A	A	T	T	G	G	C	C	T	T	A	A	C	C	C	C	A	A	T	T	C	C	G	G	T	T	C	C	T	T	G	G	G	G	A	A	G	G	G	G	C	C	G	G	G	G	C	C	G	G	G	G	C	C	T	T	G	G	G	G	C	C	G	G	C	C	G	G	C	C	T	T	C	C	G	G	C	C	G	G	T	T	C	C	T	T	C	C	G	G	G	G	T	T	G	G	G	G	C	C	C	C	G	G	G	G	T	T	C	C	C	C	A	A	G	G	G	G	A	A	A	A	A	A	NA	NA	T	T	C	C	A	A	T	T	A	A	T	T	C	C	C	C	C	C	C	C	T	T	C	C	C	C	A	A	A	A	A	A	G	G	C	C	G	G	G	G	A	A	C	C	A	A	T	T	G	G	A	A	C	C	A	A	A	A	C	C	G	G	T	T	C	C	G	G	T	T	A	A	C	C	C	C	A	A	A	A	G	G	T	T	G	G	C	C	C	C	C	C	C	C	T	T	G	G	T	T	C	C	A	A	A	A	T	T	C	C	T	T	T	T	A	A	C	C	G	G	T	T	G	G	A	A	C	C	G	G	G	G	G	G	G	G	C	C	T	T	C	C	G	G	C	C	T	T	G	G	G	G	A	A	C	C	C	C	T	T	G	G	C	C	A	A	T	T	G	G	A	A	G	G	T	T	C	C	G	G	C	C	A	A	A	A	A	A	G	G	G	G	C	C	T	T	C	C	T	T	A	A	A	A	T	T	A	A	T	T	G	G	A	A	T	T	G	G	G	G	C	C	C	C	T	T	T	T	T	T	T	T	C	C	T	T	T	T	G	G	A	A	G	G	C	C	T	T	G	G	G	G	A	A	A	A	A	A	C	C	G	G	A	A	A	A	G	G	A	A	C	C	G	G	A	A	G	G	C	C	G	G	A	A	G	G	A	A	G	G	C	C	T	T	C	C	C	C	A	A	T	T	A	A	T	T	C	C	A	A	C	C	T	T	G	G	G	G	C	C	G	G	T	T	T	T	T	T	G	G	C	C	T	T	T	T	G	G	A	A	T	T	A	A	C	C	C	C	G	G	T	T	T	T	T	T	A	A	A	A	A	A	C	C	G	G	A	A	A	A	C	C	T	T	C	C	G	G	G	G	C	C	A	A	C	C	A	A	T	T	C	C	G	G	T	T	T	T	G	G	T	T	C	C	G	G	T	T	G	G	T	T	C	C	T	T	G	G	A	A	T	T	A	A	G	G	G	G	T	T	A	A	T	T	G	G	G	G	T	T	T	T	C	C	A	A	A	A	T	T	C	C	G	G	G	G	C	C	T	T	A	A	G	G	T	T	A	A	C	C	A	A	G	G	A	A	C	C	T	T	C	C	C	C	T	T	A	A	A	A	G	G	A	A	A	A	G	G	C	C	C	C	G	G	C	C	A	A	T	T	C	C	A	A	A	A	G	G	A	A	A	A	A	A	G	G	A	A	A	A	G	G	T	T	A	A	A	A	C	C	A	A	A	A	G	G	C	C	T	T	G	G	A	A	A	A	T	T	T	T	T	T	C	C	T	T	A	A	G	G	A	A	G	G	A	A	A	A	T	T	A	A	G	G	C	C	G	G	T	T	C	C	C	C	C	C	C	C	G	G	G	G	G	G	C	C	C	C	T	T	NA	NA	G	G	T	T	G	G	C	C	T	T	G	G	T	T	A	A	T	T	T	T	C	C	T	T	C	C	G	G	G	G	T	T	T	T	T	T	G	G	G	G	T	T	G	G	T	T	T	T	C	C	C	C	C	C	A	A	A	A	T	T	C	C	G	G	G	G	T	T	G	G	C	C	A	A	C	C	T	T	A	A	G	G	A	A	G	G	A	A	C	C	T	T	T	T	A	A	T	T	T	T	C	C	T	T	A	A	A	A	G	G	A	A	T	T	C	C	T	T	C	C	C	C	A	A	A	A	G	G	G	G	T	T	A	A	G	G	G	G	T	T	A	A	A	A	C	C	T	T	C	C	A	A	A	A	T	T	C	C	T	T	C	C	G	G	G	G	T	T	C	C	A	A	A	A	G	G	G	G	T	T	A	A	A	A	A	A	G	G	G	G	T	T	G	G	T	T	G	G	G	G	A	A	A	A	T	T	C	C	G	G	G	G	C	C	A	A	C	C	C	C	A	A	G	G	C	C	A	A	A	A	T	T	A	A	G	G	G	G	G	G	T	T	C	C	A	A	A	A	C	C	A	A	C	C	C	C	T	T	A	A	G	G	T	T	G	G	A	A	A	A	T	T	T	T	G	G	T	T	T	T	A	A	T	T	G	G	A	A	A	A	C	C	A	A	G	G	A	A	G	G	G	G	G	G	G	G	C	C	G	G	T	T	A	A	C	C	C	C	A	A	A	A	T	T	A	A	C	C	C	C	T	T	NA	NA	C	C	G	G	A	A	C	C	T	T	G	G	G	G	T	T	C	C	T	T	T	T	C	C	T	T	G	G	G	G	G	G	T	T	G	G	T	T	T	T	G	G	T	T	A	A	C	C	C	C	C	C	A	A	C	C	G	T	NA	NA	T	T	C	C	C	C	T	T	C	C	C	C	G	G	A	A	C	C	T	T	T	T	G	G	T	T	G	G	T	T	T	T	G	G	A	A	A	A	G	G	A	A	G	G	G	G	G	G	G	G	G	G	C	C	C	C	C	C	G	G	T	T	C	C	G	G	G	G	A	A	G	G	C	C	C	C	A	A	C	C	G	G	G	G	C	C	G	G	G	G	C	C	A	A	A	A	T	T	A	A	A	A	T	T	T	T	C	C	A	A	A	A	C	C	T	T	T	T	G	G	T	T	C	C	G	G	G	G	C	C	G	G	C	C	T	T	T	T	G	G	C	C	C	C	A	A	A	A	T	T	G	G	A	A	A	A	T	T	A	A	A	A	C	C	G	G	A	A	T	T	C	C	A	A	T	T	T	T	G	G	C	C	C	C	T	T	A	A	G	G	G	G	G	G	A	A	T	T	A	A	G	G	A	A	A	A	A	A	G	G	G	G	C	C	A	A	C	C	A	A	G	G	T	T	C	C	C	C	C	C	A	A	C	C	A	A	G	G	T	T	G	G	C	C	T	T	T	T	T	T	A	A	T	T	C	C	G	G	C	C	C	C	T	T	T	T	G	G	A	A	C	C	T	T	A	A	G	G	C	C	G	G	G	G	G	G	C	C	A	A	T	T	C	C	C	C	G	G	G	G	G	G	T	T	A	A	G	G	G	G	C	C	T	T	A	A	T	T	A	A	C	C	G	G	C	C	A	A	G	G	C	C	G	G	A	A	A	A	G	G	A	A	T	T	A	A	A	A	C	C	A	A	A	A	A	A	C	C	A	A	T	T	G	G	T	T	A	A	C	C	T	T	C	C	A	A	C	C	C	C	G	G	G	G	T	T	G	G	T	T	G	G	C	C	G	G	C	C	T	T	A	A	C	C	T	T	A	A	T	T	T	T	T	T	C	C	A	A	C	C	T	T	G	G	A	A	C	C	A	A	C	C	G	G	T	T	A	A	C	C	C	C	G	G	G	G	C	C	G	G	G	G	T	T	T	T	T	T	T	T	G	G	T	T	G	G	T	T	C	C	G	G	T	T	C	C	G	G	G	G	G	G	G	G	T	T	C	C	T	T	A	A	C	C	A	A	G	G	T	T	G	G	G	G	A	A	A	A	G	G	T	T	C	C	T	T	C	C	C	C	G	G	C	C	G	G	G	G	C	C	T	T	C	C	C	C	T	T	C	C	G	G	NA	NA	G	G	T	T	G	G	A	A	C	C	A	A	G	G	G	G	C	C	G	G	C	C	T	T	C	C	C	C	A	A	G	G	NA	NA	T	T	A	A	A	A	G	G	A	A	C	C	G	G	G	G	T	T	G	G	A	A	T	T	A	A	G	G	G	G	G	G	C	C	G	G	A	A	T	T	G	G	G	G	G	G	A	A	G	G	G	G	G	G	A	A	G	G	A	A	G	G	G	G	C	C	T	T	C	C	A	A	C	C	G	G	C	C	A	A	A	A	C	C	A	A	T	T	A	A	A	A	C	C	A	A	A	A	C	C	G	G	C	C	T	T	C	C	G	G	A	A	G	G	G	G	C	C	G	G	A	A	C	C	G	G	A	A	A	A	T	T	T	T	T	T	G	G	G	G	T	T	A	A	G	G	T	T	A	A	T	T	A	A	G	G	A	A	T	T	G	G	T	T	G	G	T	T	G	G	A	A	G	G	A	A	G	G	T	T	T	T	T	T	T	T	T	T	A	A	G	G	A	A	C	C	T	T	C	C	A	A	A	A	C	C	T	T	T	T	C	C	A	A	A	A	A	A	A	A	G	G	T	T	A	A	C	C	G	G	T	T	C	C	G	G	A	A	T	T	C	C	C	C	G	G	C	C	C	C	G	G	C	C	C	C	T	T	C	C	A	A	A	A	T	T	A	A	C	C	C	G	G	G	T	T	T	T	G	G	G	G	T	T	A	A	T	T	C	C	A	A	G	G	A	A	A	A	G	G	A	A	C	C	A	A	A	A	C	C	T	T	NA	NA	G	G	C	C	T	T	A	A	T	T	C	C	T	T	G	G	G	G	T	T	C	C	G	G	C	C	C	C	C	C	C	C	G	G	T	T	T	T	G	G	C	C	A	A	A	A	C	C	T	T	G	G	A	A	G	G	G	G	C	C	C	C	T	T	G	G	T	T	C	C	T	T	C	C	G	G	A	A	A	A	T	T	C	C	C	C	C	C	G	G	C	C	T	T	C	C	G	G	A	A	G	G	A	A	G	G	G	G	A	A	A	A	T	T	T	T	C	C	G	G	C	C	A	A	A	A	A	A	C	C	C	C	T	T	C	C	C	C	G	G	G	G	A	A	A	A	G	G	A	A	G	G	G	G	G	G	T	T	A	A	C	C	C	C	A	A	C	C	C	C	C	C	A	A	C	C	A	A	G	G	G	G	C	C	C	C	C	C	C	C	G	G	G	G	T	T	C	C	C	C	G	G	A	A	T	T	A	A	C	C	T	T	A	A	A	A	G	G	C	C	G	G	C	C	C	C	C	C	T	T	A	A	T	T	C	C	C	C	G	G	C	C	G	G	A	A	C	C	G	G	C	C	T	T	A	A	A	A	T	T	A	A	G	G	T	T	T	T	T	T	C	C	A	A	C	C	T	T	C	C	A	A	C	C	G	G	T	T	C	C	A	A	G	G	A	A	C	C	C	C	G	G	G	G	A	A	G	G	T	T	T	T	A	A	G	G	C	C	A	A	C	C	A	A	C	C	T	T	A	A	A	A	G	G	A	A	G	G	G	G	A	A	A	A	G	G	T	T	T	T	G	G	T	T	T	T	T	T	T	T	T	T	A	A	T	T	T	T	T	T	C	C	A	A	T	T	C	C	T	T	C	C	A	A	G	G	C	C	T	T	G	G	C	C	T	T	G	G	T	T	T	T	C	C	T	T	T	T	C	C	A	A	G	G	A	A	A	A	G	G	T	T	C	C	A	A	C	C	G	G	G	G	NA	NA	A	A	A	A	C	C	T	T	A	A	C	C	A	A	T	T	T	T	T	T	A	A	A	A	C	C	A	A	T	T	T	T	T	T	C	C	C	C	G	G	G	G	C	C	A	A	G	G	C	C	G	G	A	A	T	T	A	A	C	C	T	T	G	G	G	G	C	C	A	A	G	G	G	G	C	C	T	T	G	G	T	T	T	T	G	G	T	T	C	C	T	T	G	G	A	A	C	C	C	C	T	T	C	C	G	G	T	T	C	C	G	G	A	A	C	C	T	T	G	G	A	A	C	C	A	A	C	C	A	A	C	C	T	T	T	T	A	A	A	A	C	C	C	C	C	C	A	A	T	T	A	A	T	T	T	T	T	T	G	G	A	A	G	G	G	G	G	G	T	T	C	C	C	C	C	C	G	G	G	G	G	G	A	A	A	A	G	G	T	T	G	G	G	G	C	C	A	A	T	T	G	G	G	G	G	G	C	C	G	G	T	T	G	G	A	A	G	G	C	C	C	C	C	C	G	G	G	G	A	A	C	C	G	G	C	C	C	C	G	G	G	G	G	G	C	C	A	A	A	A	G	G	C	C	T	T	C	C	C	C	C	C	A	A	T	T	C	C	A	A	G	G	A	A	C	C	A	A	T	T	A	A	C	C	T	T	T	T	C	C	G	G	T	T	T	T	C	C	T	T	G	G	C	C	G	G	C	C	A	A	C	C	A	A	G	G	A	A	G	G	T	T	G	G	T	T	G	G	T	T	A	A	T	T	A	A	C	C	C	C	T	T	C	C	T	T	G	G	T	T	C	C	A	A	C	C	C	C	G	G	G	G	T	T	A	A	A	A	G	G	A	A	C	C	T	T	T	T	T	T	C	C	C	C	C	C	G	G	G	G	C	C	C	C	G	G	C	C	G	G	T	T	G	G	C	C	G	G	A	A	T	T	G	G	T	T	C	C	T	T	A	A	A	G	G	G	G	G	G	G	A	A	C	C	C	C	T	T	G	G	T	T	G	G	C	C	G	G	C	C	G	G	G	G	C	C	A	A	C	C	C	C	A	A	A	A	A	A	A	A	T	T	T	T	C	C	G	G
CC	OR219f64	NA	NA	1	NA	C	C	C	C	G	G	G	G	T	T	T	T	T	T	T	T	C	C	A	A	A	A	T	T	A	A	C	C	C	C	G	G	T	T	A	A	C	C	A	G	A	A	A	A	C	T	NA	NA	G	A	NA	NA	T	T	C	C	G	G	G	G	G	G	A	A	C	C	C	C	G	A	T	G	C	C	G	G	A	A	T	T	T	T	G	G	T	T	A	G	A	G	G	G	C	C	A	A	A	A	T	T	G	A	A	C	C	C	A	T	T	T	C	C	G	G	G	G	A	T	A	A	G	G	T	T	G	G	G	G	G	C	A	G	G	G	A	A	G	A	T	T	C	C	G	G	C	C	C	C	G	G	G	G	C	C	T	T	T	T	G	G	C	C	T	T	T	T	C	C	T	C	T	T	T	T	A	A	A	A	T	T	G	A	A	A	NA	NA	G	G	T	T	A	A	C	C	A	A	A	A	G	G	C	C	C	C	G	G	T	T	A	A	G	G	A	A	A	A	T	C	T	T	T	T	A	A	A	G	G	G	A	A	C	C	G	G	C	C	G	G	C	C	G	G	T	T	G	G	G	G	C	C	A	A	G	G	G	G	C	C	T	T	A	A	C	C	C	C	T	T	T	T	T	T	T	T	A	A	C	C	G	G	A	A	G	G	G	G	G	G	T	T	T	C	T	T	T	T	A	A	A	A	T	T	A	A	G	G	G	G	G	G	G	G	C	C	G	G	NA	NA	G	G	T	T	C	C	G	G	G	G	T	T	T	T	G	G	A	A	G	G	A	A	A	T	C	C	C	C	A	G	G	A	A	G	A	C	T	T	A	C	T	T	T	C	G	G	C	C	G	G	A	A	C	C	C	C	A	C	A	G	C	A	C	C	C	C	C	C	C	T	A	A	T	T	C	T	T	T	C	C	C	C	NA	NA	T	T	G	T	A	A	A	G	G	G	T	T	C	C	T	T	A	A	G	G	T	T	A	A	T	T	T	T	A	G	C	C	A	A	A	G	T	T	C	C	A	A	T	T	T	T	C	A	G	A	A	A	C	C	C	C	C	C	A	A	C	C	T	G	C	C	G	G	T	T	A	G	A	T	G	A	G	A	A	G	A	A	A	A	G	G	G	G	C	C	T	T	A	A	C	T	T	T	G	A	NA	NA	C	C	G	G	T	T	T	T	G	G	A	C	A	C	C	T	G	A	T	T	C	T	T	T	C	C	A	G	T	T	C	T	A	A	T	T	C	C	NA	NA	G	G	G	A	T	A	C	C	G	G	C	C	T	T	C	C	A	A	T	T	C	C	A	A	A	A	T	C	T	T	A	A	T	T	G	G	G	G	A	A	G	A	G	G	C	C	C	C	G	A	G	G	C	C	G	A	T	C	T	T	G	G	G	C	T	C	G	G	G	G	C	C	A	A	C	C	G	G	G	G	T	C	A	A	A	A	C	C	G	T	G	G	G	G	C	C	A	A	G	G	C	C	A	A	G	G	C	C	C	C	A	G	G	G	T	T	T	C	C	C	A	A	C	C	A	C	A	C	G	A	C	C	G	G	A	A	A	A	C	C	C	C	T	T	G	G	C	C	T	T	A	A	C	C	G	G	A	A	T	T	T	T	A	A	A	A	G	G	G	G	T	T	G	G	G	G	G	G	A	A	A	A	G	G	G	G	A	A	G	G	C	C	A	A	G	G	G	G	A	A	A	A	C	C	C	C	C	C	T	T	G	G	C	G	NA	NA	G	G	A	A	G	A	A	A	G	G	T	T	A	T	C	C	T	T	A	A	T	T	G	G	NA	NA	C	C	T	T	C	C	A	A	C	T	A	A	G	G	C	C	G	A	G	G	A	A	C	C	C	C	A	G	C	T	T	T	C	C	C	C	G	G	G	G	A	A	T	T	C	T	C	C	A	A	T	T	A	A	C	T	T	T	G	T	A	A	A	A	C	C	T	T	G	G	C	C	C	C	T	T	A	A	T	T	C	C	G	G	G	G	T	T	G	G	G	G	C	C	T	T	T	T	C	C	C	C	G	G	NA	NA	G	G	T	T	A	A	G	A	G	G	T	T	A	A	T	T	A	A	A	G	C	C	T	T	G	A	T	T	A	A	C	C	T	C	G	G	C	T	T	T	T	A	C	C	NA	NA	G	G	T	C	T	T	G	A	T	T	C	C	G	A	T	T	C	C	A	A	G	G	A	G	C	T	NA	NA	G	A	C	C	G	T	C	C	A	A	C	C	A	A	A	A	G	T	T	T	T	C	A	A	C	G	T	T	C	C	C	C	A	A	C	C	G	G	G	G	G	G	C	C	A	A	C	C	T	T	T	T	C	T	C	T	C	C	C	C	C	C	C	T	T	A	G	G	G	A	G	G	A	G	T	T	C	G	C	C	G	G	A	A	NA	NA	C	C	A	A	A	A	C	C	C	C	C	C	A	A	T	T	G	A	C	T	C	G	G	A	G	G	G	G	T	T	A	A	C	T	G	A	A	A	T	T	T	G	T	T	G	T	C	T	C	T	G	A	NA	NA	G	G	G	G	A	A	T	C	G	A	C	C	T	G	G	G	NA	NA	T	C	A	A	T	T	T	A	C	T	C	C	NA	NA	A	G	G	G	T	T	A	G	G	G	A	G	T	T	T	C	G	G	T	T	C	C	C	C	NA	NA	G	G	T	T	NA	NA	A	A	A	A	C	C	T	T	C	T	T	T	C	C	C	C	A	A	T	C	T	T	G	G	T	T	G	G	T	T	G	G	G	G	G	G	A	A	G	G	T	T	G	G	A	A	A	G	G	A	G	A	G	G	G	G	G	G	C	C	C	C	G	G	G	A	NA	NA	T	C	G	A	C	G	G	A	C	C	G	A	G	G	NA	NA	C	C	G	A	T	A	G	A	C	T	A	G	C	C	G	G	A	A	A	A	T	T	C	C	A	A	G	G	G	G	A	A	A	A	C	C	A	A	T	T	G	G	C	C	T	T	C	C	A	A	C	C	T	T	G	G	G	G	C	C	G	G	T	T	A	A	T	T	G	G	A	A	A	A	C	C	C	C	C	C	C	C	A	T	C	T	A	A	T	C	T	C	C	A	C	C	G	T	C	C	C	C	T	T	T	C	G	G	G	G	G	G	G	G	A	A	A	A	G	G	C	C	C	T	G	G	T	T	G	G	A	A	A	C	C	C	G	G	G	G	C	T	NA	NA	C	C	G	G	C	A	T	T	T	T	G	A	G	G	C	T	C	C	A	A	T	T	C	C	C	C	C	C	G	A	G	A	T	C	T	C	C	A	T	C	G	G	G	G	C	C	T	T	T	A	C	G	G	G	NA	NA	G	G	A	G	C	T	A	G	T	T	C	C	T	A	A	A	C	T	T	G	G	G	C	C	C	C	C	C	T	T	G	G	C	C	C	C	G	G	A	A	T	G	G	G	A	C	C	C	C	C	G	T	C	A	C	A	T	T	G	A	T	T	NA	NA	T	C	A	G	G	G	T	C	NA	NA	C	T	A	G	G	G	NA	NA	G	G	G	A	G	A	A	A	C	A	C	T	A	A	T	G	A	A	T	T	G	G	NA	NA	G	A	C	C	G	G	A	G	A	A	A	A	G	G	T	T	C	C	G	G	C	C	A	A	T	T	C	C	T	T	NA	NA	C	C	C	T	A	A	T	T	C	C	G	G	C	C	C	T	G	T	C	G	G	G	A	A	C	C	C	A	A	C	T	A	G	G	A	A	NA	NA	G	G	T	T	T	T	A	A	C	C	G	G	A	C	A	A	NA	NA	G	G	G	G	T	A	G	G	G	A	G	C	A	A	T	T	C	G	C	C	G	G	T	T	C	C	G	G	T	T	T	T	G	G	C	C	C	C	A	A	A	A	C	C	C	C	G	A	T	G	C	C	T	T	A	A	C	C	C	C	G	G	A	G	A	A	A	A	A	A	C	A	A	A	NA	NA	G	G	A	C	A	A	A	T	G	A	T	C	A	C	G	G	C	C	C	C	T	C	G	G	C	T	A	G	A	A	C	C	T	C	G	A	C	T	C	C	G	G	T	T	A	A	C	C	C	C	A	G	C	C	C	T	T	A	A	T	G	A	A	A	G	A	C	T	C	T	C	C	C	C	T	T	G	C	A	C	A	A	A	A	G	C	A	C	T	C	G	G	T	C	G	A	A	C	NA	NA	A	A	G	G	G	G	C	C	A	A	G	G	A	A	C	C	G	G	C	C	A	A	G	G	A	A	G	G	G	G	T	T	G	G	G	G	G	G	G	G	G	G	T	T	C	C	C	C	T	T	T	T	T	T	A	A	A	A	G	G	T	T	T	T	A	A	T	T	A	A	A	A	T	T	C	C	T	T	C	C	T	T	A	A	C	T	T	T	T	T	A	A	G	G	T	T	A	A	T	T	G	G	T	T	A	A	A	G	T	T	C	C	T	A	G	G	T	T	A	A	A	A	G	A	A	A	G	T	A	C	C	C	T	T	C	T	G	A	T	G	G	A	C	G	T	T	G	G	G	G	C	G	T	T	C	T	NA	NA	T	T	A	A	C	C	A	A	A	A	G	G	G	G	G	T	G	G	C	C	A	A	T	T	NA	NA	C	A	C	C	C	T	G	A	C	A	A	C	A	A	A	A	T	A	T	C	T	T	A	A	T	A	G	G	G	A	T	C	C	C	C	C	T	C	T	G	NA	NA	T	T	C	G	T	T	G	G	T	G	G	G	G	A	C	C	A	A	T	C	A	T	G	A	A	A	A	A	A	A	C	T	C	C	T	T	C	C	C	C	A	C	A	A	T	T	T	C	G	G	G	G	C	A	C	C	G	G	NA	NA	T	T	G	G	T	C	G	G	C	C	A	G	G	G	C	C	A	G	G	G	G	G	C	C	G	G	A	A	A	A	C	A	C	C	T	T	G	A	G	C	T	G	G	G	A	G	NA	NA	G	C	C	A	G	G	C	C	G	G	C	T	C	T	G	G	G	A	C	T	A	G	G	A	C	C	G	A	C	T	T	T	G	C	T	C	C	C	C	T	G	A	G	A	C	T	A	A	C	T	G	T	G	A	C	C	T	T	A	G	C	C	T	C	C	C	G	A	A	G	G	A	C	C	G	A	G	A	A	C	G	A	T	C	C	C	C	T	NA	NA	A	T	C	C	C	G	NA	NA	A	G	C	C	C	C	C	C	C	C	C	C	G	A	A	A	G	G	T	C	C	C	A	A	C	C	C	C	A	A	A	G	G	T	T	C	G	A	C	T	G	G	A	G	G	A	A	A	C	T	C	T	G	G	T	C	G	A	G	A	A	A	C	T	G	G	NA	NA	T	T	T	C	G	A	C	C	C	C	C	C	A	G	G	C	G	G	C	C	T	G	A	G	A	T	NA	NA	G	G	G	G	G	A	NA	NA	T	G	NA	NA	T	G	G	G	A	G	A	G	C	C	NA	NA	G	T	T	G	G	T	G	G	C	A	T	T	C	A	C	C	A	G	T	T	A	G	T	C	T	T	C	A	C	C	T	T	NA	NA	T	C	T	T	A	A	G	G	T	C	G	T	G	A	G	A	A	G	T	T	T	T	NA	NA	G	G	G	C	C	T	T	C	G	T	G	T	C	T	T	G	A	G	T	C	T	G	G	G	G	G	G	G	G	C	C	T	T	C	C	C	C	T	G	C	T	C	T	C	C	T	G	G	T	T	A	A	C	T	T	T	T	T	C	T	T	T	G	G	NA	NA	T	T	C	C	G	G	C	T	C	T	C	A	A	A	C	G	A	A	A	G	A	A	C	T	C	T	G	G	C	C	C	T	A	A	T	C	C	C	A	G	A	A	G	G	C	C	A	G	C	T	A	A	T	T	T	T	G	G	A	A	A	A	C	C	T	T	T	T	C	C	C	C	G	G	C	C	A	A	T	T	G	T	G	G	C	C	C	C	C	C	C	C	A	C	G	G	A	A	C	A	T	T	C	T	T	C	G	A	G	T	G	G	G	G	G	T	T	T	A	A	C	C	C	T	NA	NA	C	C	G	G	A	C	A	A	T	T	A	G	C	C	A	G	G	A	T	T	A	A	T	T	T	T	G	G	C	C	C	C	G	G	T	T	T	T	A	A	A	T	T	T	T	T	T	T	A	A	NA	NA	T	G	C	C	G	A	T	G	G	A	T	T	C	A	C	C	A	C	C	C	NA	NA	T	C	T	A	T	T	C	T	NA	NA	C	A	NA	NA	G	G	G	C	C	C	C	T	T	T	T	T	C	C	G	G	G	A	A	A	NA	NA	G	A	G	G	A	A	G	G	A	A	T	C	T	T	C	T	G	A	C	C	C	T	G	G	A	C	T	T	T	T	T	T	A	A	C	C	G	G	A	T	A	A	T	T	G	G	C	C	A	A	C	C	T	T	G	G	T	T	G	G	T	T	G	G	G	G	G	G	G	G	C	C	T	T	A	A	C	C	T	T	G	G	G	G	A	A	C	C	C	C	G	G	C	C	A	A	A	A	G	G	T	T	C	C	G	G	T	T	C	C	T	T	A	A	T	T	C	C	T	T	T	T	A	A	G	G	C	C	G	G	T	T	C	C	T	G	T	T	C	T	C	G	T	T	A	A	G	G	C	C	A	A	G	G	A	G	G	A	G	G	A	C	C	G	C	C	A	A	NA	NA	A	A	A	A	G	G	A	A	T	T	T	T	G	G	G	G	G	G	G	G	A	A	G	G	A	A	T	T	A	A	C	C	G	G	C	C	C	C	G	G	G	G	G	G	G	G	G	G	T	T	T	T	C	C	C	C	T	T	C	C	A	A	A	A	A	A	G	G	T	T	C	C	T	T	C	C	C	C	C	C	A	A	C	C	C	C	G	G	G	G	T	T	T	T	T	T	C	C	C	C	T	T	C	C	G	G	A	A	G	C	G	G	C	C	A	C	T	C	C	C	G	G	C	A	C	T	T	G	G	C	T	C	G	T	G	A	A	A	T	T	T	T	C	A	A	A	T	T	G	G	A	A	G	G	C	C	C	T	C	C	C	A	G	G	A	A	G	G	C	C	T	T	C	C	C	T	T	T	A	A	G	G	A	G	A	A	G	G	T	T	T	T	T	T	G	G	A	A	C	C	A	A	G	G	C	C	C	C	G	G	G	G	C	C	A	A	A	A	T	T	A	A	G	G	A	A	A	A	T	C	T	T	T	T	T	T	G	G	T	T	G	G	T	T	A	A	C	C	C	C	NA	NA	T	T	A	A	A	G	T	C	G	G	G	A	A	G	T	T	NA	NA	G	G	T	T	A	A	G	A	C	C	G	A	C	A	A	A	NA	NA	C	C	A	T	A	A	T	T	G	G	C	T	G	T	G	G	G	G	G	G	A	A	C	C	A	A	T	T	A	A	G	G	T	T	C	C	A	A	A	A	T	T	G	G	A	A	G	G	T	T	A	A	T	T	G	G	T	T	C	C	C	C	A	A	C	C	A	A	G	G	C	C	C	C	A	A	C	C	T	T	C	C	G	G	G	G	G	G	A	T	C	T	G	G	T	C	G	A	A	C	T	T	A	C	C	C	G	G	C	C	G	A	G	T	T	C	G	G	G	G	C	C	A	A	A	A	A	A	G	G	T	T	T	T	T	T	A	A	T	T	T	T	G	A	A	G	A	A	C	C	T	T	T	T	C	C	G	G	T	T	G	G	G	T	C	C	T	C	C	C	G	G	T	T	C	G	T	T	T	T	A	G	G	G	T	C	T	T	A	G	C	C	G	G	C	C	T	A	A	A	C	C	A	A	C	C	C	C	NA	NA	T	C	T	C	C	C	A	G	NA	NA	C	T	T	T	A	A	A	A	A	A	T	T	G	A	G	T	A	G	T	T	A	A	T	T	G	G	T	C	A	A	G	G	C	C	C	C	C	C	T	C	G	A	C	C	C	C	G	G	C	C	C	C	A	G	C	C	T	T	G	G	C	C	A	A	A	A	G	G	G	G	T	T	C	C	G	G	G	G	A	A	C	C	C	C	G	G	A	A	T	T	T	C	T	C	T	C	C	T	C	C	A	A	T	T	G	G	C	C	A	A	A	A	G	G	G	G	A	A	G	G	G	G	T	C	C	T	T	T	C	T	C	T	NA	NA	G	T	G	A	A	A	C	C	A	C	NA	NA	T	T	T	C	C	A	G	G	C	C	T	T	T	T	G	G	A	A	G	G	C	T	C	C	T	T	A	G	G	G	C	C	G	G	G	G	G	G	G	G	G	G	C	C	A	A	G	C	C	C	C	C	G	T	G	G	T	T	G	G	A	C	A	G	A	G	G	A	G	G	A	A	C	G	A	A	A	G	G	A	NA	NA	C	G	A	C	T	A	G	G	T	T	A	A	T	T	T	T	T	T	C	C	G	G	C	C	A	A	A	A	C	C	G	A	C	C	T	T	G	G	T	T	G	A	T	T	G	C	T	C	T	T	T	C	C	T	C	G	C	T	G	G	G	G	T	C	G	G	C	C	T	C	A	C	G	C	A	A	A	G	NA	NA	G	G	T	T	G	G	C	C	T	T	T	G	G	A	G	G	T	C	T	T	C	C	G	G	T	T	G	G	C	C	C	C	A	A	C	T	C	C	C	T	C	C	A	T	C	C	C	A	C	T	C	A	G	A	G	G	G	G	G	G	T	C	G	G	C	C	C	T	C	T	G	C	A	G	C	T	G	G	G	A	A	G	C	T	A	T	C	C	G	A	T	T	C	C	A	A	T	T	G	A	G	G	C	C	G	A	T	C	G	A	A	A	T	C	G	G	C	C	C	A	T	G	C	T	C	G	A	C	T	C	C	C	G	A	A	G	C	C	G	G	A	C	G	A	T	T	G	G	NA	NA	T	C	C	T	A	A	A	C	T	T	T	T	A	A	NA	NA	C	C	C	C	T	A	T	C	C	C	G	A	T	T	A	G	A	T	A	C	T	T	C	C	G	T	C	T	C	A	A	A	NA	NA	G	A	T	T	G	G	C	T	A	G	G	G	G	A	G	C	G	A	G	T	A	A	G	T	T	C	T	C	G	G	C	C	C	T	G	G	C	T	T	A	G	G	A	A	C	T	G	A	A	T	T	C	T	G	G	G	A	G	C	T	T	C	T	T	C	C	A	A	T	T	A	A	C	C	C	C	G	A	A	A	T	C	G	C	A	G	T	C	G	G	A	A	C	G	A	G	C	C	G	A	A	C	T	T	G	G	G	G	C	C	G	A	T	C	C	T	T	C	C	C	G	G	G	A	A	T	G	G	C	T	C	T	C	T	C	C	A	A	C	C	A	A	T	A	A	A	T	T	C	C	C	T	T	T	A	G	G	A	T	T	A	A	A	G	T	C	A	A	G	C	T	T	C	A	T	A	T	C	C	C	A	G	G	A	A	A	T	A	A	G	G	A	A	A	G	A	C	T	NA	NA	NA	NA	C	C	A	A	G	A	C	C	C	T	G	G	C	T	G	T	C	C	A	A	G	T	A	A	G	G	A	G	G	T	NA	NA	C	C	G	G	T	G	G	G	G	A	A	A	C	T	A	G	C	T	A	C	A	A	A	G	A	A	C	C	C	T	A	A	G	G	A	G	A	G	C	A	T	C	G	G	G	C	G	A	T	C	A	C	G	G	A	G	G	A	T	T	C	C	C	C	T	T	A	T	G	A	G	G	G	A	C	C	A	A	T	T	G	G	C	T	G	T	G	G	T	C	G	G	NA	NA	C	T	A	A	A	A	G	A	G	G	C	C	G	G	G	G	A	A	G	T	A	G	G	G	C	C	T	A	T	G	T	C	T	T	C	C	G	A	A	G	G	A	C	C	G	A	T	C	A	A	A	A	G	C	C	C	G	G	G	G	T	T	T	T	A	G	G	A	A	A	A	G	C	G	C	C	A	A	C	C	A	A	G	G	G	G	C	C	A	G	T	C	C	A	C	C	T	A	A	G	T	T	C	C	C	C	C	T	T	G	NA	NA	G	G	G	G	C	T	G	G	C	C	C	A	G	G	G	G	T	T	G	C	G	A	NA	NA	C	C	G	G	A	A	C	C	C	C	C	C	G	C	A	T	C	C	A	A	G	G	G	G	G	G	C	A	G	G	T	T	C	C	A	A	G	A	A	G	C	G	C	T	A	G	T	T	A	G	C	G	G	G	A	A	A	A	G	G	G	G	A	G	G	A	T	T	G	G	T	T	A	G	A	G	G	A	NA	NA	C	C	T	G	G	A	A	A	C	T	A	A	G	T	T	T	T	T	A	G	NA	NA	G	C	C	C	T	T	C	C	C	C	T	A	G	A	G	T	T	C	G	A	T	A	A	T	T	C	NA	NA	G	C	G	G	T	T	T	C	G	A	A	T	A	G	C	T	G	A	G	T	NA	NA	T	T	A	A	C	C	G	G	T	A	G	A	A	G	C	T	G	A	C	C	G	A	C	C	C	C	T	G	G	G	A	C	G	C	T	T	A	G	G	A	A	A	T	C	T	T	C	C	C	T	T	T	G	A	A	C	A	A	T	C	C	T	C	C	A	G	A	A	G	T	T	C	C	C	C	T	T	T	G	C	G	A	G	A	G	A	C	G	C	C	A	G	T	C	G	C	T	C	T	C	C	G	G	A	A	T	G	A	C	T	A	G	G	A	A	G	T	C	A	G	G	C	C	T	A	A	NA	NA	NA	NA	G	G	A	G	G	A	T	G	A	A	C	T	C	T	G	A	C	A	NA	NA	NA	NA	T	C	G	G	C	C	G	A	NA	NA	A	A	G	A	C	T	C	C	T	C	NA	NA	C	T	C	C	G	G	G	A	NA	NA	G	G	NA	NA	A	G	A	G	G	G	T	A	A	G	C	C	T	A	C	A	G	G	C	T	T	A	C	C	T	T	C	T	G	A	T	T	A	C	T	A	C	T	G	A	A	T	G	G	C	C	C	T	C	C	C	C	A	G	A	A	G	A	NA	NA	C	C	G	T	C	T	A	A	A	A	G	G	C	C	A	C	G	A	A	G	A	A	A	C	A	T	T	T	C	C	NA	NA	T	G	T	G	C	A	T	G	G	A	C	T	A	A	G	G	G	G	G	A	C	T	G	A	C	T	A	A	A	C	T	C	A	G	T	T	T	A	C	A	C	T	T	C	T	T	NA	NA	C	C	T	C	T	A	NA	NA	T	T	A	C	A	T	G	A	C	A	NA	NA	G	A	C	T	T	C	G	C	G	A	A	A	T	C	C	C	G	G	NA	NA	A	A	C	C	G	A	A	G	A	C	A	A	C	C	A	A	G	G	G	A	C	T	A	G	NA	NA	C	A	A	G	C	C	T	T	C	T	A	C	G	G	G	G	T	C	A	G	NA	NA	G	A	C	C	T	C	A	G	NA	NA	C	T	G	G	A	G	NA	NA	G	C	C	C	C	C	G	G	A	T	T	C	G	A	C	A	T	T	C	C	T	T	C	C	A	G	T	T	G	T	A	C	C	C	T	C	T	T	C	C	T	T	G	G	C	C	A	A	G	G	T	T	G	A	NA	NA	G	A	A	A	T	T	C	C	T	T	A	A	C	C	A	A	A	A	G	G	T	T	G	G	C	C	G	G	A	A	C	C	C	C	T	T	T	T	G	A	A	A	T	T	A	A	A	A	G	G	C	C	T	T	G	G	G	G	C	C	NA	NA	A	G	G	G	G	A	C	C	T	T	A	G	G	G	G	G	G	A	A	A	G	G	C	C	T	T	G	G	C	C	NA	NA	G	A	T	T	C	C	G	G	A	A	G	G	G	G	G	G	T	T	A	A	G	G	A	G	T	T	A	T	C	C	G	C	A	T	A	A	G	G	C	C	G	C	C	T	A	A	G	A	A	T	T	C	A	A	G	G	C	G	C	C	NA	NA	A	G	G	G	T	G	G	G	A	T	NA	NA	C	C	G	A	C	C	A	A	NA	NA	A	G	T	C	T	T	C	T	T	C	G	A	A	A	C	T	C	T	A	G	G	G	G	G	A	G	G	A	A	G	C	C	G	A	C	C	T	C	C	T	G	A	T	A	C	C	T	C	T	C	G	C	C	T	T	C	T	T	C	T	C	C	C	T	A	G	C	C	T	A	T	A	C	C	T	G	T	C	T	C	T	T	T	T	C	G	A	C	T	G	C	C	A	A	A	G	T	T	T	T	C	C	C	C	A	A	T	T	T	C	T	C	C	C	C	C	A	G	A	A	A	A	T	C	C	C	C	C	G	G	G	G	G	A	A	T	C	T	G	G	G	A	C	T	C	A	G	G	G	G	T	T	G	G	NA	NA	A	T	G	A	C	C	A	C	A	C	T	C	G	G	A	T	A	A	NA	NA	G	G	NA	NA	T	T	C	C	T	C	G	G	T	G	G	A	G	G	C	C	C	C	C	C	T	T	T	C	NA	NA	C	C	G	G	A	A	C	C	A	A	C	C	G	G	A	A	T	T	T	T	C	C	A	A	C	C	C	C	T	T	G	G	T	T	C	C	C	C	T	T	C	C	C	C	G	G	C	C	T	T	A	A	A	A	C	C	T	T	G	G	T	T	T	T	G	G	G	G	C	C	T	T	T	T	T	T	T	T	A	A	A	A	G	G	A	A	T	T	C	C	G	G	C	C	C	C	G	G	C	C	G	G	T	T	T	T	C	C	A	A	C	C	G	G	A	A	G	G	C	C	T	T	G	G	T	T	T	T	A	A	A	A	G	G	T	T	C	C	G	G	NA	NA	A	A	C	C	C	C	G	G	G	G	G	G	T	T	G	G	T	T	T	T	C	T	A	A	T	T	G	G	G	G	C	C	T	T	G	G	C	C	G	G	A	A	C	C	G	G	T	T	T	T	A	A	T	T	A	A	T	T	T	T	A	A	T	T	C	C	G	G	G	G	C	C	T	T	T	T	C	C	A	A	T	T	C	C	A	A	T	T	T	T	A	A	C	C	C	C	G	G	T	T	A	A	T	T	C	C	C	C	G	G	A	A	T	T	G	G	G	G	A	A	C	C	T	T	G	G	G	G	A	A	A	A	A	A	A	A	G	G	C	C	T	T	A	A	T	T	C	C	G	G	NA	NA	C	C	G	G	C	C	C	C	A	A	T	T	C	C	C	C	T	T	A	A	T	T	A	A	T	T	A	A	T	T	G	G	C	C	T	T	C	C	C	C	A	A	G	G	A	A	C	C	G	G	C	C	T	T	C	C	A	A	A	A	C	C	C	C	A	A	G	G	C	C	G	G	C	C	A	A	A	A	C	C	G	G	T	T	T	T	C	C	C	C	T	T	G	G	G	G	A	A	A	A	C	C	C	C	C	C	A	A	T	T	A	A	C	C	NA	NA	T	T	A	A	T	T	C	C	T	T	T	T	G	G	T	T	G	G	C	C	C	C	G	G	A	A	T	T	T	T	T	T	A	A	C	C	A	A	A	A	T	T	C	C	T	T	C	C	T	T	A	A	C	C	T	T	T	T	G	G	G	G	C	C	G	G	C	C	T	T	A	A	C	C	C	C	G	G	C	C	A	A	T	T	A	A	C	C	T	T	T	T	T	T	T	T	C	C	A	A	A	A	T	T	T	T	C	C	A	A	A	A	C	C	G	G	T	T	A	A	G	G	C	C	G	G	C	C	A	A	C	C	T	T	G	G	G	G	T	T	A	A	C	C	G	G	A	A	A	A	C	C	T	T	A	A	G	G	G	G	A	A	T	T	A	A	T	T	A	A	T	T	C	C	T	T	C	C	G	G	A	A	C	C	G	G	C	C	G	G	G	G	A	A	A	A	A	A	A	A	T	T	C	C	T	T	A	A	A	A	C	C	T	T	A	A	G	G	G	G	A	A	T	T	A	A	G	G	C	C	G	G	C	C	C	C	A	A	A	A	A	A	A	A	A	A	A	A	A	A	C	C	G	G	C	C	G	G	A	A	G	G	C	C	G	G	T	T	T	T	A	A	C	C	C	C	G	G	A	A	T	T	G	G	G	G	C	C	A	A	C	C	T	T	G	G	A	A	T	T	C	C	A	A	G	G	C	C	NA	NA	A	A	A	A	A	A	A	A	G	G	C	C	T	T	G	G	G	G	G	G	C	C	T	T	A	A	C	C	C	C	T	T	A	A	A	A	C	C	G	G	T	T	G	G	A	A	A	A	C	C	G	G	C	C	NA	NA	T	T	G	G	G	G	T	T	C	C	G	G	T	T	G	G	C	C	G	G	G	G	T	T	C	C	T	T	A	A	G	G	C	C	C	C	C	C	A	A	C	C	C	C	C	C	T	T	C	C	A	A	T	T	A	A	C	C	T	T	T	T	G	G	C	C	T	T	T	T	G	G	A	A	C	C	A	A	T	T	T	T	C	C	G	G	G	G	C	C	G	G	C	C	G	G	G	G	G	G	A	A	A	A	A	A	A	A	T	T	T	T	G	G	C	C	T	T	C	C	C	C	A	A	G	G	C	C	A	A	A	A	A	A	A	A	T	T	T	T	A	A	C	C	G	G	C	C	A	A	C	C	A	A	T	T	T	T	C	C	C	C	C	C	C	C	T	T	C	C	A	A	G	G	A	A	G	G	C	C	C	C	C	C	A	A	T	T	T	T	G	G	G	G	C	C	A	A	C	C	G	G	A	A	T	T	C	C	C	C	G	G	C	C	G	G	G	G	C	C	T	T	G	G	G	G	C	C	T	T	G	G	G	G	G	G	G	G	C	C	A	A	G	G	T	T	C	C	A	A	C	C	A	A	A	A	T	T	C	C	G	G	A	A	T	T	C	C	G	G	G	G	G	G	A	A	T	T	G	G	A	A	A	A	G	G	A	A	G	G	T	T	G	G	C	C	C	C	A	A	T	T	G	G	C	C	A	A	A	A	G	G	C	C	C	C	T	T	G	G	G	G	G	G	A	A	NA	NA	T	T	G	G	T	T	G	G	T	T	T	T	C	C	C	C	G	G	T	T	A	A	A	A	A	A	A	A	A	A	A	A	G	G	A	A	T	T	A	A	T	T	G	G	C	C	T	T	C	C	A	A	A	A	A	A	A	A	C	C	G	G	A	A	T	T	G	G	C	C	C	C	G	G	A	A	A	A	C	C	C	C	T	T	T	T	C	C	A	A	A	A	A	A	G	G	T	T	C	C	A	A	T	T	C	C	A	A	T	T	G	G	T	T	G	G	A	A	A	A	G	G	G	G	T	T	C	C	T	T	T	T	T	T	G	G	T	T	C	C	C	C	T	T	T	T	G	G	A	A	G	G	C	C	C	C	T	T	G	G	C	C	C	C	G	G	A	A	T	T	A	A	G	G	T	T	A	A	T	T	G	G	G	G	G	G	C	C	T	T	C	C	A	A	C	C	G	G	C	C	A	A	C	C	C	C	A	A	T	T	G	G	G	G	T	T	G	G	T	T	C	C	T	T	C	C	C	C	A	A	G	G	G	G	G	G	G	G	C	C	A	A	T	T	A	A	G	G	C	C	T	T	C	C	T	T	T	T	G	G	G	G	C	C	G	G	C	C	G	G	C	C	C	C	A	A	G	G	G	G	A	A	A	A	T	T	A	A	A	A	G	G	A	A	A	A	A	A	A	A	A	A	A	A	NA	NA	C	C	G	G	T	T	G	G	T	T	A	A	T	T	A	A	T	T	A	A	G	G	C	C	A	A	A	A	G	G	A	A	C	C	G	G	A	A	C	C	T	T	T	T	T	T	G	G	C	C	G	G	C	C	C	C	G	G	C	C	G	G	C	C	T	T	G	G	G	G	A	A	T	T	A	A	A	A	C	C	C	C	G	G	A	A	C	C	T	T	G	G	T	T	T	T	T	T	C	C	A	A	T	T	A	A	C	C	NA	NA	T	T	C	C	A	A	G	G	A	A	A	A	A	A	C	C	T	T	C	C	C	C	A	A	A	A	G	G	G	G	A	A	T	T	C	C	C	C	A	A	G	G	A	A	T	T	G	G	T	T	C	C	G	G	G	G	A	A	T	T	A	A	T	T	T	T	G	G	C	C	C	C	C	C	T	T	G	G	G	G	A	A	G	G	A	A	G	G	T	T	G	G	A	A	C	C	C	C	A	A	A	A	T	C	G	G	C	C	C	C	A	A	G	G	G	G	C	C	C	C	C	C	G	G	A	A	C	C	G	G	C	C	C	C	C	C	A	A	A	A	A	A	G	G	G	G	T	T	T	T	G	G	C	C	T	T	T	T	T	T	T	T	A	A	C	C	T	T	C	C	G	G	G	G	G	G	T	T	A	A	T	T	A	A	A	A	C	C	T	T	T	T	C	C	T	T	G	G	C	C	G	G	C	C	T	T	C	C	T	T	G	A	NA	NA	A	A	C	C	A	A	C	C	T	T	T	T	T	T	G	G	G	G	T	T	T	T	C	C	T	T	A	A	C	C	C	C	G	G	T	T	T	T	T	T	A	A	C	C	A	A	G	G	A	A	A	A	G	G	G	G	G	G	C	C	C	C	T	T	G	G	G	G	T	C	A	A	T	T	G	G	T	T	C	C	A	A	G	G	A	A	G	G	T	T	A	A	C	C	C	C	G	G	A	A	C	C	A	A	A	A	G	G	C	C	A	A	C	C	T	T	C	C	G	G	G	G	A	A	G	G	G	G	A	A	A	A	C	C	A	A	T	T	A	A	A	A	A	A	G	G	C	C	G	G	A	A	G	G	C	C	G	G	C	C	T	T	A	A	G	G	T	T	C	C	A	A	A	A	C	C	T	T	T	T	G	G	G	G	A	A	C	C	A	A	T	T	A	A	A	A	G	G	C	C	T	T	C	C	G	G	C	C	T	T	C	C	A	A	C	C	T	T	T	T	T	T	A	A	T	T	A	A	T	T	A	A	C	C	G	G	G	G	A	A	C	C	A	A	T	T	C	C	G	G	G	G	C	C	T	T	G	G	G	G	C	C	G	G	C	C	G	G	C	C	T	T	A	A	T	T	A	A	T	T	G	G	T	T	A	A	G	G	T	T	C	C	C	C	G	G	C	C	A	A	A	A	G	G	C	C	C	C	T	T	T	T	C	C	C	C	A	A	T	T	A	A	A	A	C	C	C	C	A	G	C	C	C	C	T	T	A	A	G	G	G	G	A	A	T	T	C	C	A	A	A	A	T	T	C	C	G	G	T	T	T	T	A	A	T	T	T	T	C	C	C	C	G	G	G	G	T	T	C	C	C	C	C	C	G	G	A	A	G	G	A	A	A	A	T	T	C	C	C	C	C	C	A	A	G	G	A	A	A	A	C	C	G	G	G	G	A	A	A	A	C	C	C	C	A	A	G	G	G	G	T	T	T	T	C	C	A	A	A	A	C	C	A	A	C	C	G	G	C	C	T	T	C	C	G	G	C	C	A	A	C	C	C	C	C	C	T	T	T	T	G	G	T	T	C	C	T	T	T	T	G	G	C	C	T	T	T	T	A	A	T	T	C	C	G	G	G	G	T	T	C	C	T	T	G	G	C	C	C	C	T	T	G	G	C	C	T	T	C	C	T	T	C	C	T	T	C	C	A	A	A	A	A	A	A	A	C	C	A	A	G	G	C	C	A	A	T	T	G	G	G	G	G	G	G	G	T	T	C	C	C	C	A	A	G	G	A	A	T	T	C	C	G	G	A	A	G	G	T	T	T	T	G	G	A	A	T	T	C	C	C	C	C	C	G	G	T	T	G	G	G	G	C	C	A	A	A	A	A	A	A	A	A	A	T	T	G	G	A	A	C	C	C	C	T	T	G	G	A	A	C	C	G	G	C	C	T	T	T	T	T	T	A	A	A	A	A	A	C	C	C	C	A	A	A	A	A	A	A	A	T	T	C	C	C	C	T	T	C	C	G	G	C	C	C	C	A	A	C	C	T	T	C	C	C	C	G	G	A	A	C	C	A	A	A	A	C	C	G	G	T	T	G	G	T	T	T	T	C	C	T	T	C	C	A	A	T	T	T	T	C	C	G	G	A	A	C	C	A	A	G	G	G	G	C	C	G	G	C	C	A	A	C	C	A	A	A	A	A	A	C	C	T	T	G	G	C	C	C	C	T	T	T	T	T	T	G	G	G	G	G	G	G	G	A	A	A	A	C	C	T	T	G	G	G	G	T	T	A	A	C	C	G	G	G	G	C	C	G	G	G	G	A	A	C	C	A	A	G	G	NA	NA	T	T	C	C	T	T	A	A	C	C	G	G	G	G	A	A	C	C	C	C	G	G	G	G	A	A	C	C	T	T	G	G	G	G	T	T	G	G	G	G	A	A	C	C	C	C	C	C	T	T	C	C	C	C	T	T	T	T	T	T	G	G	C	C	C	C	C	C	T	T	A	A	C	C	C	C	C	C	C	C	C	C	G	G	G	G	A	A	T	T	G	G	C	C	A	A	A	A	A	A	T	T	A	A	A	A	T	T	C	C	C	C	A	A	C	C	G	G	C	C	C	C	T	T	G	G	T	T	C	C	G	G	G	G	T	T	C	C	T	T	G	G	A	A	A	A	A	A	G	G	T	T	A	A	G	G	G	G	C	C	C	C	G	G	G	G	C	C	C	C	C	C	A	A	A	A	A	A	A	A	C	C	G	G	C	C	G	G	G	G	T	T	T	T	A	A	C	C	C	C	G	G	T	T	G	G	C	C	G	G	G	G	C	C	C	C	C	C	T	T	C	C	A	A	NA	NA	A	A	G	G	T	T	C	C	T	T	A	A	A	A	T	T	G	G	A	A	T	T	C	C	A	A	T	T	C	C	G	G	T	T	G	G	T	T	T	T	G	G	G	G	G	G	A	A	G	G	T	T	T	T	T	T	T	T	A	A	T	T	A	A	G	G	T	T	T	T	A	A	G	G	G	G	A	A	C	C	C	C	T	T	G	G	T	T	T	T	C	C	T	T	G	G	T	T	A	A	C	C	C	C	A	A	C	C	A	A	T	T	G	G	A	A	A	A	G	G	A	A	G	G	C	C	C	C	G	G	A	A	T	T	C	C	C	C	T	T	A	A	G	G	G	G	C	C	C	C	T	T	A	A	G	G	G	G	C	C	G	G	T	T	C	C	T	T	C	C	G	G	A	A	G	G	A	A	C	C	C	C	T	T	T	T	A	A	G	G	A	A	C	C	T	T	G	G	A	A	C	C	G	G	C	C	A	A	T	T	C	C	A	A	C	C	G	G	C	C	G	G	G	G	C	C	T	T	G	G	A	A	G	G	A	A	A	A	T	T	C	C	C	C	A	A	T	T	A	A	A	A	C	C	T	T	G	G	T	T	T	T	C	C	T	T	C	C	G	G	C	C	G	G	C	C	G	G	T	T	A	A	C	C	C	C	A	A	G	G	C	C	T	T	T	T	T	T	T	T	G	G	A	A	G	G	A	A	G	G	G	G	A	A	T	T	A	A	T	T	A	A	G	G	A	A	T	T	G	G	A	A	G	G	A	A	T	T	A	A	G	G	T	T	T	T	C	C	C	C	T	T	C	C	G	G	G	G	A	C	T	T	G	G	G	G	C	C	A	A	G	G	G	G	C	C	T	T	G	G	C	C	C	C	T	T	A	A	C	C	G	G	G	G	A	A	A	A	A	A	T	T	A	A	T	T	C	C	T	T	A	A	A	A	A	A	A	A	G	G	A	A	G	G	G	G	A	A	T	T	G	G	G	G	T	T	A	A	C	C	G	G	G	G	G	G	A	A	G	G	A	A	G	G	G	G	T	T	G	G	A	A	G	G	A	A	G	G	A	A	C	C	A	A	G	G	C	C	C	C	A	A	T	T	G	G	G	G	A	A	T	T	C	C	A	A	T	T	C	C	C	C	T	T	C	C	G	G	C	C	C	C	T	T	C	C	C	C	G	G	A	A	C	C	G	G	G	G	G	G	T	T	T	T	T	T	C	C	C	C	C	C	T	T	A	A	A	A	C	C	G	G	A	C	A	A	C	C	A	A	A	A	A	A	C	C	G	G	G	G	A	A	G	G	G	G	C	C	T	T	G	G	T	T	A	A	T	T	A	A	A	A	T	T	G	G	T	T	C	C	C	C	G	G	G	G	A	A	C	C	A	A	A	A	T	T	G	G	A	A	A	A	C	C	G	G	T	T	G	G	G	G	G	G	G	G	A	A	T	T	C	C	A	A	C	C	C	C	T	T	C	C	A	A	A	A	G	G	A	A	A	A	C	C	C	C	C	C	G	G	G	G	C	C	A	A	T	T	T	T	C	C	A	A	A	A	C	C	A	A	A	A	T	T	T	T	A	A	A	A	G	G	C	C	C	C	C	C	C	C	A	A	G	G	A	A	A	A	G	G	A	A	T	T	C	C	T	T	G	G	T	T	T	T	C	C	C	C	A	A	A	A	T	T	C	C	T	T	T	T	T	T	C	C	A	A	C	C	T	T	T	T	G	G	G	G	G	G	G	G	T	T	A	A	A	A	G	G	A	A	T	T	NA	NA	C	C	G	G	G	G	C	C	G	G	C	C	T	T	G	G	T	T	G	G	A	A	G	G	G	G	T	T	A	A	G	G	T	T	C	C	A	A	C	C	T	T	G	G	G	G	G	G	C	C	C	C	C	C	A	A	T	T	C	C	T	T	C	C	C	C	T	T	G	G	A	A	C	C	T	T	A	A	A	A	T	T	A	A	A	A	C	C	C	C	A	A	C	C	C	C	T	T	C	C	C	C	T	T	A	A	T	T	G	G	C	C	A	A	A	A	A	A	A	A	T	T	G	G	A	A	A	A	C	C	G	G	C	C	G	G	T	T	C	C	C	C	A	A	T	T	T	T	A	A	C	C	G	G	C	C	T	T	C	C	T	T	C	C	T	T	G	G	C	C	C	C	T	T	G	G	C	C	A	A	C	C	C	C	C	C	G	G	A	A	A	A	C	C	C	C	A	A	A	A	C	C	C	C	A	A	T	T	T	T	T	T	T	T	C	C	NA	NA	G	G	A	A	A	A	G	G	C	C	A	A	G	G	C	C	G	G	A	A	T	T	T	C	C	C	A	A	G	G	T	T	C	C	C	C	G	G	C	C	G	G	A	G	T	T	A	A	G	G	T	T	A	A	A	A	C	C	T	T	T	T	A	A	T	T	C	C	C	C	C	C	A	A	T	T	A	A	A	A	T	T	A	A	C	C	G	G	G	G	G	G	T	T	T	T	T	T	T	T	C	C	A	A	G	G	G	G	C	C	G	G	T	T	A	A	T	T	C	C	G	G	G	C	C	C	G	G	C	C	A	A	C	C	A	A	C	C	G	G	C	C	T	T	C	C	C	C	A	A	A	A	A	A	G	G	C	C	G	G	T	T	C	C	T	T	T	T	T	T	C	C	A	A	G	G	C	C	G	G	T	T	C	C	G	G	A	A	G	G	C	C	G	G	A	A	C	C	A	A	T	T	A	A	C	C	A	A	T	T	C	C	A	A	T	T	C	C	G	G	G	G	G	G	A	A	G	G	C	C	G	G	A	A	G	G	T	T	C	C	G	G	C	C	A	A	T	T	C	C	G	G	A	A	C	C	T	T	T	T	C	C	G	G	A	A	A	A	G	G	T	T	A	A	C	C	A	A	A	A	C	C	A	A	T	T	G	G	T	T	A	A	T	T	G	G	A	A	G	G	A	A	G	G	G	G	G	G	G	G	A	A	A	A	A	A	G	G	G	G	C	C	T	T	G	A	T	T	A	A	T	T	C	C	A	A	G	G	T	T	C	C	A	A	A	A	A	A	T	T	A	A	C	C	A	A	G	G	G	G	G	G	T	T	A	A	A	A	T	T	T	T	C	C	G	G	A	A	T	T	G	G	A	A	A	A	C	C	G	G	A	A	A	A	T	T	T	T	C	C	C	C	C	C	A	A	T	T	G	G	NA	NA	C	C	A	A	T	T	T	T	A	A	G	G	G	G	G	G	A	A	A	A	C	C	A	A	T	T	G	G	T	T	G	G	T	T	T	T	C	C	G	G	G	G	T	T	A	A	T	T	C	C	G	G	C	C	G	G	C	C	C	C	G	G	T	T	A	A	C	C	G	G	C	C	C	C	C	T	T	T	G	G	T	T	C	C	T	T	T	T	G	G	T	T	T	T	C	C	T	T	T	T	G	G	T	T	T	T	T	T	G	G	T	T	A	A	A	A	A	A	A	A	T	T	C	C	T	T	T	T	A	A	A	A	C	C	C	C	C	C	G	G	A	A	G	G	T	T	G	G	C	C	C	C	T	T	C	C	G	G	G	G	T	T	A	A	G	G	C	C	NA	NA	C	C	G	G	A	A	C	C	G	G	A	A	T	T	C	C	A	A	T	T	T	T	T	T	T	T	T	T	G	G	T	T	A	A	G	G	A	A	T	T	C	C	A	A	A	A	G	G	T	T	G	G	T	T	C	C	G	G	G	G	C	C	G	G	A	A	C	C	T	T	C	C	A	A	C	C	A	A	G	G	A	A	A	A	NA	NA	C	C	A	A	T	T	T	T	T	T	T	T	T	T	G	G	G	G	T	T	G	G	G	G	C	C	T	T	A	G	A	A	A	A	T	T	G	G	G	G	C	C	A	A	A	A	T	T	T	T	A	A	T	T	G	G	G	G	A	A	G	G	C	C	C	C	A	A	G	G	C	C	A	A	C	C	G	G	T	T	C	C	T	T	T	T	G	G	C	C	C	C	C	C	A	A	G	G	A	A	T	T	T	T	G	G	C	C	G	G	C	C	G	G	G	G	G	G	T	T	G	G	C	C	G	G	T	T	C	C	C	C	C	C	A	A	C	C	T	T	T	T	G	G	T	T	A	A	G	G	G	G	C	C	T	T	A	A	C	C	T	T	T	T	G	G	A	A	T	T	C	C	C	C	T	T	C	C	G	G	C	C	T	T	A	A	C	C	C	C	C	C	A	A	G	G	G	G	G	G	G	G	G	G	G	G	T	T	C	C	C	C	C	C	C	C	G	G	A	A	A	A	C	C	T	T	A	A	T	T	A	A	C	C	G	G	A	A	G	G	A	A	C	C	C	C	A	A	C	C	C	C	A	A	C	C	T	T	G	G	T	T	G	G	T	T	C	C	A	A	NA	NA	G	G	G	G	A	A	C	C	T	T	T	T	A	A	A	A	A	A	T	T	G	G	G	G	T	T	A	A	T	T	G	G	G	G	G	G	T	T	C	C	A	A	G	G	C	C	A	A	A	A	T	T	C	C	T	T	C	C	A	A	G	G	A	A	A	A	A	A	A	A	G	G	T	T	G	G	T	T	C	C	T	T	T	T	G	G	A	A	A	A	C	C	T	T	G	G	A	A	T	T	T	T	A	A	C	C	A	A	A	A	T	T	T	T	T	T	A	A	G	G	A	A	G	G	C	C	C	C	C	C	G	G	A	A	G	G	C	C	C	C	A	A	T	T	T	T	G	G	A	A	T	T	T	T	G	G	C	C	NA	NA	C	C	T	T	A	A	G	G	C	C	C	C	T	T	C	C	A	A	G	G	T	T	C	C	C	C	G	G	C	C	A	A	C	C	G	G	T	T	C	C	A	A	A	A	G	G	T	T	G	G	G	G	G	G	T	C	C	C	A	A	G	G	G	G	G	G	T	T	A	A	A	A	T	T	G	G	A	A	G	G	G	G	T	T	C	C	C	C	T	T	C	C	G	G	C	C	G	G	A	A	A	A	C	C	A	A	C	C	G	G	G	G	T	T	G	G	G	G	A	A	C	C	C	C	A	A	G	G	NA	NA	A	A	T	T	C	C	A	A	C	C	G	G	C	C	T	T	G	G	C	C	A	A	G	G	C	C	A	A	C	C	G	G	G	G	T	T	C	C	A	A	G	G	C	C	T	T	G	G	G	G	A	A	T	T	T	T	T	T	G	G	T	T	NA	NA	T	T	G	G	G	G	T	T	C	C	NA	NA	C	C	A	A	A	A	T	T	T	T	T	T	G	G	G	G	T	T	G	G	G	G	A	A	G	G	C	C	A	A	C	C	T	T	G	G	A	A	A	A	A	A	C	C	T	T	T	T	C	C	C	C	A	A	T	T	C	C	T	T	C	C	G	G	G	G	G	G	T	T	T	T	A	A	C	C	G	G	G	G	T	T	G	G	A	A	C	C	T	T	A	A	T	T	G	G	T	T	C	C	G	G	G	G	C	C	C	C	G	G	T	T	C	C	A	A	C	C	G	G	C	C	A	A	C	C	C	C	T	T	C	C	A	A	T	T	A	A	G	G	G	G	G	G	G	G	C	C	G	G	C	C	T	T	T	T	G	G	C	C	T	T	C	C	C	C	G	G	G	G	A	A	T	T	G	G	C	C	G	G	A	A	C	C	C	C	C	C	C	C	C	C	C	C	G	G	A	A	G	G	A	A	C	C	C	C	A	A	G	G	T	T	T	T	A	A	A	A	A	A	A	A	C	C	C	C	C	C	A	A	A	A	T	T	C	C	C	C	A	A	G	G	C	C	C	C	T	T	G	G	C	C	A	A	G	G	T	T	G	G	T	T	T	T	C	C	T	T	C	C	C	C	C	C	A	A	A	A	A	A	G	G	A	A	C	C	G	G	C	C	G	G	A	A	G	G	G	G	G	G	A	A	C	C	C	C	G	G	T	T	A	A	A	A	C	C	G	G	T	T	A	A	C	C	T	T	A	A	G	G	T	T	G	G	T	T	T	T	C	C	T	T	A	A	A	A	G	G	T	T	G	G	T	T	A	A	T	T	T	T	T	T	A	A	T	T	G	G	A	A	A	A	A	A	G	G	A	A	T	T	G	G	C	C	T	T	C	C	C	C	C	C	G	G	C	C	T	T	T	T	T	T	G	G	C	C	G	G	A	A	T	T	A	A	C	C	A	A	C	C	T	T	T	T	T	T	A	A	G	G	G	G	C	C	A	A	A	A	A	A	T	T	C	C	G	G	A	A	C	C	C	C	A	A	T	T	A	A	T	T	A	A	G	G	G	G	C	C	G	G	G	G	C	C	G	G	C	C	A	A	C	C	G	G	A	A	A	A	C	C	C	C	T	T	A	A	T	T	T	T	C	C	G	G	C	C	G	G	G	G	G	G	T	T	C	C	C	C	T	T	A	A	G	G	A	A	T	T	T	T	T	T	C	C	G	G	A	A	C	C	C	C	C	C	C	C	A	G	T	T	C	C	G	G	G	G	T	T	C	C	A	A	C	C	T	T	C	C	G	G	C	C	C	C	G	G	C	C	T	T	G	G	G	G	A	A	T	T	C	C	G	G	G	G	C	C	C	C	C	C	T	T	G	G	G	G	A	A	T	T	C	C	C	C	G	G	T	T	A	A	T	T	T	T	C	C	C	C	A	A	A	A	C	C	G	A	A	A	T	T	A	A	G	G	T	T	T	T	G	G	A	A	T	T	C	C	A	A	A	A	A	A	C	C	A	A	T	T	G	G	A	A	T	T	G	G	C	C	A	A	A	A	G	G	T	T	A	A	T	T	C	C	T	T	G	G	T	T	T	T	A	A	G	G	G	G	A	A	C	C	C	C	T	T	G	G	G	G	T	T	A	A	C	C	G	G	C	C	A	A	T	T	G	G	G	G	G	G	C	C	A	A	T	T	G	G	A	A	A	A	T	T	G	G	C	C	A	A	A	A	G	G	A	A	A	A	G	G	C	C	T	T	C	C	A	A	T	C	T	T	G	G	G	G	C	C	T	T	T	T	G	G	T	T	G	G	C	C	C	C	G	G	C	C	C	C	G	G	A	A	T	T	G	G	T	T	T	T	C	C	T	T	A	A	C	C	G	G	A	A	C	C	C	C	A	A	G	G	C	C	T	T	A	A	G	G	C	C	G	G	T	T	A	A	A	A	C	C	G	G	G	G	C	C	T	T	C	C	T	T	C	C	G	G	A	A	A	A	C	C	G	G	C	C	C	C	NA	NA	G	G	G	G	G	G	A	A	T	T	T	T	A	A	C	C	G	G	T	T	T	T	T	T	C	C	A	A	C	C	C	C	G	G	T	T	G	G	C	C	T	T	T	T	A	A	G	G	G	G	G	G	C	C	A	A	A	A	A	A	T	T	G	G	C	C	G	G	T	T	C	C	C	C	G	G	A	A	T	T	G	G	C	C	G	G	C	C	T	T	T	T	T	T	C	C	A	A	C	C	C	C	A	A	A	A	G	G	G	G	G	G	C	C	C	C	A	A	G	G	G	G	G	G	A	A	T	T	G	G	C	C	C	C	A	A	C	C	G	G	G	G	C	C	G	G	G	G	C	C	C	C	T	T	A	A	C	C	T	T	C	C	G	G	C	C	C	C	C	C	A	A	T	T	A	A	T	T	G	G	A	A	C	C	G	G	A	A	T	T	T	T	T	T	C	C	T	T	A	A	C	C	T	T	G	G	A	A	G	G	C	C	T	T	C	C	G	G	C	C	C	C	G	G	C	C	A	A	G	G	T	T	C	C	T	T	T	T	NA	NA	T	T	T	T	A	A	C	C	G	G	A	A	A	A	T	T	A	A	T	T	C	C	G	G	A	A	G	G	C	C	A	A	C	C	G	G	G	G	G	G	G	G	C	C	T	T	T	T	C	C	A	A	C	C	C	C	C	C	T	T	G	G	G	G	G	G	A	A	A	A	T	T	T	T	G	G	T	T	A	A	A	A	G	G	G	G	C	C	G	G	T	T	G	G	A	A	G	G	T	T	A	A	G	G	G	G	C	C	A	A	C	C	A	A	C	C	C	C	C	C	G	G	C	C	C	C	T	T	C	C	G	G	T	T	G	G	A	A	C	C	G	G	G	G	T	T	C	C	A	A	C	C	A	A	G	G	G	G	G	G	T	T	G	G	G	G	T	T	A	A	G	G	A	A	C	C	C	C	C	C	C	C	T	T	C	C	C	C	C	C	A	A	T	T	G	G	T	T	A	A	C	C	T	T	T	T	G	G	T	T	C	C	G	G	A	A	T	T	C	C	C	C	A	A	T	T	T	T	T	T	G	G	T	T	C	C	C	C	C	C	C	C	T	T	G	G	T	T	T	T	G	G	G	G	A	A	C	C	C	C	G	G	T	T	C	C	C	C	G	G	G	G	T	T	A	A	C	C	G	G	A	A	A	A	C	C	T	T	C	C	C	C	G	G	C	C	C	C	T	T	G	G	C	C	G	G	A	A	G	G	A	A	T	T	C	C	C	C	G	G	A	A	C	C	G	G	G	G	G	G	A	A	A	A	T	T	C	C	C	C	T	T	G	G	A	A	C	C	A	A	G	G	G	G	C	C	G	G	A	A	C	C	T	T	G	G	G	G	G	G	C	C	G	G	A	A	A	A	C	C	T	T	G	G	C	C	C	C	A	A	G	G	C	C	A	A	G	G	C	C	G	G	G	G	T	T	A	A	C	C	C	C	A	A	A	A	G	G	C	C	T	T	C	C	C	C	A	A	A	A	T	T	A	A	A	A	G	G	T	T	A	A	C	C	G	G	C	C	A	A	A	A	G	G	C	C	C	C	A	C	C	C	G	G	A	A	T	T	A	A	T	T	G	G	T	T	T	T	G	G	A	A	C	C	A	A	C	C	G	G	T	T	G	G	A	A	G	G	C	C	C	C	C	C	C	C	C	C	C	C	G	G	A	A	G	G	G	G	G	G	A	A	C	C	G	G	A	A	T	T	T	T	C	C	G	G	C	C	T	T	C	C	A	A	C	C	T	T	A	A	C	C	A	A	T	T	T	T	G	G	G	G	T	T	A	A	G	G	A	A	A	A	NA	NA	C	C	C	C	T	T	G	G	G	G	T	T	T	T	T	T	G	G	C	C	A	A	G	G	C	C	A	A	G	G	A	A	C	C	G	G	G	G	C	C	T	T	C	C	A	A	T	T	T	T	G	G	G	G	C	C	G	G	G	G	A	A	G	G	G	G	G	G	G	G	T	T	C	C	A	A	T	T	T	T	T	T	C	C	A	A	G	G	T	T	G	G	T	T	C	C	A	A	T	T	C	C	G	G	C	C	T	T	C	C	A	A	G	G	A	A	G	G	A	A	T	T	G	G	G	G	C	C	G	G	G	G	C	C	T	T	G	G	G	G	T	T	G	G	C	C	G	G	C	C	T	T	C	C	G	G	C	C	G	G	C	C	T	T	C	C	T	T	G	G	G	G	C	C	G	G	G	G	C	C	T	T	G	G	G	G	T	T	G	G	A	A	G	G	G	G	G	G	G	G	A	A	C	A	T	T	T	T	C	T	A	A	T	T	C	C	T	T	C	C	C	C	C	C	C	C	T	T	C	C	C	C	A	A	A	A	A	A	G	G	C	C	G	G	T	T	A	A	C	C	A	A	T	T	G	G	A	A	C	C	A	A	A	A	C	C	G	G	C	C	C	C	G	G	T	T	A	A	C	C	C	C	A	A	A	A	G	G	T	T	G	G	T	T	C	C	C	C	C	C	C	C	A	A	C	C	T	T	A	A	A	A	C	C	A	A	C	C	C	C	G	G	T	T	T	T	C	C	G	G	C	C	A	A	G	G	G	G	G	G	G	G	C	C	C	C	C	C	G	G	C	C	T	T	A	A	C	C	A	A	C	C	C	C	T	T	G	G	C	A	G	G	C	C	A	A	A	A	G	G	C	C	T	T	A	A	A	A	A	A	C	C	G	G	G	G	G	G	C	C	T	T	C	C	T	T	A	A	T	T	C	C	A	A	C	C	A	A	G	G	T	T	A	A	A	A	C	C	C	C	G	G	C	C	C	C	C	C	C	C	C	C	A	A	G	G	A	A	G	G	C	C	T	T	G	G	G	G	A	A	A	A	A	A	C	C	G	G	A	A	T	T	T	T	C	C	C	C	T	T	G	G	A	A	C	C	A	A	C	C	G	G	C	C	G	G	T	T	C	C	T	T	C	C	A	A	T	T	A	A	T	T	T	T	T	T	C	C	G	G	G	G	A	A	C	C	G	G	T	T	C	C	C	C	G	G	C	C	T	T	C	C	G	G	G	G	C	C	T	T	G	G	C	C	A	A	G	G	T	T	T	T	G	G	G	G	G	G	C	C	G	G	G	G	A	A	C	C	T	T	C	C	G	G	G	G	C	C	A	A	C	C	A	A	C	C	T	T	A	A	C	C	C	C	A	A	T	T	T	T	T	T	C	C	A	A	G	G	C	C	G	T	A	A	A	A	G	G	T	T	A	A	A	A	T	T	A	A	T	T	G	G	G	G	C	C	T	T	C	C	A	A	G	G	T	T	C	C	G	G	G	G	T	T	T	T	A	A	G	G	T	T	G	G	C	C	A	A	A	A	A	A	C	C	T	T	C	C	C	C	G	G	A	A	A	A	G	G	A	A	A	A	A	A	G	G	T	T	T	T	C	C	A	A	T	T	C	C	A	A	A	A	G	G	G	G	G	G	G	G	G	G	A	A	T	T	A	A	C	C	A	A	A	A	C	C	A	A	A	A	G	G	C	C	T	T	G	G	A	A	A	A	G	G	T	T	T	T	C	C	C	C	G	G	C	C	G	G	A	A	A	A	A	A	T	T	A	A	G	G	C	C	G	G	T	T	C	C	C	C	C	C	C	C	G	G	G	G	G	G	C	C	C	C	T	T	NA	NA	G	G	T	T	G	G	C	C	T	T	G	G	C	C	G	G	A	A	C	C	C	C	T	T	G	G	G	G	T	T	NA	NA	C	C	T	T	G	G	G	G	T	T	A	A	G	G	T	T	A	A	C	C	C	C	A	A	A	A	T	T	C	C	G	G	G	G	G	G	T	T	C	C	A	A	C	C	T	T	A	A	G	G	A	A	A	A	T	T	T	T	G	G	C	C	A	A	A	A	C	C	C	C	T	T	G	G	G	G	G	G	G	G	T	T	C	C	C	C	C	C	C	C	G	G	A	A	G	G	A	A	T	T	G	G	G	G	A	A	T	T	A	A	G	G	T	T	C	C	C	C	G	G	G	G	C	C	G	G	C	C	C	C	A	A	G	G	T	T	A	A	A	A	A	A	G	G	A	A	T	T	A	A	A	A	C	C	A	A	G	G	C	C	A	A	A	A	A	A	G	G	G	G	A	A	T	T	NA	NA	G	G	G	G	C	C	C	C	C	C	T	T	A	A	G	G	C	C	A	A	A	A	T	T	A	A	A	A	G	G	G	G	T	T	C	C	A	A	A	A	C	C	A	A	C	C	C	C	T	T	A	A	A	A	C	C	G	G	A	A	A	A	T	T	C	C	G	G	T	T	T	T	A	A	T	T	G	G	A	A	A	A	C	C	A	A	G	G	T	T	A	A	G	G	A	A	G	G	C	C	G	G	T	T	T	T	C	C	T	T	G	G	G	G	C	C	G	G	C	C	C	C	T	T	T	C	C	C	G	G	A	A	C	C	T	T	G	G	G	G	T	T	C	C	T	T	T	T	C	C	T	T	G	G	G	G	A	A	T	T	G	G	C	C	T	T	G	G	A	A	C	C	A	A	C	C	C	C	A	A	C	C	G	T	NA	NA	C	C	A	A	C	C	T	T	G	G	T	T	A	A	A	A	C	C	T	T	T	T	G	G	T	T	G	G	T	T	T	T	G	G	A	A	A	A	G	G	A	A	G	G	G	G	G	G	G	G	G	G	C	C	C	C	C	C	G	G	T	T	C	C	G	G	G	G	A	A	A	A	C	C	C	C	T	T	C	C	G	G	C	C	G	G	G	G	T	T	C	C	G	G	A	A	T	T	A	A	A	A	T	T	T	T	C	C	G	G	G	G	T	T	T	T	T	T	C	C	C	C	A	A	G	G	A	A	T	T	T	T	C	C	T	T	T	T	A	A	C	C	C	C	A	A	G	G	G	G	G	G	A	A	A	A	C	C	A	A	A	A	C	C	G	G	A	A	T	T	C	C	A	A	T	T	T	T	A	A	C	C	T	T	T	T	G	G	G	G	A	A	G	G	A	A	C	C	G	G	T	T	G	G	G	G	A	A	G	G	G	G	C	C	A	A	C	C	A	A	C	C	C	C	T	T	C	C	NA	NA	C	C	A	A	C	C	C	C	T	T	G	G	C	C	T	T	C	C	C	C	G	G	C	C	G	G	G	G	T	T	C	C	T	T	T	T	A	A	T	T	A	A	C	C	A	A	C	C	T	T	G	G	A	A	A	A	C	C	G	G	C	C	C	C	C	C	G	G	A	A	A	A	C	C	G	G	A	A	A	A	C	C	C	C	G	G	T	T	A	A	G	G	G	G	C	C	A	A	G	G	A	A	G	G	C	C	G	G	G	G	NA	NA	T	T	A	A	G	G	C	C	A	A	A	A	A	A	C	C	G	G	A	A	A	A	C	C	G	G	T	T	C	C	T	T	A	A	C	C	C	C	G	G	G	G	T	T	G	G	C	C	G	G	T	T	G	G	T	T	C	C	G	G	A	A	NA	NA	G	G	G	G	T	T	C	C	C	C	A	A	T	T	C	C	G	G	G	G	C	C	T	T	A	A	T	T	T	T	A	A	C	C	C	C	G	G	G	G	C	C	C	C	A	A	T	T	C	C	A	A	C	C	G	G	A	A	A	A	C	C	T	T	G	G	T	T	T	T	G	G	A	A	A	A	G	G	T	T	C	C	A	A	A	C	C	C	G	G	C	C	G	G	G	G	G	G	T	T	A	A	G	G	T	T	T	T	T	T	C	C	C	C	T	T	T	T	G	G	G	G	C	C	C	C	C	C	G	G	A	A	C	C	G	G	T	T	G	G	T	T	G	G	A	A	C	C	A	A	G	G	G	G	C	C	A	A	C	C	T	T	C	C	C	C	A	A	G	G	T	T	T	T	A	A	A	A	G	G	A	A	C	C	G	G	G	G	T	T	G	G	A	A	T	T	A	A	A	A	C	C	A	A	C	C	G	G	A	A	T	T	G	G	G	G	G	G	G	G	A	A	G	G	G	G	A	A	G	G	G	G	G	G	G	G	C	C	T	T	C	C	A	A	C	C	G	G	T	T	A	A	G	G	C	C	A	A	T	T	G	G	G	G	T	T	A	A	T	T	C	C	A	A	T	T	C	C	T	T	A	A	G	G	C	C	G	G	C	C	G	G	A	A	C	C	G	G	T	T	A	A	T	T	T	T	T	T	G	G	G	G	T	T	A	A	G	G	T	T	A	A	T	T	A	A	G	G	A	A	T	T	G	G	T	T	G	G	T	T	G	G	C	C	G	G	C	C	A	A	T	T	G	T	T	T	C	C	T	T	A	A	C	C	G	G	C	C	T	T	C	C	A	A	A	A	A	A	T	T	C	C	T	T	A	A	A	A	G	G	G	G	A	A	C	C	G	G	C	C	A	A	C	C	C	C	G	G	G	G	T	T	G	G	C	C	A	A	T	T	A	A	A	A	C	C	A	A	T	T	C	C	A	A	A	A	T	T	G	G	C	C	G	G	C	C	C	C	T	T	G	G	A	A	C	C	A	A	T	T	T	T	C	C	G	G	G	G	G	G	G	G	A	A	C	C	A	A	A	A	C	C	T	T	C	C	G	G	C	C	G	G	G	G	T	T	C	C	T	T	G	G	NA	NA	T	T	C	C	G	G	C	C	C	C	C	C	C	C	G	G	T	T	T	T	G	G	C	C	A	A	A	A	C	C	T	T	G	G	A	A	G	G	G	G	C	C	C	C	T	T	G	G	T	T	C	C	T	T	C	C	G	G	A	A	A	A	T	T	C	C	C	C	C	C	G	G	C	C	T	T	C	C	A	A	A	A	G	G	G	G	G	G	G	G	G	G	A	A	T	T	C	C	C	C	G	G	G	G	G	G	G	G	A	A	C	C	C	C	C	C	C	C	C	C	G	G	G	G	A	A	A	A	A	A	G	G	G	G	A	A	A	A	C	C	A	A	C	C	C	C	A	A	C	C	C	C	C	C	A	A	C	C	A	A	G	G	G	G	C	C	C	C	C	C	C	C	A	A	G	G	T	T	C	C	T	T	T	T	A	A	T	T	A	A	C	C	T	T	G	G	A	A	A	A	C	C	G	G	C	C	T	T	G	G	G	G	G	G	C	C	T	T	C	C	T	T	C	C	A	A	G	A	C	C	C	C	C	C	T	T	A	A	C	C	T	T	A	A	G	G	T	T	T	T	T	T	C	C	A	A	C	C	C	C	C	C	NA	NA	C	C	A	A	G	G	T	T	C	C	A	A	A	A	T	T	C	C	C	C	G	G	A	A	A	A	C	C	C	C	G	G	A	A	C	C	G	G	T	T	A	A	C	C	T	T	A	A	G	G	A	A	A	A	G	G	G	G	A	A	A	A	G	G	G	G	T	T	G	G	T	T	C	C	T	T	T	T	T	T	A	A	T	T	T	T	T	T	C	C	A	A	T	T	T	T	T	T	T	T	T	T	G	G	C	C	C	C	G	G	C	C	T	T	T	T	C	C	T	T	C	C	T	T	T	T	C	C	A	A	G	G	A	A	A	A	A	A	T	T	C	C	A	A	C	C	G	G	G	G	NA	NA	G	G	A	A	C	C	T	T	A	A	C	C	A	A	T	T	T	T	T	T	A	A	A	A	C	C	A	A	T	T	T	T	T	T	C	C	C	C	G	G	G	G	C	C	A	A	G	G	T	C	G	G	A	A	T	T	A	A	C	C	T	T	G	G	G	G	C	C	A	A	A	A	C	C	T	C	C	C	G	G	T	T	C	C	A	A	C	C	C	C	G	G	A	A	G	G	C	C	C	C	T	T	C	C	C	C	C	C	G	G	A	A	G	G	T	T	C	C	G	G	A	A	C	C	A	A	T	T	G	G	T	T	T	T	A	A	G	G	A	A	T	T	A	A	C	C	A	A	T	T	T	T	C	C	T	T	T	T	G	G	A	A	G	G	G	G	G	G	C	C	T	T	A	A	C	C	G	G	A	A	G	G	G	G	A	A	G	G	C	C	G	G	G	G	C	C	A	A	T	T	G	G	G	G	G	G	C	C	G	G	T	T	G	G	A	A	G	G	C	C	C	C	C	C	G	G	G	G	G	G	C	C	G	G	C	C	A	A	G	G	G	G	G	G	C	C	A	G	A	A	G	G	C	C	T	T	C	C	T	T	T	T	A	A	T	T	T	T	G	G	G	G	A	A	C	C	G	G	C	C	G	G	C	C	C	C	G	G	C	C	A	A	C	C	T	T	A	A	C	C	G	G	T	T	G	G	T	T	G	G	C	C	A	A	G	G	A	A	G	G	T	T	G	G	T	T	G	G	C	C	A	A	T	T	A	A	C	C	C	C	T	T	C	C	T	T	G	G	A	A	C	C	A	A	T	T	C	C	G	G	G	G	T	T	A	A	G	G	A	A	A	A	T	T	T	T	T	T	T	T	C	C	C	C	C	C	G	G	G	G	C	C	C	C	G	G	C	C	G	G	T	T	G	G	C	C	G	G	A	A	T	T	G	G	T	T	C	C	T	T	A	A	A	A	G	G	G	G	G	G	A	A	C	C	C	C	T	T	A	A	C	C	A	A	T	T	G	G	A	A	G	G	A	A	C	C	A	A	C	C	G	G	A	A	G	G	G	G	A	A	T	T	T	T	C	C	G	G
CC	OR220f56	NA	NA	1	NA	C	A	G	G	G	A	A	A	T	C	T	C	NA	NA	G	G	C	T	NA	NA	G	G	T	C	G	G	C	T	T	T	A	A	C	C	A	T	C	A	G	G	A	C	G	G	C	T	G	G	G	G	T	T	C	C	A	A	T	T	A	A	G	G	C	A	T	C	C	C	G	G	T	T	A	A	T	T	NA	NA	C	C	C	C	G	G	T	C	A	A	G	G	G	T	C	A	C	C	A	G	A	A	A	A	C	C	C	T	A	A	C	C	C	G	G	G	A	A	A	A	NA	NA	C	C	C	C	C	C	G	A	G	G	G	G	G	T	A	G	G	G	T	A	C	T	G	G	T	T	C	C	G	G	T	T	C	T	C	C	C	C	A	A	C	C	C	C	T	C	T	T	T	T	T	A	NA	NA	A	G	G	G	NA	NA	G	G	G	G	A	A	G	A	C	C	A	G	C	T	A	T	A	G	NA	NA	T	T	T	T	A	A	T	C	A	T	NA	NA	A	G	A	G	C	C	C	C	T	C	A	C	G	G	G	G	A	G	G	G	G	A	T	T	NA	NA	G	G	G	G	G	G	A	A	G	A	C	G	C	C	G	T	G	G	T	T	NA	NA	A	A	C	A	T	T	T	C	T	T	C	C	T	C	A	G	C	T	A	A	A	T	G	A	G	A	G	A	C	C	T	T	C	C	NA	NA	A	T	G	G	C	C	G	G	G	A	G	A	G	C	G	A	T	T	A	A	T	T	A	A	A	A	C	A	G	A	G	G	T	C	T	T	T	T	A	C	G	G	A	G	T	T	C	C	C	C	A	G	G	A	A	A	C	C	C	C	A	A	T	C	C	C	A	A	C	A	G	C	G	G	C	T	T	T	C	C	G	G	C	C	C	T	G	G	T	T	C	C	NA	NA	T	G	C	C	T	C	T	T	C	T	C	C	C	C	T	T	A	G	NA	NA	C	C	T	A	C	T	T	C	A	T	C	C	T	G	T	T	T	C	NA	NA	G	G	C	T	T	T	G	G	T	A	C	T	G	G	T	C	C	C	C	C	G	G	G	G	C	T	C	T	C	T	C	C	C	T	G	G	C	T	G	A	C	C	A	G	T	T	G	A	G	A	A	A	G	G	A	T	A	A	G	A	T	T	T	C	A	A	T	T	T	C	A	A	G	C	C	T	G	G	G	G	T	G	G	A	A	A	A	A	T	T	G	G	C	C	C	T	A	A	C	A	G	G	C	C	C	C	C	C	C	C	C	T	T	A	A	A	G	G	T	A	C	T	C	C	C	A	T	C	C	T	A	T	C	C	C	C	A	G	A	G	T	T	C	C	NA	NA	C	C	G	A	C	C	A	G	A	A	T	T	C	G	C	G	A	A	NA	NA	NA	NA	A	A	T	T	C	C	A	A	G	C	C	C	G	A	G	T	A	A	A	C	C	T	G	A	G	A	C	C	A	G	G	G	T	T	T	T	G	A	G	A	C	G	G	G	NA	NA	T	T	A	G	C	C	C	C	C	A	A	A	G	G	T	C	C	C	C	T	A	T	G	G	C	C	C	C	G	G	C	C	NA	NA	A	C	G	G	T	T	C	A	T	C	G	A	C	T	C	C	G	G	T	T	A	A	A	C	T	G	C	C	T	T	A	G	A	A	G	T	C	C	G	C	G	A	G	C	T	T	C	C	G	A	G	G	G	G	G	A	C	T	C	C	G	A	T	T	G	G	G	G	C	T	T	T	C	T	NA	NA	G	G	G	G	C	C	G	T	A	C	G	G	C	C	A	A	T	T	T	T	C	T	T	T	G	G	C	C	G	C	C	C	C	C	T	T	C	A	G	G	T	T	C	C	A	A	C	C	G	G	G	A	T	T	C	G	C	C	A	A	C	C	T	T	C	T	C	C	A	A	G	A	A	G	T	T	C	C	C	A	G	G	T	C	T	T	C	C	T	C	G	G	A	C	A	C	C	T	T	G	G	G	C	T	T	T	C	T	A	G	C	C	T	T	G	A	G	A	G	G	G	A	G	G	C	C	C	C	C	C	C	A	C	C	G	A	A	A	G	G	T	C	A	G	G	G	G	G	C	C	A	T	T	T	G	G	A	A	C	C	T	C	A	A	G	G	G	G	C	T	C	C	G	G	C	C	NA	NA	T	A	C	T	G	G	G	A	C	C	T	T	G	G	C	T	T	C	G	G	G	G	C	C	G	G	A	A	A	A	C	T	C	C	G	G	T	T	G	T	C	C	G	G	C	T	C	C	G	G	T	T	T	A	T	T	G	G	C	C	C	C	A	A	T	C	A	A	C	C	A	A	G	A	G	T	T	T	A	G	C	C	C	C	NA	NA	T	T	C	C	A	A	T	T	T	C	C	C	A	A	A	A	G	A	A	G	G	G	T	T	C	C	C	T	G	G	A	T	C	C	C	C	NA	NA	G	G	C	T	T	T	C	G	G	G	T	C	G	G	C	C	C	C	G	G	G	G	G	A	T	G	A	G	C	C	G	G	A	T	T	C	T	G	C	C	T	T	C	C	C	C	NA	NA	C	C	G	G	G	A	C	C	NA	NA	G	A	C	C	T	G	C	C	C	C	C	C	A	G	T	T	A	A	C	C	C	T	C	C	A	G	A	A	T	C	G	G	T	T	A	A	NA	NA	T	T	NA	NA	G	G	C	T	C	T	A	A	A	A	T	C	G	G	G	G	A	T	C	C	C	C	C	C	A	A	T	T	C	C	A	G	C	C	T	T	G	T	C	C	G	G	A	A	C	C	G	A	A	A	G	G	G	A	C	C	G	C	A	A	G	G	G	G	G	G	C	C	G	A	G	A	C	C	T	T	G	A	G	G	G	G	T	T	G	G	G	G	G	G	C	A	G	G	G	A	G	G	C	C	A	A	T	A	G	G	C	C	G	G	C	T	G	A	G	G	T	T	C	C	A	A	T	T	G	G	G	G	A	T	G	G	C	C	A	A	C	C	T	T	G	G	C	C	C	C	A	G	C	T	C	T	G	G	G	A	NA	NA	G	G	C	C	G	G	C	C	NA	NA	C	A	G	A	T	C	C	T	C	C	C	T	T	T	C	C	G	G	C	C	NA	NA	C	C	C	T	T	T	G	G	C	C	C	C	NA	NA	G	G	T	T	G	G	G	G	G	G	G	G	G	C	C	C	C	C	G	A	T	C	G	A	A	A	A	A	C	C	T	T	A	A	C	C	T	T	T	T	A	A	C	C	C	C	T	C	A	A	T	T	C	C	C	T	A	G	C	C	C	A	A	A	C	T	G	G	G	G	T	T	T	C	C	C	C	C	G	G	G	A	C	C	T	T	A	A	G	G	G	G	G	A	G	G	G	G	C	C	A	A	T	C	C	G	T	T	A	A	C	C	G	G	G	A	C	T	NA	NA	C	T	C	C	A	A	T	T	C	C	G	G	A	A	T	T	T	G	A	A	C	C	C	C	G	G	C	A	A	A	T	A	G	G	T	T	G	G	T	C	A	A	A	G	C	C	C	C	C	C	A	A	G	A	G	T	G	A	G	G	A	A	A	G	A	A	C	C	A	G	G	G	G	G	T	C	G	A	C	C	NA	NA	NA	NA	C	C	A	A	G	G	G	G	G	A	T	G	T	T	G	T	T	T	T	T	C	C	A	A	T	G	C	C	C	A	C	C	G	G	T	C	C	T	G	G	C	C	C	T	T	T	G	G	G	A	A	A	A	A	C	A	A	C	T	A	G	G	A	G	G	G	A	A	T	C	T	G	G	G	C	C	G	G	C	C	T	T	G	G	G	C	G	T	T	T	G	G	A	A	C	C	G	G	A	A	C	C	C	A	G	G	T	C	C	A	G	G	C	C	T	C	G	A	C	A	T	T	A	A	G	G	C	C	C	C	G	A	G	G	C	C	T	C	A	A	C	C	C	A	G	A	A	A	NA	NA	A	A	A	A	A	A	T	T	NA	NA	G	A	A	A	A	A	A	A	G	G	T	C	C	C	G	G	C	A	C	G	T	T	G	T	C	T	A	G	C	C	C	C	T	C	G	G	C	T	C	G	G	A	T	T	A	T	C	C	C	T	A	A	C	G	C	T	T	T	A	A	G	G	A	G	G	G	C	C	C	C	C	T	C	T	T	G	G	G	C	C	A	G	T	T	C	C	C	C	C	C	G	G	C	C	G	A	A	C	C	C	A	A	G	A	G	A	T	T	G	G	G	A	A	A	C	T	G	A	T	T	A	T	T	T	A	G	C	C	G	C	T	T	T	T	A	A	G	C	C	C	G	A	C	C	T	T	C	A	T	C	NA	NA	T	G	C	C	C	C	A	A	C	C	T	C	A	C	T	C	A	G	T	T	T	A	C	T	G	G	A	A	T	T	G	G	C	C	C	C	T	A	T	T	G	G	C	C	T	T	T	C	G	G	T	A	T	T	A	A	T	T	C	A	T	T	G	C	G	G	G	G	A	A	A	A	G	G	T	T	A	A	C	C	C	C	T	T	G	A	G	G	G	G	G	G	T	A	G	G	G	C	G	G	NA	NA	T	T	C	C	T	C	A	A	C	G	C	C	T	T	G	G	G	T	G	T	G	G	C	C	A	A	T	G	G	G	C	C	C	C	C	C	NA	NA	A	A	A	A	A	A	A	A	NA	NA	C	C	T	A	A	A	T	T	G	A	A	A	T	C	C	A	C	T	T	T	G	G	A	A	NA	NA	G	G	T	T	G	T	T	G	NA	NA	G	G	T	T	NA	NA	C	C	T	T	G	A	A	A	A	A	T	T	C	C	C	C	C	C	T	T	T	T	A	C	A	A	T	A	C	C	A	A	G	T	C	C	C	A	G	T	T	T	T	C	G	T	T	C	NA	NA	C	T	G	G	G	G	C	C	A	G	G	G	G	G	C	C	G	G	A	T	C	C	C	A	C	T	T	T	NA	NA	G	G	T	G	NA	NA	A	A	C	C	C	C	C	C	G	A	C	T	G	G	C	T	T	T	G	G	A	A	C	C	A	G	A	A	C	C	G	A	T	T	T	C	C	C	C	C	C	C	C	T	G	A	A	A	C	T	A	G	T	T	T	T	G	A	C	T	T	A	G	G	C	C	C	C	C	T	G	G	G	G	G	A	C	T	G	A	G	A	NA	NA	G	G	NA	NA	C	C	C	C	T	T	A	A	C	T	C	C	C	C	A	G	T	C	A	C	C	A	C	C	C	C	G	A	C	A	A	G	T	T	C	G	A	G	T	T	T	C	A	A	A	G	G	G	NA	NA	G	G	C	C	G	G	A	A	G	G	T	T	C	T	T	T	G	G	T	C	A	A	G	G	G	A	C	T	A	G	G	G	C	T	T	C	G	A	C	T	C	C	NA	NA	A	A	G	G	G	A	C	C	T	G	A	G	A	A	A	G	G	T	A	G	G	A	A	C	T	G	NA	NA	T	G	A	G	A	G	A	G	C	T	T	C	G	T	T	G	G	T	G	G	C	C	T	T	C	C	C	G	A	G	T	G	A	G	T	C	T	T	C	C	C	C	T	C	A	G	T	C	G	T	T	A	G	T	T	C	G	G	G	G	G	G	A	G	T	T	T	C	C	T	G	G	G	C	C	T	T	C	NA	NA	G	G	C	T	T	G	NA	NA	C	C	T	G	G	A	G	A	G	T	G	C	T	T	C	C	C	C	T	T	G	G	C	C	C	C	C	C	A	G	T	C	A	C	C	T	T	T	T	A	C	C	C	T	G	G	C	C	T	T	C	C	G	A	C	C	C	C	C	C	A	G	C	G	A	G	A	A	A	C	C	C	C	C	G	A	C	T	C	T	A	A	C	C	C	C	A	A	A	A	G	G	C	T	A	G	C	T	A	A	A	T	T	T	G	G	A	A	A	T	C	C	T	T	C	T	C	C	C	C	G	G	C	C	G	A	T	A	G	G	G	G	C	T	C	C	C	T	C	T	A	A	G	G	A	A	C	C	C	C	C	C	T	T	G	G	G	G	G	G	C	C	G	G	C	C	A	A	C	C	C	C	G	G	C	C	G	A	A	C	A	G	T	T	A	A	C	C	A	G	G	A	C	C	A	A	T	A	T	T	G	G	T	T	C	C	A	G	T	C	C	C	A	G	T	T	T	C	T	T	T	C	A	C	C	C	T	T	C	A	G	G	T	T	G	G	A	T	C	A	T	C	A	C	C	C	C	T	T	C	T	T	G	G	C	T	G	G	C	C	NA	NA	G	A	G	C	T	T	C	C	T	T	T	T	C	C	NA	NA	G	G	NA	NA	C	C	G	G	A	G	G	G	G	A	A	A	T	C	T	T	C	T	G	A	T	T	C	C	G	G	A	C	T	T	T	A	T	C	A	C	C	C	G	G	A	T	A	G	C	C	A	A	T	C	G	G	C	C	G	T	G	A	T	G	A	G	G	G	A	A	G	A	A	A	A	A	C	T	T	C	A	G	C	C	A	T	T	G	T	T	A	A	C	T	NA	NA	C	G	C	T	C	A	A	G	G	A	T	A	T	T	G	G	C	C	C	A	T	C	G	G	T	C	NA	NA	T	C	G	T	T	A	G	G	NA	NA	G	G	C	T	C	T	NA	NA	T	C	C	C	C	C	T	C	G	G	G	A	NA	NA	A	C	G	A	A	G	G	G	G	G	A	A	C	C	C	C	NA	NA	T	T	A	G	G	G	G	A	A	T	T	G	C	T	NA	NA	A	G	A	A	G	A	C	C	G	G	T	T	T	C	G	A	C	T	G	G	C	T	C	C	G	A	G	G	G	G	G	T	G	A	G	T	T	A	C	T	C	C	T	C	C	T	G	G	NA	NA	G	G	G	T	NA	NA	C	C	T	T	C	A	C	C	T	C	A	A	C	T	C	T	G	G	G	G	C	C	T	T	T	A	C	G	C	A	C	C	C	C	G	A	A	G	G	G	G	A	C	C	A	A	T	T	C	T	G	G	C	C	C	T	G	G	C	C	T	C	T	T	G	A	G	G	T	T	T	T	C	C	A	G	T	T	A	G	A	G	G	T	C	C	C	C	C	A	C	A	G	G	A	A	G	A	T	T	T	T	C	T	C	T	G	G	C	A	A	A	A	G	G	G	G	G	T	G	C	C	G	G	G	G	A	G	C	C	C	C	C	C	C	C	C	T	A	G	G	G	C	T	G	G	NA	NA	T	T	A	A	G	C	G	G	A	A	T	T	A	A	A	A	T	G	G	A	C	C	A	A	G	G	G	G	C	T	T	T	C	C	C	C	G	A	A	G	C	C	G	A	G	G	G	G	T	T	A	T	G	C	C	T	G	G	G	A	C	T	G	A	C	C	A	A	G	G	C	T	A	A	T	T	T	T	G	A	C	T	G	T	A	A	NA	NA	G	T	A	T	T	T	A	C	C	T	A	T	A	G	T	T	C	C	G	G	G	G	C	C	A	A	G	G	A	A	T	C	G	G	C	C	G	G	C	C	C	C	C	C	G	G	C	C	G	G	T	T	NA	NA	C	T	A	A	C	C	T	G	C	T	A	A	G	A	G	T	A	A	C	C	G	T	C	C	G	G	A	A	C	C	A	A	NA	NA	A	A	T	C	G	G	G	T	C	C	G	T	G	G	C	T	A	T	A	G	G	G	T	T	G	G	T	C	G	G	A	A	T	T	T	G	G	G	G	G	A	G	C	C	T	T	C	C	C	C	A	A	G	G	G	G	G	T	C	A	T	C	C	A	G	T	T	T	C	C	G	G	T	T	A	A	G	A	T	T	T	A	G	G	T	T	G	T	T	T	T	T	A	G	T	C	G	A	C	C	C	C	C	C	C	C	C	C	C	C	G	G	C	C	T	T	C	C	C	C	G	G	G	G	T	T	G	G	G	G	A	G	G	G	A	C	C	C	A	A	C	C	C	C	A	A	C	C	C	C	C	C	C	C	G	G	C	T	C	G	G	G	C	C	C	C	G	G	G	G	C	C	G	G	C	T	A	T	G	G	A	A	A	A	C	C	G	G	G	A	G	A	A	C	G	G	C	A	A	A	A	G	C	C	T	T	C	C	T	T	NA	NA	T	T	G	G	C	C	G	T	C	T	C	C	A	A	T	T	C	C	A	G	G	T	A	A	C	C	C	C	T	C	C	C	T	T	G	G	G	T	A	A	A	G	C	T	C	C	G	G	C	C	C	C	C	C	G	A	C	C	G	G	T	C	C	C	A	C	G	G	T	T	C	C	T	C	A	G	G	A	A	A	NA	NA	A	A	G	C	A	A	G	A	A	A	C	C	G	G	NA	NA	A	A	T	T	A	A	T	T	A	G	A	A	G	G	A	A	G	G	NA	NA	T	T	G	G	G	G	G	G	G	G	T	T	C	C	C	C	T	A	NA	NA	T	C	G	G	T	C	T	T	T	T	T	T	G	G	T	T	G	G	C	C	T	T	G	G	T	T	T	A	NA	NA	T	C	G	G	T	C	G	G	T	C	T	C	C	C	C	C	C	C	C	C	G	G	G	C	C	C	G	T	C	T	T	C	C	C	G	G	A	G	G	G	C	T	G	T	G	G	G	G	C	C	T	A	G	G	G	G	G	A	C	C	T	G	NA	NA	A	A	C	C	G	T	C	C	NA	NA	A	G	C	T	C	C	C	C	C	C	T	T	T	T	A	A	T	T	C	C	A	A	G	G	G	C	G	T	T	C	NA	NA	C	C	C	C	C	T	G	C	A	G	C	T	G	G	G	G	A	G	T	T	A	A	NA	NA	G	G	T	T	C	C	A	A	T	A	G	G	G	G	C	C	G	G	T	T	G	A	A	A	T	T	G	G	T	T	C	A	T	T	C	T	C	C	A	C	T	C	C	C	G	A	G	G	C	T	G	G	A	A	A	A	A	T	C	G	G	G	C	C	C	C	A	A	A	A	T	C	T	T	A	G	G	G	C	C	A	A	A	A	C	C	C	C	NA	NA	T	C	A	G	T	T	A	C	T	C	C	T	G	G	C	C	A	A	A	C	C	C	G	A	T	T	G	A	C	T	G	G	G	G	G	G	C	C	A	A	G	T	A	G	T	T	NA	NA	T	T	NA	NA	C	C	C	C	G	A	C	C	T	A	G	A	G	G	T	T	G	G	T	T	C	C	T	T	G	G	A	G	C	C	T	T	T	T	C	T	A	A	T	T	A	A	C	T	C	C	G	G	A	G	T	C	C	C	G	G	T	C	G	G	NA	NA	C	C	G	G	C	G	G	G	A	C	T	T	G	G	A	G	C	C	G	A	T	T	T	T	T	T	C	T	G	A	G	G	A	T	G	T	C	C	C	C	T	T	C	T	A	A	T	T	G	G	T	A	A	T	T	C	C	T	C	T	T	C	G	G	G	A	T	T	G	A	G	G	T	T	A	A	G	C	T	G	C	A	T	T	T	T	T	C	G	G	G	G	A	A	A	A	A	A	G	G	A	C	G	G	C	C	A	A	C	T	C	A	G	G	G	A	C	C	T	T	A	G	C	C	G	T	C	C	A	A	G	T	A	G	G	G	A	G	G	G	A	T	A	C	A	G	G	G	G	A	G	G	A	A	T	T	G	G	T	T	C	C	A	A	A	G	G	G	C	A	C	C	A	C	A	A	A	A	G	G	C	C	T	C	G	A	G	G	G	G	C	C	C	C	G	G	G	G	G	A	T	T	C	C	C	C	T	G	A	T	G	A	G	G	G	A	C	T	A	A	T	T	G	A	C	C	T	T	G	A	C	C	A	A	T	T	C	T	A	A	A	A	G	G	G	G	C	A	G	G	A	A	A	A	G	G	G	G	A	A	C	C	T	A	T	G	T	T	T	T	C	C	G	A	A	A	G	A	C	C	G	A	C	C	A	G	A	A	G	C	C	T	G	G	G	G	T	T	T	C	A	G	G	A	A	T	A	G	C	G	C	T	A	G	T	C	A	G	G	G	G	G	T	C	A	G	C	C	C	C	C	T	T	T	A	G	T	T	C	T	C	C	C	T	T	G	G	G	G	C	G	G	C	C	G	A	C	C	A	A	G	G	G	G	T	C	G	G	G	G	T	T	C	C	G	A	A	A	C	C	T	C	T	C	G	C	A	A	C	C	T	A	T	G	NA	NA	G	G	A	A	G	G	T	C	C	T	A	A	G	G	A	G	C	G	C	T	A	G	T	C	A	G	C	G	G	G	A	A	NA	NA	NA	NA	G	G	G	G	G	A	T	G	G	G	G	G	A	G	G	G	G	A	NA	NA	C	G	G	G	A	A	A	C	C	C	G	G	G	G	T	T	A	A	A	G	NA	NA	G	C	C	C	T	C	C	C	NA	NA	A	A	G	A	NA	NA	C	C	A	A	A	A	A	T	C	C	A	A	G	C	T	G	T	C	C	C	G	A	A	T	A	G	C	C	G	A	G	T	C	T	T	T	G	G	C	C	G	G	T	T	G	G	NA	NA	C	T	G	G	T	C	G	G	G	C	T	C	T	T	A	G	A	C	G	G	NA	NA	G	G	G	A	A	A	T	T	T	T	C	C	C	T	T	T	G	A	A	C	T	A	T	C	C	T	G	C	NA	NA	A	A	G	T	T	C	C	C	C	C	T	T	G	C	G	A	G	A	G	A	C	C	T	C	A	G	T	C	G	C	T	C	T	T	C	G	G	A	A	T	G	G	C	T	A	G	G	A	A	G	T	C	A	G	G	C	T	T	A	A	G	G	G	G	G	A	G	G	A	A	G	G	T	T	C	C	C	T	G	A	A	A	A	G	C	C	T	C	G	A	C	G	G	A	G	G	A	A	A	A	C	C	C	T	C	C	G	A	C	C	NA	NA	G	T	A	A	C	C	G	T	A	A	G	G	A	G	G	G	T	T	G	G	C	T	T	A	A	A	G	A	T	T	A	A	C	T	C	C	C	C	G	A	T	A	A	C	T	T	C	C	G	A	T	T	G	A	C	C	C	T	C	A	C	C	G	G	G	A	G	A	C	C	C	C	G	T	C	C	A	A	NA	NA	G	G	C	C	C	C	A	A	A	A	A	A	A	C	A	A	T	C	C	T	C	C	T	G	G	G	A	A	T	G	G	A	C	C	G	A	G	A	G	G	G	G	T	T	A	A	C	C	G	G	C	C	T	C	A	G	T	T	A	A	C	C	C	T	C	C	T	A	C	C	C	T	C	C	T	A	A	A	T	C	A	A	T	T	G	G	A	A	G	G	G	G	T	T	C	C	G	C	G	A	G	A	T	C	C	C	A	G	C	C	A	G	C	T	A	A	A	G	C	C	G	G	C	C	A	T	A	A	G	G	T	T	A	G	G	C	C	C	A	G	C	C	T	T	C	T	C	C	G	C	G	G	C	C	G	G	A	A	A	A	C	C	C	C	G	G	A	A	T	T	C	C	A	G	T	T	G	G	C	C	T	T	G	T	T	T	C	C	G	G	C	C	T	T	T	T	G	G	C	T	G	G	C	C	G	G	C	C	C	C	T	C	T	C	C	T	C	C	G	G	T	T	NA	NA	A	A	T	T	G	G	G	G	A	A	A	C	T	C	C	C	C	C	A	C	C	T	A	G	G	G	G	G	C	C	G	G	C	C	A	A	G	G	G	G	A	A	C	C	C	C	A	A	G	G	T	C	G	G	G	G	G	A	C	T	T	C	NA	NA	G	G	C	C	C	C	G	G	G	A	A	A	T	T	T	C	G	G	C	C	G	A	G	G	C	C	G	A	C	T	C	C	A	A	C	A	G	G	G	G	T	T	C	C	A	A	C	C	T	T	T	T	G	G	C	C	A	G	A	A	A	G	T	C	T	T	T	C	G	C	A	A	T	T	G	G	C	C	G	G	T	T	A	G	G	G	A	T	T	C	A	G	G	G	C	C	C	T	G	T	A	A	G	A	G	G	G	G	T	T	A	G	C	A	G	G	C	T	A	A	G	G	A	G	T	T	T	T	C	C	T	C	G	G	A	G	C	T	C	T	G	G	G	G	G	G	A	A	G	G	A	G	C	C	G	A	C	C	T	C	C	T	G	A	T	A	C	A	T	C	T	T	G	G	C	C	T	C	T	C	C	C	A	C	C	C	A	G	NA	NA	T	T	T	A	C	C	T	G	T	T	T	C	T	C	T	G	C	C	A	A	T	T	C	T	A	A	A	G	T	A	T	T	T	T	C	C	A	G	T	T	T	C	T	T	C	A	C	C	A	G	G	G	A	G	T	C	C	C	T	T	G	G	NA	NA	A	A	T	T	T	T	G	G	G	A	C	C	A	A	G	A	G	G	C	T	G	G	T	C	A	A	G	G	T	C	A	C	A	A	T	T	G	A	A	A	G	G	T	C	G	T	C	C	T	T	C	C	T	C	G	G	G	G	G	G	G	A	C	T	T	C	C	C	T	C	T	C	A	A	T	T	G	A	A	A	C	T	NA	NA	T	T	G	A	A	G	T	T	T	T	C	T	G	G	C	C	C	C	T	T	G	G	T	C	C	G	C	C	T	T	C	C	C	A	G	A	C	T	T	G	A	A	A	G	C	G	T	T	G	A	T	C	T	T	G	G	G	C	C	A	T	A	T	C	T	C	T	C	A	A	A	T	G	G	A	A	T	C	T	C	A	G	T	C	A	C	G	G	C	C	G	A	T	T	T	T	C	C	A	G	C	A	G	G	A	A	G	G	C	A	T	T	G	T	T	C	T	T	A	G	A	A	G	A	T	C	C	A	G	G	C	C	A	A	T	T	T	C	G	G	G	A	G	A	T	A	G	G	T	C	T	T	C	C	G	A	G	T	G	A	A	G	C	T	T	T	C	C	C	C	G	G	A	A	C	T	G	G	T	T	T	G	T	T	T	T	A	G	T	T	T	T	G	G	T	A	C	C	G	A	NA	NA	C	C	T	T	T	T	C	C	G	A	T	T	C	T	A	A	T	C	A	T	A	T	C	T	C	C	G	G	G	T	A	A	A	T	C	C	C	C	G	A	G	A	T	C	A	A	G	G	C	A	C	C	T	C	A	G	A	G	A	A	A	A	A	G	A	A	G	G	C	C	NA	NA	A	G	C	C	T	T	G	G	C	C	G	G	G	A	NA	NA	C	C	G	G	T	T	C	C	C	A	T	C	C	C	C	C	A	A	A	T	A	A	C	C	G	G	T	T	T	T	C	C	C	C	G	G	G	G	G	G	C	A	G	A	C	T	T	T	C	T	A	A	A	A	C	T	C	C	A	G	G	T	C	C	G	C	C	T	A	T	A	T	C	C	G	G	T	T	T	T	T	T	C	C	C	T	G	G	G	G	NA	NA	A	G	C	T	C	C	C	C	G	A	C	T	A	A	C	C	G	A	T	G	G	A	NA	NA	C	C	T	C	T	T	G	A	T	C	G	G	C	T	C	C	G	G	G	G	C	C	T	T	C	T	G	G	C	C	C	A	A	T	T	T	C	C	T	A	C	C	T	T	A	G	C	T	C	T	A	T	G	T	G	G	C	C	A	G	C	C	T	C	A	G	T	C	C	T	A	G	C	C	A	G	C	C	A	G	C	T	C	C	T	C	T	T	A	T	C	C	G	G	A	G	T	G	T	C	T	C	G	A	A	A	C	T	G	T	T	C	A	G	G	A	C	T	G	G	C	T	A	A	T	C	T	T	T	G	G	G	C	C	A	A	C	T	G	G	A	T	A	C	C	C	T	T	A	A	A	G	A	G	A	A	C	T	A	A	T	T	A	A	T	T	C	C	C	T	T	C	G	G	G	A	G	C	G	G	C	C	G	G	A	G	G	A	A	C	A	T	A	A	T	T	C	C	C	C	A	A	A	A	C	C	G	G	C	A	G	A	G	C	G	A	T	T	T	A	G	G	C	C	G	A	C	C	C	C	NA	NA	A	A	A	A	C	A	A	A	A	T	A	G	C	C	A	A	C	C	G	A	G	A	G	G	T	C	G	A	C	T	C	C	A	A	C	T	C	C	A	A	C	C	C	T	G	G	G	A	C	C	A	G	T	C	C	T	G	A	A	A	C	T	C	T	A	G	G	G	C	T	T	T	A	A	A	G	A	A	A	A	G	G	C	C	C	C	G	G	G	A	G	G	T	T	T	T	A	A	C	C	C	T	C	C	A	A	G	G	C	T	A	A	T	T	C	C	A	T	A	G	C	T	A	A	C	T	C	G	T	C	G	G	G	G	T	T	C	C	G	G	T	G	G	G	C	C	NA	NA	G	G	T	A	C	T	T	C	A	T	G	A	T	C	A	A	T	C	A	C	C	T	C	C	C	C	T	T	C	G	A	C	T	T	A	G	C	C	T	C	C	T	G	G	C	T	G	G	G	G	A	G	A	A	T	C	A	A	C	T	T	T	T	C	A	G	G	G	C	C	G	G	A	C	G	G	G	G	G	G	G	A	A	C	A	A	C	A	T	T	G	T	G	G	C	C	C	C	C	T	C	T	A	C	G	G	C	T	A	C	A	A	A	G	A	G	T	T	T	T	A	A	NA	NA	G	G	C	C	A	T	C	T	NA	NA	T	T	T	T	C	C	C	C	C	C	C	C	T	T	C	C	A	A	A	G	G	G	T	T	T	T	A	A	T	C	G	G	T	A	T	T	G	G	G	G	C	A	A	T	C	C	G	G	A	A	T	T	C	C	C	T	G	T	C	G	G	A	G	A	A	C	A	A	T	G	NA	NA	T	T	T	C	G	G	G	G	A	G	A	A	C	A	A	T	G	A	A	A	A	C	NA	NA	T	C	A	A	G	G	C	C	C	T	A	G	A	G	T	C	T	C	G	G	C	G	G	A	NA	NA	T	T	G	G	A	G	A	G	G	A	A	G	A	A	T	T	A	G	C	T	T	C	A	A	T	T	G	G	T	T	A	G	G	A	G	A	C	C	C	T	C	C	A	G	G	G	G	G	A	C	NA	NA	T	C	NA	NA	T	C	A	A	G	G	C	C	C	C	C	A	G	A	T	G	A	G	A	G	A	G	G	G	A	T	G	G	G	G	A	G	T	T	A	A	C	T	A	A	C	T	A	T	T	C	A	A	C	C	C	C	A	G	C	T	G	G	G	G	T	G	C	G	C	C	C	A	A	G	A	G	A	G	C	C	C	G	C	C	T	C	C	T	A	A	G	G	A	G	C	C	C	C	NA	NA	A	A	T	A	C	T	A	A	T	A	G	A	T	A	G	T	A	A	C	C	NA	NA	G	G	T	T	C	C	NA	NA	T	T	C	T	A	A	T	C	T	C	C	T	A	T	T	C	G	G	C	A	G	G	T	T	T	C	T	T	G	A	C	T	C	G	G	G	C	A	T	T	A	G	G	G	T	T	A	A	C	T	G	A	G	T	G	C	G	C	T	T	C	T	A	G	T	C	G	G	C	C	A	A	C	T	C	G	G	G	C	T	NA	NA	G	G	T	C	G	G	C	C	C	A	T	T	C	C	C	T	A	G	G	T	T	G	A	A	A	A	C	C	G	A	T	T	A	T	A	G	G	G	A	A	C	T	T	T	T	C	A	A	C	C	C	A	G	G	C	C	T	G	C	C	A	C	A	G	A	G	G	G	A	G	T	A	T	T	A	A	A	A	G	G	A	G	A	G	A	A	A	G	G	G	A	C	A	G	C	C	G	G	T	T	G	A	T	G	A	A	T	T	A	A	T	T	A	G	G	A	C	C	A	G	A	A	G	G	G	A	C	C	G	G	A	A	C	T	T	G	T	T	T	T	G	A	T	T	G	G	C	C	C	C	G	G	C	C	G	T	C	C	T	C	G	A	NA	NA	T	A	T	T	T	A	A	A	T	T	C	C	G	A	A	T	T	C	T	T	G	G	T	C	T	T	T	C	C	T	A	A	C	C	A	G	T	C	T	T	C	C	C	C	G	G	G	G	C	A	C	C	G	G	G	G	T	C	T	C	C	C	G	A	NA	NA	A	G	G	G	A	C	C	C	T	T	A	C	G	A	G	G	A	C	T	T	T	T	C	C	C	T	G	A	G	G	G	G	C	C	G	G	T	C	NA	NA	G	A	C	C	C	T	C	C	T	T	A	A	C	G	G	A	G	G	A	G	G	G	T	T	G	G	A	G	T	T	C	C	A	A	A	A	T	C	A	A	T	C	G	G	C	A	G	G	G	G	C	T	C	A	T	T	G	G	G	G	C	C	G	G	C	A	T	C	C	G	G	G	A	T	NA	NA	G	G	T	T	C	T	T	T	T	G	C	T	A	T	T	C	G	G	C	C	A	G	C	T	C	C	T	C	A	G	A	G	NA	NA	G	T	G	A	NA	NA	A	G	A	A	C	T	C	C	C	C	C	A	T	G	G	A	A	A	G	G	NA	NA	C	C	G	G	T	C	G	G	A	G	C	A	T	C	G	A	C	C	T	T	C	C	C	C	G	G	A	G	T	G	C	T	C	C	T	C	G	A	C	C	A	C	G	C	T	T	T	T	C	C	A	A	G	G	T	A	G	G	A	A	A	T	T	G	A	A	A	G	C	T	T	C	T	T	G	A	A	A	T	C	G	A	T	C	T	T	T	C	C	T	A	T	A	A	T	A	G	G	C	T	A	G	T	C	C	T	G	G	G	A	G	C	A	G	G	A	G	A	A	A	NA	NA	T	C	T	C	C	C	G	A	G	G	A	T	G	G	A	G	A	G	A	G	NA	NA	A	A	T	T	G	A	A	G	NA	NA	G	G	C	C	G	C	A	A	G	G	C	A	G	G	C	C	T	G	A	A	G	C	T	C	C	T	A	A	A	C	C	G	A	T	T	T	NA	NA	G	G	A	G	C	C	G	G	T	T	G	G	G	G	A	G	C	A	T	C	C	T	NA	NA	C	C	T	C	C	T	A	G	C	C	G	G	T	T	T	T	A	C	T	A	C	C	T	C	A	A	C	T	G	G	G	T	A	G	C	C	A	C	T	T	C	C	A	A	T	G	T	T	C	T	G	A	G	G	C	T	A	G	C	C	G	G	T	T	G	T	A	A	T	T	A	G	C	T	A	G	C	T	G	A	A	G	T	C	C	C	A	C	A	A	A	A	A	A	A	G	G	A	G	C	C	C	T	C	T	C	C	G	C	C	A	G	T	C	A	A	A	G	C	A	C	T	A	G	C	C	C	C	C	T	G	G	T	G	A	A	A	G	T	A	C	A	A	G	A	A	T	T	C	C	G	A	T	C	T	T	A	A	T	T	T	C	C	C	C	C	G	T	G	G	C	C	C	T	T	C	C	T	A	G	C	A	A	A	G	G	G	A	C	C	C	C	C	T	C	T	A	G	G	G	A	A	A	T	C	T	G	G	G	T	G	G	G	G	T	T	C	A	C	A	C	G	T	T	T	T	T	C	C	T	A	T	G	A	T	T	G	G	C	T	A	A	C	T	T	T	C	A	G	T	C	C	A	A	C	T	G	G	C	C	C	C	C	C	A	G	T	C	A	A	A	A	C	C	G	A	C	C	T	G	C	C	A	G	C	C	C	C	G	A	G	C	C	C	C	C	C	C	G	G	C	C	C	C	T	G	G	G	C	T	C	C	C	T	T	G	C	G	C	C	C	C	A	A	A	G	A	A	A	A	C	C	A	G	G	A	C	G	A	A	T	C	G	A	G	G	G	T	A	A	T	A	C	T	C	T	G	G	G	G	A	G	T	C	C	C	G	G	A	G	G	T	T	T	C	C	A	G	A	A	G	T	C	A	C	A	T	C	G	G	G	T	A	G	G	G	T	C	A	G	A	G	C	C	A	T	A	A	T	C	G	A	NA	NA	C	T	A	C	NA	NA	NA	NA	A	A	C	G	G	C	C	T	T	C	T	A	NA	NA	A	G	NA	NA	A	G	C	T	C	T	G	G	A	A	C	C	G	G	C	C	C	G	T	C	A	A	NA	NA	A	G	C	G	T	T	A	A	A	C	T	C	C	T	T	C	A	G	NA	NA	C	C	G	G	A	C	C	C	A	G	T	A	G	G	NA	NA	T	C	C	A	T	T	C	T	A	G	T	T	T	C	C	C	G	G	A	A	C	C	A	G	G	A	G	A	C	T	G	G	C	A	A	A	C	C	A	T	A	A	A	A	C	A	T	T	G	A	T	C	C	C	T	C	T	C	G	G	A	G	NA	NA	G	A	A	G	G	A	C	C	C	A	T	C	G	A	A	G	C	T	A	A	C	T	G	G	G	G	C	C	G	G	G	G	A	G	T	C	A	G	G	G	A	G	C	T	T	C	A	A	A	A	C	G	G	G	NA	NA	A	G	C	C	C	T	G	G	G	G	G	G	G	C	T	T	G	A	G	T	T	T	A	A	G	A	C	C	C	T	C	G	T	T	T	C	G	G	A	A	T	G	T	T	C	C	G	G	C	T	G	C	C	T	C	C	A	G	C	G	C	C	C	C	T	T	C	C	A	A	G	G	G	G	C	C	G	G	C	C	A	A	G	G	A	A	T	T	G	G	G	G	A	A	C	C	C	C	A	A	T	T	A	A	G	G	C	C	C	C	G	G	T	T	T	T	G	G	G	G	T	T	C	C	C	C	A	A	G	G	C	C	A	A	C	C	C	C	G	G	G	G	T	T	C	C	T	T	G	G	A	A	T	T	G	G	C	C	A	A	T	T	G	G	G	G	T	T	A	A	C	C	A	A	A	A	C	C	T	T	G	G	C	C	T	T	G	G	C	C	G	G	C	C	G	G	G	G	T	T	C	C	G	G	T	T	T	T	A	A	G	G	G	G	C	C	C	C	C	C	C	C	A	A	G	G	C	C	G	G	G	G	C	C	T	T	T	T	T	T	C	C	A	A	T	T	G	G	T	T	C	C	G	G	G	G	G	G	A	A	T	T	C	C	G	G	T	T	C	C	G	G	G	G	C	C	G	G	C	C	C	C	G	G	G	G	G	G	G	G	T	T	C	C	T	T	G	G	T	T	C	C	C	C	C	C	A	A	T	T	G	G	A	A	G	G	G	G	A	A	A	A	T	T	G	G	T	T	A	A	G	G	G	G	A	A	C	C	C	C	A	A	C	C	T	T	T	T	A	A	G	G	C	C	A	A	A	A	C	C	T	T	T	T	G	G	G	G	G	G	C	C	A	A	C	C	C	C	T	T	T	T	G	G	G	G	T	T	A	A	C	C	G	G	T	T	A	A	A	A	G	G	A	A	T	T	C	C	G	G	G	G	C	C	A	A	C	C	G	G	C	C	C	C	T	T	C	C	G	G	C	C	A	A	G	G	T	T	G	G	G	G	A	A	A	A	A	A	G	G	T	T	C	C	C	C	G	G	C	C	C	C	C	C	G	G	A	A	A	A	C	C	T	T	C	C	C	C	A	A	A	A	T	T	G	G	T	T	C	C	C	C	A	A	C	C	T	T	C	C	A	A	C	C	C	C	C	C	T	T	T	T	G	G	G	G	G	G	G	G	G	G	C	C	G	G	T	T	A	A	A	A	G	G	G	G	C	C	T	T	G	G	G	G	G	G	G	G	G	G	G	G	A	A	T	T	C	C	C	C	G	G	T	T	C	C	A	A	A	A	A	A	T	T	G	G	G	G	C	C	T	T	G	G	T	T	T	T	T	T	A	A	C	C	C	C	C	C	A	A	C	C	C	C	G	G	A	A	G	G	T	T	T	T	G	G	A	A	NA	NA	T	T	T	T	C	C	G	G	G	G	A	A	G	G	G	G	A	A	G	G	A	A	G	G	G	G	G	G	T	T	G	G	G	G	G	G	G	G	G	G	A	A	A	A	A	A	A	A	C	C	G	G	G	G	G	G	G	G	C	C	A	A	C	C	G	G	A	A	C	C	C	C	G	G	C	C	C	C	A	A	C	C	C	C	C	C	A	A	T	T	T	T	C	C	C	C	C	C	C	C	C	C	C	C	C	C	T	T	T	T	G	G	G	G	C	C	G	G	A	A	G	G	C	C	C	C	C	C	T	T	T	T	A	A	C	C	C	C	A	A	C	C	A	A	A	A	A	A	T	T	T	T	A	A	C	C	T	T	A	A	A	A	G	G	A	A	G	G	G	G	T	T	A	A	C	C	G	G	T	T	G	G	G	G	C	C	A	A	T	T	C	C	C	C	G	G	G	G	G	G	C	C	T	T	T	T	C	C	A	A	G	G	T	T	T	T	C	C	C	C	C	C	G	G	A	A	G	G	A	A	G	G	C	C	A	A	T	T	G	G	C	C	T	T	G	G	G	G	G	G	G	G	A	A	G	G	T	T	C	C	T	T	G	G	T	T	G	G	C	C	C	C	C	C	G	G	T	T	C	C	T	T	G	G	T	T	C	C	G	G	A	A	G	G	C	C	A	A	C	C	T	T	G	G	G	G	G	G	A	A	G	G	G	G	T	C	C	C	A	A	NA	NA	T	T	C	C	A	A	C	C	A	A	G	G	C	C	C	C	T	T	A	A	C	C	C	C	G	G	C	C	C	C	T	T	T	T	C	C	G	G	G	G	C	C	A	A	G	G	A	A	A	A	T	T	C	C	T	T	G	G	G	G	C	C	G	G	C	C	C	C	G	G	C	C	G	G	A	A	A	A	G	G	C	C	G	G	G	G	T	T	C	C	T	T	C	C	T	T	A	A	A	A	G	G	G	G	C	C	T	T	G	G	C	C	C	C	T	T	T	T	C	C	C	C	G	G	A	A	T	T	C	C	A	A	A	A	C	C	G	A	G	G	T	T	T	T	C	C	G	G	C	C	T	T	T	T	C	C	C	C	G	G	C	C	G	G	C	C	T	T	A	A	A	A	C	C	T	T	G	G	G	G	G	G	C	C	G	G	C	C	G	G	C	C	C	C	C	C	A	A	C	C	C	C	A	A	T	C	T	T	C	C	C	C	A	A	C	C	T	T	C	C	T	T	C	C	C	C	G	G	G	G	T	T	G	G	C	C	T	T	C	C	G	G	G	G	G	G	C	C	T	T	G	G	A	A	C	C	C	C	G	G	A	A	C	C	T	T	C	C	T	T	A	A	G	G	A	A	G	G	G	G	T	T	A	A	C	C	T	T	A	A	G	G	C	C	T	T	C	C	T	T	G	G	T	T	T	T	C	C	G	G	T	T	A	A	G	G	C	C	G	G	A	A	T	T	T	T	G	G	C	C	G	G	C	C	A	A	T	T	T	T	C	C	C	C	G	G	T	T	G	G	A	A	C	C	A	A	G	G	A	A	G	G	G	G	C	C	C	C	T	T	A	A	T	T	T	T	G	G	C	C	T	T	A	A	A	A	A	A	C	C	T	T	A	A	G	G	T	T	C	C	T	T	G	G	G	G	G	G	T	T	A	A	T	T	C	C	C	C	C	C	A	A	A	A	G	G	G	G	C	C	A	A	C	C	T	T	C	C	C	C	T	T	A	A	C	C	G	G	T	T	A	A	T	T	C	C	C	C	A	A	A	A	A	A	T	T	A	A	T	T	A	A	T	T	A	A	A	A	G	G	A	A	C	C	G	G	C	C	T	T	G	G	C	C	G	G	G	G	G	G	T	T	G	G	G	G	G	G	C	C	G	G	T	T	T	T	A	A	T	T	A	A	G	G	G	G	T	T	C	C	C	C	C	T	A	A	C	C	G	G	C	C	G	G	A	A	A	A	A	A	G	G	C	C	G	G	T	T	C	C	C	C	G	G	C	C	A	A	G	G	G	G	A	A	G	G	G	G	A	A	A	A	G	G	A	A	T	T	A	A	G	G	C	C	C	C	G	G	T	T	A	A	T	T	C	C	A	A	G	G	T	T	C	C	G	G	G	G	T	T	C	C	A	A	C	C	C	C	T	T	C	C	G	G	T	T	G	G	G	G	C	C	G	G	G	G	G	G	A	A	T	T	A	A	G	G	A	A	G	G	A	A	G	G	A	A	T	T	A	A	T	T	C	C	C	C	G	G	G	G	G	G	G	G	T	T	A	A	T	T	C	C	G	G	A	A	T	T	G	G	A	A	A	A	T	T	G	G	T	T	A	A	G	G	T	T	T	T	C	C	C	C	G	G	G	G	T	T	G	G	C	C	T	T	G	G	C	C	A	A	C	C	A	A	A	A	T	T	A	A	T	T	G	A	C	C	G	G	C	C	C	C	G	G	C	C	A	A	G	G	T	T	A	A	C	C	C	C	T	T	T	T	C	C	A	A	C	C	T	T	T	T	T	T	G	G	A	A	G	G	A	A	T	T	C	C	C	C	C	C	T	T	G	G	G	G	C	C	C	C	G	G	G	G	A	A	A	A	C	C	G	G	A	A	G	G	T	C	T	T	A	A	A	A	C	C	G	G	NA	NA	C	C	A	A	C	C	G	G	G	G	G	G	G	G	G	G	T	T	G	G	G	G	T	T	G	G	T	T	C	C	C	C	T	T	G	G	G	G	A	A	A	A	T	T	C	C	A	A	G	G	G	G	T	T	A	A	C	C	C	C	A	A	G	G	C	C	A	A	A	A	A	A	C	C	C	C	G	G	C	C	A	A	C	C	G	G	A	A	G	G	A	A	G	G	C	C	T	T	G	G	C	C	C	C	A	A	A	A	C	C	G	G	A	A	C	C	C	C	A	A	A	A	A	A	C	C	G	G	T	T	C	C	G	G	A	A	C	C	T	T	A	A	G	G	G	G	C	C	A	A	A	A	C	C	A	C	G	G	A	A	T	T	G	G	T	T	A	A	C	C	G	G	C	C	C	C	G	G	T	T	T	T	T	T	A	A	A	A	C	C	A	A	A	A	G	G	G	G	C	C	G	G	T	T	G	G	G	G	C	C	G	G	T	T	A	A	T	T	C	C	T	T	C	C	G	G	T	T	T	T	C	C	G	G	T	T	G	G	G	G	A	A	A	A	T	T	T	T	C	C	T	T	A	A	A	A	A	A	C	C	T	T	C	C	T	T	C	C	G	G	C	C	T	T	G	G	T	T	A	A	C	C	T	T	A	A	C	C	C	C	G	G	A	A	G	G	C	C	G	G	A	A	C	C	T	T	A	A	C	C	G	G	A	A	C	C	G	G	A	A	A	A	C	C	G	G	G	G	G	G	G	G	T	T	C	C	A	A	A	A	A	A	G	G	C	C	G	G	T	T	A	A	G	G	C	C	C	C	G	G	T	T	G	G	G	G	A	A	T	T	C	C	T	T	T	T	C	C	G	G	C	C	G	G	C	C	C	C	A	A	C	C	A	A	G	G	C	C	T	T	C	C	G	G	G	G	C	C	G	G	A	A	T	T	T	T	T	T	C	C	G	G	G	G	A	A	T	T	A	A	G	G	G	G	C	C	A	A	G	G	C	C	G	G	T	T	A	A	G	G	G	G	C	C	C	C	A	A	G	G	C	C	A	A	G	G	C	C	G	G	G	G	A	A	C	C	C	C	A	A	G	G	G	G	G	G	C	C	T	T	T	T	T	T	A	A	G	G	C	C	C	C	G	G	T	T	C	C	A	A	G	G	A	A	T	T	G	G	C	C	G	G	C	C	G	G	G	G	G	T	C	C	C	C	T	T	C	C	G	G	G	G	G	G	T	T	T	T	A	A	T	T	G	G	C	C	G	G	T	T	T	T	G	G	A	A	G	G	G	G	A	A	A	A	T	T	T	T	C	C	A	A	G	G	G	G	G	G	T	T	G	G	A	A	NA	NA	G	G	T	T	A	A	G	G	C	C	T	T	C	C	T	T	T	T	A	A	C	C	G	G	A	A	A	A	C	C	A	A	C	C	T	T	G	G	C	C	A	A	A	A	A	A	C	C	G	G	G	G	A	A	G	G	C	C	T	T	T	T	G	G	T	T	A	A	A	A	T	T	G	G	A	A	A	A	G	G	C	C	G	G	T	T	A	A	G	G	C	C	C	C	A	A	G	G	T	T	T	T	C	C	G	G	G	G	C	C	C	C	T	T	G	G	C	C	A	A	C	C	A	A	A	A	T	T	T	T	C	C	C	C	A	A	G	G	A	A	T	T	A	A	T	T	A	A	C	C	G	G	A	A	G	G	G	G	T	T	G	G	C	C	G	G	A	A	G	G	G	G	G	G	C	T	C	C	T	T	C	C	C	C	G	G	C	C	C	C	C	C	G	G	A	A	G	G	G	G	C	C	C	C	A	A	G	G	G	G	G	G	G	G	G	G	A	A	C	C	T	T	G	G	C	C	G	G	C	C	C	C	G	G	C	C	C	C	C	C	G	G	A	A	C	C	G	G	C	C	A	A	T	T	A	A	C	C	C	C	C	C	NA	NA	G	G	T	T	A	A	A	A	A	A	G	G	G	G	C	C	G	G	C	C	T	T	C	C	G	G	C	C	C	C	T	T	A	A	G	G	A	A	T	T	G	G	G	G	C	C	A	A	G	G	C	C	C	C	T	T	C	C	C	C	C	C	G	G	A	A	G	G	A	A	C	C	C	C	A	A	G	G	C	C	T	T	T	T	C	C	A	A	A	A	T	T	C	C	T	T	A	A	G	G	T	T	C	C	C	C	A	A	G	G	T	T	T	T	C	C	A	A	T	T	G	G	A	A	C	C	G	G	T	T	C	C	C	C	C	C	C	C	C	C	C	C	C	C	G	G	G	G	G	G	G	G	T	T	G	G	T	T	A	A	A	A	A	A	G	G	A	A	A	A	C	C	T	T	A	A	C	C	A	A	C	C	C	C	A	A	G	G	A	A	C	C	C	C	G	G	G	G	C	C	G	G	T	T	G	G	C	C	T	T	C	C	G	G	G	G	T	T	G	G	T	T	A	A	T	T	C	C	T	T	G	G	G	G	G	G	G	G	G	G	G	G	A	A	G	G	T	T	G	T	C	C	T	T	C	C	C	C	C	C	A	A	C	C	C	C	C	C	C	C	G	G	C	C	G	G	T	T	C	C	C	C	T	T	A	A	C	C	C	C	T	T	A	A	G	G	A	A	G	G	C	C	G	G	G	G	G	G	NA	NA	G	G	G	G	A	A	C	C	A	A	G	G	T	T	G	G	C	C	G	G	G	G	G	G	C	C	A	A	A	A	C	C	G	G	T	T	G	G	T	T	NA	NA	G	G	G	G	C	C	T	T	C	C	G	G	T	T	G	G	C	C	G	G	C	C	G	G	A	A	A	A	C	C	C	C	C	C	C	C	G	G	G	G	A	A	T	T	C	C	T	T	C	C	G	G	G	G	C	C	C	C	A	A	T	T	G	G	C	C	C	C	A	A	G	G	C	C	T	T	A	A	C	C	T	T	C	C	G	G	T	T	C	C	A	A	T	T	G	G	A	A	G	G	G	G	T	T	C	C	G	G	G	G	C	C	T	T	T	T	C	C	A	A	G	G	T	T	A	A	C	C	C	C	A	A	C	C	C	C	G	G	T	T	C	C	C	C	G	G	G	G	T	T	A	A	T	T	C	C	A	A	A	A	T	T	C	C	A	A	T	T	A	A	T	T	C	C	G	G	A	A	C	C	A	A	T	T	G	G	C	C	C	C	G	G	C	C	G	G	G	G	G	G	C	C	G	G	T	T	T	T	C	C	G	G	C	C	A	A	G	G	G	G	A	A	A	A	T	T	C	C	C	C	A	A	G	G	C	C	G	G	C	C	G	G	C	C	A	G	T	T	G	G	A	A	A	A	C	C	A	A	G	G	G	G	T	T	A	A	T	T	A	A	T	T	G	G	A	A	G	G	G	G	G	G	G	G	C	C	C	C	A	A	A	A	T	T	C	C	A	A	G	G	C	C	T	T	C	C	G	G	C	C	G	G	C	C	C	C	G	G	C	C	C	C	A	A	A	A	T	T	G	G	C	C	T	T	C	C	C	C	A	A	C	C	G	G	C	C	C	C	T	T	A	A	G	G	C	C	A	A	G	G	A	A	G	G	G	G	C	C	G	G	G	G	C	C	G	G	G	A	C	C	G	G	T	T	C	C	C	C	G	G	A	A	G	G	C	C	G	G	C	C	C	C	A	A	A	A	G	G	G	G	C	C	T	T	A	A	T	T	T	T	G	G	A	A	T	T	C	C	T	T	T	T	C	C	T	T	T	T	T	T	G	G	G	G	T	T	C	C	G	G	G	G	G	G	G	G	T	T	T	T	C	C	A	A	T	T	G	G	C	C	A	A	T	T	C	C	C	C	G	G	G	G	C	C	A	A	C	C	G	G	T	T	C	C	T	T	C	C	T	T	G	G	C	C	T	T	G	G	T	T	A	A	G	G	G	G	C	C	C	C	G	G	G	G	G	G	G	G	G	G	C	C	G	G	C	C	C	C	C	C	C	C	G	G	G	G	C	C	A	A	G	G	C	C	C	C	C	C	G	G	T	T	C	C	C	C	G	G	C	C	C	C	C	C	G	G	C	C	G	G	T	T	G	G	G	G	A	A	G	G	A	A	C	C	C	C	C	C	T	T	T	T	G	G	C	C	C	C	G	G	A	A	G	G	C	C	T	T	C	C	G	G	C	C	C	C	A	A	C	C	G	G	G	G	T	T	C	C	C	C	T	T	G	G	C	C	C	C	C	C	C	C	G	G	A	A	A	A	T	T	G	G	T	T	T	T	A	A	G	G	G	G	C	C	G	G	G	G	G	G	G	G	A	A	G	G	T	T	T	T	T	T	C	C	A	A	T	T	C	C	C	C	C	C	G	G	T	T	T	T	C	C	G	G	G	G	C	C	A	A	T	T	A	A	G	G	G	G	A	A	C	C	C	C	C	C	A	A	A	A	A	A	T	T	T	T	G	G	A	A	C	C	G	G	T	T	A	A	C	C	C	C	C	C	A	A	C	C	T	T	C	C	C	C	G	G	C	C	G	G	G	G	T	T	G	G	A	A	C	C	C	C	A	A	C	C	G	G	T	T	A	A	T	T	T	T	G	G	A	A	G	G	A	A	G	G	A	A	G	G	A	A	T	T	C	C	T	T	T	T	C	C	T	T	A	A	T	T	A	A	A	A	A	A	T	T	T	T	T	T	G	G	T	T	T	T	A	A	A	A	C	C	C	C	T	T	A	A	C	C	T	T	T	T	A	A	C	C	T	T	T	T	A	A	T	T	C	C	A	A	T	T	G	G	A	A	C	C	A	A	C	C	T	T	G	G	C	C	C	C	C	C	A	A	A	A	C	C	A	A	C	C	G	G	A	A	G	G	C	C	C	C	C	C	C	C	C	C	C	C	T	T	T	T	A	A	C	C	T	T	C	C	A	A	A	A	C	C	C	C	T	T	A	A	T	T	C	C	G	G	A	A	G	G	A	A	G	G	C	C	C	C	T	T	G	G	A	A	G	G	A	A	A	A	G	G	G	G	C	C	G	G	G	G	C	C	T	T	G	G	A	A	G	G	T	T	G	G	G	G	G	G	T	T	T	T	A	A	A	A	C	C	G	G	C	C	C	C	C	C	G	G	C	C	G	G	G	G	C	C	G	G	C	C	T	T	A	A	G	G	G	G	C	C	G	G	T	T	C	C	G	G	C	C	C	C	G	G	T	T	G	G	C	C	G	G	C	C	A	A	C	C	A	A	G	G	G	G	C	C	C	C	C	C	C	C	A	A	G	G	T	T	A	A	C	C	A	A	T	T	T	T	A	A	A	A	C	T	G	G	T	T	G	G	C	C	G	G	A	A	A	A	C	C	C	C	C	C	C	C	C	C	C	C	A	A	A	A	G	G	A	A	G	G	G	G	C	C	A	A	C	C	C	C	T	T	T	T	A	A	T	T	C	C	T	T	G	G	C	C	C	C	G	G	T	T	A	A	T	T	C	C	G	G	G	G	G	G	G	G	A	A	A	A	A	A	T	T	C	C	C	C	T	T	A	A	A	A	C	C	C	C	T	T	A	A	C	C	A	A	A	A	T	T	G	G	A	A	A	A	T	T	G	G	G	G	C	C	T	T	C	C	A	A	C	C	T	T	T	T	A	A	C	C	G	G	G	G	G	G	A	A	G	G	A	A	G	G	T	T	T	T	A	A	T	T	T	T	T	T	C	C	G	G	G	G	T	T	G	G	T	T	C	C	A	A	T	T	T	T	G	G	C	C	C	C	C	C	A	A	G	G	A	A	A	A	G	G	T	T	G	G	A	G	C	C	G	G	A	A	T	T	C	C	G	G	G	G	T	T	A	A	C	C	G	G	T	T	C	C	A	A	A	A	C	C	A	A	C	C	C	C	C	C	C	C	G	G	G	G	T	T	G	G	G	G	C	C	C	C	G	G	G	G	T	T	G	G	C	C	G	G	G	G	A	A	G	G	G	G	A	A	C	C	T	T	C	C	G	G	T	T	C	C	C	C	C	C	C	C	T	T	C	C	C	C	A	A	C	C	G	G	G	G	G	G	A	A	T	T	G	G	T	T	G	G	C	C	A	A	C	C	T	T	G	G	C	C	G	G	A	A	C	C	A	A	T	T	C	C	T	T	C	C	G	G	T	T	C	C	A	A	A	A	G	G	C	C	A	A	T	T	C	C	C	C	C	C	T	T	A	A	C	C	C	C	A	A	G	G	C	C	C	C	C	C	T	T	G	G	T	T	G	G	C	C	A	A	C	C	C	C	A	A	T	T	A	A	A	A	G	G	T	T	C	C	G	G	C	C	T	T	A	A	G	G	A	A	C	C	C	C	T	T	A	A	A	A	A	A	T	T	A	A	G	G	A	A	C	C	C	C	G	G	C	C	A	A	A	A	G	G	G	G	G	G	T	T	T	T	T	T	C	C	T	T	T	T	C	C	G	G	T	T	G	G	G	G	T	T	G	G	G	G	G	G	C	C	T	T	C	C	C	C	T	T	C	C	C	C	T	T	G	G	A	A	G	G	C	C	C	C	G	G	G	G	G	G	G	G	G	G	T	T	G	G	G	G	T	T	G	G	C	C	C	C	T	T	A	A	G	G	C	C	G	G	C	C	G	G	A	A	G	G	C	C	T	T	C	C	C	C	A	A	T	C	G	G	A	A	C	C	T	T	C	C	T	T	A	A	G	G	C	C	G	G	C	C	T	T	C	C	G	G	C	C	T	T	C	C	G	G	G	G	C	C	T	T	G	G	C	C	G	G	G	G	T	T	T	T	G	G	G	G	A	A	T	T	A	A	G	G	G	G	C	C	C	C	T	T	A	A	C	C	G	G	A	A	T	T	G	G	C	C	T	T	G	G	T	T	T	T	G	G	G	G	C	C	G	G	T	T	G	G	T	T	C	C	G	G	G	G	G	G	T	T	A	A	A	A	A	A	C	C	G	G	T	T	G	G	C	C	C	C	T	T	C	C	C	C	A	A	T	T	T	T	A	A	G	G	C	C	C	C	A	A	T	T	C	C	NA	NA	T	T	G	G	G	G	A	A	C	C	G	G	A	A	C	C	G	G	G	G	G	G	G	G	G	G	C	C	G	G	C	C	C	C	T	T	G	G	C	C	T	T	C	C	A	A	G	G	A	A	G	G	A	A	G	G	G	G	A	A	T	T	A	A	T	T	G	G	A	A	T	T	A	A	A	A	A	A	C	C	T	T	G	G	A	A	A	A	T	T	C	C	T	T	T	T	T	T	A	A	G	G	A	A	A	A	A	A	A	A	T	T	A	A	G	G	C	C	T	T	T	T	G	G	A	A	T	T	T	T	A	A	G	G	G	G	C	C	C	C	T	T	T	T	G	G	T	T	G	G	C	C	T	T	G	G	C	C	G	G	A	A	C	C	C	C	C	C	C	C	C	C	T	T	C	C	T	T	A	A	G	G	G	G	C	C	G	G	T	T	C	C	C	C	T	T	G	G	G	G	T	T	G	G	T	T	A	A	A	A	G	G	G	G	T	T	G	G	T	T	C	C	G	G	G	G	C	C	G	G	A	A	C	C	G	G	T	T	C	C	A	A	T	T	C	C	C	C	G	G	G	G	A	A	G	G	T	T	C	C	C	C	C	C	C	C	G	G	G	G	G	G	A	A	T	T	A	A	T	T	G	G	T	C	T	T	G	G	C	C	C	C	T	T	G	G	A	A	T	T	G	G	C	C	C	C	A	A	T	T	T	C	C	C	A	A	G	G	G	G	A	A	C	C	C	C	G	G	C	C	A	A	G	G	C	C	A	A	T	T	G	G	T	T	A	A	A	A	A	A	T	T	A	A	G	G	C	C	C	C	C	C	C	C	G	G	G	G	C	C	G	G	A	A	T	T	C	C	G	G	G	G	G	C	C	C	T	T	G	G	G	G	C	C	G	G	G	G	C	C	C	C	C	C	A	A	T	T	G	G	C	C	G	G	T	T	T	T	G	G	T	T	A	A	G	G	C	C	G	G	A	A	C	C	T	T	C	C	T	T	T	T	G	G	A	A	G	G	G	G	T	T	G	G	C	C	A	A	T	T	T	T	G	G	A	A	C	C	G	G	C	C	T	T	T	T	C	C	C	C	C	C	G	G	C	C	C	C	A	A	G	G	C	C	T	T	C	C	C	C	C	C	C	C	A	A	G	G	G	G	C	C	G	G	C	C	C	C	A	A	A	A	C	C	C	C	G	G	T	T	A	A	C	C	G	G	G	G	C	C	A	A	A	A	T	T	G	G	T	T	A	A	A	A	T	T	T	T	T	T	G	G	C	C	G	G	A	A	C	C	C	C	T	T	G	G	G	G	T	A	A	A	A	A	G	G	A	A	G	G	T	T	T	T	C	C	G	G	T	T	T	T	G	G	A	A	G	G	A	A	A	A	T	T	T	T	A	A	A	A	G	G	C	C	T	T	G	G	T	T	G	G	C	C	C	C	G	G	G	G	C	C	C	C	A	A	G	G	A	A	C	C	C	C	G	G	G	G	C	C	C	C	T	T	G	G	T	T	T	T	G	G	C	C	G	G	G	G	T	T	C	C	G	G	A	A	G	G	A	A	G	G	G	G	C	C	A	A	T	T	A	A	A	A	G	G	C	C	C	C	G	G	A	A	T	T	G	G	A	A	T	T	A	A	A	A	A	A	A	A	G	G	G	G	C	C	G	G	T	T	G	G	A	A	T	T	G	G	A	G	C	C	G	G	C	C	A	A	C	C	C	C	C	C	C	C	T	T	C	C	C	C	A	A	C	C	C	C	A	A	T	T	C	C	C	C	T	T	G	G	C	C	G	G	G	G	T	T	C	C	A	A	A	A	G	G	T	T	C	C	C	C	G	G	G	G	T	T	A	A	G	G	G	G	C	C	G	G	C	C	T	T	T	T	A	A	A	A	NA	NA	C	C	G	G	G	G	A	A	C	C	C	C	G	G	C	C	G	G	G	G	A	A	T	T	G	G	A	A	C	C	G	G	C	C	A	A	T	T	A	A	G	G	A	A	G	G	A	A	G	G	A	A	G	G	G	G	G	G	A	A	A	A	C	C	G	G	T	T	C	C	C	C	G	G	T	T	T	T	A	A	A	A	C	C	A	A	C	C	A	A	C	C	A	A	C	C	T	T	G	G	A	A	C	C	G	G	G	G	C	C	C	C	T	T	G	G	C	C	T	T	T	T	G	G	T	T	T	T	A	A	T	T	T	T	G	G	T	T	A	A	G	G	A	A	T	T	G	G	G	G	T	T	T	T	A	A	C	C	A	A	T	T	A	A	C	C	C	C	A	A	G	G	T	T	A	A	G	G	A	A	A	A	C	C	T	T	T	T	C	C	T	T	G	G	G	G	G	G	G	G	G	A	A	A	G	G	G	G	C	C	C	C	A	A	C	C	C	C	T	T	T	T	G	G	A	A	G	G	T	T	T	T	C	C	A	A	C	C	G	G	C	C	T	T	A	A	C	C	A	A	C	C	G	G	A	A	G	G	C	C	G	G	T	T	C	C	C	C	C	C	C	C	A	A	C	C	T	T	G	G	G	G	G	G	C	C	C	C	A	A	A	A	A	A	A	A	A	A	C	C	G	G	G	G	C	C	A	A	C	C	C	C	T	T	C	C	T	T	G	G	A	A	A	A	G	G	G	G	G	G	G	G	G	G	G	G	A	A	G	G	G	G	C	C	C	C	A	A	A	A	A	A	C	C	G	G	G	G	C	A	G	G	C	C	G	G	G	G	C	C	G	G	A	A	T	T	G	G	T	T	C	C	T	T	G	G	A	A	C	C	G	G	T	T	A	A	T	T	C	C	A	A	T	T	C	C	C	C	T	T	C	C	C	C	A	A	T	T	C	C	A	A	G	G	G	G	C	C	A	A	G	G	C	C	C	C	A	A	T	T	A	A	C	C	A	A	C	C	A	A	C	C	A	A	C	C	T	T	T	T	C	C	C	C	G	G	C	C	G	G	G	G	T	T	C	C	T	T	G	G	A	A	C	C	C	C	C	C	G	G	G	G	G	G	G	G	A	A	C	C	A	A	C	C	G	G	C	C	C	C	A	A	A	A	C	C	G	G	A	A	G	G	C	C	C	C	A	A	T	T	C	C	A	A	G	G	G	G	T	T	T	T	G	G	T	T	C	C	G	G	C	C	C	C	A	A	G	G	T	C	G	G	C	C	C	C	C	C	G	G	A	A	G	G	G	G	G	G	T	T	G	G	G	G	C	C	C	C	T	T	A	A	T	T	G	G	G	G	T	T	T	T	C	C	T	T	G	G	T	T	C	C	A	A	T	T	C	C	C	C	T	T	A	A	A	A	C	C	A	A	C	C	G	G	G	G	G	G	C	C	G	G	G	G	G	G	G	G	T	T	C	C	C	C	G	G	C	C	C	C	T	T	T	T	T	T	G	G	A	A	C	C	C	C	T	T	G	G	A	A	C	C	G	G	C	C	G	G	A	A	G	G	G	G	A	A	T	T	G	G	G	G	T	T	C	C	T	T	A	A	G	G	A	A	A	A	G	G	G	G	T	T	C	C	A	A	T	T	G	G	G	G	G	G	T	T	G	G	G	G	A	A	G	G	G	G	C	C	G	G	T	T	T	T	T	A	T	T	C	C	C	C	G	G	T	T	G	G	G	G	G	G	T	T	T	T	T	T	A	A	G	G	G	G	G	G	G	G	C	C	T	T	G	G	C	C	G	G	C	C	A	A	G	G	G	G	G	G	A	A	A	A	T	C	C	C	G	G	G	G	A	A	C	C	C	C	C	C	G	G	A	A	G	G	G	G	C	C	G	G	T	T	C	C	T	T	C	C	C	C	G	G	T	T	C	C	C	C	T	T	T	T	T	T	G	G	C	C	C	C	NA	NA	C	C	G	G	G	G	C	C	C	C	G	G	A	A	C	C	T	T	C	C	A	A	T	T	G	G	C	C	C	C	G	G	G	G	T	T	G	G	T	T	C	C	A	A	T	T	G	G	G	G	G	G	A	A	G	G	A	A	A	A	C	C	G	G	G	G	T	T	A	A	C	C	C	C	T	T	C	C	C	C	G	G	C	C	C	C	C	C	T	T	G	G	C	C	C	C	T	T	C	C	T	T	A	A	T	T	T	T	G	G	C	C	T	T	T	T	T	T	T	T	C	C	A	A	A	A	C	C	A	A	A	A	A	A	C	C	A	A	C	C	C	C	T	T	C	C	G	G	G	G	C	C	G	G	G	G	C	C	C	C	C	C	C	C	C	C	C	C	G	G	A	A	A	A	A	A	T	T	G	G	C	C	T	T	T	T	A	A	T	T	G	G	A	A	C	C	T	T	G	G	C	C	G	G	T	T	C	C	G	G	C	C	T	T	G	G	T	T	C	C	T	T	A	A	C	C	C	C	C	C	G	G	C	C	C	C	G	G	C	C	C	C	G	G	G	G	G	G	T	T	T	T	C	C	G	G	G	G	C	C	G	G	G	G	G	G	C	C	T	T	A	A	T	T	C	C	G	G	C	C	G	G	T	T	C	C	A	A	G	G	G	G	T	T	A	A	T	T	A	A	T	T	A	A	T	T	T	T	A	A	A	A	G	G	A	A	G	G	T	T	C	C	C	C	C	C	A	A	G	G	G	G	A	A	G	G	G	G	G	G	T	T	T	T	G	G	C	C	C	C	C	C	G	G	A	A	A	A	C	C	G	G	T	T	A	A	A	A	A	A	C	C	C	C	C	C	G	G	G	G	G	G	C	C	G	G	T	T	C	C	G	G	G	G	T	T	T	T	A	A	G	G	G	G	C	C	C	C	T	T	C	C	C	C	T	T	C	C	T	T	A	A	A	A	A	A	G	G	A	A	T	T	A	A	C	C	C	C	G	G	C	C	A	A	C	C	C	C	C	C	C	C	G	G	T	T	A	A	C	C	G	G	T	T	G	G	A	A	G	G	G	G	A	A	G	G	C	C	G	G	T	T	A	A	T	T	A	A	T	T	C	C	C	C	T	T	G	G	G	G	A	A	C	C	A	A	T	T	C	C	C	C	A	A	T	T	A	A	G	G	G	G	G	G	C	C	T	T	C	C	C	C	C	C	C	C	C	C	G	G	G	G	T	T	T	T	A	A	T	T	G	G	C	C	G	G	T	T	G	G	G	G	C	C	G	G	G	G	T	T	C	C	G	G	A	A	G	G	G	G	G	G	G	G	C	C	C	C	T	T	G	G	T	T	G	G	C	C	A	A	A	A	G	G	G	G	C	C	G	G	C	C	C	C	G	G	G	G	G	G	G	G	T	T	C	C	C	C	G	G
CC	OR2291f89	NA	NA	1	NA	A	A	C	C	A	A	A	A	T	T	T	T	C	C	G	G	T	T	C	C	G	G	T	T	G	G	C	C	T	T	A	A	C	C	A	A	A	A	G	G	C	C	G	G	C	C	G	G	G	G	T	T	C	C	A	A	T	T	A	A	G	G	A	A	C	C	C	C	G	G	T	T	A	A	T	T	A	A	C	C	C	C	G	G	T	T	A	A	G	G	G	G	C	C	C	C	A	A	A	A	A	A	C	C	T	T	A	A	C	C	G	G	G	G	A	A	A	A	A	A	C	C	C	C	C	C	A	A	G	G	G	G	T	T	G	G	G	G	T	T	C	C	G	G	T	T	C	C	G	G	T	T	C	C	C	C	C	C	A	A	C	C	C	C	C	C	T	T	T	T	T	T	T	T	G	G	G	G	A	A	G	G	G	G	A	A	A	A	C	C	A	A	C	C	T	T	A	A	A	A	T	T	T	T	A	A	T	T	T	T	G	G	A	A	G	G	C	C	C	C	T	T	C	C	G	G	G	G	G	G	G	G	G	G	T	T	T	T	G	G	G	G	G	G	A	A	A	A	C	C	C	C	G	G	G	G	T	T	T	T	A	A	A	A	T	T	T	T	T	T	C	C	C	C	G	G	T	T	G	G	T	T	G	G	A	A	A	A	C	C	T	T	C	C	C	C	T	T	G	G	C	C	G	G	A	A	G	G	G	G	G	G	T	T	A	A	T	T	A	A	A	A	C	C	G	G	G	G	T	T	T	T	T	T	A	A	G	G	G	G	T	T	C	C	C	C	A	A	A	A	A	A	C	C	C	C	A	A	T	T	C	C	A	A	A	A	C	C	G	G	T	T	T	T	C	C	G	G	C	C	T	T	G	G	T	T	C	C	G	G	T	T	C	C	C	C	T	T	T	T	C	C	C	C	T	T	G	G	G	G	C	C	A	A	C	C	T	T	A	A	C	C	G	G	T	T	T	T	C	C	G	G	T	T	A	A	G	G	T	T	T	T	G	G	C	C	C	C	C	C	G	G	G	G	T	T	T	T	C	C	C	C	T	T	G	G	C	C	G	G	C	C	A	A	T	T	G	G	A	A	A	A	G	G	A	A	A	A	A	A	T	T	T	T	A	A	T	T	T	T	A	A	G	G	T	T	G	G	G	G	G	G	G	G	A	A	A	A	T	T	G	G	T	C	C	C	A	A	C	C	G	G	C	C	C	C	C	C	C	C	C	C	A	A	A	A	G	G	T	T	T	T	G	G	C	C	T	T	T	T	T	T	C	C	NA	NA	A	A	A	A	T	T	C	C	A	A	C	C	G	G	C	C	G	G	A	A	T	T	G	G	C	C	A	A	A	A	T	T	A	A	T	T	C	C	A	A	G	G	C	C	G	G	G	G	A	A	C	C	T	T	G	G	A	A	C	C	A	A	G	G	C	C	T	T	G	G	G	G	G	G	G	G	G	G	T	T	A	A	NA	NA	C	C	A	A	A	A	A	A	C	C	C	C	C	C	T	T	G	G	C	C	C	C	G	G	C	C	G	G	C	C	G	G	T	T	A	A	T	T	A	A	T	T	C	C	G	G	T	T	A	A	A	A	G	G	C	C	T	T	A	A	A	A	T	T	C	C	C	C	A	A	C	C	T	T	A	A	A	A	G	G	G	G	A	A	T	T	C	C	A	A	T	T	G	G	G	G	C	C	T	T	T	T	T	T	G	G	G	G	C	C	G	G	C	C	G	G	C	C	A	A	T	T	T	T	T	T	T	T	G	G	C	C	G	G	C	C	C	C	T	T	A	A	G	G	T	T	C	C	A	A	C	C	G	G	A	A	T	T	C	C	C	C	A	A	C	C	T	T	C	C	C	C	A	A	G	G	G	G	T	T	C	C	A	A	G	G	T	T	T	T	C	C	C	C	G	G	A	A	C	C	C	C	G	G	G	G	C	C	T	T	C	C	A	A	C	C	T	T	A	A	G	G	G	G	A	A	G	G	C	C	C	C	C	C	A	A	C	C	A	A	A	A	G	G	T	T	A	A	G	G	G	G	C	C	A	A	T	T	G	G	A	A	C	C	T	T	A	A	G	G	G	G	T	T	C	C	G	G	C	C	T	T	A	A	T	T	G	G	G	G	C	C	T	T	G	G	C	C	C	C	G	G	G	G	C	C	G	G	A	A	A	A	C	C	C	C	G	G	T	T	T	T	C	C	G	G	C	C	C	C	G	G	T	T	A	A	T	T	G	G	C	C	C	C	A	A	C	C	A	A	C	C	A	A	G	G	G	G	T	T	G	G	C	C	C	C	C	C	T	T	C	C	A	A	T	T	T	T	C	C	A	A	A	A	A	A	G	G	G	G	T	T	C	C	T	T	G	G	T	T	C	C	C	C	A	A	G	G	T	T	T	T	G	G	G	G	T	T	G	G	C	C	C	C	G	G	G	G	A	A	G	G	A	A	C	C	G	G	T	T	C	C	G	G	C	C	T	T	C	C	C	C	A	A	C	C	G	G	G	G	C	C	T	T	A	A	C	C	G	G	C	C	C	C	C	C	A	A	T	T	A	A	C	C	C	C	C	C	A	A	A	A	T	T	G	G	T	T	A	A	T	G	T	T	C	C	G	G	C	C	T	T	A	A	A	A	C	C	G	G	G	G	A	A	C	C	C	C	C	C	A	A	T	T	C	C	A	A	C	C	T	T	T	T	C	C	G	G	A	A	C	C	A	A	A	A	G	G	A	A	C	C	C	C	A	A	G	G	G	G	G	G	C	C	A	A	A	A	C	C	T	T	A	A	G	G	G	G	T	T	G	G	G	G	G	G	A	A	G	G	A	A	G	G	C	C	A	A	T	T	G	G	C	C	G	G	C	C	A	A	G	G	T	T	C	C	A	A	T	T	G	G	G	G	T	T	G	G	T	T	A	A	C	C	T	T	G	G	C	C	C	C	G	G	C	C	C	C	G	G	G	G	C	C	G	G	C	C	G	G	C	C	A	A	C	C	A	A	C	C	C	C	C	C	T	T	T	T	C	C	G	G	C	C	T	T	C	C	C	C	T	T	G	G	C	C	T	T	T	T	G	G	T	T	G	G	G	G	G	G	G	G	G	G	C	C	C	C	A	A	C	C	A	A	A	A	A	A	C	C	T	T	A	A	C	C	T	T	T	T	A	A	C	C	C	C	T	T	A	A	T	T	C	C	C	C	G	G	C	C	C	C	A	A	C	C	G	G	G	G	T	T	T	T	C	C	C	C	G	G	G	G	C	C	T	T	A	A	G	G	G	G	A	A	G	G	G	G	C	C	A	A	T	T	C	C	T	T	A	A	C	C	G	G	G	G	T	T	G	G	T	T	C	C	A	A	T	T	C	C	G	G	A	A	T	T	T	T	A	A	C	C	C	C	G	G	C	C	A	A	A	A	G	G	T	T	G	G	T	T	A	A	A	A	C	C	C	C	C	C	A	A	A	A	T	T	A	A	G	G	A	A	A	A	A	A	C	C	G	G	G	G	G	G	C	C	A	A	C	C	G	G	C	C	C	C	A	A	G	G	G	G	G	G	G	G	T	T	T	T	T	T	T	T	C	C	A	A	T	T	C	C	C	C	C	C	G	G	C	C	T	T	G	G	C	C	T	T	T	T	G	G	A	A	A	A	A	A	A	A	C	C	A	A	G	G	G	G	G	G	A	A	C	C	T	T	G	G	C	C	G	G	C	C	T	T	G	G	G	G	T	T	T	T	G	G	A	A	C	C	G	G	A	A	C	C	C	C	G	G	C	C	C	C	G	G	C	C	C	C	A	A	C	C	T	T	A	A	G	G	C	C	C	C	A	A	G	G	C	C	T	T	A	A	C	C	C	C	G	G	A	A	A	A	A	A	A	A	A	A	T	T	T	T	A	A	A	A	A	A	A	A	G	G	T	T	C	C	G	G	C	C	C	C	T	T	T	T	C	C	A	A	C	C	C	C	C	C	G	G	T	T	G	G	G	G	T	T	A	A	C	C	C	C	A	A	G	G	T	T	T	T	A	A	G	G	A	A	G	G	C	C	C	C	C	C	C	C	T	T	G	G	C	C	A	A	T	T	C	C	C	C	C	C	G	G	C	C	A	A	C	C	C	C	A	A	G	G	G	G	T	T	G	G	A	A	A	A	T	T	A	A	T	T	T	T	T	T	A	A	C	C	C	C	C	C	T	T	A	A	C	C	C	C	A	A	C	C	T	T	C	C	C	C	C	C	G	G	C	C	C	C	A	A	C	C	C	C	A	A	T	T	A	A	T	T	T	T	T	T	G	G	A	A	T	T	G	G	C	C	T	T	T	T	T	T	G	G	C	C	T	T	C	C	G	G	A	A	T	T	A	A	T	C	C	C	T	T	C	C	G	G	G	G	A	A	A	A	G	G	T	T	A	A	T	T	C	C	T	T	A	A	G	G	G	G	G	G	T	T	G	G	C	C	G	G	T	T	T	T	C	C	T	T	A	A	C	C	C	C	T	T	G	G	G	G	T	T	G	G	C	C	A	A	G	G	G	G	C	C	C	C	C	C	A	A	A	A	A	A	A	A	A	A	A	A	C	C	T	T	A	A	T	T	G	G	A	A	C	C	C	C	C	C	T	T	G	G	A	A	C	C	G	G	T	T	G	G	G	G	G	G	G	G	C	C	G	G	C	C	T	T	G	G	A	A	A	A	A	A	C	C	C	C	C	C	T	T	T	T	C	C	A	A	A	A	C	C	A	A	G	G	C	C	A	A	G	G	T	T	T	T	G	G	C	C	A	A	C	C	G	G	G	G	C	C	A	A	G	G	G	G	C	C	G	G	T	T	C	C	C	C	T	T	T	T	G	G	G	G	T	T	G	G	A	A	T	T	C	C	C	C	A	A	T	T	G	G	C	C	T	T	G	G	A	A	C	C	A	A	A	A	C	C	G	G	T	T	C	C	C	C	C	C	C	C	C	C	G	G	A	A	C	C	G	G	T	T	T	T	G	G	T	T	A	A	G	G	C	C	C	C	T	T	G	G	G	G	A	A	T	T	A	A	A	A	C	C	G	G	C	C	C	C	C	C	T	T	A	A	T	T	C	C	C	C	G	G	C	C	C	C	A	A	C	C	C	C	A	A	A	A	G	G	T	T	G	G	G	G	C	C	C	C	A	A	G	G	G	G	C	C	G	G	C	C	G	G	A	A	G	G	T	T	T	T	T	T	G	G	C	C	A	A	G	G	A	A	T	T	G	G	G	G	T	T	C	C	G	G	T	T	C	C	T	T	A	A	G	G	G	A	C	C	G	G	G	G	A	A	G	G	T	T	G	G	A	A	C	C	G	G	T	T	G	G	G	G	G	G	G	G	C	C	C	C	T	T	G	G	T	T	G	G	C	C	T	T	C	C	G	G	G	G	T	T	G	G	C	C	T	T	C	C	C	C	T	T	G	G	C	C	T	T	A	A	T	T	C	C	G	T	G	G	G	G	NA	NA	T	T	T	T	T	T	G	G	C	C	T	T	C	C	T	T	G	G	T	T	G	G	G	G	C	C	G	G	G	G	G	G	G	G	C	C	T	T	C	C	C	C	T	T	G	G	C	C	C	C	C	C	G	G	C	C	C	C	T	T	T	T	A	A	C	C	C	C	G	G	A	A	T	T	C	C	A	A	C	C	C	C	C	C	G	G	G	G	G	G	A	A	C	C	C	C	C	C	A	A	C	C	T	T	A	A	C	C	C	C	A	A	A	A	G	G	T	T	G	G	T	T	A	A	T	T	T	T	G	G	A	A	A	A	C	C	T	T	T	T	C	C	C	C	G	G	C	C	A	A	T	T	G	G	G	G	C	C	C	C	C	C	C	C	A	A	G	G	A	A	C	C	C	C	C	C	T	T	G	G	G	G	G	G	C	C	G	G	C	C	A	A	C	C	C	C	G	G	C	T	A	A	C	C	G	G	T	T	A	A	C	C	G	G	A	A	C	C	A	A	A	A	T	T	G	G	T	T	C	C	G	G	C	C	C	C	G	G	T	T	C	C	T	T	C	C	C	C	C	C	T	T	A	A	G	G	T	T	G	G	T	T	A	A	T	T	A	A	C	C	C	C	T	T	T	T	G	G	T	T	G	G	C	C	NA	NA	A	A	C	C	T	T	C	C	T	T	T	T	C	C	A	A	G	G	A	A	C	C	G	G	A	A	G	G	A	A	A	A	C	C	T	T	T	T	A	A	T	T	C	C	C	C	C	C	T	T	A	A	C	C	C	C	C	C	G	G	T	T	A	A	C	C	A	A	T	T	G	G	C	C	G	G	A	A	T	T	G	G	G	G	A	A	A	A	A	A	A	A	C	C	T	T	A	A	T	T	A	A	T	T	T	T	A	A	C	C	C	C	G	G	T	T	A	A	G	G	A	A	A	A	T	T	A	A	C	C	A	A	C	C	G	G	C	C	A	A	C	C	G	G	T	T	G	G	T	T	G	T	C	C	T	T	G	G	C	C	C	C	C	C	C	C	G	G	A	A	T	T	C	C	A	A	G	G	G	G	G	A	A	A	C	C	T	T	A	A	T	T	G	G	G	G	A	A	T	T	G	G	T	T	A	A	G	G	A	A	A	A	C	C	G	G	T	T	C	C	A	A	C	C	G	G	T	T	C	C	G	G	G	G	G	G	T	T	A	A	G	G	A	A	T	T	C	C	C	C	T	T	G	G	C	C	G	G	T	T	T	T	C	C	T	T	A	A	C	C	T	T	A	A	T	T	C	C	G	G	G	G	C	C	T	T	A	A	G	G	A	A	C	C	C	C	A	A	G	G	G	G	G	G	C	C	A	A	T	T	T	T	G	G	C	C	C	C	G	G	C	C	T	T	T	T	G	G	G	G	T	T	T	T	C	C	G	G	T	T	G	G	G	G	T	T	C	C	C	C	A	A	C	C	G	G	A	A	A	A	T	T	T	T	C	C	T	T	G	G	C	C	A	A	A	A	G	G	G	G	G	G	C	C	G	G	G	G	G	G	C	C	C	C	C	C	C	C	C	C	A	A	G	G	T	T	G	G	A	A	T	T	A	A	G	G	G	G	NA	NA	T	T	A	A	A	A	T	T	A	A	C	C	A	A	G	G	G	G	T	T	T	T	C	C	C	C	A	A	G	G	C	C	G	G	G	G	G	G	T	T	T	T	C	C	T	T	G	G	A	A	C	C	A	A	C	C	A	A	G	G	T	T	A	A	T	T	C	C	G	G	T	T	T	T	A	A	G	G	T	T	T	T	T	T	C	C	T	T	A	A	G	G	T	T	C	C	G	G	G	G	C	C	A	A	G	G	A	A	C	C	G	G	C	C	G	G	C	C	C	C	C	C	G	G	C	C	G	G	T	T	T	T	T	T	A	A	C	C	T	T	T	T	A	A	G	G	T	T	A	A	C	C	T	T	C	C	G	G	A	A	C	C	A	A	C	C	A	A	T	T	G	G	T	T	C	C	T	T	G	G	T	T	T	T	A	A	G	G	T	T	G	G	C	C	G	G	A	A	T	T	G	G	G	G	G	G	G	G	C	C	T	T	C	C	C	C	A	A	G	G	G	G	T	T	A	A	T	T	C	C	T	T	T	T	C	C	G	G	T	T	A	A	A	A	T	T	T	T	G	G	T	T	T	T	T	T	T	T	G	G	T	T	A	A	C	C	C	C	C	C	C	C	C	C	C	C	G	G	C	C	T	T	C	C	C	C	G	G	G	G	T	T	G	G	G	G	A	A	G	G	C	C	C	C	A	A	C	C	C	C	A	A	C	C	C	C	C	C	C	C	G	G	T	T	C	C	G	G	C	C	C	C	G	G	C	C	C	C	G	G	C	C	T	T	G	G	A	A	A	A	C	C	G	G	A	A	A	A	A	A	G	G	A	A	A	A	G	G	C	C	T	T	C	C	T	T	C	C	T	T	G	G	C	C	G	G	T	T	C	C	A	A	T	T	C	C	A	A	T	T	A	A	C	C	C	C	C	C	C	C	T	T	G	G	G	G	A	A	G	G	T	T	C	C	G	G	C	C	C	C	C	C	A	A	C	C	G	G	C	C	C	C	C	C	G	G	T	T	C	C	T	T	G	G	A	A	A	A	G	G	G	G	G	G	A	A	A	A	A	A	C	C	G	G	A	A	C	A	T	T	A	A	T	T	G	G	A	A	G	G	A	A	G	G	A	A	T	T	G	G	A	A	G	G	G	G	T	T	C	C	C	C	A	A	G	G	T	T	G	G	C	C	T	T	T	T	T	T	G	G	T	T	A	A	C	C	T	T	G	G	T	T	A	A	C	C	C	C	G	G	T	T	G	G	T	T	T	T	C	C	C	C	C	C	C	C	G	G	G	G	C	C	T	T	T	T	T	T	C	C	G	G	G	G	G	G	T	T	G	G	G	G	G	G	C	C	A	A	G	G	G	G	A	A	C	C	NA	NA	C	C	A	A	C	C	T	T	T	T	C	C	A	A	T	T	C	C	C	C	C	C	T	T	C	C	A	A	T	T	C	C	A	A	G	G	G	G	T	T	T	T	G	G	C	C	C	C	T	T	C	C	G	G	C	C	G	G	G	G	G	G	T	T	A	A	C	C	G	G	T	T	C	C	A	A	A	A	G	G	G	G	C	C	G	G	T	T	G	G	A	A	T	T	G	G	T	T	A	A	T	T	T	T	C	C	C	C	T	T	C	C	A	A	G	G	T	T	G	G	A	A	A	A	T	T	G	G	G	G	C	C	C	C	A	A	A	A	T	T	T	T	A	A	G	G	C	C	A	A	A	A	C	C	C	C	A	A	C	C	G	G	T	T	C	C	T	T	C	C	G	G	C	C	A	A	C	C	C	C	G	G	T	T	A	A	T	T	G	G	G	G	G	G	C	C	A	A	T	T	G	G	T	T	T	T	T	T	T	T	C	C	C	C	A	A	C	C	A	A	G	G	G	G	T	T	G	G	T	T	C	C	T	T	G	G	A	A	C	C	T	T	T	T	C	C	A	A	T	T	A	A	C	C	C	C	G	G	A	A	T	T	C	C	G	G	T	T	G	G	A	A	C	C	G	G	G	G	G	G	A	A	T	T	G	G	G	G	C	C	G	G	T	T	T	T	T	T	C	C	G	G	G	G	A	A	T	T	C	C	C	C	T	T	T	T	A	A	T	T	G	G	T	T	T	T	C	C	T	T	C	C	T	T	G	G	A	A	T	T	A	A	G	G	T	T	A	A	G	G	T	T	C	C	T	T	T	T	T	T	G	G	G	G	A	A	A	A	A	A	G	G	C	C	G	G	C	C	A	A	T	T	A	A	G	G	A	A	C	C	T	T	G	G	C	C	T	T	C	C	A	A	G	G	A	A	G	G	A	A	G	G	T	T	A	A	A	A	G	G	A	A	G	G	T	T	T	T	G	G	T	T	C	C	A	A	G	G	G	G	C	C	C	C	A	A	A	A	A	A	G	G	C	C	T	T	G	G	G	G	G	G	C	C	C	C	G	G	G	G	A	A	T	T	C	C	C	C	G	G	T	T	A	A	G	G	A	A	C	C	A	A	T	T	G	G	C	C	T	T	A	A	C	C	G	G	T	T	T	T	A	A	A	A	G	G	G	G	C	C	G	G	G	G	A	A	G	G	G	G	A	A	C	C	A	A	G	G	T	T	T	T	C	C	G	G	A	A	G	G	C	C	A	A	C	C	A	A	A	A	C	C	C	C	G	G	G	G	T	T	T	T	G	G	A	A	A	A	G	G	G	G	C	C	A	A	C	C	G	G	G	G	G	G	T	T	A	A	C	C	C	C	C	C	T	T	G	G	T	T	C	C	C	C	T	T	G	G	G	G	C	C	G	G	C	C	G	G	C	C	A	A	G	G	G	G	T	T	G	G	G	G	T	T	C	C	G	G	A	A	C	C	C	C	C	C	C	C	A	A	C	C	A	A	G	G	G	G	G	G	A	A	G	G	T	T	C	C	A	A	G	G	A	A	G	G	T	T	A	A	NA	NA	G	G	C	G	G	G	A	A	G	G	G	G	A	A	G	G	A	A	T	T	G	G	G	G	G	G	G	G	A	A	A	A	C	C	G	G	A	A	A	A	C	C	G	G	G	G	C	C	A	A	G	G	G	G	C	C	C	C	T	T	C	C	C	C	A	A	A	A	T	T	C	C	A	A	A	A	T	T	C	C	A	A	C	C	G	G	T	T	C	C	A	A	T	T	A	A	C	C	G	G	T	T	C	C	T	T	G	G	C	C	G	G	T	T	G	G	G	G	T	T	G	G	C	C	G	G	C	C	C	C	T	T	G	G	C	C	G	G	G	G	G	G	G	G	A	A	T	T	T	T	C	C	C	T	T	T	A	A	A	A	A	A	C	C	T	T	C	C	G	G	G	G	G	G	C	C	C	C	C	C	T	T	G	G	A	A	G	G	A	A	C	C	C	C	G	G	C	C	C	C	C	C	T	T	G	G	A	A	T	T	G	G	T	T	G	G	A	A	G	G	C	C	G	G	C	C	T	T	A	A	G	G	G	G	G	G	G	G	A	A	G	G	T	T	C	C	T	T	A	A	A	A	G	G	C	C	C	C	G	G	C	C	A	A	G	G	A	A	A	A	C	C	C	C	C	C	A	A	C	C	T	T	G	G	A	A	C	C	G	G	A	A	G	G	G	G	G	G	T	T	G	G	C	C	A	A	A	A	G	G	T	T	A	A	C	C	C	C	C	C	G	G	A	A	C	C	T	T	C	C	A	A	T	T	G	G	C	C	T	T	C	C	C	C	G	G	A	A	A	A	C	C	C	C	G	G	C	C	A	A	G	G	G	G	C	C	C	C	A	A	A	A	A	A	C	C	A	A	T	T	T	T	C	C	G	G	G	G	A	A	G	G	A	A	C	C	A	A	G	G	G	G	G	G	T	T	A	A	C	C	G	G	C	C	C	C	A	A	T	T	A	A	C	C	C	C	C	C	A	A	C	C	T	T	C	C	A	A	A	A	C	C	A	A	T	T	G	G	A	A	G	G	G	G	T	T	C	C	C	C	A	A	A	A	C	C	C	C	G	G	C	C	A	A	T	T	A	A	A	A	C	C	G	G	C	C	A	A	A	A	G	G	T	T	A	A	G	G	C	C	A	A	C	C	T	T	C	C	C	C	G	G	G	G	C	C	G	G	A	A	A	A	T	T	C	C	G	G	A	A	T	T	NA	NA	G	G	T	T	G	G	C	C	T	T	G	G	T	T	C	C	G	G	C	C	T	T	T	T	G	G	T	T	G	G	C	C	G	G	C	C	C	C	C	C	C	C	C	C	C	C	G	G	T	T	A	A	A	A	T	T	G	G	G	G	A	A	A	A	T	T	C	C	C	C	C	C	T	T	A	A	G	G	G	G	C	C	G	G	C	C	A	A	G	G	G	G	A	A	C	C	C	C	A	A	G	G	T	T	G	G	NA	NA	A	A	T	T	C	C	A	A	G	G	C	C	C	C	G	G	G	A	A	A	T	T	T	T	G	G	C	C	A	A	G	G	C	C	G	G	T	T	C	C	A	A	C	C	G	G	G	G	T	T	C	C	A	A	C	C	T	T	T	T	G	G	C	C	A	A	A	A	G	G	T	T	T	T	C	C	C	C	A	A	T	T	G	G	C	C	G	G	T	T	A	A	G	G	T	T	C	C	G	G	G	G	C	C	T	T	T	T	A	A	G	G	G	G	G	G	T	T	G	G	A	A	G	G	T	T	A	A	G	G	G	G	T	T	T	T	C	C	C	C	G	G	G	G	T	T	C	C	G	G	G	G	A	A	G	G	G	G	G	G	C	C	G	G	T	T	C	C	C	C	A	A	T	T	C	C	C	C	C	C	G	G	C	C	C	C	T	T	T	T	C	C	T	T	G	G	C	C	T	T	A	A	T	T	G	G	C	C	C	C	T	T	T	T	G	G	A	A	T	T	C	C	C	C	A	A	T	T	T	T	T	T	C	C	A	A	T	T	T	T	T	T	C	C	C	C	G	G	A	A	A	A	C	C	T	T	T	T	G	G	A	A	A	A	A	A	C	C	G	G	A	A	C	C	A	A	G	G	G	G	T	T	A	A	T	T	A	A	A	A	C	C	C	C	C	C	T	T	G	G	T	T	A	A	C	C	T	T	C	C	A	A	C	C	T	T	G	G	G	G	A	A	G	G	C	C	C	C	T	T	T	T	T	T	A	A	C	C	A	A	G	G	C	C	A	A	T	T	G	G	G	G	C	C	C	C	C	C	G	G	T	T	C	C	C	C	G	G	C	C	G	G	C	C	T	T	T	T	A	A	G	G	T	T	T	T	A	A	A	A	G	G	T	T	A	A	C	C	C	C	A	A	G	G	A	A	A	A	T	T	C	C	T	T	G	G	T	T	A	A	C	C	C	C	C	C	G	G	C	C	C	C	G	G	T	T	A	A	T	T	T	T	C	C	G	G	A	A	A	A	G	G	A	A	C	C	T	T	G	G	C	C	C	C	A	A	G	G	A	A	C	C	A	A	A	A	C	C	G	G	T	T	C	C	G	G	G	G	A	A	T	T	A	A	T	T	C	C	C	C	G	G	G	G	G	G	G	G	C	C	T	T	G	G	G	G	A	A	A	A	C	C	A	A	C	C	T	T	T	T	A	A	G	G	T	T	C	C	G	G	A	A	T	T	G	G	A	A	C	C	C	C	T	T	T	T	G	G	C	C	T	T	A	A	C	C	T	T	T	T	C	C	C	C	T	T	T	T	A	A	A	A	C	C	T	T	G	G	G	G	C	C	A	A	A	A	C	C	T	T	T	T	A	A	G	G	G	G	A	A	A	A	A	A	G	G	C	C	C	C	G	G	C	C	T	T	G	G	C	C	G	G	G	G	T	T	T	T	G	G	C	C	C	C	C	C	T	T	C	C	C	C	G	G	T	T	A	A	T	T	T	T	T	T	T	T	C	C	C	C	G	G	A	A	G	G	C	C	A	A	C	C	C	C	C	C	G	G	A	A	T	T	C	C	A	A	G	G	C	C	G	G	T	T	A	A	A	A	C	C	A	A	T	T	T	T	T	T	T	T	C	C	C	C	G	G	G	G	A	A	C	C	G	G	G	G	A	A	T	T	A	A	C	C	G	G	G	G	G	G	C	C	A	A	C	C	T	T	A	A	C	C	G	G	C	C	T	T	G	A	G	G	C	C	A	A	C	C	G	G	C	C	C	C	A	A	T	T	C	C	T	T	T	T	T	T	A	A	T	T	T	T	A	A	T	T	A	A	T	T	G	G	T	T	T	T	G	G	C	C	T	T	G	G	C	C	A	A	C	C	A	A	C	C	C	C	C	C	G	G	T	T	C	C	A	A	A	A	G	G	C	C	C	C	A	A	G	G	C	C	T	T	C	C	A	A	G	G	T	T	T	T	T	T	G	G	C	C	T	T	G	G	A	A	C	C	A	A	T	T	G	G	A	A	C	C	A	A	C	C	C	C	G	G	G	G	G	G	T	T	A	A	T	T	A	A	C	C	T	T	C	C	T	T	A	A	G	G	G	G	G	G	T	T	G	G	A	A	G	G	A	A	A	A	G	G	T	T	T	T	C	C	G	G	G	G	C	C	T	T	A	A	G	G	G	G	G	G	T	T	A	A	G	G	A	A	G	G	T	T	C	C	G	G	G	G	G	G	A	A	G	G	A	A	A	A	A	A	A	A	C	C	G	G	G	G	A	A	T	T	G	G	T	T	C	C	C	C	C	C	C	C	G	G	C	C	C	C	G	G	G	G	C	C	A	A	C	C	C	C	G	G	G	G	C	C	T	T	A	A	G	G	T	T	C	C	A	A	A	A	G	G	G	G	G	G	T	T	C	C	A	A	G	G	G	G	C	C	A	A	C	C	T	T	C	C	C	C	G	G	A	A	C	C	G	G	C	C	G	G	T	T	A	A	C	C	A	A	C	C	C	C	C	C	G	G	T	T	C	C	NA	NA	A	A	G	G	C	C	C	C	G	G	C	C	A	A	T	T	C	C	T	T	A	A	C	C	A	A	C	C	A	A	C	C	T	T	A	A	C	C	C	C	C	C	C	C	A	A	C	C	C	C	C	C	A	A	C	C	G	G	G	G	A	A	T	T	T	T	G	G	C	C	T	T	T	T	A	A	G	G	A	A	G	G	A	A	A	A	G	G	G	G	G	G	C	C	C	C	C	C	T	T	G	G	G	G	C	C	C	C	C	C	C	C	C	C	A	A	C	C	C	C	G	G	G	G	G	G	T	T	C	C	A	A	C	C	A	A	A	A	T	T	C	C	G	G	C	C	C	C	NA	NA	T	T	C	C	G	G	A	A	C	C	C	C	G	G	G	G	G	G	C	C	C	C	C	C	G	G	A	A	C	C	T	T	G	G	C	C	NA	NA	T	T	A	A	A	A	T	T	T	T	C	C	T	T	C	C	A	A	G	G	C	C	A	A	G	G	G	G	T	T	C	C	A	A	G	G	G	G	A	A	C	C	T	T	A	A	A	A	C	C	C	C	C	C	A	A	G	G	C	C	C	C	G	G	G	G	C	C	C	C	G	G	G	G	A	A	A	A	A	A	A	A	G	G	G	G	A	A	A	A	A	A	T	T	A	A	T	T	T	T	T	T	T	T	G	G	C	C	G	G	A	A	A	A	C	C	C	C	C	C	G	G	G	G	A	A	C	C	G	G	C	C	C	C	C	C	A	A	G	G	C	C	T	T	A	A	A	A	G	G	G	G	A	A	A	A	G	G	A	A	G	G	G	G	G	G	A	A	A	A	T	T	A	A	C	C	T	T	C	C	A	A	A	A	A	A	A	A	C	C	A	A	G	G	T	T	G	G	G	G	C	C	G	G	G	G	G	G	A	A	C	C	C	C	T	T	T	T	T	T	G	G	A	A	C	C	C	C	C	C	A	A	A	A	C	C	G	G	T	T	A	A	T	T	T	T	A	A	C	C	G	G	A	A	G	G	T	T	C	C	T	C	T	T	A	A	T	T	C	C	T	T	A	T	T	T	T	T	C	C	G	G	T	T	C	C	T	T	G	G	C	C	G	G	A	A	A	A	T	T	G	G	A	A	A	A	A	A	T	T	G	G	T	T	C	C	C	C	A	A	T	T	G	G	C	C	G	G	T	T	C	C	C	C	C	C	G	G	T	T	A	A	A	A	T	T	A	A	C	C	A	A	NA	NA	C	C	T	T	G	G	G	G	G	G	G	G	A	A	T	T	A	A	C	C	T	T	A	A	G	G	T	T	C	C	T	T	C	C	A	A	C	C	A	A	G	G	C	C	G	G	T	T	C	C	G	G	G	G	A	A	A	A	A	A	T	T	A	A	C	C	A	A	A	A	A	A	A	A	A	A	G	G	C	C	G	G	A	A	G	G	C	C	G	G	G	G	A	A	T	T	A	A	T	T	G	G	A	A	C	C	G	G	A	G	G	G	A	A	T	T	A	A	A	A	T	T	T	T	C	C	T	T	A	A	T	T	A	A	C	C	C	C	G	G	T	T	T	T	C	C	C	C	G	G	G	G	A	A	C	C	A	A	G	G	T	T	A	A	A	A	A	A	C	C	C	C	A	A	T	T	A	A	C	C	C	C	A	A	C	C	G	G	C	C	T	T	C	C	T	T	G	G	A	A	A	A	C	C	G	G	G	G	C	C	C	C	T	T	A	A	G	G	G	G	G	G	A	A	C	C	C	C	C	C	A	A	G	G	C	C	G	G	T	T	C	C	C	C	A	A	T	T	A	A	C	C	G	G	T	T	T	T	G	G	C	C	C	C	T	T	T	T	G	G	G	G	A	A	G	G	G	G	G	G	G	G	G	G	A	A	T	T	C	C	A	A	A	A	T	T	A	A	T	T	G	G	A	A	A	A	G	G	T	T	A	A	T	T	T	T	G	G	G	G	T	T	C	C	C	C	C	C	A	A	A	A	G	G	A	A	T	T	T	T	C	C	G	G	C	C	A	A	C	C	G	G	C	C	G	G	C	C	C	C	C	C	G	G	G	G	A	A	G	G	A	A	T	T	G	G	C	C	T	T	C	C	T	T	C	C	G	G	G	G	A	A	C	C	C	C	C	C	G	G	C	C	A	A	G	G	C	C	T	T	A	A	T	T	C	C	C	C	C	C	A	A	G	G	T	T	C	C	G	G	T	T	A	A	G	G	C	C	G	G	A	A	C	C	C	C	G	G	G	G	T	T	A	A	G	G	A	A	NA	NA	A	A	A	A	T	T	C	C	G	G	A	A	G	G	C	C	A	A	T	T	T	T	C	C	C	C	T	T	A	A	A	A	A	A	T	T	A	A	C	C	C	C	NA	NA	G	G	C	C	A	A	A	A	A	A	A	A	G	G	C	C	C	C	G	G	G	G	A	A	T	T	G	G	G	G	A	A	G	G	C	C	A	A	T	T	A	A	G	G	A	A	T	T	C	C	G	G	A	A	T	T	A	A	T	T	C	C	G	G	G	G	G	G	C	C	T	T	G	G	C	C	G	G	A	A	C	C	C	C	G	G	A	A	C	C	G	G	G	G	A	A	G	G	G	G	A	A	C	C	T	T	C	C	C	C	C	C	C	C	G	G	C	C	T	T	C	C	C	C	A	A	A	A	C	C	C	C	G	G	T	T	A	A	T	T	G	G	G	G	C	C	C	C	C	C	A	A	G	G	T	T	T	T	G	G	G	G	C	C	G	G	T	T	G	G	T	T	T	T	T	T	T	T	G	G	T	T	G	G	C	C	G	G	G	G	C	C	T	T	C	C	A	A	A	A	A	A	A	A	A	A	C	C	C	C	C	C	C	C	G	G	A	A	G	G	C	C	A	A	G	G	A	A	C	C	G	G	T	T	T	T	T	T	G	G	G	G	A	A	A	A	T	T	A	A	G	G	A	A	A	A	T	T	A	A	T	T	T	T	A	G	T	T	C	C	A	A	T	T	T	T	A	A	C	C	T	T	C	C	C	C	G	G	A	A	G	G	A	A	A	A	C	C	C	C	C	C	C	C	G	G	A	A	G	G	T	T	T	T	C	C	T	T	G	G	G	G	C	C	A	A	A	A	G	G	T	T	T	T	C	C	T	T	A	A	A	A	C	C	A	A	C	C	A	A	C	C	C	C	C	C	T	T	T	T	G	G	T	T	C	C	T	T	C	C	C	C	A	A	T	T	C	C	T	T	T	T	A	A	T	T	T	T	C	C	G	G	C	C	NA	NA	G	G	C	C	C	C	T	T	C	C	A	A	NA	NA	A	A	T	T	A	A	T	T	C	C	T	T	G	G	C	C	C	C	C	C	G	G	A	A	G	G	G	G	C	C	G	G	A	A	C	C	C	C	C	C	G	G	T	T	T	T	A	A	A	A	C	C	T	T	G	G	A	A	G	G	C	C	T	T	A	A	A	A	T	T	T	T	C	C	G	G	G	G	T	T	A	A	A	A	C	C	A	A	T	T	G	G	G	G	C	C	A	A	G	G	C	C	A	A	G	G	C	C	A	A	A	A	C	C	C	C	T	T	G	G	C	C	C	C	G	G	C	C	C	C	A	A	T	T	G	G	G	G	G	G	T	T	C	C	G	G	T	T	C	C	G	G	T	T	G	G	C	C	A	A	C	C	A	A	G	G	T	T	G	G	C	C	T	T	C	C	C	C	G	G	C	C	T	T	G	G	C	C	A	A	G	G	T	T	G	G	C	C	C	C	C	C	C	C	C	C	A	A	C	C	C	C	T	T	A	A	G	G	T	T	G	G	G	G	G	G	T	T	G	G	C	C	A	A	C	C	T	T	A	A	A	A	A	A	T	T	G	G	C	C	C	C	C	C	C	C	G	G	G	G	G	G	A	A	G	G	A	A	C	C	C	C	C	C	A	A	G	G	T	T	A	A	T	T	G	G	G	G	C	C	G	G	A	A	A	A	C	C	G	G	G	G	G	G	T	T	C	C	A	A	A	A	G	G	G	G	G	G	G	G	T	T	T	T	A	A	A	A	G	G	C	C	C	C	G	G	T	T	G	G	G	G	G	G	C	C	T	T	G	G	T	T	C	C	G	G	A	A	T	T	C	C	C	C	A	A	T	T	C	C	C	C	C	C	G	G	G	G	A	A	T	T	C	C	C	C	A	A	G	G	A	A	C	C	G	G	T	T	G	G	A	A	A	A	T	T	A	A	G	G	A	A	C	C	C	C	A	A	C	C	G	G	C	C	C	C	C	C	G	G	C	C	T	T	G	G	G	G	A	A	C	C	T	T	A	A	G	G	C	C	A	A	C	C	T	T	G	G	G	G	T	T	C	C	C	C	G	G	G	G	C	C	G	G	T	T	G	G	A	A	G	G	G	G	C	C	G	G	C	C	G	G	G	G	C	C	C	C	G	G	C	C	T	T	C	C	C	C	G	G	T	T	NA	NA	G	G	T	T	C	C	G	G	NA	NA	T	T	G	G	G	G	A	A	G	G	C	C	T	T	C	C	G	G	G	G	T	T	G	G	G	G	C	C	C	C	T	T	T	T	C	C	G	G	A	A	G	G	T	T	T	T	T	T	A	A	G	G	A	A	T	T	C	C	G	G	T	T	C	C	G	G	G	G	C	C	G	G	C	C	T	T	G	G	G	G	A	A	G	G	T	T	C	C	T	T	A	A	C	C	C	C	T	T	C	C	G	G	C	C	G	G	C	C	G	G	G	G	C	C	A	A	T	T	G	G	A	A	A	A	G	G	A	A	G	G	T	T	C	C	A	A	A	A	T	T	T	T	C	C	T	T	A	A	G	G	A	A	C	C	T	T	C	C	G	G	G	G	G	G	G	G	A	A	C	C	T	T	T	T	T	T	A	A	G	G	G	G	C	C	C	C	G	G	C	C	A	A	A	A	G	G	A	A	T	T	C	C	G	G	A	A	C	C	G	G	T	T	G	G	T	T	C	C	T	T	T	T	G	G	T	T	A	A	G	G	C	C	G	G	G	G	C	C	A	A	G	G	A	A	C	C	C	C	C	C	G	G	NA	NA	C	C	A	A	C	C	T	T	G	G	C	C	C	C	C	C	C	C	A	A	A	A	T	T	A	A	C	C	C	C	C	C	G	G	C	C	C	C	C	C	G	G	C	C	C	C	C	C	T	T	C	C	G	G	G	G	A	A	G	G	T	T	C	C	G	G	C	C	T	T	T	T	G	G	G	G	C	C	G	G	G	G	A	A	G	G	A	A	T	T	G	G	G	G	A	A	C	C	C	C	G	G	T	T	A	A	G	G	A	A	A	A	T	T	A	A	A	A	C	C	T	T	G	G	G	G	C	C	T	T	G	G	C	C	T	T	T	T	T	T	T	T	C	C	A	A	G	G	A	A	T	T	T	T	G	G	A	A	C	C	C	C	T	T	C	C	G	G	G	G	G	G	G	G	A	A	A	A	G	G	A	A	G	G	G	G	T	T	T	T	G	G	A	A	A	A	G	G	A	A	NA	NA	T	T	A	A	G	G	C	C	G	G	G	G	G	G	A	G	C	C	T	T	A	A	G	G	G	G	T	T	A	A	G	G	T	T	C	C	G	G	A	A	T	T	T	T	A	A	T	T	C	C	C	C	C	C	C	C	C	C	T	T	T	T	C	C	T	T	T	T	G	G	G	G	C	C	A	A	G	G	A	A	T	T	C	C	C	C	C	C	C	C	C	C	C	C	A	A	C	C	T	T	A	A	C	C	A	A	T	T	T	T	C	C	C	C	T	T	A	A	G	G	G	G	G	G	G	G	C	C	T	T	A	A	C	C	G	G	C	C	G	G	G	G	C	C	G	G	T	T	NA	NA	C	A	A	A	A	A	G	G	C	C	T	T	T	T	C	C	G	G	G	G	T	T	C	C	C	C	C	C	NA	NA	G	G	G	G	T	T	A	A	G	G	C	C	A	A	T	T	G	G	C	C	T	T	G	G	G	G	A	A	G	G	G	G	C	C	C	C	C	C	T	T	G	G	T	T	G	G	C	C	C	C	T	T	G	G	A	A	C	C	T	T	A	A	C	C	C	C	G	G	T	T	G	G	G	G	C	C	C	C	C	C	G	G	A	A	G	G	A	A	A	A	A	A	T	T	G	G	A	A	A	A	T	T	C	C	C	C	T	T	A	A	G	G	C	T	A	A	T	T	A	A	T	T	T	T	G	G	T	T	C	C	T	T	T	T	C	C	A	A	G	G	C	C	G	G	A	A	G	G	A	A	T	T	C	C	T	T	G	G	A	A	C	C	A	A	C	C	C	C	G	G	C	C	G	G	T	T	A	A	A	A	C	C	A	A	G	G	T	T	C	C	T	T	T	T	T	T	A	A	G	G	A	A	G	G	C	C	T	T	A	A	C	C	C	C	G	G	T	T	C	C	C	C	G	G	G	G	T	T	T	T	A	A	A	A	T	T	G	G	G	G	T	T	T	T	C	C	C	C	C	C	C	C	C	C	T	T	T	T	NA	NA	C	C	T	T	C	C	T	T	A	A	T	T	C	C	T	T	G	G	G	G	G	G	G	G	G	G	C	C	G	G	C	C	T	T	T	T	A	A	C	C	C	C	A	A	C	C	T	T	G	G	T	T	C	C	C	C	T	T	T	T	T	T	T	T	C	C	G	G	A	A	C	C	A	A	T	T	C	C	C	C	G	G	A	A	G	G	T	T	C	C	G	G	G	G	C	C	T	T	G	G	A	A	C	C	A	A	C	C	C	C	A	A	G	G	T	T	G	G	G	G	T	T	A	A	C	C	C	C	A	A	A	A	T	T	T	T	C	C	T	T	C	C	T	T	T	T	C	C	G	G	C	C	G	G	G	G	C	C	A	A	G	G	C	C	T	T	A	A	T	T	G	G	T	T	T	T	G	G	C	C	T	T	C	C	G	G	G	G	A	A	G	G	C	C	C	C	C	C	G	G	G	G	G	G	T	T	C	C	C	C	A	A	T	T	A	A	T	T	G	G	C	C	G	G	T	T	G	G	C	C	T	T	G	G	C	C	T	T	C	C	C	C	G	G	G	G	NA	NA	T	T	A	A	C	C	C	C	T	T	T	T	A	A	G	G	G	G	A	A	A	A	G	G	T	T	C	C	C	C	C	C	C	C	A	A	C	C	G	G	C	C	G	G	G	G	C	C	C	C	A	A	A	A	A	A	T	T	A	A	T	T	A	A	C	C	G	G	A	A	G	G	T	T	C	C	G	G	T	T	C	C	A	A	C	C	A	A	G	G	A	A	C	C	G	G	G	G	G	G	C	C	G	G	G	G	T	T	A	A	C	C	C	C	G	G	G	G	C	C	T	T	C	C	C	C	A	A	A	A	A	A	C	C	T	T	A	A	A	A	C	C	A	A	C	C	G	G	T	T	C	C	C	C	G	G	C	C	G	G	G	G	A	A	A	A	G	G	T	T	A	A	A	A	G	G	A	A	T	T	G	G	G	G	T	T	T	T	A	A	C	C	T	T	T	T	C	C	G	G	A	A	T	T	C	C	G	G	G	G	T	T	C	C	A	A	A	A	C	C	G	G	G	G	G	G	C	C	A	A	G	G	C	C	G	G	C	C	G	G	G	G	G	G	A	A	G	G	C	C	G	G	A	A	A	A	A	A	C	C	A	A	T	T	C	C	T	T	G	G	G	G	A	A	G	G	T	T	A	A	T	T	T	T	G	G	A	A	T	T	G	G	A	A	A	A	C	C	A	A	T	T	A	A	G	G	T	T	C	C	C	C	C	C	A	A	G	G	C	C	G	G	C	C	C	C	G	G	C	C	A	A	T	T	C	C	A	A	G	G	A	A	T	T	G	G	C	C	G	G	C	C	T	T	G	G	C	C	A	A	G	G	T	T	G	G	C	C	C	C	C	C	C	C	C	C	A	A	C	C	C	C	T	T	T	T	G	G	A	A	A	A	A	A	A	A	C	C	A	A	T	T	T	T	G	G	G	G	C	C	C	C	C	C	G	G	A	A	G	G	T	T	T	T	A	A	C	C	C	C	C	C	A	A	G	G	C	C	G	G	G	G	C	C	G	G	T	T	A	A	G	G	G	G	C	C	A	A	G	G	G	G	A	A	G	G	G	G	T	T	C	C	C	C	T	T	G	G	G	G	A	A	A	A	T	T	C	C	G	G	G	G	A	A	T	T	A	A	C	C	T	T	G	G	T	T	T	T	G	G	G	G	C	C	T	T	C	C	G	G	T	T	A	A	G	G	G	G	A	A	G	G	C	C	A	A	C	C	G	G	G	G	T	T	C	C	A	A	A	A	C	C	G	G	A	A	T	T	C	C	A	A	A	A	A	A	T	T	G	G	T	T	C	C	G	G	A	A	C	C	T	T	A	A	G	G	G	G	C	C	C	C	G	G	C	C	C	C	G	G	A	A	C	C	A	G	T	T	A	A	C	C	C	C	C	C	C	C	A	A	T	T	T	T	C	C	T	T	A	A	A	A	T	T	A	A	T	T	G	G	C	C	G	G	T	T	A	A	G	G	C	C	T	T	C	C	A	A	T	T	C	C	NA	NA	C	C	G	G	T	T	A	A	C	C	A	A	G	G	A	A	G	G	A	A	A	A	T	T	A	A	C	C	C	C	A	A	A	A	G	G	C	C	T	T	C	C	T	T	A	A	G	G	C	C	T	T	G	G	C	C	C	C	C	C	T	T	G	G	G	G	C	C	G	G	G	G	A	A	C	C	G	G	C	C	G	G	C	C	A	A	C	C	G	G	C	C	C	C	G	G	A	A	A	A	C	C	G	G	G	G	A	A	G	G	T	T	C	C	A	A	C	C	A	A	G	G	C	C	G	G	T	T	A	A	G	G	C	C	C	C	G	G	G	G	G	G	G	G	A	A	C	C	C	C	T	T	T	T	C	C	G	G	C	C	G	G	G	G	C	C	A	A	T	T	A	A	G	G	C	C	T	T	T	T	G	G	G	G	C	C	A	A	G	G	T	T	C	C	A	A	C	C	G	G	G	G	C	C	T	T	C	C	G	G	G	G	C	C	A	A	G	G	C	C	T	T	C	C	G	G	A	A	G	G	C	C	C	C	A	A	G	G	C	C	A	A	G	G	C	C	G	G	G	G	T	T	C	C	C	C	G	G	A	A	A	A	G	G	C	C	T	T	T	T	G	G	C	C	G	G	G	G	T	T	G	G	T	T	T	T	A	A	G	G	A	A	T	T	G	G	A	A	G	G	C	C	G	G	G	G	T	T	C	C	C	C	C	C	C	C	G	G	T	T	G	G	T	T	C	C	G	G	T	T	G	G	C	C	A	A	T	T	T	T	A	A	G	G	G	G	G	G	G	G	G	G	T	T	T	T	C	C	A	A	G	G	A	A	G	G	C	C	G	G	G	G	C	C	A	A	A	A	G	G	G	G	C	C	T	T	C	C	T	T	C	C	A	A	T	T	G	G	A	A	A	A	T	T	A	A	T	T	G	G	G	G	C	C	A	A	A	A	G	G	C	C	C	C	A	A	A	A	G	G	C	C	C	C	C	C	G	G	C	C	G	G	A	A	T	T	G	G	A	A	A	A	G	G	T	T	G	G	T	T	G	G	G	G	C	C	C	C	T	T	G	G	C	C	T	T	C	C	A	A	G	G	C	C	C	C	C	C	T	T	T	T	T	T	C	C	A	A	A	A	T	T	C	C	C	C	T	T	A	A	A	A	T	T	C	C	A	A	T	T	G	G	C	C	G	G	A	A	A	A	G	G	T	T	A	A	C	C	T	T	A	A	G	G	G	G	A	A	C	C	T	T	T	T	A	A	C	C	G	G	C	C	C	C	C	C	G	G	G	G	G	G	G	G	C	C	C	C	A	A	C	C	C	C	A	A	G	G	A	A	A	A	T	T	A	A	G	G	C	C	G	G	C	C	C	C	A	A	C	C	T	T	T	T	G	G	A	A	C	C	G	G	C	C	A	A	C	C	A	A	T	T	C	C	C	C	A	A	G	G	T	T	C	C	G	G	G	G	G	G	G	G	C	C	A	A	C	C	T	T	C	C	G	G	T	T	C	C	T	T	C	C	A	A	A	A	T	T	T	T	T	T	T	T	A	A	G	G	C	C	C	C	C	C	C	C	A	A	C	C	G	G	A	A	G	G	G	G	C	C	C	C	A	A	G	G	T	T	G	G	T	T	A	A	G	G	G	G	C	C	C	C	C	C	G	G	G	G	T	T	T	T	C	C	G	G	G	G	C	C	C	C	T	T	G	G	C	C	G	G	A	A	C	C	G	G	T	T	C	C	T	T	C	C	C	C	T	T	T	T	A	A	G	G	A	A	A	A	A	A	T	T	G	G	C	C	G	G	A	A	G	G	G	G	G	G	A	A	T	T	C	C	G	G	C	C	G	G	C	C	C	C	G	G	G	G	C	C	T	T	C	C	G	G	G	G	C	C	G	G	C	C	G	G	C	C	C	C	C	C	G	G	G	G	C	C	A	A	C	C	G	G	C	C	C	C	G	G	G	G	G	G	A	A	A	A	G	G	G	G	G	G	G	G	T	T	T	T	C	C	T	T	C	C	C	C	C	C	G	G	C	C	C	C	C	C	C	C	G	G	C	C	G	G	T	T	C	C	A	A	T	T	A	A	T	T	C	C	C	C	A	A	G	G	G	G	G	G	C	C	G	G	G	G	G	G	C	C	G	G	G	G	A	A	T	T	A	A	G	G	G	G	A	A	C	C	G	G	A	A	G	G	T	T	A	A	G	G	T	T	G	G	T	T	A	A	C	C	G	G	G	G	A	A	C	C	C	C	C	C	G	G	C	C	G	G	T	T	G	G	C	C	G	G	G	G	A	A	C	C	A	A	C	C	C	C	G	G	A	A	G	G	A	A	C	C	G	G	C	C	C	C	G	G	C	C	C	C	C	C	C	C	G	G	C	C	T	T	G	G	G	G	C	C	C	C	G	G	C	C	G	G	C	C	G	G	C	C	C	C	A	A	T	T	G	G	G	G	A	A	G	G	T	T	C	C	G	G	G	G	T	T	C	C	T	T	T	T	A	A	A	A	A	A	T	T	G	G	C	C	A	A	C	C	C	C	T	T	T	T	T	T	C	C	G	G	G	G	C	C	A	A	T	T	C	C	A	A	G	G	T	T	C	C	G	G	A	A	A	A	C	C	C	C	A	A	A	A	C	C	T	T	G	G	G	G	C	C	C	C	G	G	C	C	G	G	A	A	A	A	C	C	G	G	A	A	C	C	C	C	G	G	C	C	T	T	G	G	G	G	A	A	NA	NA	T	T	A	A	C	C	A	A	A	A	C	C	A	A	C	C	A	A	T	T	G	G	T	T	G	G	A	A	G	G	C	C	C	C	T	T	G	G	A	A	G	G	G	G	G	G	C	C	G	G	G	G	T	T	G	G	G	G	G	G	C	C	C	C	C	C	A	A	C	C	T	T	A	A	G	G	A	A	A	A	C	C	G	G	C	C	G	G	C	C	T	T	G	G	C	C	C	C	A	A	A	A	C	C	A	A	C	C	T	T	C	C	T	T	A	A	C	C	G	G	C	C	G	G	C	C	G	G	G	G	T	T	A	A	G	G	A	A	C	C	C	C	C	C	G	G	A	A	C	C	A	A	G	G	C	C	T	T	C	C	C	C	T	T	G	G	A	A	G	G	C	C	G	G	C	C	T	T	G	G	G	G	A	A	C	C	C	C	T	T	T	T	A	A	C	C	A	A	T	T	T	T	T	T	T	T	T	T	T	T	T	T	G	G	T	T	T	T	G	G	T	T	C	C	G	G	G	G	G	G	C	C	C	C	T	T	C	C	A	A	T	T	G	G	C	C	G	G	T	T	C	C	C	C	G	G	A	A	T	T	G	G	C	C	G	G	C	C	T	T	T	T	T	T	C	T	G	G	C	C	T	T	A	A	A	A	G	G	G	G	G	G	C	C	G	G	G	G	G	G	T	T	A	A	G	G	T	T	G	G	C	C	G	G	A	A	C	C	G	G	G	G	C	C	A	A	G	G	G	G	C	C	C	C	G	G	T	T	C	C	T	T	G	G	T	T	T	T	T	T	A	A	C	C	A	A	C	C	T	T	G	G	A	A	A	A	A	A	T	T	C	C	C	C	C	C	C	C	G	G	T	T	T	T	A	A	A	A	G	G	C	C	C	C	C	C	G	G	C	C	A	A	G	G	C	C	G	G	G	G	G	G	T	T	C	C	C	C	G	G	C	C	T	T	A	A	T	T	A	A	A	A	A	G	G	G	G	G	C	C	T	T	A	A	A	A	G	G	C	C	G	G	G	G	G	G	T	T	A	A	A	A	C	C	A	A	T	T	C	C	A	A	C	C	T	T	T	T	C	C	G	G	G	G	T	T	C	C	G	G	G	G	C	C	A	A	T	T	G	G	G	G	T	T	A	A	T	T	G	G	T	T	A	A	G	G	G	G	T	T	T	T	A	A	A	A	C	C	G	G	C	C	A	A	T	T	C	C	C	C	A	A	C	C	T	T	C	C	C	C	G	G	C	C	G	G	G	G	C	C	G	G	G	G	C	C	C	C	A	A	C	C	G	G	G	G	A	A	G	G	T	T	G	G	G	G	T	T	A	A	G	G	G	G	G	G	C	C	C	C	C	C	A	A	T	T	T	T	T	T	T	T	T	C	G	G	T	T	A	A	T	T	C	C	T	T	A	A	T	T	C	C	A	A	G	G	C	C	C	C	T	T	A	A	C	C	C	C	C	C	A	A	C	C	C	C	T	T	A	A	C	C	T	T	G	G	T	T	T	T	G	G	C	C	G	G	C	C	C	C	G	G	C	C	T	T	C	C	G	G	G	G	C	C	A	A	C	C	G	G	G	G	G	G	T	T	C	C	C	C	T	T	C	C	C	C	T	T	C	C	A	A	C	T	T	T	C	C	G	G	G	G	C	C	C	C	C	C	G	G	A	A	T	T	A	A	G	G	A	A	A	A	G	G	C	C	C	C	T	T	T	T	A	A	G	G	C	C	A	G	G	G	G	G	T	T	A	A	A	A	C	C	T	T	A	A	A	A	A	A	T	T	NA	NA	A	A	G	G	T	T	C	C	G	G	A	A	T	T	G	G	C	C	C	C	C	C	G	G	C	C	A	A	T	T	C	C	G	G	T	T	T	T	G	G	A	A	G	G	C	C	G	G	C	C	A	A	A	A	C	C	C	C	G	G	T	T	G	G	C	C	G	G	A	A	G	G	T	T	C	C	G	G	A	A	C	C	T	T	A	A	C	C	A	A	G	G	C	C	A	A	C	C	A	A	T	T	A	A	G	G	G	G	C	C	G	G	T	T	G	G	C	C	G	G	C	C	A	A	C	C	C	C	C	C	C	C	A	A	C	C	A	A	NA	NA	G	G	G	G	G	G	A	A	T	T	A	A	C	C	C	C	C	C	C	C	A	A	T	T	T	T	T	T	G	G	C	C	C	C	G	G	C	C	A	A	T	T	C	C	A	A	A	A	G	G	A	A	G	G	C	C	A	A	C	C	G	G	A	A	T	T	A	A	A	A	T	T	C	C	T	T	G	G	C	C	C	C	A	A	T	T	G	G	A	A	A	A	C	C	A	A	A	A	A	A	C	C	C	C	A	A	C	C	G	G	T	T	G	G	C	C	A	A	G	G	G	G	A	A	A	A	G	G	G	G	C	C	C	C	A	A	C	C	C	C	T	T	C	C	A	A	C	C	C	C	G	G	T	T	G	G	G	G	C	C	C	C	G	G	C	C	C	C	T	T	A	A	A	A	G	G	G	G	G	G	C	C	A	A	A	A	T	T	A	A	G	G	C	C	C	C	A	A	T	T	T	T	A	A	T	T	G	G	C	C	C	C	A	A	A	A	C	C	G	A	T	T	C	C	C	C	C	C	G	G	T	T	T	T	G	G	T	T	C	C	C	C	G	G	G	G	T	T	G	G	C	C	G	G	G	G	G	G	G	G	G	G	A	A	C	C	T	C	T	T	G	G	T	T	C	C	C	C	C	C	C	C	C	C	G	G	T	T	A	A	T	T	G	G	G	G	A	A	G	G	C	C	G	G	T	T	G	G	C	C	G	G	T	T	G	G	G	G	C	C	G	G	A	A	C	C	G	G	T	T	C	C	T	T	T	T	A	A	C	C	C	C	G	G	G	G	A	A	T	T	G	G	T	T	C	C	T	T	C	C	T	T	A	A	T	T	C	C	G	G	A	A	C	C	C	C	C	C	T	T	A	A	C	C	G	G	C	C	A	A	C	C	C	C	G	G	T	T	A	A	A	A	C	C	C	C	C	C	A	A	T	T	T	T	A	A	C	C	G	G	C	C	T	T	C	C	G	G	A	A	G	G	C	C	A	A	G	G	A	A	C	C	T	T	G	G	C	C	G	G	C	C	A	A	A	A	G	G	T	T	C	C	C	C	T	T	T	T	T	T	C	C	A	A	T	T	G	G	G	G	G	G	G	G	G	G	G	G	C	C	NA	NA	C	C	T	T	C	C	T	T	C	C	T	T	A	A	G	G	G	G	C	C	C	C	G	G	G	G	G	G	A	A	A	A	C	C	G	G	A	A	T	T	G	G	A	A	C	C	G	G	G	G	A	A	C	C	G	G	C	C	A	A	A	A	A	A	T	T	C	C	C	C	T	T	A	A	C	C	G	G	A	A	C	C	T	T	C	C	G	G	A	A	G	G	C	C	A	A	T	T	T	T	C	C	G	G	C	C	A	A	C	C	G	G	G	G	T	T	A	A	G	G	T	T	G	G	G	G	C	C	C	C	G	G	G	G	G	G	C	C	A	A	G	G	G	G	T	T	C	C	T	T	A	A	G	G	G	G	T	T	T	T	G	G	C	C	T	T	A	A	C	C	T	T	A	A	T	T	T	T	G	G	T	T	A	A	T	T	C	C	T	T	G	G	G	G	G	G	A	A	G	G	A	A	T	T	G	G	C	C	G	G	C	C	C	C	C	C	T	T	C	C	G	G	T	T	C	C	A	A	G	G	T	T	C	C	G	G	T	T	T	T	G	G	T	T	A	A	G	G	T	T	A	A	G	G	A	A	C	C	G	G	G	G	G	G	G	G	G	G	C	C	A	A	G	G	T	T	T	T	G	G	A	A	C	C	C	C	A	A	G	G	A	A	A	A	A	A	G	G	A	A	G	G	A	A	G	G	T	T	G	G	G	G	C	C	G	G	T	T	G	G	C	C	C	C	A	A	A	A	A	A	T	T	C	C	C	C	C	C	C	C	A	A	C	C	A	A	A	A	G	G	C	C	C	C	C	C	G	G	C	C	G	G	C	C	C	C	C	C	T	T	T	T	A	A	T	T	A	A	T	T	T	T	C	C	A	A	T	T	C	C	C	C	T	T	C	C	C	C	C	C	G	G	A	A	C	C	T	T	C	C	G	G	G	G	T	T	C	C	C	C	T	T	A	A	A	A	T	T	G	G	T	T	T	T	C	C	C	T	G	G	G	G	A	A	T	T	C	C	G	G	G	G	T	T	G	G	C	C	A	A	C	C	T	T	A	A	G	G	A	A	G	G	A	A	C	C	T	T	T	T	A	A	T	T	T	T	C	C	T	T	A	A	A	A	G	G	A	A	T	T	C	C	T	T	C	C	C	C	A	A	A	A	G	G	G	G	T	T	A	A	G	G	G	G	T	T	A	A	A	A	C	C	T	T	C	C	A	A	A	A	T	T	C	C	T	T	C	C	G	G	G	G	T	T	C	C	A	A	A	A	G	G	G	G	T	T	A	A	A	A	A	A	G	G	G	G	T	T	G	G	T	T	G	G	G	G	A	A	A	A	T	T	C	C	G	G	G	G	C	C	A	A	C	C	C	C	A	A	G	G	C	C	A	A	A	A	T	T	A	A	G	G	G	G	G	G	T	T	C	C	A	A	A	A	C	C	A	A	C	C	C	C	T	T	A	A	G	G	T	T	G	G	A	A	A	A	T	T	T	T	G	G	T	T	T	T	A	A	T	T	G	G	A	A	A	A	C	C	A	A	G	G	A	A	G	G	G	G	G	G	G	G	C	C	G	G	T	T	A	A	C	C	C	C	A	A	A	A	T	T	A	A	C	C	C	C	T	T	T	T	C	C	G	G	A	A	C	C	T	T	G	G	G	G	T	T	C	C	T	T	T	T	C	C	T	T	G	G	G	G	G	G	T	T	G	G	T	T	T	T	G	G	T	T	A	A	C	C	C	C	C	C	A	A	C	C	G	G	A	A	T	T	C	C	C	C	T	T	C	C	C	C	G	G	A	A	C	C	T	T	T	T	G	G	T	T	G	G	T	T	T	T	G	G	A	A	A	A	G	G	A	A	G	G	G	G	G	G	G	G	G	G	C	C	C	C	C	C	G	G	T	T	C	C	G	G	G	G	A	A	G	G	C	C	C	C	A	A	C	C	G	G	G	G	C	C	G	G	G	G	C	C	A	A	A	A	T	T	A	A	A	A	T	T	T	T	C	C	A	A	A	A	C	C	T	T	T	T	G	G	T	T	C	C	G	G	G	G	C	C	G	G	C	C	T	T	T	T	G	G	C	C	NA	NA	A	A	A	A	T	T	G	G	A	A	A	A	T	T	A	A	A	A	C	C	G	G	A	A	T	T	C	C	A	A	T	T	T	T	G	G	C	C	C	C	T	T	A	A	G	G	G	G	G	G	A	A	T	T	A	A	G	G	A	A	A	A	A	A	G	G	G	G	C	C	A	A	C	C	A	A	G	G	T	T	C	C	C	C	C	C	A	A	C	C	A	A	G	G	T	T	G	G	C	C	T	T	T	T	T	T	A	A	T	T	C	C	G	G	C	C	C	C	T	T	T	T	G	G	A	A	C	C	T	T	A	A	G	G	C	C	G	G	G	G	G	G	C	C	A	A	T	T	C	C	C	C	G	G	G	G	G	G	T	T	A	A	G	G	G	G	C	C	T	T	A	A	T	T	A	A	C	C	G	G	C	C	A	A	G	G	C	C	G	G	A	A	A	A	G	G	A	A	T	T	A	A	A	A	C	C	A	A	A	A	A	A	C	C	A	A	T	T	G	G	T	T	A	A	C	C	T	T	C	C	A	A	C	C	C	C	G	G	G	G	T	T	G	G	T	T	G	G	C	C	G	G	C	C	T	T	A	A	C	C	T	T	A	A	T	T	T	T	T	T	C	C	A	A	C	C	T	T	G	G	A	A	C	C	A	A	C	C	G	G	T	T	A	A	C	C	C	C	G	G	G	G	C	C	G	G	G	G	T	T	T	T	T	T	T	T	G	G	T	T	G	G	T	T	C	C	G	G	T	T	C	C	G	G	G	G	G	G	G	G	T	T	C	C	T	T	A	A	C	C	A	A	G	G	T	T	G	G	G	G	A	A	A	A	G	G	T	T	C	C	T	T	C	C	C	C	G	G	C	C	G	G	G	G	C	C	T	T	C	C	C	C	T	T	C	C	G	G	T	T	G	G	T	T	G	G	A	A	C	C	A	A	G	G	G	G	C	C	G	G	C	C	T	T	C	C	C	C	A	A	G	G	T	T	T	T	A	A	A	A	G	G	A	A	C	C	A	A	G	G	T	T	A	A	G	G	C	C	A	A	G	G	C	C	A	A	T	T	G	G	A	A	T	T	G	G	G	G	G	G	G	G	A	A	G	G	G	G	A	A	G	G	G	G	A	A	A	A	G	G	T	T	T	T	A	A	A	A	G	G	C	C	A	A	A	A	C	C	A	A	T	T	A	A	A	A	C	C	A	A	A	A	C	C	A	A	C	C	T	T	C	C	G	G	A	A	G	G	G	G	C	C	G	G	A	A	C	C	G	G	A	A	A	A	T	T	T	T	T	T	G	G	G	G	T	T	A	A	G	G	T	T	A	A	T	T	A	A	G	G	A	A	T	T	G	G	T	T	G	G	T	T	G	G	A	A	G	G	A	A	G	G	T	T	T	T	T	T	T	T	T	T	A	A	G	G	A	A	C	C	T	T	C	C	A	A	A	A	C	C	T	T	T	T	C	C	A	A	A	A	A	A	A	A	G	G	T	T	A	A	C	C	G	G	T	T	C	C	G	G	A	A	T	T	C	C	C	C	G	G	C	C	C	C	G	G	C	C	C	C	T	T	C	C	A	A	A	A	T	T	A	A	C	C	C	C	G	G	T	T	T	T	G	G	G	G	T	T	A	A	T	T	C	C	A	A	G	G	A	A	A	A	G	G	A	A	C	C	A	A	A	A	C	C	T	T	C	C	G	G	C	C	T	T	A	A	T	T	C	C	T	T	G	G	G	G	T	T	C	C	G	G	C	C	T	T	T	T	C	C	G	G	T	T	C	C	A	A	G	G	A	A	A	A	G	G	T	T	G	G	A	A	A	A	A	A	T	T	C	C	C	C	G	G	C	C	A	A	C	C	T	T	G	G	A	A	A	A	T	T	C	C	C	C	C	C	G	G	T	T	T	T	C	C	G	G	A	A	G	G	G	G	G	G	G	G	G	G	A	A	T	T	C	C	C	C	G	G	C	C	A	A	A	A	A	A	C	C	C	C	C	C	C	C	C	C	A	A	G	G	A	A	A	A	A	A	G	G	G	G	G	G	G	G	T	T	A	A	C	C	C	C	A	A	C	C	T	T	C	C	G	G	C	C	A	A	G	G	A	A	C	C	C	C	C	C	C	C	A	A	A	A	T	T	C	C	T	T	T	T	A	A	T	T	A	A	C	C	T	T	G	G	A	A	A	A	C	C	G	G	C	C	C	C	G	G	G	G	G	G	C	C	T	T	C	C	T	T	C	C	G	G	G	G	A	A	G	G	C	C	T	T	A	A	C	C	T	T	A	A	G	G	T	T	T	T	T	T	C	C	A	A	C	C	C	C	C	C	G	G	C	C	A	A	G	G	T	T	C	C	G	G	A	A	C	C	C	C	G	G	G	G	A	A	G	G	C	C	C	C	G	G	G	G	T	T	G	G	C	C	A	A	C	C	T	T	A	A	G	G	A	A	A	A	G	G	G	G	A	A	A	A	G	G	G	G	T	T	G	G	T	T	C	C	T	T	T	T	T	T	A	A	T	T	T	T	T	T	C	C	A	A	C	C	C	C	C	C	C	C	T	T	A	A	T	T	T	T	G	G	T	T	C	C	G	G	T	T	A	A	C	C	A	A	A	A	T	T	G	G	G	G	A	A	A	A	A	A	T	T	T	T	A	A	C	C	A	A	G	G	T	T	G	G	A	A	NA	NA	T	T	A	A	C	C	A	A	T	T	T	T	T	T	C	C	A	A	C	C	G	G	T	T	T	T	A	A	A	A	T	T	A	A	G	G	C	C	A	A	A	A	C	C	A	A	T	T	C	C	G	G	T	T	C	C	G	G	G	G	C	C	A	A	G	G	G	G	C	C	T	T	G	G	T	T	T	T	G	G	T	T	C	C	T	T	G	G	A	A	C	C	C	C	T	T	C	C	G	G	T	T	C	C	G	G	A	A	C	C	T	T	G	G	A	A	C	C	A	A	C	C	A	A	C	C	T	T	T	T	A	A	A	A	C	C	C	C	C	C	A	A	T	T	A	A	T	T	T	T	T	T	G	G	A	A	G	G	A	A	G	G	C	C	T	T	C	C	C	C	G	G	G	G	A	A	G	G	A	A	A	A	C	C	G	G	A	A	T	T	A	A	T	T	A	A	A	A	G	G	T	T	C	C	T	T	G	G	T	T	A	A	C	C	C	C	T	T	A	A	G	G	G	G	C	C	G	G	C	C	C	C	A	A	G	G	G	G	C	C	A	A	A	A	G	G	C	C	T	T	C	C	T	T	T	T	A	A	T	T	T	T	G	G	G	G	A	A	C	C	G	G	C	C	G	G	T	T	C	C	G	G	C	C	A	A	C	C	T	T	A	A	C	C	G	G	T	T	G	G	T	T	G	G	C	C	A	A	G	G	G	G	G	G	T	T	G	G	C	C	A	A	T	T	A	A	T	T	G	G	C	C	T	T	T	T	C	C	G	G	G	G	T	T	C	C	A	A	T	T	C	C	G	G	G	G	T	T	A	A	G	G	A	A	A	A	T	T	T	T	T	T	T	T	C	C	C	C	C	C	G	G	G	G	C	C	C	C	G	G	C	C	G	G	T	T	G	G	C	C	G	G	A	A	T	T	G	G	T	T	C	C	T	T	A	A	A	A	G	G	G	G	G	G	A	A	C	C	C	C	T	T	A	A	C	C	A	A	T	T	G	G	A	A	G	G	A	A	C	C	A	A	C	C	G	G	A	A	G	G	G	G	A	A	T	T	T	T	C	C	G	G
[truncated: 1,071,764 more chars]
