# Supplementary material for: Expression Quantitative Trait Loci for Extreme Host Response to Influenza A in Pre-Collaborative Cross Mice
Source: G3 (Bethesda). 2012 Feb 1;2(2):213–21. doi: 10.1534/g3.111.001800 (PMC3284329; doi:10.1534/g3.111.001800)
Supplement: Supporting Information [file supp_2.2.213_FileS2.zip › File_S2/chr16.ped]

#family	subject	father	mother	sex	phenotype	JAX00412462		JAX00412474		JAX00412475		JAX00412476		JAX00412477		JAX00065890		JAX00065892		JAX00412478		JAX00412482		JAX00412484		JAX00065897		JAX00412486		JAX00412487		JAX00412488		JAX00412490		JAX00412491		JAX00412496		JAX00412497		JAX00065903		JAX00065904		JAX00412500		JAX00412502		JAX00412505		JAX00412515		JAX00412518		JAX00412521		JAX00412524		JAX00412527		JAX00412529		JAX00412534		JAX00412540		JAX00412541		JAX00065924		JAX00412547		JAX00412548		JAX00412549		JAX00208195		JAX00065930		JAX00412556		JAX00412559		JAX00065932		JAX00065933		JAX00412561		JAX00065936		JAX00412570		JAX00412572		JAX00412573		JAX00065940		JAX00412578		JAX00208198		JAX00412583		JAX00065942		JAX00412586		JAX00065944		JAX00412595		JAX00412596		JAX00412602		JAX00412605		JAX00065948		JAX00065952		JAX00208202		JAX00412620		JAX00412622		JAX00412623		JAX00412625		JAX00412626		JAX00065959		JAX00065960		JAX00208206		JAX00412638		JAX00208209		JAX00412640		JAX00065969		JAX00065971		JAX00412643		JAX00412647		JAX00065975		JAX00065976		JAX00412649		JAX00065978		JAX00412652		JAX00412653		JAX00412654		JAX00065980		JAX00412656		JAX00412662		JAX00208214		JAX00208215		JAX00065985		JAX00065988		JAX00065989		JAX00065990		JAX00065991		JAX00412674		JAX00208219		JAX00412685		JAX00208222		JAX00412687		JAX00065998		JAX00066001		JAX00066003		JAX00412696		JAX00412699		JAX00412702		JAX00412703		JAX00066008		JAX00066009		JAX00412707		JAX00412711		JAX00412713		JAX00412714		JAX00412716		JAX00412718		JAX00412719		JAX00412720		JAX00066016		JAX00066017		JAX00412723		JAX00066021		JAX00412727		JAX00412728		JAX00412733		JAX00066023		JAX00412738		JAX00412739		JAX00066028		JAX00412742		JAX00412747		JAX00412750		JAX00412751		JAX00412755		JAX00412759		JAX00066039		JAX00412763		JAX00066040		JAX00412765		JAX00412767		JAX00066042		JAX00412768		JAX00412770		JAX00412782		JAX00412784		JAX00412785		JAX00412786		JAX00412788		JAX00412789		JAX00066049		JAX00412795		JAX00412796		JAX00412797		JAX00412800		JAX00412801		JAX00412806		JAX00066056		JAX00412808		JAX00412809		JAX00066057		JAX00412811		JAX00066058		JAX00066060		JAX00412825		JAX00412827		JAX00412829		JAX00066061		JAX00412830		JAX00412831		JAX00412834		JAX00066063		JAX00412837		JAX00412840		JAX00412841		JAX00412847		JAX00412848		JAX00066071		JAX00412859		JAX00412863		JAX00412864		JAX00066075		JAX00412867		JAX00412868		JAX00412871		JAX00412875		JAX00412878		JAX00412879		JAX00412882		JAX00412884		JAX00066079		JAX00066080		JAX00412885		JAX00412886		JAX00066084		JAX00412892		JAX00066087		JAX00412895		JAX00412896		JAX00412897		JAX00412899		JAX00412901		JAX00066089		JAX00412905		JAX00412906		JAX00066091		JAX00412917		JAX00066094		JAX00412918		JAX00412921		JAX00412927		JAX00412928		JAX00412929		JAX00066098		JAX00412930		JAX00412931		JAX00412932		JAX00412933		JAX00412936		JAX00412937		JAX00412938		JAX00412941		JAX00412942		JAX00412943		JAX00066102		JAX00412950		JAX00412951		JAX00412955		JAX00066103		JAX00066104		JAX00412956		JAX00412957		JAX00412958		JAX00412960		JAX00412961		JAX00412964		JAX00188194		JAX00412966		JAX00412968		JAX00412969		JAX00412970		JAX00066111		JAX00412975		JAX00412976		JAX00412977		JAX00412979		JAX00066113		JAX00066114		JAX00412983		JAX00412984		JAX00412989		JAX00412992		JAX00412994		JAX00412995		JAX00412996		JAX00413000		JAX00413003		JAX00413004		JAX00413005		JAX00066121		JAX00413006		JAX00066122		JAX00413013		JAX00413014		JAX00066124		JAX00413019		JAX00413020		JAX00413024		JAX00066128		JAX00413026		JAX00066129		JAX00413030		JAX00413031		JAX00413035		JAX00066130		JAX00413036		JAX00066131		JAX00413037		JAX00066132		JAX00413038		JAX00413044		JAX00066133		JAX00066134		JAX00066135		JAX00066136		JAX00413054		JAX00066137		JAX00066139		JAX00413064		JAX00066145		JAX00413076		JAX00413077		JAX00413079		JAX00413081		JAX00413083		JAX00413084		JAX00413085		JAX00413086		JAX00413089		JAX00066153		JAX00066154		JAX00413091		JAX00066156		JAX00066157		JAX00066158		JAX00413099		JAX00066159		JAX00413103		JAX00413104		JAX00413106		JAX00413111		JAX00413112		JAX00066163		JAX00413117		JAX00413119		JAX00413121		JAX00066166		JAX00066168		JAX00413128		JAX00413129		JAX00413131		JAX00413138		JAX00413140		JAX00413141		JAX00413144		JAX00413149		JAX00413150		JAX00066175		JAX00066177		JAX00066179		JAX00413158		JAX00413159		JAX00413161		JAX00066181		JAX00066182		JAX00413165		JAX00413166		JAX00413169		JAX00413173		JAX00066185		JAX00413177		JAX00413179		JAX00413184		JAX00188196		JAX00066188		JAX00413188		JAX00413193		JAX00066191		JAX00066192		JAX00066193		JAX00066194		JAX00413196		JAX00413197		JAX00413198		JAX00413199		JAX00413202		JAX00413205		JAX00413206		JAX00066200		JAX00413219		JAX00066203		JAX00413220		JAX00066205		JAX00413229		JAX00413230		JAX00413234		JAX00066209		JAX00413241		JAX00413243		JAX00413244		JAX00208252		JAX00413245		JAX00413249		JAX00413251		JAX00413252		JAX00413253		JAX00413255		JAX00413256		JAX00413260		JAX00066220		JAX00413261		JAX00413264		JAX00413265		JAX00066224		JAX00066225		JAX00413272		JAX00413273		JAX00413278		JAX00066226		JAX00413292		JAX00413293		JAX00413297		JAX00413307		JAX00413308		JAX00413312		JAX00066239		JAX00066241		JAX00066243		JAX00413319		JAX00413321		JAX00413325		JAX00413326		JAX00413328		JAX00066248		JAX00413335		JAX00208263		JAX00413344		JAX00066257		JAX00066258		JAX00413353		JAX00208266		JAX00413355		JAX00413357		JAX00066261		JAX00413358		JAX00413363		JAX00066262		JAX00066264		JAX00413372		JAX00413379		JAX00413382		JAX00413384		JAX00413386		JAX00413387		JAX00066271		JAX00413392		JAX00413396		JAX00413397		JAX00066274		JAX00413405		JAX00066279		JAX00413406		JAX00066281		JAX00413410		JAX00413415		JAX00413418		JAX00066283		JAX00413421		JAX00413422		JAX00413426		JAX00413429		JAX00413432		JAX00413435		JAX00066290		JAX00208276		JAX00413442		JAX00413446		JAX00413447		JAX00413451		JAX00066293		JAX00413454		JAX00413456		JAX00413459		JAX00413460		JAX00413465		JAX00413466		JAX00413469		JAX00066299		JAX00413477		JAX00413478		JAX00413483		JAX00413486		JAX00066302		JAX00413493		JAX00413495		JAX00413496		JAX00413499		JAX00066308		JAX00066310		JAX00066312		JAX00413506		JAX00413510		JAX00413512		JAX00413513		JAX00413515		JAX00413521		JAX00413522		JAX00413523		JAX00413524		JAX00413526		JAX00413532		JAX00413533		JAX00413536		JAX00413537		JAX00066326		JAX00066330		JAX00066332		JAX00413550		JAX00413554		JAX00413555		JAX00413561		JAX00413562		JAX00413563		JAX00413564		JAX00066336		JAX00066338		JAX00066339		JAX00413565		JAX00413567		JAX00413568		JAX00413574		JAX00413576		JAX00413578		JAX00413585		JAX00413586		JAX00066345		JAX00208290		JAX00413596		JAX00413598		JAX00413599		JAX00413601		JAX00413604		JAX00413607		JAX00413609		JAX00413611		JAX00413619		JAX00413621		JAX00413626		JAX00413630		JAX00066353		JAX00066354		JAX00413631		JAX00413635		JAX00208295		JAX00413638		JAX00413639		JAX00066362		JAX00413641		JAX00413643		JAX00208299		JAX00066364		JAX00413647		JAX00413652		JAX00066367		JAX00066369		JAX00066370		JAX00413657		JAX00413661		JAX00066379		JAX00066383		JAX00413677		JAX00066384		JAX00413684		JAX00413685		JAX00066386		JAX00066388		JAX00413695		JAX00066392		JAX00413701		JAX00413705		JAX00208308		JAX00208309		JAX00066395		JAX00413709		JAX00413711		JAX00413716		JAX00413718		JAX00413722		JAX00413724		JAX00413725		JAX00066399		JAX00208311		JAX00413733		JAX00413739		JAX00413740		JAX00413744		JAX00413749		JAX00413754		JAX00208314		JAX00413760		JAX00413761		JAX00413765		JAX00413766		JAX00413769		JAX00066413		JAX00066416		JAX00413770		JAX00066417		JAX00413773		JAX00413784		JAX00413790		JAX00413795		JAX00066425		JAX00413800		JAX00413806		JAX00413809		JAX00413817		JAX00413818		JAX00413819		JAX00066433		JAX00413823		JAX00413824		JAX00066437		JAX00413839		JAX00413841		JAX00413846		JAX00413850		JAX00413851		JAX00066442		JAX00413854		JAX00413857		JAX00413859		JAX00066446		JAX00066449		JAX00413864		JAX00413866		JAX00413868		JAX00413871		JAX00066453		JAX00066455		JAX00413874		JAX00413875		JAX00066456		JAX00413879		JAX00066459		JAX00413884		JAX00413885		JAX00413886		JAX00066463		JAX00208328		JAX00413899		JAX00413910		JAX00413912		JAX00066471		JAX00413924		JAX00413927		JAX00413932		JAX00066479		JAX00413936		JAX00413939		JAX00413945		JAX00066487		JAX00413963		JAX00413964		JAX00066491		JAX00413968		JAX00066495		JAX00413993		JAX00413995		JAX00414003		JAX00414005		JAX00414006		JAX00414011		JAX00066498		JAX00414014		JAX00066500		JAX00414018		JAX00414021		JAX00414024		JAX00066505		JAX00414026		JAX00414030		JAX00414031		JAX00414040		JAX00414041		JAX00414043		JAX00066512		JAX00414046		JAX00414048		JAX00414049		JAX00414053		JAX00414059		JAX00414061		JAX00414065		JAX00208338		JAX00414067		JAX00414069		JAX00414074		JAX00066521		JAX00414081		JAX00414083		JAX00414084		JAX00414085		JAX00414086		JAX00414094		JAX00066525		JAX00414100		JAX00414101		JAX00066527		JAX00066528		JAX00414115		JAX00414118		JAX00414120		JAX00066531		JAX00414123		JAX00414126		JAX00414128		JAX00414132		JAX00414133		JAX00414135		JAX00066534		JAX00414138		JAX00066535		JAX00414145		JAX00066537		JAX00414147		JAX00066538		JAX00066539		JAX00414150		JAX00066543		JAX00414158		JAX00414160		JAX00066545		JAX00414162		JAX00414166		JAX00414168		JAX00414170		JAX00066547		JAX00066549		JAX00414179		JAX00414184		JAX00414185		JAX00414189		JAX00414190		JAX00414193		JAX00066556		JAX00414197		JAX00414198		JAX00414207		JAX00414208		JAX00414215		JAX00414217		JAX00414218		JAX00414221		JAX00414223		JAX00414229		JAX00414230		JAX00066562		JAX00066563		JAX00414233		JAX00414235		JAX00066566		JAX00414240		JAX00414243		JAX00414245		JAX00414246		JAX00414248		JAX00414250		JAX00414254		JAX00414257		JAX00414267		JAX00066576		JAX00414271		JAX00414274		JAX00066580		JAX00066581		JAX00414275		JAX00414283		JAX00414284		JAX00414289		JAX00066584		JAX00414294		JAX00414296		JAX00414297		JAX00066589		JAX00414300		JAX00414310		JAX00414315		JAX00414316		JAX00066594		JAX00414319		JAX00066601		JAX00414333		JAX00414334		JAX00066605		JAX00414338		JAX00208367		JAX00066606		JAX00066608		JAX00414345		JAX00414351		JAX00066612		JAX00414358		JAX00414363		JAX00414364		JAX00414375		JAX00414377		JAX00414383		JAX00208369		JAX00414387		JAX00414391		JAX00414392		JAX00066624		JAX00414406		JAX00066627		JAX00414412		JAX00414415		JAX00066633		JAX00414426		JAX00066635		JAX00414427		JAX00414433		JAX00066636		JAX00066637		JAX00414437		JAX00066639		JAX00414442		JAX00414443		JAX00414444		JAX00414447		JAX00066645		JAX00414450		JAX00414452		JAX00414453		JAX00414454		JAX00414458		JAX00414459		JAX00066649		JAX00414465		JAX00414466		JAX00414468		JAX00066653		JAX00414473		JAX00066655		JAX00066656		JAX00414475		JAX00066657		JAX00066661		JAX00414487		JAX00414488		JAX00066665		JAX00414492		JAX00414496		JAX00414501		JAX00414502		JAX00414503		JAX00414506		JAX00414510		JAX00066669		JAX00414512		JAX00414514		JAX00066672		JAX00066673		JAX00414519		JAX00414522		JAX00414523		JAX00414525		JAX00414527		JAX00414530		JAX00414537		JAX00208387		JAX00208388		JAX00208389		JAX00066681		JAX00414544		JAX00066683		JAX00414547		JAX00066686		JAX00414556		JAX00066689		JAX00066690		JAX00414564		JAX00414569		JAX00066694		JAX00414574		JAX00208392		JAX00414578		JAX00066696		JAX00414581		JAX00066697		JAX00414586		JAX00414590		JAX00414592		JAX00414594		JAX00414596		JAX00414600		JAX00066702		JAX00066704		JAX00066705		JAX00414604		JAX00414606		JAX00414607		JAX00414609		JAX00414610		JAX00066713		JAX00414618		JAX00066716		JAX00066719		JAX00066722		JAX00414625		JAX00414626		JAX00414629		JAX00414639		JAX00414642		JAX00414644		JAX00066728		JAX00414645		JAX00414650		JAX00066729		JAX00414654		JAX00414660		JAX00414661		JAX00066738		JAX00066739		JAX00066740		JAX00414669		JAX00414677		JAX00414679		JAX00414680		JAX00414685		JAX00066749		JAX00414688		JAX00414689		JAX00414692		JAX00066751		JAX00066752		JAX00208407		JAX00208408		JAX00066754		JAX00066755		JAX00208409		JAX00414700		JAX00414705		JAX00414707		JAX00066760		JAX00414708		JAX00414710		JAX00066763		JAX00414711		JAX00414712		JAX00066767		JAX00414720		JAX00414721		JAX00414723		JAX00414725		JAX00414732		JAX00066781		JAX00414743		JAX00414746		JAX00066788		JAX00208415		JAX00208416		JAX00414747		JAX00414748		JAX00066791		JAX00414753		JAX00414754		JAX00414757		JAX00066796		JAX00066797		JAX00414759		JAX00414760		JAX00414763		JAX00414765		JAX00414766		JAX00208419		JAX00066802		JAX00414770		JAX00066804		JAX00414779		JAX00414780		JAX00414784		JAX00066807		JAX00066813		JAX00066814		JAX00414794		JAX00414800		JAX00414802		JAX00414805		JAX00414822		JAX00414823		JAX00414824		JAX00066840		JAX00066843		JAX00066845		JAX00414841		JAX00208432		JAX00414842		JAX00414845		JAX00414849		JAX00066852		JAX00414852		JAX00414854		JAX00066860		JAX00066869		JAX00414872		JAX00414876		JAX00066870		JAX00414878		JAX00414879		JAX00414881		JAX00414887		JAX00414888		JAX00414892		JAX00066883		JAX00414895		JAX00066885		JAX00066887		JAX00414900		JAX00414902		JAX00414905		JAX00414906		JAX00066891		JAX00414909		JAX00414911		JAX00066892		JAX00066894		JAX00066895		JAX00066896		JAX00066898		JAX00414916		JAX00414919		JAX00066901		JAX00414923		JAX00414925		JAX00208451		JAX00066909		JAX00414933		JAX00414935		JAX00414938		JAX00414940		JAX00414948		JAX00414949		JAX00208455		JAX00414950		JAX00414952		JAX00414953		JAX00066926		JAX00414955		JAX00414962		JAX00414967		JAX00414968		JAX00414977		JAX00066945		JAX00066947		JAX00066951		JAX00414985		JAX00066954		JAX00414990		JAX00414992		JAX00414996		JAX00066962		JAX00415002		JAX00415006		JAX00066966		JAX00415009		JAX00415012		JAX00066971		JAX00415016		JAX00415018		JAX00415019		JAX00415021		JAX00066975		JAX00415031		JAX00066982		JAX00415033		JAX00415035		JAX00066984		JAX00415039		JAX00415042		JAX00066989		JAX00415048		JAX00415049		JAX00415054		JAX00208471		JAX00066996		JAX00415062		JAX00067001		JAX00415065		JAX00415066		JAX00415068		JAX00415083		JAX00415084		JAX00415088		JAX00067016		JAX00415089		JAX00415092		JAX00067017		JAX00415093		JAX00208479		JAX00067026		JAX00415106		JAX00067030		JAX00067031		JAX00415110		JAX00067034		JAX00415122		JAX00415129		JAX00415132		JAX00067042		JAX00415136		JAX00415141		JAX00415144		JAX00415155		JAX00067057		JAX00067061		JAX00415156		JAX00067063		JAX00415158		JAX00415159		JAX00067065		JAX00208499		JAX00415180		JAX00415181		JAX00415182		JAX00415199		JAX00067090		JAX00415203		JAX00415206		JAX00415208		JAX00415212		JAX00415213		JAX00415215		JAX00415219		JAX00067100		JAX00415227		JAX00415229		JAX00415231		JAX00415235		JAX00067104		JAX00067107		JAX00067109		JAX00415244		JAX00415246		JAX00208511		JAX00067114		JAX00067115		JAX00415249		JAX00415256		JAX00067120		JAX00415262		JAX00415264		JAX00415265		JAX00067127		JAX00415270		JAX00415271		JAX00208514		JAX00208516		JAX00415278		JAX00208519		JAX00067140		JAX00415287		JAX00415288		JAX00067145		JAX00415290		JAX00415291		JAX00067149		JAX00067150		JAX00067151		JAX00415298		JAX00067152		JAX00415299		JAX00067157		JAX00415307		JAX00415310		JAX00415312		JAX00415313		JAX00415314		JAX00415323		JAX00415325		JAX00067168		JAX00415331		JAX00208525		JAX00208527		JAX00067170		JAX00067171		JAX00067172		JAX00415341		JAX00415343		JAX00067173		JAX00415344		JAX00415352		JAX00415356		JAX00415361		JAX00415362		JAX00067187		JAX00415366		JAX00067199		JAX00415378		JAX00415381		JAX00067201		JAX00208536		JAX00415396		JAX00415398		JAX00415403		JAX00415407		JAX00067212		JAX00067213		JAX00067214		JAX00067217		JAX00415412		JAX00067219		JAX00415423		JAX00067222		JAX00415429		JAX00415433		JAX00415436		JAX00415437		JAX00415438		JAX00415440		JAX00415442		JAX00415445		JAX00415446		JAX00067228		JAX00415449		JAX00067230		JAX00067231		JAX00415451		JAX00415454		JAX00415455		JAX00415457		JAX00415458		JAX00067235		JAX00415460		JAX00067237		JAX00067238		JAX00415476		JAX00415477		JAX00067244		JAX00067245		JAX00415484		JAX00415489		JAX00415490		JAX00415493		JAX00415502		JAX00415503		JAX00415505		JAX00415506		JAX00067258		JAX00067259		JAX00415510		JAX00415511		JAX00415512		JAX00067263		JAX00067264		JAX00208557		JAX00415525		JAX00067271		JAX00415527		JAX00067274		JAX00415535		JAX00415538		JAX00067280		JAX00415545		JAX00415546		JAX00415547		JAX00067291		JAX00067292		JAX00415566		JAX00415567		JAX00415571		JAX00415572		JAX00067300		JAX00415574		JAX00067302		JAX00415583		JAX00415593		JAX00415605		JAX00415612		JAX00415616		JAX00067322		JAX00415622		JAX00415625		JAX00415626		JAX00415632		JAX00415633		JAX00415635		JAX00067331		JAX00415642		JAX00415643		JAX00415644		JAX00415654		JAX00415655		JAX00067335		JAX00415660		JAX00067338		JAX00067339		JAX00067341		JAX00415674		JAX00415679		JAX00415684		JAX00067349		JAX00415693		JAX00067350		JAX00067351		JAX00415703		JAX00067353		JAX00067354		JAX00415705		JAX00415706		JAX00067357		JAX00415711		JAX00415712		JAX00067359		JAX00415718		JAX00415721		JAX00067365		JAX00067366		JAX00208592		JAX00415722		JAX00415731		JAX00415733		JAX00415738		JAX00415739		JAX00415740		JAX00415744		JAX00415745		JAX00415746		JAX00208598		JAX00067384		JAX00415750		JAX00415753		JAX00415759		JAX00415762		JAX00415763		JAX00415767		JAX00067391		JAX00415770		JAX00415771		JAX00067392		JAX00415773		JAX00415778		JAX00415779		JAX00415782		JAX00415785		JAX00415787		JAX00415789		JAX00415791		JAX00415794		JAX00067398		JAX00415795		JAX00067405		JAX00415801		JAX00415803		JAX00415804		JAX00415810		JAX00415811		JAX00067414		JAX00415821		JAX00415825		JAX00208607		JAX00208608		JAX00415828		JAX00415829		JAX00067423		JAX00067425		JAX00067430		JAX00415844		JAX00415846		JAX00067434		JAX00067436		JAX00067438		JAX00415857		JAX00067440		JAX00415858		JAX00415861		JAX00415866		JAX00208617		JAX00415869		JAX00415870		JAX00415872		JAX00415874		JAX00067450		JAX00415886		JAX00067453		JAX00415890		JAX00067456		JAX00067457		JAX00415897		JAX00415900		JAX00415904		JAX00415905		JAX00415909		JAX00415911		JAX00208625		JAX00415914		JAX00415916		JAX00067467		JAX00067468		JAX00067469		JAX00415922		JAX00067470		JAX00067471		JAX00415924		JAX00067473		JAX00067474		JAX00415928		JAX00415929		JAX00415930		JAX00415932		JAX00067479		JAX00067480		JAX00067481		JAX00415934		JAX00415935		JAX00415943		JAX00067487		JAX00415944		JAX00415945		JAX00415946		JAX00415947		JAX00067488		JAX00208630		JAX00208632		JAX00415951		JAX00415953		JAX00415955		JAX00067491		JAX00067492		JAX00067493		JAX00415962		JAX00067495		JAX00415964		JAX00415965		JAX00415970		JAX00415972		JAX00067501		JAX00208633		JAX00208634		JAX00415977		JAX00415978		JAX00067506		JAX00208635		JAX00067507		JAX00415980		JAX00415983		JAX00067513		JAX00208636		JAX00416000		JAX00416007		JAX00416010		JAX00416022		JAX00416025		JAX00416026		JAX00067530		JAX00067531		JAX00416033		JAX00067533		JAX00067534		JAX00067536		JAX00067537		JAX00416043		JAX00416045		JAX00416053		JAX00416059		JAX00416060		JAX00067545		JAX00416066		JAX00416067		JAX00067549		JAX00416070		JAX00416071		JAX00067550		JAX00067551		JAX00067553		JAX00416075		JAX00416080		JAX00067554		JAX00067555		JAX00067556		JAX00416082		JAX00416083		JAX00416085		JAX00416087		JAX00067558		JAX00067562		JAX00416095		JAX00416097		JAX00416099		JAX00067565		JAX00416104		JAX00416105		JAX00416107		JAX00416109		JAX00067566		JAX00416111		JAX00208660		JAX00067570		JAX00416114		JAX00416115		JAX00067572		JAX00067574		JAX00416120		JAX00416125		JAX00067576		JAX00416126		JAX00416128		JAX00208664		JAX00416129		JAX00416131		JAX00416132		JAX00067588		JAX00416146		JAX00208668		JAX00416147		JAX00416149		JAX00416153		JAX00067595		JAX00416155		JAX00416160		JAX00416161		JAX00416162		JAX00416163		JAX00067599		JAX00067600		JAX00416166		JAX00416167		JAX00416177		JAX00416179		JAX00067606		JAX00416187		JAX00067608		JAX00067609		JAX00208677		JAX00416195		JAX00067612		JAX00416202		JAX00416203		JAX00416209		JAX00067615		JAX00416218		JAX00416221		JAX00067619		JAX00416222		JAX00416225		JAX00416226		JAX00416229		JAX00416231		JAX00416237		JAX00416238		JAX00416245		JAX00067625		JAX00416250		JAX00416252		JAX00416258		JAX00416260		JAX00416262		JAX00208681		JAX00067632		JAX00067633		JAX00416268		JAX00067634		JAX00416273		JAX00416275		JAX00416277		JAX00416278		JAX00416279		JAX00067636		JAX00067637		JAX00067640		JAX00416288		JAX00067642		JAX00067643		JAX00416311		JAX00416312		JAX00067650		JAX00067651		JAX00067652		JAX00067653		JAX00416317		JAX00416319		JAX00416329		JAX00416331		JAX00067661		JAX00067662		JAX00416339		JAX00067666		JAX00416345		JAX00416346		JAX00416348		JAX00067670		JAX00416359		JAX00416361		JAX00067673		JAX00416364		JAX00067674		JAX00416370		JAX00416372		JAX00067678		JAX00416374		JAX00416376		JAX00416378		JAX00416383		JAX00067680		JAX00416385		JAX00208700		JAX00416390		JAX00067681		JAX00067682		JAX00416393		JAX00416394		JAX00067688		JAX00416409		JAX00416416		JAX00067697		JAX00416427		JAX00067700		JAX00416432		JAX00416434		JAX00416437		JAX00416438		JAX00416439		JAX00416444		JAX00416446		JAX00067706		JAX00416452		JAX00067709		JAX00067710		JAX00416461		JAX00416464		JAX00416467		JAX00416471		JAX00416481		JAX00416485		JAX00067724		JAX00416498		JAX00067729		JAX00416508		JAX00416510		JAX00416518		JAX00067737		JAX00416522		JAX00416527		JAX00416528		JAX00067745		JAX00416540		JAX00416541		JAX00416544		JAX00416547		JAX00067746		JAX00067747		JAX00416550		JAX00416555		JAX00416556		JAX00416563		JAX00416564		JAX00067752		JAX00067753		JAX00416569		JAX00416570		JAX00416571		JAX00067755		JAX00416572		JAX00067756		JAX00416574		JAX00416575		JAX00416580		JAX00416587		JAX00416588		JAX00416599		JAX00416601		JAX00416606		JAX00416607		JAX00067758		JAX00067760		JAX00416608		JAX00416614		JAX00416618		JAX00067762		JAX00416622		JAX00416626		JAX00416630		JAX00416639		JAX00416649		JAX00416650		JAX00416651		JAX00416654		JAX00416655		JAX00067771		JAX00067772		JAX00416663		JAX00416670		JAX00416673		JAX00416675		JAX00067778		JAX00416685		JAX00416687		JAX00416688		JAX00067779		JAX00416693		JAX00416695		JAX00416700		JAX00416701		JAX00416712		JAX00416713		JAX00416717		JAX00188225		JAX00416721		JAX00208735		JAX00416736		JAX00067793		JAX00416738		JAX00416740		JAX00416741		JAX00416744		JAX00067796		JAX00416749		JAX00067797		JAX00067798		JAX00067799		JAX00416762		JAX00416764		JAX00416766		JAX00416767		JAX00416771		JAX00188226		JAX00416774		JAX00416775		JAX00416780		JAX00416788		JAX00416790		JAX00416791		JAX00416797		JAX00416798		JAX00416799		JAX00416803		JAX00416805		JAX00416810		JAX00416815		JAX00416816		JAX00416817		JAX00067812		JAX00067813		JAX00416819		JAX00416821		JAX00416822		JAX00416823		JAX00208741		JAX00067819		JAX00416830		JAX00416845		JAX00416851		JAX00416852		JAX00416857		JAX00416859		JAX00067825		JAX00067826		JAX00208744		JAX00416861		JAX00416864		JAX00416867		JAX00416868		JAX00416869		JAX00416873		JAX00067828		JAX00416885		JAX00067832		JAX00416886		JAX00416888		JAX00416889		JAX00067834		JAX00416890		JAX00416894		JAX00416896		JAX00416898		JAX00416908		JAX00067841		JAX00067842		JAX00067843		JAX00416915		JAX00416921		JAX00208750		JAX00067848		JAX00416924		JAX00416925		JAX00416929		JAX00416930		JAX00416937		JAX00416940		JAX00067855		JAX00416944		JAX00416945		JAX00416947		JAX00416949		JAX00416952		JAX00416953		JAX00416955		JAX00067862		JAX00416964		JAX00067864		JAX00067865		JAX00416969		JAX00416972		JAX00416973		JAX00416975		JAX00067870		JAX00416986		JAX00208758		JAX00067872		JAX00416990		JAX00416991		JAX00416992		JAX00416998		JAX00067877		JAX00417000		JAX00417002		JAX00417010		JAX00417011		JAX00067879		JAX00417015		JAX00208761		JAX00417018		JAX00417023		JAX00417024		JAX00417025		JAX00417026		JAX00417027		JAX00417028		JAX00417029		JAX00067887		JAX00417035		JAX00417037		JAX00417041		JAX00067891		JAX00067892		JAX00067893		JAX00417047		JAX00417049		JAX00417052		JAX00208769		JAX00417054		JAX00417059		JAX00067904		JAX00417065		JAX00417070		JAX00417072		JAX00417073		JAX00208771		JAX00417076		JAX00417077		JAX00067908		JAX00417081		JAX00067910		JAX00417088		JAX00417089		JAX00067911		JAX00067913		JAX00417097		JAX00417099		JAX00417100		JAX00417105		JAX00417106		JAX00417107		JAX00417108		JAX00417109		JAX00417113		JAX00417117		JAX00417123		JAX00417125		JAX00417129		JAX00208777		JAX00417138		JAX00417139		JAX00417144		JAX00417145		JAX00067931		JAX00417146		JAX00417147		JAX00417150		JAX00208781		JAX00417158		JAX00067936		JAX00417159		JAX00417160		JAX00417161		JAX00067938		JAX00417163		JAX00067940		JAX00417165		JAX00208782		JAX00067942		JAX00067943		JAX00417173		JAX00417182		JAX00067951		JAX00417184		JAX00417186		JAX00417188		JAX00417192		JAX00417193		JAX00417195		JAX00067963		JAX00417203		JAX00417206		JAX00417208		JAX00067970		JAX00417212		JAX00067971		JAX00417216		JAX00417218		JAX00417220		JAX00067974		JAX00208793		JAX00067977		JAX00067978		JAX00417224		JAX00417225		JAX00417228		JAX00417233		JAX00417237		JAX00067980		JAX00417241		JAX00067981		JAX00417243		JAX00067983		JAX00417248		JAX00067985		JAX00417251		JAX00067986		JAX00417255		JAX00417260		JAX00067989		JAX00417267		JAX00417270		JAX00417271		JAX00417274		JAX00417275		JAX00417276		JAX00067995		JAX00067996		JAX00067997		JAX00417282		JAX00417288		JAX00417289		JAX00068001		JAX00068003		JAX00208796		JAX00417315		JAX00417316		JAX00417319		JAX00068011		JAX00068013		JAX00068015		JAX00417329		JAX00417330		JAX00417333		JAX00417337		JAX00068023		JAX00068024		JAX00417341		JAX00417342		JAX00417345		JAX00417346		JAX00417348		JAX00417351		JAX00417353		JAX00068032		JAX00417358		JAX00068033		JAX00417359		JAX00068035		JAX00068037		JAX00417365		JAX00068042		JAX00417371		JAX00417376		JAX00417377		JAX00068047		JAX00068048		JAX00417383		JAX00068049		JAX00417398		JAX00417401		JAX00417402		JAX00417404		JAX00417412		JAX00068060		JAX00208812		JAX00188234		JAX00417417		JAX00417420		JAX00417427		JAX00417432		JAX00417434		JAX00417437		JAX00417442		JAX00417445		JAX00417447		JAX00417452		JAX00417453		JAX00417454		JAX00417456		JAX00068072		JAX00417459		JAX00417460		JAX00417468		JAX00417469		JAX00417470		JAX00417479		JAX00417482		JAX00417485		JAX00068083		JAX00417486		JAX00417487		JAX00417489		JAX00417491		JAX00417494		JAX00417502		JAX00417504		JAX00417507		JAX00417510		JAX00068092		JAX00068094		JAX00068096		JAX00417515		JAX00417517		JAX00068098		JAX00417519		JAX00068099		JAX00068101		JAX00068102		JAX00417532		JAX00417533		JAX00417537		JAX00417540		JAX00417543		JAX00417544		JAX00417545		JAX00068112		JAX00417551		JAX00417554		JAX00417556		JAX00417557		JAX00417559		JAX00068115		JAX00417565		JAX00068118		JAX00417569		JAX00208828		JAX00208829		JAX00068122		JAX00417574		JAX00417575		JAX00068126		JAX00417581		JAX00417586		JAX00068130		JAX00417599		JAX00417602		JAX00417604		JAX00417610		JAX00068139		JAX00068141		JAX00208836		JAX00208837		JAX00417620		JAX00068146		JAX00208839		JAX00417625		JAX00417629		JAX00417633		JAX00068154		JAX00068155		JAX00068156		JAX00417635		JAX00417636		JAX00417638		JAX00417641		JAX00417643		JAX00417646		JAX00208843		JAX00068160		JAX00068161		JAX00068162		JAX00417654		JAX00417655		JAX00417657		JAX00417666		JAX00417670		JAX00417672		JAX00417678		JAX00417679		JAX00417681		JAX00417683		JAX00417689		JAX00417693		JAX00417694		JAX00068172		JAX00417697		JAX00417699		JAX00068178		JAX00068179		JAX00068180		JAX00417708		JAX00417710		JAX00417713		JAX00068181		JAX00068182		JAX00068183		JAX00068184		JAX00417723		JAX00417725		JAX00417728		JAX00068186		JAX00417729		JAX00417731		JAX00417732		JAX00417733		JAX00417735		JAX00417737		JAX00417743		JAX00068189		JAX00208853		JAX00417748		JAX00417751		JAX00417758		JAX00417767		JAX00068196		JAX00068201		JAX00417781		JAX00068202		JAX00068204		JAX00417783		JAX00417785		JAX00068206		JAX00068207		JAX00417788		JAX00417789		JAX00417791		JAX00417793		JAX00417794		JAX00417799		JAX00208857		JAX00068212		JAX00417805		JAX00417807		JAX00068213		JAX00068214		JAX00417810		JAX00068215		JAX00068216		JAX00417816		JAX00068218		JAX00417822		JAX00417823		JAX00417824		JAX00417827		JAX00068220		JAX00068222		JAX00417839		JAX00417841		JAX00417843		JAX00068224		JAX00417847		JAX00417849		JAX00417850		JAX00068228		JAX00417852		JAX00417853		JAX00417858		JAX00417860		JAX00068229		JAX00417869		JAX00068234		JAX00068236		JAX00208867		JAX00417879		JAX00417881		JAX00417883		JAX00417889		JAX00417890		JAX00417898		JAX00068247		JAX00417900		JAX00417902		JAX00417903		JAX00068250		JAX00417909		JAX00068254		JAX00417920		JAX00068257		JAX00417937		JAX00417939		JAX00068266		JAX00417944		JAX00417948		JAX00417951		JAX00417964		JAX00417965		JAX00417966		JAX00068277		JAX00417967		JAX00417969		JAX00417973		JAX00417979		JAX00068282		JAX00188240		JAX00417984		JAX00417992		JAX00068285		JAX00417993		JAX00417994		JAX00418004		JAX00418005		JAX00068291		JAX00418011		JAX00418012		JAX00418013		JAX00068292		JAX00418024		JAX00418025		JAX00068293		JAX00068295		JAX00418034		JAX00418035		JAX00418039		JAX00418042		JAX00418044		JAX00418048		JAX00418053		JAX00418056		JAX00418063		JAX00418064		JAX00418067		JAX00418070		JAX00068305		JAX00068306		JAX00068311		JAX00068313		JAX00068316		JAX00068318		JAX00068319		JAX00068321		JAX00068322		JAX00068323		JAX00418119		JAX00068337		JAX00418137		JAX00418138		JAX00418143		JAX00068349		JAX00068350		JAX00068351		JAX00208902		JAX00418159		JAX00418160		JAX00068357		JAX00208904		JAX00068359		JAX00068360		JAX00418168		JAX00068363		JAX00068366		JAX00418176		JAX00418179		JAX00418181		JAX00068367		JAX00418183		JAX00068371		JAX00068372		JAX00418185		JAX00418187		JAX00418190		JAX00068375		JAX00418191		JAX00418193		JAX00418195		JAX00418197		JAX00068382		JAX00418198		JAX00068387		JAX00418200		JAX00418203		JAX00418205		JAX00418206		JAX00418207		JAX00068392		JAX00068395		JAX00418214		JAX00418215		JAX00208917		JAX00418217		JAX00068397		JAX00418219		JAX00418220		JAX00068400		JAX00068401		JAX00418222		JAX00418225		JAX00418226		JAX00068406		JAX00068407		JAX00418228		JAX00418229		JAX00418230		JAX00068412		JAX00418232		JAX00418233		JAX00068415		JAX00068416		JAX00418236		JAX00418237		JAX00418238		JAX00068418		JAX00068422		JAX00418244		JAX00068423		JAX00208924		JAX00418246		JAX00418247		JAX00418248		JAX00068426		JAX00418253		JAX00068427		JAX00418254		JAX00418255		JAX00418257		JAX00418258		JAX00068428		JAX00068429		JAX00418262		JAX00208928		JAX00418266		JAX00068434		JAX00208930		JAX00418269		JAX00418270		JAX00208931		JAX00068437		JAX00068439		JAX00068440		JAX00418277		JAX00068447		JAX00068448		JAX00418287		JAX00068451		JAX00068453		JAX00418291		JAX00418292		JAX00418296		JAX00068456		JAX00208939		JAX00068461		JAX00418314		JAX00418316		JAX00068465		JAX00418320		JAX00418324		JAX00418327		JAX00208942		JAX00068469		JAX00068470		JAX00418329		JAX00418331		JAX00068473		JAX00068474		JAX00068477		JAX00418345		JAX00068478		JAX00068482		JAX00418353		JAX00418356		JAX00418357		JAX00418358		JAX00418359		JAX00418361		JAX00068490		JAX00068491		JAX00068492		JAX00418369		JAX00068493		JAX00418373		JAX00068497		JAX00208950		JAX00418377		JAX00418379		JAX00068501		JAX00418387		JAX00068503		JAX00418388		JAX00208951		JAX00418389		JAX00418392		JAX00068505		JAX00208953		JAX00418394		JAX00068509		JAX00418399		JAX00068511		JAX00418405		JAX00068514		JAX00208958		JAX00418408		JAX00068519		JAX00418412		JAX00068520		JAX00418416		JAX00068523		JAX00068527		JAX00418423		JAX00418425		JAX00418426		JAX00418427		JAX00068532		JAX00418443		JAX00418446		JAX00418447		JAX00418452		JAX00068536		JAX00418457		JAX00418461		JAX00068538		JAX00418466		JAX00418471		JAX00068539		JAX00068540		JAX00418472		JAX00068541		JAX00418475		JAX00418478		JAX00068543		JAX00418490		JAX00418491		JAX00418495		JAX00068552		JAX00418512		JAX00418516		JAX00418517		JAX00418524		JAX00418532		JAX00068557		JAX00068558		JAX00418534		JAX00418537		JAX00418538		JAX00418539		JAX00068560		JAX00068561		JAX00418547		JAX00418548		JAX00418552		JAX00418556		JAX00068562		JAX00418557		JAX00068564		JAX00068566		JAX00418561		JAX00068567		JAX00068570		JAX00418566		JAX00418570		JAX00418571		JAX00068571		JAX00068573		JAX00418572		JAX00068574		JAX00068575		JAX00068576		JAX00068577		JAX00068578		JAX00068580		JAX00068581		JAX00418586		JAX00418587		JAX00418588		JAX00418593		JAX00068589		JAX00418600		JAX00418601		JAX00068590		JAX00418603		JAX00068592		JAX00068593		JAX00208963		JAX00068596		JAX00418606		JAX00068600		JAX00418612		JAX00068604		JAX00418614		JAX00068610		JAX00068611		JAX00418616		JAX00418618		JAX00068612		JAX00068613		JAX00208968		JAX00418625		JAX00418627		JAX00418632		JAX00418633		JAX00418634		JAX00418635		JAX00068618		JAX00068619		JAX00418637		JAX00068620		JAX00418644		JAX00418646		JAX00418647		JAX00068622		JAX00068623		JAX00418648		JAX00418649		JAX00418651		JAX00068624		JAX00208971		JAX00208973		JAX00418658		JAX00418663		JAX00068632		JAX00418670		JAX00418672		JAX00068634		JAX00418678		JAX00418683		JAX00418685		JAX00068641		JAX00068644		JAX00208978		JAX00208979		JAX00418693		JAX00418694		JAX00068645		JAX00418697		JAX00418699		JAX00418700		JAX00068648		JAX00208980		JAX00068651		JAX00068654		JAX00208982		JAX00068656		JAX00418717		JAX00068658		JAX00418719		JAX00068660		JAX00418721		JAX00418726		JAX00418727		JAX00068662		JAX00418733		JAX00068667		JAX00418746		JAX00418750		JAX00418753		JAX00418756		JAX00418757		JAX00068676		JAX00068678		JAX00418758		JAX00418761		JAX00418762		JAX00418765		JAX00068682		JAX00208992		JAX00418776		JAX00068689		JAX00068690		JAX00068691		JAX00418783		JAX00418785		JAX00068700		JAX00418793		JAX00418799		JAX00068708		JAX00418808		JAX00068712		JAX00068714		JAX00418814		JAX00418815		JAX00418819		JAX00418820		JAX00418821		JAX00418822		JAX00418823		JAX00418824		JAX00068717		JAX00209004		JAX00418832		JAX00068720		JAX00418839		JAX00068722		JAX00068723		JAX00418844		JAX00418847		JAX00418850		JAX00418854		JAX00068731		JAX00418855		JAX00418857		JAX00418860		JAX00418862		JAX00209006		JAX00209008		JAX00418865		JAX00418867		JAX00068737		JAX00209010		JAX00418871		JAX00418874		JAX00209011		JAX00418885		JAX00418887		JAX00418893		JAX00418895		JAX00418897		JAX00418899		JAX00068744		JAX00418900		JAX00418902		JAX00418903		JAX00068745		JAX00418905		JAX00068746		JAX00418907		JAX00068747		JAX00418912		JAX00418913		JAX00068753		JAX00418918		JAX00418920		JAX00418926		JAX00418929		JAX00418931		JAX00418932		JAX00418934		JAX00418939		JAX00418940		JAX00418941		JAX00418942		JAX00068764		JAX00068766		JAX00418951		JAX00418958		JAX00068769		JAX00418961		JAX00418963		JAX00418964		JAX00418966		JAX00068773		JAX00418970		JAX00418978		JAX00068781		JAX00068783		JAX00418982		JAX00418989		JAX00068787		JAX00418997		JAX00418998		JAX00068793		JAX00068795		JAX00419001		JAX00419004		JAX00068799		JAX00068801		JAX00419008		JAX00419009		JAX00068802		JAX00419012		JAX00209029		JAX00419020		JAX00209032		JAX00068808		JAX00068809		JAX00068810		JAX00419024		JAX00419028		JAX00419030		JAX00419031		JAX00068818		JAX00068821		JAX00419036		JAX00419037		JAX00419039		JAX00419041		JAX00068828		JAX00419044		JAX00419046		JAX00068830		JAX00068831		JAX00419050		JAX00419051		JAX00419054		JAX00068837		JAX00419058		JAX00419065		JAX00419066		JAX00419067		JAX00419068		JAX00419070		JAX00419071		JAX00419072		JAX00068843		JAX00068845		JAX00419076		JAX00419077		JAX00419081		JAX00419085		JAX00068847		JAX00419091		JAX00419092		JAX00419094		JAX00068850		JAX00419103		JAX00068853		JAX00068854		JAX00419109		JAX00419110		JAX00419115		JAX00419117		JAX00419118		JAX00419119		JAX00419122		JAX00419123		JAX00068865		JAX00419130		JAX00419132		JAX00419133		JAX00419134		JAX00419135		JAX00068873		JAX00068874		JAX00068875		JAX00419145		JAX00419147		JAX00419150		JAX00419153		JAX00419154		JAX00419163		JAX00068880		JAX00068881		JAX00209048		JAX00209049		JAX00068882		JAX00419168		JAX00068884		JAX00068885		JAX00419177		JAX00419180		JAX00209052		JAX00068889		JAX00419186		JAX00068893		JAX00419190		JAX00419198		JAX00419204		JAX00209055		JAX00419209		JAX00068901		JAX00068902		JAX00419211		JAX00068904		JAX00419214		JAX00419217		JAX00068910		JAX00419222		JAX00419224		JAX00419226		JAX00419227		JAX00068916		JAX00419228		JAX00419229		JAX00419230		JAX00419238		JAX00068922		JAX00419241		JAX00209061		JAX00209062		JAX00419242		JAX00419243		JAX00419244		JAX00419245		JAX00068929		JAX00209066		JAX00419251		JAX00419255		JAX00068932		JAX00419256		JAX00419257		JAX00419258		JAX00209067		JAX00419259		JAX00419264		JAX00419268		JAX00419269		JAX00068942		JAX00419274		JAX00209069		JAX00419277		JAX00068943		JAX00068945		JAX00419278		JAX00419280		JAX00419282		JAX00068949		JAX00419284		JAX00419285		JAX00068952		JAX00419288		JAX00419291		JAX00068955		JAX00419298		JAX00068959		JAX00209076		JAX00209077		JAX00068961		JAX00068962		JAX00419304		JAX00419311		JAX00419319		JAX00419320		JAX00068974		JAX00068977		JAX00419322		JAX00419323		JAX00419324		JAX00419325		JAX00419326		JAX00419333		JAX00068987		JAX00419337		JAX00419340		JAX00419341		JAX00419350		JAX00419354		JAX00419355		JAX00419359		JAX00068991		JAX00419374		JAX00419375		JAX00419377		JAX00419383		JAX00419384		JAX00419385		JAX00419386		JAX00419393		JAX00419395		JAX00069004		JAX00069005		JAX00419399		JAX00419400		JAX00419401		JAX00419402		JAX00069006		JAX00069008		JAX00419407		JAX00419408		JAX00069013		JAX00069014		JAX00419421		JAX00069016		JAX00419425		JAX00419426		JAX00419428		JAX00419429		JAX00069020		JAX00419431		JAX00419433		JAX00069023		JAX00069024		JAX00419437		JAX00419438		JAX00419439		JAX00069027		JAX00069029		JAX00419445		JAX00419450		JAX00419452		JAX00419453		JAX00419454		JAX00419456		JAX00069030		JAX00419458		JAX00419460		JAX00188258		JAX00069031		JAX00069032		JAX00419465		JAX00419466		JAX00419468		JAX00419470		JAX00419471		JAX00419476		JAX00069033		JAX00419480		JAX00069034		JAX00069035		JAX00419489		JAX00419495		JAX00419504		JAX00419505		JAX00419508		JAX00419511		JAX00069040		JAX00419516		JAX00419518		JAX00419519		JAX00069043		JAX00069044		JAX00419528		JAX00069046		JAX00419533		JAX00419534		JAX00419535		JAX00419537		JAX00419541		JAX00419543		JAX00419544		JAX00419551		JAX00419552		JAX00419554		JAX00069052		JAX00419556		JAX00419558		JAX00419563		JAX00419566		JAX00419568		JAX00419570		JAX00419575		JAX00419578		JAX00419582		JAX00419584		JAX00419587		JAX00419591		JAX00419592		JAX00419593		JAX00419596		JAX00419598		JAX00419603		JAX00069061		JAX00419607		JAX00419608		JAX00209090		JAX00419616		JAX00069066		JAX00419622		JAX00419623		JAX00419626		JAX00419629		JAX00069068		JAX00419631		JAX00419632		JAX00069070		JAX00069071		JAX00419637		JAX00419641		JAX00419643		JAX00419651		JAX00069072		JAX00069073		JAX00069076		JAX00069077		JAX00419664		JAX00419666		JAX00069078		JAX00419670		JAX00419671		JAX00419672		JAX00419677		JAX00069079		JAX00419681		JAX00419685		JAX00419687		JAX00419688		JAX00069081		JAX00419691		JAX00419692		JAX00209094		JAX00419698		JAX00419699		JAX00419700		JAX00419702		JAX00069089		JAX00419703		JAX00419704		JAX00419705		JAX00419708		JAX00419710		JAX00419712		JAX00419719		JAX00419729		JAX00419730		JAX00419733		JAX00419742		JAX00069094		JAX00419752		JAX00419754		JAX00419756		JAX00209097		JAX00209099		JAX00419765		JAX00419767		JAX00419768		JAX00069099		JAX00069100		JAX00069101		JAX00419777		JAX00419778		JAX00419780		JAX00419783		JAX00419792		JAX00419793		JAX00419800		JAX00419802		JAX00419808		JAX00419811		JAX00419815		JAX00419816		JAX00069113		JAX00069116		JAX00419822		JAX00419823		JAX00419824		JAX00069117		JAX00419828		JAX00419829		JAX00419830		JAX00069120		JAX00419833		JAX00419834		JAX00419835		JAX00419836		JAX00419837		JAX00069124		JAX00419843		JAX00419844		JAX00419849		JAX00419853		JAX00419854		JAX00419855		JAX00419856		JAX00419857		JAX00069129		JAX00419861		JAX00419863		JAX00419866		JAX00419870		JAX00419871		JAX00069133		JAX00419874		JAX00419875		JAX00419877		JAX00069134		JAX00419881		JAX00209106		JAX00419896		JAX00419897		JAX00419900		JAX00419901		JAX00419902		JAX00419903		JAX00069145		JAX00069146		JAX00069149		JAX00069151		JAX00069152		JAX00209109		JAX00069155		JAX00419912		JAX00069158		JAX00419913		JAX00419915		JAX00209112		JAX00419920		JAX00419923		JAX00419928		JAX00419930		JAX00419931		JAX00419932		JAX00419934		JAX00419935		JAX00209117		JAX00419942		JAX00069171		JAX00069172		JAX00419945		JAX00419946		JAX00419950		JAX00419951		JAX00419952		JAX00069176		JAX00069178		JAX00419958		JAX00419963		JAX00419969		JAX00419970		JAX00419971		JAX00419972		JAX00419973		JAX00419976		JAX00069182		JAX00419979		JAX00069186		JAX00069188		JAX00419980		JAX00419983		JAX00419984		JAX00419986		JAX00069193		JAX00419989		JAX00069194		JAX00069195		JAX00420009		JAX00069207		JAX00420014		JAX00420015		JAX00069208		JAX00420017		JAX00420018		JAX00209129		JAX00420023		JAX00069210		JAX00069212		JAX00069213		JAX00420027		JAX00069216		JAX00420031		JAX00420032		JAX00420033		JAX00420034		JAX00420035		JAX00069220		JAX00420040		JAX00420041		JAX00420044		JAX00420045		JAX00069226		JAX00420053		JAX00420054		JAX00420058		JAX00069227		JAX00069232		JAX00420071		JAX00420072		JAX00420073		JAX00069233		JAX00069237		JAX00420088		JAX00069240		JAX00420090		JAX00420092		JAX00420095		JAX00069243		JAX00420103		JAX00420104		JAX00420107		JAX00069250		JAX00209138		JAX00420111		JAX00420113		JAX00420117		JAX00420119		JAX00420127		JAX00420129		JAX00420131		JAX00069258		JAX00420134		JAX00069262		JAX00069265		JAX00420142		JAX00420146		JAX00420147		JAX00420154		JAX00420156		JAX00420158		JAX00420159		JAX00420163		JAX00420164		JAX00069274		JAX00069277		JAX00420172		JAX00420173		JAX00420175		JAX00420179		JAX00420183		JAX00069284		JAX00069289		JAX00420191		JAX00420197		JAX00069293		JAX00069294		JAX00420199		JAX00069295		JAX00420208		JAX00069298		JAX00420212		JAX00420214		JAX00420226		JAX00069304		JAX00420230		JAX00069305		JAX00069306		JAX00420241		JAX00420244		JAX00420246		JAX00069308		JAX00069310		JAX00420249		JAX00420250		JAX00420252		JAX00420257		JAX00420259		JAX00069314		JAX00420264		JAX00069316		JAX00420266		JAX00420268		JAX00069319		JAX00420279		JAX00420281		JAX00420283		JAX00069320		JAX00420285		JAX00069324		JAX00420288		JAX00420294		JAX00420297		JAX00069327		JAX00420299		JAX00420307		JAX00420309		JAX00420310		JAX00420311		JAX00420312		JAX00420313		JAX00420315		JAX00069333		JAX00420326		JAX00069337		JAX00420329		JAX00420334		JAX00420336		JAX00420338		JAX00069342		JAX00420341		JAX00420342		JAX00420344		JAX00420352		JAX00420358		JAX00420365		JAX00420367		JAX00420369		JAX00069350		JAX00069353		JAX00069356		JAX00420384		JAX00069357		JAX00420393		JAX00420394		JAX00420395		JAX00420396		JAX00420401		JAX00420403		JAX00420405		JAX00420406		JAX00420408		JAX00420413		JAX00069363		JAX00420420		JAX00420422		JAX00209172		JAX00420424		JAX00420426		JAX00420430		JAX00420434		JAX00069367		JAX00069368		JAX00420439		JAX00420442		JAX00420447		JAX00420448		JAX00420453		JAX00420454		JAX00069372		JAX00069373		JAX00069375		JAX00420465		JAX00420471		JAX00420478		JAX00420479		JAX00420484		JAX00420490		JAX00420492		JAX00420495		JAX00420502		JAX00420505		JAX00069383		JAX00420508		JAX00420512		JAX00069385		JAX00420513		JAX00209180		JAX00420514		JAX00420516		JAX00420518		JAX00420519		JAX00069388		JAX00069390		JAX00420529		JAX00069393		JAX00420531		JAX00069397		JAX00420542		JAX00420543		JAX00420550		JAX00420551		JAX00420552		JAX00420553		JAX00069399		JAX00209183		JAX00209184		JAX00420557		JAX00069402		JAX00420560		JAX00420562		JAX00069404		JAX00420565		JAX00420568		JAX00420569		JAX00420589		JAX00420591		JAX00420597		JAX00420602		JAX00420603		JAX00069416		JAX00420614		JAX00420616		JAX00420619		JAX00420620		JAX00069420		JAX00420635		JAX00420649		JAX00069424		JAX00420655		JAX00420656		JAX00420658		JAX00420663		JAX00420667		JAX00420668		JAX00069430		JAX00069431		JAX00209194		JAX00420675		JAX00420678		JAX00209196		JAX00069433		JAX00420684		JAX00420689		JAX00420692		JAX00420693		JAX00420695		JAX00420697		JAX00420698		JAX00069441		JAX00420709		JAX00420716		JAX00069446		JAX00420719		JAX00420720		JAX00420724		JAX00420731		JAX00420733		JAX00420737		JAX00069454		JAX00420740		JAX00420741		JAX00420742		JAX00420743		JAX00420745		JAX00420757		JAX00420758		JAX00420760		JAX00420763		JAX00420764		JAX00069459		JAX00069463		JAX00420768		JAX00420771		JAX00420777		JAX00420778		JAX00420780		JAX00420781		JAX00420782		JAX00069464		JAX00069468		JAX00420788		JAX00420789		JAX00420791		JAX00420794		JAX00420797		JAX00420801		JAX00069473		JAX00420806		JAX00069478		JAX00420814		JAX00420818		JAX00209208		JAX00420820		JAX00069483		JAX00420822		JAX00420823		JAX00420824		JAX00069485		JAX00420829		JAX00420838		JAX00420841		JAX00069492		JAX00420842		JAX00420843		JAX00209210		JAX00069494		JAX00420847		JAX00420850		JAX00420851		JAX00209214		JAX00069497		JAX00420859		JAX00069502		JAX00420862		JAX00420863		JAX00420864		JAX00069503		JAX00069505		JAX00420868		JAX00069507		JAX00420871		JAX00420873		JAX00069510		JAX00420874		JAX00420875		JAX00069512		JAX00069513		JAX00420881		JAX00420883		JAX00069517		JAX00420885		JAX00069520		JAX00420897		JAX00420906		JAX00420907		JAX00420909		JAX00420910		JAX00420912		JAX00069526		JAX00420923		JAX00420924		JAX00420925		JAX00069530		JAX00069532		JAX00069534		JAX00069535		JAX00420942		JAX00420945		JAX00420947		JAX00420948		JAX00069539		JAX00420950		JAX00069540		JAX00420952		JAX00420954		JAX00420963		JAX00069542		JAX00069544		JAX00420976		JAX00420977		JAX00420979		JAX00420981		JAX00420982		JAX00069546		JAX00420988		JAX00069548		JAX00420996		JAX00069555		JAX00209236		JAX00069557		JAX00421007		JAX00069559		JAX00421017		JAX00421018		JAX00421020		JAX00421021		JAX00421022		JAX00421030		JAX00421038		JAX00421043		JAX00421051		JAX00421054		JAX00421059		JAX00421061		JAX00069577		JAX00209244		JAX00421073		JAX00421076		JAX00421077		JAX00421080		JAX00421085		JAX00069586		JAX00421093		JAX00069587		JAX00421098		JAX00421102		JAX00421103		JAX00421108		JAX00421111		JAX00069593		JAX00069594		JAX00421115		JAX00421119		JAX00421121		JAX00069597		JAX00421136		JAX00069601		JAX00421140		JAX00421141		JAX00069604		JAX00421144		JAX00421145		JAX00421146		JAX00421147		JAX00421150		JAX00069610		JAX00209254		JAX00421156		JAX00421161		JAX00421163		JAX00421168		JAX00069617		JAX00421170		JAX00069622		JAX00421174		JAX00421179		JAX00069624		JAX00069625		JAX00421185		JAX00421186		JAX00421188		JAX00421191		JAX00421194		JAX00209261		JAX00421197		JAX00421200		JAX00421201		JAX00069635		JAX00069637		JAX00421205		JAX00421208		JAX00069638		JAX00421210		JAX00421213		JAX00421215		JAX00069646		JAX00421221		JAX00421226		JAX00421228		JAX00421229		JAX00421233		JAX00421234		JAX00421257		JAX00209272		JAX00069667		JAX00421264		JAX00421267		JAX00421268		JAX00069669		JAX00421272		JAX00421273		JAX00421279		JAX00069676		JAX00421283		JAX00421286		JAX00069683		JAX00069685		JAX00421292		JAX00421296		JAX00421297		JAX00421299		JAX00421302		JAX00069689		JAX00209282		JAX00069692		JAX00069694		JAX00421312		JAX00069707		JAX00421344		JAX00421353		JAX00421354		JAX00069711		JAX00421357		JAX00069713		JAX00069717		JAX00209290		JAX00421373		JAX00421374		JAX00421377		JAX00069722		JAX00069724		JAX00069726		JAX00421389		JAX00421390		JAX00421392		JAX00421396		JAX00069735		JAX00421410		JAX00421413		JAX00421414		JAX00421416		JAX00069737		JAX00421419		JAX00421436		JAX00421441		JAX00421445		JAX00069754		JAX00421454		JAX00421461		JAX00421465		JAX00421466		JAX00421468		JAX00421473		JAX00421474		JAX00421477		JAX00421478		JAX00421488		JAX00069765		JAX00421492		JAX00069768		JAX00069769		JAX00421500		JAX00421507		JAX00069773		JAX00069774		JAX00421515		JAX00421517		JAX00421520		JAX00421523		JAX00421524		JAX00069776		JAX00421527		JAX00069777		JAX00069778		JAX00421529		JAX00421530		JAX00069779		JAX00421533		JAX00069781		JAX00421534		JAX00421537		JAX00421539		JAX00421542		JAX00421546		JAX00421553		JAX00421559		JAX00421568		JAX00421569		JAX00421572		JAX00421577		JAX00069793		JAX00421582		JAX00209312		JAX00421588		JAX00069794		JAX00421592		JAX00069797		JAX00069801		JAX00421596		JAX00421597		JAX00421598		JAX00421599		JAX00421602		JAX00069807		JAX00069810		JAX00421624		JAX00421625		JAX00421626		JAX00421628		JAX00421629		JAX00069814		JAX00209318		JAX00069815		JAX00421640		JAX00421642		JAX00421643		JAX00069818		JAX00069819		JAX00069820		JAX00421655		JAX00069825		JAX00421663		JAX00421668		JAX00421672		JAX00209322		JAX00421674		JAX00421675		JAX00421681		JAX00421682		JAX00421684		JAX00421686		JAX00421690		JAX00421692		JAX00421698		JAX00069841		JAX00421704		JAX00069842		JAX00421706		JAX00421707		JAX00069843		JAX00421716		JAX00421723		JAX00421724		JAX00421725		JAX00421733		JAX00421736		JAX00209328		JAX00421748		JAX00421755		JAX00069851		JAX00421769		JAX00421777		JAX00421778		JAX00069854		JAX00421779		JAX00069855		JAX00421780		JAX00421781		JAX00421786		JAX00421793		JAX00421799		JAX00421802		JAX00421803		JAX00421804		JAX00421806		JAX00421808		JAX00421811		JAX00421819		JAX00421821		JAX00421826		JAX00421828		JAX00421830		JAX00421839		JAX00069866		JAX00069867		JAX00421846		JAX00421847		JAX00069868		JAX00069869		JAX00069870		JAX00421861		JAX00421862		JAX00421863		JAX00421864		JAX00069874		JAX00421867		JAX00421870		JAX00069876		JAX00069877		JAX00421875		JAX00421879		JAX00069879		JAX00069880		JAX00209335		JAX00069882		JAX00421890		JAX00421891		JAX00421893		JAX00421894		JAX00421897		JAX00421901		JAX00069889		JAX00421902		JAX00209336		JAX00069891		JAX00421909		JAX00069894		JAX00421915		JAX00421920		JAX00421921		JAX00421924		JAX00421925		JAX00421928		JAX00421932		JAX00421934		JAX00069904		JAX00069905		JAX00069906		JAX00421938		JAX00421939		JAX00421947		JAX00421948		JAX00421949		JAX00421952		JAX00421953		JAX00421964		JAX00421966		JAX00421968		JAX00421973		JAX00421984		JAX00069917		JAX00421988		JAX00209343		JAX00421995		JAX00069920		JAX00069921		JAX00421998		JAX00422002		JAX00422004		JAX00422006		JAX00422007		JAX00422008		JAX00422009		JAX00422012		JAX00069924		JAX00422025		JAX00422029		JAX00069926		JAX00069927		JAX00422034		JAX00422035		JAX00422040		JAX00188274		JAX00188276		JAX00422043		JAX00422046		JAX00422047		JAX00422048		JAX00069931		JAX00422049		JAX00422050		JAX00422052		JAX00422057		JAX00422060		JAX00069935		JAX00069936		JAX00422066		JAX00069937		JAX00422075		JAX00069940		JAX00422079		JAX00069942		JAX00422083		JAX00209344		JAX00069948		JAX00209346		JAX00209347		JAX00422090		JAX00069951		JAX00069956		JAX00069957		JAX00422098		JAX00422109		JAX00422112		JAX00422113		JAX00422115		JAX00422117		JAX00069961		JAX00422119		JAX00422126		JAX00422134		JAX00422142		JAX00422143		JAX00422147		JAX00422153		JAX00422162		JAX00422163		JAX00069973		JAX00422173		JAX00209352		JAX00422176		JAX00069977		JAX00069978		JAX00069979		JAX00422182		JAX00422183		JAX00069980		JAX00422192		JAX00422201		JAX00422202		JAX00069984		JAX00422219		JAX00069986		JAX00422225		JAX00422228		JAX00422230		JAX00422236		JAX00069990		JAX00422241		JAX00069992		JAX00422248		JAX00422252		JAX00422253		JAX00069993		JAX00209356		JAX00209357		JAX00209358		JAX00069995		JAX00422259		JAX00422269		JAX00422272		JAX00422274		JAX00069999		JAX00422278		JAX00422279		JAX00422280		JAX00422282		JAX00422283		JAX00422286		JAX00422288		JAX00422290		JAX00422291		JAX00422299		JAX00070001		JAX00422306		JAX00422307		JAX00422309		JAX00070006		JAX00070007		JAX00422318		JAX00422319		JAX00070009		JAX00422322		JAX00422323		JAX00070011		JAX00422325		JAX00422330		JAX00422333		JAX00422335		JAX00422338		JAX00422339		JAX00422346		JAX00422347		JAX00070020		JAX00070022		JAX00070024		JAX00422355		JAX00422356		JAX00070027		JAX00422357		JAX00422359		JAX00070028		JAX00422370		JAX00422375		JAX00422378		JAX00422381		JAX00070036		JAX00070037		JAX00422387		JAX00422391		JAX00070040		JAX00070043		JAX00422405		JAX00422408		JAX00422411		JAX00422415		JAX00422417		JAX00070066		JAX00209371		JAX00209372		JAX00070069		JAX00070071		JAX00422437		JAX00422444		JAX00070072		JAX00070074		JAX00422449		JAX00422450		JAX00422451		JAX00070075		JAX00070077		JAX00422456		JAX00422457		JAX00422458		JAX00422460		JAX00422461		JAX00422463		JAX00422464		JAX00422468		JAX00422469		JAX00070082		JAX00422479		JAX00422481		JAX00209377		JAX00070088		JAX00422496		JAX00422497		JAX00422502		JAX00070092		JAX00422504		JAX00422509		JAX00422513		JAX00422516		JAX00422520		JAX00070097		JAX00422523		JAX00422526		JAX00422528		JAX00422534		JAX00070101		JAX00422537		JAX00422544		JAX00422545		JAX00422548		JAX00070109		JAX00070111		JAX00422554		JAX00422557		JAX00422559		JAX00422562		JAX00422571		JAX00070116		JAX00422583		JAX00070121		JAX00422587		JAX00422590		JAX00422591		JAX00422593		JAX00070123		JAX00422602		JAX00422603		JAX00070131		JAX00422605		JAX00070133		JAX00422608		JAX00209390		JAX00422611		JAX00422615		JAX00422619		JAX00422620		JAX00422623		JAX00422624		JAX00422625		JAX00422626		JAX00422627		JAX00422636		JAX00422640		JAX00422646		JAX00070141		JAX00070142		JAX00070143		JAX00422653		JAX00070145		JAX00070146		JAX00422659		JAX00070152		JAX00422678		JAX00422685		JAX00422686		JAX00070159		JAX00070160		JAX00422693		JAX00422695		JAX00422696		JAX00422699		JAX00422702		JAX00422706		JAX00070165		JAX00070167		JAX00070170		JAX00422709		JAX00422716		JAX00422718		JAX00422719		JAX00070175		JAX00070178		JAX00422727		JAX00422732		JAX00422744		JAX00422745		JAX00422748		JAX00422750		JAX00422751		JAX00422754		JAX00070205		JAX00209407		JAX00422763		JAX00422769		JAX00422778		JAX00070222		JAX00422781		JAX00070224		JAX00070225		JAX00070229		JAX00422785		JAX00070230		JAX00422788		JAX00422791		JAX00070236		JAX00422797		JAX00070238		JAX00070241		JAX00070243		JAX00070244		JAX00422811		JAX00422816		JAX00422821		JAX00422822		JAX00422823		JAX00070254		JAX00422824		JAX00422825		JAX00422826		JAX00422830		JAX00422837		JAX00422839		JAX00422841		JAX00070263		JAX00209421		JAX00422847		JAX00422850		JAX00422853		JAX00070266		JAX00070268		JAX00070269		JAX00422862		JAX00422864		JAX00422865		JAX00422867		JAX00422868		JAX00422870		JAX00070276		JAX00422880		JAX00070280		JAX00070281		JAX00422888		JAX00422890		JAX00422891		JAX00422896		JAX00422900		JAX00422904		JAX00422905		JAX00070291		JAX00070292		JAX00070293		JAX00070296		JAX00422913		JAX00422921		JAX00422923		JAX00070305		JAX00422928		JAX00422935		JAX00422936		JAX00070306		JAX00422940		JAX00422941		JAX00422945		JAX00070313		JAX00422947		JAX00070315		JAX00070316		JAX00422949		JAX00422950		JAX00070318		JAX00422951		JAX00070319		JAX00422956		JAX00070322		JAX00422960		JAX00422964		JAX00422969		JAX00070327		JAX00070329		JAX00070331		JAX00422983		JAX00422985		JAX00209446		JAX00422989		JAX00422991		JAX00070338		JAX00422996		JAX00423001		JAX00070339		JAX00070341		JAX00423004		JAX00070343		JAX00423007		JAX00070345		JAX00070346		JAX00423008		JAX00070347		JAX00209454		JAX00423009		JAX00423010		JAX00423011		JAX00423012		JAX00423016		JAX00423019		JAX00070351		JAX00423024		JAX00423025		JAX00423026		JAX00070356		JAX00423029		JAX00070358		JAX00209456		JAX00423033		JAX00423034		JAX00070360		JAX00070362		JAX00423040		JAX00423044		JAX00423047		JAX00423048		JAX00070365		JAX00423050		JAX00423052		JAX00423056		JAX00423059		JAX00070369		JAX00423060		JAX00423062		JAX00423070		JAX00209459		JAX00423072		JAX00423073		JAX00423074		JAX00423075		JAX00423076		JAX00423079		JAX00188278		JAX00423082		JAX00423092		JAX00423095		JAX00423099		JAX00070385		JAX00423103		JAX00423107		JAX00423108		JAX00423113		JAX00423120		JAX00070394		JAX00423125		JAX00423129		JAX00070396		JAX00423130		JAX00423131		JAX00070398		JAX00423139		JAX00423140		JAX00070400		JAX00070401		JAX00423143		JAX00423144		JAX00423146		JAX00209470		JAX00423153		JAX00423154		JAX00070406		JAX00070411		JAX00423158		JAX00423159		JAX00070413		JAX00423164		JAX00209472		JAX00188279		JAX00423165		JAX00423167		JAX00070414		JAX00070417		JAX00423172		JAX00423178		JAX00423179		JAX00070420		JAX00423183		JAX00423184		JAX00423192		JAX00423196		JAX00070427		JAX00423205		JAX00423207		JAX00423211		JAX00070432		JAX00209478		JAX00423213		JAX00423214		JAX00423215		JAX00423216		JAX00070438		JAX00423221		JAX00070442		JAX00423229		JAX00423232		JAX00423233		JAX00423238		JAX00070449		JAX00070450		JAX00209484		JAX00070461		JAX00423253		JAX00423256		JAX00423258		JAX00070467		JAX00423261		JAX00423263		JAX00070470		JAX00423265		JAX00070473		JAX00070478		JAX00423277		JAX00070482		JAX00423279		JAX00070485		JAX00423288		JAX00423291		JAX00423296		JAX00423299		JAX00070498		JAX00070499		JAX00423304		JAX00423308		JAX00423312		JAX00070504		JAX00423313		JAX00070505		JAX00070507		JAX00423320		JAX00070508		JAX00423321		JAX00070509		JAX00423325		JAX00423327		JAX00423329		JAX00070515		JAX00423336		JAX00070516		JAX00423338		JAX00070518		JAX00423342		JAX00070520		JAX00423344		JAX00423345		JAX00423348		JAX00070524		JAX00070525		JAX00423376		JAX00423382		JAX00423383		JAX00070538		JAX00423384		JAX00070539		JAX00423387		JAX00423389		JAX00423390		JAX00423391		JAX00423392		JAX00423394		JAX00423402		JAX00209505		JAX00209506		JAX00423405		JAX00423410		JAX00070547		JAX00423416		JAX00423417		JAX00070551		JAX00423420		JAX00070552		JAX00070553		JAX00070557		JAX00423428		JAX00209511		JAX00070562		JAX00423439		JAX00423442		JAX00423446		JAX00423448		JAX00423451		JAX00423455		JAX00423457		JAX00423458		JAX00423460		JAX00423463		JAX00423464		JAX00070574		JAX00070576		JAX00423469		JAX00423470		JAX00209519		JAX00423472		JAX00423473		JAX00423475		JAX00423481		JAX00070580		JAX00070582		JAX00423495		JAX00423497		JAX00423498		JAX00423501		JAX00423503		JAX00423504		JAX00423510		JAX00423521		JAX00423523		JAX00070599		JAX00423530		JAX00423533		JAX00423540		JAX00423545		JAX00423546		JAX00070606		JAX00423551		JAX00070609		JAX00423563		JAX00423565		JAX00423567		JAX00423568		JAX00423570		JAX00070613		JAX00423573		JAX00070616		JAX00423575		JAX00423576		JAX00070618		JAX00070620		JAX00423585		JAX00209531		JAX00423587		JAX00070622		JAX00423592		JAX00070627		JAX00070629		JAX00423600		JAX00423603		JAX00423606		JAX00423610		JAX00423611		JAX00070633		JAX00423613		JAX00070635		JAX00423614		JAX00423617		JAX00070638		JAX00423623		JAX00209542		JAX00209543		JAX00070646		JAX00423628		JAX00423630		JAX00423631		JAX00070651		JAX00423632		JAX00423634		JAX00423636		JAX00423637		JAX00423640		JAX00070655		JAX00423644		JAX00423652		JAX00423654		JAX00423658		JAX00070663		JAX00070664		JAX00423672		JAX00423675		JAX00209551		JAX00209552		JAX00423680		JAX00423684		JAX00423685		JAX00070673		JAX00423686		JAX00423687		JAX00070676		JAX00423691		JAX00423692		JAX00209554		JAX00070679		JAX00070681		JAX00070685		JAX00423702		JAX00423703		JAX00423705		JAX00209557		JAX00070687		JAX00070689		JAX00070691		JAX00209560		JAX00070695		JAX00423716		JAX00423717		JAX00209564		JAX00070700		JAX00423732		JAX00423736		JAX00070707		JAX00070709		JAX00423744		JAX00423750		JAX00070713		JAX00209567		JAX00423765		JAX00070722		JAX00070723		JAX00209571		JAX00070727		JAX00423774		JAX00070730		JAX00070734		JAX00423780		JAX00423785		JAX00209577		JAX00070742		JAX00070743		JAX00423789		JAX00070745		JAX00423793		JAX00209579		JAX00209580		JAX00423794		JAX00423795		JAX00070747		JAX00423796		JAX00423797		JAX00070748		JAX00423798		JAX00423802		JAX00070755		JAX00209585		JAX00209587		JAX00070759		JAX00423809		JAX00423811		JAX00070765		JAX00423813		JAX00423814		JAX00423821		JAX00070770		JAX00070771		JAX00423829		JAX00423830		JAX00070781		JAX00423839		JAX00070785		JAX00070786		JAX00423846		JAX00423847		JAX00070792		JAX00423848		JAX00423850		JAX00423853		JAX00070795		JAX00423854		JAX00423861		JAX00423864		JAX00070804		JAX00209603		JAX00070812		JAX00423879		JAX00423881		JAX00209609		JAX00070819		JAX00423890		JAX00423893		JAX00423896		JAX00423897		JAX00209612		JAX00423899		JAX00423907		JAX00423914		JAX00070836		JAX00423917		JAX00423920		JAX00423922		JAX00423925		JAX00423927		JAX00423932		JAX00423948		JAX00423951		JAX00070849		JAX00423952		JAX00423956		JAX00423969		JAX00423973		JAX00423975		JAX00423984		JAX00423986		JAX00423987		JAX00070864		JAX00423995		JAX00423996		JAX00424000		JAX00424001		JAX00070866		JAX00070867		JAX00070868		JAX00424012		JAX00424013		JAX00424015		JAX00070872		JAX00070873		JAX00424029		JAX00070875		JAX00070876		JAX00070878		JAX00070883		JAX00424044		JAX00424045		JAX00070884		JAX00424052		JAX00424056		JAX00424057		JAX00070886		JAX00424065		JAX00070888		JAX00424071		JAX00424073		JAX00424076		JAX00424079		JAX00424081		JAX00070890		JAX00424087		JAX00424097		JAX00424099		JAX00188289		JAX00424105		JAX00424106		JAX00424108		JAX00424109		JAX00424110		JAX00070898		JAX00424115		JAX00424117		JAX00424121		JAX00424130		JAX00424131		JAX00424132		JAX00070909		JAX00424140		JAX00424141		JAX00424145		JAX00070912		JAX00070914		JAX00424151		JAX00424152		JAX00424153		JAX00424158		JAX00424160		JAX00424167		JAX00070923		JAX00070926		JAX00209642		JAX00070929		JAX00424173		JAX00424174		JAX00424180		JAX00209643		JAX00424192		JAX00070933		JAX00424194		JAX00070935		JAX00424196		JAX00424202		JAX00070943		JAX00424205		JAX00424211		JAX00070946		JAX00424214		JAX00424219		JAX00424221		JAX00424224		JAX00070952		JAX00424225		JAX00424227		JAX00070957		JAX00070958		JAX00424232		JAX00424233		JAX00070960		JAX00070961		JAX00424237		JAX00424241		JAX00424246		JAX00424247		JAX00424251		JAX00424252		JAX00424256		JAX00424260		JAX00424264		JAX00424266		JAX00070984		JAX00424283		JAX00424285		JAX00188290		JAX00070986		JAX00424307		JAX00424311		JAX00424314		JAX00424318		JAX00424319		JAX00424321		JAX00424322		JAX00070998		JAX00424326		JAX00424330		JAX00424342		JAX00424344		JAX00424348		JAX00071005		JAX00424354		JAX00424363		JAX00071010		JAX00071012		JAX00424382		JAX00071015		JAX00424390		JAX00071018		JAX00424395		JAX00424397		JAX00424403		JAX00424404		JAX00424409		JAX00424411		JAX00424412		JAX00071020		JAX00424413		JAX00424415		JAX00071023		JAX00424420		JAX00424429		JAX00071025		JAX00071026		JAX00071030		JAX00424435		JAX00424439		JAX00424441		JAX00424444		JAX00424445		JAX00424448		JAX00424451		JAX00071035		JAX00424452		JAX00424453		JAX00071036		JAX00424469		JAX00424473		JAX00424475		JAX00071042		JAX00424478		JAX00071043		JAX00188292		JAX00071045		JAX00071046		JAX00424487		JAX00071047		JAX00424489		JAX00071048		JAX00424491		JAX00424501		JAX00424502		JAX00424504		JAX00424507		JAX00424508		JAX00424509		JAX00071055		JAX00071056		JAX00071057		JAX00424514		JAX00424518		JAX00424519		JAX00424523		JAX00424525		JAX00209675		JAX00209676		JAX00424530		JAX00424532		JAX00424540		JAX00424542		JAX00424543		JAX00424547		JAX00071063		JAX00071064		JAX00071065		JAX00424553		JAX00071067		JAX00424558		JAX00424563		JAX00424564		JAX00424569		JAX00071069		JAX00424580		JAX00424583		JAX00071078		JAX00424597		JAX00424599		JAX00424607		JAX00424608		JAX00071080		JAX00071082		JAX00424623		JAX00071084		JAX00424624		JAX00424628		JAX00424630		JAX00424633		JAX00424637		JAX00071088		JAX00071089		JAX00424643		JAX00424645		JAX00424649		JAX00424656		JAX00424657		JAX00424661		JAX00424662		JAX00424668		JAX00071097		JAX00424672		JAX00424675		JAX00424677		JAX00424681		JAX00071110		JAX00424688		JAX00424689		JAX00424692		JAX00424696		JAX00424697		JAX00071113		JAX00424703		JAX00071116		JAX00071117		JAX00424707		JAX00424711		JAX00424712		JAX00424715		JAX00424718		JAX00071120		JAX00424725		JAX00424729		JAX00071121		JAX00071122		JAX00071126		JAX00424738		JAX00071128		JAX00424744		JAX00071131		JAX00071134		JAX00071135		JAX00424753		JAX00071139		JAX00071140		JAX00424757		JAX00209703		JAX00424771		JAX00424772		JAX00424773		JAX00424777		JAX00424780		JAX00071150		JAX00188294		JAX00424790		JAX00209707		JAX00071153		JAX00424792		JAX00424796		JAX00071155		JAX00209708		JAX00424810		JAX00071158		JAX00424813		JAX00424815		JAX00209709		JAX00424818		JAX00424821		JAX00424823		JAX00424825		JAX00424827		JAX00071166		JAX00071168		JAX00071170		JAX00424840		JAX00424842		JAX00424843		JAX00209712		JAX00071173		JAX00424849		JAX00424850		JAX00424854		JAX00424856		JAX00424858		JAX00424861		JAX00071178		JAX00071180		JAX00424865		JAX00424866		JAX00424867		JAX00424870		JAX00424872		JAX00424876		JAX00424879		JAX00071191		JAX00424882		JAX00071196		JAX00209720		JAX00424889		JAX00424890		JAX00424891		JAX00209723		JAX00209724		JAX00424896		JAX00424899		JAX00071207		JAX00424904		JAX00424909		JAX00424910		JAX00209725		JAX00424911		JAX00071213		JAX00071214		JAX00424912		JAX00424913		JAX00424919		JAX00424923		JAX00071219		JAX00071220		JAX00424934		JAX00424935		JAX00071224		JAX00071225		JAX00424947		JAX00424950		JAX00071226		JAX00424952		JAX00424953		JAX00424956		JAX00424957		JAX00424959		JAX00424960		JAX00424961		JAX00209734		JAX00424966		JAX00424967		JAX00071233		JAX00071234		JAX00071237		JAX00071238		JAX00424976		JAX00071242		JAX00209741		JAX00209742		JAX00071246		JAX00424982		JAX00424987		JAX00071249		JAX00424992		JAX00424998		JAX00425000		JAX00209743		JAX00209745		JAX00425003		JAX00071257		JAX00425007		JAX00071259		JAX00071264		JAX00425016		JAX00071267		JAX00425024		JAX00071268		JAX00071273		JAX00425033		JAX00425036		JAX00425039		JAX00425040		JAX00425046		JAX00071277		JAX00071278		JAX00425052		JAX00425053		JAX00071279		JAX00071280		JAX00425057		JAX00425060		JAX00425064		JAX00071281		JAX00425067		JAX00425068		JAX00425072		JAX00071284		JAX00071285		JAX00425075		JAX00425076		JAX00071289		JAX00425081		JAX00425087		JAX00071292		JAX00425091		JAX00071294		JAX00425095		JAX00425097		JAX00425099		JAX00425102		JAX00071299		JAX00425106		JAX00425111		JAX00071304		JAX00425112		JAX00425113		JAX00425115		JAX00425120		JAX00425123		JAX00209764		JAX00425125		JAX00425128		JAX00071314		JAX00425129		JAX00425130		JAX00425134		JAX00425138		JAX00071321		JAX00071323		JAX00071324		JAX00209768		JAX00071325		JAX00425144		JAX00425147		JAX00425148		JAX00425149		JAX00425150		JAX00425156		JAX00425158		JAX00425159		JAX00425161		JAX00425164		JAX00425165		JAX00071330		JAX00425168		JAX00071332		JAX00425175		JAX00425177		JAX00425179		JAX00209772		JAX00425182		JAX00425184		JAX00425185		JAX00425186		JAX00071337		JAX00071338		JAX00071339		JAX00425189		JAX00425192		JAX00425195		JAX00425203		JAX00425204		JAX00425206		JAX00425208		JAX00425209		JAX00425215		JAX00071348		JAX00425220		JAX00071349		JAX00425223		JAX00425224		JAX00425228		JAX00071352		JAX00071356		JAX00425239		JAX00425240		JAX00425250		JAX00071359		JAX00071360		JAX00425258		JAX00071361		JAX00425264		JAX00071363		JAX00425265		JAX00425267		JAX00425275		JAX00209784		JAX00425279		JAX00071369		JAX00209786		JAX00425294		JAX00425295		JAX00071376		JAX00425297		JAX00425301		JAX00425304		JAX00425308		JAX00425319		JAX00425320		JAX00425325		JAX00071383		JAX00425330		JAX00425333		JAX00425334		JAX00425335		JAX00425336		JAX00425338		JAX00071385		JAX00425339		JAX00425350		JAX00425351		JAX00425354		JAX00425359		JAX00071391		JAX00425363		JAX00425367		JAX00425370		JAX00425375		JAX00425376		JAX00425377		JAX00071398		JAX00071401		JAX00188300		JAX00425392		JAX00425394		JAX00425397		JAX00425401		JAX00425403		JAX00425410		JAX00071410		JAX00071412		JAX00425419		JAX00071414		JAX00425424		JAX00425425		JAX00425428		JAX00071418		JAX00071419		JAX00425440		JAX00425442		JAX00425443		JAX00425448		JAX00425450		JAX00071422		JAX00425454		JAX00425456		JAX00425457		JAX00425462		JAX00071425		JAX00425468		JAX00425469		JAX00425470		JAX00425471		JAX00425475		JAX00071431		JAX00071432		JAX00425480		JAX00425482		JAX00071435		JAX00425483		JAX00425487		JAX00425488		JAX00425490		JAX00071438		JAX00425493		JAX00425494		JAX00071441		JAX00425497		JAX00071444		JAX00071445		JAX00425503		JAX00425511		JAX00425512		JAX00425517		JAX00425518		JAX00071453		JAX00071456		JAX00425525		JAX00071459		JAX00425536		JAX00425538		JAX00425541		JAX00425542		JAX00425545		JAX00425548		JAX00425549		JAX00071466		JAX00425559		JAX00071468		JAX00425562		JAX00425563		JAX00425566		JAX00071469		JAX00071470		JAX00209810		JAX00071472		JAX00071473		JAX00425577		JAX00425578		JAX00425579		JAX00071475		JAX00071476		JAX00071477		JAX00425584		JAX00425586		JAX00425588		JAX00071479		JAX00071480		JAX00071481		JAX00425594		JAX00425596		JAX00425597		JAX00071483		JAX00425599		JAX00425600		JAX00425601		JAX00425602		JAX00071484		JAX00425607		JAX00425608		JAX00071487		JAX00071489		JAX00425614		JAX00425616		JAX00425618		JAX00425620		JAX00188302		JAX00209814		JAX00425629		JAX00425633		JAX00071502		JAX00071504		JAX00425644		JAX00425645		JAX00071505		JAX00425647		JAX00071511		JAX00425650		JAX00425651		JAX00425652		JAX00425653		JAX00071513		JAX00209824		JAX00425657		JAX00425661		JAX00425667		JAX00425668		JAX00425675		JAX00425677		JAX00071525		JAX00425685		JAX00425690		JAX00209828		JAX00425695		JAX00071537		JAX00209831		JAX00425700		JAX00071539		JAX00425701		JAX00071541		JAX00425707		JAX00425708		JAX00209832		JAX00425711		JAX00425712		JAX00071544		JAX00071545		JAX00425715		JAX00425716		JAX00425718		JAX00425720		JAX00425723		JAX00425725		JAX00425729		JAX00425730		JAX00425732		JAX00425733		JAX00425734		JAX00071553		JAX00425742		JAX00071557		JAX00425745		JAX00425746		JAX00425748		JAX00425750		JAX00425751		JAX00425752		JAX00425754		JAX00425756		JAX00071565		JAX00071566		JAX00425764		JAX00425765		JAX00425766		JAX00425767		JAX00425769		JAX00425771		JAX00071568		JAX00425773		JAX00425778		JAX00425779		JAX00071571		JAX00071572		JAX00071579		JAX00425789		JAX00425790		JAX00425792		JAX00425796		JAX00071582		JAX00209843		JAX00209845		JAX00209847		JAX00425806		JAX00425811		JAX00425812		JAX00071593		JAX00071594		JAX00425816		JAX00425817		JAX00425819		JAX00071595		JAX00071596		JAX00209849		JAX00425824		JAX00425825		JAX00071599		JAX00071601		JAX00425830		JAX00071604		JAX00425833		JAX00071605		JAX00425834		JAX00425840		JAX00425842		JAX00425843		JAX00425844		JAX00425848		JAX00425852		JAX00425856		JAX00071610		JAX00071611		JAX00425870		JAX00209856		JAX00425874		JAX00425877		JAX00425878		JAX00071623		JAX00071627		JAX00071628		JAX00425902		JAX00071629		JAX00071630		JAX00425909		JAX00425921		JAX00071635		JAX00425927		JAX00071637		JAX00071638		JAX00425931		JAX00425933		JAX00425937		JAX00425938		JAX00071640		JAX00071645		JAX00071648		JAX00425946		JAX00425951		JAX00425952		JAX00425953		JAX00425955		JAX00425957		JAX00425958		JAX00425962		JAX00071655		JAX00425968		JAX00071657		JAX00071658		JAX00425970		JAX00071662		JAX00071663		JAX00425975		JAX00425978		JAX00425979		JAX00425985		JAX00425986		JAX00425989		JAX00071670		JAX00209868		JAX00071677		JAX00071678		JAX00426003		JAX00071680		JAX00071684		JAX00426010		JAX00426011		JAX00209870		JAX00426019		JAX00426025		JAX00071695		JAX00426039		JAX00426040		JAX00071704		JAX00071706		JAX00426041		JAX00071708		JAX00426050		JAX00209878		JAX00071714		JAX00426055		JAX00071716		JAX00071720		JAX00426057		JAX00426058		JAX00071721		JAX00426059		JAX00426060		JAX00071725		JAX00426067		JAX00071728		JAX00426069		JAX00426075		JAX00426079		JAX00426081		JAX00426088		JAX00071747		JAX00426098		JAX00426106		JAX00071748		JAX00426112		JAX00426113		JAX00071756		JAX00071757		JAX00426123		JAX00426124		JAX00426128		JAX00071767		JAX00426138		JAX00426140		JAX00071774		JAX00426147		JAX00426148		JAX00209904		JAX00426151		JAX00426154		JAX00426155		JAX00426160		JAX00426162		JAX00071790		JAX00426172		JAX00426173		JAX00426175		JAX00071794		JAX00188307		JAX00426181		JAX00426187		JAX00426188		JAX00426190		JAX00426191		JAX00426204		JAX00426205		JAX00426208		JAX00426211		JAX00071805		JAX00426214		JAX00426217		JAX00426219		JAX00426220		JAX00071808		JAX00071809		JAX00071813		JAX00426230		JAX00426231		JAX00426233		JAX00071816		JAX00071820		JAX00426247		JAX00426250		JAX00071825		JAX00426251		JAX00426254		JAX00426255		JAX00426256		JAX00071830		JAX00071832		JAX00071833		JAX00426261		JAX00426262		JAX00426263		JAX00426265		JAX00426266		JAX00426268		JAX00071837		JAX00071841		JAX00071842		JAX00426273		JAX00071847		JAX00426288		JAX00071855		JAX00426305		JAX00426306		JAX00071865		JAX00426311		JAX00426314		JAX00426316		JAX00071869		JAX00071870		JAX00209933		JAX00426320		JAX00426321		JAX00426322		JAX00426326		JAX00426328		JAX00426329		JAX00426330		JAX00426331		JAX00209938		JAX00426341		JAX00071882		JAX00426344		JAX00426350		JAX00071885		JAX00426352		JAX00071891		JAX00426357		JAX00209943		JAX00071893		JAX00071896		JAX00071898		JAX00071900		JAX00426365		JAX00071904		JAX00426369		JAX00209949		JAX00426374		JAX00426378		JAX00071909		JAX00426381		JAX00426383		JAX00071911		JAX00426388		JAX00426393		JAX00426396		JAX00426398		JAX00071914		JAX00071915		JAX00071920		JAX00071921		JAX00071922		JAX00071923		JAX00426419		JAX00426421		JAX00209954		JAX00071930		JAX00209957		JAX00071935		JAX00071936		JAX00426429		JAX00426434		JAX00426444		JAX00426446		JAX00426453		JAX00426454		JAX00426457		JAX00426458		JAX00426459		JAX00426460		JAX00426468		JAX00426470		JAX00426471		JAX00426474		JAX00071948		JAX00071949		JAX00071951		JAX00426486		JAX00071952		JAX00426490		JAX00071954		JAX00426493		JAX00426495		JAX00426502		JAX00071957		JAX00071961		JAX00426511		JAX00426513		JAX00426514		JAX00426515		JAX00071962		JAX00071963		JAX00426517		JAX00426520		JAX00426522		JAX00426525		JAX00071968		JAX00071969		JAX00426530		JAX00426538		JAX00426542		JAX00426545		JAX00071973		JAX00426548		JAX00071976		JAX00426554		JAX00426561		JAX00426567		JAX00426569		JAX00426584		JAX00071984		JAX00426591		JAX00426595		JAX00426596		JAX00426600		JAX00071985		JAX00071986		JAX00426603		JAX00426608		JAX00426609		JAX00071990		JAX00071991		JAX00426612		JAX00426616		JAX00071992		JAX00071993		JAX00426619		JAX00426622		JAX00426632		JAX00426635		JAX00426636		JAX00071995		JAX00072001		JAX00209982		JAX00426652		JAX00426654		JAX00426657		JAX00426661		JAX00426666		JAX00426668		JAX00426670		JAX00426672		JAX00426673		JAX00209983		JAX00209984		JAX00426675		JAX00072007		JAX00426676		JAX00426677		JAX00426678		JAX00072011		JAX00072012		JAX00426685		JAX00426692		JAX00426693		JAX00072018		JAX00426696		JAX00072019		JAX00426704		JAX00426708		JAX00426710		JAX00072024		JAX00426718		JAX00426721		JAX00426722		JAX00426723		JAX00426725		JAX00426726		JAX00426730		JAX00426736		JAX00072030		JAX00426742		JAX00072033		JAX00426747		JAX00072034		JAX00072035		JAX00072036		JAX00209993		JAX00426751		JAX00426752		JAX00426754		JAX00426758		JAX00426760		JAX00426762		JAX00426764		JAX00426769		JAX00426772		JAX00426774		JAX00426776		JAX00426778		JAX00072042		JAX00072043		JAX00426783		JAX00426784		JAX00426792		JAX00426795		JAX00426806		JAX00426807		JAX00426811		JAX00072049		JAX00209997		JAX00426815		JAX00426824		JAX00426827		JAX00209999		JAX00072053		JAX00426828		JAX00426832		JAX00072055		JAX00426834		JAX00426836		JAX00426837		JAX00426838		JAX00426839		JAX00426841		JAX00426848		JAX00426849		JAX00072062		JAX00210003		JAX00426857		JAX00210004		JAX00426863		JAX00188313		JAX00072066		JAX00072068		JAX00426867		JAX00210005		JAX00426870		JAX00426872		JAX00210009		JAX00426876		JAX00426877		JAX00426878		JAX00426879		JAX00072076		JAX00426884		JAX00426889		JAX00426896		JAX00210012		JAX00426914		JAX00072087		JAX00426915		JAX00072089		JAX00072090		JAX00072091		JAX00210015		JAX00426925		JAX00072097		JAX00426926		JAX00072098		JAX00426927		JAX00426929		JAX00072100		JAX00426931		JAX00426933		JAX00426936		JAX00426937		JAX00426941		JAX00426943		JAX00072112		JAX00426948		JAX00426955		JAX00072115		JAX00426956		JAX00426958		JAX00426962		JAX00210026		JAX00072124		JAX00426975		JAX00426976		JAX00426978		JAX00426980		JAX00072128		JAX00210028		JAX00210029		JAX00426985		JAX00426995		JAX00072130		JAX00426997		JAX00427002		JAX00427005		JAX00072134		JAX00427008		JAX00072135		JAX00210030		JAX00427010		JAX00427011		JAX00427012		JAX00427013		JAX00072137		JAX00427017		JAX00427019		JAX00427021		JAX00072142		JAX00072143		JAX00427029		JAX00427034		JAX00427035		JAX00427036		JAX00072147		JAX00427042		JAX00427043		JAX00427045		JAX00072148		JAX00427051		JAX00427053		JAX00072151		JAX00072153		JAX00427058		JAX00427059		JAX00427061		JAX00427063		JAX00072156		JAX00427064		JAX00427065		JAX00072158		JAX00072159		JAX00210036		JAX00427070		JAX00072161		JAX00210037		JAX00072163		JAX00427078		JAX00427091		JAX00427092		JAX00427096		JAX00427097		JAX00427103		JAX00427104		JAX00427106		JAX00072170		JAX00072174		JAX00427111		JAX00427112		JAX00427113		JAX00427114		JAX00072175		JAX00072176		JAX00210045		JAX00072178		JAX00427126		JAX00427135		JAX00427138		JAX00072186		JAX00427141		JAX00210048		JAX00427144		JAX00427147		JAX00427148		JAX00427149		JAX00427152		JAX00427153		JAX00427155		JAX00427161		JAX00072191		JAX00072192		JAX00427167		JAX00427169		JAX00427170		JAX00072194		JAX00427174		JAX00427176		JAX00072195		JAX00427178		JAX00072196		JAX00427183		JAX00210050		JAX00072197		JAX00427188		JAX00072199		JAX00427191		JAX00072201		JAX00427195		JAX00427197		JAX00427198		JAX00427206		JAX00072206		JAX00072207		JAX00210054		JAX00427213		JAX00427216		JAX00072209		JAX00427217		JAX00427221		JAX00427227		JAX00427229		JAX00427231		JAX00072214		JAX00427240		JAX00072217		JAX00427245		JAX00427246		JAX00072219		JAX00427249		JAX00427252		JAX00427253		JAX00427254		JAX00427255		JAX00072221		JAX00210060		JAX00427259		JAX00427263		JAX00427264		JAX00427269		JAX00427271		JAX00072224		JAX00072225		JAX00427274		JAX00427278		JAX00427279		JAX00427281		JAX00072229		JAX00427295		JAX00427296		JAX00427297		JAX00427313		JAX00427314		JAX00427315		JAX00427319		JAX00427320		JAX00427324		JAX00427326		JAX00210067		JAX00427328		JAX00427330		JAX00427337		JAX00427339		JAX00427340		JAX00427341		JAX00427342		JAX00427343		JAX00427345		JAX00427346		JAX00427348		JAX00427354		JAX00427358		JAX00072247		JAX00072248		JAX00427361		JAX00072249		JAX00427370		JAX00427372		JAX00072250		JAX00072251		JAX00427378		JAX00072254		JAX00427393		JAX00427395		JAX00427401		JAX00072263		JAX00427404		JAX00427406		JAX00427407		JAX00427415		JAX00427417		JAX00427422		JAX00427424		JAX00427428		JAX00427429		JAX00427440		JAX00427445		JAX00072273		JAX00427449		JAX00072274		JAX00427450		JAX00427451		JAX00427452		JAX00427453		JAX00427455		JAX00427456		JAX00427458		JAX00210079		JAX00072277		JAX00072280		JAX00427472		JAX00427473		JAX00427475		JAX00427476		JAX00427477		JAX00210084		JAX00427489		JAX00072294		JAX00427494		JAX00427495		JAX00427498		JAX00427500		JAX00427503		JAX00427512		JAX00427514		JAX00072299		JAX00427521		JAX00072302		JAX00427528		JAX00427532		JAX00427538		JAX00072307		JAX00072309		JAX00427542		JAX00427545		JAX00427548		JAX00427549		JAX00427550		JAX00072310		JAX00427551		JAX00427557		JAX00427558		JAX00427559		JAX00072313		JAX00072315		JAX00427564		JAX00427565		JAX00427569		JAX00427570		JAX00427572		JAX00427573		JAX00427578		JAX00427580		JAX00072324		JAX00427586		JAX00427588		JAX00072325		JAX00427591		JAX00427595		JAX00427602		JAX00427603		JAX00427610		JAX00427612		JAX00072330		JAX00427614		JAX00072331		JAX00427627		JAX00427628		JAX00072332		JAX00427630		JAX00427631		JAX00427639		JAX00210098		JAX00427648		JAX00427650		JAX00427656		JAX00072342		JAX00188319		JAX00427661		JAX00072343		JAX00427666		JAX00427667		JAX00427668		JAX00072345		JAX00427671		JAX00072347		JAX00072348		JAX00427674		JAX00427676		JAX00427679		JAX00072351		JAX00427683		JAX00427684		JAX00427685		JAX00210104		JAX00072356		JAX00427700		JAX00427705		JAX00427707		JAX00427708		JAX00427710		JAX00427711		JAX00210108		JAX00427715		JAX00427723		JAX00427724		JAX00427725		JAX00072363		JAX00427731		JAX00427739		JAX00072367		JAX00427740		JAX00072369		JAX00072371		JAX00427744		JAX00427745		JAX00427749		JAX00427752		JAX00427754		JAX00427755		JAX00427761		JAX00072376		JAX00072377		JAX00210115		JAX00427765		JAX00427770		JAX00427771		JAX00072379		JAX00072380		JAX00427776		JAX00427780		JAX00427782		JAX00427789		JAX00210118		JAX00427795		JAX00072387		JAX00427800		JAX00427801		JAX00072388		JAX00072389		JAX00072390		JAX00427805		JAX00427806		JAX00427807		JAX00427818		JAX00427819		JAX00188320		JAX00427823		JAX00072396		JAX00427835		JAX00427838		JAX00427841		JAX00427842		JAX00427843		JAX00427848		JAX00072400		JAX00072402		JAX00427853		JAX00072404		JAX00072405		JAX00427863		JAX00072406		JAX00427865		JAX00427868		JAX00427877		JAX00427886		JAX00072410		JAX00072411		JAX00427888		JAX00427890		JAX00427894		JAX00427895		JAX00072412		JAX00427902		JAX00072413		JAX00427910		JAX00427920		JAX00427923		JAX00427925		JAX00427936		JAX00427937		JAX00072421		JAX00427944		JAX00072423		JAX00427947		JAX00427948		JAX00427951		JAX00427952		JAX00072425		JAX00427956		JAX00427959		JAX00427961		JAX00427965		JAX00427966		JAX00072429		JAX00427968		JAX00427970		JAX00427973		JAX00427977		JAX00427978		JAX00427979		JAX00427981		JAX00427985		JAX00072431		JAX00427988		JAX00072433		JAX00427992		JAX00427994		JAX00427995		JAX00428000		JAX00428004		JAX00428008		JAX00428009		JAX00072437		JAX00428016		JAX00428023		JAX00428027		JAX00210126		JAX00210127		JAX00428030		JAX00428034		JAX00428037		JAX00428044		JAX00428052		JAX00210130		JAX00428056		JAX00428060		JAX00428062		JAX00428063		JAX00428064		JAX00428068		JAX00428069		JAX00428071		JAX00428072		JAX00428073		JAX00072453		JAX00072455		JAX00428084		JAX00428085		JAX00428087		JAX00428093		JAX00428096		JAX00428097		JAX00428098		JAX00428099		JAX00188323		JAX00072460		JAX00428108		JAX00428112		JAX00072468		JAX00072469		JAX00428122		JAX00428124		JAX00072473		JAX00428127		JAX00428131		JAX00428132		JAX00428133		JAX00072477		JAX00428135		JAX00428137		JAX00428138		JAX00072478		JAX00210139		JAX00428141		JAX00428144		JAX00428146		JAX00428149		JAX00072486		JAX00428154		JAX00072489		JAX00210142		JAX00072490		JAX00428163		JAX00428166		JAX00428176		JAX00428179		JAX00072494		JAX00072495		JAX00072497		JAX00428186		JAX00428187		JAX00428188		JAX00428191		JAX00072499		JAX00428193		JAX00428194		JAX00072503		JAX00428202		JAX00428203		JAX00428210		JAX00428212		JAX00428214		JAX00072509		JAX00428219		JAX00428220		JAX00428221		JAX00428224		JAX00428232		JAX00210150		JAX00428241		JAX00428242		JAX00428244		JAX00428245		JAX00428248		JAX00072517		JAX00072518		JAX00428250		JAX00428251		JAX00428260		JAX00428264		JAX00428265		JAX00428272		JAX00072529		JAX00210155		JAX00428279		JAX00428282		JAX00428286		JAX00428288		JAX00072536		JAX00428293		JAX00428295		JAX00428296		JAX00428302		JAX00428316		JAX00072545		JAX00428323		JAX00072546		JAX00428330		JAX00072548		JAX00428333		JAX00428340		JAX00428342		JAX00428348		JAX00428351		JAX00428352		JAX00072552		JAX00428354		JAX00072555		JAX00428356		JAX00428362		JAX00428364		JAX00428367		JAX00072556		JAX00428374		JAX00428375		JAX00428381		JAX00428383		JAX00428385		JAX00072565		JAX00428386		JAX00428387		JAX00428390		JAX00428393		JAX00428394		JAX00428406		JAX00072571		JAX00428411		JAX00072573		JAX00428416		JAX00428417		JAX00072576		JAX00428424		JAX00428428		JAX00210173		JAX00210175		JAX00428431		JAX00428435		JAX00072582		JAX00428439		JAX00428441		JAX00428450		JAX00428455		JAX00428456		JAX00428460		JAX00210180		JAX00428463		JAX00072593		JAX00428465		JAX00428466		JAX00428467		JAX00072596		JAX00428474		JAX00428476		JAX00428477		JAX00428478		JAX00428479		JAX00072598		JAX00428489		JAX00428493		JAX00428494		JAX00428503		JAX00428512		JAX00428513		JAX00428514		JAX00428521		JAX00428522		JAX00428523		JAX00428524		JAX00428528		JAX00428529		JAX00072610		JAX00072611		JAX00428541		JAX00428542		JAX00428548		JAX00072613		JAX00428552		JAX00428555		JAX00428558		JAX00428563		JAX00428566		JAX00072616		JAX00072617		JAX00428570		JAX00072619		JAX00210190		JAX00428579		JAX00428580		JAX00072622		JAX00428587		JAX00428588		JAX00210193		JAX00428590		JAX00428592		JAX00428597		JAX00428599		JAX00072628		JAX00428606		JAX00428615		JAX00428618		JAX00428621		JAX00428628		JAX00428629		JAX00428633		JAX00428636		JAX00210198		JAX00428639		JAX00428640		JAX00428652		JAX00428654		JAX00072646		JAX00428661		JAX00072650		JAX00072651		JAX00428662		JAX00428665		JAX00428666		JAX00428667		JAX00428668		JAX00072653		JAX00428672		JAX00428674		JAX00428676		JAX00072654		JAX00428687		JAX00428688		JAX00072657		JAX00428697		JAX00428700		JAX00723393		JAX00723399		JAX00072658		JAX00072660		JAX00428715		JAX00072662		JAX00428723		JAX00072666		JAX00428728		JAX00428732		JAX00428733		JAX00428734		JAX00072669		JAX00428741		JAX00428745		JAX00428746		JAX00428747		JAX00428749		JAX00072671		JAX00428754		JAX00428755		JAX00072676		JAX00072677		JAX00072678		JAX00428763		JAX00428764		JAX00428765		JAX00210212		JAX00072681		JAX00428772		JAX00428773		JAX00072682		JAX00428774		JAX00072685		JAX00428787		JAX00428790		JAX00428797		JAX00428799		JAX00072689		JAX00072690		JAX00428801		JAX00428802		JAX00428804		JAX00428805		JAX00072691		JAX00072692		JAX00072693		JAX00072695		JAX00072696		JAX00428825		JAX00428829		JAX00428831		JAX00072704		JAX00428840		JAX00210222		JAX00210223		JAX00072707		JAX00428842		JAX00428848		JAX00428849		JAX00428854		JAX00428856		JAX00428857		JAX00428859		JAX00072712		JAX00072713		JAX00072714		JAX00428864		JAX00428870		JAX00428871		JAX00428874		JAX00072720		JAX00428876		JAX00428879		JAX00428880		JAX00428891		JAX00072721		JAX00072723		JAX00428898		JAX00428906		JAX00072725		JAX00072726		JAX00428910		JAX00428913		JAX00072727		JAX00428917		JAX00428921		JAX00428922		JAX00072732		JAX00428926		JAX00428932		JAX00428933		JAX00428935		JAX00072734		JAX00428945		JAX00428948		JAX00428950		JAX00428951		JAX00428952		JAX00428956		JAX00428957		JAX00428958		JAX00428961		JAX00072736		JAX00428965		JAX00210233		JAX00428967		JAX00072739		JAX00428971		JAX00072740		JAX00072741		JAX00428976		JAX00428978		JAX00072743		JAX00072744		JAX00210235		JAX00428987		JAX00210236		JAX00072747		JAX00429000		JAX00429004		JAX00072749		JAX00210239		JAX00072752		JAX00072754		JAX00210240		JAX00429022		JAX00429023		JAX00072760		JAX00429029		JAX00072763		JAX00072765		JAX00072766		JAX00072767		JAX00072769		JAX00429036		JAX00429039		JAX00429044		JAX00429049		JAX00072772		JAX00072774		JAX00429052		JAX00072775		JAX00072777		JAX00429056		JAX00429057		JAX00429061		JAX00072778		JAX00429063		JAX00429074		JAX00429078		JAX00429080		JAX00429081		JAX00429085		JAX00072787		JAX00429094		JAX00429097		JAX00072795		JAX00429106		JAX00429112		JAX00072798		JAX00429119		JAX00072799		JAX00072800		JAX00072801		JAX00072804		JAX00072805		JAX00429127		JAX00429128		JAX00072807		JAX00429131		JAX00429139		JAX00429141		JAX00429143		JAX00429145		JAX00072811		JAX00429146		JAX00072812		JAX00072813		JAX00429151		JAX00429154		JAX00429158		JAX00072817		JAX00072819		JAX00429165		JAX00210251		JAX00429167		JAX00210254		JAX00429175		JAX00429178		JAX00429180		JAX00429182		JAX00429184		JAX00429187		JAX00429188		JAX00072824		JAX00429189		JAX00210256		JAX00429192		JAX00429194		JAX00429195		JAX00429196		JAX00429199		JAX00072830		JAX00072831		JAX00429202		JAX00429210		JAX00072832		JAX00429214		JAX00429231		JAX00072839		JAX00429234		JAX00429237		JAX00429240		JAX00072840		JAX00429241		JAX00429243		JAX00429247		JAX00429249		JAX00429251		JAX00072844		JAX00072845		JAX00429261		JAX00210264		JAX00429264		JAX00072849		JAX00072850		JAX00429269		JAX00429271		JAX00429273		JAX00429276		JAX00429278		JAX00429279		JAX00429283		JAX00429284		JAX00429288		JAX00429289		JAX00429290		JAX00429294		JAX00210269		JAX00072865		JAX00072866		JAX00429302		JAX00429307		JAX00429309		JAX00072870		JAX00429311		JAX00072871		JAX00072872		JAX00072873		JAX00429315		JAX00072874		JAX00072875		JAX00072876		JAX00072877		JAX00429320		JAX00429322		JAX00072880		JAX00210272		JAX00429325		JAX00429330		JAX00072883		JAX00072885		JAX00429336		JAX00072886		JAX00429340		JAX00210275		JAX00188334		JAX00072891		JAX00429350		JAX00429368		JAX00072902		JAX00429373		JAX00072903		JAX00429374		JAX00072906		JAX00210283		JAX00429381		JAX00429384		JAX00429385		JAX00429386		JAX00429391		JAX00429393		JAX00072909		JAX00429396		JAX00072911		JAX00429407		JAX00429414		JAX00429416		JAX00429417		JAX00429419		JAX00072914		JAX00429431		JAX00072918		JAX00429436		JAX00429441		JAX00429447		JAX00429449		JAX00210286		JAX00072919		JAX00429451		JAX00210287		JAX00072920		JAX00429467		JAX00072926		JAX00429482		JAX00429488		JAX00429493		JAX00072932		JAX00072933		JAX00429498		JAX00429503		JAX00429505		JAX00429508		JAX00072934		JAX00072935		JAX00429513		JAX00429515		JAX00429521		JAX00072937		JAX00429523		JAX00429525		JAX00072940		JAX00072942		JAX00429529		JAX00429530		JAX00429531		JAX00072946		JAX00429538		JAX00072951		JAX00429541		JAX00072952		JAX00429547		JAX00072955		JAX00072956	
CC	OR1114f62	NA	NA	1	NA	G	A	G	G	G	G	G	G	C	C	G	G	G	G	G	G	T	T	G	G	G	G	C	C	G	G	G	G	C	C	T	T	A	A	G	G	C	C	C	C	G	G	G	G	C	C	A	A	A	A	T	T	G	G	T	T	T	T	A	A	G	G	C	C	T	T	A	A	T	T	C	C	A	A	T	T	T	T	G	G	C	C	T	T	A	A	A	A	A	A	C	C	C	C	C	C	C	C	T	T	C	C	T	T	T	T	C	C	T	T	C	C	A	A	C	C	C	C	T	T	T	T	A	A	G	G	T	T	G	G	T	T	T	T	A	A	C	C	G	G	A	A	T	T	T	T	G	G	T	T	A	A	G	G	A	A	C	C	G	G	T	T	A	A	C	C	G	G	A	A	A	A	G	G	G	G	A	A	G	G	A	A	C	C	C	C	G	G	G	G	A	A	G	G	C	C	G	G	A	A	A	A	T	T	G	G	A	A	G	G	C	C	T	T	G	G	A	A	C	C	A	A	G	G	T	T	T	T	T	T	G	G	A	A	G	G	C	C	G	G	G	G	G	G	C	C	G	G	T	T	NA	NA	A	A	T	T	T	T	T	T	G	G	T	T	G	G	C	C	C	C	G	G	T	T	T	T	T	T	G	G	G	G	C	C	C	C	A	A	A	A	T	T	T	T	C	C	G	G	T	T	C	C	T	T	C	C	T	T	G	G	G	G	A	A	T	T	T	T	C	C	C	C	G	G	C	C	C	C	C	C	C	C	C	C	C	C	G	G	G	G	G	G	A	A	C	C	G	G	T	T	A	A	A	A	T	T	C	C	C	C	A	A	C	C	C	C	C	C	T	T	A	A	C	C	C	C	G	G	T	T	C	C	G	G	T	T	T	T	C	C	G	G	G	G	T	T	C	C	A	A	A	A	A	A	T	T	A	A	G	G	T	T	T	T	T	T	C	C	A	A	C	C	A	A	G	G	G	G	T	T	T	T	G	G	T	T	A	A	C	C	A	A	G	G	C	C	A	A	G	G	A	A	A	A	A	A	G	G	T	T	A	A	A	A	T	T	C	C	G	G	A	A	C	C	A	A	C	C	A	A	T	T	G	G	C	C	A	A	C	C	A	A	A	A	C	C	C	C	G	G	T	T	C	C	G	G	C	C	A	A	G	G	C	C	G	G	T	T	A	A	G	G	A	A	C	C	G	G	C	C	A	A	C	C	G	G	G	G	C	C	T	T	T	T	C	C	C	C	G	G	C	C	C	C	C	C	T	T	G	G	G	G	G	G	C	C	G	G	A	A	T	T	C	C	T	T	G	G	C	C	C	C	C	C	T	T	G	G	G	G	A	A	G	G	A	A	T	T	G	G	T	T	A	A	T	T	G	G	G	G	G	G	C	C	A	A	A	A	G	G	T	T	G	G	T	T	C	C	C	C	T	T	G	G	A	A	A	A	G	G	T	T	T	T	A	A	A	A	A	A	C	C	C	C	C	C	T	T	A	A	C	C	C	C	T	T	T	T	A	A	G	G	T	T	G	G	A	A	A	A	C	C	C	C	C	C	T	T	G	G	T	T	A	A	G	G	T	T	T	T	A	A	T	T	G	G	T	T	G	G	C	C	C	C	G	G	C	C	G	G	A	A	A	A	C	C	C	C	G	G	A	A	T	T	G	G	A	A	T	T	A	A	T	T	C	C	A	A	A	A	T	T	G	G	A	A	C	C	C	C	C	C	C	C	G	G	G	G	A	A	T	T	A	A	C	C	C	C	G	G	A	A	G	G	T	T	T	T	A	A	T	T	G	G	T	T	G	G	A	A	A	A	T	T	C	C	A	A	T	T	G	G	A	A	A	A	A	A	C	C	T	T	G	A	G	G	A	A	C	C	C	C	C	C	G	G	T	T	G	G	C	C	C	C	C	C	T	T	G	G	G	G	G	G	G	G	T	T	G	G	T	T	C	C	C	C	T	T	C	C	C	C	C	C	C	C	G	G	C	C	T	T	T	T	C	C	A	A	A	A	C	C	C	C	C	C	G	G	C	C	A	A	G	G	T	T	G	G	G	G	C	C	T	T	G	G	G	G	A	A	C	C	A	A	A	A	A	A	A	A	A	A	G	G	A	A	G	G	C	C	T	T	T	T	C	C	T	T	A	A	T	T	C	C	C	C	T	T	C	C	G	G	A	A	T	T	C	C	C	C	A	A	T	T	T	T	T	T	A	A	T	T	A	A	T	T	A	A	A	A	C	C	C	C	G	G	G	G	A	A	G	G	T	T	G	G	C	C	A	A	C	C	A	A	T	T	G	G	G	G	G	G	T	T	G	G	C	C	G	G	T	T	C	C	A	A	A	A	G	G	C	C	T	T	A	A	C	C	C	C	C	C	T	T	G	G	C	C	C	C	T	T	C	C	T	T	T	T	C	C	C	C	T	T	G	G	C	C	C	C	C	C	C	C	A	A	G	G	G	G	T	T	G	G	C	C	C	C	T	T	T	T	T	T	G	G	C	C	T	T	G	G	T	T	A	A	T	T	A	A	T	T	C	C	A	A	T	T	T	T	G	G	G	G	A	A	G	G	A	A	G	G	T	T	A	A	A	A	G	G	G	G	G	G	T	T	C	C	G	G	C	C	C	C	G	G	C	C	G	G	T	T	A	A	T	T	A	A	T	T	C	C	A	A	T	T	C	C	C	C	A	A	T	T	T	T	C	C	A	A	T	T	G	G	T	T	A	A	T	T	A	A	T	T	G	G	A	A	A	A	T	T	G	G	C	C	C	C	A	A	A	A	A	A	C	C	C	C	T	T	C	C	A	A	G	G	T	T	A	A	C	C	A	A	C	C	T	T	T	T	C	C	G	G	C	C	T	T	C	C	G	G	A	A	G	G	T	T	A	A	T	T	C	C	A	A	C	C	G	G	T	T	G	G	T	T	A	A	G	G	C	C	G	G	A	A	T	T	T	T	A	A	C	C	C	C	C	C	C	C	T	T	G	G	C	C	A	A	T	T	C	C	T	T	A	A	G	G	A	A	T	T	G	G	T	T	T	T	T	T	G	G	A	A	T	T	G	G	A	A	A	A	A	A	C	C	G	G	A	A	C	C	T	T	C	C	G	G	C	C	T	T	G	G	A	A	C	C	A	A	T	T	C	C	A	A	T	T	C	C	A	A	A	A	T	T	G	G	A	A	C	C	A	A	G	G	A	A	C	C	T	T	A	A	C	C	T	T	G	G	T	T	G	G	G	G	C	C	A	A	T	T	G	G	A	A	G	G	A	A	G	G	G	G	C	C	T	T	C	C	C	C	G	G	T	T	T	T	G	G	T	T	A	A	C	C	A	A	T	T	G	G	T	T	A	A	A	A	C	C	A	A	G	G	A	A	A	A	G	G	G	G	T	T	A	A	C	C	C	C	T	T	A	A	T	T	C	C	C	C	C	C	T	T	A	A	G	G	A	A	A	A	C	C	C	C	T	T	T	T	C	C	C	C	C	C	C	C	A	A	C	C	A	A	G	G	A	A	C	C	A	A	T	T	T	T	C	C	T	T	G	G	T	T	G	G	T	T	T	T	A	A	G	G	C	C	C	C	T	T	G	G	G	G	T	T	T	T	A	A	A	A	A	A	A	A	A	A	T	T	G	G	T	T	T	T	A	A	G	G	C	C	G	G	A	A	G	G	G	G	C	C	T	T	C	C	C	C	T	T	C	C	T	T	T	T	T	T	A	A	T	T	C	C	G	G	T	T	C	C	C	C	T	T	T	T	G	G	T	T	C	C	C	C	C	C	A	A	A	A	A	A	T	T	C	C	T	T	C	C	G	G	C	C	G	G	G	G	A	A	C	C	T	T	C	C	T	T	T	T	C	C	G	G	C	C	A	A	G	G	A	A	C	C	A	A	G	G	C	C	A	A	G	G	G	G	C	C	A	A	T	T	T	T	T	T	C	C	G	G	C	C	A	A	G	G	G	G	C	C	C	C	G	G	T	T	T	T	A	A	T	T	A	A	C	C	C	C	C	C	C	C	C	C	C	C	G	G	A	A	G	G	A	A	C	C	A	A	G	G	C	C	C	C	G	G	G	G	C	C	T	T	T	T	A	A	G	G	T	T	A	A	T	T	C	C	A	A	C	C	T	T	C	C	A	A	G	G	G	G	T	T	G	G	C	C	G	G	T	T	T	T	G	G	G	G	G	G	A	A	G	G	G	G	T	T	A	A	T	T	A	A	A	A	A	A	G	G	G	G	A	A	G	G	G	G	G	G	G	G	T	T	C	C	G	G	G	G	A	A	T	T	T	T	T	T	T	T	C	C	C	C	T	T	T	T	T	T	A	A	G	G	G	G	A	A	T	T	T	T	T	T	A	A	C	C	T	T	G	G	T	T	T	T	G	G	G	G	T	T	C	C	C	C	C	C	A	A	A	A	G	G	C	C	A	A	T	T	C	C	G	G	A	A	C	C	A	A	C	C	A	A	A	A	G	G	A	A	G	G	T	T	A	A	A	A	T	T	C	C	A	A	T	T	T	T	G	G	C	C	T	T	T	T	C	C	C	C	C	C	T	T	C	C	C	C	T	T	C	C	C	C	T	T	A	A	A	A	A	A	A	A	C	C	G	G	T	T	C	C	T	T	C	C	T	T	A	A	T	T	C	C	C	C	G	G	A	A	G	G	C	C	C	C	C	C	C	C	C	C	C	C	A	A	G	G	C	C	T	T	A	A	G	G	T	T	C	C	G	G	A	A	C	C	G	G	C	C	C	C	A	A	A	A	A	A	G	G	C	C	A	A	T	T	A	A	A	A	G	G	G	G	G	G	T	T	T	T	C	C	A	A	C	C	T	T	C	C	A	A	G	G	T	T	C	C	G	G	G	G	G	G	A	A	G	G	G	G	T	T	G	G	G	G	A	A	C	C	A	A	T	T	G	G	A	A	T	T	T	T	C	C	C	C	T	T	T	T	C	C	T	T	A	A	C	C	G	G	G	G	G	G	C	C	A	A	C	C	T	T	A	A	G	G	C	C	G	G	C	C	C	C	C	C	C	C	C	C	G	G	A	A	G	G	T	T	T	T	C	C	C	C	A	A	A	A	C	C	T	T	G	G	C	C	A	A	C	C	A	A	C	C	T	T	G	G	A	A	C	C	T	T	T	T	G	G	A	A	C	C	G	G	C	C	T	T	G	G	G	G	T	T	C	C	T	T	A	A	G	G	A	A	A	A	C	C	A	A	C	C	T	T	C	C	G	G	T	T	G	G	C	C	C	C	G	G	A	A	T	T	C	C	A	A	G	G	T	T	C	C	T	T	C	C	G	G	G	G	T	T	A	A	G	G	C	C	A	A	T	T	G	G	G	G	C	C	G	G	G	G	T	T	A	A	A	A	A	A	T	T	G	G	A	A	C	C	G	G	T	T	T	T	G	G	G	G	G	G	T	T	A	A	C	C	T	T	T	T	A	A	G	G	A	A	C	C	A	A	C	C	C	C	G	G	A	A	A	A	C	C	A	A	G	G	A	A	A	A	T	T	T	T	T	T	G	G	T	T	C	C	A	A	C	C	T	T	A	A	G	G	G	G	T	T	T	T	T	T	T	T	G	G	G	G	G	G	G	G	T	T	G	G	G	G	G	G	G	G	A	A	G	G	G	G	C	C	C	C	G	G	G	G	C	C	A	A	T	T	C	C	C	C	A	A	C	C	A	A	A	A	A	A	G	G	T	T	G	G	C	C	C	C	C	C	T	T	A	A	G	G	G	G	A	A	C	C	G	G	T	T	C	C	G	G	T	T	G	G	A	A	C	C	C	C	C	C	T	T	T	T	C	C	G	G	A	A	C	C	A	A	G	G	C	C	T	T	A	A	C	C	G	G	C	C	T	T	T	T	A	A	A	A	G	G	G	G	G	G	A	A	C	C	T	T	A	A	G	G	A	A	G	G	C	C	G	G	T	T	A	A	G	G	G	G	T	T	T	T	A	A	C	C	C	C	A	A	G	G	G	G	C	C	G	G	T	T	G	G	G	G	A	A	T	T	A	A	T	T	A	A	C	C	G	G	G	G	C	C	T	T	T	T	T	T	G	G	G	G	C	C	T	T	T	T	G	G	A	A	A	A	G	G	C	C	T	T	G	G	A	A	A	A	G	G	C	C	T	T	C	C	T	T	G	G	C	C	C	C	A	A	T	T	A	A	G	G	C	C	G	G	A	A	A	A	C	C	A	A	T	T	A	A	T	T	G	G	A	A	A	A	A	A	C	C	C	C	T	T	G	G	A	A	C	C	C	C	C	C	T	T	C	C	C	C	C	C	C	C	T	T	G	G	T	T	A	A	T	T	T	T	G	G	C	C	A	A	G	G	T	T	C	C	C	C	A	A	T	T	A	A	T	T	T	T	C	C	T	T	T	T	G	G	T	T	G	G	T	T	G	G	T	T	T	T	A	A	A	A	G	G	C	C	T	T	A	A	A	A	T	T	G	G	A	A	T	T	G	G	C	C	A	A	T	T	T	T	C	C	T	T	T	T	A	A	C	C	G	G	T	T	A	A	T	T	C	C	G	G	C	C	C	C	G	G	G	G	T	T	C	C	T	T	T	T	C	C	G	G	C	C	C	C	C	C	G	G	C	C	G	G	C	C	G	G	G	G	C	C	A	A	C	C	A	A	G	G	G	G	A	A	C	C	C	C	T	T	A	A	T	T	T	T	A	A	T	T	A	A	C	C	T	T	T	T	G	G	A	A	C	C	T	T	C	C	T	T	G	G	A	A	C	C	T	T	C	C	C	C	G	G	G	G	T	T	C	C	C	C	T	T	C	C	C	C	G	G	G	G	G	G	C	C	G	G	A	A	C	C	A	A	C	C	G	G	C	C	G	G	C	C	G	G	T	T	A	A	A	A	G	G	A	A	T	T	A	A	A	A	G	G	G	G	G	G	T	T	G	G	C	C	T	T	A	A	C	C	G	G	A	A	G	G	T	T	G	G	G	G	C	C	T	T	G	G	A	A	A	A	A	A	T	T	C	C	C	C	C	C	T	T	G	G	G	G	T	T	C	C	A	A	G	G	G	G	T	T	A	A	G	G	A	A	G	G	G	G	A	A	C	C	G	G	G	G	C	C	C	C	A	A	C	C	T	T	T	T	T	T	C	C	G	G	C	C	C	C	G	G	C	C	G	G	A	A	T	T	A	A	C	C	T	T	C	C	A	A	A	A	G	G	T	T	T	T	T	T	A	A	A	A	A	A	G	G	A	A	C	C	T	T	A	A	G	G	T	T	C	C	G	G	T	T	A	A	C	C	A	A	A	A	C	C	C	C	C	C	T	T	G	G	C	C	T	T	A	A	T	T	G	G	A	A	G	G	A	A	G	G	C	C	A	A	C	C	A	A	C	C	A	A	T	T	A	A	G	G	A	A	G	G	T	T	A	A	G	G	T	T	G	G	G	G	C	C	G	G	C	C	C	C	T	T	C	C	A	A	C	C	C	C	G	G	T	T	T	T	T	T	G	G	T	T	G	G	A	A	T	T	C	C	C	C	C	C	A	A	A	A	G	G	T	T	A	A	T	T	T	T	A	A	C	C	T	T	G	G	A	A	G	G	A	A	C	C	C	C	C	C	A	A	C	C	G	G	C	C	A	A	T	T	G	G	T	T	G	G	T	T	G	G	G	G	G	G	G	G	A	A	T	T	G	G	T	T	C	C	C	C	T	T	C	C	C	C	T	T	C	C	A	A	A	A	T	T	G	G	A	A	T	T	A	A	T	T	T	T	C	C	T	T	A	A	T	T	G	G	A	A	A	A	C	C	A	A	G	G	C	C	C	C	T	T	T	T	A	A	A	A	G	G	A	A	C	C	A	A	C	C	G	G	C	C	A	A	C	C	A	A	G	G	G	G	A	A	T	T	T	T	G	G	C	C	C	C	G	G	C	C	A	A	T	T	A	A	C	C	A	A	T	T	A	A	A	A	T	T	C	C	G	G	C	C	T	T	C	C	C	C	G	G	A	A	T	T	C	C	C	C	T	T	T	T	A	A	G	G	A	A	T	T	C	C	A	A	A	A	NA	NA	A	A	A	A	C	C	T	T	T	T	C	C	T	T	C	C	C	C	T	T	A	A	G	G	C	C	C	C	C	C	G	G	C	C	T	T	T	T	C	C	G	G	G	G	C	C	A	A	C	C	G	G	G	G	C	C	A	A	T	T	T	T	G	G	C	C	A	A	A	A	T	T	A	A	C	C	A	A	A	A	G	G	A	A	G	G	C	C	A	A	G	G	G	G	A	A	G	G	G	G	C	C	G	G	G	G	C	C	T	T	C	C	T	T	A	A	A	A	A	A	G	G	T	T	G	G	T	T	G	G	C	C	C	C	A	A	C	C	A	A	C	C	G	G	T	T	G	G	G	G	T	T	C	C	A	A	G	G	C	C	C	C	G	G	G	G	A	A	A	A	G	G	G	G	C	C	C	C	A	A	C	C	A	A	C	C	C	C	T	T	G	G	G	G	A	A	C	C	T	T	T	T	A	A	A	A	G	G	G	G	A	A	T	T	G	G	G	G	G	G	G	G	T	T	A	A	C	C	A	A	A	A	G	G	T	T	T	T	G	G	C	C	G	G	G	G	T	T	C	C	C	C	C	C	C	C	C	C	A	A	G	G	A	A	A	A	G	G	C	C	T	T	T	T	G	G	C	C	A	A	T	T	G	G	T	T	G	G	T	T	C	C	A	A	G	G	T	T	T	T	C	C	G	G	A	A	G	G	A	A	C	C	T	T	G	G	C	C	C	C	T	T	C	C	G	G	G	G	T	T	G	G	G	G	C	C	G	G	T	T	C	C	A	A	C	C	T	T	T	T	C	C	G	G	C	C	C	C	T	T	C	C	G	G	C	C	A	A	G	G	A	A	C	C	A	A	T	T	G	G	T	T	T	T	A	A	C	C	A	A	C	C	C	C	C	C	A	A	C	C	A	A	T	T	G	G	A	A	T	T	T	T	T	T	A	A	T	T	G	G	G	G	C	C	A	A	G	G	C	C	G	G	T	T	A	A	A	A	A	A	T	T	T	T	C	C	C	C	T	T	A	A	T	T	T	T	G	G	A	A	G	G	A	A	G	G	T	T	G	G	G	G	G	G	G	G	A	A	C	C	T	T	G	G	C	C	G	G	G	G	A	A	C	C	C	C	G	G	C	C	T	T	A	A	A	A	G	G	C	C	A	A	G	G	C	C	T	T	A	A	C	C	G	G	G	G	C	C	C	C	G	G	C	C	T	T	C	C	C	C	C	C	A	A	C	C	A	A	A	A	G	G	C	C	A	A	C	C	T	T	C	C	C	C	A	A	T	T	A	A	T	T	A	A	A	A	T	T	A	A	A	A	A	A	C	C	T	T	G	G	T	T	T	T	C	C	T	T	G	G	T	T	C	C	A	A	G	G	G	G	T	T	A	A	A	A	A	A	C	C	G	G	T	T	T	T	G	G	C	C	G	G	T	T	T	T	A	A	C	C	T	T	G	G	G	G	A	A	G	G	G	G	G	G	G	G	G	G	T	T	A	A	C	C	A	A	G	G	G	G	T	T	C	C	G	G	A	A	T	T	C	C	C	C	G	G	T	T	C	C	G	G	C	C	G	G	T	T	A	A	T	T	T	T	A	A	C	C	G	G	G	G	G	G	G	G	C	C	A	A	C	C	C	C	NA	NA	T	T	G	G	G	G	C	C	T	T	G	G	C	C	G	G	A	A	T	T	G	G	A	A	C	C	A	A	T	T	C	C	A	A	T	T	C	C	A	A	C	C	G	G	A	A	C	C	A	A	G	G	G	G	A	A	C	C	A	A	T	T	C	C	T	T	C	C	G	G	C	C	G	G	G	G	T	T	A	A	T	T	A	A	G	G	C	C	T	T	C	C	G	G	A	A	G	G	T	T	C	C	T	T	G	G	C	C	T	T	G	G	G	G	A	A	T	T	G	G	G	G	C	C	G	G	C	C	A	A	G	G	T	T	C	C	C	C	C	C	C	C	T	T	T	T	A	A	G	G	A	A	C	C	G	G	G	G	C	C	C	C	T	T	T	T	A	A	A	A	G	G	C	C	T	T	G	G	A	A	G	G	A	A	G	G	C	C	C	C	T	T	A	A	T	T	G	G	C	C	C	C	A	A	G	G	T	T	A	A	C	C	G	G	C	C	T	T	A	A	C	C	G	G	A	A	A	A	G	G	G	G	G	G	G	G	C	C	C	C	G	G	C	C	A	A	C	C	G	G	G	G	G	G	A	A	T	T	C	C	T	T	T	T	G	G	T	T	C	C	A	A	G	G	G	G	G	G	C	C	G	G	G	G	C	C	A	A	T	T	C	C	T	T	T	T	A	A	G	G	A	A	C	C	C	C	A	A	G	G	A	A	A	A	C	C	G	G	A	A	A	A	A	A	C	C	T	T	A	A	C	C	C	C	C	C	A	A	C	C	C	C	T	T	T	T	T	T	A	A	G	G	G	G	C	C	G	G	A	A	C	C	G	G	A	A	A	A	C	C	T	T	C	C	C	C	T	T	T	T	A	A	A	A	C	C	T	T	A	A	T	T	A	A	C	C	T	T	G	G	C	C	A	A	T	T	T	T	C	C	T	T	C	C	A	A	T	T	C	C	C	C	G	G	T	T	T	T	A	A	T	T	G	G	A	A	C	C	G	G	C	C	A	A	T	T	T	T	G	G	A	A	G	G	C	C	C	C	T	T	A	A	T	T	A	A	G	G	T	T	T	T	G	G	G	G	A	A	C	C	A	A	T	T	C	C	C	C	A	A	G	G	G	G	A	A	T	T	C	C	C	C	T	T	A	A	T	T	T	T	C	C	G	G	C	C	C	C	A	A	C	C	C	C	C	C	C	C	C	C	C	C	A	A	G	G	C	C	A	A	C	C	G	G	T	T	G	G	C	C	A	A	C	C	T	T	C	C	G	G	G	G	A	A	T	T	A	A	G	G	A	A	T	T	G	G	C	C	A	A	T	T	A	A	C	C	G	G	G	G	T	T	G	G	C	C	T	T	T	T	A	A	G	G	G	G	G	G	G	G	C	C	A	A	A	A	A	A	C	C	C	C	G	G	C	C	G	G	G	G	T	T	C	C	G	G	C	C	A	A	G	G	A	A	T	T	T	T	G	G	A	A	T	T	T	T	T	T	A	A	G	G	G	G	T	T	G	G	T	T	T	T	A	A	G	G	A	A	C	C	G	G	T	T	G	G	G	G	A	A	G	G	T	T	T	T	T	T	A	A	A	A	A	A	G	G	A	A	A	A	C	C	C	C	T	T	G	G	A	A	T	T	C	C	A	A	A	A	A	A	C	C	A	A	A	A	G	G	G	G	C	C	A	A	T	T	G	G	T	T	T	T	T	T	C	C	A	A	G	G	A	A	T	T	A	A	C	C	C	C	A	A	G	G	G	G	G	G	G	G	T	T	G	G	C	C	T	T	G	G	C	C	T	T	T	T	G	G	C	C	G	G	C	C	G	G	T	T	G	G	C	C	A	A	T	T	A	A	G	G	G	G	T	T	T	T	G	G	G	G	C	C	T	T	G	G	A	A	T	T	C	C	C	C	G	G	G	G	T	T	A	A	A	A	G	G	C	C	C	C	T	T	G	G	G	G	G	G	T	T	C	C	A	A	G	G	G	G	T	T	A	A	G	G	G	G	C	C	G	G	C	C	G	G	C	C	G	G	A	A	G	G	T	T	T	T	C	C	A	A	G	G	G	G	G	G	C	C	A	A	A	A	C	C	C	C	T	T	G	G	C	C	C	C	T	T	A	A	T	T	G	G	G	G	G	G	A	A	C	C	G	G	C	C	G	G	G	G	T	T	G	G	T	T	G	G	G	G	C	C	T	T	A	A	G	G	C	C	T	T	A	A	T	T	G	G	T	T	T	T	G	G	C	C	A	A	A	A	G	G	C	C	A	A	G	G	C	C	A	A	A	A	C	C	G	G	G	G	G	G	A	A	A	A	A	A	G	G	A	A	T	T	A	A	C	C	T	T	G	G	G	G	C	C	C	C	G	G	A	A	C	C	G	G	A	A	T	T	T	T	T	T	T	T	G	G	C	C	A	A	G	G	A	A	G	G	G	G	G	G	G	G	G	G	T	T	A	A	G	G	T	T	T	T	G	G	A	A	C	C	C	C	A	A	A	A	G	G	C	C	C	C	G	G	G	G	G	G	C	C	T	T	T	T	C	C	T	T	G	G	C	C	T	T	C	C	A	A	C	C	A	A	G	G	G	G	C	C	A	A	C	C	G	G	A	A	C	C	C	C	G	G	C	C	G	G	C	C	A	A	A	A	G	G	C	C	C	C	C	C	T	T	A	A	T	T	G	G	A	A	A	A	G	G	A	A	T	T	C	C	C	C	G	G	C	C	G	G	G	G	C	C	G	G	G	G	A	A	T	T	G	G	T	T	G	G	G	G	T	T	T	T	T	T	C	C	C	C	C	C	C	C	A	A	T	T	G	G	A	A	C	C	T	T	G	G	C	C	A	A	A	A	A	A	A	A	A	A	A	A	C	C	C	C	T	T	C	C	C	C	T	T	G	G	G	G	C	C	T	T	T	T	T	T	C	C	G	G	C	C	T	T	G	G	A	A	C	C	C	C	C	C	C	C	T	T	G	G	G	G	G	G	T	T	C	C	G	G	C	C	A	A	C	C	G	G	G	G	T	T	T	T	T	T	G	G	T	T	A	A	C	C	C	C	C	C	G	G	G	G	T	T	C	C	T	T	A	A	A	A	G	G	G	G	G	G	G	G	G	G	C	C	C	C	A	A	G	G	C	C	A	A	C	C	G	G	A	A	T	T	A	A	A	A	T	T	C	C	G	G	C	C	G	G	A	A	A	A	C	C	A	A	G	G	C	C	T	T	A	A	A	A	G	G	T	T	C	C	A	A	C	C	T	T	C	C	C	C	G	G	A	A	C	C	C	C	C	C	T	T	C	C	A	A	C	C	T	T	T	T	C	C	G	G	T	T	C	C	A	A	T	T	C	C	T	T	T	T	A	A	G	G	T	T	A	A	T	T	T	T	C	C	G	G	C	C	C	C	C	T	C	C	G	G	G	G	A	A	T	T	C	C	T	T	C	C	A	A	A	A	C	C	C	C	G	G	G	G	A	A	G	G	G	G	T	T	C	C	C	C	T	T	T	T	G	G	T	T	C	C	A	A	C	C	T	T	C	C	G	G	C	C	A	A	C	C	C	C	G	G	G	G	A	A	A	A	G	G	A	A	C	C	A	A	C	C	C	C	G	G	G	G	C	C	G	G	G	G	T	T	T	T	A	A	G	G	C	C	C	C	C	C	G	G	C	C	A	A	A	A	A	A	A	A	G	G	G	G	T	T	T	T	G	G	G	G	A	A	C	C	A	A	G	G	T	T	A	A	C	C	A	A	C	C	A	A	G	G	T	T	T	T	G	G	A	A	A	A	C	C	G	G	C	C	G	G	C	C	G	G	C	C	C	C	G	G	G	G	C	C	A	A	A	A	C	C	T	T	G	G	T	T	C	C	A	A	C	C	A	A	T	T	A	A	C	C	G	G	G	G	G	G	T	T	T	T	G	G	T	T	C	C	C	C	C	C	T	T	C	C	A	A	C	C	G	G	C	C	T	T	G	G	C	C	C	C	G	G	G	G	C	C	A	A	C	C	T	T	C	C	C	C	G	G	T	T	A	A	A	A	T	T	C	C	T	T	T	T	T	T	G	G	G	G	C	C	G	G	G	G	A	A	C	C	C	C	G	G	C	C	C	C	A	A	A	A	A	A	T	T	T	T	A	A	G	G	A	A	G	G	T	T	G	G	T	T	G	G	T	T	A	A	G	G	T	T	G	G	A	A	A	A	A	A	C	C	G	G	G	G	C	C	C	C	A	A	C	C	A	A	C	C	G	G	A	A	C	C	C	C	G	G	A	A	A	A	A	A	G	G	A	A	C	C	G	G	G	G	G	G	C	C	C	C	T	T	T	T	C	C	C	C	A	A	C	C	C	C	G	G	T	T	T	T	A	A	G	G	T	T	A	A	T	T	T	T	A	A	T	T	C	C	G	G	G	G	C	C	A	A	T	T	G	G	G	G	C	C	G	G	A	A	T	T	C	C	G	G	G	G	G	G	T	T	T	T	A	A	C	C	T	T	G	G	T	T	G	G	C	C	C	C	C	C	A	A	A	A	C	C	A	A	T	T	C	C	G	G	G	G	C	C	A	A	G	G	T	T	C	C	A	A	C	C	T	T	C	C	A	A	G	G	C	C	A	A	C	C	A	A	T	T	A	A	A	A	A	A	G	G	A	A	C	C	T	T	C	C	A	A	A	A	A	A	G	G	C	C	A	A	G	G	T	T	G	G	G	G	G	G	C	C	G	G	T	T	A	A	T	T	T	T	A	A	G	G	C	C	T	T	A	A	C	C	T	T	T	T	C	C	T	T	A	A	T	T	A	A	T	T	C	C	C	C	A	A	A	A	T	T	G	G	A	A	A	A	A	A	G	G	G	G	T	T	C	C	C	C	A	A	T	T	C	C	G	G	C	C	A	A	G	G	T	T	G	G	G	G	A	A	C	C	T	T	A	A	G	G	A	A	G	G	G	G	T	T	C	C	C	C	A	A	A	A	A	A	G	G	G	G	G	G	C	C	C	C	C	C	A	A	C	C	G	G	T	T	C	C	T	T	A	A	C	C	A	A	G	G	T	T	G	G	A	A	A	A	C	C	A	A	A	A	C	C	T	T	G	G	T	T	T	T	A	A	NA	NA	T	T	T	T	T	T	A	A	G	G	G	G	G	G	A	A	A	A	G	G	C	C	G	G	G	G	G	G	G	G	A	A	C	C	A	A	A	A	T	T	T	T	G	G	C	C	T	T	C	C	C	C	A	A	C	C	G	G	T	T	C	C	A	A	A	A	G	G	T	T	G	G	G	G	A	A	G	G	A	A	T	T	C	C	T	T	T	T	G	G	T	T	G	G	A	A	C	C	C	C	A	A	C	C	T	T	G	G	C	C	T	T	T	T	G	G	A	A	A	A	G	G	T	T	G	G	G	G	A	A	A	A	T	T	C	C	G	G	C	C	T	T	G	G	T	T	G	G	G	G	T	T	T	T	A	A	C	C	C	C	G	G	A	A	A	A	G	G	G	G	C	C	G	G	G	G	T	T	G	G	T	T	C	C	G	G	G	G	A	A	A	A	C	C	A	A	A	A	A	A	C	C	C	C	A	A	C	C	G	G	G	G	C	C	G	G	T	T	A	A	G	G	G	G	G	G	G	G	A	A	T	T	A	A	T	T	A	A	C	C	A	A	A	A	C	C	C	C	G	G	C	C	A	A	T	T	C	C	C	C	C	C	G	G	G	G	G	G	G	G	A	A	G	G	G	G	A	A	G	G	T	T	G	G	G	G	G	G	T	T	T	T	G	G	T	T	G	G	T	T	G	G	T	T	C	C	C	C	T	T	T	T	C	C	A	A	G	G	C	C	G	G	A	A	T	T	T	T	A	A	T	T	C	C	A	A	A	A	A	A	A	A	C	C	C	C	A	A	G	G	A	A	C	C	A	A	C	C	A	A	C	C	G	G	T	T	A	A	T	T	G	G	C	C	G	G	A	A	G	G	T	T	C	C	C	C	C	C	C	C	A	A	T	T	C	C	G	G	A	A	T	T	T	T	A	A	A	A	C	C	G	G	G	G	T	T	C	C	A	A	G	G	G	G	C	C	T	T	G	G	C	C	T	T	T	T	A	A	C	C	G	G	A	A	G	G	A	A	A	A	A	A	G	G	C	C	T	T	T	T	A	A	T	T	G	G	T	T	G	G	T	T	A	A	G	G	G	G	A	A	C	C	C	C	A	A	C	C	A	A	G	G	C	C	C	C	G	G	T	T	G	G	G	G	G	G	C	C	C	C	T	T	G	G	T	T	C	C	A	A	T	T	A	A	T	T	T	T	G	G	A	A	T	T	G	G	G	G	C	C	C	C	A	A	G	G	C	C	A	A	C	C	T	T	C	C	G	G	A	A	A	A	G	G	G	G	T	T	G	G	T	T	C	C	T	T	T	T	C	C	A	A	G	G	G	G	A	A	T	T	A	A	A	A	G	G	A	A	A	A	C	C	G	G	C	C	T	T	A	A	A	A	T	T	A	A	A	A	C	C	C	C	A	A	T	T	C	C	T	T	A	A	G	G	G	G	T	T	C	C	A	A	T	T	C	C	C	C	G	G	T	T	C	C	G	G	T	T	A	A	A	A	C	C	G	G	C	C	A	A	C	C	T	T	C	C	G	G	G	G	A	A	C	C	A	A	G	G	G	G	T	T	A	A	G	G	A	A	T	T	T	T	G	G	C	C	A	A	C	C	T	T	T	T	C	C	G	G	A	A	C	C	G	G	G	G	T	T	A	A	A	A	G	G	G	G	C	C	T	T	C	C	A	A	G	G	G	G	C	C	A	A	G	G	T	T	G	G	G	G	A	A	C	C	T	T	C	C	C	C	T	T	T	T	C	C	G	G	C	C	A	A	T	T	G	G	T	T	A	A	T	T	C	C	T	T	T	T	A	A	C	C	T	T	C	C	T	T	C	C	T	T	G	G	T	T	G	G	G	G	G	G	A	A	T	T	C	C	T	T	T	T	G	G	T	T	T	T	T	T	G	G	G	G	C	C	T	T	G	G	A	A	A	A	G	G	A	A	G	G	G	G	A	A	T	T	C	C	G	G	A	A	A	A	A	A	G	G	C	C	A	A	A	A	A	A	C	C	A	A	A	A	G	G	G	G	T	T	C	C	A	A	G	G	T	T	C	C	G	G	A	A	T	T	C	C	A	A	C	C	C	C	G	G	G	G	T	T	T	T	G	G	C	C	T	T	T	T	A	A	T	T	G	G	G	G	T	T	T	T	A	A	C	C	C	C	A	A	C	C	G	G	C	C	T	T	C	C	T	T	G	G	G	G	C	C	A	A	C	C	A	A	G	G	G	G	A	A	G	G	A	A	A	A	C	C	C	C	T	T	A	A	G	G	G	G	T	T	A	A	C	C	G	G	C	C	G	G	G	G	A	A	G	G	C	C	T	T	T	T	A	A	C	C	G	G	C	C	G	G	G	G	C	C	G	G	G	G	G	G	G	G	C	C	G	G	G	G	A	A	A	A	T	T	C	C	T	T	C	C	T	T	G	G	G	G	C	C	A	A	C	C	G	G	C	C	G	G	A	A	C	C	C	C	A	A	A	A	C	C	A	A	T	T	C	C	G	G	T	T	C	C	G	G	A	A	A	A	T	T	A	A	A	A	A	A	A	A	C	C	A	A	T	T	C	C	G	G	T	T	C	C	G	G	A	A	C	C	A	A	G	G	T	T	C	C	A	A	T	T	C	C	A	A	C	C	A	A	T	T	A	A	A	A	T	T	G	G	A	A	A	A	G	G	G	G	A	A	C	C	C	C	C	C	A	A	G	G	G	G	A	A	A	A	T	T	T	T	A	A	T	T	C	C	C	C	T	T	G	G	A	A	C	C	T	T	C	C	G	G	G	G	A	A	G	G	T	T	T	T	G	G	T	T	C	C	A	A	G	G	T	T	A	A	A	A	A	A	G	G	A	A	A	A	C	C	T	T	C	C	A	A	G	G	A	A	G	G	A	A	T	T	G	G	G	G	A	A	A	A	T	T	C	C	C	C	G	G	G	G	A	A	T	T	C	C	G	G	T	T	G	G	A	A	C	C	T	T	A	A	T	T	G	G	T	T	G	G	C	C	A	A	A	A	A	A	T	T	A	A	T	T	G	G	C	C	T	T	G	G	A	A	A	A	A	A	G	G	T	T	T	T	T	T	G	G	G	G	G	G	A	A	G	G	C	C	C	C	G	G	T	T	C	C	C	C	T	T	T	T	G	G	G	G	A	A	A	A	C	C	C	C	A	A	C	C	A	A	A	A	C	C	T	T	C	C	A	A	A	A	A	A	A	A	T	T	T	T	C	C	T	T	C	C	C	C	T	T	T	T	T	T	T	T	C	C	A	A	G	G	T	T	A	A	A	A	A	A	G	G	G	G	C	C	T	T	C	C	C	C	C	C	A	A	A	A	A	A	C	C	A	A	G	G	G	G	T	T	C	C	G	G	C	C	G	G	C	C	A	A	A	A	T	T	C	C	A	A	A	A	C	C	T	T	C	C	T	T	C	C	G	G	A	A	G	G	T	T	A	A	G	G	G	G	G	G	C	C	C	C	C	C	T	T	G	G	G	G	C	C	C	C	A	A	C	C	C	C	G	G	T	T	C	C	G	G	T	T	C	C	C	C	G	G	G	G	A	A	T	T	C	C	A	A	C	C	T	T	G	G	A	A	G	G	G	G	C	C	C	C	C	C	A	A	T	T	A	A	T	T	G	G	A	A	A	A	A	A	A	A	A	A	C	C	T	T	G	G	A	A	T	T	C	C	C	C	C	C	G	G	T	T	T	T	T	T	C	C	G	G	C	C	C	C	C	C	T	T	G	G	G	G	G	G	G	G	G	G	C	C	T	T	C	C	G	G	C	C	T	T	C	C	C	C	T	T	T	T	T	T	C	C	C	C	C	C	C	C	C	C	T	T	A	A	T	T	C	C	G	G	G	G	A	A	C	C	C	C	C	C	C	C	G	G	G	G	A	A	G	G	A	A	T	T	G	G	C	C	T	T	G	G	T	T	A	A	C	C	T	T	A	A	G	G	C	C	G	G	A	A	G	G	C	C	C	C	C	C	A	A	A	A	C	C	T	T	T	T	C	C	T	T	A	A	A	A	T	T	C	C	A	A	A	A	C	C	G	G	G	G	A	A	T	T	C	C	A	A	G	G	A	A	G	G	G	G	T	T	A	A	G	G	T	T	A	A	A	A	G	G	C	C	T	T	A	A	A	A	A	A	T	T	G	G	A	A	C	C	C	C	T	T	A	A	G	G	A	A	G	G	G	G	C	C	G	G	G	G	G	G	T	T	A	A	T	T	G	G	A	A	G	G	G	G	C	C	A	A	C	C	A	A	T	T	G	G	T	T	A	A	C	C	C	C	T	T	G	G	A	A	A	A	T	T	G	G	T	T	G	G	T	T	G	G	C	C	A	A	A	A	C	C	C	C	G	G	A	A	T	T	C	C	C	C	C	C	C	C	G	G	T	T	A	A	G	G	G	G	A	A	A	A	C	C	C	C	T	T	A	A	G	G	C	C	C	C	C	C	G	G	A	A	A	A	G	G	A	A	G	G	C	C	T	T	C	C	A	A	A	A	G	G	G	G	C	C	A	A	A	A	T	T	C	C	T	T	C	C	T	T	T	T	C	C	T	T	A	A	A	A	G	G	A	A	A	A	A	A	G	G	G	G	G	G	C	C	A	A	A	A	A	A	G	G	C	C	T	T	G	G	C	C	A	A	A	A	C	C	T	T	A	A	A	A	A	A	A	A	T	T	A	A	A	A	A	A	G	G	A	A	C	C	G	G	G	G	A	A	A	A	A	A	G	G	T	T	T	T	C	C	G	G	G	G	T	T	A	A	C	C	G	G	A	A	C	C	G	G	T	T	C	C	C	C	C	C	C	C	A	A	C	C	T	T	A	A	G	G	A	A	C	C	G	G	G	G	G	G	A	A	G	G	C	C	A	A	C	C	A	A	C	T	G	G	A	A	G	G	T	T	C	C	A	A	T	T	A	A	A	A	A	A	T	T	C	C	A	A	A	A	G	G	C	C	G	G	C	C	A	A	G	G	T	T	C	C	A	A	T	T	G	G	G	G	A	A	A	A	T	T	G	G	T	T	A	A	C	C	G	G	A	A	A	A	C	C	G	G	C	C	C	C	T	T	T	T	T	T	G	G	T	T	C	C	T	T	G	G	A	A	G	G	T	T	A	A	C	C	A	A	G	G	A	A	G	G	C	C	C	C	T	T	C	C	C	C	A	A	C	C	C	C	A	A	C	T	A	A	C	C	C	C	C	C	A	A	G	G	T	T	C	C	G	G	C	C	T	T	G	G	C	C	T	T	G	G	C	C	T	T	C	C	C	C	A	A	C	C	T	T	T	T	A	A	G	G	T	T	C	C	A	A	NA	NA	A	A	A	A	A	A	T	T	C	C	T	T	C	C	G	G	C	C	G	G	G	G	G	G	G	G	T	T	C	C	G	G	A	A	G	G	C	C	C	C	A	A	C	C	A	A	G	G	C	C	T	T	G	G	A	A	G	G	G	G	C	C	A	A	T	T	A	A	A	A	C	C	A	A	C	C	C	C	A	A	G	G	G	G	C	C	T	T	T	T	G	G	T	T	G	G	A	A	T	T	G	G	C	C	A	A	C	C	T	T	T	T	G	G	C	C	T	T	T	T	C	C	C	C	T	T	NA	NA	T	T	A	A	A	A	G	G	G	G	C	C	C	C	A	A	A	A	T	T	A	A	T	T	T	T	A	A	A	A	C	C	T	T	G	G	G	G	C	C	G	G	C	C	T	T	G	G	G	G	C	C	C	C	A	A	T	T	T	T	G	G	C	C	T	T	C	C	G	G	T	T	G	G	G	G	T	T	G	G	G	G	C	C	C	C	G	G	T	T	C	C	C	C	T	T	T	T	G	G	C	C	C	C	G	G	G	G	T	T	A	A	G	G	G	G	C	C	A	A	G	G	T	T	G	G	T	T	C	C	A	A	T	T	C	C	G	G	A	A	T	T	C	C	A	A	C	C	C	C	G	G	C	C	T	T	A	A	C	C	T	T	A	A	G	G	C	C	C	C	T	T	G	G	A	A	A	A	G	G	C	C	T	T	C	C	G	G	C	C	C	C	C	C	C	C	C	C	T	T	T	T	C	C	T	T	T	T	C	C	T	T	G	G	G	G	A	A	T	T	G	G	T	T	C	C	T	T	T	T	C	C	A	A	G	G	G	G	G	G	C	C	G	G	T	T	A	A	G	G	G	G	G	G	T	T	T	T	A	A	A	A	G	G	C	C	C	C	G	G	A	A	G	G	C	C	C	C	A	A	A	A	A	A	C	C	C	C	C	C	C	C	A	A	G	G	C	C	T	T	NA	NA	G	G	G	G	T	T	C	C	C	C	A	A	C	C	C	C	A	A	A	A	C	C	G	G	G	G	T	T	G	G	G	G	G	G	C	C	G	G	T	T	C	C	A	A	C	C	A	A	A	A	C	C	C	C	G	G	A	A	A	A	C	C	C	C	A	A	C	C	A	A	A	A	G	G	A	A	T	T	G	G	G	G	A	A	A	A	G	G	C	C	T	T	A	A	G	G	G	G	C	C	G	G	G	G	A	A	G	G	C	C	A	A	C	C	G	G	G	G	G	G	C	C	A	A	C	C	G	G	T	T	G	G	C	C	T	T	A	A	T	T	G	G	T	T	T	T	A	A	G	G	C	C	T	T	A	A	C	C	G	G	T	T	T	T	T	T	T	T	T	T	G	G	T	T	C	C	A	A	T	T	C	C	T	T	G	G	C	C	G	G	T	T	G	G	C	C	C	C	G	G	C	C	A	A	C	C	C	C	G	G	C	C	C	C	C	C	T	T	A	A	A	A	G	G	A	A	A	A	C	C	T	T	A	A	T	T	C	C	G	G	A	A	T	T	T	T	T	T	A	A	C	C	C	C	G	G	C	C	G	G	T	T	C	C	G	G	T	T	C	C	A	A	C	C	A	A	G	G	G	G	G	G	T	T	A	A	G	G	A	A	A	A	A	A	A	A	C	C	G	G	T	T	A	A	G	G	A	A	G	G	C	C	G	G	C	C	A	A	T	T	G	G	A	A	T	T	A	A	C	C	G	G	C	C	C	C	T	T	C	C	C	C	A	A	A	A	T	T	C	C	A	A	G	G	A	A	T	T	T	T	T	T	C	C	A	A	C	C	A	A	T	T	T	T	T	T	G	G	C	C	A	A	A	A	G	G	A	A	C	C	C	C	C	C	T	T	A	A	T	T	C	C	G	G	G	G	NA	NA	G	G	A	A	G	G	A	A	C	C	A	A	T	T	A	A	C	C	NA	NA	T	T	C	C	T	T	C	C	C	C	A	A	C	C	A	A	A	A	C	C	C	C	G	G	A	A	C	C	C	C	G	G	A	A	A	A	C	C	T	T	C	C	G	G	T	T	C	C	T	T	C	C	C	C	C	C	C	C	T	T	A	A	A	A	T	T	G	G	T	T	C	C	G	G	A	A	T	T	A	A	T	T	G	G	A	A	T	T	C	C	C	C	G	G	G	G	G	G	C	C	C	C	A	A	G	G	T	T	T	T	NA	NA	C	C	T	T	A	A	C	C	G	G	A	A	G	G	G	G	G	G	G	G	T	T	T	T	G	G	C	C	T	T	C	C	C	C	C	C	A	A	A	A	T	T	G	G	T	T	A	A	C	C	T	T	C	C	T	T	C	C	G	G	A	A	A	A	C	C	C	C	C	C	C	C	C	C	T	T	C	C	T	T	G	G	G	G	C	C	A	A	A	A	A	A	T	T	G	G	C	C	C	C	A	A	A	A	T	T	C	C	C	C	G	G	G	G	G	G	G	G	T	T	A	A	G	G	C	C	T	T	T	T	T	T	G	G	C	C	C	C	C	C	C	C	G	G	T	T	G	G	C	C	C	C	T	T	T	T	T	C	NA	NA	G	G	C	C	C	C	C	C	G	G	G	G	C	C	T	T	G	G	G	G	T	T	T	T	T	T	G	G	A	A	C	C	C	C	C	C	A	A	T	T	T	T	T	T	C	C	A	A	A	A	G	G	T	T	T	T	G	G	G	G	G	G	T	T	G	G	A	A	G	G	A	A	G	G	C	C	T	T	T	T	A	A	G	G	A	A	C	C	C	C	T	T	C	C	C	C	A	A	T	T	G	G	C	C	G	G	G	G	G	G	C	C	T	T	T	T	C	C	G	G	G	G	A	A	A	A	C	C	C	C	G	G	T	T	T	T	G	G	T	T	T	T	T	T	T	T	G	G	G	G	C	C	G	G	G	G	G	G	G	G	T	T	T	T	C	C	C	C	T	T	A	A	T	T	G	G	A	A	G	G	T	T	T	T	A	A	T	T	C	C	T	T	C	C	A	A	T	T	T	T	G	G	A	A	C	C	T	T	T	T	A	A	C	C	T	T	G	G	T	T	G	G	G	G	C	C	G	G	C	C	A	A	A	A	G	G	G	G	A	A	G	G	G	G	C	C	G	G	G	G	A	A	A	A	T	T	C	C	G	G	C	C	T	T	T	T	G	G	A	A	C	C	A	A	A	A	T	T	T	T	G	G	T	T	C	C	A	A	C	C	G	G	A	A	C	C	A	A	T	T	T	T	C	C	C	C	A	A	C	C	G	G	G	G	T	T	G	G	T	T	G	G	C	C	G	G	C	C	C	C	A	A	A	A	G	G	C	C	G	G	T	T	T	T	A	A	C	C	A	A	C	C	C	C	A	A	T	T	T	T	G	G	C	C	C	C	C	C	C	C	T	T	C	C	C	C	A	A	G	G	C	C	A	A	C	C	A	A	C	C	C	C	A	A	C	C	C	C	A	A	G	G	T	T	T	T	G	G	A	A	A	A	C	C	C	C	C	C	G	G	T	T	T	T	C	C	A	A	A	A	T	T	A	A	G	G	A	A	C	C	G	G	A	A	A	A	A	A	C	C	A	A	A	A	C	C	A	A	C	C	C	C	G	G	A	A	A	A	T	T	T	T	A	A	G	G	T	T	A	A	C	C	C	C	A	A	C	C	T	T	G	G	C	C	T	T	T	T	T	T	C	C	C	C	C	C	C	C	T	T	C	C	G	G	C	C	G	G	C	C	NA	NA	C	C	C	C	C	C	A	A	A	A	C	C	C	C	A	A	G	G	T	T	C	C	C	C	A	A	A	A	C	C	G	G	A	A	T	T	G	G	G	G	C	C	C	C	A	A	T	T	T	T	A	A	T	T	G	G	T	T	T	T	C	C	A	A	T	T	G	G	G	G	T	T	G	G	C	C	A	A	C	C	C	C	G	G	T	T	T	T	C	C	A	A	C	C	C	C	T	T	C	C	T	T	G	G	C	C	T	T	G	G	C	C	C	C	T	T	C	C	C	C	G	G	A	A	A	A	T	T	A	A	G	G	A	A	T	T	A	A	G	G	C	C	C	T	T	T	G	G	G	G	T	T	A	A	T	T	G	G	C	C	T	T	A	A	C	C	C	C	A	A	G	G	G	G	A	A	T	T	T	T	A	A	C	C	A	A	A	A	T	T	A	A	A	A	G	G	G	G	T	T	G	G	C	C	C	C	C	C	G	G	T	T	G	G	A	A	T	T	C	C	T	T	C	C	G	G	C	C	G	G	T	T	A	A	A	A	C	C	T	T	G	G	C	C	C	C	A	A	T	T	A	A	C	C	T	T	C	C	C	C	T	T	C	C	C	C	A	A	C	C	A	A	G	G	T	T	C	C	G	G	G	G	G	G	T	T	G	G	T	T	C	C	C	C	A	A	A	A	G	G	T	T	G	G	C	C	A	A	C	C	G	C	C	C	C	C	G	G	G	G	T	T	G	T	G	G	G	G	A	A	G	G	G	G	T	T	G	G	A	A	A	A	G	G	T	T	C	C	T	T	G	G	A	A	C	C	G	G	G	G	G	G	A	A	G	G	T	T	C	C	G	G	T	T	G	G	T	T	C	C	T	T	T	T	A	A	G	G	A	A	G	G	T	T	G	G	C	C	T	T	A	A	A	A	C	C	A	A	A	A	T	T	G	G	T	T	C	C	G	G	T	T	NA	NA	G	G	T	T	G	G	G	G	C	C	T	T	G	G	A	A	C	C	G	G	G	G	T	T	G	G	G	G	C	C	G	G	T	T	G	G	T	T	T	T	C	C	A	A	C	C	T	T	A	A	C	C	G	G	C	C	T	T	C	C	G	G	A	A	A	A	T	T	T	T	A	A	T	T	A	A	G	G	C	C	C	C	A	A	A	A	C	C	G	G	G	G	C	C	A	A	G	G	G	G	A	A	T	T	G	G	G	G	T	T	C	C	C	C	C	C	T	T	C	C	C	C	A	A	G	G	G	G	C	C	C	C	C	C	T	T	G	G	C	C	C	C	T	T	A	A	G	G	G	G	C	C	A	A	G	G	C	C	C	C	C	C	C	C	A	A	A	A	T	T	C	C	C	C	T	T	G	G	G	G	G	G	G	G	A	A	T	T	G	G	A	A	T	T	G	G	C	C	T	T	A	A	C	C	C	C	A	A	G	G	T	T	A	A	C	C	G	G	C	C	A	A	G	G	T	T	A	A	A	A	A	A	T	T	A	A	G	G	A	A	C	C	C	C	C	C	A	A	T	T	A	A	T	T	C	C	A	A	T	T	T	T	C	C	A	A	C	C	T	T	G	G	C	C	T	T	C	C	G	G	G	G	G	G	C	C	A	A	C	C	T	T	C	C	G	G	T	T	A	A	T	T	A	A	T	T	C	C	T	T	C	C	G	G	G	G	A	A	G	G	G	G	C	C	A	A	G	G	A	A	A	A	G	G	C	C	G	G	C	C	C	C	T	T	C	C	G	G	A	A	G	G	G	G	T	T	A	A	C	C	G	G	T	T	C	C	G	G	G	G	A	A	T	T	G	G	G	G	T	T	T	T	A	A	C	C	T	T	G	G	T	T	C	C	G	G	G	G	A	A	A	A	C	C	T	T	G	G	T	T	G	G	A	A	G	G	A	A	T	T	G	G	G	G	T	T	C	C	A	A	C	C	G	G	T	T	T	T	T	T	G	G	A	A	T	T	A	A	A	A	A	A	C	C	C	C	A	A	C	C	A	A	A	A	G	G	A	A	A	A	G	G	A	A	C	C	C	C	G	G	G	G	A	A	G	G	A	A	T	T	G	G	G	G	C	C	G	G	A	A	G	G	G	G	A	A	G	G	T	T	C	C	G	G	A	A	G	G	C	C	C	C	G	G	G	G	A	A	A	A	C	C	C	C	C	C	C	C	G	G	C	C	T	T	A	A	G	G	T	T	G	G	T	T	C	C	A	A	C	C	C	C	C	C	C	C	A	A	G	G	C	C	G	G	G	G	T	T	G	G	A	A	A	A	G	G	T	T	G	G	T	T	G	G	T	T	C	C	C	A	G	G	C	C	C	C	G	G	C	C	C	C	G	G	G	G	A	A	G	G	T	T	C	C	A	A	C	C	C	C	G	G	C	C	A	A	G	G	A	A	G	G	C	C	C	C	T	T	G	G	G	G	G	G	A	A	A	A	C	C	C	C	A	A	A	A	C	C	A	A	T	T	T	T	T	T	T	T	T	T	T	T	T	T	G	G	A	A	A	A	G	G	T	T	A	A	C	C	G	G	T	T	T	T	A	A	A	A	C	C	A	A	T	T	A	A	C	C	G	G	C	C	T	T	G	G	T	T	G	G	G	G	A	A	A	A	G	G	C	C	G	G	G	G	C	C	G	G	T	T	G	G	C	C	G	G	A	A	G	G	G	G	T	T	T	T	G	G	A	A	C	C	T	T	C	C	A	A	C	C	G	G	C	C	A	A	C	C	T	T	T	T	G	G	C	C	T	T	A	A	C	C	C	C	G	G	T	T	A	A	G	G	C	C	C	C	A	A	A	A	T	T	T	T	C	C	A	A	G	G	T	T	C	C	C	C	C	C	T	T	G	G	C	C	A	A	C	C	G	G	C	C	T	T	G	G	G	G	T	T	A	A	G	G	C	C	T	T	C	C	G	G	C	C	T	T	T	T	C	C	C	C	T	T	C	C	T	T	C	C	G	G	G	G	T	T	C	C	A	A	A	A	A	A	C	C	C	C	T	T	G	G	G	G	G	G	A	A	C	C	G	G	T	T	T	T	G	G	T	T	A	A	G	G	G	G	A	A	T	T	A	A	T	T	T	T	T	T	G	G	T	T	C	C	C	C	C	C	C	C	G	G	T	T	G	G	C	C	C	C	T	T	G	G	G	G	A	A	G	G	A	A	A	A	T	T	C	C	C	C	A	A	C	C	T	T	A	A	C	C	T	T	C	C	T	T	A	A	C	C	T	T	G	G	T	T	A	A	G	G	T	T	C	C	G	G	A	A	C	C	G	G	A	A	T	T	C	C	A	A	G	G	T	T	T	T	T	T	G	G	A	A	C	C	C	C	C	C	G	G	G	G	T	T	C	C	T	T	C	C	A	A	C	C	A	A	C	C	A	A	G	G	T	T	T	T	G	G	T	T	T	T	G	G	G	G	G	G	A	A	C	C	T	T	G	G	C	C	A	A	T	T	C	C	G	G	C	C	T	T	T	T	A	A	T	T	C	C	C	C	A	A	T	T	A	A	T	T	G	G	C	C	A	A	C	C	C	C	G	G	T	T	A	A	C	C	G	G	T	T	A	A	A	A	G	G	A	A	C	C	G	G	T	T	A	A	C	C	C	C	T	T	A	A	C	C	G	G	G	G	C	C	C	C	A	A	C	C	A	A	G	G	G	G	G	G	A	A	G	G	C	C	A	A	C	C	C	C	C	C	T	T	T	T	C	C	T	T	G	G	C	C	C	C	C	C	T	T	C	C	C	C	T	T	C	C	C	C	C	C	A	A	A	A	G	G	G	G	T	T	A	A	T	T	T	T	T	T	T	T	A	A	G	G	A	A	C	C	T	T	A	A	C	C	T	T	C	C	A	A	A	A	A	A	T	T	C	C	T	T	T	T	C	C	A	A	G	G	C	C	T	T	C	C	T	T	A	A	G	G	T	T	A	A	C	C	T	T	C	C	G	G	T	T	T	T	C	C	G	G	G	G	G	G	T	T	G	G	G	G	G	G	C	C	A	A	C	C	A	A	G	G	G	G	C	C	T	T	T	T	T	T	G	G	T	T	A	A	G	G	C	C	T	T	A	A	C	C	G	G	T	T	G	G	A	A	C	C	T	T	T	T	C	C	C	C	A	A	C	C	A	A	T	T	T	T	T	T	T	T	G	G	C	C	T	T	T	T	T	T	G	G	C	C	C	C	G	G	G	G	T	T	G	G	A	A	G	G	T	T	G	G	T	T	G	G	T	T	T	T	G	G	G	G	T	T	T	T	C	C	C	C	G	G	T	T	G	G	C	C	C	C	T	T	G	G	G	G	A	A	A	A	G	G	C	C	C	C	T	T	T	T	G	G	C	C	T	T	T	T	T	T	T	T	T	T	A	A	G	G	T	T	G	G	G	G	C	C	G	G	T	T	G	G	G	G	T	T	C	C	T	T	C	C	A	A	C	C	C	C	A	A	G	G	G	G	T	T	C	C	C	C	T	T	G	G	T	T	T	T	C	C	G	G	C	C	G	G	C	C	G	G	T	T	C	C	A	A	C	C	A	A	T	T	C	C	G	G	C	C	G	G	G	G	G	G	G	G	T	T	T	T	A	A	A	A	A	A	C	C	T	T	A	A	G	G	G	G	G	G	G	G	A	A	C	C	C	C	A	A	A	A	C	C	C	C	A	A	T	T	A	A	G	G	C	C	T	T	T	T	A	A	G	G	A	A	A	A	C	C	T	T	C	C	T	T	G	G	G	G	T	T	G	G	C	C	G	G	G	G	T	T	G	G	C	C	G	G	A	A	T	T	T	T	A	A	T	T	C	C	C	C	G	G	A	A	G	G	T	T	A	A	T	T	A	A	A	A	C	C	G	G	A	A	C	C	A	A	C	C	T	T	G	G	G	G	G	G	C	C	G	G	A	A	T	T	G	G	G	G	C	C	T	T	C	C	G	G	G	G	T	T	G	G	A	A	G	G	C	C	C	C	G	G	C	C	C	C	T	T	C	C	T	T	G	G	T	T	T	T	A	A	A	A	T	T	C	C	A	A	G	G	C	C	C	C	A	A	A	A	C	C	C	C	C	C	G	G	A	A	C	C	T	T	G	G	C	C	T	T	G	G	T	T	T	T	T	T	G	G	A	A	T	T	A	A	C	C	C	C	G	G	G	G	C	C	A	A	A	A	A	A	A	A	C	C	C	C	C	C	C	C	A	A	C	C	C	C	A	A	C	C	G	G	G	G	C	C	G	G	C	C	G	G	T	T	T	T	C	C	C	C	G	G	G	G	C	C	T	T	C	C	C	C	A	A	C	C	C	C	A	A	A	A	A	A	C	C	G	G	C	C	T	T	C	C	NA	NA	C	C	C	C	C	C	C	C	G	G	A	A	C	C	G	G	C	C	A	A	G	G	T	T	G	G	C	C	T	T	C	C	G	G	T	T	T	T	A	A	G	G	A	A	A	A	G	G	A	A	C	C	G	G	T	T	G	G	A	A	C	C	A	A	C	C	A	A	A	A	T	T	T	T	C	C	C	C	C	C	A	A	T	T	C	C	G	G	G	G	T	T	A	A	T	T	C	C	C	C	T	T	A	A	A	A	A	A	C	C	C	C	A	A	T	T	A	A	C	C	G	G	A	A	G	G	A	A	T	T	C	C	A	A	C	C	C	C	C	C	A	A	T	T	A	A	G	G	G	G	C	C	G	G	A	A	G	G	T	T	G	G	T	T	C	C	A	A	C	C	T	T	C	C	A	A	T	T	A	A	G	G	T	T	A	A	T	T	G	G	T	T	T	T	G	G	A	A	T	T	A	A	G	G	G	G	C	C	A	A	G	G	T	T	G	G	T	T	T	T	A	A	C	C	C	C	T	T	T	T	A	A	C	C	G	G	A	A	T	T	G	G	A	A	C	C	C	C	G	G	T	T	G	G	T	T	A	A	A	A	A	A	A	A	T	T	T	T	G	G	T	T	G	G	C	C	G	G	G	G	G	G	A	A	G	G	C	C	G	G	T	T	T	T	C	C	G	G	G	G	T	T	A	A	C	C	C	C	G	G	G	G	C	C	T	T	C	C	A	A	G	G	G	G	A	A	C	C	C	C	T	T	C	C	G	G	G	G	T	T	C	C	G	G	G	G	T	T	G	G	G	G	T	T	C	C	A	A	G	G	T	T	T	T	G	G	C	C	C	C	C	C	G	G	C	C	A	A	G	G	G	G	C	C	A	A	C	C	A	A	G	G	G	G	A	A	T	T	G	G	G	G	G	G	A	A	A	A	G	G	A	A	T	T	T	T	G	G	T	T	A	A	G	G	C	C	C	C	G	G	G	G	C	C	T	T	T	T	A	A	C	C	A	A	T	T	C	C	A	A	T	T	T	T	C	C	C	C
CC	OR1516f60	NA	NA	1	NA	G	G	G	A	G	G	G	G	C	T	A	G	G	G	G	T	C	T	G	G	G	G	C	C	G	G	G	T	C	T	A	T	A	G	G	A	C	C	C	C	G	G	G	A	C	T	A	G	A	A	C	T	G	G	T	G	T	G	A	T	G	C	C	C	C	T	A	A	T	A	C	T	A	G	T	T	T	C	G	A	C	C	T	T	A	A	A	A	A	A	C	C	T	C	C	C	C	T	T	C	C	C	T	T	T	T	C	C	NA	NA	C	T	G	A	C	T	C	C	T	T	T	T	A	G	G	A	T	T	G	G	NA	NA	C	T	A	A	C	C	G	G	A	G	T	C	T	C	G	A	T	T	A	A	G	G	G	A	C	C	A	G	T	A	A	A	C	C	G	A	A	G	A	A	G	G	G	G	G	A	G	G	A	A	C	C	C	C	G	G	G	A	A	C	G	G	C	A	G	G	A	A	A	G	T	T	G	G	A	A	G	T	C	G	T	C	G	G	G	A	C	T	A	G	G	G	NA	NA	C	T	C	T	G	G	G	A	G	T	C	C	C	G	G	G	G	G	C	T	G	G	T	T	NA	NA	A	G	T	C	T	C	C	T	G	A	T	T	G	G	C	C	C	C	A	G	C	T	T	T	T	C	G	G	G	G	C	C	C	C	A	A	G	A	T	T	T	A	T	C	G	G	T	T	C	C	C	T	C	T	T	T	G	G	G	G	C	A	C	T	T	T	C	C	C	T	G	G	C	C	C	C	T	T	C	C	C	T	C	C	G	A	G	G	G	G	G	A	C	T	G	G	T	T	G	A	A	A	G	T	C	C	C	C	A	G	C	C	C	C	T	C	T	G	G	A	C	C	C	C	G	G	T	T	C	C	G	G	C	T	G	T	C	C	G	G	G	A	G	T	C	T	A	G	A	A	A	A	G	T	A	A	G	G	C	T	T	C	T	T	C	C	A	A	C	T	G	A	G	G	G	G	T	T	A	T	C	G	T	A	A	A	C	C	A	A	G	G	G	C	A	A	G	G	A	A	A	A	A	A	G	G	T	T	A	A	G	A	T	T	C	C	G	G	A	T	A	C	A	A	T	C	T	A	C	C	G	A	T	C	G	A	C	C	G	A	A	A	A	C	C	A	G	G	NA	NA	T	C	G	G	T	C	NA	NA	G	G	C	C	G	G	T	T	A	A	G	G	A	A	C	C	A	G	C	C	G	A	C	C	G	A	A	G	T	C	T	T	T	T	C	C	C	C	G	G	T	C	C	C	C	C	C	C	A	G	C	G	G	G	T	C	G	G	A	A	C	T	C	C	NA	NA	G	G	C	T	C	C	C	C	T	C	G	G	G	A	C	A	G	G	A	A	T	T	G	G	C	T	A	A	C	T	C	G	G	G	G	C	C	C	A	A	A	A	G	G	T	T	G	G	T	T	C	C	C	C	T	T	G	A	A	A	G	A	G	G	NA	NA	T	T	A	A	A	A	A	A	C	C	T	C	T	C	NA	NA	G	A	T	C	C	C	T	T	G	T	A	A	G	G	C	T	A	G	A	A	A	A	C	C	C	C	C	C	T	T	G	G	C	T	G	A	G	G	T	C	T	T	G	A	C	T	G	A	T	T	T	G	T	C	T	C	G	G	C	C	G	G	G	A	A	C	C	C	T	C	G	G	A	T	T	T	G	A	C	C	T	C	A	A	T	C	C	C	A	A	A	C	T	C	G	C	A	G	T	C	C	C	C	C	T	C	T	G	T	G	G	A	T	C	A	A	C	C	C	T	G	G	A	A	G	A	T	C	T	T	A	G	T	C	NA	NA	T	C	G	G	A	A	A	G	T	C	C	C	A	T	C	C	G	G	A	A	A	C	A	G	C	C	NA	NA	G	A	G	G	A	A	C	G	G	C	C	A	A	G	T	T	G	G	G	C	C	T	C	C	T	T	A	G	G	G	G	G	G	G	T	T	NA	NA	T	C	C	T	C	T	NA	NA	C	C	C	C	C	T	C	C	G	A	C	C	T	T	C	T	C	C	G	A	A	A	C	T	C	T	C	C	G	A	C	A	A	G	G	G	T	T	G	G	G	C	C	T	C	T	G	G	C	G	A	A	C	C	A	G	A	G	A	T	A	G	A	A	G	A	A	C	G	A	C	C	T	C	T	C	C	A	T	A	A	C	T	T	C	A	C	C	T	C	T	T	G	C	A	G	T	T	NA	NA	C	T	A	G	T	T	T	T	T	C	A	G	T	C	A	G	T	T	A	G	A	G	C	C	C	C	G	G	G	G	A	G	G	C	NA	NA	G	G	C	C	A	G	C	T	A	T	G	G	G	G	G	A	G	G	T	C	G	G	C	G	G	G	T	T	C	C	A	C	A	G	G	G	T	C	T	C	G	A	C	C	C	C	C	C	T	C	G	A	C	G	C	C	T	T	C	T	T	T	T	C	C	T	C	T	T	T	G	G	C	C	C	C	C	A	C	A	A	A	G	G	G	G	T	C	G	G	C	C	T	C	T	C	T	C	T	C	G	G	C	T	T	G	G	G	T	C	A	C	T	C	A	A	NA	NA	C	T	A	G	T	C	T	T	G	G	G	G	A	T	G	G	A	C	G	G	T	C	A	G	A	G	G	A	G	G	G	A	T	C	C	C	G	G	C	C	C	C	G	G	C	C	G	G	T	C	A	G	T	C	A	A	T	C	C	C	A	G	T	T	C	C	C	A	A	A	T	C	T	C	C	C	A	G	T	C	G	G	T	A	A	C	T	T	A	G	T	C	G	A	A	G	A	A	NA	NA	G	G	C	C	C	C	A	G	NA	NA	A	T	C	C	C	G	T	T	C	T	A	G	G	T	T	T	A	T	C	C	A	A	C	C	T	A	T	T	C	C	G	G	C	C	T	T	NA	NA	G	G	A	G	G	G	T	T	A	A	T	T	C	C	A	A	C	T	G	T	T	C	G	G	T	G	A	A	G	C	C	C	G	G	A	A	T	A	T	T	A	G	C	C	C	C	C	C	C	G	T	T	G	G	NA	NA	A	G	T	C	C	C	T	G	A	G	G	G	A	A	T	G	G	G	T	C	T	T	T	T	G	A	A	C	T	T	G	G	A	G	A	G	A	A	C	T	G	A	A	A	C	C	T	C	C	C	G	G	C	C	T	C	G	G	A	G	C	C	A	A	T	T	C	C	A	T	T	G	T	T	A	T	A	T	T	G	G	A	A	A	C	C	A	A	G	A	A	G	C	C	T	T	A	A	C	T	T	T	G	G	T	A	G	G	G	T	C	C	A	G	T	T	G	G	A	A	G	G	A	G	G	G	G	A	C	C	T	T	C	C	C	T	G	G	T	G	T	C	G	G	T	C	A	G	C	C	A	A	T	C	G	G	T	T	A	A	A	T	C	T	A	A	G	G	A	G	A	G	G	G	G	A	T	C	A	G	C	A	C	C	T	C	A	G	NA	NA	C	C	C	T	C	C	T	G	A	G	G	A	A	C	A	C	C	C	C	C	T	C	T	T	C	C	C	C	C	C	C	C	A	G	C	C	A	G	G	T	A	G	C	C	A	A	T	T	T	T	C	C	T	T	G	G	T	T	G	G	T	T	T	T	A	A	G	G	C	C	C	C	T	T	G	G	G	G	T	T	T	T	A	A	A	A	A	A	T	A	A	A	T	T	G	G	T	T	T	T	A	A	G	G	C	C	G	G	A	A	G	G	G	G	C	C	T	T	C	C	C	C	T	T	C	C	T	T	T	T	T	T	A	A	T	T	C	C	G	G	T	T	C	C	C	C	T	T	T	T	G	G	T	T	C	C	C	C	C	C	A	A	A	A	A	A	T	T	C	C	T	T	C	C	G	G	C	C	G	G	G	G	A	A	C	C	T	T	C	C	T	T	T	T	C	C	G	G	C	C	A	A	G	G	A	A	C	C	A	A	G	G	C	C	A	A	G	G	G	G	C	C	A	A	T	T	T	T	T	T	C	C	G	G	C	C	A	A	G	G	G	G	C	C	C	C	G	G	T	T	T	T	G	A	T	T	A	A	C	C	C	C	C	C	C	C	C	C	C	C	G	G	A	A	G	G	A	A	C	C	A	A	G	G	C	C	C	C	G	G	G	G	C	C	T	T	T	T	A	A	G	G	T	T	A	A	T	T	C	C	A	A	C	C	T	T	C	C	A	A	G	G	G	G	T	T	G	G	C	C	G	G	T	T	T	T	G	G	G	G	G	G	A	A	G	G	G	G	T	T	A	A	T	T	A	A	A	A	A	A	G	G	G	G	A	A	G	G	G	G	G	G	G	G	T	T	C	C	G	G	G	G	A	A	T	T	T	T	T	T	T	T	C	C	C	C	T	T	T	T	T	T	A	A	G	G	G	G	A	A	T	T	T	T	T	T	A	A	C	C	T	T	G	G	T	T	T	T	G	G	G	G	T	T	C	C	C	C	C	C	A	A	A	A	G	G	C	C	A	A	T	T	C	C	G	G	A	A	C	C	A	A	C	C	A	A	A	A	G	G	A	A	G	G	T	T	A	A	A	A	T	T	C	C	A	A	T	T	T	T	G	G	C	C	T	T	T	T	C	C	C	C	C	C	T	T	C	C	C	C	T	T	C	C	C	C	T	T	A	A	A	A	A	A	A	A	C	C	G	G	T	T	C	C	T	T	C	C	T	T	A	A	T	T	C	C	C	C	G	G	A	A	G	G	C	C	C	C	C	C	C	C	C	C	C	C	A	A	G	G	C	C	T	T	A	A	G	G	T	T	C	C	G	G	A	A	C	C	G	G	C	C	C	C	A	A	A	A	A	A	G	G	C	C	A	A	T	T	A	A	A	A	G	G	G	G	G	G	T	T	T	T	C	C	A	A	C	C	T	T	C	C	A	A	G	G	T	T	C	C	G	G	G	G	G	G	A	A	G	G	G	G	T	T	G	G	G	G	A	A	C	C	A	A	T	T	G	G	A	A	T	T	T	T	C	C	C	C	T	T	T	T	C	C	T	T	A	A	C	C	G	G	G	G	G	G	C	C	A	A	C	C	T	T	A	A	G	G	C	C	G	G	C	C	C	C	C	C	C	C	C	C	G	G	A	A	G	G	T	T	T	T	C	C	C	C	A	A	A	A	C	C	T	T	G	G	C	C	C	C	A	A	G	G	C	C	T	T	G	G	G	G	C	C	T	T	T	T	G	G	A	A	C	C	G	G	T	T	C	C	G	G	G	G	T	T	C	C	T	T	A	A	G	G	A	A	A	A	C	C	A	A	C	C	T	T	C	C	G	G	T	T	G	G	C	C	C	C	G	G	A	A	T	T	C	C	A	A	G	G	T	T	C	C	T	T	C	C	G	G	G	G	T	T	A	A	G	G	C	C	A	A	T	T	G	G	G	G	C	C	G	G	G	G	T	T	A	A	A	A	A	A	T	T	G	G	A	A	C	C	G	G	T	T	T	T	G	G	G	G	G	G	T	T	A	A	C	C	T	T	T	T	A	A	G	G	A	A	C	C	A	A	C	C	C	C	G	G	A	A	A	A	C	C	A	A	G	G	A	A	A	A	T	T	T	T	T	T	G	G	C	C	C	C	A	A	C	C	T	T	A	A	G	G	G	G	T	T	T	T	T	T	T	T	G	G	G	G	G	G	G	G	T	T	G	G	G	G	G	G	G	G	A	A	G	G	G	G	C	C	C	C	G	G	G	G	C	C	A	A	T	T	C	C	C	C	A	A	C	C	A	A	A	A	A	A	G	G	T	T	G	G	C	C	C	C	C	C	T	T	A	A	G	G	G	G	A	A	C	C	G	G	T	T	C	C	G	G	T	T	G	G	A	A	C	C	C	C	C	C	T	T	T	T	C	C	G	G	A	A	C	C	A	A	G	G	C	C	T	T	G	G	C	C	A	A	C	C	T	T	T	T	A	A	A	A	G	G	G	G	G	G	A	A	A	A	C	C	A	A	C	C	A	A	G	G	C	C	G	G	C	C	A	A	G	G	A	A	T	T	T	T	G	G	T	T	C	C	A	A	A	A	G	G	C	C	G	G	T	T	G	G	G	G	A	A	T	T	A	A	T	T	G	G	C	C	G	G	G	G	C	C	G	G	T	T	T	T	G	G	G	G	T	T	C	C	T	T	G	G	A	A	A	A	G	G	C	C	T	T	G	G	A	A	A	A	G	G	C	C	T	T	C	C	T	T	G	G	C	C	C	C	A	A	T	T	A	A	G	G	C	C	G	G	A	A	A	A	C	C	A	A	T	T	A	A	C	C	A	A	A	A	A	A	C	C	C	C	T	T	C	C	G	G	T	T	C	C	C	C	T	T	A	A	T	T	C	C	C	C	C	C	T	T	G	G	G	G	A	A	T	T	T	T	A	A	C	C	G	G	G	G	T	T	C	C	C	C	C	C	A	A	G	G	T	T	C	C	G	G	G	G	T	T	G	G	T	T	G	G	T	T	G	G	G	G	C	C	G	G	A	A	G	G	C	C	T	T	A	A	A	A	T	T	C	C	G	G	C	C	G	G	C	C	A	A	T	T	T	T	C	C	T	T	C	C	A	A	T	T	G	G	C	C	A	A	T	T	T	T	G	G	G	G	T	T	A	A	G	G	C	C	C	C	T	T	T	T	C	C	G	G	C	C	C	C	C	C	G	G	T	T	A	A	C	C	T	T	G	G	C	C	A	A	T	T	G	G	G	G	G	G	A	A	C	C	C	C	T	T	A	A	T	T	T	T	A	A	T	T	A	A	C	C	T	T	T	T	G	G	A	A	C	C	C	C	C	C	T	T	G	G	A	A	T	T	T	T	C	C	G	G	G	G	G	G	T	T	C	A	C	C	T	T	C	C	C	C	G	G	G	G	G	G	C	C	G	G	A	A	A	A	A	A	C	C	G	G	T	T	G	G	C	C	G	G	T	T	G	G	G	G	G	G	A	A	T	T	A	A	A	A	G	G	G	G	G	G	T	T	G	G	C	C	T	T	G	G	T	T	A	A	C	C	G	G	T	T	G	G	G	G	C	C	T	T	G	G	A	A	A	A	A	A	T	T	C	C	C	C	C	C	T	T	G	G	G	G	T	T	C	C	G	G	G	G	G	G	T	T	G	G	G	G	A	A	A	A	A	A	G	G	C	C	G	G	G	G	C	C	C	C	A	A	C	C	T	T	T	T	G	G	C	C	A	A	T	T	C	C	A	A	C	C	A	A	C	C	T	T	G	G	C	C	C	C	C	C	A	A	G	G	G	G	T	T	T	T	T	T	G	G	A	A	G	G	T	T	A	A	T	T	T	T	A	A	G	G	T	T	C	C	G	G	T	T	A	A	C	C	A	A	A	A	C	C	C	C	C	C	C	C	G	G	T	T	T	T	G	G	T	T	G	G	A	A	G	G	A	A	G	G	C	C	G	G	C	C	G	G	C	C	G	G	T	T	A	A	G	G	G	G	A	A	T	T	T	T	T	T	T	T	G	G	G	G	C	C	C	C	T	T	T	T	A	A	T	T	A	A	C	C	C	C	G	G	T	T	T	T	T	T	G	G	T	T	G	G	A	A	C	C	C	C	C	C	C	C	A	A	G	G	G	G	T	T	G	G	T	T	T	T	A	A	C	C	T	T	G	G	G	G	G	G	A	A	C	C	C	C	C	C	A	A	C	C	G	G	C	C	A	A	T	T	G	G	T	T	A	A	C	C	G	G	T	T	A	A	A	A	G	G	T	T	NA	NA	T	T	C	C	C	C	T	T	T	T	C	C	T	T	C	C	A	A	A	A	A	A	G	G	A	A	T	T	A	A	G	G	C	C	C	C	C	C	G	G	A	A	G	G	G	G	C	C	C	C	A	A	A	A	C	C	T	T	T	T	C	C	G	G	A	A	G	G	A	A	C	C	G	G	A	A	A	A	C	C	G	G	C	C	G	G	A	A	G	G	G	G	C	C	G	G	G	G	C	C	T	T	A	A	NA	NA	G	G	C	C	C	C	C	C	G	G	C	C	G	G	C	C	A	A	C	C	A	A	C	C	C	C	C	C	C	C	G	G	G	G	T	T	C	C	G	G	A	A	T	T	G	G	G	G	A	A	C	C	C	C	A	A	A	A	G	G	A	A	A	A	C	C	C	C	C	C	C	C	T	T	C	C	C	C	T	T	A	A	G	G	C	C	C	C	C	C	G	G	C	C	T	T	T	T	C	C	G	G	G	G	C	C	A	A	C	C	G	G	G	G	C	C	A	A	T	T	T	T	G	G	C	C	A	A	A	A	T	T	A	A	C	C	A	A	A	A	G	G	A	A	G	G	C	C	A	A	G	G	G	G	A	A	G	G	G	G	C	C	G	G	G	G	C	C	T	T	C	C	T	T	A	A	A	A	A	A	G	G	T	T	G	G	T	T	G	G	C	C	C	C	A	A	C	C	A	A	C	C	G	G	T	T	G	G	G	G	T	T	C	C	A	A	G	G	C	C	C	C	G	G	G	G	A	A	A	A	G	G	G	G	C	C	C	C	A	A	C	C	A	A	C	C	C	C	T	T	G	G	G	G	A	A	C	C	T	T	T	T	G	G	C	C	A	A	A	A	G	G	C	C	G	G	A	A	G	G	A	A	C	C	A	A	T	T	T	T	A	A	A	A	C	C	T	T	A	A	C	C	A	A	A	A	T	T	C	C	C	C	C	C	C	C	C	C	A	A	G	G	A	A	A	A	G	G	C	C	T	T	T	T	G	G	A	A	G	G	C	C	A	A	C	C	G	G	T	T	C	C	A	A	A	A	T	T	T	T	G	G	G	G	A	A	G	G	A	A	C	C	T	T	G	G	C	C	C	C	C	C	C	C	G	G	C	C	T	T	G	G	G	G	C	C	G	G	C	C	T	T	G	G	C	C	A	A	C	C	T	T	G	G	T	T	C	C	T	T	T	T	G	G	C	C	T	T	G	G	A	A	C	C	T	T	T	T	G	G	C	C	T	T	G	G	C	C	C	C	C	C	T	T	C	C	A	A	T	T	G	G	A	A	G	G	G	G	C	C	G	G	C	C	G	G	T	T	G	G	G	G	C	C	A	A	G	G	C	C	A	A	C	C	G	G	C	C	A	A	A	A	T	T	C	C	C	C	T	T	A	A	T	T	T	T	G	G	A	A	G	G	A	A	G	G	T	T	G	G	G	G	G	G	G	G	A	A	C	C	T	T	G	G	C	C	G	G	G	G	A	A	C	C	C	C	G	G	C	C	T	T	A	A	A	A	G	G	C	C	A	A	G	G	C	C	T	T	A	A	C	C	G	G	G	G	C	C	C	C	G	G	C	C	T	T	C	C	C	C	C	C	A	A	C	C	A	A	A	A	G	G	C	C	A	A	C	C	T	T	C	C	C	C	A	A	T	T	A	A	T	T	A	A	A	A	T	T	A	A	A	A	A	A	C	C	T	T	G	G	T	T	T	T	C	C	T	T	G	G	T	T	C	C	A	A	G	G	G	G	T	T	A	A	A	A	A	A	C	C	G	G	T	T	T	T	G	G	C	C	G	G	T	T	T	T	A	A	C	C	T	T	G	G	G	G	A	A	G	G	G	G	G	G	G	G	G	G	T	T	A	A	C	C	A	A	G	G	G	G	T	T	C	C	G	G	A	A	T	T	C	C	C	C	G	G	T	T	C	C	G	G	C	C	G	G	T	T	A	A	T	T	T	T	A	A	C	C	G	G	G	G	G	G	G	G	C	C	A	A	C	C	C	C	G	G	T	T	G	G	G	G	C	C	T	T	G	G	C	C	G	G	A	A	T	T	G	G	A	A	C	C	A	A	T	T	C	C	A	A	T	T	C	C	A	A	C	C	G	G	A	A	C	C	A	A	G	G	G	G	A	A	C	C	A	A	T	T	C	C	T	T	C	C	G	G	C	C	G	G	G	G	T	T	A	A	T	T	A	A	G	G	C	C	T	T	C	C	G	G	A	A	G	G	T	T	C	C	T	T	G	G	C	C	T	T	G	G	G	G	A	A	T	T	G	G	G	G	C	C	G	G	C	C	A	A	G	G	T	T	C	C	C	C	C	C	C	C	T	T	T	T	A	A	G	G	A	A	C	C	G	G	G	G	C	C	C	C	T	T	T	T	A	A	A	A	G	G	C	C	T	T	G	G	A	A	G	G	A	A	G	G	C	C	C	C	T	T	A	A	T	T	G	G	C	C	C	C	A	A	G	G	T	T	A	A	C	C	G	G	C	C	T	T	A	A	NA	NA	G	G	A	A	A	A	G	G	G	G	G	G	G	G	C	C	C	C	G	G	C	C	A	A	C	C	G	G	G	G	G	G	T	T	C	C	T	T	C	C	T	T	G	G	A	A	C	C	G	G	T	T	A	A	A	A	A	A	G	G	G	G	T	T	G	G	T	T	C	C	T	T	T	T	A	A	G	G	A	A	C	C	C	C	A	A	G	G	A	A	A	A	C	C	G	G	A	A	G	G	A	A	C	C	T	T	G	G	C	C	T	T	G	G	G	G	G	G	C	C	C	C	T	T	T	T	G	G	G	T	G	G	T	T	A	A	G	G	T	T	G	G	A	A	A	A	C	C	T	T	C	C	C	C	T	T	T	T	C	C	G	G	T	T	T	T	A	A	T	T	A	A	C	C	T	T	G	G	C	C	A	A	T	T	T	T	C	C	T	T	C	C	A	A	T	T	C	C	C	C	G	G	T	T	T	T	A	A	T	T	G	G	A	A	C	C	A	A	C	C	A	A	T	T	T	T	G	G	A	A	G	G	C	C	C	C	T	T	A	A	T	T	G	G	G	G	T	T	C	C	A	A	A	A	G	G	T	T	G	G	G	G	T	T	C	C	G	G	A	A	A	A	A	A	C	C	C	C	C	C	T	T	A	A	T	T	G	G	T	T	T	T	C	C	C	C	A	A	T	T	T	T	T	T	C	C	C	C	C	C	G	G	A	A	T	T	A	A	C	C	G	G	T	T	G	G	C	C	A	A	C	C	T	T	C	C	G	G	G	G	A	A	C	C	A	A	G	G	A	A	T	T	G	G	C	C	G	G	T	T	C	C	C	C	T	T	G	G	C	C	G	G	G	G	G	G	T	T	C	C	G	G	T	T	T	T	A	A	G	G	A	A	G	G	T	T	T	T	T	T	A	A	T	T	G	G	A	A	C	C	G	G	A	A	C	C	G	G	G	G	C	C	C	C	C	C	C	C	T	T	C	C	C	C	T	T	T	T	A	A	T	T	C	C	G	G	C	C	A	A	A	A	G	G	A	A	C	C	G	G	G	G	C	C	A	A	G	G	A	A	T	T	C	C	T	T	T	T	G	G	T	T	A	A	G	G	A	A	A	A	G	G	C	C	C	C	G	G	A	A	C	C	G	G	A	A	G	G	C	C	G	G	A	A	G	G	G	G	C	C	A	A	T	T	G	G	T	T	T	T	T	T	C	C	A	A	G	G	A	A	G	G	G	G	C	C	C	C	A	A	A	A	G	G	G	G	G	G	T	T	G	G	T	T	T	T	G	G	C	C	T	T	T	T	G	G	C	C	G	G	C	C	G	G	T	T	A	A	C	C	G	G	T	T	G	G	C	C	G	G	C	C	G	G	G	G	G	G	C	C	T	T	G	G	A	A	T	T	C	C	C	C	G	G	A	A	A	A	A	A	G	G	G	G	T	T	A	A	T	T	A	A	A	A	G	G	T	T	C	C	C	C	A	A	A	A	C	C	G	G	A	A	T	T	T	T	A	A	C	C	T	T	C	C	A	A	A	A	G	G	T	T	T	T	C	C	A	G	T	T	A	A	G	G	T	T	G	G	C	C	C	C	T	T	C	C	T	T	G	G	C	C	T	T	G	G	T	T	G	G	T	T	G	G	A	A	C	C	G	G	C	C	G	G	G	G	T	T	G	G	T	T	G	G	G	G	C	C	T	T	A	A	G	G	C	C	T	T	A	A	T	T	G	G	T	T	T	T	G	G	C	C	A	A	A	A	G	G	C	C	A	A	G	G	C	C	A	A	A	A	C	C	G	G	G	G	G	G	A	A	A	A	A	A	G	G	A	A	T	T	A	A	C	C	T	T	G	G	G	G	C	C	C	C	A	A	A	A	C	C	G	G	A	A	T	T	T	T	T	T	T	T	G	G	C	C	A	A	G	G	A	A	G	G	G	G	G	G	G	G	G	G	T	T	A	A	G	G	T	T	A	A	A	A	A	A	C	C	C	C	G	G	A	A	G	G	T	T	G	G	G	G	G	G	T	T	T	T	A	A	C	C	C	C	T	T	G	G	C	C	T	T	C	C	A	A	T	T	A	A	G	G	G	G	T	T	G	G	C	C	G	G	A	A	C	C	C	C	G	G	C	C	G	G	C	C	A	A	A	A	G	G	C	C	C	C	C	C	T	T	A	A	T	T	G	G	A	A	A	A	G	G	G	G	T	T	C	C	T	T	A	A	C	C	G	G	C	C	C	C	A	A	A	A	A	A	T	T	G	G	T	T	G	G	G	G	T	T	G	G	T	T	C	C	C	C	T	T	C	C	A	A	C	C	G	G	A	A	C	C	T	T	A	A	C	C	A	A	G	G	G	G	A	A	A	A	A	A	C	C	C	C	T	T	C	C	C	C	T	T	G	G	G	G	C	C	T	T	T	T	T	T	C	C	G	G	C	C	C	C	G	G	G	G	C	C	C	C	C	C	C	C	G	G	A	A	G	G	G	G	T	T	G	G	T	T	T	T	A	A	T	T	G	G	A	A	T	T	T	T	T	T	T	T	T	T	C	C	T	T	T	T	C	C	G	G	G	G	G	G	C	C	T	T	T	T	A	A	G	G	G	G	G	G	A	A	G	G	C	C	T	T	A	A	A	A	T	T	T	T	G	G	G	G	T	T	T	T	T	T	G	G	T	T	C	C	G	G	C	C	G	G	G	G	T	T	T	T	G	G	A	A	C	T	T	T	A	A	G	G	G	G	T	T	C	C	A	A	T	T	T	T	T	T	C	C	T	T	G	G	T	T	C	C	C	C	T	T	C	C	A	A	C	C	T	T	C	C	C	C	A	A	C	C	C	C	C	C	C	C	C	C	T	T	T	T	A	A	G	G	T	T	A	A	C	C	C	C	T	T	C	C	C	C	T	T	C	C	T	T	A	A	G	G	A	A	C	C	C	C	T	T	C	C	G	G	G	G	C	C	T	T	C	C	A	A	G	G	G	G	G	G	NA	NA	C	C	T	T	C	C	G	G	A	A	C	C	G	G	A	A	T	T	T	T	T	T	A	A	C	C	A	A	T	T	C	C	C	C	G	G	A	A	A	A	A	A	A	A	C	C	G	G	G	G	C	C	G	G	A	A	C	C	A	A	G	G	T	T	G	G	A	A	C	C	C	C	T	T	C	C	T	T	T	T	A	A	A	A	A	A	G	G	G	G	A	A	T	T	C	C	G	G	G	G	A	A	C	C	A	A	G	G	C	C	A	A	C	C	A	A	C	C	A	A	G	G	T	T	T	T	G	G	A	A	A	A	C	C	G	G	C	C	A	A	C	C	G	G	C	C	C	C	G	G	A	A	G	G	C	C	G	G	T	T	T	T	G	G	T	T	C	C	G	G	C	C	A	A	C	C	A	A	C	C	A	A	G	G	G	G	T	T	C	C	G	G	T	T	C	C	C	C	T	T	C	C	C	C	A	A	A	A	A	A	T	T	NA	NA	T	T	A	A	A	A	G	G	A	A	C	C	A	A	C	C	T	T	C	C	C	C	G	G	T	T	A	A	A	A	T	T	C	C	T	T	T	T	T	T	G	G	G	G	C	C	G	G	G	G	A	A	C	C	C	C	G	G	T	T	T	T	G	G	G	G	A	A	A	A	T	T	A	A	G	G	G	G	G	G	C	C	A	A	C	C	T	T	T	T	A	A	G	G	C	C	A	A	G	G	A	A	G	G	C	C	G	G	G	G	C	C	C	C	G	G	A	A	A	A	C	C	G	G	A	A	C	C	C	C	G	G	G	G	G	G	A	A	G	G	G	G	T	T	A	A	A	A	C	C	C	C	T	T	T	T	C	C	T	T	T	T	A	A	G	G	T	T	G	G	T	T	T	T	A	A	G	G	T	T	A	A	T	T	T	T	A	A	T	T	C	C	G	G	G	G	C	C	A	A	T	T	G	G	A	A	A	A	G	G	A	A	T	T	C	C	G	G	G	G	G	G	T	T	T	T	A	A	C	C	T	T	G	G	C	C	G	G	C	C	C	C	C	C	A	A	A	A	T	T	T	T	T	T	C	C	G	G	T	T	C	C	G	G	A	A	A	A	C	C	NA	NA	T	T	C	C	C	C	A	A	A	A	A	A	A	A	C	C	A	A	T	T	A	A	G	G	A	A	C	C	A	A	T	T	C	C	T	T	C	C	A	A	T	T	G	G	C	C	A	A	G	G	C	C	C	C	T	T	G	G	A	A	A	A	T	T	G	G	T	T	G	G	G	G	G	G	T	T	T	T	A	A	C	C	T	T	C	C	T	T	C	C	A	A	T	T	A	A	C	C	C	C	T	T	G	G	T	T	C	C	A	A	T	T	G	G	A	A	G	G	G	G	C	C	C	C	C	C	A	A	T	T	C	C	C	C	T	T	G	G	G	G	T	T	G	G	G	G	A	A	T	T	G	G	C	C	A	A	A	A	G	G	G	G	T	T	G	G	T	T	G	G	A	A	A	A	G	G	G	G	G	G	C	C	C	C	T	T	C	C	C	C	A	A	C	C	C	C	C	C	A	A	C	C	G	G	G	G	T	T	G	G	C	C	C	C	C	C	G	G	A	A	T	T	T	T	G	G	C	C	A	A	G	G	T	T	A	A	T	T	T	T	A	A	A	A	G	G	A	A	G	G	G	G	G	G	C	C	G	G	G	G	G	G	G	G	A	A	T	T	C	C	C	C	C	C	T	T	G	G	C	C	T	T	T	T	C	C	A	A	C	C	G	G	T	T	C	C	G	G	T	T	G	G	C	C	G	G	G	G	C	C	G	G	A	A	T	T	C	C	T	T	T	T	G	G	T	T	G	G	G	G	C	C	C	C	A	A	C	C	T	T	G	G	C	C	T	T	T	T	G	G	A	A	A	A	G	G	T	T	A	A	G	G	A	A	A	A	C	C	T	T	T	T	T	T	T	T	G	G	C	C	G	G	G	G	A	A	T	T	A	A	C	C	C	C	G	G	A	A	A	A	A	A	G	G	G	G	G	G	A	A	T	T	A	A	C	C	C	C	A	A	A	A	A	A	A	A	C	C	A	A	A	A	A	A	C	C	C	C	A	A	C	C	G	G	G	G	C	C	G	G	T	T	A	A	G	G	G	G	G	G	G	G	A	A	T	T	A	A	T	T	A	A	C	C	A	A	A	A	C	C	C	C	G	G	C	C	A	A	T	T	C	C	C	C	C	C	G	G	G	G	G	G	G	G	A	A	G	G	G	G	A	A	G	G	T	T	G	G	G	G	G	G	T	T	G	G	G	G	T	T	G	G	T	T	G	G	T	T	C	C	C	C	T	T	T	T	C	C	A	A	G	G	C	C	G	G	A	A	T	T	T	T	A	A	T	T	C	C	A	A	A	A	A	A	A	A	C	C	C	C	A	A	G	G	A	A	C	C	A	A	C	C	A	A	C	C	G	G	T	T	A	A	T	T	G	G	C	C	G	G	A	A	G	G	T	T	C	C	C	C	C	C	C	C	A	A	T	T	C	C	G	G	A	A	T	T	T	T	A	A	A	A	C	C	G	G	G	G	T	T	C	C	A	A	G	G	G	G	C	C	T	T	G	G	C	C	T	T	T	T	A	A	C	C	G	G	A	A	G	G	A	A	A	A	A	A	G	G	C	C	T	T	T	T	A	A	T	T	G	G	T	T	G	G	T	T	A	A	G	G	G	G	A	A	C	C	C	C	A	A	C	C	A	A	G	G	C	C	C	C	G	G	T	T	G	G	G	G	G	G	C	C	C	C	T	T	G	G	T	T	C	C	A	A	T	T	A	A	T	T	T	T	G	G	A	A	T	T	G	G	G	G	C	C	C	C	A	A	G	G	C	C	A	A	C	C	T	T	C	C	G	G	A	A	A	A	G	G	G	G	T	T	G	G	T	T	C	C	T	T	T	T	C	C	A	A	G	G	G	G	A	A	T	T	A	A	A	A	G	G	A	A	A	A	C	C	G	G	C	C	T	T	A	A	A	A	T	T	C	C	A	A	G	G	C	C	T	T	T	T	C	C	C	C	A	A	A	A	A	A	T	T	C	C	A	A	C	C	T	T	T	T	G	G	C	C	C	C	T	T	T	T	G	G	T	T	T	T	A	A	A	A	A	A	T	T	T	T	C	C	A	A	G	G	G	G	C	C	A	A	A	A	G	G	A	A	G	G	A	A	A	A	T	T	T	T	A	A	C	C	C	C	T	T	C	C	T	T	C	C	A	A	G	G	T	T	C	C	G	G	T	T	T	T	A	A	G	G	A	A	C	C	G	G	C	C	A	A	G	G	G	G	C	C	A	A	G	G	C	C	G	G	G	G	A	A	C	C	T	T	C	C	C	C	T	T	T	T	C	C	G	G	C	C	A	A	T	T	G	G	T	T	A	A	T	T	C	C	T	T	T	T	A	A	C	C	T	T	C	C	T	T	C	C	T	T	G	G	T	T	G	G	G	G	G	G	A	A	T	T	C	C	T	T	T	T	G	G	T	T	C	C	T	T	G	G	A	A	T	T	T	T	G	G	G	G	A	A	A	A	G	G	G	G	G	G	A	A	T	T	C	C	G	G	A	A	A	A	A	A	G	G	C	C	A	A	A	A	A	A	C	C	A	A	A	A	G	G	G	G	T	T	C	C	A	A	G	G	T	T	C	C	G	G	A	A	T	T	C	C	A	A	C	C	C	C	G	G	G	G	T	T	T	T	G	G	C	C	T	T	T	T	A	A	T	T	G	G	G	G	T	T	T	T	A	A	C	C	C	C	A	A	C	C	G	G	C	C	T	T	C	C	T	T	G	G	G	G	T	T	C	C	C	C	A	A	A	A	C	C	A	A	G	G	A	A	A	A	C	C	C	C	T	T	A	A	A	A	G	G	T	T	G	G	T	T	G	G	C	C	G	G	A	A	G	G	G	G	C	C	T	T	T	T	A	A	C	C	G	G	C	C	G	G	G	G	T	T	A	A	G	G	C	C	G	G	C	C	G	G	T	T	A	A	A	A	T	T	C	C	T	T	C	C	T	T	G	G	G	G	C	C	A	A	T	T	G	G	A	A	T	T	G	G	T	T	T	T	A	A	A	A	C	C	A	A	T	T	C	C	G	G	A	A	C	C	G	G	A	A	T	T	G	G	G	G	G	G	A	A	G	G	T	T	A	A	T	T	C	C	G	G	T	T	C	C	G	G	A	A	C	C	G	G	G	G	T	T	C	C	A	A	T	T	T	T	A	A	C	C	A	A	T	T	A	A	A	A	T	T	G	G	A	A	A	A	G	G	G	G	A	A	C	C	C	C	C	C	A	A	G	G	G	G	NA	NA	G	G	A	A	C	C	G	G	C	C	C	C	C	C	C	C	G	A	A	A	C	C	T	C	C	G	G	G	G	A	A	A	G	T	T	A	T	G	A	A	T	C	C	A	A	G	T	T	T	A	G	G	A	G	A	G	A	A	A	G	A	A	C	T	T	C	C	T	A	G	G	A	A	G	T	T	C	C	NA	NA	G	G	G	G	G	G	G	G	T	T	C	C	C	T	G	A	G	A	A	G	T	G	C	T	G	A	C	C	G	A	A	G	C	C	T	C	A	T	T	A	G	A	T	C	G	T	T	T	A	G	A	A	G	G	C	C	A	G	T	T	NA	NA	T	T	T	C	G	G	G	G	A	A	G	G	G	T	G	G	T	A	C	C	G	A	G	G	G	A	A	T	A	A	C	C	C	C	G	G	T	C	C	C	A	A	T	C	T	T	G	A	G	G	A	A	A	G	C	C	C	C	A	C	C	C	A	G	A	A	NA	NA	T	T	C	T	G	G	T	T	G	G	A	G	T	C	T	T	C	C	T	G	C	C	C	T	T	T	T	T	G	G	T	C	C	T	A	T	G	C	G	G	G	G	G	G	A	G	G	T	T	T	C	C	A	A	C	A	C	C	C	T	A	C	C	C	A	C	C	C	A	G	G	G	G	G	T	C	C	C	G	G	C	C	G	G	C	C	A	A	NA	NA	T	T	C	T	NA	NA	A	A	C	C	T	A	C	A	T	T	C	C	G	T	A	G	G	A	T	C	A	G	G	A	A	A	G	G	C	G	A	A	C	T	C	C	G	A	G	G	C	C	C	G	G	G	T	T	C	T	A	A	C	C	T	T	NA	NA	T	C	C	C	C	A	G	A	G	A	A	A	T	T	C	C	A	A	C	T	C	C	C	C	A	G	G	G	G	A	C	T	G	G	C	T	G	G	T	C	G	G	T	A	G	A	C	C	G	G	T	T	A	G	A	T	C	T	T	A	G	T	A	G	T	C	C	C	C	G	C	G	G	T	T	T	T	T	T	T	C	C	G	G	C	T	C	G	C	C	T	T	G	G	G	G	G	A	G	A	G	A	C	C	T	T	C	T	G	A	C	T	T	T	C	T	C	C	T	C	T	C	T	T	C	T	C	C	C	C	C	C	C	C	T	C	A	C	C	C	C	T	G	G	G	G	T	T	C	A	C	C	C	T	C	G	G	A	A	A	A	G	G	G	G	G	T	C	G	A	C	T	T	C	G	G	C	C	G	G	C	A	T	C	G	G	G	G	C	C	G	A	G	G	G	A	T	T	C	C	C	C	A	G	C	C	T	T	T	C	T	C	C	T	T	T	T	T	G	G	T	C	C	T	G	G	G	G	T	T	G	C	T	T	A	G	T	C	C	C	A	C	G	T	A	C	G	A	A	A	T	T	G	G	G	G	T	C	G	G	A	G	G	G	C	C	T	C	A	T	A	G	C	C	T	C	G	C	A	C	C	C	T	T	NA	NA	A	A	NA	NA	T	T	G	T	G	A	C	T	G	G	C	C	G	T	G	G	C	C	T	C	G	G	G	G	G	G	G	G	C	G	G	G	T	T	A	T	T	A	G	G	T	C	A	T	NA	NA	C	T	T	C	G	G	A	G	A	C	T	C	G	G	T	G	G	T	T	C	G	G	C	C	A	A	A	G	C	C	C	C	G	G	A	G	T	C	C	C	C	T	C	T	G	G	G	G	NA	NA	A	G	G	A	G	G	A	A	A	A	C	C	C	A	T	T	A	A	G	A	C	C	C	C	C	A	G	G	A	C	A	G	G	A	A	A	G	A	C	A	A	A	C	T	A	G	G	G	G	A	G	A	A	A	G	G	C	C	T	C	C	T	T	C	C	T	A	A	T	C	C	A	C	C	A	T	G	G	G	G	C	C	T	A	G	A	A	A	A	G	G	G	T	C	G	A	G	G	A	A	A	A	C	C	C	T	G	A	C	T	A	T	C	C	G	C	T	G	T	T	T	T	T	T	G	G	T	T	A	A	A	G	G	A	A	G	A	A	T	C	A	G	A	A	C	C	A	G	C	C	T	T	C	T	NA	NA	C	C	G	A	G	G	C	T	G	G	T	C	A	A	A	A	T	T	G	G	T	C	T	C	C	C	G	G	T	T	NA	NA	C	C	C	C	A	A	A	G	A	G	C	C	G	G	T	T	G	G	A	A	A	G	NA	NA	C	C	NA	NA	T	T	C	C	C	C	T	T	A	A	NA	NA	G	C	NA	NA	T	T	T	A	A	T	G	G	C	C	C	C	T	T	C	A	G	A	T	T	A	A	T	T	T	T	G	G	T	T	C	C	C	C	T	A	G	G	C	C	A	A	NA	NA	NA	NA	G	T	T	T	T	T	A	A	G	G	G	A	G	G	A	A	G	A	T	T	C	G	C	C	NA	NA	C	C	G	G	C	C	T	C	T	C	G	A	A	G	G	C	T	A	C	A	T	T	A	A	G	G	G	G	A	A	T	C	C	T	G	G	C	C	C	T	G	G	T	C	C	C	A	G	C	T	T	T	A	A	A	C	C	C	A	A	A	G	T	C	T	T	G	G	C	C	T	G	A	G	C	C	T	G	G	A	A	A	T	A	C	G	C	T	A	A	C	T	C	C	A	T	A	A	C	C	G	G	C	T	A	C	T	T	NA	NA	T	T	T	T	C	T	NA	NA	C	T	C	T	T	G	T	C	A	G	T	G	G	G	A	G	C	T	NA	NA	G	A	A	A	G	A	A	C	G	C	G	A	T	T	C	A	NA	NA	T	C	A	T	G	A	C	C	G	T	A	G	G	C	NA	NA	NA	NA	T	T	A	A	C	T	A	C	C	T	C	T	A	G	G	A	A	G	T	C	T	A	C	C	A	G	T	T	A	G	A	A	C	T	G	G	A	C	G	A	A	C	NA	NA	C	T	T	G	C	T	C	C	C	C	A	C	NA	NA	C	T	T	G	T	C	A	T	G	G	A	A	T	G	A	C	C	A	C	A	G	G	A	T	T	A	C	T	C	T	G	A	T	T	C	G	T	T	G	G	G	G	C	C	G	G	C	T	T	T	G	G	G	G	C	T	C	T	G	G	T	T	T	T	G	C	C	T	G	G	C	C	G	A	C	C	NA	NA	G	T	T	C	G	C	G	G	T	T	T	C	G	A	T	T	C	C	C	T	T	T	C	T	G	G	C	C	C	T	G	C	A	G	C	C	A	A	G	A	G	T	C	A	G	A	A	A	T	C	A	G	C	T	A	C	NA	NA	T	C	T	T	G	G	A	G	T	C	C	C	A	C	C	C	T	T	A	G	T	C	C	T	T	A	C	T	T	T	G	A	G	A	C	A	C	C	G	G	A	A	A	G	A	A	G	G	T	C	T	G	C	C	G	A	C	C	C	C	T	C	C	A	T	T	C	C	T	T	C	A	C	T	T	T	C	T	C	T	T	G	G	T	G	A	G	T	A	A	C	T	C	A	T	T	T	C	C	C	T	A	G	G	C	G	A	G	A	A	G	A	T	T	A	G	G	G	G	T	T	G	T	C	C	T	A	A	NA	NA	T	T	C	C	C	C	C	C	G	G	A	A	A	A	T	T	A	A	G	A	NA	NA	C	T	C	T	C	C	C	T	A	A	G	A	C	A	T	T	A	A	G	A	G	G	C	C	C	G	NA	NA	A	A	C	C	C	C	G	G	G	G	C	C	G	A	G	G	A	A	G	A	G	T	A	A	G	C	G	A	T	T	C	C	A	G	C	A	C	C	T	T	C	C	A	A	G	A	A	A	A	T	C	C	C	T	A	T	NA	NA	T	A	G	G	G	T	A	A	T	T	A	G	T	T	G	A	C	A	G	T	T	C	G	G	A	G	A	A	G	G	A	A	C	C	T	T	G	G	A	A	T	T	A	A	C	C	G	G	T	T	G	G	C	C	C	C	T	T	A	A	T	T	G	G	C	C	T	T	C	C	T	T	G	G	C	C	T	T	A	A	G	G	C	C	T	T	A	A	C	C	A	A	T	T	T	T	T	T	C	C	C	C	G	G	T	T	T	T	G	G	T	T	C	C	C	C	A	A	C	C	A	A	T	T	G	G	C	C	A	A	A	A	T	T	T	T	C	C	A	A	G	G	C	C	C	C	C	C	T	T	A	A	A	A	A	A	T	T	C	C	C	C	C	C	A	A	T	T	T	T	G	G	A	A	C	C	C	C	G	G	A	A	C	C	T	T	G	G	T	T	G	G	T	T	C	C	A	A	C	C	T	T	G	G	C	C	A	A	G	G	G	G	G	G	T	T	T	T	A	A	A	A	A	A	G	G	A	A	C	C	A	A	G	G	G	G	G	G	A	A	G	G	T	T	G	G	C	C	A	A	T	T	C	C	G	G	C	C	C	C	C	C	T	T	T	T	T	T	A	A	T	T	C	C	A	A	A	A	C	C	C	C	C	C	G	G	T	T	G	G	C	C	T	T	T	T	C	C	T	T	C	C	T	T	A	A	C	C	A	A	C	C	A	A	C	C	G	G	G	G	A	A	A	A	C	C	T	T	C	C	T	T	T	T	G	G	A	A	A	A	G	G	C	C	G	G	A	A	C	C	A	A	C	C	NA	NA	C	C	G	G	C	C	G	G	C	C	C	C	T	T	A	A	C	C	G	G	A	A	C	C	C	C	G	G	NA	NA	C	C	T	T	G	G	A	A	G	G	C	C	C	C	A	A	A	A	C	C	G	G	T	T	C	C	C	C	T	T	C	C	T	T	A	A	A	A	T	T	G	G	T	T	C	C	G	G	A	A	T	T	G	G	T	T	G	G	T	T	C	C	C	C	C	C	G	G	A	A	G	G	T	T	A	A	G	G	C	C	T	T	T	T	C	C	T	T	A	A	G	G	A	A	G	G	G	G	G	G	G	G	G	G	G	G	A	A	T	T	A	A	C	C	T	T	G	G	T	T	C	C	T	T	A	A	C	C	G	G	T	T	G	G	C	C	C	C	C	C	T	T	C	C	G	G	A	A	A	A	C	C	C	C	C	C	C	C	C	C	C	C	C	C	T	T	G	G	G	G	C	C	A	A	A	A	T	T	T	T	A	A	C	C	T	T	A	A	A	A	T	T	C	C	C	C	G	G	G	G	G	G	G	G	C	C	G	G	G	G	G	G	T	T	T	T	A	A	A	A	C	C	C	C	C	C	T	T	A	A	C	C	G	G	C	C	G	G	G	G	C	C	C	C	C	C	A	A	C	C	T	T	C	C	A	A	A	A	C	C	C	C	G	G	G	G	G	G	C	C	C	C	G	G	G	G	T	T	C	C	C	C	A	A	C	C	C	C	T	T	C	C	G	G	A	A	A	A	G	G	C	C	G	G	G	G	G	G	A	A	G	G	G	G	G	G	T	T	G	G	T	T	T	T	G	G	A	A	G	G	G	G	C	C	T	T	T	T	C	C	C	C	C	C	C	C	T	T	C	C	G	G	G	G	G	G	C	C	A	A	C	C	C	C	T	T	G	G	A	A	C	C	C	C	C	C	G	G	G	G	A	A	G	G	T	T	C	C	G	G	C	C	A	A	G	G	C	C	A	A	G	G	G	G	G	G	T	T	T	T	T	T	C	C	G	G	G	G	C	C	G	G	G	G	A	A	C	C	T	T	G	G	T	T	C	C	C	C	C	C	G	G	C	C	A	A	G	G	G	G	T	T	C	C	C	C	A	A	C	C	T	T	C	C	A	A	G	G	A	A	A	A	G	G	C	C	G	G	A	A	G	G	A	A	G	G	G	G	A	A	T	T	G	G	G	G	G	G	T	T	C	C	C	C	C	C	A	A	C	C	T	T	A	A	C	C	T	T	A	A	G	G	T	T	C	C	G	A	A	A	C	C	C	C	T	T	G	G	G	G	C	C	C	C	C	C	T	T	T	T	T	T	A	A	A	A	G	G	A	A	T	T	G	G	T	T	G	G	C	C	G	G	T	T	T	T	G	G	T	T	A	A	C	C	C	C	T	T	G	G	G	G	A	A	A	A	C	C	A	A	A	A	T	T	C	C	T	T	C	C	G	G	A	A	A	A	T	T	C	C	C	C	A	A	A	A	T	T	G	G	C	C	A	A	G	G	A	A	A	A	T	T	C	C	G	G	G	G	C	C	C	C	G	G	A	A	G	G	G	G	C	C	T	T	A	A	T	T	T	T	G	G	G	G	T	T	G	G	T	T	G	G	C	C	NA	NA	G	G	G	G	G	G	A	A	C	C	G	G	G	G	C	C	G	G	C	C	T	T	A	A	T	T	A	A	T	T	T	T	G	G	A	A	C	C	A	A	T	T	C	C	G	G	A	A	T	T	A	A	T	T	A	A	C	C	A	A	T	T	C	C	T	T	C	C	G	G	T	T	G	G	T	T	A	A	C	C	G	G	C	C	T	T	T	T	T	T	A	A	C	C	C	C	G	G	G	G	C	C	C	C	C	C	G	G	A	A	C	C	G	G	C	C	C	C	A	A	A	A	G	G	T	T	G	G	T	T	NA	NA	A	A	T	T	G	G	C	C	C	C	T	T	A	A	C	C	T	T	C	C	T	T	C	C	T	T	A	A	C	C	C	C	G	G	T	T	A	A	A	A	A	A	C	C	T	T	C	C	A	A	C	C	G	G	C	C	T	T	A	A	C	C	C	C	G	G	C	C	T	T	A	A	A	A	A	A	A	A	A	A	G	G	A	A	A	A	G	G	A	A	A	A	C	C	A	A	A	A	G	G	T	T	T	T	T	T	T	T	G	G	C	C	A	A	C	C	C	C	A	A	A	A	G	G	T	T	G	G	G	G	T	T	C	C	G	G	A	A	C	C	G	G	C	C	C	C	G	G	G	G	T	T	C	C	T	T	G	G	A	A	T	T	A	A	C	C	C	C	T	T	C	C	G	G	G	G	C	C	G	G	A	A	G	G	A	A	C	C	C	C	A	A	T	T	C	C	A	A	T	T	G	G	A	A	T	T	C	C	T	T	T	T	C	C	T	T	A	A	A	A	A	A	A	A	T	T	A	A	A	A	C	C	C	C	T	T	A	A	C	C	T	T	C	C	T	T	A	A	G	G	G	G	G	G	C	C	T	T	C	C	G	G	C	C	A	A	T	T	G	G	G	G	G	G	G	G	A	A	A	A	G	G	A	A	T	T	G	T	G	G	A	A	A	A	C	C	T	T	T	T	A	A	G	G	T	T	G	G	A	A	A	A	A	A	T	T	T	T	A	A	T	T	A	A	C	C	A	A	T	T	G	G	T	T	G	G	A	A	A	A	G	G	T	T	A	A	C	C	T	T	A	A	T	T	C	C	A	A	A	A	T	T	A	A	C	C	C	C	A	A	T	T	G	G	A	A	A	A	G	G	G	G	T	T	C	C	A	A	A	A	C	C	G	G	T	T	C	C	A	A	A	A	C	C	A	A	C	C	A	A	C	C	C	C	C	C	T	T	T	T	T	T	A	A	C	C	A	A	G	G	T	T	T	T	G	G	G	G	G	G	C	C	G	G	A	A	T	T	A	A	G	G	T	T	C	C	G	G	A	A	T	T	G	G	C	C	C	C	T	T	A	A	T	T	G	G	C	C	G	G	A	A	A	A	C	C	T	T	T	T	C	C	C	C	C	C	G	G	G	G	T	T	T	T	C	C	C	C	C	C	G	G	C	C	T	T	T	T	G	G	A	A	A	A	C	C	A	A	A	A	C	C	C	C	T	T	A	A	A	A	G	G	T	T	T	T	G	G	C	C	A	A	G	G	G	G	A	A	G	G	T	T	A	A	G	G	C	C	C	C	C	C	T	T	G	G	C	C	C	C	G	G	G	G	T	T	A	A	C	C	A	A	T	T	A	A	A	A	T	T	T	T	A	A	C	C	T	T	A	A	A	A	A	A	T	T	G	G	G	G	A	A	T	T	A	A	T	T	T	T	T	T	C	C	T	T	A	A	C	C	T	T	G	G	G	G	T	T	T	T	C	C	G	G	G	G	G	G	A	A	A	A	T	T	C	C	C	C	G	G	C	C	A	A	C	C	C	C	G	G	C	C	T	T	C	C	G	G	A	A	G	G	A	A	A	A	A	A	G	G	G	G	A	A	G	G	G	G	C	C	G	G	C	C	C	C	C	C	A	A	A	A	G	G	G	G	A	A	G	G	A	A	A	A	G	G	T	T	A	A	A	A	G	G	G	G	T	T	A	A	A	A	C	C	C	C	A	A	C	C	T	T	G	G	T	T	C	C	T	T	G	G	G	G	T	T	T	T	T	T	C	C	C	C	G	G	A	A	A	A	T	T	G	G	A	A	G	G	T	T	T	T	A	A	C	C	G	G	C	C	C	C	T	T	G	G	A	A	T	T	A	A	G	G	A	A	C	C	T	T	G	G	C	C	G	G	G	G	A	A	A	A	A	A	T	T	A	A	C	C	C	C	G	G	T	T	A	A	T	T	T	T	C	C	G	G	G	G	T	T	A	A	G	G	A	A	G	G	G	G	G	G	C	C	T	T	T	T	G	G	C	C	C	C	C	C	A	A	G	G	A	A	G	G	C	C	C	C	T	T	T	T	A	A	C	C	G	G	G	G	T	T	T	T	C	C	C	C	A	A	A	A	C	C	C	C	C	C	G	G	A	A	A	A	C	C	G	G	G	G	T	T	G	G	A	A	G	G	A	A	T	T	A	A	T	T	A	A	C	C	C	C	A	A	A	A	T	T	T	T	G	G	C	C	T	T	G	G	T	T	T	T	A	A	C	C	T	T	G	G	C	C	C	C	G	G	T	T	A	A	A	A	G	G	G	G	T	T	T	T	G	G	A	A	G	G	G	G	A	A	G	G	A	A	C	C	G	G	G	G	C	C	A	A	T	T	C	C	C	C	C	C	C	C	A	A	A	A	A	A	A	A	A	A	G	G	A	A	T	T	T	T	A	A	T	T	T	T	A	A	A	A	C	C	A	A	C	C	A	A	C	C	A	A	T	T	T	T	T	T	A	A	G	G	G	G	G	G	G	G	C	C	C	C	G	G	A	A	C	C	G	G	T	T	A	A	C	C	A	A	G	G	T	T	A	A	A	A	T	T	A	A	C	C	A	A	T	T	T	T	A	A	T	T	G	G	T	T	G	G	C	C	G	G	C	C	G	G	T	T	T	T	G	G	C	C	C	C	T	T	C	C	G	G	G	G	T	T	C	C	A	A	A	A	C	C	T	T	C	C	G	G	G	G	G	G	C	C	T	T	C	C	A	A	G	G	C	C	A	A	T	T	C	C	C	C	C	C	A	A	G	G	C	C	C	C	A	A	A	A	A	A	T	T	G	G	C	C	C	C	C	C	C	C	C	C	C	C	C	C	G	G	T	T	A	A	C	C	C	C	T	T	A	A	G	G	G	G	C	C	C	C	G	G	A	A	G	G	G	G	T	T	T	T	A	A	T	T	A	A	A	A	T	T	A	A	G	G	G	G	G	G	T	T	G	G	T	T	T	T	T	T	A	A	C	C	C	C	C	C	T	T	G	G	T	T	A	A	G	G	T	T	C	C	T	T	A	A	A	A	G	G	G	G	G	G	G	G	T	T	A	A	C	C	G	G	T	T	A	A	A	A	G	G	C	C	T	T	C	C	A	A	C	C	C	C	A	A	T	T	G	G	A	A	C	C	T	T	A	A	A	A	T	T	G	G	A	A	C	C	T	T	A	A	G	G	A	A	G	G	T	T	T	T	G	G	C	C	C	C	C	C	G	G	G	G	C	C	T	T	G	G	C	C	A	A	C	C	A	A	C	C	G	G	A	A	C	C	C	C	G	G	A	A	C	C	G	G	G	G	G	G	G	G	T	T	C	C	T	T	C	C	G	G	C	C	T	T	G	G	C	C	C	C	T	T	A	A	C	C	C	C	C	C	G	G	A	A	A	A	T	T	A	A	C	C	C	C	C	C	A	A	C	C	G	G	G	G	C	C	G	G	C	C	G	G	A	A	T	T	G	G	T	T	G	G	T	T	A	A	C	C	G	G	T	T	A	A	A	A	G	G	G	G	C	C	C	C	A	A	T	T	G	G	G	G	G	G	G	G	A	A	A	A	A	A	G	G	T	T	C	C	C	C	T	T	T	T	C	C	C	C	A	A	C	C	C	C	C	C	T	T	C	C	C	C	C	C	C	C	T	T	G	G	A	A	A	A	G	G	G	G	C	C	A	A	T	T	T	T	C	C	T	T	G	G	A	A	G	G	C	C	C	C	A	A	C	C	T	T	C	C	A	A	G	G	A	A	C	C	T	T	T	T	T	T	C	C	A	A	G	G	C	C	T	T	C	C	T	T	G	A	G	G	T	T	A	G	C	C	T	T	C	C	G	A	T	T	T	T	C	C	G	G	G	A	G	G	C	C	G	G	G	G	G	G	C	C	A	A	C	C	A	G	G	A	G	G	C	T	T	T	G	G	C	C	G	G	T	T	A	T	G	T	C	C	T	C	A	A	C	C	G	G	T	T	A	G	T	A	C	C	C	C	A	A	T	C	C	T	A	A	C	T	A	A	T	C	T	T	T	C	T	C	G	G	C	C	T	C	T	C	T	C	G	T	C	C	NA	NA	G	G	G	G	T	T	G	G	A	A	G	G	T	T	G	T	T	C	G	G	T	T	T	C	G	G	G	G	T	T	G	T	C	C	T	C	G	G	G	T	A	G	T	C	C	C	T	C	G	G	G	G	A	G	A	G	G	G	C	C	C	C	T	T	T	C	G	G	C	T	T	C	T	C	T	T	T	T	T	T	A	A	A	G	C	C	T	G	A	G	T	C	A	G	T	T	G	G	G	G	T	T	C	C	T	C	C	C	A	A	C	C	C	C	A	A	G	G	G	A	T	T	C	C	C	C	T	T	G	A	T	T	T	T	A	C	G	G	C	C	A	G	G	C	G	G	A	T	C	C	G	A	T	C	G	A	T	T	C	C	G	T	C	C	G	G	G	G	G	G	G	A	T	T	G	G	A	G	A	C	A	G	C	T	C	C	G	G	A	A	G	A	G	A	A	A	A	C	C	C	T	T	A	A	A	A	C	C	C	T	T	T	T	T	A	A	T	T	C	A	C	C	T	T	A	A	G	A	A	A	A	G	C	A	C	T	C	C	T	T	G	G	G	A	NA	NA	G	G	C	C	A	G	G	G	T	T	A	G	C	C	G	G	T	A	T	T	T	T	A	A	T	T	C	C	T	C	G	G	A	A	G	G	T	T	A	A	T	T	A	A	A	A	C	C	G	G	A	A	C	C	A	A	C	C	T	T	G	A	G	A	A	A	C	C	C	C	C	C	A	A	A	A	A	A	C	C	T	C	C	C	G	G	G	G	T	T	G	G	A	A	C	C	G	G	T	T	C	C	A	A	C	C	T	T	C	C	C	C	G	G	T	T	G	T	G	A	G	A	C	C	T	T	A	A	G	G	G	G	A	C	A	A	A	A	C	C	NA	NA	C	C	G	G	A	A	C	C	T	T	G	G	C	C	T	T	C	C	T	T	T	T	T	T	G	G	NA	NA	T	T	A	A	T	C	T	C	G	G	A	A	A	A	G	G	G	G	A	A	A	A	C	C	C	C	T	T	C	C	G	G	T	T	C	C	T	T	C	C	G	G	G	G	T	T	T	T	T	T	G	G	C	C	T	T	C	T	NA	NA	G	G	NA	NA	G	C	C	C	C	C	C	C	A	A	C	C	C	C	A	A	G	G	A	A	T	T	A	A	C	C	C	C	T	T	C	C	C	T	T	C	C	C	T	C	A	G	G	A	A	A	G	A	A	C	G	G	G	A	T	T	A	A	C	T	T	G	C	C	G	G	T	C	C	C	A	G	G	G	A	G	A	A	G	A	A	A	C	T	G	C	T	T	G	G	A	A	C	C	A	A	C	C	A	G	A	A	T	T	T	T	C	C	C	C	C	C	A	A	T	C	C	A	G	A	G	G	T	T	A	A	T	T	C	C	C	C	T	T	A	T	A	A	A	G	C	T	C	C	A	A	T	T	A	A	T	T	G	G	A	A	G	G	A	A	A	A	C	C	T	T	T	T	T	C	T	C	A	A	C	T	G	A	A	A	G	A	C	C	G	G	A	A	G	G	T	T	G	G	T	T	T	C	G	A	C	T	C	C	A	A	A	A	T	T	G	G	G	G	T	T	A	A	T	T	G	G	T	T	T	T	G	G	A	A	T	C	A	A	G	G	G	C	C	C	A	A	G	A	T	T	G	G	C	C	T	C	A	G	C	C	C	C	T	T	T	T	G	G	C	C	G	G	A	A	C	C	G	G	A	A	C	C	C	C	G	A	T	C	G	G	C	C	G	G	A	A	A	A	A	A	T	T	T	T	G	G	T	T	G	G	NA	NA	G	C	G	G	G	G	G	G	G	G	C	C	G	G	T	T	T	T	C	C	G	G	G	G	T	T	A	A	C	C	C	C	G	G	G	G	C	C	T	T	C	C	A	A	G	G	A	G	A	A	C	C	C	T	T	T	C	T	A	G	NA	NA	T	C	T	T	A	G	A	A	T	T	A	A	T	G	T	A	G	C	A	A	A	A	C	C	C	C	NA	NA	NA	NA	T	C	C	C	A	A	C	C	G	G	G	G	A	A	T	T	C	C	C	C	G	G	T	T	G	G	G	G	T	C	G	A	A	A	G	G	C	C	G	G	G	A	G	G	A	A	T	T	A	G	T	C	G	G	G	G	C	T	T	C	A	G	G	G	NA	NA	C	T	T	T	G	G	C	C	A	A	C	C	C	T	T	T	T	T	C	C	T	T	T	T
CC	OR157f52	NA	NA	1	NA	G	G	A	A	G	G	G	G	T	T	A	A	G	G	T	T	C	C	G	G	G	G	C	C	G	G	T	T	T	T	A	A	G	G	A	A	T	T	C	C	G	G	A	A	T	T	G	G	A	A	C	C	G	G	G	G	G	G	T	T	C	C	C	C	C	C	A	A	A	A	T	T	G	G	T	T	C	C	A	A	C	C	T	T	C	C	A	A	A	A	C	C	T	T	C	C	T	T	C	C	C	C	T	T	C	C	G	G	C	C	T	T	G	G	T	T	C	C	T	T	T	T	G	G	A	A	T	T	G	G	C	C	C	C	A	A	C	C	G	G	G	G	C	C	C	C	A	A	T	T	A	A	G	G	G	G	T	T	A	A	A	A	A	A	C	C	A	A	G	G	A	A	G	G	G	G	G	G	G	G	A	A	C	C	C	C	G	G	A	A	C	C	G	G	A	A	G	G	A	A	G	G	T	T	G	G	A	A	T	T	G	G	C	C	G	G	G	G	T	T	G	G	G	G	C	C	C	C	C	C	G	G	G	G	T	T	C	C	C	C	G	G	G	G	T	T	G	G	T	T	A	A	G	G	C	C	C	C	C	C	A	A	T	T	G	G	C	C	C	C	A	A	C	C	T	T	C	C	G	G	G	G	C	C	C	C	A	A	G	G	T	T	A	A	T	T	G	G	T	T	C	C	C	C	T	T	T	T	G	G	G	G	C	C	C	C	T	T	C	C	T	T	G	G	C	C	C	C	T	T	C	C	T	T	C	C	A	A	G	G	G	G	G	G	T	T	NA	NA	T	T	G	G	A	A	G	G	C	C	C	C	G	G	C	C	C	C	T	T	G	G	G	G	C	C	C	C	G	G	T	T	C	C	G	G	C	C	G	G	C	C	G	G	A	A	G	G	T	T	G	G	A	A	A	A	G	G	A	A	G	G	C	C	C	C	T	T	C	C	A	A	T	T	G	G	G	G	G	G	T	T	A	A	C	C	A	A	A	A	C	C	A	A	G	G	G	G	A	A	G	G	A	A	A	A	A	A	G	G	T	T	A	A	G	G	T	T	C	C	G	G	T	T	A	A	A	A	T	T	T	T	C	C	A	A	T	T	G	G	C	C	G	G	A	A	A	A	A	A	G	A	C	C	T	T	G	G	T	T	C	C	G	G	C	C	G	G	T	T	A	A	G	G	A	A	C	C	A	A	C	C	G	G	C	C	A	A	A	A	T	T	T	T	T	T	C	C	C	C	G	G	T	T	C	C	C	C	C	C	A	A	C	C	G	G	T	T	G	G	A	A	C	C	C	C	C	C	G	G	T	T	C	C	C	C	C	C	G	G	A	A	C	C	G	G	A	A	T	T	G	G	C	C	A	A	C	C	C	C	G	G	C	C	C	C	A	A	A	A	G	G	T	T	G	G	T	T	C	C	C	C	T	T	A	A	A	A	G	G	G	G	C	C	T	T	A	A	A	A	A	A	C	C	T	T	T	T	C	C	G	G	T	T	C	C	T	T	G	G	A	A	G	G	C	C	A	A	A	A	A	A	C	C	NA	NA	C	C	T	T	G	G	C	C	G	G	G	G	C	C	T	T	G	G	C	C	A	A	T	T	T	T	T	T	T	T	G	G	C	C	G	G	G	G	C	C	C	C	T	T	G	G	T	T	T	T	A	A	C	C	C	C	A	A	C	C	C	C	A	A	C	C	C	C	C	C	G	G	T	T	T	T	C	C	T	T	T	T	T	T	G	G	C	C	A	A	C	C	T	T	G	G	A	A	A	A	C	C	T	T	G	G	C	C	A	A	C	C	G	G	A	A	G	G	C	C	C	C	T	T	C	C	G	G	A	A	C	C	G	G	C	C	C	C	G	G	G	G	G	G	G	G	G	G	A	A	A	A	T	T	G	G	G	G	T	T	C	C	T	T	A	A	G	G	A	A	G	G	T	T	A	A	C	C	T	T	T	T	NA	NA	C	C	C	C	T	T	C	C	A	A	C	C	T	T	C	C	C	C	G	G	A	A	T	T	T	T	C	C	A	A	A	A	G	G	G	G	C	C	G	G	C	C	T	T	C	C	G	G	C	C	A	A	C	C	G	G	G	G	T	T	G	G	A	A	A	A	C	C	A	A	C	C	C	C	C	C	A	A	A	A	C	C	T	T	A	A	C	C	C	C	T	T	C	C	G	G	T	T	T	T	T	T	G	G	T	T	T	T	C	C	G	G	C	C	G	G	T	T	G	G	G	G	T	T	C	C	G	G	G	G	G	G	C	C	A	A	G	G	C	C	G	G	T	T	T	T	G	G	G	G	A	A	G	G	C	C	G	G	G	G	G	G	T	T	C	C	C	C	G	G	G	G	T	T	C	C	G	G	C	C	C	C	C	C	C	C	A	A	G	G	C	C	T	T	T	T	T	T	C	C	T	T	T	T	T	T	G	G	C	C	C	C	A	A	A	A	A	A	G	G	G	G	C	C	G	G	C	C	T	T	C	C	C	C	C	C	G	G	T	T	G	G	G	G	C	C	C	C	C	C	A	A	C	C	T	T	G	G	C	C	T	T	G	G	G	G	T	T	G	G	C	C	G	G	C	C	G	G	G	G	A	A	G	G	A	A	C	C	T	T	G	G	C	C	C	C	G	G	C	C	G	G	C	C	G	G	C	C	G	G	C	C	C	C	G	G	T	T	C	C	A	A	A	A	C	C	C	C	C	C	G	G	C	C	G	G	A	A	C	C	T	T	G	G	C	C	A	A	G	G	A	A	C	C	G	G	C	C	C	C	G	G	G	G	T	T	C	C	G	G	T	T	T	T	G	G	T	T	T	T	T	T	C	C	A	A	C	C	A	A	T	T	C	C	G	G	C	C	T	T	C	T	G	G	G	G	G	G	T	T	A	A	T	T	C	C	A	A	T	T	T	T	C	C	G	G	G	G	A	C	C	C	C	C	G	G	A	A	A	A	T	T	G	G	C	C	C	C	C	C	G	G	T	T	G	G	G	G	G	G	C	C	C	C	G	G	G	G	G	G	A	A	G	G	G	G	C	C	T	T	T	T	A	A	C	C	T	T	G	G	G	G	G	G	A	A	T	T	A	A	A	A	C	C	C	C	T	T	G	G	C	C	C	C	G	G	G	G	C	C	A	A	T	T	C	C	T	T	G	G	T	T	T	T	T	T	G	G	A	A	A	A	C	C	A	A	A	A	G	G	C	C	T	T	G	G	T	T	T	T	G	G	A	A	G	G	T	T	C	C	G	G	T	T	G	G	A	A	G	G	G	G	G	G	A	A	C	C	T	T	C	C	T	T	G	G	G	G	C	C	G	G	C	C	G	G	C	C	A	A	C	C	G	G	T	T	A	A	T	T	T	T	C	C	G	G	G	G	G	G	G	G	A	A	C	C	G	G	A	A	C	C	C	C	G	G	A	A	C	T	T	T	C	C	G	G	G	G	A	A	C	C	C	C	C	C	C	C	C	C	T	T	C	C	C	C	C	C	C	C	G	G	C	C	G	G	T	T	G	G	C	C	G	G	T	T	T	T	C	C	T	T	T	T	T	T	G	G	T	T	T	T	A	A	T	T	A	A	G	G	C	C	G	G	G	G	C	C	C	C	G	G	G	G	G	G	A	A	G	G	T	T	G	G	A	A	G	G	C	C	A	A	G	G	A	A	T	T	G	G	A	A	G	G	C	C	T	T	A	A	T	T	C	C	A	A	C	C	T	T	G	G	A	A	T	T	C	C	C	C	G	G	C	C	C	C	C	C	G	G	C	C	C	C	C	C	C	C	A	A	G	G	A	A	G	G	G	G	C	C	T	T	G	G	T	T	G	G	C	C	G	G	T	T	T	T	T	T	C	C	T	T	T	T	G	G	C	C	G	G	A	A	C	C	A	A	G	G	G	G	T	T	G	G	G	G	A	A	C	C	G	G	T	T	G	G	G	G	T	T	A	A	T	T	G	G	G	G	A	A	T	T	T	T	G	G	T	T	C	C	G	G	A	A	G	G	C	C	G	G	G	G	C	C	C	C	C	C	A	A	A	A	C	C	G	G	G	G	C	C	A	A	T	T	T	T	A	A	G	G	G	G	C	C	C	C	G	G	A	A	NA	NA	G	G	A	A	C	C	A	A	T	T	C	C	C	C	G	G	G	G	A	A	C	C	A	A	C	C	C	C	A	A	A	A	G	G	G	G	A	A	T	T	G	G	G	G	A	A	A	G	C	C	G	G	G	G	G	G	G	G	G	G	G	G	A	A	A	A	T	T	G	G	C	C	T	T	G	G	A	A	A	A	A	A	C	C	T	T	T	T	T	T	C	C	C	C	T	T	C	C	G	G	G	G	G	A	A	A	T	T	C	C	C	C	T	T	C	C	C	C	G	G	C	C	T	T	G	G	A	A	G	G	C	C	C	C	C	C	G	G	G	G	A	A	A	A	T	T	C	C	C	C	A	A	G	G	T	T	G	G	C	C	G	G	G	G	G	G	A	A	G	G	C	C	C	C	C	C	C	C	C	C	A	A	T	T	T	T	A	A	C	C	C	C	C	C	C	C	C	C	C	C	C	C	C	C	T	T	C	C	C	C	C	C	T	T	G	G	C	C	G	G	G	G	T	T	A	A	T	T	C	C	C	C	T	T	C	C	T	T	C	C	T	T	C	C	A	A	G	G	A	A	C	T	A	A	G	G	T	T	C	C	C	C	T	T	A	A	C	C	C	C	G	G	A	A	T	T	T	T	G	G	G	G	T	T	C	C	C	C	T	T	G	G	T	T	G	G	G	G	T	T	T	T	T	T	G	G	G	G	T	T	A	A	G	G	C	C	T	T	C	C	A	A	C	C	C	C	T	T	C	C	A	A	C	C	G	G	G	G	A	A	A	A	T	T	A	A	A	A	C	C	T	T	G	G	G	G	C	C	G	G	A	A	T	T	G	G	C	C	C	C	T	T	C	C	C	C	T	T	T	T	A	A	G	G	C	C	G	G	G	G	A	A	T	T	G	G	T	T	C	C	A	A	G	G	C	C	G	G	T	T	C	C	C	C	C	C	C	C	G	G	G	G	G	G	T	T	T	T	C	C	T	T	G	G	G	G	C	C	C	C	A	A	C	C	C	C	A	A	G	G	C	C	T	T	A	A	G	G	T	T	T	T	C	C	G	G	G	G	T	T	G	G	C	C	C	C	C	C	G	G	C	C	A	A	C	C	G	G	G	G	C	C	T	T	C	C	T	T	T	T	T	T	NA	NA	G	G	A	A	A	A	T	T	C	C	G	G	T	T	T	T	C	C	C	C	G	G	T	T	A	A	C	C	C	C	T	T	A	A	C	C	C	C	C	C	G	G	A	A	C	C	T	T	G	G	C	C	T	T	G	G	T	C	G	G	G	G	G	G	T	T	G	G	A	A	T	T	A	A	A	A	C	C	T	T	T	T	G	G	C	C	T	T	G	G	C	C	C	C	G	G	G	G	G	G	C	C	G	G	C	C	C	C	G	G	C	C	A	A	A	A	G	G	A	A	G	G	T	T	C	C	A	A	C	C	T	T	C	C	C	C	T	T	T	T	C	C	A	A	G	G	G	G	C	C	T	T	T	T	C	C	C	C	NA	NA	G	G	NA	NA	C	C	A	A	A	A	G	G	G	G	C	C	G	G	A	A	C	C	T	T	A	A	A	A	T	T	A	A	T	T	T	T	C	C	G	G	A	A	NA	NA	G	G	G	G	G	G	C	C	G	G	A	A	T	T	C	C	C	C	G	G	G	G	G	G	A	G	T	T	G	G	G	G	T	T	G	G	A	A	G	G	G	G	C	C	G	G	G	G	T	T	T	T	C	C	A	A	G	G	T	T	G	G	A	A	C	C	C	C	G	G	T	T	G	G	T	T	C	C	C	C	C	C	G	G	G	G	G	G	A	A	G	G	A	A	C	C	C	C	C	C	A	A	G	G	C	C	A	A	C	C	G	G	G	G	G	G	C	C	G	G	G	G	C	C	T	T	C	C	G	G	G	G	T	T	A	A	C	C	G	G	A	A	T	T	G	G	A	A	T	T	G	G	A	A	A	A	C	C	T	T	G	G	C	C	T	T	A	A	NA	NA	C	C	C	C	G	G	G	G	G	G	C	C	A	A	C	C	C	C	G	G	A	A	G	G	G	G	T	T	A	A	A	A	C	C	G	G	T	T	C	C	A	A	G	G	G	G	C	C	T	T	C	C	G	G	A	A	A	A	C	C	A	A	C	C	C	C	A	A	A	A	G	G	A	A	T	T	C	C	C	C	A	A	A	A	T	T	C	C	C	C	A	A	T	T	A	A	C	C	G	G	A	A	A	A	G	G	A	A	G	G	A	A	G	G	T	T	G	G	G	G	T	T	T	T	C	C	A	A	A	A	A	A	A	A	T	T	C	C	T	T	T	T	A	A	C	C	G	G	C	C	G	G	G	G	T	T	A	A	G	G	G	G	T	T	C	C	G	G	A	A	C	C	C	C	G	G	T	T	T	T	T	T	G	G	C	C	C	C	T	T	A	A	C	C	A	A	T	T	G	G	T	T	G	G	C	C	C	C	G	G	C	C	T	T	G	G	A	A	C	C	C	C	C	C	T	T	T	T	G	G	C	C	T	T	C	C	G	G	T	T	G	G	T	T	T	T	T	T	C	C	A	A	C	C	A	A	G	G	G	G	G	G	C	C	T	T	C	C	G	G	C	C	T	T	C	C	A	A	C	C	C	C	G	G	A	A	T	T	A	A	T	T	C	C	T	T	T	T	G	G	A	A	C	C	T	T	T	T	G	G	A	A	C	C	A	A	C	C	C	C	A	A	G	G	T	T	G	G	G	G	C	C	T	T	A	A	G	G	A	A	G	G	A	A	A	A	C	C	A	A	A	A	A	A	T	T	G	G	G	G	G	G	A	A	T	A	G	G	A	A	T	T	G	G	G	G	C	C	G	G	C	C	C	C	A	A	C	C	G	G	C	C	T	T	C	C	C	C	C	C	C	C	T	T	A	A	G	G	G	G	C	C	C	C	C	C	T	T	G	G	T	T	A	A	G	G	C	C	C	C	G	G	G	G	T	T	G	G	G	G	G	G	A	A	A	A	A	A	G	G	C	C	A	A	G	G	C	C	C	C	A	A	C	C	G	G	G	G	G	G	T	T	A	A	C	C	G	G	G	G	C	C	A	A	A	A	T	T	G	G	T	T	T	T	C	C	G	G	G	G	G	G	G	G	T	T	C	C	A	A	G	G	G	G	T	T	A	A	C	C	C	C	G	G	G	G	C	C	T	T	A	A	C	C	G	G	T	T	G	G	G	G	C	C	G	G	C	C	C	C	A	A	C	C	T	T	G	G	T	T	G	G	A	A	G	G	A	A	G	G	C	C	G	G	C	C	G	G	T	T	A	A	T	T	G	G	G	G	A	A	G	G	T	T	T	T	T	T	T	T	G	G	G	G	C	C	G	G	C	C	C	C	T	T	C	C	C	C	T	T	C	C	G	G	C	C	G	G	A	A	G	G	C	C	A	A	A	A	T	T	G	G	T	T	C	C	A	A	G	G	G	G	T	T	G	G	T	T	C	C	G	G	T	T	C	C	A	A	A	A	T	T	A	A	C	C	C	C	C	C	G	G	C	C	G	G	C	C	G	G	T	T	A	A	A	A	G	G	T	T	G	G	T	T	A	A	A	A	A	A	T	T	G	G	G	G	C	C	C	C	T	T	C	C	T	T	A	A	T	T	A	A	G	G	A	A	G	G	G	G	T	T	T	T	G	G	C	C	T	T	C	C	A	A	A	A	A	A	A	A	A	A	C	C	G	G	G	G	A	A	T	T	A	A	T	T	G	G	A	A	G	G	G	G	T	T	G	G	A	A	A	A	C	C	G	G	C	C	G	G	G	G	G	G	G	G	C	C	G	G	G	G	C	C	C	C	G	G	C	C	A	A	T	T	A	A	C	C	G	G	T	T	G	G	C	C	T	T	T	T	G	G	C	C	T	T	C	C	C	C	G	G	A	A	C	C	G	G	C	C	T	T	A	A	G	G	G	G	A	A	T	T	T	T	C	C	G	G	G	G	G	G	G	G	C	C	T	T	T	T	T	T	T	T	C	C	T	T	T	T	C	C	G	G	G	G	T	T	C	C	A	A	C	C	C	C	C	C	C	C	A	A	A	A	C	C	G	G	T	T	G	G	A	A	T	T	G	G	T	T	T	T	G	G	T	T	G	G	A	A	T	T	G	G	T	T	A	A	G	G	A	A	A	A	G	G	C	C	A	A	A	A	A	A	A	A	G	G	A	A	T	T	A	A	G	G	T	T	C	C	C	C	G	G	T	T	C	C	G	G	G	G	T	T	G	G	C	C	G	G	A	A	A	A	G	G	C	C	C	C	A	A	G	G	C	C	A	A	A	A	A	A	C	C	G	G	A	A	A	A	T	T	C	C	C	C	G	G	A	A	G	G	G	G	T	T	T	T	G	G	C	C	A	A	C	C	G	G	T	T	A	A	C	C	A	A	T	T	T	T	C	C	G	G	A	A	A	A	G	G	G	G	C	C	A	A	G	G	A	A	G	G	T	T	A	A	C	C	T	T	A	A	G	G	C	C	C	C	G	G	T	T	A	A	G	G	C	C	C	C	A	A	T	T	C	C	T	T	G	G	G	A	A	A	G	G	G	G	C	C	A	A	G	G	A	A	C	C	A	A	C	C	G	G	C	C	A	A	C	C	T	T	G	G	A	A	G	G	C	C	C	C	A	A	G	G	G	G	G	G	A	A	C	C	G	G	T	T	T	T	C	C	T	T	G	G	G	G	C	C	G	G	C	C	T	T	C	C	T	T	C	C	G	G	T	T	A	A	T	T	C	C	G	G	C	C	C	C	C	C	C	C	C	C	C	C	T	T	C	C	A	A	C	C	T	T	C	C	G	G	T	T	NA	NA	G	G	T	T	C	C	C	C	C	C	C	C	A	A	C	C	G	G	T	T	A	A	G	G	T	T	T	T	C	C	A	A	T	T	A	A	A	A	A	A	G	G	G	G	C	C	G	G	C	C	G	G	A	A	A	A	T	T	G	G	G	G	T	T	T	T	T	T	A	A	T	T	C	C	G	G	A	A	G	G	G	G	A	A	G	G	G	G	A	A	A	A	G	G	C	C	C	C	T	T	C	C	A	A	C	C	A	A	C	C	C	C	A	A	G	G	C	C	G	G	A	A	G	G	G	G	C	C	G	G	T	T	C	C	G	G	C	C	G	G	G	G	C	G	C	C	G	G	T	T	T	T	C	C	G	G	C	C	G	G	A	A	G	G	G	G	G	G	C	C	G	G	C	C	C	C	C	C	T	T	C	C	C	C	G	G	T	T	C	C	C	C	C	C	G	G	T	T	G	G	T	T	T	T	G	G	C	C	T	T	C	C	T	T	C	C	G	G	T	T	G	G	A	A	G	G	C	C	G	G	T	T	A	A	G	G	A	A	C	C	T	T	G	G	T	T	G	G	T	T	C	C	G	G	A	A	NA	NA	A	A	A	A	G	G	G	G	A	A	A	A	A	A	T	T	G	G	T	T	C	C	G	G	G	G	C	C	C	C	A	A	A	A	T	T	C	C	C	C	C	C	G	G	C	C	C	C	G	G	A	A	T	T	T	T	G	G	C	C	C	C	G	G	T	T	G	G	G	G	A	A	A	A	T	T	C	C	C	C	C	C	A	A	A	A	A	A	G	G	C	C	C	C	G	G	T	T	A	A	G	G	C	C	A	A	G	G	C	C	G	G	C	C	T	T	G	G	G	G	C	C	T	T	C	C	A	A	G	G	A	A	A	A	G	G	G	G	A	A	T	T	A	A	G	G	A	A	C	C	C	C	G	G	T	T	G	G	A	A	C	C	G	G	C	C	G	G	G	G	T	T	T	T	T	T	C	C	G	G	C	C	T	T	G	G	T	T	G	G	C	C	C	C	A	A	A	A	C	C	C	C	A	A	G	G	C	C	G	G	G	G	C	C	A	A	C	C	T	T	C	C	C	C	G	G	A	A	C	C	A	A	G	G	G	G	G	G	G	G	T	T	A	A	T	T	C	C	C	C	G	G	G	G	A	A	C	C	C	C	A	A	G	G	A	A	G	G	A	A	C	C	T	T	T	T	G	G	C	C	G	G	T	T	T	T	T	T	T	T	C	C	C	C	A	A	T	T	T	T	T	T	G	G	T	T	A	A	G	G	A	A	T	T	A	A	T	T	G	G	T	T	T	T	A	A	C	C	G	G	C	C	A	A	G	G	G	G	A	A	T	T	T	T	C	C	C	C	A	A	A	A	C	C	G	G	T	T	G	G	A	A	A	A	A	A	A	A	C	C	G	G	C	C	T	T	G	G	A	A	C	C	A	A	G	G	T	T	C	C	C	C	A	A	G	G	C	C	C	C	C	C	G	G	G	G	G	G	T	T	G	G	G	G	T	T	C	C	C	C	G	G	G	G	C	C	C	C	G	G	C	C	A	A	G	G	G	G	C	C	G	G	A	A	C	C	G	G	G	G	A	A	T	T	G	G	C	C	C	C	T	T	C	C	C	C	G	G	C	C	T	T	A	A	T	T	G	G	T	T	C	C	G	G	C	C	A	A	C	C	G	G	G	G	C	C	C	C	G	G	G	G	T	T	T	T	G	G	A	A	C	C	G	G	C	C	G	G	A	A	C	C	G	G	T	T	G	G	C	C	T	T	T	T	G	G	G	G	T	T	T	T	A	A	G	G	C	C	G	G	G	G	T	T	C	C	G	G	G	G	G	G	C	C	G	G	G	G	C	C	C	C	G	G	G	G	A	A	A	A	T	T	T	T	T	T	C	C	G	G	T	T	T	T	C	C	G	G	T	T	T	T	T	T	C	C	C	C	C	C	C	C	C	C	C	C	A	A	A	A	C	C	C	C	T	T	T	T	C	C	A	A	C	C	G	G	A	A	C	C	T	T	A	A	A	A	T	T	T	T	A	A	C	C	G	G	C	C	A	A	A	A	G	G	T	C	A	A	T	T	G	G	G	G	T	T	T	T	C	C	T	T	A	A	A	A	T	T	G	G	T	T	G	G	C	C	A	A	G	G	A	A	C	C	C	C	G	G	C	C	G	G	G	G	T	T	G	G	G	G	C	C	A	A	G	G	A	A	T	T	C	C	G	G	T	T	C	C	T	T	T	T	A	A	A	A	G	G	C	C	G	G	T	T	A	A	A	A	A	A	G	G	T	T	A	A	T	T	G	G	G	G	G	G	G	G	G	G	T	T	T	T	T	T	A	A	A	A	G	G	A	A	A	A	C	C	C	C	C	C	G	G	G	G	A	A	C	C	G	G	C	C	A	A	T	T	G	G	G	G	G	G	A	A	C	C	C	C	C	C	A	A	C	C	T	T	C	C	C	C	G	G	A	A	G	G	G	G	G	G	C	C	T	T	C	C	G	G	A	A	T	T	G	G	C	C	G	G	T	T	C	C	A	A	C	C	A	A	T	T	G	G	C	C	A	A	T	T	A	A	T	T	G	G	T	T	G	G	A	A	G	G	C	C	G	G	T	T	G	G	A	A	C	C	T	T	C	C	A	A	C	C	C	C	G	G	T	T	T	T	G	G	A	A	C	C	G	G	A	A	T	T	C	C	C	C	G	G	G	G	A	A	T	T	C	C	C	C	G	G	A	A	C	C	G	G	G	G	G	G	C	C	G	G	C	C	G	G	T	T	G	G	G	G	A	A	C	C	T	T	T	T	A	A	G	G	A	A	A	A	C	C	A	A	C	C	C	C	C	C	C	C	G	G	G	G	T	T	C	C	A	A	T	T	A	A	T	T	G	G	A	A	T	T	A	A	T	T	A	A	C	C	A	A	G	G	G	G	G	G	G	G	A	A	G	G	G	G	A	A	G	G	C	C	G	G	T	T	A	A	G	G	C	C	G	G	T	T	A	A	G	G	T	T	C	T	A	A	G	G	C	C	G	G	G	G	T	T	T	T	C	C	A	A	A	A	G	G	A	A	A	A	A	A	T	T	T	T	C	C	C	C	A	A	A	A	C	C	G	G	G	G	A	A	C	C	A	A	G	G	T	T	A	A	A	A	T	T	G	G	C	C	G	G	G	G	A	A	A	A	A	A	A	A	A	A	A	A	T	T	A	A	G	G	C	C	T	T	G	G	G	G	T	T	T	T	G	G	A	A	G	G	T	T	G	G	C	C	A	A	G	G	C	C	T	T	C	C	C	C	C	C	A	A	C	C	T	T	NA	NA	A	A	T	T	G	G	C	C	G	G	T	T	G	G	T	T	T	T	A	A	T	T	T	T	A	A	C	C	C	C	G	G	G	G	A	A	A	A	T	T	T	T	C	C	A	A	A	A	T	T	G	G	G	G	C	C	G	G	A	A	T	T	C	C	T	T	A	A	T	T	A	A	G	G	C	C	G	G	G	G	A	A	C	C	A	A	G	G	C	C	A	A	T	T	T	T	T	T	C	C	T	T	C	C	G	G	A	A	T	T	G	G	C	C	C	C	C	C	G	G	T	T	G	G	G	G	A	A	T	T	A	A	G	G	T	T	C	C	A	A	T	T	C	C	C	C	A	A	A	A	T	T	C	C	C	C	C	C	T	T	A	A	T	T	C	C	G	G	G	G	T	T	C	C	T	T	T	T	T	T	G	G	A	A	G	G	A	T	G	G	T	T	T	T	T	T	C	C	A	A	G	G	C	C	T	T	A	A	G	G	T	T	C	C	T	T	C	C	A	A	G	G	A	A	G	G	T	T	G	G	T	T	A	A	T	T	G	G	G	G	G	G	G	G	C	C	C	C	G	G	G	G	C	C	T	T	G	G	G	G	A	A	T	T	A	A	A	A	C	C	G	G	A	A	T	T	G	G	G	G	A	A	C	C	G	G	G	G	C	C	A	A	G	G	G	G	G	G	T	T	T	T	A	A	T	T	T	T	C	C	A	A	G	G	A	A	C	C	G	G	A	A	T	T	T	T	G	G	T	T	A	A	T	T	T	T	G	G	C	C	T	T	C	C	T	T	C	C	A	A	T	T	G	G	A	A	T	T	T	T	C	C	T	T	T	T	G	G	C	C	C	C	C	C	T	T	G	G	A	A	C	C	C	C	A	A	C	C	T	T	G	G	A	A	C	C	C	C	G	G	G	G	A	A	G	G	A	A	G	G	T	T	C	C	C	C	G	G	G	G	C	C	C	C	A	A	C	C	C	C	C	C	G	G	C	C	A	A	T	T	T	T	G	G	A	A	A	A	NA	NA	A	A	G	G	T	T	G	G	G	G	A	A	G	G	G	G	T	T	G	G	A	A	T	T	G	G	A	A	G	G	C	C	T	T	T	T	G	G	T	T	G	G	A	A	T	T	G	G	A	A	G	G	C	C	T	T	A	A	T	T	G	G	C	C	G	G	G	G	C	C	G	G	C	C	G	G	G	G	A	A	A	A	T	T	A	A	G	G	G	G	G	G	C	C	A	A	C	C	G	G	T	T	A	A	C	C	C	C	G	G	G	G	C	C	C	C	G	G	T	T	C	C	A	A	C	C	T	T	A	A	T	T	G	G	C	C	G	G	T	T	G	G	C	C	C	C	C	C	C	C	A	A	C	C	A	A	T	T	C	C	C	C	C	C	A	A	C	C	G	G	C	C	NA	NA	G	G	C	C	C	C	A	A	G	G	T	T	G	G	A	A	C	C	T	T	C	C	G	G	T	T	A	A	G	G	C	C	C	C	G	G	G	G	C	C	A	A	G	G	C	C	A	A	G	G	G	G	C	C	C	C	A	A	T	T	C	C	G	G	A	A	A	A	A	A	G	G	G	G	A	A	G	G	T	T	C	C	A	A	C	C	T	T	G	G	G	G	A	A	NA	NA	G	G	G	G	A	A	A	A	C	C	T	T	G	G	G	G	G	G	G	G	C	C	G	G	C	T	G	G	G	G	C	C	A	A	A	A	A	A	G	G	T	T	A	A	G	G	C	C	A	A	G	G	C	C	T	T	C	C	C	C	C	C	C	C	T	T	G	G	G	G	C	C	G	G	C	C	C	C	G	G	G	G	G	G	G	G	T	T	G	G	G	G	C	C	T	T	A	A	G	G	T	T	C	C	C	C	A	A	G	G	A	A	C	C	A	A	C	C	T	T	A	A	G	G	G	G	T	T	C	C	C	C	C	C	C	C	G	G	T	T	C	C	T	T	A	A	C	C	A	A	G	G	C	C	T	T	G	G	C	C	T	T	G	G	C	T	G	A	A	A	A	A	T	T	G	G	C	C	C	C	C	C	NA	NA	G	G	A	A	T	T	A	A	A	A	T	T	G	G	A	A	C	C	G	G	C	C	T	T	C	C	C	C	C	C	G	G	A	A	G	G	C	C	G	G	A	A	C	C	C	C	G	G	A	A	A	A	G	G	T	T	G	G	C	C	T	T	G	G	G	G	T	T	C	C	G	G	C	C	C	C	C	C	C	C	C	C	A	A	C	C	A	A	T	T	G	G	T	T	A	A	A	A	T	T	G	G	T	T	A	A	A	A	A	A	A	A	T	T	C	C	T	T	A	A	C	C	C	C	G	G	C	C	A	A	A	A	C	C	G	G	G	G	G	G	C	C	G	G	C	C	A	A	A	A	G	G	G	G	C	C	C	C	C	C	G	G	G	G	G	G	G	G	G	G	G	G	T	T	C	C	T	T	C	C	C	C	G	G	T	T	T	T	C	C	A	A	C	C	A	A	G	G	C	C	G	G	C	C	C	C	T	T	G	G	G	G	C	C	G	G	G	G	C	C	T	T	G	G	C	C	T	T	G	G	C	C	G	G	G	G	A	A	G	G	A	A	G	G	T	T	C	C	T	T	A	A	G	G	C	C	G	G	T	T	C	C	C	C	C	C	T	T	A	A	A	A	G	G	T	T	T	T	C	C	T	T	A	A	T	T	C	C	A	A	T	T	G	G	C	C	G	G	G	G	A	A	A	A	C	C	G	G	T	T	T	T	T	T	G	G	C	C	G	G	A	A	A	A	T	T	G	G	T	T	C	C	G	G	T	T	T	T	A	A	A	A	G	G	G	G	G	G	T	T	G	G	A	A	NA	NA	G	G	T	T	C	C	T	T	C	C	T	T	A	A	C	C	A	A	C	C	A	A	C	C	A	A	T	T	C	C	G	G	C	C	G	G	G	G	G	G	G	G	G	G	G	G	C	C	G	G	C	C	G	G	G	G	A	A	A	A	A	A	T	T	C	C	C	C	A	A	T	T	T	T	A	A	C	C	C	C	G	G	C	C	G	G	T	T	C	C	A	A	A	A	A	A	A	A	G	G	T	T	G	G	C	C	A	A	C	C	A	A	A	A	T	T	T	T	G	G	T	T	G	G	T	T	A	A	T	T	NA	NA	G	G	T	T	G	G	G	G	T	T	A	A	G	G	G	G	C	C	A	A	T	T	T	T	G	G	C	C	G	G	C	C	G	G	C	C	G	G	G	G	C	C	T	T	G	G	G	G	T	T	C	C	T	T	T	T	C	C	G	G	G	G	C	C	A	A	G	G	A	A	G	G	T	T	G	G	A	A	G	G	C	C	C	C	G	G	A	A	T	T	T	T	G	G	C	C	C	C	G	G	T	T	T	T	G	G	G	G	A	A	C	C	A	A	G	G	G	G	A	A	C	C	C	C	T	T	C	C	C	C	A	A	T	T	A	A	G	G	T	T	C	C	G	G	G	G	C	C	G	G	A	A	G	G	T	T	G	G	G	G	A	A	T	T	G	G	G	G	T	T	A	A	A	A	T	T	G	G	T	T	G	G	G	G	C	C	G	G	T	T	A	A	C	C	C	C	A	A	G	G	C	C	G	G	G	G	T	T	A	A	A	A	A	A	A	A	G	G	C	C	T	T	A	A	T	T	G	G	G	G	T	T	G	G	G	G	G	G	G	G	G	G	G	G	T	T	T	T	C	C	G	G	T	T	T	T	G	G	T	T	A	A	T	T	G	G	G	G	G	G	T	T	G	G	T	T	G	G	C	C	G	G	G	G	T	T	C	C	C	C	T	G	C	C	C	C	A	A	T	T	T	T	A	A	C	C	A	A	C	C	A	A	C	C	C	C	T	T	G	G	T	T	G	G	T	T	C	C	G	G	A	A	A	A	T	T	T	T	A	A	T	T	A	A	G	G	C	C	G	G	C	C	C	C	G	G	C	C	A	A	T	T	A	A	T	T	C	C	G	G	G	G	G	G	C	C	G	G	A	A	C	C	C	C	C	C	T	T	T	T	C	C	G	G	T	T	G	G	T	T	T	T	A	A	C	C	T	T	C	C	T	T	C	C	G	G	T	T	G	G	T	T	A	A	G	G	G	G	T	T	A	A	G	G	A	A	C	C	A	A	G	G	T	T	C	C	C	C	C	C	G	G	T	T	G	G	A	A	C	C	G	G	A	A	T	T	T	T	G	G	C	C	G	G	C	C	T	T	C	C	NA	NA	A	A	A	A	C	C	T	T	G	G	T	T	A	A	T	T	A	A	T	T	T	T	A	A	C	C	A	A	C	C	C	C	G	G	NA	NA	A	A	T	T	A	A	G	G	G	G	C	C	C	C	T	T	A	A	A	A	A	A	T	T	T	T	T	T	G	G	T	T	G	G	C	C	G	G	A	A	G	G	A	A	C	C	C	C	C	C	C	C	G	G	C	C	C	C	C	C	A	A	G	G	T	T	T	T	A	A	G	G	A	A	G	G	G	G	G	G	A	A	G	G	C	C	T	T	A	A	A	A	A	A	G	G	G	G	T	T	A	A	C	C	A	A	T	T	G	G	A	A	A	A	G	G	C	C	T	T	G	G	G	G	T	T	T	T	G	G	A	A	C	C	T	T	G	G	T	T	G	G	A	A	A	A	T	T	C	C	C	C	T	T	G	G	C	C	A	A	T	T	G	G	G	G	T	C	C	C	T	T	T	T	T	T	G	G	C	C	G	G	T	T	C	C	T	T	T	T	G	G	A	A	C	C	A	A	T	T	G	G	A	A	G	G	G	G	A	A	A	A	C	C	G	G	C	C	C	C	G	G	G	G	A	A	T	T	G	G	C	C	C	C	T	T	G	G	A	A	G	G	A	A	A	A	C	C	C	C	NA	NA	C	C	A	A	C	C	G	G	C	C	C	C	G	G	C	C	C	C	G	G	T	T	C	C	G	G	A	A	G	G	A	A	A	A	G	G	C	C	C	C	A	A	T	T	T	T	G	G	T	T	A	A	A	A	G	G	G	G	C	C	T	T	T	T	T	T	C	C	G	G	T	T	T	T	G	G	A	A	T	T	A	A	G	G	A	A	T	T	G	G	G	G	G	G	G	G	T	T	A	A	T	T	C	C	A	A	C	C	T	T	G	G	C	C	A	A	A	A	T	T	T	T	T	T	A	A	T	T	C	C	T	T	T	T	T	T	C	C	G	G	G	G	T	T	G	G	G	G	A	A	G	G	G	G	G	G	C	C	T	T	T	T	A	A	C	C	G	G	G	G	A	A	T	T	T	T	G	G	T	T	T	T	T	T	C	C	A	A	A	A	C	C	C	C	G	G	G	G	A	A	A	A	G	G	A	A	G	G	A	A	T	T	A	A	G	G	T	T	T	T	G	G	A	A	A	A	A	A	G	G	A	A	C	C	T	T	C	C	A	A	A	A	A	A	T	T	C	C	C	C	G	G	G	G	G	G	G	G	T	T	C	C	C	C	G	G	A	A	G	G	T	T	C	C	A	A	C	C	G	G	A	A	C	C	T	T	T	T	A	A	A	A	C	C	G	G	T	T	G	G	A	A	G	G	C	C	G	G	T	T	G	G	T	T	C	C	G	G	G	G	A	A	G	G	G	G	G	G	A	A	C	C	G	G	G	G	G	G	T	T	A	A	C	C	C	C	A	A	C	C	C	C	A	A	C	C	T	T	A	A	G	G	A	A	A	A	C	C	C	C	C	C	C	C	G	G	A	A	T	T	T	T	T	T	G	G	T	T	A	A	G	G	C	C	T	T	C	C	G	G	C	C	T	T	T	T	T	T	G	G	C	C	C	C	T	T	C	C	G	G	G	G	G	G	G	G	G	G	T	T	C	C	A	A	A	A	C	C	T	T	C	C	C	C	C	C	C	C	G	G	G	G	G	G	C	C	C	C	A	A	C	C	G	G	C	C	A	A	C	C	T	T	T	T	G	G	A	A	C	C	A	A	A	A	T	T	T	T	T	T	G	G	A	A	C	C	G	G	A	A	A	A	G	G	C	C	A	A	C	C	C	C	G	G	G	G	C	C	C	C	G	G	T	T	C	C	A	A	C	C	T	T	A	A	C	C	C	C	A	A	G	G	A	A	A	A	T	T	C	C	A	A	T	T	C	C	C	C	G	G	G	G	A	A	T	T	G	G	C	C	G	G	C	C	G	G	T	T	A	A	C	C	G	G	T	T	G	G	T	T	C	C	A	A	T	T	G	G	C	C	C	C	G	G	G	G	G	G	T	T	T	T	T	T	C	C	G	G	T	T	C	C	C	C	T	T	G	G	G	G	A	A	A	A	A	A	T	T	T	T	T	T	A	A	T	T	T	T	C	C	C	C	C	C	C	C	T	T	T	T	C	C	C	C	C	C	C	C	C	C	C	C	C	C	T	T	G	G	G	G	T	T	C	C	C	C	C	C	C	C	A	A	NA	NA	G	G	G	G	G	G	C	C	G	G	T	T	C	C	G	G	C	C	G	G	A	A	C	C	G	G	G	G	C	C	G	G	G	G	G	G	T	T	C	C	C	C	G	G	C	C	C	C	C	C	T	T	T	T	T	T	T	T	G	G	C	C	C	C	G	G	G	G	T	T	C	C	T	T	G	G	C	C	C	C	A	A	T	T	A	A	A	A	A	A	T	T	NA	NA	G	G	C	C	A	G	G	G	G	G	C	C	C	C	T	T	A	A	C	C	T	T	G	G	C	C	C	C	T	T	C	C	A	A	G	G	T	T	G	G	A	A	C	C	G	G	C	C	T	T	G	G	C	C	C	C	G	G	G	G	G	G	G	G	C	C	G	G	T	T	A	A	T	T	G	G	C	C	T	T	G	G	T	T	C	C	G	G	G	G	C	C	C	C	G	G	G	G	T	T	C	C	G	G	C	C	A	A	G	G	C	C	C	C	G	G	G	G	C	C	C	C	T	T	C	C	G	G	T	T	G	G	G	G	A	A	G	G	A	A	A	A	C	C	A	A	T	T	A	A	G	G	T	T	C	C	A	A	G	G	C	C	G	G	A	A	A	A	G	G	C	C	A	A	C	C	G	G	G	G	G	G	G	G	A	A	G	G	C	C	C	C	C	C	C	C	T	T	A	A	T	T	C	A	C	C	A	A	G	G	G	G	C	C	A	A	A	A	A	A	NA	NA	G	G	C	C	G	G	G	G	A	A	A	A	C	C	T	T	G	G	T	T	T	T	C	C	C	C	G	G	T	T	T	T	T	T	G	G	T	T	A	A	G	G	A	A	G	G	A	A	C	C	G	G	G	G	C	C	G	G	C	C	T	T	T	T	A	A	C	C	A	A	G	G	T	T	G	G	C	C	G	G	A	A	NA	NA	A	A	C	C	C	C	C	C	G	G	C	C	G	G	C	C	T	C	A	A	G	G	G	G	C	C	G	G	T	T	A	A	A	A	G	G	G	G	A	A	T	T	T	T	T	T	G	G	A	A	A	A	T	T	C	C	A	A	T	T	A	A	T	T	G	G	C	C	C	C	T	T	A	A	G	G	T	T	G	G	T	T	T	T	G	G	G	G	A	A	A	A	A	A	A	A	C	C	A	A	A	A	A	A	T	T	C	C	T	T	C	C	G	G	A	A	G	G	A	A	A	A	T	T	G	G	C	C	T	T	C	C	G	G	C	C	C	C	C	C	G	G	G	G	C	C	A	A	A	A	T	T	A	A	G	G	A	A	A	A	C	C	T	T	G	G	C	C	T	T	G	G	C	C	C	C	G	G	T	T	T	T	A	A	A	A	C	C	A	A	A	A	C	C	NA	NA	G	G	C	C	T	T	G	G	C	C	G	G	G	G	C	C	T	T	G	G	T	T	A	A	C	C	C	C	T	T	A	A	C	C	G	G	C	C	A	A	T	T	A	A	T	T	T	T	T	T	C	C	T	T	T	T	G	G	C	C	G	G	G	G	G	G	G	G	T	T	C	C	A	A	A	A	A	A	C	C	C	C	A	A	T	T	A	A	G	G	C	C	T	T	A	A	A	A	T	T	G	G	C	C	A	A	C	C	T	T	A	A	C	C	A	A	T	T	C	C	A	A	A	A	G	G	C	C	A	A	C	C	G	G	T	T	G	G	A	A	T	T	G	G	C	C	A	A	C	C	T	T	T	T	G	G	T	T	C	C	C	C	C	C	C	C	T	T	G	G	C	C	A	A	G	G	A	A	G	G	C	C	C	C	A	A	G	G	T	T	A	A	T	T	T	T	A	A	T	T	G	G	T	T	G	G	G	G	C	C	G	G	C	C	T	T	G	G	G	G	C	C	C	C	G	G	T	T	T	T	G	G	C	C	G	G	C	C	G	G	C	C	A	A	G	G	C	C	G	G	G	G	T	T	C	C	G	G	T	T	C	C	C	C	T	T	C	C	G	G	C	C	C	C	G	G	G	G	C	C	A	A	G	G	G	G	C	C	A	A	A	A	T	T	G	G	T	T	C	C	A	A	C	C	T	T	G	G	G	G	C	C	C	C	A	A	C	C	C	C	G	G	C	C	T	T	A	A	T	T	T	T	A	A	A	A	C	C	C	C	T	T	A	A	G	G	A	A	G	G	C	C	T	T	C	C	A	A	C	C	T	T	C	C	C	C	C	T	C	C	T	T	A	A	T	T	T	T	C	C	T	T	G	G	G	T	A	A	T	T	A	A	T	T	A	A	T	T	C	C	C	C	A	A	G	G	G	G	G	G	A	A	G	G	T	T	G	G	G	G	NA	NA	G	G	C	C	T	T	A	A	G	G	T	T	C	T	C	C	G	G	G	G	A	A	A	A	C	C	A	A	A	A	A	A	C	C	C	C	C	C	C	C	A	A	G	G	C	A	T	T	A	A	G	G	G	G	C	T	C	G	C	C	A	A	C	C	C	C	G	A	G	A	C	C	G	G	G	G	A	T	G	G	G	G	A	G	C	C	G	G	T	T	C	C	A	G	C	C	A	A	A	T	C	C	A	C	G	G	A	A	A	A	C	C	C	C	A	A	C	C	T	A	G	A	G	G	A	A	T	T	A	G	T	G	A	A	A	A	G	T	C	C	T	T	A	G	A	A	G	A	A	A	NA	NA	NA	NA	G	G	A	A	T	T	A	A	G	C	T	G	T	T	G	G	C	C	C	C	T	T	G	A	T	C	G	G	C	C	C	T	C	C	T	A	A	A	T	C	T	T	A	A	G	G	T	C	C	C	A	A	C	T	G	A	C	T	NA	NA	A	T	C	C	C	C	A	G	C	T	T	T	A	G	C	T	T	C	C	C	G	A	T	C	A	A	A	T	A	A	T	C	A	A	G	A	T	T	A	T	C	C	A	A	A	G	T	C	C	C	C	C	A	T	G	A	G	A	G	A	T	T	C	C	C	C	C	C	A	A	A	T	T	T	A	G	A	A	T	C	C	C	T	G	G	A	C	T	C	T	G	G	T	T	NA	NA	G	T	T	C	A	A	C	C	C	T	G	G	T	C	A	A	G	G	G	G	G	G	G	T	T	A	A	A	T	A	A	A	G	G	A	A	T	T	G	A	G	G	G	G	G	C	A	A	A	G	T	T	G	G	C	T	A	A	T	C	C	C	G	G	T	C	C	C	C	C	T	T	T	T	T	C	A	A	C	T	T	C	A	G	G	A	T	C	C	C	C	C	A	G	A	T	G	G	C	T	T	T	C	T	C	C	T	T	C	C	A	A	T	A	C	C	A	A	C	T	A	C	C	C	A	G	A	G	C	A	C	A	G	C	T	T	C	C	T	C	T	T	G	G	A	A	C	A	T	G	A	C	G	G	G	G	T	C	A	A	C	C	A	A	T	C	A	G	NA	NA	C	G	C	C	T	C	C	T	T	A	T	C	G	G	A	A	C	C	C	C	C	G	A	A	T	C	T	T	A	G	A	A	G	G	G	C	C	C	C	C	A	A	T	C	G	G	A	A	T	C	T	C	C	T	NA	NA	A	T	A	A	G	A	T	T	A	G	C	T	C	C	C	G	G	A	G	T	G	G	C	C	G	G	T	T	C	C	C	C	T	C	A	G	A	A	G	G	C	T	NA	NA	A	G	C	C	T	T	T	T	NA	NA	T	T	T	A	G	G	C	A	A	G	A	G	T	G	G	G	A	G	C	G	T	A	C	T	G	G	T	C	T	T	NA	NA	C	T	T	C	A	T	G	A	C	C	A	G	C	T	G	G	G	C	C	C	A	C	A	A	T	C	NA	NA	T	A	G	A	C	C	T	C	T	C	C	C	T	C	C	C	C	C	T	T	G	G	G	G	C	C	A	A	NA	NA	T	T	NA	NA	A	A	G	C	C	C	G	A	A	A	C	T	A	C	A	C	G	G	A	G	A	G	A	G	C	C	G	G	A	G	G	G	C	T	T	T	A	A	G	A	T	C	C	C	NA	NA	C	T	G	A	C	C	T	G	C	C	G	G	T	G	C	C	T	C	T	C	A	A	C	C	T	T	T	C	A	A	A	A	T	C	C	C	G	G	G	G	G	T	C	T	C	T	G	G	G	A	C	C	C	C	T	C	T	T	NA	NA	C	T	T	C	T	C	G	G	A	A	A	A	G	G	C	C	NA	NA	G	G	G	C	A	A	G	G	A	A	G	G	T	T	G	G	T	C	T	C	G	G	G	G	G	G	G	G	A	C	C	C	T	T	C	T	C	C	C	C	C	C	T	G	C	C	G	A	C	G	C	C	T	C	A	A	C	C	T	C	G	G	G	C	A	G	C	A	C	T	T	C	G	A	G	T	A	A	A	A	G	T	C	C	G	G	T	T	G	G	G	A	C	C	A	G	G	A	G	A	A	G	T	C	T	T	T	T	C	C	G	G	G	A	C	C	G	G	G	A	A	G	C	T	T	A	G	G	C	T	C	A	T	T	T	C	A	A	C	C	T	T	G	A	G	G	T	T	C	C	C	C	A	C	C	G	C	T	G	C	T	A	G	G	G	A	A	C	G	G	G	C	G	G	A	G	G	G	G	G	G	G	A	G	A	A	C	T	G	G	G	A	G	G	T	A	T	T	C	C	G	G	C	C	NA	NA	T	A	G	G	C	C	T	T	A	A	A	G	T	T	C	T	G	G	A	A	T	C	C	A	T	T	G	A	A	A	C	C	C	A	C	C	T	C	T	C	T	C	A	G	A	A	G	G	NA	NA	T	T	G	G	T	A	A	G	C	T	A	G	T	C	T	C	NA	NA	T	T	A	G	C	T	C	C	T	T	G	G	G	A	A	C	A	G	C	C	NA	NA	A	G	T	T	T	C	G	T	C	T	G	G	A	A	C	A	T	C	C	C	C	C	NA	NA	A	G	C	C	G	A	C	C	A	A	C	G	A	C	T	A	C	C	NA	NA	A	G	G	G	C	T	C	C	G	G	A	G	G	A	C	G	C	A	T	T	G	G	T	T	A	T	G	C	G	G	A	A	T	T	T	T	G	A	A	A	T	T	G	G	G	G	A	G	A	A	T	C	G	G	G	G	C	A	G	G	C	C	T	C	A	G	T	A	A	G	T	A	T	G	G	G	A	A	C	C	A	T	T	C	C	C	G	G	A	A	T	T	A	G	T	C	T	T	C	C	T	T	T	C	C	T	T	C	A	A	G	G	C	C	C	C	C	C	G	G	C	T	G	G	C	T	C	C	T	T	A	A	A	A	C	T	C	C	A	G	G	C	C	C	C	T	C	C	G	G	A	T	C	C	G	G	A	C	C	C	A	A	A	G	G	C	C	C	G	G	T	T	T	C	A	T	C	T	G	G	C	T	C	T	T	T	G	A	C	C	G	T	C	C	T	T	G	C	C	T	A	A	C	C	C	A	G	G	T	A	A	T	A	A	G	A	T	C	T	C	C	C	A	A	T	T	T	G	C	C	C	C	G	G	A	C	C	G	T	T	T	C	C	C	A	A	G	G	T	A	T	A	C	C	G	A	T	A	A	A	G	G	A	A	A	C	C	C	A	T	A	G	G	A	T	C	T	T	A	T	T	T	G	G	C	C	A	T	NA	NA	C	C	G	A	A	G	G	G	T	A	G	G	T	T	T	T	C	T	G	G	A	G	C	T	G	A	C	A	C	G	G	G	T	T	T	T	T	C	T	C	C	C	A	A	T	C	A	G	C	A	C	T	C	C	C	T	C	C	G	G	C	T	NA	NA	T	T	A	A	NA	NA	G	C	T	T	G	G	C	C	G	C	C	A	T	C	A	G	C	C	T	T	C	C	T	C	T	C	C	T	T	C	A	C	C	C	A	G	A	G	T	G	A	C	A	G	C	G	NA	NA	T	C	A	A	C	T	T	T	C	C	T	A	A	A	G	A	G	T	G	A	C	C	T	T	C	C	G	G	T	C	A	C	T	G	G	C	G	G	G	G	A	G	A	G	G	G	A	G	A	G	T	C	G	T	G	A	A	G	A	G	C	C	T	T	T	T	A	A	G	G	T	C	G	G	A	G	A	A	A	G	NA	NA	T	T	A	A	T	G	A	A	C	G	A	T	T	T	G	T	T	T	G	G	A	A	A	G	G	G	T	T	NA	NA	T	T	C	C	A	G	A	A	C	T	A	C	A	G	T	C	A	G	T	T	T	C	A	A	T	C	G	A	A	G	A	T	G	G	G	A	T	C	C	T	A	A	A	G	C	C	G	A	T	G	C	C	A	A	A	A	C	C	A	G	C	C	NA	NA	C	T	C	T	C	C	T	A	T	C	T	A	A	G	C	C	A	A	G	C	T	T	T	T	A	G	G	A	G	A	T	T	G	G	A	C	T	T	A	G	G	T	T	T	C	T	G	G	G	G	T	C	G	A	C	C	C	C	A	T	G	A	G	G	G	G	C	C	G	G	G	A	T	A	C	C	T	C	T	C	C	T	C	C	C	C	G	G	G	A	G	T	T	T	C	C	T	C	C	C	G	G	C	G	T	C	T	T	G	G	A	A	NA	NA	C	C	G	A	A	G	C	T	T	C	C	C	A	A	A	C	G	A	T	G	T	T	G	C	C	C	A	G	G	T	G	G	A	A	G	G	NA	NA	A	G	G	G	C	C	C	G	C	C	T	C	G	G	C	T	C	T	A	A	G	A	A	T	C	C	C	C	A	A	C	C	A	T	G	G	C	C	A	A	A	A	A	A	G	T	A	A	G	A	A	A	C	T	G	C	G	C	A	G	C	C	NA	NA	G	G	C	C	T	T	C	T	T	T	A	C	A	A	T	C	T	T	G	C	T	T	T	T	C	A	G	A	A	A	G	G	A	C	G	A	T	C	C	C	T	T	C	G	C	C	G	G	C	C	A	A	NA	NA	T	C	G	G	G	C	A	G	A	G	G	G	A	G	A	A	C	C	NA	NA	G	G	T	A	G	A	G	G	T	T	A	G	C	A	A	C	C	T	C	C	NA	NA	G	G	G	T	G	G	G	T	G	A	C	C	NA	NA	T	T	A	C	G	G	G	G	NA	NA	T	T	G	G	G	G	C	T	T	T	A	A	C	A	T	T	G	G	T	T	C	C	T	G	C	G	A	A	T	A	C	C	NA	NA	G	G	C	T	G	A	A	G	G	A	T	A	T	T	NA	NA	G	G	C	C	T	T	A	T	C	C	G	G	C	C	C	C	T	T	A	G	A	T	T	C	G	G	A	A	G	G	C	T	T	C	G	G	NA	NA	G	G	G	G	A	A	A	C	A	T	G	G	A	G	C	G	C	G	G	T	T	T	NA	NA	T	T	A	A	C	C	G	G	G	G	C	C	G	G	G	G	G	A	G	G	G	A	G	G	C	C	T	C	G	T	G	G	C	G	T	C	T	C	A	A	NA	NA	A	A	G	G	T	C	C	T	T	T	C	T	A	A	C	C	G	T	A	G	T	G	T	T	C	C	C	C	A	A	A	A	C	C	C	C	C	C	G	G	T	A	A	G	T	C	G	A	G	A	T	C	G	A	A	T	G	G	A	G	T	T	A	G	T	T	A	G	C	C	T	C	C	C	G	G	C	C	T	C	T	G	T	T	T	T	A	G	G	G	T	A	G	A	C	C	C	C	G	G	T	C	C	T	A	G	T	C	A	G	G	G	G	A	A	G	T	T	T	T	G	T	A	G	A	G	G	A	A	G	G	G	C	C	C	C	A	A	NA	NA	C	C	A	G	T	T	C	T	C	T	C	C	C	C	T	T	A	A	G	G	A	C	A	G	G	T	NA	NA	A	A	T	C	G	G	C	T	NA	NA	A	G	A	A	C	T	G	A	C	T	A	G	C	G	G	G	T	C	NA	NA	G	G	A	A	A	G	G	A	G	G	G	A	C	G	NA	NA	G	A	A	G	C	T	G	G	T	T	A	A	C	C	A	G	G	A	T	T	A	G	A	A	T	C	A	G	C	C	A	C	T	G	T	C	A	G	T	C	G	G	C	C	G	A	C	C	G	T	C	T	G	G	T	T	T	C	A	G	C	C	T	C	G	G	T	T	G	G	A	G	T	C	T	C	G	G	A	C	C	T	A	T	C	T	G	G	C	C	G	G	C	C	C	C	G	C	A	T	T	G	C	T	C	A	T	C	G	G	G	C	C	C	G	G	A	G	T	C	C	A	A	G	A	C	A	A	T	C	A	G	T	C	T	C	C	C	A	C	C	C	C	C	T	T	G	G	T	C	A	G	NA	NA	NA	NA	C	C	NA	NA	G	G	G	G	T	T	C	C	G	G	G	G	A	A	G	G	T	T	T	T	G	G	G	G	T	T	A	A	A	A	C	C	A	A	A	A	G	G	C	C	A	A	C	C	C	C	G	G	A	A	C	C	T	T	T	T	C	C	G	G	T	T	A	A	G	G	T	T	T	T	T	T	G	G	A	A	G	G	G	G	G	G	G	G	C	C	A	A	T	T	G	G	C	C	T	T	G	G	G	G	C	C	C	C	C	C	A	A	C	C	T	T	A	A	C	C	G	G	G	G	C	C	T	T	G	G	G	G	C	C	A	G	T	A	C	C	T	C	A	G	G	A	A	T	G	G	T	T	G	G	G	G	T	C	T	C	C	C	G	G	C	G	C	C	C	C	G	T	C	T	G	A	NA	NA	G	G	T	C	G	G	G	A	C	C	C	C	A	A	A	A	T	C	T	G	A	G	A	G	A	G	C	T	C	C	T	T	C	C	G	G	C	C	T	T	G	A	C	C	C	C	T	T	A	A	C	C	T	T	T	T	G	G	A	A	C	C	T	T	A	A	T	T	A	A	C	C	A	A	C	C	G	G	G	G	C	C	G	G	C	C	G	A	A	A	T	G	A	A	T	C	A	G	C	T	A	A	NA	NA	G	C	T	T	G	A	A	C	G	G	G	G	C	G	T	C	G	A	T	C	A	A	G	G	G	G	T	G	A	A	A	G	C	C	A	A	C	C	C	C	T	C	T	T	T	T	C	C	C	T	G	A	C	T	C	C	C	C	T	T	C	T	C	T	C	T	C	C	C	C	C	C	A	A	A	A	G	G	G	G	C	T	A	A	T	T	T	T	T	T	T	T	A	A	G	G	A	A	C	C	T	T	A	A	C	C	T	T	C	T	A	A	A	A	A	A	T	T	C	C	T	T	T	T	C	C	A	A	A	G	C	C	T	T	C	C	T	T	G	A	G	G	T	T	A	G	C	C	T	T	C	C	G	G	T	T	T	T	C	C	G	G	G	A	G	G	T	T	G	G	G	G	G	G	C	C	A	A	C	C	A	A	G	A	G	G	C	T	T	T	G	G	C	C	G	G	T	T	A	A	G	G	C	C	T	T	A	A	C	C	G	G	NA	NA	A	A	T	T	C	C	C	C	A	A	T	T	C	C	A	A	C	C	A	A	T	T	T	T	T	T	T	T	G	G	C	C	T	T	T	T	T	T	G	G	C	C	C	C	G	G	G	G	T	T	G	G	A	A	G	G	T	T	G	G	T	T	G	G	T	T	T	T	G	G	G	G	T	T	T	T	C	C	C	C	G	G	T	T	G	G	C	C	C	C	T	T	G	G	G	G	A	A	A	A	G	G	C	C	C	C	T	T	T	T	G	G	C	C	T	T	T	T	T	T	T	T	T	T	A	A	A	A	C	C	T	T	A	A	T	T	A	A	T	T	G	G	G	G	T	T	C	C	T	T	C	C	A	A	C	C	C	C	A	A	G	G	G	G	T	T	C	C	C	C	T	T	G	G	T	T	T	T	C	C	G	G	C	C	G	G	C	C	G	G	T	T	C	C	A	A	C	C	A	A	T	T	C	C	T	T	C	C	G	G	G	G	G	G	G	G	T	T	G	G	G	G	A	A	A	A	T	T	C	C	G	G	A	A	A	A	A	A	A	A	C	C	C	C	T	T	A	A	A	A	C	C	T	T	T	T	T	T	A	A	T	T	A	A	C	C	T	T	A	A	G	G	A	A	A	A	C	C	T	T	C	C	T	T	G	G	G	G	T	T	G	G	C	C	G	G	G	G	T	T	G	G	C	C	G	G	A	A	T	T	T	T	A	A	T	T	C	C	C	C	G	G	A	A	G	G	T	T	A	A	T	T	A	A	A	A	C	C	G	G	A	A	C	C	A	A	C	C	T	T	G	G	G	G	A	G	C	C	C	C	C	A	A	T	A	G	A	G	C	C	T	T	C	C	G	G	G	G	T	T	G	G	A	A	C	G	G	G	T	C	C	G	A	C	C	C	T	T	C	C	NA	NA	G	G	T	T	G	T	G	A	G	A	C	T	T	C	A	A	G	G	G	C	A	C	A	A	A	A	C	C	C	C	C	C	G	G	A	A	C	C	T	T	G	G	C	C	T	T	C	G	T	T	T	T	T	T	G	G	A	A	T	T	A	A	T	C	T	C	G	G	A	G	A	C	G	A	G	A	A	A	A	A	C	C	C	C	T	C	C	A	G	G	T	T	C	C	T	A	NA	NA	G	G	G	T	T	C	T	G	T	T	G	G	C	T	T	T	C	C	A	C	G	A	A	A	G	C	NA	NA	C	C	C	T	A	A	C	T	C	T	A	C	G	G	A	A	T	T	A	G	C	C	NA	NA	T	T	C	C	C	C	T	C	C	C	T	C	A	G	G	G	A	A	G	A	A	C	G	G	G	G	T	T	NA	NA	C	C	T	T	C	C	G	G	T	T	C	T	A	A	G	G	A	A	A	A	G	G	A	A	C	T	G	G	T	T	G	G	A	A	C	C	A	A	C	C	A	A	A	A	T	T	T	T	C	C	C	C	C	C	A	A	T	T	C	C	G	G	G	G	T	T	A	A	T	T	C	C	C	C	T	T	A	A	A	A	A	A	C	C	C	C	A	A	T	T	A	A	T	C	G	G	A	A	G	G	A	A	A	T	C	C	T	A	C	C	T	C	T	C	A	A	C	T	G	A	A	G	G	G	C	C	G	G	A	A	G	G	T	T	G	G	T	T	T	C	G	A	C	C	C	T	A	C	A	A	T	T	G	A	G	G	T	T	A	A	T	T	G	G	T	T	T	T	G	G	A	A	T	T	A	A	G	G	G	G	C	C	A	A	G	G	T	T	G	G	C	C	T	T	A	A	C	C	C	C	T	T	T	T	A	A	C	C	G	G	A	A	C	C	G	G	A	A	C	C	C	C	G	G	T	T	G	G	C	C	G	G	A	A	A	A	A	A	T	T	T	T	G	G	T	T	G	G	C	C	G	G	G	G	G	G	G	G	G	G	C	C	G	G	T	T	T	T	C	C	G	G	G	G	T	T	A	A	C	C	C	C	G	G	G	G	C	C	T	T	C	C	A	A	G	G	G	G	A	A	C	C	C	C	T	T	T	T	G	G	G	G	C	C	T	T	A	A	A	A	T	T	A	A	T	T	T	T	G	G	A	A	A	A	C	C	C	C	T	T	T	T	T	T	C	C	A	A	C	C	G	G	G	G	A	A	T	T	C	C	C	C	G	G	T	T	G	G	G	G	C	C	G	G	A	A	G	G	C	C	G	G	G	G	G	G	A	A	T	T	G	G	C	C	G	G	G	G	T	T	C	C	G	G	G	G	C	C	T	T	T	T	G	G	C	C	G	G	C	C	T	T	T	T	T	T	C	C	T	T	T	T
CC	OR1639f140	NA	NA	1	NA	G	G	G	G	A	A	C	C	C	C	A	A	A	A	G	G	C	C	G	G	A	A	T	T	G	G	G	G	C	C	A	A	A	A	G	G	T	T	A	A	G	G	G	G	C	C	A	A	T	T	C	C	A	A	T	T	T	T	A	A	G	G	C	C	C	C	A	A	T	T	C	C	A	A	A	A	T	T	G	G	T	T	NA	NA	C	C	G	G	T	T	T	T	T	T	T	T	C	C	T	T	C	C	T	T	C	C	G	G	T	T	C	C	G	G	C	C	C	C	T	T	T	T	A	A	G	G	T	T	G	G	T	T	C	C	A	A	C	C	G	G	A	A	T	T	T	T	G	G	T	T	A	A	A	A	G	G	C	C	A	A	T	T	A	A	C	C	G	G	A	A	A	A	G	G	G	G	G	G	G	G	T	T	T	T	T	T	G	G	G	G	A	A	G	G	C	C	G	G	A	A	A	A	T	T	G	G	A	A	G	G	C	C	T	T	G	G	G	G	C	C	A	A	G	G	T	T	C	C	C	C	T	T	G	G	G	G	T	T	C	C	G	G	G	G	C	C	G	G	T	T	A	G	A	A	T	T	T	T	T	T	G	G	T	T	G	G	C	C	T	T	G	G	C	C	A	A	T	T	G	G	G	G	T	T	C	C	C	C	G	G	T	T	A	A	T	T	G	G	T	T	C	C	T	T	C	C	T	T	G	G	G	G	C	C	T	T	T	T	T	T	C	C	G	G	C	C	A	A	C	C	C	C	C	C	T	T	A	A	G	G	G	G	G	G	C	C	A	A	T	T	G	G	A	A	G	G	C	C	C	C	A	A	NA	NA	C	C	C	C	T	T	G	G	A	A	T	T	G	G	T	T	T	T	G	G	T	T	G	G	C	C	G	G	G	G	G	G	T	T	A	A	A	A	G	G	G	G	G	G	T	T	C	C	T	T	T	T	C	C	C	C	C	C	A	A	G	G	G	G	T	T	A	A	G	G	T	T	A	A	C	C	G	G	G	G	C	C	A	A	A	A	G	G	A	A	A	A	G	G	C	C	G	G	G	G	T	T	C	C	G	G	A	A	A	A	T	T	C	C	A	A	C	C	G	G	C	C	G	G	C	C	A	A	A	A	C	C	C	C	G	G	T	T	T	T	G	G	T	C	A	A	A	A	T	T	A	A	T	T	A	A	A	A	G	G	C	C	A	A	A	A	G	G	T	T	G	G	G	G	T	T	C	C	T	T	T	T	C	C	A	A	C	C	C	C	C	C	T	T	G	G	G	G	G	G	C	C	G	G	A	A	T	T	C	C	T	T	G	G	C	C	C	C	C	C	T	T	G	G	G	G	C	C	T	T	G	G	A	A	A	A	C	C	A	A	C	C	C	C	A	A	G	G	C	C	A	A	T	T	G	G	T	T	A	A	C	C	T	T	C	C	T	T	G	G	A	A	G	G	A	A	C	C	T	T	A	A	T	T	A	A	T	T	T	T	T	T	C	C	G	G	T	T	C	C	C	C	G	G	G	G	A	A	C	C	A	A	A	A	C	C	C	C	T	T	T	C	C	C	A	A	C	C	G	G	A	A	T	T	A	A	G	G	C	C	G	G	T	T	T	T	T	T	T	T	G	G	A	A	G	G	G	G	A	A	C	C	T	T	G	G	A	A	T	T	G	G	A	A	T	T	A	A	T	T	T	T	A	A	A	A	T	T	G	G	A	A	T	T	T	T	C	C	T	T	T	T	T	T	G	G	T	T	C	C	C	C	C	C	A	A	G	G	G	G	T	T	T	T	A	A	T	T	G	G	T	T	G	G	A	A	A	A	T	T	C	C	A	A	T	T	G	G	A	A	A	A	A	A	T	T	T	T	G	G	A	A	G	G	C	C	G	G	C	C	A	A	T	T	G	G	G	G	C	C	T	T	C	C	A	A	T	T	A	A	A	A	T	T	G	G	T	T	C	C	C	C	T	T	C	C	C	C	C	C	T	T	G	G	G	G	T	T	C	C	A	A	G	G	G	G	C	C	C	C	C	C	G	G	C	C	A	A	G	G	T	T	G	G	G	G	C	C	C	C	A	A	C	C	G	G	C	C	A	A	A	A	A	A	NA	NA	A	A	G	G	A	A	G	G	C	C	T	T	T	T	C	C	T	T	A	A	T	T	C	C	C	C	T	T	C	C	G	G	A	A	T	T	C	C	C	C	A	A	T	T	T	T	T	T	A	A	T	T	A	A	T	T	A	A	NA	NA	C	C	C	C	G	G	T	T	A	A	G	G	T	T	G	G	C	C	A	A	C	C	A	A	T	T	G	G	G	G	A	A	T	T	A	A	C	C	A	A	A	A	C	C	A	A	A	A	G	G	T	T	T	T	G	G	C	C	C	C	C	C	T	T	G	G	C	C	T	T	C	C	C	C	T	T	T	T	C	C	C	C	T	T	G	G	C	C	C	C	C	C	C	C	A	A	A	A	G	G	T	T	G	G	C	C	T	T	T	T	T	T	T	T	G	G	C	C	T	T	G	G	T	T	A	A	T	T	A	A	T	T	C	C	A	A	T	T	T	T	G	G	G	G	A	A	G	G	A	A	G	G	T	T	A	A	A	A	G	G	G	G	G	G	T	T	C	C	G	G	C	C	C	C	G	G	C	C	G	G	T	T	A	A	T	T	A	A	T	T	C	C	A	A	T	T	C	C	C	C	A	A	T	T	T	T	C	C	A	A	T	T	G	G	T	T	A	A	T	T	A	A	T	T	G	G	A	A	A	A	T	T	G	G	C	C	C	C	A	A	A	G	A	A	C	C	C	C	T	T	C	C	A	A	G	G	T	T	A	A	C	C	A	A	C	C	T	T	T	T	C	C	G	G	C	C	T	T	C	C	G	G	A	A	G	G	T	T	A	A	T	T	C	C	A	A	C	C	G	G	T	T	G	G	T	T	A	A	G	G	C	C	G	G	A	A	T	T	T	T	A	A	C	C	C	C	C	C	C	C	T	T	G	G	C	C	A	A	T	T	C	C	T	T	A	A	G	G	A	A	T	T	G	G	T	T	T	T	T	T	G	G	A	A	T	T	G	G	NA	NA	A	A	A	A	C	C	G	G	A	A	C	C	T	T	C	C	G	G	C	C	T	T	G	G	A	A	C	C	A	A	T	T	C	C	A	A	T	T	C	C	A	A	A	A	T	T	G	G	NA	NA	C	C	A	A	G	G	A	A	C	C	T	T	A	A	C	C	T	T	G	G	T	T	G	G	G	G	C	C	A	A	T	T	G	G	A	A	G	G	A	A	G	G	G	G	C	C	T	T	C	C	C	C	G	G	T	T	T	T	G	G	T	T	A	A	C	C	A	A	T	T	G	G	T	T	A	A	A	A	C	C	A	A	G	G	A	A	A	A	G	G	G	G	T	T	A	A	C	C	C	C	T	T	A	A	T	T	C	C	C	C	C	C	T	T	A	A	G	G	A	A	A	A	C	C	C	C	T	T	T	T	C	C	C	C	C	C	C	C	A	A	C	C	A	A	G	G	A	A	C	C	A	A	T	T	T	T	C	C	T	T	G	G	T	T	G	G	T	T	T	T	A	A	G	G	C	C	C	C	T	T	G	G	G	G	T	T	T	T	A	A	A	A	A	A	T	T	A	A	T	T	G	G	T	T	T	T	A	A	G	G	C	C	G	G	A	A	G	G	G	G	C	C	T	T	C	C	C	C	T	T	C	C	T	T	T	T	T	T	A	A	T	T	C	C	G	G	T	T	C	C	C	C	T	T	T	T	G	G	T	T	C	C	C	C	C	C	A	A	A	A	A	A	T	T	C	C	T	T	C	C	G	G	C	C	G	G	G	G	A	A	C	C	T	T	C	C	T	T	T	T	C	C	G	G	C	C	A	A	G	G	A	A	C	C	A	A	G	G	C	C	A	A	G	G	G	G	C	C	A	A	T	T	T	T	T	T	C	C	G	G	C	C	A	A	G	G	G	G	C	C	C	C	G	G	T	T	T	T	G	G	T	T	A	A	C	C	C	C	C	C	C	C	C	C	C	C	G	G	A	A	G	G	A	A	C	C	A	A	NA	NA	C	C	NA	NA	G	G	G	G	C	C	T	T	T	T	A	A	G	G	T	T	A	A	T	T	C	C	A	A	C	C	T	T	C	C	A	A	G	G	G	G	T	T	G	G	C	C	G	G	T	T	T	T	G	G	NA	NA	G	G	A	A	G	G	G	G	T	T	A	A	T	T	A	A	A	A	A	A	G	G	G	G	A	A	G	G	G	G	G	G	G	G	T	T	C	C	G	G	G	G	A	A	T	T	T	T	T	T	T	T	C	C	C	C	T	T	T	T	T	T	A	A	G	G	G	G	A	A	T	T	T	T	T	T	A	A	C	C	T	T	G	G	T	T	T	T	G	G	G	G	T	T	C	C	C	C	C	C	A	A	A	A	G	G	C	C	A	A	T	T	C	C	G	G	A	A	C	C	A	A	C	C	A	A	A	A	G	G	A	A	G	G	T	T	A	A	A	A	T	T	C	C	A	A	T	T	T	T	G	G	C	C	T	T	T	T	C	C	C	C	C	C	T	T	C	C	C	C	T	T	C	C	C	C	T	T	A	A	A	A	A	A	A	A	C	C	G	G	T	T	C	C	T	T	C	C	T	T	A	A	T	T	C	C	C	C	G	G	A	A	G	G	C	C	C	C	C	C	C	C	C	C	C	C	A	A	G	G	NA	NA	T	T	A	A	G	G	T	T	C	C	G	G	A	A	C	C	G	G	C	C	C	C	A	A	A	A	A	A	G	G	C	C	A	A	T	T	A	A	A	A	G	G	G	G	G	G	T	T	T	T	C	C	A	A	C	C	T	T	C	C	A	A	G	G	T	T	C	C	G	G	G	G	G	G	A	A	G	G	G	G	T	T	G	T	G	G	A	A	C	C	A	A	T	T	G	G	A	A	T	T	T	T	C	C	C	C	T	T	T	T	C	C	NA	NA	A	A	C	C	G	G	G	G	G	G	C	C	A	A	C	C	T	T	A	A	G	G	C	C	G	G	C	C	C	C	C	C	C	C	C	C	G	G	A	A	G	G	T	T	T	T	C	C	C	C	A	A	A	A	C	C	T	T	G	G	C	C	C	C	A	A	G	G	C	C	T	T	G	G	G	G	C	C	T	T	T	T	G	G	A	A	C	C	G	G	T	T	C	C	G	G	G	G	T	T	C	C	T	T	A	A	G	G	A	A	A	A	C	C	A	A	C	C	T	T	C	C	G	G	T	T	G	G	C	C	C	C	G	G	A	A	T	T	C	C	A	A	G	G	T	T	C	C	T	T	C	C	G	G	G	G	T	T	A	A	G	G	C	C	A	A	T	T	G	G	G	G	C	C	G	G	G	G	T	T	A	A	A	A	A	A	T	T	G	G	A	A	C	C	G	G	T	T	T	T	G	G	G	G	G	G	T	T	A	A	C	C	T	T	T	T	A	A	G	G	A	A	C	C	A	A	C	C	C	C	G	G	A	A	A	A	C	C	A	A	G	G	A	A	A	A	T	T	T	T	T	T	G	G	C	C	C	C	A	A	C	C	T	T	A	A	G	G	G	G	T	T	T	T	T	T	T	T	G	G	G	G	G	G	G	G	T	T	G	G	G	G	G	G	G	G	A	A	G	G	G	G	C	C	C	C	G	G	G	G	C	C	A	A	T	T	C	C	C	C	A	A	C	C	A	A	A	A	A	A	G	G	T	T	G	G	C	C	C	C	C	C	T	T	A	A	G	G	G	G	A	A	C	C	G	G	T	T	C	C	G	G	T	T	G	G	A	A	C	C	C	C	C	C	T	T	T	T	C	C	G	G	A	A	C	C	A	A	G	G	C	C	T	T	A	A	C	C	G	G	C	C	T	T	T	T	A	A	A	A	G	G	G	G	NA	NA	A	A	C	C	T	T	A	A	G	G	A	A	G	G	C	C	G	G	T	T	A	A	G	G	G	G	T	T	T	T	A	A	C	C	C	C	A	A	G	G	G	G	C	C	G	G	T	T	G	G	G	G	A	A	T	T	A	A	T	T	A	A	C	C	G	G	G	G	C	C	T	T	T	T	T	T	G	G	G	G	C	C	T	T	T	T	G	G	A	A	A	A	G	G	C	C	T	T	G	G	A	A	A	A	G	G	C	C	T	T	C	C	T	T	G	G	C	C	C	C	A	A	T	T	A	A	G	G	C	C	G	G	A	A	A	A	C	C	A	A	T	T	A	A	T	T	G	G	A	A	A	A	A	A	C	C	C	C	T	T	G	G	A	A	C	C	C	C	C	C	T	T	C	C	C	C	C	C	C	C	T	T	G	G	T	T	A	A	T	T	T	T	G	G	C	C	A	A	G	G	T	T	C	C	C	C	A	A	T	T	A	A	T	T	T	T	C	C	T	T	T	T	G	G	T	T	G	G	T	T	G	G	T	T	T	T	A	A	A	A	G	G	C	C	T	T	A	A	C	C	T	T	G	G	A	A	T	T	G	G	C	C	A	A	T	T	T	C	C	T	NA	NA	T	C	A	G	C	C	G	A	T	T	A	G	T	C	C	C	G	A	C	C	NA	NA	G	G	G	G	T	C	C	T	NA	NA	T	A	C	T	G	A	C	C	C	C	NA	NA	NA	NA	C	T	G	G	C	C	G	T	G	G	C	T	A	C	C	C	A	G	G	A	G	T	A	G	C	A	C	C	C	C	A	G	T	T	T	A	C	C	T	A	C	C	C	T	G	G	T	A	G	G	A	T	C	C	T	C	C	C	T	C	G	G	A	G	NA	NA	T	C	C	C	G	G	G	G	G	C	A	A	C	C	C	T	A	A	C	G	C	C	G	T	G	A	G	C	T	T	G	G	A	G	A	A	A	A	C	C	A	A	C	C	G	A	C	C	G	G	T	C	G	G	G	G	G	A	A	G	T	A	A	G	A	G	T	T	NA	NA	G	T	NA	NA	G	G	NA	NA	T	C	A	G	C	T	G	G	C	C	G	G	NA	NA	G	G	G	G	C	G	T	C	A	A	G	G	G	G	C	C	T	T	C	G	C	C	G	G	T	G	G	G	G	A	C	C	C	G	G	G	G	T	G	G	T	T	A	A	A	A	A	C	G	A	G	A	G	G	C	T	G	G	A	A	C	T	NA	NA	A	G	C	G	G	G	G	G	T	T	C	C	G	A	C	T	C	G	G	A	C	T	A	A	NA	NA	G	G	G	G	C	C	T	T	C	T	A	G	A	G	G	A	T	T	T	C	T	C	A	A	A	A	A	G	T	T	G	G	C	C	NA	NA	A	G	G	A	T	C	C	T	A	A	C	T	A	A	C	C	G	A	G	G	C	C	C	C	C	C	C	T	NA	NA	C	C	T	C	G	A	T	T	G	G	A	A	G	A	A	A	NA	NA	C	C	A	A	C	C	G	A	C	C	A	A	T	T	G	A	G	A	G	A	G	G	T	A	T	A	G	T	T	A	G	A	G	A	C	T	NA	NA	C	C	C	C	T	T	C	C	C	A	C	C	C	C	G	G	C	T	T	G	NA	NA	G	G	T	C	G	A	NA	NA	C	T	C	G	C	T	C	C	A	A	G	A	G	A	T	T	G	A	T	G	NA	NA	A	G	C	C	T	C	G	A	NA	NA	G	G	A	C	T	C	C	C	C	C	A	A	C	C	G	G	C	T	A	A	T	T	G	G	T	T	G	G	T	T	G	G	G	T	G	G	G	A	A	G	T	C	NA	NA	T	T	C	C	C	C	T	C	C	C	C	T	T	A	C	T	G	A	G	G	T	A	G	G	A	A	T	C	NA	NA	G	G	C	C	C	T	T	C	A	A	A	A	G	G	A	G	A	C	NA	NA	A	A	A	G	C	A	T	T	T	T	C	T	G	G	A	G	G	A	A	G	T	T	A	A	A	A	A	A	NA	NA	G	G	C	G	G	G	G	G	A	A	G	A	C	C	G	G	G	A	C	C	T	T	G	A	C	T	G	A	C	C	NA	NA	C	T	G	G	T	C	G	G	C	A	T	A	C	C	G	G	T	T	C	T	C	T	C	T	G	G	A	A	T	C	C	G	C	G	T	A	T	T	A	G	G	A	A	G	C	C	C	C	NA	NA	G	G	T	T	G	G	G	G	C	T	T	T	T	T	C	C	T	T	C	T	T	C	T	A	NA	NA	G	G	C	G	C	T	C	C	G	A	C	T	T	C	C	T	C	C	A	A	G	A	C	T	G	G	C	T	G	A	G	A	T	C	A	A	C	C	C	C	A	A	C	C	G	A	G	G	C	C	G	G	C	C	G	A	G	G	G	A	A	G	G	A	C	C	A	G	A	G	G	A	A	C	G	T	G	A	C	T	G	A	G	G	C	T	T	C	C	C	T	G	A	T	C	A	G	A	G	G	T	T	G	G	C	T	G	G	C	A	C	A	G	A	C	C	A	C	C	A	G	G	T	C	G	A	NA	NA	T	A	C	C	NA	NA	A	G	C	A	C	T	G	C	G	G	A	G	A	A	G	G	G	G	C	T	T	C	A	G	C	C	A	A	C	C	G	C	T	T	G	A	C	C	A	A	C	T	T	T	C	T	G	A	A	A	A	G	G	G	G	A	C	T	G	A	G	G	NA	NA	G	G	T	T	A	A	C	C	T	A	A	A	G	G	C	T	T	C	G	G	C	T	A	G	G	G	T	C	C	C	C	A	C	T	C	C	C	T	A	G	G	A	A	A	A	G	G	G	C	C	T	A	T	G	G	A	C	C	A	A	C	C	G	G	T	C	G	A	T	C	C	T	A	G	G	A	T	G	NA	NA	C	C	G	G	A	G	G	G	NA	NA	A	C	T	C	G	G	C	T	C	T	C	T	NA	NA	G	G	G	G	T	C	G	G	G	C	C	T	G	C	T	T	C	C	A	G	T	C	A	T	T	T	C	C	G	G	C	C	C	C	C	T	C	C	G	G	C	C	T	A	G	C	A	A	C	C	T	A	T	C	G	G	T	T	T	G	A	G	C	T	A	C	C	C	C	C	C	C	A	A	C	C	G	A	T	T	G	G	G	A	T	T	T	T	C	C	A	A	T	T	G	A	G	A	C	A	A	G	G	G	C	C	G	G	C	T	G	A	A	A	A	A	T	T	T	G	C	G	C	T	T	T	NA	NA	T	A	T	T	G	C	A	G	NA	NA	A	G	G	G	T	A	G	G	G	G	G	A	G	A	A	G	C	C	T	C	G	G	C	C	G	A	NA	NA	A	A	C	C	C	C	G	A	C	G	T	C	A	G	A	A	G	G	C	G	A	A	G	G	C	T	T	C	A	G	C	C	G	G	G	G	C	G	C	C	G	G	C	T	T	T	C	C	C	G	C	C	A	G	C	A	A	G	A	G	G	G	C	C	NA	NA	C	C	T	C	C	C	C	T	A	C	T	C	A	G	NA	NA	A	C	NA	NA	NA	NA	A	G	A	T	A	G	C	T	T	T	G	G	T	C	T	T	C	C	T	T	G	C	T	G	C	T	A	A	A	A	G	G	NA	NA	A	G	A	T	A	A	C	G	G	G	T	C	T	T	G	G	C	T	G	G	T	T	T	C	A	G	C	A	T	T	G	A	G	A	A	G	G	G	G	A	G	A	G	G	G	T	T	G	A	T	C	C	A	G	G	G	G	C	T	C	C	A	G	A	A	T	T	C	C	C	C	C	G	G	T	C	C	C	G	G	C	A	G	T	T	T	A	G	T	C	T	C	G	G	C	T	G	G	G	G	G	A	G	A	NA	NA	A	C	C	C	C	C	A	A	T	A	G	G	G	G	C	C	T	C	G	G	C	T	G	A	NA	NA	T	C	G	A	G	A	C	C	NA	NA	C	T	T	C	A	G	T	T	C	C	T	A	C	C	A	A	A	G	C	A	A	A	G	G	G	G	A	A	NA	NA	A	A	G	T	C	C	NA	NA	C	C	G	G	C	C	G	G	G	A	T	C	A	G	C	T	G	A	G	G	C	T	T	T	C	T	G	C	A	G	G	C	T	T	C	G	T	T	G	G	C	C	C	T	G	A	G	A	A	C	T	C	G	A	G	G	C	C	G	G	C	G	A	C	G	A	T	C	C	T	C	C	C	C	C	G	A	A	T	C	A	A	G	G	G	G	C	G	G	G	G	T	C	A	C	T	T	C	T	C	A	G	A	G	G	A	C	C	T	C	G	A	A	G	G	A	A	G	G	A	C	C	C	T	T	T	A	G	T	C	G	G	C	T	C	T	A	T	G	T	T	C	A	C	NA	NA	G	T	NA	NA	T	T	A	G	NA	NA	G	A	A	G	A	A	G	T	NA	NA	G	T	G	G	C	T	C	T	G	A	C	C	A	G	C	C	G	A	G	G	G	G	A	A	T	T	T	C	C	T	NA	NA	G	A	A	T	C	C	G	A	T	G	G	G	A	G	A	C	NA	NA	G	A	C	C	A	A	NA	NA	C	T	T	G	NA	NA	A	C	G	A	A	G	C	T	C	C	C	C	G	A	A	G	A	C	C	C	G	C	A	G	A	G	A	G	C	T	G	T	G	A	C	T	C	C	C	C	A	G	C	G	C	C	T	C	T	G	T	C	A	A	G	G	G	G	C	C	G	G	A	A	C	C	G	G	A	G	A	A	C	T	T	G	C	C	C	C	T	T	T	C	C	A	G	A	C	C	T	T	A	A	T	T	A	G	C	T	T	C	G	G	C	C	A	G	T	C	G	G	C	G	T	C	C	C	A	G	T	G	C	T	C	T	G	G	T	T	T	C	A	G	NA	NA	G	G	A	A	C	C	G	G	T	C	G	A	C	T	T	T	T	G	G	A	G	G	C	C	T	C	A	T	A	G	T	C	NA	NA	G	G	T	T	C	T	G	G	G	G	G	A	C	C	G	A	G	G	C	C	C	C	G	A	G	G	G	A	A	A	T	T	C	T	C	T	T	C	G	A	T	T	T	T	C	C	G	G	C	T	T	C	A	T	C	C	C	C	C	C	C	C	C	C	C	C	A	A	A	G	C	C	C	A	C	C	T	G	C	T	A	G	C	C	G	A	A	C	C	T	T	C	A	G	A	G	T	A	T	T	A	A	NA	NA	G	G	C	T	G	A	C	A	G	A	T	T	A	A	C	T	G	G	G	G	T	T	G	T	NA	NA	G	T	T	T	C	C	G	G	T	T	T	T	A	A	G	G	A	A	G	G	T	T	T	T	T	T	A	A	T	T	G	G	G	G	C	C	G	G	G	G	G	G	G	G	A	A	C	C	C	C	C	C	G	G	T	T	C	C	C	C	T	T	T	T	A	A	T	T	C	C	G	G	C	C	A	A	A	A	G	G	A	A	C	C	G	G	G	G	C	C	A	A	G	G	A	A	T	T	T	T	T	T	T	T	G	G	T	T	NA	NA	G	G	G	G	A	A	C	C	C	C	G	G	G	G	T	T	C	C	G	G	A	A	G	G	C	C	A	A	A	A	G	G	G	G	C	C	A	A	T	T	G	G	T	T	T	T	T	T	T	T	A	A	G	G	A	A	G	G	G	G	C	C	C	C	A	A	G	G	G	G	G	G	C	C	T	T	A	A	T	T	T	T	G	G	C	C	T	T	T	T	G	G	C	C	G	G	C	C	G	G	T	T	G	G	C	C	A	A	T	T	A	A	G	G	G	G	T	T	T	T	G	G	G	G	C	C	T	T	G	G	A	A	T	T	C	C	C	C	G	G	G	G	T	T	A	A	A	A	G	G	C	C	C	C	T	T	G	G	G	G	G	G	T	T	C	C	A	A	G	G	G	G	T	T	A	A	G	G	G	G	C	C	G	G	C	C	G	G	C	C	G	G	A	A	G	G	T	T	T	T	C	C	A	A	G	G	G	G	G	G	C	C	A	A	A	A	C	C	C	C	T	T	G	G	C	C	C	C	T	T	A	A	T	T	G	G	G	G	G	G	A	A	C	C	G	G	C	C	G	G	G	G	T	T	G	G	T	T	G	G	G	G	C	C	T	T	A	A	G	G	C	C	T	T	A	A	T	T	G	G	T	T	T	T	G	G	C	C	A	A	A	A	G	G	C	C	A	A	G	G	C	C	A	A	A	A	C	C	G	G	G	G	G	G	A	A	A	A	A	A	G	G	A	A	T	T	A	A	C	C	T	T	G	G	G	G	C	C	C	C	G	G	A	A	C	C	G	G	A	A	T	T	T	T	T	T	T	T	G	G	C	C	A	A	G	G	A	A	G	G	G	G	G	G	G	G	NA	NA	T	T	A	A	G	G	T	T	T	T	G	G	A	A	C	C	C	C	A	A	A	A	G	G	C	C	C	C	G	G	G	G	G	G	C	C	T	T	T	T	C	C	T	T	G	G	C	C	T	T	C	C	A	A	C	C	A	A	G	G	G	G	C	C	A	A	C	C	G	G	A	A	C	C	C	C	G	G	C	C	G	G	C	C	A	A	A	A	G	G	C	C	C	C	C	C	T	T	A	A	T	T	G	G	A	A	A	A	G	G	G	G	T	T	C	C	T	T	A	A	C	C	G	G	C	C	C	C	A	A	A	A	A	A	T	T	G	G	T	T	G	G	G	G	T	T	T	T	T	T	C	C	C	C	C	C	C	C	A	A	T	T	G	G	A	A	C	C	T	T	G	G	C	C	A	A	A	A	A	A	A	A	NA	NA	A	A	C	C	C	C	T	T	C	C	C	C	T	T	G	G	G	G	C	C	T	T	T	T	T	T	C	C	G	G	C	C	T	T	G	G	A	A	C	C	C	C	C	C	C	C	T	T	G	G	G	G	G	G	T	T	C	C	G	G	C	C	A	A	C	C	G	G	G	G	T	T	T	T	T	T	G	G	T	T	A	A	C	C	C	C	C	C	G	G	G	G	T	T	C	C	T	T	A	A	A	A	G	G	G	G	G	G	G	G	G	G	C	C	NA	NA	A	A	G	G	C	C	A	A	C	C	G	G	A	A	T	T	A	A	A	A	T	T	C	C	G	G	C	C	G	G	A	A	A	A	C	C	A	A	G	G	C	C	T	T	A	A	A	A	G	G	T	T	C	C	A	A	C	C	T	T	C	C	C	C	G	G	A	A	T	T	C	C	NA	NA	T	T	C	C	A	A	C	C	T	T	C	C	C	C	A	A	C	C	C	C	C	C	C	C	C	C	T	T	T	T	A	A	G	G	T	T	A	A	C	C	C	C	T	T	C	C	C	C	T	T	C	C	T	T	A	A	G	G	A	A	C	C	C	C	T	T	C	C	G	G	G	G	C	C	T	T	C	C	A	A	G	G	G	G	G	G	T	G	C	C	T	T	C	C	G	G	A	A	C	C	G	G	A	A	T	T	T	T	T	T	A	A	C	C	A	A	T	T	C	C	C	C	G	G	A	A	A	A	A	A	A	A	C	C	G	G	G	G	C	C	G	G	A	A	C	C	A	A	G	G	T	T	G	G	A	A	C	C	C	C	T	T	C	C	G	G	T	T	A	A	A	A	A	A	G	G	G	G	A	A	T	T	C	C	G	G	G	G	A	A	C	C	A	A	G	G	C	C	A	A	C	C	A	A	C	C	A	A	G	G	T	T	T	T	G	G	A	A	A	A	C	C	G	G	C	C	A	A	C	C	G	G	C	C	C	C	G	G	A	A	G	G	C	C	G	G	T	T	T	T	G	G	T	T	C	C	G	G	C	C	A	A	C	C	A	A	C	C	A	A	G	G	G	G	T	T	C	C	G	G	T	T	C	C	C	C	T	T	C	C	C	C	A	A	A	A	A	A	T	T	C	T	T	T	A	A	A	A	G	G	A	A	C	C	A	A	C	C	T	T	C	C	C	C	G	G	T	T	A	A	A	A	T	T	C	C	T	T	T	T	T	T	G	G	G	G	NA	NA	G	G	G	G	A	A	C	C	C	C	G	G	T	T	T	T	G	G	G	G	A	A	A	A	T	T	A	A	G	G	G	G	G	G	C	C	A	A	C	C	T	T	T	T	A	A	G	G	C	C	A	A	G	G	A	A	G	G	C	C	G	G	G	G	C	C	C	C	G	G	A	A	A	A	C	C	G	G	A	A	C	C	C	C	G	G	G	G	G	G	A	A	G	G	G	G	T	T	A	A	A	A	C	C	C	C	T	T	T	T	C	C	T	T	T	T	A	A	G	G	T	T	G	G	T	T	T	T	A	A	G	G	T	T	A	A	T	T	T	T	A	A	T	T	C	C	G	G	G	G	C	C	A	A	T	T	G	G	A	A	A	A	G	G	A	A	T	T	C	C	G	G	G	G	G	G	T	T	T	T	A	A	C	C	T	T	G	G	T	T	G	G	C	C	C	C	C	C	A	A	A	A	T	T	T	T	T	T	C	C	G	G	T	T	C	C	G	G	A	A	A	A	C	C	G	G	T	T	C	C	C	C	A	A	A	A	A	A	A	A	C	C	A	A	T	T	A	A	G	G	A	A	C	C	A	C	T	T	C	C	T	T	C	C	A	A	T	T	G	G	C	C	A	A	G	G	C	C	C	C	NA	NA	G	G	A	A	A	A	T	T	G	G	T	T	G	G	G	G	G	G	T	T	T	T	A	A	C	C	T	T	C	C	T	T	C	C	A	A	T	T	A	A	C	C	C	C	T	T	G	G	T	T	C	C	A	A	T	T	G	G	A	A	G	G	G	G	C	C	C	C	C	C	A	A	T	T	C	C	C	C	T	T	G	G	G	G	T	T	G	G	G	G	A	A	T	T	G	G	C	C	A	A	A	A	G	G	G	G	T	T	G	G	T	T	NA	NA	A	A	A	A	G	G	G	G	G	G	C	C	C	C	T	T	C	C	C	C	A	A	C	C	C	C	C	C	A	A	C	C	G	G	G	G	T	T	G	G	C	C	C	C	C	C	G	G	A	A	T	T	T	T	G	G	C	C	A	A	G	G	T	C	A	A	T	T	T	T	A	A	A	A	G	G	A	A	G	G	G	G	G	G	C	C	G	G	G	G	G	G	G	G	A	A	T	T	C	C	C	C	C	C	T	T	G	G	C	C	T	T	T	T	C	C	A	A	C	C	G	G	T	T	C	C	G	G	T	T	G	G	C	C	G	G	G	G	C	C	G	G	A	A	T	T	C	C	T	T	T	T	G	G	C	C	G	G	A	A	C	C	C	C	A	A	C	C	T	T	G	G	C	C	NA	NA	A	A	A	A	G	G	G	G	G	G	T	T	NA	NA	G	G	A	A	A	A	C	C	C	C	G	G	C	C	T	T	G	G	T	T	G	G	G	G	T	T	T	T	A	A	C	C	C	C	G	G	A	A	A	A	G	G	G	G	C	C	G	G	G	G	T	T	G	G	T	T	C	C	G	G	G	G	A	A	A	A	C	C	A	A	A	A	A	A	C	C	C	C	A	A	C	C	G	G	G	G	C	C	G	G	T	T	A	A	G	G	G	G	G	G	G	G	A	A	T	T	A	A	T	T	A	A	C	C	A	A	A	A	C	C	C	C	G	G	C	C	A	A	T	T	C	C	C	C	C	C	G	G	G	G	G	G	G	G	A	A	G	G	G	G	A	A	G	G	T	T	G	G	G	G	G	G	T	T	G	G	G	G	T	T	G	G	T	T	G	G	T	T	C	C	C	C	T	T	T	T	C	C	A	A	G	G	C	C	G	G	A	A	T	T	T	T	A	A	T	T	C	C	A	A	A	A	A	A	A	A	C	C	C	C	A	A	G	G	A	A	C	C	A	A	C	C	A	A	C	C	G	G	T	T	A	A	T	T	G	G	C	C	G	G	A	A	G	G	T	T	C	C	C	C	C	C	C	C	A	A	T	T	C	C	G	G	A	A	T	T	T	T	A	A	A	A	C	C	G	G	G	G	T	T	C	C	A	A	G	G	G	G	C	C	T	T	G	G	C	C	T	T	T	T	A	A	C	C	G	G	A	A	G	G	A	A	A	A	A	A	G	G	C	C	T	T	T	T	A	A	T	T	G	G	T	T	G	G	T	T	A	A	G	G	G	G	A	A	C	C	C	C	A	A	C	C	A	A	G	G	C	C	C	C	G	G	T	T	G	G	G	G	G	G	C	C	C	C	T	T	G	G	T	T	C	C	A	A	T	T	A	A	T	T	T	T	G	G	A	A	T	T	G	G	G	G	C	C	C	C	A	A	G	G	C	C	A	A	C	C	T	T	C	C	G	G	A	A	A	A	G	G	G	G	T	T	G	G	T	T	C	C	T	T	T	T	C	C	A	A	G	G	G	G	A	A	T	T	A	A	A	A	G	G	A	A	A	A	C	C	G	G	C	C	T	T	A	A	A	A	T	T	C	C	A	A	G	G	C	C	T	T	T	T	C	C	C	C	A	A	A	A	NA	NA	T	T	C	C	A	A	NA	NA	T	T	T	T	G	G	C	C	C	C	T	T	T	T	G	G	T	T	T	T	A	A	A	A	A	A	T	T	T	T	C	C	A	A	G	G	G	G	C	C	A	A	A	A	G	G	A	A	G	G	A	A	A	A	T	T	T	T	A	A	C	C	C	C	T	T	C	C	T	T	C	C	A	A	G	G	T	T	C	C	G	G	T	T	T	T	A	A	G	G	A	A	C	C	G	G	C	C	A	A	G	G	G	G	NA	NA	A	A	G	G	C	C	G	G	G	G	A	A	C	C	T	T	C	C	C	C	T	T	T	T	C	C	G	G	C	C	A	A	C	C	A	A	G	G	A	A	T	T	T	T	A	A	T	T	A	A	C	C	C	C	T	T	T	T	C	C	A	A	A	A	T	T	G	G	G	G	G	G	G	G	C	C	G	G	C	C	T	T	G	G	T	T	T	T	T	T	G	G	G	G	C	C	T	T	G	G	A	A	A	A	G	G	A	A	G	G	G	G	A	A	T	T	C	C	G	G	A	A	A	A	A	A	G	G	C	C	A	A	A	A	A	A	C	C	A	A	A	A	G	G	G	G	T	T	C	C	A	A	G	G	T	T	C	C	G	G	A	A	T	T	C	C	A	A	C	C	C	C	G	G	G	G	T	T	T	T	G	G	C	C	T	T	T	T	A	A	T	T	G	G	G	G	T	T	T	T	A	A	C	C	C	C	A	A	C	C	G	G	C	C	T	T	C	C	T	T	G	G	G	G	T	T	C	C	C	C	A	A	A	A	C	C	A	A	G	G	A	A	A	A	C	C	C	C	T	T	A	A	A	A	G	G	T	T	G	G	T	T	G	G	C	C	G	G	A	A	G	G	G	G	C	C	T	T	T	T	A	A	C	C	G	G	C	C	G	G	G	G	T	T	A	A	G	G	C	C	G	G	C	C	G	G	T	T	A	A	A	A	T	T	C	C	T	T	C	C	T	T	G	G	G	G	C	C	A	A	C	C	G	G	C	C	G	G	A	A	C	C	C	C	A	A	A	A	C	C	A	A	T	T	C	C	G	G	T	T	C	C	G	G	A	A	A	A	T	T	A	A	A	A	A	A	A	A	C	C	A	A	T	T	C	C	G	G	T	T	C	C	G	G	A	A	C	C	A	A	G	G	T	T	C	C	A	A	T	T	C	C	A	A	C	C	A	A	T	T	A	A	A	A	T	T	G	G	A	A	A	A	G	G	G	G	A	A	C	C	C	C	C	C	A	A	G	G	G	G	A	A	A	A	T	T	T	T	A	A	T	T	C	C	C	C	T	T	G	G	A	A	C	C	T	T	C	C	G	G	G	G	A	A	G	G	T	T	T	T	G	G	T	T	C	C	A	A	G	G	T	T	A	A	A	A	A	A	G	G	A	A	A	A	C	C	T	T	C	C	A	A	G	G	A	A	G	G	A	A	T	T	G	G	G	G	A	A	A	A	T	T	C	C	C	C	G	G	G	G	NA	NA	T	T	C	C	G	G	T	T	G	G	A	A	C	C	T	T	A	A	T	T	G	G	T	T	G	G	C	C	A	A	A	A	A	A	T	T	A	A	T	T	G	G	C	C	T	T	A	A	G	G	A	A	G	G	G	G	NA	NA	T	T	C	C	G	A	G	G	G	G	A	A	A	A	T	T	C	C	G	G	T	T	C	C	A	A	C	C	T	T	G	G	G	G	A	A	G	G	C	C	C	C	C	C	G	G	A	A	A	A	C	C	A	A	C	C	A	A	A	A	G	G	A	A	T	T	T	T	T	T	T	T	C	C	C	C	T	T	T	T	G	G	T	T	T	T	A	A	G	G	G	G	G	G	G	G	A	A	G	G	T	T	C	C	T	T	C	C	C	C	C	C	A	A	A	A	A	A	C	C	A	A	G	G	G	G	T	T	C	C	G	G	C	C	G	G	C	C	A	A	A	A	T	T	C	C	A	A	A	A	C	C	T	T	C	C	T	T	C	C	G	G	A	A	G	G	T	T	A	A	A	A	A	A	G	G	C	C	C	C	C	C	T	T	G	G	G	G	C	C	C	C	A	A	C	C	C	C	G	G	T	T	C	T	G	G	T	T	C	C	C	C	G	G	G	G	A	A	T	T	C	C	A	A	C	C	T	T	G	G	A	A	G	G	G	G	C	C	C	C	C	C	A	A	T	T	A	A	T	T	G	G	A	A	A	A	A	A	A	A	A	A	C	C	T	T	G	G	A	A	T	T	C	C	C	C	C	C	G	G	T	T	T	T	T	T	C	C	G	G	C	C	C	C	C	C	T	T	G	G	G	G	G	G	G	G	G	G	C	C	T	T	C	C	G	G	C	C	T	T	C	C	C	C	T	T	T	T	T	T	C	C	C	C	C	C	C	C	C	C	T	T	A	A	T	T	C	C	G	G	G	G	A	A	C	C	C	C	C	C	C	C	G	G	G	G	A	A	G	G	A	A	T	T	G	G	C	C	T	T	G	G	C	C	A	A	C	C	T	T	A	A	G	G	C	C	G	G	A	A	G	G	C	C	C	C	C	C	A	A	A	A	C	C	T	T	T	T	C	C	T	T	A	A	A	A	T	T	C	C	A	A	A	A	C	C	G	G	G	G	A	A	T	T	C	C	A	A	G	G	A	A	G	G	G	G	T	T	A	A	G	G	T	T	A	A	A	A	G	G	C	C	T	T	A	A	A	A	A	A	T	T	G	G	A	A	C	C	C	C	NA	NA	A	A	G	G	A	A	G	G	G	G	C	C	G	G	G	G	G	G	T	T	A	A	T	T	G	G	A	A	G	G	G	G	C	C	A	A	C	C	A	A	T	T	G	T	T	T	A	A	C	C	C	C	T	T	G	G	A	A	A	A	T	T	G	G	T	T	G	G	T	T	G	G	C	C	A	A	A	A	C	C	C	C	G	G	A	A	T	T	C	C	C	C	C	C	C	C	G	G	T	T	A	A	G	G	G	G	A	A	A	A	C	C	C	C	T	T	A	A	G	G	C	C	C	C	C	C	G	G	A	A	A	A	G	G	A	A	G	G	C	C	T	T	C	C	A	A	G	G	A	A	A	A	A	A	G	G	C	C	T	T	T	T	T	T	C	C	A	A	C	C	C	C	C	C	T	T	G	G	G	G	C	C	T	T	G	G	A	A	A	A	G	G	T	T	A	A	G	G	A	A	A	A	C	C	C	C	A	A	C	C	A	A	C	C	G	G	T	T	T	T	T	T	T	T	G	G	T	T	A	A	A	A	G	G	A	A	A	A	T	T	A	A	A	A	C	C	A	A	C	C	T	T	C	C	T	T	C	C	G	G	G	G	C	C	G	G	T	T	A	A	A	A	T	T	G	G	T	T	T	T	C	C	G	G	T	T	A	A	C	C	C	C	A	A	A	A	A	A	T	T	G	G	T	T	G	G	T	T	A	A	C	C	C	C	C	C	T	T	C	C	C	C	T	T	NA	NA	C	C	G	G	G	G	T	T	T	T	A	A	G	G	C	C	C	C	T	T	C	C	A	A	T	T	A	A	T	T	T	T	G	G	T	T	C	C	C	A	T	T	G	G	C	G	A	A	NA	NA	T	T	G	G	T	T	T	A	A	C	G	G	NA	NA	G	G	A	C	G	G	T	C	C	C	T	T	NA	NA	NA	NA	G	G	C	T	T	C	T	T	G	A	A	A	G	G	T	T	C	C	T	C	A	A	G	G	G	G	NA	NA	T	C	C	C	G	T	C	C	C	C	G	A	T	C	C	C	A	A	C	T	T	A	A	C	C	C	C	C	A	A	G	G	T	T	T	C	G	G	C	C	T	G	A	G	C	C	T	T	G	A	A	A	T	A	C	G	C	C	A	A	C	T	C	T	A	T	A	A	C	G	G	T	C	T	A	C	T	G	NA	NA	T	A	T	A	C	T	T	C	C	T	C	C	T	G	T	C	A	G	T	G	G	G	A	G	C	T	T	C	G	A	A	A	G	G	A	C	G	C	NA	NA	T	C	C	A	C	G	T	C	A	T	G	G	C	C	G	G	A	G	G	C	NA	NA	T	T	T	A	C	A	C	C	A	A	C	C	C	C	A	A	G	G	A	G	NA	NA	T	T	C	T	A	G	C	T	A	G	T	A	C	T	G	G	A	C	NA	NA	A	C	C	T	C	T	T	G	C	C	C	T	C	T	A	C	G	C	C	T	T	G	T	T	A	T	A	A	A	G	T	G	A	C	C	A	C	A	G	A	A	T	T	A	C	T	C	C	G	A	T	A	C	C	T	T	G	G	G	G	C	C	G	G	C	T	T	T	G	G	G	G	C	T	C	T	G	A	T	T	T	T	G	C	C	T	G	T	C	C	G	A	T	C	G	G	G	T	T	T	NA	NA	G	G	NA	NA	T	C	G	A	T	T	C	C	C	T	T	T	T	T	G	G	C	C	C	T	G	C	A	G	T	T	A	A	G	A	G	T	C	A	G	A	G	G	T	C	A	G	C	T	A	C	A	G	T	T	T	C	G	G	A	A	T	T	C	C	A	C	C	C	T	C	NA	NA	T	C	C	T	T	A	C	C	T	T	G	A	G	G	C	A	C	C	G	G	G	A	A	A	A	A	G	G	T	C	T	G	C	C	G	G	C	C	C	C	T	C	C	A	C	C	C	T	T	T	C	C	C	T	T	T	NA	NA	C	T	T	G	G	G	G	A	NA	NA	A	G	C	T	C	C	T	T	T	T	T	C	T	A	G	G	C	G	A	G	A	C	G	A	T	T	A	A	G	G	G	T	T	G	T	T	C	T	A	A	NA	NA	T	G	C	C	C	C	NA	NA	G	A	A	G	A	C	T	T	A	A	G	A	A	C	C	T	C	C	C	C	C	T	A	A	G	A	C	C	T	T	NA	NA	G	A	G	G	C	T	C	C	A	A	A	A	C	C	C	C	G	A	G	A	C	C	G	A	G	G	A	T	NA	NA	G	T	A	G	G	C	G	A	T	T	C	C	A	A	C	A	A	C	A	T	C	C	A	C	G	A	A	A	A	T	C	C	C	T	A	T	C	A	A	A	G	A	G	T	A	A	T	T	G	G	T	G	G	A	NA	NA	G	G	T	C	NA	NA	A	A	G	A	G	A	C	A	G	G	G	G	G	A	A	G	C	C	A	G	G	C	T	G	T	G	G	G	C	C	C	A	T	T	G	G	T	T	G	G	C	A	C	T	C	A	T	T	A	G	T	T	T	C	A	A	G	G	T	C	NA	NA	T	A	C	T	G	G	T	T	NA	NA	A	T	NA	NA	T	T	G	G	T	T	C	C	A	A	C	T	C	C	C	T	G	G	T	C	A	G	T	T	G	G	T	C	A	C	G	G	T	C	A	A	C	C	A	C	A	G	T	C	C	C	C	C	A	T	G	A	G	A	G	G	T	A	C	A	T	C	C	T	A	A	A	T	T	C	A	G	A	A	T	T	C	C	T	T	G	G	C	T	C	C	G	G	T	C	A	G	G	T	T	C	A	A	C	T	C	C	G	G	T	C	A	A	G	G	G	G	G	G	G	G	A	A	NA	NA	T	A	A	A	G	A	A	A	T	T	G	G	G	T	G	A	G	C	A	A	NA	NA	NA	NA	G	G	C	T	A	A	T	C	G	C	A	G	T	T	C	A	C	C	T	G	C	T	C	C	A	T	C	C	T	C	A	G	G	A	T	T	C	C	C	A	NA	NA	A	A	T	T	T	T	T	T	C	C	A	A	T	C	C	A	A	A	T	T	C	T	A	G	C	T	A	C	C	C	A	G	A	A	C	C	C	C	G	C	T	T	C	A	T	C	T	C	G	G	A	A	C	A	T	G	A	A	G	G	NA	NA	T	C	A	A	C	T	A	A	C	C	A	A	T	T	C	C	C	T	T	C	C	C	T	A	T	C	NA	NA	A	A	C	C	C	C	G	G	A	A	T	C	T	C	A	G	A	A	G	A	G	C	C	T	C	C	A	G	T	T	G	C	T	T	C	C	NA	NA	C	C	NA	NA	T	T	A	G	G	A	T	T	G	G	T	T	C	T	G	G	A	A	NA	NA	G	G	T	T	T	T	T	A	NA	NA	C	T	C	C	A	G	A	G	G	A	C	T	C	C	A	A	C	G	T	T	T	T	T	C	T	C	T	T	G	A	C	C	A	G	A	A	T	G	G	G	A	G	C	C	T	T	T	T	G	G	NA	NA	T	T	C	C	C	C	C	C	A	A	G	A	C	T	A	G	C	T	NA	NA	G	C	C	T	A	C	A	A	C	C	A	G	A	A	G	A	C	A	T	C	NA	NA	C	C	T	C	C	T	C	C	T	T	G	G	G	A	C	T	A	A	A	A	T	A	T	T	A	G	G	C	C	C	G	A	A	A	C	C	C	C	C	C	G	G	A	G	A	G	A	G	C	T	A	A	G	G	G	C	C	T	T	T	NA	NA	G	G	C	C	C	C	C	C	C	C	G	G	C	T	T	G	C	T	G	C	T	T	T	T	C	C	C	C	A	G	C	T	T	C	C	C	A	G	A	G	C	C	C	T	G	A	NA	NA	G	T	NA	NA	C	T	G	G	G	A	C	C	C	C	C	C	A	A	C	T	T	T	T	T	C	C	NA	NA	A	A	A	G	T	T	T	T	G	A	G	T	G	G	A	T	G	G	A	A	G	A	T	T	G	G	T	C	T	T	G	G	A	A	G	G	G	G	C	C	C	C	T	T	C	C	C	C	C	A	C	T	T	G	C	T	G	G	G	G	C	G	T	C	A	T	C	T	C	C	G	G	G	G	A	A	C	A	C	C	C	C	G	G	T	T	A	T	A	G	T	T	C	T	G	T	T	T	G	G	G	G	C	T	G	G	G	G	G	G	G	G	T	T	T	C	T	C	C	T	T	T	G	A	C	T	G	C	G	A	G	G	T	T	T	T	G	A	T	T	C	C	C	T	C	C	G	A	C	T	T	T	G	G	G	A	C	C	T	T	T	T	A	C	C	G	T	T	G	G	T	T	G	G	G	G	A	C	G	G	C	C	G	A	A	G	G	G	G	G	G	A	A	G	G	A	C	T	G	G	G	A	G	A	T	A	T	T	C	C	G	G	C	C	C	T	T	T	NA	NA	C	C	C	T	A	A	A	G	T	T	C	T	G	G	A	T	NA	NA	C	A	T	C	G	G	A	A	C	C	C	A	T	T	T	T	C	C	C	C	A	A	NA	NA	G	G	G	G	T	T	G	G	T	T	G	G	C	C	G	G	C	C	C	C	A	A	A	A	G	G	C	C	G	G	T	T	T	T	A	A	C	C	A	A	C	C	C	C	A	A	T	T	T	T	G	G	C	C	C	C	C	C	C	C	T	T	C	C	C	C	A	A	G	G	C	C	A	A	C	C	A	A	C	C	C	C	A	A	C	C	C	C	NA	NA	G	G	T	T	T	T	G	G	A	A	A	A	C	C	C	C	C	C	G	G	T	T	T	T	C	C	A	A	A	A	T	T	A	A	G	G	A	A	NA	NA	G	G	A	A	A	A	A	A	C	C	A	A	A	A	C	C	A	A	C	C	C	C	G	G	A	A	A	A	T	T	T	T	A	A	G	G	T	T	A	A	C	C	C	C	A	A	C	C	T	T	G	G	C	C	T	T	T	T	T	T	C	C	C	C	C	C	C	C	T	T	C	C	G	G	C	C	G	G	C	C	NA	NA	C	C	C	C	C	C	A	A	A	A	C	C	C	C	A	A	G	G	T	T	C	C	C	C	A	A	A	A	C	C	G	G	A	A	T	T	G	G	G	G	C	C	C	C	A	A	T	T	T	T	A	A	T	T	G	G	T	T	T	T	C	C	A	A	T	T	G	G	G	G	T	T	G	G	C	C	A	A	C	C	C	C	G	G	T	T	T	T	C	C	A	A	C	C	C	C	T	T	C	C	T	T	G	G	C	C	T	T	G	G	C	C	C	C	T	T	C	C	C	C	G	G	A	A	A	A	T	T	A	A	G	G	A	A	T	T	A	A	G	G	C	C	C	T	T	T	G	G	G	G	T	T	A	A	T	T	G	G	C	C	T	T	A	A	C	C	C	C	A	A	G	G	G	G	A	A	T	T	T	T	A	A	C	C	A	A	A	A	NA	NA	A	A	A	A	G	G	G	G	T	T	G	G	C	C	C	C	C	C	G	G	T	T	G	G	A	A	T	T	C	C	T	T	C	C	G	G	C	C	G	G	T	T	NA	NA	A	A	C	C	T	T	G	G	C	C	C	C	A	A	T	T	A	A	C	C	T	T	C	C	C	C	T	T	C	C	C	C	A	A	C	C	A	A	G	G	T	T	C	C	G	G	G	G	G	G	T	T	G	G	T	T	C	C	C	C	A	A	A	A	G	G	T	T	G	G	C	C	A	A	C	C	NA	NA	C	C	C	C	G	G	G	G	T	T	T	T	G	G	G	G	A	A	G	G	G	G	T	T	G	G	A	A	A	A	G	G	T	T	C	C	T	T	G	G	A	A	C	C	G	G	G	G	G	G	A	A	G	G	T	T	C	C	G	G	T	T	G	G	T	T	C	C	T	T	T	T	A	A	G	G	A	A	G	G	T	T	G	G	C	C	T	T	A	A	A	A	C	C	A	A	A	A	T	T	G	G	T	T	T	T	A	A	T	T	G	G	A	A	A	A	G	G	A	A	T	T	C	C	A	A	A	A	C	C	G	G	T	T	C	C	A	A	A	A	C	C	A	A	C	C	A	A	C	C	C	C	C	C	T	T	T	T	T	T	A	A	C	C	A	A	G	G	T	T	T	T	A	A	G	G	G	G	T	T	G	G	A	A	T	T	A	A	G	G	T	T	C	C	G	G	A	A	T	T	G	G	C	C	T	T	A	A	G	G	T	T	G	G	T	T	G	G	G	G	T	T	C	C	T	T	T	T	C	C	T	T	T	T	G	G	G	G	G	G	C	C	A	A	T	T	C	C	T	T	C	C	T	T	T	T	G	G	A	A	A	A	C	C	G	G	A	A	C	C	T	T	C	C	A	A	A	A	G	G	T	T	T	T	G	G	C	C	A	A	G	G	A	A	A	A	G	G	T	T	A	A	G	G	C	C	C	C	C	C	T	T	G	G	C	C	C	C	NA	NA	G	G	A	A	C	C	C	C	A	A	C	C	A	A	G	G	C	C	A	A	A	A	A	A	G	G	A	A	G	G	T	T	C	C	G	G	G	G	A	A	C	C	G	G	G	G	C	C	T	T	C	C	T	T	A	A	A	A	T	T	G	G	G	G	T	T	C	C	C	C	G	G	G	G	G	G	A	A	A	A	T	T	C	C	C	C	C	C	C	C	A	A	C	C	A	A	T	T	C	C	G	G	G	G	G	G	G	G	G	G	A	A	A	A	A	A	G	G	A	A	T	T	G	G	G	G	C	C	G	G	C	C	A	A	C	C	C	C	NA	NA	G	G	G	G	G	G	G	G	A	A	C	C	G	G	A	A	A	A	A	A	T	T	G	G	T	T	A	A	G	G	C	C	T	T	T	T	C	C	C	C	G	G	C	C	G	G	T	T	G	G	A	A	T	T	T	T	T	T	C	C	C	C	G	G	A	A	A	A	T	T	T	T	A	A	G	G	T	T	T	T	A	A	C	C	G	G	C	C	C	C	A	A	G	G	A	A	NA	NA	A	A	G	G	A	A	C	C	T	T	G	G	C	C	G	G	G	G	A	A	A	A	A	A	G	G	A	A	C	C	C	C	G	G	T	T	A	A	T	T	T	T	C	C	G	G	G	G	T	T	A	A	G	G	G	G	A	A	G	G	A	A	C	C	T	T	G	G	G	G	C	C	T	T	T	T	A	A	G	G	G	G	G	G	T	T	C	C	T	T	T	T	G	G	C	C	G	G	A	A	T	T	C	C	G	G	T	T	A	A	C	C	C	C	A	A	T	T	G	G	A	A	A	A	T	T	G	G	G	G	T	T	G	G	A	A	G	G	A	A	T	T	A	A	T	T	A	A	C	C	C	C	A	A	A	A	T	T	T	T	G	G	C	C	T	T	G	G	T	T	T	T	A	A	C	C	T	T	G	G	C	C	C	C	G	G	T	T	A	A	A	A	G	G	G	G	T	T	T	T	G	G	A	A	G	G	G	G	A	A	G	G	A	A	T	T	G	G	A	A	T	T	A	A	G	G	T	T	C	C	C	C	C	C	T	T	A	A	G	G	A	A	A	A	G	G	A	A	A	A	T	T	G	G	T	T	T	T	A	A	C	C	T	T	A	A	C	C	A	A	C	C	G	G	T	T	T	T	G	G	A	A	A	A	G	G	G	G	A	A	G	G	T	T	A	A	G	G	T	T	T	T	A	A	A	G	C	C	A	A	G	G	T	T	G	G	T	T	T	T	G	G	C	C	A	A	T	G	T	T	A	A	T	T	T	T	C	C	G	G	G	G	T	T	T	T	A	A	C	C	T	T	G	G	C	C	C	C	T	T	NA	NA	G	G	G	G	T	T	C	C	A	A	A	A	C	C	T	T	C	C	G	G	G	G	G	G	C	C	T	T	C	C	A	A	T	T	C	C	A	A	T	T	G	G	C	C	C	C	A	A	G	G	C	C	C	C	A	A	A	A	A	A	T	T	G	G	C	C	C	C	C	C	C	C	C	C	C	C	T	T	G	G	T	T	NA	NA	G	G	C	C	C	C	G	G	G	G	G	G	T	T	C	C	G	G	G	G	A	A	G	G	T	T	T	T	G	G	G	G	T	T	A	A	A	A	C	C	A	A	A	A	G	G	C	C	A	A	C	C	C	C	G	G	A	A	C	C	T	T	T	T	C	C	G	G	T	T	A	A	G	G	T	T	C	C	T	T	G	G	G	G	A	A	A	A	G	G	G	G	C	C	A	A	C	C	G	G	C	C	T	T	A	A	G	G	C	C	C	C	C	C	G	G	C	C	T	T	A	A	C	C	G	G	G	G	C	C	T	T	G	G	G	G	C	C	G	G	A	A	C	C	C	C	G	G	A	A	T	T	G	G	G	G	G	G	NA	NA	C	C	C	C	C	C	G	G	G	G	C	C	C	C	T	T	T	T	A	A	C	C	G	G	C	C	G	G	A	A	C	C	C	C	G	G	A	A	C	C	G	G	G	G	G	G	G	G	T	T	C	C	T	T	C	C	G	G	C	C	T	T	G	G	C	C	C	C	T	T	A	A	C	C	T	T	T	T	G	G	A	A	C	C	T	T	A	A	T	T	A	A	C	C	A	A	C	C	G	G	G	G	C	C	G	G	C	C	A	A	A	A	G	G	A	A	C	C	G	G	T	T	A	A	C	C	C	C	T	T	A	A	C	C	G	G	G	G	C	C	C	C	A	A	C	C	A	A	G	G	G	G	G	G	A	A	G	G	C	C	A	A	C	C	C	C	C	C	T	T	T	T	C	C	T	T	G	G	C	C	C	C	C	C	T	T	C	C	C	C	T	T	C	C	C	C	C	C	A	A	A	A	G	G	G	G	T	T	A	A	T	T	T	T	T	T	T	T	A	A	G	G	A	A	C	C	T	T	A	A	C	C	T	T	C	C	A	A	A	A	A	A	T	T	C	C	T	T	T	T	C	C	A	A	G	G	C	C	T	T	C	C	T	T	A	A	G	G	T	T	A	A	C	C	T	T	C	C	G	G	T	T	T	T	C	C	G	G	G	G	G	G	T	T	G	G	G	G	G	G	C	C	A	A	C	C	NA	NA	G	G	G	G	C	C	T	T	T	T	T	T	G	G	T	T	A	A	G	G	C	C	T	T	A	A	C	C	G	G	T	G	G	G	A	A	C	C	T	T	T	T	C	C	C	C	A	A	C	C	A	A	T	T	T	T	T	T	T	T	G	G	C	C	T	T	T	T	T	T	G	G	C	C	C	C	G	G	G	G	T	T	G	G	A	A	G	G	T	T	G	G	T	T	G	G	T	T	T	T	G	G	G	G	T	T	T	T	C	C	C	C	G	G	T	T	G	G	C	C	C	C	T	T	G	G	G	G	A	A	A	A	G	G	C	C	C	C	T	T	T	T	G	G	C	C	T	T	T	T	T	T	T	T	T	T	A	A	G	G	T	T	G	G	G	G	C	C	G	G	T	T	G	G	G	G	T	T	C	C	T	T	C	C	A	A	C	C	C	C	A	A	G	G	G	G	T	T	C	C	C	C	T	T	G	G	T	T	T	T	C	C	G	G	C	C	G	G	C	C	G	G	T	T	C	C	A	A	C	C	A	A	T	T	C	C	G	G	C	C	G	G	G	G	G	G	G	G	T	T	T	T	A	A	A	A	A	A	C	C	T	T	A	A	G	G	G	G	G	G	G	G	A	A	C	C	C	C	A	A	A	A	C	C	C	C	A	A	T	T	A	A	G	G	C	C	T	T	T	T	A	A	G	G	A	A	A	A	C	C	T	T	C	C	T	T	G	G	G	G	T	T	G	G	C	C	G	G	G	G	T	T	G	G	C	C	G	G	A	A	T	T	T	T	A	A	T	T	C	C	C	C	G	G	A	A	G	G	T	T	A	A	T	T	A	A	A	A	C	C	G	G	A	A	C	C	A	A	C	C	T	T	G	G	G	G	G	G	C	C	G	G	A	A	T	T	G	G	G	G	C	C	T	T	C	C	G	G	G	G	T	T	G	G	A	A	G	G	C	C	C	C	G	G	C	C	C	C	T	T	C	C	T	T	G	G	T	T	T	T	A	A	A	A	T	T	C	C	A	A	G	G	C	C	C	C	A	A	A	A	C	C	C	C	C	C	G	G	A	A	C	C	T	T	G	G	C	C	T	T	G	G	T	T	T	T	T	T	G	G	A	A	T	T	A	A	C	C	C	C	G	G	G	G	C	C	A	A	A	A	A	A	A	A	C	C	C	C	C	C	C	C	A	A	C	C	C	C	A	A	C	C	G	G	G	G	C	C	G	G	C	C	G	G	T	T	T	T	C	C	C	C	G	G	G	G	C	C	T	T	C	C	C	C	A	A	C	C	C	C	A	A	A	A	A	A	C	C	G	G	C	C	T	T	C	C	C	G	C	C	C	C	C	C	NA	NA	G	G	A	A	C	C	NA	NA	C	C	A	A	G	G	T	T	G	G	C	C	T	T	C	C	G	G	T	T	T	T	A	A	G	G	A	A	A	A	G	G	A	A	C	C	G	G	T	T	G	G	A	A	C	C	A	A	C	C	A	A	A	A	T	T	T	T	C	C	C	C	C	C	A	A	T	T	C	C	G	G	G	G	T	T	A	A	T	T	C	C	C	C	T	T	A	A	A	A	A	A	C	C	C	C	A	A	T	T	A	A	C	C	G	G	A	A	G	G	A	A	T	T	C	C	A	A	C	C	C	C	C	C	A	A	T	T	A	A	G	G	G	G	C	C	G	G	A	A	G	G	T	T	G	G	T	T	C	C	A	A	C	C	T	T	C	C	A	A	T	T	A	A	G	G	T	T	A	A	T	T	G	G	T	T	T	T	G	G	A	A	T	T	A	A	G	G	G	G	C	C	A	A	G	G	T	T	G	G	T	T	T	T	A	A	C	C	C	C	T	T	T	T	A	A	C	C	G	G	A	A	T	T	G	G	A	A	C	C	C	C	G	G	T	T	G	G	T	T	A	A	A	A	A	A	A	A	T	T	T	T	G	G	T	T	G	G	C	C	G	G	G	G	G	G	A	A	G	G	C	C	G	G	T	T	T	T	C	C	G	G	G	G	T	T	A	A	C	C	C	C	G	G	G	G	C	C	T	T	C	C	A	A	G	G	G	G	A	A	C	C	C	C	T	T	C	C	G	G	G	G	T	T	C	C	G	G	G	G	T	T	G	G	G	G	T	T	C	C	A	A	G	G	T	T	T	T	G	G	C	C	C	C	C	C	G	G	NA	NA	A	A	G	G	G	G	C	C	C	A	C	C	A	A	G	G	G	G	A	A	T	T	G	G	G	G	G	G	A	A	A	A	G	G	A	A	T	T	T	T	G	G	T	T	A	A	G	G	C	C	C	C	G	G	G	G	C	C	T	T	T	T	A	A	C	C	A	A	T	T	C	C	A	A	T	T	T	T	C	C	C	C
CC	OR167f171	NA	NA	1	NA	G	G	G	G	A	A	C	C	C	C	A	A	A	A	G	G	C	C	G	G	A	A	T	T	G	G	G	G	C	C	A	A	A	A	G	G	T	T	A	A	G	G	G	G	C	C	A	A	T	T	C	C	A	A	T	T	T	T	A	A	G	G	C	C	C	C	A	A	T	T	C	C	A	A	A	A	T	T	G	G	T	T	C	C	C	C	G	G	T	T	T	T	T	T	T	T	C	C	T	T	C	C	T	T	C	C	G	G	T	T	C	C	G	G	C	C	C	C	T	T	T	T	A	A	G	G	T	T	G	G	T	T	C	C	A	A	C	C	G	G	A	A	T	T	T	T	G	G	T	T	A	A	A	A	G	G	C	C	A	A	T	T	A	A	C	C	G	G	A	A	A	A	G	G	G	G	G	G	G	G	T	T	T	T	T	T	G	G	G	G	A	A	G	G	C	C	G	G	A	A	A	A	T	T	G	G	A	A	G	G	C	C	T	T	G	G	G	G	C	C	A	A	G	G	T	T	C	C	C	C	T	T	G	G	G	G	T	T	C	C	G	G	G	G	C	C	G	G	T	T	A	A	A	A	T	T	T	T	T	T	G	G	T	T	G	G	C	C	T	T	G	G	C	C	A	A	T	T	G	G	G	G	T	T	C	C	C	C	G	G	T	T	A	A	T	T	G	G	T	T	C	C	T	T	C	C	T	T	G	G	G	G	C	C	T	T	T	T	T	T	C	C	G	G	C	C	A	A	C	C	C	C	C	C	T	T	A	A	G	G	G	G	G	G	C	C	A	A	T	T	G	G	A	A	G	G	C	C	C	C	A	A	C	C	C	C	C	C	T	T	G	G	A	A	T	T	G	G	T	T	T	T	G	G	T	T	G	G	C	C	G	G	G	G	G	G	T	T	A	A	A	A	G	G	G	G	G	G	T	T	C	C	T	T	T	T	C	C	C	C	C	C	A	A	G	G	G	G	T	T	A	A	G	G	T	T	A	A	C	C	G	G	G	G	C	C	A	A	A	A	G	G	A	A	A	A	G	G	C	C	G	G	G	G	T	T	C	C	G	G	A	A	A	A	T	T	C	C	A	A	C	C	G	G	C	C	G	G	C	C	A	A	A	A	C	C	C	C	G	G	T	T	T	T	G	G	NA	NA	A	A	A	A	T	T	A	A	T	T	A	A	A	A	G	G	C	C	A	A	A	A	G	G	T	T	G	G	G	G	T	T	C	C	T	T	T	T	C	C	A	A	C	C	C	C	C	C	T	T	G	G	G	G	G	G	C	C	G	G	A	A	T	T	C	C	T	T	G	G	C	C	C	C	C	C	T	T	G	G	G	G	A	A	G	G	A	A	T	T	G	G	T	T	A	A	T	T	G	G	G	G	G	G	T	T	A	A	A	A	G	G	G	G	G	G	T	T	C	C	C	C	T	T	A	A	A	A	G	G	G	G	C	C	C	C	G	G	A	A	G	G	C	C	C	C	C	C	C	C	A	A	C	C	C	C	T	T	G	G	A	A	G	G	C	C	A	A	A	A	A	A	A	A	C	C	C	C	T	T	G	G	T	T	A	A	G	G	T	T	T	T	G	G	T	T	G	G	T	T	G	G	C	C	C	C	G	G	C	C	A	A	A	A	A	A	T	T	C	C	G	G	A	A	T	T	G	G	A	A	T	T	A	A	T	T	T	T	A	A	A	A	T	T	G	G	A	A	T	T	T	T	C	C	T	T	T	T	T	T	G	G	T	T	C	C	C	C	C	C	A	A	G	G	G	G	T	T	T	T	A	A	T	T	G	G	T	T	G	G	A	A	A	A	T	T	C	C	A	A	T	T	G	G	A	A	A	A	A	A	T	T	T	T	G	G	A	A	G	G	C	C	G	G	C	C	A	A	T	T	G	G	G	G	C	C	T	T	C	C	A	A	G	G	G	G	A	A	T	T	G	G	T	T	C	C	T	T	T	T	C	C	C	C	C	C	T	T	G	G	C	C	T	T	C	C	A	A	G	G	G	G	T	T	T	T	T	T	G	G	C	C	A	A	G	G	T	T	A	A	C	C	T	T	C	C	A	A	C	C	G	G	C	C	A	A	A	A	A	A	A	A	A	A	G	G	C	C	A	A	C	C	T	T	C	C	C	C	T	T	C	C	T	T	C	C	C	C	T	T	C	C	G	G	A	A	T	T	C	C	C	C	A	A	T	T	T	T	T	T	A	A	C	C	G	G	A	A	A	A	A	A	C	C	C	C	G	G	G	G	A	A	G	G	T	T	G	G	C	C	A	A	C	C	A	A	T	T	G	G	G	G	A	A	T	T	A	A	C	C	A	A	A	A	C	C	A	A	A	A	G	G	C	C	T	T	A	A	C	C	C	C	C	C	T	T	G	G	C	C	C	C	T	T	C	C	T	T	T	T	C	C	C	C	T	T	A	A	T	T	C	C	C	C	C	C	G	G	G	G	G	G	T	T	G	G	C	C	T	T	C	C	T	T	C	C	G	G	C	C	T	T	G	G	C	C	A	A	T	T	A	A	T	T	C	C	A	A	T	T	T	T	G	G	G	G	A	A	G	G	A	A	G	G	T	T	A	A	A	A	G	G	G	G	G	G	C	C	C	C	G	G	A	A	T	T	G	G	C	C	G	G	T	T	A	A	T	T	A	A	T	T	C	C	A	A	T	T	C	C	C	C	A	A	T	T	T	T	C	C	A	A	T	T	G	G	T	T	A	A	T	T	A	A	T	T	G	G	A	A	A	A	T	T	G	G	C	C	C	C	A	A	A	A	A	A	A	A	C	C	C	C	C	C	A	A	G	G	T	T	A	A	C	C	A	A	C	C	A	A	T	T	T	T	T	T	T	T	T	T	C	C	G	G	A	A	G	G	T	T	G	G	T	T	T	T	A	A	C	C	G	G	T	T	G	G	T	T	A	A	C	C	C	C	C	C	T	T	T	T	T	T	A	A	C	C	C	C	T	T	C	C	T	T	A	A	C	C	A	A	C	C	C	C	T	T	A	A	G	G	A	A	T	T	A	A	C	C	T	T	C	C	A	A	A	A	C	C	G	G	G	G	A	A	G	G	C	C	A	A	A	A	C	C	C	C	C	C	G	G	C	C	C	C	G	G	G	G	T	T	A	A	C	C	C	C	T	T	G	G	C	C	A	A	T	T	T	T	A	A	T	T	C	C	A	A	G	G	A	A	C	C	T	T	G	G	C	C	C	C	G	G	T	T	T	T	T	T	T	T	G	G	T	T	G	G	A	A	A	A	G	G	G	G	G	G	C	C	T	T	C	C	C	C	G	G	T	T	T	T	G	G	T	T	A	A	C	C	G	G	T	T	A	A	C	C	A	A	A	A	C	C	A	A	G	G	A	A	A	A	G	G	G	G	T	T	A	A	C	C	C	C	T	T	A	A	T	T	C	C	C	C	C	C	T	T	A	A	G	G	A	A	A	A	C	C	C	C	T	T	T	T	C	C	C	C	C	C	C	C	A	A	C	C	A	A	G	G	A	A	C	C	A	A	T	T	T	T	C	C	T	T	G	G	T	T	G	G	T	T	T	T	A	A	G	G	C	C	C	C	T	T	G	G	G	G	T	T	T	T	A	A	A	A	A	A	A	A	A	A	T	T	G	G	T	T	T	T	A	A	G	G	C	C	G	G	A	A	G	G	G	G	C	C	T	T	C	C	C	C	T	T	C	C	T	T	T	T	T	T	A	A	T	T	C	C	G	G	T	T	C	C	C	C	T	T	T	T	G	G	T	T	C	C	C	C	C	C	A	A	A	A	A	A	T	T	C	C	T	T	C	C	G	G	C	C	G	G	G	G	A	A	C	C	T	T	C	C	T	T	T	T	C	C	G	G	C	C	A	A	G	G	A	A	C	C	A	A	G	G	C	C	A	A	G	G	G	G	C	C	A	A	T	T	T	T	T	T	C	C	G	G	C	C	A	A	G	G	G	G	C	C	C	C	G	G	T	T	T	T	G	G	T	T	A	A	C	C	C	C	C	C	C	C	C	C	C	C	G	G	A	A	G	G	A	A	C	C	A	A	G	G	C	C	C	C	G	G	G	G	C	C	T	T	T	T	A	A	G	G	T	T	A	A	T	T	C	C	A	A	C	C	T	T	T	T	A	A	G	G	G	G	T	T	A	A	T	T	G	G	T	T	T	T	G	G	G	G	G	G	A	A	G	G	G	G	T	T	A	A	T	T	A	A	A	A	A	A	G	G	G	G	A	A	G	G	G	G	G	G	A	A	C	C	C	C	G	G	G	G	A	A	T	T	T	T	T	T	T	T	C	C	C	C	T	T	T	T	T	T	A	A	G	G	G	G	A	A	T	T	T	T	T	T	A	A	C	C	T	T	G	G	T	T	T	T	G	G	G	G	T	T	C	C	C	C	C	C	A	A	A	A	G	G	C	C	A	A	T	T	C	C	G	G	A	A	C	C	A	A	C	C	A	A	A	A	G	G	A	A	G	G	T	T	A	A	A	A	T	T	C	C	A	A	T	T	T	T	G	G	C	C	T	T	T	T	C	C	C	C	C	C	T	T	C	C	C	C	T	T	C	C	C	C	T	T	A	A	A	A	A	A	A	A	C	C	G	G	T	T	C	C	T	T	C	C	T	T	A	A	T	T	C	C	C	C	G	G	A	A	G	G	C	C	C	C	C	C	C	C	C	C	C	C	A	A	G	G	C	C	T	T	A	A	G	G	T	T	C	C	G	G	A	A	C	C	G	G	C	C	C	C	A	A	A	A	A	A	G	G	C	C	A	A	T	T	A	A	A	A	G	G	G	G	G	G	T	T	T	T	C	C	A	A	C	C	T	T	C	C	A	A	G	G	T	T	C	C	G	G	G	G	G	G	A	A	G	G	G	G	T	T	G	G	G	G	A	A	C	C	A	A	T	T	G	G	A	A	T	T	T	T	C	C	C	C	T	T	T	T	C	C	T	T	A	A	C	C	G	G	G	G	G	G	C	C	A	A	C	C	T	T	A	A	G	G	C	C	G	G	C	C	C	C	C	C	C	C	C	C	G	G	A	A	G	G	T	T	T	T	C	C	C	C	A	A	A	A	C	C	T	T	G	G	C	C	C	C	A	A	G	G	C	C	T	T	G	G	G	G	C	C	T	T	T	T	G	G	A	A	C	C	G	G	T	T	C	C	G	G	G	G	T	T	C	C	T	T	A	A	G	G	A	A	A	A	C	C	A	A	C	C	T	T	C	C	G	G	T	T	G	G	C	C	C	C	G	G	A	A	T	T	C	C	A	A	G	G	T	T	C	C	T	T	C	C	G	G	G	G	T	T	A	A	G	G	C	C	A	A	T	T	G	G	G	G	C	C	G	G	G	G	T	T	A	A	A	A	A	A	T	T	G	G	A	A	C	C	G	G	T	T	T	T	G	G	G	G	G	G	T	T	A	A	C	C	T	T	T	T	A	A	G	G	A	A	C	C	A	A	C	C	C	C	G	G	A	A	A	A	C	C	A	A	G	G	A	A	A	A	T	T	T	T	T	T	G	G	C	C	C	C	A	A	C	C	T	T	A	A	G	G	G	G	T	T	T	T	T	T	T	T	G	G	G	G	G	G	G	G	T	T	G	G	G	G	G	G	G	G	A	A	G	G	G	G	C	C	C	C	G	G	G	G	C	C	A	A	T	T	C	C	C	C	A	A	C	C	A	A	A	A	A	A	G	G	T	T	G	G	C	C	C	C	C	C	T	T	A	A	G	G	G	G	A	A	C	C	G	G	T	T	C	C	G	G	T	T	G	G	A	A	C	C	C	C	C	C	T	T	T	T	C	C	G	G	A	A	C	C	A	A	G	G	C	C	T	T	A	A	C	C	G	G	C	C	T	T	T	T	A	A	A	A	G	G	G	G	G	G	A	A	C	C	T	T	A	A	G	G	A	A	G	G	C	C	G	G	T	T	A	A	G	G	G	G	T	T	T	T	A	A	C	C	C	C	A	A	G	G	G	G	C	C	G	G	T	T	G	G	G	G	A	A	T	T	A	A	T	T	G	G	C	C	G	G	G	G	C	C	T	T	T	T	T	T	G	G	G	G	C	C	C	C	G	G	G	G	A	A	C	C	G	G	C	C	T	T	T	T	A	A	A	A	A	A	T	T	T	T	C	C	T	T	G	G	C	C	C	C	A	A	T	T	A	A	G	G	C	C	G	G	A	A	A	A	C	C	A	A	T	T	A	A	C	C	A	A	A	A	A	A	C	C	C	C	T	T	C	C	G	G	T	T	C	C	C	C	T	T	A	A	T	T	C	C	C	C	C	C	T	T	G	G	T	T	A	A	T	T	T	T	G	G	C	C	A	A	G	G	T	T	C	C	C	C	A	A	T	T	A	A	T	T	T	T	C	C	T	T	T	T	G	G	T	T	G	G	T	T	G	G	T	T	T	T	A	A	A	A	G	G	C	C	T	T	A	A	A	A	T	T	G	G	A	A	T	T	G	G	C	C	A	A	T	T	T	T	C	C	T	T	T	T	A	A	C	C	G	G	T	T	A	A	T	T	C	C	G	G	C	C	C	C	G	G	G	G	T	T	C	C	T	T	T	T	C	C	G	G	C	C	C	C	C	C	G	G	C	C	G	G	C	C	G	G	G	G	C	C	A	A	C	C	A	A	G	G	G	G	A	A	C	C	C	C	T	T	A	A	T	T	T	T	A	A	T	T	A	A	C	C	T	T	T	T	G	G	A	A	C	C	T	T	C	C	T	T	G	G	A	A	C	C	T	T	C	C	C	C	G	G	G	G	T	T	C	C	C	C	T	T	C	C	C	C	G	G	G	G	G	G	C	C	G	G	A	A	C	C	A	A	C	C	G	G	C	C	G	G	C	C	G	G	T	T	A	A	A	A	G	G	A	A	T	T	A	A	A	A	G	G	G	G	G	G	T	T	G	G	C	C	T	T	A	A	C	C	G	G	A	A	G	G	NA	NA	G	G	G	G	C	C	T	T	G	G	A	A	A	A	A	A	T	T	C	C	C	C	C	C	T	T	G	G	G	G	T	T	C	C	A	A	G	G	G	G	T	T	A	A	G	G	A	A	G	G	G	G	A	A	C	C	G	G	G	G	C	C	C	C	A	A	C	C	T	T	T	T	T	T	C	C	G	G	C	C	C	C	G	G	C	C	G	G	A	A	T	T	A	A	C	C	T	T	C	C	A	A	A	A	G	G	T	T	T	T	T	T	A	A	A	A	A	A	G	G	A	A	C	C	T	T	A	A	G	G	T	T	C	C	G	G	T	T	A	A	C	C	A	A	A	A	C	C	C	C	C	C	C	C	G	G	T	T	T	T	G	G	C	C	C	C	G	G	G	G	T	T	G	G	C	C	G	G	T	T	G	G	C	C	G	G	T	T	A	A	G	G	A	A	G	G	T	T	A	A	G	G	T	T	G	G	G	G	C	C	G	G	C	C	C	C	T	T	C	C	A	A	C	C	C	C	G	G	C	C	T	T	T	T	G	G	T	T	G	G	A	A	T	T	C	C	C	C	C	C	T	T	G	G	G	G	T	T	G	G	T	T	T	T	A	A	C	C	T	T	G	G	A	A	G	G	A	A	T	T	T	T	T	T	G	G	C	C	G	G	C	C	A	A	T	T	A	A	A	A	A	A	T	T	G	G	G	G	A	A	A	A	G	G	T	T	G	G	T	T	C	C	C	C	T	T	C	C	C	C	T	T	C	C	A	A	A	A	A	A	A	A	A	A	T	T	A	A	T	T	T	T	C	C	C	C	A	A	A	A	G	G	A	A	A	A	T	T	A	A	A	A	C	C	T	T	T	T	C	C	G	G	A	A	G	G	A	A	C	C	A	A	A	A	A	A	C	C	G	G	C	C	G	G	G	G	G	G	G	G	C	C	T	T	G	G	T	T	C	C	G	G	C	C	G	G	C	C	C	C	C	C	G	G	T	T	G	G	C	C	T	T	C	C	G	G	C	C	T	T	C	C	C	C	G	G	A	A	T	T	C	C	C	C	T	T	T	T	A	A	G	G	A	A	C	C	C	C	A	A	A	A	G	G	A	A	G	G	C	C	C	C	C	C	C	C	T	T	C	C	C	C	T	T	A	A	G	G	C	C	C	C	C	C	G	G	C	C	T	T	T	T	C	C	G	G	G	G	C	C	A	A	C	C	G	G	G	G	C	C	A	A	T	T	T	T	G	G	C	C	A	A	A	A	T	T	A	A	C	C	A	A	A	A	G	G	A	A	G	G	C	C	A	A	G	G	G	G	A	A	G	G	G	G	C	C	G	G	G	G	C	C	T	T	C	C	T	T	A	A	A	A	A	A	G	G	T	T	G	G	T	T	G	G	C	C	C	C	A	A	C	C	A	A	C	C	G	G	T	T	G	G	G	G	T	T	C	C	A	A	G	G	C	C	C	C	G	G	G	G	A	A	A	A	G	G	G	G	C	C	C	C	A	A	C	C	A	A	C	C	C	C	T	T	G	G	G	G	A	A	C	C	T	T	T	T	A	A	A	A	G	G	G	G	A	A	T	T	G	G	G	G	G	G	G	G	T	T	A	A	C	C	A	A	A	A	G	G	T	T	T	T	G	G	C	C	G	G	G	G	T	T	C	C	C	C	C	C	C	C	C	C	A	A	G	G	A	A	A	A	G	G	C	C	T	T	T	T	G	G	C	C	A	A	T	T	G	G	T	T	G	G	T	T	C	C	A	A	G	G	T	T	T	T	C	C	G	G	A	A	G	G	A	A	C	C	T	T	G	G	C	C	C	C	T	T	C	C	G	G	G	G	T	T	G	G	G	G	C	C	G	G	T	T	C	C	A	A	C	C	T	T	T	T	C	C	G	G	C	C	C	C	T	T	C	C	G	G	C	C	A	A	G	G	A	A	C	C	A	A	T	T	G	G	T	T	T	T	A	A	C	C	A	A	C	C	C	C	C	C	A	A	C	C	A	A	T	T	G	G	A	A	T	T	T	T	T	T	A	A	T	T	G	G	G	G	C	C	A	A	G	G	C	C	A	A	C	C	G	G	C	C	A	A	A	A	T	T	C	C	C	C	T	T	A	A	T	T	T	T	G	G	A	A	G	G	A	A	G	G	T	T	G	G	G	G	G	G	G	G	A	A	C	C	T	T	G	G	C	C	G	G	G	G	A	A	C	C	C	C	G	G	C	C	T	T	A	A	A	A	G	G	C	C	A	A	G	G	C	C	T	T	A	A	C	C	G	G	G	G	C	C	C	C	G	G	C	C	T	T	C	C	C	C	C	C	A	A	C	C	A	A	A	A	G	G	C	C	A	A	C	C	T	T	C	C	C	C	A	A	T	T	A	A	T	T	A	A	A	A	T	T	A	A	A	A	A	A	C	C	T	T	G	G	T	T	T	T	C	C	T	T	G	G	T	T	C	C	A	A	G	G	G	G	T	T	A	A	A	A	A	A	C	C	G	G	T	T	T	T	G	G	C	C	G	G	T	T	T	T	A	A	C	C	T	T	G	G	G	G	A	A	G	G	G	G	G	G	G	G	G	G	T	T	A	A	C	C	A	A	G	G	G	G	T	T	C	C	G	G	A	A	T	T	C	C	C	C	G	G	T	T	C	C	G	G	C	C	G	G	T	T	A	A	T	T	T	T	A	A	C	C	G	G	G	G	G	G	G	G	C	C	A	A	C	C	C	C	G	G	T	T	G	G	G	G	C	C	T	T	G	G	C	C	G	G	A	A	T	T	G	G	A	A	C	C	A	A	T	T	C	C	A	A	T	T	C	C	A	A	C	C	G	G	A	A	C	C	A	A	G	G	G	G	A	A	C	C	A	A	T	T	C	C	T	T	C	C	G	G	C	C	G	G	G	G	T	T	A	A	T	T	A	A	G	G	C	C	T	T	C	C	G	G	A	A	G	G	T	T	C	C	T	T	G	G	C	C	T	T	G	G	G	G	A	A	T	T	G	G	G	G	C	C	G	G	C	C	A	A	G	G	T	T	C	C	C	C	C	C	C	C	T	T	C	C	G	G	A	A	A	A	C	C	G	G	G	G	C	C	C	C	T	T	T	T	A	A	A	A	G	G	C	C	T	T	G	G	A	A	G	G	A	A	G	G	C	C	C	C	T	T	A	A	T	T	G	G	C	C	C	C	A	A	G	G	T	T	A	A	C	C	G	G	C	C	T	T	A	A	C	C	G	G	A	A	A	A	G	G	G	G	G	G	G	G	C	C	C	C	G	G	C	C	A	A	C	C	G	G	G	G	G	G	T	T	C	C	T	T	C	C	T	T	G	G	A	A	C	C	G	G	T	T	A	A	A	A	A	A	G	G	G	G	T	T	G	G	T	T	C	C	T	T	T	T	A	A	G	G	A	A	C	C	C	C	A	A	G	G	A	A	A	A	C	C	G	G	A	A	A	A	A	A	C	C	T	T	A	A	C	C	C	C	C	C	A	A	C	C	C	C	T	T	T	T	T	T	A	A	G	G	G	G	C	C	G	G	A	A	C	C	G	G	A	A	A	A	C	C	T	T	C	C	C	C	T	T	T	T	A	A	A	A	C	C	T	T	A	A	T	T	G	G	C	C	C	C	G	G	C	C	A	A	C	C	T	T	C	C	T	T	C	C	G	G	T	T	C	C	C	C	G	G	T	T	T	T	A	A	T	T	G	G	A	A	C	C	G	G	C	C	A	A	C	C	C	C	G	G	A	A	A	A	T	T	C	C	T	T	A	A	T	T	G	G	G	G	T	T	C	C	A	A	A	A	G	G	T	T	G	G	G	G	T	T	C	C	G	G	A	A	A	A	A	A	C	C	C	C	C	C	T	T	A	A	T	T	G	G	T	T	T	T	C	C	C	C	A	A	T	T	T	T	T	T	C	C	C	C	C	C	G	G	A	A	T	T	A	A	C	C	G	G	T	T	G	G	C	C	A	A	C	C	T	T	C	C	G	G	G	G	A	A	C	C	A	A	G	G	G	G	T	T	G	G	C	C	G	G	T	T	C	C	C	C	T	T	G	G	C	C	G	G	G	G	T	T	T	T	A	A	G	G	T	T	T	T	G	G	C	C	C	C	G	G	A	A	T	T	T	T	A	A	T	T	A	A	G	G	C	C	G	G	G	G	G	G	G	G	A	A	A	A	C	C	C	C	G	G	A	A	C	C	T	T	A	A	A	A	A	A	G	G	C	C	T	T	C	C	A	A	A	A	G	G	A	A	C	C	G	G	G	G	C	C	A	A	G	G	A	A	T	T	T	T	C	C	T	T	G	G	A	A	A	A	A	A	A	A	A	A	C	C	C	C	C	C	G	G	A	A	T	T	A	A	A	A	A	A	C	C	A	A	A	A	G	G	G	G	C	C	A	A	T	T	G	G	T	T	C	C	T	T	C	C	A	A	G	G	A	A	G	G	G	G	C	C	C	C	A	A	G	G	G	G	G	G	G	G	T	T	G	G	T	T	T	T	G	G	C	C	A	A	A	A	A	A	T	T	G	G	C	C	G	G	C	C	G	G	T	T	G	G	A	A	A	A	G	G	A	A	T	T	T	T	G	G	G	G	C	C	C	C	G	G	A	A	T	T	G	G	C	C	G	G	G	G	T	T	A	A	A	A	G	G	T	T	C	C	T	T	A	A	G	G	G	G	T	T	T	T	C	C	G	G	A	A	T	T	G	G	A	A	G	G	C	C	G	G	T	T	G	G	C	C	G	G	G	G	G	G	T	T	T	T	C	C	A	A	G	G	G	G	G	G	C	C	A	A	A	A	C	C	C	C	T	T	G	G	C	C	C	C	T	T	A	A	G	G	A	A	T	T	A	A	C	C	T	T	A	A	C	C	A	A	C	C	T	T	A	A	T	T	A	A	A	A	A	A	G	G	G	G	A	A	G	G	T	T	G	G	C	C	G	G	G	G	C	C	G	A	C	C	A	A	G	G	T	T	C	C	G	G	G	G	C	C	G	G	G	G	T	T	G	G	C	C	A	A	C	C	G	G	A	A	G	G	A	A	C	C	A	A	T	T	C	C	A	A	A	A	T	T	G	G	G	G	A	A	T	T	A	A	G	G	G	G	A	A	A	A	C	C	G	G	C	C	G	G	G	G	G	G	G	G	G	G	G	G	A	A	A	A	C	C	G	G	A	A	C	C	T	T	G	G	G	G	C	C	C	C	G	G	G	G	T	T	C	C	G	G	G	G	G	G	G	G	C	C	T	T	C	C	T	T	C	C	A	A	A	A	C	C	NA	NA	A	A	T	T	G	G	C	C	G	G	T	T	G	G	T	T	T	T	A	A	T	T	T	T	A	A	C	C	C	C	G	G	G	G	A	A	A	A	T	T	T	T	C	C	A	A	A	A	T	T	G	G	G	G	C	C	G	G	A	A	T	T	C	C	T	T	A	A	T	T	A	A	G	G	C	C	G	G	G	G	A	A	C	C	A	A	G	G	C	C	A	A	T	T	T	T	T	T	C	C	T	T	C	C	G	G	A	A	T	T	G	G	C	C	C	C	C	C	G	G	T	T	G	G	G	G	A	A	T	T	A	A	G	G	T	T	C	C	A	A	T	T	C	C	C	C	A	A	A	A	T	T	C	C	C	C	C	C	T	T	A	A	T	T	C	C	G	G	G	G	T	T	C	C	T	T	T	T	T	T	G	G	A	A	G	G	A	A	G	G	T	T	T	T	T	T	C	C	A	A	G	G	C	C	T	T	A	A	G	G	T	T	C	C	T	T	C	C	A	A	G	G	A	A	G	G	T	T	G	G	T	T	A	A	T	T	G	G	G	G	G	G	G	G	C	C	C	C	G	G	G	G	C	C	T	T	G	G	G	G	A	A	T	T	A	A	A	A	C	C	G	G	A	A	T	T	G	G	G	G	A	A	C	C	G	G	G	G	C	C	A	A	G	G	G	G	G	G	T	T	T	T	A	A	T	T	T	T	C	C	A	A	G	G	A	A	C	C	G	G	A	A	T	T	T	T	G	G	T	T	A	A	T	T	T	T	G	G	C	C	C	T	C	C	T	T	C	C	A	A	T	T	G	G	A	A	T	T	T	T	C	C	T	T	T	T	G	G	C	C	C	C	C	C	T	T	G	G	A	A	C	C	C	C	A	A	C	C	T	T	G	G	A	A	C	C	C	C	G	G	G	G	A	A	G	G	A	A	G	G	T	T	C	C	C	C	G	G	G	G	C	C	C	C	A	A	C	C	C	C	C	C	G	G	C	C	A	A	T	T	T	T	G	G	A	A	A	A	G	G	A	A	G	G	T	T	G	G	G	G	A	A	G	G	G	G	T	T	G	G	A	A	T	T	G	G	A	A	G	G	C	C	T	T	T	T	G	G	T	T	G	G	A	A	T	T	G	G	A	A	G	G	C	C	T	T	A	A	T	T	G	G	C	C	G	G	G	G	C	C	G	G	C	C	G	G	G	G	A	A	A	A	T	T	A	A	G	G	G	G	G	G	C	C	A	A	C	C	G	G	T	T	A	A	C	C	C	C	G	G	G	G	C	C	C	C	G	G	T	T	C	C	A	A	C	C	T	T	A	A	T	T	G	G	C	C	G	G	T	T	G	G	C	C	C	C	C	C	C	C	A	A	C	C	A	A	T	T	C	C	C	C	C	C	A	A	C	C	G	G	C	C	C	C	G	G	C	C	C	C	A	A	G	G	T	T	G	G	A	A	C	C	T	T	C	C	G	G	T	T	A	A	G	G	C	C	C	C	G	G	G	G	C	C	A	A	G	G	C	C	A	A	G	G	G	G	C	C	C	C	A	A	T	T	C	C	G	G	A	A	A	A	A	A	T	G	G	G	A	A	G	G	T	T	C	C	A	A	C	C	T	T	G	G	G	G	A	A	C	T	G	G	G	G	A	A	A	A	C	C	T	T	G	G	G	G	G	G	G	G	C	C	G	G	NA	NA	G	G	G	G	C	C	A	A	A	A	A	A	G	G	T	T	A	A	G	G	C	C	A	A	G	G	C	C	T	T	C	C	C	C	C	C	C	C	T	T	G	G	G	G	C	C	G	G	C	C	C	C	G	G	G	G	G	G	G	G	T	T	G	G	G	G	C	C	T	T	A	A	G	G	T	T	C	C	C	C	A	A	G	G	A	A	C	C	A	A	C	C	T	T	A	A	G	G	G	G	T	T	C	C	C	C	C	C	C	C	G	G	T	T	C	C	T	T	A	A	C	C	A	A	G	G	C	C	T	T	G	G	C	C	T	T	G	G	T	T	A	A	A	A	A	A	T	T	G	G	C	C	C	C	C	C	NA	NA	G	G	A	A	T	T	A	A	A	A	T	T	G	G	A	A	C	C	G	G	C	C	T	T	C	C	C	C	C	C	G	G	A	A	G	G	C	C	G	G	A	A	C	C	C	C	G	G	A	A	A	A	G	G	T	T	G	G	C	C	T	T	G	G	G	G	T	T	C	C	G	G	C	C	C	C	C	C	C	C	C	C	A	A	C	C	A	A	T	T	G	G	T	T	A	A	A	A	T	T	G	G	T	T	A	A	A	A	A	A	A	A	T	T	C	C	T	T	A	A	C	C	NA	NA	G	G	C	C	A	A	A	A	C	C	G	G	G	G	G	G	C	C	G	G	C	C	A	A	A	A	G	G	G	G	C	C	C	C	C	C	G	G	G	G	G	G	G	G	G	G	G	G	T	T	C	C	T	T	C	C	C	C	G	G	T	T	T	T	C	C	A	A	C	C	A	A	G	G	C	C	G	G	C	C	C	C	T	T	G	G	G	G	C	C	G	G	G	G	C	C	T	T	G	G	C	C	T	T	G	G	C	C	G	G	G	G	A	A	G	G	A	A	G	G	T	T	C	C	T	T	A	A	G	G	C	C	G	G	T	T	C	C	C	C	C	C	T	T	A	A	A	A	G	G	T	T	T	T	C	C	T	T	A	A	T	T	C	C	A	A	T	T	G	G	C	C	G	G	G	G	A	A	A	A	C	C	G	G	T	T	T	T	T	T	G	G	C	C	G	G	A	A	A	A	T	T	G	G	T	T	C	C	G	G	T	T	T	T	A	A	A	A	G	G	G	G	G	G	T	T	G	G	A	A	G	G	G	G	T	T	C	C	T	T	C	C	T	T	A	A	C	C	A	A	C	C	A	A	C	C	A	A	T	T	C	C	G	G	C	C	G	G	G	G	G	G	G	G	G	G	G	G	C	C	G	G	C	C	G	G	G	G	A	A	A	A	A	A	T	T	C	C	C	C	A	A	T	T	T	T	A	A	C	C	C	C	G	G	C	C	G	G	T	T	C	C	A	A	A	A	A	A	A	A	G	G	T	T	G	G	C	C	A	A	C	C	A	A	A	A	T	T	T	T	G	G	T	T	G	G	T	T	A	A	T	T	NA	NA	G	G	T	T	G	G	G	G	T	T	A	A	G	G	G	G	C	C	A	A	T	T	G	T	G	G	C	C	G	G	C	C	G	G	C	C	G	G	G	G	C	C	T	T	G	G	G	G	T	T	C	C	T	T	T	T	C	C	G	G	G	G	C	C	A	A	G	G	A	A	G	G	T	T	G	G	A	A	G	G	C	C	C	C	G	G	A	A	T	T	T	T	G	G	C	C	C	C	G	G	T	T	T	T	G	G	G	G	A	A	C	C	A	A	G	G	G	G	A	A	C	C	C	C	T	T	C	C	C	C	A	A	T	T	A	A	G	G	T	T	C	C	G	G	G	G	C	C	G	G	A	A	G	G	T	T	G	G	G	G	A	A	T	T	G	G	G	G	T	T	A	A	A	A	T	T	G	G	T	T	G	G	G	G	C	C	G	G	T	T	A	A	C	C	C	C	A	A	G	G	C	C	G	G	G	G	T	T	A	A	A	A	A	A	A	A	G	G	C	C	T	T	A	A	T	T	G	G	G	G	C	T	G	G	G	G	G	G	G	G	G	G	G	G	T	T	T	T	C	C	G	G	T	T	T	T	G	G	T	T	A	A	T	T	G	G	G	G	G	G	T	T	G	G	NA	NA	G	G	C	C	G	G	G	G	T	T	C	C	C	C	T	G	C	C	C	C	A	A	T	T	T	T	A	A	C	C	A	A	C	C	A	A	C	C	C	C	T	T	G	G	T	T	G	G	T	T	C	C	G	G	A	A	A	A	T	T	T	T	A	A	T	T	A	A	G	G	C	C	G	G	C	C	C	C	G	G	C	C	A	A	T	T	A	A	T	T	C	C	G	G	G	G	G	G	C	C	G	G	A	A	C	C	C	C	C	C	T	T	T	T	C	C	G	G	T	T	G	G	T	T	T	T	A	A	C	C	T	T	C	C	T	T	C	C	G	G	T	T	G	G	T	T	A	A	G	G	G	G	T	T	A	A	G	G	A	A	C	C	A	A	G	G	T	T	C	C	C	C	C	C	G	G	T	T	G	G	A	A	C	C	G	G	A	A	T	T	T	T	G	G	C	C	G	G	C	C	T	T	C	C	G	G	A	A	A	A	C	T	T	T	G	G	T	T	A	A	T	T	A	A	T	T	T	T	A	A	C	C	T	A	C	C	C	C	G	G	T	T	A	A	T	T	A	A	G	G	G	G	C	C	C	C	T	T	A	A	A	A	A	A	T	T	T	T	T	T	G	G	T	T	G	G	C	C	G	G	A	A	G	G	A	A	C	C	C	C	C	C	C	C	G	G	C	C	C	C	C	C	A	A	G	G	T	T	T	T	A	A	G	G	A	A	G	G	G	G	G	G	A	A	G	G	C	C	T	T	A	A	A	A	A	A	G	G	G	G	T	T	A	A	C	C	A	A	T	T	G	G	A	A	A	A	G	G	C	C	T	T	G	G	G	G	T	T	T	T	G	G	A	A	C	C	T	T	G	G	T	T	G	G	A	A	A	A	T	T	C	C	C	C	T	T	G	G	C	C	A	A	T	T	G	G	G	G	T	C	C	C	T	T	T	T	T	T	G	G	C	C	G	G	T	T	C	C	T	T	T	T	G	G	A	A	C	C	A	A	T	T	G	G	A	A	G	G	G	G	A	A	A	A	C	C	G	G	C	C	C	C	G	G	G	G	A	A	T	T	G	G	C	C	C	C	T	T	G	G	A	A	G	G	A	A	A	A	C	C	C	C	G	G	C	C	A	A	C	C	G	G	C	C	C	C	G	G	C	C	C	C	G	G	T	T	C	C	G	G	A	A	G	G	A	A	A	A	G	G	C	C	C	C	A	A	T	T	T	T	G	G	T	T	A	A	A	A	G	G	G	G	C	C	T	T	T	T	T	T	C	C	G	G	T	T	T	T	G	G	A	A	T	T	A	A	G	G	A	A	T	T	G	G	G	G	G	G	G	G	T	T	A	A	T	T	C	C	A	A	C	C	T	T	G	G	C	C	A	A	A	A	T	T	T	T	T	T	A	A	T	T	C	C	T	T	T	T	T	T	C	C	G	G	G	G	T	T	G	G	G	G	A	A	G	G	G	G	G	G	C	C	T	T	T	T	A	A	C	C	G	G	G	G	A	A	T	T	T	T	G	G	T	T	T	T	T	T	C	C	A	A	A	A	C	C	C	C	G	G	G	G	A	A	A	A	G	G	A	A	G	G	A	A	T	T	A	A	G	G	T	T	T	T	G	G	A	A	A	A	A	A	G	G	A	A	C	C	T	T	C	C	A	A	A	A	A	A	T	T	C	C	C	C	G	G	G	G	G	G	G	G	T	T	C	C	C	C	G	G	A	A	G	G	T	T	C	C	A	A	C	C	G	G	A	A	C	C	T	T	T	T	A	A	A	A	C	C	G	G	T	T	G	G	A	A	G	G	C	C	G	G	T	T	G	G	T	T	C	C	G	G	G	G	A	A	G	G	G	G	G	G	A	A	C	C	G	G	G	G	G	G	T	T	A	A	C	C	C	C	A	A	C	C	C	C	A	A	C	C	T	T	A	A	G	G	A	A	A	A	C	C	C	C	C	C	C	C	G	G	A	A	T	T	T	T	T	T	G	G	T	T	A	A	G	G	C	C	T	T	C	C	G	G	C	C	T	T	T	T	T	T	G	G	C	C	C	C	T	T	C	C	G	G	G	G	G	G	G	G	G	G	T	T	C	C	A	A	A	A	C	C	T	T	C	C	C	C	C	C	C	C	G	G	G	G	G	G	C	C	C	C	A	A	C	C	G	G	C	C	A	A	C	C	T	T	T	T	G	G	A	A	C	C	A	A	A	A	T	T	T	T	T	T	G	G	A	A	C	C	G	G	A	A	A	A	G	G	C	C	A	A	C	C	C	C	G	G	G	G	C	C	C	C	G	G	T	T	C	C	A	A	C	C	T	T	A	A	C	C	C	C	C	A	G	G	A	A	A	A	T	T	C	C	A	A	T	T	C	C	C	C	G	G	G	G	A	A	T	T	G	G	C	C	G	G	C	C	G	G	T	T	A	A	C	C	G	G	T	T	G	G	T	T	C	C	A	A	T	T	G	G	C	C	C	C	G	G	G	G	G	G	T	T	T	T	T	T	C	C	G	G	T	T	C	C	C	C	T	T	G	G	G	G	A	A	A	A	A	A	T	T	T	T	T	T	A	A	T	T	T	T	C	C	C	C	C	C	C	C	T	T	T	T	C	C	C	C	C	C	C	C	C	C	C	C	C	C	T	T	G	G	G	G	T	T	C	C	C	C	C	C	C	C	A	A	G	A	G	G	G	G	G	G	C	C	G	G	T	T	C	C	G	G	C	C	G	G	A	A	C	C	G	G	G	G	C	C	G	G	G	G	G	G	T	T	C	C	C	C	G	G	C	C	C	C	C	C	T	T	T	T	T	T	T	T	G	G	C	C	C	C	G	G	G	G	T	T	C	C	T	T	G	G	C	C	C	C	A	A	T	T	A	A	A	A	A	A	T	T	A	A	G	G	C	C	NA	NA	G	G	G	G	C	C	C	C	T	T	A	A	C	C	T	T	G	G	C	C	C	C	T	T	C	C	A	A	G	G	T	T	G	G	A	A	C	C	G	G	C	C	T	T	G	G	C	C	C	C	G	G	G	G	G	G	G	G	C	C	G	G	T	T	A	A	T	T	G	G	C	C	T	T	C	G	T	T	C	C	G	G	G	G	C	C	C	C	G	G	G	G	T	T	C	C	G	G	C	C	A	A	G	G	C	C	C	C	G	G	G	G	C	C	C	C	T	T	C	C	G	G	T	T	G	G	G	G	A	A	G	G	A	A	A	A	C	C	A	A	T	T	A	A	G	G	T	T	C	C	A	A	G	G	C	C	G	G	A	A	A	A	G	G	C	C	A	A	C	C	G	G	G	G	G	G	G	G	A	A	G	G	C	C	C	C	C	C	C	C	T	T	A	A	T	T	A	A	C	C	A	A	G	G	G	G	C	C	A	A	A	A	A	A	G	G	G	G	C	C	G	G	G	G	A	A	A	A	C	C	T	T	G	G	T	T	T	T	C	C	C	C	G	G	T	T	T	T	T	T	G	G	T	T	NA	NA	G	G	A	A	G	G	A	A	C	C	G	G	G	G	C	C	G	G	C	C	T	T	T	T	A	A	C	C	A	A	G	G	T	T	G	G	C	C	G	G	A	A	C	C	A	A	C	C	C	C	C	C	G	G	C	C	G	G	C	C	T	T	A	A	G	G	G	G	C	C	G	G	T	T	A	A	A	A	G	G	G	G	A	A	T	T	T	T	T	T	NA	NA	A	A	A	A	T	T	C	C	A	A	T	T	A	A	T	T	G	G	C	C	C	C	T	T	A	A	G	G	T	T	G	G	T	T	T	T	G	G	G	G	A	A	A	A	A	A	A	A	C	C	A	A	A	A	A	A	T	T	NA	NA	T	T	C	C	G	G	A	A	G	G	A	A	A	A	T	T	G	G	C	C	T	T	C	C	G	G	C	C	C	C	C	C	G	G	G	G	C	C	A	A	A	A	T	T	A	A	G	G	A	A	A	A	C	C	T	T	G	G	C	C	T	T	G	G	C	C	C	C	G	G	T	T	T	T	A	A	A	A	C	C	A	A	A	A	C	C	C	C	G	G	C	C	T	T	G	G	C	C	G	G	G	G	C	C	T	T	G	G	T	T	A	A	C	C	C	C	T	T	A	A	C	C	G	G	C	C	A	A	T	T	A	A	T	T	T	T	T	T	C	C	T	T	T	T	G	G	C	C	G	G	G	G	G	G	G	G	T	T	C	C	A	A	A	A	A	A	C	C	C	C	A	A	T	T	A	A	G	G	C	C	T	T	A	A	A	A	T	T	G	G	C	C	A	A	C	C	T	T	A	A	C	C	A	A	T	T	C	C	A	A	A	A	G	G	C	C	A	A	C	C	G	G	T	T	G	G	A	A	T	T	NA	NA	C	C	A	A	C	C	T	T	T	T	G	G	T	T	C	C	C	C	C	C	C	C	T	T	G	G	C	C	A	A	G	G	A	A	G	G	C	C	C	C	C	C	G	G	T	T	A	A	T	T	C	C	G	G	T	T	C	C	T	T	A	A	A	A	C	C	G	G	T	T	C	C	T	T	C	C	C	C	C	C	G	G	C	C	C	C	G	G	T	T	G	G	C	C	G	G	C	C	A	A	G	G	C	C	C	C	A	A	C	C	C	C	G	G	T	T	C	C	T	T	C	C	T	T	C	C	T	T	C	C	G	G	A	A	T	T	A	A	G	G	T	T	C	C	A	A	G	G	T	T	G	G	T	T	C	C	G	G	T	T	T	T	G	G	A	A	T	T	T	T	C	C	C	C	T	T	A	A	T	T	C	C	T	T	C	C	T	T	G	G	G	G	C	C	C	C	G	G	A	A	A	A	G	G	G	G	T	T	G	G	G	G	G	G	C	C	C	C	T	T	C	C	C	C	C	C	A	A	C	C	C	C	C	C	C	C	C	C	T	T	G	G	G	G	G	G	A	A	C	C	C	C	C	C	T	T	T	T	T	T	G	G	G	G	A	A	A	A	G	G	A	A	A	A	G	G	G	G	G	G	T	T	T	T	G	G	A	A	T	T	C	C	T	T	C	C	G	G	A	A	A	A	C	C	A	A	G	G	C	C	C	C	C	C	A	A	C	C	A	A	G	G	C	C	G	G	C	C	A	A	G	G	C	C	C	C	C	C	A	A	C	C	T	T	G	G	G	G	C	C	A	A	T	T	A	A	A	A	T	T	A	A	G	G	A	A	T	T	C	C	A	A	A	A	C	C	T	T	C	C	A	A	A	A	A	A	T	T	C	C	T	T	T	T	A	A	A	A	G	G	T	T	A	A	T	T	G	G	T	T	G	G	C	C	G	G	T	T	G	G	A	A	A	A	A	A	A	A	G	G	G	G	G	G	A	A	C	C	G	G	G	G	T	T	T	T	G	G	C	C	C	C	T	T	G	G	T	T	G	G	A	A	C	C	C	C	T	T	A	A	T	T	C	C	A	A	G	G	T	T	C	C	T	T	T	T	G	G	T	T	C	C	A	A	C	C	T	T	G	G	T	T	C	C	A	A	C	C	C	C	C	C	G	G	T	T	A	A	T	T	G	G	T	T	A	A	G	G	T	T	A	A	C	C	A	A	A	A	T	T	C	C	C	C	A	A	G	G	G	G	G	G	T	T	C	C	T	T	C	C	A	A	A	A	T	T	A	A	A	A	T	T	C	C	T	T	G	G	T	T	C	C	G	G	T	T	A	A	G	G	T	T	A	A	C	C	C	C	G	G	T	T	A	A	G	G	G	G	G	G	G	G	A	A	A	A	T	T	A	A	G	G	A	A	T	T	G	G	G	G	G	G	C	C	A	A	A	A	T	T	G	G	T	T	A	A	C	C	C	C	G	G	T	T	C	C	C	C	T	T	T	T	C	C	A	A	C	C	T	T	G	G	G	G	T	T	C	C	C	C	A	A	A	A	T	T	T	T	T	T	C	C	C	C	T	T	C	C	A	A	T	T	C	C	A	A	T	T	C	C	C	C	A	A	A	A	C	C	C	C	G	G	T	T	C	C	C	C	T	T	G	G	A	A	A	A	T	T	A	A	G	G	G	G	T	T	A	A	C	C	A	A	T	T	A	A	T	T	C	C	C	C	T	T	C	C	T	T	T	T	G	G	A	A	C	C	C	C	G	G	A	A	T	T	T	T	A	A	A	A	G	G	G	G	C	C	C	C	A	A	T	T	G	G	T	T	C	C	T	T	C	C	T	T	T	T	G	G	G	G	T	T	G	G	T	T	T	T	G	G	A	A	G	G	G	G	T	T	T	T	T	T	C	C	T	T	C	C	A	A	A	A	A	A	T	T	C	C	A	A	C	C	T	T	T	T	T	T	T	T	T	T	G	G	C	C	A	A	A	A	T	T	G	G	A	A	C	C	T	T	T	T	G	G	T	T	T	T	C	C	C	C	T	T	A	A	G	G	C	C	A	A	C	C	G	G	G	G	C	C	A	A	A	A	C	C	A	A	A	A	G	G	A	A	T	T	T	T	C	C	T	T	C	C	C	C	T	T	G	G	A	A	T	T	A	A	A	A	T	T	T	T	A	A	G	G	C	C	G	G	A	A	C	C	A	A	A	A	A	A	A	A	A	A	A	A	C	C	A	A	A	A	G	G	C	C	A	A	A	A	G	G	C	C	C	C	C	C	T	T	G	G	C	C	T	T	C	C	C	C	T	T	C	C	C	C	C	C	G	G	C	C	T	T	C	C	G	G	A	A	T	T	C	C	G	G	G	G	G	G	C	C	C	C	C	C	G	G	C	C	T	T	C	C	A	A	C	C	T	T	T	T	C	C	G	G	A	A	A	A	T	T	T	T	A	A	T	T	G	G	A	A	G	G	A	A	A	A	T	T	C	C	T	T	T	T	G	G	A	A	G	G	G	G	C	C	C	C	T	T	C	C	A	A	C	C	C	C	T	T	C	C	G	G	G	G	C	C	T	T	A	A	C	C	C	C	T	T	C	C	G	G	C	C	C	C	T	T	G	G	G	G	A	A	A	A	G	G	C	C	G	G	C	C	G	G	G	G	C	C	A	A	G	G	G	G	G	G	T	T	T	T	T	T	C	C	G	G	G	G	C	C	C	C	G	G	G	G	T	T	T	T	G	G	T	T	C	C	C	C	C	C	G	G	C	C	T	T	G	G	G	G	T	T	C	C	C	C	C	C	G	G	C	C	C	C	A	A	G	G	A	A	A	A	G	G	C	C	G	G	G	G	G	G	G	G	G	G	A	A	A	A	T	T	G	G	A	A	G	G	T	T	T	T	C	C	G	G	C	C	C	C	T	T	A	A	C	C	T	T	A	A	G	G	T	T	C	C	G	G	A	A	T	T	C	C	T	T	G	G	A	A	C	C	C	C	C	C	T	T	T	T	T	T	A	A	A	A	G	G	A	A	T	T	G	G	T	T	G	G	C	C	G	G	T	T	T	T	G	G	T	T	A	A	C	C	C	C	T	T	G	G	G	G	A	A	A	A	C	C	A	A	A	A	T	T	T	T	G	G	C	C	G	G	A	A	C	C	T	T	T	T	T	T	A	A	A	A	T	T	G	G	C	C	A	A	C	C	A	A	T	T	C	C	C	C	A	A	A	A	C	C	C	C	C	C	A	A	G	G	C	C	C	C	T	T	G	G	C	C	A	A	G	G	G	G	A	A	T	T	T	T	G	G	C	C	T	T	A	A	G	G	A	A	A	A	T	T	G	G	G	G	C	C	G	G	T	T	T	T	A	A	T	T	A	A	T	T	T	T	G	G	A	A	C	C	A	A	T	T	C	C	G	G	A	A	T	T	A	A	T	T	A	A	C	C	A	A	T	T	C	C	T	T	C	C	G	G	T	T	G	G	T	T	A	A	C	C	G	G	C	C	T	T	T	T	T	T	A	A	C	C	C	C	G	G	C	C	C	C	C	C	C	C	G	G	A	A	C	C	G	G	C	C	C	C	A	A	A	A	G	G	C	C	G	G	T	T	C	C	A	A	T	T	G	G	C	C	C	C	T	T	A	A	C	C	T	T	C	C	T	T	C	C	T	T	A	A	C	C	C	C	G	G	T	T	A	A	A	A	A	A	C	C	T	T	C	C	A	A	C	C	G	G	C	C	T	T	A	A	C	C	C	C	T	T	T	T	C	C	A	A	G	G	T	T	T	T	C	C	G	G	T	T	A	A	G	G	A	A	A	A	C	C	A	A	A	A	G	G	T	T	T	T	T	T	T	T	G	G	C	C	A	A	C	C	T	T	A	A	A	A	A	A	T	T	G	G	T	T	T	T	C	C	G	G	A	A	C	C	G	G	C	C	C	C	G	G	T	T	T	T	T	T	T	T	C	C	A	A	T	T	A	A	C	C	C	C	T	T	C	C	C	C	G	G	C	C	G	G	T	T	A	A	A	A	G	G	T	T	G	G	C	C	G	G	C	C	T	T	A	A	C	C	T	T	C	C	T	T	T	T	C	C	T	T	A	A	C	C	A	A	A	A	T	T	A	A	A	A	C	C	C	C	C	C	A	A	T	T	T	T	G	G	T	T	A	A	G	G	G	G	G	G	C	C	T	T	C	C	G	G	C	C	A	A	T	T	G	G	G	G	G	G	A	A	A	A	G	G	A	A	G	G	T	T	T	T	A	A	A	A	A	A	C	C	T	T	C	C	A	A	G	G	C	C	C	C	G	G	A	A	G	G	G	G	G	G	A	A	T	T	A	A	C	C	T	T	T	T	T	T	C	C	G	G	A	A	A	A	G	G	C	C	G	G	T	T	C	C	A	A	T	T	C	C	A	A	A	A	T	T	A	A	C	C	C	C	A	A	T	T	G	G	G	G	T	T	A	A	G	G	C	C	T	T	A	A	G	G	T	T	G	G	G	G	C	C	G	G	G	G	T	T	G	G	C	C	A	A	C	C	C	C	C	C	T	T	T	T	T	T	G	G	T	T	A	A	C	C	C	C	T	T	A	A	G	G	G	G	T	T	G	G	A	A	G	G	A	A	G	G	T	T	C	C	G	G	A	A	T	T	G	G	C	C	T	T	A	A	G	G	T	T	G	G	T	T	A	A	A	A	T	T	T	T	T	T	T	T	T	T	T	T	T	T	G	G	G	G	T	T	T	T	C	C	T	T	C	C	G	G	G	G	C	C	A	A	G	G	G	G	G	G	T	T	A	A	A	A	C	C	C	C	T	T	A	A	A	A	A	A	T	T	T	T	G	G	NA	NA	G	G	G	G	G	G	G	G	G	G	T	T	A	A	G	G	C	C	C	C	T	T	C	C	G	G	T	T	C	C	A	A	G	G	T	T	A	A	T	T	A	A	C	C	A	A	G	G	C	C	T	T	G	G	A	A	T	T	A	A	G	G	T	T	C	C	G	G	G	G	A	A	C	C	G	G	G	G	C	C	T	T	C	C	T	T	A	A	A	A	T	T	G	G	G	G	T	T	C	C	C	C	G	G	G	G	G	G	A	A	A	A	T	T	C	C	C	C	C	C	C	C	A	A	C	C	A	A	T	T	C	C	G	G	G	G	G	G	G	G	G	G	A	A	A	A	A	A	G	G	A	A	T	T	G	G	G	G	C	C	G	G	C	C	A	A	C	C	C	C	A	A	G	G	G	G	G	G	G	G	A	A	C	C	G	G	A	A	A	A	A	A	T	T	G	G	T	T	A	A	G	G	C	C	T	T	T	T	C	C	C	C	G	G	C	C	G	G	T	T	G	G	A	A	T	T	T	T	T	T	C	C	C	C	G	G	A	A	A	A	T	T	T	T	A	A	G	G	T	T	T	T	A	A	C	C	G	G	C	C	C	C	A	A	G	G	A	A	T	T	A	A	G	G	A	A	C	C	T	T	G	G	C	C	G	G	G	G	A	A	A	A	A	A	G	G	A	A	C	C	C	C	G	G	T	T	A	A	T	T	T	T	C	C	G	G	G	G	T	T	A	A	G	G	G	G	A	A	G	G	A	A	C	C	T	T	G	G	G	G	C	C	T	T	T	T	A	A	G	G	G	G	G	G	T	T	C	C	T	T	T	T	G	G	C	C	G	G	A	A	T	T	C	C	G	G	T	T	A	A	C	C	C	C	A	A	T	T	G	G	A	A	A	A	T	T	G	G	G	G	T	T	G	G	A	A	G	G	A	A	T	T	A	A	T	T	A	A	C	C	C	C	A	A	A	A	T	T	T	T	G	G	C	C	T	T	G	G	T	T	T	T	A	A	C	C	T	T	G	G	C	C	C	C	G	G	T	T	A	A	A	A	G	G	G	G	T	T	T	T	G	G	A	A	G	G	G	G	A	A	G	G	A	A	T	T	G	G	A	A	T	T	A	A	G	G	T	T	C	C	C	C	C	C	T	T	A	A	G	G	A	A	A	A	G	G	A	A	A	A	T	T	G	G	T	T	T	T	A	A	C	C	T	T	A	A	C	C	A	A	C	C	G	G	T	T	T	T	G	G	A	A	A	A	G	G	G	G	A	A	G	G	T	T	A	A	G	G	T	T	T	T	A	A	A	A	C	C	A	A	G	G	T	T	G	G	T	T	T	T	G	G	C	C	A	A	T	T	T	T	A	A	T	T	T	T	C	C	G	G	G	G	T	T	T	T	A	A	C	C	T	T	G	G	C	C	C	C	T	T	C	C	G	G	G	G	T	T	C	C	A	A	A	A	C	C	T	T	C	C	G	G	G	G	G	G	C	C	T	T	C	C	A	A	T	T	C	C	A	A	T	T	G	G	C	C	C	C	A	A	G	G	C	C	C	C	A	A	A	A	A	A	T	T	G	G	C	C	C	C	C	C	C	C	C	C	C	C	T	T	G	G	T	T	A	A	G	G	C	C	C	C	G	G	G	G	G	G	T	T	C	C	G	G	G	G	A	A	G	G	T	T	T	T	G	G	G	G	T	T	A	A	A	A	C	C	A	A	A	A	G	G	C	C	A	A	C	C	C	C	G	G	A	A	C	C	T	T	T	T	C	C	G	G	T	T	A	A	G	G	T	T	C	C	T	T	G	G	G	G	A	A	A	A	G	G	G	G	C	C	A	A	C	C	G	G	C	C	T	T	A	A	G	G	C	C	C	C	C	C	G	G	C	C	T	T	A	A	C	C	G	G	G	G	C	C	T	T	G	G	G	G	C	C	G	G	A	A	C	C	C	C	G	G	A	A	T	T	G	G	G	G	G	G	G	G	C	C	C	C	C	C	G	G	G	G	C	C	C	C	T	T	T	T	A	A	C	C	G	G	C	C	G	G	A	A	C	C	C	C	G	G	A	A	C	C	G	G	G	G	G	G	G	G	T	T	C	C	T	T	C	C	G	G	C	C	T	T	G	G	C	C	C	C	T	T	A	A	C	C	T	T	T	T	G	G	A	A	C	C	T	T	A	A	T	T	A	A	C	C	A	A	C	C	G	G	G	G	C	C	G	G	C	C	A	A	A	A	G	G	A	A	C	C	G	G	T	T	A	A	C	C	C	C	T	T	A	A	C	C	G	G	G	G	C	C	C	C	A	A	C	C	A	A	G	G	G	G	G	G	A	A	G	G	C	C	A	A	C	C	C	C	C	C	T	T	T	T	C	C	T	T	G	G	C	C	C	C	C	C	T	T	C	C	C	C	T	T	C	C	C	C	C	C	A	A	A	A	G	G	G	G	T	T	A	A	T	T	T	T	T	T	T	T	A	A	G	G	A	A	C	C	T	T	A	A	C	C	T	T	C	C	A	A	A	A	A	A	T	T	C	C	T	T	T	T	C	C	A	A	G	G	C	C	T	T	C	C	T	T	A	A	G	G	T	T	A	A	C	C	T	T	C	C	G	G	T	T	T	T	C	C	G	G	G	G	G	G	T	T	G	G	G	G	G	G	C	C	A	A	C	C	A	A	G	G	G	G	C	C	T	T	T	T	T	T	G	G	T	T	A	A	G	G	C	C	T	T	A	A	C	C	G	G	T	T	G	G	A	A	C	C	T	T	T	T	C	C	C	C	A	A	C	C	A	A	T	T	T	T	T	T	T	T	G	G	C	C	T	T	T	T	T	T	G	G	C	C	C	C	G	G	G	G	T	T	G	G	A	A	G	G	T	T	G	G	T	T	G	G	T	T	T	T	G	G	G	G	T	T	T	T	C	C	C	C	G	G	T	T	G	G	C	C	C	C	T	T	G	G	G	G	A	A	A	A	G	G	C	C	C	C	T	T	T	T	G	G	C	C	T	T	T	T	T	T	T	T	T	T	A	A	G	G	T	T	G	G	G	G	C	C	G	G	T	T	G	G	G	G	T	T	C	C	T	T	C	C	A	A	C	C	C	C	A	A	G	G	G	G	T	T	C	C	C	C	T	T	G	G	T	T	T	T	C	C	G	G	C	C	G	G	C	C	G	G	T	T	C	C	A	A	C	C	A	A	T	T	C	C	G	G	C	C	G	G	G	G	G	G	G	G	T	T	T	T	A	A	A	A	A	A	C	C	T	T	A	A	G	G	G	G	G	G	G	G	A	A	C	C	C	C	A	A	A	A	C	C	C	C	A	A	T	T	A	A	G	G	C	C	T	T	T	T	A	A	G	G	A	A	A	A	C	C	T	T	C	C	T	T	G	G	G	G	T	T	G	G	C	C	G	G	G	G	T	T	G	G	C	C	G	G	A	A	T	T	T	T	A	A	T	T	C	C	C	C	G	G	A	A	G	G	T	T	A	A	T	T	A	A	A	A	C	C	G	G	A	A	C	C	A	A	C	C	T	T	G	G	G	G	G	G	C	C	G	G	A	A	T	T	G	G	G	G	C	C	T	T	C	C	G	G	G	G	T	T	G	G	A	A	G	G	C	C	C	C	G	G	C	C	C	C	T	T	C	C	T	T	G	G	T	T	T	T	A	A	A	A	T	T	C	C	A	A	G	G	C	C	C	C	A	A	A	A	C	C	C	C	C	C	G	G	A	A	C	C	T	T	G	G	C	C	T	T	G	G	T	T	T	T	T	T	G	G	A	A	T	T	A	A	C	C	C	C	G	G	G	G	C	C	A	A	A	A	A	A	A	A	C	C	C	C	C	C	A	A	G	G	T	T	C	C	A	A	T	T	G	G	T	T	C	C	G	G	T	T	G	G	T	T	T	T	C	C	C	C	A	A	A	A	C	C	T	T	C	C	T	T	A	A	T	T	T	T	C	C	G	G	A	A	T	T	G	G	C	C	T	T	T	T	C	C	C	C	C	C	C	C	C	C	G	G	G	G	A	A	A	A	C	C	G	G	G	G	T	T	G	G	C	C	T	T	C	C	G	G	T	T	T	T	A	A	G	G	A	A	A	A	G	G	A	A	C	C	G	G	T	T	G	G	A	A	C	C	A	A	C	C	A	A	A	A	T	T	T	T	C	C	C	C	C	C	A	A	T	T	C	C	G	G	G	G	T	T	A	A	T	T	C	C	C	C	T	T	A	A	A	A	A	A	C	C	C	C	A	A	T	T	A	A	C	C	G	G	A	A	G	G	A	A	T	T	C	C	A	A	C	C	C	C	C	C	A	A	T	T	A	A	G	G	NA	NA	C	C	G	G	A	A	G	G	T	T	G	G	T	T	C	C	A	A	C	C	T	T	C	C	A	A	T	T	A	A	G	G	T	T	A	A	T	T	G	G	T	T	T	T	G	G	A	A	T	T	A	A	G	G	G	G	C	C	A	A	G	G	T	T	G	G	C	C	T	T	A	A	C	C	C	C	T	T	T	T	A	A	C	C	G	G	A	A	C	C	G	G	A	A	C	C	C	C	G	G	T	T	G	G	C	C	G	G	A	A	A	A	A	A	T	T	T	T	G	G	T	T	G	G	C	C	G	G	G	G	G	G	G	G	G	G	C	C	G	G	T	T	T	T	C	C	G	G	G	G	T	T	A	A	C	C	C	C	G	G	G	G	C	C	T	T	C	C	A	A	G	G	G	G	A	A	C	C	C	C	T	T	T	T	G	G	G	G	C	C	T	T	A	A	A	A	T	T	A	A	T	T	T	T	G	G	A	A	A	A	C	C	C	C	T	T	T	T	T	T	C	C	A	A	C	C	G	G	G	G	A	A	T	T	C	C	C	C	G	G	T	T	G	G	G	G	C	C	G	G	A	A	G	G	C	C	G	G	G	G	G	G	A	A	T	T	G	G	C	C	G	G	G	G	T	T	C	C	G	G	G	G	C	C	T	T	T	T	G	G	C	C	G	G	C	C	T	T	T	T	T	T	C	C	T	T	T	T
CC	OR2075f6	NA	NA	1	NA	G	G	A	A	G	G	G	G	T	T	A	A	G	G	T	T	C	C	G	G	G	G	C	C	G	G	T	T	T	T	A	A	G	G	A	A	T	T	C	C	G	G	A	A	T	T	G	G	A	A	C	C	G	G	G	G	G	G	T	T	C	C	C	C	C	C	A	A	A	A	T	T	G	G	T	T	C	C	A	A	C	C	T	T	C	C	A	A	A	A	C	C	T	T	C	C	T	T	C	C	C	C	T	T	C	C	G	G	C	C	T	T	G	G	T	T	C	C	T	T	T	T	G	G	A	A	T	T	G	G	C	C	C	C	A	A	C	C	G	G	G	G	C	C	C	C	A	A	T	T	A	A	G	G	G	G	T	T	A	A	A	A	A	A	C	C	A	A	G	G	A	A	G	G	G	G	G	G	G	G	A	A	C	C	C	C	G	G	A	A	C	C	G	G	A	A	G	G	A	A	G	G	T	T	G	G	A	A	T	T	G	G	C	C	G	G	G	G	T	T	G	G	G	G	C	C	C	C	C	C	G	G	G	G	T	T	C	C	C	C	G	G	G	G	T	T	G	G	T	T	A	G	G	G	C	C	C	C	C	C	A	A	T	T	G	G	C	C	C	C	A	A	C	C	T	T	C	C	G	G	G	G	C	C	C	C	A	A	G	G	T	T	A	A	T	T	G	G	T	T	C	C	C	C	T	T	T	T	G	G	G	G	C	C	C	C	T	T	C	C	T	T	G	G	C	C	C	C	T	T	C	C	T	T	C	C	A	A	G	G	G	G	G	G	T	T	G	G	T	T	G	G	A	A	G	G	C	C	C	C	G	G	C	C	C	C	T	T	G	G	G	G	C	C	NA	NA	G	G	T	T	C	C	G	G	C	C	G	G	C	C	G	G	A	A	G	G	T	T	G	G	A	A	A	A	G	G	A	A	G	G	C	C	C	C	T	T	C	C	A	A	T	T	G	G	G	G	G	G	T	T	A	A	C	C	A	A	A	A	C	C	A	A	G	G	G	G	A	A	G	G	A	A	A	A	A	A	G	G	T	T	A	A	G	G	T	T	C	C	G	G	T	T	A	A	A	A	T	T	T	T	C	C	A	A	T	T	G	G	C	C	G	G	A	A	A	A	A	A	G	A	C	C	T	T	G	G	T	T	C	C	G	G	C	C	G	G	T	T	A	A	G	G	A	A	C	C	A	A	C	C	G	G	C	C	A	A	A	A	T	T	T	T	T	T	C	C	C	C	G	G	T	T	C	C	C	C	C	C	A	A	C	C	G	G	T	T	G	G	A	A	C	C	C	C	C	C	G	G	T	T	C	C	C	C	C	C	G	G	A	A	C	C	G	G	A	A	T	T	G	G	C	C	A	A	C	C	C	C	G	G	C	C	C	C	A	A	A	A	G	G	T	T	G	G	T	T	C	C	C	C	T	T	A	A	A	A	G	G	G	G	C	C	T	T	A	A	A	A	A	A	C	C	T	T	T	T	C	C	G	G	T	T	C	C	T	T	NA	NA	A	A	G	G	C	C	A	A	A	A	A	A	C	C	T	C	C	C	T	T	G	G	C	C	G	G	G	G	C	C	T	T	G	G	C	C	A	A	T	T	T	T	T	T	T	T	G	G	C	C	G	G	G	G	C	C	C	C	T	T	G	G	T	T	T	T	A	A	C	C	C	C	A	A	C	C	C	C	A	A	C	C	C	C	C	C	G	G	T	T	T	T	C	C	T	T	T	T	T	T	G	G	C	C	A	A	C	C	T	T	G	G	A	A	A	A	C	C	T	T	G	G	C	C	A	A	C	C	G	G	A	A	G	G	C	C	C	C	T	T	C	C	G	G	A	A	C	C	G	G	C	C	C	C	G	G	G	G	G	G	G	G	G	G	A	A	A	A	T	T	G	G	G	G	T	T	C	C	T	T	A	A	G	G	A	A	G	G	T	T	A	A	C	C	T	T	T	T	C	C	C	C	C	C	T	T	C	C	A	A	C	C	T	T	C	C	C	C	G	G	A	A	T	T	T	T	C	C	A	A	A	A	G	G	G	G	C	C	G	G	C	C	T	T	C	C	G	G	C	C	A	A	C	C	G	G	G	G	T	T	G	G	A	A	A	A	C	C	A	A	C	C	C	C	C	C	A	A	A	A	C	C	T	T	A	A	C	C	C	C	T	T	C	C	G	G	T	T	T	T	T	T	G	G	T	T	T	T	C	C	G	G	C	C	G	G	T	T	G	G	G	G	T	T	C	C	G	G	G	G	G	G	C	C	A	A	G	G	C	C	G	G	T	T	T	T	G	G	G	G	A	A	G	G	C	C	G	G	G	G	G	G	T	T	C	C	C	C	G	G	G	G	T	T	C	C	G	G	C	C	C	C	C	C	C	C	A	A	G	G	C	C	T	T	T	T	T	T	C	C	T	T	T	T	T	T	G	G	C	C	C	C	A	A	A	A	A	A	G	G	G	G	C	C	G	G	C	C	T	T	C	C	C	C	C	C	G	G	T	T	G	G	G	G	C	C	C	C	C	C	A	A	C	C	T	T	G	G	C	C	T	T	G	G	G	G	T	T	G	G	C	C	G	G	C	C	G	G	G	G	A	A	G	G	A	A	C	C	T	T	G	G	C	C	C	C	G	G	C	C	G	G	C	C	G	G	C	C	G	G	C	C	C	C	G	G	T	T	C	C	A	A	A	A	C	C	C	C	C	C	G	G	C	C	G	G	A	A	C	C	T	T	G	G	C	C	A	A	G	G	A	A	C	C	G	G	C	C	C	C	G	G	G	G	T	T	C	C	G	G	T	T	T	T	G	G	T	T	T	T	T	T	C	C	A	A	C	C	A	A	T	T	C	C	G	G	C	C	T	T	C	T	G	G	G	G	G	G	T	T	A	A	T	T	NA	NA	A	A	T	T	T	T	C	C	G	G	G	G	NA	NA	C	C	C	C	G	G	A	A	A	A	T	T	G	G	C	C	NA	NA	C	C	G	G	T	T	G	G	G	G	G	G	C	C	C	C	G	G	G	G	G	G	A	A	G	G	G	G	C	C	T	T	T	T	A	A	C	C	T	T	G	G	G	G	G	G	A	A	T	T	A	A	A	A	C	C	C	C	T	T	G	G	C	C	C	C	G	G	G	G	C	C	A	A	T	T	C	C	T	T	G	G	T	T	T	T	T	T	G	G	A	A	A	A	C	C	A	A	A	A	G	G	C	C	T	T	G	G	T	T	T	T	G	G	A	A	G	G	T	T	C	C	G	G	T	T	G	G	A	A	G	G	G	G	G	G	A	A	C	C	T	T	C	C	T	T	G	G	G	G	C	C	G	G	C	C	G	G	C	C	A	A	C	C	G	G	T	T	A	A	T	T	T	T	C	C	G	G	G	G	G	G	G	G	A	A	C	C	A	A	C	C	C	C	T	T	A	A	T	T	C	C	C	C	C	C	T	T	A	A	G	G	A	A	A	A	C	C	C	C	T	T	T	T	C	C	C	C	C	C	C	C	A	A	C	C	A	A	G	G	A	A	C	C	A	A	T	T	T	T	C	C	T	T	G	G	T	T	G	G	T	T	T	T	A	A	G	G	C	C	C	C	T	T	G	G	G	G	T	T	T	T	A	A	A	A	A	A	A	A	A	A	T	T	G	G	T	T	T	T	A	A	G	G	C	C	G	G	A	A	G	G	G	G	C	C	T	T	C	C	C	C	T	T	C	C	T	T	T	T	T	T	A	A	T	T	C	C	G	G	T	T	C	C	C	C	T	T	T	T	G	G	T	T	C	C	C	C	C	C	A	A	A	A	A	A	T	T	C	C	T	T	C	C	G	G	C	C	G	G	G	G	A	A	C	C	T	T	C	C	T	T	T	T	C	C	G	G	C	C	A	A	G	G	A	A	C	C	A	A	G	G	C	C	A	A	G	G	G	G	C	C	A	A	T	T	T	T	T	T	C	C	G	G	C	C	A	A	G	G	G	G	C	C	C	C	G	G	T	T	T	T	G	G	T	T	A	A	C	C	C	C	C	C	C	C	C	C	C	C	G	G	A	A	G	G	A	A	C	C	A	A	G	G	C	C	C	C	G	G	G	G	C	C	T	T	T	T	A	A	G	G	T	T	A	A	T	T	C	C	A	A	C	C	T	T	T	T	A	A	G	G	G	G	T	T	A	A	T	T	G	G	T	T	T	T	G	G	G	G	G	G	A	A	G	G	G	G	T	T	A	A	T	T	A	A	A	A	A	A	G	G	G	G	A	A	G	G	G	G	G	G	A	A	C	C	C	C	G	G	G	G	A	G	T	T	T	T	T	T	T	T	C	C	C	C	T	T	T	T	T	T	A	A	G	G	G	G	A	A	T	T	T	T	T	C	A	A	C	C	T	T	G	G	T	T	T	T	G	G	G	G	T	T	C	C	C	C	C	C	A	A	A	A	G	G	C	C	A	A	T	T	C	C	G	G	A	A	C	C	A	A	C	C	A	A	A	A	G	G	A	A	G	G	T	T	A	A	A	A	T	T	C	C	A	A	T	T	T	T	G	G	C	C	T	T	T	T	C	C	C	C	C	C	T	T	C	C	C	C	T	T	C	C	C	C	T	T	A	A	A	A	A	A	A	A	C	C	G	G	T	T	C	C	T	T	C	C	T	T	A	A	T	T	C	C	C	C	G	G	A	A	G	G	C	C	C	C	C	C	C	C	C	C	C	C	A	A	G	G	C	C	T	T	A	A	G	G	T	T	C	C	G	G	A	A	C	C	G	G	C	C	C	C	A	A	A	A	A	A	G	G	C	C	A	A	T	T	A	A	A	A	G	G	G	G	G	G	T	T	T	T	C	C	A	A	C	C	T	T	C	C	A	A	G	G	T	T	C	C	G	G	G	G	G	G	A	A	G	G	G	G	T	T	G	G	G	G	A	A	C	C	A	A	T	T	G	G	A	A	T	T	T	T	C	C	C	C	T	T	T	T	C	C	T	T	A	A	C	C	G	G	G	G	G	G	C	C	A	A	C	C	T	T	A	A	G	G	C	C	G	G	C	C	C	C	C	C	C	C	C	C	G	G	A	A	G	G	T	T	T	T	C	C	C	C	A	A	A	A	C	C	T	T	G	G	C	C	C	C	A	A	G	G	C	C	T	T	G	G	G	G	C	C	T	T	T	T	G	G	A	A	C	C	G	G	T	T	C	C	G	G	G	G	T	T	C	C	T	T	A	A	G	G	A	A	A	A	C	C	A	A	C	C	T	T	C	C	G	G	T	T	G	G	C	C	C	C	G	G	A	A	T	T	C	C	A	A	G	G	T	T	C	C	T	T	C	C	G	G	G	G	T	T	A	A	G	G	C	C	A	A	T	T	G	G	G	G	C	C	G	G	G	G	T	T	A	A	A	A	A	A	T	T	G	G	A	A	C	C	G	G	T	T	T	T	G	G	G	G	G	G	T	T	A	A	C	C	T	T	T	T	A	A	G	G	A	A	C	C	A	A	C	C	C	C	G	G	A	A	A	A	C	C	A	A	G	G	A	A	A	A	T	T	T	T	T	T	G	G	C	C	C	C	A	A	C	C	T	T	A	A	G	G	G	G	T	T	T	T	T	T	T	T	G	G	G	G	G	G	G	G	T	T	G	G	G	G	G	G	G	G	A	A	G	G	G	G	C	C	C	C	G	G	G	G	C	C	A	A	T	T	C	C	C	C	A	A	C	C	A	A	A	A	A	A	G	G	T	T	G	G	C	C	C	C	C	C	T	T	A	A	G	G	G	G	A	A	C	C	G	G	T	T	C	C	G	G	T	T	G	G	A	A	C	C	C	C	C	C	T	T	T	T	C	C	G	G	A	A	C	C	A	A	G	G	C	C	T	T	A	A	C	C	G	G	C	C	T	T	T	T	A	A	A	A	G	G	G	G	G	G	A	A	C	C	T	T	A	A	G	G	A	A	G	G	C	C	G	G	T	T	A	A	G	G	G	G	T	T	T	T	A	A	C	C	C	C	A	A	G	G	G	G	C	C	G	G	T	T	G	G	G	G	A	A	T	T	A	A	T	T	A	A	C	C	G	G	G	G	C	C	T	T	T	T	T	T	G	G	G	G	C	C	T	T	T	T	G	G	A	A	A	A	G	G	C	C	T	T	G	G	A	A	A	A	G	G	C	C	T	T	C	C	T	T	G	G	C	C	C	C	A	A	T	T	A	A	G	G	C	C	G	G	A	A	A	A	C	C	A	A	T	T	A	A	T	T	G	G	A	A	A	A	A	A	C	C	C	C	T	T	G	G	A	A	C	C	C	C	C	C	T	T	C	C	C	C	C	C	C	C	T	T	G	G	T	T	A	A	T	T	T	T	G	G	C	C	A	A	G	G	T	T	C	C	C	C	A	A	T	T	A	A	T	T	T	T	C	C	T	T	T	T	G	G	T	T	G	G	T	T	G	G	T	T	T	T	A	A	A	A	G	G	C	C	T	T	A	A	A	A	T	T	G	G	A	A	T	T	G	G	C	C	A	A	T	T	T	T	C	C	T	T	T	T	A	A	C	C	G	G	T	T	A	A	T	T	C	C	G	G	C	C	C	C	G	G	G	G	T	T	C	C	T	T	T	T	C	C	G	G	C	C	C	C	C	C	G	G	C	C	G	G	C	C	G	G	G	G	C	C	A	A	C	C	A	A	G	G	G	G	A	A	C	C	C	C	T	T	A	A	T	T	T	T	A	A	T	T	A	A	C	C	T	T	T	T	G	G	A	A	C	C	T	T	C	C	T	T	G	G	A	A	C	C	T	T	C	C	C	C	G	G	G	G	T	T	C	C	C	C	T	T	C	C	C	C	G	G	G	G	G	G	C	C	G	G	A	A	C	C	A	A	C	C	G	G	C	C	G	G	C	C	G	G	T	T	G	G	A	A	G	G	A	A	T	T	A	A	A	A	G	G	G	G	G	G	T	T	G	G	C	C	NA	NA	A	A	C	C	G	G	A	A	G	G	T	T	G	G	G	G	C	C	T	T	G	G	G	G	G	G	C	C	T	T	G	G	C	C	C	C	G	G	G	G	A	A	C	C	C	C	A	A	G	G	G	G	T	T	A	A	G	G	A	A	G	G	G	G	A	A	C	C	G	G	G	G	C	C	C	C	A	A	C	C	T	T	T	T	T	T	C	C	G	G	C	C	C	C	G	G	C	C	G	G	A	A	T	T	A	A	C	C	T	T	C	C	A	A	A	A	G	G	T	T	T	T	T	T	A	A	A	A	A	A	G	G	A	A	C	C	T	T	A	A	G	G	T	T	C	C	G	G	T	T	A	A	C	C	A	A	A	A	C	C	C	C	C	C	T	T	G	G	C	C	T	T	A	A	T	T	G	G	A	A	G	G	A	A	G	G	C	C	A	A	C	C	A	A	C	C	A	A	T	T	A	A	G	G	A	A	G	G	T	T	A	A	G	G	T	T	G	G	G	G	C	C	G	G	C	C	C	C	T	T	C	C	A	A	C	C	C	C	G	G	T	T	T	T	T	T	G	G	T	T	G	G	A	A	T	T	C	C	C	C	C	C	A	A	A	A	G	G	T	T	A	A	T	T	T	T	A	G	C	C	T	T	G	G	A	A	G	G	A	A	C	C	C	C	C	C	A	A	C	C	G	G	C	C	A	A	T	T	G	G	T	T	G	G	T	T	G	G	G	G	G	G	G	G	A	A	T	T	G	G	T	T	C	C	C	C	T	T	C	C	C	C	T	T	C	C	A	A	A	A	T	T	G	G	A	A	T	T	A	A	T	T	T	T	C	C	T	T	A	A	T	T	G	G	A	A	A	A	C	C	A	A	G	G	C	C	C	C	T	T	T	T	A	A	A	A	G	G	A	A	C	C	A	A	C	C	G	G	C	C	A	A	C	C	A	A	G	G	G	G	A	A	T	T	T	T	G	G	C	C	C	C	G	G	C	C	A	A	T	T	A	A	C	C	A	A	T	T	A	A	A	A	T	T	C	C	G	G	C	C	T	T	C	C	C	C	G	G	A	A	T	T	C	C	C	C	T	T	T	T	A	A	G	G	A	A	T	T	C	C	A	A	A	A	G	G	A	A	A	A	C	C	T	T	T	T	C	C	T	T	C	C	C	C	T	T	A	A	G	G	C	C	C	C	C	C	G	G	C	C	T	T	T	T	C	C	G	G	G	G	C	C	A	A	C	C	G	G	G	G	C	C	A	A	T	T	T	T	G	G	C	C	A	A	A	A	T	T	A	A	C	C	A	A	A	A	G	G	A	A	G	G	C	C	A	A	G	G	G	G	A	A	G	G	G	G	C	C	G	G	G	G	C	C	T	T	C	C	T	T	A	A	A	A	A	A	G	G	T	T	G	G	T	T	G	G	C	C	C	C	A	A	C	C	A	A	C	C	G	G	T	T	G	G	G	G	T	T	C	C	A	A	G	G	C	C	C	C	G	G	G	G	A	A	A	A	G	G	G	G	C	C	C	C	A	A	C	C	A	A	C	C	C	C	T	T	G	G	G	G	A	A	C	C	T	T	T	T	G	G	C	C	A	A	A	A	G	G	C	C	G	G	A	A	G	G	A	A	C	C	A	A	T	T	T	T	A	A	A	A	C	C	T	T	A	A	C	C	A	A	A	A	T	T	C	C	C	C	C	C	C	C	C	C	A	A	NA	NA	A	A	A	A	G	G	C	C	T	T	T	T	G	G	A	A	G	G	C	C	A	A	C	C	G	G	T	T	C	C	A	A	A	A	T	T	T	T	G	G	G	G	A	A	G	G	A	A	C	C	T	T	G	G	C	C	C	C	C	C	C	C	G	G	C	C	T	T	G	G	G	G	C	C	G	G	C	C	T	T	G	G	C	C	A	A	C	C	T	T	G	G	T	T	C	C	T	T	T	T	G	G	C	C	T	T	G	G	A	A	C	C	T	T	T	T	G	G	C	C	T	T	G	G	C	C	C	C	C	C	T	T	C	C	A	A	T	T	G	G	A	A	G	G	G	G	C	C	G	G	C	C	G	G	T	T	G	G	G	G	C	C	A	A	G	G	C	C	A	A	C	C	G	G	C	C	A	A	A	A	T	T	C	C	C	C	T	T	A	A	T	T	T	T	G	G	A	A	G	G	A	A	G	G	T	T	G	G	G	G	G	G	G	G	A	A	C	C	T	T	G	G	C	C	G	G	G	G	A	A	C	C	C	C	G	G	C	C	T	T	A	A	A	A	G	G	C	C	A	A	G	G	C	C	T	T	A	A	C	C	G	G	G	G	C	C	C	C	G	G	C	C	T	T	C	C	C	C	C	C	A	A	C	C	A	A	A	A	G	G	C	C	A	A	C	C	T	T	C	C	C	C	A	A	T	T	A	A	T	T	A	A	A	A	T	T	A	A	A	A	A	A	C	C	T	T	G	G	T	T	T	T	C	C	T	T	G	G	T	T	C	C	A	A	G	G	G	G	T	T	A	A	A	A	A	A	C	C	G	G	T	T	T	T	G	G	C	C	G	G	T	T	T	T	A	A	C	C	T	T	G	G	G	G	A	A	G	G	G	G	G	G	G	G	G	G	T	T	A	A	C	C	A	A	G	G	G	G	T	T	C	C	G	G	A	A	T	T	C	C	C	C	G	G	T	T	C	C	G	G	C	C	G	G	T	T	A	A	T	T	T	T	A	A	C	C	G	G	G	G	G	G	G	G	C	C	A	A	C	C	C	C	G	G	T	T	G	G	G	G	C	C	T	T	G	G	C	C	G	G	A	A	T	T	G	G	A	A	C	C	A	A	T	T	C	C	A	A	T	T	C	C	A	A	C	C	G	G	A	A	C	C	A	A	G	G	G	G	A	A	C	C	A	A	T	T	C	C	T	T	C	C	G	G	C	C	G	G	G	G	T	T	A	A	T	T	A	A	G	G	C	C	T	T	C	C	G	G	A	A	G	G	T	T	C	C	T	T	G	G	C	C	T	T	G	G	G	G	A	A	T	T	G	G	G	G	C	C	G	G	C	C	A	A	G	G	T	T	C	C	C	C	C	C	C	C	T	T	T	T	A	A	G	G	A	A	C	C	G	G	G	G	C	C	C	C	T	T	T	T	A	A	A	A	G	G	C	C	T	T	G	G	A	A	G	G	A	A	G	G	NA	NA	C	C	T	T	A	A	T	T	G	G	C	C	C	C	A	A	G	G	T	T	A	A	C	C	G	G	C	C	T	T	A	A	C	C	G	G	A	A	A	A	G	G	G	G	G	G	G	G	C	C	C	C	G	G	C	C	A	A	C	C	G	G	G	G	G	G	T	T	C	C	T	T	C	C	T	T	G	G	A	A	C	C	G	G	T	T	A	A	A	A	A	A	G	G	G	G	T	T	G	G	T	T	C	C	T	T	T	T	A	A	G	G	A	A	C	C	C	C	A	A	G	G	A	A	A	A	C	C	G	G	A	A	G	G	A	A	C	C	T	T	G	G	C	C	T	T	G	G	G	G	G	G	C	C	C	C	T	T	T	T	G	G	G	T	G	G	T	T	A	A	G	G	T	T	G	G	A	A	A	A	C	C	T	T	C	C	C	C	T	T	T	T	C	C	G	G	T	T	T	T	A	A	T	T	A	A	C	C	T	T	G	G	C	C	A	A	T	T	T	T	C	C	T	T	C	C	A	A	T	T	C	C	C	C	G	G	T	T	T	T	A	A	T	T	G	G	A	A	C	C	A	A	C	C	A	A	T	T	T	T	G	G	A	A	G	G	C	C	C	C	T	T	A	A	T	T	G	G	G	G	T	T	C	C	A	A	A	A	G	G	T	T	G	G	G	G	T	T	C	C	G	G	A	A	A	A	A	A	C	C	C	C	C	C	T	T	A	A	T	T	G	G	T	T	T	T	C	C	C	C	A	A	T	T	T	T	T	T	C	C	C	C	C	C	G	G	A	A	T	T	A	A	C	C	G	G	T	T	G	G	C	C	A	A	C	C	T	T	C	C	G	G	G	G	NA	NA	C	C	A	A	G	G	A	A	T	T	G	G	C	C	G	G	T	T	C	C	C	C	T	T	G	G	C	C	G	G	G	G	G	G	T	T	C	C	G	G	T	T	T	T	A	A	G	G	A	A	G	G	T	T	T	T	T	T	A	A	T	T	G	G	A	A	C	C	G	G	A	A	C	C	G	G	G	G	C	C	C	C	C	C	C	C	T	T	C	C	C	C	T	T	T	T	A	A	T	T	C	C	G	G	C	C	A	A	A	A	G	G	A	A	C	C	G	G	G	G	C	C	A	A	G	G	A	A	T	T	C	C	T	T	T	T	G	G	T	T	A	A	G	G	A	A	A	A	G	G	C	C	C	C	G	G	A	A	C	C	G	G	A	A	G	G	C	C	G	G	A	A	G	G	G	G	C	C	A	A	T	T	G	G	T	T	T	T	T	T	C	C	A	A	G	G	A	A	G	G	G	G	C	C	C	C	A	A	A	A	G	G	G	G	G	G	T	T	G	G	T	T	T	T	G	G	C	C	T	T	T	T	G	G	C	C	G	G	C	C	G	G	T	T	A	A	C	C	G	G	T	T	G	G	C	C	G	G	C	C	G	G	G	G	G	G	C	C	T	T	G	G	A	A	T	T	C	C	C	C	G	G	G	A	A	A	A	A	G	G	G	G	T	T	C	A	T	T	A	A	A	A	G	G	T	T	C	C	C	C	A	A	A	A	C	C	G	G	A	A	G	T	T	T	G	A	C	C	T	T	C	C	A	A	A	A	G	G	T	T	T	T	C	C	A	G	T	T	A	A	G	G	T	T	G	G	C	C	C	C	T	T	C	C	T	T	G	G	C	C	T	T	G	G	T	T	G	G	T	T	G	G	A	A	C	C	G	G	C	C	G	G	G	G	T	T	G	G	T	T	G	G	G	G	C	C	T	T	A	A	G	G	C	C	T	T	A	A	T	T	G	G	T	T	T	T	G	G	C	C	A	A	A	A	G	G	C	C	A	A	G	G	C	C	A	A	A	A	C	C	G	G	G	G	G	G	A	A	A	A	A	A	G	G	A	A	T	T	A	A	C	C	T	T	G	G	G	G	C	C	C	C	A	A	A	A	C	C	G	G	A	A	T	T	T	T	NA	NA	T	T	G	G	C	C	A	A	G	G	A	A	G	G	G	G	G	G	G	G	G	G	T	T	A	A	NA	NA	T	T	A	A	A	A	A	A	C	C	C	C	G	G	A	A	G	G	T	T	G	G	G	G	G	G	T	T	T	T	A	A	C	C	C	C	T	T	G	G	C	C	T	T	C	C	A	A	T	T	A	A	G	G	G	G	T	T	G	G	C	C	G	G	A	A	C	C	NA	NA	G	G	C	C	G	G	C	C	A	A	A	A	G	G	C	C	C	C	C	C	T	T	A	A	T	T	G	G	A	A	A	A	G	G	G	G	T	T	C	C	T	T	A	A	C	C	G	G	C	C	C	C	A	A	A	A	A	A	T	T	G	G	T	T	G	G	G	G	T	T	G	G	T	T	C	C	C	C	T	T	C	C	A	A	C	C	G	G	A	A	C	C	T	T	A	A	C	C	A	A	G	G	G	G	A	A	A	A	A	A	C	C	C	C	T	T	C	C	C	C	T	T	G	G	G	G	C	C	T	T	T	T	T	T	C	C	G	G	C	C	C	C	G	G	G	G	C	C	C	C	C	C	C	C	G	G	A	A	G	G	G	G	T	T	G	G	T	T	T	T	A	A	T	T	G	G	A	A	T	T	T	T	T	T	T	T	T	T	C	C	T	T	T	T	C	C	G	G	G	G	G	G	C	C	T	T	T	T	A	A	G	G	G	G	G	G	A	A	G	G	C	C	T	T	A	A	A	A	T	T	T	T	G	G	G	G	T	T	T	T	T	T	G	G	T	T	C	C	G	G	C	C	G	G	G	G	T	T	T	T	G	G	A	A	T	T	T	T	A	A	G	G	G	G	T	T	C	C	A	A	T	T	T	T	T	T	C	C	T	T	G	G	T	T	C	C	C	C	T	T	C	C	A	A	C	C	T	T	C	C	C	C	A	A	C	C	C	C	C	C	C	C	C	C	T	T	T	T	A	A	G	G	T	T	A	A	C	C	C	C	T	T	C	C	C	C	T	T	C	C	T	T	A	A	G	G	A	A	C	C	C	C	T	T	C	C	G	G	G	G	C	C	T	T	C	C	A	A	G	G	G	G	G	G	T	T	C	C	T	T	C	C	G	G	A	A	C	C	G	G	A	A	T	T	T	T	T	T	A	A	C	C	A	A	T	T	C	C	C	C	G	G	A	A	A	A	A	A	A	A	C	C	G	G	G	G	C	C	G	G	A	A	C	C	A	A	G	G	T	T	G	G	A	A	C	C	C	C	T	T	C	C	T	T	T	T	A	A	A	A	A	A	G	G	G	G	A	A	T	T	C	C	G	G	G	G	A	A	C	C	A	A	G	G	C	C	A	A	C	C	A	A	C	C	A	A	G	G	T	T	T	T	G	G	A	A	A	A	C	C	G	G	C	C	A	A	C	C	G	G	C	C	C	C	G	G	A	A	G	G	C	C	G	G	T	T	T	T	G	G	T	T	C	C	G	G	C	C	A	A	C	C	A	A	C	C	A	A	G	G	G	G	T	T	C	C	G	G	T	T	C	C	C	C	T	T	C	C	C	C	A	A	A	A	A	A	T	T	C	C	T	T	A	A	A	A	G	G	A	A	C	C	A	A	C	C	T	T	C	C	C	C	G	G	T	T	A	A	A	A	T	T	C	C	T	T	T	T	T	T	G	G	G	G	C	C	G	G	G	G	A	A	C	C	C	C	G	G	T	T	T	T	G	G	G	G	A	A	A	A	T	T	A	A	G	G	G	G	G	G	C	C	A	A	C	C	T	T	T	T	A	A	G	G	C	C	A	A	G	G	A	A	G	G	C	C	G	G	G	G	C	C	C	C	G	G	A	A	A	A	C	C	G	G	A	A	C	C	C	C	G	G	G	G	G	G	A	A	G	G	G	G	T	T	A	A	A	A	C	C	C	C	T	T	T	T	C	C	T	T	T	T	A	A	G	G	T	T	G	G	T	T	T	T	A	A	G	G	T	T	A	A	T	T	T	T	A	A	T	T	C	C	G	G	G	G	C	C	A	A	T	T	G	G	A	A	A	A	G	G	A	A	T	T	C	C	G	G	G	G	G	G	T	T	T	T	A	A	C	C	T	T	G	G	C	C	G	G	C	C	C	C	C	C	A	A	A	A	T	T	T	T	T	T	C	C	G	G	T	T	C	C	G	G	A	A	A	A	C	C	G	G	T	T	C	C	C	C	A	A	A	A	A	A	A	A	C	C	A	A	T	T	A	A	G	G	A	A	C	C	A	A	T	T	C	C	T	T	C	C	A	A	T	T	G	G	C	C	A	A	G	G	C	C	C	C	T	T	G	G	A	A	A	A	T	T	G	G	T	T	G	G	G	G	G	G	T	T	T	T	A	A	C	C	T	T	C	C	T	T	C	C	A	A	T	T	A	A	C	C	C	C	T	T	G	G	T	T	C	C	A	A	T	T	G	G	A	A	G	G	G	G	C	C	C	C	C	C	A	A	T	T	C	C	C	C	T	T	G	G	G	G	T	T	G	G	G	G	A	A	T	T	G	G	C	C	A	A	A	A	G	G	G	G	T	T	G	G	T	T	G	G	A	A	A	A	G	G	G	G	G	G	C	C	C	C	T	T	C	C	C	C	A	A	C	C	C	C	C	C	A	A	C	C	G	G	G	G	T	T	G	G	C	C	C	C	C	C	G	G	A	A	T	T	T	T	G	G	C	C	A	A	G	G	T	T	A	A	T	T	T	T	A	A	A	A	G	G	A	A	G	G	G	G	G	G	C	C	G	G	G	G	G	G	G	G	A	A	T	T	C	C	C	C	C	C	T	T	G	G	C	C	T	T	T	T	C	C	A	A	C	C	G	G	T	T	C	C	G	G	T	T	G	G	C	C	G	G	G	G	C	C	G	G	A	A	T	T	C	C	T	T	T	T	G	G	T	T	G	G	G	G	C	C	C	C	A	A	C	C	T	T	G	G	C	C	T	T	T	T	G	G	A	A	A	A	G	G	T	T	A	A	G	G	A	A	A	A	C	C	T	T	T	T	T	T	T	T	G	G	C	C	G	G	G	G	A	A	T	T	A	A	C	C	C	C	G	G	A	A	A	A	A	A	G	G	G	G	G	G	A	A	T	T	A	A	C	C	C	C	G	A	A	A	A	A	A	A	C	C	A	A	A	A	A	A	C	C	C	C	A	A	C	C	G	G	G	G	C	C	G	G	T	T	A	A	G	G	G	G	G	G	G	G	A	A	T	T	A	A	T	T	A	A	C	C	A	A	A	A	C	C	C	C	G	G	C	C	A	A	T	T	C	C	C	C	C	C	G	G	G	G	G	G	G	G	A	A	G	G	G	G	A	A	G	G	T	T	G	G	G	G	G	G	T	T	G	G	G	G	T	T	G	G	T	T	G	G	T	T	C	C	C	C	T	T	T	T	C	C	A	A	G	G	C	C	G	G	A	A	T	T	T	T	A	A	T	T	C	C	A	A	A	A	A	A	A	A	C	C	C	C	NA	NA	G	G	A	A	C	C	A	A	C	C	A	A	C	C	G	G	T	T	A	A	T	T	G	G	C	C	G	G	A	A	G	G	T	T	C	C	C	C	C	C	C	C	A	A	T	T	C	C	G	G	A	A	T	T	T	T	A	A	A	A	C	C	G	G	G	G	T	T	C	C	A	A	G	G	G	G	C	C	T	T	G	G	C	C	T	T	T	T	A	A	C	C	G	G	A	A	G	G	A	A	A	A	A	A	G	G	C	C	T	T	T	T	A	A	T	T	G	G	T	T	G	G	T	T	A	A	G	G	G	G	A	A	C	C	C	C	A	A	C	C	A	A	G	G	C	C	C	C	G	G	T	T	G	G	G	G	G	G	C	C	C	C	T	T	G	G	T	T	C	C	A	A	T	T	A	A	T	T	T	T	G	G	A	A	T	T	G	G	G	G	C	C	C	C	A	A	G	G	C	C	A	A	C	C	T	T	C	C	G	G	A	A	A	A	G	G	G	G	T	T	G	G	T	T	C	C	T	T	T	T	C	C	A	A	G	G	G	G	A	A	T	T	A	A	A	A	G	G	A	A	A	A	C	C	G	G	C	C	T	T	A	A	A	A	T	T	C	C	A	A	G	G	C	C	T	T	T	T	C	C	C	C	A	A	A	A	A	A	T	T	C	C	A	A	C	C	T	T	T	T	G	G	C	C	C	C	T	T	T	T	G	G	T	T	T	T	A	A	A	A	NA	NA	T	T	T	T	C	C	A	A	G	G	G	G	C	C	A	A	A	A	G	G	A	A	G	G	A	A	A	A	T	T	T	T	A	A	C	C	C	C	T	T	C	C	T	T	C	C	A	A	G	G	T	T	C	C	G	G	T	T	T	T	A	A	G	G	A	A	C	C	G	G	C	C	A	A	G	G	G	G	C	C	A	A	G	G	C	C	G	G	G	G	A	A	C	C	T	T	C	C	C	C	T	T	T	T	C	C	G	G	C	C	A	A	T	T	G	G	T	T	A	A	T	T	C	C	T	T	T	T	A	A	C	C	T	T	C	C	T	T	C	C	T	T	G	G	T	T	G	G	G	G	G	G	A	A	T	T	C	C	T	T	T	T	G	G	T	T	C	C	T	T	G	G	A	A	T	T	T	T	G	G	G	G	A	A	A	A	G	G	G	G	G	G	A	A	T	T	C	C	G	G	A	A	A	A	A	A	G	G	C	C	A	A	A	A	A	A	C	C	A	A	A	A	G	G	G	G	T	T	C	C	A	A	G	G	T	T	C	C	G	G	A	A	T	T	C	C	A	A	C	C	C	C	G	G	G	G	T	T	T	T	G	G	C	C	T	T	T	T	A	A	T	T	G	G	G	G	T	T	T	T	A	A	C	C	C	C	A	A	C	C	G	G	C	C	T	T	C	C	T	T	G	G	G	G	T	T	C	C	C	C	A	A	A	A	C	C	A	A	G	G	A	A	A	A	C	C	C	C	T	T	A	A	A	A	G	G	T	T	G	G	T	T	G	G	C	C	G	G	A	A	G	G	G	G	C	C	T	T	T	T	A	A	C	C	G	G	C	C	G	G	G	G	T	T	A	A	G	G	C	C	G	G	C	C	G	G	T	T	A	A	A	A	T	T	C	C	T	T	C	C	T	T	G	G	G	G	C	C	A	A	C	T	G	G	C	A	G	T	A	G	C	T	C	T	A	A	A	A	C	C	A	A	T	T	C	C	G	G	T	A	C	C	G	G	A	A	A	T	T	G	A	G	A	G	A	A	A	G	C	T	A	A	T	T	C	C	G	G	T	T	C	C	G	G	A	A	C	C	A	G	G	G	T	T	C	C	A	A	T	T	C	T	A	A	C	C	A	A	T	T	A	A	A	A	T	T	G	G	A	A	A	A	G	G	G	G	A	A	C	C	C	C	C	C	A	A	G	G	G	G	A	G	A	G	T	A	T	C	NA	NA	T	C	C	C	C	C	T	C	G	G	A	A	C	C	T	T	C	C	G	G	G	G	A	G	G	T	T	T	T	T	G	A	T	C	C	C	A	A	G	G	T	A	NA	NA	A	G	NA	NA	G	A	A	A	A	A	C	T	NA	NA	NA	NA	A	G	G	G	A	G	G	T	A	C	T	T	G	G	G	G	NA	NA	G	G	T	T	C	C	C	T	G	A	G	G	A	A	T	G	C	T	G	G	NA	NA	G	G	A	G	C	C	T	C	A	A	T	T	G	G	T	T	G	T	C	T	A	A	A	A	A	G	T	T	A	A	T	T	NA	NA	C	T	T	T	G	G	G	G	A	A	A	A	G	T	T	T	T	T	T	C	G	A	G	G	G	G	A	A	G	A	C	C	C	C	G	G	T	T	C	T	C	A	T	T	T	T	G	G	G	G	A	A	G	G	C	C	C	C	A	A	C	C	A	A	A	G	NA	NA	T	T	C	C	A	G	A	A	G	G	A	A	T	T	T	C	C	C	T	T	C	C	C	T	NA	NA	T	C	G	G	NA	NA	T	T	A	T	G	G	G	G	G	G	G	G	A	A	T	T	T	T	C	C	T	T	C	C	C	C	C	C	A	A	A	A	A	A	C	C	A	A	G	G	G	A	T	T	C	C	G	G	C	C	G	G	T	T	A	A	A	A	T	T	C	C	A	A	A	A	C	C	T	T	C	C	T	T	C	C	G	G	A	A	G	G	T	T	A	A	G	A	A	A	G	G	C	G	C	A	C	T	T	C	G	A	G	G	C	C	C	G	NA	NA	NA	NA	C	T	G	A	T	C	C	T	G	G	T	T	C	C	C	C	G	A	G	A	A	A	T	T	C	C	A	A	C	C	T	T	C	C	A	A	G	G	G	G	C	C	C	G	C	T	A	G	T	T	A	G	T	A	G	G	A	C	A	G	A	T	A	A	A	T	T	T	T	T	G	G	A	A	T	T	C	C	C	C	C	C	G	T	T	T	T	T	T	T	C	C	G	G	C	C	C	G	C	G	T	T	G	G	G	G	G	G	G	G	G	G	C	C	T	T	C	C	G	G	C	C	T	T	T	T	C	C	T	T	T	T	T	T	C	C	C	C	C	C	C	C	C	C	T	T	A	A	T	C	C	C	G	G	G	G	A	T	C	A	C	C	C	T	C	G	G	G	G	A	A	A	G	A	A	G	T	T	G	A	C	C	T	T	G	G	C	C	A	G	C	C	T	T	A	G	G	G	C	C	G	A	A	G	G	G	C	T	C	C	C	C	A	A	A	C	C	T	T	T	T	C	C	C	T	T	A	T	A	A	T	T	C	T	A	G	A	G	C	T	G	G	G	G	A	A	T	T	C	C	A	C	G	G	A	C	G	G	G	A	T	T	A	G	G	G	T	T	A	G	A	A	G	G	C	C	T	T	A	A	A	G	A	C	T	C	NA	NA	A	A	C	C	C	T	T	C	A	A	G	A	A	T	G	T	G	G	C	T	G	G	G	C	G	G	T	G	A	C	T	T	G	G	A	A	G	G	G	G	C	G	A	G	C	T	A	T	T	A	G	G	T	T	A	A	C	C	C	C	T	T	G	G	A	A	A	A	T	T	G	G	T	T	G	G	T	T	G	G	C	C	A	A	A	A	C	C	C	C	G	G	A	A	T	T	C	C	C	C	C	T	C	G	G	G	T	T	A	A	G	G	G	G	A	A	A	A	C	C	C	C	T	T	A	A	G	G	C	C	C	C	C	C	G	G	A	A	A	A	G	G	A	A	G	A	C	A	T	A	C	T	A	A	A	G	G	A	G	A	C	A	A	G	NA	NA	T	T	C	T	T	T	C	C	T	A	T	C	C	C	T	C	A	T	A	G	G	G	A	C	T	T	G	G	A	A	A	A	A	G	T	T	NA	NA	G	G	G	A	A	A	NA	NA	C	C	G	A	C	C	A	A	C	C	G	G	T	T	T	T	T	T	A	T	G	G	G	T	NA	NA	A	A	G	G	A	A	G	A	T	T	A	A	A	A	C	C	A	A	C	C	T	T	C	C	T	T	C	C	G	G	G	G	C	C	G	G	T	T	A	A	T	A	C	T	G	G	T	T	T	T	A	C	G	G	NA	NA	A	A	G	C	T	C	G	A	A	A	A	A	C	C	A	G	T	T	G	G	T	T	A	A	C	C	C	C	C	C	T	T	C	C	C	C	T	T	A	A	C	C	G	G	G	G	T	T	T	T	A	A	A	G	C	C	T	C	T	T	C	C	G	A	C	T	A	A	T	T	T	T	A	G	T	T	C	C	C	C	T	T	G	G	C	C	A	A	C	C	T	T	G	G	T	T	T	T	A	A	G	G	G	G	G	G	A	A	G	G	T	T	C	C	T	T	G	G	C	C	G	G	C	C	T	T	T	T	A	A	A	A	G	G	T	T	C	C	T	T	A	A	G	G	G	G	NA	NA	T	T	C	C	G	G	C	C	C	C	G	G	T	T	C	C	A	A	C	C	T	T	A	A	C	C	C	C	A	A	G	G	T	T	T	T	G	G	C	C	G	G	A	A	C	C	T	T	A	A	A	A	A	A	C	C	C	C	A	A	T	T	C	C	A	A	A	A	C	C	G	G	T	T	C	C	T	G	G	G	T	T	T	T	C	C	T	T	C	C	C	C	T	T	T	T	A	A	T	T	G	G	A	A	C	C	T	T	G	G	A	A	G	G	A	A	G	G	G	G	T	T	C	C	C	C	T	T	A	A	G	G	C	C	G	G	A	A	G	G	T	T	T	T	T	T	C	A	C	T	A	C	C	C	C	T	NA	NA	G	G	A	A	T	T	T	T	C	C	A	A	C	T	A	A	T	A	C	C	G	G	A	A	G	G	A	A	C	C	C	C	T	T	C	C	C	C	C	C	A	A	G	G	C	C	T	T	T	T	T	T	A	A	A	A	T	T	A	A	A	A	C	C	G	G	A	A	T	T	C	C	C	C	G	G	T	T	C	C	T	T	G	G	G	G	C	C	G	G	T	T	T	T	G	G	G	G	T	T	T	T	G	G	T	T	T	T	C	C	T	T	G	G	C	C	A	A	C	C	G	G	T	T	T	T	C	C	G	G	T	T	T	T	A	A	T	T	C	C	T	T	C	C	T	T	G	G	C	C	T	T	C	C	A	A	T	T	A	A	A	A	T	T	A	A	G	G	G	G	C	C	A	A	C	C	A	A	A	A	T	T	T	T	G	G	A	A	T	T	C	C	C	C	C	C	T	T	A	A	T	T	C	C	T	T	C	C	T	T	G	G	G	G	A	A	C	C	G	G	A	A	A	A	A	A	G	G	T	T	G	G	C	C	G	G	C	C	C	C	T	T	A	A	C	C	C	C	T	T	C	C	C	C	T	T	T	T	C	C	T	T	G	G	G	G	G	G	A	A	C	C	C	C	T	T	T	T	T	T	T	T	T	T	C	C	A	A	A	A	A	A	T	T	A	A	G	G	T	T	T	T	T	T	C	C	A	A	A	A	T	T	C	C	C	C	C	C	G	G	A	A	A	A	T	T	A	A	G	G	C	C	T	T	C	T	C	C	T	T	A	A	A	A	C	C	T	T	C	C	A	A	G	G	C	C	C	C	A	A	A	A	C	C	C	C	G	G	G	G	C	C	A	A	T	T	A	A	A	A	T	T	A	A	G	G	A	A	T	T	C	C	A	A	A	A	C	C	T	T	C	C	A	A	A	A	A	A	T	T	C	C	T	T	T	T	A	A	A	A	G	G	T	T	A	A	T	T	G	G	T	T	G	G	C	C	G	G	T	T	G	G	A	A	A	A	A	A	A	A	G	G	G	G	G	G	A	A	C	C	A	G	G	G	T	T	T	T	G	G	C	C	C	C	T	T	G	G	T	T	G	G	A	A	C	C	C	C	T	T	A	A	T	T	C	C	A	A	G	G	T	T	C	C	T	T	T	T	G	G	T	T	C	C	A	A	C	C	T	T	G	G	T	T	C	C	A	A	C	C	C	C	C	C	G	G	T	T	A	A	T	T	G	G	T	T	A	A	G	G	T	T	A	A	C	C	A	A	A	A	T	T	C	C	C	C	A	A	G	G	G	G	G	G	T	T	C	C	T	T	C	C	A	A	A	A	T	T	A	A	A	A	T	T	C	C	T	T	G	G	T	T	C	C	G	G	T	T	A	A	G	G	T	T	A	A	C	C	C	C	G	G	T	T	A	A	G	G	G	G	G	G	G	G	A	A	A	A	T	T	A	A	G	G	A	A	T	T	G	G	G	G	G	G	C	C	A	A	A	A	T	T	G	G	T	T	A	A	C	C	C	C	G	G	T	T	C	C	C	C	T	T	T	T	C	C	A	A	C	C	T	T	G	G	G	G	T	T	C	C	C	C	A	A	A	A	T	T	T	T	T	T	C	C	C	C	T	T	C	C	A	A	T	T	C	C	A	A	T	T	C	C	C	C	A	A	A	A	C	C	C	C	G	G	T	T	C	C	C	C	T	T	G	G	A	A	A	A	T	T	A	A	G	G	G	G	T	T	A	A	C	C	A	A	T	T	A	A	T	T	C	C	C	C	T	T	C	C	T	T	T	T	G	G	A	A	C	C	C	C	G	G	A	A	T	T	T	T	A	A	A	A	G	G	G	G	C	C	C	C	A	A	T	T	G	G	T	T	C	C	T	T	C	C	T	T	T	T	G	G	G	G	T	T	G	G	T	T	T	T	G	G	A	A	G	G	G	G	T	T	T	T	T	T	C	C	T	T	C	C	A	A	A	A	A	A	T	T	C	C	A	A	C	C	T	T	T	T	T	T	T	T	T	T	G	G	C	C	A	A	A	A	T	T	G	G	A	A	C	C	T	T	T	T	G	G	T	T	T	T	C	C	C	C	T	T	A	A	G	G	C	C	A	A	C	C	G	G	G	G	C	C	A	A	A	A	C	C	A	A	A	A	G	G	A	A	T	T	T	T	C	C	T	T	C	C	C	C	T	T	G	G	A	A	T	T	A	A	A	A	T	T	T	T	A	A	G	G	C	C	G	G	A	A	C	C	A	A	A	A	A	A	A	A	A	A	A	A	C	C	A	A	A	A	G	G	C	C	A	A	A	A	G	G	C	C	C	C	C	C	T	T	G	G	C	C	T	T	C	C	C	C	T	T	C	C	C	C	C	C	G	G	C	C	T	T	C	C	G	G	A	A	T	T	C	C	G	G	G	G	G	G	C	C	C	C	C	C	G	G	C	C	T	T	C	C	A	A	C	C	T	T	T	T	C	C	G	G	A	A	A	A	T	T	T	T	A	A	T	T	G	G	A	A	G	G	A	A	A	A	T	T	C	C	T	T	T	T	G	G	A	A	G	G	G	G	C	C	C	C	T	T	C	C	A	A	C	C	C	C	T	T	C	C	G	G	G	G	C	C	T	T	A	A	C	C	C	C	T	T	C	C	G	G	C	C	C	C	T	T	G	G	G	G	A	A	A	A	G	G	C	C	G	G	C	C	G	G	G	G	C	C	A	A	G	G	G	G	G	G	T	T	T	T	T	T	C	C	G	G	G	G	C	C	C	C	G	G	G	G	T	T	T	T	G	G	T	T	C	C	C	C	C	C	G	G	C	C	T	T	G	G	G	G	T	T	C	C	C	C	C	C	G	G	C	C	C	C	A	A	G	G	A	A	A	A	G	G	C	C	G	G	G	G	G	G	G	G	G	G	A	A	A	A	T	T	G	G	A	A	G	G	T	T	T	T	C	C	G	G	C	C	C	C	T	T	A	A	C	C	T	T	A	A	G	G	T	T	C	C	G	G	A	A	T	T	C	C	T	T	G	G	A	A	C	C	C	C	C	C	T	T	T	T	T	T	A	A	A	A	G	G	A	A	T	T	G	G	T	T	G	G	C	C	G	G	T	T	T	T	G	G	T	T	A	A	C	C	C	C	T	T	G	G	G	G	A	A	A	A	C	C	A	A	A	A	T	T	T	T	G	G	C	C	G	G	A	A	C	C	T	T	T	T	T	T	A	A	A	A	T	T	G	G	C	C	A	A	C	C	A	A	T	T	C	C	C	C	A	A	A	A	C	C	C	C	C	C	A	A	G	G	C	C	C	C	T	T	G	G	C	C	A	A	G	G	G	G	A	A	T	T	T	T	G	G	C	C	T	T	A	A	G	G	A	A	A	A	T	T	G	G	G	G	C	C	G	G	T	T	T	T	A	A	T	T	A	A	T	T	T	T	G	G	A	A	C	C	A	A	T	C	C	C	G	G	A	A	T	T	A	A	T	T	A	A	C	C	A	A	T	T	C	C	T	T	C	C	G	G	T	T	G	G	T	T	A	A	C	C	G	G	C	C	T	T	T	T	T	T	A	A	C	C	C	C	G	G	C	C	C	C	C	C	C	C	G	G	A	A	C	C	G	G	C	C	C	C	A	A	A	A	G	G	C	C	G	G	T	T	C	C	A	A	T	T	G	G	C	C	C	C	T	T	A	A	C	C	T	T	C	C	T	T	C	C	T	T	A	A	C	C	C	C	G	G	T	T	A	A	A	A	A	A	C	C	T	T	C	C	A	A	C	C	G	G	C	C	T	T	A	A	C	C	C	C	T	T	T	T	C	C	A	A	G	G	T	T	T	T	C	C	G	G	T	T	A	A	G	G	A	A	A	A	C	C	A	A	A	A	G	G	T	T	T	T	T	T	T	T	G	G	C	C	A	A	C	C	T	T	A	A	A	A	A	A	T	T	G	G	T	T	T	T	C	C	G	G	A	A	C	C	G	G	C	C	C	C	G	G	T	T	T	T	T	T	T	T	C	C	A	A	T	T	A	A	C	C	C	C	T	T	C	C	C	C	G	G	C	C	G	G	T	T	A	A	A	A	G	G	T	T	G	G	C	C	G	G	C	C	T	T	A	A	C	C	T	T	C	C	T	T	T	T	C	C	T	T	A	A	C	C	A	A	A	A	T	T	A	A	A	A	C	C	C	C	C	C	A	A	T	T	T	T	G	G	T	T	A	A	G	G	G	G	G	G	C	C	T	T	C	C	G	G	C	C	A	A	T	T	G	G	G	G	G	G	A	A	A	A	G	G	A	A	G	G	T	T	T	T	A	A	A	A	A	A	C	C	T	T	C	C	A	A	G	G	C	C	C	C	G	G	A	A	G	G	G	G	G	G	A	A	T	T	A	A	C	C	T	T	T	T	T	T	C	C	G	G	A	A	A	A	G	G	C	C	G	G	T	T	C	C	A	A	T	T	C	C	A	A	A	A	T	T	A	A	C	C	C	C	A	A	T	T	G	G	G	G	T	T	A	A	G	G	C	C	T	T	A	A	G	G	T	T	G	G	G	G	C	C	G	G	G	G	T	T	G	G	C	C	A	A	C	C	C	C	C	C	T	T	T	T	T	T	G	G	T	T	A	A	C	C	C	C	T	T	A	A	G	G	G	G	T	T	G	G	A	A	G	G	A	A	G	G	T	T	C	C	G	G	A	A	T	T	G	G	C	C	T	T	A	A	G	G	T	T	G	G	T	T	A	A	A	A	T	T	T	T	T	T	T	T	T	T	T	T	T	T	G	G	G	G	T	T	T	T	C	C	T	T	C	C	G	G	G	G	C	C	A	A	G	G	G	G	G	G	T	T	A	A	A	A	C	C	C	C	T	T	A	A	A	A	A	A	T	T	T	T	G	G	C	C	G	G	G	G	G	G	G	G	G	G	T	T	A	A	G	G	C	C	C	C	T	T	C	C	G	G	T	T	C	C	A	A	G	G	T	T	A	A	T	T	A	A	C	C	A	A	G	G	C	C	T	T	G	G	A	A	T	T	A	A	G	G	T	T	C	C	G	G	G	G	A	A	C	C	G	G	G	G	C	C	T	T	C	C	T	T	A	A	A	A	T	T	G	G	G	G	T	T	C	C	C	C	G	G	G	G	G	G	A	A	A	A	T	T	C	C	C	C	C	C	C	C	A	A	C	C	A	A	T	T	C	C	G	G	G	G	G	G	G	G	G	G	A	A	A	A	A	A	G	G	A	A	T	T	G	G	G	G	C	C	G	G	C	C	A	A	C	C	C	C	A	A	G	G	G	G	G	G	G	G	A	A	C	C	G	G	A	A	A	A	A	A	T	T	G	G	T	T	A	A	G	G	C	C	T	T	T	T	C	C	C	C	G	G	C	C	G	G	T	T	G	G	A	A	T	T	T	T	T	T	C	C	C	C	NA	NA	A	A	A	A	T	T	T	T	A	A	G	G	T	T	T	T	A	A	C	C	G	G	C	C	C	C	A	A	G	G	A	A	T	T	A	A	G	G	A	A	C	C	T	T	G	G	C	C	G	G	G	G	A	A	A	A	A	A	G	G	A	A	C	C	C	C	G	G	T	T	A	A	T	T	T	T	C	C	G	G	G	G	T	T	A	A	G	G	G	G	A	A	G	G	A	A	C	C	T	T	G	G	G	G	C	C	T	T	T	T	A	A	G	G	G	G	G	G	T	T	C	C	T	T	T	T	G	G	C	C	G	G	A	A	T	T	C	C	G	G	T	T	A	A	C	C	C	C	A	A	T	T	G	G	A	A	A	A	T	T	G	G	G	G	T	T	G	G	A	A	G	G	A	A	T	T	A	A	T	T	A	A	C	C	C	C	A	A	A	A	T	T	T	T	G	G	C	C	T	T	G	G	T	T	T	T	A	A	C	C	T	T	G	G	C	C	C	C	G	G	T	T	A	A	A	A	G	G	G	G	T	T	T	T	G	G	A	A	G	G	G	G	A	A	G	G	A	A	T	T	G	G	A	A	T	T	A	A	G	G	T	T	C	C	C	C	C	C	T	T	A	A	G	G	A	A	A	A	G	G	A	A	A	A	T	T	G	G	T	T	T	T	A	A	C	C	T	T	A	A	C	C	A	A	C	C	G	G	T	T	T	T	G	G	A	A	A	A	G	G	G	G	A	A	G	G	T	T	A	A	G	G	T	T	T	T	A	A	A	A	C	C	A	A	G	G	T	T	G	G	T	T	T	T	G	G	C	C	A	A	NA	NA	T	T	A	A	T	T	T	T	C	C	G	G	G	G	T	T	T	T	A	A	C	C	T	T	G	G	C	C	C	C	T	T	C	C	G	G	G	G	T	T	C	C	A	A	A	A	C	C	T	T	C	C	G	G	G	G	G	G	C	C	T	T	C	C	A	A	T	T	C	C	A	A	T	T	G	G	C	C	C	C	A	A	G	G	C	C	C	C	A	A	A	A	A	A	T	T	G	G	C	C	C	C	C	C	C	C	C	C	C	C	T	T	G	G	NA	NA	A	A	G	G	C	C	C	C	G	G	G	G	G	G	T	T	C	C	G	G	G	G	A	A	G	G	T	T	T	T	G	G	G	G	T	T	A	A	A	A	C	C	A	A	A	A	G	G	C	C	A	A	C	C	C	C	G	G	A	A	C	C	T	T	T	T	C	C	G	G	T	T	A	A	G	G	T	T	C	C	T	T	G	G	G	G	A	A	A	A	G	G	G	G	C	C	A	A	C	C	G	G	C	C	T	T	A	A	G	G	C	C	C	C	C	C	G	G	C	C	T	T	A	A	C	C	G	G	G	G	C	C	T	T	G	G	G	G	C	C	G	G	A	A	C	C	C	C	G	G	A	A	T	T	G	G	G	G	G	G	G	G	C	C	C	C	C	C	G	G	G	G	C	C	C	C	T	T	T	T	A	A	C	C	G	G	C	C	G	G	A	A	C	C	C	C	G	G	A	A	C	C	G	G	G	G	G	G	G	G	T	T	C	C	T	T	C	C	G	G	C	C	T	T	G	G	C	C	C	C	T	T	A	A	C	C	T	T	T	T	G	G	A	A	C	C	T	T	A	A	T	T	A	A	C	C	A	A	C	C	G	G	G	G	C	C	G	G	C	C	A	A	A	A	G	G	A	A	C	C	G	G	T	T	A	A	C	C	C	C	T	T	A	A	C	C	G	G	G	G	C	C	C	C	A	A	C	C	A	A	G	G	G	G	G	G	A	A	G	G	C	C	A	A	C	C	C	C	C	C	T	T	T	T	C	C	T	T	G	G	C	C	C	C	C	C	T	T	C	C	C	C	T	T	C	C	C	C	C	C	A	A	A	A	G	G	G	G	T	T	A	A	T	T	T	T	T	T	T	T	A	A	G	G	A	A	C	C	T	T	A	A	C	C	T	T	C	C	A	A	A	A	A	A	T	T	C	C	T	T	T	T	C	C	A	A	G	G	C	C	T	T	C	C	T	T	A	A	G	G	T	T	A	A	C	C	T	T	C	C	G	G	T	T	T	T	C	C	G	G	G	G	G	G	T	T	G	G	G	G	G	G	C	C	A	A	C	C	A	A	G	G	G	G	C	C	T	T	T	T	T	T	G	G	T	T	A	A	G	G	C	C	T	T	A	A	C	C	G	G	T	G	G	G	A	A	C	C	T	T	T	T	C	C	C	C	A	A	C	C	A	A	T	T	T	T	T	T	T	T	G	G	C	C	T	T	T	T	T	T	G	G	C	C	C	C	G	G	G	G	T	T	G	G	NA	NA	G	G	T	T	G	G	T	T	G	G	T	T	T	T	G	G	G	G	T	T	T	T	C	C	C	C	G	G	T	T	G	G	C	C	C	C	T	T	G	G	G	G	A	A	A	A	G	G	C	C	C	C	T	T	T	T	G	G	C	C	T	T	T	T	T	T	T	T	T	T	A	A	G	G	T	T	G	G	G	G	C	C	G	G	T	T	G	G	G	G	T	T	C	C	T	T	C	C	A	A	C	C	C	C	A	A	G	G	G	G	T	T	C	C	C	C	T	T	G	G	T	T	T	T	C	C	G	G	C	C	G	G	C	C	G	G	T	T	C	C	A	A	C	C	A	A	T	T	C	C	G	G	C	C	G	G	G	G	G	G	G	G	T	T	T	T	A	A	A	A	A	A	C	C	T	T	A	A	G	G	G	G	G	G	G	G	A	A	C	C	C	C	A	A	A	A	C	C	C	C	A	A	T	T	A	A	G	G	C	C	T	T	T	T	A	A	G	G	A	A	A	A	C	C	T	T	C	C	T	T	G	G	G	G	T	T	G	G	C	C	G	G	G	G	T	T	G	G	C	C	G	G	A	A	T	T	T	T	A	A	T	T	C	C	C	C	G	G	A	A	G	G	T	T	A	A	T	T	A	A	A	A	C	C	G	G	A	A	C	C	A	A	C	C	T	T	G	G	G	G	G	G	C	C	G	G	A	A	T	T	G	G	G	G	C	C	T	T	C	C	G	G	G	G	T	T	G	G	A	A	G	G	NA	NA	C	C	G	G	C	C	C	C	T	T	C	C	T	T	G	G	T	T	T	T	A	A	A	A	T	T	C	C	A	A	G	G	C	C	C	C	A	A	A	A	C	C	C	C	C	C	G	G	A	A	C	C	T	T	G	G	C	C	T	T	G	G	T	T	T	T	T	T	G	G	A	A	T	T	A	A	C	C	C	C	G	G	G	G	C	C	A	A	A	A	A	A	A	A	C	C	C	C	C	C	C	C	A	A	C	C	C	C	A	A	C	C	G	G	G	G	C	C	G	G	C	C	G	G	T	T	T	T	C	C	C	C	G	G	G	G	C	C	T	T	C	C	C	C	A	A	C	C	C	C	A	A	A	A	A	A	C	C	G	G	C	C	T	T	C	C	C	G	C	C	C	C	C	C	C	C	G	G	A	A	C	C	G	G	C	C	A	A	G	G	T	T	G	G	C	C	T	T	C	C	G	G	T	T	T	T	A	A	G	G	A	A	A	A	G	G	A	A	C	C	G	G	T	T	G	G	A	A	C	C	A	A	C	C	A	A	A	A	T	T	T	T	C	C	C	C	C	C	A	A	T	T	C	C	G	G	G	G	T	T	A	A	T	T	C	C	C	C	T	T	A	A	A	A	A	A	C	C	C	C	A	A	T	T	A	A	C	C	G	G	A	A	G	G	A	A	T	T	C	C	A	A	C	C	C	C	C	C	A	A	T	T	A	A	G	G	NA	NA	C	C	G	G	A	A	G	G	T	T	G	G	T	T	C	C	A	A	C	C	T	T	C	C	A	A	T	T	A	A	G	G	T	T	A	A	T	T	G	G	T	T	T	T	G	G	A	A	T	T	A	A	G	G	G	G	C	C	A	A	G	G	T	T	G	G	T	T	T	T	A	A	C	C	C	C	T	T	T	T	A	A	C	C	G	G	A	A	T	T	G	G	A	A	C	C	C	C	G	G	T	T	G	G	T	T	A	A	A	A	A	A	A	A	T	T	T	T	G	G	T	T	G	G	C	C	G	G	G	G	G	G	A	A	G	G	C	C	G	G	T	T	T	T	C	C	G	G	G	G	T	T	A	A	C	C	C	C	G	G	G	G	C	C	T	T	C	C	A	A	G	G	G	G	A	A	C	C	C	C	T	T	C	C	G	G	G	G	T	T	C	C	G	G	G	G	T	T	G	G	G	G	T	T	C	C	A	A	G	G	T	T	T	T	G	G	C	C	C	C	C	C	G	G	C	C	A	A	G	G	G	G	C	C	C	A	C	C	A	A	G	G	G	G	A	A	T	T	G	G	G	G	G	G	A	A	A	A	G	G	A	A	T	T	T	T	G	G	T	T	A	A	G	G	C	C	C	C	G	G	G	G	C	C	T	T	T	T	A	A	C	C	A	A	T	T	C	C	A	A	T	T	T	T	C	C	C	C
CC	OR219f64	NA	NA	1	NA	G	G	G	G	A	A	C	C	C	C	A	A	A	G	G	G	C	T	G	G	A	G	T	C	G	G	G	G	C	C	A	T	A	A	G	G	T	T	A	C	G	G	G	G	C	C	A	G	T	A	C	T	A	G	T	T	T	T	A	A	G	G	C	T	C	T	A	A	T	T	C	C	A	G	A	T	T	T	G	G	T	C	C	T	C	C	G	A	T	A	T	C	T	C	T	C	C	C	T	T	C	C	T	T	T	T	G	C	T	T	C	C	G	A	C	C	C	T	T	T	T	T	A	G	G	G	T	G	G	G	T	C	C	C	A	A	C	C	G	A	A	A	T	T	T	T	G	G	T	T	A	A	A	A	G	G	C	C	A	A	T	T	A	A	NA	NA	G	G	A	G	A	A	G	G	G	G	G	G	G	G	T	T	T	T	T	T	G	G	G	G	A	A	G	G	C	C	G	G	A	A	A	A	T	T	G	G	A	A	G	G	C	C	T	T	G	G	G	G	C	C	A	G	G	A	T	C	C	C	C	C	T	T	G	G	G	G	T	C	C	G	G	G	G	G	C	C	G	G	T	T	A	G	A	A	T	T	T	T	T	T	G	G	T	T	G	G	C	C	C	T	G	G	C	T	T	A	T	T	G	G	G	A	T	C	C	C	C	A	G	G	T	T	A	A	T	C	G	G	T	T	C	C	C	T	C	T	T	T	G	G	G	G	C	C	T	T	T	T	C	T	C	C	G	G	C	C	A	A	C	C	C	T	C	C	T	T	A	A	G	G	G	G	G	G	C	C	G	A	T	T	G	G	G	A	G	G	C	C	C	T	A	A	G	C	C	C	T	C	T	G	G	A	C	A	C	T	G	G	T	T	NA	NA	G	A	T	T	G	G	C	C	G	G	G	G	G	T	T	T	A	A	A	A	NA	NA	G	T	A	G	T	G	C	C	T	T	T	T	C	C	A	C	C	C	G	A	G	G	G	G	T	T	A	T	G	G	T	A	NA	NA	C	T	A	G	G	G	C	C	A	A	G	A	A	G	A	A	A	A	G	G	C	T	G	A	G	A	T	T	C	C	G	A	A	A	A	A	A	T	C	C	A	A	NA	NA	G	G	C	C	G	G	C	C	A	A	A	A	C	C	C	C	G	G	T	T	T	T	G	G	T	C	A	A	G	A	T	C	G	A	T	T	A	A	G	A	G	G	C	C	A	G	C	A	G	A	C	T	G	G	G	G	T	C	T	C	T	T	C	T	C	C	G	A	T	C	C	T	C	C	T	T	G	G	G	G	G	G	C	C	G	G	A	A	T	T	C	C	T	T	G	A	C	C	C	C	C	C	T	C	G	A	G	G	A	A	G	G	A	A	T	T	G	G	T	T	A	T	C	T	G	G	G	G	G	G	C	T	A	A	A	A	G	A	G	G	A	G	NA	NA	C	C	C	A	T	T	G	A	A	G	G	G	A	G	C	T	C	C	G	G	A	A	A	G	C	C	C	C	C	C	NA	NA	A	A	C	C	C	C	T	T	G	G	A	A	G	G	C	C	A	G	G	G	A	A	C	A	C	C	C	C	T	T	G	G	T	T	A	A	G	G	T	T	T	T	G	A	C	T	G	G	T	C	G	G	C	C	C	C	G	A	C	C	G	A	G	A	A	A	T	T	C	C	G	A	A	A	T	T	G	G	A	A	T	T	A	G	T	T	T	C	A	G	A	A	T	T	G	G	A	A	T	T	NA	NA	C	C	T	C	T	G	T	T	G	G	T	T	C	C	C	C	C	C	A	G	G	A	G	G	T	T	T	T	A	A	T	C	G	G	T	T	G	A	A	A	A	G	T	T	C	G	A	A	T	T	G	A	NA	NA	A	C	A	G	T	C	T	C	G	A	A	G	G	G	C	C	G	G	C	C	A	A	T	C	G	G	G	G	C	C	T	C	C	C	A	G	G	G	G	G	A	G	T	T	G	G	T	T	C	C	T	T	T	T	C	C	C	C	C	C	T	C	G	G	G	C	T	T	C	C	A	A	G	G	G	G	C	C	C	T	C	T	G	G	C	C	A	A	G	G	T	T	NA	NA	G	C	C	T	C	C	A	A	C	C	G	G	C	C	A	A	A	A	A	A	NA	NA	A	A	G	G	C	C	A	A	C	C	T	T	C	C	C	C	T	T	C	C	T	T	C	C	C	C	T	T	C	C	G	G	A	A	T	T	C	C	C	C	A	G	G	G	T	T	T	T	A	A	C	C	G	G	A	A	A	A	A	A	C	C	C	C	G	G	G	G	NA	NA	G	G	T	T	G	G	C	C	A	A	C	T	A	A	T	T	G	G	G	G	A	A	T	T	A	A	C	C	A	G	A	T	C	C	A	A	A	A	G	G	T	C	T	T	G	A	C	C	C	C	C	C	T	T	G	G	C	C	C	C	T	T	C	C	T	C	T	C	C	C	C	C	T	T	G	A	C	T	C	T	C	C	C	C	G	G	G	G	G	G	T	T	G	G	C	C	T	T	C	C	T	T	C	C	G	A	C	C	T	T	G	G	C	C	A	A	T	T	A	A	T	T	C	C	A	A	T	T	T	T	G	G	A	A	A	A	G	G	A	A	G	G	T	T	A	A	A	A	G	G	G	G	G	G	C	C	C	C	G	A	C	A	NA	NA	G	A	C	T	G	G	T	T	A	G	T	C	A	G	T	T	C	C	A	A	T	T	C	C	C	C	A	A	T	T	T	T	C	C	G	G	T	C	G	G	T	T	A	A	T	T	A	G	T	T	G	A	A	G	A	A	T	T	G	A	C	C	C	A	A	A	A	A	A	A	C	A	C	C	C	C	C	C	A	A	G	T	T	T	A	A	C	C	A	G	C	C	T	A	T	T	C	T	G	T	C	T	T	T	C	C	G	T	A	G	G	A	T	T	G	G	T	T	C	T	A	A	C	C	G	G	T	C	G	A	T	T	A	A	C	C	C	C	G	C	A	T	T	T	T	C	NA	NA	C	C	C	T	C	T	C	C	T	T	A	A	C	C	A	A	T	C	C	C	T	T	A	A	G	A	A	G	T	G	A	A	NA	NA	T	T	T	C	G	A	A	C	T	C	G	G	G	G	A	A	A	G	C	C	G	A	A	C	C	C	T	C	C	C	G	G	C	C	C	C	G	G	G	G	T	T	A	A	T	C	C	C	T	T	G	G	C	C	A	T	A	T	T	T	G	A	A	T	C	C	A	C	G	G	A	A	C	C	T	C	G	G	C	T	T	C	G	A	T	T	G	G	G	T	C	T	NA	NA	T	A	G	G	A	A	G	A	G	G	G	G	G	A	C	C	T	T	C	T	C	C	G	G	T	T	T	T	G	G	T	T	A	A	C	C	A	G	T	T	G	A	T	C	A	G	A	T	C	T	A	A	G	G	A	G	A	A	G	G	G	G	T	T	A	A	C	C	C	C	T	T	A	A	NA	NA	C	C	C	C	C	C	T	T	A	A	G	G	C	C	A	A	C	C	A	A	C	C	A	A	T	T	T	T	C	C	C	C	A	A	A	A	A	A	G	G	G	G	C	C	G	G	G	G	T	T	T	T	T	T	T	T	C	C	A	A	T	T	T	T	A	A	G	G	A	A	C	C	T	T	G	G	G	G	T	T	T	T	NA	NA	A	A	G	G	A	A	G	G	T	T	C	C	T	T	G	G	A	A	A	A	G	G	G	G	T	T	A	A	A	A	C	C	C	C	C	C	C	C	T	T	C	C	T	T	T	T	T	T	A	A	T	T	C	C	G	G	T	T	C	C	C	C	T	T	T	T	G	G	T	T	C	C	C	C	C	C	A	A	A	A	G	G	G	G	C	C	C	C	T	T	A	A	T	T	T	T	G	G	G	G	C	C	T	T	C	C	C	C	C	C	T	T	A	A	T	T	A	A	G	G	A	A	C	C	G	G	A	A	C	C	A	G	G	G	G	G	T	T	A	A	T	T	T	T	G	G	C	C	A	A	C	C	A	A	G	G	A	A	T	T	C	C	A	A	T	T	T	T	G	G	T	T	A	A	C	C	C	C	C	C	C	C	C	C	C	C	G	G	A	A	G	G	A	A	C	C	A	A	G	G	T	T	T	T	G	G	G	G	C	C	T	T	T	T	A	A	G	G	T	T	A	A	T	T	C	C	G	G	T	T	C	C	T	T	A	A	A	A	G	G	T	T	A	A	T	T	G	G	T	T	T	T	G	G	G	G	G	G	A	A	G	G	G	G	T	T	A	A	T	T	A	A	A	A	A	A	G	G	G	G	A	A	G	G	G	G	G	G	G	G	T	T	C	C	G	G	G	G	A	A	T	T	T	T	T	T	T	T	C	C	C	C	T	T	C	C	T	T	A	A	G	G	G	G	A	A	T	T	T	T	T	T	A	A	C	C	T	T	G	G	T	T	T	T	G	G	G	G	T	T	C	C	C	C	T	T	A	A	A	A	G	G	C	C	A	A	T	T	C	C	G	G	A	A	C	C	A	A	C	C	A	A	A	A	G	G	A	A	G	G	T	T	A	A	A	A	T	T	C	C	A	A	T	T	T	T	G	G	C	C	C	C	T	T	C	C	C	C	C	C	T	T	T	T	C	C	T	T	C	C	T	T	T	T	A	A	A	A	A	A	A	A	C	C	G	G	T	T	C	C	T	T	C	C	T	T	A	A	T	T	C	C	C	C	G	G	A	A	G	G	C	C	C	C	C	C	C	C	C	C	C	C	A	A	G	G	C	C	T	T	A	A	G	G	T	T	C	C	G	G	A	A	C	C	G	G	C	C	C	C	A	A	A	A	A	A	G	G	C	C	A	A	T	T	A	A	A	A	G	G	G	G	G	G	T	T	T	T	C	C	A	A	C	C	T	T	C	C	A	A	G	G	T	T	C	C	G	G	G	G	G	G	A	A	G	G	G	G	T	T	G	G	G	G	A	A	C	C	A	A	T	T	G	G	A	A	T	T	T	T	C	C	C	C	T	T	T	T	C	C	T	T	A	A	C	C	G	G	G	G	G	G	C	C	A	A	C	C	T	T	A	A	G	G	C	C	G	G	C	C	C	C	C	C	C	C	C	C	G	G	A	A	G	G	T	T	T	T	C	C	C	C	A	A	A	A	C	C	T	T	G	G	C	C	C	C	A	A	G	G	C	C	T	T	G	G	G	G	C	C	T	T	T	T	G	G	A	A	C	C	G	G	T	T	C	C	G	G	G	G	T	T	C	C	T	T	A	A	G	G	A	A	A	A	C	C	A	A	NA	NA	T	T	C	C	G	G	T	T	G	G	C	C	C	C	G	G	A	A	T	T	C	C	A	A	G	G	T	T	C	C	T	T	C	C	G	G	G	G	T	T	A	A	G	G	C	C	A	A	T	T	G	G	G	G	C	C	G	G	G	G	T	T	A	A	A	A	A	A	T	T	G	G	A	A	C	C	G	G	T	T	T	T	G	G	G	G	G	G	T	T	A	A	C	C	T	T	T	T	A	A	G	G	A	A	C	C	A	A	C	C	C	C	NA	NA	A	A	A	A	C	C	A	A	G	G	A	A	A	A	T	T	T	T	T	T	G	G	C	C	C	C	A	A	C	C	T	T	A	A	G	G	G	G	T	T	T	T	T	T	T	T	G	G	G	G	G	G	G	G	T	T	G	G	G	G	G	G	G	G	A	A	G	G	G	G	C	C	C	C	G	G	G	G	C	C	A	A	T	T	C	C	C	C	A	A	C	C	A	A	A	A	A	A	G	G	T	T	G	G	C	A	C	T	C	C	T	T	A	A	G	G	G	G	A	A	C	C	G	G	T	T	C	C	G	G	T	T	G	G	A	A	C	C	C	C	C	C	T	T	T	T	C	C	G	G	A	A	C	C	A	A	G	G	C	C	T	T	A	A	C	C	G	G	C	C	T	T	T	T	A	A	A	A	G	G	G	G	G	G	A	A	C	C	T	T	A	A	G	G	A	A	G	G	C	C	G	G	T	T	A	A	G	G	G	G	T	T	T	T	A	A	C	C	C	C	A	A	G	G	G	G	C	C	G	G	T	T	G	G	G	G	A	A	T	T	A	A	T	T	A	A	C	C	G	G	G	G	C	C	T	T	T	T	T	T	G	G	G	G	C	C	T	T	T	T	G	G	A	A	A	A	G	G	C	C	T	T	G	G	A	A	A	A	G	G	C	C	T	T	C	C	T	T	G	G	C	C	C	C	A	A	T	T	A	A	G	G	C	C	G	G	A	A	A	A	C	C	A	A	T	T	A	A	T	T	G	G	A	A	A	A	A	C	C	C	C	C	T	T	G	G	A	A	C	C	C	C	C	C	T	T	C	C	C	C	C	C	C	C	T	T	G	G	T	T	A	A	T	T	T	T	G	G	C	C	A	A	G	G	T	T	C	C	C	C	A	A	T	T	A	A	T	T	T	T	C	C	T	T	T	T	G	G	T	T	G	G	T	T	G	G	T	T	T	T	A	A	A	A	G	G	C	C	T	T	A	A	A	A	T	T	G	G	A	A	T	T	G	G	C	C	A	A	T	T	T	T	C	C	T	T	T	T	A	A	C	C	G	G	T	T	A	A	T	T	C	C	G	G	C	C	C	C	G	G	G	G	T	T	C	C	T	T	T	T	C	C	G	G	C	C	C	C	C	C	G	G	C	C	G	G	C	C	G	G	G	G	C	C	A	A	C	C	A	A	G	G	G	G	A	A	C	C	C	C	C	C	A	A	T	T	T	T	C	C	A	A	C	C	T	T	G	G	T	T	G	G	A	A	C	C	T	T	C	C	T	T	G	G	A	A	T	T	T	T	C	C	G	G	G	G	C	C	A	A	C	C	C	C	A	A	C	C	C	C	G	G	A	A	G	G	T	T	G	G	A	A	A	A	A	A	C	C	A	A	C	C	G	G	C	C	G	G	C	C	G	G	G	G	A	A	A	A	T	T	A	A	G	G	T	T	G	G	G	G	T	T	G	G	C	C	T	T	A	A	C	C	G	G	C	C	G	G	T	T	G	G	G	G	C	C	C	C	A	A	G	G	G	G	C	C	T	T	G	G	C	C	C	C	G	G	G	G	A	A	C	C	G	G	G	G	G	G	G	G	T	T	A	A	A	A	C	C	G	G	G	G	G	G	T	T	G	G	A	A	T	T	T	T	A	A	G	G	T	T	G	G	T	T	C	C	G	G	C	C	C	C	A	A	C	C	A	A	C	C	T	G	G	G	C	C	T	T	C	C	A	A	A	A	G	G	T	T	T	T	T	T	A	A	A	A	A	A	T	T	A	A	C	C	T	T	A	A	G	G	T	T	C	C	G	G	T	T	A	A	C	C	A	A	A	A	C	C	C	C	C	C	T	T	G	G	C	C	T	T	A	A	T	T	G	G	A	A	G	G	A	A	G	G	C	C	A	A	C	C	A	A	C	C	A	A	T	T	A	A	G	G	A	A	G	G	T	T	A	A	G	G	T	T	G	G	G	G	C	C	G	G	C	C	C	C	T	T	C	C	A	A	C	C	C	C	G	G	T	T	T	T	T	T	G	G	T	T	G	G	A	A	T	T	C	C	C	C	C	C	A	A	A	A	G	G	T	T	A	A	T	T	T	T	NA	NA	C	C	T	T	G	G	A	A	G	G	A	A	C	C	C	C	C	C	A	A	C	C	G	G	C	C	A	A	T	T	G	G	T	T	G	G	T	T	G	G	G	G	G	G	G	G	A	A	T	T	G	G	T	T	C	C	C	C	T	T	C	C	C	C	T	T	C	C	G	G	G	G	T	T	G	G	A	A	T	T	A	A	G	G	C	C	C	C	T	T	A	A	A	A	G	G	A	A	A	A	T	T	A	A	A	A	C	C	T	T	T	T	C	C	G	G	A	A	G	G	A	A	C	C	A	A	A	A	A	A	C	C	G	G	C	C	G	G	G	G	G	G	A	A	C	C	G	G	G	G	C	C	T	T	A	A	C	C	G	G	C	C	C	C	C	C	G	G	C	C	G	G	A	A	T	T	C	C	G	G	C	C	T	T	C	C	C	C	G	G	A	A	T	T	C	C	C	C	T	T	T	T	A	A	A	A	A	A	C	C	C	C	A	A	G	G	T	T	G	G	G	G	T	T	T	T	T	T	C	C	T	T	C	C	C	C	T	T	A	A	G	G	C	C	C	C	C	C	G	G	C	C	T	T	T	T	C	C	A	A	A	A	T	T	G	G	C	C	G	G	A	A	T	T	A	A	C	C	C	C	A	A	C	C	A	A	G	G	C	C	G	G	C	C	G	G	G	G	A	A	A	A	G	G	C	C	A	A	A	A	A	A	A	A	G	G	G	G	C	C	G	G	G	G	C	C	T	T	C	C	T	T	A	A	A	A	A	A	G	G	T	T	G	G	T	T	G	G	C	C	C	C	A	A	C	C	A	A	C	C	G	G	T	T	G	G	G	G	T	T	C	C	A	A	G	G	C	C	C	C	G	G	G	G	A	A	A	A	G	G	G	G	C	C	C	C	A	A	C	C	A	A	C	C	C	C	T	T	G	G	G	G	A	A	C	C	T	T	T	T	A	A	A	A	G	G	G	G	A	A	T	T	G	G	G	G	G	G	G	G	T	T	A	A	C	C	A	A	A	A	G	G	T	T	T	T	G	G	C	C	G	G	G	G	T	T	C	C	C	C	C	C	C	C	C	C	A	A	G	A	A	A	A	A	G	G	C	C	T	T	T	T	G	G	C	C	A	A	T	T	G	G	T	T	G	G	T	T	C	C	A	A	G	G	T	T	T	T	C	C	G	G	A	A	G	G	A	A	C	C	T	T	G	G	C	C	C	C	T	T	C	C	G	G	G	G	T	T	G	G	G	G	C	C	G	G	T	T	C	C	A	A	C	C	T	T	T	T	C	C	G	G	C	C	C	C	T	T	C	C	G	G	C	C	A	A	G	G	A	A	C	C	A	A	T	T	G	G	T	T	T	T	A	A	C	C	A	A	C	C	C	C	C	C	A	A	C	C	A	A	T	T	G	G	A	A	T	T	T	T	T	T	A	A	T	T	G	G	G	G	C	C	A	A	G	G	C	C	G	G	T	T	A	A	A	A	A	A	T	T	T	T	C	C	C	C	T	T	A	A	T	T	T	T	G	G	A	A	G	G	A	A	G	G	T	T	G	G	G	G	G	G	G	G	A	A	C	C	T	T	G	G	C	C	G	G	G	G	A	A	C	C	C	C	G	G	C	C	T	T	A	A	A	A	G	G	C	C	A	A	G	G	C	C	T	T	A	A	C	C	G	G	G	G	C	C	C	C	G	G	C	C	T	T	C	C	C	C	C	C	A	A	C	C	A	A	A	A	G	G	C	C	A	A	C	C	T	T	C	C	C	C	A	A	T	T	A	A	T	T	A	A	A	A	T	T	A	A	A	A	A	A	C	C	T	T	G	G	T	T	T	T	C	C	T	T	G	G	T	T	C	C	A	A	G	G	G	G	T	T	A	A	A	A	A	A	C	C	G	G	T	T	T	T	G	G	C	C	G	G	T	T	T	T	A	A	C	C	T	T	G	G	G	G	A	A	G	G	G	G	G	G	G	G	G	G	T	T	A	A	C	C	A	A	G	G	G	G	T	T	C	C	G	G	A	A	T	T	C	C	C	C	G	G	T	T	C	C	G	G	C	C	G	G	T	T	A	A	T	T	T	T	A	A	C	C	G	G	G	G	G	G	G	G	C	C	A	A	C	C	C	C	G	G	T	T	G	G	G	G	C	C	T	T	G	G	C	C	G	G	A	A	T	T	G	G	A	A	C	C	A	A	T	T	C	C	A	A	T	T	C	C	A	A	C	C	G	G	A	A	C	C	A	A	G	G	G	G	A	A	C	C	A	A	T	T	C	C	T	T	C	C	G	G	C	C	G	G	NA	NA	T	T	A	A	T	T	A	A	G	G	C	C	T	T	C	C	G	G	A	G	G	G	T	T	C	C	T	T	G	G	C	C	T	T	G	G	G	G	A	A	T	T	G	G	G	G	C	C	G	G	C	C	A	A	G	G	T	T	C	C	C	C	C	C	C	C	T	T	T	T	A	A	G	G	A	A	C	C	G	G	G	G	C	C	C	C	T	T	T	T	A	A	A	A	G	G	C	C	T	T	G	G	A	A	G	G	A	A	G	G	C	C	C	C	T	T	A	A	T	T	G	G	C	C	C	C	A	A	G	G	T	T	A	A	C	C	G	G	C	C	T	T	A	A	C	C	G	G	A	A	A	A	G	G	G	G	G	G	G	G	C	C	C	C	G	G	C	C	A	A	C	C	G	G	G	G	G	G	A	A	T	T	C	C	T	T	T	T	G	G	T	T	C	C	A	A	G	G	G	G	G	G	C	C	G	G	G	G	C	C	A	A	T	T	C	C	T	T	T	T	A	A	G	G	A	A	C	C	C	C	A	A	G	G	A	A	A	A	C	C	G	G	A	A	A	A	A	A	C	C	T	T	A	A	C	C	C	C	C	C	A	A	C	C	C	C	T	T	T	T	T	T	A	A	NA	NA	G	G	C	C	G	G	A	A	C	C	G	G	A	A	A	A	C	C	T	T	C	C	C	C	T	T	T	T	A	A	A	A	C	C	T	T	A	A	T	T	A	A	C	C	T	T	G	G	C	C	A	A	T	T	T	T	C	C	T	T	C	C	A	A	T	T	C	C	C	C	G	G	T	T	T	T	A	A	T	T	G	G	A	A	C	C	G	G	C	C	A	A	T	T	T	T	G	G	A	A	G	G	C	C	C	C	T	T	A	A	T	T	A	A	G	G	T	T	T	T	G	G	G	G	A	A	C	C	A	A	T	T	C	C	C	C	A	A	G	G	G	G	A	A	T	T	C	C	C	C	T	T	A	A	T	T	T	T	C	C	G	G	C	C	C	C	A	A	C	C	C	C	C	C	C	C	C	C	C	C	A	A	G	G	C	C	A	A	C	C	G	G	T	T	G	G	C	C	A	A	C	C	T	T	C	C	G	G	G	G	NA	NA	T	T	A	A	G	G	A	A	T	T	G	G	C	C	A	A	T	T	A	A	C	C	G	G	G	G	T	T	G	G	G	G	G	G	T	T	C	C	G	G	T	T	T	T	A	A	G	G	A	A	G	G	T	T	T	T	T	T	A	A	T	T	G	G	G	G	C	C	G	G	G	G	G	G	G	G	A	A	C	C	C	C	C	C	G	G	T	T	C	C	C	C	T	T	T	T	A	A	T	T	C	C	G	G	C	C	A	A	A	A	G	G	A	A	C	C	G	G	G	G	C	C	A	A	G	G	A	A	T	T	T	T	T	T	T	T	G	G	T	T	A	A	G	G	G	G	A	A	C	C	C	C	G	G	G	G	T	T	C	C	G	G	A	A	G	G	NA	NA	A	A	A	A	G	G	G	G	C	C	A	A	T	T	G	G	T	T	T	T	T	T	T	T	A	A	G	G	A	A	G	G	G	G	C	C	C	C	A	A	G	G	G	G	G	G	C	C	T	T	A	A	T	T	T	T	G	G	C	C	T	T	T	T	G	G	C	C	G	G	C	C	G	G	T	T	G	G	C	C	A	A	T	T	A	A	G	G	G	G	T	T	T	T	G	G	G	G	C	C	T	T	G	G	A	A	T	T	C	C	C	C	G	G	G	G	T	T	A	A	A	A	G	G	C	C	C	C	T	T	G	G	G	G	G	G	T	T	C	C	A	A	G	G	G	G	T	T	A	A	G	G	G	G	C	C	G	G	C	C	G	G	C	C	G	G	A	A	G	G	T	T	T	T	C	C	A	A	G	G	G	G	G	G	C	C	A	A	A	A	C	C	C	C	T	T	G	G	C	C	C	C	T	T	A	A	T	T	G	G	G	G	G	G	A	A	C	C	G	G	C	C	G	G	G	G	T	T	G	G	T	T	G	G	G	G	C	C	T	T	A	A	G	G	C	C	T	T	A	A	T	T	G	G	T	T	T	T	G	G	C	C	A	A	A	A	G	G	C	C	A	A	G	G	C	C	A	A	A	A	C	C	G	G	G	G	G	G	A	A	A	A	A	A	G	G	A	A	T	T	A	A	C	C	T	T	G	G	G	G	C	C	C	C	G	G	A	A	C	C	G	G	A	A	T	T	T	T	T	A	T	T	G	G	C	C	A	A	G	G	A	A	G	G	G	G	G	G	G	G	G	G	T	T	A	A	NA	NA	T	T	T	T	G	G	A	A	C	C	C	C	A	A	A	A	G	G	C	C	C	C	G	G	G	G	G	G	C	C	T	T	NA	NA	C	C	T	T	G	G	C	C	T	T	C	C	A	A	C	C	A	A	G	G	G	G	C	C	A	A	C	C	G	G	A	A	C	C	C	T	G	G	C	C	G	G	C	C	A	A	A	A	G	G	C	C	C	C	C	C	T	T	A	A	T	T	G	G	A	A	A	A	G	G	G	G	T	T	C	C	T	T	A	A	C	C	G	G	C	C	C	C	A	A	A	A	A	A	T	T	G	G	T	T	G	G	G	G	T	T	T	T	T	T	C	C	C	C	C	C	C	C	A	A	T	T	G	G	A	A	C	C	T	T	G	G	C	C	A	A	A	A	A	A	A	A	A	A	A	A	C	C	C	C	T	T	C	C	C	C	T	T	G	G	G	G	C	C	T	T	T	T	T	T	C	C	G	G	C	C	T	T	G	G	A	A	C	C	C	C	C	C	C	C	T	T	G	G	G	G	G	G	T	T	C	C	G	G	C	C	A	A	C	C	G	G	G	G	T	T	T	T	T	T	G	G	T	T	A	A	C	C	C	C	C	C	G	G	G	G	T	T	C	C	T	T	A	A	A	A	G	G	G	G	G	G	G	G	G	G	C	C	C	C	A	A	G	G	C	C	A	A	C	C	G	G	A	A	T	T	A	A	A	A	C	T	C	C	G	G	C	C	G	G	A	A	A	A	C	C	A	A	G	G	C	C	T	T	A	A	A	A	G	G	T	T	C	C	A	A	C	C	T	T	C	C	C	C	G	G	A	A	T	T	C	C	C	C	T	T	C	C	A	A	C	C	T	T	C	C	C	C	A	A	C	C	C	C	C	C	C	C	C	C	T	T	T	T	A	A	G	G	T	T	A	A	C	C	C	C	T	T	C	C	C	C	T	T	C	C	T	T	A	A	G	G	A	A	C	C	C	C	T	T	C	C	G	G	G	G	C	C	T	T	C	C	A	A	G	G	G	G	G	G	T	T	C	C	T	T	C	C	G	G	A	A	C	C	G	G	A	A	T	T	T	T	T	T	A	A	C	C	A	A	T	T	C	C	C	C	G	G	A	A	A	A	A	A	A	A	C	C	G	G	G	G	C	C	G	G	A	A	C	C	A	A	G	G	T	T	G	G	A	A	C	C	C	C	T	T	C	C	G	G	T	T	A	A	A	A	A	A	G	G	G	G	A	A	T	T	C	C	G	G	G	G	A	A	C	C	A	A	G	G	C	C	A	A	C	C	A	A	C	C	A	A	G	G	T	T	T	T	G	G	A	A	A	A	C	C	G	G	C	C	A	A	C	C	G	G	C	C	C	C	G	G	A	A	G	G	C	C	G	G	T	T	T	T	G	G	T	T	C	C	G	G	C	C	A	A	C	C	A	A	C	C	A	A	G	G	G	G	T	T	C	C	G	G	T	T	C	C	C	C	T	T	C	C	C	C	A	A	A	A	A	A	T	T	C	C	T	T	A	A	A	A	G	G	A	A	C	C	A	A	C	C	T	T	C	C	C	C	G	G	T	T	A	A	A	A	T	T	C	C	T	T	T	T	T	T	G	G	G	G	C	C	G	G	G	G	A	A	C	C	C	C	G	G	T	T	T	T	G	G	G	G	A	A	A	A	T	T	A	A	G	G	G	G	G	G	C	C	A	A	C	C	T	T	T	T	A	A	G	G	C	C	A	A	G	G	A	A	G	G	C	C	G	G	G	G	C	C	C	C	G	G	A	A	A	A	C	C	G	G	A	A	C	C	C	C	G	G	G	G	G	G	A	A	G	G	G	G	T	T	A	A	A	A	C	C	C	C	T	T	T	T	C	C	T	T	T	T	A	A	G	G	T	T	G	G	T	T	T	C	A	A	G	G	T	T	A	A	T	T	T	T	A	A	T	T	C	C	G	G	G	G	C	C	A	A	T	T	G	G	A	A	A	A	G	G	A	A	T	T	C	C	G	G	G	G	G	G	T	T	T	T	A	A	C	C	T	T	G	G	T	T	G	G	C	C	C	C	C	C	A	A	A	A	T	T	T	T	T	T	C	C	G	G	T	T	C	C	G	G	A	A	A	A	C	C	G	G	T	T	C	C	C	C	A	A	A	A	A	A	A	A	C	C	A	A	T	T	A	A	G	G	A	A	C	C	A	A	T	T	C	C	T	T	C	C	A	A	T	T	G	G	C	C	A	A	NA	NA	C	C	C	C	T	G	G	G	A	A	A	A	T	T	G	G	T	T	G	G	G	G	G	G	T	T	T	T	A	A	C	C	T	T	C	C	T	T	C	C	A	A	T	T	A	A	C	C	C	C	T	T	G	G	T	T	C	C	A	A	T	T	G	G	A	A	G	G	G	G	C	C	C	C	C	C	A	A	T	T	C	C	C	C	T	T	G	G	G	G	T	T	G	G	G	G	A	A	T	T	G	G	C	C	A	A	A	A	G	G	G	G	T	T	G	G	T	T	G	G	A	A	A	A	G	G	G	G	G	G	C	C	C	C	T	T	C	C	C	C	A	A	C	C	C	C	C	C	A	A	C	C	G	G	G	G	T	T	G	G	C	C	C	C	C	C	G	G	A	A	T	T	T	T	G	G	C	C	A	A	G	G	T	T	A	A	T	T	T	T	A	A	A	A	G	G	A	A	G	G	G	G	G	G	C	C	G	G	G	G	G	G	G	G	A	A	T	T	C	C	C	C	C	C	T	T	G	G	C	C	T	T	T	T	C	C	A	A	C	C	G	G	T	T	C	C	G	G	T	T	G	G	C	C	G	G	G	G	C	C	G	G	A	A	T	T	C	C	T	T	T	T	G	G	C	C	G	G	A	A	C	C	C	C	A	A	C	C	T	T	G	G	C	C	C	C	A	A	A	A	G	G	G	G	G	G	T	T	A	A	G	G	A	A	A	A	C	C	C	C	G	G	C	C	T	T	G	G	T	T	G	G	G	G	T	T	T	T	A	A	C	C	C	C	G	G	A	A	A	A	G	G	G	G	C	C	G	G	G	G	T	T	G	G	T	T	C	C	G	G	G	G	A	A	A	A	C	C	A	A	A	A	A	A	C	C	C	C	A	A	C	C	G	G	G	G	C	C	G	G	T	T	A	A	G	G	G	G	G	G	G	G	A	A	T	T	A	A	T	T	A	A	C	C	A	A	A	A	C	C	C	C	G	G	C	C	A	A	T	T	C	C	C	C	C	C	G	G	G	G	G	G	G	G	A	A	G	G	G	G	A	A	G	G	T	T	G	G	G	G	G	G	T	T	G	G	G	G	T	T	G	G	T	T	G	G	T	T	C	C	C	C	T	T	T	T	C	C	A	A	G	G	C	C	G	G	A	A	T	T	T	T	A	A	T	T	C	C	A	A	A	A	A	A	A	A	C	C	C	C	A	G	G	G	A	A	C	C	A	A	C	C	A	A	C	C	G	G	T	T	A	A	T	T	G	G	C	C	G	G	A	A	G	G	T	T	C	C	C	C	C	C	C	C	A	A	T	T	C	C	G	G	A	A	T	T	T	T	A	A	A	A	C	C	G	G	G	G	T	T	C	C	A	A	G	G	G	G	C	C	T	T	G	G	C	C	T	T	T	T	A	A	C	C	G	G	A	A	G	G	A	A	A	A	A	A	G	G	C	C	T	T	T	T	A	A	T	T	G	G	T	T	G	G	T	T	A	A	G	G	G	G	A	A	C	C	C	C	A	A	C	C	A	A	G	G	C	C	C	C	G	G	T	T	G	G	G	G	G	G	C	C	C	C	T	T	G	G	T	T	C	C	A	A	T	T	A	A	T	T	T	T	G	G	A	A	T	T	G	G	G	G	C	C	C	C	A	A	G	G	C	C	A	A	C	C	T	T	C	C	G	G	A	A	A	A	G	G	G	G	T	T	G	G	T	T	C	C	T	T	T	T	C	C	A	A	G	G	G	G	A	A	T	T	A	A	A	A	G	G	A	A	A	A	C	C	G	G	C	C	T	T	A	A	A	A	T	T	C	C	A	A	G	G	C	C	T	T	T	T	C	C	C	C	A	A	A	A	A	A	T	T	C	C	A	A	C	C	T	T	T	T	G	G	C	C	C	C	T	T	T	T	G	G	T	T	T	T	A	A	A	A	A	A	T	T	T	T	C	C	A	A	G	G	G	G	C	C	A	A	A	A	G	G	A	A	G	G	A	A	A	A	T	T	T	T	NA	NA	C	C	C	C	T	T	C	C	T	T	C	C	A	A	G	G	T	T	C	C	G	G	T	T	T	T	A	A	G	G	A	A	C	C	G	G	C	C	A	A	G	G	G	G	C	C	A	A	G	G	C	C	G	G	G	G	A	A	C	C	T	T	C	C	C	C	T	T	T	T	C	C	G	G	C	C	A	A	C	C	A	A	G	G	A	A	T	T	T	T	A	A	T	T	A	A	C	C	C	C	T	T	T	T	C	C	A	A	A	A	T	T	G	G	G	G	G	G	G	G	C	C	G	G	C	C	T	T	G	G	T	T	T	T	T	T	G	G	G	G	C	C	T	T	G	G	A	A	NA	NA	G	G	A	A	G	G	G	G	A	A	T	T	C	C	G	G	A	A	A	A	A	A	G	G	C	C	A	A	A	A	A	A	C	C	A	A	A	A	G	G	G	G	T	T	C	C	A	A	G	G	T	T	C	C	G	G	A	A	T	T	C	C	A	A	C	C	C	C	G	G	G	G	T	T	T	T	G	G	C	C	T	T	T	T	A	A	T	T	G	G	G	G	T	T	T	T	A	A	C	C	C	C	A	A	C	C	G	G	C	C	T	T	C	C	T	T	G	G	G	G	T	T	C	C	C	C	A	A	A	A	C	C	A	A	G	G	A	A	A	A	C	C	C	C	T	T	A	A	A	A	G	G	T	T	G	G	T	T	G	G	C	C	G	G	A	A	G	G	G	G	C	C	T	T	T	T	A	A	C	C	G	G	C	C	G	G	G	G	T	T	A	A	G	G	C	C	G	G	C	C	G	G	T	T	A	A	A	A	T	T	C	C	T	T	C	C	T	T	G	G	G	G	C	C	A	A	C	C	G	G	C	C	G	G	A	A	C	C	C	C	A	A	A	A	C	C	A	A	T	T	C	C	G	G	T	T	C	C	G	G	A	A	A	A	T	T	A	A	A	A	A	A	A	A	C	C	A	A	T	T	C	C	G	G	T	T	C	C	G	G	A	A	C	C	A	A	G	G	T	T	C	C	A	A	T	T	C	C	A	A	C	C	A	A	T	T	A	A	A	A	T	T	G	G	A	A	A	A	G	G	G	G	A	A	C	C	C	C	C	C	A	A	G	G	G	G	A	G	A	A	T	T	T	T	A	A	T	T	C	C	C	C	T	T	G	G	A	A	C	C	T	T	C	C	G	G	G	G	A	A	G	G	T	T	T	T	G	G	T	T	C	C	A	A	G	G	T	T	A	A	A	A	A	A	G	G	A	A	A	A	C	C	T	T	C	C	A	A	G	G	A	A	G	G	A	A	T	T	G	G	G	G	A	A	A	A	T	T	C	C	C	C	G	G	G	G	A	A	T	T	C	C	G	G	T	T	G	G	A	A	C	C	T	T	A	A	T	T	G	G	T	T	G	G	C	C	A	A	A	A	A	A	T	T	A	A	T	T	G	G	C	C	T	T	A	A	G	G	A	A	G	G	G	G	T	T	T	T	C	C	A	A	G	G	G	G	NA	NA	A	A	T	T	C	C	G	G	T	T	C	C	A	A	C	C	T	T	G	G	G	G	A	A	G	G	C	C	C	C	C	C	G	G	A	A	A	A	C	C	A	A	C	C	A	A	A	A	G	G	A	A	T	T	T	T	T	T	T	T	C	C	C	C	T	T	T	T	G	G	T	T	T	T	A	A	G	G	G	G	G	G	G	G	A	A	G	G	T	T	C	C	T	T	C	C	C	C	C	C	NA	NA	A	A	A	A	C	C	A	A	G	G	G	G	T	T	C	C	G	G	C	C	G	G	C	C	A	A	A	A	T	T	C	C	A	A	A	A	C	C	T	T	NA	NA	T	T	C	C	G	G	A	A	G	G	T	T	A	A	A	A	A	A	G	G	C	C	C	C	C	C	T	T	G	G	G	G	C	C	C	C	A	A	C	C	C	C	G	G	T	T	C	C	G	G	T	T	C	C	C	C	G	G	G	G	A	A	T	T	C	C	A	A	C	C	T	T	G	G	A	A	G	G	G	G	C	C	NA	NA	C	C	A	A	T	T	A	A	T	T	G	G	A	A	A	A	A	A	A	A	A	A	C	C	T	T	G	G	A	A	T	T	C	C	C	C	C	C	G	G	T	T	T	T	T	T	C	C	G	G	C	C	C	C	C	C	T	T	NA	NA	G	G	G	G	G	G	G	G	C	C	T	T	C	C	G	G	C	C	T	T	C	C	C	C	T	T	T	T	T	T	C	C	C	C	C	C	C	C	C	C	T	T	A	A	T	T	C	C	G	G	G	G	A	A	C	C	C	C	C	C	C	C	G	G	G	G	A	A	G	G	A	A	T	T	G	G	C	C	T	T	G	G	C	C	A	A	C	C	T	T	A	A	G	G	C	C	G	G	A	A	G	G	C	C	C	C	C	C	A	A	A	A	C	C	T	T	T	T	C	C	T	T	A	A	A	A	T	T	C	C	A	A	A	A	C	C	G	G	G	G	A	A	T	T	C	C	A	A	G	G	A	A	G	G	G	G	T	T	A	A	G	G	T	T	A	A	A	A	G	G	C	C	T	T	A	A	A	A	A	A	T	T	G	G	A	A	C	C	C	C	T	T	A	A	G	G	A	A	G	G	G	G	C	C	G	G	G	G	G	G	T	T	A	A	T	T	G	G	A	A	G	G	G	G	C	C	A	A	C	C	A	A	T	T	G	G	NA	NA	A	A	C	C	C	C	T	T	G	G	A	A	A	A	T	T	G	G	T	T	G	G	T	T	G	G	C	C	A	A	A	A	C	C	C	C	G	G	A	A	T	T	C	C	C	C	C	C	C	C	G	G	T	T	A	A	G	G	G	G	A	A	A	A	C	C	C	C	T	T	A	A	G	G	C	C	C	C	C	C	G	G	A	A	A	A	G	G	A	A	G	G	C	C	T	T	C	C	A	A	G	G	A	A	A	A	A	A	G	G	C	C	T	T	T	T	T	T	C	C	A	A	C	C	C	C	C	C	T	T	G	G	G	G	C	C	T	T	G	G	A	A	A	A	G	G	T	T	A	A	G	G	A	A	A	A	C	C	C	C	A	A	C	C	A	A	C	C	G	G	T	T	T	T	T	T	T	T	G	G	T	T	NA	NA	A	A	G	G	A	A	A	A	T	T	A	A	A	A	C	C	A	A	C	C	T	T	C	C	T	T	C	C	G	G	G	G	C	C	G	G	T	T	A	A	A	A	T	T	G	G	T	T	T	T	C	C	G	G	T	T	A	A	C	C	C	C	A	A	A	A	A	A	T	T	G	G	T	T	G	G	T	A	A	A	C	C	C	C	C	C	T	T	C	C	C	C	T	T	A	A	C	C	G	G	G	G	T	T	T	T	A	A	G	G	C	C	C	C	T	T	C	C	A	A	T	T	A	A	T	T	T	T	G	G	T	T	C	C	C	C	T	T	G	G	C	C	A	A	C	C	T	T	G	G	T	T	T	T	A	A	G	G	G	G	G	G	A	A	G	G	T	T	C	C	T	T	G	G	C	C	G	G	C	C	T	T	T	T	A	A	A	A	G	G	T	T	C	C	T	T	A	A	G	G	G	G	A	A	T	T	C	C	G	G	C	C	C	C	G	G	T	T	C	C	A	A	C	C	T	T	A	A	C	C	C	C	A	A	G	G	T	T	T	T	G	G	C	C	G	G	A	A	C	C	T	T	A	A	A	A	A	A	C	C	C	C	A	A	T	T	C	C	A	A	A	A	C	C	G	G	T	T	C	C	T	G	G	G	T	T	T	T	C	C	T	T	C	C	C	C	T	T	T	T	A	A	T	T	G	G	A	A	C	C	T	T	G	G	A	A	G	G	A	A	G	G	G	G	T	T	C	C	C	C	T	T	A	A	G	G	C	C	G	G	A	A	G	G	T	T	T	T	T	T	C	C	C	C	A	A	C	C	C	C	A	A	G	G	A	A	T	T	T	T	C	C	A	A	C	C	A	A	T	T	C	C	G	G	A	A	G	G	A	A	C	C	C	C	T	T	C	C	C	C	C	C	A	A	G	G	C	C	T	T	T	T	T	T	A	A	A	A	T	T	A	A	A	A	C	C	G	G	A	A	T	T	C	C	C	C	G	G	T	T	C	C	T	T	G	G	G	G	C	C	G	G	T	T	T	T	G	G	G	G	T	T	T	T	G	G	T	T	T	T	C	C	T	T	G	G	C	C	A	A	C	C	G	G	T	T	T	T	C	C	G	G	T	T	T	T	A	A	T	T	C	C	T	T	C	C	T	T	G	G	C	C	T	T	C	C	A	A	T	T	A	A	A	A	T	T	A	A	G	G	G	G	C	C	A	A	C	C	A	A	A	A	T	T	T	T	G	G	A	A	T	T	C	C	C	C	C	C	T	T	A	A	T	T	C	C	T	T	C	C	T	T	G	G	G	G	A	A	C	C	G	G	A	A	A	A	A	A	G	G	T	T	G	G	C	C	G	G	C	C	C	C	T	T	A	A	C	C	C	C	T	T	C	C	C	C	T	T	T	T	C	C	T	T	G	G	G	G	G	G	A	A	C	C	C	C	T	T	T	T	T	T	T	T	T	T	C	C	A	A	A	A	A	A	T	T	A	A	G	G	T	T	T	T	T	T	C	C	A	A	A	A	T	T	C	C	C	C	C	C	G	G	A	A	A	A	T	T	A	A	G	G	C	C	T	T	C	C	C	C	T	T	A	A	A	A	C	C	T	T	C	C	A	A	G	G	C	C	C	C	A	A	A	A	C	C	C	C	G	G	G	G	C	C	A	A	T	T	A	A	A	A	T	T	A	A	G	G	A	A	T	T	C	C	A	A	A	A	C	C	T	T	C	C	A	A	A	A	A	A	T	T	C	C	T	T	T	T	A	A	A	A	G	G	T	T	A	A	T	T	G	G	T	T	G	G	C	C	G	G	T	T	G	G	A	A	A	A	A	A	A	A	G	G	G	G	G	G	A	A	C	C	NA	NA	G	G	T	T	T	T	G	G	C	C	C	C	T	T	G	G	T	T	G	G	A	A	C	C	C	C	T	T	A	A	T	T	C	C	A	A	G	G	T	T	C	C	T	T	T	T	G	G	T	T	C	C	A	A	C	C	T	T	G	G	T	T	C	C	A	A	C	C	C	C	C	C	G	G	T	T	A	A	T	T	G	G	T	T	A	A	G	G	T	T	A	A	C	C	A	A	A	A	T	T	C	C	C	C	A	A	G	G	G	G	G	G	T	T	C	C	T	T	C	C	A	A	A	A	T	T	A	A	A	A	T	T	C	C	T	T	G	G	T	T	C	C	G	G	T	T	A	A	G	G	T	T	A	A	C	C	C	C	G	G	T	T	A	A	G	G	G	G	G	G	G	G	A	A	A	A	T	T	A	A	G	G	A	A	T	T	G	G	G	G	G	G	C	C	A	A	A	A	T	T	G	G	T	T	A	A	C	C	C	C	G	G	T	T	C	C	C	C	T	T	T	T	C	C	A	A	C	C	T	T	G	G	G	A	T	T	C	C	C	C	A	A	A	A	T	T	T	T	T	T	C	C	C	C	T	T	C	C	A	A	T	T	C	C	A	A	T	T	C	C	C	C	A	A	A	A	C	C	C	C	G	G	T	T	C	C	C	C	T	T	G	G	A	A	A	A	T	T	A	A	G	G	G	G	T	T	A	A	C	C	A	A	T	T	A	A	T	T	C	C	C	C	T	T	C	C	T	T	T	T	G	G	NA	NA	C	C	C	C	G	G	A	A	T	T	T	T	A	A	A	A	G	G	G	G	C	C	C	C	A	A	T	T	G	G	T	T	C	C	T	T	C	C	T	T	T	T	G	G	G	G	T	T	NA	NA	T	T	T	T	G	G	A	A	G	G	G	G	T	T	T	T	T	T	C	C	T	T	C	C	A	A	A	A	A	A	T	T	C	C	A	A	C	C	T	T	T	T	T	T	T	T	T	T	G	G	C	C	A	A	A	A	T	T	G	G	A	A	C	C	T	T	T	T	G	G	T	T	T	T	C	C	C	C	T	T	A	A	G	G	C	C	A	A	C	C	G	G	G	G	C	C	A	A	A	A	C	C	A	A	A	A	G	G	A	A	T	T	T	T	C	C	T	T	C	C	C	C	T	T	G	G	A	A	T	T	A	A	A	A	T	T	T	T	A	A	G	G	C	C	G	G	A	A	C	C	A	A	A	A	A	A	A	A	A	A	A	A	C	C	A	A	A	A	G	G	C	C	A	A	A	A	G	G	C	C	C	C	C	C	T	T	G	G	C	C	T	T	C	C	C	C	T	T	C	C	C	C	C	C	G	G	C	C	T	T	C	C	G	G	A	A	T	T	C	C	G	G	G	G	G	G	C	C	C	C	C	C	G	G	C	C	T	T	C	C	A	A	C	C	T	T	T	T	C	C	G	G	A	A	A	A	T	T	T	T	A	A	T	T	G	G	A	A	G	G	A	A	A	A	T	T	C	C	T	T	T	T	G	G	A	A	G	G	G	G	C	C	C	C	T	T	C	C	A	A	C	C	C	C	T	T	C	C	G	G	G	G	C	C	T	T	A	A	C	C	C	C	T	T	C	C	G	G	C	C	C	C	T	T	G	G	G	G	A	A	A	A	G	G	C	C	G	G	C	C	G	G	G	G	C	C	A	A	G	G	G	G	G	G	T	T	T	T	T	T	C	C	G	G	G	G	C	C	C	C	G	G	G	G	T	T	T	T	G	G	T	T	C	C	C	C	C	C	G	G	C	C	T	T	G	G	G	G	T	T	C	C	C	C	C	C	G	G	C	C	C	C	A	A	G	G	A	A	A	A	G	G	C	C	G	G	G	G	G	G	G	G	G	G	A	A	A	A	NA	NA	G	G	A	A	G	G	T	T	T	T	C	C	G	G	C	C	C	C	T	T	A	A	C	C	T	T	A	A	G	G	T	T	C	C	G	G	A	A	T	T	C	C	T	T	G	G	A	A	C	C	C	C	C	C	T	T	T	T	T	T	A	A	A	A	G	G	A	A	T	T	G	G	T	T	G	G	C	C	G	G	T	T	T	T	G	G	T	T	A	A	C	C	C	C	T	T	G	G	G	G	A	A	A	A	C	C	A	A	A	A	T	T	T	T	G	G	C	C	G	G	A	A	C	C	T	T	T	T	T	T	A	A	A	A	T	C	G	G	C	C	A	A	C	C	A	A	T	T	C	C	C	C	A	A	A	A	C	C	C	C	C	C	A	A	G	G	C	C	C	C	T	T	G	G	C	C	A	A	G	G	G	G	A	A	T	T	T	T	G	G	C	C	T	T	A	A	G	G	A	A	A	A	T	T	G	G	G	G	C	C	G	G	T	T	T	T	A	A	T	T	A	A	T	T	T	T	G	G	A	A	C	C	A	A	T	C	C	C	G	G	A	A	T	T	A	A	T	T	A	A	C	C	A	A	T	T	C	C	T	T	C	C	G	G	T	T	G	G	T	T	A	A	C	C	G	G	C	C	T	T	T	T	T	T	A	A	C	C	C	C	G	G	C	C	C	C	C	C	C	C	G	G	A	A	C	C	G	G	C	C	C	C	A	A	A	A	G	G	C	C	G	G	T	T	C	C	A	A	T	T	G	G	C	C	C	C	T	T	A	A	C	C	T	T	C	C	T	T	C	C	T	T	A	A	C	C	C	C	G	G	T	T	A	A	A	A	A	A	C	C	T	T	C	C	A	A	C	C	G	G	C	C	T	T	A	A	C	C	C	C	T	T	T	T	C	C	A	A	G	G	T	T	T	T	C	C	G	G	T	T	A	A	G	G	A	A	A	A	C	C	A	A	A	A	G	G	T	T	T	T	T	T	T	T	G	G	C	C	A	A	C	C	T	T	A	A	A	A	A	A	T	T	G	G	T	T	T	T	C	C	G	G	A	A	C	C	G	G	C	C	C	C	G	G	T	T	T	T	T	T	T	T	C	C	A	A	T	T	A	A	C	C	C	C	T	T	C	C	C	C	G	G	C	C	G	G	T	T	A	A	A	A	G	G	T	T	G	G	C	C	G	G	C	C	T	T	A	A	C	C	T	T	NA	NA	T	T	T	T	C	C	T	T	A	A	C	C	A	A	A	A	T	T	A	A	A	A	C	C	C	C	C	C	A	A	T	T	T	T	G	G	T	T	A	A	NA	NA	G	G	G	G	C	C	T	T	C	C	G	G	C	C	A	A	T	T	G	G	G	G	G	G	A	A	A	A	G	G	A	A	G	G	T	T	T	T	A	A	A	A	A	A	C	C	T	T	C	C	A	A	G	G	C	C	C	C	G	G	A	A	G	G	G	G	G	G	A	A	T	T	A	A	C	C	T	T	T	T	T	T	C	C	G	G	A	A	A	A	G	G	C	C	G	G	T	T	C	C	A	A	T	T	C	C	A	A	A	A	T	T	A	A	C	C	C	C	A	A	T	T	G	G	G	G	T	T	A	A	G	G	C	C	T	T	A	A	G	G	T	T	G	G	G	G	C	C	G	G	G	G	T	T	G	G	C	C	A	A	C	C	C	C	C	C	T	T	T	T	T	T	G	G	T	T	A	A	C	C	C	C	T	T	A	A	G	G	G	G	T	T	G	G	A	A	G	G	A	A	G	G	T	T	C	C	G	G	A	A	T	T	G	G	C	C	T	T	A	A	G	G	T	T	G	G	T	T	A	A	A	A	T	T	T	T	T	T	T	T	T	T	T	T	T	T	G	G	G	G	T	T	T	T	C	C	T	T	C	C	G	G	G	G	C	C	A	A	G	G	G	G	G	G	T	T	A	A	A	A	C	C	C	C	T	T	A	A	A	A	A	A	T	T	T	T	G	G	C	T	G	G	G	G	G	G	G	G	G	G	T	T	A	A	G	G	C	C	C	C	T	T	C	C	G	G	T	T	C	C	A	A	G	G	T	T	A	A	T	T	A	A	C	C	A	A	G	A	C	C	T	T	G	G	A	A	T	T	A	A	G	G	T	T	C	C	G	G	G	G	A	A	C	C	G	G	G	G	C	C	T	T	C	C	T	T	A	A	NA	NA	T	T	G	G	G	G	T	T	C	C	C	C	G	G	G	G	G	G	A	A	A	A	T	T	C	C	C	C	C	C	C	C	A	A	C	C	A	A	T	T	C	C	G	G	G	G	G	G	G	G	G	G	A	A	A	A	A	A	G	G	A	A	T	T	G	G	G	G	C	C	G	G	C	C	A	A	C	C	C	C	A	A	G	G	G	G	G	G	G	G	A	A	C	C	G	G	A	A	A	A	A	A	T	T	G	G	T	T	A	A	G	G	C	C	T	T	T	T	C	C	C	C	G	G	C	C	G	G	T	T	G	G	A	A	T	T	T	T	T	T	C	C	C	C	G	G	A	A	A	A	T	T	T	T	A	A	G	G	T	T	T	T	A	A	C	C	G	G	C	C	C	C	A	A	G	G	A	A	T	T	A	A	G	G	A	A	C	C	T	T	G	G	C	C	G	G	G	G	A	A	A	A	A	A	G	G	A	A	C	C	C	C	G	G	T	T	A	A	T	T	T	T	C	C	G	G	G	G	T	T	A	A	G	G	G	G	A	A	G	G	A	A	C	C	T	T	G	G	G	G	C	C	T	T	T	T	A	A	G	G	G	G	G	G	T	T	C	C	T	T	T	T	G	G	C	C	G	G	A	A	T	T	C	C	G	G	T	T	A	A	C	C	C	C	A	A	T	T	G	G	A	A	A	A	T	T	G	G	G	G	T	T	G	G	A	A	G	G	A	A	T	T	A	A	T	T	A	A	C	C	C	C	A	A	A	A	T	T	T	T	G	G	C	C	T	T	G	G	T	T	T	T	A	A	C	C	T	T	G	G	C	C	C	C	G	G	T	T	A	A	A	A	G	G	G	G	T	T	T	T	G	G	A	A	G	G	G	G	A	A	G	G	A	A	T	T	G	G	A	A	T	T	A	A	G	G	T	T	C	C	C	C	C	C	T	T	A	A	G	G	A	A	A	A	G	G	A	A	A	A	T	T	G	G	T	T	T	T	A	A	C	C	T	T	A	A	C	C	A	A	C	C	G	G	T	T	T	T	G	G	A	A	A	A	G	G	G	G	A	A	G	G	T	T	A	A	G	G	T	T	T	T	A	A	A	A	C	C	A	A	G	G	T	T	G	G	T	T	T	T	G	G	C	C	A	A	NA	NA	T	T	A	A	T	T	T	T	C	C	G	G	G	G	T	T	T	T	A	A	C	C	T	T	G	G	C	C	C	C	T	T	C	C	G	G	G	G	T	T	C	C	A	A	NA	NA	C	C	T	T	C	C	G	G	G	G	G	G	C	C	T	T	C	C	A	A	T	T	C	C	A	A	T	T	G	G	C	C	C	C	A	A	G	G	C	C	C	C	A	A	A	A	A	A	T	T	G	G	C	C	C	C	C	C	C	C	C	C	C	C	T	T	G	G	T	T	A	A	G	G	C	C	C	C	G	G	G	G	G	G	T	T	C	C	G	G	G	G	A	A	G	G	T	T	T	T	G	G	G	G	T	T	A	A	A	A	C	C	A	A	A	A	G	G	C	C	A	A	C	C	C	C	G	G	A	A	C	C	T	T	T	T	C	C	G	G	T	T	A	A	G	G	T	T	C	C	T	T	G	G	G	G	A	A	A	A	G	G	G	G	C	C	A	A	C	C	G	G	C	C	T	T	A	A	G	G	C	C	C	C	C	C	G	G	C	C	T	T	A	A	C	C	G	G	G	G	C	C	T	T	G	G	G	G	C	C	G	G	A	A	C	C	C	C	G	G	A	A	T	T	G	G	G	G	G	G	G	G	C	C	C	C	C	C	G	G	G	G	C	C	C	C	T	T	T	T	A	A	C	C	G	G	C	C	G	G	A	A	C	C	C	C	G	G	A	A	C	C	G	G	G	G	G	G	G	G	T	T	C	C	T	T	C	C	G	G	C	C	T	T	G	G	C	C	C	C	T	T	A	A	C	C	T	T	T	T	G	G	A	A	C	C	T	T	A	A	T	T	A	A	C	C	A	A	C	C	G	G	G	G	C	C	G	G	C	C	A	A	A	A	G	G	A	A	C	C	G	G	T	T	A	A	C	C	C	C	T	T	A	A	C	C	G	G	G	G	C	C	C	C	A	A	C	C	A	A	G	G	G	G	G	G	A	A	G	G	C	C	A	A	C	C	C	C	C	C	T	T	T	T	C	C	T	T	G	G	C	C	C	C	C	C	T	T	C	C	C	C	T	T	C	C	C	C	C	C	A	A	A	A	G	G	G	G	T	T	A	A	T	T	T	T	T	T	T	T	A	A	G	G	A	A	C	C	T	T	A	A	C	C	T	T	C	C	A	A	A	A	A	A	T	T	C	C	T	T	T	T	C	C	A	A	G	G	C	C	T	T	C	C	T	T	A	A	G	G	T	T	A	A	C	C	T	T	C	C	G	G	T	T	T	T	C	C	G	G	G	G	G	G	T	T	G	G	G	G	G	G	C	C	A	A	C	C	NA	NA	G	G	G	G	C	C	T	T	T	T	T	T	G	G	T	T	A	A	G	G	C	C	T	T	A	A	C	C	G	G	T	T	G	G	A	A	C	C	T	T	T	T	C	C	C	C	A	A	C	C	A	A	T	T	T	T	T	T	T	T	G	G	C	C	T	T	T	T	T	T	G	G	C	C	C	C	G	G	G	G	T	T	G	G	NA	NA	G	G	T	T	G	G	T	T	G	G	T	T	T	T	G	G	G	G	T	T	T	T	C	C	C	C	G	G	T	T	G	G	C	C	C	C	T	T	G	G	G	G	A	A	A	A	G	G	C	C	C	C	T	T	T	T	G	G	C	C	T	T	T	T	T	T	T	T	T	T	A	A	G	G	T	T	G	G	G	G	C	C	G	G	T	T	G	G	G	G	T	T	C	C	T	T	C	C	A	A	C	C	C	C	A	A	G	G	G	G	T	T	C	C	C	C	T	T	G	G	T	T	T	T	C	C	G	G	C	C	G	G	C	C	G	G	T	T	C	C	A	A	C	C	A	A	T	T	C	C	G	G	C	C	G	G	G	G	G	G	G	G	T	T	T	T	A	A	A	A	A	A	C	C	T	T	A	A	G	G	G	G	G	G	G	G	A	A	C	C	C	C	A	A	A	A	C	C	C	C	A	A	T	T	A	A	G	G	C	C	T	T	T	T	A	A	G	G	A	A	A	A	C	C	T	T	C	C	T	T	G	G	G	G	T	T	G	G	C	C	G	G	G	G	T	T	G	G	C	C	G	G	A	A	T	T	T	T	A	A	T	T	C	C	C	C	G	G	A	A	G	G	T	T	A	A	T	T	A	A	A	A	C	C	G	G	A	A	C	C	A	A	C	C	T	T	G	G	G	G	G	G	C	C	G	G	A	A	T	T	G	G	G	G	C	C	T	T	C	C	G	G	G	G	T	T	G	G	A	A	G	G	G	C	C	C	G	G	C	C	C	C	T	T	C	C	T	T	G	G	T	T	T	T	A	A	A	A	T	T	C	C	A	A	G	G	C	C	C	C	A	A	A	A	C	C	C	C	C	C	G	G	A	A	C	C	T	T	G	G	C	C	T	T	G	G	T	T	T	T	T	T	G	G	A	A	T	T	A	A	C	C	C	C	G	G	G	G	C	C	A	A	A	A	A	A	A	A	C	C	C	C	C	C	C	C	A	A	C	C	C	C	A	A	C	C	G	G	G	G	C	C	G	G	C	C	G	G	T	T	T	T	C	C	C	C	G	G	G	G	C	C	T	T	C	C	C	C	A	A	C	C	C	C	A	A	A	A	A	A	C	C	G	G	C	C	T	T	C	C	NA	NA	C	C	C	C	C	C	C	C	G	G	A	A	C	C	G	G	C	C	A	A	G	G	T	T	G	G	C	C	T	T	C	C	G	G	T	T	T	T	A	A	G	G	A	A	A	A	G	G	A	A	C	C	G	G	T	T	G	G	A	A	C	C	A	A	C	C	A	A	A	A	T	T	T	T	C	C	C	C	C	C	A	A	T	T	C	C	G	G	G	G	T	T	A	A	T	T	C	C	C	C	T	T	A	A	A	A	A	A	C	C	C	C	A	A	T	T	A	A	C	C	G	G	A	A	G	G	A	A	T	T	C	C	A	A	C	C	C	C	C	C	A	A	T	T	A	A	G	G	G	G	C	C	G	G	A	A	G	G	T	T	G	G	T	T	C	C	A	A	C	C	T	T	C	C	A	A	T	T	A	A	G	G	T	T	A	A	T	T	G	G	T	T	T	T	G	G	A	A	T	T	A	A	G	G	G	G	C	C	A	A	G	G	T	T	G	G	T	T	NA	NA	A	A	C	C	C	C	T	T	T	T	A	A	C	C	G	G	A	A	T	T	G	G	A	A	C	C	C	C	G	G	T	T	G	G	T	T	A	A	A	A	A	A	A	A	T	T	T	T	G	G	T	T	G	G	C	C	G	G	G	G	G	G	A	A	G	G	C	C	G	G	T	T	T	T	C	C	G	G	G	G	T	T	A	A	C	C	C	C	G	G	G	G	C	C	T	T	C	C	A	A	G	G	G	G	A	A	C	C	C	C	T	T	C	C	G	G	G	G	T	T	C	C	G	G	G	G	T	T	G	G	G	G	T	T	C	C	A	A	G	G	T	T	T	T	G	G	C	C	C	C	C	C	G	G	C	C	A	A	G	G	G	G	C	C	C	A	C	C	A	G	G	G	G	G	A	A	T	T	G	G	G	G	G	G	A	A	A	A	G	G	A	A	T	T	T	T	G	G	T	T	A	A	G	G	C	C	C	C	G	G	G	G	C	C	T	T	T	T	A	A	C	C	A	A	T	T	C	C	A	A	T	T	T	T	C	C	C	C
CC	OR220f56	NA	NA	1	NA	G	G	G	G	A	A	C	C	C	C	A	A	A	A	G	G	C	C	G	G	A	A	T	T	G	G	G	G	C	C	A	A	A	A	G	G	T	T	A	A	G	G	G	G	C	C	A	A	T	T	C	C	A	A	T	T	T	T	A	A	G	G	C	C	C	C	A	A	T	T	C	C	A	A	A	A	T	T	G	G	T	T	C	C	C	C	G	G	T	T	T	T	T	T	T	T	C	C	T	T	C	C	T	T	C	C	G	G	T	T	C	C	G	G	C	C	T	T	C	C	T	T	A	A	G	G	T	T	G	G	T	T	C	C	C	C	C	C	G	G	A	A	T	T	T	T	G	G	T	T	A	A	G	G	A	A	C	C	G	G	T	T	A	A	C	C	G	G	A	A	A	A	G	G	G	G	G	G	G	G	A	A	C	C	C	C	G	G	G	G	A	A	G	G	C	C	G	G	C	C	G	G	T	T	A	A	G	G	G	G	G	G	C	C	G	G	G	G	C	C	A	A	G	G	T	T	T	T	T	T	G	G	A	A	G	G	C	C	G	G	G	G	G	G	C	C	G	G	T	T	NA	NA	A	A	T	T	T	T	T	T	G	G	T	T	G	G	C	C	C	C	G	G	T	T	T	T	T	T	G	G	G	G	C	C	C	C	A	A	A	A	T	T	T	T	C	C	G	G	T	T	C	C	T	T	C	C	T	T	G	G	G	G	A	A	T	T	T	T	C	C	C	C	G	G	C	C	C	C	C	C	C	C	C	C	C	C	G	G	G	G	G	G	A	A	C	C	G	G	T	T	A	A	A	A	T	T	C	C	C	C	A	A	C	C	C	C	C	C	T	T	A	A	C	C	C	C	G	G	T	T	C	C	G	G	T	T	T	T	C	C	G	G	G	G	T	T	C	C	A	A	A	A	A	A	T	T	A	A	G	G	T	T	T	T	T	T	C	C	A	A	C	C	A	A	G	G	G	G	T	T	T	T	G	G	T	T	A	A	C	C	A	A	G	G	C	C	A	A	G	G	A	A	A	A	A	A	G	G	T	T	A	A	A	A	T	T	C	C	G	G	A	A	C	C	A	A	C	C	A	A	T	T	G	G	C	C	A	A	C	C	A	A	A	A	C	C	C	C	G	G	T	T	C	C	G	G	C	C	A	A	G	G	C	C	G	G	T	T	A	A	G	G	A	A	C	C	G	G	C	C	A	A	C	C	G	G	G	G	C	C	T	T	T	T	C	C	C	C	G	G	C	C	C	C	C	C	T	T	G	G	G	G	G	G	C	C	G	G	A	A	T	T	C	C	T	T	G	G	C	C	C	C	C	C	T	T	G	G	G	G	A	A	G	G	A	A	T	T	G	G	T	T	A	A	T	T	G	G	G	G	G	G	T	T	A	A	A	A	G	G	G	G	G	G	T	T	C	C	C	C	T	T	A	A	A	A	G	G	G	G	C	C	C	C	G	G	A	A	G	G	C	C	C	C	C	C	C	C	A	A	C	C	C	C	T	T	G	G	A	A	G	G	C	C	A	A	A	A	A	A	A	A	C	C	C	C	T	T	G	G	T	T	A	A	G	G	T	T	T	T	G	G	T	T	G	G	T	T	G	G	C	C	C	C	G	G	C	C	G	G	A	A	A	A	T	T	C	C	G	G	A	A	T	T	G	G	A	A	T	T	A	A	T	T	T	T	A	A	A	A	T	T	G	G	A	A	T	T	T	T	C	C	T	T	T	T	T	T	G	G	T	T	C	C	C	C	C	C	A	A	G	G	G	G	T	T	T	T	A	A	T	T	G	G	T	T	G	G	A	A	A	A	T	T	C	C	A	A	T	T	G	G	A	A	A	A	A	A	T	T	T	T	G	G	A	A	G	G	C	C	G	G	NA	NA	A	A	T	T	G	G	G	G	C	C	T	T	C	C	A	A	T	T	A	A	A	A	T	T	G	G	T	T	C	C	C	C	T	T	C	C	C	C	C	C	T	T	G	G	G	G	T	T	C	C	A	A	G	G	G	G	C	C	C	C	C	C	G	G	C	C	A	A	G	G	T	T	G	G	G	G	C	C	C	C	A	A	C	C	G	G	C	C	A	A	A	A	A	A	A	A	A	A	G	G	A	A	G	G	C	C	T	T	T	T	C	C	T	T	A	A	T	T	C	C	C	C	T	T	C	C	G	G	A	A	T	T	C	C	C	C	A	A	T	T	T	T	T	T	A	A	T	T	A	A	T	T	A	A	A	A	C	C	C	C	G	G	T	T	A	A	G	G	T	T	G	G	C	C	A	A	C	C	A	A	T	T	G	G	G	G	A	A	T	T	A	A	C	C	A	A	A	A	C	C	A	A	A	A	G	G	T	T	T	T	G	G	C	C	C	C	C	C	T	T	G	G	C	C	T	T	C	C	C	C	T	T	T	T	C	C	C	C	T	T	G	G	C	C	C	C	C	C	C	C	A	A	A	A	G	G	T	T	G	G	C	C	T	T	T	T	T	T	T	T	G	G	C	C	T	T	G	G	T	T	A	A	T	T	A	A	T	T	C	C	A	A	T	T	T	T	G	G	G	G	A	A	G	G	A	A	G	G	T	T	A	A	A	A	G	G	G	G	G	G	T	T	C	C	G	G	C	C	C	C	G	G	C	C	G	G	T	T	A	A	T	T	A	A	T	T	C	C	A	A	T	T	C	C	C	C	A	A	T	T	T	T	C	C	A	A	T	T	G	G	T	T	A	A	T	T	A	A	T	T	G	G	A	A	A	A	T	T	G	G	C	C	C	C	A	A	A	A	A	A	C	C	C	C	T	T	C	C	A	A	G	G	T	T	A	A	C	C	A	A	C	C	T	T	T	T	C	C	G	G	C	C	T	T	C	C	G	G	A	A	G	G	T	T	A	A	T	T	C	C	A	A	C	C	G	G	T	T	G	G	T	T	A	A	G	G	C	C	G	G	A	A	T	T	T	T	A	A	C	C	C	C	C	C	C	C	T	T	G	G	C	C	A	A	T	T	C	C	T	T	A	A	G	G	A	A	T	T	G	G	T	T	T	T	T	T	G	G	A	A	T	T	G	G	A	A	A	A	A	A	C	C	G	G	A	A	C	C	T	T	C	C	G	G	C	C	T	T	G	G	A	A	C	C	A	A	T	T	C	C	A	A	T	T	C	C	A	A	A	A	T	T	G	G	A	A	C	C	A	A	G	G	A	A	C	C	T	T	A	A	C	C	T	T	G	G	T	T	G	G	G	G	C	C	A	A	T	T	G	G	A	A	G	G	A	A	G	G	G	G	C	C	T	T	C	C	C	C	G	G	T	T	T	T	G	G	T	T	A	A	T	T	A	A	T	T	G	G	T	T	A	A	A	A	C	C	A	A	G	G	A	A	A	A	G	G	G	G	T	T	A	A	C	C	C	C	T	T	A	A	T	T	C	C	C	C	C	C	T	T	A	A	G	G	A	A	A	A	C	C	C	C	T	T	T	T	C	C	C	C	C	C	C	C	A	A	C	C	A	A	G	G	A	A	C	C	A	A	T	T	T	T	C	C	T	T	G	G	T	T	G	G	T	T	T	T	A	A	G	G	C	C	C	C	T	T	G	G	G	G	T	T	T	T	A	A	A	A	A	A	T	T	A	A	T	T	G	G	T	T	T	T	A	A	G	G	C	C	G	G	A	A	G	G	G	G	C	C	T	T	C	C	C	C	T	T	C	C	T	T	T	T	T	T	A	A	T	T	C	C	G	G	T	T	C	C	C	C	T	T	T	T	G	G	T	T	C	C	C	C	C	C	A	A	A	A	A	A	T	T	C	C	T	T	C	C	G	G	C	C	G	G	G	G	A	A	C	C	T	T	C	C	T	T	T	T	C	C	G	G	C	C	A	A	G	G	A	A	C	C	A	A	G	G	C	C	A	A	G	G	G	G	C	C	A	A	T	T	T	T	T	T	C	C	G	G	C	C	A	A	G	G	G	G	C	C	C	C	G	G	T	T	T	T	G	G	T	T	A	A	C	C	C	C	C	C	C	C	C	C	C	C	G	G	A	A	G	G	A	A	C	C	A	A	G	G	C	C	C	C	G	G	G	G	C	C	T	T	T	T	A	A	G	G	T	T	A	A	T	T	C	C	A	A	C	C	T	T	C	C	A	A	G	G	G	G	T	T	NA	NA	C	C	G	G	T	T	T	T	G	G	G	G	G	G	A	A	G	G	G	G	T	T	A	A	T	T	A	A	A	A	A	A	G	G	G	G	A	A	G	G	G	G	G	G	G	G	T	T	C	C	G	G	G	G	A	A	T	T	T	T	T	T	T	T	C	C	C	C	T	T	T	T	T	T	A	A	G	G	G	G	A	A	T	T	T	T	T	T	A	A	C	C	T	T	G	G	T	T	T	T	G	G	G	G	T	T	C	C	C	C	C	C	A	A	A	A	G	G	C	C	A	A	T	T	C	C	G	G	A	A	C	C	A	A	C	C	A	A	A	A	G	G	A	A	G	G	T	T	A	A	A	A	T	T	C	C	A	A	T	T	T	T	G	G	C	C	T	T	T	T	C	C	C	C	C	C	T	T	C	C	C	C	T	T	C	C	C	C	T	T	A	A	A	A	A	A	A	A	C	C	G	G	T	T	C	C	T	T	C	C	T	T	A	A	T	T	C	C	C	C	G	G	A	A	G	G	C	C	C	C	C	C	C	C	C	C	C	C	A	A	G	G	NA	NA	T	T	A	A	G	G	T	T	C	C	G	G	A	A	C	C	G	G	C	C	C	C	A	A	A	A	A	A	G	G	C	C	A	A	T	T	A	A	A	A	G	G	G	G	G	G	T	T	T	T	C	C	A	A	C	C	T	T	C	C	A	A	G	G	T	T	C	C	G	G	G	G	G	G	A	A	G	G	G	G	T	T	G	G	G	G	A	A	C	C	A	A	T	T	G	G	A	A	T	T	T	T	C	C	C	C	T	T	T	T	C	C	T	T	A	A	C	C	G	G	G	G	G	G	C	C	A	A	C	C	T	T	A	A	G	G	C	C	G	G	C	C	C	C	C	C	C	C	C	C	G	G	A	A	G	G	T	T	T	T	C	C	C	C	A	A	A	A	C	C	T	T	G	G	C	C	C	C	A	A	G	G	C	C	T	T	G	G	G	G	C	C	T	T	T	T	G	G	A	A	C	C	G	G	T	T	C	C	G	G	G	G	T	T	C	C	T	T	A	A	G	G	A	A	A	A	C	C	A	A	C	C	T	T	C	C	G	G	T	T	G	G	C	C	C	C	G	G	A	A	T	T	C	C	A	A	A	G	T	T	C	C	T	T	C	C	G	G	G	G	T	T	A	A	G	G	C	C	A	A	T	T	G	G	G	G	C	C	G	G	G	G	T	T	A	A	A	A	A	A	T	T	G	G	A	A	C	C	G	G	T	T	T	T	G	G	G	G	G	G	T	T	A	A	C	C	T	T	T	T	A	A	G	G	A	A	C	C	A	A	C	C	C	C	G	G	A	A	A	A	C	C	A	A	G	G	A	A	A	A	T	T	T	T	T	T	G	G	C	C	C	C	A	A	C	C	T	T	A	A	G	G	G	G	T	T	T	T	T	T	T	T	G	G	G	G	G	G	G	G	T	T	G	G	G	G	G	G	G	G	A	A	G	G	G	G	C	C	C	C	G	G	G	G	C	C	A	A	T	T	C	C	C	C	A	A	C	C	A	A	A	A	A	A	G	G	T	T	G	G	C	C	C	C	C	C	T	T	A	A	G	G	G	G	A	A	C	C	G	G	T	T	C	C	G	G	T	T	G	G	A	A	C	C	C	C	C	C	T	T	T	T	C	C	G	G	A	A	C	C	A	A	G	G	C	C	T	T	A	A	C	C	G	G	C	C	T	T	T	T	A	A	A	A	G	G	G	G	G	G	A	A	C	C	T	T	A	A	G	G	A	A	G	G	C	C	G	G	T	T	A	A	G	G	G	G	T	T	T	T	A	A	C	C	C	C	A	A	G	G	G	G	C	C	G	G	T	T	G	G	G	G	A	A	T	T	A	A	T	T	A	G	C	C	G	G	G	G	C	C	T	T	T	T	T	T	G	G	G	G	C	C	T	C	T	G	G	G	A	A	A	C	G	G	C	C	T	T	G	T	A	A	A	A	G	A	C	T	T	T	C	C	T	T	G	G	C	C	C	C	A	A	T	T	A	A	G	G	C	C	G	G	A	A	A	A	C	C	A	A	T	T	A	A	T	C	G	A	A	A	A	A	A	C	C	C	C	T	T	C	G	G	A	T	C	C	C	C	C	T	T	A	C	T	C	C	C	C	C	C	T	T	G	G	T	T	A	A	T	T	T	T	G	G	C	C	A	A	G	G	T	T	C	C	C	C	A	A	T	T	A	A	T	T	T	T	C	C	T	T	T	T	G	G	T	T	G	G	T	T	G	G	T	T	T	T	A	A	A	A	G	G	C	C	T	T	A	A	A	A	T	T	G	G	A	A	T	T	G	G	C	C	A	A	T	T	T	T	C	C	T	T	T	T	A	A	C	C	G	G	T	T	A	A	T	T	C	C	G	G	C	C	C	C	G	G	G	G	T	T	C	C	T	T	T	T	C	C	G	G	C	C	C	C	C	C	G	G	C	C	G	G	C	C	G	G	G	G	C	C	A	A	C	C	A	A	G	G	G	G	A	A	C	C	C	C	T	T	A	A	T	T	T	T	A	A	T	T	A	A	C	C	T	T	T	T	G	G	A	A	C	C	T	T	C	C	T	T	G	G	A	A	C	C	T	T	C	C	C	C	G	G	G	G	T	T	C	C	C	C	T	T	C	C	C	C	G	G	G	G	G	G	C	C	G	G	A	A	C	C	A	A	C	C	G	G	C	C	G	G	C	C	G	G	T	T	G	A	A	A	G	G	A	A	T	T	A	A	A	A	G	G	G	G	G	G	T	T	A	G	C	C	T	T	A	A	C	C	G	G	A	A	G	G	T	T	G	G	G	G	C	C	T	T	G	G	A	A	A	A	A	A	T	T	C	C	C	C	C	C	T	T	G	G	G	G	T	T	C	C	A	A	G	G	G	G	T	T	A	A	G	G	A	A	G	G	G	G	A	A	C	C	G	G	G	G	C	C	C	C	A	A	C	C	T	T	T	T	T	T	C	C	G	G	C	C	C	C	G	G	C	C	G	G	A	A	T	T	A	A	C	C	T	T	C	C	A	A	A	A	G	G	T	T	T	T	T	T	A	A	A	A	A	A	T	G	A	A	C	C	T	T	A	A	G	G	T	T	C	C	G	G	C	T	G	A	C	C	G	A	A	A	T	C	C	C	T	C	C	C	G	G	T	T	T	T	G	G	NA	NA	G	C	A	G	G	G	NA	NA	G	G	T	C	G	G	C	C	G	G	C	C	G	G	C	T	G	A	G	G	G	A	A	G	T	T	T	A	G	G	T	T	G	G	G	G	C	C	C	G	NA	NA	T	C	A	T	T	C	C	A	T	C	G	C	A	G	C	C	T	T	T	T	A	G	T	T	G	G	A	A	C	T	C	C	C	C	C	C	T	T	G	G	G	G	A	T	G	G	T	T	T	T	A	A	C	C	T	T	G	G	A	A	G	G	A	A	T	T	T	T	T	T	G	G	T	C	A	G	C	C	G	A	C	T	G	A	T	A	G	A	T	T	G	G	G	G	G	A	G	A	A	G	T	T	G	G	T	T	C	C	C	C	T	T	C	C	C	C	T	T	C	C	G	A	G	A	T	A	G	A	A	A	T	T	A	A	G	T	C	T	C	C	T	C	A	A	A	A	G	G	A	A	A	A	T	T	NA	NA	A	A	C	C	T	T	T	T	C	C	G	G	A	A	G	G	A	A	C	C	A	A	A	A	A	A	C	C	G	G	C	C	G	G	G	G	G	G	G	G	C	C	T	T	G	G	T	T	C	C	G	G	C	C	G	G	C	C	C	C	C	C	G	G	T	T	G	G	C	C	T	T	C	C	G	G	C	C	C	T	C	C	C	C	T	G	A	A	T	T	C	C	C	C	T	T	T	T	A	A	G	G	A	A	C	C	C	C	A	A	A	A	G	G	A	A	A	G	C	C	T	C	T	C	C	C	C	T	C	C	T	C	T	T	NA	NA	A	G	C	C	C	C	C	C	G	G	C	C	T	T	C	T	T	C	G	G	G	G	C	C	A	A	C	C	G	G	G	G	T	C	A	A	C	T	C	T	NA	NA	T	C	G	A	A	A	T	T	G	A	C	C	G	A	G	A	G	G	A	A	G	G	T	C	A	A	A	G	G	G	A	A	G	G	G	G	C	C	G	G	A	G	C	C	T	T	C	C	T	T	A	A	C	A	G	A	A	G	T	T	A	G	C	T	A	G	C	C	C	C	G	A	T	C	A	A	C	C	G	G	T	T	G	G	G	G	T	T	T	C	A	A	A	G	C	C	C	C	G	G	G	G	A	A	G	A	A	G	A	G	C	C	T	C	A	A	T	C	G	A	C	C	G	C	T	T	G	G	G	G	G	A	C	C	C	T	C	T	G	A	C	A	A	G	A	G	G	A	C	T	G	G	A	G	G	G	A	G	C	T	A	A	T	C	T	A	A	A	A	G	C	T	T	T	A	G	C	C	A	G	A	G	T	T	C	C	C	C	C	C	C	C	C	C	A	A	G	G	A	A	A	A	G	G	C	C	T	T	T	T	G	G	A	A	G	A	C	C	G	G	T	T	G	G	T	T	C	C	A	A	G	G	T	T	T	T	C	C	A	G	A	A	G	G	G	A	A	C	T	T	T	G	C	C	C	C	NA	NA	C	C	G	G	G	G	T	T	A	G	G	G	C	C	G	G	T	T	C	C	A	A	T	C	A	T	C	T	C	C	G	G	C	C	T	C	C	T	C	C	G	G	C	C	T	A	G	G	A	A	T	C	T	A	T	T	G	G	T	T	T	T	A	A	C	C	A	A	T	C	C	C	C	C	C	A	C	C	G	A	A	T	G	G	G	A	C	T	G	T	C	T	G	A	T	T	G	G	G	G	C	C	A	A	G	G	C	C	A	A	C	C	G	G	C	C	A	A	A	A	T	T	C	C	C	C	T	T	A	A	T	T	T	T	G	G	A	A	G	G	A	A	G	G	T	T	G	G	G	G	G	G	G	G	A	A	C	C	T	T	G	G	C	C	G	G	G	G	A	A	C	C	C	C	G	G	C	C	T	T	A	A	A	A	G	G	C	C	A	A	G	G	C	C	T	T	A	A	C	C	G	G	G	G	C	C	C	C	G	G	C	C	T	T	C	C	C	C	C	C	A	A	C	C	A	A	A	A	G	G	C	C	A	A	C	C	T	T	C	C	C	C	A	A	T	T	A	A	T	T	A	A	A	A	T	T	A	A	A	A	A	A	C	C	T	T	G	G	T	T	T	T	C	C	T	T	G	G	T	T	C	C	A	A	G	G	G	G	T	T	A	A	A	A	A	A	C	C	G	G	T	T	T	T	G	G	C	C	G	G	T	T	T	T	A	A	C	C	T	T	G	G	G	G	A	A	G	G	G	G	G	G	G	G	G	G	T	T	A	A	C	C	A	A	G	G	G	G	T	T	C	C	G	G	A	A	T	T	C	C	C	C	G	G	T	T	C	C	G	G	C	C	G	G	T	T	A	A	T	T	T	T	A	A	C	C	G	G	G	G	G	G	G	G	C	C	A	A	C	C	C	C	G	G	T	T	G	G	G	G	C	C	T	T	G	G	C	C	G	G	A	A	T	T	G	G	G	A	C	C	A	A	C	T	T	C	A	A	T	T	C	C	T	A	NA	NA	G	G	A	A	C	C	A	A	G	G	G	G	A	A	NA	NA	G	A	G	T	C	C	C	T	T	C	G	G	T	C	A	G	G	G	T	T	A	A	C	T	G	A	G	G	C	C	T	T	C	C	G	G	A	A	G	G	T	T	C	C	T	T	G	G	C	C	C	T	G	G	G	G	A	A	T	T	G	G	A	G	C	C	G	G	C	C	A	A	G	G	T	T	C	C	C	C	C	C	C	C	T	T	T	C	A	G	G	A	A	A	C	C	G	G	G	G	C	C	C	C	T	T	T	T	A	A	A	A	G	G	C	C	T	T	G	G	A	A	G	G	A	A	G	G	NA	NA	C	C	T	T	A	A	T	T	G	G	C	C	C	C	A	A	G	G	T	T	A	A	C	C	G	G	C	C	T	T	A	A	C	C	G	G	A	A	A	A	G	G	G	G	G	G	G	G	C	C	C	C	G	G	C	C	A	A	C	C	G	G	G	G	G	G	T	T	C	C	T	T	C	C	T	T	G	G	A	A	C	C	G	G	T	T	A	A	A	A	A	A	G	G	G	G	T	T	G	G	T	T	C	C	T	T	T	T	A	A	G	G	A	A	C	C	C	C	A	A	G	G	A	A	A	A	C	C	G	G	A	A	A	A	A	A	C	C	G	T	G	A	C	C	C	C	C	C	A	A	C	C	C	C	T	T	T	T	T	T	A	A	G	G	A	G	C	C	G	G	G	G	T	C	T	G	A	A	G	A	C	C	T	T	C	C	C	C	T	T	T	T	C	A	G	A	T	C	T	T	G	A	C	T	A	G	C	C	T	C	G	G	C	C	A	A	T	C	T	T	C	C	T	T	C	C	A	G	T	T	C	C	C	C	G	G	T	T	T	T	A	A	T	T	G	G	A	A	C	C	A	G	T	C	G	A	C	C	T	C	T	G	G	A	G	A	T	T	T	C	A	T	A	A	T	T	G	G	A	G	G	T	C	C	G	A	G	G	G	G	C	T	G	G	G	G	C	T	C	C	G	G	A	A	G	A	G	A	T	C	C	C	C	C	T	T	G	A	T	T	T	G	T	T	G	T	C	C	T	C	A	A	C	T	C	T	C	T	C	C	T	C	T	C	A	G	A	A	C	T	C	A	C	C	T	G	C	T	A	G	C	C	NA	NA	A	C	C	T	T	C	A	G	A	G	T	A	T	C	T	A	NA	NA	G	G	C	T	G	G	C	C	G	G	T	T	C	C	C	C	T	T	G	G	C	C	G	G	G	G	G	T	T	T	C	A	G	G	T	T	T	T	A	G	NA	NA	C	C	G	G	T	A	T	T	T	T	A	A	T	T	G	A	G	G	C	C	G	G	G	G	G	G	G	G	A	A	C	A	C	C	C	C	G	G	T	A	C	C	C	T	T	A	T	A	A	A	T	G	C	C	G	T	C	C	A	A	A	A	G	G	A	A	C	C	G	G	G	G	C	C	A	A	G	G	A	A	T	T	T	T	T	C	T	T	G	G	T	A	A	A	NA	NA	NA	NA	A	A	C	C	C	C	C	C	G	G	A	T	C	C	G	G	A	A	G	G	C	C	G	G	A	A	G	G	A	A	C	C	A	A	T	T	G	G	T	T	T	T	T	T	C	C	A	A	G	G	A	A	T	T	A	A	T	T	C	C	A	A	G	A	G	G	G	G	C	G	T	T	A	G	T	T	T	T	G	G	C	C	T	T	T	T	G	G	C	C	G	G	C	C	G	G	T	T	G	G	C	C	A	A	T	T	A	A	G	G	G	G	T	T	T	T	G	G	G	G	C	C	T	T	G	G	A	A	T	C	C	C	C	C	G	G	G	G	T	A	A	A	A	G	G	G	C	C	C	C	T	T	G	G	G	G	G	G	NA	NA	C	C	A	A	G	G	G	A	T	T	A	G	G	A	G	T	C	T	G	G	C	C	G	T	C	C	G	A	A	A	G	G	T	T	T	C	C	C	A	A	G	G	G	A	G	G	C	T	A	G	A	C	C	C	C	T	T	C	G	T	C	G	C	C	T	T	A	G	T	T	G	G	G	T	G	G	A	A	C	C	G	G	C	C	G	G	G	G	T	T	G	G	T	T	G	G	G	G	C	C	T	T	A	A	G	G	C	C	T	T	A	A	T	T	G	G	T	T	T	T	G	G	C	C	A	A	A	A	G	G	C	C	A	A	G	G	C	C	A	A	A	A	C	C	G	G	G	G	G	G	A	A	A	A	A	A	G	G	A	A	T	T	A	A	C	C	T	T	G	G	G	G	C	C	C	C	G	A	A	A	C	C	G	G	A	A	T	T	T	T	T	T	T	T	G	G	C	C	A	A	G	G	A	A	G	G	G	G	G	G	G	G	G	G	T	T	A	A	G	G	T	T	T	A	G	A	A	A	C	C	C	C	A	G	A	A	G	G	C	T	C	G	G	G	G	G	T	T	C	T	T	A	T	C	C	C	T	T	G	G	C	C	T	T	C	C	A	A	C	T	A	A	G	G	G	G	C	T	A	G	C	C	G	G	A	A	C	C	C	C	G	G	C	C	G	G	C	C	A	A	A	A	G	G	C	C	C	C	C	C	T	T	A	A	T	T	G	G	A	A	A	A	G	G	A	G	T	T	C	C	C	T	G	A	C	C	G	G	G	C	C	C	G	A	G	A	A	A	T	T	A	G	T	T	G	G	G	G	C	T	T	T	T	T	C	C	C	C	C	C	C	C	A	A	T	T	G	G	C	A	NA	NA	T	T	G	G	C	C	A	A	G	A	A	A	A	A	A	A	A	A	C	C	C	T	T	A	C	T	C	C	T	T	G	G	G	G	C	C	T	C	T	T	T	C	C	C	G	G	T	T	C	T	C	G	G	A	T	C	C	C	T	C	T	C	T	T	G	G	A	G	G	G	A	T	G	C	T	G	C	C	A	A	C	C	A	G	G	G	C	T	T	T	T	T	G	G	C	T	C	A	T	C	C	C	A	C	G	G	G	G	G	G	C	C	T	T	T	A	T	A	T	G	A	G	NA	NA	G	G	T	G	T	C	T	T	G	A	G	G	C	C	T	A	G	C	G	G	A	A	C	T	A	A	G	A	C	T	G	C	A	G	T	C	G	G	G	A	A	A	T	C	G	A	G	G	C	C	T	T	A	A	G	A	G	G	C	T	T	C	A	A	T	C	T	T	C	C	A	C	G	G	A	A	T	T	C	C	C	C	T	T	C	C	A	A	C	C	T	A	C	C	C	C	A	A	C	C	C	C	C	C	C	C	C	C	T	T	T	T	A	A	G	G	T	T	A	A	C	C	C	C	T	T	C	C	C	C	T	T	C	C	T	T	A	A	G	G	A	A	C	C	C	C	T	T	C	C	G	G	G	G	C	C	T	T	C	C	A	A	G	G	G	G	G	G	T	T	C	C	T	T	C	C	G	G	A	A	C	C	G	G	A	A	T	T	T	T	T	T	A	A	C	C	A	A	T	T	C	C	C	C	G	G	A	A	A	A	A	A	A	A	C	C	G	G	G	G	C	C	G	G	A	A	C	C	A	A	G	G	T	T	G	G	A	A	C	C	C	C	T	T	C	C	G	G	T	T	A	A	A	A	A	A	G	G	G	G	A	A	T	T	C	C	G	G	G	G	A	A	C	C	A	A	G	G	C	C	A	A	C	C	A	A	C	C	A	A	G	G	T	T	T	T	G	G	A	A	A	A	C	C	G	G	C	C	A	A	C	C	G	G	C	C	C	C	G	G	A	A	G	G	C	C	G	G	T	T	T	T	G	G	T	T	C	C	G	G	C	C	A	A	C	C	A	A	C	C	A	A	G	G	G	G	T	T	C	C	G	G	T	T	C	C	C	C	T	T	C	C	C	C	A	A	A	A	A	A	T	T	C	C	T	T	A	A	A	A	G	G	A	A	C	C	A	A	C	C	T	T	C	C	C	C	G	G	T	T	A	A	A	A	T	T	C	C	T	T	T	T	T	T	G	G	G	G	C	C	G	G	G	G	A	A	C	C	C	C	G	G	T	T	T	T	G	G	G	G	A	A	A	A	T	T	A	A	G	G	G	G	G	G	C	C	A	A	C	C	T	T	T	T	A	A	G	G	C	C	A	A	G	G	A	A	G	G	C	C	G	G	G	G	C	C	C	C	G	G	A	A	A	A	C	C	G	G	A	A	C	C	C	C	G	G	G	G	G	G	A	A	G	G	G	G	T	T	A	A	A	A	C	C	C	C	T	T	T	T	C	C	T	T	T	T	A	A	G	G	T	T	G	G	T	T	T	T	A	A	G	G	T	T	A	A	T	T	T	T	A	A	T	T	C	C	G	G	G	G	C	C	A	A	T	T	G	G	A	A	A	A	G	G	A	A	T	T	C	C	G	G	G	G	G	G	T	T	T	T	A	A	C	C	T	T	G	G	T	T	G	G	C	C	C	C	C	C	A	A	A	A	T	T	T	T	T	T	C	C	G	G	T	T	C	C	G	G	A	A	A	A	C	C	G	G	T	T	C	C	C	C	A	A	A	A	A	A	A	A	C	C	A	A	T	T	A	A	G	G	A	A	C	C	A	A	T	T	C	C	T	T	C	C	A	A	T	T	G	G	C	C	A	A	G	G	C	C	C	C	T	T	G	G	A	A	A	A	T	T	G	G	T	T	G	G	G	G	G	G	T	T	T	T	A	A	C	C	T	T	C	C	T	T	C	C	A	A	T	T	A	A	C	C	C	C	T	T	G	G	T	T	C	C	A	A	T	T	G	G	A	A	G	G	G	G	C	C	C	C	C	C	A	A	T	T	C	C	C	C	T	T	G	G	G	G	T	T	G	G	G	G	A	A	T	T	G	G	C	C	A	A	A	A	G	G	G	G	T	T	G	G	T	T	G	G	A	A	A	A	G	G	G	G	G	G	C	C	C	C	T	T	C	C	C	C	A	A	C	C	C	C	C	C	A	A	C	C	G	G	G	G	T	T	G	G	C	C	C	C	C	C	G	G	A	A	T	T	T	T	G	G	C	C	A	A	G	G	T	T	A	A	T	T	T	T	A	A	A	A	G	G	A	A	G	G	G	G	G	G	C	C	G	G	G	G	G	G	G	G	A	A	T	T	C	C	C	C	C	C	T	T	G	G	C	C	T	T	T	T	C	C	A	A	C	C	G	G	T	T	C	C	G	G	T	T	G	G	C	C	G	G	G	G	C	C	G	G	A	A	T	T	C	C	T	T	T	T	G	G	T	T	G	G	G	G	C	C	C	C	A	A	C	C	T	T	G	G	C	C	T	T	T	T	G	G	A	A	A	A	G	G	T	T	A	A	G	G	A	A	A	A	C	C	T	T	T	T	T	T	T	T	G	G	C	C	G	G	G	G	A	A	T	T	A	A	C	C	C	C	G	G	A	A	A	A	A	A	G	G	G	G	G	G	A	A	T	T	A	A	C	C	C	C	A	A	A	A	A	A	A	A	C	C	A	A	A	A	A	A	C	C	C	C	A	A	C	C	G	G	G	G	C	C	G	G	T	T	A	A	G	G	G	G	G	G	G	G	A	A	T	T	A	A	T	T	A	A	C	C	A	A	A	A	C	C	C	C	G	G	C	C	A	A	T	T	C	C	C	C	C	C	G	G	G	G	G	G	G	G	A	A	G	G	G	G	A	A	G	G	T	T	G	G	G	G	G	G	T	T	G	G	G	G	T	T	G	G	T	T	G	G	T	T	C	C	C	C	T	T	T	T	C	C	A	A	G	G	C	C	G	G	A	A	T	T	T	T	A	A	T	T	C	C	A	A	A	A	A	A	A	A	C	C	C	C	A	A	G	G	A	A	C	C	A	A	C	C	A	A	C	C	G	G	T	T	A	A	T	T	G	G	C	C	G	G	A	A	G	G	T	T	C	C	C	C	C	C	C	C	A	A	T	T	C	C	G	G	A	A	T	T	T	T	A	A	A	A	C	C	G	G	G	G	T	T	C	C	A	A	G	G	G	G	C	C	T	T	G	G	C	C	T	T	T	T	A	A	C	C	G	G	A	A	G	G	A	A	A	A	A	A	G	G	C	C	T	T	T	T	A	A	T	T	G	G	T	T	G	G	T	T	A	A	G	G	G	G	A	A	C	C	C	C	A	A	C	C	A	A	G	G	C	C	C	C	G	G	T	T	G	G	G	G	G	G	C	C	C	C	T	T	G	G	T	T	C	C	A	A	T	T	A	A	T	T	T	T	G	G	A	A	T	T	G	G	G	G	C	C	C	C	A	A	G	G	C	C	A	A	C	C	T	T	C	C	G	G	A	A	A	A	G	G	G	G	T	T	G	G	T	T	C	C	T	T	T	T	C	C	A	A	G	G	G	G	A	A	T	T	A	A	A	A	G	G	A	A	A	A	C	C	G	G	C	C	T	T	A	A	A	A	T	T	C	C	A	A	G	G	C	C	T	T	T	T	C	C	C	C	A	A	A	A	A	A	T	T	C	C	A	A	C	C	T	T	T	T	G	G	C	C	C	C	T	T	T	T	G	G	T	T	T	T	A	A	A	A	A	A	T	T	T	T	C	C	A	A	G	G	G	G	C	C	A	A	A	A	G	G	A	A	G	G	A	A	A	A	T	T	T	T	A	A	C	C	C	C	T	T	C	C	T	T	C	C	A	A	G	G	T	T	C	C	G	G	T	T	T	T	A	A	G	G	A	A	C	C	G	G	C	C	A	A	G	G	G	G	C	C	A	A	G	G	C	C	G	G	G	G	A	A	C	C	T	T	C	C	C	C	T	T	T	T	C	C	G	G	C	C	A	A	T	T	G	G	T	T	A	A	T	T	C	C	T	T	T	T	A	A	C	C	T	T	C	C	T	T	C	C	T	T	G	G	T	T	G	G	G	G	G	G	A	A	T	T	C	C	T	T	T	T	G	G	T	T	C	C	T	T	G	G	A	A	T	T	T	T	G	G	G	G	A	A	A	A	G	G	G	G	G	G	A	A	T	T	C	C	G	G	A	A	A	A	A	A	G	G	C	C	A	A	A	A	A	A	C	C	A	A	A	A	G	G	G	G	T	T	C	C	A	A	G	G	T	T	C	C	G	G	A	A	T	T	C	C	A	A	C	C	NA	NA	G	G	G	G	T	T	T	T	G	G	C	C	T	T	T	T	A	A	T	T	G	G	G	G	T	T	T	T	A	A	C	C	C	C	A	A	C	C	G	G	C	C	T	T	C	C	T	T	G	G	G	G	T	T	C	C	C	C	A	A	A	A	C	C	A	A	G	G	A	A	A	A	C	C	C	C	T	T	A	A	A	A	G	G	T	T	G	G	T	T	G	G	C	C	G	G	A	A	G	G	G	G	C	C	T	T	T	T	A	A	C	C	G	G	C	C	G	G	G	G	T	T	A	A	G	G	C	C	G	G	C	C	G	G	T	T	A	A	A	A	T	T	C	C	T	T	C	C	T	T	G	G	G	G	C	C	A	A	T	T	G	G	A	A	T	T	G	G	T	T	T	T	A	A	A	A	C	C	A	A	T	T	C	C	G	G	A	A	C	C	G	G	A	A	T	T	G	G	G	G	G	G	A	A	G	G	T	T	A	A	T	T	C	C	G	G	T	T	C	C	G	G	A	A	C	C	G	G	G	G	T	T	C	C	A	A	T	T	T	T	A	A	C	C	A	A	T	T	A	A	A	A	T	T	G	G	A	A	A	A	G	G	G	G	A	A	C	C	C	C	C	C	A	A	G	G	G	G	G	G	G	G	A	A	C	C	G	G	C	C	C	C	C	C	C	C	G	G	A	A	C	C	T	T	C	C	G	G	G	G	A	A	T	T	T	T	T	T	A	A	C	C	C	C	A	A	G	G	A	A	G	G	G	G	G	G	A	A	A	A	A	A	T	T	C	C	T	T	G	G	G	G	G	G	T	T	C	C	T	T	G	G	G	G	G	G	G	G	T	T	C	C	T	T	A	A	G	G	A	A	G	G	T	T	G	G	C	C	A	A	G	G	C	C	C	C	A	A	T	T	G	G	T	T	T	T	T	T	A	A	A	A	G	G	C	C	A	A	T	T	G	A	T	T	T	T	G	G	G	G	A	A	A	A	T	T	T	T	T	T	C	C	A	A	G	G	A	A	A	A	A	A	C	C	C	C	G	G	T	T	C	C	A	A	T	T	T	T	G	G	G	G	A	A	G	G	C	C	C	C	A	A	C	C	A	A	A	A	C	C	T	T	C	C	G	G	A	A	G	G	A	A	T	T	T	T	C	C	T	T	C	C	C	C	T	T	T	T	G	G	T	T	T	T	A	A	G	G	G	G	G	G	G	G	A	A	T	T	T	T	C	C	T	T	C	C	C	C	C	C	A	A	A	A	A	A	C	C	A	A	G	G	G	G	T	T	C	C	G	G	C	C	G	G	C	C	A	A	A	A	T	T	C	C	A	A	A	A	C	C	T	T	C	C	T	T	C	C	G	G	A	A	G	G	T	T	A	A	G	G	A	A	G	G	G	G	A	A	T	T	C	C	A	A	G	G	C	C	G	G	G	G	T	T	T	T	A	A	C	C	T	T	G	G	T	T	C	C	C	C	A	A	G	G	A	A	T	T	C	C	A	A	C	C	T	T	C	C	A	A	G	G	G	G	C	C	G	G	T	T	G	G	T	T	G	G	A	A	G	G	C	C	G	G	T	T	A	A	A	A	T	T	T	T	G	G	A	A	T	T	C	C	C	C	C	C	T	T	T	T	T	T	T	T	C	C	G	G	C	C	G	G	C	C	T	T	G	G	G	G	G	G	G	G	G	G	C	C	T	T	C	C	G	G	C	C	T	T	T	T	C	C	T	T	T	T	T	T	C	C	C	C	C	C	C	C	C	C	T	T	A	A	C	C	C	C	G	G	G	G	T	T	A	A	C	C	T	T	G	G	G	G	A	A	A	A	A	A	G	G	T	T	A	A	C	C	T	T	G	G	C	C	G	G	C	C	T	T	G	G	G	G	C	C	A	A	G	G	A	A	T	T	C	C	C	C	A	A	C	C	T	T	T	T	C	C	C	C	T	T	T	T	A	A	T	T	T	T	G	G	G	G	T	T	G	G	T	T	A	A	T	T	C	C	C	C	G	G	C	C	G	G	A	A	T	T	G	G	G	G	T	T	G	G	A	A	G	G	C	C	T	T	A	A	G	G	C	C	C	C	C	C	A	A	C	C	T	T	C	C	A	A	A	A	T	T	T	T	G	G	T	T	G	G	C	C	G	G	G	G	C	C	T	T	G	G	G	G	G	G	G	G	G	G	G	G	T	T	T	T	A	A	G	G	T	T	A	A	C	C	C	C	T	T	G	G	A	A	A	A	T	T	G	G	T	T	G	G	T	T	G	G	C	C	A	A	A	A	C	C	C	C	G	G	A	A	T	T	C	C	C	C	T	T	G	G	G	G	T	T	A	A	G	G	G	G	A	A	A	A	C	C	C	C	T	T	A	A	A	A	C	C	C	C	C	C	A	A	A	A	A	A	G	G	A	A	A	A	A	A	A	A	T	T	A	A	G	G	A	A	A	A	A	A	G	G	C	C	T	T	T	T	T	T	C	C	A	A	C	C	C	C	C	C	T	T	G	G	G	G	C	C	T	T	G	G	A	A	A	A	G	G	T	T	A	A	G	G	A	A	A	A	C	C	C	C	A	A	C	C	A	A	C	C	G	G	T	T	T	T	T	T	T	T	G	G	T	T	A	A	A	A	G	G	A	A	A	A	T	T	A	A	A	A	C	C	A	A	C	C	T	T	C	C	T	T	C	C	G	G	G	G	C	C	G	G	T	T	A	A	A	A	T	T	G	G	T	T	T	T	C	C	G	G	T	T	A	A	C	C	C	C	A	A	A	A	A	A	T	T	G	G	T	T	G	G	T	T	A	A	C	C	C	C	C	C	T	T	C	C	C	C	T	T	A	A	C	C	G	G	G	G	T	T	T	T	A	A	G	G	C	C	C	C	T	T	C	C	A	A	T	T	A	A	T	T	T	T	G	G	T	T	C	C	C	C	T	T	G	G	C	C	A	A	C	C	T	T	G	G	T	T	T	T	A	A	G	G	G	G	G	G	A	A	G	G	T	T	C	C	T	T	G	G	C	C	G	G	C	C	T	T	T	T	A	A	A	A	G	G	T	T	C	C	T	T	A	A	G	G	G	G	A	A	T	T	C	C	G	G	C	C	C	C	G	G	T	T	C	C	A	A	C	C	T	T	A	A	C	C	C	C	A	A	G	G	T	T	T	T	G	G	C	C	G	G	A	A	C	C	T	T	A	A	A	A	A	A	C	C	C	C	A	A	T	T	C	C	A	A	A	A	C	C	G	G	T	T	C	C	T	T	G	G	T	T	T	T	C	C	T	T	C	C	C	C	T	T	T	T	A	A	T	T	G	G	A	A	C	C	T	T	G	G	A	A	G	G	A	A	G	G	G	G	T	T	C	C	C	C	T	T	A	A	G	G	C	C	G	G	A	A	G	G	T	T	T	T	T	T	A	A	T	T	C	C	C	C	T	T	G	G	G	G	A	A	T	T	T	T	C	C	A	A	T	T	A	A	A	A	C	C	G	G	A	A	G	G	A	A	C	C	C	C	T	T	C	C	C	C	C	C	A	A	G	G	C	C	T	T	T	T	T	T	A	A	A	A	T	T	A	A	A	A	C	C	G	G	A	A	T	T	C	C	C	C	G	G	T	T	C	C	T	T	G	G	G	G	C	C	G	G	T	T	T	T	G	G	G	G	T	T	T	T	G	G	T	T	T	T	C	C	T	T	G	G	C	C	A	A	C	C	G	G	T	T	T	T	C	C	G	G	T	T	T	T	A	A	T	T	C	C	T	T	C	C	T	T	G	G	C	C	T	T	C	C	A	A	T	T	A	A	A	A	T	T	A	A	G	G	G	G	C	C	A	A	C	C	A	A	A	A	T	T	T	T	G	G	A	A	T	T	C	C	C	C	C	C	T	T	A	A	T	T	C	C	T	T	C	C	T	T	G	G	G	G	A	A	C	C	G	G	A	A	A	A	A	A	G	G	T	T	G	G	C	C	G	G	C	C	C	C	T	T	A	A	C	C	C	C	T	T	C	C	C	C	T	T	T	T	C	C	T	T	G	G	G	G	G	G	A	A	C	C	C	C	T	T	T	T	T	T	T	T	T	T	C	C	A	A	A	A	A	A	T	T	A	A	G	G	T	T	T	T	T	T	C	C	A	A	A	A	T	T	C	C	C	C	C	C	G	G	A	A	A	A	T	T	A	A	G	G	C	C	T	T	T	T	C	C	T	T	A	A	A	A	C	C	T	T	C	C	A	A	G	G	C	C	C	C	A	A	A	A	C	C	C	C	G	G	G	G	C	C	A	A	T	T	A	A	A	A	T	T	A	A	G	G	A	A	T	T	C	C	A	A	A	A	C	C	T	T	C	C	A	A	A	A	A	A	T	T	C	C	T	T	T	T	A	A	A	A	G	G	T	T	A	A	T	T	G	G	T	T	G	G	C	C	G	G	T	T	G	G	A	A	A	A	A	A	A	A	G	G	G	G	G	G	A	A	T	T	A	G	G	G	T	T	T	T	G	G	T	T	C	C	T	T	G	G	C	C	G	G	C	C	C	C	C	C	A	A	A	A	T	T	T	T	A	A	G	G	T	T	C	C	A	A	T	T	G	G	C	C	C	C	A	A	C	C	C	C	G	G	T	T	C	C	A	A	C	C	T	T	C	C	G	G	C	C	A	A	T	T	G	G	T	T	A	A	G	G	T	T	A	A	A	A	A	A	G	G	C	C	T	T	T	T	A	A	A	A	A	A	A	A	A	A	C	C	C	C	C	C	A	A	T	T	T	T	G	G	T	T	T	T	C	C	T	T	G	G	C	C	T	T	A	A	T	T	G	G	T	T	T	T	A	A	C	C	C	C	G	G	C	C	A	A	T	T	G	G	T	T	G	G	A	A	A	A	T	T	A	A	G	G	A	A	T	T	G	G	G	G	G	G	C	C	A	A	A	A	T	T	G	G	C	C	G	G	T	T	G	G	A	A	T	T	C	C	C	C	T	T	T	T	C	C	A	A	C	C	T	T	G	G	G	G	T	T	C	C	C	C	A	A	A	A	T	T	T	T	T	T	C	C	C	C	T	T	C	C	A	A	T	T	C	C	A	A	T	T	C	C	C	C	A	A	A	A	C	C	C	C	G	G	T	T	C	C	C	C	T	T	G	G	A	A	A	A	G	G	C	C	A	A	A	A	C	C	G	G	C	C	G	G	T	T	A	A	C	C	C	C	C	C	C	C	C	C	T	T	T	T	G	G	C	C	C	C	C	C	C	C	A	A	T	T	T	T	A	A	A	A	G	G	G	G	C	C	C	C	A	A	T	T	G	G	A	A	T	T	T	T	C	C	T	T	A	A	A	A	G	G	G	G	A	A	T	T	T	T	G	G	A	A	G	G	G	G	T	T	T	T	T	T	C	C	T	T	C	C	A	A	A	A	A	A	T	T	A	A	G	G	C	C	C	C	G	G	C	C	C	C	A	A	G	G	A	A	G	G	A	A	G	G	C	C	G	G	G	G	T	T	T	T	G	G	T	T	A	A	C	C	C	C	T	T	A	A	G	G	C	C	A	A	C	C	G	G	G	G	C	C	A	A	A	A	C	C	A	A	A	A	G	G	C	C	T	T	T	T	C	C	T	T	C	C	T	T	T	T	A	A	G	G	T	T	A	A	A	A	T	T	T	T	A	A	G	G	C	C	G	G	A	A	C	C	A	A	A	A	A	A	A	A	A	A	A	A	C	C	A	A	A	A	G	G	C	C	T	T	A	A	G	G	C	C	C	C	T	T	C	C	G	G	C	C	T	T	T	T	G	G	T	T	T	T	C	C	C	C	A	A	T	T	T	T	C	C	A	A	A	A	C	C	C	C	A	A	A	A	G	G	C	C	C	C	C	C	G	G	C	C	C	C	T	T	T	T	C	C	T	T	C	C	C	C	G	G	T	T	A	A	G	G	C	C	G	G	G	G	G	G	A	A	G	G	A	A	G	G	T	T	G	G	T	T	T	T	G	G	A	A	A	A	A	A	C	C	C	C	C	C	C	C	C	C	C	C	C	C	T	T	T	T	G	G	G	G	C	C	T	T	A	A	T	T	C	C	G	G	G	G	A	A	C	C	C	C	T	T	G	G	G	G	A	A	A	A	G	G	C	C	G	G	C	C	G	G	G	G	C	C	A	A	G	G	G	G	A	A	T	T	T	T	T	T	C	C	G	G	G	G	C	C	G	G	G	G	A	A	C	C	T	T	G	G	C	C	C	C	C	C	T	T	A	A	C	C	T	T	G	G	G	G	T	T	C	C	C	C	C	C	G	G	C	C	C	C	A	A	G	G	A	A	A	A	G	G	C	C	G	G	G	G	G	G	G	G	G	G	A	A	A	A	T	T	G	G	A	A	G	G	T	T	T	T	C	C	G	G	C	C	C	C	T	T	A	A	C	C	T	T	A	A	G	G	T	T	C	C	G	G	A	A	T	T	C	C	T	T	G	G	A	A	C	C	C	C	C	C	T	T	T	T	T	T	A	A	A	A	G	G	A	A	T	T	G	G	T	T	G	G	C	C	G	G	T	T	T	T	G	G	T	T	A	A	C	C	C	C	T	T	G	G	G	G	A	A	A	A	C	C	A	A	A	A	T	T	C	C	T	T	C	C	G	G	A	A	A	A	T	T	C	C	C	C	A	A	A	A	T	T	G	G	C	C	A	A	C	C	C	C	T	T	C	C	A	A	G	G	G	G	T	T	C	C	G	G	G	G	G	G	G	G	C	C	T	T	G	G	T	T	T	T	G	G	G	G	A	A	T	T	T	T	A	A	A	A	T	T	G	G	G	G	G	G	A	A	T	T	G	G	G	G	C	C	G	G	T	T	T	T	A	A	T	T	A	A	T	T	T	T	G	G	A	A	C	C	A	A	T	T	C	C	G	G	A	A	C	C	G	G	C	C	T	T	C	C	T	T	T	T	T	T	C	C	A	A	G	G	C	C	C	C	C	C	G	G	C	C	G	G	T	T	C	C	T	T	A	A	A	A	C	C	C	C	G	G	C	C	C	C	T	T	C	C	G	G	A	A	C	C	G	G	C	C	C	C	A	A	A	A	G	G	C	C	G	G	T	T	C	C	A	A	T	T	G	G	C	C	C	C	T	T	A	A	C	C	T	T	C	C	T	T	C	C	T	T	A	A	C	C	A	A	G	G	A	A	A	A	A	A	G	G	T	T	T	T	C	C	A	A	T	T	T	T	T	T	C	C	G	G	A	A	C	C	T	T	T	T	C	C	A	A	G	G	T	T	T	T	C	C	G	G	T	T	A	A	G	G	A	A	A	A	C	C	A	A	A	A	G	G	T	T	T	T	A	A	T	T	G	G	C	C	A	A	C	C	C	C	G	G	A	A	G	G	T	T	G	G	T	T	T	T	C	C	G	G	A	A	C	C	G	G	C	C	C	C	G	G	T	T	T	T	T	T	T	T	C	C	A	A	T	T	A	A	C	C	C	C	T	T	C	C	C	C	G	G	C	C	G	G	T	T	A	A	A	A	G	G	T	T	G	G	C	C	G	G	C	C	T	T	A	A	C	C	T	T	C	C	T	T	T	T	C	C	T	T	A	A	C	C	A	A	A	A	T	T	A	A	A	A	C	C	C	C	T	T	A	A	C	C	T	T	C	C	T	T	A	A	G	G	G	G	G	G	C	C	T	T	C	C	G	G	T	T	A	A	T	T	G	G	G	G	G	G	A	A	A	A	G	G	A	A	A	A	T	T	G	G	G	G	A	A	A	A	C	C	T	T	T	T	A	A	G	G	T	T	G	G	A	A	A	A	A	A	T	T	T	T	A	A	T	T	A	A	C	C	A	A	T	T	G	G	T	T	G	G	A	A	A	A	G	G	T	T	G	G	T	T	C	C	A	A	A	A	C	C	C	C	G	G	T	T	A	A	T	T	T	T	A	A	T	T	G	G	A	A	A	A	G	G	A	A	T	T	C	C	A	A	A	A	C	C	G	G	T	T	C	C	A	A	A	A	C	C	A	A	C	C	A	A	C	C	C	C	C	C	T	T	T	T	T	T	A	A	C	C	A	A	G	G	T	T	T	T	A	A	G	G	G	G	T	T	G	G	C	C	T	T	A	A	G	G	T	T	T	T	G	G	A	A	T	T	G	G	C	C	C	C	T	T	A	A	T	T	G	G	C	C	G	G	A	A	A	A	C	C	T	T	T	T	C	C	C	C	C	C	G	G	G	G	T	T	T	T	C	C	T	T	C	C	G	G	G	G	T	T	T	T	G	G	A	A	A	A	C	C	G	G	A	A	C	C	T	T	C	C	A	A	A	A	G	G	T	T	T	T	G	G	C	C	A	A	G	G	G	G	A	A	G	G	T	T	A	A	G	G	C	C	C	C	C	C	C	C	G	G	T	T	C	C	A	A	G	G	A	A	C	C	C	C	A	A	C	C	A	A	G	G	C	C	A	A	A	A	A	A	G	G	A	A	A	A	A	A	T	T	G	G	G	G	A	A	C	C	G	G	G	G	C	C	T	T	C	C	T	T	A	A	A	A	T	T	T	T	C	C	T	T	T	T	A	A	A	A	G	G	G	G	A	A	G	G	T	T	C	C	T	T	C	C	C	C	G	G	C	C	A	A	G	G	T	T	G	G	G	G	A	A	A	A	G	G	A	A	A	A	C	C	G	G	G	G	T	T	G	G	G	G	T	T	A	A	C	C	A	A	C	C	C	C	A	A	G	G	G	G	G	G	G	G	G	G	C	C	G	G	T	T	A	A	G	G	G	G	G	G	T	T	G	G	G	G	C	C	T	T	A	A	C	C	T	T	A	A	T	T	C	C	T	T	C	C	A	A	T	T	C	C	T	T	G	G	T	T	G	G	G	G	A	A	T	T	T	T	A	A	G	G	T	T	T	T	A	A	C	C	G	G	C	C	C	C	T	T	A	A	T	T	C	C	G	G	A	A	G	G	C	C	C	C	G	G	T	T	G	G	G	G	A	A	C	C	A	A	G	G	G	G	G	G	G	G	G	G	T	T	A	A	T	T	A	A	C	C	G	G	G	G	C	C	G	G	G	G	A	A	G	G	G	G	G	G	C	C	T	T	T	T	G	G	C	C	C	C	C	C	A	A	G	G	A	A	G	G	C	C	C	C	T	T	T	T	A	A	C	C	G	G	G	G	T	T	T	T	C	C	C	C	A	A	A	A	C	C	C	C	C	C	G	G	T	T	A	A	T	T	G	G	G	G	T	T	G	G	A	A	G	G	A	A	T	T	A	A	T	T	A	A	C	C	T	T	C	C	G	G	C	C	T	T	T	T	T	T	T	T	A	A	G	G	T	T	G	G	C	C	C	C	G	G	T	T	C	C	A	A	T	T	A	A	G	G	G	G	A	A	T	T	T	T	G	G	A	A	A	A	G	G	A	A	G	G	C	C	C	C	A	A	G	G	C	C	A	A	T	T	C	C	C	C	C	C	C	C	T	T	A	A	G	G	A	A	A	A	G	G	T	T	A	A	T	T	G	G	C	C	T	T	A	A	A	A	C	C	G	G	C	C	A	A	C	C	G	G	T	T	T	T	G	G	A	A	A	A	G	G	G	G	G	G	C	C	C	C	G	G	A	A	C	C	G	G	T	T	A	A	C	C	A	A	G	G	T	T	A	A	A	A	T	T	A	A	C	C	A	A	T	T	T	T	A	A	T	T	G	G	C	C	G	G	C	C	G	G	C	C	G	G	T	T	T	T	A	A	C	C	T	T	G	G	T	T	G	G	A	A	T	T	T	T	A	A	A	A	C	C	A	A	C	C	G	G	G	G	G	G	C	C	C	C	G	G	A	A	T	T	C	C	C	C	T	T	G	G	G	G	C	C	G	G	A	A	T	T	C	C	A	A	A	A	A	A	T	T	A	A	T	T	T	T	C	C	A	A	C	C	C	C	T	T	G	G	T	T	A	A	C	C	C	C	C	C	G	G	G	G	G	G	T	T	C	C	G	G	G	G	A	A	G	G	T	T	T	T	G	G	G	G	T	T	A	A	A	A	C	C	A	A	A	A	G	G	C	C	A	A	C	C	C	C	G	G	A	A	C	C	T	T	T	T	C	C	G	G	T	T	A	A	G	G	T	T	T	T	T	T	G	G	A	A	G	G	G	G	G	G	G	G	C	C	A	A	T	T	G	G	C	C	T	T	G	G	G	G	C	C	C	C	C	C	A	A	C	C	T	T	A	A	C	C	G	G	G	G	C	C	T	T	G	G	G	G	C	C	A	A	T	T	C	C	T	T	A	A	G	G	A	A	G	G	T	T	G	G	G	G	T	T	T	T	C	C	A	A	C	C	C	C	C	C	G	G	C	C	G	G	T	T	G	G	T	T	G	G	G	G	C	C	C	C	A	A	A	A	T	T	T	T	A	A	A	A	A	A	C	C	C	C	T	T	C	C	G	G	C	C	T	T	G	G	C	C	C	C	T	T	A	A	C	C	T	T	T	T	G	G	A	A	C	C	T	T	A	A	T	T	A	A	C	C	A	A	C	C	G	G	G	G	C	C	G	G	C	C	G	G	A	A	T	T	A	A	T	T	A	A	C	C	A	A	C	C	G	G	T	T	G	G	A	A	G	G	G	G	G	G	T	T	G	G	T	T	A	A	G	G	G	G	T	T	A	A	A	A	C	C	A	A	C	C	C	C	T	T	T	T	T	T	C	C	C	C	A	A	T	T	C	C	C	C	T	T	T	T	T	T	C	C	C	C	C	C	G	G	A	A	A	A	G	G	G	G	C	C	A	A	T	T	T	T	T	T	T	T	A	A	G	G	A	A	C	C	T	T	A	A	C	C	T	T	T	T	A	A	A	A	A	A	T	T	C	C	T	T	T	T	C	C	A	A	G	G	C	C	T	T	C	C	T	T	A	A	G	G	T	T	G	G	C	C	T	T	C	C	G	G	T	T	T	T	C	C	G	G	A	A	G	G	T	T	G	G	G	G	G	G	C	C	A	A	C	C	A	A	A	A	G	G	T	T	T	T	G	G	C	C	G	G	T	T	A	A	G	G	C	C	T	T	A	A	C	C	G	G	T	T	A	A	T	T	C	C	C	C	A	A	T	T	C	C	A	A	C	C	A	A	T	T	T	T	T	T	T	T	G	G	C	C	T	T	T	T	T	T	G	G	C	C	C	C	G	G	G	G	T	T	G	G	A	A	G	G	T	T	G	G	T	T	G	G	T	T	T	T	G	G	G	G	T	T	T	T	C	C	C	C	G	G	T	T	G	G	C	C	C	C	T	T	G	G	G	G	A	A	A	A	G	G	C	C	C	C	T	T	T	T	G	G	C	C	T	T	T	T	T	T	T	T	T	T	A	A	A	A	C	C	T	T	A	A	T	T	A	A	T	T	G	G	G	G	T	T	C	C	T	T	C	C	A	A	C	C	C	C	A	A	G	G	G	G	T	T	C	C	C	C	T	T	G	G	T	T	T	T	C	C	G	G	C	C	G	G	C	C	G	G	T	T	C	C	A	A	C	C	A	A	T	T	C	C	T	T	C	C	G	G	G	G	G	G	G	G	T	T	G	G	G	G	A	A	A	A	T	T	C	C	G	G	A	A	A	A	A	A	A	A	C	C	C	C	T	T	A	A	A	A	C	C	T	T	T	T	T	T	A	A	T	T	A	A	C	C	T	T	A	A	G	G	A	A	A	A	C	C	T	T	C	C	T	T	G	G	G	G	T	T	G	G	C	C	G	G	G	G	T	T	G	G	C	C	G	G	T	A	T	T	T	T	A	A	T	T	C	C	T	C	G	G	A	A	G	G	T	T	A	A	T	T	A	A	A	A	C	C	G	G	A	A	C	C	A	A	C	C	T	T	G	G	G	G	A	A	C	C	C	C	C	C	A	A	A	A	A	A	C	C	T	T	C	C	G	G	G	G	T	T	G	G	A	A	C	C	G	G	T	T	C	C	A	A	C	C	T	T	C	C	C	C	G	G	T	T	G	G	G	G	G	G	C	C	T	T	A	A	G	G	G	G	A	A	A	A	A	A	C	C	C	C	C	C	G	G	A	A	C	C	T	T	G	G	C	C	T	T	C	C	T	T	T	T	T	T	G	G	A	A	T	T	A	A	T	T	T	T	G	G	A	A	A	A	G	G	G	G	A	A	A	A	C	C	C	C	T	T	C	C	G	G	T	T	C	C	T	T	C	C	G	G	G	G	T	T	T	T	T	T	G	G	C	C	T	T	C	C	A	A	G	G	A	A	G	G	C	C	C	C	C	C	A	A	C	C	C	C	A	A	G	G	A	A	T	T	A	A	C	C	C	C	T	T	C	C	C	C	T	T	C	C	T	T	A	A	G	G	A	A	G	G	A	A	G	G	G	G	T	T	A	A	C	C	T	T	C	C	G	G	T	T	C	C	A	A	G	G	A	A	A	A	G	G	A	A	C	T	G	G	T	T	G	G	A	A	C	C	A	A	C	C	A	A	A	A	T	T	T	T	C	C	C	C	C	C	A	A	T	T	C	C	G	G	G	G	T	T	A	A	T	T	C	C	C	C	T	T	A	A	A	A	A	A	C	C	C	C	A	A	T	T	A	A	T	T	G	G	A	A	G	G	A	A	A	A	C	C	T	T	C	C	T	T	T	T	A	A	C	C	G	G	A	A	G	G	C	C	G	G	A	A	G	G	T	T	G	G	T	T	T	T	G	G	C	C	C	C	A	A	A	A	T	T	G	G	G	G	T	T	A	A	T	T	G	G	T	T	T	T	G	G	A	A	T	T	A	A	G	G	G	G	C	C	A	A	G	G	T	T	G	G	T	C	T	T	A	A	C	C	C	C	T	T	T	T	A	A	C	C	G	G	A	A	T	C	G	G	A	A	C	C	C	C	G	G	T	T	G	G	T	C	A	G	A	A	A	A	A	A	T	T	T	T	G	G	T	T	G	G	C	C	G	G	G	G	G	G	A	G	G	G	C	C	G	G	T	T	T	T	T	C	G	G	G	G	T	T	A	A	C	C	C	C	G	G	G	G	C	C	T	T	C	C	A	A	G	G	A	G	NA	NA	T	C	C	C	C	T	C	T	A	G	A	G	T	C	T	T	A	A	A	A	T	T	A	A	T	T	T	T	G	G	A	A	A	A	C	C	C	C	T	T	T	T	T	T	T	C	G	A	NA	NA	A	G	G	G	G	A	C	T	C	C	T	C	A	G	T	T	C	G	G	G	T	C	G	G	G	A	A	G	C	C	G	G	G	G	G	G	A	A	T	T	A	G	T	C	G	G	G	G	C	T	T	C	A	G	G	G	T	C	C	T	T	T	G	G	C	C	A	A	C	C	C	T	T	T	T	T	C	C	T	T	T	T
CC	OR2291f89	NA	NA	1	NA	G	A	G	G	G	G	G	G	C	C	G	G	G	G	G	G	T	T	G	G	G	G	C	C	G	G	G	G	C	C	T	T	A	A	G	G	C	C	C	C	G	G	G	G	C	C	A	A	A	A	T	T	G	G	T	T	T	T	A	A	G	G	C	C	T	T	A	A	T	T	C	C	A	A	T	T	T	T	G	G	C	C	T	T	A	A	A	A	A	A	C	C	C	C	C	C	C	C	T	T	C	C	T	T	T	T	C	C	T	T	C	C	A	A	C	C	C	C	T	T	T	T	A	A	G	G	T	T	G	G	T	T	T	T	A	A	C	C	G	G	A	A	T	T	T	T	G	G	T	T	A	A	G	G	A	A	C	C	G	G	T	T	A	A	C	C	G	G	A	A	A	A	G	G	G	G	A	A	G	G	A	A	C	C	C	C	G	G	G	G	A	A	G	G	C	C	G	G	A	A	A	A	T	T	G	G	A	A	G	G	C	C	T	T	G	G	A	A	C	C	A	A	G	G	T	T	T	T	T	T	G	G	A	A	G	G	C	C	G	G	G	G	G	G	C	C	G	G	T	T	A	A	A	A	T	T	T	T	T	T	G	G	T	T	NA	NA	C	C	C	C	G	G	T	T	T	T	T	T	G	G	G	G	C	C	C	C	A	A	A	A	T	T	T	T	C	C	G	G	T	T	C	C	T	T	C	C	T	T	G	G	G	G	A	A	T	T	T	T	C	C	C	C	G	G	C	C	C	C	C	C	C	C	C	C	C	C	G	G	G	G	G	G	A	A	C	C	G	G	T	T	A	A	A	A	T	T	C	C	C	C	A	A	C	C	C	C	C	C	T	T	A	A	C	C	C	C	G	G	T	T	C	C	G	G	T	T	T	T	C	C	G	G	G	G	T	T	C	C	A	A	A	A	A	A	T	T	A	A	G	G	T	T	T	T	T	T	C	C	A	A	C	C	A	A	G	G	G	G	T	T	T	T	G	G	T	T	A	A	C	C	A	A	G	G	C	C	A	A	G	G	A	A	A	A	A	A	G	G	T	T	A	A	A	A	T	T	C	C	G	G	A	A	C	C	A	A	C	C	A	A	T	T	G	G	C	C	A	A	C	C	A	A	A	A	C	C	C	C	G	G	T	T	C	C	G	G	C	C	A	A	G	G	C	C	G	G	T	T	A	A	G	G	A	A	C	C	G	G	C	C	A	A	C	C	G	G	G	G	C	C	T	T	T	T	C	C	C	C	G	G	C	C	C	C	C	C	T	T	G	G	G	G	G	G	C	C	G	G	A	A	T	T	C	C	T	T	G	G	C	C	C	C	C	C	T	T	G	G	G	G	A	A	G	G	A	A	T	T	G	G	T	T	A	A	T	T	G	G	G	G	G	G	C	C	A	A	A	A	G	G	T	T	G	G	T	T	C	C	C	C	T	T	G	G	A	A	A	A	G	G	T	T	T	T	A	A	A	A	A	A	C	C	C	C	C	C	NA	NA	A	A	C	C	C	C	T	T	T	T	A	A	G	G	T	T	G	G	A	A	A	A	C	C	C	C	C	C	T	T	G	G	T	T	A	A	G	G	T	T	T	T	A	A	T	T	G	G	T	T	G	G	C	C	C	C	G	G	C	C	G	G	A	A	A	A	C	C	C	C	G	G	A	A	T	T	G	G	A	A	T	T	A	A	T	T	C	C	A	A	A	A	T	T	G	G	A	A	C	C	C	C	C	C	C	C	G	G	G	G	A	A	T	T	A	A	C	C	C	C	G	G	A	A	G	G	T	T	T	T	A	A	T	T	G	G	T	T	G	G	A	A	A	A	T	T	C	C	A	A	T	T	G	G	A	A	A	A	A	A	C	C	T	T	G	A	G	G	A	A	C	C	C	C	C	C	G	G	T	T	G	G	C	C	C	C	C	C	T	T	G	G	G	G	G	G	G	G	T	T	G	G	T	T	C	C	C	C	T	T	C	C	C	C	C	C	C	C	G	G	C	C	T	T	T	T	C	C	A	A	A	A	C	C	C	C	C	C	G	G	C	C	A	A	G	G	T	T	G	G	G	G	C	C	T	T	G	G	G	G	A	A	C	C	A	A	A	A	A	A	A	A	A	A	G	G	A	A	G	G	C	C	T	T	T	T	C	C	T	T	A	A	T	T	C	C	C	C	T	T	C	C	G	G	A	A	T	T	C	C	C	C	A	A	T	T	T	T	T	T	A	A	T	T	A	A	T	T	A	A	A	A	C	C	C	C	G	G	G	G	A	A	G	G	T	T	G	G	C	C	A	A	C	C	A	A	T	T	G	G	G	G	G	G	T	T	G	G	C	C	G	G	T	T	C	C	A	A	A	A	G	G	C	C	T	T	A	A	C	C	C	C	C	C	T	T	G	G	C	C	C	C	T	T	C	C	T	T	T	T	C	C	C	C	T	T	G	G	C	C	C	C	C	C	C	C	A	A	G	G	G	G	T	T	G	G	C	C	C	C	T	T	T	T	T	T	G	G	C	C	T	T	G	G	T	T	A	A	T	T	A	A	T	T	C	C	NA	NA	T	T	T	T	G	G	G	G	A	A	G	G	A	A	G	G	T	T	A	A	A	A	G	G	G	G	G	G	T	T	C	C	G	G	C	C	C	C	G	G	C	C	G	G	T	T	A	A	T	T	A	A	T	T	C	C	A	A	T	T	C	C	C	C	A	A	T	T	T	T	C	C	A	A	T	T	G	G	T	T	A	A	T	T	A	A	T	T	G	G	A	A	A	A	T	T	G	G	C	C	C	C	A	A	A	A	A	A	C	C	C	C	T	T	C	C	A	A	G	G	T	T	A	A	C	C	A	A	C	C	T	T	T	T	C	C	G	G	C	C	T	T	C	C	G	G	A	A	G	G	T	T	A	A	T	T	C	C	A	A	C	C	G	G	T	T	G	G	T	T	A	A	G	G	C	C	G	G	A	A	T	T	T	T	A	A	C	C	C	C	C	C	C	C	T	T	G	G	C	C	A	A	T	T	C	C	T	T	A	A	G	G	A	A	T	T	G	G	T	T	T	T	T	T	G	G	A	A	T	T	G	G	A	A	A	A	A	A	C	C	G	G	A	A	C	C	T	T	C	C	G	G	C	C	T	T	G	G	A	A	C	C	A	A	T	T	C	C	A	A	T	T	C	C	A	A	A	A	T	T	G	G	A	A	C	C	A	A	G	G	A	A	C	C	T	T	A	A	C	C	T	T	G	G	T	T	G	G	G	G	C	C	A	A	T	T	G	G	A	A	G	G	A	A	G	G	G	G	C	C	T	T	C	C	C	C	G	G	T	T	T	T	NA	NA	T	T	A	A	C	C	A	A	T	T	G	G	T	T	A	A	A	A	C	C	A	A	G	G	A	A	A	A	G	G	G	G	T	T	A	A	C	C	C	C	T	T	A	A	T	T	C	C	C	C	C	C	T	T	A	A	G	G	A	A	A	A	C	C	C	C	T	T	T	T	C	C	C	C	C	C	C	C	A	A	C	C	A	A	G	G	A	A	C	C	A	A	T	T	T	T	C	C	T	T	G	G	T	T	G	G	T	T	T	T	A	A	G	G	C	C	C	C	T	T	G	G	G	G	T	T	T	T	A	A	A	A	A	A	A	A	A	A	T	T	G	G	T	T	T	T	A	A	G	G	C	C	G	G	A	A	G	G	G	G	C	C	T	T	C	C	C	C	T	T	C	C	T	T	T	T	T	T	A	A	T	T	C	C	G	G	T	T	C	C	C	C	T	T	T	T	G	G	T	T	C	C	C	C	C	C	A	A	A	A	A	A	T	T	C	C	T	T	C	C	G	G	C	C	G	G	G	G	A	A	C	C	T	T	C	C	T	T	T	T	C	C	G	G	C	C	A	A	G	G	A	A	C	C	A	A	G	G	C	C	A	A	G	G	G	G	C	C	A	A	T	T	T	T	T	T	C	C	G	G	C	C	A	A	G	G	G	G	C	C	C	C	G	G	T	T	T	T	A	A	T	T	A	A	C	C	C	C	C	C	C	C	C	C	C	C	G	G	A	A	G	G	A	A	C	C	A	A	G	G	C	C	C	C	G	G	G	G	C	C	T	T	T	T	A	A	G	G	T	T	A	A	T	T	C	C	A	A	C	C	T	T	C	C	A	A	G	G	G	G	T	T	G	G	C	C	G	G	T	T	T	T	G	G	G	G	G	G	A	A	G	G	G	G	T	T	A	A	T	T	A	A	A	A	A	A	G	G	G	G	A	A	G	G	G	G	G	G	G	G	T	T	C	C	G	G	G	G	A	A	T	T	T	T	T	T	T	T	C	C	C	C	T	T	T	T	T	T	A	A	G	G	G	G	A	A	T	T	T	T	NA	NA	A	A	C	C	T	T	G	G	T	T	T	T	G	G	G	G	T	T	C	C	C	C	C	C	A	A	A	A	G	G	C	C	A	A	T	T	C	C	G	G	A	A	C	C	A	A	C	C	A	A	A	A	G	G	A	A	G	G	T	T	A	A	A	A	T	T	C	C	A	A	T	T	T	T	G	G	C	C	T	T	T	T	C	C	C	C	C	C	T	T	C	C	C	C	T	T	C	C	C	C	T	T	A	A	A	A	A	A	A	A	C	C	G	G	T	T	C	C	T	T	C	C	T	T	A	A	T	T	C	C	C	C	G	G	A	A	G	G	C	C	C	C	C	C	C	C	C	C	C	C	A	A	G	G	C	C	T	T	A	A	G	G	T	T	C	C	G	G	A	A	C	C	G	G	C	C	C	C	A	A	A	A	A	A	G	G	C	C	A	A	T	T	A	A	A	A	G	G	G	G	G	G	T	T	T	T	C	C	A	A	C	C	T	T	C	C	A	A	G	G	T	T	C	C	G	G	G	G	G	G	A	A	G	G	G	G	T	T	G	G	G	G	A	A	C	C	A	A	T	T	G	G	A	A	T	T	T	T	C	C	C	C	T	T	T	T	C	C	T	T	A	A	C	C	G	G	G	G	G	G	C	C	A	A	C	C	T	T	A	A	G	G	C	C	G	G	C	C	C	C	C	C	C	C	C	C	G	G	A	A	G	G	T	T	T	T	C	C	C	C	A	A	A	A	C	C	T	T	G	G	C	C	A	A	C	C	G	G	C	T	T	C	G	G	G	A	C	T	T	C	T	T	G	T	A	G	C	T	G	A	C	C	C	T	G	C	G	A	T	T	C	A	T	C	A	A	G	G	A	C	A	A	C	T	A	A	T	T	C	C	C	C	G	G	NA	NA	G	A	C	T	NA	NA	G	A	A	T	T	C	C	C	NA	NA	G	G	T	T	C	A	C	C	C	C	G	T	G	G	T	C	A	C	G	C	C	G	A	C	C	C	G	G	G	G	C	T	G	G	G	G	T	T	A	G	A	G	A	A	T	C	G	A	A	G	C	T	G	A	T	T	T	C	G	T	G	T	G	A	T	C	A	T	C	C	T	C	T	C	G	G	G	A	NA	NA	C	C	A	G	C	C	C	T	C	C	A	C	A	G	C	A	A	G	G	A	A	G	A	A	T	C	T	A	T	C	G	T	C	T	C	T	A	T	NA	NA	T	T	A	G	G	T	G	C	T	T	T	C	T	A	T	C	G	G	G	G	G	G	G	A	T	T	G	G	G	G	G	A	G	A	A	A	G	C	G	A	C	C	C	T	G	A	G	G	C	C	A	G	T	C	C	T	C	C	A	G	C	A	A	C	G	A	A	G	G	A	T	C	G	A	C	A	C	T	C	T	T	C	A	G	G	G	G	A	A	A	C	C	G	G	T	G	C	C	G	T	T	A	G	A	A	G	C	A	C	C	C	G	T	A	T	C	C	C	G	G	A	G	C	C	A	G	G	G	C	T	T	C	A	A	C	C	G	G	C	C	T	C	T	C	A	C	A	A	G	A	G	A	G	A	A	A	C	C	T	C	A	C	G	C	A	G	G	C	C	T	G	G	T	C	NA	NA	G	T	G	G	T	T	T	T	A	G	C	C	C	C	A	A	G	G	G	A	C	C	G	G	T	C	G	C	G	G	A	A	T	T	A	G	T	C	A	G	C	C	G	G	G	C	C	T	T	G	T	C	T	C	G	G	G	G	C	C	T	C	T	G	NA	NA	G	G	A	C	G	G	C	T	T	T	G	G	A	G	A	G	G	G	C	T	T	T	C	C	T	C	G	C	NA	NA	C	A	A	G	T	G	A	G	G	C	C	T	G	G	A	A	A	G	C	A	A	A	T	A	A	C	T	C	G	A	A	C	A	A	A	C	C	C	C	T	T	C	NA	NA	A	A	C	C	C	T	C	C	T	A	C	T	C	A	C	T	C	C	T	T	G	G	NA	NA	A	G	T	G	T	A	G	G	C	C	A	G	G	A	T	A	C	T	C	T	A	A	T	A	A	A	T	T	T	C	C	C	T	G	T	C	G	G	T	C	G	A	T	C	G	A	T	G	T	C	A	A	A	G	G	A	C	C	T	C	A	A	A	A	T	T	G	G	A	G	NA	NA	G	G	C	C	A	G	T	T	T	C	C	T	T	A	T	T	G	G	C	C	G	A	T	T	A	G	T	C	C	C	G	A	C	C	C	T	G	G	G	G	T	C	C	T	T	C	T	A	C	T	G	G	C	C	C	C	NA	NA	G	A	C	T	G	G	C	C	G	T	G	G	C	T	A	C	C	C	A	G	G	A	G	T	A	G	C	A	C	C	T	C	A	G	T	T	T	A	A	C	T	T	A	C	C	C	T	G	T	A	G	G	A	T	C	C	T	C	C	C	NA	NA	G	G	A	G	C	C	T	C	C	T	C	G	G	G	G	G	T	A	C	C	C	T	T	A	C	G	C	C	G	T	G	G	G	C	C	T	G	G	A	G	C	A	A	A	C	C	G	A	C	C	G	A	C	C	G	G	T	T	G	G	A	G	G	G	A	G	NA	NA	A	G	A	A	G	T	NA	NA	G	T	T	C	G	G	C	T	NA	NA	A	G	NA	NA	G	G	A	C	G	G	T	C	G	G	G	G	C	G	T	T	G	A	G	G	G	G	C	C	T	T	C	G	C	C	G	G	T	G	G	G	G	A	C	C	C	G	G	G	G	T	G	G	T	T	A	A	A	A	A	C	G	A	G	A	G	G	C	T	G	G	G	A	C	T	C	T	A	G	C	G	T	G	G	G	T	T	C	C	G	A	NA	NA	C	G	G	A	C	T	A	A	A	C	G	G	G	G	C	C	T	T	C	T	G	G	A	G	G	A	T	T	T	C	T	C	A	A	A	A	A	G	T	T	G	G	C	C	T	C	A	G	G	A	T	C	C	T	G	A	C	C	G	A	C	C	G	G	G	G	T	C	C	C	T	C	C	C	G	A	T	C	T	C	G	G	T	T	G	G	A	A	G	A	A	A	G	C	T	C	G	A	C	C	G	G	C	C	G	A	C	T	G	G	G	A	G	G	A	G	T	A	T	T	G	T	T	A	G	A	G	A	C	T	C	C	T	T	T	C	A	T	T	C	C	C	T	C	G	C	A	A	C	C	T	G	T	A	A	G	T	C	G	A	C	C	C	C	G	G	T	T	C	T	A	A	G	A	G	A	T	T	G	G	T	G	T	C	A	G	C	C	T	C	G	A	A	A	G	G	A	C	T	C	C	C	C	C	A	A	C	C	G	G	C	T	A	A	T	T	G	G	T	T	G	G	T	T	G	G	G	T	G	G	G	A	A	G	T	C	G	G	T	T	C	A	C	G	T	C	C	C	C	T	T	A	C	T	A	A	G	A	T	A	G	G	A	A	T	C	A	A	G	T	T	T	C	T	T	C	A	A	A	T	G	G	A	G	A	C	C	C	A	A	G	G	C	A	T	C	T	T	T	T	G	A	A	G	G	A	A	G	C	T	A	A	A	C	A	G	C	C	A	A	C	G	G	A	G	G	A	A	G	A	T	T	T	G	G	A	C	C	C	C	G	G	C	T	A	A	C	T	A	A	C	T	G	A	T	T	G	A	C	A	T	A	C	C	G	G	C	T	C	T	C	T	C	T	G	G	A	A	T	C	C	G	C	G	T	A	T	T	A	G	G	G	A	G	C	T	C	C	A	A	A	G	T	T	A	G	A	G	C	C	T	T	T	T	C	C	T	T	C	T	T	C	NA	NA	C	A	G	G	C	G	C	T	C	C	G	A	C	T	T	C	C	C	C	C	A	A	G	G	C	C	A	A	C	T	G	A	G	G	C	C	A	A	C	T	C	T	A	G	C	C	G	A	G	G	C	C	G	G	C	C	A	A	G	A	G	G	A	G	NA	NA	C	C	A	G	A	G	G	A	A	C	G	T	G	A	T	T	A	A	G	G	C	T	T	C	C	T	T	G	NA	NA	C	C	G	A	A	A	T	T	A	G	C	C	A	A	C	A	C	A	G	G	C	C	A	C	C	A	G	A	T	C	G	A	G	A	T	A	C	C	A	G	A	G	C	A	C	T	G	C	G	G	A	G	A	A	G	G	G	G	C	T	NA	NA	A	G	C	C	A	A	C	C	G	C	T	T	G	A	NA	NA	A	A	C	T	T	T	C	T	G	G	C	A	A	A	A	G	G	G	C	C	G	A	NA	NA	G	A	A	G	C	T	A	A	T	C	T	T	A	A	A	G	C	C	T	C	A	G	C	T	A	A	A	G	T	C	C	C	C	A	C	T	C	C	C	T	A	G	G	A	A	A	A	G	G	G	C	C	T	A	T	G	G	A	A	C	NA	NA	C	C	G	G	T	C	G	A	T	C	C	T	A	G	G	A	T	G	NA	NA	C	C	A	A	A	G	G	G	G	G	A	A	T	C	T	G	NA	NA	C	T	C	C	T	T	G	G	G	G	T	C	A	G	G	C	C	T	G	C	T	T	C	C	A	G	T	T	A	A	C	T	C	C	G	G	C	C	T	C	C	C	C	C	G	G	C	C	T	T	G	C	A	A	NA	NA	T	T	T	C	G	G	T	T	T	G	A	G	C	T	A	C	T	C	C	C	C	C	C	A	C	C	G	G	A	T	G	G	G	G	C	T	G	T	C	C	G	G	T	T	G	A	G	A	C	A	A	G	G	G	C	C	A	G	C	C	G	G	C	C	A	A	A	T	T	G	C	G	C	T	T	T	NA	NA	T	A	T	T	G	C	A	G	G	A	A	G	G	G	T	A	G	G	G	G	G	A	G	A	A	G	C	C	T	C	G	T	C	C	G	A	NA	NA	A	A	C	C	C	C	G	A	C	G	T	C	A	G	A	A	G	G	C	G	A	A	G	G	C	T	T	C	NA	NA	C	C	G	G	G	G	C	G	C	T	G	A	T	T	T	C	C	T	C	G	C	G	A	G	C	A	A	G	G	G	G	G	C	C	G	G	C	T	C	C	C	C	C	T	A	C	T	C	A	G	T	C	C	C	C	C	T	C	A	G	T	T	A	G	C	T	T	T	G	A	T	C	T	T	C	C	T	G	G	C	T	G	T	T	G	G	A	A	G	G	C	C	G	G	T	T	A	G	G	G	G	G	T	C	T	T	G	G	C	T	G	G	T	T	T	C	A	G	C	A	C	C	G	A	G	A	G	G	C	C	G	A	G	A	NA	NA	G	T	G	G	A	T	C	T	G	G	G	G	C	C	C	C	C	A	G	A	A	T	C	C	C	T	C	C	G	G	C	C	C	C	G	A	C	A	T	T	T	C	A	G	T	C	T	C	A	G	C	T	G	A	G	G	G	A	G	A	C	T	C	C	C	C	C	C	G	A	A	A	G	A	G	A	C	C	T	C	G	G	C	T	G	A	G	G	T	C	G	A	G	A	C	C	A	A	C	T	T	C	A	G	T	G	C	C	T	A	C	C	G	A	A	G	C	A	A	A	G	G	G	G	A	A	T	C	A	A	G	T	C	C	C	T	C	C	G	G	T	C	G	G	G	A	T	C	A	G	C	T	G	A	G	G	C	T	T	T	C	T	G	C	A	G	G	C	T	T	C	G	T	T	G	G	C	C	C	T	G	A	G	A	A	C	T	C	G	A	G	G	C	C	G	G	C	G	A	C	G	A	T	C	C	T	C	C	C	C	C	G	T	A	T	C	A	A	G	G	NA	NA	C	G	G	G	G	T	C	A	C	T	T	C	T	C	A	G	A	G	G	A	C	C	T	C	G	A	A	G	G	A	A	G	G	A	C	C	C	T	T	T	A	G	T	C	G	G	C	T	C	T	A	T	G	G	T	C	A	C	NA	NA	G	T	NA	NA	T	T	A	G	T	T	G	A	A	G	A	A	G	T	NA	NA	G	T	G	G	C	T	C	T	G	A	C	C	A	G	C	C	G	A	G	G	G	G	T	A	C	C	T	T	C	C	T	C	G	A	A	A	C	C	G	G	T	T	A	G	A	A	A	A	G	A	G	A	T	C	G	G	T	C	NA	NA	T	G	T	A	A	C	G	A	A	G	NA	NA	C	C	C	C	NA	NA	A	G	A	A	C	C	G	C	A	G	A	G	A	G	C	T	G	T	G	A	C	T	C	C	C	C	A	G	C	G	C	C	T	C	T	G	T	C	A	A	G	G	G	G	C	C	G	G	A	A	C	C	G	G	A	G	A	A	C	T	T	G	C	C	C	C	T	T	T	C	C	A	G	A	C	C	T	T	A	A	T	T	A	G	C	T	T	C	G	G	C	A	A	G	C	C	G	G	G	G	C	C	C	T	G	G	G	G	T	T	T	T	G	G	A	A	T	C	G	G	C	C	G	A	A	A	C	C	G	G	T	T	G	G	C	C	T	T	T	T	G	G	G	G	T	T	T	T	A	A	A	G	T	C	G	G	A	G	G	T	C	C	G	G	G	G	G	G	C	C	G	G	G	G	C	C	C	C	G	G	A	G	G	A	G	A	T	T	C	T	C	T	T	C	G	G	T	T	T	T	C	C	G	G	C	C	T	T	A	T	C	C	C	C	C	C	C	C	T	C	T	C	A	A	A	A	C	C	C	C	NA	NA	T	T	C	C	A	A	C	C	G	G	A	A	C	C	T	T	A	A	A	A	T	T	T	T	T	A	C	C	G	G	C	C	A	A	A	A	G	G	C	C	A	A	C	T	G	G	NA	NA	T	T	T	T	C	C	T	T	T	T	A	A	G	T	G	G	G	G	G	G	C	C	A	A	G	A	A	A	C	C	C	C	G	G	C	C	G	G	G	G	T	T	G	C	G	G	C	C	A	A	G	G	A	A	T	T	C	T	G	G	NA	NA	C	T	T	T	T	T	A	A	A	G	G	G	C	T	G	G	T	T	A	T	A	A	G	A	A	G	C	T	G	A	T	T	G	G	G	G	G	A	G	G	T	G	T	T	T	T	T	A	A	A	A	A	G	G	A	A	A	A	C	C	C	C	C	T	G	G	G	A	A	T	C	C	A	A	A	C	A	A	T	T	G	G	A	G	G	G	A	G	C	C	A	C	T	C	G	A	T	C	T	T	T	C	C	C	A	G	NA	NA	A	G	T	G	A	G	C	C	C	T	A	C	G	G	G	A	G	T	G	G	T	C	G	G	T	C	T	C	G	A	C	C	T	A	T	T	G	G	C	C	G	A	C	T	G	A	T	T	G	G	C	T	A	G	T	A	A	G	G	C	G	G	T	T	T	G	G	A	G	C	T	T	T	C	G	G	A	C	T	C	C	G	C	T	NA	NA	G	G	T	A	A	C	A	G	G	A	NA	NA	C	C	T	C	G	G	G	G	G	A	T	T	C	C	A	C	G	G	G	G	T	C	A	G	G	G	G	G	C	C	G	G	C	C	G	G	C	T	G	G	A	G	G	A	T	C	T	T	C	T	A	A	G	G	G	A	G	A	C	C	A	A	A	C	C	C	C	C	T	C	G	G	C	G	C	T	C	C	A	A	T	T	G	A	G	T	G	G	A	A	C	T	G	A	C	T	G	A	G	C	T	A	G	G	T	G	G	G	G	G	NA	NA	T	G	A	G	G	A	C	G	T	C	A	G	T	T	G	A	T	G	T	C	G	G	C	T	A	A	A	G	NA	NA	C	T	A	A	G	G	C	C	A	G	A	G	C	T	G	T	G	C	G	A	A	A	A	G	A	A	G	A	A	A	T	T	A	T	C	C	T	C	G	A	G	A	C	C	C	C	G	G	A	A	C	C	G	A	A	G	T	T	T	A	T	A	T	T	G	G	C	C	A	G	G	G	A	A	G	A	G	A	G	A	G	A	G	A	T	T	A	A	G	G	T	C	T	T	G	G	A	A	C	T	C	T	G	G	A	A	G	G	C	T	C	G	G	C	G	A	G	G	C	C	T	T	T	C	C	C	NA	NA	G	A	C	C	T	T	C	C	A	G	C	T	A	A	G	C	G	G	NA	NA	A	G	C	C	G	T	A	G	C	T	C	T	G	G	C	T	G	G	C	C	A	G	A	G	G	G	C	C	C	T	C	T	T	A	NA	NA	T	C	G	A	A	A	A	C	G	A	A	A	T	C	C	T	C	T	G	G	C	C	G	G	G	G	C	T	G	G	G	G	A	G	T	C	A	G	T	T	G	C	G	G	C	T	T	T	T	A	C	T	C	T	C	C	C	G	A	A	T	T	G	T	C	A	C	C	T	C	G	G	NA	NA	A	G	G	A	NA	NA	A	A	A	G	A	G	C	C	C	C	T	A	NA	NA	T	T	T	C	G	A	G	G	C	C	T	C	T	C	T	T	C	T	G	G	T	C	T	T	G	G	G	A	T	C	C	T	T	C	T	C	T	T	G	G	A	G	G	G	A	T	G	C	T	G	C	C	A	A	C	C	A	G	G	G	C	T	T	T	T	A	G	G	T	T	C	A	T	C	C	C	A	C	G	A	G	G	NA	NA	C	C	T	G	T	A	T	A	T	G	A	G	G	G	G	G	G	G	T	C	T	T	G	A	G	G	C	C	T	A	G	C	G	A	A	A	C	T	A	A	G	A	C	T	G	C	A	G	T	C	G	G	G	A	A	A	T	C	G	A	G	G	C	C	T	A	A	A	G	A	G	A	C	T	T	C	A	A	T	C	T	C	C	C	A	C	G	G	A	A	C	C	C	C	C	C	T	C	C	C	A	A	C	T	T	T	T	T	C	C	G	G	C	T	C	C	C	A	NA	NA	C	T	T	A	T	C	A	A	G	A	T	T	A	T	T	T	T	T	C	C	G	G	C	C	C	C	C	C	T	T	NA	NA	G	G	A	C	C	T	C	A	T	C	NA	NA	G	A	A	A	C	T	C	C	C	G	G	G	G	G	G	G	G	A	T	G	C	C	C	C	C	T	G	T	A	G	C	T	C	C	A	G	C	C	T	T	C	C	G	G	C	T	A	T	T	C	C	C	G	G	G	G	A	A	A	G	A	G	A	G	C	T	G	A	G	C	C	C	G	G	G	G	C	T	G	G	G	G	T	T	G	T	A	C	C	G	C	A	T	C	C	C	G	G	T	C	A	G	A	T	A	A	G	A	G	G	G	G	NA	NA	T	T	G	A	G	T	A	G	C	C	A	A	G	G	C	T	A	A	C	T	A	A	C	C	NA	NA	G	A	T	C	T	A	G	A	A	A	A	G	C	C	G	G	C	A	A	G	C	T	G	A	C	T	C	T	G	C	G	G	C	C	C	A	G	A	T	C	T	C	G	A	T	C	C	C	A	A	C	C	A	G	C	T	A	A	C	T	G	G	G	C	C	C	T	C	C	T	G	A	T	T	C	C	C	T	C	C	T	T	C	T	A	T	A	C	G	G	C	C	T	T	G	G	C	C	C	C	NA	NA	G	G	C	C	NA	NA	C	A	T	T	C	T	C	T	G	A	T	A	A	A	A	G	T	T	C	T	T	T	T	G	T	C	G	G	G	A	C	T	G	A	G	C	A	G	C	A	C	C	NA	NA	C	C	C	C	G	A	A	A	A	G	T	T	T	T	A	A	G	A	G	A	G	T	C	T	A	G	C	T	T	G	T	G	A	G	G	A	T	T	G	G	G	A	A	T	A	A	C	A	G	G	G	A	C	G	C	G	G	A	C	C	A	G	C	C	G	A	A	G	C	T	C	A	G	G	A	A	G	A	A	A	G	A	G	A	C	C	G	G	A	G	NA	NA	C	T	C	C	T	T	C	T	C	C	T	C	A	A	G	C	C	C	G	A	C	C	T	C	G	G	G	G	T	T	A	G	T	A	T	T	A	A	T	C	C	T	G	G	G	A	C	C	A	A	T	C	G	G	G	G	A	C	G	C	A	C	T	C	C	T	G	G	G	A	G	A	T	C	T	T	A	C	C	C	T	T	G	A	T	T	G	G	C	C	C	A	NA	NA	A	G	A	A	C	C	NA	NA	T	T	C	T	G	T	NA	NA	C	C	A	A	A	G	A	T	C	C	G	A	C	C	C	T	C	T	A	A	G	G	A	C	A	A	C	A	A	G	T	C	A	G	A	A	A	A	G	G	A	A	T	C	T	T	C	C	C	C	A	G	A	A	G	A	C	A	A	G	G	A	C	T	C	G	NA	NA	G	G	A	C	G	G	T	A	G	A	T	C	G	T	G	A	G	A	C	C	T	T	A	A	C	T	T	T	C	T	C	C	NA	NA	NA	NA	T	T	A	A	T	T	C	G	C	C	A	A	A	A	C	T	A	G	T	A	A	A	A	T	G	A	G	A	T	T	C	C	C	C	A	A	T	C	C	C	G	G	C	C	G	A	G	G	T	T	G	A	G	A	A	A	C	C	G	T	C	A	G	G	A	G	G	A	G	G	T	C	C	C	C	C	A	A	A	A	A	G	G	A	G	G	G	A	C	C	C	C	T	C	NA	NA	C	T	G	G	T	T	C	C	C	T	A	G	NA	NA	A	A	G	A	T	C	G	G	C	A	A	A	C	T	G	A	A	G	C	C	T	T	G	T	C	T	T	T	G	A	NA	NA	T	T	T	G	T	C	A	G	G	G	G	G	G	G	A	A	G	A	G	G	C	C	G	T	G	A	G	T	G	G	A	G	T	C	C	A	C	A	C	T	T	C	G	A	C	C	T	G	T	C	C	C	A	C	C	T	G	G	T	T	C	C	A	A	T	A	G	A	C	T	G	G	G	A	A	A	G	G	A	C	T	T	C	T	T	A	T	C	G	A	C	T	G	G	A	A	C	C	C	C	A	A	C	C	T	T	G	A	C	T	T	T	A	T	G	G	G	A	G	A	G	T	T	G	G	G	G	G	A	G	A	A	T	T	C	C	T	G	C	C	T	C	G	A	C	T	G	G	G	C	T	A	T	C	A	G	C	T	C	C	G	A	A	A	A	G	G	G	G	A	C	G	G	A	G	G	T	C	G	A	T	C	C	G	G	G	G	G	A	A	A	G	C	C	A	C	A	C	A	A	C	T	C	T	A	A	C	T	G	C	G	G	C	C	G	A	T	G	A	C	G	G	G	A	G	G	G	G	A	G	T	A	A	G	C	C	A	G	C	C	A	G	A	C	C	T	C	C	G	C	C	C	G	G	T	C	NA	NA	C	C	C	T	G	G	G	G	G	A	G	G	A	T	G	G	G	G	A	A	G	C	T	A	G	G	G	G	G	A	T	C	NA	NA	G	C	T	G	G	G	T	G	G	A	T	C	C	T	C	G	T	T	T	T	C	C	A	T	G	T	C	T	G	C	A	A	T	C	T	T	A	G	T	A	C	G	A	A	A	G	A	A	A	A	C	C	C	C	A	G	G	A	A	T	C	T	A	G	C	T	A	A	NA	NA	G	T	T	C	A	A	G	G	G	G	C	C	G	G	A	G	G	A	T	A	C	T	C	A	C	C	C	C	NA	NA	T	T	C	C	G	A	A	G	T	A	T	C	A	G	NA	NA	C	T	G	A	G	A	T	T	C	T	A	G	G	A	G	G	C	T	T	G	NA	NA	C	T	T	A	T	T	A	T	C	C	G	T	A	G	G	T	NA	NA	A	A	A	A	G	A	C	G	T	C	T	T	A	G	T	C	G	G	T	T	G	G	T	A	A	T	G	A	G	A	A	G	C	C	C	C	A	A	C	T	A	A	G	A	C	C	C	G	NA	NA	T	T	G	A	G	G	G	A	C	T	C	C	T	C	G	G	T	C	C	T	A	G	T	C	A	C	T	T	NA	NA	NA	NA	A	A	T	C	G	G	G	G	C	G	C	T	A	G	G	A	C	C	A	A	C	C	T	T	C	C	G	C	A	A	A	T	G	G	G	G	T	T	G	G	T	T	C	A	NA	NA	T	T	C	C	A	A	G	G	G	A	NA	NA	T	C	NA	NA	A	G	G	G	A	A	A	A	C	C	G	G	C	C	T	T	A	A	A	A	T	T	C	A	A	A	G	C	C	C	T	A	T	T	C	C	C	T	A	A	G	G	G	G	T	T	C	C	A	A	C	T	C	C	NA	NA	G	G	T	T	C	G	G	G	T	G	A	A	A	A	C	C	G	G	A	C	A	A	C	C	T	C	C	C	G	G	G	T	G	A	C	C	A	G	G	G	G	A	T	T	G	A	A	G	NA	NA	T	C	T	A	G	G	C	C	C	A	C	C	C	T	T	G	C	T	G	G	A	A	C	C	G	G	G	G	NA	NA	T	A	A	G	G	G	A	G	T	T	T	T	C	C	A	G	G	G	G	A	C	T	A	T	G	G	T	T	G	A	G	T	A	A	C	T	T	C	C	A	C	C	T	T	T	T	C	C	G	T	C	T	A	G	C	T	A	G	G	T	A	A	T	T	T	C	A	T	T	T	NA	NA	C	A	T	T	T	C	T	G	C	G	T	T	G	G	T	C	G	G	G	G	G	G	A	A	C	T	C	C	T	C	T	C	G	G	NA	NA	C	T	T	C	A	G	A	G	T	C	T	T	G	G	NA	NA	A	A	G	G	G	A	G	G	G	A	A	G	T	C	C	T	NA	NA	A	A	A	A	A	A	G	G	C	C	A	A	A	C	T	A	T	C	G	A	G	A	G	G	A	G	C	C	T	C	NA	NA	G	G	T	T	C	C	G	T	A	C	T	T	C	C	G	A	C	T	C	G	NA	NA	G	G	T	A	T	C	G	C	C	T	T	T	C	T	A	C	T	C	G	G	G	G	T	T	T	C	A	A	C	T	C	C	A	G	C	T	G	A	C	T	T	C	C	T	T	C	G	G	G	G	C	T	A	C	C	T	A	G	A	A	G	C	A	G	G	A	A	G	A	C	C	C	C	C	T	C	A	G	G	A	G	A	T	T	G	G	C	T	G	G	C	T	G	G	A	A	G	G	G	G	C	C	T	T	T	C	A	G	C	C	G	A	C	C	G	A	G	G	C	T	G	A	G	C	C	C	G	G	C	T	G	C	G	G	A	G	A	G	T	A	C	A	T	G	C	T	T	C	G	A	NA	NA	C	C	G	G	C	T	G	A	A	A	NA	NA	G	G	C	T	T	T	A	T	A	T	C	C	A	A	T	A	C	T	G	T	T	A	C	T	G	G	A	G	A	A	T	T	A	G	A	G	A	G	A	G	C	T	A	G	T	C	C	G	G	A	C	C	T	T	G	A	C	C	C	C	A	A	G	G	T	C	C	C	A	G	T	C	C	C	A	T	T	T	A	T	C	C	G	G	A	G	T	C	G	A	A	G	A	A	G	G	G	A	A	G	C	G	C	C	C	C	A	A	G	C	G	G	A	G	A	A	T	T	T	T	A	G	T	T	C	T	C	T	T	C	G	G	A	G	C	T	T	T	C	G	G	A	G	G	A	A	G	T	T	A	NA	NA	A	A	T	C	C	A	A	A	G	G	T	A	G	G	G	G	G	G	A	A	A	G	A	G	C	T	T	C	C	T	G	G	G	G	A	G	T	T	C	C	T	C	G	A	G	G	NA	NA	A	G	T	G	C	C	C	C	G	G	G	G	A	G	T	T	C	C	G	A	T	C	G	G	A	A	T	T	T	C	A	A	T	T	G	A	T	T	T	T	C	T	NA	NA	A	T	G	G	NA	NA	A	G	T	C	NA	NA	T	T	T	C	G	G	G	G	A	G	G	G	G	T	G	G	T	A	C	C	G	A	G	T	G	G	A	A	A	A	C	C	C	C	G	G	T	C	C	T	A	A	T	C	T	G	G	G	G	A	A	G	A	A	C	T	C	T	A	A	C	C	A	A	A	A	C	T	T	A	C	T	A	G	A	A	A	G	A	A	T	T	T	C	C	C	T	T	C	A	C	T	T	T	T	T	T	G	T	C	C	C	A	T	G	C	T	G	A	G	A	A	A	G	G	G	G	T	C	T	T	A	C	C	C	T	C	C	NA	NA	A	A	A	A	C	C	A	A	G	T	G	G	T	C	C	C	G	G	C	C	G	G	C	C	A	A	A	A	T	T	C	C	A	A	A	A	C	A	T	A	NA	NA	T	T	C	C	G	G	A	A	G	A	T	C	A	G	G	G	NA	NA	G	A	C	C	A	A	C	T	C	C	G	A	G	T	C	A	C	G	A	G	T	T	C	T	A	A	C	C	T	T	G	A	NA	NA	C	A	C	C	G	A	G	A	NA	NA	T	T	C	C	T	T	NA	NA	T	C	C	C	A	A	G	A	G	A	C	C	G	G	C	T	G	G	T	C	G	G	A	A	G	G	C	C	G	G	T	T	A	G	A	T	C	T	T	A	G	T	A	A	T	T	NA	NA	C	C	C	G	G	T	T	T	T	G	T	G	C	C	G	G	C	C	C	G	C	C	T	T	G	G	G	G	G	G	G	G	G	G	NA	NA	T	A	C	T	G	G	C	C	T	T	C	T	C	C	T	C	T	C	NA	NA	C	T	C	T	C	A	C	T	C	C	T	T	A	C	C	C	T	T	G	G	G	A	T	T	C	A	C	C	C	T	C	G	G	G	A	A	A	G	NA	NA	G	G	C	C	NA	NA	C	T	T	T	G	T	C	C	G	G	NA	NA	T	T	G	G	G	G	C	C	A	A	G	G	A	A	T	T	C	G	C	T	A	A	C	C	C	T	T	T	T	C	C	T	T	C	T	T	NA	NA	T	C	C	T	A	G	A	G	NA	NA	G	C	T	T	A	G	T	C	C	A	A	C	G	G	A	C	G	G	A	A	T	C	G	G	G	G	T	T	G	G	A	G	G	G	C	C	T	T	A	T	A	G	A	C	T	C	G	C	A	C	C	T	T	T	T	C	A	G	G	A	T	T	G	T	G	A	C	T	G	A	C	C	G	G	G	G	C	C	T	T	G	A	G	G	NA	NA	A	A	G	G	G	G	C	T	A	T	T	A	NA	NA	T	T	A	T	C	C	C	T	NA	NA	NA	NA	A	G	A	A	T	C	G	T	T	T	G	G	T	C	G	A	C	T	A	T	A	A	C	T	T	T	G	G	A	G	T	C	C	A	C	T	C	C	C	G	G	T	T	G	A	G	G	A	G	G	A	C	A	G	C	C	C	A	T	C	A	T	G	G	C	C	C	T	C	A	G	G	A	C	A	G	G	G	A	T	G	G	C	C	T	A	C	C	A	A	A	G	G	A	G	A	C	A	A	G	A	C	T	T	C	T	T	T	C	C	T	T	T	C	C	C	C	C	A	T	G	G	NA	NA	C	C	T	T	NA	NA	A	G	A	A	G	G	T	C	A	A	G	A	A	A	A	G	C	C	C	T	G	A	C	C	A	A	NA	NA	G	C	T	T	T	A	T	A	A	T	G	A	T	T	A	A	A	A	G	G	A	A	A	A	T	C	A	G	A	G	C	A	A	A	C	A	T	G	C	T	T	T	C	C	G	G	G	G	C	T	G	A	T	C	A	G	A	A	C	T	G	G	T	T	T	C	C	C	G	C	C	T	A	A	C	C	NA	NA	A	A	A	G	A	A	C	C	G	G	T	G	G	G	T	A	A	G	C	C	C	A	C	C	T	A	C	C	C	G	T	A	A	G	C	T	G	C	G	A	T	T	T	A	A	A	A	G	C	C	C	C	A	A	C	A	NA	NA	C	T	A	G	T	C	T	A	G	G	T	T	C	C	C	A	T	T	G	G	C	G	A	A	NA	NA	T	T	G	G	T	T	T	A	A	C	A	G	G	A	G	G	A	C	G	G	T	C	C	C	T	T	G	T	C	T	G	G	C	T	T	C	T	T	G	G	A	A	G	G	T	T	NA	NA	T	C	A	A	G	G	G	G	A	G	T	C	C	C	G	T	C	C	C	C	G	A	T	C	T	C	A	A	C	T	T	A	A	C	A	C	T	T	G	A	A	G	T	T	T	C	A	G	T	C	T	T	A	G	T	C	T	T	G	G	A	A	T	T	C	C	C	C	C	A	C	C	C	T	A	T	C	A	C	G	G	T	C	C	A	A	T	T	NA	NA	T	A	NA	NA	C	T	T	C	C	T	C	C	T	G	T	C	A	G	T	G	G	G	A	G	C	T	T	C	G	G	A	A	G	G	A	C	G	C	G	A	T	C	C	A	C	G	T	C	A	T	G	G	C	C	G	G	A	G	G	C	T	A	T	T	T	A	C	A	C	C	A	A	C	C	C	C	A	A	G	G	A	G	T	C	T	T	C	T	A	G	C	T	A	G	T	A	C	T	G	G	A	C	G	A	A	C	C	T	C	T	T	G	C	C	C	T	NA	NA	A	C	G	C	C	T	T	G	T	T	A	A	G	A	A	G	T	G	A	C	C	C	C	A	G	A	A	T	T	A	C	T	C	T	G	A	T	A	C	C	T	T	G	G	G	G	C	C	G	G	C	T	T	T	G	G	G	G	C	T	C	T	G	A	T	T	T	T	G	C	C	T	G	T	C	C	G	A	T	C	G	G	NA	NA	T	T	G	C	G	G	T	C	T	C	G	A	T	T	C	C	C	T	T	T	T	T	G	G	C	C	C	T	G	C	A	G	T	T	A	A	NA	NA	G	T	C	A	G	A	G	G	NA	NA	A	G	C	T	A	C	A	A	T	T	T	C	G	G	A	A	T	T	C	C	A	C	C	C	T	C	A	G	T	C	C	T	T	A	C	C	T	T	G	A	G	G	C	A	C	C	G	G	G	A	A	A	A	A	G	G	T	C	T	G	C	C	G	G	C	C	C	C	T	C	C	A	C	C	C	T	T	T	C	C	C	T	T	T	C	T	C	T	T	G	G	G	G	A	G	T	A	G	C	T	C	C	T	T	T	T	T	C	T	A	T	G	C	G	A	G	A	C	NA	NA	T	T	A	A	G	G	G	T	T	G	T	T	C	T	A	A	A	A	T	G	C	C	C	C	NA	NA	G	A	A	G	A	C	T	C	A	A	G	A	A	C	C	T	C	C	C	C	C	T	A	A	G	A	C	C	T	T	C	C	G	A	G	G	C	T	C	C	C	A	A	A	C	C	C	C	G	A	G	A	C	C	G	A	G	G	A	T	G	A	G	T	A	G	G	C	G	A	T	T	C	C	A	A	C	A	A	C	A	T	C	C	A	C	G	A	A	A	A	T	C	C	C	T	A	T	C	A	A	A	G	A	G	T	A	A	T	T	G	G	T	G	G	A	C	A	G	G	T	C	G	T	A	A	G	A	G	A	C	A	G	G	G	G	G	A	A	G	C	C	A	G	G	C	T	G	T	G	G	G	C	C	C	A	T	T	G	G	T	T	G	G	C	A	C	T	C	A	T	T	A	A	T	T	T	C	A	A	G	G	T	C	C	C	T	A	C	T	G	G	T	T	NA	NA	A	T	NA	NA	T	T	G	G	T	T	C	C	A	A	C	T	C	C	C	T	G	G	T	C	A	G	T	T	G	G	T	C	A	C	G	G	T	C	A	A	C	C	A	C	A	G	T	C	C	C	C	C	A	T	G	A	G	A	G	G	T	A	C	A	T	C	C	T	A	A	A	T	T	C	A	G	A	A	T	T	C	T	T	T	NA	NA	C	T	C	C	G	G	T	C	A	G	G	T	T	C	A	A	C	T	C	C	NA	NA	T	C	A	A	G	G	G	G	G	G	G	T	A	A	A	G	T	A	A	A	G	A	A	A	T	T	G	G	G	T	G	A	G	C	A	A	NA	NA	T	C	G	G	C	T	A	A	T	C	G	C	A	G	T	T	C	A	C	C	T	G	C	C	T	C	A	T	C	C	T	C	A	A	G	A	T	T	T	C	C	A	A	G	A	A	T	T	T	T	T	T	C	C	A	A	T	C	C	A	NA	NA	T	T	C	T	A	G	C	T	A	C	C	A	A	G	A	A	C	C	C	C	NA	NA	T	T	C	C	T	C	T	C	T	G	A	A	C	A	G	G	A	A	G	G	A	A	C	C	A	A	C	T	A	A	C	C	A	A	T	T	C	C	C	T	C	C	C	C	T	A	T	C	G	A	A	A	C	C	C	C	C	G	A	A	T	C	T	C	A	G	A	A	G	A	NA	NA	C	T	C	C	A	G	T	T	G	C	A	T	T	C	T	C	C	C	C	C	A	T	A	A	G	A	T	T	A	G	C	T	C	C	NA	NA	G	A	G	T	G	G	C	C	G	G	T	A	C	T	C	C	T	C	A	A	A	G	G	G	C	C	C	C	A	A	C	G	T	T	T	T	T	C	T	C	T	T	G	A	C	C	A	G	A	A	T	G	G	G	A	G	C	C	T	T	NA	NA	G	G	C	C	T	T	C	C	C	C	T	C	A	A	G	A	C	T	A	G	T	T	G	A	C	C	C	T	A	C	A	A	NA	NA	NA	NA	A	A	G	A	C	A	T	C	T	C	C	T	T	C	C	T	C	C	T	C	G	G	G	G	C	C	A	G	A	A	T	A	T	T	A	G	C	C	C	C	G	A	A	C	C	T	C	C	C	C	G	G	A	G	A	G	A	G	C	T	A	A	G	G	C	C	C	T	T	T	A	T	G	G	C	C	C	T	C	C	C	C	G	G	C	T	T	G	C	T	G	C	T	T	T	T	C	C	C	C	A	G	C	C	T	C	C	C	A	G	A	G	T	C	C	T	G	A	G	G	G	T	C	T	C	T	G	G	G	A	C	T	C	C	C	C	A	A	C	T	C	T	T	T	C	C	NA	NA	A	A	A	G	G	T	C	T	G	G	G	G	G	G	A	T	G	G	A	G	G	G	T	A	G	G	T	C	T	T	G	G	A	A	G	G	G	G	C	C	C	T	T	T	C	C	C	C	C	A	C	T	NA	NA	C	C	G	G	G	G	G	G	C	C	A	T	C	T	C	C	G	T	G	G	A	A	C	A	C	C	C	C	G	G	G	T	A	T	G	G	T	T	C	T	G	T	C	T	G	A	G	G	C	C	A	G	G	G	G	G	G	G	T	T	T	T	T	C	C	C	G	G	G	A	C	T	G	G	G	A	A	G	C	T	T	T	G	G	T	T	C	C	T	T	C	C	G	A	C	T	A	T	G	G	G	A	T	C	C	T	C	T	A	A	C	C	T	T	G	C	T	A	G	G	G	A	A	C	G	G	C	C	G	A	A	A	G	G	G	A	G	A	G	G	G	A	T	T	G	G	G	G	G	A	T	A	C	T	C	C	C	G	A	A	C	T	T	T	G	A	C	C	C	T	A	A	A	G	T	T	C	T	G	A	A	T	C	C	C	A	T	C	G	G	G	G	C	C	C	A	NA	NA	T	T	NA	NA	T	C	A	A	A	C	G	G	A	G	T	T	G	G	T	T	G	G	C	C	G	G	T	C	T	C	G	A	T	A	A	G	C	C	C	G	T	T	G	T	G	A	A	C	A	A	C	C	A	C	A	A	T	T	T	C	G	T	C	C	G	C	A	C	C	A	T	T	C	C	C	C	A	A	A	G	C	C	G	A	C	C	A	A	C	G	A	C	A	A	NA	NA	C	C	A	G	G	G	C	T	C	T	G	G	A	A	NA	NA	C	G	C	C	T	C	G	A	T	T	T	T	G	C	G	A	A	T	T	G	T	A	G	G	C	A	T	C	G	G	G	A	A	G	A	A	C	C	NA	NA	G	A	C	C	NA	NA	C	C	T	C	A	G	T	A	A	A	T	T	T	T	G	A	A	G	C	T	A	A	NA	NA	C	C	G	A	A	C	T	T	A	G	T	C	A	T	C	T	A	T	T	C	C	C	T	C	C	C	G	T	C	T	G	G	T	C	A	G	C	C	G	G	C	C	T	C	NA	NA	A	T	A	A	C	C	C	C	A	G	G	G	C	T	C	C	C	C	G	A	A	A	C	C	G	G	A	C	T	C	A	G	A	G	G	C	C	T	A	G	T	T	T	T	A	A	T	T	G	G	C	T	C	T	T	C	A	A	C	T	G	T	C	C	T	T	G	C	C	T	A	A	C	C	C	C	G	G	T	T	A	T	A	C	A	A	C	C	T	C	C	T	C	C	NA	NA	G	G	C	C	T	T	G	A	C	C	C	C	T	G	C	C	C	T	A	A	A	A	A	A	T	A	A	A	G	G	A	A	A	T	G	G	A	G	A	C	C	C	A	T	A	G	G	G	T	T	T	A	T	T	T	G	G	C	C	T	A	A	C	C	C	C	A	A	A	G	G	G	A	A	G	T	T	G	T	A	C	C	G	A	A	A	C	T	NA	NA	C	A	C	G	G	G	T	G	G	G	C	C	T	C	C	G	A	G	T	T	A	G	C	A	C	T	C	C	C	T	G	C	G	G	C	C	G	G	T	A	A	G	A	A	C	C	T	C	NA	NA	C	T	C	C	A	A	T	T	A	G	C	A	T	T	C	C	NA	NA	T	T	C	C	T	C	A	A	A	C	A	A	A	G	T	T	A	C	A	G	C	G	C	G	T	T	A	G	C	T	T	C	C	C	T	A	A	A	G	G	G	G	G	G	C	C	T	A	C	C	G	G	C	C	A	C	T	G	G	G	G	T	G	T	G	G	A	G	A	A	G	G	A	G	T	T	G	G	A	A	A	A	A	G	C	T	T	C	T	T	A	G	G	A	T	C	G	G	A	G	A	G	A	A	T	G	T	T	A	C	NA	NA	A	T	C	G	NA	NA	T	C	G	T	T	T	NA	NA	A	G	A	A	G	G	T	T	G	A	C	C	T	T	A	A	A	T	C	C	A	A	A	A	T	T	A	G	T	C	C	C	A	A	T	T	G	G	A	G	A	A	G	G	G	G	T	C	C	T	A	G	A	A	C	C	G	G	T	G	C	T	A	G	A	G	C	C	NA	NA	C	T	A	G	C	T	C	C	C	C	T	A	T	C	T	T	A	A	C	C	A	G	G	C	T	T	T	C	G	G	G	A	G	A	T	C	G	T	A	A	T	T	A	A	G	G	T	C	C	C	G	A	NA	NA	T	C	G	G	C	G	C	C	A	T	G	A	G	G	G	A	T	C	G	G	G	A	A	A	C	C	T	C	T	C	C	T	C	C	C	C	G	A	G	G	G	T	C	T	C	C	C	C	C	T	G	G	C	C	T	C	T	T	G	A	A	G	G	G	C	C	A	A	A	G	C	C	C	C	C	C	A	C	A	A	G	A	T	T	T	C	G	G	C	T	A	G	G	G	G	G	A	A	G	A	T	T	A	G	G	A	C	T	C	G	C	C	T	T	G	A	C	C	C	C	NA	NA	G	G	T	T	A	A	C	C	A	G	C	T	A	A	G	A	T	T	NA	NA	A	A	A	C	T	T	A	A	G	A	A	A	C	T	G	C	G	C	A	A	T	T	A	A	T	T	C	T	T	A	C	T	T	T	A	C	A	C	T	C	G	T	G	G	T	C	T	T	C	C	G	G	G	G	G	G	A	C	A	A	T	C	C	T	C	C	G	G	C	C	A	A	NA	NA	C	C	G	T	C	C	G	T	C	C	G	G	A	G	G	A	A	G	A	G	A	C	G	A	G	G	A	A	G	A	G	G	C	C	G	G	C	C	C	C	C	T	C	A	A	G	G	A	G	G	G	A	G	T	A	A	NA	NA	G	G	T	T	A	C	A	G	G	G	A	G	T	T	A	G	A	G	C	T	T	C	A	A	C	C	T	T	G	G	T	T	C	C	T	G	G	G	A	G	T	A	C	T	T	T	C	G	C	T	G	G	A	A	G	A	T	A	T	T	A	G	G	G	T	T	T	C	A	A	C	C	G	G	C	T	C	T	T	T	G	G	A	A	T	T	A	A	G	A	A	A	C	C	T	C	G	A	C	C	G	A	G	A	A	G	A	A	A	A	G	T	A	A	C	C	C	C	G	G	T	T	A	A	T	T	NA	NA	C	T	G	G	G	G	T	C	A	G	G	A	G	A	G	G	G	A	G	G	NA	NA	T	C	G	T	G	A	C	G	C	C	C	C	A	G	G	G	A	A	G	A	C	C	C	C	C	T	C	T	A	G	C	C	G	T	A	G	T	G	T	T	C	C	T	C	A	C	A	A	C	C	C	C	C	C	G	C	A	A	A	G	C	C	G	G	G	G	T	T	G	G	A	A	G	A	A	G	T	T	A	G	T	T	NA	NA	C	T	C	C	A	A	G	A	C	T	T	C	G	G	C	C	T	C	G	G	G	T	T	A	G	A	C	C	C	T	G	A	C	C	C	C	G	G	T	C	A	A	G	A	G	A	G	G	T	C	T	C	G	T	A	G	G	G	G	G	A	A	G	A	C	A	C	C	A	G	G	A	C	C	A	A	T	T	C	T	C	T	C	T	C	T	T	A	A	T	G	A	A	A	A	A	G	G	T	A	A	A	T	C	G	A	T	T	T	T	A	A	A	A	C	C	A	A	C	T	A	A	C	C	G	A	C	C	T	T	G	T	A	T	G	G	G	G	G	A	G	A	C	G	C	C	G	G	A	G	C	C	G	G	T	T	A	G	C	C	A	G	G	A	T	G	A	G	A	A	T	T	A	G	C	A	A	C	T	T	T	C	A	A	T	C	G	G	C	T	G	A	C	C	G	T	C	T	G	G	T	T	T	T	A	G	C	C	C	C	G	T	T	C	G	A	G	G	T	C	C	C	A	A	A	A	C	T	T	T	C	C	G	A	G	G	G	T	C	C	C	T	C	C	A	T	G	G	C	C	A	A	T	C	G	C	C	C	C	T	G	A	G	G	T	C	C	A	A	G	A	C	NA	NA	T	C	G	G	C	C	T	C	C	T	C	C	C	C	C	T	C	C	G	T	T	C	NA	NA	C	G	C	T	NA	NA	A	A	G	A	G	A	T	C	C	C	G	T	G	G	A	G	G	G	T	A	T	C	G	G	NA	NA	T	T	A	G	A	T	C	A	NA	NA	A	G	G	A	C	T	A	A	C	T	C	T	G	G	A	G	C	T	T	C	T	C	C	C	G	C	T	G	NA	NA	G	G	T	C	C	C	T	T	G	G	G	G	A	A	G	A	G	A	G	A	C	T	A	C	C	C	G	G	C	C	T	T	A	A	G	C	C	T	C	C	C	T	A	G	C	C	T	T	A	G	C	T	G	A	G	G	C	T	T	T	G	G	G	G	C	C	A	G	T	A	C	C	T	C	A	G	G	A	A	T	G	G	T	T	G	G	G	G	C	C	C	C	C	C	G	G	G	G	C	C	C	C	T	T	T	T	A	A	C	C	G	G	C	C	G	G	A	A	C	C	C	C	G	G	A	A	C	C	G	G	G	G	G	G	G	G	T	T	C	C	T	T	C	C	G	G	C	C	T	T	G	G	C	C	C	C	T	T	A	A	C	C	T	T	T	T	G	G	A	A	C	C	T	T	A	A	T	T	A	A	C	C	A	A	C	C	G	G	G	G	C	C	G	G	C	C	A	A	A	A	G	G	A	A	C	C	G	G	T	T	A	A	C	C	C	C	T	T	A	A	C	C	G	G	G	G	C	C	C	C	A	A	C	C	A	A	G	G	G	G	G	G	A	A	G	G	C	C	A	A	C	C	C	C	C	C	T	T	T	T	C	C	T	T	G	G	C	C	C	C	C	C	T	T	C	C	C	C	T	T	C	C	C	C	C	C	A	A	A	A	G	G	G	G	T	T	A	A	T	T	T	T	T	T	T	T	A	A	G	G	A	A	C	C	T	T	A	A	C	C	T	T	C	C	A	A	A	A	A	A	T	T	C	C	T	T	T	T	C	C	A	A	G	G	C	C	T	T	C	C	T	T	A	A	G	G	T	T	A	A	C	C	T	T	C	C	G	G	T	T	T	T	C	C	G	G	G	G	G	G	T	T	G	G	G	G	G	G	C	C	A	A	C	C	A	A	G	G	G	G	C	C	T	T	T	T	T	T	G	G	T	T	A	A	G	G	C	C	T	T	A	A	C	C	G	G	T	T	G	G	A	A	C	C	T	T	T	T	C	C	C	C	A	A	C	C	A	A	T	T	T	T	T	T	T	T	G	G	C	C	T	T	T	T	T	T	G	G	C	C	C	C	G	G	G	G	T	T	G	G	A	A	G	G	T	T	G	G	T	T	G	G	T	T	T	T	G	G	G	G	T	T	T	T	C	C	C	C	G	G	T	T	G	G	C	C	C	C	T	T	G	G	G	G	A	A	A	A	G	G	C	C	C	C	T	T	T	T	G	G	C	C	T	T	T	T	T	T	T	T	T	T	A	A	G	G	T	T	G	G	G	G	C	C	G	G	T	T	G	G	G	G	T	T	C	C	T	T	C	C	A	A	C	C	C	C	A	A	G	G	G	G	T	T	C	C	C	C	T	T	G	G	T	T	T	T	C	C	G	G	C	C	G	G	C	C	G	G	T	T	C	C	A	A	C	C	A	A	T	T	C	C	G	G	C	C	G	G	G	G	G	G	G	G	T	T	T	T	A	A	A	A	A	A	C	C	T	T	A	A	G	G	G	G	G	G	G	G	A	A	C	C	C	C	A	A	A	A	C	C	C	C	A	A	T	T	A	A	G	G	C	C	T	T	T	T	A	A	G	G	A	A	A	A	C	C	T	T	C	C	T	T	G	G	G	G	T	T	G	G	C	C	G	G	G	G	T	T	G	G	C	C	G	G	A	A	T	T	T	T	A	A	T	T	C	C	C	C	G	G	A	A	G	G	T	T	A	A	T	T	A	A	A	A	C	C	G	G	A	A	C	C	A	A	C	C	T	T	G	G	G	G	G	G	C	C	G	G	A	A	T	T	G	G	G	G	C	C	T	T	C	C	G	G	G	G	T	T	G	G	A	A	G	G	C	C	C	C	G	G	C	C	C	C	T	T	C	C	T	T	G	G	T	T	T	T	A	A	A	A	T	T	C	C	A	A	G	G	C	C	C	C	A	A	A	A	C	C	C	C	C	C	G	G	A	A	C	C	T	T	G	G	C	C	T	T	G	G	T	T	T	T	T	T	G	G	A	A	T	T	A	A	C	C	C	C	G	G	G	G	C	C	A	A	A	A	A	A	A	A	C	C	C	C	C	C	C	C	A	A	C	C	C	C	T	A	C	C	G	G	G	G	T	C	T	G	T	C	G	G	C	T	T	T	C	C	NA	NA	G	G	A	G	G	C	C	C	C	C	C	C	A	A	C	C	C	C	A	A	G	A	A	A	T	C	A	G	C	C	C	T	T	T	C	G	C	C	T	C	C	C	T	C	NA	NA	G	A	A	C	G	G	A	C	G	A	G	G	T	T	A	G	C	C	T	T	C	C	G	G	T	T	C	T	A	A	G	G	A	A	A	A	G	G	A	A	NA	NA	G	G	T	T	G	G	A	A	C	C	A	A	C	C	A	A	A	A	T	T	T	T	C	C	C	C	C	C	A	A	T	T	C	C	G	G	G	G	T	T	A	A	T	T	C	C	C	C	T	T	A	A	A	A	A	A	C	C	C	C	A	A	T	T	A	A	T	C	G	G	A	A	G	G	A	A	A	T	C	C	T	A	C	C	T	C	T	C	A	A	C	T	G	A	A	G	G	G	C	C	G	G	A	A	G	G	T	T	G	G	T	T	T	C	G	A	C	C	C	T	A	C	A	A	T	T	G	A	G	G	T	T	A	A	T	T	G	G	T	T	T	T	G	G	A	A	T	T	A	A	G	G	G	G	C	C	A	A	G	G	T	T	G	G	T	T	T	T	A	A	C	C	C	C	T	T	T	T	A	A	C	C	G	G	A	A	T	T	G	G	A	A	C	C	C	C	G	G	T	T	G	G	T	T	A	A	A	A	A	A	A	A	T	T	T	T	G	G	T	T	G	G	C	C	G	G	G	G	G	G	A	A	G	G	C	C	G	G	T	T	T	T	T	C	G	G	G	G	T	T	A	A	C	C	C	C	G	G	G	G	C	C	T	T	C	C	A	A	G	G	A	G	NA	NA	T	C	C	C	C	T	C	C	A	G	A	G	T	T	NA	NA	A	G	A	G	T	T	A	G	T	G	T	T	G	C	A	A	A	G	C	T	C	T	T	G	T	C	NA	NA	T	T	G	G	C	C	A	A	G	G	G	G	C	C	C	A	T	C	A	A	T	G	C	G	G	A	T	T	G	G	G	G	NA	NA	C	A	G	A	G	G	G	A	A	T	T	T	A	G	T	T	G	A	G	G	C	C	T	C	A	G	G	G	T	C	C	T	T	T	G	A	C	C	A	A	NA	NA	C	C	T	A	T	T	C	T	T	C	T	C
CC	OR2417f56	NA	NA	1	NA	G	A	G	G	A	G	NA	NA	C	C	A	G	A	G	G	G	C	C	G	A	A	G	T	C	G	A	G	G	C	C	A	T	A	G	G	A	T	T	A	A	G	A	G	A	C	C	A	G	T	A	C	C	A	G	T	T	T	G	A	T	G	G	C	C	C	C	A	G	T	T	C	C	A	G	A	T	T	C	G	G	T	C	C	C	C	C	G	A	T	T	T	C	T	C	T	C	C	T	T	C	C	T	T	C	C	C	G	G	T	C	C	T	G	G	C	C	C	C	T	T	T	C	A	G	G	G	T	T	NA	NA	NA	NA	C	C	A	A	C	A	G	G	G	G	T	T	T	C	G	G	T	C	A	G	A	G	G	G	C	C	A	G	T	T	A	G	C	C	G	A	A	G	A	T	NA	NA	G	C	G	G	G	A	T	A	T	C	T	C	NA	NA	G	A	NA	NA	G	A	C	C	G	A	A	A	A	G	T	A	G	G	A	A	G	T	C	C	T	C	G	A	NA	NA	C	C	A	G	G	G	NA	NA	C	C	C	C	T	G	G	G	G	G	T	C	C	C	G	C	G	A	C	C	G	A	T	C	A	G	A	G	T	C	T	T	C	C	G	G	T	C	A	G	T	C	C	C	A	A	C	C	T	T	T	T	C	G	G	G	T	T	T	T	C	C	G	G	T	C	T	T	T	T	G	A	C	C	A	C	C	C	C	C	G	T	G	A	A	G	C	C	C	C	G	G	C	C	C	C	G	A	T	C	C	C	C	C	C	C	C	C	C	C	G	G	A	A	T	T	G	G	C	C	G	G	T	A	G	G	G	G	G	G	T	T	C	C	A	A	G	G	T	T	T	C	T	T	G	G	C	C	C	C	A	G	T	C	C	C	G	G	C	C	G	G	T	T	A	G	G	G	G	G	C	C	A	G	A	T	A	A	G	G	A	A	T	T	C	C	T	T	G	G	T	T	A	A	C	C	G	G	A	G	G	C	G	T	A	A	C	C	T	T	G	G	C	C	A	A	G	C	G	G	G	A	G	G	A	A	T	T	A	G	T	G	C	C	G	G	G	G	C	T	T	T	G	G	A	A	A	A	A	A	T	T	T	T	C	C	G	A	T	T	G	G	T	C	G	G	A	G	A	C	C	C	G	G	T	T	T	T	G	A	T	T	A	C	G	A	T	C	G	G	T	A	G	G	G	G	G	G	C	T	A	A	C	C	G	G	C	C	G	G	A	A	T	T	T	T	A	T	C	C	C	T	G	G	T	T	C	C	T	C	C	C	A	A	C	C	A	A	T	T	T	T	A	G	C	C	C	G	C	C	G	G	C	C	C	T	T	C	T	T	G	G	G	G	C	C	T	T	G	G	A	A	A	A	C	C	A	A	C	C	C	C	A	G	G	G	C	C	A	G	T	T	G	G	T	T	A	A	C	C	T	T	C	C	T	C	G	G	A	A	G	G	A	A	C	C	T	T	A	A	T	T	A	A	T	T	T	T	T	T	C	C	G	G	T	T	C	T	C	T	G	G	G	G	A	A	C	C	A	A	A	A	C	A	C	C	T	C	T	T	C	C	A	A	C	C	G	G	A	G	T	C	A	T	G	G	C	C	G	G	T	T	T	T	T	C	T	C	G	G	A	A	G	G	G	G	A	A	C	C	T	T	G	G	A	A	T	C	NA	NA	A	A	T	T	A	A	T	T	T	C	A	A	A	A	T	C	G	C	A	G	T	T	T	C	C	T	T	T	T	G	T	T	G	G	T	T	C	C	NA	NA	C	T	A	G	G	A	G	A	T	C	T	C	A	A	NA	NA	G	A	T	T	G	A	A	T	A	G	T	C	C	C	A	A	NA	NA	G	G	A	A	A	A	A	G	T	C	T	C	G	G	A	G	G	G	C	G	G	G	C	A	A	A	T	T	G	A	G	G	NA	NA	T	C	C	C	A	A	NA	NA	A	A	A	A	C	C	G	G	T	C	C	C	C	T	T	T	C	T	C	C	C	C	T	C	G	G	G	C	NA	NA	C	T	NA	NA	G	G	G	G	C	T	C	T	C	C	G	G	C	C	A	A	G	A	T	T	G	G	G	G	C	C	C	C	A	G	C	C	G	G	C	T	A	A	A	G	A	T	A	G	A	G	A	A	C	C	G	A	C	T	T	T	T	C	C	C	T	T	NA	NA	T	G	C	A	C	T	T	C	C	C	G	C	A	G	T	T	C	C	C	T	NA	NA	T	T	T	A	T	T	A	A	T	C	A	G	T	T	A	G	A	A	C	C	C	T	G	A	NA	NA	A	G	G	C	T	A	G	A	C	T	A	G	NA	NA	A	A	T	T	G	A	G	A	A	A	T	T	G	G	C	G	A	A	A	T	C	T	A	A	A	G	G	A	T	T	C	C	G	G	C	T	C	T	C	T	C	C	G	A	C	C	T	C	NA	NA	C	T	T	T	T	C	C	T	C	C	NA	NA	G	G	C	C	C	C	C	A	C	C	A	A	A	G	G	A	T	T	G	A	C	T	T	T	T	C	T	T	T	C	G	G	C	C	T	G	G	A	T	C	A	C	T	C	A	T	T	T	C	C	A	A	T	T	T	C	G	A	G	G	A	A	G	A	A	C	G	A	NA	NA	A	A	A	G	G	A	G	T	G	G	T	C	C	T	G	G	C	C	C	C	G	G	C	C	G	A	T	C	A	G	T	C	A	G	T	C	C	G	A	G	C	C	C	T	C	A	A	C	T	C	T	C	C	T	NA	NA	T	C	G	A	T	A	A	C	T	G	A	G	T	T	G	A	A	G	A	T	T	C	G	G	C	A	C	C	A	G	NA	NA	A	A	C	C	C	G	T	T	C	C	A	G	G	T	T	A	A	T	C	T	A	A	C	A	T	A	T	T	C	C	G	G	C	C	T	C	C	C	G	T	NA	NA	G	G	T	T	A	A	T	C	C	C	A	G	C	T	G	G	T	C	G	G	T	T	NA	NA	G	C	C	T	G	G	A	A	T	A	T	C	A	G	C	C	C	C	C	C	C	G	C	C	G	G	C	G	A	A	T	C	C	G	T	T	A	A	G	G	A	A	T	G	G	G	T	C	T	C	T	T	NA	NA	A	C	T	T	G	A	A	G	A	G	A	A	C	T	G	G	A	A	C	T	T	T	C	C	G	A	C	T	T	C	G	A	A	G	C	C	A	C	T	T	C	C	A	T	T	G	C	C	A	T	A	A	T	G	G	A	A	T	C	A	A	A	G	A	A	A	C	T	T	T	A	G	C	T	T	T	G	G	T	T	G	G	G	G	C	C	A	G	T	T	G	A	A	A	G	A	A	G	G	A	G	A	C	T	G	G	C	C	C	C	G	T	T	T	T	C	NA	NA	T	C	G	G	T	C	A	A	T	T	G	G	T	T	NA	NA	A	T	C	C	A	C	G	A	A	A	A	A	G	A	G	A	T	C	A	A	NA	NA	C	G	T	C	A	G	A	A	C	C	C	C	C	G	T	T	A	G	G	G	A	C	A	C	C	G	C	A	NA	NA	T	T	C	C	C	C	C	A	C	T	NA	NA	C	C	A	A	G	G	A	A	C	G	A	G	T	T	T	A	C	C	T	T	G	T	T	T	G	G	T	C	T	C	G	G	G	T	C	C	C	G	T	C	G	A	G	A	T	T	T	C	A	G	A	G	A	A	T	A	A	G	T	A	G	G	T	A	T	G	A	C	NA	NA	C	G	G	G	A	T	G	G	G	G	C	C	T	C	C	T	C	C	T	C	C	G	T	A	T	C	T	A	NA	NA	NA	NA	C	T	G	G	T	T	C	C	C	T	T	C	NA	NA	G	A	T	C	C	A	C	T	C	T	A	C	A	A	A	A	T	G	C	G	T	C	C	C	G	G	C	T	G	G	G	C	A	A	C	C	T	C	C	T	T	C	T	C	C	T	G	G	C	C	A	G	G	G	A	A	C	C	A	G	G	G	C	C	A	A	G	A	G	A	C	C	A	G	T	A	T	T	T	G	C	C	G	A	C	C	A	A	NA	NA	G	A	C	C	C	C	G	G	T	C	T	C	G	G	T	T	A	A	NA	NA	C	C	C	C	C	T	C	T	C	A	NA	NA	A	G	G	C	A	A	C	C	A	A	G	G	C	T	C	T	G	A	G	A	C	G	T	C	NA	NA	A	A	G	A	T	C	A	G	T	T	C	T	A	A	C	T	T	C	C	C	A	G	G	G	G	A	T	T	G	A	C	C	G	G	T	T	T	A	G	G	G	A	G	A	A	T	G	A	G	A	T	T	A	G	T	T	A	A	A	A	G	G	G	A	G	A	A	A	G	A	G	G	G	T	G	G	T	C	C	C	G	C	G	A	A	G	T	T	T	T	NA	NA	T	T	C	T	C	T	T	C	T	T	T	C	A	G	G	A	G	G	A	G	C	C	T	C	T	C	A	T	C	T	T	T	G	A	T	T	T	C	G	A	G	A	T	T	C	T	C	T	C	C	A	G	A	A	NA	NA	C	A	A	T	T	C	NA	NA	G	G	A	G	C	C	A	G	NA	NA	A	G	A	G	G	A	A	C	G	T	T	C	A	C	A	C	T	T	C	T	A	G	T	C	T	C	G	A	C	A	T	C	T	C	C	T	C	T	C	T	T	C	C	C	C	C	T	C	C	T	C	C	T	T	A	G	A	C	A	A	A	A	C	T	G	G	T	A	C	T	T	T	C	C	T	T	A	T	T	T	C	C	C	T	G	G	A	G	G	G	C	C	C	A	C	G	C	T	C	C	C	T	NA	NA	G	G	NA	NA	T	T	A	G	G	A	T	C	C	T	G	A	A	G	C	C	G	C	C	T	NA	NA	A	A	A	T	A	A	G	G	C	T	A	T	NA	NA	A	G	A	A	G	G	G	A	G	A	T	C	T	G	T	T	A	A	C	A	T	C	C	C	A	A	G	G	T	C	C	C	G	G	G	A	G	G	A	A	G	G	G	G	NA	NA	G	G	G	A	A	G	C	C	A	G	T	A	G	T	A	G	T	C	T	T	C	T	C	C	T	T	T	C	C	T	T	A	A	G	C	C	G	A	G	A	G	G	C	C	A	G	C	C	T	C	A	T	G	A	C	T	A	A	C	T	C	T	C	T	C	T	C	T	G	T	A	A	G	G	NA	NA	T	C	C	C	NA	NA	A	A	A	G	C	T	T	T	G	G	C	A	C	C	A	A	G	G	C	T	T	C	G	G	G	G	C	T	T	C	T	T	G	T	A	G	C	T	NA	NA	T	C	C	C	G	C	G	A	T	T	C	A	T	C	A	A	G	G	A	C	A	A	C	T	A	A	NA	NA	C	C	C	C	G	T	NA	NA	G	A	C	T	C	T	G	A	A	T	T	C	C	C	NA	NA	A	G	T	T	C	A	T	C	C	C	G	T	G	G	T	C	A	C	C	C	C	G	A	C	C	C	G	G	G	G	C	T	G	G	G	A	T	T	A	G	A	G	A	A	T	C	G	A	A	G	NA	NA	G	A	T	T	T	C	G	T	G	T	G	A	T	C	A	T	C	C	T	C	T	C	G	G	G	A	A	A	C	C	A	G	C	C	C	T	C	C	NA	NA	A	G	C	A	A	G	G	A	A	G	A	A	T	C	T	A	T	C	G	T	C	C	C	T	A	T	C	C	T	T	A	G	G	T	G	C	T	T	NA	NA	T	A	T	C	G	G	G	G	G	G	G	A	T	T	G	G	G	G	G	A	G	A	A	A	G	C	G	A	C	C	C	T	G	A	G	G	C	C	A	G	T	C	C	T	C	C	A	G	C	A	A	C	G	A	A	G	G	A	T	C	G	A	C	A	C	T	C	T	T	C	A	G	G	G	G	A	A	A	C	C	G	G	T	G	C	C	G	T	T	A	G	A	A	G	C	A	C	C	NA	NA	T	A	T	C	C	C	G	G	A	G	C	C	A	G	G	G	C	T	T	C	A	A	C	C	G	G	C	C	T	C	T	C	A	C	A	A	G	A	G	A	G	A	A	A	C	C	T	C	A	C	G	C	A	G	G	C	C	T	G	G	T	C	NA	NA	G	T	G	G	T	T	T	T	A	G	C	C	C	C	A	A	G	G	G	A	C	C	G	G	T	C	G	C	G	G	A	A	T	T	G	G	T	C	A	G	C	C	G	G	G	C	C	T	T	G	T	C	T	C	G	G	G	G	C	C	T	C	T	G	C	C	G	G	A	C	G	G	C	T	T	T	G	G	A	G	A	G	G	G	C	T	T	T	C	C	T	C	G	C	T	T	NA	NA	A	G	T	G	A	G	G	C	C	T	G	G	A	A	A	G	C	A	A	C	T	A	A	C	T	C	G	A	A	C	A	A	A	C	C	C	C	T	T	C	G	A	A	A	C	C	C	T	C	C	T	A	C	T	C	A	C	C	C	C	T	T	G	G	T	G	A	G	T	G	T	A	G	G	C	C	A	G	G	A	NA	NA	C	T	C	T	A	A	T	A	A	A	T	T	T	C	C	C	T	G	T	C	G	G	T	C	G	A	T	C	G	A	T	G	T	C	A	A	A	G	G	A	C	C	T	C	A	A	A	A	T	T	G	G	A	G	T	C	G	G	C	C	A	G	T	T	T	C	C	T	T	A	NA	NA	A	G	C	C	G	A	T	T	A	G	NA	NA	C	C	G	A	C	C	T	T	G	G	G	G	T	C	C	T	T	C	T	A	C	T	G	A	C	C	C	C	C	T	G	A	C	T	G	G	C	C	G	T	G	G	C	T	A	C	C	C	A	G	G	A	G	T	A	G	C	A	C	C	T	C	A	G	T	T	T	A	A	C	T	T	A	C	C	C	T	G	T	A	G	G	A	T	C	C	T	C	C	C	T	C	G	G	A	G	C	C	T	C	C	T	C	G	G	G	G	G	T	A	C	C	C	T	T	A	C	G	C	C	G	T	G	G	C	C	NA	NA	G	G	A	G	C	A	A	A	C	C	G	A	C	C	G	A	C	C	G	G	T	T	G	G	A	G	G	G	A	G	T	A	A	G	A	A	G	T	G	A	G	T	T	C	NA	NA	C	T	T	C	A	G	C	T	G	G	A	C	G	G	T	C	G	G	G	G	C	G	T	T	G	A	A	G	A	G	A	C	T	T	C	C	C	C	G	G	T	T	G	G	G	G	T	T	C	C	A	G	G	T	G	G	T	T	A	A	G	G	A	A	G	A	G	A	A	G	C	C	G	G	G	G	C	C	C	C	A	G	C	C	T	G	T	G	T	T	C	C	G	A	C	T	C	G	G	G	C	T	G	A	A	A	T	T	A	G	C	C	T	T	C	T	NA	NA	A	G	G	A	T	T	T	C	NA	NA	A	A	A	A	A	G	T	T	G	G	C	C	T	C	A	G	G	A	T	C	C	T	NA	NA	C	C	G	A	C	C	G	G	G	G	T	C	C	C	T	C	C	C	NA	NA	T	C	T	C	G	G	T	T	G	G	A	A	NA	NA	A	A	G	C	NA	NA	G	G	C	C	G	G	C	C	G	A	C	T	G	G	G	A	G	G	A	G	T	A	T	T	G	T	T	A	G	G	G	A	C	T	C	C	T	T	T	C	A	T	T	C	C	C	T	C	G	C	A	G	C	C	T	G	T	A	A	G	T	C	G	A	A	C	C	C	C	G	C	T	C	C	T	A	G	G	G	A	A	T	G	G	T	G	T	C	NA	NA	C	C	T	C	G	A	A	A	G	G	A	C	T	T	T	C	T	C	G	G	T	C	A	G	C	T	G	A	C	T	G	G	T	T	G	G	T	T	G	G	G	T	G	G	G	A	A	G	T	C	G	G	T	T	C	C	C	C	T	C	C	C	C	T	T	A	C	C	G	A	G	G	T	A	G	G	A	A	T	C	NA	NA	G	G	C	C	C	T	T	C	A	A	A	A	G	G	A	G	A	C	T	C	A	A	A	G	C	A	T	T	T	T	C	T	G	G	A	G	G	A	A	G	C	T	A	A	A	A	A	A	C	C	G	G	C	C	G	G	G	G	G	G	G	G	C	C	T	T	G	G	T	T	C	C	G	G	C	C	G	G	C	C	C	C	C	C	G	G	T	T	G	G	C	C	T	T	C	C	G	G	C	C	C	C	C	C	C	C	T	T	A	A	T	T	C	C	C	C	T	T	T	T	A	A	G	G	A	A	C	C	C	C	A	A	A	A	G	G	A	A	A	A	C	C	T	T	T	T	C	C	C	C	C	C	T	T	T	T	C	C	A	A	C	C	C	C	C	C	G	G	C	C	T	T	C	C	T	T	G	G	G	G	C	C	A	A	C	C	G	G	G	G	T	T	A	A	C	C	C	C	A	A	T	T	G	G	A	A	T	T	G	G	C	C	G	G	G	G	G	G	A	A	G	G	T	T	A	A	A	A	G	G	A	A	G	G	G	G	C	C	G	G	A	A	C	C	T	T	C	C	T	T	A	A	C	C	G	G	A	A	T	T	A	A	C	C	A	A	C	C	C	C	G	G	T	T	A	A	C	C	G	G	T	T	G	G	G	G	T	T	T	T	A	A	A	A	C	C	C	C	G	G	C	C	A	A	G	G	A	A	A	A	C	C	T	T	A	A	T	T	G	G	C	C	G	G	T	T	G	G	G	G	G	G	C	C	C	C	C	C	G	G	C	C	A	A	A	A	G	G	C	C	G	G	A	A	G	G	A	A	C	C	A	A	T	T	T	T	A	A	A	A	C	C	T	T	A	A	C	C	A	A	A	A	T	T	C	C	C	C	C	C	C	C	C	C	A	A	G	G	A	A	A	A	G	G	C	C	T	T	T	T	G	G	A	A	G	G	C	C	G	G	T	T	G	G	T	T	C	C	A	A	G	G	T	T	T	T	C	C	A	A	A	A	G	G	G	G	A	A	T	T	T	T	C	C	C	C	C	C	C	C	G	G	G	G	T	T	A	A	G	G	C	C	G	G	T	T	C	C	A	A	T	T	A	A	C	C	C	C	G	G	C	C	T	T	C	C	C	C	G	G	C	C	T	T	G	G	A	A	T	T	T	T	T	T	G	G	T	T	T	T	A	A	C	C	A	A	T	T	C	C	C	C	C	C	C	C	G	G	A	A	G	G	G	G	C	C	G	G	C	C	G	G	T	T	G	G	G	G	C	C	A	A	G	G	C	C	A	A	C	C	G	G	C	C	A	A	A	A	T	G	C	C	C	C	T	T	A	A	T	T	T	T	G	G	A	A	G	G	A	A	G	G	T	T	G	G	G	G	G	G	G	G	A	A	C	C	T	T	G	G	C	C	G	G	G	G	A	A	C	C	C	C	G	G	C	C	T	T	A	A	A	A	G	G	C	C	A	A	G	G	C	C	T	T	A	A	C	C	G	G	G	G	C	C	C	C	G	G	C	C	T	T	C	C	C	C	C	C	A	A	C	C	A	A	A	A	G	G	C	C	A	A	C	C	T	T	C	C	C	C	A	A	T	T	A	A	T	T	A	A	A	A	T	T	A	A	A	A	A	A	C	C	T	T	G	G	T	T	T	T	C	C	T	T	G	G	T	T	C	C	A	A	G	G	G	G	T	T	A	A	A	A	A	A	C	C	G	G	T	T	T	T	G	G	C	C	G	G	T	T	T	T	A	A	C	C	T	T	G	G	G	G	A	A	G	G	G	G	G	G	G	G	G	G	T	T	A	A	C	C	A	A	G	G	G	G	T	T	C	C	G	G	A	A	T	T	C	C	C	C	G	G	T	T	C	C	G	G	C	C	G	G	T	T	A	A	T	T	T	T	A	A	C	C	G	G	G	G	G	G	G	G	C	C	A	A	C	C	C	C	G	G	T	T	G	G	G	G	C	C	T	T	G	G	C	C	G	G	A	A	T	T	G	G	G	G	C	C	A	A	C	C	T	T	A	A	T	T	C	C	T	T	T	T	G	G	A	A	C	C	A	A	G	G	G	G	A	A	T	T	G	G	G	G	C	C	C	C	T	T	G	G	T	T	A	A	G	G	T	T	A	A	C	C	G	G	G	G	C	C	T	T	C	C	G	G	A	A	G	G	T	T	C	C	T	T	G	G	C	C	C	C	G	G	G	G	A	A	T	T	G	G	A	A	C	C	G	G	C	C	A	A	G	G	T	T	C	C	C	C	C	C	C	C	T	T	T	T	A	A	G	G	A	A	C	C	G	G	G	G	C	C	C	C	T	T	T	T	A	A	A	A	G	G	C	C	T	T	G	G	A	A	G	G	A	A	G	G	C	C	C	C	T	T	A	A	T	T	G	G	C	C	C	C	A	A	G	G	T	T	A	A	C	C	G	G	C	C	T	T	A	A	C	C	G	G	A	A	A	A	G	G	G	G	G	G	G	G	C	C	C	C	G	G	C	C	A	A	C	C	G	G	G	G	G	G	T	T	C	C	T	T	C	C	T	T	G	G	A	A	C	C	G	G	T	T	A	A	A	A	A	A	G	G	G	G	T	T	G	G	T	T	C	C	T	T	T	T	A	A	G	G	A	A	C	C	C	C	A	A	G	G	A	A	A	A	C	C	G	G	A	A	A	A	A	A	C	C	G	G	G	G	C	C	C	C	C	C	A	A	C	C	C	C	T	T	T	T	T	T	A	A	NA	NA	A	A	C	C	G	G	G	G	T	T	T	T	A	A	G	G	C	C	T	T	C	C	C	C	T	T	T	T	C	C	G	G	T	T	T	T	G	G	C	C	A	A	C	C	T	T	G	G	C	C	A	A	T	T	T	T	C	C	T	T	C	C	A	A	T	T	C	C	C	C	G	G	T	T	T	T	A	A	T	T	G	G	A	A	C	C	A	A	T	T	G	G	C	C	T	T	T	T	G	G	G	G	T	T	T	T	A	A	A	A	T	T	G	G	A	A	G	G	C	C	G	G	G	G	G	G	C	C	G	G	G	G	C	C	C	C	G	G	A	A	G	G	G	G	T	T	C	C	C	C	T	T	G	G	T	T	T	T	C	C	G	G	C	C	T	T	A	A	C	C	C	C	C	C	C	C	T	T	T	T	A	A	A	A	C	C	C	C	C	C	T	T	C	C	A	A	C	C	G	G	A	A	C	C	T	T	A	A	A	A	T	A	T	T	T	T	C	C	G	G	C	C	G	G	C	C	G	G	T	T	C	C	C	C	T	T	G	G	C	C	G	G	G	G	G	G	T	T	C	C	G	G	T	T	T	T	A	A	G	G	A	A	G	G	T	T	T	T	T	T	A	A	T	T	G	G	G	G	C	C	G	G	G	G	G	G	G	G	A	A	C	C	C	C	C	C	G	G	T	T	C	C	C	C	T	T	T	T	A	A	T	T	C	C	NA	NA	C	C	A	A	A	A	G	G	A	A	C	C	G	G	G	G	C	C	A	A	G	G	A	A	T	T	T	T	T	T	T	T	G	G	T	T	A	A	G	G	G	G	A	A	C	C	C	C	C	C	G	G	A	A	C	C	G	G	A	A	G	G	C	C	G	G	A	A	G	G	A	A	C	C	A	A	T	T	G	G	T	T	T	T	T	T	C	C	A	A	G	G	A	A	T	T	A	A	T	T	C	C	A	A	G	G	G	G	G	G	C	C	T	T	A	A	T	T	T	T	G	G	C	C	T	T	T	T	G	G	C	C	G	G	C	C	G	G	T	T	G	G	C	C	A	A	T	T	A	A	G	G	G	G	T	T	T	T	G	G	G	G	C	C	T	T	G	G	A	A	T	T	C	C	C	C	G	G	G	G	T	T	A	A	A	A	G	G	C	C	C	C	T	T	G	G	G	G	G	G	T	T	C	C	A	A	G	G	G	G	T	T	A	A	G	G	G	G	C	C	G	G	C	C	G	G	C	C	G	G	A	A	G	G	T	T	T	T	C	C	A	A	G	G	G	G	G	G	C	C	A	A	A	A	C	C	C	C	T	T	G	G	C	C	C	C	T	T	A	A	T	T	G	G	G	G	G	G	A	A	C	C	G	G	C	C	G	G	G	G	T	T	G	G	T	T	G	G	G	G	C	C	T	T	A	A	G	G	C	C	T	T	A	A	T	T	G	G	T	T	T	T	G	G	C	C	A	A	A	A	G	G	C	C	A	A	G	G	C	C	A	A	A	A	C	C	G	G	G	G	G	G	A	A	A	A	A	A	G	G	A	A	T	T	A	A	C	C	T	T	G	G	G	G	C	C	C	C	G	G	A	A	C	C	G	G	A	A	T	T	T	T	NA	NA	T	T	G	G	C	C	A	A	G	G	A	A	G	G	G	G	G	G	G	G	G	G	T	T	A	A	G	G	T	T	T	T	G	G	A	A	C	C	C	C	A	A	A	A	G	G	C	C	C	C	G	G	G	G	G	G	C	C	T	T	T	T	C	C	T	T	G	G	C	C	T	T	C	C	A	A	C	C	A	A	G	G	G	G	C	C	A	A	C	C	G	G	A	A	C	C	C	C	G	G	C	C	G	G	C	C	A	A	A	A	G	G	C	C	C	C	C	C	T	T	A	A	T	T	G	G	A	A	A	A	G	G	A	A	T	T	C	C	C	C	G	G	C	C	G	G	G	G	C	C	G	G	G	G	A	A	T	T	A	A	T	T	G	G	G	G	C	C	T	T	T	T	C	C	C	C	C	C	C	C	A	A	T	T	G	G	C	C	T	T	T	T	G	G	C	C	A	A	G	G	A	A	A	A	A	A	A	A	C	C	C	C	T	T	C	C	C	C	T	T	G	G	G	G	C	C	T	T	T	T	T	T	C	C	G	G	T	T	C	C	C	C	G	G	T	T	C	C	T	T	T	T	T	T	G	G	A	A	G	G	A	A	G	G	T	T	C	C	A	A	C	C	A	A	G	G	C	C	T	T	T	T	G	G	C	C	C	C	T	T	C	C	A	A	G	G	G	G	G	G	C	C	T	T	T	T	T	T	T	T	A	A	A	A	G	G	T	T	T	T	T	T	G	G	G	G	C	C	T	T	G	G	G	G	A	A	C	C	A	A	G	G	C	C	G	G	A	A	T	T	G	G	G	G	A	A	T	T	G	G	G	G	C	C	T	T	A	A	G	G	G	G	C	C	T	T	A	A	T	T	T	T	C	C	A	A	G	G	A	A	T	T	C	C	C	C	T	T	C	C	A	A	C	C	T	T	C	C	C	C	A	A	C	C	C	C	C	C	C	C	C	C	T	T	T	T	A	A	G	G	T	T	A	A	C	C	C	C	T	T	C	C	C	C	T	T	C	C	T	T	A	A	G	G	A	A	C	C	C	C	T	T	C	C	G	G	G	G	C	C	T	T	C	C	A	A	G	G	G	G	G	G	T	T	C	C	T	T	C	C	G	G	A	A	C	C	G	G	A	A	T	T	T	T	T	T	A	A	C	C	A	A	T	T	C	C	C	C	G	G	A	A	A	A	A	A	A	A	C	C	G	G	G	G	C	C	G	G	A	A	C	C	A	A	G	G	T	T	G	G	A	A	C	C	C	C	T	T	C	C	G	G	T	T	A	A	A	A	A	A	G	G	G	G	A	A	T	T	C	C	G	G	G	G	A	A	C	C	A	A	G	G	C	C	A	A	C	C	A	A	C	C	A	A	G	G	T	T	T	T	G	G	A	A	A	A	C	C	G	G	C	C	A	A	C	C	G	G	C	C	C	C	G	G	A	A	G	G	C	C	G	G	T	T	T	T	G	G	T	T	C	C	G	G	C	C	A	A	C	C	A	A	C	C	A	A	G	G	G	G	T	T	C	C	G	G	T	T	C	C	C	C	T	T	C	C	C	C	A	A	A	A	A	A	T	T	C	C	T	T	A	A	A	A	G	G	A	A	C	C	A	A	C	C	T	T	C	C	C	C	G	G	T	T	A	A	A	A	T	T	C	C	T	T	T	T	T	T	G	G	G	G	C	C	G	G	G	G	A	A	C	C	C	C	G	G	T	T	T	T	G	G	G	G	A	A	A	A	T	T	A	A	G	G	G	G	G	G	C	C	A	A	C	C	T	T	T	T	A	A	G	G	C	C	A	A	G	G	A	A	G	G	C	C	G	G	G	G	C	C	C	C	G	G	A	A	A	A	C	C	G	G	A	A	C	C	C	C	G	G	G	G	G	G	A	A	G	G	G	G	T	T	A	A	A	A	C	C	C	C	T	T	T	T	C	C	T	T	T	T	A	A	G	G	T	T	G	G	T	T	T	T	A	A	G	G	T	T	A	A	T	T	T	T	A	A	T	T	C	C	G	G	G	G	C	C	A	A	T	T	G	G	A	A	A	A	G	G	A	A	T	T	C	C	G	G	G	G	G	G	T	T	T	T	A	A	C	C	T	T	G	G	T	T	G	G	C	C	C	C	C	C	A	A	A	A	T	T	T	T	T	T	C	C	G	G	T	T	C	C	G	G	A	A	A	A	C	C	G	G	T	T	C	C	C	C	A	A	A	A	A	A	A	A	C	C	A	A	T	T	A	A	G	G	A	A	C	C	A	A	T	T	C	C	T	T	C	C	A	A	T	T	G	G	C	C	A	A	G	G	C	C	C	C	T	T	G	G	A	A	A	A	T	T	G	G	T	T	G	G	G	G	G	G	T	T	T	T	A	A	C	C	T	T	C	C	T	T	C	C	A	A	T	T	A	A	C	C	C	C	T	T	G	G	T	T	C	C	A	A	T	T	G	G	A	A	G	G	G	G	C	C	C	C	C	C	A	A	T	T	C	C	C	C	T	T	G	G	G	G	T	T	G	G	G	G	A	A	T	T	G	G	C	C	A	A	A	A	G	G	G	G	T	T	G	G	T	T	G	G	A	A	A	A	G	G	G	G	G	G	C	C	C	C	T	T	C	C	C	C	A	A	C	C	C	C	C	C	A	A	C	C	G	G	G	G	T	T	G	G	C	C	C	C	C	C	G	G	A	A	T	T	T	T	G	G	C	C	A	A	G	G	T	T	A	A	T	T	T	T	A	A	A	A	G	G	A	A	G	G	G	G	G	G	C	C	G	G	G	G	G	G	G	G	A	A	T	T	C	C	C	C	C	C	T	T	G	G	C	C	T	T	T	T	C	C	A	A	C	C	G	G	T	T	C	C	G	G	T	T	G	G	C	C	G	G	G	G	C	C	G	G	A	A	T	T	C	C	T	T	T	T	G	G	C	C	G	G	A	A	C	C	C	C	A	A	C	C	T	T	G	G	C	C	C	C	A	A	A	A	G	G	G	G	G	G	T	T	A	A	G	G	A	A	A	A	C	C	T	T	T	T	C	C	T	T	G	G	C	C	G	G	G	G	T	T	T	T	A	A	C	C	C	C	G	G	A	A	A	A	G	G	G	G	C	C	G	G	G	G	T	T	G	G	T	T	C	C	G	G	G	G	A	A	A	A	C	C	A	A	A	A	A	A	C	C	C	C	A	A	C	C	G	G	G	G	C	C	G	G	T	T	A	A	G	G	G	G	G	G	G	G	A	A	T	T	A	A	T	T	A	A	C	C	A	A	A	A	C	C	C	C	G	G	C	C	A	A	T	T	C	C	C	C	C	C	G	G	G	G	G	G	G	G	A	A	G	G	G	G	A	A	G	G	T	T	G	G	G	G	G	G	T	T	G	G	G	G	T	T	G	G	T	T	G	G	T	T	C	C	C	C	T	T	T	T	C	C	A	A	G	G	C	C	G	G	A	A	T	T	T	T	A	A	T	T	C	C	A	A	A	A	A	A	A	A	C	C	C	C	A	A	G	G	A	A	C	C	A	A	C	C	A	A	C	C	G	G	T	T	A	A	T	T	G	G	C	C	G	G	A	A	G	G	T	T	C	C	C	C	C	C	C	C	A	A	T	T	C	C	G	G	A	A	T	T	T	T	A	A	A	A	C	C	G	G	G	G	T	T	C	C	A	A	G	G	G	G	C	C	T	T	G	G	C	C	T	T	T	T	A	A	C	C	G	G	A	A	G	G	A	A	A	A	A	A	G	G	C	C	T	T	T	T	A	A	T	T	G	G	T	T	G	G	T	T	A	A	G	G	G	G	A	A	C	C	C	C	A	A	C	C	A	A	G	G	C	C	C	C	G	G	T	T	G	G	G	G	G	G	C	C	C	C	T	T	G	G	T	T	C	C	A	A	T	T	A	A	T	T	T	T	G	G	A	A	T	T	G	G	G	G	C	C	C	C	A	A	G	G	C	C	A	A	C	C	T	T	C	C	G	G	A	A	A	A	G	G	G	G	T	T	G	G	T	T	C	C	T	T	T	T	C	C	A	A	G	G	G	G	A	A	T	T	A	A	A	A	G	G	A	A	A	A	C	C	G	G	C	C	T	T	A	A	A	A	T	T	C	C	A	A	G	G	C	C	T	T	T	T	C	C	C	C	A	A	A	A	A	A	T	T	C	C	A	A	C	C	T	T	T	T	G	G	C	C	C	C	T	T	T	T	G	G	T	T	T	T	A	A	A	A	A	A	T	T	T	T	C	C	A	A	G	G	G	G	C	C	A	A	A	A	G	G	A	A	G	G	A	A	A	A	T	T	T	T	A	A	C	C	C	C	T	T	C	C	T	T	C	C	A	A	G	G	T	T	C	C	G	G	T	T	T	T	A	A	G	G	A	A	C	C	G	G	C	C	A	A	G	G	G	G	C	C	A	A	G	G	C	C	G	G	G	G	A	A	C	C	T	T	C	C	C	C	T	T	T	T	C	C	G	G	C	C	A	A	C	C	A	A	G	G	A	A	T	T	T	T	A	A	T	T	A	A	C	C	C	C	T	T	T	T	C	C	A	A	A	A	T	T	G	G	G	G	A	A	A	A	C	C	C	C	T	T	T	T	A	A	T	T	C	C	T	T	A	A	A	A	T	T	A	A	G	G	A	A	A	A	G	G	G	G	G	G	G	G	A	A	T	T	C	C	A	A	A	A	A	A	A	A	G	G	C	C	A	A	A	A	T	T	T	T	G	G	G	G	G	G	A	A	C	C	T	T	A	A	A	A	T	T	C	C	G	G	A	A	T	T	C	C	G	G	C	C	C	C	G	G	G	G	T	T	T	T	G	G	C	C	T	T	C	C	A	A	T	T	G	G	A	A	T	T	T	T	A	A	C	C	C	C	A	A	C	C	G	G	C	C	T	T	C	C	T	T	G	G	G	G	C	C	A	A	C	C	A	A	G	G	G	G	A	A	G	G	A	A	A	A	C	C	C	C	T	T	A	A	G	G	G	G	T	T	A	A	C	C	G	G	C	C	G	G	G	G	A	A	G	G	C	C	T	T	T	T	A	A	C	C	G	G	C	C	G	G	G	G	C	C	G	G	G	G	G	G	G	G	C	C	G	G	G	G	A	A	G	G	A	A	A	A	G	G	C	C	C	C	A	A	T	T	T	T	G	G	T	T	A	A	A	A	G	G	G	G	C	C	T	T	T	T	T	T	C	C	G	G	T	T	T	T	G	G	A	A	T	T	A	A	G	G	A	A	T	T	G	G	G	G	G	G	G	G	T	T	A	A	T	T	C	C	A	A	C	C	T	T	G	G	C	C	A	A	A	A	T	T	T	T	T	T	A	A	T	T	C	C	T	T	T	T	T	T	C	C	G	G	G	G	T	T	G	G	G	G	A	A	G	G	G	G	G	G	C	C	T	T	T	T	A	A	C	C	G	G	A	G	A	A	T	T	T	T	G	G	T	T	T	T	T	T	C	C	A	A	A	A	C	C	C	C	G	G	G	G	A	A	A	A	G	G	A	A	G	G	A	A	T	T	A	A	G	G	T	T	T	T	G	G	A	A	A	A	A	A	G	G	A	A	C	C	T	T	C	C	A	A	A	A	A	A	T	T	C	C	C	C	G	G	G	G	G	G	G	G	T	T	C	C	C	C	G	G	A	A	G	G	T	T	C	C	A	A	C	C	G	G	A	A	C	C	T	T	T	T	A	A	A	A	C	C	G	G	T	T	G	G	A	A	G	G	C	C	G	G	T	T	G	G	T	T	C	C	G	G	G	G	A	A	G	G	G	G	G	G	A	A	C	C	G	G	G	G	G	G	T	T	A	A	C	C	C	C	A	A	C	C	C	C	A	A	C	C	T	T	A	A	G	G	A	A	A	A	C	C	C	C	C	C	C	C	G	G	A	A	T	T	T	T	T	T	G	G	T	T	A	A	G	G	C	C	T	T	C	C	G	G	C	C	T	T	T	T	T	T	G	G	C	C	C	C	T	T	C	C	G	G	G	G	G	G	G	G	G	G	T	T	C	C	A	A	A	A	C	C	T	T	C	C	C	C	C	C	C	C	G	G	G	G	G	G	C	C	C	C	A	A	C	C	G	G	C	C	A	A	C	C	T	T	T	T	G	G	A	A	C	C	A	A	A	A	T	T	T	T	T	T	G	G	A	A	C	C	G	G	A	A	A	A	G	G	C	C	A	A	C	C	C	C	G	G	G	G	C	C	C	C	G	G	T	T	C	C	A	A	C	C	T	T	A	A	C	C	C	C	C	A	G	G	A	A	A	A	T	T	C	C	A	A	T	T	C	C	C	C	G	G	G	A	A	A	T	T	G	G	C	C	G	G	C	C	G	G	T	T	A	A	C	C	G	G	T	T	G	G	T	T	C	C	A	A	T	T	G	G	C	C	C	C	G	G	G	G	G	G	T	T	T	T	T	T	C	C	G	G	T	T	C	C	C	C	T	T	G	G	G	G	A	A	A	A	A	A	T	T	T	T	T	T	A	A	T	T	T	T	C	C	C	C	C	C	C	C	T	T	T	T	C	C	NA	NA	C	C	C	C	C	C	C	C	C	C	T	T	G	G	G	G	T	T	C	C	C	C	C	C	C	C	A	A	A	A	G	G	G	G	G	G	C	C	G	G	T	T	C	C	G	G	C	C	G	G	A	A	C	C	G	G	G	G	C	C	G	G	G	G	G	G	T	T	C	C	C	C	G	G	C	C	C	C	C	C	T	T	T	T	T	T	T	T	G	G	C	C	C	C	G	G	G	G	T	T	C	C	T	T	G	G	C	C	C	C	A	A	T	T	A	A	A	A	A	A	T	T	A	G	G	G	C	C	A	G	G	G	G	G	C	C	C	C	T	T	A	A	C	C	T	T	G	G	C	C	C	C	T	T	C	C	A	A	G	G	T	T	G	G	A	A	C	C	G	G	C	C	T	T	G	G	C	C	C	C	G	G	G	G	G	G	G	G	C	C	G	G	T	T	A	A	T	T	G	G	C	C	T	T	C	G	T	T	C	C	G	G	G	G	C	C	C	C	G	G	G	G	T	T	T	C	G	G	C	C	A	A	G	G	C	C	C	C	G	G	G	G	C	C	C	C	T	T	C	C	G	G	T	T	G	G	G	G	A	A	G	G	A	A	A	A	C	C	A	A	T	T	A	A	G	G	T	T	C	C	A	A	G	G	C	C	G	G	A	A	A	A	G	G	C	C	A	A	C	C	NA	NA	G	G	G	G	G	G	A	A	G	G	C	C	C	C	C	C	C	C	T	T	A	A	T	T	A	A	C	C	A	A	G	G	G	G	C	C	A	A	A	A	A	A	G	G	G	G	C	C	G	G	G	G	A	A	A	A	C	C	T	T	G	G	T	T	T	T	C	C	C	C	G	G	T	T	T	T	T	T	G	G	T	T	A	A	G	G	A	A	G	G	A	A	C	C	G	G	G	G	C	C	G	G	C	C	T	T	T	T	A	A	C	C	A	A	G	G	T	T	G	G	C	C	G	G	A	A	C	C	A	A	C	C	C	C	C	C	G	G	C	C	G	G	C	C	NA	NA	A	A	G	G	G	G	C	C	G	G	T	T	A	A	A	A	G	G	G	G	A	A	T	T	T	T	T	T	C	G	A	A	A	A	T	T	C	C	A	A	T	T	A	A	T	T	G	G	C	C	C	C	T	T	A	A	G	G	T	T	G	G	T	T	T	T	G	G	G	G	A	A	A	A	A	A	A	A	C	C	A	A	A	A	A	A	T	T	T	C	T	T	C	C	G	G	A	A	G	G	A	A	A	A	T	T	G	G	C	C	T	T	C	C	G	G	C	C	C	C	C	C	G	G	G	G	C	C	A	A	A	A	T	T	A	A	G	G	A	A	A	A	C	C	T	T	G	G	C	C	T	T	G	G	C	C	C	C	G	G	C	T	T	T	A	A	A	A	C	C	A	A	A	A	C	C	C	C	G	G	C	C	T	T	G	G	C	C	G	G	G	G	C	C	T	T	G	G	T	T	A	A	C	C	C	C	T	T	A	A	C	C	G	G	C	C	A	A	T	T	A	A	T	T	T	T	T	T	C	C	T	T	T	T	G	G	C	C	G	G	G	G	G	G	G	G	T	T	C	C	A	A	A	A	A	A	C	C	C	C	A	A	T	T	A	A	G	G	C	C	T	T	A	A	A	A	T	T	G	G	C	C	A	A	C	C	T	T	A	A	C	C	A	A	T	T	C	C	A	A	A	A	G	G	C	C	A	A	C	C	G	G	T	T	G	G	A	A	T	T	G	G	C	C	A	A	C	C	T	T	T	T	G	G	T	T	C	C	C	C	C	C	C	C	T	T	NA	NA	C	C	A	A	G	G	A	A	G	G	C	C	C	C	A	A	G	G	T	T	A	A	T	T	T	T	A	A	T	T	G	G	T	T	G	G	G	G	C	C	G	G	C	C	T	T	G	G	G	G	C	C	C	C	G	G	T	T	T	T	G	G	C	C	G	G	C	C	G	G	C	C	A	A	G	G	C	C	G	G	G	G	T	T	C	C	G	G	T	T	C	C	C	C	T	T	C	C	G	G	C	C	C	C	G	G	G	G	C	C	A	A	G	G	G	G	C	C	A	A	A	A	T	T	G	G	T	T	C	C	A	A	C	C	T	T	G	G	G	G	C	C	C	C	A	A	C	C	NA	NA	G	G	C	C	T	T	A	A	T	T	T	T	A	A	A	A	C	C	C	C	T	T	A	A	G	G	A	A	G	G	C	C	T	T	C	C	A	A	C	C	T	T	C	C	C	C	NA	NA	C	C	T	T	A	A	T	T	T	T	C	C	T	T	G	G	T	T	A	A	T	T	A	A	T	T	A	A	T	T	C	C	C	C	A	A	G	G	G	G	G	G	A	A	G	G	T	T	G	G	G	G	NA	NA	G	G	C	C	T	T	A	A	G	G	T	T	T	T	C	C	G	G	G	G	A	A	A	A	C	C	A	A	A	A	A	A	C	C	C	C	C	C	C	C	A	A	G	G	A	A	T	T	A	A	G	G	G	G	C	C	G	G	C	C	A	A	C	C	T	C	G	G	G	G	C	C	G	G	G	G	A	A	G	G	G	G	A	A	C	C	G	G	T	T	C	C	G	G	C	C	A	A	T	T	C	C	A	A	G	G	A	A	A	A	C	C	C	C	A	A	C	C	T	T	G	G	G	G	A	A	T	T	A	A	T	T	A	A	A	A	T	T	C	C	G	G	G	G	A	A	G	G	A	A	C	C	T	T	G	G	A	A	T	T	A	A	C	C	G	G	T	T	G	G	C	C	C	C	T	T	A	A	T	T	G	G	C	C	T	T	C	C	T	T	G	G	C	C	T	T	A	A	G	G	C	C	T	T	A	A	C	C	A	A	T	T	T	T	T	T	C	C	C	C	G	G	T	T	T	T	G	G	T	T	C	C	C	C	A	A	C	C	A	A	T	T	G	G	C	C	A	A	A	A	T	T	T	T	C	C	A	A	G	G	C	C	C	C	C	C	T	T	A	A	A	A	A	A	T	T	C	C	C	C	C	C	A	A	T	T	T	T	G	G	A	A	C	C	C	C	G	G	A	A	C	C	T	T	G	G	T	T	G	G	T	T	C	C	A	A	C	C	T	T	G	G	C	C	NA	NA	G	G	G	G	G	G	T	T	T	T	A	A	A	A	A	A	G	G	A	A	C	C	A	A	G	G	G	G	G	G	A	A	G	G	T	T	G	G	C	C	A	A	T	T	C	C	G	G	C	C	C	C	C	C	T	T	T	T	T	T	A	A	T	T	C	C	A	A	A	A	C	C	C	C	C	C	G	G	T	T	G	G	C	C	T	T	T	T	C	C	T	T	C	C	NA	NA	A	A	C	C	A	A	C	C	A	A	C	C	G	G	G	G	A	A	NA	NA	C	C	T	T	C	C	T	T	T	T	G	G	A	A	A	A	G	G	C	C	G	G	A	A	C	C	A	A	C	C	A	A	C	C	G	G	C	C	G	G	C	C	C	C	T	T	A	A	C	C	G	G	A	A	C	C	C	C	G	G	C	C	C	C	T	T	G	G	A	A	G	G	C	C	C	C	A	A	A	A	C	C	G	G	T	T	C	C	C	C	T	T	C	C	T	T	A	A	A	A	T	T	G	G	T	T	C	C	G	G	A	A	T	T	G	G	T	T	G	G	T	T	C	C	C	C	C	C	G	G	A	A	G	G	T	T	A	A	G	G	C	C	T	T	T	T	C	C	T	T	A	A	G	G	A	A	G	G	G	G	G	G	G	G	G	G	G	G	A	A	T	T	A	A	C	C	T	T	C	G	T	T	C	C	T	T	A	A	C	C	G	G	T	T	G	G	C	C	C	C	C	C	T	T	C	C	G	G	A	A	A	A	C	C	C	C	C	C	C	C	C	C	C	C	C	C	T	T	G	G	G	G	C	C	A	A	A	A	T	T	T	T	A	A	C	C	T	T	A	A	A	A	T	T	C	C	C	C	G	G	G	G	G	G	G	G	C	C	G	G	G	G	G	G	T	T	T	T	A	A	A	A	C	C	C	C	C	C	T	T	A	A	C	C	G	G	C	C	G	G	G	G	C	C	C	C	C	C	A	A	C	C	T	T	C	C	A	A	A	A	C	C	C	C	G	G	G	G	T	T	T	T	T	T	G	G	A	A	C	C	C	C	C	C	T	T	T	T	T	T	C	C	C	C	G	G	A	A	A	A	G	G	C	C	A	A	G	G	C	C	A	A	G	C	A	A	G	G	T	T	G	G	C	C	C	C	T	T	G	G	G	G	A	A	C	C	C	C	T	T	T	T	C	C	C	C	C	C	G	G	C	C	A	A	G	G	C	G	C	C	A	A	C	C	C	C	T	T	C	C	G	G	A	A	T	T	C	C	A	A	T	T	A	A	A	A	T	T	C	C	G	G	T	T	G	G	A	A	C	C	G	G	A	A	A	A	G	G	C	C	T	T	T	T	C	C	T	T	A	A	C	C	G	G	A	A	G	G	T	T	A	A	A	A	T	T	A	A	T	T	C	C	A	A	C	C	T	T	A	A	G	G	T	T	T	T	C	C	A	A	C	C	T	T	G	G	T	T	G	G	G	G	C	C	G	G	G	G	G	G	A	A	G	G	G	G	G	G	G	G	A	A	C	C	G	G	G	G	G	G	A	A	T	T	C	C	G	G	C	C	C	T	A	A	G	G	A	A	T	T	A	A	A	A	T	T	T	T	G	G	A	A	C	C	A	A	T	T	A	A	A	A	C	C	A	A	C	C	C	C	C	C	C	C	G	G	A	A	G	G	G	G	G	G	G	G	A	A	A	A	T	T	A	A	C	C	C	C	A	A	T	T	G	G	T	T	C	C	T	T	G	G	A	A	C	C	G	G	C	C	C	C	G	G	T	T	T	T	G	G	T	T	G	G	A	A	C	C	C	C	C	C	C	C	G	G	G	G	C	C	A	A	C	C	A	A	G	G	A	A	A	A	C	C	C	C	A	A	G	G	C	C	C	C	G	G	A	A	A	A	C	C	A	A	T	T	G	G	T	T	A	A	C	C	G	G	A	A	T	T	T	T	G	G	A	A	T	T	G	G	NA	NA	A	A	A	A	T	T	G	G	G	G	A	A	G	G	C	C	C	C	G	G	A	A	G	G	A	A	G	G	G	G	A	A	C	C	T	T	C	C	C	C	G	G	A	A	T	T	A	A	T	T	T	T	C	C	T	T	C	C	C	C	T	T	A	A	G	G	C	C	C	C	C	C	G	G	T	T	G	G	C	C	C	C	T	T	A	A	A	A	T	T	C	C	A	A	G	G	C	C	C	C	C	C	G	G	T	T	C	C	G	G	A	A	T	C	A	A	G	G	C	C	C	C	G	G	T	T	T	T	T	T	C	C	G	G	T	T	T	T	T	T	G	G	C	C	G	G	C	C	T	T	G	G	C	C	A	A	C	C	C	C	G	G	T	T	T	T	A	A	A	A	C	C	C	C	C	C	A	A	T	T	G	G	C	C	C	C	G	G	C	C	G	G	T	T	C	C	C	C	G	G	A	A	A	A	A	A	A	A	A	A	A	A	A	A	A	A	A	A	C	C	C	C	T	T	G	G	A	A	C	C	T	T	A	T	T	T	G	G	C	C	T	T	T	T	C	C	A	A	G	G	G	G	A	A	G	G	T	T	T	T	T	T	G	G	G	G	T	T	A	A	A	A	G	G	G	G	T	T	T	T	NA	NA	C	C	C	C	A	A	C	C	G	G	A	A	T	T	C	C	T	T	C	C	G	G	T	T	A	A	T	T	A	A	G	G	C	C	T	T	G	G	C	C	C	C	A	A	C	C	G	G	C	C	T	T	A	C	C	C	C	C	T	T	C	C	C	C	C	C	G	G	G	G	G	G	C	C	G	G	G	G	G	G	C	C	A	A	T	T	T	T	C	C	A	A	T	T	A	A	T	T	A	A	C	C	T	T	T	T	G	G	C	C	C	C	G	G	C	C	G	G	G	G	G	G	G	G	A	A	G	G	G	G	C	C	T	T	A	A	G	G	G	G	C	C	T	T	T	T	A	A	G	G	C	C	NA	NA	G	G	A	A	G	G	G	G	T	T	A	C	G	G	T	T	G	G	T	T	T	T	T	T	T	T	G	G	A	A	G	G	G	G	T	T	A	A	C	C	C	C	G	G	A	A	T	T	A	A	A	A	C	C	G	G	T	T	C	C	A	A	C	C	A	A	G	G	T	T	G	G	G	G	C	C	T	T	A	A	G	G	C	C	A	A	G	G	C	C	A	A	A	A	C	C	G	G	C	C	G	G	T	T	T	T	C	C	A	A	C	C	A	A	G	G	C	C	A	A	C	C	T	T	T	T	G	G	A	A	A	A	T	T	G	G	A	A	T	T	G	G	T	T	T	T	C	C	G	G	G	G	C	C	A	A	C	C	C	C	A	A	G	G	G	G	G	G	C	C	G	G	G	G	T	T	C	C	C	C	C	C	T	T	C	C	C	C	G	G	A	A	G	G	T	T	C	C	C	C	C	C	G	G	C	C	C	C	T	T	G	G	A	A	G	G	C	C	A	A	G	G	T	T	C	C	C	C	A	A	C	C	A	A	G	G	T	T	C	C	C	C	G	G	NA	NA	G	G	G	G	G	G	C	C	G	G	G	G	C	C	G	G	C	C	T	T	G	G	C	C	T	T	A	A	A	A	T	T	C	C	C	C	A	A	C	C	T	T	G	G	C	C	A	A	A	A	A	A	T	T	G	G	G	G	A	A	C	C	C	C	C	C	G	G	C	C	A	A	T	T	C	C	T	T	T	T	T	T	C	C	A	A	C	C	T	T	G	C	T	T	T	T	C	C	G	G	A	A	G	G	C	C	A	A	C	C	C	C	C	C	G	G	NA	NA	A	A	NA	NA	A	A	T	T	C	C	NA	NA	C	C	G	G	G	G	G	G	G	G	NA	NA	C	C	A	A	G	G	A	A	A	A	G	G	C	C	G	G	A	A	C	C	T	T	C	C	G	G	G	G	T	T	G	G	G	T	A	A	C	C	A	A	T	T	C	C	G	G	G	G	A	A	T	T	G	G	G	G	T	T	T	T	A	A	A	A	T	T	G	G	T	T	C	C	G	G	G	G	A	A	A	A	C	C	C	C	G	G	C	C	A	A	A	A	G	G	A	A	T	T	G	G	G	G	C	C	T	T	T	T	C	C	G	G	C	C	C	C	T	T	G	G	A	A	T	T	G	G	A	A	G	G	T	T	T	T	G	G	C	C	A	A	G	G	G	G	A	A	T	T	G	G	A	A	C	C	C	C	G	G	G	G	G	G	G	G	A	A	C	C	G	G	G	G	C	C	G	G	G	G	G	G	G	G	A	A	G	G	C	C	C	C	G	G	G	G	G	G	T	T	T	T	A	A	T	T	A	A	G	G	T	T	T	T	T	T	C	C	A	A	C	C	T	T	A	A	G	G	T	T	G	G	C	C	A	A	A	A	G	G	C	C	C	C	G	G	A	A	G	G	C	C	A	A	A	A	C	C	A	A	T	T	G	G	G	G	T	T	G	G	T	T	G	G	C	C	C	C	C	C	G	G	C	C	C	C	G	G	T	T	T	T	G	G	G	G	A	A	A	A	C	C	C	C	G	G	C	C	T	T	G	G	C	C	G	G	G	G	A	A	G	G	T	T	T	T	T	T	G	G	G	G	A	A	G	G	G	G	C	C	C	C	A	A	A	A	C	C	G	G	T	T	T	T	T	T	C	C	C	C	T	T	A	A	G	G	C	C	G	G	T	T	A	A	NA	NA	C	C	G	G	T	T	C	C	G	G	A	A	T	T	A	A	T	T	G	G	G	G	G	G	C	C	G	G	G	G	A	A	G	G	A	A	G	G	A	A	G	G	T	T	A	A	G	G	T	T	G	G	T	T	A	A	C	C	G	G	A	A	T	T	G	G	T	T	C	C	G	G	C	C	C	C	NA	NA	C	C	G	G	C	C	G	G	C	C	A	A	C	C	T	T	T	T	G	G	C	C	C	C	G	G	C	C	C	C	G	G	T	T	G	G	G	G	C	C	C	C	G	G	C	C	T	T	T	T	T	T	G	G	C	C	G	G	C	C	C	C	C	C	T	T	G	G	T	T	A	A	C	C	G	G	C	C	C	C	G	G	G	G	C	C	A	A	G	G	C	C	A	A	C	C	G	G	C	C	C	C	C	C	C	C	C	C	C	C	T	T	G	G	C	C	G	G	G	G	T	T	C	C	A	A	G	G	A	A	C	C	T	T	T	T	G	G	G	G	A	A	T	T	C	C	G	G	T	T	T	T	G	G	T	T	A	A	G	G	G	G	G	G	C	C	G	G	T	T	T	T	T	T	G	G	C	C	C	C	C	C	C	C	G	G	G	G	NA	NA	A	A	T	T	C	C	T	T	A	A	G	G	G	G	G	G	G	G	A	A	T	T	C	C	C	C	G	G	C	C	T	T	A	A	C	C	T	T	C	C	C	C	A	A	T	T	T	T	A	A	C	C	G	G	A	A	T	T	C	C	G	G	A	A	C	C	A	A	T	T	C	C	C	C	A	A	G	G	T	T	G	G	G	G	G	G	G	G	C	C	C	C	T	T	G	G	G	G	C	C	C	C	T	T	T	T	A	A	C	C	A	A	C	C	A	A	A	A	C	C	C	C	A	A	A	A	T	T	G	G	G	G	G	G	G	G	C	C	T	T	T	T	T	T	G	G	C	C	C	C	G	G	T	T	C	C	T	T	G	G	T	T	T	T	C	C	G	G	A	A	C	C	C	C	A	A	C	C	A	A	C	C	C	C	G	G	T	T	A	A	T	T	G	G	C	C	A	A	G	G	G	G	G	G	C	C	G	G	C	C	T	T	C	C	C	C	T	T	G	G	A	A	A	A	A	A	C	C	C	C	A	A	T	T	A	A	G	G	G	G	T	T	G	G	G	G	A	A	G	G	C	C	G	G	T	T	T	T	T	T	T	T	T	T	G	G	C	C	C	C	C	C	C	C	T	T	T	T	C	C	C	C	C	C	G	G	A	A	A	A	A	A	A	A	C	C	A	A	C	C	T	T	C	C	T	T	G	G	G	G	A	A	G	G	C	C	G	G	T	T	C	C	C	C	A	A	A	A	A	A	T	T	T	T	C	C	T	T	G	G	G	G	G	G	C	C	C	C	C	C	C	C	G	G	A	A	C	C	G	G	A	A	C	C	C	C	G	G	C	C	T	T	C	C	A	A	G	G	A	A	T	T	G	G	A	A	G	G	C	C	A	A	C	C	G	G	G	G	T	T	C	C	T	T	G	G	C	C	A	A	C	C	A	A	G	G	T	T	T	T	NA	NA	C	C	G	G	G	G	A	A	A	A	T	T	C	C	T	T	NA	NA	C	C	C	C	C	C	G	G	T	T	T	T	T	T	C	C	A	A	C	T	C	C	C	C	C	C	G	G	T	T	T	T	A	A	A	A	C	C	G	G	G	G	G	G	C	C	G	G	C	C	A	A	C	C	C	C	A	A	G	G	T	T	G	G	T	T	C	C	G	G	G	G	A	A	C	C	C	C	C	C	G	G	G	G	G	G	G	G	A	A	T	T	C	C	T	T	C	C	T	T	C	C	T	T	C	C	C	C	C	C	C	C	A	A	A	A	C	C	G	G	G	G	T	T	G	G	G	G	G	G	G	G	C	C	C	C	C	C	C	C	A	A	C	C	C	C	G	G	A	A	G	G	C	C	T	T	G	G	C	C	G	G	C	C	C	C	C	C	A	A	T	T	G	G	G	G	G	G	T	T	T	T	G	G	C	C	G	G	G	G	C	C	G	G	C	C	A	A	G	G	G	G	G	G	G	G	G	G	A	A	A	A	G	G	C	C	T	T	G	G	G	G	A	A	A	A	G	G	C	C	T	T	C	C	A	A	G	G	T	T	C	C	T	T	C	C	A	T	T	T	C	C	T	T	C	C	A	A	A	A	A	A	A	G	C	C	C	T	C	C	T	C	G	A	G	G	T	T	G	C	C	T	G	G	G	T	T	C	G	G	C	T	G	A	T	A	T	C	T	C	A	G	T	C	C	T	C	C	G	G	A	A	G	G	C	C	A	A	T	G	A	A	A	T	C	C	G	A	A	T	C	C	A	G	C	G	T	T	G	A	G	G	A	G	C	C	C	C	C	C	A	A	A	A	A	G	T	T	T	C	C	T	G	G	G	A	T	C	G	G	A	A	C	G	G	G	T	C	C	C	A	C	C	C	T	C	C	T	C	T	G	G	T	C	G	G	G	A	G	G	C	C	T	C	A	T	G	C	G	G	A	C	A	C	C	C	C	T	C	C	C	C	G	G	A	A	C	T	T	T	G	G	C	C	T	C	C	C	T	A	T	C	T	C	G	G	NA	NA	T	C	A	T	NA	NA	T	C	G	T	NA	NA	A	C	G	A	G	G	A	T	A	G	C	C	C	T	T	C	C	C	G	G	T	C	NA	NA	T	A	C	C	G	A	G	T	T	C	G	G	T	T	G	G	C	T	T	T	C	T	NA	NA	G	G	A	G	G	C	C	C	C	T	C	C	A	A	C	C	C	T	NA	NA	G	G	NA	NA	T	T	A	G	C	T	C	T	T	T	NA	NA	C	C	T	C	C	C	T	C	A	G	G	A	A	A	G	G	A	C	G	G	G	G	T	T	A	A	C	T	T	T	C	C	G	G	T	C	C	C	A	A	G	G	A	A	A	G	G	G	A	G	C	T	G	C	T	C	G	A	A	G	C	C	A	A	C	T	A	G	A	G	T	T	T	C	C	C	C	T	C	C	A	A	T	T	C	C	G	G	G	A	T	C	A	G	T	C	C	T	C	A	T	C	A	A	A	G	A	G	C	T	C	G	A	A	T	T	A	G	T	C	G	G	A	T	G	G	A	T	A	A	C	C	T	A	C	C	T	T	T	T	A	G	C	T	G	G	A	G	G	G	C	C	G	G	A	G	NA	NA	T	C	G	G	T	T	T	C	G	A	C	C	C	T	A	C	A	G	T	C	G	G	G	G	T	A	A	C	T	T	G	G	T	T	T	C	G	G	A	A	T	C	A	G	G	G	G	G	C	T	A	G	G	G	T	T	G	G	T	C	T	C	A	G	C	T	C	T	T	T	T	T	A	G	C	C	G	G	NA	NA	C	C	G	G	A	A	C	A	C	C	G	G	T	T	G	G	T	C	A	G	A	A	A	A	A	G	T	C	T	C	G	A	T	C	G	G	C	T	G	G	G	G	G	G	G	G	G	T	C	A	G	A	T	C	NA	NA	C	C	G	A	G	A	T	C	A	G	C	T	C	T	G	A	G	A	C	T	T	T	C	C	A	G	G	A	G	G	A	A	T	C	C	C	T	T	C	T	G	G	G	G	T	C	T	T	A	G	A	A	T	T	A	G	T	T	T	A	G	C	NA	NA	A	G	NA	NA	C	C	T	G	T	C	T	T	C	C	NA	NA	C	C	A	G	G	A	G	A	C	T	C	C	C	C	G	G	T	T	G	G	G	A	T	C	G	G	A	A	G	G	C	C	G	G	G	G	G	G	A	A	T	C	G	G	T	C	G	G	G	G	C	T	C	C	G	G	G	A	C	C	T	T	T	C	G	G	C	C	A	A	C	C	C	T	T	T	NA	NA	C	C	T	C	T	C
CC	OR3007f48	NA	NA	1	NA	G	G	G	G	A	G	C	G	C	C	A	G	A	G	G	G	C	T	G	G	A	G	T	C	G	G	G	G	C	C	A	T	A	A	G	G	T	C	A	C	G	G	G	G	C	C	A	A	T	A	C	T	A	G	T	T	T	T	A	A	G	G	C	C	C	T	A	A	T	T	C	C	A	A	A	T	T	T	G	G	T	C	C	T	C	A	G	A	T	A	T	C	T	C	T	C	C	C	T	T	C	C	T	T	NA	NA	NA	NA	T	T	C	C	NA	NA	C	C	C	C	T	T	T	T	A	A	G	G	T	T	G	G	T	T	C	T	A	A	C	C	G	G	A	A	T	T	T	T	G	G	T	T	A	A	A	G	G	A	C	C	A	G	T	T	A	A	C	C	G	G	A	A	A	A	G	G	G	G	G	A	G	G	T	A	T	C	T	C	G	G	G	G	A	A	G	G	C	C	G	G	A	A	A	A	T	T	G	G	A	A	G	G	C	C	T	T	G	G	G	A	C	C	A	A	G	G	T	T	C	T	C	T	T	G	G	A	G	G	T	C	C	G	G	G	G	G	C	C	G	G	T	T	A	A	A	A	T	T	T	T	T	T	G	G	T	T	G	G	C	C	C	T	G	G	C	T	T	A	T	T	G	G	G	G	T	C	C	C	C	A	G	A	T	T	T	A	T	C	G	G	T	T	C	C	T	T	C	C	T	T	G	G	G	G	C	A	T	T	T	T	C	T	C	C	G	G	C	C	C	A	C	C	C	C	C	C	C	T	G	A	G	G	G	G	G	A	C	C	G	A	T	T	G	A	A	A	G	T	C	C	C	C	A	A	C	C	C	C	C	C	T	T	G	A	C	A	C	T	G	G	T	T	C	T	G	G	T	T	G	T	C	C	G	G	G	G	G	T	C	T	A	A	A	A	NA	NA	G	T	A	G	T	G	C	T	T	T	T	T	C	C	A	C	C	C	A	A	G	G	G	G	T	T	A	T	G	G	T	T	A	A	C	C	A	G	G	G	C	C	A	A	G	A	A	G	A	A	A	A	G	G	C	T	G	A	G	A	T	T	C	C	G	G	A	A	A	C	A	T	C	C	A	A	C	T	G	G	C	C	G	A	C	C	A	A	A	A	C	C	C	C	G	G	T	T	T	C	G	G	T	C	A	A	G	A	T	C	G	A	T	T	A	A	G	A	G	A	C	C	A	G	C	A	G	A	C	T	G	G	G	G	T	C	T	C	T	T	NA	NA	C	C	G	A	C	C	C	C	C	C	T	T	G	G	G	G	G	G	C	C	G	G	A	A	T	T	C	C	T	T	G	G	C	C	C	C	C	C	T	T	G	G	G	G	A	A	G	G	A	A	T	T	G	G	T	T	A	A	T	T	G	G	G	G	G	G	C	T	A	A	A	A	G	G	T	G	G	G	T	T	C	C	C	C	T	T	G	A	A	A	G	A	G	G	C	T	T	C	A	G	A	A	A	G	C	C	C	C	C	C	C	T	A	A	C	C	C	C	T	T	G	T	A	A	G	G	C	T	NA	NA	A	A	A	A	C	A	C	C	C	C	T	T	G	G	T	T	A	A	G	G	T	T	T	T	G	A	T	T	G	G	T	T	G	G	C	C	C	C	G	G	C	C	G	A	A	A	A	A	C	T	C	C	G	G	A	A	T	T	G	G	A	A	T	T	A	A	T	T	T	C	A	A	A	A	T	T	G	G	A	A	T	C	T	C	C	C	T	C	T	G	T	G	G	A	T	T	C	C	C	C	C	C	A	G	G	A	G	G	T	T	T	T	A	A	T	T	G	G	T	T	G	G	A	A	A	A	T	T	C	C	A	A	T	T	G	G	A	A	A	A	A	A	T	C	T	T	G	G	A	G	G	A	C	C	G	C	C	C	A	G	T	T	G	G	G	C	C	C	T	C	C	T	A	G	G	G	G	G	A	G	T	T	G	G	T	T	C	C	C	T	T	T	C	C	C	C	C	C	T	C	G	G	C	C	T	T	C	T	A	C	G	A	G	G	C	C	C	T	C	T	G	G	C	C	A	A	G	G	T	T	G	A	G	C	C	T	C	T	A	G	C	G	G	A	C	C	A	A	A	A	A	A	A	A	A	A	G	G	A	C	G	A	C	C	T	T	T	C	C	C	T	T	A	C	T	T	C	C	C	C	T	T	C	C	G	G	A	A	T	T	C	C	C	C	A	A	T	T	T	T	T	T	A	A	T	C	A	A	T	A	A	A	A	A	C	C	C	C	G	G	G	G	A	A	G	G	T	T	G	G	C	C	A	A	C	C	A	A	T	T	G	G	G	G	A	G	T	T	A	G	C	C	A	G	A	T	C	C	A	A	A	A	G	G	C	C	T	T	A	A	C	C	C	C	C	C	T	T	G	G	C	C	C	C	T	T	C	C	T	T	T	T	C	C	C	C	T	T	G	A	C	T	C	C	C	C	C	C	A	G	G	G	G	G	T	T	G	G	C	C	T	C	T	C	T	T	T	C	G	G	C	C	T	T	G	G	C	C	A	A	T	T	A	A	T	T	C	C	A	A	T	T	T	T	G	G	G	G	A	A	G	G	A	A	G	G	T	T	A	A	A	A	G	G	G	G	G	G	C	C	C	C	G	G	A	A	T	T	G	G	C	C	G	G	T	T	A	A	T	T	A	A	T	T	C	C	A	A	T	T	C	C	C	C	A	A	T	T	T	T	C	C	A	A	T	T	G	G	T	T	A	A	T	T	A	A	T	T	G	G	A	A	A	A	T	T	G	G	C	C	C	C	A	A	A	A	A	A	A	A	C	C	C	C	C	C	A	A	G	G	T	T	A	A	C	C	A	A	C	C	A	A	T	T	T	T	T	T	T	T	T	T	C	C	G	G	A	A	G	G	T	T	G	G	T	T	T	T	A	A	C	C	G	G	T	T	G	G	T	T	A	A	C	C	C	C	C	C	T	T	T	T	T	T	A	A	C	C	C	C	T	T	C	C	T	T	A	A	C	C	A	A	C	C	C	C	T	T	A	A	G	G	A	A	T	T	A	A	C	C	T	T	C	C	A	A	A	A	C	C	G	G	G	G	A	A	G	G	C	C	A	A	A	A	C	C	C	C	C	C	G	G	C	C	C	C	G	G	G	G	T	T	A	A	C	C	C	C	T	T	G	G	C	C	A	A	T	T	T	T	A	A	T	T	C	C	A	A	G	G	A	A	C	C	T	T	G	G	C	C	C	C	G	G	T	T	T	T	T	T	T	T	G	G	T	T	G	G	A	A	A	A	G	G	G	G	G	G	C	C	T	T	C	C	C	C	G	G	T	T	T	T	G	G	T	T	A	A	C	C	G	G	T	T	A	A	C	C	A	A	A	A	C	C	A	A	G	G	A	A	A	A	G	G	G	G	T	T	A	A	C	C	C	C	T	T	A	A	T	T	C	C	C	C	C	C	T	T	A	A	G	G	A	A	A	A	C	C	C	C	T	T	T	T	C	C	C	C	C	C	C	C	A	A	C	C	A	A	G	G	A	A	C	C	A	A	T	T	T	T	C	C	T	T	G	G	T	T	G	G	T	T	T	T	A	A	G	G	C	C	C	C	T	T	G	G	G	G	T	T	T	T	A	A	A	A	A	A	A	A	A	A	T	T	G	G	T	T	T	T	A	A	G	G	C	C	G	G	A	A	G	G	G	G	C	C	T	T	C	C	C	C	T	T	C	C	T	T	T	T	T	T	A	A	T	T	C	C	G	G	T	T	C	C	C	C	T	T	T	T	G	G	T	T	C	C	C	C	C	C	A	A	A	A	A	A	T	T	C	C	T	T	C	C	G	G	C	C	G	G	G	G	A	A	C	C	T	T	C	C	T	T	T	T	C	C	G	G	C	C	A	A	G	G	A	A	C	C	A	A	G	G	C	C	A	A	G	G	G	G	C	C	A	A	T	T	T	T	T	T	C	C	G	G	C	C	A	A	G	G	G	G	C	C	C	C	G	G	T	T	T	T	G	G	T	T	A	A	C	C	C	C	C	C	C	C	C	C	C	C	G	G	A	A	G	G	A	A	C	C	A	A	G	G	C	C	C	C	G	G	G	G	C	C	T	T	T	T	A	A	G	G	T	T	A	A	T	T	C	C	A	A	C	C	T	T	T	T	A	A	G	G	G	G	T	T	A	A	T	T	G	G	T	T	T	T	G	G	G	G	G	G	A	A	G	G	G	G	T	T	A	A	T	T	A	A	A	A	A	A	G	G	G	G	A	A	G	G	G	G	G	G	A	A	C	C	C	C	G	G	G	G	A	A	T	T	T	T	T	T	T	T	C	C	C	C	T	T	T	T	T	T	A	A	G	G	G	G	A	A	T	T	T	T	T	T	A	A	C	C	T	T	G	G	T	T	T	T	G	G	G	G	T	T	C	C	C	C	C	C	A	A	A	A	G	G	C	C	A	A	T	T	C	C	G	G	A	A	C	C	A	A	C	C	A	A	A	A	G	G	A	A	G	G	T	T	A	A	A	A	T	T	C	C	A	A	T	T	T	T	G	G	C	C	T	T	T	T	C	C	C	C	C	C	T	T	C	C	C	C	T	T	C	C	C	C	T	T	A	A	A	A	A	A	A	A	C	C	G	G	T	T	C	C	T	T	C	C	T	T	A	A	T	T	C	C	C	C	G	G	A	A	G	G	C	C	C	C	C	C	C	C	C	C	C	C	A	A	G	G	C	C	T	T	A	A	G	G	T	T	C	C	G	G	A	A	C	C	G	G	C	C	C	C	A	A	A	A	A	A	G	G	C	C	A	A	T	T	A	A	A	A	G	G	G	G	G	G	T	T	T	T	C	C	A	A	C	C	T	T	C	C	A	A	G	G	T	T	C	C	G	G	G	G	G	G	A	A	G	G	G	G	T	T	G	G	G	G	A	A	C	C	A	A	T	T	G	G	A	A	T	T	T	T	C	C	C	C	T	T	T	T	C	C	T	T	A	A	C	C	G	G	G	G	G	G	C	C	A	A	C	C	T	T	A	A	G	G	C	C	G	G	C	C	C	C	C	C	C	C	C	C	G	G	A	A	G	G	T	T	T	T	C	C	C	C	A	A	A	A	C	C	T	T	G	G	C	C	C	C	A	A	G	G	C	C	T	T	G	G	G	G	C	C	T	T	T	T	G	G	A	A	C	C	G	G	T	T	C	C	G	G	G	G	T	T	C	C	T	T	A	A	G	G	A	A	A	A	C	C	A	A	C	C	T	T	C	C	G	G	T	T	G	G	C	C	C	C	G	G	A	A	T	T	C	C	A	A	G	G	T	T	C	C	T	T	C	C	G	G	G	G	T	T	A	A	G	G	C	C	A	A	T	T	G	G	G	G	C	C	G	G	G	G	T	T	A	A	A	A	A	A	T	T	G	G	A	A	C	C	G	G	T	T	T	T	G	G	G	G	G	G	T	T	A	A	C	C	T	T	T	T	A	A	G	G	A	A	C	C	A	A	C	C	C	C	G	G	A	A	A	A	C	C	A	A	G	G	A	A	A	A	T	T	T	T	T	T	G	G	C	C	C	C	A	A	C	C	T	T	A	A	G	G	G	G	T	T	T	T	T	T	T	T	G	G	G	G	G	G	G	G	T	T	G	G	G	G	G	G	G	G	A	A	G	G	G	G	C	C	C	C	G	G	G	G	C	C	A	A	T	T	C	C	C	C	A	A	C	C	A	A	A	A	A	A	G	G	T	T	G	G	C	C	C	C	C	C	T	T	A	A	G	G	G	G	A	A	C	C	G	G	T	T	C	C	G	G	T	T	G	G	A	A	C	C	C	C	C	C	T	T	T	T	C	C	G	G	A	A	C	C	A	A	G	G	C	C	T	T	A	A	C	C	G	G	C	C	T	T	T	T	A	A	A	A	G	G	G	G	G	G	A	A	C	C	T	T	A	A	G	G	A	A	G	G	C	C	G	G	T	T	A	A	G	G	G	G	T	T	T	T	A	A	C	C	C	C	A	A	G	G	G	G	C	C	G	G	T	T	G	G	G	G	A	A	T	T	A	A	T	T	A	A	C	C	G	G	G	G	C	C	T	T	T	T	T	T	G	G	G	G	C	C	T	T	T	T	G	G	A	A	A	A	G	G	C	C	T	T	G	G	A	A	A	A	G	G	C	C	T	T	C	C	T	T	G	G	C	C	C	C	A	A	T	T	A	A	G	G	C	C	G	G	A	A	A	A	C	C	A	A	T	T	A	A	T	T	G	G	A	A	A	A	A	A	C	C	C	C	T	T	G	G	A	A	C	C	C	C	C	C	T	T	C	C	C	C	C	C	C	C	T	T	G	G	T	T	A	A	T	T	T	T	G	G	C	C	A	A	G	G	T	T	C	C	C	C	A	A	T	T	A	A	T	T	T	T	C	C	T	T	T	T	G	G	T	T	G	G	T	T	G	G	T	T	T	T	A	A	A	A	G	G	C	C	T	T	A	A	A	A	T	T	G	G	A	A	T	T	G	G	C	C	A	A	T	T	T	T	C	C	T	T	T	T	A	A	C	C	G	G	T	T	A	A	T	T	C	C	G	G	C	C	C	C	G	G	G	G	T	T	C	C	T	T	T	T	C	C	G	G	C	C	C	C	C	C	G	G	C	C	G	G	C	C	G	G	G	G	C	C	A	A	C	C	A	A	G	G	G	G	A	A	C	C	C	C	T	T	A	A	T	T	T	T	A	A	T	T	A	A	C	C	T	T	T	T	G	G	A	A	C	C	T	T	C	C	T	T	G	G	A	A	C	C	T	T	C	C	C	C	G	G	G	G	T	T	C	C	C	C	T	T	C	C	C	C	G	G	G	G	G	G	C	C	G	G	A	A	C	C	A	A	C	C	G	G	C	C	G	G	C	C	G	G	T	T	G	G	A	A	G	G	A	A	T	T	A	A	A	A	G	G	G	G	G	G	T	T	G	G	C	C	T	T	A	A	C	C	G	G	A	A	G	G	T	T	G	G	G	G	C	C	T	T	G	G	G	G	G	G	C	C	T	T	G	G	C	C	C	C	G	G	G	G	A	A	C	C	G	G	G	G	G	G	G	G	T	T	A	A	A	A	C	C	G	G	G	G	G	G	T	T	G	G	A	A	T	T	T	T	A	A	G	G	T	T	G	G	T	T	C	C	G	G	C	C	C	C	A	A	C	C	A	A	C	C	G	G	G	G	C	C	T	T	C	C	A	A	A	A	G	G	T	T	T	T	T	T	A	A	A	A	A	A	G	G	A	A	C	C	T	T	A	A	G	G	T	T	C	C	G	G	T	T	A	A	C	C	A	A	A	A	C	C	C	C	C	C	T	T	G	G	C	C	T	T	A	A	T	T	G	G	A	A	G	G	A	A	G	G	C	C	A	A	C	C	A	A	C	C	A	A	T	T	A	A	G	G	A	A	G	G	T	T	A	A	G	G	T	T	G	G	G	G	C	C	G	G	C	C	C	C	T	T	C	C	A	A	C	C	C	C	G	G	T	T	T	T	T	T	G	G	T	T	G	G	A	A	T	T	C	C	C	C	C	C	A	A	A	A	G	G	T	T	A	A	T	T	T	T	A	A	C	C	T	T	G	G	A	A	G	G	A	A	C	C	C	C	C	C	A	A	C	C	G	G	C	C	A	A	T	T	G	G	T	T	G	G	T	T	G	G	G	G	G	G	G	G	A	A	T	T	G	G	T	T	C	C	C	C	T	T	C	C	C	C	T	T	C	C	A	A	A	A	T	T	G	G	A	A	T	T	A	A	T	T	T	T	C	C	T	T	A	A	T	T	G	G	A	A	A	A	C	C	A	A	G	G	C	C	C	C	T	T	T	T	A	A	A	A	G	G	A	A	C	C	A	A	C	C	G	G	C	C	A	A	C	C	A	A	G	G	G	G	A	A	T	T	T	T	G	G	C	C	C	C	G	G	C	C	A	A	T	T	A	A	C	C	A	A	T	T	A	A	A	A	T	T	C	C	G	G	C	C	T	T	C	C	C	C	G	G	A	A	T	T	C	C	C	C	T	T	T	T	A	A	G	G	A	A	T	T	C	C	A	A	A	A	G	G	A	A	A	A	C	C	T	T	T	T	C	C	T	T	C	C	C	C	T	T	A	A	G	G	C	C	C	C	C	C	G	G	C	C	T	T	T	T	C	C	G	G	G	G	C	C	A	A	C	C	G	G	G	G	C	C	A	A	T	T	T	T	G	G	C	C	A	A	A	A	T	T	A	A	C	C	A	A	A	A	G	G	A	A	G	G	C	C	A	A	G	G	G	G	A	A	G	G	G	G	C	C	G	G	G	G	C	C	T	T	C	C	T	T	A	A	A	A	A	A	G	G	T	T	G	G	T	T	G	G	C	C	C	C	A	A	C	C	A	A	C	C	G	G	T	T	G	G	G	G	T	T	C	C	A	A	G	G	C	C	C	C	G	G	G	G	A	A	A	A	G	G	G	G	C	C	C	C	A	A	C	C	A	A	C	C	C	C	T	T	G	G	G	G	A	A	C	C	T	T	T	T	G	G	C	C	A	A	A	A	G	G	C	C	G	G	A	A	G	G	A	A	C	C	A	A	T	T	T	T	A	A	A	A	C	C	T	T	A	A	C	C	A	A	A	A	T	T	C	C	C	C	C	C	C	C	C	C	A	A	G	G	A	A	A	A	G	G	C	C	T	T	T	T	G	G	A	A	G	G	C	C	A	A	C	C	G	G	T	T	C	C	A	A	A	A	T	T	T	T	G	G	G	G	A	A	G	G	A	A	C	C	T	T	G	G	C	C	C	C	C	C	C	C	G	G	C	C	T	T	G	G	G	G	C	C	G	G	C	C	T	T	G	G	C	C	A	A	C	C	T	T	G	G	T	T	C	C	T	T	T	T	G	G	C	C	T	T	G	G	A	A	C	C	T	T	T	T	G	G	C	C	T	T	G	G	C	C	C	C	C	C	T	T	C	C	A	A	T	T	G	G	A	A	G	G	G	G	C	C	G	G	C	C	G	G	T	T	G	G	G	G	C	C	A	A	G	G	C	C	A	A	C	C	G	G	C	C	A	A	A	A	T	T	C	C	C	C	T	T	A	A	T	T	T	T	G	G	A	A	G	G	A	A	G	G	T	T	G	G	G	G	G	G	G	G	A	A	C	C	T	T	G	G	C	C	G	G	G	G	A	A	C	C	C	C	G	G	C	C	T	T	A	A	A	A	G	G	C	C	A	A	G	G	C	C	T	T	A	A	C	C	G	G	G	G	C	C	C	C	G	G	C	C	T	T	C	C	C	C	C	C	A	A	C	C	A	A	A	A	G	G	C	C	A	A	C	C	T	T	C	C	C	C	A	A	T	T	A	A	T	T	A	A	A	A	T	T	A	A	A	A	A	A	C	C	T	T	G	G	T	T	T	T	C	C	T	T	G	G	T	T	C	C	A	A	G	G	G	G	T	T	A	A	A	A	A	A	C	C	G	G	T	T	T	T	G	G	C	C	G	G	T	T	T	T	A	A	C	C	T	T	G	G	G	G	A	A	G	G	G	G	G	G	G	G	G	G	T	T	A	A	C	C	A	A	G	G	G	G	T	T	C	C	G	G	A	A	T	T	C	C	C	C	G	G	T	T	C	C	G	G	C	C	G	G	T	T	A	A	T	T	T	T	A	A	C	C	G	G	G	G	G	G	G	G	C	C	A	A	C	C	C	C	G	G	T	T	G	G	G	G	C	C	T	T	G	G	C	C	G	G	A	A	T	T	G	G	A	A	C	C	A	A	T	T	C	C	A	A	T	T	C	C	A	A	C	C	G	G	A	A	C	C	A	A	G	G	G	G	A	A	C	C	A	A	T	T	C	C	T	T	C	C	G	G	C	C	G	G	G	G	T	T	A	A	T	T	A	A	G	G	C	C	T	T	C	C	G	G	A	A	G	G	T	T	C	C	T	T	G	G	C	C	T	T	G	G	G	G	A	A	T	T	G	G	G	G	C	C	G	G	C	C	A	A	G	G	T	T	C	C	C	C	C	C	C	C	T	T	T	T	A	A	G	G	A	A	C	C	G	G	G	G	C	C	C	C	T	T	T	T	A	A	A	A	G	G	C	C	T	T	G	G	A	A	G	G	A	A	G	G	C	C	C	C	T	T	A	A	T	T	G	G	C	C	C	C	A	A	G	G	T	T	A	A	C	C	G	G	C	C	T	T	A	A	C	C	G	G	A	A	A	A	G	G	G	G	G	G	G	G	C	C	C	C	G	G	C	C	A	A	C	C	G	G	G	G	G	G	T	T	C	C	T	T	C	C	T	T	G	G	A	A	C	C	G	G	T	T	A	A	A	A	A	A	G	G	G	G	T	T	G	G	T	T	C	C	T	T	T	T	A	A	G	G	A	A	C	C	C	C	A	A	G	G	A	A	A	A	C	C	G	G	A	A	G	G	A	A	C	C	T	T	G	G	C	C	T	T	G	G	G	G	G	G	C	C	C	C	T	T	T	T	G	G	NA	NA	G	G	T	T	A	A	G	G	T	T	G	G	A	A	A	A	C	C	T	T	C	C	C	C	T	T	T	T	C	C	G	G	T	T	T	T	A	A	T	T	G	G	T	T	C	C	G	G	C	C	A	A	C	C	G	G	G	G	C	C	C	C	G	G	G	G	T	T	T	T	G	G	A	A	C	C	G	G	C	C	G	G	A	A	C	C	G	G	T	T	G	G	C	C	T	T	T	T	G	G	G	G	T	T	T	T	A	A	G	G	C	C	G	G	G	G	T	T	C	C	G	G	G	G	G	G	C	C	G	G	G	G	C	C	C	C	G	G	G	G	A	A	A	A	T	T	T	T	T	T	C	C	G	G	T	T	T	T	C	C	G	G	T	T	T	T	T	T	C	C	C	C	C	C	C	C	C	C	C	C	A	A	A	A	C	C	C	C	T	T	T	T	C	C	A	A	C	C	G	G	A	A	C	C	T	T	A	A	A	A	T	T	T	T	A	A	C	C	G	G	C	C	A	A	A	A	G	G	C	C	A	A	T	T	G	G	G	G	T	T	T	T	C	C	T	T	A	A	A	A	T	T	G	G	T	T	G	G	C	C	A	A	G	G	A	A	C	C	C	C	G	G	C	C	G	G	G	G	T	T	G	G	G	G	C	C	A	A	G	G	A	A	T	T	C	C	G	G	T	T	C	C	T	T	T	T	A	A	A	A	G	G	C	C	G	G	T	T	A	A	A	A	A	A	G	G	T	T	A	A	T	T	G	G	G	G	G	G	G	G	G	G	T	T	T	T	T	T	A	A	A	A	G	G	A	A	A	A	C	C	C	C	C	C	G	G	G	G	A	A	C	C	G	G	C	C	A	A	T	T	G	G	G	G	G	G	A	A	C	C	C	C	C	C	A	A	C	C	T	T	C	C	C	C	G	G	A	A	G	G	G	G	G	G	C	C	T	T	C	C	G	G	A	A	T	T	G	G	C	C	G	G	T	T	C	C	A	A	C	C	A	A	T	T	G	G	C	C	A	A	T	T	A	A	T	T	G	G	T	T	G	G	A	A	G	G	C	C	G	G	T	T	G	G	A	A	C	C	T	T	C	C	A	A	C	C	C	C	G	G	T	T	T	T	G	G	A	A	C	C	G	G	A	A	T	T	C	C	C	C	G	G	G	G	A	A	T	T	C	C	C	C	G	G	A	A	C	C	G	G	G	G	G	G	C	C	G	G	C	C	G	G	T	T	G	G	G	G	A	A	C	C	T	T	T	T	A	A	G	G	A	A	A	A	C	C	A	A	C	C	C	C	C	C	C	C	G	G	G	G	T	T	C	C	A	A	T	T	A	A	T	T	G	G	A	A	T	T	A	A	T	T	A	A	C	C	A	A	G	G	G	G	G	G	G	G	A	A	G	G	G	G	A	A	G	G	C	C	G	G	T	T	A	A	G	G	C	C	G	A	T	T	A	A	G	G	T	T	T	T	A	A	G	G	C	C	G	G	G	G	T	T	T	T	C	C	A	A	A	A	G	G	A	A	A	A	A	A	T	T	T	T	C	C	C	C	A	A	A	A	C	C	G	G	G	G	A	A	C	C	A	A	G	G	T	T	A	A	A	A	T	T	G	G	C	C	G	G	G	G	A	A	A	A	A	A	A	A	A	A	A	A	T	T	A	A	G	G	C	C	T	T	G	G	G	G	T	T	T	T	G	G	A	A	G	G	T	T	G	G	C	C	A	A	G	G	C	C	T	T	C	C	C	C	C	C	A	A	C	C	T	T	C	T	G	G	T	T	A	A	C	C	G	G	T	T	G	G	C	C	T	T	G	G	T	T	T	T	G	G	T	T	G	G	C	C	G	G	G	G	G	G	C	C	T	T	T	T	A	A	G	G	C	C	A	A	A	A	C	C	A	A	A	A	C	C	T	T	T	T	G	G	C	C	G	G	G	G	T	T	G	G	G	G	G	G	C	C	A	A	T	T	C	C	G	G	C	C	T	T	A	A	T	T	T	T	C	C	G	G	C	C	T	T	T	T	C	C	C	C	C	C	G	G	NA	NA	G	G	G	G	G	G	A	A	G	G	G	G	C	C	C	C	A	A	T	T	T	T	C	C	A	A	G	G	C	C	C	C	C	C	C	C	T	T	G	G	T	T	T	T	G	G	G	G	T	T	T	T	T	T	T	T	T	T	G	G	A	A	G	G	A	A	G	G	T	T	C	C	A	A	C	C	A	A	G	G	C	C	T	T	A	A	G	G	T	T	C	C	T	T	C	C	A	A	A	A	G	G	G	G	C	C	G	G	T	T	T	T	T	T	A	A	G	G	G	G	G	G	T	T	T	T	G	G	G	G	C	C	T	T	G	G	A	A	A	A	C	C	A	A	G	G	C	C	G	G	A	A	T	T	G	G	G	G	A	A	T	T	G	G	G	G	C	C	A	A	A	A	G	G	A	A	C	C	T	T	A	A	T	T	C	C	C	C	A	A	G	G	A	A	C	C	C	C	C	C	C	C	C	C	A	A	T	T	T	T	T	T	C	C	G	G	C	C	C	C	C	C	C	C	T	T	A	A	C	C	G	G	A	A	T	T	T	T	T	T	T	T	C	C	G	G	C	C	C	C	C	C	T	T	A	A	G	G	C	C	C	C	A	A	C	C	T	T	G	G	A	A	T	T	C	C	C	C	G	G	G	G	G	G	A	A	G	G	T	T	C	C	C	C	G	G	A	A	C	C	C	C	G	G	C	C	T	T	C	C	G	G	T	T	T	T	T	T	C	C	G	G	G	G	A	A	G	G	A	A	G	G	T	T	G	G	G	G	C	C	G	G	G	G	T	T	G	G	A	A	T	T	G	G	C	C	C	C	A	A	T	T	C	C	G	G	T	T	G	G	T	T	A	A	G	G	G	A	G	G	C	C	T	T	A	A	T	T	G	G	C	C	A	A	G	G	C	C	A	A	T	T	A	A	C	C	T	T	A	A	C	C	A	A	A	A	A	A	G	G	C	C	G	G	A	A	A	A	T	T	A	A	T	T	T	T	C	C	G	G	C	C	C	C	G	G	T	T	C	C	A	A	C	C	C	C	A	A	C	C	G	G	C	C	A	A	T	T	G	G	C	C	C	C	C	C	C	C	A	A	T	T	C	C	T	T	C	C	T	T	T	T	T	T	A	A	G	G	C	C	NA	NA	G	G	C	C	C	C	A	A	G	G	C	C	G	G	A	A	C	C	T	T	T	T	A	A	A	A	A	A	G	G	T	T	T	T	T	T	G	G	C	C	G	G	A	A	T	T	A	A	C	C	G	G	A	A	C	C	A	A	C	C	C	C	G	G	A	A	G	G	T	T	T	T	A	A	A	A	NA	NA	T	T	C	C	A	A	C	C	T	T	G	G	G	G	A	A	T	T	G	G	G	G	T	T	A	A	A	A	G	G	A	A	G	G	G	G	G	G	C	C	G	G	C	C	A	A	G	G	T	T	A	A	G	G	A	A	G	G	A	A	A	A	G	G	C	C	G	G	A	A	C	C	T	T	C	C	T	T	C	C	C	C	T	T	A	A	G	G	C	C	A	A	C	C	C	C	G	G	G	G	G	G	G	G	A	A	T	T	A	A	C	C	T	T	G	G	A	A	C	C	A	A	C	C	G	G	G	G	A	A	C	C	C	C	C	C	T	T	G	G	A	A	A	A	C	C	T	T	C	C	C	C	T	T	A	A	T	T	G	G	C	C	A	A	T	T	G	G	A	A	C	C	T	T	T	T	T	T	T	T	G	G	C	C	A	A	A	A	A	A	C	C	G	G	C	C	C	C	T	T	G	G	G	G	A	A	A	A	A	A	G	G	C	C	G	G	A	A	A	A	G	G	C	C	T	T	T	T	C	C	C	C	G	G	A	A	A	A	A	A	G	G	A	A	C	C	C	C	T	T	G	G	A	A	G	G	A	A	G	G	C	C	G	G	G	G	A	A	C	C	T	T	A	A	T	T	T	T	C	C	C	C	C	C	G	G	T	T	A	A	T	T	G	G	C	C	A	A	A	A	C	C	A	A	T	T	A	A	T	T	A	A	A	A	T	T	C	C	C	C	A	A	C	C	C	C	G	G	C	C	G	G	NA	NA	T	T	A	A	A	A	A	A	C	C	G	G	C	C	G	G	G	G	A	A	G	G	C	C	C	C	C	C	G	G	A	A	G	G	A	A	G	G	A	A	C	C	C	C	T	T	C	C	T	T	G	G	T	T	C	C	C	C	G	G	T	T	A	A	A	A	C	C	G	G	C	C	A	A	T	T	G	G	G	G	C	C	T	T	T	T	C	C	T	T	G	G	C	C	T	T	G	G	C	C	G	G	G	G	G	G	G	G	A	A	G	G	G	G	C	T	T	T	A	A	T	T	G	G	G	G	T	T	C	C	C	C	C	C	C	C	A	A	A	A	G	G	T	T	C	C	C	C	T	T	G	G	T	T	C	C	A	A	T	T	A	A	C	C	T	T	A	A	A	A	G	G	C	C	T	T	T	T	A	A	C	C	A	A	C	C	G	G	A	A	C	C	C	C	A	A	C	C	T	T	A	A	T	T	T	T	A	A	G	G	G	G	G	G	T	T	G	G	G	G	G	G	G	G	A	A	T	T	C	C	T	T	C	C	C	C	A	A	C	C	G	G	C	C	A	A	C	C	G	G	T	T	C	C	A	A	A	A	G	G	G	G	A	A	G	G	A	A	G	G	C	C	A	A	C	C	G	G	G	G	A	A	A	A	G	G	C	C	C	C	C	C	A	A	T	T	T	T	A	A	T	T	C	C	G	G	T	T	A	A	G	G	C	C	G	G	A	A	G	G	G	G	G	G	A	A	G	G	C	C	G	G	C	C	G	G	C	C	T	T	T	T	C	C	C	C	G	G	C	C	A	A	C	C	C	T	G	G	G	G	A	A	G	G	T	T	G	G	G	G	A	A	C	C	A	A	G	G	G	G	A	A	C	C	G	G	C	C	G	G	G	G	G	G	A	A	C	C	T	T	G	G	T	T	T	T	C	C	T	T	T	T	T	T	C	C	A	A	C	C	T	T	G	G	A	A	G	G	A	A	G	G	A	A	A	A	C	C	C	C	G	G	A	A	T	T	T	T	G	G	T	T	A	A	G	G	T	T	C	C	A	A	G	G	G	G	C	C	G	G	G	G	A	A	A	A	T	T	A	A	C	C	T	T	C	C	A	A	T	T	A	A	G	G	A	A	C	C	G	G	G	G	T	T	A	A	A	A	T	T	T	T	G	G	A	A	G	G	T	T	G	G	A	A	T	T	A	A	T	T	T	T	C	C	T	T	G	G	T	T	C	C	A	A	A	A	A	A	G	G	C	C	T	T	G	G	C	C	G	G	T	T	G	G	A	A	T	T	A	A	A	A	G	G	C	C	C	C	A	A	T	T	A	A	A	A	C	C	G	G	A	A	T	T	A	A	G	G	A	A	T	T	C	C	C	C	G	G	C	C	T	T	G	G	C	C	C	C	T	T	G	G	A	A	A	A	C	C	G	G	G	G	G	G	T	T	G	G	A	A	C	C	A	A	C	C	T	G	C	C	C	C	A	A	T	T	G	G	G	G	T	T	G	G	T	T	A	A	C	C	T	T	C	C	A	A	G	G	A	A	T	T	C	C	G	G	G	G	G	G	A	A	A	A	C	C	G	G	C	C	T	T	A	A	A	A	T	T	A	A	A	A	C	C	C	C	A	A	T	T	C	C	T	T	A	A	G	G	G	G	T	T	C	C	A	A	T	T	C	C	C	C	G	G	T	T	C	C	G	G	T	T	A	A	A	A	C	C	G	G	C	C	A	A	C	C	T	T	C	C	G	G	G	G	A	A	C	C	A	A	G	G	G	G	T	T	A	A	G	G	A	A	T	T	T	T	G	G	C	C	A	A	C	C	T	T	T	T	C	C	G	G	A	A	C	C	G	G	G	G	T	T	A	A	A	A	G	G	G	G	C	C	T	T	C	C	A	A	G	G	G	G	C	C	A	A	G	G	T	T	G	G	G	G	A	A	C	C	T	T	C	C	C	C	T	T	T	T	C	C	G	G	C	C	A	A	T	T	G	G	T	T	A	A	T	T	C	C	T	T	T	T	A	A	C	C	T	T	C	C	T	T	C	C	T	T	G	G	T	T	G	G	G	G	G	G	A	A	T	T	C	C	T	T	T	T	G	G	T	T	T	T	T	T	G	G	G	G	C	C	T	T	G	G	A	A	A	A	G	G	A	A	G	G	G	G	A	A	T	T	C	C	G	G	A	A	A	A	A	A	G	G	C	C	A	A	A	A	A	A	C	C	A	A	A	A	G	G	G	G	T	T	C	C	A	A	G	G	T	T	C	C	G	G	A	A	T	T	C	C	A	A	C	C	C	C	G	G	G	G	T	T	T	T	G	G	C	C	T	T	T	T	A	A	T	T	G	G	G	G	T	T	T	T	A	A	C	C	C	C	A	A	C	C	G	G	C	C	T	T	C	C	T	T	G	G	G	G	T	T	C	C	C	C	A	A	A	A	C	C	A	A	G	G	A	A	A	A	C	C	C	C	T	T	A	A	A	A	G	G	T	T	G	G	T	T	G	G	C	C	G	G	A	A	G	G	G	G	C	C	T	T	T	T	A	A	C	C	G	G	C	C	G	G	G	G	T	T	A	A	G	G	C	C	G	G	C	C	G	G	G	G	A	A	A	A	T	T	C	C	T	T	C	C	T	T	G	G	G	G	C	C	G	G	C	C	G	G	A	A	T	T	G	G	T	T	T	T	A	A	A	A	C	C	A	A	A	A	C	C	G	G	T	T	C	C	G	G	A	A	A	A	T	T	A	A	A	A	A	A	A	A	C	C	G	G	T	T	G	G	G	G	C	C	T	T	G	G	C	C	C	C	A	A	G	G	T	T	C	C	A	A	T	T	C	C	A	A	T	T	A	A	C	C	G	G	A	A	T	T	A	A	A	A	A	A	G	G	G	G	A	A	C	C	C	C	C	C	A	A	G	G	G	G	A	A	A	A	T	T	T	T	A	A	T	T	C	C	C	C	T	T	G	G	A	A	T	T	T	T	C	C	G	G	G	G	A	A	T	T	T	T	T	T	A	A	C	C	C	C	A	A	G	G	A	A	G	G	G	G	G	G	A	A	A	A	A	A	T	T	C	C	T	T	G	G	G	G	G	G	T	T	C	C	T	T	G	G	G	G	G	G	A	A	T	T	C	C	C	C	G	G	G	G	A	A	T	T	C	C	G	G	T	T	G	G	A	A	T	T	C	C	A	A	T	T	G	G	T	T	T	T	T	T	A	A	A	A	G	G	C	C	A	A	T	T	A	A	T	T	T	T	G	G	G	G	A	A	A	A	T	T	G	G	T	T	C	C	A	A	G	G	G	G	A	A	A	A	C	C	C	C	G	G	T	T	T	T	A	A	T	T	T	T	G	G	A	A	A	A	A	A	C	C	C	C	A	A	C	C	A	A	A	A	C	C	T	T	C	C	A	A	A	A	A	A	A	A	T	T	T	T	C	C	T	T	C	C	C	C	T	T	T	T	T	T	T	T	C	C	A	A	G	G	T	T	A	A	A	A	A	A	G	G	G	G	C	C	T	T	C	C	C	C	C	C	A	A	A	A	A	A	C	C	A	A	G	G	G	G	T	T	C	C	G	G	C	C	G	G	C	C	A	A	A	A	T	T	C	C	A	A	A	A	C	C	T	T	C	C	T	T	C	C	G	G	A	A	G	G	T	T	A	A	G	G	G	G	G	G	C	C	A	A	T	T	C	C	A	A	G	G	C	C	G	G	G	G	T	T	T	T	A	A	C	C	T	T	G	G	T	T	C	C	C	C	A	A	G	G	A	A	T	T	C	C	A	A	C	C	T	T	C	C	A	A	G	G	G	G	C	C	G	G	T	T	G	G	T	T	G	G	A	A	G	G	C	C	G	G	T	T	A	A	A	A	T	T	T	T	G	G	A	A	T	T	C	C	C	C	C	C	T	T	T	T	T	T	T	T	C	C	G	G	C	C	G	G	C	C	T	T	G	G	G	G	G	G	G	G	G	G	C	C	T	T	C	C	G	G	C	C	T	T	T	T	C	C	T	T	T	T	T	T	C	C	C	C	C	C	C	C	C	C	T	T	A	A	C	C	C	C	G	G	G	G	T	T	A	A	C	C	T	T	G	G	G	G	A	A	A	A	A	A	G	G	T	T	A	A	C	C	T	T	G	G	C	C	G	G	C	C	T	T	G	G	G	G	C	C	A	A	G	G	A	A	T	T	C	C	C	C	A	A	C	C	T	T	T	T	C	C	C	C	T	T	T	T	A	A	T	T	T	T	G	G	G	G	T	T	G	G	T	T	A	A	T	T	C	C	C	C	G	G	C	C	G	G	A	A	T	T	G	G	G	G	T	T	G	G	A	A	G	G	C	C	T	T	A	A	G	G	C	C	C	C	C	C	A	A	C	C	T	T	C	C	A	A	A	A	T	T	T	T	G	G	T	T	G	G	C	C	G	G	G	G	C	C	T	T	G	G	G	G	G	G	G	G	G	G	G	G	T	T	T	T	A	A	NA	NA	T	T	A	A	C	C	C	C	T	T	G	G	A	A	A	A	T	T	G	G	T	T	G	G	T	T	G	G	C	C	A	A	A	A	C	C	C	C	G	G	A	A	T	T	C	C	C	C	C	C	C	C	G	G	T	T	A	A	G	G	G	G	A	A	A	A	C	C	C	C	T	T	A	A	G	G	C	C	C	C	C	C	G	G	A	A	A	A	G	G	A	A	G	G	C	C	T	T	C	C	A	A	G	G	A	A	A	A	A	A	G	G	C	C	T	T	T	T	T	T	C	C	A	A	C	C	C	C	C	C	T	T	G	G	G	G	C	C	T	T	G	G	A	A	A	A	G	G	T	T	A	A	G	G	A	A	A	A	C	C	C	C	A	A	C	C	A	A	C	C	G	G	T	T	T	T	T	T	T	T	G	G	T	T	A	A	A	A	G	G	A	A	A	A	T	T	A	A	A	A	C	C	A	A	C	C	T	T	C	C	T	T	C	C	G	G	G	G	C	C	G	G	T	T	A	A	A	A	T	T	G	G	T	T	T	T	C	C	G	G	T	T	A	A	C	C	C	C	A	A	A	A	A	A	T	T	G	G	T	T	G	G	T	T	A	A	C	C	C	C	C	C	T	T	C	C	C	C	T	T	A	A	C	C	G	G	G	G	T	T	T	T	A	A	G	G	C	C	C	C	T	T	C	C	A	A	T	T	A	A	T	T	T	T	G	G	T	T	C	C	C	C	T	T	G	G	C	C	A	A	C	C	T	T	G	G	T	T	T	T	A	A	A	A	G	G	G	G	A	A	G	G	T	T	C	C	T	T	G	G	C	C	G	G	C	C	T	T	T	T	G	G	A	A	G	G	T	T	C	C	T	T	A	A	G	G	G	G	A	A	T	T	C	C	G	G	C	C	C	C	G	G	T	T	T	T	A	A	C	C	T	T	A	A	A	A	T	T	G	G	A	A	T	T	T	T	A	A	T	T	T	T	A	A	T	T	T	T	G	G	A	A	T	T	C	C	C	C	C	C	C	C	C	C	A	A	C	C	C	C	G	G	C	C	A	A	T	T	G	G	T	T	T	T	C	C	T	T	C	C	C	C	T	T	T	T	A	A	T	T	G	G	A	A	C	C	T	T	G	G	A	A	G	G	A	A	G	G	G	G	T	T	C	C	C	C	T	T	A	A	G	G	C	C	G	G	A	A	G	G	T	T	T	T	T	T	C	C	C	C	A	A	C	C	C	C	A	A	G	G	A	A	T	T	T	T	C	C	A	A	C	C	A	A	T	T	C	C	G	G	A	A	G	G	A	A	C	C	C	C	T	T	C	C	C	C	C	C	A	A	G	G	C	C	T	T	T	T	A	A	G	G	A	A	T	T	A	A	C	C	C	C	G	G	A	A	T	T	C	C	C	C	G	G	T	T	C	C	T	T	G	G	G	G	C	C	G	G	T	T	T	T	G	G	G	G	T	T	T	T	G	G	T	T	T	T	C	C	T	T	G	G	C	C	A	A	C	C	G	G	T	T	T	T	C	C	G	G	T	T	T	T	A	A	T	T	C	C	T	T	C	C	T	T	G	G	C	C	T	T	C	C	A	A	T	T	A	A	A	A	T	T	A	A	G	G	G	G	C	C	A	A	C	C	A	A	A	A	T	T	T	T	G	G	A	A	T	T	C	C	C	C	C	C	T	T	A	A	T	T	C	C	T	T	C	C	T	T	G	G	G	G	A	A	C	C	G	G	A	A	A	A	A	A	G	G	T	T	G	G	C	C	G	G	C	C	C	C	T	T	A	A	C	C	C	C	T	T	C	C	C	C	T	T	T	T	C	C	T	T	G	G	G	G	G	G	A	A	C	C	C	C	T	T	T	T	T	T	T	T	T	T	C	C	A	A	A	A	A	A	T	T	A	A	G	G	T	T	T	T	T	T	C	C	A	A	A	A	T	T	C	C	C	C	C	C	G	G	A	A	A	A	T	T	A	A	G	G	C	C	T	T	C	C	C	C	T	T	A	A	A	A	C	C	T	T	C	C	A	A	G	G	C	C	C	C	A	A	A	A	C	C	C	C	G	G	G	G	C	C	A	A	T	T	A	A	A	A	T	T	A	A	G	G	A	A	T	T	C	C	A	A	A	A	C	C	T	T	C	C	A	A	A	A	A	A	T	T	C	C	T	T	T	T	A	A	A	A	G	G	T	T	A	A	T	T	G	G	T	T	G	G	C	C	G	G	T	T	G	G	A	A	A	A	A	A	A	A	G	G	G	G	G	G	A	A	C	C	G	G	G	G	T	T	T	T	G	G	C	C	C	C	T	T	G	G	T	T	G	G	A	A	C	C	C	C	T	T	A	A	T	T	C	C	A	A	G	G	T	T	C	C	T	T	T	T	G	G	T	T	C	C	A	A	C	C	T	T	G	G	T	T	C	C	A	A	C	C	C	C	C	C	G	G	T	T	A	A	T	T	G	G	T	T	A	A	G	G	T	T	A	A	C	C	A	A	A	A	T	T	C	C	C	C	A	A	G	G	G	G	G	G	T	T	C	C	T	T	C	C	A	A	A	A	T	T	A	A	A	A	T	T	C	C	T	T	G	G	T	T	C	C	G	G	T	T	A	A	G	G	T	T	A	A	C	C	C	C	G	G	T	T	A	A	G	G	G	G	G	G	G	G	A	A	A	A	T	T	A	A	G	G	A	A	T	T	G	G	G	G	G	G	C	C	A	A	A	A	T	T	G	G	T	T	A	A	C	C	C	C	G	G	T	T	C	C	C	C	T	T	T	T	C	C	A	A	C	C	T	T	G	G	G	G	T	T	C	C	C	C	A	A	A	A	T	T	T	T	T	T	C	C	C	C	T	T	C	C	A	A	T	T	C	C	A	A	T	T	C	C	C	C	A	A	A	A	C	C	C	C	G	G	T	T	C	C	C	C	T	T	G	G	A	A	A	A	T	T	A	A	G	G	G	G	T	T	A	A	C	C	A	A	T	T	A	A	T	T	C	C	C	C	T	T	C	C	T	T	T	T	G	G	A	A	T	T	T	T	G	G	A	A	T	T	T	T	A	A	G	G	G	G	G	G	C	C	C	C	A	A	T	T	G	G	A	A	T	T	T	T	C	C	T	T	A	A	A	A	G	G	T	T	A	A	T	T	T	T	G	G	A	A	G	G	G	G	C	C	G	G	T	T	C	C	C	C	T	T	A	A	A	A	G	G	C	C	C	C	A	A	C	C	T	T	T	T	T	T	T	T	T	T	G	G	C	C	A	A	A	A	T	T	G	G	A	A	C	C	T	T	T	T	G	G	T	T	T	T	C	C	C	C	T	T	A	A	G	G	C	C	A	A	C	C	G	G	G	G	C	C	A	A	A	A	T	T	G	G	A	A	G	G	A	A	T	T	T	T	T	T	T	T	C	C	C	C	T	T	G	G	A	A	T	T	A	A	A	A	T	T	T	T	A	A	G	G	C	C	G	G	A	A	C	C	C	C	C	C	A	A	A	A	A	A	A	A	C	C	A	A	G	G	G	G	C	C	T	T	A	A	G	G	C	C	C	C	C	C	C	C	G	G	C	C	T	T	T	T	G	G	T	T	T	T	C	C	C	C	A	A	T	T	T	T	C	C	A	A	A	A	C	C	C	C	A	A	A	A	G	G	C	C	C	C	G	G	G	G	C	C	C	C	T	T	A	A	C	C	T	T	T	T	C	C	G	G	A	A	A	A	T	T	T	T	A	A	T	T	G	G	A	A	G	G	A	A	A	A	T	T	G	G	T	T	T	T	G	G	A	A	G	G	G	G	C	C	C	C	T	T	C	C	C	C	C	C	C	C	T	T	T	T	G	G	G	G	C	C	T	T	A	A	C	C	C	C	G	G	G	G	A	A	C	C	C	C	C	C	G	G	T	T	A	A	A	A	T	T	C	C	G	G	C	C	G	G	G	G	T	T	G	G	G	G	G	G	G	G	T	T	C	C	T	T	T	T	T	T	G	G	C	C	C	C	G	G	G	G	T	T	T	T	G	G	T	T	C	C	C	C	C	C	G	G	C	C	T	T	G	G	G	G	C	C	T	T	T	T	C	C	G	G	T	T	G	G	T	T	G	G	G	G	A	A	G	G	C	C	G	G	G	G	G	G	G	G	G	G	A	A	A	A	T	T	G	G	A	A	G	G	T	T	T	T	C	C	G	G	C	C	C	C	T	T	A	A	C	C	T	T	A	A	G	G	T	T	C	C	G	G	A	A	T	T	C	C	T	T	G	G	A	A	C	C	C	C	C	C	T	T	T	T	T	T	A	A	A	A	G	G	A	A	T	T	G	G	T	T	G	G	C	C	G	G	T	T	T	T	G	G	T	T	A	A	C	C	C	C	T	T	G	G	G	G	A	A	A	A	C	C	A	A	A	A	T	T	T	T	G	G	C	C	G	G	A	A	C	C	T	T	T	T	T	T	A	A	A	A	T	T	G	G	C	C	A	A	C	C	A	A	T	T	C	C	C	C	A	A	A	A	C	C	C	C	C	C	A	A	G	G	C	C	C	C	T	T	G	G	C	C	A	A	G	G	G	G	A	A	T	T	T	T	G	G	C	C	T	T	A	A	G	G	A	A	G	G	T	T	G	G	G	G	C	C	G	G	T	T	T	T	A	A	T	T	A	A	T	T	T	T	G	G	A	A	C	C	A	A	T	T	A	A	G	G	A	A	C	C	G	G	C	C	T	T	C	C	T	T	T	T	T	T	C	C	A	A	G	G	C	C	C	C	C	C	G	G	C	C	G	G	T	T	C	C	T	T	A	A	A	A	C	C	C	C	G	G	C	C	C	C	T	T	C	C	G	G	A	A	C	C	G	G	C	C	C	C	A	A	A	A	G	G	C	C	G	G	T	T	C	C	A	A	T	T	G	G	C	C	C	C	T	T	A	A	C	C	T	T	C	C	T	T	C	C	T	T	A	A	C	C	A	A	G	G	A	A	A	A	A	A	G	G	T	T	T	T	C	C	A	A	T	T	T	T	C	C	C	C	G	G	A	A	C	C	T	T	T	T	C	C	A	A	G	G	T	T	T	T	C	C	G	G	T	T	A	A	G	G	A	A	A	A	C	C	A	A	A	A	G	G	T	T	T	T	A	A	T	T	G	G	C	C	A	A	C	C	C	C	G	G	A	A	G	G	T	T	G	G	T	T	T	T	C	C	G	G	A	A	C	C	G	G	C	C	C	C	G	G	T	T	T	T	T	T	T	T	C	C	A	A	T	T	A	A	C	C	C	C	T	T	C	C	C	C	G	G	C	C	G	G	T	T	A	A	A	A	G	G	T	T	G	G	C	C	G	G	C	C	T	T	A	A	C	C	T	T	C	C	T	T	T	T	C	C	T	T	A	A	C	C	A	A	A	A	T	T	A	A	A	A	C	C	C	C	T	T	A	A	C	C	T	T	C	C	T	T	A	A	G	G	G	G	G	G	C	C	T	T	C	C	G	G	T	T	A	A	T	T	G	G	G	G	G	G	A	A	A	A	G	G	A	A	A	A	T	T	G	G	G	G	A	A	A	A	C	C	T	T	T	T	A	A	G	G	T	T	G	G	A	A	A	A	A	A	T	T	T	T	A	A	T	T	A	A	C	C	A	A	T	T	G	G	T	T	G	G	A	A	A	A	G	G	T	T	G	G	T	T	C	C	A	A	A	A	C	C	C	C	G	G	T	T	A	A	T	T	T	T	A	A	T	T	G	G	A	A	A	A	G	G	A	A	T	T	C	C	A	A	A	A	C	C	G	G	T	T	C	C	A	A	A	A	C	C	A	A	C	C	A	A	C	C	C	C	C	C	T	T	T	T	T	T	A	A	C	C	A	A	G	G	T	T	T	T	A	A	G	G	G	G	T	T	G	G	A	A	T	T	A	A	G	G	T	T	C	C	G	G	A	A	T	T	G	G	C	C	T	T	A	A	G	G	T	T	G	G	T	T	G	G	G	G	T	T	C	C	T	T	T	T	C	C	T	T	T	T	G	G	G	G	G	G	C	C	A	A	T	T	C	C	T	T	C	C	T	T	T	T	G	G	A	A	A	A	C	C	G	G	A	A	C	C	T	T	C	C	A	A	A	A	G	G	T	T	T	T	G	G	C	C	A	A	G	G	A	A	A	A	G	G	T	T	A	A	G	G	C	C	C	C	C	C	T	T	G	G	C	C	C	C	G	G	G	G	A	A	C	C	C	C	A	A	C	C	A	A	G	G	C	C	A	A	A	A	A	A	G	G	A	A	A	A	A	A	T	T	G	G	G	G	A	A	C	C	G	G	T	T	C	C	T	T	C	C	C	C	A	A	C	C	C	C	G	G	G	G	T	T	C	C	C	C	G	G	G	G	A	A	A	A	A	A	T	T	C	C	C	C	C	C	C	C	A	A	C	C	A	A	T	T	C	C	G	G	G	G	G	G	G	G	G	G	A	A	A	A	A	A	G	G	G	G	T	A	G	G	G	G	T	T	G	G	C	C	A	A	C	C	C	C	A	A	G	G	G	G	G	G	G	G	G	G	C	C	G	G	A	A	A	A	A	A	G	G	A	A	A	A	A	A	A	A	C	C	T	T	A	A	C	C	T	T	G	G	T	T	C	C	T	T	C	C	A	A	T	T	C	C	T	T	C	C	C	C	G	G	A	A	A	A	T	T	T	T	A	A	A	A	C	C	T	T	T	T	T	T	A	A	C	C	C	C	T	T	G	G	T	T	C	C	G	G	A	A	G	G	C	C	C	C	G	G	T	T	G	G	G	G	A	A	C	C	A	A	G	G	G	G	C	C	G	G	G	G	G	G	A	A	T	T	A	A	C	C	A	A	A	A	C	C	A	A	G	G	G	G	A	A	G	G	A	A	C	C	T	T	G	G	G	G	C	C	T	T	T	T	A	A	G	G	G	G	G	G	T	T	C	C	C	C	T	T	G	G	C	C	G	G	G	G	T	T	T	T	C	C	C	C	A	A	A	A	C	C	C	C	C	C	G	G	T	T	A	A	T	T	G	G	G	G	T	T	G	G	A	A	G	G	G	G	C	C	G	G	C	C	A	A	C	C	C	C	A	A	G	G	C	C	T	T	G	G	C	C	T	T	G	G	G	G	A	A	A	A	C	C	T	T	G	G	C	C	C	C	G	G	T	T	A	A	A	A	G	G	G	G	T	T	T	T	G	G	A	A	G	G	G	G	A	A	G	G	A	A	C	C	G	G	G	G	C	C	A	A	T	T	C	C	C	C	C	C	C	C	A	A	A	A	A	A	A	A	A	A	G	G	A	A	T	T	T	T	A	A	T	T	T	T	G	G	C	C	T	T	A	A	C	C	A	A	C	C	G	G	T	T	T	T	G	G	A	A	A	A	G	G	G	G	A	A	G	G	C	C	G	G	A	A	C	C	G	G	T	T	A	A	T	T	A	A	G	G	T	T	G	G	T	T	T	T	G	G	C	C	A	A	T	T	T	T	A	A	T	T	T	T	C	C	G	G	G	G	T	T	T	T	A	A	C	C	T	T	A	A	T	T	C	C	G	G	T	T	G	G	G	G	T	T	C	C	A	A	A	A	T	T	T	T	C	C	G	G	G	G	G	G	T	T	C	C	C	C	A	A	G	G	C	C	A	A	T	T	G	G	C	C	C	C	A	A	G	G	C	C	C	C	A	A	A	A	A	A	T	T	G	G	T	T	T	T	C	C	C	C	T	T	C	C	C	C	G	G	T	T	NA	NA	G	G	T	T	C	C	A	A	G	G	G	G	C	C	C	C	G	G	G	G	G	G	G	G	T	T	T	T	G	G	T	T	T	T	A	A	T	T	A	A	G	G	G	G	G	G	T	T	G	G	T	T	T	T	T	T	A	A	C	C	T	T	T	T	C	C	G	G	T	T	A	A	G	G	T	T	T	T	T	T	G	G	A	A	G	G	G	G	G	G	G	G	C	C	A	A	T	T	G	G	C	C	T	T	G	G	G	G	C	C	C	C	C	C	A	A	C	C	T	T	A	A	C	C	G	G	G	G	C	C	T	T	G	G	G	G	C	C	A	A	T	T	C	C	T	T	A	A	G	G	A	A	G	G	T	T	G	G	G	G	C	C	C	C	C	C	G	G	G	G	C	C	C	C	T	T	T	T	A	A	C	C	G	G	C	C	G	G	A	A	C	C	C	C	G	G	T	T	T	T	G	G	G	G	G	G	A	A	C	C	T	T	G	G	C	C	A	A	T	T	C	C	G	G	C	C	C	C	C	C	A	A	T	T	C	C	C	C	G	G	A	A	A	A	T	T	A	A	C	C	A	A	T	T	A	A	C	C	G	G	G	G	C	C	A	A	C	C	G	G	A	A	G	G	G	G	T	T	A	A	C	C	A	A	C	C	C	C	C	C	A	A	A	A	G	G	G	G	C	C	T	T	A	A	C	C	G	G	G	G	G	G	G	G	A	A	A	A	A	A	A	A	C	C	C	C	T	T	T	T	T	T	C	C	T	T	G	G	C	C	C	C	C	C	T	T	C	C	C	C	T	T	C	C	C	C	G	G	A	A	A	A	G	G	G	G	C	C	A	A	T	T	T	T	T	T	T	T	A	A	G	G	A	A	C	C	T	T	A	A	C	C	T	T	C	C	A	A	A	A	A	A	T	T	C	C	T	T	T	T	C	C	A	A	G	G	C	C	T	T	C	C	T	T	G	G	G	G	T	T	A	A	C	C	C	C	T	T	G	G	C	C	A	A	C	C	A	A	G	G	G	G	T	T	T	T	A	A	G	G	A	A	A	A	G	G	A	A	A	A	G	G	C	C	T	T	G	G	C	C	G	G	T	T	A	A	G	G	C	C	T	T	A	A	C	C	G	G	T	T	A	A	T	T	C	C	C	C	A	A	T	T	C	C	A	A	C	C	A	A	T	T	T	T	T	T	T	T	G	G	C	C	T	T	T	T	T	T	G	G	C	C	C	C	G	G	G	G	T	T	G	G	A	A	G	G	T	T	G	G	T	T	G	G	T	T	T	T	G	G	G	G	T	T	G	G	C	C	T	T	G	G	G	G	A	A	T	T	A	A	T	T	G	G	G	G	A	A	A	A	G	G	C	C	C	C	T	T	T	T	G	G	C	C	T	T	T	T	T	T	T	T	T	T	A	A	A	A	C	C	T	T	A	A	T	T	A	A	T	T	G	G	G	G	T	T	C	C	T	T	C	C	A	A	C	C	C	C	A	A	G	G	G	G	T	T	C	C	C	C	T	T	G	G	T	T	T	T	C	C	G	G	C	C	G	G	C	C	G	G	T	T	C	C	A	A	C	C	A	A	T	T	C	C	T	T	C	C	G	G	G	G	G	G	G	G	T	T	G	G	G	G	A	A	A	A	T	T	C	C	G	G	A	A	A	A	A	A	A	A	C	C	C	C	T	T	A	A	A	A	C	C	T	T	T	T	T	T	A	A	T	T	A	A	C	C	T	T	A	A	G	G	A	A	A	A	C	C	T	T	C	C	T	T	G	G	G	G	T	T	G	G	C	C	G	G	G	G	T	T	G	G	C	C	G	G	A	A	T	T	T	T	A	A	T	T	C	C	C	C	G	G	A	A	G	G	T	T	A	A	T	T	T	T	A	A	C	C	G	G	A	A	C	C	A	A	C	C	C	C	G	G	G	G	G	G	T	T	G	G	C	C	T	T	A	A	G	G	C	C	T	T	C	C	G	G	G	G	T	T	G	G	A	A	G	G	C	C	C	C	G	G	C	C	C	C	T	T	C	C	T	T	G	G	T	T	T	T	A	A	A	A	T	T	C	C	A	A	G	G	C	C	C	C	A	A	A	A	C	C	C	C	C	C	G	G	A	A	C	C	T	T	G	G	C	C	T	T	G	G	T	T	T	T	T	T	G	G	A	A	T	T	A	A	C	C	C	C	G	G	G	G	C	C	A	A	A	A	A	A	A	A	C	C	C	C	C	C	NA	NA	G	G	T	T	C	C	A	A	T	T	G	G	T	T	C	C	G	G	T	T	G	G	T	T	T	T	C	C	C	C	A	A	A	A	C	C	T	T	C	C	T	T	A	A	T	T	T	T	C	C	G	G	A	A	T	T	G	G	C	C	T	T	T	T	C	C	C	C	C	C	C	C	C	C	G	G	G	G	A	A	A	A	C	C	G	G	G	G	T	T	G	G	C	C	T	T	C	C	G	G	T	T	T	T	A	A	G	G	A	A	A	A	G	G	A	A	C	C	G	G	T	T	G	G	A	A	C	C	A	A	C	C	A	A	A	A	T	T	T	T	C	C	C	C	C	C	A	A	T	T	C	C	G	G	G	G	T	T	A	A	T	T	C	C	C	C	T	T	A	A	A	A	A	A	C	C	C	C	A	A	T	T	A	A	T	T	G	G	A	A	G	G	A	A	A	A	C	C	T	T	C	C	T	T	T	T	A	A	C	C	G	G	A	A	G	G	C	C	G	G	A	A	G	G	T	T	G	G	T	T	C	C	A	A	C	C	T	T	C	C	A	A	T	T	A	A	G	G	T	T	A	A	T	T	G	G	T	T	T	T	G	G	A	A	T	T	A	A	G	G	G	G	C	C	A	A	G	G	T	T	G	G	C	C	T	T	A	A	C	C	C	C	T	T	T	T	G	G	C	C	G	G	G	G	C	C	G	G	A	A	A	A	C	C	G	G	T	T	G	G	T	T	A	A	A	G	A	G	G	G	T	C	C	C	A	A	C	C	G	G	T	T	G	G	G	T	G	T	G	G	T	T	C	A	G	A	C	C	C	C	C	C	A	A	G	A	T	C	G	G	T	T	C	T	G	A	G	A	T	T	T	C	C	T	G	G	A	A	G	G	A	A	T	T	C	C	T	T	C	C	G	G	G	G	T	T	C	C	G	G	A	G	T	T	G	G	T	G	T	A	C	C	A	C	G	G	T	T	C	T	G	G	C	C	T	C	C	C	NA	NA	C	C	A	A	G	A	G	A	C	T	C	C	C	C	G	G	T	T	G	G	A	A	T	T	G	G	G	A	G	G	C	A	G	A	G	G	G	G	A	T	C	C	G	G	T	T	G	A	G	A	C	C	C	C	G	G	G	A	C	C	T	T	T	C	G	G	C	T	A	A	NA	NA	C	C	T	A	T	C	C	T	C	C	C	C
[truncated: 890,890 more chars]
