# Supplementary material for: Expression Quantitative Trait Loci for Extreme Host Response to Influenza A in Pre-Collaborative Cross Mice
Source: G3 (Bethesda). 2012 Feb 1;2(2):213–21. doi: 10.1534/g3.111.001800 (PMC3284329; doi:10.1534/g3.111.001800)
Supplement: Supporting Information [file supp_2.2.213_FileS2.zip › File_S2/chr17.ped]

#family	subject	father	mother	sex	phenotype	JAX00429551		JAX00429552		JAX00072960		JAX00072964		JAX00072965		JAX00429561		JAX00210294		JAX00429562		JAX00072971		JAX00429573		JAX00429575		JAX00429578		JAX00429579		JAX00429581		JAX00072974		JAX00429586		JAX00429587		JAX00429588		JAX00429593		JAX00072975		JAX00429595		JAX00429598		JAX00429601		JAX00210298		JAX00429602		JAX00072979		JAX00429603		JAX00429608		JAX00429609		JAX00429615		JAX00072981		JAX00072982		JAX00429621		JAX00072983		JAX00429630		JAX00429631		JAX00429636		JAX00429637		JAX00429639		JAX00429644		JAX00429646		JAX00429648		JAX00429657		JAX00210300		JAX00429661		JAX00429662		JAX00429663		JAX00210302		JAX00072994		JAX00429667		JAX00429668		JAX00429669		JAX00429671		JAX00429672		JAX00429676		JAX00429680		JAX00429681		JAX00429682		JAX00429687		JAX00072998		JAX00429691		JAX00429692		JAX00210305		JAX00429694		JAX00429701		JAX00073004		JAX00429706		JAX00429707		JAX00429709		JAX00429714		JAX00429715		JAX00073007		JAX00073008		JAX00429724		JAX00429725		JAX00429729		JAX00429731		JAX00429735		JAX00073012		JAX00073013		JAX00429741		JAX00429745		JAX00429746		JAX00073016		JAX00429748		JAX00073018		JAX00429758		JAX00073021		JAX00429771		JAX00429772		JAX00073025		JAX00429778		JAX00429783		JAX00429785		JAX00429786		JAX00073027		JAX00429787		JAX00429788		JAX00429791		JAX00429792		JAX00429793		JAX00073030		JAX00429796		JAX00429803		JAX00429805		JAX00429806		JAX00429807		JAX00429811		JAX00429813		JAX00073038		JAX00429816		JAX00429818		JAX00429821		JAX00429826		JAX00073046		JAX00210317		JAX00429830		JAX00429831		JAX00429833		JAX00073047		JAX00073052		JAX00429841		JAX00429842		JAX00429845		JAX00429846		JAX00073054		JAX00429853		JAX00073055		JAX00429856		JAX00429862		JAX00429877		JAX00429882		JAX00429884		JAX00429888		JAX00429891		JAX00429892		JAX00073060		JAX00429894		JAX00429896		JAX00429900		JAX00429901		JAX00429902		JAX00429912		JAX00073062		JAX00073063		JAX00429916		JAX00073065		JAX00073066		JAX00429917		JAX00073068		JAX00429923		JAX00429926		JAX00429928		JAX00429929		JAX00073069		JAX00073070		JAX00429930		JAX00429932		JAX00429935		JAX00429936		JAX00429938		JAX00429941		JAX00073072		JAX00429943		JAX00429945		JAX00429950		JAX00429954		JAX00429965		JAX00429967		JAX00429968		JAX00429971		JAX00429976		JAX00073080		JAX00429978		JAX00210329		JAX00429979		JAX00429986		JAX00210330		JAX00429997		JAX00073084		JAX00430002		JAX00073086		JAX00430006		JAX00430014		JAX00430019		JAX00430021		JAX00073090		JAX00430027		JAX00430032		JAX00430039		JAX00430040		JAX00073093		JAX00430047		JAX00073099		JAX00430051		JAX00430054		JAX00430062		JAX00430063		JAX00430065		JAX00430067		JAX00430070		JAX00210337		JAX00073108		JAX00430073		JAX00430074		JAX00430080		JAX00430086		JAX00430087		JAX00073115		JAX00430101		JAX00430103		JAX00430104		JAX00430107		JAX00430108		JAX00430111		JAX00430119		JAX00430120		JAX00430121		JAX00210340		JAX00210342		JAX00073119		JAX00073120		JAX00073121		JAX00430125		JAX00430131		JAX00430132		JAX00073122		JAX00073123		JAX00430134		JAX00430137		JAX00430138		JAX00430139		JAX00430141		JAX00430142		JAX00430145		JAX00430150		JAX00073126		JAX00073127		JAX00430155		JAX00430157		JAX00430162		JAX00430168		JAX00188340		JAX00073131		JAX00430177		JAX00430181		JAX00073134		JAX00430183		JAX00210344		JAX00073137		JAX00430192		JAX00073140		JAX00430197		JAX00073141		JAX00430203		JAX00430206		JAX00430207		JAX00430209		JAX00073146		JAX00430213		JAX00430215		JAX00430218		JAX00430225		JAX00430228		JAX00430229		JAX00430230		JAX00430231		JAX00073151		JAX00430235		JAX00430236		JAX00430237		JAX00073153		JAX00430240		JAX00430243		JAX00430248		JAX00430249		JAX00430250		JAX00430252		JAX00430257		JAX00430259		JAX00430260		JAX00430264		JAX00430265		JAX00430267		JAX00430271		JAX00430274		JAX00430275		JAX00430278		JAX00430280		JAX00430281		JAX00430282		JAX00430290		JAX00430292		JAX00430294		JAX00430295		JAX00430296		JAX00430301		JAX00430306		JAX00430310		JAX00430312		JAX00430317		JAX00430319		JAX00430320		JAX00073173		JAX00430324		JAX00430335		JAX00430336		JAX00430338		JAX00430340		JAX00073181		JAX00430344		JAX00430345		JAX00430347		JAX00430348		JAX00430350		JAX00073182		JAX00430353		JAX00430354		JAX00430356		JAX00430357		JAX00430360		JAX00188341		JAX00430376		JAX00430381		JAX00430382		JAX00073191		JAX00073195		JAX00430400		JAX00430404		JAX00430408		JAX00430427		JAX00430449		JAX00430450		JAX00430454		JAX00430457		JAX00430458		JAX00430460		JAX00073224		JAX00430469		JAX00430480		JAX00073225		JAX00073226		JAX00430482		JAX00430484		JAX00073227		JAX00430486		JAX00430492		JAX00430493		JAX00430494		JAX00430496		JAX00430504		JAX00430506		JAX00430507		JAX00430511		JAX00430515		JAX00073239		JAX00073243		JAX00430521		JAX00430729		JAX00430531		JAX00430534		JAX00430537		JAX00430539		JAX00430540		JAX00430541		JAX00430542		JAX00430545		JAX00430546		JAX00430547		JAX00430548		JAX00430551		JAX00430552		JAX00430556		JAX00430557		JAX00430558		JAX00073268		JAX00432111		JAX00430577		JAX00430578		JAX00430580		JAX00430584		JAX00073277		JAX00430592		JAX00430595		JAX00430597		JAX00430598		JAX00430600		JAX00430601		JAX00430604		JAX00430605		JAX00430606		JAX00430611		JAX00430618		JAX00073287		JAX00210378		JAX00430627		JAX00430628		JAX00073288		JAX00210381		JAX00073289		JAX00430634		JAX00073290		JAX00430635		JAX00430640		JAX00430641		JAX00430644		JAX00210383		JAX00073293		JAX00073294		JAX00430646		JAX00430650		JAX00430651		JAX00073295		JAX00430659		JAX00430664		JAX00430665		JAX00430666		JAX00210385		JAX00210386		JAX00430668		JAX00430680		JAX00430681		JAX00073299		JAX00430685		JAX00430690		JAX00430693		JAX00430696		JAX00430703		JAX00430711		JAX00430713		JAX00430719		JAX00073306		JAX00073307		JAX00430732		JAX00430737		JAX00210390		JAX00430741		JAX00430743		JAX00430746		JAX00430748		JAX00430750		JAX00430752		JAX00073328		JAX00430757		JAX00430761		JAX00210392		JAX00430767		JAX00430772		JAX00073332		JAX00430781		JAX00430783		JAX00430787		JAX00430790		JAX00073336		JAX00430793		JAX00430799		JAX00430800		JAX00073337		JAX00430801		JAX00430802		JAX00073339		JAX00430806		JAX00430812		JAX00430813		JAX00430819		JAX00073343		JAX00430826		JAX00073344		JAX00430833		JAX00430835		JAX00430838		JAX00430839		JAX00430841		JAX00430842		JAX00210397		JAX00073350		JAX00430861		JAX00430864		JAX00430866		JAX00430867		JAX00430869		JAX00430870		JAX00430873		JAX00430875		JAX00073355		JAX00430879		JAX00430886		JAX00430887		JAX00073359		JAX00430894		JAX00430898		JAX00430901		JAX00430906		JAX00430907		JAX00430908		JAX00430911		JAX00430912		JAX00430913		JAX00430915		JAX00210401		JAX00430937		JAX00430939		JAX00430940		JAX00430942		JAX00073372		JAX00430950		JAX00430951		JAX00430959		JAX00430963		JAX00430966		JAX00073377		JAX00073378		JAX00430970		JAX00430974		JAX00430976		JAX00430977		JAX00430978		JAX00430979		JAX00073382		JAX00073383		JAX00431005		JAX00431007		JAX00431009		JAX00431012		JAX00431013		JAX00431014		JAX00431017		JAX00210409		JAX00073389		JAX00431038		JAX00431047		JAX00073393		JAX00431049		JAX00431050		JAX00073395		JAX00431052		JAX00431055		JAX00431056		JAX00431057		JAX00073399		JAX00431067		JAX00431076		JAX00431077		JAX00431082		JAX00431084		JAX00431090		JAX00431094		JAX00431103		JAX00431110		JAX00073407		JAX00073411		JAX00431122		JAX00431124		JAX00073413		JAX00431132		JAX00073416		JAX00073417		JAX00431133		JAX00431143		JAX00073421		JAX00431144		JAX00431147		JAX00073425		JAX00431148		JAX00431151		JAX00073427		JAX00431159		JAX00431160		JAX00210421		JAX00073430		JAX00431167		JAX00431174		JAX00073433		JAX00431181		JAX00431182		JAX00073437		JAX00073438		JAX00431186		JAX00431189		JAX00431193		JAX00431194		JAX00073439		JAX00073441		JAX00431195		JAX00073442		JAX00431199		JAX00431200		JAX00210423		JAX00210424		JAX00073444		JAX00431203		JAX00431205		JAX00431207		JAX00431210		JAX00431224		JAX00431225		JAX00073449		JAX00073450		JAX00431226		JAX00431227		JAX00073451		JAX00431228		JAX00431234		JAX00431238		JAX00431240		JAX00431241		JAX00431242		JAX00431244		JAX00210426		JAX00431245		JAX00431246		JAX00431249		JAX00431251		JAX00431252		JAX00431253		JAX00431254		JAX00431255		JAX00431256		JAX00431257		JAX00431261		JAX00431262		JAX00210429		JAX00073462		JAX00431271		JAX00431272		JAX00431280		JAX00431282		JAX00431288		JAX00073464		JAX00073465		JAX00431290		JAX00431291		JAX00431295		JAX00073466		JAX00431298		JAX00431302		JAX00431303		JAX00210431		JAX00210432		JAX00431307		JAX00431308		JAX00431309		JAX00073471		JAX00431311		JAX00431313		JAX00431316		JAX00431318		JAX00431319		JAX00431322		JAX00431331		JAX00073476		JAX00431335		JAX00431339		JAX00431340		JAX00073479		JAX00073482		JAX00073483		JAX00210436		JAX00431344		JAX00431346		JAX00073485		JAX00073486		JAX00431348		JAX00431349		JAX00431351		JAX00431355		JAX00431356		JAX00431357		JAX00431358		JAX00431365		JAX00073492		JAX00073493		JAX00073494		JAX00073495		JAX00073496		JAX00073498		JAX00431374		JAX00210441		JAX00073503		JAX00431383		JAX00073508		JAX00073509		JAX00431391		JAX00073511		JAX00073512		JAX00431396		JAX00431403		JAX00431404		JAX00431405		JAX00210446		JAX00431408		JAX00431409		JAX00073517		JAX00431418		JAX00431424		JAX00431425		JAX00073519		JAX00431427		JAX00431429		JAX00073520		JAX00073522		JAX00073523		JAX00073525		JAX00431431		JAX00431433		JAX00073526		JAX00431439		JAX00431442		JAX00431443		JAX00431444		JAX00073530		JAX00073531		JAX00431450		JAX00431451		JAX00431456		JAX00431457		JAX00073532		JAX00073533		JAX00073534		JAX00431460		JAX00431461		JAX00431465		JAX00073538		JAX00431469		JAX00431470		JAX00073539		JAX00073541		JAX00431476		JAX00431477		JAX00073542		JAX00431480		JAX00431484		JAX00431485		JAX00073544		JAX00431486		JAX00431488		JAX00431494		JAX00431495		JAX00073548		JAX00431497		JAX00431500		JAX00431502		JAX00431508		JAX00431509		JAX00073553		JAX00431511		JAX00431513		JAX00431515		JAX00073558		JAX00431519		JAX00431521		JAX00073559		JAX00073560		JAX00431529		JAX00431530		JAX00431531		JAX00431533		JAX00431535		JAX00431539		JAX00431541		JAX00431545		JAX00431547		JAX00431548		JAX00431550		JAX00431551		JAX00431552		JAX00431554		JAX00431557		JAX00431558		JAX00431561		JAX00431566		JAX00073568		JAX00431571		JAX00073569		JAX00431577		JAX00431578		JAX00073571		JAX00073572		JAX00431586		JAX00431589		JAX00431594		JAX00431598		JAX00073576		JAX00431602		JAX00431603		JAX00431606		JAX00431618		JAX00431624		JAX00431627		JAX00431629		JAX00073583		JAX00431631		JAX00073584		JAX00431635		JAX00073585		JAX00431639		JAX00431640		JAX00431641		JAX00431643		JAX00431646		JAX00073589		JAX00431659		JAX00431660		JAX00073590		JAX00431664		JAX00431665		JAX00431666		JAX00431667		JAX00431670		JAX00073594		JAX00431676		JAX00431682		JAX00073596		JAX00431689		JAX00431690		JAX00431691		JAX00431694		JAX00431696		JAX00431697		JAX00431698		JAX00073598		JAX00073600		JAX00431704		JAX00431705		JAX00431706		JAX00431708		JAX00431709		JAX00431712		JAX00431713		JAX00431715		JAX00431718		JAX00431719		JAX00431725		JAX00431727		JAX00431730		JAX00431731		JAX00431732		JAX00431733		JAX00431737		JAX00431743		JAX00073604		JAX00073605		JAX00431748		JAX00431749		JAX00431751		JAX00431755		JAX00431759		JAX00431762		JAX00431765		JAX00431766		JAX00431770		JAX00431772		JAX00431774		JAX00431776		JAX00073608		JAX00073609		JAX00431783		JAX00073611		JAX00431796		JAX00431801		JAX00431803		JAX00073612		JAX00431806		JAX00431808		JAX00431812		JAX00431813		JAX00431814		JAX00431815		JAX00431819		JAX00431820		JAX00431821		JAX00431824		JAX00431825		JAX00431827		JAX00431828		JAX00431829		JAX00073618		JAX00431835		JAX00073619		JAX00431839		JAX00431860		JAX00431868		JAX00431869		JAX00073626		JAX00431874		JAX00431877		JAX00073628		JAX00431878		JAX00188356		JAX00073630		JAX00431883		JAX00431890		JAX00431892		JAX00431893		JAX00431894		JAX00431895		JAX00073631		JAX00073632		JAX00431901		JAX00431902		JAX00431903		JAX00431904		JAX00431905		JAX00431906		JAX00431913		JAX00431925		JAX00431928		JAX00431930		JAX00073636		JAX00431937		JAX00073637		JAX00431949		JAX00431951		JAX00431954		JAX00431956		JAX00431957		JAX00431958		JAX00431959		JAX00431961		JAX00431962		JAX00431968		JAX00431969		JAX00431972		JAX00431974		JAX00431975		JAX00431983		JAX00210472		JAX00431987		JAX00431990		JAX00073647		JAX00073648		JAX00431992		JAX00431993		JAX00431994		JAX00431995		JAX00073650		JAX00210473		JAX00432000		JAX00432008		JAX00432010		JAX00432011		JAX00432012		JAX00432015		JAX00432016		JAX00432018		JAX00432022		JAX00432024		JAX00073657		JAX00432027		JAX00432031		JAX00073658		JAX00073659		JAX00432034		JAX00073660		JAX00432036		JAX00432037		JAX00073661		JAX00073662		JAX00432038		JAX00073664		JAX00432044		JAX00432045		JAX00432050		JAX00432052		JAX00432058		JAX00432062		JAX00432065		JAX00432069		JAX00210482		JAX00210483		JAX00210484		JAX00432072		JAX00432073		JAX00432076		JAX00432082		JAX00432088		JAX00432096		JAX00432098		JAX00432100		JAX00432104		JAX00073698		JAX00432115		JAX00432133		JAX00432145		JAX00432147		JAX00432150		JAX00432152		JAX00432159		JAX00432163		JAX00432165		JAX00432168		JAX00432170		JAX00432175		JAX00073743		JAX00432176		JAX00432178		JAX00432179		JAX00073747		JAX00432198		JAX00432199		JAX00432206		JAX00432210		JAX00073761		JAX00073763		JAX00432217		JAX00432218		JAX00432219		JAX00432220		JAX00073766		JAX00432223		JAX00432234		JAX00432235		JAX00073772		JAX00073774		JAX00432238		JAX00432242		JAX00432244		JAX00432247		JAX00432250		JAX00073777		JAX00432253		JAX00432255		JAX00432262		JAX00210501		JAX00432265		JAX00073780		JAX00432266		JAX00432269		JAX00432271		JAX00073783		JAX00432274		JAX00432276		JAX00432278		JAX00432286		JAX00073786		JAX00432289		JAX00073789		JAX00432292		JAX00073790		JAX00432294		JAX00210503		JAX00210505		JAX00432298		JAX00432299		JAX00432305		JAX00432308		JAX00073793		JAX00432309		JAX00073796		JAX00432315		JAX00432317		JAX00432318		JAX00432323		JAX00432325		JAX00210506		JAX00073802		JAX00073803		JAX00432335		JAX00432337		JAX00432339		JAX00432340		JAX00073807		JAX00073806		JAX00432343		JAX00073805		JAX00073811		JAX00073812		JAX00432363		JAX00432364		JAX00432365		JAX00432367		JAX00432378		JAX00432379		JAX00432381		JAX00432384		JAX00073819		JAX00432387		JAX00210512		JAX00432394		JAX00073822		JAX00073823		JAX00073825		JAX00432418		JAX00073833		JAX00432422		JAX00432426		JAX00432429		JAX00073835		JAX00432431		JAX00432438		JAX00073838		JAX00432444		JAX00432446		JAX00073842		JAX00432456		JAX00432460		JAX00432461		JAX00432462		JAX00432464		JAX00073845		JAX00432467		JAX00432468		JAX00073847		JAX00432470		JAX00073848		JAX00432473		JAX00432481		JAX00432482		JAX00432483		JAX00073854		JAX00432486		JAX00432487		JAX00073858		JAX00432490		JAX00432491		JAX00432494		JAX00432496		JAX00432497		JAX00073864		JAX00073866		JAX00073867		JAX00432500		JAX00073869		JAX00073871		JAX00073872		JAX00432508		JAX00432509		JAX00073874		JAX00073875		JAX00188359		JAX00432522		JAX00432527		JAX00432530		JAX00432545		JAX00432552		JAX00432554		JAX00073888		JAX00432556		JAX00432557		JAX00073891		JAX00432560		JAX00432561		JAX00432570		JAX00432576		JAX00432580		JAX00432589		JAX00432593		JAX00432598		JAX00073901		JAX00073902		JAX00432600		JAX00432601		JAX00432602		JAX00432604		JAX00073907		JAX00073909		JAX00432609		JAX00432614		JAX00432615		JAX00432618		JAX00432619		JAX00073910		JAX00073913		JAX00073915		JAX00432622		JAX00432626		JAX00073916		JAX00210541		JAX00432634		JAX00073922		JAX00073923		JAX00432636		JAX00073926		JAX00432645		JAX00073931		JAX00432648		JAX00073934		JAX00073935		JAX00432649		JAX00432653		JAX00073941		JAX00432662		JAX00432663		JAX00432671		JAX00432672		JAX00073949		JAX00210548		JAX00432678		JAX00073953		JAX00432681		JAX00073955		JAX00432683		JAX00073959		JAX00432688		JAX00073961		JAX00073962		JAX00073981		JAX00432703		JAX00432705		JAX00432707		JAX00073985		JAX00432709		JAX00073987		JAX00432716		JAX00432717		JAX00432719		JAX00432721		JAX00073988		JAX00073990		JAX00432724		JAX00432725		JAX00073991		JAX00432727		JAX00432731		JAX00432732		JAX00432733		JAX00432735		JAX00073994		JAX00432737		JAX00432740		JAX00432743		JAX00432750		JAX00432754		JAX00074001		JAX00432759		JAX00074003		JAX00432764		JAX00432770		JAX00432779		JAX00432780		JAX00432782		JAX00432786		JAX00432788		JAX00210563		JAX00432799		JAX00432802		JAX00074013		JAX00432807		JAX00432820		JAX00074023		JAX00432821		JAX00432824		JAX00074025		JAX00432830		JAX00432831		JAX00432832		JAX00432838		JAX00432839		JAX00432852		JAX00432853		JAX00432854		JAX00210572		JAX00074029		JAX00432859		JAX00074031		JAX00432865		JAX00074036		JAX00432872		JAX00074039		JAX00210577		JAX00432884		JAX00432885		JAX00074047		JAX00432887		JAX00074050		JAX00432892		JAX00074052		JAX00074053		JAX00074057		JAX00432903		JAX00074059		JAX00074060		JAX00432911		JAX00074063		JAX00432915		JAX00432917		JAX00432923		JAX00074084		JAX00432943		JAX00432967		JAX00432976		JAX00074100		JAX00432985		JAX00074139		JAX00433060		JAX00074140		JAX00433062		JAX00433076		JAX00433077		JAX00433078		JAX00074152		JAX00433082		JAX00433090		JAX00074161		JAX00074162		JAX00074165		JAX00433108		JAX00074170		JAX00433110		JAX00433112		JAX00433120		JAX00433124		JAX00074180		JAX00433144		JAX00433145		JAX00433147		JAX00074192		JAX00433150		JAX00433155		JAX00074196		JAX00074198		JAX00433156		JAX00433159		JAX00433161		JAX00433163		JAX00433165		JAX00074205		JAX00074207		JAX00433180		JAX00433181		JAX00074212		JAX00210622		JAX00074216		JAX00433185		JAX00433189		JAX00433191		JAX00074221		JAX00433194		JAX00074223		JAX00433200		JAX00433202		JAX00433209		JAX00074229		JAX00433214		JAX00074234		JAX00074239		JAX00210630		JAX00433232		JAX00433233		JAX00433234		JAX00433236		JAX00433237		JAX00433239		JAX00433241		JAX00433249		JAX00433251		JAX00433253		JAX00433254		JAX00433255		JAX00433258		JAX00074254		JAX00433266		JAX00433270		JAX00433271		JAX00433273		JAX00433274		JAX00433275		JAX00433283		JAX00433284		JAX00433307		JAX00433323		JAX00074270		JAX00433334		JAX00433339		JAX00074272		JAX00433350		JAX00074276		JAX00433356		JAX00074278		JAX00433357		JAX00433361		JAX00433362		JAX00433364		JAX00433365		JAX00433366		JAX00433370		JAX00433371		JAX00074290		JAX00074292		JAX00433387		JAX00433388		JAX00210643		JAX00210644		JAX00074293		JAX00074296		JAX00433393		JAX00433397		JAX00433398		JAX00074298		JAX00433401		JAX00433404		JAX00433405		JAX00210645		JAX00433408		JAX00210647		JAX00433416		JAX00433418		JAX00074307		JAX00433427		JAX00433429		JAX00074308		JAX00433440		JAX00433441		JAX00433444		JAX00074312		JAX00433449		JAX00210651		JAX00433450		JAX00074314		JAX00074315		JAX00210653		JAX00210654		JAX00433460		JAX00074319		JAX00433465		JAX00433466		JAX00074321		JAX00074324		JAX00433481		JAX00074326		JAX00433488		JAX00074328		JAX00433489		JAX00433492		JAX00433493		JAX00433494		JAX00074330		JAX00210659		JAX00433526		JAX00210662		JAX00433537		JAX00074343		JAX00074344		JAX00433547		JAX00433548		JAX00433552		JAX00074354		JAX00433560		JAX00433566		JAX00210665		JAX00433572		JAX00433573		JAX00433574		JAX00074360		JAX00074362		JAX00210666		JAX00433589		JAX00074369		JAX00074370		JAX00074372		JAX00433603		JAX00074378		JAX00074379		JAX00074381		JAX00433609		JAX00433614		JAX00433615		JAX00433616		JAX00433617		JAX00433621		JAX00433627		JAX00074385		JAX00074386		JAX00433636		JAX00074389		JAX00433639		JAX00433646		JAX00433650		JAX00074412		JAX00433680		JAX00074414		JAX00433681		JAX00074419		JAX00074420		JAX00433684		JAX00074422		JAX00433686		JAX00433688		JAX00074428		JAX00074432		JAX00433692		JAX00433699		JAX00074440		JAX00433702		JAX00074442		JAX00433705		JAX00433706		JAX00433711		JAX00074449		JAX00210683		JAX00074450		JAX00433716		JAX00433717		JAX00433724		JAX00433725		JAX00433728		JAX00074453		JAX00433730		JAX00433732		JAX00074456		JAX00433754		JAX00074461		JAX00074462		JAX00074465		JAX00433765		JAX00433775		JAX00433776		JAX00433777		JAX00433787		JAX00074472		JAX00433791		JAX00433792		JAX00433796		JAX00433797		JAX00433809		JAX00433810		JAX00074477		JAX00433812		JAX00433817		JAX00433826		JAX00433832		JAX00433833		JAX00074483		JAX00433835		JAX00433837		JAX00074487		JAX00433844		JAX00433851		JAX00433852		JAX00433854		JAX00433858		JAX00433865		JAX00433866		JAX00433868		JAX00074496		JAX00433874		JAX00433878		JAX00433880		JAX00433888		JAX00074500		JAX00433891		JAX00074503		JAX00433895		JAX00074504		JAX00433907		JAX00433909		JAX00433917		JAX00433919		JAX00433921		JAX00433922		JAX00074513		JAX00188364		JAX00433926		JAX00433927		JAX00074514		JAX00433931		JAX00433938		JAX00433941		JAX00433948		JAX00433952		JAX00433954		JAX00074522		JAX00433960		JAX00074523		JAX00433966		JAX00433968		JAX00074526		JAX00074527		JAX00433969		JAX00433970		JAX00074528		JAX00433972		JAX00074530		JAX00433978		JAX00433981		JAX00433987		JAX00074535		JAX00433999		JAX00434000		JAX00074538		JAX00434006		JAX00434007		JAX00434008		JAX00074539		JAX00434013		JAX00434014		JAX00434015		JAX00434016		JAX00074541		JAX00074542		JAX00434023		JAX00074543		JAX00434029		JAX00434039		JAX00434040		JAX00434043		JAX00074547		JAX00074549		JAX00434045		JAX00434047		JAX00434048		JAX00434049		JAX00434050		JAX00434053		JAX00434055		JAX00434058		JAX00434059		JAX00434064		JAX00074553		JAX00074554		JAX00434067		JAX00434070		JAX00434075		JAX00074558		JAX00434081		JAX00434084		JAX00434090		JAX00074560		JAX00434095		JAX00434098		JAX00434100		JAX00434102		JAX00434107		JAX00074564		JAX00434123		JAX00434127		JAX00434128		JAX00434137		JAX00434139		JAX00434146		JAX00434148		JAX00434150		JAX00434151		JAX00434154		JAX00434161		JAX00434164		JAX00434166		JAX00074578		JAX00074579		JAX00434168		JAX00434172		JAX00434177		JAX00434178		JAX00434179		JAX00434184		JAX00434185		JAX00434191		JAX00434200		JAX00434207		JAX00434208		JAX00434209		JAX00434210		JAX00434211		JAX00074586		JAX00434213		JAX00434222		JAX00074588		JAX00434227		JAX00434231		JAX00434233		JAX00434239		JAX00188368		JAX00434272		JAX00434278		JAX00434283		JAX00434284		JAX00434286		JAX00074605		JAX00210706		JAX00074615		JAX00434311		JAX00074619		JAX00074620		JAX00434313		JAX00434316		JAX00434340		JAX00434344		JAX00434346		JAX00074625		JAX00434352		JAX00434360		JAX00434365		JAX00434370		JAX00434372		JAX00074631		JAX00434379		JAX00434395		JAX00434398		JAX00434399		JAX00434403		JAX00434406		JAX00434408		JAX00434409		JAX00434418		JAX00074641		JAX00434421		JAX00074642		JAX00434427		JAX00434428		JAX00074643		JAX00434437		JAX00434439		JAX00434440		JAX00434444		JAX00434446		JAX00434448		JAX00434453		JAX00434456		JAX00434458		JAX00434460		JAX00434463		JAX00434472		JAX00434479		JAX00434481		JAX00434483		JAX00434484		JAX00434486		JAX00434487		JAX00434490		JAX00210717		JAX00434493		JAX00434494		JAX00434496		JAX00434502		JAX00434503		JAX00434511		JAX00074661		JAX00434525		JAX00434529		JAX00434533		JAX00074664		JAX00434536		JAX00434537		JAX00434539		JAX00074665		JAX00434542		JAX00434549		JAX00434550		JAX00434553		JAX00434561		JAX00210721		JAX00434567		JAX00434571		JAX00434575		JAX00434581		JAX00434582		JAX00434586		JAX00434590		JAX00074671		JAX00074672		JAX00434592		JAX00434597		JAX00074674		JAX00434605		JAX00434610		JAX00434611		JAX00434612		JAX00434614		JAX00434617		JAX00434619		JAX00434621		JAX00434622		JAX00074680		JAX00434627		JAX00434631		JAX00434632		JAX00434635		JAX00210729		JAX00074689		JAX00434654		JAX00434655		JAX00074692		JAX00434658		JAX00074693		JAX00434669		JAX00434679		JAX00434684		JAX00434686		JAX00074700		JAX00434697		JAX00434699		JAX00074702		JAX00434703		JAX00434709		JAX00434721		JAX00434723		JAX00434728		JAX00434729		JAX00074709		JAX00434737		JAX00434739		JAX00434741		JAX00434748		JAX00074713		JAX00434755		JAX00434756		JAX00434757		JAX00434758		JAX00434761		JAX00074714		JAX00434766		JAX00434769		JAX00434775		JAX00074720		JAX00434785		JAX00434795		JAX00434803		JAX00434804		JAX00434808		JAX00434809		JAX00434817		JAX00074734		JAX00434822		JAX00434830		JAX00434833		JAX00210740		JAX00434836		JAX00434840		JAX00434843		JAX00434845		JAX00434849		JAX00434852		JAX00434853		JAX00074742		JAX00434859		JAX00434861		JAX00434872		JAX00074745		JAX00434880		JAX00434884		JAX00434886		JAX00074749		JAX00434888		JAX00434892		JAX00434896		JAX00434898		JAX00434902		JAX00434910		JAX00434915		JAX00074756		JAX00434919		JAX00434923		JAX00434924		JAX00434926		JAX00434934		JAX00434937		JAX00434940		JAX00434944		JAX00074760		JAX00074761		JAX00074762		JAX00074764		JAX00434960		JAX00434964		JAX00210748		JAX00434965		JAX00434967		JAX00434968		JAX00434970		JAX00434973		JAX00074768		JAX00434975		JAX00434979		JAX00434981		JAX00434984		JAX00434985		JAX00434992		JAX00434994		JAX00434995		JAX00434998		JAX00434999		JAX00435002		JAX00435005		JAX00435006		JAX00435007		JAX00435008		JAX00435011		JAX00210751		JAX00074773		JAX00074774		JAX00074777		JAX00435018		JAX00074778		JAX00074779		JAX00435034		JAX00074781		JAX00435041		JAX00435051		JAX00435054		JAX00435055		JAX00435062		JAX00435065		JAX00435068		JAX00435077		JAX00074796		JAX00074798		JAX00210761		JAX00074799		JAX00074801		JAX00435086		JAX00435090		JAX00435091		JAX00074803		JAX00074804		JAX00435111		JAX00435118		JAX00435121		JAX00435124		JAX00435125		JAX00074813		JAX00074815		JAX00074816		JAX00074818		JAX00210765		JAX00435141		JAX00435150		JAX00435155		JAX00435160		JAX00435163		JAX00435164		JAX00074827		JAX00074828		JAX00435175		JAX00435176		JAX00074830		JAX00074831		JAX00435182		JAX00435185		JAX00074832		JAX00210769		JAX00074834		JAX00435191		JAX00435194		JAX00210771		JAX00074838		JAX00435205		JAX00074840		JAX00435213		JAX00435217		JAX00074842		JAX00435220		JAX00435225		JAX00074845		JAX00435228		JAX00074846		JAX00435234		JAX00435235		JAX00435239		JAX00435242		JAX00435244		JAX00210777		JAX00435251		JAX00435252		JAX00074856		JAX00435267		JAX00074859		JAX00435270		JAX00435274		JAX00074863		JAX00210780		JAX00435294		JAX00435296		JAX00435302		JAX00074865		JAX00435307		JAX00435312		JAX00435317		JAX00435320		JAX00074871		JAX00435323		JAX00074873		JAX00435328		JAX00435331		JAX00435333		JAX00435334		JAX00435342		JAX00435349		JAX00074876		JAX00435350		JAX00435353		JAX00435355		JAX00074878		JAX00435363		JAX00435364		JAX00435378		JAX00074882		JAX00435383		JAX00435392		JAX00435394		JAX00074886		JAX00435402		JAX00435404		JAX00074889		JAX00074892		JAX00435408		JAX00435411		JAX00435413		JAX00435417		JAX00435418		JAX00435424		JAX00210788		JAX00435443		JAX00435447		JAX00435449		JAX00435460		JAX00074907		JAX00435467		JAX00435470		JAX00435475		JAX00435477		JAX00435487		JAX00435489		JAX00435490		JAX00435493		JAX00435500		JAX00435509		JAX00435510		JAX00188372		JAX00435514		JAX00188373		JAX00435515		JAX00435516		JAX00435523		JAX00435529		JAX00074919		JAX00435534		JAX00435535		JAX00074920		JAX00074923		JAX00435539		JAX00074930		JAX00435550		JAX00435551		JAX00435553		JAX00435556		JAX00074933		JAX00435567		JAX00435568		JAX00435574		JAX00435576		JAX00435582		JAX00435583		JAX00074940		JAX00074941		JAX00435585		JAX00435586		JAX00210798		JAX00435588		JAX00435592		JAX00435597		JAX00435598		JAX00435600		JAX00074946		JAX00435612		JAX00435616		JAX00435617		JAX00435619		JAX00435622		JAX00074951		JAX00435626		JAX00435628		JAX00435629		JAX00435630		JAX00435631		JAX00074952		JAX00074953		JAX00074954		JAX00435632		JAX00435634		JAX00435637		JAX00435640		JAX00435645		JAX00435652		JAX00435653		JAX00435654		JAX00435656		JAX00074957		JAX00435663		JAX00435664		JAX00435666		JAX00074959		JAX00435668		JAX00435672		JAX00435673		JAX00435674		JAX00435676		JAX00435677		JAX00435678		JAX00435700		JAX00435701		JAX00435703		JAX00435707		JAX00435708		JAX00435717		JAX00074978		JAX00435724		JAX00435728		JAX00435730		JAX00435766		JAX00435769		JAX00074994		JAX00435774		JAX00435783		JAX00188375		JAX00435784		JAX00074997		JAX00188376		JAX00075001		JAX00435797		JAX00435800		JAX00435807		JAX00435814		JAX00435815		JAX00075005		JAX00435822		JAX00075007		JAX00075008		JAX00435824		JAX00435826		JAX00435829		JAX00435831		JAX00435834		JAX00435839		JAX00075010		JAX00435843		JAX00210811		JAX00435846		JAX00435849		JAX00075013		JAX00435858		JAX00435862		JAX00435876		JAX00435877		JAX00435880		JAX00435882		JAX00435883		JAX00075015		JAX00435885		JAX00435886		JAX00435894		JAX00435904		JAX00075019		JAX00075021		JAX00075023		JAX00210816		JAX00435919		JAX00435921		JAX00435922		JAX00075025		JAX00435927		JAX00435929		JAX00435936		JAX00435941		JAX00435945		JAX00075027		JAX00075028		JAX00435954		JAX00435956		JAX00435957		JAX00435959		JAX00435961		JAX00075031		JAX00075032		JAX00435966		JAX00435971		JAX00435972		JAX00435980		JAX00435981		JAX00435993		JAX00075040		JAX00436003		JAX00436007		JAX00436008		JAX00075045		JAX00436011		JAX00436020		JAX00436022		JAX00436025		JAX00075051		JAX00436031		JAX00075053		JAX00436042		JAX00436044		JAX00075054		JAX00075055		JAX00436052		JAX00436058		JAX00075056		JAX00075057		JAX00436064		JAX00436074		JAX00436076		JAX00075059		JAX00436095		JAX00436098		JAX00436100		JAX00436102		JAX00436105		JAX00075063		JAX00436112		JAX00436119		JAX00436120		JAX00075066		JAX00436129		JAX00436136		JAX00436140		JAX00436141		JAX00436143		JAX00436144		JAX00075068		JAX00436150		JAX00436151		JAX00436155		JAX00075069		JAX00436157		JAX00436166		JAX00436167		JAX00075070		JAX00436172		JAX00436174		JAX00436176		JAX00436177		JAX00436180		JAX00075073		JAX00436182		JAX00436183		JAX00436187		JAX00436194		JAX00436197		JAX00436199		JAX00436203		JAX00436204		JAX00436206		JAX00075079		JAX00436212		JAX00436225		JAX00436226		JAX00075081		JAX00436235		JAX00436237		JAX00436238		JAX00436239		JAX00436252		JAX00436264		JAX00075091		JAX00436267		JAX00436269		JAX00436271		JAX00210835		JAX00436274		JAX00436282		JAX00436283		JAX00436286		JAX00436293		JAX00436296		JAX00075101		JAX00436301		JAX00075106		JAX00075107		JAX00075110		JAX00436313		JAX00436314		JAX00436317		JAX00436324		JAX00436325		JAX00075112		JAX00436335		JAX00436340		JAX00436341		JAX00075116		JAX00436352		JAX00436354		JAX00075121		JAX00436366		JAX00436377		JAX00436381		JAX00075123		JAX00436383		JAX00075128		JAX00436396		JAX00075130		JAX00436398		JAX00436402		JAX00436407		JAX00436409		JAX00436410		JAX00436414		JAX00075135		JAX00436428		JAX00075140		JAX00436433		JAX00436434		JAX00436435		JAX00436446		JAX00436447		JAX00436451		JAX00436455		JAX00075144		JAX00436458		JAX00436466		JAX00436467		JAX00436470		JAX00436474		JAX00436480		JAX00075148		JAX00075149		JAX00436482		JAX00436486		JAX00075150		JAX00075151		JAX00436495		JAX00075153		JAX00436503		JAX00075154		JAX00075155		JAX00436506		JAX00436510		JAX00436511		JAX00075156		JAX00075158		JAX00075160		JAX00075161		JAX00075164		JAX00436514		JAX00436517		JAX00436522		JAX00436523		JAX00075168		JAX00075170		JAX00436526		JAX00075173		JAX00436536		JAX00436537		JAX00436541		JAX00436546		JAX00075175		JAX00188378		JAX00436551		JAX00075179		JAX00436554		JAX00436564		JAX00436569		JAX00075182		JAX00436579		JAX00436587		JAX00436589		JAX00075183		JAX00075185		JAX00436595		JAX00075188		JAX00436597		JAX00436600		JAX00436604		JAX00436605		JAX00075189		JAX00436610		JAX00436611		JAX00075190		JAX00436616		JAX00436617		JAX00436618		JAX00436620		JAX00436625		JAX00075193		JAX00436632		JAX00436636		JAX00436638		JAX00436640		JAX00075197		JAX00436644		JAX00436645		JAX00075198		JAX00075199		JAX00436650		JAX00436652		JAX00436656		JAX00436657		JAX00436669		JAX00436672		JAX00436676		JAX00436680		JAX00436682		JAX00436686		JAX00436687		JAX00436711		JAX00436716		JAX00436721		JAX00436722		JAX00436734		JAX00075214		JAX00075218		JAX00436745		JAX00436746		JAX00436753		JAX00436759		JAX00436764		JAX00075224		JAX00436769		JAX00436770		JAX00436778		JAX00436787		JAX00436788		JAX00436794		JAX00436795		JAX00436798		JAX00436799		JAX00075228		JAX00075229		JAX00436803		JAX00075230		JAX00436805		JAX00436806		JAX00436810		JAX00436814		JAX00436818		JAX00436820		JAX00436821		JAX00436832		JAX00436833		JAX00436843		JAX00075236		JAX00436851		JAX00436852		JAX00436854		JAX00436863		JAX00436868		JAX00436875		JAX00075240		JAX00436887		JAX00075241		JAX00436890		JAX00436892		JAX00436893		JAX00436898		JAX00436902		JAX00436905		JAX00436909		JAX00436917		JAX00436929		JAX00075249		JAX00436948		JAX00436949		JAX00436950		JAX00436952		JAX00075250		JAX00436960		JAX00436966		JAX00075251		JAX00436972		JAX00436981		JAX00075258		JAX00436994		JAX00436995		JAX00436998		JAX00075264		JAX00437019		JAX00437020		JAX00437028		JAX00437030		JAX00075268		JAX00437032		JAX00437040		JAX00437055		JAX00075272		JAX00437066		JAX00075273		JAX00437081		JAX00437107		JAX00437112		JAX00437115		JAX00437117		JAX00075284		JAX00437126		JAX00437128		JAX00437133		JAX00437138		JAX00437139		JAX00437145		JAX00437146		JAX00437150		JAX00437154		JAX00437160		JAX00437177		JAX00437179		JAX00075293		JAX00075294		JAX00075296		JAX00075298		JAX00437205		JAX00437206		JAX00437217		JAX00075299		JAX00437220		JAX00437221		JAX00075300		JAX00437233		JAX00437261		JAX00437267		JAX00437268		JAX00437315		JAX00075327		JAX00437324		JAX00437327		JAX00437328		JAX00437342		JAX00437346		JAX00075333		JAX00437354		JAX00437356		JAX00437360		JAX00437381		JAX00437385		JAX00075344		JAX00437394		JAX00437395		JAX00437396		JAX00075345		JAX00437401		JAX00437412		JAX00075350		JAX00437415		JAX00188383		JAX00437420		JAX00075353		JAX00075355		JAX00437422		JAX00437426		JAX00437428		JAX00437429		JAX00437431		JAX00075356		JAX00437433		JAX00437437		JAX00437441		JAX00437442		JAX00437443		JAX00075361		JAX00437500		JAX00437501		JAX00437514		JAX00437515		JAX00437516		JAX00075382		JAX00075383		JAX00437520		JAX00437521		JAX00437522		JAX00437524		JAX00075386		JAX00437538		JAX00437540		JAX00437551		JAX00437560		JAX00437575		JAX00437576		JAX00437580		JAX00437584		JAX00437589		JAX00437591		JAX00075403		JAX00437595		JAX00437600		JAX00437601		JAX00437603		JAX00437604		JAX00075407		JAX00075408		JAX00075409		JAX00437613		JAX00437618		JAX00075411		JAX00437623		JAX00437624		JAX00437625		JAX00437626		JAX00437632		JAX00075415		JAX00437635		JAX00437644		JAX00437646		JAX00437649		JAX00437653		JAX00437654		JAX00437655		JAX00075420		JAX00437662		JAX00437664		JAX00437665		JAX00075423		JAX00437667		JAX00075426		JAX00437668		JAX00437677		JAX00437679		JAX00437681		JAX00437689		JAX00437695		JAX00437699		JAX00437700		JAX00437701		JAX00075429		JAX00075430		JAX00075431		JAX00437709		JAX00075435		JAX00075436		JAX00437722		JAX00437724		JAX00210911		JAX00437729		JAX00437730		JAX00437731		JAX00437733		JAX00437738		JAX00075441		JAX00210914		JAX00437744		JAX00437752		JAX00075444		JAX00437755		JAX00075446		JAX00437758		JAX00437760		JAX00437769		JAX00437779		JAX00437782		JAX00075452		JAX00437784		JAX00437785		JAX00437786		JAX00075457		JAX00437794		JAX00075464		JAX00075470		JAX00075471		JAX00075479		JAX00437826		JAX00437828		JAX00075481		JAX00437830		JAX00075483		JAX00437835		JAX00075485		JAX00075488		JAX00437839		JAX00437843		JAX00075489		JAX00437846		JAX00437848		JAX00075492		JAX00075493		JAX00437860		JAX00075496		JAX00075497		JAX00437872		JAX00437873		JAX00437879		JAX00437884		JAX00075505		JAX00437886		JAX00437888		JAX00437889		JAX00437893		JAX00437901		JAX00437904		JAX00437906		JAX00437911		JAX00437913		JAX00437916		JAX00075512		JAX00437917		JAX00437918		JAX00075514		JAX00075518		JAX00437923		JAX00075526		JAX00437934		JAX00075532		JAX00437951		JAX00437952		JAX00437955		JAX00075547		JAX00437986		JAX00075558		JAX00438001		JAX00438010		JAX00438012		JAX00438016		JAX00438017		JAX00438020		JAX00075571		JAX00438022		JAX00438024		JAX00438025		JAX00075576		JAX00075578		JAX00438029		JAX00075581		JAX00075582		JAX00438033		JAX00075584		JAX00438034		JAX00438035		JAX00438036		JAX00438038		JAX00075589		JAX00438047		JAX00075591		JAX00438051		JAX00075595		JAX00438058		JAX00075603		JAX00438064		JAX00075610		JAX00438072		JAX00075615		JAX00438076		JAX00075618		JAX00075624		JAX00438093		JAX00075637		JAX00075641		JAX00438112		JAX00438134		JAX00438140		JAX00438142		JAX00438150		JAX00438152		JAX00075669		JAX00075670		JAX00438160		JAX00075679		JAX00438170		JAX00438176		JAX00438182		JAX00075685		JAX00438193		JAX00075686		JAX00438194		JAX00075687		JAX00075688		JAX00075691		JAX00075692		JAX00075697		JAX00438216		JAX00075698		JAX00075700		JAX00438224		JAX00438231		JAX00438233		JAX00438237		JAX00075706		JAX00438248		JAX00438249		JAX00438253		JAX00438254		JAX00438257		JAX00438260		JAX00438265		JAX00075710		JAX00438268		JAX00438269		JAX00438282		JAX00075713		JAX00438285		JAX00075714		JAX00438289		JAX00075716		JAX00438290		JAX00438293		JAX00075719		JAX00438295		JAX00438300		JAX00438305		JAX00438309		JAX00438310		JAX00438316		JAX00438317		JAX00438318		JAX00075722		JAX00075723		JAX00438320		JAX00075725		JAX00188387		JAX00075726		JAX00438328		JAX00075727		JAX00438330		JAX00438336		JAX00438337		JAX00438339		JAX00188388		JAX00075732		JAX00438343		JAX00438352		JAX00438358		JAX00188389		JAX00438359		JAX00438360		JAX00075738		JAX00438364		JAX00438367		JAX00075741		JAX00075742		JAX00438369		JAX00438372		JAX00075745		JAX00075747		JAX00075748		JAX00075754		JAX00438388		JAX00438393		JAX00438396		JAX00075757		JAX00438399		JAX00438401		JAX00438412		JAX00211000		JAX00075765		JAX00075769		JAX00438431		JAX00438436		JAX00075774		JAX00438442		JAX00438447		JAX00438448		JAX00438451		JAX00438464		JAX00438466		JAX00438468		JAX00438470		JAX00438471		JAX00075782		JAX00075785		JAX00438479		JAX00438494		JAX00438503		JAX00438504		JAX00211006		JAX00438508		JAX00075799		JAX00438513		JAX00438514		JAX00438519		JAX00075804		JAX00075805		JAX00438522		JAX00438525		JAX00438526		JAX00438529		JAX00438531		JAX00188391		JAX00438534		JAX00438543		JAX00438544		JAX00075809		JAX00438546		JAX00075810		JAX00438549		JAX00075811		JAX00075812		JAX00438553		JAX00438558		JAX00438559		JAX00075816		JAX00438565		JAX00438573		JAX00438577		JAX00438578		JAX00438581		JAX00438584		JAX00438589		JAX00438593		JAX00438596		JAX00438597		JAX00438602		JAX00438604		JAX00075821		JAX00438606		JAX00438611		JAX00438612		JAX00438627		JAX00438628		JAX00438633		JAX00075828		JAX00438636		JAX00438642		JAX00438645		JAX00438647		JAX00438648		JAX00438652		JAX00438653		JAX00438657		JAX00438658		JAX00438659		JAX00438665		JAX00075831		JAX00075832		JAX00438668		JAX00438674		JAX00438676		JAX00438682		JAX00438684		JAX00075840		JAX00438687		JAX00075841		JAX00438696		JAX00438698		JAX00075844		JAX00211022		JAX00438706		JAX00438708		JAX00075848		JAX00211023		JAX00211024		JAX00438714		JAX00438716		JAX00438723		JAX00438724		JAX00075852		JAX00075853		JAX00075854		JAX00075855		JAX00438727		JAX00438729		JAX00211028		JAX00075859		JAX00438738		JAX00075862		JAX00075864		JAX00075865		JAX00211029		JAX00211030		JAX00438753		JAX00438756		JAX00438763		JAX00075868		JAX00438768		JAX00438769		JAX00438770		JAX00438771		JAX00438775		JAX00438776		JAX00438779		JAX00075869		JAX00075870		JAX00075871		JAX00211032		JAX00438789		JAX00438790		JAX00438791		JAX00438794		JAX00438805		JAX00438810		JAX00438815		JAX00438817		JAX00438819		JAX00438822		JAX00438827		JAX00438829		JAX00438830		JAX00438837		JAX00438843		JAX00075882		JAX00438850		JAX00075883		JAX00438852		JAX00438853		JAX00438855		JAX00438858		JAX00211039		JAX00211040		JAX00075886		JAX00075889		JAX00438871		JAX00075890		JAX00075891		JAX00438886		JAX00075893		JAX00438887		JAX00438889		JAX00438890		JAX00075895		JAX00438897		JAX00075897		JAX00438904		JAX00438910		JAX00438913		JAX00438915		JAX00438917		JAX00438920		JAX00438928		JAX00438945		JAX00438946		JAX00438947		JAX00438954		JAX00438964		JAX00438967		JAX00075906		JAX00438968		JAX00438976		JAX00438978		JAX00075909		JAX00438980		JAX00438989		JAX00438990		JAX00438994		JAX00439004		JAX00439005		JAX00439010		JAX00439011		JAX00439012		JAX00439020		JAX00439021		JAX00439023		JAX00439033		JAX00439043		JAX00439044		JAX00439045		JAX00211047		JAX00075920		JAX00439056		JAX00439058		JAX00439061		JAX00439063		JAX00439064		JAX00211048		JAX00075921		JAX00075923		JAX00439072		JAX00439073		JAX00439074		JAX00211050		JAX00439076		JAX00439082		JAX00439083		JAX00439084		JAX00075926		JAX00188395		JAX00188396		JAX00075929		JAX00439089		JAX00439091		JAX00439095		JAX00075931		JAX00439096		JAX00439097		JAX00439103		JAX00439111		JAX00439113		JAX00439114		JAX00439121		JAX00439122		JAX00439127		JAX00439129		JAX00439133		JAX00439134		JAX00439136		JAX00075939		JAX00439137		JAX00439140		JAX00439141		JAX00439152		JAX00211056		JAX00439155		JAX00075942		JAX00439160		JAX00075943		JAX00439175		JAX00439176		JAX00439178		JAX00439180		JAX00439181		JAX00439182		JAX00439183		JAX00439185		JAX00439187		JAX00075944		JAX00439191		JAX00439192		JAX00439193		JAX00439195		JAX00439198		JAX00439201		JAX00439203		JAX00075948		JAX00439210		JAX00075949		JAX00439218		JAX00439224		JAX00439227		JAX00439228		JAX00075953		JAX00075955		JAX00439234		JAX00439235		JAX00075956		JAX00439247		JAX00439248		JAX00439249		JAX00075958		JAX00439256		JAX00439263		JAX00439264		JAX00439265		JAX00439266		JAX00439267		JAX00075961		JAX00439274		JAX00439275		JAX00439278		JAX00439280		JAX00075963		JAX00075964		JAX00439290		JAX00439291		JAX00439292		JAX00439293		JAX00439294		JAX00439295		JAX00439299		JAX00439301		JAX00211065		JAX00439304		JAX00439319		JAX00075970		JAX00439323		JAX00439324		JAX00075971		JAX00075972		JAX00439334		JAX00439341		JAX00075974		JAX00439345		JAX00439346		JAX00439354		JAX00439357		JAX00439360		JAX00439361		JAX00439365		JAX00439368		JAX00075979		JAX00439369		JAX00439370		JAX00439372		JAX00439373		JAX00075981		JAX00439375		JAX00439376		JAX00439383		JAX00439384		JAX00439387		JAX00075983		JAX00439389		JAX00439391		JAX00439392		JAX00211070		JAX00211072		JAX00439397		JAX00075984		JAX00439403		JAX00439410		JAX00439411		JAX00439413		JAX00439414		JAX00439416		JAX00439423		JAX00439425		JAX00439427		JAX00439428		JAX00439437		JAX00439440		JAX00439441		JAX00075990		JAX00439447		JAX00439448		JAX00439453		JAX00439456		JAX00439458		JAX00075992		JAX00211074		JAX00075993		JAX00075994		JAX00439462		JAX00439463		JAX00439465		JAX00439471		JAX00075995		JAX00211076		JAX00439480		JAX00075999		JAX00076000		JAX00439487		JAX00076002		JAX00439492		JAX00439499		JAX00439500		JAX00439503		JAX00439504		JAX00439505		JAX00439508		JAX00439514		JAX00439519		JAX00439522		JAX00439523		JAX00439524		JAX00439526		JAX00439527		JAX00439528		JAX00076012		JAX00439537		JAX00439538		JAX00439539		JAX00439540		JAX00439541		JAX00439542		JAX00439553		JAX00439557		JAX00439558		JAX00439560		JAX00439567		JAX00439568		JAX00439569		JAX00439570		JAX00439571		JAX00211082		JAX00439590		JAX00439593		JAX00076020		JAX00439595		JAX00439598		JAX00439603		JAX00439605		JAX00439606		JAX00076023		JAX00076024		JAX00439608		JAX00439609		JAX00439611		JAX00439617		JAX00439618		JAX00439620		JAX00076027		JAX00439621		JAX00439623		JAX00439627		JAX00439630		JAX00439633		JAX00076030		JAX00439638		JAX00439639		JAX00439655		JAX00439662		JAX00439665		JAX00439666		JAX00439669		JAX00076035		JAX00439671		JAX00439673		JAX00439676		JAX00439677		JAX00439678		JAX00439686		JAX00439688		JAX00439689		JAX00076040		JAX00076041		JAX00076042		JAX00439691		JAX00439692		JAX00439694		JAX00439702		JAX00439704		JAX00439707		JAX00439708		JAX00439709		JAX00439714		JAX00439717		JAX00439726		JAX00439727		JAX00439732		JAX00439735		JAX00439741		JAX00439746		JAX00439754		JAX00439757		JAX00439758		JAX00076063		JAX00439761		JAX00076066		JAX00439773		JAX00076067		JAX00076068		JAX00439798		JAX00439801		JAX00439802		JAX00076072		JAX00439803		JAX00439813		JAX00076074		JAX00439819		JAX00439827		JAX00076078		JAX00076079		JAX00439839		JAX00439840		JAX00439842		JAX00076082		JAX00439844		JAX00439851		JAX00439859		JAX00076088		JAX00439865		JAX00076089		JAX00439873		JAX00439878		JAX00439880		JAX00439882		JAX00439883		JAX00211104		JAX00439887		JAX00439888		JAX00439890		JAX00076095		JAX00439895		JAX00439899		JAX00439900		JAX00439901		JAX00439905		JAX00439908		JAX00439910		JAX00076098		JAX00076099		JAX00439922		JAX00076102		JAX00076104		JAX00076105		JAX00439936		JAX00439938		JAX00439947		JAX00439948		JAX00076109		JAX00439953		JAX00439954		JAX00076113		JAX00211109		JAX00439968		JAX00439969		JAX00439973		JAX00439988		JAX00076129		JAX00439990		JAX00439992		JAX00076134		JAX00076136		JAX00440011		JAX00440012		JAX00440013		JAX00076137		JAX00211114		JAX00440015		JAX00440017		JAX00440019		JAX00076140		JAX00440023		JAX00076144		JAX00440032		JAX00440033		JAX00076145		JAX00440038		JAX00440041		JAX00440044		JAX00440047		JAX00076150		JAX00440049		JAX00440052		JAX00440053		JAX00440055		JAX00076152		JAX00076153		JAX00211118		JAX00076156		JAX00440071		JAX00440073		JAX00076162		JAX00440078		JAX00440081		JAX00440084		JAX00440087		JAX00440096		JAX00076174		JAX00440099		JAX00440100		JAX00440103		JAX00076176		JAX00440105		JAX00440107		JAX00440108		JAX00076179		JAX00076181		JAX00440122		JAX00076182		JAX00440130		JAX00440131		JAX00440133		JAX00440134		JAX00440144		JAX00440146		JAX00440147		JAX00076185		JAX00440151		JAX00440153		JAX00076187		JAX00440155		JAX00440156		JAX00440157		JAX00440160		JAX00440168		JAX00440171		JAX00440176		JAX00440178		JAX00440179		JAX00440181		JAX00076192		JAX00440185		JAX00440190		JAX00440191		JAX00440198		JAX00440199		JAX00076197		JAX00440202		JAX00440205		JAX00440206		JAX00440208		JAX00440212		JAX00440218		JAX00440219		JAX00440220		JAX00440223		JAX00440225		JAX00076201		JAX00440229		JAX00440230		JAX00211137		JAX00076206		JAX00440235		JAX00211138		JAX00440246		JAX00076211		JAX00076212		JAX00076213		JAX00076215		JAX00076220		JAX00440268		JAX00440272		JAX00440273		JAX00440274		JAX00076227		JAX00440289		JAX00440294		JAX00440295		JAX00440301		JAX00211147		JAX00440305		JAX00440309		JAX00440312		JAX00440314		JAX00076234		JAX00211149		JAX00440316		JAX00440318		JAX00440328		JAX00440331		JAX00440335		JAX00440336		JAX00188407		JAX00076239		JAX00440345		JAX00076240		JAX00440346		JAX00076241		JAX00440351		JAX00440357		JAX00076244		JAX00440365		JAX00440368		JAX00440372		JAX00440383		JAX00440385		JAX00440386		JAX00440389		JAX00440395		JAX00440397		JAX00211154		JAX00076258		JAX00076260		JAX00440400		JAX00440405		JAX00076262		JAX00440413		JAX00440423		JAX00440424		JAX00440426		JAX00440429		JAX00440433		JAX00440434		JAX00076266		JAX00440438		JAX00440444		JAX00076269		JAX00440451		JAX00440452		JAX00440455		JAX00440458		JAX00440460		JAX00440461		JAX00440462		JAX00440465		JAX00440470		JAX00440471		JAX00440480		JAX00440482		JAX00440483		JAX00440485		JAX00440486		JAX00440487		JAX00440491		JAX00440498		JAX00440505		JAX00440509		JAX00440511		JAX00440517		JAX00076281		JAX00440534		JAX00440538		JAX00440539		JAX00440540		JAX00440542		JAX00440543		JAX00440545		JAX00076283		JAX00440553		JAX00440561		JAX00440562		JAX00440565		JAX00440566		JAX00440569		JAX00440571		JAX00440572		JAX00440573		JAX00076287		JAX00440574		JAX00440579		JAX00440585		JAX00076289		JAX00076291		JAX00440588		JAX00440589		JAX00440591		JAX00440595		JAX00440598		JAX00440601		JAX00440604		JAX00076293		JAX00440606		JAX00440609		JAX00440613		JAX00076299		JAX00076302		JAX00440633		JAX00076306		JAX00076308		JAX00211169		JAX00211170		JAX00076309		JAX00440642		JAX00440643		JAX00440644		JAX00440647		JAX00440649		JAX00076313		JAX00440656		JAX00440662		JAX00440668		JAX00440670		JAX00440673		JAX00440674		JAX00440675		JAX00440676		JAX00440681		JAX00440689		JAX00440694		JAX00440698		JAX00440699		JAX00440701		JAX00440704		JAX00076319		JAX00076320		JAX00440712		JAX00440714		JAX00440715		JAX00440719		JAX00440720		JAX00440723		JAX00440724		JAX00440725		JAX00440733		JAX00211174		JAX00440736		JAX00440737		JAX00076322		JAX00076323		JAX00076324		JAX00188411		JAX00440749		JAX00076325		JAX00076327		JAX00440752		JAX00440756		JAX00440770		JAX00440772		JAX00440775		JAX00076330		JAX00211178		JAX00076332		JAX00440783		JAX00440793		JAX00440797		JAX00440799		JAX00440800		JAX00440803		JAX00440809		JAX00440810		JAX00440812		JAX00076337		JAX00440820		JAX00440827		JAX00440828		JAX00440832		JAX00440835		JAX00440836		JAX00440840		JAX00440847		JAX00440854		JAX00440855		JAX00076348		JAX00440863		JAX00440864		JAX00440868		JAX00440869		JAX00076349		JAX00440872		JAX00440878		JAX00076350		JAX00440879		JAX00440888		JAX00440892		JAX00440895		JAX00440896		JAX00440899		JAX00440900		JAX00440901		JAX00440903		JAX00440911		JAX00440912		JAX00076352		JAX00440921		JAX00076355		JAX00211187		JAX00440923		JAX00076357		JAX00440930		JAX00076358		JAX00440932		JAX00440941		JAX00440943		JAX00440947		JAX00440948		JAX00440949		JAX00440951		JAX00440952		JAX00440958		JAX00440961		JAX00076363		JAX00076364		JAX00076365		JAX00076366		JAX00440971		JAX00211191		JAX00440974		JAX00440979		JAX00440980		JAX00211192		JAX00076372		JAX00440986		JAX00440987		JAX00076373		JAX00440996		JAX00440998		JAX00076374		JAX00441000		JAX00441001		JAX00441004		JAX00441010		JAX00441012		JAX00441013		JAX00441014		JAX00441017		JAX00441018		JAX00441021		JAX00441025		JAX00441026		JAX00441028		JAX00441030		JAX00076381		JAX00441034		JAX00441035		JAX00211197		JAX00441036		JAX00441037		JAX00441041		JAX00441042		JAX00076382		JAX00441048		JAX00076389		JAX00076390		JAX00441059		JAX00441069		JAX00441070		JAX00441073		JAX00441077		JAX00441080		JAX00441082		JAX00441085		JAX00441087		JAX00441088		JAX00441090		JAX00441093		JAX00441096		JAX00441097		JAX00441099		JAX00076405		JAX00441106		JAX00076406		JAX00441118		JAX00076413		JAX00441126		JAX00441127		JAX00441129		JAX00441132		JAX00441133		JAX00441135		JAX00441136		JAX00441140		JAX00076419		JAX00441144		JAX00076420		JAX00441148		JAX00441149		JAX00076421		JAX00076424		JAX00441158		JAX00076427		JAX00076428		JAX00211208		JAX00441164		JAX00441169		JAX00441170		JAX00441173		JAX00076431		JAX00441182		JAX00076433		JAX00076435		JAX00441188		JAX00441191		JAX00441199		JAX00441200		JAX00441202		JAX00441211		JAX00441214		JAX00441216		JAX00441220		JAX00441228		JAX00441231		JAX00076445		JAX00076446		JAX00076447		JAX00441234		JAX00441240		JAX00441258		JAX00076451		JAX00441260		JAX00441263		JAX00441265		JAX00076454		JAX00441272		JAX00441283		JAX00076461		JAX00441286		JAX00441287		JAX00441289		JAX00441292		JAX00076464		JAX00076465		JAX00211222		JAX00076466		JAX00076467		JAX00441296		JAX00441301		JAX00441303		JAX00076473		JAX00441304		JAX00076475		JAX00076478		JAX00441313		JAX00441315		JAX00441316		JAX00441317		JAX00441321		JAX00188413		JAX00441327		JAX00441329		JAX00441330		JAX00076486		JAX00441333		JAX00441335		JAX00441339		JAX00441340		JAX00076488		JAX00441342		JAX00441346		JAX00076489		JAX00441354		JAX00441356		JAX00441359		JAX00441360		JAX00441366		JAX00441367		JAX00076490		JAX00441369		JAX00076491		JAX00076492		JAX00441384		JAX00441386		JAX00441389		JAX00441391		JAX00441396		JAX00076497		JAX00441397		JAX00076498		JAX00441400		JAX00441404		JAX00441406		JAX00211236		JAX00441410		JAX00441414		JAX00441416		JAX00441424		JAX00441426		JAX00076507		JAX00441433		JAX00441435		JAX00441439		JAX00441440		JAX00441442		JAX00076511		JAX00076512		JAX00076513		JAX00441449		JAX00441450		JAX00441452		JAX00441457		JAX00441460		JAX00441465		JAX00441466		JAX00076519		JAX00441470		JAX00441473		JAX00441476		JAX00076521		JAX00076522		JAX00441477		JAX00441478		JAX00441480		JAX00441481		JAX00441487		JAX00441490		JAX00441497		JAX00441498		JAX00441502		JAX00441503		JAX00076526		JAX00441512		JAX00076529		JAX00441513		JAX00441519		JAX00441525		JAX00076532		JAX00441532		JAX00441534		JAX00441538		JAX00441550		JAX00441551		JAX00441556		JAX00076538		JAX00076539		JAX00188414		JAX00076546		JAX00441565		JAX00441566		JAX00441573		JAX00441575		JAX00441577		JAX00441582		JAX00441583		JAX00441584		JAX00441585		JAX00441588		JAX00441589		JAX00441590		JAX00441593		JAX00441597		JAX00076552		JAX00441599		JAX00441601		JAX00441602		JAX00441605		JAX00441607		JAX00441609		JAX00441612		JAX00441615		JAX00441617		JAX00076555		JAX00441625		JAX00076556		JAX00076557		JAX00441635		JAX00076560		JAX00441649		JAX00441652		JAX00441654		JAX00441655		JAX00441658		JAX00441660		JAX00076565		JAX00441663		JAX00076569		JAX00076570		JAX00441665		JAX00441667		JAX00441668		JAX00441672		JAX00441676		JAX00076572		JAX00441677		JAX00441678		JAX00441679		JAX00441680		JAX00441681		JAX00076574		JAX00076575		JAX00441694		JAX00441696		JAX00441698		JAX00441700		JAX00076580		JAX00076581		JAX00441705		JAX00441707		JAX00076584		JAX00211250		JAX00441712		JAX00076587		JAX00441722		JAX00441723		JAX00441726		JAX00441728		JAX00441733		JAX00441734		JAX00441735		JAX00441736		JAX00441738		JAX00441740		JAX00441741		JAX00441742		JAX00441745		JAX00076598		JAX00441748		JAX00076606		JAX00441775		JAX00076607		JAX00441783		JAX00441784		JAX00076609		JAX00441800		JAX00441805		JAX00076614		JAX00441812		JAX00441818		JAX00441825		JAX00441828		JAX00076617		JAX00076618		JAX00441831		JAX00441834		JAX00441837		JAX00076622		JAX00441845		JAX00441846		JAX00076626		JAX00441847		JAX00441850		JAX00441851		JAX00076628		JAX00076632		JAX00441862		JAX00441870		JAX00441871		JAX00441873		JAX00441874		JAX00076634		JAX00076635		JAX00076636		JAX00441877		JAX00441880		JAX00076640		JAX00441886		JAX00441887		JAX00076645		JAX00441888		JAX00441889		JAX00441891		JAX00211265		JAX00076649		JAX00076650		JAX00441902		JAX00441904		JAX00441909		JAX00076654		JAX00441914		JAX00076656		JAX00441925		JAX00441927		JAX00441931		JAX00076664		JAX00441942		JAX00441945		JAX00441947		JAX00441950		JAX00441952		JAX00076669		JAX00441960		JAX00441969		JAX00441973		JAX00076677		JAX00441988		JAX00441992		JAX00441994		JAX00076680		JAX00076681		JAX00441998		JAX00442025		JAX00076689		JAX00076691		JAX00442034		JAX00076692		JAX00076693		JAX00442038		JAX00442039		JAX00442040		JAX00442041		JAX00076699		JAX00442046		JAX00442048		JAX00442051		JAX00442052		JAX00076701		JAX00442058		JAX00442060		JAX00442062		JAX00442066		JAX00442067		JAX00442073		JAX00442076		JAX00442082		JAX00442083		JAX00442084		JAX00442087		JAX00442088		JAX00442097		JAX00442098		JAX00442101		JAX00442107		JAX00211285		JAX00442110		JAX00442111		JAX00442113		JAX00442115		JAX00442117		JAX00442118		JAX00442119		JAX00442128		JAX00442130		JAX00442131		JAX00442133		JAX00442137		JAX00442142		JAX00442150		JAX00076722		JAX00442158		JAX00442159		JAX00442160		JAX00442161		JAX00442164		JAX00076729		JAX00076736		JAX00076737		JAX00442182		JAX00442183		JAX00076743		JAX00442192		JAX00076747		JAX00442195		JAX00442196		JAX00442199		JAX00076753		JAX00442204		JAX00442205		JAX00442207		JAX00076757		JAX00442212		JAX00076763		JAX00442218		JAX00442220		JAX00442225		JAX00442226		JAX00211301		JAX00076769		JAX00076771		JAX00076773		JAX00076774		JAX00211302		JAX00442234		JAX00442236		JAX00442237		JAX00442238		JAX00076777		JAX00211304		JAX00442241		JAX00076779		JAX00442243		JAX00442254		JAX00442255		JAX00442258		JAX00076784		JAX00442267		JAX00442268		JAX00076785		JAX00442272		JAX00442277		JAX00442279		JAX00442284		JAX00442285		JAX00442287		JAX00442292		JAX00442296		JAX00442298		JAX00442304		JAX00442305		JAX00442308		JAX00442310		JAX00442312		JAX00442315		JAX00442316		JAX00442318		JAX00076796		JAX00442319		JAX00442333		JAX00442334		JAX00076801		JAX00442339		JAX00442340		JAX00442348		JAX00076805		JAX00442350		JAX00442354		JAX00076811		JAX00188419		JAX00442360		JAX00442362		JAX00076815		JAX00076822		JAX00442372		JAX00442373		JAX00442384		JAX00076840		JAX00076841		JAX00076844		JAX00076851		JAX00442400		JAX00076854		JAX00076857		JAX00442416		JAX00076861		JAX00076863		JAX00076864		JAX00442420		JAX00442421		JAX00442423		JAX00442424		JAX00442430		JAX00076871		JAX00442432		JAX00076875		JAX00076876		JAX00442441		JAX00442443		JAX00076877		JAX00442446		JAX00442447		JAX00442449		JAX00442453		JAX00442456		JAX00442461		JAX00076882		JAX00442467		JAX00442470		JAX00442472		JAX00442475		JAX00076900		JAX00442512		JAX00076904		JAX00442513		JAX00076905		JAX00076906		JAX00442519		JAX00211338		JAX00211339		JAX00076910		JAX00211340		JAX00076911		JAX00442525		JAX00076915		JAX00442533		JAX00442536		JAX00442537		JAX00442540		JAX00442543		JAX00442544		JAX00442550		JAX00076925		JAX00076927		JAX00442555		JAX00442564		JAX00076934		JAX00076936		JAX00442566		JAX00442567		JAX00442569		JAX00076938		JAX00442575		JAX00076942		JAX00211344		JAX00211345		JAX00076944		JAX00076945		JAX00442581		JAX00211348		JAX00076947		JAX00076950		JAX00442585		JAX00442586		JAX00442589		JAX00076953		JAX00442592		JAX00442594		JAX00076955		JAX00076959		JAX00442596		JAX00442598		JAX00442600		JAX00442601		JAX00442602		JAX00442606		JAX00076966		JAX00442607		JAX00442609		JAX00076967		JAX00442612		JAX00442613		JAX00076970		JAX00076971		JAX00076972		JAX00442621		JAX00076975		JAX00211352		JAX00076979		JAX00442635		JAX00442636		JAX00076980		JAX00076981		JAX00442642		JAX00442647		JAX00442651		JAX00442657		JAX00442658		JAX00076987		JAX00442659		JAX00442663		JAX00442666		JAX00442669		JAX00442673		JAX00076997		JAX00442674		JAX00442675		JAX00442678		JAX00442679		JAX00442680		JAX00442683		JAX00076999		JAX00077002		JAX00077003		JAX00442705		JAX00077006		JAX00442715		JAX00077009		JAX00442726		JAX00077016		JAX00442738		JAX00442741		JAX00442743		JAX00442744		JAX00077020		JAX00077021		JAX00077025		JAX00442771		JAX00077032		JAX00442788		JAX00442789		JAX00442790		JAX00077034		JAX00077035		JAX00077038		JAX00211372		JAX00077041		JAX00442801		JAX00442802		JAX00442807		JAX00442808		JAX00077043		JAX00442810		JAX00442811		JAX00442812		JAX00442813		JAX00077050		JAX00442828		JAX00077054		JAX00442830		JAX00442831		JAX00442835		JAX00442838		JAX00442839		JAX00442840		JAX00442844		JAX00442849		JAX00442850		JAX00077061		JAX00077066		JAX00442859		JAX00211376		JAX00442866		JAX00442868		JAX00442869		JAX00442872		JAX00442875		JAX00442878		JAX00442880		JAX00211377		JAX00077079		JAX00442882		JAX00077083		JAX00442901		JAX00077093		JAX00077098		JAX00442907		JAX00442908		JAX00442913		JAX00442914		JAX00442917		JAX00211385		JAX00077106		JAX00442929		JAX00442931		JAX00442933		JAX00442934		JAX00077114		JAX00077116		JAX00442942		JAX00077118		JAX00077119		JAX00442943		JAX00442944		JAX00442948		JAX00442953		JAX00077123		JAX00077126		JAX00211393		JAX00442969		JAX00442970		JAX00442975		JAX00442978		JAX00442984		JAX00442985		JAX00442986		JAX00442988		JAX00442992		JAX00442993		JAX00442994		JAX00442995		JAX00442996		JAX00077143		JAX00443001		JAX00443002		JAX00077152		JAX00443017		JAX00211404		JAX00443023		JAX00211405		JAX00443024		JAX00443027		JAX00443030		JAX00443031		JAX00077166		JAX00077172		JAX00443043		JAX00443045		JAX00211410		JAX00211411		JAX00443051		JAX00443053		JAX00443054		JAX00443056		JAX00077181		JAX00077182		JAX00443058		JAX00443062		JAX00443064		JAX00077190		JAX00443065		JAX00443067		JAX00443072		JAX00443075		JAX00211420		JAX00211422		JAX00077201		JAX00077206		JAX00211423		JAX00077207		JAX00443080		JAX00077209		JAX00443081		JAX00077214		JAX00077218		JAX00077220		JAX00077221		JAX00443097		JAX00077223		JAX00211429		JAX00443102		JAX00077236		JAX00211433		JAX00077246		JAX00077247		JAX00077248		JAX00443122		JAX00443123		JAX00211435		JAX00077251		JAX00077254		JAX00443128		JAX00443129		JAX00443131		JAX00077256		JAX00443136		JAX00443139		JAX00077260		JAX00443143		JAX00443144		JAX00077266		JAX00443151		JAX00077269		JAX00443154		JAX00443155		JAX00211442		JAX00443158		JAX00077275		JAX00077276		JAX00443166		JAX00443170		JAX00443171		JAX00077290		JAX00443173		JAX00211447		JAX00443178		JAX00443182		JAX00443183		JAX00443187		JAX00443188		JAX00211451		JAX00443192		JAX00077296		JAX00077302		JAX00443194		JAX00077306		JAX00443206		JAX00443207		JAX00443215		JAX00443216		JAX00077312		JAX00077313		JAX00443226		JAX00077320		JAX00077321		JAX00443227		JAX00443228		JAX00443230		JAX00443232		JAX00211461		JAX00443241		JAX00443243		JAX00211465		JAX00443245		JAX00443246		JAX00077332		JAX00443250		JAX00077334		JAX00443267		JAX00443268		JAX00443270		JAX00443274		JAX00443277		JAX00443278		JAX00443286		JAX00443289		JAX00443295		JAX00443297		JAX00443299		JAX00077345		JAX00443300		JAX00443312		JAX00443314		JAX00443318		JAX00443324		JAX00443325		JAX00443331		JAX00443332		JAX00443333		JAX00077354		JAX00077355		JAX00443336		JAX00443338		JAX00443339		JAX00443341		JAX00077358		JAX00443343		JAX00443344		JAX00443346		JAX00443348		JAX00443351		JAX00211473		JAX00443353		JAX00443354		JAX00443357		JAX00077362		JAX00211475		JAX00077363		JAX00443358		JAX00077364		JAX00443363		JAX00443367		JAX00077367		JAX00443373		JAX00443375		JAX00443378		JAX00443379		JAX00443382		JAX00077369		JAX00077370		JAX00211477		JAX00211478		JAX00443384		JAX00443385		JAX00443386		JAX00443387		JAX00443399		JAX00443401		JAX00443402		JAX00077374		JAX00443406		JAX00443408		JAX00443413		JAX00443414		JAX00443417		JAX00443423		JAX00443424		JAX00443425		JAX00443426		JAX00077381		JAX00443430		JAX00443431		JAX00443432		JAX00443437		JAX00077384		JAX00443444		JAX00443449		JAX00443450		JAX00077386		JAX00077388		JAX00443456		JAX00443457		JAX00443458		JAX00077392		JAX00443466		JAX00077394		JAX00077395		JAX00077396		JAX00077398		JAX00077399		JAX00077400		JAX00443487		JAX00077402		JAX00443489		JAX00077404		JAX00443492		JAX00443494		JAX00443496		JAX00443497		JAX00077411		JAX00443500		JAX00443501		JAX00077417		JAX00443509		JAX00443510		JAX00443513		JAX00443514		JAX00443515		JAX00443518		JAX00443520		JAX00443533		JAX00443538		JAX00443542		JAX00443543		JAX00443546		JAX00211497		JAX00077426		JAX00077427		JAX00443552		JAX00443553		JAX00443555		JAX00443556		JAX00077428		JAX00443557		JAX00443559		JAX00077433		JAX00443564		JAX00077434		JAX00077435		JAX00443574		JAX00443576		JAX00077438		JAX00077439		JAX00077441		JAX00443580		JAX00077445		JAX00443594		JAX00077447		JAX00443596		JAX00443597		JAX00443598		JAX00077448		JAX00443599		JAX00077453		JAX00079603		JAX00450473		JAX00450471		JAX00450470		JAX00450466		JAX00079595		JAX00450463		JAX00450461		JAX00079594		JAX00443615		JAX00443618		JAX00443619		JAX00443620		JAX00443624		JAX00077462		JAX00077463		JAX00443629		JAX00443635		JAX00443638		JAX00077469		JAX00443643		JAX00443646		JAX00077470		JAX00443650		JAX00077474		JAX00443659		JAX00443661		JAX00077477		JAX00443670		JAX00443673		JAX00443677		JAX00443678		JAX00077481		JAX00443682		JAX00211521		JAX00077489		JAX00211523		JAX00443699		JAX00443701		JAX00443706		JAX00077491		JAX00443716		JAX00443727		JAX00443729		JAX00077499		JAX00443731		JAX00443734		JAX00077502		JAX00443743		JAX00443744		JAX00077504		JAX00443746		JAX00443749		JAX00443750		JAX00077511		JAX00211531		JAX00443759		JAX00443762		JAX00443763		JAX00443765		JAX00077526		JAX00443773		JAX00443774		JAX00443775		JAX00443776		JAX00077529		JAX00443784		JAX00443789		JAX00077532		JAX00077535		JAX00077536		JAX00077537		JAX00211536		JAX00077541		JAX00443810		JAX00077546		JAX00077547		JAX00443818		JAX00443819		JAX00443820		JAX00443823		JAX00077551		JAX00077553		JAX00077559		JAX00077561		JAX00443842		JAX00443844		JAX00443850		JAX00443853		JAX00443855		JAX00443856		JAX00443857		JAX00443858		JAX00443859		JAX00443861		JAX00443865		JAX00443866		JAX00443868		JAX00443869		JAX00443871		JAX00443875		JAX00443885		JAX00443889		JAX00443890		JAX00077582		JAX00443895		JAX00443897		JAX00077586		JAX00443913		JAX00077590		JAX00211548		JAX00443925		JAX00077593		JAX00443926		JAX00443928		JAX00443929		JAX00077597		JAX00077599		JAX00443936		JAX00443938		JAX00443942		JAX00443944		JAX00443945		JAX00443948		JAX00077602		JAX00443950		JAX00211553		JAX00077603		JAX00443957		JAX00443958		JAX00443959		JAX00443961		JAX00443962		JAX00443963		JAX00077608		JAX00443969		JAX00077609		JAX00443970		JAX00211554		JAX00443974		JAX00443975		JAX00443981		JAX00443984		JAX00077616		JAX00443986		JAX00443987		JAX00077617		JAX00443991		JAX00443994		JAX00443998		JAX00444003		JAX00211560		JAX00444012		JAX00077628		JAX00444017		JAX00444020		JAX00444027		JAX00077630		JAX00444030		JAX00444033		JAX00444035		JAX00444036		JAX00444038		JAX00444043		JAX00444045		JAX00444050		JAX00077633		JAX00444059		JAX00444060		JAX00444062		JAX00444064		JAX00444065		JAX00444066		JAX00077635		JAX00077637		JAX00444075		JAX00077640		JAX00444080		JAX00077641		JAX00444085		JAX00211566		JAX00444088		JAX00077645		JAX00444097		JAX00444099		JAX00077649		JAX00444101		JAX00444102		JAX00444109		JAX00444110		JAX00077652		JAX00444114		JAX00444115		JAX00077653		JAX00444120		JAX00211569		JAX00444122		JAX00444132		JAX00444133		JAX00444137		JAX00444140		JAX00444145		JAX00444151		JAX00077662		JAX00444156		JAX00211572		JAX00444162		JAX00444165		JAX00444178		JAX00444184		JAX00077668		JAX00077669		JAX00444185		JAX00444193		JAX00444195		JAX00444201		JAX00444202		JAX00211575		JAX00211578		JAX00444205		JAX00077675		JAX00444206		JAX00444208		JAX00077678		JAX00444218		JAX00444220		JAX00444234		JAX00077683		JAX00444243		JAX00444252		JAX00444253		JAX00077689		JAX00444256		JAX00444259		JAX00444261		JAX00211582		JAX00444264		JAX00444265		JAX00444267		JAX00444273		JAX00211584		JAX00077696		JAX00444275		JAX00444283		JAX00444284		JAX00444285		JAX00077701		JAX00077702		JAX00444292		JAX00444295		JAX00444296		JAX00077705		JAX00444301		JAX00444302		JAX00444307		JAX00444308		JAX00211589		JAX00077706		JAX00444313		JAX00077708		JAX00444317		JAX00444318		JAX00444320		JAX00444322		JAX00444325		JAX00444330		JAX00077710		JAX00077711		JAX00444349		JAX00444350		JAX00444352		JAX00444360		JAX00444361		JAX00077713		JAX00444370		JAX00444373		JAX00444374		JAX00444376		JAX00444377		JAX00444378		JAX00444379		JAX00444380		JAX00444382		JAX00444388		JAX00444389		JAX00444393		JAX00444394		JAX00444400		JAX00444403		JAX00444409		JAX00077722		JAX00077723		JAX00444411		JAX00444412		JAX00211593		JAX00444423		JAX00444427		JAX00444429		JAX00077725		JAX00444438		JAX00077726		JAX00077727		JAX00444442		JAX00444445		JAX00444452		JAX00077729		JAX00077730		JAX00444455		JAX00444460		JAX00444463		JAX00444464		JAX00444465		JAX00077732		JAX00444473		JAX00444475		JAX00444477		JAX00444485		JAX00444490		JAX00444492		JAX00077736		JAX00444497		JAX00444498		JAX00444499		JAX00077737		JAX00444503		JAX00444506		JAX00444509		JAX00444512		JAX00444517		JAX00211597		JAX00444526		JAX00444530		JAX00444536		JAX00077743		JAX00077744		JAX00077745		JAX00444537		JAX00444543		JAX00444550		JAX00077748		JAX00444551		JAX00077749		JAX00444555		JAX00444559		JAX00077751		JAX00444562		JAX00077754		JAX00444575		JAX00444576		JAX00444577		JAX00444578		JAX00077757		JAX00444586		JAX00444593		JAX00444594		JAX00077762		JAX00444596		JAX00077764		JAX00444604		JAX00444609		JAX00444610		JAX00444613		JAX00444617		JAX00444618		JAX00077770		JAX00444621		JAX00077772		JAX00444624		JAX00444627		JAX00444633		JAX00444640		JAX00444645		JAX00444652		JAX00077781		JAX00444664		JAX00444668		JAX00444670		JAX00444676		JAX00444679		JAX00444682		JAX00444684		JAX00444686		JAX00444688		JAX00444691		JAX00444693		JAX00444695		JAX00444700		JAX00444703		JAX00211610		JAX00444704		JAX00444705		JAX00444708		JAX00077791		JAX00077792		JAX00211611		JAX00444714		JAX00211613		JAX00211614		JAX00444716		JAX00444719		JAX00444720		JAX00444721		JAX00444722		JAX00444723		JAX00444727		JAX00444731		JAX00077798		JAX00444733		JAX00444735		JAX00211615		JAX00444742		JAX00077800		JAX00077801		JAX00444751		JAX00444758		JAX00444759		JAX00077807		JAX00444769		JAX00077811		JAX00444773		JAX00444774		JAX00211617		JAX00444775		JAX00444783		JAX00444797		JAX00444804		JAX00444815		JAX00077822		JAX00077823		JAX00444818		JAX00444822		JAX00444826		JAX00077832		JAX00444839		JAX00444842		JAX00211626		JAX00444845		JAX00444847		JAX00444848		JAX00444850		JAX00444858		JAX00077845		JAX00211634		JAX00077849		JAX00077852		JAX00077853		JAX00444873		JAX00444876		JAX00444877		JAX00444879		JAX00444884		JAX00444888		JAX00077859		JAX00444896		JAX00444898		JAX00444903		JAX00211636		JAX00444909		JAX00444913		JAX00444919		JAX00444920		JAX00444923		JAX00444930		JAX00211638		JAX00444932		JAX00444936		JAX00077866		JAX00444937		JAX00444940		JAX00444946		JAX00444948		JAX00444950		JAX00444958		JAX00444967		JAX00444968		JAX00444969		JAX00444973		JAX00444981		JAX00211640		JAX00077872		JAX00077873		JAX00077874		JAX00444988		JAX00077875		JAX00444993		JAX00444994		JAX00211642		JAX00077877		JAX00445004		JAX00445006		JAX00445008		JAX00445009		JAX00077880		JAX00445014		JAX00077881		JAX00445033		JAX00445034		JAX00211645		JAX00211646		JAX00445036		JAX00445037		JAX00445050		JAX00445057		JAX00445059		JAX00445063		JAX00445069		JAX00445071		JAX00445074		JAX00077900		JAX00445078		JAX00445087		JAX00445094		JAX00077903		JAX00445101		JAX00445103		JAX00445105		JAX00445107		JAX00445108		JAX00445111		JAX00077905		JAX00445112		JAX00077906		JAX00445113		JAX00445114		JAX00445117		JAX00077907		JAX00445122		JAX00445127		JAX00445132		JAX00445137		JAX00445138		JAX00445141		JAX00445143		JAX00445145		JAX00445158		JAX00445163		JAX00445165		JAX00211655		JAX00445170		JAX00445171		JAX00445178		JAX00445182		JAX00445193		JAX00445195		JAX00445196		JAX00445201		JAX00077923		JAX00445214		JAX00445217		JAX00445218		JAX00445219		JAX00077927		JAX00445221		JAX00445227		JAX00077930		JAX00445232		JAX00445241		JAX00445243		JAX00445246		JAX00077933		JAX00445252		JAX00445253		JAX00077934		JAX00445257		JAX00077936		JAX00077940		JAX00211666		JAX00445280		JAX00077944		JAX00445286		JAX00445287		JAX00445288		JAX00445293		JAX00445296		JAX00445297		JAX00445300		JAX00445304		JAX00445313		JAX00077950		JAX00211669		JAX00445317		JAX00445319		JAX00445320		JAX00445327		JAX00445330		JAX00445337		JAX00077954		JAX00445341		JAX00445342		JAX00445347		JAX00445348		JAX00077957		JAX00211672		JAX00445361		JAX00445365		JAX00445366		JAX00445372		JAX00445375		JAX00445379		JAX00445383		JAX00445385		JAX00445389		JAX00445393		JAX00445394		JAX00445395		JAX00077965		JAX00445404		JAX00445413		JAX00445414		JAX00077969		JAX00445418		JAX00445421		JAX00445422		JAX00445426		JAX00445427		JAX00445430		JAX00445432		JAX00445433		JAX00188440		JAX00077972		JAX00077975		JAX00445437		JAX00445440		JAX00077977		JAX00445446		JAX00445448		JAX00445449		JAX00077979		JAX00445450		JAX00445455		JAX00445456		JAX00077980		JAX00445463		JAX00445465		JAX00077983		JAX00077984		JAX00445469		JAX00445470		JAX00445474		JAX00445479		JAX00077987		JAX00077988		JAX00445481		JAX00445483		JAX00077990		JAX00445489		JAX00445494		JAX00445495		JAX00077992		JAX00077993		JAX00077994		JAX00445501		JAX00445503		JAX00445507		JAX00077995		JAX00077997		JAX00445511		JAX00445516		JAX00445518		JAX00445519		JAX00445520		JAX00077998		JAX00445524		JAX00445526		JAX00445528		JAX00211685		JAX00445533		JAX00445534		JAX00078002		JAX00445540		JAX00078005		JAX00445551		JAX00445552		JAX00445554		JAX00445555		JAX00445556		JAX00445557		JAX00445560		JAX00445562		JAX00445564		JAX00445566		JAX00445574		JAX00445576		JAX00445578		JAX00445581		JAX00445588		JAX00445589		JAX00445590		JAX00445591		JAX00445592		JAX00445593		JAX00445597		JAX00445604		JAX00445605		JAX00078017		JAX00078018		JAX00445606		JAX00078020		JAX00445614		JAX00078021		JAX00445616		JAX00445618		JAX00445621		JAX00445629		JAX00445634		JAX00445635		JAX00445637		JAX00078024		JAX00445647		JAX00445649		JAX00445652		JAX00445653		JAX00445655		JAX00445659		JAX00445660		JAX00445661		JAX00445662		JAX00445663		JAX00445665		JAX00445669		JAX00445670		JAX00445672		JAX00445676		JAX00078028		JAX00445682		JAX00445686		JAX00445687		JAX00078030		JAX00445694		JAX00445697		JAX00445698		JAX00445700		JAX00445707		JAX00445711		JAX00445719		JAX00078034		JAX00445721		JAX00445731		JAX00445738		JAX00445739		JAX00445740		JAX00078035		JAX00078036		JAX00445753		JAX00445754		JAX00445758		JAX00445760		JAX00445763		JAX00445765		JAX00078039		JAX00445770		JAX00445775		JAX00445780		JAX00445784		JAX00445785		JAX00445788		JAX00078044		JAX00445796		JAX00445798		JAX00078045		JAX00445808		JAX00078047		JAX00078048		JAX00445815		JAX00445820		JAX00445826		JAX00445827		JAX00445829		JAX00078049		JAX00078052		JAX00078053		JAX00445837		JAX00445841		JAX00445843		JAX00445851		JAX00445857		JAX00445864		JAX00445866		JAX00445868		JAX00445870		JAX00445874		JAX00078057		JAX00445878		JAX00445879		JAX00445882		JAX00445890		JAX00445892		JAX00445893		JAX00445894		JAX00445895		JAX00445897		JAX00445901		JAX00445902		JAX00445903		JAX00445907		JAX00445909		JAX00445911		JAX00078062		JAX00445913		JAX00445915		JAX00445916		JAX00211706		JAX00445921		JAX00445926		JAX00445929		JAX00445950		JAX00078069		JAX00445963		JAX00445967		JAX00445971		JAX00445974		JAX00078073		JAX00078074		JAX00445979		JAX00445982		JAX00445983		JAX00188442		JAX00078076		JAX00078077		JAX00078078		JAX00445992		JAX00078079		JAX00078081		JAX00445995		JAX00446000		JAX00078082		JAX00446010		JAX00446012		JAX00446014		JAX00446019		JAX00446022		JAX00446027		JAX00446030		JAX00078088		JAX00078089		JAX00078090		JAX00446041		JAX00446045		JAX00446049		JAX00078092		JAX00446054		JAX00446055		JAX00446060		JAX00446061		JAX00446064		JAX00446066		JAX00446070		JAX00446072		JAX00446073		JAX00078095		JAX00446080		JAX00446087		JAX00446090		JAX00078099		JAX00446093		JAX00078100		JAX00446094		JAX00446098		JAX00446101		JAX00446102		JAX00078103		JAX00446104		JAX00446109		JAX00446112		JAX00446113		JAX00446118		JAX00446119		JAX00446120		JAX00078110		JAX00078111		JAX00446126		JAX00446128		JAX00446131		JAX00446137		JAX00446138		JAX00078112		JAX00078113		JAX00446140		JAX00446141		JAX00446143		JAX00446151		JAX00446155		JAX00446156		JAX00446167		JAX00446168		JAX00446169		JAX00446172		JAX00446175		JAX00446176		JAX00078121		JAX00446183		JAX00078123		JAX00078124		JAX00211721		JAX00078127		JAX00446200		JAX00446203		JAX00446205		JAX00211723		JAX00078133		JAX00078134		JAX00446208		JAX00446209		JAX00446211		JAX00446213		JAX00078135		JAX00446218		JAX00078137		JAX00078138		JAX00446220		JAX00446223		JAX00078139		JAX00446226		JAX00078140		JAX00446227		JAX00446228		JAX00446229		JAX00078142		JAX00446240		JAX00078144		JAX00446252		JAX00446253		JAX00078149		JAX00078150		JAX00446255		JAX00446258		JAX00211730		JAX00446260		JAX00446266		JAX00211731		JAX00446277		JAX00446281		JAX00078155		JAX00446289		JAX00446292		JAX00188443		JAX00446297		JAX00446299		JAX00446300		JAX00078159		JAX00446301		JAX00078160		JAX00446314		JAX00446316		JAX00446318		JAX00446319		JAX00446320		JAX00446331		JAX00446338		JAX00446340		JAX00078165		JAX00446344		JAX00078166		JAX00078168		JAX00446353		JAX00446358		JAX00446360		JAX00078170		JAX00446368		JAX00078175		JAX00446371		JAX00446378		JAX00446381		JAX00078180		JAX00446387		JAX00078182		JAX00078184		JAX00446391		JAX00078185		JAX00078186		JAX00446398		JAX00211739		JAX00078187		JAX00446413		JAX00446414		JAX00446415		JAX00446416		JAX00078194		JAX00446422		JAX00446425		JAX00211740		JAX00446428		JAX00446429		JAX00078202		JAX00078203		JAX00446441		JAX00078204		JAX00446446		JAX00446447		JAX00446450		JAX00446453		JAX00078207		JAX00446454		JAX00078208		JAX00446457		JAX00446458		JAX00446459		JAX00446465		JAX00078212		JAX00078214		JAX00446472		JAX00078216		JAX00446481		JAX00078221		JAX00446485		JAX00078223		JAX00446486		JAX00446487		JAX00446489		JAX00078226		JAX00446491		JAX00078227		JAX00078228		JAX00078229		JAX00446495		JAX00078230		JAX00078231		JAX00446504		JAX00078232		JAX00078233		JAX00446508		JAX00446510		JAX00446516		JAX00211745		JAX00211746		JAX00446520		JAX00446521		JAX00078238		JAX00078240		JAX00446530		JAX00446531		JAX00446533		JAX00446537		JAX00446540		JAX00446541		JAX00446542		JAX00446543		JAX00446552		JAX00446554		JAX00446557		JAX00446558		JAX00446561		JAX00446565		JAX00446568		JAX00446569		JAX00446570		JAX00446573		JAX00446579		JAX00446584		JAX00446589		JAX00446590		JAX00446591		JAX00446597		JAX00446601		JAX00446605		JAX00446607		JAX00446612		JAX00446613		JAX00446617		JAX00446618		JAX00446619		JAX00078250		JAX00446623		JAX00078254		JAX00078258		JAX00446632		JAX00446641		JAX00446643		JAX00446647		JAX00446648		JAX00446650		JAX00078263		JAX00446652		JAX00078264		JAX00446656		JAX00078265		JAX00446657		JAX00446658		JAX00446661		JAX00078266		JAX00446662		JAX00446664		JAX00078267		JAX00446668		JAX00446675		JAX00446679		JAX00446680		JAX00446681		JAX00446683		JAX00078269		JAX00078270		JAX00446686		JAX00446687		JAX00446690		JAX00446691		JAX00078272		JAX00446692		JAX00446693		JAX00446694		JAX00078273		JAX00446700		JAX00078275		JAX00446706		JAX00446707		JAX00446709		JAX00446711		JAX00446714		JAX00446715		JAX00078276		JAX00446718		JAX00446720		JAX00078277		JAX00078278		JAX00446723		JAX00446724		JAX00078283		JAX00446732		JAX00446733		JAX00446734		JAX00446737		JAX00188448		JAX00446743		JAX00446746		JAX00078290		JAX00446751		JAX00188449		JAX00446753		JAX00078293		JAX00078294		JAX00446764		JAX00446765		JAX00446770		JAX00446773		JAX00446774		JAX00078295		JAX00078296		JAX00446779		JAX00078298		JAX00446789		JAX00446793		JAX00446795		JAX00446806		JAX00446808		JAX00446813		JAX00078312		JAX00078314		JAX00446821		JAX00446822		JAX00446826		JAX00446827		JAX00078319		JAX00446828		JAX00446829		JAX00446830		JAX00446831		JAX00446832		JAX00446836		JAX00446838		JAX00078324		JAX00078326		JAX00446841		JAX00446845		JAX00211769		JAX00446857		JAX00446859		JAX00446865		JAX00446866		JAX00078335		JAX00446871		JAX00078338		JAX00446879		JAX00446880		JAX00078342		JAX00078346		JAX00446884		JAX00078347		JAX00446892		JAX00078352		JAX00078353		JAX00446898		JAX00446902		JAX00446905		JAX00446910		JAX00446912		JAX00446921		JAX00078360		JAX00078362		JAX00446924		JAX00211777		JAX00446929		JAX00446930		JAX00078364		JAX00078366		JAX00078367		JAX00446934		JAX00446936		JAX00446937		JAX00446945		JAX00078370		JAX00078371		JAX00446947		JAX00078375		JAX00446954		JAX00078376		JAX00078378		JAX00211787		JAX00078380		JAX00446960		JAX00446962		JAX00446964		JAX00446968		JAX00078384		JAX00211788		JAX00078388		JAX00211789		JAX00446977		JAX00446982		JAX00446984		JAX00446985		JAX00446986		JAX00078390		JAX00078391		JAX00446990		JAX00446994		JAX00446997		JAX00446999		JAX00447006		JAX00078399		JAX00211792		JAX00447010		JAX00078401		JAX00078402		JAX00447016		JAX00447017		JAX00447019		JAX00447022		JAX00447023		JAX00447024		JAX00447027		JAX00447032		JAX00447033		JAX00078413		JAX00078414		JAX00078416		JAX00447038		JAX00447040		JAX00078421		JAX00447056		JAX00078424		JAX00078425		JAX00447067		JAX00078428		JAX00447078		JAX00447079		JAX00078429		JAX00447085		JAX00078437		JAX00211800		JAX00078441		JAX00447096		JAX00078444		JAX00447099		JAX00447100		JAX00447104		JAX00447110		JAX00447111		JAX00078448		JAX00447112		JAX00078450		JAX00447117		JAX00447118		JAX00447119		JAX00447124		JAX00078461		JAX00447125		JAX00078462		JAX00447133		JAX00447137		JAX00078467		JAX00078469		JAX00447141		JAX00078471		JAX00078473		JAX00447152		JAX00078476		JAX00447161		JAX00078481		JAX00078482		JAX00447163		JAX00447170		JAX00078486		JAX00078487		JAX00078488		JAX00447175		JAX00078489		JAX00078490		JAX00447180		JAX00447181		JAX00447185		JAX00447191		JAX00447192		JAX00447197		JAX00447198		JAX00078497		JAX00447203		JAX00447206		JAX00078499		JAX00078501		JAX00447220		JAX00447221		JAX00078502		JAX00447226		JAX00447227		JAX00447228		JAX00447229		JAX00447234		JAX00447235		JAX00078505		JAX00447239		JAX00447241		JAX00078506		JAX00447243		JAX00447246		JAX00447247		JAX00447248		JAX00078507		JAX00078509		JAX00447256		JAX00078510		JAX00078511		JAX00078512		JAX00447262		JAX00078517		JAX00447279		JAX00447281		JAX00447286		JAX00078518		JAX00078523		JAX00078524		JAX00447306		JAX00447307		JAX00447312		JAX00447313		JAX00447318		JAX00447321		JAX00447322		JAX00447323		JAX00078529		JAX00447327		JAX00078531		JAX00078532		JAX00078535		JAX00447341		JAX00447349		JAX00447350		JAX00447351		JAX00447353		JAX00447354		JAX00447355		JAX00447357		JAX00447358		JAX00447363		JAX00078540		JAX00078541		JAX00447365		JAX00447366		JAX00447374		JAX00447378		JAX00447379		JAX00447381		JAX00447382		JAX00447384		JAX00078546		JAX00447391		JAX00447396		JAX00447401		JAX00447402		JAX00447411		JAX00447412		JAX00447414		JAX00078552		JAX00447417		JAX00447419		JAX00447426		JAX00447427		JAX00447428		JAX00447430		JAX00078558		JAX00447437		JAX00447438		JAX00447441		JAX00447444		JAX00078561		JAX00078562		JAX00447446		JAX00447452		JAX00078565		JAX00447454		JAX00447456		JAX00447458		JAX00447463		JAX00447464		JAX00447467		JAX00447468		JAX00447469		JAX00447470		JAX00447473		JAX00447474		JAX00447476		JAX00447482		JAX00447483		JAX00078572		JAX00447488		JAX00447500		JAX00447501		JAX00447502		JAX00447503		JAX00447505		JAX00078575		JAX00447511		JAX00447522		JAX00447527		JAX00447530		JAX00078581		JAX00078583		JAX00447536		JAX00447545		JAX00447546		JAX00447550		JAX00447551		JAX00447553		JAX00447560		JAX00447562		JAX00447563		JAX00447565		JAX00447566		JAX00447568		JAX00447571		JAX00078588		JAX00078590		JAX00447576		JAX00188457		JAX00211812		JAX00078591		JAX00447578		JAX00447580		JAX00078594		JAX00447587		JAX00078596		JAX00447592		JAX00447598		JAX00447600		JAX00447601		JAX00078602		JAX00447603		JAX00447606		JAX00447607		JAX00447609		JAX00724467		JAX00447612		JAX00211818		JAX00447613		JAX00447614		JAX00447620		JAX00447624		JAX00447626		JAX00078612		JAX00447628		JAX00447629		JAX00447630		JAX00447635		JAX00447639		JAX00447643		JAX00447649		JAX00447650		JAX00447652		JAX00447653		JAX00078629		JAX00447663		JAX00078631		JAX00078632		JAX00447665		JAX00447670		JAX00447678		JAX00078636		JAX00211828		JAX00447684		JAX00078639		JAX00447691		JAX00447693		JAX00078641		JAX00078643		JAX00447698		JAX00447705		JAX00447706		JAX00447712		JAX00447713		JAX00078646		JAX00447716		JAX00211832		JAX00447719		JAX00447721		JAX00447724		JAX00447725		JAX00447730		JAX00078652		JAX00447732		JAX00447734		JAX00447736		JAX00447738		JAX00078655		JAX00447740		JAX00447747		JAX00447749		JAX00447753		JAX00078660		JAX00078662		JAX00447761		JAX00447762		JAX00447763		JAX00447770		JAX00078666		JAX00447771		JAX00447772		JAX00447776		JAX00447780		JAX00447785		JAX00078674		JAX00447789		JAX00078676		JAX00447795		JAX00447797		JAX00447803		JAX00447804		JAX00211840		JAX00078680		JAX00447808		JAX00078681		JAX00447816		JAX00447822		JAX00078685		JAX00447823		JAX00078687		JAX00078688		JAX00447833		JAX00078690		JAX00447840		JAX00078692		JAX00447850		JAX00447852		JAX00447855		JAX00447857		JAX00447862		JAX00447866		JAX00078695		JAX00447869		JAX00447870		JAX00447872		JAX00447873		JAX00447877		JAX00447879		JAX00447893		JAX00447894		JAX00078701		JAX00447900		JAX00447903		JAX00447904		JAX00447905		JAX00447908		JAX00447910		JAX00447916		JAX00447922		JAX00447923		JAX00447925		JAX00447927		JAX00447933		JAX00447935		JAX00447939		JAX00447940		JAX00211850		JAX00078709		JAX00078716		JAX00447968		JAX00447970		JAX00078717		JAX00078718		JAX00078719		JAX00078720		JAX00447981		JAX00211855		JAX00447994		JAX00447995		JAX00447998		JAX00447999		JAX00078729		JAX00448002		JAX00448003		JAX00448005		JAX00448007		JAX00078732		JAX00448013		JAX00448015		JAX00448016		JAX00448021		JAX00448022		JAX00448027		JAX00211858		JAX00448031		JAX00448032		JAX00448035		JAX00078735		JAX00448038		JAX00448041		JAX00078737		JAX00448045		JAX00448052		JAX00448053		JAX00078739		JAX00448060		JAX00448061		JAX00448065		JAX00448070		JAX00448074		JAX00448075		JAX00448076		JAX00448078		JAX00448083		JAX00448085		JAX00448086		JAX00448087		JAX00448088		JAX00078744		JAX00448090		JAX00078746		JAX00448092		JAX00448094		JAX00078747		JAX00211861		JAX00448103		JAX00448105		JAX00448114		JAX00448121		JAX00448125		JAX00448131		JAX00078759		JAX00448134		JAX00448135		JAX00078763		JAX00211866		JAX00078765		JAX00448143		JAX00448150		JAX00078771		JAX00078772		JAX00211869		JAX00078774		JAX00448158		JAX00211870		JAX00448165		JAX00448167		JAX00448170		JAX00078781		JAX00078783		JAX00448176		JAX00448186		JAX00448191		JAX00448193		JAX00448197		JAX00078796		JAX00448198		JAX00448203		JAX00448204		JAX00448205		JAX00448207		JAX00448209		JAX00448218		JAX00078805		JAX00448224		JAX00448225		JAX00448227		JAX00078807		JAX00078808		JAX00078809		JAX00448231		JAX00448233		JAX00448238		JAX00078814		JAX00078815		JAX00448242		JAX00448243		JAX00448244		JAX00448246		JAX00078817		JAX00448252		JAX00448257		JAX00448271		JAX00448273		JAX00448274		JAX00211885		JAX00078831		JAX00448286		JAX00448287		JAX00448288		JAX00448289		JAX00078835		JAX00078839		JAX00078841		JAX00448301		JAX00448304		JAX00078843		JAX00078844		JAX00448322		JAX00448323		JAX00078848		JAX00448324		JAX00448330		JAX00078851		JAX00448338		JAX00448339		JAX00448342		JAX00448343		JAX00448349		JAX00448351		JAX00448352		JAX00078853		JAX00448355		JAX00448357		JAX00448358		JAX00448359		JAX00448367		JAX00448369		JAX00448375		JAX00078859		JAX00078860		JAX00448384		JAX00448387		JAX00448391		JAX00211892		JAX00448394		JAX00448395		JAX00078866		JAX00448404		JAX00448407		JAX00448410		JAX00078870		JAX00448413		JAX00448418		JAX00078874		JAX00448423		JAX00448424		JAX00448432		JAX00448434		JAX00078881		JAX00448439		JAX00448440		JAX00448443		JAX00078885		JAX00448451		JAX00448453		JAX00448455		JAX00078890		JAX00448461		JAX00078893		JAX00448465		JAX00448466		JAX00078894		JAX00078895		JAX00078896		JAX00078902		JAX00078903		JAX00448489		JAX00448495		JAX00448496		JAX00448498		JAX00448506		JAX00448508		JAX00078906		JAX00078908		JAX00078911		JAX00448518		JAX00078913		JAX00448536		JAX00448537		JAX00211900		JAX00448538		JAX00078917		JAX00448546		JAX00078920		JAX00448552		JAX00078925		JAX00448560		JAX00448563		JAX00448564		JAX00078928		JAX00448575		JAX00448581		JAX00078931		JAX00078932		JAX00078939		JAX00448598		JAX00448599		JAX00448600		JAX00078943		JAX00448603		JAX00448606		JAX00078947		JAX00448609		JAX00448613		JAX00078952		JAX00448617		JAX00448618		JAX00448620		JAX00448623		JAX00448633		JAX00448637		JAX00448639		JAX00448641		JAX00448642		JAX00448643		JAX00448650		JAX00448651		JAX00448652		JAX00448658		JAX00448659		JAX00448666		JAX00448667		JAX00448668		JAX00448669		JAX00448670		JAX00448673		JAX00448679		JAX00448680		JAX00448683		JAX00448684		JAX00448685		JAX00448687		JAX00448689		JAX00448690		JAX00448696		JAX00448698		JAX00448700		JAX00448703		JAX00448708		JAX00078978		JAX00078980		JAX00448712		JAX00448715		JAX00448721		JAX00448722		JAX00448727		JAX00448732		JAX00448734		JAX00448738		JAX00448739		JAX00448741		JAX00078985		JAX00448752		JAX00078988		JAX00078989		JAX00448759		JAX00448761		JAX00448762		JAX00448763		JAX00448764		JAX00078990		JAX00078992		JAX00448782		JAX00448784		JAX00448787		JAX00448788		JAX00448794		JAX00448800		JAX00079000		JAX00079001		JAX00448812		JAX00079003		JAX00079005		JAX00448815		JAX00211916		JAX00079009		JAX00448829		JAX00448835		JAX00211917		JAX00448843		JAX00448844		JAX00079016		JAX00448849		JAX00448850		JAX00448855		JAX00079021		JAX00079022		JAX00448856		JAX00079023		JAX00079025		JAX00079027		JAX00448873		JAX00448876		JAX00448877		JAX00079029		JAX00448879		JAX00448882		JAX00448885		JAX00448888		JAX00079037		JAX00079038		JAX00448890		JAX00448892		JAX00448893		JAX00448899		JAX00448901		JAX00448903		JAX00448904		JAX00079044		JAX00448915		JAX00448916		JAX00448918		JAX00448921		JAX00079052		JAX00079053		JAX00448924		JAX00448928		JAX00448932		JAX00448934		JAX00448941		JAX00448943		JAX00448944		JAX00448945		JAX00448947		JAX00448948		JAX00448951		JAX00448952		JAX00448953		JAX00079058		JAX00448959		JAX00448961		JAX00079059		JAX00448964		JAX00448965		JAX00448970		JAX00448982		JAX00079060		JAX00448986		JAX00448990		JAX00448992		JAX00448994		JAX00448996		JAX00449007		JAX00079063		JAX00449008		JAX00449018		JAX00079067		JAX00449022		JAX00449024		JAX00449026		JAX00449029		JAX00449031		JAX00449032		JAX00449033		JAX00449034		JAX00449035		JAX00449036		JAX00449037		JAX00449045		JAX00449047		JAX00449048		JAX00449050		JAX00449051		JAX00079072		JAX00079073		JAX00449058		JAX00449059		JAX00449061		JAX00449062		JAX00449064		JAX00449065		JAX00449068		JAX00079075		JAX00449072		JAX00079076		JAX00079077		JAX00449075		JAX00449077		JAX00449078		JAX00079078		JAX00449079		JAX00449080		JAX00449081		JAX00449084		JAX00079081		JAX00449085		JAX00449088		JAX00079084		JAX00449105		JAX00079093		JAX00449131		JAX00449133		JAX00449134		JAX00449140		JAX00449143		JAX00449144		JAX00079096		JAX00449145		JAX00079097		JAX00449149		JAX00449151		JAX00449152		JAX00079098		JAX00449153		JAX00079099		JAX00079101		JAX00449167		JAX00211947		JAX00079104		JAX00079105		JAX00449173		JAX00079106		JAX00079108		JAX00079110		JAX00449180		JAX00449182		JAX00449183		JAX00449189		JAX00079118		JAX00449193		JAX00449194		JAX00449198		JAX00449199		JAX00449202		JAX00079122		JAX00449209		JAX00449210		JAX00449211		JAX00449215		JAX00449216		JAX00449223		JAX00449224		JAX00449227		JAX00079126		JAX00449231		JAX00079127		JAX00449234		JAX00449236		JAX00449238		JAX00449243		JAX00449244		JAX00449245		JAX00079129		JAX00079130		JAX00449255		JAX00079131		JAX00188468		JAX00449259		JAX00449260		JAX00449265		JAX00449266		JAX00449268		JAX00079132		JAX00449273		JAX00449278		JAX00449285		JAX00449287		JAX00449288		JAX00449294		JAX00079137		JAX00079141		JAX00079142		JAX00449301		JAX00449303		JAX00449304		JAX00449308		JAX00449310		JAX00449312		JAX00449316		JAX00449319		JAX00449321		JAX00449325		JAX00449327		JAX00449328		JAX00449329		JAX00449333		JAX00079144		JAX00449337		JAX00449340		JAX00449342		JAX00449348		JAX00449351		JAX00449352		JAX00449357		JAX00449359		JAX00079151		JAX00449367		JAX00079152		JAX00449371		JAX00079153		JAX00449375		JAX00449376		JAX00449381		JAX00449382		JAX00449392		JAX00449396		JAX00079162		JAX00449398		JAX00449401		JAX00449402		JAX00449403		JAX00449404		JAX00449405		JAX00449406		JAX00449409		JAX00079166		JAX00079171		JAX00449422		JAX00449425		JAX00449427		JAX00449431		JAX00449442		JAX00449444		JAX00079178		JAX00449455		JAX00449456		JAX00449460		JAX00079182		JAX00079183		JAX00449466		JAX00449468		JAX00079188		JAX00449469		JAX00449470		JAX00079189		JAX00079190		JAX00449479		JAX00449484		JAX00449486		JAX00079196		JAX00449490		JAX00449491		JAX00079200		JAX00079201		JAX00449495		JAX00079202		JAX00449503		JAX00449510		JAX00449513		JAX00449517		JAX00449518		JAX00449519		JAX00079206		JAX00449534		JAX00449538		JAX00449539		JAX00079211		JAX00079212		JAX00449544		JAX00449546		JAX00449549		JAX00449550		JAX00449554		JAX00449557		JAX00449559		JAX00449565		JAX00449570		JAX00449572		JAX00079226		JAX00449575		JAX00079228		JAX00449582		JAX00449583		JAX00449588		JAX00449594		JAX00211986		JAX00079235		JAX00449599		JAX00449600		JAX00449602		JAX00449606		JAX00079245		JAX00079248		JAX00449619		JAX00449622		JAX00449624		JAX00449626		JAX00449628		JAX00449629		JAX00211991		JAX00449631		JAX00079251		JAX00079252		JAX00079254		JAX00449640		JAX00079256		JAX00211996		JAX00079259		JAX00079262		JAX00449654		JAX00449656		JAX00449659		JAX00449661		JAX00449662		JAX00079267		JAX00449668		JAX00449676		JAX00079270		JAX00079273		JAX00449697		JAX00079279		JAX00449698		JAX00079280		JAX00449703		JAX00449704		JAX00212002		JAX00212003		JAX00449707		JAX00449708		JAX00449709		JAX00449712		JAX00212005		JAX00449714		JAX00079290		JAX00449717		JAX00449719		JAX00079291		JAX00449721		JAX00449723		JAX00449728		JAX00449730		JAX00449731		JAX00449732		JAX00449734		JAX00449735		JAX00079299		JAX00449739		JAX00079307		JAX00449753		JAX00449760		JAX00449765		JAX00079312		JAX00079313		JAX00212012		JAX00212013		JAX00079320		JAX00449775		JAX00212014		JAX00449784		JAX00449785		JAX00079323		JAX00449789		JAX00449791		JAX00449796		JAX00449797		JAX00449798		JAX00449800		JAX00449804		JAX00449808		JAX00079327		JAX00079328		JAX00449811		JAX00449812		JAX00449818		JAX00212016		JAX00212018		JAX00449829		JAX00079340		JAX00079342		JAX00079344		JAX00449853		JAX00449858		JAX00449861		JAX00449862		JAX00449863		JAX00079347		JAX00449865		JAX00449875		JAX00449876		JAX00449878		JAX00449879		JAX00449881		JAX00079353		JAX00449882		JAX00449888		JAX00449889		JAX00449901		JAX00079361		JAX00449906		JAX00079365		JAX00449914		JAX00079366		JAX00079369		JAX00079370		JAX00449920		JAX00449921		JAX00449924		JAX00079372		JAX00079373		JAX00449928		JAX00449929		JAX00079376		JAX00449935		JAX00449939		JAX00449944		JAX00449945		JAX00449947		JAX00079381		JAX00449949		JAX00449955		JAX00449956		JAX00079384		JAX00079387		JAX00449958		JAX00079391		JAX00079393		JAX00449965		JAX00079394		JAX00079395		JAX00079396		JAX00449976		JAX00079399		JAX00079401		JAX00449982		JAX00449983		JAX00449984		JAX00079404		JAX00449991		JAX00449992		JAX00449994		JAX00449995		JAX00449998		JAX00449999		JAX00079406		JAX00450001		JAX00079407		JAX00450003		JAX00450009		JAX00450011		JAX00450012		JAX00079415		JAX00450014		JAX00450025		JAX00079418		JAX00079419		JAX00450027		JAX00450033		JAX00450034		JAX00450037		JAX00450038		JAX00450041		JAX00450044		JAX00450045		JAX00450048		JAX00450050		JAX00079428		JAX00450060		JAX00450063		JAX00079432		JAX00079433		JAX00450070		JAX00079434		JAX00450075		JAX00450076		JAX00450082		JAX00450083		JAX00450088		JAX00450090		JAX00450091		JAX00212048		JAX00079440		JAX00450094		JAX00079443		JAX00450097		JAX00450099		JAX00450107		JAX00079446		JAX00450117		JAX00450118		JAX00450124		JAX00450129		JAX00079454		JAX00450138		JAX00079461		JAX00079466		JAX00450148		JAX00450150		JAX00450151		JAX00450152		JAX00450154		JAX00079468		JAX00450155		JAX00450158		JAX00450164		JAX00450166		JAX00079472		JAX00450167		JAX00450171		JAX00212060		JAX00079475		JAX00079476		JAX00450176		JAX00450180		JAX00079478		JAX00450185		JAX00450187		JAX00450189		JAX00079480		JAX00450193		JAX00450197		JAX00450199		JAX00450204		JAX00450206		JAX00450210		JAX00079491		JAX00450212		JAX00450214		JAX00450215		JAX00450216		JAX00450221		JAX00450227		JAX00450229		JAX00079497		JAX00079501		JAX00450242		JAX00450244		JAX00079502		JAX00450246		JAX00079507		JAX00450261		JAX00079510		JAX00079511		JAX00450270		JAX00450273		JAX00450275		JAX00450280		JAX00450281		JAX00450285		JAX00450287		JAX00450291		JAX00450292		JAX00450293		JAX00450296		JAX00450301		JAX00450302		JAX00450304		JAX00450306		JAX00450310		JAX00079527		JAX00079528		JAX00450322		JAX00450323		JAX00450325		JAX00450326		JAX00212077		JAX00188481		JAX00079539		JAX00079541		JAX00450344		JAX00450347		JAX00450348		JAX00450351		JAX00450353		JAX00079545		JAX00450362		JAX00212083		JAX00079552		JAX00450368		JAX00450380		JAX00450381		JAX00079557		JAX00079558		JAX00450398		JAX00450399		JAX00450400		JAX00079562		JAX00079563		JAX00450409		JAX00450410		JAX00079566		JAX00079567		JAX00450413		JAX00079570		JAX00450414		JAX00450420		JAX00079574		JAX00450427		JAX00079579		JAX00450428		JAX00450432		JAX00450433		JAX00079580		JAX00212089		JAX00450440		JAX00079583		JAX00450441		JAX00450442		JAX00450443		JAX00079585		JAX00450445		JAX00450447		JAX00450451		JAX00450453		JAX00450454		JAX00450476		JAX00450478		JAX00450480		JAX00079607		JAX00212092		JAX00450483		JAX00450484		JAX00450486		JAX00079610		JAX00212094		JAX00450492		JAX00079613		JAX00212097		JAX00450494		JAX00079618		JAX00450496		JAX00450506		JAX00079624		JAX00450509		JAX00079625		JAX00450513		JAX00450514		JAX00450515		JAX00450520		JAX00079629		JAX00450521		JAX00079630		JAX00212100		JAX00212101		JAX00450528		JAX00450530		JAX00450531		JAX00450534		JAX00450537		JAX00079636		JAX00450541		JAX00450546		JAX00450547		JAX00450548		JAX00450550		JAX00212103		JAX00079641		JAX00079643		JAX00450557		JAX00450558		JAX00450561		JAX00450565		JAX00450567		JAX00079650		JAX00212106		JAX00450571		JAX00450572		JAX00079654		JAX00079655		JAX00079656		JAX00450577		JAX00212109		JAX00212110		JAX00079661		JAX00212111		JAX00450592		JAX00450594		JAX00450597		JAX00188484		JAX00079681		JAX00079682		JAX00079683		JAX00450607		JAX00450608		JAX00212117		JAX00450616		JAX00450618		JAX00079696		JAX00079699		JAX00450622		JAX00450624		JAX00079700		JAX00079701		JAX00212123		JAX00450627		JAX00450630		JAX00079706		JAX00079707		JAX00450632		JAX00079710		JAX00079712		JAX00450638		JAX00079715		JAX00079716		JAX00079719		JAX00450641		JAX00450643		JAX00450645		JAX00450646		JAX00450649	
CC	OR1114f62	NA	NA	1	NA	T	T	A	A	T	T	C	C	T	T	G	G	A	A	A	A	C	C	C	C	T	T	A	A	C	C	G	G	C	C	T	T	C	C	G	G	T	T	C	C	C	C	A	A	G	G	G	G	C	C	C	C	G	G	A	A	A	A	A	A	G	G	T	T	G	G	G	G	C	C	A	A	G	G	G	G	A	A	T	T	A	A	G	G	G	G	C	C	A	A	A	A	C	C	C	C	A	A	A	A	A	A	A	A	T	T	G	G	C	C	T	T	T	T	T	T	G	G	A	A	T	T	G	G	G	G	C	C	C	C	T	T	C	C	T	T	G	G	C	C	G	G	T	T	T	T	T	T	C	C	C	C	C	C	T	T	G	G	A	A	T	T	C	C	A	A	A	A	T	T	T	T	A	A	G	G	C	C	G	G	T	T	A	A	C	C	T	T	A	A	G	G	A	A	C	C	G	G	T	T	T	T	G	G	T	T	G	G	C	C	C	C	C	C	C	C	G	G	C	C	G	G	A	A	C	C	G	G	G	G	A	A	A	A	T	T	T	T	T	T	A	A	A	A	A	A	T	T	T	C	C	C	A	A	G	G	A	A	A	A	A	A	A	A	G	G	G	G	C	C	T	T	A	A	G	G	NA	NA	T	T	A	A	C	C	T	T	C	C	A	A	G	G	T	T	G	G	G	G	A	A	T	T	G	G	C	C	A	A	G	G	C	C	C	C	C	C	C	C	C	C	G	G	G	G	C	C	C	C	G	G	C	C	T	T	C	C	C	C	C	C	A	A	A	A	C	C	G	G	A	A	A	A	G	G	T	T	A	A	A	A	C	C	G	G	C	C	G	G	C	C	C	C	A	A	A	A	A	A	C	C	G	G	C	C	C	C	G	G	C	C	G	G	T	T	NA	NA	T	T	A	A	G	G	G	G	T	T	G	G	C	C	G	G	G	G	C	C	C	C	C	C	A	A	G	G	A	A	T	T	G	G	A	A	A	A	G	G	C	C	T	T	T	T	T	T	C	C	C	C	G	G	A	A	NA	NA	T	T	G	G	G	G	C	C	C	C	T	T	G	G	C	C	T	T	A	A	A	A	A	A	T	T	A	A	G	G	C	C	T	T	A	A	T	T	G	G	A	A	T	T	C	C	A	A	G	G	G	G	T	T	G	G	A	A	G	G	G	G	T	T	G	G	T	T	T	T	G	G	A	A	A	A	G	G	A	A	A	A	C	C	C	C	T	T	T	T	A	A	A	A	G	G	G	G	T	T	C	C	C	C	T	T	C	C	T	T	G	G	A	A	A	A	G	G	A	A	C	C	T	T	A	A	C	C	C	C	T	T	C	C	A	A	C	C	C	C	C	C	T	T	G	G	G	G	C	C	G	G	C	C	T	T	T	T	T	T	C	C	G	G	T	T	A	A	C	C	G	G	G	G	G	G	T	T	C	C	T	T	C	C	C	C	C	C	G	G	A	A	T	T	A	A	T	T	G	G	C	C	C	C	A	A	G	G	G	G	T	T	C	C	A	A	C	C	A	A	C	C	A	A	T	T	G	G	C	C	G	G	C	C	C	C	T	T	C	C	A	A	G	G	G	G	C	C	A	A	G	G	C	C	C	C	C	C	NA	NA	C	C	A	A	T	T	G	G	G	G	A	A	G	G	A	A	G	G	A	A	A	A	C	C	A	A	G	G	A	A	A	A	T	T	G	G	A	A	C	C	C	C	T	T	T	T	C	C	G	G	G	G	G	G	G	G	C	C	T	T	A	A	G	G	G	G	A	A	C	C	A	A	C	C	G	G	T	T	C	C	C	C	A	A	T	T	C	C	G	G	C	C	T	T	G	G	C	C	C	C	C	C	G	G	A	A	C	C	G	G	G	G	T	T	T	T	A	A	G	G	A	A	G	G	A	A	T	T	T	T	G	G	G	G	G	G	T	T	G	G	T	T	G	G	A	A	T	T	T	T	T	T	A	A	G	G	T	T	T	T	C	C	G	G	C	C	G	G	T	T	A	A	A	A	T	T	G	G	T	T	A	A	A	A	G	G	A	A	A	A	A	A	G	G	A	A	G	G	G	G	C	C	G	G	G	G	C	C	A	A	T	T	G	G	G	G	G	G	C	C	A	A	G	G	C	C	G	G	C	C	T	T	T	T	C	C	T	T	G	G	T	T	C	C	A	A	C	C	A	A	C	C	G	G	G	G	C	C	C	C	C	C	G	G	A	A	G	G	G	G	G	G	G	G	A	A	T	T	C	C	C	C	T	T	T	T	G	G	T	T	T	T	T	T	T	T	A	A	G	G	G	G	C	C	G	G	T	T	G	G	A	A	G	G	G	G	C	C	A	A	T	T	G	G	C	C	C	C	T	T	C	C	A	A	C	C	A	A	A	A	A	A	C	C	G	G	C	C	T	T	G	G	T	T	A	A	G	G	A	A	G	G	T	T	C	C	A	A	G	G	A	A	T	T	A	A	T	T	T	T	G	G	G	G	A	A	A	A	G	G	G	G	A	A	T	T	G	G	C	C	C	C	T	T	C	C	A	A	A	A	A	A	A	A	A	A	G	G	A	A	A	A	T	T	C	C	G	G	T	T	G	G	T	T	C	C	C	C	G	G	C	C	G	G	C	C	T	T	G	G	G	G	G	G	G	G	T	T	A	A	C	C	T	T	G	G	C	C	C	C	T	T	A	A	T	T	C	C	T	T	T	T	G	G	A	A	T	T	A	A	C	C	A	A	T	T	C	C	G	G	A	A	G	G	T	T	A	A	T	T	A	A	G	G	A	A	T	T	C	C	T	T	G	G	A	A	C	C	C	C	T	T	C	C	C	C	A	A	T	T	G	G	G	G	C	C	C	C	C	C	A	A	C	C	C	C	A	A	A	A	C	C	G	G	T	T	G	G	A	A	C	C	C	C	C	C	A	A	G	G	A	A	A	A	G	G	A	A	G	G	C	C	T	T	C	C	G	G	C	C	G	G	T	T	T	T	A	A	T	T	G	G	A	A	C	C	T	T	A	A	G	G	C	C	C	C	G	G	G	G	G	G	C	C	A	A	G	G	C	C	A	A	A	A	T	T	G	G	T	T	A	A	A	A	T	T	T	T	T	T	A	A	T	T	T	T	G	G	C	C	G	G	G	G	T	T	A	A	G	G	G	G	G	G	G	G	G	G	G	G	C	C	T	T	T	T	G	G	T	T	T	T	C	C	G	G	C	C	A	A	C	C	G	G	T	T	A	A	C	C	C	C	G	G	G	G	T	T	A	A	C	C	A	A	A	A	C	C	A	A	G	G	G	G	C	C	T	T	C	C	C	C	C	C	A	A	T	T	C	C	A	A	C	C	T	T	T	T	T	T	A	A	C	C	A	A	T	T	C	C	C	C	G	G	A	A	A	A	T	T	C	C	G	G	A	A	C	C	C	C	T	T	C	C	G	G	T	T	A	A	T	T	T	T	G	G	G	G	C	C	T	T	C	C	C	C	C	C	A	A	A	A	G	G	T	T	A	A	G	G	T	T	G	G	T	T	G	G	A	A	T	T	G	G	T	T	G	G	A	A	G	G	T	T	C	C	G	G	G	G	T	T	C	C	A	A	A	A	C	C	G	G	C	C	G	G	T	T	A	A	C	C	T	T	A	A	G	G	A	A	T	T	G	G	G	G	G	G	A	A	T	T	G	G	G	G	G	G	C	C	C	C	A	A	C	C	C	C	C	C	C	C	G	G	A	A	A	A	C	C	G	G	G	G	G	G	G	G	C	C	G	G	T	T	T	T	A	A	T	T	T	T	G	G	G	G	C	C	G	G	A	A	C	C	G	G	A	A	T	T	G	G	G	G	G	G	G	G	T	T	C	C	C	C	A	A	C	C	T	T	T	T	G	G	C	C	A	A	T	T	A	A	G	G	G	G	A	A	C	C	G	G	G	G	A	A	C	C	T	T	C	C	C	C	T	T	A	A	G	G	T	T	G	G	T	T	T	T	C	C	G	G	A	A	C	C	T	T	C	C	C	C	G	G	C	C	G	G	T	T	A	A	C	C	T	T	G	G	C	C	G	G	A	A	A	A	G	G	C	C	A	A	C	C	G	G	T	T	G	G	G	G	C	C	A	A	A	A	C	C	G	G	C	C	G	G	C	C	C	C	C	C	A	A	C	C	A	A	T	T	G	G	T	T	A	A	G	G	A	A	C	C	C	C	G	G	T	T	T	T	T	T	T	T	C	C	A	A	C	C	G	G	C	C	C	C	T	T	A	A	C	C	T	T	T	T	C	C	G	G	G	G	T	T	C	C	G	G	A	A	A	A	A	A	C	C	C	C	G	G	T	T	T	T	C	C	C	C	A	A	C	C	T	T	C	C	A	A	C	C	T	T	T	T	C	C	C	C	A	A	G	G	G	G	C	C	C	C	G	G	C	C	G	G	T	T	G	G	G	G	C	C	G	G	A	A	C	C	T	T	G	G	G	G	A	A	A	A	A	A	G	G	G	G	C	C	C	C	G	G	A	A	A	A	T	T	G	G	T	T	T	T	C	C	G	G	T	T	C	C	C	C	T	T	C	C	A	A	G	G	T	T	T	T	C	C	T	T	C	C	C	C	T	T	T	T	G	G	C	C	T	T	G	G	T	T	T	T	C	C	G	G	G	G	C	C	T	T	A	A	T	T	G	G	G	G	T	T	T	T	A	A	G	G	G	G	C	C	C	C	G	G	A	A	T	T	C	C	T	T	T	T	A	A	T	T	T	T	C	C	C	C	T	T	G	G	A	A	A	A	T	T	C	C	A	A	C	C	G	G	T	T	G	G	T	T	T	T	G	G	A	A	T	T	T	T	G	G	C	C	G	G	G	G	C	C	T	T	A	A	A	A	G	G	T	T	A	A	A	A	C	C	C	C	T	T	A	A	C	C	C	C	T	T	A	A	T	T	A	A	G	G	C	C	A	A	G	G	A	A	G	G	C	C	C	C	T	T	C	C	A	A	A	A	G	G	A	A	G	G	C	C	G	G	G	G	T	T	T	T	A	A	G	G	T	T	C	C	T	T	C	C	G	G	G	G	A	A	G	G	G	G	C	C	A	A	T	T	A	A	A	A	G	G	C	C	G	G	C	C	G	G	C	C	A	A	T	T	G	G	T	T	A	A	A	A	T	T	G	G	A	A	A	A	T	T	C	C	A	A	A	A	C	C	C	C	T	T	G	G	C	C	C	C	C	C	C	C	A	A	T	T	A	A	A	A	A	A	T	T	T	T	C	C	A	A	G	G	G	G	T	T	G	G	A	A	G	G	A	A	A	A	T	T	G	G	C	C	A	A	A	A	A	A	T	T	C	C	G	G	A	A	T	T	G	G	A	A	G	G	A	A	T	T	G	G	T	T	C	C	A	A	A	A	G	G	T	T	A	A	A	A	C	C	A	A	NA	NA	C	C	C	C	A	A	C	C	C	C	G	G	C	C	A	A	G	G	A	A	C	C	T	T	A	A	A	A	C	C	G	G	C	C	T	T	C	C	A	A	G	G	G	G	T	T	C	C	G	G	T	T	A	A	A	A	G	G	A	A	C	C	A	A	C	C	C	C	T	T	A	A	G	G	G	G	G	G	G	G	C	C	T	T	T	T	T	T	C	C	C	C	C	C	A	A	A	A	T	T	A	A	A	A	T	T	C	C	C	C	G	G	A	A	T	T	C	C	G	G	C	C	T	T	A	A	A	A	G	G	C	C	A	A	C	C	G	G	G	G	C	C	G	G	A	A	A	A	C	C	T	T	G	G	T	T	T	T	G	G	A	A	G	G	G	G	A	A	A	A	T	T	T	T	T	T	T	T	G	G	T	T	G	G	G	G	C	C	T	T	G	G	C	C	T	T	A	A	C	C	C	C	C	C	G	G	T	T	A	A	C	C	G	G	T	T	A	A	C	C	T	T	G	G	C	C	G	G	G	G	T	T	G	G	NA	NA	A	A	T	T	T	T	G	G	A	A	T	T	G	G	A	A	C	C	A	A	G	G	A	A	A	A	G	G	A	A	T	T	G	G	T	T	G	G	A	A	A	A	G	G	A	A	C	C	C	C	C	C	A	A	G	G	G	G	A	A	G	G	C	C	A	A	A	A	A	A	A	A	A	A	T	T	T	T	C	C	G	G	C	G	A	A	G	G	G	G	T	T	A	A	C	C	T	T	C	C	T	T	A	A	T	T	G	G	C	C	G	G	A	A	T	T	A	A	C	C	T	T	T	T	C	C	T	T	T	T	T	T	A	A	G	G	C	C	C	C	C	C	A	A	G	G	A	A	T	T	A	A	T	T	G	G	G	G	C	C	G	G	C	C	C	C	T	T	G	G	G	G	C	C	A	A	G	G	C	C	T	T	C	C	G	G	C	C	T	T	C	C	C	C	C	C	T	T	A	A	G	G	C	C	G	G	G	G	T	T	C	C	T	T	G	G	A	A	G	G	A	A	A	A	C	C	G	G	G	G	G	G	C	C	T	T	C	C	G	G	A	A	T	T	G	G	A	A	C	C	A	A	C	C	A	A	C	C	C	C	G	G	A	G	G	G	C	C	G	G	C	C	A	A	G	G	A	A	A	A	G	G	G	G	A	A	G	G	G	G	C	C	G	G	C	C	A	A	T	T	A	A	G	G	C	C	A	A	T	T	T	T	T	T	C	C	T	T	G	G	T	T	A	G	G	G	G	G	A	A	T	T	C	C	C	C	G	G	G	G	A	A	G	G	C	C	A	A	T	T	T	T	C	C	T	T	T	T	A	A	G	G	A	A	G	G	A	A	C	C	C	C	G	G	G	G	C	C	A	A	C	C	C	C	C	C	G	G	G	G	A	A	T	T	C	C	A	A	A	A	A	A	A	A	T	T	T	T	C	C	A	A	G	G	T	T	C	C	C	C	G	G	T	T	A	A	G	G	C	C	G	G	T	T	T	T	A	A	T	T	A	A	C	C	G	G	G	G	G	G	T	T	A	A	G	G	C	C	G	G	A	A	G	G	C	C	C	C	T	T	T	T	C	C	G	G	T	T	A	A	C	C	T	T	G	G	A	A	T	T	G	G	G	G	T	T	T	T	G	G	T	T	G	G	T	T	G	G	G	G	C	C	T	T	C	C	G	G	T	T	C	C	T	T	T	T	G	G	G	G	C	C	G	G	C	C	A	A	C	C	A	A	G	G	T	T	G	G	G	G	A	A	T	T	T	T	C	C	A	A	G	G	G	G	C	C	G	G	A	A	A	A	T	T	T	T	T	T	C	C	C	C	A	A	G	G	C	C	G	G	G	G	C	C	C	C	A	A	C	C	C	C	C	C	C	C	A	A	A	A	T	T	A	A	G	G	T	T	G	G	T	T	G	G	A	A	C	C	G	G	T	T	A	A	G	G	G	G	A	A	C	C	G	G	C	C	A	A	G	G	T	T	C	C	C	C	C	C	G	G	C	C	A	A	C	C	A	A	C	C	C	C	T	T	G	G	A	A	C	C	G	G	G	G	G	G	A	A	T	T	G	G	G	G	T	T	A	A	G	G	A	A	G	G	T	T	C	C	T	T	C	C	A	A	A	A	T	T	C	C	C	C	C	C	C	C	T	T	T	T	C	C	G	G	T	T	T	T	G	G	G	G	G	G	T	T	C	C	T	T	G	G	T	T	C	C	G	G	C	C	T	T	A	A	G	G	A	A	G	G	A	A	C	C	A	A	C	C	T	T	C	C	G	G	C	C	A	A	C	C	G	G	G	G	T	T	A	A	G	G	C	C	T	T	A	A	A	A	T	T	G	G	A	A	G	G	C	C	T	T	C	C	A	A	G	G	G	G	T	T	T	T	A	A	C	C	A	A	T	T	A	A	A	A	T	T	T	T	C	C	C	C	T	T	C	C	G	G	C	C	C	C	C	C	G	G	G	G	G	G	T	T	T	T	T	T	C	C	A	A	C	C	T	T	A	A	T	T	A	A	A	A	C	C	C	C	A	A	C	C	T	T	C	C	T	T	T	T	C	C	A	A	C	C	T	T	G	G	C	C	C	C	A	A	A	A	G	G	G	G	G	G	C	C	A	A	C	C	G	G	T	T	A	A	A	A	G	G	T	T	T	T	C	C	A	A	T	T	T	T	T	T	G	G	C	C	G	G	A	A	C	C	G	G	T	T	G	G	G	G	G	G	C	C	T	T	A	A	T	T	G	G	G	G	C	C	A	A	A	A	T	T	G	G	C	C	T	T	C	C	G	G	G	G	A	A	C	C	A	A	A	A	A	A	T	T	C	C	C	C	C	C	T	T	A	A	G	G	C	C	G	G	C	C	C	C	T	T	A	A	C	C	A	A	T	T	T	T	T	T	G	G	G	G	G	G	A	A	A	A	G	G	T	T	A	A	T	T	C	C	C	C	G	G	A	A	T	T	C	C	A	A	A	A	G	G	C	C	C	C	A	A	A	A	T	T	C	C	C	C	G	G	C	C	C	C	A	A	T	T	G	G	C	C	C	C	T	T	G	G	A	A	G	G	A	A	C	C	G	G	C	C	T	T	C	C	G	G	C	C	A	A	G	G	A	A	C	C	T	T	T	T	C	C	G	G	A	A	C	C	A	A	C	C	G	G	A	A	A	A	C	C	C	C	G	G	G	G	T	T	C	C	C	C	T	T	G	G	G	G	A	A	C	C	C	C	A	A	A	A	G	G	A	A	G	G	T	T	C	C	G	G	A	A	T	T	C	C	G	G	A	A	A	A	C	C	A	A	G	G	T	T	C	C	C	C	C	C	C	C	T	T	C	C	T	T	T	T	T	T	T	T	A	A	C	C	T	T	C	C	T	T	C	C	T	T	C	C	C	C	A	A	A	A	C	C	G	G	A	A	A	A	T	T	C	C	C	C	A	A	G	G	C	C	C	C	C	C	A	A	G	G	C	C	C	C	G	G	A	A	T	T	T	T	A	A	T	T	A	A	T	T	T	T	A	A	T	T	T	T	A	A	G	G	C	C	A	A	C	C	A	A	A	A	T	T	C	C	A	A	C	C	A	A	C	C	A	A	C	C	C	C	C	C	C	C	C	C	T	T	T	T	C	C	G	G	C	C	T	T	G	G	T	T	G	G	G	G	T	T	A	A	A	A	G	G	A	A	T	T	T	T	A	A	C	C	A	A	T	T	G	G	A	A	T	T	A	A	G	G	T	T	G	G	A	A	C	C	T	T	G	G	A	A	G	G	T	T	C	C	C	C	C	C	G	G	C	C	A	A	G	G	C	C	T	T	C	C	C	C	C	C	T	T	T	T	C	C	G	G	T	T	G	G	A	A	T	T	T	T	C	C	G	G	A	A	C	C	T	T	A	A	T	T	C	C	A	A	G	G	G	G	A	A	G	G	C	C	C	C	G	G	C	C	T	T	G	G	C	C	G	G	G	G	G	G	T	T	T	T	A	A	G	G	T	T	G	G	G	G	C	C	G	G	G	G	T	T	A	A	T	T	A	A	G	G	A	A	C	C	C	C	C	C	G	G	G	G	A	A	C	C	A	A	C	C	C	C	C	C	A	A	T	T	G	G	C	C	A	A	T	T	G	G	G	G	G	G	G	G	T	T	G	G	T	T	C	C	A	A	T	T	T	T	T	T	C	C	C	C	A	A	T	T	C	C	C	C	G	G	C	C	A	A	G	G	T	T	A	A	C	C	T	T	T	T	G	G	A	A	C	C	A	A	G	G	C	C	C	C	G	G	C	C	G	G	G	G	C	C	A	A	C	C	C	C	T	T	G	G	C	C	A	A	G	G	NA	NA	C	C	A	A	A	A	G	G	G	G	A	A	T	T	A	A	C	C	C	C	A	A	T	T	A	A	A	A	G	G	G	G	A	A	A	A	A	A	A	A	C	C	C	C	C	C	A	A	T	T	T	T	C	C	A	A	A	A	G	G	C	C	T	T	C	C	T	T	A	A	A	A	A	A	G	G	G	G	A	A	A	A	A	A	T	T	A	A	G	G	C	C	G	G	T	T	A	A	C	C	A	A	G	G	A	A	G	G	C	C	T	T	G	G	G	G	T	T	A	A	C	C	A	A	G	G	T	T	A	A	G	G	C	C	T	T	G	G	C	C	G	G	C	C	G	G	C	C	C	C	T	T	C	C	T	T	T	T	T	T	G	G	C	C	C	C	T	T	A	A	A	A	C	C	A	A	A	A	T	T	G	G	T	T	G	G	C	C	A	A	T	T	C	C	T	T	C	C	G	G	G	G	C	C	T	T	G	G	T	T	G	G	G	G	T	T	C	C	G	G	G	G	C	C	T	T	T	T	C	C	C	C	G	G	C	C	A	A	A	A	T	T	A	A	A	A	G	G	T	T	A	A	G	G	C	C	C	C	G	G	T	T	A	A	T	T	T	T	C	C	C	C	G	G	T	T	A	A	A	A	A	A	T	T	G	G	T	T	T	T	G	G	A	A	C	C	C	C	G	G	A	A	C	C	G	G	C	C	C	C	T	T	G	G	T	T	A	A	A	A	T	T	A	A	A	A	A	A	T	T	A	G	C	C	G	G	G	G	T	T	T	T	T	T	C	C	C	C	A	A	C	C	C	C	G	G	T	T	A	A	T	T	A	A	T	T	C	C	G	G	G	G	C	C	A	A	T	T	G	G	G	G	T	T	C	C	G	G	T	T	C	C	T	T	A	A	C	C	C	C	G	G	C	C	T	T	C	C	A	A	C	C	G	G	A	A	G	G	T	T	G	G	C	C	G	G	T	T	C	C	G	G	A	A	C	C	A	A	A	A	C	C	A	A	C	C	C	C	C	C	T	T	G	G	C	C	C	C	T	T	A	A	A	A	G	G	G	G	C	C	A	A	C	C	A	A	C	C	C	C	G	G	C	C	C	C	C	C	G	G	C	C	C	C	C	C	C	C	T	T	T	T	T	T	G	G	A	A	A	A	C	C	G	G	C	C	G	G	C	C	C	C	C	C	G	G	G	G	A	A	G	G	C	C	A	A	A	A	T	T	C	C	C	C	C	C	A	A	C	C	A	A	C	C	C	C	G	G	A	A	C	C	A	A	C	C	T	T	G	G	C	C	C	C	T	T	C	C	A	A	G	G	T	T	C	C	T	T	C	C	G	G	C	C	G	G	T	T	A	A	C	C	C	C	T	T	T	T	C	C	A	A	C	C	G	G	C	C	C	C	C	C	G	G	A	A	G	G	A	A	A	A	G	G	G	G	G	G	G	G	A	A	A	A	C	C	A	A	G	G	G	G	C	C	A	A	G	G	G	G	G	G	G	G	G	G	C	C	T	T	G	G	C	C	G	G	C	C	A	A	G	G	C	C	G	G	T	T	G	G	A	A	C	C	C	C	C	C	T	T	A	A	G	G	G	G	G	G	C	C	A	A	A	A	G	G	T	T	C	C	T	T	C	C	G	G	C	C	T	T	G	G	G	G	G	G	T	T	C	C	A	A	T	T	G	G	T	T	T	T	C	C	A	A	C	C	C	C	A	A	A	A	G	G	C	C	G	G	G	G	G	G	C	C	T	T	C	C	A	A	G	G	G	G	C	C	G	G	G	G	C	C	G	G	C	C	G	G	C	C	A	A	G	G	A	A	A	A	A	A	G	G	A	A	G	G	C	C	G	G	C	C	C	C	A	A	G	G	T	T	G	G	T	T	A	A	G	G	G	G	A	A	A	A	A	A	A	A	A	A	G	G	T	T	T	T	C	C	T	T	G	G	A	A	C	C	T	T	C	C	G	G	C	C	G	G	A	A	G	G	A	A	T	T	G	G	G	G	C	C	G	G	C	C	G	G	T	T	G	G	G	G	G	G	C	C	C	C	T	T	A	A	T	T	C	C	G	G	T	T	C	C	T	T	G	G	T	T	T	T	C	C	A	A	C	C	C	C	A	A	A	A	G	G	A	A	C	C	T	T	T	T	C	C	C	C	A	A	C	C	C	C	T	T	C	C	G	G	T	T	C	C	G	G	G	G	C	C	G	T	G	G	G	G	C	C	G	G	C	C	A	A	G	G	C	C	C	C	G	G	G	G	C	C	C	C	A	A	G	G	T	T	C	C	C	C	A	A	A	A	C	C	G	G	T	T	G	G	C	C	G	G	G	G	A	A	T	T	A	A	T	T	A	A	T	T	G	G	A	A	T	T	A	A	G	A	A	A	G	G	A	A	A	A	C	C	A	A	T	T	C	C	T	T	G	G	T	T	G	T	C	C	A	A	C	C	T	T	A	A	T	T	A	A	NA	NA	G	G	T	T	C	C	G	G	G	G	T	T	C	C	T	T	G	G	T	T	C	C	G	G	G	G	C	C	G	G	G	G	T	T	G	G	A	A	A	A	C	C	G	G	C	C	A	A	C	C	T	T	A	A	G	G	T	T	T	T	A	A	G	G	C	C	A	A	C	C	G	G	G	G	T	T	A	A	G	G	C	C	G	G	A	A	A	A	A	A	T	T	C	C	T	T	G	G	C	C	T	T	T	T	G	G	G	G	A	A	A	A	C	C	C	C	C	C	A	A	C	C	T	T	C	C	T	T	A	A	A	A	C	C	C	C	T	T	A	A	G	G	A	A	G	G	C	C	T	T	T	T	T	T	T	T	A	A	A	A	C	C	A	A	T	T	G	G	C	C	A	A	G	G	C	C	G	G	C	C	G	G	G	G	T	T	T	T	T	T	C	C	C	C	T	T	G	G	T	T	C	C	A	A	C	C	T	T	A	A	A	A	C	C	T	T	G	G	G	G	C	C	A	A	G	G	T	T	A	A	G	G	T	T	A	A	A	A	A	A	C	C	A	A	A	A	A	A	A	A	A	A	A	A	G	G	T	T	A	A	T	T	T	T	G	G	C	C	C	C	C	C	C	C	C	C	C	C	G	G	T	T	T	T	A	A	C	C	A	A	A	A	T	T	G	G	A	A	A	A	C	C	A	A	C	C	G	G	G	G	G	G	T	T	G	G	T	T	T	T	C	C	A	A	C	C	A	A	C	C	T	T	A	A	T	T	T	T	T	T	G	G	G	G	C	C	A	A	G	G	A	A	C	C	G	G	T	T	T	T	T	T	T	T	A	A	T	T	T	T	A	A	C	C	A	A	C	C	A	A	G	G	G	G	T	T	C	C	T	T	G	G	T	T	C	C	G	G	C	C	C	C	A	A	A	A	A	A	A	A	G	G	G	G	A	A	C	C	T	T	C	C	C	C	A	A	T	T	T	T	A	A	T	T	T	T	C	C	A	A	C	C	T	T	C	C	T	T	G	G	G	G	T	T	G	G	A	A	C	C	C	C	G	G	A	A	C	C	G	G	A	A	G	G	C	C	A	A	T	T	G	G	C	C	T	T	G	G	T	T	G	G	G	G	A	A	G	G	C	C	C	C	G	G	T	T	G	G	A	A	G	G	C	C	G	G	C	C	C	C	T	T	A	A	T	T	A	A	G	G	T	T	A	A	T	T	C	C	G	G	T	T	G	G	T	T	G	G	C	C	C	C	A	A	G	G	C	C	C	C	A	A	T	T	G	G	T	T	C	C	C	C	C	C	G	G	C	C	A	A	G	G	C	C	T	T	G	G	T	T	T	T	G	G	T	T	G	G	T	T	G	G	C	C	G	G	G	G	T	T	T	T	C	C	T	T	A	A	T	T	G	G	A	A	G	G	C	C	C	C	T	T	C	C	A	A	C	C	A	A	G	G	C	C	G	G	C	C	T	T	C	C	G	G	T	T	G	G	T	T	A	A	A	A	C	C	T	T	C	C	A	A	C	C	T	T	C	C	T	T	C	C	G	G	G	G	G	G	C	C	T	T	C	C	C	C	G	G	G	G	T	T	G	G	A	A	C	C	C	C	A	A	G	G	A	A	T	T	T	T	A	A	C	C	C	C	G	G	G	G	T	T	C	C	T	T	G	G	T	T	C	C	G	G	T	T	G	G	T	T	G	G	C	C	G	G	T	T	G	G	G	G	G	G	T	T	G	G	C	C	G	G	A	A	G	G	G	G	T	T	G	G	G	G	T	T	G	G	T	T	G	G	G	G	C	C	C	C	A	A	C	C	A	A	A	A	C	C	C	C	T	T	A	A	C	C	A	A	A	A	A	A	G	G	C	C	C	C	C	C	C	C	C	C	C	C	C	C	G	G	G	G	A	A	A	A	C	C	G	G	G	G	A	A	C	C	T	T	G	G	T	T	T	T	T	T	A	A	G	G	C	C	A	A	C	C	A	A	G	G	T	T	A	A	A	A	A	A	T	T	T	T	C	C	G	G	C	C	A	A	T	T	T	T	A	A	G	G	G	G	T	T	G	G	G	G	T	T	C	C	G	G	C	C	T	T	C	C	T	T	T	T	C	C	T	T	C	C	G	G	T	T	C	C	G	G	A	A	T	T	T	T	G	G	C	C	A	A	C	C	C	C	T	T	C	C	T	T	A	A	A	A	A	A	A	A	G	G	T	T	C	C	C	C	G	G	C	C	A	A	T	T	A	A	C	C	T	T	C	C	A	A	C	C	C	C	G	G	C	C	C	C	C	C	T	T	C	C	G	G	C	C	G	G	G	G	C	C	G	G	G	G	A	A	C	C	A	A	C	C	A	A	A	A	T	T	T	T	G	G	A	A	C	C	G	G	G	G	G	G	G	G	G	G	G	G	A	A	T	T	T	T	A	A	C	C	G	G	A	A	A	A	C	C	G	G	T	T	A	A	G	G	G	G	G	G	G	G	G	G	G	G	C	C	A	A	A	A	C	C	T	T	A	A	G	G	G	G	G	G	A	A	A	A	C	C	T	T	C	C	C	C	G	G	G	G	T	T	G	G	G	G	A	A	A	A	A	A	T	T	T	T	T	T	A	A	A	A	C	C	A	A	T	T	C	C	A	A	T	T	G	G	G	G	A	A	T	T	C	C	C	C	C	C	G	G	A	A	G	G	C	C	G	G	T	T	T	T	G	G	A	A	T	T	A	A	G	G	G	G	G	G	C	C	G	G	A	A	A	A	T	T	T	T	C	C	C	C	C	C	T	T	C	C	C	C	G	G	T	T	T	T	G	G	A	A	C	C	C	C	T	T	C	C	G	G	C	C	G	G	C	C	T	T	T	T	C	C	T	T	T	T	A	A	C	C	C	C	G	G	C	C	T	T	T	T	A	A	T	T	G	G	T	T	T	T	C	C	G	G	T	T	A	A	C	C	C	C	G	G	A	A	T	T	T	T	C	C	C	C	G	G	C	C	T	T	A	A	G	G	T	T	T	T	C	C	G	G	C	C	C	C	A	A	T	T	C	C	T	T	A	A	C	C	G	G	G	G	G	G	C	C	C	C	T	T	G	G	G	G	T	T	A	A	A	A	T	T	C	C	G	G	T	T	A	A	C	C	A	A	C	C	T	T	C	C	A	A	G	G	C	C	C	C	T	T	T	T	C	C	C	C	G	G	C	C	G	G	A	A	T	T	C	C	G	G	G	G	A	A	T	T	A	A	G	G	A	A	G	G	G	G	T	T	G	G	T	T	C	C	T	T	G	G	C	C	C	C	G	G	A	A	G	G	C	C	A	A	C	C	T	T	A	A	C	C	T	T	A	A	T	T	C	C	T	T	G	G	T	T	G	G	A	A	A	A	G	G	G	G	A	A	A	A	A	A	G	G	A	A	G	G	A	A	G	G	T	T	C	C	C	C	C	C	T	T	G	G	A	A	C	C	C	C	T	T	T	T	C	C	G	G	C	C	C	C	G	G	G	G	G	G	T	T	G	G	A	A	G	G	A	A	A	A	A	A	T	T	G	G	T	T	C	C	C	C	A	A	C	C	G	G	C	C	C	C	A	A	G	G	A	A	T	T	G	G	C	C	A	A	G	G	T	T	A	A	T	T	T	T	T	T	A	A	A	A	A	A	G	G	T	T	A	A	G	G	T	T	A	A	C	C	G	G	T	T	G	G	C	C	C	C	C	C	C	C	C	C	C	C	C	C	G	G	G	G	G	G	C	C	C	C	T	T	A	A	G	G	C	C	C	C	A	A	T	T	T	T	C	C	T	T	G	G	C	C	G	G	C	C	C	C	C	C	G	G	C	C	C	C	T	T	G	G	A	A	T	T	A	A	G	G	T	T	C	C	T	T	T	T	G	G	A	A	G	G	A	A	G	G	G	G	G	G	G	G	G	G	A	A	A	A	A	A	C	C	T	T	C	C	G	G	T	T	C	C	T	T	A	A	G	G	A	A	A	A	G	G	G	G	C	C	T	T	T	T	C	C	C	C	T	T	A	A	G	G	T	T	G	G	C	C	G	G	T	T	C	C	C	C	C	C	G	G	A	A	T	T	C	C	G	G	G	G	C	C	G	G	G	G	C	C	T	T	G	G	A	A	C	C	G	G	T	T	G	G	G	G	T	T	C	C	C	C	T	T	C	C	A	A	A	A	A	A	C	C	A	A	A	A	G	G	G	G	T	T	G	G	G	G	T	T	T	C	G	G	G	A	C	C	G	G	T	T	A	A	G	G	C	C	T	T	T	T	G	G	A	A	A	A	C	C	A	A	T	T	C	C	G	G	G	G	C	C	G	G	T	T	G	G	A	A	A	A	A	A	T	T	T	T	C	C	T	T	T	T	A	A	A	A	T	T	G	G	A	A	A	A	G	G	A	A	C	C	G	G	G	G	C	C	G	G	G	G	T	T	T	T	C	C	G	G	C	C	A	A	C	C	A	A	A	A	C	C	G	G	C	C	C	C	T	T	C	C	G	G	T	T	C	C	G	G	G	G	G	G	T	T	A	A	C	C	G	G	A	A	A	A	C	C	G	G	A	A	G	G	C	C	C	C	T	T	G	G	C	C	C	C	T	T	T	T	C	C	A	A	G	G	T	T	A	A	T	T	C	C	T	T	A	A	T	T	C	C	A	A	C	C	T	T	C	C	T	T	A	A	G	G	G	G	G	G	A	A	C	C	G	G	C	C	G	G	C	C	C	C	T	T	C	C	C	C	T	T	T	T	T	T	T	T	A	A	C	C	G	G	G	G	A	A	C	C	C	C	C	C	C	C	T	T	T	T	T	T	A	A	T	T	C	C	A	A	A	A	A	A	T	T	C	C	T	T	T	T	C	C	A	A	A	A	T	T	T	T	G	G	A	A	G	G	C	C	G	G	A	A	C	C	C	C	T	T	A	A	G	G	C	C	T	T	G	G	A	A	T	T	G	G	C	C	A	A	T	T	C	C	G	G	G	G	A	A	T	T	C	C	A	A	C	C	C	C	T	T	A	A	T	T	G	G	T	T	G	G	G	G	G	G	T	T	T	T	T	T	C	C	C	C	G	G	C	C	G	G	G	G	A	A	C	C	G	G	A	A	G	G	T	T	C	C	A	A	A	A	G	G	T	T	G	G	T	T	T	T	A	A	T	T	T	T	T	T	A	A	C	C	A	A	T	T	G	G	T	T	C	C	C	C	G	G	C	C	C	C	G	G	T	T	C	C	T	T	G	G	G	G	T	T	A	A	G	G	A	A	G	G	A	A	A	A	A	A	G	G	C	C	T	T	G	G	G	G	A	A	A	A	A	A	A	A	A	A	T	T	G	G	A	A	A	A	A	A	T	T	T	T	C	C	T	T	T	T	C	C	A	A	A	A	A	A	T	T	C	C	G	G	G	G	G	G	G	G	G	G	C	C	T	T	T	T	A	A	A	A	T	T	T	T	C	C	C	C	C	C	T	T	T	T	G	G	A	A	C	C	G	G	T	T	A	A	C	C	G	G	C	C	A	A	G	G	T	T	T	T	A	A	G	G	T	T	C	C	A	A	A	A	T	T	A	A	A	A	T	T	T	T	T	T	C	C	T	T	A	A	C	C	A	A	T	T	A	A	G	G	T	T	G	G	T	T	A	A	C	C	G	G	T	T	A	A	C	C	T	T	T	T	T	T	T	T	C	C	T	T	A	A	T	T	A	A	C	C	C	C	T	T	A	A	G	G	G	G	G	G	A	A	C	C	C	C	T	T	T	T	C	C	A	A	C	C	G	G	G	G	G	G	A	A	A	A	A	A	T	T	A	A	C	C	G	G	G	G	C	C	C	C	A	A	A	A	T	T	C	C	T	T	G	G	C	C	T	T	A	A	T	T	G	G	T	T	T	T	G	G	A	A	T	T	A	A	A	A	T	T	G	G	G	G	A	A	C	C	C	C	T	T	G	G	A	A	C	C	T	T	A	A	G	G	T	T	C	C	T	T	A	A	T	T	T	T	T	T	C	C	A	A	G	G	G	G	C	C	G	G	C	C	C	C	C	C	A	A	G	G	G	G	T	T	G	G	A	A	G	G	C	C	T	T	G	G	G	G	T	T	A	A	G	G	A	A	T	T	T	T	A	A	G	G	A	A	T	T	C	C	C	C	A	A	C	C	A	A	T	T	A	A	C	C	T	T	T	T	A	A	T	T	G	G	G	G	A	A	G	G	C	C	A	A	C	C	T	T	C	C	T	T	C	C	C	C	G	G	T	T	T	T	G	G	T	T	C	C	A	A	T	T	C	C	C	C	A	A	A	A	G	G	A	A	C	C	G	G	A	A	A	A	G	G	A	A	C	C	T	T	G	G	T	T	G	G	G	G	G	G	C	C	A	A	A	A	C	C	A	A	A	A	T	T	T	T	G	G	G	G	G	G	A	A	T	T	G	G	G	G	T	T	A	A	A	A	T	T	C	C	G	G	G	G	T	T	T	T	C	C	T	T	G	G	G	G	C	C	C	C	A	A	G	G	G	G	A	A	T	T	G	G	A	A	T	T	G	G	T	T	A	A	T	T	T	T	G	G	A	A	T	T	T	T	G	G	C	C	C	C	G	G	G	G	A	A	A	A	T	T	C	C	A	A	T	T	G	G	G	G	C	C	A	A	C	C	G	G	T	T	C	C	C	C	A	A	C	C	T	T	A	A	C	C	C	C	A	A	G	G	C	C	T	T	T	T	T	T	C	C	C	C	G	G	T	T	T	T	A	A	T	T	G	G	C	C	A	A	C	C	C	C	C	C	C	C	C	C	T	T	T	T	G	G	A	A	G	G	A	A	T	T	C	C	C	C	A	A	T	T	A	A	C	C	T	T	G	G	A	A	C	C	A	A	T	T	A	A	G	G	A	A	C	C	G	G	T	T	C	C	C	C	C	C	A	A	C	C	G	G	C	C	T	T	C	C	G	G	T	T	A	A	C	C	C	C	A	A	G	G	C	C	A	A	T	T	T	T	T	T	A	A	C	C	T	T	T	T	T	T	T	T	A	A	A	A	C	C	A	A	G	G	A	A	T	T	C	C	T	T	C	C	C	C	T	T	T	T	C	C	C	C	A	A	T	T	G	G	A	A	A	A	A	A	C	C	C	C	C	C	G	G	G	G	T	T	G	G	G	G	A	A	G	G	G	G	G	G	G	G	G	G	A	A	T	T	C	C	A	A	C	C	G	G	A	A	A	A	G	G	A	A	A	A	T	T	T	T	A	A	T	T	C	C	C	C	C	C	C	C	C	C	C	C	T	T	C	C	G	G	A	A	G	G	A	A	A	A	C	C	G	G	C	C	G	G	G	G	T	T	C	C	A	A	T	T	C	C	G	G	G	G	T	T	C	C	A	A	A	A	A	A	T	T	A	A	G	G	T	T	T	T	C	C	G	G	A	A	A	A	T	T	C	C	G	G	A	A	A	A	A	A	C	C	G	G	A	A	A	A	T	T	T	T	A	A	T	T	C	C	C	C	A	A	T	T	T	T	C	C	G	G	A	A	G	G	T	T	C	C	G	G	T	T	G	G	C	C	C	C	G	G	T	T	T	T	T	T	T	T	A	A	T	T	A	A	A	A	C	C	T	T	G	G	C	C	A	A	A	A	G	G	T	T	C	C	T	T	T	T	C	C	G	G	G	G	C	C	T	T	A	A	G	G	A	A	C	C	T	T	G	G	A	A	A	A	C	C	G	G	A	A	C	C	A	A	T	T	C	C	G	G	T	T	T	T	G	G	G	G	G	G	C	C	A	A	C	C	T	T	A	A	G	G	C	C	C	C	A	A	A	A	T	T	T	T	G	G	G	G	G	G	T	T	C	C	A	A	A	A	G	G	C	C	C	C	T	T	C	C	G	G	A	A	C	C	A	A	G	G	C	C	C	C	C	C	G	G	G	G	C	C	C	C	G	G	A	A	A	A	C	C	C	C	C	C	A	A	T	T	G	G	T	T	G	G	G	G	T	T	C	C	C	C	A	A	G	G	C	C	G	G	A	A	G	G	A	A	G	G	C	C	C	C	G	G	G	G	T	T	G	G	C	C	G	G	A	A	T	T	A	A	C	C	T	T	C	C	A	A	A	A	T	T	C	C	C	C	T	T	C	C	T	T	T	T	T	T	G	G	T	T	T	T	G	G	T	T	G	G	T	T	G	G	A	A	C	C	T	T	T	T	T	T	C	C	C	C	T	T	C	C	C	C	T	T	A	A	T	T	C	C	G	G	C	C	T	T	G	G	A	A	A	A	A	A	G	G	T	T	G	G	A	A	G	G	C	C	T	T	C	C	C	C	C	C	A	A	A	A	T	T	A	A	C	C	G	G	C	C	C	C	G	G	T	T	G	G	G	G	A	A	G	G	A	A	C	C	T	T	A	A	G	G	A	A	G	G	C	C	C	C	T	T	C	C	C	C	C	C	G	G	G	G	C	C	C	C	G	G	G	G	G	G	C	C	G	G	A	A	A	A	A	A	T	T	C	C	A	A	C	C	A	A	C	C	A	A	T	T	T	T	G	G	T	T	T	T	C	C	G	G	G	G	C	C	A	A	C	C	G	G	A	A	A	A	T	T	T	T	G	G	G	G	A	A	T	T	G	G	G	G	G	G	G	G	T	T	A	A	G	G	G	G	A	A	G	G	A	A	T	T	T	T	C	C	C	C	C	C	C	C	G	G	A	A	G	G	A	A	T	T	C	C	G	G	C	C	C	C	G	G	T	T	G	G	C	C	A	A	C	C	T	T	C	C	T	T	T	T	G	G	C	C	T	T	G	G	G	G	C	C	C	C	G	G	G	G	C	C	T	T	T	T	G	G	A	A	T	T	T	T	A	A	A	A	T	T	A	A	T	T	G	G	C	C	C	C	A	A	C	C	C	C	A	A	T	T	C	C	C	C	G	G	T	T	T	T	G	G	T	T	G	G	A	A	T	T	A	A	C	C	C	C	C	C	T	T	A	A	C	C	A	A	C	C	C	C	G	G	T	T	G	G	C	C	G	G	G	G	A	A	T	T	T	T	T	T	T	T	C	C	C	C	G	G	A	A	A	A	G	G	G	G	A	A	G	G	T	T	C	C	C	C	C	C	C	C	T	T	T	T	C	C	C	C	G	G	G	G	G	G	A	A	G	G	A	A	C	C	G	G	T	T	C	C	T	T	G	G	A	A	C	C	A	A	C	C	A	A	G	G	G	G	T	T	T	T	G	G	T	T	T	T	A	A	T	T	T	T	A	A	G	G	C	C	A	A	G	G	A	A	A	A	G	G	A	A	C	C	T	T	C	C	G	G	A	A	T	T	G	G	A	A	A	A	A	A	A	A	A	A	A	A	C	C	C	C	T	T	C	C	T	T	T	T	A	A	G	G	C	C	T	T	T	T	A	A	C	C	C	C	G	G	T	T	G	G	G	G	C	C	T	T	G	G	G	G	G	G	T	T	C	C	A	A	C	C	C	C	A	A	G	G	G	G	C	C	A	A	T	T	G	G	G	G	T	T	T	T	C	C	C	C	C	C	T	T	C	C	T	T	T	T	T	T	G	G	C	C	T	T	T	T	C	C	C	C	A	A	C	C	A	A	G	G	C	C	A	A	A	A	G	G	C	C	G	G	A	A	G	G	G	G	G	G	A	A	C	C	G	G	T	T	G	G	A	A	C	C	C	C	A	A	A	A	A	A	T	T	A	A	A	A	C	C	G	G	G	G	C	C	T	T	C	C	C	C	T	T	C	C	C	C	A	A	C	C	C	C	G	G	G	G	T	T	T	T	T	T	A	A	T	T	C	C	G	G	A	A	C	C	G	G	G	G	A	A	C	C	C	C	A	A	G	G	C	C	C	C	C	C	G	G	C	C	T	T	C	C	G	G	C	C	C	C	A	A	C	C	C	C	C	C	G	G	C	C	T	T	A	A	G	G	G	G	C	C	A	A	T	T	G	G	G	G	A	A	C	C	G	G	T	T	G	G	G	G	G	G	T	T	C	C	C	C	T	T	A	A	A	A	A	A	G	G	G	G	C	C	G	G	C	C	T	T	C	C	T	T	A	A	T	T	A	A	A	A	A	A	A	A	T	T	A	A	A	A	G	G	G	G	C	C	C	C	T	T	G	G	G	G	G	G	G	G	C	C	G	G	A	A	A	A	A	A	T	T	C	C	C	C	G	G	A	A	C	C	G	G	C	C	G	G	G	G	G	G	A	A	T	T	C	C	C	C	C	C	G	G	T	T	A	A	A	A	T	T	A	A	A	A	T	T	C	C	T	T	A	A	T	T	C	C	G	G	C	C	T	T	G	G	C	C	C	C	C	C	C	C	C	C	T	T	A	A	T	T	A	A	C	C	G	G	A	A	A	A	G	G	C	C	A	A	C	C	A	A	A	A	G	G	C	C	G	G	A	A	A	A	C	C	A	A	T	T	C	C	T	T	A	A	G	G	C	C	C	C	T	T	C	C	G	G	T	T	A	A	T	T	T	T	T	T	T	T	G	G	C	C	T	T	A	A	C	C	A	A	G	G	G	G	T	T	C	C	G	G	A	A	C	C	T	T	T	T	A	A	A	A	T	T	G	G	C	C	C	C	G	G	G	G	T	T	C	C	A	A	C	C	T	T	G	G	A	A	T	T	T	T	T	T	T	T	G	G	G	G	A	A	G	G	G	G	T	T	C	C	G	G	C	C	C	C	C	C	A	A	T	T	C	C	G	G	C	C	C	C	G	G	A	A	A	A	T	T	T	T	A	A	T	T	A	A	A	A	T	T	T	T	T	T	G	G	C	C	G	G	G	G	A	A	A	A	G	G	C	C	C	C	C	C	A	A	T	T	C	C	T	T	C	C	A	A	T	T	G	G	A	A	C	C	C	C	G	G	C	C	A	A	C	C	C	C	G	G	T	T	C	C	T	T	G	G	G	G	T	T	A	A	G	G	A	A	A	A	T	T	G	G	G	G	C	C	A	A	C	C	A	A	A	A	T	T	G	G	T	T	C	C	T	T	A	A	G	G	C	C	G	G	C	C	T	T	G	G	C	C	G	G	A	A	G	G	A	A	T	T	G	G	T	T	A	A	T	T	A	A	C	C	G	G	G	G	A	A	C	C	C	C	T	T	G	G	C	C	G	G	C	C	G	G	T	T	T	T	G	G	A	A	A	A	T	T	G	G	C	C	C	C	T	T	G	G	A	A	C	C	C	C	G	G	A	A	T	T	A	A	T	T	A	A	T	T	C	C	T	T	G	G	A	A	T	T	A	A	A	A	G	G	T	T	A	A	G	G	A	A	T	T	C	C	T	T	T	T	C	C	T	T	T	T	T	T	A	A	C	C	A	A	G	G	T	T	C	C	C	C	C	C	C	C	T	T	C	C	G	G	C	C	G	G	G	G	C	C	T	T	G	G	A	A	T	T	A	A	C	C	T	T	T	T	G	G	T	T	G	G	G	G	A	A	A	A	A	A	G	G	A	A	C	C	T	T	G	G	G	G	G	G	G	G	G	G	C	C	C	C	C	C	C	C	T	T	A	A	C	C	C	C	G	G	G	G	T	T	A	A	A	A	C	C	C	C	T	T	A	A	T	T	T	T	G	G	C	C	C	C	T	T	C	C	G	G	C	C	C	C	T	T	G	G	C	C	T	T	C	C	G	G	A	A	G	G	T	T	C	C	A	A	C	C	C	C	A	A	G	G	T	T	G	G	C	C	C	C	A	A	A	A	A	A	T	T	A	A	A	A	T	T	G	G	T	T	T	T	G	G	C	C	T	T	C	C	T	T	T	T	C	C	A	A	T	T	C	C	T	T	C	C	C	C	C	C	G	G	T	T	C	C	G	G	A	A	A	A	T	T	C	C	T	T	T	T	A	A	G	G	T	T	C	C	C	C	C	C	C	C	C	C	A	A	C	C	C	C	C	C	G	G	C	C	T	T	G	G	G	G	C	C	G	G	G	G	T	T	T	T	C	C	C	C	A	A	T	T	C	C	C	C	C	C	C	C	A	A	G	G	C	C	C	C	T	T	A	A	C	C	T	T	C	C	C	C	G	G	C	C	C	C	G	G	A	A	T	T	C	C	C	C	G	G	G	G	C	C	C	C	T	T	A	A	T	T	A	A	C	C	G	G	T	T	T	T	G	G	T	T	C	C	C	C	A	A	C	C	T	T	T	T	A	A	G	G	A	A	G	G	T	T	C	C	G	G	A	A	T	T	A	A	T	T	G	G	C	C	C	C	G	G	C	C	A	A	T	T	C	C	T	T	C	C	A	A	G	G	T	T	C	C	T	T	G	G	T	T	A	A	G	G	A	A	C	C	T	T	G	G	G	G	C	C	A	A	G	G	G	G	G	G	C	C	C	C	C	C	G	G	A	A	T	T	A	A	C	C	G	G	A	A	C	C	T	T	T	T	C	C	A	A	T	T	C	C	C	C	G	G	C	C	T	T	G	G	G	G	T	T	T	T	A	A	A	A	G	G	A	A	A	A	A	A	C	C	T	T	C	C	C	C	T	T	T	T	G	G	C	C	T	T	T	T	A	A	G	G	G	G	A	A	C	C	G	G	A	A	G	G	A	A	G	G	C	C	C	C	A	A	C	C	G	G	A	A	C	C	G	G	A	A	T	T	A	A	C	C	A	A	C	C	G	G	C	C	G	G	C	C	A	A	C	C	T	T	C	C	C	C	T	T	T	T	T	T	A	A	C	C	G	G	T	T	C	C	A	A	G	G	G	G	A	A	G	G	C	C	A	A	A	A	A	A	A	A	C	C	C	C	A	A	G	G	T	T	G	G	A	A	T	T	C	C	A	A	G	G	C	C	T	T	C	C	T	T	T	T	T	T	T	T	G	G	G	G	C	C	T	T	A	A	C	C	T	T	T	T	T	T	G	G	C	C	C	C	C	C	G	G	G	G	G	G	C	C	C	C	G	G	G	G	T	T	T	T	T	T	G	G	C	C	C	C	T	T	C	C	A	A	A	A	G	G	C	C	A	A	T	T	C	C	A	A	C	C	A	A	C	C	A	A	G	G	A	A	A	A	C	C	A	A	G	G	G	G	G	G	C	C	G	G	T	T	T	T	T	T	C	C	T	T	T	T	C	C	G	G	C	C	C	C	T	T	A	A	C	C	G	G	T	T	C	C	G	G	A	A	A	A	T	T	C	C	C	C	C	C	A	A	A	A	A	A	A	A	T	T	G	G	G	G	G	G	C	C	A	A	C	C	G	G	C	C	C	C	T	T	G	G	G	G	C	C	G	G	G	G	A	A	T	T	A	A	C	C	T	T	C	C	G	G	G	G	C	C	G	G	G	G	G	G	T	T	G	G	C	C	A	A	G	G	A	A	G	G	T	T	T	T	T	T	G	G	A	A	G	G	C	C	G	G	G	G	C	C	C	C	G	G	A	A	G	G	C	C	C	C	G	G	C	C	A	A	A	A	A	A	T	T	A	A	T	T	G	G	G	G	T	T	C	C	C	C	G	G	G	G	C	C	C	C	G	G	T	T	A	A	A	A	G	G	G	G	T	T	T	T	C	C	G	G	C	C	T	T	A	A	G	G	A	A	G	G	A	A	G	G	G	G	G	G	G	G	A	A	A	A	G	G	G	G	T	T	A	A	A	A	A	A	C	C	C	C	T	T	A	A	T	T	A	A	A	A	C	C	G	G	A	A	G	G	C	C	T	T	T	T	C	C	C	C	C	C	A	A	A	A	A	A	C	C	C	C	G	G	C	C	T	T	G	G	G	G	A	A	C	C	A	A	A	A	G	G	A	A	G	G	C	C	G	G	C	C	G	G	G	G	A	A	T	T	C	C	T	T	C	C	T	T	T	T	A	A	G	G	G	G	C	C	C	C	C	C	C	C	A	A	G	G	G	G	C	C	G	G	T	T	T	T	A	A	A	A	G	G	G	G	G	G	G	G	A	A	A	A	G	G	C	C	C	C	C	C	A	A	G	G	G	G	T	T	C	C	T	T	C	C	G	G	G	G	G	G	A	A	C	C	C	C	A	A	A	A	C	C	G	G	C	C	G	G	A	A	G	G	T	T	C	C	A	A	G	G	A	A	G	G	A	A	A	A	G	G	C	C	C	C	T	T	T	T	C	C	C	C	C	C	C	C	A	A	A	A	C	C	T	T	T	T	A	A	G	G	C	C	C	C	C	C	C	C	G	G	C	C	C	C	C	C	A	A	C	C	T	T	A	A	T	T	C	C	T	T	A	A	T	T	C	C	C	C	T	T	G	G	C	C	C	C	C	C	C	C	C	C	G	G	G	G	A	A	C	C	T	T	T	T	C	C	C	C	T	T	A	A	G	G	G	G	C	C	A	A	G	G	G	G	G	G	T	T	C	C	C	C	G	G	G	G	A	A	T	T	A	A	G	G	A	A	C	C	A	A	G	G	C	C	A	A	G	G	A	A	T	T	C	C	C	C	T	T	C	C	A	A	C	C	T	T	T	T	C	C	A	A	G	G	G	G	C	C	T	T	A	A	A	A	C	C	G	G	G	G	A	A	G	G	T	T	C	C	A	A	G	G	T	T	G	G	T	T	G	G	A	A	G	G	C	C	G	G	A	A	T	T	A	A	A	A	C	C	G	G	G	G	T	T	T	T	T	T	T	T	T	T	C	C	T	T	A	A	A	A	A	A	T	T	A	A	G	G	A	A	T	T	G	G	G	G	T	T	T	T	C	C	T	T	G	G	A	A	A	A	T	T	A	A	A	A	A	A	G	G	G	G	C	C	T	T	C	C	T	T	T	T	C	C	C	C	C	C	C	C	G	G	C	C	C	C	T	T	G	G	T	T	T	T	C	C	C	C	C	C	C	C	A	A	A	A	G	G	G	G	C	C	T	T	A	A	C	C	C	C	T	T	T	T	A	A	G	G	G	G	C	C	T	T	C	C	C	C	G	G	A	A	A	A	C	C	T	T	G	G	T	T	C	C	G	G	T	T	A	A	G	G	T	T	C	C	A	A	G	G	T	T	A	A	T	T	A	A	A	A	A	A	A	A	A	A	G	G	A	A	T	T	C	C	T	T	A	A	T	T	T	T	G	G	A	A	T	T	G	G	A	A	T	T	C	C	G	G	T	T	C	C	T	T	G	G	G	G	G	G	C	C	T	T	G	G	G	G	T	T	C	C	C	C	C	C	T	T	A	A	G	G	T	T	C	C	T	T	A	A	T	T	G	G	T	T	C	C	C	C	A	A	A	A	C	C	G	G	G	G	A	A	C	C	C	C	G	G	C	C	G	G	T	T	T	T	C	C	C	C	T	T	C	C	C	C	C	C	A	A	C	C	T	T	G	G	C	C	G	G	A	A	C	C	A	A	A	A	T	T	G	G	C	C	C	C	G	G	C	C	A	A	G	G	T	T	A	A	A	A	C	C	A	A	G	G	C	C	C	C	A	A	T	T	A	A	G	G	A	A	G	G	G	G	G	G	T	T	A	A	A	A	T	T	G	G	C	C	A	A	C	C	C	C	G	G	A	A	G	G	T	T	C	C	G	G	A	A	G	G	C	C	T	T	A	A	A	A	A	A	A	A	G	G	T	T	T	T	A	A	A	A	G	G	A	A	C	C	C	C	G	G	A	A	C	C	C	C	C	C	A	A	G	G	G	G	T	T	C	C	C	C	T	T	T	T	C	C	G	G	A	A	C	C	C	C	T	T	T	T	A	A	C	C	G	G	C	C	T	T	G	G	C	C	C	C	T	T	A	A	A	A	T	T	A	A	T	T	C	C	T	T	T	T	A	A	A	A	C	C	A	A	G	G	G	G	C	C	A	A	G	G	G	G	T	T	A	A	A	A	T	T	T	T	C	C	A	A	T	T	G	G	T	T	C	C	C	C	T	T	C	C	C	C	T	T	C	C	C	C	G	G	T	T	G	G	A	A	T	T	T	T	T	T	G	G	G	G	G	G	T	T	G	G	T	T	T	T	C	C	T	T	T	T	A	A	T	T	G	G	T	T	C	C	C	C	G	G	G	G	A	A	T	T	G	G	G	G	A	A	G	G	G	G	A	A	T	T	T	T	T	T	C	C	G	G	A	A	T	T	A	A	C	C	T	T	A	A	A	A	A	A	C	C	C	C	G	G	A	A	C	C	G	G	C	C	C	C	A	A	G	G	C	C	C	C	C	C	T	T	C	C	G	G	A	A	G	G	G	G	T	T	G	G	G	G	G	G	G	G	A	A	T	T	G	G	C	C	A	A	A	A	T	T	T	T	A	A	A	A	A	A	A	A	T	T	T	T	C	C	C	C	T	T	T	T	G	G	G	G	G	G	C	C	G	G	C	C	G	G	T	T	C	C	C	C	G	G	A	A	T	T	T	T	T	T	A	A	A	A	C	C	T	T	C	C	G	G	A	A	C	C	A	A	G	G	A	A	A	A	T	T	C	C	T	T	C	C	T	T	C	C	T	T	A	A	T	T	A	A	C	C	G	G	G	G	C	C	A	A	G	G	A	A	A	A	T	T	A	A	A	A	T	T	T	T	A	A	T	T	C	C	A	A	G	G	T	T	A	A	T	T	C	C	A	A	A	A	G	G	T	T	G	G	A	A	A	A	A	A	G	G	G	G	G	G	C	C	T	T	C	C	G	G	G	G	G	G	T	T	C	C	T	T	A	A	G	G	T	T	A	A	G	G	A	A	A	A	C	C	T	T	C	C	A	A	G	G	G	G	C	C	A	A	G	G	T	T	G	G	T	T	T	T	A	A	T	T	G	G	G	G	A	A	A	A	A	A	A	A	C	C	C	C	T	T	C	C	G	G	T	T	A	A	C	C	C	C	T	T	G	G	C	C	A	A	A	A	A	A	A	A	T	T	T	T	T	T	C	C	G	G	G	G	C	C	A	A	A	A	T	T	C	C	T	T	G	G	C	C	G	G	T	T	G	G	G	G	A	A	A	A	C	C	A	A	G	G	C	C	A	A	A	A	T	T	C	C	C	C	C	C	T	T	A	A	C	C	T	T	T	T	G	G	A	A	C	C	T	T	A	A	A	A	G	G	T	T	G	G	A	A	A	A	C	C	T	T	A	A	C	C	C	C	G	G	T	T	T	T	C	C	C	C	T	T	A	A	A	A	T	T	G	G	A	A	A	A	T	T	C	C	A	A	G	G	A	A	A	A	T	T	G	G	G	G	A	A	A	A	A	A	C	C	T	T	G	G	T	T	T	T	G	G	G	G	G	G	T	T	T	T	A	A	C	C	G	G	C	C	C	C	A	A	G	G	T	T	A	A	A	A	A	A	G	G	C	C	A	A	T	T	G	G	G	G	T	T	T	T	C	C	A	A	T	T	T	T	T	T	T	T	C	C	G	G	T	T	C	C	G	G	A	A	C	C	T	T	G	G	T	T	A	A	T	T	C	C	A	A	G	G	A	A	A	A	C	C	C	C	G	G	T	T	G	G	A	A	G	G	C	C	A	A	A	A	C	C	G	G	C	C	A	A	G	G	A	A	C	C	G	G	T	T	C	C	G	G	C	C	G	G	T	T	C	C	A	A	C	C	A	A	G	G	A	A	G	G	T	T	C	C	T	T	C	C	A	A	G	G	G	G	C	C	T	T	C	C	A	A	C	C	C	C	T	T	T	T	A	A	G	G	A	A	T	T	T	T	A	A	G	G	C	C	G	G	A	A	C	C	C	C	A	A	C	C	T	T	T	T	T	T	C	C	T	T	G	G	A	A	C	C	A	A	C	C	G	G	G	G	C	C	T	T	T	T	C	C	C	C	T	T	G	G	C	C	T	T	T	T	A	A	T	T	A	A	C	C	A	A	A	A	A	A	C	C	G	G	G	G	C	C	A	A	G	G	A	G	T	T	C	C	G	G	T	T	A	A	G	G	G	G	A	A	T	T	C	C	G	G	T	T	G	G	C	C	G	G	G	G	T	T	T	T	C	C	A	A	A	A	A	A	G	G	A	A	T	T	C	C	A	A	A	A	G	G	G	G	C	C	G	G	C	C	T	T	A	A	G	G	A	A	G	G	A	A	G	G	C	C	C	C	A	A	C	C	G	G	G	G	C	C	G	G	T	T	C	C	T	T	G	G	C	C	A	A	G	G	C	C	G	G	C	C	T	T	C	C	T	T	A	A	A	A	A	A	C	C	T	T	C	C	G	G	T	T	A	A	G	G	T	T	T	T	C	C	G	G	C	C	C	C	T	T	G	G	C	C	G	G	G	G	G	G	C	C	A	A	A	A	G	G	C	C	C	C	C	C	C	C	G	G	A	A	A	A	T	T	A	A	A	A	A	A	C	C	C	C	G	G	T	T	A	A	T	T	A	A	A	A	A	A	C	C	C	C	A	A	G	G	A	A	T	T	A	A	G	G	G	G	T	T	T	T	C	C	A	A	T	T	A	A	T	T	G	G	T	T	T	T	T	T	C	C	T	T	A	A	T	T	T	T	G	G	A	A	C	C	G	G	G	G	G	G	A	A	C	C	T	T	A	A	A	A	C	C	G	G	C	C	G	G	T	T	G	G	A	A	T	T	G	G	C	C	C	C	C	C	G	G	T	T	G	G	C	C	C	C	G	G	T	T	G	G	A	A	A	A	C	C	C	C	T	T	A	A	C	C	G	G	C	C	C	C	T	T	A	A	T	T	C	C	T	T	G	G	C	C	G	G	T	T	C	C	A	A	C	C	G	G	C	C	G	G	G	G	T	T	G	G	A	A	G	G	C	C	T	T	A	A	T	T	C	C	T	T	G	G	A	A	C	C	G	G	T	T	G	G	A	A	C	C	T	T	G	G	A	A	C	C	G	G	G	G	G	G	G	G	C	C	T	T	C	C	G	G	T	T	T	T	C	C	G	G	A	A	T	T	C	C	G	G	C	C	T	T	T	T	T	T	C	C	G	G	C	C	T	T	A	A	A	A	T	T	A	A	A	A	G	G	C	C	T	T	A	A	C	C	A	A	C	C	G	G	A	A	G	G	C	C	A	A	C	C	T	T	C	C	C	C	A	A	G	G	A	A	G	G	G	G	C	C	T	T	G	G	G	G	C	C	G	G	A	A	A	A	T	T	C	C	A	A	C	C	G	G	T	T	C	C	C	C	C	C	G	G	T	T	A	A	C	C	T	T	G	G	G	G	C	C	G	G	A	A	T	T	C	C	C	C	C	C	G	G	G	G	C	C	G	G	A	A	A	A	C	C	A	A	G	G	T	T	G	G	C	C	C	C	G	G	T	T	T	T	C	C	T	T	T	T	A	A	G	G	A	A	A	A	G	G	T	T	T	T	T	T	A	A	T	T	A	A	G	G	T	T	G	G	G	G	T	T	A	A	A	A	T	T	T	T	T	T	C	C	A	A	C	C	T	T	T	T	G	G	C	C	C	C	A	A	T	T	A	A	A	A	A	A	A	A	T	T	T	T	A	A	C	C	G	G	T	T	C	C	C	C	A	A	C	C	A	A	G	G	C	C	T	T	T	T	C	C	C	C	A	A	T	T	C	C	G	G	A	A	A	A	T	T	T	T	G	G	A	A	T	T	C	C	T	T	T	T	G	G	C	C	T	T	G	G	T	T	G	G	C	C	A	A	A	A	A	A	C	C	T	T	G	G	A	A	C	C	A	A	T	T	G	G	T	T	C	C	G	G	A	A	C	C	T	T	T	T	A	A	T	T	C	C	C	C	G	G	T	T	A	A	A	A	A	A	A	A	A	A	G	G	A	A	C	C	G	G	A	A	T	T	C	C	C	C	C	C	A	A	T	T	T	T	G	G	T	T	A	A	G	G	C	C	C	C	T	T	G	G	A	A	G	G	T	T	A	A	T	T	A	A	G	G	C	C	T	T	G	G	C	C	C	C	G	G	T	T	T	T	T	T	G	G	G	G	A	A	T	T	T	T	T	T	A	A	T	T	G	G	C	C	T	T	A	A	C	C	A	A	C	C	A	A	G	G	C	C	A	A	T	T	G	G	G	G	C	C	G	G	C	C	G	G	T	T	G	G	C	C	G	G	A	A	C	C	G	G	C	C	G	G	A	A	G	G	T	T	G	G	T	T	A	A	C	C	A	A	A	A	T	T	G	G	C	C	C	C	G	G	A	A	C	C	A	A	G	G	A	A	A	A	T	T	T	T	T	T	G	G	G	G	A	A	T	T	T	T	A	A	A	A	C	C	T	T	T	T	A	A	T	T	C	C	C	C	C	C	T	T	G	G	A	A	C	C	C	C	G	G	G	G	T	T	A	A	G	G	A	A	T	T	G	G	C	C	T	T	G	G	C	C	A	A	A	A	C	C	C	C	G	G	C	C	A	A	C	C	T	T	A	A	C	C	A	A	A	A	C	C	A	A	C	C	G	G	T	T	T	T	T	T	G	G	A	A	G	G	G	G	G	G	C	C	G	G	G	G	G	G	A	A	A	A	G	G	A	A	C	C	A	A	G	G	A	A	C	C	G	G	T	T	A	A	G	G	G	G	C	C	G	G	A	A	T	T	T	T	A	A	A	A	T	T	A	A	A	A	A	A	A	A	T	T	T	T	G	G
CC	OR1516f60	NA	NA	1	NA	T	T	A	A	T	T	C	C	T	T	G	G	A	A	A	A	C	C	C	C	T	T	A	A	C	C	G	G	C	C	C	C	T	T	G	G	T	T	T	T	C	C	A	A	A	A	A	A	C	C	C	C	G	G	A	A	A	A	G	G	G	G	T	T	G	G	G	G	C	C	C	C	T	T	G	G	G	G	T	T	T	T	G	G	A	A	T	T	A	A	G	G	T	T	T	T	C	C	G	G	G	G	G	G	T	T	A	A	C	C	T	T	A	A	T	T	A	A	A	A	A	A	A	A	T	T	C	C	C	C	C	C	C	C	C	C	G	G	C	C	T	T	C	C	C	C	G	G	C	C	T	T	T	T	C	C	G	G	T	T	C	C	C	C	A	A	A	A	T	T	T	T	A	A	G	G	T	T	T	T	C	C	G	G	A	A	T	T	A	A	G	G	G	G	C	C	G	G	C	C	C	C	C	C	C	C	G	G	T	T	T	T	T	T	T	T	T	T	T	T	G	G	A	A	T	T	A	A	G	G	G	G	G	G	T	T	C	C	T	T	A	A	A	A	C	C	T	T	T	T	C	C	A	A	G	G	A	A	A	A	G	G	A	A	G	G	T	T	C	C	T	T	C	C	A	A	G	G	C	C	G	G	A	A	A	A	T	T	A	A	A	A	T	T	A	A	G	G	A	A	T	T	G	G	G	G	G	G	G	G	T	T	T	T	T	T	T	T	T	T	G	G	G	G	T	T	A	A	A	A	C	C	T	T	T	T	C	C	C	C	A	A	G	G	C	C	A	A	G	G	G	G	C	C	C	C	T	T	C	C	C	C	A	A	T	T	G	G	C	C	C	C	A	A	G	G	G	G	A	A	A	A	C	C	T	T	G	G	A	A	C	C	C	C	A	A	C	C	A	A	T	T	A	A	C	C	A	A	T	T	G	G	A	A	C	C	C	C	T	T	G	G	A	A	G	G	C	C	G	G	A	A	A	A	A	A	G	G	C	C	A	A	T	T	T	T	G	G	A	A	A	A	G	G	T	T	G	G	A	A	C	C	C	C	T	T	C	C	C	C	C	C	G	G	A	A	G	G	A	A	A	A	NA	NA	C	C	C	C	G	G	C	C	NA	NA	A	A	C	C	C	C	G	G	G	G	A	A	T	T	A	A	G	G	A	A	G	G	C	C	A	A	C	C	G	G	A	A	A	A	G	G	G	G	A	A	G	G	T	T	T	T	C	C	T	T	T	T	G	G	G	G	G	G	A	A	T	T	C	C	G	G	T	T	T	T	G	G	A	A	A	A	G	G	A	A	C	C	T	T	A	A	C	C	C	C	T	T	T	T	G	G	T	T	C	C	C	C	T	T	G	G	A	A	C	C	G	G	T	T	C	C	C	C	T	T	C	C	G	G	C	C	A	A	C	C	G	G	G	G	G	G	T	T	C	C	T	T	C	C	C	C	C	C	G	G	A	A	T	T	G	G	A	A	G	G	A	A	C	C	G	G	A	A	G	G	T	T	T	T	G	G	C	C	A	A	C	C	A	A	T	T	G	G	C	C	G	G	C	C	C	C	T	T	C	C	A	A	G	G	G	G	C	C	A	A	G	G	T	T	C	C	C	C	G	G	C	C	A	A	T	T	A	A	G	G	A	A	G	G	T	T	G	G	A	A	A	A	NA	NA	A	A	G	G	A	A	A	A	T	T	G	G	G	G	C	C	C	C	T	T	T	T	T	T	G	G	G	G	G	G	A	A	T	T	T	T	A	A	G	G	G	G	C	C	C	C	A	A	C	C	G	G	C	C	T	T	T	T	A	A	A	A	T	T	A	A	C	C	T	T	G	G	C	C	C	C	C	C	G	G	A	A	C	C	G	G	G	G	T	T	T	T	A	A	A	A	A	A	G	G	A	A	T	T	T	T	G	G	C	C	A	A	T	T	G	G	C	C	G	G	G	G	C	C	C	C	T	T	G	G	T	T	T	T	T	T	C	C	A	A	T	T	A	A	C	C	C	C	G	G	G	G	G	G	C	C	C	C	A	A	G	G	A	A	G	G	A	A	A	A	A	A	T	T	A	A	T	T	A	A	G	G	C	C	T	T	T	T	T	T	G	G	G	G	C	C	A	A	G	G	G	G	A	A	C	C	T	T	T	T	C	C	T	T	A	A	C	C	C	C	A	A	T	T	A	A	T	T	G	G	A	A	C	C	C	C	C	C	G	G	G	G	G	G	G	G	G	G	G	G	A	A	T	T	C	C	C	C	T	T	T	T	G	G	C	C	T	T	T	T	C	C	A	A	G	G	G	G	T	T	G	G	T	T	G	G	A	A	G	G	A	A	C	C	G	G	T	T	A	A	T	T	C	C	G	G	T	T	A	A	C	C	A	A	A	A	A	A	T	T	G	G	C	C	C	C	C	C	T	T	G	G	T	T	G	G	A	A	T	T	T	T	G	G	G	G	A	A	T	T	A	A	T	T	T	T	A	A	G	G	G	G	G	G	A	A	G	G	NA	NA	T	T	G	G	C	C	G	G	T	T	T	T	A	A	A	A	G	G	G	G	G	G	G	G	G	G	C	C	C	C	C	C	T	T	C	C	G	G	G	G	C	C	T	T	T	T	C	C	A	A	C	C	A	A	G	G	G	G	A	A	A	A	G	G	G	G	T	T	C	C	G	G	C	C	T	T	T	T	A	A	C	C	T	T	C	C	C	C	G	G	A	A	T	T	A	A	C	C	A	A	T	T	T	T	G	G	G	G	A	A	T	T	G	G	T	T	G	G	G	G	G	G	C	C	T	T	C	C	C	C	A	A	C	C	G	G	T	T	C	T	C	C	C	C	T	T	G	G	G	G	C	C	T	T	C	C	C	C	A	A	A	A	A	A	A	A	C	C	G	G	T	T	G	G	A	A	C	C	C	C	T	T	A	A	G	G	A	A	A	A	G	G	A	A	G	G	C	C	C	C	C	C	G	G	C	C	G	G	T	T	T	T	A	A	T	T	G	G	A	A	C	C	T	T	A	A	G	G	C	C	C	C	G	G	A	A	G	G	C	C	A	A	G	G	C	C	A	A	A	A	T	T	G	G	T	T	G	G	T	T	C	C	C	C	C	C	T	T	C	C	C	C	A	A	C	C	G	G	G	G	C	C	A	A	G	G	G	G	G	G	G	G	G	G	G	G	C	C	T	T	T	T	G	G	T	T	T	T	T	T	A	A	T	T	G	G	T	T	G	G	T	T	A	A	A	A	G	G	A	A	G	G	T	T	C	C	G	G	A	A	A	A	A	A	G	G	T	T	G	G	T	T	T	T	T	T	C	C	C	C	A	A	T	T	C	C	G	G	G	G	T	T	C	C	T	T	G	G	T	T	G	G	T	T	C	C	C	C	G	G	A	A	A	A	T	T	C	C	G	G	A	A	C	C	G	G	T	T	C	C	G	G	C	C	T	T	C	C	G	G	G	G	G	G	C	C	T	T	C	C	T	T	C	C	A	A	A	A	G	G	A	A	G	G	G	G	T	T	G	G	T	T	C	C	A	A	T	T	A	A	T	T	G	G	A	A	G	G	T	T	C	C	G	G	A	A	T	T	A	A	C	C	A	A	C	C	G	G	T	T	G	G	T	T	A	A	C	C	T	T	A	A	G	G	A	A	C	C	G	G	G	G	G	G	A	A	T	T	G	G	G	G	G	G	C	C	C	C	A	A	C	C	C	C	C	C	C	C	G	G	A	A	A	A	C	C	G	G	G	G	G	G	G	G	C	C	G	G	T	T	C	C	A	A	T	T	T	T	G	G	G	G	C	C	A	A	G	G	T	T	G	G	G	G	G	G	G	G	G	G	G	G	G	G	T	T	C	C	C	C	A	A	C	C	A	A	T	T	G	G	C	C	G	G	T	T	G	G	A	A	G	G	G	G	C	C	G	G	G	G	G	G	C	C	C	C	T	T	T	T	C	C	G	G	A	A	T	T	G	G	T	T	T	T	C	C	G	G	A	A	T	T	T	T	C	C	A	A	A	A	C	C	A	A	C	C	C	C	A	A	A	A	A	A	C	C	G	G	T	T	G	G	A	A	C	C	A	A	C	C	G	G	C	C	A	A	G	G	C	C	A	A	A	A	G	G	G	G	T	T	A	A	C	C	T	T	C	C	A	A	C	C	A	A	C	C	G	G	T	T	A	A	G	G	A	A	T	T	T	T	G	G	T	T	T	T	T	T	T	T	C	C	A	A	C	C	T	T	C	C	T	T	A	A	A	A	T	T	T	T	T	T	T	T	G	G	A	A	C	C	C	C	A	A	G	G	A	A	G	G	C	C	T	T	A	A	A	A	T	T	T	T	C	C	A	A	C	C	T	T	C	C	A	A	C	C	T	T	T	T	C	C	C	C	A	A	G	G	G	A	C	C	C	A	G	A	C	C	G	G	T	T	G	G	G	G	C	C	G	G	A	A	C	T	T	T	G	G	G	A	A	G	A	A	NA	NA	G	G	A	G	C	C	C	T	G	G	A	G	A	A	T	T	G	G	T	T	T	T	C	C	G	A	T	T	C	A	NA	NA	T	A	C	T	A	A	G	T	T	C	T	C	C	C	T	T	C	C	C	C	T	T	G	G	G	A	C	C	T	C	G	G	T	T	T	T	C	C	G	G	G	G	C	A	T	C	A	A	T	C	G	G	G	G	T	C	T	G	A	G	G	G	G	A	C	C	C	C	G	G	A	A	T	A	C	C	T	T	T	T	NA	NA	T	C	T	T	C	T	C	C	T	T	G	G	A	A	A	A	T	C	C	C	A	A	C	T	G	G	T	T	G	G	C	T	T	T	G	G	A	A	T	T	T	T	G	G	C	C	G	G	T	G	C	C	T	T	A	A	A	A	G	G	T	T	A	A	A	A	C	C	C	C	T	T	A	A	C	C	C	C	T	T	A	A	G	T	A	G	G	G	C	C	A	G	G	G	A	A	G	G	C	T	T	C	T	T	C	C	G	A	A	A	G	G	A	A	G	G	C	C	G	G	A	G	T	T	T	T	A	A	G	G	T	T	C	C	T	T	C	C	G	G	G	G	A	A	G	G	G	G	C	C	A	A	T	T	A	A	A	A	G	G	T	T	G	A	C	C	G	G	C	C	A	A	C	T	G	G	T	T	A	A	A	A	T	T	G	G	A	A	G	A	C	T	NA	NA	G	A	A	A	T	C	C	C	T	T	G	G	A	A	C	C	C	C	C	C	C	A	T	T	G	A	NA	NA	A	A	C	T	T	T	C	C	A	A	G	G	A	G	T	T	G	G	T	A	G	G	A	A	A	A	T	T	NA	NA	G	C	A	A	G	A	A	A	T	G	A	C	G	G	C	A	T	T	G	G	G	A	G	G	A	A	T	T	G	G	T	T	C	C	A	A	A	A	G	G	T	T	A	A	A	A	C	C	A	A	A	A	C	C	G	C	A	A	C	C	C	C	G	G	G	C	G	A	G	G	G	A	T	C	G	T	A	A	A	A	G	C	G	G	C	C	T	T	T	C	A	A	G	G	G	G	T	T	C	C	G	G	T	T	C	A	A	A	G	G	A	A	C	C	NA	NA	C	C	C	C	C	T	A	A	G	G	A	G	T	G	G	G	T	C	C	T	T	T	A	T	C	C	C	C	C	C	A	A	A	A	C	T	A	A	G	A	T	T	T	C	T	C	G	G	A	A	A	T	T	C	G	G	C	C	A	T	A	A	A	A	A	G	C	C	A	A	A	C	G	G	NA	NA	G	G	T	G	C	A	T	A	T	C	A	T	G	G	T	T	C	T	G	G	G	A	G	G	A	G	A	A	NA	NA	T	T	T	T	T	T	T	T	T	G	T	T	A	G	A	G	G	C	C	T	G	G	T	C	T	T	G	A	NA	NA	C	C	T	C	G	G	T	T	C	A	T	C	G	G	T	T	G	A	NA	NA	T	T	NA	NA	C	C	G	G	G	G	G	T	T	G	C	C	A	A	C	T	T	T	A	G	A	A	T	T	G	G	A	A	C	C	G	A	G	G	A	A	A	A	C	G	A	A	A	T	A	G	T	T	G	G	A	A	G	A	G	G	A	A	C	C	C	C	C	C	A	A	T	G	G	G	A	A	G	G	C	C	G	A	G	A	A	A	A	A	A	A	A	T	C	T	C	C	C	G	C	C	T	A	NA	NA	G	G	T	C	A	A	C	C	C	T	C	C	G	T	A	A	T	T	G	G	C	C	G	G	A	A	T	T	G	A	T	C	T	T	T	T	C	C	T	T	A	T	A	T	A	A	G	G	C	C	C	C	C	C	A	A	G	G	A	A	T	T	G	A	T	T	G	G	G	G	T	C	G	G	C	C	C	C	T	T	G	G	G	G	C	C	A	A	G	G	C	C	T	T	C	C	G	G	T	C	T	T	T	C	C	C	C	C	C	T	A	A	C	G	C	C	A	G	G	G	T	T	C	C	T	T	A	G	A	A	G	G	A	A	A	A	C	C	G	G	G	G	G	G	C	C	T	T	C	C	G	G	A	A	T	T	G	G	G	A	C	C	G	A	C	C	A	A	C	C	C	C	G	G	A	G	G	G	T	C	A	G	C	C	A	A	T	G	A	A	G	A	A	G	A	G	G	A	NA	NA	G	G	C	C	G	G	T	C	A	A	T	T	T	A	A	G	C	C	T	A	A	T	C	T	T	T	C	C	T	T	G	G	T	T	A	G	G	G	C	G	A	A	C	T	C	C	C	C	G	G	G	A	A	A	G	A	C	C	A	G	T	C	T	C	C	C	T	T	T	T	G	A	G	G	A	A	G	G	A	A	C	C	C	C	G	G	G	G	T	C	A	A	C	C	C	C	C	C	G	G	G	G	A	A	T	T	C	T	C	A	A	G	A	A	G	A	T	T	T	G	C	C	G	A	G	A	T	T	C	C	C	C	G	G	T	T	G	A	G	C	C	T	G	G	T	T	T	T	A	A	T	T	A	A	C	C	G	G	G	G	G	G	C	T	A	A	G	G	T	C	G	G	A	A	G	G	C	C	C	C	C	T	T	G	C	C	G	G	T	T	A	A	C	C	C	T	G	G	A	A	T	T	G	G	G	G	T	T	T	T	G	A	T	T	G	A	C	T	G	G	G	G	C	C	T	T	C	A	G	G	C	T	C	C	T	T	C	T	G	G	G	G	C	C	G	G	C	C	G	A	C	C	A	A	G	G	T	T	G	G	G	G	G	A	T	T	T	T	C	C	A	A	G	G	G	G	C	C	G	G	A	A	A	A	T	T	T	T	T	T	C	C	C	C	A	A	G	G	C	T	G	A	G	G	C	C	C	C	A	A	C	C	C	C	C	C	C	C	A	A	A	A	T	T	A	A	G	G	T	T	G	G	T	T	G	G	A	A	C	C	G	G	C	T	A	A	G	A	G	A	A	A	C	C	G	G	C	C	G	A	G	G	T	T	C	C	T	C	C	C	G	G	C	C	A	G	C	C	A	A	C	C	C	C	T	C	G	G	A	A	C	T	G	A	G	G	G	A	A	A	T	T	G	G	G	G	T	T	A	A	A	G	G	A	G	G	T	T	C	C	T	T	C	C	G	A	A	A	T	T	C	T	T	T	T	C	NA	NA	T	T	T	T	A	C	T	G	T	T	T	T	T	G	G	G	G	G	T	C	T	C	T	T	G	A	C	T	NA	NA	G	G	C	C	A	T	A	A	T	G	NA	NA	G	G	G	A	NA	NA	A	A	C	C	T	T	C	C	A	G	C	C	A	T	C	T	G	A	G	G	T	T	A	A	C	G	C	C	T	T	A	A	A	A	C	T	G	G	A	G	G	G	C	C	T	T	C	C	A	A	G	T	G	G	C	T	T	T	A	A	NA	NA	A	A	C	T	A	A	A	A	NA	NA	T	G	C	C	C	G	NA	NA	C	C	G	G	T	C	C	C	C	C	A	G	A	G	G	G	T	T	T	T	T	T	C	C	A	A	A	C	T	T	A	A	T	T	A	A	G	A	C	C	G	C	A	A	C	C	T	T	G	C	C	T	C	T	C	C	A	A	A	C	T	T	G	G	T	C	C	C	A	A	A	A	G	G	G	G	G	A	NA	NA	A	A	C	C	G	G	T	T	A	A	A	A	G	G	T	T	T	T	C	C	A	A	T	T	C	T	T	T	G	G	C	C	G	G	A	A	C	C	G	G	C	T	G	G	G	G	G	G	C	C	T	T	G	A	C	T	G	G	G	G	C	C	A	A	A	A	T	T	G	G	C	C	T	T	NA	NA	G	G	G	G	G	A	C	C	A	A	A	A	A	A	T	T	C	C	C	C	C	C	NA	NA	A	A	A	G	C	C	G	G	C	C	C	C	T	T	A	A	T	T	A	A	T	T	C	C	C	C	A	A	G	G	G	G	A	A	A	A	G	G	C	C	G	G	C	C	T	T	C	C	A	A	A	A	T	T	C	C	A	A	A	A	G	G	A	A	C	C	A	A	A	A	T	T	T	T	T	T	A	A	T	T	C	C	A	A	T	T	G	G	C	C	T	T	C	C	G	G	A	A	G	G	A	A	C	C	G	G	C	C	G	G	C	C	G	G	C	C	A	A	G	G	A	A	C	C	T	T	T	T	C	C	G	G	A	A	T	T	T	T	T	T	G	G	A	A	G	G	C	C	C	C	G	G	G	G	G	G	T	T	C	C	A	A	G	G	G	G	G	G	C	C	C	C	A	A	A	A	G	G	A	A	G	G	T	T	C	C	G	G	A	A	T	T	C	C	G	G	A	A	C	C	T	T	G	G	G	G	T	T	C	C	T	T	C	C	C	C	T	T	C	C	T	T	C	C	C	C	T	T	A	A	C	C	T	T	C	C	T	T	C	C	T	T	C	C	C	C	A	A	A	A	C	C	G	G	A	A	A	A	T	T	C	C	C	C	A	A	NA	NA	C	C	C	C	C	C	T	T	A	A	A	A	C	C	A	A	G	G	T	T	C	C	G	G	C	C	A	A	C	C	C	C	A	A	T	T	T	T	A	A	G	G	C	C	A	A	G	G	A	A	T	T	T	T	T	T	G	G	C	C	A	A	T	T	A	A	C	C	C	C	C	C	C	C	C	C	T	T	T	T	G	G	A	A	T	T	T	T	A	A	T	T	G	G	G	G	A	A	A	A	A	A	G	G	C	C	T	T	C	C	G	G	C	C	A	A	A	A	G	G	G	G	C	C	A	A	A	A	C	C	G	G	G	G	T	T	C	C	G	G	G	G	A	A	C	C	C	C	T	T	T	T	T	T	T	T	A	A	G	G	T	T	T	T	A	A	C	C	T	T	T	T	C	C	C	C	G	G	C	C	T	T	A	A	T	T	C	C	C	C	G	G	A	A	C	C	T	T	T	T	C	C	C	C	G	G	G	G	G	G	G	G	G	G	T	T	C	C	A	A	C	C	C	C	T	T	C	C	A	A	T	T	C	C	A	A	T	T	A	A	C	C	C	C	G	G	G	G	C	C	A	A	G	G	C	C	A	A	G	G	G	G	G	G	G	G	C	C	T	T	C	C	G	G	A	A	G	G	C	C	A	A	C	C	T	T	C	C	G	G	C	C	G	G	C	C	G	G	T	T	A	A	A	A	G	G	T	T	A	A	A	A	C	C	T	T	G	G	T	T	T	T	T	T	C	C	C	C	A	A	C	C	T	T	C	C	A	A	T	T	A	A	G	G	A	A	A	A	C	C	T	T	T	T	G	G	A	A	C	C	G	G	G	G	T	T	T	T	G	G	T	T	A	A	G	G	C	C	A	A	C	C	C	C	C	C	G	G	C	C	A	A	NA	NA	G	C	G	G	A	A	A	A	G	G	G	G	A	A	T	T	A	A	C	C	C	C	G	G	T	T	G	G	G	G	G	G	A	A	G	G	A	A	A	A	A	A	C	C	T	T	T	T	G	G	G	G	T	T	T	T	G	G	A	A	A	A	G	G	T	T	C	C	C	C	G	G	G	G	A	A	A	A	G	G	G	G	G	G	G	G	T	T	A	A	G	A	C	C	G	G	T	T	G	G	A	A	C	C	A	A	G	G	G	G	C	C	T	T	G	G	G	G	T	T	A	A	T	T	A	A	G	G	T	T	A	A	G	G	G	G	C	C	G	G	T	T	A	A	T	T	G	G	C	C	T	T	T	T	T	T	T	T	T	T	T	T	G	G	T	T	T	T	T	T	G	G	C	C	C	C	C	C	A	A	T	T	G	G	G	G	G	G	C	C	A	A	C	C	C	C	C	C	C	C	T	T	A	A	A	A	C	C	G	G	C	C	G	G	G	G	G	G	A	A	G	G	G	G	C	C	T	T	C	C	C	C	C	C	A	A	T	T	C	C	T	T	T	T	G	G	T	T	G	G	C	C	A	A	G	G	C	C	T	T	G	G	C	C	A	A	C	C	C	C	C	C	G	G	G	G	G	G	G	G	G	G	G	G	G	G	G	G	G	G	T	T	A	A	G	G	C	C	A	A	G	G	T	T	T	T	G	G	C	C	C	C	T	T	G	G	T	T	A	A	G	G	T	T	A	A	A	A	G	G	T	T	A	A	T	T	G	G	T	T	C	C	C	C	A	A	C	C	C	C	A	A	C	C	C	C	G	G	A	A	C	C	C	C	NA	NA	C	C	T	T	G	G	G	G	A	A	G	G	G	G	G	G	G	G	C	C	C	C	A	A	T	T	T	T	T	T	A	A	C	C	NA	NA	G	G	C	C	C	C	T	T	A	A	C	C	G	G	G	G	G	G	A	A	A	A	T	T	G	G	T	T	C	C	G	G	A	A	C	C	G	G	G	G	T	T	A	A	C	C	C	C	C	C	C	C	G	G	C	C	C	C	T	T	A	A	A	A	A	A	C	C	C	C	T	T	T	T	A	A	A	A	C	C	A	A	A	A	C	C	A	A	A	A	T	T	T	T	T	T	C	C	C	C	C	C	C	C	G	G	G	G	C	C	C	C	G	G	T	T	G	G	C	C	T	T	T	T	G	G	A	A	A	A	C	C	C	C	A	A	G	G	C	C	C	C	C	C	C	C	A	A	T	T	T	T	C	C	T	T	A	A	A	A	C	C	G	G	C	C	C	C	G	G	T	T	T	T	T	T	G	G	A	A	G	G	C	C	T	T	T	T	T	T	G	G	C	C	T	T	C	C	G	G	C	C	G	G	T	T	T	T	C	C	A	A	C	C	A	A	T	T	T	T	C	C	T	T	G	G	G	G	G	G	G	G	G	G	T	T	G	G	G	G	G	G	A	A	T	T	A	A	G	G	A	A	T	T	A	A	G	G	G	G	A	A	C	C	G	G	C	C	T	T	G	G	C	C	G	G	C	C	A	A	G	G	T	T	G	G	G	G	T	T	A	A	C	C	C	C	T	T	T	T	A	A	G	G	G	G	G	G	C	C	G	G	A	A	A	A	T	T	C	C	A	A	C	C	G	G	T	T	C	C	A	A	A	A	G	G	C	C	T	T	A	A	C	C	G	G	C	C	T	T	T	T	G	G	T	T	T	T	G	G	A	A	G	G	T	T	A	A	A	A	A	A	T	T	C	C	C	C	G	G	G	G	G	G	C	C	A	A	G	G	T	T	C	C	T	T	A	A	A	A	A	A	G	G	A	A	A	A	A	A	G	G	A	A	A	A	A	A	G	G	T	T	T	T	G	G	A	A	T	T	G	G	T	T	A	A	G	G	G	G	T	T	A	A	G	G	A	A	A	A	G	G	T	T	T	T	T	T	T	T	G	G	A	A	T	T	C	C	C	C	G	G	C	C	G	G	A	A	A	A	A	A	T	T	A	A	G	G	T	T	G	G	C	C	G	G	T	T	G	G	C	C	T	T	T	T	T	T	A	A	G	G	C	C	C	C	A	A	T	T	C	C	T	T	A	A	T	T	C	C	C	C	G	G	G	G	C	C	A	A	G	G	G	G	G	G	C	C	T	T	C	C	C	C	T	T	C	C	C	C	C	C	C	C	T	T	A	A	T	T	C	C	G	G	G	G	C	C	G	T	G	G	G	G	C	C	G	G	A	A	A	A	G	G	C	C	C	C	G	G	G	G	T	T	C	C	A	A	C	C	C	C	C	C	C	C	A	A	C	C	C	C	G	G	T	T	A	A	A	A	A	A	G	G	G	G	T	T	A	A	T	T	A	A	C	C	G	G	C	C	A	A	T	T	G	G	G	G	A	A	G	G	C	C	G	G	A	A	T	T	C	C	T	T	T	T	T	T	G	G	A	A	A	A	C	C	G	G	A	A	C	C	A	A	C	C	G	G	G	G	A	A	G	G	A	A	C	C	C	C	T	T	G	G	T	T	C	C	G	G	G	G	C	C	G	G	G	G	T	T	G	G	A	A	A	A	C	C	G	G	C	C	A	A	C	C	T	T	A	A	G	G	T	T	T	T	A	A	G	G	C	C	A	A	C	C	G	G	G	G	T	T	A	A	G	G	C	C	G	G	A	A	A	A	A	A	T	T	C	C	T	T	G	G	C	C	A	A	C	C	C	C	G	G	C	C	T	T	C	C	C	C	C	C	A	A	C	C	T	T	C	C	T	T	A	A	A	A	C	C	C	C	C	C	G	G	A	A	A	A	G	G	C	C	T	T	T	T	T	T	T	T	A	A	G	G	C	C	G	G	C	C	A	A	G	G	G	G	A	A	T	T	T	T	C	C	A	A	A	A	C	C	G	G	G	G	T	T	A	A	C	C	G	G	A	A	C	C	A	A	C	C	T	T	A	A	A	A	C	C	T	T	G	G	G	G	C	C	A	A	G	G	T	T	A	A	G	G	T	T	A	A	A	A	A	A	C	C	A	A	A	A	A	A	A	A	A	A	A	A	G	G	T	T	A	A	T	T	T	T	G	G	C	C	C	C	C	C	C	C	T	T	C	C	A	A	T	T	C	C	A	A	T	T	G	G	A	A	T	T	G	G	C	C	C	C	C	C	A	A	C	C	C	C	G	G	T	T	T	T	G	G	T	T	T	T	C	C	G	G	C	C	A	A	C	C	T	T	G	G	T	T	C	C	T	T	A	A	G	G	C	C	G	G	T	T	A	A	T	T	G	G	T	T	G	G	C	C	T	T	A	A	T	T	T	T	A	A	T	T	G	G	C	C	G	G	G	G	G	G	T	T	C	C	C	C	A	A	C	C	C	C	G	G	C	C	C	C	A	A	A	A	A	A	A	A	G	G	G	G	A	A	C	C	T	T	C	C	C	C	A	A	C	C	C	C	A	A	T	T	T	T	C	C	A	A	T	T	C	C	G	G	A	A	T	T	A	A	C	C	G	G	A	A	C	C	C	C	G	G	A	A	C	C	G	G	A	A	G	G	C	C	A	A	T	T	G	G	C	C	T	T	G	G	T	T	A	A	A	A	A	A	G	G	T	T	C	C	G	G	T	T	G	G	A	A	G	G	C	C	T	T	T	T	G	G	T	T	A	A	A	A	A	A	G	G	T	T	A	A	C	C	C	C	A	A	T	T	NA	NA	G	G	G	G	C	C	T	T	A	A	G	G	C	C	C	C	A	A	T	T	A	A	T	T	T	T	T	T	G	G	G	G	T	T	A	A	G	G	C	C	T	T	A	A	T	T	A	A	G	G	T	T	G	G	T	T	G	G	C	C	G	G	G	G	A	A	C	C	C	C	T	T	C	C	T	T	G	G	G	G	T	T	T	T	T	T	T	T	C	C	A	A	A	A	A	A	A	A	T	T	G	G	C	C	C	C	C	C	A	A	T	T	A	A	T	T	G	G	A	A	C	C	T	T	C	C	A	A	C	C	T	T	T	T	T	T	C	C	C	C	G	G	G	G	G	G	C	C	C	C	C	C	G	G	G	G	T	T	A	A	G	G	C	C	T	T	A	A	A	A	C	C	C	C	T	T	A	A	A	A	C	C	G	G	A	A	T	T	C	C	T	T	G	G	T	T	T	T	T	T	T	T	C	C	T	T	G	G	T	T	G	G	T	T	G	G	G	G	G	G	T	T	G	G	A	A	G	G	A	A	G	G	G	G	C	C	G	G	G	G	T	T	A	A	T	T	C	C	G	G	T	T	C	C	T	T	T	T	A	A	A	A	T	T	A	A	A	A	A	A	C	C	A	A	T	T	T	T	T	T	C	C	C	C	C	C	C	C	C	C	C	C	C	C	G	G	G	G	G	G	G	G	T	T	A	A	G	G	A	A	A	A	T	T	G	G	T	T	T	T	C	C	G	G	C	C	T	T	C	C	C	C	A	A	A	A	T	T	A	A	A	A	G	G	T	T	C	C	T	T	A	A	C	C	A	A	C	C	T	T	A	A	G	G	A	A	C	C	G	G	G	G	C	C	C	C	G	G	C	C	C	C	T	T	T	T	T	T	C	C	G	G	C	C	A	A	T	T	T	T	G	G	A	A	T	T	T	T	G	G	C	C	A	A	T	T	A	A	C	C	T	T	C	C	A	A	A	A	A	A	A	A	G	G	T	T	C	C	C	C	G	G	C	C	A	A	T	T	A	A	C	C	T	T	C	C	A	A	C	C	C	C	G	G	C	C	C	C	C	C	T	T	C	C	G	G	T	T	G	G	G	G	C	C	G	G	G	G	A	A	A	A	A	A	C	C	G	G	A	A	T	T	T	T	G	G	A	A	C	C	G	G	G	G	G	G	G	G	G	G	G	G	A	A	T	T	T	T	A	A	C	C	G	G	A	A	A	A	C	C	G	G	T	T	A	A	G	G	G	G	A	A	A	A	G	G	G	G	C	C	A	A	A	A	T	T	T	T	A	A	A	A	G	G	G	G	A	A	A	A	C	C	T	T	C	C	C	C	A	A	G	G	C	C	G	G	G	G	T	T	G	G	G	G	T	T	T	T	C	C	G	G	G	G	C	C	G	G	C	C	C	C	A	A	C	C	G	G	A	A	G	G	C	C	C	C	T	T	C	C	A	A	C	C	G	G	T	T	A	A	C	C	G	G	G	G	G	G	C	C	G	G	T	T	T	T	G	G	T	T	G	G	G	G	A	A	C	C	T	T	C	C	T	T	T	T	C	C	C	C	C	C	G	G	C	C	C	C	G	G	G	G	C	C	T	T	C	C	G	G	A	A	C	C	A	A	C	C	C	C	A	A	T	T	C	C	C	C	G	G	A	A	C	C	G	G	T	T	G	G	C	C	C	C	C	C	A	A	C	C	C	C	C	C	A	A	A	A	G	G	A	A	T	T	A	A	A	A	C	C	C	C	C	C	T	T	A	A	C	C	C	C	G	G	A	A	T	T	T	T	T	T	G	G	T	T	C	C	C	C	C	C	T	T	C	C	G	G	T	T	A	A	G	G	G	G	C	C	T	T	C	C	G	G	A	A	T	T	C	C	C	C	T	T	C	C	G	G	C	C	G	G	C	C	G	G	G	G	T	T	C	C	G	G	G	G	T	T	T	T	C	C	C	C	T	T	C	C	G	G	C	C	G	G	A	A	C	C	C	C	G	G	G	G	C	C	C	C	G	G	G	G	G	G	A	A	G	G	T	T	A	A	T	T	G	G	C	C	G	G	T	T	C	C	A	A	A	A	G	G	C	C	A	A	C	C	T	T	C	C	C	C	A	A	G	G	T	T	T	T	T	T	T	T	C	C	G	G	A	A	A	A	G	G	G	G	A	A	G	G	A	A	G	G	G	G	G	G	T	T	G	G	C	C	C	C	C	C	C	C	T	T	G	G	G	G	T	T	C	C	G	G	T	T	C	C	T	T	C	C	A	A	G	G	G	G	G	G	C	C	G	G	G	G	A	A	A	A	T	T	G	G	T	T	A	A	C	C	T	T	C	C	G	G	C	C	A	A	C	C	C	C	A	A	G	G	A	A	T	T	G	G	C	C	A	A	G	G	T	T	A	A	T	T	T	T	G	G	G	G	A	A	G	G	G	G	T	T	A	A	T	T	T	T	A	A	C	C	G	G	T	T	G	G	C	C	C	C	C	C	C	C	C	C	C	C	C	C	G	G	G	G	G	G	T	T	C	C	T	T	G	G	G	G	C	C	C	C	G	G	T	T	C	C	C	C	T	T	G	G	C	C	A	A	T	T	C	C	C	C	G	G	C	C	C	C	T	T	G	G	A	A	T	T	A	A	T	T	T	T	C	C	C	C	T	T	G	G	A	A	G	G	A	A	G	G	G	G	G	G	G	G	G	G	G	G	G	G	G	G	C	C	T	T	T	T	G	G	A	A	C	C	C	C	G	G	G	G	G	G	G	G	G	G	G	G	C	C	C	C	T	T	T	T	T	T	T	T	A	A	A	A	C	C	A	A	T	T	A	A	C	C	C	C	C	C	C	C	A	A	A	A	C	C	T	T	G	G	A	A	C	C	A	A	G	G	C	C	C	C	A	A	G	G	C	C	G	G	T	T	G	G	A	A	T	T	A	A	C	C	T	T	T	T	A	A	A	A	A	A	C	C	G	G	A	A	A	A	A	A	T	T	A	A	G	G	T	T	T	T	G	G	A	A	C	C	G	G	T	T	A	A	G	G	C	C	T	T	T	T	G	G	A	A	A	A	C	C	A	A	T	T	C	C	G	G	G	G	C	C	G	G	T	T	G	G	A	A	A	A	A	A	T	T	T	T	C	C	T	T	T	T	A	A	A	A	T	T	G	G	A	A	A	A	G	G	A	A	C	C	G	G	G	G	C	C	G	G	G	G	T	T	T	T	C	C	G	G	C	C	A	A	C	C	A	A	A	A	C	C	G	G	C	C	C	C	T	T	C	C	G	G	T	T	C	C	G	G	G	G	G	G	T	T	A	A	C	C	G	G	A	A	A	A	C	C	G	G	A	A	G	G	C	C	C	C	T	T	G	G	C	C	C	C	T	T	T	T	C	C	A	A	G	G	T	T	A	A	T	T	C	C	T	T	A	A	T	T	C	C	A	A	C	C	T	T	C	C	T	T	A	A	G	G	G	G	G	G	A	A	C	C	G	G	C	C	G	G	C	C	C	C	T	T	C	C	C	C	T	T	T	T	T	T	T	T	A	A	C	C	G	G	G	G	A	A	C	C	C	C	C	C	C	C	T	T	T	T	T	T	A	A	T	T	C	C	A	A	A	A	A	A	T	T	C	C	T	T	T	T	C	C	A	A	A	A	T	T	T	T	G	G	A	A	G	G	C	C	G	G	A	A	C	C	C	C	T	T	A	A	G	G	C	C	T	T	G	G	A	A	T	T	G	G	C	C	A	A	T	T	C	C	G	G	G	G	A	A	T	T	C	C	A	A	C	C	C	C	T	T	A	A	T	T	G	G	T	T	G	G	G	G	G	G	T	T	T	T	T	T	C	C	C	C	G	G	C	C	G	G	G	G	A	A	C	C	G	G	A	A	G	G	T	T	C	C	A	A	A	A	G	G	T	T	G	G	T	T	T	T	A	A	T	T	T	T	T	T	A	A	C	C	A	A	T	T	G	G	T	T	C	C	C	C	G	G	C	C	C	C	G	G	T	T	C	C	T	T	G	G	G	G	T	T	A	A	G	G	A	A	G	G	A	A	A	A	A	A	G	G	C	C	T	T	G	G	G	G	A	A	A	A	A	A	A	A	A	A	T	T	G	G	A	A	A	A	A	A	T	T	T	T	C	C	T	T	T	T	C	C	A	A	A	A	A	A	T	T	C	C	G	G	G	G	G	G	G	G	G	G	C	C	T	T	T	T	A	A	A	A	T	T	T	T	C	C	C	C	C	C	T	T	T	T	G	G	A	A	C	C	G	G	T	T	A	A	C	C	G	G	C	C	A	A	G	G	T	T	T	T	A	A	G	G	T	T	C	C	A	A	A	A	T	T	A	A	A	A	T	T	T	T	T	T	C	C	T	T	A	A	C	C	A	A	T	T	A	A	G	G	T	T	G	G	T	T	A	A	C	C	G	G	T	T	A	A	C	C	T	T	T	T	T	T	T	T	C	C	T	T	A	A	T	T	A	A	C	C	C	C	T	T	A	A	G	G	G	G	G	G	A	A	C	C	C	C	T	T	T	T	C	C	A	A	C	C	G	G	G	G	G	G	A	A	A	A	A	A	T	T	A	A	C	C	G	G	G	G	C	C	C	C	A	A	A	A	T	T	C	C	T	T	G	G	C	C	T	T	A	A	T	T	G	G	T	T	T	T	G	G	A	A	T	T	A	A	A	A	T	T	G	G	G	G	A	A	C	C	C	C	T	T	G	G	A	A	C	C	T	T	A	A	G	G	T	T	C	C	T	T	A	A	T	T	T	T	T	T	C	C	A	A	G	G	G	G	C	C	G	G	C	C	C	C	C	C	A	A	G	G	G	G	T	T	G	G	A	A	G	G	C	C	T	T	G	G	G	G	T	T	A	A	G	G	A	A	T	T	T	T	A	A	G	G	A	A	T	T	C	C	C	C	A	A	C	C	A	A	T	T	A	A	C	C	T	T	T	T	A	A	T	T	G	G	G	G	A	A	G	G	C	C	A	A	C	C	T	T	C	C	T	T	C	C	C	C	G	G	T	T	T	T	G	G	T	T	C	C	A	A	T	T	C	C	C	C	A	A	A	A	G	G	A	A	C	C	G	G	A	A	A	A	G	G	A	A	C	C	T	T	G	G	T	T	G	G	G	G	G	G	C	C	A	A	A	A	C	C	A	A	A	A	T	T	T	T	G	G	G	G	G	G	A	A	T	T	G	G	G	G	T	T	A	A	A	A	T	T	C	C	G	G	G	G	T	T	T	T	C	C	T	T	G	G	G	G	C	C	C	C	A	A	G	G	G	G	A	A	T	T	G	G	A	A	T	T	G	G	T	T	A	A	T	T	T	T	G	G	A	A	T	T	T	T	G	G	C	C	C	C	G	G	G	G	A	A	A	A	T	T	C	C	A	A	T	T	G	G	G	G	C	C	A	A	C	C	G	G	T	T	C	C	C	C	A	A	C	C	T	T	A	A	C	C	C	C	A	A	G	G	C	C	T	T	T	T	T	T	C	C	C	C	G	G	T	T	NA	NA	A	A	T	T	G	G	C	C	A	A	C	C	C	C	T	C	C	C	C	C	T	T	T	T	G	G	A	A	G	G	A	A	T	T	C	C	C	C	A	A	T	T	A	A	C	C	T	T	G	G	A	A	C	C	A	A	T	T	A	A	G	G	A	A	C	C	G	G	T	T	C	C	C	C	C	C	A	A	C	C	G	G	C	C	T	T	C	C	G	G	T	T	A	A	C	C	C	C	A	A	G	G	C	C	A	A	T	T	T	T	T	T	A	A	C	C	T	T	T	T	T	T	T	T	A	A	A	A	C	C	A	A	G	G	A	A	T	T	C	C	T	T	C	C	C	C	T	T	T	T	C	C	C	C	A	A	T	T	G	G	A	A	A	A	A	A	C	C	C	C	C	C	G	G	G	G	T	T	G	G	G	G	A	A	G	G	G	G	G	G	G	G	G	G	A	A	T	T	C	C	A	A	C	C	G	G	A	A	A	A	G	G	A	A	A	A	T	T	T	T	A	A	T	T	C	C	C	C	C	C	C	C	C	C	C	C	T	T	C	C	G	G	A	A	G	G	A	A	A	A	C	C	G	G	C	C	G	G	G	G	T	T	C	C	A	A	T	T	C	C	G	G	G	G	T	T	C	C	A	A	A	A	A	A	T	T	A	A	G	G	T	T	T	T	C	C	G	G	A	A	A	A	T	T	C	C	G	G	A	A	A	A	A	A	C	C	G	G	A	A	A	A	T	T	T	T	A	A	T	T	C	C	C	C	A	A	T	T	T	T	C	C	G	G	A	A	G	G	T	T	C	C	G	G	T	T	G	G	C	C	C	C	G	G	T	T	T	T	T	T	T	T	A	A	T	T	A	A	A	A	C	C	T	T	G	G	C	C	A	A	A	A	G	G	T	T	C	C	T	T	T	T	C	C	G	G	G	G	C	C	T	T	A	A	G	G	A	A	C	C	T	T	G	G	A	A	A	A	C	C	G	G	A	A	C	C	A	A	T	T	C	C	G	G	T	T	T	T	G	G	G	G	G	G	C	C	A	A	C	C	T	T	A	A	G	G	C	C	C	C	A	A	A	A	T	T	T	T	G	G	G	G	G	G	T	T	C	C	A	A	A	A	G	G	C	C	C	C	T	T	C	C	G	G	A	A	C	C	A	A	G	G	C	C	C	C	C	C	G	G	G	G	C	C	C	C	G	G	A	A	A	A	C	C	C	C	C	C	A	A	T	T	G	G	T	T	G	G	G	G	T	T	C	C	C	C	A	A	G	G	C	C	G	G	A	A	G	G	A	A	G	G	C	C	C	C	G	G	G	G	T	T	G	G	C	C	G	G	A	A	T	T	A	A	C	C	T	T	C	C	A	A	A	A	T	T	C	C	C	C	T	T	C	C	T	T	T	T	T	T	G	G	T	T	T	T	G	G	T	T	G	G	T	T	G	G	A	A	C	C	T	T	T	T	T	T	C	C	C	C	T	T	C	C	C	C	T	T	A	A	T	T	C	C	G	G	C	C	T	T	G	G	A	A	A	A	A	A	G	G	T	T	G	G	A	A	G	G	C	C	T	T	C	C	C	C	C	C	A	A	A	A	T	T	A	A	C	C	G	G	C	C	C	C	G	G	T	T	G	G	G	G	A	A	G	G	A	A	C	C	T	T	A	A	G	G	A	A	G	G	C	C	C	C	T	T	C	C	C	C	C	C	G	G	G	G	C	C	C	C	G	G	G	G	G	G	C	C	G	G	A	A	A	A	A	A	T	T	C	C	A	A	C	C	A	A	C	C	A	A	T	T	T	T	G	G	T	T	T	T	C	C	G	G	G	G	C	C	A	A	C	C	G	G	A	A	A	A	T	T	T	T	G	G	G	G	A	A	T	T	G	G	G	G	G	G	G	G	T	T	A	A	G	G	G	G	A	A	G	G	A	A	T	T	T	T	C	C	C	C	C	C	C	C	G	G	A	A	G	G	A	A	T	T	C	C	G	G	C	C	C	C	G	G	T	T	G	G	C	C	A	A	C	C	T	T	C	C	T	T	T	T	G	G	C	C	T	T	G	G	G	G	C	C	C	C	G	G	G	G	C	C	T	T	T	T	G	G	A	A	T	T	T	T	A	A	A	A	T	T	A	A	T	T	G	G	C	C	C	C	A	A	C	C	C	C	A	A	T	T	C	C	C	C	G	G	T	T	T	T	G	G	T	T	G	G	A	A	T	T	A	A	C	C	C	C	C	C	T	T	A	A	C	C	A	A	C	C	C	C	G	G	T	T	G	G	C	C	G	G	G	G	A	A	T	T	T	T	T	T	T	T	C	C	C	C	G	G	A	A	A	A	G	G	G	G	A	A	G	G	T	T	C	C	C	C	C	C	C	C	T	T	T	T	C	C	C	C	G	G	G	G	G	G	A	A	G	G	A	A	C	C	G	G	T	T	C	C	T	T	G	G	A	A	C	C	A	A	C	C	A	A	G	G	G	G	T	T	T	T	G	G	NA	NA	T	T	A	A	T	T	T	T	NA	NA	G	G	C	C	A	A	G	G	A	A	A	A	G	G	A	A	C	C	T	T	C	C	G	G	A	A	T	T	G	G	A	A	A	A	A	A	A	A	A	A	A	A	C	C	C	C	T	T	C	C	T	T	T	T	A	A	G	G	C	C	T	T	T	C	A	A	C	C	C	C	G	G	T	T	G	G	G	G	C	C	T	T	G	G	G	G	G	G	T	T	C	C	A	A	C	C	C	C	A	A	G	G	G	G	C	C	A	A	T	T	G	G	G	G	T	T	T	T	C	C	C	C	C	C	T	T	C	C	T	T	T	T	T	T	G	G	C	C	T	T	T	T	C	C	C	C	A	A	C	C	A	A	G	G	C	C	A	A	A	A	G	G	C	C	G	G	A	A	G	G	G	G	G	G	A	A	C	C	G	G	T	T	G	G	A	A	C	C	C	C	A	A	A	A	A	A	T	T	A	A	A	A	C	C	G	G	G	G	C	C	T	T	C	C	C	C	T	T	C	C	C	C	A	A	C	C	C	C	G	G	G	G	T	T	T	T	T	T	A	A	T	T	C	C	G	G	A	A	C	C	G	G	G	G	A	A	C	C	C	C	A	A	G	G	C	C	C	C	C	C	G	G	C	C	T	T	C	C	G	G	C	C	C	C	A	A	C	C	C	C	C	C	G	G	C	C	T	T	A	A	G	G	G	G	C	C	A	A	T	T	G	G	G	G	A	A	C	C	G	G	T	T	G	G	G	G	G	G	T	T	C	C	C	C	T	T	A	A	A	A	A	A	G	G	G	G	C	C	G	G	C	C	T	T	C	C	T	T	A	A	T	T	A	A	A	A	A	A	A	A	T	T	A	A	A	A	G	G	G	G	C	C	C	C	T	T	G	G	G	G	G	G	G	G	C	C	G	G	A	A	A	A	A	A	T	T	C	C	C	C	G	G	A	A	C	C	G	G	C	C	G	G	G	G	G	G	A	A	T	T	C	C	C	C	C	C	G	G	T	T	A	A	A	A	T	T	A	A	A	A	T	T	C	C	T	T	A	A	T	T	C	C	G	G	C	C	T	T	G	G	C	C	C	C	C	C	C	C	C	C	T	T	A	A	T	T	A	A	C	C	G	G	A	A	A	A	G	G	C	C	A	A	C	C	A	A	A	A	G	G	C	C	G	G	A	A	A	A	C	C	A	A	T	T	C	C	T	T	A	A	G	G	C	C	C	C	T	T	C	C	G	G	T	T	A	A	T	T	T	T	T	T	T	T	G	G	C	C	T	T	A	A	C	C	A	A	G	G	G	G	T	T	C	C	G	G	A	A	C	C	T	T	T	T	A	A	A	A	T	T	G	G	C	C	C	C	G	G	G	G	T	T	C	C	A	A	C	C	T	T	G	G	A	A	T	T	T	T	T	T	T	T	G	G	G	G	A	A	G	G	G	G	T	T	C	C	G	G	C	C	C	C	C	C	A	A	T	T	C	C	G	G	C	C	C	C	G	G	A	A	A	A	T	T	T	T	A	A	T	T	A	A	A	A	T	T	T	T	T	T	G	G	C	C	G	G	G	G	A	A	A	A	G	G	C	C	C	C	C	C	A	A	T	T	C	C	T	T	C	C	A	A	T	T	G	G	A	A	C	C	C	C	G	G	C	C	A	A	C	C	C	C	G	G	T	T	C	C	T	T	G	G	G	G	T	T	A	A	G	G	A	A	A	A	T	T	G	G	G	G	C	C	A	A	C	C	A	A	A	A	T	T	G	G	T	T	C	C	T	T	A	A	G	G	C	C	G	G	C	C	T	T	G	G	C	C	G	G	A	A	G	G	A	A	T	T	G	G	T	T	A	A	T	T	A	A	C	C	G	G	G	G	A	A	C	C	C	C	T	T	G	G	C	C	G	G	C	C	G	G	T	T	NA	NA	G	G	A	A	A	A	T	T	G	G	C	C	C	C	T	T	G	G	A	A	C	C	C	C	G	G	A	A	T	T	A	A	T	T	A	A	T	T	C	C	T	T	G	G	A	A	T	T	A	A	A	A	G	G	T	T	A	A	G	G	A	A	T	T	C	C	T	T	T	T	C	C	T	T	T	T	T	T	A	A	C	C	A	A	G	G	T	T	C	C	C	C	C	C	C	C	T	T	C	C	G	G	C	C	G	G	G	G	C	C	T	T	G	G	A	A	T	T	A	A	C	C	T	T	T	T	G	G	T	T	G	G	G	G	A	A	A	A	A	A	G	G	A	A	C	C	T	T	G	G	G	G	G	G	G	G	G	G	C	C	C	C	C	C	C	C	T	T	A	A	C	C	C	C	G	G	G	G	T	T	A	A	A	A	C	C	C	C	T	T	A	A	T	T	T	T	G	G	C	C	C	C	T	T	C	C	G	G	C	C	C	C	T	T	G	G	C	C	T	T	C	C	G	G	A	A	G	G	T	T	C	C	A	A	C	C	C	C	A	A	G	G	T	T	G	G	C	C	C	C	A	A	A	A	A	A	T	T	A	A	A	A	T	T	G	G	T	T	T	T	G	G	C	C	T	T	C	C	T	T	T	T	C	C	A	A	T	T	C	C	T	T	C	C	C	C	C	C	G	G	T	T	C	C	G	G	A	A	A	A	T	T	C	C	T	T	T	T	A	A	G	G	T	T	C	C	C	C	C	C	C	C	C	C	A	A	C	C	C	C	C	C	G	G	C	C	T	T	G	G	G	G	C	C	G	G	G	G	T	T	T	T	C	C	C	C	A	A	T	T	C	C	C	C	C	C	C	C	A	A	G	G	C	C	C	C	T	T	A	A	C	C	T	T	C	C	C	C	G	G	C	C	C	C	G	G	A	A	T	T	C	C	C	C	G	G	G	G	C	C	C	C	T	T	A	A	T	T	A	A	C	C	G	G	T	T	T	T	G	G	T	T	C	C	C	C	A	A	C	C	T	T	T	T	A	A	G	G	A	A	G	G	T	T	C	C	G	G	A	A	T	T	A	A	T	T	G	G	C	C	C	C	G	G	C	C	A	A	T	T	C	C	T	T	C	C	A	A	G	G	T	T	C	C	T	T	G	G	T	T	A	A	G	G	A	A	C	C	T	T	G	G	G	G	C	C	A	A	G	G	G	G	G	G	C	C	C	C	C	C	G	G	A	A	T	T	NA	NA	C	C	G	G	A	A	C	C	T	T	T	T	C	C	A	A	T	T	C	C	C	C	G	G	C	C	T	T	G	G	G	G	T	T	T	T	A	A	A	A	G	G	A	A	A	A	A	A	C	C	T	T	C	C	C	C	T	T	T	T	G	G	C	C	T	T	T	T	A	A	G	G	G	G	A	A	C	C	G	G	A	A	G	G	A	A	G	G	C	C	C	C	A	A	C	C	G	G	A	A	C	C	G	G	A	A	T	T	A	A	C	C	A	A	C	C	G	G	C	C	G	G	C	C	A	A	C	C	T	T	C	C	C	C	T	T	T	T	T	T	A	A	C	C	G	G	T	T	C	C	A	A	G	G	G	G	A	A	G	G	C	C	A	A	A	A	A	A	A	A	C	C	C	C	A	A	G	G	T	T	G	G	A	A	T	T	C	C	A	A	G	G	C	C	T	T	C	C	T	T	T	T	T	T	T	T	G	G	G	G	C	C	T	T	A	A	C	C	T	T	T	T	T	T	G	G	C	C	C	C	C	C	G	G	G	G	G	G	C	C	C	C	G	G	G	G	T	T	T	T	T	T	G	G	C	C	C	C	T	T	C	C	A	A	A	A	G	G	C	C	A	A	T	T	C	C	A	A	C	C	A	A	C	C	A	A	G	G	A	A	A	A	C	C	A	A	G	G	G	G	G	G	C	C	G	G	T	T	T	T	T	T	C	C	T	T	T	T	C	C	G	G	C	C	C	C	T	T	A	A	C	C	G	G	T	T	C	C	G	G	A	A	A	A	T	T	C	C	C	C	C	C	A	A	A	A	A	A	A	A	T	T	G	G	G	G	G	G	C	C	A	A	C	C	G	G	C	C	C	C	T	T	G	G	G	G	C	C	G	G	G	G	A	A	T	T	A	A	C	C	T	T	C	C	G	G	G	G	C	C	G	G	G	G	G	G	T	T	G	G	C	C	A	A	G	G	A	A	G	G	T	T	T	T	T	T	G	G	A	A	G	G	C	C	G	G	G	G	C	C	C	C	G	G	A	A	G	G	C	C	C	C	G	G	C	C	A	A	A	A	A	A	T	T	A	A	T	T	G	G	G	G	T	T	C	C	C	C	G	G	G	G	C	C	C	C	G	G	T	T	A	A	A	A	G	G	G	G	T	T	C	T	C	C	G	G	C	C	T	T	A	A	G	G	A	A	G	G	A	A	G	G	G	G	G	G	G	G	A	A	A	A	G	G	G	G	T	T	A	A	A	A	A	A	C	C	C	C	T	T	A	A	T	T	A	A	A	A	C	C	G	G	A	A	G	G	C	C	T	T	T	T	C	C	C	C	C	C	A	A	A	A	A	A	C	C	C	C	G	G	C	C	T	T	G	G	G	G	A	A	C	C	A	A	A	A	G	G	A	A	G	G	C	C	G	G	C	C	G	G	G	G	A	A	T	T	C	C	T	T	C	C	T	T	T	T	A	A	G	G	G	G	C	C	C	C	C	C	C	C	A	A	G	G	G	G	C	C	G	G	T	T	T	T	A	A	A	A	G	G	G	G	G	G	G	G	A	G	A	A	G	G	C	C	C	C	C	C	A	A	G	G	G	G	T	T	C	C	T	T	C	C	G	G	G	G	G	G	A	A	C	C	C	C	A	A	A	A	C	C	G	G	C	C	G	G	A	A	G	G	T	T	C	C	A	A	G	G	A	A	G	G	A	A	A	A	G	G	C	C	C	C	T	T	T	T	C	C	C	C	C	C	C	C	A	A	A	A	C	C	T	T	T	T	A	A	G	G	C	C	C	C	C	C	C	C	G	G	C	C	C	C	C	C	A	A	C	C	T	T	A	A	T	T	C	C	T	T	A	A	T	T	C	C	C	C	T	T	G	G	C	C	C	C	C	C	C	C	C	C	G	G	G	G	A	A	C	C	T	T	T	T	C	C	C	C	T	T	A	A	G	G	G	G	C	C	A	A	G	G	G	G	G	G	T	T	C	C	C	C	G	G	G	G	A	A	T	T	A	A	G	G	A	A	C	C	A	A	G	G	C	C	A	A	G	G	A	A	T	T	C	C	C	C	T	T	C	C	A	A	C	C	T	T	T	T	C	C	A	A	G	G	G	G	C	C	T	T	A	A	A	A	C	C	G	G	G	G	A	A	G	G	T	T	C	C	A	A	G	G	T	T	G	G	T	T	G	G	A	A	G	G	C	C	G	G	A	A	T	T	A	A	A	A	C	C	G	G	G	G	T	T	T	T	T	T	T	T	T	T	C	C	T	T	A	A	A	A	A	A	T	T	A	A	G	G	A	A	T	T	G	G	G	G	T	T	T	T	C	C	T	T	G	G	A	A	A	A	T	T	A	A	A	A	A	A	G	G	G	G	C	C	T	T	C	C	T	T	T	T	C	C	C	C	C	C	C	C	G	G	C	C	C	C	T	T	G	G	T	T	T	T	C	C	C	C	C	C	C	C	A	A	A	A	G	G	G	G	C	C	T	T	A	A	C	C	C	C	T	T	T	T	A	A	G	G	G	G	C	C	T	T	C	C	C	C	G	G	A	A	A	A	C	C	T	T	G	G	T	T	C	C	G	G	T	T	A	A	G	G	T	T	C	C	A	A	G	G	T	T	A	A	T	T	A	A	A	A	A	A	A	A	A	A	G	G	A	A	T	T	C	C	T	T	A	A	T	T	T	T	G	G	A	A	T	T	G	G	A	A	T	T	C	C	G	G	T	T	C	C	T	T	G	G	G	G	G	G	C	C	T	T	G	G	G	G	T	T	C	C	C	C	C	C	T	T	NA	NA	G	G	T	T	C	C	T	T	A	A	T	T	G	G	T	T	C	C	C	C	A	A	A	A	C	C	G	G	G	G	A	A	C	C	C	C	G	G	C	C	G	G	T	T	T	T	C	C	C	C	T	T	C	C	C	C	C	C	A	A	C	C	T	T	G	G	C	C	G	G	A	A	C	C	A	A	A	A	T	T	G	G	C	C	C	C	G	G	C	C	A	A	G	G	T	T	A	A	A	A	C	C	A	A	G	G	C	C	C	C	A	A	T	T	A	A	G	G	A	A	G	G	G	G	G	G	T	T	A	A	A	A	T	T	G	G	C	C	A	A	C	C	C	C	G	G	A	A	G	G	T	T	C	C	G	G	A	A	G	G	C	C	T	T	A	A	A	A	A	A	A	A	G	G	T	T	T	T	A	A	A	A	G	G	A	A	C	C	C	C	G	G	A	A	C	C	C	C	C	C	A	A	G	G	G	G	T	T	C	C	C	C	T	T	T	T	C	C	G	G	A	A	C	C	C	C	T	T	T	T	A	A	C	C	G	G	C	C	T	T	G	G	C	C	C	C	T	T	A	A	A	A	T	T	A	A	T	T	C	C	T	T	T	T	A	A	A	A	C	C	A	A	G	G	G	G	C	C	A	A	G	G	G	G	T	T	A	A	A	A	T	T	T	T	C	C	A	A	T	T	G	G	T	T	C	C	C	C	T	T	C	C	C	C	T	T	C	C	C	C	G	G	T	T	G	G	A	A	T	T	T	T	T	T	G	G	G	G	G	G	T	T	G	G	T	T	T	T	C	C	T	T	T	T	A	A	T	T	G	G	T	T	C	C	C	C	G	G	G	G	A	A	T	T	G	G	G	G	A	A	G	G	G	G	A	A	T	T	T	T	T	T	C	C	G	G	A	A	T	T	A	A	C	C	T	T	A	A	A	A	A	A	C	C	C	C	G	G	A	A	C	C	G	G	C	C	C	C	A	A	G	G	C	C	C	C	C	C	T	T	C	C	G	G	A	A	G	G	G	G	T	T	G	G	G	G	G	G	G	G	A	A	T	T	G	G	C	C	A	A	A	A	T	T	T	T	A	A	A	A	A	A	A	A	T	T	T	T	C	C	C	C	T	T	T	T	G	G	G	G	G	G	C	C	G	G	C	C	G	G	T	T	C	C	C	C	G	G	A	A	T	T	T	T	T	T	A	A	A	A	C	C	T	T	C	C	G	G	A	A	C	C	A	A	G	G	A	A	A	A	T	T	C	C	T	T	C	C	T	T	C	C	T	T	A	A	T	T	A	A	C	C	G	G	G	G	C	C	A	A	G	G	A	A	A	A	T	T	A	A	A	A	T	T	T	T	A	A	T	T	C	C	A	A	G	G	T	T	A	A	T	T	C	C	A	A	A	A	G	G	T	T	G	G	A	A	NA	NA	A	A	G	G	G	G	G	G	C	C	T	T	C	C	G	G	G	G	G	G	T	T	C	C	T	T	A	A	G	G	T	T	A	A	G	G	A	A	A	A	C	C	T	T	C	C	A	A	G	G	G	G	C	C	A	A	G	G	T	T	G	G	T	T	T	T	A	A	T	T	G	G	G	G	A	A	A	A	A	A	A	A	C	C	C	C	T	T	C	C	G	G	T	T	A	A	C	C	C	C	T	T	G	G	C	C	A	A	A	A	A	A	A	A	T	T	T	T	T	T	C	C	G	G	G	G	C	C	A	A	A	A	T	T	C	C	T	T	G	G	C	C	G	G	T	T	G	G	G	G	A	A	A	A	C	C	G	A	G	G	C	C	A	A	A	A	T	T	C	C	C	C	C	C	T	T	A	A	C	C	T	T	T	T	G	G	A	A	C	C	T	T	A	A	A	A	G	G	T	T	G	G	A	A	A	A	C	C	T	T	A	A	C	C	C	C	G	G	T	T	T	T	C	C	C	C	T	T	A	A	A	A	T	T	G	G	A	A	A	A	T	T	C	C	A	A	G	G	A	A	A	A	T	T	G	G	G	G	A	A	A	A	A	A	C	C	T	T	G	G	T	T	T	T	G	G	G	G	G	G	T	T	T	T	A	A	C	C	G	G	C	C	C	C	A	A	G	G	T	T	A	A	A	A	A	A	G	G	C	C	A	A	T	T	G	G	G	G	T	T	T	T	C	C	A	A	T	T	T	T	T	T	T	T	C	C	G	G	T	T	C	C	G	G	A	A	C	C	T	T	G	G	T	T	A	A	T	T	C	C	A	A	G	G	A	A	A	A	C	C	C	C	G	G	T	T	G	G	A	A	G	G	C	C	A	A	A	A	C	C	G	G	C	C	A	G	G	G	A	A	C	C	G	G	T	T	C	C	G	G	C	C	G	G	T	T	C	C	A	A	C	C	A	A	G	G	A	A	G	G	T	T	C	C	NA	NA	C	C	A	A	G	G	G	G	C	C	T	T	C	C	A	A	C	C	C	C	T	T	T	T	A	A	G	G	A	A	T	T	T	T	A	A	G	G	C	C	G	G	A	A	C	C	C	C	A	A	C	C	T	T	T	T	T	T	C	C	T	T	G	G	A	A	C	C	A	A	C	C	G	G	G	G	C	C	T	T	T	T	C	C	C	C	T	T	G	G	C	C	T	T	T	T	A	A	T	T	A	A	C	C	A	A	A	A	A	A	C	C	G	G	G	G	C	C	A	A	G	G	A	A	T	T	C	C	G	G	T	T	A	A	G	G	G	G	A	A	T	T	C	C	G	G	NA	NA	G	G	C	C	G	G	G	G	T	T	T	T	C	C	A	A	A	A	A	A	G	G	A	A	T	T	C	C	A	A	A	A	G	G	G	G	C	C	G	G	C	C	T	T	A	A	G	G	A	A	G	G	A	A	G	G	C	C	C	C	A	A	C	C	G	G	G	G	C	C	G	G	T	T	C	C	T	T	G	G	C	C	A	A	G	G	C	C	G	G	C	C	T	T	C	C	T	T	A	A	A	A	A	A	C	C	T	T	C	C	G	G	T	T	A	A	G	G	T	T	T	T	C	C	G	G	C	C	C	C	T	T	G	G	C	C	G	G	G	G	G	G	C	C	A	A	A	A	G	G	C	C	C	C	C	C	C	C	G	G	A	A	A	A	T	T	A	A	A	A	A	A	C	C	C	C	G	G	T	T	A	A	T	T	A	A	A	A	A	A	C	C	C	C	A	A	G	G	A	A	T	T	A	A	G	G	G	G	T	T	T	T	C	C	A	A	T	T	A	A	T	T	G	G	T	T	T	T	T	T	C	C	T	T	A	A	T	T	T	T	G	G	A	A	C	C	G	G	G	G	G	G	A	A	C	C	T	T	A	A	A	A	C	C	G	G	C	C	G	G	T	T	G	G	A	A	T	T	G	G	C	C	C	C	C	C	G	G	T	T	G	G	C	C	C	C	G	G	T	T	G	G	A	A	A	A	C	C	C	C	T	T	A	A	C	C	G	G	C	C	C	C	T	T	A	A	T	T	C	C	T	T	G	G	C	C	G	G	T	T	C	C	A	A	C	C	G	G	C	C	G	G	G	G	T	T	G	G	A	A	G	G	C	C	T	T	A	A	T	T	C	C	T	T	G	G	A	A	C	C	G	G	T	T	G	G	A	A	C	C	T	T	G	G	A	A	C	C	G	G	G	G	G	G	G	G	C	C	T	T	C	C	G	G	T	T	T	T	C	C	G	G	A	A	T	T	C	C	G	G	C	C	T	T	T	T	T	T	C	C	G	G	C	C	T	T	A	A	A	A	T	T	A	A	A	A	G	G	C	C	T	T	A	A	C	C	A	A	C	C	G	G	A	A	G	G	C	C	A	A	C	C	T	T	C	C	C	C	A	A	G	G	A	A	G	G	G	G	C	C	T	T	G	G	G	G	C	C	G	G	A	A	A	A	T	T	C	C	A	A	C	C	G	G	T	T	C	C	C	C	C	C	G	G	T	T	A	A	C	C	T	T	G	G	G	G	C	C	G	G	A	A	T	T	C	C	C	C	C	C	G	G	G	G	C	C	G	G	A	A	A	A	C	C	A	A	G	G	T	T	G	G	C	C	C	C	G	G	T	T	T	T	C	C	T	T	T	T	A	A	G	G	A	A	A	A	G	G	T	T	T	T	T	T	A	A	T	T	A	A	G	G	T	T	G	G	G	G	T	T	A	A	A	A	T	T	T	T	T	T	C	C	A	A	C	C	T	T	T	T	G	G	C	C	C	C	A	A	T	T	A	A	A	A	A	A	A	A	T	T	T	T	A	A	C	C	G	G	T	T	C	C	C	C	A	A	C	C	A	A	G	G	C	C	T	T	T	T	C	C	C	C	A	A	T	T	C	C	G	G	A	A	A	A	T	T	T	T	G	G	A	A	T	T	C	C	T	T	T	T	G	G	C	C	T	T	G	G	T	T	G	G	C	C	A	A	A	A	A	A	C	C	T	T	G	G	A	A	C	C	A	A	T	T	G	G	T	T	C	C	G	G	A	A	C	C	T	T	T	T	A	A	T	T	C	C	C	C	G	G	T	T	A	A	A	A	A	A	A	A	A	A	G	G	A	A	C	C	G	G	A	A	T	T	C	C	C	C	C	C	A	A	T	T	T	T	G	G	T	T	A	A	G	G	C	C	C	C	T	T	G	G	A	A	G	G	T	T	A	A	T	T	A	A	G	G	C	C	T	T	G	G	C	C	C	C	G	G	T	T	T	T	T	T	G	G	G	G	A	A	T	T	T	T	T	T	A	A	T	T	G	G	C	C	T	T	A	A	C	C	A	A	C	C	A	A	G	G	C	C	A	A	T	T	G	G	G	G	C	C	G	G	C	C	G	G	T	T	G	G	C	C	G	G	A	A	C	C	G	G	C	C	G	G	A	A	G	G	T	T	G	G	T	T	A	A	C	C	A	A	A	A	T	T	G	G	C	C	C	C	G	G	A	A	C	C	A	A	G	G	A	A	A	A	T	T	T	T	T	T	G	G	G	G	A	A	T	T	T	T	A	A	A	A	C	C	T	T	T	T	A	A	T	C	C	T	C	T	C	T	T	C	G	G	A	C	C	C	C	T	G	G	G	G	T	T	A	A	G	G	A	A	T	T	G	A	C	C	T	G	G	G	C	C	A	A	A	A	C	C	C	C	G	A	C	C	A	A	NA	NA	T	T	A	A	C	C	A	A	A	A	C	C	A	G	T	C	G	G	T	T	T	C	T	G	G	G	A	G	G	G	G	G	G	G	C	C	G	G	G	G	G	G	A	G	A	A	G	G	A	A	C	T	A	A	G	G	A	A	C	C	G	G	T	T	A	A	G	A	G	A	C	G	G	G	A	C	T	T	T	G	A	A	A	A	T	T	A	A	A	T	A	A	A	A	T	C	T	T	G	G
CC	OR157f52	NA	NA	1	NA	T	T	A	A	T	T	C	C	T	T	G	G	A	A	A	A	C	C	C	C	T	T	A	A	C	C	G	G	C	C	C	C	T	T	G	G	T	T	T	T	C	C	A	A	G	A	G	A	C	C	T	C	T	G	A	A	A	A	G	G	A	G	C	T	G	G	C	G	C	C	A	C	G	T	A	G	A	G	T	T	A	T	G	G	G	A	C	T	A	A	A	A	C	T	C	T	C	C	NA	NA	A	A	A	G	T	T	G	A	C	C	T	T	A	A	T	T	G	A	A	A	A	A	G	A	G	T	C	C	C	C	T	C	C	C	T	C	G	G	C	C	G	T	T	C	T	C	T	G	C	C	C	T	NA	NA	T	C	A	G	A	T	T	C	C	C	A	A	A	A	T	T	T	T	A	A	G	G	C	T	T	T	C	C	G	G	A	A	C	T	A	A	G	G	G	A	C	C	G	G	C	T	T	C	C	G	T	C	G	G	C	C	C	T	C	T	NA	NA	T	G	T	C	G	G	A	A	C	T	G	A	G	T	A	G	A	G	T	T	T	C	T	G	G	A	A	A	C	C	T	T	T	T	T	C	C	C	G	G	NA	NA	G	A	A	G	A	A	G	G	G	G	C	C	G	T	A	C	G	A	G	G	C	C	A	G	C	A	A	A	C	T	A	A	G	A	A	T	G	A	G	G	A	A	T	T	T	G	G	G	A	G	A	G	T	T	C	T	C	T	C	T	C	T	G	G	G	G	T	T	C	A	G	A	A	C	T	T	T	T	T	C	T	C	T	A	A	G	C	C	G	G	A	G	A	A	G	C	T	C	A	T	NA	NA	C	C	G	A	C	T	A	A	T	C	T	C	A	A	A	G	G	G	C	A	G	A	T	C	C	T	A	A	C	A	G	C	T	C	A	A	C	C	A	A	G	T	G	A	T	C	G	A	C	T	G	G	G	A	C	C	C	C	T	T	A	G	G	A	G	G	T	C	G	G	A	A	A	A	G	A	C	G	T	C	A	A	C	T	T	T	C	G	G	A	A	A	G	G	T	T	A	G	G	A	C	C	C	C	T	T	G	C	C	C	C	C	A	G	T	A	NA	NA	A	A	A	A	G	G	C	C	T	C	A	A	T	C	A	G	A	A	T	T	G	C	A	G	C	G	G	A	C	T	G	A	A	G	G	A	G	G	T	C	G	A	T	C	NA	NA	A	A	G	A	G	G	G	G	G	A	A	G	C	T	T	T	T	C	C	T	T	T	G	G	G	G	G	G	A	A	T	T	C	C	T	G	C	T	T	T	G	G	A	A	A	A	G	G	A	A	C	C	T	T	A	A	C	C	C	C	T	T	T	T	G	G	T	T	T	C	T	C	C	T	G	G	A	A	C	C	G	G	T	T	C	C	C	C	T	T	C	C	G	G	C	C	A	A	C	C	G	G	G	G	G	G	T	C	C	C	T	T	C	C	C	T	C	C	G	C	A	G	T	T	G	A	A	T	G	A	A	A	C	C	G	G	A	A	G	G	T	T	T	T	G	G	C	C	A	A	T	C	T	A	T	C	A	G	G	C	G	A	C	C	T	C	T	C	C	C	NA	NA	G	A	G	A	C	C	A	G	G	A	T	C	C	C	C	C	G	G	C	C	A	A	T	T	A	A	G	G	A	A	G	G	T	T	G	G	A	A	A	A	C	C	A	A	G	G	A	A	A	A	T	T	G	G	A	G	C	C	C	C	T	T	T	T	C	T	G	A	G	G	A	G	G	A	T	T	NA	NA	A	A	G	G	G	G	C	C	C	C	A	A	C	A	G	G	C	T	T	C	C	T	A	A	T	A	C	T	G	A	C	C	T	T	G	G	C	C	C	C	C	C	G	G	C	A	C	C	G	G	G	G	T	T	C	T	A	A	G	A	A	A	G	G	A	A	T	T	T	A	G	G	C	C	A	A	T	T	G	G	C	C	G	G	G	A	C	T	C	T	T	T	G	G	T	T	T	T	T	T	C	C	G	A	C	T	G	A	T	C	A	C	G	G	G	G	G	G	T	C	A	C	A	A	G	G	A	A	A	G	A	A	G	A	A	A	T	T	A	A	C	T	A	A	G	G	T	C	T	T	T	T	G	T	G	G	G	G	C	C	A	A	G	G	G	G	A	A	C	A	T	T	T	T	C	C	C	T	A	A	C	C	C	C	A	A	T	T	A	A	T	T	G	G	A	A	C	C	C	C	C	C	A	G	G	G	G	G	G	G	G	G	G	G	A	A	T	T	C	C	C	C	T	T	T	T	G	G	C	C	T	C	T	C	C	T	A	A	G	G	G	G	T	T	G	A	T	C	G	T	A	T	G	A	G	A	C	C	G	G	T	T	A	G	T	T	C	C	G	T	T	C	A	A	C	C	A	A	A	A	A	A	T	C	G	G	C	C	C	T	C	C	T	G	G	A	T	T	G	G	A	A	T	T	T	C	G	A	G	G	A	G	T	C	A	A	T	T	T	T	A	A	G	G	G	G	G	G	G	A	G	G	A	A	T	T	G	T	C	T	C	G	T	T	C	T	A	A	A	A	A	G	A	G	A	G	G	G	A	G	A	C	T	C	C	C	G	T	C	C	A	G	T	G	C	C	C	T	G	T	A	C	G	A	C	T	A	A	G	G	G	G	G	A	A	G	T	G	A	G	C	T	T	C	G	G	C	C	C	T	T	T	A	T	T	T	C	T	T	C	T	C	G	C	G	A	C	T	A	A	C	C	A	A	T	T	C	T	G	G	NA	NA	G	A	T	T	A	G	T	T	G	A	G	G	A	G	T	C	C	T	T	C	G	C	A	A	C	T	C	G	T	T	C	T	C	C	A	C	T	C	G	G	G	G	C	C	C	T	C	T	C	C	A	A	A	C	A	A	A	A	C	C	G	G	T	T	G	G	A	A	C	C	C	C	C	T	A	A	G	G	A	A	A	A	G	A	A	G	G	G	C	C	C	C	C	C	G	G	C	C	G	G	T	T	T	T	A	A	T	C	G	G	A	A	C	C	T	T	A	A	G	C	C	C	C	C	G	G	G	A	G	G	C	C	A	A	G	G	C	C	A	A	A	A	T	T	G	G	T	T	G	G	T	T	C	C	C	C	C	C	T	T	C	C	C	C	A	A	C	C	G	G	G	G	C	C	A	A	G	G	G	G	G	G	G	G	G	G	A	G	C	C	A	T	T	T	G	G	T	T	T	T	C	T	G	A	C	T	A	G	C	T	G	G	T	T	A	A	C	A	C	G	G	A	G	G	T	T	A	C	C	G	A	A	A	A	C	A	A	G	G	T	G	G	NA	NA	T	T	C	T	C	C	C	C	A	C	T	T	C	C	A	G	C	G	T	T	T	C	T	T	A	G	C	T	A	G	T	T	C	C	C	C	G	G	A	A	A	A	T	T	C	C	G	G	A	A	C	C	G	G	T	T	C	C	G	G	C	C	T	T	C	C	G	G	G	G	G	G	C	C	T	T	C	C	T	T	C	C	A	A	A	A	G	G	A	A	G	G	G	G	T	T	G	A	T	T	C	C	A	A	T	T	G	A	T	T	G	G	A	A	G	G	T	T	C	C	G	G	A	A	T	T	A	A	C	C	A	A	C	C	G	G	T	T	G	G	T	T	A	A	C	C	T	T	A	A	G	G	A	A	C	C	G	G	G	G	G	G	A	G	T	T	G	G	G	A	G	A	C	C	C	T	A	G	C	C	C	C	C	C	C	C	G	G	A	A	A	A	C	C	G	G	G	G	G	G	G	G	C	C	G	G	A	T	C	C	A	A	T	T	C	T	A	G	A	G	T	C	G	A	A	G	C	T	A	G	G	G	T	G	G	G	G	G	G	G	G	G	T	T	C	C	C	C	A	A	C	C	T	A	A	T	G	G	C	C	G	G	C	T	G	G	A	A	G	G	NA	NA	C	C	G	G	G	G	G	A	C	C	NA	NA	T	C	T	C	C	T	G	A	A	G	T	T	G	G	T	C	T	T	C	C	G	G	A	A	T	T	T	T	C	T	C	A	A	A	C	C	G	A	C	C	C	C	A	A	A	A	A	A	C	C	G	G	A	T	G	G	G	A	T	C	C	A	C	C	G	G	C	C	G	A	G	G	C	C	A	A	A	A	G	G	G	G	T	T	A	A	C	C	T	T	C	C	A	A	C	C	A	G	C	C	G	G	T	T	A	A	G	G	A	A	C	T	C	T	NA	NA	T	A	T	T	NA	NA	T	C	C	C	A	C	C	C	T	T	C	C	C	T	A	A	A	A	T	T	T	A	T	T	C	T	G	G	A	A	C	C	C	C	A	A	G	G	A	A	G	G	C	C	T	T	A	A	A	A	T	T	T	T	C	C	A	A	C	C	T	T	C	C	A	A	C	C	T	T	T	T	C	C	C	C	A	A	G	G	G	A	C	C	NA	NA	G	A	C	C	G	G	T	T	G	G	G	G	C	C	G	G	A	A	T	T	T	T	G	G	G	A	A	G	A	A	G	G	G	G	A	G	A	C	C	T	G	G	A	G	A	A	T	T	G	G	T	T	T	T	C	C	G	A	T	T	C	A	C	T	T	A	C	T	A	A	G	T	T	C	T	C	C	C	T	T	C	C	C	C	T	T	T	G	G	A	G	G	T	C	G	G	T	T	T	C	C	C	G	G	G	G	C	A	T	C	A	A	T	C	G	G	G	G	T	C	T	G	A	G	G	G	G	A	C	C	C	C	G	G	A	G	T	A	C	C	T	T	T	T	NA	NA	T	C	T	T	C	T	C	C	T	T	G	G	A	A	A	A	T	C	C	C	A	A	C	T	NA	NA	T	C	G	G	C	T	T	C	G	A	A	A	T	T	T	T	G	G	C	C	G	G	T	T	C	C	T	A	A	A	A	A	G	G	T	T	A	A	A	A	C	C	C	C	T	T	A	A	C	C	C	C	T	T	A	A	G	T	A	G	G	G	C	C	A	G	G	G	A	A	G	G	NA	NA	T	C	T	T	C	C	G	A	A	A	G	A	A	A	G	G	C	C	G	G	A	G	C	T	T	T	G	A	G	G	T	T	G	C	T	T	C	C	G	G	G	G	A	A	G	G	G	G	C	C	A	A	T	T	A	A	A	T	G	G	T	T	G	A	C	C	G	G	T	C	A	A	C	C	G	G	T	T	A	A	A	A	T	T	G	G	A	A	G	A	C	C	A	A	G	G	A	A	T	T	C	C	T	T	G	G	C	A	C	C	C	T	C	T	C	C	T	C	G	G	G	G	A	G	C	T	T	T	C	C	A	A	G	G	A	G	T	T	G	G	T	A	G	A	A	G	A	G	T	T	C	C	G	G	A	G	G	G	A	A	T	T	A	C	G	G	C	A	T	T	G	G	G	A	G	G	A	A	T	T	G	G	T	C	C	C	A	A	A	A	G	G	T	T	A	A	A	A	C	C	A	A	A	G	C	C	NA	NA	A	A	C	C	C	C	G	G	G	C	G	A	G	G	G	A	T	C	G	T	A	A	A	A	G	G	G	G	C	T	T	T	T	C	A	G	G	G	G	A	T	C	C	G	G	A	T	T	C	A	NA	NA	G	T	A	G	C	C	G	G	C	C	C	C	C	C	A	A	G	G	A	G	T	G	G	G	T	C	C	T	T	T	A	T	C	C	C	C	C	C	A	A	A	A	C	T	A	A	G	A	T	T	T	C	T	C	G	G	A	A	A	A	T	T	G	G	C	C	A	A	A	A	A	A	A	A	C	T	A	G	A	A	G	G	C	C	G	G	T	T	C	C	NA	NA	T	T	A	A	G	C	T	T	C	T	G	A	G	A	G	G	A	G	A	A	T	A	T	T	T	T	T	T	T	T	T	G	T	T	A	G	A	G	NA	NA	C	T	G	G	T	C	T	T	NA	NA	A	C	C	C	T	C	G	G	T	T	C	A	T	C	G	G	T	T	G	A	A	C	T	T	NA	NA	C	C	G	G	G	G	G	T	T	G	C	C	A	A	C	T	T	T	A	G	A	A	T	T	G	G	A	A	C	C	G	A	G	G	A	A	A	A	C	G	A	A	A	T	A	G	T	T	G	G	A	A	G	G	G	G	A	A	C	C	C	C	C	C	A	A	T	G	G	G	A	A	G	T	C	A	G	G	G	A	A	A	A	A	A	A	A	A	C	C	C	C	C	G	C	C	T	A	NA	NA	G	G	C	C	A	T	C	T	C	C	C	T	G	G	A	A	T	T	G	G	C	C	G	G	A	A	T	T	G	A	T	C	T	T	T	T	C	C	T	T	A	T	A	T	A	G	G	G	C	T	C	T	C	C	A	G	G	C	A	A	T	T	G	G	T	T	G	G	G	A	T	T	NA	NA	C	T	C	C	T	T	G	G	G	C	C	C	A	A	G	G	C	A	T	C	C	C	G	G	T	C	T	G	T	T	C	C	C	T	C	T	A	A	C	G	C	C	A	G	G	G	T	T	C	C	T	T	A	G	A	A	G	G	A	A	A	T	NA	NA	G	A	G	C	G	G	C	C	T	C	C	A	G	G	A	A	T	T	G	G	G	G	C	T	G	A	C	C	A	A	C	T	C	T	G	A	A	A	G	A	T	C	A	G	NA	NA	A	A	T	G	A	C	G	A	A	G	A	G	G	A	A	G	G	G	C	G	G	G	T	C	A	A	T	C	T	A	A	G	T	C	T	A	A	T	C	T	T	C	C	C	T	G	NA	NA	T	G	A	A	G	G	C	G	A	A	C	T	C	C	C	C	G	G	A	A	A	A	A	A	C	C	G	G	NA	NA	C	C	C	C	T	G	T	T	G	G	NA	NA	T	T	G	G	A	A	C	C	C	C	G	G	G	G	T	T	A	A	C	T	C	C	A	C	C	C	G	G	A	A	T	T	T	T	C	C	G	G	A	A	G	G	T	T	G	G	C	C	G	G	A	A	T	T	C	C	C	C	G	G	T	T	G	G	C	C	T	T	G	G	T	T	T	T	A	A	T	T	A	A	C	C	G	G	G	G	G	G	C	C	A	A	G	G	T	T	G	G	A	A	G	G	C	C	C	C	C	C	G	G	C	C	G	G	T	T	A	A	C	C	C	C	G	G	A	A	T	T	G	G	G	G	T	T	T	T	A	A	T	T	A	A	C	C	G	G	G	G	C	C	T	T	A	A	G	G	C	C	C	C	T	T	C	C	G	G	G	G	C	C	G	G	C	C	G	G	C	C	A	A	G	G	T	T	G	G	G	G	G	G	T	T	T	T	C	C	A	A	G	G	G	G	C	C	G	G	A	A	A	A	T	T	T	T	T	T	C	C	C	C	A	A	G	G	T	T	A	A	G	G	C	C	C	C	A	A	C	C	C	C	C	C	C	C	A	A	A	A	T	T	A	A	G	G	T	T	G	G	T	T	G	G	A	A	C	C	G	G	C	C	A	A	A	A	A	A	A	A	C	C	G	G	C	C	G	G	G	G	T	T	C	C	T	T	C	C	G	G	C	C	G	G	C	C	A	A	C	C	G	G	C	C	G	G	A	A	T	T	A	A	G	G	A	A	A	A	T	T	G	G	G	G	T	T	A	A	A	A	G	G	G	G	T	T	C	C	T	T	C	C	G	G	A	A	T	T	T	T	T	T	T	T	T	T	T	T	T	T	A	A	T	T	T	T	C	C	T	T	T	T	G	G	C	C	T	T	T	T	A	A	C	C	G	G	G	G	C	C	A	A	A	A	T	T	G	G	G	G	G	G	T	T	A	A	C	C	T	T	C	C	A	A	C	C	T	T	T	T	A	A	G	G	T	T	A	A	C	C	C	C	T	T	A	A	A	A	C	C	G	G	G	G	G	G	C	C	T	T	C	C	A	A	T	T	G	G	C	C	T	T	A	A	C	C	A	A	C	C	A	A	A	A	C	C	T	G	C	C	C	G	T	G	C	C	G	G	T	T	C	C	C	C	A	G	A	G	G	G	T	T	T	C	T	G	NA	NA	A	A	A	C	NA	NA	A	G	NA	NA	A	C	G	G	C	C	G	C	A	G	C	C	T	A	G	C	C	C	C	C	C	A	NA	NA	A	C	T	C	G	G	T	C	C	C	A	A	C	A	G	G	G	A	NA	NA	C	C	G	A	C	C	A	G	T	T	A	A	G	A	G	A	T	T	C	T	C	C	A	G	T	T	C	C	T	G	G	G	C	G	G	A	NA	NA	C	C	G	G	C	C	G	G	G	G	G	G	C	C	T	T	G	G	C	C	G	G	G	G	C	C	A	A	A	A	T	T	G	G	C	C	T	T	T	T	G	G	G	G	G	G	C	C	A	A	A	A	A	A	T	T	C	C	C	C	C	C	C	C	A	A	A	A	C	C	G	G	C	C	C	C	T	T	A	A	T	T	A	A	T	T	C	C	C	C	A	A	G	G	G	G	A	A	A	A	G	G	C	C	G	G	C	C	T	T	C	C	A	A	A	A	T	T	C	C	A	A	A	A	G	G	A	A	C	C	A	A	A	A	T	T	T	T	T	T	A	A	T	T	C	C	A	A	T	T	G	G	C	C	T	T	C	C	G	G	A	A	G	G	A	A	C	C	G	G	C	C	G	G	C	C	G	G	C	C	A	A	G	G	A	A	C	C	T	T	T	T	C	C	G	G	A	A	T	T	T	T	T	T	G	G	A	A	G	G	C	C	C	C	G	G	G	G	G	G	T	T	C	C	T	A	G	G	NA	NA	G	G	C	C	C	C	A	A	A	A	G	G	A	A	G	G	C	T	C	C	G	G	A	A	T	T	C	T	G	G	A	C	C	C	T	T	G	A	G	G	T	T	C	C	C	T	C	C	C	C	T	T	C	C	T	T	T	C	C	C	T	T	A	A	C	C	T	T	C	C	T	T	C	C	T	T	C	C	C	C	A	A	A	A	C	C	G	G	A	A	A	A	T	T	C	C	C	C	A	A	G	T	C	C	C	C	C	C	A	T	G	A	A	C	C	C	A	G	G	G	T	T	C	C	G	G	C	T	A	A	C	C	C	C	A	A	T	T	T	T	A	A	G	G	C	C	A	A	G	G	A	A	T	T	T	T	T	T	A	G	C	C	A	A	C	T	A	A	C	C	C	C	NA	NA	C	C	C	C	C	T	T	T	G	G	A	A	T	T	C	T	G	A	A	A	G	G	G	G	T	A	A	A	A	A	G	G	C	A	T	T	T	C	A	G	C	C	A	A	A	T	G	G	A	G	T	C	A	A	G	A	T	C	G	G	A	G	C	T	C	C	G	G	A	G	G	A	C	C	C	C	C	T	T	T	G	G	C	T	A	G	G	G	C	T	T	T	C	A	C	C	C	T	T	T	C	C	T	C	G	G	T	C	G	T	G	A	T	A	C	C	C	C	G	G	A	A	C	C	C	T	T	T	C	C	C	T	G	A	G	G	G	G	G	G	G	G	C	T	C	C	G	A	C	C	C	C	G	T	C	C	G	A	T	G	G	C	NA	NA	T	T	G	G	G	G	T	C	G	G	G	G	T	C	G	A	G	G	T	C	A	A	T	G	G	G	G	A	A	G	C	C	C	C	C	C	G	G	G	A	G	G	C	C	A	A	C	T	C	T	C	C	A	G	C	C	G	A	C	C	G	G	T	C	G	A	A	A	G	G	T	T	T	A	G	A	T	C	C	T	G	G	T	T	T	G	T	C	C	T	C	C	A	A	T	C	C	T	C	C	G	G	NA	NA	A	A	G	G	A	A	C	A	C	T	T	T	T	T	G	G	A	A	C	C	A	G	G	G	C	T	T	T	G	G	C	T	A	A	G	G	C	C	A	A	C	T	C	T	C	C	A	A	C	C	A	A	A	A	G	G	G	G	A	A	A	A	G	G	G	G	A	A	T	T	A	A	C	C	C	C	G	G	T	T	G	G	G	G	G	G	A	A	G	G	A	A	A	A	A	A	C	C	C	C	C	C	A	A	T	T	T	T	C	C	A	A	A	A	G	G	C	C	T	T	C	C	T	T	A	A	A	A	A	A	G	G	G	G	A	A	A	A	A	A	T	T	A	A	G	G	C	C	G	G	T	T	A	A	C	C	A	A	G	G	A	A	G	G	C	C	T	T	G	G	G	G	T	T	A	A	C	C	A	A	G	G	T	T	A	A	G	G	C	C	T	T	G	G	C	C	G	G	C	C	G	G	C	C	C	C	T	T	C	C	T	T	T	T	T	T	G	G	C	C	C	C	T	T	A	A	A	A	C	C	A	A	A	A	T	T	G	G	T	T	G	G	C	C	A	A	T	T	C	C	T	T	C	C	G	G	G	G	C	C	T	T	G	G	T	T	G	G	G	G	T	T	C	C	G	G	G	G	C	C	T	T	T	T	C	C	C	C	G	G	C	C	A	A	A	A	T	T	A	A	A	A	G	G	T	T	A	A	G	G	C	C	C	C	G	G	T	T	A	A	T	T	T	T	C	C	C	C	G	G	T	T	A	A	A	A	A	A	T	T	G	G	T	T	T	T	G	G	A	A	C	C	C	C	G	G	A	A	C	C	G	G	C	C	C	C	T	T	G	G	T	T	A	A	A	A	T	T	A	A	A	A	A	A	T	T	A	A	C	C	G	G	G	G	T	T	T	T	T	T	C	C	C	C	A	A	C	C	T	C	G	G	T	T	C	A	C	T	A	A	C	T	T	C	G	G	A	G	A	C	G	A	T	T	G	G	G	G	T	T	T	C	G	G	T	T	C	C	T	T	A	A	A	C	T	C	A	G	G	C	C	T	C	C	G	A	C	C	C	G	G	A	G	G	A	T	G	G	C	C	A	G	C	T	T	C	G	G	A	A	C	C	A	A	G	A	T	C	G	A	T	C	C	C	C	C	C	T	A	G	C	C	C	C	T	T	A	A	A	A	G	G	G	G	C	C	A	A	C	C	A	A	A	C	T	C	A	G	A	C	C	C	C	C	A	G	T	C	C	C	T	C	C	C	C	T	C	T	T	T	A	G	A	A	A	A	C	C	G	G	C	C	G	G	C	C	C	C	T	C	G	G	NA	NA	G	A	C	G	C	C	A	A	G	A	C	T	T	C	T	C	C	C	G	A	C	C	A	A	T	C	T	C	G	G	A	A	C	C	G	A	T	C	T	T	G	G	T	C	T	C	T	T	G	C	A	A	A	G	T	T	C	C	G	T	C	C	A	G	NA	NA	G	G	C	T	A	A	C	C	G	C	C	T	C	T	C	C	A	G	T	C	A	G	T	C	C	C	T	C	G	G	A	A	G	G	A	A	A	A	G	G	T	G	G	G	G	G	G	A	A	A	T	C	A	A	G	G	A	G	T	C	A	A	G	G	G	G	A	G	G	G	G	G	C	C	T	T	G	G	C	C	G	G	C	C	A	A	G	G	C	C	G	G	T	T	G	G	A	A	C	C	C	C	C	C	T	T	A	A	G	G	G	G	G	G	C	C	A	A	A	A	G	G	T	T	C	C	A	T	C	C	G	G	C	C	C	T	G	G	A	G	G	G	NA	NA	NA	NA	A	G	C	T	G	G	C	T	T	T	C	T	A	G	C	C	C	T	G	A	A	A	G	G	T	C	A	G	A	G	G	G	C	C	C	T	C	C	A	A	A	G	NA	NA	C	C	G	G	T	T	C	C	G	G	C	C	G	G	A	C	A	A	G	G	G	A	A	A	A	A	G	G	A	A	A	A	A	C	G	G	T	C	T	C	NA	NA	NA	NA	T	T	G	G	T	T	G	A	G	G	G	G	A	A	A	A	A	G	A	A	C	A	G	G	A	T	G	T	T	C	T	T	G	G	A	A	C	C	T	T	A	A	G	G	G	C	A	G	C	A	A	G	A	A	T	T	A	G	G	G	NA	NA	G	G	C	T	G	G	T	T	G	G	G	C	G	T	C	T	T	C	T	A	A	A	T	T	C	C	G	G	T	T	C	C	T	T	G	G	T	T	NA	NA	C	T	A	A	C	C	C	C	A	A	A	A	G	G	G	G	C	T	T	C	T	T	C	C	C	C	A	A	C	C	C	T	T	T	C	C	A	G	T	C	C	T	G	G	G	G	C	C	G	G	G	A	G	G	C	C	G	G	A	C	A	G	NA	NA	C	T	C	C	G	A	G	G	T	C	C	C	A	A	C	G	C	T	C	C	C	T	G	G	A	A	C	C	G	G	T	T	G	G	C	C	G	G	G	G	A	A	T	T	A	A	T	T	A	A	C	T	G	G	C	A	A	T	A	A	G	A	G	A	A	G	A	A	C	A	G	C	A	A	T	T	C	A	T	T	T	G	T	T	G	T	A	C	A	A	C	C	G	T	A	A	NA	NA	A	A	C	C	G	G	T	T	C	C	G	G	G	G	NA	NA	NA	NA	T	T	G	G	T	T	C	C	G	G	G	G	C	C	G	G	G	G	T	T	G	G	A	A	A	G	C	C	G	A	C	C	A	T	C	T	T	A	A	G	G	A	T	C	T	C	A	T	G	G	C	T	A	A	C	C	NA	NA	G	G	T	C	A	C	G	A	C	C	NA	NA	A	A	A	A	A	A	T	T	C	C	T	C	G	G	C	T	T	T	T	T	G	G	G	G	A	A	A	A	C	C	C	C	C	C	A	A	C	C	T	T	C	C	T	T	A	A	A	A	C	C	C	C	T	T	A	A	G	G	A	A	G	G	C	C	T	T	T	T	T	T	T	T	A	A	A	A	C	C	A	A	T	T	G	G	C	C	A	A	G	G	C	C	G	G	C	C	G	G	G	G	T	T	T	T	T	T	C	C	C	C	T	T	G	G	T	T	C	C	A	A	C	C	T	T	A	A	A	A	C	C	T	T	G	G	G	G	C	C	A	A	G	G	T	T	A	A	G	G	T	T	A	A	A	A	A	A	C	C	A	A	A	A	A	A	A	A	A	A	A	A	G	G	T	T	A	A	T	T	T	T	G	G	C	C	C	C	C	C	C	C	C	C	C	C	G	G	T	T	T	T	A	A	C	C	A	A	A	A	T	T	G	G	A	A	A	A	C	C	A	A	C	C	G	G	G	G	G	G	T	T	G	G	T	T	T	T	C	C	A	A	C	C	A	A	C	C	T	T	A	A	T	T	T	T	T	T	G	G	G	G	C	C	A	A	G	G	A	A	C	C	G	G	T	T	T	T	T	T	T	T	A	A	T	T	T	T	A	A	C	C	A	A	C	C	A	A	G	G	G	G	T	T	C	C	T	T	G	G	T	T	C	C	G	G	C	C	C	C	A	A	A	A	A	A	A	A	G	G	G	G	A	A	C	C	T	T	C	C	C	C	A	A	T	T	T	T	A	A	T	T	T	T	C	C	A	A	C	C	T	T	C	C	T	T	G	G	G	G	T	T	G	G	A	G	C	T	C	T	G	G	A	A	T	T	A	A	G	G	G	G	C	C	G	G	A	A	G	G	T	T	T	T	G	G	T	T	A	A	A	A	T	T	G	G	C	C	C	C	G	G	T	T	G	G	A	A	G	G	C	C	T	T	T	T	G	G	T	T	A	A	T	T	A	A	G	G	T	T	C	C	C	C	C	C	A	A	T	T	A	A	G	G	G	G	C	C	T	T	A	A	G	G	C	C	C	C	A	A	T	T	G	G	T	T	T	T	T	T	G	G	G	G	T	T	A	A	G	G	C	C	T	T	G	G	T	T	A	A	G	G	T	T	G	G	T	T	G	G	C	C	G	G	G	G	A	A	C	C	C	C	T	T	A	A	T	T	G	G	A	A	G	G	C	C	C	C	T	T	C	C	A	A	A	A	A	A	G	G	C	C	G	G	C	C	C	C	C	C	A	A	T	T	G	G	T	T	G	G	A	A	C	C	T	T	A	A	G	G	C	C	T	T	C	C	C	C	C	C	C	C	A	A	G	G	G	G	C	C	C	C	C	C	G	G	G	G	C	C	A	A	G	G	C	C	C	C	A	A	A	A	C	C	C	C	T	T	T	T	C	C	C	C	G	G	A	A	T	T	C	C	T	T	G	G	T	T	T	T	T	T	T	T	G	G	T	T	G	G	C	C	A	A	C	C	A	A	A	A	G	G	G	G	T	T	C	C	G	G	A	A	G	G	G	G	T	T	G	G	A	A	T	T	A	A	T	T	G	G	A	A	C	C	C	C	A	A	C	C	A	A	A	A	C	C	C	C	T	T	A	A	C	C	A	A	A	A	A	A	T	T	T	T	A	A	G	G	T	T	C	C	C	C	T	T	G	G	G	G	G	G	G	G	T	T	A	A	G	G	A	A	A	A	T	T	G	G	T	T	T	T	C	C	G	G	C	C	T	T	C	C	C	C	A	A	G	G	T	T	A	A	A	A	G	G	T	T	C	C	T	T	A	A	C	C	A	A	C	C	T	T	A	A	G	G	A	A	C	C	G	G	G	G	C	C	C	C	G	G	C	C	C	C	T	T	T	T	T	T	C	C	G	G	C	C	G	G	T	T	C	C	G	G	A	A	T	T	T	T	G	G	C	C	A	A	T	T	A	A	C	C	T	T	C	C	A	A	G	G	A	A	T	T	G	G	T	T	C	C	C	C	G	G	C	C	C	C	C	C	A	A	C	C	T	T	C	C	G	G	C	C	T	T	A	A	A	A	C	C	T	T	C	C	C	C	G	G	C	C	T	T	G	G	C	C	G	G	A	A	G	G	C	C	G	G	T	T	A	A	A	A	C	C	C	C	G	G	A	A	C	C	A	A	G	G	A	A	G	G	G	G	A	A	A	A	T	T	T	T	A	A	C	C	A	A	A	A	A	A	C	C	G	G	T	T	A	A	G	G	G	G	G	G	G	G	A	A	A	A	T	T	G	G	G	G	C	C	T	T	A	A	A	A	G	G	C	C	A	A	A	A	C	C	T	T	C	C	C	C	A	A	G	G	C	C	G	G	G	G	T	T	G	G	G	G	T	T	T	T	C	C	A	A	A	A	C	C	A	A	T	T	C	C	A	A	T	T	A	A	A	A	G	G	C	C	C	C	C	C	C	C	G	G	A	A	G	G	C	C	G	G	T	C	G	G	G	A	G	G	T	C	A	G	G	T	G	T	G	G	C	T	T	G	G	G	A	A	C	C	T	T	C	C	C	T	C	T	NA	NA	C	C	C	T	G	G	C	C	C	C	G	G	A	A	C	C	C	T	C	C	NA	NA	A	A	T	C	G	A	C	T	T	C	T	A	C	T	C	T	C	C	G	G	A	A	C	C	G	G	T	T	G	G	C	C	A	C	C	C	G	A	T	C	C	C	C	T	G	A	A	A	G	G	A	A	C	T	G	A	A	C	T	C	T	C	C	C	C	T	G	A	C	C	T	C	A	G	G	A	T	T	T	T	C	T	G	G	C	T	T	C	A	C	T	C	C	T	C	C	A	G	C	T	G	A	G	G	G	G	C	C	NA	NA	C	C	G	A	G	A	T	C	A	C	A	C	T	T	C	C	G	G	T	C	A	G	C	C	A	G	C	G	C	T	C	C	A	G	G	T	C	T	T	C	T	C	T	C	C	T	G	C	G	A	C	C	T	G	A	A	C	C	C	C	G	G	G	G	C	C	C	C	G	G	G	G	G	G	A	A	A	G	C	T	G	A	T	C	G	G	T	C	G	G	C	T	C	G	G	A	A	A	G	G	C	C	A	A	C	C	T	T	A	C	C	C	T	A	A	G	T	T	T	C	T	T	T	G	T	C	A	G	A	A	A	A	G	G	G	G	A	A	A	G	A	A	G	G	A	G	G	G	A	T	G	G	C	T	C	C	C	C	C	C	T	T	G	G	A	G	C	T	C	C	G	G	T	T	C	C	G	T	C	C	C	A	G	G	G	G	G	G	NA	NA	G	G	G	G	A	G	A	A	T	A	G	G	G	T	A	A	T	T	T	T	G	C	G	G	C	G	A	G	C	T	C	C	A	A	G	G	A	A	T	T	G	A	C	C	A	A	G	G	T	T	A	A	T	A	T	A	G	G	A	G	G	A	A	G	G	C	T	T	A	A	T	T	T	T	A	A	C	C	G	G	T	T	G	G	C	C	C	C	C	C	C	C	C	C	C	C	C	C	G	G	G	A	G	A	T	T	C	C	T	T	A	G	G	G	NA	NA	C	C	A	G	T	T	C	C	C	C	T	T	G	G	C	C	NA	NA	C	T	C	C	C	T	G	T	C	C	C	C	T	A	G	G	A	A	T	T	NA	NA	T	T	T	T	C	C	C	C	T	T	G	G	A	A	G	A	A	A	G	G	G	A	G	A	G	A	A	G	G	A	G	A	G	A	C	T	T	T	T	T	A	A	T	A	C	C	T	C	G	G	G	G	A	G	A	G	T	G	A	G	C	C	C	C	T	T	T	T	T	T	T	T	A	A	G	A	C	C	A	A	T	T	A	A	C	C	C	T	C	C	C	C	G	A	A	G	C	C	C	T	G	A	A	A	C	C	G	A	G	G	C	C	T	C	G	A	A	G	C	C	G	G	T	T	G	G	A	A	T	T	A	C	C	C	T	T	C	T	A	A	A	A	A	A	C	C	A	G	G	G	G	A	NA	NA	T	T	A	G	G	G	T	T	T	C	G	G	G	A	C	T	G	A	T	T	A	A	T	G	C	C	T	T	C	T	A	G	C	A	G	A	C	C	T	A	T	T	C	C	A	G	G	G	T	C	G	G	T	A	G	A	A	A	A	A	A	G	T	C	T	T	C	C	T	T	C	T	A	G	A	A	T	T	C	G	A	A	A	A	G	G	C	A	C	C	A	G	G	G	G	C	G	A	G	G	T	T	T	T	G	C	G	G	C	C	A	A	C	C	G	A	A	A	C	C	G	G	C	T	C	A	T	C	C	C	G	G	C	T	C	T	G	A	G	G	G	A	C	T	A	A	C	C	G	C	A	A	A	A	C	C	G	C	A	A	G	G	C	C	C	C	T	T	G	G	C	C	T	C	C	T	T	T	C	C	G	A	G	G	T	T	A	G	T	T	C	C	T	G	G	A	T	T	C	C	A	A	T	C	T	T	C	C	A	T	A	A	A	G	G	G	A	G	A	A	C	C	A	G	T	C	A	G	T	C	T	C	T	T	C	C	C	C	T	T	T	T	A	T	T	T	T	A	T	C	G	G	G	G	T	A	A	C	C	C	T	C	C	C	C	T	T	T	T	C	NA	NA	C	C	C	T	A	C	A	G	A	A	T	T	T	C	T	T	C	T	C	C	A	A	A	A	T	T	T	T	G	G	A	A	G	G	C	C	G	G	A	A	C	C	C	C	T	T	A	A	G	G	C	C	T	T	G	G	A	C	T	G	G	G	C	C	A	A	T	T	C	C	G	G	G	A	A	A	T	T	T	C	A	A	C	C	C	C	T	T	A	G	T	G	G	G	T	G	G	G	G	G	G	G	T	T	T	T	T	T	C	G	C	T	G	T	C	T	G	T	G	T	A	A	C	C	G	G	G	A	G	G	C	T	T	C	A	A	A	A	G	G	T	T	G	G	T	T	T	T	A	A	T	C	T	T	T	T	A	A	C	C	A	A	T	C	G	A	T	G	C	C	C	C	G	G	C	C	C	C	G	G	T	T	T	C	A	T	G	G	G	G	T	T	A	A	G	G	A	A	G	G	A	A	A	A	A	A	G	G	C	A	T	T	G	G	A	G	T	A	T	A	G	A	T	A	A	A	C	T	G	G	A	A	A	A	A	A	T	T	T	T	C	T	T	T	T	T	C	C	A	A	A	A	A	A	T	T	C	C	G	G	G	G	G	G	G	G	G	G	T	C	C	T	T	T	A	A	G	A	C	C	C	T	T	C	C	A	A	C	T	T	T	C	G	G	A	G	A	C	G	A	C	T	G	A	C	C	G	G	C	C	A	G	G	A	T	G	T	T	A	A	G	G	T	T	G	C	A	A	A	A	T	T	A	A	C	A	T	T	C	T	T	T	C	C	A	T	G	A	T	C	G	A	C	T	A	A	G	G	T	T	G	G	T	T	A	A	C	C	G	A	T	C	A	A	C	C	T	T	T	T	T	C	T	C	C	C	T	T	A	A	T	T	A	A	C	C	C	C	T	T	A	A	G	G	G	G	A	G	A	A	C	C	T	C	C	T	T	T	T	C	G	G	C	C	A	G	G	G	A	G	G	A	G	A	T	A	C	T	T	T	C	C	G	G	A	G	C	C	C	C	NA	NA	G	A	C	T	G	C	C	T	A	G	C	C	C	T	C	A	T	T	G	G	T	G	NA	NA	A	G	A	A	T	T	A	A	A	A	T	T	G	G	G	G	A	A	C	C	C	C	T	T	G	G	A	A	C	C	T	T	A	A	G	G	T	T	C	C	T	T	G	A	T	T	T	T	T	T	C	C	A	C	G	G	G	C	C	C	G	G	C	C	NA	NA	C	C	A	A	G	G	G	G	C	T	G	G	A	A	G	G	C	C	T	T	G	G	G	G	T	T	A	A	G	G	A	A	T	T	T	T	A	A	G	G	A	A	T	T	C	C	C	C	A	A	C	C	A	A	T	T	A	A	C	C	T	T	T	T	NA	NA	T	C	G	G	G	G	A	A	G	G	C	C	A	A	C	C	T	A	C	C	T	T	C	C	C	C	G	G	T	T	A	T	C	G	C	T	C	C	A	A	T	C	T	C	C	C	G	A	G	A	G	T	A	T	C	C	G	G	A	A	A	A	G	G	A	A	C	C	T	T	G	G	T	T	G	G	G	G	G	G	C	C	G	A	A	A	C	C	A	A	A	A	T	T	T	T	G	G	G	G	G	G	A	A	T	A	G	G	G	G	T	T	A	A	A	A	T	C	C	C	G	A	G	T	T	C	T	G	C	C	NA	NA	G	A	G	G	C	A	C	T	G	A	G	G	G	G	A	A	T	T	G	G	A	A	T	T	G	G	T	T	A	A	T	T	T	T	G	G	G	G	T	T	C	T	G	A	C	C	C	C	G	G	G	A	A	A	A	A	T	T	C	C	A	A	T	T	G	G	G	G	C	C	A	A	C	C	G	G	T	T	C	C	C	C	A	A	C	C	T	T	A	A	C	C	C	C	A	A	G	G	C	C	T	T	T	T	T	T	C	C	C	C	G	G	T	T	T	T	A	A	T	T	G	G	C	C	A	A	NA	NA	C	C	C	C	C	C	C	C	T	T	T	T	G	G	A	A	G	G	A	A	T	T	C	C	C	C	A	A	T	T	A	A	C	C	T	T	G	G	A	A	C	C	A	A	T	T	A	A	G	G	A	A	C	C	G	G	T	T	C	C	C	C	C	C	A	A	C	C	G	G	C	C	T	T	C	C	G	G	T	T	A	A	C	C	C	C	A	A	G	G	C	C	A	A	T	T	T	T	T	T	A	A	C	C	T	T	T	T	T	T	T	T	A	A	A	A	C	C	A	A	G	G	A	A	T	T	C	C	T	T	C	C	C	C	T	T	T	T	C	C	C	C	A	A	T	T	G	G	A	A	A	A	A	A	C	C	C	C	C	C	G	G	G	G	T	T	G	A	G	A	A	A	G	G	G	A	G	A	NA	NA	G	A	A	A	T	T	C	C	A	G	C	C	G	A	A	G	A	G	T	T	A	C	A	G	T	T	T	C	A	A	T	C	T	C	T	C	C	C	C	C	C	C	A	C	T	T	C	C	A	G	A	A	G	G	A	A	A	A	C	C	G	G	C	C	G	G	G	G	T	T	C	C	A	A	T	T	C	C	G	G	G	G	T	T	C	C	A	A	A	A	A	A	T	T	A	A	G	G	T	T	T	T	C	C	G	G	A	A	A	A	T	T	C	T	G	A	A	A	A	A	A	A	C	C	G	A	A	G	A	G	T	T	T	C	A	A	T	T	C	C	C	C	A	A	T	T	T	C	C	C	G	A	A	A	G	A	T	T	C	C	G	G	T	T	G	G	C	C	C	C	G	A	T	C	T	G	T	T	T	T	A	G	T	T	A	A	NA	NA	C	G	T	T	G	A	C	T	A	A	NA	NA	G	A	T	T	C	C	T	A	NA	NA	C	T	NA	NA	G	A	C	T	T	C	A	A	G	G	A	A	C	C	T	T	G	G	A	A	A	A	C	G	G	A	NA	NA	C	C	A	G	T	T	C	C	G	G	T	T	T	T	G	A	G	G	G	T	C	G	A	A	C	C	T	T	A	A	G	G	C	T	C	C	A	A	A	A	T	A	T	C	G	A	G	G	G	G	T	T	C	C	A	A	A	A	G	G	C	T	C	C	T	G	C	G	G	G	A	G	C	C	NA	NA	G	T	C	C	C	C	C	C	G	G	G	A	C	C	C	C	G	G	A	A	A	A	C	C	C	C	C	C	A	A	T	T	G	G	T	G	G	G	G	A	T	T	C	C	C	C	A	A	G	A	C	T	G	G	A	A	G	G	A	C	G	G	C	T	C	C	G	G	G	G	T	T	G	G	C	C	G	G	A	G	T	T	A	A	C	C	T	T	C	C	A	A	G	A	T	T	C	G	C	C	T	T	C	T	NA	NA	T	T	T	T	G	A	T	T	T	C	G	A	T	T	G	C	T	C	G	C	A	A	C	C	T	T	T	T	T	C	C	C	C	T	T	C	C	C	C	C	T	T	A	A	T	T	C	C	G	A	NA	NA	T	T	G	T	A	A	A	A	A	T	G	A	T	T	G	G	NA	NA	G	G	C	C	T	C	C	T	C	T	C	C	A	C	A	A	T	T	A	G	C	G	G	G	C	C	C	C	G	G	T	T	G	G	G	G	A	A	G	G	A	A	C	C	T	T	A	A	G	G	A	G	G	G	C	A	C	C	T	T	C	C	C	C	C	C	G	G	G	G	C	G	C	T	G	G	G	T	G	G	C	G	G	G	A	G	A	G	A	A	T	T	C	T	A	A	C	C	NA	NA	C	C	A	G	T	T	T	T	G	G	T	C	T	T	C	T	G	G	G	G	C	C	A	G	C	C	G	G	A	G	A	G	T	T	T	T	G	T	G	G	A	A	T	T	G	G	G	G	G	G	G	G	T	T	A	A	G	G	G	A	A	A	G	A	A	A	T	T	T	T	C	C	C	C	C	C	C	C	G	T	A	A	G	G	A	C	T	C	C	T	G	G	C	C	C	C	G	G	T	T	G	G	C	C	A	A	C	C	T	T	C	C	T	C	T	T	G	G	C	A	T	T	G	G	G	G	C	G	C	C	G	T	G	A	C	C	T	G	T	T	G	G	A	A	T	T	T	T	A	A	A	T	T	T	A	A	T	C	G	C	C	C	C	C	A	A	C	C	C	C	A	A	T	T	C	C	C	C	G	G	T	T	T	C	G	A	T	T	G	C	A	A	T	G	A	A	NA	NA	C	C	C	C	T	T	A	A	C	C	A	A	C	C	C	T	G	T	T	T	G	G	C	C	G	G	G	G	A	A	T	T	T	T	T	T	T	T	C	G	C	C	G	G	A	A	A	A	G	G	G	G	A	A	G	G	T	T	C	C	C	C	C	C	C	C	T	T	T	T	C	C	C	C	G	G	A	G	G	G	A	A	G	G	A	A	C	C	G	G	T	G	A	C	A	T	T	G	G	A	C	C	C	A	C	C	A	A	G	G	G	G	T	T	T	T	G	T	T	T	C	T	G	A	C	T	T	T	A	A	T	G	T	C	A	A	G	G	G	A	NA	NA	A	G	A	A	C	T	T	T	C	C	G	A	NA	NA	T	T	G	C	A	G	A	A	A	A	A	G	A	A	G	A	C	A	C	C	T	T	C	C	C	T	T	C	A	G	G	G	C	C	T	C	T	C	NA	NA	C	C	C	T	G	G	T	T	G	G	G	G	C	C	T	T	G	A	G	G	G	A	T	T	C	C	A	A	C	C	C	C	G	G	A	A	T	T	C	C	T	T	C	C	A	A	C	C	A	A	C	C	C	T	T	T	T	T	C	C	T	T	C	C	T	T	C	C	G	G	T	T	C	C	T	T	C	C	C	C	A	A	C	C	A	A	A	A	C	C	A	A	A	A	G	G	C	C	G	G	G	G	G	G	A	A	G	G	A	A	C	C	G	G	T	T	G	G	A	A	C	C	C	C	A	A	G	G	T	T	T	T	A	A	A	A	C	C	T	T	G	G	T	T	T	T	C	C	C	C	T	T	T	T	C	C	G	G	C	C	T	T	A	A	G	G	G	G	T	T	T	T	A	A	C	C	C	C	G	G	G	G	C	C	G	G	G	G	G	G	C	C	C	C	A	A	G	G	T	T	C	C	C	C	G	G	C	C	C	C	C	C	G	G	C	C	T	T	C	C	T	T	C	C	T	T	G	G	C	C	T	T	NA	NA	A	A	G	G	C	C	A	A	C	C	A	A	G	G	A	A	C	C	G	G	T	T	C	C	A	A	A	A	T	T	T	T	C	C	A	A	T	T	G	G	G	G	G	G	G	G	G	G	C	C	T	T	A	A	C	C	T	T	A	A	C	C	A	A	A	A	G	G	NA	NA	C	C	G	G	G	G	G	G	G	G	C	C	C	C	T	T	G	G	G	G	T	T	C	C	C	C	T	T	A	A	A	A	A	A	G	G	T	T	NA	NA	T	T	A	A	C	C	G	G	C	C	G	G	A	A	G	G	G	G	C	C	G	G	C	C	C	C	T	T	C	C	G	G	A	A	T	T	A	A	G	G	G	G	C	C	T	T	G	G	G	G	T	T	G	G	T	T	C	C	T	T	A	A	T	T	C	C	T	T	C	C	T	T	C	C	G	G	G	G	T	T	G	G	G	G	C	C	A	A	T	T	A	A	C	C	A	A	T	T	A	A	C	C	G	G	G	G	G	G	C	C	A	A	C	C	T	T	T	T	A	A	G	G	G	G	C	C	C	C	C	C	A	A	C	C	G	G	T	T	C	C	C	C	G	G	A	A	C	C	C	C	G	G	C	C	A	A	G	G	A	A	C	C	T	T	G	G	C	C	T	T	T	T	T	T	A	A	A	A	T	T	T	T	C	C	NA	NA	A	A	A	A	T	T	C	C	A	A	C	C	T	T	G	G	A	A	T	T	T	T	T	T	T	T	G	G	G	G	A	A	G	G	G	G	T	T	C	C	A	A	T	T	G	G	C	C	A	A	T	T	C	C	G	G	C	C	C	C	G	G	A	A	A	A	T	T	T	T	A	A	T	T	A	A	A	A	T	T	C	C	T	T	A	A	T	T	G	G	G	G	A	A	A	A	G	G	C	C	C	C	C	C	A	A	T	T	C	C	T	T	C	C	A	A	T	T	G	G	A	A	T	T	T	T	G	G	C	C	G	G	C	C	C	C	G	G	G	G	T	T	T	T	A	A	A	A	C	C	A	A	G	G	A	A	A	A	G	G	G	G	G	G	C	C	A	A	C	C	A	A	A	A	G	T	A	A	C	C	C	C	T	T	A	A	G	G	C	C	G	G	C	C	T	T	G	G	C	C	G	G	A	A	G	G	C	C	T	T	A	A	G	G	G	G	C	C	C	C	C	C	G	G	G	G	A	A	C	C	C	C	T	T	G	G	C	C	G	G	C	C	G	G	T	T	C	C	G	G	A	A	A	A	T	T	A	A	C	C	G	G	A	A	T	T	C	C	C	C	C	C	G	G	G	G	T	T	G	G	T	T	A	A	A	A	T	T	G	G	A	A	C	C	T	T	A	A	A	A	A	A	T	T	A	A	A	A	A	A	C	C	C	C	T	T	T	T	A	A	T	T	C	C	T	T	G	G	T	T	C	C	A	A	C	C	C	C	C	C	A	A	C	C	T	T	C	C	G	G	C	C	G	G	G	G	C	C	G	G	G	G	A	A	C	C	A	A	T	T	C	C	C	C	G	G	T	T	G	G	G	G	A	A	G	G	G	G	G	G	A	A	C	C	T	T	G	G	G	G	C	C	A	A	G	G	C	C	T	T	T	T	T	T	T	T	C	C	T	T	A	A	G	G	G	G	T	T	G	G	A	A	C	C	C	C	T	T	A	A	T	T	T	T	G	G	T	T	T	T	T	T	T	T	A	A	C	C	T	T	C	C	G	G	C	C	A	A	C	C	A	A	A	A	G	G	C	C	T	T	T	T	C	C	T	T	G	G	C	C	C	C	A	A	C	C	C	C	G	G	A	A	G	G	C	C	A	A	A	A	C	C	G	G	T	T	G	G	A	A	T	T	G	G	C	C	G	G	A	A	C	C	A	A	T	T	C	C	C	C	C	C	C	C	T	T	G	G	T	T	C	C	G	G	T	T	C	C	T	T	C	C	C	C	T	T	A	A	G	G	A	A	C	C	A	A	C	C	C	C	C	C	G	G	C	C	T	T	T	T	G	G	C	C	T	T	G	G	G	G	T	T	A	A	T	T	T	T	T	T	A	A	C	C	A	A	C	C	T	T	C	C	C	C	C	C	A	A	G	G	C	C	C	C	T	T	A	A	C	C	T	T	C	C	C	C	G	G	C	C	C	C	G	G	G	G	C	C	C	C	C	C	T	T	A	A	C	C	C	C	T	T	A	A	T	T	G	G	C	C	A	A	C	C	C	C	A	A	C	C	C	C	C	C	A	A	C	C	T	T	T	T	A	A	G	G	A	A	G	G	T	T	C	C	G	G	A	A	T	T	A	A	T	T	G	G	C	C	C	C	G	G	T	T	A	A	T	T	T	T	T	T	C	C	G	G	G	G	C	C	T	T	C	C	A	A	T	T	G	G	NA	NA	A	A	T	T	C	C	A	A	A	A	A	A	G	G	G	G	A	A	A	A	T	T	C	C	T	T	G	G	G	G	C	C	G	G	G	G	T	T	G	G	T	T	T	T	T	T	T	T	T	T	T	T	C	C	C	C	G	G	C	C	T	T	G	G	G	G	T	T	T	T	A	A	A	A	A	A	G	G	A	A	C	C	C	C	C	C	C	C	T	T	A	A	A	A	G	G	C	C	T	T	A	A	T	T	A	A	T	T	A	A	C	C	G	G	A	A	A	A	G	G	G	G	C	C	C	C	A	A	C	C	G	G	A	A	C	C	G	G	G	G	C	C	G	G	C	C	A	A	T	T	G	G	T	T	T	T	C	C	G	G	G	G	T	T	C	C	A	A	C	C	G	G	C	C	A	A	C	C	A	A	T	T	C	C	G	G	G	G	A	A	A	A	G	G	C	C	A	A	G	G	G	G	G	G	T	T	G	G	G	G	G	G	C	C	A	A	T	T	C	C	T	T	A	A	G	G	C	C	T	T	T	T	T	T	C	C	G	G	G	G	G	G	A	A	C	C	C	C	A	A	T	T	C	C	T	T	C	C	G	G	C	C	T	T	C	C	G	G	G	G	A	A	T	T	C	C	G	G	T	T	T	T	T	T	C	C	G	G	T	T	T	T	C	C	G	G	A	A	G	G	G	G	C	C	A	A	A	A	C	C	T	T	C	C	A	A	C	C	A	A	G	G	A	A	G	G	C	C	G	G	A	A	T	T	A	A	C	C	A	A	C	C	C	C	T	T	A	A	C	C	C	C	G	G	A	A	A	A	C	C	C	C	G	G	C	C	A	A	T	T	T	T	A	A	G	G	G	G	C	C	T	T	C	C	A	A	A	A	A	A	A	A	G	G	C	C	A	A	A	A	A	A	C	C	A	A	T	T	G	G	T	T	T	T	C	C	T	T	C	C	NA	NA	A	A	A	A	G	G	C	C	A	A	C	C	C	C	T	T	A	A	G	G	C	C	G	G	G	G	G	G	A	A	G	G	T	T	G	G	G	G	A	A	A	A	C	C	C	C	C	C	T	T	A	A	A	A	C	C	A	A	C	C	C	C	C	C	C	C	A	A	A	A	T	T	A	A	G	G	T	T	A	A	A	A	G	G	C	C	G	G	T	T	G	G	A	A	A	A	C	C	T	T	G	G	A	G	C	C	C	C	G	G	C	C	A	A	A	A	A	A	G	G	A	A	C	C	C	C	G	G	C	C	T	T	G	G	A	A	A	A	G	G	G	G	G	G	C	C	A	A	G	G	T	T	G	G	G	G	G	G	T	T	A	A	A	A	A	A	C	C	C	C	C	C	G	G	T	T	A	A	G	G	T	T	A	A	T	T	A	A	A	A	A	A	T	T	C	C	A	A	C	C	C	C	G	G	A	A	C	C	A	A	G	G	C	C	G	G	G	G	T	T	G	G	G	G	G	G	A	A	G	G	C	C	A	A	C	C	G	G	A	A	A	A	A	A	T	T	T	T	C	C	C	C	T	T	T	T	T	T	C	C	G	G	A	A	T	T	C	C	A	A	C	C	G	G	A	A	A	A	C	C	G	G	T	T	T	T	G	G	G	G	G	G	A	A	G	G	A	A	G	G	C	C	A	A	C	C	C	C	C	C	A	A	A	A	A	A	C	C	C	C	T	T	C	C	G	G	G	G	T	T	G	G	C	C	C	C	A	A	A	A	C	C	G	G	G	G	G	G	C	C	G	G	T	T	C	C	A	A	G	G	G	G	A	A	C	C	A	A	G	G	C	C	C	C	T	T	T	T	C	C	T	T	T	T	T	T	A	A	C	C	T	T	C	C	T	T	G	G	G	G	C	C	T	T	T	T	C	C	G	G	C	C	C	C	C	C	T	T	T	T	T	T	A	A	C	C	C	C	T	T	T	T	A	A	T	T	T	T	C	C	G	G	C	C	C	C	C	C	T	T	T	T	A	A	A	A	A	A	T	T	T	T	T	T	G	G	C	C	T	T	A	A	T	T	G	G	G	G	A	A	G	G	G	G	G	G	C	C	C	C	C	C	A	A	G	G	A	A	T	T	A	A	G	G	A	A	C	C	A	A	G	G	C	C	A	A	G	G	A	A	T	T	C	C	C	C	T	T	C	C	C	C	C	C	C	C	T	T	C	C	G	G	G	G	G	G	C	C	T	T	A	A	A	A	C	C	G	G	G	G	A	A	G	G	T	T	C	C	A	A	G	G	T	T	G	G	T	T	G	G	A	A	G	G	C	C	G	G	A	A	T	T	A	A	A	A	C	C	G	G	G	G	T	T	T	T	T	T	T	T	T	T	C	C	T	T	A	A	A	A	A	A	T	T	A	A	G	G	A	A	T	T	G	G	G	G	T	T	T	T	C	C	T	T	G	G	A	A	A	A	T	T	A	A	A	A	A	A	G	G	G	G	C	C	T	T	C	C	C	C	A	A	G	G	C	C	C	C	C	C	A	A	C	C	T	T	T	T	C	C	T	T	C	C	T	T	C	C	T	T	C	C	G	G	T	T	A	A	G	G	T	T	T	T	G	G	C	C	T	T	C	C	C	C	G	G	G	G	G	G	T	T	NA	NA	T	T	T	T	A	A	G	G	G	G	T	T	C	C	T	T	T	T	C	C	A	A	C	C	C	C	G	G	T	T	C	C	A	A	G	G	C	C	G	G	C	C	T	T	A	A	G	G	A	A	G	G	A	A	G	G	C	C	C	C	T	T	A	A	T	T	C	C	G	G	A	A	C	C	A	A	G	G	G	G	T	T	G	G	C	C	T	T	T	T	G	G	A	A	G	G	A	A	C	C	A	A	G	G	A	A	C	C	C	C	C	C	C	C	A	A	A	A	C	C	T	T	T	T	C	C	C	C	A	A	A	A	C	C	T	T	A	A	G	G	C	C	C	C	A	A	G	G	T	T	T	T	G	G	C	C	G	G	C	C	A	A	C	C	T	T	T	T	T	T	C	C	C	C	G	G	T	T	C	C	G	G	T	T	A	A	G	G	T	T	C	C	G	G	G	G	G	G	C	C	C	C	G	G	C	C	A	A	G	G	T	T	A	A	A	A	C	C	A	A	G	G	C	C	C	C	A	A	T	T	A	A	G	G	A	A	G	G	G	G	G	G	T	T	A	A	A	A	T	T	G	G	C	C	A	A	C	C	A	A	A	A	A	A	G	G	T	T	C	C	G	G	A	A	G	G	C	C	T	T	A	A	A	A	A	A	A	A	G	G	T	T	T	T	A	A	A	A	G	G	A	A	C	C	C	C	G	G	A	A	C	C	C	C	C	C	A	A	G	G	G	G	T	T	C	C	C	C	T	T	T	T	C	C	G	G	A	A	C	C	C	C	T	T	T	T	A	A	C	C	G	G	C	C	T	T	G	G	C	C	C	C	T	T	A	A	A	A	T	T	A	A	T	T	C	C	T	T	T	T	A	A	A	A	C	C	A	A	G	G	G	G	C	C	A	A	G	G	G	G	T	T	A	A	A	A	T	T	T	T	C	C	A	A	T	T	G	G	T	T	C	C	C	C	T	T	C	C	C	C	T	T	C	C	C	C	G	G	T	T	G	G	A	A	T	T	T	T	T	T	G	G	G	G	G	G	T	T	G	G	T	T	T	T	C	C	T	T	T	T	A	A	T	T	G	G	T	T	C	C	C	C	G	G	G	G	A	A	T	T	G	G	G	G	A	A	G	G	G	G	A	A	T	T	T	T	T	T	C	C	G	G	A	A	T	T	A	A	C	C	T	T	A	A	A	A	A	A	C	C	C	C	G	G	A	A	C	C	G	G	C	C	C	C	A	A	G	G	C	C	C	C	C	C	NA	NA	C	C	G	G	A	A	G	G	G	G	T	T	G	G	G	G	G	G	G	G	A	A	T	T	G	G	C	C	A	A	A	A	T	T	T	T	A	A	A	A	A	A	A	A	T	T	T	T	C	C	C	C	T	T	T	T	G	G	G	G	G	G	C	C	G	G	C	C	G	G	T	T	C	C	C	C	G	G	A	A	T	T	T	T	T	T	A	A	A	A	C	C	T	T	C	C	G	G	A	A	C	C	A	A	G	G	A	A	A	A	T	T	C	C	T	T	C	C	T	T	C	C	T	T	A	A	T	T	A	A	C	C	G	G	G	G	C	C	A	A	G	G	A	A	A	A	T	T	A	A	A	A	T	T	T	T	A	A	T	T	C	C	A	A	G	G	T	T	A	A	T	T	C	C	A	A	A	A	A	A	T	T	G	G	A	A	G	G	G	G	T	T	A	A	G	G	T	T	T	T	C	C	G	G	G	G	A	A	T	T	C	C	T	T	A	A	G	G	G	G	T	T	A	A	A	A	A	A	T	T	T	T	C	C	G	G	T	T	G	G	C	C	A	A	A	A	T	T	A	A	C	C	C	C	G	G	T	T	G	G	A	A	A	A	A	A	G	G	G	G	A	A	T	T	T	T	T	T	G	G	T	T	A	A	C	C	C	C	T	T	G	G	G	G	G	G	A	A	A	A	A	A	T	T	T	T	T	T	C	C	G	G	A	A	C	C	G	G	A	A	T	T	C	C	C	C	T	T	T	T	G	G	T	T	A	A	G	G	C	C	A	A	C	C	G	G	G	G	T	T	G	G	A	A	T	T	C	C	C	C	C	C	T	T	A	A	C	C	T	T	T	T	G	G	A	A	C	C	T	T	A	A	A	A	A	A	T	T	G	G	A	A	A	A	C	C	T	T	A	A	C	C	T	T	G	G	T	T	T	T	C	C	C	C	T	T	A	A	A	A	T	T	G	G	A	A	A	A	T	T	C	C	A	A	C	C	A	A	C	C	T	T	A	A	G	G	G	G	C	C	A	A	C	C	T	T	G	G	T	T	C	C	A	A	T	T	A	A	T	T	T	T	A	A	C	C	G	G	C	C	C	C	A	A	A	A	T	T	A	A	A	A	A	A	G	G	C	C	A	A	T	T	G	G	G	G	T	T	C	C	T	T	A	A	C	C	T	T	T	T	T	T	C	C	G	G	T	T	C	C	G	G	A	A	C	C	T	T	G	G	T	T	G	G	T	T	A	A	A	A	G	G	A	A	A	A	C	C	C	C	G	G	T	T	G	G	A	A	G	G	C	C	A	A	NA	NA	C	C	G	G	C	C	A	A	G	G	A	A	C	C	C	C	C	C	C	C	A	A	C	C	G	G	T	T	C	C	A	A	C	C	G	G	A	A	G	G	G	G	G	G	T	T	T	T	C	C	G	G	G	G	G	G	A	A	T	T	T	T	A	A	C	C	C	C	T	T	T	T	A	A	A	A	G	G	T	T	G	G	G	G	A	A	C	C	A	A	A	A	C	C	T	T	G	G	C	C	C	C	C	C	C	C	T	T	C	C	A	A	G	G	C	C	T	T	C	C	G	G	A	A	T	T	T	T	T	T	C	C	A	A	T	T	C	C	T	T	T	T	T	T	A	A	C	C	G	G	C	C	C	C	G	G	G	G	C	C	G	G	C	C	C	C	T	T	G	G	A	A	T	T	C	C	A	A	C	C	G	G	A	A	A	A	G	G	C	C	G	G	G	G	A	A	A	A	C	C	G	G	G	G	T	T	T	T	C	C	A	A	A	A	A	A	G	G	A	A	T	T	C	C	A	A	G	G	A	A	A	A	C	C	A	A	C	C	C	C	A	A	A	A	A	A	G	G	A	A	G	G	C	C	C	C	A	A	C	C	G	G	G	G	C	C	G	G	T	T	C	C	T	T	G	G	C	C	A	A	A	A	C	C	G	G	T	C	C	C	A	A	T	T	G	G	A	A	A	A	C	C	T	T	C	C	T	T	C	C	G	G	G	G	C	C	C	C	T	T	A	A	G	G	G	G	G	G	A	A	T	T	G	G	A	A	A	A	A	A	A	A	A	A	G	G	T	T	C	C	C	C	G	G	A	A	G	G	A	A	T	T	A	A	A	A	A	A	C	C	A	A	G	G	T	T	A	A	T	T	A	A	A	A	A	A	C	C	C	C	G	G	A	A	G	G	G	G	A	A	C	C	G	G	T	T	T	T	C	C	A	A	C	C	C	C	T	T	G	G	T	T	T	T	T	T	C	C	T	T	A	A	T	T	T	T	G	G	C	C	C	C	G	G	G	G	G	G	NA	NA	C	C	T	T	A	A	A	A	C	C	G	G	C	C	G	G	T	T	G	G	G	G	T	T	A	A	C	C	C	C	A	A	G	G	C	C	G	G	C	C	C	C	G	G	T	T	G	G	A	A	A	A	C	C	C	C	T	T	A	A	C	C	G	G	C	C	C	C	T	T	A	A	T	T	C	C	T	T	G	G	C	C	G	G	T	T	C	C	A	A	C	C	G	G	C	C	G	G	G	G	T	T	G	G	A	A	A	A	A	A	C	C	A	A	C	C	T	T	G	G	A	A	G	G	C	C	A	A	T	T	G	G	C	C	T	T	C	C	A	A	A	A	T	T	T	T	A	A	A	A	A	A	C	C	T	T	C	C	A	A	C	C	C	C	T	T	G	G	G	G	G	G	C	C	A	A	C	C	T	T	G	G	C	C	C	C	G	G	G	G	C	C	A	A	A	A	T	T	A	A	A	A	G	G	C	C	T	T	A	A	C	C	A	A	C	C	G	G	A	A	G	G	C	C	A	A	C	C	T	T	C	C	C	C	A	A	G	G	A	A	G	G	G	G	C	C	T	T	G	G	G	G	C	C	G	G	A	A	A	A	T	T	C	C	A	A	C	C	G	G	T	T	C	C	C	C	C	C	G	G	T	T	G	G	A	A	T	T	G	G	G	G	T	T	G	G	G	G	T	T	T	T	T	T	T	T	G	G	A	A	A	A	T	T	C	C	G	G	T	T	G	G	G	G	T	T	G	G	C	C	C	C	G	G	T	T	T	T	C	C	T	T	A	A	A	A	G	G	T	T	G	G	C	C	C	C	C	C	T	T	A	A	T	T	A	A	G	G	T	T	G	G	C	C	T	T	G	G	G	G	C	C	C	C	T	T	C	C	A	A	C	C	T	T	T	T	G	G	A	A	C	C	A	A	T	T	A	A	A	A	A	A	A	A	T	T	T	T	A	A	C	C	G	G	T	T	C	C	C	C	A	A	C	C	A	A	G	G	C	C	T	T	T	T	T	T	T	T	C	C	C	C	C	C	A	A	A	A	G	G	T	T	C	C	G	G	A	A	T	T	G	G	T	T	T	T	G	G	C	C	T	T	G	G	T	T	T	T	C	C	A	A	A	A	A	A	C	C	C	C	G	G	A	A	C	C	T	T	T	T	G	G	T	T	C	C	A	A	G	G	T	T	T	T	C	C	C	C	T	T	C	C	C	C	G	G	T	T	G	G	A	A	A	A	A	A	T	T	G	G	A	A	C	C	G	G	A	A	T	T	C	C	T	T	T	T	G	G	G	G	C	C	C	C	A	A	A	A	A	A	T	T	C	C	G	G	A	A	T	T	A	A	T	T	G	G	G	G	G	G	A	A	T	T	C	C	C	C	A	A	C	C	T	T	T	T	G	G	T	T	A	A	G	G	A	A	T	T	A	A	T	T	A	A	T	T	G	G	C	C	T	T	A	A	C	C	A	A	C	C	A	A	G	G	C	C	A	A	T	T	G	G	G	G	C	C	G	G	C	C	G	G	T	T	G	G	C	C	G	G	A	A	C	C	G	G	C	C	G	G	A	A	G	G	T	T	G	G	T	T	A	A	C	C	A	A	A	A	T	T	G	G	C	C	C	C	G	G	A	A	C	C	A	A	G	G	A	A	A	A	T	T	T	T	T	T	G	G	G	G	A	A	T	T	T	T	A	A	A	A	C	C	T	T	T	T	A	A	T	T	C	C	C	C	C	C	T	T	G	G	A	A	C	C	C	C	G	G	G	G	T	T	A	A	G	G	A	A	T	T	G	G	C	C	T	T	G	G	C	C	A	A	A	A	C	C	C	C	G	G	C	C	A	A	C	C	T	T	A	A	C	C	A	A	A	A	C	C	A	A	T	T	G	G	T	T	T	T	T	T	G	G	A	A	G	G	G	G	G	G	C	C	A	A	G	G	G	G	A	A	A	A	G	G	A	A	C	C	A	A	G	G	A	A	C	C	G	G	T	T	A	A	G	G	G	G	C	C	G	G	A	A	T	T	T	T	A	A	A	A	T	T	A	A	A	A	A	A	A	A	T	T	T	T	G	G
CC	OR1639f140	NA	NA	1	NA	A	A	A	A	C	C	C	C	C	C	G	G	A	A	G	G	C	C	G	G	T	T	C	C	C	C	G	G	C	C	T	T	T	T	G	G	C	C	C	C	A	A	G	G	G	G	G	G	G	G	C	C	G	G	A	A	A	A	G	G	G	G	T	T	A	A	G	G	C	C	C	C	G	G	G	G	A	A	C	C	T	T	G	A	G	G	T	T	C	C	A	G	T	T	C	C	C	C	A	A	A	A	A	A	T	T	G	G	T	T	C	C	A	A	G	G	G	G	A	A	A	A	G	G	G	G	C	C	C	C	C	C	C	C	C	C	G	G	C	C	T	T	C	C	C	C	G	G	C	C	T	T	C	C	C	C	G	G	T	T	C	C	C	C	A	A	G	G	T	T	T	T	G	G	G	G	C	C	G	G	C	C	G	G	A	A	T	T	G	G	G	G	G	G	C	C	A	A	C	C	T	T	C	C	C	C	G	A	C	C	T	T	T	T	C	C	T	T	T	T	G	G	A	A	T	T	G	G	G	G	A	A	G	G	T	T	C	C	T	T	G	G	C	C	C	C	T	T	T	T	C	C	C	C	G	G	G	G	A	A	A	A	A	A	G	G	T	T	C	C	T	T	C	C	A	A	G	G	C	C	G	G	A	A	A	A	T	T	A	A	A	A	T	T	A	A	G	G	A	A	G	G	G	G	G	G	G	G	G	G	T	T	C	C	T	T	T	T	C	C	G	G	T	T	T	T	C	C	G	G	C	C	T	T	T	T	C	C	C	C	A	A	A	A	C	C	G	G	G	G	G	G	G	G	C	C	A	A	C	C	C	C	A	A	C	C	G	G	C	C	C	C	A	A	G	G	G	G	C	C	G	G	C	C	C	C	G	G	C	C	G	G	T	T	A	A	C	C	C	C	T	T	G	G	C	C	G	G	C	C	G	G	G	G	T	T	C	G	T	T	G	G	G	G	G	G	T	T	A	A	G	G	G	G	A	A	C	C	T	T	A	A	T	T	T	T	C	C	A	A	G	G	G	G	T	T	A	A	G	G	C	C	C	C	T	T	C	C	C	C	C	C	G	G	A	A	G	G	A	A	G	G	G	G	C	C	C	C	A	A	C	C	G	G	A	A	T	T	G	G	G	G	G	G	G	G	T	T	G	G	A	A	G	G	A	A	T	T	A	A	C	C	T	T	G	G	G	G	G	G	A	G	G	G	G	G	C	C	C	C	T	T	T	T	A	A	A	A	A	A	A	A	A	A	T	T	T	T	T	T	C	C	C	C	A	A	T	T	G	G	A	A	A	A	C	C	C	C	G	G	T	T	C	C	C	C	C	C	G	G	C	C	C	C	C	C	C	C	T	T	G	G	C	C	C	C	C	C	C	C	T	T	T	T	T	T	G	G	C	C	G	G	T	T	G	G	T	T	A	A	T	T	C	C	C	C	A	A	T	T	T	T	G	G	G	G	G	G	A	A	A	A	G	G	C	C	T	T	G	G	G	G	NA	NA	NA	NA	T	T	A	A	T	T	A	A	T	T	A	A	T	T	A	A	G	G	A	A	C	C	T	T	T	T	G	G	A	A	A	A	G	G	C	C	G	G	A	A	T	T	T	T	C	C	T	T	T	T	G	G	C	C	G	G	A	A	A	A	C	C	T	T	G	G	G	G	G	G	T	T	A	A	A	A	G	G	G	G	C	C	A	A	G	G	C	C	C	C	C	C	T	T	C	C	G	G	G	G	G	G	G	G	T	T	C	C	G	G	G	G	G	G	C	C	T	T	T	T	C	C	A	A	C	C	T	T	C	C	C	C	A	A	C	C	G	G	C	C	C	C	G	G	C	C	C	C	C	C	T	T	C	C	G	G	G	G	A	A	C	C	C	C	A	A	G	G	G	G	G	G	G	G	C	C	A	A	C	C	C	C	A	A	G	G	G	G	C	C	T	T	G	G	T	T	T	T	T	T	A	A	G	G	T	T	G	G	C	C	G	G	T	T	G	G	T	T	A	A	G	G	G	G	A	A	C	C	C	C	A	A	A	A	G	G	A	A	A	A	G	G	A	A	G	G	G	G	C	C	A	A	G	G	C	C	A	A	T	T	G	G	NA	NA	A	A	C	C	G	G	G	G	G	G	G	G	C	C	C	C	C	C	T	T	T	T	G	G	C	C	C	C	A	A	C	C	G	G	C	C	A	A	G	G	C	C	NA	NA	C	C	NA	NA	G	G	G	G	G	A	A	A	A	A	G	G	C	C	C	C	G	G	T	T	T	T	G	G	T	T	T	T	C	C	T	T	G	G	G	G	C	C	C	C	G	G	C	C	T	T	A	A	A	A	G	G	C	C	A	A	C	C	G	G	C	C	G	G	G	G	C	C	C	C	T	T	A	A	G	G	G	G	T	T	G	G	C	C	T	T	C	C	G	G	A	A	G	G	G	G	G	G	C	C	C	C	G	G	A	A	G	G	C	C	G	G	C	C	T	T	G	G	G	G	A	A	G	G	A	A	A	A	G	G	T	T	G	G	C	C	C	C	C	C	T	T	A	A	A	A	A	A	G	G	A	A	G	G	G	G	A	A	C	C	C	C	T	T	C	C	A	A	G	G	T	T	T	T	T	T	C	C	G	G	C	C	A	A	G	G	G	G	G	G	G	G	T	T	G	G	C	C	C	C	G	G	C	C	C	C	T	T	A	A	C	C	C	C	C	C	C	C	G	G	G	G	T	T	G	G	C	C	G	G	T	T	C	C	G	G	G	G	A	A	G	G	G	G	T	T	G	G	G	G	G	G	C	C	T	T	C	C	G	G	A	A	C	C	G	G	T	T	C	T	C	C	C	C	T	T	G	G	G	G	C	C	T	T	C	C	C	C	A	A	A	A	A	A	A	A	C	C	A	A	A	A	G	G	A	A	C	C	C	C	C	C	C	C	C	C	G	G	G	G	G	G	G	G	C	C	G	G	C	C	T	T	A	A	C	C	G	G	C	C	C	C	G	G	C	C	G	G	G	G	C	C	C	C	G	G	G	G	T	T	G	G	G	G	G	G	G	G	C	C	G	G	A	A	T	T	G	G	A	C	C	C	G	G	C	C	A	A	A	A	T	T	C	C	C	C	A	A	C	C	C	C	G	G	C	C	G	G	A	A	C	C	C	C	T	T	A	A	G	G	A	A	G	G	A	A	C	C	A	A	G	G	G	A	C	C	C	C	C	C	A	A	C	C	A	A	T	T	G	G	T	T	G	G	C	C	G	G	G	G	A	A	C	C	C	C	G	G	A	A	G	G	C	C	G	G	T	T	A	A	T	T	A	A	C	C	T	T	T	T	A	A	C	C	C	C	G	G	G	G	T	T	C	C	C	C	G	G	T	T	G	G	C	C	C	C	T	T	G	G	G	G	A	A	C	C	C	C	G	G	G	G	C	C	C	C	T	T	T	T	A	A	C	C	T	T	C	C	G	G	A	A	G	G	C	C	G	G	C	C	C	C	T	T	G	G	NA	NA	G	G	T	T	A	A	A	A	A	A	G	G	C	C	C	C	A	C	T	T	G	G	T	T	G	G	A	A	G	G	T	T	T	T	C	C	G	G	C	C	C	C	A	A	A	A	C	C	G	G	C	C	G	G	T	T	C	C	C	C	G	G	G	G	G	G	T	T	C	C	T	T	G	G	A	A	G	G	T	T	G	G	A	A	G	G	G	G	C	C	G	G	C	C	C	C	C	C	T	T	A	A	G	G	G	G	T	T	G	G	T	T	T	T	A	A	A	A	G	G	A	A	C	C	G	G	G	G	C	C	A	A	G	G	C	C	A	A	G	G	C	C	G	G	G	G	G	G	G	G	G	G	G	G	T	T	T	T	C	C	T	T	G	G	T	T	T	T	A	A	A	A	C	C	G	G	T	T	G	G	A	A	A	A	G	G	T	T	A	A	G	G	A	A	C	C	C	C	C	C	T	T	T	T	G	G	G	G	C	C	G	G	C	C	C	C	C	C	G	G	G	A	T	T	C	C	C	C	C	C	A	A	C	C	A	A	C	C	C	C	A	A	T	T	G	G	C	C	G	G	A	A	A	A	A	A	C	C	A	A	G	G	G	G	C	C	G	G	G	G	C	C	G	G	A	A	G	G	T	T	C	C	G	G	T	T	C	C	T	T	G	G	C	C	A	A	C	C	C	C	G	G	A	A	A	A	C	C	C	C	C	C	G	G	A	A	T	T	C	C	T	T	C	C	A	A	C	C	G	G	T	T	C	C	A	A	G	G	T	T	T	T	T	T	C	C	A	A	G	G	C	C	T	T	G	G	A	A	G	G	G	G	C	C	C	C	G	G	T	T	C	C	T	T	C	C	G	G	A	A	G	G	C	C	A	A	G	G	T	T	G	G	C	C	C	C	G	G	NA	NA	G	G	G	G	C	C	G	G	T	T	G	G	C	C	G	G	A	A	C	T	G	G	G	G	C	C	C	C	A	A	G	G	A	A	T	T	G	G	G	G	G	G	A	A	C	C	A	A	G	G	G	G	T	T	G	G	T	T	C	C	C	C	A	A	C	C	C	C	C	C	A	A	C	C	G	G	G	G	T	T	C	C	T	T	T	T	G	G	T	T	C	C	T	T	G	G	G	G	T	T	G	G	A	A	T	T	T	T	A	A	A	A	A	A	C	C	C	C	T	T	A	A	A	A	C	C	G	G	G	G	G	G	G	G	C	C	C	C	G	G	G	G	T	T	C	C	A	A	G	G	G	G	C	C	A	A	NA	NA	C	C	G	G	G	G	G	G	G	G	C	C	C	C	A	A	C	C	G	G	T	T	A	A	C	C	C	C	G	G	G	G	T	T	T	T	A	A	T	T	A	A	G	G	A	A	T	T	G	G	A	A	C	C	C	C	A	A	A	A	T	T	C	C	G	G	G	G	C	C	C	C	C	C	T	T	T	T	A	A	A	A	T	T	A	A	A	A	G	G	NA	NA	C	C	C	C	C	C	G	G	A	A	C	C	G	G	A	A	G	G	A	A	G	G	G	G	T	T	C	C	A	A	T	T	T	C	G	G	G	G	C	C	C	C	A	A	A	A	T	T	C	C	T	T	G	G	C	C	A	A	T	T	A	G	C	C	G	G	G	G	C	C	T	T	A	A	C	C	G	G	G	G	G	G	G	G	C	C	G	G	G	G	G	G	T	T	A	A	A	A	A	A	C	C	T	T	C	C	A	A	C	C	T	T	C	C	T	T	C	C	T	T	A	A	A	A	A	A	T	T	T	T	C	C	T	T	T	T	G	G	T	T	G	G	A	A	G	G	G	G	A	A	T	T	C	C	G	G	A	G	G	G	G	G	G	G	C	C	A	A	A	A	A	A	G	G	A	A	A	A	G	G	C	C	G	G	T	T	G	G	A	A	A	A	G	G	T	T	T	T	G	G	T	T	T	T	G	G	C	C	C	C	C	C	T	T	T	T	A	A	C	C	G	G	G	G	G	G	T	T	G	G	A	A	NA	NA	C	C	G	G	T	T	T	T	C	C	G	G	G	G	A	A	C	C	G	G	G	G	C	C	C	C	G	G	G	G	G	G	T	T	G	G	T	T	T	T	C	C	T	T	T	T	G	G	G	G	A	A	T	T	C	C	G	G	A	A	T	T	T	T	T	T	A	A	G	G	T	T	A	A	G	G	NA	NA	T	T	C	C	A	A	A	A	A	A	C	C	G	G	C	C	T	T	G	G	T	T	G	G	C	C	A	A	C	C	C	C	G	G	G	G	G	G	A	A	NA	NA	C	C	A	A	C	C	T	T	T	T	G	G	A	A	A	A	NA	NA	A	A	T	T	T	T	C	C	C	C	G	G	T	T	C	C	A	A	G	G	C	C	C	C	G	G	C	C	T	T	G	G	C	C	A	A	T	T	A	A	A	A	A	A	T	T	G	G	C	C	A	A	C	C	G	G	G	G	T	T	G	G	C	C	G	G	G	G	C	C	G	G	T	T	T	T	G	G	A	A	C	C	G	G	G	G	A	A	G	G	G	G	G	G	A	A	C	C	C	C	A	A	G	G	C	C	A	A	A	A	G	G	A	A	G	G	G	G	G	G	C	C	T	T	G	G	G	G	A	T	G	G	C	C	G	G	G	G	C	C	G	G	A	T	T	T	C	C	T	T	G	G	C	G	A	A	G	G	A	A	T	T	T	T	C	C	C	C	C	C	G	G	G	G	T	T	C	C	T	T	A	A	G	G	T	T	A	A	C	C	G	G	T	T	C	C	T	T	A	A	T	T	A	A	T	T	C	C	C	C	C	C	G	G	C	C	A	A	T	T	G	G	G	G	G	G	G	G	C	C	G	G	C	C	T	T	G	G	G	G	G	G	T	T	G	G	A	A	A	A	C	C	C	C	A	A	C	C	T	T	C	C	C	C	C	C	T	T	A	A	C	C	T	T	G	G	A	A	T	C	A	A	C	C	G	G	A	A	A	A	A	A	A	A	C	C	G	G	G	G	G	T	C	C	T	T	C	C	A	A	A	A	T	T	G	G	A	A	C	C	A	A	T	T	G	G	C	C	T	T	A	A	A	A	G	G	T	T	G	G	C	C	C	C	T	T	A	A	A	A	G	G	G	G	G	G	G	G	T	T	C	C	A	A	C	C	T	T	T	T	A	A	G	G	T	T	T	T	A	A	T	T	C	C	C	C	G	G	A	A	G	G	A	A	G	A	G	G	G	G	C	C	T	T	C	C	A	A	G	G	G	G	G	G	T	T	G	G	T	T	C	C	T	T	T	T	C	C	G	G	G	G	T	T	A	A	G	G	T	C	T	T	G	G	A	A	T	T	T	T	C	C	T	T	A	A	C	C	G	G	G	G	A	A	C	C	C	C	A	A	G	G	G	G	G	G	T	T	C	C	G	G	G	G	T	T	T	T	NA	NA	G	G	C	C	G	G	G	G	C	C	G	G	C	C	G	G	A	A	G	G	G	G	C	C	NA	NA	A	A	G	G	C	C	G	G	A	A	C	C	A	A	G	G	G	G	C	C	C	C	C	C	T	T	T	T	G	G	C	C	A	A	C	C	C	C	A	A	T	T	T	T	G	G	G	G	G	G	C	C	G	G	C	C	G	G	T	T	G	G	C	C	C	C	T	T	C	C	G	G	C	C	C	C	T	T	C	C	G	G	G	G	T	T	G	G	C	C	G	G	C	C	A	A	G	G	T	T	G	G	G	G	G	G	C	C	C	C	C	C	A	A	G	G	G	G	T	T	A	A	G	G	A	A	C	C	C	C	NA	NA	C	C	C	C	G	G	G	G	C	C	G	G	G	G	T	T	C	C	C	C	C	C	C	C	C	C	C	C	G	G	G	G	C	C	A	A	A	A	C	C	G	G	C	C	A	A	A	A	T	T	A	A	C	C	A	A	G	G	G	G	G	G	C	C	G	A	G	G	G	G	G	G	C	C	T	T	T	T	C	C	G	G	T	T	A	A	C	C	G	G	C	C	G	G	T	T	G	G	A	A	C	C	G	G	G	G	A	A	G	G	G	G	G	G	T	T	T	T	T	T	G	G	G	G	G	G	T	T	C	C	G	G	T	T	A	A	G	G	T	T	C	C	T	C	T	T	C	C	A	A	C	C	C	C	G	G	T	T	C	C	G	G	G	G	C	C	T	T	T	T	A	A	G	G	C	C	C	C	G	G	T	T	A	A	G	G	T	T	G	G	G	G	G	G	T	T	A	A	T	T	C	C	C	C	G	G	C	C	A	A	C	C	G	G	G	G	C	C	G	G	C	C	T	T	T	T	G	G	G	G	C	C	A	A	A	A	G	G	C	C	C	C	T	T	C	C	G	G	G	G	C	C	T	T	A	A	C	T	A	A	C	C	A	A	A	A	C	C	G	G	C	C	C	C	G	G	C	C	G	A	T	T	C	C	A	A	G	G	G	G	A	A	C	C	T	T	G	G	T	T	T	T	C	C	T	T	A	A	T	T	C	C	G	G	C	C	G	G	G	G	C	C	A	A	C	C	C	C	C	C	A	A	T	T	C	C	C	C	G	G	C	C	C	C	C	C	C	C	G	G	A	A	G	G	C	C	G	G	C	C	A	A	T	T	A	A	G	G	G	G	T	T	T	T	T	T	G	G	C	C	C	C	G	G	A	A	G	G	G	G	A	A	C	C	G	G	C	C	T	T	A	A	A	A	C	C	T	T	G	G	T	T	G	G	G	G	C	C	A	A	G	G	C	C	G	G	G	G	C	C	C	C	G	G	G	G	A	A	C	C	G	G	G	G	A	A	T	T	T	T	C	C	G	G	C	C	A	A	G	G	G	G	G	G	C	C	C	C	G	G	G	G	C	C	T	T	A	A	C	C	T	T	G	G	G	G	G	G	G	G	A	A	G	G	C	C	G	G	C	C	C	C	C	C	G	G	C	C	C	C	C	C	G	G	A	A	C	C	C	C	C	C	A	A	A	A	T	T	C	C	C	C	A	A	C	C	T	T	G	G	T	T	G	G	A	A	C	C	T	T	G	G	C	C	G	G	A	A	C	C	G	G	T	T	G	G	C	C	C	C	C	C	G	G	G	T	T	T	C	C	A	A	C	C	C	C	G	G	A	A	C	C	A	A	T	T	A	A	A	A	G	G	C	C	C	C	C	C	T	T	T	T	C	C	C	C	T	T	G	G	G	G	G	G	C	C	T	T	G	G	A	A	G	G	A	A	T	T	C	C	C	C	G	G	A	A	C	C	C	C	A	A	C	C	C	C	C	C	A	A	G	G	C	C	C	C	C	C	C	C	C	C	T	T	C	C	G	G	C	C	T	T	C	C	A	A	A	A	A	A	C	C	C	C	C	C	T	T	C	C	C	C	A	A	G	G	T	T	NA	NA	A	A	G	G	T	T	C	C	C	C	A	A	G	T	T	T	T	T	T	T	T	T	G	G	C	C	C	C	A	A	G	G	T	T	C	C	G	G	T	T	A	A	T	T	C	C	A	A	C	C	T	T	G	G	G	G	T	T	G	G	G	G	A	A	T	T	C	C	C	C	A	A	C	C	G	G	C	C	C	C	A	A	C	C	C	C	C	C	A	A	C	C	C	C	G	G	G	G	T	T	C	C	G	G	T	T	G	A	G	G	A	A	A	A	A	A	G	G	C	C	C	C	C	C	G	G	C	C	G	G	T	T	G	G	G	G	C	C	T	T	A	A	T	T	G	G	A	A	C	C	C	C	A	A	G	G	G	G	C	C	C	C	C	C	T	T	G	G	C	C	A	A	G	G	T	T	G	G	C	C	C	C	C	T	C	C	C	C	C	C	G	G	T	T	G	G	G	G	T	T	C	C	C	C	G	G	A	A	C	C	T	T	T	T	C	C	T	T	A	A	G	G	G	G	G	G	G	G	C	C	C	C	G	G	C	C	C	C	G	G	C	C	G	G	T	T	C	C	A	A	T	T	A	A	G	G	T	T	G	G	G	G	C	C	G	G	G	G	T	T	A	A	T	T	G	G	G	G	G	G	C	C	C	C	C	C	G	G	G	G	G	G	C	C	A	A	C	C	T	T	C	C	A	A	C	C	G	G	C	C	G	G	C	C	G	G	A	A	A	A	T	T	A	A	G	G	T	T	C	C	G	G	C	C	T	T	T	T	C	C	C	C	C	C	C	C	T	T	C	C	NA	NA	C	C	A	A	G	G	A	A	A	A	C	C	C	C	C	C	G	G	G	G	C	C	G	G	G	G	C	C	C	C	G	G	T	T	G	G	A	A	T	T	G	G	C	C	T	T	C	C	G	G	T	T	G	G	G	G	C	C	G	G	T	T	G	G	G	G	G	G	G	G	T	T	T	T	T	T	C	C	A	A	G	G	A	A	G	G	G	G	G	G	G	G	G	G	G	G	G	G	T	T	T	T	T	T	G	G	G	G	T	T	C	C	A	A	A	A	G	G	C	C	C	C	T	T	C	C	G	G	G	G	A	A	G	G	T	T	G	G	G	G	G	G	T	T	A	A	G	G	C	C	G	G	C	C	A	A	A	A	C	C	G	G	G	G	A	A	C	C	G	G	A	A	A	A	T	T	A	A	C	C	G	G	A	A	C	C	A	A	G	G	G	G	T	C	C	C	C	C	G	G	C	C	G	G	T	T	C	C	NA	NA	T	T	G	G	A	A	T	T	G	G	C	C	C	C	C	C	A	A	A	A	C	C	C	C	A	A	T	T	G	G	G	G	A	A	C	C	A	A	C	C	T	T	C	C	C	C	T	T	A	A	A	A	C	C	G	C	T	T	A	A	G	G	G	G	A	A	A	A	T	T	T	T	C	C	C	C	T	T	C	C	G	G	C	C	C	C	A	A	C	C	G	G	A	A	A	A	T	T	T	T	G	G	C	C	C	C	G	G	C	C	A	A	C	C	C	C	T	T	C	C	G	G	T	T	G	G	G	G	G	G	G	G	A	A	T	T	T	T	G	G	G	G	C	C	C	C	A	A	T	T	T	T	G	G	C	C	C	C	C	C	T	T	C	C	A	A	G	G	C	C	A	A	C	C	A	A	T	T	A	G	C	C	G	G	G	G	T	T	C	C	A	A	C	C	C	C	G	G	T	T	C	C	A	A	T	T	C	C	T	T	NA	NA	T	T	C	C	G	G	G	G	C	C	A	A	T	T	G	G	G	G	T	T	C	C	G	G	T	T	C	C	C	C	A	A	A	A	C	C	A	A	C	C	T	T	T	T	A	A	C	C	G	G	A	A	G	G	T	T	G	G	C	C	G	G	C	C	C	C	G	G	A	A	C	C	A	A	A	A	C	C	A	A	C	C	C	C	C	C	C	C	G	G	C	C	C	C	A	A	A	A	A	A	G	G	C	C	C	C	A	A	C	C	G	G	C	C	C	C	A	A	A	A	C	C	C	C	G	G	T	T	C	C	T	T	C	C	C	C	C	C	T	T	G	G	G	G	C	C	C	C	G	C	C	C	G	G	C	C	C	C	C	C	G	G	A	A	G	G	C	C	C	C	A	A	G	G	C	C	C	C	T	T	C	C	G	G	C	C	A	A	C	C	T	T	G	G	A	A	C	C	G	G	C	C	T	T	G	G	C	C	T	T	T	T	G	G	A	A	G	G	C	C	C	C	T	T	T	T	A	A	C	C	G	G	C	C	A	G	C	C	G	G	T	T	C	C	C	C	G	G	T	T	G	G	C	C	T	T	C	C	T	T	A	A	G	G	A	A	G	G	G	G	G	G	G	A	G	G	G	G	A	A	C	C	A	A	A	A	A	A	C	C	A	A	G	G	G	G	A	A	G	G	A	A	T	T	T	T	G	G	C	C	G	G	A	A	G	G	G	G	C	T	A	A	G	G	G	G	C	C	C	T	C	C	C	T	G	G	C	C	C	C	G	G	G	G	NA	NA	G	G	A	A	G	G	T	T	T	T	A	A	C	C	A	A	C	C	C	C	G	G	G	G	G	G	NA	NA	T	T	A	A	C	C	G	G	C	C	T	T	C	C	G	G	C	C	T	T	G	A	A	A	G	G	NA	NA	A	A	A	A	A	A	T	T	T	T	C	C	A	A	G	G	G	G	C	C	G	G	G	G	C	C	G	G	C	C	G	G	C	C	A	A	G	G	A	A	G	G	G	G	G	G	A	A	A	A	A	A	G	G	T	T	T	T	G	G	A	A	A	A	G	G	T	T	A	A	G	G	G	G	A	A	A	A	G	G	A	A	C	C	A	A	A	A	G	G	T	T	C	C	A	A	G	G	C	C	T	T	C	C	G	G	C	C	G	G	A	A	G	G	A	A	T	T	G	G	G	G	T	T	G	G	C	C	G	G	G	G	G	G	C	C	T	T	C	C	T	T	A	A	A	A	T	T	NA	NA	G	G	C	C	T	T	C	C	G	G	C	C	C	C	C	C	A	A	C	C	T	T	G	G	A	A	G	G	G	G	C	C	T	T	T	T	T	T	C	C	A	A	C	C	C	C	T	T	C	C	A	A	C	C	T	T	G	G	G	G	C	C	NA	NA	A	A	A	A	C	C	A	A	A	A	A	A	G	G	C	C	A	A	G	G	G	G	C	C	A	A	G	G	G	G	C	C	C	C	T	T	A	A	A	A	T	T	G	G	T	T	G	G	A	A	A	A	G	G	A	A	T	T	A	A	NA	NA	A	A	C	C	G	G	C	C	A	A	T	T	G	G	G	G	G	G	A	A	C	C	G	G	A	A	T	T	C	C	C	C	G	G	C	C	G	G	A	A	A	A	C	C	G	G	A	A	C	C	A	A	C	C	G	G	T	T	C	C	G	G	G	G	T	T	C	C	T	T	G	G	T	T	C	C	G	G	G	G	C	C	G	C	G	G	T	T	G	G	C	C	A	A	C	C	A	A	C	C	A	A	C	C	T	T	NA	NA	G	G	T	T	T	T	A	A	G	G	C	C	A	A	C	C	T	T	G	G	T	T	A	A	G	G	C	C	G	G	A	A	G	G	A	A	A	A	C	C	T	T	A	A	T	T	A	A	C	C	C	C	A	A	C	C	A	A	T	T	C	C	C	C	G	G	C	C	T	T	C	C	G	G	G	G	A	A	C	C	C	C	C	C	A	A	A	A	G	G	G	G	T	T	C	C	T	T	A	A	T	T	T	T	G	G	C	C	A	A	T	T	G	G	C	C	G	G	A	A	T	T	T	T	C	C	G	G	A	A	T	T	T	T	T	T	C	C	C	C	T	T	A	A	T	T	C	C	NA	NA	C	C	T	T	A	A	A	A	C	C	T	T	G	G	G	G	C	C	A	A	G	G	T	T	A	A	G	G	T	T	A	A	A	A	A	A	C	C	A	A	A	A	A	A	A	A	A	A	A	A	G	G	T	T	A	A	T	T	T	T	G	G	T	T	A	A	C	C	A	A	C	C	C	C	G	G	G	G	C	C	A	A	T	T	A	A	C	C	T	T	G	G	A	A	A	A	A	A	G	G	T	T	C	C	A	A	G	G	T	T	A	A	T	T	C	C	C	C	G	G	C	C	G	G	C	C	C	C	G	G	T	T	C	C	C	C	G	G	G	G	A	A	G	G	G	G	G	G	C	C	G	G	T	T	T	T	C	C	T	T	A	A	NA	NA	C	C	G	G	T	T	G	G	T	T	G	G	G	G	G	G	C	C	C	C	T	T	G	G	C	C	C	C	G	G	C	C	C	C	A	A	A	A	G	G	C	C	A	A	G	G	T	T	T	T	C	C	T	T	T	T	G	G	C	C	C	C	G	G	T	T	C	C	C	C	C	C	C	C	C	C	G	G	A	A	G	G	G	G	T	T	G	G	G	G	C	C	C	C	A	A	G	G	T	T	A	A	G	G	C	C	T	T	G	G	T	T	G	G	C	C	C	C	T	T	C	C	A	A	A	A	A	A	A	A	C	C	T	T	G	G	C	C	A	A	T	T	G	G	C	C	T	T	C	C	G	G	C	C	A	A	T	T	C	C	A	A	G	G	A	A	C	C	C	C	A	A	A	A	G	G	T	T	G	G	C	C	T	T	G	G	A	A	NA	NA	T	T	C	C	T	T	G	G	C	C	T	T	C	C	C	C	A	A	T	T	G	G	G	G	C	C	C	C	G	G	T	A	A	A	G	G	T	T	A	A	C	C	G	G	G	G	G	G	NA	NA	T	T	T	T	T	T	C	C	A	A	T	T	A	A	G	G	G	G	C	C	C	C	T	T	T	T	G	G	A	A	G	G	G	G	C	C	G	G	C	C	T	T	C	C	G	G	C	C	G	G	T	T	G	G	G	G	C	C	T	T	A	A	G	G	C	C	T	T	C	C	T	T	C	C	C	C	G	G	G	G	G	G	C	C	C	C	C	C	G	G	G	G	T	T	NA	NA	G	G	C	C	C	C	G	G	G	G	C	C	T	T	C	C	A	A	C	C	T	T	G	G	G	G	T	T	A	A	T	T	A	A	T	T	C	C	G	G	T	T	G	G	C	C	A	A	C	C	G	G	C	C	A	A	G	G	A	A	T	T	T	T	C	C	G	G	A	A	G	G	C	C	T	T	A	A	G	G	T	T	A	A	C	C	G	G	G	G	C	C	T	T	A	A	C	C	C	C	A	A	T	T	A	A	A	A	G	G	C	C	A	A	A	A	T	T	T	G	C	C	C	C	C	C	C	C	C	C	C	C	C	C	G	G	G	G	G	G	G	G	T	T	G	G	G	G	C	C	C	C	T	T	A	A	G	G	C	C	C	T	A	A	C	C	C	C	C	C	C	C	G	G	G	G	T	T	A	A	G	G	G	G	C	C	C	C	C	C	G	G	C	C	C	C	C	C	C	C	A	A	T	T	G	G	T	T	A	A	G	G	C	C	T	T	G	G	T	T	C	C	T	T	C	C	T	T	C	C	T	T	C	C	G	G	T	T	C	C	G	G	A	A	T	T	T	T	NA	NA	C	C	A	A	C	C	A	A	C	C	C	C	C	C	A	A	G	G	A	A	T	T	A	A	T	T	C	C	C	C	G	G	T	T	A	A	C	C	G	G	C	C	T	T	T	T	G	G	C	C	C	C	G	G	C	C	C	C	C	C	T	T	T	T	G	G	C	C	G	G	G	G	C	C	G	G	G	G	A	A	C	C	A	A	C	C	G	G	A	A	C	C	C	C	G	G	A	A	C	C	G	G	G	G	A	A	G	G	G	G	A	A	G	G	T	T	C	C	G	G	G	G	G	G	G	G	A	A	C	C	G	G	C	C	A	A	G	G	C	C	A	A	A	A	G	G	A	A	C	C	A	A	G	G	C	C	C	C	T	T	G	G	C	C	G	G	A	A	G	G	NA	NA	C	C	G	G	T	T	G	G	A	A	T	T	G	A	A	A	A	A	G	G	A	A	C	C	C	C	C	C	G	G	G	G	C	C	G	G	C	C	T	T	A	A	C	C	G	G	A	A	G	G	C	C	C	T	C	C	C	C	G	G	C	C	G	G	C	C	G	G	C	C	G	G	G	G	G	G	T	T	G	G	G	G	G	G	G	G	C	C	G	G	G	G	T	T	C	C	T	T	T	T	C	C	T	T	C	C	C	C	C	C	G	G	T	T	C	C	G	G	A	A	T	T	C	C	C	C	C	C	A	A	C	C	A	A	C	C	T	T	T	T	C	C	C	C	C	C	G	G	A	A	C	C	G	A	C	C	G	G	C	C	A	A	C	C	G	G	C	C	C	C	C	C	A	A	T	T	G	G	A	A	C	C	A	A	A	A	C	C	T	T	C	C	C	C	G	G	C	C	T	T	G	G	G	G	C	C	T	T	C	C	G	G	T	T	C	C	C	C	C	C	C	C	C	C	A	A	C	C	G	G	G	G	NA	NA	C	C	C	C	C	C	G	G	G	G	T	T	C	C	C	C	T	T	C	C	G	G	C	C	A	A	C	C	A	A	G	G	C	C	C	C	A	A	G	G	C	C	C	C	C	C	C	C	C	C	G	G	G	G	C	C	G	G	G	G	C	C	T	T	G	G	G	G	C	C	T	T	A	A	G	G	G	G	A	A	G	G	T	T	G	G	T	T	G	G	T	T	G	G	T	T	C	C	G	G	G	G	A	A	A	A	G	G	C	C	C	C	C	C	C	C	T	T	A	A	A	A	T	T	C	C	T	T	C	C	G	G	A	A	A	A	G	A	A	A	G	G	G	G	A	A	T	T	A	A	A	A	A	A	G	G	C	C	C	C	T	T	C	C	C	C	G	G	A	A	C	C	C	C	G	G	T	T	C	C	G	G	C	C	C	C	A	A	G	G	G	G	C	C	G	G	G	G	G	G	G	G	A	A	G	G	T	T	A	A	C	C	C	C	G	G	G	G	C	C	G	G	C	C	C	C	G	G	A	A	A	A	C	C	G	G	G	G	G	G	G	G	T	T	A	A	T	T	T	T	G	G	G	G	G	G	A	A	C	C	T	T	A	A	G	G	T	T	G	G	C	C	A	A	A	A	A	A	C	C	C	C	C	C	T	T	T	T	C	C	C	C	A	A	G	G	G	G	C	C	T	T	C	C	A	A	T	T	C	C	C	C	A	A	G	G	T	T	A	A	C	C	A	A	G	G	A	A	C	C	C	C	C	C	G	G	T	T	T	T	T	T	G	G	A	A	T	T	G	G	G	G	C	C	T	T	T	T	C	C	G	G	G	G	G	A	G	G	G	G	G	G	A	A	G	G	NA	NA	A	A	A	A	A	A	T	T	T	T	T	T	A	A	A	A	T	T	T	T	G	G	G	G	G	G	A	A	G	G	G	G	T	T	C	C	T	T	T	T	T	T	T	T	A	A	G	G	C	C	A	A	T	T	A	A	C	C	C	C	C	C	C	C	G	G	A	A	C	C	C	C	G	G	A	A	C	C	A	A	A	A	C	C	C	C	A	A	G	G	C	C	A	A	T	T	A	A	G	G	C	C	C	C	C	C	T	T	T	T	A	A	A	A	G	G	T	T	G	G	A	A	A	A	G	A	T	T	A	A	G	G	T	T	T	T	G	G	G	G	C	C	G	G	T	T	A	A	T	T	C	C	T	T	C	C	G	G	C	C	G	G	C	C	T	T	T	T	C	C	G	G	G	G	C	C	A	A	T	T	G	G	A	A	A	A	A	A	C	C	C	C	C	C	T	T	T	T	A	A	G	G	T	T	C	C	A	A	A	A	G	G	C	C	C	C	A	A	G	G	G	G	G	G	G	G	T	T	T	T	G	G	G	G	T	T	G	G	C	C	G	G	A	A	C	C	G	G	T	T	A	A	C	C	C	C	G	G	C	C	T	T	A	A	G	G	A	A	T	T	A	A	C	C	C	C	A	A	A	A	C	C	G	G	A	A	G	G	T	T	C	C	T	T	G	G	C	C	T	T	C	C	T	T	C	C	A	A	G	G	T	T	G	G	T	T	T	T	G	G	G	G	T	T	C	C	A	A	C	C	T	T	T	T	T	T	A	A	G	G	T	T	G	G	C	C	C	C	G	G	C	C	G	G	C	C	T	T	T	T	T	T	C	C	G	G	C	C	A	A	C	C	T	T	T	T	G	G	A	A	T	T	C	C	A	A	C	C	C	C	C	C	T	T	C	C	G	G	T	T	C	C	C	C	A	A	T	T	G	G	T	T	A	A	C	C	T	T	A	A	A	A	C	C	C	C	C	C	G	G	A	A	T	T	G	G	G	G	C	C	NA	NA	A	A	A	A	G	G	T	T	T	T	G	G	A	A	G	G	G	G	C	C	G	G	C	C	C	C	G	G	G	G	G	G	C	C	NA	NA	C	C	C	C	C	C	C	C	G	G	G	G	G	G	T	T	G	G	G	G	G	G	T	T	A	A	C	C	C	C	C	C	G	G	T	T	T	T	T	T	G	G	C	C	A	A	A	A	C	C	C	C	T	T	G	G	G	G	G	A	C	C	A	A	C	C	T	T	A	G	T	T	A	A	T	T	G	G	C	C	G	G	C	C	G	G	G	G	T	T	T	T	A	A	T	T	T	T	G	G	C	C	C	C	A	A	A	A	G	G	T	T	G	G	A	A	G	G	C	C	G	G	G	G	G	G	G	G	C	C	C	C	A	A	G	G	A	A	T	T	G	G	A	A	A	A	C	C	G	G	C	C	G	G	G	G	C	C	T	T	T	T	T	T	T	T	C	C	G	G	G	G	C	C	T	T	C	C	T	T	A	G	G	G	G	G	A	A	T	T	C	C	T	T	C	C	G	G	C	T	T	T	C	C	C	C	NA	NA	G	G	T	T	A	A	A	A	A	A	G	G	T	T	A	A	A	A	G	G	C	C	G	G	A	A	T	T	T	T	G	G	A	A	C	C	G	G	A	A	G	G	C	C	A	A	C	C	T	T	C	C	T	T	C	C	T	T	G	G	C	C	A	A	C	C	A	A	T	T	G	G	G	G	C	C	C	C	T	T	A	A	C	C	A	A	T	T	C	C	T	T	T	T	C	C	C	C	A	A	A	A	C	C	A	A	C	C	T	T	A	A	C	C	A	A	A	A	G	G	A	A	C	C	C	C	C	C	A	A	C	C	G	G	C	C	G	G	T	T	G	G	A	A	G	G	A	A	T	T	A	A	C	C	A	A	G	G	G	G	T	T	G	G	G	G	T	T	G	G	T	T	A	A	G	G	C	C	C	C	G	G	A	A	T	T	T	T	G	G	A	A	T	T	A	A	G	G	T	T	T	T	A	A	G	G	C	C	C	C	A	A	G	G	A	A	T	T	T	T	A	A	T	T	T	T	C	C	C	C	A	A	A	A	C	C	C	C	C	C	C	C	A	A	C	C	C	C	A	A	T	T	C	C	T	T	G	G	A	A	G	G	C	C	A	A	G	G	G	G	C	C	A	A	A	A	G	G	G	G	A	A	A	A	G	G	C	C	C	C	G	G	G	G	A	A	T	T	C	C	T	T	C	C	C	C	G	G	A	A	A	G	T	T	T	T	T	T	A	A	C	C	C	C	T	T	A	A	G	G	C	C	G	G	C	C	T	T	T	T	NA	NA	C	C	C	C	G	G	T	T	A	A	G	G	T	T	C	C	C	C	T	T	T	T	C	C	A	A	G	G	G	G	A	A	C	C	C	C	C	C	G	G	G	G	G	G	C	C	T	T	T	T	T	T	G	G	A	A	A	A	G	G	G	G	C	C	C	C	C	C	G	G	C	C	A	A	G	G	G	G	G	G	A	A	A	A	G	G	C	C	A	A	T	T	G	G	T	T	NA	NA	A	A	T	T	C	C	G	G	C	C	C	C	G	G	A	A	A	A	T	T	A	A	A	A	G	G	A	A	T	T	A	A	G	G	C	T	T	T	C	C	G	G	C	C	T	T	G	G	G	G	C	C	C	C	G	G	C	C	C	C	G	G	G	G	G	G	G	G	T	T	C	C	A	G	C	C	G	G	G	G	C	C	A	A	T	T	G	G	G	G	T	T	T	T	G	G	A	A	G	G	A	A	C	C	T	T	C	C	G	G	C	C	G	G	C	C	C	C	C	C	C	C	A	A	T	T	C	C	A	A	T	T	G	G	G	G	A	A	C	C	T	T	T	T	T	T	C	C	G	G	C	C	T	T	A	A	G	G	A	A	G	G	T	T	C	C	A	A	C	C	C	C	C	C	C	C	A	A	G	G	C	C	C	C	G	G	G	G	G	G	G	G	C	C	G	G	C	C	C	C	C	C	T	T	G	G	A	A	G	G	C	C	C	C	T	T	C	C	C	C	G	G	G	G	T	T	G	G	A	A	C	C	G	G	C	C	C	C	C	C	T	T	T	T	G	G	C	C	C	C	A	A	G	G	G	G	C	C	G	G	G	A	A	A	G	G	T	T	A	A	T	T	T	T	C	C	C	C	C	C	C	C	G	G	T	T	C	C	A	A	A	A	C	C	T	T	T	T	T	T	A	A	G	G	A	A	G	G	A	A	C	C	G	G	G	G	G	G	A	A	G	G	A	A	C	C	T	T	A	A	T	T	G	G	G	G	A	A	G	G	A	A	G	G	T	T	T	T	G	G	C	C	T	T	C	C	A	A	C	C	T	T	A	A	G	G	T	T	G	G	C	C	G	G	G	G	A	A	C	C	G	G	A	A	G	G	G	G	T	T	T	T	G	G	T	T	T	T	G	G	A	A	T	T	T	T	T	T	G	G	A	A	C	C	G	G	G	G	T	T	C	C	C	C	G	G	G	G	C	C	T	C	T	T	G	G	G	G	A	A	G	G	C	C	G	G	A	A	G	G	NA	NA	C	C	G	G	G	G	T	T	C	C	C	C	A	A	C	C	T	T	A	A	G	G	G	G	C	C	T	T	A	A	C	C	A	A	T	T	C	C	G	G	C	C	G	G	A	A	C	C	A	A	T	T	G	G	C	C	C	C	C	C	G	G	T	T	T	T	A	A	A	A	C	C	T	T	T	T	C	C	C	C	A	A	A	A	C	C	T	C	A	A	A	A	G	G	C	C	T	T	G	G	G	G	NA	NA	G	G	NA	NA	C	C	A	A	NA	NA	C	C	T	T	G	G	T	T	A	A	A	A	C	C	G	G	G	G	G	G	C	C	C	C	G	G	A	A	T	T	T	T	A	A	G	G	A	A	C	C	G	G	A	A	T	T	T	T	T	T	NA	NA	G	G	T	T	C	C	T	T	T	T	G	G	T	T	A	G	T	T	G	G	T	T	A	A	C	C	C	C	C	C	A	A	C	C	T	T	G	G	T	T	G	G	C	C	T	T	C	C	T	T	T	T	G	G	G	G	C	C	G	A	C	C	T	T	G	G	T	T	G	G	T	T	T	T	A	A	G	G	A	C	C	C	C	C	A	A	G	G	G	G	C	C	A	A	T	T	A	A	A	A	C	C	A	A	C	C	T	T	C	C	G	G	A	A	C	C	C	C	T	T	C	C	C	C	T	T	A	A	T	T	A	A	C	C	C	C	G	G	C	C	C	C	C	C	G	G	G	G	A	A	T	T	C	C	T	T	C	C	C	C	C	C	C	C	C	C	T	T	G	G	C	C	T	T	A	A	T	T	C	C	T	T	G	G	G	G	A	A	G	G	G	G	A	A	G	G	G	G	C	C	T	T	T	T	T	T	T	T	A	A	G	G	C	C	A	A	C	C	G	G	C	C	G	G	G	G	A	A	A	A	G	G	G	G	A	A	A	A	C	C	C	C	G	G	G	G	G	G	G	G	A	A	C	C	T	T	C	C	C	C	NA	NA	T	T	T	T	C	C	C	C	C	C	T	T	G	G	C	C	G	G	G	G	A	A	G	G	C	C	C	C	G	G	C	C	G	G	C	C	G	G	T	T	C	C	G	G	C	C	C	C	T	T	A	A	A	A	A	A	G	G	C	C	G	G	G	G	G	G	T	T	G	G	T	T	G	G	G	G	T	T	G	G	G	G	G	G	G	A	T	T	G	G	A	A	G	G	G	G	G	G	C	C	C	C	T	T	T	T	C	C	C	C	C	C	G	G	G	G	C	C	C	C	C	C	C	C	T	T	T	T	C	C	G	G	G	G	A	A	A	A	T	T	C	C	T	T	T	T	C	C	C	C	G	C	C	C	C	C	A	A	A	A	C	C	C	C	T	T	A	A	G	G	T	T	T	T	A	A	A	A	T	T	C	C	T	A	A	A	T	T	G	G	C	C	G	G	T	T	NA	NA	G	G	C	C	T	T	G	G	C	C	T	T	C	C	G	G	G	G	T	T	G	G	T	T	G	G	G	G	G	G	G	G	C	C	C	C	C	C	C	C	G	G	C	C	G	G	T	T	T	T	T	T	T	T	A	A	A	A	G	G	A	A	G	G	C	C	C	C	C	C	C	C	C	C	C	C	T	T	A	A	G	G	A	A	A	A	G	G	A	A	T	T	C	C	C	C	C	C	T	T	G	G	C	C	G	G	T	T	G	G	G	G	G	G	A	A	G	G	G	G	C	C	A	A	G	G	NA	NA	A	T	G	G	G	G	T	T	C	C	A	A	G	G	G	G	C	C	C	C	T	T	G	G	C	C	C	C	A	A	C	C	G	G	G	G	T	T	C	C	G	G	G	G	G	G	A	A	A	A	A	A	C	C	C	C	T	T	A	A	C	C	C	C	C	C	A	A	A	A	NA	NA	G	G	G	G	G	G	A	A	C	C	C	C	C	C	C	C	T	T	A	A	A	A	C	C	T	T	C	C	G	G	T	T	C	C	A	A	T	T	A	A	G	G	C	C	T	G	G	G	A	A	A	A	C	C	A	A	C	C	C	C	C	C	G	G	A	A	T	T	A	A	T	T	C	C	A	A	C	C	A	A	T	T	T	T	T	T	C	C	C	C	C	C	C	C	C	C	C	C	A	A	C	C	T	T	C	C	C	C	T	T	A	A	C	C	G	G	A	A	A	A	A	A	A	A	A	A	C	C	G	G	G	G	G	G	G	G	G	G	G	G	T	T	C	C	A	A	G	G	C	C	T	T	C	C	G	G	G	G	T	T	T	C	A	G	G	G	T	T	G	G	G	G	C	C	G	G	C	C	T	T	T	G	C	C	C	C	G	G	T	T	C	C	G	G	G	G	G	G	C	C	G	G	G	G	C	C	C	C	A	A	G	G	C	C	G	G	G	G	G	G	A	A	C	C	T	T	G	G	C	C	C	C	T	T	G	G	C	C	T	T	C	C	G	G	C	C	T	T	C	C	C	C	G	G	T	T	G	G	T	T	C	C	A	A	A	A	A	A	T	T	G	G	NA	NA	A	A	G	G	G	G	A	A	G	A	T	C	C	C	G	G	G	G	T	T	C	C	A	A	A	A	T	T	G	G	A	A	A	A	G	G	C	C	G	G	C	C	A	A	C	C	A	A	C	C	C	C	G	G	G	G	A	A	A	A	C	C	G	G	NA	NA	G	G	G	G	C	C	C	C	C	C	G	G	A	A	T	T	G	G	C	C	T	T	G	G	G	G	G	G	G	G	C	C	C	C	G	G	A	A	C	C	G	G	T	T	G	A	G	G	A	A	G	G	C	C	G	G	C	C	T	T	G	G	C	C	G	G	A	A	C	C	G	G	G	G	G	G	C	C	T	T	G	G	T	T	C	C	T	T	C	C	T	T	G	G	A	A	C	C	T	T	T	T	C	C	T	T	C	C	G	G	A	A	C	C	G	G	G	G	A	A	G	G	T	T	G	G	T	T	A	A	A	A	A	A	T	T	A	A	G	G	A	A	C	C	A	A	C	C	C	C	T	T	G	G	G	G	C	C	C	C	C	C	T	T	G	G	T	T	A	A	G	G	NA	NA	T	T	T	T	A	A	T	T	C	C	G	G	C	C	C	C	A	A	G	G	T	T	T	T	G	G	A	A	T	T	C	C	C	C	A	A	A	A	C	C	G	G	C	C	G	G	G	G	G	G	T	T	C	C	G	G	T	T	T	C	A	A	G	G	T	C	C	C	T	T	T	T	G	G	A	A	G	G	A	A	G	G	T	T	C	C	G	G	C	C	G	G	T	T	A	A	C	C	T	T	C	C	T	T	T	T	G	G	NA	NA	G	G	A	A	T	T	T	T	T	T	A	A	G	G	T	T	C	C	T	T	G	G	T	T	A	A	G	G	A	A	A	A	G	G	C	C	C	C	T	T	A	A	C	C	T	T	T	T	C	C	A	A	T	T	G	G	A	A	T	T	T	T	G	G	C	C	A	A	T	T	C	C	A	A	G	G	C	C	T	T	A	A	A	A	C	C	T	T	G	G	G	G	A	A	T	T	A	A	G	G	C	C	A	A	C	C	T	T	A	A	G	G	G	G	T	T	C	C	C	C	G	G	G	G	NA	NA	T	T	C	C	T	T	G	G	C	C	A	A	A	A	G	G	C	C	T	T	G	G	G	T	A	A	T	T	A	A	C	C	G	G	G	G	A	A	C	C	C	C	T	T	C	C	T	T	G	G	C	C	G	G	T	T	C	C	G	G	G	G	A	A	C	C	A	A	T	T	G	G	T	T	G	G	C	C	C	C	NA	NA	G	G	G	G	T	T	G	G	C	C	A	A	T	T	C	C	T	T	G	G	C	C	T	T	G	G	A	A	G	G	T	T	A	A	G	G	A	A	T	T	C	C	A	A	G	G	C	C	T	T	T	T	C	C	G	G	C	C	A	A	A	A	C	C	C	C	C	C	A	A	C	C	T	T	C	C	C	C	T	T	G	G	G	G	A	A	G	G	G	G	A	A	T	T	A	A	C	C	T	T	T	T	G	G	T	T	G	G	A	A	T	T	A	A	G	G	G	G	A	A	C	C	C	C	T	T	G	G	G	G	A	A	T	T	C	C	C	C	C	C	T	T	T	T	C	C	C	C	C	C	G	G	A	A	T	T	A	A	A	A	C	C	C	C	T	T	A	A	T	T	C	C	G	G	T	T	C	C	T	T	T	T	A	A	C	C	T	T	C	C	A	A	C	C	A	A	C	C	A	A	G	G	G	G	C	C	T	T	T	T	C	C	T	T	A	A	C	C	T	T	A	A	A	A	T	T	G	G	A	A	A	A	T	T	A	A	A	A	T	T	A	A	C	C	G	G	G	G	C	C	G	G	C	C	T	T	T	T	C	C	A	A	T	T	C	C	T	T	T	T	C	C	C	C	G	G	T	T	C	C	C	C	T	T	C	C	C	C	C	C	T	T	T	T	A	A	G	G	T	T	C	C	A	A	C	C	C	C	C	C	G	G	C	C	T	T	C	C	G	G	T	T	C	C	G	G	G	G	T	T	A	A	NA	NA	T	T	T	T	A	A	C	C	A	A	C	C	T	T	C	C	C	C	T	T	G	G	T	T	T	T	C	C	T	T	A	A	C	C	G	G	C	C	T	T	G	G	C	C	C	C	G	G	G	G	C	C	C	C	C	C	T	T	A	A	C	C	C	C	T	T	A	A	T	T	G	G	C	C	A	A	C	C	C	C	NA	NA	C	C	C	C	C	C	A	A	C	C	T	T	C	C	G	G	G	G	A	A	G	G	T	T	T	T	A	A	T	T	C	C	A	A	T	T	G	G	C	C	T	T	G	G	C	C	G	G	C	C	T	T	T	T	C	C	G	G	G	G	T	T	C	C	C	C	A	A	T	T	G	G	T	T	A	A	T	T	C	C	A	A	A	A	C	C	G	G	G	G	A	A	G	G	C	C	T	T	C	C	A	A	A	A	C	C	A	G	G	G	T	T	A	A	C	C	C	C	G	G	C	C	T	T	A	A	C	C	T	T	G	G	A	A	C	C	G	G	A	A	T	T	T	T	A	A	A	A	G	G	G	G	A	A	C	C	C	C	T	T	C	C	C	C	A	A	A	A	G	G	C	C	C	C	A	A	T	T	A	A	G	G	A	A	T	T	A	A	A	A	A	A	G	G	G	G	C	C	T	T	A	A	G	G	T	T	A	A	C	C	G	G	A	A	C	C	G	G	C	C	G	G	C	C	G	A	C	C	T	T	C	C	G	G	G	G	T	T	C	C	A	A	C	C	G	G	T	T	A	A	C	C	A	A	T	T	C	C	G	G	G	G	G	G	G	G	G	G	C	C	A	A	G	G	G	G	G	G	T	T	G	G	G	G	G	G	C	C	A	A	A	A	C	C	T	T	A	A	G	G	T	T	T	T	C	C	T	T	T	T	T	T	G	G	G	G	G	G	C	C	C	C	A	A	T	T	C	C	T	T	C	C	G	G	C	C	C	C	C	C	A	A	T	T	A	A	T	T	C	C	G	G	T	T	NA	NA	T	T	T	T	G	G	C	C	C	C	T	T	C	C	A	A	A	A	G	G	T	T	G	G	T	T	C	C	A	A	C	C	A	A	C	C	A	A	G	G	A	A	A	A	C	C	A	A	G	G	G	T	G	G	C	C	G	G	T	T	T	T	T	T	C	C	T	T	T	T	C	C	G	G	C	C	C	C	T	T	A	A	C	C	G	G	T	T	C	C	G	G	A	A	A	A	T	T	C	C	C	C	C	C	A	A	A	A	A	A	A	A	T	T	G	G	G	G	G	G	C	C	A	A	C	C	G	G	C	C	C	C	T	T	G	G	G	G	C	C	G	G	G	G	A	A	T	T	A	A	C	C	T	T	C	C	G	G	G	G	C	C	G	G	G	G	G	G	T	T	G	G	C	C	A	A	G	G	A	A	G	G	T	T	T	T	T	T	G	G	A	A	G	G	C	C	G	G	G	G	C	C	C	C	G	G	A	A	G	G	C	C	C	C	G	G	C	C	A	A	A	A	A	A	T	T	A	A	T	T	G	G	A	G	T	T	C	C	C	C	G	G	G	G	C	C	C	C	G	G	T	T	A	A	A	A	G	G	G	G	T	T	C	T	C	C	G	G	C	C	T	T	A	A	G	G	A	A	G	G	A	A	G	G	G	G	G	G	G	G	A	A	A	A	G	G	G	G	T	T	A	A	A	A	A	A	C	C	C	C	T	T	A	A	T	T	A	A	A	A	C	C	G	G	A	A	G	G	C	C	T	T	T	T	C	C	C	C	C	C	A	A	G	A	A	A	C	C	C	C	G	G	C	C	T	T	G	G	G	G	A	A	C	C	A	A	A	A	G	G	A	A	G	G	C	C	G	G	C	C	G	G	G	G	A	A	T	T	C	C	T	T	C	C	T	T	T	T	A	A	G	G	G	G	C	C	C	C	C	C	C	C	A	A	G	G	G	G	A	A	G	G	C	C	C	C	G	G	G	G	A	A	G	G	G	G	A	A	G	G	C	C	A	A	C	C	T	T	T	T	A	A	A	A	A	A	C	C	T	T	C	C	C	C	G	G	G	G	G	G	A	A	T	T	T	T	T	T	C	C	C	C	G	G	C	C	A	A	C	C	C	C	A	A	G	G	T	T	G	G	G	G	G	G	C	C	A	A	A	A	T	T	C	C	A	A	T	T	G	G	C	C	C	C	C	C	G	G	A	C	C	C	C	C	A	A	G	G	A	A	T	T	T	T	C	C	T	T	A	A	T	T	A	A	C	C	T	T	T	T	T	T	A	A	T	T	C	C	C	C	A	A	T	T	C	C	C	C	T	T	G	G	T	T	T	T	C	C	T	T	C	C	G	G	G	G	A	A	C	C	T	T	T	T	C	C	C	C	T	T	A	A	G	G	G	G	C	C	A	A	G	G	G	G	G	G	C	C	C	C	T	T	G	G	G	G	G	G	T	T	A	A	G	G	A	A	C	C	A	A	G	G	C	C	A	A	G	G	A	A	T	T	C	C	C	C	T	T	C	C	A	A	C	C	T	T	T	T	C	C	A	A	A	A	A	A	T	T	C	C	A	A	A	A	T	T	G	G	G	G	A	A	G	G	T	T	C	C	A	A	G	G	T	T	G	G	T	T	G	G	A	A	G	G	C	C	G	G	A	A	T	T	A	A	A	A	C	C	G	G	G	G	T	T	T	T	T	T	T	T	T	T	T	T	T	T	A	A	A	A	A	A	T	T	A	A	G	G	A	A	T	T	G	G	G	G	T	T	A	A	T	T	T	T	G	G	A	A	A	A	T	T	A	A	A	A	A	A	G	G	G	G	T	T	A	A	C	C	T	T	T	T	C	C	C	C	C	C	C	C	G	G	C	C	C	C	T	T	G	G	T	T	T	T	C	C	C	C	C	C	C	C	A	A	A	A	G	G	G	G	C	C	T	T	A	A	C	C	C	C	T	T	T	T	A	A	G	G	C	C	C	C	T	T	C	C	C	C	G	G	A	A	A	A	C	C	T	T	G	G	T	T	C	C	G	G	T	T	A	A	G	G	T	T	C	C	A	A	G	G	T	T	A	A	T	T	A	A	A	A	A	A	A	A	A	A	G	G	A	A	T	T	C	C	T	T	A	A	T	T	T	T	G	G	A	A	T	T	G	G	A	A	T	T	C	C	G	G	T	T	C	C	T	T	G	G	G	G	G	G	C	C	T	T	G	G	G	G	T	T	C	C	C	C	C	C	T	T	NA	NA	G	G	T	T	C	C	T	T	A	A	T	T	G	G	T	T	C	C	C	C	A	A	A	A	C	C	G	G	G	G	A	A	C	C	C	C	G	G	C	C	G	G	T	T	T	T	C	C	C	C	T	T	C	C	C	C	C	C	A	A	C	C	T	T	G	G	C	C	G	G	A	A	C	C	A	A	A	A	T	T	G	G	C	C	C	C	G	G	C	C	A	A	G	G	T	T	A	A	A	A	C	C	A	A	G	G	C	C	C	C	A	A	T	T	A	A	G	G	A	A	G	G	G	G	G	G	T	T	A	A	A	A	T	T	G	G	C	C	A	A	C	C	A	A	A	A	A	A	G	G	T	T	C	C	G	G	A	A	G	G	C	C	T	T	A	A	A	A	A	A	A	A	G	G	T	T	T	T	A	A	A	A	G	G	A	A	C	C	C	C	G	G	A	A	C	C	C	C	C	C	A	A	G	G	G	G	T	T	C	C	C	C	T	T	T	T	C	C	G	G	A	A	C	C	C	C	T	T	T	T	A	A	C	C	G	G	C	C	T	T	G	G	C	C	C	C	T	T	A	A	A	A	T	T	A	A	T	T	C	C	T	T	T	T	A	A	A	A	C	C	A	A	G	G	G	G	C	C	A	A	G	G	G	G	T	T	A	A	A	A	T	T	C	C	T	T	G	G	C	C	A	A	T	T	T	T	G	G	G	G	T	T	T	T	A	A	C	C	C	C	A	A	C	C	A	A	G	G	C	C	C	C	C	C	G	G	G	G	G	G	T	T	G	G	T	T	T	T	C	C	T	T	T	T	A	A	T	T	G	G	T	T	C	C	C	C	G	G	G	G	A	A	T	T	G	G	G	G	A	A	G	G	G	G	A	A	T	T	T	T	T	T	C	C	G	G	T	T	C	C	T	T	T	T	C	C	G	G	C	C	G	G	G	G	C	C	T	T	C	C	T	T	C	C	G	G	C	C	A	A	C	C	G	G	C	C	T	T	T	T	C	C	NA	NA	A	A	G	G	C	C	C	C	A	A	G	G	A	A	A	A	G	G	C	C	A	A	T	T	G	G	C	C	T	T	T	T	A	A	A	A	A	A	A	A	T	T	T	T	C	C	C	C	T	T	T	T	G	G	G	G	G	G	C	C	G	G	C	C	G	G	T	T	C	C	C	C	G	G	A	A	T	T	T	T	T	T	A	A	A	A	C	C	T	T	C	C	G	G	A	A	C	C	A	A	G	G	A	A	A	A	T	T	C	C	T	T	C	C	T	T	C	C	T	T	A	A	T	T	A	A	C	C	G	G	G	G	C	C	A	A	G	G	A	A	A	A	T	T	A	A	A	A	T	T	T	T	A	A	T	T	C	C	A	A	G	G	T	T	A	A	T	T	C	C	T	T	G	G	G	G	T	T	G	G	A	A	G	G	G	G	T	T	G	G	G	G	C	C	T	T	C	C	G	G	A	A	G	G	T	T	C	C	T	T	A	A	G	G	T	T	A	A	G	G	A	A	A	A	C	C	T	T	C	C	A	A	G	G	G	G	A	A	A	A	G	G	T	T	A	A	T	T	T	T	A	A	T	T	NA	NA	G	G	A	A	A	A	A	A	A	A	C	C	C	C	T	T	C	C	G	G	T	T	A	A	C	C	T	T	A	A	A	A	C	C	G	G	A	A	A	A	A	A	T	T	T	T	T	T	T	T	A	A	G	G	C	C	A	A	A	A	T	T	C	C	C	C	T	T	T	T	G	G	T	T	G	G	G	G	C	C	A	A	C	C	G	G	G	G	T	T	G	G	A	A	T	T	C	C	C	C	C	C	T	T	A	A	C	C	T	T	T	T	G	G	A	A	C	C	T	T	A	A	A	A	A	A	C	C	T	T	A	A	A	A	C	C	T	T	A	A	C	C	T	T	G	G	T	T	T	T	C	C	C	C	T	T	A	A	A	A	T	T	G	G	A	A	A	A	T	T	C	C	A	A	C	C	A	A	A	A	T	T	A	A	A	A	G	G	C	C	A	A	C	C	T	T	G	G	T	T	C	C	A	A	T	T	A	A	T	T	T	T	T	T	C	C	G	G	T	T	C	C	T	T	G	G	C	C	A	A	A	A	G	G	G	G	C	C	A	A	T	T	T	T	G	G	T	T	T	T	C	C	A	A	T	T	T	T	T	T	T	T	C	C	G	G	T	T	C	C	G	G	A	A	C	C	T	T	G	G	T	T	A	A	T	T	C	C	A	A	T	T	G	G	A	A	C	C	C	C	G	G	T	T	C	C	G	G	G	G	C	C	A	A	G	G	C	C	G	G	G	G	A	A	G	G	A	A	C	C	G	G	T	T	A	A	A	A	G	G	G	A	T	T	C	C	A	A	C	C	A	A	G	G	G	G	G	G	T	T	C	C	T	T	C	C	A	A	A	A	A	A	C	C	T	T	T	T	A	A	C	C	C	C	T	T	T	T	A	A	A	A	G	G	T	T	G	G	G	G	A	A	C	C	A	A	A	A	C	C	T	T	G	G	C	C	C	C	C	C	C	C	T	T	C	C	A	A	G	G	C	C	T	T	C	C	G	G	A	A	T	T	T	T	T	T	C	C	A	A	T	T	C	C	T	T	T	T	T	T	A	A	C	C	G	G	C	C	C	C	G	G	G	G	C	C	G	G	C	C	C	C	T	T	G	G	A	A	T	T	C	C	A	A	C	C	G	G	A	A	A	A	G	G	C	C	G	G	G	G	A	A	A	A	C	C	G	G	G	G	T	T	T	T	C	C	A	A	A	A	A	A	G	G	A	A	T	T	C	C	A	A	A	A	G	G	G	G	C	C	G	G	C	C	C	C	A	A	A	A	A	A	G	G	A	A	G	G	C	C	C	C	A	A	C	C	G	G	G	G	C	C	G	G	T	T	C	C	T	T	G	G	C	C	G	G	G	G	C	C	G	G	C	C	T	T	C	C	T	T	G	A	A	A	G	G	C	C	G	G	C	C	T	T	T	T	A	A	G	G	T	T	C	C	C	C	G	G	G	G	C	C	G	G	G	G	T	T	A	A	A	A	G	G	A	A	A	A	A	A	G	G	C	C	A	A	C	C	G	G	A	A	G	G	G	G	T	T	G	G	A	A	A	A	C	C	C	C	A	A	T	T	A	A	T	T	A	A	A	A	G	G	C	C	C	C	G	G	G	G	A	A	NA	NA	A	A	G	G	G	G	T	T	C	C	C	C	C	C	C	C	A	A	C	C	C	C	T	T	C	C	C	C	C	C	T	T	A	A	T	T	T	T	G	G	A	A	C	C	T	T	G	G	G	G	A	A	C	C	C	C	G	G	A	A	C	C	G	G	C	C	G	G	C	C	A	A	G	G	C	C	G	G	C	C	C	C	C	C	G	G	T	T	A	A	C	C	C	C	A	A	C	C	A	A	A	A	A	A	C	C	C	C	T	T	G	G	C	C	T	T	T	T	C	C	T	T	A	A	T	T	C	C	T	T	G	G	C	C	G	G	C	C	C	C	A	A	T	T	G	A	C	C	G	G	A	A	G	G	G	G	G	G	G	G	C	C	C	C	G	G	T	T	T	T	G	G	G	G	G	G	C	C	G	G	T	T	A	A	A	A	T	T	C	C	G	G	G	G	C	C	G	G	A	A	A	A	A	A	C	C	T	T	C	C	A	A	C	C	C	C	T	T	G	G	G	G	G	G	C	C	A	A	C	C	T	T	G	G	C	C	C	C	G	G	G	G	C	C	A	A	A	A	T	T	A	A	A	A	G	G	C	C	T	T	A	A	C	C	A	A	C	C	G	G	A	A	G	G	C	C	A	A	C	C	T	T	C	C	C	C	A	A	G	G	A	A	G	G	G	G	C	C	T	T	G	G	G	G	C	C	G	G	A	A	A	A	T	T	C	C	A	A	NA	NA	G	G	T	T	C	C	C	C	C	C	G	G	T	T	A	A	C	C	T	T	G	G	G	G	C	C	G	G	A	A	T	T	NA	NA	C	C	C	C	G	G	G	G	C	C	G	G	A	A	A	A	C	C	A	A	G	G	T	T	G	G	C	C	C	C	G	G	NA	NA	T	T	C	C	T	T	T	T	A	A	G	G	A	A	A	A	G	G	T	T	T	T	T	T	A	A	T	T	A	A	G	G	T	T	G	G	G	G	T	T	A	A	A	A	T	T	T	T	T	T	C	C	A	A	C	C	T	T	T	T	G	G	C	C	C	C	A	A	T	T	A	A	A	A	A	A	A	A	T	T	T	T	A	A	C	C	G	G	T	T	C	C	C	C	A	A	C	C	A	A	G	G	C	C	T	T	T	T	C	C	NA	NA	A	A	T	T	C	C	G	G	A	A	A	A	T	T	T	T	G	G	A	A	T	T	C	C	T	T	T	T	G	G	C	C	T	T	G	G	T	T	G	G	C	C	A	A	A	A	A	A	C	C	T	T	G	G	A	A	C	C	A	A	T	T	G	G	T	T	C	C	G	G	A	A	C	C	T	T	T	T	A	A	T	T	C	C	C	C	G	G	T	T	A	A	A	A	A	A	A	A	A	A	G	G	A	A	C	C	G	G	A	A	C	C	C	C	C	C	C	C	A	A	T	T	T	T	G	G	T	T	A	A	G	G	C	C	C	C	T	T	G	G	A	A	G	G	T	T	A	A	T	T	A	A	G	G	C	C	T	T	G	G	C	C	C	C	G	G	C	C	G	G	T	T	A	A	G	G	A	A	C	C	T	T	T	T	G	G	T	T	G	G	T	T	T	T	G	G	C	A	A	A	C	C	C	C	G	G	C	C	A	A	C	C	A	A	G	G	C	C	G	G	C	C	G	G	C	C	G	G	A	A	A	A	A	A	A	A	G	G	C	C	G	G	A	A	G	G	T	T	G	G	T	T	A	A	NA	NA	A	A	C	C	T	T	G	G	C	C	T	T	A	A	A	A	C	C	A	A	G	G	A	A	A	A	T	T	C	C	T	T	G	G	G	G	A	A	C	C	T	T	G	G	A	A	C	C	T	T	T	T	A	A	T	T	C	C	C	C	C	C	T	T	G	G	A	A	C	C	C	C	G	G	G	G	T	T	A	A	G	G	A	A	T	T	G	G	C	C	T	T	G	A	C	C	A	A	A	A	C	C	C	C	G	G	C	C	A	A	C	C	T	T	A	A	C	C	A	A	A	A	C	C	A	A	C	C	G	G	T	T	T	T	T	T	G	G	A	A	G	G	G	G	G	G	C	C	G	G	G	G	G	G	A	A	A	A	G	G	A	A	C	C	A	A	G	G	A	A	C	C	G	G	T	T	A	A	G	G	G	G	C	C	G	G	A	A	T	T	T	T	A	A	A	A	T	T	A	A	A	A	A	A	A	A	T	T	T	T	G	G
CC	OR167f171	NA	NA	1	NA	T	T	A	A	T	T	C	C	T	T	G	G	A	A	A	A	C	C	C	C	T	T	A	A	C	C	G	G	C	C	C	C	T	T	G	G	T	T	T	T	C	C	A	A	A	A	A	A	C	C	C	C	G	G	A	A	A	A	G	G	G	G	T	T	G	G	G	G	C	C	C	C	T	T	G	G	G	G	T	T	T	T	G	G	A	A	T	T	A	A	G	G	T	T	T	T	C	C	G	G	G	G	G	G	T	T	A	A	C	C	T	T	A	A	T	T	A	A	A	A	A	A	A	A	T	T	C	C	C	C	C	C	C	C	C	C	G	G	C	C	T	T	C	C	C	C	G	G	C	C	T	T	T	T	C	C	G	G	T	T	C	C	C	C	A	A	A	A	T	T	T	T	A	A	G	G	T	T	T	T	C	C	G	G	A	A	T	T	A	A	G	G	G	G	C	C	G	G	C	C	C	C	C	C	C	C	G	G	T	T	T	T	T	T	T	T	T	T	T	T	G	G	A	A	T	T	A	A	G	G	G	G	G	G	T	T	C	C	T	T	A	A	A	A	C	C	T	T	T	T	C	C	A	A	G	G	A	A	A	A	G	G	A	A	G	G	T	T	C	C	T	T	C	C	A	A	G	G	C	C	G	G	A	A	A	A	T	T	A	A	A	A	T	T	A	A	G	G	A	A	T	T	G	G	G	G	G	G	G	G	T	T	T	T	T	T	T	T	T	T	G	G	G	G	T	T	A	A	A	A	C	C	T	T	T	T	C	C	C	C	A	A	G	G	C	C	A	A	G	G	G	G	C	C	C	C	T	T	C	C	C	C	A	A	T	T	G	G	C	C	C	C	A	A	G	G	G	G	A	A	A	A	C	C	T	T	G	G	A	A	C	C	C	C	A	A	C	C	A	A	T	T	A	A	C	C	A	A	T	T	G	G	A	A	C	C	C	C	T	T	G	G	A	A	G	G	C	C	G	G	A	A	A	A	A	A	G	G	C	C	A	A	T	T	T	T	G	G	A	A	A	A	G	G	T	T	G	G	A	A	C	C	C	C	T	T	C	C	C	C	C	C	G	G	A	A	G	G	A	A	A	A	C	C	C	C	C	C	G	G	C	C	G	G	A	A	C	C	C	C	G	G	G	G	A	A	T	T	A	A	G	G	A	A	G	G	C	C	A	A	C	C	G	G	A	A	A	A	G	G	G	G	A	A	G	G	T	T	T	T	C	C	T	T	T	T	G	G	G	G	G	G	A	A	T	T	C	C	G	G	T	T	T	T	G	G	A	A	A	A	G	G	A	A	C	C	T	T	A	A	C	C	C	C	T	T	T	T	G	G	T	T	C	C	C	C	T	T	G	G	A	A	C	C	G	G	T	T	C	C	C	C	T	T	C	C	G	G	C	C	A	A	C	C	G	G	G	G	G	G	T	T	C	C	T	T	C	C	C	C	C	C	G	G	A	A	T	T	G	G	A	A	G	G	A	A	C	C	G	G	A	A	G	G	T	T	T	T	G	G	C	C	A	A	C	C	A	A	T	T	G	G	C	C	G	G	C	C	C	C	T	T	C	C	A	A	G	G	G	G	C	C	A	A	G	G	T	T	C	C	C	C	G	G	C	C	A	A	T	T	A	A	G	G	A	A	G	G	T	T	G	G	A	A	A	A	C	C	A	A	G	G	A	A	A	A	T	T	G	G	G	G	C	C	C	C	T	T	T	T	T	T	G	G	G	G	G	G	A	A	T	T	T	T	A	A	G	G	G	G	C	C	C	C	A	A	C	C	G	G	C	C	T	T	T	T	A	A	A	A	T	T	A	A	C	C	T	T	G	G	C	C	C	C	C	C	G	G	A	A	C	C	G	G	G	G	T	T	T	T	A	A	A	A	A	A	G	G	A	A	T	T	T	T	G	G	C	C	A	A	T	T	G	G	C	C	G	G	G	G	C	C	C	C	T	T	G	G	T	T	T	T	T	T	C	C	A	A	T	T	A	A	C	C	C	C	G	G	G	G	G	G	C	C	C	C	A	A	G	G	A	A	G	G	A	A	A	A	A	A	T	T	A	A	T	T	A	A	G	G	C	C	T	T	T	T	T	T	G	G	G	G	C	C	A	A	G	G	G	G	A	A	C	C	T	T	T	T	C	C	T	T	A	A	C	C	C	C	A	A	T	T	A	A	T	T	G	G	A	A	C	C	C	C	C	C	G	G	G	G	G	G	G	G	G	G	G	G	A	A	T	T	C	C	C	C	T	T	T	T	G	G	C	C	T	T	T	T	C	C	A	A	G	G	G	G	T	T	G	G	T	T	G	G	A	A	G	G	A	A	C	C	G	G	T	T	A	A	T	T	C	C	G	G	T	T	A	A	C	C	A	A	A	A	A	A	T	T	G	G	C	C	C	C	C	C	T	T	G	G	T	T	G	G	A	A	T	T	T	T	G	G	G	G	A	A	T	T	A	A	T	T	T	T	A	A	G	G	G	G	G	G	A	A	G	G	G	G	T	T	G	G	C	C	G	G	T	T	T	T	A	A	A	A	G	G	G	G	G	G	G	G	G	G	C	C	C	C	C	C	T	T	C	C	G	G	G	G	C	C	T	T	T	T	C	C	A	A	C	C	A	A	G	G	G	G	A	A	A	A	G	G	G	G	T	T	C	C	G	G	C	C	T	T	T	T	A	A	C	C	T	T	C	C	C	C	G	G	A	A	T	T	A	A	C	C	A	A	T	T	T	T	G	G	G	G	A	A	T	T	G	G	T	T	G	G	G	G	G	G	C	C	T	T	C	C	C	C	A	A	C	C	G	G	T	T	T	T	C	C	C	C	T	T	G	G	G	G	C	C	T	T	C	C	C	C	A	A	A	A	A	A	A	A	C	C	G	G	T	T	G	G	A	A	C	C	C	C	T	T	A	A	G	G	A	A	A	A	G	G	A	A	G	G	C	C	C	C	C	C	G	G	C	C	G	G	T	T	T	T	A	A	T	T	G	G	A	A	C	C	T	T	A	A	G	G	C	C	C	C	G	G	A	A	G	G	C	C	A	A	G	G	C	C	A	A	A	A	T	T	G	G	T	T	G	G	T	T	C	C	C	C	C	C	T	T	C	C	C	C	A	A	C	C	G	G	G	G	C	C	A	A	G	G	G	G	G	G	G	G	G	G	G	G	C	C	T	T	T	T	G	G	T	T	T	T	T	T	A	A	T	T	G	G	T	T	G	G	T	T	A	A	A	A	G	G	A	A	G	G	T	T	C	C	G	G	A	A	A	A	A	A	G	G	T	T	G	G	T	T	T	T	T	T	C	C	C	C	A	A	T	T	C	C	G	G	G	G	T	T	C	C	T	T	G	G	T	T	G	G	T	T	C	C	C	C	G	G	A	A	A	A	T	T	C	C	G	G	A	A	C	C	G	G	T	T	C	C	G	G	C	C	T	T	C	C	G	G	G	G	G	G	C	C	T	T	C	C	T	T	C	C	A	A	A	A	G	G	A	A	G	G	G	G	T	T	G	G	T	T	C	C	A	A	T	T	A	A	T	T	G	G	A	A	G	G	T	T	C	C	G	G	A	A	T	T	A	A	C	C	A	A	C	C	G	G	T	T	G	G	T	T	A	A	C	C	T	T	A	A	G	G	A	A	C	C	G	G	G	G	G	G	A	A	T	T	G	G	G	G	G	G	C	C	C	C	A	A	C	C	C	C	C	C	C	C	G	G	A	A	A	A	C	C	G	G	G	G	G	G	G	G	C	C	G	G	T	T	C	C	A	A	T	T	T	T	G	G	G	G	C	C	A	A	G	G	T	T	G	G	G	G	G	G	G	G	G	G	G	G	G	G	T	T	C	C	C	C	A	A	C	C	A	A	T	T	G	G	C	C	G	G	T	T	G	G	A	A	G	G	G	G	C	C	G	G	G	G	G	G	C	C	C	C	T	T	T	T	C	C	G	G	A	A	T	T	G	G	T	T	T	T	C	C	G	G	A	A	T	T	T	T	C	C	A	A	A	A	C	C	A	A	C	C	C	C	A	A	A	A	A	A	C	C	G	G	T	T	G	G	A	A	C	C	A	A	C	C	G	G	C	C	A	A	G	G	C	C	A	A	A	A	G	G	G	G	T	T	A	A	C	C	T	T	C	C	A	A	C	C	A	A	C	C	G	G	T	T	A	A	G	G	A	A	T	T	T	T	G	G	T	T	T	T	T	T	T	T	C	C	A	A	C	C	T	T	C	C	T	T	A	A	A	A	T	T	T	T	T	T	T	T	G	G	A	A	C	C	C	C	A	A	G	G	A	A	G	G	C	C	T	T	A	A	A	A	T	T	T	T	C	C	A	A	C	C	T	T	C	C	A	A	C	C	T	T	T	T	C	C	C	C	A	A	G	G	A	A	C	C	A	A	A	A	C	C	G	G	T	T	G	G	G	G	C	C	G	G	A	A	T	T	T	T	G	G	A	A	G	G	A	A	G	G	G	G	NA	NA	C	C	T	T	G	G	G	G	A	A	T	T	G	G	T	T	T	T	C	C	A	A	T	T	A	A	T	T	A	A	T	T	A	A	T	T	C	C	C	C	C	C	T	T	C	C	C	C	T	T	G	G	A	A	G	G	C	C	G	G	T	T	T	T	C	C	G	G	G	G	A	A	C	C	A	A	C	C	G	G	G	G	C	C	G	G	G	G	G	G	A	A	C	C	C	C	G	G	G	G	A	A	C	C	T	T	T	T	G	G	C	C	T	T	T	T	C	C	T	T	G	G	A	A	A	A	C	C	C	C	A	A	T	T	G	G	T	T	G	G	C	C	T	T	G	G	A	A	T	T	T	T	G	G	C	C	G	G	T	T	C	C	T	T	A	A	A	A	G	G	T	T	A	A	A	A	C	C	C	C	T	T	A	A	C	C	C	C	T	T	A	A	G	G	G	G	G	G	C	C	G	G	G	G	A	A	G	G	T	T	T	T	T	T	C	C	G	G	A	A	G	G	A	A	G	G	C	C	G	G	A	A	T	T	T	T	A	A	G	G	T	T	C	C	T	T	C	C	G	G	G	G	A	A	G	G	G	G	C	C	A	A	T	T	A	A	A	A	G	G	T	T	A	A	C	C	G	G	C	C	A	A	C	C	G	G	T	T	A	A	A	A	T	T	G	G	A	A	G	G	C	C	A	A	G	G	A	A	T	T	C	C	T	T	G	G	A	A	C	C	C	C	C	C	C	C	T	T	G	G	G	G	A	A	C	C	T	T	C	C	A	A	G	G	A	A	T	T	A	A	T	T	G	G	A	A	A	A	T	T	C	C	G	G	A	A	G	G	A	A	T	T	A	A	G	G	C	C	T	T	G	G	G	G	G	G	A	A	T	T	G	G	T	T	C	C	A	A	A	A	G	G	T	T	A	A	A	A	C	C	A	A	A	A	C	C	G	G	A	A	C	C	C	C	G	G	G	G	G	G	G	G	G	G	T	T	G	G	A	A	A	A	G	G	G	G	C	C	T	T	T	T	A	A	G	G	G	G	T	T	C	C	G	G	T	T	C	C	A	A	G	G	A	A	C	C	G	G	C	C	C	C	C	C	A	A	G	G	A	A	T	T	G	G	T	T	C	C	T	T	A	A	C	C	C	C	C	C	A	A	A	A	C	C	A	A	G	G	T	T	T	T	T	T	G	G	A	A	A	A	T	T	G	G	C	C	A	A	A	A	A	A	A	A	C	C	A	A	A	A	G	G	C	C	G	G	T	T	C	C	T	T	T	T	A	A	G	G	T	T	C	C	G	G	G	G	G	G	A	A	A	A	T	T	T	T	T	T	T	T	T	T	T	T	T	T	A	A	A	A	G	G	C	C	G	G	T	T	T	T	G	G	A	A	C	C	T	T	G	G	T	T	C	C	T	T	G	G	T	T	G	G	A	A	T	T	A	A	C	C	G	G	G	G	G	G	T	T	C	C	A	A	C	C	T	T	A	A	A	A	T	T	G	G	A	A	C	C	G	G	G	G	A	A	A	A	C	C	A	A	A	A	A	A	T	T	G	G	A	A	G	G	G	G	A	A	C	C	C	C	C	C	A	A	T	T	G	G	A	A	G	G	C	C	G	G	G	G	A	A	A	A	A	A	A	A	C	C	C	C	C	C	C	C	T	T	A	A	G	G	C	C	A	A	C	C	C	C	C	C	G	G	A	A	T	T	G	G	C	C	G	G	A	A	T	T	G	G	T	T	T	T	T	T	C	C	T	T	A	A	A	A	A	A	G	G	C	C	C	C	C	C	A	A	G	G	A	A	T	T	G	G	T	T	G	G	G	G	T	T	G	G	C	C	C	C	T	T	G	G	G	G	C	C	A	A	G	G	C	C	T	T	C	C	G	G	T	T	T	T	T	T	C	C	C	C	C	C	A	A	C	C	C	C	A	A	G	G	T	T	C	C	T	T	A	A	A	A	G	G	A	A	A	A	C	C	G	G	G	G	G	G	C	C	T	T	C	C	G	G	A	A	T	T	G	G	G	G	C	C	G	G	C	C	A	A	C	C	C	C	G	G	A	A	G	G	T	T	A	A	C	C	A	A	T	T	A	A	G	G	A	A	A	A	G	G	A	A	G	G	C	C	G	G	T	T	A	A	T	T	T	T	A	A	T	T	T	T	A	A	C	C	T	T	C	C	T	T	G	G	T	T	A	A	G	G	C	C	A	A	C	C	C	C	C	C	G	G	A	A	A	A	A	A	C	C	G	G	C	C	C	C	C	C	T	T	T	T	G	G	G	G	A	A	G	G	A	A	C	C	C	C	G	G	G	G	T	T	A	A	C	C	C	C	C	C	C	G	G	G	A	A	T	T	T	T	C	C	G	G	A	A	G	G	T	T	G	G	C	C	G	G	A	A	T	T	C	C	C	C	G	G	T	T	G	G	C	C	T	T	G	G	T	T	T	T	A	A	T	T	A	A	C	C	G	G	G	G	G	G	C	C	A	A	G	G	T	T	G	G	A	A	G	G	C	C	C	C	C	C	G	G	C	C	G	G	T	T	A	A	C	C	C	C	G	G	A	A	T	T	G	G	G	G	T	T	T	T	A	A	T	T	A	A	C	C	G	G	G	G	C	C	T	T	A	A	G	G	C	C	C	C	T	T	C	C	G	G	G	G	C	C	G	G	C	C	G	G	C	C	A	A	G	G	T	T	G	G	G	G	G	G	T	T	T	T	C	C	A	A	G	G	G	G	C	C	G	G	A	A	A	A	T	T	T	T	T	T	C	C	C	C	A	A	G	G	T	T	A	A	G	G	C	C	C	C	A	A	C	C	C	C	C	C	C	C	A	A	A	A	T	T	A	A	G	G	T	T	G	G	T	T	G	G	A	A	C	C	G	G	C	C	A	A	A	A	A	A	A	A	C	C	G	G	C	C	G	G	G	G	T	T	C	C	T	T	C	C	G	G	C	C	G	G	C	C	A	A	C	C	G	G	C	C	G	G	A	A	T	T	A	A	G	G	A	A	A	A	T	T	G	G	G	G	T	T	A	A	A	A	G	G	G	G	T	T	C	C	T	T	C	C	G	G	A	A	T	T	T	T	T	T	T	T	T	T	T	T	T	T	A	A	T	T	T	T	C	C	T	T	T	T	G	G	C	C	T	T	T	T	A	A	C	C	G	G	G	G	C	C	A	A	A	A	T	T	G	G	G	G	G	G	T	T	A	A	C	C	T	T	C	C	A	A	C	C	T	T	T	T	A	A	G	G	T	T	A	A	C	C	C	C	T	T	A	A	A	A	C	C	G	G	G	G	G	G	C	C	T	T	C	C	A	A	T	T	G	G	C	C	T	T	A	A	C	C	A	A	C	C	A	A	A	A	C	C	G	G	C	C	G	G	G	G	C	C	G	G	T	T	C	C	C	C	A	A	A	A	G	G	T	T	T	T	T	T	C	C	A	A	A	A	T	T	A	A	T	T	A	A	G	G	C	C	G	G	A	A	C	C	T	T	G	G	C	C	C	C	C	C	A	A	A	A	T	T	G	G	T	T	C	C	A	A	A	A	G	G	G	G	A	A	T	T	A	A	C	C	G	G	T	T	A	A	A	A	G	G	T	T	T	T	C	C	A	A	T	T	C	C	T	T	G	G	C	C	G	G	A	A	C	C	G	G	C	C	G	G	G	G	G	G	C	C	T	T	G	G	C	C	G	G	G	G	C	C	A	A	A	A	T	T	G	G	C	C	T	T	T	T	G	G	G	G	G	G	C	C	A	A	A	A	NA	NA	T	T	C	C	C	C	C	C	C	C	A	A	A	A	C	C	G	G	C	C	C	C	T	T	A	A	T	T	A	A	T	T	C	C	C	C	A	A	G	G	G	G	A	A	A	A	G	G	C	C	G	G	C	C	T	T	C	C	A	A	A	A	T	T	C	C	A	A	A	A	G	G	A	A	C	C	A	A	A	A	T	T	T	T	T	T	A	A	T	T	C	C	A	A	T	T	G	G	C	C	T	T	C	C	G	G	A	A	G	G	A	A	C	C	G	G	C	C	G	G	C	C	G	G	C	C	A	A	G	G	A	A	C	C	T	T	T	T	C	C	G	G	A	A	T	T	T	T	T	T	G	G	A	A	G	G	C	C	C	C	G	G	G	G	G	G	T	T	C	C	A	A	G	G	G	G	G	G	C	C	C	C	A	A	A	A	G	G	A	A	G	G	T	T	C	C	G	G	A	A	T	T	C	C	G	G	A	A	C	C	T	T	G	G	G	G	T	T	C	C	T	T	C	C	C	C	T	T	C	C	T	T	C	C	C	C	T	T	A	A	C	C	T	T	C	C	T	T	C	C	T	T	C	C	C	C	A	A	A	A	C	C	G	G	A	A	A	A	T	T	C	C	C	C	A	A	NA	NA	C	C	C	C	C	C	T	T	A	A	A	A	C	C	A	A	G	G	T	T	C	C	G	G	C	C	A	A	C	C	C	C	A	A	T	T	T	T	A	A	G	G	C	C	A	A	G	G	A	A	T	T	T	T	T	T	G	G	C	C	A	A	T	T	A	A	C	C	C	C	C	C	C	C	C	C	T	T	T	T	G	G	A	A	T	T	T	T	A	A	T	T	G	G	G	G	A	A	A	A	A	A	G	G	C	C	T	T	C	C	G	G	C	C	A	A	A	A	G	G	G	G	C	C	A	A	A	A	C	C	G	G	G	G	T	T	C	C	G	G	G	G	NA	NA	C	C	C	C	T	T	T	T	T	T	T	T	A	A	G	G	T	T	T	T	A	A	C	C	T	T	T	T	C	C	C	C	G	G	C	C	T	T	A	A	T	T	C	C	C	C	G	G	A	A	C	C	T	T	T	T	C	C	C	C	G	G	G	G	G	G	G	G	G	G	T	T	C	C	A	A	C	C	C	C	T	T	C	C	A	A	T	T	C	C	A	A	T	T	A	A	C	C	C	C	G	G	G	G	C	C	A	A	G	G	C	C	A	A	G	G	G	G	G	G	G	G	C	C	T	T	C	C	G	G	A	A	G	G	C	C	A	A	C	C	T	T	C	C	G	G	C	C	G	G	C	C	G	G	T	T	A	A	A	A	G	G	T	T	A	A	A	A	C	C	T	T	G	G	T	T	T	T	T	T	C	C	C	C	A	A	C	C	T	T	C	C	A	A	T	T	A	A	G	G	A	A	A	A	C	C	T	T	T	T	G	G	A	A	C	C	G	G	G	G	T	T	T	T	G	G	T	T	A	A	G	G	C	C	A	A	C	C	C	C	C	C	G	G	C	C	A	A	A	A	G	G	G	G	A	A	A	A	G	G	G	G	A	A	T	T	A	A	C	C	C	C	G	G	T	T	G	G	G	G	G	G	A	A	G	G	A	A	A	A	A	A	C	C	T	T	T	T	G	G	G	G	T	T	T	T	G	G	A	A	A	A	G	G	T	T	C	C	C	C	G	G	G	G	A	A	A	A	G	G	G	G	G	G	G	G	T	T	A	A	A	A	C	C	G	G	T	T	G	G	A	A	C	C	A	A	G	G	G	G	C	C	T	T	G	G	G	G	T	T	A	A	T	T	A	A	G	G	T	T	A	A	G	G	G	G	C	C	G	G	T	T	A	A	T	T	G	G	C	C	T	T	T	T	T	T	T	T	T	T	T	T	G	G	T	T	T	T	T	T	G	G	C	C	C	C	C	C	A	A	T	T	G	G	G	G	G	G	C	C	A	A	C	C	C	C	C	C	C	C	T	T	A	A	A	A	C	C	G	G	C	C	G	G	G	G	G	G	A	A	G	G	G	G	C	C	T	T	C	C	C	C	C	C	A	A	T	T	C	C	T	T	T	T	G	G	T	T	G	G	C	C	A	A	G	G	C	C	T	T	G	G	C	C	A	A	C	C	C	C	C	C	G	G	G	G	G	G	G	G	G	G	G	G	G	G	G	G	G	G	T	T	A	A	G	G	C	C	A	A	G	G	T	T	T	T	G	G	C	C	C	C	T	T	G	G	T	T	A	A	G	G	T	T	A	A	A	A	G	G	T	T	A	A	T	T	G	G	T	T	C	C	C	C	A	A	C	C	C	C	A	A	C	C	C	C	G	G	A	A	C	C	C	C	A	A	C	C	T	T	G	G	G	G	A	A	G	G	G	G	G	G	G	G	C	C	C	C	A	A	T	T	T	T	T	T	A	A	C	C	T	T	G	G	C	C	C	C	T	T	A	A	C	C	G	G	G	G	G	G	A	A	A	A	T	T	G	G	T	T	C	C	G	G	A	A	C	C	G	G	G	G	T	T	A	A	C	C	C	C	C	C	C	C	G	G	C	C	C	C	T	T	A	A	A	A	A	A	C	C	C	C	T	T	T	T	A	A	A	A	C	C	A	A	A	A	C	C	A	A	A	A	T	T	T	T	T	T	C	C	C	C	C	C	C	C	G	G	G	G	C	C	C	C	G	G	T	T	G	G	C	C	T	T	T	T	G	G	A	A	A	A	C	C	C	C	A	A	G	G	C	C	C	C	C	C	C	C	A	A	T	T	T	T	C	C	T	T	G	A	A	A	C	C	G	G	C	C	C	C	G	G	T	T	T	T	T	T	G	G	A	A	G	G	C	C	T	T	T	T	T	T	G	G	C	C	T	T	C	C	G	G	C	C	G	G	T	T	T	T	C	C	A	A	C	C	A	A	T	T	T	T	C	C	T	T	G	G	G	G	G	G	G	G	G	G	T	T	G	G	G	G	G	G	A	A	T	T	A	A	G	G	A	A	T	T	A	A	G	G	G	G	A	A	C	C	G	G	C	C	T	T	G	G	C	C	G	G	C	C	A	A	G	G	T	T	G	G	G	G	T	T	A	A	C	C	C	C	T	T	T	T	A	A	G	G	G	G	G	G	C	C	G	G	A	A	A	A	T	T	C	C	A	A	C	C	G	G	T	T	C	C	A	A	A	A	G	G	C	C	T	T	A	A	C	C	G	G	C	C	T	T	T	T	G	G	T	T	T	T	G	G	A	A	G	G	T	T	A	A	A	A	A	A	T	T	C	C	C	C	G	G	G	G	G	G	C	C	A	A	G	G	T	T	C	C	T	T	A	A	A	A	A	A	G	G	A	A	A	A	A	A	G	G	A	A	A	A	A	A	G	G	T	T	T	T	G	G	A	A	T	T	G	G	T	T	A	A	G	G	G	G	T	T	A	A	G	G	A	A	A	A	G	G	T	T	T	T	T	T	T	T	G	G	A	A	T	T	C	C	C	C	G	G	C	C	G	G	A	A	A	A	A	A	T	T	A	A	G	G	T	T	G	G	C	C	G	G	T	T	G	G	C	C	T	T	T	T	T	T	A	A	G	G	C	C	C	C	A	A	T	T	C	C	T	T	A	A	T	T	C	C	C	C	G	G	G	G	C	C	A	A	G	G	G	G	G	G	C	C	T	T	C	C	C	C	T	T	C	C	C	C	C	C	C	C	T	T	A	A	T	T	C	C	G	G	G	G	C	C	G	G	G	G	G	G	C	C	G	G	A	A	A	A	G	G	C	C	C	C	G	G	G	G	T	T	C	C	A	A	C	C	C	C	C	C	C	C	A	A	C	C	C	C	G	G	T	T	A	A	A	A	A	A	G	G	G	G	T	T	A	A	T	T	A	A	C	C	G	G	C	C	A	A	T	T	G	G	G	G	A	A	G	G	C	C	G	G	A	A	T	T	C	C	T	T	T	T	T	T	G	G	A	A	A	A	C	C	G	G	A	A	C	C	A	A	C	C	G	G	G	G	A	A	G	G	A	A	C	C	C	C	T	T	G	G	T	T	C	C	G	G	G	G	C	C	G	G	G	G	T	T	G	G	A	A	A	A	C	C	G	G	C	C	A	A	C	C	T	T	A	A	G	G	T	T	T	T	A	A	G	G	C	C	A	A	C	C	G	G	G	G	T	T	A	A	G	G	C	C	G	G	A	A	A	A	A	A	T	T	C	C	T	T	G	G	C	C	A	A	C	C	C	C	G	G	C	C	T	T	C	C	C	C	C	C	A	A	C	C	T	T	C	C	T	T	A	A	A	A	C	C	C	C	C	C	G	G	A	A	A	A	G	G	C	C	T	T	T	T	T	T	T	T	A	A	G	G	C	C	G	G	C	C	A	A	G	G	G	G	A	A	T	T	T	T	C	C	A	A	A	A	C	C	G	G	G	G	T	T	A	A	C	C	G	G	A	A	C	C	A	A	C	C	T	T	A	A	A	A	C	C	T	T	G	G	G	G	C	C	A	A	G	G	T	T	A	A	G	G	T	T	A	A	A	A	A	A	C	C	A	A	A	A	A	A	A	A	A	A	A	A	G	G	T	T	A	A	T	T	T	T	G	G	C	C	C	C	C	C	C	C	T	T	C	C	A	A	T	T	C	C	A	A	T	T	G	G	A	A	T	T	G	G	C	C	C	C	C	C	A	A	C	C	C	C	G	G	T	T	T	T	G	G	T	T	T	T	C	C	G	G	C	C	A	A	C	C	T	T	G	G	T	T	C	C	T	T	A	A	G	G	C	C	G	G	T	T	A	A	T	T	G	G	T	T	G	G	C	C	T	T	A	A	T	T	T	T	A	A	T	T	G	G	C	C	G	G	G	G	G	G	T	T	C	C	C	C	A	A	C	C	C	C	G	G	C	C	C	C	A	A	A	A	A	A	A	A	G	G	G	G	A	A	C	C	T	T	C	C	C	C	A	A	C	C	C	C	A	A	T	T	T	T	C	C	A	A	T	T	C	C	G	G	A	A	T	T	A	A	C	C	G	G	A	A	C	C	C	C	G	G	A	A	C	C	G	G	A	A	G	G	C	C	A	A	T	T	G	G	C	C	T	T	G	G	T	T	A	A	A	A	A	A	G	G	T	T	C	C	G	G	T	T	G	G	A	A	G	G	C	C	T	T	T	T	G	G	T	T	A	A	A	A	A	A	G	G	T	T	A	A	C	C	C	C	A	A	T	T	A	A	G	G	G	G	C	C	T	T	A	A	G	G	C	C	C	C	A	A	T	T	A	A	T	T	T	T	T	T	G	G	G	G	T	T	A	A	G	G	C	C	T	T	A	A	T	T	A	A	G	G	T	T	G	G	T	T	G	G	C	C	G	G	G	G	A	A	C	C	C	C	T	T	C	C	T	T	G	G	G	G	T	T	T	T	T	T	T	T	C	C	A	A	A	A	A	A	A	A	T	T	G	G	C	C	C	C	C	C	A	A	T	T	A	A	T	T	G	G	A	A	C	C	T	T	C	C	A	A	C	C	T	T	T	T	T	T	C	C	C	C	G	G	G	G	G	G	C	C	C	C	C	C	G	G	G	G	T	T	A	A	G	G	C	C	T	T	A	A	A	A	C	C	C	C	T	T	A	A	A	A	C	C	G	G	A	A	T	T	C	C	T	T	G	G	T	T	T	T	T	T	T	T	C	C	T	T	G	G	T	T	G	G	T	T	G	G	G	G	G	G	T	T	G	G	A	A	G	G	A	A	G	G	G	G	C	C	G	G	G	G	T	T	A	A	T	T	C	C	G	G	T	T	C	C	T	T	T	T	A	A	A	A	T	T	A	A	A	A	A	A	C	C	A	A	T	T	T	T	T	T	C	C	C	C	C	C	C	C	C	C	C	C	C	C	G	G	G	G	G	G	G	G	T	T	A	A	G	G	A	A	A	A	T	T	G	G	T	T	T	T	C	C	G	G	C	C	T	T	C	C	C	C	A	A	A	A	T	T	A	A	A	A	G	G	T	T	C	C	T	T	A	A	C	C	A	A	C	C	T	T	A	A	G	G	A	A	C	C	G	G	G	G	C	C	C	C	G	G	C	C	C	C	T	T	T	T	T	T	C	C	G	G	C	C	A	A	T	T	T	T	G	G	A	A	T	T	T	T	G	G	C	C	A	A	T	T	A	A	C	C	T	T	C	C	A	A	A	A	A	A	A	A	G	G	T	T	C	C	C	C	G	G	C	C	A	A	T	T	A	A	C	C	T	T	C	C	A	A	C	C	C	C	G	G	C	C	C	C	C	C	T	T	C	C	G	G	T	T	G	G	G	G	C	C	G	G	G	G	A	A	A	A	A	A	C	C	G	G	A	A	T	T	T	T	G	G	A	A	C	C	G	G	G	G	G	G	G	G	G	G	G	G	A	A	T	T	T	T	A	A	C	C	G	G	A	A	A	A	C	C	G	G	T	T	A	A	G	G	G	G	A	A	A	A	G	G	G	G	C	C	A	A	A	A	T	T	T	T	A	A	A	A	G	G	G	G	A	A	A	A	C	C	T	T	C	C	C	C	A	A	G	G	C	C	G	G	G	G	T	T	G	G	G	G	T	T	T	T	C	C	G	G	G	G	C	C	G	G	C	C	C	C	A	A	C	C	G	G	A	A	G	G	C	C	C	C	T	T	C	C	A	A	C	C	G	G	T	T	A	A	C	C	G	G	G	G	G	G	C	C	G	G	T	T	T	T	G	G	T	T	G	G	G	G	A	A	C	C	T	T	C	C	T	T	T	T	C	C	C	C	C	C	G	G	C	C	C	C	G	G	G	G	C	C	T	T	C	C	G	G	A	A	C	C	A	A	C	C	C	C	A	A	T	T	C	C	C	C	G	G	A	A	C	C	G	G	T	T	G	G	C	C	C	C	C	C	A	A	C	C	C	C	C	C	A	A	A	A	G	G	A	A	T	T	A	A	A	A	C	C	C	C	C	C	T	T	A	A	C	C	C	C	G	G	A	A	T	T	T	T	T	T	G	G	T	T	C	C	C	C	C	C	T	T	C	C	G	G	T	T	A	A	G	G	G	G	C	C	T	T	C	C	G	G	A	A	T	T	C	C	C	C	T	T	C	C	G	G	C	C	G	G	C	C	G	G	G	G	T	T	C	C	G	G	G	G	T	T	T	T	C	C	C	C	T	T	C	C	G	G	C	C	G	G	A	A	C	C	C	C	G	G	G	G	C	C	C	C	G	G	G	G	G	G	A	A	G	G	T	T	A	A	T	T	G	G	C	C	G	G	T	T	C	C	A	A	A	A	G	G	C	C	A	A	C	C	T	T	C	C	C	C	A	A	G	G	T	T	T	T	T	T	T	T	C	C	G	G	A	A	A	A	G	G	G	G	A	A	G	G	A	A	G	G	G	G	G	G	T	T	G	G	C	C	C	C	C	C	C	C	T	T	G	G	G	G	T	T	C	C	G	G	T	T	C	C	T	T	C	C	A	A	G	G	G	G	G	G	C	C	G	G	G	G	A	A	A	A	T	T	G	G	T	T	A	A	C	C	T	T	C	C	G	G	C	C	A	A	C	C	C	C	A	A	G	G	A	A	T	T	G	G	C	C	A	A	G	G	T	T	A	A	T	T	T	T	G	G	G	G	A	A	G	G	G	G	T	T	A	A	T	T	T	T	A	A	C	C	G	G	T	T	G	G	C	C	C	C	C	C	C	C	C	C	C	C	C	C	G	G	G	G	G	G	T	T	C	C	T	T	G	G	G	G	C	C	C	C	G	G	T	T	C	C	C	C	T	T	G	G	C	C	A	A	T	T	C	C	C	C	G	G	C	C	C	C	T	T	G	G	A	A	T	T	A	A	T	T	T	T	C	C	C	C	T	T	G	G	A	A	G	G	A	A	G	G	G	G	G	G	G	G	G	G	G	G	G	G	G	G	C	C	T	T	T	T	G	G	A	A	C	C	C	C	G	G	G	G	G	G	G	G	G	G	G	G	C	C	C	C	T	T	T	T	T	T	T	T	A	A	A	A	C	C	A	A	T	T	A	A	C	C	C	C	C	C	C	C	A	A	A	A	C	C	T	T	G	G	A	A	C	C	A	A	G	G	C	C	C	C	A	A	G	G	C	C	G	G	T	T	G	G	A	A	T	T	A	A	C	C	T	T	T	T	A	A	A	A	A	A	C	C	G	G	A	A	A	A	NA	NA	T	T	A	A	G	G	T	T	T	T	G	G	A	A	C	C	G	G	T	T	A	A	G	G	C	C	T	T	T	T	G	G	A	A	A	A	C	C	A	A	T	T	C	C	G	G	G	G	C	C	G	G	T	T	G	G	A	A	A	A	A	A	T	T	T	T	C	C	T	T	T	T	A	A	A	A	T	T	G	G	A	A	A	A	G	G	A	A	C	C	G	G	G	G	C	C	G	G	G	G	T	T	T	T	C	C	G	G	C	C	A	A	C	C	A	A	A	A	C	C	G	G	C	C	C	C	T	T	C	C	G	G	T	T	C	C	G	G	G	G	G	G	T	T	A	A	C	C	G	G	A	A	A	A	C	C	G	G	A	A	G	G	C	C	C	C	T	T	G	G	C	C	C	C	T	T	T	T	C	C	A	A	G	G	T	T	A	A	T	T	C	C	T	T	A	A	T	T	C	C	A	A	C	C	T	T	C	C	T	T	A	A	G	G	G	G	G	G	A	A	C	C	G	G	C	C	G	G	C	C	C	C	T	T	C	C	C	C	T	T	T	T	T	T	T	T	A	A	C	C	G	G	G	G	A	A	C	C	C	C	C	C	C	C	T	T	T	T	T	T	A	A	T	T	C	C	A	A	A	A	A	A	T	T	C	C	T	T	T	T	C	C	A	A	A	A	T	T	T	T	G	G	A	A	G	G	C	C	G	G	A	A	C	C	C	C	T	T	A	A	G	G	C	C	T	T	G	G	A	A	T	T	G	G	C	C	A	A	T	T	C	C	G	G	G	G	A	A	T	T	C	C	A	A	C	C	C	C	T	T	A	A	T	T	G	G	T	T	G	G	G	G	G	G	T	T	T	T	T	T	C	C	C	C	G	G	C	C	G	G	G	G	A	A	C	C	G	G	A	A	G	G	T	T	C	C	A	A	A	A	G	G	T	T	G	G	T	T	T	T	A	A	T	T	T	T	T	T	A	A	C	C	A	A	T	T	G	G	T	T	C	C	C	C	G	G	C	C	C	C	G	G	T	T	C	C	T	T	G	G	G	G	T	T	A	A	G	G	A	A	G	G	A	A	A	A	A	A	G	G	C	C	T	T	G	G	G	G	A	A	A	A	A	A	A	A	A	A	T	T	G	G	A	A	A	A	A	A	T	T	T	T	C	C	T	T	T	T	C	C	A	A	A	A	A	A	T	T	C	C	G	G	G	G	G	G	G	G	G	G	C	C	T	T	T	T	A	A	A	A	T	T	T	T	C	C	C	C	C	C	T	T	T	T	G	G	A	A	C	C	G	G	T	T	A	A	C	C	G	G	C	C	A	A	G	G	T	T	T	T	A	A	G	G	T	T	C	C	A	A	A	A	T	T	A	A	A	A	T	T	T	T	T	T	C	C	T	T	A	A	C	C	A	A	T	T	A	A	G	G	T	T	G	G	T	T	A	A	C	C	G	G	T	T	A	A	C	C	T	T	T	T	T	T	T	T	C	C	T	T	A	A	T	T	A	A	C	C	C	C	T	T	A	A	G	G	G	G	G	G	A	A	C	C	C	C	T	T	T	T	C	C	A	A	C	C	G	G	G	G	G	G	A	A	A	A	A	A	T	T	A	A	C	C	G	G	G	G	C	C	C	C	A	A	A	A	T	T	C	C	T	T	G	G	C	C	T	T	A	A	T	T	G	G	T	T	T	T	G	G	A	A	T	T	A	A	A	A	T	T	G	G	G	G	A	A	C	C	C	C	T	T	G	G	A	A	C	C	T	T	A	A	G	G	T	T	C	C	T	T	A	A	T	T	T	T	T	T	C	C	A	A	G	G	G	G	C	C	G	G	C	C	C	C	C	C	A	A	G	G	G	G	T	T	G	G	A	A	G	G	C	C	T	T	G	G	G	G	T	T	A	A	G	G	A	A	T	T	T	T	A	A	G	G	A	A	T	T	C	C	C	C	A	A	C	C	A	A	T	T	A	A	C	C	T	T	T	T	A	A	T	T	G	G	G	G	A	A	G	G	C	C	A	A	C	C	T	T	C	C	T	T	C	C	C	C	G	G	T	T	T	T	G	G	T	T	C	C	A	A	T	T	C	C	C	C	A	A	A	A	G	G	A	A	C	C	G	G	A	A	A	A	G	G	A	A	C	C	T	T	G	G	T	T	G	G	G	G	G	G	C	C	A	A	A	A	C	C	A	A	A	A	T	T	T	T	G	G	G	G	G	G	A	A	T	T	G	G	G	G	T	T	A	A	A	A	T	T	C	C	G	G	G	G	T	T	T	T	C	C	T	T	G	G	G	G	C	C	C	C	A	A	G	G	G	G	A	A	T	T	G	G	A	A	T	T	G	G	T	T	A	A	T	T	T	T	G	G	A	A	T	T	T	T	G	G	C	C	C	C	G	G	G	G	A	A	A	A	T	T	C	C	A	A	T	T	G	G	G	G	C	C	A	A	C	C	G	G	T	T	C	C	C	C	A	A	C	C	G	T	A	A	C	C	C	C	A	A	G	G	C	C	T	T	T	T	T	T	C	C	C	C	G	G	T	T	C	T	A	A	C	T	A	G	C	C	A	A	A	C	C	C	T	C	C	C	T	C	T	T	T	T	T	G	A	A	G	G	A	A	T	T	C	C	C	C	T	A	T	T	C	A	T	C	T	T	G	G	A	A	T	C	A	A	G	T	A	A	A	G	G	A	C	C	G	G	T	T	C	C	C	C	C	C	A	A	C	C	G	G	C	C	T	C	C	T	G	G	T	T	A	A	C	C	C	C	A	A	G	G	C	C	A	A	T	T	T	T	T	T	A	A	C	C	T	T	T	T	T	T	T	T	A	A	A	A	C	C	A	A	G	G	A	A	T	T	C	C	T	T	C	C	C	C	C	T	T	T	A	C	T	C	A	A	C	T	C	G	T	A	A	A	C	A	C	C	NA	NA	T	C	G	G	A	G	T	T	G	G	G	G	A	A	G	G	G	G	G	G	G	G	G	G	A	A	T	T	C	C	A	A	C	C	G	G	A	A	A	A	G	G	A	A	A	A	T	T	T	T	A	A	T	T	T	C	T	C	C	C	T	C	C	C	A	C	T	T	C	C	A	G	C	A	T	G	G	A	T	A	A	C	A	G	C	C	A	G	A	G	G	T	C	C	G	A	T	T	C	C	G	G	G	G	A	T	T	C	A	A	G	A	A	A	C	T	A	A	A	G	C	T	T	T	C	C	G	G	A	A	A	A	T	T	C	C	G	G	A	A	A	A	A	A	C	C	G	G	A	A	A	A	T	T	T	T	A	A	T	T	C	C	C	C	A	A	T	T	T	T	C	C	G	G	A	A	G	G	T	T	C	C	G	G	T	T	G	G	C	C	C	C	G	G	T	T	T	T	T	T	T	T	A	A	T	T	A	A	A	A	C	C	T	T	G	G	C	C	A	A	A	A	G	G	T	T	C	C	T	T	T	T	C	C	G	G	G	G	C	C	T	T	A	A	G	G	A	A	C	C	T	T	G	G	A	A	A	A	C	C	G	G	A	A	C	C	A	A	T	T	C	C	G	G	T	T	T	T	G	G	G	G	G	G	C	C	A	A	C	C	T	T	A	A	G	G	C	C	C	C	A	A	A	A	T	T	T	T	G	G	G	G	G	G	T	T	C	C	A	A	A	A	G	G	C	C	C	C	T	T	C	C	G	G	A	A	C	C	A	A	G	G	C	C	C	C	C	C	G	G	G	G	C	C	C	C	G	G	A	A	A	A	C	C	C	C	C	C	A	A	T	T	G	G	T	T	G	G	G	G	T	T	C	C	C	C	A	A	G	G	C	C	G	G	A	A	G	G	A	A	G	G	C	C	C	C	G	G	G	G	T	T	G	G	C	C	G	G	A	A	T	T	A	A	C	C	A	T	C	C	A	A	G	A	T	T	C	C	C	C	T	T	C	C	T	T	T	T	T	T	G	G	T	T	T	T	G	G	T	T	G	G	T	T	G	G	A	A	C	C	T	T	T	T	T	T	C	C	C	C	T	T	C	C	C	C	T	T	A	A	T	T	C	C	G	G	C	C	T	T	G	G	A	A	A	A	A	A	G	G	T	T	G	G	A	A	G	G	C	C	T	T	C	C	C	C	C	C	A	A	A	A	T	T	A	A	C	C	G	G	C	C	C	C	G	G	T	T	G	G	G	G	A	A	G	G	A	A	C	C	T	T	A	A	G	G	A	A	G	G	C	C	C	C	T	T	C	C	C	C	C	C	G	G	G	G	C	C	C	C	G	G	G	G	G	G	C	C	G	G	A	A	A	A	A	A	T	T	C	C	A	A	C	C	G	A	C	C	A	A	T	T	T	T	G	G	T	T	T	T	C	C	G	G	G	G	C	C	A	A	C	C	G	G	A	A	A	A	T	T	T	T	G	G	G	G	A	A	T	T	G	G	NA	NA	G	G	G	G	T	T	A	A	G	G	G	G	A	A	G	G	A	A	T	T	T	T	T	C	C	C	C	C	C	C	G	G	A	A	G	G	A	A	T	T	C	C	G	G	C	C	C	C	G	G	T	T	G	G	C	C	A	A	C	C	T	T	C	C	T	T	T	T	G	G	C	C	T	T	G	G	G	G	C	C	T	C	G	G	G	G	C	C	T	T	T	T	G	G	A	A	T	T	T	T	T	A	A	A	T	T	A	A	T	T	G	G	C	C	C	C	A	A	C	C	C	C	A	A	T	T	C	C	C	C	G	G	T	T	T	T	G	G	T	T	G	G	A	A	T	T	A	A	C	C	C	C	C	C	T	T	A	A	C	C	A	A	C	C	C	C	G	G	T	T	G	G	C	C	G	G	G	G	A	A	T	T	T	T	T	T	T	T	C	C	C	C	G	G	A	A	A	A	G	G	G	G	A	A	G	G	T	T	C	C	C	C	C	C	C	C	T	T	T	T	C	C	C	C	G	G	G	G	G	G	A	A	G	G	A	A	C	C	G	G	T	T	C	C	T	T	G	G	A	A	C	C	A	A	C	C	A	A	G	G	G	G	T	T	T	T	G	G	T	T	T	T	A	A	T	T	T	T	A	A	G	G	C	C	A	A	G	G	A	A	A	A	G	G	A	A	C	C	T	T	C	C	G	G	A	A	T	T	G	G	A	A	A	A	A	A	A	A	A	A	A	A	C	C	C	C	T	T	C	C	T	T	T	T	A	A	G	G	C	C	T	T	T	T	A	A	C	C	C	C	G	G	T	T	G	G	G	G	C	C	T	T	G	G	G	G	G	G	T	T	C	C	A	A	C	C	C	C	A	A	G	G	G	G	C	C	A	A	T	T	G	G	G	G	T	T	T	T	C	C	C	C	C	C	T	T	C	C	T	T	T	T	T	T	G	G	C	C	T	T	T	T	C	C	C	C	A	A	C	C	A	A	G	G	C	C	A	A	A	A	G	G	C	C	G	G	A	A	G	G	G	G	G	G	A	A	C	C	G	G	T	T	G	G	A	A	C	C	C	C	A	A	A	A	A	A	T	T	A	A	A	A	C	C	G	G	G	G	C	C	T	T	C	C	C	C	T	T	C	C	C	C	A	A	C	C	C	C	G	G	G	G	T	T	T	T	T	T	A	A	T	T	C	C	G	G	A	A	C	C	G	G	G	G	A	A	C	C	C	C	A	A	G	G	C	C	C	C	C	C	G	G	C	C	T	T	C	C	G	G	C	C	C	C	A	A	C	C	C	C	C	C	G	G	C	C	T	T	A	A	G	G	G	G	C	C	A	A	T	T	G	G	G	G	A	A	C	C	G	G	T	T	G	G	G	G	G	G	T	T	C	C	C	C	T	T	A	A	A	A	A	A	G	G	G	G	C	C	G	G	C	C	T	T	C	C	T	T	A	A	T	T	A	A	A	A	A	A	A	A	T	T	A	A	A	A	G	G	G	G	C	C	C	C	T	T	G	G	G	G	G	G	G	G	C	C	G	G	A	A	A	A	A	A	T	T	C	C	C	C	G	G	A	A	C	C	G	G	C	C	G	G	G	G	G	G	A	A	T	T	C	C	C	C	C	C	G	G	T	T	A	A	A	A	T	T	A	A	A	A	T	T	C	C	T	T	A	A	T	T	C	C	G	G	C	C	T	T	G	G	C	C	C	C	C	C	C	C	C	C	T	T	A	A	T	T	A	A	C	C	G	G	A	A	A	A	G	G	C	C	A	A	C	C	A	A	A	A	G	G	C	C	G	G	A	A	A	A	C	C	A	A	T	T	C	C	T	T	A	A	G	G	C	C	C	C	T	T	C	C	G	G	T	T	A	A	T	T	T	T	T	T	T	T	G	G	C	C	T	T	A	A	C	C	A	A	G	G	G	G	T	T	C	C	G	G	A	A	C	C	T	T	T	T	A	A	A	A	T	T	G	G	C	C	C	C	G	G	G	G	T	T	C	C	A	A	C	C	T	T	G	G	A	A	T	T	T	T	T	T	T	T	G	G	G	G	A	A	G	G	G	G	T	T	C	C	G	G	C	C	C	C	C	C	A	A	T	T	C	C	G	G	C	C	C	C	G	G	A	A	A	A	T	T	T	T	A	A	T	T	A	A	A	A	T	T	T	T	T	T	G	G	C	C	G	G	G	G	A	A	A	A	G	G	C	C	C	C	C	C	A	A	T	T	C	C	T	T	C	C	A	A	T	T	G	G	A	A	C	C	C	C	G	G	C	C	A	A	C	C	C	C	G	G	T	T	C	C	T	T	G	G	G	G	T	T	A	A	G	G	A	A	A	A	T	T	G	G	G	G	C	C	A	A	C	C	A	A	A	A	T	T	G	G	T	T	C	C	T	T	A	A	G	G	C	C	G	G	C	C	T	T	G	G	C	C	G	G	A	A	G	G	A	A	T	T	G	G	T	T	A	A	T	T	A	A	C	C	G	G	G	G	A	A	C	C	C	C	T	T	G	G	C	C	G	G	C	C	G	G	T	T	T	T	G	G	A	A	A	A	T	T	G	G	C	C	C	C	T	T	G	G	A	A	C	C	C	C	G	G	A	A	T	T	A	A	T	T	A	A	T	T	C	C	T	T	G	G	A	A	T	T	A	A	A	A	G	G	T	T	A	A	G	G	A	A	T	T	C	C	T	T	T	T	C	C	T	T	T	T	T	T	A	A	C	C	A	A	G	G	T	T	C	C	C	C	C	C	C	C	T	T	C	C	G	G	C	C	G	G	G	G	C	C	T	T	G	G	A	A	T	T	A	A	C	C	T	T	T	T	G	G	T	T	G	G	G	G	A	A	A	A	A	A	G	G	A	A	C	C	T	T	G	G	G	G	G	G	G	G	G	G	C	C	C	C	C	C	C	C	T	T	A	A	C	C	C	C	G	G	G	G	T	T	A	A	A	A	C	C	C	C	T	T	A	A	T	T	T	T	G	G	C	C	C	C	T	T	C	C	G	G	C	C	C	C	T	T	G	G	C	C	T	T	C	C	G	G	A	A	G	G	T	T	C	C	A	A	C	C	C	C	A	A	G	G	T	T	G	G	C	C	C	C	A	A	A	A	A	A	T	T	A	A	A	A	T	T	G	G	T	T	T	T	G	G	C	C	T	T	C	C	T	T	T	T	C	C	A	A	T	T	C	C	T	T	C	C	C	C	C	C	G	G	T	T	C	C	G	G	A	A	A	A	T	T	C	C	T	T	T	T	A	A	G	G	T	T	C	C	C	C	C	C	C	C	C	C	A	A	C	C	C	C	C	C	G	G	C	C	T	T	G	G	G	G	C	C	G	G	G	G	T	T	T	T	C	C	C	C	A	A	T	T	C	C	C	C	C	C	C	C	A	A	G	G	C	C	C	C	T	T	A	A	C	C	T	T	NA	NA	C	C	G	G	C	C	C	C	G	G	A	A	T	T	C	C	C	C	G	G	G	G	C	C	C	C	T	T	A	A	T	T	A	A	C	C	G	G	T	T	T	T	G	G	T	T	C	C	C	C	A	A	C	C	T	C	T	C	A	G	G	G	A	A	G	G	T	T	C	T	G	A	A	T	T	C	A	A	T	T	G	G	C	C	C	T	G	G	C	C	A	G	T	C	C	T	T	T	C	C	A	G	G	G	T	C	C	T	T	C	G	A	T	T	A	G	G	T	A	A	C	T	T	C	G	A	G	A	C	C	A	A	NA	NA	G	A	G	A	C	T	C	C	C	T	G	G	A	A	T	C	A	A	C	C	G	T	A	G	C	C	T	C	T	G	C	C	A	T	T	T	C	C	C	C	G	G	C	C	T	T	G	G	G	A	T	T	T	T	A	A	A	A	G	G	A	G	A	A	A	A	C	C	T	T	C	T	C	C	T	A	T	T	G	G	C	T	T	C	T	A	A	T	G	A	G	T	A	A	C	C	G	A	A	A	G	A	G	G	G	G	C	C	C	C	A	A	C	C	G	G	A	G	C	T	G	T	A	G	T	C	A	G	C	C	A	A	C	C	G	G	C	C	G	T	C	C	A	A	C	G	T	T	C	C	C	A	T	C	T	G	T	T	A	G	C	A	G	G	T	T	C	C	A	A	G	G	G	G	A	A	G	A	C	C	G	G	A	G	A	G	A	G	T	T	C	G	A	G	G	G	T	C	G	A	A	A	T	C	C	T	A	A	G	G	C	C	T	T	C	C	T	T	T	C	T	G	T	G	G	G	G	G	C	C	T	C	A	A	C	C	T	T	T	T	T	T	G	T	C	C	C	C	C	C	G	G	G	G	G	A	C	T	C	C	G	G	G	T	T	T	T	T	T	C	G	G	C	T	C	T	T	C	C	G	A	A	A	G	G	G	C	C	A	A	T	A	C	C	A	T	C	C	A	A	C	C	A	G	G	G	A	A	A	A	C	C	A	A	G	G	G	G	G	A	C	C	G	G	C	T	C	T	T	T	C	C	C	T	T	T	G	C	A	G	A	C	C	T	C	T	NA	NA	C	C	G	A	T	T	T	C	G	A	G	A	G	A	C	T	NA	NA	T	T	C	C	A	T	A	G	A	A	G	A	C	T	G	G	G	G	G	G	NA	NA	A	A	C	C	G	A	T	C	T	C	T	T	G	G	C	G	C	C	G	G	A	G	G	A	C	T	A	A	C	A	C	T	T	C	A	G	G	G	C	C	C	G	G	C	G	G	T	T	G	A	C	C	G	A	G	C	A	A	G	G	T	T	C	T	C	T	T	G	A	A	A	G	C	C	A	G	G	G	C	C	C	C	C	G	A	A	A	G	T	C	A	C	G	G	T	C	A	G	A	A	G	A	C	T	G	A	T	T	G	G	A	G	A	T	C	C	C	C	G	A	A	G	NA	NA	T	C	G	G	C	T	A	C	A	A	G	G	A	G	A	T	NA	NA	C	C	G	G	C	C	T	T	G	A	A	G	C	A	G	G	G	A	G	A	G	C	G	A	G	G	A	T	A	A	G	A	G	G	T	A	A	G	A	T	A	G	C	T	C	C	T	C	G	A	T	T	A	A	NA	NA	T	C	G	G	T	A	G	G	A	C	T	T	T	A	C	C	A	C	C	C	A	C	G	A	A	T	C	C	C	C	G	A	C	C	T	T	G	G	G	G	A	A	G	C	A	G	A	A	G	A	C	A	G	G	C	C	G	G	NA	NA	NA	NA	A	G	A	A	T	T	C	T	C	T	T	C	T	T	NA	NA	C	A	G	G	G	A	C	T	C	C	A	C	T	C	A	A	G	G	A	A	C	C	G	G	T	T	T	T	G	G	G	G	G	G	A	A	G	G	A	A	A	A	A	A	G	G	C	C	C	C	T	T	A	A	A	A	A	A	C	C	C	C	C	C	C	C	A	A	G	G	T	T	G	G	C	C	C	C	A	A	A	A	C	C	G	G	G	G	G	G	C	C	G	G	T	T	C	C	A	A	G	G	G	G	A	A	C	C	A	A	G	G	C	C	C	C	T	T	T	T	C	C	T	T	C	C	T	T	A	A	C	C	T	T	C	C	T	T	G	G	G	G	C	C	C	C	C	C	C	C	G	G	C	C	C	C	C	C	T	T	T	T	T	T	A	A	T	T	C	C	C	C	A	A	T	T	C	C	C	C	T	T	G	G	T	T	NA	NA	C	C	T	T	T	T	A	A	A	A	A	A	T	T	T	T	T	T	G	G	C	C	A	A	A	A	T	T	G	G	C	C	A	A	G	G	G	G	G	G	C	C	C	C	T	T	G	G	G	G	A	A	T	T	G	G	G	G	A	A	C	C	A	A	G	G	C	C	A	A	G	G	A	A	T	T	C	C	C	C	T	T	C	C	A	A	C	C	T	T	T	T	C	C	A	A	G	G	G	G	C	C	T	T	A	A	A	A	C	C	G	G	G	G	A	A	G	G	T	T	C	C	A	A	G	G	T	T	G	G	T	T	G	G	A	A	G	G	C	C	G	G	A	A	T	T	A	A	A	A	C	C	G	G	G	G	T	T	T	T	T	T	T	T	T	T	C	C	T	T	A	A	A	A	A	A	T	T	A	A	G	G	A	A	T	T	G	G	G	G	T	T	T	T	C	C	T	T	G	G	A	A	A	A	T	T	A	A	A	A	A	A	G	G	G	G	C	C	T	T	C	C	C	C	A	A	G	G	C	C	C	C	C	C	A	A	C	C	T	T	T	T	C	C	T	T	C	C	T	T	C	C	T	T	C	C	G	G	T	T	A	A	G	G	C	C	T	T	A	A	C	C	T	T	T	T	T	T	A	A	C	C	G	G	C	C	T	T	C	C	C	C	G	G	A	A	A	A	C	C	T	T	G	G	T	T	C	C	G	G	T	T	A	A	G	G	T	T	C	C	A	A	G	G	T	T	A	A	T	T	A	A	A	A	A	A	A	A	A	A	G	G	A	A	T	T	C	C	T	T	A	A	T	T	T	T	G	G	A	A	T	T	G	G	A	A	T	T	C	C	G	G	T	T	C	C	T	T	G	G	G	G	G	G	C	C	T	T	G	G	G	G	T	T	C	C	C	C	C	C	T	T	A	A	G	G	T	T	C	C	T	T	A	A	T	T	G	G	T	T	T	T	T	T	A	A	G	G	C	C	G	G	G	G	A	A	C	C	C	C	G	G	C	C	G	G	C	C	A	A	T	T	C	C	T	T	C	C	C	C	G	G	G	G	C	C	T	T	T	T	T	T	A	A	G	G	T	T	C	C	A	A	T	T	G	G	C	C	C	C	G	G	C	C	A	A	G	G	T	T	A	A	A	A	C	C	A	A	G	G	C	C	C	C	A	A	T	T	A	A	G	G	A	A	G	G	G	G	A	A	T	T	G	G	A	A	T	T	G	G	C	C	A	A	C	C	C	C	G	G	A	A	G	G	C	C	C	C	G	G	A	A	A	A	C	C	T	T	A	A	A	A	A	A	G	G	G	G	T	T	C	C	A	A	A	A	G	G	G	G	G	G	C	C	A	A	A	A	C	C	C	C	C	C	A	A	G	G	G	G	C	C	C	C	C	C	T	T	T	T	G	G	G	G	C	C	C	C	C	C	C	C	C	C	A	A	C	C	G	G	C	C	C	C	G	G	C	C	C	C	C	C	A	A	G	G	T	T	G	G	T	T	C	C	C	C	T	T	A	A	G	G	C	C	C	C	C	C	G	G	T	T	C	C	T	T	C	C	C	C	C	C	C	C	G	G	T	T	C	C	A	A	T	T	G	G	T	T	C	C	C	C	T	T	C	C	C	C	T	T	C	C	C	C	G	G	T	T	G	G	A	A	T	T	T	T	T	T	G	G	G	G	G	G	T	T	G	G	T	T	T	T	C	C	T	T	T	T	A	A	T	T	G	G	T	T	C	C	C	C	G	G	G	G	A	A	T	T	G	G	G	G	A	A	G	G	G	G	A	A	T	T	T	T	T	T	C	C	G	G	A	A	T	T	A	A	C	C	T	T	A	A	A	A	A	A	C	C	C	C	G	G	A	A	C	C	G	G	C	C	C	C	A	A	G	G	C	C	C	C	C	C	T	T	C	C	G	G	A	A	G	G	G	G	T	T	G	G	G	G	G	G	G	G	A	A	T	T	G	G	C	C	A	A	A	A	T	T	T	T	A	A	A	A	A	A	A	A	T	T	T	T	C	C	C	C	T	T	T	T	G	G	G	G	G	G	C	C	G	G	C	C	G	G	T	T	C	C	C	C	G	G	A	A	T	T	T	T	T	T	A	A	A	A	C	C	T	T	C	C	G	G	A	A	C	C	A	A	G	G	A	A	A	A	T	T	C	C	T	T	C	C	T	T	C	C	T	T	A	A	T	T	A	A	C	C	G	G	G	G	C	C	A	A	G	G	A	A	A	A	T	T	A	A	A	A	T	T	T	T	A	A	T	T	C	C	A	A	G	G	T	T	A	A	T	T	C	C	T	T	G	G	G	G	T	T	G	G	A	A	G	G	G	G	T	T	G	G	G	G	C	C	T	T	C	C	G	G	A	A	G	G	T	T	C	C	T	T	A	A	G	G	T	T	A	A	G	G	A	A	A	A	C	C	T	T	C	C	A	A	G	G	G	G	A	A	A	A	G	G	T	T	A	A	T	T	T	T	A	A	T	T	G	G	G	G	A	A	A	A	A	A	A	A	C	C	C	C	T	T	C	C	G	G	T	T	A	A	C	C	T	T	A	A	A	A	C	C	G	G	A	A	A	A	A	A	T	T	T	T	T	T	T	T	A	A	G	G	C	C	A	A	A	A	T	T	C	C	C	C	T	T	T	T	G	G	T	T	G	G	G	G	C	C	A	A	C	C	G	G	G	G	T	T	G	G	A	A	T	T	C	C	C	C	C	C	T	T	A	A	C	C	T	T	T	T	G	G	A	A	C	C	T	T	A	A	A	A	A	A	C	C	T	T	A	A	A	A	C	C	T	T	A	A	C	C	T	T	G	G	T	T	T	T	C	C	C	C	T	T	A	A	A	A	T	T	G	G	A	A	A	A	T	T	C	C	A	A	C	C	A	A	A	A	T	T	A	A	A	A	G	G	C	C	A	A	C	C	T	T	G	G	T	T	C	C	A	A	T	T	A	A	T	T	T	T	T	T	C	C	G	G	T	T	C	C	T	T	G	G	C	C	A	A	A	A	G	G	G	G	C	C	A	A	T	T	T	T	G	G	T	T	T	T	C	C	A	A	T	T	T	T	T	T	T	T	C	C	G	G	T	T	C	C	G	G	A	A	C	C	T	T	G	G	C	C	G	G	C	C	A	A	A	A	T	T	G	G	A	A	C	C	C	C	G	G	C	C	C	C	G	G	G	G	C	C	A	A	G	G	C	C	G	G	G	G	G	G	G	G	A	A	C	C	C	C	C	C	C	C	A	A	C	C	G	G	T	T	C	C	A	A	C	C	G	G	A	A	G	G	G	G	G	G	T	T	T	T	C	C	G	G	G	G	G	G	A	A	T	T	C	C	A	A	T	T	C	C	T	T	T	T	T	T	G	G	A	A	T	T	T	T	A	A	G	G	C	C	G	G	A	A	C	C	C	C	A	A	C	C	C	C	C	C	T	T	C	C	T	T	A	A	G	G	A	A	A	A	C	C	G	G	G	G	C	C	T	T	T	T	C	C	C	C	T	T	G	G	C	C	T	T	T	T	A	A	T	T	A	A	T	T	A	A	A	A	A	A	C	C	G	G	G	G	C	C	A	A	G	G	A	A	T	T	A	A	G	G	C	C	A	A	G	G	G	G	G	G	T	T	C	C	A	A	A	A	G	G	G	G	G	G	G	G	C	C	G	G	C	C	G	G	G	G	G	G	A	A	A	A	T	T	C	C	G	G	A	A	G	G	A	A	T	T	G	G	T	T	C	C	A	A	A	A	A	A	G	G	G	G	C	C	C	C	T	T	A	A	T	T	G	G	G	G	T	T	C	C	G	G	C	C	C	C	A	A	C	C	G	G	G	G	T	T	A	A	C	C	C	C	C	C	G	G	G	G	A	A	A	A	T	T	G	G	C	C	G	G	T	T	A	A	G	G	T	T	T	T	C	C	G	G	C	C	G	G	G	G	A	A	T	T	G	G	A	A	A	A	A	A	G	G	G	G	G	G	T	T	A	A	T	T	C	C	A	A	G	G	G	G	T	T	G	G	A	A	G	G	C	C	C	C	G	G	T	T	G	G	G	G	C	C	A	A	A	A	T	T	C	C	G	G	G	G	A	A	T	T	G	G	C	C	G	G	T	T	T	T	C	C	A	A	C	C	C	C	T	T	G	G	T	T	T	T	C	C	T	T	T	T	A	A	T	T	T	T	C	C	C	C	T	T	G	G	G	G	G	G	A	A	C	C	T	T	G	G	G	G	T	T	G	G	G	G	A	A	C	C	A	A	G	G	C	C	A	A	C	C	C	C	A	A	G	G	T	T	G	G	C	C	C	C	G	G	T	T	G	G	A	A	A	A	C	C	T	T	T	T	G	G	C	C	G	G	C	C	C	C	T	T	A	A	T	T	C	C	T	T	G	G	T	T	A	A	C	C	C	C	A	A	T	T	G	G	C	C	G	G	A	A	G	G	A	A	G	G	A	A	C	C	C	C	G	G	T	T	T	T	G	G	G	G	G	G	C	C	G	G	T	T	A	A	A	A	T	T	C	C	G	G	G	G	C	C	G	G	A	A	A	A	A	A	C	C	G	G	C	C	A	A	C	C	C	C	C	C	G	G	G	G	G	G	C	C	A	A	C	C	T	T	G	G	C	C	C	C	G	G	G	G	C	C	A	A	A	A	T	T	A	A	A	A	G	G	C	C	T	T	A	A	C	C	A	A	C	C	G	G	A	A	G	G	C	C	A	A	C	C	T	T	C	C	C	C	A	A	G	G	A	A	G	G	G	G	C	C	T	T	G	G	G	G	T	T	A	A	T	T	A	A	T	T	C	C	T	T	C	C	A	A	A	A	C	C	G	G	C	C	G	G	T	T	A	A	C	C	T	T	G	G	G	G	C	C	G	G	A	A	T	T	C	C	C	C	C	C	G	G	G	G	C	C	G	G	A	A	A	A	C	C	A	A	G	G	T	T	A	A	C	C	G	G	A	A	T	T	T	T	C	C	C	C	T	T	A	A	G	G	A	A	A	A	G	G	T	T	T	T	T	T	A	A	T	T	A	A	G	G	T	T	G	G	G	G	T	T	A	A	A	A	T	T	T	T	T	T	C	C	A	A	C	C	T	T	T	T	G	G	C	C	C	C	A	A	T	T	A	A	A	A	A	A	A	A	T	T	T	T	A	A	C	C	G	G	T	T	C	C	C	C	A	A	C	C	A	A	G	G	C	C	T	T	T	T	C	C	C	C	A	A	T	T	C	C	G	G	A	A	A	A	T	T	T	T	G	G	A	A	T	T	C	C	T	T	T	T	G	G	C	C	T	T	G	G	T	T	G	G	C	C	A	A	A	A	A	A	C	C	T	T	G	G	A	A	C	C	A	A	T	T	G	G	T	T	C	C	G	G	A	A	C	C	T	T	T	T	A	A	T	T	C	C	C	C	G	G	T	T	A	A	A	A	A	A	A	A	A	A	G	G	A	A	C	C	G	G	A	A	T	T	C	C	C	C	C	C	A	A	T	T	T	T	G	G	T	T	A	A	G	G	C	C	C	C	T	T	G	G	A	A	G	G	T	T	A	A	T	T	A	A	G	G	C	C	T	T	G	G	C	C	C	C	G	G	T	T	T	T	T	T	G	G	G	G	A	A	T	T	T	T	T	T	A	A	T	T	G	G	C	C	T	T	A	A	C	C	A	A	C	C	A	A	G	G	C	C	A	A	T	T	G	G	G	G	C	C	G	G	C	C	G	G	T	T	G	G	C	C	G	G	A	A	C	C	G	G	C	C	G	G	A	A	G	G	T	T	G	G	T	T	A	A	C	C	A	A	A	A	T	T	G	G	C	C	C	C	G	G	A	A	C	C	A	A	G	G	A	A	A	A	T	T	T	T	T	T	G	G	G	G	A	A	T	T	T	T	A	A	A	A	C	C	T	T	T	T	A	A	T	T	C	C	C	C	C	C	T	T	G	G	A	A	C	C	C	C	G	G	G	G	T	T	A	A	G	G	A	A	T	T	G	G	C	C	T	T	G	G	C	C	A	A	A	A	C	C	C	C	G	G	C	C	A	A	C	C	T	T	A	A	C	C	A	A	A	A	C	C	A	A	C	C	G	G	T	T	T	T	T	T	G	G	A	A	G	G	G	G	G	G	C	C	G	G	G	G	G	G	A	A	A	A	G	G	A	A	C	C	A	A	G	G	A	A	C	C	G	G	T	T	A	A	G	G	G	G	C	C	G	G	A	A	T	T	T	T	A	A	A	A	T	T	A	A	A	A	A	A	A	A	T	T	T	T	G	G
CC	OR2075f6	NA	NA	1	NA	T	A	A	G	C	C	C	C	C	C	NA	NA	A	A	A	G	C	T	G	G	T	C	C	C	C	C	G	G	C	C	C	T	T	T	G	G	T	C	T	C	A	A	A	G	G	G	G	G	C	G	C	C	G	G	A	T	A	G	G	G	G	G	T	T	G	A	NA	NA	C	T	C	C	G	G	G	G	A	A	C	C	A	T	A	A	G	G	C	T	A	C	A	A	C	C	C	C	A	C	A	A	A	A	A	A	T	T	G	G	C	T	T	C	A	A	T	G	G	G	A	A	A	A	G	G	G	G	C	C	C	C	C	C	C	A	C	C	G	G	C	C	T	T	C	C	C	C	G	G	C	C	T	T	C	C	C	C	G	G	T	T	C	C	C	C	A	T	A	G	C	T	C	T	A	G	A	G	C	C	NA	NA	C	C	G	G	A	A	C	T	A	G	G	G	G	A	C	C	G	A	C	T	T	T	C	G	T	C	G	G	C	C	C	T	C	T	C	C	T	T	T	C	G	C	A	T	T	T	G	G	G	T	A	A	G	G	T	T	T	C	T	G	G	A	A	C	C	C	T	T	T	T	T	C	C	C	G	G	A	G	G	A	G	G	A	A	G	A	T	T	C	C	T	T	A	C	G	A	G	T	C	T	A	G	C	A	A	A	T	T	A	A	NA	NA	T	T	A	A	G	A	A	A	NA	NA	T	G	G	G	A	G	G	G	T	C	C	C	C	T	NA	NA	C	C	G	G	G	T	T	T	C	C	G	G	C	C	T	C	T	T	T	C	T	C	T	T	A	A	C	C	G	G	A	G	A	A	G	G	NA	NA	A	A	C	C	NA	NA	G	A	C	C	G	G	T	C	T	C	A	A	A	G	G	G	C	C	G	A	C	C	C	C	G	G	C	C	G	G	T	T	G	G	C	T	A	C	G	T	G	G	C	C	G	G	C	C	G	G	G	G	C	T	C	G	T	T	G	G	G	G	G	A	T	T	A	A	A	G	G	G	G	A	C	C	T	T	A	T	T	T	T	C	C	C	G	A	A	G	G	G	T	C	A	G	G	G	C	C	C	T	T	C	C	C	C	T	C	C	G	G	A	A	NA	NA	A	A	A	G	G	G	C	C	C	C	A	A	T	C	G	G	A	G	T	T	G	C	A	G	G	G	G	G	T	T	G	G	A	A	G	G	G	A	T	T	G	A	T	C	T	T	A	G	G	G	G	G	A	A	G	G	A	G	C	C	C	C	T	T	T	T	A	A	A	A	G	A	G	A	A	T	T	C	C	T	T	T	C	C	NA	NA	G	A	A	T	NA	NA	A	A	A	A	C	C	T	C	G	G	NA	NA	C	C	C	C	C	C	NA	NA	C	C	C	C	C	C	C	T	G	T	G	G	C	C	G	C	C	C	C	T	T	T	T	T	C	T	G	G	C	T	A	G	NA	NA	G	G	G	T	G	A	T	T	C	C	T	C	C	A	C	T	T	T	G	C	A	G	T	G	G	A	A	A	G	G	C	C	C	T	G	G	A	A	G	A	T	C	T	T	G	A	C	T	A	A	T	T	T	A	T	C	A	A	G	G	A	A	C	C	T	T	T	C	C	G	A	T	A	A	G	A	C	C	G	G	A	A	T	C	NA	NA	C	C	G	G	C	T	A	G	NA	NA	A	G	G	A	A	A	G	C	T	T	G	G	A	G	NA	NA	C	T	A	A	G	A	A	G	A	G	T	C	G	A	A	A	C	C	C	C	T	C	T	T	C	C	G	A	G	G	NA	NA	G	G	T	T	C	C	A	G	G	G	G	G	C	C	C	T	A	T	C	A	G	A	C	T	T	C	C	C	NA	NA	T	A	C	C	G	G	C	C	C	C	A	A	C	T	C	C	C	C	T	T	C	A	NA	NA	G	G	A	G	T	C	C	T	A	A	G	G	NA	NA	G	G	A	G	T	C	T	A	G	C	C	C	A	A	G	G	G	A	C	C	T	T	G	G	T	T	T	T	T	A	NA	NA	T	G	T	T	T	G	C	T	G	G	C	T	G	G	T	T	A	A	G	G	G	T	NA	NA	T	C	C	C	A	A	G	G	A	G	A	A	A	G	G	G	A	A	T	G	A	G	C	C	A	A	G	G	C	C	A	A	T	T	G	T	G	G	A	A	C	C	G	G	G	G	G	G	A	G	C	C	T	C	T	C	C	T	C	T	A	G	C	C	C	C	A	A	C	C	A	G	C	C	G	A	G	G	C	C	C	C	C	T	G	G	G	A	G	G	G	A	G	A	G	A	G	G	C	C	NA	NA	C	G	T	C	T	T	G	G	T	T	T	T	T	C	T	T	G	G	G	A	G	C	C	T	G	A	C	C	T	T	A	T	A	A	G	G	C	C	NA	NA	T	C	G	G	C	C	C	G	G	G	C	C	NA	NA	C	T	A	G	G	G	A	G	T	C	G	G	C	C	T	T	C	C	G	G	A	A	T	G	G	G	A	G	C	C	C	C	G	A	NA	NA	A	G	T	C	A	G	C	C	T	T	A	G	G	G	A	A	A	G	G	A	G	A	A	G	T	T	G	G	C	C	C	C	T	C	T	T	A	A	A	C	A	A	A	G	A	A	G	G	A	G	A	C	T	C	C	C	T	T	C	C	A	G	NA	NA	C	C	C	T	T	T	C	C	G	G	C	C	A	A	G	G	G	G	G	G	G	G	T	T	A	G	C	C	T	C	G	G	C	C	C	C	T	T	A	A	C	C	C	C	T	C	T	C	G	G	G	G	C	T	A	G	C	C	G	G	G	T	C	C	G	G	G	G	G	A	T	G	A	G	T	T	G	G	A	G	A	G	T	C	C	T	T	C	G	G	A	A	C	C	C	G	G	T	C	T	C	C	NA	NA	T	T	G	G	A	G	T	C	C	T	C	C	A	C	C	A	A	A	G	A	A	A	C	C	G	A	A	A	G	G	A	G	C	A	C	C	C	C	C	C	C	C	G	G	G	G	G	G	G	G	G	C	G	G	C	C	T	T	A	A	C	T	G	G	T	C	T	C	G	G	C	C	G	A	G	G	C	C	C	C	G	G	G	G	NA	NA	C	G	G	G	G	A	G	G	C	C	A	G	G	A	C	T	A	G	A	A	T	C	G	G	T	C	G	A	T	A	C	T	C	C	C	C	T	A	C	C	C	C	G	G	C	C	G	G	G	G	C	T	A	C	G	T	G	A	G	G	G	A	G	G	A	G	C	C	A	T	T	G	G	A	T	C	T	C	C	T	A	A	C	T	NA	NA	T	T	G	G	T	T	A	A	C	A	G	G	G	A	G	A	T	C	C	C	G	G	A	A	A	G	C	A	G	G	T	T	G	A	T	T	T	A	C	C	C	T	C	T	A	A	T	C	C	C	A	G	C	G	T	T	T	C	T	C	A	G	C	T	A	G	T	C	C	C	C	T	G	G	NA	NA	A	A	C	C	C	T	G	G	G	G	C	T	C	C	T	T	T	T	A	A	C	C	T	T	C	C	G	G	NA	NA	G	G	NA	NA	G	G	C	C	C	C	C	T	A	G	A	G	G	G	T	T	A	A	G	A	T	A	G	G	T	C	C	G	NA	NA	T	T	G	G	T	T	G	G	A	G	G	G	T	T	C	T	G	C	G	G	T	C	C	C	A	A	A	A	C	C	G	G	C	C	G	G	T	T	C	C	C	T	T	G	NA	NA	G	G	A	T	C	C	G	T	G	G	NA	NA	G	G	T	T	G	G	G	A	G	G	C	G	C	C	NA	NA	C	T	C	C	C	C	T	T	A	A	G	G	G	G	T	T	C	C	G	T	T	T	G	A	A	A	G	G	A	A	C	C	NA	NA	T	T	C	C	A	A	A	G	T	C	A	A	G	G	C	T	G	G	G	G	G	G	G	A	G	A	G	A	G	T	T	T	C	C	C	T	A	G	C	T	T	T	A	T	G	A	C	C	G	G	T	T	G	G	A	A	G	A	G	A	C	T	G	A	G	G	A	A	C	C	C	T	C	C	NA	NA	T	T	NA	NA	G	G	T	C	G	G	T	C	NA	NA	C	C	G	G	G	A	T	T	T	C	C	T	C	C	A	A	C	C	G	A	C	C	C	C	A	A	A	T	A	G	C	C	G	G	A	A	G	A	G	A	T	C	C	A	C	G	G	G	C	C	G	G	G	G	C	C	A	G	A	A	G	G	G	T	T	C	G	G	C	T	C	C	NA	NA	A	G	C	C	A	G	C	C	G	C	T	G	A	A	G	A	A	C	C	C	C	C	A	A	A	A	T	T	C	C	T	C	C	C	A	C	C	C	G	T	C	T	C	C	A	A	A	G	T	T	T	A	T	T	C	C	G	A	G	A	C	C	C	T	G	A	A	G	A	G	G	G	C	C	C	T	G	A	T	A	T	C	T	T	C	C	A	G	C	A	T	G	C	C	A	A	C	G	T	T	T	G	C	C	C	C	A	G	G	A	G	G	C	G	C	C	G	G	C	T	G	G	T	C	G	G	G	A	NA	NA	G	G	A	G	C	T	T	C	G	A	G	G	A	A	A	T	G	G	G	G	G	G	A	A	C	C	G	A	A	G	A	G	T	T	G	G	T	T	T	C	C	C	G	A	NA	NA	C	C	C	C	T	A	C	C	A	G	G	G	T	T	T	C	C	C	T	T	NA	NA	C	T	T	C	T	T	G	G	G	G	T	T	G	G	T	A	T	C	C	T	G	G	G	A	C	A	T	C	NA	NA	T	T	G	G	A	A	T	C	T	G	A	G	G	G	G	G	C	C	C	C	G	G	NA	NA	T	T	C	C	T	A	T	G	A	A	T	T	NA	NA	T	T	C	C	T	G	G	G	A	G	A	G	T	C	C	C	A	A	C	C	G	A	T	C	G	A	C	T	C	C	G	A	A	G	T	T	T	T	G	A	C	T	G	A	T	G	C	A	T	A	A	G	A	A	G	C	C	T	A	A	A	A	C	T	C	C	G	T	A	G	C	C	C	C	NA	NA	A	A	T	T	NA	NA	NA	NA	C	T	A	A	G	A	A	G	G	G	C	C	C	C	C	C	G	G	A	A	C	C	G	G	A	A	G	G	A	A	G	G	G	G	T	T	C	C	A	A	T	T	C	C	G	G	G	G	C	C	C	C	A	A	A	A	T	T	C	C	T	T	G	G	C	C	A	A	T	T	NA	NA	C	C	G	G	G	G	C	C	T	T	A	A	C	C	G	G	G	G	G	G	G	G	C	C	G	G	G	G	G	G	T	T	A	A	A	A	A	A	C	C	T	T	C	C	A	A	C	C	T	T	C	C	T	T	C	C	T	T	A	A	A	A	A	A	T	T	T	T	C	C	T	T	T	T	G	G	T	T	G	G	A	A	G	G	G	G	A	A	T	T	C	C	G	G	A	G	G	G	G	G	G	G	C	C	A	A	A	A	A	A	G	G	A	A	A	A	G	G	C	C	G	G	T	T	G	G	A	A	A	A	G	G	T	T	T	T	G	G	T	T	T	T	G	G	C	C	C	C	C	C	T	T	T	T	A	A	C	C	G	G	G	G	G	G	T	T	G	G	A	A	G	G	C	C	G	G	T	T	T	T	C	C	G	G	G	G	A	A	C	C	G	G	G	G	C	C	C	C	G	G	G	G	G	G	T	T	G	G	T	T	T	T	C	C	T	T	T	T	G	G	G	G	A	A	T	T	C	C	G	G	A	A	T	T	T	T	T	T	A	A	G	G	T	T	A	A	G	G	C	C	T	T	C	C	A	A	A	A	A	A	C	C	G	G	C	C	T	T	G	G	T	T	G	G	C	C	A	A	C	C	C	C	G	G	G	G	G	G	A	A	A	A	C	C	A	A	C	C	T	T	T	T	G	G	A	A	A	A	A	A	A	A	T	T	T	T	C	C	C	C	G	G	T	T	C	C	A	A	G	G	C	C	C	C	G	G	C	C	T	T	G	G	C	C	A	A	T	T	A	A	A	A	A	A	T	T	G	G	C	C	A	A	C	C	G	G	G	G	T	T	G	G	C	C	G	G	G	G	C	C	G	G	T	T	T	T	G	G	A	A	C	C	G	G	G	G	A	A	G	G	G	G	G	G	A	A	C	C	C	C	A	A	G	G	C	C	A	A	A	A	G	G	A	A	NA	NA	G	G	G	G	C	C	T	T	G	G	G	G	T	T	G	G	C	C	G	G	G	G	C	C	G	G	T	T	T	T	C	C	T	T	G	G	C	G	A	A	G	G	A	A	T	T	T	T	C	C	C	C	C	C	G	G	G	G	T	T	C	C	T	T	A	A	G	G	T	T	A	A	C	C	G	G	T	T	C	C	T	T	A	A	T	T	A	A	T	T	C	C	C	C	C	C	G	G	C	C	A	A	T	T	G	G	G	G	G	G	G	G	C	C	G	G	C	C	T	T	G	G	G	G	G	G	T	T	G	G	A	A	A	A	C	C	C	C	A	A	C	C	T	T	C	C	C	C	C	C	T	T	A	A	C	C	T	T	G	G	A	A	C	C	A	A	C	C	G	G	A	A	A	A	A	A	A	A	C	C	G	G	G	G	T	T	C	C	T	T	C	C	A	A	A	A	T	T	G	G	A	A	C	C	A	A	T	T	G	G	C	C	T	T	A	A	A	A	G	G	T	T	G	G	C	C	C	C	T	T	A	A	A	A	G	G	G	G	G	G	G	G	T	T	C	C	A	A	C	C	T	T	T	T	A	A	G	G	T	T	T	T	A	A	T	T	C	C	C	C	G	G	A	A	G	G	A	A	A	A	G	G	G	G	C	C	T	T	C	C	A	A	G	G	G	G	G	G	T	T	G	G	T	T	C	C	T	T	T	T	C	C	G	G	G	G	T	T	A	A	G	G	T	T	T	T	G	G	A	A	T	T	T	T	C	C	T	T	A	A	C	C	G	G	G	G	A	A	C	C	C	C	A	A	G	G	G	G	G	G	T	T	C	C	G	G	G	G	T	T	T	T	A	A	G	G	C	C	G	G	G	G	C	C	G	G	C	C	G	G	A	A	G	G	G	G	C	C	G	G	A	A	G	G	C	C	NA	NA	A	A	C	C	A	A	G	G	G	G	C	C	C	C	C	C	T	T	T	T	G	G	C	C	A	A	C	C	C	C	A	A	T	T	T	T	G	G	G	G	G	G	C	C	G	G	C	C	G	G	T	T	G	G	C	C	C	C	T	T	C	C	G	G	C	C	C	C	T	T	C	C	G	G	G	G	T	T	G	G	C	C	G	G	C	C	A	A	G	G	T	T	G	G	G	G	G	G	C	C	C	C	C	C	A	A	G	G	G	G	T	T	A	A	G	G	A	A	C	C	C	C	C	C	C	C	C	C	G	G	G	G	C	C	G	G	G	G	T	T	C	C	C	C	C	C	C	C	C	C	C	C	G	G	G	G	C	C	A	A	G	A	C	C	G	G	C	C	A	A	A	A	T	T	A	A	C	C	A	A	G	G	G	G	G	G	C	C	A	A	G	G	G	G	G	G	C	C	T	T	T	T	C	C	G	G	T	T	A	A	C	C	G	G	C	C	G	G	T	T	G	G	A	A	C	C	G	G	G	G	A	A	G	G	G	G	G	G	T	T	T	T	T	T	G	G	G	G	G	G	T	T	C	C	G	G	T	T	A	A	G	G	T	T	C	C	C	C	T	T	C	C	A	A	C	C	C	C	G	G	T	T	C	C	G	G	G	G	C	C	T	T	T	T	A	A	G	G	C	C	C	C	G	G	T	T	A	A	G	G	T	T	G	G	G	G	G	G	T	T	A	A	T	T	C	C	C	C	G	G	C	C	A	A	C	C	G	G	G	G	C	C	G	G	C	C	T	T	T	T	G	G	G	G	C	C	A	A	A	A	G	G	C	C	C	C	T	T	C	C	G	G	G	G	C	C	T	T	A	A	T	T	A	A	C	C	A	A	A	A	C	C	G	G	C	C	C	C	G	G	C	C	A	A	T	T	C	C	A	A	G	G	G	G	A	A	C	C	T	T	G	G	T	T	T	T	C	C	T	T	A	A	T	T	C	C	G	G	C	C	G	G	NA	NA	C	C	T	T	G	G	C	C	C	C	C	C	A	A	A	A	T	T	G	G	T	T	C	C	A	A	A	A	G	G	G	G	A	A	T	T	A	A	C	C	G	G	T	T	A	A	A	A	G	G	T	T	T	T	C	C	A	A	T	T	C	C	T	T	G	G	C	C	G	G	A	A	C	C	G	G	C	C	G	G	G	G	G	G	C	C	T	T	G	G	C	C	G	G	G	G	C	C	A	A	A	A	T	T	G	G	C	C	T	T	T	T	G	G	G	G	G	G	C	C	A	A	A	A	NA	NA	T	T	C	C	C	C	C	C	C	C	A	A	A	A	C	C	G	G	C	C	C	C	T	T	A	A	T	T	A	A	T	T	C	C	C	C	A	A	G	G	G	G	A	A	A	A	G	G	C	C	G	G	C	C	T	T	C	C	A	A	A	A	T	T	C	C	A	A	A	A	G	G	A	A	C	C	A	A	A	A	T	T	T	T	T	T	A	A	T	T	C	C	A	A	T	T	G	G	C	C	T	T	C	C	G	G	A	A	G	G	A	A	C	C	G	G	C	C	G	G	C	C	G	G	C	C	A	A	G	G	A	A	C	C	T	T	T	T	C	C	G	G	A	A	T	T	T	T	T	T	G	G	A	A	G	G	C	C	C	C	G	G	G	G	G	G	T	T	C	C	A	A	G	G	G	G	G	G	C	C	C	C	A	A	A	A	G	G	A	A	G	G	T	T	C	C	G	G	A	A	T	T	C	C	G	G	A	A	C	C	T	T	G	G	G	G	T	T	C	C	T	T	C	C	C	C	T	T	C	C	T	T	C	C	C	C	T	T	A	A	C	C	T	T	C	C	T	T	C	C	T	T	C	C	C	C	A	A	A	A	C	C	G	G	A	A	A	A	T	T	C	C	C	C	A	A	T	T	C	C	C	C	C	C	T	T	A	A	A	A	C	C	A	A	G	G	T	T	C	C	G	G	C	C	A	A	C	C	C	C	A	A	T	T	T	T	A	A	G	G	C	C	A	A	G	G	A	A	T	T	T	T	T	T	G	G	C	C	A	A	T	T	A	A	C	C	C	C	C	C	C	C	C	C	T	T	T	T	G	G	A	A	T	T	T	T	A	A	T	T	G	G	G	G	A	A	A	A	A	A	G	G	C	C	T	T	C	C	G	G	C	C	A	A	A	A	G	G	G	G	C	C	A	A	A	A	C	C	G	G	G	G	T	T	C	C	G	G	G	G	G	A	C	C	C	C	T	T	T	T	T	T	T	T	A	A	G	G	T	T	NA	NA	A	A	C	C	T	T	T	T	C	C	C	C	G	G	C	C	T	T	A	A	T	T	C	C	C	C	G	G	A	A	C	C	T	T	T	T	C	C	C	C	G	G	G	G	G	G	G	G	G	G	T	T	C	C	A	A	C	C	C	C	T	T	C	C	A	A	T	T	C	C	A	A	T	T	A	A	C	C	C	C	G	G	G	G	C	C	A	A	G	G	C	C	A	A	G	G	G	G	G	G	G	G	C	C	T	T	C	C	G	G	A	A	G	G	C	C	A	A	C	C	T	T	C	C	G	G	C	C	G	G	C	C	G	G	T	T	A	A	A	A	G	G	T	T	A	A	A	A	C	C	T	T	G	G	T	T	T	T	T	T	C	C	C	C	A	A	C	C	T	T	C	C	A	A	T	T	A	A	G	G	A	A	A	A	C	C	T	T	T	T	G	G	A	A	C	C	A	G	G	G	T	T	C	T	NA	NA	C	T	G	A	G	G	C	C	A	A	C	C	C	C	T	C	G	G	C	C	A	A	A	A	G	G	G	G	A	A	A	A	G	G	G	G	G	A	T	T	A	A	C	C	C	C	A	G	T	T	A	G	G	G	A	G	G	A	A	G	A	A	A	A	A	A	C	C	C	T	T	T	A	G	G	G	C	T	C	T	A	G	A	A	G	A	G	G	T	T	NA	NA	C	C	G	G	A	G	A	A	G	A	G	G	A	G	A	G	G	G	T	T	A	A	G	A	A	C	G	G	C	T	A	G	A	A	A	C	G	A	A	G	G	G	C	C	T	T	G	G	G	G	T	T	A	A	C	T	A	A	G	G	T	T	A	A	G	G	C	G	T	C	G	G	C	T	G	A	C	T	G	G	C	C	C	T	T	T	C	T	T	T	T	T	T	T	G	G	NA	NA	C	T	T	T	A	G	A	C	C	C	A	C	A	A	T	T	G	G	T	G	G	G	C	C	A	A	T	C	C	C	T	C	C	C	G	T	G	A	C	A	T	C	G	G	T	C	G	G	G	G	T	G	A	A	G	G	G	G	C	C	T	T	T	C	C	C	C	C	G	A	C	T	A	C	A	T	T	T	NA	NA	A	T	G	G	T	T	A	A	G	G	C	C	C	T	G	G	T	C	A	A	T	C	T	C	C	C	C	G	G	G	T	G	G	G	NA	NA	NA	NA	T	G	G	G	T	G	T	T	G	A	A	G	C	C	C	A	G	G	A	T	NA	NA	A	G	T	C	NA	NA	T	T	G	G	T	T	A	A	G	G	T	T	A	A	A	A	G	G	T	T	A	A	C	T	A	G	T	T	T	C	C	C	A	A	C	C	C	C	G	A	C	C	T	C	G	G	A	A	C	C	C	C	A	A	C	C	T	T	G	G	A	G	A	A	G	G	T	G	G	G	G	G	T	C	T	C	G	A	T	T	C	T	T	T	A	A	A	C	T	T	A	G	G	C	C	C	C	T	G	A	C	C	C	G	G	G	G	G	A	A	G	A	NA	NA	A	G	C	T	T	C	G	G	A	A	C	C	A	G	G	G	T	T	G	A	T	C	C	C	C	C	C	C	A	G	C	C	C	C	T	T	A	A	A	A	G	A	G	C	C	C	A	T	C	T	A	A	A	A	T	C	A	A	A	A	C	C	C	A	A	A	T	T	C	T	T	T	C	C	C	C	C	C	T	T	A	G	NA	NA	A	C	C	C	G	G	C	T	G	G	C	C	C	T	T	T	G	G	A	A	G	A	C	C	C	C	A	A	G	G	C	C	T	C	T	C	C	C	G	A	C	T	A	T	T	C	T	T	G	A	A	A	C	C	G	G	T	C	T	C	G	G	T	T	T	T	T	T	G	G	A	A	A	G	T	C	C	T	G	T	C	T	A	G	T	C	G	T	C	C	A	G	C	C	G	G	C	T	C	T	C	C	A	G	T	C	A	A	T	T	C	T	T	C	G	T	A	G	G	G	A	G	G	G	G	G	T	T	G	G	G	G	G	G	A	A	T	T	A	A	G	G	A	A	T	T	A	A	G	G	G	G	A	A	G	C	G	G	C	C	A	T	T	G	G	C	T	G	C	C	A	A	G	G	C	T	A	G	G	G	G	T	A	A	C	C	C	C	C	T	T	T	A	A	G	G	G	G	T	G	C	C	G	G	A	A	G	G	C	T	C	C	A	A	T	C	G	G	C	T	C	C	G	A	A	A	G	G	NA	NA	T	T	A	A	C	C	G	G	C	C	C	T	C	T	A	G	C	T	C	T	G	G	C	A	T	G	T	T	A	A	A	A	A	A	T	T	C	C	T	C	G	G	A	G	NA	NA	C	C	G	A	T	G	C	T	G	C	C	T	G	A	A	A	A	A	G	G	G	A	A	A	A	A	G	G	A	A	A	A	A	A	G	G	T	T	T	T	G	G	A	A	A	T	G	G	A	T	G	A	G	G	G	G	A	A	A	A	A	G	A	A	C	A	G	G	A	T	G	T	T	T	T	T	G	G	A	A	C	T	T	C	A	C	G	G	G	C	A	G	C	A	A	A	A	A	T	T	A	A	G	G	T	T	G	G	C	C	G	G	G	T	G	G	G	C	G	T	C	T	T	T	T	A	A	G	T	C	C	C	A	A	T	T	C	C	T	T	A	A	T	T	C	C	C	C	G	G	G	G	C	C	A	A	G	G	G	G	G	G	C	C	T	T	C	C	C	C	T	T	C	C	C	C	C	C	C	C	T	T	A	A	T	T	C	C	G	G	G	G	C	C	G	G	G	G	G	G	C	C	G	G	A	A	A	A	G	G	C	C	C	C	G	G	G	G	T	T	C	C	A	A	C	C	C	C	C	C	C	C	A	A	NA	NA	C	C	G	G	T	T	A	A	A	A	A	A	G	G	G	G	T	T	A	A	T	T	A	A	C	C	G	G	C	C	A	A	T	T	G	G	G	G	A	A	G	G	C	C	G	G	A	A	T	T	C	C	T	T	T	T	T	T	G	G	A	A	G	A	C	C	G	G	A	A	C	C	A	A	C	C	G	G	G	G	A	A	G	G	A	A	C	C	C	C	T	T	G	G	T	T	C	C	G	G	G	G	C	C	G	G	G	G	T	T	G	G	A	A	A	A	C	C	G	G	C	C	A	A	C	C	T	T	A	A	G	G	T	T	T	T	A	A	G	G	C	C	A	A	C	C	G	G	NA	NA	T	T	A	A	G	G	C	C	G	G	A	A	A	A	A	A	T	T	C	C	T	T	G	G	C	C	A	A	C	C	C	C	A	G	C	C	A	T	T	C	T	C	T	C	G	A	C	C	C	T	C	C	T	T	G	A	G	A	G	C	T	C	C	C	NA	NA	A	A	A	A	G	G	C	C	T	T	C	T	A	T	G	T	A	A	G	G	T	C	NA	NA	C	C	A	A	C	G	G	G	A	A	T	T	T	T	T	C	A	A	A	A	C	C	G	G	T	G	T	T	C	A	T	C	G	G	T	A	C	C	A	A	T	C	T	T	G	A	A	A	C	C	T	T	G	G	G	G	C	C	A	A	G	G	T	T	A	A	G	G	NA	NA	A	A	A	A	A	A	C	C	A	A	A	A	A	A	G	A	A	A	A	A	A	G	C	T	G	A	T	T	C	T	G	G	C	C	C	C	NA	NA	C	C	C	T	C	C	G	A	T	T	C	C	A	A	T	T	A	G	A	A	T	T	G	G	C	C	C	C	NA	NA	G	A	T	C	C	C	G	G	G	T	NA	NA	A	G	T	T	T	T	C	C	G	G	T	C	A	A	C	C	C	T	G	G	T	T	C	C	T	T	G	A	G	G	C	C	A	G	T	T	G	A	T	T	G	G	T	T	G	G	C	C	NA	NA	A	A	T	T	T	T	A	A	T	T	G	G	C	C	G	G	G	G	A	G	C	T	C	C	T	C	G	A	C	C	C	C	G	G	C	C	C	C	G	A	A	A	G	A	C	A	A	G	A	G	T	A	C	C	T	T	C	C	C	C	G	A	C	C	C	C	A	A	T	T	C	T	T	C	A	A	T	T	C	C	G	G	A	A	T	T	A	A	C	C	G	G	A	A	C	C	C	C	G	G	G	A	T	C	A	G	G	A	G	G	C	C	G	A	T	T	G	G	T	C	T	T	G	G	T	T	A	A	G	A	T	A	G	G	C	T	C	C	G	G	T	T	G	G	A	A	G	G	T	C	G	T	NA	NA	G	G	T	T	A	A	T	A	A	A	G	G	T	T	NA	NA	C	C	T	C	A	A	T	T	G	A	T	G	G	G	C	C	T	T	A	A	G	G	C	C	C	C	A	A	T	T	G	A	T	T	T	T	T	T	G	G	G	G	C	C	G	A	A	G	C	C	C	T	G	A	T	T	A	A	G	G	T	T	G	G	T	T	G	G	C	C	A	G	G	G	T	A	T	C	T	C	C	T	C	C	T	T	G	G	G	G	G	T	C	T	C	T	T	T	C	C	G	G	A	A	A	A	G	A	C	T	A	G	A	C	T	C	C	C	A	A	T	T	G	A	T	T	G	G	A	A	C	C	T	T	A	C	G	A	C	C	T	T	C	T	NA	NA	C	C	C	C	A	G	G	G	G	G	C	C	C	C	C	C	A	G	A	G	T	T	G	A	NA	NA	C	C	C	T	A	A	G	A	A	C	T	C	T	T	A	A	C	A	C	C	A	G	G	A	C	T	A	C	T	T	G	G	A	T	C	T	G	T	T	T	G	C	T	T	G	G	NA	NA	A	G	C	T	A	G	A	G	G	G	G	T	T	G	NA	NA	G	G	T	A	NA	NA	G	G	NA	NA	G	G	A	A	T	T	A	A	T	T	G	G	A	G	C	T	C	C	A	T	C	T	A	A	A	A	C	T	NA	NA	T	A	A	A	C	C	A	A	A	T	A	T	T	T	T	C	A	C	G	C	C	C	T	C	C	C	T	C	G	G	G	G	G	G	G	G	T	T	A	A	A	G	A	A	A	A	T	T	G	G	T	T	T	T	C	C	G	G	C	C	T	T	A	C	C	C	A	A	G	A	T	T	A	A	A	A	A	G	T	T	T	C	C	T	G	A	C	C	A	A	T	C	T	T	A	A	G	G	A	A	C	C	G	G	T	G	C	C	C	C	G	G	C	C	C	C	C	T	T	T	G	T	G	C	G	G	C	C	G	A	C	T	C	T	G	G	A	A	C	T	C	T	NA	NA	T	C	A	A	C	T	A	A	C	C	T	T	C	C	T	A	G	A	A	A	T	A	G	G	T	T	C	C	T	C	G	G	T	C	A	A	C	T	G	A	T	C	C	T	C	C	A	A	C	C	C	C	G	G	C	C	C	C	C	C	T	T	C	C	G	G	C	T	T	G	G	G	C	C	G	G	G	G	NA	NA	C	A	G	A	T	C	A	G	A	A	NA	NA	C	T	G	G	A	A	C	C	G	G	T	G	A	G	G	G	G	G	A	G	G	A	G	T	T	T	G	A	G	C	G	G	A	A	A	A	C	C	G	G	C	T	A	A	A	G	G	G	A	A	A	A	A	G	A	G	T	C	G	A	G	A	C	T	T	T	A	A	A	A	G	G	G	G	A	A	A	A	C	C	T	T	C	C	C	C	A	A	G	G	C	C	G	G	G	G	NA	NA	G	G	G	G	T	T	T	T	C	C	A	G	A	G	C	C	G	G	T	C	C	C	NA	NA	NA	NA	G	G	G	A	A	G	T	C	C	C	C	T	G	C	G	A	NA	NA	G	G	C	T	NA	NA	T	C	G	G	G	G	G	G	NA	NA	A	G	G	T	G	T	G	G	C	T	T	G	G	G	A	A	C	C	T	T	C	C	C	T	C	T	C	C	T	C	C	C	A	G	T	C	T	C	A	G	A	G	C	C	C	T	T	C	C	C	G	A	T	C	G	A	C	C	T	C	T	A	C	T	C	C	C	C	G	G	C	A	T	C	G	G	C	T	G	G	T	C	A	C	T	C	G	A	T	C	T	T	C	C	G	A	T	A	A	G	C	A	C	T	G	A	A	A	T	C	T	C	C	C	C	T	G	A	C	C	T	C	A	G	G	A	T	T	T	T	NA	NA	A	G	C	T	T	C	A	C	T	C	C	T	T	C	NA	NA	C	T	G	A	A	G	G	G	C	C	C	T	T	C	G	G	G	A	T	T	A	C	A	C	T	T	C	C	C	G	T	C	A	G	T	T	A	G	C	G	C	C	C	C	A	G	G	G	C	T	T	T	T	C	T	C	C	T	G	C	G	G	T	C	T	G	G	A	C	C	T	C	G	G	A	A	A	C	T	C	A	G	G	G	A	G	A	A	A	G	C	T	G	A	T	T	G	G	T	C	G	G	C	T	C	C	G	A	A	A	G	G	C	C	A	A	C	C	T	T	A	C	C	C	T	A	A	G	T	T	T	T	T	T	T	T	T	C	NA	NA	A	A	A	A	G	G	G	G	A	A	A	G	A	A	G	G	A	G	G	G	A	T	A	G	C	C	C	C	T	C	NA	NA	C	T	G	G	A	G	C	T	C	C	T	G	T	T	C	C	G	T	C	C	NA	NA	G	G	G	G	G	G	T	C	G	G	A	G	A	A	A	A	T	T	G	G	G	T	A	A	T	T	T	T	G	C	G	G	C	C	A	A	C	C	C	C	A	A	G	G	A	A	T	T	G	G	C	C	A	A	G	G	T	T	G	A	T	T	T	T	T	G	A	G	G	A	A	G	G	G	A	T	G	G	G	T	T	T	A	A	C	C	A	G	T	T	A	G	C	C	T	C	T	C	T	C	C	C	T	C	C	C	G	G	G	G	G	G	C	T	C	C	T	T	A	G	G	G	C	C	C	C	A	G	T	T	T	C	C	C	T	T	G	G	C	C	G	G	C	T	C	C	C	C	G	G	C	C	C	C	T	T	G	G	A	A	T	T	A	A	G	T	T	T	C	C	T	C	T	C	G	G	A	A	G	G	A	A	G	G	G	G	G	G	G	G	A	G	G	G	G	G	G	G	C	C	T	T	C	T	A	A	T	A	C	C	T	C	G	G	G	G	A	G	A	G	T	G	A	G	C	C	T	C	T	T	C	T	C	T	T	T	A	A	G	A	T	C	G	A	C	T	G	A	T	C	C	C	C	C	C	C	G	A	A	A	T	C	C	T	G	G	G	A	C	C	G	A	G	G	C	C	T	T	G	A	A	G	C	C	G	G	T	T	G	G	A	A	T	T	A	A	A	C	NA	NA	C	T	A	A	G	A	A	A	C	C	A	G	A	A	G	A	G	A	C	T	A	A	G	G	C	T	T	T	G	G	G	A	C	C	G	G	T	T	A	A	T	G	C	C	T	T	C	T	A	G	C	A	G	A	C	C	T	A	T	T	C	C	A	G	G	G	T	C	A	G	T	T	G	G	A	A	A	A	A	A	T	T	T	T	C	C	T	T	C	T	A	A	A	A	T	T	C	G	A	A	A	A	G	G	C	A	C	C	A	G	G	G	G	C	G	G	G	G	C	T	A	T	G	C	A	G	C	C	G	A	T	C	G	A	A	A	C	C	A	G	C	C	C	C	T	T	C	C	A	G	C	T	C	C	G	G	G	G	G	G	C	T	C	A	T	C	G	G	A	A	G	A	T	C	G	G	A	A	G	G	C	C	A	C	T	T	G	G	C	C	T	C	C	T	T	T	C	C	G	A	G	G	T	T	A	A	T	T	C	C	T	T	G	A	T	T	C	C	A	A	T	C	T	T	C	C	A	T	A	A	A	G	G	G	A	G	A	A	C	C	A	G	T	C	A	G	T	C	T	C	T	T	C	C	C	C	T	T	T	T	A	T	T	T	T	A	T	C	G	G	G	G	T	A	A	C	C	C	T	C	C	C	C	T	T	T	T	T	G	A	T	T	C	C	A	A	A	A	T	A	T	T	T	C	T	T	C	T	C	C	NA	NA	A	A	T	T	T	T	G	G	A	A	G	G	C	C	G	G	A	A	C	C	C	C	T	T	A	A	G	G	C	C	T	T	G	G	A	A	T	T	G	G	C	C	A	A	T	T	C	C	A	G	G	G	A	A	C	T	T	C	C	A	T	C	C	C	T	T	A	A	T	T	G	G	T	T	G	G	G	G	G	G	T	T	T	T	T	T	C	C	C	C	G	G	C	C	G	G	G	G	A	A	C	C	G	G	G	A	G	G	C	T	T	C	A	A	A	A	G	G	T	T	G	G	T	T	T	C	A	G	T	T	T	A	T	C	A	A	C	C	A	G	T	C	G	A	T	G	C	T	C	C	G	G	C	C	C	C	NA	NA	T	C	T	C	A	T	G	G	G	C	T	T	G	A	G	A	A	G	C	G	G	A	A	A	A	A	G	G	C	C	T	C	G	G	A	G	A	A	T	A	G	A	T	A	A	G	C	T	G	G	A	A	A	A	A	A	T	C	T	T	C	C	T	T	T	T	C	C	A	G	A	A	A	C	T	C	C	C	T	G	G	G	T	G	A	G	G	A	T	C	C	T	T	T	A	C	G	A	C	T	T	T	C	C	C	C	A	C	G	T	T	T	G	A	A	A	A	C	G	G	C	T	A	A	C	A	G	G	T	C	A	A	G	G	T	T	C	C	A	A	G	G	NA	NA	NA	NA	A	A	A	A	T	C	A	G	C	A	T	A	C	T	T	C	C	T	T	T	G	A	C	C	A	A	C	T	A	A	G	T	T	T	G	A	C	T	C	A	C	T	G	G	T	C	A	G	C	C	T	T	T	T	T	T	T	C	C	T	T	T	A	G	T	T	A	G	C	T	C	C	T	T	A	C	G	A	A	G	G	G	A	A	NA	NA	C	C	C	T	T	A	C	C	G	G	C	C	G	G	G	G	G	G	A	A	G	A	A	A	T	T	A	A	C	T	G	A	G	G	C	C	C	C	A	A	A	A	T	T	G	C	T	T	G	G	C	C	C	T	C	A	T	G	NA	NA	T	T	T	T	G	G	A	T	T	C	A	A	A	A	T	A	G	T	G	G	A	G	C	T	C	T	A	T	G	G	A	A	C	C	T	T	A	A	G	G	T	T	C	T	T	C	A	A	A	T	C	T	C	T	C	C	A	C	G	A	G	G	C	G	G	A	C	C	C	C	C	C	A	G	G	G	G	G	C	T	G	G	A	G	G	G	C	C	T	A	G	A	G	G	T	T	G	A	G	G	A	A	T	C	T	T	A	G	G	G	A	G	T	T	C	T	C	C	A	A	C	C	G	A	T	T	A	A	C	C	T	T	T	T	A	G	T	C	G	G	G	T	A	G	G	A	C	T	A	A	C	T	T	T	T	C	T	T	C	C	T	C	G	A	T	T	T	T	G	G	T	T	C	A	C	C	T	C	C	C	C	C	A	A	G	A	G	G	A	A	C	C	G	C	A	A	A	A	G	A	A	A	C	T	T	C	G	T	T	C	G	G	G	G	G	G	C	G	G	A	A	C	C	C	A	C	A	G	T	C	T	A	G	T	G	G	G	G	A	G	T	A	G	A	G	C	T	T	A	A	NA	NA	T	T	C	C	G	A	G	T	T	C	T	G	C	A	T	C	G	G	G	G	C	A	C	T	A	A	A	G	G	G	A	A	T	T	G	G	G	A	NA	NA	T	G	C	T	G	A	C	C	T	T	G	G	NA	NA	C	T	C	C	G	G	G	C	C	C	A	G	G	G	A	A	G	A	T	C	T	C	A	A	T	T	C	G	C	G	A	C	G	A	T	C	G	A	T	G	C	C	C	C	A	A	C	C	G	T	A	G	C	T	C	C	A	C	NA	NA	C	T	T	G	T	C	T	C	C	T	C	C	G	A	T	C	C	T	A	G	T	T	G	G	C	G	A	G	C	C	C	C	NA	NA	C	T	C	C	NA	NA	T	T	T	G	A	G	G	G	A	T	T	T	C	T	C	C	A	A	T	T	C	A	C	C	T	C	G	A	A	G	C	C	A	C	G	T	A	G	G	G	G	A	C	T	G	A	T	C	C	A	C	T	C	C	A	G	C	A	G	A	C	C	T	C	C	T	G	G	T	C	A	A	C	C	C	C	A	G	G	A	C	T	A	A	T	C	T	T	T	C	A	A	C	C	T	G	T	C	C	C	T	A	A	G	NA	NA	C	T	A	G	G	G	A	T	T	T	C	C	T	T	C	C	C	C	C	T	T	T	C	C	C	C	A	A	T	T	C	G	A	A	G	G	C	A	C	C	NA	NA	T	C	G	G	G	G	T	A	G	G	G	G	A	C	G	A	G	G	G	G	G	G	G	G	A	G	T	T	C	C	A	A	C	C	G	A	A	G	A	G	G	T	A	C	A	G	T	C	T	T	A	G	T	C	C	C	C	C	C	A	C	C	C	T	C	C	T	G	T	T	G	G	C	A	G	G	G	A	A	A	C	C	A	G	C	C	G	G	G	G	T	T	NA	NA	G	A	T	C	C	C	G	G	G	G	T	T	C	C	A	A	G	A	A	A	C	T	A	G	G	G	T	T	T	C	C	C	G	G	A	G	A	C	T	C	C	T	G	G	A	G	G	G	NA	NA	C	T	G	G	A	A	A	G	T	A	T	C	A	A	T	G	NA	NA	C	T	A	A	T	A	T	C	C	C	G	A	A	G	G	A	T	T	C	C	G	A	T	C	G	G	C	T	T	T	G	G	NA	NA	T	G	T	A	T	C	A	A	T	C	A	A	A	C	C	C	T	T	G	G	C	T	A	T	A	A	G	A	T	T	C	T	T	T	T	T	C	C	G	G	G	G	C	C	T	C	A	G	G	A	A	G	C	A	T	C	G	C	A	A	A	T	C	G	G	A	A	C	C	C	A	G	T	C	C	C	G	A	T	A	T	T	NA	NA	G	G	G	G	C	G	NA	NA	C	A	T	C	A	G	G	G	C	C	C	T	A	G	A	G	T	T	T	C	G	G	NA	NA	G	T	T	C	C	T	NA	NA	G	G	G	G	C	T	C	C	T	T	G	G	G	T	A	G	C	T	G	G	G	T	C	C	C	T	NA	NA	G	C	G	A	C	G	C	C	G	A	A	T	A	A	C	C	C	T	C	C	A	A	T	C	G	T	T	G	G	C	G	G	T	T	C	T	C	C	A	A	G	G	C	T	NA	NA	A	G	G	T	A	C	G	C	C	C	C	C	G	A	G	G	T	C	G	A	C	T	G	G	A	A	T	C	A	G	C	T	T	T	C	A	A	A	G	A	T	T	C	C	C	C	T	T	C	C	T	T	T	A	T	T	G	A	T	T	NA	NA	G	A	T	C	G	C	T	C	G	G	A	A	NA	NA	T	T	NA	NA	T	T	C	C	C	C	T	C	C	C	C	T	T	T	A	G	T	T	C	T	G	A	NA	NA	T	T	G	T	A	G	A	G	A	A	G	G	T	G	G	G	NA	NA	G	G	C	A	T	T	C	C	C	C	C	C	A	C	A	A	T	C	A	A	C	C	G	G	C	T	C	G	G	A	T	A	G	G	G	G	A	G	G	A	A	A	C	T	T	C	A	G	G	G	A	G	G	G	C	A	C	C	T	T	C	C	C	C	C	C	G	T	G	T	C	C	C	C	G	G	G	G	G	A	C	C	G	G	A	G	A	A	A	G	T	T	C	C	A	G	C	T	NA	NA	C	C	A	A	T	T	T	C	G	A	T	C	T	C	C	T	G	A	G	G	C	A	A	G	C	C	G	A	A	A	A	G	T	C	T	T	G	T	G	A	A	A	T	T	G	G	G	G	G	A	A	A	T	C	NA	NA	G	G	G	G	A	A	G	G	A	A	T	T	C	C	T	C	C	T	C	T	C	T	G	G	NA	NA	G	G	A	C	T	C	C	C	G	T	C	C	C	C	G	G	NA	NA	G	G	C	A	A	T	C	T	C	C	C	T	T	C	T	T	G	C	C	C	T	C	G	A	G	G	NA	NA	C	C	G	T	G	A	C	C	T	T	T	T	G	A	A	A	T	C	T	C	A	A	A	T	T	G	A	G	T	C	G	G	C	T	C	C	A	A	C	T	C	C	A	A	T	T	C	T	C	T	G	A	T	G	T	T	G	G	T	T	G	G	NA	NA	T	G	A	A	C	T	C	A	C	T	T	C	A	G	C	T	A	G	C	C	C	T	G	G	T	C	G	G	C	A	G	A	G	G	A	A	T	C	T	T	T	T	T	T	C	C	C	T	G	T	A	A	A	G	G	G	G	A	A	G	G	G	C	C	C	T	C	T	C	A	C	T	T	G	NA	NA	C	C	C	C	G	C	G	G	G	A	A	G	T	G	A	A	C	C	G	A	T	G	C	C	A	T	G	G	G	A	C	T	C	A	C	C	G	A	G	G	G	G	T	T	T	C	G	G	T	C	C	T	A	A	T	T	T	T	A	A	G	G	C	C	A	A	G	T	A	A	G	A	G	G	A	C	C	C	T	C	C	C	G	A	NA	NA	T	T	G	C	A	G	A	T	G	G	A	G	A	G	G	A	NA	NA	C	C	C	C	NA	NA	C	T	T	T	A	G	G	G	T	C	C	C	T	C	G	A	C	C	C	T	G	G	T	A	A	G	G	G	C	T	T	G	G	G	G	G	G	G	C	C	C	A	A	C	C	C	C	C	G	A	G	A	G	G	C	A	A	A	T	T	G	G	G	C	T	A	NA	NA	C	T	C	C	C	T	T	C	C	C	T	T	T	T	C	T	G	A	C	T	C	T	C	T	C	A	C	C	T	A	T	C	A	A	G	G	C	C	G	A	A	A	G	A	C	C	G	G	G	A	G	A	G	G	G	G	NA	NA	C	C	C	G	A	T	G	G	A	A	C	C	T	C	G	A	A	A	A	T	T	C	NA	NA	A	G	C	T	G	G	G	G	C	C	T	T	C	C	C	C	T	T	C	T	C	C	A	A	C	T	C	C	G	G	A	G	G	T	T	C	T	G	A	A	C	T	C	C	G	A	G	A	C	C	G	A	NA	NA	A	G	C	A	C	T	A	T	G	A	C	C	C	C	C	C	G	A	C	G	T	T	C	C	G	C	C	C	C	T	A	C	C	C	C	G	C	T	G	G	C	C	T	C	A	A	G	G	G	A	C	C	A	G	T	C	G	A	G	A	A	G	A	A	G	G	T	T	G	C	G	G	G	G	T	T	C	T	C	C	A	T	T	A	A	G	A	A	G	G	G	G	C	G	G	G	C	T	T	A	C	C	T	T	A	A	T	C	A	G	A	G	A	A	NA	NA	T	T	A	A	A	A	NA	NA	G	A	C	T	C	T	T	C	G	A	G	G	G	G	G	G	NA	NA	G	T	A	A	A	G	A	G	T	T	C	C	C	C	G	T	A	G	C	T	G	G	C	T	G	G	G	G	G	G	A	G	T	C	C	C	C	C	C	T	G	G	NA	NA	A	A	A	A	C	T	G	A	A	A	G	T	T	C	G	T	G	A	T	G	C	C	G	T	C	T	T	T	G	G	C	C	C	C	C	C	C	C	C	C	T	T	A	C	T	G	A	A	C	C	G	A	G	A	A	A	G	G	T	T	A	G	C	C	A	A	A	A	A	G	C	C	G	G	G	A	A	A	C	C	A	A	C	T	C	C	C	C	G	A	G	A	C	C	C	T	T	C	C	C	G	G	T	T	A	A	T	G	T	T	T	C	T	G	G	A	C	C	T	C	A	A	C	T	A	A	G	G	G	G	T	T	T	C	G	G	C	A	C	C	C	T	C	T	G	A	A	G	T	C	G	G	C	C	C	G	G	A	G	G	T	G	C	A	A	A	C	T	T	T	G	A	A	G	T	T	T	C	NA	NA	T	C	G	T	G	G	A	G	G	G	G	G	T	C	C	C	G	G	C	C	G	C	C	T	A	T	T	T	T	C	NA	NA	C	C	C	C	G	A	A	A	A	A	T	A	T	C	A	A	T	G	A	G	A	G	T	C	C	T	T	C	G	G	C	T	G	G	G	A	A	G	A	A	NA	NA	C	T	C	G	C	C	A	A	T	C	C	C	T	C	C	C	A	G	C	C	G	G	A	A	T	C	C	C	G	G	C	T	G	A	C	C	C	C	G	A	T	T	C	C	NA	NA	G	G	G	G	C	T	A	T	G	A	A	G	A	G	T	T	G	G	G	G	C	C	A	A	C	C	A	A	A	A	G	G	G	G	T	C	C	C	T	T	A	A	G	G	C	C	G	G	C	C	T	T	G	G	C	C	G	G	A	T	G	G	C	A	T	C	G	G	G	T	G	A	T	C	A	A	C	T	G	C	G	T	A	G	C	C	C	A	T	A	G	G	C	C	G	G	C	T	G	G	T	T	C	T	G	A	G	A	A	A	C	T	G	G	C	C	G	C	T	T	G	G	A	A	C	C	C	C	G	G	A	A	T	C	NA	NA	C	T	A	A	T	A	C	C	T	T	G	G	C	A	T	T	G	A	G	A	G	A	T	T	A	G	G	G	A	A	T	C	C	C	T	T	T	G	C	C	T	T	C	T	T	T	G	A	C	C	C	A	G	G	C	T	T	C	C	C	A	C	C	T	T	T	C	C	G	G	C	C	G	G	G	G	C	C	T	T	G	G	A	C	T	T	A	G	C	C	T	T	C	T	A	G	A	T	T	G	G	G	T	A	A	G	A	A	G	T	A	G	C	C	T	T	T	G	G	A	G	G	G	G	G	G	C	C	C	C	C	C	C	T	T	C	A	C	C	T	NA	NA	G	G	G	A	T	G	A	G	A	A	T	C	C	T	T	A	C	A	T	T	T	T	G	G	T	C	C	C	T	T	C	C	G	G	C	T	NA	NA	T	T	G	G	C	C	T	A	C	C	A	A	A	G	G	A	C	C	T	T	T	T	C	T	C	C	G	G	G	G	T	T	NA	NA	C	C	C	C	G	G	A	G	A	G	T	C	A	A	A	A	T	C	G	G	C	T	G	G	G	A	C	C	G	G	C	T	G	G	A	A	C	C	A	A	T	A	C	C	T	C	C	C	C	C	C	T	G	G	T	C	C	A	C	G	T	A	C	A	C	T	C	T	T	T	T	C	A	A	G	G	T	A	C	G	A	C	C	T	C	T	NA	NA	G	G	C	T	C	C	C	C	G	T	C	C	T	C	G	A	G	A	T	C	A	G	T	G	T	T	T	T	A	A	C	C	A	T	C	C	C	C	C	G	C	T	T	C	G	G	T	G	C	C	C	T	T	T	A	C	C	A	G	G	C	C	C	T	G	G	C	C	C	C	A	A	A	A	C	C	C	T	C	T	G	G	G	G	C	C	C	C	T	T	A	G	T	T	NA	NA	C	C	G	A	T	C	C	T	A	G	C	T	C	C	C	T	A	G	T	C	T	C	T	C	A	A	G	G	A	G	G	T	T	C	C	T	G	G	A	T	T	T	A	A	T	G	G	A	C	C	C	C	G	A	C	C	A	G	T	T	C	T	T	A	C	T	A	G	G	A	T	C	C	C	T	T	G	G	T	C	A	G	G	G	A	A	C	T	T	C	G	A	G	A	C	C	A	A	NA	NA	G	A	G	A	C	T	C	C	C	T	G	G	A	A	T	T	A	A	C	C	G	G	A	A	C	C	T	T	T	T	C	C	A	A	NA	NA	C	C	C	T	G	T	C	C	T	T	G	G	G	A	T	T	T	C	A	A	A	G	G	G	A	A	A	G	A	A	C	A	T	T	C	C	C	C	NA	NA	T	A	G	G	C	C	T	T	T	A	A	A	G	G	G	G	A	A	C	T	G	G	A	G	G	G	NA	NA	NA	NA	C	T	C	C	A	A	C	G	G	G	A	A	C	C	G	G	A	G	T	C	A	G	C	T	A	G	C	C	G	A	C	T	G	T	C	T	A	A	C	C	T	C	C	C	C	C	T	C	T	T	T	T	A	A	C	C	G	G	T	C	C	C	A	G	G	A	G	G	A	G	G	A	C	C	A	G	A	A	A	A	A	G	C	C	C	C	A	A	G	A	T	C	G	A	A	A	T	C	C	T	A	T	G	G	C	C	T	T	C	C	T	G	NA	NA	T	T	T	T	G	G	G	A	C	T	T	C	A	A	C	T	T	C	T	G	T	C	G	G	C	C	C	C	T	T	G	G	G	G	G	G	C	C	A	A	G	C	T	T	A	A	A	A	T	T	G	G	C	C	T	T	C	C	G	G	G	G	A	A	A	A	C	C	G	G	A	A	A	A	T	T	T	T	C	C	T	T	A	A	A	A	G	G	G	G	T	T	G	G	G	G	G	T	G	A	C	C	G	G	C	T	C	T	T	T	A	C	C	C	C	T	G	G	A	G	A	C	C	C	C	T	G	A	C	C	G	A	T	T	C	C	G	G	G	A	G	A	C	C	C	C	C	C	C	C	A	A	A	A	A	A	G	A	C	T	A	G	A	G	A	G	C	C	A	A	T	C	G	G	T	C	T	C	C	C	G	G	C	G	C	C	G	G	A	G	G	A	C	T	A	A	C	C	C	T	T	C	A	G	G	T	C	C	C	G	G	G	G	G	A	T	G	A	T	T	G	A	G	G	A	A	A	G	T	T	C	T	C	T	T	G	A	T	A	G	C	A	A	G	G	G	C	T	C	T	G	G	A	G	A	G	T	C	A	C	G	A	T	T	A	G	A	A	G	A	C	T	G	A	T	T	G	G	A	G	A	A	C	T	C	C	G	A	A	G	NA	NA	NA	NA	G	A	C	C	A	C	A	A	G	G	A	G	A	T	C	C	T	C	C	G	C	G	T	T	G	G	A	G	C	A	G	A	G	A	G	G	G	G	G	G	G	G	A	A	A	A	G	G	A	G	A	A	G	G	A	A	A	G	C	C	C	C	T	T	G	A	T	T	C	A	G	G	T	T	G	G	T	A	G	G	A	A	T	T	T	A	C	T	A	C	C	C	A	C	G	A	A	T	C	C	C	C	G	G	C	C	T	T	G	T	G	G	A	A	G	G	A	A	NA	NA	G	G	C	A	A	G	C	C	A	G	A	A	G	G	G	G	T	A	T	C	C	T	C	C	T	C	T	T	C	T	C	C	G	G	G	G	C	T	C	C	A	C	C	C	A	A	G	G	G	A	C	C	G	A	T	C	T	C	A	G	A	G	G	G	G	A	G	G	A	A	A	G	A	C	G	A	C	C	C	C	C	T	A	G	G	A	G	A	C	C	C	T	T	C	C	C	G	G	G	G	G	G	A	A	C	C	C	T	A	T	A	C	C	C	G	G	C	C	G	A	A	C	G	G	T	A	C	G	A	A	G	A	A	G	G	G	A	C	A	A	G	A	NA	NA	C	T	T	A	T	C	C	G	C	C	C	C	C	C	A	A	A	A	C	C	NA	NA	T	A	G	G	G	A	C	T	C	T	C	C	C	T	G	G	C	T	C	C	C	C	A	A	C	C	T	C	A	G	T	T	C	T	T	T	A	T	T	A	C	T	C	T	T	T	G	G	C	C	C	C	C	T	C	T	C	T	G	A	G	G	A	G	C	C	T	G	T	T	C	C	T	T	T	T	C	C	G	T	NA	NA	C	G	A	C	G	C	G	C	G	A	T	C	C	C	C	C	G	G	G	A	A	G	T	A	A	G	G	A	NA	NA	C	T	G	A	G	G	C	G	A	T	G	A	A	T	T	T	C	T	C	C	T	G	C	T	A	A	C	T	T	C	T	C	C	T	A	A	G	A	A	A	T	T	T	C	A	G	A	G	C	T	G	G	G	A	A	G	G	A	T	C	C	T	A	G	G	G	T	C	G	A	T	T	G	A	A	G	G	A	C	T	G	A	A	A	T	T	A	A	A	C	C	T	G	G	G	A	T	A	T	C	T	T	T	T	T	A	C	C	T	C	A	A	A	G	A	G	T	T	A	A	NA	NA	A	G	T	C	A	A	G	A	NA	NA	T	T	C	C	C	C	G	A	A	G	A	G	NA	NA	A	G	A	A	A	A	G	A	G	A	C	C	NA	NA	C	T	C	C	T	T	G	C	C	T	C	T	C	T	A	A	C	C	T	C	T	G	G	G	T	T	C	C	T	T	C	C	T	T	C	C	G	G	T	T	G	G	A	A	C	C	T	T	A	A	C	C	T	T	T	T	C	C	A	A	G	G	G	G	T	T	T	T	T	T	C	C	G	G	A	A	A	A	T	T	C	C	G	G	T	T	C	C	G	G	T	T	A	A	C	C	C	C	C	C	G	G	G	G	T	T	A	A	T	T	A	A	A	A	A	A	C	C	A	A	G	G	A	A	T	T	T	T	A	A	A	A	T	T	T	T	T	T	A	A	T	T	G	G	A	A	G	G	C	C	G	G	C	C	C	C	T	T	A	A	G	G	G	G	C	C	C	C	G	G	G	G	T	T	T	T	T	T	C	C	T	T	A	A	G	G	T	T	C	C	T	T	A	A	T	T	G	G	T	T	C	C	C	C	A	A	A	A	C	C	G	G	G	G	A	A	C	C	C	C	G	G	C	C	G	G	T	T	T	T	C	C	C	C	T	T	C	C	C	C	C	C	A	A	C	C	T	T	G	G	C	C	G	G	A	A	C	C	A	A	A	A	T	T	G	G	C	C	C	C	G	G	C	C	A	A	G	G	T	T	A	A	A	A	C	C	A	A	G	G	C	C	C	C	A	A	T	T	A	A	G	G	A	A	G	G	G	G	G	G	T	T	G	G	A	A	A	A	G	G	T	T	C	C	C	C	A	A	A	A	A	A	A	A	C	C	C	C	G	G	G	G	A	A	C	C	T	T	G	G	G	G	G	G	G	G	G	G	C	C	C	C	T	T	A	A	G	G	G	G	C	C	T	T	A	A	C	C	NA	NA	G	G	C	C	A	A	G	G	A	A	C	C	T	T	C	C	T	T	T	T	C	C	A	A	A	A	T	T	T	T	T	T	C	C	A	A	C	C	G	G	C	C	C	C	A	A	T	T	C	C	C	C	C	C	G	G	C	C	G	G	A	A	C	C	C	C	T	T	C	C	G	G	T	T	A	A	G	G	G	G	T	T	C	C	T	T	C	C	C	C	C	C	C	C	G	G	T	T	C	C	A	A	T	T	G	G	T	T	C	C	C	C	T	T	C	C	C	C	T	T	C	C	C	C	G	G	C	C	G	G	G	G	T	T	C	C	T	T	A	A	G	G	G	G	T	T	G	G	T	T	C	C	A	A	T	T	T	T	A	A	T	T	A	A	G	G	C	C	T	T	T	T	C	C	T	T	C	C	G	G	A	A	A	A	G	G	G	G	C	C	T	T	T	T	C	C	C	C	A	A	A	A	T	T	A	A	C	C	T	T	A	A	A	A	A	A	C	C	C	C	G	G	A	A	C	C	G	G	C	C	C	C	A	A	G	G	C	C	C	C	C	C	T	T	C	C	G	G	A	A	G	G	G	G	T	T	G	G	G	G	G	G	G	G	A	A	T	T	G	G	C	C	A	A	A	A	T	T	T	T	A	A	A	A	A	A	A	A	T	T	T	T	C	C	C	C	T	T	T	T	G	G	G	G	G	G	C	C	G	G	C	C	G	G	T	T	C	C	C	C	G	G	A	A	T	T	T	T	T	T	A	A	A	A	C	C	T	T	C	C	G	G	A	A	C	C	A	A	G	G	A	A	A	A	T	T	C	C	T	T	C	C	T	T	C	C	T	T	A	A	T	T	A	A	C	C	G	G	G	G	C	C	A	A	G	G	A	A	A	A	T	T	A	A	A	A	T	T	T	T	A	A	T	T	C	C	A	A	G	G	T	T	A	A	T	T	C	C	A	A	A	A	G	G	T	T	G	G	A	A	A	A	A	A	G	G	G	G	G	G	C	C	T	T	C	C	G	G	G	G	G	G	T	T	C	C	T	T	A	A	G	G	T	T	A	A	G	G	A	A	A	A	C	C	T	T	T	T	A	A	G	G	G	G	A	A	T	T	G	G	T	T	A	A	T	T	T	T	A	A	T	T	NA	NA	G	G	A	A	A	A	A	A	A	A	C	C	C	C	T	T	C	C	G	G	T	T	A	A	C	C	T	T	A	A	A	A	C	C	G	G	A	A	A	A	A	A	T	T	T	T	T	T	T	T	A	A	G	G	C	C	A	A	A	A	T	T	C	C	C	C	T	T	T	T	G	G	T	T	G	G	G	G	C	C	A	A	C	C	G	G	G	G	T	T	G	G	A	A	T	T	C	C	C	C	C	C	T	T	A	A	C	C	T	T	T	T	G	G	A	A	C	C	T	T	A	A	A	A	A	A	T	T	G	G	A	A	A	A	C	C	T	T	A	A	C	C	T	T	G	G	T	T	T	T	C	C	C	C	T	T	A	A	A	A	T	T	G	G	A	A	A	A	T	T	C	C	A	A	C	C	A	A	A	A	T	T	G	G	G	G	A	A	A	A	A	A	C	C	T	T	G	G	T	T	T	T	G	G	G	G	A	A	T	T	T	T	T	T	C	C	G	G	T	T	C	C	T	T	A	G	C	C	A	A	A	A	G	G	G	G	C	C	A	A	T	T	G	G	G	G	T	T	C	C	T	T	A	A	C	C	T	T	T	T	T	T	C	C	G	G	T	T	C	C	G	G	A	A	C	C	T	T	G	G	T	T	G	G	T	T	C	C	A	A	G	G	A	A	A	A	C	C	C	C	G	G	T	T	G	G	A	A	G	G	C	C	A	A	G	G	C	C	G	G	G	G	G	G	G	G	A	A	C	C	C	C	C	C	A	A	A	A	G	G	G	G	T	T	C	C	A	A	C	C	A	A	G	G	A	A	G	G	T	T	C	C	T	T	C	C	A	A	A	A	A	A	C	C	T	T	C	C	A	A	T	T	C	C	T	T	NA	NA	T	T	A	A	G	G	T	T	G	G	G	G	G	G	T	T	G	G	T	T	A	A	T	T	G	G	T	T	T	T	C	C	C	C	C	C	C	C	G	G	G	G	NA	NA	A	A	C	C	G	G	G	G	C	C	T	T	T	T	C	C	C	C	T	T	G	G	C	C	T	T	T	T	A	A	T	T	A	A	T	T	A	A	A	A	A	A	C	C	G	G	G	G	C	C	T	T	A	A	A	A	T	T	C	C	G	G	T	T	A	A	G	G	G	G	A	A	T	T	C	C	G	G	T	T	G	G	C	C	C	C	A	A	C	C	G	G	C	C	A	A	A	A	A	A	G	G	A	A	T	T	C	C	A	A	G	G	A	A	A	A	C	C	A	A	C	C	C	C	A	A	A	A	A	A	G	G	A	A	G	G	C	C	T	T	G	G	T	T	C	C	A	A	C	C	C	C	G	G	G	G	T	T	G	G	T	T	G	G	G	G	C	C	G	G	C	C	T	T	C	C	T	T	A	A	A	A	G	G	C	C	G	G	C	C	T	T	C	C	G	G	G	G	C	C	C	C	T	T	A	A	G	G	G	G	G	G	A	A	T	T	G	G	A	A	G	G	A	A	A	A	A	A	G	G	C	C	C	C	C	C	C	C	G	G	A	A	A	A	T	T	A	A	G	G	A	A	C	C	C	C	G	G	T	T	A	A	T	T	A	A	A	A	G	G	C	C	C	C	G	G	G	G	A	A	T	T	A	A	G	G	G	G	T	T	T	T	C	C	C	C	T	T	A	A	T	T	G	G	T	T	T	T	T	T	C	C	T	T	A	A	T	T	T	T	G	G	C	C	C	C	G	G	G	G	G	G	A	A	C	C	T	T	A	A	A	A	T	T	T	T	G	G	G	G	T	T	G	G	G	G	T	T	A	A	C	C	C	C	A	A	G	G	C	C	G	G	C	C	C	C	G	G	T	T	G	G	A	A	A	A	C	C	C	C	T	T	G	G	C	C	G	G	C	C	T	T	T	G	A	A	T	T	C	C	T	T	G	G	T	T	A	A	C	C	C	C	A	A	T	T	A	A	C	C	G	G	A	A	G	G	A	A	G	G	A	A	A	A	C	C	A	A	C	C	T	T	G	G	G	G	G	G	C	C	G	G	T	T	A	A	C	C	T	T	C	C	G	G	G	G	C	C	G	G	A	A	G	G	G	G	C	C	G	G	C	C	A	A	C	C	C	C	C	C	G	G	G	G	G	G	C	C	A	A	C	C	T	T	G	G	C	C	C	C	G	G	G	G	C	C	T	T	G	G	G	G	A	A	C	C	A	A	T	T	C	C	NA	NA	C	C	C	C	A	A	T	T	G	G	T	T	A	A	A	A	C	C	C	C	T	T	A	A	A	A	T	T	G	G	A	A	G	G	C	C	T	T	G	G	G	G	T	T	A	A	T	T	A	A	T	T	C	C	T	T	C	C	A	A	A	A	C	C	G	G	C	C	G	G	T	T	A	A	C	C	T	T	G	G	G	G	C	C	G	G	A	A	T	T	C	C	C	C	C	C	G	G	G	G	C	C	G	G	C	A	A	A	C	C	A	A	G	G	T	T	A	A	C	C	G	G	A	A	T	T	T	T	C	C	C	C	T	T	A	A	G	G	A	A	A	A	G	G	T	T	C	C	T	T	G	G	G	G	G	G	A	A	C	C	T	T	C	C	T	T	G	G	G	G	C	C	C	C	T	T	C	C	A	A	C	C	T	T	T	T	G	G	A	A	C	C	A	A	G	G	T	T	G	G	A	A	A	A	T	T	T	T	A	A	G	G	G	G	T	T	C	C	T	T	A	A	C	C	A	A	G	G	C	C	T	T	T	T	T	T	T	T	C	C	C	C	C	C	A	A	A	A	G	G	T	T	C	C	G	G	A	A	T	T	G	G	T	T	A	A	G	G	T	T	G	G	G	G	C	C	T	T	C	C	A	A	A	A	A	A	C	C	C	C	G	G	A	A	C	C	T	T	T	T	G	G	T	T	C	C	G	G	A	A	C	C	T	T	C	C	C	C	T	T	T	T	C	C	G	G	T	T	G	G	A	A	A	A	A	A	T	T	G	G	A	A	C	C	G	G	A	A	C	C	C	C	C	C	C	C	A	A	T	T	T	T	G	G	T	T	A	A	G	G	C	C	C	C	T	T	G	G	A	A	G	G	T	C	A	A	T	T	A	A	G	G	C	C	T	T	G	G	C	C	C	C	G	G	T	T	T	T	T	T	G	G	G	G	A	A	C	C	T	T	T	T	A	A	T	T	G	G	C	C	T	T	A	A	C	C	A	A	C	C	A	A	G	G	T	T	G	G	C	C	A	A	G	G	C	C	T	T	C	C	G	G	C	C	G	G	A	A	G	G	A	A	C	C	G	G	C	C	G	G	A	A	T	T	T	T	A	A	T	T	A	A	C	C	A	A	C	C	T	T	A	A	T	T	C	C	G	G	G	G	T	T	G	G	A	A	A	A	A	A	T	T	NA	NA	T	T	G	G	G	G	A	A	T	T	T	T	G	G	A	A	C	C	T	T	C	C	A	A	T	T	C	C	C	C	C	C	T	T	G	G	A	A	C	C	C	C	G	G	G	G	T	T	A	A	G	G	A	A	T	T	G	G	C	C	T	T	G	G	C	C	A	A	A	A	T	T	C	C	G	G	C	C	A	A	C	C	T	T	A	A	C	C	A	A	A	A	C	C	G	G	T	T	G	G	T	T	C	C	G	G	G	G	A	A	G	G	G	G	G	G	C	C	G	G	G	G	G	G	G	G	A	A	G	G	A	A	C	C	A	A	G	G	A	A	C	C	G	G	T	T	A	A	G	G	G	G	C	C	G	G	A	A	T	T	T	T	A	A	A	A	T	T	A	A	A	A	A	A	A	A	T	T	T	T	G	G
CC	OR219f64	NA	NA	1	NA	T	T	G	G	C	C	C	C	C	C	NA	NA	A	A	A	A	T	T	G	G	C	C	C	C	C	T	G	G	C	C	C	C	T	T	G	G	T	T	T	T	C	C	A	A	G	G	G	G	C	C	C	C	G	G	T	T	G	G	G	G	G	G	T	T	G	G	C	C	T	T	C	C	G	G	G	G	A	A	C	C	A	A	A	A	G	G	C	C	A	A	A	A	C	C	C	C	A	A	A	A	A	A	A	A	T	T	G	G	C	C	T	T	A	A	T	T	G	G	G	G	A	A	G	G	G	G	C	C	C	C	C	C	A	A	C	C	G	G	C	C	T	T	C	C	C	C	G	G	C	C	T	T	C	C	C	C	G	G	T	T	C	C	C	C	T	T	A	A	C	C	NA	NA	A	A	A	A	C	C	T	T	C	C	G	G	A	A	C	C	A	A	G	G	A	A	C	C	G	G	T	T	T	T	G	G	T	T	G	G	C	C	C	C	C	C	C	C	T	T	C	C	C	C	T	T	T	T	G	G	T	T	A	A	A	A	T	T	T	T	G	G	A	A	A	A	C	C	T	T	T	T	T	T	C	C	G	G	A	A	G	G	G	G	G	G	A	A	T	T	C	C	T	T	A	A	G	G	NA	NA	T	T	A	A	C	C	A	A	T	T	A	A	G	G	T	T	A	A	A	A	A	A	T	T	T	T	G	G	A	A	G	G	C	C	C	C	C	C	C	C	C	C	G	G	G	G	T	T	C	C	G	G	C	C	C	C	T	T	T	T	T	T	T	T	A	A	C	C	G	G	A	A	A	A	G	G	T	T	A	A	C	C	A	A	G	G	C	C	G	G	T	T	T	T	A	A	A	A	G	G	C	C	A	A	C	C	C	C	G	G	C	C	G	G	T	T	G	G	T	T	A	A	G	G	G	G	C	C	G	G	C	C	G	G	G	G	C	C	G	G	T	T	G	G	G	G	A	A	T	T	A	A	A	A	G	G	G	G	C	C	T	T	T	T	T	T	C	C	C	C	G	G	A	A	G	G	C	C	G	G	G	G	C	C	T	T	C	C	C	C	T	T	C	C	G	G	A	A	A	A	A	A	A	A	G	G	C	C	C	C	A	A	T	T	G	G	G	G	T	T	C	C	A	A	G	G	G	G	T	T	G	G	A	A	G	G	G	G	T	T	G	G	T	T	T	T	A	A	G	G	G	G	A	A	G	G	A	A	C	C	C	C	T	T	T	T	A	A	A	A	G	G	G	G	T	T	C	C	C	C	T	T	C	C	T	T	G	G	A	A	A	A	G	G	A	A	C	C	T	T	G	G	C	C	C	C	C	C	C	C	A	A	C	C	C	C	C	C	T	T	G	G	G	G	C	C	G	G	C	C	T	T	T	T	T	T	C	C	G	G	T	T	A	A	C	C	G	G	G	G	G	G	T	T	C	C	T	T	C	C	C	C	T	T	C	C	A	A	T	T	G	G	A	A	G	G	C	C	C	C	G	G	A	A	G	G	T	T	T	T	G	G	C	C	A	A	T	T	T	T	C	C	A	A	G	G	A	A	C	C	T	T	C	C	C	C	T	T	A	A	A	A	C	C	G	G	A	A	C	C	C	C	C	C	G	G	C	C	A	A	T	T	A	A	G	G	A	A	NA	NA	T	T	G	G	A	A	A	A	C	C	A	A	G	G	A	A	A	A	T	T	G	G	A	A	C	C	C	C	T	T	T	T	C	C	A	A	G	G	A	A	G	G	T	T	C	C	A	A	G	G	G	G	C	C	C	C	A	A	A	A	G	G	T	T	C	C	C	C	A	A	T	T	C	C	G	G	C	C	C	C	A	A	T	T	C	C	C	C	T	T	A	A	C	C	G	G	G	G	T	T	T	T	A	A	G	G	A	A	G	G	A	A	T	T	T	T	G	G	C	C	A	A	G	G	A	A	C	C	T	T	G	G	T	T	T	T	A	A	G	G	T	T	T	T	T	T	T	T	G	G	C	C	G	G	T	T	A	A	G	G	T	T	G	G	T	T	C	C	A	A	G	G	A	A	A	A	G	G	G	G	A	A	T	T	A	A	C	C	A	A	G	G	C	C	A	A	C	C	T	T	G	G	A	A	C	C	G	G	G	G	G	G	A	A	C	C	T	T	T	T	C	C	C	C	A	A	C	C	C	C	A	A	C	C	A	A	C	C	G	G	G	G	C	C	C	C	T	T	G	G	A	A	G	G	G	G	G	G	G	G	G	G	C	C	C	T	C	C	C	C	T	T	G	G	T	T	T	T	T	T	T	T	G	G	A	A	G	G	T	T	A	A	C	C	T	T	T	T	A	A	G	G	C	C	G	G	T	T	G	G	C	C	C	C	G	G	C	C	A	A	C	C	G	G	G	G	A	A	C	C	G	G	C	C	T	T	C	C	G	G	A	A	T	T	G	G	A	A	T	T	C	C	A	A	G	G	A	A	T	T	A	A	T	T	T	T	A	A	G	G	A	A	A	A	G	G	G	G	A	A	T	T	G	G	C	C	C	C	T	T	T	T	A	A	C	C	A	A	A	A	A	A	G	G	A	A	C	C	T	T	C	C	T	T	C	C	G	G	T	T	C	C	C	C	T	T	C	C	G	G	C	C	A	A	G	G	G	G	G	G	G	G	T	T	A	A	C	C	T	T	G	G	C	C	C	C	T	T	A	A	C	C	C	C	T	T	T	T	G	G	G	G	C	C	A	A	C	C	G	A	G	G	C	C	G	G	G	G	G	G	T	T	A	A	T	T	G	G	A	A	A	A	T	T	C	C	T	T	G	G	A	A	C	C	NA	NA	G	G	C	C	C	C	A	A	T	T	G	G	A	A	T	T	C	C	C	C	A	A	C	C	A	A	G	G	A	A	C	C	G	G	A	A	G	G	G	G	A	A	C	C	C	C	C	C	G	C	G	G	G	G	G	G	G	G	G	G	G	G	C	C	T	T	A	A	T	T	G	G	T	T	T	T	G	G	C	C	A	A	G	G	C	C	C	C	G	G	G	G	C	C	C	C	G	G	A	A	G	G	C	C	A	A	G	G	C	C	A	A	A	A	T	T	G	G	T	T	G	G	T	T	C	C	C	C	C	C	T	T	C	C	C	C	G	G	C	C	G	G	G	G	T	T	A	A	G	G	G	G	G	G	G	G	G	G	G	G	C	C	T	T	T	T	G	G	T	T	T	T	T	T	A	A	T	T	G	G	T	T	G	G	T	T	A	A	A	A	G	G	A	A	G	G	T	T	C	C	G	G	A	A	A	A	A	A	G	G	T	T	G	G	T	T	T	T	C	C	C	C	C	C	A	A	T	T	C	C	A	A	C	C	T	T	T	T	T	T	A	A	C	C	A	A	T	T	C	C	C	C	G	G	A	A	A	A	C	C	T	T	G	G	G	G	T	T	C	C	T	T	T	T	A	A	C	C	T	T	C	C	G	G	G	G	G	G	T	T	G	G	C	C	C	C	C	C	A	A	A	A	G	G	T	T	A	A	G	G	T	T	G	G	T	T	G	G	A	A	T	T	G	G	T	T	G	G	G	G	G	G	T	T	C	C	G	G	G	G	T	T	C	C	A	A	A	A	C	C	G	G	C	C	G	G	T	T	A	A	T	T	T	T	A	A	G	G	A	A	C	C	G	G	G	G	G	G	G	G	T	T	G	G	G	G	G	G	C	C	C	C	A	A	T	T	C	C	C	C	T	T	A	A	G	G	G	G	T	T	C	C	G	G	G	G	G	G	A	A	G	G	A	A	C	C	A	A	T	T	C	C	A	A	A	A	T	T	A	A	G	G	T	T	G	G	G	G	G	G	A	A	A	A	A	A	G	G	T	T	C	C	C	C	A	A	C	C	T	T	T	T	G	G	C	C	G	G	T	T	G	G	A	A	G	G	A	A	C	C	G	G	G	G	A	A	C	C	T	T	C	C	C	C	T	T	A	A	G	G	T	T	G	G	T	T	T	T	C	C	G	G	A	A	T	T	T	T	T	T	C	C	A	A	C	C	G	G	C	C	C	C	A	A	A	A	A	A	C	C	G	G	A	A	G	G	G	G	T	T	C	C	C	C	G	G	C	C	G	G	G	G	C	C	A	A	A	A	G	G	G	G	T	T	A	A	C	C	T	T	C	C	A	A	C	C	G	G	C	C	G	G	T	T	A	A	G	G	A	A	C	C	C	C	A	A	A	A	T	T	C	C	C	C	C	C	C	C	C	C	T	T	C	C	C	C	A	A	A	A	T	T	A	A	T	T	C	C	G	G	A	A	C	C	C	C	A	A	G	G	A	A	G	G	C	C	T	T	A	A	A	A	T	T	T	T	C	C	A	A	C	C	T	T	C	C	A	A	C	C	T	T	T	T	C	C	C	C	A	A	G	G	G	G	C	C	C	C	G	G	C	C	G	G	T	T	G	G	G	G	C	C	G	G	A	A	T	T	T	T	G	G	G	G	A	A	A	A	A	A	G	G	G	G	A	A	C	C	G	G	A	A	A	A	T	T	G	G	T	T	T	T	C	C	G	G	T	T	C	C	C	C	T	T	C	C	A	A	G	G	T	T	T	T	C	C	NA	NA	C	C	C	C	T	T	T	T	G	G	G	G	T	T	G	G	T	T	C	C	C	C	G	G	G	G	C	C	T	T	A	A	T	C	G	G	G	G	T	T	T	T	A	A	G	G	G	G	C	C	C	C	G	G	A	A	T	T	C	C	T	T	T	T	A	A	T	T	T	T	C	C	C	C	T	T	G	G	A	A	A	A	T	T	C	C	A	A	C	C	A	A	C	C	G	G	T	T	C	C	A	A	A	A	T	T	T	T	G	G	C	C	G	G	T	T	C	C	A	A	A	A	A	A	G	G	T	T	A	A	A	A	C	C	C	C	T	T	A	A	C	C	C	C	T	T	A	A	T	T	A	G	G	G	C	C	A	A	G	G	A	A	G	G	C	C	C	C	T	T	C	C	A	A	A	A	A	A	A	A	G	G	C	C	G	G	G	G	C	C	T	T	G	G	G	G	T	T	G	G	T	T	C	C	NA	NA	G	G	A	A	G	G	G	G	C	C	A	A	T	T	A	A	T	T	G	G	C	C	G	G	C	C	G	G	T	T	A	A	C	C	G	G	T	T	A	A	A	A	T	T	G	G	A	A	A	A	C	C	A	A	G	G	A	A	T	T	C	C	T	T	G	G	C	C	C	C	T	T	T	T	C	C	C	C	G	G	G	G	G	G	T	T	T	T	C	C	A	A	G	G	G	G	T	T	G	G	A	A	A	A	G	G	G	G	T	T	C	C	G	G	G	G	G	G	A	A	T	T	C	C	G	G	A	A	T	T	G	G	A	A	G	G	A	A	T	T	G	G	C	C	C	C	A	A	A	A	G	G	T	T	A	A	A	A	C	C	A	A	NA	NA	C	C	C	C	A	A	C	C	C	C	G	G	C	C	A	A	G	G	A	A	C	C	T	T	A	A	A	A	G	G	G	G	T	T	T	T	C	C	G	G	G	G	A	A	C	C	G	G	A	A	T	T	A	A	G	G	T	T	G	G	C	C	G	G	C	C	C	C	C	C	A	A	G	G	G	G	G	G	G	G	C	C	T	T	T	T	T	T	C	C	C	C	C	C	A	A	A	A	T	T	A	A	A	A	T	T	C	C	C	C	G	G	A	A	A	A	T	T	G	G	C	C	A	A	A	A	A	A	A	A	T	T	G	G	A	A	G	G	C	C	G	G	T	T	C	C	T	T	T	T	A	A	C	C	T	T	T	T	A	A	A	A	G	G	G	G	A	A	A	A	T	T	T	T	T	T	T	T	G	G	T	T	G	G	G	G	C	C	T	T	G	G	C	C	T	T	A	A	C	C	C	C	C	C	G	G	T	T	A	A	C	C	G	G	T	T	A	A	C	C	T	T	G	G	C	C	G	G	G	G	T	T	G	G	C	C	A	A	T	T	T	T	G	G	A	A	T	T	G	G	A	A	C	C	A	A	G	G	A	A	A	A	G	G	A	A	T	T	G	G	T	T	G	G	A	A	G	G	G	G	A	A	C	C	C	C	C	C	A	A	G	G	G	G	A	A	T	T	A	A	G	G	A	A	A	A	A	A	A	A	A	A	C	C	C	C	G	G	C	C	A	A	G	G	G	G	C	C	T	T	T	T	C	C	T	T	G	G	A	A	T	T	G	G	C	C	G	G	A	A	T	T	A	A	C	C	T	T	T	T	C	C	T	T	T	T	T	T	G	G	G	G	T	T	T	T	C	C	G	G	C	C	A	A	T	T	G	G	T	T	G	G	A	A	T	T	T	T	T	T	C	C	T	T	G	G	C	C	C	C	A	A	G	G	A	A	C	C	C	C	G	G	C	C	G	G	T	T	C	C	T	T	T	T	A	A	G	G	C	C	G	G	G	G	T	T	C	C	T	T	G	G	A	A	G	G	A	A	T	T	NA	NA	A	A	C	C	G	G	C	C	C	C	A	A	G	G	A	A	T	T	G	G	G	G	T	T	A	A	C	C	A	A	T	T	T	T	A	A	A	A	A	A	C	C	G	G	G	G	A	A	G	G	C	C	A	A	G	G	G	G	A	A	G	G	G	G	G	G	G	G	C	C	A	A	C	C	A	A	G	G	C	C	A	A	T	T	T	T	C	C	C	C	G	G	A	A	G	G	A	A	G	G	G	G	A	A	T	T	C	C	C	C	G	G	A	A	A	A	A	A	C	C	G	G	T	T	C	C	C	C	G	G	T	T	G	G	A	A	T	T	G	G	A	A	C	C	C	C	G	G	G	G	T	T	A	A	T	T	C	C	A	A	C	C	G	G	A	A	T	T	T	T	C	C	G	G	A	A	G	G	T	T	G	G	C	C	G	G	A	A	T	T	C	C	C	C	G	G	T	T	G	G	C	C	T	T	G	G	T	T	T	T	A	A	T	T	A	A	C	C	G	G	G	G	G	G	C	C	A	A	G	G	T	T	G	G	A	A	G	G	C	C	C	C	C	C	T	G	C	C	G	G	T	T	A	A	C	C	C	C	G	G	A	A	T	T	G	G	G	G	T	T	T	T	A	A	T	T	A	A	C	C	G	G	G	G	C	C	T	T	C	C	G	G	C	C	T	T	C	C	C	C	G	G	A	A	C	C	G	G	T	T	G	G	T	T	G	G	G	G	T	T	G	G	G	G	G	G	T	T	C	C	A	A	A	A	A	A	G	G	T	T	G	G	G	G	A	A	T	T	C	C	C	C	C	C	C	C	G	G	G	G	C	C	G	G	G	G	T	T	C	C	C	C	C	C	A	A	T	T	C	C	G	G	A	A	C	C	C	C	G	G	T	T	G	G	T	T	G	G	A	A	C	C	G	G	C	C	A	A	G	G	G	G	G	G	C	C	G	G	C	C	A	A	G	G	C	C	T	T	T	T	C	C	G	G	C	C	G	G	C	C	A	A	C	C	G	G	C	C	G	G	A	A	T	T	A	A	G	G	A	A	A	A	T	T	A	A	T	T	T	T	T	T	A	A	G	G	G	G	T	T	C	C	T	T	C	C	G	G	A	A	T	T	C	T	NA	NA	T	T	C	C	T	T	T	T	C	C	T	T	T	T	C	C	G	G	T	T	C	C	T	T	T	T	T	T	G	G	T	T	C	C	T	T	C	C	T	T	A	A	T	T	A	A	G	G	A	A	C	C	A	A	C	C	T	T	C	C	G	G	C	C	A	A	C	C	G	G	G	G	T	T	A	A	C	C	C	C	T	T	A	A	A	A	C	C	G	G	A	A	A	A	T	T	T	T	C	C	A	A	G	G	G	G	T	T	T	T	A	A	C	C	A	A	C	C	A	A	A	A	C	C	G	G	A	A	G	G	G	G	T	T	G	G	C	C	T	T	C	C	A	A	A	A	G	G	T	T	T	T	T	T	C	C	A	A	A	A	T	T	A	A	T	C	A	A	G	G	C	C	G	G	A	G	C	C	T	T	G	G	C	C	C	C	C	C	A	A	A	A	T	T	G	G	T	T	C	C	A	A	A	A	G	G	G	G	A	A	C	C	A	A	C	C	G	G	T	T	A	A	A	A	G	G	C	C	T	T	C	C	A	A	T	T	C	C	T	T	G	G	C	C	G	G	A	A	C	C	G	G	C	C	NA	NA	G	G	G	G	T	T	C	C	G	G	C	C	G	G	G	G	T	T	A	A	A	A	T	T	G	G	C	C	T	T	C	C	A	A	G	G	A	A	C	C	A	A	A	A	A	A	T	T	C	C	C	C	C	C	T	T	A	A	A	A	C	C	G	G	G	G	C	C	G	G	A	A	C	C	T	T	T	T	T	T	T	T	G	G	A	A	A	A	A	A	A	A	G	G	T	T	A	A	T	T	T	T	C	C	G	G	A	A	T	T	C	C	G	G	A	A	G	G	C	C	T	T	A	A	T	T	T	C	T	T	T	T	A	A	C	C	C	C	A	A	A	A	A	A	A	A	T	T	T	T	G	G	A	A	A	A	A	A	C	C	G	G	C	C	NA	NA	C	C	G	G	C	C	A	A	G	G	A	A	C	C	T	T	T	T	C	C	G	G	A	A	T	T	T	T	T	T	G	G	A	A	G	G	C	C	C	C	G	G	G	G	G	G	T	T	C	C	T	T	G	G	G	G	A	A	T	T	T	T	G	G	C	C	A	A	G	G	T	T	C	C	C	C	G	G	A	A	T	T	C	C	G	G	A	A	C	C	C	C	G	G	T	T	C	C	A	A	C	C	C	C	C	C	C	C	C	C	T	T	T	T	T	T	T	T	A	A	C	C	T	T	C	C	C	C	T	T	T	T	T	T	T	T	A	A	A	A	C	C	G	G	G	G	A	A	G	G	C	C	C	C	G	G	G	G	C	C	C	C	C	C	A	A	G	G	A	A	T	T	G	G	A	A	T	T	C	C	G	G	T	T	A	A	T	T	T	T	A	A	T	T	C	C	G	G	G	G	C	C	A	A	G	G	A	A	T	T	T	T	T	T	A	A	C	C	A	A	C	C	A	A	C	C	C	C	T	T	C	C	C	C	C	C	T	T	G	G	A	A	T	T	C	C	G	G	A	A	G	G	G	G	A	A	A	A	A	A	G	G	C	C	T	T	T	T	A	A	C	C	G	G	T	T	G	G	A	A	T	T	A	A	G	G	T	T	G	G	A	A	C	C	C	C	G	G	A	A	G	G	T	T	C	C	C	C	C	C	G	G	C	C	A	A	G	G	C	C	NA	NA	C	C	C	C	C	C	T	T	C	C	T	T	G	G	T	T	G	G	G	G	T	T	T	T	C	C	G	G	G	G	T	T	NA	NA	A	A	NA	NA	C	C	G	G	A	A	G	G	G	G	G	G	C	C	C	C	G	G	T	T	C	C	G	G	C	C	G	G	T	T	G	G	A	A	T	T	A	A	G	G	T	T	G	G	G	G	C	C	G	G	G	G	T	T	A	A	T	T	G	G	A	A	A	A	C	C	C	C	T	T	G	G	A	A	G	G	C	T	T	T	C	C	C	C	T	T	A	A	C	C	A	A	C	C	G	G	C	C	G	G	A	A	G	G	T	T	T	T	G	G	T	T	C	C	G	G	T	T	T	T	T	T	T	T	T	T	A	A	C	C	C	C	C	C	G	G	C	C	T	T	A	A	A	A	C	C	C	C	T	T	T	T	G	G	A	A	C	C	A	A	G	G	C	C	T	T	G	G	T	T	A	A	G	G	C	C	A	A	C	C	C	C	C	C	A	A	C	C	A	A	A	A	G	G	G	G	A	A	A	A	G	G	G	G	A	A	T	T	A	A	C	C	C	C	G	G	T	T	G	G	G	G	G	G	A	A	G	G	A	A	A	A	A	A	C	C	C	C	C	C	A	A	T	T	T	T	C	C	A	A	A	A	G	G	C	C	T	T	C	C	T	T	A	A	A	A	A	A	G	G	G	G	A	A	A	A	A	A	T	T	A	A	G	G	C	C	G	G	T	T	A	A	C	C	A	A	G	G	A	A	G	G	NA	NA	T	T	G	G	G	G	T	T	A	A	C	C	A	A	G	G	T	T	A	A	G	G	C	C	T	T	G	G	C	C	G	G	C	C	G	G	C	C	C	C	T	T	C	C	T	T	T	T	T	T	G	G	C	C	C	C	T	T	A	A	A	A	C	C	A	A	A	A	T	T	G	G	T	T	G	G	C	C	A	A	T	T	C	C	T	T	C	C	G	G	G	G	C	C	T	T	G	G	T	T	G	G	G	G	T	T	C	C	G	G	G	G	C	C	T	T	T	T	C	C	C	C	G	G	C	C	A	A	A	A	T	T	A	A	A	A	G	G	T	T	A	A	G	G	C	C	C	C	G	G	T	T	A	A	T	T	T	T	C	C	C	C	G	G	T	T	A	A	A	A	A	A	T	T	G	G	T	T	T	T	G	G	A	A	C	C	C	C	G	G	A	A	C	C	G	G	C	C	C	C	T	T	G	G	T	T	A	A	A	A	T	T	A	A	A	A	A	A	T	T	A	A	C	C	G	G	G	G	T	T	T	T	T	T	C	C	C	C	A	A	C	C	T	T	G	G	T	T	C	C	C	C	A	A	C	C	T	T	G	G	A	A	A	A	G	G	T	T	G	G	G	G	T	T	T	T	G	G	T	T	C	C	T	T	A	A	A	A	T	T	A	A	G	G	C	C	C	C	G	G	C	C	C	C	G	G	G	G	A	A	G	G	C	C	A	A	C	C	T	T	G	G	A	A	C	C	A	A	G	G	T	T	G	G	T	T	C	C	C	C	C	C	A	A	C	C	C	C	T	T	A	A	A	A	G	G	G	G	C	C	A	A	C	C	A	A	A	A	T	T	A	A	A	A	C	C	C	C	A	A	T	T	C	C	T	T	C	C	C	C	C	C	T	T	A	A	A	A	A	A	C	C	G	G	C	C	G	G	C	C	C	C	T	T	G	G	A	A	G	G	C	C	C	C	A	A	G	G	C	C	T	T	T	T	C	C	G	G	C	C	A	A	T	T	T	T	G	G	A	A	C	C	G	G	T	T	T	T	G	G	T	T	T	T	T	T	G	G	A	A	A	A	T	T	C	C	G	G	C	C	A	A	T	T	G	G	C	C	A	A	C	C	G	G	C	C	C	C	C	C	A	A	T	T	A	A	T	T	C	C	T	T	G	G	A	A	G	G	A	A	NA	NA	G	G	G	G	G	G	G	G	A	A	A	A	C	C	A	A	G	G	G	G	C	C	A	A	G	G	G	G	G	G	G	G	G	G	C	C	T	T	G	G	C	C	G	G	C	C	A	A	G	G	C	C	G	G	T	T	G	G	A	A	C	C	C	C	C	C	T	T	A	A	G	G	G	G	G	G	C	C	A	A	A	A	G	G	T	T	C	C	T	T	C	C	G	G	C	C	T	T	G	G	G	G	G	G	T	C	C	C	A	A	T	T	G	G	T	T	T	T	C	C	A	A	C	C	C	C	A	A	A	A	G	G	C	C	G	G	G	G	G	G	C	C	T	T	C	C	A	A	G	G	G	G	C	C	G	G	G	G	C	C	G	G	C	C	G	G	C	C	A	A	G	G	A	A	A	A	A	A	G	G	A	A	G	G	C	C	G	G	C	C	C	C	A	A	A	G	T	T	G	G	T	T	A	A	G	G	G	G	A	A	A	A	A	G	A	A	A	A	G	G	T	T	T	T	C	C	T	T	G	G	A	A	C	C	T	T	C	C	G	G	C	C	G	G	A	A	G	G	A	A	T	T	G	G	G	G	C	C	G	G	C	C	G	G	T	T	G	G	G	G	G	G	C	C	C	C	T	T	A	A	T	T	C	C	G	G	T	T	C	C	T	T	G	G	T	T	T	T	C	C	A	A	C	C	C	C	A	A	A	A	NA	NA	A	A	C	C	T	T	T	T	C	C	C	C	A	A	C	C	C	C	T	T	C	C	G	G	T	T	C	C	G	G	G	G	C	C	NA	NA	G	G	G	G	C	C	G	G	C	C	A	A	G	G	C	C	C	C	G	G	G	G	C	C	C	C	A	A	G	G	T	T	C	C	C	C	A	A	A	A	C	C	G	G	T	T	G	G	C	C	G	G	G	G	A	A	T	T	A	A	T	T	A	A	T	T	G	G	A	A	T	T	A	A	NA	NA	A	A	G	G	A	A	A	A	C	C	A	A	T	T	C	C	T	T	G	G	T	T	G	T	C	C	A	A	C	C	T	T	A	A	T	T	A	A	A	A	G	G	T	T	C	C	G	G	G	G	T	T	C	C	T	T	G	G	T	T	C	C	G	G	G	G	C	C	G	G	G	G	T	T	G	G	A	A	A	A	C	C	G	G	C	C	A	A	C	C	T	T	A	A	G	G	T	T	T	T	A	A	G	G	C	C	A	A	C	C	G	G	G	A	T	T	A	A	G	G	C	C	G	G	A	A	A	A	A	A	T	T	C	C	T	T	G	G	C	C	T	T	T	T	G	G	G	G	A	A	A	A	C	C	C	C	C	C	A	A	C	C	T	T	C	C	T	T	A	A	A	A	C	C	C	C	T	T	A	A	G	G	A	A	G	G	C	C	T	T	T	T	T	T	T	T	A	A	A	A	C	C	A	A	T	T	G	G	C	C	A	A	G	G	C	C	G	G	C	C	G	G	G	G	T	T	T	T	T	T	C	C	C	C	T	T	G	G	T	T	C	C	A	A	C	C	T	T	A	A	A	A	C	C	T	T	G	G	G	G	C	C	A	A	G	G	T	T	A	A	G	G	T	T	A	A	A	A	A	A	C	C	A	A	A	A	A	A	A	A	A	A	A	A	G	G	T	T	A	A	T	T	T	T	G	G	C	C	C	C	C	C	C	C	C	C	C	C	G	G	T	T	T	T	A	A	C	C	A	A	A	A	T	T	G	G	A	A	A	A	C	C	A	A	C	C	G	G	G	G	G	G	T	T	G	G	T	T	T	T	C	C	A	A	C	C	A	A	C	C	T	T	A	A	T	T	T	T	T	T	G	G	G	G	C	C	A	A	G	G	A	A	C	C	G	G	T	T	T	T	T	T	T	T	A	A	T	T	T	T	A	A	C	C	A	A	C	C	A	A	G	G	G	G	T	T	C	C	T	T	G	G	T	T	C	C	G	G	C	C	C	C	A	A	A	A	A	A	A	A	G	G	G	G	A	A	C	C	T	T	C	C	C	C	NA	NA	T	T	T	T	A	A	T	T	T	T	C	C	A	A	C	C	T	T	C	C	T	T	G	G	G	G	T	T	G	G	A	A	C	C	C	C	G	G	A	A	C	C	G	G	A	A	G	G	C	C	A	A	T	T	G	G	C	C	T	T	G	G	T	T	G	G	G	G	A	A	G	G	C	C	C	C	G	G	T	T	G	G	A	A	G	G	C	C	G	G	C	C	C	C	T	T	A	A	T	T	A	A	G	G	T	T	A	A	C	T	C	C	G	G	T	T	G	G	T	T	G	G	C	C	C	C	A	A	G	G	C	C	C	C	A	A	T	T	G	G	T	T	C	C	C	C	C	C	G	G	C	C	A	A	G	G	C	C	T	T	G	G	T	T	T	T	G	G	T	T	G	G	T	T	G	G	C	C	G	G	G	G	T	T	T	T	C	C	T	T	A	A	T	T	G	G	A	A	G	G	C	C	C	C	T	T	C	C	A	A	C	C	A	A	G	G	C	C	G	G	C	C	T	T	C	C	G	G	T	T	G	G	T	T	A	A	A	A	C	C	T	T	C	C	A	A	C	C	T	T	C	C	T	T	C	C	G	G	G	G	G	G	C	C	T	T	C	C	C	C	G	G	G	G	T	T	G	G	A	A	C	C	C	C	A	A	G	G	A	A	T	T	T	T	A	A	C	C	C	C	G	G	G	G	T	T	C	C	T	T	G	G	T	T	C	C	G	G	T	T	G	G	T	T	G	G	C	C	G	G	T	T	G	G	G	G	G	G	T	T	G	G	C	C	G	G	A	A	G	G	G	G	T	T	G	G	G	G	T	T	G	G	T	T	G	G	G	G	C	C	C	C	A	A	C	C	A	A	A	A	C	C	C	C	T	T	A	A	C	C	A	A	A	A	A	A	G	G	C	C	C	C	C	C	C	C	C	C	C	C	C	C	G	G	G	G	A	A	G	A	C	C	G	G	G	G	A	A	C	C	T	T	G	G	T	T	T	T	T	T	A	A	G	G	C	C	A	A	C	C	A	A	G	G	T	T	A	A	A	A	A	A	T	T	T	T	C	C	G	G	C	C	A	A	T	T	T	T	A	A	G	G	G	G	T	T	G	G	G	G	T	T	C	C	G	G	C	C	T	T	C	C	T	T	T	T	C	C	T	T	C	C	G	G	T	T	C	C	G	G	A	A	T	T	T	T	G	G	C	C	A	A	C	C	C	C	T	T	C	C	T	T	A	A	A	A	A	A	A	A	G	G	T	T	C	C	C	C	G	G	C	C	A	A	T	T	A	A	C	C	T	T	C	C	A	A	C	C	C	C	G	G	C	C	C	C	C	C	T	T	C	C	G	G	C	C	G	G	G	G	C	C	G	G	G	G	A	A	C	C	A	A	C	C	A	A	A	A	T	T	T	T	G	G	A	A	C	C	G	G	G	G	G	G	G	G	G	G	G	G	A	A	T	T	T	T	A	A	C	C	G	G	A	A	A	A	C	C	G	G	T	T	A	A	G	G	G	G	G	G	G	G	G	G	G	G	C	C	A	A	A	A	C	C	T	T	A	A	G	G	G	G	G	G	A	A	A	A	C	C	T	T	C	C	C	C	G	G	G	G	T	T	G	G	G	G	A	A	A	A	A	A	T	T	T	T	T	T	A	A	A	A	C	C	A	A	T	T	C	C	A	A	T	T	G	G	G	G	A	A	T	T	C	C	C	C	C	C	G	G	A	A	G	G	C	C	NA	NA	T	T	T	T	G	G	A	A	T	T	A	A	G	G	G	G	G	G	C	C	G	G	A	A	A	A	T	T	T	T	C	C	C	C	C	C	T	T	C	C	C	C	G	G	T	T	T	T	G	G	A	A	C	C	C	C	T	T	C	C	G	G	C	C	G	G	C	C	T	T	T	T	C	C	T	T	T	T	A	A	C	C	C	C	G	G	C	C	T	T	T	T	A	A	T	T	G	G	T	T	T	T	C	C	G	G	T	T	A	A	C	C	C	C	G	G	A	A	T	T	T	T	C	C	C	C	G	G	C	C	T	T	A	A	G	G	T	T	T	T	C	C	G	G	C	C	C	C	A	A	T	T	C	C	T	T	A	A	C	C	G	G	G	G	G	G	C	C	C	C	T	T	G	G	G	G	T	T	A	A	A	A	T	T	C	C	G	G	T	T	A	A	C	C	A	A	C	C	T	T	C	C	A	A	G	G	C	C	C	C	T	T	T	T	C	C	C	C	G	G	C	C	G	G	A	A	T	T	C	C	G	G	G	G	A	A	T	T	A	A	G	G	A	A	G	G	G	G	T	T	G	G	T	T	C	C	T	T	G	G	C	C	C	C	G	G	A	A	G	G	C	C	A	A	C	C	T	T	A	A	C	C	T	T	A	A	T	T	C	C	T	T	G	G	T	T	G	G	A	A	A	A	G	G	G	G	A	A	A	A	A	A	G	G	A	A	G	G	A	A	G	G	T	T	C	C	C	C	C	C	T	T	G	G	A	A	C	C	C	C	T	T	T	T	C	C	G	G	C	C	C	C	G	G	G	G	G	G	T	T	G	G	A	A	G	G	A	A	A	A	A	A	T	T	G	G	T	T	C	C	C	C	A	A	C	C	G	G	C	C	C	C	A	A	G	G	A	A	T	T	G	G	C	C	A	A	G	G	T	T	A	A	T	T	T	T	T	T	A	A	A	A	A	A	G	G	T	T	A	A	G	G	T	T	A	A	C	C	G	G	T	T	G	G	C	C	C	C	C	C	C	C	C	C	C	C	C	C	G	G	G	G	G	G	C	C	C	C	T	T	A	A	G	G	C	C	C	C	A	A	T	T	T	T	C	C	T	T	G	G	C	C	G	G	C	C	C	C	C	C	G	G	C	C	C	C	T	T	G	G	A	A	T	T	A	A	G	G	T	T	C	C	T	T	T	T	G	G	A	A	G	G	A	A	G	G	G	G	G	G	G	G	G	G	A	A	A	A	A	A	C	C	T	T	C	C	G	G	T	T	C	C	T	T	A	A	G	G	A	A	A	A	G	G	G	G	C	C	T	T	T	T	C	C	C	C	T	T	A	A	NA	NA	T	T	G	G	C	C	G	G	T	T	C	C	C	C	C	C	G	G	A	A	NA	NA	C	C	G	G	G	G	C	C	G	G	G	G	C	C	T	T	G	G	A	A	C	C	G	G	T	T	G	G	G	G	T	T	C	C	C	C	T	T	C	C	A	A	A	A	A	A	C	C	A	A	A	A	G	A	G	G	T	T	G	G	G	G	T	T	C	C	G	G	G	G	T	T	A	A	T	T	A	A	T	T	C	C	T	T	C	C	A	A	C	C	G	G	C	C	T	T	T	T	C	C	A	A	G	G	T	T	G	G	A	A	A	A	G	G	G	G	G	G	C	C	C	C	T	T	C	C	C	C	A	A	A	A	T	T	C	C	A	A	A	A	G	G	C	C	C	C	A	A	G	G	G	G	G	G	G	G	C	C	A	A	G	G	A	A	C	C	G	G	T	T	G	G	A	A	C	C	A	A	C	C	C	C	T	T	C	C	A	A	C	C	C	C	G	G	G	G	G	G	C	C	C	C	T	T	G	G	A	A	A	A	C	C	G	G	A	A	A	A	C	C	A	A	T	T	G	G	C	C	C	C	C	C	C	C	A	A	G	G	G	G	T	T	A	A	T	T	C	C	T	T	G	G	C	C	C	C	A	A	T	T	C	C	C	C	A	A	A	A	A	A	G	G	A	A	A	A	C	C	A	A	T	T	A	A	T	T	T	T	T	T	C	C	C	C	T	T	T	T	A	A	C	C	T	T	T	T	A	A	G	G	T	T	A	A	C	C	T	T	C	C	C	C	T	T	C	C	G	G	C	C	T	T	C	C	G	G	A	A	T	T	T	T	T	T	C	C	C	C	A	A	A	A	T	T	T	T	G	G	A	A	G	G	C	C	G	G	A	A	C	C	C	C	T	T	A	A	G	G	C	C	T	T	G	G	C	C	G	G	G	G	C	C	A	A	T	T	C	C	G	G	A	A	A	A	T	T	T	T	A	A	C	C	C	C	T	T	G	G	G	G	G	G	G	G	G	G	G	G	G	G	T	T	T	T	T	T	G	G	T	T	T	T	T	T	T	T	T	T	A	A	C	C	G	G	G	G	G	G	C	C	T	T	A	A	A	A	G	G	T	T	G	G	T	T	T	T	A	A	T	T	T	T	T	T	A	A	C	C	A	A	T	T	G	G	T	T	C	C	C	C	G	G	C	C	C	C	G	G	T	T	T	T	A	A	G	G	G	G	C	C	G	G	G	G	A	A	C	C	G	G	A	A	A	A	G	G	C	C	T	T	G	G	A	A	T	T	T	T	G	G	T	T	A	A	C	C	A	A	C	C	A	A	A	A	T	T	T	T	C	C	C	C	C	C	T	T	A	A	A	A	A	A	T	T	C	C	T	T	A	A	T	T	A	A	G	G	T	T	C	C	T	T	A	A	G	G	C	C	C	C	T	T	C	C	A	A	G	G	T	T	G	G	A	A	A	A	G	G	C	C	G	G	C	C	A	A	T	T	A	A	G	G	T	T	T	T	A	A	G	G	T	T	G	G	G	G	A	A	T	T	A	A	C	C	T	T	C	C	T	T	C	C	A	A	G	G	T	T	G	G	C	C	C	C	G	G	G	G	G	G	C	C	C	C	C	C	G	G	T	T	A	A	C	C	T	T	T	T	T	T	T	T	C	C	T	T	A	A	T	T	A	A	C	C	C	C	T	T	A	A	NA	NA	G	G	G	G	A	A	T	T	C	C	C	C	T	T	C	C	G	G	T	T	G	G	G	G	G	G	A	A	G	G	A	A	C	C	A	A	C	C	A	A	G	G	C	C	C	C	A	A	A	A	T	T	G	G	T	T	G	G	C	C	C	T	A	A	T	T	G	G	T	T	T	T	G	G	A	A	T	T	A	A	A	A	T	T	G	G	G	G	A	A	C	C	C	C	A	A	A	A	G	G	C	C	C	C	A	A	G	G	T	T	C	C	T	T	A	A	T	T	T	T	T	T	C	C	A	A	G	G	G	G	C	C	G	G	C	C	C	C	C	C	A	A	G	G	G	G	T	T	G	G	A	A	G	G	C	C	T	T	G	G	G	G	T	T	A	A	G	G	A	A	T	T	T	T	A	A	G	G	A	A	T	T	C	C	C	C	A	A	C	C	A	A	T	T	A	A	C	C	T	T	T	T	A	A	T	T	NA	NA	G	G	A	A	G	G	C	C	A	A	C	C	T	T	C	C	T	T	C	C	C	C	G	G	T	T	T	T	G	G	T	T	C	C	A	A	T	T	C	C	C	C	A	A	A	A	G	G	A	A	C	C	G	G	A	A	A	A	G	G	A	A	C	C	T	T	G	G	T	T	G	G	G	G	G	G	C	C	A	A	A	A	C	C	A	A	A	A	T	T	T	T	G	G	G	G	G	G	A	A	T	T	G	G	G	G	T	T	A	A	A	A	T	T	C	C	G	G	G	G	T	T	T	T	C	C	T	T	G	G	G	G	C	C	C	C	A	A	A	A	G	G	NA	NA	A	A	G	G	G	G	C	C	T	T	C	C	G	G	T	T	C	C	A	A	G	G	C	C	C	C	G	G	G	G	C	C	A	A	G	G	A	A	G	G	T	T	T	T	A	A	T	T	C	C	C	C	A	A	G	G	T	T	G	G	T	T	C	C	C	C	A	A	C	C	G	G	A	A	C	C	C	C	A	A	G	G	C	C	T	T	T	T	T	T	C	C	C	C	G	G	T	T	C	C	A	A	C	C	A	A	C	C	A	A	A	A	C	C	T	T	C	C	T	T	T	T	T	T	T	T	A	A	G	G	A	A	T	T	C	C	C	C	T	T	T	T	C	C	T	T	T	T	G	G	A	A	T	T	A	A	G	G	A	A	A	A	G	G	C	C	G	G	T	T	C	C	C	C	C	C	A	A	C	C	G	G	C	C	T	T	C	C	G	G	T	T	A	A	C	C	C	C	A	A	G	G	C	C	A	A	T	T	T	T	T	T	A	A	C	C	T	T	T	T	T	T	T	T	A	G	A	A	C	C	A	A	G	G	A	A	T	T	C	C	T	T	C	C	C	C	C	C	T	T	A	A	T	T	A	A	C	C	C	C	T	T	A	A	C	C	C	C	T	T	T	T	G	G	A	A	T	T	G	G	G	G	A	A	G	G	G	G	G	G	G	G	G	G	A	A	T	T	C	C	A	A	C	C	G	G	A	A	A	A	G	G	A	A	A	A	T	T	T	T	A	A	T	T	T	T	T	T	C	C	T	T	C	C	A	A	T	T	C	C	A	A	C	C	T	T	G	G	T	T	A	A	A	A	C	C	A	A	A	A	G	G	C	C	G	G	T	T	C	C	G	G	G	G	A	A	T	T	A	A	G	G	A	A	C	C	A	A	A	A	C	C	T	T	C	C	G	G	A	A	A	A	T	T	C	C	G	G	A	A	A	A	A	A	C	C	G	G	A	A	A	A	T	T	T	T	A	A	T	T	C	C	C	C	A	A	T	T	T	T	C	C	G	G	A	A	G	G	T	T	C	C	G	G	T	T	G	G	C	C	C	C	G	G	T	T	T	T	T	T	T	T	A	A	T	T	A	A	A	A	C	C	T	T	G	G	C	C	A	A	A	A	G	G	T	T	C	C	T	T	T	T	C	C	G	G	G	G	C	C	T	T	A	A	G	G	A	A	C	C	T	T	G	G	A	A	A	A	C	C	G	G	A	A	C	C	A	A	T	T	C	C	G	G	T	T	T	T	G	G	G	G	G	G	C	C	A	A	C	C	T	T	A	A	G	G	C	C	C	C	A	A	A	A	T	T	T	T	G	G	G	G	G	G	T	T	C	C	A	A	A	A	G	G	C	C	C	C	T	T	C	C	G	G	A	A	C	C	A	A	G	G	C	C	C	C	C	C	G	G	G	G	C	C	C	C	G	G	A	A	A	A	C	C	C	C	C	C	A	A	T	T	G	G	T	T	G	G	G	G	T	T	C	C	C	C	A	A	G	G	C	C	G	G	A	A	G	G	A	A	G	G	C	C	C	C	G	G	G	G	T	T	G	G	C	C	G	G	A	A	T	T	A	A	C	C	T	T	C	C	A	A	A	A	T	T	C	C	C	C	T	T	C	C	T	T	T	T	T	T	G	G	T	T	T	T	G	G	T	T	G	G	T	T	G	G	A	A	C	C	A	A	T	T	T	T	C	C	C	C	T	T	C	C	C	C	T	T	G	G	T	T	C	C	G	G	T	T	T	T	T	T	A	A	A	A	A	A	A	A	G	G	G	G	G	G	A	A	C	C	C	C	T	T	C	C	C	C	C	C	A	A	T	T	A	A	C	C	G	G	C	C	C	C	G	G	T	T	G	G	G	G	A	A	G	G	A	A	C	C	T	T	A	A	G	G	A	A	A	A	C	C	C	C	A	A	C	C	C	C	C	C	G	G	G	G	C	C	C	C	G	G	G	G	G	G	C	C	G	G	A	A	A	A	A	A	T	T	C	C	A	A	C	C	G	G	T	T	A	A	T	T	T	T	G	G	T	T	T	T	C	C	G	G	G	G	C	C	A	A	T	T	G	G	A	A	A	A	T	T	T	T	T	T	G	G	A	A	T	T	C	C	A	A	G	G	G	G	T	T	A	A	G	G	G	G	A	A	G	G	A	A	T	T	T	T	C	C	C	C	C	C	C	C	G	G	G	G	C	C	C	C	T	T	C	C	T	T	T	T	T	T	G	G	T	G	G	G	C	C	A	A	C	C	T	C	C	C	C	C	T	T	G	G	C	C	T	T	G	G	G	G	C	C	C	C	T	T	G	G	C	C	T	T	T	T	G	G	G	G	T	T	T	T	A	A	A	A	T	T	A	A	T	T	G	G	C	C	C	C	A	A	C	C	C	C	A	A	T	T	C	C	C	C	G	G	NA	NA	C	C	A	A	G	G	G	G	A	A	G	G	A	A	NA	NA	C	C	C	C	T	T	A	A	C	C	A	A	C	C	C	C	G	G	T	T	G	G	C	C	G	G	G	G	A	A	T	T	T	T	T	T	T	T	G	G	C	C	G	G	A	A	A	A	G	G	G	G	A	A	G	G	T	T	C	C	C	C	C	C	C	C	T	T	T	T	C	C	C	C	G	G	A	A	G	G	A	A	G	G	A	A	C	C	G	G	T	T	C	C	A	A	T	T	G	G	C	C	C	C	C	C	A	A	G	G	G	G	T	T	T	T	T	T	T	T	C	C	G	G	C	C	T	T	NA	NA	T	T	T	T	A	A	G	G	G	G	G	G	A	A	A	A	C	C	T	T	C	C	G	G	A	A	T	T	G	G	A	A	A	A	A	A	A	A	A	A	A	A	C	C	C	C	T	T	C	C	C	C	T	T	A	A	G	G	T	T	C	C	C	C	G	G	C	C	T	T	G	G	T	T	A	A	G	G	C	C	T	T	G	G	G	G	G	G	T	T	C	C	A	A	C	C	C	C	A	A	G	G	G	G	C	C	A	A	T	T	G	G	G	G	T	T	T	T	C	C	C	C	C	C	C	C	C	C	C	C	T	T	C	C	G	G	C	C	C	C	C	C	C	C	C	C	A	A	C	C	A	A	A	A	C	C	G	G	G	G	G	G	C	C	G	G	G	G	G	G	A	A	A	A	G	G	C	C	C	C	T	T	G	G	A	A	C	C	T	T	G	G	A	A	A	A	NA	NA	A	A	A	A	C	C	G	G	G	G	C	C	T	T	C	C	C	C	T	T	C	C	C	C	A	A	C	C	C	C	G	G	G	G	T	T	T	T	T	T	A	A	T	T	C	C	G	G	A	A	C	C	G	G	G	G	A	A	C	C	C	C	A	A	G	G	C	C	C	C	C	C	G	G	C	C	T	T	C	C	G	G	C	C	C	C	A	A	C	C	C	C	C	C	G	G	C	C	T	T	A	A	G	G	G	G	C	C	A	A	T	T	G	G	G	G	A	A	C	C	G	G	T	T	G	G	G	G	G	G	T	T	C	C	C	C	T	T	A	A	A	A	A	A	G	G	G	G	C	C	G	G	C	C	T	T	C	C	A	A	A	A	C	C	A	A	A	A	A	A	A	A	T	T	G	G	G	G	G	G	G	G	C	C	C	C	T	T	A	A	G	G	T	T	G	G	T	T	G	G	A	A	A	A	A	A	T	T	C	C	C	C	G	G	A	A	C	C	G	G	C	C	G	G	G	G	G	G	A	A	T	T	C	C	C	C	C	C	G	G	T	T	A	A	A	A	T	T	A	A	A	A	T	T	C	C	T	T	A	A	T	T	C	C	G	G	C	C	T	T	G	G	C	C	C	C	C	C	C	C	C	C	T	T	A	A	T	T	A	A	C	C	G	G	A	A	A	A	G	G	C	C	A	A	C	C	A	A	A	A	G	G	C	C	G	G	A	A	A	A	C	C	A	A	T	T	C	C	T	T	A	A	G	G	C	C	C	C	T	T	C	C	G	G	T	T	A	A	T	G	NA	NA	T	C	T	G	G	A	C	C	T	C	A	A	C	T	A	A	G	G	G	G	T	T	T	C	G	G	C	A	NA	NA	C	T	C	T	G	A	A	G	T	C	G	G	C	C	C	G	G	A	G	G	T	G	C	A	A	A	C	T	T	T	G	A	A	G	T	C	T	C	T	A	T	C	G	T	G	G	A	G	G	G	G	G	T	C	C	C	G	G	C	C	G	C	C	T	NA	NA	T	T	T	C	C	G	C	C	C	C	G	A	A	A	A	A	T	A	T	C	A	A	T	G	A	G	A	G	T	C	C	T	T	C	G	G	C	T	G	A	G	A	A	G	A	A	T	T	C	T	C	G	C	C	A	A	T	C	C	C	T	C	C	C	A	G	C	C	G	G	A	A	T	T	T	C	G	G	C	T	G	G	C	C	C	C	G	A	G	G	C	C	T	C	G	A	A	G	C	C	T	T	G	A	A	G	NA	NA	T	G	G	G	G	G	T	T	A	G	C	C	A	T	C	A	G	G	G	G	T	C	T	C	T	T	A	A	G	G	C	C	G	G	C	C	T	T	G	G	C	C	G	G	NA	NA	G	G	C	A	T	C	G	G	G	T	G	A	T	C	A	A	C	T	G	C	G	T	A	G	C	C	C	A	T	A	G	G	C	C	G	G	C	T	G	G	T	T	C	T	G	A	G	A	A	A	C	C	A	G	T	C	G	G	T	T	G	G	C	C	C	C	C	A	G	G	G	A	T	C	G	G	C	C	A	A	T	A	C	C	T	T	G	G	C	C	T	T	G	G	G	A	G	A	T	T	A	G	G	G	A	A	T	C	C	C	A	A	G	G	C	C	T	T	C	T	T	T	NA	NA	C	C	C	A	G	G	C	C	T	C	C	C	A	A	C	T	T	T	C	C	G	C	C	T	G	G	NA	NA	A	C	G	T	G	G	A	C	T	T	A	G	C	C	T	T	C	T	A	G	A	T	T	G	A	A	T	T	A	G	G	A	G	T	A	G	C	C	C	C	T	G	G	A	G	G	G	A	G	T	C	C	C	T	C	T	T	T	T	C	C	C	C	T	NA	NA	G	A	A	A	T	G	A	G	A	A	T	C	C	T	T	A	C	A	T	T	T	T	G	G	T	T	T	T	T	T	NA	NA	G	A	C	T	T	T	T	C	G	G	C	C	A	A	C	C	A	A	A	G	G	A	C	C	T	T	T	T	C	T	C	C	G	G	G	G	T	T	A	G	C	C	C	C	G	G	A	G	A	G	T	C	A	A	A	A	T	C	G	G	C	T	G	G	G	A	C	C	G	G	C	T	G	G	A	A	C	C	A	A	T	A	C	C	T	C	C	C	C	C	C	T	G	G	T	C	C	A	C	G	T	A	C	A	C	T	C	T	T	T	T	C	A	A	G	G	T	A	C	G	A	C	NA	NA	C	T	C	T	G	G	C	T	C	C	C	C	G	T	C	C	T	C	G	A	G	A	T	C	A	G	T	G	T	T	T	T	A	A	C	C	NA	NA	C	C	C	C	C	G	C	T	T	C	G	G	T	G	C	C	C	T	T	T	A	C	C	A	G	G	C	C	C	T	G	G	C	C	C	C	G	A	A	A	C	C	NA	NA	C	T	G	G	G	G	C	C	C	C	T	T	A	G	T	T	G	A	C	C	G	A	T	C	C	T	A	G	NA	NA	C	C	C	T	A	G	T	C	T	C	T	C	A	A	G	G	A	G	G	T	NA	NA	C	T	G	G	A	T	T	T	A	A	T	G	G	A	C	C	C	C	A	A	C	C	A	G	T	T	C	T	T	A	NA	NA	A	G	G	A	T	C	C	C	T	T	G	G	T	C	A	G	G	G	A	A	C	T	T	C	G	A	G	A	C	C	A	A	NA	NA	G	A	G	A	NA	NA	C	C	C	T	G	G	A	A	T	T	A	A	C	C	G	G	A	A	C	C	T	T	T	T	C	C	A	A	T	A	C	C	C	T	G	T	C	C	T	T	G	G	G	A	T	T	T	C	A	A	A	G	G	G	A	A	A	G	A	A	C	A	T	T	C	C	C	C	T	T	T	A	G	G	C	C	T	T	T	A	A	A	G	G	G	G	A	A	C	T	G	G	A	G	G	G	G	G	G	T	C	T	C	C	A	A	C	G	G	G	A	A	C	C	G	G	A	G	T	C	A	G	C	T	A	G	C	C	G	A	C	T	NA	NA	C	T	A	A	C	C	T	C	C	C	C	C	T	C	T	T	T	T	A	A	C	C	G	G	T	C	C	C	A	G	G	A	G	G	A	G	G	A	C	C	G	G	A	A	A	A	A	G	C	C	C	C	A	A	G	A	T	C	G	A	A	A	T	C	C	T	A	T	G	G	C	C	T	T	C	C	NA	NA	NA	NA	T	T	T	T	G	G	G	A	C	T	T	C	A	A	C	T	T	C	NA	NA	T	C	G	G	C	C	C	C	T	T	G	G	G	G	G	G	C	C	A	A	G	C	T	T	A	A	A	A	T	T	G	G	C	C	T	T	C	C	G	G	A	A	A	A	A	A	C	C	G	G	A	A	A	A	T	T	T	T	C	C	T	T	A	A	A	A	G	G	G	G	C	C	G	G	G	G	G	G	G	G	C	C	G	G	T	T	T	T	T	T	C	C	C	C	T	T	G	G	G	G	C	C	C	C	T	T	A	A	C	C	G	G	T	T	C	C	G	G	A	A	A	A	C	C	C	C	C	C	C	C	A	A	A	A	A	A	A	A	T	T	G	G	G	G	G	G	C	C	A	A	C	C	G	G	C	C	C	C	C	C	G	G	G	G	C	C	G	G	G	G	A	A	T	T	A	A	C	C	T	T	C	C	G	G	G	G	C	C	C	C	G	G	G	G	A	T	G	A	T	T	G	A	G	G	A	A	A	G	T	T	C	T	C	T	T	G	NA	NA	A	G	C	A	A	G	G	G	C	T	C	T	G	G	A	G	A	G	T	C	A	C	G	A	T	T	A	G	A	A	G	A	C	T	G	A	T	T	G	G	A	G	A	A	C	T	C	C	G	A	A	G	T	C	T	C	G	A	C	C	A	C	A	A	G	G	A	G	A	T	C	C	NA	NA	C	G	C	C	T	T	G	G	A	G	C	A	G	A	G	A	G	G	G	G	G	G	G	G	A	A	A	A	G	G	A	G	T	A	G	G	A	A	A	G	C	C	C	C	T	T	G	A	T	T	C	A	G	G	T	T	G	G	T	A	G	G	A	A	T	T	T	A	C	T	A	C	C	C	A	C	G	A	A	T	C	C	C	C	G	G	C	C	T	T	G	T	G	G	A	A	G	G	A	A	A	A	G	G	C	A	A	G	C	C	A	G	A	A	G	G	G	G	T	A	T	C	C	T	C	C	T	C	T	T	NA	NA	C	C	G	G	G	G	C	T	C	C	A	C	C	C	A	A	G	G	G	A	C	C	G	A	T	C	T	C	A	G	A	G	G	G	G	A	G	G	A	A	A	G	A	C	G	A	C	C	C	C	C	T	A	G	G	A	G	A	C	C	C	T	T	C	C	C	G	G	G	G	G	G	A	A	C	C	C	T	A	T	A	C	C	C	G	G	C	C	G	A	A	C	G	G	T	A	C	G	A	A	G	A	A	G	G	G	A	C	A	A	G	A	C	T	C	T	T	A	T	C	C	G	C	C	C	C	C	C	A	A	A	A	C	C	NA	NA	T	A	NA	NA	G	A	C	T	C	T	C	C	C	T	G	G	C	T	C	C	C	C	A	A	C	C	T	C	A	G	T	T	C	T	T	T	A	T	T	A	C	T	C	T	T	T	G	G	C	C	C	C	C	T	C	T	C	C	G	A	G	G	A	G	C	C	T	G	T	T	C	C	T	T	T	T	NA	NA	G	T	G	A	C	G	A	A	G	C	G	C	G	A	T	C	C	C	C	C	G	G	G	A	A	G	T	A	A	G	G	A	NA	NA	C	T	G	A	G	G	NA	NA	A	T	G	A	A	T	T	T	C	T	C	C	T	G	C	T	A	A	C	T	T	C	T	C	C	T	A	A	G	A	G	A	T	T	T	C	A	G	A	G	C	T	G	G	G	A	A	G	G	A	T	C	C	T	A	G	G	G	T	C	G	A	T	T	G	A	A	G	G	A	C	T	G	A	A	A	T	T	A	A	A	C	C	T	G	G	G	A	T	A	T	C	T	T	T	T	T	A	C	C	T	C	A	A	A	G	A	G	T	T	A	A	G	A	A	G	T	C	A	A	G	A	C	C	T	T	C	C	C	C	G	A	A	G	A	G	T	C	A	G	A	A	A	A	G	A	G	A	C	C	NA	NA	C	T	C	C	T	T	G	C	C	T	C	T	C	T	A	A	C	C	T	C	T	G	G	G	T	C	C	C	T	C	C	G	T	C	C	T	G	G	T	T	A	G	A	A	T	C	T	C	G	A	C	C	T	T	C	T	C	C	A	A	G	G	G	G	T	T	A	T	T	C	T	C	G	G	A	A	A	A	T	T	C	C	T	G	T	T	C	C	A	G	C	T	A	A	G	C	T	C	C	C	NA	NA	G	G	T	T	A	A	C	T	T	A	A	A	G	A	A	C	G	A	G	G	G	A	C	T	C	T	T	A	A	A	T	T	C	T	G	G	A	A	C	T	G	G	A	A	G	G	NA	NA	G	A	C	T	T	C	T	T	G	A	G	G	G	G	A	C	C	C	G	G	G	G	A	T	C	T	C	T	C	A	C	T	A	A	A	G	C	T	T	C	T	T	NA	NA	T	T	G	G	T	T	C	C	C	C	A	A	G	A	C	T	C	C	A	G	G	A	T	C	C	C	G	T	C	T	G	G	C	T	A	T	C	C	C	C	T	T	T	C	C	C	C	C	G	A	C	C	T	T	G	G	T	C	A	G	A	A	T	C	C	A	G	A	G	T	G	A	C	T	C	C	G	G	C	T	A	A	G	A	T	T	A	T	A	A	C	C	A	G	G	G	NA	NA	C	C	A	G	T	C	A	T	G	A	A	G	G	A	G	G	G	A	C	C	G	G	A	A	A	A	G	G	T	T	C	C	C	C	A	A	A	A	A	A	A	A	C	C	C	C	G	C	A	G	A	A	C	C	T	T	G	G	G	G	A	G	G	G	G	G	C	C	C	C	T	T	A	A	G	G	G	G	C	C	T	T	A	A	C	C	T	T	G	G	C	C	A	A	G	A	A	A	C	C	T	T	C	T	T	T	T	T	C	C	A	A	A	A	T	T	T	T	T	T	C	C	A	A	C	A	G	A	C	C	C	C	G	A	T	T	C	T	C	C	A	C	G	G	C	C	G	G	A	A	C	C	C	C	T	T	C	C	G	G	T	T	A	C	G	G	G	A	C	T	C	C	T	T	NA	NA	C	C	A	C	A	C	G	G	T	C	C	T	A	G	T	C	G	G	T	T	C	T	C	C	T	G	C	T	C	C	T	A	C	T	C	C	G	A	C	C	G	G	A	G	T	T	C	C	T	T	G	G	G	G	G	T	T	C	G	G	T	T	T	C	C	A	T	T	C	C	A	T	T	A	A	A	NA	NA	C	T	NA	NA	T	T	C	C	T	T	C	C	G	A	A	A	A	A	G	T	G	G	C	C	T	T	T	C	C	C	C	C	NA	NA	A	T	T	C	A	T	C	T	T	C	A	G	NA	NA	A	G	C	G	C	C	G	T	A	C	C	T	G	C	C	G	C	C	A	A	G	C	C	G	C	C	C	T	T	T	NA	NA	G	A	A	A	G	G	G	G	T	T	G	A	G	G	G	G	G	A	NA	NA	T	T	G	G	C	T	A	G	A	C	C	C	T	T	A	A	A	A	A	A	A	C	T	T	T	C	C	C	C	C	T	C	T	C	G	G	G	C	G	A	C	C	G	A	C	T	T	T	T	C	C	T	C	A	G	G	A	A	T	T	T	T	T	T	A	A	A	A	C	C	T	T	C	C	G	G	A	A	C	C	A	A	G	G	A	A	A	A	T	T	C	C	T	T	C	C	T	T	C	C	T	T	A	A	T	T	A	A	C	C	G	G	G	G	C	C	A	A	G	G	A	A	A	A	T	T	A	A	A	A	T	T	T	T	A	A	T	T	C	C	A	A	G	G	T	T	A	A	T	T	C	C	A	A	A	A	G	G	T	T	G	G	A	A	A	A	A	A	G	G	G	G	G	G	C	C	T	T	C	C	G	G	G	G	G	G	T	T	C	C	T	T	A	A	G	G	T	T	A	A	G	G	A	A	A	A	C	C	T	T	C	T	A	A	G	G	G	G	C	C	A	A	G	G	T	T	A	G	T	T	T	T	A	A	T	T	G	G	G	G	A	A	A	A	A	A	A	A	C	C	C	C	T	T	C	C	G	G	T	T	A	A	C	C	C	T	T	A	G	A	C	C	G	A	A	A	A	A	A	A	T	T	T	T	T	T	C	T	G	A	G	G	C	C	A	A	A	A	T	T	C	C	C	T	T	G	NA	NA	G	G	T	T	G	G	G	G	C	A	A	A	C	C	A	A	G	G	T	C	G	A	A	A	T	T	C	C	C	C	C	C	T	T	A	A	C	C	T	T	T	T	G	G	A	A	C	C	T	T	A	A	A	A	A	G	T	T	G	G	A	A	A	A	C	C	T	T	A	A	C	C	T	C	G	G	T	T	T	T	C	C	C	C	T	T	A	A	A	A	T	T	G	G	A	A	A	A	T	T	C	C	A	A	C	G	A	A	A	A	T	T	G	G	G	G	A	A	A	A	A	A	C	C	T	T	G	G	T	T	T	T	G	G	G	G	A	G	T	T	T	T	A	T	C	C	G	G	C	C	C	C	A	T	G	G	T	C	A	A	A	A	A	G	G	G	C	C	A	A	T	T	G	G	G	G	T	T	C	T	T	C	A	A	C	T	T	T	T	T	T	T	C	C	G	G	T	T	C	C	G	G	A	A	C	C	T	T	G	G	T	T	G	A	T	T	C	C	A	A	G	G	A	A	A	A	C	C	C	C	G	G	T	T	G	G	A	A	G	G	C	C	A	A	G	A	C	C	G	G	C	G	A	A	G	G	A	A	C	C	G	G	T	T	C	C	G	G	C	C	G	G	T	T	C	C	A	A	C	C	A	A	G	G	A	A	G	G	T	T	C	C	T	C	C	C	A	A	G	G	G	G	C	C	T	T	C	C	A	A	C	C	C	C	T	T	T	T	A	A	G	G	A	A	T	T	T	T	A	A	G	G	C	C	G	G	A	A	C	C	C	C	A	A	C	C	T	T	T	T	T	T	C	C	T	T	G	G	A	A	C	C	A	A	C	C	G	G	G	G	C	C	T	T	T	T	C	C	C	C	T	T	G	G	C	C	T	T	T	T	A	A	T	T	A	A	C	C	A	A	A	A	A	A	C	C	G	G	G	G	C	C	A	A	G	G	A	A	T	T	C	C	G	G	T	T	A	A	G	G	G	G	A	A	T	T	C	C	G	G	T	T	G	G	C	C	G	G	G	G	T	T	T	T	C	C	A	A	A	A	A	A	G	G	A	A	T	T	C	C	A	A	A	A	G	G	G	G	C	C	G	G	C	C	T	T	A	A	G	G	A	A	G	G	A	A	G	G	C	C	C	C	A	A	C	C	G	G	G	G	C	C	G	G	T	T	C	C	T	T	G	G	C	C	A	A	G	G	C	C	G	G	C	C	T	T	C	C	T	T	A	A	A	A	A	A	C	C	T	T	C	C	G	G	T	T	A	A	G	G	T	T	T	T	C	C	G	G	C	C	C	C	T	T	G	G	C	C	G	G	G	G	G	G	C	C	A	A	A	A	G	G	C	C	C	C	C	C	C	C	G	G	A	A	A	A	T	T	A	A	A	A	A	A	C	C	C	C	G	G	T	T	A	A	T	T	A	A	A	A	A	A	C	C	C	C	A	A	G	G	A	A	T	T	A	A	G	G	G	G	T	T	T	T	C	C	A	A	T	T	A	A	T	T	G	G	T	T	T	T	T	T	C	C	T	T	A	A	T	T	T	T	G	G	A	A	C	C	G	G	G	G	G	G	A	A	C	C	T	T	A	A	A	A	C	C	G	G	C	C	G	G	T	T	G	G	A	A	T	T	G	G	C	C	C	C	C	C	G	G	T	T	G	G	C	C	C	C	G	G	T	T	G	G	A	A	A	A	C	C	C	C	T	T	A	A	C	C	G	G	C	C	C	C	T	T	A	A	T	T	C	C	T	T	G	G	C	C	G	G	T	T	C	C	A	A	C	C	G	G	C	C	G	G	G	G	T	T	G	G	A	A	G	G	C	C	T	T	A	A	T	T	C	C	T	T	G	G	A	A	C	C	G	G	T	T	G	G	A	A	C	C	T	T	G	G	A	A	C	C	G	G	G	G	G	G	G	G	C	C	T	T	C	C	G	G	T	T	T	T	NA	NA	G	G	A	A	T	T	C	C	G	G	C	C	T	T	T	T	T	T	C	C	G	G	C	C	T	T	A	A	A	A	T	T	A	A	A	A	G	G	C	C	T	T	A	A	C	C	A	A	C	C	G	G	A	A	G	G	C	C	A	A	C	C	T	T	C	C	C	C	A	A	G	G	A	A	G	G	G	G	C	C	NA	NA	G	G	G	G	C	C	G	G	A	A	A	A	T	T	C	C	A	A	NA	NA	G	G	T	T	C	C	C	C	C	C	G	G	T	T	A	A	C	C	T	T	G	G	G	G	C	C	G	G	A	A	T	T	NA	NA	C	C	C	C	G	G	G	G	C	C	G	G	A	A	A	A	C	C	A	A	G	G	T	T	G	G	C	C	C	C	G	G	T	T	T	T	C	C	T	T	T	T	A	A	G	G	A	A	A	A	G	G	T	T	T	T	T	T	A	A	T	T	A	A	G	G	T	T	G	G	G	G	T	T	A	A	A	A	T	T	T	T	T	T	C	C	A	A	C	C	T	T	T	T	G	G	C	C	C	C	A	A	T	T	A	A	A	A	A	A	A	A	T	T	T	T	A	A	C	C	G	G	T	T	C	C	C	C	A	A	C	C	A	A	G	G	C	C	T	T	T	T	C	C	C	C	A	A	T	T	C	C	G	G	A	A	A	A	T	T	T	T	G	G	A	A	T	T	C	C	T	T	T	T	G	G	C	C	T	T	G	G	T	T	G	G	C	C	A	A	A	A	A	A	C	C	T	T	G	G	A	A	C	C	A	A	T	T	G	G	T	T	C	C	G	G	A	A	C	C	T	T	T	T	A	A	T	T	C	C	C	C	G	G	T	T	A	A	A	A	A	A	A	A	A	A	G	G	A	A	C	C	G	G	A	A	T	T	C	C	C	C	C	C	A	A	T	T	T	T	G	G	T	T	A	A	G	G	C	C	C	C	T	T	G	G	A	A	G	G	T	T	A	A	T	T	A	A	G	G	C	C	T	T	G	G	C	C	C	C	G	G	T	T	T	T	T	T	G	G	G	G	A	A	T	T	T	T	T	T	A	A	T	T	G	G	C	C	T	T	A	A	C	C	A	A	C	C	A	A	G	G	C	C	A	A	T	T	G	G	G	G	C	C	G	G	C	C	G	G	T	T	G	G	C	C	G	G	A	A	C	C	G	G	C	C	G	G	A	A	G	G	T	T	G	G	T	T	A	A	C	C	A	A	A	A	T	T	G	G	C	C	C	C	G	G	A	A	C	C	A	A	G	G	A	A	A	A	T	T	T	C	T	T	G	G	G	G	A	A	T	T	T	T	A	A	A	A	C	C	T	T	T	T	A	A	T	T	C	C	C	C	C	C	T	T	G	G	A	A	C	C	C	C	G	G	G	G	T	T	A	A	G	G	A	A	T	T	G	G	C	C	T	T	G	G	C	C	A	A	A	A	C	C	C	C	G	G	C	C	A	A	C	C	T	T	A	A	C	C	A	A	A	A	C	C	A	A	C	C	G	G	T	T	T	T	T	T	G	G	A	A	G	G	G	G	G	G	C	C	G	G	G	G	G	G	A	A	A	A	G	G	A	A	C	C	A	A	G	G	A	A	C	C	G	G	T	T	A	A	G	G	G	G	C	C	G	G	A	A	T	T	T	T	A	A	A	A	T	T	A	A	A	A	A	A	A	A	T	T	T	T	G	G
CC	OR220f56	NA	NA	1	NA	A	A	A	A	C	C	C	C	C	C	G	G	A	A	G	G	C	C	G	G	T	T	C	C	C	C	G	G	C	C	T	T	T	T	NA	NA	C	C	C	C	A	A	G	G	G	G	G	G	G	G	C	C	G	G	A	A	A	A	G	G	G	G	T	T	A	A	G	G	C	C	C	C	G	G	G	G	A	A	C	C	T	T	G	G	G	G	T	T	C	C	G	G	T	T	C	C	C	C	A	A	A	A	A	G	T	T	G	G	T	T	C	C	A	A	G	G	G	G	A	A	A	A	G	G	G	G	C	C	C	C	C	C	C	C	C	C	G	G	C	C	T	T	C	C	C	C	G	G	C	C	T	T	C	C	C	C	G	G	T	T	C	C	C	C	A	A	G	G	T	T	T	T	G	G	G	G	C	C	G	G	C	C	G	G	A	A	T	T	G	G	G	G	G	G	C	C	A	A	C	C	T	T	C	C	C	C	A	A	C	C	T	T	T	T	C	C	T	T	T	T	G	G	A	A	T	T	G	G	G	G	A	A	G	G	T	T	C	C	T	T	G	G	C	C	C	C	T	T	T	T	C	C	C	C	G	G	G	G	A	A	A	A	A	A	G	G	T	T	C	C	T	T	C	C	A	A	G	G	C	C	G	G	A	A	A	A	T	T	A	A	A	A	T	T	A	A	G	G	A	A	G	G	G	G	G	G	G	G	G	G	T	T	C	C	T	T	T	T	C	C	G	G	T	T	T	T	C	C	G	G	C	C	T	T	T	T	C	C	C	C	A	A	A	A	C	C	G	G	G	G	G	G	G	G	C	C	A	A	C	C	C	C	A	A	C	C	G	G	C	C	C	C	A	A	G	G	G	G	C	C	G	G	C	C	C	C	G	G	C	C	G	G	T	T	A	A	C	C	C	C	T	T	G	G	C	C	G	G	C	C	G	G	G	G	T	T	G	G	T	T	G	G	G	G	G	G	T	T	A	A	G	G	G	G	A	A	C	C	T	T	A	A	T	T	T	T	C	C	A	A	G	G	G	G	T	T	NA	NA	G	G	C	C	C	C	T	T	C	C	C	C	C	C	G	G	A	A	G	G	A	A	G	G	G	G	C	C	C	C	A	A	C	C	G	G	A	A	T	T	G	G	G	G	G	G	G	G	T	T	G	G	A	A	G	G	A	A	T	T	A	A	C	C	T	T	G	G	G	G	G	G	NA	NA	G	G	G	G	C	C	C	C	T	T	T	T	A	A	A	A	A	A	A	A	A	A	T	T	T	T	T	T	C	C	C	C	A	A	T	T	G	G	A	A	A	A	C	C	C	C	G	G	T	T	C	C	C	C	C	C	G	G	C	C	C	C	C	C	C	C	T	T	G	G	C	C	C	C	C	C	C	C	T	T	T	T	T	T	G	G	C	C	G	G	T	T	G	G	T	T	A	A	T	T	C	C	C	C	A	A	T	T	T	T	G	G	G	G	G	G	A	A	A	A	G	G	C	C	T	T	G	G	G	G	A	A	NA	NA	T	T	A	A	T	T	A	A	T	T	A	A	T	T	A	A	G	G	A	A	C	C	T	T	T	T	G	G	A	A	A	A	G	G	C	C	G	G	A	A	T	T	T	T	C	C	T	T	T	T	G	G	C	C	G	G	A	A	A	A	C	C	T	T	G	G	G	G	G	G	T	T	A	A	A	A	G	G	G	G	C	C	A	A	G	G	C	C	C	C	C	C	T	T	C	C	NA	NA	G	G	G	G	G	G	T	T	C	C	G	G	G	G	G	G	C	C	T	T	T	T	C	C	A	A	C	C	T	T	C	C	C	C	A	A	C	C	G	G	C	C	C	C	G	G	C	C	C	C	C	C	T	T	C	C	G	G	G	G	A	A	C	C	C	C	A	A	G	G	G	G	G	G	G	G	C	C	A	A	C	C	C	C	A	A	G	G	G	G	C	C	T	T	G	G	T	T	T	T	T	T	A	A	G	G	T	T	G	G	C	C	G	G	T	T	G	G	T	T	A	A	G	G	G	G	A	A	C	C	C	C	A	A	A	A	G	G	A	A	A	A	G	G	A	A	G	G	G	G	C	C	A	A	G	G	C	C	A	A	T	T	G	G	NA	NA	A	A	C	C	G	G	G	G	G	G	G	G	C	C	C	C	C	C	T	T	T	T	G	G	C	C	C	C	A	A	C	C	G	G	C	C	A	A	G	G	C	C	C	T	C	C	G	G	G	G	G	G	A	A	A	A	A	A	G	G	C	C	C	C	G	G	T	T	T	T	G	G	T	T	T	T	C	C	T	T	G	G	G	G	C	C	C	C	G	G	C	C	T	T	A	A	A	A	G	G	C	C	A	A	C	C	G	G	C	C	G	G	G	G	C	C	C	C	T	T	A	A	G	G	G	G	T	T	G	G	C	C	T	T	C	C	G	G	A	A	G	G	G	G	G	G	C	C	C	C	G	G	A	A	G	G	C	C	G	G	C	C	T	T	G	G	G	G	A	A	G	G	A	A	A	A	G	G	T	T	G	G	C	C	C	C	C	C	T	T	A	A	A	A	A	A	G	G	A	A	G	G	G	G	A	A	C	C	C	C	T	T	C	C	A	A	G	G	T	T	T	T	T	T	C	C	G	G	C	C	A	A	G	G	G	G	G	G	G	G	T	T	G	G	C	C	C	C	G	G	C	C	C	C	T	T	A	A	C	C	C	C	C	C	C	C	G	G	G	G	T	T	G	G	C	C	G	G	T	T	C	C	G	G	G	G	A	A	G	G	G	G	T	T	G	G	G	G	G	G	C	C	T	T	C	C	G	G	A	A	C	C	G	G	T	T	T	T	C	C	C	C	T	T	G	G	G	G	C	C	T	T	C	C	C	C	A	A	A	A	A	A	A	A	C	C	NA	NA	A	A	G	G	A	A	C	C	C	C	C	C	C	C	C	C	G	G	G	G	G	G	G	G	C	C	G	G	C	C	T	T	A	A	C	C	G	G	C	C	C	C	G	G	C	C	G	G	G	G	C	C	C	C	G	G	G	G	T	T	G	G	G	G	G	G	G	G	C	C	G	G	A	A	T	T	A	G	C	C	C	C	G	G	C	C	A	A	A	A	T	T	C	C	C	C	A	A	C	C	C	C	G	G	C	C	G	G	A	A	C	C	C	C	T	T	A	A	G	G	A	A	G	G	A	A	C	C	A	A	G	G	A	A	C	C	C	C	C	C	A	A	C	C	A	G	T	T	G	G	T	T	A	G	C	C	G	G	G	G	A	A	C	C	C	C	G	G	A	A	G	G	C	C	G	G	T	T	A	A	T	T	A	A	C	C	T	T	T	T	A	A	C	C	C	C	G	G	G	G	T	T	C	C	C	C	G	G	T	T	G	G	T	C	C	C	T	T	G	G	G	G	A	A	C	C	C	C	G	G	G	G	C	C	C	C	T	T	T	T	A	A	C	C	T	T	C	C	G	G	A	A	G	G	C	C	G	G	C	C	C	C	T	T	G	G	G	G	G	G	T	T	A	A	A	A	A	A	G	G	C	C	C	C	C	C	T	T	G	G	T	T	G	G	A	A	G	G	T	T	T	T	C	C	G	G	C	C	C	C	A	A	A	A	C	C	G	G	C	C	G	G	T	T	C	C	C	C	G	G	G	G	G	G	T	T	C	C	T	T	G	G	A	A	G	G	T	T	G	G	A	A	G	G	G	G	C	C	G	G	C	C	C	C	C	C	T	T	A	A	G	G	G	G	T	T	G	G	T	T	T	T	A	A	A	A	G	G	A	A	C	C	G	G	G	G	C	C	A	A	G	G	C	C	A	A	G	G	C	C	G	G	G	G	G	G	G	G	G	G	G	G	T	T	T	T	C	C	T	T	G	G	T	T	T	T	A	A	A	A	C	C	G	G	T	T	G	G	A	A	A	A	G	G	T	T	A	A	G	G	A	A	C	C	C	C	C	C	T	T	T	T	G	G	G	G	C	C	G	G	C	C	C	C	C	C	G	G	G	G	T	T	C	C	C	C	C	C	A	A	C	C	A	A	C	C	C	C	A	A	T	T	G	G	C	C	G	G	A	A	A	A	A	A	C	C	A	A	G	G	G	G	C	C	G	G	G	G	C	C	G	G	A	A	G	G	T	T	C	C	G	G	T	T	C	C	T	T	G	G	C	C	A	A	C	C	C	C	G	G	A	A	A	A	C	C	C	C	C	C	G	A	A	A	T	T	C	C	T	T	C	C	A	A	C	C	G	G	T	T	C	C	A	A	G	G	T	T	T	T	T	T	C	C	A	A	G	G	C	C	T	T	G	G	A	A	G	G	G	G	C	C	C	C	G	G	T	T	C	C	T	T	C	C	G	G	A	A	G	G	C	C	A	A	G	G	T	T	G	G	C	C	C	C	G	G	A	A	G	G	G	G	C	C	G	G	T	T	G	G	C	C	G	G	A	A	T	T	G	G	G	G	C	C	C	C	A	A	G	G	A	A	T	T	G	G	G	G	G	G	A	A	C	C	A	A	G	G	G	G	T	T	G	G	T	T	C	C	C	C	A	A	C	C	C	C	C	C	A	A	C	C	G	G	G	G	T	T	C	C	NA	NA	T	T	G	G	T	T	C	C	T	T	G	G	G	G	T	T	G	G	A	A	T	T	T	T	A	A	A	A	A	A	C	C	C	C	T	T	A	A	A	A	C	C	G	G	G	G	G	G	G	G	C	C	C	C	G	G	G	G	T	T	C	C	A	A	G	G	G	G	C	C	A	A	T	T	C	C	G	G	G	G	G	G	G	G	C	C	C	C	A	A	C	C	G	G	T	T	A	A	C	C	C	C	G	G	G	G	T	T	T	T	A	A	T	T	A	A	G	G	A	A	T	T	G	G	A	A	C	C	C	C	A	A	A	A	T	T	C	C	G	G	G	G	C	C	C	C	C	C	T	T	T	T	A	A	A	A	T	T	A	A	A	A	G	G	A	A	C	C	C	C	C	C	G	G	A	A	C	C	G	G	A	A	G	G	A	A	G	G	G	G	T	T	C	C	A	A	T	T	C	C	G	G	G	G	C	C	C	C	A	A	A	A	T	T	C	C	T	T	G	G	C	C	A	A	T	T	G	G	C	C	G	G	G	G	C	C	T	T	A	A	C	C	G	G	G	G	G	G	G	G	C	C	G	G	G	G	G	G	T	T	A	A	A	A	A	A	C	C	T	T	C	C	A	A	C	C	T	T	C	C	T	T	C	C	T	T	A	A	A	A	A	A	T	T	T	T	C	C	T	T	T	T	G	G	T	T	G	G	A	A	G	G	G	G	A	A	T	T	C	C	G	G	A	G	G	G	G	G	G	G	C	C	A	A	A	A	A	A	G	G	A	A	A	A	G	G	C	C	G	G	T	T	G	G	A	A	A	A	G	G	T	T	T	T	G	G	T	T	T	T	G	G	C	C	C	C	C	C	T	T	T	T	A	A	C	C	G	G	G	G	G	G	T	T	G	G	A	A	G	G	C	C	G	G	T	T	T	T	C	C	G	G	G	G	A	A	C	C	G	G	G	G	C	C	C	C	G	G	G	G	G	G	T	T	G	G	T	T	T	T	C	C	T	T	T	T	G	G	G	G	A	A	T	T	C	C	G	G	A	A	T	T	T	T	T	T	A	A	G	G	T	T	A	A	G	G	C	C	T	T	C	C	A	A	A	A	A	A	C	C	G	G	C	C	T	T	NA	NA	T	T	G	G	C	C	A	A	C	C	C	C	G	G	G	G	G	G	A	A	A	A	C	C	A	A	C	C	T	T	T	T	G	G	A	A	A	A	A	A	A	A	T	T	T	T	C	C	C	C	G	G	T	T	C	C	A	A	G	G	C	C	C	C	G	G	C	C	T	T	G	G	C	C	A	A	T	T	A	A	A	A	A	A	T	T	G	G	C	C	A	A	C	C	G	G	G	G	T	T	G	G	C	C	G	G	G	G	C	C	NA	NA	T	T	T	T	G	G	A	A	C	C	G	G	G	G	A	A	G	G	G	G	G	G	A	A	C	C	C	C	A	A	G	G	C	C	A	A	A	A	G	G	A	A	G	G	G	G	G	G	C	C	T	T	G	G	G	G	T	T	G	G	C	C	G	G	G	G	C	C	G	G	T	T	T	T	C	C	T	T	G	G	G	G	A	A	G	G	A	A	T	T	T	T	C	C	C	C	C	C	G	G	G	G	T	T	C	C	T	T	A	A	G	G	T	T	A	A	C	C	G	G	T	T	C	C	T	T	A	A	T	T	A	A	T	T	C	C	C	C	C	C	G	G	C	C	A	A	T	T	G	G	G	G	G	G	G	G	C	C	G	G	C	C	T	T	G	G	G	G	G	G	T	T	G	G	A	A	A	A	C	C	C	C	A	A	C	C	T	T	C	C	C	C	C	C	T	T	A	A	C	C	T	T	G	G	A	A	T	C	A	A	C	C	G	G	A	A	A	A	A	A	A	A	C	C	G	G	G	G	T	T	C	C	T	T	C	C	A	A	A	A	T	T	G	G	A	A	C	C	A	A	T	T	G	G	C	C	T	T	A	A	A	A	G	G	T	T	G	G	C	C	C	C	T	T	A	A	A	A	G	G	G	G	G	G	G	G	T	T	C	C	A	A	C	C	T	T	T	T	A	A	G	G	T	T	T	T	A	A	T	T	C	C	C	C	G	G	A	A	G	G	A	A	A	A	G	G	G	G	C	C	T	T	C	C	A	A	G	G	G	G	G	G	T	T	G	G	T	T	C	C	T	T	T	T	C	C	G	G	G	G	T	T	A	A	G	G	T	T	T	T	G	G	A	A	T	T	T	T	C	C	T	T	A	A	C	C	G	G	G	G	A	A	C	C	C	C	A	A	G	G	G	G	G	G	T	T	C	C	G	G	G	G	T	T	T	T	A	A	G	G	C	C	G	G	G	G	C	C	G	G	C	C	G	G	A	A	G	G	G	G	C	C	G	G	A	A	G	G	C	C	G	G	A	A	C	C	A	A	G	G	G	G	C	C	C	C	C	C	T	T	T	T	G	G	C	C	A	A	C	C	C	C	A	A	T	T	T	T	G	G	G	G	G	G	C	C	G	G	C	C	G	G	T	T	G	G	C	C	C	C	T	T	C	C	G	G	C	C	C	C	T	T	C	C	G	G	G	G	T	T	G	G	C	C	G	G	C	C	A	A	G	G	T	T	G	G	G	G	G	G	C	C	C	C	C	C	A	A	G	G	G	G	T	T	A	A	G	G	A	A	C	C	C	C	T	C	C	C	C	C	G	G	G	G	C	C	G	G	G	G	T	T	C	C	C	C	C	C	C	C	C	C	C	C	G	G	G	G	C	C	A	A	A	A	C	C	G	G	C	C	A	A	A	A	T	T	A	A	C	C	A	A	G	G	G	G	G	G	C	C	A	A	G	G	G	G	G	G	C	C	T	T	T	T	C	C	G	G	T	T	A	A	C	C	G	G	C	C	G	G	T	T	G	G	A	A	C	C	G	G	G	G	A	A	G	G	G	G	G	G	T	T	T	T	T	T	G	G	G	G	G	G	T	T	C	C	G	G	T	T	A	A	G	G	T	T	C	C	C	C	T	T	C	C	A	A	C	C	C	C	G	G	T	T	C	C	G	G	G	G	C	C	T	T	T	T	A	A	G	G	C	C	C	C	G	G	T	T	A	A	G	G	T	T	G	G	G	G	G	G	T	T	A	A	T	T	C	C	C	C	G	G	C	C	A	A	C	C	G	G	G	G	C	C	G	G	C	C	T	T	T	T	G	G	G	G	C	C	A	A	A	A	G	G	C	C	C	C	T	T	C	C	G	G	G	G	C	C	T	T	A	A	T	T	A	A	C	C	A	A	A	A	C	C	G	G	C	C	C	C	G	G	C	C	A	A	T	T	C	C	A	A	G	G	G	G	A	A	C	C	T	T	G	G	T	T	T	T	C	C	T	T	A	A	T	T	C	C	G	G	C	C	G	G	G	G	C	C	A	A	C	C	C	C	C	C	A	A	T	T	C	C	C	C	G	G	C	C	C	C	C	C	C	C	G	G	A	A	G	G	C	C	G	G	C	C	A	A	T	T	A	A	G	G	G	G	T	T	T	T	T	T	G	G	C	C	C	C	G	G	A	A	G	G	G	G	A	A	C	C	G	G	C	C	T	T	A	A	A	A	C	C	T	T	G	G	T	T	G	G	G	G	C	C	A	A	G	G	C	C	G	G	G	G	C	C	C	C	G	G	G	G	A	A	C	C	G	G	G	G	A	A	T	T	T	T	C	C	G	G	C	C	A	A	G	G	G	G	G	G	C	C	C	C	G	G	G	G	C	C	T	T	A	A	C	C	T	T	G	G	G	G	G	G	G	G	A	A	G	G	C	C	G	G	C	C	C	C	C	C	G	G	C	C	C	C	C	C	G	G	A	A	C	C	C	C	C	C	A	A	A	A	T	T	C	C	C	C	A	A	C	C	T	T	G	G	T	T	G	G	A	A	C	C	T	T	G	G	C	C	G	G	A	A	C	C	G	G	T	T	G	G	C	C	C	C	C	C	G	G	T	T	T	T	C	C	A	A	C	C	C	C	G	G	A	A	C	C	A	A	T	T	A	A	A	A	G	G	C	C	C	C	C	C	T	T	T	T	C	C	C	C	T	T	G	G	G	G	G	G	C	C	T	T	G	G	A	A	G	G	A	A	T	T	C	C	C	C	G	G	A	A	C	C	C	C	A	A	C	C	C	C	C	C	A	A	G	G	C	C	C	C	C	C	C	C	C	C	T	T	C	C	G	G	C	C	T	T	C	C	A	A	A	A	A	A	C	C	C	C	C	C	T	T	C	C	C	C	A	A	G	G	T	T	A	A	A	A	G	G	T	T	C	C	C	C	A	A	G	G	T	T	T	T	T	T	T	T	G	G	C	C	C	C	A	A	G	G	T	T	C	C	G	G	T	T	A	A	T	T	C	C	A	A	C	C	T	T	G	G	G	G	T	T	G	G	G	G	A	A	T	T	C	C	C	C	A	A	C	C	G	G	C	C	C	C	A	A	C	C	C	C	C	C	A	A	C	C	C	C	G	G	G	G	T	T	C	C	G	G	T	T	A	A	G	G	A	A	A	A	A	A	G	G	C	C	C	C	C	C	G	G	C	C	G	G	T	T	G	G	G	G	C	C	T	T	A	A	T	T	G	G	A	A	C	C	C	C	A	A	G	G	G	G	C	C	C	C	C	C	T	T	G	G	C	C	A	A	G	G	T	T	G	G	C	C	C	C	T	T	C	C	C	C	C	C	G	G	T	T	G	G	G	G	T	T	C	C	C	C	G	G	A	A	C	C	T	T	T	T	C	C	T	T	A	A	G	G	G	G	G	G	G	G	C	C	C	C	G	G	C	C	C	C	G	G	C	C	G	G	T	T	C	C	A	A	T	T	A	A	G	G	T	T	G	G	G	G	C	C	G	G	G	G	T	T	A	A	T	T	G	G	G	G	G	G	C	C	C	C	C	C	G	G	G	G	G	G	C	C	A	A	C	C	T	T	C	C	A	A	C	C	G	G	C	C	G	G	C	C	G	G	A	A	A	A	T	T	A	A	G	G	T	T	C	C	G	G	C	C	T	T	T	T	C	C	C	C	C	C	C	C	T	T	C	C	G	G	C	C	A	A	G	G	A	A	A	A	C	C	NA	NA	C	C	G	G	G	G	C	C	G	G	G	G	C	C	C	C	G	G	T	T	G	G	A	A	T	T	G	G	C	C	T	T	C	C	G	G	T	T	G	G	G	G	C	C	G	G	T	T	G	G	G	G	G	G	G	G	T	T	T	T	T	T	C	C	A	A	G	G	A	A	G	G	G	G	G	G	G	G	G	G	G	G	G	G	T	T	T	T	T	T	G	G	G	G	T	T	C	C	A	A	A	A	G	G	C	C	C	C	T	T	C	C	G	G	G	G	A	A	G	G	T	T	G	G	G	G	G	G	T	T	A	A	G	G	C	C	G	G	C	C	A	A	A	A	C	C	G	G	G	G	A	A	C	C	G	G	A	A	A	A	T	T	A	A	C	C	G	G	A	A	C	C	A	A	G	G	G	G	NA	NA	C	C	C	C	G	G	C	C	G	G	T	T	C	C	G	G	T	T	G	G	A	A	T	T	G	G	C	C	C	C	C	C	A	A	A	A	C	C	C	C	A	A	T	T	G	G	G	G	A	A	C	C	A	A	C	C	T	T	C	C	C	C	T	T	A	A	A	A	C	C	C	C	T	T	A	A	G	G	G	G	A	A	A	A	T	T	T	T	C	C	C	C	T	T	C	C	G	G	C	C	C	C	A	A	C	C	G	G	A	A	A	A	T	T	T	T	G	G	C	C	C	C	G	G	C	C	A	A	C	C	C	C	T	T	C	C	G	G	T	T	G	G	G	G	G	G	G	G	A	A	T	T	T	T	G	G	G	G	C	C	C	C	A	A	T	T	T	T	G	G	C	C	C	C	C	C	T	T	C	C	A	A	G	G	C	C	A	A	C	C	A	A	T	T	A	G	C	C	G	G	G	G	T	T	C	C	A	A	C	C	C	C	G	G	T	T	C	C	A	A	T	T	C	C	T	T	A	A	T	T	C	C	G	G	G	G	C	C	A	A	T	T	G	G	G	G	T	T	C	C	G	G	T	T	C	C	C	C	A	A	A	A	C	C	A	A	C	C	T	T	C	T	A	A	C	C	G	G	A	A	G	G	T	T	G	G	C	C	G	G	C	C	C	C	G	G	A	A	C	C	A	A	A	A	C	C	A	A	C	C	C	C	C	C	C	C	G	G	C	C	C	C	A	A	A	A	A	A	G	G	C	C	C	C	A	A	C	C	G	G	C	C	C	C	A	A	A	A	C	C	C	C	G	G	T	T	C	C	T	T	C	C	C	C	C	C	T	T	G	G	G	G	C	C	C	C	G	G	C	C	G	G	C	C	C	C	C	C	G	G	A	A	G	G	C	C	C	C	A	A	G	G	C	C	C	C	T	T	C	C	G	G	C	C	A	A	C	C	T	T	G	G	A	A	C	C	G	G	C	C	T	T	G	G	C	C	T	T	T	T	G	G	A	A	G	G	C	C	C	C	T	T	T	T	A	A	C	C	G	G	C	C	NA	NA	C	C	G	G	T	T	C	C	C	C	G	G	T	T	G	G	C	C	T	T	C	C	T	T	A	A	G	G	A	A	G	G	G	G	G	G	G	G	G	G	G	G	A	A	C	C	A	A	A	A	A	A	C	C	A	A	G	G	G	G	A	A	G	G	A	A	T	T	T	T	G	G	C	C	G	G	A	A	G	G	G	G	C	C	A	A	G	G	G	G	C	C	T	T	C	C	C	C	G	G	C	C	C	C	G	G	G	G	C	C	G	G	A	A	G	G	T	T	T	T	A	A	C	C	A	A	C	C	C	C	G	G	G	G	G	G	T	T	T	T	A	A	C	C	G	G	C	C	T	T	C	C	G	G	C	C	T	T	NA	NA	A	A	G	G	C	C	A	A	A	A	A	A	T	T	T	T	C	C	A	A	G	G	G	G	C	C	G	G	G	G	C	C	G	G	C	C	G	G	C	C	A	A	G	G	A	A	G	G	G	G	G	G	A	A	A	A	A	A	G	G	T	T	T	T	G	G	A	A	A	A	G	G	T	T	A	A	G	G	G	G	A	A	A	A	G	G	A	A	C	C	A	A	A	A	G	G	T	T	C	C	A	A	G	G	C	C	T	T	C	C	G	G	C	C	G	G	A	A	G	G	A	A	T	T	G	G	G	G	T	T	G	G	C	C	G	G	G	G	G	G	C	C	T	T	C	C	T	T	A	A	A	A	T	T	C	C	G	G	C	C	T	T	C	C	G	G	C	C	C	C	C	C	A	A	C	C	T	T	G	G	A	A	G	G	G	G	C	C	T	T	T	T	T	T	C	C	A	A	C	C	C	C	T	T	C	C	A	A	C	C	T	T	G	G	G	G	C	C	G	G	A	A	A	A	C	C	A	A	A	A	A	A	G	G	C	C	A	A	G	G	G	G	C	C	A	A	G	G	G	G	C	C	C	C	T	T	A	A	A	A	T	T	G	G	T	T	G	G	A	A	A	A	G	G	A	A	T	T	A	A	T	T	A	A	C	C	G	G	C	C	A	A	T	T	G	G	G	G	G	G	A	A	C	C	G	G	A	A	T	T	C	C	C	C	G	G	C	C	G	G	A	A	A	A	C	C	G	G	A	A	C	C	A	A	C	C	G	G	T	T	C	C	G	G	G	G	T	T	C	C	T	T	G	G	T	T	C	C	G	G	G	G	C	C	G	G	G	G	T	T	G	G	C	C	A	A	C	C	A	A	C	C	A	A	C	C	T	T	A	A	G	G	T	T	T	T	A	A	G	G	C	C	A	A	C	C	T	T	G	G	T	T	A	A	G	G	C	C	G	G	A	A	G	G	A	A	A	A	C	C	T	T	G	A	T	T	A	A	C	C	C	C	A	A	C	C	A	A	T	T	C	C	C	C	G	G	C	C	T	T	C	C	G	G	G	G	A	A	C	C	C	C	C	C	A	A	A	A	G	G	G	G	T	T	C	C	T	T	A	A	T	T	T	T	G	G	C	C	A	A	T	T	G	G	C	C	G	G	A	A	T	T	T	T	C	C	G	G	A	A	T	T	T	T	T	T	C	C	C	C	T	T	A	A	T	T	C	C	A	A	C	C	T	T	A	A	A	A	C	C	T	T	G	G	G	G	C	C	A	A	G	G	T	T	A	A	G	G	T	T	A	A	A	A	A	A	C	C	A	A	A	A	A	A	A	A	A	A	A	A	G	G	T	T	A	A	T	T	T	T	G	G	T	T	A	A	C	C	A	A	C	C	C	C	G	G	G	G	C	C	A	A	T	T	A	A	C	C	T	T	G	G	A	A	A	A	A	A	G	G	T	T	C	C	A	A	G	G	T	T	A	A	T	T	C	C	C	C	G	G	C	C	G	G	C	C	C	C	G	G	T	T	C	C	C	C	G	G	G	G	A	A	G	G	G	G	G	G	C	C	G	G	T	T	T	T	C	C	T	T	A	A	C	C	C	C	G	G	T	T	G	G	T	T	G	G	G	G	G	G	C	C	C	C	T	T	G	G	C	C	C	C	G	G	C	C	C	C	A	A	A	A	G	G	C	C	A	A	G	G	T	T	T	T	C	C	T	T	T	T	G	G	C	C	C	C	G	G	T	T	C	C	C	C	C	C	C	C	C	C	G	G	A	A	G	G	G	G	T	T	G	G	G	G	C	C	C	C	G	A	G	G	T	T	A	A	G	G	C	C	T	T	G	G	T	T	G	G	C	C	C	C	T	T	C	C	A	A	A	A	A	A	A	A	C	C	T	T	G	G	C	C	A	A	T	T	G	G	C	C	T	T	C	C	G	G	C	C	A	A	T	T	C	C	A	A	G	G	A	A	C	C	C	C	A	A	A	A	G	G	T	T	G	G	C	C	T	T	G	G	A	A	T	T	T	T	C	C	T	T	G	G	C	C	T	T	C	C	C	C	A	A	T	T	G	G	G	G	C	C	C	C	G	G	T	A	A	A	G	G	T	T	A	A	C	C	G	G	G	G	G	G	G	G	T	T	T	T	T	T	C	C	A	A	T	T	A	A	G	G	G	G	C	C	C	C	T	T	T	T	G	G	A	A	G	G	G	G	C	C	G	G	C	C	T	T	C	C	G	G	C	C	G	G	T	T	G	G	G	G	C	C	T	T	A	A	G	G	C	C	T	T	C	C	T	T	C	C	C	C	G	G	G	G	G	G	C	C	C	C	C	C	G	G	G	G	T	T	NA	NA	G	G	C	C	C	C	G	G	G	G	C	C	T	T	C	C	A	A	C	C	T	T	G	G	G	G	T	T	A	A	T	T	A	A	T	T	C	C	G	G	T	T	G	G	C	C	A	A	C	C	G	G	C	C	A	A	G	G	A	A	T	T	T	T	C	C	G	G	A	A	G	G	C	C	T	T	A	A	G	G	T	T	A	A	C	C	G	G	G	G	C	C	T	T	A	A	C	C	C	C	A	A	T	T	A	A	A	A	G	G	C	C	A	A	A	A	T	T	T	T	C	C	C	C	C	C	C	C	C	C	C	C	C	C	G	G	G	G	G	G	G	G	T	T	G	G	G	G	C	C	C	C	T	T	A	A	G	G	C	C	T	T	A	A	C	C	C	C	C	C	C	C	G	G	G	G	T	T	A	A	G	G	G	G	C	C	C	C	C	C	G	G	C	C	C	C	C	C	C	C	A	A	T	T	G	G	T	T	A	A	G	G	C	C	T	T	G	G	T	T	C	C	T	T	C	C	T	T	C	C	T	T	C	C	G	G	T	T	C	C	G	G	A	A	T	T	T	T	A	A	C	C	A	A	C	C	A	A	C	C	C	C	C	C	A	A	G	G	A	A	T	T	A	A	T	T	C	C	C	C	G	G	T	T	A	A	C	C	G	G	C	C	T	T	T	T	G	G	C	C	C	C	G	G	C	C	C	C	C	C	T	T	T	T	G	G	C	C	G	G	G	G	C	C	G	G	G	G	A	A	C	C	A	A	C	C	G	G	A	A	C	C	C	C	G	G	A	A	C	C	G	G	G	G	A	A	G	G	G	G	A	A	G	G	T	T	C	C	G	G	G	G	G	G	G	G	A	A	C	C	G	G	C	C	A	A	G	G	C	C	A	A	A	A	G	G	A	A	C	C	A	A	G	G	C	C	C	C	T	T	G	G	C	C	G	G	A	A	G	G	C	A	C	C	G	G	T	T	G	G	A	A	T	T	A	A	A	A	A	A	G	G	A	A	C	C	C	C	C	C	G	G	G	G	C	C	G	G	C	C	T	T	A	A	C	C	G	G	A	A	G	G	C	C	T	T	C	C	C	C	G	G	C	C	G	G	C	C	G	G	C	C	G	G	G	G	G	G	T	T	G	G	G	G	G	G	G	G	C	C	G	G	G	G	T	T	C	C	T	T	T	T	C	C	T	T	C	C	C	C	C	C	G	G	T	T	C	C	G	G	A	A	T	T	C	C	C	C	C	C	A	A	C	C	A	A	C	C	T	T	T	T	C	C	C	C	C	C	G	G	A	A	C	C	A	A	C	C	G	G	C	C	A	A	C	C	G	G	C	C	C	C	C	C	A	A	T	T	G	G	A	A	C	C	A	A	A	A	C	C	T	T	C	C	C	C	G	G	C	C	T	T	G	G	G	G	C	C	T	T	C	C	G	G	T	T	C	C	C	C	C	C	C	C	C	C	A	A	C	C	G	G	G	G	A	A	C	C	C	C	C	C	G	G	G	G	T	T	C	C	C	C	T	T	C	C	G	G	C	C	A	A	C	C	A	A	G	G	C	C	C	C	A	A	G	G	C	C	C	C	C	C	C	C	C	C	G	G	G	G	C	C	G	G	G	G	C	C	T	T	G	G	G	G	C	C	T	T	A	A	G	G	G	G	A	A	G	G	T	T	G	G	T	T	G	G	T	T	G	G	T	T	C	C	G	G	G	G	A	A	A	A	G	G	C	C	C	C	C	C	C	C	T	T	A	A	A	A	T	T	C	C	T	T	C	C	G	G	A	A	A	A	A	A	A	A	G	G	G	G	A	A	T	T	A	A	A	A	A	A	G	G	C	C	C	C	T	T	C	C	C	C	G	G	A	A	C	C	C	C	NA	NA	T	T	C	C	G	G	C	C	C	C	A	A	G	G	G	G	C	C	G	G	G	G	G	G	G	G	A	A	G	G	T	T	A	A	C	C	C	C	G	G	G	G	C	C	G	G	C	C	C	C	G	G	A	A	A	A	C	C	G	G	G	G	G	G	G	G	T	T	A	A	T	T	T	T	G	G	G	G	G	G	A	A	C	C	T	T	A	A	G	G	T	T	G	G	C	C	A	A	A	A	A	A	C	C	C	C	C	C	T	T	T	T	C	C	C	C	A	A	G	G	G	G	C	C	T	T	C	C	A	A	T	T	C	C	C	C	A	A	G	G	T	T	A	A	C	C	A	A	G	G	A	A	C	C	C	C	C	C	G	G	T	T	T	T	T	T	G	G	A	A	T	T	G	G	G	G	C	C	T	T	T	T	C	C	G	G	G	G	G	A	G	G	G	G	G	G	A	A	G	G	A	A	A	A	A	A	A	A	T	T	T	T	T	T	A	A	A	A	T	T	T	T	G	G	G	G	G	G	A	A	G	G	G	G	T	T	C	C	T	T	T	T	T	T	T	T	A	A	G	G	C	C	A	A	T	T	A	A	C	C	C	C	C	C	C	C	G	G	A	A	C	C	C	C	G	G	A	A	C	C	A	A	A	A	C	C	C	C	A	A	G	G	C	C	A	A	T	T	A	A	G	G	C	C	C	C	C	C	T	T	T	T	A	A	A	A	G	G	T	T	G	G	A	A	A	A	NA	NA	T	T	A	A	G	G	T	T	T	T	G	G	G	G	C	C	G	G	T	T	A	A	T	T	C	C	T	T	C	C	G	G	C	C	G	G	C	C	T	T	T	T	C	C	G	G	G	G	C	C	A	A	T	T	G	G	A	A	A	A	A	A	C	C	C	C	C	C	T	T	T	T	A	A	G	G	T	T	C	C	A	A	A	A	G	G	C	C	C	C	A	A	G	G	G	G	G	G	G	G	T	T	T	T	G	G	G	G	T	T	G	G	C	C	G	G	A	A	C	C	G	G	T	T	A	A	C	C	C	C	G	G	C	C	T	T	A	A	G	G	A	A	T	T	A	A	C	C	C	C	A	A	A	A	C	C	G	G	A	A	G	G	T	T	C	C	T	T	G	G	C	C	T	T	C	C	T	T	C	C	A	A	G	G	T	T	G	G	T	T	T	T	G	G	G	G	T	T	C	C	A	A	C	C	T	T	T	T	T	T	A	A	G	G	T	T	G	G	C	C	C	C	G	G	C	C	G	G	C	C	NA	NA	T	T	T	T	C	C	G	G	C	C	A	A	T	C	T	T	T	T	G	G	A	A	T	T	C	C	A	A	C	C	C	C	C	C	T	T	C	C	G	G	T	T	C	C	C	C	A	A	T	T	G	G	T	T	A	A	C	C	T	T	A	A	A	A	C	C	C	C	C	C	G	G	A	A	T	T	G	G	G	G	C	C	T	T	A	A	A	A	G	G	T	T	T	T	G	G	A	A	G	G	G	G	C	C	G	G	C	C	C	C	G	G	G	G	G	G	C	C	C	C	C	C	C	C	C	C	C	C	G	G	G	G	G	G	T	T	G	G	G	G	G	G	T	T	A	A	C	C	C	C	C	C	G	G	T	T	T	T	T	T	G	G	C	C	A	A	A	A	C	C	C	C	T	T	G	G	G	G	NA	NA	C	C	A	A	C	C	T	T	A	G	T	T	A	A	T	T	G	G	C	C	G	G	C	C	G	G	G	G	T	T	T	T	A	A	T	T	T	T	G	G	C	C	C	C	A	A	A	A	G	G	T	T	G	G	A	A	G	G	C	C	G	G	G	G	G	G	G	G	C	C	C	C	A	A	G	G	A	A	T	T	G	G	A	A	A	A	C	C	G	G	C	C	G	G	G	G	C	C	T	T	T	T	T	T	T	T	C	C	G	G	G	G	C	C	T	T	C	C	T	T	A	G	G	G	G	G	A	A	T	T	C	C	T	T	C	C	G	G	NA	NA	T	T	C	C	C	C	A	A	G	G	T	T	A	A	A	A	A	A	G	G	T	T	A	A	A	A	G	G	C	C	G	G	A	A	T	T	T	T	G	G	A	A	C	C	G	G	A	A	G	G	C	C	A	A	C	C	T	T	C	C	T	T	C	C	T	T	G	G	C	C	A	A	C	C	A	A	T	T	G	G	G	G	C	C	C	C	T	T	A	A	C	C	A	A	T	T	C	C	T	T	T	T	C	C	C	C	A	A	A	A	C	C	A	A	C	C	T	T	A	A	C	C	A	A	A	A	G	G	A	A	C	C	C	C	C	C	A	A	C	C	G	G	C	C	G	G	T	T	G	G	A	A	G	G	A	A	T	T	A	A	C	C	A	A	G	G	G	G	T	T	G	G	G	G	T	T	G	G	T	T	A	A	G	G	C	C	C	C	G	G	A	A	T	T	T	T	G	G	A	A	T	T	A	A	G	G	T	T	T	T	A	A	G	G	C	C	C	C	A	A	G	G	A	A	T	T	T	T	A	A	T	T	T	T	C	C	C	C	A	A	A	A	C	C	C	C	C	C	C	C	A	A	C	C	C	C	A	A	T	T	C	C	T	T	G	G	A	A	G	G	C	C	A	A	G	G	G	G	C	C	A	A	A	A	G	G	G	G	A	A	A	A	G	G	C	C	C	C	G	G	G	G	A	A	T	T	C	C	T	T	C	C	C	C	G	G	A	A	G	G	T	T	T	T	T	T	A	A	C	C	C	C	T	T	A	A	G	G	C	C	G	G	C	C	T	T	T	T	C	C	C	C	C	C	G	G	T	T	A	A	G	G	T	T	C	C	C	C	T	T	T	T	C	C	A	A	G	G	G	G	A	A	C	C	C	C	C	C	G	G	G	G	G	G	C	C	T	T	T	T	T	T	G	G	A	A	A	A	G	G	G	G	C	C	C	C	C	C	G	G	C	C	A	A	G	G	G	G	G	G	A	A	A	A	G	G	C	C	A	A	T	T	G	G	T	T	T	T	A	A	T	T	C	C	G	G	C	C	C	C	G	G	A	A	A	A	T	T	A	A	A	A	G	G	A	A	T	T	A	A	G	G	C	T	T	T	C	C	G	G	C	C	T	T	G	G	G	G	C	C	C	C	G	G	C	C	C	C	G	G	G	G	G	G	G	G	T	T	C	C	G	G	C	C	G	G	G	G	C	C	A	A	T	T	G	G	G	G	T	T	T	T	G	G	A	A	G	G	A	A	C	C	T	T	C	C	G	G	C	C	G	G	C	C	C	C	C	C	C	C	A	A	T	T	C	C	A	A	T	T	G	G	G	G	A	A	C	C	T	T	T	T	T	T	C	C	G	G	C	C	T	T	A	A	G	G	A	A	G	G	T	T	C	C	A	A	C	C	C	C	C	C	C	C	A	A	G	G	C	C	C	C	G	G	G	G	G	G	G	G	C	C	G	G	C	C	C	C	C	C	T	T	G	G	A	A	G	G	C	C	C	C	T	T	C	C	C	C	G	G	G	G	T	T	G	G	A	A	C	C	G	G	C	C	C	C	C	C	T	T	T	T	G	G	C	C	C	C	A	A	G	G	G	G	C	C	G	G	A	A	A	A	G	G	T	T	A	A	T	T	T	T	C	C	C	C	C	C	C	C	G	G	T	T	C	C	A	A	A	A	C	C	T	T	T	T	T	T	A	A	G	G	A	A	G	G	A	A	C	C	G	G	G	G	G	G	A	A	G	G	A	A	C	C	T	T	A	A	T	T	G	G	G	G	A	A	G	G	A	A	G	G	T	T	T	T	G	G	C	C	T	T	C	C	A	A	C	C	T	T	A	A	G	G	T	T	G	G	C	C	G	G	G	G	A	A	C	C	G	G	A	A	G	G	G	G	T	T	T	T	G	G	T	T	T	T	G	G	A	A	T	T	T	T	T	T	G	G	A	A	C	C	G	G	G	G	T	T	C	C	C	C	G	G	G	G	C	C	T	T	T	T	G	G	G	G	A	A	G	G	C	C	G	G	A	A	G	G	T	T	C	C	G	G	G	G	T	T	C	C	C	C	A	A	C	C	T	T	A	A	G	G	G	G	C	C	T	T	A	A	C	C	A	A	T	T	C	C	G	G	C	C	G	G	A	A	C	C	A	A	T	T	G	G	C	C	C	C	C	C	G	G	T	T	T	T	A	A	A	A	C	C	T	T	T	T	C	C	C	C	A	A	A	A	C	C	C	C	A	A	A	A	G	G	C	C	T	T	G	G	G	G	A	A	G	G	A	A	C	C	A	A	G	G	C	C	T	T	G	G	T	T	A	A	A	A	C	C	G	G	G	G	G	G	C	C	C	C	G	G	A	A	T	T	T	T	A	A	G	G	A	A	C	C	G	G	A	A	T	T	T	T	T	T	A	A	G	G	T	T	C	C	T	T	T	T	G	G	T	T	G	G	T	T	G	G	T	T	A	A	C	C	C	C	C	C	A	A	C	C	T	T	G	G	T	T	G	G	C	C	T	T	C	C	T	T	T	T	G	G	G	G	C	C	G	A	C	C	T	T	G	G	T	T	G	G	T	T	T	T	A	A	G	G	C	C	C	C	C	C	A	A	G	G	G	G	C	C	A	A	T	T	A	A	A	A	C	C	A	A	C	C	T	T	C	C	G	G	A	A	C	C	C	C	T	T	C	C	C	C	T	T	A	A	T	T	A	A	C	C	C	C	G	G	C	C	C	C	C	C	G	G	G	G	A	A	T	T	C	C	T	T	C	C	C	C	C	C	C	C	C	C	NA	NA	G	G	C	C	T	T	A	A	T	T	C	C	T	T	G	G	G	G	A	A	G	G	G	G	A	A	G	G	G	G	C	C	T	T	T	T	T	T	T	T	A	A	G	G	C	C	A	A	C	C	G	G	C	C	G	G	G	G	A	A	A	A	G	G	G	G	A	A	A	A	C	C	C	C	G	G	G	G	G	G	G	G	A	A	C	C	T	T	C	C	C	C	C	T	T	T	T	T	C	C	C	C	C	C	T	T	G	G	C	C	G	G	G	G	A	A	G	G	C	C	C	C	G	G	C	C	G	G	C	C	G	G	T	T	C	C	G	G	C	C	C	C	T	T	A	A	A	A	A	A	G	G	C	C	G	G	G	G	G	G	T	T	G	G	T	T	G	G	G	G	T	T	G	G	G	G	G	G	A	A	T	T	G	G	A	A	G	G	G	G	G	G	C	C	C	C	T	T	T	T	C	C	C	C	C	C	G	G	G	G	C	C	C	C	C	C	C	C	T	T	T	T	C	C	G	G	G	G	A	A	A	A	T	T	C	C	T	T	T	T	C	C	C	C	C	C	C	C	C	C	A	A	A	A	C	C	C	C	T	T	A	A	G	G	T	T	T	T	A	A	A	A	T	T	C	C	A	A	A	A	T	T	G	G	C	C	G	G	T	T	T	T	G	G	C	C	T	T	G	G	C	C	T	T	C	C	G	G	G	G	T	T	G	G	T	T	G	G	G	G	G	G	G	G	C	C	C	C	C	C	C	C	G	G	C	C	G	G	T	T	T	T	T	T	T	T	A	A	A	A	G	G	A	A	G	G	C	C	C	C	C	C	C	C	C	C	C	C	T	T	A	A	G	G	A	A	A	A	G	G	A	A	T	T	C	C	C	C	C	C	T	T	G	G	C	C	G	G	T	T	G	G	G	G	G	G	A	A	G	G	G	G	C	C	A	A	G	G	C	C	A	T	G	G	G	G	T	T	C	C	A	A	G	G	G	G	C	C	C	C	T	T	G	G	C	C	C	C	A	A	C	C	G	G	G	G	T	T	C	C	G	G	G	G	G	G	A	A	A	A	A	A	C	C	C	C	T	T	A	A	C	C	C	C	C	C	A	A	A	A	A	A	G	G	G	G	G	G	A	A	C	C	C	C	C	C	C	C	T	T	A	A	A	A	C	C	T	T	C	C	G	G	T	T	C	C	A	A	T	T	A	A	G	G	C	C	T	T	G	G	G	G	G	G	T	T	C	C	A	A	C	C	C	C	A	A	G	G	G	G	C	C	A	A	T	T	G	G	G	G	T	T	T	T	C	C	C	C	C	C	C	C	C	C	C	C	T	T	C	C	G	G	C	C	C	C	C	C	C	C	C	C	A	A	C	C	A	A	A	A	C	C	G	G	G	G	G	G	C	C	G	G	G	G	G	G	A	A	A	A	G	G	C	C	C	C	T	T	G	G	A	A	C	C	T	T	G	G	A	A	A	A	T	T	A	A	A	A	C	C	G	G	G	G	C	C	T	T	C	C	C	C	T	T	C	C	C	C	A	A	C	C	C	C	G	G	G	G	T	T	T	T	T	T	A	A	T	T	C	C	G	G	A	A	C	C	G	G	G	G	A	A	C	C	C	C	A	A	G	G	C	C	C	C	C	C	G	G	C	C	T	T	C	C	G	G	C	C	C	C	A	A	C	C	C	C	C	C	G	G	C	C	T	T	A	A	G	G	G	G	C	C	A	A	T	T	G	G	G	G	A	A	C	C	G	G	T	T	G	G	G	G	G	G	T	T	C	C	C	C	T	T	A	A	A	A	A	A	G	G	G	G	C	C	G	G	C	C	T	T	C	C	A	A	A	A	C	C	A	A	A	A	A	A	A	A	T	T	G	G	G	G	G	G	G	G	C	C	C	C	T	T	A	A	G	G	T	T	G	G	T	T	G	G	A	A	A	A	A	A	T	T	C	C	C	C	G	G	A	A	C	C	G	G	C	C	G	G	G	G	G	G	A	A	T	T	C	C	C	C	C	C	G	G	T	T	A	A	A	A	T	T	A	A	A	A	T	T	C	C	T	T	A	A	T	T	C	C	G	G	C	C	T	T	G	G	C	C	C	C	C	C	C	C	C	C	T	T	A	A	T	T	A	A	C	C	G	G	A	A	A	A	G	G	C	C	A	A	C	C	A	A	A	A	G	G	C	C	G	G	A	A	A	A	C	C	A	A	T	T	C	C	T	T	A	A	G	G	C	C	C	C	T	T	C	C	G	G	T	T	A	A	T	T	T	T	T	T	T	T	G	G	C	C	T	T	A	A	C	C	A	A	G	G	G	G	T	T	C	C	G	G	A	A	C	C	T	T	T	T	A	A	A	A	T	T	G	G	C	C	C	C	G	G	G	G	T	T	C	C	A	A	C	C	T	T	G	G	A	A	T	T	T	T	T	T	T	T	G	G	G	G	A	A	G	G	G	G	T	T	C	C	G	G	C	C	C	C	C	C	A	A	T	T	C	C	G	G	C	C	C	C	G	G	A	A	A	A	T	T	T	T	A	A	T	T	A	A	A	A	T	T	T	T	T	T	G	G	C	C	A	A	G	G	A	A	A	A	T	T	C	C	C	C	C	C	A	A	T	T	C	C	T	T	C	C	A	A	C	C	G	G	A	A	T	T	T	T	G	G	C	C	G	G	C	C	C	C	G	G	G	G	C	C	T	T	A	A	A	A	C	C	T	T	G	G	G	G	A	A	G	G	G	G	G	G	T	T	G	G	C	C	A	A	C	C	G	G	G	G	T	T	T	T	T	T	A	A	G	G	C	C	G	G	C	C	T	T	G	G	C	C	G	G	A	A	G	G	A	A	T	T	G	G	T	T	A	A	T	T	A	A	C	C	G	G	G	G	A	A	C	C	C	C	T	T	G	G	C	C	G	G	C	C	G	G	T	T	T	T	G	G	A	A	A	A	C	C	A	A	T	T	G	G	T	T	G	G	C	C	C	C	A	A	G	G	G	G	T	T	G	G	C	C	A	A	T	T	C	C	T	T	G	G	C	C	T	T	G	G	A	A	G	G	T	T	A	A	G	G	A	A	T	T	C	C	A	A	G	G	C	C	T	T	T	T	T	T	A	A	C	C	A	A	G	G	C	C	C	C	C	C	A	A	C	C	T	T	C	C	C	C	T	T	G	G	G	G	A	A	G	G	G	G	A	A	T	T	A	A	C	C	T	T	T	T	G	G	T	T	G	G	A	A	T	T	A	A	G	G	G	G	A	A	C	C	C	C	G	G	G	G	G	G	A	A	T	T	C	C	T	T	T	T	T	T	T	T	C	C	C	C	C	C	A	A	A	A	T	T	A	A	A	A	C	C	C	C	T	T	A	A	T	T	T	T	G	G	T	T	T	T	T	T	T	T	A	A	C	C	T	T	C	C	G	G	C	C	A	A	C	C	A	A	A	A	G	G	C	C	T	T	T	T	C	C	C	C	G	G	C	C	T	T	A	A	C	C	C	C	G	G	A	A	G	G	C	C	A	A	A	A	C	C	G	G	T	T	G	G	A	A	C	C	G	G	C	C	G	G	A	A	C	C	A	A	T	T	C	C	C	C	C	C	C	C	T	T	G	G	T	T	C	C	G	G	T	T	C	C	T	T	C	C	T	T	C	C	A	A	G	G	A	A	C	C	A	A	C	C	C	C	C	C	G	G	C	C	C	C	C	C	G	G	C	C	T	T	G	G	G	G	T	T	A	A	T	T	T	T	T	T	A	A	C	C	A	A	C	C	C	C	C	C	C	C	T	T	G	G	T	T	C	C	T	T	T	T	A	A	C	C	G	G	C	C	T	T	G	G	C	C	C	C	A	A	A	A	C	C	C	C	C	C	G	G	G	G	T	T	C	C	T	T	A	A	T	T	A	A	C	C	G	G	T	T	T	T	G	G	T	T	C	C	C	C	A	A	T	T	T	T	T	T	A	A	G	G	A	A	G	G	T	T	C	C	G	G	A	A	T	T	A	A	T	T	G	G	C	C	C	C	G	G	C	C	A	A	T	T	C	C	T	T	C	C	A	A	G	G	NA	NA	C	C	T	T	G	G	T	T	A	A	G	G	A	A	C	C	T	T	G	G	G	G	C	C	A	A	G	G	G	G	G	G	C	C	C	C	C	C	G	G	A	A	T	T	A	A	C	C	G	G	A	A	C	C	T	T	T	T	C	C	A	A	T	T	C	C	C	C	G	G	C	C	T	T	G	G	G	G	T	T	T	T	A	A	A	A	G	G	A	A	A	A	A	A	C	C	T	T	C	C	C	C	T	T	T	T	G	G	C	C	T	T	T	T	A	A	G	G	G	G	A	A	C	C	G	G	A	A	G	G	A	A	G	G	C	C	C	C	A	A	C	C	G	G	A	A	C	C	G	G	A	A	T	T	A	A	C	C	A	A	C	C	G	G	C	C	G	G	C	C	A	A	C	C	T	T	C	C	C	C	T	T	T	T	T	T	A	A	C	C	G	G	T	T	C	C	A	A	G	G	G	G	A	A	G	G	C	C	A	A	A	A	A	A	A	A	C	C	C	C	A	A	G	G	T	T	G	G	A	A	T	T	C	C	A	A	G	G	C	C	T	T	C	C	T	T	T	T	T	T	T	T	G	G	G	G	C	C	T	T	A	A	C	C	T	T	T	T	T	T	G	G	T	T	C	C	T	T	G	G	G	G	G	G	C	C	A	A	C	C	T	T	A	A	A	A	T	T	G	G	C	C	T	T	C	C	G	G	G	G	A	A	A	A	C	C	G	G	A	A	A	A	T	T	T	T	C	C	T	T	A	A	A	A	G	G	G	G	T	T	G	G	G	G	T	T	A	A	C	C	A	A	C	C	C	C	T	T	A	A	C	C	C	C	G	G	A	A	A	A	C	C	C	C	G	G	C	C	A	A	T	T	C	C	G	G	G	G	G	G	C	C	T	T	C	C	C	C	A	A	A	A	A	A	G	G	C	C	A	A	A	A	A	A	C	C	A	A	T	T	G	G	T	T	T	T	C	C	G	G	C	C	C	C	G	G	A	A	G	G	C	C	A	A	C	C	C	C	T	T	A	A	T	T	C	C	G	G	G	G	G	G	A	A	A	A	T	T	G	G	G	G	A	A	A	A	C	C	C	C	C	C	T	T	T	T	A	A	A	A	A	A	G	G	C	C	T	T	G	G	G	G	A	A	T	T	A	A	A	A	T	T	G	G	A	A	G	G	C	C	G	G	T	T	G	G	A	A	A	A	T	T	C	C	A	A	A	A	T	T	T	T	G	G	C	C	C	C	A	A	G	G	A	A	A	A	C	C	C	C	G	G	C	C	T	T	G	G	A	A	A	A	A	A	G	G	G	G	G	G	G	G	G	G	A	A	A	A	G	G	G	G	A	A	G	G	A	A	A	A	C	C	T	T	T	T	G	G	T	T	C	C	G	G	T	T	G	G	T	T	G	G	A	A	T	T	A	A	T	T	A	A	C	C	C	C	G	G	T	T	C	C	C	C	G	G	C	C	T	T	T	T	G	G	A	A	G	G	A	A	T	T	G	G	C	C	A	A	C	C	A	A	A	A	A	A	G	G	T	T	T	T	T	T	C	C	T	T	T	T	C	C	C	C	G	G	G	G	T	T	C	C	A	A	C	C	A	A	G	G	A	A	C	C	G	G	T	T	T	T	A	A	A	A	G	G	A	A	G	G	A	A	A	A	A	A	G	G	C	C	C	C	T	T	A	A	A	A	A	A	C	C	C	C	T	T	C	C	G	G	G	G	G	G	A	A	C	C	C	C	A	A	A	A	C	C	G	G	C	C	G	G	A	A	G	G	T	T	C	C	A	A	G	G	A	A	G	G	A	A	A	A	G	G	C	C	C	C	T	T	T	T	C	C	C	C	C	C	C	C	A	A	A	A	C	C	T	T	T	T	A	A	G	G	C	C	C	C	C	C	C	C	G	G	C	C	C	C	C	C	A	A	C	C	T	T	A	A	T	T	C	C	T	T	A	A	T	T	C	C	C	C	T	T	G	G	C	C	C	C	C	C	C	C	C	C	G	G	G	G	A	A	C	C	T	T	T	T	C	C	NA	NA	T	T	A	A	G	G	G	G	C	C	A	A	G	G	G	G	G	G	T	T	C	C	C	C	G	G	G	G	A	A	T	T	A	A	G	G	A	A	C	C	G	G	G	G	C	C	A	A	G	G	A	A	T	T	C	C	C	C	T	T	C	C	A	A	C	C	T	T	T	T	C	C	A	A	A	A	A	A	T	T	C	C	A	A	A	A	T	T	G	G	G	G	A	A	G	G	T	T	C	C	A	A	G	G	T	T	G	G	T	T	G	G	A	A	G	G	C	C	G	G	A	A	T	T	A	A	A	A	C	C	G	G	G	G	T	T	T	T	T	T	T	T	T	T	C	C	T	T	A	A	A	A	A	A	T	T	A	A	G	G	A	A	T	T	G	A	G	G	T	T	T	T	C	C	T	T	G	G	A	A	A	A	T	T	A	A	A	A	A	A	G	G	G	G	C	C	T	T	C	C	C	C	A	T	G	G	C	C	C	C	C	C	A	A	C	C	T	T	T	T	C	G	T	T	C	C	T	T	C	C	T	T	C	C	G	G	T	T	A	G	G	A	T	C	T	T	G	A	C	C	T	T	C	T	C	C	G	A	G	G	G	G	T	T	A	T	T	T	NA	NA	A	G	G	A	G	A	T	T	C	C	T	G	T	T	C	C	A	G	NA	NA	C	A	G	C	T	C	C	C	NA	NA	G	G	C	T	G	A	C	T	T	A	A	A	NA	NA	A	C	G	A	NA	NA	G	A	C	T	C	T	T	A	A	A	T	T	C	T	G	T	A	A	C	T	A	G	G	A	G	G	NA	NA	G	G	C	C	T	C	T	T	G	A	A	G	G	G	A	C	C	C	A	G	G	G	A	T	C	T	C	T	C	C	C	T	A	A	A	G	C	T	T	C	T	T	C	C	C	T	A	G	A	T	C	C	T	C	A	A	G	A	C	C	C	C	A	G	G	A	T	C	T	C	G	G	C	C	G	G	C	T	A	T	C	C	T	C	T	T	T	C	C	C	C	C	G	A	T	C	C	T	G	G	T	C	A	G	G	A	T	C	C	A	G	A	G	T	G	G	C	C	C	C	G	G	C	C	A	A	G	G	T	T	A	A	A	A	C	C	A	A	G	G	C	C	C	C	A	A	T	T	A	A	G	G	A	A	G	G	G	G	G	G	T	T	A	G	A	A	T	A	G	G	C	T	A	C	C	C	A	A	A	A	A	A	G	A	NA	NA	C	C	G	G	A	G	G	A	C	C	T	T	A	G	A	G	A	G	A	G	G	G	T	C	T	C	A	T	A	A	G	G	A	G	C	C	C	C	G	A	A	C	C	T	C	G	C	C	A	A	G	G	G	A	T	C	C	T	C	C	T	T	T	T	C	C	G	A	A	A	C	T	C	T	T	T	T	C	A	A	C	C	G	G	C	C	T	C	NA	NA	C	T	C	C	T	C	A	C	A	G	T	C	A	G	T	A	C	C	T	C	T	T	A	C	A	G	C	T	A	A	G	G	G	G	C	T	NA	NA	G	T	G	C	T	C	A	C	A	C	T	G	T	T	C	C	A	A	T	T	G	G	T	T	C	C	C	C	T	T	C	C	C	C	T	T	C	C	C	C	G	G	T	C	G	G	A	A	T	T	T	C	T	T	G	G	G	G	G	G	T	T	G	G	T	T	T	C	C	A	T	T	T	T	A	A	T	T	G	A	T	G	C	C	T	T	G	T	G	C	A	T	T	C	G	G	G	A	A	A	G	G	G	G	A	C	T	T	T	T	T	C	C	C	G	A	A	A	T	T	A	A	C	C	T	T	A	A	A	A	A	A	C	C	C	C	G	G	A	A	C	C	G	G	C	C	C	C	A	A	G	G	C	C	C	C	C	C	T	T	C	C	G	G	A	A	G	G	G	G	T	T	G	G	G	G	G	G	G	G	A	A	T	T	G	G	C	C	A	A	A	A	T	T	T	T	A	A	A	A	A	A	A	A	T	T	T	T	C	C	C	C	T	T	T	T	G	G	G	G	G	G	C	C	G	G	C	C	G	G	T	T	C	C	C	C	G	G	A	A	T	T	T	T	T	T	A	A	A	A	C	C	T	T	C	C	G	G	A	A	C	C	A	A	G	G	A	A	A	A	T	T	C	C	T	T	C	C	T	T	C	C	T	T	A	A	T	T	A	A	C	C	G	G	G	G	C	C	A	A	G	G	A	A	A	A	T	T	A	A	A	A	T	T	T	T	A	A	T	T	C	C	A	A	G	G	T	T	A	A	T	T	C	C	A	A	A	A	A	G	T	T	G	G	A	A	G	A	G	A	T	G	A	G	G	G	T	C	T	T	C	C	G	G	G	G	NA	NA	T	T	C	C	T	T	A	A	G	G	G	T	T	A	A	G	A	A	A	A	T	C	T	T	C	T	G	A	T	G	G	G	C	A	A	T	NA	NA	T	T	A	A	C	T	C	T	G	A	T	T	G	G	A	G	A	A	A	A	G	A	G	A	A	C	T	C	T	T	T	C	G	G	T	T	A	A	C	C	C	T	NA	NA	G	A	G	C	G	G	A	A	A	A	A	A	T	T	T	T	T	T	C	T	G	A	A	G	C	C	G	A	A	A	T	T	C	C	C	C	T	T	T	T	G	G	T	T	A	G	G	G	C	C	A	A	C	C	G	G	G	G	T	T	G	G	A	A	T	T	C	C	C	C	C	C	T	T	A	A	C	C	T	T	T	T	G	G	A	A	C	C	T	T	A	A	A	A	A	A	T	T	G	G	A	A	A	A	C	C	T	T	A	A	C	C	T	T	G	G	T	T	T	T	C	C	C	C	T	T	A	A	A	A	T	T	G	G	A	A	A	A	T	T	C	C	A	A	C	C	A	A	C	A	T	T	A	G	G	G	G	A	NA	NA	A	A	C	C	T	T	G	G	T	T	C	T	A	G	T	G	A	A	T	T	T	T	A	T	C	C	G	G	C	T	C	C	A	T	A	G	T	C	A	A	A	A	A	G	G	G	C	C	A	A	T	T	G	G	G	G	T	T	C	C	T	T	A	A	C	C	T	T	T	T	T	T	C	C	G	G	T	T	C	C	G	G	A	A	C	C	T	T	G	G	T	T	G	G	T	T	A	C	A	A	G	G	A	A	A	A	C	C	C	C	G	G	T	T	G	G	A	A	G	G	C	C	A	A	G	G	C	C	G	G	C	G	A	G	G	G	A	A	C	C	C	C	C	C	A	A	A	A	C	G	G	G	T	T	C	C	A	A	C	C	G	A	A	G	G	A	G	G	G	T	T	C	T	T	C	C	G	A	G	A	G	A	A	C	T	T	T	C	A	A	C	T	C	C	T	T	T	T	A	T	A	A	G	G	T	T	G	G	G	G	A	G	C	T	A	G	A	T	C	A	T	T	G	G	C	T	C	T	C	C	C	C	T	C	C	C	A	G	G	G	A	A	T	A	C	C	G	G	A	G	T	C	T	T	T	T	C	C	A	C	T	T	C	G	T	C	T	T	T	T	A	A	C	T	G	A	C	T	C	A	G	A	NA	NA	C	C	G	G	NA	NA	C	C	T	T	G	A	A	A	T	T	C	C	A	G	T	T	G	A	A	G	A	G	G	A	C	T	G	C	G	G	A	A	A	G	C	C	G	C	G	A	T	C	T	G	C	C	A	A	A	A	A	A	G	G	A	A	T	T	C	C	A	A	G	G	A	A	A	A	C	C	A	A	C	C	C	C	A	A	A	A	A	A	G	G	A	A	G	G	C	C	C	T	A	G	C	T	C	C	G	A	C	C	G	G	T	G	C	G	T	T	G	G	C	T	A	G	A	G	C	C	G	G	T	C	NA	NA	A	A	T	T	G	A	A	A	A	G	C	C	T	G	C	C	T	T	C	C	G	G	G	G	C	C	C	C	T	T	A	A	G	G	G	G	G	G	A	A	T	T	G	G	A	A	A	G	A	A	A	A	A	A	G	G	T	T	C	C	C	C	G	C	A	G	G	A	A	A	T	T	A	A	A	G	A	A	C	C	A	C	G	G	T	T	A	A	T	T	A	A	A	A	A	G	C	C	C	C	G	G	A	G	G	A	G	T	A	A	C	G	G	G	T	T	T	T	C	C	A	C	C	T	C	A	T	T	G	G	T	T	T	T	T	T	C	C	T	T	A	A	T	T	T	T	G	G	C	C	C	C	G	G	G	G	G	G	A	A	C	C	T	T	A	A	A	A	C	T	G	T	C	G	G	G	T	T	G	G	G	G	T	T	A	A	C	C	C	C	A	A	G	G	C	C	G	G	C	C	C	C	G	G	T	T	G	G	A	A	A	A	C	C	C	C	T	T	A	G	C	C	G	G	C	C	C	T	T	T	A	A	T	T	C	C	T	T	G	G	C	T	G	A	NA	NA	C	C	A	A	C	T	G	A	C	C	G	G	G	A	T	G	G	A	A	G	A	A	A	A	C	C	A	A	C	C	T	T	G	G	A	G	G	G	C	C	A	G	T	T	NA	NA	C	C	T	T	C	C	A	G	A	G	T	C	T	G	A	A	A	G	A	G	C	C	T	G	C	C	A	A	C	C	C	C	C	C	G	G	G	G	G	G	C	C	A	A	C	C	T	T	G	G	C	C	C	C	G	G	G	G	C	C	A	T	A	G	T	G	A	A	A	C	G	A	C	T	T	C	A	C	C	C	A	C	C	A	G	G	NA	NA	G	T	C	A	A	A	C	C	T	C	C	T	C	A	A	A	G	T	A	G	G	A	G	G	C	C	T	T	G	G	G	G	C	T	G	A	A	T	A	A	T	T	C	C	A	T	C	C	G	G	T	A	C	C	C	G	C	C	G	G	T	T	G	A	A	C	T	T	G	G	G	G	T	C	G	G	G	A	T	T	T	C	T	C	T	C	G	G	A	G	A	C	T	G	C	C	G	A	T	C	G	A	G	G	T	T	G	A	C	C	C	G	G	A	T	T	T	T	C	C	T	C	A	T	A	A	G	G	T	A	G	A	C	G	C	T	C	C	T	T	A	G	T	G	A	G	G	A	T	C	G	G	C	C	T	T	G	G	G	G	C	C	C	C	T	T	C	C	A	A	C	C	T	T	T	T	G	G	A	A	C	C	NA	NA	T	G	A	T	A	G	A	A	A	A	T	T	T	T	A	A	C	G	G	G	T	T	C	C	C	T	A	A	C	C	A	A	G	G	C	C	T	T	T	T	T	T	T	T	C	C	C	C	C	C	A	A	A	A	G	G	T	T	C	C	G	G	A	A	T	T	G	G	T	T	T	A	G	G	C	T	T	G	G	G	T	C	T	T	C	C	A	A	A	A	A	A	C	C	C	C	G	G	A	A	C	C	T	T	T	T	G	G	T	T	C	C	A	G	G	G	T	C	T	T	C	C	C	C	T	T	T	T	C	C	G	G	T	T	G	G	A	A	A	A	A	A	T	T	G	G	A	A	C	C	G	G	A	A	T	C	C	C	NA	NA	C	C	G	A	G	T	C	T	G	G	A	T	A	A	A	G	T	C	C	C	G	T	A	G	T	A	A	G	T	T	G	A	G	T	G	A	A	G	T	C	NA	NA	C	G	A	C	C	C	NA	NA	T	T	G	T	T	T	A	G	G	G	A	A	T	C	NA	NA	T	T	A	A	T	T	G	G	C	C	T	T	A	A	C	C	A	A	C	C	A	A	G	G	C	T	A	G	T	C	G	A	G	G	C	C	G	T	C	C	G	G	T	C	G	G	C	A	G	G	A	A	C	C	G	G	C	C	G	G	A	A	G	T	T	T	G	A	T	T	A	A	C	C	A	A	A	C	T	T	G	A	C	T	C	C	G	G	A	G	NA	NA	A	G	G	A	A	A	A	A	T	T	T	T	T	T	G	G	G	G	A	A	T	T	T	T	A	G	A	A	C	C	T	T	T	C	A	A	T	T	C	C	C	C	C	C	T	T	G	G	A	A	C	C	C	C	G	G	G	G	T	T	A	A	G	G	A	A	T	T	G	G	C	C	T	T	G	G	C	C	A	A	A	A	C	T	C	C	G	G	C	C	A	A	C	C	T	T	A	A	C	C	A	A	A	A	C	C	A	G	T	C	G	G	T	T	T	C	T	G	G	G	A	A	G	G	G	G	G	G	C	C	G	G	G	G	G	G	A	G	A	A	G	G	A	A	C	C	A	A	G	G	A	A	C	C	G	G	T	T	A	A	G	G	G	G	C	C	G	G	A	A	T	T	T	T	A	A	A	A	T	T	A	A	A	A	A	A	A	A	T	T	T	T	G	G
CC	OR2291f89	NA	NA	1	NA	T	T	A	A	T	T	C	C	T	T	G	G	A	A	A	A	C	C	C	C	T	T	A	A	C	C	G	G	C	C	C	C	T	T	G	G	T	T	T	T	C	C	A	A	A	A	A	A	C	C	C	C	G	G	A	A	A	A	G	G	G	G	T	T	G	G	G	G	C	C	C	C	G	T	G	G	G	G	T	T	T	T	G	G	A	A	T	T	A	A	G	G	T	T	T	T	C	C	G	G	G	G	G	G	T	T	A	A	C	C	T	T	A	A	T	T	A	A	A	A	A	A	A	A	T	T	C	C	C	C	C	C	C	C	C	C	G	G	C	C	T	T	C	C	C	C	G	G	C	C	T	T	T	T	C	C	G	G	T	T	C	C	C	C	A	A	A	A	T	T	T	T	A	A	G	G	T	T	T	T	C	C	G	G	A	A	T	T	A	A	G	G	G	G	C	C	G	G	C	C	C	C	C	C	C	C	G	G	T	T	T	T	T	T	T	T	T	T	T	T	G	G	A	A	T	T	A	A	G	G	G	G	G	G	T	T	C	C	T	T	A	A	A	A	C	C	T	T	T	T	C	C	A	A	G	G	A	A	A	A	G	G	A	A	G	G	T	T	C	C	T	T	C	C	A	A	G	G	C	C	G	G	A	A	A	A	T	T	A	A	A	A	T	T	A	A	G	G	A	A	T	T	G	G	G	G	G	G	G	G	T	T	T	T	T	T	T	T	T	T	G	G	G	G	T	T	A	A	A	A	C	C	T	T	T	T	C	C	C	C	A	A	G	G	C	C	A	A	G	G	G	G	C	C	C	C	T	T	C	C	C	C	A	A	T	T	G	G	C	C	C	C	A	A	G	G	G	G	A	A	A	A	C	C	T	T	G	G	A	A	C	C	C	C	A	A	C	C	A	A	T	T	A	A	C	C	A	A	T	T	G	G	A	A	C	C	C	C	T	T	G	G	A	A	G	G	C	C	G	G	A	A	A	A	A	A	G	G	C	C	A	A	T	T	T	T	G	G	A	A	A	A	G	G	T	T	G	G	A	A	C	C	C	C	T	T	C	C	C	C	C	C	G	G	A	A	G	G	A	A	A	A	NA	NA	C	C	C	C	G	G	C	C	G	G	A	A	C	C	C	C	G	G	G	G	A	A	T	T	A	A	G	G	A	A	G	G	C	C	A	A	C	C	G	G	A	A	A	A	G	G	G	G	A	A	G	G	T	T	T	T	C	C	T	T	T	T	G	G	G	G	G	G	A	A	T	T	C	C	G	G	T	T	T	T	G	G	A	A	A	A	G	G	A	A	C	C	T	T	A	A	C	C	C	C	T	T	T	T	G	G	T	T	C	C	C	C	T	T	G	G	A	A	C	C	G	G	T	T	C	C	C	C	T	T	C	C	G	G	C	C	A	A	C	C	G	G	G	G	G	G	T	T	C	C	T	T	C	C	C	C	C	C	G	G	A	A	T	T	G	G	A	A	G	G	A	A	C	C	G	G	A	A	G	G	T	T	T	T	G	G	C	C	A	A	C	C	A	A	T	T	G	G	C	C	G	G	C	C	C	C	T	T	C	C	A	A	G	G	G	G	C	C	A	A	G	G	T	T	C	C	C	C	G	G	C	C	A	A	T	T	A	A	G	G	A	A	G	G	T	T	G	G	A	A	A	A	C	C	A	A	G	G	A	A	A	A	T	T	G	G	G	G	C	C	C	C	T	T	T	T	T	T	G	G	G	G	G	G	A	A	T	T	T	T	A	A	G	G	G	G	C	C	C	C	A	A	C	C	G	G	C	C	T	T	T	T	A	A	A	A	T	T	A	A	C	C	T	T	G	G	C	C	C	C	C	C	G	G	A	A	C	C	G	G	G	G	T	T	T	T	A	A	A	A	A	A	G	G	A	A	T	T	T	T	G	G	C	C	A	A	T	T	G	G	C	C	G	G	G	G	C	C	C	C	T	T	G	G	T	T	T	T	T	T	C	C	A	A	T	T	A	A	C	C	C	C	G	G	G	G	G	G	C	C	C	C	A	A	G	G	A	A	G	G	A	A	A	A	A	A	T	T	A	A	T	T	A	A	G	G	C	C	T	T	T	T	T	T	G	G	G	G	C	C	A	A	G	G	G	G	A	A	C	C	T	T	T	T	C	C	T	T	A	A	C	C	C	C	A	A	T	T	A	A	T	T	G	G	A	A	C	C	C	C	C	C	G	G	G	G	G	G	G	G	G	G	G	G	A	A	T	T	C	C	C	C	T	T	T	T	G	G	C	C	T	T	T	T	C	C	A	A	G	G	G	G	T	T	G	G	T	T	G	G	A	A	G	G	A	A	C	C	G	G	T	T	A	A	T	T	C	C	G	G	T	T	A	A	C	C	A	A	A	A	A	A	T	T	G	G	C	C	C	C	C	C	T	T	G	G	T	T	G	G	A	A	T	T	T	T	G	G	G	G	A	A	T	T	A	A	T	T	T	T	A	A	G	G	G	G	G	G	A	A	G	G	G	G	T	T	G	G	C	C	G	G	T	T	T	T	A	A	A	A	G	G	G	G	G	G	G	G	G	G	C	C	C	C	C	C	T	T	C	C	G	G	G	G	C	C	T	T	T	T	C	C	A	A	C	C	A	A	G	G	G	G	A	A	A	A	G	G	G	G	T	T	C	C	G	G	C	C	T	T	T	T	A	A	C	C	T	T	C	C	C	C	G	G	A	A	T	T	A	A	C	C	A	A	T	T	T	T	G	G	G	G	A	A	T	T	G	G	T	T	G	G	G	G	G	G	C	C	T	T	C	C	C	C	A	A	C	C	G	G	T	T	C	T	C	C	C	C	T	T	G	G	G	G	C	C	T	T	C	C	C	C	A	A	A	A	A	A	A	A	C	C	G	G	T	T	G	G	A	A	C	C	C	C	T	T	A	A	G	G	A	A	A	A	G	G	A	A	G	G	C	C	C	C	C	C	G	G	C	C	G	G	T	T	T	T	A	A	T	T	G	G	A	A	C	C	T	T	A	A	G	G	C	C	C	C	G	G	A	A	G	G	C	C	A	A	G	G	C	C	A	A	A	A	T	T	G	G	T	T	G	G	T	T	C	C	C	C	C	C	T	T	C	C	C	C	A	A	C	C	G	G	G	G	C	C	A	A	G	G	G	G	G	G	G	G	G	G	G	G	C	C	T	T	T	T	G	G	T	T	T	T	T	T	A	A	T	T	G	G	T	T	G	G	T	T	A	A	A	A	G	G	A	A	G	G	T	T	C	C	G	G	A	A	A	A	A	A	G	G	T	T	G	G	T	T	T	T	T	T	C	C	C	C	A	A	T	T	C	C	G	G	G	G	T	C	C	C	T	T	G	G	T	T	G	G	T	T	C	C	C	C	G	G	A	A	A	A	T	T	C	C	G	G	A	A	C	C	G	G	T	T	C	C	G	G	C	C	T	T	C	C	G	G	G	G	G	G	C	C	T	T	C	C	T	T	C	C	A	A	A	A	G	G	A	A	G	G	G	G	T	T	G	G	T	T	C	C	A	A	T	T	A	A	T	T	G	G	A	A	G	G	T	T	C	C	G	G	A	A	T	T	A	A	C	C	A	A	C	C	G	G	T	T	G	G	T	T	A	A	C	C	T	T	A	A	G	G	A	A	C	C	G	G	G	G	G	G	A	A	T	T	G	G	G	G	G	G	C	C	C	C	A	A	C	C	C	C	C	C	C	C	G	G	A	A	A	A	C	C	G	G	G	G	G	G	G	G	C	C	G	G	T	T	C	C	A	A	T	T	T	T	G	G	G	G	C	C	A	A	G	G	T	T	G	G	G	G	G	G	G	G	G	G	G	G	G	G	T	T	C	C	C	C	A	A	C	C	A	A	T	T	G	G	C	C	G	G	T	T	G	G	A	A	G	G	G	G	C	C	G	G	G	G	G	G	C	C	C	C	T	T	T	T	C	C	G	G	A	A	T	T	G	G	T	T	T	T	C	C	G	G	A	A	T	T	T	T	C	C	A	A	A	A	C	C	A	A	C	C	C	C	A	A	A	A	A	A	C	C	G	G	T	T	G	G	A	A	C	C	A	A	C	C	G	G	C	C	A	A	G	G	C	C	A	A	A	A	G	G	G	G	T	T	A	A	C	C	T	T	C	C	A	A	NA	NA	A	A	C	C	G	G	T	T	A	A	G	G	A	A	T	T	T	T	G	G	T	T	T	T	T	T	T	T	C	C	A	A	C	C	T	T	C	C	T	T	T	A	A	A	NA	NA	T	T	T	T	T	T	G	G	A	A	C	C	C	C	A	A	G	G	A	A	G	G	NA	NA	T	T	A	A	A	A	T	T	T	T	C	C	A	A	C	C	T	T	C	C	A	A	C	C	T	T	T	T	C	C	C	C	A	A	G	G	A	A	C	C	A	A	A	A	C	C	G	G	T	T	G	G	G	G	C	C	G	G	A	A	T	T	T	T	G	G	A	A	G	G	A	A	G	G	G	G	A	A	C	C	T	T	G	G	G	G	A	A	T	T	G	G	T	T	T	T	C	C	A	A	T	T	A	A	T	T	A	A	T	T	A	A	T	T	C	C	C	C	C	C	T	T	C	C	C	C	T	T	G	G	A	A	G	G	C	C	G	G	T	T	T	T	C	C	G	G	G	G	A	A	C	C	A	A	C	C	G	G	G	G	C	C	G	G	G	G	G	G	A	A	C	C	C	C	G	G	G	G	A	A	C	C	T	T	T	T	G	G	C	C	T	T	T	T	C	C	T	T	G	G	A	A	A	A	C	C	C	C	A	A	T	T	G	G	T	T	G	G	C	C	T	T	G	G	A	A	T	T	T	T	G	G	C	C	G	G	T	T	C	C	T	T	A	A	A	A	G	G	T	T	A	A	A	A	C	C	C	C	T	T	A	A	C	C	C	C	T	T	A	A	G	G	G	G	G	G	C	C	G	G	G	G	A	A	G	G	T	T	T	T	T	T	C	C	G	G	A	A	G	G	A	A	G	G	C	C	G	G	A	A	T	T	T	T	A	A	G	G	T	T	C	C	T	T	C	C	G	G	G	G	A	A	G	G	G	G	C	C	A	A	T	T	A	A	A	A	G	G	T	T	A	A	C	C	G	G	C	C	A	A	C	C	G	G	T	T	A	A	A	A	T	T	G	G	A	A	A	A	C	C	A	A	G	G	A	A	T	T	C	C	T	T	G	G	C	C	C	C	T	T	T	T	C	C	C	C	G	G	G	G	G	G	T	T	T	T	C	C	A	A	G	G	G	G	T	T	G	G	A	A	A	A	G	G	G	G	T	T	C	C	G	G	G	G	G	G	A	A	T	T	C	C	G	G	A	A	T	T	G	G	A	A	G	G	A	A	T	T	G	G	C	C	C	C	A	A	A	A	G	G	T	T	A	A	A	A	C	C	A	A	A	A	C	C	C	C	A	A	C	C	C	C	G	G	C	C	A	A	G	G	A	A	C	C	T	T	A	A	A	A	G	G	G	G	T	T	T	T	C	C	G	G	G	G	A	A	C	C	G	G	A	A	T	T	A	A	G	G	T	T	G	G	C	C	G	G	C	C	C	C	C	C	A	A	G	G	G	G	G	G	G	G	C	C	T	T	T	T	T	T	C	C	C	C	C	C	A	A	A	A	T	T	A	A	A	A	T	T	C	C	C	C	G	G	A	A	A	A	T	T	G	G	C	C	A	A	A	A	A	A	A	A	T	T	G	G	A	A	G	G	C	C	G	G	T	T	C	C	T	T	T	T	A	A	C	C	T	T	T	T	A	A	A	A	G	G	G	G	A	A	A	A	T	T	T	T	T	T	T	T	G	G	T	T	G	G	G	G	C	C	T	T	G	G	C	C	T	T	A	A	C	C	C	C	C	C	G	G	T	T	A	A	C	C	G	G	T	T	NA	NA	C	C	T	T	G	G	C	C	G	G	G	G	T	T	G	G	C	C	A	A	T	T	T	T	G	G	A	A	T	T	G	G	A	A	C	C	A	A	G	G	A	A	A	A	G	G	A	A	T	T	G	G	T	T	G	G	A	A	G	G	G	G	A	A	C	C	C	C	C	C	A	A	G	G	G	G	A	A	T	T	A	A	G	G	A	A	A	A	A	A	A	A	A	A	C	C	C	C	G	G	C	C	A	A	G	G	G	G	C	C	T	T	T	T	C	C	T	T	G	G	A	A	T	T	G	G	C	C	G	G	A	A	T	T	A	A	C	C	T	T	T	T	C	C	T	T	T	T	T	T	G	G	G	G	T	T	T	T	C	C	G	G	C	C	A	A	T	T	G	G	T	T	G	G	A	A	T	T	T	T	T	T	C	C	T	T	G	G	C	C	C	C	A	A	G	G	A	A	C	C	C	C	G	G	C	C	G	G	T	T	C	C	T	T	T	T	A	A	G	G	C	C	G	G	G	G	T	T	C	C	T	T	G	G	A	A	G	G	A	A	T	T	T	T	A	A	C	C	G	G	C	C	C	C	A	A	G	G	A	A	T	T	G	G	G	G	T	T	A	A	C	C	A	A	T	T	T	T	A	A	A	A	A	A	C	C	G	G	G	G	A	A	G	G	C	C	A	A	G	G	G	G	A	A	G	G	G	G	G	G	G	G	C	C	A	A	C	C	A	A	G	G	C	C	A	A	T	T	T	T	C	C	C	C	G	G	A	A	G	G	A	A	G	G	G	G	A	A	T	T	C	C	C	C	G	G	A	A	A	A	A	A	C	C	G	G	T	T	C	C	C	C	G	G	T	T	G	G	A	A	T	T	G	G	A	A	C	C	C	C	G	G	G	G	T	T	A	A	T	T	C	C	A	A	C	C	G	G	A	A	T	T	T	T	C	C	G	G	A	A	G	G	T	T	G	G	C	C	G	G	A	A	T	T	C	C	C	C	G	G	T	T	G	G	C	C	T	T	G	G	T	T	T	T	A	A	T	T	A	A	C	C	G	G	G	G	NA	NA	C	C	A	A	G	G	T	T	G	G	A	A	G	G	C	C	C	C	C	C	G	G	C	C	G	G	T	T	A	A	C	C	C	C	G	G	A	A	T	T	G	G	G	G	T	T	T	T	A	A	T	T	A	A	C	C	G	G	G	G	C	C	T	T	A	A	G	G	C	C	C	C	T	T	C	C	G	G	G	G	C	C	G	G	C	C	G	G	C	C	A	A	G	G	T	T	G	G	G	G	G	G	T	T	T	T	C	C	A	A	G	G	G	G	C	C	G	G	A	A	A	A	T	T	T	T	T	T	C	C	C	C	A	A	G	G	T	T	A	A	G	G	C	C	C	C	A	A	C	C	C	C	C	C	C	C	A	A	A	A	T	T	A	A	G	G	T	T	G	G	T	T	G	G	A	A	C	C	G	G	C	C	A	A	A	A	A	A	A	A	C	C	G	G	C	C	G	G	G	G	T	T	C	C	T	T	C	C	G	G	C	C	G	G	C	C	A	A	C	C	G	G	C	C	G	G	A	A	T	T	A	A	G	G	A	A	A	A	T	T	G	G	G	G	T	T	A	A	A	A	G	G	G	G	T	T	C	C	T	T	C	C	G	G	A	A	T	T	T	T	T	T	T	T	T	T	T	T	T	T	A	A	T	T	T	T	C	C	T	T	T	T	G	G	C	C	T	T	T	T	A	A	C	C	G	G	G	G	C	C	A	A	A	A	T	T	G	G	G	G	G	G	T	T	A	A	C	C	T	T	C	C	A	A	C	C	T	T	T	T	A	A	G	G	T	T	A	A	C	C	C	C	T	T	A	A	A	A	C	C	G	G	G	G	G	G	C	C	T	T	C	C	A	A	T	T	G	G	C	C	T	T	A	A	NA	NA	A	A	C	C	A	A	A	A	C	C	T	T	C	C	C	C	T	T	C	C	G	G	T	T	C	C	C	C	G	G	G	G	G	G	T	T	C	C	G	G	T	T	A	A	C	C	C	C	G	G	C	C	C	C	G	G	C	C	C	C	G	G	C	C	A	A	C	C	C	C	C	C	NA	NA	T	T	C	C	C	C	G	G	C	C	C	C	A	A	C	C	G	G	A	A	G	G	C	C	G	G	C	C	A	A	T	T	A	A	G	G	A	A	T	T	C	C	T	T	G	G	T	T	C	C	G	G	G	G	G	G	A	A	C	C	C	C	G	G	C	C	G	G	G	G	G	G	C	C	T	T	G	G	C	C	G	G	G	G	C	C	A	A	A	A	T	T	G	G	C	C	T	T	T	T	G	G	G	G	G	G	C	C	A	A	A	A	A	A	T	T	C	C	C	C	C	C	C	C	A	A	A	A	C	C	G	G	C	C	C	C	T	T	A	A	T	T	A	A	T	T	C	C	C	C	A	A	G	G	G	G	A	A	A	A	G	G	C	C	G	G	C	C	T	T	C	C	A	A	A	A	T	T	C	C	A	A	A	A	G	G	A	A	C	C	A	A	A	A	T	T	T	T	T	T	A	A	T	T	C	C	A	A	T	T	G	G	C	C	T	T	C	C	G	G	A	A	G	G	A	A	C	C	G	G	C	C	G	G	C	C	G	G	C	C	A	A	G	G	A	A	C	C	T	T	T	T	C	C	G	G	A	A	T	T	T	T	T	T	G	G	A	A	G	G	C	C	C	C	G	G	G	G	G	G	T	T	C	C	T	T	G	G	A	A	G	G	C	C	C	C	A	A	A	A	G	G	A	A	G	G	C	C	C	C	G	G	A	A	T	T	T	T	G	G	C	C	C	C	T	T	A	A	G	G	T	T	C	C	C	C	C	C	C	C	T	T	C	C	T	T	T	T	T	T	T	T	A	A	C	C	T	T	C	C	T	T	C	C	T	T	C	C	C	C	A	A	A	A	C	C	G	G	A	A	A	A	T	T	C	C	C	C	A	A	G	G	C	C	C	C	C	C	A	A	G	G	C	C	C	C	G	G	G	G	T	T	C	C	G	G	T	T	A	A	C	C	C	C	A	A	T	T	T	T	A	A	G	G	C	C	A	A	G	G	A	A	T	T	T	T	T	T	A	A	C	C	A	A	C	C	A	A	C	C	C	C	T	T	C	C	C	C	C	C	T	T	G	G	A	A	T	T	C	C	G	G	A	A	G	G	G	G	T	T	A	A	A	A	G	G	A	A	T	T	T	T	A	A	C	C	A	A	T	T	G	G	A	A	T	T	A	A	G	G	T	T	G	G	A	A	C	C	C	C	G	G	A	A	G	G	T	T	C	C	C	C	C	C	G	G	C	C	G	G	G	G	C	C	T	T	C	C	C	C	C	C	T	T	C	C	T	T	G	G	T	T	G	G	G	G	A	A	C	C	C	C	G	G	A	A	C	C	C	C	T	T	C	C	T	T	A	A	G	G	G	G	G	G	G	G	C	C	C	C	G	G	C	C	C	C	G	G	C	C	G	G	G	G	G	G	T	T	NA	NA	G	G	G	G	T	T	G	G	G	G	T	T	G	G	G	G	T	T	A	A	T	T	G	G	A	A	A	A	C	C	C	C	C	C	G	G	G	G	G	G	C	C	A	A	T	T	C	C	C	C	A	A	C	C	A	A	C	C	G	G	C	C	G	G	A	A	G	G	T	T	T	T	G	G	T	T	C	C	G	G	T	T	G	G	C	C	T	T	C	C	A	A	T	T	C	C	C	C	G	G	C	C	A	A	G	G	A	A	C	C	NA	NA	T	T	T	T	G	G	A	A	C	C	A	A	G	G	C	C	C	T	A	G	C	C	G	A	G	G	C	C	A	A	C	T	C	T	T	C	G	A	C	C	A	A	A	A	G	G	G	G	A	A	A	A	G	G	G	G	G	A	T	T	A	A	C	C	C	C	A	G	T	T	A	G	G	G	NA	NA	G	A	A	G	A	A	A	A	A	A	C	C	C	C	T	C	A	A	G	T	C	T	C	C	A	A	A	A	G	G	C	C	T	T	T	C	C	T	G	A	A	A	A	A	G	G	G	G	A	A	A	A	G	A	C	T	A	A	G	G	A	C	G	G	C	T	A	A	A	C	A	A	G	G	A	A	G	G	C	C	T	T	G	G	G	G	T	T	A	A	C	C	A	A	G	G	T	T	A	A	G	G	C	C	T	T	G	G	C	C	G	G	C	C	G	G	C	C	C	C	T	T	C	C	T	T	T	T	T	T	G	G	C	C	C	C	T	T	A	A	A	A	C	C	A	A	A	A	T	T	G	G	T	T	G	G	C	C	A	A	T	T	C	C	T	T	C	C	G	G	G	G	C	C	T	T	G	G	T	T	G	G	G	G	T	T	A	C	G	G	G	G	C	C	T	T	T	T	C	C	C	C	G	G	C	C	A	A	A	A	T	T	A	A	A	A	G	G	T	T	A	A	G	G	C	C	C	C	G	G	T	T	A	A	T	T	T	T	C	C	C	C	G	G	T	T	A	A	A	A	A	A	T	T	G	G	T	T	T	T	G	G	A	A	C	C	C	C	G	G	A	A	C	C	A	G	T	C	NA	NA	T	T	G	G	T	T	A	A	G	A	T	T	A	A	A	A	A	A	T	T	A	A	C	C	A	G	T	G	T	T	C	T	A	T	C	C	C	C	G	A	C	C	T	C	G	G	T	T	C	A	C	T	A	A	C	T	NA	NA	G	G	A	G	A	C	G	A	T	T	G	G	G	G	T	T	T	C	G	G	T	T	C	C	T	T	A	A	A	C	T	C	A	G	G	C	C	T	C	C	G	A	C	C	C	G	G	A	G	G	A	T	G	G	C	C	A	G	C	T	T	C	G	G	A	A	C	C	A	A	G	A	T	C	G	A	T	C	C	C	C	C	C	T	A	G	C	C	C	C	T	T	A	A	A	A	G	G	G	G	C	C	A	A	C	C	A	A	A	C	T	C	A	G	A	C	C	C	C	C	A	G	T	C	C	C	T	C	C	C	C	T	C	T	T	T	A	G	A	A	A	A	C	C	G	G	C	C	G	G	C	C	C	C	T	C	G	G	A	G	G	A	C	G	C	C	A	A	G	A	C	T	T	C	T	C	C	C	G	A	C	C	A	A	T	C	T	C	G	G	A	A	C	C	G	A	T	C	T	T	G	G	T	C	T	C	T	T	G	C	A	A	A	G	T	T	C	C	G	T	C	C	A	G	T	C	G	G	C	T	A	A	C	C	G	C	C	T	C	T	C	C	A	A	T	C	A	G	T	C	C	C	T	C	G	G	A	A	G	G	A	A	A	A	G	G	T	G	G	G	G	G	G	A	A	A	T	C	A	A	G	G	A	G	T	C	A	A	G	G	G	G	A	G	G	G	G	G	C	C	A	T	NA	NA	G	C	T	G	C	C	A	A	G	G	C	C	A	G	G	T	G	G	A	A	C	C	C	C	C	C	T	T	A	A	G	G	G	G	T	G	C	C	G	A	A	A	G	G	C	T	C	C	A	T	T	C	G	G	C	C	C	T	G	G	NA	NA	G	G	T	T	T	T	A	A	C	T	G	G	C	T	C	T	C	C	A	A	C	C	C	C	G	A	C	A	T	G	T	C	A	G	A	G	A	G	T	C	C	T	T	C	G	A	A	G	NA	NA	C	C	G	G	T	T	C	C	G	G	C	C	G	G	A	C	A	A	G	G	G	A	A	A	A	A	G	G	A	A	A	A	A	C	G	G	T	C	T	C	G	A	A	A	A	T	G	G	NA	NA	G	A	G	G	G	G	A	A	A	A	A	A	A	A	C	A	G	G	A	T	G	T	T	C	T	T	G	G	A	A	C	C	T	T	A	A	G	G	G	C	A	G	C	A	A	G	A	A	T	T	A	G	G	G	T	C	G	G	C	C	G	G	G	T	G	G	G	G	G	G	C	C	T	C	T	T	A	A	T	T	C	C	A	G	T	T	C	C	T	T	A	A	T	T	C	T	C	C	G	A	G	C	C	C	A	A	G	A	G	G	NA	NA	C	C	T	T	C	T	C	C	T	C	C	A	C	C	C	C	C	T	T	C	A	G	T	T	C	C	G	G	G	G	C	C	G	G	G	G	G	G	C	C	G	G	A	C	A	A	G	G	C	C	C	C	G	G	G	G	T	C	C	C	A	A	C	G	C	T	C	C	C	C	A	A	C	A	C	C	G	G	T	T	G	G	A	C	A	G	G	G	G	A	T	T	A	A	T	T	A	A	C	T	G	G	C	A	A	T	T	A	NA	NA	G	A	A	G	G	A	C	A	G	C	A	A	T	T	C	C	T	T	T	G	T	T	G	T	A	C	G	A	C	C	G	T	A	A	NA	NA	A	A	C	C	G	G	G	T	A	C	G	G	A	G	C	T	C	C	T	T	G	G	T	T	C	C	G	G	G	G	C	C	G	G	G	G	T	T	G	G	A	A	A	A	C	C	G	G	C	C	A	A	C	C	T	T	A	A	G	G	T	T	T	T	A	A	G	G	C	C	A	A	C	C	G	G	G	G	T	T	A	A	G	G	C	C	G	G	A	A	A	A	A	A	T	T	C	C	T	T	G	G	C	C	A	T	C	T	C	G	A	G	C	A	A	A	T	C	T	C	T	C	G	A	C	C	C	T	C	C	T	T	G	A	G	A	G	C	T	C	C	T	A	A	NA	NA	A	A	G	G	C	C	T	T	C	C	A	T	G	T	A	A	G	A	T	C	A	A	C	T	A	G	C	C	G	A	A	G	T	C	T	G	T	C	G	G	A	G	C	T	G	T	T	T	T	C	C	C	T	T	G	G	T	T	C	C	A	A	T	C	T	T	G	A	A	A	C	C	T	T	G	G	G	G	C	C	A	A	G	G	T	T	A	A	G	G	C	T	A	A	A	A	A	A	C	C	A	A	A	A	A	A	G	A	A	A	A	A	A	G	C	T	G	A	T	T	C	T	G	G	C	C	C	C	T	C	C	C	C	C	C	C	G	G	T	T	C	T	A	A	T	C	A	A	A	A	T	T	G	G	C	A	A	A	C	C	G	A	T	C	C	C	G	G	G	G	NA	NA	A	G	T	T	T	T	C	C	G	A	T	C	A	A	C	C	C	T	NA	NA	T	T	C	T	T	T	G	G	G	G	C	C	A	A	T	G	G	A	T	C	G	G	T	T	G	T	C	T	T	T	A	A	T	T	T	T	A	A	T	C	G	A	C	C	G	A	G	G	A	G	C	T	C	C	T	T	G	G	C	T	C	C	G	G	C	C	C	C	G	A	A	A	G	A	C	A	A	G	A	G	T	A	C	C	T	T	C	C	C	C	G	A	C	T	C	T	A	A	T	T	C	T	T	C	A	A	T	C	C	T	G	C	A	T	T	G	A	G	C	T	G	G	A	A	C	C	C	C	G	G	G	A	T	C	A	G	G	A	G	G	C	C	G	A	T	T	G	G	T	C	T	T	G	G	T	T	A	G	G	G	T	A	G	G	C	C	C	C	G	G	T	T	G	G	A	A	G	G	T	C	G	G	C	C	G	C	T	T	A	A	T	T	A	A	G	G	T	T	C	A	C	T	T	C	A	G	T	T	G	G	T	T	G	G	C	C	T	C	A	A	G	G	C	C	C	C	A	A	T	T	G	G	T	T	T	C	T	C	G	C	G	G	C	C	G	A	A	G	C	C	C	T	G	G	T	T	A	T	G	G	T	T	G	G	T	T	G	G	C	C	NA	NA	G	G	T	T	T	T	T	C	C	T	C	A	T	T	G	G	G	A	G	G	C	C	C	C	T	T	C	C	G	A	A	C	A	A	G	G	C	C	A	G	A	C	T	T	C	C	A	G	T	T	G	G	T	T	G	A	A	A	C	C	T	T	A	C	G	A	C	C	T	T	C	C	C	T	C	C	C	G	A	G	G	G	G	C	C	T	C	C	C	C	A	G	A	G	T	T	G	G	A	A	C	C	C	C	A	A	G	G	A	A	T	T	T	T	A	A	C	C	C	C	A	G	G	G	C	T	A	C	T	T	G	G	A	T	C	C	G	G	T	T	G	G	T	T	G	G	C	C	A	G	C	T	A	G	A	G	G	G	G	T	T	G	C	C	G	G	T	A	A	G	G	G	T	T	G	G	A	A	T	T	A	G	T	T	G	G	A	G	C	C	C	C	A	A	C	C	A	A	A	A	C	C	C	C	T	T	A	A	C	C	A	A	A	A	A	A	G	G	T	C	A	C	G	C	C	C	T	C	C	C	NA	NA	G	G	G	G	G	A	G	G	T	C	A	A	A	G	A	A	A	C	T	T	G	G	T	T	T	T	C	T	G	A	C	G	T	C	A	A	C	C	A	A	G	G	T	T	A	A	A	A	A	A	T	T	T	T	C	C	G	G	C	C	A	A	T	T	T	T	A	A	G	G	A	G	C	C	G	G	T	G	C	T	C	C	G	G	C	C	C	T	C	C	T	T	G	T	G	C	G	T	C	C	G	G	C	T	C	C	G	G	A	A	C	T	C	T	A	G	T	C	A	A	C	C	A	C	C	T	T	C	C	T	T	A	G	A	A	A	T	A	G	G	T	T	C	C	T	C	G	G	T	C	A	A	C	T	G	A	T	C	C	T	C	C	A	A	C	C	C	C	G	G	C	C	C	C	C	C	T	T	C	C	G	G	C	C	T	G	G	G	C	C	G	G	G	G	G	A	C	C	G	A	T	C	A	A	A	A	T	T	C	T	G	G	A	A	C	C	G	G	T	G	A	G	G	G	G	G	A	G	G	A	G	T	T	T	G	A	G	C	G	G	A	A	A	A	C	C	G	G	C	T	A	A	A	G	G	G	A	G	A	G	A	G	A	G	T	C	G	A	G	A	C	C	T	T	A	A	A	G	G	G	G	G	A	A	A	A	C	C	T	T	C	C	C	C	NA	NA	G	G	C	T	G	G	G	G	T	A	G	A	G	A	T	T	T	T	C	T	A	A	A	A	C	C	G	A	T	T	C	C	G	A	T	T	G	G	G	G	A	A	T	T	C	C	C	C	G	C	G	G	A	A	G	G	C	C	G	G	T	T	G	T	G	G	NA	NA	T	T	A	A	G	G	G	G	G	G	C	C	T	G	G	A	A	A	C	T	T	T	C	C	C	C	C	C	C	T	T	C	C	C	A	G	T	T	T	T	A	G	A	A	C	C	C	C	T	T	C	C	G	G	T	C	G	G	C	C	T	T	T	T	C	C	C	T	C	T	G	A	C	C	T	C	G	G	C	C	G	T	T	T	A	A	T	T	G	G	T	T	T	T	C	C	G	G	T	T	A	A	C	C	C	C	G	G	A	A	T	T	T	T	C	C	C	C	G	G	C	C	T	T	A	A	G	G	T	T	T	T	C	C	A	G	C	C	NA	NA	A	A	T	T	C	C	T	T	A	A	C	C	G	G	A	G	G	G	C	C	C	C	T	T	G	G	G	G	T	T	A	A	A	A	T	T	C	C	C	G	T	T	A	A	T	C	A	A	C	C	C	T	C	C	A	A	G	G	C	C	NA	NA	T	T	T	T	C	C	G	C	G	G	T	C	T	G	G	A	NA	NA	T	C	G	G	A	G	A	A	T	T	A	A	G	G	A	A	A	G	A	G	C	T	G	G	T	T	G	C	T	T	G	G	C	C	C	C	G	G	A	A	G	G	C	C	A	A	C	C	T	T	A	A	C	C	T	T	A	A	T	T	T	C	T	T	T	G	T	T	A	G	A	A	A	A	G	G	G	G	A	A	A	A	A	A	G	G	A	A	G	G	A	A	A	A	C	T	T	C	T	C	T	C	C	T	G	G	A	A	C	C	C	C	T	T	T	T	C	C	G	G	C	C	C	C	G	G	G	G	G	G	T	T	G	G	A	A	A	G	A	A	T	A	G	A	G	T	A	G	T	T	T	C	G	C	G	A	C	C	A	A	C	C	C	C	A	A	G	G	A	A	T	T	G	G	C	C	A	A	G	G	T	T	G	A	T	T	T	T	T	T	A	A	G	A	A	A	G	G	A	T	G	G	G	G	T	T	A	A	C	C	NA	NA	T	T	A	G	C	C	T	T	T	C	T	C	C	C	T	C	C	C	G	G	G	G	G	G	C	C	C	C	T	T	A	A	G	G	C	C	C	C	A	A	T	T	T	T	C	C	T	T	G	G	C	C	G	G	C	C	C	C	C	C	G	G	C	C	C	C	T	T	G	G	A	A	T	T	A	A	G	G	T	T	C	C	T	T	T	T	G	G	A	A	G	G	A	A	G	G	G	G	G	G	G	G	A	G	G	A	G	A	G	A	C	C	T	T	C	C	A	A	T	T	C	C	T	T	G	A	G	G	A	A	A	A	T	G	A	G	C	C	T	T	T	T	C	C	C	C	T	T	A	A	G	G	T	T	G	G	C	C	G	G	T	T	C	C	C	C	C	C	G	G	A	A	T	T	C	C	G	G	G	G	C	C	G	G	G	G	C	C	T	T	G	G	A	A	C	C	G	G	T	T	G	G	G	G	T	T	C	C	C	C	T	T	C	C	A	A	A	A	A	A	C	C	A	A	A	A	G	G	G	G	T	T	G	G	G	G	T	T	C	C	G	G	G	G	T	T	G	A	T	T	A	A	T	T	C	C	T	T	C	C	A	A	C	C	G	G	C	C	T	T	T	T	C	C	A	A	G	G	T	T	G	G	A	A	A	A	G	G	G	G	G	G	C	C	C	C	T	T	C	C	C	C	A	A	A	A	T	T	C	C	A	A	A	A	G	G	C	C	C	C	A	A	NA	NA	G	G	G	G	G	G	C	C	A	A	G	G	A	A	C	C	G	G	T	T	G	G	A	A	C	C	A	A	C	C	C	C	T	T	C	C	A	A	C	C	C	C	G	G	G	G	G	G	C	C	C	C	T	T	G	G	A	A	A	A	C	C	G	G	A	A	A	A	C	C	A	A	T	T	G	G	C	C	C	C	C	C	C	C	A	A	G	G	G	G	T	T	A	A	T	T	C	C	T	T	G	G	C	C	C	C	A	A	T	T	C	C	C	C	A	A	A	A	A	A	G	G	A	A	A	A	C	C	A	A	T	T	A	A	T	T	T	T	T	T	C	C	C	C	T	T	T	T	A	A	C	C	T	T	T	T	A	A	G	G	T	T	A	A	C	C	T	T	C	C	C	C	T	T	C	C	G	G	C	C	T	T	C	C	G	G	A	A	T	T	T	T	T	T	C	C	C	C	A	A	A	A	T	T	T	T	G	G	A	A	G	G	C	C	G	G	A	A	C	C	C	C	T	T	A	A	G	G	C	C	T	T	G	G	C	C	G	G	G	G	C	C	A	A	T	T	C	C	G	G	A	A	A	A	T	T	T	T	A	A	C	C	C	C	T	T	G	G	G	G	G	G	G	G	G	G	G	G	G	G	T	T	T	T	T	T	G	G	T	T	T	T	T	T	T	T	T	T	A	A	C	C	G	G	G	G	G	G	C	C	T	T	A	A	A	A	G	G	T	T	G	G	T	T	T	T	A	A	T	T	T	T	T	T	A	A	C	C	A	A	T	T	G	G	T	T	C	C	C	C	G	G	C	C	C	C	G	G	T	T	T	T	A	A	G	G	G	G	C	C	G	G	G	G	A	A	C	C	G	G	A	A	A	A	G	G	C	C	T	T	G	G	A	A	T	T	T	T	G	G	T	T	A	A	C	C	A	A	C	C	A	A	A	A	T	T	T	T	C	C	C	C	C	C	T	T	A	A	A	A	A	A	T	T	C	C	T	T	A	A	T	T	A	A	G	G	T	T	C	C	T	T	A	A	G	G	C	C	C	C	T	T	C	C	A	A	G	G	T	T	G	G	A	A	A	A	G	G	C	C	G	G	C	C	A	A	T	T	A	A	G	G	T	T	T	T	A	A	G	G	T	T	G	G	G	G	A	A	T	T	A	A	C	C	T	T	C	C	T	T	C	C	A	A	G	G	T	T	G	G	C	C	C	C	G	G	G	G	G	G	C	C	C	C	C	C	G	G	T	T	A	A	C	C	T	T	T	T	T	T	T	T	C	C	T	T	A	A	T	T	A	A	C	C	C	C	T	T	A	A	G	G	G	G	G	G	A	A	T	T	C	C	C	C	T	T	C	C	G	G	T	T	G	G	G	G	G	G	A	A	G	G	A	A	C	C	A	A	C	C	A	A	G	G	C	C	C	C	A	A	A	A	T	T	G	G	T	T	G	G	C	C	T	T	A	A	T	T	G	G	T	T	T	T	G	G	A	A	T	T	A	A	A	A	T	T	G	G	G	G	A	A	C	C	C	C	A	A	A	A	G	G	C	C	C	C	A	A	G	G	T	T	C	C	T	T	A	A	T	T	T	T	T	T	C	C	A	A	G	G	G	G	C	C	G	G	C	C	C	C	C	C	A	A	G	G	G	G	T	T	G	G	A	A	G	G	C	C	T	T	G	G	G	G	T	T	A	A	G	G	NA	NA	T	T	T	T	A	A	G	G	A	A	T	T	C	C	C	C	A	A	C	C	A	A	T	T	A	A	C	C	T	T	T	T	A	A	T	T	G	G	G	G	A	A	G	G	C	C	A	A	C	C	T	T	C	C	T	T	C	C	C	C	G	G	T	T	T	T	G	G	T	T	C	C	A	A	T	T	C	C	C	C	A	A	A	A	G	G	A	A	C	C	G	G	A	A	A	A	G	G	A	A	C	C	T	T	G	G	T	T	G	G	G	G	G	G	C	C	A	A	A	A	C	C	A	A	A	A	T	T	T	T	G	G	G	G	G	G	A	A	T	T	G	G	G	G	T	T	A	A	A	A	T	T	C	C	G	G	G	G	T	T	T	T	C	C	T	T	G	G	G	G	C	C	C	C	A	A	A	A	G	G	T	T	A	A	G	G	G	G	C	C	T	T	C	C	G	G	T	T	C	C	A	A	G	G	C	C	C	C	G	G	G	G	C	C	A	A	G	G	A	A	G	G	T	T	T	T	A	A	T	T	C	C	C	C	A	A	G	G	T	T	G	G	T	T	C	C	C	C	A	A	C	C	G	G	A	A	C	C	C	C	A	A	G	G	C	C	T	T	T	T	T	T	C	C	C	C	G	G	T	T	C	C	A	A	C	C	A	A	C	C	A	A	A	A	C	C	T	T	C	C	T	T	T	T	T	T	T	T	A	A	G	G	A	A	T	T	C	C	C	C	T	T	T	T	C	C	T	T	T	T	G	G	A	A	T	T	A	A	G	G	A	A	A	A	G	G	C	C	G	G	T	T	C	C	C	C	C	C	A	A	C	C	G	G	C	C	T	T	C	C	G	G	T	T	A	A	C	C	C	C	A	A	G	G	C	C	A	A	T	T	T	T	T	T	A	A	C	C	T	T	T	T	T	T	T	T	A	A	A	A	C	C	A	A	G	G	A	A	T	T	C	C	T	T	C	C	C	C	C	C	T	T	A	A	T	T	A	A	C	C	C	C	T	T	A	A	C	C	C	C	T	T	T	T	G	G	A	A	T	T	G	G	G	G	A	A	G	G	G	G	G	G	G	G	G	G	A	A	T	T	C	C	A	A	C	C	G	G	A	A	A	A	G	G	A	A	A	A	T	T	T	T	A	A	T	T	T	T	T	T	C	C	T	T	C	C	A	A	T	T	C	C	A	A	C	C	T	T	G	G	T	T	A	A	A	A	C	C	A	A	A	A	G	G	C	C	G	G	T	T	C	C	G	G	G	G	A	A	T	T	A	A	G	G	A	A	C	C	A	A	A	A	C	C	T	T	C	C	G	G	A	A	A	A	T	T	C	C	G	G	A	A	A	A	A	A	C	C	G	G	A	A	A	A	T	T	T	T	A	A	T	T	C	C	C	C	A	A	T	T	T	T	C	C	G	G	A	A	G	G	T	T	C	C	G	G	T	T	G	G	C	C	C	C	G	G	T	T	T	T	T	T	T	T	A	A	T	T	A	A	A	A	C	C	T	T	G	G	C	C	A	A	A	A	G	G	T	T	C	C	T	T	T	T	C	C	G	G	G	G	C	C	T	T	A	A	G	G	A	A	C	C	T	T	G	G	A	A	A	A	C	C	G	G	A	A	C	C	A	A	T	T	C	C	G	G	T	T	T	T	G	G	G	G	G	G	C	C	A	A	C	C	T	T	A	A	G	G	C	C	C	C	A	A	A	A	T	T	T	T	G	G	G	G	G	G	T	T	C	C	A	A	A	A	G	G	C	C	C	C	T	T	C	C	G	G	A	A	C	C	A	A	G	G	C	C	C	C	C	C	G	G	G	G	C	C	C	C	G	G	A	A	A	A	C	C	C	C	C	C	A	A	T	T	G	G	T	T	G	G	G	G	T	T	C	C	C	C	A	A	G	G	C	C	G	G	A	A	G	G	A	A	G	G	C	C	C	C	G	G	G	G	T	T	G	G	C	C	G	G	A	A	T	T	A	A	C	C	T	T	C	C	A	A	A	A	T	T	C	C	C	C	T	T	C	C	T	T	T	T	T	T	G	G	T	T	T	T	G	G	T	T	G	G	T	T	G	G	A	A	C	C	A	A	T	T	T	T	C	C	C	C	T	T	C	C	C	C	T	T	G	G	T	T	C	C	G	G	T	T	T	T	T	T	A	A	A	A	A	A	A	A	G	G	G	G	G	G	A	A	C	C	C	C	T	T	C	C	C	C	C	C	A	A	T	T	A	A	C	C	G	G	C	C	C	C	G	G	T	T	G	G	G	G	A	A	G	G	A	A	C	C	T	T	A	A	G	G	A	A	A	A	C	C	C	C	A	A	C	C	C	C	C	C	G	G	G	G	C	C	C	C	G	G	G	G	G	G	C	C	G	G	A	A	A	A	A	A	T	T	C	C	A	A	C	C	G	G	T	T	A	A	T	T	T	T	G	G	T	T	T	T	C	C	G	G	G	G	C	C	A	A	T	T	G	G	A	A	A	A	T	T	T	T	T	T	G	G	A	A	T	T	C	C	A	A	G	G	G	G	T	T	A	A	G	G	G	G	A	A	G	G	A	A	T	T	T	T	C	C	C	C	C	C	C	C	G	G	G	G	C	C	C	C	T	T	C	C	T	T	T	T	T	T	G	G	T	T	G	G	C	C	A	A	C	C	T	T	C	C	C	C	T	T	G	G	C	C	T	T	G	G	G	G	C	C	C	C	T	T	G	G	C	C	T	T	T	T	G	G	G	G	T	T	T	T	A	A	A	A	T	T	A	A	T	T	G	G	C	C	C	C	A	A	C	C	C	C	A	A	T	T	C	C	C	C	G	G	T	T	C	C	A	A	G	G	G	G	A	A	G	G	A	A	C	C	C	C	C	C	T	T	A	A	C	C	A	A	C	C	C	C	G	G	T	T	G	G	C	C	G	G	G	G	A	A	T	T	T	T	T	T	T	T	G	G	C	C	G	G	A	A	A	A	G	G	G	G	A	A	G	G	T	T	C	C	C	C	C	C	C	C	T	T	T	T	C	C	C	C	G	G	A	A	G	G	A	A	G	G	A	A	C	C	G	G	T	T	C	C	A	A	T	T	G	G	C	C	C	C	C	C	A	A	G	G	G	G	T	T	T	T	T	T	T	T	C	C	G	G	C	C	T	T	A	A	T	T	T	T	A	A	G	G	G	G	G	G	A	A	A	A	C	C	T	T	C	C	G	G	A	A	T	T	G	G	A	A	A	A	A	A	A	A	A	A	A	A	C	C	C	C	T	T	C	C	C	C	T	T	A	A	G	G	T	T	C	C	C	C	G	G	C	C	T	T	G	G	T	T	A	A	G	G	C	C	T	T	G	G	G	G	G	G	T	T	C	C	A	A	C	C	C	C	A	A	G	G	G	G	C	C	A	A	T	T	G	G	G	G	T	T	T	T	C	C	C	C	C	C	C	C	C	C	C	C	T	T	C	C	G	G	C	C	C	C	C	C	C	C	C	C	A	A	C	C	A	A	A	A	C	C	G	G	G	G	G	G	C	C	G	G	G	G	G	G	A	A	A	A	G	G	C	C	C	C	T	T	G	G	A	A	C	C	T	T	G	G	A	A	A	A	T	T	A	A	A	A	C	C	G	G	G	G	C	C	T	T	C	C	C	C	T	T	C	C	C	C	A	A	C	C	C	C	G	G	G	G	T	T	T	T	T	T	A	A	T	T	C	C	G	G	A	A	C	C	G	G	G	G	A	A	C	C	C	C	A	A	G	G	C	C	C	C	C	C	G	G	C	C	T	T	C	C	G	G	C	C	C	C	A	A	C	C	C	C	C	C	G	G	C	C	T	T	A	A	G	G	G	G	C	C	A	A	T	T	G	G	G	G	A	A	C	C	G	G	T	T	G	G	G	G	G	G	T	T	C	C	C	C	T	T	A	A	A	A	A	A	G	G	G	G	C	C	G	G	C	C	T	T	C	C	A	A	A	A	C	C	A	A	A	A	A	A	A	A	T	T	G	G	G	G	G	G	G	G	C	C	C	C	T	T	A	A	G	G	T	T	G	G	T	T	G	G	A	A	A	A	A	A	T	T	C	C	C	C	G	G	A	A	C	C	G	G	C	C	G	G	G	G	G	G	A	A	T	T	C	C	C	C	C	C	G	G	T	T	A	A	A	A	T	T	A	A	A	A	T	T	C	C	T	T	A	A	T	T	C	C	G	G	C	C	T	T	G	G	C	C	C	C	C	C	C	C	C	C	T	T	A	A	T	T	A	A	C	C	G	G	A	A	A	A	G	G	C	C	A	A	C	C	A	A	A	A	G	G	C	C	G	G	A	A	A	A	C	C	A	A	T	T	C	C	T	T	A	A	G	G	C	C	C	C	T	T	C	C	G	G	T	T	A	A	T	T	T	T	T	T	T	T	G	G	C	C	T	T	A	A	C	C	A	A	G	G	G	G	T	T	C	C	G	G	A	A	C	C	T	T	T	T	A	A	A	A	T	T	G	G	C	C	C	C	G	G	G	G	T	T	C	C	A	A	C	C	T	T	G	G	A	A	T	T	T	T	T	T	T	T	G	G	G	G	A	A	G	G	G	G	T	T	C	C	G	G	C	C	C	C	C	C	A	A	T	T	C	C	G	G	C	C	C	C	G	G	A	A	A	A	T	T	T	T	A	A	T	T	A	A	A	A	T	T	T	T	T	T	G	G	C	C	A	A	G	G	A	A	A	A	T	T	C	C	C	C	C	C	A	A	T	T	C	C	T	T	C	C	A	A	C	C	G	G	A	A	T	T	T	T	G	G	C	C	G	G	C	C	C	C	G	G	G	G	C	C	T	T	A	A	A	A	C	C	T	T	G	G	G	G	A	A	G	G	G	G	G	G	T	T	G	G	C	C	A	A	C	C	G	G	G	G	T	T	T	T	T	T	A	A	G	G	C	C	G	G	C	C	T	T	G	G	C	C	G	G	A	A	G	G	A	A	T	T	NA	NA	G	T	A	A	T	T	A	A	C	C	G	G	G	G	A	A	C	C	C	C	T	T	G	G	C	C	G	G	C	C	G	G	T	T	T	T	G	G	A	A	A	A	C	C	A	A	T	T	G	G	T	T	G	G	C	C	C	C	A	A	G	G	G	G	T	T	G	G	C	C	A	A	T	T	C	C	T	T	G	G	C	C	T	T	G	G	A	A	G	G	T	T	A	A	G	G	A	A	T	T	C	C	A	A	G	G	C	C	T	T	T	T	T	T	A	A	C	C	A	A	G	G	C	C	C	C	C	C	A	A	C	C	T	T	C	C	C	C	T	T	G	G	G	G	A	A	G	G	G	G	A	A	T	T	A	A	C	C	T	T	T	T	G	G	T	T	G	G	A	A	T	T	A	A	G	G	G	G	A	A	C	C	C	C	G	G	G	G	G	G	A	A	T	T	C	C	T	T	T	T	T	T	T	T	C	C	C	C	C	C	A	A	A	A	T	T	A	A	A	A	C	C	C	C	T	T	NA	NA	T	T	T	T	G	G	T	T	T	T	T	T	T	T	A	A	C	C	T	T	C	C	G	G	C	C	A	A	C	C	A	A	A	A	G	G	C	C	T	T	T	T	C	C	C	C	G	G	C	C	T	T	A	A	C	C	C	C	G	G	A	A	G	G	C	C	A	A	A	A	C	C	G	G	T	T	G	G	A	A	C	C	G	G	C	C	G	G	A	A	C	C	A	A	T	T	C	C	C	C	C	C	C	C	T	T	G	G	T	T	C	C	G	G	T	T	C	C	T	T	C	C	T	T	C	C	A	A	G	G	A	A	C	C	A	A	C	C	C	C	C	C	G	G	C	C	C	C	C	C	G	G	C	C	T	T	G	G	G	G	T	T	A	A	T	T	T	T	T	T	A	A	C	C	A	A	C	C	C	C	C	C	C	C	T	T	G	G	T	T	C	C	T	T	T	T	A	A	C	C	G	G	C	C	T	T	G	G	C	C	C	C	A	A	A	A	C	C	C	C	C	C	G	G	G	G	T	T	C	C	T	T	A	A	T	T	A	A	C	C	G	G	T	T	T	T	G	G	T	T	C	C	C	C	A	A	T	T	T	T	T	T	A	A	G	G	A	A	G	G	T	T	C	C	G	G	A	A	T	T	A	A	T	T	G	G	C	C	C	C	G	G	C	C	A	A	T	T	C	C	T	T	C	C	A	A	G	G	T	T	C	C	T	T	G	G	T	T	NA	NA	G	G	A	A	C	C	T	T	G	G	G	G	C	C	A	A	G	G	G	G	G	G	C	C	C	C	C	C	G	G	A	A	T	T	A	A	C	C	G	G	A	A	C	C	T	T	T	T	C	C	A	A	T	T	C	C	C	C	G	G	C	C	T	T	G	G	G	G	T	T	T	T	A	A	A	A	G	G	A	A	A	A	A	A	C	C	T	T	C	C	C	C	T	T	T	T	G	G	C	C	T	T	T	T	A	A	G	G	G	G	A	A	C	C	G	G	A	A	G	G	A	A	G	G	C	C	C	C	A	A	C	C	G	G	A	A	C	C	G	G	A	A	T	T	A	A	C	C	A	A	C	C	G	G	C	C	G	G	C	C	A	A	C	C	T	T	C	C	C	C	T	T	T	T	T	T	A	A	C	C	G	G	T	T	C	C	A	A	G	G	G	G	A	A	G	G	C	C	A	A	A	A	A	A	A	A	C	C	C	C	A	A	G	G	T	T	G	G	A	A	T	T	C	C	A	A	G	G	C	C	T	T	C	C	T	T	T	T	T	T	T	T	G	G	G	G	C	C	T	T	A	A	C	C	T	T	T	T	T	T	G	G	T	T	C	C	T	T	G	G	G	G	G	G	C	C	A	A	C	C	T	T	A	A	A	A	T	T	G	G	C	C	T	T	C	C	G	G	G	G	A	A	A	A	C	C	G	G	A	A	A	A	T	T	T	T	C	C	T	T	A	A	A	A	G	G	G	G	T	T	G	G	G	G	T	T	A	A	C	C	A	A	C	C	C	C	T	T	A	A	C	C	C	C	G	G	A	A	A	A	C	C	C	C	G	G	C	C	A	A	T	T	C	C	G	G	G	G	G	G	C	C	T	T	C	C	C	C	A	A	A	A	A	A	G	G	C	C	A	A	A	A	A	A	C	C	A	A	T	T	G	G	T	T	T	T	C	C	G	G	C	C	C	C	G	G	A	A	G	G	C	C	A	A	C	C	C	C	T	T	A	A	T	T	C	C	G	G	G	G	G	G	A	A	A	A	T	T	G	G	G	G	A	A	A	A	C	C	C	C	C	C	T	T	T	T	A	A	A	A	A	A	G	G	C	C	T	T	G	G	G	G	A	A	T	T	A	A	A	A	T	T	G	G	A	A	G	G	C	C	G	G	T	T	G	G	A	A	A	A	T	T	C	C	A	A	A	A	T	T	T	T	G	G	C	C	C	C	A	A	G	G	A	A	A	A	C	C	C	C	G	G	C	C	T	T	G	G	A	A	A	A	A	A	G	G	G	G	G	G	G	G	G	G	A	A	A	A	G	G	G	G	A	A	G	G	A	A	A	A	C	C	T	T	T	T	G	G	T	T	C	C	G	G	T	T	G	G	T	T	G	G	A	A	T	T	A	A	T	T	A	A	C	C	C	C	G	G	T	T	C	C	C	C	G	G	C	C	T	T	T	T	G	G	A	A	G	G	A	A	T	T	G	G	C	C	A	A	C	C	A	A	A	A	A	A	G	G	T	T	T	T	T	T	C	C	T	T	T	T	C	C	C	C	G	G	G	G	T	T	C	C	A	A	C	C	A	A	G	G	A	A	C	C	G	G	T	T	T	T	A	A	A	A	G	G	A	A	G	G	A	A	A	A	A	A	G	G	C	C	C	C	T	T	A	A	A	A	A	A	C	C	C	C	T	T	C	C	G	G	G	G	G	G	A	A	C	C	C	C	A	A	A	A	C	C	G	G	C	C	G	G	A	A	G	G	T	T	C	C	A	A	G	G	A	A	G	G	A	A	A	A	G	G	C	C	C	C	T	T	T	T	C	C	C	C	C	C	C	C	A	A	A	A	C	C	T	T	T	T	A	A	G	G	C	C	C	C	C	C	C	C	G	G	C	C	C	C	C	C	A	A	C	C	T	T	A	A	T	T	C	C	T	T	A	A	T	T	C	C	C	C	NA	NA	G	G	C	C	C	C	C	C	C	C	C	C	G	G	G	G	A	A	C	C	T	T	T	T	C	C	C	C	T	T	A	A	G	G	G	G	C	C	A	A	G	G	G	G	G	G	T	T	C	C	C	C	G	G	G	G	A	A	T	T	A	A	G	G	A	A	C	C	G	G	G	G	C	C	A	A	G	G	A	A	T	T	C	C	C	C	T	T	C	C	A	A	C	C	T	T	T	T	C	C	A	A	A	A	A	A	T	T	C	C	A	A	A	A	T	T	G	G	G	G	A	A	G	G	T	T	C	C	A	A	G	G	T	T	G	G	T	T	G	G	A	A	G	G	C	C	G	G	A	A	T	T	A	A	A	A	C	C	G	G	G	G	T	T	T	T	T	T	T	T	T	T	C	C	T	T	A	A	A	A	A	A	T	T	A	A	G	G	A	A	T	T	A	A	G	G	T	T	T	T	C	C	T	T	G	G	A	A	A	A	T	T	A	A	A	A	A	A	G	G	G	G	C	C	T	T	C	C	C	C	T	T	G	G	C	C	C	C	C	C	A	A	C	C	T	T	T	T	G	G	T	T	C	C	T	T	C	C	T	T	C	C	G	G	T	T	G	G	A	A	C	C	T	T	A	A	C	C	T	T	T	T	C	C	A	A	G	G	G	G	T	T	T	T	T	T	C	C	G	G	A	A	A	A	T	T	C	C	G	G	T	T	C	C	G	G	T	T	A	A	C	C	T	C	C	C	G	G	G	G	T	T	A	A	T	T	A	A	A	A	A	A	C	C	A	A	G	G	A	A	T	T	T	T	A	A	A	A	T	T	T	T	T	T	A	A	T	T	G	G	A	A	G	G	C	C	G	G	C	C	C	C	T	T	A	A	G	G	G	G	C	C	C	C	G	G	G	G	T	T	T	T	T	T	C	C	T	T	A	A	G	G	T	T	C	C	T	T	A	A	T	T	G	G	T	T	C	C	C	C	A	A	A	A	C	C	G	G	G	G	A	A	C	C	C	C	G	G	C	C	G	G	T	T	T	T	C	C	C	C	T	T	C	C	NA	NA	C	C	A	A	C	C	T	T	G	G	C	C	G	G	A	A	C	C	A	A	A	A	T	T	G	G	C	C	C	C	G	G	C	C	A	A	G	G	T	T	A	A	A	A	C	C	A	A	G	G	C	C	C	C	A	A	T	T	A	A	G	G	A	A	G	G	G	G	G	G	T	T	G	G	A	A	A	A	G	G	T	T	C	C	C	C	A	A	A	A	A	A	A	A	C	C	C	C	G	G	G	G	A	A	C	C	T	T	G	G	G	G	G	G	G	G	G	G	C	C	C	C	T	T	A	A	G	G	G	G	C	C	T	T	A	A	C	C	T	T	G	G	C	C	A	A	G	G	A	A	C	C	T	T	C	C	T	T	T	T	C	C	A	A	A	A	T	T	T	T	T	T	C	C	A	A	C	C	G	G	C	C	C	C	A	A	T	T	C	C	C	C	C	C	G	G	C	C	G	G	A	A	C	C	C	C	T	T	C	C	G	G	T	T	A	A	G	G	G	G	T	T	C	C	T	T	C	C	C	C	C	C	C	C	G	G	T	T	C	C	A	A	T	T	G	G	T	T	C	C	C	C	T	T	C	C	C	C	T	T	C	C	C	C	G	G	C	C	G	G	G	G	T	T	C	C	T	T	A	A	G	G	G	G	T	T	G	G	T	T	C	C	A	A	T	T	T	T	A	A	T	T	A	A	G	G	C	C	T	T	T	T	C	C	T	T	C	C	G	G	A	A	A	A	G	G	G	G	C	C	T	T	T	T	C	C	C	C	A	A	A	A	T	T	A	A	C	C	T	T	A	A	A	A	A	A	C	C	C	C	G	G	A	A	C	C	G	G	C	C	C	C	A	A	G	G	C	C	C	C	C	C	T	T	C	C	G	G	A	A	G	G	G	G	T	T	G	G	G	G	G	G	G	G	A	A	T	T	G	G	C	C	A	A	A	A	T	T	T	T	A	A	A	A	A	A	A	A	T	T	T	T	C	C	C	C	T	T	T	T	G	G	G	G	G	G	C	C	G	G	C	C	G	G	T	T	C	C	C	C	G	G	A	A	T	T	T	T	T	T	A	A	A	A	C	C	T	T	C	C	G	G	A	A	C	C	A	A	G	G	A	A	A	A	T	T	C	C	T	T	C	C	T	T	C	C	T	T	A	A	T	T	A	A	C	C	G	G	G	G	C	C	A	A	G	G	A	A	A	A	T	T	A	A	A	A	T	T	T	T	A	A	T	T	C	C	A	A	G	G	T	T	A	A	T	T	C	C	A	A	A	A	G	G	T	T	G	G	A	A	A	A	A	A	G	G	G	G	G	G	C	C	T	T	C	C	G	G	G	G	G	G	T	T	C	C	T	T	A	A	G	G	T	T	A	A	G	G	A	A	A	A	C	C	T	T	T	T	A	A	G	G	G	G	A	A	T	T	G	G	T	T	A	A	T	T	T	T	A	A	T	T	G	G	G	G	A	A	A	A	A	A	A	A	C	C	C	C	T	T	C	C	G	G	T	T	A	A	C	C	T	T	A	A	A	A	C	C	G	G	A	A	A	A	A	A	T	T	T	T	T	T	T	T	A	A	G	G	C	C	A	A	A	A	T	T	C	C	C	C	T	T	T	T	G	G	T	T	G	G	G	G	C	C	A	A	C	C	G	G	G	G	T	T	G	G	A	A	T	T	C	C	C	C	C	C	T	T	A	A	C	C	T	T	T	T	G	G	A	A	C	C	T	T	A	A	A	A	A	A	T	T	G	G	A	A	A	A	C	C	T	T	A	A	C	C	T	T	G	G	T	T	T	T	C	C	C	C	T	T	A	A	A	A	T	T	G	G	A	A	A	A	T	T	C	C	A	A	C	C	A	A	A	A	T	T	G	G	G	G	A	A	A	A	A	A	C	C	T	T	G	G	T	T	T	T	G	G	G	G	A	A	T	T	T	T	T	T	C	C	G	G	T	T	C	C	T	T	G	G	C	C	A	A	A	A	G	G	G	G	C	C	A	A	T	T	G	G	G	G	T	T	C	C	T	T	A	A	C	C	T	T	T	T	T	T	C	C	G	G	T	T	C	C	G	G	A	A	C	C	T	T	G	G	T	T	G	G	T	T	C	C	A	A	G	G	A	A	A	A	C	C	C	C	G	G	T	T	G	G	A	A	G	G	C	C	A	A	G	G	C	C	G	G	G	G	G	G	G	G	A	A	C	C	C	C	C	C	A	A	A	A	G	G	G	G	T	T	C	C	A	A	C	C	A	A	G	G	A	A	G	G	T	T	C	C	T	T	C	C	A	A	A	A	A	A	C	C	T	T	C	C	A	A	T	T	C	C	T	T	T	T	T	T	A	A	G	G	T	T	G	G	G	G	G	G	T	T	G	G	T	T	A	A	T	T	G	G	T	T	T	T	C	C	C	C	C	C	C	C	G	G	G	G	A	A	A	A	C	C	G	G	G	G	C	C	T	T	T	T	C	C	C	C	T	T	G	G	C	C	T	T	T	T	A	A	T	T	A	A	T	T	A	A	A	A	A	A	C	C	G	G	G	G	C	C	T	T	A	A	A	A	T	T	C	C	G	G	T	T	A	A	G	G	G	G	A	A	T	T	C	C	G	G	T	T	G	G	C	C	C	C	A	A	C	C	G	G	C	C	A	A	A	A	A	A	G	G	A	A	T	T	C	C	A	A	G	G	A	A	A	A	C	C	A	A	C	C	C	C	A	A	A	A	A	A	G	G	A	A	G	G	C	C	T	T	G	G	T	T	C	C	A	A	C	C	C	C	G	G	G	G	T	T	G	G	T	T	G	G	G	G	C	C	G	G	C	C	T	T	C	C	T	T	A	A	A	A	G	G	C	C	G	G	C	C	T	T	C	C	G	G	G	G	C	C	C	C	T	T	A	A	G	G	G	G	G	G	A	A	T	T	G	G	A	A	G	G	A	A	A	A	A	A	G	G	C	C	C	C	C	C	C	C	G	G	A	A	A	A	T	T	A	A	G	G	A	A	C	C	C	C	G	G	T	T	A	A	T	T	A	A	A	A	G	G	C	C	C	C	G	G	G	G	A	A	T	T	A	A	G	G	G	G	T	T	T	T	C	C	C	C	T	T	A	A	T	T	G	G	T	T	T	T	T	T	C	C	T	T	A	A	T	T	T	T	G	G	C	C	C	C	T	T	G	G	A	A	G	G	G	G	T	T	G	G	A	A	C	C	T	T	C	C	A	A	C	C	G	G	G	G	C	C	G	G	T	T	T	T	C	C	T	T	T	T	G	G	C	C	G	G	A	A	C	C	G	G	G	G	G	G	T	T	C	C	C	C	G	G	A	A	G	G	C	C	C	C	T	G	G	G	T	T	A	A	T	T	G	G	C	C	G	G	C	C	T	T	G	G	C	C	G	G	T	T	A	A	A	A	G	G	A	A	G	G	G	G	C	C	C	C	A	A	T	T	C	C	G	G	G	G	G	G	T	T	G	G	C	C	G	G	A	A	T	T	C	C	G	G	A	A	T	T	G	G	A	A	A	A	G	G	T	T	T	T	C	C	G	G	C	C	T	T	C	C	A	A	G	G	G	G	T	T	A	A	C	C	T	T	T	T	C	C	T	T	G	G	C	C	C	C	T	T	G	G	T	T	T	T	C	C	A	A	C	C	C	C	A	A	C	C	C	C	C	C	G	G	G	G	T	T	A	A	A	A	C	C	C	C	C	C	A	A	A	A	T	T	G	G	G	G	T	T	A	A	C	C	A	A	G	G	C	C	G	G	A	A	C	C	C	C	T	T	T	T	C	C	G	G	T	T	A	A	C	C	C	C	A	A	A	A	G	G	C	C	A	A	G	G	G	G	C	C	A	A	A	A	G	G	T	T	C	C	T	T	G	G	G	G	C	C	G	G	C	C	A	A	T	T	A	A	G	G	T	T	NA	NA	T	T	C	C	G	G	T	T	C	C	C	C	T	T	T	T	A	A	G	G	A	A	A	A	G	G	T	T	C	C	T	T	G	G	G	G	G	G	A	A	C	C	T	T	C	C	T	T	G	G	G	G	C	C	C	C	T	T	C	C	A	A	C	C	T	T	T	T	G	G	A	A	C	C	A	A	G	G	T	T	G	G	A	A	A	A	T	T	T	T	A	A	G	G	G	G	T	T	C	C	T	T	A	A	C	C	A	A	G	G	C	C	T	T	T	T	T	T	T	T	C	C	C	C	C	C	A	A	A	A	G	G	T	T	C	C	G	G	A	A	T	T	G	G	T	T	A	A	G	G	C	T	G	G	G	G	C	C	T	T	C	C	A	A	A	A	A	A	C	C	C	C	G	G	A	A	C	C	T	T	T	T	G	G	T	T	C	C	G	G	A	A	C	C	T	T	C	C	C	C	T	T	T	T	C	C	G	G	T	T	G	G	A	A	A	A	A	A	T	T	G	G	A	A	C	C	G	G	A	A	C	C	C	C	C	C	C	C	A	A	T	T	T	T	G	G	T	T	A	A	G	G	C	C	C	C	T	T	G	G	A	A	G	G	T	T	A	A	T	T	A	A	G	G	C	C	T	T	G	G	C	C	C	C	G	G	T	T	T	T	T	T	G	G	G	G	A	A	C	C	T	T	T	T	A	A	T	T	G	G	C	C	T	T	A	A	C	C	A	A	C	C	A	A	G	G	T	T	G	G	C	C	A	A	G	G	C	C	G	T	C	C	G	G	C	C	G	G	A	A	G	G	A	A	C	C	G	G	C	C	G	G	A	A	T	T	T	T	A	A	T	T	A	A	C	C	A	A	C	C	T	T	A	A	T	T	C	C	G	G	G	G	T	T	G	G	A	A	A	A	A	A	T	T	T	T	T	T	G	G	G	G	A	A	T	T	T	T	G	G	A	A	C	C	T	T	C	C	A	A	T	T	C	C	C	C	C	C	T	T	G	G	A	A	C	C	C	C	G	G	G	G	T	T	A	A	G	G	A	A	T	T	G	G	C	C	T	T	G	G	C	C	A	A	A	A	T	T	C	C	G	G	C	C	A	A	C	C	T	T	A	A	C	C	A	A	A	A	C	C	G	G	T	T	G	G	T	T	C	C	G	G	G	G	A	A	G	G	G	G	G	G	C	C	G	G	G	G	G	G	G	G	A	A	G	G	A	A	C	C	A	A	G	G	A	A	C	C	G	G	T	T	A	A	G	G	G	G	C	C	G	G	A	A	T	T	T	T	A	A	A	A	T	T	A	A	A	A	A	A	A	A	T	T	T	T	G	G
CC	OR2417f56	NA	NA	1	NA	T	T	A	A	C	C	A	A	C	C	G	G	A	A	A	A	T	T	C	C	T	T	A	A	C	C	A	A	T	T	T	T	T	T	G	G	T	T	C	C	A	A	A	A	G	G	G	G	C	C	C	C	G	G	A	A	A	A	G	G	A	A	C	C	G	G	G	G	C	C	A	A	G	G	G	G	A	A	T	T	A	A	G	G	G	G	C	C	A	A	A	A	C	C	C	C	C	C	A	A	A	A	A	A	T	T	G	G	C	C	T	T	A	A	T	T	G	G	G	G	A	A	G	G	G	G	C	T	C	C	C	C	A	A	C	C	A	A	T	T	T	T	T	T	T	T	T	T	T	T	C	C	C	C	T	T	G	G	A	A	T	T	C	C	A	A	A	A	T	T	T	T	A	A	G	G	C	C	G	G	T	T	G	G	A	A	C	C	A	A	A	A	G	G	T	T	G	G	C	C	T	T	G	G	T	T	G	G	C	C	C	C	C	C	C	C	G	G	C	C	G	G	A	A	C	C	G	G	G	G	A	A	A	A	T	T	T	T	T	T	G	G	A	A	A	A	A	A	C	C	C	C	A	A	A	A	A	A	G	G	A	A	G	G	A	A	G	G	A	A	G	G	C	C	A	A	G	G	C	C	G	G	C	C	A	A	C	C	G	G	G	G	T	T	A	A	G	G	G	G	T	T	G	G	C	C	A	A	G	G	C	C	C	C	C	C	C	C	C	C	A	A	G	G	C	C	C	C	G	G	C	C	T	T	T	T	T	T	T	T	A	A	A	A	T	T	G	G	A	A	A	A	G	G	T	T	A	A	C	C	C	C	G	G	C	C	A	A	T	T	T	T	A	A	A	A	G	G	C	C	G	G	T	T	C	C	A	A	C	C	G	G	T	T	A	A	C	C	A	A	G	G	G	G	T	T	G	G	C	C	G	G	G	G	C	C	C	C	T	T	A	A	G	G	G	G	T	T	G	G	A	A	A	A	G	G	C	C	T	T	A	A	C	C	T	T	C	C	G	G	A	A	NA	NA	T	T	A	A	G	G	C	C	C	C	T	T	G	G	C	C	C	C	A	A	T	T	A	A	A	A	A	A	G	G	C	C	T	T	A	A	T	T	A	A	A	A	T	T	G	G	A	A	C	C	G	G	C	C	G	G	A	A	G	G	G	G	T	T	G	G	T	T	T	T	A	A	G	G	G	G	A	A	G	G	A	A	C	C	T	T	T	T	C	C	T	T	G	G	G	G	G	G	A	A	T	T	C	C	T	T	C	C	T	T	G	G	A	A	A	A	G	G	A	A	C	C	T	T	A	A	C	C	C	C	T	T	T	T	G	G	T	T	T	T	T	T	C	C	G	G	A	A	C	C	G	G	T	T	C	C	C	C	T	T	C	C	G	G	C	C	A	A	C	C	G	G	G	G	G	G	C	C	C	C	T	T	C	C	T	T	C	C	C	C	G	G	T	T	A	A	T	T	A	A	A	A	C	C	G	G	A	A	G	G	T	T	T	T	G	G	C	C	A	A	C	C	A	A	T	T	G	G	C	C	G	G	C	C	C	C	T	T	C	C	A	A	G	G	G	G	C	C	A	A	G	G	T	T	C	C	C	C	G	G	C	C	A	A	T	T	A	A	G	G	A	A	G	G	T	T	G	G	A	A	A	A	C	C	A	A	G	G	A	A	A	A	T	T	G	G	G	G	C	C	C	C	T	T	T	T	T	T	G	G	G	G	G	G	A	A	T	T	T	T	A	A	G	G	G	G	C	C	C	C	A	A	C	C	G	G	C	C	T	T	T	T	A	A	A	A	T	T	A	A	C	C	T	T	G	G	C	C	C	C	C	C	G	G	A	A	C	C	G	G	G	G	T	T	T	T	A	A	A	A	A	A	G	G	A	A	T	T	T	T	G	G	C	C	A	A	T	T	G	G	C	C	G	G	G	G	C	C	C	C	T	T	G	G	T	T	T	T	T	T	C	C	A	A	T	T	A	A	C	C	C	C	G	G	G	G	G	G	C	C	C	C	A	A	G	G	A	A	G	G	A	A	A	A	A	A	T	T	A	A	T	T	A	A	G	G	C	C	T	T	T	T	T	T	G	G	G	G	C	C	A	A	G	G	G	G	A	A	C	C	T	T	T	T	C	C	T	T	A	A	C	C	C	C	A	A	T	T	A	A	T	T	G	G	A	A	C	C	C	C	C	C	G	G	G	G	G	G	G	G	G	G	G	G	A	A	T	T	C	C	C	C	T	T	T	T	G	G	C	C	T	T	T	T	C	C	A	A	G	G	G	G	T	T	G	G	T	T	G	G	A	A	G	G	A	A	C	C	G	G	T	T	A	A	T	T	C	C	G	G	T	T	A	A	C	C	A	A	A	A	A	A	T	T	G	G	C	C	C	C	C	C	T	T	G	G	T	T	G	G	A	A	T	T	T	T	G	G	G	G	A	A	T	T	A	A	T	T	T	T	A	A	G	G	G	G	A	A	G	G	G	G	A	A	T	T	G	G	C	C	C	C	T	T	C	C	A	A	A	A	A	A	A	A	A	A	A	A	A	A	A	A	T	T	C	C	G	G	C	C	A	A	T	T	C	C	C	C	G	G	A	A	G	G	C	C	A	A	A	A	A	A	G	G	A	A	T	T	A	A	C	C	T	T	A	A	C	C	C	C	T	T	A	A	C	C	C	C	T	T	T	T	G	G	G	G	C	C	A	A	C	C	G	G	G	G	C	C	G	G	G	G	G	G	T	T	A	A	T	T	G	G	A	A	A	A	T	T	C	C	T	T	G	G	A	A	C	C	C	C	G	G	C	C	C	C	A	A	T	T	G	G	A	A	T	T	C	C	C	C	A	A	C	C	A	A	G	G	A	A	C	C	G	G	T	T	G	G	A	A	C	C	C	C	C	C	A	A	G	G	A	A	A	A	G	G	A	A	G	G	C	C	C	C	C	C	G	G	C	C	G	G	T	T	T	T	A	A	T	T	G	G	A	A	C	C	T	T	A	A	G	G	C	C	C	C	G	G	G	G	G	G	C	C	A	A	G	G	C	C	A	A	A	A	T	T	G	G	T	T	G	G	T	T	C	C	C	C	C	C	T	T	C	C	C	C	A	A	C	C	G	G	G	G	C	C	A	A	G	G	G	G	G	G	G	G	G	G	A	A	C	C	A	A	T	T	G	G	T	T	T	T	C	C	G	G	C	C	A	A	C	C	C	C	T	T	A	A	C	C	C	C	G	G	G	G	T	T	A	A	C	C	A	A	A	A	C	C	A	A	G	G	G	G	C	C	T	T	C	C	C	C	C	C	A	A	T	T	C	C	A	A	C	C	T	T	T	T	T	T	A	A	C	C	A	A	T	T	C	C	C	C	G	G	A	A	A	A	T	T	C	C	G	G	A	A	C	C	C	C	T	T	C	C	G	G	T	T	A	A	C	C	G	G	G	G	G	G	C	C	T	T	C	C	T	T	C	C	A	A	A	A	G	G	A	A	G	G	G	G	T	T	G	G	T	T	C	C	A	A	T	T	G	G	T	T	G	G	A	A	G	G	T	T	C	C	G	G	A	A	T	T	A	A	C	C	A	A	C	C	G	G	T	T	G	G	T	T	A	A	C	C	T	T	A	A	G	G	A	A	T	T	G	G	G	G	G	G	A	A	T	T	G	G	G	G	G	G	C	C	C	C	A	A	C	C	C	C	C	C	C	C	G	G	A	A	A	A	C	C	G	G	G	G	G	G	G	G	C	C	G	G	A	A	C	C	A	A	T	T	C	C	A	A	A	A	T	T	G	G	A	A	C	C	A	A	G	G	T	T	G	G	NA	NA	G	G	G	G	T	T	C	C	C	C	A	A	C	C	T	T	A	A	G	G	C	C	G	G	C	C	G	G	A	A	G	G	G	G	C	C	G	G	G	G	G	G	C	C	C	C	T	T	T	T	C	C	G	G	A	A	T	T	G	G	T	T	T	T	C	C	A	A	G	G	C	C	T	T	C	C	C	C	G	G	C	C	G	G	C	C	C	C	A	A	A	A	A	A	C	C	G	G	A	A	G	G	G	G	T	T	C	C	C	C	G	G	C	C	G	G	G	G	C	C	A	A	A	A	G	G	G	G	T	T	A	A	C	C	T	T	C	C	A	A	C	C	A	A	T	T	G	G	T	T	A	A	G	G	A	A	C	C	C	C	G	G	T	T	T	T	T	T	T	T	C	C	A	A	C	C	G	G	C	C	C	C	T	T	A	A	C	C	T	T	T	T	C	C	G	G	G	G	T	T	C	C	G	G	A	A	A	A	A	A	C	C	C	C	G	G	T	T	T	T	C	C	C	C	A	A	C	C	T	T	C	C	A	A	C	C	T	T	T	T	C	C	C	C	A	A	G	G	G	G	C	C	C	C	G	G	C	C	G	G	T	T	G	G	G	G	C	C	G	G	A	A	C	C	T	T	G	G	G	G	A	A	A	A	A	A	G	G	A	A	A	A	C	C	G	G	A	A	A	A	T	T	G	G	T	T	T	T	C	C	G	G	T	T	C	C	C	C	T	T	C	C	A	A	G	G	T	T	T	T	C	C	T	T	C	C	C	C	T	T	T	T	G	G	G	G	T	T	G	G	T	T	T	T	C	C	G	G	G	G	C	C	T	T	A	A	NA	NA	G	G	G	G	T	T	T	T	A	A	A	A	G	G	C	C	C	C	G	G	A	A	T	T	C	C	T	T	T	T	G	G	T	T	T	T	C	C	C	C	T	T	G	G	A	A	A	A	T	T	C	C	A	A	C	C	G	G	T	T	G	G	C	C	T	T	G	G	A	A	T	T	T	T	G	G	C	C	G	G	T	T	C	C	T	T	A	A	A	A	G	G	C	C	A	A	A	A	C	C	T	T	G	G	A	A	C	C	T	T	T	T	T	T	G	G	A	A	G	G	C	C	A	A	G	G	A	A	A	A	C	C	T	T	T	T	C	C	G	G	A	A	G	G	A	A	G	G	C	C	G	G	A	A	C	C	T	T	G	G	G	G	T	T	G	G	T	T	C	C	G	G	G	G	A	A	G	G	G	G	C	C	A	A	T	T	A	A	A	A	A	A	T	T	G	G	C	C	G	G	T	T	A	A	C	C	A	A	T	T	A	A	A	A	T	T	A	A	A	A	G	G	C	C	A	A	G	G	A	A	T	T	C	C	T	T	G	G	C	C	C	C	C	C	C	C	C	C	T	T	G	G	G	G	A	A	C	C	T	T	C	C	A	A	G	G	A	A	T	T	A	A	T	T	G	G	A	A	A	A	T	T	C	C	G	G	A	A	G	G	A	A	T	T	A	A	G	G	C	C	T	T	G	G	G	G	G	G	A	A	T	T	G	G	T	T	C	C	A	A	A	A	G	G	T	T	A	A	A	A	C	C	A	A	A	G	C	C	G	G	A	A	C	C	C	C	G	G	G	G	G	G	G	G	G	G	T	T	G	G	A	A	A	A	G	G	G	G	C	C	T	T	T	T	A	A	G	G	G	G	T	T	C	C	G	G	T	T	C	C	A	A	G	G	A	A	C	C	G	G	C	C	C	C	C	C	A	A	G	G	A	A	T	T	G	G	T	T	C	C	T	T	A	A	C	C	C	C	C	C	A	A	A	A	C	C	A	A	G	G	T	T	T	T	T	T	G	G	A	A	A	A	T	T	G	G	C	C	A	A	A	A	A	A	A	A	C	C	A	A	A	A	G	G	C	C	G	G	T	T	C	C	NA	NA	T	T	A	A	G	G	T	T	C	C	G	G	G	G	G	G	A	A	A	A	T	T	T	T	T	T	T	T	T	T	T	T	T	T	A	A	A	A	G	G	C	C	G	G	T	T	T	T	G	G	A	A	C	C	T	T	G	G	T	T	C	C	T	T	G	G	T	T	G	G	A	A	T	T	A	A	C	C	G	G	G	G	G	G	T	T	C	C	A	A	C	C	T	T	A	A	A	A	T	T	G	G	A	A	C	C	G	G	G	G	A	A	A	A	C	C	A	A	A	A	A	A	T	T	G	G	A	A	G	G	G	G	A	A	C	C	C	C	C	C	A	A	T	T	G	G	A	A	G	G	C	C	G	G	G	G	A	A	A	A	A	A	A	A	C	C	C	C	C	C	C	C	T	T	A	A	G	G	C	C	A	A	C	C	C	C	C	C	G	G	A	A	T	T	G	G	C	C	G	G	A	A	T	T	G	G	T	T	T	T	T	T	C	C	T	T	A	A	A	A	A	A	G	G	C	C	C	C	C	C	A	A	G	G	A	A	T	T	G	G	T	T	G	G	G	G	T	T	G	G	C	C	C	C	T	T	G	G	G	G	C	C	A	A	G	G	C	C	T	T	C	C	G	G	T	T	T	T	T	T	C	C	C	C	C	C	A	A	C	C	C	C	A	A	G	G	T	T	C	C	T	T	A	A	A	A	G	G	A	A	A	A	C	C	G	G	G	G	G	G	C	C	T	T	C	C	G	G	A	A	T	T	G	G	G	G	C	C	G	G	C	C	A	A	C	C	C	C	G	G	A	A	G	G	T	T	A	A	C	C	A	A	T	T	A	A	G	G	A	A	A	A	G	G	A	A	G	G	C	C	G	G	T	T	A	A	T	T	T	T	A	A	T	T	T	T	A	A	C	C	T	T	C	C	T	T	G	G	T	T	A	A	G	G	C	C	A	A	C	C	C	C	C	C	G	G	G	G	A	A	G	G	C	C	A	A	T	T	T	T	C	C	T	T	T	T	G	G	G	G	T	T	A	A	G	G	T	T	T	T	C	C	G	G	T	T	T	T	C	C	C	C	A	A	C	C	A	A	G	G	T	T	C	C	C	C	A	A	G	G	G	G	G	G	T	T	A	A	G	G	G	G	C	C	C	C	A	A	G	G	C	C	G	G	G	G	C	C	A	A	T	T	G	G	A	A	T	T	G	G	C	C	A	A	G	G	A	A	C	C	G	G	A	A	T	T	G	G	G	G	A	A	T	T	T	T	C	C	T	T	T	T	A	A	T	T	A	A	T	T	C	C	A	A	A	A	A	A	A	A	A	A	G	G	C	C	G	G	T	T	G	G	C	C	A	A	G	G	T	T	T	T	C	C	G	G	C	C	C	C	T	T	C	C	C	C	G	G	C	C	A	A	C	C	G	G	T	T	G	G	A	A	C	C	A	A	A	A	G	G	T	T	C	C	C	C	G	G	G	G	G	G	T	T	G	G	G	G	T	T	C	C	C	C	T	T	T	T	T	T	G	G	A	A	C	C	G	G	A	A	C	C	C	C	C	C	T	T	C	C	C	C	T	T	A	A	G	G	C	C	A	A	G	G	C	C	A	A	T	T	A	A	T	T	T	T	G	G	C	C	A	A	G	G	G	G	G	G	T	T	G	G	C	C	G	G	G	G	T	T	T	T	T	T	T	T	G	G	C	C	A	A	A	A	G	G	T	T	G	G	T	T	A	A	G	G	C	C	G	G	G	G	G	G	A	A	T	T	G	G	G	G	T	T	A	A	A	A	G	G	G	G	T	T	C	C	T	T	C	C	G	G	A	A	C	C	C	C	T	T	T	T	C	C	T	T	T	T	A	A	T	T	T	T	C	C	T	T	T	T	G	G	T	T	T	T	T	T	G	G	C	C	G	G	G	G	C	C	A	A	G	G	T	T	G	G	G	G	G	G	T	T	A	A	C	C	T	T	C	C	A	A	C	C	A	A	C	C	G	G	G	G	T	T	A	A	C	C	C	C	C	C	A	A	A	A	C	C	G	G	A	A	G	G	C	C	T	T	C	C	C	C	G	G	G	G	C	C	A	A	A	A	C	C	G	G	C	C	A	A	A	A	C	C	T	T	C	C	C	C	T	T	C	C	G	G	T	T	C	C	C	C	A	A	A	A	G	G	T	T	T	T	T	T	C	C	A	A	A	A	T	T	A	A	T	T	A	A	G	G	C	C	G	G	A	A	C	C	T	T	G	G	C	C	C	C	C	C	A	A	A	A	T	T	G	G	T	T	C	C	A	A	C	C	G	G	G	G	G	G	C	C	G	G	C	C	A	A	C	C	T	T	G	G	G	G	T	T	C	C	C	C	A	A	T	T	C	C	T	T	G	G	C	C	G	G	A	A	C	C	G	G	C	C	G	G	G	G	G	G	C	C	T	T	G	G	C	C	G	G	G	G	C	C	A	A	A	A	T	T	G	G	C	C	T	T	T	T	G	G	G	G	G	G	C	C	A	A	A	A	A	A	T	T	C	C	C	C	C	C	C	C	A	A	A	A	C	C	G	G	C	C	C	C	T	T	A	A	T	T	A	A	T	T	C	C	C	C	A	A	G	G	G	G	A	A	A	A	G	G	C	C	G	G	C	C	T	T	C	C	A	A	A	A	T	T	C	C	A	A	A	A	G	G	A	A	C	C	A	A	A	A	T	T	T	T	T	T	A	A	T	T	C	C	A	A	T	T	G	G	C	C	T	T	C	C	G	G	A	A	G	G	A	A	C	C	G	G	C	C	G	G	C	C	G	G	C	C	A	A	G	G	A	A	C	C	T	T	T	T	C	C	G	G	A	A	T	T	T	T	T	T	G	G	A	A	G	G	C	C	C	C	G	G	G	G	G	G	T	T	C	C	T	T	G	G	G	G	A	A	T	T	T	T	G	G	C	C	A	A	G	G	T	T	C	C	C	C	G	G	A	A	T	T	C	C	G	G	A	A	C	C	C	C	G	G	T	T	C	C	A	A	C	C	C	C	C	C	T	T	C	C	T	T	T	T	T	T	T	T	A	A	C	C	T	T	C	C	T	T	C	C	T	T	C	C	C	C	A	A	A	A	C	C	G	G	A	A	A	A	T	T	C	C	C	C	A	A	G	G	C	C	C	C	C	C	A	A	G	G	A	A	C	C	A	A	NA	NA	T	T	C	C	G	G	C	C	A	A	C	C	C	C	T	T	T	T	T	T	A	A	G	G	C	C	A	A	C	C	A	A	T	T	T	T	C	C	A	A	C	C	A	A	C	C	A	A	C	C	T	T	T	T	C	C	C	C	C	C	T	T	G	G	A	A	T	T	C	C	G	G	A	A	G	G	A	A	T	T	G	G	A	A	G	G	C	C	T	T	T	T	A	A	T	T	A	A	A	A	G	G	A	A	T	T	A	A	G	G	T	T	G	G	A	A	C	C	C	C	G	G	A	A	G	G	T	T	C	C	C	C	C	C	G	G	C	C	A	A	G	G	C	C	T	T	C	C	C	C	C	C	T	T	C	C	T	T	G	G	T	T	G	G	G	G	T	T	T	T	C	C	G	G	G	G	T	T	NA	NA	A	A	C	C	C	C	G	G	A	A	G	G	G	G	G	G	C	C	C	C	G	G	T	T	C	C	G	G	C	C	G	G	T	T	G	G	A	A	T	T	A	A	G	G	T	T	G	G	A	A	T	T	G	G	G	G	T	T	A	A	T	T	A	A	G	G	A	A	T	T	C	C	T	T	A	A	G	G	A	A	C	C	T	T	C	C	C	C	C	C	A	A	T	T	G	G	C	C	A	A	T	T	G	G	G	G	G	G	G	G	T	T	G	G	T	T	C	C	A	A	T	T	T	T	T	T	C	C	C	C	A	A	T	T	C	C	C	C	G	G	C	C	A	A	G	G	A	A	C	C	C	C	T	T	T	T	G	G	A	A	C	C	A	A	G	G	C	C	C	C	A	A	C	C	G	G	G	G	C	C	A	A	C	C	C	C	T	T	G	G	C	C	A	A	A	A	G	G	G	G	A	A	A	A	G	G	G	G	G	G	T	T	A	A	C	C	C	C	A	A	T	T	A	A	G	G	A	A	G	G	A	A	A	A	A	A	A	A	C	C	C	C	T	T	A	A	G	G	C	C	C	C	A	A	A	A	G	G	C	C	T	T	T	T	C	C	G	G	A	A	A	A	G	G	G	G	A	A	A	A	G	G	C	C	A	A	G	G	A	A	G	G	C	C	A	A	A	A	A	A	G	G	A	A	G	G	C	C	T	T	G	G	G	G	T	T	A	A	C	C	A	A	G	G	T	T	A	A	G	G	C	C	T	T	G	G	C	C	G	G	C	C	G	G	C	C	C	C	T	T	C	C	T	T	T	T	T	T	G	G	C	C	C	C	T	T	A	A	A	A	C	C	A	A	A	A	T	T	G	G	T	T	G	G	C	C	A	A	T	T	C	C	T	T	C	C	G	G	G	G	C	C	T	T	G	G	T	T	G	G	G	G	T	T	A	A	G	G	G	G	C	C	T	T	T	T	C	C	C	C	G	G	C	C	A	A	A	A	T	T	A	A	A	A	G	G	T	T	A	A	G	G	C	C	C	C	G	G	T	T	A	A	T	T	T	T	C	C	C	C	G	G	T	T	A	A	A	A	A	A	T	T	G	G	T	T	T	T	G	G	A	A	C	C	C	C	G	G	A	A	C	C	A	A	T	T	A	A	T	T	G	G	T	T	A	A	G	G	T	T	A	A	A	A	G	G	T	T	A	A	C	C	A	A	T	T	T	T	C	C	A	A	C	C	C	C	G	G	C	C	T	T	G	G	NA	NA	C	C	C	C	A	A	C	C	T	T	G	G	A	A	A	A	G	G	T	T	G	G	G	G	T	T	T	T	G	G	T	T	C	C	T	T	A	A	A	A	T	T	A	A	G	G	C	C	C	C	G	G	C	C	C	C	G	G	G	G	A	A	G	G	C	C	A	A	C	C	T	T	G	G	A	A	C	C	A	A	G	G	T	T	G	G	T	T	C	C	C	C	C	C	A	A	C	C	C	C	T	T	A	A	A	A	G	G	G	G	C	C	A	A	C	C	A	A	A	A	T	T	A	A	A	A	C	C	C	C	A	A	T	T	C	C	T	T	C	C	C	C	C	C	T	T	A	A	A	A	A	A	C	C	G	G	C	C	G	G	C	C	C	C	T	T	G	G	A	A	G	G	C	C	C	C	A	A	G	G	C	C	T	T	T	T	C	C	G	G	C	C	A	A	T	T	T	T	G	G	A	A	C	C	G	G	T	T	T	T	G	G	T	T	T	T	T	T	G	G	A	A	A	A	T	T	C	C	G	G	C	C	A	A	T	T	G	G	C	C	A	A	C	C	G	G	C	C	C	C	C	C	A	A	T	T	A	A	T	T	C	C	T	T	G	G	A	A	G	G	A	A	G	G	G	G	T	T	G	G	G	G	G	G	A	A	T	T	A	A	G	G	A	A	T	T	A	A	G	G	G	G	A	A	G	G	G	G	C	C	A	A	T	T	G	G	T	T	C	C	A	A	NA	NA	C	C	A	A	G	G	G	G	A	A	C	C	C	C	C	C	T	T	A	A	G	G	NA	NA	T	T	C	C	G	G	A	A	G	G	C	C	C	C	A	A	T	T	G	G	C	C	C	C	G	G	A	A	G	G	T	T	T	T	A	A	C	C	G	G	C	C	C	C	C	C	A	A	C	C	C	C	G	G	C	C	T	T	T	T	A	A	A	A	A	A	T	T	C	C	T	T	G	G	A	A	C	C	C	C	G	G	T	T	C	C	G	G	C	C	G	G	A	A	A	A	G	G	G	G	A	A	A	A	G	G	A	A	A	A	A	A	G	G	T	T	T	T	G	G	A	A	A	A	G	G	A	A	G	G	G	G	G	G	A	A	A	A	A	A	A	A	C	C	G	G	A	A	G	G	T	T	T	T	G	G	A	A	C	C	T	T	A	A	G	G	G	G	A	A	C	C	A	A	A	A	T	T	A	A	G	G	T	T	G	G	C	C	G	G	G	G	G	G	G	G	G	G	C	C	T	T	T	T	A	A	T	T	C	C	A	A	T	T	C	C	T	T	A	A	T	T	C	C	C	C	G	G	G	G	C	C	A	A	G	G	G	G	G	G	C	C	T	T	C	C	C	C	T	T	C	C	C	C	C	C	C	C	T	T	A	A	T	T	C	C	G	G	G	G	C	C	G	G	G	G	G	G	C	C	G	G	A	A	A	A	G	G	C	C	C	C	G	G	G	G	T	T	C	C	A	A	C	C	C	C	C	C	C	C	A	A	C	C	C	C	G	G	T	T	A	A	A	A	A	A	G	G	G	G	T	T	A	A	NA	NA	A	A	C	C	G	G	C	C	A	A	T	T	G	G	G	G	A	A	G	G	C	C	G	G	A	A	T	T	C	C	T	T	T	T	T	T	G	G	A	A	G	G	C	C	G	G	A	A	C	C	A	A	C	C	G	G	G	G	A	A	G	G	A	A	C	C	C	C	T	T	G	G	T	T	C	C	G	G	G	G	C	C	G	G	G	G	T	T	G	G	A	A	A	A	C	C	G	G	C	C	A	A	C	C	T	T	A	A	G	G	T	T	T	T	A	A	G	G	C	C	A	A	C	C	G	G	G	G	T	T	A	A	G	G	C	C	G	G	A	A	A	A	A	A	T	T	C	C	T	T	G	G	C	C	A	A	C	C	C	C	A	A	C	C	A	A	T	T	T	T	T	T	G	G	C	C	C	C	C	C	T	T	G	G	G	G	G	G	T	T	C	C	A	A	A	A	A	A	G	G	C	C	T	T	C	C	A	A	G	G	A	A	G	G	T	T	A	A	C	C	A	A	C	C	G	G	A	A	T	T	T	T	T	T	A	A	A	A	C	C	G	G	T	T	T	T	C	C	T	T	G	G	T	T	C	C	A	A	T	T	T	T	G	G	A	A	C	C	T	T	G	G	G	G	C	C	A	A	G	G	T	T	A	A	G	G	C	C	A	A	A	A	A	A	C	C	A	A	A	A	A	A	G	G	A	A	A	A	A	A	C	C	G	G	T	T	C	C	G	G	C	C	C	C	T	T	C	C	C	C	C	C	G	G	T	T	C	C	A	A	T	T	A	A	A	A	T	T	G	G	C	C	A	A	A	A	G	G	T	T	C	C	G	G	G	G	G	G	A	A	T	T	T	T	C	C	G	G	T	T	A	A	C	C	C	C	G	G	T	T	C	C	T	T	G	G	G	G	C	C	A	A	T	T	G	G	T	T	G	G	T	T	G	G	C	C	C	C	A	A	T	T	T	T	A	A	T	T	G	G	C	C	G	G	G	G	A	A	C	C	C	C	T	T	G	G	C	C	C	C	G	G	C	C	C	C	G	G	A	A	G	G	C	C	A	A	A	A	T	T	C	C	T	T	C	C	C	C	G	G	C	C	C	C	A	A	T	T	C	C	T	T	A	A	T	T	C	C	G	G	A	A	T	T	A	A	C	C	G	G	A	A	C	C	C	C	G	G	G	G	T	T	A	A	G	G	G	G	C	C	G	G	T	T	G	G	T	T	T	T	G	G	T	T	A	A	G	G	T	T	G	G	C	C	C	C	G	G	T	T	G	G	A	A	G	G	T	T	G	G	C	C	G	G	T	T	A	A	T	T	A	A	G	G	T	T	C	C	C	C	T	T	A	A	T	T	G	G	T	T	G	G	C	C	T	T	A	A	G	G	C	C	C	C	A	A	T	T	G	G	T	T	T	T	T	T	G	G	G	G	C	C	G	G	A	A	C	C	C	C	G	G	T	T	A	A	G	G	T	T	G	G	T	T	G	G	C	C	A	A	G	G	T	T	T	T	T	T	C	C	C	C	T	T	G	G	G	G	G	G	C	C	C	C	T	T	C	C	G	G	A	A	A	A	G	G	C	C	A	A	A	A	T	T	C	C	A	A	T	T	G	G	T	T	G	G	A	A	C	C	T	T	A	A	G	G	C	C	T	T	C	C	C	C	C	C	C	C	A	A	G	G	G	G	C	C	C	C	C	C	A	A	A	A	T	T	G	G	A	A	C	C	C	C	A	A	G	G	A	A	T	T	T	T	A	A	C	C	C	C	A	A	G	G	C	C	A	A	T	T	G	G	A	A	C	C	G	G	T	T	G	G	T	T	G	G	C	C	A	A	C	C	A	A	A	A	G	G	G	G	T	T	C	C	G	G	T	T	A	A	G	G	T	T	G	G	A	A	T	T	A	A	T	T	G	G	A	A	C	C	C	C	A	A	C	C	A	A	A	A	C	C	C	C	T	T	A	A	C	C	A	A	A	A	A	A	T	T	T	T	A	A	G	G	C	C	T	T	C	C	T	T	G	G	G	G	G	G	G	G	T	T	A	A	A	A	A	A	A	A	T	T	G	G	T	T	T	T	C	C	G	G	C	C	T	T	A	A	C	C	A	A	G	G	T	T	A	A	A	A	A	A	T	T	T	T	C	C	G	G	C	C	A	A	T	T	T	T	A	A	G	G	A	A	C	C	G	G	T	T	C	C	C	C	G	G	C	C	C	C	C	C	T	T	G	G	G	G	G	G	C	C	G	G	C	C	C	C	G	G	A	A	C	C	C	C	A	A	T	T	A	A	C	C	A	A	C	C	T	T	C	C	T	T	G	G	A	A	T	T	G	G	T	T	C	C	T	T	G	G	T	T	A	A	C	C	G	G	T	T	C	C	C	C	A	A	C	C	C	C	G	G	C	C	C	C	C	C	T	T	C	C	G	G	C	C	T	T	G	G	C	C	G	G	G	G	G	G	C	C	G	G	T	T	A	A	A	A	C	C	C	C	G	G	A	A	C	C	G	G	T	T	A	A	G	G	G	G	A	A	G	G	NA	NA	T	T	G	G	G	G	G	G	A	A	A	A	C	C	G	G	C	C	A	A	A	A	G	G	A	A	A	A	A	A	A	A	T	T	G	G	G	G	C	C	T	T	A	A	A	A	G	G	G	G	A	A	A	A	C	C	T	T	C	C	C	C	A	A	G	G	C	C	G	G	G	G	T	T	G	G	G	G	T	T	T	T	C	C	A	A	A	A	C	C	G	G	T	T	C	C	G	G	T	T	G	G	G	G	A	A	T	T	C	C	C	C	G	G	G	G	A	A	G	G	C	C	G	G	T	T	G	G	G	G	G	G	T	T	A	A	G	G	G	G	G	G	C	C	T	T	G	G	A	A	C	C	T	T	C	C	C	C	C	C	C	C	T	T	C	C	A	A	T	T	T	T	A	A	A	A	C	C	C	C	T	T	C	C	G	G	T	T	G	G	C	C	T	T	T	T	C	C	C	C	C	C	G	G	C	C	T	T	G	G	C	C	G	G	T	T	A	A	T	T	G	G	T	T	T	T	C	C	G	G	T	T	A	A	C	C	C	C	G	G	A	A	T	T	T	T	C	C	C	C	G	G	C	C	T	T	A	A	G	G	T	T	T	T	C	C	A	A	C	C	T	T	A	A	T	T	C	C	T	T	A	A	C	C	G	G	A	A	G	G	C	C	C	C	T	T	G	G	G	G	T	T	A	A	A	A	T	T	C	C	C	C	T	T	A	A	T	T	A	A	C	C	C	C	C	C	A	A	G	G	C	C	T	T	T	T	T	T	C	C	G	G	G	G	T	T	T	T	G	G	C	C	T	T	G	G	A	A	A	A	T	T	A	A	G	G	A	A	A	A	A	A	C	C	G	G	T	T	G	G	T	T	G	G	C	C	C	C	G	G	A	A	G	G	C	C	A	A	C	C	T	T	A	A	C	C	T	T	A	A	T	T	T	T	T	T	T	T	T	T	A	A	A	A	A	A	G	G	G	G	A	A	A	A	A	A	G	G	A	A	G	G	A	A	A	A	C	C	T	T	T	T	T	T	C	C	G	G	A	A	C	C	C	C	T	T	T	T	C	C	G	G	C	C	C	C	G	G	G	G	G	G	T	T	G	G	A	A	A	A	A	A	T	T	G	G	G	G	A	A	T	T	T	T	G	G	G	G	C	C	A	A	C	C	C	C	A	A	G	G	A	A	T	T	G	G	C	C	A	A	G	G	T	T	G	G	T	T	T	T	T	T	A	A	G	G	A	A	G	G	A	A	G	G	G	G	T	T	A	A	C	C	A	A	T	T	A	A	C	C	T	T	T	T	T	T	C	C	T	T	C	C	G	G	G	G	G	G	C	C	C	C	T	T	A	A	G	G	NA	NA	C	C	A	A	T	T	T	T	C	C	T	T	G	G	C	C	G	G	C	C	C	C	C	C	G	G	C	C	C	C	T	T	G	G	A	A	T	T	A	A	G	G	T	T	C	C	T	T	T	T	G	G	A	A	G	G	A	A	G	G	G	G	G	G	G	G	A	A	G	G	G	G	G	G	C	C	T	T	C	C	A	A	T	T	C	C	T	T	G	G	G	G	A	A	A	A	T	T	A	A	C	C	T	T	T	T	C	C	C	C	T	T	A	A	G	G	T	T	G	G	C	C	G	G	T	T	C	C	C	C	C	C	G	G	A	A	T	T	C	C	G	G	G	G	C	C	G	G	G	G	C	C	T	T	G	G	A	A	C	C	G	G	T	T	G	G	A	A	T	T	A	A	A	A	C	C	C	C	A	A	G	G	A	A	C	C	A	A	A	A	G	G	G	G	C	C	A	A	G	G	C	C	T	T	G	G	G	G	C	C	G	G	T	T	A	A	T	T	C	C	T	T	C	C	A	A	C	C	G	G	C	C	T	T	T	T	C	C	A	A	G	G	T	T	A	A	T	T	G	G	A	A	A	A	A	A	T	T	T	T	C	C	T	T	C	C	A	A	A	A	T	T	C	C	A	A	A	A	G	G	C	C	C	C	A	A	G	G	G	G	G	G	G	G	C	C	A	A	G	G	A	A	C	C	G	G	T	T	G	G	A	A	C	C	A	A	C	C	C	C	T	T	C	C	A	A	C	C	C	C	G	G	G	G	G	G	C	C	C	C	T	T	G	G	A	A	G	G	T	T	G	G	A	A	G	G	C	C	A	A	T	T	G	G	C	C	T	T	C	C	T	T	C	C	G	G	G	G	T	T	A	A	T	T	C	C	T	T	G	G	T	T	C	C	A	A	T	T	T	T	C	C	A	A	A	A	A	A	G	G	A	A	A	A	C	C	A	A	T	T	A	A	T	T	T	T	T	T	C	C	C	C	T	T	T	T	A	A	T	T	T	T	T	T	G	G	G	G	T	T	A	A	C	C	T	T	C	C	C	C	T	T	T	T	G	G	T	T	C	C	A	A	A	A	T	T	T	T	T	T	T	T	C	C	C	C	G	G	A	A	T	T	T	T	G	G	A	A	G	G	C	C	G	G	A	A	C	C	C	C	T	T	A	A	G	G	C	C	T	T	G	G	A	A	T	T	G	G	C	C	A	A	T	T	C	C	A	A	G	G	A	A	C	C	T	T	C	C	T	T	C	C	T	T	A	A	T	T	G	G	T	T	G	G	G	G	G	G	T	T	T	T	T	T	C	C	C	C	G	G	C	C	G	G	G	G	A	A	C	C	G	G	G	G	G	G	C	C	T	T	A	A	A	A	G	G	T	T	G	G	T	T	T	T	A	A	T	T	T	T	T	T	A	A	C	C	A	A	T	T	G	G	T	T	C	C	C	C	G	G	C	C	C	C	G	G	T	T	T	T	A	A	G	G	G	G	C	C	G	G	G	G	A	A	C	C	G	G	A	A	A	A	G	G	C	C	T	T	G	G	A	A	T	T	T	T	G	G	T	T	A	A	C	C	A	A	C	C	A	A	A	A	T	T	T	T	C	C	C	C	C	C	T	T	A	A	A	A	A	A	T	T	C	C	T	T	A	A	T	T	A	A	G	G	T	T	C	C	T	T	A	A	G	G	C	C	C	C	T	T	C	C	A	A	G	G	T	T	G	G	A	A	A	A	G	G	C	C	G	G	C	C	A	A	T	T	A	A	G	G	T	T	T	T	A	A	G	G	T	T	G	G	G	G	A	A	T	T	A	A	C	C	T	T	C	C	T	T	C	C	A	A	G	G	T	T	G	G	C	C	C	C	G	G	G	G	G	G	C	C	C	C	C	C	G	G	T	T	A	A	C	C	T	T	T	T	T	T	T	T	C	C	T	T	A	A	T	T	A	A	C	C	C	C	T	T	A	A	G	G	A	A	A	A	G	G	C	C	T	T	C	C	T	T	T	T	G	G	C	C	A	A	G	G	A	A	G	G	G	G	T	T	C	C	T	T	C	C	G	G	A	A	C	C	T	T	G	G	G	G	C	C	G	G	C	C	A	A	C	C	C	C	C	C	T	T	G	G	T	T	G	G	A	A	A	A	T	T	A	A	A	A	T	T	G	G	G	G	A	A	C	C	C	C	A	A	A	A	A	A	C	C	T	T	G	G	G	G	T	T	C	C	T	T	G	G	A	A	C	C	C	C	C	C	A	A	G	G	G	G	C	C	G	G	C	C	C	C	C	C	A	A	G	G	G	G	C	C	G	G	A	A	A	A	G	G	T	T	G	G	A	A	G	G	G	G	G	G	A	A	T	T	T	T	A	A	A	A	A	A	G	G	C	C	C	C	A	A	C	C	G	G	T	T	A	A	C	C	T	T	T	T	A	A	T	T	G	G	G	G	A	A	G	G	C	C	A	A	C	C	T	T	T	T	C	C	C	C	T	T	G	G	T	T	A	A	C	C	C	C	C	C	A	A	T	T	T	T	C	C	G	G	G	G	G	G	A	A	C	C	G	G	A	A	A	A	G	G	A	A	C	C	T	T	G	G	T	T	G	G	G	G	G	G	C	C	G	G	A	A	C	C	A	A	A	A	T	T	T	T	G	G	G	G	G	G	A	A	T	T	G	G	G	G	T	T	A	A	A	A	T	T	C	C	G	G	G	G	T	T	T	T	C	C	T	T	G	G	G	G	C	C	C	C	G	G	A	A	G	G	T	T	A	A	G	G	G	G	C	C	T	T	C	C	G	G	T	T	C	C	A	A	G	G	C	C	C	C	G	G	G	G	C	C	A	A	G	G	A	A	G	G	T	T	T	T	A	A	T	T	C	C	C	C	A	A	G	G	T	T	G	G	T	T	C	C	C	C	A	A	C	C	G	G	A	A	C	C	C	C	A	A	G	G	C	C	T	T	T	T	T	T	C	C	C	C	G	G	T	T	C	C	A	A	C	C	A	A	C	C	A	A	A	A	C	C	T	T	C	C	T	T	T	T	T	T	T	T	A	A	G	G	A	A	T	T	C	C	C	C	T	T	T	T	C	C	T	T	T	T	G	G	A	A	T	T	A	A	G	G	A	A	A	A	G	G	C	C	G	G	T	T	C	C	C	C	C	C	A	A	C	C	G	G	C	C	T	T	C	C	G	G	T	T	A	A	C	C	C	C	A	A	G	G	C	C	A	A	T	T	T	T	T	T	A	A	C	C	T	T	T	T	T	T	T	T	A	A	A	A	C	C	A	A	G	G	A	A	T	T	C	C	T	T	C	C	C	C	C	C	T	T	A	A	T	T	A	A	C	C	C	C	T	T	A	A	C	C	C	C	T	T	T	T	G	G	A	A	T	T	G	G	G	G	A	A	G	G	G	G	G	G	G	G	G	G	A	A	T	T	C	C	A	A	C	C	G	G	A	A	A	A	G	G	A	A	A	A	T	T	T	T	A	A	T	T	T	T	T	T	C	C	T	T	C	C	A	A	T	T	C	C	A	A	C	C	T	T	G	G	T	T	A	A	A	A	C	C	A	A	A	A	G	G	C	C	G	G	T	T	C	C	G	G	G	G	A	A	T	T	A	A	G	G	A	A	C	C	A	A	A	A	C	C	T	T	C	C	G	G	A	A	A	A	T	T	C	C	G	G	A	A	A	A	A	A	C	C	G	G	A	A	A	A	T	T	T	T	A	A	T	T	C	C	C	C	A	A	T	T	T	T	C	C	G	G	A	A	G	G	T	T	C	C	G	G	T	T	G	G	C	C	C	C	G	G	T	T	T	T	T	T	T	T	A	A	T	T	A	A	A	A	C	C	T	T	G	G	C	C	A	A	A	A	G	G	T	T	C	C	T	T	T	T	C	C	G	G	G	G	C	C	T	T	A	A	G	G	A	A	C	C	T	T	G	G	A	A	A	A	C	C	G	G	A	A	C	C	A	A	T	T	C	C	G	G	T	T	T	T	G	G	G	G	G	G	C	C	A	A	C	C	T	T	A	A	G	G	C	C	C	C	A	A	A	A	T	T	T	T	G	G	G	G	G	G	T	T	C	C	A	A	A	A	G	G	C	C	C	C	T	T	C	C	G	G	A	A	C	C	A	A	G	G	C	C	C	C	C	C	G	G	G	G	C	C	C	C	G	G	A	A	A	A	T	T	C	C	C	C	A	A	T	T	G	G	T	T	G	G	G	G	T	T	C	C	C	C	A	A	G	G	C	C	G	G	A	A	G	G	A	A	G	G	C	C	C	C	G	G	G	G	T	T	G	G	C	C	G	G	A	A	T	T	A	A	C	C	A	A	C	C	A	A	G	G	T	T	C	C	C	C	T	T	C	C	T	T	T	T	T	T	G	G	T	T	T	T	G	G	T	T	G	G	T	T	G	G	A	A	C	C	T	T	T	T	T	T	C	C	C	C	T	T	C	C	C	C	T	T	A	A	T	T	C	C	G	G	C	C	T	T	G	G	A	A	A	A	A	A	G	G	T	T	G	G	A	A	G	G	C	C	T	T	C	C	C	C	C	C	A	A	A	A	T	T	A	A	C	C	G	G	C	C	C	C	G	G	T	T	G	G	G	G	A	A	G	G	A	A	C	C	T	T	A	A	G	G	A	A	G	G	C	C	C	C	T	T	C	C	C	C	C	C	G	G	G	G	C	C	C	C	G	G	G	G	G	G	C	C	G	G	A	A	A	A	A	A	T	T	C	C	A	A	C	C	G	G	C	C	A	A	T	T	T	T	G	G	T	T	T	T	C	C	G	G	G	G	C	C	A	A	C	C	G	G	A	A	A	A	T	T	T	T	G	G	G	G	A	A	T	T	G	G	A	A	G	G	G	A	T	T	A	A	G	G	G	G	A	A	G	G	A	A	T	T	T	T	T	T	C	C	C	C	C	C	G	G	A	A	G	G	A	A	T	T	C	C	G	G	C	C	C	C	G	G	T	T	G	G	C	C	A	A	C	C	T	T	C	C	T	T	T	T	G	G	C	C	T	T	G	G	G	G	C	C	T	T	G	G	G	G	C	C	T	T	T	T	G	G	A	A	T	T	T	T	T	T	A	A	T	T	A	A	T	T	G	G	C	C	C	C	A	A	C	C	C	C	A	A	T	T	C	C	C	C	G	G	T	T	T	T	G	G	T	T	G	G	A	A	T	T	A	A	NA	NA	C	C	C	C	T	T	A	A	C	C	A	A	C	C	C	C	G	G	T	T	G	G	C	C	G	G	G	G	A	A	T	T	T	T	T	T	T	T	C	C	C	C	G	G	A	A	A	A	G	G	G	G	A	A	G	G	T	T	C	C	C	C	C	C	C	C	T	T	T	T	C	C	C	C	G	G	A	A	G	G	A	A	T	T	A	A	T	T	G	G	T	T	A	A	A	A	T	T	G	G	C	C	C	C	C	C	G	G	A	A	G	G	T	T	T	T	G	G	T	T	C	C	G	G	C	C	T	T	A	A	T	T	T	T	A	A	G	G	G	G	G	G	A	A	A	A	C	C	T	T	C	C	G	G	A	A	T	T	G	G	A	A	A	A	A	A	A	A	A	A	G	G	C	C	T	T	T	T	C	C	C	C	T	T	A	A	G	G	T	T	T	T	T	T	G	G	C	C	C	C	G	G	T	T	A	A	G	G	C	C	T	T	G	G	G	G	G	G	T	T	C	C	A	A	T	T	C	C	G	G	G	G	G	G	C	C	A	A	T	T	G	G	G	G	T	T	T	T	C	C	C	C	C	C	T	T	C	C	T	T	T	T	C	C	G	G	C	C	C	C	C	C	C	C	T	T	T	T	T	T	G	G	G	G	C	C	G	G	G	G	G	G	T	T	A	A	G	G	G	G	G	G	A	A	G	G	C	C	C	C	A	A	A	A	A	A	C	C	T	T	G	G	A	A	A	A	NA	NA	A	A	A	A	C	C	G	G	G	G	C	C	T	T	T	T	C	C	T	T	C	C	T	T	A	A	C	C	T	T	G	G	A	A	G	G	T	T	T	T	A	A	C	C	G	G	G	G	G	G	T	T	G	G	G	G	A	A	C	C	C	C	A	A	G	G	C	C	T	T	T	T	G	G	C	C	T	T	T	T	G	G	T	T	C	C	A	A	C	C	C	C	C	C	G	G	C	C	T	T	A	A	G	G	G	G	C	C	A	A	T	T	G	G	G	G	A	A	C	C	G	G	T	T	G	G	A	A	A	A	T	T	C	C	A	A	A	A	T	T	A	A	G	G	G	G	G	G	C	C	G	G	C	C	T	T	C	C	A	A	C	C	T	T	A	A	A	A	A	A	A	A	T	T	A	A	A	A	G	G	G	G	C	C	C	C	T	T	G	G	G	G	G	G	G	G	C	C	G	G	A	A	A	A	A	A	T	T	C	C	C	C	G	G	A	A	C	C	G	G	C	C	G	G	G	G	G	G	A	A	T	T	C	C	C	C	C	C	G	G	T	T	A	A	C	C	C	C	G	G	G	G	G	G	T	T	G	G	G	G	T	T	C	C	G	G	C	C	T	T	G	G	C	C	C	C	C	C	C	C	C	C	T	T	A	A	T	T	A	A	C	C	G	G	G	G	C	C	A	A	T	T	A	A	C	C	A	A	A	A	A	A	C	C	G	G	G	G	A	A	A	A	G	G	C	C	T	T	T	T	G	G	G	G	C	C	C	C	T	T	C	C	G	G	T	T	A	A	T	T	T	T	T	T	T	T	G	G	C	C	T	T	A	A	C	C	A	A	G	G	G	G	T	T	T	T	G	G	C	C	T	T	C	C	C	C	G	G	A	A	T	T	G	G	C	C	C	C	G	G	G	G	T	T	C	C	A	A	C	C	T	T	G	G	A	A	T	T	T	T	T	T	T	T	G	G	G	G	A	A	G	G	A	A	T	T	T	T	A	A	T	T	G	G	C	C	A	A	C	C	T	T	C	C	C	C	C	C	G	G	A	A	A	A	T	T	T	T	A	A	T	T	A	A	A	A	T	T	C	C	T	T	G	G	C	C	G	G	G	G	A	A	A	A	G	G	C	C	C	C	C	C	A	A	T	T	C	C	T	T	T	T	A	A	T	T	T	T	T	T	T	T	T	T	G	G	C	C	G	G	C	C	T	T	G	G	G	G	C	C	T	T	G	G	A	A	C	C	A	A	G	G	A	A	A	A	T	T	G	G	T	T	C	C	A	A	C	C	A	A	C	C	G	G	G	G	T	T	T	T	T	T	A	A	G	G	C	C	G	G	T	T	C	C	A	A	C	C	G	G	A	A	T	T	C	C	T	T	A	A	G	G	G	G	T	T	C	C	C	C	G	G	G	G	A	A	C	C	C	C	T	T	C	C	T	T	G	G	C	C	G	G	T	T	C	C	G	G	G	G	A	A	C	C	A	A	T	T	G	G	T	T	G	G	C	C	C	C	C	C	G	G	G	G	T	T	G	G	C	C	A	A	T	T	C	C	T	T	G	G	C	C	T	T	G	G	G	G	G	G	C	C	A	A	G	G	A	A	T	T	C	C	T	T	T	T	A	A	T	T	C	C	T	T	G	G	T	T	C	C	A	A	C	C	T	T	T	T	A	A	C	C	T	T	C	C	G	G	C	C	G	G	A	A	A	A	G	G	A	A	A	A	T	T	A	A	C	C	C	C	C	C	A	A	A	A	T	T	A	A	T	T	A	A	G	G	G	G	A	A	C	C	C	C	T	T	G	G	G	G	G	G	G	G	C	C	C	C	C	C	C	C	T	T	A	A	C	C	C	C	G	G	G	G	T	T	A	A	A	A	T	T	C	C	T	T	C	C	C	C	C	C	G	G	T	T	C	C	T	T	C	C	G	G	C	C	C	C	T	T	G	G	C	C	T	T	C	C	G	G	A	A	G	G	C	C	T	T	T	T	C	C	T	T	A	A	C	C	T	T	A	A	A	A	T	T	G	G	A	A	A	A	T	T	A	A	A	A	T	T	A	A	C	C	G	G	G	G	C	C	G	G	C	C	T	T	T	T	T	T	A	A	T	T	C	C	T	T	T	T	C	C	C	C	G	G	T	T	C	C	C	C	T	T	C	C	C	C	C	C	T	T	T	T	A	A	G	G	T	T	C	C	A	A	C	C	C	C	C	C	G	G	C	C	C	C	C	C	G	G	C	C	T	T	G	G	G	G	T	T	A	A	T	T	T	T	C	C	A	A	C	C	A	A	C	C	C	C	C	C	C	C	T	T	G	G	T	T	T	T	C	C	T	T	A	A	C	C	G	G	C	C	C	C	G	G	C	C	C	C	G	G	A	A	C	C	C	C	C	C	G	G	G	G	C	C	T	T	T	T	A	A	C	C	G	G	C	C	G	G	T	T	C	C	A	A	C	C	C	C	C	C	A	A	T	T	T	T	T	T	A	A	G	G	A	A	NA	NA	T	T	C	C	G	G	A	A	T	T	A	A	T	T	G	G	C	C	C	C	G	G	C	C	A	A	T	T	C	C	T	T	C	C	A	A	G	G	T	C	C	C	T	T	G	G	T	T	A	A	G	G	A	A	C	C	T	T	G	G	G	G	C	C	A	A	G	G	G	G	G	G	C	C	C	C	C	C	G	G	A	A	T	T	A	A	C	C	G	G	A	A	C	C	T	T	T	T	C	C	A	A	T	T	C	C	C	C	G	G	C	C	T	T	G	G	G	G	T	T	T	T	A	A	A	A	G	G	A	A	A	A	A	A	C	C	T	T	C	C	C	C	T	T	T	T	G	G	C	C	T	T	T	T	A	A	G	G	G	G	A	A	C	C	G	G	A	A	G	G	A	A	G	G	C	C	C	C	A	A	C	C	G	G	A	A	C	C	G	G	A	A	T	T	A	A	C	C	A	A	C	C	G	G	C	C	G	G	C	C	A	A	C	C	T	T	C	C	C	C	T	T	T	T	T	T	A	A	C	C	G	G	T	T	C	C	A	A	G	G	G	G	A	A	G	G	C	C	A	A	A	A	A	A	A	A	C	C	C	C	A	A	G	G	T	T	G	G	A	A	T	T	C	C	A	A	G	G	C	C	T	T	C	C	T	T	T	T	T	T	T	T	G	G	G	G	C	C	T	T	A	A	C	C	T	T	T	T	T	T	G	G	C	C	C	C	C	C	G	G	G	G	G	G	C	C	C	C	G	G	G	G	T	T	T	T	T	T	G	G	C	C	C	C	T	T	C	C	A	A	A	A	G	G	C	C	A	A	T	T	C	C	A	A	C	C	A	A	C	C	A	A	G	G	A	A	A	A	C	C	A	A	G	G	G	G	G	G	C	C	A	A	C	C	C	C	T	T	A	A	C	C	C	C	G	G	A	A	A	A	C	C	C	C	G	G	T	T	G	G	C	C	T	T	G	G	G	G	G	G	C	C	T	T	C	C	C	C	A	A	A	A	A	A	G	G	C	C	A	A	A	A	A	A	C	C	C	C	T	T	G	G	T	T	T	T	C	C	G	G	C	C	C	C	G	G	A	A	G	G	C	C	A	A	C	C	C	C	T	T	A	A	G	G	T	T	C	C	G	G	G	G	A	A	G	G	T	T	G	G	G	G	A	A	A	A	C	C	C	C	C	C	T	T	A	A	A	A	C	C	A	A	G	G	C	C	C	C	C	C	A	A	A	A	T	T	A	A	G	G	T	T	A	A	A	A	G	G	C	C	G	G	T	T	G	G	A	A	A	A	C	C	C	C	G	G	A	A	T	T	T	T	G	G	C	C	A	A	A	A	G	G	A	A	A	A	C	C	T	T	C	C	C	C	T	T	G	G	A	A	C	C	G	G	G	G	G	G	G	G	G	G	A	A	A	A	A	A	G	G	A	A	T	T	A	A	A	A	A	A	C	C	T	T	T	T	G	G	C	C	C	C	G	G	T	T	G	G	T	T	G	G	A	A	T	T	T	T	C	C	A	A	A	A	A	A	G	G	A	A	T	T	A	A	G	G	T	T	T	T	G	G	G	G	A	A	G	G	A	A	T	T	G	G	C	C	A	A	C	C	A	A	A	A	A	A	A	A	T	T	T	T	C	C	C	C	T	T	A	A	C	C	C	C	A	A	G	G	C	C	T	T	A	A	T	T	A	A	G	G	G	G	C	C	G	G	T	T	T	T	A	A	A	A	G	G	G	G	G	G	G	G	A	A	A	C	G	A	C	C	C	C	C	C	A	A	G	A	G	A	T	T	C	C	T	T	C	C	G	G	G	G	G	T	A	G	C	C	C	C	A	A	A	A	C	C	G	G	C	G	G	G	NA	NA	G	G	T	T	C	C	A	A	G	G	A	G	G	A	A	C	A	A	G	G	C	C	C	C	T	T	T	T	C	C	C	T	NA	NA	C	T	A	A	A	C	C	T	T	C	T	T	A	G	G	G	C	C	C	T	C	T	C	C	G	G	C	C	C	C	C	C	A	T	C	T	T	T	A	A	T	C	C	C	T	T	A	T	T	A	C	T	C	T	T	C	G	G	C	C	C	C	C	C	C	T	C	T	G	A	NA	NA	A	A	C	T	T	T	T	T	C	G	C	C	T	T	A	A	G	T	G	G	C	G	A	A	G	G	G	G	G	G	T	C	C	C	C	C	G	A	G	G	A	A	T	T	A	A	G	G	A	A	C	C	G	A	G	G	C	C	A	A	G	G	A	A	T	T	C	C	C	C	T	T	C	C	A	A	C	C	T	C	T	T	C	C	A	G	G	G	G	G	C	T	T	C	A	A	A	A	C	C	G	G	G	G	A	A	G	G	T	T	C	C	A	A	G	A	T	C	G	G	T	T	G	G	A	A	G	G	C	C	G	G	A	G	T	C	A	A	A	A	C	C	G	G	G	G	T	T	T	T	T	T	T	T	T	T	C	C	T	T	A	A	A	A	A	A	T	T	A	A	G	G	A	A	T	T	G	G	G	G	T	T	T	T	C	C	T	T	G	G	A	A	A	A	T	T	A	G	A	G	A	A	G	A	G	G	C	T	T	A	C	C	C	T	A	T	G	C	C	C	C	C	C	C	A	G	C	C	T	C	T	T	C	G	T	T	T	T	C	C	C	C	C	C	C	C	G	A	T	A	A	G	G	A	C	C	T	T	A	A	C	C	T	C	T	T	T	T	A	A	G	G	G	G	C	C	T	T	T	C	C	C	G	G	A	A	A	A	T	C	C	T	G	G	NA	NA	C	G	A	G	C	T	A	A	G	G	T	C	C	C	A	G	G	C	T	T	G	A	T	T	A	A	A	A	A	A	A	A	A	A	G	G	A	A	T	T	C	C	T	A	A	T	T	G	T	T	G	G	A	A	T	T	G	G	A	A	G	T	T	C	G	G	C	T	C	C	T	T	G	A	G	G	G	A	C	C	C	T	G	G	G	A	T	T	C	C	C	C	C	C	C	T	A	G	G	G	T	T	T	C	T	G	A	A	C	T	A	G	T	T	C	C	C	C	A	A	A	A	C	C	C	C	G	G	G	A	T	C	C	C	G	G	C	C	G	G	C	T	T	T	C	C	C	C	T	T	C	C	C	C	C	C	A	A	C	C	T	T	G	G	C	C	G	G	A	A	T	C	C	A	G	A	T	T	G	G	C	C	C	T	G	G	C	T	A	G	G	A	T	T	A	A	A	G	C	C	A	G	G	G	C	T	C	T	A	G	T	T	A	A	G	G	A	A	G	G	G	G	G	A	T	T	A	A	A	A	T	T	G	G	C	C	A	A	C	T	A	A	G	G	A	T	G	G	T	C	C	C	G	G	A	A	G	A	C	C	T	C	NA	NA	A	G	A	A	A	G	G	G	T	T	T	T	A	A	A	A	NA	NA	A	G	C	C	C	C	G	G	A	A	C	C	C	C	C	C	A	A	G	G	G	G	T	T	C	C	C	C	T	T	T	C	C	C	G	G	A	A	C	C	C	C	T	T	T	C	A	A	C	C	G	G	C	C	T	T	G	G	C	C	C	C	T	T	A	A	A	A	T	T	A	A	T	T	C	C	T	C	T	T	A	A	A	A	C	C	A	A	G	G	G	G	C	T	A	A	G	G	G	G	T	T	A	A	A	A	T	T	T	C	C	T	A	A	T	C	G	G	T	T	C	C	C	C	T	T	C	C	C	C	T	A	C	T	C	T	G	G	T	T	G	G	A	A	T	T	T	C	T	C	G	G	G	G	G	T	T	T	NA	NA	T	T	T	C	NA	NA	T	T	T	T	A	A	T	T	G	A	T	G	C	C	C	T	G	T	G	C	A	T	T	C	G	G	G	A	A	A	G	G	G	G	A	C	T	T	T	T	NA	NA	C	C	G	A	A	A	T	T	A	A	C	C	T	C	A	G	A	A	A	A	C	C	C	C	G	G	A	A	C	C	G	G	C	G	C	C	A	G	G	G	C	C	C	T	C	C	T	T	C	T	G	G	A	T	G	C	G	G	T	T	G	A	G	G	G	G	G	G	A	A	T	T	G	G	C	C	A	G	A	C	T	T	T	T	A	A	A	A	A	A	A	A	T	C	T	T	C	T	C	T	T	T	NA	NA	G	A	G	G	G	G	C	C	G	G	C	C	G	G	T	T	C	T	C	A	G	G	A	A	T	T	T	T	T	T	A	A	A	A	C	C	T	T	C	C	G	G	A	G	C	T	G	G	G	G	A	G	A	A	T	T	C	C	T	T	C	T	T	A	C	G	T	T	A	A	T	C	A	A	C	T	G	G	G	G	C	G	A	A	G	A	A	A	A	A	T	C	A	G	A	A	T	C	T	T	A	A	T	T	C	C	A	A	G	G	T	C	A	A	NA	NA	C	T	A	A	A	A	G	G	T	T	G	G	A	A	G	A	G	A	T	G	A	G	G	G	T	C	T	C	C	T	G	G	G	G	G	G	T	C	C	C	T	T	A	A	G	G	G	T	T	A	A	G	A	A	A	A	T	C	T	T	C	C	A	A	G	G	G	A	C	C	A	A	G	G	T	T	A	A	C	C	C	C	G	G	T	T	G	G	A	A	A	A	A	A	G	G	G	G	C	C	C	C	T	T	T	T	G	G	T	T	A	A	C	C	C	C	T	T	G	G	C	C	G	G	A	A	G	G	G	G	T	T	T	T	T	T	C	C	A	A	G	G	C	C	G	G	A	A	T	T	C	C	T	T	G	G	C	C	G	G	T	T	G	G	G	G	C	C	A	A	C	C	A	A	A	A	T	T	G	G	A	A	T	T	G	G	T	T	G	G	T	T	C	C	T	T	T	T	C	C	G	G	G	G	T	T	T	T	G	G	A	A	A	A	T	T	G	G	A	A	A	A	C	C	C	C	A	A	C	C	T	T	G	G	C	C	T	T	C	C	C	C	T	T	A	A	A	A	T	T	G	G	A	A	A	A	T	T	C	C	A	A	C	C	A	A	A	A	C	C	G	G	G	G	A	A	A	A	G	G	C	C	T	T	G	G	T	T	C	C	A	A	T	T	A	A	T	T	T	T	T	T	C	C	G	G	T	T	C	C	T	T	A	A	C	C	A	A	A	A	G	G	G	G	C	C	A	A	T	T	G	G	G	G	T	T	C	C	T	T	A	A	T	T	C	C	C	C	C	C	G	G	A	A	C	C	C	C	T	T	A	A	T	T	C	C	A	A	C	C	G	G	T	T	C	C	A	A	G	G	A	A	A	A	C	C	C	C	NA	NA	T	T	G	G	A	A	G	G	C	C	A	A	G	G	C	C	G	G	G	G	G	G	G	G	A	A	C	C	C	C	C	C	C	C	A	A	C	C	G	G	T	T	C	C	A	A	C	C	G	G	A	A	G	G	G	G	G	G	C	C	T	T	C	C	A	A	A	A	A	A	C	C	T	T	C	C	A	A	C	C	T	T	C	C	C	C	T	T	G	G	A	A	T	T	G	G	G	G	G	G	T	T	G	G	T	T	A	A	T	T	G	G	T	T	T	T	C	C	C	C	C	C	C	C	G	G	G	G	A	A	A	A	C	C	G	G	G	G	C	C	T	T	T	T	C	C	C	C	T	T	G	G	C	C	T	T	T	T	A	A	T	T	A	A	T	T	A	A	A	A	A	A	C	C	G	G	G	G	C	C	T	T	A	A	A	A	T	T	C	C	G	G	T	T	A	A	G	G	G	G	A	A	T	T	C	C	G	G	A	T	G	G	C	C	C	C	A	A	C	C	G	G	C	C	A	A	A	A	A	A	G	G	A	A	T	T	C	C	A	A	G	G	A	A	A	A	C	C	A	A	C	C	C	C	A	A	A	A	A	A	G	G	A	A	G	G	C	C	T	T	G	G	T	T	C	C	A	A	C	C	C	C	G	G	G	G	T	T	G	G	T	T	G	G	G	G	C	C	G	G	C	C	T	T	C	C	T	T	A	A	A	A	G	G	C	C	G	G	C	C	T	T	C	C	G	G	G	G	C	C	C	C	T	T	A	A	G	G	G	G	G	G	A	A	T	T	G	G	A	A	G	G	A	A	A	A	A	A	G	G	C	C	C	C	C	C	C	C	G	G	A	A	A	A	T	T	A	A	G	G	A	A	C	C	C	C	G	G	T	T	A	A	T	T	A	A	A	A	G	G	C	C	C	C	G	G	G	G	A	A	T	T	A	A	G	G	G	G	T	T	T	T	C	C	C	C	T	T	A	A	T	T	G	G	T	T	T	T	T	T	C	C	T	T	A	A	T	T	T	T	G	G	C	C	C	C	G	G	G	G	G	G	A	A	C	C	T	T	A	A	A	A	T	T	T	T	G	G	G	G	T	T	G	G	G	G	T	T	A	A	C	C	C	C	A	A	G	G	C	C	G	G	C	C	C	C	G	G	T	T	G	G	A	A	A	A	C	C	C	C	T	T	G	G	C	C	G	G	C	C	T	T	T	G	A	A	T	T	C	C	T	T	G	G	T	T	A	A	C	C	C	C	A	A	T	T	A	A	C	C	G	G	A	A	G	G	A	A	G	G	A	A	A	A	C	C	A	A	C	C	T	T	G	G	G	G	G	G	C	C	G	G	T	T	A	A	C	C	T	T	C	C	G	G	G	G	C	C	G	G	A	A	G	G	G	G	C	C	G	G	C	C	A	A	C	C	C	C	C	C	G	G	G	G	G	G	C	C	A	A	C	C	T	T	G	G	C	C	C	C	G	G	G	G	C	C	T	T	G	G	G	G	A	A	C	C	A	A	T	T	C	C	NA	NA	C	C	C	C	A	A	G	T	G	G	T	T	A	A	A	A	C	C	C	C	T	T	A	A	A	A	T	T	G	G	A	A	G	G	C	C	T	T	G	G	G	G	T	T	A	A	T	T	A	A	T	T	C	C	T	T	C	C	A	A	A	A	C	C	G	G	C	C	G	G	T	T	A	A	C	C	T	T	G	G	G	G	C	C	G	G	A	A	T	T	C	C	C	C	C	C	G	G	G	G	C	C	G	G	A	A	A	A	C	C	A	A	G	G	T	T	A	A	C	C	G	G	A	A	T	T	T	T	C	C	C	C	T	T	A	A	G	G	A	A	A	A	G	G	T	T	C	C	T	T	G	G	G	G	G	G	A	A	C	C	T	T	C	C	T	T	G	G	G	G	C	C	C	C	T	T	C	C	A	A	C	C	T	T	T	T	G	G	A	A	C	C	A	A	G	G	T	T	G	G	A	A	A	A	T	T	T	T	A	A	G	G	G	G	T	T	C	C	T	T	A	A	C	C	A	A	G	G	C	C	T	T	T	T	T	T	T	T	C	C	C	C	C	C	A	A	A	A	G	G	T	T	C	C	G	G	A	A	T	T	G	G	T	T	A	A	G	G	T	T	G	G	G	G	C	C	T	T	C	C	A	A	A	A	A	A	C	C	C	C	G	G	A	A	C	C	T	T	T	T	G	G	T	T	C	C	G	G	A	A	C	C	T	T	C	C	C	C	T	T	T	T	C	C	G	G	T	T	G	G	A	A	A	A	A	A	T	T	G	G	A	A	C	C	G	G	A	A	C	C	C	C	C	C	C	C	A	A	T	T	T	T	G	G	T	T	A	A	G	G	C	C	C	C	T	T	G	G	A	A	G	G	T	T	A	A	T	T	A	A	G	G	C	C	T	T	G	G	C	C	C	C	G	G	T	T	T	T	T	T	G	G	G	G	A	A	C	C	T	T	T	T	A	A	T	T	G	G	C	C	T	T	A	A	C	C	A	A	C	C	A	A	G	G	T	T	G	G	C	C	A	A	G	G	C	C	T	T	C	C	G	G	C	C	G	G	A	A	G	G	A	A	C	C	G	G	C	C	G	G	A	A	T	T	T	T	A	A	T	T	A	A	C	C	A	A	C	C	T	T	A	A	T	T	C	C	G	G	G	G	T	T	G	G	A	A	A	A	A	A	T	T	T	T	T	T	G	G	G	G	A	A	T	T	T	T	G	G	A	A	C	C	T	T	C	C	A	A	T	T	C	C	C	C	C	C	T	T	G	G	A	A	C	C	C	C	G	G	G	G	T	T	A	A	G	G	A	A	T	T	G	G	C	C	T	T	G	G	C	C	A	A	A	A	T	T	C	C	G	G	C	C	A	A	C	C	T	T	A	A	C	C	A	A	A	A	C	C	G	G	T	T	G	G	T	T	C	C	G	G	G	G	A	A	G	G	G	G	G	G	C	C	G	G	G	G	G	G	G	G	A	A	G	G	A	A	C	C	A	A	G	G	A	A	C	C	G	G	T	T	A	A	G	G	G	G	C	C	G	G	A	A	T	T	T	T	A	A	A	A	T	T	A	A	A	A	A	A	A	A	T	T	T	T	G	G
[truncated: 995,684 more chars]
