# Supplementary material for: Expression Quantitative Trait Loci for Extreme Host Response to Influenza A in Pre-Collaborative Cross Mice
Source: G3 (Bethesda). 2012 Feb 1;2(2):213–21. doi: 10.1534/g3.111.001800 (PMC3284329; doi:10.1534/g3.111.001800)
Supplement: Supporting Information [file supp_2.2.213_FileS2.zip › File_S2/chr18.ped]

#family	subject	father	mother	sex	phenotype	JAX00450668		JAX00450671		JAX00450682		JAX00450688		JAX00212137		JAX00079765		JAX00079769		JAX00450697		JAX00079772		JAX00079773		JAX00450702		JAX00079779		JAX00450706		JAX00450707		JAX00079780		JAX00079784		JAX00079785		JAX00079786		JAX00079791		JAX00450723		JAX00450724		JAX00079793		JAX00079794		JAX00079796		JAX00079797		JAX00450730		JAX00079798		JAX00212150		JAX00079801		JAX00079802		JAX00079803		JAX00450736		JAX00450738		JAX00450745		JAX00079806		JAX00079808		JAX00079809		JAX00079810		JAX00450748		JAX00079811		JAX00079812		JAX00212154		JAX00079816		JAX00079818		JAX00212156		JAX00079819		JAX00079820		JAX00079822		JAX00450763		JAX00450766		JAX00079824		JAX00079826		JAX00079828		JAX00079831		JAX00079833		JAX00450771		JAX00450773		JAX00450775		JAX00450781		JAX00079837		JAX00450783		JAX00079838		JAX00450784		JAX00212158		JAX00212160		JAX00079841		JAX00079846		JAX00450793		JAX00450797		JAX00450798		JAX00079849		JAX00079851		JAX00450801		JAX00450805		JAX00450807		JAX00079856		JAX00450809		JAX00450810		JAX00450815		JAX00450818		JAX00450823		JAX00450826		JAX00212167		JAX00450831		JAX00079865		JAX00450835		JAX00212170		JAX00212171		JAX00212172		JAX00450842		JAX00079871		JAX00450847		JAX00450848		JAX00450852		JAX00450858		JAX00450859		JAX00450862		JAX00450865		JAX00450868		JAX00079879		JAX00450872		JAX00079884		JAX00450873		JAX00212178		JAX00450879		JAX00450881		JAX00079887		JAX00079889		JAX00450888		JAX00450891		JAX00450894		JAX00079892		JAX00450895		JAX00450896		JAX00450897		JAX00450898		JAX00450899		JAX00450900		JAX00450902		JAX00450912		JAX00450913		JAX00450914		JAX00450915		JAX00079900		JAX00450923		JAX00079903		JAX00450930		JAX00079906		JAX00079909		JAX00079913		JAX00450947		JAX00079916		JAX00450960		JAX00079920		JAX00450966		JAX00450969		JAX00212188		JAX00450974		JAX00450975		JAX00450977		JAX00079922		JAX00450978		JAX00450979		JAX00450983		JAX00079928		JAX00450986		JAX00079929		JAX00450990		JAX00079931		JAX00450992		JAX00450993		JAX00450994		JAX00450995		JAX00212193		JAX00212194		JAX00450997		JAX00450999		JAX00079936		JAX00079937		JAX00079938		JAX00451003		JAX00079939		JAX00451007		JAX00079940		JAX00079941		JAX00451011		JAX00079942		JAX00079945		JAX00451020		JAX00451022		JAX00451024		JAX00451025		JAX00451028		JAX00079951		JAX00451032		JAX00079952		JAX00079954		JAX00079958		JAX00451043		JAX00079964		JAX00451045		JAX00451046		JAX00451048		JAX00451051		JAX00451054		JAX00079967		JAX00451056		JAX00451059		JAX00079971		JAX00212205		JAX00212207		JAX00451067		JAX00079979		JAX00079980		JAX00451071		JAX00451072		JAX00451073		JAX00451075		JAX00451082		JAX00451084		JAX00451085		JAX00451086		JAX00451089		JAX00451097		JAX00451099		JAX00079996		JAX00451100		JAX00212211		JAX00451104		JAX00451108		JAX00451111		JAX00212214		JAX00212215		JAX00080002		JAX00080006		JAX00080010		JAX00451120		JAX00080011		JAX00451124		JAX00451132		JAX00451133		JAX00451136		JAX00451166		JAX00451169		JAX00451171		JAX00451172		JAX00451173		JAX00451179		JAX00451189		JAX00451191		JAX00451195		JAX00451196		JAX00080035		JAX00080036		JAX00080037		JAX00080039		JAX00080040		JAX00451213		JAX00080046		JAX00451224		JAX00451232		JAX00451234		JAX00080047		JAX00080049		JAX00451237		JAX00451238		JAX00451240		JAX00451244		JAX00451245		JAX00451248		JAX00080052		JAX00080053		JAX00080054		JAX00080055		JAX00451258		JAX00451259		JAX00451261		JAX00080062		JAX00080063		JAX00451268		JAX00080065		JAX00080066		JAX00451275		JAX00451277		JAX00080069		JAX00451280		JAX00451284		JAX00080075		JAX00080076		JAX00451289		JAX00451291		JAX00451293		JAX00451297		JAX00080081		JAX00451301		JAX00080087		JAX00451311		JAX00451324		JAX00451328		JAX00451330		JAX00080094		JAX00451342		JAX00451345		JAX00451348		JAX00451349		JAX00451351		JAX00451354		JAX00451357		JAX00451358		JAX00451359		JAX00451362		JAX00080107		JAX00212246		JAX00451366		JAX00451369		JAX00080112		JAX00451370		JAX00080116		JAX00080118		JAX00212247		JAX00451378		JAX00451383		JAX00451384		JAX00212250		JAX00451394		JAX00451399		JAX00451400		JAX00451401		JAX00451408		JAX00080126		JAX00080129		JAX00080131		JAX00080132		JAX00451417		JAX00451419		JAX00451423		JAX00080134		JAX00451430		JAX00451432		JAX00451433		JAX00451448		JAX00451450		JAX00080144		JAX00451455		JAX00451456		JAX00451457		JAX00451461		JAX00451462		JAX00080146		JAX00080147		JAX00451466		JAX00080150		JAX00080151		JAX00080152		JAX00451470		JAX00451472		JAX00080154		JAX00451478		JAX00451479		JAX00451480		JAX00451482		JAX00451487		JAX00451497		JAX00451500		JAX00080168		JAX00451503		JAX00451507		JAX00451510		JAX00080171		JAX00451514		JAX00451515		JAX00080175		JAX00212261		JAX00080178		JAX00451521		JAX00451523		JAX00451524		JAX00451525		JAX00080179		JAX00451531		JAX00080182		JAX00451534		JAX00451535		JAX00451538		JAX00080187		JAX00451541		JAX00451542		JAX00451548		JAX00080191		JAX00451553		JAX00451554		JAX00451555		JAX00451562		JAX00451564		JAX00212270		JAX00451566		JAX00451567		JAX00451571		JAX00451578		JAX00451580		JAX00451581		JAX00080205		JAX00451584		JAX00451585		JAX00451587		JAX00080207		JAX00451588		JAX00451589		JAX00212275		JAX00451594		JAX00451595		JAX00080212		JAX00080214		JAX00451598		JAX00451599		JAX00080215		JAX00451602		JAX00080219		JAX00080221		JAX00451605		JAX00080222		JAX00451610		JAX00080223		JAX00451611		JAX00451616		JAX00212278		JAX00451621		JAX00080237		JAX00451642		JAX00451646		JAX00080242		JAX00451655		JAX00451657		JAX00451661		JAX00451663		JAX00451664		JAX00451669		JAX00080246		JAX00451674		JAX00212283		JAX00451675		JAX00080250		JAX00451682		JAX00451684		JAX00451687		JAX00451690		JAX00451691		JAX00451692		JAX00451694		JAX00080258		JAX00080259		JAX00451695		JAX00451699		JAX00451700		JAX00080264		JAX00080266		JAX00080267		JAX00451706		JAX00451709		JAX00212290		JAX00080269		JAX00451711		JAX00080272		JAX00451714		JAX00080273		JAX00451717		JAX00080275		JAX00451718		JAX00080276		JAX00451721		JAX00451727		JAX00080283		JAX00451729		JAX00080284		JAX00080288		JAX00212298		JAX00451737		JAX00080293		JAX00212300		JAX00451744		JAX00451746		JAX00451750		JAX00080296		JAX00080297		JAX00080299		JAX00212301		JAX00212302		JAX00451752		JAX00451760		JAX00451762		JAX00451763		JAX00080305		JAX00080307		JAX00451766		JAX00451767		JAX00451769		JAX00080309		JAX00080311		JAX00080313		JAX00451775		JAX00080316		JAX00080317		JAX00451779		JAX00451782		JAX00080320		JAX00080321		JAX00451784		JAX00451786		JAX00451787		JAX00451789		JAX00080325		JAX00080328		JAX00451792		JAX00451793		JAX00451796		JAX00212313		JAX00080331		JAX00451799		JAX00080332		JAX00451802		JAX00451804		JAX00451806		JAX00451810		JAX00451812		JAX00451813		JAX00451816		JAX00212316		JAX00212317		JAX00451819		JAX00451820		JAX00080342		JAX00451821		JAX00451824		JAX00212318		JAX00080345		JAX00212319		JAX00451826		JAX00080346		JAX00451827		JAX00451829		JAX00451830		JAX00080351		JAX00080352		JAX00451843		JAX00080354		JAX00451853		JAX00451857		JAX00451860		JAX00451861		JAX00451865		JAX00451866		JAX00451869		JAX00080360		JAX00212322		JAX00451878		JAX00080362		JAX00451892		JAX00451896		JAX00451913		JAX00451912		JAX00451911		JAX00451909		JAX00080370		JAX00451906		JAX00451901		JAX00212324		JAX00080374		JAX00080375		JAX00451918		JAX00080377		JAX00451921		JAX00451923		JAX00451925		JAX00451929		JAX00080379		JAX00451932		JAX00451933		JAX00451934		JAX00451935		JAX00451936		JAX00451937		JAX00451939		JAX00451941		JAX00451942		JAX00451943		JAX00451956		JAX00080396		JAX00451963		JAX00080399		JAX00080403		JAX00451969		JAX00451970		JAX00451971		JAX00451976		JAX00080408		JAX00080409		JAX00212336		JAX00080410		JAX00451982		JAX00451983		JAX00451987		JAX00451989		JAX00451993		JAX00080414		JAX00080415		JAX00452011		JAX00452014		JAX00452015		JAX00452019		JAX00080422		JAX00080423		JAX00452024		JAX00452025		JAX00080429		JAX00452036		JAX00080433		JAX00212340		JAX00452047		JAX00452048		JAX00212341		JAX00452051		JAX00452056		JAX00452058		JAX00452065		JAX00452066		JAX00452067		JAX00452068		JAX00080437		JAX00452069		JAX00452074		JAX00452076		JAX00452077		JAX00452078		JAX00080439		JAX00452084		JAX00452090		JAX00452092		JAX00452094		JAX00452095		JAX00212345		JAX00452104		JAX00080444		JAX00452108		JAX00452115		JAX00452116		JAX00452118		JAX00452121		JAX00452127		JAX00452131		JAX00080449		JAX00080450		JAX00080451		JAX00452139		JAX00452149		JAX00080456		JAX00080457		JAX00452156		JAX00452160		JAX00452162		JAX00452163		JAX00452165		JAX00452166		JAX00452173		JAX00452181		JAX00080462		JAX00452187		JAX00212352		JAX00452189		JAX00452190		JAX00452191		JAX00452195		JAX00452196		JAX00080467		JAX00452202		JAX00080473		JAX00452205		JAX00452209		JAX00080476		JAX00080478		JAX00452216		JAX00452220		JAX00212362		JAX00080484		JAX00452225		JAX00452233		JAX00452234		JAX00080488		JAX00080489		JAX00452237		JAX00452238		JAX00452239		JAX00452240		JAX00452242		JAX00080491		JAX00080495		JAX00452246		JAX00080496		JAX00452255		JAX00452256		JAX00212365		JAX00452257		JAX00452262		JAX00212366		JAX00452270		JAX00452271		JAX00452272		JAX00452273		JAX00452275		JAX00452276		JAX00452278		JAX00452279		JAX00452280		JAX00452283		JAX00452284		JAX00080520		JAX00452288		JAX00452290		JAX00452291		JAX00080521		JAX00080523		JAX00452299		JAX00452300		JAX00452304		JAX00452305		JAX00452309		JAX00452311		JAX00080528		JAX00452316		JAX00452319		JAX00452325		JAX00080532		JAX00080533		JAX00452330		JAX00080535		JAX00452332		JAX00452334		JAX00080537		JAX00452335		JAX00452337		JAX00452338		JAX00452339		JAX00080541		JAX00452342		JAX00452344		JAX00452345		JAX00452346		JAX00452351		JAX00080547		JAX00452353		JAX00452354		JAX00452359		JAX00452362		JAX00080549		JAX00212380		JAX00452368		JAX00452371		JAX00452372		JAX00080551		JAX00452376		JAX00452379		JAX00080555		JAX00452384		JAX00080557		JAX00452387		JAX00452388		JAX00452389		JAX00452390		JAX00452392		JAX00452393		JAX00452395		JAX00080562		JAX00452398		JAX00080563		JAX00452401		JAX00452403		JAX00212384		JAX00452405		JAX00080567		JAX00452406		JAX00452408		JAX00212385		JAX00080577		JAX00452417		JAX00452420		JAX00452421		JAX00452425		JAX00212390		JAX00080586		JAX00452436		JAX00452437		JAX00452441		JAX00452442		JAX00080588		JAX00452447		JAX00080589		JAX00212393		JAX00452451		JAX00452452		JAX00452453		JAX00452454		JAX00452455		JAX00452459		JAX00080594		JAX00080595		JAX00452472		JAX00452474		JAX00080597		JAX00080598		JAX00452481		JAX00452482		JAX00452485		JAX00080600		JAX00080601		JAX00080602		JAX00452491		JAX00452495		JAX00452499		JAX00452501		JAX00452502		JAX00452503		JAX00080605		JAX00080607		JAX00452506		JAX00452511		JAX00452523		JAX00080609		JAX00452525		JAX00452530		JAX00080610		JAX00452532		JAX00452534		JAX00452537		JAX00080611		JAX00080613		JAX00452545		JAX00452546		JAX00452549		JAX00080616		JAX00452558		JAX00080617		JAX00080618		JAX00080619		JAX00212400		JAX00452567		JAX00080623		JAX00452575		JAX00452579		JAX00080633		JAX00452587		JAX00452588		JAX00452589		JAX00452592		JAX00452593		JAX00080636		JAX00080638		JAX00452607		JAX00452609		JAX00452612		JAX00452614		JAX00452617		JAX00452622		JAX00080644		JAX00452625		JAX00080648		JAX00452628		JAX00452629		JAX00080650		JAX00452637		JAX00080651		JAX00080655		JAX00452646		JAX00080658		JAX00452654		JAX00452655		JAX00452660		JAX00452661		JAX00452662		JAX00212408		JAX00452668		JAX00452674		JAX00452676		JAX00452678		JAX00452681		JAX00452682		JAX00452685		JAX00452691		JAX00452694		JAX00452698		JAX00452699		JAX00452700		JAX00452701		JAX00080680		JAX00080681		JAX00452704		JAX00452708		JAX00080685		JAX00452709		JAX00452710		JAX00452712		JAX00452714		JAX00452715		JAX00452719		JAX00452722		JAX00452723		JAX00452727		JAX00452728		JAX00452729		JAX00212418		JAX00452731		JAX00452737		JAX00452743		JAX00452744		JAX00080699		JAX00452746		JAX00452749		JAX00452750		JAX00212419		JAX00212421		JAX00080706		JAX00452755		JAX00452759		JAX00452763		JAX00452769		JAX00452777		JAX00452779		JAX00080711		JAX00452785		JAX00452786		JAX00080714		JAX00452788		JAX00452789		JAX00452791		JAX00452795		JAX00452800		JAX00452808		JAX00452809		JAX00452811		JAX00452812		JAX00452813		JAX00452818		JAX00452827		JAX00452828		JAX00452830		JAX00080730		JAX00452833		JAX00452834		JAX00452835		JAX00452836		JAX00452838		JAX00452841		JAX00080732		JAX00452849		JAX00080733		JAX00452855		JAX00080734		JAX00452863		JAX00080737		JAX00080738		JAX00452869		JAX00080740		JAX00452872		JAX00452873		JAX00452877		JAX00080742		JAX00452881		JAX00212434		JAX00212435		JAX00080746		JAX00080748		JAX00452894		JAX00452896		JAX00212437		JAX00212438		JAX00452900		JAX00452901		JAX00452902		JAX00452906		JAX00080755		JAX00080756		JAX00452911		JAX00452914		JAX00452915		JAX00452917		JAX00080762		JAX00452924		JAX00080763		JAX00452926		JAX00452929		JAX00452930		JAX00080765		JAX00452934		JAX00212440		JAX00452940		JAX00080769		JAX00452946		JAX00080772		JAX00080773		JAX00452968		JAX00452970		JAX00452972		JAX00452973		JAX00452983		JAX00452984		JAX00452985		JAX00452987		JAX00452992		JAX00452994		JAX00452996		JAX00453001		JAX00453003		JAX00453004		JAX00453008		JAX00453009		JAX00453012		JAX00453013		JAX00453014		JAX00453015		JAX00453020		JAX00080789		JAX00080790		JAX00453022		JAX00212448		JAX00080792		JAX00453025		JAX00453027		JAX00453031		JAX00212450		JAX00453035		JAX00080797		JAX00453043		JAX00453044		JAX00453047		JAX00453048		JAX00453052		JAX00080801		JAX00453055		JAX00453063		JAX00453067		JAX00453076		JAX00453077		JAX00453078		JAX00453080		JAX00453082		JAX00080809		JAX00080810		JAX00080811		JAX00453083		JAX00453086		JAX00453088		JAX00080814		JAX00453093		JAX00212458		JAX00080819		JAX00453099		JAX00453101		JAX00453102		JAX00080821		JAX00453106		JAX00453112		JAX00212463		JAX00453123		JAX00453125		JAX00080830		JAX00453133		JAX00453134		JAX00453139		JAX00453142		JAX00453144		JAX00212467		JAX00080840		JAX00080841		JAX00453145		JAX00453146		JAX00453150		JAX00453151		JAX00080844		JAX00453155		JAX00453158		JAX00080847		JAX00453163		JAX00080848		JAX00453164		JAX00212473		JAX00080855		JAX00453166		JAX00212474		JAX00212475		JAX00453167		JAX00212476		JAX00453177		JAX00453182		JAX00453183		JAX00080859		JAX00453186		JAX00453187		JAX00080860		JAX00453191		JAX00453197		JAX00080867		JAX00080870		JAX00080871		JAX00453207		JAX00080872		JAX00453213		JAX00080874		JAX00212478		JAX00080875		JAX00453219		JAX00080879		JAX00453232		JAX00080885		JAX00080886		JAX00080888		JAX00453239		JAX00453246		JAX00080889		JAX00453249		JAX00080891		JAX00080893		JAX00080895		JAX00453253		JAX00080899		JAX00080903		JAX00453263		JAX00080904		JAX00453267		JAX00080908		JAX00080909		JAX00080910		JAX00453269		JAX00453270		JAX00453272		JAX00080911		JAX00453280		JAX00453282		JAX00453285		JAX00080915		JAX00453286		JAX00453290		JAX00453293		JAX00453295		JAX00080920		JAX00453297		JAX00453300		JAX00212498		JAX00453308		JAX00453311		JAX00453314		JAX00080935		JAX00080936		JAX00080937		JAX00453321		JAX00453322		JAX00080941		JAX00080942		JAX00453324		JAX00453326		JAX00453329		JAX00453333		JAX00453339		JAX00453342		JAX00453345		JAX00453347		JAX00453348		JAX00212505		JAX00080960		JAX00080963		JAX00453352		JAX00212508		JAX00453363		JAX00453364		JAX00453365		JAX00453366		JAX00453367		JAX00453368		JAX00453369		JAX00453371		JAX00453374		JAX00453377		JAX00453379		JAX00453381		JAX00453384		JAX00080991		JAX00453387		JAX00080994		JAX00453400		JAX00453402		JAX00453404		JAX00453405		JAX00453407		JAX00453410		JAX00453413		JAX00081001		JAX00453415		JAX00453419		JAX00081006		JAX00453420		JAX00453421		JAX00453423		JAX00453428		JAX00212518		JAX00081013		JAX00453436		JAX00081016		JAX00453441		JAX00453442		JAX00081018		JAX00453444		JAX00453445		JAX00081022		JAX00081023		JAX00453449		JAX00453450		JAX00453455		JAX00453456		JAX00453457		JAX00453463		JAX00453465		JAX00453474		JAX00453478		JAX00453479		JAX00453480		JAX00081038		JAX00212531		JAX00453509		JAX00453513		JAX00453515		JAX00081058		JAX00453518		JAX00081059		JAX00212534		JAX00453521		JAX00453523		JAX00453526		JAX00453527		JAX00081064		JAX00453536		JAX00081074		JAX00081075		JAX00453549		JAX00453550		JAX00453552		JAX00453559		JAX00453561		JAX00453562		JAX00081079		JAX00081080		JAX00081081		JAX00081084		JAX00453563		JAX00453564		JAX00453568		JAX00453570		JAX00453572		JAX00453573		JAX00453574		JAX00453575		JAX00453578		JAX00453579		JAX00081092		JAX00453586		JAX00081093		JAX00453589		JAX00081095		JAX00453594		JAX00081103		JAX00081105		JAX00453598		JAX00453599		JAX00453603		JAX00453607		JAX00453610		JAX00212551		JAX00453616		JAX00081113		JAX00453622		JAX00453624		JAX00212554		JAX00081116		JAX00453630		JAX00453632		JAX00453633		JAX00453634		JAX00453635		JAX00453636		JAX00453640		JAX00453648		JAX00081119		JAX00212556		JAX00081121		JAX00453651		JAX00453653		JAX00081124		JAX00081125		JAX00453656		JAX00453657		JAX00081126		JAX00453660		JAX00453661		JAX00453663		JAX00453664		JAX00081132		JAX00453666		JAX00453670		JAX00081134		JAX00081135		JAX00453685		JAX00212562		JAX00453695		JAX00453696		JAX00081140		JAX00453699		JAX00081144		JAX00453705		JAX00453707		JAX00453709		JAX00453710		JAX00453712		JAX00453716		JAX00081148		JAX00453720		JAX00453721		JAX00453723		JAX00453724		JAX00453728		JAX00081151		JAX00453729		JAX00081152		JAX00081153		JAX00188491		JAX00453734		JAX00453735		JAX00453736		JAX00453739		JAX00212571		JAX00081162		JAX00453748		JAX00081164		JAX00453753		JAX00453755		JAX00453763		JAX00453764		JAX00081169		JAX00081174		JAX00453772		JAX00081175		JAX00081176		JAX00081179		JAX00453776		JAX00212580		JAX00453780		JAX00081187		JAX00453783		JAX00453784		JAX00453787		JAX00453788		JAX00453790		JAX00081199		JAX00081200		JAX00453798		JAX00081203		JAX00453803		JAX00081206		JAX00081207		JAX00453804		JAX00081210		JAX00453810		JAX00453811		JAX00081212		JAX00081213		JAX00453817		JAX00453819		JAX00212590		JAX00081218		JAX00453829		JAX00453830		JAX00453831		JAX00453836		JAX00081226		JAX00453846		JAX00081231		JAX00453847		JAX00453848		JAX00453849		JAX00081234		JAX00453858		JAX00453859		JAX00453860		JAX00453862		JAX00453867		JAX00081242		JAX00453871		JAX00081246		JAX00453875		JAX00453876		JAX00453878		JAX00453879		JAX00453881		JAX00453884		JAX00453885		JAX00081253		JAX00081255		JAX00453886		JAX00212606		JAX00453892		JAX00081257		JAX00453908		JAX00081266		JAX00081267		JAX00453911		JAX00081271		JAX00081272		JAX00081276		JAX00212611		JAX00453926		JAX00453929		JAX00453931		JAX00081279		JAX00453938		JAX00453943		JAX00453949		JAX00081290		JAX00453962		JAX00453963		JAX00453965		JAX00453969		JAX00453970		JAX00453984		JAX00453987		JAX00453988		JAX00453990		JAX00081298		JAX00081299		JAX00081303		JAX00453999		JAX00081304		JAX00454002		JAX00081306		JAX00454003		JAX00454006		JAX00081307		JAX00081309		JAX00454015		JAX00454016		JAX00081310		JAX00454024		JAX00454027		JAX00454028		JAX00081313		JAX00454038		JAX00081316		JAX00081318		JAX00454042		JAX00454043		JAX00454045		JAX00212621		JAX00081321		JAX00454069		JAX00454070		JAX00081325		JAX00454072		JAX00454076		JAX00454091		JAX00454096		JAX00081337		JAX00081339		JAX00454100		JAX00454102		JAX00454103		JAX00454106		JAX00454110		JAX00454113		JAX00454114		JAX00454119		JAX00454120		JAX00212630		JAX00081349		JAX00454123		JAX00454124		JAX00454127		JAX00454128		JAX00454130		JAX00454132		JAX00454133		JAX00454134		JAX00454137		JAX00081356		JAX00454138		JAX00454140		JAX00081359		JAX00454147		JAX00212634		JAX00454148		JAX00081361		JAX00081363		JAX00454152		JAX00212635		JAX00454156		JAX00454158		JAX00081370		JAX00454161		JAX00454163		JAX00454169		JAX00081373		JAX00212638		JAX00081376		JAX00454181		JAX00454186		JAX00454189		JAX00454191		JAX00454194		JAX00081382		JAX00081383		JAX00081384		JAX00454198		JAX00454199		JAX00454202		JAX00454205		JAX00081386		JAX00454206		JAX00454208		JAX00081389		JAX00081390		JAX00454210		JAX00454211		JAX00454214		JAX00454215		JAX00454218		JAX00454219		JAX00454220		JAX00454221		JAX00454222		JAX00454225		JAX00081394		JAX00454230		JAX00454234		JAX00454236		JAX00081398		JAX00454239		JAX00212646		JAX00454240		JAX00081401		JAX00454248		JAX00212647		JAX00454255		JAX00454261		JAX00454264		JAX00454268		JAX00454271		JAX00454272		JAX00454277		JAX00081422		JAX00454289		JAX00454291		JAX00454293		JAX00081427		JAX00454295		JAX00454296		JAX00454299		JAX00081433		JAX00454309		JAX00454316		JAX00454318		JAX00454324		JAX00212653		JAX00081439		JAX00081440		JAX00081441		JAX00454329		JAX00081442		JAX00454332		JAX00454333		JAX00081443		JAX00081444		JAX00081446		JAX00454346		JAX00454351		JAX00212657		JAX00454358		JAX00454360		JAX00454364		JAX00454366		JAX00454369		JAX00454373		JAX00454374		JAX00454375		JAX00081457		JAX00454382		JAX00081462		JAX00081463		JAX00454392		JAX00454398		JAX00081466		JAX00081467		JAX00454408		JAX00454413		JAX00454414		JAX00454415		JAX00081472		JAX00081474		JAX00081477		JAX00081478		JAX00081479		JAX00081480		JAX00454427		JAX00454430		JAX00454431		JAX00081485		JAX00081486		JAX00454437		JAX00454438		JAX00454439		JAX00454442		JAX00454446		JAX00454448		JAX00454454		JAX00081494		JAX00454458		JAX00454461		JAX00454463		JAX00454467		JAX00454469		JAX00212674		JAX00212676		JAX00454475		JAX00454476		JAX00454477		JAX00454478		JAX00212677		JAX00212679		JAX00454487		JAX00454490		JAX00454491		JAX00454495		JAX00454497		JAX00454501		JAX00081518		JAX00081519		JAX00081522		JAX00454509		JAX00454511		JAX00081523		JAX00081525		JAX00454519		JAX00454522		JAX00454523		JAX00081528		JAX00454527		JAX00454530		JAX00212685		JAX00454531		JAX00454534		JAX00454537		JAX00081539		JAX00454547		JAX00454549		JAX00212690		JAX00454552		JAX00454554		JAX00454556		JAX00454559		JAX00454564		JAX00212693		JAX00081550		JAX00081552		JAX00454569		JAX00454570		JAX00081555		JAX00081558		JAX00454575		JAX00081559		JAX00081560		JAX00081561		JAX00454576		JAX00212696		JAX00212697		JAX00454577		JAX00454581		JAX00454583		JAX00454585		JAX00454588		JAX00454590		JAX00454592		JAX00081572		JAX00081573		JAX00081577		JAX00454598		JAX00454600		JAX00454604		JAX00081582		JAX00454605		JAX00081583		JAX00081585		JAX00454611		JAX00454614		JAX00081594		JAX00454626		JAX00454628		JAX00081599		JAX00081602		JAX00212706		JAX00081608		JAX00454648		JAX00454650		JAX00454651		JAX00081610		JAX00212708		JAX00081612		JAX00454653		JAX00454654		JAX00081613		JAX00454658		JAX00454659		JAX00454661		JAX00081616		JAX00081618		JAX00081619		JAX00454673		JAX00454674		JAX00454675		JAX00454680		JAX00081623		JAX00454684		JAX00081625		JAX00081627		JAX00454688		JAX00454693		JAX00454696		JAX00081633		JAX00454706		JAX00454708		JAX00454710		JAX00454712		JAX00454715		JAX00454716		JAX00081637		JAX00081638		JAX00454717		JAX00454719		JAX00454720		JAX00454722		JAX00212720		JAX00081644		JAX00081645		JAX00081646		JAX00454730		JAX00454731		JAX00081650		JAX00454732		JAX00454734		JAX00454735		JAX00454739		JAX00081652		JAX00454740		JAX00454750		JAX00454751		JAX00454754		JAX00212725		JAX00454756		JAX00454757		JAX00454758		JAX00081662		JAX00454769		JAX00081665		JAX00081666		JAX00212728		JAX00454789		JAX00454793		JAX00081673		JAX00454799		JAX00212732		JAX00454810		JAX00454812		JAX00454817		JAX00454818		JAX00454820		JAX00454821		JAX00454823		JAX00081683		JAX00454827		JAX00454828		JAX00081685		JAX00454842		JAX00454844		JAX00454845		JAX00454846		JAX00081688		JAX00454851		JAX00454852		JAX00081692		JAX00212737		JAX00454858		JAX00454861		JAX00454864		JAX00081697		JAX00081698		JAX00081699		JAX00454867		JAX00454868		JAX00454869		JAX00454870		JAX00454872		JAX00454874		JAX00454878		JAX00454881		JAX00454883		JAX00454885		JAX00454890		JAX00454894		JAX00454896		JAX00081711		JAX00454903		JAX00454904		JAX00454905		JAX00454906		JAX00454910		JAX00081718		JAX00081720		JAX00454912		JAX00454917		JAX00454927		JAX00454929		JAX00454930		JAX00454931		JAX00081724		JAX00454932		JAX00081726		JAX00454936		JAX00454944		JAX00454956		JAX00454958		JAX00454959		JAX00081739		JAX00454963		JAX00454964		JAX00454965		JAX00454966		JAX00454968		JAX00454969		JAX00454972		JAX00454981		JAX00454982		JAX00454984		JAX00081758		JAX00454985		JAX00454986		JAX00454987		JAX00081759		JAX00454988		JAX00454989		JAX00454993		JAX00454994		JAX00455004		JAX00455016		JAX00081766		JAX00455018		JAX00455019		JAX00455026		JAX00455027		JAX00081772		JAX00081773		JAX00455028		JAX00455029		JAX00455037		JAX00455038		JAX00081783		JAX00455041		JAX00455046		JAX00455047		JAX00081787		JAX00455051		JAX00455054		JAX00455058		JAX00455059		JAX00455061		JAX00455062		JAX00081791		JAX00081794		JAX00081795		JAX00455070		JAX00455073		JAX00455074		JAX00455075		JAX00455083		JAX00212773		JAX00212774		JAX00455091		JAX00455093		JAX00081802		JAX00455098		JAX00081807		JAX00455103		JAX00455110		JAX00081812		JAX00455119		JAX00455121		JAX00455122		JAX00455127		JAX00455132		JAX00455133		JAX00455143		JAX00455146		JAX00455147		JAX00455148		JAX00455150		JAX00455151		JAX00455158		JAX00455159		JAX00455166		JAX00081825		JAX00455167		JAX00455172		JAX00455174		JAX00455175		JAX00455176		JAX00455178		JAX00455179		JAX00081828		JAX00455181		JAX00455186		JAX00455187		JAX00081830		JAX00455191		JAX00455199		JAX00081833		JAX00455200		JAX00212782		JAX00081836		JAX00455208		JAX00081837		JAX00455210		JAX00212784		JAX00455211		JAX00455213		JAX00455214		JAX00455217		JAX00081839		JAX00455224		JAX00455228		JAX00455229		JAX00081846		JAX00455231		JAX00455233		JAX00081848		JAX00081849		JAX00455236		JAX00081851		JAX00081852		JAX00081854		JAX00455252		JAX00455253		JAX00081856		JAX00455263		JAX00455272		JAX00455277		JAX00455278		JAX00081864		JAX00455284		JAX00455286		JAX00455295		JAX00455296		JAX00455300		JAX00455302		JAX00212791		JAX00212793		JAX00455310		JAX00455311		JAX00455312		JAX00455313		JAX00455320		JAX00081871		JAX00455324		JAX00455327		JAX00081874		JAX00455328		JAX00455330		JAX00455332		JAX00455337		JAX00455339		JAX00455340		JAX00081882		JAX00455345		JAX00212799		JAX00455346		JAX00455351		JAX00455355		JAX00081884		JAX00455368		JAX00455372		JAX00455374		JAX00455377		JAX00455379		JAX00455387		JAX00455389		JAX00455390		JAX00212807		JAX00081906		JAX00455395		JAX00455396		JAX00455399		JAX00455402		JAX00081911		JAX00455406		JAX00081912		JAX00081913		JAX00455414		JAX00455415		JAX00081919		JAX00455418		JAX00455419		JAX00455422		JAX00455425		JAX00455427		JAX00455428		JAX00455431		JAX00455432		JAX00455433		JAX00081922		JAX00455434		JAX00212815		JAX00455437		JAX00455441		JAX00212816		JAX00455443		JAX00455447		JAX00212819		JAX00081930		JAX00081932		JAX00455450		JAX00455453		JAX00081934		JAX00455456		JAX00081940		JAX00455461		JAX00455464		JAX00455466		JAX00081946		JAX00455474		JAX00455475		JAX00081949		JAX00212825		JAX00455476		JAX00455480		JAX00081952		JAX00455488		JAX00455494		JAX00455495		JAX00455503		JAX00212828		JAX00455515		JAX00455519		JAX00081960		JAX00455522		JAX00455523		JAX00455524		JAX00455528		JAX00455533		JAX00081965		JAX00455540		JAX00081970		JAX00081971		JAX00081972		JAX00455549		JAX00455551		JAX00455555		JAX00081976		JAX00455558		JAX00455561		JAX00081982		JAX00455568		JAX00455569		JAX00455572		JAX00081985		JAX00455574		JAX00081987		JAX00212836		JAX00455578		JAX00455580		JAX00455588		JAX00212839		JAX00455603		JAX00455607		JAX00081996		JAX00455613		JAX00455615		JAX00455620		JAX00455622		JAX00455623		JAX00455624		JAX00455627		JAX00081999		JAX00455630		JAX00455631		JAX00455635		JAX00455637		JAX00455638		JAX00455640		JAX00455644		JAX00455646		JAX00455647		JAX00455650		JAX00082003		JAX00455653		JAX00212843		JAX00212844		JAX00082006		JAX00455661		JAX00082008		JAX00455662		JAX00455664		JAX00082010		JAX00082011		JAX00082013		JAX00455667		JAX00455668		JAX00455670		JAX00455672		JAX00082015		JAX00455675		JAX00455677		JAX00455679		JAX00455681		JAX00455682		JAX00455686		JAX00455687		JAX00455690		JAX00082023		JAX00455692		JAX00455696		JAX00455699		JAX00455703		JAX00455705		JAX00455706		JAX00455707		JAX00455712		JAX00455715		JAX00455722		JAX00082030		JAX00082033		JAX00455729		JAX00455742		JAX00082036		JAX00082037		JAX00455748		JAX00455750		JAX00455752		JAX00455753		JAX00082038		JAX00455756		JAX00455765		JAX00455766		JAX00212853		JAX00082045		JAX00455771		JAX00188495		JAX00455775		JAX00455779		JAX00455782		JAX00455787		JAX00455788		JAX00455789		JAX00082049		JAX00455793		JAX00082053		JAX00455796		JAX00455800		JAX00082055		JAX00455802		JAX00455806		JAX00455807		JAX00455812		JAX00082057		JAX00455813		JAX00455815		JAX00455821		JAX00082060		JAX00455825		JAX00082063		JAX00455826		JAX00455836		JAX00082065		JAX00455840		JAX00455844		JAX00455847		JAX00455848		JAX00455851		JAX00455852		JAX00455853		JAX00455856		JAX00455857		JAX00455862		JAX00212859		JAX00455868		JAX00455869		JAX00455870		JAX00082076		JAX00455874		JAX00212861		JAX00455885		JAX00455886		JAX00455887		JAX00455888		JAX00082086		JAX00455895		JAX00455896		JAX00455898		JAX00212864		JAX00455900		JAX00082088		JAX00455906		JAX00455908		JAX00455909		JAX00455911		JAX00455912		JAX00082094		JAX00455915		JAX00455916		JAX00455918		JAX00455919		JAX00455921		JAX00082096		JAX00455923		JAX00455927		JAX00455928		JAX00455929		JAX00455930		JAX00082100		JAX00455934		JAX00455936		JAX00212870		JAX00455944		JAX00455945		JAX00455948		JAX00455951		JAX00082107		JAX00455955		JAX00455962		JAX00455970		JAX00082120		JAX00455976		JAX00455981		JAX00455982		JAX00082125		JAX00455984		JAX00455989		JAX00455990		JAX00455991		JAX00082130		JAX00456000		JAX00456001		JAX00082134		JAX00212881		JAX00456003		JAX00082137		JAX00212882		JAX00456012		JAX00212883		JAX00082139		JAX00456015		JAX00456016		JAX00456018		JAX00456022		JAX00456026		JAX00456027		JAX00082143		JAX00082145		JAX00456030		JAX00456032		JAX00456038		JAX00456043		JAX00456045		JAX00456047		JAX00456049		JAX00456051		JAX00456053		JAX00456060		JAX00456063		JAX00456067		JAX00456068		JAX00082166		JAX00456081		JAX00456082		JAX00456092		JAX00082175		JAX00082176		JAX00456094		JAX00456096		JAX00456097		JAX00456099		JAX00456102		JAX00456105		JAX00456106		JAX00212896		JAX00082181		JAX00456109		JAX00456112		JAX00082185		JAX00212899		JAX00082187		JAX00082188		JAX00456115		JAX00082192		JAX00082193		JAX00456120		JAX00082195		JAX00082197		JAX00456126		JAX00456127		JAX00456130		JAX00456131		JAX00082205		JAX00456143		JAX00456149		JAX00456150		JAX00082209		JAX00082210		JAX00082211		JAX00456157		JAX00456158		JAX00082218		JAX00456161		JAX00456164		JAX00456166		JAX00082221		JAX00456169		JAX00456170		JAX00456172		JAX00456173		JAX00082224		JAX00456177		JAX00456178		JAX00456183		JAX00456184		JAX00456185		JAX00456186		JAX00082230		JAX00456190		JAX00212914		JAX00082234		JAX00082236		JAX00456197		JAX00456198		JAX00082239		JAX00456204		JAX00082245		JAX00456208		JAX00456211		JAX00082249		JAX00082252		JAX00456221		JAX00456222		JAX00082253		JAX00456227		JAX00082257		JAX00456233		JAX00456234		JAX00456235		JAX00456237		JAX00456239		JAX00456241		JAX00212923		JAX00082263		JAX00082265		JAX00456244		JAX00456245		JAX00082269		JAX00456249		JAX00456250		JAX00456251		JAX00456255		JAX00212926		JAX00456260		JAX00082276		JAX00456268		JAX00456269		JAX00456272		JAX00082279		JAX00456279		JAX00212930		JAX00456284		JAX00082284		JAX00456296		JAX00082292		JAX00082294		JAX00456302		JAX00456306		JAX00456307		JAX00456308		JAX00456310		JAX00082298		JAX00456312		JAX00456314		JAX00456316		JAX00456318		JAX00456322		JAX00456327		JAX00456328		JAX00082304		JAX00456332		JAX00456335		JAX00456340		JAX00456344		JAX00212941		JAX00456349		JAX00456358		JAX00456364		JAX00456366		JAX00456368		JAX00456370		JAX00456371		JAX00082317		JAX00082321		JAX00456382		JAX00456384		JAX00456385		JAX00456386		JAX00456390		JAX00082330		JAX00456397		JAX00456398		JAX00212950		JAX00212951		JAX00456401		JAX00456403		JAX00082338		JAX00456405		JAX00082340		JAX00456412		JAX00456417		JAX00456418		JAX00456423		JAX00456424		JAX00456426		JAX00456427		JAX00456436		JAX00456437		JAX00456438		JAX00456441		JAX00456448		JAX00456449		JAX00456452		JAX00456466		JAX00456469		JAX00456477		JAX00456479		JAX00456481		JAX00456482		JAX00456493		JAX00456494		JAX00082360		JAX00456498		JAX00456499		JAX00456503		JAX00456506		JAX00456507		JAX00456508		JAX00212957		JAX00456509		JAX00456510		JAX00082364		JAX00082365		JAX00456519		JAX00082367		JAX00082368		JAX00456527		JAX00456528		JAX00456538		JAX00082372		JAX00456543		JAX00456552		JAX00456560		JAX00456561		JAX00456573		JAX00456576		JAX00456578		JAX00082379		JAX00456579		JAX00456586		JAX00082384		JAX00456589		JAX00456591		JAX00456593		JAX00456596		JAX00082385		JAX00456599		JAX00456607		JAX00456608		JAX00456610		JAX00456615		JAX00082390		JAX00456619		JAX00456621		JAX00456623		JAX00456624		JAX00456632		JAX00456641		JAX00082395		JAX00212968		JAX00082398		JAX00456645		JAX00456652		JAX00456656		JAX00082405		JAX00212969		JAX00456671		JAX00456676		JAX00456684		JAX00082409		JAX00456692		JAX00082413		JAX00456696		JAX00456698		JAX00082418		JAX00456699		JAX00212977		JAX00082419		JAX00456706		JAX00456710		JAX00456712		JAX00456724		JAX00456729		JAX00456733		JAX00212980		JAX00082430		JAX00082431		JAX00456739		JAX00456744		JAX00456748		JAX00456750		JAX00456754		JAX00456755		JAX00456758		JAX00082436		JAX00456773		JAX00456776		JAX00456781		JAX00456783		JAX00456784		JAX00456787		JAX00456788		JAX00456791		JAX00456793		JAX00456797		JAX00456801		JAX00456802		JAX00456803		JAX00082442		JAX00456811		JAX00456813		JAX00082444		JAX00456820		JAX00456822		JAX00456831		JAX00456838		JAX00456842		JAX00456855		JAX00082454		JAX00456864		JAX00456867		JAX00082456		JAX00456869		JAX00082457		JAX00082458		JAX00212989		JAX00456871		JAX00082459		JAX00456875		JAX00456876		JAX00456879		JAX00082460		JAX00456880		JAX00456890		JAX00082463		JAX00456895		JAX00456898		JAX00456903		JAX00456905		JAX00082466		JAX00456916		JAX00456920		JAX00082470		JAX00082471		JAX00456922		JAX00456928		JAX00082472		JAX00082474		JAX00082475		JAX00456935		JAX00456936		JAX00212993		JAX00082478		JAX00456942		JAX00456951		JAX00456954		JAX00456955		JAX00456962		JAX00456964		JAX00082486		JAX00456966		JAX00456967		JAX00456969		JAX00082487		JAX00456971		JAX00456984		JAX00456986		JAX00456987		JAX00082492		JAX00456993		JAX00456994		JAX00456998		JAX00457004		JAX00457005		JAX00457006		JAX00457008		JAX00457012		JAX00082499		JAX00457015		JAX00082502		JAX00082504		JAX00457023		JAX00457026		JAX00457029		JAX00082506		JAX00082507		JAX00457032		JAX00457033		JAX00082508		JAX00457036		JAX00457039		JAX00082512		JAX00457044		JAX00457047		JAX00457050		JAX00213007		JAX00213008		JAX00457052		JAX00082521		JAX00457055		JAX00457058		JAX00457061		JAX00213011		JAX00457064		JAX00457068		JAX00457070		JAX00457072		JAX00457073		JAX00457075		JAX00457078		JAX00457079		JAX00457083		JAX00457085		JAX00457086		JAX00457087		JAX00457092		JAX00457093		JAX00082536		JAX00082537		JAX00457095		JAX00457100		JAX00457102		JAX00457104		JAX00082543		JAX00457109		JAX00457110		JAX00457112		JAX00457116		JAX00213015		JAX00457117		JAX00082544		JAX00457122		JAX00457127		JAX00213016		JAX00188504		JAX00082547		JAX00457129		JAX00082549		JAX00457134		JAX00457137		JAX00082551		JAX00082552		JAX00457141		JAX00457143		JAX00457147		JAX00082557		JAX00457151		JAX00457152		JAX00457160		JAX00082563		JAX00457164		JAX00457165		JAX00082568		JAX00457172		JAX00457179		JAX00457181		JAX00082579		JAX00457188		JAX00457189		JAX00457190		JAX00082583		JAX00457193		JAX00082587		JAX00457201		JAX00457202		JAX00457204		JAX00082595		JAX00457209		JAX00082597		JAX00457210		JAX00457215		JAX00082599		JAX00457219		JAX00082601		JAX00457223		JAX00082603		JAX00213036		JAX00082605		JAX00457227		JAX00457230		JAX00457231		JAX00457237		JAX00457239		JAX00457241		JAX00457242		JAX00457245		JAX00457246		JAX00082615		JAX00082616		JAX00082617		JAX00457247		JAX00457248		JAX00082618		JAX00457252		JAX00457254		JAX00082619		JAX00082620		JAX00457256		JAX00457257		JAX00082622		JAX00082623		JAX00457261		JAX00457264		JAX00457265		JAX00082625		JAX00082626		JAX00457268		JAX00457270		JAX00457274		JAX00457277		JAX00082632		JAX00457280		JAX00082633		JAX00082634		JAX00082635		JAX00082636		JAX00457285		JAX00457290		JAX00457292		JAX00082642		JAX00457302		JAX00457303		JAX00457307		JAX00082643		JAX00457312		JAX00457313		JAX00082645		JAX00082647		JAX00213046		JAX00457319		JAX00457327		JAX00082650		JAX00457332		JAX00457335		JAX00457338		JAX00457340		JAX00213047		JAX00082655		JAX00082656		JAX00082657		JAX00457343		JAX00457344		JAX00457345		JAX00457349		JAX00457352		JAX00457354		JAX00082659		JAX00082658		JAX00457359		JAX00457362		JAX00457364		JAX00457369		JAX00457372		JAX00457375		JAX00457379		JAX00082668		JAX00457380		JAX00457386		JAX00082673		JAX00457388		JAX00082677		JAX00457390		JAX00457396		JAX00457398		JAX00082680		JAX00082681		JAX00457403		JAX00457405		JAX00457406		JAX00457408		JAX00082684		JAX00213054		JAX00457413		JAX00457415		JAX00082691		JAX00457426		JAX00457428		JAX00082694		JAX00457430		JAX00457435		JAX00082699		JAX00457436		JAX00457438		JAX00457441		JAX00457442		JAX00188505		JAX00457445		JAX00082700		JAX00082702		JAX00457453		JAX00082705		JAX00082708		JAX00457455		JAX00457456		JAX00082710		JAX00457462		JAX00457465		JAX00082714		JAX00457466		JAX00457468		JAX00213063		JAX00082716		JAX00082717		JAX00457478		JAX00457484		JAX00457492		JAX00457494		JAX00082723		JAX00457498		JAX00457499		JAX00213068		JAX00213069		JAX00213070		JAX00082727		JAX00082728		JAX00082729		JAX00457513		JAX00457516		JAX00457521		JAX00457523		JAX00457525		JAX00457528		JAX00457530		JAX00457533		JAX00457534		JAX00457536		JAX00457538		JAX00082736		JAX00457544		JAX00457546		JAX00082742		JAX00457549		JAX00457552		JAX00457554		JAX00457557		JAX00457558		JAX00457561		JAX00457563		JAX00457568		JAX00213077		JAX00457574		JAX00457575		JAX00457578		JAX00457579		JAX00457580		JAX00457581		JAX00457583		JAX00082756		JAX00457587		JAX00457588		JAX00457591		JAX00457592		JAX00457595		JAX00457598		JAX00082759		JAX00457602		JAX00457610		JAX00457611		JAX00457614		JAX00457617		JAX00082763		JAX00457622		JAX00457628		JAX00457631		JAX00457633		JAX00082765		JAX00082766		JAX00457639		JAX00457643		JAX00457651		JAX00457654		JAX00457658		JAX00457659		JAX00213085		JAX00082772		JAX00457670		JAX00082774		JAX00457685		JAX00457686		JAX00457688		JAX00457690		JAX00082783		JAX00457697		JAX00457701		JAX00457704		JAX00213090		JAX00457708		JAX00457711		JAX00082788		JAX00082789		JAX00457716		JAX00457720		JAX00457721		JAX00457722		JAX00457723		JAX00457724		JAX00457727		JAX00082792		JAX00457738		JAX00457739		JAX00457740		JAX00457741		JAX00457742		JAX00457743		JAX00457745		JAX00457746		JAX00457747		JAX00457749		JAX00457750		JAX00457751		JAX00457753		JAX00457754		JAX00457755		JAX00457756		JAX00457761		JAX00082798		JAX00457766		JAX00457767		JAX00457769		JAX00457770		JAX00457772		JAX00457775		JAX00082804		JAX00457780		JAX00457782		JAX00213096		JAX00457785		JAX00213097		JAX00082808		JAX00082809		JAX00082811		JAX00082813		JAX00457787		JAX00188508		JAX00082814		JAX00457791		JAX00188509		JAX00457794		JAX00213100		JAX00213101		JAX00457799		JAX00457803		JAX00457805		JAX00457806		JAX00457808		JAX00082822		JAX00457810		JAX00082823		JAX00082824		JAX00457814		JAX00082827		JAX00457818		JAX00213105		JAX00457820		JAX00457824		JAX00082834		JAX00457827		JAX00213106		JAX00457830		JAX00457833		JAX00457835		JAX00082842		JAX00457838		JAX00082843		JAX00082845		JAX00457844		JAX00457846		JAX00457847		JAX00457851		JAX00457852		JAX00457854		JAX00457856		JAX00457857		JAX00457861		JAX00457863		JAX00457864		JAX00457865		JAX00457866		JAX00457868		JAX00457875		JAX00082852		JAX00457890		JAX00457897		JAX00082856		JAX00457906		JAX00457907		JAX00457909		JAX00457912		JAX00457923		JAX00457927		JAX00457929		JAX00213117		JAX00457932		JAX00457934		JAX00457937		JAX00082870		JAX00457939		JAX00457941		JAX00457944		JAX00457947		JAX00457948		JAX00082874		JAX00457952		JAX00457953		JAX00457955		JAX00457958		JAX00082879		JAX00457962		JAX00457969		JAX00457971		JAX00457973		JAX00457974		JAX00082885		JAX00082886		JAX00082888		JAX00457992		JAX00457994		JAX00082891		JAX00458001		JAX00458003		JAX00458007		JAX00458008		JAX00082895		JAX00082898		JAX00082899		JAX00458027		JAX00458042		JAX00458043		JAX00082904		JAX00082905		JAX00082906		JAX00458052		JAX00082907		JAX00082908		JAX00458054		JAX00458055		JAX00458057		JAX00458058		JAX00082910		JAX00458060		JAX00458066		JAX00458068		JAX00458072		JAX00458073		JAX00458083		JAX00082915		JAX00458095		JAX00082918		JAX00458096		JAX00082920		JAX00082921		JAX00082923		JAX00458106		JAX00458107		JAX00082925		JAX00213136		JAX00213137		JAX00458117		JAX00458119		JAX00213139		JAX00458122		JAX00082937		JAX00458124		JAX00082940		JAX00458127		JAX00458128		JAX00458130		JAX00458132		JAX00458135		JAX00458136		JAX00458140		JAX00082943		JAX00082944		JAX00082945		JAX00458144		JAX00458145		JAX00082946		JAX00458150		JAX00458152		JAX00213145		JAX00082953		JAX00082955		JAX00458165		JAX00458170		JAX00082958		JAX00458177		JAX00458178		JAX00082959		JAX00082960		JAX00458189		JAX00458190		JAX00458191		JAX00458195		JAX00458196		JAX00213149		JAX00458204		JAX00082965		JAX00458208		JAX00082967		JAX00082968		JAX00458221		JAX00458223		JAX00458224		JAX00458228		JAX00082971		JAX00082972		JAX00458229		JAX00458231		JAX00458234		JAX00458235		JAX00458236		JAX00458238		JAX00213152		JAX00213153		JAX00458240		JAX00458245		JAX00458252		JAX00458254		JAX00458263		JAX00458265		JAX00082985		JAX00082987		JAX00188510		JAX00458268		JAX00458273		JAX00082991		JAX00082992		JAX00082993		JAX00458277		JAX00458279		JAX00082999		JAX00458297		JAX00458300		JAX00083000		JAX00083001		JAX00083004		JAX00458302		JAX00458304		JAX00083006		JAX00083007		JAX00083008		JAX00083009		JAX00083010		JAX00458313		JAX00458314		JAX00458319		JAX00213165		JAX00083022		JAX00458328		JAX00458330		JAX00213167		JAX00458338		JAX00458341		JAX00458344		JAX00458346		JAX00083030		JAX00458348		JAX00458349		JAX00083031		JAX00458350		JAX00458355		JAX00458356		JAX00458357		JAX00083035		JAX00458361		JAX00083036		JAX00458366		JAX00458375		JAX00083046		JAX00458383		JAX00458385		JAX00458386		JAX00083049		JAX00458396		JAX00083050		JAX00458398		JAX00083053		JAX00458403		JAX00458404		JAX00458406		JAX00458407		JAX00458408		JAX00083056		JAX00083057		JAX00458417		JAX00458419		JAX00083060		JAX00083061		JAX00458422		JAX00458423		JAX00083063		JAX00213179		JAX00213181		JAX00083068		JAX00083070		JAX00083072		JAX00458439		JAX00083075		JAX00458444		JAX00458446		JAX00458454		JAX00458455		JAX00458460		JAX00458461		JAX00458464		JAX00083086		JAX00458475		JAX00083087		JAX00213190		JAX00083089		JAX00458477		JAX00458479		JAX00083090		JAX00083091		JAX00458482		JAX00458483		JAX00458484		JAX00083094		JAX00458487		JAX00458488		JAX00458490		JAX00458493		JAX00458494		JAX00458496		JAX00458503		JAX00458504		JAX00213193		JAX00083104		JAX00083107		JAX00083108		JAX00458510		JAX00458516		JAX00458524		JAX00458525		JAX00083117		JAX00458529		JAX00458530		JAX00083120		JAX00458532		JAX00458533		JAX00458535		JAX00458538		JAX00083123		JAX00083124		JAX00458541		JAX00083130		JAX00458547		JAX00458548		JAX00458549		JAX00083135		JAX00458568		JAX00458571		JAX00458575		JAX00458578		JAX00213208		JAX00083141		JAX00458583		JAX00083143		JAX00458586		JAX00083145		JAX00213210		JAX00458605		JAX00458612		JAX00083153		JAX00458615		JAX00083157		JAX00458616		JAX00458619		JAX00458627		JAX00458635		JAX00458643		JAX00458644		JAX00458645		JAX00458646		JAX00458649		JAX00458650		JAX00213214		JAX00458653		JAX00458655		JAX00458657		JAX00458658		JAX00083171		JAX00458661		JAX00083175		JAX00458664		JAX00458667		JAX00458668		JAX00458672		JAX00458673		JAX00083180		JAX00458679		JAX00458680		JAX00458682		JAX00458685		JAX00083184		JAX00458687		JAX00083186		JAX00458690		JAX00083187		JAX00458694		JAX00083189		JAX00458698		JAX00083194		JAX00083195		JAX00458703		JAX00458705		JAX00458707		JAX00458710		JAX00083199		JAX00458711		JAX00458712		JAX00458716		JAX00458718		JAX00458719		JAX00458720		JAX00083203		JAX00458728		JAX00083205		JAX00458731		JAX00458732		JAX00458733		JAX00458740		JAX00458741		JAX00458747		JAX00458750		JAX00083211		JAX00458757		JAX00083212		JAX00458761		JAX00458762		JAX00458763		JAX00083213		JAX00213225		JAX00083216		JAX00458770		JAX00458771		JAX00458772		JAX00458775		JAX00458779		JAX00458780		JAX00458781		JAX00458787		JAX00083225		JAX00458802		JAX00458803		JAX00458805		JAX00458807		JAX00458809		JAX00083229		JAX00083230		JAX00083231		JAX00458813		JAX00213232		JAX00083234		JAX00458818		JAX00458822		JAX00083235		JAX00083236		JAX00458823		JAX00083240		JAX00458832		JAX00458834		JAX00083245		JAX00458836		JAX00458837		JAX00458843		JAX00083250		JAX00083251		JAX00458844		JAX00083252		JAX00083255		JAX00083257		JAX00458848		JAX00458849		JAX00458854		JAX00083264		JAX00083266		JAX00458864		JAX00083267		JAX00458870		JAX00458872		JAX00458875		JAX00458882		JAX00083273		JAX00458893		JAX00083275		JAX00188515		JAX00458894		JAX00213247		JAX00458896		JAX00083279		JAX00458913		JAX00458916		JAX00083282		JAX00458920		JAX00458923		JAX00083285		JAX00458925		JAX00458930		JAX00458932		JAX00458935		JAX00458938		JAX00458946		JAX00458952		JAX00458954		JAX00458956		JAX00083303		JAX00083305		JAX00458958		JAX00458959		JAX00458960		JAX00083306		JAX00458968		JAX00213256		JAX00458972		JAX00458976		JAX00458980		JAX00458983		JAX00458985		JAX00213258		JAX00083322		JAX00083323		JAX00213259		JAX00213260		JAX00458989		JAX00458993		JAX00458994		JAX00213266		JAX00459006		JAX00083336		JAX00083340		JAX00083341		JAX00459014		JAX00083346		JAX00459022		JAX00459023		JAX00459025		JAX00459029		JAX00459030		JAX00083349		JAX00083351		JAX00459037		JAX00459039		JAX00213273		JAX00083355		JAX00083357		JAX00459041		JAX00459043		JAX00083358		JAX00459047		JAX00083361		JAX00459052		JAX00459056		JAX00459058		JAX00083369		JAX00459059		JAX00459061		JAX00459066		JAX00083372		JAX00459067		JAX00083373		JAX00459069		JAX00213283		JAX00459079		JAX00459080		JAX00459085		JAX00459087		JAX00083384		JAX00459090		JAX00459093		JAX00459097		JAX00083391		JAX00459100		JAX00083394		JAX00459102		JAX00459103		JAX00213288		JAX00083395		JAX00459111		JAX00459113		JAX00459115		JAX00459117		JAX00459122		JAX00213292		JAX00459125		JAX00083401		JAX00459127		JAX00459129		JAX00083404		JAX00459140		JAX00083411		JAX00459145		JAX00459148		JAX00213295		JAX00459153		JAX00213297		JAX00083417		JAX00459155		JAX00459156		JAX00083418		JAX00083422		JAX00213300		JAX00083424		JAX00083426		JAX00083427		JAX00459171		JAX00459172		JAX00459173		JAX00459177		JAX00459180		JAX00459184		JAX00459186		JAX00459188		JAX00459190		JAX00083435		JAX00459192		JAX00459194		JAX00459197		JAX00459198		JAX00459199		JAX00459200		JAX00459202		JAX00459204		JAX00213304		JAX00213305		JAX00459207		JAX00459210		JAX00459213		JAX00459223		JAX00083447		JAX00459226		JAX00459230		JAX00459236		JAX00459237		JAX00459247		JAX00459248		JAX00459251		JAX00459255		JAX00459256		JAX00459262		JAX00459264		JAX00213311		JAX00459272		JAX00459273		JAX00459274		JAX00459275		JAX00213314		JAX00083473		JAX00459285		JAX00459291		JAX00083476		JAX00083479		JAX00083481		JAX00083483		JAX00459297		JAX00213318		JAX00459301		JAX00083484		JAX00083486		JAX00083489		JAX00459310		JAX00459313		JAX00459326		JAX00083494		JAX00459329		JAX00083497		JAX00459336		JAX00459338		JAX00459340		JAX00459342		JAX00459346		JAX00459347		JAX00459348		JAX00459350		JAX00083505		JAX00459352		JAX00083508		JAX00083510		JAX00459366		JAX00083515		JAX00459375		JAX00459378		JAX00459379		JAX00213328		JAX00459389		JAX00213329		JAX00459394		JAX00459395		JAX00459396		JAX00459411		JAX00459412		JAX00459414		JAX00213331		JAX00213333		JAX00083534		JAX00459425		JAX00459426		JAX00459432		JAX00083541		JAX00459437		JAX00459443		JAX00459444		JAX00459445		JAX00459446		JAX00459447		JAX00083544		JAX00083545		JAX00459449		JAX00459450		JAX00083546		JAX00459461		JAX00459468		JAX00459470		JAX00459471		JAX00459474		JAX00083552		JAX00459479		JAX00083555		JAX00459482		JAX00459483		JAX00459484		JAX00459485		JAX00459486		JAX00459489		JAX00083557		JAX00459494		JAX00083559		JAX00459496		JAX00083560		JAX00459497		JAX00459500		JAX00459507		JAX00459509		JAX00459510		JAX00083565		JAX00459516		JAX00083568		JAX00459521		JAX00083570		JAX00459529		JAX00459530		JAX00459536		JAX00459544		JAX00459545		JAX00213350		JAX00459548		JAX00459549		JAX00083578		JAX00459550		JAX00459551		JAX00083581		JAX00083583		JAX00459559		JAX00083585		JAX00459565		JAX00459566		JAX00083587		JAX00083589		JAX00083590		JAX00083594		JAX00459575		JAX00459578		JAX00213357		JAX00459582		JAX00459584		JAX00459585		JAX00459586		JAX00083598		JAX00083599		JAX00083600		JAX00459589		JAX00459590		JAX00083601		JAX00213360		JAX00459595		JAX00213361		JAX00083607		JAX00213362		JAX00459606		JAX00459607		JAX00459611		JAX00459613		JAX00459614		JAX00459615		JAX00083618		JAX00459616		JAX00459624		JAX00459626		JAX00083619		JAX00083621		JAX00083623		JAX00459628		JAX00459629		JAX00083625		JAX00459632		JAX00459634		JAX00459638		JAX00459642		JAX00459646		JAX00459647		JAX00083627		JAX00459649		JAX00459650		JAX00459651		JAX00459652		JAX00459657		JAX00459661		JAX00459667		JAX00459669		JAX00459670		JAX00083633		JAX00459673		JAX00459674		JAX00083634		JAX00459682		JAX00459684		JAX00213371		JAX00459685		JAX00459688		JAX00459689		JAX00459693		JAX00083639		JAX00459694		JAX00459697		JAX00459703		JAX00459704		JAX00459705		JAX00083644		JAX00459707		JAX00459713		JAX00459714		JAX00459717		JAX00459736		JAX00459738		JAX00459744		JAX00459747		JAX00083662		JAX00459751		JAX00459753		JAX00083664		JAX00083666		JAX00083669		JAX00083670		JAX00083672		JAX00459782		JAX00459783		JAX00459785		JAX00459788		JAX00083676		JAX00459794		JAX00459797		JAX00083680		JAX00459799		JAX00083681		JAX00459806		JAX00213384		JAX00213385		JAX00083682		JAX00459809		JAX00459812		JAX00459813		JAX00459814		JAX00459815		JAX00459819		JAX00459820		JAX00083685		JAX00459823		JAX00459824		JAX00459825		JAX00459831		JAX00459838		JAX00459839		JAX00459842		JAX00459843		JAX00459848		JAX00459853		JAX00459854		JAX00459856		JAX00083694		JAX00459860		JAX00459862		JAX00459866		JAX00083697		JAX00459870		JAX00083699		JAX00083700		JAX00083701		JAX00459873		JAX00083702		JAX00459876		JAX00213392		JAX00459879		JAX00083704		JAX00459901		JAX00459903		JAX00083714		JAX00459912		JAX00213394		JAX00459919		JAX00459927		JAX00459931		JAX00459933		JAX00459934		JAX00459937		JAX00459938		JAX00083722		JAX00459945		JAX00459948		JAX00083725		JAX00213397		JAX00213398		JAX00459959		JAX00459961		JAX00459963		JAX00459964		JAX00083727		JAX00083728		JAX00083733		JAX00459973		JAX00459974		JAX00083734		JAX00459978		JAX00459983		JAX00459989		JAX00083740		JAX00083741		JAX00083745		JAX00083746		JAX00460003		JAX00083747		JAX00460005		JAX00213405		JAX00460017		JAX00460019		JAX00460026		JAX00460032		JAX00460034		JAX00460036		JAX00460042		JAX00460043		JAX00460046		JAX00460055		JAX00460057		JAX00083766		JAX00460062		JAX00083768		JAX00083769		JAX00460069		JAX00460074		JAX00460078		JAX00460080		JAX00460084		JAX00460086		JAX00460099		JAX00460102		JAX00460103		JAX00083781		JAX00213413		JAX00460106		JAX00460109		JAX00460110		JAX00083785		JAX00460111		JAX00460118		JAX00460124		JAX00460125		JAX00460126		JAX00460133		JAX00460137		JAX00460142		JAX00460145		JAX00083801		JAX00213419		JAX00460157		JAX00460161		JAX00083804		JAX00460164		JAX00460166		JAX00460167		JAX00460173		JAX00460186		JAX00083812		JAX00083813		JAX00460193		JAX00213424		JAX00460202		JAX00460205		JAX00460212		JAX00460214		JAX00460218		JAX00083821		JAX00460223		JAX00460225		JAX00460228		JAX00460230		JAX00460232		JAX00460237		JAX00460240		JAX00460243		JAX00460246		JAX00460250		JAX00083827		JAX00460252		JAX00460258		JAX00460260		JAX00460262		JAX00460263		JAX00083830		JAX00460273		JAX00213431		JAX00460279		JAX00083833		JAX00460281		JAX00460283		JAX00460284		JAX00460289		JAX00460292		JAX00460293		JAX00460297		JAX00460301		JAX00460303		JAX00460306		JAX00460311		JAX00460313		JAX00460320		JAX00083843		JAX00460321		JAX00460323		JAX00083844		JAX00460330		JAX00083847		JAX00083848		JAX00083849		JAX00460339		JAX00460341		JAX00460342		JAX00460343		JAX00460349		JAX00460350		JAX00460351		JAX00460357		JAX00460362		JAX00083850		JAX00083851		JAX00083852		JAX00460365		JAX00460369		JAX00460371		JAX00460380		JAX00460381		JAX00083856		JAX00460382		JAX00460383		JAX00213441		JAX00213442		JAX00460393		JAX00460397		JAX00460407		JAX00460415		JAX00460418		JAX00460419		JAX00083867		JAX00460427		JAX00460433		JAX00188522		JAX00460438		JAX00460439		JAX00213448		JAX00460455		JAX00460461		JAX00460469		JAX00460471		JAX00460472		JAX00460473		JAX00460474		JAX00460478		JAX00460479		JAX00460480		JAX00460481		JAX00460482		JAX00460483		JAX00460484		JAX00083883		JAX00460485		JAX00460488		JAX00460490		JAX00460492		JAX00460494		JAX00460495		JAX00460502		JAX00460504		JAX00460505		JAX00083889		JAX00083890		JAX00460514		JAX00460516		JAX00460527		JAX00460531		JAX00083894		JAX00460547		JAX00460549		JAX00083895		JAX00083896		JAX00083897		JAX00460552		JAX00460554		JAX00460556		JAX00460558		JAX00460559		JAX00460560		JAX00083899		JAX00083900		JAX00083902		JAX00083903		JAX00460574		JAX00213458		JAX00460581		JAX00460582		JAX00213459		JAX00213460		JAX00460590		JAX00460596		JAX00083910		JAX00083915		JAX00460612		JAX00460620		JAX00460624		JAX00460629		JAX00460630		JAX00460635		JAX00460638		JAX00083921		JAX00460649		JAX00460652		JAX00460655		JAX00460658		JAX00213464		JAX00213465		JAX00460662		JAX00083926		JAX00460663		JAX00460667		JAX00083929		JAX00083930		JAX00460678		JAX00460679		JAX00460680		JAX00460682		JAX00460684		JAX00460688		JAX00213466		JAX00460692		JAX00460701		JAX00460702		JAX00083935		JAX00460706		JAX00460712		JAX00460714		JAX00460721		JAX00460723		JAX00460724		JAX00460731		JAX00083940		JAX00460734		JAX00460735		JAX00460738		JAX00460746		JAX00460759		JAX00460761		JAX00213473		JAX00460768		JAX00083949		JAX00460770		JAX00460771		JAX00460772		JAX00083952		JAX00460774		JAX00460779		JAX00460780		JAX00083957		JAX00460783		JAX00083959		JAX00460789		JAX00460796		JAX00460797		JAX00460798		JAX00083962		JAX00460807		JAX00460808		JAX00460811		JAX00460813		JAX00460814		JAX00460818		JAX00460821		JAX00460824		JAX00460827		JAX00460828		JAX00460829		JAX00460831		JAX00460836		JAX00460839		JAX00460840		JAX00460845		JAX00460854		JAX00083977		JAX00460855		JAX00460858		JAX00460860		JAX00083983		JAX00460864		JAX00460866		JAX00460869		JAX00083993		JAX00083995		JAX00083996		JAX00460888		JAX00460891		JAX00460892		JAX00460894		JAX00460895		JAX00460896		JAX00460898		JAX00460910		JAX00460912		JAX00084002		JAX00460916		JAX00460921		JAX00460925		JAX00460926		JAX00084009		JAX00460929		JAX00460930		JAX00084012		JAX00460944		JAX00460945		JAX00460946		JAX00460947		JAX00460948		JAX00460951		JAX00460958		JAX00460960		JAX00460961		JAX00460963		JAX00460966		JAX00460981		JAX00460983		JAX00460985		JAX00460991		JAX00460992		JAX00460996		JAX00460997		JAX00460998		JAX00461000		JAX00461001		JAX00461003		JAX00461004		JAX00461005		JAX00461007		JAX00461011		JAX00461012		JAX00084029		JAX00084032		JAX00461046		JAX00461060		JAX00084050		JAX00461081		JAX00084053		JAX00461082		JAX00461084		JAX00084055		JAX00461093		JAX00461095		JAX00461097		JAX00461099		JAX00461100		JAX00461102		JAX00461106		JAX00461112		JAX00461114		JAX00084061		JAX00461128		JAX00461129		JAX00461130		JAX00461131		JAX00461132		JAX00084067		JAX00461145		JAX00461147		JAX00461148		JAX00461150		JAX00461152		JAX00084071		JAX00461164		JAX00461166		JAX00461167		JAX00084074		JAX00084076		JAX00084078		JAX00461175		JAX00084079		JAX00461180		JAX00461184		JAX00461185		JAX00461187		JAX00084081		JAX00461189		JAX00461195		JAX00461196		JAX00084084		JAX00461201		JAX00461217		JAX00461218		JAX00461224		JAX00461229		JAX00461230		JAX00461237		JAX00461239		JAX00461242		JAX00461243		JAX00084091		JAX00084092		JAX00461245		JAX00461248		JAX00461249		JAX00084096		JAX00461253		JAX00461254		JAX00084097		JAX00461260		JAX00461264		JAX00461266		JAX00461268		JAX00084099		JAX00461270		JAX00084100		JAX00461271		JAX00461272		JAX00461273		JAX00084101		JAX00461275		JAX00461281		JAX00461283		JAX00461284		JAX00084102		JAX00084103		JAX00461286		JAX00461287		JAX00461288		JAX00461291		JAX00461293		JAX00084106		JAX00461295		JAX00461296		JAX00461298		JAX00461299		JAX00461300		JAX00461302		JAX00461304		JAX00084112		JAX00461311		JAX00461314		JAX00461315		JAX00461316		JAX00213509		JAX00461320		JAX00461325		JAX00461328		JAX00461330		JAX00084114		JAX00461335		JAX00461339		JAX00461341		JAX00461346		JAX00461347		JAX00084119		JAX00213513		JAX00461348		JAX00084124		JAX00213514		JAX00461353		JAX00461357		JAX00461360		JAX00461366		JAX00084128		JAX00461367		JAX00461369		JAX00461370		JAX00461372		JAX00213517		JAX00084129		JAX00461374		JAX00461378		JAX00461380		JAX00084133		JAX00084134		JAX00461387		JAX00461393		JAX00461395		JAX00461396		JAX00461397		JAX00461399		JAX00461402		JAX00213520		JAX00461404		JAX00461407		JAX00461411		JAX00084146		JAX00461415		JAX00461417		JAX00461418		JAX00461420		JAX00461423		JAX00213524		JAX00084148		JAX00084149		JAX00461426		JAX00461427		JAX00084150		JAX00084151		JAX00461432		JAX00461434		JAX00461436		JAX00461438		JAX00461439		JAX00084154		JAX00461445		JAX00461450		JAX00461453		JAX00461454		JAX00461455		JAX00461468		JAX00461469		JAX00461470		JAX00461471		JAX00461473		JAX00461481		JAX00461482		JAX00461483		JAX00461488		JAX00461494		JAX00461502		JAX00461504		JAX00461505		JAX00084164		JAX00461512		JAX00461519		JAX00461523		JAX00461526		JAX00084168		JAX00461527		JAX00461528		JAX00461529		JAX00461534		JAX00461535		JAX00461536		JAX00084173		JAX00461542		JAX00461546		JAX00461547		JAX00213535		JAX00461549		JAX00461552		JAX00461555		JAX00461556		JAX00461561		JAX00461562		JAX00084179		JAX00461573		JAX00461574		JAX00461578		JAX00461582		JAX00084182		JAX00461596		JAX00461597		JAX00461598		JAX00461603		JAX00461609		JAX00213543		JAX00461611		JAX00461613		JAX00084195		JAX00461616		JAX00461622		JAX00461627		JAX00461631		JAX00461632		JAX00461634		JAX00461635		JAX00461636		JAX00213544		JAX00461638		JAX00461643		JAX00461646		JAX00461647		JAX00461648		JAX00461654		JAX00084206		JAX00461656		JAX00461660		JAX00084208		JAX00461668		JAX00084215		JAX00461673		JAX00084216		JAX00461678		JAX00461682		JAX00461686		JAX00084221		JAX00461688		JAX00213552		JAX00461690		JAX00461691		JAX00461692		JAX00084222		JAX00461693		JAX00461701		JAX00213554		JAX00461716		JAX00461721		JAX00084228		JAX00461725		JAX00461727		JAX00461731		JAX00461733		JAX00461736		JAX00213557		JAX00084233		JAX00461739		JAX00461741		JAX00461743		JAX00461748		JAX00461752		JAX00461753		JAX00461755		JAX00461756		JAX00461758		JAX00461761		JAX00084244		JAX00461763		JAX00084245		JAX00461765		JAX00461772		JAX00461778		JAX00461781		JAX00461782		JAX00461786		JAX00461788		JAX00461790		JAX00461794		JAX00084250		JAX00461801		JAX00461802		JAX00461809		JAX00461810		JAX00461812		JAX00461814		JAX00461815		JAX00461817		JAX00461819		JAX00461820		JAX00084260		JAX00461824		JAX00461825		JAX00461829		JAX00461830		JAX00461837		JAX00461842		JAX00461844		JAX00461847		JAX00461852		JAX00461853		JAX00084266		JAX00461863		JAX00461865		JAX00461867		JAX00084267		JAX00084268		JAX00461869		JAX00461876		JAX00084271		JAX00084272		JAX00461884		JAX00461888		JAX00461889		JAX00084274		JAX00461895		JAX00084277		JAX00213567		JAX00213568		JAX00213569		JAX00461913		JAX00461915		JAX00461916		JAX00461918		JAX00461921		JAX00461924		JAX00461927		JAX00461932		JAX00461936		JAX00461937		JAX00084286		JAX00461942		JAX00461943		JAX00213570		JAX00213572		JAX00461952		JAX00461955		JAX00461958		JAX00461962		JAX00461963		JAX00461966		JAX00461972		JAX00461973		JAX00461975		JAX00461976		JAX00461978		JAX00084296		JAX00213573		JAX00461981		JAX00084298		JAX00461988		JAX00084299		JAX00461993		JAX00461994		JAX00461996		JAX00084300		JAX00462006		JAX00462008		JAX00462010		JAX00084304		JAX00084305		JAX00213576		JAX00084310		JAX00462021		JAX00462024		JAX00462026		JAX00462027		JAX00462051		JAX00462053		JAX00462055		JAX00462057		JAX00462059		JAX00462061		JAX00462064		JAX00462065		JAX00462066		JAX00084323		JAX00084327		JAX00084328		JAX00462078		JAX00084329		JAX00462082		JAX00462084		JAX00462089		JAX00462090		JAX00462093		JAX00084333		JAX00462098		JAX00462101		JAX00462103		JAX00084336		JAX00084337		JAX00084338		JAX00462107		JAX00462109		JAX00084339		JAX00084341		JAX00462114		JAX00462115		JAX00462116		JAX00462129		JAX00084345		JAX00084346		JAX00084348		JAX00462140		JAX00084351		JAX00462146		JAX00462148		JAX00462156		JAX00462159		JAX00084354		JAX00462164		JAX00462165		JAX00084357		JAX00462168		JAX00213589		JAX00462172		JAX00462175		JAX00462176		JAX00084361		JAX00462181		JAX00462185		JAX00084364		JAX00084365		JAX00462189		JAX00462193		JAX00462202		JAX00462209		JAX00462211		JAX00084368		JAX00084370		JAX00084371		JAX00462223		JAX00462233		JAX00462239		JAX00462240		JAX00462241		JAX00084374		JAX00462249		JAX00462253		JAX00462254		JAX00462258		JAX00084375		JAX00462259		JAX00462261		JAX00084378		JAX00462266		JAX00462268		JAX00462271		JAX00462274		JAX00462276		JAX00462280		JAX00462283		JAX00462285		JAX00462287		JAX00462294		JAX00462295		JAX00462297		JAX00084386		JAX00462309		JAX00084388		JAX00084389		JAX00462328		JAX00084390		JAX00084391		JAX00462335		JAX00084394		JAX00462336		JAX00462337		JAX00084395		JAX00462338		JAX00462342		JAX00462350		JAX00462351		JAX00462352		JAX00213603		JAX00462368		JAX00213604		JAX00462382		JAX00462383		JAX00462384		JAX00462386		JAX00462389		JAX00462394		JAX00462403		JAX00462405		JAX00462406		JAX00084402		JAX00084404		JAX00462420		JAX00462423		JAX00462425		JAX00462428		JAX00462429		JAX00462432		JAX00462441		JAX00462442		JAX00462448		JAX00462449		JAX00462451		JAX00462456		JAX00084406		JAX00462469		JAX00462472		JAX00462477		JAX00462481		JAX00462488		JAX00462490		JAX00462492		JAX00213606		JAX00462496		JAX00462509		JAX00462518		JAX00462523		JAX00462530		JAX00462533		JAX00462541		JAX00462545		JAX00462546		JAX00462547		JAX00084418		JAX00084419		JAX00462554		JAX00462556		JAX00084422		JAX00084424		JAX00462558		JAX00462559		JAX00084425		JAX00462561		JAX00462562		JAX00462569		JAX00084432		JAX00084433		JAX00462592		JAX00462594		JAX00462595		JAX00462596		JAX00462600		JAX00462601		JAX00462604		JAX00084437		JAX00462607		JAX00462612		JAX00462616		JAX00462618		JAX00462621		JAX00084438		JAX00462622		JAX00462624		JAX00462628		JAX00462633		JAX00462637		JAX00462641		JAX00462642		JAX00084441		JAX00462644		JAX00084442		JAX00462651		JAX00462653		JAX00462655		JAX00462656		JAX00084444		JAX00462662		JAX00462663		JAX00462664		JAX00084447		JAX00084449		JAX00462668		JAX00462672		JAX00084452		JAX00462673		JAX00462674		JAX00462682		JAX00462683		JAX00462686		JAX00462692		JAX00462695		JAX00462696		JAX00462699		JAX00084453		JAX00084455		JAX00462702		JAX00462703		JAX00462704		JAX00462705		JAX00462711		JAX00462716		JAX00084456		JAX00462719		JAX00462721		JAX00462727		JAX00084462		JAX00462736		JAX00462738		JAX00084464		JAX00462744		JAX00462745		JAX00462747		JAX00084465		JAX00213627		JAX00084468		JAX00462757		JAX00462761		JAX00462765		JAX00462781		JAX00462782		JAX00462785		JAX00462786		JAX00462790		JAX00462794		JAX00462795		JAX00462798		JAX00084474		JAX00462806		JAX00462808		JAX00462812		JAX00462815		JAX00462816		JAX00462819		JAX00462824		JAX00462829		JAX00462832		JAX00213628		JAX00462833		JAX00462836		JAX00462840		JAX00213633		JAX00462847		JAX00462848		JAX00462850		JAX00462851		JAX00462854		JAX00084485		JAX00462862		JAX00462863		JAX00188526		JAX00462869		JAX00188528		JAX00462877		JAX00462883		JAX00462884		JAX00462885		JAX00462887		JAX00462888		JAX00084490		JAX00213635		JAX00213636		JAX00462897		JAX00462901		JAX00462903		JAX00084492		JAX00462909		JAX00462913		JAX00462915		JAX00084496		JAX00084497		JAX00213637		JAX00462921		JAX00462923		JAX00462926		JAX00213638		JAX00462927		JAX00084503		JAX00462928		JAX00462930		JAX00462932		JAX00462936		JAX00462937		JAX00462938		JAX00462944		JAX00462945		JAX00462948		JAX00462950		JAX00213643		JAX00462957		JAX00084512		JAX00462966		JAX00462967		JAX00462968		JAX00462972		JAX00213644		JAX00084517		JAX00462974		JAX00462976		JAX00462982		JAX00084523		JAX00084526		JAX00213648		JAX00084527		JAX00462991		JAX00462994		JAX00462995		JAX00084529		JAX00462998		JAX00463000		JAX00463002		JAX00463003		JAX00463006		JAX00463007		JAX00463008		JAX00084531		JAX00463013		JAX00084532		JAX00084533		JAX00084535		JAX00463019		JAX00084536		JAX00463021		JAX00463022		JAX00463025		JAX00463027		JAX00084537		JAX00084538		JAX00463031		JAX00084540		JAX00084541		JAX00463033		JAX00084544		JAX00463045		JAX00084548		JAX00463049		JAX00463051		JAX00463053		JAX00463054		JAX00084550		JAX00084551		JAX00463063		JAX00463066		JAX00463067		JAX00463069		JAX00084552		JAX00084554		JAX00463072		JAX00463075		JAX00463079		JAX00463083		JAX00463084		JAX00463087		JAX00084555		JAX00463095		JAX00084557		JAX00463096		JAX00463099		JAX00463100		JAX00463106		JAX00463107		JAX00213658		JAX00463110		JAX00463111		JAX00084562		JAX00084563		JAX00463115		JAX00463116		JAX00463117		JAX00084564		JAX00084566		JAX00463124		JAX00463127		JAX00463128		JAX00463129		JAX00084572		JAX00463131		JAX00463133		JAX00463135		JAX00084573		JAX00463141		JAX00463142		JAX00084575		JAX00463148		JAX00463158		JAX00084578		JAX00463162		JAX00463163		JAX00463164		JAX00084579		JAX00463168		JAX00463174		JAX00463175		JAX00463176		JAX00463178		JAX00463189		JAX00463191		JAX00463194		JAX00084586		JAX00463197		JAX00463199		JAX00463201		JAX00463204		JAX00463206		JAX00463210		JAX00463212		JAX00463219		JAX00084595		JAX00084597		JAX00084598		JAX00463239		JAX00463243		JAX00463244		JAX00084601		JAX00463245		JAX00463250		JAX00463251		JAX00213674		JAX00463257		JAX00084605		JAX00463261		JAX00463263		JAX00463265		JAX00463268		JAX00084608		JAX00463279		JAX00463280		JAX00463282		JAX00463289		JAX00463292		JAX00463294		JAX00463296		JAX00463297		JAX00463300		JAX00463303		JAX00084614		JAX00463304		JAX00463310		JAX00463311		JAX00084617		JAX00463312		JAX00463328		JAX00463334		JAX00463336		JAX00463344		JAX00084624		JAX00084625		JAX00084626		JAX00463348		JAX00463351		JAX00463355		JAX00463356		JAX00463357		JAX00463360		JAX00463362		JAX00463363		JAX00463365		JAX00463369		JAX00463372		JAX00213680		JAX00463373		JAX00463379		JAX00463380		JAX00463384		JAX00463386		JAX00463393		JAX00463402		JAX00463404		JAX00463406		JAX00463413		JAX00463414		JAX00463415		JAX00213686		JAX00463423		JAX00463424		JAX00463426		JAX00463428		JAX00463429		JAX00084648		JAX00463431		JAX00463433		JAX00463436		JAX00084651		JAX00463440		JAX00463445		JAX00463449		JAX00463451		JAX00463452		JAX00463454		JAX00084655		JAX00463461		JAX00463462		JAX00463468		JAX00463471		JAX00463475		JAX00463476		JAX00463482		JAX00463486		JAX00463487		JAX00084660		JAX00084661		JAX00084662		JAX00463498		JAX00463499		JAX00463500		JAX00463503		JAX00463508		JAX00463511		JAX00463517		JAX00463520		JAX00463521		JAX00463524		JAX00463528		JAX00463531		JAX00463533		JAX00463538		JAX00463540		JAX00084673		JAX00463548		JAX00084674		JAX00463549		JAX00463550		JAX00084676		JAX00463559		JAX00463561		JAX00213694		JAX00463570		JAX00213698		JAX00463572		JAX00084682		JAX00463573		JAX00084685		JAX00463582		JAX00463583		JAX00463588		JAX00463591		JAX00084686		JAX00463596		JAX00463604		JAX00084688		JAX00463606		JAX00463607		JAX00463615		JAX00463621		JAX00463622		JAX00463627		JAX00463629		JAX00463634		JAX00463640		JAX00463641		JAX00463642		JAX00463643		JAX00463650		JAX00463652		JAX00463653		JAX00463654		JAX00463656		JAX00463661		JAX00463663		JAX00084696		JAX00463673		JAX00084697		JAX00463682		JAX00463683		JAX00463688		JAX00463689		JAX00463695		JAX00463696		JAX00463697		JAX00463702		JAX00463708		JAX00463710		JAX00213702		JAX00463715		JAX00463717		JAX00463720		JAX00463723		JAX00463729		JAX00463736		JAX00463737		JAX00463738		JAX00084705		JAX00084706		JAX00084707		JAX00463743		JAX00463745		JAX00463746		JAX00084708		JAX00463748		JAX00463751		JAX00463752		JAX00463753		JAX00463754		JAX00463755		JAX00463757		JAX00213706		JAX00463766		JAX00188534		JAX00463768		JAX00463770		JAX00084721		JAX00463777		JAX00463783		JAX00463788		JAX00463793		JAX00084724		JAX00463800		JAX00463802		JAX00463804		JAX00463806		JAX00463808		JAX00463809		JAX00463811		JAX00463812		JAX00463820		JAX00084728		JAX00463822		JAX00463825		JAX00463830		JAX00463835		JAX00463837		JAX00084731		JAX00084732		JAX00463840		JAX00463842		JAX00084734		JAX00463843		JAX00463844		JAX00463846		JAX00463847		JAX00463852		JAX00463853		JAX00463858		JAX00463860		JAX00463865		JAX00463870		JAX00463872		JAX00213717		JAX00463878		JAX00463879		JAX00463880		JAX00463887		JAX00084743		JAX00463892		JAX00463893		JAX00463895		JAX00463898		JAX00463901		JAX00463902		JAX00463907		JAX00463909		JAX00463914		JAX00463916		JAX00463918		JAX00463923		JAX00463927		JAX00463930		JAX00463932		JAX00463933		JAX00463945		JAX00084753		JAX00463949		JAX00213722		JAX00463951		JAX00084757		JAX00463956		JAX00463957		JAX00084759		JAX00463965		JAX00463976		JAX00463977		JAX00213725		JAX00463981		JAX00463984		JAX00463990		JAX00084764		JAX00464008		JAX00464018		JAX00464022		JAX00464023		JAX00464027		JAX00464029		JAX00464036		JAX00464044		JAX00464045		JAX00084772		JAX00084773		JAX00464060		JAX00464061		JAX00464063		JAX00464066		JAX00464068		JAX00084774		JAX00464069		JAX00464074		JAX00084778		JAX00464076		JAX00464078		JAX00464080		JAX00084781		JAX00464082		JAX00464087		JAX00464090		JAX00464093		JAX00464095		JAX00464098		JAX00464099		JAX00213736		JAX00084797		JAX00084798		JAX00464113		JAX00464114		JAX00464118		JAX00464124		JAX00084803		JAX00464137		JAX00464147		JAX00084805		JAX00084806		JAX00084807		JAX00464149		JAX00464151		JAX00464153		JAX00464154		JAX00464156		JAX00084812		JAX00464160		JAX00464170		JAX00464171		JAX00464173		JAX00464174		JAX00084818		JAX00464183		JAX00464190		JAX00464191		JAX00084826		JAX00464202		JAX00464209		JAX00464210		JAX00464212		JAX00464216		JAX00464218		JAX00464219		JAX00084831		JAX00464226		JAX00084834		JAX00464232		JAX00464234		JAX00188536		JAX00084837		JAX00464239		JAX00213747		JAX00464243		JAX00464247		JAX00464261		JAX00084845		JAX00464274		JAX00084846		JAX00464277		JAX00084851		JAX00213750		JAX00464281		JAX00464285		JAX00464286		JAX00464288		JAX00464289		JAX00464295		JAX00213751		JAX00464301		JAX00464302		JAX00464303		JAX00213752		JAX00084862		JAX00464319		JAX00084864		JAX00084866		JAX00464321		JAX00464322		JAX00464325		JAX00464326		JAX00464328		JAX00084868		JAX00084869		JAX00464345		JAX00464346		JAX00464347		JAX00084875		JAX00464355		JAX00464356		JAX00464359		JAX00464362		JAX00464364		JAX00464369		JAX00464372		JAX00084879		JAX00084880		JAX00084882		JAX00464380		JAX00464381		JAX00464385		JAX00464388		JAX00464391		JAX00464393		JAX00464394		JAX00464398		JAX00464399		JAX00084889		JAX00213759		JAX00464406		JAX00464414		JAX00188537		JAX00464420		JAX00464423		JAX00464425		JAX00464427		JAX00464428		JAX00464429		JAX00464434		JAX00084900		JAX00464436		JAX00464437		JAX00464441		JAX00464443		JAX00084905		JAX00084906		JAX00464447		JAX00084910		JAX00084911		JAX00464454		JAX00464458		JAX00464463		JAX00464466		JAX00464467		JAX00464473		JAX00464480		JAX00464484		JAX00464488		JAX00464489		JAX00464492		JAX00464494		JAX00464496		JAX00084925		JAX00188539		JAX00084927		JAX00084928		JAX00464499		JAX00213771		JAX00464513		JAX00464518		JAX00464525		JAX00464526		JAX00464528		JAX00464533		JAX00464534		JAX00464536		JAX00084937		JAX00464543		JAX00464544		JAX00464545		JAX00464546		JAX00084940		JAX00464549		JAX00464550		JAX00464553		JAX00464555		JAX00464557		JAX00464559		JAX00464560		JAX00464562		JAX00464563		JAX00464568		JAX00464573		JAX00464575		JAX00084956		JAX00464584		JAX00464586		JAX00464587		JAX00464589		JAX00464590		JAX00084958		JAX00213781		JAX00464606		JAX00464610		JAX00464611		JAX00464612		JAX00084967		JAX00464617		JAX00084968		JAX00084969		JAX00464622		JAX00084972		JAX00464627		JAX00464628		JAX00464629		JAX00084975		JAX00084977		JAX00464640		JAX00464650		JAX00464651		JAX00464652		JAX00464653		JAX00084980		JAX00213785		JAX00084983		JAX00464664		JAX00464672		JAX00464678		JAX00464680		JAX00464684		JAX00464686		JAX00464688		JAX00464692		JAX00464693		JAX00464694		JAX00464699		JAX00084994		JAX00084996		JAX00464705		JAX00464707		JAX00464708		JAX00464710		JAX00464714		JAX00464720		JAX00464721		JAX00464727		JAX00464730		JAX00464732		JAX00085000		JAX00464742		JAX00464743		JAX00085003		JAX00085006		JAX00085008		JAX00464752		JAX00464757		JAX00464765		JAX00464771		JAX00464773		JAX00085019		JAX00085020		JAX00213799		JAX00464783		JAX00464784		JAX00085023		JAX00464793		JAX00464795		JAX00085026		JAX00464801		JAX00464804		JAX00464807		JAX00464812		JAX00464819		JAX00085034		JAX00085035		JAX00464823		JAX00464824		JAX00464826		JAX00085036		JAX00085038		JAX00464834		JAX00464845		JAX00464846		JAX00085043		JAX00464855		JAX00464860		JAX00464862		JAX00464863		JAX00085051		JAX00085052		JAX00464873		JAX00464880		JAX00464881		JAX00464884		JAX00464885		JAX00464886		JAX00464889		JAX00085057		JAX00464901		JAX00464915		JAX00464917		JAX00464919		JAX00464923		JAX00085062		JAX00464932		JAX00085065		JAX00464935		JAX00085068		JAX00464940		JAX00464941		JAX00464946		JAX00464949		JAX00085074		JAX00464952		JAX00464954		JAX00464956		JAX00464961		JAX00464963		JAX00464968		JAX00464972		JAX00464973		JAX00213813		JAX00085081		JAX00085083		JAX00464989		JAX00213816		JAX00085087		JAX00085089		JAX00085090		JAX00464997		JAX00465000		JAX00188541		JAX00465003		JAX00465009		JAX00465012		JAX00465018		JAX00465024		JAX00085099		JAX00465026		JAX00465029		JAX00465031		JAX00465035		JAX00465038		JAX00465040		JAX00465045		JAX00085100		JAX00465054		JAX00465061		JAX00465069		JAX00465070		JAX00085105		JAX00465083		JAX00465085		JAX00085107		JAX00465089		JAX00465094		JAX00465095		JAX00465101		JAX00465103		JAX00465110		JAX00465111		JAX00465114		JAX00085110		JAX00465124		JAX00085112		JAX00465129		JAX00465131		JAX00465133		JAX00465134		JAX00465135		JAX00465142		JAX00465143		JAX00465146		JAX00465153		JAX00465159		JAX00465162		JAX00465165		JAX00085120		JAX00465178		JAX00465180		JAX00465181		JAX00465182		JAX00465183		JAX00465184		JAX00465187		JAX00465189		JAX00085127		JAX00465198		JAX00465202		JAX00465205		JAX00465208		JAX00085129		JAX00465213		JAX00465218		JAX00465221		JAX00465225		JAX00465226		JAX00085133		JAX00465236		JAX00085136		JAX00465237		JAX00465243		JAX00465245		JAX00465246		JAX00213833		JAX00085139		JAX00465254		JAX00465255		JAX00465257		JAX00465263		JAX00465264		JAX00465267		JAX00465270		JAX00465272		JAX00465273		JAX00465274		JAX00465276		JAX00465278		JAX00465280		JAX00465283		JAX00465287		JAX00085148		JAX00085149		JAX00465295		JAX00465297		JAX00465300		JAX00465305		JAX00465307		JAX00465308		JAX00465309		JAX00085151		JAX00465311		JAX00465315		JAX00465317		JAX00085155		JAX00465323		JAX00465326		JAX00465336		JAX00465337		JAX00465350		JAX00465353		JAX00465354		JAX00465357		JAX00085162		JAX00085163		JAX00465362		JAX00465371		JAX00465374		JAX00085170		JAX00213842		JAX00465378		JAX00465383		JAX00465388		JAX00465389		JAX00085171		JAX00085172		JAX00465396		JAX00465398		JAX00465411		JAX00465412		JAX00465415		JAX00213846		JAX00085180		JAX00465426		JAX00465427		JAX00465430		JAX00465436		JAX00085183		JAX00085185		JAX00465447		JAX00465458		JAX00465463		JAX00085188		JAX00465464		JAX00085189		JAX00465469		JAX00465472		JAX00465474		JAX00085200		JAX00465489		JAX00465495		JAX00465497		JAX00465499		JAX00465501		JAX00465505		JAX00465506		JAX00085201		JAX00465516		JAX00465525		JAX00465526		JAX00465527		JAX00465528		JAX00085206		JAX00465537		JAX00465539		JAX00465545		JAX00465548		JAX00085207		JAX00085208		JAX00465553		JAX00465557		JAX00465560		JAX00465563		JAX00085212		JAX00085213		JAX00085215		JAX00465567		JAX00465572		JAX00465573		JAX00465578		JAX00465580		JAX00085217		JAX00465582		JAX00465585		JAX00085221		JAX00085222		JAX00085224		JAX00085225		JAX00465589		JAX00465592		JAX00085227		JAX00465594		JAX00465605		JAX00465611		JAX00465612		JAX00465614		JAX00465617		JAX00188543		JAX00085232		JAX00213851		JAX00085234		JAX00085236		JAX00465626		JAX00465628		JAX00465630		JAX00465637		JAX00465638		JAX00465644		JAX00465645		JAX00465646		JAX00465655		JAX00085242		JAX00465662		JAX00465664		JAX00465666		JAX00465669		JAX00465670		JAX00465671		JAX00465675		JAX00465676		JAX00465677		JAX00465680		JAX00465683		JAX00465684		JAX00465685		JAX00465686		JAX00085252		JAX00465693		JAX00465698		JAX00465703		JAX00465704		JAX00465712		JAX00465717		JAX00085258		JAX00465721		JAX00465722		JAX00465734		JAX00085259		JAX00465740		JAX00465742		JAX00085261		JAX00213852		JAX00085262		JAX00465747		JAX00465748		JAX00465749		JAX00465752		JAX00465753		JAX00465756		JAX00465760		JAX00085265		JAX00465764		JAX00465766		JAX00465776		JAX00465778		JAX00465781		JAX00465784		JAX00213857		JAX00085275		JAX00085276		JAX00213858		JAX00465787		JAX00465788		JAX00465791		JAX00085279		JAX00465792		JAX00465793		JAX00465795		JAX00085281		JAX00465803		JAX00465810		JAX00465811		JAX00465813		JAX00085286		JAX00085287		JAX00213864		JAX00465814		JAX00085288		JAX00465818		JAX00465823		JAX00465827		JAX00465828		JAX00465829		JAX00465834		JAX00085301		JAX00465852		JAX00465858		JAX00085306		JAX00465861		JAX00465864		JAX00213869		JAX00085311		JAX00213870		JAX00465867		JAX00465868		JAX00465872		JAX00465875		JAX00465887		JAX00085317		JAX00465888		JAX00085319		JAX00465892		JAX00465893		JAX00465895		JAX00465899		JAX00465900		JAX00085320		JAX00085321		JAX00465904		JAX00465909		JAX00465916		JAX00465920		JAX00465922		JAX00465925		JAX00465928		JAX00085330		JAX00465938		JAX00465939		JAX00085332		JAX00085334		JAX00465947		JAX00465949		JAX00465950		JAX00085335		JAX00465951		JAX00085337		JAX00465954		JAX00465955		JAX00465958		JAX00213882		JAX00085344		JAX00465963		JAX00465967		JAX00465968		JAX00465969		JAX00465972		JAX00465976		JAX00465978		JAX00465983		JAX00465985		JAX00085351		JAX00465994		JAX00465998		JAX00465999		JAX00466002		JAX00213885		JAX00466008		JAX00085356		JAX00466030		JAX00466032		JAX00085359		JAX00213888		JAX00085362		JAX00466041		JAX00466042		JAX00466044		JAX00466045		JAX00466048		JAX00085364		JAX00085366		JAX00466051		JAX00466055		JAX00466062		JAX00466065		JAX00466068		JAX00085371		JAX00466071		JAX00466072		JAX00466086		JAX00466090		JAX00466091		JAX00085375		JAX00466098		JAX00466099		JAX00466101		JAX00466102		JAX00466103		JAX00085379		JAX00466106		JAX00466107		JAX00466109		JAX00466111		JAX00466112		JAX00466114		JAX00466117		JAX00466118		JAX00466126		JAX00085381		JAX00466141		JAX00466143		JAX00085384		JAX00466151		JAX00466154		JAX00466157		JAX00466158		JAX00466161		JAX00466162		JAX00466163		JAX00085388		JAX00466167		JAX00466170		JAX00466171		JAX00466180		JAX00085394		JAX00466185		JAX00466189		JAX00466190		JAX00466192		JAX00466194		JAX00466196		JAX00466201		JAX00466204		JAX00466206		JAX00085399		JAX00466210		JAX00466216		JAX00466217		JAX00085403		JAX00466229		JAX00466230		JAX00466231		JAX00466232		JAX00085406		JAX00466239		JAX00466242		JAX00085409		JAX00466251		JAX00085411		JAX00085412		JAX00466256		JAX00466257		JAX00466259		JAX00466260		JAX00466261		JAX00466262		JAX00466265		JAX00466266		JAX00466267		JAX00466276		JAX00085413		JAX00085415		JAX00466278		JAX00466283		JAX00466285		JAX00213904		JAX00466295		JAX00466296		JAX00466299		JAX00466300		JAX00466302		JAX00466307		JAX00466312		JAX00466314		JAX00466316		JAX00466319		JAX00466322		JAX00466324		JAX00466325		JAX00466331		JAX00466332		JAX00466336		JAX00466338		JAX00085427		JAX00466342		JAX00466344		JAX00466345		JAX00085429		JAX00466347		JAX00466350		JAX00466351		JAX00213907		JAX00466353		JAX00085431		JAX00466366		JAX00466371		JAX00466372		JAX00466374		JAX00466379		JAX00466380		JAX00466383		JAX00466385		JAX00466386		JAX00085439		JAX00466396		JAX00085440		JAX00466399		JAX00085441		JAX00466400		JAX00466402		JAX00466403		JAX00085442		JAX00466409		JAX00466414		JAX00466415		JAX00466416		JAX00466418		JAX00466423		JAX00466424		JAX00466426		JAX00466429		JAX00466432		JAX00466435		JAX00466436		JAX00466441		JAX00085454		JAX00466446		JAX00085455		JAX00466448		JAX00466449		JAX00466450		JAX00466452		JAX00085456		JAX00085457		JAX00466458		JAX00085459		JAX00466461		JAX00085461		JAX00085462		JAX00466467		JAX00466468		JAX00466470		JAX00466471		JAX00085465		JAX00466476		JAX00085466		JAX00466481		JAX00466482		JAX00466486		JAX00466487		JAX00085468		JAX00213916		JAX00213917		JAX00466492		JAX00085475		JAX00466494		JAX00466503		JAX00466508		JAX00466510		JAX00466512		JAX00466516		JAX00466518		JAX00466524		JAX00085483		JAX00466528		JAX00466531		JAX00466536		JAX00466538		JAX00466542		JAX00466545		JAX00466556		JAX00466561		JAX00085489		JAX00085491		JAX00466563		JAX00466564		JAX00466565		JAX00466566		JAX00466567		JAX00085495		JAX00085496		JAX00466574		JAX00466576		JAX00466578		JAX00466579		JAX00085498		JAX00466580		JAX00085503		JAX00466587		JAX00466593		JAX00466594		JAX00466595		JAX00466596		JAX00466601		JAX00085506		JAX00466606		JAX00466615		JAX00466620		JAX00466626		JAX00085512		JAX00466627		JAX00085514		JAX00466628		JAX00466637		JAX00466644		JAX00466645		JAX00466646		JAX00466647		JAX00466649		JAX00466652		JAX00085520		JAX00466654		JAX00466657		JAX00466660		JAX00466666		JAX00466681		JAX00466682		JAX00085525		JAX00466683		JAX00466684		JAX00466686		JAX00466687		JAX00466694		JAX00466704		JAX00466708		JAX00466709		JAX00085530		JAX00085532		JAX00466718		JAX00085533		JAX00466725		JAX00466727		JAX00085536		JAX00466731		JAX00466733		JAX00085539		JAX00466737		JAX00466741		JAX00466742		JAX00085541		JAX00466749		JAX00466750		JAX00466751		JAX00466755		JAX00466759		JAX00466763		JAX00466764		JAX00466765		JAX00466767		JAX00466772		JAX00466773		JAX00085547		JAX00466784		JAX00466785		JAX00085549		JAX00085550		JAX00466793		JAX00466800		JAX00213936		JAX00466802		JAX00085551		JAX00466806		JAX00466815		JAX00466816		JAX00466817		JAX00466819		JAX00466822		JAX00466823		JAX00466827		JAX00466828		JAX00466830		JAX00466833		JAX00466837		JAX00466838		JAX00466839		JAX00466840		JAX00466841		JAX00466845		JAX00213939		JAX00466847		JAX00085558		JAX00466851		JAX00466852		JAX00466858		JAX00085561		JAX00466866		JAX00466867		JAX00085562		JAX00466869		JAX00466872		JAX00466877		JAX00466878		JAX00466884		JAX00085564		JAX00466891		JAX00466894		JAX00466897		JAX00466904		JAX00466908		JAX00466909		JAX00085571		JAX00466912		JAX00466913		JAX00466914		JAX00466918		JAX00466925		JAX00466926		JAX00466932		JAX00085576		JAX00213945		JAX00085578		JAX00085580		JAX00085581		JAX00213948		JAX00085583		JAX00466938		JAX00466947		JAX00466952		JAX00466953		JAX00466954		JAX00466960		JAX00085587		JAX00466963		JAX00466965		JAX00466967		JAX00466972		JAX00466974		JAX00466976		JAX00085590		JAX00466977		JAX00085591		JAX00466981		JAX00085592		JAX00466991		JAX00085593		JAX00466995		JAX00466996		JAX00466997		JAX00466998		JAX00467000		JAX00467005		JAX00467015		JAX00467016		JAX00467017		JAX00467020		JAX00467026		JAX00467030		JAX00467035		JAX00085603		JAX00213955		JAX00467044		JAX00467047		JAX00467050		JAX00467052		JAX00085605		JAX00467062		JAX00467065		JAX00085610		JAX00467069		JAX00085613		JAX00467083		JAX00467084		JAX00467085		JAX00467090		JAX00467091		JAX00467092		JAX00467101		JAX00467104		JAX00467112		JAX00085623		JAX00085624		JAX00467116		JAX00467122		JAX00467123		JAX00467124		JAX00467130		JAX00467132		JAX00085630		JAX00467134		JAX00467139		JAX00467142		JAX00467143		JAX00085637		JAX00467151		JAX00467154		JAX00467161		JAX00467164		JAX00467165		JAX00467169		JAX00467173		JAX00467175		JAX00467177		JAX00467182		JAX00085645		JAX00467187		JAX00085648		JAX00085649		JAX00467189		JAX00467191		JAX00467192		JAX00467194		JAX00467196		JAX00467197		JAX00467199		JAX00467200		JAX00467204		JAX00467207		JAX00467208		JAX00467210		JAX00085656		JAX00467216		JAX00467220		JAX00085657		JAX00467230		JAX00467231		JAX00467234		JAX00467236		JAX00085665		JAX00085667		JAX00467247		JAX00085668		JAX00467248		JAX00467250		JAX00467252		JAX00085670		JAX00467255		JAX00467260		JAX00085671		JAX00467266		JAX00467277		JAX00085682		JAX00467279		JAX00467282		JAX00085684		JAX00085685		JAX00467283		JAX00467288		JAX00085688		JAX00467292		JAX00467293		JAX00467295		JAX00085692		JAX00467300		JAX00467305		JAX00467307		JAX00467311		JAX00467314		JAX00467321		JAX00467322		JAX00467325		JAX00085699		JAX00085701		JAX00085702		JAX00467330		JAX00467331		JAX00467333		JAX00467334		JAX00467338		JAX00085704		JAX00085705		JAX00467344		JAX00467346		JAX00213987		JAX00467357		JAX00467365		JAX00467370		JAX00467371		JAX00085714		JAX00085715		JAX00467376		JAX00467384		JAX00467390		JAX00467391		JAX00467392		JAX00467395		JAX00467399		JAX00085725		JAX00213993		JAX00467403		JAX00467404		JAX00467405		JAX00467409		JAX00085729		JAX00467411		JAX00467412		JAX00467420		JAX00467424		JAX00467428		JAX00213994		JAX00467432		JAX00467434		JAX00085738		JAX00467447		JAX00213998		JAX00467448		JAX00085742		JAX00085744		JAX00467459		JAX00467460		JAX00467463		JAX00085745		JAX00467467		JAX00467468		JAX00467472		JAX00467477		JAX00467479		JAX00467486		JAX00467487		JAX00467488		JAX00467489		JAX00467493		JAX00467497		JAX00467498		JAX00467507		JAX00467508		JAX00467510		JAX00467511		JAX00467515		JAX00467517		JAX00085762		JAX00085763		JAX00467518		JAX00467522		JAX00085764		JAX00467532		JAX00467533		JAX00467537		JAX00467538		JAX00085767		JAX00467540		JAX00467542		JAX00467545		JAX00467546		JAX00467550		JAX00467559		JAX00467560		JAX00085771		JAX00467563		JAX00467566		JAX00085773		JAX00467570		JAX00467571		JAX00467576		JAX00467577		JAX00467578		JAX00085776		JAX00214011		JAX00467583		JAX00467584		JAX00085781		JAX00467601		JAX00085784		JAX00467603		JAX00085785		JAX00467611		JAX00467616		JAX00467617		JAX00467622		JAX00467624		JAX00085788		JAX00467630		JAX00467632		JAX00467635		JAX00467637		JAX00467639		JAX00467646		JAX00467651		JAX00467658		JAX00467663		JAX00085794		JAX00085796		JAX00467664		JAX00467667		JAX00085800		JAX00467685		JAX00467687		JAX00085802		JAX00467689		JAX00467690		JAX00085803		JAX00214018		JAX00085806		JAX00467700		JAX00085807		JAX00085808		JAX00467703		JAX00467704		JAX00467707		JAX00467709		JAX00085809		JAX00467712		JAX00085810		JAX00467719		JAX00467720		JAX00467722		JAX00085813		JAX00467730		JAX00467744		JAX00467748		JAX00467749		JAX00467753		JAX00467755		JAX00467758		JAX00085819		JAX00467763		JAX00085820		JAX00467770		JAX00467771		JAX00467782		JAX00467787		JAX00467790		JAX00085824		JAX00467794		JAX00467795		JAX00467797		JAX00467800		JAX00214024		JAX00467803		JAX00467806		JAX00467808		JAX00467812		JAX00467816		JAX00467817		JAX00467821		JAX00467827		JAX00467831		JAX00467832		JAX00467833		JAX00085838		JAX00467838		JAX00085839		JAX00467842		JAX00467844		JAX00467846		JAX00467847		JAX00467848		JAX00085842		JAX00467850		JAX00214032		JAX00085845		JAX00085849		JAX00467862		JAX00467866		JAX00467869		JAX00085853		JAX00467876		JAX00467877		JAX00467882		JAX00214036		JAX00467890		JAX00467894		JAX00467897		JAX00467899		JAX00467904		JAX00467906		JAX00467909		JAX00467910		JAX00085868		JAX00085869		JAX00467921		JAX00467928		JAX00467930		JAX00085872		JAX00467933		JAX00467943		JAX00467946		JAX00467947		JAX00467951		JAX00467954		JAX00085879		JAX00467956		JAX00467957		JAX00467959		JAX00085881		JAX00085882		JAX00467968		JAX00467972		JAX00467973		JAX00085886		JAX00467980		JAX00467981		JAX00085887		JAX00085888		JAX00085889		JAX00467989		JAX00085892		JAX00467993		JAX00467996		JAX00467998		JAX00468002		JAX00468003		JAX00214045		JAX00468006		JAX00468008		JAX00468009		JAX00085901		JAX00468011		JAX00085902		JAX00468016		JAX00468017		JAX00085904		JAX00468025		JAX00468026		JAX00468032		JAX00468033		JAX00214048		JAX00468041		JAX00468042		JAX00468044		JAX00468046		JAX00085908		JAX00085909		JAX00085910		JAX00468050		JAX00085911		JAX00468051		JAX00468053		JAX00468056		JAX00468062		JAX00468064		JAX00085914		JAX00468066		JAX00085915		JAX00085917		JAX00468071		JAX00468078		JAX00468084		JAX00468086		JAX00468091		JAX00468092		JAX00468097		JAX00468103		JAX00468104		JAX00468108		JAX00468110		JAX00085926		JAX00468113		JAX00468115		JAX00468118		JAX00085932		JAX00085933		JAX00085934		JAX00085937		JAX00468135		JAX00468145		JAX00468146		JAX00188547		JAX00214060		JAX00468152		JAX00085944		JAX00085948		JAX00085949		JAX00468161		JAX00085951		JAX00468175		JAX00468176		JAX00468178		JAX00468179		JAX00468181		JAX00468182		JAX00468183		JAX00468184		JAX00468185		JAX00085964		JAX00214068		JAX00468191		JAX00468192		JAX00468198		JAX00468200		JAX00468209		JAX00468211		JAX00214070		JAX00085975		JAX00085976		JAX00468220		JAX00085981		JAX00085982		JAX00468230		JAX00468235		JAX00468236		JAX00468239		JAX00085985		JAX00214076		JAX00085986		JAX00468243		JAX00085988		JAX00468252		JAX00468253		JAX00468256		JAX00085990		JAX00468257		JAX00468258		JAX00468259		JAX00468260		JAX00468261		JAX00468262		JAX00085992		JAX00085994		JAX00468269		JAX00468273		JAX00468277		JAX00214079		JAX00085998		JAX00085999		JAX00468283		JAX00468284		JAX00468285		JAX00468286		JAX00086001		JAX00086002		JAX00468297		JAX00468298		JAX00468301		JAX00468303		JAX00086004		JAX00086009		JAX00086011		JAX00468309		JAX00468310		JAX00468312		JAX00468314		JAX00468315		JAX00086016		JAX00214085		JAX00468318		JAX00468319		JAX00086020		JAX00468323		JAX00086022		JAX00468330		JAX00086025		JAX00086027		JAX00468334		JAX00468337		JAX00468340		JAX00086028		JAX00086029		JAX00468343		JAX00086033		JAX00214092		JAX00086039		JAX00468355		JAX00468356		JAX00214095		JAX00468361		JAX00086045		JAX00086047		JAX00086051		JAX00468371		JAX00086052		JAX00086057		JAX00468388		JAX00086058		JAX00468389		JAX00468391		JAX00468392		JAX00468394		JAX00468401		JAX00086064		JAX00086067		JAX00086068		JAX00214101		JAX00468409		JAX00468416		JAX00468417		JAX00086077		JAX00468428		JAX00086082		JAX00214106		JAX00468444		JAX00468446		JAX00468447		JAX00468448		JAX00086088		JAX00214109		JAX00468462		JAX00468466		JAX00468470		JAX00468473		JAX00086101		JAX00468474		JAX00468475		JAX00086103		JAX00468476		JAX00086105		JAX00214116		JAX00468479		JAX00468481		JAX00086108		JAX00468488		JAX00468491		JAX00086114		JAX00468493		JAX00468494		JAX00086115		JAX00468496		JAX00468502		JAX00468505		JAX00086121		JAX00468514		JAX00086123		JAX00468516		JAX00086125		JAX00468521		JAX00468522		JAX00468523		JAX00086127		JAX00086128		JAX00468534		JAX00086132		JAX00086134		JAX00086135		JAX00468544		JAX00086136		JAX00086137		JAX00086138		JAX00468559		JAX00086139		JAX00086140		JAX00468562		JAX00468563		JAX00468566		JAX00214126		JAX00468570		JAX00468572		JAX00086145		JAX00086146		JAX00468573		JAX00086147		JAX00468580		JAX00086151		JAX00468587		JAX00214128		JAX00468591		JAX00468592		JAX00468593		JAX00468596		JAX00468601		JAX00468602		JAX00468605		JAX00468608		JAX00086157		JAX00086159		JAX00468613		JAX00468619		JAX00468624		JAX00086168		JAX00468643		JAX00468646		JAX00086170		JAX00086171		JAX00468648		JAX00468649		JAX00086172		JAX00468653		JAX00468655		JAX00468657		JAX00468659		JAX00468678		JAX00468679		JAX00468680		JAX00468685		JAX00468689		JAX00468691		JAX00468693		JAX00086187		JAX00468695		JAX00468700		JAX00468709		JAX00468714		JAX00468719		JAX00086196		JAX00086199		JAX00468730		JAX00086204		JAX00468734		JAX00086209		JAX00086210		JAX00468738		JAX00468739		JAX00468740		JAX00468741		JAX00468742		JAX00468746		JAX00468747		JAX00086214		JAX00468751		JAX00086218		JAX00468761		JAX00086221		JAX00214156		JAX00214157		JAX00086225		JAX00468771		JAX00468773		JAX00468781		JAX00468787		JAX00468790		JAX00468791		JAX00468794		JAX00468797		JAX00468799		JAX00086240		JAX00468805		JAX00468806		JAX00468808		JAX00086241		JAX00086242		JAX00086243		JAX00468818		JAX00468823		JAX00468826		JAX00468831		JAX00086254		JAX00086255		JAX00468841		JAX00468847		JAX00468848		JAX00086262		JAX00086263		JAX00468856		JAX00468861		JAX00086268		JAX00086271		JAX00468864		JAX00468866		JAX00468867		JAX00468871		JAX00086277		JAX00086278		JAX00468874		JAX00468875		JAX00468876		JAX00468877		JAX00468879		JAX00086279		JAX00086280		JAX00468881		JAX00468885		JAX00086288		JAX00468887		JAX00086293		JAX00468895		JAX00086294	
CC	OR1114f62	NA	NA	1	NA	G	G	C	C	T	T	A	A	G	G	C	C	G	G	C	C	T	T	A	A	T	T	C	C	A	A	C	C	A	A	C	C	A	A	C	C	G	G	G	G	G	G	G	G	C	C	G	G	T	T	T	T	A	A	A	A	T	T	G	G	T	T	A	A	C	C	A	A	C	C	C	C	G	G	G	G	A	A	C	C	A	A	G	G	A	A	G	G	T	T	C	C	G	G	C	C	T	T	A	A	G	G	G	G	A	A	G	G	G	G	C	C	A	A	G	G	T	T	G	G	T	T	A	A	A	A	T	T	T	T	A	A	G	G	C	C	G	G	C	T	T	T	A	A	A	A	C	C	C	C	A	A	G	G	A	A	A	A	C	C	T	T	T	T	G	G	C	C	G	G	G	G	G	G	C	C	G	G	G	G	A	A	A	A	A	A	A	A	T	T	C	C	A	A	T	T	A	A	A	A	G	G	C	C	G	G	G	G	C	C	G	G	G	G	G	G	C	C	G	G	G	G	G	G	C	C	A	A	C	C	T	T	G	G	C	C	A	A	G	G	T	T	A	A	T	T	C	C	T	T	T	T	G	G	C	C	G	G	A	A	C	C	C	C	G	G	A	A	C	C	A	A	G	G	T	T	T	T	T	T	T	T	G	G	T	T	G	G	G	G	A	A	G	G	T	T	T	T	T	T	A	A	G	G	A	A	C	C	A	A	G	G	T	T	T	T	T	T	A	A	A	A	G	G	C	C	C	C	T	T	A	A	C	C	C	C	A	A	T	T	T	T	G	G	T	T	T	T	A	A	C	C	T	T	T	T	A	A	G	G	G	G	T	T	T	T	C	C	A	A	A	A	C	C	G	G	T	T	G	G	A	A	T	T	G	G	T	T	C	C	C	C	G	G	C	C	G	G	C	C	A	A	A	A	T	T	G	G	G	G	G	G	C	C	T	T	A	A	A	A	T	T	C	C	T	T	G	G	G	G	T	T	G	G	G	G	G	G	T	T	G	G	C	C	G	G	T	T	T	T	G	G	NA	NA	G	G	A	A	G	G	C	C	G	G	G	G	T	T	G	G	C	C	C	C	C	C	G	G	T	T	G	G	T	T	C	C	T	T	T	T	G	G	G	G	C	C	A	A	T	T	T	T	A	A	C	C	T	T	T	T	A	A	G	G	G	G	C	C	T	T	C	C	A	A	C	C	C	C	G	G	C	C	T	T	C	C	C	C	A	A	A	A	T	T	A	A	A	A	C	C	C	C	G	G	T	T	A	A	C	C	A	A	A	A	C	C	C	C	G	G	C	C	C	C	G	G	A	A	A	A	C	C	A	A	T	T	G	G	T	T	T	T	A	A	G	G	C	C	G	G	C	C	C	C	C	C	A	A	G	G	C	C	T	T	T	T	T	T	T	T	NA	NA	G	G	G	G	A	A	G	G	C	C	A	A	G	G	T	T	T	T	T	T	T	T	A	A	G	G	A	A	T	T	C	C	A	A	G	G	G	G	C	C	G	G	A	A	G	G	C	C	C	C	C	C	T	T	T	T	A	A	T	T	T	T	G	G	G	G	G	G	T	T	G	G	G	G	A	A	T	T	C	C	A	A	C	C	C	C	G	G	A	A	A	A	G	G	A	A	T	T	A	A	A	A	C	C	G	G	G	G	G	G	A	A	T	T	G	G	G	G	G	G	C	C	T	T	G	G	C	C	G	G	C	C	A	A	G	G	A	A	A	A	T	T	T	T	C	C	C	C	A	A	T	T	G	G	G	G	C	C	C	C	A	A	A	A	G	G	T	T	G	G	G	G	G	G	G	G	A	A	C	C	T	T	A	A	G	G	G	G	T	T	G	G	C	C	G	G	G	G	A	A	G	G	T	T	C	C	G	G	G	G	C	C	C	C	A	A	A	A	G	G	G	G	T	T	T	C	C	C	C	C	T	T	A	A	A	A	A	A	G	G	C	C	G	G	A	A	A	A	A	A	G	G	C	C	T	T	C	C	A	A	A	A	A	A	T	T	A	A	G	G	G	G	NA	NA	C	C	C	C	A	A	C	C	T	T	A	A	C	C	G	G	C	C	T	T	T	T	C	C	T	T	G	G	A	A	T	T	C	C	A	A	G	G	C	C	C	C	A	A	C	C	G	G	C	C	C	C	A	A	A	A	G	G	G	G	A	A	C	C	G	G	G	G	A	A	C	C	T	T	C	C	G	G	G	G	G	G	T	T	C	C	T	T	C	C	A	A	A	A	A	A	G	G	C	C	G	G	G	G	C	C	NA	NA	T	T	C	C	A	A	G	G	G	G	T	T	T	T	T	T	G	G	C	C	C	C	C	C	G	G	T	T	G	G	C	C	G	G	G	G	C	C	T	T	C	C	A	A	T	T	C	C	T	T	C	C	G	G	T	T	G	G	T	T	C	C	T	T	A	A	C	C	C	C	A	A	G	G	A	A	T	T	A	A	T	T	G	G	T	T	T	T	G	G	G	G	A	A	T	T	T	T	C	C	G	G	G	G	T	T	T	T	T	T	A	A	T	T	C	C	G	G	C	C	T	T	A	A	C	C	G	G	A	A	C	C	T	T	A	A	G	G	T	T	A	A	G	G	G	G	A	A	C	C	G	G	A	A	T	T	C	C	C	C	G	G	G	G	T	T	G	G	A	A	C	C	C	C	T	T	G	G	T	T	C	C	C	C	A	A	C	C	G	G	C	C	G	G	T	T	T	T	G	G	A	A	A	A	G	G	C	C	C	C	A	A	G	G	C	C	A	A	T	T	A	A	T	T	G	G	T	T	A	A	G	G	C	C	C	C	C	C	T	T	A	A	T	T	G	G	C	C	A	A	G	G	C	C	A	A	A	A	C	C	A	A	G	G	G	G	C	C	G	G	G	G	G	G	A	A	T	T	C	C	C	C	A	A	C	C	C	C	G	G	G	G	G	G	T	T	A	A	A	A	C	C	G	G	A	A	G	G	G	G	A	A	G	G	G	G	G	G	A	A	G	G	C	C	G	G	A	A	C	C	T	T	C	C	C	C	T	T	T	T	C	C	A	A	A	A	G	G	C	C	C	C	C	C	C	C	C	C	A	A	G	G	T	T	T	T	C	C	A	A	T	T	T	T	A	A	A	A	C	C	C	C	C	C	C	C	A	A	A	A	C	C	C	C	T	T	G	G	T	T	T	T	T	T	C	C	T	T	C	C	G	G	G	G	C	C	C	C	C	C	G	G	C	C	G	G	G	G	T	T	C	C	T	T	A	A	G	G	A	A	G	G	A	A	T	T	G	G	T	T	G	G	G	G	C	C	C	C	G	G	G	G	T	T	T	T	G	G	C	C	G	G	T	T	G	G	C	C	G	G	G	G	G	G	C	C	G	G	G	G	G	G	T	T	G	G	C	C	G	G	C	C	C	C	T	T	T	T	C	C	C	C	T	T	C	C	G	G	T	T	T	T	G	G	G	G	T	T	C	C	C	C	A	A	C	C	C	C	A	A	G	G	G	G	A	A	C	C	G	G	C	C	G	G	G	G	C	C	C	C	C	C	G	G	C	C	T	T	G	G	A	A	G	G	C	C	C	C	G	G	A	A	C	C	A	A	T	T	G	G	T	T	G	G	T	T	A	A	A	A	G	G	G	G	T	T	C	C	C	C	C	C	C	C	T	T	A	A	T	T	G	G	C	C	G	G	T	T	A	A	T	T	A	A	T	T	A	A	G	G	C	C	A	A	A	A	C	C	G	G	T	T	T	T	A	A	G	G	A	A	A	A	C	C	G	G	C	C	C	C	T	T	C	C	T	T	A	A	T	T	C	C	G	G	C	C	C	C	G	G	T	T	G	G	G	G	A	A	G	G	C	C	T	T	C	C	C	C	A	A	G	G	T	T	T	T	C	C	G	G	A	A	T	T	A	A	G	G	A	A	T	T	A	A	C	C	G	G	A	A	G	G	T	T	C	C	C	C	T	T	C	C	A	A	A	A	G	G	C	C	T	T	T	T	C	C	G	G	G	G	C	C	C	C	A	A	T	T	A	A	C	C	C	C	A	A	A	A	C	C	G	G	A	A	C	C	T	T	T	T	G	G	G	G	A	A	A	A	G	G	G	G	T	T	C	C	A	A	C	C	T	T	G	G	T	T	G	G	C	C	A	A	G	G	G	G	T	T	C	C	C	C	A	A	T	T	A	A	C	C	G	G	C	C	T	T	T	T	A	A	A	A	A	A	G	G	A	A	A	A	G	G	A	A	G	G	G	G	C	C	A	A	C	C	T	T	C	C	T	T	C	C	T	T	A	A	T	T	G	G	G	G	T	T	A	A	C	C	C	C	G	G	C	C	A	A	G	G	A	A	T	T	A	A	T	T	G	G	C	C	C	C	G	G	A	A	G	G	C	C	C	C	C	C	C	C	A	A	A	A	G	G	C	C	C	C	C	C	T	T	T	T	A	A	C	C	C	C	C	C	A	A	A	A	T	T	C	C	G	G	G	G	T	T	G	G	C	C	T	T	A	A	G	G	G	G	C	C	T	T	G	G	G	G	C	C	A	A	C	C	A	A	A	A	T	T	G	G	G	G	A	A	G	G	C	C	T	T	G	G	G	G	A	A	C	C	T	T	C	C	C	C	C	C	T	T	A	A	G	G	A	A	A	A	C	C	G	G	C	C	A	A	G	G	A	A	T	T	G	G	G	G	C	C	C	C	A	A	T	T	C	C	G	G	G	G	G	G	G	G	A	A	G	G	A	A	A	A	C	C	G	G	T	T	A	A	A	A	G	G	T	T	T	T	C	C	G	G	G	G	G	G	G	G	G	G	G	G	C	C	A	A	A	A	A	A	G	G	T	T	G	G	C	C	T	T	T	T	A	A	T	T	G	G	A	A	A	A	G	G	G	G	C	C	A	A	G	G	G	G	C	C	A	A	C	C	A	A	A	A	C	C	A	A	A	A	G	G	G	G	A	A	T	T	C	C	T	T	G	G	A	A	C	C	G	G	T	T	T	T	T	T	A	A	A	A	A	A	A	A	G	G	G	G	C	C	G	G	A	A	T	T	T	T	G	G	C	C	T	T	T	T	T	T	A	A	G	G	A	A	C	C	G	G	C	C	C	C	G	G	G	G	G	G	T	T	T	T	G	G	A	A	G	G	C	C	T	T	C	C	C	C	C	C	C	C	T	T	C	C	C	C	C	C	T	T	G	G	A	A	T	T	T	T	G	G	T	A	T	T	T	T	G	G	G	G	C	C	C	C	A	A	A	A	C	C	A	A	C	C	T	T	A	A	T	T	C	C	G	G	G	G	C	C	G	G	C	C	T	T	C	C	C	C	C	C	G	G	T	T	C	C	T	T	G	G	C	C	A	A	A	A	A	A	A	A	A	A	C	C	C	C	G	G	G	G	T	T	T	T	T	T	A	A	G	G	NA	NA	C	C	A	A	G	G	G	G	G	G	G	G	C	C	G	G	A	A	C	C	G	G	A	A	C	C	C	C	A	A	C	C	G	G	G	G	T	T	C	C	G	G	C	C	C	C	C	C	A	A	G	G	T	T	T	T	T	T	T	T	G	G	G	G	A	A	A	A	T	T	G	G	C	C	A	A	C	C	G	G	C	C	T	T	C	C	A	A	C	C	C	C	A	A	G	G	C	C	C	C	A	A	T	T	A	A	C	C	G	G	C	C	A	A	C	C	G	G	C	C	C	C	C	C	T	T	A	A	A	A	A	A	G	G	C	C	A	A	T	T	A	A	C	C	A	A	A	A	G	G	G	G	C	T	A	A	C	C	G	G	C	C	G	G	A	A	T	T	A	A	G	G	G	G	A	A	T	T	G	G	C	C	T	T	A	A	C	C	A	A	C	C	G	G	T	T	G	G	T	T	A	A	G	G	C	C	A	A	T	T	C	C	A	A	T	T	G	G	G	G	A	A	C	C	A	A	A	A	G	G	A	A	C	C	A	A	C	C	T	T	G	G	G	G	T	T	C	C	T	T	A	A	C	C	G	G	T	T	C	C	A	A	G	G	C	C	G	G	G	G	C	C	A	A	T	T	C	C	T	T	A	A	G	G	C	C	C	C	A	A	C	C	C	C	G	G	G	G	T	T	C	C	G	G	C	C	T	T	A	A	T	T	T	T	T	T	C	C	T	T	C	C	T	T	T	T	G	G	A	A	A	A	A	A	T	T	G	G	T	T	A	A	A	A	T	T	C	C	A	A	A	A	A	A	T	T	C	C	C	C	T	T	A	A	A	A	G	G	A	A	G	G	A	A	G	G	T	T	G	G	A	A	G	G	T	T	A	A	G	G	T	T	T	T	C	C	C	C	G	G	C	C	NA	NA	T	T	A	A	G	G	A	A	C	C	G	G	T	T	A	A	A	A	C	C	G	G	C	C	C	C	A	A	A	A	A	A	G	G	A	A	G	G	T	T	C	C	T	T	G	G	A	A	C	C	T	T	A	A	A	A	T	T	G	G	C	C	A	A	G	G	G	G	A	A	G	G	C	C	G	G	T	T	T	T	C	C	C	C	G	G	T	T	T	T	T	T	T	T	C	C	G	G	G	G	C	C	T	T	A	A	G	G	A	A	C	C	A	A	A	A	G	G	A	A	G	G	T	T	G	G	G	G	A	A	C	C	A	A	T	T	A	A	G	G	C	C	T	T	C	C	G	G	A	A	G	G	C	C	G	G	A	A	T	T	G	G	C	C	C	C	C	C	A	A	C	C	G	G	A	A	C	C	T	T	G	G	T	T	C	C	C	C	C	C	C	C	G	G	C	C	G	G	C	C	G	G	A	A	A	A	C	C	G	G	T	T	G	G	T	T	G	G	A	A	T	T	C	C	C	C	G	G	C	C	G	G	C	C	G	G	C	C	C	C	G	G	C	C	A	A	T	T	C	C	G	G	C	C	A	A	G	G	C	C	G	G	A	A	G	G	A	A	C	C	G	G	G	G	T	T	G	G	C	C	C	C	C	C	G	G	C	C	A	A	G	G	G	G	A	A	T	T	C	C	C	C	T	T	C	C	A	A	G	G	G	G	G	G	G	G	C	C	A	A	G	G	A	A	T	T	A	A	T	T	G	G	C	C	A	A	G	G	C	C	T	T	A	A	A	A	A	A	A	A	A	A	A	A	A	A	G	A	A	A	G	G	A	A	C	C	G	G	T	T	C	C	G	G	C	C	G	G	A	A	A	A	A	A	C	C	G	G	C	C	A	A	G	G	C	C	A	A	G	G	G	G	T	T	C	C	T	T	C	C	T	T	G	A	G	G	T	T	T	T	T	T	T	T	C	C	T	T	T	T	T	T	A	A	A	G	A	A	T	T	C	C	A	A	C	C	C	C	G	G	A	A	A	A	A	A	T	T	T	T	T	T	G	G	T	T	T	T	A	A	T	T	T	T	G	G	C	C	A	A	G	G	G	G	A	A	C	C	T	T	C	C	G	G	T	T	C	C	C	C	G	G	T	T	T	T	T	T	G	G	G	G	C	C	G	G	G	G	G	G	A	A	G	G	G	G	A	A	C	C	C	C	A	A	A	A	G	G	G	G	T	T	T	T	C	C	A	A	G	G	G	G	C	C	T	T	T	T	A	A	C	C	G	G	C	C	C	C	G	G	C	C	T	T	G	G	A	A	A	A	C	C	T	T	C	C	G	G	G	G	A	A	C	C	A	A	C	C	G	G	G	G	G	G	G	G	G	G	C	C	G	G	C	C	C	C	A	A	A	A	C	C	C	C	T	T	G	G	C	C	T	T	C	C	A	A	G	G	G	G	A	A	C	C	C	C	T	T	A	A	C	C	C	C	C	C	C	C	T	T	C	C	G	G	T	T	G	G	C	C	A	A	NA	NA	A	A	A	A	C	C	G	G	A	A	T	T	G	G	T	T	G	G	C	C	G	G	G	G	T	T	A	A	T	T	C	C	G	G	G	G	C	C	C	C	A	A	C	C	C	C	A	A	C	C	G	G	G	G	T	T	A	A	C	C	C	C	C	C	G	G	T	T	C	C	A	A	G	G	T	T	A	A	C	C	A	A	G	G	C	C	C	C	C	C	G	G	G	G	C	C	C	C	A	A	A	A	G	G	G	G	A	A	T	T	G	G	G	G	A	A	C	C	C	C	G	G	T	T	C	C	G	G	T	T	G	G	G	G	A	A	A	A	C	C	T	T	G	G	A	A	G	G	A	A	A	A	G	G	T	T	A	A	C	C	C	C	C	C	G	G	C	C	G	G	T	T	G	G	G	G	C	C	C	C	C	C	A	A	C	C	G	G	G	G	A	A	T	T	T	T	T	T	T	T	A	A	C	C	G	G	G	G	A	A	G	G	A	A	A	A	A	A	A	A	T	T	C	C	T	T	T	T	T	T	C	C	A	A	G	G	C	C	C	C	G	G	A	A	T	T	G	G	T	T	C	C	G	G	T	T	A	A	G	G	T	T	G	G	A	A	C	C	G	G	C	C	G	G	A	A	T	T	C	C	C	C	A	A	T	T	G	G	A	A	T	T	C	C	C	C	T	T	G	G	G	G	C	C	C	C	C	C	C	C	G	G	T	T	C	C	G	G	A	A	T	T	T	T	G	G	T	T	T	T	G	G	G	G	A	A	G	G	C	C	T	T	A	A	T	T	G	G	T	T	T	T	A	A	T	T	G	G	C	C	T	T	A	A	G	G	G	G	T	T	T	T	A	A	A	A	A	A	G	G	A	A	T	T	T	T	T	T	G	G	G	G	G	G	T	T	A	A	C	C	A	A	G	G	A	A	G	G	A	A	A	A	C	C	T	T	C	C	T	T	A	A	A	A	C	C	T	T	G	G	T	T	T	T	G	G	C	C	T	T	A	A	G	G	A	A	G	G	A	A	G	G	T	T	T	T	G	G	A	A	G	G	G	G	T	T	A	A	G	G	A	A	C	C	C	C	T	T	A	A	A	A	C	C	C	C	C	C	T	T	G	G	G	G	C	C	C	C	A	A	C	C	C	C	G	G	G	G	A	A	G	G	C	C	C	C	G	G	C	C	C	C	T	T	T	T	G	G	T	T	T	T	A	A	C	C	G	G	G	G	G	G	G	G	C	C	T	T	A	A	C	C	A	A	T	T	G	G	C	C	C	C	G	G	G	G	C	C	G	G	C	C	A	A	T	T	G	G	G	G	T	T	C	C	T	T	C	C	C	C	G	G	A	A	G	G	G	G	A	A	A	A	T	T	T	T	T	T	C	C	G	G	A	A	G	G	C	C	C	C	A	A	A	A	G	G	C	C	G	G	C	C	T	T	A	A	A	A	A	A	G	G	C	C	G	G	T	T	C	C	G	G	A	A	T	T	T	T	T	T	A	A	T	T	A	A	A	A	G	G	T	T	T	T	C	T	A	A	T	T	G	G	C	C	A	A	T	T	C	C	G	G	C	C	G	G	T	T	A	A	A	A	A	A	C	C	C	C	A	A	G	G	G	G	C	C	C	C	C	C	G	G	G	G	T	T	G	G	C	C	G	G	T	T	C	C	A	A	C	C	T	T	A	A	A	A	C	C	T	T	T	T	G	G	C	C	C	C	T	T	T	T	A	A	A	A	T	T	C	C	T	T	G	G	G	G	C	C	C	C	A	A	T	T	A	A	G	G	C	C	G	G	C	C	G	G	C	C	G	G	G	G	A	A	C	C	C	C	G	G	T	T	C	C	G	G	G	G	A	A	T	T	A	A	T	T	G	G	T	T	G	G	C	C	C	C	C	C	T	T	C	C	G	G	G	G	T	T	A	A	C	C	G	G	G	G	G	G	C	C	A	A	A	A	T	T	A	A	T	T	C	C	A	A	T	T	C	C	G	G	C	C	C	C	G	G	C	C	C	C	A	A	A	A	T	T	C	C	A	A	A	A	A	A	G	G	T	T	T	T	G	G	A	A	A	A	A	A	T	T	A	A	A	A	T	T	T	T	C	C	T	T	C	C	T	T	A	A	C	C	C	C	G	G	A	A	G	G	G	G	T	T	G	G	T	T	A	A	C	C	A	A	C	C	A	A	G	G	C	C	C	C	G	G	A	A	A	A	A	A	C	C	A	A	C	C	C	C	G	G	G	G	G	G	G	G	G	G	C	C	A	A	C	C	G	G	A	A	T	T	A	A	T	T	C	C	T	T	A	A	T	T	T	T	G	G	T	T	G	G	G	G	A	A	C	C	T	T	C	C	T	T	G	G	G	G	T	T	T	T	C	C	C	C	A	A	T	T	A	A	C	C	A	A	G	G	G	G	T	T	C	C	G	G	C	C	A	A	C	C	G	G	C	C	C	C	G	G	G	G	G	G	T	T	T	T	G	G	T	T	C	C	G	G	C	C	T	T	T	T	A	A	T	T	C	C	T	T	G	G	G	G	T	T	A	A	T	T	G	G	T	T	C	C	A	A	T	T	T	T	T	T	T	T	C	C	G	G	T	T	T	T	C	C	A	A	T	T	C	C	C	C	G	G	T	T	T	T	A	A	C	C	G	G	T	T	G	G	C	C	T	T	C	C	C	C	A	A	G	G	A	A	C	C	C	C	C	C	T	T	G	G	T	T	G	G	A	A	A	A	G	G	A	A	T	T	A	A	C	C	T	T	A	A	C	C	T	T	A	A	G	G	T	T	T	T	C	C	C	C	T	T	T	T	A	A	G	G	A	A	C	C	T	T	G	G	A	A	C	C	T	T	G	G	G	G	A	A	A	A	A	A	A	A	C	C	T	T	A	A	A	A	T	T	C	C	T	T	C	C	C	C	T	T	T	T	T	T	A	A	C	C	G	G	A	A	C	C	G	G	C	C	A	A	A	A	C	C	C	C	G	G	T	T	T	T	C	C	G	G	A	A	A	A	C	C	G	G	T	T	A	A	T	T	T	T	T	T	C	C	C	C	T	T	T	T	G	G	A	A	G	G	A	A	A	A	G	G	T	T	C	C	G	G	C	C	C	C	A	A	A	A	A	A	G	G	A	A	G	G	T	T	T	T	G	G	G	G	A	A	C	C	C	C	A	A	C	C	A	A	C	C	C	C	T	T	A	A	G	G	A	A	G	G	T	T	T	T	A	A	A	A	A	A	A	A	A	A	C	C	C	C	C	C	A	A	C	C	A	A	G	G	A	A	C	C	G	G	G	G	A	A	C	C	C	C	G	G	G	G	A	A	A	A	A	A	C	C	T	T	C	C	C	C	A	A	G	G	A	A	A	A	C	C	A	A	T	T	A	A	A	A	T	T	G	G	T	T	C	C	A	A	NA	NA	G	G	A	A	T	T	G	G	G	G	G	G	C	C	T	T	C	C	G	G	A	A	A	A	G	G	A	A	G	G	T	T	G	G	C	C	T	T	G	G	T	T	A	A	A	A	C	C	C	C	T	T	T	T	T	T	C	C	T	T	A	A	T	T	G	G	A	A	C	C	T	T	T	T	A	A	T	T	T	T	G	G	T	T	C	C	A	A	C	C	C	C	T	T	A	A	C	C	A	A	G	G	C	C	T	T	C	C	T	T	G	G	A	A	A	A	G	G	A	A	C	C	C	C	A	A	C	C	C	C	G	G	C	C	C	C	C	C	C	C	T	T	T	T	G	G	C	C	A	A	A	A	T	T	T	T	G	G	G	G	A	A	T	T	G	G	T	T	A	A	C	C	C	C	T	T	G	G	T	T	C	C	C	C	C	C	C	C	A	A	C	C	C	C	C	C	T	T	T	T	C	C	C	C	T	T	C	C	A	A	C	C	C	C	A	A	A	A	T	T	G	G	A	A	C	C	C	C	G	G	T	T	A	A	A	A	T	T	A	A	G	G	G	G	T	T	G	G	A	A	C	C	T	T	T	T	A	A	T	T	G	G	A	A	G	G	A	A	T	T	G	G	C	C	C	C	G	G	T	T	T	T	A	A	C	C	G	G	T	T	A	A	A	A	A	A	G	G	G	G	A	A	G	G	A	A	A	A	T	T	A	A	T	T	T	T	G	G	C	C	T	T	C	C	G	G	C	C	T	T	C	C	G	G	C	C	G	G	G	G	A	A	C	C	T	T	T	T	T	T	G	G	C	C	T	T	A	A	T	T	C	C	T	T	C	C	G	G	C	C	G	G	A	A	T	T	C	C	A	A	C	C	A	A	A	A	T	T	T	T	C	C	T	T	T	T	A	A	G	G	A	A	A	A	A	A	G	G	A	A	A	A	A	A	A	A	A	A	T	T	A	A	C	C	G	G	A	A	G	G	G	G	T	T	C	C	T	T	G	G	T	T	C	C	G	G	A	A	A	A	T	T	C	C	G	G	A	A	T	T	C	C	A	A	A	A	G	G	A	A	G	G	G	G	T	T	A	A	C	C	T	T	T	T	G	G	C	C	T	T	G	G	C	C	C	C	C	C	T	T	T	T	C	C	A	A	T	T	G	G	T	T	C	C	C	C	G	G	A	A	A	A	G	G	C	C	G	G	A	A	C	C	T	T	G	G	G	G	C	C	A	A	A	A	T	T	A	A	G	G	T	T	G	G	A	A	G	G	G	G	C	C	T	T	C	C	G	G	C	C	A	A	T	T	G	G	C	C	A	A	C	C	G	G	T	T	T	T	C	C	G	G	T	T	T	T	G	G	G	G	G	G	A	A	A	A	A	A	A	A	A	A	T	T	G	G	C	C	C	C	C	C	A	A	T	T	G	G	C	C	G	G	T	T	T	T	A	A	T	T	G	G	C	C	A	A	C	C	G	G	C	C	C	C	T	T	A	A	C	C	A	A	T	T	G	G	T	T	T	T	T	T	T	T	G	G	A	A	G	G	T	T	A	A	G	G	A	A	A	A	T	T	A	A	C	C	T	T	A	A	A	A	A	A	C	C	A	A	A	A	T	T	A	A	A	A	A	A	A	A	A	A	C	C	C	C	G	G	G	G	G	G	G	G	G	G	G	G	A	A	T	T	C	C	C	C	G	G	C	C	A	A	A	A	G	G	T	T	T	T	T	T	G	G	G	G	T	T	C	C	A	A	T	T	C	C	G	G	G	G	G	G	A	A	A	A	A	A	A	A	G	G	C	C	T	T	T	T	A	A	C	C	G	G	T	T	C	C	C	C	G	G	G	G	C	C	G	G	T	T	A	A	T	T	C	C	A	A	C	C	G	G	A	A	C	C	A	A	G	G	C	C	C	C	A	A	A	A	T	T	A	A	T	T	A	A	G	G	C	C	G	G	T	T	G	G	G	G	C	C	A	A	C	C	C	C	T	T	C	C	C	C	T	T	C	C	A	A	A	A	A	A	C	C	T	T	A	A	A	A	C	C	G	G	C	C	G	G	A	A	T	T	T	T	C	C	C	C	T	T	G	G	C	C	A	A	T	T	T	T	C	C	G	G	A	A	G	G	T	T	G	G	G	G	G	G	G	G	G	G	G	G	T	T	C	C	C	C	C	C	C	C	G	G	A	A	A	A	A	A	C	C	G	G	T	T	C	C	C	C	A	A	G	G	T	T	A	A	T	T	T	T	T	T	C	C	C	C	G	G	C	C	A	A	A	A	A	A	T	T	A	A	C	C	T	T	A	A	C	C	G	G	C	C	C	C	T	T	G	G	T	T	G	G	A	A	G	G	G	G	C	C	G	G	C	C	C	C	C	C	A	A	T	T	G	G	C	C	A	A	T	T	A	A	A	A	C	C	T	T	G	G	G	G	A	A	A	A	C	C	C	C	A	A	T	T	G	G	C	C	T	T	A	A	T	T	A	A	C	C	A	A	T	T	C	C	A	A	A	A	G	G	G	G	C	C	G	G	G	G	T	T	G	G	A	A	G	G	G	G	A	A	C	C	G	G	A	A	T	T	G	G	A	A	C	C	T	T	A	A	T	T	A	A	T	T	A	A	A	A	T	T	A	A	T	T	G	G	G	G	T	T	G	G	G	G	A	A	G	G	A	A	T	T	T	T	T	T	G	G	G	G	G	G	G	G	C	C	G	G	A	A	T	T	A	A	T	T	C	C	A	A	A	A	G	G	G	G	T	T	C	C	T	T	G	G	A	A	A	A	G	G	A	A	C	C	G	G	T	T	A	A	G	G	C	C	G	G	A	A	G	G	G	G	C	C	C	C	C	C	G	G	G	G	T	T	T	T	C	C	A	A	T	T	G	G	G	G	T	T	A	A	A	A	T	T	G	G	G	G	A	A	T	T	A	A	G	G	C	C	G	G	T	T	A	A	T	T	C	C	T	T	A	A	C	C	A	A	G	G	C	C	T	T	T	T	G	G	T	T	A	A	G	G	C	C	T	T	G	G	A	A	T	T	C	C	G	G	A	A	C	C	T	T	A	A	C	C	A	A	C	C	A	A	T	T	A	A	A	A	C	C	C	C	G	G	C	C	C	C	T	T	G	G	G	G	T	T	C	C	C	C	G	G	A	A	T	T	G	G	A	A	G	G	A	A	C	C	A	A	A	A	C	C	A	A	A	A	G	G	A	A	A	A	A	A	C	C	G	G	T	T	A	A	C	C	T	T	T	T	A	A	C	C	A	A	G	G	C	C	A	A	G	G	A	A	T	T	C	C	T	T	T	T	G	G	G	G	G	G	G	G	T	T	G	G	A	A	T	T	T	T	G	G	A	A	C	C	A	A	T	T	A	A	T	T	C	C	C	C	C	C	A	A	C	C	A	A	T	T	C	C	C	C	C	C	T	T	T	T	G	G	A	A	T	T	G	G	A	A	T	T	G	G	G	G	T	T	G	G	A	A	A	A	G	G	C	C	C	C	C	C	T	T	T	T	C	C	T	T	G	G	A	A	T	T	G	G	A	A	G	G	A	A	G	G	T	T	A	A	T	T	C	C	G	G	T	T	T	T	A	A	T	T	G	G	T	T	T	T	G	G	A	A	G	G	A	A	T	T	G	G	C	C	T	T	T	T	C	C	A	A	A	A	T	T	C	C	T	T	A	A	T	T	T	T	T	T	G	G	A	A	A	A	T	T	G	G	G	G	T	T	G	G	C	A	C	C	G	G	T	T	G	G	C	C	T	T	G	G	G	G	T	T	A	A	G	G	A	A	A	A	G	G	A	A	C	C	G	G	T	T	T	T	C	C	C	C	T	T	G	G	G	G	G	G	T	T	C	C	T	T	T	T	C	C	C	C	G	G	G	G	C	C	T	T	C	C	A	A	A	A	C	C	G	G	C	C	T	T	G	G	T	T	G	G	A	A	A	A	T	T	T	T	G	G	G	G	C	C	C	C	C	C	G	G	T	T	T	T	T	T	C	C	T	T	C	C	G	G	G	G	A	A	A	A	C	C	G	G	G	G	T	T	A	A	T	T	T	T	C	C	T	T	G	G	G	G	A	A	A	A	A	A	A	A	T	T	T	T	A	A	T	T	C	C	C	C	A	A	G	G	A	A	A	A	T	T	T	T	C	C	C	C	G	G	G	G	T	T	A	A	C	C	A	A	C	C	A	A	T	T	C	C	T	T	G	G	T	T	C	C	T	T	G	G	G	G	C	C	A	A	A	A	A	A	G	G	G	G	G	G	C	C	C	C	T	T	A	A	C	C	C	C	C	C	T	T	C	C	C	C	C	C	C	C	A	A	A	A	T	T	G	G	G	G	T	T	T	T	T	T	T	T	G	G	G	G	T	T	T	T	G	G	T	T	G	G	A	A	G	G	C	C	T	T	C	C	G	G	C	C	A	A	A	A	T	T	T	T	T	T	G	G	T	T	G	G	C	C	G	G	T	T	T	T	C	C	T	T	G	G	G	G	T	T	T	T	G	G	G	G	C	C	G	G	A	A	C	C	C	C	T	T	NA	NA	G	G	A	A	G	G	T	T	G	G	A	A	A	A	C	C	G	G	T	T	C	C	C	C	A	A	T	T	T	T	C	C	G	G	C	C	A	A	C	C	G	G	A	A	T	T	G	G	C	C	A	A	C	C	G	G	G	G	T	T	A	A	G	G	G	G	T	T	C	C	A	A	C	C	G	G	A	A	C	C	T	T	A	A	T	T	G	G	C	C	T	T	T	T	T	T	C	C	C	C	A	A	G	G	T	T	G	G	G	G	G	G	G	G	C	C	C	C	A	A	C	C	A	A	A	A	A	A	G	G	A	A	C	C	C	C	G	G	G	G	A	A	A	A	T	T	T	T	G	G	A	A	C	C	G	G	C	C	T	T	G	G	T	T	A	A	T	T	G	G	G	G	G	G	A	A	C	C	C	C	C	C	T	T	A	A	G	G	G	G	A	A	A	A	G	G	T	T	C	C	G	G	C	C	C	C	T	T	T	T	T	T	A	A	G	G	A	A	C	C	T	T	C	C	G	G	A	A	G	G	T	T	G	G	G	G	A	A	C	C	C	C	C	C	G	G	G	G	A	A	G	G	C	C	C	C	C	C	A	A	C	C	C	C	C	C	C	C	C	C	C	C	G	G	A	A	C	C	G	G	T	T	G	G	T	T	C	C	G	G	G	G	A	A	T	T	G	G	T	T	T	T	G	G	A	A	C	C	T	T	C	C	C	C	T	T	A	A	A	A	G	G	A	A	A	A	C	C	T	T	T	T	A	A	A	A	C	C	G	G	C	C	C	C	A	A	A	A	A	A	A	A	C	C	G	G	G	G	A	A	C	C	A	A	C	C	G	G	T	T	G	G	A	A	A	A	T	T	C	C	G	G	G	G	A	A	C	C	T	T	T	T	G	G	T	T	C	C	A	A	A	A	G	G	G	G	G	G	T	T	G	G	C	C	C	C	G	G	C	C	C	C	G	G	G	G	G	G	G	G	G	G	C	C	T	T	T	T	G	G	C	C	C	C	C	C	G	G	C	C	A	A	C	C	A	A	C	C	A	A	C	C	A	A	T	T	C	C	T	T	A	A	A	A	G	G	C	C	T	T	G	G	T	T	G	G	C	C	T	T	G	G	A	A	A	A	T	T	C	C	G	G	G	G	C	C	T	T	C	C	G	G	T	T	T	T	A	A	A	A	A	A	G	G	T	T	C	C	A	A	G	G	C	C	C	C	C	C	C	C	A	A	A	A	C	C	C	C	A	A	A	A	C	C	A	A	T	T	A	A	C	C	C	C	A	A	C	C	T	T	C	C	T	T	T	T	G	G	G	G	G	G	A	A	G	G	C	C	G	G	G	G	A	A	C	C	C	C	G	G	C	C	T	T	G	G	T	T	A	A	T	T	A	A	C	C	G	G	T	T	G	G	T	T	T	T	G	G	A	A	G	G	T	T	T	T	A	A	G	G	A	A	C	C	C	C	C	C	T	T	G	G	T	T	A	A	C	C	T	T	A	A	T	T	C	C	T	T	C	C	T	T	T	T	T	T	T	T	T	T	A	A	G	G	T	T	A	A	G	G	G	G	C	C	A	A	A	A	C	C	A	A	T	T	C	C	G	G	A	A	C	C	C	C	A	A	A	A	T	T	G	G	A	A	G	G	C	C	C	C	C	C	C	C	T	T	C	C	T	T	G	G	G	G	T	T	C	C	G	G	C	C	G	G	C	C	T	T	C	C	C	C	A	A	T	T	C	C	G	G	T	T	G	G	A	A	G	G	A	A	C	C	G	G	G	G	A	A	A	A	A	A	T	T	G	G	T	T	G	G	T	T	A	A	T	T	A	A	C	C	A	A	A	A	G	G	C	C	G	G	T	T	A	A	C	C	A	A	A	A	T	T	G	G	G	G	C	C	A	A	G	G	G	G	T	T	C	C	G	G	C	C	A	A	T	T	T	T	C	C	G	G	C	C	T	T	A	A	C	C	G	G	G	G	A	A	G	G	G	G	T	T	T	T	T	T	C	C	A	A	T	T	A	A	G	G	T	T	A	A	T	T	T	T	T	T	T	T	A	A	C	C	G	G	A	A	C	C	C	C	G	G	T	T	C	C	A	A	A	A	G	G	C	C	T	T	G	G	G	G	G	G	T	T	A	A	C	C	C	C	T	T	T	T	T	T	C	C	G	G	C	C	T	T	G	G	T	T	A	A	G	G	A	A	G	G	T	T	C	C	T	T	G	G	G	G	A	A	C	C	C	C	T	T	T	T	T	T	T	T	G	G	G	G	T	T	T	T	A	A	G	G	G	G	A	A	A	A	T	T	A	A	G	G	T	T	A	A	G	G	T	T	A	A	A	A	A	A	T	T	A	A	G	G	A	A	C	C	A	A	G	G	A	A	T	T	G	G	G	G	G	G	C	C	T	T	C	C	T	T	C	C	G	G	G	G	C	C	A	A	G	G	T	T	G	G	C	C	T	T	A	A	G	G	T	T	C	C	G	G	G	G	G	G	C	C	C	C	C	C	T	T	T	T	A	A	C	C	T	T	C	C	T	T	C	C	A	A	C	C	G	G	T	T	A	A	A	A	G	G	T	T	G	G	T	T	C	C	G	G	G	G	T	T	C	C	C	C	G	G	C	C	T	T	T	T	G	G	NA	NA	G	G	A	A	G	G	G	G	C	C	G	G	C	C	C	C	C	C	A	A	G	G	T	T	C	C	T	T	T	T	T	T	C	C	G	G	T	T	A	A	C	C	T	T	G	G	T	T	C	C	A	A	A	A	T	T	A	A	T	T	T	T	C	C	A	A	C	C	C	C	T	T	C	C	A	A	T	T	C	C	A	A	C	C	C	C	G	G	A	A	G	G	A	A	A	A	G	G	T	T	G	G	G	G	A	A	T	T	T	T	G	G	G	G	C	C	C	C	G	G	T	T	C	C	C	C	T	T	C	C	A	A	C	C	G	G	C	C	G	G	T	T	T	T	G	G	G	G	A	A	T	T	A	A	T	T	A	A	C	C	T	T	C	C	T	T	C	C	C	C	C	C	A	A	C	C	A	A	C	C	A	A	A	A	G	G	T	T	T	T	T	T	C	C	A	A	C	C	C	C	T	T	C	C	G	G	G	G	A	A	C	C	T	T	C	C	G	G	G	G	A	A	G	G	C	C	A	A	A	A	NA	NA	G	G	T	T	C	C	T	T	C	C	C	C	T	T	A	A	C	C	T	T	G	G	T	T	T	T	A	A	A	A	A	A	T	T	A	A	C	C	NA	NA	G	G	T	T	A	A	T	T	A	A	C	C	G	G	T	T	A	A	G	G	C	C	C	C	A	A	G	G	T	T	T	T	A	A	A	A	C	C	C	C	T	T	T	T	A	A	A	A	A	A	C	C	C	C	A	A	G	G	C	C	A	A	A	A	T	T	C	C	T	T	A	A	C	C	A	A	T	T	C	C	A	A	A	A	T	T	T	T	G	G	A	A	A	A	G	G	G	G	C	C	A	A	C	C	G	G	G	G	T	T	A	A	G	G	C	C	C	C	C	C	C	C	A	A	T	T	G	G	C	C	T	T	C	C	A	A	C	C	C	C	C	C	A	A	C	C	G	G	G	G	A	A	C	C	G	G	T	T	A	A	A	A	C	C	C	C	G	G	G	G	G	G	A	A	T	T	A	A	A	A	A	A	G	G	G	G	G	G	G	G	C	C	C	C	C	C	C	C	C	C	C	C	C	C	C	C	G	G	C	C	T	T	T	T	C	C	T	T	A	A	A	A	G	G	G	G	G	G	C	C	C	C	C	C	C	C	T	T	C	C	C	C	T	T	G	G	G	G	G	G	A	A	C	C	G	G	T	T	A	A	C	C	NA	NA	T	T	T	T	A	A	T	T	G	G	G	G	T	T	G	G	A	A	C	C	C	C	T	T	C	C	G	G	C	C	C	C	G	G	T	T	C	C	A	A	A	A	G	G	G	G	G	G	A	A	G	G	A	A	C	C	C	C	A	A	A	A	T	T	A	A	A	A	A	A	C	C	G	G	A	A	A	A	T	T	G	G	C	C	A	A	C	C	C	C	G	G	A	A	C	C	G	G	C	C	T	T	A	A	C	C	G	G	A	A	C	C	A	A	C	C	G	G	C	C	C	C	C	C	T	T	T	T	T	T	T	T	G	G	A	A	C	C	A	A	G	G	G	G	A	A	G	G	T	T	A	A	A	A	A	A	A	A	A	A	C	C	A	A	A	A	A	A	C	C	A	A	T	T	C	C	A	A	C	C	C	C	T	T	G	G	T	T	T	T	A	A	A	A	A	A	C	C	A	A	A	A	A	A	T	T	A	A	A	A	C	C	A	A	A	A	T	T	T	T	T	T	T	T	A	A	T	T	A	A	C	C	A	A	T	T	G	G	C	C	A	A	G	G	C	C	G	G	C	C	C	C	C	C	T	T	T	T	T	T	T	T	G	G	T	T	C	C	T	T	A	A	A	A	G	G	A	A	C	C	A	A	C	C	T	T	C	C	G	G	T	T	C	C	A	A	T	T	G	G	G	G	A	A	C	C	A	A	G	G	G	G	A	A	C	C	G	G	C	C	C	C	G	G	T	T	T	T	T	T	T	T	G	G	G	G	T	T	A	A	C	C	A	A	C	C	T	T	T	T	C	C	C	C	T	T	C	C	A	A	T	T	A	A	T	T	A	A	T	T	T	T	NA	NA	T	T	T	T	A	A	G	G	A	A	A	A	A	A	C	C	G	G	C	C	A	A	G	G	G	G	C	C	A	A	C	C	C	C	G	G	G	G	A	A	T	T	G	G	C	C	T	T	T	T	C	C	A	A	T	T	T	T	G	G	C	C	A	A	T	T	C	C	T	T	C	C	C	C	T	T	C	C	G	G	A	A	A	A	A	A	G	G	C	C	C	C	A	A	G	G	C	C	C	C	G	G	C	C	A	A	A	A	T	T	T	T	C	C	A	A	A	A	T	T	C	C	G	G	A	A	C	C	T	T	C	C	A	A	G	G	T	T	G	G	C	C	C	C	T	T	G	G	G	G	G	G	C	C	A	A	G	G	G	G	T	T	G	G	C	C	T	T	G	G	C	C	C	C	T	T	C	C	G	G	A	A	C	C	C	C	T	T	G	G	T	T	G	G	C	C	A	A	G	G	C	C	T	T	T	T	T	T	G	G	C	C	A	A	C	C	A	A	G	G	T	T	C	C	T	T	G	G	T	T	T	T	C	C	G	G	G	G	C	C	G	G	T	T	G	G	G	G	C	C	T	T	G	G	A	A	C	C	C	C	T	T	A	A	G	G	C	C	A	A	G	G	T	T	A	A	G	G	C	C	A	A	G	G	G	G	C	C	C	C	C	C	A	A	C	C	C	C	G	G	C	C	G	G	A	A	G	G	C	C	C	C	T	T	A	A	A	A	A	A	A	A	G	G	C	C	T	T	G	G	A	A	G	G	C	C	G	G	C	C	C	C	A	A	C	C	A	A	G	G	A	A	G	G	T	T	C	C	G	G	A	A	C	C	C	C	A	A	A	A	C	C	A	A	C	C	T	T	C	C	G	G	T	T	G	G	A	A	C	C	A	A	T	T	G	G	G	G	T	T	G	G	G	G	G	G	C	C	A	A	G	G	A	A	C	C	C	C	T	T	C	C	G	G	G	G	G	G	A	A	A	A	T	T	C	C	C	C	T	T	T	T	T	T	C	C	C	C	A	A	C	C	T	T	C	C	A	A	C	C	T	T	C	C	G	G	T	T	C	C	C	C	G	G	T	T	C	C	A	A	A	A	C	C	C	C	G	G	T	T	C	C	A	A	T	T	G	G	C	C	T	T	C	C	G	G	A	A	G	G	G	G	T	T	A	A	C	C	C	C	T	T	T	T	T	T	A	A	A	A	G	G	C	C	G	G	G	G	C	C	A	A	G	G	A	A	T	T	G	G	C	C	C	C	A	A	G	G	T	T	G	G	C	C	NA	NA	C	C	C	C	G	G	T	T	G	G	A	A	C	C	C	C	G	G	A	A	G	G	G	G	A	A	T	T	T	T	C	C	T	T	T	T	G	G	A	A	G	G	T	T	G	G	T	T	A	A	C	C	A	A	G	G	A	A	G	G	T	T	A	A	A	A	G	G	G	G	C	C	C	C	C	C	A	A	G	G	C	C	A	A	A	A	C	C	C	C	C	C	G	G	T	T	G	G	C	C	A	A	G	G	C	C	A	A	G	G	A	A	A	A	C	C	T	T	G	G	T	T	A	A	G	G	A	A	A	A	G	G	C	C	T	T	G	G	C	C	A	A	G	G	G	G	C	C	G	G	G	A	A	A	A	A	T	T	T	T	A	A	C	C	G	G	A	A	G	G	A	A	T	T	G	G	T	T	C	C	A	A	A	A	A	A	G	G	G	G	A	A	C	C	C	C	T	T	T	T	G	G	C	C	A	A	G	G	C	C	G	G	C	C	A	A	G	G	G	G	A	A	G	G	T	T	A	A	T	T	A	A	G	G	T	T	T	T	T	T	A	A	G	G	G	G	C	C	G	G	C	C	C	C	A	A	T	T	A	A	A	A	C	C	C	C	A	A	T	T	A	A	G	G	G	G	G	G	A	A	G	G	T	T	T	T	A	A	G	G	A	A	C	C	C	C	G	G	T	T	C	C	G	G	T	T	A	A	C	C	G	G	C	C	T	T	A	A	T	T	C	C	C	C	A	A	T	T	G	G	G	G	T	T	T	T	T	T	C	C	C	C	A	A	A	A	T	T	T	T	G	G	T	T	C	C	A	A	C	C	C	C	A	A	A	A	T	T	A	A	G	G	G	G	T	T	G	G	T	T	G	G	T	T	G	G	C	C	T	T	T	T	T	T	T	T	G	G	T	T	A	A	A	A	C	C	T	T	A	A	A	A	C	C	G	G	G	G	T	T	C	C	G	G	C	C	G	G	C	C	A	A	G	G	A	A	C	C	G	G	C	C	C	C	G	G	C	C	C	C	G	G	A	A	G	G	C	C	A	A	C	C	C	C	A	A	T	T	G	G	C	C	A	A	A	A	T	T	C	C	G	G	A	A	G	G	A	A	C	C	G	G	G	G	T	T	G	G	T	T	G	G	G	G	G	G	C	C	C	C	A	A	C	C	A	A	C	C	A	A	C	C	G	G	T	T	A	A	A	A	A	A	C	C	T	T	A	A	G	G	T	T	G	G	A	A	C	C	G	G	C	C	G	G	T	T	A	A	A	A	C	C	A	A	T	T	A	A	T	T	C	C	G	G	G	G	G	G	T	T	C	C	C	C	G	G	C	C	A	A	G	G	G	G	A	A	T	T	G	G	A	A	A	A	A	A	G	G	T	T	G	G	G	G	G	G	C	C	C	C	T	T	C	C	A	A	A	A	C	C	G	G	T	T	C	C	G	G	A	A	T	T	G	G	G	G	C	C	G	G	A	A	G	G	A	A	C	C	T	T	A	A	G	G	A	A	A	A	A	A	G	G	C	C	C	C	A	A	A	A	C	C	A	A	C	C	C	C	A	A	A	A	T	T	T	T	A	A	T	T	G	G	C	C	C	C	G	G	T	T	T	T	T	T	G	G	A	A	G	G	A	A	C	C	T	T	A	A	A	A	C	C	A	A	C	C	G	G	G	G	T	T	C	C	G	G	A	A	C	C	A	A	C	C	G	G	T	T	A	A	G	G	A	A	C	C	T	T	T	T	C	C	A	A	C	C	G	G	C	C	T	T	G	G	T	T	T	T	G	G	G	G	T	T	A	A	A	A	G	G	C	C	T	T	C	C	T	T	T	T	A	A	A	A	G	G	T	T	C	C	T	T	C	C	C	C	A	A	G	G	A	A	T	T	A	A	T	T	G	G	T	T	C	C	G	G	C	C	A	A	A	A	G	G	C	C	C	C	A	A	C	C	T	T	C	C	C	C	C	C	G	G	A	A	G	G	A	A	G	G	G	G	G	G	G	G	C	C	C	C	T	T	G	G	T	T	A	A	T	T	T	T	G	G	C	C	C	C	A	A	G	G	T	T	G	G	G	G	C	C	C	C	A	A	C	C	G	G	A	A	A	A	A	A	G	G	T	T	T	T	A	A	G	G	C	C	C	C	A	A	C	C	T	T	C	C	T	T	G	G	T	T	A	A	A	A	A	A	A	A	C	C	C	C	C	C	C	C	G	G	G	G	G	G	G	G	G	G	A	A	A	A	G	G	A	A	G	G	A	A	G	G	C	C	C	C	A	A	A	A	T	T	A	A	C	C	T	T	A	A	T	T	G	G	A	A	C	C	T	T	A	A	G	G	C	C	A	A	C	C	T	T	T	T	G	G	A	A	A	A	A	A	G	G	A	A	G	G	C	C	T	T	G	G	T	T	G	G	C	C	C	C	C	C	T	T	T	T	C	C	A	A	A	A	A	A	C	C	A	A	A	A	C	C	C	C	A	A	T	T	G	G	G	G	G	G	T	T	G	G	T	T	G	G	A	A	T	T	A	A	A	A	G	G	G	G	A	A	A	A	C	C	A	A	A	A	G	G	C	C	T	T	A	A	A	A	A	A	T	T	C	C	G	G	C	C	T	T	G	G	T	T	C	C	T	T	G	G	A	A	T	T	G	G	A	A	G	G	G	G	A	A	G	G	A	A	T	T	A	A	T	T	C	C	T	T	T	T	T	T	C	C	C	C	A	A	A	A	A	A	T	T	A	A	G	G	C	C	G	G	C	C	A	A	T	T	A	A	C	C	G	G	A	A	A	A	C	C	T	T	C	C	T	T	G	G	A	A	T	T	A	A	G	G	G	G	C	C	C	C	T	T	T	T	T	T	G	G	T	T	A	A	C	C	A	A	A	A	A	A	A	A	C	C	T	T	A	A	G	G	G	G	T	T	A	A	A	A	C	C	A	A	T	T	T	T	G	G	T	T	G	G	T	T	G	G	A	A	A	A	A	A	A	A	C	C	A	A	T	T	G	G	G	G	C	C	C	C	A	A	A	A	C	C	T	T	A	A	C	C	A	A	G	G	G	G	T	T	T	T	A	A	T	T	G	G	A	A	G	G	C	C	A	A	C	C	G	G	C	C	T	T	G	G	A	A	G	G	C	C	G	G	C	C	T	T	A	A	A	A	T	T	T	T	A	A	C	C	T	T	C	C	C	C	C	C	G	G	C	C	G	G	T	T	A	A	C	C	C	C	A	A	T	T	A	A	T	T	A	A	A	A	G	G	G	G	G	G	G	G	C	C	G	G	A	A	G	G	A	A	A	A	C	C	G	G	T	T	T	T	A	A	C	C	C	C	A	A	T	T	C	C	C	C	C	C	C	C	G	G	C	C	G	G	C	C	T	T	C	C	G	G	T	T	C	C	A	A	G	G	C	C	G	G	A	A	C	C	C	C	T	T	A	A	C	C	T	T	T	T	C	C	C	C	C	C	A	A	C	C	T	T	A	A	C	C	A	A	A	A	C	C	G	G	G	G	A	A	C	C	C	C	G	G	C	C	A	A	C	C	G	G	A	A	T	T	A	A	T	T	C	C	A	A	C	C	G	G	T	T	T	T	T	T	G	G	G	G	G	G	C	C	A	A	C	C	C	C	A	A	A	A	G	G	G	G	G	G	G	G	C	C	C	C	G	G	G	G	G	G	C	C	C	C	C	C	G	G	T	T	A	A	A	A	T	T	A	A	C	C	A	A	T	T	C	C	T	T	A	A	T	T	C	C	T	T	T	T	T	T	T	T	C	C	G	G	G	G	A	A	G	G	C	C	C	C	C	C	A	A	A	A	T	T	T	T	C	C	A	A	C	C	A	A	G	G	G	G	A	A	A	A	C	C	A	A	C	C	A	A	A	A	C	C	T	T	G	G	G	G	T	T	A	A	C	C	A	A	G	G	G	G	T	T	C	C	C	C	T	T	G	G	G	G	T	T	G	G	A	A	A	A	C	C	A	A	A	A	A	A	T	T	A	A	T	T	T	T	G	G	G	G	G	G	G	G	C	C	A	A	T	T	C	C	T	T	G	G	A	A	T	T	A	A	G	G	T	T	G	G	A	A	A	A	T	T	T	T	G	G	A	A	T	T	T	T	C	C	C	C	G	G	C	C	G	G	G	G	T	T	A	A	A	A	T	T	C	C	A	A	G	G	C	C	T	T	A	A	A	A	C	C	C	C	G	G	G	G	A	A	A	A	G	G	C	C	A	A	C	C	G	G	C	C	G	G	A	A	G	G	C	C	C	C	C	C	G	G	G	G	T	T	G	G	T	T	A	A	T	T	C	C	G	G	G	G	T	T	T	T	G	G	A	A	T	T	T	T	A	A	G	G	G	G	A	A	C	C	C	C	T	T	A	A	G	G	T	T	A	A	A	A	T	T	A	A	G	G	C	C	C	C	G	G	G	G	A	A	T	T	T	T	T	T	T	T	A	A	C	C	A	A	G	G	G	G	G	G	A	A	A	A	A	A	C	C	A	A	C	C	G	G	T	T	T	T	C	C	A	A	A	A	T	T	G	G	G	G	A	A	C	C	C	C	T	T	A	A	A	A	G	G	C	C	C	C	A	A	T	T	C	C	T	T	G	G	C	C	C	C	A	A	A	A	C	C	C	C	C	C	A	A	G	G	T	T	G	G	G	G	G	G	C	C	C	C	G	G	A	A	G	G	G	G	T	T	G	G	C	C	A	A	A	A	G	G	C	C	G	G	G	G	C	C	G	G	A	A	G	G	T	T	G	G	A	A	T	T	T	T	A	A	C	C	G	G	A	A	T	T	A	A	T	T	A	A	C	C	C	C	G	G	C	C	C	C	C	C	A	A	T	T	C	C	G	G	C	C	C	C	A	A	C	C	G	G	A	A	A	A	G	G	G	G	A	A	T	T	T	T	C	C	C	C	G	G	C	C	T	T	C	C	G	G	T	T	T	T	T	T	A	A	A	A	C	C	C	C	T	T	C	C	C	C	T	T	T	T	A	A	A	A	T	T	C	C	A	A	G	G	A	A	C	C	C	C	C	C	A	A	G	G	C	C	C	C	A	A	C	C	G	G	G	G	C	C	A	A	C	C	C	C	C	C	G	G	A	A	C	C	C	C	C	C	T	T	C	C	A	A	T	T	G	G	A	A	C	C	T	T	T	T	A	A	C	C	G	G	T	T	T	T	G	G	G	G	A	A	A	A	C	C	C	C	A	A	G	G	C	C	A	A	A	A	A	A	A	A	G	G	A	A	T	T	T	T	G	G	T	T	C	C	G	G	T	T	G	G	C	C	A	A	A	A	T	T	C	C	A	A	A	A	G	G	A	A	C	C	T	T	G	G	C	C	G	G	C	C	T	T	NA	NA	C	C	T	T	G	G	C	C	C	C	G	G	A	A	T	T	G	G	G	G	C	C	C	C	A	A	C	C	A	A	A	A	T	T	T	T	G	G	T	T	A	A	G	G	G	G	A	A	C	C	T	T	A	A	T	T	G	G	T	T	T	T	G	G	A	A	C	C	G	G	C	C	G	G	G	G	T	T	G	G	C	C	T	T	A	A	C	C	C	C	C	C	G	G	G	G	G	G	T	T	A	A	C	C	C	C	C	C	C	C	NA	NA	G	G	A	A	C	C	C	C	G	G	G	G	A	A	A	A	C	C	C	C	T	T	A	A	G	G	A	A	T	T	A	A	A	A	G	G	T	T	C	C	A	A	C	C	A	A	C	C	A	A	G	G	G	G	C	C	G	G	T	T	A	A	A	A	C	C	T	T	A	A	G	G	T	T	C	C	A	A	T	T	G	G	G	G	T	T	C	C	A	A	G	G	C	C	G	G	C	C	T	T	A	A	A	A	G	G	G	G	G	G	G	G	G	G	G	G	G	G	C	C	A	A	T	T	T	T	G	G	A	A	G	G	A	A	T	T	A	A	T	T	C	C	A	A	G	G	C	C	G	G	G	G	G	G	A	A	G	G	T	T	C	C	A	A	G	G	T	T	G	G	A	A	T	T	T	T	C	C	T	T	C	C	G	G	C	C	G	G	C	C	T	T	A	A	A	A	G	G	C	C	G	G	G	G	T	T	T	T	C	C	G	G	C	C	T	T	C	C	C	C	T	T	C	C	T	T	G	G	G	G	C	C	C	C	G	G	C	C	T	T	T	T	T	T	C	C	C	C	C	C	A	A	G	G	T	T	T	T	C	C	T	T	G	G	G	G	T	T	T	T	G	G	G	G	C	C	A	A	G	G	C	C	C	C	A	A	C	C	A	A	A	A	C	C	A	A	T	T	T	T	T	T	G	G	A	A	C	C	T	T	C	C	C	C	C	C	A	A	G	G	C	C	G	G	A	A	C	C	A	A	T	T	A	A	T	T	T	T	G	G	G	G	C	C	C	C	G	G	G	G	T	T	A	A	C	C	T	T	T	T	T	T	T	T	A	A	G	G	G	G	G	G	A	A	C	C	C	C	C	C	T	T	C	C	C	C	G	G	T	T	C	C	C	C	C	C	A	A	C	C	C	C	A	A	T	T	G	G	T	T	G	G	G	G	G	G	T	T	A	A	A	A	A	A	T	T	T	T	C	C	G	G	C	C	G	G	T	T	G	G	C	C	T	T	T	T	C	C	G	G	A	A	C	T	C	C	G	G	G	G	T	T	G	G	G	G	C	C	G	G	C	C	A	A	G	G	T	T	G	G	C	C	T	T	A	A	C	C	T	T	C	C	G	G	C	C	G	G	C	C	G	G	T	T	T	T	T	T	G	G	C	C	G	A	C	C	A	A	A	A	A	G	G	G	T	C	G	G	A	G	A	G	C	C	T	T	T	T	G	A	C	C	T	A	T	T	G	A	C	C	T	C	G	G	T	T	A	A	C	C	T	C	A	A	T	T	C	C	C	C	G	G	G	G	C	C	A	A	G	G	A	G	T	T	C	T	G	G	C	G	A	A	C	T	C	C	T	G	C	T	T	T	T	T	C	C	T	C	G	G	C	G	A	C	A	C	NA	NA	C	C	A	G	C	C	A	G	A	C	G	G	T	T	C	C	T	C	G	G	G	G	C	G	A	G	T	T	A	A	T	T	G	A	G	G	NA	NA	NA	NA	T	C	C	C	G	A	C	C	G	G	C	C	T	T	C	C	A	G	C	C	A	G	C	C	A	A	C	C	NA	NA	G	G	C	G	A	T	C	C	G	G	A	A	A	C	T	T	G	G	G	G	G	A	C	G	A	A	C	T	C	C	T	T	G	G	A	A	T	T	T	C	A	A	G	G	C	C	NA	NA	NA	NA	C	T	G	G	C	A	G	A	T	C	G	G	A	A	C	C	G	G	A	G	C	T	A	A	G	G	C	T	G	C	T	T	C	A	A	G	T	T	C	C	A	G	G	G	A	G	G	G	T	T	A	G	A	G	A	A	C	A	T	C	G	G	C	C	T	T	G	T	G	G	G	G	C	T	T	C	T	C	C	C	C	T	G	T	T	T	G	G	A	A	G	G	T	A	G	G	C	T	G	G	T	T	T	T	C	C	C	C	G	G	C	C	C	C	T	T	T	T	C	C	A	A	G	G	G	G	A	A	T	T	G	G	C	C	T	T	G	G	T	C	A	A	T	C	C	C	A	A	A	A	G	A	T	A	G	A	A	A	T	C	C	T	C	C	G	G	G	G	G	A	G	A	C	C	T	T	C	C	A	A	C	C	C	C	A	G	T	A	C	T	T	T	G	G	A	G	G	G	C	T	A	G	A	C	G	G	G	G	G	G	T	T	A	G	T	G	A	A	G	C	G	G	C	C	G	G	T	C	A	G	G	G	G	G	G	G	T	G	T	T	A	A	G	A	C	C	G	A	G	G	A	A	G	G	A	G	T	G	G	A	G	T	T	C	C	C	G	G	T	T	C	C	A	G	C	C	C	C	A	A	G	G	G	G	C	C	A	A	C	C	A	A	C	C	G	G	A	T	C	T	A	A	C	C	T	T	A	A	A	A	G	G	G	G	T	C	A	A	G	G	A	A	C	C	T	C	T	G	T	T	C	C	C	C	G	G	A	A	NA	NA	A	G	T	G	G	G	NA	NA	A	A	A	T	T	T	G	G	G	A	G	A	G	C	G	A	G	G	T	T	C	C	C	C	G	G	C	A	A	A	G	G	C	C	G	A	G	G	A	A	T	T	G	G	C	A	A	G	NA	NA	T	C	G	C	T	C	G	A	C	C	C	C	C	C	T	C	T	T	A	A	G	G	C	C	C	T	T	T	T	C	A	T	A	C	G	A	C	G	C	T	T	T	T	T	A	A	T	T	G	G	T	C	C	A	A	A	A	A	G	A	A	G	T	A	C	G	C	T	T	A	C	C	A	G	C	C	T	T	T	G	T	T	G	G	A	A	T	T	G	A	T	T	T	G	C	C	C	C	T	T	G	G	G	G	C	T	A	A	T	C	C	C	G	G	A	G	A	A	A	A	T	T	T	T	T	T	C	A	C	C	C	C	A	A	T	T	C	T	C	T	G	G	C	C	T	C	T	T	G	G	T	T	T	T	T	C	C	C	G	G	A	C	A	C	T	C	C	C	C	C	C	C	C	T	A	A	C	C	A	A	G	G	T	C	C	C	T	T	T	T	NA	NA	T	T	G	G	C	C	A	A	T	T	A	A	G	G	C	C	A	A	T	T	A	A	A	A	A	A	C	C	C	C	C	G	G	G	T	C	T	C	T	C	T	A	T	C	C	T	G	G	G	G	T	T	G	G	G	G	A	A	A	A	T	T	A	A	G	G	A	A	T	A	G	T	T	C	A	A	T	T	T	T	G	G	C	C	A	A	T	T	G	G	G	G	C	C	G	G	G	G	A	A	T	T	C	C	A	A	C	C	A	A	A	A	T	T	A	A	A	A	G	G	C	C	G	G	T	T	G	G	C	C	A	A	A	A	T	T	C	C	A	A	A	A	C	C	C	C	T	A	C	C	C	C	T	T	C	C	C	C	C	A	T	T	A	T	NA	NA	NA	NA	T	T	C	C	G	G	A	T	T	T	T	C	C	T	A	A	C	C	C	C	A	A	T	T	G	G	T	T	G	C	C	C	C	C	G	G	A	A	T	T	C	C	C	C	G	G	C	T	T	T	G	G	G	G	T	C	T	T	C	C	C	T	A	G	A	A	A	C	T	T	C	C	C	A	G	C	C	C	G	A	C	T	C	C	A	G	A	A	C	T	NA	NA	G	G	C	C	C	C	G	G	A	A	T	T	G	G	T	T	T	C	G	G	T	G	C	G	A	A	A	G	C	C	T	T	A	A	C	C	C	A	C	T	G	G	C	T	T	T	C	A	G	G	G	G	G	G	A	A	G	G	C	C	A	A	C	T	A	A	G	G	A	G	A	G	G	A	C	C	A	A	T	A	C	C	A	A	G	A	A	G	T	G	C	C	A	G	A	C	G	G	A	T	G	G	G	G	A	A	A	A	C	C	T	T	A	A	G	G	G	G	A	A	A	A	C	C	T	T	A	A	A	A	A	A	G	G	A	A	T	T	G	G	T	T	T	T	T	T	C	C	G	G	A	A	A	A	T	T	T	A	T	T	T	C	T	C	G	A	C	A	G	T	NA	NA	G	A	A	G	A	G	G	G	C	C	NA	NA	G	A	G	G	T	T	G	G	G	G	A	A	G	G	G	G	A	A	T	T	C	C	T	A	A	G	A	G	T	C	A	C	A	A	G	G	C	C	C	T	NA	NA	T	T	C	C	NA	NA	G	G	A	A	A	A	G	G	C	C	G	G	G	G	C	C	T	T	C	C	A	A	A	A	G	G	G	G	T	T	G	G	C	C	G	G	T	T	C	C	T	T
CC	OR1516f60	NA	NA	1	NA	G	C	C	C	T	T	A	A	G	G	T	T	G	A	C	C	T	T	T	T	T	T	C	C	G	G	G	G	T	T	C	C	G	G	C	C	A	A	T	T	A	A	G	G	NA	NA	G	G	T	T	G	G	A	A	A	A	T	T	G	G	T	T	A	A	C	C	G	G	C	C	A	A	G	G	G	G	C	C	C	C	A	A	G	G	A	A	G	G	C	C	T	T	A	A	A	A	T	T	A	A	A	A	G	G	G	G	C	C	G	G	A	A	A	A	A	A	C	C	G	G	G	G	A	A	G	G	T	T	C	C	A	A	G	G	T	T	G	G	C	C	C	C	A	A	C	C	C	C	C	C	T	T	G	G	A	A	G	G	T	T	C	C	T	T	G	G	C	C	G	G	A	A	A	A	G	G	A	A	G	G	A	A	C	C	A	A	G	G	G	G	T	T	A	A	A	A	C	C	A	A	G	G	C	C	G	G	G	G	C	C	A	A	G	G	G	G	C	C	C	C	G	G	G	G	C	C	G	G	C	C	C	C	G	G	G	G	A	A	G	G	T	T	A	A	C	C	C	C	C	C	T	T	G	G	C	C	G	G	A	A	T	T	C	C	C	C	A	A	C	C	G	G	A	A	C	C	T	T	C	C	T	T	G	G	T	T	G	G	G	G	A	A	G	G	C	C	T	T	C	C	G	G	A	A	G	G	C	C	A	A	C	C	T	T	C	C	T	T	G	A	A	A	G	G	T	T	C	C	T	T	T	T	C	C	C	C	G	G	A	A	T	T	A	A	C	C	T	T	A	A	C	C	A	A	C	C	A	A	G	G	C	C	T	T	C	C	A	A	G	G	A	A	T	T	A	A	T	T	A	A	A	A	T	T	G	G	T	T	T	T	C	C	A	A	C	C	G	G	T	T	G	G	T	T	C	C	G	G	T	T	G	G	C	C	C	C	A	A	A	A	T	T	C	C	C	C	G	G	G	G	T	T	A	A	G	G	G	G	T	T	G	G	T	T	A	A	C	C	T	T	G	G	G	A	G	G	T	T	G	G	C	C	A	A	A	A	T	T	A	A	C	C	C	C	C	C	G	G	T	T	G	G	G	G	C	C	A	A	T	T	T	T	A	A	C	C	A	A	T	T	T	T	T	T	C	C	C	C	C	C	G	G	A	A	G	G	C	C	C	C	C	C	A	A	T	T	C	C	T	T	C	C	T	T	C	C	A	A	G	G	G	G	C	C	A	A	A	A	C	C	C	C	G	G	C	C	G	G	T	T	T	T	A	A	A	A	C	C	G	G	T	T	C	C	T	T	T	T	A	A	C	C	A	A	C	C	A	A	G	G	T	T	G	G	G	G	C	C	G	G	C	C	G	G	T	T	G	G	A	A	C	C	C	C	T	T	T	T	NA	NA	NA	NA	G	G	G	G	A	A	A	A	C	C	G	G	G	G	C	C	T	T	C	C	C	C	A	A	G	G	C	C	A	A	T	T	A	A	G	G	C	C	C	C	A	A	G	G	G	G	C	C	C	C	C	C	C	C	T	T	A	A	C	C	C	C	T	T	A	A	T	T	T	T	G	G	G	G	A	A	T	T	C	C	C	C	T	T	C	C	T	T	A	A	A	A	G	G	A	A	T	T	A	A	A	A	C	C	G	G	G	G	G	G	A	A	T	T	T	T	G	G	G	G	C	C	T	T	T	T	C	C	A	A	C	C	C	C	G	G	A	A	G	G	T	T	T	T	T	T	T	T	C	C	C	C	G	G	G	G	C	C	C	C	A	A	A	A	G	G	T	T	G	G	A	A	G	G	G	G	G	G	C	C	C	C	A	A	A	A	A	A	C	C	A	A	C	C	C	C	G	G	G	G	G	G	G	G	C	C	A	A	G	G	C	C	C	C	A	A	A	A	A	A	G	G	C	C	T	T	T	T	C	C	C	C	G	G	A	A	G	G	G	G	T	T	G	G	A	A	G	G	C	C	T	T	A	A	T	T	T	T	G	G	G	G	A	A	T	T	A	A	C	C	G	G	A	A	C	C	A	A	A	A	C	C	C	C	A	A	T	T	A	A	T	T	C	C	A	A	T	T	C	C	T	T	G	G	T	T	G	G	T	T	A	A	T	T	C	C	G	G	T	T	G	G	C	C	C	C	C	C	G	G	G	G	A	A	A	A	G	G	G	G	G	G	G	G	T	T	A	A	T	T	A	A	C	C	A	A	A	A	C	C	C	C	C	C	A	A	G	G	A	A	G	G	C	C	G	G	G	G	T	T	G	G	T	T	G	G	A	A	G	G	C	C	T	T	C	C	T	T	G	G	T	T	T	T	C	C	G	G	T	T	G	G	C	C	A	A	G	G	C	T	T	T	A	A	G	G	T	T	C	C	C	C	T	T	G	G	T	T	C	C	T	T	C	C	C	C	A	A	C	C	T	T	G	G	G	G	A	A	T	T	A	A	T	T	A	A	C	C	C	C	G	G	G	G	A	A	A	A	A	A	C	C	G	G	A	A	A	A	C	C	T	T	G	G	T	T	T	T	G	G	C	C	C	C	T	T	C	C	T	T	A	A	T	T	T	T	C	C	A	A	T	T	G	G	G	G	G	G	A	A	T	T	G	G	A	A	T	T	C	C	C	C	A	A	G	G	T	T	G	G	A	A	C	C	C	C	T	T	G	G	C	C	C	C	T	T	G	G	C	C	C	C	C	C	G	G	C	C	C	C	C	C	G	G	A	A	A	A	C	C	C	C	A	A	G	G	C	C	A	A	T	T	A	A	T	T	G	G	T	T	A	A	A	A	C	C	C	C	T	T	T	T	G	G	T	T	A	A	A	A	G	G	A	A	C	C	A	A	A	A	C	C	G	G	G	G	G	G	C	C	A	A	T	T	G	G	A	A	C	C	T	T	T	T	G	G	C	C	C	C	A	A	A	A	G	G	T	T	T	T	C	C	C	C	A	A	G	G	G	G	T	T	G	G	G	G	A	A	G	G	C	C	G	G	C	C	A	A	A	A	G	G	T	T	T	T	T	T	C	C	T	T	T	T	A	A	G	G	G	G	C	C	T	T	C	C	C	C	C	C	G	G	G	G	T	T	NA	NA	C	C	A	A	T	T	T	T	A	A	A	A	C	C	C	C	C	C	C	C	G	G	T	T	T	T	C	C	T	T	A	A	C	C	C	C	T	T	C	C	C	C	C	C	G	G	G	G	T	T	T	T	C	C	T	T	C	C	G	G	A	A	T	T	C	C	C	C	A	A	G	G	G	G	G	G	G	G	A	A	A	A	C	C	G	G	G	G	C	C	C	C	A	A	G	G	C	C	T	T	G	G	T	T	G	G	C	C	A	A	T	T	A	A	G	G	A	A	C	C	G	G	G	G	A	A	C	C	G	G	C	C	G	G	C	C	C	C	C	C	T	T	C	C	C	C	G	G	C	C	G	G	T	T	C	C	G	G	A	A	G	G	A	A	C	C	A	A	C	C	T	T	A	A	G	G	G	G	A	A	C	C	A	A	C	C	G	G	G	G	T	T	C	C	C	C	G	G	C	C	T	T	G	G	A	A	A	A	C	C	C	C	G	G	A	A	C	C	A	A	C	C	A	A	T	T	G	G	T	T	G	G	A	A	G	G	G	G	C	C	C	C	NA	NA	C	C	C	C	T	T	G	G	T	T	G	G	C	C	G	G	C	C	G	G	T	T	G	G	T	T	A	A	G	G	C	C	A	A	A	A	T	T	G	G	T	T	T	T	A	A	G	G	A	A	A	A	C	C	G	G	A	A	C	C	T	T	T	T	T	T	G	G	T	T	C	C	G	G	C	C	C	C	G	G	T	T	G	G	G	G	A	A	G	G	T	T	G	G	C	C	C	C	A	A	G	A	C	C	T	T	G	G	A	A	G	G	C	C	G	G	A	A	A	A	C	C	G	G	C	C	G	G	A	A	G	G	C	C	C	C	C	C	T	T	T	T	G	G	T	T	T	T	T	T	T	T	C	C	T	T	G	G	T	T	C	C	C	C	A	A	C	C	A	A	C	C	C	C	G	G	A	A	C	C	G	G	A	A	C	C	T	T	T	T	G	G	C	C	G	G	A	A	G	G	G	G	C	C	C	C	A	A	T	T	T	T	G	G	A	A	G	G	C	C	C	C	G	G	T	T	A	A	A	A	T	T	C	C	T	T	G	G	C	C	G	G	T	T	T	T	A	A	G	G	A	A	A	A	G	G	C	C	A	A	G	G	A	A	G	G	G	G	T	T	A	A	C	C	T	T	T	T	G	G	C	C	C	C	A	A	C	C	T	T	T	T	C	C	A	A	T	T	C	C	G	G	T	T	G	G	G	G	C	C	C	C	G	G	C	C	G	G	T	T	T	T	G	G	A	A	G	G	T	T	C	C	C	C	G	G	A	A	G	G	G	G	G	G	A	A	T	T	C	C	T	T	C	C	C	C	G	G	A	A	T	T	A	A	T	T	C	C	A	A	G	G	C	C	G	G	T	T	T	T	A	A	G	G	G	G	C	C	T	T	G	G	G	G	T	T	G	G	C	C	T	T	G	G	T	T	A	A	G	G	T	T	G	G	C	C	C	C	G	G	G	G	A	A	C	C	T	T	C	C	C	C	C	C	T	T	A	A	G	G	G	G	A	A	C	C	G	G	C	C	C	C	G	G	A	A	C	C	G	G	G	G	C	C	T	T	C	C	T	T	C	C	G	G	G	G	G	G	G	G	A	A	G	G	T	T	A	A	C	C	G	G	C	C	A	G	A	A	A	A	C	C	T	T	T	T	G	G	G	G	A	A	G	G	G	G	A	A	T	T	G	G	T	T	A	A	A	A	T	T	NA	NA	C	C	T	T	T	T	A	A	A	A	A	A	A	A	A	A	A	A	G	G	T	T	A	A	A	A	G	G	A	A	G	G	T	T	G	G	G	G	C	C	T	T	T	T	G	G	G	G	A	A	T	T	C	C	T	C	G	G	A	A	C	C	G	G	C	C	C	C	C	C	A	A	A	A	C	C	G	G	G	G	C	C	T	T	G	G	T	T	T	T	G	G	A	A	C	C	G	G	A	A	G	G	G	G	A	A	G	G	C	C	G	G	C	C	C	C	G	G	G	G	G	G	T	T	C	C	G	G	A	A	A	A	C	C	C	C	T	T	C	C	C	C	C	C	T	T	C	C	C	C	C	C	G	G	G	G	A	A	T	T	T	T	C	C	A	A	T	T	C	C	G	G	G	G	T	T	C	C	A	A	C	C	C	C	A	A	T	T	C	C	G	G	G	G	C	C	G	G	G	G	C	C	G	G	C	C	T	T	C	C	C	C	A	A	A	A	T	T	C	C	T	T	A	A	T	T	A	A	G	G	A	A	A	A	A	A	C	C	C	C	G	G	G	G	G	G	T	T	C	C	A	A	G	G	C	C	G	G	A	A	G	G	G	G	G	G	G	G	C	C	A	A	C	C	T	T	A	A	T	T	T	T	C	C	A	A	C	C	G	G	G	G	C	C	C	C	G	G	C	C	C	C	T	T	C	C	A	A	C	C	T	T	C	C	C	C	G	G	G	G	A	A	G	G	T	T	A	A	T	T	A	A	C	C	G	G	T	T	C	C	G	G	T	T	C	C	C	C	A	A	G	G	C	C	T	T	A	A	T	T	G	G	C	C	A	A	C	C	A	A	C	C	G	G	T	T	T	T	T	T	T	T	C	C	G	G	A	A	G	G	C	C	A	A	C	C	G	G	C	C	A	A	G	G	A	A	G	G	T	T	G	G	T	T	G	G	C	C	A	A	A	A	C	C	G	G	A	A	A	A	A	A	C	C	G	G	G	G	T	T	A	A	C	C	T	T	C	C	G	G	T	T	A	A	T	T	A	A	G	G	C	C	A	A	T	T	C	C	T	T	C	C	G	G	T	T	G	G	C	C	A	A	A	A	G	G	A	A	C	C	G	G	C	C	T	T	G	G	G	G	C	C	A	A	C	C	A	A	C	C	C	C	C	C	A	A	C	C	G	G	C	C	G	G	A	A	T	T	A	A	T	T	T	T	C	C	G	G	G	G	T	T	T	T	A	A	C	C	T	T	G	G	G	G	C	C	C	C	A	A	C	C	C	C	G	G	C	C	C	C	C	C	C	C	T	T	T	T	T	T	T	T	G	G	T	T	G	G	C	C	C	C	T	T	C	C	G	G	A	A	C	C	T	T	G	G	A	A	G	G	G	G	C	C	C	C	A	T	G	G	G	G	A	A	A	A	G	G	G	G	G	G	A	A	G	G	C	C	A	A	T	T	T	T	A	A	C	C	C	C	C	C	T	T	A	A	C	C	C	C	C	C	G	G	A	A	G	G	C	C	T	T	C	C	G	G	A	A	C	C	G	G	C	C	C	C	G	G	T	T	G	G	G	G	C	C	G	G	NA	NA	C	C	T	T	A	A	G	G	C	C	T	T	A	A	A	A	C	C	G	G	C	C	G	G	G	G	G	G	A	A	G	G	C	C	A	A	T	T	C	C	C	C	C	C	G	G	T	T	G	G	T	T	C	C	T	T	A	A	G	G	C	C	T	T	C	C	G	G	G	G	C	C	G	G	A	A	T	T	G	G	T	T	T	T	G	G	G	G	G	G	G	G	G	G	C	C	G	G	G	G	C	C	T	T	C	C	G	G	G	G	G	G	C	C	G	G	C	C	C	C	G	G	C	C	C	C	T	T	NA	NA	T	T	A	A	G	G	C	C	C	C	G	G	A	A	C	C	C	C	T	T	C	C	G	G	T	T	G	G	C	C	G	G	A	A	G	G	C	C	A	A	T	T	G	G	T	T	A	A	A	A	T	T	C	C	A	A	T	T	C	C	A	A	T	T	G	G	C	C	A	A	A	A	C	C	T	T	T	T	G	G	C	C	C	C	G	G	G	G	C	C	G	G	A	A	G	G	G	G	C	C	A	A	G	G	T	T	A	A	C	C	T	T	T	T	G	G	C	C	A	A	G	G	G	G	A	A	C	C	C	C	C	C	T	T	C	C	A	A	A	A	G	G	G	G	A	A	C	C	A	A	A	A	A	A	C	C	G	G	T	T	G	G	C	C	A	A	A	A	C	C	T	T	A	A	T	T	C	C	A	A	A	A	T	T	A	A	G	G	C	C	G	G	A	A	C	C	G	G	T	T	C	C	G	G	C	C	G	G	A	A	A	A	A	A	C	C	G	G	C	C	A	A	G	G	T	T	G	G	G	G	C	C	C	C	T	T	C	C	T	T	T	T	G	G	C	C	T	T	C	C	C	C	C	C	C	C	T	T	T	T	T	T	G	G	G	G	G	G	C	C	C	C	G	G	C	C	C	C	A	A	A	A	A	A	G	G	G	G	T	T	T	T	G	G	T	T	T	T	A	A	T	T	C	C	A	G	T	T	A	A	G	G	G	G	G	G	T	T	C	C	T	T	A	A	G	G	C	C	C	C	C	C	C	C	C	C	G	G	T	T	A	A	C	C	A	A	A	A	A	A	A	A	A	A	G	G	A	A	A	A	C	C	G	G	A	A	G	G	G	G	C	C	T	T	C	C	T	T	A	A	G	G	C	C	T	T	T	T	G	G	C	C	G	G	C	C	G	G	G	G	T	T	G	G	G	G	G	G	A	A	C	C	C	C	T	T	A	A	G	G	C	C	T	T	T	T	C	C	T	T	G	G	A	A	A	A	G	G	T	T	A	A	C	C	C	C	G	G	C	C	C	C	C	C	T	T	G	G	T	T	A	A	T	T	G	G	A	A	G	G	A	A	C	C	C	C	A	A	A	A	T	T	C	C	G	G	C	C	T	T	C	C	G	G	C	C	G	G	T	T	G	G	A	A	A	A	A	A	C	C	G	G	A	A	T	T	A	A	T	T	G	G	T	T	A	A	G	G	T	T	C	C	T	T	T	T	C	C	T	T	C	C	C	C	A	A	C	C	C	C	G	G	C	C	A	A	G	G	C	C	G	G	C	C	C	C	C	C	G	G	T	T	C	C	A	A	G	G	T	T	A	A	C	C	A	A	A	A	T	T	C	C	T	T	G	G	C	C	C	C	T	T	G	G	A	A	G	G	G	G	G	G	T	T	A	A	G	G	G	G	C	C	T	T	G	G	C	C	C	C	A	A	C	C	G	G	G	G	A	A	A	A	C	C	T	T	G	G	A	A	G	G	A	A	A	A	A	A	C	C	G	G	T	T	C	C	C	C	G	G	C	C	G	G	T	T	G	G	G	G	C	C	C	C	C	C	A	A	A	A	G	G	G	G	T	T	C	C	C	C	C	C	C	C	A	G	C	C	C	C	G	G	T	T	T	T	G	G	A	A	G	G	G	G	T	T	T	T	C	C	C	C	C	C	T	T	A	A	A	A	T	T	C	C	A	A	G	G	C	C	A	A	T	T	C	C	A	A	C	C	T	T	A	A	T	T	G	G	A	G	C	C	A	A	C	C	C	C	A	A	G	G	C	C	C	C	A	A	C	C	G	G	G	G	A	A	C	C	G	G	T	T	G	G	A	A	T	T	T	T	T	T	C	C	A	A	T	T	A	A	G	G	G	G	C	C	T	T	G	G	T	T	G	G	A	A	A	A	A	A	G	G	C	C	T	T	A	A	C	C	T	T	T	T	A	A	G	G	A	A	G	G	T	T	T	T	C	C	G	G	A	A	C	C	T	T	A	A	T	T	T	T	A	A	T	T	C	C	C	C	T	T	G	G	G	G	A	A	T	T	T	T	C	C	T	T	A	A	A	A	G	G	G	G	G	G	C	C	C	C	T	T	T	T	C	C	C	C	C	C	T	T	G	G	T	T	C	C	G	G	T	T	T	T	G	G	G	G	G	G	A	A	C	C	G	G	T	T	T	T	G	G	A	A	G	G	G	G	C	C	C	C	A	A	G	G	C	C	C	C	T	T	G	G	C	C	NA	NA	T	T	C	C	T	T	A	A	A	A	C	C	C	C	C	C	T	T	C	C	T	T	G	G	G	G	G	G	T	T	T	T	A	A	T	T	C	C	G	G	C	C	G	G	C	C	T	T	G	G	T	T	G	G	G	G	T	T	G	G	T	T	C	C	G	G	T	T	C	C	T	T	G	G	C	C	T	T	G	G	G	G	T	T	A	A	T	T	G	G	T	T	A	A	G	G	T	T	T	T	T	T	T	T	C	C	G	G	G	G	G	G	A	A	G	G	G	G	T	T	C	C	G	G	C	C	G	G	A	A	A	A	A	A	A	A	G	G	A	A	G	G	C	C	G	G	C	C	T	T	G	G	G	G	G	G	G	G	T	T	A	A	C	C	C	C	G	G	G	G	G	G	T	T	G	G	A	A	G	G	C	C	G	G	A	A	T	T	T	T	C	C	G	G	C	C	G	G	C	C	G	G	C	C	T	T	G	G	T	T	G	G	C	C	A	A	G	G	G	G	C	C	C	C	A	A	T	T	G	G	A	A	T	T	C	C	G	G	T	T	C	C	G	G	T	T	G	G	T	T	C	C	A	A	C	C	C	C	A	A	G	G	T	T	G	G	C	C	G	G	C	C	T	T	C	C	A	A	NA	NA	G	G	T	T	C	C	C	C	G	G	G	G	C	C	T	T	A	A	A	A	A	A	A	A	NA	NA	A	A	C	C	G	G	T	T	G	G	G	G	G	G	C	C	C	C	A	A	T	T	C	C	G	G	G	G	C	C	G	G	A	A	T	T	A	A	T	T	G	G	C	C	C	C	G	G	C	C	C	C	G	G	G	G	C	C	A	A	T	T	C	C	G	G	A	A	A	A	G	G	G	G	C	C	C	C	G	G	C	C	C	C	C	C	T	T	G	G	C	C	C	C	C	C	C	C	C	C	A	A	A	A	C	C	C	C	G	G	A	A	A	A	G	G	T	T	T	T	T	T	C	C	A	A	G	G	T	T	G	G	A	A	C	C	T	T	C	C	C	C	A	A	T	T	G	G	C	C	T	T	A	A	G	G	A	A	G	G	C	C	A	A	T	T	G	G	C	C	G	G	C	C	A	A	G	G	C	C	T	T	A	A	G	G	G	G	A	A	C	C	A	A	C	C	C	C	A	A	G	G	C	C	A	A	A	A	C	C	G	G	T	T	G	G	G	G	C	C	C	C	C	C	T	T	T	T	A	A	C	C	C	C	G	G	C	C	G	G	A	A	G	G	G	G	C	C	G	G	C	C	G	G	G	G	C	C	C	C	T	T	T	T	C	C	T	T	G	G	T	T	A	A	G	G	G	G	C	C	C	C	G	G	C	C	G	G	T	T	G	G	C	C	T	T	A	A	G	G	T	T	C	C	C	C	G	G	T	T	T	T	G	G	A	A	C	C	NA	NA	G	G	C	C	C	C	G	G	A	A	G	G	C	C	A	A	C	C	G	G	T	T	C	C	G	G	C	C	C	C	C	C	A	A	T	T	G	A	C	C	C	C	T	T	G	G	T	A	C	C	C	C	A	A	C	C	G	G	T	T	T	T	G	G	T	T	A	A	C	C	C	C	T	T	T	T	A	A	A	A	G	G	C	C	C	C	T	T	C	C	A	A	C	C	G	G	G	G	A	A	G	G	C	C	C	C	A	A	C	C	C	C	G	G	C	C	A	A	A	A	G	G	A	A	C	C	A	A	C	C	C	C	A	A	T	T	A	A	C	C	C	C	C	C	G	G	G	G	C	C	C	C	A	A	C	C	G	G	A	A	A	A	G	G	C	C	C	C	A	A	G	G	C	C	T	T	C	C	T	T	C	C	T	T	C	C	A	A	A	A	T	T	A	A	G	G	T	T	G	G	C	C	G	G	G	G	C	C	C	C	G	G	T	C	G	G	C	C	A	A	G	G	NA	NA	C	C	G	G	NA	NA	G	G	T	T	T	T	C	C	C	C	T	T	T	T	C	C	T	T	G	G	A	A	A	A	G	G	A	A	C	C	C	C	C	C	C	C	C	C	C	C	A	A	A	A	G	G	A	A	A	A	C	C	C	C	G	G	G	G	G	G	C	C	T	T	T	T	C	C	G	G	C	C	C	C	C	C	A	A	A	A	G	G	G	G	T	T	T	T	G	G	G	G	G	G	G	G	G	G	C	C	C	C	G	G	A	A	C	C	A	A	A	A	G	G	C	C	G	G	A	A	G	G	T	T	C	C	G	G	G	G	G	G	G	G	C	C	C	C	C	C	T	T	T	T	C	C	T	T	A	A	C	C	C	C	A	A	T	T	G	G	A	A	T	T	G	G	G	G	T	T	A	A	C	C	G	G	A	A	C	C	A	A	G	G	A	A	C	C	T	T	T	T	A	A	G	G	C	C	G	G	A	A	G	G	C	C	A	A	C	C	T	T	A	A	A	A	G	G	A	A	C	C	C	C	T	T	T	T	C	C	A	A	C	T	C	C	T	T	A	A	G	G	C	C	C	C	T	T	G	G	T	T	C	C	A	A	A	A	C	C	G	G	C	C	C	C	C	C	A	A	A	A	G	G	A	A	C	C	C	C	C	C	C	C	A	A	G	G	A	A	G	G	G	G	T	T	C	C	A	A	C	C	G	G	G	G	C	C	C	C	C	C	C	C	T	T	T	T	G	G	T	T	A	A	G	G	A	A	C	C	G	G	G	G	G	G	T	T	T	T	C	C	G	G	T	T	T	T	T	T	A	A	C	C	T	T	T	T	C	C	C	C	A	A	NA	NA	G	G	T	T	C	C	C	C	T	T	A	A	NA	NA	G	G	A	A	C	C	C	C	C	C	G	G	G	G	G	G	C	C	A	A	G	G	G	A	C	C	A	A	A	A	T	T	G	G	G	G	A	A	T	T	G	G	T	T	C	C	C	C	C	C	A	A	C	C	A	A	G	G	T	T	A	A	G	G	G	G	C	C	T	T	A	A	T	T	T	T	G	G	C	C	A	A	C	C	G	G	G	G	T	T	G	G	A	A	C	C	C	C	A	A	G	G	C	C	A	A	T	T	T	T	G	G	C	C	T	T	C	C	C	C	T	T	C	C	C	C	T	T	C	C	G	G	G	G	G	G	C	C	T	T	C	C	C	C	G	G	T	T	G	G	G	G	T	T	A	A	T	T	C	C	A	A	A	A	C	C	G	G	C	C	C	C	C	C	T	T	T	T	A	A	A	A	T	T	C	C	C	C	T	T	G	G	A	A	G	G	C	C	G	G	G	G	G	G	G	G	G	G	A	A	A	A	C	C	G	G	C	C	T	T	A	A	C	C	T	T	T	T	T	T	C	C	A	A	C	C	C	C	A	A	G	G	A	A	C	C	C	C	G	G	G	G	C	C	C	C	G	G	A	A	G	G	G	G	T	T	G	G	A	A	G	G	A	A	T	T	C	C	G	G	T	T	A	A	G	G	T	T	A	A	T	T	G	G	C	C	C	C	G	G	C	C	A	A	T	T	C	C	T	T	G	G	G	G	G	G	G	G	C	C	A	A	A	A	T	T	T	T	G	G	G	G	T	T	A	A	A	A	T	T	G	G	C	C	T	T	G	G	C	C	C	C	G	G	T	T	G	G	C	C	G	G	T	T	G	G	G	G	A	A	T	T	A	A	C	C	T	T	T	T	T	T	C	C	A	A	A	A	C	C	G	G	A	A	G	G	A	A	G	G	G	G	C	C	A	A	T	T	A	A	C	C	A	A	C	C	G	G	T	T	A	A	G	G	A	A	C	C	C	C	G	G	G	G	G	G	A	A	A	A	T	T	A	A	C	C	C	C	C	C	G	G	T	T	T	T	C	C	G	G	C	C	C	C	C	C	A	A	G	G	A	A	A	A	C	C	A	A	A	A	A	A	G	G	G	G	G	G	T	T	C	C	T	T	G	G	G	G	T	T	A	A	A	A	T	T	G	G	C	C	G	G	A	A	T	T	C	C	G	G	G	G	A	A	A	A	G	G	A	A	G	G	A	A	T	T	C	C	T	T	A	A	C	C	G	G	C	C	A	A	C	C	T	T	C	C	G	G	G	G	C	C	T	T	A	A	C	C	C	C	A	A	A	A	G	G	A	A	A	A	G	G	G	G	T	T	G	G	T	T	C	C	A	A	T	T	G	G	C	C	C	C	C	C	G	G	A	A	T	T	G	A	C	C	G	G	T	T	C	C	C	C	C	C	G	A	A	A	C	C	G	G	T	T	C	C	T	T	G	G	A	A	G	G	A	A	C	C	T	T	C	C	C	C	A	A	C	C	G	G	A	A	C	C	G	G	C	C	C	C	T	T	T	T	T	T	T	T	A	A	C	C	G	G	G	G	C	C	T	T	G	G	G	G	G	G	C	C	C	C	A	A	A	A	T	T	G	G	C	C	T	T	T	T	G	G	C	C	A	A	C	C	C	C	C	C	G	G	G	G	A	A	C	C	T	T	G	G	A	A	G	G	T	T	A	A	C	C	T	T	C	C	T	T	C	C	A	A	G	G	T	T	G	G	T	T	A	A	A	A	C	C	G	G	T	T	G	G	T	T	G	G	T	T	T	T	T	T	T	T	T	T	A	A	C	C	C	C	A	A	G	G	G	G	G	G	T	C	T	T	A	A	C	C	A	A	C	C	G	G	C	C	A	A	A	A	G	G	C	C	A	A	A	A	C	C	C	C	C	C	T	T	T	T	A	A	C	C	A	A	C	C	G	G	C	C	A	A	C	C	C	C	T	T	A	A	A	A	A	A	A	A	G	G	C	C	G	G	C	C	A	A	G	G	C	C	G	G	C	C	G	G	A	A	G	G	C	C	T	T	G	G	G	G	G	G	A	A	G	G	A	A	T	T	G	G	A	A	G	G	G	G	G	G	G	G	T	T	A	A	T	T	C	C	A	A	G	G	G	G	C	C	A	T	A	A	A	A	C	C	T	T	A	A	C	C	C	C	C	C	G	G	G	G	C	C	C	C	G	G	A	A	G	G	G	G	C	C	C	C	C	C	A	A	G	G	G	G	G	G	T	T	G	G	A	A	A	A	A	A	A	A	T	T	G	G	A	A	G	G	G	G	C	C	C	C	A	A	C	C	G	G	G	G	G	G	G	G	C	C	G	G	C	C	G	G	T	T	G	G	A	A	A	A	G	G	G	G	C	C	T	T	T	T	T	T	G	G	T	T	C	C	C	T	A	A	C	C	A	A	G	G	T	T	A	A	A	A	T	T	G	G	G	G	A	A	T	T	A	A	G	G	C	C	G	G	T	T	A	A	T	T	C	C	T	T	A	A	C	C	A	A	G	G	C	C	T	T	T	T	G	G	T	T	A	A	G	G	C	C	T	T	G	G	A	A	T	T	C	C	G	G	A	A	C	C	T	T	A	A	C	C	A	A	C	C	A	A	T	T	A	A	A	A	C	C	C	C	G	G	C	C	C	C	T	T	G	G	G	G	T	T	C	C	C	C	G	G	A	A	T	T	G	G	A	A	G	G	A	A	C	C	A	A	A	A	C	C	A	A	A	A	G	G	A	A	A	A	A	A	C	C	G	G	T	T	A	A	C	C	T	T	T	T	A	A	C	C	A	A	G	G	C	C	A	A	G	G	A	A	T	T	C	C	T	T	T	T	G	G	G	G	G	G	G	G	T	T	G	G	A	A	T	T	T	T	G	G	A	A	C	C	A	A	T	T	A	A	T	T	C	C	C	C	C	C	A	A	C	C	A	A	T	T	C	C	C	C	C	C	T	T	T	T	G	G	A	A	T	T	G	G	A	A	T	T	G	G	G	G	T	T	G	G	A	A	A	A	G	G	C	C	C	C	C	C	T	T	T	T	T	T	T	T	A	A	A	A	C	C	G	G	G	G	G	G	G	G	G	G	T	T	T	T	T	T	C	C	G	G	T	T	T	T	A	A	T	T	G	G	T	T	T	T	G	G	A	A	G	G	A	A	T	T	G	G	C	C	T	T	T	T	C	C	A	A	A	A	T	T	C	C	T	T	A	A	T	T	T	T	T	T	G	G	A	A	A	A	T	T	G	G	A	A	C	C	G	G	C	C	C	C	G	G	G	G	T	T	C	C	T	T	G	G	G	G	T	T	A	A	G	G	A	A	A	A	G	G	A	A	C	C	G	G	T	T	T	T	C	C	C	C	NA	NA	G	G	G	G	G	G	T	T	C	C	T	T	T	T	C	C	C	C	G	G	G	G	C	C	T	T	C	C	A	A	A	A	C	C	G	G	C	C	T	T	G	G	T	T	G	G	A	A	A	A	T	T	T	T	G	G	G	G	C	C	C	C	C	C	G	G	T	T	T	T	T	T	C	C	T	T	C	C	G	G	G	G	A	A	A	A	C	C	G	G	G	G	T	T	A	A	T	T	T	T	C	C	T	T	G	G	G	G	A	A	A	A	A	A	A	A	T	T	T	T	A	A	T	T	C	C	C	C	A	A	G	G	A	A	A	A	T	T	T	T	C	C	C	C	G	G	G	G	T	T	A	A	C	C	A	A	C	C	A	A	T	T	C	C	T	T	G	G	T	T	C	C	T	T	G	G	G	G	C	C	A	A	A	A	A	A	G	G	G	G	G	G	C	C	C	C	T	T	A	A	C	C	C	C	C	C	T	T	C	C	C	C	C	C	C	C	A	A	A	A	T	T	G	G	G	G	A	A	T	T	T	T	T	T	G	G	G	G	G	G	T	T	T	T	T	T	G	G	A	A	G	G	C	C	T	T	C	C	A	A	C	C	C	C	C	C	T	T	T	T	C	C	G	G	T	T	A	A	C	C	A	A	T	T	T	T	C	C	A	A	G	G	G	G	T	T	A	A	G	G	G	G	C	C	G	G	A	A	C	C	A	A	C	C	A	A	G	G	A	A	G	G	C	C	G	G	A	A	A	A	C	C	G	G	T	T	C	C	C	C	A	A	T	T	T	T	C	C	G	G	C	C	A	A	C	C	C	C	A	A	T	T	G	G	C	C	A	A	C	C	G	G	T	T	T	T	G	G	A	A	A	A	A	A	C	C	A	A	C	C	G	G	A	A	C	C	C	C	G	G	T	T	G	G	C	C	T	T	T	T	T	T	C	C	C	C	G	G	G	G	C	C	T	T	G	G	T	T	A	A	A	A	A	A	A	A	A	A	A	A	A	A	A	A	G	G	A	A	A	A	C	C	G	G	G	G	A	A	A	A	T	T	T	T	G	G	A	A	C	C	G	G	A	A	T	T	A	A	C	C	A	A	T	T	G	G	G	G	G	G	A	A	C	C	C	C	C	C	T	T	A	A	G	G	G	G	A	A	A	A	G	G	T	T	C	C	G	G	C	C	T	T	C	C	G	G	T	T	A	A	G	G	A	A	C	C	T	T	T	T	G	G	A	A	G	G	T	T	G	G	A	A	A	A	T	T	C	C	C	C	G	G	G	G	A	A	G	G	C	C	C	C	T	T	A	A	T	T	C	C	C	C	T	T	T	T	C	C	G	G	A	A	C	C	A	A	C	C	C	C	T	T	C	C	G	G	G	G	A	A	C	C	T	T	C	C	T	T	C	C	T	T	C	C	T	T	C	C	C	C	T	T	A	A	A	A	G	G	A	A	A	A	C	C	T	T	T	T	A	A	A	A	C	C	G	G	C	C	C	C	A	A	A	A	A	A	A	A	C	C	G	G	G	G	A	A	C	C	A	A	C	C	G	G	T	T	G	G	A	A	A	A	T	T	C	C	G	G	G	G	A	A	C	C	T	T	T	T	G	G	T	T	C	C	A	A	A	A	G	G	G	G	G	G	T	T	G	G	C	C	C	C	G	G	C	C	C	C	G	G	G	G	G	G	G	G	G	G	C	C	T	T	T	T	G	G	C	C	C	C	C	C	G	G	C	C	A	A	C	C	A	A	C	C	A	A	C	C	A	A	T	T	C	C	T	T	G	G	A	A	G	G	C	C	T	T	G	G	T	T	G	G	C	C	T	T	A	A	A	A	A	A	A	A	T	T	G	G	A	A	C	C	T	T	T	T	T	T	T	T	T	T	A	A	G	G	G	G	G	G	G	G	C	C	C	C	G	G	G	G	T	T	C	C	C	C	G	G	A	A	C	C	C	C	A	A	A	A	C	C	A	A	C	C	A	A	C	C	T	T	G	G	C	C	T	T	C	C	A	A	T	T	G	G	G	G	G	G	A	A	G	G	C	C	G	G	G	G	A	A	C	C	C	C	G	G	C	C	T	T	G	G	T	T	A	A	T	T	A	A	C	C	G	G	T	T	G	G	T	T	T	T	G	G	A	A	G	G	T	T	T	T	A	A	G	G	A	A	C	C	C	C	C	C	T	T	G	G	T	T	A	A	C	C	T	T	A	A	T	T	C	C	T	T	C	C	T	T	T	T	T	T	T	T	T	T	A	A	G	G	T	T	A	A	G	G	G	G	C	C	A	A	A	A	C	C	A	A	T	T	C	C	G	G	C	C	C	C	T	T	A	A	G	G	G	G	G	G	G	G	A	A	C	C	C	C	C	C	T	T	C	C	C	C	G	G	G	G	G	G	C	C	T	T	T	T	C	C	G	G	C	C	T	T	C	C	C	C	A	A	T	T	A	A	G	G	T	T	G	G	A	A	A	A	A	A	C	C	G	G	G	G	A	A	A	A	A	A	T	T	G	G	T	T	G	G	C	C	A	A	T	T	G	G	T	T	G	G	A	A	G	G	C	C	G	G	A	A	A	A	T	T	A	A	G	G	C	C	G	G	G	G	G	G	A	A	A	A	G	G	T	T	T	T	A	A	C	C	C	C	C	C	A	A	C	C	G	G	C	C	T	T	G	G	C	C	T	T	A	A	A	A	G	G	G	G	T	T	T	T	T	T	C	C	A	A	T	T	A	A	G	G	T	T	A	A	T	T	T	T	T	T	T	T	A	A	C	C	G	G	A	A	C	C	C	C	G	G	T	T	C	C	G	G	A	A	G	G	C	C	T	T	G	G	A	A	G	G	T	T	A	A	C	C	T	T	T	T	T	T	T	T	C	C	G	G	C	C	T	T	T	T	A	A	G	G	G	G	G	G	T	T	T	T	C	C	T	T	G	G	G	G	A	A	T	T	C	C	G	G	C	C	C	C	T	T	G	G	G	G	T	T	C	C	A	A	A	A	G	G	A	A	A	A	T	T	G	G	A	A	T	T	A	A	A	A	T	T	A	A	G	G	G	G	A	A	A	A	C	G	T	T	T	T	G	G	G	G	A	A	T	T	G	G	G	G	G	G	C	C	T	T	C	C	T	T	C	C	G	G	G	G	C	C	A	A	G	A	C	C	G	G	C	C	G	G	A	A	G	G	T	T	C	C	G	G	G	G	G	G	C	C	C	C	C	C	T	T	T	T	A	A	C	C	T	T	C	C	T	T	C	C	A	A	C	C	G	G	C	C	A	A	A	A	A	A	T	T	G	G	T	T	C	C	A	A	G	G	T	T	C	C	C	C	A	A	C	C	T	T	C	C	C	C	G	G	A	A	G	G	A	A	G	G	C	C	G	G	T	T	T	T	C	C	G	G	G	G	C	C	C	C	C	C	T	T	T	T	C	C	G	G	G	G	C	C	A	A	T	T	G	G	C	C	T	T	T	T	G	G	G	G	C	C	T	T	C	C	C	C	T	T	T	T	C	C	C	C	T	T	A	A	T	T	T	T	A	A	T	T	C	C	C	C	A	A	G	G	G	G	G	G	C	C	T	T	A	A	C	C	A	A	C	C	C	C	A	A	A	A	A	A	C	C	G	G	G	G	C	C	C	C	T	T	C	C	A	A	T	T	G	G	C	C	C	C	C	C	T	T	G	G	G	G	T	T	A	A	A	A	C	C	A	A	C	C	C	C	C	A	T	T	C	C	C	C	T	T	A	A	C	C	G	G	G	G	G	G	A	A	G	G	T	T	T	T	T	T	C	C	A	A	C	C	C	C	T	T	C	C	G	G	G	G	A	A	T	T	C	C	T	T	G	G	G	G	A	A	G	G	T	T	G	G	G	G	NA	NA	G	G	T	T	C	C	C	C	C	C	C	C	C	C	G	G	T	C	C	C	G	G	G	G	T	T	A	A	A	A	A	A	G	G	G	G	C	C	A	A	A	A	C	C	A	A	T	T	A	A	C	C	G	G	T	T	A	A	A	A	T	T	T	T	G	G	T	T	T	T	T	T	G	G	A	A	C	C	G	G	C	C	T	T	A	A	A	A	G	G	T	T	C	C	A	A	G	G	C	C	G	G	A	A	C	C	T	T	C	C	G	G	G	G	A	A	T	T	C	C	A	A	A	A	C	C	C	C	G	G	T	T	A	A	G	G	G	G	C	C	G	G	C	C	G	G	G	G	C	C	A	A	T	T	C	C	C	C	T	T	C	C	G	G	T	T	G	G	C	C	T	T	T	T	A	A	C	C	G	G	C	C	C	C	C	C	A	A	A	A	C	C	C	C	A	A	C	C	A	A	A	A	T	T	C	C	G	G	G	G	T	T	G	G	G	G	A	A	A	A	A	A	G	G	G	G	G	G	G	G	G	G	T	T	T	T	C	C	C	C	C	C	C	C	C	C	G	G	C	C	T	T	T	T	C	C	T	T	A	A	A	A	G	G	G	G	G	G	C	C	C	C	C	C	C	C	T	T	C	C	C	C	C	C	G	G	G	G	G	G	A	A	C	C	A	A	T	T	G	G	C	C	G	G	C	C	T	T	A	A	G	G	A	A	G	G	T	T	G	G	A	A	C	C	C	C	T	T	C	C	G	G	C	C	T	T	G	G	A	A	C	C	A	A	G	G	C	C	A	A	G	G	A	A	G	G	A	A	C	C	C	C	G	G	A	A	T	T	A	A	A	A	G	G	G	G	G	G	A	A	A	A	C	C	A	A	C	C	A	A	C	C	C	C	G	G	A	A	C	C	C	C	C	C	C	C	G	G	C	C	A	A	T	T	NA	NA	A	A	C	C	G	G	C	C	C	C	C	C	T	T	C	C	T	T	C	C	G	G	G	G	C	C	A	A	G	G	G	G	A	A	A	A	T	T	A	A	A	A	A	A	A	A	A	A	C	C	G	G	A	A	A	A	C	C	A	A	A	A	C	C	A	A	C	C	C	C	T	T	G	G	T	T	T	T	A	A	G	G	G	G	C	C	G	G	G	G	T	T	T	T	A	A	A	A	C	C	A	A	A	A	T	T	A	A	T	T	T	T	A	A	T	T	A	A	C	C	A	A	T	T	G	G	C	C	A	A	G	G	C	C	G	G	C	C	C	C	C	C	T	T	T	T	C	C	C	C	G	G	A	A	C	C	C	C	G	G	A	A	G	G	A	A	T	T	G	G	C	C	A	A	C	C	A	A	T	T	C	C	A	A	T	T	G	G	A	A	A	A	C	C	A	A	G	G	T	T	G	G	T	T	G	G	T	T	G	C	G	G	T	T	T	T	T	T	C	C	A	A	A	A	C	C	A	A	T	T	G	G	C	C	C	C	C	C	C	C	C	C	T	T	C	C	G	G	C	C	A	A	T	T	G	G	T	T	T	T	A	A	T	T	C	C	A	A	C	C	A	A	G	G	A	A	C	C	G	G	C	C	A	A	G	G	G	G	G	G	A	A	C	C	C	C	G	G	G	G	G	G	C	C	C	C	T	T	T	T	T	T	C	C	G	G	G	G	G	G	G	G	T	T	G	G	C	C	T	T	C	C	G	G	C	C	T	T	T	T	G	G	A	A	A	A	A	A	G	G	T	T	A	A	G	G	G	G	T	T	C	C	G	G	C	C	T	T	C	C	C	C	C	C	A	A	A	A	A	A	T	T	C	C	G	G	C	C	C	C	A	A	C	C	A	A	G	G	T	T	G	G	G	G	C	C	A	A	C	C	A	A	G	G	C	C	A	A	A	A	G	G	C	C	G	G	C	C	T	T	G	G	T	T	C	C	T	T	C	C	G	G	G	G	G	G	C	C	T	T	C	C	T	T	G	G	C	C	G	G	G	G	C	C	A	A	C	C	A	A	C	C	C	C	T	T	T	T	G	G	A	A	NA	NA	T	T	A	A	G	G	T	T	T	T	T	T	A	A	A	A	A	A	G	G	T	T	A	A	G	G	C	C	T	T	A	A	A	A	C	C	C	C	T	T	G	G	G	G	T	T	C	C	G	G	C	C	G	G	G	G	G	G	A	A	G	G	G	G	C	C	C	C	T	T	A	A	C	C	C	C	G	G	C	C	G	G	A	A	A	A	A	A	C	C	G	G	G	G	G	G	A	A	A	A	G	G	C	C	C	C	C	C	A	A	G	G	C	C	A	A	C	C	C	C	A	A	C	C	A	A	G	G	G	G	G	G	A	A	C	C	A	A	A	A	C	C	T	T	A	A	G	G	A	A	A	A	C	C	T	T	C	C	A	A	T	T	A	A	A	A	A	A	A	A	C	C	G	G	A	A	C	C	T	T	A	A	A	A	C	C	A	A	A	A	A	A	C	C	C	C	C	C	C	C	G	G	G	G	G	G	A	A	A	A	T	T	C	C	T	T	G	G	T	T	T	T	T	T	T	T	G	G	T	T	A	A	C	C	A	A	T	T	C	C	C	A	G	G	T	T	C	C	C	C	G	G	T	T	C	C	A	A	A	A	C	C	C	C	G	G	T	T	C	C	A	A	T	T	G	G	C	C	T	T	C	C	G	G	A	A	G	G	G	G	T	T	A	A	C	C	C	C	G	G	C	C	T	T	A	A	A	A	G	G	C	C	G	G	A	A	C	C	A	A	G	G	A	A	T	T	G	G	C	C	C	C	A	A	G	G	T	T	G	G	C	C	G	G	C	C	C	C	G	G	T	T	G	G	A	A	C	C	C	C	G	G	A	A	G	G	G	G	A	A	T	T	T	T	T	T	C	C	T	T	A	A	C	C	G	G	T	T	G	G	T	T	A	A	T	T	G	G	G	G	A	A	G	G	T	T	A	A	A	A	A	A	G	G	C	C	G	G	C	C	A	A	A	A	T	T	A	A	C	C	C	C	C	C	C	C	G	G	C	C	G	G	C	C	A	A	G	G	C	C	A	A	G	G	A	A	A	A	C	C	C	C	G	G	C	C	T	T	A	A	G	G	T	T	A	A	T	T	C	C	G	G	T	T	A	A	G	G	A	A	T	T	G	G	G	G	G	G	G	G	T	T	T	T	A	A	C	C	G	G	A	A	G	G	C	C	C	C	A	A	T	T	C	C	A	A	G	G	G	G	G	G	G	G	A	A	C	C	T	T	C	C	C	C	G	G	T	T	A	A	G	G	C	C	C	C	C	C	A	A	G	G	G	G	A	A	A	A	T	T	G	G	T	T	G	G	G	G	C	C	C	C	T	T	A	A	C	C	G	C	G	G	A	A	A	A	C	C	G	G	C	C	A	A	G	G	T	T	C	C	G	G	T	T	G	G	G	G	G	G	G	G	A	A	G	G	T	T	T	T	A	A	T	T	G	G	T	T	A	A	G	G	T	T	T	T	G	G	G	G	G	G	T	T	A	A	T	T	T	T	A	A	T	T	C	C	C	C	G	G	T	T	A	A	A	A	C	C	T	T	T	T	C	C	C	C	G	G	A	A	T	T	T	T	G	G	C	C	T	T	A	A	C	C	T	T	G	G	G	G	C	C	G	G	A	A	G	G	T	T	G	G	C	C	A	A	T	T	A	A	T	T	C	C	C	C	C	C	A	A	C	C	T	T	A	A	G	G	C	C	A	A	A	A	A	A	C	C	C	C	A	A	T	T	C	C	G	G	C	C	G	G	C	C	A	A	A	A	A	A	C	C	A	A	C	C	A	A	G	G	G	G	A	A	G	G	C	C	G	G	C	C	A	A	C	C	T	T	A	A	T	T	G	G	C	C	A	A	A	A	T	T	C	C	G	G	A	A	G	G	A	A	T	T	A	A	T	T	C	C	A	A	T	T	G	G	G	G	A	A	C	C	T	T	C	C	C	C	A	A	C	C	A	A	C	C	G	G	C	C	A	A	A	A	G	G	C	C	C	C	G	G	G	G	T	T	G	G	A	A	C	C	C	C	T	T	T	T	C	C	A	A	A	A	C	C	A	A	C	C	A	A	T	T	C	C	A	A	A	A	G	G	T	T	C	C	C	C	G	G	C	T	A	A	T	T	G	G	A	A	T	T	A	A	A	A	A	A	A	A	G	G	C	C	A	A	A	A	G	G	C	C	C	C	T	T	C	C	A	A	T	T	T	T	T	T	T	T	G	G	G	G	A	A	T	T	G	G	A	A	A	A	G	G	T	T	G	G	G	G	C	C	C	C	A	A	G	G	A	A	A	A	A	A	G	G	C	C	C	C	G	G	G	G	T	T	A	A	C	C	C	C	A	A	A	A	G	G	C	C	G	G	C	C	A	A	C	C	G	G	G	G	T	T	C	C	C	C	A	A	A	A	G	G	A	A	T	T	T	T	G	G	A	A	C	C	A	A	C	C	G	G	G	G	T	T	A	A	A	A	A	A	T	T	G	G	C	C	T	T	T	T	A	A	A	A	G	G	A	A	T	T	C	C	C	C	C	C	T	T	A	A	T	T	T	T	G	G	T	T	T	T	G	G	A	A	T	T	A	A	A	A	G	G	C	C	T	T	C	C	T	T	T	T	A	A	A	A	G	G	T	T	C	C	C	C	T	T	C	C	A	A	G	G	A	A	T	T	A	A	T	T	A	A	T	T	T	T	T	T	C	C	G	G	A	A	G	G	T	T	T	T	A	A	C	C	C	C	T	T	T	T	C	C	G	G	A	A	G	G	A	A	G	G	G	G	G	G	G	G	C	C	C	C	C	C	A	A	C	C	A	A	T	T	T	T	G	G	C	C	C	C	T	T	T	T	C	C	A	A	G	G	T	T	C	C	A	A	C	C	A	A	T	T	A	A	A	A	G	G	T	T	G	G	A	A	G	G	C	C	C	C	A	A	T	T	T	T	T	T	T	T	G	G	A	A	G	G	A	A	A	A	A	A	T	T	C	C	G	G	T	T	A	A	G	G	G	G	T	T	A	A	A	A	G	G	G	G	A	A	G	G	A	A	G	G	C	C	C	C	A	A	A	A	T	T	A	A	C	C	T	T	A	A	T	T	G	G	A	A	C	C	T	T	A	A	A	A	C	C	A	A	C	C	T	T	T	T	G	G	A	A	A	A	G	G	G	G	G	G	A	A	C	C	T	T	G	G	A	A	G	G	C	C	G	G	T	T	T	T	T	T	C	C	A	A	A	A	G	G	T	T	A	A	A	A	C	C	C	C	A	A	T	T	G	G	G	G	G	G	T	T	G	G	T	T	G	G	A	A	T	T	A	A	A	A	G	G	G	G	A	A	A	A	T	T	A	A	G	G	G	G	C	C	T	T	A	A	A	A	A	A	T	T	C	C	A	A	A	A	T	T	C	C	A	A	C	C	T	T	G	G	T	T	T	T	A	A	A	A	G	G	G	G	A	A	G	G	A	A	T	T	A	A	T	T	C	C	T	T	T	T	T	T	C	C	C	C	A	A	A	A	A	A	T	T	G	G	G	G	T	T	G	G	C	C	A	A	C	C	A	A	C	C	A	A	G	G	G	G	G	G	NA	NA	C	C	T	T	T	T	A	A	T	T	A	A	G	G	G	G	C	C	C	C	T	T	C	C	C	C	A	A	C	C	A	A	T	T	T	T	A	A	A	A	G	G	C	C	T	T	A	A	G	G	G	G	C	C	G	G	A	A	T	T	G	G	T	T	T	T	G	G	T	T	G	G	T	T	G	G	A	A	A	A	A	A	A	A	C	C	A	A	T	T	G	G	G	G	C	C	C	C	A	A	A	A	C	C	T	T	A	A	C	C	A	A	G	G	G	G	T	T	T	T	A	A	T	T	G	G	A	A	G	G	C	C	A	A	C	C	G	G	C	C	T	T	G	G	A	A	G	G	C	C	G	G	C	C	T	T	A	A	A	A	T	T	T	T	A	A	C	C	T	T	C	C	C	C	C	C	G	G	C	C	G	G	T	T	A	A	C	C	C	C	A	A	T	T	A	A	T	T	A	A	A	A	G	G	G	G	G	G	G	G	C	C	G	G	A	A	G	G	A	A	A	A	C	C	G	G	T	T	T	T	A	A	C	C	C	C	A	A	T	T	C	C	C	C	C	C	C	C	G	G	C	C	G	G	C	C	T	T	C	C	G	G	T	T	C	C	A	A	G	G	C	C	G	G	A	A	C	C	C	C	T	T	A	A	C	C	T	T	T	T	C	C	C	C	C	C	A	A	C	C	T	T	A	A	C	C	A	A	A	A	C	C	G	G	G	G	A	A	C	C	C	C	G	G	C	C	A	A	C	C	G	G	A	A	T	T	A	A	T	T	C	C	A	A	C	C	G	G	T	T	T	T	T	T	G	G	G	G	G	G	C	C	A	A	C	C	C	C	A	A	A	A	G	G	G	G	G	G	G	G	C	C	C	C	G	G	G	G	G	G	C	C	C	C	C	C	G	G	T	T	A	A	A	A	T	T	A	A	C	C	A	A	T	T	C	C	T	T	A	A	T	T	C	C	T	T	T	T	T	T	T	T	C	C	G	G	G	G	A	A	G	G	C	C	C	C	C	C	A	A	A	A	T	T	T	T	C	C	A	A	C	C	A	A	G	G	G	G	A	A	A	A	C	C	A	A	C	C	A	A	A	A	C	C	T	T	G	G	G	G	T	T	A	A	C	C	A	A	G	G	G	G	T	T	C	C	C	C	T	T	G	G	G	G	T	T	G	G	A	A	A	A	C	C	A	A	A	A	A	A	T	T	A	A	T	T	T	T	G	G	G	G	G	G	G	G	C	C	A	A	T	T	C	C	T	T	G	G	A	A	T	T	A	A	G	G	T	T	G	G	A	A	A	A	T	T	T	T	G	G	A	A	T	T	T	T	C	C	C	C	G	G	C	C	G	G	G	G	T	T	A	A	A	A	T	T	C	C	A	A	G	G	C	C	T	T	A	A	A	A	C	C	C	C	G	G	G	G	A	A	A	A	G	G	C	C	A	A	C	C	G	G	C	C	G	G	A	A	G	G	C	C	C	C	C	C	G	G	G	G	T	T	G	G	T	T	A	A	T	T	C	C	G	G	G	G	T	T	T	T	G	G	A	A	T	T	T	T	A	A	G	G	G	G	A	A	C	C	C	C	T	T	A	A	G	G	T	T	A	A	A	A	T	T	A	A	G	G	C	C	C	C	G	G	G	G	A	A	T	T	T	T	T	T	T	T	A	A	C	C	A	A	G	G	G	G	G	G	A	A	A	A	A	A	C	C	A	A	C	C	G	G	T	T	T	T	C	C	A	A	A	A	T	T	G	G	G	G	A	A	C	C	C	C	T	T	A	A	A	A	G	G	C	C	C	C	A	A	T	T	C	C	T	T	G	G	C	C	C	C	A	A	A	A	C	C	C	C	C	C	A	A	G	G	T	T	G	G	G	G	G	G	C	C	C	C	G	G	A	A	G	G	G	G	T	T	G	G	C	C	A	A	A	A	G	G	C	C	G	G	G	G	C	C	G	G	A	A	G	G	T	T	G	G	A	A	T	T	T	T	A	A	C	C	G	G	A	A	T	T	A	A	T	T	A	A	C	C	C	C	G	G	C	C	C	C	C	C	A	A	T	T	C	C	G	G	C	C	C	C	A	A	C	C	G	G	A	A	A	A	G	G	G	G	A	A	T	T	T	T	C	C	C	C	G	G	C	C	T	T	C	C	G	G	T	T	T	T	T	T	A	A	A	A	C	C	C	C	T	T	C	C	C	C	T	T	T	T	A	A	A	A	T	T	C	C	A	A	G	G	A	A	C	C	C	C	C	C	A	A	G	G	C	C	C	C	A	A	C	C	G	G	G	G	C	C	A	A	C	C	C	C	C	C	G	G	A	A	C	C	C	C	C	C	T	T	C	C	A	A	T	T	G	G	A	A	C	C	T	T	T	T	A	A	C	C	G	G	T	T	T	T	G	G	G	G	A	A	A	A	C	C	C	C	A	A	G	G	C	C	A	A	A	A	A	A	A	A	G	G	A	A	T	T	T	T	G	G	T	T	C	C	G	G	T	T	G	G	C	C	A	A	A	A	T	T	C	C	A	A	A	A	G	G	A	A	C	C	T	T	G	G	C	C	G	G	C	C	T	T	A	C	C	C	T	T	G	G	C	C	C	C	NA	NA	A	A	T	T	G	G	G	G	C	C	C	C	A	A	C	C	A	A	A	A	T	T	T	T	G	G	T	T	A	A	G	G	G	G	A	A	C	C	T	T	A	A	T	T	G	G	T	T	T	T	G	G	A	A	C	C	G	G	C	C	G	G	G	G	T	T	G	G	C	C	T	T	A	A	C	C	C	C	C	C	G	G	G	G	G	G	T	T	A	A	C	C	C	C	C	C	C	C	A	A	G	G	A	A	C	C	C	C	G	G	G	G	A	A	A	A	C	C	C	C	T	T	A	A	G	G	A	A	T	T	A	A	A	A	G	G	T	T	C	C	A	A	C	C	A	A	C	C	A	A	G	G	G	G	C	C	G	G	T	T	A	A	A	A	C	C	T	T	A	A	G	G	T	T	C	C	A	A	T	T	G	G	G	G	T	T	C	C	A	A	G	G	C	C	G	G	C	C	T	T	A	A	A	A	G	G	G	G	G	G	G	G	G	G	G	G	G	G	C	C	A	A	T	T	T	T	G	G	A	A	G	G	A	A	T	T	NA	NA	T	T	C	C	A	A	G	G	C	C	G	G	G	G	G	G	A	A	G	G	T	T	C	C	A	A	G	G	T	T	G	G	A	A	T	T	T	T	C	C	T	T	C	C	G	G	C	C	G	G	C	C	T	T	A	A	A	A	G	G	C	C	G	G	G	G	T	T	T	T	C	C	G	G	C	C	T	T	C	C	C	C	T	T	C	C	T	T	G	G	G	G	C	C	C	C	G	G	C	C	T	T	T	T	T	T	C	C	C	C	C	C	A	A	G	G	T	T	T	T	C	C	T	T	G	G	G	G	T	T	T	T	G	G	G	G	C	C	A	A	G	G	C	C	C	C	A	A	C	C	A	A	A	A	C	C	A	A	T	T	T	T	T	T	G	G	A	A	C	C	T	T	C	C	C	C	C	C	A	A	G	G	C	C	G	G	A	A	C	C	A	A	T	T	A	A	T	T	T	T	G	G	G	G	C	C	C	C	G	G	G	G	T	T	A	A	C	C	NA	NA	T	T	T	T	T	T	A	A	G	G	G	G	G	G	A	A	C	C	C	C	C	C	T	T	C	C	C	C	G	G	T	T	C	C	C	C	C	C	A	A	C	C	C	C	A	A	T	T	G	G	T	T	G	G	G	G	G	G	T	T	A	A	A	A	A	A	T	T	T	T	C	C	G	G	C	C	G	G	T	T	G	G	C	C	T	T	T	T	C	C	G	G	A	A	C	C	C	C	G	G	G	G	T	T	G	G	G	G	C	C	G	G	C	C	A	A	G	G	T	T	G	G	C	C	T	T	A	A	C	C	T	T	C	C	G	G	C	C	G	G	C	C	G	G	T	T	T	T	T	T	G	G	C	C	A	A	T	T	A	A	A	A	G	G	G	G	C	C	G	G	G	G	G	G	C	C	T	T	T	T	A	A	T	T	A	A	T	T	A	A	C	C	C	C	NA	NA	T	T	A	A	C	C	C	C	A	A	T	T	C	C	C	C	G	G	G	G	C	C	A	A	G	G	G	G	T	T	T	T	G	G	G	G	A	A	T	T	C	C	G	G	T	T	T	T	T	T	C	C	C	C	G	G	G	G	C	C	C	C	G	G	NA	NA	G	G	C	C	G	G	C	C	G	G	T	T	C	C	C	C	G	G	G	G	G	G	G	G	T	T	A	A	T	T	A	A	G	G	C	C	A	A	C	C	C	C	A	A	C	C	G	G	C	C	T	T	C	C	G	G	C	C	G	G	C	C	A	A	C	C	G	G	G	G	G	G	T	T	C	C	G	G	A	A	C	C	T	T	G	G	G	G	A	A	G	G	A	A	T	T	C	C	T	T	G	G	A	A	T	T	C	C	A	A	G	G	C	C	C	C	T	T	T	T	G	G	A	A	A	A	C	C	G	G	A	A	C	C	G	G	G	G	T	T	A	A	G	G	T	T	C	C	T	T	A	A	G	G	C	C	C	C	G	G	G	G	G	G	G	G	T	T	G	G	G	G	A	A	A	A	C	C	G	G	C	C	T	T	T	T	G	G	G	G	T	T	C	C	C	C	C	C	T	T	T	T	T	T	G	G	A	A	G	G	A	A	G	G	T	T	G	G	T	T	T	T	C	C	C	C	G	G	C	C	C	C	T	T	T	T	C	C	A	A	G	G	G	G	A	A	T	T	G	G	C	C	T	T	G	G	C	C	A	A	C	C	C	C	A	A	A	A	A	A	A	A	A	A	A	A	C	C	T	T	C	C	G	G	G	G	A	A	A	A	C	C	T	T	C	C	A	A	C	C	C	C	G	G	A	A	T	T	T	T	G	G	G	G	G	G	T	T	G	G	C	C	G	G	G	G	G	G	T	T	G	G	G	G	A	A	C	C	G	G	C	C	G	G	C	C	G	G	G	G	G	G	G	G	G	G	T	T	A	A	A	A	C	C	A	A	G	G	A	A	G	G	G	G	G	G	A	A	T	T	C	C	C	C	G	G	T	T	C	C	G	G	C	C	C	C	A	A	G	G	G	G	C	C	A	A	C	C	A	A	C	C	G	G	T	T	T	T	A	A	C	C	T	T	A	A	A	A	G	G	G	G	C	C	A	A	G	G	A	A	C	C	C	C	G	G	T	T	C	C	C	C	G	G	A	A	T	T	G	G	G	G	G	G	C	C	A	A	T	T	T	T	G	G	A	A	A	A	C	C	A	A	G	G	T	T	C	C	C	C	G	G	A	A	A	A	G	G	C	C	A	A	G	G	A	A	T	T	G	G	A	A	G	G	A	G	C	C	C	C	C	C	A	A	C	C	C	C	C	C	C	C	T	T	A	A	G	G	C	C	T	T	T	T	C	C	T	T	C	C	A	A	G	G	T	T	T	T	T	T	A	A	T	T	G	G	C	C	A	A	A	A	C	C	A	A	G	G	A	A	G	G	T	T	A	A	C	C	G	G	C	C	T	T	T	T	T	T	G	G	A	A	T	T	A	A	T	T	G	G	C	C	C	C	T	T	G	G	G	G	T	T	A	A	C	C	C	C	G	G	G	G	A	A	A	A	T	T	T	T	T	T	A	A	C	C	C	C	A	A	T	T	T	T	T	T	G	G	C	C	C	C	T	T	G	G	T	T	T	T	C	C	C	C	G	G	C	C	C	C	C	C	C	C	C	C	C	C	T	T	G	G	C	C	A	A	G	G	C	C	C	C	T	T	T	T	T	C	T	T	G	G	C	C	A	A	T	T	A	A	G	G	C	C	A	A	T	T	A	A	A	A	A	A	C	C	C	C	G	G	G	G	C	C	C	C	C	C	A	A	C	C	T	T	G	G	G	G	T	T	G	G	G	G	A	A	A	A	T	T	A	A	G	G	A	A	A	A	T	T	C	C	A	A	T	T	T	T	G	G	C	C	A	A	T	T	G	G	G	G	C	C	G	G	G	G	A	A	T	T	C	C	A	A	C	C	A	A	A	A	T	T	A	A	A	A	G	G	C	C	G	G	T	T	G	G	C	C	A	A	A	A	T	T	C	C	A	A	A	A	C	C	C	C	A	A	C	C	C	C	T	T	C	C	C	C	A	A	T	T	T	T	T	T	G	G	NA	NA	C	C	G	G	T	T	T	T	C	C	T	T	A	A	C	C	C	C	A	A	T	T	G	G	T	T	C	C	C	C	C	C	G	G	A	A	T	T	C	C	C	C	G	G	T	T	T	T	G	G	G	G	C	C	T	T	C	C	T	T	G	G	A	A	C	C	T	T	C	C	A	A	C	C	C	C	A	A	T	T	C	C	G	G	A	A	T	T	G	G	T	T	C	C	C	C	G	G	A	A	T	T	G	G	T	T	C	C	G	G	G	G	G	G	A	A	G	G	C	C	T	T	A	A	C	C	A	A	T	T	G	G	T	T	T	T	A	A	G	G	G	G	G	G	A	A	G	G	C	C	A	A	T	T	A	A	G	G	G	G	G	G	A	A	C	C	A	A	A	A	C	C	A	A	A	A	G	G	G	G	C	C	G	G	C	C	G	G	T	T	G	G	G	G	A	A	A	A	C	C	T	T	A	A	G	G	G	G	A	A	A	A	C	C	T	T	A	A	A	A	A	A	G	G	A	A	T	T	G	G	T	T	T	T	T	T	C	C	G	G	A	A	A	A	T	T	A	A	T	T	C	C	C	C	A	A	A	A	T	T	G	G	A	A	G	G	G	G	G	G	C	C	A	A	A	A	G	G	T	T	G	G	G	G	A	A	G	G	G	G	A	A	C	C	C	C	A	A	G	G	G	G	C	C	C	C	A	A	G	G	C	C	T	T	T	T	T	T	C	C	C	C	G	G	A	A	A	A	G	G	C	C	G	G	G	G	C	C	T	T	C	C	A	A	A	A	G	G	G	G	T	T	G	G	C	C	G	G	T	T	C	C	T	T
CC	OR157f52	NA	NA	1	NA	G	G	G	G	T	T	A	A	A	A	C	C	G	G	T	T	C	C	T	T	C	C	A	A	A	A	G	G	T	T	T	T	G	G	T	T	A	A	T	T	A	A	A	A	T	T	A	A	T	T	T	T	G	G	T	T	C	C	A	A	C	C	G	G	T	T	G	G	C	C	A	A	G	G	A	A	A	A	T	T	G	G	A	A	G	G	T	T	C	C	T	T	A	A	C	C	T	T	G	G	A	A	A	A	G	G	C	C	A	A	C	C	G	G	G	G	C	C	A	A	G	G	T	T	G	G	A	A	C	C	A	A	A	A	C	C	A	A	C	C	C	C	A	A	C	C	T	T	T	T	A	A	G	G	G	G	A	A	C	C	C	C	C	C	C	C	C	C	A	A	G	G	A	A	G	G	A	A	A	A	G	G	C	C	G	G	A	A	T	T	C	C	A	A	A	A	A	A	G	G	A	A	T	T	A	A	T	T	T	T	G	G	G	G	A	A	T	T	G	G	G	G	A	A	T	T	G	G	T	T	C	C	G	G	G	G	G	G	G	G	T	T	A	A	C	C	G	G	C	C	T	T	T	T	C	C	G	G	C	C	C	C	C	C	C	C	A	A	C	C	A	A	A	A	C	C	T	T	C	C	A	A	T	T	C	C	G	G	A	A	G	G	A	A	C	C	T	T	T	T	G	G	G	G	G	G	T	T	T	T	G	G	T	T	T	T	T	T	G	G	G	G	A	A	T	T	T	T	T	T	A	A	C	C	C	C	G	G	A	A	T	T	G	G	C	C	T	T	A	A	T	T	A	A	T	T	C	C	C	C	C	C	G	G	T	T	C	C	A	A	A	A	T	T	G	G	T	T	A	A	T	T	T	T	A	A	C	C	T	T	C	C	A	A	C	C	A	A	C	C	G	G	T	T	C	C	G	G	T	T	G	G	C	C	C	C	G	G	G	G	T	T	T	T	C	C	A	A	A	A	T	T	G	G	A	A	A	A	T	T	A	A	C	C	G	G	T	T	G	G	G	G	G	G	G	G	A	A	G	G	T	T	G	A	G	G	C	C	G	G	A	A	G	G	T	T	C	C	T	T	G	G	T	T	C	C	A	A	T	T	G	G	A	A	T	T	G	G	C	C	A	A	T	T	T	T	C	C	T	T	A	A	A	A	A	A	T	T	C	C	T	T	G	G	T	T	T	T	G	G	A	A	C	C	T	T	A	A	G	G	G	G	C	C	C	C	G	G	C	C	T	T	A	A	C	C	A	A	C	C	A	A	G	G	C	C	T	T	T	T	C	C	T	T	T	T	A	A	A	A	C	C	G	G	C	C	A	A	T	T	T	T	G	G	T	T	T	T	A	A	T	T	C	C	C	C	G	G	G	G	C	C	C	C	C	C	T	T	C	C	C	C	A	A	A	A	G	G	A	A	T	T	A	A	A	A	C	C	C	C	C	C	C	C	G	G	G	G	C	C	A	A	T	T	C	C	A	A	C	C	C	C	G	G	A	A	A	A	C	C	C	C	A	A	C	C	T	T	G	G	T	T	C	C	T	T	G	G	T	T	G	G	G	G	G	G	G	G	A	A	G	G	A	A	T	T	T	T	T	T	G	G	A	A	G	G	T	T	G	G	G	G	C	C	T	T	A	A	C	C	T	T	A	A	T	T	T	T	A	A	A	A	T	T	T	T	G	G	T	T	A	A	T	T	C	C	G	G	G	G	G	G	C	C	G	G	C	C	T	T	C	C	T	T	G	G	C	C	C	C	A	A	C	C	G	G	A	A	C	C	G	G	G	G	G	G	G	G	A	A	A	A	C	C	A	A	A	A	G	G	C	C	G	G	C	C	G	G	G	G	G	G	G	G	T	T	C	C	G	G	G	G	T	T	T	T	G	G	G	G	G	G	A	A	C	C	T	T	C	C	C	C	C	C	G	G	G	G	G	G	A	A	C	C	G	G	G	G	G	G	C	C	T	T	C	C	T	T	T	T	A	A	A	A	G	G	T	T	T	T	C	C	T	T	G	G	T	T	A	A	A	A	T	T	C	C	T	T	T	T	A	A	C	C	C	C	A	A	C	C	C	C	T	T	G	G	C	C	G	G	T	T	A	A	C	C	C	C	G	G	T	T	G	G	C	C	C	C	C	C	A	A	A	A	A	A	G	G	G	G	G	G	A	A	G	G	C	C	A	A	T	T	G	G	C	C	A	A	A	A	A	A	C	C	C	C	A	A	G	G	A	A	G	G	T	T	A	A	A	A	C	C	A	A	T	T	C	C	A	A	G	G	C	C	C	C	C	C	T	T	G	G	C	C	T	T	G	G	A	A	C	C	A	A	C	C	A	A	G	G	C	C	T	T	C	C	G	G	T	T	T	T	C	C	C	C	G	G	T	T	C	C	C	C	C	C	C	C	A	A	C	C	T	T	G	G	T	T	G	G	T	T	G	G	T	T	G	G	T	T	C	C	A	A	G	G	G	G	T	T	A	A	C	C	A	A	G	G	A	A	C	C	A	A	G	G	A	A	C	C	A	A	A	A	C	C	A	A	C	C	G	G	G	G	C	C	T	T	A	A	G	G	C	C	G	G	A	A	G	G	T	T	T	T	A	A	G	G	T	T	T	T	T	T	A	A	A	A	C	C	G	G	C	C	T	T	T	T	C	C	A	A	C	C	C	C	C	C	A	A	A	A	C	C	T	T	A	A	C	C	T	T	C	C	A	A	G	G	A	A	T	T	C	C	G	G	C	C	C	C	G	G	G	G	C	C	T	T	A	A	C	C	A	A	G	G	C	C	A	A	C	C	C	C	A	A	C	C	A	A	C	C	G	G	A	A	C	C	G	G	G	G	T	T	A	A	A	A	T	T	A	A	A	A	G	G	A	A	G	G	T	T	C	C	C	C	G	G	T	T	C	C	A	A	G	G	A	A	T	T	A	A	A	A	T	T	G	G	G	G	A	A	G	G	G	G	A	A	A	A	A	A	C	C	A	A	T	T	G	G	A	A	G	G	A	A	C	C	C	C	C	C	G	G	C	C	G	G	G	G	G	G	T	T	C	C	C	C	T	T	T	T	G	G	T	T	C	C	G	G	C	C	G	G	C	C	A	A	G	G	C	C	C	C	T	T	C	C	C	C	A	A	A	A	T	T	T	T	T	T	G	G	C	C	C	C	A	A	T	T	T	T	T	T	T	T	G	G	C	C	C	C	A	A	T	T	C	C	A	A	G	G	G	G	T	T	C	C	A	A	G	G	G	G	G	G	G	G	T	A	G	G	T	T	G	G	C	C	C	C	T	T	A	A	A	A	C	C	G	G	G	G	C	C	A	A	T	T	G	G	C	C	G	G	T	T	G	G	C	C	G	G	A	A	G	G	C	C	G	G	T	T	A	A	A	A	C	C	T	T	C	C	C	C	T	T	T	T	C	C	T	T	C	C	T	T	C	C	G	G	T	T	C	C	A	A	G	G	T	T	C	C	G	G	G	G	C	C	A	A	T	T	G	G	G	G	A	A	G	G	C	C	T	T	C	C	A	A	C	C	T	T	G	G	A	A	G	G	C	C	C	C	G	G	G	G	A	A	G	G	T	T	G	G	T	T	C	C	A	A	A	A	A	A	A	A	G	G	C	C	C	C	C	C	C	C	T	T	T	T	G	G	C	C	A	A	T	T	A	A	T	T	G	G	T	T	G	G	A	A	A	A	G	G	A	A	G	G	G	G	C	C	G	G	C	C	C	C	C	C	G	G	G	G	G	G	C	C	G	G	A	A	C	C	C	C	T	T	C	C	A	A	T	T	G	G	A	A	T	T	C	C	G	G	T	T	G	G	G	G	A	A	G	G	T	T	T	T	C	C	C	C	G	G	G	G	T	T	C	C	C	C	A	A	A	A	T	T	A	A	A	A	T	T	T	T	A	A	T	T	C	C	A	A	A	A	C	C	C	C	T	T	C	C	T	T	G	G	T	T	G	G	C	C	C	C	C	C	C	C	T	T	T	T	A	A	A	A	A	A	T	T	G	G	G	G	T	T	A	A	A	A	A	A	A	A	G	G	T	T	C	C	T	T	G	G	C	C	G	G	G	G	A	A	A	A	T	T	T	T	G	G	C	C	C	C	G	G	A	A	G	G	T	T	A	A	A	A	T	T	T	T	C	C	T	T	C	C	T	T	A	A	C	C	C	C	C	C	C	C	T	T	A	A	C	C	G	G	G	G	A	A	T	T	G	G	T	T	T	T	G	G	T	T	T	T	A	A	C	C	T	T	G	G	T	T	C	C	G	G	C	C	T	T	T	T	C	C	A	A	C	C	C	C	G	G	T	T	A	A	G	G	C	C	C	C	G	G	T	T	G	G	C	C	T	T	G	G	G	G	G	G	T	T	T	T	T	T	C	C	T	T	G	G	G	G	C	C	C	C	C	C	T	T	C	C	C	C	C	C	C	C	C	C	T	T	C	C	C	C	C	C	A	A	G	G	C	C	C	C	C	C	C	C	A	A	G	G	A	A	G	G	G	G	A	A	A	A	C	C	G	G	A	A	T	T	G	G	C	C	A	A	A	A	T	T	G	G	T	T	C	C	C	C	G	G	A	A	C	C	C	C	G	G	C	C	C	C	T	T	G	G	A	A	G	G	G	G	C	C	A	A	A	A	A	A	A	A	A	A	C	C	G	G	A	A	T	T	T	T	C	C	T	T	A	A	G	G	G	G	A	A	T	T	G	G	G	G	A	A	A	A	G	G	A	A	C	C	A	A	A	A	A	A	T	T	A	A	T	T	A	A	A	A	A	A	G	G	G	G	A	A	T	T	G	G	T	T	A	A	A	A	T	T	G	G	C	C	A	A	T	T	A	A	T	T	G	G	A	A	A	A	G	G	C	C	C	C	A	A	G	G	G	G	C	C	A	A	C	C	A	A	A	A	C	C	A	A	A	A	G	G	A	A	A	A	T	T	C	C	T	T	A	A	C	C	A	A	A	A	T	T	C	C	C	C	C	C	A	A	A	A	A	A	A	A	G	G	C	C	A	A	A	A	T	T	G	G	G	G	G	G	T	T	T	T	G	G	G	G	A	A	G	G	T	T	A	A	T	T	A	A	A	A	A	A	G	G	A	A	T	T	A	A	T	T	G	G	T	T	T	T	C	C	T	T	T	T	T	T	A	A	T	T	C	C	A	A	G	G	A	A	C	C	T	T	A	A	C	C	T	T	C	C	C	C	A	A	A	A	C	C	T	T	G	G	C	C	C	C	A	A	T	T	T	T	G	G	G	G	C	C	G	G	A	A	T	T	T	T	A	A	T	T	T	T	C	C	A	A	A	A	T	T	C	C	T	T	G	G	C	C	A	A	G	G	G	G	A	A	A	A	C	C	T	T	A	A	A	A	T	T	T	T	C	C	G	G	A	A	G	G	G	G	T	T	C	C	A	A	A	A	T	T	T	T	A	A	A	A	T	T	G	G	T	T	C	C	C	C	G	G	A	A	G	G	G	G	C	C	G	G	G	G	T	T	T	T	C	C	A	A	G	G	T	T	A	A	T	T	C	C	G	G	G	G	A	A	G	G	T	T	G	G	C	C	G	G	C	C	G	G	C	C	T	T	G	G	A	A	T	T	T	T	A	A	G	G	T	T	C	C	G	G	T	T	A	A	T	T	G	G	T	T	T	T	A	A	G	G	C	C	C	C	C	C	G	G	C	C	G	G	A	A	A	A	A	A	A	A	C	C	G	G	C	C	G	G	A	A	A	A	T	T	C	C	G	G	C	C	C	C	C	C	G	G	A	A	C	C	G	G	A	A	A	A	G	G	T	T	A	A	C	C	G	G	A	A	T	T	T	T	T	T	A	A	C	C	G	G	T	T	G	G	G	G	T	T	A	A	C	C	T	T	A	A	C	C	G	G	T	T	G	G	C	C	G	G	G	G	G	G	G	G	C	C	G	G	C	C	T	T	G	G	G	G	C	C	C	C	C	C	C	C	A	A	C	C	C	C	A	A	A	A	A	A	C	C	A	A	G	G	T	T	G	G	A	A	T	T	C	C	G	G	A	A	C	C	C	C	G	G	T	T	C	C	G	G	G	G	C	C	T	T	A	A	T	T	C	C	A	A	C	C	T	T	C	C	T	T	T	T	C	C	T	T	T	T	A	A	T	T	G	G	C	C	T	T	G	G	C	C	G	G	G	G	T	T	C	C	A	A	G	G	G	G	G	G	C	C	T	T	A	A	A	A	G	G	G	G	T	T	G	G	G	G	C	C	T	T	A	A	C	C	A	A	C	C	A	A	G	G	T	T	C	C	A	A	T	T	G	G	T	T	A	A	T	T	G	G	A	A	A	A	T	T	G	G	T	T	G	G	A	A	T	T	G	G	G	G	C	C	A	A	A	A	G	G	G	G	C	C	A	A	C	C	C	C	C	C	G	G	G	G	A	A	T	T	G	G	A	A	C	C	A	A	C	C	G	G	T	T	A	A	G	G	G	G	T	T	A	A	T	T	C	C	A	A	T	T	NA	NA	C	C	G	G	C	C	C	C	T	T	G	G	A	A	T	T	T	T	A	A	G	G	A	A	A	A	G	G	G	G	T	T	G	G	T	T	C	C	A	A	G	G	A	A	C	C	G	G	C	C	G	G	A	A	A	A	C	C	G	G	A	A	A	A	T	T	C	C	A	A	A	A	T	T	G	G	A	A	C	C	C	C	A	A	C	C	G	G	G	G	T	T	C	C	G	G	T	T	C	C	C	C	T	T	T	T	G	G	C	C	A	A	T	T	G	G	C	C	G	G	T	T	G	G	T	T	G	G	G	G	A	A	G	G	A	A	A	A	C	C	T	T	T	T	G	G	T	T	A	A	C	C	A	A	A	A	G	G	A	A	C	C	G	G	C	C	T	T	G	G	A	A	C	C	G	G	G	G	A	A	G	G	C	C	A	A	A	A	A	A	A	A	C	C	C	C	T	T	G	G	C	C	G	G	T	T	A	A	G	G	C	C	C	C	T	T	C	C	T	T	A	A	A	A	A	A	A	A	A	A	C	C	A	A	G	G	G	G	C	C	G	G	A	A	T	T	T	T	T	T	A	A	T	T	T	T	C	C	T	T	A	A	G	G	G	G	T	T	T	T	G	G	A	A	G	G	G	G	T	T	G	G	T	T	C	C	G	G	T	T	G	G	T	T	G	G	C	C	T	T	A	A	T	T	G	G	A	A	T	T	A	A	A	A	C	C	C	C	T	T	C	C	C	C	C	C	G	G	G	G	T	T	T	T	T	T	C	C	T	T	G	G	A	A	A	A	G	G	A	A	A	A	T	T	T	T	G	G	T	T	T	T	G	G	G	G	G	G	G	G	G	G	A	A	T	T	T	T	C	C	A	A	A	A	A	A	C	C	A	A	C	C	G	G	T	T	A	A	A	A	T	T	T	T	T	T	G	G	T	T	T	T	G	G	G	G	C	C	C	C	T	T	G	G	G	G	T	T	G	G	G	G	A	A	G	G	A	A	A	A	C	C	A	A	T	T	G	G	G	G	T	T	A	A	T	T	T	T	T	T	T	T	G	G	T	T	G	G	C	C	A	A	G	G	T	T	C	C	C	C	G	G	A	A	C	C	T	T	A	A	A	A	G	G	T	T	T	T	T	T	A	A	A	A	A	A	C	C	A	A	T	T	G	G	T	T	A	A	G	G	A	A	C	C	G	G	T	T	C	C	A	A	A	A	T	T	G	G	T	T	A	A	T	T	A	A	T	T	G	G	A	A	G	G	T	T	C	C	A	A	T	T	A	A	C	C	C	C	C	C	T	T	A	A	T	T	G	G	C	C	G	G	T	T	G	G	A	A	T	T	A	A	C	C	G	G	A	A	G	G	A	A	C	C	A	A	T	T	A	A	G	G	C	C	C	C	C	C	T	T	C	C	G	G	C	C	T	T	G	G	T	T	C	C	G	G	C	C	A	A	A	A	T	T	G	G	C	C	T	T	T	T	A	A	A	A	C	C	A	A	C	C	A	A	A	A	T	T	G	G	G	G	C	C	C	C	C	C	G	G	C	C	C	C	T	T	A	A	T	T	A	A	A	A	A	A	A	A	G	G	A	A	G	G	C	C	C	C	T	T	C	C	T	T	A	A	T	T	G	G	A	A	G	G	G	G	T	T	T	T	G	G	T	T	C	C	T	T	T	T	G	G	C	C	G	G	C	C	T	T	T	T	C	C	G	G	A	A	C	C	A	A	T	T	C	C	A	A	C	C	C	C	C	C	G	G	G	G	A	A	T	T	T	T	T	T	T	T	A	A	C	C	G	G	G	G	A	A	G	G	A	A	A	A	A	A	A	A	T	T	C	C	T	T	T	T	T	T	C	C	A	A	G	G	C	C	C	C	G	G	A	A	T	T	G	G	T	T	C	C	G	G	T	T	A	A	G	G	T	T	G	G	A	A	C	C	G	G	C	C	G	G	A	A	T	T	C	C	C	C	A	A	T	T	G	G	A	A	T	T	C	C	C	C	T	T	G	G	G	G	C	C	C	C	C	C	C	C	G	G	T	T	C	C	G	G	A	A	T	T	T	T	G	G	T	T	T	T	G	G	G	G	A	A	G	G	C	C	T	T	A	A	T	T	G	G	T	T	T	T	A	A	T	T	G	G	C	C	T	T	A	A	G	G	G	G	T	T	T	T	A	A	A	A	A	A	G	G	A	A	T	T	T	T	T	T	G	G	G	G	G	G	T	T	A	A	C	C	A	A	G	G	A	A	G	G	A	A	A	A	C	C	T	T	C	C	T	T	A	A	A	A	C	C	T	T	G	G	T	T	T	T	G	G	C	C	T	T	A	A	G	G	A	A	G	G	A	A	G	G	T	T	T	T	G	G	A	A	G	G	G	G	T	T	A	A	G	G	A	A	C	C	C	C	T	T	A	A	A	A	C	C	C	C	C	C	T	T	G	G	G	G	C	C	C	C	A	A	C	C	C	C	G	G	G	G	A	A	G	G	C	C	C	C	G	G	C	C	C	C	T	T	T	T	G	G	T	T	T	T	A	A	C	C	G	G	G	G	G	G	G	G	C	C	T	T	A	A	C	C	A	A	T	T	G	G	C	C	C	C	G	G	G	G	C	C	G	G	C	C	G	G	T	C	G	G	A	A	C	C	C	C	T	T	C	C	C	C	G	G	A	A	G	G	G	G	A	A	A	A	T	T	T	T	T	T	C	C	G	G	A	A	G	G	C	C	C	C	A	A	A	A	G	G	C	C	G	G	C	C	T	T	A	A	A	A	A	A	A	A	C	C	G	G	T	T	C	C	C	C	A	A	T	T	A	A	G	G	T	T	G	G	A	A	A	A	G	G	A	A	T	T	C	C	A	A	T	T	G	G	G	G	A	A	T	T	C	C	A	A	C	C	G	G	T	T	A	A	G	G	G	G	T	T	C	C	A	A	G	G	G	G	A	A	C	C	T	T	G	G	G	G	C	C	A	A	C	C	A	A	C	C	T	T	A	A	C	C	T	T	A	A	A	A	C	C	G	G	C	C	G	G	T	T	T	T	T	T	T	T	A	A	A	A	T	T	C	C	T	T	G	G	G	G	C	C	C	C	A	A	T	T	A	A	G	G	C	C	G	G	C	C	G	G	C	C	G	G	G	G	A	A	C	C	G	G	A	A	T	T	T	T	A	A	G	G	C	C	T	T	G	G	C	C	G	G	T	T	A	A	C	C	T	T	C	C	C	C	T	T	G	G	G	G	T	T	A	A	C	C	G	G	G	G	G	G	C	C	A	A	A	A	T	T	A	A	T	T	C	C	A	A	T	T	T	T	G	G	C	C	T	T	C	C	C	C	T	T	A	A	A	A	T	T	T	T	A	A	G	G	C	C	T	T	C	C	A	A	G	G	A	A	G	G	G	G	C	C	G	G	A	A	T	T	T	T	C	C	T	T	C	C	T	T	A	A	C	C	C	C	G	G	A	A	G	G	G	G	T	T	G	G	A	A	G	G	C	C	G	G	C	C	A	A	G	G	T	T	C	C	G	G	A	A	A	A	A	A	C	C	A	A	C	C	C	C	G	G	G	G	G	G	G	G	G	G	T	T	A	A	T	T	G	G	A	A	C	C	C	C	C	C	T	T	C	C	A	A	C	C	T	T	G	G	C	C	G	G	G	G	A	A	C	C	T	T	C	C	T	T	G	G	A	A	C	C	C	C	C	C	T	T	A	A	T	T	G	G	C	C	G	G	G	G	A	A	T	T	A	A	G	G	C	C	A	A	C	C	G	G	C	C	C	C	G	G	G	G	G	G	C	C	C	C	A	A	G	G	T	T	G	G	A	A	T	T	C	C	G	G	C	C	C	C	T	T	G	G	G	G	T	T	G	G	T	T	G	G	T	T	C	C	A	A	T	T	T	T	T	T	A	A	C	C	G	G	T	T	C	C	C	C	A	A	T	T	T	T	C	C	G	G	T	T	T	T	A	A	C	C	C	C	C	C	G	G	C	C	T	T	T	T	T	T	T	T	G	G	A	A	C	C	C	C	C	C	C	C	G	G	C	C	A	A	A	A	A	A	A	A	C	C	C	C	G	G	C	C	T	T	A	A	C	C	T	T	A	A	G	G	T	T	T	T	C	C	C	C	T	T	T	T	A	A	G	G	A	A	C	C	T	T	G	G	A	A	C	C	T	T	G	G	G	G	A	A	A	A	A	A	A	A	C	C	T	T	A	A	A	A	T	T	C	C	T	T	C	C	C	C	C	C	T	T	T	T	A	A	C	C	G	G	A	A	C	C	G	G	C	C	A	A	A	A	C	C	C	C	G	G	T	T	T	T	C	C	G	G	A	A	G	G	T	T	C	C	C	C	G	G	C	C	C	C	C	C	A	A	C	C	C	C	T	T	G	G	G	G	A	A	A	A	A	A	G	G	C	C	C	C	C	C	C	C	C	C	C	C	A	A	C	C	G	G	A	A	G	G	T	T	T	T	G	G	G	G	G	G	T	T	T	T	T	T	T	T	G	G	C	C	C	C	C	C	A	A	G	G	A	A	G	G	C	C	C	C	G	G	G	G	G	G	A	A	G	G	C	C	T	T	C	C	T	T	T	T	G	G	A	A	G	G	C	C	G	G	A	A	A	A	C	C	C	C	G	G	A	A	A	A	A	A	C	C	T	T	T	T	C	C	C	C	C	C	T	T	C	C	A	A	C	C	G	G	T	T	G	G	A	A	A	A	G	G	T	T	C	C	A	A	C	C	G	G	G	G	C	C	G	G	G	G	G	G	T	T	A	A	C	C	G	G	A	A	A	A	G	G	A	A	G	G	C	C	A	A	C	C	C	C	A	A	A	A	A	A	A	A	T	T	C	C	C	C	C	C	C	C	C	C	T	T	A	A	A	A	G	G	A	A	C	C	T	T	T	T	G	G	T	T	C	C	G	G	T	T	C	C	A	A	C	C	C	C	T	T	A	A	C	C	A	A	G	G	C	C	T	T	C	C	T	T	G	G	A	A	A	A	G	G	A	A	C	C	C	C	A	A	C	C	C	C	G	G	C	C	C	C	C	C	C	C	T	T	T	T	G	G	C	C	A	A	A	A	T	T	T	T	G	G	G	G	A	A	T	T	G	G	T	T	A	A	C	C	C	C	T	T	G	G	T	T	C	C	C	C	C	C	C	C	A	A	C	C	C	C	C	C	T	T	C	C	C	C	C	C	T	T	C	C	A	A	C	C	C	C	A	A	A	A	T	T	G	G	A	A	C	C	C	C	G	G	T	T	A	A	A	A	T	T	A	A	G	G	G	G	T	T	G	G	A	A	C	C	T	T	T	T	A	A	T	T	G	G	A	A	G	G	A	A	T	T	G	G	C	C	C	C	G	G	T	T	T	T	A	A	C	C	A	A	C	C	A	A	A	A	T	T	G	G	G	G	A	A	G	G	A	A	A	A	T	T	A	A	T	T	T	T	G	G	C	C	T	T	C	C	G	G	C	C	T	T	C	C	G	G	C	C	G	G	G	G	A	A	C	C	T	T	T	T	T	T	G	G	C	C	T	T	A	A	T	T	C	C	T	T	C	C	G	G	C	C	G	G	A	A	T	T	C	C	A	A	C	C	A	A	A	A	T	T	T	T	C	C	T	T	T	T	A	A	G	G	A	A	A	A	A	A	G	G	A	A	A	A	A	A	A	A	NA	NA	T	T	A	A	C	C	G	G	A	A	G	G	G	G	T	T	C	C	T	T	G	G	T	T	C	C	G	G	A	A	A	A	C	C	C	C	G	G	A	A	T	T	C	C	A	A	A	A	G	G	A	A	G	G	G	G	T	T	A	A	C	C	T	T	T	T	G	G	C	C	T	T	G	G	C	C	C	C	T	T	T	T	C	C	C	C	A	A	C	C	A	A	C	C	C	C	C	C	G	G	A	A	A	A	T	T	A	A	G	G	A	A	T	T	G	G	A	A	A	A	T	T	A	A	A	A	A	A	G	G	C	C	T	T	G	G	A	A	G	G	G	G	C	C	T	T	C	C	G	G	C	C	A	A	T	T	G	G	C	C	A	A	C	C	G	G	T	T	T	T	C	C	G	G	T	T	T	T	G	G	G	G	G	G	T	T	G	G	A	A	A	A	A	A	T	T	A	A	T	T	A	A	C	C	A	A	T	T	G	G	C	C	G	G	T	T	T	T	A	A	T	T	G	G	C	C	A	A	C	C	G	G	C	C	C	C	T	T	G	G	C	C	T	T	C	C	G	G	T	T	T	T	T	T	T	T	G	G	G	G	G	G	C	C	G	G	A	A	A	A	A	A	G	G	G	G	T	T	C	C	A	A	A	A	A	A	C	C	A	A	A	A	C	C	A	A	A	A	G	G	T	T	A	A	C	C	C	C	G	G	G	G	A	A	G	G	A	A	A	A	A	A	C	C	C	C	T	T	G	G	A	A	G	G	A	A	A	A	C	C	T	T	C	C	G	G	G	G	C	C	T	T	G	G	T	T	C	C	G	G	A	A	G	G	G	G	A	A	A	A	A	A	G	G	C	C	T	T	T	T	A	A	C	C	G	G	C	C	C	C	G	G	G	G	G	G	C	C	G	G	T	T	G	G	T	T	C	C	A	A	C	C	G	G	A	A	T	T	A	A	G	G	A	A	C	C	A	A	A	A	G	G	A	A	C	C	A	A	C	C	C	C	G	G	T	T	A	A	A	A	A	A	A	A	T	T	C	C	T	T	C	C	C	C	T	T	C	C	C	C	A	A	A	A	C	C	T	T	A	A	G	G	G	G	C	C	T	T	G	G	A	A	T	T	T	T	C	C	C	C	T	T	G	G	C	C	A	A	C	C	T	T	C	C	A	A	A	A	A	A	C	C	T	T	A	A	G	G	G	G	G	G	G	G	T	T	C	C	C	C	C	C	C	C	G	G	G	G	A	A	G	G	T	T	A	A	T	T	T	T	G	G	T	T	C	C	C	C	A	A	T	T	C	C	T	T	T	T	C	C	A	A	C	C	A	A	A	A	G	G	T	T	A	A	C	C	T	T	G	G	C	C	G	G	C	C	C	C	T	T	G	G	T	T	A	A	A	A	G	G	A	A	C	C	C	C	T	T	C	C	C	C	A	A	C	C	G	G	C	C	G	G	C	C	A	A	C	C	C	C	A	A	A	A	G	G	A	A	A	A	C	C	G	G	A	A	C	C	A	A	G	G	C	C	A	A	T	T	A	A	C	C	A	A	T	T	C	C	A	A	A	A	G	G	G	G	C	C	G	G	G	G	T	T	G	G	A	A	G	G	G	G	A	A	C	C	G	G	A	A	T	T	G	G	A	A	C	C	T	T	A	A	T	T	A	A	T	T	A	A	A	A	T	T	A	A	T	T	G	G	G	G	T	T	G	G	G	G	A	A	G	G	A	A	T	T	T	T	T	T	G	G	G	G	G	G	G	G	C	C	G	G	A	A	T	T	A	A	T	T	C	C	G	G	A	A	G	G	A	A	C	C	T	T	T	T	C	C	A	A	A	A	G	G	A	A	C	C	G	G	C	C	A	A	T	T	G	G	G	G	A	A	G	G	G	G	C	C	C	C	C	C	G	G	G	G	T	T	T	T	C	C	A	A	C	C	G	G	G	G	T	T	A	A	A	A	T	T	G	G	G	G	A	A	T	T	A	A	G	G	C	C	G	G	T	T	A	A	T	T	C	C	T	T	A	A	C	C	A	A	G	G	C	C	T	T	T	T	G	G	T	T	A	A	G	G	C	C	T	T	G	G	A	A	T	T	C	C	G	G	A	A	C	C	T	T	A	A	C	C	A	A	C	C	A	A	T	T	A	A	A	A	C	C	C	C	G	G	C	C	C	C	T	T	G	G	G	G	T	T	C	C	C	C	G	G	A	A	T	T	G	G	A	A	G	G	A	A	C	C	A	A	A	A	C	C	A	A	A	A	G	G	A	A	A	A	A	A	C	C	G	G	T	T	A	A	C	C	T	T	T	T	A	A	C	C	A	A	G	G	C	C	A	A	G	G	A	A	T	T	C	C	T	T	T	T	G	G	G	G	G	G	G	G	T	T	G	G	A	A	T	T	T	T	G	G	A	A	C	C	A	A	T	T	A	A	T	T	C	C	C	C	C	C	A	A	C	C	A	A	T	T	C	C	C	C	C	C	T	T	T	T	G	G	A	A	T	T	G	G	A	A	T	T	G	G	G	G	T	T	G	G	A	A	A	A	G	G	C	C	C	C	C	C	T	T	T	T	T	T	T	T	A	A	A	A	C	C	G	G	G	G	G	G	G	G	G	G	T	T	T	T	T	T	C	C	G	G	T	T	T	T	A	A	T	T	G	G	T	T	T	T	G	G	A	A	G	G	A	A	T	T	G	G	C	C	T	T	T	T	C	C	A	A	A	A	T	T	C	C	T	T	A	A	T	T	T	T	T	T	G	G	A	A	A	A	T	T	G	G	A	A	C	C	G	G	C	C	C	C	A	A	T	T	G	G	C	C	T	T	A	A	G	G	A	A	G	G	C	C	NA	NA	A	A	A	A	A	A	C	C	G	G	T	T	T	T	C	C	G	G	C	C	G	G	G	G	A	A	T	T	G	G	T	T	T	T	C	C	C	C	G	G	G	G	C	C	G	G	C	C	A	A	A	A	C	C	G	G	C	C	T	T	G	G	C	C	G	G	A	A	G	G	T	T	T	T	G	G	G	G	C	C	C	C	C	C	G	G	T	T	T	T	T	T	C	C	T	T	C	C	G	G	G	G	A	A	A	A	C	C	G	G	C	C	A	A	A	A	T	T	T	T	C	C	T	T	G	G	G	G	A	A	A	A	A	A	A	A	T	T	T	T	A	A	T	T	C	C	C	C	A	A	G	G	A	A	A	A	T	T	T	T	C	C	C	C	G	G	G	G	T	T	A	A	C	C	A	A	C	C	A	A	T	T	C	C	T	T	G	G	T	T	C	C	T	T	G	G	G	G	C	C	A	A	A	A	A	A	G	G	G	G	G	G	C	C	C	C	T	T	A	A	C	C	C	C	C	C	T	T	C	C	C	C	C	C	C	C	A	A	A	A	C	C	A	A	G	G	T	T	T	T	T	T	T	T	G	G	G	G	T	T	T	T	G	G	T	T	G	G	A	A	G	G	C	C	T	T	C	C	G	G	C	C	A	A	A	A	T	T	T	T	T	T	G	G	T	T	G	G	C	C	G	G	T	T	T	T	C	C	T	T	G	G	G	G	T	T	T	T	G	G	G	G	C	C	G	G	A	A	C	C	C	C	T	T	G	G	G	G	A	A	G	G	T	T	G	G	A	A	A	A	C	C	G	G	T	T	C	C	C	C	A	A	T	T	T	T	C	C	G	G	C	C	A	A	C	C	G	G	A	A	T	T	G	G	C	C	A	A	C	C	G	G	G	G	T	T	A	A	G	G	G	G	T	T	C	C	A	A	C	C	G	G	A	A	C	C	T	T	A	A	T	T	G	G	C	C	T	T	T	T	T	T	C	C	C	C	G	G	G	G	C	C	T	T	G	G	T	T	A	A	A	A	A	A	A	A	A	A	A	A	A	A	A	A	G	G	A	A	A	A	C	C	G	G	G	G	A	A	A	A	T	T	T	T	G	G	A	A	C	C	G	G	A	A	T	T	A	A	C	C	A	A	T	T	G	G	G	G	G	G	A	A	C	C	C	C	C	C	T	T	A	A	G	G	G	G	A	A	A	A	G	G	T	T	C	C	G	G	C	C	T	T	C	C	G	G	T	T	A	A	A	A	A	A	C	C	T	T	C	C	G	G	A	A	G	G	T	T	A	A	A	A	A	A	T	T	C	C	C	C	G	G	G	G	A	A	G	G	C	C	C	C	C	C	G	G	C	C	C	C	T	T	T	T	C	C	C	C	G	G	G	G	A	A	G	G	C	C	G	G	C	C	C	C	G	G	G	G	A	A	C	C	T	T	C	C	T	T	C	C	T	T	C	C	T	T	C	C	C	C	T	T	A	A	A	A	G	G	A	A	A	A	T	T	T	T	C	C	T	T	A	A	C	C	G	G	T	T	T	T	T	T	G	G	A	A	A	A	C	C	G	G	G	G	A	A	C	C	A	A	C	C	G	G	T	T	G	G	A	A	A	A	T	T	C	C	G	G	G	G	A	A	C	C	T	T	T	T	G	G	T	T	C	C	C	C	A	A	G	G	G	G	G	G	T	T	G	G	C	C	T	T	G	G	A	A	C	C	G	G	G	G	A	A	A	A	G	G	C	C	T	T	C	C	G	G	C	C	C	C	T	T	G	G	C	C	T	T	G	G	A	A	C	C	A	A	T	T	A	A	T	T	C	C	C	C	G	G	A	A	G	G	T	T	C	C	A	A	G	G	G	G	C	C	T	T	G	G	A	A	A	A	A	A	C	C	G	G	G	G	G	G	C	C	T	T	G	G	T	T	T	T	T	T	G	G	G	G	A	A	T	T	C	C	C	C	G	G	C	C	T	T	C	C	C	C	A	A	A	A	C	C	C	C	G	G	G	G	C	C	A	A	T	T	A	A	C	C	C	C	A	A	C	C	T	T	C	C	T	T	T	T	G	G	G	G	G	G	A	A	G	G	C	C	G	G	G	G	A	A	C	C	C	C	G	G	C	C	T	T	G	G	T	T	A	A	T	T	A	A	C	C	G	G	T	T	G	G	T	T	T	T	G	G	C	C	G	G	T	T	T	T	A	A	G	G	A	A	T	T	C	C	C	C	T	T	G	G	T	T	A	A	G	G	T	T	G	G	T	T	C	C	A	A	C	C	A	A	T	T	G	G	C	C	T	T	A	A	G	G	C	C	A	A	G	G	A	A	C	C	A	A	A	A	C	C	A	A	T	T	G	G	G	G	C	C	C	C	T	T	A	A	G	G	G	G	G	G	G	G	A	A	C	C	C	C	C	C	T	T	C	C	C	C	G	G	G	G	G	G	C	C	T	T	T	T	C	C	G	G	C	C	T	T	C	C	C	C	A	A	T	T	A	A	G	G	T	T	G	G	A	A	A	A	A	A	C	C	G	G	G	G	A	A	G	G	G	G	T	T	G	G	C	C	G	G	C	C	A	A	T	T	G	G	T	T	G	G	A	A	G	G	C	C	G	G	A	A	G	G	T	T	A	A	G	G	C	C	G	G	G	G	G	G	A	A	A	A	A	A	T	T	T	T	A	A	C	C	C	C	C	C	A	A	C	C	G	G	C	C	T	T	G	G	C	C	T	T	A	A	A	A	G	G	G	G	T	T	C	C	T	T	G	G	G	G	C	C	T	T	G	G	C	C	A	A	T	T	T	T	T	T	T	T	A	A	T	T	A	A	G	G	T	T	C	C	A	A	T	T	C	C	A	A	A	A	G	G	C	C	T	T	G	G	G	G	G	G	T	T	A	A	C	C	C	C	T	T	T	T	T	T	C	C	G	G	C	C	T	T	G	G	T	T	A	A	G	G	A	A	T	T	T	T	C	C	T	T	G	G	G	G	A	A	C	C	C	C	T	T	C	C	C	C	T	T	G	G	G	G	T	T	C	C	A	A	A	A	G	G	A	A	A	A	T	T	G	G	G	G	T	T	A	A	G	G	A	A	G	G	G	G	G	G	A	A	A	A	C	C	T	T	T	T	G	G	G	G	A	A	T	T	G	G	T	T	G	G	C	C	T	T	C	C	T	T	C	C	G	G	G	G	C	C	A	A	A	A	C	C	G	G	C	C	G	G	A	A	G	G	T	T	C	C	G	G	G	G	G	G	C	C	C	C	C	C	T	T	T	T	A	A	C	C	T	T	C	C	T	T	C	C	A	A	C	C	G	G	C	C	A	A	A	A	A	A	T	T	G	G	T	T	C	C	A	A	G	G	T	T	C	C	C	C	G	G	C	C	T	T	T	T	G	G	G	G	G	G	A	A	G	G	A	A	G	G	A	A	C	C	T	T	C	C	A	A	G	G	T	T	C	C	T	T	T	T	T	T	C	C	G	G	T	T	A	A	C	C	G	G	A	A	T	T	C	C	A	A	G	G	T	T	C	C	T	T	C	C	T	T	A	A	C	C	C	C	T	T	T	T	G	G	T	T	C	C	G	G	T	T	T	T	G	G	A	A	G	G	A	A	A	A	G	G	T	T	G	G	G	G	A	A	T	T	T	T	G	G	G	G	C	C	C	C	G	G	T	T	C	C	C	C	C	C	G	G	G	G	C	C	A	A	C	C	G	G	T	T	T	T	G	G	A	A	T	T	A	A	A	A	C	C	A	A	C	C	C	C	C	C	T	T	T	T	C	C	C	C	A	A	C	C	A	A	G	G	A	A	G	G	G	G	G	G	T	T	C	C	C	C	A	A	T	T	A	A	T	T	T	T	A	A	A	A	G	G	C	C	C	C	T	T	A	A	G	G	G	G	A	A	T	T	G	G	G	G	C	C	C	C	G	G	C	C	C	C	T	T	C	C	T	T	A	A	C	C	C	C	C	C	T	T	C	C	G	G	A	A	G	G	G	G	G	G	A	A	G	G	G	G	C	C	T	T	T	T	G	G	A	A	G	G	T	T	C	C	G	G	C	C	T	T	G	G	G	G	T	T	C	C	G	G	G	G	C	C	G	G	C	C	C	C	A	A	A	A	G	G	C	C	A	A	G	G	A	A	C	C	G	G	A	A	C	C	C	C	T	T	A	A	C	C	A	A	C	C	T	T	G	G	A	A	T	T	C	C	A	A	T	T	A	A	G	G	G	G	C	C	G	G	T	T	A	A	G	G	C	C	A	A	T	T	C	C	C	C	C	C	C	C	G	G	T	T	G	G	C	C	T	T	T	T	A	A	C	C	G	G	C	C	C	C	T	T	G	G	G	G	A	A	C	C	G	G	T	T	A	A	A	A	C	C	C	C	G	G	G	G	G	G	A	A	T	T	A	A	A	A	A	A	G	G	G	G	G	G	G	G	C	C	T	T	T	T	C	C	C	C	C	C	C	C	C	C	G	G	C	C	T	T	C	C	C	C	A	A	C	C	G	G	G	G	G	G	A	A	C	C	C	C	C	C	C	C	T	T	C	C	C	C	T	T	G	G	G	G	G	G	A	A	C	C	A	A	T	T	G	G	T	T	G	G	T	C	T	T	A	A	T	T	G	G	A	A	C	C	G	G	G	G	G	G	T	T	T	T	C	C	G	G	C	C	C	C	G	G	T	T	C	C	A	A	A	A	G	G	G	G	G	G	A	A	G	G	T	T	T	T	C	C	A	A	A	A	C	C	A	A	A	A	G	G	C	C	G	G	A	A	A	A	T	T	G	G	C	C	A	A	A	A	T	T	A	A	A	A	C	C	G	G	C	C	T	T	A	A	C	C	G	G	A	A	C	C	A	A	C	C	A	A	C	C	C	C	C	C	T	T	C	C	T	T	C	C	G	G	G	G	C	C	A	A	A	A	C	C	G	G	G	G	C	C	A	A	A	A	G	G	G	G	C	C	T	T	G	G	G	G	A	A	T	T	A	A	T	T	C	C	A	A	C	C	C	C	T	T	G	G	T	T	T	T	A	A	G	G	A	A	C	C	A	A	G	G	T	T	G	G	C	C	C	C	C	C	A	A	G	G	T	T	A	A	C	C	A	A	A	A	T	T	A	A	T	T	G	G	C	C	A	A	G	G	A	A	G	G	C	C	G	G	C	C	C	C	C	C	T	T	T	T	C	C	T	T	G	G	A	A	C	C	T	T	A	A	A	A	G	G	A	A	T	T	G	G	C	C	A	A	C	C	A	A	T	T	C	C	A	A	T	T	G	G	A	A	A	A	C	C	A	A	G	G	T	T	G	G	T	T	G	A	T	T	G	G	G	G	T	T	T	T	T	T	T	T	G	G	G	G	T	T	A	A	C	C	G	G	C	C	C	C	C	C	C	C	T	T	T	T	C	C	A	A	T	T	G	G	T	T	G	G	A	A	C	C	G	G	T	T	T	T	NA	NA	G	G	A	A	A	A	A	A	C	C	G	G	C	C	G	G	C	C	A	A	G	G	A	A	C	C	T	T	G	G	G	G	A	A	T	T	C	C	C	C	T	T	T	T	C	C	A	A	T	T	T	T	G	G	C	C	A	A	T	T	C	C	T	T	C	C	T	T	C	C	C	C	A	A	T	T	A	A	A	A	G	G	T	T	A	A	G	G	A	A	C	C	C	C	A	A	C	C	T	T	C	C	C	C	C	C	A	A	A	A	A	A	T	T	C	C	G	G	A	A	C	C	A	A	T	T	T	T	G	G	A	A	G	G	C	C	T	T	T	T	C	C	A	A	G	G	C	C	G	G	G	G	A	A	C	C	G	G	T	T	T	T	G	G	T	T	C	C	T	T	C	C	G	G	A	A	C	C	A	A	T	T	G	G	T	T	A	A	T	T	G	G	G	G	C	C	A	A	C	C	A	A	C	C	C	C	T	T	T	T	A	A	G	G	T	T	C	C	A	A	A	A	T	T	T	T	C	C	G	G	G	G	C	C	G	G	T	T	A	A	G	G	C	C	T	T	A	A	A	A	C	C	C	C	T	T	G	G	G	G	T	T	C	C	G	G	C	C	G	G	G	G	G	G	A	A	G	G	G	G	C	C	C	C	C	C	A	A	C	C	C	C	G	G	C	C	G	G	A	A	G	G	C	C	C	C	G	G	G	G	G	G	A	A	A	A	G	G	C	C	C	C	C	C	A	A	G	G	C	C	G	G	T	C	T	T	G	G	C	C	A	A	G	G	G	G	A	A	A	A	G	G	G	G	A	T	G	G	C	C	A	A	A	A	C	C	G	G	C	C	T	T	T	T	G	G	C	C	A	A	A	A	A	A	G	A	C	C	G	G	A	A	C	C	T	T	A	G	NA	NA	C	C	A	A	A	G	A	A	C	C	C	C	C	C	C	T	G	G	G	G	G	A	A	A	A	A	T	G	C	C	T	T	G	G	T	C	NA	NA	C	C	T	C	G	A	T	T	A	A	C	T	T	A	C	C	T	T	C	C	G	G	T	T	C	C	T	T	G	G	T	T	T	T	G	G	G	G	T	T	T	T	G	G	C	C	T	C	G	G	C	C	A	A	T	T	T	T	T	T	G	G	A	A	G	G	G	G	A	A	C	C	C	C	C	T	T	T	T	T	T	C	A	A	A	A	G	G	T	T	G	G	A	G	C	C	A	A	G	G	A	A	T	T	G	G	C	C	T	T	A	A	A	A	G	T	G	A	T	C	A	G	C	C	C	C	G	T	T	T	G	G	G	G	C	C	C	C	G	G	A	A	G	G	G	G	A	A	T	T	T	T	C	C	T	C	T	T	G	G	A	C	G	G	T	T	G	G	T	T	A	A	C	C	A	A	G	G	A	T	G	G	T	T	A	A	A	A	A	A	G	G	C	T	C	G	C	C	A	A	G	A	C	T	A	A	A	C	C	C	C	C	C	C	G	A	T	T	G	G	A	A	A	A	A	G	C	C	G	G	G	G	G	G	G	A	C	C	T	T	G	G	T	T	A	A	A	A	A	A	A	A	G	G	C	C	T	C	G	G	C	C	A	A	G	G	A	A	T	T	G	G	G	G	G	G	G	G	T	G	T	T	G	G	T	T	G	G	C	C	C	C	C	A	C	C	A	G	T	T	C	C	A	A	A	A	A	A	G	A	G	A	A	A	C	C	T	T	C	C	C	C	G	G	T	T	A	A	G	G	C	C	C	C	C	C	A	A	G	G	G	G	A	A	A	A	T	T	G	G	T	C	G	G	A	A	C	C	C	C	T	T	T	T	G	G	G	G	C	C	G	G	C	C	C	C	A	A	T	T	A	A	A	A	C	C	T	T	G	G	T	T	A	A	G	G	G	G	G	G	A	A	G	G	T	T	T	T	A	A	T	G	G	G	T	T	A	A	G	A	T	T	T	C	G	G	G	G	G	G	T	T	A	A	C	T	T	T	A	A	A	A	C	C	C	C	G	G	T	T	A	A	G	G	C	C	G	G	A	A	T	T	T	T	G	A	C	A	T	T	T	T	G	G	T	T	C	C	A	A	C	C	C	C	G	A	A	A	T	T	A	A	G	G	G	G	T	C	G	G	C	C	A	A	T	C	G	G	T	C	C	C	C	C	T	T	T	T	G	C	T	A	A	A	A	G	C	C	T	A	A	A	A	A	C	C	G	C	G	A	T	T	C	C	G	G	NA	NA	G	G	C	C	A	A	G	G	A	A	C	C	G	G	C	C	C	C	G	G	C	C	A	C	G	G	A	A	G	G	C	C	A	A	C	C	T	C	G	G	C	T	G	G	T	C	A	A	A	A	T	T	C	C	G	G	A	A	NA	NA	A	T	C	C	G	G	T	G	C	T	A	G	C	C	G	G	G	G	G	G	C	A	C	C	C	A	C	C	A	T	C	C	A	A	C	C	G	G	C	T	A	A	G	A	G	A	C	C	T	C	A	G	T	G	T	A	G	G	A	G	C	C	C	G	C	C	G	G	T	T	A	A	A	G	NA	NA	NA	NA	T	T	A	A	C	T	C	C	G	G	G	G	G	C	T	T	C	T	C	T	G	G	C	C	A	G	G	G	G	G	A	A	T	C	G	G	A	G	A	A	A	A	G	G	C	T	G	G	G	G	G	G	C	A	C	C	T	T	C	C	G	A	A	A	C	C	G	G	T	A	C	G	G	G	A	G	T	T	A	G	G	A	C	C	G	G	A	A	G	T	G	A	C	C	C	T	A	G	G	G	A	A	A	A	A	A	A	G	C	T	G	C	A	A	A	A	C	C	A	A	C	C	C	C	A	A	A	A	T	T	T	T	A	G	T	T	A	G	C	C	G	C	G	G	NA	NA	T	T	T	T	G	G	A	A	G	A	A	A	C	C	T	T	A	G	A	G	C	C	A	A	C	C	G	A	G	G	T	G	C	C	A	G	A	A	C	C	A	G	C	C	G	G	T	C	A	G	G	G	A	G	C	A	T	T	T	C	C	C	A	A	C	C	G	A	C	C	T	T	G	G	T	C	NA	NA	G	G	G	G	T	C	A	A	A	G	G	G	C	C	T	C	C	T	C	T	C	T	A	A	G	A	G	G	T	T	C	A	T	C	C	C	C	C	A	A	G	G	A	G	T	T	A	A	T	T	NA	NA	T	C	C	T	G	G	C	C	A	G	A	A	G	G	C	T	C	C	A	G	C	T	T	C	C	C	C	C	C	C	G	G	A	C	G	A	A	A	G	G	NA	NA	G	A	G	T	C	C	C	C	T	T	G	G	T	C	A	A	T	T	T	C	G	G	C	T	C	C	A	A	G	T	T	C	G	G	G	T	C	T	C	C	A	A	C	T	G	A	A	A	A	A	A	A	G	C	T	C	T	T	A	G	G	G	C	A	C	C	A	A	C	C	T	C	C	T	T	A	G	G	A	T	G	G	NA	NA	A	G	A	G	T	C	C	C	G	C	C	C	A	G	G	G	G	G	G	G	G	A	A	A	A	G	G	G	A	G	G	G	A	A	G	G	C	C	C	C	A	A	A	G	T	C	T	T	C	C	T	A	NA	NA	T	G	G	G	A	G	C	G	T	A	A	A	A	G	C	T	A	A	C	T	T	G	T	T	G	G	A	A	A	A	A	A	G	G	A	G	G	G	C	C	T	C	G	G	T	T	G	A	C	T	C	C	C	C	T	T	T	G	C	C	A	C	A	C	A	G	C	C	A	C	A	A	C	C	C	A	A	A	T	C	G	T	G	G	G	T	T	C	G	T	T	C	G	G	A	A	T	A	A	G	A	G	G	G	G	A	A	C	A	A	NA	NA	A	G	A	A	G	A	C	A	T	T	A	A	A	A	A	A	T	T	NA	NA	G	G	C	C	T	T	G	G	A	T	C	C	C	T	G	G	T	A	T	T	G	G	A	A	G	G	C	G	A	A	G	G	NA	NA	T	C	A	A	T	A	C	T	NA	NA	T	T	C	C	C	G	C	C	A	A	A	A	A	G	T	T	G	A	G	G	C	C	G	G	C	C	G	A	T	T	A	G	C	C	G	G	NA	NA	A	G	C	C	T	G	C	C	T	C	G	T	A	C	T	T	A	A	G	G	G	G	C	T	C	T	T	G	T	C	T	T	G	G	T	T	A	T	C	C	A	A	NA	NA	A	A	A	G	NA	NA	T	T	A	C	G	G	G	A	T	C	A	G	A	A	T	C	G	A	C	T	T	C	G	T	C	T	G	G	T	T	G	G	A	G	A	G	A	A	NA	NA	G	G	G	G	T	C	G	T	G	A	C	T	NA	NA	A	G	C	C	C	C	C	C	G	G	NA	NA	A	G	G	G	T	T	C	C	T	C	A	G	T	T	G	G	A	A	G	G	C	T	A	A	C	C	G	G	NA	NA	T	T	G	G	T	T	G	A	T	C	A	G	C	C	T	T	A	T	A	A	T	T	T	C	A	A	C	T	NA	NA	C	C	C	T	C	C	G	G	C	C	G	G	T	T	A	G	C	C	NA	NA	G	G	T	T	G	G	T	T	A	A	A	G	G	G	G	G	G	A	G	T	C	C	G	C	A	C	G	G	G	A	G	A	C	T	G	A	T	C	T	T	NA	NA	C	T	C	C	A	G	T	T	C	C	C	C	C	C	C	T	C	C	C	C	G	G	T	T	G	T	C	C	G	A	C	T	C	C	A	A	G	G	C	T	G	G	A	A	C	C	C	C	T	C	A	C	A	A	C	C	T	T	C	T	T	C	T	T	A	A	C	T	T	C	A	A	C	C	A	A	A	A	C	C	G	G	G	T	A	A	C	G	T	C	G	A	C	C	A	A	C	C	G	G	A	G	T	C	A	G	C	T	C	C	T	A	G	G	C	G	T	C	T	C	T	T	A	G	G	G	A	A	C	T	A	G	T	T	C	T	A	G	G	G	G	A	G	T	G	A	G	A	T	T	C	C	C	C	G	A	G	G	NA	NA	C	C	C	C	A	G	T	T	G	G	A	A	C	C	G	G	NA	NA	A	G	A	A	T	C	T	T	A	A	C	T	C	C	T	C	NA	NA	G	G	C	C	C	G	T	G	T	T	G	A	A	G	T	T	T	C	G	G	G	A	G	G	A	T	C	T	T	T	G	G	C	C	C	A	A	G	G	G	A	G	NA	NA	C	T	A	G	NA	NA	G	A	A	A	C	T	C	C	G	A	G	G	T	C	G	G	C	T	T	A	T	G	G	G	NA	NA	C	C	C	C	T	T	G	G	G	A	G	G	A	A	G	G	G	A	NA	NA	G	G	G	G	G	G	G	G	G	G	T	G	T	T	A	A	A	A	A	A	G	A	C	C	C	C	C	C	C	A	T	T	A	A	G	G	NA	NA	A	A	G	A	T	T	G	A	A	A	A	G	T	T	T	T	A	G	C	C	C	C	C	C	T	C	A	C	T	G	C	C	A	A	G	G	T	C	A	G	A	G	T	G	C	G	A	A	A	G	C	C	T	C	A	G	A	G	C	C	T	C	A	G	G	G	G	G	A	C	G	G	G	C	G	G	T	C	G	G	C	C	G	G	A	G	G	G	C	G	C	T	C	C	C	C	C	C	C	C	A	A	T	T	A	A	T	C	C	C	G	G	G	G	T	C	T	T	G	A	A	A	C	C	C	C	G	G	G	G	A	A	G	G	C	A	C	C	T	T	A	T	G	G	T	C	A	G	A	C	T	C	A	A	G	T	C	C	C	T	G	G	G	G	A	A	T	C	C	T	NA	NA	T	C	A	C	C	C	A	T	G	G	G	G	G	G	A	T	A	C	A	C	C	C	A	G	C	T	G	A	T	C	T	C	C	C	A	A	G	G	C	C	G	G	G	G	A	G	C	C	C	T	T	C	G	A	C	C	G	A	C	C	C	C	G	G	C	C	T	C	NA	NA	G	G	T	C	C	C	G	G	A	A	C	C	T	C	A	C	A	T	G	G	C	C	G	A	G	A	NA	NA	C	C	C	T	G	A	G	G	G	C	G	A	T	C	G	G	C	T	A	G	NA	NA	A	A	C	C	A	A	T	G	T	T	T	G	C	A	A	G	G	T	G	A	A	G	T	A	T	C	A	G	A	C	C	G	A	A	C	T	G	A	C	T	A	A	C	C	C	T	C	G	T	T	C	T	NA	NA	G	A	T	C	C	C	G	G	C	C	C	C	G	A	C	C	G	A	A	A	A	G	A	G	G	G	T	T	C	C	T	T	C	T	C	C	G	T	C	C	C	C	T	T	A	G	T	G	C	C	C	C	A	G	T	T	T	C	T	T	T	T	T	C	C	C	A	A	C	C	A	A	A	A	C	T	C	T	T	A	NA	NA	G	G	C	T	C	G	C	T	A	A	NA	NA	C	C	C	T	A	T	C	C	G	A	G	A	T	T	A	T	C	T	C	C	C	T	A	G	A	G	C	C	C	T	C	C	T	C	C	T	A	A	C	C	A	G	G	G	T	C	C	T	G	G	C	C	C	C	G	G	T	A	T	T	G	G	G	A	G	A	A	G	T	T	C	T	A	T	A	G	C	C	NA	NA	A	A	A	G	A	A	G	T	A	A	T	T	T	C	A	G	T	G	C	T	A	G	C	T	G	G	C	T	A	C	G	G	T	T	C	C	A	G	A	G	G	A	A	T	C	T	T	C	G	G	C	C	NA	NA	C	C	C	C	A	A	C	G	T	A	G	G	T	C	A	C	G	G	A	G	T	C	G	G	G	G	C	C	G	C	C	C	C	T	G	G	A	G	T	T	T	C	G	G	C	C	A	A	T	T	G	G	A	G	C	C	T	T	A	A	T	C	G	G	T	G	C	T	G	G	G	G	C	C	G	A	C	C	NA	NA	G	A	T	A	G	G	T	C	C	C	G	G	G	C	C	T	G	G	A	G	G	G	A	G	T	C	G	G	C	C	C	T	T	T	T	C	A	A	A	A	T	T	C	T	T	T	G	A	G	G	G	G	G	G	C	C	C	C	T	C	A	C	G	A	A	T	C	T	G	A	G	A	G	G	T	T	T	C	C	A	C	C	G	G	C	G	G	G	A	G	G	G	C	T	G	G	T	C	G	G	G	G	C	C	T	C	A	G	G	G	T	A	C	G	A	A	T	T	G	A	A	G	T	T	G	G	A	G	G	G	C	C	G	G	C	T	T	T	A	A	A	A	G	A	A	A	A	A	G	A	G	A	G	A	G	G	A	A	G	G	C	C	C	C	A	G	A	A	G	T	G	A	T	T	G	G	T	T	T	C	A	A	G	G	C	C	G	G	G	G	A	G	A	A	C	G	G	T	C	A	A	A	G	A	C	C	G	A	A	A	T	T	C	C	T	T	C	C	C	T	G	A	C	C	G	A	C	C	T	C	A	C	G	G	G	G	G	G	G	A	C	C	T	T	A	T	C	C	G	C	C	T	C	C	A	A	C	T	NA	NA	C	T	T	T	NA	NA	G	A	C	C	C	C	G	G	C	C	T	C	T	C	T	A	C	T	C	T	C	T	NA	NA	A	A	C	C	T	C	A	A	G	G	G	A	A	A	T	T	C	C	G	G	G	G	T	T	G	G	G	G	C	C	NA	NA	G	G	T	C	G	A	A	G	C	T	A	G	T	C	T	T	C	C	A	G	G	G	C	C	T	T	C	T	NA	NA	C	T	A	G	G	G	C	C	G	C	A	A	T	C	A	G	T	G	A	A	C	C	C	C	G	A	G	C	C	C	T	T	A	A	T	G	G	G	A	A	C	C	C	C	A	T	T	T	T	T	NA	NA	G	G	G	G	A	A	A	G	C	C	C	C	C	T	T	T	C	T	NA	NA	G	A	A	T	A	C	C	C	T	T	C	C	C	C	C	C	A	A	T	C	A	G	G	G	G	G	G	A	G	T	C	C	G	G	A	A	A	A	G	G	T	C	C	C	A	A	T	T	A	G	A	T	A	G	T	T	G	G	T	T	C	C	G	G	G	A	C	C	G	G	G	C	G	G	T	C	G	A	G	G	T	C	T	T	C	T	A	T	G	A	T	T	G	G	C	G	C	T	A	T	C	T	T	T	C	C	A	A	C	C	T	G	C	A	G	A	T	C	T	T	G	G	G	A	C	T	G	G	C	C	A	G	A	A	A	G	G	G	T	C	G	A	A	A	A	G	C	C	T	T	T	T	G	A	C	C	T	A	T	C	G	G	C	G	T	C	A	A	T	G	A	A	C	T	T	C	A	A	T	A	C	C	C	T	G	G	NA	NA	C	T	A	A	G	G	A	A	T	T	C	C	G	G	C	C	A	A	C	C	C	C	T	G	C	T	T	C	T	C	C	T	NA	NA	G	G	C	G	A	A	A	C	A	G	C	C	A	G	C	C	A	G	A	A	G	G	T	C	C	C	T	C	G	A	NA	NA	C	G	G	G	T	C	A	T	T	C	G	G	A	A	T	T	G	A	T	T	C	C	G	A	NA	NA	G	C	C	C	T	T	C	C	A	A	C	C	A	G	C	C	A	G	C	A	A	A	G	A	C	G	A	A	C	T	G	G	A	A	A	C	T	A	G	G	G	A	G	G	C	C	A	G	C	T	C	C	T	G	G	G	A	G	NA	NA	T	C	A	A	G	A	C	C	T	C	G	G	C	C	G	A	C	C	G	G	T	C	G	G	A	T	C	A	G	G	A	A	C	C	A	A	G	G	C	C	G	G	T	G	C	A	A	G	T	T	C	T	A	G	G	A	NA	NA	G	A	T	G	A	G	A	A	A	A	C	C	T	C	G	A	C	G	T	C	G	G	G	G	G	G	C	C	T	C	T	C	C	T	C	T	G	T	T	C	G	A	A	G	NA	NA	T	A	G	G	C	C	G	A	T	A	T	G	C	C	C	C	G	C	C	A	C	A	T	T	T	C	C	C	A	A	G	G	G	A	A	A	T	C	G	A	C	C	T	C	G	C	T	C	A	G	T	C	C	C	A	G	A	G	G	G	T	T	G	A	A	G	T	T	C	C	C	C	G	A	G	A	G	G	G	A	C	T	T	C	C	C	A	A	C	G	C	T	A	A	T	T	C	T	C	C	C	C	G	G	G	G	T	T	A	G	A	C	G	G	G	A	G	C	T	A	A	G	G	G	NA	NA	NA	NA	A	A	C	T	G	G	C	C	G	G	G	C	G	T	G	G	T	T	T	G	A	C	G	G	T	T	A	A	G	A	A	G	G	A	A	A	G	G	G	A	G	T	C	C	C	C	G	G	T	T	T	T	A	A	C	C	C	C	A	C	G	G	G	G	C	C	A	G	C	C	A	T	T	T	G	G	A	T	C	T	A	A	C	T	T	C	G	G	A	G	G	G	G	G	C	C	A	A	T	T	A	G	C	G	C	C	T	T	T	A	C	C	C	T	G	G	A	T	A	T	G	G	T	G	G	G	C	C	A	A	A	T	T	T	G	G	A	A	A	A	C	C	A	A	G	G	T	C	C	G	C	C	G	T	A	A	A	G	G	T	C	C	G	G	NA	NA	C	C	T	T	G	G	A	A	A	A	A	A	T	C	G	G	C	C	G	A	C	C	C	A	NA	NA	T	C	T	C	NA	NA	G	G	C	C	C	C	T	C	T	C	A	T	A	C	A	A	G	G	T	T	C	C	C	C	G	G	T	C	G	T	T	T	C	C	A	A	A	A	G	A	A	A	T	T	C	C	C	C	T	T	C	T	A	G	C	C	T	A	G	G	T	T	A	A	G	G	T	T	G	A	T	C	T	G	C	C	C	C	T	C	G	A	G	C	C	C	G	G	T	C	NA	NA	G	A	A	A	A	A	A	A	T	C	T	C	T	T	C	C	C	C	C	C	A	A	T	C	C	C	C	C	G	A	C	C	C	C	T	G	G	C	T	T	T	C	T	T	C	C	G	A	A	C	A	C	C	C	C	C	C	C	A	A	C	T	A	G	C	C	A	A	G	C	T	T	T	T	T	T	T	C	C	C	T	C	G	G	C	T	A	A	C	C	A	A	G	A	C	G	T	T	T	C	A	G	NA	NA	A	G	C	C	A	A	C	C	G	G	T	C	T	T	T	C	T	A	T	C	C	T	G	A	G	A	A	A	NA	NA	G	A	G	G	A	A	C	C	A	C	A	A	A	G	T	T	G	G	NA	NA	A	T	T	C	T	G	G	A	C	C	A	A	T	T	G	G	NA	NA	C	A	G	G	G	G	A	A	NA	NA	C	T	A	T	C	C	A	G	A	A	T	T	A	A	A	A	G	G	C	G	G	A	T	T	NA	NA	C	C	A	T	A	A	T	T	C	T	A	A	A	A	C	T	C	T	T	T	C	G	C	C	NA	NA	C	G	C	C	NA	NA	T	C	A	A	A	A	A	A	T	T	C	T	G	A	A	A	T	T	T	C	C	T	A	G	C	T	C	C	NA	NA	T	G	G	C	C	C	G	G	C	T	C	C	G	A	A	A	T	G	C	C	NA	NA	G	G	T	T	T	C	G	T	G	T	T	C	T	T	C	T	C	T	A	G	A	T	A	C	T	T	C	C	C	C	G	C	C	T	G	A	C	C	C	C	A	G	A	A	C	T	NA	NA	G	G	C	C	C	C	G	G	A	A	NA	NA	G	C	T	G	T	C	G	A	T	T	C	C	A	A	NA	NA	C	T	T	T	A	G	C	C	C	C	C	C	G	A	C	C	T	A	C	A	G	G	G	G	G	G	A	C	G	G	C	A	A	A	C	T	A	A	NA	NA	A	G	A	G	G	G	C	C	A	G	T	T	NA	NA	A	G	G	G	A	G	T	T	C	T	A	G	A	A	G	A	A	A	G	A	G	A	A	G	A	A	C	C	T	C	A	A	G	A	G	T	A	C	A	A	C	G	T	C	A	C	A	G	A	T	G	C	A	G	T	G	G	A	NA	NA	T	T	T	T	C	T	G	A	A	A	A	A	T	T	NA	NA	T	T	T	C	T	T	G	G	C	A	G	T	A	G	G	G	A	A	A	G	G	G	C	C	G	G	G	A	G	A	T	C	G	G	NA	NA	A	A	G	A	G	G	A	A	NA	NA	C	C	T	T	A	A	A	A	T	C	A	A	A	G	G	A	C	C	C	T	C	C	T	T	C	G	T	T	A	A	A	A	A	A	G	T	C	C	G	G	G	G	C	C	T	T	C	T	A	G	A	A	G	A	G	A	T	T	G	A	C	T	G	A	T	A	C	C	T	C
CC	OR1639f140	NA	NA	1	NA	G	G	G	G	T	T	A	A	A	G	C	C	G	G	T	T	C	C	T	T	C	C	A	A	A	A	G	G	T	T	T	T	G	G	T	T	A	A	T	T	A	A	A	A	T	T	A	A	A	A	T	T	G	G	T	T	C	C	A	A	C	C	G	G	T	T	G	G	T	T	A	A	A	A	G	G	A	A	T	T	G	G	A	A	G	G	T	T	C	C	T	T	A	A	C	C	T	T	G	G	A	A	A	A	G	G	C	C	A	A	C	C	G	G	G	G	C	C	A	A	G	G	T	T	G	G	A	A	C	C	A	A	A	A	C	C	A	A	C	C	C	C	A	A	C	C	T	T	T	T	A	A	G	G	G	G	A	A	C	C	C	C	C	C	C	C	C	C	A	A	G	G	A	A	G	G	A	A	A	A	G	G	C	C	G	G	A	A	T	T	C	C	A	A	A	A	A	A	G	G	A	A	T	T	A	A	T	T	T	T	G	G	G	G	A	A	T	T	G	G	G	G	A	A	T	T	G	G	T	T	C	C	G	G	G	G	G	G	G	G	T	T	A	A	C	C	G	G	C	C	T	T	T	T	C	C	G	G	C	C	C	C	C	C	C	C	A	A	C	C	A	A	A	A	C	C	T	T	C	C	A	A	T	T	C	C	G	G	A	A	G	G	A	A	C	C	T	T	T	T	G	G	G	G	G	G	T	T	NA	NA	G	G	T	T	T	T	T	T	G	G	G	G	A	A	T	T	T	T	T	T	A	A	C	C	C	C	G	G	A	A	T	T	G	G	C	C	T	T	A	A	T	T	A	A	T	T	C	C	C	C	C	C	G	G	T	T	C	C	A	A	A	A	T	T	G	G	T	T	NA	NA	T	A	T	T	A	A	C	C	T	T	C	C	A	A	C	C	A	A	C	C	G	G	T	T	C	C	G	G	T	T	G	G	C	C	C	C	G	G	G	G	T	T	T	T	C	C	A	A	A	A	T	T	G	G	A	A	A	A	T	T	A	A	C	C	G	G	T	T	G	G	G	G	G	G	G	G	A	A	G	G	T	T	G	G	G	G	C	C	G	G	A	A	G	G	T	T	C	C	T	T	G	G	T	T	C	C	A	A	T	T	G	G	A	A	T	T	G	G	C	C	A	A	T	T	T	T	C	C	T	T	A	A	A	A	A	A	T	T	C	C	T	T	G	G	T	T	T	T	G	G	A	A	C	C	T	T	A	A	G	G	G	G	C	C	C	C	G	G	C	C	T	T	A	A	C	C	A	A	C	C	A	A	G	G	C	C	T	T	T	T	C	C	T	T	T	T	A	A	A	A	C	C	G	G	C	C	A	A	T	T	T	T	G	G	T	T	T	T	A	A	T	T	C	C	C	C	G	G	G	G	C	C	C	C	C	C	T	T	C	C	C	C	A	A	A	A	G	G	A	A	T	T	A	A	A	A	C	C	C	C	C	C	C	C	G	G	G	G	C	C	A	A	T	T	C	C	A	A	C	C	C	C	G	G	A	A	A	A	C	C	C	C	A	A	C	C	T	T	G	G	T	T	C	C	T	T	G	G	T	T	G	G	G	G	G	G	G	G	A	A	G	G	A	A	T	T	T	T	T	T	G	G	A	A	G	G	T	T	G	G	G	G	C	C	T	T	A	A	C	C	T	T	A	A	T	T	T	T	A	A	A	A	T	T	T	T	G	G	T	T	A	A	T	T	A	A	A	A	A	A	A	A	T	T	G	G	C	C	T	T	A	A	T	T	G	G	C	C	T	T	A	A	A	A	A	A	A	A	C	C	A	A	G	G	A	A	T	T	A	A	A	A	C	C	T	T	A	A	G	G	C	C	G	G	T	T	G	G	A	A	A	A	G	G	T	T	T	T	G	G	A	A	T	T	C	C	G	G	G	G	G	G	G	G	C	C	T	T	C	C	C	C	C	C	G	G	G	G	G	G	A	A	C	C	G	G	G	G	G	G	C	C	T	T	C	C	T	T	NA	NA	A	A	A	A	G	G	T	T	T	T	C	C	T	T	G	G	T	T	A	A	A	A	T	T	C	C	T	T	T	T	A	A	C	C	C	C	A	A	C	C	C	C	T	T	G	G	C	C	G	G	T	T	A	A	C	C	C	C	G	G	C	C	A	A	T	T	C	C	C	C	A	A	G	G	A	A	G	G	G	G	G	G	A	A	G	G	C	C	A	A	T	T	G	G	C	C	A	A	A	A	A	A	C	C	C	C	A	A	G	G	A	A	G	G	T	T	A	A	A	A	C	C	A	A	T	T	C	C	A	A	G	G	C	C	C	C	C	C	T	T	A	A	C	C	T	T	G	G	G	G	C	C	A	A	T	T	A	A	G	G	C	C	C	C	A	A	G	G	C	C	T	T	C	C	C	C	G	G	T	T	G	G	T	T	T	T	C	C	A	A	T	T	T	T	G	G	T	T	G	G	T	T	G	G	C	C	G	G	T	T	C	C	G	G	A	A	G	G	A	A	T	T	G	G	G	G	G	G	T	T	C	C	A	A	G	G	T	T	C	C	G	G	C	C	C	C	A	A	C	C	G	G	A	A	C	C	C	C	A	A	G	G	C	C	G	G	G	G	A	A	A	A	T	T	G	G	G	G	T	T	T	T	T	T	A	A	G	G	T	T	G	G	C	C	T	T	T	T	C	C	NA	NA	C	C	C	C	C	C	A	A	C	C	C	C	T	T	A	A	C	C	T	T	C	C	A	A	G	G	G	G	C	C	C	C	A	A	G	G	A	A	G	G	G	G	C	C	G	G	A	A	C	C	A	A	G	G	C	C	A	A	C	C	C	C	A	A	C	C	A	A	C	C	G	G	A	A	C	C	G	G	G	G	T	T	A	A	A	A	T	T	A	A	A	A	G	G	A	A	G	G	T	T	C	C	C	C	G	G	T	T	C	C	A	A	G	G	A	A	T	T	A	A	A	A	T	T	G	G	G	G	NA	NA	G	G	G	G	A	A	A	A	A	A	C	C	A	A	T	T	G	G	A	A	G	G	A	A	C	C	C	C	C	C	G	G	C	C	G	G	G	G	G	G	T	T	C	C	C	C	T	T	T	T	G	G	T	T	C	C	G	G	C	C	G	G	C	C	A	A	G	G	C	C	C	C	T	T	G	G	T	T	A	A	A	A	T	T	C	C	C	C	G	G	C	C	C	C	A	A	T	T	T	T	T	T	G	G	A	A	C	C	C	C	A	A	T	T	T	T	A	A	G	G	G	G	T	T	C	C	A	A	G	G	G	G	G	G	G	G	T	T	A	A	C	C	A	A	C	C	T	T	C	C	A	A	G	G	C	C	G	G	G	G	C	C	G	G	C	C	G	G	T	T	G	G	G	G	G	G	T	T	A	A	A	A	G	G	C	C	G	G	T	T	A	A	A	A	C	C	T	T	C	C	C	C	T	T	T	T	C	C	T	T	C	C	T	T	C	C	G	G	T	T	C	C	A	A	G	G	T	T	C	C	G	G	A	A	C	C	A	A	T	T	G	G	G	G	A	A	G	G	C	C	T	T	C	C	A	A	C	C	T	T	G	G	A	A	G	G	C	C	C	C	T	T	A	A	C	C	G	G	T	T	G	G	A	A	C	C	A	A	G	G	C	C	G	G	T	T	C	C	T	T	C	C	A	A	C	C	T	T	A	A	T	T	A	A	T	T	A	A	T	T	G	G	T	T	A	A	T	T	G	G	A	A	A	A	G	G	A	A	C	C	G	G	T	T	C	C	A	A	G	G	G	G	G	G	C	C	G	G	A	A	C	C	C	C	C	C	T	T	A	A	C	C	C	C	A	A	T	T	C	C	A	A	T	T	T	T	A	A	G	G	G	G	T	T	T	T	C	C	C	C	G	G	G	G	T	T	C	C	C	C	NA	NA	A	A	T	T	A	A	A	A	T	T	T	T	A	A	T	T	C	C	A	A	A	A	C	C	T	T	C	C	C	C	T	T	G	G	T	T	G	G	C	C	C	C	C	C	C	C	T	T	NA	NA	A	A	A	A	A	A	T	T	G	G	G	G	T	T	A	A	A	A	A	A	A	A	G	G	T	T	C	C	T	T	G	G	C	C	G	G	G	G	A	A	A	A	T	T	T	T	G	G	C	C	C	C	G	G	A	A	NA	NA	T	T	A	A	A	A	T	T	T	T	C	C	T	T	C	C	T	T	A	A	C	C	C	C	C	C	NA	NA	T	T	A	A	C	C	G	G	G	G	A	A	T	T	G	G	T	T	T	T	G	G	T	T	T	T	A	A	C	C	T	T	G	G	T	T	C	C	G	G	C	C	T	T	T	T	C	C	A	A	C	C	C	C	G	G	T	T	A	A	G	G	C	C	C	C	G	G	T	T	G	G	C	C	T	T	G	G	G	G	G	G	T	T	T	T	T	T	C	C	T	T	G	G	G	G	C	C	C	C	C	C	T	T	C	C	C	C	C	C	C	C	C	C	T	T	C	C	C	C	C	C	A	A	G	G	C	C	C	C	C	C	C	C	A	A	A	A	G	G	G	G	G	G	A	A	A	A	C	C	G	G	A	A	T	T	G	G	C	C	A	A	A	A	T	T	G	G	T	T	C	C	C	C	G	G	A	A	C	C	C	C	C	C	C	C	C	C	C	C	A	A	A	A	G	G	G	G	A	A	A	A	A	A	A	A	G	G	T	T	C	C	A	A	G	G	C	C	T	T	A	A	C	T	C	C	A	A	T	T	G	G	G	G	G	A	T	G	T	A	G	A	G	G	A	A	C	C	A	A	G	A	A	A	T	T	A	A	T	T	G	G	A	A	A	A	A	G	G	A	A	A	T	T	G	G	T	T	G	G	A	A	T	A	A	G	A	C	T	T	T	C	A	A	T	T	A	G	T	A	G	A	G	G	G	C	C	T	A	T	G	A	T	G	C	C	G	A	C	C	A	A	A	A	C	T	A	A	A	A	T	G	G	A	A	A	C	T	T	C	T	T	G	G	C	C	A	A	A	A	T	T	T	C	T	C	A	A	A	T	A	A	A	A	G	G	G	G	C	C	G	A	A	A	T	T	T	G	G	G	NA	NA	T	T	T	T	G	G	G	G	A	A	G	G	T	T	G	A	T	T	A	A	A	A	G	A	A	G	NA	NA	T	T	G	A	T	T	G	G	T	T	T	T	C	T	T	T	T	T	T	T	A	A	T	C	NA	NA	A	A	G	G	A	A	C	C	T	C	A	A	C	C	T	T	C	C	C	C	A	A	A	A	C	C	C	C	A	A	C	C	T	T	G	G	C	C	C	C	A	A	T	T	C	C	A	G	G	G	T	T	G	G	C	C	A	A	C	C	C	C	A	A	A	A	T	T	T	T	C	T	G	G	C	C	T	A	G	G	A	A	G	G	NA	NA	C	T	T	C	A	A	A	G	T	T	C	C	C	C	G	G	A	A	G	G	G	G	T	T	C	C	A	A	G	G	G	G	C	C	A	A	A	A	T	T	G	G	T	T	C	C	T	C	A	A	A	A	A	G	G	G	C	C	G	C	G	A	T	C	T	C	C	C	A	A	G	G	T	T	A	T	T	T	C	C	A	G	A	G	G	G	G	G	A	T	G	G	C	C	G	G	A	A	A	A	T	T	C	C	G	G	A	A	C	C	C	C	A	G	T	G	T	C	C	C	A	A	T	T	A	G	C	C	G	G	C	C	NA	NA	C	C	A	A	C	C	T	C	T	C	T	G	A	C	A	A	A	G	G	A	A	A	G	A	C	C	G	G	T	T	A	A	A	A	A	A	G	G	C	C	G	G	T	T	C	C	T	T	G	A	A	G	T	T	A	A	A	A	A	A	G	G	T	C	A	G	C	C	T	G	A	T	T	C	T	T	T	T	A	A	C	C	G	G	NA	NA	G	A	NA	NA	T	C	T	A	T	C	C	T	T	A	T	C	A	G	T	T	G	G	T	C	G	G	G	G	A	G	A	A	G	C	G	G	C	T	C	C	A	A	A	G	C	C	C	C	C	C	C	C	A	A	C	C	C	C	A	A	A	A	A	A	C	A	A	A	G	G	T	T	G	G	A	A	T	T	C	C	G	G	A	A	C	C	C	C	G	G	T	T	C	C	A	G	A	A	C	C	T	T	A	A	T	T	NA	NA	A	A	C	C	T	T	T	T	C	C	A	A	T	T	C	C	C	C	A	A	T	T	G	G	C	C	T	T	G	G	C	C	G	G	G	G	T	T	C	C	A	A	G	G	G	G	G	G	C	T	T	T	A	A	A	A	G	G	G	G	T	A	G	A	G	G	C	C	T	A	A	G	C	C	A	A	C	T	A	A	G	G	T	C	C	C	A	C	T	T	G	G	C	C	C	C	C	C	G	G	A	A	A	A	T	C	G	G	T	T	G	G	A	G	T	T	A	G	G	C	C	C	A	G	T	T	G	G	NA	NA	A	C	G	A	C	T	T	C	C	C	G	G	G	G	A	A	T	T	G	G	A	A	C	C	A	A	C	T	G	G	T	G	A	G	G	G	G	A	T	T	A	A	T	T	C	C	C	A	C	C	A	A	C	C	G	G	C	C	C	C	T	T	G	G	A	A	T	C	T	G	A	A	G	G	A	A	A	A	G	A	G	G	T	T	G	G	T	T	C	T	A	A	G	A	A	G	C	G	G	G	C	C	G	G	A	G	A	A	C	C	G	C	A	G	A	A	T	T	T	C	A	G	A	A	T	C	G	A	A	A	T	T	T	T	A	A	T	T	A	A	A	G	C	T	T	C	A	G	T	A	C	T	T	T	T	T	C	C	A	G	C	C	A	G	T	C	G	A	C	C	G	G	T	T	G	A	T	T	G	A	G	G	A	G	G	G	T	T	A	C	C	C	T	T	T	C	G	G	T	T	A	G	C	C	A	A	A	A	G	G	A	A	C	C	G	G	C	C	T	T	G	G	A	A	C	T	G	A	G	G	A	G	G	G	C	T	A	A	A	G	A	A	A	A	T	T	C	C	T	T	NA	NA	G	C	G	G	T	T	G	G	G	G	C	C	G	C	C	C	T	T	T	C	A	G	A	A	G	A	G	A	G	G	NA	NA	T	A	G	G	G	G	C	C	G	G	A	A	T	T	T	C	T	T	A	A	T	C	T	T	C	C	T	T	A	A	G	G	G	G	T	T	T	T	G	G	A	A	G	A	G	G	T	T	G	A	T	C	C	T	G	G	T	T	G	A	T	A	G	G	C	C	T	T	A	A	T	T	G	G	A	A	T	T	A	A	A	A	C	C	C	C	T	C	C	T	C	C	C	C	G	G	G	G	T	C	T	C	T	T	C	C	T	T	G	G	NA	NA	A	A	G	G	A	A	A	A	T	T	T	T	G	G	T	T	T	T	G	G	G	G	G	G	G	G	G	G	A	T	T	G	T	T	C	C	A	A	A	T	A	T	C	T	A	A	C	C	G	G	T	T	A	A	A	A	T	T	T	T	T	T	G	G	T	T	T	T	G	G	G	G	C	C	C	C	T	T	G	G	G	G	T	C	G	G	G	G	A	A	G	G	A	A	A	A	C	C	A	A	T	T	G	G	G	G	T	T	A	A	T	T	T	C	T	T	T	T	G	G	T	G	G	G	C	C	A	A	G	G	T	T	C	C	C	C	G	G	A	G	C	C	T	T	A	A	A	A	G	G	T	T	T	T	T	T	A	A	A	G	A	A	C	C	A	A	T	T	G	G	T	G	A	A	G	G	A	A	C	C	G	G	T	T	C	C	A	A	A	A	T	T	G	G	T	T	A	A	T	T	A	A	T	T	G	G	A	A	G	G	T	T	C	T	A	A	T	T	A	C	C	C	C	T	C	C	T	T	A	T	T	T	G	G	C	C	G	G	T	T	G	G	NA	NA	T	T	A	A	C	T	G	A	A	C	G	G	A	A	C	C	A	G	T	T	A	A	G	A	C	C	C	C	C	C	T	T	C	C	G	G	C	C	T	T	G	G	T	T	C	T	G	A	C	A	A	G	A	G	T	T	G	G	C	T	T	T	T	T	A	G	A	A	C	C	A	A	C	C	A	A	A	A	T	T	G	A	G	G	C	C	C	C	C	C	G	T	C	C	C	T	T	T	A	A	T	T	A	G	A	A	A	A	A	T	G	A	A	G	G	G	C	T	C	C	T	G	C	C	NA	NA	A	G	T	C	G	A	G	G	G	A	G	G	T	T	T	A	G	T	T	A	C	G	T	T	T	T	G	G	C	C	G	G	C	C	T	T	T	T	C	G	G	C	A	A	C	C	A	G	T	G	C	T	A	A	C	T	C	C	C	C	NA	NA	G	T	A	A	T	T	T	T	T	T	T	T	A	A	C	C	G	G	G	A	A	T	NA	NA	A	G	A	A	A	G	A	G	T	G	C	C	T	C	T	C	T	C	C	C	A	A	G	G	C	T	C	T	G	G	A	A	T	T	G	G	T	T	C	C	G	G	T	T	NA	NA	G	G	C	T	G	G	A	A	T	T	G	G	C	C	G	G	A	A	G	G	T	T	C	C	G	A	C	T	C	G	A	A	T	T	C	C	G	G	T	T	T	G	G	G	C	C	C	C	C	C	A	A	G	A	C	C	A	A	A	A	A	G	T	C	C	T	G	G	T	C	T	G	G	G	G	G	A	A	G	G	C	T	T	T	A	A	C	C	G	G	T	T	T	T	G	G	T	T	G	G	C	C	T	T	A	A	G	G	G	G	T	T	T	T	A	A	A	T	A	T	A	A	A	A	NA	NA	T	T	T	T	G	G	G	G	G	G	T	C	A	A	C	C	A	T	G	A	A	G	G	G	NA	NA	A	A	C	C	C	T	C	C	T	T	A	A	A	A	C	C	T	T	G	G	T	T	T	T	G	G	T	T	C	C	A	A	G	G	A	A	G	G	A	C	G	C	T	A	T	T	G	G	T	T	T	G	G	G	T	T	A	C	G	G	A	A	A	C	G	G	T	C	A	A	A	A	NA	NA	T	T	T	C	NA	NA	G	G	G	G	C	T	C	C	A	A	C	C	C	T	T	G	G	A	A	A	G	G	C	C	T	C	G	G	C	C	C	C	T	T	T	T	G	G	T	T	T	T	G	A	C	C	G	G	G	G	G	G	G	G	C	C	T	T	A	A	C	C	C	C	T	T	G	G	C	C	C	C	G	G	G	G	C	C	G	G	C	C	A	A	T	T	G	G	G	G	T	T	C	C	T	C	C	C	C	T	G	G	A	A	G	G	G	G	A	A	A	A	T	T	T	T	T	T	C	C	A	G	A	A	G	G	C	C	C	C	A	G	A	A	G	G	C	C	G	G	C	C	T	T	A	A	A	A	A	A	A	G	C	C	G	G	T	T	C	T	C	G	A	A	T	T	A	A	G	G	T	A	NA	NA	A	A	A	A	G	A	A	T	T	T	C	C	A	A	T	T	G	G	G	G	G	G	T	T	C	C	G	A	C	C	G	G	T	T	A	G	G	G	G	G	T	T	C	C	G	G	G	G	A	G	A	A	C	C	T	T	NA	NA	G	G	C	C	A	G	C	C	G	G	T	T	C	C	A	A	C	C	T	T	A	T	A	A	C	C	G	T	NA	NA	G	A	T	T	T	T	T	T	T	T	G	G	G	G	C	T	C	C	C	T	A	G	A	G	C	C	C	C	A	A	T	T	G	G	G	G	T	C	A	G	T	C	C	G	C	T	C	G	NA	NA	G	G	C	T	C	G	G	G	T	T	C	C	G	G	G	T	A	A	T	T	G	A	C	T	G	G	T	C	G	G	C	C	T	C	C	C	C	T	T	C	G	A	G	G	C	C	A	A	C	C	G	G	G	G	G	G	C	C	NA	NA	A	A	T	T	A	A	T	G	C	T	A	A	T	T	C	C	G	G	C	C	T	T	C	C	C	T	T	C	A	A	A	A	T	T	T	T	A	A	A	A	C	C	T	T	C	C	A	A	G	G	A	A	A	A	G	G	C	C	G	G	A	A	T	C	T	G	C	T	NA	NA	C	C	T	G	A	G	C	C	C	C	A	G	G	A	G	G	A	G	T	T	G	G	T	T	G	A	C	C	A	A	NA	NA	NA	NA	G	G	NA	NA	C	C	NA	NA	A	A	A	A	A	A	T	T	A	A	C	C	C	C	G	G	G	G	G	G	G	G	G	G	C	T	A	A	C	T	G	G	A	A	T	C	C	C	C	C	T	T	T	C	A	A	T	C	T	T	G	G	C	C	G	G	G	G	A	A	C	C	T	T	C	C	T	T	G	G	G	A	T	C	T	C	C	C	C	T	A	A	T	T	A	G	C	C	A	G	G	G	A	A	T	T	C	A	G	G	C	C	A	A	C	C	G	G	C	C	C	C	G	G	G	G	G	G	T	C	T	C	G	A	NA	NA	T	T	G	G	A	A	T	T	C	C	G	G	C	C	C	C	T	T	G	G	G	G	T	T	A	G	NA	NA	G	G	T	T	C	C	G	A	C	T	T	T	T	T	A	A	C	C	G	G	T	T	C	C	C	C	A	A	T	T	C	T	C	C	G	G	T	T	T	T	A	A	C	C	G	C	C	C	G	G	C	C	T	T	T	T	T	T	T	T	G	G	A	A	C	C	C	C	C	C	C	C	G	G	C	C	A	A	A	A	A	A	A	A	C	C	C	C	A	G	T	C	T	T	G	A	T	C	T	T	G	A	G	G	T	T	T	T	C	C	C	C	T	T	T	T	A	A	G	G	A	A	C	C	T	T	G	G	A	A	C	C	T	T	G	G	G	G	A	A	A	A	A	A	A	A	T	C	T	T	A	A	G	A	C	T	C	C	T	T	C	C	T	C	T	C	T	T	A	T	C	A	T	C	G	G	A	A	C	C	G	G	C	C	A	A	A	A	C	C	C	C	G	G	NA	NA	T	T	C	C	G	G	A	A	A	G	C	T	C	C	C	C	G	G	C	C	T	C	C	C	A	A	C	C	T	C	T	T	G	G	G	G	A	A	G	A	A	A	G	G	T	C	C	C	NA	NA	C	C	C	C	C	C	A	A	NA	NA	G	G	A	A	G	G	T	T	T	T	G	G	A	G	A	G	C	T	C	T	T	T	T	T	G	G	T	C	C	C	NA	NA	A	A	G	G	A	A	G	G	C	C	NA	NA	G	G	G	G	G	G	A	A	A	G	T	C	C	T	C	C	NA	NA	C	T	A	G	NA	NA	A	G	C	C	G	G	G	A	A	A	C	C	C	C	G	G	G	A	A	A	A	A	NA	NA	C	T	T	T	C	C	C	C	A	C	G	T	A	C	A	A	C	C	A	G	T	T	G	G	A	A	T	A	A	G	T	T	C	C	G	A	C	C	G	G	A	G	C	C	G	G	G	G	G	G	C	T	T	A	C	C	G	G	A	A	A	A	G	G	G	A	G	G	C	C	A	A	C	C	C	C	A	A	A	A	A	A	A	A	C	T	C	C	T	C	T	C	T	C	A	C	C	C	A	A	T	A	G	G	A	A	C	C	T	T	T	T	A	G	C	C	C	C	G	G	T	T	T	C	G	A	NA	NA	T	C	T	T	A	A	NA	NA	A	A	G	G	C	C	C	T	C	C	C	T	A	G	A	A	G	A	A	G	G	A	T	C	C	C	A	A	A	C	G	C	A	G	A	C	T	C	T	C	A	C	T	T	C	T	G	G	T	C	A	A	A	A	T	T	T	T	G	G	G	G	G	A	T	T	G	G	T	T	A	A	C	C	C	C	T	T	G	G	C	T	C	C	T	C	G	G	C	C	A	A	C	C	C	C	C	C	T	T	C	C	C	C	C	C	T	T	C	C	A	A	T	C	A	C	C	A	A	A	T	T	G	G	A	A	C	C	C	C	G	G	T	T	A	A	A	A	T	T	A	A	G	G	G	G	T	T	G	G	A	A	C	C	T	T	T	T	A	A	T	T	G	G	A	A	G	G	A	A	T	T	G	G	C	C	C	C	G	G	T	T	T	T	A	A	C	C	A	A	C	C	A	A	A	A	A	T	G	G	G	G	A	A	G	G	A	A	G	G	T	T	T	A	C	T	T	T	A	G	T	C	C	T	A	C	G	G	C	C	T	T	C	C	G	G	C	C	G	G	G	G	A	A	C	C	T	T	T	T	T	T	G	G	C	C	T	T	G	A	C	T	C	C	A	T	C	C	A	G	C	C	C	G	A	A	T	T	C	C	C	A	C	C	A	A	T	A	T	T	G	T	T	C	NA	NA	T	T	G	A	G	G	A	A	C	A	A	A	G	G	G	A	G	A	A	A	A	A	G	A	C	T	G	A	C	C	G	G	A	A	G	G	T	G	C	C	T	C	T	T	G	G	T	T	T	C	G	G	G	A	A	A	C	C	T	C	G	G	A	A	C	T	C	C	G	A	A	A	A	G	G	A	T	G	A	G	A	T	A	A	C	C	C	T	C	T	A	G	C	C	A	T	G	G	C	C	NA	NA	T	T	T	T	T	C	C	C	A	A	T	C	G	A	T	C	C	C	C	C	G	G	A	A	A	A	G	T	C	A	G	G	A	A	C	T	T	G	G	A	G	A	C	T	A	A	A	A	T	A	A	G	G	C	T	T	T	G	C	A	G	G	G	G	C	C	NA	NA	C	C	G	G	C	C	A	A	T	T	G	G	C	C	A	A	C	C	G	G	T	T	T	T	C	C	G	G	T	T	T	T	G	G	G	G	G	G	A	T	G	G	G	A	A	A	C	A	C	T	G	A	T	T	NA	NA	C	C	G	A	C	T	A	G	C	C	A	G	C	T	T	T	G	A	T	T	G	G	C	C	G	G	C	C	G	G	C	C	T	C	T	T	G	G	C	C	A	T	C	C	G	G	T	T	T	T	T	T	T	T	G	G	A	G	G	G	C	C	A	G	G	A	A	A	A	A	G	G	G	G	C	T	C	C	A	A	A	A	A	A	C	C	NA	NA	A	A	NA	NA	A	A	A	A	A	G	A	T	A	A	C	C	C	C	G	G	G	G	A	A	G	G	A	A	A	A	A	A	C	C	C	C	T	T	G	G	A	A	G	G	A	A	G	A	T	C	T	T	C	C	G	G	A	G	C	C	T	T	G	G	C	T	T	C	A	G	A	A	G	G	G	G	G	A	A	A	A	A	T	G	C	C	A	T	T	T	A	A	C	C	G	G	T	C	C	C	C	G	G	G	G	G	C	C	G	G	C	T	G	G	A	T	C	C	A	A	T	C	G	G	T	A	T	T	G	A	G	G	C	A	C	C	G	A	G	A	T	G	NA	NA	C	C	A	A	C	C	C	C	G	G	T	T	A	A	A	A	A	A	A	A	T	T	C	C	T	T	C	C	C	C	T	T	C	C	C	C	A	A	A	A	C	C	T	T	A	A	G	G	C	G	C	C	T	T	G	G	G	A	NA	NA	G	T	A	C	C	C	T	T	G	G	C	C	A	A	C	C	T	T	C	C	G	A	A	A	G	A	C	C	T	T	G	A	G	G	G	G	G	G	G	G	T	T	C	C	C	C	C	C	C	C	G	G	G	G	A	A	G	G	T	T	A	A	T	T	T	T	G	G	A	T	G	C	C	C	G	A	C	T	C	C	C	T	T	T	C	C	A	A	T	C	C	A	A	A	G	G	G	T	A	A	T	C	T	T	A	G	C	C	G	G	T	C	C	C	C	T	G	G	T	T	G	A	A	A	G	G	A	A	C	C	C	C	C	T	C	C	C	C	A	A	C	C	A	G	C	C	G	G	C	C	A	A	C	C	T	C	T	A	A	A	G	G	A	A	C	A	C	C	C	G	A	A	C	C	A	A	NA	NA	NA	NA	A	A	T	T	A	A	C	C	NA	NA	T	T	C	C	A	A	A	A	G	G	G	G	C	C	G	G	T	G	G	T	A	G	G	A	NA	NA	G	G	G	A	T	C	A	G	A	A	T	T	G	G	A	A	C	C	T	T	A	A	T	T	A	A	T	T	A	A	A	A	T	T	A	A	T	T	G	G	T	G	T	T	C	G	A	G	T	A	G	G	G	A	T	T	C	T	C	T	A	G	G	G	G	G	G	G	C	C	G	G	A	A	T	T	G	G	T	T	C	C	G	G	C	A	G	G	A	A	C	C	C	T	T	T	C	C	A	A	A	A	G	G	A	A	A	C	G	G	C	C	A	A	T	T	C	G	G	G	G	A	A	G	A	G	C	C	C	C	T	C	T	G	G	G	T	T	T	T	C	C	G	A	T	C	G	G	G	G	T	T	A	A	G	A	C	T	A	G	G	G	A	A	T	T	A	A	G	G	C	C	G	G	G	T	A	A	T	T	C	C	T	T	A	A	C	C	A	A	G	G	C	C	T	T	T	T	G	G	T	T	A	A	G	G	C	C	T	T	G	G	NA	NA	T	T	C	C	G	G	A	A	C	C	T	T	A	A	C	C	C	A	T	C	G	A	G	T	G	A	G	A	C	C	C	C	G	G	C	C	T	C	T	T	G	G	G	G	A	T	C	C	C	C	G	G	A	A	C	T	G	G	G	A	A	G	A	A	T	C	A	A	A	A	C	C	G	A	A	A	G	G	A	A	NA	NA	A	A	C	C	G	G	T	T	A	A	C	C	T	T	T	T	A	A	C	C	A	A	G	G	C	C	A	A	G	G	A	A	T	T	C	C	T	T	T	T	G	G	G	G	G	G	G	G	T	T	G	G	A	A	T	T	T	T	G	G	A	A	C	C	A	A	T	T	A	A	T	T	C	C	C	C	C	C	A	A	C	C	A	A	T	T	C	C	C	C	C	C	T	T	T	T	G	G	A	A	T	T	G	G	A	A	T	T	G	G	G	G	T	T	G	G	A	A	A	A	G	G	C	C	C	C	C	C	T	T	T	T	T	T	T	T	A	A	A	A	C	C	G	G	G	G	G	G	G	G	G	G	T	T	T	T	T	T	C	C	G	G	T	T	T	T	A	A	T	T	G	G	T	T	T	T	G	G	A	A	G	G	A	A	T	T	G	G	C	C	T	T	T	T	C	C	A	A	A	A	T	T	C	C	NA	NA	A	A	T	T	T	T	T	T	G	G	A	A	A	A	T	C	G	G	A	A	C	C	G	G	C	C	C	C	A	A	T	T	G	G	C	C	T	T	A	A	G	G	A	A	G	G	C	C	G	A	A	A	A	A	A	A	C	C	G	G	T	T	T	T	C	C	G	G	C	C	G	G	G	G	A	A	T	T	G	G	T	T	T	T	C	C	C	C	G	G	G	G	C	C	G	G	C	C	A	A	A	A	C	C	G	G	C	C	T	T	G	G	C	C	G	G	A	A	G	G	T	T	T	T	G	G	G	G	C	C	C	C	C	C	G	G	T	T	T	T	T	T	C	C	T	T	C	C	G	G	G	G	A	A	A	A	C	C	G	G	C	C	A	A	A	A	T	T	T	T	C	C	T	T	G	G	G	G	A	A	A	A	A	A	A	A	T	T	T	T	A	A	T	T	C	C	C	C	A	A	G	G	A	A	A	A	T	T	T	T	C	C	C	C	G	G	G	G	T	T	A	A	C	C	A	A	C	C	A	A	T	T	C	C	T	T	G	G	T	T	C	C	T	T	G	G	G	G	C	C	A	A	A	A	A	A	G	G	G	G	G	G	C	C	C	C	T	T	A	A	C	C	C	C	C	C	T	T	C	C	C	C	C	C	C	C	A	A	A	A	C	C	A	A	G	G	T	T	T	T	T	T	T	T	G	G	G	G	T	T	T	T	G	G	T	T	G	G	A	A	G	G	C	C	T	T	C	C	G	G	C	C	A	A	A	A	T	T	T	T	T	T	G	G	T	T	G	G	C	C	G	G	T	T	T	T	C	C	T	T	G	G	G	G	T	T	T	T	G	G	G	G	C	C	G	G	A	A	C	C	C	C	T	T	NA	NA	G	G	A	A	G	G	T	T	G	G	A	A	A	A	C	C	G	G	T	T	C	C	C	C	A	A	T	T	T	T	C	C	G	G	C	C	A	A	C	C	G	G	A	A	T	T	G	G	C	C	A	A	C	C	G	G	G	G	T	T	A	A	G	G	G	G	T	T	C	C	A	A	C	C	G	G	A	A	C	C	T	T	A	A	T	T	G	G	C	C	T	T	T	T	T	T	C	C	C	C	G	G	G	G	C	C	T	T	G	G	NA	NA	A	A	A	A	A	A	A	A	A	A	A	A	A	A	A	A	G	G	A	A	A	A	C	C	G	G	G	G	A	A	A	A	T	T	T	T	G	G	A	A	C	C	G	G	A	A	T	T	A	A	C	C	A	A	T	T	G	G	G	G	G	G	A	A	C	C	C	C	C	C	T	T	A	A	G	G	G	G	A	A	A	A	G	G	T	T	C	C	G	G	C	C	T	T	C	C	G	G	T	T	A	A	A	A	A	A	C	C	T	T	C	C	G	G	A	A	G	G	T	T	A	A	A	A	A	A	T	T	C	C	C	C	G	G	G	G	A	A	G	G	C	C	C	C	C	C	G	G	C	C	C	C	T	T	T	T	C	C	C	C	G	G	G	G	A	A	G	G	C	C	G	G	C	C	C	C	G	G	G	G	A	A	C	C	T	T	C	C	T	T	C	C	T	T	C	C	T	T	C	C	C	C	T	T	A	A	A	A	G	G	A	A	A	A	T	T	T	T	C	C	T	T	A	A	C	C	G	G	T	T	T	T	T	T	G	G	A	A	A	A	C	C	G	G	G	G	A	A	C	C	A	A	C	C	G	G	T	T	G	G	A	A	A	A	T	T	C	C	G	G	G	G	A	A	C	C	T	T	T	T	G	G	T	T	C	C	C	C	A	A	G	G	G	G	G	G	T	T	G	G	C	C	T	T	G	G	A	A	C	C	G	G	G	G	A	A	A	A	G	G	C	C	T	T	C	C	G	G	C	C	C	C	T	T	G	G	C	C	T	T	G	G	A	A	C	C	A	A	T	T	A	A	T	T	C	C	C	C	G	G	A	G	G	G	T	T	C	C	A	A	G	G	G	G	C	C	T	T	G	G	A	A	A	A	A	A	C	C	G	G	G	G	G	G	C	C	T	T	G	G	T	T	T	T	T	T	G	G	G	G	A	A	T	T	C	C	C	C	G	G	C	C	T	T	C	C	C	C	A	A	A	A	C	C	C	C	G	G	G	G	C	C	A	A	T	T	A	A	C	C	C	C	A	A	C	C	T	T	C	C	T	T	T	T	G	G	G	G	G	G	A	A	G	G	C	C	G	G	G	G	A	A	C	C	C	C	G	G	C	C	T	T	G	G	T	T	A	A	T	T	A	A	C	C	G	G	T	T	G	G	T	T	T	T	G	G	NA	NA	G	G	T	T	T	T	A	A	G	G	A	A	T	T	C	C	C	C	T	T	G	G	T	T	A	A	G	G	T	T	G	G	T	T	C	C	A	A	C	C	A	A	T	T	G	G	C	C	T	T	A	A	G	G	C	C	A	A	G	G	A	A	C	C	A	A	A	A	C	C	A	A	T	T	G	G	G	G	C	C	C	C	T	T	A	A	G	G	G	G	G	G	G	G	A	A	C	C	C	C	C	C	T	T	C	C	C	C	G	G	G	G	G	G	C	C	T	T	T	T	C	C	G	G	C	C	T	T	C	C	C	C	A	A	T	T	A	A	G	G	T	T	G	G	A	A	A	A	A	A	C	C	G	G	G	G	NA	NA	G	G	G	G	T	T	G	G	C	C	G	G	C	C	A	A	T	T	G	G	T	T	G	G	A	A	G	G	C	C	G	G	A	A	G	G	T	T	A	A	G	G	C	C	G	G	G	G	G	G	A	A	A	A	A	A	T	T	T	T	A	A	C	C	C	C	C	C	A	A	C	C	G	G	C	C	T	T	G	G	C	C	T	T	A	A	A	A	G	G	G	G	T	T	C	C	T	T	G	G	G	G	C	C	T	T	G	G	C	C	A	A	T	T	T	T	T	T	T	T	A	A	T	T	A	A	G	G	T	T	C	C	A	A	T	T	C	C	A	A	A	A	G	G	C	C	NA	NA	G	G	G	G	G	G	T	T	A	A	C	C	C	C	T	T	T	T	T	T	C	C	G	G	C	C	T	T	G	G	T	T	A	A	G	G	A	A	T	T	T	T	C	C	T	T	G	G	G	G	A	A	C	C	C	C	T	T	C	C	C	C	T	T	G	G	G	G	T	T	C	C	A	A	A	A	G	G	A	A	A	A	T	T	G	G	G	G	T	T	A	A	G	G	A	A	G	G	G	G	G	G	A	A	A	A	C	C	T	T	T	T	G	G	G	G	A	A	T	T	G	G	T	T	G	G	C	C	T	T	C	C	T	T	C	C	G	G	G	G	C	C	A	A	A	A	C	C	G	G	C	C	G	G	A	A	G	G	T	T	C	C	G	G	G	G	G	G	C	C	C	C	C	C	T	T	T	T	A	A	C	C	T	T	C	C	T	T	C	C	A	A	C	C	G	G	C	C	A	A	A	A	A	A	T	T	G	G	T	T	C	C	A	A	G	G	T	T	C	C	C	C	G	G	C	C	T	T	T	T	G	G	G	G	G	G	A	A	G	G	A	A	G	G	A	A	C	C	T	T	C	C	A	A	G	G	T	T	C	C	T	T	T	T	T	T	C	C	G	G	T	T	A	A	C	C	G	G	A	A	T	T	C	C	A	A	G	G	T	T	C	C	T	T	C	C	T	T	A	A	C	C	C	C	T	T	T	T	G	G	T	T	C	C	G	G	T	T	T	T	G	G	A	A	G	G	A	A	A	A	G	G	T	T	G	G	G	G	A	A	T	T	T	T	G	G	G	G	C	C	C	C	G	G	T	T	C	C	C	C	C	C	G	G	G	G	C	C	A	A	C	C	G	G	T	T	T	T	G	G	A	A	T	T	A	A	A	A	C	C	A	A	C	C	C	C	C	C	T	T	T	T	C	C	C	C	A	A	C	C	A	A	G	G	A	A	G	G	G	G	G	G	T	T	C	C	C	C	A	A	T	T	A	A	T	A	T	T	A	A	A	A	G	G	C	C	C	C	T	T	A	A	G	G	G	G	A	A	T	T	G	G	G	G	NA	NA	G	C	G	G	C	C	C	C	T	T	C	C	T	T	A	A	C	C	C	C	C	C	T	T	C	C	G	G	A	A	G	G	G	G	G	G	A	A	G	G	G	G	C	C	T	T	T	T	G	G	A	A	A	A	T	T	A	A	G	G	C	C	T	T	G	G	G	G	A	A	C	C	G	G	A	A	C	C	G	C	C	C	C	C	C	C	A	A	G	G	C	C	A	A	G	G	G	G	C	C	G	G	A	A	C	C	T	T	C	C	A	A	C	C	G	G	C	C	T	T	G	G	A	A	C	C	C	C	G	G	A	A	A	A	G	G	A	A	C	C	G	G	T	T	A	A	G	G	C	C	C	C	G	G	T	T	C	C	C	C	C	C	G	G	G	G	G	G	C	C	G	G	C	C	T	T	T	T	G	C	A	A	C	C	C	C	G	G	A	A	C	C	T	T	G	G	C	C	T	T	G	G	T	T	C	C	T	T	A	A	T	T	A	A	G	G	G	G	A	A	T	T	A	A	A	A	A	A	T	T	C	C	C	C	C	C	C	C	C	C	C	C	C	C	T	T	G	G	C	C	T	T	C	C	C	C	A	A	C	C	G	G	G	G	G	G	G	G	C	C	C	C	T	T	C	C	A	A	C	C	T	T	T	T	T	T	T	T	T	T	T	T	C	C	A	A	A	A	G	G	C	C	C	C	T	T	T	T	A	A	T	T	G	G	G	G	T	T	A	A	G	G	G	G	C	C	C	C	C	C	A	A	G	G	C	C	A	A	A	A	G	G	T	T	G	G	G	G	G	G	A	A	G	G	A	A	T	T	C	C	T	T	A	A	G	G	C	C	G	G	G	G	G	G	C	C	G	G	G	G	C	C	C	C	G	G	C	C	G	G	A	A	C	C	A	A	A	A	T	T	G	G	A	A	T	T	G	G	T	T	G	G	A	A	C	C	A	A	C	C	G	G	A	A	NA	NA	T	T	T	T	C	C	C	C	C	C	C	C	G	G	NA	NA	G	G	G	G	G	G	G	G	G	G	C	C	C	C	T	T	G	G	G	G	C	C	C	C	G	G	A	A	A	A	C	C	C	C	NA	NA	T	T	A	A	C	C	T	T	T	T	T	T	T	T	C	C	A	A	G	G	A	A	T	T	G	G	G	G	T	T	G	G	A	A	A	A	T	T	T	T	G	G	T	T	A	A	T	T	A	A	G	G	G	G	A	A	C	C	G	G	C	C	A	A	G	G	G	G	T	T	T	T	A	A	T	T	C	C	C	T	T	T	T	T	C	C	T	T	G	G	A	A	T	T	C	C	G	G	G	G	G	G	G	G	C	C	G	G	C	C	T	T	C	C	G	G	C	C	C	C	C	C	A	A	A	A	A	A	A	A	C	C	G	G	G	G	T	T	G	G	T	T	A	A	C	C	C	C	G	G	C	C	C	C	C	C	C	C	A	A	A	A	C	C	G	G	C	C	G	G	C	C	T	T	T	T	T	T	C	C	C	C	T	T	G	G	C	C	A	A	T	T	A	A	A	A	NA	NA	A	A	C	C	T	T	A	A	G	G	G	G	G	G	G	G	C	C	A	A	T	T	G	G	G	G	NA	NA	G	G	G	G	T	T	C	C	A	A	G	G	G	G	C	C	C	C	C	C	C	C	C	C	C	C	G	G	T	T	T	T	A	A	C	C	A	A	C	C	C	C	T	T	G	G	C	C	T	T	C	C	A	A	T	T	G	G	G	G	T	T	C	C	C	C	A	A	G	G	C	C	T	T	A	A	A	A	A	A	A	A	T	T	C	C	C	C	G	G	T	T	T	T	C	C	C	C	C	C	T	T	A	A	T	T	T	T	G	G	A	A	C	C	C	C	T	T	T	T	C	C	G	G	G	G	C	C	G	G	G	G	G	G	C	C	G	G	C	C	G	G	G	G	T	T	C	C	T	T	C	C	G	G	G	G	G	G	C	C	C	C	G	G	C	C	G	G	C	C	A	A	G	G	T	T	T	T	C	C	A	A	C	C	T	T	T	T	C	C	A	A	G	G	C	C	C	C	A	A	G	G	C	C	C	C	C	C	A	A	A	A	C	C	A	A	A	A	G	G	A	A	G	G	C	C	G	G	G	G	T	T	C	C	C	C	G	G	G	G	T	T	NA	NA	A	A	T	T	G	G	G	G	G	G	G	G	A	A	A	A	C	C	C	C	C	C	G	G	T	T	C	C	A	A	A	A	A	A	G	G	G	G	C	C	T	T	G	G	G	G	G	G	A	A	A	A	A	A	C	C	C	C	G	G	C	C	G	G	G	G	G	G	C	C	C	C	A	A	T	T	G	G	G	G	G	G	G	G	A	A	C	C	G	G	A	A	C	C	T	T	G	G	A	A	C	C	G	G	T	T	C	C	C	C	G	G	T	T	G	G	A	A	A	A	A	A	C	C	A	A	G	G	C	C	T	T	G	G	G	G	T	T	A	A	G	G	C	C	C	C	T	T	C	C	C	C	A	A	A	A	G	G	C	C	A	A	G	G	T	T	T	T	G	G	T	T	T	T	C	C	C	C	A	A	C	C	A	A	C	C	A	A	C	C	C	C	C	C	A	A	C	C	T	T	C	C	A	A	G	G	C	C	G	G	A	A	C	C	C	C	T	T	C	C	NA	NA	G	G	C	C	G	G	C	C	C	C	C	C	A	A	T	T	G	G	G	G	A	T	C	C	C	C	C	C	T	T	C	C	T	T	A	A	A	A	G	G	T	T	G	G	A	A	T	T	G	G	G	G	A	A	T	T	G	G	T	T	T	C	A	A	A	A	T	T	G	G	C	C	G	G	C	C	C	C	G	G	C	C	A	A	A	A	T	T	T	T	G	G	A	G	A	A	A	A	G	G	C	C	T	T	T	T	C	C	C	C	G	G	C	C	G	G	G	G	G	G	T	T	A	A	C	C	G	G	G	G	A	A	A	A	C	C	G	G	NA	NA	A	A	T	T	C	C	C	C	T	T	A	A	G	G	T	T	T	T	C	C	C	C	T	T	C	C	A	A	T	T	A	A	C	C	G	G	G	G	T	T	A	A	A	A	G	G	G	G	C	C	C	C	G	G	C	C	A	A	G	G	A	A	A	A	A	A	C	C	C	C	A	A	C	C	A	A	A	A	G	G	T	T	G	T	G	G	A	A	G	G	T	T	T	T	G	G	C	C	T	T	A	A	C	C	A	A	C	C	G	G	C	C	T	T	G	G	G	G	A	A	G	G	G	G	C	C	C	C	C	C	NA	NA	C	C	A	A	C	C	A	A	G	G	T	T	C	C	T	T	G	G	G	G	G	G	C	C	G	G	T	T	G	G	T	T	G	G	NA	NA	C	C	T	T	T	T	A	A	G	G	G	G	G	G	A	A	C	C	T	T	G	G	C	C	A	A	G	G	C	C	C	C	G	G	C	C	G	G	G	G	T	T	A	A	C	C	A	A	T	T	NA	NA	G	G	T	T	G	G	C	C	A	A	G	G	T	T	C	C	G	G	T	T	A	A	C	C	G	G	C	C	A	A	C	C	T	T	T	T	C	C	G	G	G	G	A	A	G	G	C	C	G	G	A	A	T	T	C	C	A	A	C	C	C	C	T	T	T	T	T	T	T	T	G	G	G	G	C	C	G	G	A	A	C	C	G	G	G	G	A	A	C	C	G	G	C	C	A	A	T	T	G	G	C	C	C	C	T	T	C	C	A	A	G	G	T	T	G	G	G	G	C	C	A	A	G	G	T	T	C	C	C	C	A	A	C	C	G	G	G	G	C	C	A	A	T	T	T	T	A	A	G	G	T	T	G	G	A	A	C	C	G	G	G	G	C	C	G	G	C	C	A	A	T	T	G	G	A	A	C	C	G	G	C	C	A	A	C	C	T	T	G	G	T	T	C	C	T	T	G	G	T	T	T	T	C	C	G	G	T	T	C	C	A	A	C	C	G	G	G	G	G	G	A	A	C	C	C	C	NA	NA	A	A	C	C	G	G	C	C	T	T	C	C	A	A	G	G	G	G	T	T	C	C	G	G	T	T	A	A	T	T	A	A	T	T	C	C	T	T	G	G	T	T	G	G	G	G	NA	NA	C	C	C	C	A	A	C	C	C	C	G	G	G	G	C	C	C	C	C	C	T	T	G	G	C	C	A	A	G	G	A	A	A	A	C	C	G	G	G	G	A	A	G	G	A	A	C	C	G	G	G	G	A	A	A	A	C	C	T	T	C	C	G	G	A	A	T	T	T	T	T	T	G	G	A	A	G	G	A	A	A	A	G	G	C	C	G	G	A	A	T	T	G	G	C	C	C	C	A	A	G	G	G	G	NA	NA	G	G	G	G	C	C	C	C	A	A	A	A	C	C	G	G	C	A	C	C	G	G	G	G	G	G	T	T	G	G	T	T	A	A	T	C	G	G	G	G	T	T	T	T	T	T	G	G	G	G	G	G	T	T	C	C	T	T	G	G	G	G	T	T	A	A	C	C	A	A	G	G	T	T	C	C	A	A	G	G	C	C	G	G	T	T	G	G	T	T	G	G	G	G	G	G	A	A	C	C	C	C	T	T	A	A	C	C	A	A	C	C	T	T	G	G	T	T	T	T	A	A	G	G	C	C	T	T	A	A	G	G	C	C	C	C	T	T	C	C	C	C	G	G	A	A	A	A	C	C	C	C	C	C	T	T	C	C	A	A	G	A	G	G	T	T	C	C	C	C	A	A	C	C	T	T	T	T	C	A	G	G	G	G	C	C	T	T	C	C	G	G	C	C	C	C	C	C	C	C	A	A	G	G	C	C	G	G	A	A	A	A	A	A	A	A	G	G	T	T	T	T	T	T	G	G	C	C	G	G	C	C	C	C	A	A	C	C	T	T	A	A	T	T	C	C	G	G	G	G	C	C	A	A	G	G	C	C	A	A	A	A	A	A	G	G	G	G	C	C	T	T	G	G	G	G	C	C	G	G	G	G	C	C	C	C	T	T	T	T	G	A	A	A	G	G	G	G	A	A	A	A	T	T	C	C	G	G	C	C	G	G	T	T	G	G	T	T	A	A	A	A	G	G	T	T	G	G	A	A	G	G	A	A	C	C	G	G	A	A	A	A	C	C	T	T	A	A	A	A	C	C	G	G	G	G	G	G	G	G	T	T	G	G	A	A	T	T	A	A	C	C	G	G	A	A	A	A	A	A	T	T	A	A	T	T	G	G	A	A	T	T	C	C	A	A	T	T	G	G	T	T	G	G	C	C	C	C	T	T	C	C	C	C	C	C	G	G	C	C	A	A	G	G	A	A	A	A	A	A	C	C	T	T	G	G	T	T	C	C	G	G	C	C	G	G	A	A	T	T	A	A	A	A	A	A	A	A	C	C	A	A	T	T	A	A	A	A	A	A	A	A	T	T	G	G	A	A	C	C	T	T	C	C	G	G	C	C	T	T	G	G	A	A	A	A	C	C	A	A	T	T	A	A	G	G	A	A	G	G	C	C	A	A	T	T	G	G	C	C	G	G	A	A	T	T	C	C	C	C	C	C	C	C	T	T	C	C	G	G	G	G	T	T	G	G	A	A	T	T	A	A	T	T	A	A	T	T	A	A	C	T	G	A	G	G	G	G	C	C	T	G	T	T	T	T	T	T	C	C	C	C	A	A	A	A	A	A	C	C	C	C	G	G	C	C	T	T	G	G	C	C	A	A	C	C	A	A	A	A	G	G	G	G	A	A	C	C	A	A	G	T	G	G	C	C	A	A	G	G	T	T	G	G	C	C	T	T	G	G	C	C	G	G	C	C	T	T	A	A	G	G	C	C	G	G	G	G	NA	NA	T	T	G	G	A	A	T	T	C	C	G	G	C	C	T	T	C	C	G	G	C	C	G	G	A	A	T	T	C	C	C	C	G	G	T	T	A	A	G	G	G	G	C	C	T	T	T	T	A	A	C	C	C	C	T	T	T	T	G	G	T	T	A	A	C	C	A	A	A	A	G	G	C	C	T	T	C	C	C	C	T	T	C	C	T	T	A	A	G	G	T	T	G	G	T	T	A	A	C	C	C	C	G	G	T	T	G	G	T	T	A	A	A	G	G	G	A	A	G	G	T	T	A	A	C	C	A	A	A	A	G	G	G	G	C	C	A	A	T	T	C	C	A	A	C	C	C	C	G	G	G	G	T	T	C	C	A	A	C	C	G	G	C	C	A	A	C	C	G	G	T	T	G	G	C	C	T	T	A	A	G	G	C	C	NA	NA	T	T	C	C	C	C	T	T	A	A	A	A	C	C	T	T	T	T	C	C	C	C	G	G	T	T	C	C	T	T	T	T	T	T	T	T	A	A	A	A	G	G	G	G	C	C	C	C	A	A	C	C	A	A	C	T	A	A	G	G	C	C	G	G	C	C	C	C	A	A	G	G	G	G	T	T	C	C	T	T	G	G	A	A	A	A	T	T	G	G	C	C	T	T	G	G	G	G	A	A	T	T	A	A	G	G	C	C	T	C	C	C	G	G	A	G	C	C	C	C	G	G	G	G	G	G	A	A	G	G	C	C	G	G	C	C	NA	NA	T	T	C	C	T	T	C	C	C	C	T	T	C	C	C	C	G	G	C	C	G	G	T	T	G	G	A	A	G	G	C	C	T	T	G	G	A	A	G	G	A	A	C	C	C	C	G	G	C	C	A	A	G	G	G	G	G	G	T	T	T	T	A	A	C	C	G	G	G	G	C	C	C	C	A	A	A	A	T	T	A	A	C	C	A	A	G	G	A	A	T	T	C	C	C	C	C	C	G	G	A	A	G	G	G	G	G	G	A	A	C	C	G	G	G	G	G	G	G	G	G	G	T	T	C	C	A	A	A	A	A	A	G	G	C	C	C	C	C	C	C	C	T	T	A	A	G	G	T	T	A	A	A	A	A	A	A	A	G	G	G	G	T	T	T	T	G	G	C	C	C	C	C	C	C	C	A	A	G	G	T	T	A	A	C	C	C	C	A	A	G	G	G	G	G	G	T	T	G	G	A	A	C	C	G	G	G	G	T	T	C	C	G	G	G	G	A	A	A	A	T	T	C	C	G	G	C	C	A	A	T	T	A	A	G	G	A	A	G	G	C	C	C	C	C	C	C	C	C	C	G	G	T	T	A	A	C	C	C	C	A	A	A	A	C	C	C	C	G	G	A	A	C	C	C	C	G	G	C	C	A	A	G	G	A	A	T	T	G	G	T	T	G	G	T	T	A	A	C	C	C	C	NA	NA	T	T	T	T	T	T	G	G	A	A	G	G	T	T	T	T	T	T	C	C	C	C	T	T	A	A	A	A	G	G	G	G	T	T	C	C	C	C	C	C	G	G	C	C	A	A	C	C	C	C	C	C	G	G	G	G	C	C	G	G	A	A	G	G	T	T	T	T	C	C	A	A	C	C	A	A	A	A	G	G	G	G	C	C	T	T	T	T	A	A	C	C	T	T	G	G	G	G	G	G	C	C	C	C	T	T	A	A	C	C	G	G	A	A	G	G	T	T	C	C	A	A	G	G	C	C	A	A	C	C	A	A	C	C	A	A	G	G	A	A	C	C	A	A	G	G	T	T	G	G	C	A	G	G	T	T	A	A	G	G	T	T	C	C	G	G	C	C	G	G	G	G	C	C	G	G	C	C	A	A	A	A	T	T	G	G	T	T	T	T	C	C	G	G	C	C	T	T	G	G	C	C	C	T	G	G	T	T	G	G	T	T	G	G	G	G	A	A	A	A	C	C	A	A	C	C	A	A	T	T	T	T	C	C	T	T	G	G	G	G	C	C	C	C	G	G	A	A	T	T	C	C	C	C	C	C	A	A	T	T	C	C	A	A	A	A	C	C	T	T	A	A	G	G	G	G	C	C	G	G	T	T	A	A	G	G	G	G	C	C	T	T	C	C	A	A	A	A	C	C	A	A	C	C	T	T	C	C	G	G	A	A	C	C	C	C	C	C	T	T	T	T	C	C	C	C	G	G	G	G	C	C	C	C	G	G	A	A	T	T	A	A	T	T	T	T	G	G	A	A	A	A	G	G	C	C	C	C	T	T	G	G	C	C	G	G	A	A	G	G	G	G	G	G	G	G	T	T	C	C	G	G	G	G	T	T	G	G	T	T	T	T	T	T	C	C	G	G	T	T	C	C	A	A	G	G	G	G	T	T	T	T	C	C	A	A	G	G	A	A	T	T	C	C	A	A	G	G	A	A	A	A	T	T	C	C	A	A	G	G	C	C	A	A	NA	NA	C	C	C	C	C	C	T	T	G	G	G	G	T	T	T	T	G	G	C	C	A	A	T	G	G	G	G	G	G	G	T	T	G	G	T	T	T	T	G	G	T	T	G	G	G	G	C	C	A	A	T	T	G	G	A	A	A	A	A	A	C	C	C	C	G	G	C	C	C	C	G	G	G	G	G	G	G	G	T	T	G	G	C	C	C	C	C	C	C	C	T	T	G	G	T	T	C	C	T	T	G	G	G	G	G	G	G	G	C	C	G	G	T	T	C	C	A	A	A	A	T	T	G	G	G	G	A	A	C	C	C	C	A	A	T	T	A	A	C	C	G	G	G	G	C	C	C	C	A	A	T	T	G	G	A	A	C	C	C	C	A	A	A	A	A	A	G	G	G	G	C	C	G	G	G	G	C	C	G	G	G	G	G	G	C	C	G	G	C	C	T	T	C	C	T	T	G	G	G	G	A	A	G	G	G	G	G	G	A	A	NA	NA	G	G	C	C	C	C	A	A	A	A	G	G	A	A	T	T	G	G	C	C	T	T	A	A	G	G	T	T	G	G	G	G	A	A	G	G	C	C	T	T	C	C	A	A	G	G	C	C	G	G	G	G	T	T	C	C	C	C	C	C	C	C	G	G	T	T	A	A	C	C	C	C	C	C	A	A	A	A	C	C	A	A	C	C	T	T	A	A	C	C	C	C	T	T	C	C	A	A	C	C	A	A	T	T	A	A	A	A	A	A	A	A	A	A	G	G	T	T	C	C	T	T	A	A	C	C	C	C	C	C	A	A	NA	NA	C	C	T	T	A	A	T	T	A	A	A	A	G	G	C	C	G	G	G	G	T	T	G	G	G	G	C	C	C	C	G	G	C	C	G	G	G	G	T	T	A	A	C	C	T	T	C	C	G	G	G	G	C	C	G	G	C	C	C	C	C	C	G	G	NA	NA	C	C	G	G	A	A	C	C	G	G	G	G	A	A	C	C	C	C	A	A	G	G	C	C	T	T	A	A	G	G	G	G	G	G	C	C	NA	NA	T	T	T	T	T	T	A	A	T	T	G	G	A	A	A	A	C	C	C	C	C	C	C	C	C	C	C	A	G	G	T	T	C	C	T	T	T	T	C	C	C	C	T	T	A	A	C	C	G	G	T	T	G	G	G	G	G	G	C	C	G	G	A	A	C	C	G	G	T	T	C	C	G	G	T	T	G	G	A	A	G	G	T	T	T	T	C	C	T	T	A	A	A	A	C	C	C	C	C	C	A	A	T	T	G	G	G	A	C	C	G	G	T	T	T	T	A	A	T	T	T	T	C	C	C	C	T	T	C	C	C	C	C	C	A	A	T	T	G	G	A	A	A	A	C	C	G	G	T	T	NA	NA	T	T	G	G	C	C	G	G	G	G	A	A	A	A	T	T	A	A	A	A	G	G	T	T	C	C	G	G	A	A	C	C	T	T	T	T	G	G	C	C	C	C	G	G	T	T	A	A	C	C	C	C	G	G	A	A	C	T	T	T	C	C	G	G	C	C	A	A	A	A	G	G	C	C	C	C	A	A	C	C	G	G	C	C	T	T	T	T	T	T	C	C	T	T	C	C	C	C	T	T	G	G	C	C	C	C	G	G	NA	NA	G	G	C	C	A	A	A	A	C	C	T	T	T	T	T	T	A	A	G	G	C	C	G	G	T	T	T	T	T	T	G	G	A	A	T	T	A	A	C	C	T	T	G	G	T	T	G	G	T	T	A	A	C	C	A	A	T	T	A	A	T	T	G	G	C	C	G	G	G	G	G	G	A	A	T	T	A	A	A	A	A	A	T	T	C	C	G	G	G	G	C	C	A	A	T	T	T	T	T	T	G	G	G	G	A	A	C	C	G	G	A	A	C	C	C	C	G	G	C	C	G	G	C	C	G	G	C	C	A	A	T	T	A	A	A	A	A	A	C	C	T	T	A	A	C	C	G	C	G	G	A	A	G	G	C	C	C	C	G	G	A	A	A	A	A	A	T	T	G	G	G	G	G	G	C	C	C	C	A	A	C	C	T	T	G	G	A	A	A	A	C	C	C	C	C	C	T	T	C	C	G	G	C	C	A	A	A	A	G	G	A	A	A	A	T	T	A	A	A	A	T	T	C	C	T	T	C	C	A	A	C	C	C	C	C	C	C	C	T	T	A	A	A	A	G	G	C	C	A	A	T	T	C	C	C	C	C	C	A	A	C	C	C	C	G	G	G	G	G	G	T	T	A	A	G	G	T	T	C	C	T	T	A	A	G	G	G	G	G	G	C	C	C	C	T	T	T	T	C	C	T	T	G	G	A	A	T	T	T	T	G	G	G	G	A	A	T	T	G	G	C	C	T	T	G	G	G	G	T	T	A	A	T	T	G	G	C	C	A	A	C	C	A	A	C	C	A	A	C	C	T	T	A	A	G	G	T	T	A	A	A	A	C	C	G	G	G	G	G	G	G	G	A	A	G	G	G	G	G	G	C	C	C	C	C	C	C	C	T	T	A	A	T	T	T	T	A	A	A	A	T	T	T	T	G	G	T	T	A	A	T	T	NA	NA	A	A	T	T	C	C	C	C	T	T	G	G	G	G	T	T	A	A	C	C	G	G	G	G	G	G	G	G	C	C	G	G	A	A	T	T	C	T	A	A	A	A	A	A	A	A	T	T	A	A	T	T	G	G	A	A	C	C	A	A	A	A	G	G	G	G	A	A	A	A	C	C	C	C	T	T	G	G	A	A	A	A	T	T	T	T	G	G	A	A	A	A	T	T	A	A	A	A	A	A	G	G	C	C	G	G	C	C	G	G	T	T	C	C	C	C	C	C	T	T	G	G	A	A	A	A	C	C	T	T	T	T	A	A	C	C	A	A	C	C	C	C	C	C	T	T	G	G	T	T	T	T	T	T	A	A	G	G	C	C	A	A	G	G	T	T	C	C	C	C	T	T	T	T	G	G	C	C	A	A	G	G	C	C	G	G	G	G	C	C	G	G	T	T	G	G	T	T	C	C	C	C	A	A	G	G	C	C	A	A	C	C	T	T	A	A	A	A	A	A	C	C	C	C	C	C	C	C	C	C	T	T	C	C	G	G	C	C	C	C	C	C	G	G	G	G	C	C	G	G	C	C	T	T	C	C	T	T	A	A	A	A	C	C	C	C	C	C	C	T	T	T	A	A	C	C	A	A	A	A	G	G	C	C	NA	NA	T	T	A	A	T	T	C	C	C	C	T	T	C	C	A	G	C	C	T	T	G	G	C	C	T	T	C	C	G	G	A	A	A	A	C	T	A	A	C	C	A	A	T	T	T	T	C	C	A	A	T	T	T	T	G	G	A	A	A	A	G	G	A	A	G	G	A	A	C	C	A	A	A	A	G	G	T	T	G	G	C	C	T	T	C	C	T	T	G	G	T	T	G	G	T	T	G	G	A	A	C	C	A	A	C	C	A	A	T	T	T	T	A	A	G	G	G	G	A	A	A	A	A	A	G	G	G	G	C	C	G	G	C	C	T	T	T	T	T	T	G	G	C	C	T	T	A	A	A	A	T	T	T	T	T	T	G	G	T	T	T	C	C	C	T	T	A	A	C	C	A	A	A	A	A	A	C	C	T	T	A	A	A	T	T	T	C	C	T	T	G	G	C	C	G	G	G	G	G	G	G	G	C	C	G	G	C	C	C	C	G	G	A	G	G	G	T	T	T	T	G	G	T	T	C	C	T	T	G	G	C	C	C	C	C	C	T	T	G	G	A	A	C	C	C	C	A	A	A	A	C	C	C	C	A	A	C	C	C	C	G	G	T	T	T	T	G	G	T	T	A	A	T	T	NA	NA	G	G	G	G	G	G	T	T	C	C	A	A	T	T	C	C	G	G	A	A	C	C	G	G	G	G	T	T	C	C	C	C	A	A	C	C	A	A	A	A	G	A	T	T	NA	NA	C	C	G	G	A	A	G	G	T	T	C	C	NA	NA	G	G	G	G	G	G	C	C	G	G	T	T	A	A	G	G	G	G	G	G	T	T	C	C	G	G	A	A	A	A	A	A	A	A	G	G	G	G	A	A	C	C	C	C	A	A	A	A	T	T	C	C	G	G	G	G	T	T	C	C	G	G	T	T	G	G	G	G	G	G	G	G	NA	NA	C	C	T	T	C	C	G	G	G	G	A	A	G	G	A	A	T	T	C	C	T	T	G	G	A	A	T	T	G	G	G	G	A	A	G	G	A	A	C	C	G	G	A	A	G	G	C	C	A	A	A	A	A	A	A	A	G	G	A	A	C	C	C	C	T	T	A	A	G	G	C	C	A	A	A	A	A	A	T	T	T	T	C	C	C	C	G	G	T	T	G	A	A	G	A	A	NA	NA	T	T	NA	NA	A	A	A	A	C	C	C	C	A	A	G	G	A	A	A	A	C	C	G	G	T	T	G	G	T	T	C	C	C	C
CC	OR167f171	NA	NA	1	NA	G	G	G	G	T	T	A	A	A	A	C	C	G	G	T	T	C	C	T	T	C	C	A	A	A	A	G	G	T	T	T	T	G	G	T	T	A	A	T	T	A	A	A	A	T	T	A	A	A	A	T	T	G	G	T	T	C	C	A	A	C	C	G	G	T	T	G	G	T	T	A	A	A	A	G	G	A	A	T	T	G	G	A	A	G	G	T	T	C	C	T	T	A	A	C	C	T	T	G	G	A	A	A	A	G	G	C	C	A	A	C	C	G	G	G	G	C	C	A	A	G	G	T	T	G	G	A	A	C	C	A	A	A	A	C	C	A	A	C	C	C	C	G	G	C	C	T	T	T	T	A	A	G	G	G	G	A	A	C	C	C	C	C	C	C	C	C	C	A	A	G	G	A	A	G	G	A	A	A	A	G	G	C	C	G	G	A	A	T	T	C	C	A	A	A	A	A	A	G	G	A	A	T	T	A	A	T	T	T	T	G	G	G	G	A	A	T	T	G	G	G	G	A	A	T	T	G	G	T	T	C	C	G	G	G	G	G	G	G	G	T	T	A	A	C	C	G	G	C	C	T	T	T	T	C	C	G	G	C	C	C	C	C	C	C	C	A	A	C	C	A	A	A	A	C	C	T	T	C	C	A	A	T	T	C	C	G	G	A	A	G	G	A	A	C	C	T	T	T	T	G	G	G	G	G	G	T	T	T	T	G	G	T	T	T	T	T	T	G	G	G	G	A	A	T	T	T	T	T	T	A	A	C	C	C	C	G	G	A	A	T	T	G	G	C	C	T	T	A	A	T	T	A	A	T	T	C	C	C	C	C	C	G	G	T	T	C	C	A	A	A	A	T	T	G	G	T	T	A	A	T	T	T	T	A	A	C	C	T	T	C	C	A	A	C	C	A	A	C	C	G	G	T	T	C	C	G	G	T	T	G	G	C	C	C	C	G	G	G	G	T	T	T	T	C	C	A	A	A	A	T	T	G	G	A	A	A	A	T	T	A	A	C	C	G	G	T	T	G	G	G	G	G	G	G	G	A	A	G	G	T	T	G	G	G	G	C	C	G	G	A	A	G	G	T	T	C	C	T	T	G	G	T	T	C	C	A	A	T	T	G	G	A	A	T	T	G	G	C	C	A	A	T	T	T	T	C	C	T	T	A	A	A	A	A	A	T	T	C	C	T	T	G	G	T	T	T	T	G	G	A	A	C	C	T	T	A	A	G	G	G	G	C	C	C	C	G	G	C	C	T	T	A	A	C	C	A	A	C	C	A	A	G	G	C	C	T	T	T	T	C	C	T	T	T	T	A	A	A	A	C	C	G	G	C	C	A	A	T	T	T	T	G	G	T	T	T	T	A	A	T	T	C	C	C	C	G	G	G	G	C	C	C	C	C	C	T	T	C	C	C	C	A	A	A	A	G	G	A	A	T	T	A	A	A	A	C	C	C	C	C	C	C	C	G	G	G	G	C	C	A	A	T	T	C	C	A	A	C	C	C	C	G	G	A	A	A	A	C	C	C	C	A	A	C	C	T	T	G	G	T	T	C	C	T	T	G	G	T	T	G	G	G	G	G	G	G	G	A	A	G	G	A	A	T	T	T	T	T	T	G	G	A	A	G	G	T	T	G	G	G	G	C	C	T	T	A	A	C	C	T	T	A	A	T	T	T	T	A	A	A	A	T	T	T	T	G	G	T	T	A	A	T	T	C	C	G	G	G	G	G	G	C	C	G	G	C	C	T	T	C	C	T	T	G	G	C	C	C	C	A	A	C	C	G	G	A	A	C	C	G	G	G	G	G	G	G	G	A	A	A	A	C	C	A	A	A	A	G	G	C	C	G	G	C	C	G	G	G	G	G	G	G	G	T	T	C	C	G	G	G	G	T	T	T	T	G	G	G	G	G	G	A	A	C	C	T	T	C	C	C	C	C	C	G	G	G	G	G	G	A	A	C	C	G	G	G	G	G	G	C	C	T	T	C	C	T	T	T	T	A	A	A	A	G	G	T	T	T	T	C	C	T	T	G	G	T	T	A	A	A	A	T	T	C	C	T	T	T	T	A	A	C	C	C	C	A	A	C	C	C	C	T	T	G	G	C	C	G	G	T	T	A	A	C	C	C	C	G	G	T	T	G	G	C	C	C	C	C	C	A	A	A	A	A	A	G	G	G	G	G	G	A	A	G	G	C	C	A	A	T	T	G	G	C	C	A	A	A	A	A	A	C	C	C	C	A	A	G	G	A	A	G	G	T	T	A	A	A	A	C	C	A	A	T	T	C	C	A	A	G	G	C	C	C	C	C	C	T	T	A	A	C	C	T	T	G	G	G	G	C	C	A	A	T	T	A	A	G	G	C	C	C	C	A	A	G	G	C	C	T	T	C	C	C	C	G	G	T	T	G	G	T	T	T	T	C	C	A	A	T	T	T	T	G	G	T	T	G	G	T	T	G	G	C	C	G	G	T	T	C	C	G	G	A	A	G	G	A	A	T	T	G	G	G	G	G	G	T	T	C	C	A	A	G	G	T	T	C	C	G	G	C	C	C	C	A	A	C	C	G	G	A	A	C	C	C	C	A	A	G	G	C	C	G	G	G	G	A	A	A	A	T	T	G	G	G	G	T	T	T	T	T	T	A	A	G	G	T	T	G	G	C	C	T	T	C	C	T	T	G	G	T	T	C	C	T	T	A	A	C	C	G	G	C	C	G	G	T	T	T	T	G	G	A	A	A	A	G	G	C	C	C	C	A	A	G	G	A	A	A	A	T	T	A	A	T	T	G	G	C	C	A	A	G	G	C	C	A	A	C	C	C	C	A	A	C	C	A	A	C	C	G	G	A	A	C	C	G	G	G	G	T	T	A	A	A	A	T	T	A	A	A	A	G	G	A	A	G	G	T	T	C	C	C	C	G	G	T	T	C	C	A	A	G	G	A	A	T	T	A	A	A	A	T	T	G	G	G	G	A	A	G	G	G	G	A	A	A	A	A	A	C	C	A	A	T	T	G	G	A	A	G	G	A	A	C	C	C	C	C	C	G	G	C	C	G	G	G	G	G	G	T	T	C	C	C	C	T	T	T	T	G	G	T	T	C	C	G	G	T	T	G	G	C	C	A	A	G	G	C	C	C	C	T	T	C	C	C	C	A	A	A	A	T	T	T	T	T	T	G	G	C	C	C	C	A	A	T	T	T	T	T	T	T	T	G	G	C	C	C	C	A	A	T	T	C	C	A	A	G	G	G	G	T	T	C	C	A	A	G	G	G	G	G	G	G	G	T	T	G	G	T	T	G	G	C	C	C	C	T	T	A	A	A	A	C	C	G	G	G	G	C	C	A	A	T	T	G	G	C	C	G	G	T	T	G	G	C	C	G	G	A	A	G	G	C	C	G	G	T	T	A	A	A	A	C	C	T	T	C	C	C	C	T	T	T	T	C	C	T	T	C	C	T	T	C	C	G	G	T	T	C	C	A	A	G	G	T	T	C	C	G	G	G	G	C	C	T	T	T	T	G	G	G	G	A	A	G	G	C	C	T	T	T	T	G	G	T	T	G	G	T	T	G	G	G	G	T	T	C	C	G	G	G	G	A	A	A	A	T	T	G	G	T	T	G	G	A	A	G	G	C	C	G	G	G	G	C	C	C	C	C	C	C	C	T	T	T	T	A	A	T	T	G	G	C	C	G	G	T	T	A	A	A	A	A	A	T	T	G	G	A	A	A	A	G	G	A	A	C	C	A	A	C	C	C	C	C	C	G	G	G	G	G	G	T	T	A	A	A	A	T	T	T	T	C	C	T	T	A	A	C	C	C	C	G	G	T	T	T	T	G	G	C	C	G	G	A	A	G	G	A	A	T	T	T	T	G	G	T	T	G	G	G	G	T	T	C	C	C	C	A	A	A	A	T	T	A	A	A	A	T	T	T	T	A	A	T	T	C	C	A	A	A	A	C	C	T	T	C	C	C	C	T	T	G	G	T	T	G	G	C	C	C	C	C	C	C	C	T	T	T	T	A	A	A	A	A	A	T	T	G	G	G	G	T	T	A	A	A	A	A	A	A	A	G	G	T	T	C	C	T	T	G	G	C	C	G	G	G	G	A	A	A	A	T	T	T	T	G	G	C	C	C	C	G	G	A	A	G	G	T	T	A	A	A	A	T	T	T	T	C	C	T	T	C	C	T	T	A	A	C	C	C	C	C	C	C	C	T	T	A	A	C	C	G	G	G	G	A	A	T	T	G	G	T	T	T	T	G	G	T	T	T	T	A	A	C	C	T	T	G	G	T	T	C	C	G	G	C	C	T	T	T	T	C	C	A	A	C	C	C	C	G	G	T	T	A	A	G	G	C	C	C	C	G	G	T	T	G	G	C	C	T	T	G	G	G	G	G	G	T	T	T	T	T	T	C	C	T	T	G	G	G	G	C	C	C	C	C	C	T	T	C	C	C	C	C	C	C	C	C	C	T	T	C	C	C	C	C	C	A	A	G	G	C	C	C	C	C	C	C	C	A	A	A	A	G	G	G	G	G	G	A	A	A	A	C	C	G	G	A	A	T	T	G	G	C	C	A	A	A	A	T	T	G	G	T	T	C	C	C	C	G	G	A	A	C	C	C	C	C	C	C	C	C	C	C	C	A	A	A	A	G	G	G	G	A	A	A	A	A	A	A	A	G	G	T	T	C	C	A	A	G	G	C	C	T	T	A	A	C	C	C	C	A	A	T	T	G	G	G	G	G	G	T	T	T	T	G	G	G	G	A	A	C	C	A	A	G	G	A	A	T	T	A	A	T	T	G	G	A	A	A	A	A	A	G	G	A	A	T	T	G	G	T	T	G	G	A	A	T	T	A	A	A	A	T	T	T	T	A	A	T	T	A	A	T	T	G	G	G	G	G	G	C	C	A	A	G	G	T	T	C	C	G	G	C	C	A	A	A	A	C	C	A	A	A	A	T	T	G	G	A	A	C	C	T	T	T	T	G	G	C	C	A	A	A	A	T	T	T	T	T	T	A	A	A	A	A	A	A	A	G	G	G	G	C	C	G	G	A	A	T	T	T	T	G	G	C	C	T	T	T	T	G	G	G	G	A	A	G	G	T	T	G	G	T	T	A	A	A	A	G	G	A	A	T	T	T	T	G	G	T	T	G	G	T	T	T	T	C	C	T	T	T	T	T	T	A	A	T	T	C	C	A	A	G	G	A	A	C	C	T	T	A	A	C	C	T	T	C	C	C	C	A	A	A	A	C	C	C	C	A	A	C	C	T	T	G	G	C	C	C	C	A	A	T	T	C	C	A	A	G	G	T	T	G	G	C	C	A	A	C	C	C	C	A	A	A	A	T	T	T	T	C	C	G	G	C	C	T	T	G	G	A	A	G	G	G	G	C	C	T	T	A	A	A	A	T	T	C	C	C	C	G	G	A	A	G	G	G	G	T	T	C	C	A	A	G	G	G	G	C	C	A	A	A	A	T	T	G	G	T	T	C	C	T	T	A	A	A	A	A	A	A	A	C	C	G	G	G	G	T	T	T	T	C	C	A	A	G	G	T	T	A	A	T	T	C	C	A	A	A	A	G	G	G	G	A	A	G	G	C	C	G	G	A	A	A	A	T	T	C	C	G	G	A	A	C	C	C	C	A	A	T	T	T	T	C	C	A	A	T	T	A	A	C	C	G	G	C	C	T	T	C	C	A	A	C	C	T	T	T	T	T	T	A	A	A	A	A	A	G	G	A	A	G	G	C	C	G	G	T	T	A	A	A	A	A	A	G	G	C	C	G	G	T	T	C	C	T	T	G	G	A	A	T	T	A	A	A	A	A	A	G	G	T	T	A	A	C	C	T	T	A	A	T	T	T	T	T	T	A	A	C	C	G	G	T	T	G	G	G	G	T	T	T	T	T	T	C	C	T	T	T	T	A	A	T	T	G	G	T	T	G	G	G	G	A	A	A	A	G	G	G	G	C	C	C	C	A	A	A	A	C	C	C	C	C	C	C	C	A	A	C	C	C	C	A	A	A	A	A	A	C	C	A	A	G	G	T	T	G	G	A	A	T	T	C	C	G	G	A	A	C	C	C	C	G	G	T	T	C	C	A	A	A	A	C	C	T	T	A	A	T	T	C	C	A	A	C	C	T	T	T	T	C	C	A	A	T	T	C	C	C	C	A	A	T	T	G	G	C	C	T	T	G	G	C	C	G	G	G	G	T	T	C	C	A	A	G	G	G	G	G	G	C	C	T	T	A	A	A	A	G	G	G	G	T	T	G	G	G	G	C	C	T	T	A	A	C	C	A	A	C	C	A	A	G	G	T	T	C	C	A	A	T	T	G	G	C	C	C	C	C	C	G	G	A	A	A	A	T	T	G	G	T	T	G	G	A	A	T	T	A	A	G	G	T	T	A	A	T	T	G	G	G	G	A	A	G	G	C	C	T	T	C	C	G	G	G	G	A	A	C	C	A	A	G	G	C	C	G	G	C	C	G	G	G	G	G	G	G	G	G	G	C	C	A	A	A	A	T	T	A	A	T	T	G	G	C	C	G	G	C	C	C	C	T	T	G	G	A	A	T	T	T	T	A	A	G	G	A	A	A	A	G	G	G	G	T	T	G	G	T	T	C	C	A	A	G	G	A	A	C	C	G	G	C	C	G	G	A	A	A	A	C	C	G	G	A	A	A	A	T	T	C	C	A	A	A	A	T	T	G	G	A	A	C	C	C	C	A	A	C	C	G	G	G	G	T	T	C	C	G	G	T	T	C	C	C	C	T	T	T	T	G	G	C	C	G	G	C	C	A	A	C	C	G	G	T	T	A	A	A	A	A	A	G	G	G	G	G	G	T	T	C	C	C	C	T	T	C	C	G	G	T	T	A	A	C	C	A	A	A	A	G	G	A	A	C	C	G	G	C	C	T	T	G	G	A	A	C	C	G	G	G	G	A	A	G	G	C	C	A	A	A	A	A	A	A	A	T	T	C	C	T	T	T	T	G	G	G	G	T	T	G	G	G	G	C	C	G	G	C	C	T	T	T	T	A	A	A	A	G	G	G	G	G	G	T	T	T	T	G	G	G	G	C	C	G	G	A	A	T	T	T	T	T	T	A	A	T	T	T	T	C	C	T	T	A	A	G	G	G	G	T	T	T	T	G	G	A	A	G	G	G	G	T	T	G	G	T	T	C	C	G	G	T	T	G	G	T	T	G	G	C	C	T	T	A	A	T	T	G	G	A	A	T	T	A	A	A	A	C	C	C	C	T	T	C	C	C	C	C	C	G	G	G	G	T	T	T	T	T	T	C	C	T	T	G	G	A	A	A	A	G	G	A	A	A	A	T	T	T	T	G	G	T	T	T	T	G	G	G	G	G	G	G	G	G	G	A	A	T	T	T	T	C	C	A	A	A	A	A	A	C	C	A	A	C	C	G	G	T	T	A	A	A	A	T	T	T	T	T	T	G	G	T	T	T	T	G	G	G	G	C	C	C	C	T	T	G	G	G	G	T	T	G	G	G	G	A	A	G	G	A	A	G	G	C	C	A	A	C	C	G	G	G	G	G	G	A	A	T	T	T	T	T	T	T	T	G	G	G	G	G	G	C	C	T	T	G	G	T	T	C	C	T	T	G	G	G	G	C	C	T	T	G	G	A	A	G	G	T	T	C	C	C	C	A	A	A	A	A	A	C	C	A	A	T	T	G	G	T	T	A	A	G	G	A	A	C	C	G	G	C	C	A	A	A	A	A	A	C	C	G	G	G	G	G	G	T	T	A	A	T	T	G	G	A	A	A	A	A	A	T	T	A	A	T	T	C	C	C	C	T	T	C	C	T	T	T	T	T	T	A	A	C	C	A	A	T	T	G	G	A	A	T	T	A	A	T	T	G	G	A	A	G	G	A	A	C	C	G	G	T	T	A	A	G	G	C	C	C	C	C	C	C	C	C	C	G	G	T	T	T	T	G	G	C	C	T	T	A	A	A	A	G	G	G	G	T	T	G	G	C	C	T	T	T	T	G	G	A	A	T	T	G	G	G	G	T	T	C	C	T	T	A	A	G	G	C	C	T	T	C	C	G	G	C	C	C	C	T	T	A	A	T	T	A	A	A	A	A	A	A	A	G	G	A	A	G	G	C	C	C	C	T	T	C	C	T	T	A	A	T	T	G	G	A	A	G	G	G	G	T	T	NA	NA	G	G	T	T	C	C	T	T	T	T	G	G	C	C	G	G	C	C	T	T	T	T	C	C	G	G	A	A	C	C	A	A	T	T	C	C	A	A	C	C	C	C	C	C	G	G	T	T	A	A	T	T	T	T	T	T	T	T	A	A	C	C	G	G	G	G	A	A	G	G	A	A	A	A	A	A	A	A	T	T	C	C	T	T	T	T	T	T	C	C	A	A	G	G	C	C	C	C	G	G	A	A	T	T	G	G	T	T	C	C	G	G	T	T	A	A	G	G	C	C	G	G	A	A	T	T	G	G	C	C	G	G	A	A	G	G	T	T	C	C	G	G	C	C	C	C	A	A	T	T	C	C	G	G	T	T	T	T	G	G	C	C	C	C	C	C	A	A	G	G	C	C	A	A	A	A	A	A	T	T	C	C	G	G	T	T	T	T	G	G	G	G	A	A	G	G	C	C	T	T	A	A	C	C	G	G	T	T	T	T	A	A	T	T	G	G	C	C	T	T	A	A	G	G	G	G	T	T	T	T	A	A	A	A	A	A	G	G	A	A	T	T	T	T	T	T	G	G	G	G	G	G	T	T	A	A	C	C	A	A	G	G	A	A	G	G	A	A	A	A	C	C	C	C	C	C	T	T	A	A	A	A	C	C	T	T	G	G	T	T	T	T	G	G	T	T	T	T	A	A	G	G	A	A	G	G	A	A	G	G	T	T	T	T	G	G	T	T	T	T	G	G	T	T	A	A	G	G	A	A	A	A	G	G	T	T	A	A	A	A	T	T	T	T	T	T	C	C	G	G	G	G	C	C	C	C	A	A	C	C	C	C	T	T	G	G	A	A	G	G	C	C	T	T	G	G	C	C	C	C	T	T	T	T	G	G	T	T	T	T	G	G	C	C	G	G	G	G	G	G	G	G	C	C	T	T	A	A	C	C	C	C	T	T	G	G	C	C	C	C	G	G	G	G	C	C	G	G	C	C	A	A	T	T	G	G	G	G	T	T	C	C	T	T	C	C	C	C	G	G	A	A	G	G	G	G	A	A	A	A	T	T	T	T	T	T	C	C	A	A	A	A	G	G	C	C	C	C	A	A	A	A	G	G	C	C	G	G	C	C	T	T	A	A	A	A	A	A	A	A	C	C	G	G	T	T	C	C	C	C	A	A	T	T	A	A	G	G	T	T	G	G	A	A	A	A	G	G	A	A	T	T	C	C	A	A	T	T	G	G	G	G	A	A	T	T	C	C	G	G	C	C	G	G	T	T	A	A	G	G	G	G	T	T	C	C	G	G	G	G	A	A	A	A	C	C	T	T	G	G	G	G	C	C	A	A	C	C	G	G	T	T	C	C	A	A	C	C	T	T	A	A	A	A	C	C	G	G	T	T	G	G	T	T	T	T	T	T	T	T	G	G	G	G	C	C	C	C	C	C	A	A	A	A	C	C	C	C	A	A	T	T	G	G	G	G	T	T	A	A	T	T	C	C	C	C	C	C	C	C	G	G	C	C	C	C	G	G	T	T	C	C	G	G	G	G	A	A	T	T	G	G	C	C	G	G	T	T	A	A	C	C	T	T	C	C	C	C	T	T	G	G	G	G	T	T	A	A	C	C	G	G	G	G	G	G	C	C	A	A	A	A	T	T	A	A	T	T	C	C	A	A	T	T	C	C	G	G	C	C	T	T	C	C	C	C	T	T	A	A	A	A	T	T	T	T	A	A	A	A	C	C	T	T	C	C	A	A	G	G	A	A	A	A	G	G	C	C	G	G	A	A	T	T	T	T	C	C	T	T	C	C	T	T	A	A	C	C	C	C	A	A	G	G	G	G	A	A	T	T	G	G	T	T	G	G	C	C	A	A	T	T	G	G	G	G	T	T	C	C	G	G	A	A	A	A	A	A	T	T	A	A	C	C	C	C	G	G	G	G	G	G	G	G	G	G	C	C	A	A	C	C	G	G	A	A	T	T	C	C	C	C	T	T	T	T	A	A	T	T	T	T	G	G	C	C	G	G	G	G	A	A	C	C	T	T	C	C	T	T	G	G	G	G	T	T	T	T	C	C	C	C	A	A	T	T	A	A	C	C	A	A	G	G	G	G	T	T	C	C	G	G	C	C	A	A	C	C	G	G	C	C	C	C	G	G	G	G	G	G	T	T	T	T	G	G	T	T	T	T	G	G	A	A	T	T	C	C	G	G	C	C	C	C	T	T	G	G	G	G	T	T	A	A	C	C	G	G	T	T	C	C	G	G	C	C	T	T	T	T	A	A	C	C	G	G	T	T	C	C	C	C	A	A	T	T	C	C	C	C	G	G	T	T	T	T	A	A	C	C	G	G	T	T	G	G	C	C	T	T	T	T	T	T	T	T	G	G	A	A	C	C	C	C	C	C	C	C	G	G	C	C	A	A	A	A	A	A	A	A	C	C	C	C	A	A	T	T	T	T	G	G	T	T	T	T	G	G	G	G	T	T	T	T	C	C	C	C	T	T	T	T	A	A	G	G	A	A	C	C	T	T	G	G	A	A	C	C	T	T	G	G	G	G	A	A	A	A	A	A	A	A	T	T	T	T	A	A	G	G	C	C	C	T	T	T	C	C	T	T	T	T	T	T	A	A	C	C	T	T	G	G	A	A	C	C	G	G	C	C	A	A	A	A	C	C	C	C	G	G	T	T	T	T	C	C	G	G	A	A	A	A	C	C	C	C	C	C	G	G	C	C	T	T	C	C	A	A	C	C	T	T	C	C	T	T	G	G	A	A	G	G	A	A	G	G	T	T	C	C	G	G	C	C	C	C	C	C	A	A	A	A	G	G	A	A	G	G	T	T	T	T	G	G	A	A	A	A	C	C	C	C	T	T	T	T	A	A	T	T	C	C	T	T	A	A	G	G	A	A	G	G	C	C	C	C	G	G	G	G	G	G	A	A	A	A	T	T	C	C	C	C	A	A	C	C	A	A	G	G	A	A	C	C	G	G	G	G	A	A	C	C	C	C	G	G	G	G	A	A	A	A	A	A	C	C	T	T	C	C	C	C	A	A	G	G	A	A	A	A	C	C	A	A	T	T	G	G	A	A	T	T	A	A	T	T	C	C	G	G	C	C	G	G	A	A	T	T	G	G	G	G	G	G	C	C	T	T	C	C	G	G	A	A	A	A	G	G	G	G	G	G	C	C	A	A	C	C	C	C	A	A	A	A	A	A	A	A	C	C	C	C	T	T	T	T	T	T	A	A	C	C	A	A	T	T	G	G	A	A	C	C	T	T	T	T	A	A	T	T	C	C	G	G	T	T	T	T	G	G	T	T	T	T	T	T	A	A	A	A	A	A	G	G	C	C	C	C	C	C	C	C	A	A	A	A	G	G	A	A	G	G	T	C	C	C	A	A	A	A	G	G	A	A	A	A	T	T	T	T	A	A	T	T	C	C	G	G	T	T	A	A	A	A	T	T	T	T	G	G	G	G	G	G	T	T	G	G	T	T	A	A	C	C	C	C	T	T	G	G	C	C	C	C	T	T	G	G	C	C	A	A	C	C	C	C	C	C	T	T	C	C	C	C	C	C	T	T	C	C	A	A	T	T	A	A	C	C	A	A	T	T	G	G	A	A	C	C	C	C	G	G	T	T	A	A	A	A	T	T	A	A	G	G	G	G	T	T	G	G	A	A	C	C	T	T	T	T	A	A	T	T	G	G	A	A	G	G	A	A	T	T	G	G	C	C	C	C	G	G	T	T	T	T	A	A	C	C	A	A	C	C	A	A	A	A	A	A	G	G	G	G	A	A	G	G	A	A	G	G	T	T	T	T	NA	NA	T	T	A	A	T	T	C	C	A	A	G	G	C	C	T	T	C	C	G	G	C	C	G	G	G	G	A	A	C	C	T	T	T	T	T	T	G	G	C	C	T	T	G	G	C	C	C	C	A	A	C	C	A	A	C	C	C	C	A	A	T	T	C	C	C	C	C	C	A	A	T	T	T	T	G	G	T	T	C	C	T	T	G	G	G	G	A	A	C	C	A	A	G	G	G	G	G	G	A	A	A	A	G	G	C	C	G	G	C	C	G	G	A	A	G	G	T	T	C	C	T	T	T	T	G	G	T	T	T	T	G	G	G	G	A	A	C	C	T	T	G	G	A	A	C	C	C	C	G	G	G	G	A	A	G	G	T	T	A	A	A	A	A	A	C	C	C	C	C	C	A	A	C	C	A	A	G	G	C	C	A	A	T	T	T	T	T	T	C	C	A	A	T	T	G	G	T	T	C	C	C	C	G	G	A	A	A	A	G	G	C	C	G	G	A	A	C	C	T	T	G	G	G	G	C	C	A	A	A	A	T	T	A	A	G	G	T	T	T	T	C	C	G	G	G	G	C	C	G	G	C	C	G	G	C	C	A	A	T	T	G	G	C	C	A	A	C	C	G	G	T	T	T	T	C	C	G	G	T	T	T	T	G	G	G	G	G	G	A	A	G	G	G	G	A	A	C	C	C	C	G	G	T	T	A	A	C	C	G	G	C	C	A	A	C	C	A	A	C	C	T	T	G	G	T	T	G	G	C	C	G	G	C	C	G	G	C	C	T	T	T	T	G	G	C	C	A	A	T	T	G	G	T	T	T	T	T	T	T	T	G	G	A	A	G	G	C	C	A	A	G	G	A	A	A	A	G	G	G	G	C	C	C	C	A	A	A	A	A	A	C	C	A	A	A	A	T	T	A	A	A	A	A	A	A	A	A	A	C	C	C	C	G	G	G	G	A	A	G	G	A	A	A	A	A	A	C	C	C	C	T	T	G	G	A	A	G	G	A	A	G	G	T	T	T	T	C	C	G	G	A	A	C	C	T	T	G	G	C	C	T	T	A	A	A	A	G	G	G	G	G	G	A	A	A	A	T	T	C	C	A	A	T	T	A	A	C	C	G	G	T	T	C	C	C	C	G	G	G	G	C	C	G	G	C	C	G	G	A	A	C	C	A	A	T	T	G	G	T	T	T	T	G	G	G	G	C	C	C	C	G	G	G	G	T	T	G	G	C	C	A	A	C	C	C	C	G	G	T	T	A	A	A	A	A	A	A	A	T	T	C	C	T	T	C	C	C	C	T	T	C	C	C	C	A	A	A	A	C	C	T	T	A	A	G	G	C	C	C	C	T	T	G	G	G	G	C	C	G	G	A	A	C	C	T	T	G	G	C	C	A	A	C	C	T	T	C	C	G	G	A	A	G	G	C	C	T	T	G	G	G	G	G	G	G	G	G	G	T	T	C	C	C	C	C	C	C	C	G	G	G	G	A	A	G	G	T	T	A	A	T	T	T	T	C	C	A	A	G	G	C	C	G	G	C	C	C	C	C	C	T	T	C	C	A	A	T	T	C	C	A	A	G	G	G	G	A	A	T	T	T	T	A	A	C	C	G	G	T	T	C	C	C	C	G	G	T	T	G	G	A	A	G	G	A	A	C	C	C	C	C	C	C	C	C	C	A	A	C	C	A	A	C	C	G	G	C	C	A	A	C	C	T	T	T	T	A	A	G	G	A	A	C	C	C	C	C	C	A	G	C	C	A	A	C	C	T	T	A	A	T	T	A	A	C	C	A	A	T	T	C	C	A	A	A	A	G	G	G	G	C	C	G	G	T	T	G	G	A	A	G	G	A	A	G	G	G	G	T	T	A	A	A	A	T	T	G	G	A	A	C	C	T	T	A	A	T	T	A	A	T	T	A	A	A	A	T	T	A	A	T	T	G	G	T	T	T	T	C	C	A	A	T	T	G	G	G	G	T	T	C	C	C	C	A	A	G	G	G	G	G	G	C	C	G	G	A	A	T	T	G	G	T	T	C	C	G	A	C	A	G	G	A	G	C	T	C	C	T	T	C	G	A	A	A	A	G	G	A	A	A	C	G	G	C	T	A	A	T	G	C	C	G	G	G	A	A	G	A	G	C	C	C	C	T	C	T	G	G	G	T	T	T	T	C	C	G	A	T	T	G	G	G	G	T	T	A	A	G	A	C	T	NA	NA	G	G	A	A	T	T	A	A	G	G	C	C	G	G	G	T	A	A	T	T	C	C	T	T	A	A	C	C	A	A	G	G	C	C	T	T	T	T	G	G	T	T	A	A	G	G	C	C	T	T	G	G	A	A	T	T	C	C	G	G	A	A	C	C	T	T	A	A	C	C	C	A	T	C	G	A	G	T	G	A	G	A	C	C	C	C	G	G	C	C	T	C	T	T	G	G	G	G	A	T	C	C	C	C	G	G	A	A	C	T	G	G	G	A	A	G	A	A	T	C	A	A	A	A	C	C	G	A	A	A	G	G	A	A	G	A	A	A	C	C	G	G	T	T	A	A	C	C	T	T	T	T	A	A	T	C	G	A	A	G	C	C	G	A	A	G	A	A	A	T	C	C	T	T	T	T	G	G	T	G	T	G	G	G	T	T	G	G	G	A	A	T	T	T	G	G	G	A	C	C	C	A	NA	NA	A	A	T	T	A	C	T	C	T	C	A	A	C	C	A	A	T	T	C	C	C	C	C	C	C	T	T	T	G	G	A	A	T	T	T	G	G	A	A	T	A	G	C	G	T	T	G	G	A	A	A	A	G	G	C	C	C	C	C	C	T	T	T	T	NA	NA	T	T	A	A	A	A	C	C	G	G	G	G	G	G	G	G	G	G	T	T	T	T	T	T	C	C	G	G	T	T	T	T	A	A	T	T	G	G	T	T	T	T	G	G	A	A	G	G	A	A	T	T	G	G	C	C	T	T	T	T	C	C	A	A	A	A	T	T	C	C	T	T	A	A	T	T	T	T	T	T	G	G	A	A	A	A	T	T	T	G	A	A	C	C	G	G	C	C	C	C	A	G	T	G	G	T	C	C	T	T	A	G	G	G	A	T	G	A	C	G	G	A	A	A	G	G	A	A	C	C	G	G	C	T	C	T	T	C	C	C	T	T	G	G	G	G	G	G	T	T	C	C	T	T	T	T	C	C	C	C	G	G	G	G	C	C	G	T	C	C	A	A	A	A	C	C	G	G	C	C	T	T	G	G	C	T	G	G	A	A	G	A	T	T	T	T	G	G	G	G	C	C	C	C	C	C	G	G	T	T	T	T	T	T	C	C	T	T	C	C	G	G	G	G	A	A	A	A	C	C	G	G	C	G	T	T	G	A	T	T	C	T	T	C	T	T	G	G	G	G	T	A	G	A	G	A	G	A	T	T	T	T	A	A	G	T	C	C	C	C	A	A	G	G	A	A	A	A	T	T	T	T	C	C	C	C	G	G	G	G	T	T	A	A	C	C	A	A	C	C	A	A	T	T	C	C	T	T	G	G	T	T	C	C	T	T	G	G	G	G	C	C	A	A	A	A	A	A	G	G	G	G	G	G	C	C	C	C	T	T	A	A	C	C	C	C	C	C	T	T	C	C	C	C	C	C	C	C	A	A	A	A	C	T	A	G	G	G	T	A	T	T	T	T	T	T	G	G	G	G	T	G	T	T	G	T	T	T	G	G	A	A	G	G	C	C	T	T	C	C	G	A	C	C	A	C	C	C	T	T	T	T	C	C	A	G	T	T	A	A	C	C	A	A	T	T	T	T	C	C	A	A	G	G	G	G	T	T	A	A	G	G	G	G	C	C	G	G	A	A	C	C	A	A	C	C	A	A	G	G	A	A	G	G	C	C	G	G	A	A	A	A	C	C	G	G	T	T	C	C	C	C	A	A	T	T	T	T	A	C	A	G	T	C	A	A	C	C	G	C	A	A	G	G	G	G	C	C	A	A	C	C	A	G	T	T	T	T	G	G	A	A	A	A	A	A	C	C	A	A	C	C	G	G	A	A	A	C	C	C	A	G	C	T	G	G	C	C	T	T	T	T	T	T	C	C	C	C	G	G	G	G	C	C	T	T	G	G	T	T	A	A	A	A	A	A	A	A	NA	NA	A	A	A	A	A	A	G	G	A	A	A	A	C	C	G	G	G	G	A	A	A	A	T	T	T	T	G	G	A	A	C	C	G	G	A	A	T	T	A	A	C	C	A	A	T	T	G	G	G	G	G	G	A	A	C	C	C	C	C	C	T	T	A	A	G	G	G	G	A	A	A	A	G	G	T	T	C	C	G	G	C	C	T	T	C	C	G	G	T	T	A	A	G	G	A	A	C	C	T	T	T	T	G	G	A	A	G	G	T	T	G	G	A	A	A	A	T	T	C	C	C	C	G	G	G	G	A	A	G	G	C	C	C	C	T	T	A	A	T	T	C	C	C	C	T	T	T	T	C	C	G	G	A	A	C	C	A	A	C	C	C	C	T	T	C	C	G	G	G	G	A	A	C	C	T	T	C	C	T	T	C	C	T	T	C	C	T	T	C	C	C	C	T	T	A	A	A	A	G	G	A	A	A	A	C	C	T	T	T	T	A	A	A	A	C	C	G	G	C	C	C	C	A	A	A	A	A	A	A	A	C	C	G	G	G	G	A	A	C	C	A	A	C	C	G	G	T	T	G	G	A	A	A	A	T	T	C	C	G	G	G	G	A	A	C	C	T	T	T	T	G	G	T	T	C	C	A	A	A	A	G	G	G	G	G	G	T	T	G	G	C	C	C	C	G	G	C	C	C	C	G	G	G	G	G	G	G	G	G	G	C	C	T	T	T	T	G	G	C	C	C	C	C	C	G	G	C	C	A	A	C	C	A	A	C	C	A	A	C	C	A	A	T	T	C	C	T	T	G	G	A	A	G	G	C	C	T	T	G	G	T	T	G	G	C	C	T	T	A	A	A	A	A	A	A	A	T	T	G	G	A	A	C	C	T	T	T	T	T	T	T	T	T	T	A	A	G	G	G	G	G	G	G	G	C	C	C	C	G	G	G	G	T	T	C	C	C	C	G	G	A	A	C	C	C	C	A	A	A	A	C	C	A	A	C	C	A	A	C	C	T	T	G	G	C	C	T	T	C	C	A	A	T	T	G	G	G	G	G	G	A	A	G	G	C	C	G	G	T	G	A	A	G	C	T	C	A	G	C	C	C	T	A	G	T	T	A	A	C	T	A	A	C	C	T	G	T	T	G	G	T	T	T	T	G	G	A	A	C	G	C	T	C	T	A	A	G	G	A	A	T	C	C	C	C	C	T	T	G	G	T	T	A	A	G	G	G	T	G	A	T	T	C	C	A	T	C	C	A	A	T	T	G	T	C	T	T	T	A	A	G	G	T	T	A	A	G	G	NA	NA	C	C	C	A	A	A	NA	NA	G	A	T	T	C	C	G	G	C	C	C	C	T	T	A	A	G	G	G	G	G	G	G	G	A	A	C	C	C	C	C	C	T	T	C	C	C	C	G	G	G	G	G	G	C	C	T	T	T	T	C	C	G	G	C	C	T	T	C	C	C	C	G	A	T	T	A	A	G	G	T	T	G	G	T	A	G	A	A	A	NA	NA	G	G	G	G	A	A	A	A	A	A	T	T	G	G	T	T	G	G	T	C	A	A	T	T	A	G	C	C	A	G	A	A	G	G	C	C	G	G	T	A	A	A	C	T	A	A	A	G	T	C	G	G	G	G	C	G	A	A	G	A	G	G	T	T	C	T	G	A	C	C	A	C	T	T	NA	NA	C	C	G	G	C	C	T	T	A	G	C	C	G	T	G	A	A	A	A	G	G	G	T	T	C	T	T	T	G	C	G	A	C	T	T	A	G	G	C	T	A	A	T	T	T	T	T	T	T	T	A	A	T	C	A	G	G	A	T	C	C	C	A	G	C	T	C	C	G	G	A	A	G	G	C	C	T	T	G	G	G	A	G	G	T	T	A	A	C	C	C	T	C	T	T	T	C	T	C	C	G	G	C	C	T	T	T	T	A	A	G	G	G	G	G	G	T	T	T	T	C	C	T	T	G	G	T	G	A	A	C	T	T	C	NA	NA	C	C	C	C	T	T	G	G	A	G	C	T	T	C	G	A	A	A	C	G	G	A	G	A	C	T	G	G	G	G	T	T	A	A	G	G	T	A	A	G	G	G	G	G	A	A	A	A	C	C	T	T	T	T	G	G	G	G	A	G	T	T	G	G	G	G	G	G	C	C	T	T	C	C	T	T	T	C	C	G	G	G	T	C	G	A	G	G	C	C	G	C	C	T	G	G	A	G	G	G	T	G	C	C	G	G	G	G	G	A	T	T	C	C	C	C	C	C	C	T	A	G	C	T	T	T	T	C	T	T	T	T	A	A	C	T	G	G	C	C	G	G	T	T	G	G	C	T	G	G	C	C	C	C	G	G	A	G	T	T	C	T	C	C	G	G	C	C	T	T	T	T	G	G	T	T	G	G	A	A	G	G	G	G	C	C	G	G	C	C	NA	NA	C	C	G	G	C	G	C	T	C	C	T	T	A	T	G	T	C	C	A	G	T	T	A	A	A	C	G	G	G	A	T	T	C	C	A	A	A	G	T	T	A	C	T	A	C	C	C	C	A	T	C	C	C	A	T	T	C	T	A	A	T	T	C	C	G	A	T	C	T	C	G	G	A	A	G	G	A	A	A	A	G	G	T	T	G	G	G	G	G	A	T	T	T	T	G	G	G	G	C	C	C	C	G	G	T	T	C	C	C	C	C	T	G	C	G	A	C	C	A	G	C	C	G	G	T	T	T	T	G	A	G	G	A	A	A	A	A	C	T	T	A	T	C	C	T	C	C	C	T	C	C	T	C	C	C	C	A	A	C	C	A	G	C	G	A	A	A	A	A	A	T	G	C	C	T	T	C	A	G	G	T	T	A	A	T	T	C	T	G	G	G	G	A	A	T	T	C	C	T	T	G	G	G	G	A	A	G	G	T	T	G	G	G	G	T	C	G	G	T	T	C	C	C	C	C	C	C	C	C	C	G	G	T	C	C	C	G	G	G	G	T	T	A	A	A	A	A	A	G	G	G	G	C	C	A	A	A	A	C	C	A	T	T	T	A	G	C	A	G	G	T	T	A	C	A	G	T	C	T	T	G	G	T	G	T	T	T	C	G	G	A	G	C	C	G	G	T	T	T	C	A	A	A	A	G	G	C	C	C	A	A	G	G	G	C	T	G	G	A	C	C	C	T	T	C	C	G	G	G	C	A	G	T	C	C	T	NA	NA	NA	NA	C	C	C	C	G	G	T	A	A	A	G	G	G	A	C	T	G	G	C	T	G	A	G	A	C	C	NA	NA	T	G	C	T	C	T	T	C	T	C	G	G	G	G	A	G	C	C	T	G	C	C	A	T	C	T	G	G	C	A	C	C	C	C	A	A	A	A	A	C	C	C	G	A	NA	NA	A	A	A	A	T	T	C	C	G	G	G	G	T	T	G	G	G	G	A	A	A	T	A	A	G	G	G	G	G	G	G	G	C	G	T	T	T	T	T	C	T	C	T	C	C	C	C	C	G	G	C	C	C	C	C	T	C	C	A	A	C	C	G	G	G	G	G	G	G	G	C	C	C	T	C	C	C	T	T	T	C	C	C	C	T	T	G	G	G	G	T	T	T	T	T	T	A	A	T	T	G	G	C	C	G	G	T	T	T	T	A	A	T	T	G	G	A	A	C	C	G	G	G	G	G	G	C	C	T	T	C	C	G	G	C	C	C	C	G	G	T	A	C	C	A	A	A	G	G	C	G	G	G	G	A	A	G	G	A	T	C	T	C	C	A	A	A	A	C	C	A	A	A	A	G	A	G	C	G	G	A	A	A	A	C	T	A	G	C	C	A	A	C	C	C	C	G	G	A	A	C	C	C	G	C	C	C	C	G	G	C	C	G	G	T	T	G	C	C	C	C	C	G	G	C	C	T	T	C	C	T	T	C	C	T	T	C	C	G	G	A	A	C	C	A	A	G	G	G	G	A	A	A	A	T	T	A	A	A	A	A	A	A	A	A	A	C	C	G	G	A	A	A	A	C	C	A	A	T	T	C	C	A	A	C	C	C	C	T	T	G	G	T	T	T	T	A	A	G	G	A	A	C	C	A	A	G	G	A	A	T	T	A	A	A	A	C	C	A	A	A	A	T	T	T	T	T	T	T	T	A	A	T	T	A	A	C	C	A	A	T	T	G	G	C	C	G	G	G	G	C	C	A	A	T	T	T	T	C	C	C	C	T	T	T	T	T	T	G	G	T	T	C	C	T	T	A	A	A	A	G	G	A	A	C	C	A	A	C	C	A	A	T	T	G	G	T	T	T	T	A	A	T	T	G	G	A	A	A	A	C	C	A	A	G	G	G	G	G	G	C	C	G	G	C	C	G	G	A	A	T	T	T	T	T	T	T	T	G	G	G	G	T	T	A	A	C	C	G	G	C	C	C	C	C	C	C	C	T	T	T	T	C	C	A	A	T	T	G	G	T	T	G	G	A	A	C	C	A	A	T	T	C	C	A	A	C	C	A	A	G	G	A	A	C	C	G	G	C	C	A	A	G	G	G	G	G	G	A	A	C	C	C	C	G	G	G	G	G	G	C	C	C	C	T	T	T	T	T	T	C	C	G	G	G	G	T	T	G	G	C	C	A	A	T	T	C	C	T	T	C	C	C	C	T	T	C	C	G	G	A	A	A	A	A	A	G	G	C	C	C	C	A	A	G	G	C	C	C	C	G	G	C	C	A	A	A	A	C	C	C	C	A	A	A	A	A	A	T	T	C	C	G	G	C	C	C	C	A	A	T	T	T	T	A	A	A	A	G	G	C	C	T	T	T	T	C	C	A	A	A	A	C	C	A	A	G	G	G	G	T	T	A	A	C	C	T	T	A	A	T	T	C	C	T	T	C	C	T	T	A	A	C	C	A	A	T	T	C	C	T	T	G	G	C	C	A	A	A	A	C	C	T	T	T	T	T	T	C	C	C	C	T	T	T	T	A	A	A	A	T	T	T	T	A	A	G	G	T	T	C	C	C	C	G	G	G	G	C	C	G	G	A	A	G	G	A	A	C	C	T	T	A	A	A	A	C	C	C	C	T	T	A	A	T	T	C	C	A	A	A	A	C	C	G	G	A	A	C	C	G	G	A	A	A	A	T	T	T	T	C	C	A	A	C	C	T	T	G	G	C	C	A	A	A	A	G	G	A	A	C	C	G	G	G	G	G	G	G	G	G	G	G	G	C	C	C	C	C	C	A	A	G	G	C	C	G	G	T	T	T	T	G	G	C	C	A	A	G	G	G	G	A	A	A	A	G	G	G	G	A	A	G	G	C	C	A	A	A	A	C	C	G	G	C	C	T	T	T	T	G	G	C	C	A	A	A	A	A	A	A	A	C	C	G	G	A	A	C	C	G	G	G	G	G	G	C	C	A	A	G	G	A	A	C	C	C	C	C	C	C	C	G	G	G	G	A	A	A	A	A	A	G	G	T	T	C	C	T	T	T	T	T	T	C	C	C	C	G	G	T	T	A	A	C	C	A	A	T	T	C	C	C	C	G	G	T	T	T	T	T	T	G	G	G	G	C	C	G	G	A	A	C	C	T	T	G	G	C	C	T	T	G	G	T	T	G	G	C	C	T	T	C	C	G	G	A	A	G	G	A	A	T	T	A	A	C	C	C	C	G	G	C	C	C	C	A	A	A	A	G	G	T	T	G	G	A	A	C	C	A	A	G	G	C	C	T	T	G	G	C	C	T	T	G	G	A	A	T	T	A	A	C	C	G	G	C	C	T	T	G	G	T	T	G	G	A	A	C	C	C	C	G	G	A	A	G	G	G	G	A	A	T	T	T	T	T	T	T	T	T	T	G	G	A	A	A	A	T	T	G	G	T	T	A	A	C	C	G	G	A	A	A	A	A	A	C	C	A	A	A	A	G	G	G	G	C	C	C	C	C	C	A	A	G	G	C	C	A	A	A	A	C	C	C	C	C	C	G	G	T	T	G	G	C	C	A	A	G	G	C	C	A	A	G	G	A	A	A	A	C	C	T	T	G	G	T	T	A	A	G	G	A	A	A	A	G	G	C	C	T	T	G	G	C	C	A	A	G	G	G	G	T	T	G	G	G	G	G	G	G	G	T	T	T	T	G	G	T	T	G	G	C	C	C	C	A	A	C	C	G	G	T	T	C	C	A	A	A	A	A	A	A	A	A	A	A	A	G	G	C	C	C	C	T	T	A	A	C	C	A	A	G	G	T	T	C	C	C	C	A	A	G	G	G	G	A	A	G	G	T	T	G	G	T	T	G	G	G	G	C	C	C	C	T	T	T	T	G	G	G	G	C	C	G	G	C	C	C	C	A	A	T	T	A	A	A	A	C	C	C	C	A	A	T	T	A	A	G	G	G	G	G	G	A	A	G	G	T	T	T	T	A	A	T	T	G	G	T	T	A	A	G	G	T	T	T	T	G	G	G	G	G	G	T	T	A	A	T	T	T	T	A	A	T	T	C	C	C	C	G	G	T	T	A	A	A	A	C	C	T	T	T	T	C	C	C	C	G	G	A	A	T	T	T	T	G	G	C	C	T	T	A	A	C	C	C	C	A	A	A	A	C	C	G	G	A	A	G	G	C	C	A	A	C	C	A	A	T	T	A	A	T	T	C	C	C	C	C	C	A	A	C	C	T	T	A	A	G	G	C	C	A	A	A	A	A	A	C	C	G	G	G	G	C	C	C	C	A	A	C	C	A	A	C	C	A	A	G	G	A	A	C	C	G	G	C	C	C	C	G	G	C	C	C	C	G	G	C	C	G	G	T	T	G	G	A	A	T	T	G	G	C	C	G	G	T	T	A	A	A	A	T	T	C	C	G	G	A	A	G	G	A	A	C	C	G	G	G	G	C	C	A	A	T	T	G	G	G	G	G	G	C	C	C	C	A	A	C	C	A	A	C	C	A	A	C	C	G	G	C	C	C	C	A	A	A	A	C	C	T	T	G	G	G	G	T	T	G	G	A	A	C	C	G	G	C	C	G	G	T	T	A	A	A	A	C	C	C	C	C	C	G	G	C	C	C	C	G	G	A	A	G	G	C	C	C	C	C	C	C	C	C	C	A	A	G	G	G	G	G	G	T	T	A	A	A	A	C	C	A	A	G	G	C	C	A	A	A	A	G	G	A	A	G	G	T	T	C	C	A	A	T	T	T	T	G	G	A	A	G	G	G	G	A	A	T	T	G	G	A	A	C	C	G	G	A	A	G	G	G	G	C	C	C	C	A	A	A	A	A	A	A	A	A	A	G	G	C	C	C	C	G	G	G	G	T	T	A	A	C	C	G	G	A	A	A	A	G	G	C	C	G	G	C	C	G	G	T	T	G	G	A	A	T	T	C	C	C	C	G	G	G	G	A	A	A	A	C	C	T	C	G	G	G	G	C	C	G	G	T	T	A	A	A	A	T	T	C	C	A	A	A	A	C	C	G	G	C	C	G	G	T	T	A	A	A	A	G	G	A	A	T	T	T	T	C	C	A	A	C	C	A	A	C	C	G	G	A	A	T	T	G	G	G	G	G	G	T	T	A	A	A	A	G	G	T	T	C	C	T	T	T	T	T	T	A	A	A	A	G	G	T	T	C	C	T	T	C	C	T	T	A	A	G	G	G	G	A	A	A	A	T	T	A	A	T	T	T	T	T	T	C	C	G	G	A	A	G	G	T	T	C	C	A	A	C	C	C	C	T	T	T	T	C	C	A	A	C	C	G	G	A	A	G	G	G	G	G	G	G	G	C	C	C	C	C	C	A	A	C	C	A	A	T	T	C	C	G	G	T	T	C	C	A	A	T	T	C	C	G	G	T	T	T	T	C	C	A	A	T	T	A	A	A	A	A	A	A	A	C	C	C	C	T	T	G	G	G	G	A	A	C	C	A	A	C	C	C	C	T	T	A	A	G	G	A	A	G	G	A	A	G	G	G	G	T	T	C	C	G	G	C	C	A	A	G	G	G	G	G	G	A	A	A	A	G	G	G	G	G	G	G	G	A	A	G	G	C	C	C	C	A	A	G	G	C	C	T	T	C	C	A	A	C	C	G	G	G	G	G	G	G	G	A	A	A	A	A	A	T	T	A	A	T	T	G	G	A	A	G	G	A	A	A	A	A	A	G	G	G	G	G	G	C	C	C	C	G	G	T	T	A	A	T	T	G	G	C	C	T	T	G	G	A	A	C	C	C	C	G	G	C	C	C	C	A	A	C	C	A	A	A	A	C	C	T	T	G	G	T	T	C	C	T	T	C	C	G	G	A	A	A	A	G	G	G	G	G	G	A	A	C	C	A	A	T	T	G	G	A	A	A	A	A	A	T	T	A	A	A	A	A	A	T	T	T	T	G	G	C	C	T	T	G	G	A	A	C	C	C	C	G	G	T	T	T	T	G	G	A	A	G	G	C	C	A	A	G	G	G	G	NA	NA	A	A	A	A	T	T	C	C	T	T	C	C	G	G	C	C	A	A	A	A	G	G	T	T	G	G	G	G	C	C	G	G	T	T	G	G	T	T	G	G	C	C	G	G	G	G	G	G	C	C	G	G	C	C	C	C	T	T	C	C	T	T	A	A	G	G	G	G	T	T	T	T	G	G	C	C	T	T	G	G	C	C	T	T	C	C	A	A	G	G	A	A	G	G	A	A	T	T	C	C	G	G	A	A	C	C	G	G	A	A	T	T	G	G	C	C	C	C	T	T	C	C	G	G	C	C	G	G	G	G	G	G	A	A	G	G	G	G	G	G	C	C	T	T	G	G	T	T	C	C	G	G	C	C	C	C	C	C	G	G	T	T	A	A	G	G	T	T	C	C	C	C	G	G	T	T	G	G	A	A	G	G	T	T	T	T	C	C	G	G	C	C	C	C	G	G	T	T	A	A	C	C	G	G	G	G	T	T	A	A	A	A	T	T	C	C	A	A	C	C	T	T	C	C	T	T	C	C	G	G	C	C	G	G	NA	NA	G	G	C	C	C	C	G	G	T	T	G	G	T	T	A	A	G	G	G	G	G	G	A	A	T	T	C	C	C	C	C	C	G	A	G	G	G	G	T	T	A	A	C	C	T	T	G	G	T	T	C	C	G	G	G	G	C	C	C	C	C	C	T	T	C	C	C	C	G	G	C	C	G	G	C	C	A	A	C	C	C	C	A	A	G	G	T	T	G	G	A	A	C	C	C	C	T	T	C	C	A	A	C	C	C	C	T	T	C	C	T	T	A	A	C	C	T	T	A	A	T	T	A	A	A	A	NA	NA	G	G	T	T	A	A	G	G	T	T	A	A	C	C	A	A	C	C	G	G	G	G	C	C	G	G	C	C	C	C	T	T	G	G	C	C	T	T	C	C	C	C	G	G	G	G	A	A	T	T	G	G	NA	NA	T	T	G	G	G	G	A	A	T	T	A	A	A	A	T	T	T	C	C	C	A	A	G	G	C	C	C	C	C	C	G	G	T	T	G	G	A	A	C	C	G	G	C	C	G	G	A	A	T	T	T	T	A	A	C	C	C	C	C	C	C	C	G	G	C	C	G	G	G	G	T	T	A	A	G	G	T	T	C	C	G	G	A	A	G	G	T	T	T	T	T	T	G	G	C	C	A	A	G	G	G	G	G	G	T	T	T	T	A	A	C	C	G	G	A	A	T	T	C	C	G	G	G	G	C	C	G	G	T	T	A	A	G	G	G	G	C	C	C	C	C	C	T	T	G	G	A	A	G	G	A	A	G	G	A	A	C	C	G	G	G	G	G	G	G	G	G	G	T	T	T	T	A	A	A	A	A	A	G	G	C	C	C	C	C	C	A	A	T	T	A	A	G	G	C	C	A	A	A	A	T	T	A	A	A	A	G	G	T	T	T	T	G	G	C	C	C	C	C	C	C	C	C	C	G	G	C	C	A	A	G	G	C	C	G	G	G	G	G	G	G	G	A	A	G	G	C	C	C	C	G	G	G	G	C	C	C	C	G	G	G	G	G	G	C	C	G	G	C	C	G	G	C	C	G	G	C	C	G	G	G	G	G	G	G	G	T	T	C	C	C	C	C	C	C	C	G	G	T	T	A	A	C	C	C	C	G	G	G	G	C	C	NA	NA	A	A	A	A	C	C	C	C	G	G	G	G	A	A	G	G	A	A	C	C	T	G	T	T	G	G	C	C	G	G	C	C	C	C	A	A	T	T	C	C	T	T	G	G	G	G	A	A	C	C	T	T	C	C	C	C	C	C	C	C	T	T	G	G	G	G	G	A	T	T	C	C	C	C	C	C	G	G	T	T	A	A	C	C	C	C	C	C	A	A	G	G	C	C	G	G	G	G	G	G	C	C	T	T	C	C	A	A	C	C	A	A	C	C	C	C	G	G	C	C	C	C	C	C	G	G	C	C	C	C	G	G	G	G	C	C	C	C	C	C	T	T	G	G	C	C	A	A	A	A	G	C	C	C	T	T	A	A	G	G	C	C	A	A	C	C	G	G	T	T	G	G	A	A	A	A	C	C	A	A	G	G	T	T	G	G	A	A	G	G	T	T	A	A	G	G	A	A	C	C	G	G	C	C	G	G	A	A	C	C	G	G	C	C	A	A	C	C	T	T	G	G	T	T	T	T	C	C	G	G	C	C	C	C	G	G	C	C	C	C	G	G	C	C	A	A	A	A	G	G	G	G	G	G	NA	NA	C	C	T	T	C	C	C	C	T	T	C	C	C	C	T	T	G	G	G	G	C	C	C	C	G	G	T	T	C	C	T	T	T	T	C	C	C	C	A	A	C	C	A	A	A	A	T	T	T	T	A	A	G	G	G	G	T	T	G	G	T	T	A	A	G	G	G	G	T	T	T	T	C	C	A	A	A	A	T	T	T	T	T	T	C	C	T	T	G	G	G	G	C	C	T	T	C	C	C	C	T	T	A	A	C	C	G	G	G	G	C	C	T	T	G	G	C	C	C	C	G	G	A	A	T	T	G	G	A	A	A	A	G	G	T	T	T	T	T	T	G	G	C	C	G	G	A	A	G	G	A	A	T	T	A	A	T	T	C	C	G	G	G	G	T	T	G	G	T	T	G	G	T	T	C	C	G	G	T	T	C	C	G	G	G	G	A	A	T	T	T	T	C	C	G	G	C	C	A	A	C	C	C	C	A	A	G	G	A	A	A	A	C	C	C	C	G	G	G	G	C	C	G	G	G	G	C	C	C	C	C	C	T	T	G	G	G	G	T	T	C	C	G	G	C	C	A	A	T	T	G	G	G	G	C	C	T	T	A	A	C	C	G	G	G	G	T	T	G	G	G	G	C	C	A	A	T	T	G	G	A	A	A	A	G	G	C	C	C	C	G	G	C	C	T	T	G	G	G	G	G	G	G	G	C	C	G	G	C	C	T	T	T	T	C	C	A	A	A	A	T	T	T	T	T	T	A	A	G	G	G	G	G	G	C	C	C	C	C	C	C	C	A	A	T	T	T	T	A	A	A	A	G	G	T	T	C	C	A	A	C	C	G	G	G	G	G	G	G	G	G	G	T	T	G	G	C	C	G	G	G	G	C	C	C	C	G	G	G	G	A	A	G	G	A	A	T	T	A	A	G	G	T	T	G	G	G	G	G	G	C	C	G	G	T	T	T	T	A	A	A	A	A	A	A	A	A	A	A	A	A	A	A	A	G	G	A	A	G	G	C	C	C	C	G	G	A	A	T	T	A	A	T	T	G	G	T	T	C	C	A	A	G	G	C	C	G	G	G	G	G	G	A	A	G	G	T	T	A	A	A	A	G	G	C	C	A	A	A	A	T	T	C	C	T	T	C	C	C	C	A	A	C	C	A	A	C	C	C	C	C	C	A	A	G	G	G	G	A	A	C	C	T	T	T	T	C	C	G	G	C	C	C	C	A	A	T	T	A	A	T	T	T	T	A	A	A	A	C	C	C	C	G	G	C	C	T	T	T	T	T	T	C	C	C	C	C	C	G	G	A	A	C	C	C	C	A	A	G	G	A	A	A	A	G	G	C	C	G	G	G	G	T	T	G	G	C	C	C	C	C	C	G	G	C	C	G	G	G	G	T	T	A	A	T	T	T	T	C	C	G	G	G	G	C	C	G	G	T	T	A	A	T	T	G	G	G	G	C	C	C	C	A	A	C	C	G	G	G	G	A	A	C	C	C	C	A	A	G	G	C	C	T	T	A	A	G	G	T	T	A	A	C	C	C	C	T	T	T	T	G	G	G	G	G	G	G	G	A	A	G	G	C	C	C	C	C	C	T	T	C	C	C	C	G	G	T	T	C	C	C	C	T	T	C	C	C	C	C	C	A	A	C	C	G	G	T	T	G	G	A	A	T	T	C	C	G	G	A	A	A	A	G	G	C	C	C	C	A	A	T	T	G	G	T	T	G	G	T	T	T	T	T	C	C	C	G	G	A	A	C	C	G	G	C	C	G	G	C	C	G	G	A	A	C	C	T	T	T	T	T	T	A	A	T	T	G	G	G	G	T	T	T	T	T	T	T	T	C	C	A	A	C	C	G	G	A	A	A	A	C	C	T	T	G	G	A	A	T	T	G	G	C	T	G	G	A	A	G	G	G	G	C	C	A	A	A	A	G	G	C	C	T	T	G	G	A	A	C	C	A	A	C	C	G	G	G	G	C	C	A	A	G	G	A	A	T	T	C	C	A	A	A	A	C	C	T	T	C	C	A	A	T	T	A	A	G	G	A	A	T	T	C	C	G	G	C	C	A	A	C	C	T	T	G	G	T	T	C	C	C	C	T	T	C	C	G	G	G	G	A	A	C	C	G	G	A	A	G	G	C	C	G	G	A	A	G	G	C	C	C	C	C	C	A	A	T	T	C	C	G	G	C	C	T	T	C	C	G	G	A	A	C	C	A	A	T	T	C	C	A	A	T	T	C	C	C	C	T	T	T	T	A	A	C	C	G	G	C	C	G	G	A	A	A	A	A	A	G	G	A	A	T	T	G	G	C	C	C	C	A	A	G	G	A	A	G	G	C	C	G	G	T	T	C	T	G	G	G	G	G	G	A	A	C	C	A	A	A	A	C	C	C	C	G	G	C	C	A	A	C	C	G	G	C	C	G	G	T	T	A	A	G	G	A	A	C	C	A	T	G	G	C	C	G	G	G	G	A	A	G	G	T	T	T	T	G	G	A	A	G	G	A	A	T	G	G	G	A	G	A	G	C	C	C	C	A	A	G	G	C	C	G	G	A	A	G	G	C	C	C	C	C	C	T	T	T	T	T	T	C	C	A	A	G	G	A	A	A	A	G	G	C	C	A	A	A	A	G	G	C	C	C	C	C	C	A	A	A	A	T	T	C	C	C	C	A	A	G	G	A	A	A	A	C	C	A	A	C	C	C	C	C	C	C	C	G	G	C	C	C	C	G	G	G	G	G	G	T	T	A	A	G	G	T	T	C	C	C	C	A	A	A	A	G	G	A	A	T	T	C	C	C	C	A	A	G	G	T	T	A	A	T	T	C	C	C	C	C	C	G	G	G	G	T	T	G	G	C	C	G	G	A	A	C	C	T	T	G	G	G	G	G	G	C	C	A	A	T	T	G	G	C	C	G	G	C	C	T	T	G	G	T	T	G	G	A	A	G	G	T	T	A	A	G	G	G	G	A	A	A	A	G	G	G	G	G	G	C	C	C	C	G	G	T	T	T	T	A	A	C	C	C	C	A	A	G	A	G	G	C	C	G	G	C	C	A	A	T	T	G	G	A	A	T	T	A	A	T	T	T	T	G	G	G	G	G	G	G	G	C	C	A	A	G	G	G	G	G	G	C	C	T	T	A	A	C	C	T	T	G	G	A	A	T	T	G	G	T	T	G	G	C	C	A	A	A	A	T	T	G	G	A	A	A	A	C	C	A	A	G	G	C	C	C	C	C	C	T	T	A	A	G	G	T	T	C	C	G	G	G	G	C	C	T	T	G	G	A	A	A	A	G	G	C	C	G	G	C	C	A	A	C	C	C	C	A	A	C	C	C	C	G	G	G	G	C	C	C	C	T	T	T	T	A	A	A	A	A	A	G	G	C	T	C	C	C	C	G	G	T	T	T	T	T	T	C	C	A	A	C	C	A	A	A	A	T	T	C	C	C	C	T	T	T	T	G	G	C	C	A	A	G	G	T	T	NA	NA	G	G	T	T	G	G	C	C	T	T	C	C	C	C	C	C	A	A	C	C	C	C	G	G	C	C	T	T	A	A	A	A	A	A	A	A	C	C	C	C	T	T	C	C	C	C	C	C	A	A	C	C	C	C	C	C	G	G	C	C	C	C	G	G	C	C	G	G	C	C	T	T	C	C	A	A	C	C	C	C	C	C	C	C	C	C	A	A	C	C	A	A	C	C	A	A	C	C	C	C	T	T	T	T	T	T	C	C	C	C	G	G	T	T	A	A	C	C	A	A	G	G	G	G	T	T	T	T	A	A	A	A	A	A	C	C	A	A	C	C	A	A	C	C	T	T	C	C	A	A	C	C	T	T	A	A	A	A	A	A	G	G	A	A	G	G	A	A	C	C	A	A	A	A	G	G	T	T	G	G	C	C	T	T	C	C	G	G	A	A	C	C	A	A	T	T	G	G	A	A	A	A	G	G	G	G	A	A	C	C	T	T	T	T	G	G	G	G	A	A	A	A	A	A	A	A	G	G	G	G	A	A	T	T	T	T	C	C	T	T	A	A	T	T	T	T	A	A	A	A	T	T	T	T	T	T	G	G	T	T	C	C	G	G	C	C	A	A	C	C	A	A	NA	NA	A	A	T	T	T	T	A	A	A	A	T	T	C	C	T	T	G	G	T	T	C	C	G	G	G	G	C	C	C	C	G	G	T	T	T	T	A	A	A	A	G	G	C	C	C	T	G	G	T	T	C	C	T	T	G	G	C	C	T	T	T	T	T	T	G	G	T	T	C	C	T	T	C	C	C	C	C	C	T	T	A	A	C	C	C	C	G	G	A	A	T	T	G	G	T	T	C	C	C	C	NA	NA	G	G	G	G	C	C	G	G	C	C	A	A	T	T	C	C	A	A	G	G	T	T	T	T	G	G	C	C	C	C	C	C	A	A	C	C	A	A	A	A	G	G	G	G	G	G	C	C	G	G	A	A	A	A	T	T	A	A	A	A	G	G	G	G	G	G	C	C	G	G	T	T	A	A	G	G	G	G	G	G	T	T	T	T	G	G	A	A	A	A	A	A	A	A	A	A	G	G	A	A	C	C	C	C	A	A	A	A	T	T	C	C	A	A	G	G	C	C	C	C	G	G	T	T	C	C	G	G	G	G	A	A	A	A	T	T	T	T	T	T	A	A	A	A	A	A	T	T	A	A	T	T	C	C	T	T	G	G	A	A	T	T	G	G	G	G	A	A	G	G	G	G	C	C	G	G	A	A	A	A	C	C	G	G	A	A	A	A	A	A	G	G	A	A	C	C	C	C	T	T	A	A	A	A	C	C	A	A	G	G	A	A	C	C	T	T	C	C	T	T	G	G	T	T	A	A	A	A	A	A	T	T	C	C	G	G	G	G	C	C	T	T	T	T	G	G	A	A	A	A	A	A	T	T	A	A	T	T	A	A	A	A	C	C	C	C
CC	OR2075f6	NA	NA	1	NA	G	G	G	G	T	T	A	A	A	A	C	C	G	G	T	T	C	C	T	T	C	C	A	A	A	A	G	G	T	T	T	T	G	G	T	T	A	A	T	T	A	A	A	A	T	T	A	A	T	T	T	T	G	G	T	T	C	C	A	A	C	C	G	G	T	T	G	G	C	C	A	A	G	G	A	A	A	A	T	T	G	G	A	A	G	G	T	T	C	C	T	T	A	A	C	C	T	T	G	G	A	A	A	A	G	G	C	C	A	A	C	C	G	G	G	G	C	C	A	A	G	G	T	T	G	G	A	A	C	C	A	A	A	A	C	C	A	A	C	C	C	C	A	A	C	C	T	T	T	T	A	A	G	G	G	G	A	A	C	C	C	C	C	C	C	C	C	C	A	A	G	G	A	A	G	G	A	A	A	A	G	G	C	C	G	G	A	A	T	T	C	C	A	A	A	A	A	A	G	G	A	A	T	T	A	A	T	T	T	T	G	G	G	G	A	A	T	T	G	G	G	G	A	A	T	T	G	G	T	T	C	C	G	G	G	G	G	G	G	G	T	T	A	A	C	C	G	G	C	C	T	T	T	T	C	C	G	G	NA	NA	C	C	C	C	C	C	A	A	C	C	A	A	A	A	C	C	T	T	C	C	A	A	T	T	C	C	G	G	A	A	G	G	A	A	C	C	T	T	T	T	G	G	G	G	G	G	T	T	T	T	G	G	T	T	T	T	T	T	G	G	G	G	A	A	T	T	T	T	T	T	A	A	C	C	C	C	G	G	A	A	T	T	G	G	C	C	T	T	A	A	T	T	A	A	T	T	C	C	C	C	C	C	G	G	T	T	C	C	A	A	A	A	T	T	G	G	T	T	A	A	T	T	NA	NA	A	A	C	C	T	T	C	C	A	A	C	C	A	A	C	C	G	G	T	T	C	C	G	G	T	T	G	G	C	C	C	C	G	G	G	G	T	T	T	T	C	C	A	A	A	A	T	T	G	G	A	A	A	A	T	T	A	A	C	C	G	G	T	T	G	G	G	G	G	G	G	G	A	A	G	G	T	T	G	G	G	G	C	C	G	G	A	A	G	G	T	T	C	C	T	T	G	G	T	T	C	C	A	A	T	T	G	G	A	A	T	T	G	G	C	C	A	A	T	T	T	T	C	C	T	T	A	A	A	A	A	A	T	T	C	C	T	T	G	G	T	T	T	T	G	G	A	A	C	C	T	T	A	A	G	G	G	G	C	C	C	C	G	G	C	C	T	T	A	A	C	C	A	A	C	C	A	A	G	G	C	C	T	T	T	T	C	C	T	T	T	T	A	A	A	A	C	C	G	G	C	C	A	A	T	T	T	T	G	G	T	T	T	T	A	A	T	T	C	C	C	C	G	G	G	G	C	C	C	C	C	C	T	T	C	C	C	C	A	A	A	A	G	G	A	A	T	T	A	A	A	A	C	C	C	C	C	C	C	C	G	G	G	G	C	C	A	A	T	T	C	C	A	A	C	C	C	C	G	G	A	A	A	A	C	C	C	C	A	A	C	C	T	T	G	G	T	T	C	C	T	T	G	G	T	T	G	G	G	G	G	G	G	G	A	A	G	G	A	A	T	T	T	T	T	T	G	G	A	A	G	G	T	T	G	G	G	G	C	C	T	T	A	A	C	C	T	T	A	A	T	T	T	T	A	A	A	A	T	T	T	T	G	G	T	T	A	A	T	T	C	C	G	G	G	G	G	G	C	C	G	G	C	C	T	T	C	C	T	T	G	G	C	C	C	C	A	A	C	C	G	G	A	A	C	C	G	G	G	G	G	G	G	G	A	A	A	A	C	C	A	A	A	A	G	G	C	C	G	G	C	C	G	G	G	G	G	G	G	G	T	T	C	C	G	G	G	G	T	T	T	T	G	G	G	G	G	G	A	A	C	C	T	T	C	C	C	C	C	C	G	G	G	G	G	G	A	A	C	C	G	G	G	G	G	G	C	C	T	T	C	C	T	T	T	T	A	A	A	A	G	G	T	T	T	T	C	C	T	T	G	G	T	T	A	A	A	A	T	T	C	C	T	T	T	T	A	A	C	C	C	C	A	A	C	C	C	C	T	T	G	G	C	C	G	G	T	T	A	A	C	C	C	C	G	G	T	T	G	G	C	C	C	C	C	C	A	A	A	A	A	A	G	G	G	G	G	G	A	A	G	G	C	C	A	A	T	T	G	G	C	C	A	A	A	A	A	A	C	C	C	C	A	A	G	G	A	A	G	G	T	T	A	A	A	A	C	C	A	A	T	T	C	C	A	A	G	G	C	C	C	C	C	C	T	T	G	G	C	C	T	T	G	G	A	A	C	C	A	A	C	C	A	A	G	G	C	C	T	T	C	C	G	G	T	T	T	T	C	C	C	C	G	G	T	T	C	C	C	C	C	C	C	C	A	A	C	C	T	T	G	G	T	T	G	G	T	T	G	G	T	T	G	G	T	T	C	C	A	A	G	G	G	G	T	T	A	A	C	C	A	A	G	G	A	A	C	C	A	A	G	G	A	A	C	C	A	A	A	A	C	C	A	A	C	C	G	G	G	G	C	C	T	T	A	A	G	G	C	C	G	G	A	A	G	G	T	T	T	T	A	A	G	G	T	T	T	T	T	T	A	A	A	A	C	C	G	G	C	C	T	T	T	T	C	C	A	A	C	C	C	C	C	C	A	A	A	A	C	C	T	T	A	A	C	C	T	T	C	C	A	A	G	G	A	A	T	T	C	C	G	G	C	C	C	C	G	G	G	G	C	C	T	T	A	A	C	C	A	A	G	G	C	C	A	A	C	C	C	C	A	A	C	C	A	A	C	C	G	G	A	A	C	C	G	G	G	G	T	T	A	A	A	A	T	T	A	A	A	A	G	G	A	A	G	G	T	T	C	C	C	C	G	G	T	T	C	C	A	A	G	G	A	A	T	T	A	A	A	A	T	T	G	G	G	G	A	A	G	G	G	G	A	A	A	A	A	A	C	C	A	A	T	T	G	G	A	A	G	G	A	A	C	C	C	C	C	C	G	G	C	C	G	G	G	G	G	G	T	T	C	C	C	C	T	T	T	T	G	G	T	T	C	C	G	G	C	C	G	G	C	C	A	A	G	G	C	C	C	C	T	T	C	C	C	C	A	A	A	A	T	T	T	T	T	T	G	G	C	C	C	C	A	A	T	T	T	T	T	T	T	T	G	G	C	C	C	C	A	A	T	T	C	C	A	A	G	G	G	G	T	T	C	C	A	A	G	G	G	G	G	G	G	G	NA	NA	G	G	T	T	G	G	C	C	C	C	T	T	A	A	A	A	C	C	G	G	G	G	C	C	A	A	T	T	G	G	C	C	G	G	T	T	G	G	C	C	G	G	A	A	G	G	C	C	G	G	T	T	A	A	A	A	C	C	T	T	C	C	C	C	T	T	T	T	C	C	T	T	C	C	T	T	C	C	G	G	T	T	C	C	A	A	G	G	T	T	C	C	G	G	G	G	C	C	A	A	T	T	G	G	G	G	A	A	G	G	C	C	T	T	C	C	A	A	C	C	T	T	G	G	A	A	G	G	C	C	C	C	G	G	G	G	A	A	G	G	T	T	G	G	T	T	C	C	A	A	A	A	A	A	A	A	G	G	C	C	C	C	C	C	C	C	T	T	T	T	G	G	C	C	A	A	T	T	A	A	T	T	G	G	T	T	G	G	A	A	A	A	G	G	A	A	G	G	G	G	C	C	G	G	C	C	C	C	C	C	G	G	G	G	G	G	C	C	G	G	A	A	C	C	C	C	T	T	C	C	A	A	T	T	G	G	A	A	T	T	C	C	G	G	T	T	G	G	G	G	A	A	G	G	T	T	T	T	C	C	C	C	G	G	G	G	T	T	C	C	C	C	A	A	A	A	T	T	A	A	A	A	T	T	T	T	A	A	T	T	C	C	A	A	A	A	C	C	C	C	T	T	C	C	T	T	G	G	T	T	G	G	C	C	C	C	C	C	C	C	T	T	T	T	A	A	A	A	A	A	T	T	G	G	G	G	T	T	A	A	A	A	A	A	A	A	G	G	T	T	C	C	T	T	G	G	C	C	G	G	G	G	A	A	A	A	T	T	T	T	G	G	C	C	C	C	G	G	A	A	NA	NA	T	T	A	A	A	A	T	T	T	T	C	C	T	T	C	C	T	T	A	A	C	C	C	C	C	C	C	C	T	T	A	A	C	C	G	G	G	G	A	A	T	T	G	G	T	T	T	T	G	G	T	T	T	T	A	A	C	C	T	T	G	G	T	T	C	C	G	G	C	C	T	T	T	T	C	C	A	A	C	C	C	C	G	G	T	T	NA	NA	G	G	C	C	C	C	G	G	T	T	G	G	C	C	T	T	G	G	G	G	G	G	T	T	T	T	T	T	C	C	T	T	G	G	G	G	C	C	C	C	C	C	T	T	C	C	C	C	C	C	C	C	C	C	T	T	C	C	C	C	C	C	A	A	G	G	C	C	C	C	C	C	C	C	A	A	G	G	A	A	G	G	G	G	A	A	A	A	C	C	G	G	A	A	T	T	G	G	C	C	A	A	A	A	T	T	G	G	T	T	C	C	C	C	G	G	A	A	C	C	C	C	G	G	C	C	C	C	T	T	G	G	A	A	G	G	G	G	C	C	A	A	A	A	A	A	A	A	A	A	C	C	G	G	A	A	T	T	T	T	C	C	T	T	A	A	G	G	G	G	A	A	T	T	G	G	G	G	A	A	A	A	G	G	A	A	C	C	A	A	A	A	A	A	T	T	A	A	T	T	A	A	A	A	A	A	G	G	G	G	A	A	T	T	G	G	T	T	A	A	A	A	T	T	G	G	C	C	A	A	T	T	A	A	T	T	G	G	A	A	A	A	G	G	C	C	C	C	A	A	G	G	G	G	C	C	A	A	C	C	A	A	A	A	C	C	A	A	A	A	G	G	A	A	A	A	T	T	NA	NA	T	T	A	A	C	C	A	A	A	A	T	T	C	C	C	C	C	C	A	A	A	A	A	A	A	A	G	G	C	C	A	A	A	A	T	T	G	G	G	G	G	G	T	T	T	T	G	G	G	G	A	A	G	G	T	T	A	A	T	T	A	A	A	A	A	A	G	G	A	A	T	T	A	A	T	T	G	G	T	T	T	T	C	C	T	T	T	T	T	T	A	A	T	T	C	C	A	A	G	G	A	A	C	C	T	T	A	A	C	C	T	T	C	C	C	C	A	A	A	A	C	C	T	T	G	G	C	C	C	C	NA	NA	T	T	T	T	G	G	G	G	C	C	G	G	A	A	T	T	T	T	A	A	T	T	T	T	C	C	A	A	A	A	T	T	C	C	T	T	G	G	C	C	A	A	G	G	G	G	A	A	A	A	C	C	T	T	A	A	A	A	T	T	T	T	C	C	G	G	A	A	G	G	G	G	T	T	C	C	A	A	A	A	T	T	T	T	A	A	A	A	T	T	G	G	T	T	C	C	C	C	G	G	A	A	G	G	G	G	C	C	G	G	G	G	T	T	T	T	C	C	A	A	G	G	T	T	A	A	T	T	C	C	G	G	G	G	A	A	G	G	T	T	G	G	C	C	G	G	C	C	G	G	C	C	T	T	G	G	A	A	T	T	T	T	A	A	G	G	T	T	C	C	G	G	T	T	A	A	T	T	G	G	T	T	T	T	A	A	G	G	C	C	C	C	C	C	G	G	C	C	G	G	A	A	A	A	A	A	A	A	C	C	G	G	C	C	G	G	A	A	A	A	T	T	C	C	G	G	C	C	C	C	C	C	G	G	A	A	C	C	G	G	A	A	A	A	G	G	T	T	A	A	C	C	G	G	A	A	T	T	T	T	T	T	A	A	C	C	G	G	T	T	G	G	G	G	T	T	A	A	C	C	T	T	A	A	C	C	G	G	T	T	G	G	C	C	G	G	G	G	G	G	G	G	C	C	G	G	C	C	T	T	G	G	G	G	C	C	C	C	C	C	C	C	A	A	C	C	C	C	A	A	A	A	A	A	C	C	A	A	G	G	T	T	G	G	A	A	T	T	C	C	G	G	A	A	C	C	C	C	G	G	T	T	C	C	G	G	G	G	C	C	T	T	A	A	T	T	C	C	A	A	C	C	T	T	C	C	T	T	T	T	C	C	T	T	T	T	A	A	T	T	G	G	C	C	T	T	G	G	C	C	G	G	G	G	T	T	C	C	A	A	G	G	G	G	G	G	C	C	T	T	A	A	A	A	G	G	G	G	T	T	G	G	G	G	C	C	T	T	A	A	C	C	A	A	C	C	A	A	G	G	T	T	C	C	A	A	T	T	G	G	T	T	A	A	T	T	G	G	A	A	A	A	T	T	G	G	T	T	G	G	A	A	T	T	G	G	G	G	C	C	A	A	A	A	G	G	G	G	C	C	A	A	C	C	C	C	C	C	G	G	G	G	A	A	T	T	G	G	A	A	C	C	A	A	C	C	G	G	T	T	A	A	G	G	G	G	T	T	A	A	T	T	C	C	A	A	T	T	A	G	C	C	G	G	C	C	C	C	T	T	G	G	A	A	T	T	T	T	A	A	G	G	A	A	A	A	G	G	G	G	T	T	G	G	T	T	C	C	A	A	G	G	A	A	C	C	G	G	C	C	G	G	A	A	A	A	C	C	G	G	A	A	A	A	T	T	C	C	A	A	A	A	T	T	G	G	A	A	C	C	C	C	A	A	C	C	G	G	G	G	T	T	C	C	G	G	T	T	C	C	C	C	T	T	T	T	G	G	C	C	A	A	T	T	G	G	C	C	G	G	T	T	G	G	T	T	G	G	G	G	A	A	G	G	A	A	A	A	C	C	T	T	T	T	G	G	T	T	A	A	C	C	A	A	A	A	G	G	A	A	C	C	G	G	NA	NA	T	T	G	G	A	A	C	C	G	G	G	G	A	A	G	G	C	C	A	A	A	A	A	A	A	A	C	C	C	C	T	T	G	G	C	C	G	G	T	T	A	A	G	G	C	C	C	C	T	T	C	C	T	T	A	A	A	A	A	A	A	A	A	A	C	C	A	A	G	G	G	G	C	C	G	G	A	A	T	T	T	T	T	T	A	A	T	T	T	T	C	C	T	T	A	A	G	G	G	G	T	T	T	T	G	G	A	A	G	G	G	G	T	T	G	G	T	T	C	C	G	G	T	T	G	G	T	T	G	G	C	C	T	T	A	A	T	T	G	G	A	A	T	T	A	A	A	A	C	C	C	C	T	T	C	C	C	C	C	C	G	G	G	G	T	T	T	T	T	T	C	C	T	T	G	G	A	A	A	A	G	G	A	A	A	A	T	T	T	T	G	G	T	T	T	T	G	G	G	G	G	G	G	G	G	G	NA	NA	T	T	T	T	C	C	A	A	A	A	A	A	C	C	A	A	C	C	G	G	T	T	A	A	A	A	T	T	T	T	T	T	G	G	T	T	T	T	G	G	G	G	C	C	C	C	T	T	G	G	G	G	T	T	G	G	G	G	A	A	G	G	A	A	A	A	C	C	A	A	T	T	G	G	G	G	T	T	A	A	T	T	T	T	T	T	T	T	G	G	T	T	G	G	C	C	A	A	G	G	T	T	C	C	C	C	G	G	A	A	C	C	T	T	A	A	A	A	G	G	T	T	T	T	T	T	A	A	A	A	A	A	NA	NA	A	A	T	T	G	G	T	T	A	A	G	G	A	A	C	C	G	G	T	T	C	C	A	A	A	A	T	T	G	G	T	T	A	A	T	T	A	A	T	T	G	G	A	A	G	G	T	T	C	C	A	A	T	T	A	A	C	C	C	C	C	C	T	T	A	A	T	T	G	G	C	C	G	G	T	T	G	G	A	A	T	T	A	A	C	C	G	G	A	A	G	G	A	A	C	C	A	A	T	T	A	A	G	G	C	C	C	C	C	C	T	T	C	C	G	G	C	C	T	T	G	G	T	T	C	C	G	G	C	C	A	A	A	A	T	T	G	G	C	C	T	T	T	T	A	A	A	A	C	C	A	A	C	C	A	A	A	A	T	T	G	G	G	G	C	C	C	C	C	C	G	G	C	C	C	C	T	T	A	A	T	T	A	A	A	A	A	A	A	A	G	G	A	A	G	G	C	C	C	C	T	T	C	C	T	T	A	A	T	T	G	G	A	A	G	G	G	G	T	T	T	T	G	G	T	T	C	C	T	T	T	T	G	G	C	C	G	G	C	C	T	T	T	T	C	C	G	G	A	A	C	C	A	A	T	T	C	C	A	A	C	C	C	C	C	C	G	G	G	G	A	A	T	T	T	T	T	T	T	T	A	A	C	C	G	G	G	G	A	A	G	G	A	A	A	A	A	A	A	A	T	T	C	C	T	T	T	T	T	T	C	C	A	A	G	G	C	C	C	C	G	G	A	A	T	T	G	G	T	T	C	C	G	G	T	T	A	A	G	G	T	T	G	G	A	A	C	C	G	G	C	C	G	G	A	A	T	T	C	C	C	C	A	A	T	T	G	G	A	A	T	T	C	C	C	C	T	T	G	G	G	G	C	C	C	C	C	C	C	C	G	G	T	T	C	C	G	G	A	A	T	T	T	T	G	G	T	T	T	T	G	G	G	G	A	A	G	G	C	C	T	T	A	A	T	T	G	G	T	T	T	T	A	A	T	T	G	G	C	C	T	T	A	A	G	G	G	G	T	T	T	T	A	A	A	A	A	A	G	G	A	A	T	T	T	T	T	T	G	G	G	G	G	G	T	T	A	A	C	C	A	A	G	G	A	A	G	G	A	A	A	A	C	C	T	T	C	C	T	T	A	A	A	A	C	C	T	T	G	G	T	T	T	T	G	G	C	C	T	T	A	A	G	G	A	A	G	G	A	A	G	G	T	T	T	T	G	G	A	A	G	G	G	G	T	T	A	A	G	G	A	A	C	C	C	C	T	T	A	A	A	A	C	C	C	C	C	C	T	T	G	G	G	G	C	C	C	C	A	A	C	C	C	C	G	G	G	G	A	A	G	G	C	C	C	C	NA	NA	C	C	C	C	T	T	T	T	G	G	T	T	T	T	A	A	C	C	G	G	G	G	G	G	G	G	C	C	T	T	A	A	C	C	A	A	T	T	G	G	C	C	C	C	G	G	G	G	C	C	G	G	C	C	G	G	T	T	G	G	A	A	C	C	C	C	T	T	C	C	C	C	G	G	A	A	G	G	G	G	A	A	A	A	T	T	T	T	T	T	C	C	G	G	A	A	G	G	C	C	C	C	A	A	A	A	G	G	C	C	G	G	C	C	T	T	A	A	A	A	A	A	A	A	C	C	G	G	T	T	C	C	C	C	A	A	T	T	A	A	G	G	T	T	G	G	A	A	A	A	G	G	A	A	T	T	C	C	A	A	T	T	G	G	G	G	A	A	T	T	C	C	A	A	C	C	G	G	T	T	A	A	G	G	G	G	T	T	C	C	A	A	G	G	G	G	A	A	C	C	T	T	G	G	G	G	C	C	A	A	C	C	A	A	C	C	T	T	A	A	C	C	T	T	A	A	A	A	C	C	G	G	C	C	G	G	T	T	T	T	T	T	T	T	A	A	A	A	T	T	C	C	T	T	G	G	G	G	C	C	C	C	A	A	T	T	A	A	G	G	C	C	G	G	C	C	G	G	C	C	G	G	G	G	A	A	C	C	G	G	A	A	T	T	T	T	A	A	G	G	C	C	T	T	G	G	C	C	G	G	T	T	A	A	C	C	T	T	C	C	C	C	T	T	G	G	G	G	T	T	A	A	C	C	G	G	G	G	G	G	C	C	A	A	A	A	T	T	A	A	T	T	C	C	A	A	T	T	T	T	G	G	C	C	T	T	C	C	C	C	T	T	A	A	A	A	T	T	T	T	A	A	G	G	C	C	T	T	C	C	A	A	G	G	A	A	G	G	G	G	C	C	G	G	A	A	T	T	T	T	C	C	T	T	C	C	T	T	A	A	C	C	C	C	G	G	A	A	G	G	G	G	T	T	G	G	A	A	G	G	C	C	G	G	C	C	A	A	G	G	T	T	C	C	G	G	A	A	A	A	A	A	C	C	A	A	C	C	C	C	G	G	G	G	G	G	G	G	G	G	T	T	A	A	T	T	G	G	A	A	C	C	C	C	C	C	T	T	C	C	A	A	C	C	T	T	G	G	C	C	G	G	G	G	A	A	C	C	T	T	C	C	T	T	G	G	A	A	C	C	C	C	C	C	T	T	A	A	T	T	G	G	C	C	G	G	G	G	A	A	T	T	A	A	G	G	C	C	A	A	C	C	G	G	C	C	C	C	G	G	G	G	G	G	C	C	C	C	A	A	G	G	T	T	G	G	A	A	T	T	C	C	G	G	C	C	C	C	T	T	G	G	G	G	T	T	G	G	T	T	G	G	T	T	C	C	A	A	T	T	T	T	T	T	A	A	C	C	G	G	T	T	C	C	C	C	A	A	T	T	T	T	C	C	G	G	T	T	T	T	A	A	C	C	C	C	C	C	G	G	C	C	T	T	T	T	T	T	T	T	G	G	A	A	C	C	C	C	C	C	C	C	G	G	C	C	A	A	A	A	A	A	A	A	C	C	C	C	G	G	C	C	T	T	A	A	C	C	T	T	A	A	G	G	T	T	T	T	C	C	C	C	T	T	T	T	A	A	G	G	A	A	C	C	T	T	G	G	A	A	C	C	T	T	G	G	G	G	A	A	A	A	A	A	A	A	C	C	T	T	A	A	A	A	T	T	C	T	T	T	C	C	C	C	C	C	T	T	T	T	A	A	C	C	G	G	A	A	C	C	G	G	C	C	A	A	A	A	C	C	C	C	G	G	T	T	T	T	C	C	G	G	A	A	G	G	T	T	C	C	C	C	G	G	C	C	C	C	C	C	A	A	C	C	C	C	T	T	G	G	G	G	A	A	A	A	A	A	G	G	C	C	C	C	C	C	C	C	C	C	C	C	A	A	C	C	G	G	A	A	G	G	T	T	T	T	G	G	G	G	G	G	T	T	T	T	T	T	T	T	G	G	C	C	C	C	C	C	A	A	G	G	A	A	G	G	C	C	C	C	G	G	G	G	G	G	A	A	G	G	C	C	T	T	C	C	T	T	T	T	G	G	A	A	G	G	C	C	G	G	A	A	A	A	C	C	C	C	G	G	A	A	A	A	A	A	C	C	T	T	T	T	C	C	C	C	C	C	T	T	C	C	A	A	C	C	G	G	T	T	G	G	A	A	A	A	G	G	T	T	C	C	A	A	C	C	G	G	G	G	C	C	G	G	G	G	G	G	T	T	A	A	C	C	G	G	A	A	A	A	G	G	A	A	G	G	C	C	A	A	C	C	C	C	A	A	A	A	A	A	A	A	T	T	C	C	C	C	C	C	C	C	C	C	T	T	A	A	A	A	G	G	A	A	C	C	T	T	T	T	G	G	C	C	C	C	G	G	T	T	C	C	A	A	C	C	C	C	T	T	A	G	C	C	A	A	G	G	C	C	T	T	C	C	T	T	G	G	A	A	A	A	G	G	A	A	C	C	C	C	A	A	C	C	C	C	G	G	C	C	C	C	C	C	C	C	T	T	T	T	G	G	C	C	A	A	A	A	T	T	T	T	G	G	G	G	A	A	T	T	G	G	T	T	A	A	C	C	C	C	T	T	G	G	T	T	C	C	C	C	C	C	C	C	A	A	C	C	C	C	C	C	T	T	T	T	C	C	C	C	T	T	C	C	A	A	C	C	C	C	A	A	A	A	T	T	G	G	A	A	C	C	C	C	G	G	T	T	A	A	A	A	T	T	A	A	G	G	G	G	T	T	G	G	A	A	C	C	T	T	T	T	A	A	T	T	G	G	A	A	G	G	A	A	T	T	G	G	C	C	C	C	G	G	T	T	T	T	A	A	C	C	G	G	T	T	A	A	A	A	A	A	G	G	G	G	A	A	G	G	A	A	A	A	T	T	A	A	T	T	T	T	G	G	C	C	T	T	C	C	G	G	C	C	T	T	C	C	G	G	C	C	G	G	G	G	A	A	C	C	T	T	T	T	T	T	G	G	C	C	T	T	A	A	T	T	C	C	T	T	C	C	G	G	C	C	G	G	A	A	T	T	C	C	A	A	C	C	A	A	A	A	T	T	T	T	C	C	T	T	T	T	A	A	G	G	A	A	A	A	A	A	G	G	A	A	A	A	A	A	A	A	A	A	T	T	A	A	C	C	G	G	A	A	G	G	G	G	T	T	C	C	T	T	G	G	T	T	C	C	G	G	A	A	C	C	C	C	C	C	G	G	A	G	T	T	C	C	A	A	A	A	G	G	A	A	G	G	G	G	T	T	A	A	C	C	T	T	T	T	G	G	C	C	T	T	G	G	C	C	C	C	T	T	G	G	C	C	C	C	G	G	C	C	A	A	T	T	C	C	T	T	G	G	G	G	G	G	G	G	C	C	NA	NA	C	C	T	T	T	T	G	G	G	G	T	T	T	T	G	G	T	T	G	G	C	C	T	T	G	G	C	C	G	G	G	G	C	C	G	G	C	C	G	G	T	T	G	G	G	G	A	A	T	T	A	A	C	C	T	T	T	T	T	T	C	C	A	A	A	A	C	C	G	G	A	A	G	G	A	A	G	G	G	G	C	C	A	A	T	T	A	A	C	C	A	A	C	C	G	G	T	T	A	A	G	G	A	A	C	C	C	C	G	G	G	G	G	G	A	A	A	A	T	T	G	G	C	C	NA	NA	T	T	G	G	C	C	A	A	C	C	G	G	C	C	T	T	C	C	A	A	G	A	A	A	G	G	T	T	A	A	G	G	A	A	A	A	T	T	A	A	C	C	T	T	A	A	A	A	A	A	C	C	A	A	A	A	T	T	A	A	A	A	A	A	A	A	A	A	C	C	C	C	G	G	G	G	A	A	G	G	A	A	G	G	T	T	C	C	T	T	T	T	A	A	C	C	G	G	A	A	A	A	C	C	T	T	C	C	G	G	A	A	C	C	T	T	G	G	C	C	T	T	A	A	A	A	G	G	G	G	G	G	A	A	A	A	T	T	C	C	A	A	T	T	A	A	C	C	G	G	T	T	C	C	C	C	G	G	G	G	C	C	G	G	C	C	G	G	A	A	C	C	A	A	T	T	G	G	T	T	T	T	G	G	G	G	C	C	C	C	G	G	G	G	T	T	G	G	C	C	A	A	C	C	C	C	G	G	T	T	A	A	A	A	A	A	A	A	T	T	C	C	T	T	C	C	C	C	T	T	C	C	C	C	A	A	A	A	C	C	T	T	A	A	G	G	C	C	C	C	T	T	G	G	G	G	C	C	G	G	A	A	C	C	T	T	G	G	C	C	A	A	C	C	T	T	C	C	G	G	A	A	G	G	C	C	T	T	G	G	G	G	G	G	G	G	G	G	T	T	C	C	C	C	C	C	C	C	G	G	G	G	A	A	G	G	T	T	A	A	T	T	T	T	C	C	A	A	G	G	C	C	G	G	C	C	C	C	C	C	T	T	C	C	A	A	T	T	C	C	A	A	G	G	G	G	A	A	T	T	T	T	A	A	C	C	G	G	T	T	C	C	C	C	G	G	T	T	G	G	A	A	G	G	A	A	C	C	C	C	C	C	C	C	C	C	A	A	C	C	A	A	C	C	G	G	C	C	A	A	C	C	T	T	T	T	A	A	G	G	A	A	C	C	C	C	C	C	A	G	C	C	A	A	C	C	T	T	A	A	T	T	A	A	C	C	A	A	T	T	C	C	A	A	A	A	G	G	G	G	C	C	G	G	T	T	G	G	A	A	G	G	A	A	G	G	G	G	T	T	A	A	A	A	T	T	G	G	A	A	C	C	T	T	A	A	T	T	A	G	T	T	A	A	A	A	T	T	A	A	T	T	G	G	T	T	T	T	C	C	A	A	T	T	G	G	G	G	T	T	C	C	C	C	A	A	G	G	G	G	G	G	C	C	G	G	A	A	T	T	G	G	T	T	C	C	G	G	C	C	G	G	A	A	C	C	C	C	T	T	C	C	A	A	A	A	G	G	A	A	A	A	G	G	C	C	A	A	T	T	C	C	G	G	G	G	A	A	A	A	C	C	C	C	T	T	T	T	G	G	T	T	T	T	C	C	G	G	T	T	G	G	G	G	T	T	A	A	A	A	T	T	G	G	G	G	A	A	T	T	A	A	G	G	T	T	G	G	G	G	A	A	T	T	C	C	T	T	A	A	C	C	A	A	G	G	C	C	T	T	T	T	G	G	T	T	A	A	G	G	C	C	T	T	G	G	A	A	T	T	C	C	G	G	A	A	C	C	T	T	A	A	C	C	C	C	T	T	G	G	G	G	G	G	G	G	C	C	C	C	G	G	C	C	C	C	T	T	G	G	G	G	T	T	C	C	A	A	G	G	G	G	T	T	G	G	A	A	G	G	A	A	C	C	G	G	A	A	C	C	NA	NA	T	T	G	G	A	A	G	G	G	G	C	C	G	G	T	T	A	A	C	C	T	T	T	T	A	A	T	T	G	G	A	A	C	C	G	G	G	G	A	A	T	T	C	C	C	C	G	G	G	G	T	T	T	T	T	T	T	T	G	G	G	G	A	A	T	T	G	G	G	G	C	C	A	A	C	C	G	G	T	T	A	A	T	T	T	T	A	A	C	C	A	A	C	C	C	C	C	C	C	C	C	C	T	T	G	G	A	A	T	T	G	G	A	A	T	T	G	G	G	G	T	T	G	G	A	A	A	A	G	G	C	C	C	C	C	C	T	T	T	T	C	C	T	T	G	G	A	A	T	T	G	G	A	A	G	G	A	A	G	G	T	T	T	T	T	T	C	C	G	G	C	C	T	T	A	A	T	T	G	G	T	T	T	T	G	G	A	A	G	G	A	A	T	T	G	G	C	C	T	T	T	T	C	C	A	A	A	A	T	T	C	C	T	T	A	A	T	T	T	T	T	T	G	G	A	A	A	A	T	T	G	G	A	A	C	C	G	G	C	C	C	C	G	G	T	T	G	G	T	T	C	C	A	A	A	A	A	A	G	G	G	G	A	A	A	A	A	A	A	A	C	C	G	G	C	C	C	C	T	T	C	C	T	T	G	G	G	G	G	G	T	T	C	C	T	T	T	T	C	C	C	C	G	G	G	G	C	C	T	T	C	C	A	A	A	A	C	C	G	G	C	C	T	T	G	G	T	T	G	G	A	A	A	A	T	T	T	T	G	G	G	G	C	C	C	C	C	C	G	G	T	T	T	T	T	T	C	C	T	T	C	C	G	G	G	G	A	A	A	A	C	C	G	G	G	G	T	T	A	A	T	T	T	T	C	C	T	T	G	G	G	G	A	A	A	A	A	A	A	A	T	T	T	T	A	A	T	T	C	C	C	C	A	A	G	G	A	A	A	A	T	T	T	T	C	C	C	C	G	G	G	G	T	T	A	A	C	C	A	A	C	C	A	A	T	T	C	C	T	T	G	G	T	T	C	C	T	T	G	G	G	G	C	C	A	A	A	A	A	A	G	G	G	G	G	G	C	C	C	C	T	T	A	A	C	C	C	C	C	C	T	T	C	C	C	C	C	C	C	C	A	A	A	A	T	T	G	G	G	G	A	A	T	T	T	T	T	T	G	G	G	G	G	G	T	T	T	T	T	T	G	G	A	A	G	G	C	C	T	T	C	C	A	A	C	C	C	C	C	C	T	T	T	T	C	C	G	G	T	T	A	A	C	C	A	A	T	T	T	T	C	C	A	A	G	G	G	G	T	T	A	A	G	G	G	G	C	C	G	G	A	A	C	C	A	A	C	C	A	A	G	G	A	A	G	G	T	T	G	G	A	A	A	A	C	C	G	G	T	T	C	C	C	C	A	A	T	T	T	T	C	C	G	G	C	C	A	A	C	C	G	G	A	A	T	T	G	G	C	C	A	A	C	C	G	G	G	G	T	T	G	G	G	G	G	G	T	T	C	C	A	A	C	C	G	G	A	A	A	A	C	C	G	G	T	T	G	G	C	C	T	T	T	T	T	T	C	C	C	C	G	G	G	G	C	C	T	T	G	G	T	T	A	A	A	A	A	A	A	A	A	A	A	A	A	A	A	A	G	G	A	A	A	A	C	C	G	G	G	G	A	A	A	A	T	T	T	T	G	G	A	A	T	T	G	G	A	A	T	T	G	G	C	C	A	A	T	T	G	G	G	G	G	G	A	A	C	C	C	C	C	C	T	T	A	A	G	G	G	G	A	A	A	A	G	G	T	T	C	C	G	G	C	C	T	T	C	C	G	G	T	T	A	A	G	G	A	A	C	C	T	T	C	C	G	G	A	A	G	G	T	T	A	A	A	A	A	A	T	T	C	C	C	C	G	G	G	G	A	A	G	G	C	C	C	C	C	C	G	G	C	C	C	C	T	T	T	T	C	C	C	C	G	G	G	G	A	A	G	G	C	C	G	G	C	C	C	C	G	G	G	G	A	A	C	C	T	T	C	C	T	T	C	C	T	T	C	C	T	T	C	C	C	C	T	T	A	A	A	A	G	G	A	C	A	A	T	T	T	T	C	C	T	T	A	A	C	C	G	G	C	C	C	C	A	A	A	A	A	A	A	A	C	C	G	G	G	G	A	A	C	C	A	A	C	C	G	G	T	T	G	G	A	A	A	A	T	T	T	T	G	G	G	G	A	A	C	C	T	T	T	T	G	G	T	T	C	C	A	A	A	A	G	G	G	G	G	G	T	T	G	G	C	C	C	T	G	G	A	A	C	C	G	G	G	G	A	A	A	A	G	G	C	C	T	T	T	T	G	G	C	C	C	C	C	C	G	G	C	C	T	T	G	G	A	A	C	C	A	A	C	C	A	A	T	T	T	T	T	T	G	G	A	A	G	G	C	C	T	T	G	G	T	T	G	G	C	C	T	T	G	G	A	A	A	A	T	T	C	C	G	G	G	G	C	C	T	T	T	T	T	T	T	T	T	T	A	A	G	G	G	G	G	G	G	G	C	C	C	C	G	G	G	G	T	T	C	C	C	C	G	G	A	A	C	C	C	C	A	A	A	A	C	C	A	A	C	C	A	A	C	C	T	T	G	G	C	C	T	T	C	C	T	T	T	T	G	G	G	G	A	A	G	G	C	C	C	C	G	G	G	G	A	A	C	C	C	C	G	G	A	A	T	T	G	G	T	T	A	A	T	T	A	A	C	C	T	T	T	T	G	G	T	T	T	T	G	G	C	C	G	G	T	T	T	T	A	A	G	G	A	A	T	T	C	C	C	C	T	T	G	G	T	T	A	A	G	G	G	G	A	A	T	T	C	C	T	T	C	C	T	T	T	T	T	T	T	T	T	T	A	A	G	G	C	C	A	A	G	G	G	G	C	C	A	A	A	A	C	C	A	A	T	T	C	C	G	G	C	C	C	C	T	T	A	A	G	G	G	G	G	G	G	G	A	A	C	C	C	C	C	C	T	T	C	C	C	C	G	G	G	G	G	G	C	C	T	T	T	T	C	C	G	G	C	C	T	T	C	C	C	C	A	A	T	T	A	A	G	G	T	T	G	G	A	A	A	A	A	A	C	C	G	G	G	G	A	A	A	A	A	A	T	T	NA	NA	T	T	G	G	C	C	A	A	T	T	G	G	T	T	G	G	A	A	G	G	C	C	G	G	A	A	A	A	T	T	A	A	G	G	C	C	G	G	G	G	G	G	A	A	A	A	NA	NA	T	T	T	T	A	A	C	C	C	C	C	C	A	A	C	C	G	G	C	C	T	T	G	G	C	C	T	T	A	A	A	A	G	G	G	G	T	T	T	T	T	T	C	C	A	A	T	T	A	A	G	G	T	T	A	A	T	T	T	T	T	T	T	T	A	A	C	C	G	G	A	A	C	C	C	C	G	G	T	T	C	C	G	G	A	A	G	G	C	C	T	T	G	G	A	A	G	G	T	T	A	A	C	C	T	T	T	T	T	T	T	T	C	C	G	G	C	C	T	T	T	T	A	A	G	G	A	A	G	G	T	T	T	T	C	C	T	T	G	G	G	G	A	A	T	T	C	C	G	G	C	C	C	C	T	T	A	A	G	G	C	C	C	C	A	A	G	G	G	G	A	A	A	A	T	T	A	A	G	G	T	T	A	A	G	G	A	A	G	G	G	G	G	G	A	A	A	A	C	C	T	T	T	T	G	G	G	G	G	G	T	T	G	G	G	G	G	G	C	C	T	T	C	C	T	T	C	C	G	G	G	G	C	C	A	A	G	G	C	C	C	C	T	T	G	G	G	G	G	G	G	G	C	C	G	G	G	G	A	A	T	T	C	C	C	C	C	C	T	T	G	G	T	T	C	C	C	C	T	T	T	T	A	A	T	T	G	G	C	C	G	G	T	T	G	G	T	T	G	G	C	C	C	C	G	G	G	G	T	T	T	T	C	C	G	G	C	C	T	T	T	T	G	G	T	T	G	G	A	A	G	G	G	G	C	C	G	G	C	C	T	T	C	C	G	G	G	G	T	T	C	C	T	T	T	T	T	T	C	C	G	G	T	T	A	A	C	C	G	G	A	A	T	T	C	C	A	A	G	G	T	T	C	C	A	A	C	C	C	C	T	T	C	C	A	A	T	T	T	T	A	A	T	T	C	C	A	A	C	C	C	C	G	G	A	A	G	G	A	A	A	A	G	G	T	T	G	G	G	G	A	A	T	T	T	C	G	G	G	G	C	C	C	C	G	G	T	T	C	C	C	C	T	T	C	C	A	A	C	C	G	G	C	C	G	G	T	T	T	T	A	A	G	G	A	A	A	A	C	C	T	T	T	T	C	C	C	C	C	C	C	C	T	T	C	C	C	C	A	A	C	C	G	G	G	G	A	A	A	A	A	A	G	G	C	C	T	T	A	A	G	G	T	T	A	A	T	T	T	T	G	G	G	G	A	A	T	T	C	C	T	T	G	G	G	G	A	A	G	G	T	T	G	G	G	G	T	T	G	G	T	T	C	C	C	C	C	C	C	C	C	C	G	G	C	C	C	C	G	G	G	G	T	T	A	A	A	A	A	A	G	G	G	G	C	C	A	A	A	A	C	C	T	T	T	T	G	G	A	A	G	G	T	T	C	C	G	G	C	C	T	T	G	G	G	G	T	T	C	C	G	G	G	G	C	C	G	G	T	T	C	C	A	A	A	A	G	G	C	C	A	A	G	G	G	G	T	T	G	G	C	C	C	C	T	T	C	C	A	A	C	C	G	G	C	C	T	T	G	G	G	G	C	C	C	C	G	G	A	A	A	A	G	G	A	A	T	T	G	G	T	T	A	A	A	A	C	C	C	C	G	G	T	T	T	T	C	C	C	C	G	G	G	G	G	G	C	C	G	G	C	C	T	T	T	T	G	C	A	A	A	A	C	C	A	A	A	A	C	C	C	C	A	A	C	C	A	A	A	A	T	T	C	C	G	G	G	G	T	T	G	G	G	G	A	A	A	A	A	A	G	G	G	G	G	G	G	G	C	C	T	T	T	T	T	T	T	T	C	C	C	C	C	C	G	A	C	C	C	C	C	C	C	C	A	A	C	C	G	G	G	G	G	G	G	G	C	C	C	C	C	C	C	C	T	T	C	C	C	C	T	T	G	G	G	G	G	G	A	A	C	C	G	G	T	T	A	A	C	C	G	G	T	T	T	T	A	A	T	T	G	G	G	G	T	T	G	G	A	A	C	C	C	C	T	T	C	C	G	G	C	C	T	T	G	G	A	A	C	C	A	A	G	G	C	C	G	G	G	G	A	A	G	G	A	A	C	C	C	C	A	A	A	A	T	T	A	A	A	A	G	G	G	G	G	G	A	A	A	A	C	C	A	A	C	C	A	A	C	C	C	C	G	G	A	A	C	C	C	C	C	C	T	T	A	A	C	C	G	G	A	A	C	C	A	A	C	C	G	G	C	C	C	C	C	C	T	T	C	C	T	T	C	C	G	G	G	G	C	C	A	A	G	G	G	G	A	A	A	A	T	T	A	A	A	A	A	A	A	A	A	A	C	C	G	G	A	A	A	A	C	C	A	A	T	T	C	C	A	A	C	C	C	C	C	C	G	G	C	C	T	T	A	A	A	A	A	A	C	C	A	A	G	G	A	A	T	T	A	A	A	A	C	C	A	A	G	G	T	T	A	A	C	C	A	A	A	A	T	T	A	A	C	C	A	A	C	C	A	A	C	C	G	G	G	G	C	C	A	A	T	T	C	C	C	C	T	T	T	T	C	C	NA	NA	G	G	A	A	C	C	C	C	G	G	A	A	G	G	A	A	T	T	G	G	C	C	A	A	C	C	A	A	T	T	C	C	A	A	T	T	G	G	A	A	A	A	C	C	A	A	G	G	G	G	G	G	C	C	G	G	C	C	C	C	G	G	T	T	T	T	T	T	T	T	G	G	G	G	T	T	A	A	C	C	G	G	C	C	C	C	C	C	C	C	T	T	T	T	C	C	A	A	T	T	G	G	T	T	G	G	A	A	C	C	A	A	T	T	C	C	A	A	C	C	A	A	G	G	A	A	C	C	G	G	C	C	A	A	G	G	G	G	G	G	A	A	C	C	C	C	G	G	G	G	A	A	C	C	C	C	T	T	T	T	T	T	C	C	G	G	G	G	G	G	G	G	T	T	G	G	C	C	T	T	C	C	G	G	T	T	T	T	C	C	G	G	A	A	A	A	A	A	G	G	C	C	C	C	A	A	G	G	C	C	C	C	G	G	C	C	A	A	A	A	C	C	T	T	A	A	A	A	A	A	T	T	C	C	G	G	A	A	C	C	A	A	C	C	A	A	G	G	T	T	C	C	C	C	C	C	T	T	C	C	A	A	A	A	G	G	A	A	G	G	G	G	T	T	G	G	C	C	T	T	G	G	C	C	C	C	T	T	C	C	G	G	A	A	C	C	C	C	T	T	G	G	T	T	G	G	C	C	A	A	G	G	C	C	T	T	T	T	T	T	G	G	C	C	T	T	C	C	G	G	A	A	T	T	T	T	A	A	G	G	T	T	T	T	C	C	A	A	G	G	C	C	G	G	T	T	A	A	G	G	C	C	T	T	A	A	G	G	T	T	G	G	T	T	G	G	G	G	T	T	C	C	G	G	C	C	G	G	G	G	G	G	A	A	G	G	G	G	C	C	C	C	T	T	A	A	C	C	C	C	G	G	C	C	G	G	A	A	G	G	C	C	T	T	G	G	G	G	G	G	A	A	A	A	G	G	C	C	C	C	G	G	A	A	G	G	C	C	G	G	C	C	C	C	A	A	C	C	A	A	G	G	A	A	G	G	A	A	G	G	G	G	A	A	C	C	T	T	A	A	G	G	C	C	A	A	C	C	T	T	C	C	A	A	T	T	A	A	T	T	C	C	G	G	T	T	G	G	G	G	C	C	T	T	A	A	A	A	C	C	A	A	A	A	A	A	C	C	C	C	C	C	T	T	G	G	G	G	A	A	A	A	A	A	G	G	C	C	T	T	G	G	C	C	C	C	C	C	C	C	A	A	T	T	A	A	T	T	A	A	C	C	T	T	C	C	G	G	T	T	C	C	T	T	G	G	T	T	T	T	G	G	G	G	T	T	T	T	G	G	C	C	T	C	G	G	C	C	A	A	T	T	T	T	T	T	G	G	T	T	A	A	A	A	A	A	C	C	C	C	T	T	G	G	C	C	C	C	G	G	T	T	A	A	T	T	G	G	A	A	C	C	A	A	G	G	A	A	T	T	G	G	C	C	C	C	A	A	G	G	T	T	G	G	C	C	G	G	T	T	C	C	G	G	C	C	G	G	A	A	C	C	C	C	G	G	G	G	G	G	G	G	A	A	C	C	A	A	C	C	T	T	T	T	G	G	A	A	G	G	T	T	G	G	T	T	A	A	C	C	A	A	G	G	A	A	G	G	T	T	A	A	A	A	A	A	G	G	C	C	G	G	C	C	A	A	A	A	T	T	A	A	C	C	C	C	C	C	C	C	A	A	T	T	G	G	A	A	A	A	G	G	C	C	A	A	G	G	A	A	A	A	C	C	T	T	G	G	T	T	A	A	A	A	A	A	A	A	G	G	C	C	T	T	G	G	C	C	A	A	G	G	A	A	T	T	G	G	G	G	G	G	G	G	G	G	T	T	G	G	T	T	G	G	C	C	C	C	A	A	C	C	G	G	T	T	C	C	A	A	A	A	A	A	A	A	A	A	A	A	C	C	T	T	C	C	C	C	G	G	T	T	A	A	G	G	C	C	C	C	C	C	A	A	G	G	G	G	A	A	A	A	C	C	G	G	C	C	G	G	A	A	C	C	C	C	T	T	T	T	G	G	G	G	C	C	G	G	C	C	C	C	A	A	T	T	A	A	A	A	C	C	T	T	G	G	T	T	A	A	G	G	G	G	G	G	A	A	G	G	T	T	T	T	A	A	G	G	G	G	T	T	A	A	A	A	T	T	C	C	G	G	G	G	G	G	T	T	A	A	T	T	T	T	A	A	A	A	C	C	C	C	G	G	T	T	A	A	G	G	C	C	G	G	A	A	T	T	T	T	A	A	A	A	T	T	T	T	G	G	T	T	C	C	A	A	C	C	C	C	A	A	A	A	T	T	A	A	G	G	G	G	C	C	G	G	C	C	A	A	C	C	G	G	NA	NA	C	C	C	C	T	T	T	T	C	C	A	A	A	A	G	G	C	C	A	A	A	A	A	A	C	C	G	G	G	G	T	T	C	C	G	G	NA	NA	G	G	C	C	A	A	G	G	A	A	C	C	G	G	C	C	C	C	G	G	C	C	C	C	G	G	C	C	G	G	T	T	G	G	A	A	T	T	G	G	C	C	G	G	T	T	A	A	A	A	T	T	C	C	G	G	A	A	G	G	A	A	C	C	G	G	G	G	C	C	A	A	T	T	G	G	G	G	G	G	C	C	C	C	A	A	C	C	A	A	A	A	G	G	T	T	G	G	C	C	A	A	A	A	A	A	C	C	T	T	A	A	G	G	T	T	G	G	A	A	C	C	G	G	C	C	G	G	T	T	A	A	A	A	C	C	A	A	T	T	A	A	T	T	C	C	G	G	G	G	G	G	T	T	C	C	C	C	G	G	T	T	A	A	T	T	G	G	A	A	T	T	G	G	G	G	A	A	G	G	G	G	C	C	G	G	G	G	G	G	C	C	C	C	T	T	C	C	A	A	A	A	C	C	G	G	T	T	C	C	G	G	A	A	T	T	G	G	G	G	C	C	G	G	A	A	G	G	A	A	C	C	T	T	A	A	G	G	A	A	A	A	A	A	G	G	C	C	C	C	A	A	A	A	C	C	A	A	C	C	C	C	A	A	A	A	T	T	T	T	A	A	T	T	G	G	T	T	G	G	A	A	T	T	T	T	C	C	A	A	A	A	G	G	A	A	T	T	T	T	G	G	A	A	C	C	A	A	C	C	G	G	G	G	T	T	A	A	A	A	A	A	C	C	A	A	C	C	G	G	T	T	A	A	G	G	A	A	C	C	T	T	T	T	C	C	A	A	C	C	G	G	C	C	T	T	G	G	T	T	T	T	G	G	G	G	T	T	A	A	A	A	A	A	C	C	T	T	C	C	C	C	C	C	A	A	A	A	G	G	T	T	C	C	T	T	C	C	C	C	A	A	G	G	A	A	T	T	A	A	T	T	G	G	T	T	C	C	G	G	C	C	A	A	A	A	G	G	C	C	C	C	A	A	C	C	T	T	C	C	C	C	C	C	G	G	A	A	G	G	A	A	G	G	G	G	G	G	G	G	C	C	C	C	T	T	G	G	T	T	A	A	T	T	T	T	G	G	C	C	C	C	A	A	G	G	T	T	G	G	G	G	C	C	C	C	A	A	C	C	G	G	A	A	G	G	A	A	G	G	C	C	T	T	G	G	A	A	C	C	G	G	A	A	T	T	T	T	T	T	A	A	G	G	T	T	A	A	NA	NA	A	A	A	A	C	C	T	T	G	G	T	T	NA	NA	G	G	T	T	G	G	G	G	A	A	A	A	G	G	A	A	G	G	A	A	G	G	T	T	C	C	A	A	A	A	C	C	A	A	C	C	A	A	A	A	G	G	A	A	A	A	C	C	NA	NA	A	A	A	A	C	C	G	G	C	C	G	G	A	A	G	G	A	A	A	A	A	A	G	G	G	G	A	A	C	C	C	C	G	G	T	T	G	G	C	C	C	C	C	C	T	T	T	T	C	C	A	A	A	A	A	A	C	C	A	A	A	A	C	C	C	C	A	A	T	T	G	G	G	G	G	G	T	T	G	G	T	T	G	G	A	A	T	T	A	A	A	A	G	G	G	G	A	A	A	A	T	T	A	A	A	A	G	G	C	C	A	A	A	A	A	A	A	A	T	T	C	C	G	G	C	C	T	T	G	G	T	T	C	C	T	T	G	G	A	A	T	T	G	G	A	A	G	G	G	G	A	A	G	G	A	A	T	T	A	A	T	T	C	C	T	T	T	T	T	T	C	C	T	T	C	C	G	G	G	G	G	G	G	G	G	G	C	C	G	G	C	C	G	G	T	T	A	A	C	C	G	G	A	A	A	A	C	C	T	T	C	C	T	T	T	T	C	C	T	T	G	G	G	G	G	G	C	C	C	C	T	T	T	T	T	T	G	G	T	T	A	A	T	T	A	A	A	A	A	A	A	A	A	A	T	T	A	A	G	G	G	G	T	T	G	G	A	A	T	T	G	G	T	T	T	T	G	G	T	T	G	G	T	T	G	G	A	A	A	A	A	A	A	A	C	C	A	A	T	T	G	G	G	G	C	C	C	C	A	A	A	A	NA	NA	T	T	A	A	C	C	A	A	G	G	G	G	T	T	T	T	A	A	T	T	G	G	G	G	A	A	C	C	A	A	C	C	G	G	C	C	T	T	G	G	T	T	G	G	T	T	A	A	C	C	T	T	A	A	A	A	T	T	T	T	A	A	C	C	T	T	C	C	C	C	C	C	G	G	C	C	G	G	T	T	A	A	A	A	C	C	G	G	A	A	A	A	T	T	G	G	G	G	G	G	G	G	G	G	G	G	C	C	G	G	A	A	G	G	A	A	A	A	C	C	G	G	T	T	T	T	A	A	C	C	C	C	A	A	T	T	C	C	C	C	C	C	C	C	C	C	C	C	G	G	T	T	T	T	C	C	G	G	T	T	C	C	A	A	A	A	C	C	G	G	A	A	C	C	C	C	T	T	A	A	A	A	C	C	T	T	C	C	T	T	T	T	A	A	T	T	C	C	A	A	C	C	T	T	A	A	A	A	G	G	G	G	A	A	C	C	C	C	G	G	C	C	G	G	C	C	G	G	G	G	C	C	G	G	C	C	C	C	A	A	G	G	G	G	T	T	C	C	T	T	G	G	G	G	A	A	C	C	A	A	T	T	C	C	A	A	G	G	G	G	G	G	G	G	G	G	T	T	C	C	C	C	G	G	A	A	G	G	C	C	C	C	A	A	T	T	G	G	G	G	C	C	G	G	T	T	A	A	A	A	C	C	T	T	A	A	T	T	C	C	T	T	T	T	G	G	C	C	C	C	T	T	T	T	G	G	G	G	T	T	T	T	G	G	G	G	G	G	T	T	T	T	C	C	G	G	T	T	A	A	G	G	A	A	G	G	T	T	T	T	G	G	T	T	A	A	A	A	C	C	C	C	A	A	G	G	T	T	A	A	C	C	T	T	T	G	G	G	T	T	T	T	T	T	T	T	A	A	A	A	G	G	A	A	A	A	A	A	C	C	A	A	G	G	A	A	T	T	A	A	T	T	T	T	G	G	G	G	A	A	G	G	T	T	C	C	T	T	C	C	G	G	G	G	G	G	T	T	A	A	G	G	T	T	G	G	A	A	A	A	T	T	T	T	A	A	C	C	C	C	C	C	T	T	A	A	T	T	C	C	G	G	G	G	T	T	A	A	A	A	T	T	C	C	A	A	A	A	C	C	T	T	A	A	A	A	C	C	T	T	A	A	G	G	G	G	A	A	G	G	G	G	G	G	T	T	G	G	C	C	G	G	A	A	G	G	C	C	C	C	C	C	G	G	C	C	C	C	A	A	T	T	A	A	T	T	C	C	G	G	G	G	T	T	C	C	G	G	C	C	C	C	C	C	G	G	G	G	G	G	G	G	C	C	C	C	T	T	A	A	G	G	T	T	A	A	A	A	T	T	A	A	G	G	C	C	C	C	A	A	G	G	A	A	T	T	C	C	T	T	T	T	A	A	C	C	A	A	A	A	A	A	A	A	A	A	C	C	A	A	T	T	G	G	T	T	G	G	T	T	C	C	T	T	A	A	A	G	C	C	A	A	G	G	A	A	C	C	C	C	T	T	G	G	C	C	G	G	C	C	C	C	G	G	C	C	T	T	T	T	G	G	C	C	C	C	A	A	A	A	C	C	T	T	A	A	A	A	G	G	C	C	G	G	G	G	G	G	C	C	C	C	G	G	G	G	G	G	G	G	T	T	G	G	C	C	G	G	G	G	A	A	C	C	A	A	G	G	T	T	G	G	A	A	G	G	T	T	A	A	G	G	A	A	C	C	G	G	C	C	G	G	A	A	C	C	G	G	C	C	A	A	C	C	T	T	C	C	T	T	C	C	A	A	A	A	T	T	C	C	G	G	C	C	C	C	A	A	C	C	G	G	A	A	A	A	A	A	G	G	T	T	C	C	T	T	C	T	C	C	G	G	C	C	C	C	T	T	A	A	T	T	C	C	C	C	A	A	T	T	T	T	T	T	T	T	T	T	C	C	A	A	C	C	A	A	A	A	C	C	C	C	T	T	A	A	G	G	C	C	C	C	C	C	A	A	A	A	C	C	C	C	A	A	C	C	G	G	G	G	C	C	A	A	C	C	C	C	C	C	A	A	A	A	C	C	NA	NA	C	C	T	T	C	C	A	A	C	C	A	A	G	G	T	T	C	C	G	G	A	A	C	C	G	G	T	T	T	T	G	G	G	G	G	G	A	A	C	C	C	C	A	A	A	A	C	C	A	A	A	A	A	A	A	A	G	G	A	A	T	T	T	T	A	A	T	T	C	C	A	A	C	C	G	G	C	C	A	A	G	G	T	T	C	C	A	A	A	A	G	G	A	A	C	C	T	T	G	G	C	C	A	A	C	C	C	C	A	A	C	C	T	T	G	G	C	C	A	A	G	G	A	A	T	T	G	G	G	G	C	C	G	G	C	C	C	C	G	G	A	A	T	T	T	T	G	G	C	C	A	A	T	T	G	G	A	A	C	C	T	T	A	A	T	T	T	T	G	G	T	T	G	G	G	G	C	C	A	A	T	T	G	G	A	A	A	A	A	A	C	C	C	C	G	G	C	C	C	C	G	G	G	G	G	G	G	G	C	C	G	G	T	T	T	T	T	T	C	C	T	T	G	G	T	T	C	C	T	T	G	G	T	T	G	G	G	G	C	C	G	G	C	C	C	C	A	A	T	T	T	T	A	A	A	A	G	G	T	T	C	C	A	A	C	C	G	G	C	C	NA	NA	G	G	C	C	C	C	A	A	T	T	G	G	A	A	C	C	C	C	A	A	G	G	A	A	G	G	G	G	C	C	G	G	G	G	C	C	G	G	G	G	A	A	C	C	G	G	C	C	G	G	C	C	T	T	G	G	G	G	A	A	G	G	G	G	A	A	G	G	A	A	G	G	T	T	C	C	G	G	C	C	G	G	A	A	T	T	G	G	T	T	C	C	A	A	G	G	T	T	G	G	A	A	A	A	G	G	C	C	T	T	C	C	A	A	G	G	C	C	G	G	G	G	T	T	C	C	C	C	C	C	C	C	G	G	C	C	A	A	T	T	C	C	C	C	A	A	G	G	G	G	A	A	C	C	C	C	A	A	C	C	C	C	T	T	C	C	A	A	C	C	A	A	T	T	A	A	A	A	A	A	C	C	A	A	A	A	C	C	C	C	T	T	A	A	C	C	C	C	C	C	A	A	A	A	C	C	C	C	A	A	T	T	A	A	A	A	G	G	C	C	A	A	A	A	T	T	G	G	G	G	T	T	C	C	G	G	C	C	G	G	G	G	T	T	A	A	T	T	C	C	C	C	G	G	G	G	T	T	G	G	C	C	C	C	C	C	G	G	G	G	C	C	G	G	T	T	C	C	G	G	G	G	T	T	T	T	T	T	A	A	G	G	C	C	T	T	A	A	G	G	G	G	A	A	C	C	C	C	T	T	T	T	T	T	A	A	G	G	G	G	A	A	A	A	C	C	C	C	C	C	C	C	C	C	C	C	G	G	T	T	C	C	T	T	T	T	C	C	C	C	T	T	A	A	C	C	G	G	T	T	C	C	A	A	G	G	C	C	G	G	G	G	C	C	G	G	T	T	C	C	G	G	T	T	G	G	A	A	G	G	T	T	T	T	C	C	T	T	A	A	A	A	C	C	C	C	G	G	G	G	T	T	G	G	G	G	T	T	T	T	C	C	A	A	G	G	T	T	G	G	C	C	C	C	A	A	C	C	T	T	C	C	A	A	C	C	T	T	C	C	G	G	T	T	T	T	T	T	G	G	C	C	G	G	C	C	A	A	A	A	A	A	G	G	T	T	G	G	A	A	A	A	C	C	T	T	T	T	G	G	C	C	T	T	T	T	G	G	C	C	T	T	G	G	T	T	A	A	C	C	T	T	A	A	T	T	C	C	C	C	G	G	G	G	C	C	A	A	G	G	A	A	T	T	C	C	G	G	C	C	A	A	C	C	C	C	T	T	C	C	T	T	T	T	C	C	T	T	G	G	C	C	A	A	A	A	A	A	C	C	A	A	C	C	A	A	A	A	G	G	T	T	C	C	T	T	G	G	G	G	C	C	A	A	T	T	T	T	T	T	G	G	A	A	T	T	A	A	C	C	T	T	G	G	C	C	G	G	C	C	T	T	C	C	A	A	T	T	A	A	C	C	A	A	C	C	A	A	G	G	C	C	A	A	C	C	G	G	A	A	A	A	T	T	G	G	G	G	G	G	C	C	A	A	C	C	C	C	T	T	A	A	G	G	T	T	T	T	A	A	G	G	C	C	T	T	G	G	C	C	G	G	C	C	G	G	T	T	G	G	T	T	A	A	G	G	G	G	T	T	A	A	G	G	C	C	G	G	T	T	C	C	A	A	T	T	C	C	A	A	G	G	A	A	G	G	T	T	A	A	A	A	A	A	A	A	T	T	A	A	C	C	T	T	T	T	G	G	G	G	T	T	C	C	C	C	C	C	T	T	T	T	T	T	G	G	A	A	G	G	T	T	G	G	C	C	G	G	T	T	T	T	C	C	C	C	G	G	C	C	C	C	T	T	T	T	C	C	A	A	G	G	G	G	A	A	T	T	G	G	C	C	T	T	G	G	T	T	A	A	T	T	C	C	A	A	A	A	G	G	T	T	G	G	A	A	T	T	C	C	C	C	G	G	G	G	G	G	G	G	C	C	T	T	C	C	A	A	C	C	C	C	A	A	T	T	C	C	T	T	G	G	G	G	G	G	T	T	A	A	A	A	G	G	G	G	G	G	T	T	A	A	G	G	A	A	G	G	G	G	C	C	G	G	C	C	G	G	G	G	G	G	G	G	T	T	T	T	A	A	G	G	C	C	G	G	A	A	A	A	G	G	A	A	G	G	G	G	G	G	T	T	C	C	G	G	T	T	T	T	A	A	C	C	C	C	A	A	G	G	G	G	T	T	A	A	C	C	A	A	C	C	G	G	T	T	T	T	A	A	C	C	C	C	G	G	A	A	G	G	G	G	C	C	A	A	G	G	A	A	C	C	C	C	T	T	T	T	C	C	C	C	G	G	A	A	T	T	A	A	G	G	G	G	C	C	A	A	T	T	C	C	G	G	G	G	G	G	G	G	G	G	G	G	T	T	C	C	C	C	G	G	C	C	A	A	G	G	C	C	G	G	G	G	A	A	T	T	G	G	C	C	A	A	A	A	T	T	G	G	C	C	G	G	C	C	A	A	C	C	T	T	T	T	A	A	G	G	C	C	C	C	T	T	C	C	T	T	A	A	G	G	C	C	C	C	T	T	T	T	A	A	T	T	G	G	T	T	C	C	A	A	A	A	G	G	A	A	T	T	C	C	C	C	T	T	C	C	G	G	C	C	A	A	G	G	T	T	G	G	A	A	T	T	G	G	T	T	G	G	C	C	C	C	T	T	A	A	C	C	C	C	A	A	C	C	C	C	G	G	A	A	A	A	A	A	T	T	T	T	T	T	A	A	C	C	C	C	A	A	T	T	T	T	T	T	G	G	C	C	C	C	T	T	G	G	T	T	T	T	C	C	C	C	G	G	C	C	C	C	C	C	C	C	C	C	C	C	T	T	G	G	NA	NA	A	A	G	G	C	C	C	C	T	T	T	T	T	T	T	T	G	G	C	C	A	A	T	T	A	A	G	G	C	C	A	A	T	T	A	A	A	A	NA	NA	C	C	C	C	C	C	G	G	T	T	T	T	T	T	T	T	T	T	C	C	G	G	G	G	A	A	A	A	G	G	G	G	A	A	C	C	C	C	A	A	A	A	T	T	G	G	T	T	A	A	T	T	T	T	G	G	C	C	A	A	T	T	G	G	G	G	C	C	G	G	G	G	A	A	T	T	C	C	A	A	C	C	A	A	A	A	T	T	A	A	A	A	G	G	C	C	G	G	T	T	G	G	C	C	A	A	A	A	T	T	C	C	A	A	A	A	C	C	C	C	A	A	C	C	C	C	T	T	C	C	C	C	A	A	T	T	T	T	A	A	A	G	C	C	T	T	G	G	A	A	C	C	T	T	T	T	A	A	C	C	C	C	A	A	T	T	G	G	T	T	G	G	C	C	C	C	G	G	A	A	T	T	C	C	C	C	G	G	T	T	T	T	G	G	G	G	C	C	T	T	C	C	T	T	G	G	A	A	C	C	T	T	C	C	A	A	C	C	C	C	A	A	T	T	C	C	G	G	A	A	T	T	G	G	T	T	C	C	C	C	G	G	A	A	T	T	G	G	T	T	C	C	A	A	T	T	C	C	A	A	G	G	C	C	T	T	A	A	C	C	A	A	C	C	G	G	C	C	A	A	A	A	G	G	G	G	G	G	A	A	A	A	C	C	A	A	T	T	A	A	G	G	G	G	G	G	A	A	T	T	G	G	A	A	C	C	A	A	A	A	G	G	G	G	C	C	G	G	C	C	G	G	T	T	NA	NA	G	G	G	G	T	T	C	C	T	T	A	A	G	G	G	G	A	A	A	A	G	G	T	T	A	A	NA	NA	T	T	G	G	G	G	T	T	G	G	T	T	T	T	T	T	C	C	G	G	A	A	A	A	T	T	A	A	T	T	C	C	C	C	A	A	A	A	T	T	G	G	A	A	G	G	A	A	G	G	T	T	G	G	A	A	G	G	T	T	G	G	A	A	G	G	A	A	A	A	G	G	C	C	G	G	A	A	G	G	G	G	C	C	A	A	A	A	G	G	C	C	T	T	T	T	T	T	C	C	T	T	G	G	A	A	G	G	G	G	C	C	G	G	G	G	C	C	T	T	C	C	A	A	A	A	A	A	G	G	T	T	G	G	C	C	G	G	T	T	T	T	T	T
CC	OR219f64	NA	NA	1	NA	G	C	G	G	T	T	A	A	A	A	C	C	G	G	T	T	C	C	T	T	C	C	A	A	A	A	G	G	T	T	T	T	G	G	T	T	A	A	T	T	A	A	A	A	T	T	A	A	T	T	T	T	G	G	T	T	C	C	A	A	C	C	G	G	T	T	G	G	C	C	A	A	G	G	A	A	A	A	T	T	G	G	A	A	G	G	T	T	C	C	T	T	A	A	C	C	T	T	G	G	A	A	A	A	G	G	C	C	A	A	C	C	G	G	G	G	C	C	A	A	G	G	T	T	G	G	A	A	C	C	T	T	A	A	C	C	A	A	C	C	C	C	A	A	C	C	T	T	T	T	A	A	G	G	G	G	A	A	C	C	C	C	C	C	C	C	C	C	A	A	G	G	A	A	G	G	A	A	A	A	G	G	C	C	G	G	A	A	T	T	C	C	A	A	A	A	A	A	G	G	A	A	T	T	A	A	T	T	T	T	G	G	G	G	A	A	T	T	G	G	G	A	A	A	T	T	G	G	T	T	C	C	G	G	G	G	G	G	G	G	T	T	A	A	C	C	G	G	C	C	T	T	T	T	C	C	G	G	NA	NA	C	C	C	C	C	C	A	A	C	C	A	A	A	A	C	C	T	T	C	C	A	A	T	T	C	C	G	G	A	A	G	G	A	A	C	C	T	T	T	T	G	G	G	G	G	G	T	T	T	T	G	G	T	T	T	T	T	T	G	G	G	G	A	A	T	T	T	T	T	T	A	A	C	C	C	C	G	G	A	A	T	T	G	G	C	C	T	T	A	A	T	T	A	A	T	T	C	C	C	C	C	C	G	G	T	T	C	C	A	A	A	A	T	T	G	G	T	T	A	A	T	T	T	T	A	A	C	C	T	T	C	C	A	A	C	C	A	A	C	C	G	G	T	T	C	C	G	G	T	T	G	G	C	C	C	C	G	G	G	G	T	T	T	T	C	C	A	A	A	A	T	T	G	G	A	A	A	A	T	T	A	A	C	C	G	G	T	T	G	G	G	G	G	G	G	G	A	A	G	G	T	T	NA	NA	G	G	C	C	G	G	A	A	G	G	T	T	C	C	T	T	G	G	T	T	C	C	A	A	T	T	G	G	A	A	T	T	G	G	C	C	A	A	T	T	T	T	C	C	T	T	A	A	A	A	A	A	T	T	C	C	T	T	G	G	T	T	T	T	G	G	A	A	C	C	T	T	A	A	G	G	G	G	C	C	C	C	G	G	C	C	T	T	A	A	C	C	A	A	C	C	A	A	G	G	C	C	T	T	T	T	C	C	T	T	T	T	A	A	A	A	C	C	G	G	C	C	A	A	T	T	T	T	G	G	T	T	T	T	A	A	T	T	C	C	C	C	G	G	G	G	C	C	C	C	C	C	T	T	C	C	C	C	A	A	A	A	G	G	A	A	T	T	A	A	A	A	C	C	C	C	C	C	C	C	G	G	G	G	C	C	A	A	T	T	C	C	A	A	C	C	C	C	G	G	A	A	A	A	C	C	C	C	A	A	C	C	T	T	G	G	T	T	C	C	T	T	G	G	T	T	G	G	G	G	G	G	G	G	A	A	G	G	A	A	T	T	T	T	T	T	G	G	A	A	G	G	T	T	G	G	G	G	C	C	T	T	A	A	C	C	T	T	A	A	T	T	T	T	A	A	A	A	T	T	T	T	G	G	T	T	A	A	T	T	C	C	G	G	G	G	G	G	C	C	G	G	C	C	T	T	C	C	T	T	G	G	C	C	C	C	A	A	C	C	G	G	A	A	C	C	G	G	G	G	G	G	G	G	A	A	A	A	C	C	A	A	A	A	G	G	C	C	G	G	C	C	G	G	G	G	G	G	G	G	T	T	C	C	G	G	G	G	T	T	T	T	G	G	G	G	G	G	A	A	C	C	T	T	C	C	C	C	C	C	G	G	G	A	G	G	A	A	C	C	G	G	G	G	G	G	C	C	T	T	C	C	T	T	T	T	A	A	A	A	G	G	T	T	T	T	C	C	T	T	G	G	T	T	A	A	A	A	T	T	C	C	T	T	T	T	A	A	C	C	C	C	A	A	C	C	C	C	T	T	G	G	C	C	G	G	T	T	A	A	C	C	C	C	G	G	T	T	G	G	C	C	C	C	C	C	A	A	A	A	A	A	G	G	G	G	G	G	A	A	G	G	C	C	A	A	T	T	G	G	C	C	A	A	A	A	A	A	C	C	C	C	A	A	G	G	A	A	G	G	T	T	A	A	A	A	C	C	A	A	T	T	C	C	A	A	G	G	C	C	C	C	C	C	T	T	G	G	C	C	T	T	G	G	A	A	C	C	A	A	C	C	A	A	G	G	C	C	T	T	C	C	G	G	T	T	T	T	C	C	C	C	G	G	T	T	C	C	C	C	C	C	C	C	A	A	C	C	T	T	G	G	T	T	G	G	T	T	G	G	T	T	G	G	T	T	C	C	A	A	G	G	G	G	T	T	A	A	C	C	A	A	G	G	A	A	C	C	A	A	G	G	A	A	C	C	A	A	A	A	C	C	A	A	C	C	G	G	G	G	C	C	T	T	A	A	G	G	C	C	G	G	A	A	G	G	T	T	T	T	A	A	G	G	T	T	T	T	T	T	A	A	A	A	C	C	G	G	C	C	T	T	T	T	C	C	A	A	C	C	C	C	C	C	A	A	A	A	C	C	T	T	A	A	C	C	T	T	C	C	A	A	G	G	A	A	T	T	C	C	G	G	NA	NA	C	C	G	G	G	G	C	C	T	T	A	A	C	C	A	A	G	G	C	C	A	A	C	C	C	C	A	A	C	C	A	A	C	C	G	G	A	A	C	C	G	G	G	G	T	T	A	A	A	A	T	T	A	A	A	A	G	G	A	A	G	G	T	T	C	C	C	C	G	G	T	T	C	C	A	A	G	G	A	A	T	T	A	A	A	A	T	T	G	G	G	G	A	A	G	G	G	G	A	A	A	A	A	A	C	C	A	A	T	T	G	G	A	A	G	G	A	A	C	C	C	C	C	C	G	G	C	C	G	G	G	G	G	G	T	T	C	C	C	C	T	T	T	T	G	G	T	T	C	C	G	G	C	C	G	G	C	C	A	A	G	G	C	C	C	C	T	T	C	C	C	C	A	A	A	A	T	T	T	T	T	T	G	G	C	C	C	C	A	A	T	T	T	T	T	T	T	T	G	G	C	C	C	C	A	A	T	T	C	C	A	A	G	G	G	G	T	T	C	C	A	A	G	G	G	G	G	G	G	G	T	A	G	G	T	T	G	G	C	C	C	C	T	T	A	A	A	A	C	C	G	G	G	G	C	C	A	A	T	T	G	G	C	C	G	G	T	T	G	G	C	C	G	G	A	A	G	G	C	C	G	G	T	T	A	A	A	A	C	C	T	T	C	C	C	C	T	T	T	T	C	C	NA	NA	C	C	T	T	C	C	G	G	T	T	C	C	A	A	G	G	T	T	C	C	G	G	G	G	C	C	T	T	T	T	G	G	G	G	A	A	G	G	C	C	T	T	T	T	G	G	T	T	G	G	T	T	G	G	G	G	T	T	C	C	G	G	G	G	A	A	A	A	T	T	G	G	T	T	G	G	A	A	G	G	C	C	G	G	G	G	C	C	C	C	C	C	C	C	T	T	T	T	A	A	T	T	G	G	C	C	G	G	T	T	A	A	A	A	A	A	T	T	G	G	A	A	A	A	G	G	A	A	C	C	A	A	C	C	C	C	C	C	G	G	G	G	G	G	T	T	A	A	A	A	T	T	T	T	C	C	T	T	A	A	C	C	C	C	G	G	T	T	T	T	G	G	C	C	G	G	A	A	G	G	A	A	T	T	T	T	G	G	T	T	G	G	G	G	T	T	C	C	C	C	A	A	A	A	T	T	A	A	A	A	T	T	T	T	A	A	T	T	C	C	A	A	A	A	C	C	T	T	C	C	C	C	T	T	G	G	T	T	G	G	C	C	C	C	C	C	C	C	T	T	T	T	A	A	A	A	A	A	T	T	G	G	G	G	T	T	A	A	A	A	A	A	A	A	G	G	T	T	C	C	T	T	G	G	C	C	G	G	G	G	A	A	A	A	T	T	T	T	G	G	C	C	C	C	G	G	A	A	G	G	T	T	A	A	A	A	T	T	T	T	C	C	T	T	C	C	T	T	A	A	C	C	C	C	C	C	C	C	T	T	A	A	C	C	G	G	G	G	A	A	T	T	G	G	T	T	T	T	G	G	T	T	T	T	A	A	C	C	T	T	G	G	T	T	C	C	G	G	C	C	T	T	T	T	C	C	A	A	C	C	C	C	G	G	T	T	A	A	G	G	C	C	C	C	G	G	T	T	G	G	C	C	T	T	G	G	G	G	G	G	T	T	T	T	T	T	C	C	T	T	G	G	G	G	C	C	C	C	C	C	T	T	C	C	C	C	C	C	C	C	C	C	T	T	C	C	C	C	C	C	A	A	G	G	C	C	C	C	C	C	C	C	A	A	A	A	G	G	G	G	G	G	A	A	A	A	C	C	G	G	A	A	T	T	G	G	C	C	A	A	A	A	T	T	G	G	T	T	C	C	C	C	G	G	A	A	C	C	C	C	C	C	C	C	C	C	C	C	A	A	A	A	G	G	G	G	A	A	A	A	A	A	A	A	G	G	T	T	C	C	A	A	G	G	C	C	T	T	A	A	C	C	C	C	A	A	T	T	G	G	G	G	G	G	T	T	T	T	G	G	G	G	A	A	C	C	A	A	G	G	A	A	T	T	A	A	T	T	G	G	A	A	A	A	A	A	G	G	A	A	T	T	G	G	T	T	G	G	A	A	T	T	A	A	A	A	T	T	T	T	A	A	T	T	A	A	T	T	G	G	G	G	G	G	C	C	A	A	G	G	T	T	C	C	G	G	C	C	A	A	A	A	C	C	A	A	A	A	T	T	G	G	A	A	C	C	T	C	T	T	G	G	C	C	A	A	A	A	T	T	T	T	T	T	A	A	A	A	A	A	A	A	G	G	G	G	C	C	G	G	A	A	T	T	T	T	G	G	C	C	T	T	T	T	G	G	G	G	A	A	G	G	T	T	G	G	T	T	A	A	A	A	G	G	A	A	T	T	T	T	G	G	T	T	G	G	T	T	T	T	C	C	T	T	T	T	T	T	A	A	T	T	C	C	A	A	G	G	A	A	C	C	T	T	A	A	C	C	T	T	C	C	C	C	A	A	A	A	C	C	C	C	A	A	C	C	T	T	G	G	C	C	C	C	NA	NA	T	T	C	C	A	A	G	G	T	T	G	G	C	C	A	A	C	C	C	C	A	A	A	A	T	T	T	T	C	C	G	G	C	C	T	T	G	G	A	A	G	G	G	G	C	C	T	T	A	A	A	A	T	T	C	C	C	C	G	G	A	A	G	G	G	G	T	T	C	C	A	A	G	G	G	G	C	C	A	A	A	A	T	T	G	G	T	T	C	C	T	T	A	A	A	A	A	A	A	A	C	C	G	G	G	G	T	T	T	T	C	C	A	A	G	G	T	T	A	A	T	T	C	C	A	A	A	A	G	G	G	G	A	A	G	G	C	C	G	G	A	A	A	A	T	T	C	C	G	G	A	A	C	C	C	C	A	A	T	T	T	T	C	C	A	A	A	A	A	A	C	C	G	G	C	C	T	T	C	C	A	A	C	C	T	T	T	T	T	T	A	A	A	A	A	A	G	G	A	A	G	G	C	C	G	G	T	T	A	A	A	A	A	A	G	G	C	C	G	G	T	T	C	C	T	T	G	G	A	A	T	T	A	A	A	A	A	A	G	G	T	T	A	A	C	C	T	T	A	A	T	T	T	T	T	T	A	A	C	C	G	G	T	T	G	G	G	G	T	T	T	T	T	T	C	C	T	T	T	T	A	A	T	T	G	G	T	T	G	G	G	G	A	A	A	A	G	G	G	G	C	C	C	C	A	A	A	A	C	C	C	C	C	C	C	C	A	A	C	C	C	C	A	A	A	A	A	A	C	C	A	A	G	G	T	T	G	G	A	A	T	T	C	C	G	G	A	A	C	C	C	C	G	G	T	T	C	C	A	A	A	A	C	C	T	C	A	A	T	T	C	C	A	A	C	C	T	T	T	T	C	C	A	A	T	T	C	C	C	C	A	A	T	T	G	G	C	C	T	T	G	G	C	C	G	G	G	G	T	T	C	C	A	A	G	G	G	G	G	G	C	C	T	T	A	A	A	A	G	G	G	G	T	T	G	G	G	G	C	C	T	T	A	A	C	C	A	A	C	C	A	A	G	G	T	T	C	C	A	A	T	T	G	G	C	C	C	C	C	C	G	G	A	A	A	A	T	T	G	G	T	T	G	G	A	A	T	T	A	A	G	G	T	T	A	A	T	T	G	G	G	G	A	A	G	G	C	C	T	T	C	C	G	G	G	G	A	A	T	T	G	G	NA	NA	C	C	A	A	C	C	G	G	T	T	A	A	G	G	G	G	T	T	A	A	T	T	C	C	C	C	NA	NA	NA	NA	C	C	G	G	C	C	C	C	T	T	G	G	A	A	T	T	T	T	A	A	G	G	A	A	A	A	G	G	G	G	T	T	NA	NA	T	T	C	C	A	A	G	G	A	A	C	C	G	G	C	C	G	G	A	A	A	A	C	C	G	G	A	A	A	A	T	T	T	T	A	A	A	A	T	T	G	G	A	A	T	T	T	T	A	A	T	T	A	A	A	A	C	C	T	T	A	A	T	T	C	C	T	T	T	T	C	C	A	A	C	C	A	A	T	T	G	G	C	C	G	G	T	T	G	G	T	T	G	G	G	G	A	A	G	G	A	A	A	A	C	C	T	T	T	T	G	G	T	T	A	A	C	C	A	A	A	A	G	G	A	A	C	C	G	G	C	G	T	T	G	G	A	A	C	C	G	G	G	G	A	A	G	G	C	C	A	A	A	A	A	A	A	A	T	T	C	C	T	T	T	T	G	G	G	G	T	T	G	G	G	G	C	C	G	G	C	C	T	T	T	T	A	A	A	A	G	G	G	G	G	G	T	T	T	T	G	G	G	G	C	C	G	G	A	A	T	T	T	T	T	T	A	A	T	T	T	T	C	C	T	T	A	A	G	G	G	G	T	T	T	T	G	G	A	A	G	G	G	G	T	T	G	G	T	T	C	C	G	G	T	T	G	G	T	T	G	G	C	C	T	T	A	A	T	T	G	G	A	A	T	T	A	A	A	A	C	C	C	C	T	T	C	C	C	C	C	C	G	G	G	G	T	T	T	T	T	T	C	C	T	T	G	G	A	A	A	A	G	G	A	A	A	A	T	T	T	T	NA	NA	T	T	T	T	G	G	G	G	G	G	G	G	G	G	NA	NA	T	T	T	T	C	C	A	A	A	A	A	A	C	C	A	A	C	C	G	G	T	T	A	A	A	A	T	T	T	T	T	T	G	G	T	T	T	T	G	G	G	G	C	C	C	C	T	T	G	G	G	G	T	T	G	G	G	G	A	A	G	G	A	A	A	A	C	C	A	A	T	T	G	G	G	G	T	T	A	A	T	T	T	T	T	T	T	T	G	G	T	T	G	G	C	C	A	A	G	G	T	T	C	C	C	C	G	G	A	A	C	C	T	T	A	A	A	A	G	G	T	T	NA	NA	T	T	A	A	A	A	A	A	NA	NA	A	A	T	T	G	G	T	T	A	A	G	G	A	A	C	C	G	G	T	T	C	C	A	A	A	A	T	T	G	G	T	T	A	A	T	T	A	A	T	T	G	G	A	A	G	G	T	T	C	C	A	A	T	T	A	A	C	C	C	C	C	C	T	T	A	A	T	T	G	G	C	C	G	G	T	T	G	G	A	A	T	T	A	A	C	C	G	G	A	A	G	G	A	A	C	C	A	A	T	T	A	A	G	G	C	C	C	C	C	C	T	T	C	C	G	G	C	C	T	T	G	G	T	T	C	C	G	G	C	C	A	A	A	A	T	T	G	G	C	C	T	T	T	T	A	A	A	A	C	C	A	A	C	C	A	A	A	A	T	T	G	G	G	G	C	C	C	C	C	C	G	G	C	C	C	C	T	T	A	A	T	T	A	A	A	A	A	A	A	A	G	G	A	A	G	G	C	C	C	C	T	T	C	C	T	T	A	A	T	T	G	G	A	A	G	G	G	G	T	T	T	T	G	G	T	T	C	C	T	T	T	T	G	G	C	C	G	G	C	C	T	T	T	T	C	C	G	G	A	A	C	C	A	A	T	T	C	C	A	A	C	C	C	C	C	C	G	G	G	G	A	A	T	T	T	T	T	T	T	T	A	A	C	C	G	G	G	G	A	A	G	G	A	A	A	A	A	A	A	A	T	T	C	C	T	T	T	T	T	T	C	C	A	A	G	G	C	C	C	C	G	G	A	A	T	T	G	G	T	T	C	C	G	G	T	T	A	A	G	G	C	C	G	G	A	A	T	T	G	G	C	C	G	G	A	A	G	G	T	T	C	C	G	G	C	C	C	C	A	A	T	T	C	C	G	G	T	T	T	T	G	G	C	C	C	C	C	C	A	A	G	G	C	C	A	A	A	A	A	A	T	T	C	C	G	G	T	T	T	T	G	G	G	G	A	A	G	G	C	C	T	T	A	A	C	C	G	G	T	T	T	T	A	A	T	T	G	G	C	C	T	T	A	A	G	G	G	G	T	T	T	T	A	A	A	A	A	A	G	G	A	A	T	T	T	T	T	T	G	G	G	G	G	G	T	T	A	A	C	C	A	A	G	G	A	A	G	G	A	A	A	A	C	C	C	C	C	C	NA	NA	A	A	A	A	C	C	T	T	G	G	T	T	T	T	G	G	T	T	T	T	A	A	G	G	A	A	G	G	A	A	G	G	T	T	T	T	G	G	T	T	T	T	G	G	T	T	A	A	G	G	A	A	A	A	G	G	T	T	A	A	A	A	T	T	T	T	T	T	C	C	G	G	G	G	C	C	C	C	A	A	C	C	C	C	T	T	G	G	A	A	G	G	C	C	T	T	NA	NA	C	C	C	C	T	T	T	T	G	G	T	T	T	T	G	G	C	C	G	G	G	G	G	G	G	G	C	C	T	T	A	A	C	C	C	C	T	T	G	G	C	C	C	C	G	G	G	G	C	C	G	G	C	C	A	A	T	T	G	G	G	G	T	T	C	C	T	T	C	C	C	C	G	G	A	A	G	G	G	G	A	A	A	A	T	T	T	T	T	T	C	C	A	A	A	A	G	G	C	C	C	C	A	A	A	A	G	G	C	C	G	G	C	C	T	T	A	A	A	A	A	A	A	A	C	C	G	G	T	T	C	C	C	C	A	A	T	T	A	A	G	G	T	T	G	G	A	A	A	A	G	G	A	A	T	T	C	C	A	A	T	T	G	G	G	G	A	A	T	T	C	C	G	G	C	C	G	G	T	T	A	A	G	G	G	G	T	T	C	C	G	G	G	G	A	A	A	A	C	C	T	T	G	G	G	G	C	C	A	A	C	C	G	G	T	T	C	C	A	A	C	C	T	T	A	A	A	A	C	C	G	G	T	T	G	G	T	T	T	T	T	T	T	T	G	G	G	G	C	C	C	C	C	C	A	A	A	A	C	C	C	C	A	A	T	T	NA	NA	G	G	T	T	A	A	T	T	C	C	C	C	C	C	C	C	G	G	C	C	C	C	G	G	T	T	C	C	G	G	G	G	A	A	T	T	G	G	C	C	G	G	T	T	A	A	C	C	T	T	C	C	C	C	T	T	G	G	G	G	T	T	A	A	C	C	G	G	G	G	G	G	C	C	A	A	A	A	T	T	A	A	T	T	C	C	A	A	T	T	C	C	G	G	C	C	T	T	C	C	C	C	T	T	A	A	A	A	T	T	T	T	A	A	A	A	C	C	T	T	C	C	A	A	G	G	A	A	A	A	G	G	C	C	G	G	A	A	T	T	T	T	C	C	T	T	C	C	T	T	A	A	C	C	C	C	A	A	G	G	G	G	A	A	T	T	G	G	T	T	G	G	C	C	A	A	T	T	G	G	G	G	T	T	C	C	G	G	A	A	A	A	A	A	T	T	A	A	C	C	C	C	G	G	G	G	G	G	G	G	G	G	C	C	A	A	C	C	G	G	A	A	T	T	C	C	C	C	T	T	T	T	A	A	T	T	T	T	G	G	C	C	G	G	G	G	NA	NA	C	C	T	T	C	C	T	T	G	G	G	G	T	T	T	T	C	C	C	C	A	A	T	T	A	A	C	C	A	A	G	G	G	G	T	T	C	C	G	G	C	C	A	A	C	C	G	G	C	C	C	C	G	G	G	G	G	G	T	T	T	T	G	G	T	T	T	T	G	G	A	A	T	T	C	C	G	G	C	C	C	C	T	T	G	G	G	G	T	T	A	A	C	C	G	G	T	T	C	C	G	G	C	C	T	T	T	T	A	A	C	C	G	G	T	T	C	C	C	C	A	A	T	T	C	C	C	C	G	G	T	T	T	T	A	A	C	C	G	G	T	T	G	G	C	C	T	T	T	T	T	T	T	T	G	G	A	A	C	C	C	C	C	C	C	C	G	G	C	C	A	A	A	A	A	A	A	A	C	C	C	C	A	A	T	T	T	T	G	G	T	T	T	T	G	G	G	G	T	T	T	T	C	C	C	C	T	T	T	T	A	A	G	G	A	A	C	C	T	T	G	G	A	A	C	C	T	T	G	G	G	G	A	A	A	A	A	A	A	A	T	T	T	T	A	A	G	G	C	C	NA	NA	T	T	C	C	T	T	T	T	T	T	A	A	C	C	T	T	G	G	A	A	C	C	G	G	C	C	A	A	A	A	C	C	C	C	G	G	T	T	T	T	C	C	G	G	A	A	A	A	C	C	C	C	C	C	G	G	C	C	T	T	C	C	A	A	C	C	T	T	C	C	T	T	G	G	A	A	G	G	A	A	G	G	T	T	C	C	G	G	C	C	C	C	C	C	A	A	A	A	G	G	A	A	G	G	T	T	T	T	G	G	A	A	A	A	C	C	C	C	T	T	T	T	A	G	T	T	C	C	T	T	A	A	G	G	A	A	G	G	C	C	C	C	G	G	G	G	G	G	A	A	A	A	T	T	C	C	C	C	A	A	C	C	A	A	G	G	A	A	C	C	G	G	G	G	A	A	C	C	C	C	G	G	G	G	A	A	A	A	A	A	C	C	T	T	C	C	C	C	A	A	G	G	A	A	A	A	C	C	A	A	T	T	G	G	A	A	T	A	A	A	T	T	C	C	G	G	C	C	G	G	A	A	T	T	G	G	G	G	G	G	C	C	T	T	C	C	G	G	A	A	A	A	G	G	G	G	G	G	C	C	A	A	C	C	C	C	A	A	A	A	A	A	A	A	C	C	C	C	T	T	T	T	T	T	A	A	C	C	A	A	T	T	G	G	A	A	C	C	T	T	T	T	A	A	C	C	C	C	G	G	T	T	T	T	G	G	T	T	T	T	T	T	A	G	A	A	A	A	G	G	C	C	C	C	C	C	C	C	A	A	A	A	G	G	A	A	G	G	T	T	C	C	A	A	A	A	G	G	A	A	A	A	T	T	T	T	A	A	T	T	C	C	G	G	T	T	A	A	A	A	T	T	T	T	G	G	G	G	G	G	T	T	NA	NA	T	T	A	A	C	C	C	C	T	T	G	G	C	C	C	C	T	T	G	G	C	C	A	A	C	C	C	C	C	C	T	T	C	C	C	C	C	C	T	T	C	C	A	A	T	T	A	A	C	C	A	A	T	T	G	G	A	A	C	C	C	C	G	G	T	T	A	A	A	A	T	T	A	A	G	G	G	G	T	T	G	G	A	A	C	C	T	T	T	T	A	A	T	T	G	G	A	A	G	G	A	A	T	T	G	G	C	C	C	C	G	G	T	T	T	T	A	A	C	C	A	A	C	C	A	A	A	A	A	A	G	G	G	G	A	A	G	G	A	A	G	G	T	T	T	T	C	C	T	T	A	A	T	T	C	C	A	A	G	G	C	C	T	T	C	C	G	G	C	C	G	G	G	G	A	A	C	C	T	T	T	T	T	T	G	G	C	C	T	T	G	G	C	C	C	C	A	A	C	C	A	A	C	C	C	C	A	A	T	T	C	C	C	C	C	C	A	A	T	T	T	T	G	G	T	T	C	C	T	T	G	G	G	G	A	A	C	C	A	A	G	G	G	G	G	G	A	A	A	A	G	G	C	C	G	G	C	C	G	G	A	A	G	G	T	T	C	C	T	T	T	T	G	G	T	T	T	T	G	G	G	G	A	A	C	C	T	T	G	G	NA	NA	C	C	C	C	G	G	G	G	A	A	G	G	T	T	A	A	A	A	A	A	C	C	C	C	C	C	A	A	C	C	A	A	G	G	C	C	A	A	T	T	T	T	T	T	C	C	A	A	T	T	G	G	T	T	C	C	C	C	G	G	A	A	A	A	G	G	C	C	G	G	A	A	C	C	T	T	G	G	G	G	C	C	A	A	A	A	T	T	A	A	G	G	T	T	T	T	C	C	G	G	G	G	C	C	G	G	C	C	G	G	C	C	A	A	T	T	G	G	C	C	A	A	C	C	G	G	T	T	T	T	C	C	G	G	T	T	T	T	G	G	G	G	G	G	A	A	G	G	G	G	A	A	C	C	C	C	G	G	T	T	NA	NA	C	C	G	G	C	C	A	A	C	C	A	A	C	C	T	T	G	G	T	T	G	G	C	C	G	G	C	C	G	G	C	C	T	T	T	T	G	G	C	C	A	A	T	T	G	G	T	T	T	T	T	T	T	T	G	G	A	A	G	G	C	C	A	A	G	G	A	A	A	A	G	G	G	G	C	C	C	C	A	A	A	A	A	A	C	C	A	A	A	A	T	T	A	A	A	A	A	A	A	A	A	A	C	C	C	C	G	G	G	G	A	A	G	G	A	A	A	A	A	A	C	C	C	C	T	T	G	G	A	A	G	G	A	A	G	G	T	T	T	T	C	C	G	G	A	A	C	C	T	T	G	G	C	C	T	T	A	A	A	A	G	G	G	G	G	G	A	A	A	A	T	T	C	C	A	A	T	T	A	A	C	C	G	G	NA	NA	C	C	C	C	G	G	G	G	C	C	G	G	C	C	G	G	A	A	C	C	A	A	T	T	G	G	T	T	T	T	G	G	G	G	C	C	C	C	G	G	G	G	T	T	G	G	C	C	A	A	C	C	C	C	G	G	T	T	A	A	A	A	A	A	A	A	T	T	C	C	T	T	C	C	C	C	T	T	C	C	C	C	A	A	A	A	C	C	T	T	A	A	G	G	C	C	C	C	T	T	G	G	G	G	C	C	G	G	A	A	C	C	T	T	G	G	C	C	A	A	C	C	T	T	C	C	G	G	A	A	G	G	C	C	T	T	G	G	G	G	G	G	G	G	G	G	T	T	C	C	C	C	C	C	C	C	G	G	G	G	A	A	G	G	T	T	A	A	T	T	T	T	C	C	A	A	G	G	C	C	G	G	C	C	C	C	C	C	T	T	C	C	A	A	T	T	C	C	A	A	G	G	G	G	A	A	T	T	T	T	A	A	C	C	G	G	T	T	C	C	C	C	G	G	T	T	G	G	A	A	G	G	A	A	C	C	C	C	C	C	C	C	C	C	A	A	C	C	A	A	C	C	G	G	C	C	A	A	C	C	T	T	T	T	A	A	G	G	A	A	C	C	C	C	C	C	NA	NA	C	C	A	A	C	C	T	T	A	A	T	T	A	A	C	C	A	A	T	T	C	C	A	A	A	A	G	G	G	G	C	C	G	G	T	T	G	G	A	A	G	G	A	A	G	G	G	G	T	T	A	A	A	A	T	T	G	G	A	A	C	C	T	T	A	A	T	T	A	A	T	T	A	A	A	A	T	T	A	A	T	T	G	G	T	T	T	T	C	C	A	A	T	T	G	G	G	G	T	T	C	C	C	C	A	A	G	G	G	G	G	G	C	C	G	G	A	A	T	T	NA	NA	T	T	C	C	G	G	C	C	G	G	A	A	C	C	C	C	T	T	C	C	A	A	A	A	G	G	A	A	A	A	G	G	C	C	A	A	T	T	C	C	G	G	G	G	A	A	A	A	C	C	C	C	T	T	T	T	G	G	T	T	T	T	C	C	G	G	T	T	G	G	G	G	T	T	A	A	G	G	C	C	A	A	G	G	A	A	T	T	A	A	G	G	C	C	G	G	G	G	A	A	T	T	C	C	T	T	A	A	C	C	A	A	G	G	C	C	T	T	T	T	G	G	T	T	A	A	G	G	C	C	T	T	G	G	A	A	T	T	C	C	G	G	A	A	C	C	T	T	A	A	C	C	C	C	T	T	G	G	G	G	G	G	G	G	C	C	C	C	G	G	C	C	T	T	T	T	G	G	G	G	A	A	C	C	C	C	G	G	A	A	C	C	G	G	G	G	A	A	A	G	T	T	A	A	A	A	C	C	G	A	A	A	G	G	A	A	G	G	A	A	C	C	G	G	T	T	A	A	C	C	T	T	T	T	A	A	T	T	G	G	A	A	C	C	G	G	A	A	A	A	A	A	C	C	T	T	T	T	G	G	T	T	T	T	G	G	T	T	G	G	G	G	A	A	T	T	G	G	G	G	C	C	C	C	C	C	A	A	T	T	A	A	T	T	T	T	A	A	C	C	A	A	T	T	C	C	C	C	C	C	C	C	T	T	G	G	A	A	T	T	T	T	G	G	A	T	A	A	C	C	T	T	G	G	A	A	A	A	G	G	C	C	C	C	C	C	T	T	T	T	C	C	T	T	A	A	A	A	C	C	G	G	G	G	G	G	G	G	G	G	T	T	T	T	T	T	C	C	G	G	T	T	T	T	A	A	T	T	G	G	T	T	T	T	G	G	A	A	G	G	A	A	T	T	G	G	C	C	T	T	T	T	NA	NA	A	A	A	A	T	T	C	C	T	T	A	A	T	T	T	T	T	T	G	G	A	A	A	A	NA	NA	T	T	A	A	C	C	G	G	C	C	C	C	A	A	T	T	G	G	C	C	T	T	A	A	G	G	A	A	G	G	C	C	G	A	A	A	A	A	NA	NA	C	C	G	G	C	C	C	C	T	T	C	C	T	T	G	G	G	G	G	G	T	T	C	C	T	T	T	T	C	C	C	C	G	G	G	G	C	C	G	G	C	C	A	A	A	A	C	C	G	G	C	C	T	T	G	G	C	C	G	G	A	A	G	G	T	T	T	T	G	G	G	G	C	C	C	C	C	C	G	G	T	T	T	T	T	T	C	C	T	T	C	C	G	G	G	G	A	A	A	A	C	C	G	G	C	C	T	T	G	G	T	T	C	C	T	T	T	T	G	G	G	G	T	T	NA	NA	G	G	G	G	T	T	T	T	A	A	G	G	C	C	C	C	A	A	G	G	A	A	A	A	T	T	T	T	C	C	C	C	G	G	G	G	T	T	A	A	C	C	A	A	C	C	A	A	T	T	C	C	T	T	G	G	T	T	C	C	T	T	G	G	G	G	C	C	A	A	A	A	NA	NA	G	G	G	G	G	G	C	C	C	C	T	T	A	A	C	C	C	C	C	C	T	T	C	C	C	C	C	C	C	C	A	A	A	A	C	C	A	A	G	G	T	T	T	T	T	T	T	T	G	G	G	G	T	T	T	T	G	G	T	T	G	G	A	A	G	G	C	C	T	T	C	C	G	G	C	C	A	A	A	A	T	T	T	T	C	C	A	A	T	T	A	A	C	C	A	A	T	T	T	T	C	C	A	A	G	G	G	G	T	T	A	A	G	G	G	G	C	C	G	G	A	A	C	C	A	A	C	C	A	A	G	G	A	A	G	G	C	C	G	G	A	A	A	A	C	C	G	G	T	T	C	C	C	C	A	A	T	T	T	T	A	A	A	A	T	T	A	A	C	C	G	G	A	A	G	G	G	G	C	C	A	A	C	C	A	A	T	T	T	T	G	G	A	A	A	A	A	A	C	C	A	A	C	C	G	G	A	A	A	A	C	C	A	A	C	C	G	G	A	A	T	T	T	T	T	T	C	C	C	C	G	G	G	G	C	C	T	T	G	G	T	T	A	A	A	A	A	A	A	A	C	C	A	A	A	A	T	T	G	G	A	A	A	A	C	C	G	G	G	G	A	A	A	A	T	T	T	T	G	G	A	A	C	C	G	G	C	C	T	T	G	G	T	T	A	A	T	T	G	G	G	G	G	G	A	A	C	C	C	C	C	C	T	T	A	A	A	A	C	C	G	G	A	A	G	G	T	T	T	T	A	A	A	A	T	T	C	C	G	G	T	T	A	A	G	G	A	A	C	C	T	T	T	T	G	G	A	A	G	G	T	T	G	G	A	A	G	G	C	C	C	C	C	C	A	A	G	G	NA	NA	G	G	C	C	T	T	T	T	A	A	T	T	C	C	C	C	T	T	T	T	C	C	G	G	A	A	C	C	A	A	C	C	C	C	T	T	C	C	G	G	G	G	A	A	T	T	G	G	T	T	T	T	G	G	A	A	C	C	T	T	C	C	C	C	T	T	A	A	A	A	G	G	A	C	A	A	T	T	C	C	C	C	T	T	A	A	C	C	G	G	T	T	T	T	T	T	G	G	A	A	A	A	C	C	G	G	G	G	A	A	C	C	A	A	C	C	G	G	T	T	G	G	A	A	A	A	T	T	T	T	G	G	G	G	A	A	C	C	T	T	T	T	C	C	C	C	C	C	A	A	A	A	T	T	A	A	A	A	T	T	A	A	A	A	C	C	A	A	C	C	C	C	G	G	G	G	G	G	G	G	NA	NA	C	C	T	T	T	T	A	A	C	C	C	C	T	T	A	A	C	C	T	T	G	G	A	A	C	C	A	A	T	T	A	A	T	T	C	C	C	C	G	G	A	A	G	G	T	T	C	C	A	A	G	G	G	G	C	C	T	T	A	A	A	A	A	A	A	A	T	T	G	G	A	A	C	C	T	T	T	T	T	T	T	T	T	T	A	A	G	G	G	G	G	G	G	G	C	C	C	C	G	G	G	G	T	T	C	C	C	C	G	G	A	A	C	C	C	C	A	A	A	A	C	C	A	A	C	C	A	A	C	C	T	T	G	G	C	C	T	T	C	C	A	A	T	T	G	G	G	G	G	G	A	A	G	G	C	C	G	G	T	T	A	A	G	G	T	T	A	A	C	C	C	C	A	A	T	T	A	A	C	C	A	A	C	C	T	T	T	T	G	G	T	T	T	T	G	G	A	A	C	C	C	C	C	C	A	A	G	G	A	A	T	T	C	C	C	C	T	T	G	G	T	T	A	A	G	G	G	G	G	G	T	T	C	C	A	A	C	C	A	A	T	T	G	G	C	C	T	T	A	A	G	G	T	T	A	A	G	G	A	A	C	C	C	C	A	A	A	A	G	G	T	T	C	C	G	G	C	C	C	C	T	T	A	A	G	G	G	G	G	G	G	G	A	A	C	C	C	C	C	C	T	T	C	C	C	C	G	G	G	G	G	G	C	C	T	T	T	T	C	C	G	G	C	C	T	T	C	C	C	C	G	G	T	T	A	A	G	G	T	T	G	G	T	T	G	G	A	A	A	A	G	G	G	G	A	A	A	A	A	A	T	T	G	A	T	T	G	G	T	T	A	A	T	T	A	A	C	C	A	A	A	A	G	G	C	C	G	G	T	T	A	A	C	C	A	A	A	A	T	T	G	G	G	G	C	C	A	A	G	G	G	G	T	T	C	C	G	G	C	C	A	A	T	T	T	T	C	C	G	G	C	C	T	T	A	A	C	C	G	G	G	G	A	A	A	A	G	G	T	T	C	C	T	T	G	G	G	G	C	C	T	T	G	G	C	C	A	A	T	T	T	T	T	T	T	T	A	A	T	T	A	A	G	G	T	T	C	C	A	A	C	C	C	C	G	G	A	A	G	G	C	C	T	T	G	G	G	G	G	G	T	T	A	A	C	C	C	C	C	C	T	T	C	C	C	C	G	G	C	C	T	T	T	T	A	A	G	G	G	G	G	G	T	T	T	T	C	C	T	T	G	G	T	T	A	A	C	C	T	T	T	T	C	C	C	C	T	T	G	G	A	A	C	C	T	T	G	G	A	A	C	C	G	G	G	G	C	C	G	G	G	G	T	T	A	A	G	G	T	T	A	A	G	G	G	G	A	A	A	A	C	C	T	T	T	T	G	G	G	G	A	A	T	T	G	G	G	G	G	G	C	C	T	T	C	C	T	T	T	T	C	C	G	G	T	T	G	G	G	G	C	C	G	G	C	C	G	G	A	A	G	G	T	T	C	C	G	G	G	G	G	G	T	T	C	C	C	C	C	C	C	C	A	A	C	C	T	T	T	T	T	T	T	T	A	A	C	C	G	G	C	C	G	G	T	T	G	G	C	C	G	G	C	C	C	C	G	G	A	A	T	T	C	C	C	C	G	G	C	C	T	T	T	T	G	G	T	T	G	G	A	A	G	G	G	G	C	C	G	G	C	C	C	C	C	C	G	G	C	C	C	C	C	C	T	T	A	A	G	G	C	C	A	A	T	T	A	A	A	A	T	T	G	G	T	T	C	C	A	A	A	A	T	T	A	A	T	T	T	T	C	C	A	A	C	C	C	C	T	T	C	C	A	A	T	T	C	C	G	G	T	T	T	T	G	G	A	A	G	G	A	A	A	A	G	G	T	T	G	G	G	G	G	G	T	T	T	C	G	G	G	G	C	C	C	C	G	G	T	T	C	C	C	C	C	C	G	G	G	G	C	C	A	A	C	C	G	G	T	T	T	T	G	G	G	G	A	A	A	A	A	A	T	T	A	A	C	C	T	T	C	C	T	T	C	C	C	C	C	C	A	A	C	C	A	A	NA	NA	A	A	A	A	A	A	T	T	C	C	T	T	C	C	G	G	T	T	A	A	T	T	C	C	G	G	G	G	A	A	T	T	C	C	T	T	G	G	G	G	A	A	G	G	T	T	G	G	G	G	T	T	G	G	T	T	C	C	C	C	C	C	C	C	C	C	G	G	C	C	C	C	G	G	G	G	T	T	A	A	A	A	A	A	G	G	G	G	C	C	A	A	A	A	C	C	A	A	T	T	A	A	C	C	G	G	T	T	A	A	A	A	T	T	T	T	G	G	T	T	T	T	T	T	G	G	A	A	C	C	G	G	T	T	T	T	A	A	A	A	G	G	C	C	C	C	A	A	G	G	C	C	G	G	A	A	C	C	T	T	C	C	G	G	G	G	A	A	T	T	C	C	A	A	A	A	C	C	C	C	G	G	T	T	A	A	G	G	G	G	C	C	G	G	C	C	G	G	G	G	C	C	A	A	T	T	C	C	C	C	T	T	T	T	G	G	G	G	A	A	C	C	T	T	C	C	A	A	C	C	G	G	C	C	C	C	C	C	A	A	A	A	A	A	C	C	G	G	T	T	A	A	A	A	T	T	C	C	G	G	G	G	T	T	G	G	G	G	A	A	A	A	A	A	G	G	G	G	G	G	G	G	C	C	T	T	T	T	T	T	T	T	T	T	C	C	C	C	G	G	C	C	C	C	C	C	C	C	A	A	C	C	G	G	G	G	G	G	G	G	C	C	C	C	C	C	C	C	T	T	C	C	C	C	T	T	G	G	G	G	T	T	T	T	T	T	A	A	T	T	G	G	C	C	NA	NA	T	T	T	T	A	A	T	T	G	G	A	A	C	C	G	G	G	G	G	G	C	C	T	T	C	C	G	G	C	C	C	C	G	G	T	T	C	C	A	A	A	A	G	G	G	G	G	G	A	A	G	G	A	A	C	C	C	C	A	A	A	A	C	C	A	A	A	A	G	G	G	G	G	G	A	A	A	A	C	C	A	A	C	C	A	A	C	C	C	C	G	G	A	A	C	C	C	C	C	C	C	C	G	G	C	C	G	G	T	T	G	G	C	C	C	C	G	G	C	C	C	C	C	C	T	T	C	C	T	T	C	C	G	G	G	G	C	C	A	A	A	A	C	C	G	G	G	G	C	C	A	A	A	A	G	G	G	G	C	C	T	T	G	G	A	A	C	C	T	T	A	A	T	A	C	C	A	A	C	C	C	C	T	T	G	G	T	T	T	T	A	A	A	A	A	A	C	C	A	A	G	G	A	A	T	G	A	A	A	A	C	C	A	A	A	A	T	T	A	A	T	T	T	T	A	A	T	T	A	A	C	C	A	A	T	T	G	G	C	C	G	G	G	G	C	C	A	A	T	T	C	C	C	C	T	T	T	T	C	C	T	T	A	A	T	T	C	C	C	C	A	A	G	G	G	G	A	A	C	C	A	A	C	C	A	A	T	T	G	G	T	T	T	T	NA	NA	T	T	G	G	A	A	A	A	C	C	A	A	G	G	G	G	G	G	C	C	G	G	C	C	G	G	A	A	T	T	T	T	T	T	T	T	G	G	G	G	T	T	A	A	C	C	G	G	C	C	C	C	C	C	C	C	T	T	T	T	C	C	A	A	T	T	G	G	T	T	G	G	A	A	C	C	A	A	T	T	T	T	C	C	C	C	A	A	G	G	A	A	C	C	A	A	C	C	A	A	G	G	G	G	G	G	A	A	C	C	C	C	G	G	G	G	A	A	T	T	G	G	C	C	T	T	T	T	C	C	A	A	T	T	T	T	NA	NA	C	C	G	G	C	C	T	T	C	C	G	G	C	C	T	T	C	C	G	G	A	A	A	A	A	A	G	G	C	C	A	A	A	A	G	G	C	C	C	C	G	G	C	C	A	A	A	A	C	C	C	C	A	A	A	A	A	A	T	T	C	C	G	G	C	C	C	C	A	A	T	T	T	T	G	G	A	A	G	G	G	G	C	C	A	A	C	C	A	A	G	G	C	C	A	A	G	G	G	G	T	T	G	G	C	C	T	T	G	G	C	C	C	C	T	T	T	T	G	G	G	G	G	G	C	C	T	T	C	C	T	T	G	G	C	C	G	G	G	G	C	C	A	A	C	C	A	A	C	C	C	C	T	T	T	T	G	G	A	A	T	T	T	T	A	A	G	G	C	C	C	C	C	C	G	G	G	G	C	C	G	G	A	A	G	G	G	G	C	C	T	T	A	A	A	A	C	C	C	C	C	C	A	A	G	G	C	C	A	A	G	G	C	C	G	G	G	G	C	C	G	G	A	A	G	G	C	C	T	T	T	T	A	A	C	C	C	C	G	G	C	C	G	G	A	A	G	G	C	C	C	C	T	T	G	G	G	G	A	A	A	A	G	G	C	C	C	C	C	C	A	A	G	G	C	C	G	G	T	T	T	T	G	G	C	C	A	A	G	A	G	G	A	A	A	A	G	G	G	G	A	A	G	G	C	C	A	A	A	A	C	C	G	G	C	C	T	T	T	T	G	G	C	C	A	A	A	A	A	A	G	G	C	C	G	G	A	A	C	C	T	T	A	A	A	A	C	C	A	A	A	A	A	A	C	C	C	C	C	C	C	C	NA	NA	G	G	G	G	A	A	A	A	T	T	C	C	T	T	G	G	T	T	T	T	C	C	T	T	G	G	T	T	A	A	C	C	NA	NA	C	C	T	T	C	C	G	G	T	T	C	C	T	T	G	G	T	T	T	T	G	G	G	G	T	T	T	T	G	G	C	C	T	T	G	G	C	C	A	A	T	T	T	T	T	T	G	G	A	A	G	G	G	G	A	A	C	C	C	C	C	C	T	T	T	T	T	T	A	A	A	A	G	G	C	C	G	G	A	A	C	C	A	A	G	G	A	A	T	T	G	G	C	C	T	T	A	A	A	A	G	G	G	G	T	T	A	A	C	C	C	C	G	G	T	T	G	G	G	G	C	C	C	C	G	G	A	A	G	G	G	G	A	A	T	T	T	T	C	C	T	T	T	T	G	G	A	A	G	G	T	T	G	G	T	T	A	A	C	C	A	A	G	G	A	A	G	G	T	T	A	A	A	A	A	A	G	G	C	C	C	C	C	C	NA	NA	G	G	C	C	A	A	A	A	C	C	C	C	C	C	G	G	T	T	G	G	A	A	A	A	A	A	C	C	G	G	G	G	G	G	G	G	C	C	T	T	G	G	T	T	A	A	A	A	A	A	A	A	G	G	C	C	T	T	G	G	C	C	A	A	G	G	A	A	T	T	G	G	G	G	G	G	G	G	T	T	T	T	G	G	T	T	G	G	C	C	C	C	C	C	C	C	A	A	T	T	C	C	A	A	A	A	A	A	G	G	G	G	A	A	C	C	T	T	C	C	C	C	G	G	T	T	A	A	G	G	C	C	C	C	C	C	A	A	G	G	G	G	A	A	A	A	T	T	G	G	T	T	G	G	A	A	C	C	C	C	T	T	T	T	G	G	G	G	C	C	G	G	C	C	C	C	A	A	T	T	A	A	A	A	C	C	T	T	G	G	T	T	A	A	G	G	G	G	G	G	A	A	G	G	T	T	T	T	A	A	T	T	G	G	T	T	A	A	G	G	T	T	T	T	G	G	G	G	G	G	T	T	A	A	C	C	T	T	A	A	A	A	C	C	C	C	G	G	T	T	A	A	G	G	C	C	G	G	A	A	T	T	T	T	G	G	C	C	T	T	T	T	G	G	T	T	C	C	A	A	C	C	C	C	G	G	A	A	T	T	A	A	G	G	G	G	T	T	G	G	C	C	A	A	T	T	G	G	T	T	C	C	C	C	T	T	T	T	G	G	T	T	A	A	A	A	C	C	T	T	A	A	A	A	C	C	G	G	G	G	T	T	C	C	G	G	C	T	G	G	C	C	A	A	G	G	A	A	C	C	G	G	C	C	C	C	G	G	C	C	C	C	G	G	A	A	G	G	C	C	A	A	C	C	C	C	A	A	T	T	G	G	C	C	A	A	A	A	T	T	C	C	G	G	A	A	G	G	A	A	C	C	G	G	G	G	T	T	G	G	T	T	G	G	G	G	G	G	C	C	C	C	A	A	C	C	A	A	C	C	A	A	C	C	G	G	T	T	A	A	A	A	A	A	C	C	T	T	A	A	G	G	T	T	G	G	A	A	C	C	G	G	C	C	G	G	T	T	A	A	A	A	C	C	A	A	T	T	A	A	T	T	C	C	G	G	G	G	G	G	T	T	C	C	C	C	G	G	C	C	A	A	G	G	G	G	A	A	T	T	G	G	A	A	A	A	A	A	G	G	T	T	G	G	G	G	G	G	C	C	C	C	T	T	C	C	A	A	A	A	C	C	G	G	T	T	C	C	G	G	A	A	T	T	NA	NA	G	G	C	C	G	G	A	A	G	G	A	A	C	C	T	T	A	A	G	G	A	A	A	A	A	A	G	G	C	C	C	C	A	A	A	A	C	C	A	A	C	C	C	C	A	A	A	A	T	T	T	T	A	A	T	T	G	G	C	C	C	C	G	G	T	T	T	T	T	T	G	G	A	A	G	G	A	A	C	C	T	T	A	A	A	A	C	C	A	A	C	C	G	G	G	G	T	T	C	C	G	G	A	A	C	C	A	A	C	C	G	G	T	T	A	A	G	G	A	A	C	C	T	T	T	T	C	C	A	A	C	C	G	G	C	C	T	T	G	G	T	T	T	T	G	G	G	G	T	T	A	A	A	A	G	G	C	C	T	T	C	C	T	T	T	T	A	A	A	A	G	G	T	T	C	C	T	T	C	C	C	C	A	A	G	G	A	A	T	T	A	A	T	T	G	G	T	T	C	C	G	G	C	C	A	A	A	A	G	G	C	C	C	C	A	A	C	C	T	T	C	C	C	C	C	C	G	G	A	A	G	G	A	A	G	G	G	G	G	G	G	G	C	C	C	C	T	T	G	G	T	T	A	A	T	T	T	T	G	G	C	C	C	C	A	A	G	G	T	T	G	G	G	G	C	C	C	C	A	A	C	C	G	G	A	A	A	A	A	A	G	G	T	T	T	T	A	A	G	G	C	C	C	C	A	A	C	C	T	T	C	C	T	T	G	G	T	T	A	A	A	G	A	A	A	A	C	C	C	C	C	C	C	C	G	G	G	G	G	G	G	G	G	G	A	A	A	A	G	G	A	A	G	G	A	A	G	G	C	C	C	C	A	A	A	A	T	T	A	A	C	C	T	T	A	A	T	T	G	G	A	A	C	C	T	T	A	A	G	G	C	C	A	A	C	C	T	T	T	T	G	G	A	A	A	A	A	A	G	G	A	A	G	G	C	C	T	T	G	G	T	T	G	G	C	T	C	C	C	C	T	T	T	T	C	C	A	A	A	A	A	A	C	C	A	A	A	A	C	C	C	C	A	A	T	T	G	G	G	G	G	G	T	T	G	G	T	T	G	G	A	A	T	T	A	A	A	A	G	G	G	G	A	A	A	A	C	C	A	A	A	A	G	G	C	C	T	T	A	A	A	A	A	A	T	T	C	C	G	G	C	A	T	T	G	G	T	T	C	C	T	T	G	G	A	A	T	T	G	G	A	A	G	G	G	G	A	A	G	G	A	A	T	T	A	A	T	T	C	C	T	T	T	T	T	T	C	C	C	C	A	A	A	A	A	A	T	T	A	A	G	G	C	C	G	G	C	C	A	A	T	T	A	A	NA	NA	G	G	A	A	A	A	C	C	T	T	C	C	T	T	G	G	A	A	T	T	A	A	G	G	G	G	C	C	C	C	T	T	T	T	T	T	G	G	T	T	A	A	C	C	A	A	A	A	A	A	A	A	C	C	T	T	A	A	G	G	G	G	T	T	A	A	A	A	C	C	A	A	T	T	T	T	G	G	T	T	G	G	T	T	G	G	A	A	A	A	A	A	A	A	G	G	G	G	T	T	G	G	A	A	C	C	T	T	A	A	C	C	NA	NA	C	C	G	G	C	C	G	G	G	G	T	T	C	C	T	T	A	A	T	T	G	G	A	A	G	G	C	C	A	A	C	C	G	G	T	T	T	T	G	G	T	T	G	G	T	T	A	A	C	C	T	T	T	T	A	A	T	T	T	T	A	A	T	T	C	C	C	C	C	C	C	C	G	G	C	C	G	G	T	T	A	A	C	C	T	T	G	G	T	T	G	G	T	T	A	A	A	A	G	G	G	G	G	G	G	G	C	C	G	G	A	A	G	G	A	A	A	A	C	C	G	G	T	T	T	T	A	A	C	C	C	C	A	A	T	T	C	C	C	C	C	C	C	C	C	C	C	C	G	G	T	T	T	T	C	C	G	G	T	T	C	C	A	A	G	G	C	C	G	G	A	A	C	C	C	C	C	C	A	A	A	A	C	C	T	T	C	C	T	T	T	T	A	A	T	T	C	C	A	A	C	C	A	A	A	A	C	C	G	G	G	G	A	A	C	C	C	C	G	G	C	C	A	A	C	C	G	G	A	A	T	T	A	A	T	T	C	C	A	A	G	G	G	G	C	C	T	T	T	T	A	A	G	G	A	A	C	C	A	A	T	T	NA	NA	A	A	G	G	G	G	G	G	G	G	G	G	T	T	C	C	C	C	G	G	A	A	G	G	C	C	C	C	A	A	T	T	G	G	G	G	C	C	G	G	T	T	A	A	A	A	C	C	T	T	A	A	T	T	C	C	T	T	T	T	G	G	C	C	C	C	T	T	T	T	G	G	A	A	T	T	T	T	G	G	G	G	G	G	A	A	C	C	T	T	G	G	C	C	C	C	A	A	G	G	A	A	A	A	C	C	G	G	T	T	A	A	NA	NA	C	C	C	C	A	A	G	G	T	T	A	A	C	C	T	T	T	T	G	G	T	T	C	C	C	C	T	T	G	G	G	G	G	G	A	A	G	G	G	G	T	T	G	G	G	G	G	G	G	G	G	G	G	G	T	T	A	A	A	A	A	A	A	A	C	C	C	C	C	C	C	C	T	T	A	A	G	G	T	T	C	C	G	G	A	A	A	A	A	A	A	A	A	A	C	C	G	G	A	A	C	C	C	C	C	C	A	A	G	G	T	T	A	A	C	C	C	C	A	A	A	A	G	G	G	G	T	T	G	G	C	C	C	C	G	G	G	G	T	T	C	C	G	G	A	A	A	A	A	A	T	T	C	C	G	G	C	C	A	A	T	T	A	A	G	G	A	A	G	G	C	C	T	T	C	C	C	C	C	C	G	G	T	T	G	G	C	C	T	T	A	A	G	G	C	C	C	C	G	G	A	A	T	T	T	T	G	G	G	G	A	A	G	G	C	C	C	C	T	T	A	A	G	G	T	T	A	A	A	A	T	T	A	A	G	G	C	C	C	C	G	G	G	G	A	A	T	T	C	C	T	T	T	T	A	A	C	C	A	A	G	G	G	G	G	G	A	A	A	A	A	A	C	C	A	A	C	C	G	G	T	T	T	T	C	C	A	A	A	A	C	C	G	G	G	G	A	A	C	C	C	C	T	T	G	G	C	C	G	G	C	C	C	C	G	G	C	C	T	T	T	T	G	G	T	T	C	C	A	A	A	A	C	C	T	T	A	A	A	A	G	G	C	C	G	G	G	G	G	G	C	C	C	C	G	G	G	G	G	G	G	G	T	T	G	G	C	C	A	A	G	G	G	G	C	C	A	A	T	T	T	T	T	T	C	C	A	A	G	G	G	G	A	A	T	T	T	T	A	A	A	A	C	C	A	A	T	T	A	A	T	T	A	A	C	C	C	C	C	C	T	T	C	C	A	A	A	A	T	T	C	C	G	G	C	C	C	C	A	A	C	C	G	G	A	A	A	A	A	A	G	G	T	T	C	C	T	T	C	C	C	C	G	G	C	C	C	C	T	T	A	A	T	T	C	C	C	C	A	A	T	T	T	T	T	T	T	T	T	T	C	C	A	A	C	C	A	A	A	A	C	C	C	C	T	T	A	A	G	G	C	C	C	C	C	C	A	A	A	A	C	C	C	C	A	A	C	C	G	G	G	G	C	C	A	A	C	C	C	C	C	C	A	A	A	A	C	C	C	T	C	C	T	T	C	C	A	A	C	C	A	A	G	G	T	T	C	C	G	G	A	A	C	C	G	G	T	T	T	T	G	G	G	G	G	G	A	A	C	C	C	C	A	A	A	A	T	T	A	A	T	T	A	A	A	A	G	G	A	A	C	C	C	C	NA	NA	T	T	C	C	A	A	T	T	G	G	C	C	A	A	G	G	A	A	G	G	A	A	G	G	G	G	T	T	T	T	C	C	G	G	C	C	G	G	C	C	C	C	A	A	C	C	T	T	G	G	T	T	C	C	A	A	G	G	T	T	G	G	A	A	T	T	C	C	C	C	T	T	A	A	A	A	T	T	T	T	T	T	C	C	A	A	T	T	A	A	G	G	G	G	C	C	G	G	T	T	G	G	G	G	T	T	A	A	G	G	C	C	G	G	C	C	G	G	G	G	T	T	G	G	T	T	C	C	G	G	G	G	C	C	G	G	G	G	G	G	G	G	T	T	A	A	C	C	C	C	C	C	C	C	A	A	A	A	T	T	C	C	T	T	G	G	G	G	G	G	G	G	C	C	C	C	T	T	A	A	G	G	A	A	C	C	G	G	G	G	G	G	T	T	T	T	C	C	C	C	G	G	C	C	G	A	A	A	G	G	C	C	G	G	T	T	G	G	G	G	C	C	T	T	A	A	G	G	T	T	C	C	A	A	T	T	G	G	G	G	C	C	G	G	G	G	G	G	C	C	A	A	C	C	G	G	C	C	A	A	G	G	A	A	A	A	G	G	G	G	G	G	G	G	A	A	A	A	C	C	C	C	G	G	A	A	G	G	A	A	G	G	G	G	T	T	T	T	G	G	C	C	C	C	T	T	G	G	G	G	G	G	C	C	G	G	C	C	A	A	A	A	C	C	G	G	A	A	T	T	C	C	T	T	C	C	T	T	G	G	C	C	G	G	C	C	T	T	A	A	G	G	G	G	C	C	G	G	C	C	T	T	A	A	C	C	C	C	T	T	C	C	A	A	C	C	T	T	C	C	T	T	G	G	G	G	C	C	C	C	G	G	C	C	C	C	C	C	A	A	T	T	T	T	T	T	A	A	A	A	C	C	T	T	A	A	G	G	G	G	A	A	T	T	C	C	G	G	G	G	T	T	G	G	G	G	C	C	T	T	G	G	T	T	A	A	A	A	C	C	G	G	C	C	T	T	C	C	A	G	G	G	C	C	T	T	C	C	C	C	C	C	A	A	G	G	C	C	G	G	A	A	T	T	A	A	T	T	A	A	C	C	C	C	G	G	C	C	C	C	T	T	A	A	T	T	G	G	A	A	C	C	C	C	A	A	T	T	T	T	A	A	G	G	G	G	A	G	A	A	C	C	C	C	T	T	T	T	T	T	A	A	A	A	A	A	A	A	C	C	T	T	C	C	C	C	C	C	A	A	T	T	A	A	G	G	G	G	G	G	G	G	C	C	G	G	A	A	A	A	G	G	T	T	C	C	A	A	C	C	A	A	A	A	A	A	T	T	G	G	T	T	C	C	G	G	G	G	C	C	G	G	G	G	G	G	T	T	A	A	G	G	T	T	T	T	C	C	A	A	G	G	T	T	G	G	C	C	C	C	A	A	C	C	T	T	C	C	A	A	C	C	T	T	C	C	G	G	T	T	T	T	T	T	G	G	C	C	G	G	C	C	A	A	A	A	A	A	G	G	T	T	G	G	A	A	A	A	C	C	T	T	T	T	G	G	C	C	T	T	T	T	G	G	C	C	T	T	G	G	T	T	A	A	C	C	T	T	A	A	T	T	C	C	C	C	G	G	G	G	C	C	A	A	G	G	A	A	T	T	C	C	G	G	C	C	A	A	C	C	C	C	T	T	C	C	T	T	T	T	C	C	T	T	G	G	G	G	C	C	C	C	G	G	A	A	G	G	T	T	G	G	C	C	G	G	T	T	C	C	T	T	G	G	G	G	G	G	G	G	T	T	A	A	T	T	G	G	A	A	T	T	G	G	T	T	C	C	G	G	C	C	G	G	C	C	T	T	C	C	A	A	T	T	A	A	C	C	A	A	C	C	A	A	G	G	C	C	A	A	C	C	G	G	A	A	A	A	T	T	G	G	G	G	G	G	C	C	A	A	C	C	C	C	T	T	G	G	A	A	T	T	T	T	A	A	G	G	C	C	T	T	G	G	C	C	G	G	C	C	G	G	T	T	G	G	A	A	C	C	G	G	A	A	C	C	A	A	G	G	C	C	G	G	T	T	C	C	A	A	T	T	C	C	A	A	G	G	A	A	G	G	T	T	A	A	A	A	A	A	C	C	T	T	G	G	C	C	T	T	G	G	G	G	G	G	C	C	T	T	T	T	C	C	C	C	G	G	T	T	G	G	A	A	G	G	T	T	G	G	C	C	G	G	T	T	T	T	C	C	C	C	G	G	C	C	C	C	T	T	T	T	C	C	A	A	G	G	G	G	A	A	T	T	G	G	C	C	T	T	G	G	T	T	A	A	T	T	C	C	A	A	A	A	G	G	T	T	G	G	A	A	T	T	C	C	C	C	G	G	G	G	G	G	G	G	C	C	T	T	C	C	A	A	C	C	C	C	A	A	T	T	C	C	T	T	G	G	A	A	G	G	C	C	A	A	A	A	G	G	G	G	G	G	T	T	A	A	T	T	A	A	G	G	G	G	C	C	G	G	T	T	A	A	G	G	G	G	G	G	T	T	T	T	A	A	G	G	C	C	G	G	G	G	A	A	G	G	A	A	T	T	G	G	G	G	T	T	C	C	G	G	T	T	T	T	A	A	C	C	C	C	A	A	G	G	G	G	C	C	A	A	C	C	A	A	C	C	G	G	A	A	C	C	A	A	C	C	T	T	A	A	A	A	G	G	G	G	C	C	A	A	G	G	A	A	C	C	C	C	T	T	T	T	C	C	C	C	G	G	A	A	A	A	A	A	T	T	G	G	T	T	G	G	A	A	C	C	G	G	G	G	G	G	G	G	G	G	G	G	T	T	C	C	C	C	G	G	C	C	A	A	G	G	C	C	G	G	G	G	A	A	T	T	G	G	C	C	A	A	A	A	T	T	G	G	T	T	G	G	C	C	C	C	C	C	T	T	T	T	A	A	G	G	C	C	C	C	T	T	T	T	A	A	A	A	G	G	C	C	C	C	T	T	T	T	A	A	T	T	G	G	T	T	C	C	A	A	A	A	G	G	A	A	T	T	C	C	C	C	T	T	C	C	A	A	C	C	T	T	G	G	C	C	A	A	G	G	C	C	A	A	T	T	G	G	C	C	C	C	T	T	G	G	G	G	C	C	A	A	T	T	C	C	G	G	A	A	A	A	A	A	T	T	T	T	T	T	C	C	C	C	C	C	A	A	T	T	C	C	C	C	A	A	C	C	C	C	T	T	G	G	T	T	T	T	T	T	C	C	G	G	A	A	A	A	C	C	C	C	C	C	A	A	T	T	G	G	C	A	A	A	G	G	T	T	T	T	T	T	C	C	C	C	T	T	G	G	C	C	G	G	C	C	A	A	A	A	C	C	T	T	C	C	G	G	G	G	G	G	C	C	A	A	C	C	G	G	T	T	T	T	T	T	T	T	T	T	C	C	G	G	G	G	A	A	A	A	G	G	G	G	A	A	C	C	NA	NA	A	A	A	A	T	T	G	G	T	T	A	A	T	T	T	T	G	G	C	C	A	A	T	T	G	G	G	G	C	C	G	G	G	G	A	A	T	T	C	C	A	A	C	C	A	A	A	A	T	T	A	A	A	A	G	G	C	C	NA	NA	T	T	G	G	C	C	A	A	A	A	T	T	C	C	A	A	A	A	C	C	C	C	T	T	C	C	C	C	T	T	C	C	C	C	C	C	T	T	A	A	A	A	A	G	T	T	C	C	G	G	A	A	T	T	T	T	C	C	A	A	C	C	C	C	A	A	T	T	G	G	T	T	G	G	C	C	C	C	G	G	G	G	T	T	C	C	C	C	G	G	C	C	T	T	G	G	G	G	T	T	T	T	C	C	C	C	A	A	A	A	A	A	T	T	C	C	C	C	G	G	C	C	G	G	C	C	A	A	A	A	A	A	C	C	T	T	T	T	C	C	C	C	G	G	A	A	T	T	G	G	T	T	T	T	G	G	T	T	C	C	A	A	A	A	C	C	T	T	A	A	C	C	C	C	C	C	G	G	C	C	T	T	C	C	G	G	G	G	G	G	A	A	G	G	C	C	A	A	C	C	A	A	G	G	A	A	A	A	G	G	C	C	A	A	T	T	C	C	A	A	G	G	A	A	T	T	C	C	A	A	A	A	G	G	A	A	NA	NA	G	G	A	A	A	A	C	C	T	T	A	A	G	G	G	G	A	A	A	A	C	C	T	T	A	A	A	G	A	A	G	G	A	A	T	T	G	G	T	T	T	T	T	T	C	C	G	G	A	A	A	A	T	T	T	T	T	T	T	T	T	T	G	G	C	C	G	G	A	A	G	G	A	A	A	A	G	G	C	C	G	G	G	A	G	G	T	T	G	G	G	G	A	A	G	G	G	G	A	A	T	T	C	C	T	T	A	A	A	A	T	T	A	A	A	A	G	G	C	C	C	C	C	C	T	T	C	C	T	T	G	G	A	A	A	A	G	G	C	C	G	G	G	G	C	C	T	T	C	C	A	A	A	A	G	G	G	G	T	T	G	G	C	C	G	G	T	T	C	C	T	T
CC	OR220f56	NA	NA	1	NA	G	G	G	G	T	T	A	A	A	A	C	C	G	G	T	T	C	C	T	T	C	C	A	A	A	A	G	G	T	T	T	T	G	G	T	T	A	A	T	T	A	A	A	A	T	T	A	A	T	T	T	T	G	G	T	T	C	C	A	A	C	C	G	G	T	T	G	G	C	C	A	A	G	G	A	A	A	A	T	T	G	G	A	A	G	G	T	T	C	C	T	T	A	A	C	C	T	T	G	G	A	A	A	A	G	G	C	C	A	A	C	C	G	G	G	G	C	C	A	A	G	G	T	T	G	G	A	A	C	C	A	A	A	A	C	C	A	A	C	C	C	C	A	A	C	C	T	T	T	T	A	A	G	G	G	G	A	A	C	C	C	C	C	C	C	C	C	C	A	A	G	G	A	A	G	G	A	A	A	A	G	G	C	C	G	G	A	A	T	T	C	C	A	A	A	A	A	A	G	G	A	A	T	T	A	A	T	T	T	T	G	G	G	G	A	A	T	T	G	G	G	G	A	A	T	T	G	G	T	T	C	C	G	G	G	G	G	G	G	G	T	T	A	A	C	C	G	G	C	C	T	T	T	T	C	C	G	G	C	C	C	C	C	C	C	C	A	A	C	C	A	A	A	A	C	C	T	T	C	C	A	A	T	T	C	C	G	G	A	A	G	G	A	A	C	C	T	T	T	T	G	G	G	G	G	G	T	T	T	T	G	G	T	T	T	T	T	T	G	G	G	G	A	A	T	T	T	T	T	T	A	A	C	C	C	C	G	G	A	A	T	T	G	G	C	C	T	T	A	A	T	T	A	A	T	T	C	C	C	C	C	C	G	G	T	T	C	C	A	A	A	A	T	T	G	G	T	T	A	A	T	T	T	T	A	A	C	C	T	T	C	C	A	A	C	C	A	A	C	C	G	G	T	T	C	C	G	G	T	T	G	G	C	C	C	C	G	G	G	G	T	T	T	T	C	C	A	A	A	A	T	T	G	G	A	A	A	A	T	T	A	A	C	C	G	G	T	T	G	G	G	G	G	G	G	G	A	A	G	G	T	T	G	G	G	G	C	C	G	G	A	A	G	G	T	T	C	C	T	T	G	G	T	T	C	C	A	A	T	T	G	G	A	A	T	T	G	G	C	C	A	A	T	T	T	T	C	C	T	T	A	A	A	A	A	A	T	T	C	C	T	T	G	G	T	T	T	T	G	G	A	A	C	C	T	T	A	A	G	G	G	G	C	C	C	C	G	G	C	C	T	T	A	A	C	C	A	A	C	C	A	A	G	G	C	C	T	T	T	T	C	C	T	T	T	T	A	A	A	A	C	C	G	G	C	C	A	A	T	T	T	T	G	G	T	T	T	T	A	A	T	T	C	C	C	C	G	G	G	G	C	C	C	C	C	C	T	T	C	C	C	C	A	A	A	A	G	G	A	A	T	T	A	A	A	A	C	C	C	C	C	C	C	C	G	G	G	G	C	C	A	A	T	T	C	C	A	A	C	C	C	C	G	G	A	A	A	A	C	C	C	C	A	A	C	C	T	T	G	G	T	T	C	C	T	T	G	G	T	T	G	G	G	G	G	G	G	G	A	A	G	G	A	A	T	T	T	T	T	T	G	G	A	A	G	G	T	T	G	G	G	G	C	C	T	T	A	A	C	C	T	T	A	A	T	T	T	T	A	A	A	A	T	T	T	T	G	G	T	T	A	A	T	T	C	C	G	G	G	G	G	G	C	C	G	G	C	C	T	T	C	C	T	T	G	G	C	C	C	C	A	A	C	C	G	G	A	A	C	C	G	G	G	G	G	G	G	G	A	A	A	A	C	C	A	A	A	A	G	G	C	C	G	G	C	C	G	G	G	G	G	G	G	G	T	T	C	C	G	G	G	G	T	T	T	T	G	G	G	G	G	G	A	A	C	C	T	T	C	C	C	C	C	C	G	G	G	G	G	G	A	A	C	C	G	G	G	G	G	G	C	C	T	T	C	C	T	T	T	T	A	A	A	A	G	G	T	T	T	T	C	C	T	T	G	G	T	T	A	A	A	A	T	T	C	C	T	T	T	T	A	A	C	C	C	C	A	A	C	C	C	C	T	T	G	G	C	C	G	G	T	T	A	A	C	C	C	C	G	G	T	T	G	G	C	C	C	C	C	C	A	A	A	A	A	A	G	G	G	G	G	G	A	A	G	G	C	C	A	A	T	T	G	G	C	C	A	A	A	A	A	A	C	C	C	C	A	A	G	G	A	A	G	G	T	T	A	A	A	A	C	C	A	A	T	T	C	C	A	A	G	G	C	C	C	C	C	C	T	T	A	A	C	C	T	T	G	G	G	G	C	C	A	A	T	T	A	A	G	G	C	C	C	C	A	A	G	G	C	C	T	T	C	C	C	C	G	G	T	T	G	G	T	T	T	T	C	C	A	A	T	T	T	T	G	G	T	T	G	G	T	T	G	G	C	C	G	G	T	T	C	C	G	G	A	A	G	G	A	A	T	T	G	G	NA	NA	G	G	T	T	C	C	A	A	G	G	T	T	C	C	G	G	C	C	C	C	A	A	C	C	G	G	A	A	C	C	C	C	A	A	G	G	C	C	G	G	G	G	A	A	A	A	T	T	G	G	G	G	T	T	T	T	T	T	A	A	G	G	T	T	G	G	C	C	T	T	C	C	T	T	G	G	T	T	C	C	T	T	A	A	C	C	G	G	C	C	G	G	T	T	T	T	G	G	A	A	A	A	G	G	C	C	C	C	A	A	G	G	A	A	A	A	T	T	A	A	T	T	G	G	C	C	A	A	G	G	C	C	A	A	C	C	C	C	A	A	C	C	A	A	C	C	G	G	A	A	C	C	G	G	G	G	T	T	A	A	A	A	T	T	A	A	A	A	G	G	A	A	G	G	T	T	C	C	C	C	G	G	T	T	C	C	A	A	G	G	A	G	T	T	A	A	A	A	T	T	G	G	G	G	A	A	G	G	G	G	A	A	A	A	A	A	C	C	A	A	T	T	G	G	A	A	G	G	A	A	C	C	C	C	C	C	G	G	C	C	G	G	G	G	G	G	T	T	C	C	C	C	T	T	T	T	G	G	T	T	C	C	G	G	T	T	G	G	C	C	A	A	G	G	C	C	C	C	T	T	C	C	C	C	A	A	A	A	T	T	T	T	T	T	G	G	C	C	C	C	A	A	T	T	T	T	T	T	T	T	G	G	C	C	C	C	A	A	T	T	C	C	A	A	G	G	G	G	T	T	C	C	A	A	G	G	G	G	G	G	G	G	T	T	G	G	T	T	G	G	C	C	C	C	T	T	A	A	A	A	C	C	G	G	G	G	C	C	A	A	T	T	G	G	C	C	G	G	T	T	G	G	C	C	G	G	A	A	G	G	C	C	G	G	T	T	A	A	A	A	C	C	T	T	C	C	C	C	T	T	T	T	C	C	T	T	C	C	T	T	C	C	G	G	T	T	C	C	A	A	G	G	T	T	C	C	G	G	G	G	C	C	T	T	T	T	G	G	G	G	A	A	G	G	C	C	T	T	T	T	G	G	T	T	G	G	T	T	G	G	G	G	T	T	C	C	G	G	G	G	A	A	A	A	T	T	G	G	T	T	G	G	A	A	G	G	C	C	G	G	G	G	C	C	C	C	C	C	C	C	T	T	T	T	A	A	T	T	G	G	C	C	G	G	T	T	A	A	A	A	A	A	T	T	G	G	A	A	A	A	G	G	A	A	C	C	A	A	C	C	C	C	C	C	G	G	G	G	G	G	T	T	A	A	A	A	T	T	T	T	C	C	T	T	A	A	C	C	C	C	G	G	T	T	T	T	G	G	C	C	G	G	A	A	G	G	A	A	T	T	T	T	G	G	T	T	G	G	G	G	T	T	C	C	C	C	A	A	A	A	T	T	A	A	A	A	T	T	T	T	A	A	T	T	C	C	A	A	A	A	C	C	T	T	C	C	C	C	T	T	G	G	T	T	G	G	C	C	C	C	C	C	C	C	T	T	T	T	A	A	A	A	A	A	T	T	G	G	G	G	T	T	A	A	A	A	A	A	A	A	G	G	T	T	C	C	T	T	G	G	C	C	G	G	G	G	A	A	A	A	T	T	T	T	G	G	C	C	C	C	G	G	A	A	G	G	T	T	A	A	A	A	T	T	T	T	C	C	T	T	C	C	T	T	A	A	C	C	C	C	C	C	C	C	T	T	A	A	C	C	G	G	G	G	A	A	T	T	G	G	T	T	T	T	G	G	T	T	T	T	A	A	C	C	T	T	G	G	T	T	C	C	G	G	C	C	T	T	T	T	C	C	A	A	C	C	C	C	G	G	T	T	A	A	G	G	C	C	C	C	G	G	T	T	G	G	C	C	T	T	G	G	G	G	G	G	T	T	T	T	T	T	C	C	T	T	G	G	G	G	C	C	C	C	C	C	T	T	C	C	C	C	C	C	C	C	C	C	T	T	C	C	C	C	C	C	A	A	G	G	C	C	C	C	C	C	C	C	A	A	A	A	G	G	G	G	G	G	A	A	A	A	C	C	G	G	A	A	T	T	G	G	C	C	A	A	A	A	T	T	G	G	T	T	C	C	C	C	G	G	A	A	C	C	C	C	C	C	C	C	C	C	C	C	A	A	A	A	G	G	G	G	A	A	A	A	A	A	A	A	G	G	T	T	C	C	A	A	G	G	C	C	T	T	A	A	C	C	C	C	A	A	T	T	G	G	G	G	G	G	T	T	T	T	G	G	G	G	A	A	C	C	A	A	G	G	A	A	T	T	A	A	T	T	G	G	A	A	A	A	A	A	G	G	A	A	T	T	G	G	T	T	G	G	A	A	T	T	A	A	A	A	T	T	T	T	A	A	T	T	A	A	T	T	G	G	G	G	G	G	C	C	A	A	G	G	T	T	C	C	G	G	C	C	A	A	A	A	C	C	A	A	A	A	T	T	G	G	A	A	C	C	T	T	T	T	G	G	C	C	A	A	A	A	T	T	T	T	T	T	A	A	A	A	A	A	A	A	G	G	G	G	C	C	G	G	A	A	T	T	T	T	G	G	C	C	T	T	T	T	G	G	G	G	A	A	G	G	T	T	G	G	T	T	A	A	A	A	G	G	A	A	T	T	T	T	G	G	T	T	G	G	T	T	T	T	C	C	T	T	T	T	T	T	A	A	T	T	C	C	A	A	G	G	A	A	C	C	T	T	A	A	C	C	T	T	C	C	C	C	A	A	A	A	C	C	C	C	A	A	C	C	T	T	G	G	C	C	C	C	A	A	T	T	C	C	A	A	G	G	T	T	G	G	C	C	A	A	C	C	C	C	A	A	A	A	T	T	T	T	C	C	G	G	C	C	T	T	G	G	A	A	G	G	G	G	C	C	T	T	A	A	A	A	T	T	C	C	C	C	G	G	A	A	G	G	G	G	T	T	C	C	A	A	G	G	G	G	C	C	A	A	A	A	T	T	G	G	T	T	C	C	T	T	A	A	A	A	A	A	A	A	C	C	G	G	G	G	T	T	T	T	C	C	A	A	G	G	T	T	A	A	T	T	C	C	A	A	A	A	G	G	G	G	A	A	G	G	C	C	G	G	A	A	A	A	T	T	C	C	G	G	A	A	C	C	C	C	A	A	T	T	T	T	C	C	A	A	T	T	A	A	C	C	G	G	C	C	T	T	C	C	A	A	C	C	T	T	T	T	T	T	A	A	A	A	A	A	G	G	A	A	G	G	C	C	G	G	T	T	A	A	A	A	A	A	G	G	C	C	G	G	T	T	C	C	T	T	G	G	A	A	T	T	A	A	A	A	A	A	G	G	T	T	A	A	C	C	T	T	A	A	T	T	T	T	T	T	A	A	C	C	G	G	T	T	G	G	NA	NA	T	T	T	T	T	T	C	C	T	T	T	T	A	A	T	T	G	G	T	T	G	G	G	G	A	A	A	A	G	G	G	G	C	C	C	C	A	A	A	A	C	C	C	C	C	C	C	C	A	A	C	C	C	C	A	A	A	A	A	A	C	C	A	A	G	G	T	T	G	G	A	A	T	T	C	C	G	G	A	A	C	C	C	C	G	G	T	T	C	C	A	A	A	A	C	C	T	T	A	A	T	T	C	C	A	A	C	C	T	T	T	T	C	C	A	A	T	T	C	C	C	C	A	A	T	T	G	G	C	C	T	T	G	G	C	C	G	G	G	G	T	T	C	C	A	A	G	G	G	G	G	G	C	C	T	T	A	A	A	A	G	G	G	G	T	T	G	G	G	G	C	C	T	T	A	A	C	C	A	A	C	C	A	A	G	G	T	T	C	C	A	A	T	T	G	G	C	C	C	C	C	C	G	G	A	A	A	A	T	T	G	G	T	T	G	G	A	A	T	T	A	A	G	G	T	T	A	A	T	T	G	G	G	G	A	A	G	G	C	C	T	T	C	C	G	G	G	G	A	A	C	C	A	A	G	G	C	C	G	G	C	C	G	G	G	G	G	G	G	G	G	G	T	C	A	A	T	A	C	T	A	A	T	T	G	G	C	C	G	G	C	C	C	C	T	T	G	G	A	A	T	T	T	T	A	A	G	G	A	A	A	A	G	G	G	G	T	T	G	G	T	T	C	C	A	A	G	G	A	A	C	C	G	G	C	C	G	G	A	A	A	A	C	C	G	G	A	A	A	A	T	T	C	C	A	A	A	A	T	T	G	G	A	A	C	C	C	C	A	A	C	C	G	G	G	G	T	T	C	C	G	G	T	T	C	C	C	C	T	T	T	T	G	G	C	C	A	G	T	C	G	A	C	C	G	G	T	T	G	A	T	A	G	A	G	G	A	G	G	G	A	T	A	C	C	C	T	T	T	C	G	G	T	T	A	A	C	C	A	A	A	A	G	G	A	A	C	C	G	G	C	C	T	T	G	G	A	A	C	C	G	G	G	G	A	A	G	G	C	C	A	A	A	A	A	A	A	A	T	C	C	C	T	T	T	G	G	C	G	G	T	T	G	A	G	G	C	C	G	C	C	T	T	C	T	T	A	A	A	A	G	A	G	A	G	A	T	C	T	A	G	G	G	G	C	C	G	G	A	A	T	T	T	T	T	T	A	A	T	T	T	T	C	C	T	T	A	A	G	G	G	G	T	T	T	T	G	G	A	A	G	G	G	G	T	T	G	G	T	T	C	C	G	G	T	T	G	G	T	T	G	G	C	C	T	T	A	A	T	T	G	G	A	A	T	T	A	A	A	A	C	C	C	C	T	T	C	C	C	C	C	C	G	G	G	G	T	T	T	T	T	T	C	C	T	T	G	G	NA	NA	A	A	G	G	A	A	A	A	T	T	T	T	G	G	T	T	T	T	G	G	G	G	G	G	G	G	G	G	A	A	T	T	T	T	C	C	A	A	A	A	A	A	C	C	A	A	C	C	G	G	T	T	A	A	A	A	T	T	T	T	T	T	G	G	T	T	T	T	G	G	G	G	C	C	C	C	T	T	G	G	G	G	T	T	G	G	G	G	A	A	G	G	A	A	A	G	C	C	A	A	NA	NA	G	G	G	G	T	G	A	A	T	T	T	T	T	T	T	T	G	G	T	G	G	G	C	C	NA	NA	G	G	T	T	C	C	C	T	G	G	A	G	C	C	T	T	A	G	A	A	G	G	T	T	T	C	T	C	A	A	A	A	A	A	C	C	A	A	T	T	G	G	T	T	A	A	G	G	A	A	C	C	G	G	T	T	NA	NA	A	A	A	A	T	C	G	G	T	G	A	G	T	T	A	A	T	T	G	G	A	A	G	A	T	A	C	T	A	A	T	T	A	C	C	C	C	T	C	C	T	T	A	T	T	T	G	A	C	C	G	A	T	T	G	G	A	A	T	T	A	A	C	T	G	G	A	A	G	G	A	A	C	C	A	G	T	T	A	A	G	G	C	C	C	C	C	C	T	C	C	C	G	G	NA	NA	T	T	G	G	T	C	C	T	G	A	C	A	A	G	NA	NA	T	T	G	G	C	C	T	T	T	T	A	G	A	A	C	T	A	G	C	G	A	T	A	C	T	T	G	A	G	G	C	C	C	T	C	C	G	G	C	C	C	C	T	T	A	A	T	T	A	A	A	A	A	A	A	A	G	G	A	A	G	G	C	C	C	C	T	T	C	C	T	T	A	A	T	T	G	G	A	A	G	G	G	G	T	T	T	T	G	G	T	T	C	C	T	T	T	T	G	G	C	C	G	G	C	C	T	T	T	T	C	C	G	G	A	A	C	C	A	A	T	T	C	C	A	A	C	C	C	C	C	C	G	G	G	T	A	A	T	T	T	T	T	T	T	T	A	G	C	C	G	G	G	A	A	T	NA	NA	A	G	A	A	A	G	A	G	T	G	C	T	T	T	T	C	T	T	C	C	A	A	G	A	C	T	C	C	G	G	A	A	T	T	G	G	T	T	C	C	G	G	T	T	A	A	G	G	C	T	G	G	A	A	T	C	G	G	C	C	G	G	A	A	G	T	T	C	C	C	G	A	C	T	C	G	A	A	T	T	C	C	G	C	T	T	T	G	G	G	C	C	C	C	C	C	A	C	G	G	C	T	A	C	A	G	A	A	T	T	C	T	G	G	T	T	T	G	G	A	G	G	NA	NA	G	G	C	C	T	T	A	A	C	T	G	G	T	T	T	T	NA	NA	T	T	G	G	C	C	T	T	A	A	G	G	G	G	T	T	T	T	A	A	A	A	A	A	G	G	A	A	T	T	T	T	T	T	G	G	G	G	G	G	T	T	A	A	C	C	A	A	G	G	A	A	G	G	A	A	A	A	C	C	T	T	C	C	T	T	A	C	A	A	C	C	T	T	G	G	T	T	T	T	G	G	C	C	T	T	A	A	G	G	A	A	G	G	A	A	G	G	T	T	T	T	G	G	A	A	G	G	G	G	T	T	A	A	G	G	A	A	C	C	C	C	T	T	A	A	A	A	C	C	C	C	C	C	T	T	G	G	G	G	C	C	C	C	A	A	C	C	C	C	G	G	G	G	A	A	G	G	C	C	C	C	G	G	C	C	C	C	T	T	T	T	G	G	T	T	T	T	A	A	C	C	G	G	G	G	G	G	G	G	C	C	T	T	A	A	C	C	A	A	T	T	G	G	C	C	C	C	G	G	G	G	C	C	G	G	C	C	G	G	T	T	G	G	A	A	C	C	C	C	T	T	C	C	C	C	G	G	A	A	G	G	G	G	A	A	A	A	T	T	T	T	T	T	C	C	G	G	A	A	G	G	C	C	C	C	A	A	A	A	G	A	C	C	G	A	C	C	T	T	A	A	A	A	A	A	A	G	C	C	G	G	T	T	C	T	C	C	A	A	T	T	A	A	G	G	T	A	G	G	A	A	A	A	G	G	A	A	T	T	C	C	A	A	T	T	G	G	G	G	A	A	T	T	C	C	G	G	C	C	A	A	T	T	A	A	A	A	A	A	C	C	C	C	A	A	G	G	G	G	C	C	C	C	C	C	G	G	G	G	T	T	G	G	C	C	G	G	T	T	C	C	A	A	C	C	T	T	A	A	A	A	C	C	G	G	T	T	G	G	C	C	T	T	T	T	T	T	G	G	G	G	T	T	T	T	T	T	A	A	G	G	T	T	C	C	A	A	T	T	A	A	G	G	C	C	G	G	C	C	G	G	C	C	G	G	G	G	A	A	C	C	G	G	G	G	T	T	C	C	G	G	G	G	A	A	T	T	G	G	C	C	G	G	T	T	A	A	C	C	T	T	C	C	C	C	T	T	G	G	G	G	T	T	A	A	C	C	G	G	G	G	G	G	C	C	A	A	A	A	T	T	A	A	T	T	T	T	A	A	T	T	C	C	G	G	C	C	T	T	C	C	C	C	T	T	A	A	A	A	T	T	T	T	A	A	A	A	C	C	T	T	C	C	A	A	G	G	A	A	A	A	G	G	C	C	G	G	A	A	T	T	T	T	C	C	T	T	C	C	T	T	A	A	C	C	C	C	A	A	G	G	G	G	A	A	T	T	G	G	T	T	G	G	C	C	A	A	C	C	G	G	G	G	T	T	C	C	G	G	A	A	A	A	A	A	T	T	A	A	C	C	C	C	G	G	G	G	G	G	G	G	G	G	C	C	A	A	C	C	G	G	A	A	T	T	C	C	C	C	T	T	T	T	A	A	T	T	T	T	G	G	C	C	G	G	G	G	A	A	C	C	T	T	C	C	T	T	G	G	G	G	T	T	T	T	C	C	C	C	A	A	T	T	A	A	C	C	A	A	G	G	G	G	T	T	C	C	G	G	C	C	A	A	C	C	NA	NA	C	C	C	C	G	G	G	G	G	G	T	T	T	T	G	G	T	T	T	T	G	G	A	A	T	T	C	C	G	G	C	C	C	C	T	T	G	G	G	G	T	T	A	A	C	C	G	G	T	T	C	C	G	G	C	C	T	T	T	T	A	A	C	C	G	G	T	T	C	C	C	C	A	A	T	T	C	C	C	C	G	G	T	T	T	T	A	A	C	C	G	G	C	C	G	G	C	C	T	T	T	T	T	T	T	T	G	G	A	A	C	C	C	C	C	C	C	C	G	G	C	C	A	A	A	A	A	A	A	A	C	C	C	C	G	G	C	C	T	T	A	A	C	C	T	T	A	A	G	G	T	T	T	T	C	C	C	C	T	T	T	T	A	A	G	G	A	A	C	C	T	T	G	G	A	A	C	C	T	T	G	G	G	G	A	A	A	A	A	A	A	A	C	C	T	T	A	A	A	A	T	T	C	C	T	T	C	C	C	C	T	T	T	T	T	T	A	A	C	C	G	G	A	A	C	C	G	G	C	C	A	A	A	A	C	C	C	C	G	G	T	T	T	T	C	C	G	G	A	A	A	A	C	C	C	C	C	C	G	G	C	C	T	T	C	C	A	A	C	C	T	T	C	C	T	T	G	G	A	A	G	G	A	A	G	G	T	T	C	C	G	G	C	C	A	A	C	C	A	A	C	C	A	A	A	A	G	G	T	T	T	T	A	A	G	G	A	A	C	C	C	C	T	T	C	C	G	G	C	C	T	T	C	C	G	G	G	G	A	A	C	C	C	C	C	C	G	G	G	G	G	G	A	A	G	G	C	C	T	T	C	C	T	T	T	T	G	G	G	G	A	A	C	C	G	G	G	G	A	A	C	C	C	C	G	G	G	G	A	A	A	A	A	A	C	C	T	T	C	C	C	C	A	A	G	G	A	A	A	A	C	C	G	G	T	T	G	G	A	A	T	T	A	A	T	T	C	C	G	G	C	C	G	G	A	A	T	T	G	G	G	G	G	G	C	C	T	T	C	C	G	G	A	A	A	A	G	G	G	G	G	G	T	T	G	G	C	C	T	T	G	G	T	T	A	A	A	A	C	C	C	C	T	T	T	T	T	T	A	A	T	T	A	A	T	T	G	G	A	A	C	C	T	T	T	T	A	A	T	T	T	T	G	G	T	T	C	C	A	A	C	C	C	C	T	T	A	A	A	A	A	A	G	G	C	C	T	T	C	C	T	T	G	G	A	A	A	A	G	G	G	G	T	T	C	C	A	A	A	A	G	G	A	A	A	A	T	T	T	T	A	A	T	T	C	C	G	G	T	T	A	A	A	A	T	T	T	T	G	G	G	G	G	G	T	T	G	G	T	T	A	A	C	C	C	C	T	T	G	G	T	T	C	C	C	C	C	C	C	C	A	A	C	C	C	C	C	C	T	T	T	T	C	C	C	C	T	T	C	C	A	A	C	C	C	C	A	A	A	A	T	T	G	G	A	A	C	C	C	C	G	G	T	T	A	A	A	A	T	T	A	A	G	G	G	G	T	T	G	G	A	A	C	C	T	T	T	T	A	A	T	T	G	G	A	A	G	G	A	A	T	T	G	G	C	C	C	C	G	G	T	T	T	T	A	A	C	C	G	G	T	T	A	A	A	A	A	A	G	G	G	G	A	A	G	G	A	A	A	A	T	T	A	A	T	T	T	T	G	G	C	C	T	T	C	C	G	G	C	C	T	T	C	C	G	G	C	C	G	G	G	G	A	A	C	C	T	T	T	T	T	T	G	G	C	C	T	T	A	A	T	T	C	C	T	T	C	C	G	G	C	C	G	G	A	A	T	T	C	C	A	A	C	C	A	A	A	A	T	T	T	T	C	C	T	T	T	T	A	A	G	G	A	A	A	A	A	A	G	G	A	A	A	A	A	A	A	A	A	A	T	T	A	A	C	C	G	G	A	A	G	G	G	G	T	T	C	C	T	T	G	G	T	T	C	C	G	G	A	A	C	C	C	C	C	C	G	G	A	A	T	T	C	C	A	A	A	A	G	G	A	A	G	G	G	G	T	T	A	A	C	C	T	T	T	T	G	G	C	C	T	T	G	G	C	C	C	C	T	T	G	G	C	C	C	C	G	G	C	C	A	A	T	T	C	C	T	T	G	G	G	G	G	G	G	G	C	C	A	A	C	C	T	T	T	T	G	G	G	G	T	T	T	T	G	G	T	T	G	G	C	C	T	T	G	G	C	C	G	G	G	G	C	C	G	G	C	C	G	G	T	T	G	G	G	G	A	A	T	T	A	A	C	C	T	T	T	T	T	T	C	C	A	A	A	A	C	C	G	G	A	A	G	G	A	A	G	G	G	G	C	C	A	A	T	T	A	A	C	C	A	A	C	C	G	G	T	T	A	A	G	G	A	A	C	C	C	C	G	G	G	G	G	G	A	A	A	A	T	T	NA	NA	C	C	C	C	T	T	G	G	C	C	A	A	C	C	G	G	C	C	T	T	C	C	A	A	A	A	A	A	G	G	T	T	A	A	G	G	A	A	A	A	T	T	A	A	C	C	T	T	A	A	A	A	A	A	C	C	A	A	A	A	T	T	A	A	A	A	A	A	A	A	A	A	C	C	C	C	G	G	G	G	A	A	G	G	A	A	G	G	T	T	C	C	T	T	T	T	A	A	C	C	G	G	A	A	A	A	C	C	T	T	C	C	G	G	A	A	C	C	T	T	G	G	C	C	T	T	A	A	A	A	G	G	G	G	G	G	A	A	A	A	T	T	C	C	A	A	T	T	A	A	C	C	G	G	T	T	C	C	C	C	G	G	G	G	C	C	G	G	C	C	G	G	A	A	C	C	A	A	T	T	G	G	T	T	T	T	G	G	G	G	C	C	C	C	G	G	G	G	T	T	G	G	C	C	A	A	C	C	C	C	G	G	T	T	A	A	A	A	A	A	A	A	T	T	C	C	T	T	C	C	C	C	T	T	C	C	C	C	A	A	A	A	C	C	T	T	A	A	G	G	C	C	C	C	T	T	G	G	G	G	C	C	G	G	A	A	C	C	T	T	G	G	C	C	A	A	C	C	T	T	C	C	G	G	A	A	G	G	C	C	T	T	G	G	G	G	G	G	G	G	G	G	T	T	C	C	C	C	C	C	C	C	G	G	G	G	A	A	G	G	T	T	A	A	T	T	T	T	C	C	A	A	G	G	C	C	G	G	C	C	C	C	C	C	T	T	C	C	A	A	T	T	C	C	A	A	G	G	G	G	A	A	T	T	T	T	A	A	C	C	G	G	T	T	C	C	C	C	G	G	T	T	G	G	A	A	G	G	A	A	C	C	C	C	C	C	C	C	C	C	A	A	C	C	A	A	C	C	G	G	C	C	A	A	C	C	T	T	T	T	A	A	G	G	A	A	C	C	C	C	C	C	A	G	C	C	A	A	C	C	T	T	A	A	T	T	A	A	C	C	A	A	T	T	C	C	A	A	A	A	G	G	G	G	C	C	G	G	T	T	G	G	A	A	G	G	A	A	G	G	G	G	T	T	A	A	A	A	T	T	G	G	A	A	C	C	T	T	A	A	T	T	A	A	T	T	A	A	A	A	T	T	A	A	T	T	G	G	T	T	T	T	C	C	A	A	T	T	G	G	G	G	T	T	C	C	C	C	A	A	G	G	G	G	G	G	C	C	G	G	A	A	T	T	G	G	T	T	C	C	G	G	C	C	G	G	A	A	C	C	C	C	T	T	C	C	A	A	A	A	G	G	A	A	A	A	G	G	C	C	A	A	T	T	C	C	G	G	G	G	A	A	A	A	C	C	C	C	T	T	T	T	G	G	T	T	T	T	C	C	G	G	T	T	G	G	G	G	T	T	A	A	A	A	T	T	G	G	G	G	A	A	T	T	A	A	G	G	T	T	G	G	G	G	A	A	T	T	C	C	T	T	A	A	C	C	A	A	G	G	C	C	T	T	T	T	G	G	T	T	A	A	G	G	C	C	T	T	G	G	A	A	T	T	C	C	G	G	A	A	C	C	T	T	A	A	C	C	C	C	T	T	G	G	G	G	G	G	G	G	C	C	C	C	G	G	C	C	C	C	T	T	G	G	G	G	T	T	C	C	A	A	G	G	G	G	T	T	G	G	A	A	G	G	A	A	C	C	G	G	A	A	C	C	G	G	T	T	G	G	A	A	G	G	G	G	C	C	G	G	T	T	A	A	C	C	T	T	T	T	A	A	T	T	G	G	A	A	C	C	G	G	G	G	A	A	T	T	C	C	C	C	G	G	G	G	T	T	T	T	T	T	T	T	G	G	G	G	A	A	T	T	G	G	G	G	C	C	A	A	C	C	G	G	T	T	A	A	T	T	T	T	A	A	C	C	A	A	C	C	C	C	C	C	C	C	C	C	T	T	G	G	A	A	T	T	G	G	A	A	T	T	G	G	G	G	T	T	G	G	A	A	A	A	G	G	C	C	C	C	C	C	T	T	T	T	C	C	T	T	G	G	A	A	T	T	G	G	A	A	G	G	A	A	G	G	T	T	T	T	T	T	C	C	G	G	C	C	T	T	A	A	T	T	G	G	T	T	T	T	G	G	A	A	G	G	A	A	T	T	G	G	C	C	T	T	T	T	C	C	A	A	A	A	T	T	C	C	T	T	A	A	T	T	T	T	T	T	G	G	A	A	A	A	T	T	G	G	A	A	C	C	G	G	C	C	C	C	G	G	T	T	G	G	T	T	C	C	A	A	A	A	A	A	G	G	G	G	A	A	A	A	A	A	A	A	C	C	G	G	C	C	C	C	T	T	C	C	T	T	G	G	G	G	G	G	T	T	C	C	T	T	T	T	C	C	C	C	G	G	G	G	C	C	T	T	C	C	A	A	A	A	C	C	G	G	C	C	T	T	G	G	T	T	G	G	A	A	A	A	T	T	T	T	G	G	G	G	C	C	C	C	C	C	G	G	T	T	T	T	T	T	C	C	T	T	C	C	G	G	G	G	A	A	A	A	C	C	G	G	G	G	T	T	A	A	T	T	T	T	C	C	T	T	G	G	G	G	A	A	A	A	A	A	A	A	T	T	T	T	A	A	T	T	C	C	C	C	A	A	G	G	A	A	A	A	T	T	T	T	C	C	C	C	G	G	G	G	T	T	A	A	C	C	A	A	C	C	A	A	T	T	C	C	T	T	G	G	T	T	C	C	T	T	G	G	G	G	C	C	A	A	A	A	A	A	G	G	G	G	G	G	C	C	C	C	T	T	A	A	C	C	C	C	C	C	T	T	C	C	C	C	C	C	C	C	A	A	A	A	T	T	G	G	G	G	A	A	T	T	T	T	T	T	G	G	G	G	G	G	T	T	T	T	T	T	G	G	A	A	G	G	C	C	T	T	C	C	A	A	C	C	C	C	C	C	T	T	T	T	C	C	G	G	T	T	A	A	C	C	A	A	T	T	T	T	C	C	A	A	G	G	G	G	T	T	A	A	G	G	G	G	C	C	G	G	A	A	C	C	A	A	C	C	A	A	G	G	A	A	G	G	T	T	G	G	A	A	A	A	C	C	G	G	T	T	C	C	C	C	A	A	T	T	T	T	C	C	G	G	C	C	A	A	C	C	G	G	A	A	T	T	G	G	C	C	A	A	C	C	G	G	G	G	T	T	G	G	G	G	G	G	T	T	C	C	A	A	C	C	G	G	A	A	A	A	C	C	G	G	T	T	G	G	C	C	T	T	T	T	T	T	C	C	C	C	G	G	G	G	C	C	T	T	G	G	T	T	A	A	A	A	A	A	A	A	A	A	A	A	A	A	A	A	G	G	A	A	A	A	C	C	G	G	G	G	A	A	A	A	T	T	T	T	G	G	A	A	T	T	G	G	A	A	T	T	G	G	C	C	A	A	T	T	G	G	G	G	G	G	A	A	C	C	C	C	C	C	T	T	A	A	G	G	G	G	A	A	A	A	G	G	T	T	C	C	G	G	C	C	T	T	C	C	G	G	T	T	A	A	G	G	A	A	C	C	T	T	T	C	G	G	A	A	G	G	T	T	G	A	A	A	A	A	T	T	C	C	C	C	G	G	G	G	A	A	G	G	C	C	C	C	T	C	A	G	T	C	C	C	C	T	T	T	T	T	C	C	G	G	A	G	C	A	A	G	C	C	C	G	T	C	C	C	G	G	G	G	A	A	C	C	T	T	C	C	T	T	C	C	T	T	C	C	T	T	C	C	C	C	T	T	A	A	A	A	G	G	A	A	A	A	NA	NA	T	T	C	T	T	A	A	A	C	C	G	G	C	C	C	C	A	A	A	A	A	A	A	A	C	C	G	G	G	G	A	A	C	C	A	A	C	C	G	G	T	T	G	G	A	A	A	A	T	T	T	C	G	G	G	G	A	A	C	C	T	T	T	T	G	G	T	T	C	C	A	A	A	A	G	G	G	G	G	G	T	T	G	G	C	C	C	T	G	G	C	A	C	C	G	G	G	G	G	A	G	A	G	G	C	C	T	T	T	T	G	G	C	C	C	C	C	C	G	G	C	C	NA	NA	G	C	A	A	C	C	A	A	C	C	A	A	T	T	C	T	T	T	G	G	A	A	G	G	C	C	T	T	G	G	T	T	G	G	C	C	T	T	A	G	A	A	A	A	A	T	T	C	G	G	A	G	C	C	T	T	T	T	T	T	T	T	T	T	A	A	G	G	G	G	G	G	G	G	C	C	C	C	G	G	G	G	T	T	C	C	C	C	G	G	A	A	C	C	C	C	A	A	A	A	C	C	A	A	C	C	A	A	C	C	T	T	G	G	C	C	T	T	C	C	A	T	T	T	G	G	G	G	G	A	A	G	G	C	C	C	G	G	G	G	A	A	C	C	C	C	G	G	C	A	T	T	G	G	T	T	A	A	T	T	A	A	C	C	T	G	T	T	G	G	T	T	T	T	G	G	A	C	G	G	T	T	T	T	A	A	G	G	A	A	T	C	C	C	C	C	T	T	G	G	T	T	A	A	NA	NA	G	T	A	A	T	T	C	C	T	T	C	C	T	T	T	T	T	T	T	T	T	T	A	A	G	G	T	C	A	A	G	G	G	G	C	C	A	A	A	A	C	C	A	A	T	T	C	C	G	G	C	C	C	C	T	T	A	A	G	G	G	G	G	G	G	G	A	A	C	C	C	C	C	C	T	T	C	C	C	C	G	G	G	G	G	G	C	C	T	T	T	T	C	C	G	G	C	C	T	T	C	C	C	C	A	A	T	T	A	A	G	G	T	T	G	G	A	A	A	A	A	A	C	C	G	G	G	G	A	A	A	A	A	A	T	T	G	G	T	T	G	G	C	C	A	A	T	T	G	G	T	T	G	G	A	A	G	G	C	C	G	G	A	A	A	A	T	T	A	A	G	G	C	C	G	G	G	G	G	G	A	A	A	A	G	G	T	T	T	T	A	A	C	C	C	C	C	C	A	A	C	C	G	G	C	C	T	T	G	G	C	C	T	T	A	A	A	A	G	G	G	G	T	T	T	T	T	T	C	C	A	A	T	T	A	A	G	G	T	T	A	A	T	T	T	T	T	T	T	T	A	A	C	C	G	G	A	A	C	C	C	C	G	G	T	T	C	C	G	G	A	A	G	G	C	C	T	T	G	G	A	A	G	G	T	T	A	A	C	C	T	T	T	T	T	T	T	T	C	C	G	G	C	C	T	T	T	T	A	A	G	G	G	A	G	G	T	T	T	T	C	C	T	T	G	G	G	G	A	A	T	T	C	C	G	G	C	C	C	C	T	T	G	A	G	G	C	T	C	C	A	A	A	G	G	G	A	A	A	A	T	T	G	A	G	A	T	T	A	A	G	A	T	A	A	G	G	G	G	G	A	A	A	A	C	C	T	T	T	T	G	G	G	G	A	G	T	T	G	G	G	G	G	G	C	C	T	T	C	C	T	T	C	C	G	G	G	G	C	C	A	A	G	A	C	C	G	C	C	T	G	G	A	G	G	G	T	G	C	C	G	G	G	G	G	A	T	C	C	C	C	C	C	T	T	T	A	G	C	T	T	C	C	C	T	T	T	C	A	A	NA	NA	G	G	C	C	G	A	T	A	G	A	T	T	G	G	C	T	C	C	G	A	G	G	T	T	C	T	C	C	NA	NA	C	C	T	T	T	C	G	C	T	G	G	A	A	A	G	A	G	G	C	C	G	G	C	T	T	T	C	C	G	G	G	G	C	T	C	C	T	C	T	T	T	T	C	C	G	G	T	G	NA	NA	A	C	NA	NA	G	A	T	C	C	T	A	T	G	G	T	G	C	C	T	A	C	C	C	C	T	T	C	T	C	A	T	C	T	T	A	A	T	T	C	T	A	A	C	C	C	C	G	C	A	A	G	G	NA	NA	A	G	G	C	T	T	G	A	G	C	A	A	T	C	NA	NA	G	A	G	A	C	A	C	C	G	G	T	G	C	C	C	C	T	T	C	C	A	A	C	T	G	G	C	C	G	C	T	C	T	T	G	A	G	G	A	T	A	A	A	C	NA	NA	A	T	C	C	C	C	NA	NA	T	C	C	T	C	C	C	T	A	A	C	C	G	G	G	G	A	G	A	A	A	G	T	G	C	T	T	T	NA	NA	G	A	T	T	A	C	T	T	C	T	G	G	G	G	A	A	T	T	C	C	T	T	G	G	G	G	A	A	G	G	T	T	G	G	G	G	T	C	G	G	T	T	C	C	C	C	C	C	C	C	C	C	G	G	NA	NA	C	C	G	G	G	G	T	T	A	A	A	A	A	A	G	G	G	G	C	C	A	A	A	A	C	C	A	T	T	T	A	G	C	A	G	G	T	T	A	C	A	G	T	C	T	T	G	G	T	G	T	T	C	C	G	G	A	G	C	C	G	G	T	C	T	C	A	A	A	A	G	G	C	T	C	A	A	G	G	G	C	T	G	G	A	C	C	C	T	T	C	C	NA	NA	G	C	A	G	T	C	C	T	NA	NA	A	G	C	C	C	C	G	G	T	A	A	A	G	G	G	A	C	T	G	G	C	T	G	A	G	A	C	C	C	C	T	G	C	T	C	T	T	C	C	C	G	G	G	T	G	G	C	C	T	G	C	T	A	T	C	T	G	G	C	A	C	A	C	C	A	A	A	A	C	C	C	C	A	A	C	C	A	A	A	A	T	T	C	C	G	G	G	G	T	T	G	G	G	G	A	A	A	A	A	A	G	G	G	G	G	G	G	G	C	C	T	T	T	T	T	C	T	C	C	C	C	C	C	C	G	A	C	C	C	T	C	T	C	C	A	T	C	A	G	A	G	G	G	G	G	G	C	C	C	C	C	C	C	C	T	T	C	C	C	C	T	C	G	G	G	G	G	G	A	A	C	C	A	G	T	T	G	A	C	C	G	G	T	C	T	T	A	A	T	G	G	A	G	G	T	T	G	G	A	A	C	C	C	C	T	T	C	C	G	G	C	C	T	T	G	G	A	A	C	C	A	A	G	G	C	C	G	A	G	G	A	A	G	G	A	A	C	C	C	C	A	G	A	A	T	T	A	A	A	A	G	G	G	G	G	G	A	A	A	A	C	C	A	A	C	C	A	A	C	C	C	C	G	G	A	A	C	C	C	C	C	C	C	T	G	A	C	C	G	A	T	T	C	C	A	A	C	C	G	G	C	C	C	C	C	C	T	T	C	C	T	T	C	C	G	G	G	G	C	C	A	A	G	G	G	G	A	A	A	A	T	T	A	A	A	A	A	A	A	A	A	A	C	C	G	G	A	A	A	A	C	C	A	A	NA	NA	C	C	A	A	C	C	C	C	T	C	G	G	T	C	T	T	A	A	NA	NA	A	G	C	C	A	G	G	G	A	T	T	T	A	A	A	A	C	C	A	A	A	G	T	T	A	A	T	C	T	A	A	A	T	T	A	A	C	C	A	A	T	C	G	A	C	C	G	A	G	G	C	C	A	G	T	C	C	C	C	C	T	T	T	T	C	C	C	C	G	G	A	A	C	C	C	C	G	G	A	A	G	G	A	A	T	T	G	G	C	C	A	A	C	C	NA	NA	T	T	C	C	NA	NA	T	T	G	G	A	A	A	A	C	C	A	A	G	G	G	T	G	G	C	T	G	G	C	T	G	C	G	G	T	T	T	T	T	T	T	C	G	A	G	A	C	C	A	A	C	T	G	G	C	C	C	C	C	C	C	C	T	C	T	T	C	C	A	G	NA	NA	G	A	T	T	G	G	A	T	C	T	A	A	T	T	C	C	A	A	C	C	A	A	G	G	A	A	C	C	G	G	C	C	A	A	G	G	G	G	G	G	A	A	C	C	C	C	G	G	G	G	A	G	C	C	C	C	T	T	T	T	T	T	C	C	G	G	G	G	G	G	G	G	T	T	G	G	C	C	T	T	NA	NA	G	G	C	T	T	T	C	T	G	G	A	A	A	A	A	A	G	G	C	T	A	C	A	G	G	G	C	T	C	C	G	G	C	C	A	T	A	C	C	C	C	T	A	A	A	A	A	A	T	T	C	C	G	G	C	A	C	C	A	A	C	C	A	A	G	G	T	T	G	C	G	C	C	C	A	T	C	C	A	A	G	A	C	G	A	A	G	A	G	G	T	C	G	G	C	C	T	T	G	G	C	T	C	C	T	T	C	C	G	G	G	A	G	C	C	C	T	T	C	G	T	T	G	G	C	C	G	A	G	G	C	C	A	T	C	T	A	T	C	G	C	C	T	T	T	C	G	G	A	A	T	T	T	T	A	A	G	G	T	T	T	T	C	T	A	A	G	A	C	A	G	G	T	T	A	A	G	G	C	C	T	T	A	A	A	G	C	T	C	G	T	T	G	G	G	G	T	T	C	C	G	G	C	C	G	G	G	G	G	G	A	A	G	G	G	G	C	C	C	C	T	T	A	A	C	C	C	C	G	G	C	C	G	G	A	A	G	G	C	A	C	C	G	G	G	G	G	G	A	A	A	A	G	G	C	C	C	C	C	G	A	A	G	G	C	C	G	A	C	C	C	C	A	A	C	C	A	A	G	G	G	A	G	G	A	A	G	C	G	A	A	A	C	C	T	T	A	A	G	G	C	A	A	A	C	C	T	T	C	C	A	A	T	T	A	A	A	T	A	C	G	A	C	T	G	G	A	G	C	C	T	T	A	A	A	A	C	C	A	A	A	A	A	A	C	C	C	C	C	C	NA	NA	G	G	G	G	G	A	A	A	A	A	T	G	C	C	T	T	G	G	T	C	T	C	C	T	T	C	G	A	T	T	A	A	C	T	A	A	C	T	T	C	C	A	G	G	T	T	C	C	T	C	G	G	T	T	T	C	G	A	G	A	T	C	NA	NA	G	G	C	T	T	C	G	A	C	T	A	G	T	C	T	T	T	C	G	G	A	T	G	G	G	A	A	T	C	A	C	C	C	T	G	G	C	C	T	C	A	G	A	T	G	A	T	T	G	G	A	A	C	C	A	A	G	G	A	A	T	T	G	G	C	C	C	C	A	A	G	G	T	T	G	G	C	C	G	G	C	T	C	C	G	G	T	C	G	G	A	A	C	C	C	C	G	G	A	A	G	G	G	G	A	A	T	C	T	A	C	T	T	C	T	T	G	A	A	C	G	G	T	T	G	G	T	T	A	A	C	T	NA	NA	G	G	A	A	G	G	T	T	A	A	A	A	A	A	G	G	C	C	G	G	C	C	A	A	A	A	T	T	A	A	C	C	C	C	C	C	C	C	G	A	T	C	G	G	A	C	A	A	G	G	C	C	A	A	G	G	A	A	A	A	C	C	T	C	G	G	T	C	A	T	A	A	A	G	A	T	G	A	C	T	T	C	G	G	C	T	A	A	G	G	A	A	T	T	G	G	G	G	G	G	G	G	T	G	T	T	G	A	T	C	G	G	C	C	C	G	C	A	C	C	A	G	T	T	C	C	A	A	A	G	A	G	G	A	G	A	A	A	C	C	T	T	C	C	C	C	G	G	T	T	A	A	G	G	C	C	C	C	C	C	A	A	G	G	G	G	A	A	A	A	T	C	G	G	T	C	G	G	A	G	C	C	C	C	T	T	T	A	G	C	NA	NA	C	G	G	A	C	A	C	C	A	G	T	C	A	A	A	G	C	T	T	C	G	G	T	T	A	G	G	G	G	G	G	G	A	A	G	G	T	T	T	T	A	A	T	G	G	G	T	T	A	A	G	A	T	T	T	C	G	G	G	G	G	G	T	T	A	A	T	T	T	T	A	A	A	T	C	C	C	C	G	G	T	T	A	A	G	A	C	C	G	T	NA	NA	T	C	T	C	G	A	A	A	T	T	T	T	G	G	T	C	C	T	A	A	C	C	C	T	G	A	A	G	T	C	A	G	G	A	G	G	T	C	G	G	C	C	A	A	T	C	G	A	T	C	C	C	C	C	NA	NA	T	A	C	C	T	A	A	A	G	G	C	C	A	A	A	A	A	A	C	C	G	C	G	A	T	T	C	C	G	G	C	C	G	G	C	C	A	A	G	A	A	A	C	C	G	A	C	C	C	A	G	G	NA	NA	A	C	G	G	C	C	G	G	C	T	A	G	C	A	T	T	G	G	C	T	G	G	T	C	A	A	A	A	T	T	C	C	G	G	A	A	G	G	A	A	C	C	A	G	T	G	C	C	A	A	T	T	G	G	G	G	A	A	C	C	NA	NA	C	A	C	C	A	A	C	A	A	G	C	T	G	G	C	C	A	A	A	A	G	A	C	C	T	C	A	G	G	G	T	T	G	G	A	A	C	C	C	G	C	T	G	T	T	C	A	A	A	A	C	C	A	A	T	C	A	A	T	T	C	C	A	G	A	G	G	G	T	T	C	C	C	C	G	G	C	T	A	A	T	T	G	G	A	A	T	T	A	G	A	G	A	A	A	G	G	G	C	C	G	A	A	G	G	G	C	C	C	C	T	T	C	C	A	A	A	T	C	T	G	T	T	T	C	G	G	G	A	A	T	T	G	G	G	A	A	C	G	G	A	T	G	G	G	A	C	C	C	T	A	A	G	G	A	A	A	A	A	A	G	G	C	C	C	C	A	G	A	G	T	C	A	A	C	C	C	C	A	A	A	A	G	T	T	C	A	G	C	T	A	G	T	C	G	G	A	G	T	T	T	C	C	C	A	A	A	A	G	G	A	A	T	T	T	T	G	G	A	A	C	C	A	A	C	C	G	G	G	G	T	T	A	A	A	A	A	A	C	T	A	G	C	C	G	T	T	T	A	A	G	A	A	G	NA	NA	T	T	T	C	C	C	A	C	C	T	G	A	C	T	T	T	G	G	T	T	T	T	G	G	G	A	T	T	A	A	A	A	A	G	C	C	T	T	C	C	C	T	C	T	A	A	A	A	G	G	T	T	C	C	T	C	C	T	C	C	A	A	G	G	A	A	T	T	A	A	T	T	NA	NA	T	T	C	T	G	T	C	C	A	G	A	A	G	G	C	T	C	T	A	A	C	C	T	C	C	C	C	T	C	C	G	G	A	A	G	G	A	A	G	G	G	G	G	G	G	G	C	C	C	C	T	C	NA	NA	T	C	A	A	T	T	T	T	G	G	C	C	C	C	A	T	G	T	T	C	G	A	G	G	C	T	C	C	A	A	C	C	G	A	A	T	A	G	A	A	G	G	T	C	T	G	A	G	G	A	C	C	C	G	A	A	T	T	T	T	T	T	T	A	G	G	A	T	G	A	A	A	A	A	A	A	T	C	C	T	G	G	T	T	A	A	G	G	G	T	G	T	G	A	A	A	A	G	G	G	A	A	G	G	A	A	G	G	C	T	C	C	A	A	A	A	T	C	A	A	C	C	T	A	A	A	NA	NA	G	A	A	A	C	C	T	T	A	A	A	A	C	C	A	A	C	C	T	G	A	A	G	G	A	A	A	A	A	G	G	G	G	G	A	A	C	C	T	C	G	G	T	A	G	G	C	C	C	G	C	T	T	T	T	T	C	C	A	A	A	A	A	G	C	T	A	A	A	A	C	C	C	C	A	A	T	T	G	G	G	G	G	G	T	T	G	G	T	T	G	G	A	A	T	T	A	A	A	A	G	G	G	G	A	A	A	A	T	T	A	A	A	A	G	G	C	C	A	A	A	A	A	A	A	A	T	T	C	C	G	G	C	C	T	T	G	G	T	T	C	C	T	T	G	G	A	A	T	T	G	G	A	A	G	G	G	G	A	A	G	G	A	A	T	T	A	A	T	T	C	C	T	T	T	T	T	T	C	C	T	T	C	C	G	G	G	G	G	G	G	G	G	G	C	C	G	G	C	C	G	G	T	T	A	A	C	C	G	G	A	A	A	A	C	C	T	T	C	C	T	T	T	T	C	C	T	T	G	G	G	G	G	G	C	C	C	C	T	T	T	T	T	T	G	G	T	T	A	A	T	T	A	A	A	A	A	A	A	A	A	A	T	T	A	A	G	G	G	G	T	T	G	G	A	A	T	T	G	G	T	T	T	T	G	G	T	T	G	G	T	T	G	G	A	A	A	A	A	A	A	A	C	C	A	A	T	T	G	G	G	G	C	C	C	C	A	A	A	A	C	C	T	T	A	A	C	C	A	A	G	G	G	G	T	T	T	T	A	A	T	T	G	G	G	G	A	A	C	C	A	A	C	C	G	G	C	C	T	T	G	G	T	T	G	G	T	T	A	A	C	C	T	T	A	A	A	A	T	T	T	T	A	A	C	C	T	T	C	C	C	C	C	C	G	G	C	C	G	G	T	T	A	A	A	A	C	C	G	G	A	A	A	A	T	T	G	G	G	G	G	G	G	G	G	G	G	G	C	C	G	G	A	A	G	G	A	A	A	A	C	C	G	G	T	T	T	T	A	A	C	C	C	C	A	A	T	T	C	C	C	C	C	C	C	C	C	C	C	C	G	G	T	T	T	T	C	C	G	G	T	T	C	C	A	A	A	A	C	C	G	G	A	A	C	C	C	C	T	T	A	A	A	A	C	C	T	T	C	C	T	T	T	T	A	A	T	T	C	C	A	A	C	C	T	T	A	A	A	A	G	G	G	G	A	A	C	C	C	C	G	G	C	C	G	G	C	C	G	G	G	G	C	C	G	G	C	C	C	C	A	A	G	G	G	G	T	T	C	C	T	T	G	G	G	G	A	A	C	C	A	A	T	T	C	C	A	A	G	G	G	G	G	G	G	G	G	G	T	T	C	C	C	C	G	G	A	A	G	G	C	C	C	C	A	A	T	T	G	G	G	G	C	C	G	G	T	T	A	A	A	A	C	C	T	T	A	A	T	T	C	C	T	T	T	T	G	G	C	C	C	C	T	T	T	T	G	G	G	G	T	T	T	T	G	G	G	G	G	G	T	T	T	T	C	C	G	G	T	T	A	A	G	G	A	A	G	G	T	T	T	T	G	G	T	T	A	A	A	A	C	C	C	C	A	A	G	G	T	T	A	A	C	C	T	T	T	T	G	G	T	T	T	T	T	T	T	T	A	A	A	A	G	G	A	A	A	A	A	A	C	C	A	A	G	G	A	A	T	T	A	A	T	T	T	T	G	G	G	G	A	A	G	G	T	T	C	C	T	T	C	C	G	G	G	G	G	G	T	T	A	A	G	G	T	T	G	G	A	A	A	A	T	T	T	T	A	A	C	C	C	C	C	C	T	T	A	A	T	T	C	C	G	G	G	G	T	T	A	A	A	A	T	T	C	C	A	A	A	A	C	C	T	T	A	A	A	A	C	C	T	T	A	A	G	G	G	G	A	A	G	G	G	G	G	G	T	T	G	G	C	C	G	G	A	A	G	G	C	C	C	C	C	C	G	G	C	C	C	C	A	A	T	T	A	A	T	T	C	C	G	G	G	G	T	T	C	C	G	G	C	C	C	C	C	C	G	G	G	G	G	G	G	G	C	C	C	C	T	T	A	A	G	G	T	T	A	A	A	A	T	T	A	A	G	G	C	C	C	C	A	A	G	G	A	A	T	T	C	C	T	T	T	T	A	A	C	C	A	A	A	A	A	A	A	A	A	A	C	C	A	A	T	T	G	G	T	T	G	G	T	T	C	C	T	T	A	A	G	G	C	C	A	A	G	G	A	A	C	C	C	C	T	T	G	G	C	C	G	G	C	C	C	C	G	G	C	C	T	T	T	T	G	G	C	C	C	C	A	A	A	A	C	C	T	T	A	A	A	A	G	G	C	C	G	G	G	G	G	G	C	C	C	C	G	G	G	G	G	G	G	G	T	T	G	G	C	C	G	G	G	G	A	A	C	C	A	A	G	G	T	T	G	G	A	A	G	G	T	T	A	A	G	G	A	A	C	C	G	G	C	C	G	G	A	A	C	C	G	G	C	C	A	A	C	C	T	T	C	C	T	T	C	C	A	A	A	A	T	T	C	C	G	G	C	C	C	C	A	A	C	C	G	G	A	A	A	A	A	A	G	G	T	T	C	C	T	T	C	C	C	C	G	G	C	C	C	C	T	T	A	A	T	T	C	C	C	C	A	A	T	T	T	T	T	T	T	T	T	T	C	C	A	A	C	C	A	A	A	A	C	C	C	C	T	T	A	A	G	G	C	C	C	C	C	C	A	A	A	A	C	C	C	C	A	A	C	C	G	G	G	G	C	C	A	A	C	C	C	C	C	C	A	A	A	A	C	C	C	C	C	C	T	T	C	C	A	A	C	C	A	A	G	G	T	T	C	C	G	G	A	A	C	C	G	G	T	T	T	T	G	G	G	G	G	G	A	A	C	C	C	C	A	A	A	A	C	C	A	A	A	A	A	A	A	A	G	G	A	A	T	T	T	T	A	A	T	T	C	C	A	A	C	C	G	G	C	C	A	A	G	G	T	T	C	C	A	A	A	A	G	G	A	A	C	C	T	T	G	G	C	C	A	A	C	C	C	C	A	A	C	C	T	T	NA	NA	C	C	A	A	G	G	A	A	T	T	G	G	G	G	C	C	G	G	C	C	C	C	G	G	A	A	T	T	T	T	G	G	C	C	A	A	T	T	G	G	A	A	C	C	T	T	NA	NA	T	T	T	T	G	G	T	T	G	G	G	G	C	C	A	A	T	T	G	G	A	A	A	A	A	A	C	C	C	C	G	G	C	C	C	C	G	G	G	G	G	G	G	G	C	C	G	G	T	T	T	T	T	T	C	C	T	T	G	G	T	T	C	C	T	T	G	G	T	T	G	G	G	G	C	C	G	G	C	C	C	C	A	A	T	T	T	T	A	A	A	A	G	G	T	T	C	C	A	A	C	C	G	G	C	C	G	G	G	G	C	C	C	C	A	A	T	T	G	G	A	A	C	C	C	C	A	A	G	G	A	A	G	G	G	G	C	C	G	G	G	G	C	C	G	G	G	G	A	A	C	C	G	G	C	C	G	G	C	C	T	T	G	G	G	G	A	A	G	G	G	G	G	A	G	G	A	A	G	G	T	T	C	C	G	G	C	C	G	G	A	A	T	T	G	G	T	T	C	C	A	A	G	G	T	T	NA	NA	A	A	A	A	G	G	C	C	T	T	C	C	A	A	G	G	C	C	G	G	G	G	T	T	C	C	C	C	C	C	C	C	G	G	C	C	A	A	T	T	C	C	C	C	A	A	G	G	G	G	A	A	C	C	C	C	A	A	C	C	C	C	T	T	C	C	A	A	C	C	A	A	T	T	A	A	A	A	A	A	C	C	A	A	A	A	C	C	C	C	T	T	A	A	C	C	C	C	C	C	A	A	A	A	C	C	C	C	A	A	T	T	A	A	A	A	G	G	C	C	A	A	A	A	T	T	G	G	G	G	T	T	C	C	G	G	C	C	G	G	G	G	T	T	A	A	T	T	C	C	C	C	G	G	G	G	T	T	G	G	C	C	C	C	C	C	G	G	G	G	C	C	G	G	T	T	C	C	G	G	G	G	T	T	T	T	T	T	A	A	G	G	C	C	T	T	A	A	G	G	G	G	A	A	C	C	C	C	T	T	T	T	T	T	A	A	G	G	G	G	A	A	A	A	C	C	C	C	C	C	C	C	C	C	C	C	G	G	T	T	C	C	T	T	T	T	C	C	C	C	T	T	A	A	C	C	G	G	T	T	C	C	A	A	G	G	C	C	G	G	G	G	C	C	G	G	T	T	C	C	G	G	T	T	G	G	A	A	G	G	T	T	T	T	C	C	T	T	A	A	A	A	C	C	C	C	G	G	G	G	T	T	G	G	G	G	T	T	T	T	C	C	A	A	G	G	T	T	G	G	C	C	C	C	A	A	C	C	T	T	C	C	A	A	C	C	T	T	C	C	G	G	T	T	T	T	T	T	G	G	C	C	G	G	C	C	A	A	A	A	A	A	G	G	T	T	G	G	A	A	A	A	C	C	T	T	T	T	G	G	C	C	T	T	T	T	G	G	C	C	T	T	G	G	T	T	A	A	C	C	T	T	A	A	T	T	C	C	C	C	G	G	G	G	C	C	A	A	G	G	A	A	T	T	C	C	G	G	C	C	A	A	C	C	C	C	T	T	C	C	T	T	T	T	C	C	T	T	G	G	C	C	A	A	A	A	A	A	C	C	A	A	C	C	A	A	A	A	G	G	T	T	C	C	T	T	G	G	G	G	C	C	A	A	T	T	T	T	T	T	G	G	A	A	T	T	A	A	C	C	T	T	G	G	C	C	G	G	C	C	T	T	C	C	A	A	T	T	A	A	C	C	A	A	C	C	A	A	G	G	C	C	A	A	C	C	G	G	A	A	A	A	T	T	G	G	G	G	G	G	C	C	A	A	C	C	C	C	T	T	A	A	G	G	T	T	T	T	A	A	G	G	C	C	T	T	G	G	C	C	G	G	C	C	G	G	T	T	G	G	T	T	A	A	G	G	G	G	T	T	A	A	G	G	C	C	G	G	T	T	C	C	A	A	T	T	C	C	A	A	G	G	A	A	G	G	T	T	A	A	A	A	A	A	A	A	T	T	A	A	C	C	T	T	T	T	G	G	G	G	T	T	C	C	C	C	C	C	T	T	T	T	T	T	G	G	A	A	G	G	T	T	G	G	C	C	G	G	T	T	T	T	C	C	C	C	G	G	C	C	C	C	T	T	T	T	C	C	A	A	G	G	G	G	A	A	T	T	G	G	C	C	T	T	G	G	T	T	A	A	T	T	C	C	A	A	A	A	G	G	T	T	G	G	A	A	T	T	C	C	C	C	G	G	G	G	G	G	G	G	C	C	T	T	C	C	A	A	C	C	C	C	A	A	T	T	C	C	T	T	G	G	G	G	G	G	T	T	A	A	A	A	G	G	G	G	G	G	T	T	A	A	G	G	A	A	G	G	G	G	C	C	G	G	C	C	G	G	G	G	G	G	G	G	T	T	T	T	A	A	G	G	C	C	G	G	A	A	A	A	G	G	A	A	G	G	G	G	G	G	T	T	C	C	G	G	T	T	T	T	A	A	C	C	C	C	A	A	G	G	G	G	T	T	A	A	C	C	A	A	C	C	G	G	T	T	T	T	A	A	C	C	C	C	G	G	A	A	G	G	G	G	C	C	A	A	G	G	A	A	C	C	C	C	T	T	T	T	C	C	C	C	G	G	A	A	T	T	A	A	G	G	G	G	C	C	A	A	T	T	C	C	G	G	G	G	G	G	G	G	G	G	G	G	T	T	C	C	C	C	G	G	C	C	A	A	G	G	C	C	G	G	G	G	A	A	T	T	G	G	C	C	A	A	A	G	T	T	G	G	C	C	G	G	C	C	A	A	C	C	T	T	T	T	A	A	G	G	C	C	C	C	T	T	C	C	T	T	A	A	G	G	C	C	C	C	T	T	T	T	A	A	T	T	G	G	T	T	C	C	A	A	A	A	G	G	A	A	T	T	C	C	C	C	T	T	C	C	G	G	C	C	A	A	G	G	T	T	G	G	A	A	T	T	G	G	T	T	G	G	C	C	C	C	T	T	A	A	C	C	C	C	A	A	C	C	C	C	G	G	A	A	A	A	A	A	T	T	T	T	T	T	A	A	C	C	C	C	A	A	T	T	T	T	T	T	G	G	C	C	C	C	T	T	G	G	T	T	T	T	C	C	C	C	G	G	C	C	C	C	C	C	C	C	C	C	C	C	T	T	G	G	C	C	A	A	G	G	C	C	C	C	T	T	T	T	T	T	T	T	G	G	C	C	A	A	T	T	A	A	NA	NA	C	C	A	A	T	T	A	A	A	A	A	A	C	C	C	C	C	C	G	G	T	T	T	T	T	T	T	T	T	T	C	C	G	G	G	G	A	A	A	A	G	G	G	G	A	A	C	C	C	C	A	A	A	A	T	T	G	G	T	T	A	A	T	T	T	T	G	G	C	C	A	A	T	T	G	G	G	G	C	C	G	G	G	G	A	A	T	T	C	C	A	A	C	C	A	A	A	A	T	T	A	A	A	A	G	G	C	C	G	G	T	T	G	G	C	C	A	A	A	A	T	T	C	C	A	A	A	A	C	C	C	C	A	A	C	C	C	C	T	T	C	C	C	C	A	A	T	T	T	T	A	A	A	A	C	C	T	T	G	G	A	A	C	C	T	T	T	T	A	A	C	C	C	C	A	A	T	T	G	G	T	T	G	G	C	C	C	C	G	G	A	A	T	T	C	C	C	C	G	G	T	T	T	T	G	G	G	G	C	C	T	T	C	C	T	T	G	G	A	A	C	C	T	T	C	C	A	A	C	C	C	C	A	A	T	T	C	C	G	G	A	A	T	T	G	G	T	T	C	C	C	C	G	G	A	A	T	T	G	G	T	T	C	C	NA	NA	T	T	C	C	A	A	G	G	C	C	T	T	A	A	C	C	A	A	C	C	G	G	C	C	A	A	A	A	G	G	G	G	G	G	A	A	A	A	C	C	A	A	T	T	A	A	G	G	G	G	G	G	A	A	T	T	G	G	A	A	NA	NA	A	A	A	A	G	G	G	G	C	C	G	G	C	C	G	G	T	T	G	G	G	G	G	G	T	T	C	C	T	T	A	A	G	G	G	G	A	A	A	A	G	G	T	T	A	A	A	A	T	T	G	G	G	G	T	T	G	G	T	T	T	T	T	T	C	C	G	G	A	A	A	A	T	T	A	A	T	T	C	C	C	C	A	A	A	A	T	T	G	G	A	A	G	G	A	A	G	G	T	T	G	G	A	A	G	G	T	T	G	G	A	A	G	G	A	A	A	A	G	G	C	C	G	G	A	A	G	G	G	G	C	C	A	A	A	A	G	G	C	C	T	T	T	T	T	T	C	C	T	T	G	G	A	A	G	G	G	G	C	C	G	G	G	G	C	C	T	T	C	C	A	A	A	A	A	A	G	G	T	T	G	G	C	C	G	G	T	T	T	T	T	T
CC	OR2291f89	NA	NA	1	NA	C	C	C	C	T	T	A	A	G	G	T	T	A	A	C	C	T	T	T	T	T	T	C	C	G	G	G	G	T	T	C	C	G	G	C	C	A	A	T	T	A	A	G	G	C	C	G	G	T	T	G	G	A	A	A	A	T	T	G	G	T	T	A	A	C	C	G	G	C	C	A	A	G	G	G	G	C	C	C	C	A	A	G	G	A	A	G	G	C	C	T	T	A	A	A	A	T	T	A	A	A	A	G	G	G	G	C	C	G	G	A	A	A	A	A	A	C	C	G	G	G	G	A	A	G	G	T	T	C	C	A	A	G	G	T	T	G	G	C	C	C	C	A	A	C	C	C	C	C	C	T	T	G	G	A	A	G	G	T	T	C	C	T	T	G	G	C	C	G	G	A	A	A	A	G	G	A	A	G	G	A	A	C	C	A	A	G	G	G	G	T	T	A	A	A	A	C	C	A	A	G	G	C	C	G	G	G	G	C	C	A	A	G	G	G	G	C	C	C	C	G	G	G	G	C	C	G	G	C	C	C	C	G	G	G	G	A	A	G	G	T	T	A	A	C	C	C	C	C	C	T	T	G	G	C	C	G	G	A	A	T	T	C	C	C	C	A	A	C	C	G	G	A	A	C	C	T	T	C	C	T	T	G	G	T	T	G	G	G	G	A	A	G	G	C	C	T	T	C	C	G	G	A	A	G	G	C	C	A	A	C	C	T	T	C	C	T	T	G	G	A	A	G	G	T	T	NA	NA	T	T	T	T	C	C	C	C	G	G	A	A	T	T	A	A	C	C	T	T	A	A	C	C	A	A	C	C	A	A	G	G	C	C	T	T	C	C	A	A	G	G	A	A	T	T	A	A	T	T	A	A	A	A	T	T	G	G	T	T	T	T	C	C	A	A	C	C	G	G	T	T	G	G	T	T	C	C	G	G	T	T	G	G	C	C	C	C	A	A	A	A	T	T	C	C	C	C	G	G	G	G	T	T	A	A	G	G	G	G	T	T	G	G	T	T	A	A	C	C	T	T	G	G	A	A	G	G	T	T	G	G	C	C	A	A	A	A	T	T	A	A	C	C	C	C	C	C	G	G	T	T	G	G	G	G	C	C	A	A	T	T	T	T	A	A	C	C	A	A	T	T	T	T	T	T	C	C	C	C	C	C	G	G	A	A	G	G	C	C	C	C	C	C	A	A	T	T	C	C	T	T	C	C	T	T	C	C	A	A	G	G	G	G	C	C	A	A	A	A	C	C	C	C	G	G	C	C	G	G	T	T	T	T	A	A	A	A	C	C	G	G	T	T	C	C	T	T	T	T	A	A	C	C	A	A	C	C	A	A	G	G	T	T	G	G	G	G	C	C	G	G	C	C	G	G	T	T	G	G	A	A	C	C	C	C	T	T	T	T	C	C	T	T	G	G	G	G	A	A	A	A	C	C	G	G	G	G	C	C	T	T	C	C	C	C	A	A	G	G	C	C	A	A	T	T	A	A	G	G	C	C	C	C	A	A	G	G	G	G	C	C	C	C	C	C	C	C	T	T	A	A	C	C	C	C	T	T	A	A	T	T	T	T	G	G	G	G	A	A	T	T	C	C	C	C	T	T	C	C	T	T	A	A	A	A	G	G	A	A	T	T	A	A	A	A	C	C	G	G	G	G	G	G	A	A	T	T	T	T	G	G	G	G	C	C	T	T	T	T	C	C	A	A	C	C	C	C	G	G	A	A	G	G	T	T	T	T	T	T	T	T	C	C	C	C	G	G	G	G	C	C	C	C	A	A	A	A	G	G	T	T	G	G	A	A	G	G	G	G	G	G	C	C	C	C	A	A	A	A	A	A	C	C	A	A	C	C	C	C	G	G	G	G	G	G	G	G	C	C	A	A	G	G	C	C	C	C	A	A	A	A	A	A	G	G	C	C	T	T	T	T	C	C	C	C	G	G	NA	NA	G	G	G	G	T	T	G	G	A	A	G	G	C	C	T	T	A	A	T	T	T	T	G	G	G	G	A	A	T	T	A	A	C	C	G	G	A	A	C	C	A	A	A	A	C	C	C	C	A	A	T	T	A	A	T	T	C	C	A	A	T	T	C	C	T	T	G	G	T	T	G	G	T	T	A	A	T	T	C	C	G	G	T	T	G	G	C	C	C	C	C	C	G	G	G	G	A	A	A	A	G	G	G	G	G	G	G	G	T	T	A	A	T	T	A	A	C	C	A	A	A	A	C	C	C	C	C	C	A	A	G	G	A	A	G	G	C	C	G	G	G	G	T	T	G	G	T	T	G	G	A	A	G	G	C	C	T	T	C	C	T	T	G	G	T	T	T	T	C	C	G	G	T	T	G	G	C	C	A	A	G	G	T	T	T	T	A	A	G	G	T	T	C	C	C	C	T	T	G	G	T	T	C	C	T	T	C	C	C	C	A	A	C	C	T	T	G	G	G	G	A	A	T	T	A	A	T	T	A	A	C	C	C	C	G	G	G	G	A	A	A	A	A	A	C	C	G	G	A	A	A	A	C	C	T	T	G	G	T	T	T	T	G	G	C	C	C	C	T	T	C	C	T	T	A	A	T	T	T	T	C	C	A	A	T	T	G	G	G	G	G	G	A	A	T	T	G	G	A	A	T	T	C	C	C	C	A	A	G	G	T	T	G	G	A	A	C	C	NA	NA	NA	NA	G	G	C	C	C	C	T	T	G	G	C	C	C	C	C	C	G	G	C	C	C	C	C	C	G	G	A	A	A	A	C	C	C	C	A	A	G	G	C	C	A	A	T	T	A	A	T	T	G	G	T	T	A	A	A	A	C	C	C	C	T	T	T	T	G	G	T	T	A	A	A	A	G	G	A	A	C	C	A	A	A	A	C	C	G	G	G	G	G	G	C	C	A	A	T	T	G	G	A	A	C	C	T	T	T	T	G	G	C	C	C	C	A	A	A	A	A	G	T	T	T	T	NA	NA	C	C	A	A	G	G	G	G	T	T	G	G	G	G	A	A	G	G	C	C	G	G	C	C	A	A	A	A	G	G	T	T	T	T	T	T	C	C	T	T	T	T	A	A	G	G	G	G	C	C	T	T	C	C	C	C	C	C	G	G	G	G	T	T	T	T	C	C	A	A	T	T	T	T	A	A	A	A	C	C	C	C	C	C	C	C	G	G	T	T	T	T	C	C	T	T	A	A	C	C	C	C	T	T	C	C	C	C	C	C	G	G	G	G	T	T	T	T	C	C	T	T	C	C	G	G	A	A	T	T	C	C	C	C	A	A	G	G	G	G	G	A	G	G	A	A	A	A	C	C	G	G	G	G	C	C	C	C	A	A	G	G	C	C	T	T	G	G	T	T	G	G	C	C	A	A	T	T	A	A	G	G	A	A	C	C	G	G	G	G	A	A	C	C	G	G	C	C	G	G	C	C	C	C	C	C	T	T	C	C	C	C	G	G	C	C	G	G	T	T	C	C	G	G	A	A	G	G	A	A	C	C	A	A	C	C	T	T	A	A	G	G	G	G	A	A	C	C	A	A	C	C	G	G	G	G	T	T	C	C	C	C	G	G	C	C	T	T	G	G	A	A	A	A	C	C	C	C	G	G	A	A	C	C	A	A	C	C	A	A	T	T	G	G	T	T	G	G	A	A	G	G	G	G	C	C	C	C	C	C	C	C	C	C	T	T	G	G	T	T	G	G	C	C	G	G	C	C	G	G	T	T	G	G	T	T	A	A	G	G	C	C	A	A	A	A	C	T	G	G	T	T	T	T	A	A	G	G	A	A	A	A	C	C	G	G	A	A	C	C	T	T	T	T	T	T	G	G	T	T	C	C	G	G	C	C	C	C	G	G	T	T	G	G	G	G	A	A	G	G	T	T	G	G	C	C	C	C	A	A	NA	NA	C	C	T	T	G	G	A	A	G	G	C	C	G	G	A	A	A	A	C	C	G	G	C	C	G	G	A	A	G	G	C	C	C	C	C	C	T	T	T	T	G	G	T	T	T	T	T	T	T	T	C	C	T	T	G	G	T	T	C	C	C	C	A	A	C	C	A	A	C	C	C	C	G	G	A	A	C	C	G	G	A	A	NA	NA	T	T	T	T	G	G	C	C	G	G	A	A	G	G	G	G	C	C	C	C	A	A	T	T	T	T	G	G	A	A	G	G	C	C	C	C	G	G	T	T	A	A	A	A	T	T	C	C	T	T	G	G	C	C	G	G	T	T	T	T	A	A	NA	NA	A	A	A	A	G	G	C	C	A	A	G	G	A	A	G	G	G	G	T	T	A	A	C	C	T	T	T	T	G	G	C	C	C	C	A	A	C	C	T	T	T	T	C	C	A	A	T	T	C	C	G	G	T	T	G	G	G	G	C	C	C	C	G	G	C	C	G	G	T	T	T	T	G	G	A	A	G	G	T	T	C	C	C	C	G	G	A	A	G	G	G	G	G	G	A	A	T	T	C	C	T	T	C	C	C	C	G	G	A	A	T	T	A	A	T	T	C	C	A	A	G	G	C	C	G	G	T	T	T	T	A	A	G	G	G	G	C	C	T	T	G	G	G	G	T	T	G	G	C	C	T	T	G	G	T	T	A	A	G	G	T	T	G	G	C	C	C	C	G	G	G	G	A	A	C	C	T	T	C	C	C	C	C	C	T	T	A	A	G	G	G	G	A	A	C	C	G	G	C	C	C	C	G	G	A	A	C	C	G	G	G	G	C	C	T	T	C	C	T	T	C	C	G	G	G	G	G	G	G	G	A	A	G	G	T	T	A	A	C	C	G	G	C	C	A	G	A	A	A	A	C	C	T	T	T	T	G	G	G	G	A	A	G	G	G	G	A	A	T	T	G	G	T	T	A	A	A	A	T	T	G	G	C	C	T	T	T	T	A	A	A	A	A	A	A	A	A	A	A	A	G	G	T	T	A	A	A	A	G	G	A	A	G	G	T	T	G	G	G	G	C	C	T	T	T	T	G	G	G	G	A	A	T	T	C	C	NA	NA	G	G	A	A	C	C	G	G	C	C	C	C	C	C	A	A	A	A	C	C	G	G	G	G	C	C	T	T	G	G	T	T	T	T	G	G	A	A	C	C	G	G	A	A	G	G	G	G	A	A	G	G	C	C	G	G	C	C	C	C	G	G	G	G	G	G	T	T	C	C	G	G	A	A	A	A	C	C	C	C	T	T	C	C	C	C	C	C	T	T	C	C	C	C	C	C	G	G	G	G	A	A	T	T	T	T	C	C	A	A	T	T	NA	NA	G	G	G	G	T	T	C	C	A	A	C	C	C	C	A	A	T	T	C	C	G	G	G	G	C	C	G	G	G	G	C	C	G	G	C	C	T	T	C	C	C	C	A	A	A	A	T	T	C	C	T	T	A	A	T	T	A	A	G	G	A	A	A	A	A	A	C	C	C	C	G	G	G	G	G	G	T	T	C	C	A	A	G	G	C	C	G	G	A	A	G	G	G	G	G	G	G	G	C	C	A	A	C	C	T	T	A	A	T	T	T	T	C	C	A	A	C	C	G	G	G	G	C	C	C	C	G	G	C	C	C	C	T	T	C	C	A	A	C	C	T	T	C	C	C	C	G	G	G	G	A	A	G	G	T	T	A	A	T	T	A	A	C	C	G	G	T	T	C	C	G	G	T	T	C	C	C	C	A	A	G	G	C	C	T	T	A	A	T	T	G	G	C	C	A	A	C	C	A	A	C	C	G	G	T	T	T	T	T	T	T	T	C	C	G	G	A	A	G	G	C	C	A	A	C	C	G	G	C	C	A	A	G	G	A	A	G	G	T	T	G	G	T	T	NA	NA	C	C	A	A	A	A	C	C	G	G	A	A	A	A	A	A	C	C	G	G	G	G	T	T	A	A	C	C	T	T	C	C	G	G	T	T	A	A	T	T	A	A	G	G	C	C	A	A	T	T	C	C	T	T	C	C	G	G	T	T	G	G	C	C	A	A	A	A	G	G	A	A	C	C	G	G	C	C	T	T	G	G	G	G	C	C	A	A	C	C	A	A	C	C	C	C	C	C	A	A	C	C	G	G	C	C	G	G	A	A	T	T	A	A	T	T	T	T	C	C	G	G	G	G	T	T	T	T	A	A	C	C	T	T	G	G	G	G	C	C	C	C	A	A	C	C	C	C	G	G	C	C	C	C	C	C	C	C	T	T	T	T	T	T	T	T	G	G	T	T	G	G	C	C	C	C	T	T	C	C	G	G	A	A	C	C	T	T	G	G	A	A	G	G	G	G	C	C	C	C	T	T	G	G	G	G	A	A	A	A	G	G	G	G	G	G	A	A	G	G	C	C	A	A	T	T	T	T	A	A	C	C	C	C	C	C	T	T	A	A	C	C	C	C	C	C	G	G	A	A	G	G	C	C	T	T	C	C	G	G	A	A	C	C	G	G	C	C	C	C	G	G	T	T	G	G	G	G	C	C	G	G	C	C	C	C	T	T	A	A	G	G	C	C	T	T	A	A	A	A	C	C	G	G	C	C	G	G	G	G	G	G	A	A	G	G	C	C	A	A	T	T	C	C	C	C	C	C	G	G	T	T	G	G	T	T	C	C	T	T	A	A	G	G	C	C	T	T	C	C	G	G	G	G	C	C	G	G	A	A	T	T	G	G	T	T	T	T	G	G	G	G	G	G	G	G	G	G	C	C	G	G	G	G	C	C	T	T	C	C	G	G	G	G	G	G	C	C	G	G	C	C	C	C	G	G	C	C	C	C	T	T	G	G	T	T	A	A	G	G	C	C	C	C	G	G	A	A	C	C	C	C	T	T	C	C	G	G	T	T	G	G	C	C	G	G	A	A	G	G	C	C	A	A	T	T	G	G	T	T	A	A	A	A	T	T	C	C	A	A	T	T	C	C	A	A	T	T	G	G	C	C	A	A	A	A	C	C	T	T	T	T	G	G	C	C	C	C	G	G	G	G	C	C	G	G	A	A	G	G	G	G	C	C	A	A	NA	NA	T	T	A	A	C	C	T	T	T	T	G	G	C	C	A	A	G	G	G	G	A	A	C	C	C	C	C	C	T	T	C	C	A	A	A	A	G	A	G	G	A	A	C	C	A	A	A	A	A	A	C	C	G	G	T	T	G	G	C	C	A	A	A	A	C	C	T	T	A	A	T	T	C	C	A	A	A	A	T	T	A	A	G	G	C	C	G	G	A	A	C	C	G	G	T	T	C	C	G	G	C	C	G	G	A	A	A	A	A	A	C	C	G	G	C	C	A	A	G	G	T	T	G	G	G	G	C	C	C	C	T	T	C	C	T	T	T	T	G	G	C	C	T	T	C	C	C	C	C	C	C	C	T	T	T	T	T	T	G	G	G	G	G	G	C	C	C	C	G	G	C	C	C	C	A	A	A	A	A	A	G	G	G	G	T	T	T	T	G	G	T	T	T	T	A	A	T	T	C	C	A	G	T	T	A	A	G	G	G	G	G	G	T	T	C	C	T	T	A	A	G	G	C	C	C	C	C	C	C	C	C	C	G	G	T	T	A	A	C	C	A	A	A	A	A	A	A	A	A	A	G	G	A	A	A	A	C	C	G	G	A	A	G	G	G	G	C	C	T	T	C	C	T	T	A	A	G	G	C	C	T	T	T	T	G	G	C	C	G	G	C	C	G	G	A	G	T	T	G	G	G	G	G	G	A	A	C	C	C	C	T	T	A	A	G	G	C	C	T	T	T	T	C	C	T	T	G	G	A	A	A	A	G	G	T	T	A	A	C	C	C	C	G	G	C	C	C	C	C	C	T	T	G	G	T	T	A	A	T	T	G	G	A	A	G	G	A	A	C	C	C	C	A	A	A	A	T	T	C	C	G	G	C	C	T	T	C	C	G	G	C	C	G	G	T	T	G	G	A	A	A	A	A	A	C	C	G	G	A	A	T	T	A	A	T	T	G	G	T	T	A	A	G	G	T	T	C	C	T	T	T	T	C	C	T	T	C	C	C	C	A	A	C	C	C	C	G	G	C	C	A	A	G	G	C	C	G	G	C	C	C	C	C	C	G	G	T	T	C	C	A	A	G	G	T	T	A	A	C	C	A	A	A	A	T	T	C	C	T	T	G	G	C	C	C	C	T	T	G	G	A	A	G	G	G	G	G	G	T	T	A	A	G	G	G	G	C	C	T	T	G	G	C	C	C	C	A	A	C	C	G	G	NA	NA	A	A	A	A	C	C	T	T	G	G	A	A	G	G	A	A	A	A	A	A	C	C	G	G	T	T	C	C	C	C	G	G	C	C	G	G	T	T	G	G	G	G	C	C	C	C	C	C	A	A	A	A	G	G	G	G	T	T	C	C	C	C	C	C	C	C	A	G	C	C	C	C	G	G	T	T	T	T	G	G	A	A	G	G	G	G	T	T	T	T	C	C	C	C	C	C	T	T	A	A	A	A	T	T	C	C	A	A	G	G	C	C	A	A	T	T	C	C	A	A	C	C	T	T	A	A	T	T	G	G	A	G	C	C	A	A	C	C	C	C	A	A	G	G	C	C	C	C	A	A	C	C	G	G	G	G	A	A	C	C	G	G	T	T	G	G	A	A	T	T	T	T	T	T	C	C	A	A	T	T	A	A	G	G	G	G	C	C	T	T	G	G	T	T	G	G	A	A	A	A	A	A	G	G	C	C	T	T	A	A	C	C	T	T	T	T	A	A	G	G	A	A	G	G	T	T	T	T	C	C	G	G	A	A	C	C	T	T	A	A	T	T	T	T	A	A	T	T	C	C	C	C	T	T	G	G	G	G	A	A	T	T	T	T	C	C	T	T	A	A	A	A	G	G	G	G	G	G	C	C	C	C	T	T	T	T	C	C	C	C	C	C	T	T	G	G	T	T	C	C	G	G	T	T	T	T	G	G	G	G	G	G	A	A	C	C	G	G	T	T	T	T	G	G	A	A	G	G	G	G	C	C	NA	NA	A	A	G	G	C	C	C	C	T	T	G	G	C	C	C	C	T	T	C	C	T	T	A	A	A	A	C	C	C	C	C	C	T	T	C	C	T	T	G	G	G	G	G	G	T	T	T	T	A	A	T	T	C	C	G	G	C	C	G	G	C	C	T	T	G	G	T	T	G	G	G	G	T	T	G	G	T	T	C	C	G	G	T	T	C	C	T	T	G	G	C	C	T	T	G	G	G	G	T	T	A	A	T	T	G	G	NA	NA	A	A	G	G	T	T	T	T	T	T	T	T	C	C	G	G	G	G	G	G	A	A	G	G	G	G	T	T	C	C	G	G	C	C	G	G	A	A	A	A	A	A	A	A	G	G	A	A	G	G	C	C	G	G	C	C	T	T	G	G	G	G	G	G	G	G	T	T	A	A	C	C	C	C	G	G	G	G	G	G	T	T	G	G	A	A	G	G	C	C	G	G	A	A	T	T	T	T	C	C	G	G	C	C	G	G	C	C	G	G	C	C	T	T	G	G	T	T	G	G	C	C	A	A	G	G	G	G	C	C	C	C	A	A	T	T	G	G	A	A	T	T	C	C	G	G	T	T	C	C	G	G	T	T	G	G	T	T	C	C	A	A	C	C	C	C	A	A	G	G	T	T	G	G	C	C	G	G	C	C	T	T	C	C	T	A	G	G	G	G	T	T	C	C	C	C	G	G	G	G	C	C	T	T	A	A	A	A	A	A	A	A	C	C	A	A	C	C	G	G	T	T	G	G	G	G	G	G	C	C	C	C	A	A	T	T	C	C	G	G	G	G	C	C	G	G	A	A	T	T	A	A	T	T	G	G	C	C	C	C	G	G	C	C	C	C	G	G	G	G	C	C	A	A	T	T	C	C	G	G	A	A	A	A	G	G	G	G	C	C	C	C	G	G	C	C	C	C	C	C	T	T	G	G	C	C	C	C	C	C	C	C	C	C	A	A	A	A	C	C	C	C	G	G	A	A	A	A	G	G	T	T	T	T	T	T	C	C	A	A	G	G	T	T	G	G	A	A	C	C	NA	NA	C	C	C	C	A	A	T	T	G	G	C	C	T	T	A	A	G	G	A	A	G	G	C	C	A	A	T	T	G	G	C	C	G	G	C	C	A	A	G	G	C	C	T	T	A	A	G	G	G	G	A	A	C	C	A	A	C	C	C	C	A	A	G	G	C	C	A	A	A	A	C	C	G	G	T	T	G	G	G	G	C	C	C	C	C	C	T	T	T	T	A	A	C	C	C	C	G	G	C	C	G	G	A	A	G	G	G	G	C	C	G	G	C	C	G	G	G	G	C	C	C	C	T	T	T	T	C	C	T	T	G	G	T	T	A	A	G	G	G	G	C	C	C	C	G	G	C	C	G	G	T	T	G	G	C	C	T	T	A	A	G	G	T	T	C	C	C	C	G	G	T	T	T	T	G	G	A	A	C	C	C	C	G	G	C	C	C	C	G	G	A	A	G	G	T	C	A	A	C	T	G	G	T	T	C	C	G	A	C	T	T	C	T	C	A	T	C	T	G	G	T	C	C	T	C	T	A	G	T	T	C	C	C	C	G	A	T	C	T	G	A	T	C	T	G	G	T	T	G	A	C	C	T	C	T	C	T	C	A	A	G	A	A	G	C	C	C	C	C	T	C	T	G	A	C	T	G	G	A	G	A	A	G	G	C	A	C	T	A	A	C	C	C	C	G	A	C	C	T	A	A	A	G	G	T	A	T	C	NA	NA	C	C	T	C	T	A	A	T	G	A	A	C	C	C	T	C	G	G	A	G	C	C	T	C	G	A	G	C	A	G	A	A	A	A	A	G	C	C	NA	NA	A	A	G	A	C	T	C	T	T	C	C	T	C	C	T	T	T	C	A	T	A	A	T	C	G	A	A	G	C	T	G	G	C	C	A	G	A	G	C	C	C	C	G	G	T	T	T	T	C	C	G	A	A	G	A	A	C	C	G	G	T	T	G	A	T	T	T	T	C	T	C	C	C	T	T	T	C	T	G	G	G	A	A	G	A	A	A	G	G	A	T	C	C	C	G	G	C	C	C	C	C	A	A	A	A	A	G	G	A	A	G	A	T	C	NA	NA	G	G	G	G	A	G	C	C	C	T	T	A	C	C	A	A	C	C	C	C	NA	NA	NA	NA	G	A	A	G	G	G	T	T	T	T	G	A	G	A	G	A	A	G	A	G	C	C	C	C	C	G	A	A	C	C	A	A	G	A	A	G	C	C	G	G	G	A	A	G	C	T	C	C	G	G	G	G	A	G	A	G	NA	NA	C	C	T	C	NA	NA	C	T	A	C	NA	NA	A	A	A	C	C	C	A	A	T	T	G	A	A	A	T	T	G	G	T	G	T	T	A	A	NA	NA	G	G	A	A	C	C	G	A	G	G	G	A	C	C	T	T	C	T	NA	NA	A	G	A	C	G	G	A	A	G	G	C	T	A	G	C	C	T	T	A	G	A	T	A	G	A	A	C	C	C	C	T	T	T	T	T	C	A	C	T	T	A	C	T	T	G	A	A	G	C	C	T	C	T	T	A	G	T	T	C	T	G	A	T	A	C	C	G	A	C	C	C	C	T	C	A	A	A	C	A	G	G	A	C	C	C	T	C	C	C	T	A	G	A	G	A	A	G	G	G	A	T	C	C	C	A	A	C	C	G	C	G	G	C	C	C	C	C	C	C	C	T	T	T	T	G	G	T	C	A	A	A	G	T	A	T	C	G	G	G	G	G	A	T	T	G	T	T	C	A	A	C	T	NA	NA	NA	NA	NA	NA	C	T	C	T	T	C	C	C	C	C	A	A	C	T	C	G	C	T	NA	NA	C	T	C	T	C	A	T	T	C	G	A	A	C	C	C	C	C	A	A	G	T	G	G	G	A	C	C	A	C	G	G	G	T	C	A	A	A	A	T	T	A	G	G	G	G	A	T	T	G	G	A	T	C	C	T	C	T	C	A	A	T	C	G	A	A	G	G	T	A	A	T	G	G	G	C	C	C	T	G	A	T	T	T	T	A	G	C	C	A	G	C	T	A	G	A	G	NA	NA	G	G	G	A	C	C	G	C	A	A	G	A	T	C	A	A	T	T	T	T	G	G	C	C	NA	NA	C	C	G	C	NA	NA	T	C	C	C	NA	NA	C	C	G	G	G	G	A	G	C	C	T	T	NA	NA	T	C	G	G	C	T	T	G	G	A	T	T	C	A	T	T	C	C	A	G	C	A	C	G	A	G	T	C	C	C	A	A	C	T	T	T	A	A	T	A	T	T	C	C	NA	NA	T	T	A	A	NA	NA	A	G	C	A	A	G	G	G	G	A	G	A	A	G	A	A	A	A	C	T	NA	NA	C	C	G	T	A	A	G	C	T	G	T	T	T	C	T	C	G	A	T	C	C	C	G	A	G	A	A	A	C	T	C	C	G	G	A	G	C	T	C	C	G	A	A	A	G	G	G	A	T	G	G	G	A	T	A	G	C	A	T	T	NA	NA	G	G	C	T	A	T	G	G	C	T	A	C	T	C	T	G	T	C	C	C	A	G	T	C	G	A	T	T	C	C	C	T	G	G	A	G	A	G	G	G	C	C	G	A	A	A	C	T	T	T	G	G	G	G	C	T	A	A	A	A	T	T	A	G	G	C	T	T	G	G	C	A	G	C	G	G	C	T	G	T	C	C	G	G	C	T	A	G	T	G	G	A	C	T	A	A	C	C	G	T	T	T	T	T	C	C	G	A	T	A	T	C	G	G	G	A	G	G	A	A	G	A	G	A	A	C	A	A	T	T	G	A	C	C	A	C	C	C	G	A	T	T	A	G	C	G	A	G	C	T	T	C	G	A	T	G	G	G	C	A	A	A	C	T	G	A	C	C	C	C	T	C	G	A	C	T	A	T	T	C	G	G	T	C	T	C	T	C	T	A	G	G	A	A	G	A	C	T	A	A	G	A	A	A	A	G	G	T	G	A	C	T	C	T	A	T	A	G	A	G	C	T	A	A	A	A	T	T	A	G	A	C	A	G	A	A	A	T	C	C	C	G	G	G	G	A	A	G	G	G	A	G	G	G	A	A	T	T	C	C	C	C	G	A	C	C	G	A	A	C	G	A	T	C	T	T	C	T	G	G	G	G	C	T	T	C	A	A	C	T	C	C	A	G	A	G	G	G	A	A	A	A	A	G	A	G	T	G	C	G	T	T	T	C	A	A	C	T	G	G	T	C	C	C	C	C	G	G	G	A	C	T	G	A	C	T	G	A	T	T	C	C	A	C	C	C	G	G	A	A	C	C	G	A	G	T	C	C	C	T	G	A	A	A	T	G	A	A	NA	NA	A	T	C	G	C	C	G	G	T	C	G	G	A	G	C	C	A	G	C	C	C	C	T	T	C	T	C	T	T	T	C	A	C	A	A	G	A	G	C	C	T	T	A	G	G	G	NA	NA	C	G	C	C	G	G	A	A	T	T	G	T	NA	NA	C	T	T	T	G	G	C	C	A	A	C	T	T	C	C	C	G	G	A	G	G	A	NA	NA	T	G	G	G	G	A	G	G	G	T	G	A	T	C	C	T	C	C	C	T	C	C	G	A	G	A	A	T	NA	NA	T	C	A	G	T	A	C	C	NA	NA	A	T	G	G	T	T	G	A	T	T	T	T	T	T	T	C	C	T	A	G	C	C	C	A	A	A	G	A	G	T	A	G	C	C	T	T	A	A	C	C	G	A	C	C	C	G	NA	NA	G	A	T	A	G	G	A	C	G	A	A	G	C	C	C	G	C	C	C	T	T	T	A	A	C	T	A	G	C	C	G	A	C	T	A	A	C	A	C	C	T	T	A	G	G	A	A	A	A	A	C	G	C	C	A	G	C	T	A	G	C	G	T	C	A	G	T	C	A	G	C	A	NA	NA	T	C	C	T	A	G	A	G	G	G	G	A	C	G	G	A	T	G	G	T	A	G	G	A	G	G	G	G	G	A	C	C	A	G	A	T	T	C	G	A	A	G	C	G	NA	NA	A	A	T	A	A	A	T	C	A	T	A	A	T	C	A	A	T	C	G	G	G	G	T	C	C	G	G	G	A	A	G	G	G	A	T	C	C	T	C	T	A	G	G	G	G	G	G	G	C	T	G	G	A	A	T	A	A	A	T	A	C	T	G	A	A	A	G	G	G	G	NA	NA	C	C	T	A	C	G	A	G	A	G	G	G	A	G	C	C	G	G	C	T	A	G	T	G	C	G	G	A	A	A	G	G	G	G	C	C	C	T	T	C	T	G	G	G	T	T	T	C	C	C	A	A	T	C	NA	NA	G	G	T	C	A	T	G	A	T	T	G	G	G	C	A	G	T	C	A	A	G	A	C	C	G	T	G	T	A	G	T	A	C	C	T	T	A	A	C	C	A	A	G	G	C	C	T	C	G	G	G	A	T	C	NA	NA	G	G	C	T	T	T	G	A	A	A	T	A	C	T	G	G	A	C	C	C	T	T	A	C	C	G	A	A	C	C	A	A	G	T	G	A	A	A	C	T	C	T	G	A	C	G	T	C	T	G	G	G	G	T	A	T	C	T	C	C	G	A	A	G	C	T	G	A	A	A	G	G	A	A	C	C	A	G	A	A	C	C	G	A	A	T	G	G	A	G	G	A	A	G	C	C	G	G	T	T	A	G	C	C	T	C	T	T	A	T	C	C	A	A	G	G	C	T	G	A	A	G	A	A	T	T	C	C	T	C	T	G	G	C	T	G	T	G	G	G	T	C	G	A	G	A	T	T	NA	NA	G	G	G	A	C	C	A	A	C	T	A	A	T	C	C	C	C	C	C	C	A	A	C	T	A	A	T	T	C	C	C	T	C	A	T	T	T	T	G	A	A	C	NA	NA	G	G	A	A	T	T	G	G	G	G	T	G	G	T	A	T	A	G	G	T	C	C	C	T	C	C	T	T	T	T	C	C	T	T	G	G	A	A	T	T	G	T	G	A	G	G	A	A	G	A	T	A	T	A	T	C	C	C	G	G	T	C	T	G	A	A	T	T	G	A	T	T	T	T	G	A	A	A	G	C	A	G	T	T	G	C	C	C	T	C	T	T	C	C	A	C	A	A	T	C	C	C	T	T	A	G	T	T	T	C	T	G	G	A	A	G	A	C	T	T	G	G	A	G	C	C	G	T	C	A	C	C	G	G	T	T	G	G	C	T	T	T	A	G	G	G	T	T	G	A	G	G	A	A	G	G	G	G	A	A	C	C	G	G	T	T	T	T	T	C	C	C	T	T	G	G	G	T	G	A	T	T	C	G	T	T	T	C	C	C	C	C	G	G	G	G	C	C	T	T	C	C	A	C	NA	NA	C	C	G	G	C	C	T	C	G	G	NA	NA	G	A	A	G	G	A	T	C	T	T	G	T	G	A	C	T	C	T	C	A	G	C	T	C	T	C	T	C	C	C	T	C	C	C	G	G	G	A	A	G	A	G	C	C	G	G	C	G	T	A	A	A	T	T	C	T	T	C	T	T	G	G	G	G	T	A	G	A	G	A	A	A	T	C	T	T	A	A	T	T	C	T	C	A	A	C	G	A	A	A	A	G	T	T	T	G	C	T	C	T	G	G	G	G	T	C	A	T	C	A	A	A	NA	NA	A	G	T	A	C	C	T	A	G	C	T	C	C	C	T	C	G	G	G	T	C	C	A	G	A	C	A	A	G	G	G	G	G	G	C	C	C	C	T	C	A	T	C	T	C	A	C	A	T	A	C	C	C	T	C	C	C	C	A	C	A	A	C	T	G	G	G	T	T	T	T	T	T	G	T	T	G	A	G	G	T	G	T	T	G	T	T	C	G	G	A	T	G	A	C	A	T	C	C	T	G	G	C	A	A	C	NA	NA	T	G	T	T	T	T	G	G	T	G	G	G	C	A	A	G	T	T	T	A	NA	NA	T	T	G	A	G	G	T	C	T	T	G	C	NA	NA	C	C	G	G	A	C	C	T	C	C	T	T	G	G	G	A	NA	NA	G	G	C	T	G	C	A	A	A	C	C	C	G	G	T	T	C	C	C	C	A	A	T	T	T	T	C	C	G	G	C	C	A	A	C	C	G	C	A	A	T	T	G	G	C	C	A	A	C	C	G	G	T	G	T	T	G	A	A	G	A	G	A	T	C	C	A	A	C	C	G	G	A	A	C	C	C	T	A	G	T	T	G	G	C	C	T	T	T	T	T	T	C	C	C	C	G	A	G	G	C	T	T	G	G	G	T	G	A	G	A	C	A	C	A	A	C	A	A	A	A	A	A	A	G	G	A	A	A	C	C	C	G	G	G	G	A	A	A	A	T	T	T	T	G	G	A	A	C	C	G	G	C	A	T	T	G	A	T	C	A	A	T	T	G	G	G	G	G	G	A	A	C	C	C	C	C	C	T	T	A	A	G	G	G	G	A	A	A	A	G	G	T	T	C	C	G	G	C	C	T	C	C	T	G	T	T	T	A	A	G	G	A	A	C	C	T	T	T	C	G	G	A	A	G	G	T	T	G	G	A	G	A	A	NA	NA	C	C	C	C	G	G	G	G	A	A	G	G	C	C	C	C	T	C	A	A	T	C	C	C	C	C	T	C	T	C	C	C	G	G	A	A	C	C	A	G	C	T	C	G	T	T	C	C	G	G	G	G	A	A	T	C	G	T	T	C	T	T	G	C	A	T	C	C	T	T	C	C	C	C	T	T	A	A	A	A	G	G	A	A	A	A	C	C	T	T	T	T	A	A	A	A	C	C	G	G	C	C	C	C	A	A	A	A	A	A	A	A	C	C	G	G	G	G	A	A	C	C	A	A	C	C	G	G	T	T	G	G	A	A	A	A	T	T	C	C	G	G	G	G	A	A	C	C	T	T	T	T	G	G	T	T	C	C	A	A	A	A	G	G	G	G	G	G	T	T	G	G	C	C	C	C	G	G	C	C	C	C	G	G	G	G	G	G	G	G	G	G	C	C	T	G	NA	NA	G	G	C	C	C	C	C	C	G	G	C	C	A	A	C	C	A	A	C	C	A	A	C	C	A	A	T	T	C	C	T	T	G	A	A	A	G	G	C	C	T	T	G	G	T	T	G	G	C	C	T	T	A	G	A	A	A	A	A	T	T	C	G	G	A	G	C	C	T	T	T	C	T	G	T	T	T	T	A	A	NA	NA	G	A	G	G	G	T	C	C	C	A	G	G	G	C	C	C	C	C	C	C	G	A	A	A	C	C	C	C	A	A	A	A	C	C	A	A	C	T	A	A	C	C	T	C	G	A	C	C	T	T	C	C	A	T	T	T	G	G	G	G	G	G	A	A	G	G	C	C	G	G	G	G	A	A	C	C	C	C	G	G	C	C	T	T	G	G	T	T	A	A	T	T	A	A	C	C	G	G	T	T	G	G	T	T	T	T	G	G	A	A	G	G	T	T	T	T	A	A	G	G	A	A	C	C	C	C	C	C	T	T	G	G	T	T	A	A	C	C	T	T	A	A	T	T	C	C	T	T	C	C	T	T	T	T	T	T	T	T	T	T	A	A	G	G	T	T	A	A	G	G	G	G	C	C	A	A	A	A	C	C	A	A	T	T	C	C	G	G	A	A	C	C	C	C	A	A	A	A	T	T	G	G	A	A	G	G	C	C	C	C	C	C	C	C	T	T	C	C	T	T	G	G	G	G	T	T	C	C	G	G	C	C	G	G	C	C	T	T	C	C	C	C	A	A	T	T	C	C	G	G	T	T	G	G	A	A	G	G	A	A	C	C	G	G	G	G	A	A	A	A	A	A	T	T	G	G	T	T	G	G	T	T	A	A	T	T	A	A	C	C	A	A	A	A	G	G	C	C	G	G	T	T	A	A	C	C	A	A	A	A	T	T	G	G	G	G	C	C	A	A	G	G	G	G	T	T	C	C	G	G	C	C	A	A	T	T	T	T	C	C	G	G	C	C	T	T	A	A	C	C	G	G	G	G	A	A	G	G	G	G	T	T	T	T	T	T	C	C	A	A	T	T	A	A	G	G	T	T	A	A	T	T	T	T	T	T	T	T	A	A	C	C	G	G	A	A	C	C	C	C	G	G	T	T	C	C	A	A	A	A	G	G	C	C	T	T	G	G	G	G	G	G	T	T	A	A	C	C	C	C	T	T	T	T	T	T	C	C	G	G	C	C	T	T	G	G	T	T	A	A	G	G	A	A	G	G	T	T	C	C	T	T	G	G	G	G	A	A	C	C	C	C	T	T	T	T	T	T	T	T	G	G	G	G	T	T	T	T	A	A	G	G	G	G	A	A	A	A	T	T	A	A	G	G	T	T	A	A	G	G	T	T	A	A	A	A	A	A	T	T	A	A	G	G	A	A	C	C	A	A	G	G	A	A	T	T	G	G	G	G	G	G	C	C	T	T	C	C	T	T	C	C	G	G	G	G	C	C	A	A	G	G	T	T	G	G	C	C	T	T	A	A	G	G	T	T	C	C	G	G	G	G	G	G	C	C	C	C	C	C	T	T	T	T	A	A	C	C	T	T	C	C	T	T	C	C	A	A	C	C	G	G	T	T	A	A	A	A	G	G	T	T	G	G	T	T	C	C	G	G	G	G	T	T	C	C	C	C	G	G	C	C	T	T	T	T	G	G	T	T	G	G	A	A	G	G	G	G	C	C	G	G	C	C	C	C	C	C	A	A	G	G	T	T	C	C	T	T	T	T	T	T	C	C	G	G	T	T	A	A	C	C	T	T	G	G	T	T	C	C	A	A	A	A	T	T	A	A	T	T	T	T	C	C	A	A	C	C	C	C	T	T	C	C	A	A	T	T	C	C	A	A	C	C	C	C	G	G	A	A	G	G	A	A	A	A	G	G	T	T	G	G	G	G	A	A	T	T	T	T	G	G	G	G	C	C	C	C	G	G	T	T	C	C	C	C	T	T	C	C	A	A	C	C	G	G	C	C	G	G	T	T	T	T	G	G	G	G	A	A	T	T	A	A	T	T	A	A	C	C	T	T	C	C	T	T	C	C	C	C	C	C	A	A	C	C	A	A	C	C	A	A	A	A	G	G	T	T	T	T	T	T	C	C	A	A	NA	NA	C	C	T	T	C	C	G	G	G	G	A	A	C	C	T	T	C	C	G	G	G	G	A	A	G	G	C	C	A	A	A	A	C	C	G	G	T	T	C	C	T	T	C	C	C	C	T	T	A	A	C	C	T	T	G	G	T	T	T	T	A	A	A	A	A	A	T	T	A	A	C	C	A	A	G	G	T	T	A	A	T	T	A	A	C	C	G	G	T	T	A	A	G	G	C	C	C	C	A	A	G	G	T	T	T	T	A	A	A	A	C	C	C	C	T	T	T	T	A	A	A	A	A	A	C	C	C	C	A	A	G	G	C	C	A	A	A	A	T	T	C	C	T	T	A	A	C	C	A	A	T	T	C	C	A	A	A	A	T	T	T	T	G	G	A	A	A	A	G	G	G	G	C	C	A	A	C	C	G	G	G	G	T	T	A	A	G	G	C	C	C	C	C	C	C	C	A	A	T	T	G	G	C	C	T	T	C	C	A	A	C	C	C	C	C	C	A	A	C	C	G	G	G	G	A	A	C	C	G	G	T	T	A	A	A	A	C	C	C	C	G	G	G	G	G	G	A	A	T	T	A	A	A	A	A	A	G	G	G	G	G	G	G	G	C	C	C	C	C	C	C	C	C	C	C	C	C	C	C	C	G	G	C	C	T	T	T	T	C	C	T	T	A	A	A	A	G	G	G	G	G	G	C	C	C	C	C	C	C	C	T	T	C	C	C	C	T	T	G	G	G	G	G	G	A	A	C	C	G	G	T	T	A	A	C	C	G	G	T	T	T	T	A	A	T	T	G	G	G	G	T	T	G	G	A	A	C	C	C	C	T	T	C	C	G	G	C	C	C	C	G	G	T	T	C	C	A	A	A	A	G	G	G	G	G	G	A	A	G	G	A	A	C	C	C	C	A	A	A	A	T	T	A	A	A	A	A	A	C	C	G	G	A	A	A	A	T	T	G	G	C	C	A	A	C	C	C	C	G	G	A	A	C	C	G	G	C	C	T	T	A	A	C	C	G	G	A	A	C	C	A	A	C	C	G	G	C	C	C	C	C	C	T	T	T	T	T	T	T	T	G	G	A	A	C	C	A	A	G	G	G	G	A	A	G	G	T	T	A	A	A	A	A	A	A	A	A	A	C	C	A	A	A	A	A	A	C	C	A	A	T	T	C	C	A	A	C	C	C	C	T	T	G	G	T	T	T	T	A	A	A	A	A	A	C	C	A	A	A	A	A	A	T	T	A	A	A	A	C	C	A	A	A	A	T	T	T	T	T	T	T	T	A	A	T	T	A	A	C	C	A	A	T	T	G	G	C	C	A	A	G	G	C	C	G	G	C	C	C	C	C	C	T	T	T	T	T	T	T	T	G	G	T	T	C	C	T	T	A	A	A	A	G	G	A	A	C	C	A	A	C	C	T	T	C	C	G	G	T	T	C	C	A	A	T	T	G	G	G	G	A	A	C	C	A	A	G	G	G	G	A	A	C	C	G	A	C	C	C	C	G	G	T	T	T	T	T	T	T	T	G	G	G	G	T	T	A	A	C	C	A	A	C	C	T	T	T	T	C	C	C	C	T	T	C	C	A	A	T	T	A	A	T	T	A	A	T	T	T	T	G	G	T	T	T	T	A	A	G	G	A	A	A	A	A	A	C	C	G	G	C	C	A	A	G	G	G	G	C	C	A	A	C	C	C	C	G	G	G	G	A	A	T	T	G	G	C	C	T	T	T	T	C	C	A	A	T	T	T	T	G	G	C	C	A	A	T	T	C	C	T	T	C	C	C	C	T	T	C	C	G	G	A	A	A	A	A	A	G	G	C	C	C	C	A	A	G	G	C	C	C	C	G	G	C	C	A	A	A	A	T	T	T	T	C	C	A	A	A	A	T	T	C	C	G	G	A	A	C	C	T	T	C	C	A	A	G	G	T	T	G	G	C	C	C	C	T	T	G	G	G	G	G	G	C	C	A	A	G	G	G	G	T	T	G	G	C	C	T	T	G	G	C	C	C	C	T	T	C	C	G	G	A	A	C	C	C	C	T	T	G	G	T	T	G	G	C	C	A	A	G	G	C	C	T	T	T	T	T	T	G	G	C	C	A	A	C	C	A	A	G	G	T	T	C	C	T	T	G	G	T	T	T	T	C	C	G	G	G	G	C	C	G	G	T	T	G	G	G	G	C	C	T	T	G	G	A	A	C	C	C	C	T	T	A	A	G	G	C	C	A	A	G	G	T	T	A	A	G	G	C	C	A	A	G	G	G	G	C	C	C	C	C	C	A	A	C	C	C	C	G	G	C	C	G	G	A	A	G	G	C	C	C	C	T	T	A	A	A	A	A	A	A	A	G	G	C	C	T	T	G	G	A	A	G	G	C	C	G	G	C	C	C	C	A	A	C	C	A	A	G	G	A	A	G	G	T	T	C	C	G	G	A	A	C	C	C	C	A	A	A	A	C	C	A	A	C	C	T	T	C	C	G	G	T	T	G	G	A	A	C	C	A	A	T	T	G	G	G	G	T	T	G	G	G	G	G	G	C	C	A	A	G	G	A	A	C	C	C	C	T	T	C	C	G	G	G	G	G	G	A	A	A	A	T	T	C	C	C	C	T	T	T	T	T	T	C	C	C	C	A	A	C	C	T	T	C	C	A	A	C	C	T	T	C	C	G	G	T	T	C	C	C	C	G	G	T	T	C	C	A	A	A	A	C	C	C	C	G	G	T	T	C	C	A	A	T	T	G	G	C	C	T	T	C	C	G	G	A	A	G	G	G	G	T	T	A	A	C	C	C	C	T	T	T	T	T	T	A	A	A	A	G	G	C	C	G	G	G	G	C	C	A	A	G	G	A	A	T	T	G	G	C	C	C	C	A	A	G	G	T	T	G	G	C	C	G	G	C	C	C	C	G	G	T	T	G	G	A	A	C	C	C	C	G	G	A	A	G	G	G	G	A	A	T	T	T	T	C	C	T	T	T	T	G	G	A	A	G	G	T	T	G	G	T	T	A	A	C	C	A	A	G	G	A	A	G	G	T	T	A	A	A	A	G	G	G	G	C	C	C	C	C	C	A	A	G	G	C	C	A	A	A	A	C	C	C	C	C	C	G	G	T	T	G	G	C	C	A	A	G	G	C	C	A	A	G	G	A	A	A	A	C	C	T	T	G	G	T	T	A	A	G	G	A	A	A	A	G	G	C	C	T	T	G	G	C	C	A	A	G	G	G	G	C	C	G	G	A	A	A	A	A	A	T	T	T	T	A	A	C	C	G	G	A	A	G	G	A	A	T	T	G	G	T	T	C	C	A	A	A	A	A	A	G	G	G	G	A	A	C	C	C	C	T	T	T	T	G	G	C	C	A	A	G	G	C	C	G	G	C	C	A	A	G	G	G	G	A	A	G	G	T	T	A	A	T	T	A	A	G	G	T	T	T	T	T	T	A	A	G	G	G	G	C	C	G	G	C	C	C	C	A	A	T	T	A	A	A	A	C	C	C	C	A	A	T	T	A	A	G	G	G	G	G	G	A	A	G	G	T	T	T	T	A	A	G	G	A	A	C	C	C	C	G	G	T	T	C	C	G	G	T	T	A	A	C	C	G	G	C	C	T	T	A	A	T	T	C	C	C	C	A	A	T	T	G	G	G	G	T	T	T	T	T	T	C	C	C	C	A	A	A	A	T	T	T	T	G	G	T	T	C	C	A	A	C	C	C	C	A	A	A	A	T	T	A	A	G	G	G	G	T	T	G	G	T	T	G	G	T	T	G	G	C	C	T	T	T	T	T	T	T	T	G	G	T	T	A	A	A	A	C	C	T	T	A	A	A	A	C	C	G	G	G	G	T	T	C	C	G	G	C	C	G	G	C	C	A	A	G	G	A	A	C	C	G	G	C	C	C	C	G	G	C	C	C	C	G	G	A	A	G	G	C	C	A	A	C	C	C	C	A	A	T	T	G	G	C	C	A	A	A	A	T	T	C	C	G	G	A	A	G	G	A	A	C	C	G	G	G	G	T	T	G	G	T	T	G	G	G	G	G	G	C	C	C	C	A	A	C	C	A	A	C	C	A	A	C	C	G	G	T	T	A	A	A	A	A	A	C	C	T	T	A	A	G	G	T	T	G	G	A	A	C	C	G	G	C	C	G	G	T	T	A	A	A	A	C	C	A	A	T	T	A	A	T	T	C	C	G	G	G	G	G	G	T	T	C	C	C	C	G	G	C	C	A	A	G	G	G	G	A	A	T	T	G	G	A	A	A	A	A	A	G	G	T	T	G	G	G	G	G	G	C	C	C	C	T	T	C	C	A	A	A	A	C	C	G	G	T	T	C	C	G	G	A	A	T	T	G	G	G	G	C	C	G	G	A	A	G	G	A	A	C	C	T	T	A	A	G	G	A	A	A	A	A	A	G	G	C	C	C	C	A	A	A	A	C	C	A	A	C	C	C	C	A	A	A	A	T	T	T	T	A	A	T	T	G	G	C	C	C	C	G	G	T	T	T	T	T	T	G	G	A	A	G	G	A	A	C	C	T	T	A	A	A	A	C	C	A	A	C	C	G	G	G	G	T	T	C	C	G	G	A	A	C	C	A	A	C	C	G	G	T	T	A	A	G	G	A	A	C	C	T	T	T	T	C	C	A	A	C	C	G	G	C	C	T	T	G	G	T	T	T	T	G	G	G	G	T	T	A	A	A	A	G	G	C	C	T	T	C	C	T	T	T	T	A	A	A	A	G	G	T	T	C	C	T	T	C	C	C	C	A	A	G	G	A	A	T	T	A	A	T	T	G	G	T	T	C	C	G	G	C	C	A	A	A	A	G	G	C	C	C	C	A	A	C	C	T	T	C	C	C	C	C	C	G	G	A	A	G	G	A	A	G	G	G	G	G	G	G	G	C	C	C	C	T	T	G	G	T	T	A	A	T	T	T	T	G	G	C	C	C	C	A	A	G	G	T	T	G	G	G	G	C	C	C	C	A	A	C	C	G	G	A	A	A	A	A	A	G	G	T	T	NA	NA	A	A	G	G	C	C	C	C	A	A	C	C	T	T	C	C	T	T	G	G	T	T	A	A	A	A	A	A	A	A	C	C	C	C	C	C	C	C	G	G	G	G	G	G	G	G	G	G	A	A	A	A	G	G	A	A	G	G	A	A	G	G	C	C	C	C	A	A	A	A	T	T	A	A	C	C	T	T	A	A	T	T	G	G	A	A	C	C	T	T	A	A	G	G	C	C	A	A	C	C	T	T	T	T	G	G	A	A	A	A	A	A	G	G	A	A	G	G	C	C	T	T	G	G	T	T	G	G	C	C	C	C	C	C	T	T	T	T	C	C	A	A	A	A	A	A	C	C	A	A	A	A	C	C	C	C	A	A	T	T	G	G	G	G	G	G	T	T	G	G	T	T	G	G	A	A	T	T	A	A	A	A	G	G	G	G	A	A	A	A	C	C	A	A	A	A	G	G	C	C	T	T	A	A	A	A	A	A	T	T	C	C	G	G	C	C	T	T	G	G	T	T	C	C	T	T	G	G	A	A	T	T	G	G	A	A	G	G	G	G	A	A	G	G	A	A	T	T	A	A	T	T	C	C	T	T	T	T	T	T	C	C	C	C	A	A	A	A	A	A	T	T	A	A	G	G	C	C	G	G	C	C	A	A	T	T	A	A	C	C	G	G	A	A	A	A	C	C	T	T	C	C	T	T	G	G	A	A	T	T	A	A	G	G	G	G	C	C	C	C	T	T	T	T	T	T	G	G	T	T	A	A	C	C	A	A	A	A	A	A	A	A	C	C	T	T	A	A	G	G	G	G	T	T	A	A	A	A	C	C	A	A	T	T	T	T	G	G	T	T	G	G	T	T	G	G	A	A	A	A	A	A	A	A	G	G	G	G	T	T	G	G	A	A	C	C	T	T	A	A	C	C	C	C	C	C	G	G	C	C	G	G	G	G	T	T	C	C	T	T	A	A	T	T	G	G	A	A	G	G	C	C	A	A	C	C	G	G	T	T	T	T	G	G	T	T	G	G	T	T	A	A	C	C	T	T	T	T	A	A	T	T	T	T	A	A	T	T	C	C	C	C	C	C	C	C	G	G	C	C	G	G	T	T	A	A	C	C	T	T	G	G	T	T	G	G	T	T	A	A	A	A	G	G	G	G	G	G	G	G	C	C	G	G	A	A	G	G	A	A	A	A	C	C	G	G	T	T	T	T	NA	NA	C	C	C	C	A	A	T	T	C	C	C	C	C	C	C	C	C	C	C	C	G	G	T	T	T	T	C	C	G	G	T	T	C	C	A	A	G	G	C	C	G	G	A	A	C	C	C	C	C	C	A	A	A	A	C	C	T	T	C	C	T	T	T	T	A	A	T	T	C	C	A	A	C	C	A	A	A	A	C	C	G	G	G	G	A	A	C	C	C	C	G	G	C	C	A	A	C	C	G	G	A	A	T	T	A	A	T	T	C	C	A	A	G	G	G	G	C	C	T	T	T	T	A	A	G	G	A	A	C	C	A	A	T	T	C	C	A	A	G	G	G	G	G	G	G	G	G	G	T	T	C	C	C	C	G	G	A	A	G	G	C	C	C	C	A	A	T	T	G	G	G	G	C	C	G	G	T	T	A	A	A	A	C	C	T	T	A	A	T	T	C	C	T	T	T	T	G	G	C	C	C	C	T	T	T	T	G	G	A	A	T	T	T	T	G	G	G	G	G	G	A	A	C	C	T	T	G	G	C	C	C	C	A	A	G	G	A	A	A	A	C	C	G	G	T	T	A	A	A	A	C	C	C	C	A	A	G	G	T	T	A	A	C	C	T	T	T	T	G	G	T	T	C	C	C	C	T	T	G	G	G	G	G	G	A	A	G	G	G	G	T	T	G	G	G	G	G	G	G	G	G	G	G	G	T	T	A	A	A	A	A	A	A	A	C	C	C	C	C	C	C	C	T	T	A	A	G	G	T	T	C	C	G	G	A	A	A	A	A	A	A	A	A	A	C	C	G	G	A	A	C	C	C	C	C	C	A	A	G	G	T	T	A	A	C	C	C	C	A	A	A	A	G	G	G	G	T	T	G	G	C	C	C	C	G	G	G	G	T	T	C	C	G	G	A	A	A	A	A	A	T	T	C	C	G	G	C	C	A	A	T	T	A	A	G	G	A	A	G	G	C	C	T	T	C	C	C	C	C	C	G	G	T	T	G	G	C	C	T	T	A	A	G	G	C	C	C	C	G	G	A	A	T	T	T	T	G	G	G	G	A	A	G	G	C	C	C	C	T	T	A	A	G	G	T	T	A	A	A	A	T	T	A	A	G	G	C	C	C	C	G	G	G	G	A	A	T	T	C	C	T	T	T	T	A	A	C	C	A	A	G	G	G	G	G	G	A	A	A	A	A	A	C	C	A	A	C	C	G	G	T	T	T	T	C	C	A	A	A	A	C	C	G	G	G	G	A	A	C	C	C	C	T	T	G	G	C	C	G	G	C	C	C	C	G	G	C	C	T	T	T	T	G	G	T	T	C	C	A	A	A	A	C	C	T	T	A	A	A	A	G	G	C	C	G	G	G	G	G	G	C	C	C	C	G	G	G	G	G	G	G	G	T	T	G	G	C	C	A	A	G	G	G	G	C	C	A	A	T	T	T	T	T	T	C	C	A	A	G	G	G	G	A	A	T	T	T	T	A	A	A	A	C	C	A	A	T	T	A	A	T	T	A	A	C	C	C	C	C	C	T	T	C	C	A	A	A	A	T	T	C	C	G	G	C	C	C	C	A	A	C	C	G	G	A	A	A	A	A	A	G	G	T	T	C	C	T	T	C	C	C	C	G	G	C	C	C	C	T	T	A	A	T	T	C	C	C	C	A	A	T	T	T	T	T	T	T	T	T	T	C	C	A	A	C	C	A	A	A	A	C	C	C	C	T	T	A	A	G	G	C	C	C	C	C	C	A	A	A	A	C	C	C	C	A	A	C	C	G	G	G	G	C	C	A	A	C	C	C	C	C	C	A	A	A	A	C	C	C	C	C	C	T	T	C	C	A	A	C	C	A	A	G	G	T	T	C	C	G	G	A	A	C	C	G	G	T	T	T	T	G	G	G	G	G	G	A	A	C	C	C	C	A	A	A	A	T	T	A	A	T	T	A	A	A	A	G	G	A	A	C	C	C	C	A	A	T	T	C	C	A	A	T	T	G	G	C	C	A	A	G	G	A	A	G	G	A	A	G	G	G	G	T	T	T	T	C	C	G	G	C	C	G	G	C	C	C	C	A	A	C	C	T	T	G	G	T	T	C	C	A	A	G	G	T	T	G	G	A	A	T	T	C	C	C	C	T	T	A	A	A	A	T	T	T	T	T	T	C	C	A	A	T	T	A	A	G	G	G	G	C	C	G	G	T	T	G	G	G	G	T	T	A	A	G	G	C	C	G	G	C	C	G	G	G	G	T	T	G	G	T	T	C	C	G	G	G	G	C	C	G	G	G	G	G	G	G	G	T	T	A	A	C	C	C	C	C	C	C	C	A	A	A	A	T	T	C	C	T	T	G	G	G	G	G	G	G	G	C	C	C	C	T	T	A	A	G	G	A	A	C	C	G	G	G	G	G	G	T	T	T	T	C	C	C	C	G	G	C	C	G	G	A	A	G	G	C	C	G	G	T	T	G	G	G	G	C	C	T	T	A	A	G	G	T	T	C	C	A	A	T	T	G	G	G	G	C	C	G	G	G	G	G	G	C	C	A	A	C	C	G	G	C	C	A	A	G	G	A	A	A	A	G	G	G	G	G	G	G	G	A	A	A	A	C	C	C	C	G	G	A	A	G	G	A	A	G	G	G	G	T	T	T	T	G	G	C	C	C	C	T	T	G	G	G	G	G	G	C	C	G	G	C	C	A	A	A	A	C	C	G	G	G	G	T	T	C	C	C	C	C	C	C	C	G	G	T	T	A	A	C	C	C	C	C	C	A	A	A	A	C	C	NA	NA	C	C	T	T	A	A	C	C	C	C	T	T	C	C	A	A	C	C	A	A	T	T	A	A	A	A	A	A	A	A	A	A	G	G	T	T	C	C	T	T	A	A	C	C	C	C	C	C	A	A	A	A	C	C	T	T	A	A	T	T	A	A	A	A	G	G	C	C	G	G	G	G	T	T	G	G	G	G	C	C	C	C	G	G	C	C	G	G	G	G	T	T	A	A	C	C	T	T	C	C	G	G	G	G	C	C	G	G	C	C	C	C	C	C	G	G	T	T	C	C	G	G	A	A	C	C	G	G	G	G	A	A	C	C	C	C	A	A	G	G	C	C	T	T	A	A	G	G	G	G	G	G	C	C	C	C	T	T	T	T	T	T	A	A	G	T	G	G	A	A	A	A	C	C	C	C	C	C	C	C	C	C	C	C	G	G	T	T	C	C	T	T	T	T	C	C	C	C	T	T	A	A	C	C	G	G	T	T	G	G	G	G	G	G	C	C	G	G	A	A	C	C	G	G	T	T	C	C	G	G	T	T	G	G	A	A	G	G	T	T	T	T	C	C	T	T	A	A	A	A	C	C	C	C	C	C	A	A	T	T	G	G	A	A	C	C	G	G	T	T	T	T	A	A	T	T	T	T	C	C	C	C	T	T	C	C	C	C	C	C	A	A	T	T	G	G	A	A	A	A	C	C	G	G	T	T	NA	NA	T	T	G	G	C	T	G	G	G	G	A	A	A	A	T	T	A	A	A	A	G	G	T	T	C	C	G	G	A	A	C	C	T	T	T	T	G	G	C	C	C	C	NA	NA	T	T	A	A	C	C	C	C	G	G	A	A	C	T	T	T	C	C	G	G	C	C	A	A	A	A	G	G	C	C	C	C	A	A	C	C	G	G	C	C	T	T	T	T	T	T	C	C	T	T	C	C	C	C	T	T	G	G	C	C	C	C	G	G	NA	NA	G	G	C	C	A	A	A	A	C	C	T	T	T	T	T	T	A	A	G	G	C	C	G	G	T	T	T	T	T	T	G	G	A	A	T	T	A	A	C	C	T	T	G	G	T	T	G	G	T	T	A	A	C	C	A	A	T	T	A	A	T	T	G	G	C	C	G	G	G	G	G	G	A	A	T	T	A	A	A	A	A	A	T	T	C	C	G	G	G	G	C	C	A	A	T	T	T	T	T	T	G	G	G	G	A	A	C	C	G	G	A	A	C	C	C	C	G	G	C	C	G	G	C	C	G	G	C	C	A	A	T	T	A	A	A	A	A	A	C	C	T	T	A	A	C	C	NA	NA	G	G	A	A	G	G	C	C	C	C	G	G	A	A	A	A	A	A	T	T	G	G	G	G	G	G	C	C	C	C	A	A	C	C	T	T	G	G	NA	NA	A	A	C	C	C	C	C	C	T	T	C	C	G	G	C	C	A	A	A	A	G	G	A	A	A	A	T	T	A	A	A	A	T	T	C	C	T	T	C	C	A	A	C	C	C	C	C	C	C	C	T	T	A	A	A	A	G	G	C	C	A	A	T	T	C	C	C	C	C	C	A	A	C	C	C	C	G	G	G	G	G	G	T	T	A	A	G	G	T	T	C	C	T	T	A	A	G	G	G	G	G	G	C	C	C	C	T	T	T	T	C	C	T	T	G	G	A	A	T	T	T	T	G	G	G	G	A	A	T	T	G	G	C	C	T	T	G	G	G	G	T	T	A	A	T	T	NA	NA	C	C	A	A	C	C	A	A	C	C	A	A	C	C	T	T	A	A	G	G	T	T	A	A	A	A	C	C	G	G	G	G	G	G	G	G	A	A	G	G	G	G	G	G	C	C	C	C	C	C	C	C	T	T	A	A	T	T	T	T	A	A	A	A	T	T	T	T	G	G	T	T	A	A	T	T	A	A	A	A	T	T	C	C	C	C	T	T	G	G	G	G	T	T	A	A	C	C	G	G	G	G	G	G	G	G	C	C	G	G	A	A	T	T	T	T	A	A	A	A	A	A	A	A	T	T	A	A	T	T	G	A	A	A	C	C	A	A	A	A	G	G	G	G	A	A	A	A	C	C	C	C	T	T	G	G	A	A	A	A	T	T	T	T	G	G	A	A	A	A	T	T	A	A	A	A	A	A	G	G	C	C	G	G	C	C	G	G	T	T	C	C	C	C	C	C	T	T	G	G	A	A	A	A	C	C	T	T	T	T	A	A	C	C	A	A	C	C	C	C	C	C	T	T	G	G	T	T	T	T	T	T	A	A	G	G	C	C	A	A	G	G	T	T	C	C	C	C	T	T	T	T	G	G	C	C	A	A	G	G	C	C	G	G	G	G	C	C	G	G	T	T	G	G	T	T	C	C	C	C	A	A	G	G	C	C	A	A	C	C	T	T	A	A	A	A	A	A	C	C	C	C	C	C	C	C	C	C	T	T	C	C	G	G	C	C	C	C	C	C	G	G	G	G	C	C	G	G	C	C	T	T	C	C	T	T	A	A	A	A	C	C	C	C	C	C	T	T	T	T	A	A	C	C	A	A	A	A	G	G	C	C	C	C	T	T	A	A	T	T	C	C	C	C	T	T	C	C	G	G	C	C	T	T	G	G	C	C	T	T	C	C	G	G	A	A	A	A	C	T	A	A	C	C	A	A	T	T	T	T	C	C	A	A	T	T	T	T	G	G	A	A	A	A	G	G	A	A	G	G	A	A	C	C	A	A	A	A	G	G	T	T	G	G	C	C	T	T	C	C	T	T	G	G	C	T	NA	NA	T	T	G	G	G	A	C	C	G	A	G	C	A	A	T	T	C	T	A	A	NA	NA	A	G	A	A	T	T	A	A	A	G	G	G	C	C	G	G	T	C	G	T	C	T	A	T	A	G	T	T	C	T	A	A	A	A	C	T	C	T	T	A	C	G	C	C	T	T	C	C	C	T	A	A	T	C	T	T	NA	NA	G	G	T	C	C	T	G	A	A	T	T	T	C	C	T	T	A	G	C	C	C	G	A	G	T	G	G	G	T	C	G	C	C	C	C	C	G	G	A	A	T	G	T	T	C	C	G	G	T	T	T	C	G	T	G	G	C	C	T	C	C	C	T	T	G	G	A	A	C	C	T	C	C	A	A	A	C	C	C	C	A	A	C	T	C	C	G	G	A	T	T	T	G	G	T	T	C	A	C	T	G	G	NA	NA	T	G	G	G	T	T	C	C	G	A	T	G	C	G	NA	NA	A	G	C	C	T	G	A	G	C	T	A	A	C	T	NA	NA	C	T	T	A	A	A	NA	NA	G	T	G	A	A	C	G	G	C	A	A	G	T	T	A	C	G	A	G	G	G	G	G	A	C	C	A	G	T	A	C	A	NA	NA	G	A	G	G	T	G	C	C	G	G	A	C	G	A	A	T	G	A	G	G	A	G	A	A	C	C	T	C	A	A	G	A	G	T	A	C	A	G	C	G	T	T	NA	NA	A	G	A	T	G	G	A	G	T	G	G	G	T	A	T	C	T	T	C	C	G	G	A	G	A	A	T	G	A	A	T	T	C	C	T	C	G	A	A	A	T	T	G	G	G	A	A	G	G	G	G	A	C	C	NA	NA	A	A	G	G	T	C	G	A	NA	NA	A	A	G	A	G	G	A	A	C	C	C	C	T	A	A	G	G	G	C	C	A	C	A	A	G	A	C	T	T	T	NA	NA	T	C	C	G	T	C	G	G	A	G	A	A	G	T	NA	NA	G	A	G	A	A	A	T	C	C	C	A	A	A	G	G	A	G	A	T	C	G	G	C	T	G	G	T	T	C	C	T	C
CC	OR2417f56	NA	NA	1	NA	G	G	C	C	T	T	A	A	G	G	C	C	G	G	C	C	T	T	A	A	T	T	C	C	A	A	C	C	A	A	C	C	A	A	C	C	G	G	G	G	G	G	G	G	C	C	G	G	T	T	T	T	A	A	A	A	T	T	G	G	T	T	A	A	C	C	A	A	C	C	C	C	G	G	G	G	A	A	C	C	A	A	G	G	A	A	G	G	T	T	NA	NA	NA	NA	C	C	T	T	A	A	G	G	G	G	A	A	G	G	G	G	C	C	A	A	G	G	T	T	G	G	T	T	A	A	A	A	T	T	T	T	A	A	G	G	C	C	G	G	T	T	T	T	A	A	A	A	C	C	C	C	A	A	G	G	A	A	A	A	C	C	T	T	T	T	G	G	C	C	G	G	G	G	G	G	C	C	G	G	G	G	A	A	A	A	A	A	A	A	T	T	C	C	A	A	T	T	A	A	A	A	G	G	C	C	G	G	G	G	C	C	G	G	G	G	G	G	C	C	G	G	G	G	G	G	C	C	A	A	C	C	T	T	G	G	C	C	A	A	G	G	T	T	A	A	T	T	C	C	T	T	T	T	G	G	C	C	G	G	A	A	C	C	C	C	G	G	A	A	C	C	A	A	G	G	T	T	T	T	T	T	T	T	G	G	T	T	G	G	G	G	A	A	G	G	T	T	T	T	T	T	A	A	G	G	A	A	C	C	A	A	G	G	T	T	T	T	T	T	A	A	A	A	G	G	C	C	C	C	T	T	A	A	C	C	C	C	A	A	T	T	T	T	G	G	T	T	T	T	A	A	C	C	T	T	T	T	A	A	G	G	G	G	T	T	T	T	C	C	A	A	A	A	C	C	G	G	T	T	G	G	A	A	T	T	G	G	T	T	C	C	C	C	G	G	C	C	G	G	C	C	A	A	A	A	T	T	G	G	G	G	G	G	C	C	T	T	A	A	A	A	T	T	C	C	T	T	G	G	G	G	T	T	G	G	G	G	G	G	T	T	G	G	C	C	G	G	T	T	T	T	G	G	A	A	G	G	A	A	G	G	C	C	G	G	G	G	T	T	G	G	C	C	C	C	C	C	G	G	T	T	G	G	T	T	C	C	T	T	T	T	G	G	G	G	C	C	A	A	T	T	T	T	A	A	C	C	T	T	T	T	A	A	G	G	G	G	C	C	T	T	C	C	A	A	C	C	C	C	G	G	C	C	T	T	C	C	C	C	A	A	A	A	T	T	A	A	A	A	C	C	C	C	G	G	T	T	A	A	C	C	A	A	A	A	C	C	C	C	G	G	C	C	C	C	G	G	A	A	A	A	C	C	A	A	T	T	G	G	T	T	T	T	A	A	G	G	C	C	G	G	C	C	C	C	C	C	A	A	G	G	C	C	T	T	T	T	T	T	T	T	C	T	G	G	G	G	A	A	G	G	C	C	A	A	G	G	T	T	T	T	T	T	T	T	A	A	G	G	A	A	T	T	C	C	A	A	G	G	G	G	C	C	G	G	A	A	G	G	C	C	C	C	C	C	T	T	T	T	A	A	T	T	T	T	G	G	G	G	G	G	T	T	G	G	G	G	A	A	T	T	C	C	A	A	C	C	C	C	G	G	A	A	A	A	G	G	A	A	T	T	A	A	A	A	C	C	G	G	G	G	G	G	A	A	T	T	G	G	G	G	G	G	C	C	T	T	G	G	C	C	G	G	C	C	A	A	G	G	A	A	A	A	T	T	T	T	C	C	C	C	A	A	T	T	G	G	G	G	C	C	C	C	A	A	A	A	G	G	T	T	G	G	G	G	G	G	G	G	A	A	C	C	T	T	A	A	NA	NA	G	G	T	T	G	G	C	C	G	G	G	G	A	A	G	G	T	T	C	C	G	G	G	G	C	C	C	C	A	A	A	A	G	G	G	G	T	T	C	C	C	C	C	C	T	T	A	A	A	A	A	A	G	G	C	C	G	G	A	A	A	A	A	A	G	G	C	C	T	T	C	C	A	A	A	A	A	A	T	T	A	A	G	G	G	G	NA	NA	C	C	C	C	A	A	C	C	T	T	A	A	C	C	G	G	C	C	T	T	T	T	C	C	T	T	G	G	A	A	T	T	C	C	A	A	G	G	C	C	C	C	A	A	C	C	G	G	C	C	C	C	A	A	A	A	G	G	G	G	A	A	C	C	G	G	G	G	A	A	C	C	T	T	C	C	G	G	G	G	G	G	T	T	C	C	T	T	C	C	A	A	A	A	A	A	G	G	C	C	G	G	G	G	C	C	A	A	T	T	C	C	A	A	G	G	G	G	T	T	T	T	T	T	G	G	C	C	C	C	C	C	G	G	T	T	G	G	C	C	G	G	G	G	C	C	T	T	C	C	A	A	T	T	C	C	T	T	C	C	G	G	T	T	G	G	T	T	C	C	C	T	A	A	C	C	C	C	A	A	G	G	A	A	T	T	A	A	T	T	G	G	T	T	T	T	G	G	G	G	A	A	T	T	T	T	C	C	G	G	G	G	T	T	T	T	T	T	A	A	T	T	C	C	G	G	C	C	T	T	A	A	C	C	G	G	A	A	C	C	T	T	A	A	G	G	T	T	A	A	G	G	G	G	A	A	C	C	G	G	A	A	T	T	C	C	C	C	G	G	G	G	T	T	G	G	A	A	C	C	C	C	T	T	G	G	T	T	C	C	C	C	A	A	C	C	G	G	C	C	G	G	T	T	T	T	G	G	A	A	A	A	G	G	C	C	C	C	A	A	G	G	C	C	A	A	T	T	A	A	T	T	G	G	T	T	A	A	G	G	C	C	C	C	C	C	T	T	A	A	T	T	G	G	C	C	A	A	G	G	C	C	A	A	A	A	C	C	A	A	G	G	G	G	C	C	G	G	G	G	G	G	A	A	T	T	C	C	C	C	A	A	C	C	C	C	G	G	G	G	G	G	T	T	A	A	A	A	C	C	G	G	A	A	G	G	G	G	A	A	G	G	G	G	G	G	A	A	G	G	C	C	G	G	A	A	C	C	T	T	C	C	C	C	T	T	T	T	C	C	A	A	A	A	G	G	C	C	C	C	C	C	C	C	C	C	A	A	G	G	T	T	T	T	C	C	A	A	T	T	T	T	A	A	A	A	C	C	C	C	C	C	C	C	A	A	A	A	T	T	T	T	T	T	G	G	C	C	C	C	A	A	T	T	T	T	T	T	T	T	G	G	C	C	C	C	A	A	T	T	C	C	A	A	G	G	G	G	T	T	C	C	A	A	G	G	G	G	G	G	G	G	T	T	G	G	T	T	G	G	C	C	C	C	T	T	A	A	A	A	C	C	G	G	G	G	C	C	A	A	T	T	G	G	C	C	G	G	T	T	G	G	C	C	G	G	A	A	G	G	C	C	G	G	T	T	A	A	A	A	C	C	T	T	C	C	C	C	T	T	T	T	C	C	T	T	C	C	T	T	C	C	G	G	T	T	C	C	A	A	G	G	T	T	C	C	G	G	G	G	C	C	A	A	T	T	G	G	G	G	A	A	G	G	C	C	T	T	C	C	A	A	C	C	T	T	G	G	A	A	G	G	C	C	C	C	G	G	G	G	A	A	G	G	T	T	G	G	T	T	C	C	A	A	A	A	A	A	A	A	G	G	C	C	C	C	C	C	C	C	T	T	T	T	G	G	C	C	A	A	T	T	A	A	T	T	G	G	T	T	G	G	A	A	A	A	G	G	A	A	G	G	G	G	C	C	G	G	C	C	C	C	C	C	G	G	G	G	G	G	C	C	G	G	A	A	C	C	C	C	T	T	C	C	A	A	T	T	G	G	A	A	T	T	C	C	G	G	T	T	G	G	G	G	A	A	G	G	T	T	T	T	C	C	C	C	G	G	G	G	T	T	C	C	C	C	A	A	A	A	T	T	A	A	A	A	T	T	T	T	A	A	T	T	C	C	A	A	A	A	C	C	C	C	T	T	C	C	T	T	G	G	T	T	G	G	C	C	C	C	C	C	C	C	T	T	T	T	A	A	A	A	A	A	T	T	G	G	G	G	T	T	A	A	A	A	A	A	A	A	G	G	T	T	C	C	T	T	G	G	C	C	G	G	G	G	A	A	A	A	T	T	T	T	G	G	C	C	C	C	G	G	A	A	NA	NA	T	T	A	A	A	A	T	T	T	T	C	C	T	T	C	C	T	T	A	A	C	C	C	C	C	C	C	C	T	T	A	A	C	C	G	G	G	G	A	A	T	T	G	G	T	T	T	T	G	G	T	T	T	T	A	A	C	C	T	T	G	G	T	T	C	C	G	G	C	C	T	T	T	T	C	C	A	A	C	C	C	C	G	G	T	T	A	A	G	G	C	C	C	C	G	G	T	T	G	G	C	C	T	T	G	G	G	G	G	G	T	T	T	T	T	T	C	C	T	T	G	G	G	G	C	C	C	C	C	C	T	T	C	C	C	C	C	C	C	C	C	C	T	T	C	C	C	C	C	C	A	A	G	G	C	C	C	C	C	C	C	C	A	A	G	G	A	A	G	G	G	G	A	A	A	A	C	C	G	G	A	A	T	T	G	G	C	C	A	A	A	A	T	T	G	G	T	T	C	C	C	C	G	G	A	A	C	C	C	C	G	G	C	C	C	C	T	T	G	G	A	A	G	G	G	G	C	C	A	A	A	A	A	A	A	A	A	A	C	C	G	G	A	A	T	T	T	T	C	C	T	T	A	A	G	G	G	G	A	A	T	T	G	G	G	G	A	A	A	A	G	G	A	A	C	C	A	A	A	A	A	A	T	T	A	A	T	T	A	A	A	A	A	A	G	G	G	G	A	A	T	T	G	G	T	T	A	A	A	A	T	T	G	G	C	C	A	A	T	T	A	A	T	T	G	G	A	A	A	A	G	G	C	C	C	C	A	A	G	G	G	G	C	C	A	A	C	C	A	A	A	A	C	C	A	A	A	A	G	G	A	A	A	A	T	T	C	C	T	T	A	A	C	C	A	A	A	A	T	T	C	C	C	C	C	C	A	A	A	A	A	A	A	A	G	G	C	C	A	A	A	A	T	T	G	G	G	G	G	G	T	T	T	T	G	G	G	G	A	A	G	G	T	T	A	A	T	T	A	A	A	A	A	A	G	G	A	A	T	T	A	A	T	T	G	G	T	T	T	T	C	C	T	T	T	T	T	T	A	A	T	T	C	C	A	A	G	G	A	A	C	C	T	T	A	A	C	C	T	T	C	C	C	C	A	A	A	A	C	C	T	T	G	G	C	C	C	C	A	A	T	T	T	T	G	G	G	G	C	C	G	G	A	A	T	T	T	T	A	A	T	T	T	T	C	C	A	A	A	A	T	T	C	C	T	T	G	G	C	C	NA	NA	G	G	G	G	A	A	A	A	C	C	T	T	A	A	A	A	T	T	T	T	C	C	G	G	A	A	G	G	G	G	T	T	C	C	A	A	A	A	T	T	T	T	A	A	A	A	T	T	G	G	T	T	C	C	C	C	G	G	A	A	G	G	G	G	C	C	G	G	G	G	T	T	T	T	C	C	A	A	G	G	T	T	A	A	T	T	C	C	G	G	G	G	A	A	G	G	T	T	G	G	C	C	G	G	C	C	G	G	C	C	T	T	G	G	A	A	T	T	T	T	A	A	G	G	T	T	C	C	G	G	T	T	A	A	T	T	G	G	T	T	T	T	A	A	G	G	C	C	C	C	C	C	G	G	C	C	G	G	A	A	A	A	A	A	A	A	C	C	G	G	C	C	G	G	A	A	A	A	T	T	C	C	G	G	C	C	C	C	C	C	G	G	A	A	C	C	G	G	A	A	A	A	G	G	T	T	A	A	C	C	G	G	A	A	T	T	T	T	T	T	A	A	C	C	G	G	T	T	G	G	G	G	T	T	A	A	C	C	T	T	A	A	C	C	G	G	T	T	G	G	C	C	G	G	G	G	G	G	G	G	C	C	G	G	C	C	T	T	G	G	G	G	C	C	C	C	C	C	C	C	A	A	C	C	C	C	A	A	A	A	A	A	C	C	A	A	G	G	T	T	G	G	A	A	T	T	C	C	G	G	A	A	C	C	C	C	G	G	T	T	C	C	G	G	G	G	C	C	T	T	A	A	T	T	C	C	A	A	C	C	T	T	C	C	T	T	T	T	C	C	T	T	T	T	A	A	T	T	G	G	C	C	T	T	G	G	C	C	G	G	G	G	T	T	C	C	A	A	G	G	G	G	G	G	C	C	T	T	A	A	A	A	G	G	G	G	T	T	G	G	G	G	C	C	T	T	A	A	C	C	A	A	C	C	A	A	G	G	T	T	C	C	A	A	T	T	G	G	T	T	A	A	T	T	G	G	A	A	A	A	T	T	G	G	T	T	G	G	A	A	T	T	G	G	G	G	C	C	A	A	A	A	G	G	G	G	C	C	A	A	C	C	C	C	C	C	G	G	G	G	A	A	T	T	G	G	A	A	C	C	A	A	C	C	G	G	T	T	A	A	G	G	G	G	T	T	A	A	T	T	C	C	A	A	T	T	G	G	C	C	G	G	C	C	C	C	T	T	G	G	A	A	T	T	T	T	A	A	G	G	A	A	A	A	G	G	G	G	T	T	G	G	T	T	C	C	A	A	G	G	A	A	C	C	G	G	C	C	G	G	A	A	A	A	C	C	G	G	A	A	A	A	T	T	C	C	A	A	A	A	T	T	G	G	A	A	C	C	C	C	A	A	C	C	G	G	G	G	T	T	C	C	G	G	T	T	C	C	C	C	T	T	T	T	G	G	C	C	A	A	T	T	G	G	C	C	G	G	T	T	G	G	T	T	G	G	G	G	A	A	G	G	A	A	A	A	C	C	T	T	T	T	G	G	T	T	A	A	C	C	A	A	A	A	G	G	A	A	C	C	G	G	C	C	T	T	G	G	A	A	C	C	G	G	G	G	A	A	G	G	C	C	A	A	A	A	A	A	A	A	C	C	C	C	T	T	G	G	C	C	G	G	T	T	A	A	G	G	C	C	C	C	T	T	C	C	T	T	A	A	A	A	A	A	A	A	A	A	C	C	A	A	G	G	G	G	C	C	G	G	A	A	T	T	T	T	T	T	A	A	T	T	T	T	C	C	T	T	A	A	G	G	G	G	T	T	T	T	G	G	A	A	G	G	G	G	T	T	G	G	T	T	C	C	G	G	T	T	G	G	T	T	G	G	C	C	T	T	A	A	T	T	G	G	A	A	T	T	A	A	A	A	C	C	C	C	T	T	C	C	C	C	C	C	G	G	G	G	T	T	T	T	T	T	C	C	T	T	G	G	A	A	A	A	G	G	A	A	A	A	T	T	T	T	G	G	T	T	T	T	G	G	G	G	G	G	G	G	G	G	A	A	T	T	T	T	C	C	A	A	A	A	A	A	C	C	A	A	C	C	G	G	T	T	A	A	A	A	T	T	T	T	T	T	G	G	T	T	T	T	G	G	G	G	C	C	C	C	T	T	G	G	G	G	T	T	G	G	G	G	A	A	G	G	A	A	A	A	C	C	A	A	T	T	G	G	G	G	T	T	A	A	T	T	T	T	T	T	T	T	G	G	T	T	G	G	C	C	A	A	G	G	T	T	C	C	C	C	G	G	A	A	C	C	T	T	A	A	A	A	G	G	T	T	T	T	T	T	A	A	A	A	A	A	C	C	A	A	T	T	G	G	T	T	A	A	G	G	A	A	C	C	G	G	T	T	C	C	A	A	A	A	T	T	G	G	T	T	A	A	T	T	A	A	T	T	G	G	A	A	G	G	T	T	C	C	A	A	T	T	A	A	C	C	C	C	C	C	T	T	A	A	T	T	G	G	C	C	G	G	T	T	G	G	A	A	T	T	A	A	C	C	G	G	A	A	G	G	A	A	C	C	A	A	T	T	A	A	G	G	C	C	C	C	C	C	T	T	C	C	G	G	C	C	T	T	G	G	T	T	C	C	G	G	C	C	A	A	A	A	T	T	G	G	C	C	T	T	T	T	A	A	A	A	C	C	A	A	C	C	A	A	A	A	T	T	G	G	G	G	C	C	C	C	C	C	G	G	C	C	C	C	T	T	A	A	T	T	A	A	A	A	A	A	A	A	G	G	A	A	G	G	C	C	C	C	T	T	C	C	T	T	A	A	T	T	G	G	A	A	G	G	G	G	T	T	T	T	G	G	T	T	C	C	T	T	T	T	G	G	C	C	G	G	C	C	T	T	T	T	C	C	G	G	A	A	C	C	A	A	T	T	C	C	A	A	C	C	C	C	C	C	G	G	G	G	A	A	T	T	T	T	T	T	T	T	A	A	C	C	G	G	G	G	A	A	G	G	A	A	A	A	A	A	A	A	T	T	C	C	T	T	T	T	T	T	C	C	A	A	G	G	C	C	C	C	G	G	A	A	T	T	G	G	T	T	C	C	G	G	T	T	A	A	G	G	T	T	G	G	A	A	C	C	G	G	C	C	G	G	A	A	T	T	C	C	C	C	A	A	T	T	G	G	A	A	T	T	C	C	C	C	T	T	G	G	G	G	C	C	C	C	C	C	C	C	G	G	T	T	C	C	G	G	A	A	T	T	T	T	G	G	T	T	T	T	G	G	G	G	A	A	G	G	C	C	T	T	A	A	T	T	G	G	T	T	T	T	A	A	T	T	G	G	C	C	T	T	A	A	G	G	G	G	T	T	T	T	A	A	A	A	A	A	G	G	A	A	T	T	T	T	T	T	G	G	G	G	G	G	T	T	A	A	C	C	A	A	G	G	A	A	G	G	A	A	A	A	C	C	T	T	C	C	T	T	A	A	A	A	C	C	T	T	G	G	T	T	T	T	G	G	C	C	T	T	A	A	G	G	A	A	G	G	A	A	G	G	T	T	T	T	G	G	A	A	G	G	G	G	T	T	A	A	G	G	A	A	C	C	C	C	T	T	A	A	A	A	C	C	C	C	C	C	T	T	G	G	G	G	C	C	C	C	A	A	C	C	C	C	G	G	G	G	A	A	G	G	C	C	C	C	G	G	C	C	C	C	T	T	T	T	G	G	T	T	T	T	A	A	C	C	G	G	G	G	G	G	G	G	C	C	T	T	A	A	C	C	A	A	T	T	G	G	C	G	C	C	G	G	G	G	C	C	G	G	C	C	G	G	T	T	G	G	A	A	C	C	C	C	T	T	C	C	C	C	G	G	A	A	G	G	G	G	A	A	A	A	T	T	T	T	T	T	C	C	G	G	A	A	G	G	C	C	C	C	A	A	A	A	G	G	C	C	G	G	C	C	T	T	A	A	A	A	A	A	A	A	C	C	G	G	T	T	C	C	C	C	A	A	T	T	A	A	G	G	T	T	G	G	A	A	A	A	G	G	A	A	T	T	C	C	A	A	T	T	G	G	G	G	A	A	T	T	C	C	A	A	C	C	G	G	T	T	A	A	G	G	G	G	T	T	C	C	A	A	G	G	G	G	A	A	C	C	T	T	G	G	G	G	C	C	A	A	C	C	A	A	C	C	T	T	A	A	C	C	T	T	A	A	A	A	C	C	G	G	C	C	G	G	T	T	T	T	T	T	T	T	A	A	A	A	T	T	C	C	T	T	G	G	G	G	C	C	C	C	A	A	T	T	A	A	G	G	C	C	G	G	C	C	G	G	C	C	G	G	G	G	A	A	C	C	G	G	A	A	T	T	T	T	A	A	G	G	C	C	T	T	G	G	C	C	G	G	T	T	A	A	C	C	T	T	C	C	C	C	T	T	G	G	G	G	T	T	A	A	C	C	G	G	G	G	G	G	C	C	A	A	A	A	T	T	A	A	T	T	C	C	A	A	T	T	T	T	G	G	C	C	T	T	C	C	C	C	T	T	A	A	A	A	T	T	T	T	A	A	G	G	C	C	T	T	C	C	A	A	G	G	A	A	G	G	G	G	C	C	G	G	A	A	T	T	T	T	C	C	T	T	C	C	T	T	A	A	C	C	C	C	G	G	A	A	G	G	G	G	T	T	G	G	A	A	G	G	C	C	G	G	C	C	A	A	G	G	T	T	C	C	G	G	A	A	A	A	A	A	C	C	A	A	C	C	C	C	G	G	G	G	G	G	G	G	G	G	T	T	A	A	T	T	G	G	A	A	C	C	C	C	C	C	T	T	C	C	A	A	C	C	T	T	G	G	C	C	G	G	G	G	A	A	C	C	T	T	C	C	T	T	G	G	A	A	C	C	C	C	C	C	T	T	A	A	T	T	G	G	C	C	G	G	G	G	A	A	T	T	A	A	G	G	C	C	A	A	C	C	G	G	C	C	C	C	G	G	G	G	G	G	C	C	C	C	A	A	G	G	T	T	G	G	A	A	T	T	C	C	G	G	C	C	C	C	T	T	G	G	G	G	T	T	G	G	T	T	G	G	T	T	C	C	A	A	T	T	T	T	T	T	A	A	C	C	G	G	T	T	C	C	C	C	A	A	T	T	T	T	C	C	G	G	T	T	T	T	A	A	C	C	C	C	C	C	G	G	C	C	T	T	T	T	T	T	T	T	G	G	A	A	C	C	C	C	C	C	C	C	G	G	C	C	A	A	A	A	A	A	A	A	C	C	C	C	G	G	C	C	T	T	A	A	C	C	T	T	A	A	G	G	T	T	T	T	C	C	C	C	T	T	T	T	A	A	G	G	A	A	C	C	T	T	G	G	A	A	C	C	T	T	G	G	G	G	A	A	A	A	A	A	A	A	C	C	T	T	A	A	A	A	T	T	C	C	T	T	C	C	C	C	C	C	T	T	T	T	A	A	C	C	G	G	A	A	C	C	G	G	C	C	A	A	A	A	C	C	C	C	G	G	T	T	T	T	C	C	G	G	A	A	G	G	T	T	C	C	C	C	G	G	C	C	C	C	C	C	A	A	C	C	C	C	T	T	G	G	G	G	A	A	A	A	A	A	G	G	C	C	C	C	C	C	C	C	C	C	C	C	A	A	C	C	G	G	A	A	G	G	T	T	T	T	G	G	G	G	G	G	T	T	T	T	T	T	T	T	G	G	C	C	C	C	C	C	A	A	G	G	A	A	G	G	C	C	C	C	G	G	G	G	G	G	A	A	G	G	C	C	T	T	C	C	T	T	T	T	G	G	A	A	G	G	C	C	G	G	A	A	A	A	C	C	C	C	G	G	A	A	A	A	A	A	C	C	T	T	T	T	C	C	C	C	C	C	T	T	C	C	A	A	C	C	G	G	T	T	G	G	A	A	NA	NA	G	G	T	T	C	C	A	A	C	C	G	G	G	G	C	C	G	G	G	G	G	G	T	T	A	A	C	C	G	G	A	A	A	A	G	G	A	A	G	G	C	C	A	A	C	C	C	C	A	A	A	A	A	A	A	A	T	T	C	C	C	C	C	C	C	C	C	C	T	T	A	A	A	A	G	G	A	A	C	C	T	T	T	T	G	G	C	C	C	C	G	G	T	T	C	C	A	A	C	C	C	C	T	T	A	A	C	C	A	A	G	G	C	C	T	T	C	C	T	T	G	G	A	A	A	A	G	G	A	A	C	C	C	C	A	A	C	C	C	C	G	G	C	C	C	C	C	C	C	C	T	T	T	T	G	G	C	C	A	A	A	A	T	T	T	T	G	G	G	G	A	A	T	T	G	G	T	T	A	A	C	C	C	C	T	T	G	G	T	T	C	C	C	C	C	C	C	C	A	A	C	C	C	C	C	C	T	T	C	C	C	C	C	C	T	T	C	C	A	A	C	C	C	C	A	A	A	A	T	T	G	G	A	A	C	C	C	C	G	G	T	T	A	A	A	A	T	T	A	A	G	G	G	G	T	T	G	G	A	A	C	C	T	T	T	T	A	A	T	T	G	G	A	A	G	G	A	A	T	T	G	G	C	C	C	C	G	G	T	T	T	T	A	A	C	C	A	A	C	C	A	A	A	A	T	T	G	G	G	G	A	A	G	G	A	A	A	A	T	T	A	A	T	T	T	T	G	G	C	C	T	T	C	C	G	G	C	C	T	T	C	C	G	G	C	C	G	G	G	G	A	A	C	C	T	T	T	T	T	T	G	G	C	C	T	T	A	A	T	T	C	C	T	T	C	C	G	G	C	C	G	G	A	A	T	T	C	C	A	A	C	C	A	A	A	A	T	T	T	T	C	C	T	T	T	T	A	A	G	G	A	A	A	A	A	A	G	G	A	A	A	A	A	A	A	A	A	A	T	T	A	A	C	C	G	G	A	A	G	G	G	G	T	T	C	C	T	T	G	G	T	T	C	C	G	G	A	A	A	A	C	C	C	C	G	G	NA	NA	T	T	C	C	A	A	A	A	G	G	A	A	G	G	G	G	T	T	A	A	C	C	T	T	T	T	G	G	C	C	T	T	G	G	C	C	C	C	T	T	T	T	C	C	C	C	A	A	C	C	A	A	C	C	C	C	C	C	G	G	A	A	A	A	T	T	A	A	G	G	A	A	T	T	G	G	A	A	A	A	T	T	A	A	A	A	A	A	G	G	C	C	T	T	G	G	A	A	G	G	G	G	C	C	T	T	C	C	G	G	C	C	A	A	T	T	G	G	C	C	A	A	C	C	G	G	T	T	T	T	C	C	G	G	T	T	T	T	G	G	G	G	G	G	T	T	G	G	A	A	A	A	A	A	T	T	A	A	T	T	A	A	C	C	A	A	T	T	G	G	C	C	G	G	T	T	T	T	A	A	T	T	G	G	C	C	A	A	C	C	G	G	C	C	C	C	T	T	G	G	C	C	T	T	C	C	G	G	T	T	T	T	T	T	T	T	G	G	G	G	G	G	C	C	G	G	A	A	A	A	A	A	G	G	G	G	T	T	C	C	A	A	A	A	A	A	C	C	A	A	A	A	C	C	A	A	A	A	G	G	T	T	A	A	C	C	C	C	G	G	G	G	A	A	G	G	A	A	A	A	A	A	C	C	C	C	T	T	G	G	A	A	G	G	A	A	A	A	C	C	T	T	C	C	G	G	G	G	C	C	T	T	G	G	T	T	C	C	G	G	A	A	G	G	G	G	A	A	A	A	A	A	G	G	C	C	T	T	T	T	A	A	C	C	G	G	C	C	C	C	G	G	G	G	G	G	C	C	G	G	T	T	G	G	T	T	C	C	A	A	C	C	G	G	A	A	T	T	A	A	G	G	A	A	C	C	A	A	A	A	G	G	A	A	C	C	A	A	C	C	C	C	G	G	T	T	A	A	A	A	A	A	A	A	T	T	C	C	T	T	C	C	C	C	T	T	C	C	C	C	A	A	A	A	C	C	T	T	A	A	G	G	G	G	C	C	T	T	G	G	A	A	T	T	T	T	C	C	C	C	T	T	G	G	C	C	A	A	C	C	T	T	C	C	A	A	A	A	A	A	C	C	T	T	A	A	G	G	G	G	G	G	G	G	T	T	C	C	C	C	C	C	C	C	G	G	G	G	A	A	G	G	T	T	A	A	T	T	T	T	G	G	T	T	C	C	C	C	A	A	T	T	C	C	T	T	T	T	C	C	A	A	C	C	A	A	A	A	G	G	T	T	A	A	C	C	T	T	G	G	C	C	G	G	C	C	C	C	T	T	G	G	T	T	A	A	A	A	G	G	A	A	C	C	C	C	NA	NA	C	C	C	C	A	A	C	C	G	G	C	C	G	G	C	C	A	A	C	C	C	C	A	A	A	A	G	G	A	A	A	A	C	C	G	G	A	A	C	C	A	A	G	G	C	C	A	A	T	T	A	A	C	C	A	A	T	T	C	C	A	A	A	A	G	G	G	G	C	C	G	G	G	G	T	T	G	G	A	A	G	G	G	G	A	A	C	C	G	G	A	A	T	T	G	G	A	A	C	C	T	T	A	A	T	T	A	A	T	T	A	A	A	A	T	T	A	A	T	T	G	G	G	G	T	T	G	G	G	G	A	A	G	G	A	A	T	T	T	T	T	T	G	G	G	G	G	G	G	G	C	C	G	G	A	A	T	T	A	A	T	T	C	C	G	G	A	A	G	G	A	A	C	C	T	T	T	T	C	C	A	A	A	A	G	G	A	A	C	C	G	G	C	C	A	A	T	T	G	G	G	G	A	A	G	G	G	G	C	C	C	C	C	C	G	G	G	G	T	T	T	T	C	C	A	A	C	C	G	G	G	G	T	T	A	A	A	A	T	T	G	G	G	G	A	A	T	T	A	A	G	G	C	C	G	G	T	T	A	A	T	T	C	C	T	T	A	A	C	C	A	A	G	G	C	C	T	T	T	T	G	G	T	T	A	A	G	G	C	C	T	T	G	G	A	A	T	T	C	C	G	G	A	A	C	C	T	T	A	A	C	C	A	A	C	C	A	A	T	T	A	A	A	A	C	C	C	C	G	G	C	C	C	C	T	T	G	G	G	G	T	T	C	C	C	C	G	G	A	A	T	T	G	G	A	A	G	G	A	A	C	C	A	A	A	A	C	C	A	A	A	A	G	G	A	A	A	A	A	A	C	C	G	G	T	T	A	A	C	C	T	T	T	T	A	A	C	C	A	A	G	G	C	C	A	A	G	G	A	A	T	T	C	C	T	T	T	T	G	G	G	G	G	G	G	G	T	T	G	G	A	A	T	T	T	T	G	G	A	A	C	C	A	A	T	T	A	A	T	T	C	C	C	C	C	C	A	A	C	C	A	A	T	T	C	C	C	C	C	C	T	T	T	T	G	G	A	A	T	T	G	G	A	A	T	T	G	G	G	G	T	T	G	G	A	A	A	A	G	G	C	C	C	C	C	C	T	T	T	T	T	T	T	T	A	A	A	A	C	C	G	G	G	G	G	G	G	G	G	G	T	T	T	T	T	T	C	C	G	G	T	T	T	T	A	A	T	T	G	G	T	T	T	T	G	G	A	A	G	G	A	A	T	T	G	G	C	C	T	T	T	T	C	C	A	A	A	A	T	T	C	C	T	T	A	A	T	T	T	T	T	T	G	G	A	A	A	A	T	T	G	G	A	A	C	C	G	G	C	C	C	C	A	A	T	T	G	G	C	C	T	T	A	A	G	G	A	A	G	G	C	C	G	A	A	A	A	A	A	A	C	C	G	G	T	T	T	T	C	C	G	G	C	C	G	G	G	G	A	A	T	T	G	G	T	T	T	T	C	C	C	C	G	G	G	G	C	C	G	G	C	C	A	A	A	A	C	C	G	G	C	C	T	T	G	G	C	C	G	G	A	A	G	G	T	T	T	T	G	G	G	G	C	C	C	C	C	C	G	G	T	T	T	T	T	T	C	C	T	T	C	C	G	G	G	G	A	A	A	A	C	C	G	G	C	C	A	A	A	A	T	T	T	T	C	C	T	T	G	G	G	G	A	A	A	A	A	A	A	A	T	T	T	T	A	A	T	T	C	C	C	C	A	A	G	G	A	A	A	A	T	T	T	T	C	C	C	C	G	G	G	G	T	T	A	A	C	C	A	A	C	C	A	A	T	T	C	C	T	T	G	G	T	T	C	C	T	T	G	G	G	G	C	C	A	A	A	A	A	A	G	G	G	G	G	G	C	C	C	C	T	T	A	A	C	C	C	C	C	C	T	T	C	C	C	C	C	C	C	C	A	A	A	A	C	C	A	A	G	G	T	T	T	T	T	T	T	T	G	G	G	G	T	T	T	T	G	G	T	T	G	G	A	A	G	G	C	C	T	T	C	C	G	G	C	C	A	A	A	A	T	T	T	T	T	T	G	G	T	T	G	G	C	C	G	G	T	T	T	T	C	C	T	T	G	G	G	G	T	T	T	T	G	G	G	G	C	C	G	G	A	A	C	C	C	C	T	T	NA	NA	G	G	A	A	G	G	T	T	G	G	A	A	A	A	C	C	G	G	T	T	C	C	C	C	A	A	T	T	T	T	C	C	G	G	C	C	A	A	C	C	G	G	A	A	T	T	G	G	C	C	A	A	C	C	G	G	G	G	T	T	A	A	G	G	G	G	T	T	C	C	A	A	C	C	G	G	A	A	C	C	T	T	A	A	T	T	G	G	C	C	T	T	T	T	T	T	C	C	C	C	G	G	G	G	C	C	T	T	G	G	T	T	A	A	A	A	A	A	A	A	A	A	A	A	A	A	A	A	G	G	A	A	A	A	C	C	G	G	G	G	A	A	A	A	T	T	T	T	G	G	A	A	C	C	G	G	A	A	T	T	A	A	C	C	A	A	T	T	G	G	G	G	G	G	A	A	C	C	C	C	C	C	T	T	A	A	G	G	G	G	A	A	A	A	G	G	T	T	C	C	G	G	C	C	T	T	C	C	G	G	T	T	A	A	A	A	A	A	C	C	T	T	C	C	G	G	A	A	G	G	T	T	A	A	A	A	A	A	T	T	C	C	C	C	G	G	G	G	A	A	G	G	C	C	C	C	C	C	G	G	C	C	C	C	T	T	T	T	C	C	C	C	G	G	G	G	A	A	G	G	C	C	G	G	C	C	C	C	G	G	G	G	A	A	C	C	T	T	C	C	T	T	C	C	T	T	C	C	T	T	C	C	C	C	T	T	A	A	A	A	G	G	A	A	A	A	T	T	T	T	C	C	T	T	A	A	C	C	G	G	T	T	T	T	T	T	G	G	A	A	A	A	C	C	G	G	G	G	A	A	C	C	A	A	C	C	G	G	T	T	G	G	A	A	A	A	T	T	C	C	G	G	G	G	A	A	C	C	T	T	T	T	G	G	T	T	C	C	C	C	A	A	G	G	G	G	G	G	T	T	G	G	C	C	T	T	G	G	A	A	C	C	G	G	G	G	A	A	A	A	G	G	C	C	T	T	C	C	G	G	C	C	C	C	T	T	NA	NA	C	C	T	T	G	G	A	A	C	C	A	A	T	T	A	A	T	T	C	C	C	C	G	G	A	A	G	G	T	T	C	C	A	A	G	G	G	G	C	C	T	T	G	G	A	A	A	A	A	A	C	C	G	G	G	G	G	G	C	C	T	T	G	G	T	T	T	T	T	T	G	G	G	G	A	A	T	T	C	C	C	C	G	G	C	C	T	T	C	C	C	C	A	A	A	A	C	C	C	C	G	G	G	G	C	C	A	A	T	T	A	A	C	C	C	C	A	A	C	C	T	T	C	C	T	T	T	T	G	G	G	G	G	G	A	A	G	G	C	C	G	G	G	G	A	A	C	C	C	C	G	G	C	C	T	T	G	G	T	T	A	A	T	T	A	A	C	C	G	G	T	T	G	G	T	T	T	T	G	G	C	C	G	G	T	T	T	T	A	A	G	G	A	A	T	T	C	C	C	C	T	T	G	G	T	T	A	A	G	G	T	T	G	G	T	T	C	C	A	A	C	C	A	A	T	T	G	G	C	C	T	T	A	A	G	G	C	C	A	A	G	G	A	A	C	C	A	A	A	A	C	C	A	A	T	T	C	C	G	G	A	A	C	C	T	T	A	A	G	G	G	G	G	G	G	G	A	A	C	C	C	C	C	C	T	T	C	C	C	C	G	G	G	G	G	G	C	C	T	T	T	T	C	C	G	G	C	C	T	T	C	C	C	C	G	G	T	T	A	A	G	G	T	T	G	G	T	T	G	G	G	G	A	A	G	G	A	A	A	A	A	A	A	A	T	T	G	G	T	T	G	G	T	T	A	A	T	T	A	A	C	C	A	A	A	A	G	G	C	C	G	G	A	A	A	A	T	T	A	A	G	G	C	C	G	G	G	G	G	G	A	A	A	A	A	A	T	T	T	T	A	A	C	C	C	C	C	C	A	A	C	C	G	G	C	C	T	T	G	G	T	T	T	T	A	A	A	A	A	A	G	G	T	T	C	C	T	T	G	G	G	G	C	C	T	T	G	G	C	C	G	G	A	A	C	C	A	A	C	C	T	T	T	T	G	G	G	G	C	C	C	C	A	A	C	C	C	C	G	G	A	A	G	G	C	C	G	G	A	A	G	G	G	G	T	T	A	A	C	C	C	C	T	T	T	T	T	T	C	C	G	G	C	C	T	T	T	T	A	A	G	G	G	G	G	G	T	T	T	T	C	C	T	T	G	G	T	T	A	A	C	C	T	T	T	T	C	C	C	C	T	T	G	G	A	A	C	C	T	T	G	G	A	A	C	C	G	G	G	G	C	C	G	G	G	G	T	T	A	A	G	G	T	T	A	A	G	G	G	G	A	A	A	A	C	C	T	T	T	T	G	G	G	G	A	A	T	T	G	G	NA	NA	G	G	C	C	T	T	C	C	T	T	C	C	G	G	G	G	C	C	A	A	G	A	C	C	G	C	C	T	G	G	A	G	G	G	T	G	C	C	G	G	G	G	G	A	T	C	C	C	C	C	C	T	T	T	A	G	C	T	T	C	C	C	T	T	T	C	A	A	NA	NA	G	G	C	C	G	A	T	A	G	A	T	T	G	G	C	T	C	T	G	A	G	G	T	T	C	T	C	C	G	G	C	C	T	T	T	T	G	G	T	G	G	G	A	A	G	G	G	A	C	G	G	A	C	C	C	T	C	C	A	A	G	G	T	T	C	C	T	T	T	T	T	T	C	C	G	G	T	T	A	A	C	C	NA	NA	G	A	T	T	C	C	A	A	A	G	T	T	A	C	T	T	T	C	C	C	A	A	C	C	C	C	T	T	C	T	A	G	T	T	C	C	G	A	T	C	NA	NA	G	G	A	A	G	G	A	A	A	A	G	G	T	T	G	G	G	G	A	A	T	T	NA	NA	G	G	G	G	C	C	C	C	G	G	T	T	C	C	C	C	C	T	G	C	NA	NA	C	C	A	G	C	C	G	G	T	T	T	T	G	G	G	A	A	T	A	T	A	A	T	C	A	A	C	C	T	C	C	C	T	T	C	T	C	C	C	C	A	A	C	C	A	A	NA	NA	A	A	NA	NA	A	G	G	G	C	T	T	C	C	A	G	A	T	T	A	A	T	T	T	T	G	A	NA	NA	A	G	C	C	C	T	T	C	G	A	G	G	A	G	G	A	T	C	G	G	G	G	C	C	G	G	T	G	C	C	C	C	NA	NA	C	C	C	T	G	A	C	C	C	C	G	C	G	T	T	C	A	G	A	A	G	G	G	G	G	G	C	A	NA	NA	A	G	C	C	A	T	T	T	A	G	C	A	G	G	T	T	A	C	A	G	T	C	T	T	G	G	T	G	T	T	C	C	G	G	A	G	C	C	G	G	T	C	T	C	A	A	A	A	G	G	C	C	C	A	A	G	G	A	C	C	G	G	A	A	C	C	C	C	C	T	G	A	G	C	A	A	T	C	C	T	A	G	A	A	NA	NA	C	C	G	A	T	T	A	A	G	G	G	G	C	C	G	G	C	T	G	A	G	G	C	C	A	A	T	T	C	C	C	C	T	C	C	C	G	G	T	T	G	G	C	C	T	T	T	T	A	A	C	C	G	G	C	C	C	C	C	T	A	G	A	G	A	C	C	C	G	A	T	C	A	A	A	A	T	C	C	C	G	G	G	G	NA	NA	G	A	G	T	A	A	A	T	A	A	G	G	G	G	G	G	G	G	C	C	T	T	T	T	C	C	C	C	C	C	C	C	C	C	G	G	C	C	C	T	C	T	C	C	A	A	C	C	G	G	G	G	G	G	G	A	C	C	C	T	C	C	C	T	T	T	C	C	C	C	T	T	G	G	G	G	T	G	T	A	T	T	A	A	T	T	G	G	C	T	G	G	T	C	T	T	A	A	T	T	G	G	A	A	C	C	G	G	G	G	G	G	C	T	T	T	C	C	G	G	C	C	C	C	G	G	T	A	C	C	A	A	A	G	G	C	G	G	G	G	A	A	G	G	T	T	T	T	C	C	A	A	A	A	C	C	A	A	A	A	G	A	C	C	G	G	A	A	A	A	T	T	G	G	C	C	A	A	C	A	NA	NA	A	A	A	A	C	C	G	G	C	C	C	T	G	A	C	C	G	G	T	T	C	C	C	A	C	C	G	A	C	C	C	T	C	C	T	T	C	C	T	T	C	C	G	G	G	A	C	C	A	A	A	G	C	G	G	A	G	A	C	T	A	A	A	A	G	A	G	A	C	A	T	C	G	G	A	G	A	A	T	C	A	A	T	T	C	C	A	A	C	C	C	C	T	T	G	G	T	T	T	T	A	A	G	G	A	A	C	C	A	A	G	G	A	T	T	G	A	A	A	C	C	C	A	A	A	G	T	T	A	T	T	C	T	A	A	A	T	T	A	A	C	T	A	G	T	C	G	A	C	G	G	A	G	G	C	C	A	G	T	C	C	T	C	C	T	C	T	T	C	T	T	T	G	G	T	A	C	C	T	T	A	A	A	A	G	G	A	A	C	T	A	G	C	C	A	A	T	C	G	A	T	T	T	T	A	A	T	T	G	G	A	A	A	A	C	C	A	A	G	G	G	T	G	G	C	T	G	G	C	T	G	G	A	G	T	T	T	T	T	T	T	T	G	G	G	G	T	T	A	A	C	C	G	G	C	C	C	C	C	C	C	C	T	T	T	T	C	C	A	A	T	T	G	G	T	T	G	G	A	A	C	C	A	G	T	T	NA	NA	A	A	C	G	A	A	G	A	A	A	C	C	G	G	C	C	A	G	G	C	G	A	G	G	A	A	C	C	C	T	G	G	G	G	A	G	T	C	C	C	C	T	T	T	T	T	C	C	A	G	T	G	T	T	G	G	C	C	A	A	T	T	C	C	T	T	C	C	C	T	T	C	C	C	G	G	A	T	A	A	A	A	G	G	C	T	A	C	A	G	G	A	C	C	C	C	G	A	C	C	A	T	A	C	C	C	C	C	A	A	A	A	A	A	T	T	C	C	G	G	C	C	C	C	A	A	T	T	T	T	NA	NA	A	A	G	G	G	C	C	T	A	T	C	C	A	A	G	A	C	C	A	A	G	G	G	G	T	T	G	A	C	C	T	T	G	A	C	T	C	C	T	T	T	C	G	T	G	A	G	C	C	A	T	T	C	C	T	T	G	G	C	C	G	A	G	A	C	C	A	T	NA	NA	A	T	C	C	C	C	T	T	T	T	G	A	A	A	T	T	T	T	A	A	G	G	C	T	C	C	C	C	G	G	G	G	C	C	G	G	A	A	G	G	G	A	C	C	T	T	A	A	A	A	C	C	C	C	C	T	A	A	G	T	C	C	NA	NA	G	A	C	C	G	G	G	A	C	C	G	G	A	A	G	A	C	T	T	T	T	C	A	A	C	C	NA	NA	G	G	C	C	G	A	A	A	G	G	C	A	C	C	T	G	G	G	G	G	A	G	A	G	G	G	C	C	C	C	C	C	A	A	G	G	C	C	G	G	T	T	T	T	G	G	C	C	A	A	G	G	G	G	A	A	A	A	G	G	G	G	A	A	G	G	C	C	A	A	A	A	C	C	G	G	C	C	T	T	T	T	G	G	C	C	A	A	A	A	A	A	G	A	C	C	G	G	A	A	C	C	T	G	A	G	A	G	C	C	A	A	A	G	A	A	C	C	C	C	C	C	C	C	G	G	G	G	G	A	A	A	A	A	T	G	C	T	T	C	NA	NA	T	T	T	T	C	C	T	C	G	G	T	T	A	A	C	C	NA	NA	C	T	T	C	C	C	G	G	T	T	C	T	T	T	G	G	NA	NA	T	C	G	G	G	A	T	C	T	T	G	G	C	C	T	C	G	G	C	T	A	G	T	C	T	T	T	C	G	G	A	A	G	G	G	A	A	T	C	A	C	C	C	C	T	G	T	C	T	C	A	A	A	A	G	G	T	T	G	G	A	A	C	C	A	A	G	G	A	C	T	T	G	G	C	C	T	T	A	G	A	A	G	T	G	A	T	C	A	G	C	C	C	T	G	G	T	T	G	G	NA	NA	C	C	C	C	G	G	A	A	G	G	G	G	A	A	T	T	T	T	NA	NA	T	T	T	T	G	G	A	A	G	A	T	T	G	G	T	T	A	A	C	C	A	G	G	G	A	A	G	A	T	C	A	A	A	A	A	A	G	G	C	C	C	C	C	C	A	A	G	G	C	C	A	A	A	A	C	C	C	C	C	C	G	G	T	T	G	G	A	C	A	A	A	G	C	C	G	A	G	G	G	G	G	A	C	C	T	T	G	G	T	T	A	A	A	G	A	A	A	A	G	G	C	C	T	T	G	G	C	C	A	A	G	G	A	G	T	T	G	G	G	G	G	G	G	G	T	T	T	T	G	G	T	T	G	G	C	C	C	C	C	A	C	C	A	G	T	T	C	C	A	A	A	A	A	A	G	A	G	A	A	A	NA	NA	T	C	C	C	C	T	G	A	NA	NA	A	A	G	G	C	T	C	C	C	C	A	A	G	G	G	G	A	A	A	G	T	T	G	G	T	T	G	G	A	G	C	C	C	C	T	T	T	T	G	G	G	G	C	C	G	G	C	C	C	C	A	A	T	T	A	A	A	A	C	C	T	C	G	A	T	T	A	A	G	G	G	G	G	G	A	A	G	G	T	T	T	T	A	A	T	T	G	G	T	T	A	A	G	G	T	T	T	T	G	G	G	G	G	G	T	T	A	A	C	T	T	T	A	A	A	T	C	C	C	C	G	G	T	T	A	A	G	A	C	C	G	T	A	T	T	C	T	C	G	G	C	A	T	T	T	T	G	G	T	C	C	T	A	A	C	C	C	C	G	A	A	A	T	C	A	G	G	A	G	G	T	C	G	A	C	C	A	A	T	T	G	A	T	T	C	C	C	C	T	C	T	A	G	C	T	T	A	A	A	G	C	C	T	A	A	A	A	A	C	C	G	C	G	A	C	C	C	C	A	A	NA	NA	A	A	C	C	A	A	G	G	A	A	C	C	G	G	C	C	C	C	G	G	C	C	C	C	G	G	C	C	G	G	T	T	G	G	A	A	T	T	G	G	C	C	G	G	T	T	A	A	A	A	T	T	C	C	G	G	A	A	G	G	A	A	C	C	G	G	G	G	C	C	A	A	T	T	G	G	G	G	G	G	C	C	C	C	A	A	C	C	A	A	C	C	A	A	C	C	G	G	C	C	C	C	A	A	A	A	C	C	T	T	G	G	G	G	T	T	G	G	A	A	C	C	G	G	C	C	G	G	T	T	A	A	A	A	C	C	C	C	C	C	G	G	C	C	C	C	G	G	A	A	G	G	C	C	C	C	C	C	C	C	C	C	A	A	G	G	G	G	G	G	T	T	A	A	A	A	C	C	A	A	G	G	C	C	G	G	A	A	G	G	A	A	G	G	T	T	C	C	A	A	T	T	T	T	G	G	A	A	G	G	G	G	A	A	T	T	G	G	A	A	C	C	G	G	A	A	G	G	G	G	C	C	C	C	A	A	A	A	A	A	A	A	A	A	G	G	C	C	C	C	G	G	G	G	T	T	A	A	C	C	G	G	A	A	A	A	G	G	C	C	G	G	C	C	G	G	T	T	G	G	A	A	T	T	C	C	C	C	G	G	G	G	A	A	A	A	C	C	T	C	G	G	G	G	C	C	G	G	T	T	A	A	A	A	T	T	C	C	A	A	A	A	C	C	G	G	C	C	G	G	T	T	A	A	A	A	G	G	A	A	T	T	T	T	C	C	A	A	C	C	A	A	C	C	G	G	A	A	T	T	G	G	G	G	G	G	T	T	A	A	A	A	G	G	T	T	C	C	T	T	T	T	T	T	A	A	A	A	G	G	T	T	C	C	T	T	C	C	T	T	A	A	G	G	G	G	A	A	A	A	T	T	A	A	T	T	T	T	T	T	C	C	G	G	A	A	G	G	T	T	C	C	A	A	C	C	C	C	T	T	T	T	C	C	A	A	C	C	G	G	A	A	G	G	G	G	G	G	G	G	C	C	C	C	C	C	A	A	C	C	A	A	T	T	T	T	G	G	C	C	C	C	A	A	T	T	C	C	A	A	G	G	T	T	C	C	A	A	C	C	A	A	A	A	A	A	A	A	G	G	T	T	G	G	A	A	G	G	C	C	C	C	A	A	T	T	T	T	T	T	T	T	G	G	A	A	G	G	A	A	A	A	A	A	T	T	C	C	G	G	T	T	A	A	G	G	G	G	T	T	A	A	A	A	G	G	G	G	A	A	G	G	A	A	G	G	C	C	C	C	A	A	A	A	C	C	A	A	C	C	A	A	A	A	G	G	A	A	A	A	C	C	T	T	A	A	A	A	C	C	NA	NA	C	C	G	G	A	A	G	G	G	G	A	A	A	A	G	G	G	G	A	A	C	C	C	C	G	G	T	T	G	G	C	C	G	G	T	T	T	T	T	T	C	C	A	A	A	A	A	A	C	C	A	A	A	A	A	A	C	C	G	G	C	C	G	G	A	A	T	T	T	T	G	G	C	C	G	G	G	G	T	T	A	A	A	A	G	G	G	G	C	C	C	C	T	T	G	G	A	A	G	G	C	C	T	T	A	A	T	T	C	C	A	A	C	C	G	G	A	A	A	A	G	G	A	A	C	C	C	C	A	A	A	A	T	T	G	G	T	T	A	A	C	C	G	G	G	G	A	A	T	T	A	A	T	T	C	C	T	T	T	T	T	T	C	C	C	C	A	A	A	A	A	A	T	T	G	G	G	G	C	C	G	G	C	C	G	G	T	T	A	A	C	C	G	G	A	A	A	A	C	C	G	G	C	C	T	T	T	T	A	A	T	T	A	A	G	G	G	G	C	C	C	C	T	T	C	C	C	C	A	A	C	C	A	A	T	T	T	T	A	A	A	A	G	G	C	C	T	T	A	A	G	G	G	G	C	C	G	G	A	A	T	T	G	G	C	C	C	C	G	G	T	T	G	G	T	T	G	G	A	A	A	A	A	A	A	A	C	C	A	A	T	T	G	G	G	G	C	C	C	C	A	A	A	A	C	C	T	T	A	A	C	C	A	A	G	G	T	T	C	C	T	T	G	G	C	C	G	G	G	G	A	A	C	C	A	A	C	C	G	G	C	C	T	T	G	G	T	T	G	G	T	T	A	A	C	C	T	T	A	A	A	A	T	T	T	T	A	A	C	C	T	T	T	T	C	C	C	C	A	A	C	C	A	A	T	T	A	A	A	A	C	C	G	G	T	T	G	G	C	C	A	A	A	A	A	A	A	A	G	G	G	G	C	C	G	G	A	A	G	G	A	A	A	A	C	C	G	G	T	T	T	T	A	A	C	C	C	C	A	A	T	T	C	C	C	C	C	C	C	C	C	C	A	A	G	G	T	T	T	T	C	C	G	G	C	C	T	T	A	A	G	G	C	C	G	G	A	A	T	T	T	T	T	T	A	A	A	A	C	C	T	T	T	T	C	C	C	C	G	G	C	C	T	T	A	A	C	C	A	A	A	A	C	C	G	G	G	G	A	A	C	C	C	C	G	G	C	C	A	A	C	C	G	G	A	A	T	T	A	A	T	T	C	C	A	A	C	C	G	G	T	T	T	T	T	T	G	G	G	G	G	G	C	C	A	A	C	C	C	C	A	A	A	A	G	G	G	G	G	G	G	G	C	C	C	C	G	G	G	G	G	G	C	C	C	C	C	C	G	G	T	T	A	A	A	A	T	T	A	A	C	C	A	A	T	T	C	C	T	T	A	A	T	T	C	C	T	T	T	T	T	T	T	T	C	C	G	G	G	G	A	A	G	G	C	C	C	C	C	C	A	A	A	A	T	T	T	T	C	C	A	A	C	C	A	A	G	G	G	G	A	A	A	A	C	C	A	A	C	C	A	A	A	A	C	C	T	T	G	G	G	G	T	T	A	A	C	C	A	A	G	G	G	G	T	T	C	C	C	C	T	T	G	G	G	G	T	T	G	G	A	A	A	A	C	C	A	A	A	A	A	A	T	T	A	A	T	T	T	T	G	G	G	G	G	G	G	G	C	C	A	A	T	T	C	C	T	T	G	G	G	G	T	T	A	A	G	G	T	T	G	G	A	A	A	A	T	T	T	T	A	A	C	C	C	C	C	C	T	T	A	A	T	T	C	C	G	G	G	G	T	T	A	A	A	A	T	T	C	C	A	A	A	A	C	C	T	T	A	A	A	A	C	C	C	C	G	G	G	G	G	G	A	A	G	G	G	G	G	G	T	T	G	G	C	C	G	G	A	A	G	G	C	C	C	C	C	C	G	G	C	C	C	C	A	A	T	T	A	A	T	T	C	C	G	G	G	G	T	T	C	C	G	G	C	C	C	C	C	C	G	G	G	G	G	G	G	G	A	A	C	C	T	T	T	T	A	A	T	T	A	A	C	C	T	T	A	A	G	G	C	C	C	C	G	G	A	A	A	A	T	T	T	T	T	T	C	C	C	C	T	T	A	A	G	G	G	G	G	G	A	A	A	A	A	A	C	C	A	A	C	C	G	G	T	T	T	T	C	C	A	A	A	A	T	T	G	G	G	G	A	A	C	C	C	C	T	T	A	A	A	A	G	G	C	C	C	C	A	A	T	T	C	C	T	T	G	G	C	C	C	C	A	A	A	A	C	C	C	C	C	C	A	A	G	G	T	T	G	G	G	G	G	G	C	C	C	C	G	G	G	G	G	G	G	G	T	T	G	G	C	C	A	A	A	A	G	G	A	A	A	A	T	T	C	C	T	T	C	C	G	G	G	G	G	G	A	A	T	T	T	T	G	G	C	C	C	C	A	A	T	T	G	G	C	C	C	C	C	C	T	T	C	C	T	T	C	C	C	C	G	G	T	T	C	C	A	A	A	A	C	C	G	G	C	C	G	G	A	A	A	A	A	A	G	G	T	T	C	C	T	T	C	C	C	C	G	G	C	C	C	C	T	T	G	G	T	T	T	T	T	T	A	A	A	A	T	T	T	T	T	T	C	C	C	C	A	A	C	C	G	G	G	G	C	C	C	C	A	A	A	A	A	A	C	C	G	G	C	C	C	C	A	A	C	C	C	C	A	A	T	T	G	G	G	G	C	C	A	A	C	C	C	C	C	C	G	G	A	A	T	T	C	C	T	T	C	C	T	T	A	A	C	C	G	G	A	A	T	T	C	C	G	G	A	A	C	C	G	G	T	T	C	C	T	T	G	G	A	A	A	A	C	C	C	C	A	A	A	A	C	C	A	A	A	A	A	A	A	A	G	G	A	A	T	T	T	T	A	A	T	T	C	C	A	A	T	T	G	G	C	C	A	A	G	G	T	T	C	C	A	A	A	A	G	G	A	A	C	C	T	T	G	G	C	C	G	G	C	C	C	C	A	A	C	C	T	T	G	G	T	T	C	C	G	G	A	A	T	T	G	G	A	A	T	T	C	C	C	C	T	T	A	A	G	G	A	A	T	T	G	G	C	C	T	T	T	T	A	A	G	G	G	G	C	C	G	G	T	T	G	G	G	G	T	T	A	A	G	G	T	T	G	G	C	C	G	G	G	G	T	T	G	G	T	T	C	C	G	G	G	G	C	C	G	G	G	G	A	A	G	G	T	T	A	A	C	C	C	C	C	C	C	C	A	T	G	G	A	A	C	C	T	T	G	G	G	G	G	G	G	G	T	T	G	G	C	C	C	C	G	G	A	A	C	C	G	G	G	G	G	G	T	T	T	T	C	C	C	C	G	G	C	C	A	A	G	G	G	G	C	C	G	G	T	T	A	A	A	A	C	C	C	C	A	A	G	G	T	T	C	C	G	G	C	C	A	A	A	A	T	T	G	G	A	A	G	G	T	T	G	G	C	C	T	T	A	A	A	A	G	G	A	A	A	A	G	G	G	G	G	G	G	G	A	A	A	A	C	C	C	C	G	G	A	A	G	G	A	A	G	G	G	G	T	T	T	T	G	G	C	C	C	C	G	G	G	G	A	A	A	A	C	C	G	G	C	C	A	A	G	G	C	C	G	G	A	A	T	T	T	T	C	C	T	T	C	C	G	G	C	C	G	G	C	C	T	T	A	A	G	G	G	G	C	C	G	G	C	C	T	T	A	A	C	C	C	C	T	T	C	C	A	A	C	C	T	T	T	T	A	A	G	G	G	G	C	C	C	C	G	G	C	C	C	C	C	C	A	A	T	T	T	T	T	T	A	A	A	A	C	C	T	T	A	A	G	G	G	G	A	A	T	T	C	C	G	G	G	G	T	T	G	G	G	G	C	C	T	T	G	G	T	T	A	A	A	A	C	C	A	A	T	T	T	T	T	T	A	A	G	G	C	C	G	G	C	C	C	C	C	C	G	G	G	G	C	C	G	G	A	A	C	C	A	A	T	T	A	A	C	C	C	C	G	G	G	G	C	C	T	T	A	A	T	T	G	G	A	A	T	T	C	C	T	T	T	T	T	T	A	A	G	G	A	A	A	A	A	A	T	T	T	T	C	C	T	T	C	C	C	C	G	G	A	A	A	A	C	C	T	T	C	C	C	C	C	C	A	A	T	T	A	A	G	G	G	G	G	G	G	G	C	C	A	A	A	A	A	A	G	G	T	T	T	T	G	G	C	C	A	A	T	T	G	G	C	C	T	T	T	T	C	C	A	A	G	G	T	T	G	G	G	G	G	G	T	T	G	G	A	A	C	C	T	T	C	C	A	A	G	G	A	A	G	G	C	C	C	C	A	A	C	C	T	T	T	T	A	A	C	C	T	T	C	C	G	G	C	C	T	T	T	T	G	G	C	C	G	G	C	C	A	A	A	A	A	A	G	G	T	T	G	G	A	A	A	A	C	C	T	T	T	T	G	G	T	T	A	A	T	T	G	G	C	C	C	C	G	G	T	T	T	T	C	C	C	C	A	A	A	A	C	C	T	T	C	C	A	A	C	C	G	G	A	A	G	G	T	T	T	T	G	G	G	G	A	A	T	T	C	C	G	G	T	T	T	T	T	T	C	C	C	C	G	G	G	G	C	C	C	C	G	G	C	C	G	G	C	C	G	G	C	C	G	G	T	T	C	C	C	C	G	G	G	G	C	C	G	G	T	T	T	T	T	T	G	G	A	A	T	T	A	A	C	C	T	T	G	G	C	C	G	G	C	C	T	T	C	C	G	G	C	C	G	G	C	C	A	A	C	C	G	G	G	G	G	G	T	T	C	C	G	G	A	A	C	C	T	T	G	G	G	G	A	A	G	G	A	A	C	C	C	C	T	T	A	A	G	G	T	T	C	C	A	A	G	G	T	T	C	C	T	T	C	C	G	G	C	C	A	A	C	C	G	G	A	A	C	C	G	G	A	A	C	C	A	A	G	G	C	C	G	G	T	T	C	C	A	A	T	T	C	C	A	A	G	G	A	A	G	G	T	T	A	A	A	A	A	A	A	A	T	T	A	A	C	C	T	T	T	T	G	G	G	G	T	T	C	C	C	C	C	C	C	C	T	T	T	T	G	G	G	G	A	A	A	A	G	G	T	T	A	A	A	A	T	T	T	T	C	C	G	G	C	C	C	C	T	T	T	T	T	T	A	A	G	G	G	G	A	A	T	T	G	G	C	C	T	T	G	G	T	T	A	A	C	C	T	T	G	G	A	A	G	G	T	T	G	G	A	A	C	C	C	C	C	C	A	A	G	G	G	G	G	G	C	C	T	T	C	C	A	A	C	C	C	C	A	A	T	T	T	T	C	C	C	C	G	G	G	G	T	T	A	A	A	A	G	G	G	G	G	G	T	T	A	A	G	G	A	A	G	G	G	G	C	C	G	G	C	C	G	G	G	G	G	G	G	G	T	T	T	T	A	A	G	G	C	C	G	G	A	A	A	A	G	G	A	A	G	G	G	G	G	G	T	T	G	G	G	G	T	T	C	C	G	G	C	C	C	C	A	A	G	G	G	G	T	T	A	A	C	C	A	A	C	C	G	G	T	T	T	T	A	A	C	C	T	T	G	G	G	G	G	G	G	G	C	C	A	A	G	G	A	A	C	C	C	C	G	G	T	T	C	C	T	T	G	G	T	T	A	A	G	G	G	G	G	G	C	C	A	A	T	T	C	C	G	G	A	A	A	A	C	C	A	A	G	G	T	T	C	C	C	C	G	G	C	C	A	A	G	G	C	C	G	G	G	G	A	A	A	A	A	A	C	C	A	A	A	A	T	T	G	G	T	T	G	G	C	C	C	C	C	C	T	T	T	T	A	A	G	G	C	C	C	C	T	T	T	T	A	A	A	A	G	G	C	C	C	C	T	T	T	T	A	A	T	T	G	G	C	C	A	A	A	A	C	C	A	A	G	G	T	T	G	G	T	T	A	A	C	C	G	G	T	T	T	T	G	G	C	C	G	G	A	A	T	T	G	G	T	T	T	T	C	C	A	A	T	T	A	A	C	C	C	C	A	A	C	C	C	C	G	G	A	A	G	G	A	A	C	C	T	T	T	T	C	C	C	C	T	T	A	A	T	T	C	C	C	C	G	G	C	C	T	T	T	T	G	G	T	T	T	T	T	T	C	C	G	G	A	A	A	A	T	T	C	C	C	C	A	A	T	T	G	G	C	C	A	A	G	G	T	T	T	T	T	T	T	T	C	C	T	T	G	G	C	C	A	A	C	C	A	A	A	A	C	C	T	T	C	C	G	G	G	G	A	A	C	C	A	A	G	G	G	G	C	C	C	C	C	C	A	A	C	C	C	C	G	G	G	G	A	A	G	G	G	G	A	A	T	T	C	C	A	A	G	G	A	A	A	A	T	T	C	C	A	A	T	T	T	T	G	G	C	C	A	A	C	C	C	C	A	A	C	C	G	G	G	G	C	C	T	T	C	C	A	A	C	C	A	A	G	G	A	A	G	G	A	A	C	C	C	C	G	G	T	T	G	G	C	C	A	A	A	A	T	T	C	C	T	T	G	G	C	C	C	C	T	T	C	C	C	C	T	T	C	C	C	C	C	C	T	T	A	A	A	A	A	A	T	T	T	T	G	G	A	A	C	C	T	T	T	T	A	A	C	C	C	C	A	A	T	T	G	G	T	T	G	G	C	C	C	C	G	G	A	A	T	T	C	C	C	C	A	A	T	T	T	T	G	G	G	G	T	T	T	T	C	C	C	C	A	A	A	A	A	A	T	T	C	C	C	C	G	G	C	C	G	G	C	C	A	A	A	A	A	A	C	C	T	T	T	T	C	C	C	C	G	G	A	A	T	T	G	G	T	T	C	C	A	A	G	G	G	G	A	A	G	G	C	C	T	T	A	A	C	C	A	A	T	T	G	G	T	T	T	T	A	A	G	G	G	G	G	G	A	A	G	G	C	C	A	A	C	C	A	A	G	G	A	A	A	A	G	G	T	T	G	G	A	A	C	A	A	A	A	A	G	G	G	G	C	C	NA	NA	C	C	G	G	T	T	G	G	G	G	G	G	T	T	T	T	T	T	G	G	A	A	G	G	C	C	A	A	G	G	T	T	C	C	G	G	T	T	G	G	G	G	T	T	G	G	T	T	T	T	C	C	C	C	G	G	A	A	T	T	T	T	A	A	C	C	C	C	C	C	A	A	A	A	T	T	G	G	A	A	G	G	A	A	G	G	T	T	G	G	A	A	G	G	T	T	G	G	A	A	G	G	A	A	A	A	G	G	C	C	G	G	A	A	G	G	G	G	C	C	A	A	A	A	G	G	C	C	T	T	T	T	T	T	C	C	T	T	G	G	A	A	G	G	G	G	C	C	G	G	G	G	C	C	T	T	C	C	A	A	A	A	A	A	G	G	T	T	G	G	C	C	G	G	T	T	T	T	T	T
[truncated: 958,828 more chars]
