# Supplementary material for: Expression Quantitative Trait Loci for Extreme Host Response to Influenza A in Pre-Collaborative Cross Mice
Source: G3 (Bethesda). 2012 Feb 1;2(2):213–21. doi: 10.1534/g3.111.001800 (PMC3284329; doi:10.1534/g3.111.001800)
Supplement: Supporting Information [file supp_2.2.213_FileS2.zip › File_S2/chr19.ped]

#family	subject	father	mother	sex	phenotype	JAX00086305		JAX00468910		JAX00086310		JAX00468917		JAX00468921		JAX00468924		JAX00468932		JAX00468933		JAX00086316		JAX00086317		JAX00468938		JAX00086319		JAX00468940		JAX00468946		JAX00086322		JAX00086325		JAX00468955		JAX00086326		JAX00468959		JAX00188550		JAX00086327		JAX00468974		JAX00086333		JAX00468977		JAX00086335		JAX00468980		JAX00468981		JAX00214179		JAX00086336		JAX00468983		JAX00086337		JAX00468985		JAX00468994		JAX00468995		JAX00468997		JAX00086342		JAX00469006		JAX00469008		JAX00086350		JAX00469016		JAX00469018		JAX00469019		JAX00086354		JAX00469027		JAX00469031		JAX00469036		JAX00469047		JAX00469048		JAX00469050		JAX00469058		JAX00469067		JAX00469068		JAX00469069		JAX00469082		JAX00469086		JAX00469090		JAX00086374		JAX00469095		JAX00469097		JAX00469099		JAX00469100		JAX00469106		JAX00469107		JAX00469114		JAX00086379		JAX00086382		JAX00469120		JAX00469121		JAX00469122		JAX00469123		JAX00469130		JAX00469134		JAX00469138		JAX00086388		JAX00469147		JAX00086390		JAX00086391		JAX00469152		JAX00469157		JAX00469158		JAX00469161		JAX00469166		JAX00469167		JAX00214195		JAX00086400		JAX00086401		JAX00469173		JAX00086405		JAX00469201		JAX00469206		JAX00086409		JAX00469207		JAX00086410		JAX00469209		JAX00469214		JAX00469216		JAX00469218		JAX00469233		JAX00469237		JAX00086418		JAX00469244		JAX00469248		JAX00469251		JAX00214203		JAX00086422		JAX00469264		JAX00469272		JAX00469274		JAX00469276		JAX00469285		JAX00469292		JAX00469293		JAX00086434		JAX00469299		JAX00086435		JAX00469302		JAX00469305		JAX00469306		JAX00214208		JAX00469307		JAX00086440		JAX00469314		JAX00469315		JAX00469316		JAX00469317		JAX00469318		JAX00214211		JAX00469323		JAX00469324		JAX00469327		JAX00469329		JAX00469331		JAX00086447		JAX00469346		JAX00469347		JAX00214213		JAX00086454		JAX00214215		JAX00469358		JAX00469360		JAX00469363		JAX00469365		JAX00086457		JAX00469369		JAX00469371		JAX00086458		JAX00469375		JAX00469383		JAX00086461		JAX00086462		JAX00469387		JAX00469388		JAX00469389		JAX00469392		JAX00086467		JAX00469396		JAX00086470		JAX00469408		JAX00086471		JAX00086473		JAX00469417		JAX00086475		JAX00469423		JAX00086478		JAX00469446		JAX00086480		JAX00469454		JAX00469455		JAX00086486		JAX00086487		JAX00469464		JAX00469466		JAX00469467		JAX00469468		JAX00086492		JAX00214232		JAX00469482		JAX00086498		JAX00086499		JAX00469491		JAX00086501		JAX00086503		JAX00469497		JAX00086506		JAX00469501		JAX00469507		JAX00469508		JAX00086510		JAX00086513		JAX00469527		JAX00086516		JAX00086518		JAX00086520		JAX00086521		JAX00469541		JAX00469542		JAX00469543		JAX00086524		JAX00469546		JAX00469548		JAX00469549		JAX00469555		JAX00469562		JAX00469564		JAX00086532		JAX00469582		JAX00469583		JAX00469588		JAX00469597		JAX00469599		JAX00086538		JAX00469609		JAX00469610		JAX00086540		JAX00214245		JAX00469613		JAX00469618		JAX00086546		JAX00086547		JAX00469621		JAX00469631		JAX00469634		JAX00469635		JAX00469645		JAX00469646		JAX00469664		JAX00469668		JAX00469679		JAX00086560		JAX00469690		JAX00086564		JAX00469695		JAX00469702		JAX00469707		JAX00469719		JAX00086567		JAX00469733		JAX00086570		JAX00086571		JAX00086573		JAX00469738		JAX00469741		JAX00469744		JAX00469745		JAX00469746		JAX00469752		JAX00469758		JAX00469764		JAX00469774		JAX00086592		JAX00469779		JAX00086597		JAX00469789		JAX00469793		JAX00469798		JAX00469799		JAX00086605		JAX00469808		JAX00469809		JAX00086609		JAX00469818		JAX00086614		JAX00469822		JAX00469825		JAX00469826		JAX00469828		JAX00469833		JAX00469834		JAX00086623		JAX00469840		JAX00469842		JAX00469846		JAX00469849		JAX00469850		JAX00469854		JAX00469855		JAX00469856		JAX00086634		JAX00086635		JAX00086637		JAX00086638		JAX00469858		JAX00469861		JAX00086639		JAX00086640		JAX00469865		JAX00469869		JAX00469870		JAX00214271		JAX00469885		JAX00469886		JAX00469887		JAX00469891		JAX00469899		JAX00469929		JAX00469932		JAX00086688		JAX00469933		JAX00469936		JAX00469943		JAX00469946		JAX00086700		JAX00086701		JAX00469959		JAX00469963		JAX00214284		JAX00469974		JAX00469982		JAX00086711		JAX00086713		JAX00469983		JAX00214286		JAX00214287		JAX00469990		JAX00469992		JAX00086720		JAX00469994		JAX00086721		JAX00469995		JAX00469996		JAX00469997		JAX00469999		JAX00470001		JAX00470004		JAX00086731		JAX00470008		JAX00470009		JAX00470010		JAX00470012		JAX00470018		JAX00470019		JAX00086735		JAX00470026		JAX00086739		JAX00470032		JAX00470076		JAX00470079		JAX00086775		JAX00086777		JAX00470084		JAX00470085		JAX00470086		JAX00214300		JAX00470090		JAX00086786		JAX00470099		JAX00470101		JAX00470104		JAX00470105		JAX00086791		JAX00086792		JAX00470107		JAX00470110		JAX00470112		JAX00470115		JAX00470117		JAX00470118		JAX00470122		JAX00086794		JAX00470124		JAX00086795		JAX00470129		JAX00470130		JAX00470135		JAX00470139		JAX00470140		JAX00086798		JAX00470143		JAX00470146		JAX00086800		JAX00470148		JAX00470155		JAX00470157		JAX00470164		JAX00470166		JAX00470172		JAX00086806		JAX00470175		JAX00470178		JAX00470184		JAX00470186		JAX00470187		JAX00470188		JAX00470189		JAX00470192		JAX00214311		JAX00470210		JAX00214313		JAX00086817		JAX00470215		JAX00470218		JAX00086820		JAX00470225		JAX00470226		JAX00470228		JAX00086824		JAX00470239		JAX00470249		JAX00470254		JAX00086830		JAX00470259		JAX00470261		JAX00086831		JAX00470263		JAX00470266		JAX00470277		JAX00470280		JAX00470283		JAX00470294		JAX00470295		JAX00086839		JAX00470302		JAX00188555		JAX00470304		JAX00470307		JAX00086841		JAX00470313		JAX00470315		JAX00470319		JAX00086845		JAX00470325		JAX00086848		JAX00086849		JAX00470334		JAX00470338		JAX00470339		JAX00470342		JAX00470344		JAX00470345		JAX00086851		JAX00470353		JAX00470354		JAX00470358		JAX00470364		JAX00470365		JAX00470367		JAX00470369		JAX00470370		JAX00470376		JAX00470380		JAX00470386		JAX00470387		JAX00470389		JAX00470391		JAX00470393		JAX00086862		JAX00086863		JAX00470405		JAX00086864		JAX00470406		JAX00470408		JAX00470409		JAX00470420		JAX00470421		JAX00470426		JAX00470427		JAX00470430		JAX00470431		JAX00470435		JAX00086868		JAX00470449		JAX00470452		JAX00470459		JAX00086878		JAX00470467		JAX00470468		JAX00214331		JAX00470470		JAX00470473		JAX00470475		JAX00470483		JAX00086886		JAX00470489		JAX00470491		JAX00086888		JAX00086889		JAX00086891		JAX00470498		JAX00470499		JAX00470500		JAX00470502		JAX00470503		JAX00086893		JAX00470506		JAX00470522		JAX00470523		JAX00214338		JAX00470548		JAX00470556		JAX00470557		JAX00470559		JAX00470560		JAX00470567		JAX00086907		JAX00086908		JAX00470571		JAX00470576		JAX00470579		JAX00470582		JAX00470583		JAX00470585		JAX00470586		JAX00470593		JAX00086912		JAX00470603		JAX00086913		JAX00470607		JAX00470609		JAX00470610		JAX00470616		JAX00470625		JAX00086916		JAX00470633		JAX00470634		JAX00470635		JAX00470639		JAX00470641		JAX00470645		JAX00470647		JAX00470650		JAX00470651		JAX00470653		JAX00086922		JAX00086923		JAX00470658		JAX00470660		JAX00086924		JAX00470668		JAX00086926		JAX00470673		JAX00470680		JAX00470683		JAX00470697		JAX00470698		JAX00470700		JAX00470702		JAX00470703		JAX00470704		JAX00086934		JAX00086936		JAX00470713		JAX00086939		JAX00470723		JAX00470725		JAX00470728		JAX00086940		JAX00470742		JAX00470743		JAX00086948		JAX00214355		JAX00086952		JAX00470766		JAX00470767		JAX00214356		JAX00470783		JAX00470785		JAX00470796		JAX00470801		JAX00470803		JAX00470804		JAX00086970		JAX00086971		JAX00470808		JAX00086973		JAX00470811		JAX00470817		JAX00086976		JAX00470832		JAX00470834		JAX00470835		JAX00470840		JAX00470845		JAX00470846		JAX00470848		JAX00470850		JAX00470854		JAX00470855		JAX00470856		JAX00470859		JAX00086982		JAX00470861		JAX00470862		JAX00470865		JAX00470867		JAX00470868		JAX00214363		JAX00214364		JAX00086988		JAX00470877		JAX00470878		JAX00470881		JAX00470883		JAX00470885		JAX00470891		JAX00086990		JAX00086992		JAX00470894		JAX00470897		JAX00470901		JAX00470902		JAX00470904		JAX00086993		JAX00470908		JAX00470912		JAX00086996		JAX00470921		JAX00470924		JAX00470929		JAX00470932		JAX00470933		JAX00087000		JAX00087002		JAX00470939		JAX00087004		JAX00470948		JAX00470950		JAX00470951		JAX00214367		JAX00214368		JAX00470959		JAX00470961		JAX00470963		JAX00087006		JAX00087007		JAX00087008		JAX00470964		JAX00214370		JAX00087014		JAX00470984		JAX00470985		JAX00087015		JAX00087017		JAX00470988		JAX00470992		JAX00470995		JAX00214374		JAX00471002		JAX00471006		JAX00471011		JAX00087029		JAX00471015		JAX00471025		JAX00471027		JAX00087036		JAX00471033		JAX00471034		JAX00087042		JAX00471046		JAX00087044		JAX00087046		JAX00471048		JAX00087050		JAX00471064		JAX00471065		JAX00471080		JAX00471085		JAX00087062		JAX00471087		JAX00087068		JAX00214390		JAX00471106		JAX00471108		JAX00471111		JAX00471116		JAX00471120		JAX00087078		JAX00471124		JAX00471134		JAX00471143		JAX00471145		JAX00087085		JAX00214393		JAX00471153		JAX00471157		JAX00087088		JAX00471158		JAX00471159		JAX00087091		JAX00471169		JAX00471171		JAX00471172		JAX00471173		JAX00471176		JAX00087099		JAX00471185		JAX00471187		JAX00471190		JAX00087102		JAX00087104		JAX00471195		JAX00471197		JAX00471199		JAX00471201		JAX00214398		JAX00471206		JAX00471207		JAX00087109		JAX00471215		JAX00471216		JAX00471220		JAX00471221		JAX00471223		JAX00471226		JAX00087113		JAX00471234		JAX00087116		JAX00471239		JAX00471244		JAX00471245		JAX00087119		JAX00471251		JAX00471256		JAX00471258		JAX00471259		JAX00471265		JAX00471267		JAX00471271		JAX00471282		JAX00471284		JAX00471286		JAX00471287		JAX00471288		JAX00087127		JAX00471297		JAX00471299		JAX00471302		JAX00471303		JAX00471304		JAX00471306		JAX00471309		JAX00471315		JAX00471324		JAX00471326		JAX00471333		JAX00471334		JAX00471335		JAX00087142		JAX00471338		JAX00087144		JAX00471345		JAX00471349		JAX00087146		JAX00471352		JAX00471353		JAX00087149		JAX00471358		JAX00087150		JAX00471366		JAX00471368		JAX00471375		JAX00471376		JAX00471381		JAX00471382		JAX00471392		JAX00471393		JAX00087153		JAX00471401		JAX00471403		JAX00214412		JAX00471410		JAX00471419		JAX00471422		JAX00471423		JAX00471425		JAX00087164		JAX00471441		JAX00087166		JAX00087167		JAX00471452		JAX00471453		JAX00471454		JAX00087174		JAX00471466		JAX00471467		JAX00471468		JAX00471469		JAX00471470		JAX00471475		JAX00471477		JAX00471482		JAX00087178		JAX00087179		JAX00087180		JAX00471486		JAX00471492		JAX00087181		JAX00087182		JAX00471503		JAX00471508		JAX00471509		JAX00471514		JAX00087186		JAX00471518		JAX00471520		JAX00471526		JAX00471537		JAX00471550		JAX00087193		JAX00087194		JAX00471554		JAX00471556		JAX00471557		JAX00471558		JAX00471563		JAX00471565		JAX00214424		JAX00471566		JAX00214426		JAX00087200		JAX00087203		JAX00471585		JAX00471593		JAX00471594		JAX00471595		JAX00087206		JAX00471599		JAX00087207		JAX00471601		JAX00087208		JAX00471603		JAX00087210		JAX00471607		JAX00471610		JAX00471611		JAX00471612		JAX00471613		JAX00087213		JAX00471616		JAX00471620		JAX00471621		JAX00471624		JAX00471638		JAX00471640		JAX00471641		JAX00087218		JAX00471648		JAX00087220		JAX00087222		JAX00471651		JAX00471656		JAX00471662		JAX00471666		JAX00471667		JAX00087225		JAX00087226		JAX00471682		JAX00471686		JAX00471688		JAX00471691		JAX00471693		JAX00087232		JAX00471699		JAX00087234		JAX00214433		JAX00214434		JAX00471705		JAX00471707		JAX00471710		JAX00471712		JAX00471719		JAX00471721		JAX00214437		JAX00471724		JAX00471726		JAX00087241		JAX00471729		JAX00471730		JAX00471741		JAX00087246		JAX00471751		JAX00087247		JAX00087248		JAX00471756		JAX00471757		JAX00471764		JAX00087252		JAX00471767		JAX00087254		JAX00087255		JAX00087256		JAX00471776		JAX00087257		JAX00471777		JAX00087258		JAX00471784		JAX00087261		JAX00471787		JAX00471788		JAX00471791		JAX00471793		JAX00471794		JAX00214441		JAX00471798		JAX00087266		JAX00471807		JAX00087268		JAX00471809		JAX00087270		JAX00471815		JAX00471825		JAX00471831		JAX00471836		JAX00471841		JAX00214442		JAX00214443		JAX00471844		JAX00471845		JAX00471846		JAX00471850		JAX00087279		JAX00087281		JAX00087282		JAX00471863		JAX00471864		JAX00471866		JAX00471871		JAX00471873		JAX00471874		JAX00087284		JAX00087285		JAX00471885		JAX00471888		JAX00087288		JAX00471891		JAX00471892		JAX00471893		JAX00471898		JAX00471903		JAX00471906		JAX00471909		JAX00471910		JAX00471911		JAX00471916		JAX00471918		JAX00471919		JAX00471920		JAX00087299		JAX00471921		JAX00471929		JAX00471932		JAX00471933		JAX00471935		JAX00087304		JAX00471939		JAX00087305		JAX00471940		JAX00471942		JAX00471944		JAX00471950		JAX00471951		JAX00471958		JAX00471962		JAX00471977		JAX00471980		JAX00471982		JAX00087314		JAX00087315		JAX00471986		JAX00471988		JAX00471997		JAX00472001		JAX00472002		JAX00472004		JAX00087320		JAX00472017		JAX00087322		JAX00472020		JAX00472021		JAX00087323		JAX00472026		JAX00214451		JAX00472029		JAX00472032		JAX00472033		JAX00472034		JAX00472044		JAX00087327		JAX00472053		JAX00087328		JAX00087330		JAX00472054		JAX00472061		JAX00472062		JAX00472063		JAX00472066		JAX00472069		JAX00087332		JAX00472071		JAX00472072		JAX00472073		JAX00087333		JAX00188565		JAX00087335		JAX00472075		JAX00472080		JAX00472082		JAX00087341		JAX00472083		JAX00472084		JAX00472087		JAX00472090		JAX00472104		JAX00472110		JAX00087350		JAX00087352		JAX00472117		JAX00472119		JAX00472121		JAX00472122		JAX00472125		JAX00472135		JAX00472136		JAX00214456		JAX00087358		JAX00472144		JAX00472146		JAX00087362		JAX00724507		JAX00472151		JAX00087363		JAX00087365		JAX00472163		JAX00472164		JAX00472165		JAX00472170		JAX00472179		JAX00472180		JAX00087370		JAX00087372		JAX00472186		JAX00472188		JAX00472190		JAX00472195		JAX00472199		JAX00472207		JAX00087373		JAX00087375		JAX00087376		JAX00472215		JAX00472218		JAX00472221		JAX00472223		JAX00472224		JAX00472228		JAX00472229		JAX00472233		JAX00472235		JAX00472243		JAX00472250		JAX00472252		JAX00472260		JAX00472267		JAX00472268		JAX00087386		JAX00087389		JAX00214464		JAX00087390		JAX00472273		JAX00472274		JAX00472275		JAX00472278		JAX00472287		JAX00472290		JAX00087395		JAX00472296		JAX00087397		JAX00472305		JAX00472306		JAX00472315		JAX00472318		JAX00087402		JAX00472330		JAX00087403		JAX00472342		JAX00087404		JAX00087405		JAX00472347		JAX00472349		JAX00472351		JAX00472352		JAX00472354		JAX00087408		JAX00472357		JAX00472365		JAX00472370		JAX00087411		JAX00472373		JAX00472374		JAX00087412		JAX00472380		JAX00472382		JAX00472396		JAX00087418		JAX00472397		JAX00472398		JAX00087419		JAX00472399		JAX00472406		JAX00472407		JAX00472409		JAX00472413		JAX00472415		JAX00087425		JAX00087426		JAX00472423		JAX00472425		JAX00087427		JAX00472427		JAX00472431		JAX00214470		JAX00087431		JAX00087432		JAX00472435		JAX00472442		JAX00472452		JAX00472480		JAX00472481		JAX00472491		JAX00472492		JAX00472493		JAX00087447		JAX00087448		JAX00472507		JAX00087453		JAX00472512		JAX00214477		JAX00472514		JAX00472523		JAX00472524		JAX00472532		JAX00472533		JAX00087455		JAX00472535		JAX00472537		JAX00087459		JAX00472547		JAX00472549		JAX00472553		JAX00472558		JAX00472561		JAX00472562		JAX00472565		JAX00472568		JAX00472572		JAX00472574		JAX00472579		JAX00472581		JAX00087467		JAX00472586		JAX00472587		JAX00087471		JAX00087474		JAX00472598		JAX00472604		JAX00472609		JAX00087478		JAX00087483		JAX00472626		JAX00472627		JAX00472628		JAX00472630		JAX00214490		JAX00472638		JAX00472654		JAX00087495		JAX00472657		JAX00472660		JAX00087499		JAX00087500		JAX00472662		JAX00087501		JAX00472664		JAX00087505		JAX00087507		JAX00472678		JAX00472685		JAX00472686		JAX00472689		JAX00472691		JAX00472694		JAX00472695		JAX00472697		JAX00472698		JAX00472701		JAX00472702		JAX00087516		JAX00472705		JAX00087519		JAX00087520		JAX00472707		JAX00472708		JAX00472715		JAX00087523		JAX00472720		JAX00472725		JAX00087526		JAX00472729		JAX00472733		JAX00472736		JAX00472738		JAX00472742		JAX00472746		JAX00087532		JAX00472750		JAX00472752		JAX00472754		JAX00472762		JAX00472770		JAX00087535		JAX00087536		JAX00087537		JAX00472773		JAX00472779		JAX00472780		JAX00472784		JAX00472785		JAX00472786		JAX00472787		JAX00472793		JAX00472794		JAX00087542		JAX00472803		JAX00472805		JAX00472809		JAX00472815		JAX00472821		JAX00472822		JAX00472823		JAX00472827		JAX00087549		JAX00472828		JAX00472829		JAX00472832		JAX00472835		JAX00472836		JAX00472837		JAX00087551		JAX00472843		JAX00472853		JAX00472854		JAX00188572		JAX00472860		JAX00472861		JAX00472862		JAX00472864		JAX00087557		JAX00472880		JAX00472886		JAX00472888		JAX00087562		JAX00087564		JAX00472893		JAX00472894		JAX00472895		JAX00472896		JAX00472897		JAX00472900		JAX00214506		JAX00472901		JAX00472902		JAX00472910		JAX00472914		JAX00472919		JAX00087576		JAX00472922		JAX00472925		JAX00087577		JAX00087579		JAX00087581		JAX00472936		JAX00087584		JAX00087585		JAX00472940		JAX00472943		JAX00472946		JAX00087587		JAX00087590		JAX00087591		JAX00472963		JAX00472964		JAX00472965		JAX00472966		JAX00087595		JAX00472968		JAX00472971		JAX00087601		JAX00087604		JAX00472990		JAX00472994		JAX00472996		JAX00472997		JAX00087609		JAX00473008		JAX00473009		JAX00087612		JAX00473014		JAX00473015		JAX00473016		JAX00214516		JAX00087614		JAX00087615		JAX00473022		JAX00473029		JAX00473035		JAX00087622		JAX00473045		JAX00473049		JAX00473053		JAX00473054		JAX00087626		JAX00473058		JAX00473060		JAX00473061		JAX00473063		JAX00087630		JAX00473068		JAX00473072		JAX00473073		JAX00473074		JAX00473075		JAX00087633		JAX00214520		JAX00473077		JAX00087634		JAX00473085		JAX00473086		JAX00087638		JAX00087639		JAX00473088		JAX00473091		JAX00473095		JAX00473100		JAX00214527		JAX00473104		JAX00087644		JAX00473108		JAX00473111		JAX00473116		JAX00473120		JAX00473125		JAX00473128		JAX00473134		JAX00473148		JAX00473149		JAX00473152		JAX00087657		JAX00473162		JAX00473171		JAX00087662		JAX00473178		JAX00473181		JAX00473189		JAX00214532		JAX00473191		JAX00087667		JAX00087668		JAX00473196		JAX00473210		JAX00473212		JAX00473213		JAX00473215		JAX00473216		JAX00473221		JAX00473224		JAX00473237		JAX00473241		JAX00473243		JAX00473246		JAX00473248		JAX00473254		JAX00473255		JAX00473256		JAX00473258		JAX00087681		JAX00473269		JAX00473272		JAX00473275		JAX00214541		JAX00087682		JAX00473283		JAX00473286		JAX00473287		JAX00087686		JAX00473289		JAX00087687		JAX00087688		JAX00087689		JAX00473293		JAX00473296		JAX00473297		JAX00214543		JAX00473300		JAX00473301		JAX00087694		JAX00087695		JAX00473304		JAX00473310		JAX00087699		JAX00473322		JAX00473323		JAX00087701		JAX00087702		JAX00087703		JAX00473331		JAX00473334		JAX00473335		JAX00473345		JAX00473351		JAX00473352		JAX00087707		JAX00473357		JAX00087711		JAX00473360		JAX00473362		JAX00473365		JAX00473366		JAX00473369		JAX00473370		JAX00473371		JAX00473372		JAX00087715		JAX00473373		JAX00473377		JAX00087716		JAX00087717		JAX00473379		JAX00473385		JAX00473387		JAX00473394		JAX00473397		JAX00087720		JAX00473402		JAX00473404		JAX00087721		JAX00473412		JAX00087723		JAX00473415		JAX00087727		JAX00473427		JAX00473432		JAX00473433		JAX00087729		JAX00473446		JAX00473447		JAX00473452		JAX00087736		JAX00473460		JAX00473461		JAX00473464		JAX00473472		JAX00473477		JAX00087742		JAX00473483		JAX00473485		JAX00087743		JAX00473486		JAX00214556		JAX00473490		JAX00473492		JAX00473493		JAX00473494		JAX00473495		JAX00473496		JAX00473497		JAX00087745		JAX00473500		JAX00087747		JAX00473502		JAX00473503		JAX00473512		JAX00473516		JAX00473517		JAX00087750		JAX00473520		JAX00473523		JAX00473524		JAX00087751		JAX00087753		JAX00473532		JAX00473534		JAX00473535		JAX00473536		JAX00473537		JAX00473538		JAX00087754		JAX00087756		JAX00473539		JAX00473543		JAX00473544		JAX00473545		JAX00087760		JAX00087761		JAX00473554		JAX00473557		JAX00473558		JAX00473559		JAX00087763		JAX00087766		JAX00087767		JAX00473566		JAX00473568		JAX00473570		JAX00473573		JAX00087771		JAX00473576		JAX00473577		JAX00473582		JAX00087774		JAX00473587		JAX00087775		JAX00473590		JAX00087779		JAX00473597		JAX00473598		JAX00473599		JAX00473604		JAX00473606		JAX00087784		JAX00473612		JAX00087788		JAX00087789		JAX00473618		JAX00473622		JAX00473623		JAX00473624		JAX00473629		JAX00473631		JAX00473643		JAX00473644		JAX00473646		JAX00087796		JAX00473658		JAX00473660		JAX00214567		JAX00473661		JAX00473662		JAX00473663		JAX00473670		JAX00087800		JAX00473675		JAX00087803		JAX00473678		JAX00473682		JAX00188581		JAX00473687		JAX00473688		JAX00473690		JAX00473694		JAX00473696		JAX00473697		JAX00087811		JAX00473699		JAX00473700		JAX00473701		JAX00473702		JAX00087812		JAX00473705		JAX00473706		JAX00087817		JAX00473715		JAX00087819		JAX00473718		JAX00473719		JAX00087820		JAX00087821		JAX00087822		JAX00473726		JAX00473728		JAX00473729		JAX00473731		JAX00473732		JAX00473734		JAX00473738		JAX00473742		JAX00473743		JAX00087824		JAX00473747		JAX00473753		JAX00473757		JAX00214574		JAX00473758		JAX00473760		JAX00087830		JAX00473769		JAX00087833		JAX00473773		JAX00087835		JAX00473785		JAX00473789		JAX00473790		JAX00473791		JAX00087837		JAX00473795		JAX00473803		JAX00473805		JAX00473814		JAX00473817		JAX00087844		JAX00473834		JAX00473839		JAX00087849		JAX00473843		JAX00087850		JAX00473849		JAX00473851		JAX00473853		JAX00473856		JAX00473864		JAX00214578		JAX00473866		JAX00473877		JAX00087854		JAX00473891		JAX00087857		JAX00473892		JAX00473894		JAX00087859		JAX00473898		JAX00473900		JAX00214582		JAX00473917		JAX00473922		JAX00087866		JAX00473932		JAX00473933		JAX00214583		JAX00087867		JAX00473940		JAX00473944		JAX00473945		JAX00473950		JAX00473952		JAX00473953		JAX00473955		JAX00473962		JAX00473963		JAX00473971		JAX00473972		JAX00473974		JAX00473975		JAX00087872		JAX00473982		JAX00087873		JAX00473989		JAX00473990		JAX00473991		JAX00473992		JAX00087876		JAX00473993		JAX00473994		JAX00473997		JAX00473999		JAX00474003		JAX00474006		JAX00087879		JAX00474011		JAX00474013		JAX00474014		JAX00474019		JAX00474024		JAX00474026		JAX00474030		JAX00474034		JAX00087885		JAX00474035		JAX00474036		JAX00474037		JAX00087888		JAX00474048		JAX00474049		JAX00474053		JAX00474055		JAX00087889		JAX00087890		JAX00087891		JAX00474058		JAX00474059		JAX00474065		JAX00474070		JAX00474077		JAX00474078		JAX00087893		JAX00474097		JAX00474100		JAX00087895		JAX00474103		JAX00474104		JAX00474105		JAX00474108		JAX00474127		JAX00474131		JAX00474132		JAX00474137		JAX00087903		JAX00087904		JAX00474146		JAX00474147		JAX00474156		JAX00474160		JAX00087906		JAX00474166		JAX00474168		JAX00474169		JAX00474170		JAX00087909		JAX00474175		JAX00474177		JAX00724517		JAX00474181		JAX00087913		JAX00087914		JAX00474187		JAX00474189		JAX00474191		JAX00474197		JAX00474202		JAX00474204		JAX00087919		JAX00087920		JAX00474207		JAX00474214		JAX00474216		JAX00474219		JAX00474228		JAX00474229		JAX00474231		JAX00087925		JAX00474234		JAX00474235		JAX00474246		JAX00474258		JAX00087929		JAX00474262		JAX00474275		JAX00474276		JAX00188585		JAX00474280		JAX00474281		JAX00087931		JAX00087932		JAX00474285		JAX00087939		JAX00188586		JAX00474286		JAX00474287		JAX00474292		JAX00087942		JAX00474300		JAX00474301		JAX00474305		JAX00474307		JAX00474311		JAX00087944		JAX00474312		JAX00474314		JAX00474315		JAX00474319		JAX00474321		JAX00087947		JAX00474325		JAX00474331		JAX00474332		JAX00474335		JAX00474336		JAX00474339		JAX00188587		JAX00087949		JAX00474344		JAX00474347		JAX00474349		JAX00474355		JAX00474356		JAX00087954		JAX00474360		JAX00474362		JAX00474372		JAX00474374		JAX00087966		JAX00474384		JAX00087969		JAX00474388		JAX00474391		JAX00474392		JAX00474393		JAX00474397		JAX00087973		JAX00087974		JAX00087978		JAX00474399		JAX00474401		JAX00214611		JAX00474406		JAX00087981		JAX00087983		JAX00474407		JAX00087984		JAX00474412		JAX00474413		JAX00474420		JAX00087990		JAX00474426		JAX00474429		JAX00474434		JAX00474436		JAX00087994		JAX00474439		JAX00474441		JAX00474442		JAX00474447		JAX00474449		JAX00088002		JAX00474452		JAX00214621		JAX00474455		JAX00474458		JAX00474459		JAX00474460		JAX00474469		JAX00474474		JAX00474475		JAX00088009		JAX00474476		JAX00474485		JAX00474487		JAX00474488		JAX00088012		JAX00474494		JAX00088013		JAX00474496		JAX00088015		JAX00088016		JAX00088017		JAX00088018		JAX00474506		JAX00474507		JAX00088019		JAX00474509		JAX00474511		JAX00474512		JAX00474515		JAX00474518		JAX00088024		JAX00474525		JAX00088025		JAX00088026		JAX00474527		JAX00474530		JAX00474535		JAX00474537		JAX00188590		JAX00088028		JAX00214628		JAX00474545		JAX00474547		JAX00088032		JAX00474557		JAX00474558		JAX00474560		JAX00474562		JAX00088037		JAX00474582		JAX00088039		JAX00474588		JAX00474589		JAX00474590		JAX00474592		JAX00474593		JAX00474594		JAX00474595		JAX00474598		JAX00474599		JAX00474600		JAX00088042		JAX00088043		JAX00474602		JAX00474604		JAX00474607		JAX00474614		JAX00474615		JAX00088045		JAX00088046		JAX00474618		JAX00474624		JAX00088048		JAX00088049		JAX00474626		JAX00474627		JAX00088050		JAX00474629		JAX00474630		JAX00474633		JAX00088053		JAX00474636		JAX00214638		JAX00214639		JAX00214640		JAX00474645		JAX00474655		JAX00088061		JAX00474669		JAX00088064		JAX00088067		JAX00474677		JAX00474679		JAX00474683		JAX00474684		JAX00214643		JAX00214644		JAX00474687		JAX00088072		JAX00474692		JAX00088074		JAX00088077		JAX00474700		JAX00088078		JAX00088079		JAX00474704		JAX00474706		JAX00474708		JAX00474709		JAX00474710		JAX00214650		JAX00474719		JAX00474721		JAX00474722		JAX00474724		JAX00088081		JAX00088082		JAX00088083		JAX00474726		JAX00474735		JAX00474736		JAX00474738		JAX00474739		JAX00088084		JAX00474747		JAX00474749		JAX00214651		JAX00214652		JAX00474752		JAX00474756		JAX00474757		JAX00474758		JAX00088090		JAX00474762		JAX00474766		JAX00474767		JAX00474772		JAX00474773		JAX00474775		JAX00474777		JAX00474778		JAX00474782		JAX00474786		JAX00214653		JAX00214654		JAX00474790		JAX00474791		JAX00474794		JAX00088099		JAX00474795		JAX00474796		JAX00474798		JAX00474801		JAX00474803		JAX00474804		JAX00088103		JAX00474805		JAX00474808		JAX00088104		JAX00474821		JAX00088108		JAX00474822		JAX00214658		JAX00474826		JAX00474828		JAX00474830		JAX00474833		JAX00474835		JAX00474836		JAX00474837		JAX00474841		JAX00474843		JAX00088115		JAX00474847		JAX00474849		JAX00474852		JAX00088119		JAX00088120		JAX00474865		JAX00474866		JAX00474875		JAX00474878		JAX00214661		JAX00474881		JAX00088127		JAX00474882		JAX00088131		JAX00474895		JAX00474903		JAX00474907		JAX00474908		JAX00474909		JAX00474912		JAX00088141		JAX00474918		JAX00474919		JAX00474920		JAX00474922		JAX00088148		JAX00214664		JAX00088149		JAX00088150		JAX00474932		JAX00474933		JAX00088151		JAX00474938		JAX00474940		JAX00474946		JAX00474949		JAX00474957		JAX00474961		JAX00088159		JAX00088160		JAX00474975		JAX00474976		JAX00088162		JAX00474979		JAX00474981		JAX00474982		JAX00474984		JAX00088165		JAX00474994		JAX00214672		JAX00088168		JAX00088169		JAX00088170		JAX00474995		JAX00214675		JAX00474999		JAX00088171		JAX00088172		JAX00088173		JAX00475002		JAX00475007		JAX00475008		JAX00475011		JAX00088174		JAX00475012		JAX00475014		JAX00475015		JAX00475016		JAX00475017		JAX00475019		JAX00475020		JAX00088177		JAX00475033		JAX00475035		JAX00088181		JAX00475040		JAX00475045		JAX00088185		JAX00475052		JAX00475055		JAX00475061		JAX00475062		JAX00475066		JAX00088188		JAX00475080		JAX00475081		JAX00088190		JAX00088191		JAX00475085		JAX00475087		JAX00475088		JAX00088194		JAX00475107		JAX00475111		JAX00475114		JAX00475115		JAX00088198		JAX00475118		JAX00088201		JAX00475123		JAX00475125		JAX00214686		JAX00475127		JAX00475132		JAX00475133		JAX00475134		JAX00475135		JAX00088209		JAX00475145		JAX00475148		JAX00475150		JAX00475157		JAX00088210		JAX00088211		JAX00475161		JAX00475163		JAX00475164		JAX00475166		JAX00475167		JAX00475172		JAX00088216		JAX00475176		JAX00475178		JAX00088217		JAX00088218		JAX00475186		JAX00214692		JAX00214693		JAX00088225		JAX00475197		JAX00475200		JAX00088226		JAX00088227		JAX00088228		JAX00475207		JAX00214696		JAX00475210		JAX00475212		JAX00475214		JAX00088232		JAX00088233		JAX00214698		JAX00475222		JAX00088235		JAX00475223		JAX00475225		JAX00475231		JAX00475232		JAX00475233		JAX00475234		JAX00475235		JAX00475236		JAX00475239		JAX00088239		JAX00475249		JAX00475250		JAX00475251		JAX00088244		JAX00088245		JAX00475257		JAX00475258		JAX00475260		JAX00088251		JAX00475263		JAX00475264		JAX00475265		JAX00475266		JAX00088254		JAX00088257		JAX00475274		JAX00475275		JAX00214704		JAX00475285		JAX00475293		JAX00475294		JAX00475305		JAX00475309		JAX00475310		JAX00475311		JAX00088278		JAX00088279		JAX00475318		JAX00214710		JAX00088280		JAX00475324		JAX00475327		JAX00088285		JAX00475335		JAX00475340		JAX00475341		JAX00088288		JAX00475342		JAX00475346		JAX00475348		JAX00475351		JAX00475354		JAX00475355		JAX00475356		JAX00475359		JAX00088290		JAX00088291		JAX00475362		JAX00475365		JAX00088294		JAX00088295		JAX00214715		JAX00475373		JAX00088299		JAX00088300		JAX00475378		JAX00088301		JAX00088303		JAX00475385		JAX00475386		JAX00475390		JAX00475393		JAX00475394		JAX00475397		JAX00475398		JAX00475403		JAX00475409		JAX00088308		JAX00475410		JAX00475414		JAX00088314		JAX00475416		JAX00088317		JAX00475426		JAX00088318		JAX00475434		JAX00475437		JAX00088322		JAX00475442		JAX00214723		JAX00475445		JAX00088331		JAX00475458		JAX00475459		JAX00475470		JAX00475471		JAX00214727		JAX00475479		JAX00475482		JAX00475488		JAX00088339		JAX00475493		JAX00475494		JAX00475495		JAX00475498		JAX00475500		JAX00088342		JAX00475503		JAX00475504		JAX00088343		JAX00088344		JAX00475509		JAX00475511		JAX00475512		JAX00475513		JAX00475520		JAX00088351		JAX00475522		JAX00475524		JAX00475525		JAX00475527		JAX00475529		JAX00088357		JAX00475534		JAX00475538		JAX00475547		JAX00475548		JAX00088359		JAX00475552		JAX00475556		JAX00475561		JAX00475564		JAX00475565		JAX00088363		JAX00475570		JAX00475573		JAX00475574		JAX00088366		JAX00475581		JAX00475582		JAX00475583		JAX00088368		JAX00088369		JAX00475588		JAX00475589		JAX00475598		JAX00475600		JAX00475601		JAX00475602		JAX00475607		JAX00214738		JAX00088384		JAX00475624		JAX00475625		JAX00475629		JAX00475630		JAX00088385		JAX00475632		JAX00475635		JAX00214742		JAX00475646		JAX00475650		JAX00475652		JAX00475655		JAX00475656		JAX00475658		JAX00475661		JAX00475662		JAX00475663		JAX00475664		JAX00475665		JAX00088399		JAX00475672		JAX00475673		JAX00475678		JAX00475681		JAX00475682		JAX00088403		JAX00088404		JAX00475685		JAX00088405		JAX00475686		JAX00475687		JAX00475689		JAX00475693		JAX00475697		JAX00088409		JAX00475705		JAX00475706		JAX00475710		JAX00475711		JAX00475718		JAX00088416		JAX00475721		JAX00088419		JAX00475724		JAX00475728		JAX00475729		JAX00475731		JAX00475732		JAX00088424		JAX00088425		JAX00475734		JAX00475736		JAX00475737		JAX00475739		JAX00475742		JAX00088428		JAX00088431		JAX00088432		JAX00088433		JAX00475762		JAX00088440		JAX00475765		JAX00475769		JAX00475770		JAX00088446		JAX00475772		JAX00475775		JAX00088451		JAX00088456		JAX00475790		JAX00475791		JAX00214766		JAX00475797		JAX00088464		JAX00088466		JAX00088468		JAX00475803		JAX00475806		JAX00088472		JAX00475810		JAX00088473		JAX00475816		JAX00214771		JAX00475818		JAX00214773		JAX00088479		JAX00088483		JAX00475829		JAX00475830		JAX00475831		JAX00475840		JAX00088489		JAX00475843		JAX00475853		JAX00475857		JAX00475860		JAX00088493		JAX00088494		JAX00475866		JAX00475867		JAX00475868		JAX00475885		JAX00475888		JAX00475899		JAX00475906		JAX00475907		JAX00475914		JAX00475916		JAX00475921		JAX00214781		JAX00475936		JAX00475943		JAX00475948		JAX00475951		JAX00475952		JAX00475954		JAX00088522		JAX00475962		JAX00475963		JAX00475965		JAX00475966		JAX00475967		JAX00475970		JAX00475973		JAX00475976		JAX00088523		JAX00475978		JAX00088526		JAX00088527		JAX00475984		JAX00088530		JAX00475988		JAX00088533		JAX00088534		JAX00088535		JAX00088536		JAX00475994		JAX00475995		JAX00476003		JAX00476005		JAX00476006		JAX00476007		JAX00088544		JAX00088546		JAX00476009		JAX00476010		JAX00476015		JAX00476016		JAX00088556		JAX00088570		JAX00476056		JAX00088580		JAX00088581		JAX00476061		JAX00088585		JAX00476066		JAX00476067		JAX00476068		JAX00476076		JAX00476085		JAX00088592		JAX00476091		JAX00476095		JAX00476097		JAX00476099		JAX00476103		JAX00476105		JAX00214804		JAX00214805		JAX00088598		JAX00088600		JAX00476112		JAX00476115		JAX00088603		JAX00476120		JAX00476126		JAX00476128		JAX00476129		JAX00476131		JAX00476135		JAX00476140		JAX00476142		JAX00476146		JAX00476149		JAX00476150		JAX00476156		JAX00476158		JAX00476161		JAX00476164		JAX00476170		JAX00476171		JAX00476172		JAX00088614		JAX00476178		JAX00476180		JAX00476181		JAX00476187		JAX00476188		JAX00088619		JAX00476205		JAX00476213		JAX00476217		JAX00476219		JAX00476220		JAX00476222		JAX00476225		JAX00476229		JAX00088628		JAX00476240		JAX00088629		JAX00088630		JAX00476242		JAX00088632		JAX00088634		JAX00476250		JAX00476251		JAX00476252		JAX00214820		JAX00476254		JAX00088638		JAX00088639		JAX00088640		JAX00476259		JAX00476260		JAX00476261		JAX00088641		JAX00476268		JAX00476269		JAX00476271		JAX00476274		JAX00476275		JAX00476278		JAX00476280		JAX00476283		JAX00476285		JAX00476286		JAX00088647		JAX00476288		JAX00476289		JAX00088648		JAX00476293		JAX00476295		JAX00476302		JAX00476313		JAX00476324		JAX00476325		JAX00476328		JAX00476331		JAX00476335		JAX00088654		JAX00088655		JAX00476340		JAX00476341		JAX00476342		JAX00476344		JAX00476349		JAX00214826		JAX00476353		JAX00476358		JAX00476365		JAX00476369		JAX00476373		JAX00476375		JAX00476376		JAX00476379		JAX00476382		JAX00088670		JAX00476390		JAX00476391		JAX00476393		JAX00476394		JAX00476397		JAX00476398		JAX00476399		JAX00476406		JAX00476418		JAX00476419		JAX00088680		JAX00476422		JAX00088685		JAX00476429		JAX00476432		JAX00476434		JAX00476435		JAX00476439		JAX00476440		JAX00088693		JAX00476444		JAX00088695		JAX00088697		JAX00088698		JAX00088699		JAX00476452		JAX00476455		JAX00088703		JAX00088705		JAX00476467		JAX00476469		JAX00088710		JAX00476472		JAX00476475		JAX00088714		JAX00476477		JAX00476478		JAX00476491		JAX00088718		JAX00088719		JAX00476493		JAX00476494		JAX00088726		JAX00476499		JAX00476503		JAX00088729		JAX00476505		JAX00476507		JAX00476508		JAX00476509		JAX00088732		JAX00088734		JAX00476519		JAX00476520		JAX00476522		JAX00088736		JAX00476527		JAX00088741		JAX00476530		JAX00476534		JAX00088742		JAX00088744		JAX00476535		JAX00214855		JAX00088746		JAX00476538		JAX00476542		JAX00476543		JAX00476545		JAX00476546		JAX00476548		JAX00476552		JAX00476556		JAX00088752		JAX00476560		JAX00476564		JAX00476568		JAX00088756		JAX00476578		JAX00476583		JAX00476586		JAX00476587		JAX00476589		JAX00476590		JAX00476591		JAX00476592		JAX00214861		JAX00476593		JAX00476594		JAX00476595		JAX00476596		JAX00476597		JAX00476599		JAX00476600		JAX00088764		JAX00476610		JAX00088770		JAX00476611		JAX00088773		JAX00476619		JAX00476625		JAX00476628		JAX00476630		JAX00088776		JAX00476631		JAX00476632		JAX00476634		JAX00476635		JAX00088778		JAX00088780		JAX00476638		JAX00476641		JAX00476642		JAX00214868		JAX00476648		JAX00088787		JAX00088788		JAX00088791		JAX00476658		JAX00476661		JAX00088797		JAX00476668		JAX00476669		JAX00476673		JAX00088799		JAX00476682		JAX00088804		JAX00476684		JAX00476687		JAX00476689		JAX00214877		JAX00476691		JAX00476692		JAX00088812		JAX00476699		JAX00476700		JAX00476702		JAX00088817		JAX00214882		JAX00088819		JAX00476707		JAX00088822		JAX00476711		JAX00476714		JAX00476716		JAX00088824		JAX00088825		JAX00476719		JAX00476721		JAX00088828		JAX00476724		JAX00214886		JAX00476727		JAX00476728		JAX00476730		JAX00476732		JAX00476734		JAX00476737		JAX00476738		JAX00476739		JAX00088837		JAX00088838		JAX00476747		JAX00088842		JAX00088843		JAX00476751		JAX00476755		JAX00088846		JAX00088847		JAX00476757		JAX00088848		JAX00476758		JAX00476762		JAX00476768		JAX00476771		JAX00476773		JAX00476775		JAX00476776		JAX00088854		JAX00214892		JAX00214893		JAX00088855		JAX00476777		JAX00476780		JAX00088856		JAX00088859		JAX00476789		JAX00476790		JAX00476791		JAX00476792		JAX00476794		JAX00476795		JAX00088862		JAX00088864		JAX00476808		JAX00476811		JAX00088866		JAX00476831		JAX00088870		JAX00476837		JAX00476841		JAX00476842		JAX00476844		JAX00476850		JAX00476856		JAX00476858		JAX00214901		JAX00088880		JAX00088882		JAX00476867		JAX00088884		JAX00476871		JAX00476876		JAX00214905		JAX00214906		JAX00476880		JAX00088891		JAX00476891		JAX00476894		JAX00476897		JAX00476900		JAX00476903		JAX00476904		JAX00476908		JAX00476909		JAX00476910		JAX00476912		JAX00088895		JAX00476915		JAX00476917		JAX00088900		JAX00476933		JAX00476935		JAX00476937		JAX00476941		JAX00476946		JAX00476949		JAX00476953		JAX00476955		JAX00476959		JAX00088904		JAX00476961		JAX00476962		JAX00476963		JAX00476967		JAX00088906		JAX00088907		JAX00088908		JAX00476975		JAX00214914		JAX00476980		JAX00088911		JAX00088912		JAX00476993		JAX00476996		JAX00477006		JAX00088914		JAX00477008		JAX00477009		JAX00477011		JAX00088919		JAX00088920		JAX00477023		JAX00088922		JAX00088923		JAX00477027		JAX00477031		JAX00477034		JAX00477043		JAX00477048		JAX00477050		JAX00477053		JAX00088930		JAX00188604		JAX00477058		JAX00477061		JAX00088931		JAX00477067		JAX00477068		JAX00088934		JAX00088935		JAX00477078		JAX00477079		JAX00477094		JAX00477097		JAX00088941		JAX00477099		JAX00477105		JAX00088943		JAX00477109		JAX00477113		JAX00477115		JAX00477116		JAX00214925		JAX00088946		JAX00477126		JAX00477128		JAX00477131		JAX00477132		JAX00088948		JAX00088949		JAX00477136		JAX00088950		JAX00477137		JAX00477141		JAX00477149		JAX00088953		JAX00088959		JAX00477159		JAX00477160		JAX00088961		JAX00477167		JAX00477171		JAX00088964		JAX00088965		JAX00477172		JAX00477174		JAX00477175		JAX00088969		JAX00477181		JAX00477188		JAX00477198		JAX00477201		JAX00088985		JAX00477206		JAX00477207		JAX00477208		JAX00088995		JAX00088996		JAX00088997		JAX00477219		JAX00477222		JAX00477223		JAX00477224		JAX00477225		JAX00477227		JAX00477228		JAX00089005		JAX00477231		JAX00477232		JAX00477240		JAX00477241		JAX00214941		JAX00089017		JAX00477276		JAX00477277		JAX00477279		JAX00477282		JAX00477284		JAX00089035		JAX00477296		JAX00477302		JAX00477303		JAX00477306		JAX00477307		JAX00477308		JAX00477310		JAX00214947		JAX00477314		JAX00477318		JAX00477319		JAX00477320		JAX00477328		JAX00477338		JAX00477343		JAX00477344		JAX00477345		JAX00477352		JAX00477353		JAX00477354		JAX00477355		JAX00477358		JAX00089057		JAX00089059		JAX00477365		JAX00477367		JAX00089060		JAX00477376		JAX00089061		JAX00477377		JAX00089064		JAX00477385		JAX00214951		JAX00477391		JAX00477395		JAX00477399		JAX00477404		JAX00089066		JAX00089067		JAX00477409		JAX00477411		JAX00089069		JAX00089070		JAX00477412		JAX00477414		JAX00477415		JAX00477422		JAX00477428		JAX00477430		JAX00188611		JAX00477431		JAX00214954		JAX00089073		JAX00089075		JAX00089077		JAX00477442		JAX00477446		JAX00477456		JAX00477460		JAX00477462		JAX00477464		JAX00477474		JAX00477476		JAX00089083		JAX00477479		JAX00477482		JAX00477483		JAX00089084		JAX00477489		JAX00477492		JAX00477496		JAX00477498		JAX00477499		JAX00477502		JAX00089091		JAX00477508		JAX00477509		JAX00089093		JAX00477511		JAX00089094		JAX00089095		JAX00477516		JAX00477517		JAX00477520		JAX00477521		JAX00477523		JAX00089096		JAX00477533		JAX00089099		JAX00089100		JAX00477534		JAX00477538		JAX00477542		JAX00477543		JAX00477544		JAX00089102		JAX00477546		JAX00477547		JAX00477548		JAX00477550		JAX00477551		JAX00477558		JAX00089106		JAX00477560		JAX00089107		JAX00477563		JAX00477567		JAX00477569		JAX00477572		JAX00477573		JAX00477577		JAX00477584		JAX00477585		JAX00477586		JAX00477590		JAX00089114		JAX00089118		JAX00089119		JAX00477597		JAX00214964		JAX00214965		JAX00477603		JAX00477604		JAX00089120		JAX00089121		JAX00089122		JAX00089124		JAX00089126		JAX00477613		JAX00477616		JAX00477622		JAX00477626		JAX00477628		JAX00477631		JAX00477635		JAX00089132		JAX00477638		JAX00089133		JAX00477641		JAX00477643		JAX00477647		JAX00089139		JAX00477651		JAX00477652		JAX00477658		JAX00477665		JAX00477666		JAX00477667		JAX00089150		JAX00089152		JAX00188615		JAX00477671		JAX00477673		JAX00089154		JAX00089155		JAX00477677		JAX00477680		JAX00089156		JAX00477686		JAX00477691		JAX00477695		JAX00477713		JAX00089162		JAX00477715		JAX00477716		JAX00089163		JAX00477721		JAX00477723		JAX00477726		JAX00477728		JAX00477729		JAX00477730		JAX00477731		JAX00477732		JAX00089167		JAX00477735		JAX00477736		JAX00477743		JAX00477747		JAX00089173		JAX00477756		JAX00477757		JAX00477760		JAX00477762		JAX00477765		JAX00089179		JAX00477766		JAX00477768		JAX00477769		JAX00477773		JAX00477774		JAX00089182		JAX00477775		JAX00477779		JAX00477780		JAX00477783		JAX00477784		JAX00477785		JAX00477786		JAX00477791		JAX00477793		JAX00477795		JAX00214978		JAX00477796		JAX00477800		JAX00089189		JAX00477803		JAX00477804		JAX00477805		JAX00477806		JAX00089194		JAX00089195		JAX00089196		JAX00477809		JAX00477811		JAX00477812		JAX00477813		JAX00089199		JAX00477818		JAX00477819		JAX00477823		JAX00477829		JAX00477831		JAX00477832		JAX00477842		JAX00477848		JAX00089209		JAX00477854		JAX00477855		JAX00477856		JAX00477860		JAX00477861		JAX00089210		JAX00477866		JAX00477867		JAX00477868		JAX00477872		JAX00477874		JAX00477876		JAX00477878		JAX00477879		JAX00089213		JAX00477883		JAX00477884		JAX00477887		JAX00477889		JAX00477892		JAX00477895		JAX00477899		JAX00477901		JAX00089216		JAX00477904		JAX00477908		JAX00477913		JAX00477914		JAX00214988		JAX00477918		JAX00089220		JAX00477923		JAX00477924		JAX00477929		JAX00477931		JAX00477935		JAX00477938		JAX00477943		JAX00089224		JAX00477949		JAX00477951		JAX00188618		JAX00089227		JAX00214991		JAX00477958		JAX00477959		JAX00477961		JAX00089228		JAX00477963		JAX00477964		JAX00477965		JAX00214993		JAX00477972		JAX00477974		JAX00089233		JAX00089237		JAX00477983		JAX00089238		JAX00089240		JAX00477986		JAX00477987		JAX00089242		JAX00477996		JAX00477997		JAX00089243		JAX00478000		JAX00089244		JAX00478010		JAX00478014		JAX00478019		JAX00478021		JAX00478026		JAX00478027		JAX00478030		JAX00478032		JAX00478039		JAX00478041		JAX00089252		JAX00478046		JAX00478048		JAX00478049		JAX00478050		JAX00478051		JAX00089255		JAX00089256		JAX00478055		JAX00478056		JAX00478060		JAX00478061		JAX00214995		JAX00478062		JAX00478065		JAX00478067		JAX00089261		JAX00089262		JAX00478072		JAX00478077		JAX00089264		JAX00478079		JAX00089266		JAX00089267		JAX00214998		JAX00214999		JAX00478084		JAX00089268		JAX00089269		JAX00089270		JAX00478092		JAX00215003		JAX00215004		JAX00478104		JAX00478105		JAX00478106		JAX00089280		JAX00478108		JAX00478111		JAX00478113		JAX00478114		JAX00478121		JAX00478122		JAX00478124		JAX00478140		JAX00478143		JAX00089292		JAX00478146		JAX00478148		JAX00478149		JAX00478153		JAX00478154		JAX00089299		JAX00478160		JAX00478162		JAX00478163		JAX00478165		JAX00089300		JAX00478179		JAX00478183		JAX00478184		JAX00478187		JAX00478189		JAX00215010		JAX00089305		JAX00478193		JAX00478194		JAX00478197		JAX00089308		JAX00478204		JAX00478205		JAX00478211		JAX00089313		JAX00478213		JAX00478214		JAX00089316		JAX00478216		JAX00478217		JAX00478223		JAX00478225		JAX00478231		JAX00478235		JAX00478242		JAX00478245		JAX00478247		JAX00478255		JAX00478257		JAX00089330		JAX00478258		JAX00089331		JAX00089332		JAX00478262		JAX00478264		JAX00478265		JAX00478267		JAX00478274		JAX00478276		JAX00478281		JAX00478283		JAX00478284		JAX00478285		JAX00478287		JAX00478293		JAX00478294		JAX00478295		JAX00478298		JAX00478299		JAX00089343		JAX00478301		JAX00478304		JAX00478305		JAX00478306		JAX00478308		JAX00089345		JAX00478311		JAX00089347		JAX00089348		JAX00089349		JAX00089350		JAX00478318		JAX00478319		JAX00478323		JAX00089355		JAX00089356		JAX00478328		JAX00478332		JAX00478333		JAX00478337		JAX00478339		JAX00478340		JAX00478347		JAX00478348		JAX00478352		JAX00478367		JAX00215030		JAX00215031		JAX00478371		JAX00478378		JAX00089366		JAX00089367		JAX00188622		JAX00478398		JAX00478401		JAX00478404		JAX00478406		JAX00478407		JAX00478409		JAX00089369		JAX00478415		JAX00478418		JAX00089373		JAX00478421		JAX00478423		JAX00478424		JAX00478425		JAX00478434		JAX00478438		JAX00478440		JAX00215035		JAX00478441		JAX00478442		JAX00215036		JAX00478446		JAX00478452		JAX00478454		JAX00089377		JAX00478457		JAX00478462		JAX00478469		JAX00478474		JAX00478476		JAX00478478		JAX00478479		JAX00478486		JAX00478489		JAX00478491		JAX00478492		JAX00478496		JAX00089385		JAX00089388		JAX00478505		JAX00478511		JAX00478512		JAX00089395		JAX00478523		JAX00478525		JAX00089397		JAX00089399		JAX00478531		JAX00478532		JAX00478533		JAX00478537		JAX00089403		JAX00478541		JAX00089404		JAX00478542		JAX00089406		JAX00478543		JAX00478545		JAX00478546		JAX00478550		JAX00478551		JAX00215044		JAX00478561		JAX00478563		JAX00478564		JAX00478566		JAX00478569		JAX00478574		JAX00478583		JAX00478587		JAX00089417		JAX00089418		JAX00089420		JAX00478607		JAX00089421		JAX00478610		JAX00478611		JAX00478612		JAX00478619		JAX00478620		JAX00089424		JAX00478627		JAX00478628		JAX00089429		JAX00089434		JAX00478637		JAX00089435		JAX00089436		JAX00478643		JAX00089437		JAX00089439		JAX00089440		JAX00478648		JAX00478649		JAX00215052		JAX00089441		JAX00215053		JAX00478653		JAX00478655		JAX00089443		JAX00478656		JAX00478658		JAX00089446		JAX00478660		JAX00089449		JAX00478663		JAX00478670		JAX00478675		JAX00089455		JAX00478678		JAX00478680		JAX00478683		JAX00089457		JAX00089458		JAX00478684		JAX00089460		JAX00089461		JAX00478686		JAX00478689		JAX00089464		JAX00478693		JAX00478694		JAX00478699		JAX00478700		JAX00478706		JAX00478708		JAX00089471		JAX00478713		JAX00478717		JAX00478719		JAX00089474		JAX00478721		JAX00089475		JAX00478724		JAX00478725		JAX00089476		JAX00478727		JAX00478731		JAX00478733		JAX00478734		JAX00478735		JAX00478740		JAX00478744		JAX00478745		JAX00089480		JAX00478757		JAX00089484		JAX00089485		JAX00478764		JAX00478766		JAX00089486		JAX00478771		JAX00478772		JAX00478773		JAX00089495		JAX00478784		JAX00188628		JAX00089500		JAX00478794		JAX00188629		JAX00478797		JAX00089502		JAX00478800		JAX00478801		JAX00089503		JAX00478807		JAX00478818		JAX00089515		JAX00478828		JAX00478829		JAX00478833		JAX00478835		JAX00089519		JAX00089520		JAX00478841		JAX00478844		JAX00478850		JAX00089528		JAX00478860		JAX00478861		JAX00478863		JAX00089533		JAX00215083		JAX00089536		JAX00478875		JAX00478878		JAX00478880		JAX00089537		JAX00478887		JAX00478893		JAX00089544		JAX00478894		JAX00089545		JAX00478898		JAX00478899		JAX00478901		JAX00478908		JAX00089547		JAX00478909		JAX00478914		JAX00478916		JAX00478921		JAX00478922		JAX00478928		JAX00478932		JAX00478934		JAX00478940		JAX00478942		JAX00478943		JAX00478944		JAX00478947		JAX00478948		JAX00478949		JAX00478950		JAX00478954		JAX00478957		JAX00478959		JAX00089556		JAX00089557		JAX00478968		JAX00089560		JAX00478970		JAX00478973		JAX00478975		JAX00089563		JAX00089564		JAX00478978		JAX00478979		JAX00478983		JAX00478987		JAX00478988		JAX00089566		JAX00478996		JAX00089567		JAX00479002		JAX00089568		JAX00479003		JAX00089571		JAX00089572		JAX00089573		JAX00089576		JAX00089578		JAX00479033		JAX00089579		JAX00479048		JAX00479052		JAX00089584		JAX00479057		JAX00479063		JAX00479065		JAX00479073		JAX00479074		JAX00479079		JAX00479083		JAX00479086		JAX00479088		JAX00479090		JAX00479093		JAX00479110		JAX00479114		JAX00479116		JAX00479124		JAX00479126		JAX00089595		JAX00479132		JAX00479137		JAX00479139		JAX00089603		JAX00089604		JAX00479148		JAX00089605		JAX00479151		JAX00089607		JAX00215105		JAX00089608		JAX00479156		JAX00479160		JAX00089611		JAX00479166		JAX00479167		JAX00479168		JAX00479171		JAX00479178		JAX00479179		JAX00479189		JAX00479190		JAX00215106		JAX00479204		JAX00089621		JAX00479208		JAX00479210		JAX00089624		JAX00479211		JAX00089625		JAX00479212		JAX00479213		JAX00479214		JAX00479215		JAX00479219		JAX00479220		JAX00479228		JAX00479232		JAX00089629		JAX00479235		JAX00479236		JAX00479237		JAX00089630		JAX00479242		JAX00479243		JAX00089633		JAX00479247		JAX00479249		JAX00479250		JAX00479257		JAX00479265		JAX00089637		JAX00089638		JAX00479266		JAX00479270		JAX00089639		JAX00479274		JAX00479277		JAX00479279		JAX00089642		JAX00479284		JAX00479285		JAX00479288		JAX00089645		JAX00479291		JAX00479293		JAX00479294		JAX00215111		JAX00089648		JAX00479297		JAX00089649		JAX00089650		JAX00479299		JAX00089653		JAX00479301		JAX00479302		JAX00479306		JAX00089656		JAX00479316		JAX00479319		JAX00479329		JAX00479330		JAX00479333		JAX00089660		JAX00479337		JAX00479339		JAX00089662		JAX00089663		JAX00089664		JAX00089667		JAX00089668		JAX00479354		JAX00479359		JAX00479366		JAX00089669		JAX00089671		JAX00479373		JAX00479374		JAX00089672		JAX00089673		JAX00089674		JAX00089675		JAX00089679		JAX00479381		JAX00089682		JAX00089685		JAX00479386		JAX00479390		JAX00479391		JAX00479392		JAX00089689		JAX00479393		JAX00479394		JAX00089690		JAX00089691		JAX00089693		JAX00479403		JAX00215133		JAX00089700		JAX00089701		JAX00479409		JAX00479410		JAX00479415		JAX00089710		JAX00479418		JAX00479420		JAX00215135		JAX00479425		JAX00479428		JAX00479432		JAX00479434		JAX00479437		JAX00089724		JAX00479440		JAX00215138		JAX00089726		JAX00479442		JAX00479445		JAX00479456		JAX00089736		JAX00479458		JAX00479461		JAX00089738		JAX00215140		JAX00479465		JAX00479467		JAX00089745		JAX00479468		JAX00479470		JAX00479471		JAX00089749		JAX00479472		JAX00479475		JAX00089750		JAX00479477		JAX00089752		JAX00215144		JAX00089755		JAX00215147		JAX00479491		JAX00479495		JAX00479498		JAX00479501		JAX00089768		JAX00479505		JAX00215151		JAX00479509		JAX00479512		JAX00479517		JAX00089776		JAX00479520		JAX00089777		JAX00479522		JAX00479523		JAX00089782		JAX00479525		JAX00479535		JAX00479537		JAX00089784		JAX00089785		JAX00479547		JAX00089786		JAX00479549		JAX00479551		JAX00479552		JAX00215159		JAX00479556		JAX00089791		JAX00479558		JAX00479562		JAX00089792		JAX00089793		JAX00089794		JAX00479566		JAX00479567		JAX00089799		JAX00479573		JAX00479574		JAX00089800		JAX00479580		JAX00479582		JAX00215162		JAX00089801		JAX00479604		JAX00479605		JAX00479606		JAX00479609		JAX00479610		JAX00479616		JAX00479618		JAX00089804		JAX00479624		JAX00479626		JAX00479628		JAX00479630		JAX00215164		JAX00089807		JAX00089809		JAX00479632		JAX00479633		JAX00479634		JAX00479636		JAX00479637		JAX00479642		JAX00479645		JAX00479647		JAX00479649		JAX00479652		JAX00089820		JAX00089821		JAX00479662		JAX00479665		JAX00479667		JAX00479668		JAX00089825		JAX00479669		JAX00479671		JAX00089827		JAX00479673		JAX00479674		JAX00089829		JAX00089830		JAX00479679		JAX00479685		JAX00089831		JAX00479699		JAX00479703		JAX00479704		JAX00479709		JAX00089835		JAX00089836		JAX00188638		JAX00479712		JAX00479716		JAX00479720		JAX00089840		JAX00089841		JAX00479727		JAX00479729		JAX00479730		JAX00479732		JAX00479739		JAX00089846		JAX00479740		JAX00479746		JAX00479750		JAX00479751		JAX00479752		JAX00479755		JAX00479761		JAX00089856		JAX00089857		JAX00479766		JAX00479767		JAX00089860		JAX00479770		JAX00479772		JAX00479774		JAX00479775		JAX00479777		JAX00479780		JAX00089863		JAX00089866		JAX00089867		JAX00215172		JAX00215174		JAX00479788		JAX00479790		JAX00479791		JAX00089869		JAX00089872		JAX00479796		JAX00479801		JAX00089874		JAX00479808		JAX00479810		JAX00479811		JAX00479815		JAX00479816		JAX00479817		JAX00089878		JAX00479820		JAX00479823		JAX00479824		JAX00089879		JAX00479827		JAX00479829		JAX00479830		JAX00215180		JAX00479836		JAX00479837		JAX00479839		JAX00479843		JAX00479845		JAX00479862		JAX00089896		JAX00479868		JAX00479869		JAX00479877		JAX00479881		JAX00479883		JAX00479885		JAX00089901		JAX00089905		JAX00215187		JAX00479905		JAX00479906		JAX00089912		JAX00089913		JAX00479914		JAX00089915		JAX00479917		JAX00479920		JAX00089918		JAX00089919		JAX00479923		JAX00479925		JAX00089921		JAX00089922		JAX00479929		JAX00479939		JAX00479940		JAX00479941		JAX00215191		JAX00479945		JAX00479946		JAX00479947		JAX00089935		JAX00479950		JAX00479953		JAX00089939		JAX00215194		JAX00479960		JAX00479963		JAX00479966		JAX00479967		JAX00479971		JAX00089949		JAX00089950		JAX00479978		JAX00479982		JAX00479983		JAX00479986		JAX00479987		JAX00479995		JAX00215202		JAX00479996		JAX00479998		JAX00480002		JAX00480016		JAX00215204		JAX00089967		JAX00480032		JAX00480033		JAX00480034		JAX00480036		JAX00089969		JAX00480042		JAX00089976		JAX00089977		JAX00480058		JAX00480063		JAX00480067		JAX00480068		JAX00089984		JAX00480071		JAX00480075		JAX00480076		JAX00089987		JAX00480084		JAX00480085		JAX00480087		JAX00480093		JAX00480098		JAX00480099		JAX00480100		JAX00089998		JAX00480108		JAX00215216		JAX00480112		JAX00480117		JAX00480118		JAX00090005		JAX00090007		JAX00480134		JAX00480136		JAX00480140		JAX00480154		JAX00090014		JAX00215222		JAX00090016		JAX00090017		JAX00480160		JAX00480165		JAX00090020		JAX00480171		JAX00480175		JAX00090021		JAX00480178		JAX00480181		JAX00480185		JAX00090024		JAX00090025		JAX00480196		JAX00480200		JAX00480205		JAX00480206		JAX00480207		JAX00480209		JAX00480211		JAX00480213		JAX00480216		JAX00090038		JAX00480219		JAX00480220		JAX00480226		JAX00480230		JAX00480232		JAX00090042		JAX00480239		JAX00480243		JAX00480244		JAX00090045		JAX00480257		JAX00090047		JAX00480262		JAX00480263		JAX00480267		JAX00480271		JAX00480272		JAX00480273		JAX00480278		JAX00480279		JAX00480282		JAX00480283		JAX00480284		JAX00480286		JAX00090056		JAX00090057		JAX00090059		JAX00090060		JAX00090061		JAX00090063		JAX00090064		JAX00480307		JAX00480309		JAX00480315		JAX00090065		JAX00480322		JAX00480329		JAX00480330		JAX00480333		JAX00480334		JAX00090071		JAX00480339		JAX00480340		JAX00480341		JAX00090073		JAX00480344		JAX00480348		JAX00090075		JAX00090076		JAX00480350		JAX00480351		JAX00090079		JAX00480353		JAX00480355		JAX00090081		JAX00090082		JAX00480360		JAX00480367		JAX00090089		JAX00480369		JAX00090091		JAX00480374		JAX00090094		JAX00480378		JAX00480381		JAX00480382		JAX00480397		JAX00090098		JAX00090100		JAX00480408		JAX00090104		JAX00480415		JAX00480416		JAX00090108		JAX00480418		JAX00480419		JAX00480422		JAX00090111		JAX00480428		JAX00480430		JAX00480432		JAX00090113		JAX00090114		JAX00090115		JAX00480439		JAX00480442		JAX00480443		JAX00480444		JAX00480447		JAX00480449		JAX00480453		JAX00480457		JAX00480461		JAX00480466		JAX00090123		JAX00480472		JAX00090125		JAX00480474		JAX00480475		JAX00480476		JAX00480477		JAX00090127		JAX00090129		JAX00215253		JAX00090132		JAX00480490		JAX00480496		JAX00090140		JAX00480497		JAX00090141		JAX00090142		JAX00480498		JAX00215258		JAX00480500		JAX00480501		JAX00480503		JAX00480505		JAX00090145		JAX00480513		JAX00480517		JAX00090147		JAX00480520		JAX00480523		JAX00090152		JAX00480531		JAX00480532		JAX00090156		JAX00480537		JAX00480538		JAX00480543		JAX00480547		JAX00090160		JAX00480555		JAX00480557		JAX00480565		JAX00480568		JAX00480570		JAX00215268		JAX00480573		JAX00090167		JAX00480578		JAX00480579		JAX00480580		JAX00480581		JAX00480585		JAX00480587		JAX00480591		JAX00480592		JAX00090170		JAX00480598		JAX00480603		JAX00090173		JAX00480605		JAX00480619		JAX00480620		JAX00480623		JAX00480630		JAX00215270		JAX00480636		JAX00090181		JAX00480639		JAX00480640		JAX00215274		JAX00480648		JAX00480649		JAX00090186		JAX00480653		JAX00480657		JAX00480659		JAX00090191		JAX00090192		JAX00480665		JAX00480666		JAX00480687		JAX00480691		JAX00480710		JAX00090200		JAX00090202		JAX00480715		JAX00480716		JAX00480719		JAX00480721		JAX00480722		JAX00090203		JAX00480728		JAX00480729		JAX00480731		JAX00480732		JAX00215278		JAX00480733		JAX00090208		JAX00480740		JAX00090210		JAX00480745		JAX00480750		JAX00480751		JAX00090214		JAX00480757		JAX00480758		JAX00480769		JAX00480774		JAX00480776		JAX00480794		JAX00090224		JAX00480807		JAX00480811		JAX00215288		JAX00480814		JAX00090235		JAX00480816		JAX00090237		JAX00480819		JAX00480821		JAX00090240		JAX00480827		JAX00090243		JAX00480838		JAX00090245		JAX00090246		JAX00480845		JAX00480846		JAX00480847		JAX00480848		JAX00480850		JAX00480852		JAX00090249		JAX00480853		JAX00215294		JAX00480859		JAX00480863		JAX00480865		JAX00090251		JAX00480868		JAX00480876		JAX00090254		JAX00480881		JAX00090258		JAX00480886		JAX00480891		JAX00480895		JAX00480901		JAX00480905		JAX00480907		JAX00480908		JAX00480914		JAX00480918		JAX00480921		JAX00215298		JAX00215299		JAX00215300		JAX00480933		JAX00090267		JAX00480936		JAX00480938		JAX00480940		JAX00480943		JAX00480954		JAX00215304		JAX00480961		JAX00480963		JAX00480964		JAX00480968		JAX00480974		JAX00090282		JAX00480978		JAX00480979		JAX00480980		JAX00480988		JAX00090284		JAX00090285		JAX00480991		JAX00480994		JAX00480995		JAX00480997		JAX00481004		JAX00215309		JAX00481015		JAX00090294		JAX00481019		JAX00481020		JAX00481022		JAX00481023		JAX00481027		JAX00481029		JAX00481032		JAX00090297		JAX00481035		JAX00090300		JAX00481040		JAX00090303		JAX00215312		JAX00481050		JAX00481052		JAX00090306		JAX00090307		JAX00481057		JAX00481058		JAX00481059		JAX00481061		JAX00090309		JAX00481065		JAX00090310		JAX00481080		JAX00090312		JAX00481083		JAX00481085		JAX00481087		JAX00481088		JAX00481099		JAX00481104		JAX00481106		JAX00481107		JAX00090316		JAX00481109		JAX00481110		JAX00481113		JAX00481114		JAX00481118		JAX00090319		JAX00481135		JAX00481139		JAX00481142		JAX00481145		JAX00481149		JAX00481162		JAX00481169		JAX00090325		JAX00090326		JAX00481172		JAX00090329		JAX00481182		JAX00481189		JAX00481190		JAX00215322		JAX00481191		JAX00090334		JAX00481198		JAX00481200		JAX00090336		JAX00481204		JAX00481205		JAX00481206		JAX00481207		JAX00481211		JAX00481213		JAX00090338		JAX00481216		JAX00481220		JAX00481221		JAX00090340		JAX00481223		JAX00481224		JAX00481227		JAX00090341		JAX00481234		JAX00481241		JAX00481243		JAX00090345		JAX00481249		JAX00481253		JAX00481262		JAX00481263		JAX00481265		JAX00090350		JAX00481266		JAX00481267		JAX00481268		JAX00481269		JAX00481272		JAX00481273		JAX00481275		JAX00481282		JAX00481283		JAX00481284		JAX00090359		JAX00090360		JAX00481286		JAX00481287		JAX00481289		JAX00481290		JAX00090362		JAX00481294		JAX00481298		JAX00481300		JAX00090366		JAX00481301		JAX00481303		JAX00481304		JAX00090369		JAX00481327		JAX00481329		JAX00090378		JAX00481335		JAX00481336		JAX00481337		JAX00215338		JAX00215339		JAX00481341		JAX00481343		JAX00481347		JAX00481352		JAX00481353		JAX00481354		JAX00481361		JAX00481363		JAX00481366		JAX00481367		JAX00481368		JAX00090389		JAX00481369		JAX00481379		JAX00090392		JAX00481388		JAX00481389		JAX00090394		JAX00481393		JAX00090399		JAX00090400		JAX00090401		JAX00481409		JAX00090405		JAX00481420		JAX00481430		JAX00481432		JAX00090408		JAX00481439		JAX00481441		JAX00481450		JAX00481451		JAX00481457		JAX00090412		JAX00481458		JAX00481461		JAX00481462		JAX00090415		JAX00481467		JAX00481469		JAX00481479		JAX00481484		JAX00090417		JAX00090418		JAX00481487		JAX00188652		JAX00090421		JAX00481497		JAX00215345		JAX00481505		JAX00481506		JAX00481507		JAX00481513		JAX00090424		JAX00481515		JAX00090432		JAX00481534		JAX00090436		JAX00090438		JAX00481543		JAX00481547		JAX00481551		JAX00481558		JAX00481559		JAX00481560		JAX00090441		JAX00090442		JAX00481563		JAX00090443		JAX00481567		JAX00481568		JAX00481569		JAX00481573		JAX00481579		JAX00481581		JAX00481583		JAX00481585		JAX00090450		JAX00481590		JAX00481592		JAX00481595		JAX00481598		JAX00481607		JAX00481608		JAX00215358		JAX00481610		JAX00090460		JAX00481617		JAX00481618		JAX00481620		JAX00481625		JAX00481627		JAX00481634		JAX00215364		JAX00090470		JAX00481642		JAX00090473		JAX00481644		JAX00481645		JAX00481650		JAX00481652		JAX00481653		JAX00090479		JAX00090480		JAX00481661		JAX00215367		JAX00215368		JAX00090482		JAX00090483		JAX00481666		JAX00481667		JAX00481668		JAX00481669		JAX00481674		JAX00481683		JAX00481684		JAX00481686		JAX00481688		JAX00090489		JAX00090490		JAX00481694		JAX00481703		JAX00481710		JAX00090497		JAX00090498		JAX00090500		JAX00090501		JAX00481715		JAX00481716		JAX00090504		JAX00090505		JAX00481725		JAX00481727		JAX00090508		JAX00090510		JAX00090511		JAX00090513		JAX00481743		JAX00481746		JAX00090520		JAX00481751		JAX00481754		JAX00090523		JAX00481762		JAX00481763		JAX00481764		JAX00481773		JAX00481774		JAX00481775		JAX00090526		JAX00481779		JAX00481781		JAX00090529		JAX00481785		JAX00090530		JAX00090532		JAX00481789		JAX00481791		JAX00481792		JAX00481798		JAX00481801		JAX00481802		JAX00481805		JAX00090537		JAX00481812		JAX00481814		JAX00481816		JAX00090540		JAX00481817		JAX00090542		JAX00090544		JAX00481821		JAX00090545		JAX00481826		JAX00481827		JAX00481831		JAX00481836		JAX00481838		JAX00481844		JAX00481847		JAX00481852		JAX00090554		JAX00090556		JAX00481854		JAX00090557		JAX00090558		JAX00481858		JAX00481859		JAX00481863		JAX00090562		JAX00481866		JAX00481873		JAX00090566		JAX00090567		JAX00090568		JAX00090571		JAX00481880		JAX00481881		JAX00481886		JAX00481888		JAX00481889		JAX00481890		JAX00481892		JAX00481893		JAX00188655		JAX00481896		JAX00090576		JAX00481905		JAX00090577		JAX00090578		JAX00481909		JAX00481914		JAX00090582		JAX00481920		JAX00481922		JAX00481923		JAX00481924		JAX00090584		JAX00481927		JAX00090586		JAX00090587		JAX00481930		JAX00481933		JAX00481935		JAX00090591		JAX00090592		JAX00481941		JAX00090593		JAX00481947		JAX00481950		JAX00090596		JAX00090597		JAX00090598		JAX00481959		JAX00481960		JAX00481961		JAX00481964		JAX00090601		JAX00481972		JAX00481973		JAX00481978		JAX00090605		JAX00090607		JAX00481987		JAX00090608		JAX00090610		JAX00481995		JAX00481999		JAX00482000		JAX00482002		JAX00482006		JAX00482010		JAX00482016	
CC	OR1114f62	NA	NA	1	NA	G	C	G	G	A	G	C	C	G	G	G	C	T	A	A	G	T	C	A	G	NA	NA	C	G	G	G	A	A	C	C	C	C	C	C	C	C	T	C	G	G	A	A	T	A	C	T	C	C	C	C	A	A	A	A	A	A	A	A	G	A	G	G	C	T	C	T	A	G	T	T	NA	NA	A	A	A	G	T	T	G	C	G	G	G	G	C	C	A	G	G	T	C	C	A	T	C	T	A	A	T	A	C	T	A	A	NA	NA	A	G	NA	NA	G	C	G	G	C	T	C	T	C	T	G	C	G	A	G	T	G	A	T	A	NA	NA	G	G	NA	NA	T	A	T	G	G	A	G	G	G	A	T	C	A	T	C	C	G	G	A	A	T	C	C	T	T	C	C	C	T	C	A	G	A	T	C	C	C	T	G	A	G	G	G	A	G	T	C	C	C	T	G	G	C	T	T	C	G	G	NA	NA	A	G	A	G	C	C	G	A	T	T	T	A	T	C	A	G	G	G	C	A	G	G	A	A	G	T	T	T	A	G	G	A	G	A	C	C	C	T	G	G	G	G	C	G	C	C	NA	NA	C	T	G	G	T	T	A	C	C	C	C	C	C	T	C	C	T	T	G	G	T	T	G	C	A	T	G	G	NA	NA	A	A	A	G	G	A	C	C	A	G	A	A	A	A	C	A	C	C	C	C	C	T	T	C	C	C	T	T	A	G	G	G	C	C	G	G	G	A	C	C	C	C	C	C	G	C	C	C	C	T	A	A	T	C	G	G	G	G	C	C	NA	NA	C	C	G	G	A	A	A	G	A	T	T	C	G	A	G	G	C	C	G	A	G	G	T	G	A	G	C	A	C	A	C	C	T	T	G	A	C	T	T	T	C	C	T	A	C	T	C	T	A	A	G	G	G	G	G	A	A	G	C	A	C	G	C	T	C	T	C	T	G	G	G	A	G	A	G	C	C	A	T	A	T	C	C	T	T	C	C	C	G	G	A	G	G	G	C	T	A	G	G	C	G	A	C	T	C	T	G	G	C	C	C	C	G	G	G	A	NA	NA	T	T	NA	NA	G	A	T	C	NA	NA	G	A	G	A	G	G	A	T	G	A	C	C	T	T	C	C	C	G	G	G	C	C	C	T	G	G	C	G	T	C	C	C	G	A	G	A	T	A	T	C	A	G	G	G	A	G	G	G	G	T	T	T	T	T	T	C	C	T	G	A	A	T	G	G	C	T	C	T	T	G	C	T	NA	NA	A	G	T	C	A	G	T	C	G	G	C	A	T	T	T	T	C	C	T	T	C	C	G	C	G	A	C	T	T	T	T	T	NA	NA	T	T	A	A	A	G	T	C	G	A	T	A	C	G	G	A	NA	NA	A	G	C	C	G	G	C	C	G	A	A	G	A	G	G	G	T	T	C	C	G	A	A	G	A	A	C	T	C	C	A	A	C	T	G	A	G	G	G	G	T	C	G	A	C	A	C	G	A	C	C	C	G	G	T	C	G	C	C	G	T	C	T	T	C	C	T	T	T	T	A	A	G	G	C	C	G	G	T	T	G	C	C	A	G	G	C	C	G	A	G	A	T	C	C	T	G	T	A	T	T	C	C	C	T	A	C	T	A	G	G	A	A	A	C	A	G	G	G	G	C	G	T	C	G	G	NA	NA	T	C	A	A	A	G	T	T	G	A	G	G	T	T	C	C	G	G	G	A	G	G	G	G	A	A	C	G	C	C	A	T	C	C	NA	NA	C	T	A	A	C	C	G	T	T	T	G	C	A	A	A	A	C	T	A	G	A	A	C	A	C	C	C	T	A	A	T	A	C	C	C	C	G	A	A	G	A	G	A	A	A	T	NA	NA	C	C	G	G	A	A	C	C	G	G	G	C	G	A	A	C	C	C	G	G	C	T	C	C	A	G	T	C	A	A	T	T	A	G	G	G	T	T	C	T	A	G	A	G	A	T	G	A	G	A	C	G	G	T	T	A	G	A	G	A	G	A	T	C	A	A	G	G	NA	NA	C	C	C	C	C	G	A	T	C	C	A	G	A	T	C	T	C	G	NA	NA	T	C	C	A	G	A	C	C	C	C	A	G	NA	NA	C	G	G	T	A	C	G	G	T	C	C	T	A	G	T	C	T	T	T	C	G	G	C	T	C	T	G	G	G	G	C	C	G	G	C	A	C	C	C	C	G	A	C	C	C	C	T	T	A	G	A	A	C	T	G	T	G	A	T	C	G	T	T	C	G	C	G	G	A	G	G	G	C	C	C	C	A	G	G	C	G	A	C	T	C	C	C	G	A	A	G	G	C	C	G	G	A	G	A	A	C	C	G	A	G	A	A	G	G	G	NA	NA	NA	NA	G	G	A	A	A	A	NA	NA	T	T	NA	NA	C	C	T	T	C	C	G	G	T	C	G	C	G	A	T	T	C	C	G	G	T	T	G	G	G	G	C	C	C	C	A	A	G	A	G	G	A	G	T	T	T	T	A	C	A	A	G	G	A	A	G	G	G	A	A	G	NA	NA	A	G	C	A	A	G	T	C	T	T	T	A	NA	NA	A	A	C	T	C	T	A	G	A	A	C	C	G	A	T	T	G	G	C	T	G	G	C	G	G	G	A	C	T	T	G	A	C	T	C	T	C	T	A	G	C	C	C	C	A	A	NA	NA	A	A	A	A	C	T	C	C	G	G	C	C	A	A	T	C	C	C	C	C	C	C	T	T	A	C	C	T	G	A	G	A	A	A	G	C	T	T	A	T	A	G	G	G	A	T	T	T	A	A	G	A	A	G	A	G	C	T	G	A	T	C	G	A	C	T	A	G	C	C	C	T	G	G	C	C	C	G	C	A	G	A	T	C	T	T	C	C	G	A	NA	NA	G	G	C	T	G	G	G	G	A	C	G	G	G	G	C	T	T	T	NA	NA	A	A	C	C	G	A	C	T	G	A	A	A	G	G	A	A	C	C	G	A	C	G	C	C	G	A	C	C	T	C	NA	NA	T	C	NA	NA	A	T	C	T	T	C	G	G	C	G	A	A	T	C	T	C	G	A	T	T	NA	NA	A	C	T	C	A	A	G	G	C	C	T	A	G	T	G	A	A	C	A	T	A	A	G	G	T	T	T	A	NA	NA	T	T	T	C	T	C	G	A	A	A	G	G	T	T	C	G	T	A	NA	NA	C	T	T	C	G	A	T	G	G	A	A	A	G	G	A	A	T	T	C	C	G	G	C	T	C	T	G	G	C	C	T	T	C	G	NA	NA	A	A	A	A	C	C	G	G	A	G	A	A	C	C	A	G	C	T	NA	NA	C	T	G	A	C	C	C	T	T	G	T	C	T	C	C	C	T	T	G	G	G	G	G	A	C	T	A	G	T	G	C	C	A	G	A	C	T	C	T	G	A	A	A	G	T	C	C	C	T	G	G	G	C	C	T	T	A	A	T	C	G	T	T	C	C	T	T	T	C	C	G	G	A	A	T	C	G	T	C	C	T	T	G	A	G	T	G	A	A	T	A	A	T	T	A	A	C	C	T	T	C	C	C	C	T	T	C	C	C	C	C	C	A	A	A	A	C	C	G	G	G	G	G	G	A	A	G	G	C	C	T	T	G	G	C	C	G	G	G	G	T	T	A	A	C	C	G	G	T	T	A	A	T	T	A	A	T	T	C	C	T	T	T	T	T	T	A	A	G	G	C	C	A	A	T	T	G	G	G	G	G	G	C	C	A	A	T	T	G	G	C	C	G	G	A	A	T	T	A	A	G	G	A	G	T	T	A	A	T	T	C	C	T	T	G	G	C	C	C	C	C	C	A	A	A	A	G	G	G	G	A	A	C	C	A	A	G	G	A	A	C	C	G	G	C	C	A	A	G	G	G	G	A	A	T	T	A	A	G	G	C	C	T	T	A	A	A	A	C	C	G	G	T	T	C	C	A	A	T	T	C	C	T	T	A	A	G	G	C	C	G	G	C	C	C	C	A	A	A	A	C	C	C	C	A	A	T	T	A	A	G	G	G	G	C	C	T	T	A	A	C	C	T	T	C	C	C	C	T	T	T	T	G	G	T	T	G	G	C	C	G	G	C	C	A	A	G	G	T	T	C	C	A	A	C	C	A	A	G	G	G	G	T	T	A	A	G	G	T	T	A	A	C	C	T	T	C	C	C	C	G	G	A	A	A	A	C	C	C	C	C	C	C	C	A	A	G	G	T	T	A	A	C	C	G	G	G	G	A	A	A	A	T	T	C	C	G	G	C	C	C	C	T	T	G	G	T	T	A	A	T	T	A	A	A	A	A	A	A	A	C	C	T	T	C	C	G	G	A	A	T	T	A	A	G	G	T	T	C	C	T	T	C	C	T	T	C	C	T	T	G	G	C	C	G	G	G	G	A	A	T	T	C	C	C	C	G	G	A	A	G	G	A	A	T	T	T	T	G	G	G	G	G	G	A	A	G	G	C	C	T	T	T	T	A	A	A	A	T	T	G	G	T	T	C	C	A	A	T	T	C	C	C	C	C	C	C	C	G	G	C	C	A	A	G	G	T	T	T	T	G	G	G	G	A	A	C	C	T	T	A	A	G	G	T	T	G	G	G	G	G	G	T	T	A	A	T	T	C	C	G	G	C	C	NA	NA	C	C	C	C	G	G	T	T	T	T	T	T	C	C	G	G	G	G	T	T	C	C	A	A	G	G	G	G	T	T	C	C	C	C	C	C	G	G	A	A	G	G	A	A	T	T	T	T	A	A	C	C	G	G	T	T	G	G	C	C	G	G	G	G	C	C	G	G	A	A	T	T	C	C	G	G	C	C	G	G	T	T	G	G	C	C	T	T	G	G	G	G	G	G	T	T	G	G	C	C	C	C	G	G	G	G	A	A	A	A	T	T	T	T	T	T	A	A	T	T	A	A	A	A	A	A	C	C	C	C	G	G	T	T	G	G	C	C	T	T	C	C	G	G	T	T	G	G	G	G	C	C	G	G	C	C	G	G	A	A	G	G	C	C	G	G	T	T	C	C	C	C	T	T	C	C	G	G	G	G	C	C	T	T	T	T	T	T	T	T	C	C	T	T	G	G	G	G	T	T	G	G	NA	NA	T	T	A	A	T	T	C	C	C	C	C	C	C	C	A	A	C	C	C	T	T	T	T	T	A	A	G	G	T	T	A	A	G	G	T	T	G	G	C	C	G	G	T	T	C	C	G	G	T	T	G	G	A	A	A	A	T	T	A	A	C	C	G	G	C	C	A	A	C	C	G	G	T	T	T	T	T	T	G	G	G	G	G	G	C	C	C	C	T	T	A	A	G	G	G	G	A	A	A	A	A	A	G	G	C	C	A	A	G	G	T	T	G	G	C	C	C	C	T	T	T	T	G	G	A	A	G	A	G	G	C	C	G	G	G	G	C	C	G	G	C	C	G	G	C	C	G	G	T	T	G	G	C	C	C	C	T	T	G	G	A	A	C	C	C	C	C	C	C	C	T	T	G	G	G	G	G	G	G	G	A	A	G	G	G	G	C	C	C	C	C	C	T	T	G	G	T	T	T	T	C	C	A	A	G	G	C	C	C	C	C	C	T	T	A	A	G	G	G	G	C	C	C	C	T	T	G	G	G	G	C	C	A	A	G	G	A	A	C	C	G	G	G	G	T	T	G	G	A	A	G	G	C	C	C	C	A	A	T	T	C	C	G	G	C	C	C	C	A	A	A	A	C	C	T	T	C	C	G	G	C	C	T	T	T	T	A	A	T	T	G	G	G	G	G	G	C	C	A	A	C	C	G	G	G	G	C	T	A	A	G	G	G	G	T	T	C	C	A	A	G	G	C	C	C	C	T	T	C	C	T	T	C	C	C	C	G	G	A	A	C	C	T	T	T	T	A	A	G	G	C	C	C	C	G	G	A	A	T	T	G	G	G	G	G	G	G	G	G	G	G	G	T	T	G	G	T	T	T	T	C	C	T	T	G	G	T	T	G	G	A	A	A	A	C	C	T	T	A	A	T	T	A	A	T	T	G	G	T	T	T	T	C	C	G	G	T	T	G	G	G	G	A	A	C	C	A	A	A	A	T	T	C	C	C	C	A	A	G	G	G	G	G	G	A	A	C	C	A	A	T	T	A	A	G	G	G	G	A	A	A	A	A	A	G	G	G	G	C	C	T	T	C	C	T	T	A	A	C	C	G	G	G	G	C	C	T	T	C	C	G	G	T	T	A	A	C	C	A	A	G	G	T	T	T	T	G	G	G	G	C	C	G	G	A	A	C	C	A	A	G	G	C	C	C	C	T	T	G	G	C	C	A	A	T	T	T	T	G	G	G	G	T	T	C	C	A	A	C	C	G	G	T	T	A	A	T	T	A	A	A	A	G	G	A	A	G	G	G	G	G	G	T	T	G	G	C	C	G	G	G	G	A	A	C	C	T	T	T	T	T	T	T	T	A	A	C	C	C	C	A	A	A	A	C	C	G	G	C	C	T	T	G	G	C	C	C	C	C	C	NA	NA	G	G	A	A	G	G	T	T	A	A	A	A	T	T	G	G	T	T	C	C	C	C	G	G	A	A	G	G	T	T	C	C	T	T	G	G	G	G	G	G	C	C	C	C	G	G	G	G	A	A	C	C	C	C	A	A	T	T	T	T	T	T	A	A	A	A	T	T	G	G	A	A	T	T	A	A	A	A	G	G	T	T	C	C	G	G	A	A	C	C	T	T	A	A	G	G	G	G	G	G	C	C	G	G	A	A	A	A	T	T	C	C	T	T	T	T	T	T	C	C	G	G	T	T	A	A	A	A	A	A	C	C	T	T	G	G	T	T	G	G	C	C	G	G	C	C	G	G	G	G	C	C	G	G	T	T	T	T	T	T	C	C	T	T	A	A	A	A	T	T	A	A	G	G	T	T	T	T	G	G	G	G	G	G	A	A	T	T	G	G	A	A	C	C	G	G	A	A	T	T	T	T	G	G	C	C	C	C	T	T	G	G	A	A	A	A	T	T	T	T	T	T	T	T	C	C	A	A	T	T	C	C	A	A	G	G	A	A	A	A	G	G	G	G	G	G	G	G	G	G	T	T	C	C	G	G	G	G	A	A	G	G	A	A	G	G	A	A	G	G	A	A	A	A	T	T	G	G	C	C	G	G	C	C	A	A	C	C	A	A	A	A	A	A	T	T	G	G	G	G	T	T	G	G	T	T	T	T	T	T	C	C	C	C	A	A	A	A	A	A	C	C	A	A	T	T	G	G	T	T	A	A	G	G	C	C	C	C	G	G	A	A	A	A	T	T	A	A	C	C	C	C	C	C	G	G	A	A	C	C	C	C	C	C	T	T	C	C	G	G	T	T	C	C	A	A	A	A	G	G	NA	NA	G	G	G	G	C	C	G	G	T	T	G	G	G	G	C	C	T	T	C	C	G	G	A	A	T	T	G	G	G	G	T	T	T	T	G	G	G	G	A	A	C	C	A	A	G	G	G	G	C	C	T	T	G	G	C	C	G	G	C	C	C	C	G	G	C	C	G	G	T	T	C	C	C	C	C	C	C	C	T	T	C	C	A	G	T	T	T	T	T	T	C	C	A	A	C	C	T	T	C	C	G	G	C	C	G	G	G	G	G	G	A	A	G	G	C	C	C	C	C	C	G	G	A	A	C	C	T	T	A	A	G	G	T	T	G	G	T	T	G	G	G	G	C	C	C	C	C	C	T	T	C	C	A	A	G	G	G	G	C	C	G	G	G	G	C	C	G	G	T	C	T	T	G	G	C	C	T	T	G	G	A	A	C	C	C	C	C	C	G	G	C	C	G	G	T	T	A	A	C	C	C	C	G	G	G	G	T	T	T	T	G	G	C	C	T	T	A	A	NA	NA	C	C	T	T	G	G	C	C	T	T	C	C	T	T	A	A	T	T	T	T	A	A	G	G	G	G	C	C	G	G	T	T	A	A	A	A	G	G	G	G	C	C	T	T	C	C	T	T	G	G	C	C	A	A	T	T	G	G	A	A	C	C	G	G	NA	NA	C	C	G	G	C	C	C	C	G	G	G	G	G	G	G	G	G	G	G	G	G	G	C	C	G	G	A	A	G	G	A	A	C	C	G	G	G	G	G	G	A	A	C	C	C	C	T	T	A	A	G	G	T	T	C	C	A	A	T	T	G	G	A	A	A	A	T	T	G	G	T	T	G	G	T	T	A	A	C	C	T	T	T	T	A	A	C	C	T	T	C	C	A	A	T	T	C	C	A	A	A	A	A	A	C	C	C	C	A	A	T	T	C	C	G	G	A	A	G	G	T	T	G	G	A	A	T	T	A	A	C	C	T	T	T	T	G	G	G	G	C	C	T	T	A	A	C	C	C	C	A	A	G	G	C	C	C	C	A	A	G	G	G	G	G	G	G	G	G	G	C	C	G	G	C	C	T	T	C	C	C	C	G	G	A	A	T	T	C	C	C	C	G	G	T	T	G	G	C	C	C	C	A	A	T	T	A	A	G	G	A	A	C	C	A	A	A	A	C	C	G	G	A	A	C	C	G	G	C	C	G	G	G	G	G	G	C	C	NA	NA	C	C	C	C	G	G	T	T	T	T	C	C	C	C	C	C	T	T	G	G	C	T	G	G	C	C	A	A	A	G	G	G	T	T	C	C	G	G	A	A	C	C	C	C	T	T	G	G	C	C	G	G	C	C	NA	NA	C	C	C	C	G	G	C	C	A	A	C	C	C	C	G	G	G	G	G	G	A	A	C	C	C	C	A	A	C	C	G	G	C	C	T	T	A	A	A	A	G	G	G	G	G	G	A	A	T	T	T	T	G	G	G	G	A	A	A	A	A	A	G	G	C	C	G	G	G	G	C	C	T	T	A	A	C	C	C	C	A	A	A	A	G	G	T	T	C	C	C	C	G	G	C	C	A	A	A	A	T	T	G	G	A	A	A	A	C	C	T	T	G	G	C	C	G	G	T	T	G	G	C	C	T	T	C	C	T	T	G	G	G	G	G	G	G	G	C	C	G	G	A	A	A	A	G	G	C	C	T	T	G	G	C	C	A	A	C	C	T	T	G	G	G	G	C	C	A	A	A	A	A	A	C	C	G	G	C	C	A	A	A	A	C	C	T	T	T	T	C	C	C	C	C	C	G	G	A	A	G	G	A	A	T	T	A	A	T	T	G	G	G	G	A	A	T	T	C	C	A	A	G	G	G	G	A	A	C	C	G	G	G	G	G	G	G	G	G	G	A	A	C	C	C	C	C	C	C	C	G	G	T	T	A	A	T	T	C	C	C	C	T	T	C	C	A	A	G	G	C	C	C	C	T	T	G	G	C	C	A	A	G	G	T	T	G	G	C	C	C	C	G	G	C	C	C	C	G	G	G	G	A	A	G	G	C	C	G	G	A	A	C	C	G	G	G	G	G	G	T	T	C	C	T	T	G	G	T	T	G	G	G	G	A	A	G	G	C	C	T	T	G	G	C	C	C	C	G	G	T	T	A	A	C	C	T	T	G	G	G	G	C	C	G	G	A	A	G	G	C	C	C	C	A	A	A	A	G	G	A	A	G	G	C	C	G	G	A	A	T	T	G	G	C	C	G	G	C	C	G	G	G	C	A	A	A	A	A	A	T	T	G	G	C	C	A	A	A	A	A	A	G	G	C	C	A	A	A	A	A	A	G	G	G	G	T	T	T	T	A	A	A	A	G	G	C	C	G	G	T	T	C	C	C	C	T	T	T	T	T	T	T	T	G	G	G	G	A	A	C	C	C	C	T	T	G	G	C	C	C	C	C	C	A	A	T	T	A	A	G	G	G	G	A	A	G	G	T	T	G	G	T	T	A	A	C	C	C	C	C	C	G	G	T	T	C	C	C	C	C	C	A	A	C	C	G	G	T	T	C	G	A	A	G	G	C	C	C	C	C	C	G	G	C	C	C	C	T	T	C	C	A	A	C	C	C	C	C	C	C	C	C	C	T	T	C	C	G	G	C	C	A	A	A	A	A	A	A	A	G	G	G	G	G	G	G	G	A	A	A	A	T	T	T	T	C	C	C	C	T	T	T	T	A	A	C	C	T	T	T	T	C	C	G	G	C	C	G	G	T	T	G	G	A	A	T	T	A	A	C	C	A	A	C	C	C	C	C	C	G	G	T	T	C	C	C	C	T	T	C	C	G	G	C	C	T	T	C	C	T	T	C	C	A	A	C	C	T	T	A	A	C	C	C	C	G	G	C	C	C	C	C	C	C	C	C	C	A	A	T	T	C	C	T	T	T	T	C	C	A	A	A	A	G	G	C	C	A	A	G	G	G	G	G	G	T	T	T	T	T	T	T	T	G	G	T	T	G	G	C	C	C	C	A	A	T	T	A	A	A	A	G	G	A	A	T	T	G	G	T	T	C	C	T	T	T	T	A	A	G	G	T	T	T	T	C	C	T	T	C	C	A	A	G	G	C	C	T	T	G	G	T	T	A	A	C	C	G	G	G	G	A	A	C	C	G	G	C	C	C	C	C	C	A	A	C	C	T	T	T	T	T	T	G	G	T	T	T	T	T	T	C	C	C	C	G	G	G	G	C	C	T	T	G	G	G	G	C	C	G	G	T	T	G	G	G	G	A	A	G	G	G	G	G	G	T	T	C	C	A	A	G	G	C	C	G	G	C	C	C	C	A	A	A	A	T	T	T	T	G	G	A	A	C	C	T	T	G	G	T	T	T	T	C	C	A	A	A	A	A	A	A	A	T	T	G	G	A	A	G	G	G	G	T	T	NA	NA	G	G	T	T	C	T	C	C	T	T	A	A	G	G	A	A	A	A	G	G	T	T	A	A	G	G	G	G	A	A	T	T	A	A	G	G	A	A	C	C	C	C	T	T	T	T	T	T	G	G	C	C	C	C	C	C	C	C	G	G	C	C	G	G	C	C	C	C	C	C	A	A	C	C	G	G	G	G	G	G	G	G	C	C	T	T	A	A	C	C	T	T	T	T	C	C	C	C	A	A	C	C	G	G	C	C	C	C	A	A	T	T	G	G	A	A	T	T	T	T	A	A	G	G	C	C	G	G	G	G	C	C	C	C	G	G	A	A	A	A	G	G	A	A	C	C	G	G	G	G	G	G	A	A	C	C	G	G	G	G	T	T	C	C	C	C	G	G	A	A	A	A	G	G	T	T	C	C	A	A	A	A	T	T	T	T	A	A	G	G	C	C	C	C	G	G	C	C	C	C	C	C	A	A	A	A	A	A	C	C	G	G	T	T	A	A	C	C	A	A	C	C	C	C	G	G	T	T	G	G	C	C	C	C	G	G	A	A	A	A	C	C	T	T	G	G	A	A	C	C	C	C	T	T	G	G	G	G	C	C	C	C	G	G	T	T	G	G	T	T	C	C	A	A	T	T	G	G	C	C	G	G	C	C	G	G	T	T	A	A	G	G	A	A	A	A	G	G	G	G	A	A	G	G	A	A	G	G	A	A	G	G	A	A	A	A	G	G	T	T	T	T	G	G	C	C	C	C	A	A	C	C	G	G	A	A	G	G	A	A	G	G	T	T	G	G	T	T	A	A	C	C	A	A	G	G	T	T	T	T	T	T	T	T	A	A	C	C	G	G	T	T	A	A	A	A	G	G	T	T	C	C	C	C	A	A	G	G	T	T	C	C	C	C	C	C	C	C	C	C	G	G	C	C	T	T	C	C	C	C	A	G	A	A	G	A	A	G	A	G	A	G	C	G	C	A	G	A	A	A	G	G	A	G	G	G	G	G	G	G	T	C	T	T	T	T	G	G	G	G	T	T	T	T	T	T	A	A	C	C	C	T	A	G	C	T	G	G	C	C	C	C	C	T	T	C	A	G	T	C	A	A	G	G	T	C	C	C	C	C	G	G	A	G	A	C	A	A	A	A	A	G	C	C	G	G	T	T	A	A	A	A	C	T	A	A	A	A	G	G	T	T	A	A	G	G	NA	NA	G	T	G	A	C	C	A	G	C	T	A	G	A	G	G	G	C	A	C	C	A	A	C	T	A	A	T	G	T	C	T	T	G	A	A	A	C	C	C	C	G	T	G	A	C	T	G	A	C	T	G	C	C	A	C	T	C	A	A	C	A	A	C	C	G	G	C	C	G	A	C	C	G	A	A	G	G	G	A	A	T	C	A	A	NA	NA	T	T	C	T	C	C	C	C	A	G	T	T	C	T	T	C	C	C	A	G	T	G	T	C	G	T	A	G	T	T	T	T	T	C	C	A	G	A	A	G	A	A	C	T	T	T	NA	NA	T	T	T	T	A	G	A	A	A	A	A	G	T	C	A	A	A	T	C	C	A	G	G	G	G	A	C	C	G	G	C	C	C	T	A	A	G	G	A	G	A	G	C	T	G	A	C	T	C	G	C	C	G	G	C	C	C	T	A	A	A	A	C	A	G	G	C	C	T	C	T	T	T	A	G	G	T	C	G	A	C	T	T	G	G	G	C	C	A	A	G	T	A	G	A	G	G	A	C	C	G	G	A	G	A	C	T	T	C	C	A	C	G	A	C	C	A	A	A	A	G	A	C	C	T	C	T	G	T	T	C	C	C	A	T	T	G	G	G	C	A	A	G	G	C	T	T	C	C	C	T	G	A	G	G	G	A	C	T	C	C	G	G	G	G	C	G	G	C	C	NA	NA	G	G	T	C	G	G	G	T	C	T	C	A	T	C	A	G	C	G	C	T	T	T	C	A	T	T	C	C	T	T	G	G	T	C	G	G	C	C	T	C	G	G	G	A	T	G	T	C	C	C	G	A	C	C	C	T	C	G	C	C	C	C	T	C	T	T	C	C	G	G	T	C	T	A	G	A	A	G	G	A	T	T	G	G	C	A	A	A	C	C	C	C	T	T	C	C	T	T	C	T	T	T	G	G	A	G	C	C	A	G	NA	NA	A	G	A	G	NA	NA	T	C	A	A	G	G	T	T	G	A	C	T	C	A	C	C	G	A	T	T	NA	NA	G	G	A	A	C	T	C	C	C	T	C	G	A	C	T	C	C	C	C	A	A	G	T	T	A	G	A	A	T	T	T	T	T	C	G	G	C	C	C	C	G	T	A	G	T	C	C	C	G	A	T	T	T	T	A	A	C	T	T	T	C	C	G	G	G	G	G	G	T	A	G	G	T	A	G	A	G	A	G	A	T	T	A	A	A	G	T	C	NA	NA	G	T	T	T	T	T	NA	NA	G	G	NA	NA	A	G	G	A	C	C	C	T	G	G	G	G	G	A	C	C	G	A	G	G	G	G	A	G	G	A	G	G	T	C	T	C	T	C	A	A	T	A	G	G	C	T	G	G	G	A	T	T	G	A	G	G	A	A	G	G	A	A	G	A	G	G	C	T	G	G	A	A	G	G	A	A	G	G	T	G	A	G	A	T	T	C	A	T	A	A	A	A	T	G	G	G	C	C	C	C	NA	NA	C	C	C	T	G	G	G	G	A	A	G	A	C	T	G	A	A	A	G	A	A	A	T	G	C	T	C	T	G	G	NA	NA	C	C	C	C	C	C	T	T	A	G	C	C	A	G	G	G	A	G	A	A	T	T	A	G	G	G	T	T	C	T	C	A	A	G	G	C	G	G	T	A	G	A	T	C	NA	NA	A	A	A	G	G	A	C	G	A	A	T	G	C	C	G	G	C	A	T	T	C	C	G	G	T	T	C	C	G	A	G	A	C	T	C	T	T	T	T	T	G	A	G	T	A	G	G	G	C	T	T	C	G	C	C	C	G	G	G	A	A	T	G	A	G	C	C	G	A	G	G	A	A	A	G	G	C	T	NA	NA	G	G	G	A	C	T	A	T	G	G	G	G	G	C	C	G	T	G	G	A	G	A	C	G	T	T	C	C	NA	NA	T	T	G	G	T	G	T	A	C	C	NA	NA	C	T	T	C	G	G	C	T	A	G	C	C	G	A	NA	NA	A	T	G	G	C	T	G	A	G	G	T	T	A	C	A	G	G	G	C	C	T	A	G	A	A	G	A	G	G	G	C	C	A	A	T	A	G	C	NA	NA	A	G	C	T	A	A	A	A	A	G	T	T	C	C	A	C	A	G	C	C	T	C	G	A	C	T	A	A	C	C	G	A	C	T	C	C	A	A	G	G	G	T	G	G	C	C	G	G	A	T	G	G	C	C	C	C	A	G	T	C	G	G	T	T	T	G	C	T	G	G	A	G	G	G	C	T	C	T	T	C	G	C	C	T	C	C	C	A	T	T	A	G	C	G	C	T	T	C	T	C	T	G	A	G	G	G	C	C	T	C	A	G	C	C	G	G	T	A	C	C	G	G	C	A	C	T	G	G	A	G	T	C	C	C	G	A	G	G	T	C	A	A	G	A	A	A	G	G	G	G	A	A	C	C	T	C	A	A	T	T	C	C	A	G	C	T	C	C	C	C	G	G	G	A	C	T	A	A	A	A	C	C	G	C	C	T	G	T	G	G	T	C	G	C	C	G	G	G	G	G	G	T	T	T	T	C	C	G	T	C	C	T	A	A	G	G	C	C	C	C	A	A	NA	NA	NA	NA	G	G	C	T	G	A	C	T	C	C	C	T	C	T	A	G	A	A	T	T	G	G	G	G	NA	NA	T	A	T	T	G	G	T	A	A	A	C	C	A	A	A	A	C	C	G	G	G	G	G	C	G	G	A	A	G	A	G	A	A	A	T	C	C	T	C	T	A	T	C	T	C	C	T	C	C	A	A	G	G	A	T	C	C	C	G	G	T	T	T	C	T	T	G	G	C	T	C	C	T	C	C	C	G	G	C	C	G	G	A	G	T	T	G	A	C	T	C	T	C	C	T	T	G	G	NA	NA	A	A	G	G	C	C	A	A	T	T	T	C	G	A	G	A	G	G	T	T	C	C	C	C	G	G	A	G	T	C	G	A	A	A	C	C	G	T	C	T	A	G	G	G	C	C	C	C	G	G	G	T	C	C	G	A	A	A	T	C	G	A	G	A	NA	NA	C	T	C	C	G	A	C	A	C	T	T	T	T	T	C	T	G	T	C	C	C	G	C	C	G	G	T	C	T	T	T	A	T	T	G	A	G	G	C	C	T	C	G	G	G	G	C	C	T	C	A	C	A	A	G	A	C	T	A	G	G	G	G	G	NA	NA	T	A	T	C	T	C	G	A	C	T	G	C	T	T	G	G	T	C	T	C	T	T	G	G	T	C	G	G	A	A	A	G	G	G	T	T	T	G	G	G	G	G	G	G	T	T	C	C	A	A	T	T	T	C	G	G	NA	NA	A	G	T	T	C	C	T	C	T	T	G	G	A	A	A	A	C	T	T	C	G	A	T	T	A	G	G	G	A	A	A	G	G	G	G	G	T	C	C	C	T	C	C	C	T	C	A	G	G	G	A	T	G	A	G	C	T	C	NA	NA	C	C	T	T	C	C	G	G	G	G	G	G	T	C	G	G	G	G	C	C	C	A	G	G	A	G	C	C	G	G	C	G	G	G	A	A	C	T	T	T	G	A	C	C	G	T	G	A	T	C	C	T	T	T	C	T	G	A	G	G	T	T	T	T	G	G	A	G	C	T	G	T	A	A	G	A	NA	NA	G	G	T	T	A	A	C	C	G	G	T	C	C	C	C	T	C	T	A	G	G	G	T	T	C	C	G	A	A	A	A	A	T	C	C	C	A	A	T	T	T	T	T	T	C	C	C	T	A	G	G	G	C	T	T	G	T	C	G	G	C	T	G	G	C	C	T	C	C	C	G	G	G	G	T	T	G	G	T	T	C	C	T	C	NA	NA	A	A	T	T	G	G	G	A	G	G	A	A	A	A	C	C	T	C	A	A	C	C	A	A	A	C	G	G	T	G	C	C	C	T	C	C	G	G	C	C	NA	NA	A	G	C	C	G	G	G	G	G	A	G	G	T	C	C	T	T	C	NA	NA	A	A	G	G	A	G	C	C	A	G	A	G	G	G	G	G	A	A	C	C	T	T	T	C	C	T	G	G	C	A	G	G	T	C	NA	NA	G	G	A	G	C	C	G	G	G	A	C	C	A	G	G	G	T	C	C	A	NA	NA	T	T	T	C	NA	NA	T	C	G	G	G	G	G	G	T	T	G	G	C	C	A	T	G	G	G	A	A	A	A	A	T	C	T	T	A	T	G	G	C	C	A	A	G	A	A	T	T	C	G	G	A	G	T	C	A	G	A	G	T	T	T	T	A	T	C	C	G	A	C	C	A	A	A	A	A	A	G	C	A	A	A	A	G	G	T	C	C	C	C	C	C	C	A	A	G	G	T	T	A	G	G	G	T	G	C	C	T	T	C	C	C	C	G	G	A	A	A	A	G	C	C	G	G	G	C	T	G	G	A	A	C	C	C	C	C	C	C	T	A	T	T	G	G	A	NA	NA	A	G	C	C	A	G	NA	NA	C	C	C	C	G	A	NA	NA	G	A	A	A	G	G	A	T	NA	NA	G	A	T	A	G	C	G	T	C	T	C	C	G	A	C	C	G	G	G	G	C	C	T	A	G	G	C	C	NA	NA	G	G	C	C	T	G	A	G	G	A	NA	NA	T	T	A	G	G	G	A	G	C	C	T	C	A	A	C	C	T	A	C	C	G	G	G	G	C	C	G	G	C	T	C	C	A	A	G	G	C	C	T	T	C	C	C	T	G	G	A	T	G	A	G	G	C	C	A	A	C	C	G	T	G	A	C	C	G	G	A	G	G	C	T	T	T	C	A	A	A	A	C	C	C	C	T	T	T	T	T	T	NA	NA	A	G	G	G	G	G	G	G	A	T	C	C	G	A	A	T	G	G	G	C	A	G	T	T	A	A	G	A	T	T	T	C	G	G	C	T	T	T	G	A	T	G	T	T	A	G	G	G	C	C	C	T	C	T	A	A	C	G	C	T	T	G	A	G	A	G	C	T	G	A	G	A	G	G	T	C	G	G	A	A	T	C	T	C	G	A	A	G	A	A	C	C	C	C	NA	NA	C	C	G	A	T	A	T	T	T	T	C	A	C	T	G	A	T	T	G	A	T	T	T	G	G	T	A	A	C	C	A	C	C	C	A	A	A	A	C	C	T	T	T	T	T	T	T	T	C	C	C	C	A	G	A	G	T	T	G	G	A	G	A	G	A	T	C	C	A	G	A	G	T	G	G	G	A	A	C	C	G	G	T	G	G	A	A	C	G	G	G	C	G	C	C	C	C	T	NA	NA	C	T	A	A	G	C	C	C	T	T	G	G	NA	NA	G	A	A	A	C	T	C	A	T	T	NA	NA	T	C	G	A	A	A	NA	NA	G	G	T	T	T	A	A	A	T	T	G	G	C	C	T	C	T	C	T	C	C	C	C	T	C	A	G	G	T	C	G	A	C	G	A	G	C	A	G	G	G	A	T	C	A	T	C	C	C	A	C	C	C	T	C	T	C	C	G	A	C	T	A	G	T	C	T	C	G	G	G	A	A	A	A	G	G	C	NA	NA	G	A	A	G	G	A	G	G	C	C	C	C	A	A	T	T	G	G	C	C	C	C	G	G	G	G	C	C	C	C	G	G	C	C	C	C	A	A	C	G	T	T	T	T	T	T	A	A	A	A	G	G	G	G	C	C	G	G	C	C	A	A	T	T	T	T	A	A	G	G	A	A	A	A	T	T	G	G	T	T	T	T	C	C	T	T	T	T	G	G	C	C	T	T	T	T	C	C	T	T	T	T	C	C	A	A	C	C	G	G	G	G	G	G	C	C	A	A	G	G	G	G	A	A	T	T	T	T	T	T	T	T	G	G	A	A	A	A	C	C	G	G	C	C	G	G	T	T	T	T	C	C	A	A	A	A	T	T	G	G	C	C	T	T	C	C	C	C	G	G	A	A	T	T	A	A	G	G	A	A	T	T	A	A	A	A	C	C	C	C	T	T	G	G	C	C	G	G	A	A	T	T	G	G	A	A	G	G	A	A	A	A	C	C	A	A	G	G	A	A	G	G	T	T	C	C	C	C	T	T	A	A	G	G	A	A	G	G	G	G	C	C	A	A	T	T	G	G	T	T	C	C	C	C	T	T	A	A	G	G	T	T	T	T	C	C	G	G	A	A	C	C	G	G	C	C	T	T	G	G	C	C	G	G	A	A	T	A	T	T	C	C	C	T	G	G	G	G	T	T	C	C	C	C	T	T	C	C	A	A	T	T	C	C	A	A	G	G	T	T	A	A	T	T	A	A	T	T	G	G	C	C	G	G	C	C	G	G	G	G	T	T	G	G	G	G	T	T	G	G	A	A	G	G	C	C	G	G	G	G	T	T	G	G	G	G	G	G	G	G	T	T	G	G	T	T	T	T	NA	NA	T	T	C	C	C	C	C	C	A	A	T	T	T	T	C	C	A	A	A	A	C	C	C	C	T	T	A	A	A	A	A	A	C	C	G	G	C	C	T	T	C	C	G	G	C	C	A	A	NA	NA	C	C	C	C	G	G	C	C	A	A	C	C	C	C	G	G	C	C	G	G	G	G	C	C	C	C	T	T	A	A	C	C	C	C	A	A	C	C	T	T	G	G	C	C	G	G	A	A	T	T	A	A	T	T	A	A	G	G	C	C	T	T	C	C	C	C	A	A	T	T	A	A	G	G	T	T	C	C	G	G	G	G	C	C	G	G	A	A	A	A	G	G	T	T	C	C	G	G	T	T	C	C	C	C	A	A	T	T	T	T	G	G	C	C	NA	NA	C	C	T	T	G	G	A	A	G	G	G	G	G	G	T	T	G	G	C	C	G	G	G	A	C	C	C	C	G	G	A	A	G	G	T	T	C	C	A	A	G	G	T	T	A	A	T	T	T	T	G	G	G	G	C	C	C	C	G	G	G	G	A	A	G	G	C	C	C	C	A	A	NA	NA	A	A	G	G	A	A	C	C	T	T	A	A	T	T	T	T	G	G	G	G	A	A	A	A	A	A	G	G	T	T	A	A	A	A	G	G	A	A	C	C	G	G	G	G	C	C	A	A	T	T	A	A	C	C	C	C	T	T	C	C	C	C	C	C	C	C	A	A	NA	NA	A	A	C	C	A	A	C	C	T	T	T	T	C	C	G	G	T	T	A	A	C	C	A	A	C	C	A	A	C	C	C	C	G	G	A	A	G	G	G	G	T	T	C	C	C	C	G	G	C	C	C	C	A	A	C	C	G	G	A	A	T	T	A	A	T	T	T	T	A	A	C	C	A	A	G	G	T	T	A	A	C	C	C	C	G	G	C	C	G	G	G	G	C	C	C	C	C	C	G	G	A	A	A	G	G	G	C	C	G	G	A	A	A	A	G	G	G	G	A	A	C	C	T	T	C	C	C	C	T	T	G	G	T	T	C	C	C	C	C	C	G	G	G	G	G	G	G	G	T	T	A	A	C	C	G	G	G	G	A	A	C	C	C	C	A	A	T	T	G	G	T	T	C	C	G	G	A	A	T	T	T	T	A	A	T	T	C	C	A	A	T	T	C	C	G	G	C	C	A	A	A	A	C	C	C	C	T	T	G	G	C	C	C	C	G	G	A	A	A	A	A	A	G	G	A	A	C	C	A	A	C	C	G	G	T	T	C	C	G	G	C	C	T	T	C	C	A	A	C	C	C	C	G	G	G	G	G	G	C	C	G	G	C	C	G	G	A	A	G	G	A	A	C	C	A	A	G	G	C	C	G	G	C	C	C	C	C	C	G	G	A	A	T	T	A	A	T	T	A	A	A	A	C	C	G	G	G	G	G	G	T	T	C	C	G	G	NA	NA	C	C	G	G	G	G	G	G	C	C	G	G	G	G	G	G	A	A	G	G	C	C	T	T	C	C	C	C	A	A	C	C	C	C	A	A	A	A	C	C	C	C	G	G	T	T	T	T	C	C	G	G	A	A	C	C	C	C	G	G	T	T	G	G	T	T	A	A	T	T	T	T	G	G	C	C	G	G	G	G	T	T	A	A	C	C	T	T	A	A	G	G	C	C	A	A	C	C	A	A	T	T	C	C	C	C	G	G	C	C	C	C	T	T	C	C	C	C	T	T	A	A	T	T	A	A	C	C	A	A	C	C	G	G	T	T	A	A	C	C	C	C	C	C	T	T	G	G	C	C	C	C	C	C	T	T	T	T	A	A	C	C	T	T	A	A	T	T	G	G	G	G	A	A	A	A	G	G	A	A	T	T	A	A	A	A	G	G	C	C	G	G	C	C	A	A	G	G	T	T	G	G	G	G	G	G	A	A	A	A	A	A	T	T	T	T	G	G	C	C	C	C	G	G	G	G	G	G	G	G	C	C	G	G	G	G	T	T	T	T	T	T	C	C	A	A	G	G	C	C	A	A	C	C	C	C	C	C	C	C	A	A	T	T	C	C	A	A	A	A	T	T	C	C	G	G	A	A	C	C	A	A	T	T	C	C	G	G	G	G	C	C	C	C	A	A	T	T	A	A	C	C	A	A	C	C	C	C	G	G	A	A	A	A	G	G	T	T	C	C	G	G	A	A	G	G	G	G	G	G	A	A	G	G	G	G	G	G	C	C	G	G	C	C	C	C	C	C	G	G	A	A	T	T	A	A	T	T	C	C	C	C	C	C	A	A	G	G	G	G	C	C	C	C	G	G	T	T	A	A	C	C	A	A	A	A	C	C	T	T	C	C	C	C	G	G	T	T	G	G	T	T	G	G	G	G	G	G	T	T	G	G	G	G	A	A	A	A	A	A	C	C	A	A	G	G	G	G	A	A	A	A	G	G	C	C	G	G	A	A	A	A	A	A	T	T	C	C	C	C	A	A	T	T	T	T	C	C	A	A	C	C	A	A	A	A	A	A	G	G	C	C	G	G	C	C	A	A	G	G	A	A	C	C	G	G	G	G	C	C	T	T	T	T	G	G	T	T	A	A	C	C	T	T	A	A	G	G	G	G	A	A	G	G	C	C	A	A	T	T	A	A	A	A	A	A	A	A	C	C	G	G	G	G	G	G	G	G	C	C	G	G	G	G	G	G	C	C	T	T	A	A	G	G	C	C	A	A	G	G	T	T	A	A	T	T	G	G	A	A	C	C	A	A	C	C	G	G	T	T	T	T	T	T	C	C	A	A	T	T	C	C	T	T	A	A	A	A	G	G	G	G	A	A	T	T	A	A	A	A	G	G	A	A	T	T	A	A	G	G	G	G	A	A	A	A	G	G	G	G	T	T	T	T	T	T	A	A	C	C	G	G	C	C	C	C	G	G	G	G	T	T	G	G	A	A	A	A	C	C	G	G	A	A	A	A	T	T	G	G	A	A	T	T	A	A	C	C	G	G	T	T	G	G	A	A	A	A	A	A	C	C	C	C	G	G	C	C	T	T	A	A	G	G	G	G	C	C	T	T	T	T	T	T	T	T	G	G
CC	OR1516f60	NA	NA	1	NA	G	G	G	G	A	A	C	C	G	G	G	G	T	T	A	A	T	T	A	A	C	C	C	C	G	G	A	A	C	C	C	C	C	C	C	C	T	T	G	G	A	A	T	T	T	T	C	C	C	C	A	A	A	A	A	A	A	A	G	G	G	G	C	C	C	C	A	A	C	C	A	A	A	A	A	A	T	T	G	G	G	G	G	G	C	C	A	A	G	G	C	C	A	A	NA	NA	A	A	T	T	C	C	A	A	C	C	A	A	T	T	G	G	G	G	C	C	C	C	C	C	G	G	G	G	G	G	G	G	T	T	A	A	G	G	C	C	T	T	T	T	G	G	G	G	G	G	C	C	A	A	C	C	G	G	A	A	T	T	C	C	T	T	C	C	T	T	A	A	T	T	C	C	C	C	A	A	G	G	G	G	T	T	C	C	T	T	G	G	C	C	T	T	G	G	G	G	A	A	A	A	C	C	G	G	T	T	T	T	C	C	A	A	G	G	C	C	G	G	A	A	G	G	T	T	G	G	G	G	A	A	C	C	C	C	G	G	G	G	C	C	C	C	T	T	C	C	G	G	T	T	A	A	C	C	C	C	C	C	C	C	T	T	G	G	T	T	C	C	A	A	G	G	A	A	A	A	A	A	G	G	C	C	G	G	A	A	A	A	A	A	C	C	C	C	T	T	C	C	C	C	T	T	A	A	G	G	C	C	G	G	G	G	C	C	C	C	C	C	C	C	C	C	T	T	A	A	C	C	G	G	G	G	C	C	T	T	C	C	G	G	A	A	A	A	A	A	T	T	A	A	G	G	C	C	A	A	G	G	T	T	G	G	C	C	C	C	C	C	T	T	G	G	T	T	T	T	C	C	A	A	T	T	T	T	A	A	G	G	G	G	A	A	A	A	A	A	C	C	C	C	C	C	C	C	G	G	A	A	A	A	G	G	C	C	T	T	T	T	C	C	T	T	C	C	G	G	A	A	G	G	C	C	A	A	G	G	G	G	C	C	C	C	G	G	C	C	C	C	G	G	G	G	G	G	T	T	G	G	G	G	T	T	C	C	G	G	G	G	G	G	A	A	G	G	T	T	T	T	C	C	C	C	G	G	C	C	C	C	G	G	C	C	T	T	C	C	G	G	G	G	T	T	T	T	A	A	G	G	A	A	G	G	G	G	T	T	T	T	T	T	C	C	G	G	A	A	G	G	C	C	C	C	T	T	C	C	A	A	A	A	T	T	A	A	T	T	G	G	C	C	T	T	T	T	C	C	T	T	C	C	G	G	G	G	C	C	T	T	T	T	A	A	T	T	C	C	A	A	T	T	G	G	T	T	C	C	A	A	C	C	A	A	C	C	G	G	C	C	G	G	A	A	A	A	G	G	T	T	C	C	G	G	A	A	A	A	C	C	C	C	A	A	C	C	G	G	G	G	G	G	T	T	G	G	C	C	C	C	A	A	C	C	G	G	T	T	G	G	C	C	T	T	T	T	C	C	T	T	T	T	A	A	G	G	C	C	T	T	T	T	G	G	C	C	G	G	C	C	G	G	G	G	T	T	C	C	G	G	A	A	T	T	C	C	T	T	C	C	A	A	G	G	A	A	C	C	G	G	G	G	C	C	T	T	G	G	T	T	T	T	G	G	A	A	C	C	G	G	G	G	C	C	A	A	A	A	G	G	G	G	T	T	G	G	C	C	T	T	A	A	T	T	A	A	C	C	C	C	C	C	G	G	T	T	G	G	C	C	G	G	C	C	G	G	A	A	C	C	C	C	C	C	G	G	T	T	A	A	C	C	A	A	A	A	G	G	A	A	T	T	T	T	C	C	G	G	A	A	C	C	G	G	G	G	G	G	A	A	C	C	G	G	C	C	C	C	A	A	T	T	A	A	T	T	A	A	G	G	C	C	C	C	A	A	A	A	A	A	G	G	G	G	C	C	G	G	T	T	G	G	G	G	G	G	T	T	G	G	G	G	A	A	C	C	C	C	C	C	A	A	C	C	A	A	A	A	C	C	C	C	C	C	T	T	C	C	G	G	C	C	C	C	A	A	T	T	C	C	NA	NA	A	A	G	G	T	T	C	C	A	A	T	T	T	T	T	T	G	G	C	C	C	C	G	G	A	A	C	C	A	A	C	C	T	T	C	C	G	G	G	G	A	A	T	T	G	G	A	A	T	T	T	T	A	A	C	C	G	G	T	T	G	G	G	G	A	A	G	G	C	C	C	C	A	A	G	G	A	A	T	T	C	C	C	C	A	A	G	G	C	C	G	G	A	A	A	A	C	C	G	G	G	G	A	A	G	G	G	G	T	T	G	G	G	G	A	A	T	T	T	T	C	C	C	C	T	T	C	C	G	G	C	C	G	G	A	A	T	T	C	C	G	G	T	T	G	G	G	G	T	T	C	C	A	A	A	A	G	G	G	G	T	T	T	T	A	A	A	A	G	G	A	A	G	G	A	A	G	G	G	G	G	G	A	A	A	A	T	T	T	T	A	A	G	G	A	A	C	C	C	C	A	A	A	A	C	C	A	A	T	T	G	G	T	T	G	G	G	G	G	G	C	C	T	T	A	A	T	T	C	C	C	C	G	G	C	C	C	C	A	A	C	C	A	A	A	A	C	C	C	C	G	G	C	C	A	A	C	C	C	C	C	C	C	C	T	T	A	A	T	T	A	A	A	A	A	A	G	G	C	C	A	A	A	A	G	G	A	A	T	T	A	A	G	G	A	A	A	A	C	C	G	G	T	T	G	G	C	C	A	A	C	C	C	C	G	G	C	C	G	G	A	A	G	G	T	T	T	T	C	C	G	G	T	T	G	G	T	T	G	G	G	G	A	A	G	G	G	G	C	C	T	T	G	G	A	A	C	C	G	G	C	C	G	G	A	A	G	G	A	A	C	C	G	G	C	C	C	C	G	G	C	C	T	T	T	T	T	T	T	T	A	A	C	C	T	T	G	G	C	C	A	A	T	T	T	T	G	G	T	T	A	A	A	A	T	T	A	A	G	G	C	C	T	T	G	G	G	G	A	A	A	A	A	A	G	G	T	T	T	T	G	G	T	T	T	T	T	T	G	G	A	A	G	G	T	T	C	C	T	T	A	A	C	C	T	T	G	G	T	T	G	G	A	A	G	G	A	A	T	T	C	C	G	G	C	C	C	C	G	G	C	C	T	T	C	C	G	G	A	A	A	A	C	C	A	A	A	A	A	A	C	C	A	A	C	C	T	T	C	C	G	G	C	C	C	C	T	T	T	T	T	T	C	C	T	T	G	G	G	G	G	G	C	C	A	A	T	T	C	C	A	A	A	A	T	T	T	T	A	A	A	A	T	T	C	C	T	T	G	G	C	C	T	T	A	A	T	T	G	G	T	T	C	C	T	T	C	C	G	G	A	A	T	T	G	G	C	C	T	T	G	G	G	G	G	G	A	A	A	A	A	A	T	T	A	A	C	C	T	T	T	T	C	C	G	G	T	T	C	C	G	G	T	T	A	A	A	A	A	A	G	G	G	G	G	G	G	G	T	T	A	A	A	A	A	A	G	G	G	G	A	A	C	C	G	G	T	T	G	G	C	C	G	G	T	T	A	A	G	G	C	C	T	T	A	A	A	A	C	C	T	T	C	C	A	A	A	A	G	G	T	T	C	C	C	C	G	G	C	C	A	A	G	G	T	T	G	G	T	T	A	A	G	G	T	T	T	T	C	C	T	T	A	A	T	T	C	C	A	A	A	A	G	G	G	G	A	A	C	C	G	G	C	C	G	G	G	G	T	T	A	A	T	T	G	G	A	A	G	G	A	A	T	T	C	C	A	A	C	C	T	T	G	G	T	T	T	T	A	A	C	C	A	A	G	G	A	A	T	T	G	G	A	A	G	G	C	C	C	C	C	C	A	A	T	T	G	G	C	C	A	A	G	G	C	C	A	A	T	T	A	A	C	C	C	C	A	A	T	T	T	T	T	T	C	C	T	T	T	T	A	A	C	C	G	G	C	C	G	G	C	C	T	T	G	G	C	C	T	T	G	G	T	T	G	G	A	A	A	A	C	C	A	A	G	G	G	G	T	T	C	C	C	C	T	T	C	C	G	G	A	A	G	G	T	T	C	C	C	C	C	C	A	A	G	G	C	C	A	A	C	C	A	A	G	G	G	G	A	A	C	C	T	T	G	G	T	T	G	G	T	T	A	A	C	C	G	G	C	C	G	G	G	G	T	T	T	T	C	C	T	T	C	C	T	T	A	A	C	C	A	A	A	A	A	A	C	C	T	T	T	T	C	C	G	G	G	G	T	T	C	C	G	G	A	A	A	A	C	C	T	T	T	T	G	G	G	G	G	G	A	A	C	C	T	T	C	C	A	A	T	T	A	A	T	T	T	T	G	G	C	C	G	G	G	G	C	C	G	G	C	C	C	C	T	T	T	T	G	G	T	T	T	T	A	A	A	A	C	C	G	G	G	G	C	C	T	T	G	G	G	G	A	A	T	T	C	C	G	G	G	G	T	T	G	G	A	A	G	G	C	C	A	A	C	C	C	C	G	G	T	T	G	G	A	A	T	T	A	A	C	C	A	A	C	C	C	C	A	A	G	G	C	C	T	T	G	G	A	A	A	A	G	G	C	C	T	T	T	T	G	G	A	A	G	G	G	G	C	C	C	C	A	A	C	C	C	C	C	C	G	G	C	C	G	G	A	A	G	G	G	G	A	A	T	T	G	G	A	A	C	C	G	G	C	C	T	T	T	T	C	C	G	G	A	A	A	A	T	T	A	A	C	C	C	C	G	G	T	T	C	C	A	A	G	G	C	C	T	T	A	A	T	T	A	A	C	C	T	T	C	C	C	C	A	A	A	A	G	G	T	T	C	C	C	C	G	G	A	A	G	G	A	A	T	T	A	A	C	C	A	A	A	A	G	G	G	G	A	A	G	G	C	C	C	C	T	T	G	G	G	G	G	G	C	C	C	C	T	T	C	C	T	T	A	A	G	G	A	A	G	G	A	A	G	G	G	G	A	A	G	G	T	T	T	T	A	A	C	C	C	C	A	A	C	C	C	C	G	G	C	C	C	C	T	T	C	C	T	T	C	C	C	C	G	G	C	C	A	A	T	T	C	C	A	A	C	C	A	A	G	G	A	A	T	T	G	G	C	C	G	G	C	C	A	A	C	C	G	G	G	G	T	T	T	C	G	A	G	G	T	T	NA	NA	A	A	T	T	A	G	A	G	A	G	A	C	T	A	G	G	A	A	C	G	G	G	G	A	T	T	A	G	C	T	C	C	T	C	C	C	T	T	G	A	A	A	G	G	C	T	G	C	G	A	A	A	G	A	A	A	G	G	C	T	A	G	C	C	G	G	T	C	A	A	NA	NA	A	G	A	A	C	C	T	T	T	C	C	A	T	A	G	C	G	G	G	G	G	A	A	A	T	T	C	G	C	A	A	C	C	C	T	A	A	G	T	T	T	T	C	C	A	A	C	C	C	C	C	A	T	C	T	C	A	A	G	G	G	G	C	T	C	C	C	C	G	G	A	G	C	G	A	G	G	A	A	A	T	T	G	G	NA	NA	A	T	G	G	A	A	A	A	C	C	T	C	G	A	T	C	T	T	G	G	C	C	T	C	A	A	NA	NA	C	C	C	C	C	C	C	G	C	C	T	T	T	T	A	G	T	C	G	G	G	T	G	T	C	A	G	A	T	C	A	A	A	G	C	C	G	A	G	A	G	A	T	T	C	C	A	A	G	A	T	C	T	C	T	C	T	T	C	C	NA	NA	C	C	G	G	G	G	T	T	T	T	C	C	C	A	A	A	C	C	T	C	A	G	G	G	A	T	C	C	G	A	A	G	A	G	G	G	A	G	G	G	A	G	T	C	A	T	T	C	T	T	A	A	T	G	A	A	NA	NA	A	A	C	C	C	T	G	A	A	T	G	G	T	C	A	G	C	C	T	T	C	T	A	A	A	A	G	A	G	G	C	C	C	G	A	T	A	C	A	A	C	T	T	T	G	A	A	G	A	A	G	G	A	G	A	C	G	G	C	T	A	G	NA	NA	A	A	G	G	G	G	T	T	G	G	A	G	NA	NA	C	C	C	C	C	C	C	C	C	G	G	G	G	A	A	A	T	G	A	C	T	G	T	T	G	G	A	A	A	G	G	T	C	C	C	T	G	T	G	A	C	C	A	A	G	A	C	G	A	A	A	A	T	C	C	C	T	T	G	A	C	T	G	G	G	G	G	T	A	G	T	T	T	T	G	G	A	A	T	T	G	G	C	C	A	G	T	A	G	G	A	A	T	T	A	G	G	A	G	A	G	A	C	C	A	A	C	A	C	C	A	A	A	A	T	C	T	T	T	T	NA	NA	G	T	G	G	G	C	G	G	T	A	A	A	C	C	T	T	T	C	C	C	A	G	G	G	C	C	C	C	C	C	A	G	G	G	A	A	T	T	G	A	A	G	T	T	A	A	T	T	T	T	T	T	G	G	G	A	A	G	C	C	C	C	T	T	G	T	G	G	G	G	T	C	C	A	A	G	G	G	A	A	C	T	C	C	A	A	A	A	T	A	T	T	A	G	A	G	C	C	G	T	A	T	T	C	A	A	C	A	A	A	C	T	G	C	A	A	G	A	T	T	T	T	T	A	A	G	A	G	G	A	G	C	A	G	G	A	A	C	C	T	C	C	C	T	T	C	T	T	C	C	G	G	T	T	A	G	NA	NA	NA	NA	C	T	T	C	G	G	T	C	G	A	C	A	G	C	C	T	G	G	A	G	T	T	G	A	C	T	T	C	T	T	T	C	NA	NA	A	G	NA	NA	G	T	C	A	G	G	T	C	T	T	G	A	G	C	G	T	A	A	G	T	G	G	A	G	T	T	T	G	A	G	C	T	C	T	A	G	G	G	C	T	G	T	G	A	C	C	A	T	T	C	C	C	NA	NA	T	T	C	T	A	G	T	T	C	T	G	G	A	G	T	A	C	C	G	A	A	G	T	G	G	G	G	G	T	C	C	C	G	G	G	G	A	A	G	T	C	A	G	G	T	A	G	A	A	A	G	A	T	T	G	A	C	C	G	T	C	C	A	G	C	T	A	G	NA	NA	A	T	T	C	G	C	G	A	T	T	G	G	T	T	C	T	C	C	C	C	C	T	G	A	A	A	G	A	C	T	G	G	T	T	G	T	C	T	G	G	C	C	C	C	T	T	G	G	T	T	G	G	A	A	G	G	C	C	C	C	T	T	G	G	G	G	C	C	T	T	C	C	T	T	C	C	G	G	C	C	A	A	A	A	G	G	A	A	C	C	A	A	G	G	C	C	A	A	G	G	G	G	A	A	T	T	C	C	C	C	G	G	A	A	T	T	T	T	G	G	T	T	C	C	A	A	A	A	A	G	NA	NA	A	T	NA	NA	A	A	T	T	T	T	A	G	C	A	C	G	T	T	T	T	A	A	C	C	G	A	C	C	A	A	C	C	T	T	C	C	C	C	C	T	A	G	T	C	NA	NA	C	C	T	C	G	G	C	G	T	T	C	C	T	G	C	C	T	T	G	G	G	G	A	G	NA	NA	C	C	C	C	T	T	G	G	A	A	C	C	C	C	G	G	G	G	T	C	G	A	G	T	C	C	A	A	T	C	C	C	C	C	T	T	T	T	C	C	G	G	G	G	C	C	A	A	A	A	C	C	G	G	T	T	C	C	G	G	T	T	A	A	G	G	C	C	C	C	C	C	G	G	G	G	C	C	G	G	G	G	G	G	C	C	T	T	A	A	G	G	T	T	C	C	A	A	C	C	T	T	G	G	C	C	T	T	T	T	A	A	C	C	G	G	A	A	A	A	G	G	C	C	T	T	A	A	G	G	G	G	T	T	G	G	C	C	A	A	A	A	A	A	G	G	T	T	T	T	C	C	C	C	G	G	C	C	G	G	T	T	A	A	A	A	T	T	G	G	A	A	C	C	G	G	A	A	C	C	A	A	T	T	G	G	A	A	A	A	A	A	G	G	C	C	A	A	A	A	A	A	G	G	C	C	A	A	A	A	T	G	A	C	C	C	A	A	C	C	G	G	A	A	A	A	T	T	A	A	G	G	G	G	A	G	A	A	NA	NA	A	A	C	C	G	G	G	G	A	A	C	T	C	C	T	G	G	A	T	T	C	T	C	T	A	A	G	G	C	C	A	A	A	A	G	G	C	C	T	T	G	G	C	C	T	C	G	G	T	T	G	G	C	C	A	A	C	A	A	A	T	T	T	T	T	A	T	C	G	A	G	G	C	T	C	T	A	G	T	C	T	C	NA	NA	T	T	A	A	C	C	T	T	G	G	A	A	A	A	G	G	G	G	C	C	T	T	G	G	T	T	T	T	A	A	A	A	G	G	T	T	C	C	C	C	A	A	C	C	G	G	T	T	T	C	G	G	T	T	G	G	G	G	G	A	C	C	T	T	A	T	C	C	A	A	T	T	A	A	G	G	C	C	G	G	T	T	G	G	C	C	A	A	T	T	C	A	A	G	C	T	T	C	T	C	A	C	C	C	G	G	A	A	T	T	A	A	C	C	T	A	A	A	G	G	T	C	C	A	G	A	A	A	C	C	C	C	C	C	G	G	C	T	G	G	T	C	A	G	C	C	T	T	A	A	C	C	T	T	T	T	C	C	A	A	A	A	A	A	A	A	C	T	T	C	A	G	C	T	T	T	C	A	C	C	A	A	A	A	A	G	G	A	G	G	G	G	C	T	T	C	G	A	C	C	G	G	G	G	G	G	A	A	T	T	T	T	G	G	C	C	T	T	G	G	C	C	C	C	G	G	G	G	G	G	G	G	C	C	T	T	T	T	T	T	A	A	A	A	T	A	G	A	A	A	A	A	C	C	A	A	G	G	T	T	A	A	A	A	G	G	A	A	T	T	C	C	C	C	A	A	T	T	T	T	A	A	C	C	A	A	A	A	G	G	G	G	C	C	T	T	G	G	T	T	G	G	T	T	T	T	A	A	A	A	C	C	A	A	A	A	A	A	T	T	G	G	C	C	G	G	A	A	C	C	T	T	C	C	C	C	T	T	T	T	A	A	A	A	A	A	G	G	T	T	A	A	C	C	G	G	G	G	G	G	T	T	A	A	A	A	A	A	G	G	A	A	T	T	A	A	G	G	T	T	G	G	G	G	A	A	C	C	C	C	C	C	G	G	C	C	C	C	A	A	C	C	T	T	T	T	T	T	G	G	A	A	A	A	T	T	T	T	C	T	G	G	C	C	C	C	G	G	C	C	A	A	G	G	T	T	G	G	C	C	T	T	G	G	G	G	A	A	G	G	C	C	A	A	C	C	A	A	G	G	G	G	G	G	T	T	C	C	C	C	A	A	C	C	A	A	G	G	G	G	G	G	T	T	C	C	G	G	T	T	C	C	G	G	T	T	G	G	T	T	C	C	G	G	A	A	C	C	G	G	G	G	A	A	T	T	C	C	A	A	A	A	A	A	G	G	G	G	T	T	G	G	A	A	T	T	G	G	C	C	G	G	C	C	G	G	G	G	G	G	T	T	G	G	G	G	A	A	T	T	A	A	A	A	G	G	G	G	A	A	A	A	A	A	C	C	A	A	G	G	C	C	T	T	A	A	A	A	G	G	C	C	G	G	G	G	C	C	C	C	C	C	C	C	T	T	T	T	T	T	A	A	G	G	C	C	C	C	T	T	A	A	A	A	C	C	T	T	A	A	C	C	T	T	G	G	G	G	G	G	A	A	G	G	G	G	C	C	C	C	G	G	T	T	T	T	G	G	C	C	T	T	C	C	T	T	G	G	T	T	T	T	T	T	C	C	G	G	G	G	T	T	T	T	C	A	A	G	C	T	C	T	T	T	T	C	A	G	C	T	C	C	C	C	T	C	C	T	T	A	G	G	A	A	C	T	NA	NA	A	A	A	A	G	G	G	A	G	G	G	A	A	G	A	A	A	A	T	T	C	C	T	T	T	T	G	G	T	T	G	G	C	C	T	T	T	T	A	C	A	A	T	T	A	A	C	C	A	A	A	A	A	A	G	G	C	C	G	G	C	C	C	C	C	C	G	G	T	C	A	C	C	C	T	T	C	C	NA	NA	C	T	T	C	C	T	C	C	T	T	A	T	C	C	G	G	G	G	T	T	T	T	C	C	C	C	T	T	T	T	C	T	C	C	A	A	G	G	G	G	C	T	NA	NA	C	T	G	G	A	A	G	G	C	C	G	G	G	G	A	A	G	G	C	C	T	T	G	G	C	C	G	G	C	C	A	A	T	T	C	C	A	G	T	A	T	T	G	G	G	A	A	A	C	T	A	G	A	A	T	T	C	C	C	C	A	A	G	G	C	C	T	T	C	C	T	T	C	C	A	A	T	T	A	A	T	T	G	G	T	T	A	A	C	C	G	G	C	G	G	G	T	C	G	G	C	C	T	C	C	C	A	A	T	C	A	T	T	T	T	T	C	C	C	C	C	C	T	T	C	C	C	C	A	A	G	G	T	T	C	C	G	G	G	G	C	C	G	G	T	T	G	G	A	A	A	A	A	A	A	A	G	G	C	C	C	C	A	A	A	A	C	A	G	G	C	T	C	T	A	A	A	G	T	T	T	C	NA	NA	A	G	C	C	T	T	G	G	T	T	T	T	C	C	G	G	A	A	A	A	G	A	G	T	T	G	G	A	G	G	A	G	A	T	G	A	G	G	T	T	C	C	G	G	C	C	G	G	A	A	A	A	A	A	G	G	G	G	G	G	A	A	G	G	G	G	G	G	A	A	G	G	A	A	C	C	C	C	C	T	T	T	C	C	G	G	C	C	G	G	C	C	C	C	G	G	T	T	A	A	C	T	A	A	C	T	G	G	A	C	G	G	G	G	G	C	A	G	C	T	A	A	G	G	G	G	G	G	T	T	C	C	T	C	A	T	G	G	A	A	C	C	T	T	G	G	C	C	A	G	G	G	C	T	T	G	G	A	A	A	T	C	G	T	G	A	T	C	C	C	G	G	A	A	A	A	A	G	C	A	G	G	G	A	G	G	A	A	C	C	G	G	A	A	A	G	T	T	G	G	T	C	A	A	G	G	G	G	A	G	C	C	T	T	T	T	C	C	C	C	A	A	G	G	A	A	C	C	T	T	A	A	C	C	C	C	C	C	A	A	G	G	A	A	C	T	G	G	T	C	C	C	C	G	G	G	T	T	T	T	G	G	C	C	A	A	C	C	T	C	T	G	G	G	A	A	A	A	C	C	A	A	A	A	C	C	A	A	A	A	G	G	C	C	T	T	C	C	G	G	C	C	T	T	C	C	A	A	G	G	C	C	G	A	NA	NA	G	G	C	C	A	G	G	G	A	T	A	A	G	A	G	A	G	G	G	G	T	A	A	A	A	A	A	A	A	G	G	A	A	G	A	A	G	A	G	G	T	T	G	G	T	T	T	T	A	A	G	G	A	A	A	A	G	A	A	G	G	G	C	C	T	T	C	C	G	G	C	C	A	A	T	T	C	T	C	T	T	C	T	C	G	G	T	T	G	A	G	G	G	G	G	G	A	G	C	C	C	T	C	C	A	A	A	A	T	T	C	C	T	T	T	T	C	A	C	C	G	G	C	C	T	T	C	C	C	C	A	A	A	G	G	G	A	G	A	G	A	G	C	C	C	C	G	G	A	T	G	G	A	A	G	G	G	G	G	G	T	C	T	T	G	G	G	G	G	G	T	T	T	C	T	A	A	G	C	C	C	C	A	A	C	C	G	G	C	C	C	C	C	C	T	T	A	A	T	T	A	A	G	G	T	T	C	C	C	C	G	G	A	G	A	C	A	T	A	A	A	A	C	C	G	G	C	C	A	A	A	G	C	C	A	G	A	C	G	A	T	T	A	A	G	G	T	T	G	G	G	G	C	C	A	A	C	C	A	A	A	A	G	G	C	C	C	C	A	A	C	C	A	A	T	T	T	T	T	T	G	G	A	A	T	C	C	C	G	T	G	G	C	T	G	A	C	T	G	C	C	C	C	C	C	C	A	A	A	A	C	C	G	G	C	C	G	G	C	C	G	G	A	G	NA	NA	A	A	T	T	A	A	C	C	C	T	C	C	A	C	T	C	A	A	T	T	C	C	T	T	C	C	A	A	T	T	T	T	G	T	A	A	T	T	T	T	T	T	C	C	G	A	A	G	G	A	C	C	C	T	G	G	T	T	T	T	A	A	A	A	T	A	A	A	T	T	A	A	A	A	C	C	A	A	G	G	G	G	C	C	G	G	T	C	C	C	A	A	G	G	A	A	A	A	C	C	G	G	C	T	C	C	C	C	G	G	T	C	C	T	A	A	G	A	C	C	A	G	T	C	T	T	C	C	T	A	G	G	T	T	G	A	C	T	T	T	G	G	T	C	G	A	G	T	A	G	A	G	G	A	T	C	T	T	A	A	A	A	T	T	C	C	A	A	G	G	C	C	G	A	T	A	G	A	C	C	T	C	T	T	C	T	A	C	C	C	C	C	G	G	G	G	A	A	A	A	C	T	T	C	C	C	T	T	A	A	G	G	A	A	T	T	C	G	G	G	G	C	G	G	C	C	NA	NA	G	G	T	C	A	G	G	G	C	C	C	C	T	T	A	A	C	C	C	T	T	T	C	C	T	T	C	C	C	T	A	G	T	C	G	G	C	C	T	T	G	G	G	A	T	G	T	T	A	C	NA	NA	C	C	C	C	C	C	C	C	C	C	T	T	C	T	T	C	C	G	T	T	T	T	G	G	A	A	G	G	T	T	A	G	C	A	A	A	T	C	T	C	C	C	C	C	C	T	C	T	C	T	A	G	A	A	C	C	A	G	T	T	A	A	A	A	T	T	T	C	T	A	A	G	T	T	G	A	C	C	C	C	C	C	G	A	G	T	G	A	G	G	A	A	C	C	C	C	C	T	C	G	A	A	T	T	C	C	C	A	A	A	A	T	A	G	G	A	C	T	T	T	T	T	A	G	C	C	C	C	G	G	A	G	T	C	A	C	G	G	G	T	C	T	T	A	C	T	T	T	C	C	NA	NA	A	G	A	G	T	T	G	G	T	T	G	G	G	G	G	G	T	T	A	A	A	A	T	T	A	A	G	G	C	T	A	T	A	A	G	G	T	T	A	G	G	G	T	C	C	C	T	G	G	G	G	G	T	C	G	G	A	A	A	G	A	G	G	G	A	G	T	T	T	T	T	T	A	A	T	T	G	G	C	T	A	G	G	G	T	T	G	A	G	G	C	A	G	G	T	A	G	G	C	C	C	T	A	G	G	A	G	G	G	A	G	G	T	T	A	A	A	T	T	T	A	A	A	A	A	A	T	T	A	G	C	C	G	C	G	T	C	C	C	T	A	G	A	G	NA	NA	G	G	C	C	G	G	A	G	G	G	A	G	T	T	C	C	C	C	G	A	C	A	T	T	C	T	C	C	T	T	A	A	C	C	A	A	G	A	A	A	A	G	T	A	A	A	G	A	T	C	NA	NA	C	A	A	A	G	C	G	G	T	T	G	G	T	T	T	T	A	A	A	A	G	G	C	C	A	A	T	T	C	C	G	G	C	C	C	C	T	T	G	A	A	A	NA	NA	G	G	A	A	C	C	C	C	C	C	G	G	G	G	G	G	A	A	A	A	C	C	T	T	G	G	T	C	NA	NA	G	G	A	A	G	G	NA	NA	C	C	A	A	G	G	NA	NA	G	G	C	C	A	A	G	G	G	G	C	C	A	A	G	T	G	A	G	G	C	G	T	T	G	G	G	G	C	C	A	T	C	C	A	G	T	G	A	A	T	T	T	A	T	C	T	A	C	T	T	T	A	G	C	T	A	A	C	C	G	A	C	T	A	A	T	G	C	C	G	A	G	A	C	T	A	C	A	A	A	G	C	T	T	T	G	G	A	A	A	A	A	A	T	T	A	A	T	T	G	G	T	T	A	A	C	C	A	T	A	G	A	A	C	C	T	T	A	C	A	A	T	C	T	T	G	G	C	T	A	A	C	C	G	G	C	C	G	C	A	A	A	G	G	T	G	G	C	C	G	G	A	A	NA	NA	NA	NA	T	C	A	A	T	T	G	G	T	T	T	T	C	C	G	G	A	A	G	G	C	C	T	T	T	T	G	G	C	C	C	C	C	C	A	A	A	A	C	G	C	C	T	T	T	T	T	T	A	G	G	G	T	C	T	C	A	A	T	C	A	G	T	T	C	C	G	G	C	C	C	C	A	A	A	A	T	T	C	C	G	G	G	G	T	T	A	A	G	G	G	A	G	T	G	A	T	T	C	C	T	C	T	T	C	T	T	C	A	G	C	T	C	T	C	C	NA	NA	G	G	C	C	A	A	G	G	T	C	G	G	C	C	G	G	A	G	T	T	G	G	C	C	G	G	G	A	G	G	T	T	T	C	C	C	T	T	C	C	G	G	G	G	T	C	T	T	A	A	NA	NA	G	G	G	G	C	C	G	A	C	C	T	C	C	C	C	T	A	A	A	A	T	T	G	G	G	G	G	T	T	T	C	T	T	G	T	A	G	A	C	C	A	A	A	A	C	C	G	G	G	C	G	G	G	G	G	G	G	G	G	G	G	G	T	T	C	C	C	C	A	A	C	C	C	C	T	T	C	C	A	A	G	G	T	T	C	T	G	G	T	T	T	T	T	T	G	G	C	C	C	C	T	T	C	C	A	G	T	C	G	G	A	A	T	T	G	A	C	C	C	T	C	C	C	C	A	A	C	C	G	G	G	A	C	C	A	T	T	C	T	T	G	G	G	G	G	G	T	T	C	T	C	C	G	G	A	A	T	T	G	A	G	A	C	T	G	G	C	C	A	G	A	G	C	C	C	C	A	A	G	G	C	C	G	G	A	A	T	T	G	G	G	G	C	C	C	C	T	C	G	G	C	A	C	T	T	T	T	T	C	T	G	G	C	C	C	C	C	C	G	G	T	T	T	T	T	T	T	T	G	G	G	G	C	C	T	T	G	G	G	G	C	C	T	T	A	A	A	A	G	A	C	T	A	A	G	G	G	G	T	T	T	T	T	T	T	T	G	G	C	T	G	C	T	T	G	G	T	T	T	T	T	T	A	G	T	T	NA	NA	A	A	G	G	NA	NA	T	T	T	T	G	G	G	G	G	G	T	T	T	C	G	A	A	T	T	T	G	G	A	A	A	A	T	T	T	C	T	T	T	T	G	G	A	A	A	A	C	C	T	T	G	A	T	T	A	G	G	G	A	A	A	A	A	G	A	A	T	T	G	C	T	C	T	C	T	T	A	A	G	G	A	A	G	G	G	G	T	T	C	C	C	C	T	T	C	T	G	A	G	G	G	G	T	T	T	G	G	G	T	C	NA	NA	G	G	A	A	C	C	G	G	C	C	G	G	A	A	C	C	T	T	G	G	C	C	G	G	G	G	T	T	C	C	T	T	C	C	G	G	G	G	T	T	C	C	A	A	A	A	C	C	G	G	T	T	G	G	G	A	T	G	T	T	T	A	NA	NA	A	G	T	T	C	T	C	C	C	C	A	G	G	A	T	T	C	T	G	G	A	A	A	G	T	C	C	C	A	A	T	T	T	T	T	C	C	C	C	C	A	A	G	A	C	C	T	T	T	C	G	T	C	C	G	G	C	C	T	T	C	T	G	G	G	G	T	T	G	A	T	G	T	T	NA	NA	NA	NA	A	A	T	T	G	A	G	G	G	G	A	A	A	A	C	C	T	C	A	G	C	C	A	A	A	A	G	G	T	T	C	T	C	C	C	C	G	A	C	C	A	A	A	G	C	C	G	G	G	G	G	G	G	T	T	C	C	C	T	C	NA	NA	A	G	G	G	A	A	C	C	A	A	A	A	G	T	G	G	A	G	C	T	T	C	T	C	C	C	NA	NA	C	C	G	G	T	C	C	C	NA	NA	A	G	C	C	G	G	G	G	C	T	A	G	G	A	T	T	C	C	C	C	T	G	T	T	T	T	T	C	G	A	G	G	G	A	T	T	G	G	C	C	A	T	G	G	G	G	A	A	A	A	T	T	T	C	NA	NA	G	G	C	T	A	T	G	G	A	A	T	C	G	A	A	A	T	T	A	G	A	G	T	T	T	C	A	A	C	C	G	G	C	C	A	A	A	A	A	A	G	G	A	A	A	G	G	T	T	T	C	T	C	T	C	C	A	A	G	G	T	C	A	A	G	G	T	T	C	C	T	C	C	T	C	C	G	G	A	A	A	A	G	G	C	G	NA	NA	C	T	G	C	A	G	C	C	C	A	C	C	C	C	A	T	T	T	G	G	NA	NA	A	G	C	C	A	A	T	G	C	G	C	T	G	G	T	T	G	G	A	G	G	G	A	A	T	T	G	G	T	T	G	G	NA	NA	C	T	C	C	G	G	C	T	G	G	G	A	C	C	T	A	G	G	C	G	T	T	NA	NA	C	C	T	T	A	G	G	A	T	C	T	A	A	G	G	G	A	A	C	C	T	C	A	G	C	C	T	T	C	C	G	G	G	G	C	T	G	G	C	C	C	T	A	T	G	G	C	C	T	C	C	G	C	C	G	G	A	A	G	G	G	G	C	T	A	G	T	T	G	G	G	A	C	T	G	G	A	A	G	G	T	C	T	C	A	T	A	G	C	T	C	T	T	C	T	T	T	T	A	G	A	A	G	A	G	G	G	G	A	A	C	C	G	A	A	A	G	A	G	C	A	G	T	T	A	C	G	G	T	T	T	C	G	G	C	T	T	T	G	A	NA	NA	T	T	A	G	G	G	NA	NA	C	C	C	C	A	T	C	C	C	T	T	G	A	G	A	G	C	T	G	A	G	A	G	A	T	C	G	G	A	A	T	C	T	C	G	A	A	G	A	T	C	C	C	G	A	A	C	G	G	A	T	T	T	T	T	T	C	C	C	C	G	G	T	T	G	G	T	T	T	T	G	G	A	A	C	C	A	A	C	C	A	A	A	A	C	C	T	T	T	T	T	T	T	T	C	C	C	C	A	A	A	A	T	T	G	G	A	A	A	A	A	A	C	C	A	A	A	A	T	T	G	G	A	A	C	C	G	G	T	T	G	G	A	A	G	G	G	G	G	G	C	T	C	C	G	G	C	C	NA	NA	G	G	C	C	T	T	G	G	T	C	G	G	A	G	C	C	C	A	C	C	C	C	T	T	G	G	A	A	T	T	G	G	T	T	T	T	A	A	T	T	G	G	C	C	T	T	T	T	T	T	C	C	C	C	C	C	G	G	T	T	G	A	C	G	A	A	C	A	G	G	G	G	T	T	A	T	C	C	C	C	C	C	C	T	C	C	C	C	G	G	NA	NA	A	G	NA	NA	T	C	G	T	G	G	A	A	A	A	G	G	A	A	G	G	A	A	G	G	G	A	C	C	T	T	A	A	G	G	G	A	A	C	C	C	A	G	A	G	T	C	T	C	G	A	C	T	C	C	A	C	C	G	T	C	T	T	C	T	A	G	G	A	A	A	NA	NA	C	G	G	G	T	C	A	G	T	C	G	T	A	A	A	A	A	G	A	G	T	C	A	A	T	A	NA	NA	C	T	NA	NA	C	T	A	G	T	C	C	C	C	C	T	T	NA	NA	T	T	C	C	C	C	C	C	T	T	A	A	G	G	T	T	G	G	C	C	A	A	G	G	T	T	C	C	T	T	T	T	G	G	G	G	C	C	C	C	G	A	C	C	C	C	G	G	C	C	T	T	A	A	G	G	T	T	T	T	T	T	C	C	C	C	C	C	A	A	G	G	T	T	A	A	G	G	G	G	C	C	G	G	G	G	C	C	C	C	C	C	A	A	T	T	A	A	A	A	T	T	G	G	G	G	G	G	G	G	G	G	C	C	A	A	A	A	G	G	G	G	T	T	A	A	T	T	T	T	G	G	G	G	A	A	NA	NA	A	A	T	T	G	G	T	T	A	A	C	C	C	C	C	C	G	G	A	A	G	G	C	T	T	T	T	T	A	A	A	A	A	A	G	G	T	T	C	C	G	G	C	C	G	G	T	T	T	T	G	G	T	T	C	C	G	G	G	G	T	T	C	C	C	C	C	C	C	C	C	C	T	T	C	C	G	G	A	A	C	C	A	A	C	C	A	A	C	C	G	A	T	T	G	G	C	C	A	G	A	A	G	T	A	A	A	A	C	C	G	G	G	G	G	A	C	C	G	G	A	A	C	C	T	T	C	G	A	G	G	A	C	C	G	G	C	C	C	C	C	C	T	T	C	C	T	T	C	C	G	G	T	T	T	T	C	C	A	A	A	A	C	C	C	C	T	T	A	A	T	T	A	A	C	C	A	A	T	T	C	C	C	C	G	G	C	C	G	G	A	A	T	T	C	C	G	G	C	C	G	G	A	A	C	C	A	A	T	T	A	A	A	A	C	C	T	T	T	T	C	C	T	T	C	C	A	A	C	C	T	T	C	C	T	T	G	G	A	A	C	C	A	A	A	A	G	G	G	G	C	C	C	C	C	C	C	C	A	A	T	T	A	A	A	A	C	C	T	T	G	G	G	G	C	C	G	G	G	G	A	A	G	G	T	T	C	C	A	A	A	A	T	T	T	T	T	T	C	C	C	C	G	G	C	C	G	G	C	C	T	T	T	T	T	T	G	G	A	A	A	A	C	C	A	A	A	A	T	T	G	G	C	C	T	T	A	A	G	G	G	G	T	T	T	T	T	T	G	G	T	T	A	A	T	T	T	T	A	A	G	G	T	T	C	C	G	G	A	A	G	G	G	G	C	C	C	C	A	A	G	G	G	G	G	G	T	T	T	T	T	T	A	A	T	T	T	T	G	G	G	G	A	A	A	A	A	A	G	G	C	C	A	A	A	A	C	C	A	A	C	C	A	A	G	G	C	C	A	A	C	C	G	G	G	G	C	C	C	C	C	C	C	C	C	C	T	T	G	G	A	A	G	G	C	C	A	A	T	T	G	G	C	C	C	C	G	G	A	A	G	G	T	T	G	G	C	C	C	C	A	A	T	T	G	G	A	A	C	C	G	G	T	T	T	T	C	C	A	A	T	T	C	C	A	A	T	T	A	A	A	A	T	T	G	G	G	G	C	C	G	G	C	C	G	G	T	T	G	G	G	G	C	C	C	C	A	A	G	G	G	G	G	G	A	A	C	C	C	C	A	A	G	G	G	G	A	A	A	A	G	G	A	A	A	A	A	A	A	A	A	A	T	T	G	G	C	C	C	C	T	T	A	A	C	C	T	T	T	T	C	C	C	C	G	G	A	A	A	A	A	A	G	G	T	T	A	A	G	G	G	G	T	T	C	C	A	A	T	T	A	A	C	C	A	A	G	G	G	G	C	C	T	T	G	G	T	T	C	C	G	G	T	T	C	C	G	G	C	C	A	A	G	G	C	C	T	T	T	T	A	A	C	C	C	C	A	A	A	A	A	A	A	A	A	A	G	G	A	A	G	G	C	C	A	A	T	T	T	T	G	G	C	C	T	T	T	T	C	C	C	C	C	C	A	A	A	A	A	A	G	G	A	A	T	T	T	T	T	T	G	G	C	C	G	G	G	G	G	G	T	T	A	A	C	C	G	G	T	T	A	A	C	C	T	T	A	A	T	T	G	G	G	G	C	C	G	G	G	G	A	A	T	T	T	T	A	A	C	C	C	C	G	G	A	A	G	G	C	C	G	G	G	G	G	G	A	A	A	A	T	T	C	C	C	C	C	C	A	A	C	C	T	T	A	A	G	G	G	G	C	C	A	A	C	C	C	C	A	A	A	A	G	G	T	T	G	G	G	G	T	T	G	G	C	C	C	C	C	C	C	C	A	A	C	C	A	A	G	G	A	A	G	G	C	C	T	T	T	T	G	G	C	C	G	G	C	C	G	G	T	T	C	C	C	C	G	G	C	C	C	C	T	T	C	C	C	C	T	T	A	A	T	T	A	A	C	C	A	A	C	C	G	G	T	T	A	A	C	C	C	C	C	C	T	T	G	G	T	T	C	C	C	C	T	T	T	T	A	A	C	C	T	T	A	A	T	T	G	G	G	G	A	A	G	G	A	A	G	G	T	T	A	A	A	A	G	G	C	C	G	G	C	C	A	A	G	G	T	T	G	G	G	G	G	G	A	A	A	A	A	A	C	C	G	G	G	G	C	C	C	C	G	G	G	G	G	G	G	G	T	T	A	A	C	C	A	A	T	T	A	A	T	T	G	G	T	T	T	T	T	T	T	T	A	A	C	C	C	C	A	A	T	T	C	C	A	A	G	G	C	C	C	C	A	A	A	A	C	C	G	G	C	C	T	T	G	G	G	G	A	A	C	C	A	A	T	T	G	G	C	C	G	G	C	C	C	C	G	G	A	A	A	A	G	G	T	T	C	C	G	G	A	A	G	G	G	G	G	G	A	A	A	A	T	T	G	G	C	C	G	G	C	C	T	T	C	C	G	G	A	A	C	C	G	G	C	C	C	C	C	C	T	T	C	C	T	T	G	G	T	T	C	C	T	T	C	C	G	G	C	T	A	A	A	A	C	C	C	C	C	C	C	C	G	G	T	T	A	A	A	A	A	A	T	T	G	G	T	T	A	A	G	G	A	A	A	A	G	G	C	C	G	G	A	A	A	A	G	G	G	G	G	G	NA	NA	A	A	A	A	A	A	C	C	G	G	T	T	T	T	G	G	C	C	T	T	C	C	G	G	A	A	A	A	A	A	A	A	G	G	C	C	G	G	T	T	A	A	G	G	A	A	C	C	G	G	G	G	C	C	T	T	T	T	G	G	T	T	A	A	T	T	C	C	A	A	A	A	G	G	A	A	A	A	C	C	A	A	T	T	A	A	A	A	A	A	A	A	C	C	G	G	G	G	G	G	A	A	T	T	A	A	G	G	G	G	C	C	C	C	A	A	G	G	C	C	G	G	A	A	T	T	G	G	T	T	G	G	A	A	C	C	A	A	C	C	G	G	T	T	T	T	T	T	C	C	A	A	T	T	C	C	T	T	A	A	A	A	G	G	G	G	A	A	C	C	T	T	A	A	G	G	A	A	T	T	A	A	G	G	G	G	C	C	A	A	G	G	G	G	T	T	T	T	T	T	A	A	C	C	G	G	C	C	C	C	G	G	G	G	T	T	G	G	A	A	A	A	C	C	G	G	A	A	G	G	T	T	G	G	A	A	T	T	A	A	C	C	G	G	T	T	G	G	A	A	A	A	A	A	C	C	C	C	G	G	C	C	T	T	A	A	G	G	A	A	C	C	C	C	T	T	C	C	C	C	A	A
CC	OR157f52	NA	NA	1	NA	G	G	G	G	A	A	C	C	G	G	G	G	T	T	A	A	T	T	A	A	C	C	C	C	G	G	A	A	T	T	A	A	C	C	T	T	T	T	G	G	G	G	T	T	C	C	T	T	T	T	A	A	G	G	A	A	T	T	G	G	A	A	C	C	C	C	A	A	C	C	C	C	A	A	A	A	T	T	G	G	G	G	G	G	C	C	A	A	G	G	C	C	A	A	C	C	A	A	T	T	C	C	A	A	C	C	A	A	T	T	G	G	G	G	C	C	C	C	C	C	G	G	G	G	G	G	G	G	T	T	A	A	G	G	C	C	T	T	T	T	G	G	G	G	G	G	T	T	A	A	A	A	A	A	A	A	T	T	C	C	T	T	C	C	T	T	A	A	A	A	A	A	C	C	G	G	T	T	G	G	G	G	C	C	C	C	A	A	C	C	T	T	G	G	G	G	A	A	A	A	C	C	G	G	T	T	T	T	T	T	A	A	G	G	C	C	G	G	G	G	G	G	C	C	A	A	G	G	G	G	T	T	C	C	G	G	G	G	C	C	A	A	T	T	C	C	G	G	T	T	A	A	C	C	C	C	C	C	T	T	T	T	A	A	C	C	G	G	A	A	G	G	G	G	A	A	A	A	G	G	C	C	A	A	T	T	C	C	C	C	T	T	C	C	C	C	T	T	T	T	T	T	A	A	G	G	C	C	T	T	G	G	A	A	T	T	T	T	G	G	T	T	C	C	T	T	T	T	A	A	T	T	C	C	T	T	T	T	A	A	A	A	A	A	A	A	T	T	G	G	G	G	C	C	G	G	G	G	T	T	A	A	C	C	C	C	C	C	T	T	G	G	C	C	G	G	C	C	T	T	C	C	C	C	G	G	A	A	A	A	G	G	A	A	C	C	C	C	C	C	C	C	C	C	A	A	G	G	G	G	G	G	C	C	T	T	T	T	C	C	T	T	C	C	G	G	A	A	G	G	C	C	A	A	G	G	G	G	C	C	C	C	G	G	C	C	C	C	G	G	G	G	G	G	T	T	G	G	G	G	T	T	C	C	G	G	G	G	G	G	A	A	G	G	T	T	T	T	C	C	C	C	G	G	C	C	C	C	G	G	C	C	T	T	C	C	G	G	G	G	T	T	T	T	A	A	G	G	A	A	G	G	G	G	T	T	T	T	T	T	C	C	G	G	A	A	G	G	C	C	C	C	T	T	C	C	A	A	A	A	T	T	A	A	T	T	G	G	C	C	T	T	T	T	C	C	T	T	C	C	G	G	G	G	C	C	T	T	T	T	A	A	T	T	C	C	A	A	T	T	G	G	T	T	C	C	A	A	C	C	A	A	C	C	G	G	C	C	G	G	A	A	A	A	G	G	T	T	C	C	G	G	A	A	A	A	C	C	C	C	A	A	C	C	G	G	G	G	G	G	T	T	G	G	C	C	C	C	A	A	C	C	G	G	T	T	G	G	C	C	T	T	T	T	C	C	T	T	T	T	A	A	G	G	C	C	T	T	T	T	G	G	C	C	G	G	C	C	G	G	G	G	T	T	C	C	G	G	A	A	T	T	C	C	T	T	C	C	A	A	G	G	A	A	C	C	G	G	G	G	C	C	T	T	G	G	T	T	T	T	G	G	A	A	C	C	G	G	G	G	T	T	A	A	A	A	G	G	G	G	T	T	G	G	C	C	T	T	A	A	T	T	A	A	C	C	C	C	C	C	G	G	T	T	G	G	C	C	G	G	C	C	A	A	A	A	C	C	C	C	C	C	G	G	T	T	A	A	C	C	G	G	A	A	A	A	A	A	A	A	C	C	T	T	A	A	G	G	C	C	G	G	G	G	G	G	A	A	C	C	G	G	C	C	C	C	A	A	T	T	G	G	NA	NA	A	A	G	G	C	C	C	C	A	A	A	A	A	A	G	G	G	G	C	C	G	G	T	T	G	G	G	G	G	G	T	T	G	G	G	G	A	A	C	C	C	C	C	C	A	A	C	C	A	A	A	A	C	C	C	C	C	C	T	T	C	C	G	G	C	C	C	C	A	A	T	T	C	C	G	G	A	A	G	G	T	T	C	C	A	A	T	T	T	T	T	T	G	G	C	C	C	C	G	G	A	A	C	C	A	A	C	C	T	T	C	C	G	G	G	G	C	C	C	C	A	A	G	G	C	C	G	G	G	G	T	T	G	G	T	T	G	G	G	G	A	A	G	G	C	C	C	C	A	A	G	G	G	G	C	C	C	C	C	C	G	G	G	G	C	C	G	G	A	A	A	A	T	T	G	G	G	G	A	A	A	A	T	T	T	T	C	C	A	A	G	G	T	T	T	T	C	C	C	C	T	T	C	C	G	G	T	T	G	G	G	G	C	C	G	G	G	G	G	G	G	G	A	A	C	C	G	G	A	A	G	G	G	G	A	A	C	C	C	C	A	A	T	T	A	A	A	A	A	A	G	G	A	A	G	G	A	A	C	C	A	A	T	T	T	T	T	T	G	G	A	A	C	C	C	C	A	A	A	A	C	C	G	G	T	T	A	A	C	C	G	G	C	C	T	T	A	A	C	C	G	G	C	C	C	C	C	C	A	A	T	T	T	T	A	A	T	T	A	A	G	G	C	C	C	C	A	A	C	C	A	A	T	T	C	C	C	C	C	C	C	C	A	A	C	C	G	G	G	G	T	T	G	G	C	C	A	A	A	A	G	G	A	A	T	T	A	A	G	G	A	A	A	A	C	C	G	G	T	T	G	G	C	C	A	A	C	C	C	C	G	G	T	T	C	C	C	C	G	G	T	T	T	T	C	C	G	G	T	T	A	A	C	C	A	A	A	A	A	A	G	G	G	G	C	C	T	T	G	G	A	A	C	C	G	G	C	C	G	G	A	A	G	G	A	A	C	C	G	G	C	C	C	C	G	G	C	C	T	T	T	T	T	T	T	T	A	A	C	C	T	T	G	G	C	C	A	A	T	T	T	T	G	G	T	T	A	A	A	A	T	T	A	A	G	G	C	C	T	T	G	G	G	G	A	A	A	A	A	A	G	G	T	T	T	T	G	G	T	T	T	T	T	T	G	G	A	A	G	G	T	T	C	C	T	T	A	A	C	C	T	T	G	G	T	T	G	G	A	A	G	G	A	A	T	T	C	C	G	G	C	C	C	C	G	G	C	C	T	T	C	C	G	G	A	A	A	A	C	C	A	A	A	A	A	A	C	C	A	A	C	C	T	T	C	C	G	G	C	C	C	C	T	T	T	T	T	T	C	C	T	T	G	G	G	G	G	G	C	C	A	A	T	T	C	C	A	A	A	A	T	T	T	T	A	A	A	A	T	T	C	C	T	T	G	G	C	C	T	T	A	A	T	T	G	G	T	T	C	C	T	T	C	C	G	G	A	A	T	T	G	G	C	C	T	T	G	G	G	G	G	G	A	A	A	A	A	A	T	T	A	A	C	C	T	T	T	T	C	C	G	G	T	T	C	C	G	G	T	T	A	A	A	A	A	A	G	G	G	G	G	G	G	G	T	T	A	A	A	A	G	G	G	G	G	G	A	A	C	C	G	G	T	T	G	G	C	C	G	G	T	T	A	A	G	G	C	C	T	T	C	C	G	G	G	G	T	T	C	C	A	A	A	A	G	G	T	T	C	C	C	C	A	A	T	T	A	A	G	G	T	T	A	A	G	G	A	A	T	T	A	A	C	C	C	C	C	C	A	A	T	T	C	C	A	A	A	A	A	A	G	G	A	A	C	C	G	G	C	C	A	A	A	A	C	C	G	G	C	C	A	A	A	A	G	G	A	A	T	T	C	C	A	A	C	C	T	T	G	G	T	T	T	T	A	A	C	C	A	A	G	G	A	A	T	T	G	G	G	G	A	A	T	T	C	C	T	T	A	A	A	A	G	G	C	C	A	A	G	G	C	C	G	G	T	T	A	A	C	C	C	C	G	G	C	C	G	G	C	C	C	C	G	G	T	T	A	A	C	C	G	G	C	C	G	G	T	T	A	A	G	G	C	C	T	T	G	G	T	T	G	G	G	G	G	G	T	T	A	A	G	G	G	G	A	A	T	T	T	T	T	T	C	C	G	G	C	C	G	G	T	T	C	C	C	C	A	A	G	G	G	G	T	T	G	G	C	C	A	A	G	G	G	G	A	A	C	C	T	T	G	G	T	T	G	G	T	T	A	A	C	C	G	G	C	C	G	G	NA	NA	T	T	T	T	C	C	T	T	C	C	T	T	A	A	C	C	A	A	A	A	T	T	C	C	G	G	C	C	T	T	G	G	G	G	G	G	T	T	G	G	NA	NA	G	G	C	C	C	C	C	C	A	A	G	G	G	G	A	A	T	T	C	C	C	C	A	A	T	T	A	A	T	T	T	T	G	G	C	C	G	G	G	G	C	C	G	G	C	C	C	C	T	T	T	T	G	G	T	T	T	T	A	A	A	A	C	C	G	G	G	G	C	C	T	T	G	G	G	G	A	A	T	T	C	C	G	G	G	G	T	T	G	G	A	A	G	G	C	C	G	G	C	C	T	T	A	A	C	C	A	A	C	C	T	T	A	A	C	C	A	A	C	C	C	C	A	A	G	G	C	C	T	T	G	G	A	A	A	A	G	G	C	C	T	T	T	T	G	G	A	A	G	G	G	G	C	C	C	C	A	A	C	C	C	C	C	C	G	G	C	C	G	G	A	A	G	G	G	G	A	A	T	T	G	G	A	A	C	C	G	G	C	C	T	T	T	T	C	C	G	G	A	A	G	A	T	T	A	A	C	C	C	C	G	G	T	T	C	C	A	A	G	G	C	C	T	T	A	A	T	T	A	A	C	C	T	T	C	C	C	C	A	A	A	A	G	G	T	T	C	C	C	C	G	G	A	A	G	G	A	A	T	T	A	A	C	C	A	A	A	A	G	G	G	G	A	A	G	G	C	C	C	C	G	G	C	C	G	G	G	G	C	C	C	C	G	G	T	T	G	G	C	C	T	T	A	A	G	G	T	T	A	A	G	G	T	T	A	A	T	T	C	C	C	C	T	T	T	T	A	A	G	G	C	C	T	T	T	T	C	C	G	G	T	T	A	A	G	G	C	C	A	A	G	G	A	A	C	C	NA	NA	G	G	T	T	G	G	G	G	G	G	C	C	A	A	T	T	A	A	C	C	A	A	C	C	G	G	G	G	T	T	C	C	A	A	G	G	G	G	C	C	A	A	T	T	G	G	G	G	G	G	C	C	A	A	G	G	A	A	G	G	G	G	A	A	T	T	G	G	C	C	C	C	T	T	C	C	T	T	A	A	A	A	G	G	T	T	C	C	G	G	C	C	G	G	A	A	G	G	T	T	G	G	C	C	G	G	C	C	A	A	T	T	G	G	A	A	C	C	T	T	C	C	A	A	A	A	G	G	G	G	G	G	G	G	A	A	T	T	G	G	C	C	C	C	C	C	A	A	G	G	T	T	T	T	C	C	A	A	C	C	C	C	A	A	C	C	C	C	A	A	G	G	G	G	C	C	C	C	C	C	G	G	G	G	G	G	A	A	A	A	A	A	T	T	G	G	G	G	T	T	G	G	A	A	A	A	C	C	C	C	A	A	T	T	NA	NA	G	G	C	C	C	C	A	A	A	A	C	C	C	C	C	C	G	G	C	C	T	T	T	T	A	A	C	C	G	G	T	T	T	T	A	A	A	A	C	C	A	A	G	G	C	C	A	A	A	A	A	A	T	T	C	C	A	A	A	A	T	T	T	T	C	C	C	C	C	C	A	A	C	C	G	G	G	G	T	T	T	T	C	C	A	A	A	A	C	C	C	C	G	G	G	G	T	T	C	C	A	A	G	G	G	G	G	G	G	G	G	G	G	G	C	C	T	T	C	C	T	T	A	A	G	G	A	A	A	A	A	A	C	C	T	T	A	A	T	T	G	G	C	C	G	G	C	C	T	T	T	T	A	A	A	A	A	A	G	G	C	C	G	G	T	T	C	C	A	A	T	T	T	C	A	A	G	G	A	A	G	G	A	A	C	C	G	G	C	C	G	G	G	G	A	A	A	A	G	G	T	T	G	G	G	G	T	T	C	C	C	C	C	C	C	C	C	C	G	G	A	A	A	A	G	G	C	C	G	G	T	T	G	G	A	A	G	G	T	T	C	C	T	T	T	T	G	G	C	C	A	A	A	A	G	G	A	A	A	A	C	C	C	C	T	T	A	A	T	T	G	G	G	G	T	T	G	G	T	T	T	T	G	G	A	A	T	T	G	G	C	C	A	A	T	T	G	G	A	A	T	T	G	G	A	A	G	G	G	G	C	C	A	A	C	C	C	C	A	A	A	A	C	C	T	T	T	T	T	T	T	T	G	G	C	C	G	G	A	A	A	A	C	C	T	T	C	C	C	C	G	G	G	G	C	C	C	C	C	C	G	G	A	A	A	A	T	T	A	A	NA	NA	T	T	A	A	C	C	T	T	T	T	G	G	A	A	G	G	C	C	C	C	T	T	G	G	G	G	G	G	C	C	C	C	G	G	G	G	A	A	C	C	C	C	A	A	T	T	T	T	T	T	G	G	G	G	C	C	T	T	T	T	C	C	A	A	A	A	A	A	T	T	C	C	A	A	A	A	T	T	T	T	T	T	A	A	A	A	A	A	G	G	A	A	G	G	C	C	C	C	C	C	C	C	C	C	T	T	C	C	G	G	T	T	G	G	G	G	G	G	T	T	C	C	G	G	C	C	A	A	A	A	C	C	T	T	G	G	G	G	T	T	A	A	C	C	C	C	C	C	C	C	C	C	G	G	A	A	G	G	C	C	G	G	C	C	T	T	A	A	C	C	T	T	A	A	G	G	G	G	A	A	T	T	G	G	G	G	T	T	T	T	G	G	G	G	T	T	T	T	G	G	C	C	T	T	C	C	C	C	T	T	T	T	T	T	G	G	T	T	T	T	G	G	G	G	A	A	C	C	A	A	A	A	T	T	G	G	G	G	C	C	C	C	G	G	G	G	A	A	T	T	C	C	G	G	T	T	A	A	A	A	G	G	T	T	A	A	C	C	T	T	C	C	G	G	T	T	G	G	C	C	T	T	C	C	C	C	A	A	T	T	G	G	T	T	T	T	C	C	C	C	T	T	A	A	A	A	A	A	T	T	G	G	T	T	T	T	T	T	G	G	C	C	C	C	T	T	G	G	T	T	G	G	A	A	G	G	C	C	C	C	T	T	G	G	G	G	C	C	T	T	C	C	T	T	C	C	G	G	C	C	A	A	A	A	G	G	A	A	C	C	A	A	G	G	C	C	A	A	G	G	G	G	A	A	T	T	C	C	C	C	G	G	A	A	T	T	T	T	G	G	T	T	C	C	A	A	A	A	A	A	T	T	A	A	G	G	A	A	T	T	T	T	A	A	C	C	C	C	T	T	T	T	A	A	C	C	G	G	C	C	A	A	C	C	T	T	C	C	C	C	C	C	A	A	T	T	A	A	C	C	T	T	G	G	C	C	T	T	C	C	T	T	C	C	T	T	G	G	G	G	A	A	A	A	C	C	C	C	T	T	G	G	A	A	C	C	C	C	G	G	G	G	T	T	G	G	G	G	C	C	A	A	T	T	C	C	C	C	T	T	T	T	C	C	G	G	NA	NA	C	C	A	A	A	A	C	C	G	G	T	T	C	C	G	G	T	T	A	A	G	G	C	C	C	C	C	C	G	G	G	G	C	C	G	G	G	G	G	G	C	C	T	T	A	A	G	G	T	T	C	C	A	A	C	C	T	T	G	G	C	C	T	T	T	T	A	A	C	C	G	G	A	A	A	A	G	G	C	C	T	T	A	A	G	G	G	G	T	T	G	G	C	C	A	A	A	A	A	A	G	G	T	T	T	T	C	C	C	C	G	G	C	C	G	G	T	T	A	A	A	A	T	T	G	G	A	A	C	C	G	G	A	A	C	C	A	A	T	T	G	G	A	A	A	A	A	A	G	G	C	C	A	A	A	A	A	A	G	G	C	C	A	A	A	A	G	G	C	C	C	C	A	A	C	C	G	G	A	A	A	A	T	T	A	A	G	G	G	G	G	G	A	A	C	C	A	A	C	C	G	G	G	G	T	T	T	T	C	C	G	G	A	A	T	T	T	T	T	T	A	A	G	G	C	C	A	A	A	A	G	G	C	C	T	T	G	G	C	C	C	C	G	G	T	T	A	A	C	C	A	A	A	A	A	A	T	T	T	T	A	A	C	C	G	G	G	G	C	C	C	C	A	A	T	T	C	C	G	G	T	T	A	A	C	C	T	T	G	G	A	A	A	A	G	G	G	G	C	C	T	T	G	G	T	T	T	T	A	A	A	A	G	G	T	T	C	C	C	C	A	A	C	C	G	G	T	T	T	T	G	G	T	T	G	G	G	G	G	G	C	C	T	T	T	T	C	C	A	A	T	T	A	A	G	G	C	C	G	G	T	T	G	G	C	C	A	A	T	T	C	C	A	A	T	T	T	T	C	C	C	C	C	C	G	G	A	A	T	T	A	A	C	C	T	T	A	A	G	G	T	T	C	C	G	G	A	A	C	C	C	C	C	C	G	G	C	C	G	G	T	T	A	A	C	C	T	T	A	A	C	C	T	T	T	T	C	C	A	A	A	A	A	A	A	A	T	T	C	C	G	G	T	T	T	T	A	A	C	C	A	A	A	A	G	G	A	A	G	G	A	A	T	T	C	C	A	A	C	C	G	G	G	G	G	G	A	A	T	T	T	T	G	G	C	C	T	T	G	G	C	C	C	C	G	G	G	G	G	G	G	G	C	C	T	T	T	T	T	T	A	A	A	A	A	A	A	A	A	A	A	A	C	C	A	A	G	G	T	T	A	A	A	A	G	G	A	A	T	T	C	C	C	C	A	A	T	T	T	T	A	A	C	C	A	A	A	A	G	G	G	G	C	C	T	T	G	G	T	T	G	G	T	T	T	T	A	A	A	A	C	C	A	A	A	A	A	A	T	T	G	G	C	C	G	G	A	A	C	C	T	T	C	C	C	C	T	T	NA	NA	A	A	A	A	A	A	G	G	T	T	A	A	C	C	G	G	G	G	G	G	T	T	A	A	A	A	A	A	G	G	A	A	T	T	A	A	G	G	T	T	G	G	G	G	A	A	C	C	C	C	C	C	G	G	C	C	C	C	A	A	C	C	T	T	T	T	T	T	G	G	A	A	A	A	T	T	T	T	C	T	G	G	C	C	C	C	G	G	C	C	A	A	G	G	T	T	G	G	C	C	T	T	G	G	G	G	A	A	G	G	C	C	A	A	C	C	A	A	G	G	G	G	G	G	T	T	C	C	C	C	A	A	C	C	A	A	G	G	G	G	G	G	T	T	C	C	G	G	T	T	C	C	G	G	T	T	G	G	T	T	C	C	G	G	A	A	C	C	G	G	G	G	A	A	T	T	C	C	A	A	A	A	A	A	G	G	G	G	T	T	G	G	A	A	T	T	G	G	C	C	G	G	C	C	G	G	G	G	G	G	T	T	G	G	G	G	A	A	T	T	A	A	A	A	G	G	G	G	A	A	A	A	A	A	C	C	A	A	G	G	C	C	T	T	A	A	A	A	G	G	C	C	G	G	G	G	C	C	C	C	C	C	C	C	T	T	T	T	T	T	A	G	G	G	C	C	C	C	T	T	A	A	A	A	C	C	T	T	A	A	C	C	T	T	G	G	G	G	G	G	A	A	G	G	G	G	C	C	C	C	G	G	T	T	T	T	G	G	C	C	T	T	C	C	T	T	G	G	T	T	T	T	T	T	C	C	G	G	G	G	T	T	T	T	C	C	A	A	C	C	C	C	T	T	T	T	A	A	C	C	C	C	C	C	T	T	C	C	T	T	G	G	A	A	C	C	A	A	A	A	A	A	G	G	G	G	G	G	G	G	A	A	A	A	A	A	T	T	C	C	T	T	T	T	G	G	T	T	G	G	C	C	T	T	T	T	A	A	A	A	T	T	A	A	C	C	A	A	A	A	A	A	G	G	C	C	G	G	C	C	C	C	C	C	G	G	T	T	A	A	C	C	T	T	C	C	A	A	C	C	T	T	C	C	C	C	T	T	A	A	C	C	G	G	G	G	T	T	T	T	C	C	C	C	T	T	T	T	C	C	C	C	A	A	G	G	G	C	C	C	C	C	C	C	G	G	A	A	G	G	C	C	G	G	G	G	A	A	G	G	C	C	T	T	G	G	C	C	G	G	C	C	A	A	T	T	C	C	A	A	T	T	T	T	G	G	G	G	A	A	C	C	A	A	A	A	T	T	C	C	C	C	A	A	G	G	C	C	T	T	C	C	T	T	C	C	A	A	T	T	A	A	T	T	G	G	T	T	A	A	C	C	G	G	C	C	G	G	T	T	G	G	C	C	T	T	C	C	A	A	T	T	A	A	T	T	T	T	C	C	C	C	C	C	T	T	C	C	C	C	A	A	G	G	T	T	C	C	G	G	G	G	C	C	G	G	T	T	G	G	A	A	A	A	A	A	A	A	G	G	C	C	C	C	A	A	A	A	C	C	G	G	C	C	C	C	A	A	A	A	T	T	T	T	G	G	A	A	C	C	T	T	G	G	T	T	T	T	C	C	G	G	A	A	A	A	G	G	G	G	T	T	G	G	G	G	A	A	A	A	G	G	G	G	T	T	C	C	G	G	C	C	G	G	A	A	A	A	A	A	G	G	G	G	G	G	A	A	G	G	G	G	G	G	A	A	G	G	A	A	C	C	C	C	T	T	T	T	C	C	G	G	C	C	G	G	C	C	C	C	G	G	T	T	A	A	T	T	A	A	T	T	G	G	C	C	G	G	G	G	C	C	A	A	T	T	A	A	G	G	G	G	G	G	T	T	C	C	C	C	T	T	G	G	A	A	C	C	T	T	G	G	C	C	G	G	G	G	T	T	G	G	A	A	A	A	C	C	T	T	A	A	C	C	C	C	G	G	A	A	A	A	G	G	A	A	G	G	A	A	G	G	A	A	C	C	G	G	A	A	G	G	T	T	G	G	C	C	A	A	G	G	G	G	G	G	C	C	T	T	T	T	A	A	C	C	A	A	G	G	A	A	C	C	T	T	A	A	C	C	C	C	C	C	A	A	G	G	A	A	T	T	G	G	C	C	C	C	G	G	G	G	T	T	T	T	G	G	C	C	A	A	C	C	C	C	G	G	G	G	A	A	A	A	C	C	A	A	A	A	C	C	A	A	A	A	G	G	C	C	T	T	C	C	G	G	C	C	T	T	C	C	A	A	G	G	C	C	A	A	C	C	T	T	C	C	G	G	G	G	T	T	A	A	A	A	A	A	G	G	G	G	A	A	A	A	A	A	A	A	G	G	A	A	G	G	A	A	A	A	G	G	T	T	G	G	T	T	T	T	A	A	G	G	A	A	A	A	A	A	G	G	G	G	C	C	T	T	C	C	G	G	C	C	A	A	T	T	T	T	T	T	C	C	C	C	G	G	T	T	A	A	T	T	G	G	G	G	G	G	C	C	T	T	C	C	A	A	A	A	T	T	C	C	T	T	T	T	A	A	C	C	G	G	C	C	T	T	C	C	C	C	A	A	G	G	G	G	G	G	G	G	G	G	C	C	C	C	G	G	T	T	G	G	A	A	G	G	G	G	G	G	C	C	T	T	G	G	G	G	G	G	T	T	C	C	A	A	G	G	C	C	C	C	A	A	C	C	G	G	C	C	C	C	C	C	T	T	A	A	T	T	A	A	G	G	T	T	C	C	C	C	G	G	G	G	C	C	T	T	A	A	A	A	C	C	G	G	C	C	A	A	G	G	C	C	G	G	C	C	A	A	T	T	A	A	G	G	T	T	G	G	G	G	C	C	A	A	C	C	A	A	A	A	G	G	C	C	C	C	A	A	C	C	A	A	T	T	T	T	T	T	G	G	A	A	C	C	C	C	T	T	G	G	T	T	A	A	T	T	C	C	C	C	C	C	C	C	A	A	A	A	C	C	G	G	C	C	G	G	C	C	G	G	G	G	G	G	A	A	T	T	A	A	NA	NA	T	T	C	C	C	C	C	C	A	A	T	T	C	C	T	T	C	C	A	A	T	T	T	T	T	T	A	A	T	T	T	T	T	T	C	C	A	A	G	G	A	A	C	C	T	T	G	G	T	T	T	T	A	A	A	A	A	A	A	A	T	T	A	A	A	A	C	C	A	A	G	G	G	G	C	C	G	G	C	C	C	C	A	A	G	G	A	A	A	A	C	C	G	G	T	T	C	C	C	C	G	G	C	C	T	T	A	A	A	A	C	C	G	G	C	C	T	T	C	C	A	A	G	G	T	T	A	A	T	T	T	T	G	G	C	C	A	A	T	T	G	G	G	G	A	A	C	C	T	T	A	A	A	A	T	T	C	C	A	A	G	G	C	C	A	A	A	A	A	A	C	C	C	C	T	T	T	T	C	C	C	C	C	C	G	G	G	G	A	A	G	G	T	T	C	C	C	C	T	T	A	A	G	G	A	A	T	T	G	G	G	G	C	C	G	G	C	C	A	A	G	G	C	C	G	G	G	G	C	C	C	C	T	T	A	A	C	C	T	T	T	T	C	C	T	T	C	C	T	T	G	G	C	C	G	G	C	C	T	T	G	G	A	A	G	G	T	T	C	C	A	A	C	C	C	C	C	C	C	C	C	C	T	T	T	T	C	C	G	G	T	T	T	T	G	G	A	A	G	G	T	T	G	G	A	A	A	A	C	C	C	C	C	C	C	C	T	T	T	T	T	T	G	G	A	A	C	C	G	G	T	T	A	A	A	A	T	T	C	C	A	A	G	G	T	T	A	A	C	C	C	C	C	C	A	A	T	T	A	A	G	G	A	A	C	C	C	C	T	T	G	G	A	A	T	T	C	C	A	A	A	A	T	T	G	G	A	A	T	T	T	T	T	T	G	G	C	C	C	C	G	G	G	G	C	C	C	C	G	G	T	T	T	T	A	A	T	T	T	T	C	C	G	G	G	G	G	G	T	T	G	G	T	T	G	G	G	G	G	G	T	T	A	A	A	A	T	T	A	A	G	G	T	T	T	T	A	A	G	G	T	T	G	G	G	G	C	C	C	C	G	G	G	A	G	G	C	C	G	G	A	A	G	G	G	G	G	G	G	G	T	T	T	T	T	T	A	A	T	T	G	G	T	T	G	G	G	G	T	T	A	A	G	G	A	A	G	G	A	A	G	G	C	C	T	T	G	G	A	A	G	G	A	A	G	G	T	T	A	A	NA	NA	T	T	A	A	A	A	A	A	T	T	G	G	C	C	C	C	T	T	C	C	T	T	G	G	G	G	NA	NA	G	G	C	C	G	G	G	G	G	G	G	G	T	T	C	C	C	C	A	A	A	A	T	T	T	T	C	C	T	T	A	A	C	C	A	A	A	A	A	A	G	G	A	A	A	A	A	A	C	C	T	T	A	A	A	A	C	C	G	G	T	T	G	G	T	T	T	T	A	A	A	A	G	G	C	C	A	A	T	T	C	C	G	G	C	C	C	C	T	T	A	A	A	A	C	C	G	G	A	A	C	C	C	C	C	C	G	G	G	G	G	G	A	A	A	A	C	C	T	T	G	G	C	C	G	G	G	G	A	A	G	G	G	G	C	C	A	A	G	G	A	A	G	G	C	C	A	A	G	G	G	G	C	C	A	A	T	T	A	A	G	G	G	G	T	T	G	G	G	G	C	C	T	T	C	C	G	G	G	G	A	A	T	T	A	A	C	C	A	A	T	T	T	T	G	G	T	T	A	A	C	C	A	A	T	T	A	A	G	G	C	C	A	A	A	A	T	T	C	C	A	A	G	G	T	T	T	T	G	G	A	A	A	A	A	A	T	T	A	A	T	T	G	G	T	T	A	A	C	C	T	T	G	G	A	A	C	C	T	T	C	C	A	A	C	C	T	T	G	G	T	T	A	A	C	C	G	G	C	C	C	C	A	A	G	G	T	T	G	G	C	C	G	G	A	A	G	G	T	T	C	C	A	A	T	T	G	G	T	T	T	T	C	C	G	G	A	A	G	G	C	C	T	T	T	T	G	G	C	C	C	C	C	C	A	A	A	A	G	G	C	C	T	T	T	T	T	T	G	G	A	A	C	C	C	C	A	A	C	C	G	G	T	T	C	C	G	G	C	C	C	C	A	A	A	A	T	T	C	C	G	G	G	G	T	T	A	A	G	G	A	A	T	T	A	A	T	T	C	C	C	C	T	T	T	T	C	C	G	G	T	T	T	T	C	C	T	T	G	G	C	C	A	A	G	G	C	C	G	G	C	C	G	G	G	G	T	T	G	G	C	C	G	G	A	A	G	G	T	T	C	C	C	C	T	T	C	C	G	G	A	A	C	C	T	T	A	A	T	T	G	G	G	G	C	C	A	A	C	C	C	C	C	C	T	T	A	A	A	A	T	T	G	G	G	G	T	T	T	T	T	T	G	G	A	A	A	A	C	C	A	A	A	A	C	C	G	G	C	C	G	G	G	G	G	G	G	G	G	G	G	G	T	T	C	C	C	C	A	A	C	C	C	C	T	T	C	C	A	A	G	G	T	T	T	T	G	G	T	T	T	T	T	T	G	G	C	C	C	C	T	T	C	C	G	G	C	C	G	G	A	A	T	T	A	A	C	C	T	T	C	C	C	C	A	A	C	C	A	A	A	A	T	T	T	T	C	C	T	T	G	G	G	G	G	G	T	T	T	T	C	C	G	G	A	A	T	T	A	A	A	A	T	T	G	G	C	C	G	G	G	G	C	C	C	C	A	A	G	G	C	C	G	G	A	A	T	T	G	G	G	G	C	C	C	C	C	C	G	G	A	A	T	T	T	T	T	T	T	T	G	G	C	C	C	C	C	C	G	G	T	T	T	T	T	T	T	T	G	G	G	G	C	C	T	T	G	G	G	G	C	C	T	T	A	A	A	A	A	A	T	T	A	A	G	G	G	G	T	T	T	T	T	T	T	T	G	G	T	T	C	C	T	T	G	G	T	T	T	T	T	T	G	G	T	T	G	G	A	A	G	G	G	G	T	T	T	T	G	G	G	G	G	G	T	T	C	C	A	A	T	T	T	T	G	G	A	A	A	A	T	T	C	C	T	T	T	T	G	G	A	A	A	A	C	C	T	T	A	A	T	T	G	G	G	G	A	A	A	A	G	G	A	A	T	T	C	C	C	C	C	C	T	T	A	A	G	G	A	A	G	G	G	G	T	T	C	C	C	C	T	T	T	T	A	A	G	G	G	G	T	T	G	G	G	G	C	C	A	A	G	G	A	A	C	C	G	G	C	C	G	G	A	A	C	C	T	T	G	G	C	C	G	G	G	G	T	T	C	C	T	T	C	C	G	G	G	G	T	T	C	C	A	A	A	A	C	C	G	G	T	T	G	G	A	A	G	G	T	T	A	A	C	C	G	G	T	T	T	T	C	C	C	C	G	G	A	A	T	T	T	T	G	G	A	A	G	G	C	C	C	C	A	A	T	T	T	T	C	C	C	C	C	C	A	A	A	A	C	C	T	T	C	C	T	T	C	C	G	G	C	C	T	T	T	T	G	G	G	G	T	T	A	A	G	G	T	T	C	C	T	T	A	A	T	T	A	A	G	G	G	G	A	A	G	G	C	C	T	C	A	G	C	C	A	G	A	A	NA	NA	T	T	T	T	C	C	C	C	A	A	C	T	A	A	A	G	C	A	G	G	NA	NA	G	G	G	T	C	C	C	C	T	C	NA	NA	A	G	G	G	A	G	C	T	A	G	A	G	T	T	G	G	G	G	T	T	C	C	C	C	C	C	A	A	C	C	G	G	C	C	C	C	C	C	G	G	C	C	G	G	G	G	C	T	G	G	A	A	T	T	C	C	C	C	G	G	T	T	T	T	C	C	G	A	G	G	G	A	T	A	G	G	C	C	T	T	G	G	G	G	A	A	A	A	T	T	T	C	T	T	G	G	T	T	T	T	G	G	A	A	C	C	A	A	A	A	T	T	G	G	G	G	T	T	C	C	A	A	C	T	G	G	C	C	A	A	A	A	A	A	G	G	A	A	G	G	T	T	T	T	T	T	T	T	C	C	A	A	G	G	C	C	A	A	G	G	T	T	C	C	C	C	T	T	C	C	G	G	A	A	A	A	G	G	G	G	A	A	C	T	G	C	A	G	C	T	C	A	C	C	C	C	T	T	T	T	G	G	C	C	NA	NA	C	T	A	G	G	G	G	G	T	T	G	G	T	T	G	G	G	G	G	G	A	A	T	T	G	G	T	T	G	G	T	T	T	T	C	C	G	G	T	T	G	G	A	A	C	C	A	A	G	G	G	G	T	T	A	A	C	C	T	T	G	G	A	A	C	C	A	A	G	G	G	G	A	A	C	C	C	C	G	G	C	C	T	T	C	C	G	G	G	G	T	T	G	G	C	C	T	T	T	T	A	A	C	C	C	C	G	G	C	C	G	G	A	A	G	G	G	G	T	T	G	G	T	T	G	G	A	A	T	T	G	G	A	A	G	G	C	C	C	C	T	T	G	G	T	T	T	T	C	C	T	T	T	T	G	G	A	A	A	A	G	G	G	G	A	A	C	C	A	A	A	A	A	A	C	C	G	G	C	C	C	C	G	G	T	T	C	C	G	G	T	T	T	T	A	A	G	G	T	T	G	G	G	G	T	T	C	C	C	C	T	T	C	C	C	T	T	G	A	G	A	G	T	T	A	A	G	A	A	A	C	C	G	G	A	A	C	C	T	C	G	A	A	G	A	T	C	G	C	G	A	A	C	G	A	A	T	T	T	T	T	T	C	A	C	T	G	G	T	T	G	G	T	T	T	T	G	G	A	A	C	C	A	A	C	C	A	A	A	A	C	C	T	T	T	T	T	T	T	T	C	C	C	C	A	A	A	A	T	T	G	G	A	A	A	A	A	A	C	C	A	A	A	A	T	T	G	G	A	A	C	C	G	G	T	T	G	G	A	A	G	G	G	G	G	G	C	T	C	C	G	G	C	C	A	G	G	G	C	C	T	T	G	G	T	C	G	G	A	G	C	C	NA	NA	C	C	C	C	T	T	G	G	A	A	T	T	G	G	T	T	T	T	A	A	T	T	G	G	C	C	T	T	T	T	T	T	C	C	C	C	C	C	G	G	T	T	G	A	NA	NA	A	A	C	A	G	G	G	G	T	T	A	T	C	A	C	C	C	C	C	T	C	C	C	C	G	G	C	C	A	G	T	T	T	C	G	T	G	G	A	A	A	A	G	G	A	A	G	G	A	A	G	G	G	A	C	C	T	T	A	A	G	G	A	A	C	C	C	C	G	G	G	G	C	C	C	C	G	A	C	T	C	C	C	C	G	G	C	C	T	T	T	T	G	G	A	A	A	A	C	C	G	G	G	G	C	C	G	G	C	C	T	T	A	A	A	A	G	G	G	G	C	C	A	A	A	A	G	G	T	T	C	C	T	T	G	G	C	C	T	T	C	C	T	T	T	T	T	T	C	C	C	C	C	C	T	T	A	A	G	G	T	T	G	G	C	C	A	A	G	G	T	T	C	C	T	T	T	T	G	G	G	G	C	C	C	C	A	A	C	C	C	C	G	G	C	C	T	T	A	A	G	G	T	T	T	T	T	T	C	C	C	C	C	C	A	A	G	G	T	T	A	A	G	G	G	G	C	C	G	G	G	G	C	C	C	C	C	C	A	A	T	T	A	G	A	G	T	C	G	G	NA	NA	G	A	G	A	G	G	C	A	A	A	A	G	G	G	G	A	T	T	A	A	T	C	T	T	G	G	G	G	A	A	G	G	A	A	T	T	G	G	T	T	A	A	C	C	C	C	C	C	G	G	A	A	G	G	T	T	T	T	T	T	A	A	A	A	A	A	G	G	T	T	C	C	G	G	C	C	G	G	T	T	T	T	G	G	T	T	C	C	G	G	G	G	T	T	C	C	C	C	C	C	C	C	C	C	T	T	C	T	G	G	A	G	C	C	A	A	C	C	A	A	C	C	G	A	T	T	G	G	C	C	G	G	G	G	T	T	A	A	A	A	C	C	G	G	G	G	A	A	C	C	G	G	A	A	C	C	T	T	G	G	G	G	A	A	C	C	G	G	C	C	C	C	C	C	T	C	C	C	T	T	C	C	A	G	T	T	T	T	C	C	A	A	A	A	C	C	C	T	T	A	A	A	T	T	A	A	C	C	A	A	T	T	C	C	C	C	G	G	C	C	G	G	A	A	T	C	C	T	G	G	C	C	G	G	A	C	C	T	A	A	T	T	G	A	A	G	C	T	T	T	T	T	C	C	T	T	C	C	A	A	C	C	T	T	C	G	T	T	G	G	A	A	C	C	A	A	A	A	G	G	G	G	C	C	C	C	C	C	T	C	A	A	T	T	A	A	A	A	C	C	T	T	G	G	G	G	C	C	G	G	G	G	A	A	G	G	T	T	C	C	A	A	A	A	T	T	T	T	T	T	C	C	C	C	G	G	C	C	G	G	C	C	T	T	T	T	T	T	G	G	A	A	A	A	C	C	A	A	A	A	T	T	G	G	C	C	T	T	A	A	G	G	G	G	T	T	T	T	T	T	G	G	T	T	A	A	T	T	T	T	A	A	G	G	T	T	C	C	G	G	A	A	G	G	G	G	C	C	C	C	A	A	G	G	G	G	G	G	T	T	T	T	T	C	A	T	T	T	T	T	G	G	G	G	A	A	A	A	A	A	G	G	C	C	A	A	A	A	C	C	A	G	C	C	A	G	G	A	C	T	A	G	C	C	G	G	G	G	C	C	C	C	C	C	C	C	C	C	T	T	G	G	NA	NA	G	G	C	C	A	A	T	T	G	G	C	C	C	C	G	G	A	A	G	G	T	T	G	G	C	C	C	C	A	A	T	T	C	G	A	A	C	C	G	A	T	C	T	T	C	C	A	G	T	T	C	C	A	A	T	T	A	A	A	A	T	T	G	G	G	G	C	C	G	G	C	C	G	G	T	T	G	G	G	G	C	C	C	C	A	A	G	G	G	G	G	G	A	A	C	C	C	C	A	A	G	G	G	G	A	A	A	A	G	G	A	A	A	A	A	A	A	A	A	A	T	T	G	G	C	C	C	C	T	T	A	A	C	C	T	T	T	T	C	C	C	C	G	G	A	A	A	A	A	A	G	G	T	C	A	A	G	C	G	A	T	C	C	T	NA	NA	T	C	A	A	C	C	A	A	G	G	G	G	C	C	T	C	G	G	T	T	C	C	G	G	T	T	C	C	G	G	C	C	A	A	G	G	C	C	T	T	T	T	A	A	NA	NA	C	C	G	A	A	A	A	A	A	A	A	A	G	G	A	A	G	G	C	C	A	A	T	T	T	T	G	G	C	C	T	T	T	C	C	A	C	T	C	C	A	A	A	A	A	A	G	C	A	G	T	C	T	T	T	T	G	G	C	C	C	G	G	G	G	G	T	T	A	A	C	C	G	G	T	T	A	A	C	C	T	T	A	A	T	T	G	G	G	G	C	C	G	G	G	G	A	A	T	T	T	T	A	A	C	C	C	C	G	G	A	G	G	A	C	T	G	A	G	G	G	A	A	C	A	A	T	C	C	C	C	C	C	C	A	A	C	C	T	T	A	A	G	G	G	G	C	C	A	A	C	C	C	C	A	A	A	A	G	G	T	T	G	G	G	G	T	T	G	G	C	C	C	C	C	C	C	C	A	A	C	C	A	A	G	G	A	A	G	G	C	C	T	T	T	T	G	G	C	C	G	G	C	C	G	G	T	T	C	C	C	C	G	G	C	C	C	C	T	T	C	C	C	C	T	T	A	A	T	T	A	A	C	C	A	A	C	C	G	G	T	T	A	A	C	C	C	C	C	C	T	T	G	G	T	T	C	C	C	C	T	T	T	T	A	A	C	C	T	T	A	A	T	T	G	G	G	G	A	A	G	G	A	A	G	G	T	T	A	A	A	A	G	G	C	C	G	G	C	C	A	A	G	G	T	T	G	G	G	G	G	G	A	A	A	A	A	A	C	C	G	G	G	G	C	C	C	C	G	G	G	G	G	G	A	G	T	T	A	A	C	C	A	A	T	T	A	A	T	T	G	G	T	T	T	T	T	T	T	T	A	A	A	C	A	C	A	A	C	T	T	C	A	A	A	A	T	C	C	C	A	A	A	A	C	C	G	G	C	C	T	T	G	G	G	G	A	A	C	C	A	A	T	T	A	G	C	C	A	G	C	C	T	C	G	G	G	A	T	A	T	G	C	T	C	C	G	G	A	A	G	G	G	G	G	G	A	A	A	A	T	T	G	G	C	C	G	G	C	C	T	T	C	C	G	G	A	A	C	C	G	G	C	C	C	C	C	C	T	T	C	C	T	T	G	G	T	T	C	C	G	T	T	C	A	G	C	C	A	A	A	A	C	C	T	C	C	C	C	C	G	G	T	T	G	A	T	A	G	A	T	T	A	G	T	T	G	A	G	G	A	A	A	A	A	A	C	C	A	G	G	A	G	A	A	G	A	G	G	G	C	C	G	A	A	A	A	A	C	C	G	G	T	T	T	T	G	G	C	C	T	T	C	C	G	G	A	A	A	A	A	A	A	A	G	G	C	C	G	G	T	T	A	A	G	G	A	A	C	C	G	G	G	G	C	C	T	T	T	T	G	G	T	T	A	A	T	T	C	C	A	A	A	A	G	G	A	A	A	A	C	C	A	A	T	T	A	A	A	A	A	A	A	A	C	C	G	G	G	G	G	G	A	A	T	T	A	A	G	G	G	G	C	C	C	C	A	A	G	G	C	C	G	G	A	A	T	T	G	G	T	T	G	G	A	A	C	C	A	A	C	C	G	G	T	T	T	T	T	T	C	C	A	A	T	T	C	C	T	T	A	A	A	A	G	G	G	G	A	A	C	C	T	T	A	A	G	G	A	A	T	T	A	A	G	G	G	G	C	C	A	A	G	G	G	G	T	T	T	T	T	T	A	A	C	C	G	G	C	C	C	C	G	G	G	G	T	T	G	G	A	A	A	A	C	C	G	G	A	A	G	G	T	T	G	G	A	A	T	T	A	A	C	C	G	G	T	T	G	G	A	A	A	A	A	A	C	C	C	C	G	G	C	C	T	T	A	A	G	G	A	A	C	C	C	C	T	T	C	C	C	C	A	G
CC	OR1639f140	NA	NA	1	NA	C	C	G	G	G	G	C	C	G	G	C	C	A	A	G	G	C	C	G	G	T	T	G	G	G	G	A	A	NA	NA	C	C	C	C	C	C	C	C	G	G	A	A	A	A	C	C	C	C	C	C	A	A	A	A	A	A	A	A	A	A	G	G	T	T	T	T	G	G	T	T	C	C	A	A	G	G	T	G	C	C	G	G	G	G	C	C	G	G	T	T	C	C	T	T	T	T	A	A	A	A	T	T	A	A	T	T	G	G	C	C	C	C	G	G	T	T	T	T	C	T	C	C	A	A	T	T	A	A	A	A	G	G	G	G	T	T	A	A	G	G	A	A	G	G	A	A	T	T	T	T	C	C	G	G	A	A	C	C	T	T	C	C	C	C	C	C	G	G	A	A	C	C	T	T	G	G	G	G	A	A	G	G	C	C	C	C	G	G	T	T	C	C	G	G	A	A	G	G	G	G	C	C	A	A	T	T	A	A	T	T	G	G	G	G	A	A	G	G	A	A	T	T	T	T	A	A	A	A	G	G	C	C	T	T	G	G	G	G	G	G	C	C	C	C	T	T	G	G	T	T	C	C	C	C	C	C	T	T	C	C	T	T	G	G	T	T	G	G	A	T	G	G	G	G	A	A	G	G	A	A	C	C	A	A	A	A	A	A	C	C	C	C	C	C	C	C	T	T	C	C	T	T	G	G	G	G	T	T	G	G	A	A	C	C	C	C	C	C	G	G	C	C	C	C	A	A	T	T	G	G	G	G	C	C	T	C	C	C	G	G	A	A	G	G	T	T	C	C	G	G	G	G	C	C	G	G	G	G	G	G	A	A	A	A	A	A	NA	NA	C	C	A	A	C	C	T	T	C	C	T	T	C	C	C	C	A	A	G	G	G	G	G	G	G	G	C	C	G	G	T	T	T	T	T	T	G	G	G	G	G	G	C	C	A	A	A	A	C	C	T	T	C	C	C	C	G	G	G	G	G	G	T	T	G	G	C	C	A	A	T	T	T	T	G	G	G	G	C	C	G	G	A	A	A	A	T	T	A	A	A	A	C	C	G	G	A	A	A	A	G	G	T	T	A	A	C	C	T	T	C	C	G	G	G	G	C	C	T	T	G	G	G	G	C	C	C	C	A	A	A	A	A	A	C	C	G	G	G	G	G	G	G	G	T	T	T	T	T	T	C	C	T	T	A	A	T	T	G	G	T	T	T	T	G	G	T	T	C	C	G	G	C	C	G	G	C	C	G	G	A	A	T	T	C	C	C	C	T	T	C	C	C	C	A	A	T	T	T	T	T	T	G	G	T	T	A	A	G	G	T	C	A	A	A	A	G	G	G	G	T	T	G	G	C	T	G	G	C	C	A	A	G	G	G	G	G	G	T	T	C	C	A	A	G	G	A	A	T	T	C	C	A	A	T	T	A	A	G	G	G	G	C	C	A	A	C	C	G	G	C	C	C	C	G	G	C	C	C	C	C	C	C	C	T	T	C	C	T	T	T	T	A	A	C	C	C	C	G	G	T	T	C	C	A	A	NA	NA	C	C	A	A	A	A	C	C	T	T	T	T	T	T	C	C	C	C	A	A	C	C	G	G	G	G	A	A	A	A	G	G	G	G	G	G	C	C	G	G	T	T	T	T	A	A	A	A	T	T	A	A	G	G	T	T	C	C	G	G	A	A	G	G	T	T	G	G	C	G	C	C	T	T	C	C	A	A	T	T	A	A	C	C	T	T	T	T	G	G	A	A	A	A	T	T	G	G	A	A	C	C	C	C	T	T	A	A	A	A	C	C	C	C	G	G	G	G	A	A	G	G	A	A	C	C	C	C	G	G	A	A	C	C	G	T	C	C	A	A	C	C	C	C	G	G	T	T	C	C	G	G	T	C	A	A	T	T	G	G	G	G	T	T	NA	NA	G	G	G	G	T	T	A	A	A	A	G	G	T	T	A	A	G	G	A	A	G	G	C	C	A	A	G	G	G	G	C	C	C	C	G	G	T	T	C	C	G	G	A	A	T	T	G	G	A	A	C	C	A	A	A	A	C	C	C	C	G	G	C	C	C	C	T	T	A	A	G	G	T	T	C	C	A	A	C	C	T	T	C	C	G	G	C	C	C	C	G	G	G	G	C	C	G	G	A	A	C	C	C	C	A	A	C	C	C	C	T	T	A	A	A	A	C	C	G	G	G	G	T	T	T	T	C	C	C	C	G	G	G	G	G	G	C	C	C	C	G	G	C	C	G	G	C	C	C	C	G	G	A	A	G	G	T	T	G	G	G	G	A	A	C	C	A	A	A	A	A	G	G	G	T	T	C	C	G	G	A	A	A	A	C	C	T	T	A	A	C	C	T	T	NA	NA	G	G	T	T	C	C	G	G	T	T	C	C	G	G	T	T	G	G	G	G	C	C	G	G	A	G	G	G	A	A	A	A	T	T	T	T	C	C	A	A	G	G	A	A	G	G	G	G	A	A	T	T	A	A	C	C	G	G	C	C	T	T	T	T	A	A	A	A	T	T	T	T	G	G	A	A	C	C	G	G	T	T	G	G	C	C	G	G	C	C	G	G	A	A	T	T	G	G	NA	NA	T	T	T	T	A	A	C	C	C	C	A	A	T	T	A	A	A	A	T	T	C	C	G	G	C	C	A	A	T	T	C	C	C	C	C	C	T	T	C	C	C	C	G	G	G	G	A	A	C	C	T	T	T	T	G	G	G	G	T	T	T	T	A	A	A	A	G	G	G	G	T	T	A	A	C	C	A	A	T	T	G	G	C	C	T	T	T	T	C	C	C	C	C	C	A	A	C	C	T	T	C	C	A	A	C	C	G	G	C	C	G	G	G	G	C	C	A	A	G	G	T	T	T	T	A	A	C	C	C	C	A	A	T	T	A	A	A	A	G	G	A	A	C	C	A	A	G	G	C	C	A	A	C	C	C	C	C	C	C	C	C	C	T	T	T	T	C	C	G	G	C	G	A	A	C	C	C	C	A	A	C	C	C	C	C	C	C	C	C	C	G	G	C	C	A	A	T	T	A	A	C	C	T	T	G	G	G	G	T	T	A	A	T	T	T	T	C	C	C	C	A	A	A	A	G	G	T	T	G	G	A	A	T	T	T	T	C	C	A	A	G	G	A	A	A	A	G	G	A	A	T	T	C	C	G	G	T	T	T	T	G	G	C	C	T	T	G	G	A	A	A	A	A	A	C	C	G	G	G	G	A	A	C	C	G	G	C	T	C	C	T	T	A	A	C	C	T	T	G	G	C	C	C	C	C	C	T	T	G	G	G	G	A	A	T	T	G	G	G	G	C	C	G	G	C	C	C	C	G	G	A	A	G	G	C	C	C	C	G	G	G	G	C	C	T	T	G	G	C	C	T	T	C	C	T	T	C	C	C	C	G	G	A	A	C	C	T	T	C	C	T	T	A	A	T	T	A	A	T	T	A	A	T	T	A	A	C	C	T	T	C	C	C	C	T	T	C	C	C	C	C	C	A	A	A	A	C	C	G	G	G	G	G	G	A	A	G	G	C	C	T	T	G	G	C	C	G	G	G	G	T	T	A	A	C	C	G	G	T	T	A	A	T	T	A	A	T	T	C	C	T	T	T	T	T	T	A	A	G	G	C	C	NA	NA	T	T	G	G	G	G	G	G	C	C	A	A	T	T	G	G	C	C	G	G	A	A	T	T	A	A	G	G	A	A	T	T	A	A	T	T	C	C	T	T	G	G	C	C	C	C	C	C	A	A	A	A	G	G	G	G	A	A	C	C	A	A	G	G	A	A	C	C	G	G	C	C	A	A	G	G	G	G	A	A	T	T	A	A	G	G	C	C	T	T	A	A	A	A	C	C	G	G	T	T	C	C	A	A	T	T	C	C	T	T	A	A	G	G	C	C	G	G	C	C	C	C	A	A	A	A	C	C	C	C	A	A	T	T	A	A	G	G	G	G	C	C	T	T	A	A	C	C	T	T	C	C	C	C	T	T	T	T	G	G	T	T	G	G	C	C	G	G	C	C	A	A	G	G	T	T	C	C	A	A	C	C	A	A	G	G	G	G	T	T	A	A	G	G	T	T	A	A	C	C	T	T	C	C	C	C	G	G	A	A	A	A	C	C	C	C	C	C	C	C	A	A	G	G	T	T	A	A	C	C	G	G	G	G	A	A	A	A	T	T	C	C	G	G	C	C	C	C	T	T	G	G	T	T	A	A	T	T	A	A	G	A	A	A	A	A	C	C	T	T	C	C	G	G	A	A	T	T	A	A	G	G	T	T	C	C	T	T	C	C	T	T	C	C	T	T	G	G	C	C	G	G	G	G	A	A	T	T	C	C	C	C	G	G	A	A	G	G	A	A	T	T	T	T	G	G	G	G	G	G	A	A	G	G	C	C	T	T	T	T	A	A	A	A	T	T	G	G	T	T	C	C	A	A	T	T	C	C	C	C	C	C	C	C	G	G	C	C	A	A	G	G	T	T	T	T	G	G	G	G	A	A	C	C	T	T	A	A	G	G	T	T	G	G	G	G	G	G	T	T	A	A	T	T	C	C	G	G	C	C	A	G	C	C	C	C	G	G	T	T	T	T	T	T	C	C	G	G	G	G	T	T	C	C	A	A	G	G	G	G	T	T	C	C	C	C	C	C	G	G	A	A	G	G	A	A	T	T	T	T	A	A	C	C	G	G	T	T	G	G	C	C	G	G	G	G	C	C	G	G	A	A	T	T	C	C	G	G	C	C	G	G	T	T	G	G	C	C	T	T	G	G	G	G	G	G	T	T	G	G	C	C	C	C	G	G	G	G	A	A	A	A	T	T	T	T	T	T	A	A	T	T	A	A	A	A	A	A	C	C	C	C	G	G	T	T	G	G	C	C	T	T	C	C	G	G	T	T	G	G	G	G	C	C	G	G	C	C	G	G	A	A	G	G	C	C	G	G	T	T	C	C	C	C	T	T	C	C	G	G	G	G	C	C	T	T	T	T	T	T	T	T	C	C	T	T	G	G	G	G	T	T	G	G	A	A	T	T	A	A	T	T	C	C	C	C	C	C	C	C	A	A	C	C	T	T	T	T	T	T	A	A	G	G	T	T	A	A	G	G	T	T	G	G	C	C	G	G	T	T	C	G	G	G	T	T	G	G	A	A	A	A	T	T	A	A	C	C	G	G	C	C	A	A	C	C	G	G	T	T	T	T	T	T	G	G	G	G	G	G	C	C	C	C	T	T	A	A	G	G	G	G	A	A	A	A	A	A	G	G	C	C	A	A	G	G	T	T	G	G	C	C	C	C	T	T	T	T	G	G	A	A	A	A	G	G	C	C	G	G	G	G	C	C	G	G	C	C	G	G	C	C	G	G	T	T	G	G	C	C	C	C	T	T	G	G	A	G	C	C	NA	NA	C	C	C	C	T	T	G	G	G	G	G	G	G	G	A	A	G	G	G	G	C	C	C	C	C	C	T	T	G	G	T	T	T	T	C	C	A	A	G	G	C	C	C	C	C	C	T	T	A	A	G	G	G	G	C	C	C	C	T	T	G	G	G	G	C	C	A	A	G	G	A	A	C	C	NA	NA	G	G	T	T	G	G	A	A	G	G	C	C	C	C	A	A	T	T	C	C	G	G	C	C	C	C	A	A	A	A	C	C	T	T	C	C	G	G	C	C	T	T	T	T	A	A	T	T	G	G	G	G	G	G	C	C	A	A	C	C	G	G	G	G	C	T	A	A	G	G	G	G	T	T	C	C	A	A	G	G	C	C	C	C	T	T	C	C	T	T	C	C	C	C	G	G	A	A	C	C	T	T	T	T	A	A	G	G	C	C	C	C	G	G	A	A	T	T	G	G	G	G	G	G	G	G	G	G	G	G	T	T	G	G	T	T	T	T	C	C	T	T	G	G	T	T	G	G	A	A	A	A	C	C	T	T	A	A	T	T	NA	NA	T	T	G	G	T	T	T	T	C	C	G	G	T	T	G	G	G	G	A	A	C	C	A	A	A	A	T	T	C	C	C	C	A	A	G	G	G	G	G	G	A	A	A	C	A	A	T	T	A	A	NA	NA	G	G	A	A	A	A	A	A	G	G	G	G	C	C	T	T	C	C	T	T	A	A	C	C	G	G	G	G	C	C	T	T	C	C	G	G	T	T	A	A	C	C	A	A	G	G	T	T	T	T	G	G	G	G	C	C	G	G	A	A	C	C	A	A	G	G	C	C	C	C	T	T	G	G	C	C	A	A	T	T	T	T	G	G	G	G	T	T	C	C	A	A	C	C	NA	NA	T	T	A	A	T	T	A	A	A	A	G	G	A	A	G	G	G	G	G	G	T	T	G	G	C	C	G	G	G	G	A	A	C	C	T	T	T	T	T	T	T	T	A	A	C	C	C	C	A	A	A	A	C	C	G	G	C	C	T	T	G	G	C	C	C	C	C	C	C	T	G	G	A	A	G	G	T	T	A	A	A	A	T	T	G	G	T	T	C	C	C	C	G	G	A	A	G	G	T	T	C	C	T	T	G	G	G	G	G	G	C	C	C	C	G	G	G	G	A	A	C	C	C	C	A	A	T	T	T	T	T	T	A	A	A	A	T	T	G	G	A	A	T	T	A	A	A	A	G	G	T	T	C	C	G	G	A	A	C	C	T	T	A	A	G	G	G	G	G	G	C	C	G	G	A	A	A	A	T	T	C	C	T	T	T	T	T	T	C	C	G	G	T	T	A	A	A	A	A	A	C	C	T	T	G	G	T	T	G	G	C	C	G	G	C	C	G	G	G	G	C	C	G	G	T	T	T	T	T	T	C	C	T	T	A	A	A	A	T	T	A	A	G	G	T	T	T	T	G	G	G	G	G	G	A	A	T	T	G	G	A	A	C	C	G	G	A	A	T	T	T	T	G	G	C	C	C	C	T	T	G	G	A	A	A	A	T	T	T	T	T	T	T	C	C	C	A	A	T	T	C	C	A	A	G	G	A	A	A	A	G	G	G	G	G	G	G	G	G	G	T	T	C	C	G	G	G	G	A	A	G	G	A	A	G	G	A	A	G	G	A	A	A	A	T	T	G	G	C	C	G	G	C	C	A	A	C	C	A	A	A	A	A	A	T	T	G	G	G	G	T	T	G	G	T	T	T	T	NA	NA	C	C	C	C	A	A	A	A	A	A	C	C	A	A	T	T	G	G	T	T	A	A	G	G	C	C	C	C	G	G	A	A	A	A	T	T	A	A	C	C	C	C	C	C	G	G	A	A	C	C	C	C	C	C	T	T	C	C	G	G	T	T	C	C	A	A	A	A	G	G	NA	NA	G	G	G	G	C	C	G	G	T	T	G	G	G	G	C	C	T	T	C	C	G	G	A	A	T	T	G	G	G	G	T	T	T	T	G	G	G	G	A	A	C	C	A	A	G	G	G	G	C	C	T	T	G	G	C	C	G	G	C	C	C	C	G	G	C	C	G	G	T	T	C	C	C	C	C	C	C	C	T	T	C	C	A	A	T	T	T	T	T	T	C	C	A	A	C	C	T	T	C	C	G	G	C	C	G	G	G	G	G	G	A	A	G	G	C	C	C	C	C	C	G	G	A	A	C	C	T	T	A	A	G	G	T	T	G	G	T	T	G	G	G	G	C	C	C	C	C	C	T	T	C	C	A	A	G	G	G	G	C	C	G	G	G	G	C	C	G	G	T	C	T	T	G	G	C	C	T	T	G	G	A	A	C	C	C	C	C	C	G	G	C	C	G	G	T	T	A	A	C	C	C	C	G	G	G	G	T	T	T	T	G	G	C	C	T	T	A	A	C	T	C	C	T	T	G	G	C	C	T	T	C	C	T	T	A	A	T	T	T	T	A	A	G	G	G	G	T	C	G	G	T	T	A	A	A	A	G	G	G	G	C	C	T	T	C	C	T	T	G	G	C	C	A	A	T	T	G	G	A	A	C	C	G	G	NA	NA	C	C	G	G	C	C	C	C	G	G	G	G	G	G	G	G	G	G	G	G	G	G	C	C	G	G	A	A	G	G	A	A	C	C	G	G	G	G	G	G	A	A	C	C	C	C	T	T	A	A	G	G	T	T	C	C	A	A	T	T	G	G	A	A	A	A	T	T	G	G	T	T	G	G	T	T	A	A	C	C	T	T	T	T	A	A	C	C	T	T	C	C	A	A	T	T	C	C	A	A	A	A	A	A	C	C	C	C	A	A	T	T	C	C	G	G	A	A	G	G	T	T	G	G	A	A	T	T	A	A	C	C	T	T	T	T	G	G	G	G	C	C	T	T	A	A	C	C	C	C	A	A	G	G	C	C	C	C	A	A	G	G	G	G	G	G	G	G	G	G	C	C	G	G	C	C	T	T	C	C	C	C	G	G	A	A	T	T	C	C	C	C	G	G	T	T	G	G	C	C	C	C	A	A	T	T	A	A	G	G	A	A	C	C	NA	NA	A	A	C	C	G	G	A	A	C	C	G	G	C	C	G	G	G	G	G	G	C	C	G	A	C	C	C	C	G	G	T	T	T	T	C	C	C	C	C	C	G	T	G	G	NA	NA	G	G	C	C	A	A	A	G	G	G	T	T	C	C	G	G	A	A	C	C	C	C	T	T	G	G	C	C	G	G	C	C	NA	NA	C	C	C	C	G	G	C	C	A	A	C	C	C	C	G	G	G	G	G	G	A	A	C	C	C	C	A	A	C	C	G	G	C	C	T	T	A	A	A	A	G	G	G	G	G	G	A	A	T	T	T	T	G	G	G	G	A	A	A	A	A	A	NA	NA	C	C	G	G	G	G	C	C	T	T	A	A	C	C	C	C	A	A	A	A	G	G	T	T	C	C	C	C	G	G	C	C	A	A	A	A	T	T	G	G	A	A	A	G	C	C	T	T	G	G	C	C	G	G	T	T	G	G	C	C	T	T	C	C	T	T	G	G	G	G	G	G	G	G	C	C	G	G	A	A	A	A	G	G	C	C	T	T	G	G	C	C	A	A	C	C	T	T	G	G	G	G	C	C	A	A	A	A	A	A	C	C	G	G	C	C	A	A	A	A	C	C	T	T	T	T	C	C	C	C	C	C	G	G	A	A	G	G	A	A	T	T	A	A	T	T	G	G	G	G	A	A	T	T	C	C	A	A	G	G	G	G	A	A	C	C	G	G	NA	NA	G	G	G	G	G	G	A	A	C	C	C	C	C	C	C	C	G	G	T	T	A	A	T	T	C	C	C	C	T	T	C	C	A	A	G	G	C	C	C	C	T	T	G	G	C	C	A	A	G	G	T	T	G	G	C	C	C	C	G	G	C	C	C	C	G	G	G	G	A	A	G	G	C	C	G	G	A	A	C	C	G	G	G	G	G	G	T	T	C	C	T	T	G	G	T	T	G	G	G	G	A	A	G	G	C	C	T	T	G	G	C	C	C	C	G	G	T	T	A	A	C	C	T	T	G	G	G	G	C	C	G	G	A	A	G	G	C	C	C	C	A	A	A	A	G	G	A	A	G	G	C	C	G	G	A	A	T	T	G	G	C	C	G	G	C	C	G	G	G	C	A	A	A	A	A	A	T	T	G	G	C	C	A	A	A	A	A	A	G	G	C	C	A	A	A	A	A	A	G	G	G	G	T	T	T	T	A	A	A	A	G	G	C	C	G	G	T	T	C	C	C	C	T	T	T	T	T	T	T	T	G	G	G	G	A	A	C	C	C	C	T	T	G	G	C	C	C	C	C	C	A	A	T	T	A	A	G	G	G	G	A	A	G	G	T	T	G	G	T	T	A	A	C	C	C	C	C	C	G	G	T	T	C	C	C	C	C	C	A	A	C	C	G	G	T	T	G	G	A	A	G	G	C	C	C	C	C	C	G	G	C	C	C	C	T	T	C	C	A	A	C	C	C	C	C	C	C	C	C	C	T	T	C	C	G	G	C	C	A	A	A	A	A	A	A	A	G	G	G	G	G	G	G	G	A	A	A	A	T	T	T	T	C	C	C	C	T	T	T	T	A	A	C	C	T	T	T	T	C	C	G	G	C	C	G	G	T	T	G	G	A	A	T	T	A	A	C	C	A	A	C	C	C	C	C	C	G	G	T	T	C	C	C	C	T	T	C	C	G	G	C	C	T	T	C	C	T	T	C	C	A	A	C	C	T	T	A	A	C	C	NA	NA	G	G	C	C	C	C	C	C	C	C	C	C	A	A	T	T	C	C	T	T	T	T	C	C	A	A	A	A	G	G	C	C	A	A	G	G	G	G	G	G	T	T	T	T	T	T	T	T	G	G	T	T	G	G	C	C	C	C	A	A	T	T	A	A	A	A	G	G	A	A	T	T	G	G	T	T	C	C	T	T	T	T	A	A	G	G	T	T	T	T	C	C	T	T	C	C	A	A	G	G	C	C	T	T	G	G	T	T	A	A	C	C	G	G	G	G	A	A	C	C	G	G	C	C	C	C	C	C	A	A	C	C	T	T	T	T	T	T	G	G	T	T	T	T	T	T	C	C	C	C	G	G	G	G	C	C	T	T	G	G	G	G	C	C	G	G	T	T	G	G	G	G	A	A	G	G	G	G	G	G	T	T	C	C	A	A	G	G	C	C	G	G	C	C	C	C	A	A	A	A	T	T	T	T	G	G	A	A	C	C	T	T	G	G	T	T	NA	NA	C	C	A	A	A	A	A	A	A	A	T	T	G	G	A	A	G	G	G	G	A	T	NA	NA	G	G	T	T	C	T	C	C	T	T	A	A	G	G	A	A	A	A	G	G	T	T	A	A	G	G	G	G	A	A	T	T	A	A	G	G	A	A	C	C	C	C	T	T	T	T	T	T	NA	NA	C	C	C	C	C	C	C	C	G	G	C	C	G	G	C	C	C	C	C	C	A	A	C	C	G	G	G	G	G	G	G	G	C	C	T	T	A	A	G	C	T	T	T	T	C	C	C	C	A	A	C	C	G	G	C	C	C	C	A	A	T	T	G	G	A	A	T	T	T	T	A	A	G	G	C	C	G	G	G	G	C	C	C	C	G	G	A	A	A	A	G	G	A	A	C	C	G	G	G	G	G	G	A	A	C	C	G	G	G	G	T	T	C	C	C	C	G	G	A	A	A	A	G	G	T	T	C	C	A	A	A	A	T	T	T	T	A	A	G	G	C	C	C	C	G	G	C	C	C	C	C	C	A	A	A	A	A	A	C	C	G	G	T	T	C	A	C	C	A	A	C	C	C	C	G	G	C	T	G	G	C	C	C	C	G	G	A	A	A	A	C	C	T	T	G	G	A	A	C	C	C	C	T	T	G	G	G	G	C	C	C	C	G	G	T	T	G	G	T	T	C	C	A	A	T	T	G	G	C	C	G	G	C	C	G	G	T	T	A	A	G	G	A	A	A	A	G	G	G	G	A	A	G	G	A	A	NA	NA	A	A	G	G	A	A	A	A	G	G	T	T	T	T	G	G	C	C	C	C	A	A	C	C	G	G	A	A	G	G	A	A	G	G	T	T	G	G	T	T	A	A	C	C	A	A	T	G	T	T	T	T	T	T	T	T	A	A	C	C	G	G	T	T	A	A	A	A	G	G	T	T	C	C	C	C	A	A	G	G	T	T	C	C	C	C	C	C	C	C	C	C	G	G	C	C	T	T	C	C	C	C	G	G	NA	NA	A	A	G	G	G	G	G	G	G	G	A	A	A	A	A	A	G	G	G	G	G	G	A	A	G	G	C	C	T	T	T	T	G	G	G	G	T	T	T	T	T	T	A	A	C	C	T	T	G	G	T	T	G	G	C	C	C	C	T	T	C	C	G	G	C	C	G	G	G	G	C	C	C	T	C	C	G	G	G	G	C	C	A	A	A	A	G	G	C	C	G	G	T	T	A	T	A	A	T	T	A	A	A	A	G	G	T	T	A	A	G	G	G	G	T	T	A	A	C	C	G	G	NA	NA	G	G	G	G	G	A	A	A	C	C	A	A	T	T	A	A	G	G	C	C	T	T	A	A	A	A	C	C	C	C	G	G	A	A	C	C	G	G	C	C	G	G	A	A	T	T	A	A	C	C	A	A	C	C	G	G	NA	NA	A	A	C	C	A	A	A	A	G	G	A	A	C	C	G	G	T	T	T	T	T	T	C	C	C	C	G	G	T	T	T	T	C	C	C	C	G	G	G	G	C	C	G	G	G	G	T	T	T	T	C	C	A	A	G	A	A	A	A	A	T	T	T	T	A	A	T	T	T	T	G	G	A	A	A	A	A	G	C	C	A	A	T	T	C	C	G	G	G	G	A	A	C	C	G	G	C	C	T	T	A	A	T	T	G	G	G	G	T	T	A	A	C	C	G	G	C	C	G	C	C	C	C	C	A	A	A	A	A	A	G	G	C	C	C	C	T	T	T	T	A	A	C	C	G	G	C	C	G	G	A	A	C	C	A	A	G	G	A	A	A	A	G	G	C	C	G	G	G	G	C	C	T	A	C	C	C	C	A	A	C	C	A	A	A	A	G	G	C	C	T	T	G	G	T	T	C	C	A	A	T	T	G	G	C	C	A	A	G	G	C	C	T	T	C	C	G	G	G	G	G	G	C	C	C	C	C	C	G	G	G	G	G	G	C	C	G	G	G	G	T	T	G	G	T	T	T	T	A	A	C	C	G	G	G	G	C	C	T	T	A	A	T	T	C	C	T	T	G	G	T	T	G	G	C	C	C	C	G	G	G	G	T	T	C	C	C	C	G	G	C	C	T	T	G	G	C	C	C	C	C	C	T	T	C	C	G	G	C	C	A	A	A	A	G	G	A	A	C	C	G	G	C	C	G	G	C	C	C	C	T	T	C	C	T	T	C	C	T	T	G	G	G	G	G	G	A	A	C	C	G	G	G	G	C	C	T	T	A	A	G	G	NA	NA	G	G	T	T	A	A	C	C	G	G	T	T	G	G	G	G	A	A	T	T	C	C	C	C	C	C	C	C	C	C	C	C	C	C	G	G	T	T	A	A	A	A	T	T	T	T	C	C	G	G	C	C	C	C	T	T	A	A	T	T	C	C	A	A	T	T	T	T	T	A	C	C	T	T	C	C	G	G	G	G	G	G	A	A	G	G	A	A	A	A	A	A	A	A	T	T	A	A	G	G	C	C	G	G	T	T	T	T	T	T	T	T	G	G	G	G	A	A	A	A	C	C	T	T	G	G	G	G	A	A	C	C	A	A	G	G	G	G	A	A	A	A	G	G	C	C	C	C	C	C	A	A	A	A	G	G	C	C	G	G	A	A	T	T	G	G	G	A	A	A	G	G	A	A	A	A	G	G	C	C	G	G	NA	NA	G	G	A	A	G	G	G	G	G	G	A	A	C	C	T	T	A	A	A	A	G	G	G	G	C	C	C	C	G	G	C	C	C	C	G	G	NA	NA	A	A	A	A	C	C	G	G	A	A	G	G	G	G	G	G	C	C	T	T	G	G	A	A	C	C	C	C	C	C	T	T	G	G	C	C	G	G	G	G	G	G	A	A	T	T	G	G	G	G	T	T	T	T	A	A	G	G	C	C	G	G	A	A	A	A	C	C	A	A	A	A	G	G	A	A	G	G	A	A	T	T	C	C	G	G	A	A	T	T	C	C	G	G	T	T	C	C	G	G	G	G	C	C	T	T	T	T	T	T	A	A	G	G	G	G	G	G	T	T	C	C	C	C	C	C	G	G	A	A	T	T	A	A	C	C	G	G	G	G	G	G	C	C	G	G	T	T	C	C	G	G	G	G	T	T	A	A	G	G	G	G	C	C	C	C	G	G	A	A	A	A	C	G	T	T	C	C	A	A	T	T	G	G	G	G	T	T	C	C	T	T	C	C	C	C	G	G	NA	NA	G	G	C	C	G	G	C	C	T	T	G	G	T	T	G	G	G	G	T	T	NA	NA	G	G	G	G	C	C	T	T	A	A	A	A	A	A	G	G	C	C	A	A	T	T	C	C	G	G	G	G	C	C	A	A	A	A	A	A	T	T	C	C	C	C	G	G	C	C	C	C	A	A	C	C	A	A	C	T	A	A	T	T	C	C	A	A	G	G	G	G	G	G	C	C	G	G	T	T	G	G	C	C	C	C	G	G	T	T	G	G	NA	NA	G	G	T	T	G	G	G	G	G	G	T	T	T	T	C	C	C	C	T	T	C	C	A	A	T	T	G	G	C	C	C	C	C	C	C	C	G	G	G	G	G	G	C	C	C	C	G	G	C	C	G	G	A	A	C	C	G	A	C	C	C	C	G	G	A	A	C	C	C	C	A	A	G	G	T	T	A	A	G	G	A	A	G	G	G	G	A	A	C	C	C	C	A	A	T	T	C	C	A	A	C	C	T	T	C	C	G	G	G	G	T	T	A	A	A	A	C	C	C	C	T	T	T	T	G	G	T	T	G	G	C	C	G	G	G	G	G	T	T	T	C	C	C	C	C	C	C	C	A	A	G	G	C	C	C	C	A	A	C	C	A	A	G	G	C	C	G	G	T	T	C	C	T	T	C	C	G	G	A	A	T	T	G	G	G	G	G	G	A	A	T	T	G	G	T	T	A	A	C	C	A	A	A	A	C	C	G	G	G	G	C	C	NA	NA	A	A	A	A	G	G	A	A	T	T	T	T	C	C	T	T	C	C	C	T	C	C	A	A	G	G	G	G	T	T	C	C	G	G	T	T	C	C	T	T	G	G	T	T	C	C	C	C	C	C	G	G	C	C	G	G	G	G	T	T	G	G	T	T	C	C	C	C	T	T	G	G	A	A	A	A	G	G	T	T	A	A	T	T	C	C	G	G	A	A	G	G	T	T	C	C	C	C	G	G	A	A	C	C	G	G	A	A	C	C	T	T	T	T	A	A	G	G	C	C	G	G	G	G	G	G	C	C	A	A	A	A	C	C	A	A	A	A	G	G	T	T	C	C	A	A	C	C	C	C	C	C	T	T	C	C	NA	NA	C	C	G	G	C	C	G	G	C	C	T	T	A	A	T	T	A	A	G	G	C	C	C	C	G	G	G	G	C	C	C	C	C	C	A	A	G	G	C	C	G	G	G	G	G	G	C	C	A	A	C	C	C	C	A	A	C	C	G	G	T	T	G	G	NA	NA	C	C	T	T	G	G	C	C	G	G	G	G	A	A	G	G	T	T	G	G	G	G	G	G	G	G	T	T	C	C	G	G	T	T	C	C	G	G	G	G	G	G	T	T	C	C	C	C	C	C	G	G	A	A	A	A	T	T	C	C	G	G	T	T	A	A	G	G	C	C	G	G	G	G	G	G	T	C	C	C	T	T	C	C	C	C	G	G	G	G	T	T	A	A	C	C	C	C	T	T	C	C	C	C	C	C	G	G	G	G	G	G	C	C	G	G	G	G	C	C	C	C	G	G	G	G	C	C	G	G	G	G	G	G	A	A	T	T	T	T	G	G	C	C	T	T	A	A	C	C	T	T	T	T	T	T	A	A	G	G	T	C	T	T	G	G	G	G	C	C	G	G	A	A	G	G	G	G	G	G	T	T	A	A	C	C	G	G	C	C	C	C	T	T	T	T	G	G	G	G	T	T	C	C	A	A	A	A	A	A	C	C	C	C	A	A	T	T	T	T	T	T	C	C	T	T	G	G	G	G	T	T	G	G	C	C	G	G	T	T	G	G	C	C	C	C	T	T	G	G	G	G	T	T	G	G	T	T	C	C	C	C	T	T	C	C	T	T	G	G	A	A	G	G	A	A	A	A	C	C	C	C	A	A	C	A	A	A	C	C	G	G	G	G	C	C	T	T	C	C	G	G	C	C	G	G	G	G	C	C	G	G	G	G	A	A	G	G	C	C	T	T	C	C	A	A	A	A	G	G	G	G	C	C	G	G	G	G	G	G	G	G	A	A	C	C	T	T	C	C	T	T	G	G	A	A	G	G	C	C	T	T	G	G	G	G	C	C	G	G	A	A	C	C	G	G	G	G	C	C	A	A	G	G	T	T	C	C	G	G	C	C	G	G	A	A	G	G	T	T	G	G	C	C	T	T	G	G	A	A	A	A	A	A	C	C	T	T	T	T	G	G	C	C	A	A	A	A	T	T	C	C	G	G	G	G	C	C	G	G	G	G	T	T	T	T	T	T	C	C	A	A	C	C	A	A	A	A	A	A	C	C	A	G	A	A	G	G	C	C	C	C	C	C	C	C	A	A	G	G	T	T	G	G	G	G	G	G	C	C	T	T	C	C	C	C	G	G	A	A	A	A	C	C	G	G	G	G	T	T	G	G	A	A	C	C	C	C	C	C	T	T	T	T	G	G	A	A	C	C	G	G	C	C	G	G	G	G	C	C	C	C	A	A	C	C	A	A	A	A	G	G	T	T	T	C	A	A	A	A	C	C	T	T	T	T	C	C	A	A	C	C	G	G	G	G	C	C	A	A	G	G	C	C	C	C	G	G	C	C	G	G	G	G	A	A	C	C	T	T	G	G	G	G	G	G	C	C	C	C	A	A	C	C	A	A	C	C	G	G	G	G	C	C	G	G	T	T	C	C	A	A	A	A	C	C	T	T	C	C	T	T	G	T	T	T	A	A	G	G	C	C	A	A	C	C	T	T	A	A	C	C	G	G	G	G	C	C	T	T	C	C	A	A	A	A	C	C	C	C	T	T	T	T	C	C	G	G	G	G	G	G	G	G	G	G	T	T	C	C	A	A	T	T	G	G	C	C	G	G	T	T	A	C	A	A	C	C	C	C	G	G	T	T	T	T	A	A	G	G	T	T	G	G	G	G	C	C	T	T	T	T	A	A	G	G	T	T	G	G	G	G	G	G	T	T	A	A	A	A	G	G	C	C	G	G	A	A	C	C	C	C	A	A	G	G	A	A	C	C	C	C	G	G	C	C	A	A	A	A	T	T	T	T	A	A	T	T	A	A	T	T	A	A	T	T	G	G	T	T	A	A	C	C	C	C	C	C	A	G	A	A	C	C	T	T	T	T	T	T	T	T	C	C	C	C	G	G	G	G	T	T	G	G	G	G	G	G	T	T	C	C	G	G	G	G	G	G	G	G	A	A	C	C	G	G	G	G	A	A	C	C	G	G	C	C	C	C	T	T	T	T	T	T	T	T	A	A	C	C	C	C	NA	NA	G	G	NA	NA	A	A	A	A	T	T	A	A	T	T	T	T	C	C	A	A	C	C	G	G	G	G	T	T	A	A	A	A	T	T	C	C	C	C	C	C	C	C	C	C	C	C	T	T	A	A	G	G	C	C	A	A	G	G	G	G	A	A	G	G	A	A	C	C	T	T	C	C	A	A	C	C	T	T	T	T	C	C	A	A	T	T	G	G	C	C	C	C	G	G	NA	NA	A	A	G	G	C	C	C	C	A	A	G	G	A	A	G	G	C	C	C	C	A	A	T	T	G	G	C	C	C	C	G	G	G	G	C	C	C	C	G	G	C	C	C	C	A	A	C	G	T	T	T	T	T	T	A	A	A	A	G	G	G	G	C	C	G	G	C	C	A	A	T	T	T	T	A	A	A	G	A	A	A	A	T	T	G	G	T	T	T	T	C	C	T	T	T	T	G	G	C	C	T	T	T	T	C	C	T	T	T	T	C	C	A	A	C	C	G	G	G	G	G	G	C	C	A	A	G	G	G	G	A	A	NA	NA	T	T	T	T	T	T	G	G	A	A	A	A	C	C	G	G	C	C	G	G	T	T	T	T	C	C	NA	NA	A	A	T	T	G	G	C	C	T	T	C	C	C	C	G	G	A	A	T	T	A	A	G	G	A	A	T	T	A	A	A	A	C	C	C	C	T	T	G	G	C	C	G	G	A	A	T	T	G	G	A	A	G	G	A	A	A	A	NA	NA	A	A	G	G	A	A	G	G	T	T	C	C	C	C	T	T	A	A	G	G	A	A	G	G	G	G	C	C	G	A	T	T	G	G	T	T	C	C	C	C	T	T	A	A	G	A	T	T	T	T	C	C	G	G	A	A	C	C	G	G	C	C	T	T	G	G	C	C	G	G	A	A	T	A	T	T	C	C	C	T	NA	NA	G	G	T	T	C	C	C	C	T	T	C	C	A	A	T	T	C	C	A	A	G	G	T	T	A	A	NA	NA	A	A	T	T	G	G	C	C	G	G	C	C	G	G	G	G	T	T	G	G	G	G	T	T	G	G	A	A	G	G	C	C	G	T	G	G	T	T	G	G	G	G	G	G	G	G	T	T	G	G	T	T	T	T	C	C	T	T	C	C	C	C	C	C	A	A	T	T	T	T	C	C	A	A	A	A	C	C	C	C	T	T	A	A	A	A	A	A	NA	NA	G	G	C	C	T	T	C	C	G	G	C	C	A	A	G	G	C	C	C	C	G	G	C	C	A	A	C	C	C	C	G	G	C	C	G	G	G	G	C	C	C	C	T	T	A	A	C	C	C	C	A	A	C	C	T	T	G	G	C	C	G	G	A	A	T	T	A	A	T	T	A	A	G	G	C	C	T	T	C	C	C	C	A	A	T	T	A	A	G	G	T	T	C	C	G	G	G	G	C	C	G	G	A	A	A	A	G	G	T	T	C	C	G	G	T	T	C	C	C	C	A	A	T	T	T	T	G	G	C	C	A	A	C	C	T	T	NA	NA	A	A	G	G	G	G	G	G	T	T	G	G	C	C	G	G	G	A	C	C	C	C	G	G	A	A	G	G	T	T	C	C	A	A	G	G	T	T	A	A	T	T	T	T	G	G	G	G	C	C	C	C	G	G	G	G	A	A	G	G	C	C	C	C	A	A	NA	NA	A	A	G	G	A	A	C	C	T	T	A	A	T	T	T	T	G	G	G	G	A	A	A	A	A	A	G	G	T	T	A	A	A	A	G	G	A	A	C	C	G	G	G	G	C	C	A	A	T	T	A	A	C	C	C	C	T	T	C	C	C	C	C	C	C	C	A	A	G	G	A	A	C	C	A	A	C	C	T	T	T	T	C	C	G	G	T	T	G	A	C	C	A	A	C	C	A	A	C	C	C	C	G	G	A	A	G	G	G	G	T	T	C	C	C	C	G	G	C	C	C	C	A	A	C	C	G	G	A	G	T	T	A	A	T	T	T	T	A	A	C	C	A	A	G	G	T	T	A	A	C	C	C	C	G	G	C	C	G	G	G	G	C	C	C	C	C	C	G	G	A	A	A	G	G	G	C	C	G	G	A	A	A	A	G	G	G	G	A	A	C	C	T	T	C	C	C	C	T	T	G	G	T	T	C	C	C	C	C	C	G	G	G	G	G	G	G	G	T	T	A	A	C	C	G	G	G	G	A	A	C	C	C	C	A	A	T	T	G	G	T	T	C	C	G	G	A	A	T	T	T	T	A	A	T	T	C	C	A	A	T	T	C	C	G	G	C	C	A	A	A	A	T	C	C	C	T	T	G	G	C	C	C	C	G	G	A	A	A	A	A	A	G	G	A	A	C	C	A	A	C	C	G	G	T	T	C	C	G	G	C	C	T	T	C	C	A	A	C	C	C	C	G	G	G	G	G	G	C	C	G	G	C	C	G	G	A	A	G	A	A	A	C	C	A	A	G	G	C	C	G	G	C	C	C	C	C	C	G	G	A	A	T	T	A	A	T	T	A	A	A	A	C	C	G	G	G	G	G	G	T	T	C	C	G	G	C	T	C	C	G	G	G	G	G	G	C	C	G	G	G	G	G	G	A	A	G	G	C	C	T	T	C	C	C	C	A	A	C	C	C	C	A	A	A	A	C	C	C	C	G	G	T	T	T	T	C	C	G	G	A	A	C	C	C	C	G	G	T	T	G	G	T	T	A	A	T	T	T	T	G	G	C	C	G	G	G	G	T	T	A	A	C	C	T	T	A	A	G	G	C	C	A	A	C	C	A	A	T	T	C	C	C	C	G	G	C	C	C	C	T	T	C	C	C	C	T	T	A	A	T	T	A	A	C	C	A	A	C	C	G	G	T	T	A	A	C	C	C	C	C	C	T	T	G	G	C	C	C	C	C	C	T	T	T	T	A	A	C	C	T	T	NA	NA	T	T	G	G	G	G	A	A	NA	NA	G	G	A	A	T	T	A	A	A	A	G	G	C	C	G	G	C	C	A	A	G	G	T	T	G	G	G	G	G	G	A	A	A	A	A	A	T	T	T	T	G	G	C	C	C	C	G	G	G	G	G	G	G	G	C	C	G	G	G	G	T	T	T	T	T	T	C	C	A	A	G	G	C	C	A	A	C	C	C	C	C	C	C	C	A	A	T	T	C	C	A	A	A	A	T	T	C	C	G	G	A	A	NA	NA	A	A	T	T	C	C	G	G	G	G	C	C	C	C	A	A	T	T	A	A	C	C	A	A	C	C	NA	NA	G	G	G	A	T	A	T	G	C	T	C	C	G	G	A	A	G	G	G	G	G	G	A	A	A	A	T	T	G	G	C	C	G	G	C	C	T	T	C	C	G	G	A	A	C	C	G	G	C	C	C	C	C	C	T	T	C	C	T	T	G	G	T	T	C	C	G	G	T	T	A	A	C	C	A	A	A	A	C	C	T	T	C	C	C	C	G	G	T	T	G	G	T	T	G	G	T	T	A	A	T	T	G	G	G	G	A	A	A	A	A	A	C	C	A	A	G	G	G	G	A	A	A	A	G	G	C	C	G	G	A	A	A	A	A	C	T	G	C	T	T	T	G	G	C	C	A	T	T	C	G	G	A	A	G	A	G	A	G	A	G	G	T	C	C	G	C	T	G	A	T	G	G	A	T	C	A	G	G	G	C	C	C	T	T	T	G	G	T	T	A	A	C	T	C	C	G	A	A	A	G	G	T	A	G	A	T	C	G	A	T	T	G	A	G	A	G	A	A	A	A	C	A	G	G	G	A	G	G	A	C	T	A	A	A	G	G	G	A	C	T	C	G	A	A	G	C	C	G	G	G	A	T	T	G	G	C	T	G	G	A	A	C	C	G	A	T	C	C	G	T	T	A	T	NA	NA	NA	NA	G	A	C	T	T	C	C	T	A	A	G	A	A	G	A	G	G	A	T	C	A	T	G	A	G	G	A	A	C	T	G	G	T	G	A	G	C	C	C	A	C	G	A	G	A	T	T	T	C	T	C	A	C	C	G	G	C	C	C	C	A	G	G	G	C	T	T	G	G	A	A	A	T	C	T	G	G	A	A	G	C	T	G	G	G	A	T	T	G	A	C	C	A	G	T	T	A	G	G	A	C	A	A	A	C	C	G	C	G	G	T	C	T	T	C	A	A	G	G	A	C	C	T	C	T	T	T	C	C	C	A	G
CC	OR167f171	NA	NA	1	NA	G	C	NA	NA	A	G	C	T	G	A	G	G	T	T	A	G	T	C	A	G	C	C	C	C	G	A	A	T	C	C	C	C	C	T	T	C	T	T	G	G	G	A	T	T	C	T	C	C	C	C	NA	NA	G	A	A	C	A	A	G	G	G	G	C	C	C	C	A	G	C	C	NA	NA	A	A	A	G	T	G	G	G	G	C	G	G	C	G	A	A	G	G	C	A	A	T	C	C	A	C	T	T	C	T	A	A	C	C	A	G	T	T	G	C	G	T	C	T	C	T	C	C	G	G	G	A	G	G	G	G	T	A	A	G	G	A	C	T	T	A	T	T	G	G	G	G	G	A	T	C	A	A	C	C	G	G	A	T	T	C	C	C	T	C	C	A	T	C	A	G	A	T	C	C	NA	NA	G	A	G	G	G	G	G	T	C	A	C	T	G	G	C	T	T	C	G	G	G	G	A	G	A	A	C	C	G	G	T	T	T	A	C	C	A	G	G	A	C	C	NA	NA	G	A	G	T	C	T	A	G	G	A	G	A	C	C	C	C	G	C	G	A	C	C	C	C	T	C	C	T	A	A	T	T	A	A	C	G	C	T	C	C	T	C	T	C	G	G	C	T	C	C	A	A	G	A	A	A	A	G	A	G	G	G	A	A	A	G	T	A	A	A	C	A	C	C	C	T	C	T	C	C	C	C	T	G	A	G	G	G	C	C	G	G	G	G	C	C	C	C	C	C	G	C	C	C	C	T	A	A	T	C	G	G	G	G	C	A	T	C	C	C	G	G	A	G	A	A	A	A	T	C	G	A	G	T	C	C	G	A	G	C	T	T	A	G	C	A	C	C	C	T	T	T	G	G	C	T	T	T	C	G	T	A	C	T	C	T	G	A	G	G	G	G	G	A	A	G	NA	NA	C	G	C	C	C	C	C	T	G	G	G	A	G	A	G	C	C	A	T	T	NA	NA	C	C	T	C	C	C	G	C	A	G	G	A	C	C	A	A	G	C	G	A	C	T	C	C	G	G	C	C	C	C	G	A	G	G	G	G	T	C	G	A	G	G	T	C	C	G	G	A	G	G	G	G	A	A	G	A	C	C	T	T	C	C	C	C	G	G	T	T	C	T	G	A	C	G	T	T	C	G	G	G	G	G	T	T	T	C	A	G	G	G	NA	NA	NA	NA	G	T	T	A	T	T	T	C	C	C	G	A	A	T	G	G	C	C	C	C	T	G	C	C	A	C	A	G	T	T	A	G	T	T	G	G	C	C	T	A	T	C	C	A	T	C	C	T	G	C	G	G	C	C	T	C	NA	NA	A	A	T	C	C	C	A	G	T	T	G	G	T	T	C	C	G	A	C	C	A	G	C	T	G	G	C	T	G	G	A	G	A	G	G	A	T	A	C	T	G	A	A	G	A	C	C	T	C	G	A	G	C	T	G	A	G	A	G	A	T	C	G	A	C	A	C	C	A	C	C	T	G	A	T	C	G	G	C	G	T	C	T	C	C	T	T	C	C	C	A	A	G	G	C	T	G	G	T	A	G	G	C	A	NA	NA	C	T	G	G	G	G	T	T	C	C	G	G	A	T	T	C	C	T	T	T	C	T	A	A	G	A	A	G	NA	NA	G	A	G	G	C	G	T	T	G	A	C	C	C	C	A	A	G	G	C	T	G	G	G	A	T	C	C	C	G	G	G	G	NA	NA	G	G	A	A	NA	NA	C	C	A	A	C	C	C	C	C	C	C	A	C	T	G	G	T	G	G	C	A	A	G	G	C	T	A	G	A	G	C	A	C	T	C	C	A	A	T	T	A	A	C	T	G	A	A	G	G	G	A	G	T	T	T	T	C	C	G	G	G	A	C	C	G	G	G	C	G	A	A	A	C	A	G	G	NA	NA	C	C	A	A	T	C	A	A	T	T	A	A	G	A	T	T	C	C	G	G	G	G	A	A	G	G	A	A	C	C	G	G	A	A	G	G	G	G	G	G	T	T	A	A	T	T	A	A	T	T	C	T	G	G	T	T	T	T	A	A	A	A	C	C	C	C	C	C	C	C	A	A	A	A	C	C	T	T	G	G	T	T	C	C	G	G	C	C	G	G	C	C	C	C	A	A	T	T	C	C	C	C	A	A	T	T	C	C	A	A	G	G	A	A	G	G	A	A	C	C	C	C	G	G	C	C	C	C	T	T	A	A	A	A	C	C	G	G	G	G	T	T	T	T	C	C	G	G	A	A	G	G	A	A	A	A	C	C	G	G	C	C	G	G	C	C	T	T	C	C	A	A	A	A	T	T	G	G	A	A	G	G	T	T	G	G	A	A	A	A	G	G	T	T	T	T	G	G	A	A	A	A	T	T	C	C	A	A	T	T	A	A	T	T	A	A	T	T	C	C	G	G	C	C	G	G	A	A	T	T	G	G	G	G	T	T	G	G	G	G	G	G	G	G	G	G	T	T	C	C	A	A	A	A	NA	NA	C	C	G	G	A	A	A	A	T	T	A	A	C	C	A	A	C	C	C	C	T	T	A	A	G	G	T	T	C	C	G	G	C	C	T	T	A	A	C	C	G	G	C	C	G	G	C	C	G	G	A	A	T	T	G	G	C	C	C	C	T	T	A	A	C	C	T	T	T	T	C	C	G	G	G	G	T	T	C	C	G	G	C	C	T	T	T	T	T	T	T	T	T	T	T	T	C	C	T	T	G	G	G	G	A	A	G	G	T	T	T	T	G	G	A	A	T	T	C	C	A	A	A	A	G	G	A	A	T	T	G	G	T	T	A	A	T	T	G	G	T	T	T	T	T	T	C	C	C	C	C	C	A	A	C	C	C	C	C	C	A	A	C	C	G	G	T	T	G	G	G	G	A	A	A	A	T	T	C	C	C	C	G	G	C	C	T	T	G	G	T	T	A	A	C	C	A	A	G	G	C	C	G	G	G	G	T	T	G	G	C	C	C	C	C	C	C	C	C	C	T	T	T	T	C	C	G	G	C	C	A	A	C	C	C	C	G	G	T	T	A	A	A	A	C	C	A	A	A	A	T	T	A	A	T	T	G	G	A	A	T	T	G	G	G	G	A	A	A	A	T	T	A	A	C	C	C	C	A	A	G	G	G	G	G	G	G	G	A	A	T	T	C	C	C	C	G	G	G	G	G	G	A	A	G	G	T	T	C	C	T	T	G	G	T	T	C	C	G	G	T	T	T	T	C	C	A	A	G	G	A	A	C	C	G	G	G	G	G	G	T	T	G	G	T	T	C	C	T	T	A	A	C	C	T	T	T	T	C	C	C	C	C	C	C	C	A	A	A	A	G	G	C	C	G	G	T	T	C	G	G	G	C	C	C	C	G	G	T	T	A	A	C	C	C	C	G	G	G	G	T	T	T	T	G	G	T	T	T	T	C	C	T	T	C	C	T	T	T	T	A	A	T	T	G	G	T	T	T	T	A	A	T	T	A	A	T	T	G	G	T	T	A	A	C	C	T	T	C	C	C	C	T	T	C	C	C	C	T	T	G	G	A	A	C	C	G	G	G	G	G	G	G	G	T	T	C	C	C	C	G	G	A	A	G	G	T	T	G	G	T	T	T	T	A	A	T	T	A	A	C	C	G	G	T	T	A	A	G	G	T	T	C	C	A	A	G	G	C	C	T	T	C	C	G	G	G	G	A	A	C	C	A	A	T	T	G	G	C	C	A	A	A	A	C	C	A	A	G	G	G	G	T	T	A	A	C	C	G	G	T	T	G	G	C	C	T	T	C	C	C	C	A	A	G	G	G	G	A	A	C	C	A	A	G	G	G	G	C	C	A	A	C	C	A	A	A	A	A	A	A	A	C	C	A	A	G	G	C	C	T	T	A	A	A	A	T	T	G	G	T	T	C	C	A	A	T	T	C	C	G	G	G	G	G	G	C	C	G	G	T	T	C	C	A	A	G	G	T	T	C	C	A	A	C	C	A	A	G	G	A	A	C	C	C	C	A	A	C	C	T	T	C	C	T	T	T	T	T	T	G	G	T	T	A	A	C	C	G	G	C	C	A	A	G	G	C	C	C	C	NA	NA	C	C	A	A	G	G	G	G	T	T	G	G	A	A	T	T	A	A	C	C	C	C	T	T	T	T	C	C	C	C	A	A	C	C	T	T	C	C	C	C	A	A	T	T	T	T	A	A	C	C	G	G	A	A	G	G	G	G	T	T	T	T	G	G	T	T	G	G	C	C	A	A	T	T	G	G	C	C	G	G	A	A	T	T	T	T	T	T	C	C	T	T	G	G	T	T	T	T	G	G	G	G	T	T	T	T	T	T	C	C	T	T	G	G	G	G	G	G	C	C	A	A	G	G	A	A	C	C	C	C	C	C	G	G	G	G	A	A	C	C	C	C	C	C	G	G	A	A	G	G	G	G	T	T	C	C	T	T	T	T	A	A	A	A	T	T	G	G	T	T	T	T	T	T	A	A	C	C	C	C	C	C	A	A	A	A	C	C	G	G	A	A	C	C	C	C	C	C	C	C	A	A	C	C	T	T	G	G	A	A	C	C	A	A	A	A	A	A	C	C	G	G	T	T	C	C	G	G	C	C	G	G	C	C	C	C	G	G	T	T	A	A	C	C	C	C	G	G	A	A	T	T	C	C	A	A	G	G	A	A	G	G	C	C	T	T	T	T	G	G	T	T	A	A	A	A	C	C	T	T	A	A	T	T	G	G	T	T	G	G	C	C	G	G	A	A	G	G	A	A	A	A	A	A	C	C	G	G	T	T	A	A	T	T	G	G	T	T	C	C	A	A	G	G	G	G	T	T	G	G	C	C	C	C	A	A	T	T	A	A	A	A	G	G	T	T	T	T	A	A	G	G	G	G	A	A	A	A	C	C	C	C	G	G	A	A	G	G	C	C	C	C	T	T	A	A	T	T	G	G	G	G	C	C	G	G	C	C	G	G	C	C	A	A	C	C	G	G	G	G	C	C	C	C	T	T	C	C	G	G	T	T	C	C	C	C	G	G	T	T	T	T	C	C	T	T	G	G	G	G	T	T	A	A	G	G	T	T	A	A	T	T	C	C	C	C	T	T	T	T	A	A	C	C	C	C	T	T	T	T	C	C	G	G	T	T	A	A	G	G	C	C	G	G	G	G	A	A	C	C	C	C	G	G	T	T	G	G	G	G	G	G	C	C	A	A	T	T	A	A	C	C	A	A	C	C	G	G	G	G	T	T	C	C	G	G	A	A	G	G	C	C	A	A	T	T	A	A	G	G	G	G	C	C	A	A	G	G	A	A	G	G	G	G	A	A	T	T	G	G	C	C	C	C	T	T	C	C	T	T	A	A	A	A	G	G	T	T	G	G	G	G	C	C	G	G	A	A	G	G	C	C	G	G	C	C	T	T	C	C	A	A	T	T	G	G	A	A	G	G	C	C	C	C	A	A	T	T	G	G	A	A	G	G	G	G	A	A	G	G	G	G	C	C	C	C	C	C	A	A	A	A	T	T	T	T	C	C	A	A	G	G	C	C	C	C	C	C	C	C	A	A	G	G	G	G	C	C	C	C	C	C	G	G	G	G	C	C	A	A	G	G	A	A	T	T	G	G	G	G	T	T	G	G	A	A	A	A	C	C	C	C	A	A	T	T	T	T	G	G	C	C	C	C	A	A	A	A	C	C	C	C	C	C	G	G	C	C	T	T	T	T	A	A	C	C	G	G	G	G	G	G	A	A	A	A	C	C	A	A	G	G	C	C	A	A	G	G	G	G	T	T	C	C	A	A	G	G	T	T	T	T	C	C	C	C	C	C	A	A	C	C	G	G	G	G	T	T	T	T	C	C	A	A	A	A	C	C	C	C	G	G	G	G	T	T	C	C	A	A	G	G	G	G	G	G	G	G	G	G	G	G	C	C	T	T	C	C	T	T	A	A	G	G	A	A	A	A	A	A	C	C	T	T	A	A	T	T	G	G	C	C	G	G	C	C	T	T	T	T	A	A	A	A	A	A	G	G	C	C	G	G	T	T	C	C	A	A	T	T	C	C	A	A	G	G	A	A	G	G	A	A	C	C	G	G	C	C	G	G	G	G	A	A	A	A	G	G	T	T	G	G	G	G	T	T	C	C	C	C	C	C	C	C	C	C	G	G	A	A	A	A	G	G	C	C	G	G	T	T	G	G	A	A	G	G	T	T	C	C	T	T	T	T	G	G	C	C	A	A	A	A	G	G	A	A	A	A	C	C	C	C	T	T	A	A	T	T	G	G	G	G	T	T	G	G	T	T	T	T	G	G	A	A	T	T	G	G	C	C	A	A	T	T	G	G	A	A	T	T	G	G	A	A	G	G	G	G	C	C	A	A	C	C	C	C	A	A	A	A	C	C	T	T	T	T	T	T	T	T	G	G	C	C	G	G	A	A	A	A	C	C	T	T	C	C	C	C	G	G	G	G	C	C	C	C	C	C	G	G	A	A	A	A	T	T	A	A	G	G	T	T	A	A	T	C	T	T	T	T	G	G	A	A	G	G	C	C	C	C	T	T	G	G	G	G	G	G	C	C	C	C	G	G	G	G	A	A	C	C	C	C	A	A	T	T	T	T	T	T	G	G	G	G	C	C	T	T	T	T	C	C	A	A	A	A	A	A	T	T	C	C	A	A	A	A	T	T	T	T	T	T	A	A	A	A	A	A	G	G	A	A	G	G	C	C	C	C	C	C	C	C	C	C	T	T	C	C	G	G	T	T	G	G	G	G	G	G	T	T	C	C	G	G	C	C	A	A	A	A	C	C	T	T	G	G	G	G	T	T	A	A	C	C	C	C	C	C	C	C	C	C	G	G	A	A	G	G	C	C	G	G	C	C	T	T	A	A	C	C	T	T	A	A	G	G	G	G	A	A	T	T	G	G	G	G	T	T	T	T	G	G	G	G	T	T	T	T	G	G	C	C	T	T	C	C	C	C	T	T	T	T	T	T	G	G	T	T	T	T	G	G	G	G	A	A	C	C	A	A	A	A	T	T	G	G	G	G	C	C	C	C	G	G	G	G	A	A	T	T	C	C	G	G	T	T	A	A	A	A	G	G	T	T	A	A	C	C	T	T	C	C	G	G	T	T	G	G	C	C	T	T	C	C	C	C	A	A	T	T	G	G	T	T	T	T	C	C	C	C	T	T	A	A	A	A	A	A	T	T	G	G	T	T	T	T	T	T	G	G	C	C	C	C	T	T	G	G	T	T	G	G	A	A	G	G	C	C	C	C	T	T	G	G	G	G	C	C	T	T	C	C	T	T	C	C	G	G	C	C	A	A	A	A	G	G	A	A	C	C	A	A	G	G	C	C	A	A	G	G	G	G	A	A	T	T	C	C	C	C	G	G	A	A	T	T	T	T	G	G	T	T	C	C	A	A	A	A	A	A	T	T	A	A	G	G	A	A	T	T	T	T	A	A	C	C	C	C	T	T	T	T	A	A	C	C	G	G	C	C	A	A	C	C	T	T	C	C	C	C	C	C	A	A	T	T	A	A	C	C	T	T	G	G	C	C	T	T	C	C	T	T	C	C	T	T	G	G	G	G	A	A	A	A	C	C	C	C	T	T	G	G	A	A	C	C	C	C	G	G	G	G	T	T	G	G	G	G	C	C	A	A	T	T	C	C	C	C	T	T	T	T	C	C	G	G	G	G	C	C	A	A	A	A	C	C	G	G	T	T	C	C	G	G	T	T	A	A	G	G	C	C	C	C	C	C	G	G	G	G	C	C	G	G	G	G	G	G	C	C	T	T	A	A	G	G	T	T	C	C	A	A	C	C	T	T	G	G	C	C	T	T	T	T	A	A	C	C	G	G	A	A	A	A	G	G	C	C	T	T	A	A	G	G	G	G	T	T	G	G	C	C	A	A	A	A	A	A	G	G	T	T	T	T	C	C	C	C	G	G	C	C	G	G	T	T	A	A	A	A	T	T	G	G	A	A	C	C	G	G	A	A	C	C	A	A	T	T	G	G	A	A	A	A	A	A	G	G	C	C	A	A	A	A	A	A	G	G	C	C	A	A	A	A	G	G	C	C	C	C	A	A	C	C	G	G	A	A	A	A	T	T	A	A	G	G	G	G	G	G	A	A	C	C	A	A	C	C	G	G	G	G	T	T	T	T	C	C	G	G	A	A	T	T	T	T	T	T	A	A	G	G	C	C	A	A	A	A	G	G	C	C	T	T	G	G	C	C	C	C	G	G	T	T	A	A	C	C	A	A	A	A	T	T	T	T	T	T	A	A	C	C	G	G	G	G	C	C	C	C	A	A	T	T	C	C	G	G	T	T	A	A	C	C	T	T	G	G	A	A	A	A	G	G	G	G	C	C	T	T	G	G	T	T	T	T	A	A	A	A	G	G	T	T	C	C	C	C	A	A	C	C	G	G	T	T	T	T	G	G	T	T	G	G	G	G	G	G	C	C	T	T	T	T	C	C	A	A	T	T	A	A	G	G	C	C	G	G	T	T	G	G	C	C	A	A	T	T	C	C	A	A	T	T	T	T	C	C	C	C	C	C	G	G	A	A	T	T	A	A	C	C	T	T	A	A	G	G	T	T	C	C	G	G	A	A	C	C	C	C	C	C	G	G	C	C	G	G	T	T	A	A	C	C	T	T	A	A	C	C	T	T	T	T	C	C	A	A	A	A	A	A	A	A	T	T	C	C	G	G	T	T	T	T	A	A	C	C	A	A	A	A	G	G	A	A	G	G	A	A	T	T	C	C	A	A	C	C	G	G	G	G	G	G	A	A	T	T	T	T	G	G	C	C	T	T	G	G	C	C	C	C	G	G	G	G	G	G	G	G	C	C	T	T	T	T	T	T	A	A	A	A	A	A	A	A	A	A	A	A	C	C	A	A	G	G	T	T	A	A	A	A	G	G	A	A	T	T	C	C	C	C	A	A	T	T	T	T	A	A	T	T	G	G	A	A	G	G	G	G	C	C	C	C	A	A	C	C	A	A	T	T	T	T	A	A	A	A	C	C	A	A	A	A	G	G	T	T	G	G	C	C	G	G	A	A	C	C	T	T	C	C	T	T	T	T	T	T	A	A	A	A	A	A	G	G	C	C	A	A	C	C	G	G	G	G	G	G	T	T	C	C	C	C	A	A	A	A	A	A	C	C	A	A	G	G	T	T	G	G	G	G	A	A	C	C	C	C	C	C	C	C	C	C	C	C	A	A	C	C	T	T	T	T	T	T	G	G	A	A	A	A	T	T	T	T	C	C	G	G	C	C	C	C	G	G	C	C	A	A	G	G	C	C	A	A	T	T	C	C	A	A	G	G	A	A	A	A	C	C	A	A	A	A	C	C	A	A	G	G	A	A	T	T	C	C	C	C	A	A	T	T	G	G	A	A	A	A	G	G	C	C	T	T	G	G	C	C	T	T	G	G	T	T	G	G	T	T	C	C	G	G	G	G	C	C	A	A	G	G	G	G	C	C	T	T	G	G	A	A	A	A	G	G	G	G	T	T	G	G	A	A	T	T	T	T	C	C	A	A	G	G	A	A	G	G	G	G	T	T	G	G	G	G	A	A	T	T	A	A	A	A	A	A	C	C	A	A	C	C	C	C	A	A	G	G	G	G	C	C	G	G	A	A	A	A	G	G	C	C	G	G	T	T	C	C	T	T	T	T	T	T	T	T	C	C	T	T	A	A	G	G	C	C	C	C	T	T	A	A	A	A	C	C	C	C	C	C	C	C	T	T	G	G	A	A	G	G	G	G	G	G	C	C	C	C	C	C	G	G	C	C	T	T	A	A	C	C	T	T	C	C	T	T	G	G	C	C	T	T	T	T	C	C	G	G	A	A	T	T	T	T	C	C	G	G	T	T	T	T	A	A	C	C	G	G	T	T	A	A	A	A	C	C	C	C	T	T	C	C	A	A	C	C	A	A	A	A	A	A	G	G	G	G	C	C	G	G	A	A	G	G	A	A	C	C	C	C	T	T	C	C	T	T	G	G	G	G	C	C	T	T	T	T	A	A	A	A	T	T	A	A	C	C	G	G	A	A	A	A	A	A	C	C	G	G	T	T	C	T	T	T	G	G	C	C	C	C	C	C	G	G	C	C	G	G	T	T	C	C	T	T	T	T	T	T	A	A	T	T	G	G	G	G	T	T	T	T	C	C	C	C	T	T	T	T	T	T	C	C	A	A	G	G	G	G	T	T	T	T	C	C	G	G	A	A	A	A	T	T	G	G	A	A	G	G	G	G	C	C	T	T	G	G	C	C	C	C	C	C	A	A	T	T	C	C	A	A	T	T	T	T	G	G	G	G	A	A	C	C	A	A	A	A	T	T	C	C	C	C	A	A	G	G	C	C	T	T	T	T	A	A	C	C	G	G	T	T	C	C	C	C	A	A	C	C	A	A	C	C	G	G	G	G	G	G	T	T	A	A	A	A	NA	NA	T	T	G	G	C	C	T	T	T	T	T	T	C	C	T	T	T	T	T	T	T	T	C	C	A	A	T	T	C	C	T	T	G	G	G	G	T	T	G	G	T	T	T	T	G	G	A	A	G	G	A	A	G	G	C	C	T	T	G	G	G	G	C	C	G	G	T	T	T	T	A	A	A	A	T	T	T	T	G	G	A	A	C	C	T	T	G	G	T	T	T	T	T	T	G	G	A	A	G	G	A	A	T	T	G	G	A	A	G	G	A	A	A	A	G	G	G	G	T	T	C	C	G	G	C	C	G	G	A	A	A	A	A	A	G	G	G	G	G	G	A	A	C	C	A	A	T	T	G	G	G	G	G	G	T	T	C	T	C	T	T	T	C	C	G	A	C	T	G	C	C	T	C	C	G	G	T	T	A	G	T	T	A	A	C	T	G	G	A	C	G	G	G	G	G	C	A	A	C	T	A	A	G	G	G	G	G	G	T	T	C	C	T	C	A	T	G	G	A	A	C	C	T	T	G	G	C	C	A	G	G	G	NA	NA	T	G	G	A	A	A	T	T	G	G	G	G	T	C	C	C	G	G	A	A	A	A	A	G	NA	NA	G	G	NA	NA	G	G	A	A	C	C	G	G	A	A	A	G	T	T	G	G	T	C	A	A	G	G	G	G	A	G	C	C	T	T	T	T	C	C	C	C	A	A	G	G	A	A	C	C	T	T	NA	NA	C	T	C	C	C	C	NA	NA	G	G	A	A	C	T	G	T	T	C	C	C	C	C	G	G	T	T	T	C	G	T	C	C	A	A	C	T	C	C	G	G	G	G	A	G	A	A	C	T	A	A	A	G	C	A	A	A	A	A	G	G	C	C	T	T	C	C	G	G	C	C	T	T	C	C	A	A	G	G	C	C	A	A	C	C	NA	NA	C	C	G	G	G	G	T	T	A	A	G	A	G	A	G	G	G	G	T	A	A	A	A	A	A	A	G	G	G	A	A	G	A	A	G	A	G	T	T	C	G	A	T	C	T	T	A	G	G	G	A	G	A	A	G	A	A	G	G	A	C	C	T	T	C	C	G	G	C	C	A	G	T	T	C	T	C	T	C	C	T	C	G	G	T	T	A	A	T	T	G	G	G	G	G	G	C	C	T	T	C	C	A	A	A	A	T	T	C	T	T	T	T	T	A	A	C	G	G	G	C	C	T	T	C	C	C	T	A	A	A	A	G	A	A	A	A	A	A	A	C	C	C	C	G	G	A	A	G	T	A	A	G	A	G	G	G	T	T	T	T	T	G	G	G	G	G	G	T	T	T	T	T	A	A	G	C	C	C	C	A	A	C	C	G	G	NA	NA	C	T	C	C	T	T	A	A	T	C	A	A	G	G	T	T	C	C	C	C	G	G	A	G	A	C	A	T	A	A	A	A	C	C	G	G	T	C	A	A	A	G	C	C	A	A	A	C	G	G	T	T	A	A	G	A	T	G	G	T	G	G	C	T	A	G	C	C	A	G	A	A	G	G	C	C	C	C	A	A	C	C	A	A	T	T	T	T	T	T	G	G	A	A	T	T	C	C	G	G	G	G	C	C	G	G	C	C	G	G	C	C	C	C	C	C	A	A	A	A	C	C	G	G	C	C	G	G	C	C	G	G	A	G	A	G	A	A	T	T	A	A	C	C	T	T	C	C	C	C	T	T	A	A	T	T	C	C	T	T	C	C	A	A	T	T	T	T	T	T	A	A	T	T	T	T	T	T	C	C	A	A	G	G	A	A	C	C	T	T	G	G	T	T	T	T	A	A	A	A	A	A	A	A	T	T	A	A	A	A	C	C	A	A	G	G	G	G	C	C	G	G	C	C	C	C	A	A	G	G	A	A	A	A	C	C	G	G	C	C	C	C	C	C	G	G	C	C	C	C	A	A	A	A	C	C	G	G	C	C	T	T	C	C	A	A	G	G	T	T	A	A	C	C	T	T	G	G	T	T	G	G	G	G	A	A	A	A	G	G	C	C	T	T	A	A	A	A	A	A	T	T	C	C	G	G	C	C	G	G	T	T	G	G	C	C	C	C	T	T	T	T	C	C	C	C	C	C	G	G	G	G	A	A	G	G	T	T	C	C	C	C	T	T	A	A	G	G	A	A	T	T	G	G	G	G	G	G	G	G	C	C	G	G	G	G	T	T	A	A	T	T	C	C	C	C	T	T	G	G	C	C	C	C	C	C	C	C	T	T	C	C	C	C	A	A	T	T	G	G	C	C	T	T	G	G	G	G	T	T	C	C	C	C	A	A	C	C	C	C	C	C	C	C	C	C	C	C	C	C	T	T	C	C	C	C	A	A	G	G	A	A	G	G	T	T	G	G	A	A	A	A	C	C	C	C	C	C	C	C	T	T	T	T	T	T	G	G	G	G	C	C	A	A	C	C	A	A	A	A	T	T	T	T	T	T	A	A	T	T	G	G	C	C	C	C	C	C	A	A	T	T	A	A	G	G	C	C	C	C	C	C	T	T	G	G	A	A	T	T	C	C	C	C	A	A	T	T	G	G	A	A	T	T	T	T	T	T	G	G	C	C	C	C	G	G	G	G	C	C	C	C	G	G	T	T	T	T	A	A	T	T	T	T	C	C	G	G	G	G	G	G	T	T	G	G	T	T	G	G	G	G	G	G	T	T	A	A	A	A	T	T	A	A	G	G	T	T	T	T	A	A	G	G	T	T	G	G	G	G	C	C	C	C	G	G	G	G	G	G	C	C	G	G	A	A	G	G	G	G	G	G	G	G	T	T	T	T	T	T	C	C	A	A	G	G	T	T	G	G	G	G	T	T	G	G	A	A	C	C	A	A	T	T	G	G	C	C	T	T	A	A	A	A	A	A	A	A	A	A	T	T	G	G	A	A	C	C	A	A	G	G	A	A	G	G	A	A	C	C	C	C	T	T	C	C	T	T	G	G	G	G	A	A	G	G	C	C	G	G	A	A	G	G	G	G	G	G	C	C	C	C	A	A	C	C	C	C	C	C	G	G	T	T	G	G	C	C	A	A	G	G	A	A	A	A	T	T	A	A	G	G	T	T	C	C	C	C	A	A	G	G	A	A	A	A	G	G	C	C	A	A	G	G	A	A	G	G	C	C	A	A	T	T	C	C	A	A	A	A	C	C	T	T	A	A	A	A	C	C	G	G	A	A	T	T	C	C	T	T	T	T	G	G	T	T	A	A	G	G	C	C	T	T	G	G	C	C	G	G	G	G	A	A	G	G	G	G	C	C	A	A	G	G	C	C	G	G	C	C	A	A	A	A	A	A	C	C	T	T	G	G	G	G	G	G	G	G	T	T	G	G	G	G	C	C	T	T	C	C	G	G	T	T	A	A	T	T	A	A	C	C	A	A	T	T	T	T	G	G	T	T	A	A	T	T	A	A	T	T	A	A	G	G	C	C	G	G	G	G	C	C	A	A	A	A	A	A	C	C	A	A	G	G	G	G	G	G	G	G	C	C	A	A	A	A	G	G	T	T	A	A	C	C	T	T	G	G	A	A	C	C	T	T	C	C	A	A	C	C	T	T	G	G	T	T	A	A	C	C	G	G	C	C	C	C	A	A	G	G	T	T	G	G	C	C	G	G	A	A	G	G	C	C	C	C	A	A	T	T	G	G	T	T	T	T	C	C	G	G	A	A	G	G	C	C	T	T	T	T	G	G	C	C	C	C	C	C	T	T	G	G	C	C	C	C	C	C	T	T	T	T	G	G	A	A	C	C	C	C	A	A	C	C	A	A	T	T	A	A	G	G	C	C	C	C	G	G	A	A	T	T	C	C	A	A	G	G	T	T	A	A	G	G	G	G	G	G	A	A	T	T	C	C	T	T	A	A	C	C	C	C	A	A	C	C	C	C	A	A	G	G	A	A	C	C	A	A	A	A	C	C	G	G	C	C	G	G	G	G	C	C	C	C	G	G	G	G	G	G	G	G	T	T	T	T	C	C	T	T	T	T	A	A	G	G	C	C	C	C	A	A	T	T	G	G	G	G	C	C	A	A	C	C	C	C	C	C	T	T	A	A	A	A	T	T	G	G	G	G	T	T	T	T	T	T	G	G	A	A	A	A	C	C	A	A	A	A	C	C	G	G	C	C	G	G	G	G	G	G	G	G	G	G	G	G	T	T	C	C	C	C	A	A	C	C	C	C	T	T	C	C	A	A	G	G	T	T	C	C	G	G	T	T	T	T	C	C	G	G	C	C	C	C	T	T	C	C	A	A	T	T	G	G	A	A	C	C	A	A	T	T	C	C	C	C	C	C	A	A	C	C	G	G	G	G	C	C	A	A	T	T	T	T	G	G	G	G	A	A	T	T	C	C	C	C	G	G	A	A	T	T	A	A	A	A	T	T	G	G	C	C	G	G	G	G	C	C	C	C	A	A	G	G	C	C	G	G	C	C	C	C	G	G	G	G	C	C	C	C	C	C	G	G	A	A	T	T	C	C	A	A	T	T	G	G	C	C	C	C	C	C	A	A	C	C	C	C	T	T	C	C	G	G	G	G	C	C	T	T	G	G	G	G	T	T	C	C	A	A	A	A	A	A	T	T	A	A	G	G	G	G	T	T	T	T	T	T	T	T	G	G	T	T	C	C	T	T	G	G	T	T	T	T	T	T	A	A	C	C	A	A	A	A	G	G	G	G	T	T	T	T	A	A	G	G	G	G	T	T	T	T	G	G	T	T	T	T	G	G	A	A	A	A	T	T	T	T	T	T	T	T	G	G	A	A	A	A	C	C	C	C	G	G	A	A	A	A	A	A	C	C	A	A	A	A	A	A	T	T	G	G	T	T	T	T	T	T	A	A	G	G	A	A	G	G	G	G	T	T	C	C	C	C	T	T	C	C	G	G	G	G	A	A	C	C	G	G	G	G	T	T	C	C	G	G	A	A	C	C	A	A	C	C	G	G	A	A	T	T	T	T	G	G	T	T	G	G	G	G	T	T	C	C	T	T	C	C	G	G	G	G	T	T	T	T	G	G	A	A	T	T	T	T	A	A	G	G	A	A	T	T	T	T	A	A	C	C	G	G	T	T	T	T	C	C	C	C	A	A	A	A	T	T	C	C	G	G	A	A	G	G	C	C	C	C	A	A	T	T	T	T	C	C	C	C	C	C	A	A	G	G	C	C	T	T	C	C	T	T	C	C	G	G	C	C	T	T	T	T	G	G	G	G	T	T	A	A	G	G	T	T	C	C	T	T	A	A	T	T	G	G	G	G	A	A	A	A	A	A	C	C	C	C	G	G	C	C	A	A	A	A	G	G	T	T	T	T	C	C	C	C	A	A	T	T	A	A	G	G	C	C	A	A	G	G	G	G	G	G	C	C	C	C	T	T	G	G	G	G	G	G	A	A	C	C	A	A	A	A	G	G	T	T	A	A	T	T	T	T	C	C	C	C	G	G	C	C	G	G	C	C	C	C	C	C	G	G	C	C	G	G	G	G	C	C	G	G	A	A	T	T	C	C	C	C	G	G	T	T	T	T	T	T	G	G	G	G	G	G	T	T	G	G	C	C	T	T	A	A	G	G	G	G	A	A	C	C	T	T	T	T	A	A	C	C	A	A	G	G	A	A	T	T	G	G	G	G	T	T	A	A	G	G	T	T	C	C	A	A	C	C	A	A	C	C	C	C	C	C	A	A	G	G	A	A	G	G	G	G	T	T	C	C	T	T	C	C	A	A	G	G	C	C	A	A	G	G	T	T	T	T	T	T	C	C	C	C	G	G	A	A	A	A	G	G	G	G	A	A	T	T	C	C	G	G	C	C	A	A	T	T	C	C	T	T	T	T	G	G	C	C	G	G	C	C	A	A	G	G	G	G	T	T	G	G	T	T	G	G	G	G	G	G	A	A	T	T	A	A	T	T	G	G	G	G	C	C	C	C	G	G	C	C	G	G	G	G	C	C	T	T	G	G	C	C	T	T	G	G	C	C	T	T	A	A	G	G	T	T	T	T	A	A	G	G	A	A	C	C	T	T	A	A	C	C	T	T	C	C	G	G	G	G	C	C	G	G	C	C	C	C	A	A	G	G	C	C	T	T	C	C	C	C	G	G	A	A	G	G	G	G	C	C	A	A	T	T	G	G	G	G	C	C	G	G	A	A	G	G	T	T	T	T	A	A	A	A	C	C	T	T	T	T	T	T	C	C	A	A	G	G	G	G	G	G	A	A	A	A	A	A	A	A	A	A	G	G	G	G	A	A	T	T	A	A	G	G	T	T	C	C	A	A	C	C	A	A	G	G	G	G	C	C	G	G	G	G	C	C	T	T	T	T	A	A	C	C	T	T	G	G	G	G	A	A	T	T	A	A	A	A	G	G	C	C	G	G	A	A	C	C	C	C	A	A	G	G	A	A	C	C	G	G	A	A	G	G	A	A	A	A	T	T	T	T	C	C	C	C	G	G	C	C	G	G	A	A	G	G	T	T	A	A	C	C	C	C	A	A	G	G	C	C	A	A	T	T	T	T	T	T	C	C	T	T	C	C	A	A	G	G	A	A	A	A	A	A	G	G	T	T	C	C	G	G	G	G	T	T	G	A	G	G	T	T	G	G	G	G	G	G	A	A	G	G	G	G	G	G	C	C	C	C	G	G	C	C	A	A	G	G	C	C	T	T	A	A	T	T	G	G	A	A	C	C	C	C	T	T	T	T	T	T	G	G	A	A	T	T	C	C	T	T	T	T	C	C	C	C	G	G	C	C	C	C	C	C	C	C	T	T	T	T	A	A	A	A	T	T	A	A	G	G	G	G	A	A	G	G	G	G	T	T	T	T	C	C	A	A	T	T	C	C	T	T	T	T	G	G	T	T	A	A	T	T	C	C	G	G	G	G	A	A	A	A	G	G	C	C	G	G	A	A	G	G	G	G	C	C	T	T	A	A	G	G	A	A	C	C	C	C	G	G	G	G	C	C	C	C	A	A	T	T	C	C	C	C	G	G	C	C	T	T	T	T	G	G	A	A	A	A	G	G	G	G	A	A	C	C	G	G	C	C	T	T	A	A	A	A	G	G	G	G	C	C	A	A	A	A	G	G	T	T	C	C	T	T	G	G	C	C	T	T	C	C	T	T	T	T	T	T	C	C	C	C	C	C	T	T	A	A	G	G	T	T	G	G	C	C	A	A	G	G	T	T	C	C	T	T	T	T	G	G	G	G	C	C	C	C	A	A	T	T	C	C	T	T	C	C	C	C	T	T	G	G	T	T	T	T	T	T	T	T	C	C	C	C	A	A	G	G	C	C	T	T	G	G	A	A	C	C	G	G	G	G	T	T	C	C	C	C	A	A	T	T	G	G	G	G	C	C	G	G	A	A	A	A	G	G	G	G	C	C	A	A	A	A	G	G	G	G	T	T	A	A	T	T	T	T	G	G	G	G	A	A	G	G	G	G	T	T	G	G	T	T	A	A	C	C	C	C	C	C	G	G	A	A	G	G	T	T	T	T	T	T	A	A	A	A	A	A	G	G	T	T	C	C	G	G	C	C	G	G	T	T	T	T	G	G	T	T	C	C	T	T	G	G	T	T	C	C	C	C	T	T	C	C	C	C	T	T	C	C	G	G	A	A	T	T	A	A	C	C	G	G	T	T	G	G	T	T	G	G	T	T	G	G	A	A	G	G	G	G	A	A	C	C	G	G	G	G	A	A	C	C	G	G	A	A	C	C	T	T	G	G	G	G	A	A	C	C	G	G	C	C	C	C	C	C	C	C	C	C	C	C	C	C	A	A	C	C	G	G	T	T	A	A	G	G	C	C	C	C	T	T	G	G	A	A	A	A	C	C	A	A	C	C	C	C	T	T	G	G	C	C	G	G	A	A	T	T	T	T	C	C	C	C	G	G	A	A	C	C	A	A	C	C	G	G	G	G	T	T	T	T	G	G	C	C	C	C	T	T	A	A	T	T	C	C	C	C	C	C	G	G	A	A	C	C	C	C	A	A	G	G	C	C	C	C	C	C	C	C	C	C	A	A	T	T	A	A	A	A	C	C	C	C	A	A	A	A	T	T	G	G	G	G	C	C	T	T	C	C	C	C	A	A	T	T	C	C	T	T	T	T	C	C	C	C	T	T	C	C	G	G	C	C	T	T	T	T	A	A	C	C	A	A	G	G	T	T	A	A	A	A	T	T	G	G	C	C	C	C	A	A	G	G	A	A	T	T	C	C	A	A	T	T	T	T	A	A	T	T	T	T	G	G	G	G	C	C	T	T	T	T	G	G	A	A	A	A	A	A	C	C	A	A	A	A	G	G	G	G	A	A	C	C	C	C	T	T	T	T	T	T	G	G	C	C	A	A	A	A	A	A	G	G	C	C	A	A	T	T	C	C	A	A	C	C	G	G	G	G	C	C	A	A	C	C	G	G	G	G	T	T	C	C	C	C	C	C	A	A	T	T	A	A	G	G	G	G	C	C	A	A	T	T	G	G	C	C	C	C	G	G	A	A	G	G	T	T	G	G	C	C	C	C	A	A	T	T	G	G	A	A	C	C	A	A	T	T	C	C	C	C	G	G	C	C	C	C	A	A	C	C	A	A	A	A	T	T	G	G	G	G	C	C	G	G	C	C	G	G	T	T	T	T	G	G	C	C	C	C	A	A	G	G	A	A	A	A	A	A	C	C	C	C	A	A	G	G	G	G	A	A	A	A	G	G	A	A	A	A	A	A	G	G	A	A	T	T	G	G	C	C	C	C	T	T	A	A	C	C	C	C	T	T	C	C	C	C	G	G	A	A	A	A	A	A	G	G	C	C	A	A	G	G	G	G	T	T	C	C	A	A	T	T	A	A	C	C	A	A	G	G	G	G	C	C	T	T	G	G	T	T	A	A	A	A	T	T	T	T	G	G	C	C	A	A	G	G	C	C	T	T	T	T	A	A	C	C	C	C	A	A	A	A	A	A	A	A	A	A	G	G	A	A	G	G	C	C	G	G	T	T	T	T	A	A	C	C	T	T	C	C	A	A	T	T	C	C	A	A	A	A	A	A	C	C	G	G	C	C	T	T	T	T	G	G	C	C	G	G	A	A	G	G	C	C	A	A	C	C	G	G	C	C	G	G	A	A	C	C	C	C	A	A	A	A	G	G	C	C	G	G	A	A	G	G	C	C	T	T	A	A	C	C	C	C	G	G	G	G	A	A	T	T	A	A	G	G	A	A	C	C	A	A	C	C	C	C	C	C	T	T	C	C	T	T	C	C	A	A	G	G	G	G	C	C	G	G	C	C	C	C	A	A	G	G	G	G	T	T	G	G	G	G	C	C	A	A	T	T	C	C	C	C	T	T	A	A	C	C	A	A	G	G	T	T	A	A	C	C	T	T	A	A	A	A	T	T	A	A	C	C	A	A	T	T	C	C	A	A	A	A	T	T	T	T	C	C	C	C	T	T	T	T	A	A	A	A	G	G	T	T	T	T	C	C	G	G	T	T	G	G	C	C	C	C	C	C	C	C	A	A	T	T	C	C	C	C	T	T	T	T	A	A	T	T	G	G	A	A	G	G	A	A	G	G	G	G	G	G	A	A	A	A	C	C	A	A	A	A	G	G	T	T	C	C	A	A	A	A	G	G	T	T	A	A	G	G	G	G	A	A	A	A	A	A	T	T	T	T	G	G	C	C	C	C	G	G	G	G	G	G	G	G	T	T	A	A	C	C	A	A	T	T	A	A	T	T	G	G	T	T	T	T	T	T	T	T	C	C	C	C	C	C	A	A	T	T	C	C	A	A	G	G	C	C	T	T	A	A	A	A	C	C	A	A	T	T	C	C	G	G	G	G	C	C	C	C	A	A	T	T	A	A	C	C	A	A	C	C	C	C	G	G	A	A	A	A	G	G	T	T	C	C	A	A	A	A	G	G	G	G	G	G	A	A	A	A	T	T	G	G	T	T	A	A	C	C	C	C	C	C	A	A	G	G	C	C	A	A	T	T	C	C	C	C	T	T	C	C	T	T	G	G	T	T	C	C	G	G	T	T	A	A	C	C	A	A	A	A	C	C	T	T	C	C	C	C	G	G	T	T	G	G	T	T	G	G	G	G	G	G	T	T	G	G	T	T	G	G	G	G	G	G	T	T	A	A	G	G	A	A	G	G	A	A	A	A	C	C	G	G	A	A	A	A	A	A	T	T	C	C	C	C	A	A	T	T	T	T	C	C	A	A	C	C	A	A	A	A	A	A	G	G	C	C	G	G	T	T	A	A	G	G	A	A	C	C	G	G	A	A	A	A	C	C	T	T	C	C	T	T	A	A	C	C	T	T	A	A	A	A	G	G	A	A	G	G	C	C	G	G	G	G	G	G	A	A	A	A	G	G	C	C	A	A	A	A	G	G	G	G	C	C	G	G	G	G	A	A	C	C	T	T	A	A	G	G	C	C	A	A	G	G	T	T	A	A	T	T	G	G	A	A	G	G	G	G	C	C	G	G	G	G	T	T	T	T	C	C	A	A	C	C	T	T	C	C	A	A	A	A	G	G	G	G	A	A	C	C	T	T	A	A	G	G	A	A	T	T	A	A	G	G	G	G	C	C	A	A	G	G	G	G	T	T	T	T	T	T	A	A	C	C	G	G	C	C	C	C	G	G	G	G	T	T	G	G	A	A	A	A	C	C	G	G	A	A	A	A	T	T	G	G	A	A	T	T	A	A	C	C	G	G	T	T	G	G	A	A	C	C	G	G	C	C	G	G	G	G	C	C	T	T	A	A	G	G	A	A	T	T	T	T	G	G	T	T	C	C	G	G
CC	OR2075f6	NA	NA	1	NA	G	G	G	G	A	A	C	C	G	G	G	G	T	T	A	A	T	T	A	A	C	C	C	C	G	G	A	A	T	T	A	A	C	C	T	T	T	T	C	C	G	G	T	T	C	C	T	T	T	T	A	A	G	G	A	A	T	T	G	G	A	A	C	C	C	C	A	A	C	C	C	C	A	A	A	A	T	T	G	G	G	G	G	G	C	C	A	A	G	G	C	C	A	A	C	C	A	A	T	T	C	C	A	A	C	C	A	A	T	T	G	G	G	G	C	C	C	C	C	C	G	G	G	G	G	G	G	G	T	T	A	A	G	G	C	C	T	T	T	T	G	G	G	G	G	G	T	T	A	A	A	A	A	A	A	A	T	T	C	C	T	T	C	C	T	T	A	A	A	A	A	A	C	C	G	G	T	T	G	G	G	G	C	C	C	C	A	A	C	C	T	T	G	G	G	G	A	A	A	A	C	C	G	G	T	T	T	T	T	T	A	A	G	G	C	C	G	G	G	G	G	G	C	C	A	A	G	G	G	G	T	T	C	C	G	G	G	G	C	C	A	A	T	T	C	C	G	G	T	T	A	A	C	C	C	C	NA	NA	T	T	T	T	A	A	C	C	G	G	A	A	G	G	G	G	A	A	A	A	G	G	C	C	A	A	T	T	C	C	C	C	T	T	C	C	C	C	T	T	T	T	T	T	A	A	G	G	C	C	T	T	G	G	A	A	T	T	T	T	G	G	T	T	C	C	T	T	T	T	A	A	T	T	C	C	T	T	T	T	A	A	A	A	A	A	A	A	T	T	G	G	G	G	C	C	G	G	G	G	T	T	A	A	C	C	C	C	C	C	T	T	G	G	C	C	G	G	C	C	T	T	C	C	C	C	G	G	A	A	A	A	G	G	A	A	C	C	C	C	C	C	C	C	C	C	A	A	G	G	G	G	G	G	C	C	T	T	T	T	C	C	T	T	C	C	G	G	A	A	G	G	C	C	A	A	G	G	G	G	C	C	C	C	G	G	C	C	C	C	G	G	G	G	G	G	T	T	G	G	G	G	T	T	C	C	G	G	G	G	G	G	A	A	G	G	T	T	T	T	C	C	C	C	G	G	C	C	C	C	G	G	C	C	T	T	C	C	G	G	G	G	T	T	T	T	A	A	G	G	A	A	G	G	G	G	T	T	T	T	T	T	C	C	G	G	A	A	G	G	C	C	C	C	T	T	C	C	A	A	A	A	T	T	A	A	T	T	G	G	C	C	T	T	T	T	C	C	T	T	C	C	G	G	G	G	C	C	T	T	T	T	A	A	T	T	C	C	A	A	T	T	G	G	T	T	C	C	A	A	C	C	A	A	C	C	G	G	C	C	G	G	A	A	A	A	G	G	T	T	C	C	G	G	A	A	A	A	C	C	C	C	A	A	C	C	G	G	G	G	G	G	T	T	G	G	C	C	C	C	A	A	C	C	G	G	T	T	G	G	C	C	T	T	T	T	C	C	T	T	T	T	A	A	G	G	C	C	T	T	T	T	G	G	C	C	G	G	C	C	G	G	G	G	T	T	C	C	G	G	A	A	T	T	C	C	T	T	C	C	A	A	G	G	A	A	C	C	G	G	G	G	C	C	T	T	G	G	T	T	T	T	G	G	A	A	C	C	G	G	G	G	T	T	A	A	A	A	G	G	G	G	T	T	G	G	C	C	T	T	A	A	T	T	A	A	C	C	C	C	C	C	G	G	T	T	G	G	C	C	G	G	C	C	A	A	A	A	C	C	C	C	C	C	G	G	T	T	A	A	C	C	G	G	A	A	A	A	A	A	A	A	C	C	T	T	A	A	G	G	C	C	G	G	G	G	G	G	A	A	C	C	G	G	C	C	T	T	A	A	T	T	G	G	G	G	A	A	G	G	C	C	C	C	A	A	A	A	A	A	G	G	G	G	C	C	G	G	T	T	G	G	G	G	G	G	T	T	G	G	G	G	A	A	C	C	C	C	C	C	A	A	C	C	A	A	A	A	C	C	C	C	C	C	T	T	C	C	G	G	C	C	C	C	A	A	T	T	C	C	G	G	A	A	G	G	T	T	C	C	A	A	T	T	T	T	T	T	G	G	C	C	C	C	G	G	A	A	C	C	A	A	C	C	T	T	C	C	G	G	G	G	C	C	C	C	A	A	G	G	C	C	G	G	G	G	T	T	G	G	T	T	G	G	G	G	A	A	G	G	C	C	C	C	A	A	G	G	G	G	C	C	C	C	C	C	G	G	G	G	C	C	G	G	A	A	A	A	T	T	G	G	G	G	A	A	A	A	T	T	T	T	C	C	A	A	G	G	T	T	T	T	C	C	C	C	T	T	C	C	G	G	T	T	G	G	G	G	C	C	G	G	G	G	G	G	G	G	A	A	C	C	G	G	A	A	G	G	G	G	A	A	C	C	C	C	A	A	T	T	A	A	A	A	A	A	G	G	A	A	G	G	A	A	C	C	A	A	T	T	T	T	T	T	G	G	A	A	C	C	C	C	A	A	A	A	C	C	G	G	T	T	A	A	C	C	G	G	C	C	T	T	A	A	C	C	G	G	C	C	C	C	C	C	A	A	T	T	T	T	A	A	T	T	A	A	G	G	C	C	C	C	A	A	C	C	A	A	T	T	C	C	C	C	C	C	C	C	A	A	C	C	G	G	G	G	T	T	G	G	C	C	A	A	A	A	G	G	A	A	T	T	A	A	G	G	A	A	A	A	C	C	G	G	T	T	G	G	C	C	A	A	C	C	C	C	G	G	T	T	C	C	C	C	G	G	T	T	T	T	C	C	G	G	T	T	A	A	C	C	A	A	A	A	A	A	G	G	G	G	C	C	T	T	G	G	A	A	C	C	G	G	C	C	G	G	A	A	G	G	A	A	C	C	G	G	C	C	C	C	G	G	C	C	T	T	T	T	T	T	T	T	A	A	C	C	T	T	G	G	C	C	A	A	T	T	T	T	G	G	T	T	A	A	A	A	T	T	A	A	G	G	C	C	T	T	G	G	G	G	A	A	A	A	A	A	G	G	NA	NA	T	T	G	G	T	T	T	T	T	T	G	G	A	A	G	G	T	T	C	C	T	T	A	A	C	C	T	T	G	G	T	T	G	G	A	A	G	G	A	A	T	T	C	C	G	G	C	C	C	C	G	G	C	C	T	T	C	C	G	G	A	A	A	A	C	C	A	A	A	A	A	A	C	C	A	A	C	C	T	T	C	C	G	G	C	C	C	C	T	T	T	T	T	T	C	C	T	T	G	G	G	G	G	G	C	C	A	A	T	T	C	C	A	A	A	A	T	T	T	T	A	A	A	A	T	T	C	C	T	T	G	G	C	C	T	T	A	A	T	T	G	G	T	T	C	C	T	T	C	C	G	G	A	A	T	T	G	G	C	C	T	T	G	G	G	G	G	G	A	A	A	A	A	A	T	T	A	A	C	C	T	T	T	T	C	C	G	G	T	T	C	C	G	G	T	T	A	A	A	A	A	A	G	G	G	G	G	G	G	G	T	T	A	A	A	A	G	G	G	G	G	G	A	A	C	C	G	G	T	T	G	G	C	C	G	G	T	T	A	A	G	G	C	C	T	T	C	C	G	G	G	G	T	T	C	C	A	A	A	A	G	G	T	T	C	C	C	C	A	A	T	T	A	A	G	G	T	T	A	A	G	G	A	A	T	T	A	A	C	C	C	C	C	C	A	A	T	T	C	C	A	A	A	A	A	A	G	G	A	A	C	C	G	G	C	C	A	A	A	A	C	C	G	G	C	C	A	A	A	A	G	G	A	A	T	T	C	C	A	A	C	C	T	T	G	G	T	T	T	T	A	A	C	C	A	A	G	G	A	A	T	T	G	G	G	G	A	A	T	T	C	C	T	T	A	A	A	A	G	G	C	C	A	A	G	G	C	C	G	G	T	T	G	G	T	T	C	C	G	G	C	C	G	G	C	C	C	C	G	G	T	T	A	A	C	C	G	G	T	T	G	G	C	C	T	T	G	G	C	C	T	T	G	G	T	T	G	G	A	A	G	G	C	C	A	A	G	G	G	G	T	T	C	C	C	C	T	T	C	C	G	G	C	C	G	G	T	T	C	C	T	T	C	C	A	A	G	G	C	C	A	A	C	C	A	A	G	G	G	G	A	A	C	C	T	T	A	A	T	T	G	G	T	T	A	A	C	C	G	G	C	C	G	G	NA	NA	T	T	T	T	C	C	T	T	C	C	T	T	A	A	C	C	A	A	A	A	T	T	C	C	G	G	C	C	T	T	G	G	G	G	T	T	C	C	G	G	NA	NA	G	G	C	C	C	C	C	C	G	G	G	G	G	G	A	A	C	C	T	T	C	C	G	G	G	G	A	A	G	G	C	C	T	T	C	C	G	G	A	A	T	T	G	G	C	C	C	C	T	T	A	A	C	C	T	T	T	T	A	A	G	G	C	C	G	G	G	G	C	C	T	T	G	G	G	G	T	T	C	C	C	C	A	A	G	G	C	C	G	G	A	A	A	A	C	C	G	G	C	C	C	C	G	G	C	C	A	A	A	A	C	C	A	A	C	C	A	A	C	C	NA	NA	G	G	G	G	C	C	C	C	G	G	G	G	G	G	G	G	T	T	T	T	T	T	G	G	A	A	G	G	G	G	C	C	T	T	G	G	C	C	G	G	T	T	C	C	T	T	A	A	A	A	G	G	G	G	C	C	T	T	G	G	G	G	T	T	A	A	T	T	G	G	T	T	T	T	G	G	A	A	G	G	G	G	A	A	T	T	A	A	A	A	T	T	A	A	A	A	G	G	C	C	A	A	G	G	G	G	G	G	A	A	T	T	T	T	C	C	A	A	T	T	A	A	C	C	C	C	C	C	G	G	A	A	G	G	G	G	C	C	G	G	C	C	G	G	C	C	G	G	C	C	A	A	G	G	A	A	T	T	T	T	G	G	G	G	G	G	C	C	C	C	T	T	C	C	T	T	A	A	G	G	A	A	G	G	A	A	G	G	G	G	A	A	A	A	C	C	T	T	C	C	C	C	C	C	A	A	C	C	C	C	T	T	T	T	A	A	T	T	T	T	T	T	C	C	C	C	G	G	C	C	A	A	T	T	C	C	G	G	T	T	G	G	G	G	A	A	T	T	A	A	T	T	A	A	C	C	A	A	C	C	G	G	G	G	T	T	T	T	G	G	G	G	T	T	G	G	A	A	T	T	A	A	A	A	A	A	A	A	T	T	G	G	A	A	C	C	G	G	G	G	C	C	A	A	C	C	T	T	T	T	C	C	G	G	G	G	G	G	T	T	C	C	G	G	G	G	C	C	G	G	A	A	A	A	C	C	A	A	C	C	G	G	T	T	A	A	G	G	A	A	A	A	C	C	T	T	T	T	C	C	T	T	G	G	G	G	A	A	G	G	T	T	T	T	C	C	C	C	A	A	T	C	T	T	A	A	T	T	T	T	C	C	A	A	C	C	C	C	C	C	T	T	T	T	A	A	G	G	G	G	C	C	T	T	C	C	G	G	A	A	C	C	A	A	G	G	A	A	T	T	G	G	A	A	A	A	G	G	A	A	A	A	C	C	T	T	G	G	T	T	C	C	A	A	C	C	T	T	A	A	G	G	C	C	C	C	C	C	C	C	T	T	C	C	T	T	A	A	T	T	A	A	G	G	G	G	C	C	G	G	T	T	A	A	A	A	C	C	G	G	G	G	G	G	T	T	C	C	G	G	G	G	T	T	T	T	T	T	T	T	C	C	C	C	C	C	G	G	G	G	T	T	T	T	C	C	C	C	A	A	T	T	T	T	A	A	G	G	A	A	C	C	G	G	A	A	A	A	G	G	A	A	G	G	A	A	T	T	A	A	T	T	C	C	A	A	T	T	A	A	C	C	A	A	NA	NA	C	C	G	G	A	A	G	G	T	T	A	A	C	C	T	T	C	C	A	A	A	A	G	G	G	G	A	A	C	C	A	A	A	A	T	T	C	C	T	T	G	G	A	A	A	A	G	G	A	A	A	A	G	G	C	C	A	A	C	C	A	A	G	G	G	G	T	T	G	G	A	A	C	C	C	C	C	C	C	C	C	C	C	C	G	G	G	G	A	A	T	T	A	A	T	T	T	T	G	G	A	A	A	A	G	G	C	C	C	C	G	G	G	G	T	T	G	G	G	G	C	C	A	A	A	A	T	T	C	C	T	T	G	G	C	C	A	A	G	G	G	G	A	A	T	T	T	T	G	G	A	A	T	T	G	G	T	T	A	A	T	T	G	G	C	C	G	G	A	A	G	G	G	G	G	G	C	C	A	A	C	C	C	C	A	A	A	A	T	T	T	T	T	T	A	A	G	G	G	G	G	G	G	G	T	T	A	A	C	C	T	T	T	T	C	C	A	A	G	G	T	T	C	C	C	C	A	A	G	G	G	G	T	T	G	G	A	A	T	T	A	A	T	T	T	T	T	T	G	G	G	G	A	A	C	C	C	C	T	T	G	G	A	A	A	A	T	T	C	C	A	A	G	G	G	G	C	C	T	T	A	A	A	A	T	T	T	T	A	A	A	A	C	C	G	G	A	A	T	T	G	G	C	C	A	A	C	C	G	G	A	A	G	G	T	T	T	T	T	T	A	A	A	A	G	G	G	G	A	A	G	G	A	A	C	C	C	C	C	C	T	T	T	T	C	C	G	G	T	T	A	A	A	A	A	A	C	C	T	T	G	G	T	T	G	G	C	C	G	G	C	C	G	G	A	A	T	T	G	G	C	C	T	T	T	T	T	T	T	T	A	A	A	A	G	G	C	C	G	G	T	T	C	C	G	G	G	G	G	G	A	A	G	G	G	G	A	A	T	T	T	T	A	A	C	C	C	C	A	A	G	G	C	C	G	G	G	G	C	C	A	A	T	T	C	C	G	G	T	T	C	C	A	A	T	T	C	C	G	G	A	A	T	T	C	C	G	G	A	A	T	T	A	A	G	G	T	T	T	T	G	G	G	G	G	G	G	G	C	C	G	G	T	T	G	G	T	T	G	G	T	T	G	G	C	C	G	G	C	C	A	A	C	C	A	A	A	A	A	A	T	T	G	G	G	G	T	T	G	G	T	T	C	C	C	C	C	C	C	C	G	G	A	A	G	G	C	C	G	G	T	T	G	G	C	C	G	G	C	C	T	T	T	T	C	C	A	A	A	A	A	A	G	G	C	C	C	C	T	T	A	A	A	A	C	C	T	T	T	T	T	T	T	T	G	G	C	C	A	A	A	A	G	G	A	A	C	C	A	A	G	G	C	C	A	A	G	G	G	G	A	A	T	T	C	C	C	C	A	A	G	G	G	G	G	G	G	G	T	T	T	T	G	G	A	A	A	A	T	T	A	A	G	G	G	G	T	T	T	T	A	A	C	C	C	C	T	T	T	T	A	A	C	C	G	G	C	C	A	A	C	C	T	T	C	C	C	C	C	C	A	A	T	T	A	A	C	C	T	T	G	G	C	C	T	T	C	C	T	T	C	C	T	T	G	G	G	G	A	A	A	A	C	C	C	C	T	T	G	G	A	A	C	C	C	C	G	G	G	G	T	T	G	G	G	G	C	C	A	A	T	T	C	C	C	C	T	T	T	T	C	C	G	G	G	G	C	C	A	A	A	A	C	C	G	G	T	T	C	C	G	G	T	T	A	A	G	G	C	C	C	C	C	C	G	G	G	G	C	C	G	G	G	G	G	G	C	C	T	T	A	A	G	G	T	T	C	C	A	A	C	C	T	T	G	G	C	C	T	T	T	T	A	A	C	C	G	G	A	A	A	A	G	G	C	C	T	T	A	A	G	G	A	A	T	T	A	A	T	T	A	A	A	A	A	A	G	G	C	C	C	C	C	C	C	C	G	G	T	T	G	G	C	C	G	G	C	C	T	T	C	C	A	A	C	C	G	G	C	C	T	T	G	G	G	G	G	G	A	A	A	A	G	G	A	A	T	T	G	G	G	G	G	G	A	A	C	C	A	A	A	A	T	T	A	A	C	C	A	A	C	C	G	G	A	A	A	A	C	C	A	A	G	G	G	G	A	A	A	A	T	T	A	A	C	C	G	G	G	G	A	A	C	C	C	C	T	T	G	G	T	T	C	C	C	C	A	A	G	G	C	C	A	A	A	A	G	G	C	C	T	T	G	G	C	C	T	T	G	G	T	T	G	G	C	C	A	A	C	C	A	A	T	T	T	T	T	T	T	T	G	G	A	A	C	C	C	C	A	A	T	T	T	T	A	A	G	G	C	C	T	T	T	T	A	A	G	G	A	A	G	G	G	G	C	C	T	T	C	C	T	T	C	C	C	C	G	G	G	G	C	C	C	C	A	A	A	A	C	C	G	G	T	T	T	T	G	G	T	T	A	A	A	A	G	G	A	A	A	A	A	A	T	T	G	G	T	T	C	C	A	A	T	T	G	G	T	T	G	G	T	T	G	G	T	T	C	C	A	A	C	C	T	T	T	T	A	A	C	C	G	G	A	A	C	C	A	A	C	C	T	T	A	A	G	G	T	T	C	C	G	G	A	A	C	C	C	C	C	C	G	G	C	C	G	G	T	T	A	A	C	C	T	T	NA	NA	C	C	T	T	T	T	C	C	A	A	A	A	A	A	A	A	C	C	T	T	A	A	C	C	T	T	C	C	C	C	A	A	A	A	A	A	G	G	G	G	G	G	C	C	T	T	G	G	C	C	G	G	G	G	G	G	A	A	T	T	T	T	G	G	C	C	T	T	G	G	C	C	C	C	G	G	G	G	G	G	G	G	C	C	T	T	T	T	T	T	A	A	A	G	T	T	G	G	A	A	A	A	C	C	A	A	G	G	T	T	A	A	A	A	G	G	A	A	T	T	C	C	C	C	A	A	T	T	T	T	A	A	C	C	A	A	A	A	G	G	G	G	C	C	T	T	G	G	T	T	G	G	T	T	T	T	A	A	A	A	C	C	A	A	A	A	A	A	T	T	G	G	C	C	G	G	A	A	C	C	T	T	C	C	C	C	T	T	NA	NA	A	A	A	A	A	A	G	G	T	T	A	A	C	C	G	G	G	G	G	G	T	T	A	A	A	A	A	A	G	G	A	A	T	T	A	A	G	G	T	T	G	G	G	G	A	A	C	C	C	C	C	C	G	G	C	C	C	C	A	A	C	C	T	T	NA	NA	T	C	G	G	A	A	A	A	T	T	T	T	C	T	G	G	C	C	C	C	G	G	C	C	A	A	G	G	T	T	G	G	C	C	T	T	G	G	G	G	A	A	G	G	C	C	A	A	C	C	A	A	G	G	G	G	G	G	T	T	C	C	C	C	A	A	C	C	A	A	G	G	G	G	G	G	T	T	C	C	G	G	T	T	C	C	G	G	T	T	G	G	T	T	C	C	G	G	A	A	C	C	G	G	G	G	A	A	T	T	C	C	A	A	A	A	A	A	G	G	G	G	T	T	G	G	A	A	T	T	G	G	C	C	G	G	C	C	G	G	G	G	G	G	T	T	G	G	G	G	A	A	T	T	A	A	A	A	G	G	G	G	A	A	A	A	A	A	C	C	A	A	G	G	C	C	T	T	A	A	A	A	G	G	C	C	G	G	G	G	C	C	C	C	C	C	C	C	T	T	T	T	T	T	A	A	G	G	C	C	C	C	T	T	A	A	A	A	C	C	T	T	A	A	C	C	T	T	G	G	G	G	G	G	A	A	G	G	G	G	C	C	C	C	G	G	T	T	T	T	G	G	C	C	T	T	C	C	T	T	G	G	T	T	T	T	T	T	C	C	G	G	G	G	T	T	T	T	C	C	A	A	C	C	C	C	T	T	T	T	A	A	C	C	C	C	C	C	T	T	C	C	T	T	G	G	A	A	C	C	A	A	A	A	A	A	G	G	G	G	G	G	G	G	A	A	A	A	A	A	T	T	C	C	T	T	T	T	G	G	T	T	G	G	C	C	T	T	T	T	A	A	A	A	T	T	A	A	C	C	A	A	A	A	A	A	G	G	C	C	G	G	C	C	C	C	C	C	G	G	T	T	A	A	C	C	T	T	C	C	A	A	C	C	T	T	C	C	C	C	T	T	A	A	C	C	G	G	G	G	T	T	T	T	C	C	C	C	T	T	T	T	C	C	C	C	A	A	G	G	G	G	C	C	C	C	C	C	G	G	A	A	G	G	C	C	G	G	G	G	A	A	G	G	C	C	T	T	G	G	C	C	G	G	C	C	A	A	T	T	C	C	A	A	T	T	T	T	G	G	G	G	A	A	C	C	A	A	A	A	T	T	C	C	C	C	A	A	G	G	C	C	T	T	C	C	T	T	C	C	A	A	T	T	A	A	T	T	G	G	T	T	A	A	C	C	G	G	C	C	G	G	T	T	G	G	C	C	T	T	C	C	A	A	T	T	A	A	T	T	T	T	C	C	C	C	C	C	T	T	C	C	C	C	A	A	G	G	T	T	C	C	G	G	G	G	C	C	G	G	T	T	G	G	A	A	A	A	A	A	A	A	G	G	C	C	C	C	A	A	A	A	C	C	G	G	C	C	C	C	NA	NA	A	A	T	T	T	T	G	G	A	A	T	T	T	T	A	A	T	T	T	T	C	C	G	G	A	A	A	A	A	A	T	T	G	G	A	A	G	G	A	A	A	A	G	G	G	G	T	T	C	C	G	G	C	C	G	G	A	A	A	A	A	A	G	G	G	G	G	G	A	A	G	G	G	G	G	G	A	A	G	G	A	A	C	C	C	C	T	T	T	T	C	C	G	G	C	C	G	G	C	C	C	C	G	G	T	T	A	A	C	C	A	A	C	C	G	G	A	A	G	G	G	G	G	G	A	G	C	C	A	A	G	G	G	G	G	G	T	T	C	C	T	T	A	A	G	G	A	A	C	C	T	T	G	G	C	C	A	A	G	G	C	C	T	T	G	G	A	A	T	T	G	G	G	G	T	T	C	C	G	G	A	A	A	A	A	A	C	C	G	G	G	G	G	G	A	A	C	C	G	G	A	A	A	A	T	T	G	G	T	T	A	A	G	G	G	G	A	A	C	C	T	T	T	T	C	C	C	C	A	A	G	G	A	A	C	C	T	T	A	A	C	C	C	C	C	C	A	A	G	G	A	A	C	C	G	G	T	T	C	C	C	C	G	G	T	T	T	T	G	G	C	C	A	A	C	C	T	T	T	T	G	G	A	A	A	A	C	C	A	A	A	A	C	C	A	A	A	A	G	G	C	C	T	T	C	C	G	G	C	C	T	T	C	C	A	A	G	G	C	C	G	G	G	G	G	G	C	C	A	A	G	G	A	A	A	A	G	G	G	G	G	G	G	G	T	T	A	A	A	A	G	G	A	A	G	G	A	A	A	A	G	G	G	G	T	T	G	G	T	T	T	T	A	A	G	G	A	A	A	A	G	G	A	A	G	G	C	C	T	T	C	C	G	G	C	C	A	A	T	T	C	C	C	C	T	T	T	T	G	G	T	T	G	G	G	G	G	G	G	G	A	A	C	C	C	C	C	C	A	A	A	A	T	T	C	C	T	T	T	T	C	C	C	C	G	G	C	C	T	T	C	C	C	C	A	A	A	A	G	G	A	A	A	A	A	A	C	C	C	C	G	G	A	A	G	G	A	A	G	G	G	G	G	G	T	T	T	T	G	G	G	G	G	G	T	T	T	T	T	T	A	A	C	C	C	C	A	A	C	C	G	G	C	C	C	C	C	C	T	T	A	A	T	T	A	A	G	G	T	T	C	C	C	C	G	G	A	A	A	A	A	A	A	A	A	A	C	C	G	G	T	T	A	A	A	A	C	C	A	A	A	A	G	G	T	T	A	A	G	G	T	T	G	G	G	G	C	C	A	A	C	C	A	A	A	A	NA	NA	C	C	C	C	A	A	C	C	A	A	T	T	T	T	T	T	G	G	A	A	C	C	C	C	T	T	G	G	T	T	A	A	T	T	C	C	C	C	C	C	C	C	A	A	A	A	C	C	G	G	C	C	G	G	C	C	G	G	G	G	G	G	A	A	T	T	A	A	C	C	T	T	C	C	C	C	C	C	A	A	T	T	C	C	T	T	C	C	A	A	T	T	T	T	T	T	A	A	T	T	T	T	T	T	C	C	A	A	G	G	A	A	C	C	T	T	G	G	T	T	T	T	A	A	A	A	A	A	A	A	T	T	A	A	A	A	C	C	A	A	G	G	G	G	C	C	G	G	C	C	C	C	A	A	G	G	A	A	A	A	C	C	G	G	T	T	C	C	C	C	G	G	C	C	T	T	A	A	A	A	C	C	G	G	C	C	T	T	C	C	A	A	G	G	T	T	A	A	T	T	T	T	G	G	C	C	A	A	T	T	G	G	G	G	A	A	C	C	T	T	A	A	A	A	T	T	C	C	A	A	G	G	C	C	A	A	A	A	A	A	C	C	C	C	T	T	T	T	C	C	C	C	C	C	G	G	G	G	A	A	G	G	T	T	C	C	C	C	T	T	A	A	G	G	A	A	T	T	G	G	G	G	C	C	G	G	C	C	A	A	G	G	C	C	G	G	G	G	C	C	C	C	T	T	A	A	C	C	T	T	T	T	C	C	T	T	C	C	T	T	G	G	C	C	G	G	C	C	T	T	G	G	A	A	G	G	T	T	C	C	A	A	C	C	C	C	C	C	C	C	C	C	T	T	T	T	C	C	G	G	T	T	T	T	G	G	A	A	G	G	T	T	G	G	A	A	A	A	C	C	C	C	C	C	C	C	T	T	T	T	T	T	G	G	A	A	C	C	G	G	T	T	A	A	A	A	T	T	C	C	A	A	G	G	T	T	A	A	C	C	C	C	C	C	A	A	T	T	A	A	G	G	A	A	C	C	C	C	T	T	G	G	A	A	T	T	C	C	A	A	A	A	T	T	G	G	A	A	T	T	T	T	T	T	G	G	C	C	C	C	G	G	G	G	C	C	C	C	G	G	T	T	T	T	A	A	T	T	T	T	C	C	G	G	G	G	G	G	T	T	G	G	T	T	G	G	G	G	G	G	T	T	A	A	A	A	T	T	A	A	G	G	T	T	T	T	A	A	G	G	T	T	G	G	G	G	C	C	C	C	G	G	NA	NA	G	G	C	C	G	G	A	A	G	G	G	G	G	G	G	G	T	T	T	T	T	T	A	A	T	T	G	G	T	T	G	G	G	G	T	T	A	A	G	G	A	A	G	G	A	A	G	G	C	C	T	T	G	G	A	A	G	G	A	A	G	G	T	T	A	A	NA	NA	T	T	A	A	A	A	A	A	T	T	G	G	C	C	C	C	T	T	C	C	T	T	G	G	G	G	A	A	G	G	T	T	A	A	A	A	A	A	A	A	T	T	T	T	C	C	G	G	C	C	C	C	C	C	C	C	T	T	A	A	C	C	A	A	G	G	A	A	A	A	T	T	A	A	G	G	T	T	C	C	C	C	A	A	G	G	G	G	T	T	G	G	T	T	T	T	A	A	A	A	G	G	C	C	A	A	G	G	C	C	G	G	C	C	T	T	C	C	G	G	T	T	C	C	A	A	A	A	T	T	C	C	C	C	G	G	G	G	G	G	A	A	A	A	C	C	T	T	G	G	C	C	G	G	G	G	A	A	G	G	NA	NA	C	C	A	A	G	G	C	C	G	G	C	C	A	A	G	G	G	G	C	C	A	A	T	T	A	A	G	G	G	G	T	T	G	G	G	G	C	C	T	T	C	C	G	G	T	T	A	A	T	T	A	A	C	C	A	A	T	T	T	T	G	G	T	T	A	A	C	C	A	A	T	T	A	A	G	G	C	C	A	A	A	A	T	T	C	C	A	A	G	G	T	T	T	T	G	G	A	A	A	A	A	A	T	T	A	A	T	T	G	G	T	T	A	A	C	C	T	T	G	G	A	A	C	C	T	T	C	C	A	A	C	C	T	T	G	G	T	T	A	A	C	C	G	G	C	C	C	C	A	A	G	G	T	T	G	G	C	C	G	G	A	A	G	G	T	T	C	C	A	A	T	T	G	G	NA	NA	T	T	C	C	G	G	A	A	G	G	C	C	T	T	T	T	G	G	C	C	C	C	C	C	T	T	A	A	G	G	T	T	T	T	T	T	T	T	A	A	G	G	C	C	T	T	A	A	C	C	G	G	T	T	C	C	G	G	A	A	T	T	G	G	G	G	T	T	C	C	G	G	G	G	C	C	A	A	A	A	A	A	G	G	G	G	A	A	C	C	T	T	A	A	T	T	C	C	G	G	T	T	C	C	C	C	G	G	A	A	C	C	A	A	A	A	C	C	G	G	C	C	G	G	G	G	C	C	C	C	G	G	G	G	G	G	G	G	T	T	T	T	G	G	T	T	T	T	A	A	G	G	C	C	C	C	A	A	T	T	G	G	G	G	T	T	A	A	C	C	C	C	C	C	T	T	A	A	A	A	T	T	G	G	G	G	T	T	T	T	T	T	G	G	A	A	A	A	C	C	A	A	A	A	C	C	G	G	G	G	G	G	G	G	A	A	G	G	A	A	A	A	C	C	C	C	T	T	A	A	T	T	C	C	T	T	C	C	A	A	A	A	C	C	C	C	G	G	T	T	T	T	T	T	G	G	C	C	C	C	T	T	C	C	G	G	C	C	G	G	A	A	T	T	A	A	C	C	T	T	C	C	T	T	G	G	C	C	A	A	G	G	C	C	A	A	T	T	T	T	A	A	G	G	G	G	T	T	C	C	C	C	G	G	G	G	T	T	A	A	A	A	C	C	G	G	C	C	G	G	G	G	C	C	C	C	G	G	T	T	C	C	G	G	A	A	T	T	G	G	G	G	C	C	C	C	C	C	G	G	A	A	T	T	T	T	T	T	T	T	G	G	C	C	C	C	C	C	G	G	T	T	T	T	T	T	T	T	G	G	G	G	C	C	T	T	G	G	G	G	C	C	T	T	A	A	A	A	A	A	C	C	G	G	G	G	A	A	C	C	A	A	C	C	T	T	G	G	C	C	C	C	G	G	A	A	C	C	C	C	G	G	G	G	T	T	A	A	A	A	G	G	A	A	T	T	T	T	A	A	G	G	T	T	C	C	C	C	G	G	T	T	T	T	G	G	A	A	G	G	C	C	T	T	T	T	C	C	A	A	A	A	C	C	T	T	T	T	G	G	T	T	A	A	G	G	C	C	A	A	A	A	A	A	T	T	C	C	C	C	C	C	T	T	A	A	G	G	A	A	G	G	G	G	T	T	NA	NA	C	C	T	T	C	C	G	G	G	G	G	G	T	T	G	G	G	G	C	C	A	A	G	G	A	A	C	C	G	G	C	C	G	G	A	A	C	C	T	T	A	A	C	C	G	G	G	G	T	T	C	C	T	T	C	C	G	G	G	G	T	T	T	T	G	G	A	A	T	T	T	T	A	A	A	A	A	A	G	G	T	T	A	A	C	C	G	G	T	T	C	C	C	C	C	C	G	G	A	A	T	T	C	C	G	G	A	A	G	G	C	C	C	C	A	A	T	T	T	T	C	C	C	C	C	C	A	A	G	G	C	C	T	T	C	C	T	T	C	C	A	A	C	C	T	T	T	T	G	G	G	G	T	T	A	A	G	G	T	T	C	C	T	T	A	A	T	T	A	A	G	G	G	G	A	A	A	A	C	C	C	C	G	G	C	C	A	A	A	A	G	G	T	T	T	T	C	C	C	C	A	A	C	C	A	A	G	G	C	C	G	G	G	G	G	G	T	T	C	C	C	C	C	C	A	A	G	G	G	G	A	A	C	C	A	A	A	A	T	T	G	G	G	G	T	T	C	C	C	C	C	C	A	A	C	C	G	G	C	C	C	C	C	C	G	G	C	C	G	G	G	G	T	T	G	G	A	A	T	T	C	C	C	C	G	G	T	T	T	T	C	C	G	G	G	G	G	G	A	A	G	G	C	C	T	T	G	G	G	G	A	A	A	A	T	T	T	T	T	T	G	G	T	T	T	T	G	G	A	A	C	C	A	A	A	A	T	T	G	G	G	G	T	T	C	C	A	A	T	T	G	G	C	C	A	A	A	A	A	A	G	G	A	A	G	G	T	T	T	T	T	T	T	T	C	C	A	A	G	G	C	C	A	A	G	G	T	T	C	C	C	C	T	T	C	C	G	G	A	A	A	A	G	G	G	G	A	A	C	C	G	G	A	A	T	T	C	C	C	C	C	C	T	T	T	T	G	G	C	C	A	A	T	T	G	G	G	G	G	G	T	T	G	G	T	T	G	G	G	G	G	G	A	A	T	T	G	G	T	T	G	G	T	T	T	T	C	C	G	G	T	T	G	G	A	A	C	C	A	A	G	G	G	G	T	T	A	A	C	C	T	T	G	G	A	A	T	T	A	A	G	G	G	G	A	A	C	C	C	C	G	G	C	C	T	T	C	C	G	G	G	G	T	T	G	G	C	C	T	T	T	T	A	A	C	C	C	C	G	G	C	C	G	G	A	A	G	G	G	G	T	T	G	G	T	T	G	G	A	A	T	T	G	G	A	A	G	G	C	C	C	C	T	T	G	G	T	T	T	T	C	C	T	T	T	T	G	G	A	A	A	A	G	G	G	G	A	A	C	C	A	A	A	A	A	A	C	C	G	G	C	C	C	C	G	G	T	T	C	C	G	G	T	T	T	T	A	A	G	G	T	T	G	G	G	G	T	T	C	C	C	C	T	T	C	C	C	C	T	T	A	A	A	A	T	T	A	A	G	G	A	A	C	C	G	G	A	A	C	C	T	T	G	G	A	A	A	A	G	G	C	C	A	A	C	C	A	A	T	T	T	T	T	T	A	A	T	T	G	G	T	T	G	G	T	T	T	T	G	G	A	A	C	C	A	A	C	C	A	A	A	A	C	C	T	T	T	T	T	T	T	T	C	C	C	C	A	A	A	A	T	T	G	G	A	A	A	A	A	A	C	C	A	A	A	A	T	T	G	G	A	A	C	C	G	G	T	T	G	G	A	A	G	G	G	G	G	G	C	C	C	C	G	G	C	C	A	A	G	G	C	C	T	T	G	G	T	T	G	G	A	A	C	C	C	C	T	T	C	C	T	T	G	G	A	A	T	T	G	G	T	T	T	T	A	A	T	T	G	G	C	C	T	T	T	T	T	T	C	C	C	C	C	C	G	G	T	T	G	G	C	C	A	A	C	C	G	G	G	G	T	T	A	A	A	A	C	C	C	C	C	C	C	C	C	C	G	G	C	C	A	A	T	T	T	T	G	G	G	G	A	A	A	A	G	G	A	A	G	G	A	A	G	G	G	G	C	C	T	T	A	A	G	G	A	A	C	C	C	C	G	G	G	G	C	C	C	C	G	G	C	C	C	C	C	C	G	G	C	C	T	T	T	T	G	G	A	A	A	A	C	C	G	G	G	G	C	C	G	G	C	C	T	T	A	A	A	A	G	G	G	G	C	C	A	A	A	A	G	G	T	T	C	C	T	T	G	G	C	C	T	T	C	C	T	T	T	T	T	T	C	C	C	C	C	C	T	T	A	A	G	G	T	T	G	G	C	C	A	A	G	G	T	T	C	C	T	T	T	T	G	G	G	G	C	C	C	C	A	A	C	C	C	C	NA	NA	C	T	T	T	A	A	G	G	T	T	T	T	T	T	C	C	C	C	C	C	A	A	G	G	T	T	A	A	G	G	G	G	C	C	G	G	G	G	C	C	C	C	C	C	A	A	T	T	G	G	G	G	C	C	G	G	A	A	A	A	A	A	G	G	A	A	A	A	G	G	G	G	A	A	T	T	A	A	C	C	T	T	G	G	G	G	A	A	G	G	A	A	T	T	G	G	T	T	A	A	C	C	C	C	C	C	G	G	A	A	G	G	T	T	T	T	T	T	A	A	A	A	A	A	G	G	T	T	C	C	G	G	C	C	G	G	T	T	T	T	G	G	T	T	C	C	G	G	G	G	T	T	C	C	C	C	C	C	C	C	C	C	T	T	T	T	G	G	G	G	C	C	A	A	C	C	A	A	C	C	G	G	T	T	G	G	C	C	G	G	G	G	T	T	A	A	A	A	C	C	G	G	G	G	A	A	C	C	G	G	A	A	C	C	T	T	G	G	G	G	A	A	C	C	G	G	C	C	C	C	C	C	C	C	C	C	T	T	C	C	A	A	T	T	T	T	C	C	A	A	A	A	NA	NA	T	T	A	A	A	A	T	T	A	A	C	C	A	A	T	T	C	C	C	C	G	G	C	C	G	G	G	G	C	C	T	T	G	G	C	C	G	G	C	C	T	T	A	A	T	T	G	G	G	G	T	T	T	T	T	T	C	C	T	T	C	C	A	A	C	C	T	T	G	G	T	T	G	G	A	A	C	C	A	A	A	A	G	G	G	G	C	C	C	C	C	C	T	T	A	A	T	T	A	A	A	A	C	C	T	T	G	G	G	G	C	C	G	G	G	G	A	A	G	G	T	T	C	C	A	A	A	A	T	T	T	T	T	T	C	C	C	C	G	G	C	C	G	G	C	C	T	T	T	T	T	T	G	G	A	A	A	A	C	C	A	A	A	A	T	T	G	G	C	C	T	T	A	A	G	G	G	G	T	T	T	T	T	T	G	G	T	T	A	A	T	T	T	T	A	A	G	G	T	T	C	C	G	G	A	A	G	G	G	G	C	C	C	C	A	A	G	G	G	G	G	G	T	T	T	T	C	C	T	T	T	T	T	T	G	G	G	G	A	A	A	A	A	A	G	G	C	C	A	A	A	A	C	C	G	G	C	C	G	G	A	A	T	T	G	G	C	C	G	G	G	G	C	C	C	C	C	C	C	C	C	C	T	T	G	G	A	A	G	G	C	C	A	A	T	T	G	G	C	C	C	C	G	G	A	A	G	G	T	T	G	G	C	C	C	C	A	A	T	T	C	C	A	A	C	C	A	A	C	C	T	T	C	C	G	G	C	C	C	C	A	A	T	T	A	A	A	A	T	T	G	G	G	G	C	C	G	G	C	C	G	G	T	T	G	G	G	G	C	C	C	C	A	A	G	G	G	G	G	G	A	A	C	C	C	C	A	A	G	G	G	G	A	A	A	A	G	G	A	A	A	A	A	A	A	A	A	A	T	T	G	G	C	C	C	C	T	T	A	A	C	C	T	T	T	T	C	C	C	C	G	G	A	A	A	A	A	A	G	G	C	C	A	A	C	C	A	A	C	C	T	T	G	G	C	C	A	A	C	C	A	A	G	G	G	G	C	C	C	C	G	G	T	T	C	C	G	G	T	T	C	C	G	G	C	C	A	A	G	G	C	C	T	T	T	T	A	A	T	T	C	C	G	G	A	A	A	A	A	A	A	A	G	G	A	A	G	G	C	C	A	A	T	T	T	T	G	G	C	C	T	T	C	C	A	A	T	T	C	C	A	A	A	A	A	A	C	C	G	G	C	C	T	T	T	T	G	G	C	C	C	C	G	G	G	G	T	T	A	A	C	C	G	G	T	T	A	A	C	C	T	T	A	A	T	T	G	G	G	G	C	C	G	G	G	G	A	A	T	T	T	T	A	A	C	C	C	C	G	G	G	G	A	A	T	T	A	A	G	G	A	A	C	C	A	A	C	C	C	C	C	C	C	C	A	A	C	C	T	T	A	A	G	G	G	G	C	C	A	A	C	C	C	C	A	A	A	A	G	G	T	T	G	G	G	G	T	T	G	G	C	C	C	C	C	C	C	C	A	A	C	C	A	A	G	G	A	A	G	G	C	C	T	T	T	T	G	G	C	C	G	G	C	C	G	G	T	T	C	C	C	C	G	G	C	C	C	C	T	T	C	C	C	C	T	T	A	A	T	T	A	A	C	C	A	A	C	C	G	G	T	T	A	A	C	C	C	C	C	C	T	T	G	G	T	T	C	C	C	C	T	T	T	T	A	A	C	C	T	T	A	A	T	T	G	G	G	G	A	A	G	G	A	A	G	G	T	T	A	A	A	A	G	G	C	C	G	G	C	C	A	A	G	G	T	T	G	G	G	G	G	G	A	A	A	A	A	A	C	C	G	G	G	G	C	C	C	C	G	G	G	G	G	G	A	A	T	T	A	A	C	C	A	A	T	T	A	A	T	T	G	G	T	T	T	T	T	T	T	T	A	A	A	A	A	A	A	A	C	C	T	T	A	A	A	A	T	T	C	C	A	A	A	A	C	C	G	G	C	C	T	T	G	G	G	G	A	A	C	C	A	A	T	T	A	A	C	C	A	A	C	C	T	T	G	G	G	G	T	T	T	T	C	C	C	C	G	G	A	A	G	G	G	G	G	G	A	A	A	A	T	T	G	G	C	C	G	G	C	C	T	T	C	C	G	G	A	A	C	C	G	G	C	C	C	C	C	C	T	T	C	C	T	T	G	G	T	T	C	C	G	G	T	T	A	A	C	C	A	A	A	A	C	C	T	T	C	C	C	C	G	G	T	T	G	G	T	T	G	G	T	T	A	A	T	T	G	G	G	G	A	A	A	A	A	A	C	C	A	A	G	G	G	G	A	A	A	A	G	G	C	C	G	G	A	A	A	A	C	C	G	G	T	T	T	T	G	G	C	C	T	T	C	C	G	G	A	A	A	A	A	A	A	A	G	G	C	C	G	G	T	T	A	A	G	G	A	A	C	C	G	G	G	G	C	C	T	T	T	T	G	G	T	T	A	A	T	T	C	C	A	A	A	A	G	G	A	A	A	A	C	C	A	A	T	T	A	A	A	A	A	A	A	A	C	C	G	G	G	G	G	G	A	A	T	T	A	A	G	G	G	G	C	C	C	C	A	A	G	G	C	C	G	G	A	A	T	T	G	G	T	T	G	G	A	A	C	C	A	A	C	C	G	G	T	T	T	T	T	T	C	C	A	A	T	T	C	C	T	T	A	A	A	A	G	G	G	G	A	A	C	C	T	T	A	A	G	G	A	A	T	T	A	A	G	G	G	G	C	C	A	A	G	G	G	G	T	T	T	T	T	T	A	A	C	C	G	G	C	C	C	C	G	G	G	G	T	T	G	G	A	A	A	A	C	C	G	G	A	A	G	G	T	T	G	G	A	A	T	T	A	A	C	C	G	G	T	T	G	G	A	A	A	A	A	A	C	C	C	C	G	G	C	C	T	T	A	A	G	G	A	A	C	C	C	C	T	T	C	C	C	C	G	G
CC	OR219f64	NA	NA	1	NA	G	G	G	G	A	A	C	C	G	G	G	G	T	T	A	A	T	T	A	A	C	C	C	C	G	G	A	A	T	C	A	C	C	C	T	C	T	T	C	C	G	A	T	T	C	T	T	C	T	C	A	A	G	A	A	A	T	A	G	G	A	G	C	C	C	C	A	A	C	C	C	A	A	A	A	A	T	T	G	G	G	G	G	G	C	C	A	A	G	G	C	C	A	A	C	C	A	A	T	T	C	C	A	A	C	C	A	A	T	T	G	G	G	G	C	C	C	C	C	C	G	G	G	G	G	G	G	G	T	T	A	A	G	G	C	C	T	T	T	T	G	G	G	G	G	G	T	C	A	A	A	C	NA	NA	A	A	T	T	C	C	T	T	C	C	T	T	A	A	A	T	A	C	C	C	G	A	NA	NA	G	G	G	T	C	C	C	T	G	G	C	C	T	T	G	G	G	G	A	A	A	A	C	C	G	G	T	T	T	T	T	C	A	A	G	G	C	C	G	G	G	A	G	G	C	T	A	G	G	G	G	A	T	C	C	C	G	G	G	G	C	C	A	C	T	T	C	C	G	G	T	T	A	A	C	C	C	C	C	T	T	C	T	T	A	G	C	T	G	C	A	A	G	G	G	A	A	A	A	A	G	G	C	C	A	G	T	A	C	A	C	A	T	C	C	C	C	T	T	C	T	C	T	T	A	A	G	G	C	C	T	G	G	G	A	C	T	C	T	C	G	C	T	C	C	T	T	A	T	C	G	G	G	G	C	C	T	T	C	C	G	G	A	A	A	A	A	A	T	T	G	A	G	G	C	C	A	A	G	G	T	T	G	G	C	C	C	C	C	C	T	T	G	G	T	T	T	T	C	C	A	A	T	T	T	T	A	A	G	G	G	G	A	A	A	A	A	A	C	C	C	C	C	C	C	C	G	G	A	A	A	A	G	G	C	C	T	T	T	T	C	C	T	T	C	C	G	G	A	A	G	G	C	C	A	A	G	G	G	G	C	C	C	C	G	G	C	C	C	C	G	G	G	G	G	G	T	T	G	G	G	G	T	T	C	C	G	G	G	G	G	G	A	A	G	G	T	T	T	T	C	C	C	C	G	G	C	C	C	C	G	G	C	C	T	T	C	C	G	G	G	G	T	T	T	T	A	A	G	G	A	A	G	G	G	G	T	T	T	T	T	T	C	C	G	G	A	A	G	G	C	C	C	C	T	T	C	C	A	A	A	A	T	T	A	A	T	T	G	G	C	C	T	T	T	T	C	C	T	T	C	C	G	G	G	G	C	C	T	T	T	T	A	A	T	T	C	C	A	A	T	T	G	G	T	T	C	C	A	A	C	C	A	A	C	C	G	G	C	C	G	G	A	A	A	A	G	G	T	T	C	C	G	G	A	A	A	A	C	C	C	C	A	A	C	C	G	G	G	G	G	G	T	T	G	G	C	C	C	C	A	A	C	C	G	G	T	T	G	G	C	C	T	T	T	T	C	C	T	T	T	T	A	A	G	G	C	C	T	T	T	T	G	G	C	C	G	G	C	C	G	G	G	G	T	T	C	C	G	G	A	A	T	T	C	C	T	T	C	C	A	A	G	G	A	A	C	C	G	G	G	G	C	C	T	T	G	G	T	T	T	T	G	G	NA	NA	C	C	G	G	G	G	T	T	A	A	A	A	G	G	G	G	T	T	G	G	C	C	T	T	A	A	T	T	A	A	C	C	C	C	C	C	G	G	T	T	G	G	C	C	G	G	C	C	G	G	A	A	C	C	C	C	C	C	G	G	T	T	A	A	C	C	A	A	A	A	G	G	A	A	T	T	T	T	C	C	G	G	A	A	C	C	G	G	G	G	G	G	A	A	C	C	G	G	C	C	C	C	A	A	T	T	A	A	T	T	A	A	G	G	C	C	C	C	A	A	A	A	A	A	G	G	G	G	C	C	G	G	T	T	G	G	G	G	G	G	T	T	G	G	G	G	A	A	C	C	C	C	C	C	A	A	C	C	A	A	A	A	C	C	C	C	C	C	T	T	C	C	G	G	C	C	C	C	A	A	T	T	C	C	G	G	A	A	G	G	T	T	C	C	A	A	T	T	T	T	T	T	G	G	C	C	C	C	G	G	A	A	C	C	A	A	C	C	T	T	C	C	G	G	G	G	A	A	T	T	G	G	A	A	T	T	T	T	A	A	C	C	G	G	T	T	G	G	G	G	A	A	G	G	C	C	C	C	A	A	G	G	A	A	T	T	C	C	C	C	A	A	G	G	C	C	G	G	A	A	A	A	C	C	G	G	G	G	A	A	G	G	G	G	T	T	G	G	G	G	A	A	T	T	T	T	C	C	C	C	T	T	C	C	G	G	C	C	G	G	A	A	T	T	C	C	G	G	T	T	G	G	G	G	T	T	C	C	A	A	A	A	G	G	G	G	T	T	T	T	A	A	A	A	G	G	A	A	G	G	A	A	G	G	G	G	G	G	A	A	A	A	T	T	T	T	A	A	G	G	A	A	C	C	C	C	A	A	A	A	C	C	A	A	T	T	G	G	T	T	G	G	G	G	G	G	C	C	T	T	NA	NA	T	T	C	C	C	C	G	G	C	C	C	C	A	A	C	C	A	A	A	A	C	C	C	C	G	G	C	C	A	A	C	C	C	C	C	C	C	C	T	T	A	A	T	T	A	A	A	A	A	A	G	G	C	C	A	A	A	A	G	G	A	A	T	T	A	A	G	G	A	A	A	A	C	C	G	G	T	T	G	G	C	C	A	A	C	C	C	C	G	G	C	C	G	G	A	A	G	G	T	T	T	T	C	C	G	G	T	T	G	G	T	T	G	G	G	G	A	A	G	G	G	G	C	C	T	T	G	G	A	A	C	C	G	G	C	C	G	G	A	A	G	G	A	A	C	C	G	G	C	C	C	C	G	G	C	C	T	T	T	T	T	T	T	T	A	A	C	C	T	T	G	G	C	C	A	A	T	T	T	T	G	G	T	T	A	A	A	A	T	T	A	A	G	G	C	C	T	T	G	G	G	G	A	A	A	A	A	A	G	G	T	A	T	T	G	G	T	T	T	T	T	T	G	G	A	A	G	G	T	T	C	C	T	T	A	A	C	C	T	T	G	G	T	T	G	G	A	A	G	G	A	A	T	T	C	C	G	G	C	C	C	C	G	G	C	C	T	T	C	C	G	G	A	A	A	A	C	C	A	A	A	A	A	A	C	C	A	A	C	C	T	T	C	C	G	G	C	C	C	C	T	T	T	T	T	T	C	C	T	T	G	G	G	G	G	G	C	C	A	A	T	T	C	C	A	A	A	A	T	T	T	T	A	T	A	A	T	T	C	C	T	T	G	G	C	C	T	T	A	A	T	T	G	G	T	T	C	C	T	T	C	C	G	G	A	A	T	T	G	G	C	C	T	T	G	G	G	G	G	G	A	A	A	A	A	A	T	T	A	A	C	C	T	T	T	T	C	C	G	G	T	T	C	C	G	G	T	T	A	A	A	A	A	A	G	G	G	G	G	G	G	G	T	T	A	A	A	A	A	A	G	G	G	G	A	A	C	C	G	G	T	T	G	G	C	C	G	G	T	T	A	A	G	G	C	C	T	T	A	A	A	A	C	C	T	T	C	C	A	A	A	A	G	G	T	T	C	C	C	C	G	G	C	C	A	A	G	G	T	T	G	G	T	T	A	A	G	G	T	T	T	T	C	C	T	T	A	A	T	T	C	C	A	A	A	A	G	G	G	G	A	A	C	C	G	G	C	C	G	G	G	G	T	T	A	A	NA	NA	G	G	A	A	G	G	A	A	T	T	C	C	A	A	C	C	T	T	G	G	T	T	T	T	A	A	C	C	A	A	G	G	A	A	T	T	G	G	A	A	G	G	C	C	C	C	C	C	A	A	T	T	G	G	C	C	A	A	G	G	C	C	A	A	T	T	A	A	C	C	C	C	A	A	T	T	T	T	T	T	C	C	T	T	T	T	A	A	C	C	G	G	C	C	G	G	C	C	T	T	G	G	C	C	T	T	G	G	T	T	G	G	A	A	A	A	C	C	A	A	G	G	G	G	T	T	C	C	C	C	T	T	C	C	G	G	A	A	G	G	T	T	C	C	C	C	C	C	A	A	G	G	C	C	A	A	C	C	A	A	G	G	G	G	A	A	C	C	T	T	G	G	T	T	G	G	T	T	A	A	C	C	G	G	C	C	G	G	NA	NA	T	T	T	T	C	C	T	T	C	C	T	T	A	A	C	C	A	A	A	A	A	A	C	C	T	T	T	T	C	C	G	G	G	G	T	T	C	C	G	G	A	A	A	A	C	C	T	T	T	T	G	G	G	G	G	G	A	A	C	C	T	T	C	C	A	A	T	T	A	A	T	T	T	T	G	G	C	C	G	G	G	G	C	C	G	G	C	C	C	C	T	T	T	T	G	G	T	T	T	T	A	A	A	A	C	C	G	G	G	G	C	C	T	T	G	G	G	G	A	A	T	T	C	C	G	G	G	G	T	T	G	G	A	A	G	G	C	C	A	A	C	C	C	C	G	G	T	T	G	G	A	A	T	T	A	A	C	C	A	A	C	C	C	C	A	A	G	G	C	C	T	T	G	G	A	A	A	A	G	G	C	C	T	T	T	T	G	G	A	A	G	G	NA	NA	C	C	C	C	A	A	C	C	C	C	C	C	G	G	C	C	G	G	A	A	G	G	G	G	A	A	T	T	G	G	A	A	C	C	G	G	C	C	T	T	T	T	C	C	G	G	A	A	G	A	T	T	A	A	C	C	C	C	G	G	T	T	C	C	A	A	G	G	C	C	T	T	A	A	T	T	A	A	C	C	T	T	C	C	C	C	A	A	A	A	G	G	T	T	C	C	C	C	G	G	A	A	G	G	A	A	T	T	A	A	C	C	A	A	A	A	G	G	G	G	A	A	G	G	C	C	C	C	NA	NA	G	C	G	G	G	G	C	C	C	C	T	G	NA	NA	NA	NA	A	C	G	T	A	A	G	G	A	T	G	A	G	G	A	T	A	G	T	T	T	C	C	A	C	T	C	T	A	A	C	G	C	C	T	G	T	C	C	C	NA	NA	T	C	T	A	C	G	C	C	G	A	NA	NA	A	A	NA	NA	C	C	G	A	T	C	G	A	G	G	G	G	NA	NA	A	G	T	C	A	G	C	C	A	A	C	C	G	G	G	G	T	T	T	C	G	A	G	G	T	T	G	C	A	A	T	T	G	G	A	G	A	G	A	C	T	A	G	G	A	A	C	G	G	G	G	A	T	T	A	G	C	T	C	C	T	C	C	C	T	T	G	A	A	A	G	G	C	T	G	C	G	A	A	A	G	A	A	A	G	G	C	T	A	G	C	C	G	G	T	C	A	A	G	G	A	G	A	A	C	C	T	T	T	C	C	A	T	T	G	C	G	G	G	G	G	A	A	A	T	T	C	G	C	A	A	C	C	C	T	A	A	G	T	T	T	T	C	C	A	A	C	C	C	C	C	A	T	C	T	C	A	A	G	G	G	G	C	T	C	C	C	C	G	G	A	G	C	G	A	G	G	A	A	A	T	T	G	G	A	G	A	T	G	G	A	A	A	A	C	C	T	C	G	A	T	C	T	T	G	G	C	C	T	C	A	A	G	A	C	C	C	C	C	C	C	G	C	C	T	T	T	T	A	G	T	C	G	G	G	T	G	T	C	A	G	A	T	C	A	A	NA	NA	C	C	G	A	G	A	G	A	T	T	C	C	A	A	G	A	T	C	C	C	T	C	T	C	C	C	C	A	C	C	G	G	G	G	T	T	T	T	C	C	C	A	A	A	T	C	T	C	A	G	G	G	A	T	C	C	G	A	A	G	A	G	G	G	A	G	G	G	A	A	T	C	A	T	T	C	C	T	A	A	T	G	A	A	C	A	A	A	C	C	C	T	G	A	A	T	G	G	T	C	A	G	C	C	T	T	NA	NA	A	A	A	A	G	A	G	G	A	C	C	G	A	T	A	C	A	A	C	T	T	T	G	A	A	G	A	A	G	G	A	G	A	C	G	G	C	T	A	G	C	C	A	A	G	G	G	G	T	T	G	G	A	G	C	T	C	C	C	C	C	C	C	C	C	G	G	G	NA	NA	A	A	G	G	A	C	T	G	T	T	G	G	A	A	A	G	G	T	C	C	C	T	G	T	G	A	C	C	G	A	G	A	C	G	A	A	A	A	T	C	C	C	T	T	G	A	C	T	G	G	G	G	G	T	A	G	T	T	T	T	G	G	A	A	T	T	G	G	C	C	A	G	T	A	G	G	A	A	G	T	A	G	G	A	G	A	G	A	C	C	A	A	A	A	C	C	A	A	A	A	T	C	T	T	T	T	A	T	G	T	G	G	NA	NA	G	G	T	A	A	A	C	C	T	T	T	C	C	C	A	G	G	G	C	C	C	C	C	C	A	G	G	A	G	A	T	T	G	A	A	G	T	T	A	A	T	T	T	T	T	T	G	G	G	A	A	G	C	C	C	C	T	T	G	T	G	G	G	G	T	C	NA	NA	A	G	G	G	A	A	C	T	C	C	A	A	A	T	T	A	T	T	A	G	A	G	NA	NA	G	T	A	T	T	C	A	A	C	A	A	A	C	T	G	C	A	A	G	A	T	T	T	T	T	A	A	G	A	G	G	A	G	C	A	G	G	A	A	C	C	T	C	C	C	T	T	C	T	T	C	C	G	G	T	T	A	G	A	G	A	G	C	T	T	C	G	G	NA	NA	G	A	A	A	NA	NA	C	T	G	G	A	G	T	T	G	A	C	T	T	C	T	T	T	C	NA	NA	A	G	A	A	G	T	NA	NA	G	G	T	C	T	T	G	A	G	C	G	T	A	A	G	T	G	G	A	G	T	T	T	G	A	G	C	T	C	T	A	G	NA	NA	C	T	G	T	G	A	C	C	A	T	T	C	C	C	G	T	T	T	C	T	A	G	T	T	C	T	G	G	A	G	T	A	C	C	G	A	A	G	T	G	G	G	G	G	T	C	C	C	G	G	G	G	A	A	G	T	C	A	G	G	T	A	G	A	A	A	G	A	T	T	G	A	C	C	G	T	C	C	A	G	NA	NA	A	G	A	C	A	T	T	C	G	C	G	A	T	T	G	G	T	T	C	T	C	C	C	C	C	T	G	A	A	A	G	A	C	T	G	G	T	T	G	T	C	T	G	G	C	C	C	C	T	T	G	G	T	T	G	G	A	A	G	G	C	C	C	C	T	T	G	G	G	G	C	C	T	T	C	C	T	T	C	C	G	G	C	C	A	A	A	A	G	G	A	A	C	C	A	A	G	G	C	C	A	A	G	G	G	G	A	A	T	T	C	C	C	C	G	G	A	A	T	T	T	T	G	G	T	T	C	C	A	A	A	A	A	G	NA	NA	A	T	G	A	A	A	T	T	T	T	A	G	C	A	C	G	T	T	T	T	A	A	C	C	G	A	C	C	A	A	C	C	T	T	C	C	C	C	C	T	A	G	T	C	A	T	C	C	T	T	G	G	C	G	T	T	C	C	T	G	NA	NA	T	T	G	G	G	G	A	G	NA	NA	C	C	C	C	T	T	G	G	A	A	C	C	C	C	G	G	G	G	T	C	G	A	G	T	C	C	A	A	T	C	C	C	C	C	T	T	T	T	C	C	G	G	G	G	C	C	A	A	A	A	C	C	G	G	T	T	C	C	G	G	T	T	A	A	G	G	C	C	C	C	C	C	G	G	G	G	C	C	G	G	G	G	G	G	C	C	T	T	A	A	G	G	T	T	C	C	A	A	C	C	T	T	G	G	C	C	T	T	T	T	A	A	C	C	G	G	A	A	A	A	G	G	C	C	T	T	A	A	G	G	G	G	T	T	G	G	C	C	A	A	A	A	A	A	G	G	C	T	C	T	C	C	C	C	G	G	T	C	G	G	C	T	G	A	C	A	T	T	C	G	A	A	C	C	G	G	C	A	T	C	G	A	G	T	G	G	A	A	A	A	G	A	A	G	T	C	G	A	G	A	G	A	A	G	C	C	A	A	A	A	T	G	A	C	C	C	A	A	C	C	G	G	A	A	A	A	C	T	A	A	G	G	G	G	A	G	A	A	T	C	A	A	C	C	G	G	G	G	A	A	C	T	C	C	T	G	G	A	T	T	C	T	C	T	A	A	G	G	C	C	A	A	A	A	G	G	C	C	T	T	G	G	C	C	T	C	G	G	T	T	NA	NA	C	C	A	A	C	A	A	T	T	T	T	T	T	A	T	C	G	G	A	G	C	C	C	C	A	A	T	T	T	C	NA	NA	G	T	C	A	T	C	T	T	A	A	NA	NA	A	A	G	G	G	G	C	C	T	T	C	G	T	T	NA	NA	C	A	G	A	G	G	C	T	C	C	A	C	A	A	C	C	G	G	T	T	T	T	G	G	T	T	A	G	A	G	G	G	A	C	A	T	A	T	T	C	G	A	T	T	C	A	A	G	T	C	G	G	T	T	G	G	T	C	G	A	T	T	C	C	A	A	C	T	T	T	T	C	A	C	C	C	G	G	A	A	C	T	A	A	C	C	T	T	A	A	G	G	T	T	C	C	G	G	A	A	C	C	C	C	C	C	G	G	C	C	G	G	T	T	A	A	C	C	T	T	A	A	C	C	T	T	T	T	C	C	A	A	A	A	A	A	A	A	C	T	T	C	A	G	C	T	T	T	C	A	C	C	A	A	A	A	A	G	G	A	G	G	G	G	C	T	T	C	G	A	C	C	G	G	G	G	G	G	A	A	T	T	T	T	G	G	C	C	T	T	G	G	C	C	C	C	G	G	G	G	G	G	G	G	C	C	T	T	T	T	T	T	A	A	A	A	T	A	G	A	A	A	A	A	C	C	A	A	G	G	T	T	A	A	A	A	G	G	A	A	T	T	C	C	C	C	A	A	T	T	T	T	A	A	C	C	A	A	A	A	G	G	G	G	C	C	T	T	G	G	T	T	G	G	T	T	T	T	A	A	A	A	C	C	A	A	A	A	A	A	T	T	G	G	C	C	G	G	A	A	C	C	T	T	C	C	C	C	T	T	T	T	A	A	A	A	A	A	G	G	T	T	A	A	C	C	G	G	G	G	G	G	T	T	A	A	A	A	A	A	G	G	A	A	T	T	A	A	G	G	T	T	G	G	G	G	A	A	C	C	C	C	C	C	G	G	C	C	C	C	A	A	C	C	T	T	T	T	T	C	G	G	A	A	A	A	T	T	T	T	C	T	G	G	C	C	C	C	G	G	C	C	A	A	G	G	T	T	G	G	C	C	T	T	G	G	G	G	A	A	G	G	C	T	A	A	C	C	A	A	G	G	G	G	G	G	T	T	C	C	C	C	A	A	C	C	A	A	G	G	G	G	G	G	T	T	C	C	G	G	T	T	C	C	G	G	T	T	G	G	T	T	C	C	G	A	A	A	C	C	G	G	G	G	A	A	T	T	C	C	A	A	A	A	A	A	G	G	G	G	T	T	G	G	A	A	T	T	G	G	C	C	G	G	C	C	G	G	G	G	G	G	T	T	G	G	G	G	A	A	T	T	A	A	A	A	G	G	G	G	A	A	A	A	A	A	C	C	A	A	G	G	C	C	T	T	A	A	A	A	G	G	C	C	G	G	G	G	C	C	C	C	C	C	C	C	T	T	T	T	T	T	A	A	G	G	C	C	C	C	T	T	A	A	A	A	C	C	T	T	A	A	C	C	T	T	G	G	G	G	NA	NA	A	A	G	G	G	G	C	C	C	C	G	G	T	T	T	T	G	G	C	C	T	T	C	C	T	T	G	G	T	T	T	T	T	T	C	C	G	G	G	G	T	T	T	T	C	C	A	A	C	C	C	C	T	T	T	T	A	A	C	C	C	C	C	C	T	T	C	C	T	T	G	G	A	A	C	C	A	A	A	A	A	A	G	G	G	G	G	G	G	G	A	A	A	A	A	A	T	T	C	C	T	T	T	T	G	G	T	T	G	G	C	C	T	T	T	T	A	A	A	A	T	T	A	A	C	C	A	A	A	A	A	A	G	G	C	C	G	G	C	C	C	C	C	C	G	G	T	T	A	A	C	C	T	T	C	C	A	A	C	C	T	T	C	C	C	C	T	T	A	A	C	C	G	G	G	G	T	T	T	T	C	C	C	C	T	T	T	T	C	C	C	C	A	A	G	G	G	G	C	C	C	C	C	C	G	G	A	A	G	G	C	C	G	G	G	G	A	A	G	G	C	C	T	T	G	G	C	C	G	G	C	C	NA	NA	T	T	C	C	A	A	T	T	T	T	G	G	G	G	A	A	C	C	A	A	A	A	T	T	C	C	C	C	A	A	G	G	C	C	T	T	C	C	T	T	C	C	A	A	T	T	A	A	T	T	G	G	T	T	A	A	C	C	G	G	C	C	G	G	T	T	G	G	C	C	T	T	C	C	A	A	T	T	A	A	T	T	T	T	C	C	C	C	C	C	T	T	C	C	C	C	A	A	G	G	T	T	C	C	NA	NA	G	G	C	C	G	G	T	T	G	G	A	A	A	A	A	A	A	A	G	G	C	C	C	C	A	A	A	A	C	C	G	G	C	C	C	C	A	A	A	A	T	T	T	T	G	G	A	A	C	C	T	T	G	G	T	T	T	T	C	C	G	G	A	A	A	A	G	G	G	G	T	T	G	G	G	G	A	A	A	A	G	G	G	G	T	T	C	C	G	G	C	C	G	G	A	A	A	A	A	A	G	G	G	G	G	G	A	A	G	G	G	G	G	G	A	A	G	G	A	A	C	C	NA	NA	C	T	T	T	C	C	G	G	C	C	G	G	C	C	C	C	G	G	T	T	A	A	C	T	A	A	C	T	G	G	A	C	G	G	G	G	G	C	NA	NA	C	T	A	A	G	G	G	G	G	G	T	T	C	C	NA	NA	A	T	G	G	A	A	C	C	T	T	G	G	C	C	A	G	G	G	C	T	T	G	G	A	A	A	T	C	G	T	G	A	NA	NA	C	C	G	G	A	A	A	A	A	G	C	A	G	G	NA	NA	G	G	A	A	C	C	G	G	A	A	A	G	T	T	G	G	T	C	A	A	G	G	G	G	A	G	C	C	T	T	T	T	C	C	C	C	A	A	G	G	A	A	C	C	T	T	A	A	C	C	C	C	C	C	A	A	G	G	A	A	C	T	G	G	T	C	C	C	C	G	G	G	T	T	T	T	G	G	C	C	A	A	C	C	T	C	T	G	G	G	A	A	A	A	C	C	A	A	A	A	C	C	A	A	A	A	G	G	C	C	T	T	C	C	G	G	C	C	T	T	C	C	A	A	G	G	C	C	NA	NA	NA	NA	G	T	C	C	A	G	G	G	A	T	A	A	G	A	G	A	G	G	G	G	T	A	A	A	A	A	A	A	A	G	G	A	A	G	A	A	G	A	G	G	T	T	G	G	T	T	T	T	A	A	G	G	A	A	A	A	G	A	A	G	G	G	C	C	T	T	C	C	G	G	C	C	A	A	T	T	C	T	C	T	T	C	T	C	G	G	T	T	G	A	G	G	G	G	G	G	A	G	C	C	C	C	C	C	A	A	A	A	T	T	C	C	T	T	T	T	C	A	C	C	G	G	C	C	T	T	C	C	C	C	A	A	A	G	G	G	A	G	A	G	A	G	C	C	C	C	G	G	A	T	G	G	A	A	G	G	G	G	G	G	T	C	T	T	G	G	G	G	G	G	T	T	NA	NA	T	A	A	G	C	C	C	C	A	A	C	C	G	G	C	C	C	C	C	C	T	T	A	A	T	T	A	A	G	G	T	T	C	C	C	C	G	G	A	G	A	C	A	T	A	A	A	A	C	C	G	G	NA	NA	A	A	A	G	C	C	A	G	A	C	G	A	T	T	A	A	G	G	T	T	G	G	G	G	C	C	A	A	C	C	A	A	A	A	G	G	C	C	C	C	A	A	C	C	A	A	T	T	T	T	T	T	G	G	A	A	T	C	C	C	G	T	G	G	C	T	G	A	C	T	G	C	C	C	C	C	C	C	A	A	A	A	C	C	G	G	C	C	G	G	C	C	G	G	A	G	A	G	A	A	T	T	A	A	NA	NA	C	T	C	C	A	C	T	C	A	A	T	T	C	C	T	T	C	C	A	A	T	T	T	T	G	T	A	A	T	T	T	T	T	T	C	C	G	A	G	G	G	A	C	C	C	T	G	G	T	T	T	T	A	A	A	A	T	A	A	A	T	T	A	A	A	A	C	C	A	A	G	G	G	G	C	C	G	G	T	C	C	C	A	A	G	G	A	A	A	A	C	C	G	G	C	T	C	C	C	C	G	G	T	C	C	T	A	A	G	A	C	C	A	G	T	C	T	T	C	C	T	A	G	G	T	T	G	A	C	T	T	T	G	G	T	C	G	A	G	T	A	G	A	G	G	A	T	C	T	T	A	A	A	A	T	T	C	C	A	A	G	G	C	C	G	A	T	A	G	A	C	C	T	C	T	T	T	T	A	C	C	C	C	C	G	G	G	G	A	A	A	A	C	T	T	C	C	C	T	T	A	A	G	G	A	A	T	T	C	G	NA	NA	G	C	G	G	C	C	G	A	G	G	T	C	A	G	G	G	C	C	C	C	T	T	A	A	C	C	C	T	T	T	C	C	T	T	C	C	C	T	A	G	T	C	G	G	C	C	T	T	G	G	G	A	T	G	T	T	A	C	NA	NA	C	C	C	C	C	C	C	C	C	C	T	T	C	T	T	C	C	G	T	T	T	T	G	G	A	A	G	G	T	T	A	G	C	A	A	A	T	C	T	C	C	C	C	C	C	T	C	T	C	T	A	G	A	A	C	C	A	G	T	T	A	A	A	A	T	T	T	C	T	A	A	G	T	T	G	A	C	C	C	C	C	C	G	A	NA	NA	G	A	G	G	A	A	C	C	C	C	C	T	C	G	A	A	T	T	C	C	C	A	A	A	A	T	A	G	G	A	C	T	T	T	T	T	A	G	C	C	C	C	G	G	A	G	T	C	A	C	G	G	G	T	C	T	T	A	C	T	T	T	C	C	G	G	A	G	A	G	T	T	G	G	T	T	G	G	G	G	G	G	T	T	A	A	A	A	T	T	A	A	G	G	C	T	A	T	NA	NA	G	G	T	T	A	G	G	G	T	C	C	C	T	G	G	A	G	G	T	C	G	G	A	A	A	G	A	G	G	G	A	G	T	T	T	T	T	T	A	A	T	T	G	G	C	T	A	G	G	G	T	T	G	A	G	G	C	A	G	G	T	A	G	G	C	C	C	T	A	G	G	A	G	G	G	A	G	G	T	T	A	A	A	T	T	T	A	A	A	A	A	A	T	T	NA	NA	C	C	G	C	G	T	C	C	C	T	A	G	A	G	C	A	G	G	C	C	G	G	A	G	G	G	A	G	T	T	C	C	C	C	G	G	C	A	T	T	C	T	C	C	T	T	A	A	C	C	A	A	G	A	A	A	A	G	T	A	A	A	G	A	T	C	C	T	C	A	A	A	G	C	G	G	T	T	G	G	T	T	T	T	A	A	A	A	G	G	C	C	A	A	T	T	C	C	G	G	C	C	C	C	T	T	G	A	A	A	T	T	G	G	A	A	C	C	C	C	C	C	G	G	G	G	G	G	A	A	A	A	C	C	T	T	G	G	T	C	A	G	G	G	A	A	G	G	NA	NA	C	C	A	A	G	G	C	A	G	G	C	C	A	A	G	G	G	G	C	C	A	A	G	T	G	A	G	G	C	G	T	T	G	G	G	G	C	C	A	T	C	C	A	G	T	G	A	A	T	T	T	A	T	C	NA	NA	C	T	T	T	A	G	C	T	A	A	C	C	G	A	C	T	A	A	T	G	C	C	G	A	G	A	C	T	A	C	A	A	A	G	C	T	T	T	G	G	A	A	A	A	A	A	T	T	A	A	T	T	G	G	T	T	A	A	C	C	A	T	A	G	A	A	C	C	T	T	A	C	A	A	T	C	T	T	G	G	C	T	A	A	C	C	G	G	C	C	G	C	A	A	A	A	G	T	G	G	C	C	G	G	A	A	NA	NA	C	T	T	C	A	A	T	T	G	G	T	C	T	T	C	C	G	G	A	A	G	G	C	C	T	T	T	T	G	G	C	C	C	C	C	C	A	A	A	A	C	G	C	C	T	T	T	T	T	T	A	G	G	G	T	C	T	C	A	A	T	C	A	G	T	T	C	C	G	G	C	C	C	C	A	A	A	A	T	T	C	C	G	G	G	G	T	T	A	A	G	G	G	A	G	T	G	A	T	T	C	C	T	C	T	T	C	T	T	C	A	G	C	T	C	T	C	C	G	T	G	G	C	C	A	A	G	G	T	C	G	G	C	C	G	G	A	G	T	T	G	G	C	C	G	G	G	A	G	G	T	T	T	C	C	C	T	T	C	C	G	G	G	G	T	C	T	T	A	G	C	T	G	G	G	G	C	C	G	A	C	C	T	C	C	C	C	T	A	A	A	A	T	T	G	G	G	G	G	T	T	T	C	T	T	G	T	A	NA	NA	C	C	A	A	A	A	C	C	G	G	G	C	G	G	G	G	G	G	G	G	G	G	G	G	T	T	C	C	C	C	A	A	C	C	C	C	T	T	C	C	A	A	G	G	T	T	T	T	G	G	T	T	T	T	T	T	G	G	C	C	C	C	T	T	C	C	A	G	T	C	G	G	A	A	T	T	NA	NA	C	C	C	T	C	C	C	C	A	A	C	C	G	G	G	A	C	C	A	T	T	C	T	T	G	G	G	G	G	G	T	T	C	T	C	C	G	G	A	A	T	T	G	A	G	A	C	T	G	G	C	C	A	G	A	G	C	C	C	C	A	A	G	G	C	C	G	G	A	A	T	T	G	G	G	G	C	C	C	C	T	C	G	G	C	A	C	T	T	T	T	T	C	T	G	G	C	C	C	C	C	C	G	G	T	T	T	T	T	T	T	T	G	G	G	G	C	C	T	T	G	G	G	G	C	C	T	T	A	A	A	A	G	A	C	C	A	A	G	G	G	G	T	T	T	T	T	T	T	T	G	G	C	T	G	C	T	T	G	G	T	T	T	T	T	T	A	G	T	T	NA	NA	A	A	A	G	A	G	T	T	T	T	G	G	G	G	G	G	T	T	T	C	G	A	A	T	T	T	G	G	A	A	A	A	T	T	T	C	T	T	T	T	G	G	A	A	A	A	C	C	T	T	G	A	T	T	A	G	G	G	C	A	A	A	A	G	A	A	T	T	G	C	T	C	T	C	T	T	A	A	G	G	A	A	G	G	G	G	T	T	C	C	C	C	T	T	C	T	G	A	G	G	G	G	T	T	T	G	G	G	T	C	C	A	G	G	A	A	C	C	G	G	C	C	G	G	A	A	C	C	T	T	G	G	C	C	G	G	G	G	T	T	C	C	T	T	C	C	G	G	G	G	T	T	T	C	A	A	A	A	C	C	G	G	T	T	G	G	G	A	T	G	T	T	T	A	T	C	A	G	T	T	C	T	C	C	C	C	A	G	G	A	T	T	C	T	G	G	A	A	A	G	T	C	C	C	A	A	T	T	T	T	T	C	C	C	C	C	A	A	G	A	C	C	T	T	T	C	G	T	C	C	G	G	C	C	T	T	C	T	G	G	G	G	T	T	G	A	T	G	T	T	T	C	A	T	A	A	NA	NA	G	A	G	G	G	G	A	A	A	A	C	C	T	C	A	G	C	C	A	A	A	A	G	G	T	T	C	T	C	C	C	C	G	A	C	C	A	A	NA	NA	C	C	G	G	NA	NA	G	G	G	T	T	C	C	C	T	C	G	A	A	G	G	G	A	A	C	C	A	A	A	A	G	T	G	G	A	G	C	C	T	C	T	C	C	C	G	A	C	C	G	G	T	C	C	C	NA	NA	A	G	C	C	G	G	G	G	C	T	A	G	G	A	T	T	C	C	C	C	T	G	T	T	T	T	T	C	G	A	G	G	G	A	T	T	G	G	C	C	A	T	G	G	G	G	A	A	A	A	T	T	T	C	A	T	G	G	C	T	A	T	G	G	A	A	T	C	G	A	A	A	T	T	A	G	A	G	T	T	T	C	A	A	NA	NA	G	G	C	C	A	A	A	A	A	A	G	G	A	A	A	G	G	T	T	T	C	T	C	T	C	C	A	A	G	G	T	C	A	A	G	G	T	T	C	C	T	C	C	T	C	C	G	G	A	A	A	A	G	G	C	G	G	A	C	T	G	C	A	G	C	C	C	A	C	C	C	C	A	T	T	T	G	G	C	C	A	G	C	C	A	A	T	G	C	G	C	T	G	G	T	T	G	G	NA	NA	G	G	A	T	T	T	G	G	T	T	G	G	G	T	C	T	C	C	G	G	C	T	G	G	G	A	C	C	T	A	G	G	C	G	T	T	NA	NA	C	C	T	T	A	G	G	A	T	T	T	A	A	G	G	T	A	A	C	C	T	C	A	G	C	C	T	T	C	C	G	G	G	G	C	T	G	G	C	C	C	T	A	T	G	G	C	C	T	C	C	G	C	C	G	G	A	A	G	G	G	G	C	T	A	G	T	T	G	G	G	A	C	T	G	G	A	A	G	G	T	C	T	C	A	T	A	G	C	T	C	T	T	C	T	T	T	T	A	G	A	A	G	A	G	G	G	G	A	A	C	C	G	A	A	A	G	A	G	C	A	G	NA	NA	A	C	G	G	T	T	T	C	G	G	C	T	T	T	G	A	NA	NA	T	T	A	G	G	G	NA	NA	C	C	C	C	A	T	C	C	C	T	T	G	A	G	A	G	C	T	G	A	G	A	G	A	T	C	G	G	A	A	T	C	T	C	NA	NA	A	G	A	T	C	C	C	G	A	A	C	G	G	A	T	T	T	T	T	T	C	C	C	C	G	G	T	T	G	G	T	T	T	T	G	G	A	A	C	C	A	A	C	C	A	A	A	A	C	C	T	T	T	T	T	T	T	T	C	C	C	C	A	A	A	A	T	T	G	G	A	A	A	A	A	A	C	C	A	A	A	A	T	T	G	G	A	A	C	C	G	G	T	T	G	G	A	A	G	G	G	G	G	G	C	T	C	C	G	G	C	C	A	G	G	G	C	C	T	T	G	G	T	C	G	G	A	G	C	C	C	A	C	C	C	C	T	T	G	G	A	A	T	T	G	G	T	T	T	T	A	A	T	T	G	G	C	C	T	T	T	T	T	T	C	C	C	C	C	C	G	G	T	T	G	A	G	G	A	A	C	A	G	G	G	A	C	C	A	T	C	C	C	A	C	T	C	C	C	T	C	T	G	G	C	C	A	A	T	T	T	C	G	G	G	G	A	A	A	A	G	G	A	A	G	G	A	A	G	G	G	G	C	T	T	T	A	T	G	G	G	A	A	C	C	T	A	G	A	G	T	C	T	C	G	A	C	C	C	C	A	A	C	G	T	C	T	C	C	T	A	A	G	A	A	A	G	C	C	G	G	G	T	C	A	G	T	C	G	T	A	G	A	A	A	G	A	G	T	C	A	A	T	T	T	T	NA	NA	T	C	C	T	A	G	T	T	C	T	C	C	T	T	A	T	T	C	C	T	C	C	C	C	T	G	A	G	G	C	T	C	G	G	C	C	A	A	G	G	T	T	C	T	T	T	T	T	G	G	G	A	C	C	C	C	G	G	C	C	C	C	G	T	NA	NA	T	T	A	A	G	G	T	T	T	T	T	T	C	C	C	C	C	C	A	A	G	G	T	T	A	A	G	G	G	G	C	C	G	G	G	G	C	C	C	C	C	C	A	A	T	T	A	A	A	A	T	T	G	G	G	G	G	G	NA	NA	G	G	C	C	A	T	A	A	G	G	G	A	T	T	A	A	C	C	T	C	G	G	G	A	A	G	G	G	A	G	T	T	G	G	T	T	A	A	C	T	C	A	C	A	G	T	A	A	G	G	T	T	T	T	T	T	A	A	A	A	A	A	G	G	T	C	C	C	G	A	NA	NA	G	G	T	T	T	T	G	G	T	T	C	C	G	G	G	G	T	T	C	C	C	T	C	C	C	C	C	C	T	T	C	T	G	G	A	G	C	C	A	A	C	C	A	A	C	C	G	A	T	T	G	G	C	C	A	G	A	A	G	T	A	A	A	A	C	C	G	G	G	G	G	A	C	C	G	G	A	A	C	C	T	T	C	G	A	G	G	A	C	C	G	G	C	C	C	C	C	C	T	C	T	C	C	T	C	C	A	G	T	T	T	T	C	C	A	A	A	A	C	C	C	C	T	T	A	A	T	T	A	A	C	C	A	A	T	T	C	C	C	C	G	G	C	C	G	G	A	A	T	T	C	C	G	G	C	C	G	G	A	A	NA	NA	A	A	T	T	A	A	A	A	C	C	T	T	T	T	C	C	T	T	C	C	A	A	C	C	T	T	C	C	T	T	G	G	A	A	C	C	A	A	A	A	G	G	G	G	C	C	C	C	A	A	C	C	A	A	T	T	A	A	A	A	C	C	T	T	G	G	G	G	C	C	G	G	G	G	A	A	G	G	T	T	C	C	A	A	A	A	T	T	T	T	T	T	C	C	C	C	G	G	C	C	G	G	C	C	T	T	T	T	T	T	G	G	A	A	A	A	C	C	A	A	A	A	T	T	G	G	C	C	T	T	A	A	G	G	G	G	T	T	T	T	T	T	G	G	T	T	A	A	T	T	T	T	A	A	G	G	T	T	C	C	G	G	A	A	G	G	G	G	C	C	C	C	A	A	G	G	G	G	G	G	T	T	T	T	C	C	T	T	T	T	T	T	G	G	G	G	A	A	A	A	A	A	G	G	C	C	A	A	A	A	C	C	A	A	C	C	NA	NA	A	A	NA	NA	G	G	C	C	G	G	G	G	C	C	C	C	C	C	C	C	C	C	T	T	G	G	G	G	G	G	C	C	A	A	T	T	G	G	C	C	C	C	G	G	A	A	G	G	T	T	G	G	C	C	C	C	A	A	T	T	G	G	A	A	C	C	A	A	C	C	T	T	C	C	G	G	C	C	C	C	A	A	C	C	A	A	A	A	T	T	G	G	G	G	C	C	G	G	C	C	G	G	T	T	G	G	G	G	C	C	C	C	A	A	G	G	G	G	G	G	A	A	C	C	C	C	A	A	G	G	G	G	A	A	A	A	G	G	A	A	A	A	A	A	A	A	A	A	T	T	G	G	C	C	C	C	T	T	A	A	C	C	T	T	T	T	C	C	C	C	G	G	A	A	A	A	A	A	G	G	T	T	A	A	G	G	G	G	T	T	C	C	A	A	T	T	A	A	C	C	A	A	G	G	G	G	C	T	T	T	G	G	T	T	C	C	G	G	T	T	C	C	G	G	C	C	A	A	G	G	C	C	T	T	T	T	A	A	C	C	C	C	A	A	A	A	A	A	A	A	A	A	G	G	A	A	G	G	C	C	A	A	T	T	T	T	G	G	C	C	T	T	T	T	C	C	C	C	C	C	A	A	A	A	A	A	G	G	A	A	T	T	T	T	T	T	G	G	C	C	G	G	G	G	G	G	T	T	A	A	C	C	G	G	T	T	A	A	C	C	T	T	A	A	T	T	G	G	G	G	C	C	G	G	G	G	A	A	T	T	T	T	A	A	C	C	C	C	G	G	A	A	G	G	C	C	G	G	G	G	G	G	A	A	A	A	T	T	T	C	C	C	C	C	A	A	C	C	T	T	A	A	G	G	G	G	C	C	A	A	C	C	C	C	A	A	A	A	G	G	T	T	G	G	G	G	T	T	G	G	C	C	C	C	C	C	C	C	A	A	C	C	A	A	G	G	A	A	G	G	C	C	T	T	T	T	G	G	C	C	G	G	C	C	G	G	T	T	C	C	C	C	G	G	C	C	C	C	T	T	C	C	C	C	T	T	A	A	T	T	A	A	C	C	A	A	C	C	G	G	T	T	A	A	C	C	C	C	C	C	T	T	G	G	T	T	C	C	C	C	T	T	T	T	A	A	C	C	T	T	A	A	T	T	G	G	G	G	A	A	G	G	A	A	G	G	T	T	A	A	A	A	G	G	C	C	G	G	C	C	A	A	G	G	T	T	G	G	G	G	G	G	A	A	A	A	A	A	C	C	G	G	G	G	C	C	C	C	G	G	G	G	G	G	G	G	T	T	G	G	G	G	T	T	T	T	T	T	C	C	A	A	G	G	T	T	A	A	C	C	NA	NA	C	C	C	C	A	A	C	C	T	T	G	G	A	A	T	T	C	C	G	G	A	A	T	T	A	A	T	T	C	C	A	A	G	G	C	C	C	C	A	A	G	G	G	G	T	T	G	G	T	T	C	C	G	G	G	G	T	T	T	T	C	C	C	C	G	G	A	A	G	G	A	A	A	A	A	A	A	A	T	T	G	G	C	C	A	A	T	T	C	C	G	G	A	A	G	G	C	C	A	A	T	T	C	C	C	C	T	T	C	C	T	T	G	G	T	T	C	C	G	G	T	T	A	A	C	C	A	A	A	A	C	C	T	T	C	C	C	C	G	G	T	T	G	G	T	T	G	G	G	G	G	G	T	T	G	G	G	G	A	A	A	A	A	A	C	C	A	A	G	G	G	G	A	A	A	A	G	G	C	C	G	G	A	C	A	A	A	A	T	T	C	C	C	C	A	A	T	T	T	T	C	C	G	G	A	A	A	A	A	A	A	A	G	G	C	C	G	G	T	T	A	A	G	G	A	A	C	C	G	G	G	G	C	C	T	T	T	T	G	G	T	T	A	A	T	T	C	C	A	A	A	A	G	G	A	A	A	A	C	C	A	A	T	T	A	A	A	A	A	A	A	A	C	C	G	G	G	G	G	G	A	A	T	T	A	A	G	G	G	G	C	C	C	C	A	A	G	G	C	C	G	G	A	A	T	T	G	G	T	T	G	G	A	A	C	C	A	A	C	C	G	G	T	T	T	T	T	T	C	C	A	A	T	T	C	C	T	T	A	A	A	A	G	G	G	G	A	A	C	C	T	T	A	A	G	G	A	A	T	T	A	A	G	G	G	G	C	C	A	A	C	C	G	G	T	T	T	T	T	T	A	A	T	T	A	A	T	T	T	T	G	G	A	A	T	T	G	G	G	G	G	G	C	C	G	G	A	A	A	A	C	C	A	A	A	A	T	T	A	A	T	T	A	A	A	A	G	G	A	A	A	A	A	A	C	C	C	C	G	G	C	C	T	T	A	A	G	G	A	A	C	C	C	C	T	T	C	C	C	C	G	G
CC	OR220f56	NA	NA	1	NA	G	G	G	G	A	A	C	C	G	G	G	G	T	T	A	A	T	T	A	A	C	C	C	C	G	G	A	A	T	T	A	A	C	C	T	T	T	T	C	C	G	G	T	T	C	C	T	T	T	T	A	A	G	G	A	A	T	T	G	G	A	A	C	C	C	C	A	A	C	C	C	C	A	A	A	A	T	T	G	G	G	G	G	G	C	C	A	A	G	G	C	C	A	A	C	C	A	A	T	T	C	C	A	A	C	C	A	A	T	T	G	G	G	G	C	C	C	C	C	C	G	G	G	G	G	G	G	G	T	T	A	A	G	G	C	C	T	T	T	T	G	G	G	G	G	G	T	T	A	A	A	A	A	A	A	A	T	T	C	C	T	T	C	C	T	T	A	A	A	A	A	A	C	C	G	G	T	T	G	G	G	G	C	C	C	C	A	A	C	C	T	T	G	G	G	G	A	A	A	A	C	C	G	G	T	T	T	T	T	T	A	A	G	G	C	C	G	G	G	G	G	G	C	C	A	A	G	G	G	G	T	T	C	C	G	G	G	G	C	C	A	A	T	T	C	C	G	G	T	T	A	A	C	C	C	C	C	C	T	T	T	T	A	A	C	C	G	G	A	A	G	G	G	G	A	A	A	A	G	G	C	C	A	A	T	T	C	C	C	C	T	T	C	C	C	C	T	T	T	T	T	T	A	A	G	G	C	C	T	T	G	G	A	A	T	T	T	T	G	G	T	T	C	C	T	T	T	T	A	A	T	T	C	C	T	T	T	T	A	A	A	A	A	A	A	A	T	T	G	G	G	G	C	C	G	G	G	G	T	T	A	A	C	C	C	C	C	C	T	T	G	G	C	C	G	G	C	C	T	T	C	C	C	C	G	G	A	A	A	A	G	G	A	A	C	C	C	C	C	C	C	C	C	C	A	A	G	G	G	G	G	G	C	C	T	T	T	T	C	C	T	T	C	C	G	G	A	A	G	G	C	C	A	A	G	G	G	G	C	C	C	C	G	G	C	C	C	C	G	G	G	G	G	G	T	T	G	G	G	G	T	T	C	C	G	G	G	G	G	G	A	A	G	G	T	T	T	T	C	C	C	C	G	G	C	C	C	C	G	G	C	C	T	T	C	C	G	G	G	G	T	T	T	T	A	A	G	G	A	A	G	G	G	G	T	T	T	T	T	T	C	C	G	G	A	A	G	G	C	C	C	C	T	T	C	C	A	A	A	A	T	T	A	A	T	T	G	G	C	C	T	T	T	T	C	C	T	T	C	C	G	G	G	G	C	C	T	T	T	T	A	A	T	T	C	C	A	A	T	T	G	G	T	T	C	C	A	A	C	C	A	A	C	C	G	G	C	C	G	G	A	A	A	A	G	G	T	T	C	C	G	G	A	A	A	A	C	C	C	C	A	A	C	C	G	G	G	G	G	G	T	T	G	G	C	C	C	C	A	A	C	C	G	G	T	T	G	G	C	C	T	T	T	T	C	C	T	T	T	T	A	A	G	G	C	C	T	T	T	T	G	G	C	C	G	G	C	C	G	G	G	G	T	T	C	C	G	G	A	A	T	T	C	C	T	T	C	C	A	A	G	G	A	A	C	C	G	G	G	G	C	C	T	T	G	G	T	T	T	T	G	G	A	A	C	C	G	G	G	G	T	T	A	A	A	A	G	G	G	G	T	T	G	G	C	C	T	T	A	A	T	T	A	A	C	C	C	C	C	C	G	G	T	T	G	G	C	C	G	G	C	C	A	A	A	A	C	C	C	C	C	C	G	G	T	T	A	A	C	C	G	G	A	A	A	A	A	A	A	A	C	C	T	T	A	A	G	G	C	C	G	G	G	G	G	G	A	A	C	C	G	G	C	C	T	T	A	A	T	T	G	G	G	G	A	A	G	G	C	C	C	C	A	A	A	A	A	A	G	G	G	G	C	C	G	G	T	T	G	G	G	G	G	G	T	T	G	G	G	G	A	A	C	C	C	C	C	C	A	A	C	C	A	A	A	A	C	C	C	C	C	C	T	T	C	C	G	G	C	C	C	C	A	A	T	T	C	C	G	G	A	A	G	G	T	T	C	C	A	A	T	T	T	T	T	T	G	G	C	C	C	C	G	G	A	A	C	C	A	A	C	C	T	T	C	C	G	G	G	G	C	C	C	C	A	A	G	G	C	C	G	G	G	G	T	T	G	G	T	T	G	G	G	G	A	A	G	G	C	C	C	C	A	A	G	G	G	G	C	C	C	C	C	C	G	G	G	G	C	C	G	G	A	A	A	A	T	T	G	G	G	G	A	A	A	A	T	T	T	T	C	C	A	A	G	G	T	T	T	T	C	C	C	C	T	T	C	C	G	G	T	T	G	G	G	G	C	C	G	G	G	G	G	G	G	G	A	A	C	C	G	G	A	A	G	G	G	G	A	A	C	C	C	C	A	A	T	T	A	A	A	A	A	A	G	G	A	A	G	G	A	A	C	C	A	A	T	T	T	T	T	T	G	G	A	A	C	C	C	C	A	A	A	A	C	C	G	G	T	T	A	A	C	C	G	G	C	C	T	T	A	A	C	C	G	G	NA	NA	C	C	C	C	A	A	T	T	T	T	A	A	T	T	A	A	G	G	C	C	C	C	A	A	C	C	A	A	T	T	C	C	C	C	C	C	C	C	A	A	C	C	G	G	G	G	T	T	G	G	C	C	A	A	A	A	G	G	A	A	T	T	A	A	G	G	A	A	A	A	C	C	G	G	T	T	G	G	C	C	A	A	C	C	C	C	G	G	T	T	C	C	C	C	G	G	T	T	T	T	C	C	G	G	T	T	A	A	C	C	A	A	A	A	A	A	G	G	G	G	C	C	T	T	G	G	A	A	C	C	G	G	C	C	G	G	A	A	G	G	A	A	C	C	G	G	C	C	C	C	G	G	C	C	T	T	T	T	T	T	T	T	A	A	C	C	T	T	G	G	C	C	A	A	T	T	T	T	G	G	T	T	A	A	A	A	T	T	A	A	G	G	C	C	T	T	G	G	G	G	A	A	A	A	A	A	G	G	T	T	T	T	G	G	T	T	T	T	T	T	G	G	A	A	G	G	T	T	C	C	T	T	A	A	C	C	T	T	G	G	T	T	G	G	A	A	G	G	A	A	T	T	C	C	G	G	C	C	C	C	G	G	C	C	T	T	C	C	G	G	A	A	A	A	C	C	A	A	A	A	A	A	C	C	A	A	C	C	T	T	C	C	G	G	C	C	C	C	T	T	T	T	T	T	C	C	T	T	G	G	G	G	G	G	C	C	A	A	T	T	C	C	A	A	A	A	T	T	T	T	A	A	A	A	T	T	C	C	T	T	G	G	C	C	T	T	A	A	T	T	G	G	T	T	C	C	T	T	C	C	G	G	A	A	T	T	G	G	C	C	T	T	G	G	G	G	G	G	A	A	A	A	A	A	T	T	A	A	C	C	T	T	T	T	C	C	G	G	T	T	C	C	G	G	T	T	A	A	A	A	A	A	G	G	G	G	G	G	G	G	T	T	A	A	A	A	G	G	G	G	G	G	A	A	C	C	G	G	T	T	G	G	C	C	G	G	T	T	A	A	G	G	C	C	T	T	C	C	G	G	G	G	T	T	C	C	A	A	A	A	G	G	T	T	C	C	C	C	A	A	T	T	A	A	G	G	T	T	A	A	G	G	A	A	T	T	A	A	C	C	C	C	C	C	A	A	T	T	C	C	A	A	A	A	A	A	G	G	A	A	C	C	G	G	C	C	A	A	A	A	C	C	G	G	C	C	A	A	A	A	G	G	A	A	T	T	C	C	A	A	C	C	T	T	G	G	T	T	T	T	A	A	C	C	A	A	G	G	A	A	T	T	G	G	G	G	A	A	T	T	C	C	T	T	A	A	A	A	G	G	C	C	A	A	G	G	C	C	G	G	T	T	G	G	T	T	C	C	G	G	C	C	G	G	C	C	C	C	G	G	T	T	A	A	C	C	G	G	T	T	G	G	C	C	T	T	G	G	C	C	T	T	G	G	T	T	G	G	A	A	G	G	C	C	A	A	G	G	G	G	T	T	C	C	C	C	T	T	C	C	G	G	C	C	G	G	T	T	C	C	T	T	C	C	A	A	G	G	C	C	A	A	C	C	A	A	G	G	G	G	A	A	C	C	T	T	NA	NA	T	T	G	G	T	T	A	A	C	C	G	G	C	C	G	G	G	G	T	T	T	T	C	C	T	T	C	C	T	T	A	A	C	C	A	A	A	A	T	T	C	C	G	G	C	C	T	T	G	G	G	G	T	T	C	C	G	G	G	G	G	G	C	C	C	C	C	C	G	G	G	G	G	G	A	A	C	C	T	T	C	C	G	G	G	G	A	A	G	G	C	C	T	T	C	C	G	G	A	A	T	T	G	G	C	C	C	C	T	T	A	A	C	C	T	T	T	T	A	A	G	G	C	C	G	G	G	G	C	C	T	T	G	G	G	G	T	T	C	C	C	C	A	A	G	G	C	C	G	G	A	A	A	A	C	C	G	G	C	C	C	C	G	G	C	C	A	A	A	A	C	C	A	A	C	C	A	A	C	C	T	T	G	G	G	G	C	C	C	C	G	G	G	G	G	G	G	G	T	T	T	T	T	T	G	G	A	A	G	G	G	G	C	C	T	T	G	G	C	C	G	G	T	T	C	C	T	T	A	A	A	A	G	G	G	G	C	C	T	T	G	G	G	G	T	T	A	A	T	T	G	G	T	T	T	T	G	G	A	A	G	G	G	G	A	A	T	T	A	A	A	A	T	T	A	A	A	A	G	G	C	C	A	A	G	G	G	G	G	G	A	A	T	T	T	T	C	C	A	A	T	T	A	A	C	C	C	C	C	C	G	G	A	A	G	G	G	G	C	C	G	G	C	C	G	G	C	C	G	G	C	C	A	A	G	G	A	A	T	T	T	T	G	G	G	G	G	G	C	C	C	C	T	T	C	C	T	T	A	A	G	G	A	A	G	G	A	A	G	G	G	G	A	A	A	A	C	C	T	T	C	C	C	C	C	C	A	A	C	C	C	C	T	T	T	T	A	A	T	T	T	T	T	T	C	C	C	C	G	G	C	C	A	A	T	T	C	C	G	G	T	T	G	G	G	G	A	A	T	T	A	A	T	T	A	A	C	C	A	A	C	C	G	G	G	G	T	T	T	T	G	G	G	G	T	T	G	G	A	A	T	T	A	A	A	A	A	A	A	A	T	T	G	G	A	A	C	C	G	G	G	G	C	C	A	A	C	C	T	T	T	T	C	C	G	G	G	G	G	G	T	T	C	C	G	G	G	G	C	C	G	G	A	A	A	A	C	C	A	A	C	C	G	G	T	T	A	A	G	G	A	A	A	A	C	C	T	T	T	T	C	C	T	T	G	G	G	G	A	A	G	G	T	T	T	T	C	C	C	C	A	A	T	T	T	T	A	A	T	T	T	T	C	C	A	A	C	C	C	C	C	C	T	T	T	T	A	A	G	G	G	G	C	C	T	T	C	C	G	G	A	A	C	C	A	A	G	G	A	A	T	T	G	G	A	A	A	A	G	G	A	A	A	A	C	C	T	T	G	G	T	T	C	C	A	A	C	C	T	T	A	A	G	G	C	C	C	C	C	C	C	C	T	T	C	C	T	T	A	A	T	T	A	A	G	G	G	G	C	C	G	G	T	T	A	A	A	A	C	C	G	G	G	G	G	G	T	T	C	C	G	G	G	G	T	T	T	T	T	T	T	T	C	C	C	C	C	C	G	G	G	G	T	T	T	T	C	C	C	C	A	A	T	T	T	T	A	A	G	G	A	A	C	C	G	G	A	A	A	A	G	G	A	A	G	G	A	A	T	T	A	A	T	T	C	C	A	A	T	T	A	A	C	C	A	A	C	C	C	C	G	G	A	A	G	G	T	T	A	A	C	C	T	T	C	C	A	A	A	A	G	G	G	G	A	A	C	C	A	A	A	A	T	T	C	C	T	T	G	G	A	A	A	A	G	G	A	A	A	A	G	G	C	C	A	A	C	C	A	A	G	G	G	G	T	T	G	G	A	A	C	C	C	C	C	C	C	C	C	C	C	C	G	G	G	G	A	A	T	T	A	A	T	T	T	T	G	G	A	A	A	A	G	G	C	C	C	C	G	G	G	G	T	T	G	G	G	G	C	C	A	A	A	A	T	T	C	C	T	T	G	G	C	C	A	A	G	G	G	G	A	A	T	T	T	T	G	G	A	A	T	T	G	G	T	T	A	A	T	T	G	G	C	C	G	G	A	A	G	G	G	G	G	G	C	C	A	A	C	C	C	C	A	A	A	A	T	T	T	T	T	T	A	A	G	G	G	G	G	G	G	G	T	T	A	A	C	C	T	T	T	T	C	C	A	A	G	G	T	T	C	C	C	C	A	A	G	G	G	G	T	T	G	G	A	A	T	T	A	A	T	T	T	T	T	T	G	G	G	G	A	A	C	C	C	C	T	T	G	G	A	A	A	A	T	T	C	C	A	A	G	G	G	G	C	C	T	T	A	A	A	A	T	T	T	T	A	A	A	A	C	C	G	G	A	A	T	T	G	G	C	C	A	A	C	C	G	G	A	A	G	G	T	T	T	T	T	T	A	A	A	A	G	G	G	G	A	A	G	G	A	A	C	C	C	C	C	C	T	T	T	T	C	C	G	G	T	T	A	A	A	A	A	A	C	C	T	T	G	G	T	T	G	G	C	C	G	G	C	C	G	G	A	A	T	T	G	G	C	C	T	T	T	T	T	T	T	T	A	A	A	A	G	G	C	C	G	G	T	T	C	C	G	G	G	G	G	G	A	A	G	G	G	G	A	A	T	T	T	T	A	A	C	C	C	C	A	A	G	G	C	C	G	G	G	G	C	C	A	A	T	T	C	C	G	G	T	T	C	C	A	A	T	T	C	C	G	G	A	A	T	T	C	C	G	G	A	A	T	T	A	A	G	G	T	T	T	T	G	G	G	G	G	G	G	G	C	C	G	G	T	T	G	G	T	T	G	G	T	T	G	G	C	C	G	G	C	C	A	A	C	C	A	A	A	A	A	A	T	T	G	G	G	G	T	T	G	G	T	T	C	C	C	C	C	C	C	C	G	G	A	A	G	G	C	C	G	G	T	T	G	G	C	C	G	G	C	C	T	T	T	T	C	C	A	A	A	A	A	A	G	G	C	C	C	C	T	T	A	A	A	A	C	C	T	T	T	T	T	T	T	T	G	G	C	C	A	A	A	A	G	G	A	A	C	C	A	A	G	G	C	C	A	A	G	G	G	G	A	A	T	T	C	C	C	C	A	A	G	G	G	G	G	G	G	G	T	T	T	T	G	G	A	A	A	A	T	T	A	A	G	G	G	G	T	T	T	T	A	A	C	C	C	C	T	T	T	T	A	A	C	C	G	G	C	C	A	A	C	C	T	T	C	C	C	C	C	C	A	A	T	T	A	A	C	C	T	T	G	G	C	C	T	T	C	C	T	T	C	C	T	T	G	G	G	G	A	A	A	A	C	C	C	C	T	T	G	G	A	A	C	C	C	C	G	G	G	G	T	T	G	G	G	G	C	C	A	A	T	T	C	C	C	C	T	T	T	T	C	C	G	G	G	G	C	C	A	A	A	A	C	C	G	G	T	T	C	C	G	G	T	T	A	A	G	G	C	C	C	C	C	C	G	G	G	G	C	C	G	G	G	G	G	G	C	C	T	T	A	A	G	G	T	T	C	C	A	A	C	C	T	T	G	G	C	C	T	T	T	T	A	A	C	C	G	G	A	A	A	A	G	G	C	C	T	T	A	A	G	G	A	A	T	T	A	A	T	T	A	A	A	A	A	A	G	G	C	C	C	C	C	C	C	C	G	G	T	T	G	G	C	C	G	G	C	C	T	T	C	C	A	A	C	C	G	G	C	C	T	T	G	G	G	G	G	G	A	A	A	A	G	G	A	A	T	T	G	G	G	G	G	G	A	A	C	C	A	A	A	A	T	T	A	A	C	C	A	A	C	C	G	G	A	A	A	A	C	C	A	A	G	G	G	G	A	A	A	A	T	T	A	A	C	C	G	G	G	G	A	A	C	C	C	C	T	T	G	G	T	T	C	C	C	C	A	A	G	G	C	C	A	A	A	A	G	G	C	C	T	T	G	G	C	C	T	T	G	G	T	T	G	G	C	C	A	A	C	C	T	T	T	T	T	T	T	T	T	T	G	G	A	A	C	C	C	C	A	A	T	T	T	T	A	A	G	G	C	C	T	T	T	T	A	A	G	G	A	A	G	G	G	G	C	C	T	T	C	C	T	T	C	C	C	C	G	G	G	G	C	C	C	C	A	A	A	A	C	C	G	G	T	T	T	T	G	G	T	T	A	A	A	A	G	G	A	A	A	A	A	A	T	T	G	G	T	T	C	C	A	A	T	T	G	G	T	T	G	G	T	T	G	G	T	T	C	C	A	A	C	C	T	T	T	T	A	A	C	C	G	G	A	A	C	C	A	A	C	C	T	T	A	A	G	G	T	T	C	C	G	G	A	A	C	C	C	C	C	C	G	G	C	C	G	G	T	T	A	A	C	C	T	T	A	A	C	C	T	T	T	T	C	C	A	A	A	A	A	A	A	A	C	C	T	T	A	A	C	C	T	T	C	C	C	C	A	A	A	A	A	A	G	G	G	G	G	G	C	C	T	T	G	G	C	C	G	G	G	G	G	G	A	A	T	T	T	T	G	G	C	C	T	T	G	G	C	C	C	C	G	G	G	G	G	G	G	G	C	C	T	T	T	T	T	T	A	A	A	A	T	T	G	G	A	A	A	A	C	C	A	A	G	G	T	T	A	A	A	A	G	G	A	A	T	T	C	C	C	C	A	A	T	T	T	T	A	A	C	C	A	A	A	A	G	G	G	G	C	C	T	T	G	G	T	T	G	G	T	T	T	T	A	A	A	A	C	C	A	A	A	A	A	A	T	T	G	G	C	C	G	G	A	A	C	C	T	T	C	C	C	C	T	T	T	T	A	A	A	A	A	A	G	G	T	T	A	A	C	C	G	G	G	G	G	G	T	T	A	A	A	A	A	A	G	G	A	A	T	T	A	A	G	G	T	T	G	G	G	G	A	A	C	C	C	C	C	C	G	G	C	C	C	C	A	A	C	C	T	T	T	T	T	T	G	G	A	A	A	A	T	T	T	T	C	C	G	G	C	C	C	C	G	G	C	C	A	A	G	G	T	T	G	G	C	C	T	T	G	G	G	G	A	A	G	G	C	C	A	A	C	C	A	A	G	G	G	G	G	G	T	T	C	C	C	C	A	A	C	C	A	A	G	G	G	G	G	G	T	T	C	C	G	G	T	T	C	C	G	G	T	T	G	G	T	T	C	C	G	G	A	A	C	C	G	G	G	G	A	A	T	T	C	C	A	A	A	A	A	A	G	G	G	G	T	T	G	G	A	A	T	T	G	G	C	C	G	G	C	C	G	G	G	G	G	G	T	T	G	G	G	G	A	A	T	T	A	A	A	A	G	G	G	G	A	A	A	A	A	A	C	C	A	A	G	G	C	C	T	T	A	A	A	A	G	G	C	C	G	G	G	G	C	C	C	C	C	C	C	C	T	T	T	T	T	T	A	A	G	G	C	C	C	C	T	T	A	A	A	A	C	C	T	T	A	A	C	C	T	T	G	G	G	G	G	G	A	A	G	G	G	G	C	C	C	C	G	G	T	T	T	T	G	G	C	C	T	T	C	C	T	T	G	G	T	T	T	T	T	T	C	C	G	G	G	G	T	T	T	T	C	C	A	A	C	C	C	C	T	T	T	T	A	A	C	C	C	C	C	C	T	T	C	C	T	T	G	G	A	A	C	C	A	A	A	A	A	A	G	G	G	G	G	G	G	G	A	A	A	A	A	A	T	T	C	C	T	T	T	T	G	G	T	T	G	G	C	C	T	T	T	T	A	A	A	A	T	T	A	A	C	C	A	A	A	A	A	A	G	G	C	C	G	G	C	C	C	C	C	C	G	G	T	T	A	A	C	C	T	T	C	C	A	A	C	C	T	T	C	C	C	C	T	T	A	A	C	C	G	G	G	G	T	T	T	T	C	C	C	C	T	T	T	T	C	C	C	C	A	A	G	G	G	G	C	C	C	C	C	C	G	G	A	A	G	G	C	C	G	G	G	G	A	A	G	G	C	C	T	T	G	G	C	C	G	G	C	C	A	A	T	T	C	C	A	A	T	T	T	T	G	G	G	G	A	A	C	C	A	A	A	A	T	T	C	C	C	C	A	A	G	G	C	C	T	T	C	C	T	T	C	C	A	A	T	T	A	A	T	T	G	G	T	T	A	A	C	C	G	G	C	C	G	G	T	T	G	G	C	C	T	T	C	C	NA	NA	T	T	A	A	T	T	T	T	C	C	C	C	C	C	T	T	C	C	C	C	A	A	G	G	T	T	C	C	G	G	G	G	C	C	G	G	T	T	G	G	A	A	A	A	A	A	A	A	G	G	C	C	C	C	A	A	A	A	C	C	G	G	C	C	C	C	A	A	A	A	T	T	T	T	G	G	A	A	C	C	T	T	G	G	T	T	T	T	C	C	G	G	A	A	A	A	G	G	G	G	T	T	G	G	G	G	A	A	A	A	G	G	G	G	T	T	C	C	G	G	C	C	G	G	A	A	A	A	A	A	G	G	G	G	G	G	A	A	G	G	G	G	G	G	A	A	G	G	A	A	C	C	C	C	C	C	T	T	C	C	G	G	C	C	G	G	C	C	C	C	G	G	T	T	A	A	C	C	A	A	C	C	G	G	A	A	G	G	G	G	G	G	A	A	C	C	A	A	G	G	G	G	G	G	T	T	C	C	T	T	A	A	G	G	A	A	C	C	T	T	G	G	C	C	A	A	G	G	C	C	T	T	G	G	A	A	T	T	G	G	G	G	T	T	C	C	G	G	A	A	A	A	A	A	C	C	G	G	G	G	G	G	A	A	C	C	G	G	A	A	A	A	T	T	G	G	T	T	A	A	G	G	G	G	A	A	C	C	T	T	T	T	C	C	C	C	A	A	G	G	A	A	C	C	T	T	A	A	C	C	C	C	C	C	A	A	G	G	A	A	C	C	G	G	T	T	C	C	C	C	G	G	T	T	T	T	G	G	C	C	A	A	C	C	T	T	T	T	G	G	A	A	A	A	C	C	A	A	A	A	C	C	A	A	A	A	G	G	C	C	T	T	C	C	G	G	C	C	T	T	C	C	A	A	G	G	C	C	G	G	G	G	G	G	C	C	A	A	G	G	A	A	A	A	G	G	G	G	G	G	G	G	T	T	A	A	A	A	G	G	A	A	G	G	A	A	A	A	G	G	G	G	T	T	G	G	T	T	T	T	A	A	G	G	A	A	A	A	G	G	A	A	G	G	C	C	T	T	C	C	G	G	C	C	A	A	T	T	C	C	C	C	T	T	T	T	G	G	T	T	G	G	G	G	G	G	G	G	A	A	C	C	C	C	C	C	A	A	A	A	T	T	C	C	T	T	T	T	C	C	C	C	G	G	C	C	T	T	C	C	C	C	A	A	A	A	G	G	A	A	A	A	A	A	C	C	C	C	G	G	A	A	G	G	A	A	G	G	G	G	G	G	T	T	T	T	G	G	G	G	G	G	T	T	T	T	T	T	A	A	C	C	C	C	A	A	C	C	G	G	C	C	C	C	C	C	T	T	A	A	T	T	A	A	G	G	T	T	C	C	C	C	G	G	A	A	A	A	A	A	A	A	A	A	C	C	G	G	T	T	A	A	A	A	C	C	A	A	A	A	G	G	T	T	A	A	G	G	T	T	G	G	G	G	C	C	A	A	C	C	A	A	A	A	G	G	C	C	C	C	A	A	C	C	A	A	T	T	T	T	T	T	G	G	A	A	T	T	C	C	G	G	G	G	C	C	G	G	C	C	G	G	C	C	C	C	C	C	A	A	A	A	C	C	G	G	C	C	G	G	C	C	G	G	A	A	A	A	A	A	T	T	A	A	C	C	C	C	C	C	A	A	T	T	A	A	T	T	C	C	T	T	C	C	A	A	T	T	T	T	G	G	A	A	T	T	T	T	T	T	C	C	G	G	A	A	G	G	C	C	C	C	G	G	T	T	T	T	A	A	A	A	T	T	A	A	T	T	A	A	A	A	C	C	A	A	G	G	G	G	C	C	G	G	T	T	C	C	A	A	G	G	A	A	A	A	C	C	G	G	C	C	C	C	C	C	G	G	T	T	C	C	A	A	G	G	C	C	A	A	T	T	T	T	C	C	T	T	G	G	T	T	G	G	C	C	T	T	G	G	T	T	G	G	G	G	A	A	A	A	G	G	T	T	T	T	A	A	A	A	T	T	C	C	A	A	G	G	C	C	G	G	T	T	G	G	C	C	T	T	T	T	C	C	A	A	C	C	C	C	G	G	G	G	A	A	A	A	C	C	T	T	C	C	T	T	A	A	G	G	A	A	T	T	C	C	A	A	G	G	G	G	C	C	G	G	G	G	T	T	A	A	G	G	C	C	C	C	T	T	A	A	C	C	C	C	T	T	C	C	T	T	C	C	C	C	A	A	T	T	G	G	C	C	T	T	G	G	G	G	T	T	T	T	A	A	G	G	C	C	C	C	C	C	C	C	C	C	T	T	C	C	T	T	C	C	T	T	T	T	G	G	A	A	G	G	T	T	A	A	C	C	A	A	T	T	T	T	C	C	C	C	C	C	C	C	C	C	A	A	A	A	C	C	A	A	T	T	A	A	A	A	T	T	T	T	T	T	A	A	T	T	G	G	C	C	C	C	C	C	G	G	G	G	G	G	G	G	A	A	C	C	C	C	C	C	C	C	A	A	T	T	C	C	C	C	A	A	A	A	A	A	G	G	C	C	T	T	T	T	A	A	C	C	C	C	G	G	A	A	T	T	A	A	G	G	G	G	C	C	T	T	C	C	T	T	C	C	A	A	A	A	A	A	T	T	G	G	T	T	G	G	G	G	G	G	T	T	A	A	A	A	T	T	A	A	G	G	C	C	A	A	T	T	G	G	T	T	A	A	G	G	T	T	C	C	T	T	G	G	G	G	T	T	G	G	A	A	A	A	A	A	G	G	A	A	T	T	T	T	T	T	A	A	T	T	G	G	C	C	A	A	G	G	T	T	G	G	G	G	C	C	G	G	T	T	G	G	C	C	C	C	A	A	G	G	G	G	G	G	A	A	T	T	A	A	A	A	T	T	A	A	A	A	A	A	T	T	A	A	C	C	G	G	G	G	C	C	C	C	A	A	A	A	C	C	G	G	C	C	G	G	A	A	G	G	A	A	T	T	C	C	C	C	G	G	C	C	T	T	C	C	C	C	T	T	A	A	C	C	A	A	G	G	A	A	A	A	T	T	A	A	G	G	T	T	C	C	C	C	A	A	G	G	G	G	T	T	G	G	T	T	T	T	A	A	A	A	G	G	C	C	A	A	T	T	C	C	G	G	C	C	C	C	T	T	G	G	A	A	T	T	G	G	G	G	C	C	C	C	C	C	G	G	G	G	G	G	A	A	A	A	C	C	T	T	G	G	T	T	A	A	G	G	A	A	G	G	G	G	C	C	A	A	G	G	C	C	G	G	C	C	A	A	G	G	G	G	C	C	A	A	G	G	G	G	G	G	C	C	T	T	G	G	G	G	C	C	A	A	C	C	A	A	T	T	A	A	T	T	T	T	T	T	T	T	C	C	T	T	A	A	C	C	A	A	C	C	G	G	C	C	A	A	T	T	C	C	G	G	G	G	C	C	A	A	A	A	A	A	C	C	T	T	G	G	A	A	A	A	A	A	T	T	A	A	T	T	G	G	T	T	A	A	C	C	A	A	A	A	A	A	C	C	T	T	A	A	A	A	T	T	T	T	G	G	C	C	A	A	C	C	G	G	C	C	G	G	A	A	A	A	G	G	G	G	C	C	G	G	A	A	A	A	C	C	T	T	A	A	T	T	G	G	T	T	T	T	C	C	G	G	A	A	G	G	C	C	C	C	T	T	G	G	C	C	C	C	C	C	A	A	A	A	C	C	C	C	T	T	T	T	T	T	A	A	G	G	T	T	T	T	A	A	T	T	A	A	T	T	C	C	G	G	C	C	C	C	A	A	A	A	T	T	C	C	G	G	G	G	T	T	A	A	G	G	G	G	G	G	G	G	T	T	C	C	T	T	T	T	C	C	T	T	A	A	C	C	C	C	C	C	G	G	G	G	C	C	A	A	G	G	T	T	G	G	C	C	G	G	A	A	T	T	G	G	C	C	G	G	G	G	G	G	T	T	T	T	C	C	T	T	C	C	G	G	G	G	T	T	T	T	A	A	C	C	G	G	G	G	C	C	G	G	C	C	T	T	C	C	C	C	A	A	A	A	T	T	G	G	G	G	G	G	T	T	C	C	T	T	T	T	G	G	C	C	A	A	A	A	C	C	G	G	G	G	G	G	G	G	G	G	G	G	G	G	G	G	T	T	C	C	C	C	A	A	C	C	C	C	T	T	C	C	A	A	G	G	T	T	C	C	G	G	T	T	T	T	T	T	G	G	C	C	C	C	T	T	C	C	A	A	T	T	G	G	A	A	T	T	G	G	C	C	C	C	C	C	C	C	A	A	C	C	G	G	G	G	C	C	A	A	T	T	T	T	G	G	G	G	G	G	T	T	C	C	C	C	G	G	A	A	T	T	G	G	G	G	C	C	G	G	C	C	A	A	A	A	C	C	C	C	A	A	G	G	C	C	G	G	A	A	T	T	G	G	G	G	C	C	C	C	T	T	G	G	C	C	C	C	C	C	T	T	C	C	G	G	C	C	C	C	C	C	G	G	T	T	T	T	T	T	T	T	G	G	G	G	C	C	T	T	G	G	G	G	C	C	T	T	A	A	A	A	G	G	C	C	A	A	G	G	G	G	T	T	T	T	T	T	T	T	G	G	C	C	G	G	T	T	G	G	T	T	T	T	T	T	A	A	T	T	A	A	A	A	A	A	A	A	T	T	T	T	G	G	G	G	G	G	T	T	T	T	G	G	A	A	T	T	G	G	A	A	A	A	T	T	T	T	T	T	T	T	G	G	A	A	A	A	C	C	T	T	G	G	T	T	A	A	G	G	C	C	A	A	A	A	A	A	T	T	G	G	T	T	T	T	T	T	A	A	G	G	A	A	G	G	G	G	T	T	C	C	C	C	T	T	C	C	G	G	G	G	G	G	T	T	T	T	G	G	T	T	C	C	G	G	A	A	C	C	G	G	C	C	G	G	A	A	C	C	T	T	G	G	C	C	G	G	G	G	T	T	C	C	T	T	C	C	G	G	G	G	T	T	T	T	A	A	A	A	C	C	G	G	T	T	G	G	G	G	T	T	T	T	T	T	T	T	A	A	T	T	C	C	C	C	C	C	A	A	G	G	T	T	C	C	G	G	A	A	A	A	T	T	C	C	A	A	T	T	T	T	T	T	C	C	C	C	A	A	G	G	C	C	T	T	T	T	G	G	C	C	G	G	C	C	T	T	C	C	G	G	G	G	T	T	G	G	T	T	T	T	T	T	A	A	A	A	T	T	G	G	G	G	G	G	A	A	A	A	C	C	T	T	A	A	C	C	A	A	A	A	G	G	T	T	C	C	C	C	C	C	G	G	C	C	A	A	A	A	C	C	G	G	G	G	G	G	G	G	T	T	C	C	T	T	G	G	A	A	G	G	A	A	C	C	A	A	A	A	G	G	G	G	A	A	C	C	T	T	T	T	C	C	G	G	C	C	G	G	T	T	C	C	G	G	NA	NA	C	C	G	G	G	G	C	C	A	A	G	G	T	T	C	C	C	C	T	T	T	T	T	T	T	T	G	G	G	G	G	G	T	T	G	G	C	C	A	T	G	G	G	G	A	A	A	A	T	T	T	T	A	A	G	G	C	C	A	A	G	G	A	A	T	T	G	G	A	A	T	T	A	A	A	A	T	T	T	T	A	A	C	C	G	G	C	C	A	A	A	A	A	A	G	G	A	A	A	A	G	G	T	T	C	C	C	C	C	C	A	A	G	G	T	T	A	A	G	G	T	T	C	C	T	T	C	C	C	C	G	G	A	A	A	A	G	G	C	C	G	G	C	C	G	G	A	A	C	C	C	C	C	C	C	C	A	A	T	T	G	G	T	T	A	A	C	C	A	A	T	T	C	C	C	C	G	G	T	T	G	G	A	A	G	G	A	A	T	T	G	G	T	T	G	G	G	G	C	C	C	C	G	G	C	C	G	G	G	G	C	C	T	T	G	G	C	C	T	T	G	G	C	C	T	T	A	A	G	G	T	T	T	T	A	A	G	G	A	A	C	C	T	T	A	A	C	C	T	T	C	C	G	G	G	G	C	C	G	G	C	C	C	C	A	A	G	G	C	C	T	T	C	C	C	C	G	G	A	A	G	G	G	G	C	C	A	A	T	T	G	G	G	G	C	C	G	G	A	A	G	G	T	T	T	T	A	A	A	A	C	C	C	C	T	T	T	T	T	T	A	A	A	A	G	G	G	G	G	G	A	A	C	C	G	G	A	A	G	G	G	G	A	A	T	T	A	A	G	G	T	T	T	T	G	G	C	C	T	T	G	G	T	T	T	T	A	A	G	G	C	C	C	C	C	C	A	A	C	C	C	C	T	T	A	A	A	A	C	C	G	G	G	G	G	G	T	T	G	G	A	A	T	T	T	T	G	G	A	A	A	A	C	C	C	C	A	A	C	C	G	G	T	T	T	T	T	T	C	C	C	C	G	G	T	T	G	G	T	T	T	T	G	G	A	A	C	C	A	A	C	C	A	A	A	A	C	C	T	T	T	T	T	T	T	T	C	C	C	C	A	A	A	A	T	T	G	G	A	A	A	A	A	A	C	C	A	A	A	A	T	T	G	G	A	A	C	C	G	G	T	T	G	G	A	A	G	G	G	G	G	G	C	C	C	C	G	G	C	C	A	A	G	G	C	C	T	T	G	G	T	T	G	G	A	A	C	C	C	C	T	T	C	C	T	T	G	G	A	A	T	T	G	G	T	T	T	T	A	A	T	T	G	G	C	C	T	T	T	T	T	T	C	C	C	C	C	C	G	G	T	T	G	G	C	C	A	A	C	C	G	G	G	G	T	T	A	A	C	C	C	C	C	C	C	C	C	C	C	C	G	G	C	C	A	A	T	T	T	T	G	G	G	G	A	A	A	A	G	G	A	A	G	G	A	A	G	G	G	G	C	C	T	T	A	A	G	G	G	G	A	A	C	C	A	A	A	A	T	T	T	T	G	G	C	C	T	T	A	A	C	C	T	T	T	T	C	C	A	A	G	G	A	A	G	G	C	C	G	G	T	T	A	A	T	T	G	G	A	A	A	A	A	A	A	A	T	T	A	A	T	T	T	T	C	C	T	T	C	C	A	A	T	T	C	C	C	C	T	T	A	A	T	T	C	C	C	C	C	C	T	T	A	A	G	G	T	T	G	G	C	C	A	A	G	G	T	T	C	C	T	T	T	T	G	G	G	G	C	C	C	C	G	G	C	C	C	C	G	G	C	C	T	T	A	A	G	G	T	T	T	T	T	T	C	C	C	C	C	C	A	A	G	G	T	T	A	A	G	G	G	G	C	C	G	G	G	G	C	C	C	C	C	C	A	A	T	T	A	A	A	A	T	T	G	G	G	G	G	G	G	G	G	G	C	C	A	A	A	A	G	G	G	G	T	T	A	A	T	T	T	T	G	G	G	G	A	A	A	A	A	A	T	T	G	G	T	T	A	A	C	C	C	C	C	C	G	G	A	A	G	G	C	C	T	T	T	T	A	A	A	A	A	A	G	G	T	T	C	C	G	G	C	C	G	G	T	T	T	T	G	G	T	T	C	C	G	G	G	G	T	T	C	C	C	C	C	C	C	C	C	C	T	T	C	C	G	G	A	A	T	T	A	A	C	C	A	A	C	C	G	G	T	T	G	G	C	C	A	A	A	A	G	G	A	A	A	A	C	C	G	G	G	G	G	G	C	C	G	G	A	A	C	C	T	T	C	C	A	A	G	G	C	C	G	G	C	C	C	C	C	C	T	T	T	T	C	C	C	C	A	A	T	T	T	T	C	C	A	A	A	A	C	C	C	C	T	T	A	A	T	T	A	A	C	C	A	A	T	T	C	C	C	C	G	G	T	T	G	G	A	A	T	T	C	C	C	C	A	A	A	A	A	A	C	C	G	G	C	C	G	G	A	A	C	C	T	T	T	T	C	C	T	T	C	C	A	A	C	C	T	T	C	C	T	T	G	G	A	A	C	C	A	A	A	A	G	G	G	G	C	C	C	C	C	C	T	T	A	A	T	T	A	A	A	A	T	T	C	C	A	A	A	A	C	C	A	A	G	G	A	A	T	T	C	C	C	C	A	A	T	T	C	C	T	T	T	T	C	C	T	T	G	G	C	C	G	G	C	C	T	T	T	T	T	T	G	G	A	A	A	A	C	C	A	A	A	A	T	T	G	G	C	C	C	C	A	A	G	G	G	G	T	T	T	T	T	T	G	G	C	C	T	T	C	C	T	T	NA	NA	A	A	C	C	T	T	T	T	A	A	G	G	G	G	C	C	T	T	A	A	G	G	G	G	G	G	T	T	T	T	T	T	A	A	T	T	T	T	G	G	G	G	A	A	A	A	A	A	G	G	C	C	A	A	A	A	C	C	A	A	C	C	A	A	G	G	C	C	A	A	C	C	G	G	G	G	C	C	C	C	C	C	C	C	C	C	T	T	G	G	A	A	G	G	C	C	A	A	T	T	G	G	C	C	C	C	G	G	A	A	G	G	T	T	G	G	C	C	C	C	A	A	T	T	C	C	A	A	C	C	G	G	T	T	T	T	C	C	A	A	T	T	C	C	A	A	T	T	A	A	A	A	T	T	G	G	G	G	C	C	G	G	C	C	G	G	T	T	G	G	G	G	C	C	C	C	A	A	G	G	G	G	G	G	A	A	C	C	C	C	A	A	G	G	G	G	A	A	A	A	G	G	A	A	A	A	A	A	A	A	A	A	T	T	G	G	C	C	C	C	T	T	A	A	C	C	C	T	T	T	C	C	C	C	G	G	A	A	A	A	A	A	G	G	T	T	A	A	G	G	G	G	T	T	C	C	A	A	T	T	A	A	C	C	A	A	G	G	G	G	C	C	T	T	G	G	C	T	C	C	G	G	T	T	C	C	G	G	G	C	G	A	G	G	T	C	C	T	T	T	G	A	C	C	T	C	G	A	A	A	G	A	A	A	G	A	G	G	A	A	G	G	C	C	A	A	T	T	T	T	G	G	C	C	T	T	T	T	C	C	C	C	C	C	A	A	A	A	A	A	G	G	A	A	T	T	T	T	T	T	G	G	C	C	C	G	G	G	G	G	T	T	A	A	C	C	G	G	T	T	A	A	C	C	T	T	A	A	T	T	G	G	G	G	C	C	G	G	G	G	A	A	T	T	T	T	A	A	C	C	C	C	G	G	A	A	G	G	C	C	G	G	G	G	G	G	A	A	A	A	T	T	T	C	T	C	T	C	C	A	C	C	C	T	C	A	G	G	C	G	T	C	G	A	C	C	C	C	A	A	NA	NA	G	G	T	T	G	G	G	G	C	T	A	G	T	C	A	C	C	C	T	C	G	A	C	C	A	A	G	G	A	A	G	G	C	C	T	T	A	T	G	G	C	C	A	G	C	C	A	G	T	T	C	C	A	C	A	G	T	C	T	C	C	T	T	C	C	C	C	T	G	A	T	T	G	A	C	C	T	A	T	C	A	G	NA	NA	A	A	C	C	C	C	C	C	T	T	G	G	C	C	C	C	C	C	T	T	C	C	C	A	C	C	T	T	C	A	G	T	A	G	G	G	A	A	NA	NA	G	A	A	G	T	T	A	A	A	A	C	G	T	C	C	G	A	C	A	A	G	G	T	T	A	G	G	G	A	G	G	A	A	A	A	A	C	C	G	G	A	G	T	C	T	C	G	G	A	G	T	G	G	G	T	T	A	A	C	C	A	A	T	T	A	A	T	T	G	G	T	T	T	T	T	T	T	T	A	A	A	C	A	C	A	A	C	T	T	C	A	A	A	A	T	C	C	C	A	A	A	A	C	C	G	G	C	C	T	T	G	G	G	G	A	A	C	C	A	A	T	T	A	G	C	C	A	G	C	C	T	C	G	G	G	A	T	A	T	G	C	T	C	C	G	G	A	A	G	G	G	G	G	A	A	A	A	A	T	T	G	G	C	T	G	G	C	C	T	C	C	C	G	A	A	G	C	C	G	A	C	T	C	C	C	C	T	T	C	C	T	T	G	G	T	T	C	T	G	T	C	C	A	G	NA	NA	A	G	G	G	T	T	C	C	NA	NA	C	G	G	A	G	G	G	G	T	A	G	G	T	G	G	G	T	C	G	G	G	G	G	G	A	G	G	G	C	C	A	G	G	A	A	A	A	G	A	G	G	A	C	C	G	A	NA	NA	A	C	A	C	T	G	C	T	T	C	A	A	T	T	T	T	T	C	G	A	A	C	G	A	G	A	G	A	G	T	T	C	G	G	C	T	A	A	T	G	G	A	T	C	G	G	G	G	C	A	C	T	T	C	G	C	T	A	A	G	C	T	C	T	G	A	A	A	G	A	T	A	G	G	C	C	G	A	T	T	G	A	G	A	A	A	A	A	C	C	A	G	G	A	G	G	G	A	C	T	A	A	G	G	G	G	C	C	T	C	G	A	A	G	C	T	G	A	G	G	T	C	G	A	T	T	G	A	A	G	C	C	G	A	C	C	NA	NA	T	T	A	A	NA	NA	C	C	G	A	C	T	T	C	C	T	A	C	G	A	A	G	A	G	A	A	T	T	A	A	G	G	NA	NA	A	C	C	C	G	G	T	T	G	G	C	C	C	A	C	C	A	G	A	T	T	C	T	T	A	A	C	T	A	A	C	T	C	T	A	G	G	A	C	T	T	G	G	G	A	G	T	C	T	G	G	A	A	A	C	C	G	A	G	A	C	T	G	A	C	T	A	A	NA	NA	A	G	G	A	C	A	A	A	C	G	G	C	NA	NA	C	C	T	A	NA	NA	A	G	G	A	C	C	T	C	T	T	T	C	C	C	A	G
CC	OR2291f89	NA	NA	1	NA	C	C	G	G	G	G	C	C	G	G	G	G	T	T	G	G	C	C	A	A	T	T	G	G	A	A	A	A	C	C	C	C	C	C	C	C	T	T	G	G	A	A	A	A	C	C	C	C	C	C	A	A	A	A	A	A	A	A	A	A	G	G	T	T	T	T	G	G	T	T	C	C	A	A	G	G	T	T	C	C	G	G	A	A	C	C	G	G	G	G	C	C	T	T	T	T	A	A	T	T	T	T	C	C	C	C	A	A	T	T	G	G	G	G	C	C	C	C	C	C	G	G	G	G	G	G	G	G	T	T	A	A	G	G	C	C	A	A	T	T	G	G	A	A	G	G	C	C	A	A	C	C	G	G	A	A	T	T	C	C	T	T	C	C	T	T	A	A	A	A	C	C	T	T	G	G	T	T	G	G	G	G	C	C	C	C	G	G	C	C	C	C	A	A	G	G	A	A	G	G	A	A	A	A	C	C	T	T	C	C	G	G	G	G	C	C	A	A	A	A	G	G	T	T	G	G	G	G	G	G	C	C	C	C	G	G	G	G	C	C	C	C	T	T	C	C	G	G	A	A	A	A	C	C	C	C	T	T	T	T	T	T	A	A	C	C	G	G	A	A	G	G	G	G	A	A	A	A	G	G	C	C	A	A	T	T	C	C	C	C	C	C	C	C	C	C	C	C	C	C	T	T	A	A	A	A	C	C	G	G	G	G	C	C	T	T	T	T	G	G	C	C	C	C	T	T	T	T	A	A	G	G	C	C	T	T	C	C	G	G	A	A	A	A	A	A	T	T	A	A	G	G	T	T	A	A	G	G	T	T	A	A	C	C	C	C	C	C	T	T	G	G	C	C	T	T	C	C	A	A	T	T	T	T	A	A	G	G	G	G	A	A	A	A	A	A	C	C	C	C	C	C	C	C	A	A	G	G	G	G	C	C	A	A	A	A	C	C	C	C	C	C	A	A	G	G	G	G	G	G	C	C	A	A	G	G	A	A	T	T	C	C	A	A	G	G	T	T	G	G	A	A	G	G	T	T	G	G	G	G	C	C	G	G	G	G	A	A	A	A	A	A	A	A	C	C	A	A	G	G	C	C	A	A	C	C	C	C	G	G	C	C	T	T	C	C	G	G	G	G	T	T	T	T	A	A	T	T	G	G	G	G	G	G	T	T	A	A	T	T	C	C	A	A	A	A	G	G	C	C	C	C	T	T	C	C	A	A	A	A	T	T	G	G	T	T	A	A	C	C	T	T	T	T	C	C	T	T	C	C	G	G	G	G	C	C	T	T	T	T	A	A	T	T	C	C	A	A	T	T	G	G	T	T	C	C	A	A	C	C	A	A	C	C	A	A	C	C	G	G	A	A	A	A	G	G	T	T	C	C	G	G	A	A	A	A	C	C	C	C	A	A	C	C	G	G	G	G	G	G	T	T	G	G	C	C	C	C	A	A	C	C	G	G	T	T	G	G	G	G	C	C	T	T	T	T	C	C	T	T	C	C	G	G	C	C	G	G	T	T	G	G	C	C	G	G	C	C	G	G	G	G	T	T	C	C	G	G	T	T	T	T	C	C	T	T	C	C	A	A	G	G	A	A	A	A	G	G	A	A	C	C	T	T	G	G	C	C	C	C	A	A	G	G	T	T	G	G	G	G	C	C	C	C	A	A	G	G	G	G	T	T	G	G	C	C	T	T	A	A	C	C	C	C	C	C	A	A	C	C	G	G	T	T	C	C	A	A	G	G	C	C	G	G	A	A	C	C	C	C	C	C	G	G	T	T	A	A	C	C	G	G	A	A	A	A	A	A	T	T	T	T	C	C	G	G	A	A	T	T	G	G	C	C	A	A	C	C	C	C	T	T	T	T	C	C	A	A	C	C	G	G	G	G	A	A	G	G	T	T	C	C	A	A	A	A	A	A	G	G	G	G	C	C	G	G	T	T	G	G	G	G	G	G	T	T	G	G	G	G	A	A	C	C	C	C	C	C	A	A	C	C	A	A	A	A	C	C	G	G	C	C	C	C	A	A	A	A	T	T	C	C	G	G	T	T	C	C	G	G	A	A	A	A	C	C	C	C	G	G	T	T	T	T	T	T	G	G	C	C	C	C	G	G	A	A	C	C	A	A	C	C	C	C	T	T	G	G	C	C	C	C	C	C	A	A	A	A	C	C	G	G	G	G	T	T	T	T	T	T	G	G	G	G	G	G	A	A	A	A	A	A	G	G	C	C	A	A	C	C	C	C	C	C	A	A	G	G	T	T	A	A	A	A	A	A	T	T	G	G	G	G	A	A	G	G	G	G	T	T	C	C	A	A	G	G	T	T	T	T	A	A	T	T	T	T	C	C	G	G	C	C	G	G	A	A	T	T	G	G	G	G	T	T	A	A	G	G	C	C	G	G	A	A	G	G	G	G	A	A	C	C	C	C	A	A	A	A	G	G	A	A	A	A	G	G	G	G	G	G	A	A	C	C	A	A	T	T	T	T	T	T	G	G	A	A	C	C	C	C	A	A	A	A	C	C	A	A	T	T	G	G	T	T	A	A	G	G	G	G	C	C	T	T	G	G	T	T	C	C	C	C	A	A	T	T	T	T	A	A	T	T	A	A	G	G	C	C	T	T	G	G	T	T	A	A	T	T	C	C	C	C	C	C	C	C	A	A	C	C	G	G	G	G	T	T	G	G	C	C	A	A	A	A	G	G	A	A	T	T	G	G	G	G	A	A	A	A	T	T	A	A	T	T	G	G	T	T	A	A	C	C	C	C	G	G	C	C	C	C	C	C	A	A	T	T	T	T	T	T	G	G	T	T	G	G	T	T	G	G	G	G	A	A	G	G	G	G	C	C	T	T	G	G	C	C	C	C	G	G	C	C	G	G	A	A	G	G	A	A	T	T	G	G	G	G	C	C	G	G	T	T	T	T	T	T	C	C	T	T	A	A	C	C	T	T	A	A	C	C	G	G	C	C	T	T	G	G	T	T	A	A	C	C	T	T	A	A	G	G	T	T	T	T	G	G	G	G	C	C	T	T	G	G	A	A	T	T	T	T	G	G	T	T	C	C	T	T	G	G	A	A	A	A	G	G	G	G	T	T	A	A	C	C	C	C	A	A	T	T	G	G	G	G	T	T	T	T	T	T	C	C	A	A	C	C	C	C	T	T	C	C	A	A	C	C	G	G	A	A	T	T	T	T	A	A	A	A	A	A	T	T	A	A	C	C	T	T	C	C	G	G	T	T	C	C	T	T	T	T	T	T	C	T	T	T	G	G	G	G	G	G	C	C	A	A	T	T	C	C	A	A	A	A	T	T	T	G	A	A	A	A	T	C	C	A	T	G	NA	NA	C	C	G	G	A	A	T	C	G	T	C	C	C	T	T	T	C	C	NA	NA	A	C	T	C	G	G	C	C	T	C	G	A	G	G	G	A	A	A	A	A	A	T	T	T	A	A	C	T	T	C	T	T	C	T	G	C	T	T	C	C	G	G	T	T	A	C	A	A	A	G	G	A	G	G	G	G	G	G	T	T	A	A	A	C	G	G	G	G	G	G	A	T	C	C	G	A	T	G	G	A	C	C	G	G	T	C	A	A	G	G	C	C	T	T	C	A	G	A	G	C	T	T	C	C	A	A	A	A	G	G	T	T	C	C	C	C	A	G	T	C	A	A	G	G	T	T	A	G	G	T	A	A	T	G	A	T	C	T	C	C	C	C	A	A	T	T	C	C	A	A	A	A	A	A	G	C	A	G	C	A	G	C	C	C	A	A	A	A	C	C	G	G	C	C	A	A	A	A	G	G	A	G	T	C	C	C	A	A	C	C	T	T	NA	NA	T	T	T	C	A	A	C	C	A	A	G	G	A	A	T	T	G	G	G	G	A	A	T	T	C	C	T	T	A	A	A	T	G	A	C	T	A	C	G	A	NA	NA	G	A	T	T	G	A	T	C	C	C	G	A	C	C	G	G	C	C	C	C	G	T	NA	NA	A	A	C	T	G	G	T	C	G	A	C	T	T	T	G	C	C	C	T	T	G	G	T	T	G	G	A	A	G	G	C	C	A	A	G	G	G	G	T	T	C	C	C	C	T	T	C	C	G	G	C	C	G	G	T	T	C	C	T	T	C	C	A	A	G	G	C	C	A	G	C	C	A	A	G	G	G	G	A	A	C	C	T	T	G	G	T	T	G	G	T	T	A	A	C	C	G	G	C	C	G	G	G	G	T	T	T	T	C	C	T	T	C	C	T	T	A	A	C	C	A	A	A	A	T	T	C	C	G	T	C	C	T	T	G	G	G	G	G	G	C	C	G	G	NA	NA	A	A	C	C	T	T	T	T	G	A	G	G	G	G	A	A	C	T	T	C	C	C	A	A	G	T	A	G	T	T	C	T	T	G	C	T	G	A	A	A	T	T	G	A	C	C	C	T	T	T	A	T	C	G	NA	NA	T	C	A	A	A	A	C	G	G	G	G	A	C	C	T	C	G	G	G	C	A	A	C	T	C	C	G	G	NA	NA	C	T	G	G	A	A	G	G	C	C	G	G	C	C	T	T	A	A	C	C	A	A	C	C	T	T	A	A	C	C	A	A	C	C	C	C	G	G	A	A	T	T	T	T	G	G	A	A	A	A	G	G	C	C	T	T	T	T	G	A	A	A	G	G	G	G	C	C	T	C	G	A	C	C	C	C	C	C	G	G	C	C	G	G	A	A	G	G	G	G	A	A	T	T	G	C	G	A	C	C	G	G	T	C	G	T	T	T	T	T	G	G	A	A	G	G	G	G	A	A	T	T	A	A	A	A	T	T	A	A	C	C	G	G	T	T	T	T	G	G	G	G	G	G	A	A	T	T	C	C	T	T	G	G	A	A	G	G	T	T	C	C	C	C	G	G	A	A	G	C	A	A	C	C	G	G	C	T	G	A	C	A	G	G	C	G	A	A	G	G	A	C	T	C	T	T	G	C	G	C	G	G	C	T	C	C	T	T	C	C	T	T	A	C	G	T	A	A	G	A	A	T	G	G	G	G	A	A	G	G	T	T	T	T	C	A	C	T	C	T	A	T	C	C	C	C	G	G	C	C	C	C	T	G	T	T	T	T	C	C	C	C	G	G	C	C	A	A	T	T	C	G	G	A	T	C	G	G	G	G	A	A	T	T	G	G	C	C	G	G	T	T	G	G	C	A	T	T	G	G	T	A	T	T	G	G	G	G	T	T	G	G	A	A	T	A	A	A	A	A	A	A	A	A	T	T	G	G	A	A	C	C	G	G	G	G	C	C	A	A	C	C	T	T	T	T	C	C	G	G	G	G	G	A	T	T	C	C	G	G	G	G	C	C	G	G	A	A	A	A	C	C	A	A	C	C	G	G	T	T	A	A	G	G	A	A	A	A	C	C	T	T	T	T	C	C	T	T	C	C	G	G	G	G	A	A	A	A	T	T	C	C	A	A	A	A	C	C	T	T	A	A	T	T	T	C	C	G	A	G	C	C	C	A	C	C	T	C	C	C	G	G	A	A	G	A	C	C	T	C	C	C	G	G	A	G	C	C	G	G	G	G	T	T	T	C	G	T	A	A	A	T	G	C	NA	NA	A	G	NA	NA	T	C	A	A	C	C	T	T	G	G	C	T	T	C	A	T	G	G	C	T	C	C	C	T	C	G	T	T	C	T	T	C	A	G	T	T	G	G	G	G	G	G	C	C	G	G	T	T	A	A	A	A	C	C	G	A	G	G	G	G	T	A	C	T	G	A	G	G	T	C	T	C	T	T	T	T	C	C	C	A	NA	NA	G	G	G	A	T	T	T	T	C	C	C	C	A	A	NA	NA	T	T	A	G	G	G	A	A	C	C	G	G	A	A	A	A	G	A	A	G	G	T	G	G	T	C	A	A	T	T	C	C	A	A	T	T	A	A	NA	NA	A	G	C	G	C	C	G	G	A	A	G	G	T	T	A	A	C	C	T	T	C	C	A	A	A	A	G	G	G	G	A	A	C	C	A	A	A	A	T	T	C	C	T	T	G	G	A	A	A	A	G	G	A	A	A	A	G	G	C	T	A	A	C	G	NA	NA	G	G	G	G	T	T	G	A	A	A	C	C	C	C	C	T	C	T	C	C	G	G	G	G	G	G	A	A	T	T	A	C	G	G	T	C	G	G	A	C	A	G	G	T	C	C	T	T	G	G	G	A	T	C	G	G	G	A	C	C	A	G	A	A	T	C	C	T	T	T	A	A	C	C	G	G	G	T	G	G	A	G	T	G	NA	NA	G	G	A	G	T	T	NA	NA	NA	NA	A	G	T	A	G	G	C	A	G	G	A	A	G	G	NA	NA	G	A	C	C	A	A	C	A	C	C	A	A	A	A	T	T	C	C	T	C	A	T	G	G	G	G	G	C	G	G	T	T	A	A	A	A	T	T	T	T	C	C	A	A	G	G	T	C	C	T	C	T	A	G	G	G	G	G	T	A	NA	NA	A	G	T	T	A	A	T	T	T	C	T	C	G	G	NA	NA	A	A	C	C	C	G	T	G	G	T	A	G	G	G	T	T	C	A	A	A	G	T	G	A	C	T	T	C	A	A	A	A	T	T	T	T	A	A	A	A	C	T	G	G	A	A	T	T	G	G	NA	NA	A	G	C	T	G	C	A	G	G	A	T	C	T	T	T	A	A	G	A	G	G	G	G	C	A	A	G	G	A	C	C	C	C	C	C	C	T	T	NA	NA	C	T	G	G	T	C	A	G	A	A	A	G	C	C	T	T	G	A	T	C	G	G	C	C	G	G	C	C	G	A	A	A	T	T	G	G	C	T	T	T	T	T	T	T	T	T	A	G	A	A	G	G	C	A	G	A	T	T	C	T	G	G	G	G	G	G	A	T	G	G	G	A	A	A	T	T	T	T	A	A	C	C	C	C	A	A	G	G	C	C	G	G	G	G	C	A	A	T	T	C	C	C	G	G	T	T	C	C	A	A	T	T	C	C	G	G	A	A	T	T	C	C	G	G	A	G	T	T	A	A	G	G	T	T	T	T	G	G	G	G	G	G	G	G	C	C	G	G	T	T	G	G	T	T	G	G	T	T	G	G	C	C	G	G	C	C	A	A	C	C	A	A	A	A	A	A	T	T	G	G	G	G	T	T	G	G	T	T	C	C	C	C	C	C	C	C	G	G	A	A	G	G	C	C	G	G	T	T	G	G	C	C	G	G	C	C	T	T	T	T	C	C	A	A	A	A	A	A	G	G	C	C	C	C	T	T	A	A	A	A	C	C	T	T	T	T	T	T	T	T	G	G	C	C	A	A	A	A	G	G	A	A	C	C	A	A	G	G	C	C	A	A	G	G	G	G	A	A	T	T	C	C	C	C	A	A	G	G	G	G	G	G	G	G	T	T	T	T	G	G	A	A	A	A	T	T	A	A	G	G	G	G	T	T	T	T	A	A	C	C	C	C	T	T	T	T	A	A	C	C	G	G	C	C	A	A	C	C	T	T	C	C	C	C	C	C	A	A	T	T	A	A	C	C	T	T	G	G	C	C	T	T	C	C	T	T	C	C	T	T	G	G	G	G	A	A	A	A	C	C	C	C	T	T	G	G	A	A	C	C	C	C	G	G	G	G	T	T	G	G	G	G	C	C	A	A	T	T	C	C	C	C	T	T	T	T	C	C	G	G	G	G	C	C	A	A	A	A	C	C	G	G	T	T	C	C	G	G	T	T	A	A	G	G	C	C	C	C	C	C	G	G	G	G	C	C	G	G	G	G	G	G	C	C	T	T	A	A	G	G	T	T	C	C	A	A	C	C	T	T	G	G	C	C	T	T	T	T	A	A	C	C	G	G	A	A	A	A	G	G	C	C	T	T	A	A	G	G	A	A	T	T	G	G	T	T	A	A	G	G	G	G	G	G	C	C	T	T	C	C	C	C	G	G	T	T	G	G	C	C	G	G	C	C	T	T	C	C	A	A	C	C	G	G	C	C	T	T	A	A	T	T	A	A	A	A	A	A	A	A	G	G	C	C	A	A	A	A	A	A	G	G	C	C	A	A	A	A	G	G	C	C	C	C	A	A	C	C	G	G	A	A	A	A	C	C	G	G	G	G	G	G	A	A	A	A	C	C	A	A	C	C	G	G	G	G	A	A	C	C	C	C	T	T	A	A	T	T	T	T	T	T	T	T	G	G	C	C	G	G	G	G	G	G	T	T	T	T	G	G	C	C	T	T	G	G	T	T	G	G	C	C	A	A	C	C	A	T	T	T	T	T	T	T	T	T	G	G	A	A	C	C	C	C	A	A	T	T	T	T	A	A	T	T	A	A	C	C	T	T	G	G	A	A	A	A	G	G	G	G	C	C	T	T	G	G	T	T	T	T	A	A	A	A	G	G	T	T	C	C	C	C	A	A	C	C	G	G	T	T	T	T	G	G	T	T	A	A	A	A	A	A	C	C	T	T	T	T	T	T	G	G	T	T	C	C	A	A	C	C	T	T	T	T	A	A	T	T	G	G	T	T	C	C	G	G	T	T	T	T	C	C	C	C	C	C	G	G	A	A	C	C	A	A	C	C	A	A	A	A	G	G	T	T	C	C	G	G	A	A	C	C	C	C	C	C	G	G	C	C	G	G	T	T	A	A	C	C	T	T	G	G	C	C	T	T	T	T	A	A	A	A	G	G	G	G	A	A	C	C	T	T	A	A	C	C	T	T	C	C	C	C	A	A	A	A	G	G	G	G	G	G	A	A	T	T	C	C	A	A	C	C	G	G	G	G	A	A	G	G	C	C	T	T	A	A	C	C	T	T	G	G	C	C	C	T	G	G	G	G	G	G	G	G	C	C	T	T	T	T	T	T	A	A	A	A	T	T	G	G	A	A	A	A	C	C	A	A	G	G	T	T	A	A	A	A	G	G	A	A	T	T	C	C	C	C	A	A	T	T	T	T	A	A	T	T	G	G	A	A	G	G	G	G	C	C	C	C	A	A	C	C	A	A	T	T	T	T	A	A	A	A	C	C	A	A	A	A	G	G	T	T	G	G	C	C	G	G	A	A	C	C	T	T	C	C	T	T	T	T	T	T	A	A	A	A	A	A	G	G	C	C	A	A	C	C	G	G	G	G	G	G	T	T	C	C	C	C	A	A	A	A	A	A	C	C	A	A	G	G	T	T	G	G	G	G	A	A	C	C	C	C	C	C	C	C	C	C	C	C	A	A	C	C	T	T	T	T	T	T	G	G	A	A	A	A	T	T	T	T	C	C	G	G	C	C	C	C	G	G	C	C	A	A	G	G	C	C	A	A	T	T	C	C	A	A	G	G	A	A	A	A	C	C	A	A	A	A	C	C	A	A	G	G	A	A	T	T	C	C	C	C	A	A	T	T	G	G	A	A	A	A	G	G	C	C	T	T	G	G	C	C	T	T	G	G	T	T	G	G	T	T	C	C	G	G	G	G	C	C	A	A	G	G	G	G	C	C	T	T	G	G	A	A	A	A	G	G	G	G	T	T	G	G	A	A	T	T	T	T	C	C	A	A	G	G	A	A	G	G	G	G	T	T	G	G	G	G	A	A	T	T	A	A	A	A	G	A	C	C	A	A	C	C	C	C	A	A	G	G	G	G	C	C	G	G	A	A	A	A	G	G	C	C	G	G	T	T	C	C	T	T	T	T	T	T	T	T	C	C	T	T	A	A	G	G	C	C	C	C	T	T	A	A	A	A	C	C	C	C	C	C	C	C	T	T	G	G	A	A	G	G	G	G	G	G	C	C	C	C	C	C	G	G	C	C	T	T	A	A	C	C	T	T	C	C	T	T	G	G	C	C	T	T	T	T	C	C	G	G	A	A	T	T	T	T	C	C	G	G	T	T	T	T	A	A	C	C	G	G	T	T	A	A	A	A	C	C	C	C	T	T	C	C	A	A	C	C	A	A	A	A	A	A	G	G	G	G	C	C	G	G	A	A	G	G	A	A	C	C	C	C	T	T	C	C	T	T	G	G	G	G	C	C	T	T	T	T	A	A	A	A	T	T	A	A	C	C	G	G	A	A	A	A	A	A	C	C	G	G	T	T	T	T	T	T	G	G	C	C	C	C	C	C	G	G	C	C	G	G	T	T	C	C	T	T	T	T	T	T	A	A	T	T	G	G	G	G	T	T	T	T	C	C	C	C	T	T	T	T	T	T	C	C	A	A	G	G	G	G	T	T	T	T	C	C	G	G	A	A	A	A	T	T	G	G	A	A	G	G	G	G	C	C	T	T	G	G	C	C	C	C	C	C	A	A	T	T	C	C	A	A	T	T	T	T	G	G	G	G	A	A	C	C	A	A	A	A	T	T	C	C	C	C	A	A	G	G	C	C	T	T	T	T	A	A	C	C	G	G	T	T	C	C	C	C	A	A	C	C	A	A	C	C	G	G	G	G	G	G	T	T	A	A	A	A	C	C	T	T	G	G	C	C	T	T	T	T	T	T	C	C	T	T	T	T	T	T	C	T	C	C	A	A	T	T	C	C	T	T	G	G	G	G	T	T	G	G	T	T	T	T	G	G	A	A	G	G	A	A	G	G	C	C	T	T	G	G	G	G	A	A	G	G	T	T	T	T	A	A	G	G	T	T	C	C	C	C	G	G	C	C	T	T	G	G	T	T	T	T	C	C	G	G	A	A	A	A	A	A	T	T	G	G	A	A	G	G	G	G	T	T	NA	NA	G	G	T	T	C	C	G	G	C	C	G	G	A	A	A	A	A	A	G	G	G	G	G	G	A	A	G	G	G	G	G	G	A	A	G	G	A	A	C	C	C	C	C	C	T	T	C	C	G	G	C	C	G	G	C	C	C	C	G	G	T	T	A	A	C	C	A	A	C	C	G	G	A	A	G	G	G	G	G	G	A	A	C	C	A	A	G	G	G	G	G	G	T	T	C	C	T	T	A	A	G	G	A	A	C	C	T	T	G	G	C	C	A	A	G	G	C	C	T	T	G	G	A	A	T	T	G	G	G	G	T	T	C	C	G	G	A	A	A	A	A	A	C	C	G	G	G	G	G	G	A	A	C	C	G	G	A	A	A	A	T	T	G	G	T	T	A	A	G	G	G	G	A	A	C	C	T	T	T	T	C	C	C	C	A	A	G	G	A	A	C	C	T	T	A	A	C	C	C	C	C	C	A	A	G	G	A	A	C	C	G	G	T	T	C	C	C	C	G	G	T	T	T	T	G	G	C	C	A	A	C	C	T	T	T	T	G	G	A	A	A	A	C	C	A	A	A	A	C	C	A	A	A	A	G	G	C	C	T	T	C	C	G	G	C	C	T	T	C	C	A	A	G	G	C	C	G	G	G	G	G	G	C	C	A	A	G	G	A	A	A	A	G	G	G	G	G	G	G	G	T	T	A	A	A	A	G	G	A	A	G	G	A	A	A	A	G	G	G	G	T	T	G	G	T	T	T	T	A	A	G	G	A	A	A	A	G	G	A	A	G	G	C	C	T	T	C	C	G	G	C	C	A	A	T	T	C	C	C	C	T	T	T	T	G	G	T	T	G	G	G	G	G	G	G	G	A	A	C	C	C	C	C	C	A	A	A	A	T	T	C	C	T	T	T	T	C	C	C	C	G	G	C	C	T	T	C	C	C	C	A	A	A	A	G	G	A	A	A	A	A	A	C	C	C	C	G	G	A	A	G	G	A	A	G	G	G	G	G	G	T	T	T	T	G	G	G	G	G	G	T	T	T	T	T	T	A	A	C	C	C	C	A	A	C	C	G	G	C	C	C	C	C	C	T	T	A	A	T	T	A	A	G	G	T	T	C	C	C	C	G	G	A	A	A	A	A	A	A	A	A	A	C	C	G	G	T	T	A	A	A	A	C	C	A	A	A	A	G	G	T	T	A	A	G	G	T	T	G	G	G	G	C	C	A	A	C	C	A	A	A	A	G	G	C	C	C	C	A	A	C	C	A	A	T	T	T	T	T	T	G	G	A	A	T	T	C	C	G	G	G	G	C	C	G	G	C	C	G	G	C	C	C	C	C	C	A	A	A	A	C	C	G	G	C	C	G	G	C	C	G	G	A	A	A	A	A	A	T	T	A	A	C	C	C	C	C	C	A	A	T	T	A	A	T	T	C	C	T	T	C	C	A	A	T	T	T	T	G	G	A	A	T	T	T	T	T	T	C	C	G	G	A	A	G	G	C	C	C	C	G	G	T	T	T	T	A	A	A	A	T	T	A	A	T	T	A	A	A	A	C	C	A	A	G	G	G	G	C	C	G	G	T	T	C	C	A	A	G	G	A	A	A	A	C	C	G	G	C	C	C	C	C	C	G	G	T	T	C	C	A	A	G	G	C	C	A	A	T	T	T	T	C	C	T	T	G	G	T	T	G	G	C	C	T	T	G	G	T	T	G	G	G	G	A	A	A	A	G	G	T	T	T	T	A	A	A	A	T	T	C	C	A	A	G	G	C	C	G	G	T	T	G	G	C	C	T	T	T	T	C	C	A	A	C	C	C	C	G	G	G	G	A	A	A	A	C	C	T	T	C	C	T	T	A	A	G	G	A	A	T	T	C	C	A	A	G	G	G	G	C	C	G	G	G	G	T	T	A	A	G	G	C	C	C	C	T	T	A	A	C	C	C	C	T	T	C	C	T	T	C	C	C	C	A	A	T	T	G	G	C	C	T	T	G	G	G	G	T	T	T	T	A	A	G	G	C	C	C	C	C	C	C	C	C	C	T	T	C	C	T	T	C	C	T	T	T	T	G	G	A	A	G	G	T	T	A	A	C	C	A	A	T	T	T	T	C	C	C	C	C	C	C	C	C	C	A	A	A	A	C	C	A	A	T	T	A	A	A	A	T	T	T	T	T	T	A	A	T	T	G	G	C	C	C	C	C	C	G	G	G	G	G	G	G	G	A	A	C	C	C	C	C	C	C	C	A	A	T	T	C	C	C	C	A	A	NA	NA	A	A	G	G	C	C	T	T	T	T	A	A	C	C	C	C	G	G	A	A	T	T	A	A	G	G	G	G	C	C	T	T	C	C	T	T	C	C	A	A	A	A	A	A	T	T	G	G	T	T	G	G	G	G	G	G	T	T	A	A	A	A	T	T	A	A	G	G	C	C	A	A	T	T	G	G	T	T	A	A	G	G	T	T	C	C	T	T	G	G	G	G	T	T	G	G	A	A	A	A	A	A	G	G	A	A	T	T	T	T	T	T	A	A	T	T	G	G	C	C	A	A	G	G	T	T	G	G	G	G	C	C	G	G	T	T	G	G	C	C	C	C	A	A	G	G	G	G	G	G	A	A	T	T	A	A	A	A	T	T	A	A	A	A	A	A	T	T	A	A	C	C	G	G	G	G	C	C	C	C	A	A	A	A	C	C	G	G	C	C	G	G	A	A	G	G	A	A	T	T	C	C	C	C	G	G	C	C	T	T	C	C	C	C	T	T	A	A	C	C	A	A	G	G	A	A	A	A	T	T	A	A	G	G	T	T	C	C	C	C	A	A	G	G	G	G	T	T	G	G	T	T	T	T	A	A	A	A	G	G	C	C	A	A	T	T	C	C	G	G	C	C	C	C	T	T	G	G	A	A	T	T	G	G	G	G	C	C	C	C	C	C	G	G	G	G	G	G	A	A	A	A	C	C	T	T	G	G	T	T	A	A	G	G	A	A	G	G	G	G	C	C	A	A	G	G	C	C	G	G	C	C	A	A	G	G	G	G	C	C	A	A	G	G	G	G	G	G	C	C	T	T	G	G	G	G	C	C	A	A	C	C	A	A	T	T	A	A	T	T	T	T	T	T	T	T	C	C	T	T	A	A	C	C	A	A	C	C	G	G	C	C	A	A	T	T	C	C	G	G	G	G	C	C	A	A	A	A	A	A	C	C	T	T	G	G	A	A	A	A	A	A	T	T	A	A	T	T	G	G	T	T	A	A	C	C	A	A	A	A	A	A	C	C	T	T	A	A	A	A	T	T	T	T	G	G	C	C	A	A	C	C	G	G	C	C	G	G	A	A	A	A	G	G	G	G	C	C	G	G	A	A	A	A	C	C	T	T	A	A	T	T	G	G	T	T	T	T	C	C	G	G	A	A	G	G	C	C	C	C	T	T	G	G	C	C	C	C	C	C	A	A	A	A	C	C	C	C	T	T	T	T	T	T	A	A	G	G	T	T	T	T	A	A	T	T	A	A	T	T	C	C	G	G	C	C	C	C	A	A	A	A	T	T	C	C	G	G	G	G	T	T	A	A	G	G	G	G	G	G	G	G	T	T	C	C	T	T	T	T	C	C	T	T	A	A	C	C	C	C	C	C	G	G	G	G	C	C	A	A	G	G	T	T	G	G	C	C	G	G	A	A	T	T	G	G	C	C	G	G	G	G	G	G	T	T	T	T	C	C	T	T	C	C	G	G	G	G	T	T	T	T	A	A	C	C	G	G	G	G	C	C	G	G	C	C	T	T	C	C	C	C	A	A	A	A	T	T	G	G	G	G	G	G	T	T	C	C	T	T	T	T	G	G	C	C	A	A	A	A	C	C	G	G	G	G	G	G	G	G	G	G	G	G	G	G	G	G	T	T	C	C	C	C	A	A	C	C	C	C	T	T	C	C	A	A	G	G	T	T	C	C	G	G	T	T	T	T	T	T	G	G	C	C	C	C	T	T	C	C	A	A	T	T	G	G	A	A	T	T	G	G	C	C	C	C	C	C	C	C	A	A	C	C	G	G	G	G	C	C	A	A	T	T	T	T	G	G	G	G	G	G	T	T	C	C	C	C	G	G	A	A	T	T	G	G	G	G	C	C	G	G	C	C	A	A	A	A	C	C	C	C	A	A	G	G	C	C	G	G	A	A	T	T	G	G	G	G	C	C	C	C	T	T	G	G	C	C	C	C	C	C	T	T	C	C	G	G	C	C	C	C	C	C	G	G	T	T	T	T	T	T	T	T	G	G	G	G	C	C	T	T	G	G	G	G	C	C	T	T	A	A	A	A	G	G	C	C	A	A	G	G	G	G	T	T	T	T	T	T	T	T	G	G	C	C	G	G	T	T	G	G	T	T	T	T	T	T	A	A	T	T	A	A	A	A	A	A	A	A	T	T	T	T	G	G	G	G	G	G	T	T	T	T	G	G	A	A	T	T	G	G	A	A	A	A	T	T	T	T	T	T	T	T	G	G	A	A	A	A	C	C	T	T	G	G	T	T	A	A	G	G	C	C	A	A	A	A	A	A	T	T	G	G	T	T	T	T	T	T	A	A	G	G	A	A	G	G	G	G	T	T	C	C	C	C	T	T	C	C	G	G	G	G	G	G	T	T	T	T	G	G	T	T	C	C	G	G	A	A	C	C	G	G	C	C	G	G	A	A	C	C	T	T	G	G	C	C	G	G	G	G	T	T	C	C	T	T	C	C	G	G	G	G	T	T	T	T	A	A	A	A	C	C	G	G	T	T	G	G	G	G	T	T	T	T	T	T	T	T	A	A	T	T	C	C	C	C	C	C	A	A	G	G	T	T	C	C	G	G	A	A	A	A	T	T	C	C	A	A	T	T	T	T	T	T	C	C	C	C	A	A	G	G	C	C	T	T	T	T	G	G	C	C	G	G	C	C	T	T	C	C	G	G	G	G	T	T	G	G	T	T	T	T	T	T	A	A	A	A	T	T	G	G	G	G	G	G	A	A	A	A	C	C	T	T	A	A	C	C	A	A	A	A	G	G	T	T	C	C	C	C	C	C	G	G	C	C	A	A	A	A	C	C	G	G	G	G	G	G	G	G	T	T	C	C	T	T	G	G	A	A	G	G	A	A	C	C	A	A	A	A	G	G	G	G	A	A	C	C	T	T	T	T	C	C	G	G	C	C	G	G	T	T	C	C	G	G	A	A	C	C	G	G	G	G	C	C	A	A	G	G	T	T	C	C	C	C	T	T	T	T	T	T	T	T	G	G	G	G	G	G	T	T	G	G	C	C	A	T	G	G	G	G	A	A	A	A	T	T	T	T	A	A	G	G	C	C	A	A	G	G	A	A	T	T	G	G	A	A	T	T	A	A	A	A	T	T	T	T	A	A	C	C	G	G	C	C	A	A	A	A	A	A	G	G	A	A	A	A	G	G	T	T	C	C	C	C	C	C	A	A	G	G	T	T	A	A	G	G	T	T	C	C	T	T	C	C	C	C	G	G	A	A	A	A	G	G	C	C	G	G	C	C	G	G	A	A	C	C	C	C	C	C	C	C	A	A	T	T	G	G	T	T	A	A	C	C	A	A	T	T	C	C	C	C	G	G	T	T	G	G	A	A	G	G	A	A	T	T	G	G	T	T	G	G	G	G	C	C	C	C	G	G	C	C	G	G	G	G	C	C	T	T	G	G	C	C	T	T	G	G	C	C	T	T	A	A	G	G	T	T	T	T	A	A	G	G	A	A	C	C	T	T	A	A	C	C	T	T	C	C	G	G	G	G	C	C	G	G	C	C	C	C	A	A	G	G	C	C	T	T	C	C	C	C	G	G	A	A	G	G	G	G	C	C	A	A	T	T	G	G	G	G	C	C	G	G	A	A	G	G	T	T	T	T	A	A	A	A	C	C	C	C	T	T	T	T	T	T	A	A	A	A	G	G	G	G	G	G	A	A	C	C	G	G	A	A	G	G	G	G	A	A	T	T	A	A	G	G	T	T	T	T	G	G	C	C	T	T	G	G	T	T	T	T	A	A	G	G	C	C	C	C	C	C	A	A	C	C	C	C	T	T	A	A	A	A	C	C	G	G	G	G	G	G	T	T	G	G	A	A	T	T	T	T	G	G	A	A	A	A	C	C	C	C	A	A	C	C	G	G	T	T	T	T	T	T	C	C	C	C	G	G	T	T	G	G	T	T	T	T	G	G	A	A	C	C	A	A	C	C	A	A	A	A	C	C	T	T	T	T	T	T	T	T	C	C	C	C	A	A	A	A	T	T	G	G	A	A	A	A	A	A	C	C	A	A	A	A	T	T	G	G	A	A	C	C	G	G	T	T	G	G	A	A	G	G	G	G	G	G	C	C	C	C	G	G	C	C	A	A	G	G	C	C	T	T	G	G	T	T	G	G	A	A	C	C	C	C	T	T	C	C	T	T	G	G	A	A	T	T	G	G	T	T	T	T	A	A	T	T	G	G	C	C	T	T	T	T	T	T	C	C	C	C	C	C	G	G	T	T	G	G	C	C	A	A	C	C	G	G	G	G	T	T	A	A	C	C	C	C	C	C	C	C	C	C	C	C	G	G	C	C	A	A	T	T	T	T	G	G	G	G	A	A	A	A	G	G	A	A	G	G	A	A	G	G	G	G	C	C	T	T	A	A	G	G	G	G	A	A	C	C	A	A	A	A	T	T	T	T	G	G	C	C	T	T	A	A	C	C	T	T	T	T	C	C	A	A	G	G	A	A	G	G	C	C	G	G	T	T	A	A	T	T	G	G	A	A	A	A	A	A	A	A	T	T	A	A	T	T	T	T	C	C	T	T	C	C	A	A	T	T	C	C	C	C	T	T	A	A	T	T	C	C	C	C	C	C	T	T	A	A	G	G	T	T	G	G	C	C	A	A	G	G	T	T	C	C	T	T	T	T	G	G	G	G	C	C	C	C	G	G	C	C	C	C	G	G	C	C	T	T	A	A	G	G	T	T	T	T	T	T	C	C	C	C	C	C	A	A	G	G	T	T	A	A	G	G	G	G	C	C	G	G	G	G	C	C	C	C	C	C	A	A	T	T	A	A	A	A	T	T	G	G	G	G	G	G	G	G	G	G	C	C	A	A	A	A	G	G	G	G	T	T	A	A	T	T	T	T	G	G	G	G	A	A	A	A	A	A	T	T	G	G	T	T	A	A	C	C	C	C	C	C	G	G	A	A	G	G	C	C	T	T	T	T	A	A	A	A	A	A	G	G	T	T	C	C	G	G	C	C	G	G	T	T	T	T	G	G	T	T	C	C	G	G	G	G	T	T	C	C	C	C	C	C	C	C	C	C	T	T	C	C	G	G	A	A	T	T	A	A	C	C	A	A	C	C	G	G	T	T	G	G	C	C	A	A	A	A	G	G	A	A	A	A	C	C	G	G	G	G	G	G	C	C	G	G	A	A	C	C	T	T	C	C	A	A	G	G	C	C	G	G	C	C	C	C	C	C	T	T	T	T	C	C	C	C	A	A	T	T	T	T	C	C	A	A	A	A	C	C	C	C	T	T	A	A	T	T	A	A	C	C	A	A	T	T	C	C	C	C	G	G	T	T	G	G	A	A	T	T	C	C	C	C	A	A	A	A	A	A	C	C	G	G	C	C	G	G	A	A	C	C	T	T	T	T	C	C	T	T	C	C	A	A	C	C	T	T	C	C	T	T	G	G	A	A	C	C	A	A	A	A	G	G	G	G	C	C	C	C	C	C	T	T	A	A	T	T	A	A	A	A	T	T	C	C	A	A	A	A	C	C	A	A	G	G	A	A	T	T	C	C	C	C	A	A	T	T	C	C	T	T	T	T	C	C	T	T	G	G	C	C	G	G	C	C	T	T	T	T	T	T	G	G	A	A	A	A	C	C	A	A	A	A	T	T	G	G	C	C	C	C	A	A	G	G	G	G	T	T	T	T	T	T	G	G	NA	NA	T	T	C	C	T	T	G	G	A	A	C	C	NA	NA	T	T	A	A	G	G	G	G	C	C	T	T	A	A	G	G	G	G	G	G	T	T	T	T	T	T	A	A	T	T	T	T	G	G	G	G	A	A	A	A	A	A	G	G	C	C	A	A	A	A	C	C	A	A	C	C	A	A	G	G	C	C	A	A	C	C	G	G	G	G	C	C	NA	NA	C	C	C	C	C	C	T	T	G	G	A	A	G	G	C	C	A	A	T	T	G	G	C	C	C	C	G	G	A	A	G	G	T	T	G	G	C	C	C	C	A	A	T	T	C	C	A	A	C	C	G	G	T	T	T	T	C	C	A	A	T	T	C	C	G	G	T	T	A	A	A	A	T	T	G	G	G	G	C	C	G	G	C	C	G	G	T	T	T	T	G	G	T	T	C	C	A	A	G	G	G	G	A	A	A	A	C	C	C	C	A	A	A	A	A	A	G	G	C	C	G	G	A	A	A	A	A	A	G	G	A	A	C	C	T	T	C	C	C	C	T	T	A	A	C	C	C	C	T	T	C	C	C	C	G	G	A	A	A	A	A	A	G	G	T	T	A	A	G	G	G	G	T	T	C	C	A	A	T	T	A	A	C	C	A	A	G	G	G	G	C	C	T	T	G	G	C	C	C	C	G	G	T	T	C	C	G	G	G	G	G	G	G	G	T	T	C	C	T	T	G	G	C	C	T	T	G	G	A	A	G	G	A	A	G	G	G	G	A	A	G	G	C	C	A	A	T	T	T	T	G	G	C	C	T	T	T	T	C	C	C	C	C	C	A	A	A	A	A	A	G	G	A	A	T	T	T	T	T	T	G	G	C	C	C	C	G	G	G	G	T	T	A	A	C	C	G	G	T	T	A	A	C	C	T	T	A	A	T	T	G	G	G	G	C	C	G	G	G	G	A	A	T	T	T	T	A	A	C	C	C	C	G	G	A	A	G	G	C	C	G	G	G	G	G	G	A	A	A	A	T	T	T	T	T	T	T	T	C	C	C	C	C	C	C	C	G	G	C	C	T	T	G	G	C	C	C	C	A	A	G	G	G	G	T	T	G	G	G	G	C	C	A	A	T	T	A	A	C	C	T	T	G	G	C	C	A	A	G	G	A	A	G	G	C	C	T	T	A	A	G	G	C	C	A	A	C	C	A	A	T	T	C	C	A	A	A	A	T	T	T	T	C	C	T	T	C	C	C	C	G	G	T	T	G	G	C	C	T	T	T	T	A	A	C	C	A	A	C	C	C	C	C	C	T	T	G	G	C	C	C	C	C	C	T	T	C	C	C	C	C	C	T	T	C	C	G	G	A	A	G	G	A	A	A	A	G	G	A	A	T	T	A	A	A	A	C	C	T	T	C	C	A	A	A	A	G	G	T	T	A	A	G	G	A	A	G	G	A	A	A	A	C	C	G	G	A	A	T	T	T	T	G	G	A	A	T	T	A	A	T	T	A	A	C	C	A	A	T	T	A	A	T	T	G	G	T	T	T	T	T	T	T	T	A	A	A	A	A	A	A	A	C	C	T	T	A	A	A	A	T	T	C	C	A	A	A	A	C	C	G	G	C	C	T	T	G	G	G	G	A	A	C	C	A	A	T	T	A	A	C	C	A	A	C	C	T	T	G	G	G	G	T	T	T	T	C	C	C	C	G	G	A	A	G	G	G	G	G	G	A	A	A	A	T	T	G	G	C	C	G	G	C	C	T	T	C	C	G	G	A	A	C	C	G	G	C	C	C	C	C	C	T	T	C	C	T	T	G	G	T	T	C	C	G	G	T	T	A	A	C	C	A	A	A	A	C	C	T	T	C	C	C	C	G	G	T	T	G	G	T	T	G	G	T	T	A	A	T	T	G	G	G	G	A	A	A	A	A	A	C	C	A	A	G	G	G	G	A	A	A	A	G	G	C	C	G	G	A	A	A	A	A	A	T	T	C	C	T	T	G	G	C	C	A	A	T	T	G	G	A	A	G	G	G	G	G	G	G	G	T	T	C	C	C	C	G	G	T	T	G	G	T	T	A	A	G	G	C	C	C	C	T	T	G	G	T	T	A	A	C	C	C	C	G	G	A	A	G	G	T	T	G	G	T	T	G	G	T	T	G	G	G	G	G	G	A	A	NA	NA	A	A	G	G	A	A	G	G	C	C	A	A	A	A	G	G	A	A	T	T	G	G	A	A	C	C	G	G	G	G	T	T	G	G	C	C	G	G	A	A	C	C	G	G	T	T	C	C	T	T	A	A	A	A	G	G	G	G	C	C	T	T	C	C	A	A	G	G	A	A	A	A	G	G	T	T	A	A	G	G	G	G	A	A	C	C	G	G	T	T	A	A	C	C	C	C	C	C	A	A	A	A	T	T	C	C	C	C	C	C	G	G	C	C	C	C	A	A	G	G	C	C	T	T	G	G	A	A	T	T	T	T	G	G	A	A	C	C	G	G	G	G	C	C	G	G	C	C	A	A	T	T	A	A	G	G	C	C	A	A	C	C	G	G	A	A	T	T	T	T	C	C	A	A	G	G	C	C	T	T	T	T	T	T	C	C	A	A
CC	OR2417f56	NA	NA	1	NA	G	G	G	G	A	A	C	C	G	G	G	G	T	T	A	A	T	T	A	A	C	C	C	C	G	G	A	A	T	T	A	A	C	C	T	T	T	T	G	G	G	G	T	T	C	C	T	T	T	T	A	A	G	G	A	A	T	T	G	G	A	A	C	C	C	C	A	A	C	C	C	C	A	A	A	A	T	T	G	G	G	G	G	G	C	C	A	A	G	G	C	C	A	A	C	C	A	A	T	T	C	C	A	A	C	C	A	A	T	T	G	G	G	G	C	C	C	C	C	C	G	G	G	G	G	G	G	G	T	T	A	A	G	G	C	C	T	T	T	T	G	G	G	G	G	G	T	T	A	A	A	A	A	A	A	A	T	T	C	C	T	T	C	C	T	T	A	A	A	A	A	A	C	C	G	G	T	T	G	G	G	G	C	C	C	C	A	A	C	C	T	T	G	G	G	G	A	A	A	A	C	C	G	G	T	T	T	T	T	T	A	A	G	G	C	C	G	G	G	G	G	G	C	C	A	A	G	G	G	G	T	T	C	C	G	G	G	G	C	C	A	A	T	T	C	C	G	G	T	T	A	A	C	C	C	C	C	C	T	T	T	T	A	A	C	C	G	G	A	A	G	G	G	G	A	G	A	A	G	G	C	C	A	A	T	T	C	C	C	C	T	T	C	C	C	C	T	T	T	T	T	T	A	A	G	G	C	C	T	T	G	G	A	A	T	T	T	T	G	G	T	T	C	C	T	T	T	T	A	A	T	T	C	C	T	T	T	T	A	A	A	A	A	A	A	A	T	T	G	G	G	G	C	C	G	G	G	G	T	T	A	A	C	C	C	C	C	C	T	T	G	G	C	C	G	G	C	C	T	T	C	C	C	C	G	G	A	A	A	A	G	G	A	A	C	C	C	C	C	C	C	C	C	C	A	A	G	G	G	G	G	G	C	C	T	T	T	T	C	C	T	T	C	C	G	G	A	A	G	G	C	C	A	A	G	G	G	G	C	C	C	C	G	G	C	C	C	C	G	G	G	G	G	G	T	T	G	G	G	G	T	T	C	C	G	G	G	G	G	G	A	A	G	G	T	T	T	T	C	C	C	C	G	G	C	C	C	C	G	G	C	C	T	T	C	C	G	G	G	G	T	T	T	T	A	A	G	G	A	A	G	G	G	G	T	T	T	T	T	T	C	C	G	G	A	A	G	G	C	C	C	C	T	T	C	C	A	A	A	A	T	T	A	A	T	T	G	G	C	C	T	T	T	T	C	C	T	T	C	C	G	G	G	G	C	C	T	T	T	T	A	A	T	T	C	C	A	A	T	T	G	G	T	T	C	C	A	A	C	C	A	A	C	C	G	G	C	C	G	G	A	A	A	A	G	G	T	T	C	C	G	G	A	A	A	A	C	C	C	C	A	A	C	C	G	G	G	G	G	G	T	T	G	G	C	C	C	C	A	A	C	C	G	G	T	T	G	G	C	C	T	T	T	T	C	C	T	T	T	T	A	A	G	G	C	C	T	T	T	T	G	G	C	C	G	G	C	C	G	G	G	G	T	T	C	C	G	G	A	A	T	T	C	C	T	T	C	C	A	A	G	G	A	A	C	C	G	G	G	G	C	C	T	T	G	G	T	T	T	T	G	G	A	A	C	C	G	G	G	G	T	T	A	A	A	A	G	G	G	G	T	T	G	G	C	C	T	T	A	A	T	T	A	A	C	C	C	C	C	C	G	G	T	T	G	G	C	C	G	G	C	C	A	A	A	A	C	C	C	C	C	C	G	G	T	T	A	A	C	C	G	G	A	A	A	A	A	A	A	A	C	C	T	T	A	A	G	G	C	C	G	G	G	G	G	G	A	A	C	C	G	G	C	C	C	C	A	A	T	T	G	G	G	G	A	A	G	G	C	C	C	C	A	A	A	A	A	A	G	G	G	G	C	C	G	G	T	T	G	G	G	G	G	G	T	T	G	G	G	G	A	A	C	C	C	C	C	C	A	A	C	C	A	A	A	A	C	C	C	C	C	C	T	T	C	C	G	G	C	C	C	C	A	A	T	T	C	C	G	G	A	A	G	G	T	T	C	C	A	A	T	T	T	T	T	T	G	G	C	C	C	C	G	G	A	A	C	C	A	A	C	C	T	T	C	C	G	G	G	G	C	C	C	C	A	A	G	G	C	C	G	G	G	G	T	T	G	G	T	T	G	G	G	G	A	A	G	G	C	C	C	C	A	A	G	G	G	G	C	C	C	C	C	C	G	G	G	G	C	C	G	G	A	A	A	A	T	T	G	G	G	G	A	A	A	A	T	T	T	T	C	C	A	A	G	G	T	T	T	T	C	C	C	C	T	T	C	C	G	G	T	T	G	G	G	G	C	C	G	G	G	G	G	G	G	G	A	A	C	C	G	G	A	A	G	G	G	G	A	A	C	C	C	C	A	A	T	T	A	A	A	A	A	A	G	G	A	A	G	G	A	A	C	C	A	A	T	T	T	T	T	T	G	G	A	A	C	C	C	C	A	A	A	A	C	C	G	G	T	T	A	A	C	C	G	G	C	C	T	T	A	A	C	C	G	G	NA	NA	C	C	C	C	A	A	T	T	T	T	A	A	T	T	A	A	G	G	C	C	C	C	A	A	C	C	A	A	T	T	C	C	C	C	C	C	C	C	A	A	C	C	G	G	G	G	T	T	G	G	C	C	A	A	A	A	G	G	A	A	T	T	A	A	G	G	A	A	A	A	C	C	G	G	T	T	G	G	C	C	A	A	C	C	C	C	G	G	T	T	C	C	C	C	G	G	T	T	T	T	C	C	G	G	T	T	A	A	C	C	A	A	A	A	A	A	G	G	G	G	C	C	T	T	G	G	A	A	C	C	G	G	C	C	G	G	A	A	G	G	A	A	C	C	G	G	C	C	C	C	G	G	C	C	T	T	T	T	T	T	T	T	A	A	C	C	T	T	G	G	C	C	A	A	T	T	T	T	G	G	T	T	A	A	A	A	T	T	A	A	G	G	C	C	T	T	G	G	G	G	A	A	A	A	A	A	G	G	T	T	T	T	G	G	T	T	T	T	T	T	G	G	A	A	G	G	T	T	C	C	T	T	A	A	C	C	T	T	G	G	T	T	G	G	A	A	G	G	A	A	T	T	C	C	G	G	C	C	C	C	G	G	C	C	T	T	C	C	G	G	A	A	A	A	C	C	A	A	A	A	A	A	C	C	A	A	C	C	T	T	C	C	G	G	C	C	C	C	T	T	T	T	T	T	C	C	T	T	G	G	G	G	G	G	C	C	A	A	T	T	C	C	A	A	A	A	T	T	T	T	A	A	A	A	T	T	C	C	T	T	G	G	C	C	T	T	A	A	T	T	G	G	T	T	C	C	T	T	C	C	G	G	A	A	T	T	G	G	C	C	T	T	G	G	G	G	G	G	A	A	A	A	A	A	T	T	A	A	C	C	T	T	T	T	C	C	G	G	T	T	C	C	G	G	T	T	A	A	A	A	A	A	G	G	G	G	G	G	G	G	T	T	A	A	A	A	G	G	G	G	G	G	A	A	C	C	G	G	T	T	G	G	C	C	G	G	T	T	A	A	G	G	C	C	T	T	C	C	G	G	G	G	T	T	C	C	A	A	A	A	G	G	T	T	C	C	C	C	A	A	T	T	A	A	G	G	T	T	A	A	G	G	A	A	T	T	A	A	C	C	C	C	C	C	A	A	T	T	C	C	A	A	A	A	A	A	G	G	A	A	C	C	G	G	C	C	A	A	A	A	C	C	G	G	C	C	A	A	A	A	G	G	A	A	T	T	C	C	A	A	C	C	T	T	G	G	T	T	T	T	A	A	C	C	A	A	G	G	A	A	T	T	G	G	G	G	A	A	T	T	C	C	T	T	A	A	A	A	G	G	C	C	A	A	G	G	C	C	G	G	T	T	A	A	C	C	C	C	G	G	C	C	G	G	C	C	C	C	G	G	T	T	A	A	C	C	G	G	C	C	G	G	T	T	A	A	G	G	C	C	T	T	G	G	T	T	G	G	G	G	G	G	T	T	A	A	G	G	G	G	A	A	T	T	T	T	T	T	C	C	G	G	C	C	G	G	T	T	C	C	C	C	A	A	G	G	G	G	T	T	G	G	C	C	A	A	G	G	G	G	A	A	C	C	T	T	G	G	T	T	G	G	T	T	A	A	C	C	G	G	C	C	G	G	G	G	T	T	T	T	C	C	T	T	C	C	T	T	A	A	C	C	A	A	A	A	T	T	C	C	G	G	C	C	T	T	G	G	G	G	G	G	T	T	G	G	G	G	G	G	C	C	C	C	C	C	A	A	G	G	G	G	A	A	T	T	C	C	C	C	A	A	T	T	A	A	T	T	T	T	G	G	C	C	G	G	G	G	C	C	G	G	C	C	C	C	T	T	T	T	G	G	T	T	T	T	A	A	A	A	C	C	G	G	G	G	C	C	T	T	G	G	G	G	A	A	T	T	C	C	G	G	G	G	T	T	G	G	A	A	G	G	C	C	G	G	C	C	T	T	A	A	C	C	A	A	C	C	T	T	A	A	C	C	A	A	C	C	C	C	A	A	G	G	C	C	T	T	G	G	A	A	A	A	G	G	C	C	T	T	T	T	G	G	A	A	G	G	G	G	C	C	C	C	A	A	C	C	C	C	C	C	G	G	C	C	G	G	A	A	G	G	G	G	A	A	T	T	G	G	A	A	C	C	G	G	C	C	T	T	T	T	C	C	G	G	A	A	A	A	T	T	A	A	C	C	C	C	G	G	T	T	C	C	A	A	G	G	C	C	T	T	A	A	T	T	A	A	C	C	T	T	C	C	C	C	A	A	A	A	G	G	T	T	C	C	C	C	G	G	A	A	G	G	A	A	T	T	A	A	C	C	A	A	A	A	G	G	G	G	A	A	G	G	C	C	C	C	G	G	C	C	G	G	G	G	C	C	C	C	G	G	T	T	G	G	C	C	T	T	A	A	G	G	T	T	A	A	G	G	T	T	A	A	T	T	C	C	C	C	T	T	T	T	A	A	G	G	C	C	T	T	T	T	C	C	G	G	T	T	A	A	G	G	C	C	A	A	G	G	A	A	C	C	C	G	G	G	T	T	G	G	G	G	G	G	C	C	A	A	T	T	A	A	C	C	A	A	C	C	G	G	G	G	T	T	C	C	A	A	G	G	G	G	C	C	A	A	T	T	G	G	G	G	G	G	C	C	A	A	G	G	A	A	G	G	G	G	A	A	T	T	G	G	C	C	C	C	T	T	C	C	T	T	A	A	A	A	G	G	T	T	C	C	G	G	C	C	G	G	A	A	G	G	T	T	G	G	C	C	G	G	C	C	A	A	T	T	G	G	A	A	C	C	T	T	C	C	A	A	A	A	G	G	G	G	G	G	G	G	A	A	T	T	G	G	C	C	C	C	C	C	A	A	G	G	T	T	T	T	C	C	A	A	C	C	C	C	A	A	C	C	C	C	A	A	G	G	G	G	C	C	C	C	C	C	G	G	G	G	G	G	A	A	A	A	A	A	T	T	G	G	G	G	T	T	G	G	A	A	A	A	C	C	C	C	A	A	T	T	T	T	G	G	C	C	C	C	A	A	A	A	C	C	C	C	C	C	G	G	C	C	T	T	T	T	A	A	C	C	G	G	T	T	T	T	A	A	A	A	C	C	A	A	G	G	C	C	A	A	A	A	A	A	T	T	C	C	A	A	A	A	T	T	T	T	C	C	C	C	C	C	A	A	C	C	G	G	G	G	T	T	T	T	C	C	A	A	A	A	C	C	C	C	G	G	G	G	T	T	C	C	A	A	G	G	G	G	G	G	G	G	G	G	G	G	C	C	T	T	C	C	T	T	A	A	G	G	A	A	A	A	A	A	C	C	T	T	A	A	T	T	G	G	C	C	G	G	C	C	T	T	T	T	A	A	A	A	A	A	G	G	C	C	G	G	T	T	C	C	A	A	T	T	C	C	A	A	G	G	A	A	G	G	A	A	C	C	G	G	C	C	G	G	G	G	A	A	A	A	G	G	T	T	G	G	G	G	T	T	C	C	C	C	C	C	C	C	C	C	G	G	A	A	A	A	G	G	C	C	G	G	T	T	G	G	A	A	G	G	T	T	C	C	T	T	T	T	G	G	C	C	A	A	A	A	G	G	A	A	A	A	C	C	C	C	T	T	A	A	T	T	G	G	G	G	T	T	G	G	T	T	T	T	G	G	A	A	T	T	G	G	C	C	A	A	T	T	G	G	A	A	T	T	G	G	A	A	G	G	G	G	C	C	A	A	C	C	C	C	A	A	A	A	C	C	T	T	T	T	T	T	T	T	G	G	C	C	G	G	A	A	A	A	C	C	T	T	C	C	C	C	G	G	G	G	C	C	C	C	C	C	G	G	A	A	A	A	T	T	A	A	G	G	T	T	A	A	C	C	T	T	T	T	G	G	A	A	G	G	C	C	C	C	T	T	G	G	G	G	G	G	C	C	C	C	G	G	G	G	A	A	C	C	C	C	A	A	T	T	T	T	T	T	G	G	G	G	C	C	T	T	T	T	C	C	A	A	A	A	A	A	T	T	C	C	A	A	A	A	T	T	T	T	T	T	A	A	A	A	A	A	G	G	A	A	G	G	C	C	C	C	C	C	C	C	C	C	T	T	C	C	G	G	T	T	G	G	G	G	G	G	T	T	C	C	G	G	C	C	A	A	A	A	C	C	T	T	G	G	G	G	T	T	A	A	C	C	C	C	C	C	C	C	C	C	G	G	A	A	G	G	C	C	G	G	C	C	T	T	A	A	C	C	T	T	A	A	G	G	G	G	A	A	T	T	G	G	G	G	T	T	T	T	G	G	G	G	T	T	T	T	G	G	C	C	T	T	C	C	C	C	T	T	T	T	T	T	G	G	T	T	T	T	G	G	G	G	A	A	C	C	A	A	A	A	T	T	G	G	G	G	C	C	C	C	G	G	G	G	A	A	T	T	C	C	G	G	T	T	A	A	A	A	G	G	T	T	A	A	C	C	T	T	C	C	G	G	T	T	G	G	C	C	T	T	C	C	C	C	A	A	T	T	G	G	T	T	T	T	C	C	C	C	T	T	A	A	A	A	A	A	T	T	G	G	T	T	T	T	T	T	G	G	C	C	C	C	T	T	G	G	T	T	G	G	A	A	G	G	C	C	C	C	T	T	G	G	G	G	C	C	T	T	C	C	T	T	C	C	G	G	C	C	A	A	A	A	G	G	A	A	C	C	A	A	G	G	C	C	A	A	G	G	G	G	A	A	T	T	C	C	C	C	G	G	A	A	T	T	T	T	G	G	T	T	C	C	A	A	A	A	A	A	T	T	A	A	G	G	A	A	T	T	T	T	A	A	C	C	C	C	T	T	T	T	A	A	C	C	G	G	C	C	A	A	C	C	T	T	C	C	C	C	C	C	A	A	T	T	A	A	C	C	T	T	G	G	C	C	T	T	C	C	T	T	C	C	T	T	G	G	G	G	A	A	A	A	C	C	C	C	T	T	G	G	A	A	C	C	C	C	G	G	G	G	T	T	G	G	G	G	C	C	A	A	T	T	C	C	C	C	T	T	T	T	C	C	G	G	G	G	C	C	A	A	A	A	C	C	G	G	T	T	C	C	G	G	T	T	A	A	G	G	C	C	C	C	C	C	G	G	G	G	C	C	G	G	G	G	G	G	C	C	T	T	A	A	G	G	T	T	C	C	A	A	C	C	T	T	G	G	C	C	T	T	T	T	A	A	C	C	G	G	A	A	A	A	G	G	C	C	T	T	A	A	G	G	G	G	T	T	G	G	C	C	A	A	A	A	A	A	G	G	T	T	T	T	C	C	C	C	G	G	C	C	G	G	T	T	A	A	A	A	T	T	G	G	A	A	C	C	G	G	A	A	C	C	A	A	T	T	G	G	A	A	A	A	A	A	G	G	C	C	A	A	A	A	A	A	G	G	C	C	A	A	A	A	G	G	C	C	C	C	A	A	C	C	G	G	A	A	A	A	T	T	A	A	G	G	G	G	G	G	A	A	C	C	A	A	C	C	G	G	G	G	T	T	T	T	C	C	G	G	A	A	T	T	T	T	T	T	A	A	G	G	C	C	A	A	A	A	G	G	C	C	T	T	G	G	C	C	C	C	G	G	T	T	A	A	C	C	A	A	A	A	A	A	T	T	T	T	A	A	C	C	G	G	G	G	C	C	C	C	A	A	T	T	C	C	G	G	T	T	A	A	C	C	T	T	G	G	A	A	A	A	G	G	G	G	C	C	T	T	G	G	T	T	T	T	A	A	A	A	G	G	T	T	C	C	C	C	A	A	C	C	G	G	T	T	T	T	G	G	T	T	G	G	G	G	G	G	C	C	T	T	T	T	C	C	A	A	T	T	A	A	G	G	C	C	G	G	T	T	G	G	C	C	A	A	T	T	C	C	A	A	T	T	T	T	C	C	C	C	C	C	G	G	A	A	T	T	A	A	C	C	T	T	A	A	G	G	T	T	C	C	G	G	A	A	C	C	C	C	C	C	G	G	C	C	G	G	T	T	A	A	C	C	T	T	A	A	C	C	T	T	T	T	C	C	A	A	A	A	A	A	A	A	T	T	C	C	G	G	T	T	T	T	A	A	C	C	A	A	A	A	G	G	A	A	G	G	A	A	T	T	C	C	A	A	C	C	G	G	G	G	G	G	A	A	T	T	T	T	G	G	C	C	T	T	G	G	C	C	C	C	G	G	G	G	G	G	G	G	C	C	T	T	T	T	T	T	A	A	A	A	A	A	A	A	A	A	A	A	C	C	A	A	G	G	T	T	A	A	A	A	G	G	A	A	T	T	C	C	C	C	A	A	T	T	T	T	A	A	C	C	A	A	A	A	G	G	G	G	C	C	T	T	G	G	T	T	G	G	T	T	T	T	A	A	A	A	C	C	A	A	A	A	A	A	T	T	G	G	C	C	G	G	A	A	C	C	T	T	C	C	C	C	T	T	T	T	A	A	A	A	A	A	G	G	T	T	A	A	C	C	G	G	G	G	G	G	T	T	A	A	A	A	A	A	G	G	A	A	T	T	A	A	G	G	T	T	G	G	G	G	A	A	C	C	C	C	C	C	G	G	C	C	C	C	A	A	C	C	T	T	NA	NA	T	C	G	G	A	A	A	A	T	T	T	T	C	T	G	G	C	C	C	C	G	G	C	C	A	A	G	G	T	T	G	G	C	C	T	T	G	G	G	G	A	A	G	G	C	C	A	A	C	C	A	A	G	G	G	G	G	G	T	T	C	C	C	C	A	A	C	C	A	A	G	G	G	G	G	G	T	T	C	C	G	G	T	T	C	C	G	G	T	T	G	G	T	T	C	C	NA	NA	A	A	C	C	G	G	G	G	A	A	T	T	C	C	A	A	A	A	A	A	G	G	G	G	T	T	G	G	A	A	T	T	G	G	C	C	G	G	C	C	G	G	G	G	G	G	T	T	G	G	G	G	A	A	T	T	A	A	A	A	G	G	G	G	A	A	A	A	A	A	C	C	A	A	G	G	C	C	T	T	A	A	A	A	G	G	C	C	G	G	G	G	C	C	C	C	C	C	C	C	T	T	T	T	T	T	A	A	G	G	C	C	C	C	T	T	A	A	A	A	C	C	T	T	A	A	C	C	T	T	G	G	G	G	G	A	A	A	G	G	G	G	C	C	C	C	G	G	T	T	T	T	G	G	C	C	T	T	C	C	T	T	G	G	T	T	T	T	T	T	C	C	G	G	G	G	T	T	T	T	C	C	A	A	C	C	C	C	T	T	T	T	A	A	C	C	C	C	C	C	T	T	C	C	T	T	G	G	A	A	C	C	A	A	A	A	A	A	G	G	G	G	G	G	G	G	A	A	A	A	A	A	T	T	C	C	T	T	T	T	G	G	T	T	G	G	C	C	T	T	T	T	A	A	A	A	T	T	A	A	C	C	A	A	A	A	A	A	G	G	C	C	G	G	C	C	C	C	C	C	G	G	T	T	A	A	C	C	T	T	C	C	A	A	C	C	T	T	C	C	C	C	T	T	A	A	C	C	G	G	G	G	T	T	T	T	C	C	C	C	T	T	T	T	C	C	C	C	A	A	G	G	G	G	C	C	C	C	C	C	G	G	A	A	G	G	C	C	G	G	G	G	A	A	G	G	C	C	T	T	G	G	C	C	G	G	C	C	A	A	T	T	C	C	A	A	T	T	T	T	G	G	G	G	A	A	C	C	A	A	A	A	T	T	C	C	C	C	A	A	G	G	C	C	T	T	C	C	T	T	C	C	A	A	T	T	A	A	T	T	G	G	T	T	A	A	C	C	G	G	C	C	G	G	T	T	G	G	C	C	T	T	C	C	A	A	T	T	A	A	T	T	T	T	C	C	C	C	C	C	T	T	C	C	C	C	A	A	G	G	T	T	C	C	NA	NA	G	G	C	C	G	G	T	T	G	G	A	A	A	A	A	A	A	A	G	G	C	C	C	C	A	A	A	A	C	C	G	G	C	C	C	C	A	A	A	A	T	T	T	T	G	G	A	A	C	C	T	T	G	G	T	T	T	T	C	C	G	G	A	A	A	A	G	G	G	G	T	T	G	G	G	G	A	A	A	A	G	G	G	G	T	T	C	C	G	G	C	C	G	G	A	A	A	A	A	A	G	G	G	G	G	G	A	A	G	G	G	G	G	G	A	A	G	G	A	A	C	C	C	C	T	T	T	C	C	C	G	G	C	C	G	G	C	C	C	C	G	G	T	T	A	A	T	T	A	A	T	T	G	G	C	C	G	G	G	G	C	C	A	A	T	T	A	A	G	G	G	G	G	G	T	T	C	C	C	C	T	T	G	G	A	A	C	C	T	T	G	G	C	C	G	G	G	G	T	T	G	G	A	A	A	A	C	C	T	T	A	A	C	C	C	C	G	G	A	A	A	A	G	G	A	A	G	G	A	A	G	G	A	A	C	C	G	G	A	A	G	G	T	T	G	G	C	C	A	A	G	G	G	G	G	G	C	C	T	T	T	T	A	A	C	C	A	A	G	G	A	A	C	C	T	T	A	A	C	C	C	C	C	C	A	A	G	G	A	A	T	T	G	G	C	C	C	C	G	G	G	G	T	T	T	T	G	G	C	C	A	A	C	C	C	C	G	G	G	G	A	A	A	A	C	C	A	A	A	A	C	C	A	A	A	A	G	G	C	C	T	T	C	C	G	G	C	C	T	T	C	C	A	A	G	G	C	C	A	A	C	C	T	T	C	C	G	G	G	G	T	T	A	A	A	A	A	A	G	G	G	G	A	A	A	A	A	A	A	A	G	G	A	A	G	G	A	A	NA	NA	G	G	T	T	G	G	T	T	T	T	A	A	G	G	A	A	A	A	A	A	G	G	G	G	C	C	T	T	C	C	G	G	C	C	A	A	T	T	T	T	T	T	C	C	C	C	G	G	T	T	A	A	T	T	G	G	G	G	G	G	C	C	T	T	C	C	A	A	A	A	T	T	C	C	T	T	T	T	A	A	C	C	G	G	C	C	T	T	C	C	C	C	A	A	G	G	G	G	G	G	G	G	G	G	C	C	C	C	G	G	T	T	G	G	A	A	G	G	G	G	G	G	C	C	T	T	G	G	G	G	G	G	T	T	C	C	A	A	G	G	C	C	C	C	A	A	C	C	G	G	C	C	C	C	C	C	T	T	A	A	T	T	A	A	G	G	T	T	C	C	C	C	G	G	G	G	C	C	T	T	A	A	A	A	C	C	G	G	C	C	A	A	G	G	C	C	G	G	C	C	A	A	T	T	A	A	G	G	T	T	G	G	G	G	C	C	A	A	C	C	A	A	A	A	G	G	C	C	C	C	A	A	C	C	A	A	T	T	T	T	T	T	G	G	A	A	C	C	C	C	T	T	G	G	T	T	A	A	T	T	C	C	C	C	C	C	C	C	A	A	A	A	C	C	G	G	C	C	G	G	C	C	G	G	G	G	G	G	A	A	T	T	A	A	C	C	T	T	C	C	C	C	C	C	A	A	T	T	C	C	T	T	C	C	A	A	T	T	T	T	T	T	A	A	T	T	T	T	T	T	C	C	A	A	G	G	A	A	C	C	T	T	G	G	T	T	T	T	A	A	A	A	A	A	A	A	T	T	A	A	A	A	C	C	A	A	G	G	G	G	C	C	G	G	C	C	C	C	A	A	G	G	A	A	A	A	C	C	G	G	T	T	C	C	C	C	G	G	C	C	T	T	A	A	A	A	C	C	G	G	C	C	T	T	C	C	A	A	G	G	T	T	A	A	T	T	T	T	G	G	C	C	A	A	T	T	G	G	G	G	A	A	C	C	T	T	A	A	A	A	T	T	C	C	A	A	G	G	C	C	A	A	A	A	A	A	C	C	C	C	T	T	T	T	C	C	C	C	C	C	G	G	G	G	A	A	G	G	T	T	C	C	C	C	T	T	A	A	G	G	A	A	T	T	G	G	G	G	C	C	G	G	C	C	A	A	G	G	C	C	G	G	G	G	C	C	C	C	T	T	A	A	C	C	T	T	T	T	C	C	T	T	C	C	T	T	G	G	C	C	G	G	C	C	T	T	G	G	A	A	G	G	T	T	C	C	A	A	C	C	C	C	C	C	C	C	C	C	T	T	T	T	C	C	G	G	T	T	T	T	G	G	A	A	G	G	T	T	G	G	A	A	A	A	C	C	C	C	C	C	C	C	T	T	T	T	T	T	G	G	A	A	C	C	G	G	T	T	A	A	A	A	T	T	C	C	A	A	G	G	T	T	A	A	C	C	C	C	C	C	A	A	T	T	A	A	G	G	A	A	C	C	C	C	T	T	G	G	A	A	T	T	C	C	A	A	A	A	T	T	G	G	A	A	T	T	T	T	T	T	G	G	C	C	C	C	G	G	G	G	C	C	C	C	G	G	T	T	T	T	A	A	T	T	T	T	C	C	G	G	G	G	G	G	T	T	G	G	T	T	G	G	G	G	G	G	T	T	A	A	A	A	T	T	A	A	G	G	T	T	T	T	A	A	G	G	T	T	G	G	G	G	C	C	C	C	G	G	NA	NA	G	G	C	C	G	G	A	A	G	G	G	G	G	G	G	G	T	T	T	T	T	T	A	A	T	T	G	G	T	T	G	G	G	G	T	T	A	A	G	G	A	A	G	G	A	A	G	G	C	C	T	T	G	G	A	A	G	G	A	A	G	G	T	T	A	A	NA	NA	T	T	A	A	A	A	A	A	T	T	G	G	C	C	C	C	T	T	C	C	T	T	G	G	G	G	C	A	G	G	C	C	G	G	G	G	G	G	G	G	T	T	C	C	C	C	A	A	A	A	T	T	T	T	C	C	T	T	A	A	C	C	A	A	A	A	A	A	G	G	A	A	A	A	A	A	C	C	T	T	A	A	A	A	C	C	G	G	T	T	G	G	T	T	T	T	A	A	A	A	G	G	C	C	A	A	T	T	C	C	G	G	C	C	C	C	T	T	A	A	A	A	C	C	G	G	A	A	C	C	C	C	C	C	G	G	G	G	G	G	A	A	A	A	C	C	T	T	G	G	C	C	G	G	G	G	A	A	G	G	G	G	C	C	A	A	G	G	A	A	G	G	C	C	A	A	G	G	G	G	C	C	A	A	T	T	A	A	G	G	G	G	T	T	G	G	G	G	C	C	T	T	C	C	G	G	G	G	A	A	T	T	A	A	C	C	A	A	T	T	T	T	G	G	T	T	A	A	C	C	A	A	T	T	A	A	G	G	C	C	A	A	A	A	T	T	C	C	A	A	G	G	T	T	T	T	G	G	A	A	A	A	A	A	T	T	A	A	T	T	G	G	T	T	A	A	C	C	T	T	G	G	A	A	C	C	T	T	C	C	A	A	C	C	T	T	G	G	T	T	A	A	C	C	G	G	C	C	C	C	A	A	G	G	T	T	G	G	C	C	G	G	A	A	G	G	T	T	C	C	A	A	T	T	G	G	T	T	T	T	C	C	G	G	A	A	G	G	C	C	T	T	T	T	G	G	C	C	C	C	C	C	A	A	A	A	G	G	C	C	T	T	T	T	T	T	G	G	A	A	C	C	C	C	A	A	C	C	G	G	T	T	C	C	G	G	C	C	C	C	A	A	A	A	T	T	C	C	G	G	G	G	T	T	A	A	G	G	A	A	T	T	A	A	T	T	C	C	C	C	T	T	T	T	C	C	G	G	T	T	T	T	C	C	T	T	G	G	C	C	A	A	G	G	C	C	G	G	C	C	G	G	G	G	T	T	G	G	C	C	G	G	A	A	G	G	T	T	C	C	C	C	T	T	C	C	G	G	A	A	C	C	T	T	A	A	T	T	G	G	G	G	C	C	A	A	C	C	C	C	C	C	T	T	A	A	A	A	T	T	G	G	G	G	T	T	T	T	T	T	G	G	A	A	A	A	C	C	A	A	A	A	C	C	G	G	C	C	G	G	G	G	G	G	G	G	G	G	G	G	T	T	C	C	C	C	A	A	C	C	C	C	T	T	C	C	A	A	G	G	T	T	T	T	G	G	T	T	T	T	T	T	G	G	C	C	C	C	T	T	C	C	G	G	C	C	G	G	A	A	T	T	A	A	C	C	T	T	C	C	C	C	A	A	C	C	A	A	A	A	T	T	T	T	C	C	T	T	G	G	G	G	G	G	T	T	T	T	C	C	G	G	A	A	T	T	A	A	A	A	T	T	G	G	C	C	G	G	G	G	C	C	C	C	A	A	G	G	C	C	G	G	A	A	T	T	G	G	G	G	C	C	C	C	C	C	G	G	A	A	T	T	T	T	T	T	T	T	G	G	C	C	C	C	C	C	G	G	T	T	T	T	T	T	T	T	G	G	G	G	C	C	T	T	G	G	G	G	C	C	T	T	A	A	A	A	A	A	T	T	A	A	G	G	G	G	T	T	T	T	T	T	T	T	G	G	T	T	C	C	T	T	G	G	T	T	T	T	T	T	G	G	T	T	G	G	A	A	G	G	G	G	T	T	T	T	G	G	G	G	G	G	T	T	C	C	A	A	T	T	T	T	G	G	A	A	A	A	T	T	C	C	T	T	T	T	G	G	A	A	A	A	C	C	T	T	A	A	T	T	G	G	G	G	A	A	A	A	G	G	A	A	T	T	C	C	C	C	C	C	T	T	A	A	G	G	A	A	G	G	G	G	T	T	C	C	C	C	T	T	T	T	A	A	G	G	G	G	T	T	G	G	G	G	C	C	A	A	G	G	A	A	C	C	G	G	C	C	G	G	A	A	C	C	T	T	G	G	C	C	G	G	G	G	T	T	C	C	T	T	C	C	G	G	G	G	T	T	C	C	A	A	A	A	C	C	G	G	T	T	G	G	A	A	G	G	T	T	A	A	C	C	G	G	T	T	T	T	C	C	C	C	G	G	A	A	T	T	T	T	G	G	A	A	G	G	C	C	C	C	A	A	T	T	T	T	C	C	C	C	C	C	A	A	A	A	C	C	T	T	C	C	T	T	C	C	G	G	C	C	T	T	T	T	G	G	G	G	T	T	A	A	G	G	T	T	C	C	T	T	A	A	T	T	A	A	G	G	G	G	A	A	A	A	C	C	C	C	G	G	C	C	A	A	A	A	G	G	T	T	T	T	C	C	C	C	A	A	C	C	A	A	G	G	C	C	G	G	G	G	G	G	T	T	C	C	C	C	C	C	A	A	G	G	G	G	A	A	C	C	A	A	A	A	T	T	G	G	G	G	T	T	C	C	C	C	C	C	A	A	C	C	G	G	C	C	C	C	C	C	G	G	C	C	G	G	G	G	T	T	G	G	A	A	T	T	C	C	C	C	G	G	T	T	T	T	C	C	A	A	G	G	A	A	T	T	G	G	C	C	T	T	G	G	G	G	A	A	A	A	T	T	C	C	T	T	G	G	T	T	T	T	G	G	A	A	C	C	A	A	A	A	T	T	G	G	G	G	T	T	C	C	A	A	C	C	G	G	C	C	A	A	A	A	A	A	G	G	A	A	G	G	T	T	T	T	T	T	T	T	C	C	A	A	G	G	C	C	A	A	G	G	T	T	C	C	C	C	T	T	C	C	G	G	A	A	A	A	G	G	G	G	A	A	T	T	C	C	G	G	C	C	A	A	C	C	C	C	T	T	T	T	G	G	C	C	G	G	C	C	A	A	G	G	G	G	T	T	G	G	T	T	G	G	G	G	G	G	A	A	T	T	G	G	A	A	C	C	T	T	T	T	C	C	A	A	C	C	G	G	G	G	C	C	A	A	G	G	C	C	C	C	G	G	C	C	G	G	G	G	A	A	C	C	T	T	G	G	G	G	G	G	C	C	C	C	A	A	C	C	A	A	C	C	G	G	G	G	C	C	G	G	T	T	C	C	A	A	A	A	C	C	T	T	C	C	T	T	G	T	T	T	A	A	G	G	C	C	A	A	C	C	T	T	A	A	C	C	G	G	G	G	NA	NA	T	T	C	C	A	A	A	A	C	C	C	C	T	T	T	T	C	C	G	G	G	G	G	G	G	G	G	G	T	T	C	C	A	A	T	T	G	G	C	C	G	G	T	T	NA	NA	A	A	C	C	C	C	G	G	T	T	T	T	A	A	G	G	T	T	G	G	G	G	C	C	T	T	T	T	A	A	G	G	T	T	G	G	G	G	G	G	T	T	A	A	A	A	G	G	C	C	G	G	A	A	C	C	C	C	A	A	G	G	A	A	C	C	C	C	G	G	C	C	A	A	A	A	T	T	T	T	A	A	T	T	A	A	T	T	A	A	T	T	G	G	T	T	A	A	C	C	C	C	C	C	A	A	A	A	C	C	T	T	T	T	T	T	T	T	C	C	C	C	G	G	G	G	T	T	G	G	G	G	G	G	T	T	C	C	G	G	G	G	G	G	G	G	A	A	C	C	G	G	G	G	A	A	C	C	G	G	C	C	C	C	T	T	T	T	T	T	T	T	A	A	C	C	C	C	T	C	G	G	C	C	A	A	A	A	T	T	A	A	T	T	T	T	C	C	A	A	C	C	T	G	G	G	T	T	A	A	A	A	T	T	C	C	C	C	C	C	C	C	C	C	C	C	T	T	A	A	G	G	C	C	A	A	G	G	G	G	A	A	G	G	A	A	C	C	T	T	C	C	A	A	C	C	T	T	T	T	C	C	A	A	T	T	G	G	C	C	C	C	G	G	A	A	A	A	G	G	C	C	C	C	A	A	G	G	A	A	G	G	C	C	C	C	A	A	T	T	G	G	C	C	C	C	G	G	G	G	C	C	C	C	G	G	C	C	C	C	A	A	C	G	T	T	T	T	T	T	A	A	A	A	G	G	G	G	C	C	G	G	C	C	A	A	T	T	T	T	A	A	G	G	A	A	A	A	T	T	G	G	T	T	T	T	C	C	T	T	T	T	G	G	C	C	T	T	T	T	C	C	A	T	T	T	C	C	A	A	C	C	G	G	G	G	G	G	C	C	A	A	G	G	G	G	A	A	T	T	T	T	T	T	T	T	G	G	A	A	A	A	C	C	G	G	C	C	G	G	T	T	T	T	C	C	A	A	A	A	T	T	G	G	C	C	T	T	C	C	C	C	NA	NA	NA	NA	T	T	A	A	G	G	A	A	T	T	A	A	A	A	C	C	C	C	T	T	G	G	C	C	G	G	A	A	T	T	G	G	A	A	G	G	A	A	A	A	C	C	A	A	G	G	A	A	G	G	T	T	C	C	C	C	T	T	A	A	G	G	A	A	G	G	G	G	C	C	A	A	T	T	G	G	T	T	C	C	C	C	T	T	A	A	G	G	T	T	T	T	C	C	G	G	A	A	C	C	G	G	C	C	T	T	G	G	C	C	G	G	A	A	T	A	T	T	C	C	T	T	G	G	G	G	T	T	C	C	C	C	T	T	C	C	A	A	T	T	C	C	A	A	G	G	T	T	A	A	T	T	A	A	T	T	G	G	C	C	G	G	C	C	G	G	G	G	T	T	G	G	G	G	T	T	G	G	A	A	G	G	C	C	NA	NA	G	G	T	T	G	G	G	G	G	G	G	G	T	T	G	G	T	T	T	T	C	C	T	T	C	C	C	C	C	C	A	A	T	T	T	T	C	C	A	A	A	A	C	C	C	C	T	T	A	A	A	A	A	A	C	C	G	G	C	C	T	T	C	C	G	G	C	C	A	A	G	G	C	C	C	C	G	G	C	C	A	A	C	C	C	C	G	G	C	C	G	G	G	G	C	C	C	C	T	T	A	A	C	C	C	C	A	A	C	C	T	T	G	G	C	C	G	G	A	A	T	T	A	A	T	T	A	A	G	G	C	C	T	T	C	C	C	C	A	A	T	T	A	A	G	G	T	T	C	C	G	G	G	G	C	C	G	G	A	A	A	A	G	G	T	T	C	C	G	G	T	T	C	C	C	C	A	A	T	T	T	T	G	G	C	C	A	A	C	C	T	T	G	G	A	A	G	G	G	G	G	G	T	T	G	G	C	C	G	G	A	A	C	C	C	C	G	G	A	A	G	G	T	T	C	C	A	A	G	G	T	T	A	A	T	T	T	T	G	G	G	G	C	C	C	C	G	G	G	G	A	A	G	G	C	C	C	C	A	A	A	A	G	A	G	G	A	A	C	C	T	T	A	A	T	T	T	T	G	G	G	G	A	A	A	A	A	A	G	G	T	T	A	A	A	A	G	G	A	A	C	C	G	G	G	G	C	C	A	A	T	T	A	A	C	C	C	C	T	T	C	C	C	C	C	C	C	C	A	A	G	G	A	A	C	C	A	A	C	C	T	T	T	T	C	C	NA	NA	T	T	A	A	C	C	A	A	C	C	A	A	C	C	C	C	G	G	A	A	G	G	G	G	T	T	C	C	C	C	G	G	C	C	C	C	A	A	C	C	G	G	A	A	T	T	A	A	T	T	T	T	A	A	C	C	A	A	G	G	T	T	A	A	C	C	C	C	G	G	C	C	G	G	G	G	C	C	C	C	C	C	G	G	A	A	A	G	G	G	C	C	G	G	A	A	A	A	G	G	G	G	A	A	C	C	T	T	C	C	C	C	T	T	G	G	T	T	C	C	C	C	C	C	G	G	G	G	G	G	G	G	T	T	A	A	C	C	G	G	G	G	A	A	C	C	C	C	A	A	T	T	G	G	T	T	C	C	G	G	A	A	T	T	T	T	A	A	T	T	C	C	A	A	T	T	C	C	G	G	C	C	A	A	A	A	T	C	C	C	T	T	G	G	C	C	C	C	G	G	A	A	A	A	A	A	G	G	A	A	C	C	A	A	C	C	G	G	T	T	C	C	G	G	C	C	T	T	C	C	A	A	C	C	C	C	G	G	G	G	G	G	C	C	G	G	C	C	G	G	A	A	G	A	A	A	C	C	A	A	G	G	C	C	G	G	C	C	C	C	C	C	G	G	A	A	T	T	A	A	T	T	A	A	A	A	C	C	G	G	G	G	G	G	T	T	C	C	G	G	NA	NA	C	C	G	G	G	G	G	G	C	C	G	G	G	G	G	G	A	A	G	G	C	C	T	T	C	C	C	C	A	A	C	C	C	C	A	A	A	A	C	C	C	C	G	G	T	T	T	T	C	C	G	G	A	A	C	C	C	C	G	G	T	T	G	G	T	T	A	A	T	T	T	T	G	G	C	C	G	G	G	G	T	T	A	A	C	C	T	T	A	A	G	G	C	C	A	A	C	C	A	A	T	T	C	C	C	C	G	G	C	C	C	C	T	T	C	C	C	C	T	T	A	A	T	T	A	A	C	C	A	A	C	C	G	G	T	T	A	A	C	C	C	C	C	C	T	T	G	G	C	C	C	C	C	C	T	T	T	T	A	A	C	C	T	T	A	A	T	T	G	G	G	G	A	A	A	A	G	G	A	A	T	T	A	A	A	A	G	G	C	C	G	G	C	C	A	A	G	G	T	T	G	G	G	G	G	G	A	A	A	A	A	A	T	T	T	T	G	G	C	C	C	C	G	G	G	G	G	G	G	G	C	C	G	G	G	G	T	T	T	T	T	T	C	C	A	A	G	G	C	C	A	A	C	C	C	C	C	C	C	C	A	A	T	T	C	C	A	A	A	A	T	T	C	C	G	G	A	A	C	C	A	A	T	T	C	C	G	G	G	G	C	C	C	C	A	A	T	T	A	A	C	C	A	A	C	C	C	C	G	G	A	A	A	A	G	G	T	T	C	C	G	G	A	A	G	G	G	G	G	G	A	A	G	G	G	G	G	G	C	C	G	G	C	C	C	C	C	C	G	G	A	A	T	T	A	A	T	T	C	C	C	C	C	C	A	A	G	G	G	G	C	C	C	C	G	G	T	T	A	A	C	C	A	A	A	A	C	C	T	T	C	C	C	C	G	G	T	T	G	G	T	T	G	G	G	G	G	G	T	T	G	G	G	G	A	A	A	A	A	A	C	C	A	A	G	G	G	G	A	A	A	A	G	G	C	C	G	G	A	A	A	A	A	A	T	T	C	C	C	C	A	A	T	T	T	T	C	C	A	A	C	C	A	A	A	A	A	A	G	G	C	C	G	G	C	C	A	A	G	G	A	A	C	C	G	G	G	G	C	C	T	T	T	T	G	G	T	T	A	A	C	C	T	T	A	A	G	G	G	G	A	A	G	G	C	C	A	A	T	T	A	A	A	A	A	A	A	A	C	C	G	G	G	G	G	G	G	G	C	C	G	G	G	G	G	G	C	C	T	T	A	A	G	G	C	C	A	A	G	G	T	T	A	A	T	T	G	G	A	A	C	C	A	A	C	C	G	G	T	T	T	T	T	T	C	C	A	A	T	T	C	C	T	T	A	A	A	A	G	G	G	G	A	A	T	T	A	A	A	A	G	G	A	A	T	T	A	A	G	G	G	G	A	A	A	A	G	G	G	G	T	T	T	T	T	T	A	A	C	C	G	G	C	C	C	C	G	G	G	G	T	T	G	G	A	A	A	A	C	C	G	G	A	A	A	A	T	T	G	G	A	A	T	T	A	A	C	C	G	G	T	T	G	G	A	A	A	A	A	A	C	C	C	C	G	G	C	C	T	T	A	A	G	G	G	G	C	C	T	T	T	T	T	T	T	T	G	G
CC	OR3007f48	NA	NA	1	NA	G	G	G	G	A	A	C	C	G	G	G	G	T	T	A	A	T	T	A	A	C	C	C	C	G	G	A	A	T	C	A	C	C	C	T	C	T	T	C	C	G	A	T	T	C	T	T	C	T	C	A	A	G	A	A	A	T	A	G	G	A	G	C	C	C	C	A	A	C	C	C	A	A	A	A	A	T	T	G	G	G	G	G	G	C	C	A	A	G	G	C	C	A	A	C	C	A	A	T	T	C	C	A	A	C	C	A	A	T	T	G	G	G	G	C	C	C	C	C	C	G	G	G	G	G	G	G	G	T	T	A	G	G	G	C	C	T	A	T	G	G	A	G	G	G	A	T	T	A	T	A	C	A	G	A	A	T	C	C	T	T	C	C	C	T	C	A	G	A	A	A	C	NA	NA	G	G	T	G	G	A	G	G	C	C	C	C	NA	NA	C	T	T	C	G	G	NA	NA	A	G	A	G	C	C	G	A	T	T	T	A	T	T	A	G	G	G	C	A	G	G	G	A	G	T	C	T	A	A	G	A	G	G	T	C	C	T	G	G	G	G	C	G	A	C	NA	NA	C	T	G	G	T	T	A	C	C	C	C	C	C	T	T	C	T	T	A	G	C	T	G	G	A	T	G	G	G	G	A	A	A	G	G	A	C	C	A	A	T	A	C	A	C	C	T	C	C	C	C	C	T	T	T	C	T	T	A	G	G	G	NA	NA	T	G	G	A	A	C	T	C	T	C	G	G	T	C	C	C	T	A	T	T	A	G	T	G	C	C	T	T	T	C	A	G	A	A	A	G	A	T	T	C	G	G	G	G	C	C	G	G	G	G	T	G	A	A	C	A	C	A	C	C	T	T	G	A	C	C	G	T	C	C	T	T	C	C	C	C	G	A	A	G	A	G	G	G	A	G	C	C	C	G	C	T	C	T	C	T	A	G	G	G	G	G	G	C	C	A	T	A	T	C	C	T	T	C	C	C	G	G	A	G	G	G	C	T	A	G	G	C	G	A	C	T	C	T	G	G	C	C	C	C	G	G	G	A	NA	NA	T	T	G	A	G	A	T	C	C	G	G	A	G	A	G	G	A	T	G	A	C	C	T	T	C	C	C	G	G	G	C	C	C	T	G	G	C	G	T	C	C	C	G	A	G	A	T	A	T	C	A	G	G	G	A	G	G	G	NA	NA	T	T	T	T	T	C	C	T	G	A	A	T	G	G	C	T	C	T	T	G	C	T	A	C	A	G	T	C	A	G	T	C	G	G	C	A	T	T	T	C	C	C	T	T	C	C	G	C	G	A	C	T	T	T	T	T	A	G	T	T	A	A	A	G	T	T	G	A	T	A	C	G	G	A	C	T	A	G	C	C	G	G	C	C	G	A	A	G	A	G	G	G	T	T	C	C	G	A	A	G	A	A	C	T	C	C	A	A	C	T	G	A	G	G	G	G	T	C	G	A	C	C	C	G	A	C	C	C	G	G	T	C	NA	NA	C	C	T	C	T	T	C	C	T	T	T	T	A	A	G	G	C	C	T	G	T	T	G	C	C	A	G	G	C	C	G	A	G	A	T	C	C	T	G	T	A	T	T	C	C	C	T	A	C	C	A	G	G	G	A	A	C	A	G	G	G	G	C	G	T	C	G	G	T	T	T	T	G	A	A	A	C	T	G	A	G	G	T	T	A	C	A	G	G	A	G	G	T	T	G	G	C	G	T	C	A	T	T	C	A	A	C	T	C	A	C	C	G	T	T	T	G	G	C	A	G	A	C	T	A	G	A	A	C	C	C	C	C	T	G	A	T	A	C	C	C	C	G	G	A	G	A	A	A	A	A	A	C	C	T	T	A	G	G	A	C	C	G	G	G	C	G	A	A	C	C	C	G	G	C	T	T	C	A	G	T	C	G	A	G	T	A	G	G	G	C	T	C	T	A	G	A	G	A	T	G	A	G	A	C	G	G	T	T	A	G	G	A	A	G	G	C	C	A	A	G	G	G	G	C	C	C	C	G	G	T	T	C	C	G	G	A	A	T	T	G	G	A	A	C	C	A	A	A	A	C	C	C	C	G	G	C	C	C	C	T	T	A	A	G	G	T	T	C	C	A	A	C	C	T	T	C	C	G	G	C	C	C	C	G	G	G	G	C	C	G	G	A	A	C	C	C	C	A	A	C	C	C	C	T	T	A	A	A	A	C	C	G	G	G	G	T	T	T	T	C	C	C	C	G	G	G	G	G	G	C	C	C	C	G	G	C	C	G	G	C	C	C	C	G	G	A	A	G	G	T	T	G	G	G	G	A	A	C	C	A	A	A	A	G	G	G	G	T	T	C	C	G	G	A	A	A	A	C	C	T	T	A	A	C	C	T	T	T	T	G	G	T	T	C	C	G	G	T	T	C	C	G	G	T	T	G	G	G	G	C	C	G	G	G	G	G	G	A	A	A	A	T	T	T	T	C	C	A	A	G	G	A	A	G	G	G	G	A	A	T	T	A	A	C	C	G	G	C	C	T	T	T	T	A	A	A	A	T	T	T	T	G	G	A	A	C	C	G	G	T	T	G	G	C	C	G	G	C	C	G	G	A	A	T	T	G	G	NA	NA	T	T	T	T	A	A	C	C	C	C	A	A	T	T	A	A	A	A	T	T	C	C	G	G	C	C	A	A	T	T	C	C	C	C	C	C	T	T	C	C	C	C	G	G	G	G	A	A	C	C	T	T	T	T	G	G	G	G	T	T	T	T	A	A	A	A	G	G	G	G	T	T	A	A	C	C	A	A	T	T	G	G	C	C	T	T	T	T	C	C	C	C	C	C	A	A	C	C	T	T	C	C	A	A	C	C	NA	NA	C	C	G	G	G	G	C	C	A	A	G	G	T	T	T	T	A	A	C	C	C	C	A	A	T	T	A	A	A	A	G	G	A	A	C	C	A	A	G	G	C	C	A	A	C	C	C	C	C	C	C	C	C	C	T	T	T	T	C	C	G	G	NA	NA	A	A	C	C	C	C	A	A	C	C	C	C	C	C	C	C	C	C	G	G	C	C	A	A	T	T	A	A	C	C	T	T	G	G	G	G	T	T	A	A	T	T	T	T	C	C	C	C	A	A	A	A	G	G	T	T	G	G	A	A	T	T	T	T	C	C	A	A	G	G	A	A	A	A	G	G	A	A	T	T	C	C	G	G	T	T	T	T	G	G	C	C	T	T	G	G	A	A	A	A	A	A	C	C	G	G	G	G	A	A	C	C	G	G	NA	NA	C	C	T	T	A	A	C	C	T	T	G	G	C	C	C	C	C	C	T	T	G	G	G	G	A	A	T	T	G	G	G	G	C	C	G	G	C	C	C	C	G	G	A	A	G	G	C	C	C	C	G	G	G	G	C	C	NA	NA	G	G	C	C	T	T	C	C	T	T	C	C	C	C	G	G	A	A	C	C	T	T	C	C	T	T	A	A	T	T	A	A	T	T	A	A	T	T	A	A	C	C	T	T	C	C	C	C	T	T	C	C	C	C	C	C	A	A	A	A	C	C	G	G	G	G	G	G	A	A	G	G	C	C	T	T	G	G	C	C	G	G	G	G	T	T	A	A	C	C	G	G	T	T	A	A	T	T	A	A	T	T	C	C	T	T	T	T	T	T	A	A	G	G	C	C	A	A	T	T	G	G	G	G	G	G	C	C	A	A	T	T	G	G	C	C	G	G	A	A	T	T	A	A	G	G	A	G	T	T	A	A	T	T	C	C	T	T	G	G	C	C	C	C	C	C	A	A	A	A	G	G	G	G	A	A	C	C	A	A	G	G	A	A	C	C	G	G	C	C	A	A	G	G	G	G	A	A	T	T	A	A	G	G	C	C	T	T	A	A	A	A	C	C	G	G	T	T	C	C	A	A	T	T	C	C	T	T	A	A	G	G	C	C	G	G	C	C	C	C	A	A	A	A	NA	NA	C	C	A	A	T	T	A	A	G	G	G	G	C	C	T	T	A	A	C	C	T	T	C	C	C	C	T	T	T	T	G	G	T	T	G	G	C	C	G	G	C	C	A	A	G	G	T	T	C	C	A	A	C	C	A	A	G	G	G	G	T	T	A	A	G	G	T	T	A	A	C	C	T	T	C	C	C	C	G	G	A	A	A	A	C	C	C	C	C	C	C	C	A	A	G	G	T	T	A	A	C	C	G	G	G	G	A	A	A	A	T	T	C	C	G	G	C	C	C	C	T	T	G	G	T	T	A	A	T	T	A	A	A	A	A	A	A	A	C	C	T	T	C	C	G	G	A	A	T	T	A	A	G	G	T	T	C	C	T	T	C	C	T	T	C	C	T	T	G	G	C	C	G	G	G	G	A	A	T	T	C	C	C	C	G	G	A	A	G	G	A	A	T	T	T	T	G	G	G	G	G	G	A	A	G	G	C	C	T	T	T	T	A	A	A	A	T	T	G	G	T	T	C	C	A	A	T	T	C	C	C	C	C	C	C	C	G	G	C	C	A	A	G	G	T	T	T	T	G	G	G	G	A	A	C	C	T	T	A	A	G	G	T	T	G	G	G	G	G	G	T	T	A	A	T	T	C	C	G	G	C	C	A	G	C	C	C	C	G	G	T	T	T	T	T	T	C	C	G	G	G	G	T	T	C	C	A	A	G	G	G	G	T	T	C	C	C	C	C	C	G	G	A	A	G	G	A	A	T	T	T	T	A	A	C	C	G	G	T	T	G	G	C	C	G	G	G	G	C	C	G	G	A	A	T	T	C	C	G	G	C	C	G	G	T	T	G	G	C	C	T	T	G	G	G	G	G	G	T	T	G	G	C	C	C	C	G	G	G	G	A	A	A	A	T	T	T	T	T	T	A	A	T	T	A	A	A	A	A	A	C	C	C	C	G	G	T	T	G	G	C	C	T	T	C	C	G	G	T	T	G	G	G	G	C	C	G	G	C	C	G	G	A	A	G	G	C	C	G	G	T	T	C	C	C	C	NA	NA	C	C	G	G	G	G	C	C	T	T	T	T	T	T	T	T	C	C	T	T	G	G	G	G	T	T	G	G	A	A	T	T	A	A	T	T	C	C	C	C	C	C	C	C	A	A	C	C	T	T	T	T	T	T	A	A	G	G	T	T	A	A	G	G	T	T	G	G	C	C	G	G	T	T	C	C	G	G	T	T	G	G	A	A	A	A	T	T	A	A	C	C	G	G	C	C	A	A	C	C	G	G	T	T	T	T	T	T	G	G	G	G	G	G	C	C	C	C	T	T	A	A	G	G	G	G	A	A	A	A	A	A	G	G	C	C	A	A	G	G	T	T	G	G	C	C	C	C	T	T	T	T	G	G	A	A	A	A	G	G	C	C	G	G	G	G	C	C	G	G	C	C	G	G	C	C	G	G	T	T	G	G	C	C	C	C	T	T	G	G	A	G	C	C	C	C	C	C	C	C	T	T	G	G	G	G	G	G	G	G	A	A	G	G	G	G	C	C	C	C	C	C	T	T	G	G	T	T	T	T	C	C	A	A	G	G	C	C	C	C	C	C	T	T	A	A	G	G	G	G	C	C	C	C	T	T	G	G	G	G	C	C	A	A	G	G	A	A	C	C	G	G	G	G	T	T	G	G	A	A	G	G	C	C	C	C	A	A	T	T	C	C	G	G	C	C	C	C	A	A	A	A	C	C	T	T	C	C	G	G	C	C	T	T	T	T	A	A	T	T	G	G	G	G	G	G	C	C	A	A	C	C	G	G	G	G	C	T	A	A	G	G	G	G	T	T	C	C	A	A	G	G	C	C	C	C	T	T	C	C	T	T	C	C	C	C	G	G	A	A	C	C	T	T	T	T	A	A	G	G	C	C	C	C	G	G	A	A	T	T	G	G	G	G	G	G	G	G	G	G	G	G	T	T	G	G	T	T	T	T	C	C	T	T	G	G	T	T	G	G	A	A	A	A	C	C	T	T	A	A	T	T	NA	NA	T	T	G	G	T	T	T	T	C	C	G	G	T	T	G	G	G	G	A	A	C	C	A	A	A	A	T	T	C	C	NA	NA	G	A	G	G	G	G	G	G	A	A	C	C	A	A	T	T	A	A	G	G	G	G	A	A	A	A	A	A	G	G	G	G	C	C	T	T	C	C	T	T	A	A	C	C	G	G	G	G	C	C	T	T	C	C	G	G	T	T	A	A	C	C	A	A	G	G	T	T	T	T	G	G	G	G	C	C	G	G	A	A	C	C	A	A	G	G	C	C	C	C	T	T	G	G	C	C	A	A	T	T	T	T	G	G	G	G	T	T	C	C	A	A	C	C	G	G	T	T	A	A	T	T	A	A	A	A	G	G	A	A	G	G	G	G	G	G	T	T	G	G	C	C	G	G	G	G	A	A	C	C	T	T	T	T	T	T	T	T	A	A	C	C	C	C	A	A	A	A	C	C	G	G	C	C	T	T	G	G	C	C	C	C	C	C	C	T	G	G	A	A	G	G	T	T	A	A	A	A	T	T	G	G	T	T	C	C	C	C	G	G	A	A	G	G	T	T	C	C	T	T	G	G	G	G	G	G	C	C	C	C	G	G	G	G	A	A	C	C	C	C	A	A	T	T	T	T	T	T	A	A	A	A	T	T	G	G	A	A	T	T	A	A	A	A	G	G	T	T	C	C	G	G	A	A	C	C	T	T	A	A	G	G	G	G	G	G	C	C	G	G	A	A	A	A	T	T	C	C	T	T	T	T	T	T	C	C	G	G	T	T	A	A	A	A	A	A	C	C	T	T	G	G	T	T	G	G	C	C	G	G	C	C	G	G	G	G	C	C	G	G	T	T	T	T	T	T	C	C	T	T	A	A	A	A	G	T	A	A	G	G	T	T	T	T	G	G	G	G	G	G	A	A	T	T	G	G	A	A	C	C	G	G	A	A	T	T	T	T	G	G	C	C	C	C	T	T	G	G	A	A	A	A	T	T	T	T	T	T	T	T	C	C	A	A	T	T	C	C	A	A	G	G	A	A	A	A	G	G	G	G	G	G	G	G	G	G	T	T	C	C	G	G	G	G	A	A	G	G	A	A	G	G	A	A	G	G	A	A	A	A	T	T	G	G	C	C	G	G	C	C	A	A	C	C	A	A	A	A	A	A	T	T	G	G	G	G	T	T	G	G	T	T	T	T	C	T	C	C	C	C	A	A	A	A	A	A	C	C	A	A	T	T	G	G	T	T	A	A	G	G	C	C	C	C	G	G	A	A	A	A	T	T	A	A	C	C	C	C	C	C	G	G	A	A	C	C	C	C	C	C	T	T	T	C	G	G	T	T	C	C	A	A	A	A	G	G	C	A	G	G	G	G	C	C	G	G	T	T	G	G	G	G	C	C	T	T	C	C	G	G	A	A	T	T	G	G	G	G	T	T	T	T	G	G	G	G	A	A	C	C	A	A	G	G	G	G	C	C	T	T	G	G	C	C	G	G	C	C	C	C	G	G	C	C	G	G	T	T	C	C	C	C	C	C	C	C	T	T	C	C	A	A	T	T	T	T	T	T	C	C	A	A	C	C	T	T	C	C	G	G	C	C	G	G	G	G	G	G	A	A	G	G	C	C	C	C	C	C	G	G	A	A	C	C	T	T	A	A	G	G	T	T	G	G	T	T	G	G	G	G	C	C	C	C	C	C	T	T	C	C	A	A	G	G	G	G	C	C	G	G	G	G	C	C	G	G	T	C	T	T	G	G	C	C	T	T	G	G	A	A	C	C	C	C	C	C	G	G	C	C	G	G	T	T	A	A	C	C	C	C	G	G	G	G	T	T	T	T	G	G	C	C	T	T	A	A	T	T	NA	NA	T	T	G	G	C	C	T	T	C	C	T	T	A	A	T	T	T	T	A	A	G	G	G	G	T	C	G	G	T	T	A	A	A	A	G	G	G	G	C	C	T	T	C	C	T	T	G	G	C	C	A	A	T	T	G	G	A	A	C	C	G	G	G	G	C	C	G	G	C	C	C	C	G	G	G	G	G	G	G	G	G	G	G	G	G	G	C	C	G	G	A	A	G	G	A	A	C	C	G	G	G	G	G	G	A	A	C	C	C	C	T	T	A	A	G	G	T	T	C	C	A	A	T	T	G	G	A	A	A	A	T	T	G	G	T	T	G	G	T	T	A	A	C	C	T	T	T	T	A	A	C	C	T	T	C	C	A	A	T	T	C	C	A	A	A	A	A	A	C	C	C	C	A	A	T	T	C	C	G	G	A	A	G	G	T	T	G	G	A	A	T	T	A	A	C	C	T	T	T	T	G	G	G	G	C	C	T	T	A	A	C	C	C	C	A	A	G	G	C	C	C	C	A	A	G	G	G	G	G	G	G	G	G	G	C	C	G	G	C	C	T	T	C	C	C	C	G	G	A	A	T	T	C	C	C	C	G	G	T	T	G	G	C	C	C	C	A	A	T	T	A	A	G	G	A	A	C	C	A	A	A	A	C	C	G	G	A	A	C	C	G	G	C	C	G	G	G	G	G	G	C	C	G	A	C	C	C	C	G	G	T	T	T	T	C	C	C	C	C	C	T	T	G	G	C	T	G	G	C	C	A	A	A	G	G	G	T	T	C	C	G	G	A	A	C	C	C	C	T	T	G	G	C	C	G	G	C	C	NA	NA	C	C	C	C	G	G	C	C	A	A	C	C	C	C	G	G	G	G	G	G	A	A	C	C	C	C	A	A	C	C	G	G	C	C	T	T	A	A	A	A	G	G	G	G	G	G	A	A	T	T	T	T	G	G	G	G	A	A	A	A	A	A	G	G	C	C	G	G	G	G	C	C	T	T	A	A	C	C	C	C	A	A	A	A	G	G	T	T	C	C	C	C	G	G	C	C	A	A	A	A	T	T	G	G	A	A	A	G	C	C	T	T	G	G	C	C	G	G	T	T	G	G	C	C	T	T	C	C	T	T	G	G	G	G	G	G	G	G	C	C	G	G	A	A	A	A	G	G	C	C	T	T	G	G	C	C	A	A	C	C	T	T	G	G	G	G	C	C	A	A	A	A	A	A	C	C	G	A	C	C	A	A	A	A	C	C	T	T	T	T	C	C	C	C	C	C	G	G	A	A	G	G	A	A	T	T	A	A	T	T	G	G	G	G	A	A	T	T	C	C	A	A	G	G	G	G	A	A	C	C	G	G	G	G	G	G	G	G	G	G	A	A	C	C	C	C	C	C	C	C	G	G	T	T	A	A	T	T	C	C	C	C	T	T	C	C	A	A	G	G	C	C	C	C	T	T	G	G	C	C	A	A	G	G	T	T	G	G	C	C	C	C	G	G	C	C	C	C	G	G	G	G	A	A	G	G	C	C	G	G	A	A	C	C	G	G	G	G	G	G	T	T	C	C	T	T	G	G	T	T	G	G	G	G	A	A	G	G	C	C	T	T	G	G	C	C	C	C	G	G	T	T	A	A	C	C	T	T	NA	NA	NA	NA	C	C	G	G	A	A	G	G	C	C	C	C	A	A	A	A	G	G	A	A	G	G	C	C	G	G	A	A	T	T	G	G	C	C	G	G	C	C	G	G	G	C	A	A	A	A	A	A	T	T	G	G	C	C	A	A	A	A	A	A	G	G	C	C	A	A	A	A	A	A	G	G	G	G	T	T	T	T	A	A	A	A	G	G	C	C	G	G	T	T	C	C	C	C	T	T	T	T	T	T	T	T	G	G	G	G	A	A	C	C	C	C	T	T	G	G	C	C	C	C	C	C	A	A	T	T	A	A	G	G	G	G	A	A	G	G	T	T	G	G	T	T	A	A	C	C	C	C	C	C	G	G	T	T	C	C	C	C	C	C	A	A	C	C	G	G	T	T	C	G	A	A	G	G	C	C	C	C	C	C	G	G	C	C	C	C	T	T	C	C	A	A	C	C	C	C	C	C	C	C	C	C	T	T	C	C	G	G	C	C	A	A	A	A	A	A	A	A	G	G	G	G	G	G	G	G	A	A	A	A	T	T	T	T	C	C	C	C	T	T	T	T	A	A	C	C	T	T	T	T	C	C	G	G	C	C	G	G	T	T	G	G	A	A	T	T	A	A	C	C	A	A	C	C	C	C	C	C	G	G	T	T	C	C	C	C	T	T	C	C	G	G	C	C	T	T	C	C	T	T	C	C	A	A	C	C	T	T	A	A	C	C	C	C	G	G	C	C	C	C	C	C	C	C	C	C	A	A	T	T	C	C	T	T	T	T	C	C	A	A	A	A	G	G	C	C	A	A	G	G	G	G	G	G	T	T	T	T	T	T	T	T	G	G	T	T	G	G	C	C	C	C	A	A	T	T	A	A	A	A	G	G	A	A	T	T	G	G	T	T	NA	NA	T	T	T	T	A	A	G	G	T	T	T	T	C	C	T	T	C	C	A	A	G	G	C	C	T	T	G	G	T	T	A	A	C	C	G	G	G	G	A	A	C	C	G	G	C	C	C	C	C	C	A	A	C	C	T	T	T	T	T	T	G	G	T	T	T	T	T	T	C	C	C	C	G	G	G	G	C	C	C	T	G	G	G	G	C	C	G	G	T	T	G	G	G	G	A	A	G	G	G	G	G	G	T	T	C	C	A	A	G	G	C	C	G	G	C	C	C	C	A	A	A	A	T	T	T	T	G	G	A	A	C	C	T	T	G	G	T	T	T	T	C	C	A	A	A	A	A	A	A	A	T	T	G	G	A	A	G	G	G	G	T	T	A	A	G	G	T	T	C	T	C	C	T	T	A	A	G	G	A	A	A	A	G	G	T	T	A	A	G	G	G	G	A	A	T	T	A	A	G	G	A	A	C	C	C	C	T	T	T	T	T	T	G	G	C	C	C	C	C	C	C	C	G	G	C	C	G	G	C	C	NA	NA	C	C	A	A	C	C	G	G	G	G	G	G	G	G	C	C	T	T	A	A	C	C	T	T	T	T	C	C	C	C	A	A	C	C	G	G	C	C	C	C	A	A	T	T	G	G	A	A	T	T	T	T	A	A	G	G	C	C	G	G	G	G	C	C	C	C	G	G	A	A	A	A	G	G	A	A	C	C	G	G	G	G	G	G	A	A	C	C	G	G	G	G	T	T	C	C	C	C	G	G	A	A	A	A	G	G	T	T	C	C	A	A	A	A	T	T	T	T	A	A	G	G	C	C	C	C	G	G	C	C	C	C	C	C	A	A	A	A	A	A	C	C	G	G	T	T	A	A	C	C	A	A	C	C	C	C	G	G	T	T	G	G	C	C	C	C	G	G	A	A	A	A	C	C	T	T	G	G	A	A	C	C	C	C	T	T	G	G	G	G	C	C	C	C	G	G	T	T	G	G	T	T	C	C	A	A	T	T	G	G	C	C	G	G	C	C	G	G	T	T	A	A	G	G	A	A	A	A	G	G	G	G	A	A	G	G	A	A	G	G	A	A	G	G	A	A	A	A	G	G	T	T	T	T	G	G	C	C	C	C	A	A	C	C	G	G	A	A	G	G	A	A	G	G	T	T	G	G	T	T	A	A	C	C	A	A	G	G	T	T	NA	NA	T	T	T	T	A	A	C	C	G	G	T	T	A	A	A	A	G	G	T	T	C	C	C	C	A	A	G	G	T	T	C	C	C	C	C	C	C	C	C	C	G	G	C	C	T	T	C	C	C	C	G	G	NA	NA	A	A	G	G	G	G	G	G	G	G	A	A	A	A	A	A	G	G	G	G	G	G	A	A	G	G	C	C	T	T	T	T	G	G	G	G	T	T	T	T	T	T	A	A	C	C	T	T	G	G	C	T	G	G	C	C	C	C	T	T	C	C	G	G	C	C	G	G	G	G	C	C	NA	NA	C	C	G	G	G	G	C	C	A	A	A	A	G	G	C	C	G	G	T	T	A	A	A	A	T	T	A	A	A	A	G	G	T	T	A	A	G	G	G	G	T	T	A	A	C	C	G	G	T	T	G	G	G	G	G	A	A	A	C	C	A	A	T	T	A	A	G	G	C	C	T	T	A	A	A	A	C	C	C	C	G	G	A	A	C	C	G	G	C	C	G	G	A	A	T	T	A	A	C	C	A	A	C	C	G	G	C	C	A	A	C	C	A	A	A	A	G	G	A	A	C	C	G	G	T	T	T	T	T	T	C	C	C	C	G	G	T	T	C	T	C	C	C	C	G	G	G	G	C	C	G	G	G	G	T	T	T	T	C	C	A	A	G	G	A	A	A	A	T	T	T	T	A	A	T	T	T	T	G	G	A	A	A	A	G	G	C	C	A	A	T	T	C	C	G	G	G	G	A	A	C	C	G	G	C	C	T	T	A	A	T	T	G	G	G	G	T	T	A	A	C	C	G	G	C	C	G	C	C	C	C	C	A	A	A	A	A	A	G	G	C	C	C	C	T	T	T	T	A	A	C	C	G	G	C	C	G	G	A	A	C	C	A	A	G	G	A	A	A	A	G	G	C	C	G	G	G	G	C	C	T	A	C	C	C	C	A	A	C	C	A	A	A	A	G	G	C	C	T	T	G	G	T	T	C	C	A	A	T	T	G	G	C	C	A	A	G	G	C	C	T	T	C	C	G	G	G	G	G	G	C	C	C	C	C	C	G	G	G	G	G	G	C	C	G	G	G	G	T	T	G	G	T	T	T	T	A	A	C	C	G	G	G	G	C	C	T	T	A	A	T	T	C	C	T	T	G	G	T	T	G	G	C	C	C	C	G	G	G	G	T	T	C	C	C	C	G	G	C	C	T	T	G	G	C	C	C	C	C	C	T	T	C	C	G	G	C	C	A	A	A	A	G	G	A	A	C	C	G	G	C	C	G	G	C	C	C	C	T	T	C	C	T	T	C	C	T	T	G	G	G	G	C	G	A	A	C	C	G	G	G	G	C	C	T	T	A	A	G	G	T	T	G	G	T	T	A	A	C	C	G	G	T	T	G	G	G	G	A	A	T	T	C	C	C	C	C	C	C	C	C	C	C	C	C	C	G	G	T	T	A	A	A	A	T	T	T	T	C	C	G	G	C	C	C	C	T	T	A	A	T	T	C	C	A	A	T	T	T	T	T	T	C	C	T	T	C	C	G	G	G	G	G	G	A	A	G	G	A	A	A	A	A	A	A	A	T	T	A	A	G	G	C	C	G	G	T	T	T	T	T	T	T	T	G	G	G	G	A	A	A	A	C	C	T	T	G	G	G	G	A	A	C	C	A	A	G	G	G	G	A	A	A	A	G	G	C	C	C	C	C	C	A	A	A	A	G	G	C	C	G	G	A	A	T	T	G	G	G	G	A	A	G	G	A	A	A	A	G	G	C	C	G	G	A	A	G	G	A	A	G	G	G	G	G	G	A	A	C	C	T	T	A	A	A	A	G	G	G	G	C	C	C	C	G	G	C	C	C	C	G	G	G	G	A	A	A	A	C	C	G	G	A	A	G	G	G	G	G	G	C	C	T	T	G	G	A	A	C	C	C	C	C	C	T	T	G	G	C	C	G	G	G	G	G	G	A	A	T	T	G	G	G	G	T	T	T	T	A	A	G	G	C	C	G	G	A	A	A	A	C	C	A	A	A	A	G	G	A	A	G	G	A	A	T	T	C	C	G	G	A	A	T	T	C	C	G	G	T	T	C	C	G	G	G	G	C	C	T	T	T	T	T	T	A	A	G	G	G	G	G	G	T	T	C	C	C	C	C	C	G	G	A	A	T	T	A	A	C	C	G	G	G	G	G	G	C	C	G	G	T	T	C	C	G	G	G	G	T	T	A	A	G	G	G	G	C	C	C	C	G	G	A	A	A	A	G	G	T	T	C	C	A	A	T	T	G	G	G	G	T	T	C	C	T	T	C	C	C	C	G	G	NA	NA	G	G	C	C	G	G	C	C	T	T	G	G	T	T	G	G	G	G	T	T	A	A	G	G	G	G	C	C	T	T	A	A	A	A	A	A	G	G	C	C	A	A	T	T	C	C	G	G	G	G	C	C	A	A	A	A	A	A	T	T	C	C	C	C	G	G	C	C	C	C	A	A	C	C	A	A	C	T	A	A	T	T	C	C	A	A	G	G	G	G	G	G	C	C	G	G	T	T	G	G	C	C	C	C	G	G	T	T	G	G	T	T	G	G	T	T	G	G	G	G	G	G	T	T	T	T	C	C	C	C	T	T	C	C	A	A	T	T	G	G	C	C	C	C	C	C	C	C	G	G	G	G	G	G	C	C	C	C	G	G	C	C	G	G	A	A	C	C	A	A	C	C	C	C	G	G	A	A	C	C	C	C	A	A	G	G	T	T	A	A	G	G	A	A	G	G	G	G	A	A	C	C	C	C	A	A	T	T	C	C	A	A	C	C	T	T	C	C	G	G	G	G	T	T	A	A	A	A	C	C	C	C	T	T	T	T	G	G	T	T	G	G	C	C	G	G	G	G	T	T	T	T	C	C	C	C	C	C	C	C	A	A	G	G	C	C	C	C	A	A	C	C	A	A	G	G	C	C	G	G	T	T	C	C	T	T	C	C	G	G	A	A	T	T	G	G	G	G	G	G	A	A	T	T	G	G	T	T	A	A	C	C	A	A	A	A	C	C	G	G	G	G	C	C	A	A	A	A	A	A	G	G	A	A	T	T	T	T	C	C	T	T	C	C	C	C	C	C	A	A	G	G	G	G	T	T	C	C	G	G	T	T	C	C	T	T	G	G	T	T	C	C	C	C	C	C	G	G	C	C	G	G	G	G	T	T	G	G	T	T	C	C	C	C	T	T	G	G	A	A	A	A	G	G	T	T	A	A	T	T	C	C	G	G	A	A	G	G	T	T	C	C	C	C	G	G	A	A	C	C	G	G	A	A	C	C	T	T	T	T	A	A	G	G	C	C	G	G	G	G	G	G	C	C	A	A	A	A	C	C	A	A	A	A	G	G	T	T	C	C	A	A	C	C	C	C	C	C	T	T	C	C	T	T	C	C	G	G	C	C	G	G	C	C	T	T	A	A	T	T	A	A	G	G	C	C	C	C	G	G	G	G	C	C	C	C	C	C	A	A	G	G	C	C	G	G	G	G	G	G	C	C	A	A	C	C	C	C	A	A	C	C	G	G	T	T	G	G	C	C	C	C	T	T	G	G	C	C	G	G	G	G	A	A	G	G	T	T	G	G	G	G	G	G	G	G	T	T	C	C	G	G	T	T	C	C	G	G	G	G	G	G	T	T	C	C	C	C	T	C	G	G	A	A	A	A	T	T	C	C	G	G	T	T	A	A	G	G	C	C	G	G	G	G	G	G	C	C	C	C	T	T	C	C	C	C	G	G	G	G	T	T	A	A	C	C	C	C	T	T	C	C	C	C	C	C	G	G	G	G	G	G	C	C	G	G	G	G	C	C	C	C	G	G	G	G	C	C	G	G	G	G	G	G	A	A	T	T	T	T	G	G	C	C	T	T	A	A	C	C	T	T	T	T	T	T	A	A	G	G	T	T	T	T	G	G	G	G	C	C	G	G	A	A	G	G	G	G	G	G	T	T	A	A	C	C	G	G	C	C	C	C	T	T	T	T	G	G	G	G	T	T	C	C	A	A	A	A	A	A	C	C	C	C	A	A	T	T	T	T	T	T	C	C	T	T	G	G	G	G	T	T	G	G	C	C	G	G	T	T	G	G	C	C	C	C	T	T	G	G	G	G	T	T	G	G	T	T	C	C	C	C	T	T	C	C	T	T	G	G	A	A	G	G	A	A	A	A	C	C	C	C	A	A	A	A	A	A	C	C	G	G	G	G	C	C	T	T	C	C	G	G	C	C	G	G	G	G	C	C	G	G	G	G	A	A	G	G	C	C	T	T	C	C	A	A	A	A	G	G	G	G	C	C	G	G	G	G	G	G	G	G	A	A	C	C	T	T	C	C	T	T	G	G	A	A	G	G	C	C	T	T	G	G	G	G	C	C	G	G	A	A	C	C	G	G	G	G	C	C	A	A	G	G	T	T	C	C	G	G	C	C	G	G	A	A	G	G	T	T	G	G	C	C	T	T	G	G	A	A	A	A	A	A	C	C	T	T	T	T	G	G	C	C	A	A	A	A	T	T	C	C	G	G	G	G	C	C	G	G	G	G	T	T	T	T	T	T	C	C	A	A	C	C	A	A	A	A	A	A	C	C	G	G	A	A	G	G	C	C	C	C	C	C	C	C	A	A	G	G	T	T	G	G	G	G	G	G	C	C	T	T	C	C	C	C	G	G	A	A	A	A	C	C	G	G	G	G	T	T	G	G	A	A	C	C	C	C	C	C	T	T	T	T	G	G	A	A	C	C	G	G	C	C	G	G	G	G	C	C	C	C	A	A	C	C	A	A	A	A	G	G	T	T	T	C	A	A	A	A	C	C	T	T	T	T	C	C	A	A	C	C	G	G	G	G	C	C	A	A	G	G	C	C	NA	NA	G	G	C	C	T	T	A	A	G	G	T	T	T	T	A	A	G	G	A	A	C	C	T	T	A	A	C	C	T	T	C	C	G	G	G	G	C	C	G	G	C	C	C	C	A	A	G	G	C	C	T	T	C	C	C	C	G	G	A	A	G	G	G	G	C	C	A	A	T	T	G	G	G	G	C	C	G	G	A	A	G	G	T	T	T	T	A	A	A	A	C	C	C	C	T	T	T	T	T	T	A	A	A	A	G	G	G	G	G	G	A	A	C	C	G	G	A	A	G	G	G	G	A	A	T	T	A	A	G	G	T	T	T	T	G	G	C	C	T	T	G	G	T	T	T	T	A	A	G	G	C	C	C	C	C	C	A	A	C	C	C	C	T	T	A	A	A	A	C	C	G	G	G	G	G	G	T	T	G	G	A	A	T	T	T	T	G	G	A	A	A	A	C	C	C	C	A	A	C	C	G	G	T	T	T	T	T	T	C	C	C	C	G	G	T	T	G	G	T	T	T	T	G	G	A	A	C	C	A	A	C	C	A	A	A	A	C	C	T	T	T	T	T	T	T	T	C	C	C	C	A	A	A	A	T	T	G	G	A	A	A	A	A	A	C	C	A	A	A	A	T	T	G	G	A	A	C	C	G	G	T	T	G	G	A	A	G	G	G	G	G	G	C	C	C	C	G	G	C	C	A	A	G	G	C	C	T	T	G	G	T	T	G	G	A	A	C	C	C	C	T	T	C	C	T	T	G	G	A	A	T	T	G	G	T	T	T	T	A	A	T	T	G	G	C	C	T	T	T	T	T	T	C	C	C	C	C	C	G	G	T	T	G	G	C	C	A	A	C	C	G	G	G	G	T	T	A	A	C	C	C	C	C	C	C	C	C	C	C	C	G	G	C	C	A	A	T	T	T	T	G	G	G	G	A	A	A	A	G	G	A	A	G	G	A	A	G	G	G	G	C	C	T	T	A	A	G	G	G	G	A	A	C	C	A	A	A	A	T	T	T	T	G	G	C	C	T	T	A	A	C	C	T	T	T	T	C	C	A	A	G	G	A	A	G	G	C	C	G	G	T	T	A	A	T	T	G	G	A	A	A	A	A	A	A	A	T	T	A	A	T	T	T	T	C	C	T	T	C	C	A	A	T	T	C	C	C	C	T	T	A	A	T	T	C	C	C	C	C	C	T	T	A	A	G	G	T	T	G	G	C	C	A	A	G	G	T	T	C	C	T	T	T	T	G	G	G	G	C	C	C	C	G	G	C	C	C	C	G	G	C	C	T	T	A	A	G	G	T	T	T	T	T	T	C	C	C	C	C	C	A	A	G	G	T	T	A	A	G	G	G	G	C	C	G	G	G	G	C	C	C	C	C	C	A	A	T	T	A	A	A	A	T	T	G	G	G	G	G	G	G	G	G	G	C	C	A	A	A	A	G	G	G	G	T	T	A	A	T	T	T	T	G	G	G	G	A	A	A	A	A	A	T	T	G	G	T	T	A	A	C	C	C	C	C	C	G	G	A	A	G	G	C	C	T	T	T	T	A	A	A	A	A	A	G	G	T	T	C	C	G	G	C	C	G	G	T	T	T	T	G	G	T	T	C	C	G	G	G	G	T	T	C	C	C	C	C	C	C	C	C	C	T	T	C	C	G	G	A	A	T	T	A	A	C	C	A	A	C	C	G	G	T	T	G	G	C	C	A	A	A	A	G	G	A	A	A	A	C	C	G	G	G	G	G	G	C	C	G	G	A	A	C	C	T	T	C	C	A	A	G	G	C	C	G	G	C	C	C	C	C	C	T	T	T	T	C	C	C	C	A	A	T	T	T	T	C	C	A	A	A	A	C	C	C	C	T	T	A	A	T	T	A	A	C	C	A	A	T	T	C	C	C	C	G	G	T	T	G	G	A	A	T	T	C	C	C	C	A	A	A	A	A	A	NA	NA	G	G	C	C	G	G	A	A	C	C	T	T	T	T	C	C	T	T	C	C	A	A	C	C	T	T	C	C	T	T	G	G	A	A	C	C	A	A	A	A	G	G	G	G	C	C	C	C	C	C	T	T	A	A	T	T	A	A	A	A	T	T	C	C	A	A	A	A	C	C	A	A	G	G	A	A	T	T	C	C	C	C	A	A	T	T	C	C	T	T	T	T	C	C	T	T	G	G	C	C	G	G	C	C	T	T	T	T	T	T	G	G	A	A	A	A	C	C	A	A	A	A	T	T	G	G	C	C	C	C	A	A	G	G	G	G	T	T	T	T	T	T	G	G	C	C	T	T	C	C	T	T	G	G	A	A	C	C	T	T	T	T	A	A	G	G	G	G	C	C	T	T	A	A	G	G	G	G	G	G	T	T	T	T	T	T	A	A	T	T	T	T	G	G	G	G	A	A	A	A	A	A	G	G	C	C	A	A	A	A	C	C	A	A	C	C	A	A	G	G	C	C	A	A	C	C	G	G	G	G	C	C	C	C	C	C	C	C	C	C	T	T	G	G	A	A	G	G	C	C	A	A	T	T	G	G	C	C	C	C	G	G	A	A	G	G	T	T	G	G	C	C	C	C	A	A	T	T	C	C	A	A	C	C	G	G	T	T	T	T	C	C	A	A	T	T	C	C	G	G	T	T	A	A	A	A	T	T	G	G	G	G	C	C	G	G	C	C	G	G	T	T	T	T	G	G	T	T	C	C	A	A	G	G	G	G	A	A	A	A	C	C	C	C	A	A	A	A	A	A	G	G	C	C	G	G	A	A	A	A	A	A	G	G	A	A	C	C	T	T	C	C	C	C	T	T	A	A	C	C	C	C	T	T	C	C	C	C	G	G	A	A	A	A	A	A	G	G	T	T	A	A	G	G	G	G	T	T	C	C	A	A	T	T	A	A	C	C	A	A	G	G	G	G	C	C	T	T	G	G	C	C	C	C	G	G	T	T	C	C	G	G	G	G	G	G	G	G	T	T	C	C	T	T	G	G	C	C	T	T	G	G	A	A	G	G	A	A	G	G	G	G	A	A	G	G	C	C	A	A	T	T	T	T	G	G	C	C	T	T	T	T	C	C	C	C	C	C	A	A	A	A	A	A	G	G	A	A	T	T	T	T	T	T	G	G	C	C	C	C	G	G	G	G	T	T	A	A	C	C	G	G	T	T	A	A	C	C	T	T	A	A	T	T	G	G	G	G	C	C	G	G	G	G	A	A	T	T	T	T	A	A	C	C	C	C	G	G	A	A	G	G	C	C	G	G	G	G	G	G	A	A	A	A	T	T	T	T	T	T	T	T	C	C	C	C	C	C	C	C	G	G	C	C	T	T	G	G	C	C	C	C	A	A	G	G	G	G	T	T	G	G	G	G	C	C	A	A	T	T	A	A	C	C	T	T	G	G	C	C	A	A	G	G	A	A	G	G	C	C	T	T	A	A	G	G	C	C	A	A	C	C	A	A	T	T	C	C	A	A	A	A	T	T	T	T	C	C	T	T	C	C	C	C	G	G	T	T	G	G	C	C	T	T	T	T	A	A	C	C	A	A	C	C	C	C	C	C	T	T	G	G	C	C	C	C	C	C	T	T	C	C	C	C	C	C	T	T	C	C	G	G	A	A	G	G	A	A	A	A	G	G	A	A	T	T	A	A	A	A	C	C	T	T	C	C	A	A	A	A	G	G	T	T	A	A	G	G	A	A	G	G	A	A	A	A	C	C	G	G	A	A	T	T	T	T	G	G	A	A	T	T	A	A	T	T	A	A	C	C	A	A	T	T	A	A	T	T	G	G	T	T	T	T	T	T	T	T	A	A	A	A	A	A	A	A	C	C	T	T	A	A	A	A	T	T	C	C	A	A	A	A	C	C	G	G	C	C	T	T	G	G	G	G	A	A	C	C	A	A	T	T	A	A	C	C	A	A	C	C	T	T	G	G	G	G	T	T	T	T	C	C	C	C	G	G	A	A	G	G	G	G	G	G	A	A	A	A	T	T	G	G	C	C	G	G	C	C	T	T	C	C	G	G	A	A	C	C	G	G	C	C	C	C	C	C	T	T	C	C	T	T	G	G	T	T	C	C	G	G	T	T	A	A	C	C	A	A	A	A	C	C	T	T	C	C	C	C	G	G	T	T	G	G	T	T	G	G	T	T	A	A	T	T	G	G	G	G	A	A	A	A	A	A	C	C	A	A	G	G	G	G	A	A	A	A	G	G	C	C	G	G	A	A	A	A	A	A	T	T	C	C	T	T	G	G	C	C	A	A	T	T	G	G	A	A	G	G	G	G	G	G	G	G	T	T	C	C	C	C	G	G	T	T	G	G	T	T	A	A	G	G	C	C	C	C	T	T	G	G	T	T	A	A	C	C	C	C	G	G	A	A	G	G	T	T	G	G	T	T	G	G	T	T	G	G	G	G	G	G	A	A	A	C	A	A	G	G	A	A	G	G	C	C	A	A	A	A	G	G	A	A	T	T	G	G	A	A	C	C	G	G	G	G	T	T	G	G	C	C	G	G	A	A	C	C	G	G	T	T	C	C	T	T	A	A	A	A	G	G	G	G	C	C	T	T	C	C	A	A	G	G	A	A	A	A	G	G	T	T	A	A	G	G	G	G	A	A	C	C	G	G	T	T	A	A	C	C	C	C	C	C	A	A	A	A	T	T	C	C	C	C	C	C	G	G	C	C	C	C	A	A	G	G	C	C	T	T	G	G	A	A	T	T	T	T	G	G	A	A	C	C	G	G	G	G	C	C	G	G	C	C	A	A	T	T	A	A	G	G	C	C	A	A	C	C	G	G	A	A	T	T	T	T	C	C	A	A	G	G	C	C	T	T	T	T	T	T	C	C	A	A
CC	OR3009f40	NA	NA	1	NA	G	G	G	G	A	A	C	C	G	G	G	G	T	T	A	A	T	T	A	A	C	C	C	C	G	G	A	A	T	C	A	C	C	C	T	C	T	T	G	G	G	A	T	T	C	T	NA	NA	T	C	A	A	G	A	A	A	T	A	G	G	A	G	C	C	C	C	A	A	C	C	C	A	A	A	A	A	T	T	G	G	G	G	G	G	C	C	A	A	G	G	C	C	A	A	C	C	A	A	T	T	C	C	A	A	C	C	A	A	T	T	G	G	G	G	C	C	C	C	C	C	G	G	G	G	G	G	G	G	T	T	A	A	G	G	C	C	T	T	T	T	G	G	G	G	G	G	T	C	A	A	A	C	A	G	A	A	T	T	C	C	T	T	C	C	T	T	A	A	A	T	A	C	C	C	G	A	T	G	G	G	G	T	C	C	C	T	A	G	C	C	T	T	G	G	G	G	A	A	A	A	C	C	G	G	T	T	T	T	T	C	A	A	G	G	C	C	G	G	G	A	G	G	C	T	A	G	G	G	G	A	T	C	C	C	G	G	G	G	C	C	A	C	T	T	C	C	G	G	T	T	A	A	C	C	C	C	C	C	T	C	T	T	A	G	C	T	G	C	A	A	G	G	G	A	A	A	A	A	G	G	C	C	A	G	T	A	C	A	C	A	T	C	C	C	C	T	T	C	T	C	T	T	A	A	G	G	C	C	T	G	G	G	A	C	T	C	T	C	G	C	T	C	C	T	T	A	T	C	A	G	T	G	C	C	T	T	T	C	A	G	A	A	A	A	A	A	T	T	G	A	G	G	C	C	G	A	G	G	T	T	A	G	C	C	C	C	C	C	T	T	G	G	C	T	G	T	C	C	T	A	C	T	C	T	G	A	A	G	A	G	G	A	A	A	C	A	C	C	C	C	C	C	C	C	A	G	G	A	G	A	G	G	C	C	T	T	T	T	C	C	T	T	C	C	G	G	A	A	G	G	C	C	A	A	G	G	G	G	C	C	C	C	G	G	C	C	C	C	G	G	G	G	G	G	T	T	G	G	G	G	T	T	C	C	G	G	G	G	G	G	A	A	G	G	T	T	T	T	C	C	C	C	G	G	C	C	C	C	G	G	C	C	T	T	C	C	G	G	G	G	T	T	T	T	A	A	G	G	A	A	G	G	G	G	T	T	T	T	T	T	C	C	G	G	A	A	G	G	C	C	C	C	T	T	C	C	A	A	A	A	T	T	A	A	T	T	G	G	C	C	T	T	T	T	C	C	T	T	C	C	G	G	G	G	C	C	T	T	T	T	A	A	T	T	C	C	A	A	T	T	G	G	T	T	C	C	A	A	C	C	A	A	C	C	G	G	C	C	G	G	A	A	A	A	G	G	T	T	C	C	G	G	A	A	A	A	C	C	C	C	A	A	C	C	G	G	G	G	G	G	T	T	G	G	C	C	C	C	A	A	C	C	G	G	T	T	G	G	C	C	T	T	T	T	C	C	T	T	T	T	A	A	G	G	C	C	T	T	T	T	G	G	C	C	G	G	C	C	G	G	G	G	T	T	C	C	G	G	A	A	T	T	C	C	T	T	C	C	A	A	G	G	A	A	C	C	G	G	G	G	C	C	T	T	G	G	T	T	T	T	G	G	A	A	C	C	G	G	G	G	T	T	A	A	A	A	G	G	G	G	T	T	G	G	C	C	T	T	A	A	T	T	A	A	C	C	C	C	C	C	G	G	T	T	G	G	C	C	G	G	C	C	A	G	A	A	C	C	C	C	C	C	G	G	T	T	A	A	C	C	G	A	A	A	A	G	A	A	A	T	C	T	T	C	A	G	G	A	C	C	G	G	G	G	G	G	A	A	C	C	G	G	C	C	C	C	A	A	T	T	G	A	G	T	A	A	G	G	C	C	C	C	A	A	A	A	A	A	G	G	G	G	C	C	G	G	T	T	G	G	G	G	G	G	T	T	G	G	G	G	A	A	C	C	C	C	C	C	A	A	C	C	A	A	A	A	C	C	C	C	C	C	T	T	C	C	G	G	C	C	C	C	A	A	T	T	C	C	G	G	A	A	G	G	T	T	C	C	A	A	T	T	T	T	T	T	G	G	C	C	C	C	G	G	A	A	C	C	A	A	C	C	T	T	C	C	G	G	G	G	C	A	C	T	A	G	G	A	C	T	G	T	G	A	T	C	G	G	T	T	G	G	G	G	A	A	G	G	C	C	C	C	A	A	G	G	G	A	C	T	C	C	C	C	G	A	G	G	C	C	G	G	A	A	A	A	T	C	G	G	G	G	A	A	A	G	T	G	T	T	C	C	NA	NA	G	A	T	T	T	T	C	C	C	C	T	T	C	C	G	G	T	C	G	G	G	A	C	T	G	C	G	G	G	T	G	G	A	G	NA	NA	NA	NA	A	A	G	A	G	G	A	G	C	T	C	T	A	A	T	A	A	G	A	A	A	G	G	A	A	G	G	G	A	G	C	A	A	A	T	T	T	T	T	A	G	G	A	A	C	C	C	C	A	A	A	A	C	C	G	A	T	T	A	G	C	T	G	G	C	G	NA	NA	NA	NA	C	T	G	G	C	T	C	C	C	C	A	G	T	C	T	C	A	A	T	C	A	A	G	A	C	C	C	C	A	G	C	C	A	A	T	C	C	C	C	C	C	C	C	T	A	A	C	T	G	A	G	A	T	A	G	G	C	C	A	A	A	A	G	G	A	A	T	T	A	A	G	G	A	A	A	A	C	C	G	G	T	T	G	G	C	C	A	A	C	C	C	C	G	G	T	C	C	G	C	A	G	G	T	T	T	T	C	C	G	G	T	T	A	G	C	T	A	G	A	G	A	A	G	G	G	G	C	C	T	T	G	G	A	A	C	C	G	G	C	C	G	G	A	A	G	G	A	A	C	C	G	G	C	C	C	C	G	G	C	C	T	T	T	T	T	T	T	T	A	A	C	C	T	T	G	G	C	C	A	A	T	T	T	T	G	G	T	T	A	A	A	A	T	T	A	A	G	G	C	C	T	T	G	G	G	G	A	A	A	A	A	A	G	G	T	T	T	T	G	G	T	T	T	T	T	T	G	G	A	A	G	G	T	T	C	C	T	T	A	A	C	C	T	T	G	G	T	T	G	G	A	A	G	G	A	A	T	T	C	C	G	G	C	C	C	C	G	G	C	C	T	T	C	C	G	G	A	A	A	A	C	C	A	A	A	A	A	A	C	C	A	A	C	C	T	T	C	C	G	G	C	C	C	C	T	T	T	T	T	T	C	C	T	T	G	G	G	G	G	G	C	C	A	A	T	T	C	C	A	A	A	A	T	T	T	T	A	A	A	A	T	T	C	C	T	T	G	G	C	C	T	T	A	A	T	T	G	G	T	T	C	C	T	T	C	C	G	G	A	A	T	T	G	G	C	C	T	T	G	G	G	G	G	G	A	A	A	A	A	A	T	T	A	A	C	C	T	T	T	T	C	C	G	G	T	T	C	C	G	G	T	T	A	A	A	A	A	A	G	G	G	G	G	G	G	G	T	T	A	A	A	A	G	A	G	G	G	G	A	A	C	C	G	G	T	T	G	G	C	C	G	G	T	T	A	A	G	G	C	C	T	T	C	A	G	A	G	C	T	T	C	C	A	A	A	A	G	G	T	T	C	C	C	C	A	G	T	C	A	A	G	G	T	T	A	G	G	T	A	A	T	G	A	T	C	T	C	C	C	C	A	A	T	T	C	C	A	A	A	A	A	G	G	G	A	A	C	C	G	G	C	C	A	A	A	A	C	C	G	G	C	C	A	A	A	A	G	G	A	A	T	T	C	C	A	G	C	T	T	C	G	G	T	T	T	C	A	G	C	C	A	A	G	G	A	A	T	T	G	G	G	G	A	A	T	T	C	C	T	T	A	A	A	A	G	G	C	C	A	A	G	G	C	C	G	G	T	T	A	A	C	C	C	C	G	G	C	C	G	G	C	C	C	C	G	T	T	C	A	A	NA	NA	G	G	C	C	G	A	T	T	A	A	G	G	C	C	T	T	G	G	T	T	G	G	G	G	G	G	T	T	A	A	G	G	G	G	A	A	T	T	T	T	T	T	C	C	G	G	C	C	G	G	T	T	C	C	C	C	C	A	A	G	G	G	C	T	A	G	C	T	A	A	G	G	G	G	A	A	C	C	T	T	G	G	T	T	G	G	T	T	A	A	C	C	G	G	C	C	G	G	G	G	T	T	T	T	C	C	T	T	C	C	T	T	A	A	C	C	A	A	A	A	T	T	C	C	G	G	C	C	T	T	G	G	G	G	G	G	C	T	G	G	G	A	G	A	C	C	C	T	C	T	G	A	G	G	G	G	A	A	C	T	T	C	C	C	A	A	T	T	A	A	T	T	T	T	G	G	C	C	G	G	G	G	C	C	G	G	C	C	C	C	T	T	T	T	G	G	T	T	T	T	A	A	A	A	C	C	G	G	G	G	C	C	T	T	G	G	G	G	A	A	T	T	C	C	G	G	G	G	T	T	G	G	A	A	G	G	C	C	G	A	C	C	C	T	G	A	C	T	NA	NA	A	C	T	T	A	A	C	C	A	A	C	C	C	C	A	A	G	G	C	C	T	T	G	G	A	A	A	A	G	G	C	C	T	T	T	T	G	G	A	A	G	G	G	G	C	C	C	C	A	A	C	C	C	C	C	C	G	G	C	C	G	G	A	A	G	G	G	G	A	A	T	T	G	G	A	A	C	C	G	G	C	C	T	T	T	T	C	C	G	G	A	A	A	A	T	T	A	A	C	C	C	C	G	G	T	T	C	C	A	A	G	G	C	C	T	T	A	A	T	T	A	A	C	C	T	T	C	C	C	C	A	A	A	A	G	G	T	T	C	C	C	C	G	G	A	A	G	G	A	A	T	T	A	A	C	C	A	A	A	A	G	G	G	G	A	A	G	G	C	C	C	C	G	G	G	C	G	G	G	G	C	C	C	C	T	G	C	T	NA	NA	A	C	G	T	A	A	G	G	A	T	G	A	G	G	A	T	A	G	T	T	T	C	C	A	C	T	C	T	A	A	C	G	C	C	T	G	T	C	C	C	NA	NA	T	C	T	A	C	G	C	C	NA	NA	G	G	A	A	T	C	C	C	G	A	T	C	G	A	G	G	A	G	T	C	A	G	T	C	A	G	C	C	A	A	C	C	G	G	G	G	T	T	T	C	G	A	G	G	T	T	G	C	A	A	T	T	A	G	A	G	A	G	A	C	T	A	G	G	A	A	C	G	G	G	G	A	T	T	A	G	C	T	C	C	T	C	C	C	T	T	G	A	A	A	G	G	C	T	G	C	G	A	C	A	G	A	A	A	G	G	C	T	A	G	C	C	G	G	T	C	A	A	G	T	A	G	A	A	C	C	T	T	T	C	C	A	T	T	G	C	G	G	G	G	G	A	A	A	T	T	C	G	C	A	A	C	C	C	T	A	A	G	T	T	T	T	C	C	A	A	C	C	C	C	C	A	T	C	NA	NA	A	A	G	G	G	G	C	T	C	C	C	C	G	G	A	G	C	G	A	G	G	A	A	A	T	T	G	G	A	G	A	T	G	G	A	A	A	A	C	C	T	C	G	A	T	C	T	T	G	G	C	C	T	C	A	A	G	A	C	C	C	C	C	C	C	G	C	C	T	T	T	T	A	G	T	C	G	G	G	T	G	T	C	A	G	A	T	C	A	A	A	G	C	C	G	A	G	A	G	A	T	T	C	C	A	A	G	A	T	C	T	C	T	C	T	C	C	C	C	A	C	C	G	G	G	G	T	T	T	T	C	C	C	A	A	A	C	C	T	C	A	G	G	G	A	T	C	C	G	A	A	G	A	G	G	G	A	G	G	G	A	G	T	C	A	T	T	C	T	T	A	A	T	G	A	A	C	A	A	A	C	C	C	T	G	A	A	T	G	G	NA	NA	A	G	C	C	T	T	C	T	A	A	A	A	G	A	G	G	A	C	C	G	A	T	A	C	A	A	C	C	T	T	G	A	NA	NA	A	A	G	G	A	G	A	C	G	G	C	T	A	G	C	G	A	A	G	G	G	G	T	T	G	G	A	G	C	T	C	C	C	C	C	C	C	C	C	G	G	G	G	A	A	A	NA	NA	A	C	T	G	T	T	G	G	A	A	A	G	G	T	C	C	C	T	G	T	G	A	C	C	A	A	G	A	C	G	A	A	A	A	T	C	C	C	T	T	G	A	C	T	G	G	G	G	G	T	A	G	T	T	T	T	G	G	A	A	T	T	G	G	C	C	A	G	T	A	G	G	A	A	G	T	A	G	G	A	G	A	G	A	C	C	A	A	C	A	C	C	A	A	A	A	T	C	T	T	T	T	A	T	G	T	G	G	G	C	G	G	T	A	A	A	C	C	T	T	T	C	C	C	A	G	G	G	C	C	C	C	C	C	A	A	G	G	G	G	T	T	G	G	A	A	T	T	A	A	T	T	T	T	T	T	G	G	G	G	A	A	C	C	C	C	T	T	G	T	A	G	A	G	T	T	NA	NA	A	A	G	G	G	A	C	T	T	C	A	A	A	A	T	A	T	T	A	A	A	A	C	C	G	G	A	A	T	T	G	A	C	C	A	A	C	C	G	G	A	A	G	G	T	T	T	T	T	A	A	G	A	G	G	G	G	C	A	G	G	A	A	A	C	T	C	C	C	T	T	T	T	T	C	C	G	G	T	T	A	A	A	A	A	A	C	C	T	T	G	G	T	T	G	G	C	C	G	G	C	C	G	G	A	A	T	T	G	G	C	T	T	T	T	T	T	T	T	T	A	A	A	A	G	T	C	A	G	G	T	T	C	T	G	G	G	G	G	G	A	A	G	T	G	G	A	G	T	T	T	T	A	A	C	C	C	C	A	A	G	G	C	C	G	G	G	A	C	C	A	A	T	T	C	C	G	G	T	T	C	C	A	A	T	T	C	C	G	G	A	A	T	T	C	C	G	G	G	G	T	G	A	G	G	G	T	T	T	C	G	G	G	G	G	A	G	G	C	A	G	G	NA	NA	G	G	T	A	G	A	T	T	G	G	C	C	G	G	C	C	A	A	C	C	A	A	A	A	A	A	T	T	G	G	G	G	T	T	G	G	T	T	C	C	C	C	C	C	C	C	G	G	A	A	G	G	C	C	G	G	T	T	G	G	C	C	G	G	C	C	T	C	T	T	C	G	A	T	A	G	A	A	G	G	C	C	C	C	T	T	A	G	A	G	C	C	T	T	T	C	T	T	T	C	G	G	C	C	A	A	A	A	G	G	A	A	C	C	A	A	G	G	C	C	A	A	G	G	G	G	A	A	T	T	C	C	C	C	A	G	G	A	G	T	G	T	G	G	T	T	T	C	G	A	A	A	A	G	T	C	A	T	G	A	G	A	T	T	T	T	A	G	C	A	C	G	T	T	T	T	A	A	C	C	G	A	C	C	A	A	C	C	T	T	C	C	C	C	C	T	A	G	T	C	A	T	C	C	T	C	G	G	C	G	T	T	C	C	T	G	NA	NA	T	T	G	G	G	G	A	G	A	G	C	C	C	C	T	T	G	G	A	A	C	C	C	C	G	G	G	G	T	C	G	A	G	T	C	C	A	A	T	C	C	C	C	C	T	T	T	T	C	C	G	G	G	G	C	C	A	A	A	A	C	C	G	G	T	T	C	C	G	G	T	T	A	A	G	G	C	C	C	C	C	C	G	G	G	G	NA	NA	G	G	G	G	G	G	C	C	T	T	A	A	G	G	T	T	C	C	A	A	NA	NA	T	T	G	G	C	C	T	T	T	T	A	A	C	C	G	G	A	A	A	A	G	G	C	C	T	T	A	A	G	G	A	G	T	T	A	G	T	C	A	A	A	A	A	A	G	G	C	T	C	T	C	C	C	C	G	G	T	C	G	G	C	T	G	A	C	A	T	T	C	G	A	A	C	C	G	G	C	A	T	C	G	A	G	T	G	G	A	A	A	A	G	A	A	G	T	C	G	A	G	A	G	A	A	G	C	C	A	A	A	A	T	T	A	A	C	C	A	A	C	C	G	G	A	A	A	A	C	T	A	A	G	G	G	G	A	A	A	A	T	T	A	A	C	C	G	G	G	G	A	A	C	C	C	C	T	T	G	G	T	T	C	C	C	C	A	A	G	G	C	C	A	A	A	A	G	G	C	C	T	T	G	G	C	C	T	T	G	G	T	T	G	G	C	C	A	A	C	C	A	A	T	T	T	T	T	T	T	T	G	A	A	G	C	T	C	T	A	G	T	C	T	T	A	A	G	T	C	A	T	C	T	T	A	A	G	A	A	A	G	G	G	G	C	C	T	T	C	G	T	T	NA	NA	C	A	G	A	G	G	C	T	C	C	A	C	A	A	C	C	G	G	T	T	T	C	G	G	T	T	A	G	A	G	G	A	A	C	A	T	A	A	T	C	G	A	T	T	C	A	A	G	T	C	G	G	T	T	G	G	T	C	G	A	T	T	C	A	A	G	C	C	T	C	T	T	A	A	C	C	G	G	A	A	C	T	A	A	C	C	T	A	A	A	G	G	T	C	C	A	G	A	A	A	C	C	C	C	C	C	G	G	C	T	G	G	T	C	A	G	C	C	T	T	A	A	C	C	T	T	T	T	C	C	A	A	A	A	A	A	A	A	C	C	T	T	A	A	C	C	T	T	C	C	C	C	A	A	A	A	A	A	G	G	G	G	G	G	C	C	T	T	G	G	C	C	G	G	G	G	G	G	A	A	T	T	T	T	G	G	C	C	T	T	G	G	C	C	C	C	G	G	G	G	G	G	G	G	C	C	T	T	T	T	T	T	A	A	A	A	T	T	G	G	A	A	A	A	C	C	A	A	G	G	T	T	A	A	A	A	G	G	A	A	T	T	C	C	C	C	A	A	T	T	T	T	A	A	C	C	A	A	A	A	G	G	G	G	C	C	T	T	G	G	T	T	G	G	T	T	T	T	A	A	A	A	C	C	A	A	A	A	A	A	T	T	G	G	C	C	G	G	A	A	C	C	T	T	C	C	C	C	T	T	T	T	A	A	A	A	A	A	G	G	T	T	A	A	C	C	G	G	G	G	G	G	T	T	A	A	A	A	A	A	G	G	A	A	T	T	A	A	G	G	T	T	G	G	G	G	A	A	C	C	C	C	C	C	G	G	C	C	C	C	A	A	C	C	T	T	T	T	T	T	G	G	A	A	A	A	T	T	T	T	C	C	G	G	C	C	C	C	G	G	C	C	A	A	G	G	T	T	G	G	C	C	T	T	G	G	G	G	A	A	G	G	C	C	A	A	C	C	A	A	G	G	G	G	G	G	T	T	C	C	C	C	A	A	C	C	A	A	G	G	G	G	G	G	T	T	C	C	G	G	T	T	C	C	G	G	T	T	G	G	T	T	C	C	G	G	A	A	C	C	G	G	G	G	A	A	T	T	C	C	A	A	A	A	A	A	G	G	G	G	T	T	G	G	A	A	T	T	G	G	C	C	G	G	C	C	G	G	G	G	G	G	T	T	G	G	G	G	A	A	T	T	A	A	A	A	G	G	G	G	A	A	A	A	A	A	C	C	A	A	G	G	C	C	T	T	A	A	A	A	G	G	C	C	G	G	G	G	C	C	C	C	C	C	C	C	T	T	T	T	T	T	A	G	G	G	C	C	C	C	T	T	A	A	A	A	C	C	T	T	A	A	C	C	T	T	G	G	G	G	G	G	A	A	G	G	G	G	C	C	C	C	G	G	T	T	T	T	G	G	C	C	T	T	C	C	T	T	G	G	T	T	T	T	T	T	C	C	G	G	G	G	T	T	T	T	C	C	A	A	C	C	C	C	T	T	T	T	A	A	C	C	C	C	C	C	T	T	C	C	T	T	G	G	A	A	C	C	A	A	A	A	A	A	G	G	G	G	G	G	G	G	A	A	A	A	A	A	T	T	C	C	T	T	T	T	G	G	T	T	G	G	C	C	T	T	T	T	A	A	A	A	T	T	A	A	C	C	A	A	A	A	A	A	G	G	C	C	G	G	C	C	C	C	C	C	G	G	T	T	A	A	C	C	T	T	C	C	A	A	C	C	T	T	C	C	C	C	T	T	A	A	C	C	G	G	G	G	T	T	T	T	C	C	C	C	T	T	T	T	C	C	C	C	A	A	G	G	G	G	C	C	C	C	C	C	G	G	A	A	G	G	C	C	G	G	G	G	A	A	G	G	C	C	T	T	G	G	C	C	G	G	C	C	A	A	T	T	C	C	A	A	T	T	T	T	G	G	G	G	A	A	C	C	A	A	A	A	T	T	C	C	C	C	A	A	G	G	C	C	T	T	C	C	T	T	C	C	A	A	T	T	A	A	T	T	G	G	T	T	A	A	C	C	G	G	C	C	G	G	T	T	G	G	C	C	T	T	C	C	NA	NA	T	T	A	A	T	T	T	T	C	C	C	C	C	C	T	T	C	C	C	C	A	A	G	G	T	T	C	C	G	G	G	G	C	C	G	G	T	T	G	G	A	A	A	A	A	A	A	A	G	G	C	C	C	C	A	A	A	A	C	C	G	G	C	C	C	C	A	A	A	A	T	T	T	T	G	G	A	A	C	T	T	T	G	A	T	T	T	T	C	C	G	G	A	A	A	A	G	A	G	T	T	G	G	A	G	G	A	A	A	A	G	G	G	G	T	T	C	C	G	G	C	C	G	G	A	A	A	A	A	A	G	G	G	G	G	G	A	A	G	G	G	G	G	G	A	A	G	G	A	A	C	C	C	C	NA	NA	T	T	C	C	G	G	C	C	G	G	C	C	C	C	G	G	T	T	A	A	C	C	A	A	C	C	G	G	A	A	G	G	G	G	G	G	A	A	C	C	A	A	G	G	G	G	G	G	T	T	NA	NA	T	T	A	A	G	G	A	A	C	C	T	T	G	G	C	C	A	A	G	G	C	C	T	T	G	G	NA	NA	T	T	G	G	G	G	T	T	C	C	G	G	A	A	A	A	A	A	C	C	G	G	G	G	G	G	A	A	C	C	G	G	A	A	A	A	T	T	G	G	T	T	A	A	G	G	G	G	A	A	C	C	T	T	T	T	C	C	C	C	A	A	G	G	A	A	C	C	T	T	A	A	C	C	C	C	C	C	A	A	G	G	A	A	C	C	G	G	T	T	C	C	C	C	G	G	T	T	T	T	G	G	C	C	A	A	C	C	T	T	T	T	G	G	A	A	A	A	C	C	A	A	A	A	C	C	A	A	A	A	G	G	C	C	T	T	C	C	G	G	C	C	T	T	C	C	A	A	G	G	C	C	G	G	G	G	G	G	C	C	A	A	G	G	A	A	A	A	G	G	G	G	G	G	G	G	T	T	A	A	A	A	G	G	A	A	G	G	A	A	A	A	G	G	G	G	T	T	G	G	T	T	T	T	A	A	G	G	A	A	A	A	G	G	A	A	G	G	C	C	T	T	C	C	G	G	C	C	A	A	T	T	C	C	C	C	T	T	T	T	G	G	T	T	G	G	G	G	G	G	G	G	A	A	C	C	C	C	C	C	A	A	A	A	T	T	C	C	T	T	T	T	C	C	C	C	G	G	C	C	T	T	C	C	C	C	A	A	A	A	G	G	A	A	A	A	A	A	C	C	C	C	G	G	A	A	G	G	A	A	G	G	G	G	G	G	T	T	T	T	G	G	G	G	G	G	T	T	T	T	T	T	A	A	C	C	C	C	A	A	C	C	G	G	C	C	C	C	C	C	T	T	A	A	T	T	A	A	G	G	T	T	C	C	C	C	G	G	A	A	A	A	A	A	A	A	A	A	C	C	G	G	T	T	A	A	A	A	C	C	A	A	A	A	G	G	T	T	A	A	G	G	T	T	G	G	G	G	C	C	A	A	C	C	A	A	A	A	G	G	C	C	C	C	A	A	C	C	A	A	T	T	T	T	T	T	G	G	A	A	T	C	C	C	G	T	G	G	C	T	G	A	C	T	G	C	C	C	C	C	C	C	A	A	A	A	C	C	G	G	C	C	G	G	C	C	G	G	A	G	A	G	A	A	T	T	A	A	C	C	C	T	C	C	A	C	T	C	A	A	T	T	C	C	T	T	C	C	A	A	T	T	T	T	G	T	A	A	T	T	T	T	T	T	C	C	G	A	A	G	G	A	C	C	C	T	G	G	T	T	T	T	A	A	A	A	T	A	A	A	T	T	A	A	A	A	C	C	A	A	G	G	G	G	C	C	G	G	T	C	C	C	A	A	G	G	A	A	A	A	C	C	G	G	C	T	C	C	C	C	G	G	T	C	C	T	A	A	G	A	C	C	A	G	T	C	T	T	C	C	T	A	G	G	T	T	G	A	C	T	T	T	G	G	T	C	G	A	G	T	A	G	A	G	G	A	T	C	T	T	A	A	A	A	T	T	C	C	A	A	G	G	C	C	G	A	T	A	G	A	C	C	T	C	T	T	C	T	A	C	C	C	C	C	G	G	G	G	A	A	A	A	C	T	T	C	C	C	T	T	A	A	G	G	A	A	T	T	C	G	G	G	G	C	G	G	C	C	A	A	G	G	T	C	A	G	G	G	C	C	C	C	T	T	A	A	C	C	C	T	T	T	C	C	T	T	C	C	C	T	A	G	T	C	G	G	C	C	T	T	G	G	G	A	T	G	T	T	A	C	G	A	C	C	C	C	C	C	C	C	C	C	T	T	C	T	T	C	C	G	T	T	T	T	G	G	A	A	G	G	T	T	A	G	C	A	A	A	T	C	T	C	C	C	C	C	C	T	C	T	C	T	A	G	A	A	C	C	A	G	T	T	A	A	A	A	T	T	T	C	T	A	A	G	T	T	G	A	C	C	C	C	C	C	G	A	G	T	G	A	G	G	A	A	C	C	C	C	C	T	C	G	A	A	T	T	C	C	C	A	A	A	A	T	A	G	G	A	C	C	T	T	T	T	A	G	C	C	C	C	G	G	A	G	T	C	A	C	G	G	G	T	C	T	T	A	C	T	T	T	C	C	A	G	A	G	A	G	T	T	G	G	T	T	G	G	G	G	G	G	T	T	A	A	A	A	T	T	A	A	G	G	C	T	A	T	NA	NA	G	G	T	T	A	G	G	G	T	C	C	C	T	G	G	G	G	G	T	C	G	G	A	A	A	G	G	G	G	G	G	G	T	T	T	T	T	T	A	A	T	T	G	G	T	T	G	G	G	G	T	T	A	A	G	G	A	A	G	G	A	A	G	G	C	C	T	T	G	G	A	A	G	G	A	A	G	G	T	T	A	A	T	T	T	T	A	A	A	A	A	A	T	T	G	G	C	C	C	C	T	T	C	C	T	T	G	G	G	G	A	A	G	G	T	T	A	A	A	A	A	A	A	A	T	T	T	T	C	C	G	G	C	C	C	C	C	C	C	C	T	T	A	A	C	C	A	A	G	G	A	A	A	A	T	T	A	A	G	G	T	T	C	C	C	C	A	A	G	G	G	G	T	T	G	G	T	T	T	T	A	A	A	A	G	G	C	C	A	A	G	G	C	C	G	G	C	C	T	T	C	C	G	G	T	T	C	C	A	A	A	A	T	T	C	C	C	T	T	T	G	G	G	T	A	A	A	G	C	C	T	T	G	G	C	C	G	G	G	G	A	A	G	G	G	G	C	C	A	A	G	A	C	A	G	G	C	C	A	A	G	G	G	A	C	C	A	T	G	T	G	A	G	G	G	G	T	T	G	G	G	G	C	C	T	T	C	C	G	G	T	T	A	A	T	T	A	A	C	C	A	A	T	T	T	T	G	G	T	T	A	A	C	C	A	A	T	T	A	A	G	G	C	C	A	A	G	A	T	T	C	C	A	A	G	G	C	T	T	A	G	G	A	G	A	G	A	G	T	C	A	A	T	A	G	G	T	T	A	A	C	T	A	T	A	G	NA	NA	C	T	T	C	A	C	A	A	C	C	T	T	G	G	T	T	A	A	C	C	G	G	C	C	C	C	A	A	G	G	T	T	G	G	C	C	G	G	A	A	G	G	C	T	C	C	A	A	T	C	G	G	T	T	T	T	C	C	G	G	A	A	G	G	C	C	NA	NA	T	T	G	G	C	C	C	C	C	C	T	T	A	A	G	G	T	T	T	T	T	T	T	T	A	A	G	G	C	C	T	T	A	A	C	C	G	G	T	T	C	C	G	G	A	A	T	T	G	G	G	G	T	T	C	C	G	G	G	G	C	C	A	A	A	A	A	A	G	G	G	G	A	A	C	C	T	T	A	A	T	T	C	C	G	G	T	T	C	C	C	C	G	G	A	A	C	C	A	A	A	A	C	C	G	G	C	C	G	G	G	G	C	C	C	C	G	G	G	G	G	G	G	G	T	T	T	T	G	G	T	T	T	T	A	A	G	G	C	C	C	C	A	A	T	T	G	G	G	G	T	T	A	A	C	C	C	C	C	C	T	T	A	A	A	A	T	T	G	G	G	G	T	T	T	T	T	T	G	G	A	A	A	A	C	C	A	A	A	A	C	C	G	G	G	G	G	G	G	G	A	A	G	G	A	A	A	A	C	C	C	C	T	T	A	A	T	T	C	C	T	T	C	C	A	A	A	A	C	C	C	C	G	G	T	T	T	T	T	T	G	G	C	C	C	C	T	T	C	C	G	G	C	C	G	G	A	A	T	T	A	A	C	C	T	T	C	C	T	T	G	G	C	C	A	A	G	G	C	C	A	A	T	T	T	T	A	A	G	G	G	G	T	T	C	C	C	C	G	G	G	G	T	T	A	A	A	A	C	C	G	G	C	C	G	G	G	G	C	C	C	C	G	G	T	T	C	C	G	G	A	A	T	T	G	G	G	G	C	C	C	C	C	C	G	G	A	A	T	T	T	T	T	T	T	T	G	G	C	C	C	C	C	C	G	G	T	T	T	T	T	T	T	T	G	G	G	G	C	C	T	T	G	G	G	G	C	C	T	T	A	A	A	A	A	A	C	C	G	G	G	G	A	A	C	C	A	A	C	C	T	T	G	G	C	C	C	C	G	G	A	A	C	C	C	C	G	G	G	G	T	T	A	A	A	A	G	G	A	A	T	T	T	T	A	A	G	G	T	T	C	C	C	C	G	G	T	T	T	T	G	G	A	A	G	G	C	C	T	T	T	T	C	C	A	A	A	A	C	C	T	T	T	T	G	G	T	T	A	A	G	G	C	C	A	A	A	A	A	A	T	T	C	C	C	C	C	C	T	T	A	A	G	A	A	T	G	G	G	G	T	T	C	C	C	C	T	T	C	T	G	A	G	G	G	G	T	T	G	G	G	G	C	C	A	A	G	T	A	A	C	C	G	G	C	C	G	G	A	A	C	T	T	T	G	A	C	C	G	G	G	G	T	T	C	C	T	T	C	C	G	G	G	G	T	T	T	C	A	G	A	A	C	T	G	T	T	A	G	A	A	A	G	G	T	T	A	A	C	C	G	G	T	T	C	T	C	C	C	C	G	G	A	A	T	T	C	C	G	G	A	A	G	G	C	C	C	C	A	A	T	T	T	T	C	C	C	C	C	C	A	A	G	G	C	C	T	T	C	C	T	T	C	C	G	A	C	C	T	T	T	T	G	G	G	G	T	T	A	A	G	G	T	T	C	C	T	T	A	A	T	T	A	A	G	G	G	G	A	A	A	A	C	C	T	C	A	G	C	C	A	A	A	A	G	G	T	T	C	T	C	C	C	C	G	A	C	C	A	A	A	G	C	C	G	G	G	G	G	G	G	T	T	C	C	C	C	C	A	A	A	G	G	A	A	G	C	C	A	G	A	G	T	T	G	G	G	G	T	T	C	C	C	C	C	C	G	A	C	C	G	G	T	C	C	C	NA	NA	A	G	C	C	G	A	G	G	C	T	A	G	G	A	T	T	C	C	C	C	G	G	T	T	T	T	C	C	G	G	G	G	G	A	T	A	G	G	C	C	T	T	G	G	G	G	A	G	A	T	T	C	T	T	A	T	G	A	C	T	T	T	G	G	A	A	T	C	A	A	A	A	T	T	G	G	G	G	T	T	C	C	A	A	C	T	G	G	C	C	A	A	A	A	A	A	G	G	A	A	G	G	T	T	T	T	T	T	T	T	C	C	A	G	G	A	C	C	A	A	G	G	T	T	C	C	C	C	T	T	C	C	NA	NA	A	A	A	T	G	C	G	G	A	A	C	T	G	C	A	G	C	T	C	C	C	C	C	C	T	T	T	T	G	A	T	C	A	A	T	T	G	G	G	G	G	G	T	T	G	G	T	T	G	A	G	G	G	A	A	T	T	T	G	A	T	T	G	G	G	T	C	T	C	T	G	G	C	T	G	G	G	A	C	C	A	A	G	G	G	G	T	C	A	A	C	T	T	G	G	G	A	A	C	C	A	A	G	G	G	G	A	A	C	T	C	C	A	G	C	A	T	T	C	T	G	G	G	A	T	T	G	G	C	C	C	T	A	T	G	G	C	T	T	C	C	G	C	C	G	G	A	A	G	G	G	A	T	T	G	G	T	T	G	G	G	A	C	T	G	A	A	A	G	G	C	C	C	C	A	T	G	G	T	T	T	T	C	C	T	T	T	C	A	G	A	G	G	A	G	G	G	A	A	A	C	A	A	A	A	A	G	A	G	C	A	G	T	T	A	C	G	A	T	T	C	C	G	G	C	T	T	A	G	A	G	G	T	C	G	G	G	A	C	T	C	T	C	T	A	T	C	C	C	T	T	G	A	G	A	G	T	T	A	A	G	A	A	A	C	C	G	G	A	A	C	C	T	T	G	G	A	A	A	A	G	G	C	C	A	A	C	C	A	A	T	T	T	T	T	T	A	A	T	T	G	G	T	T	G	G	T	T	T	T	G	G	A	A	C	C	A	A	C	C	A	A	A	A	C	C	T	T	T	T	T	T	T	T	C	C	C	C	A	A	A	A	T	T	G	G	A	A	A	A	A	A	C	T	A	A	A	A	T	T	G	G	A	A	C	C	G	G	T	T	G	G	A	A	G	G	G	G	G	G	C	C	C	C	G	G	C	C	A	A	G	G	C	C	T	T	G	G	T	T	G	G	A	A	C	C	C	C	T	T	C	C	T	T	G	G	A	A	T	T	G	G	T	T	T	T	A	A	T	T	G	G	C	C	T	T	T	T	T	T	C	C	C	C	C	C	G	G	T	T	G	G	C	C	A	A	C	C	G	G	G	G	T	T	A	A	C	A	C	C	C	C	C	C	C	C	C	C	G	G	C	C	A	A	T	T	T	T	G	G	G	G	A	A	A	A	G	G	A	A	G	G	A	A	G	G	G	G	C	C	T	T	A	A	G	G	A	A	C	C	C	C	G	G	G	G	C	C	C	C	G	G	C	C	C	C	C	C	G	G	C	C	T	C	T	T	A	G	A	A	A	A	C	C	G	G	G	G	C	C	G	G	C	C	T	T	A	G	A	A	G	G	G	G	T	C	A	A	A	A	NA	NA	T	T	T	C	T	T	G	G	T	C	T	T	C	C	T	T	T	T	T	C	C	T	C	C	C	C	T	G	A	G	G	G	T	T	G	G	C	G	A	A	G	A	C	C	C	T	T	T	T	T	G	G	G	G	C	C	C	A	A	A	C	C	C	C	G	G	C	C	NA	NA	A	T	G	G	T	C	T	G	C	C	C	C	C	C	C	T	A	G	G	G	T	T	A	A	NA	NA	G	A	C	C	G	G	G	G	C	C	C	C	C	C	A	A	T	T	A	G	A	G	T	C	G	G	G	A	G	A	G	G	G	G	C	A	A	A	A	G	G	G	G	A	T	T	A	A	T	C	T	T	G	G	G	G	A	A	G	G	A	A	T	T	G	G	T	T	A	A	C	C	C	C	C	C	G	G	A	A	G	G	T	T	T	T	T	T	A	A	A	A	A	A	G	G	T	T	C	C	G	G	C	C	G	G	T	T	T	T	G	G	T	T	C	C	G	G	G	G	T	T	C	C	C	C	C	C	C	C	C	C	T	T	T	T	G	G	G	G	C	C	A	A	C	C	A	A	C	C	G	A	T	T	G	G	C	C	G	G	G	G	T	T	A	A	A	A	C	C	G	G	G	G	A	A	C	C	G	G	A	A	C	C	T	T	G	G	G	G	A	A	C	C	G	G	C	C	C	C	C	C	T	C	C	C	T	T	C	C	A	G	T	T	T	T	C	C	A	A	A	A	C	C	C	T	T	A	A	A	T	T	A	A	C	C	A	A	T	T	C	C	C	C	G	G	C	C	G	G	A	A	T	C	C	T	G	G	C	C	G	G	A	C	C	T	A	A	T	T	G	A	A	G	C	T	T	T	T	T	C	C	T	T	C	C	A	A	C	C	T	T	C	G	T	T	G	G	A	A	C	C	A	A	A	A	G	G	G	G	C	C	C	C	C	C	T	C	A	A	T	T	A	A	A	A	C	C	T	T	G	G	G	G	C	C	G	G	G	G	A	A	G	G	T	T	C	C	A	A	A	A	T	T	T	T	T	T	C	C	C	C	G	G	C	C	G	G	C	C	T	T	NA	NA	T	T	G	G	A	A	A	A	C	C	A	A	A	A	T	T	G	G	C	C	T	T	A	A	G	G	G	G	T	T	T	T	T	T	G	G	T	T	A	A	T	T	T	T	A	A	G	G	T	T	C	C	G	G	A	A	G	G	G	G	C	C	C	C	A	A	G	G	G	G	G	G	T	T	T	T	C	C	T	T	T	T	T	T	G	G	G	G	A	A	A	A	A	A	G	A	C	C	A	A	A	A	C	C	A	G	C	C	G	G	A	A	T	T	G	G	C	C	G	G	G	G	C	C	C	C	C	C	C	C	C	C	T	T	G	G	A	G	G	G	C	C	A	A	T	T	G	G	C	C	C	C	G	G	A	A	G	G	T	T	G	G	C	C	C	C	A	A	T	T	C	G	A	A	C	C	NA	NA	T	C	T	T	C	C	A	G	NA	NA	C	C	NA	NA	T	T	A	A	A	A	T	T	G	G	G	G	C	C	G	G	C	C	G	G	T	T	G	G	G	G	C	C	C	C	A	A	G	G	G	G	G	G	A	A	C	C	C	C	A	A	G	G	G	G	A	A	A	A	G	G	A	A	A	A	A	A	A	A	A	A	T	T	G	G	C	C	C	C	T	T	A	A	C	C	T	T	T	T	C	C	C	C	G	G	A	A	A	A	A	A	G	G	T	C	A	A	G	C	G	A	T	C	C	T	NA	NA	T	C	A	A	C	C	A	A	G	G	G	G	C	C	T	C	G	G	NA	NA	C	C	G	G	T	T	C	C	G	G	G	C	G	A	G	G	C	C	C	T	T	T	G	A	C	T	T	C	G	G	A	A	G	A	A	A	G	A	G	G	A	A	G	G	C	C	A	A	T	T	T	T	G	G	C	C	T	T	T	C	NA	NA	C	T	C	C	A	A	A	A	A	A	G	C	A	G	T	C	T	T	T	T	G	G	C	C	C	G	G	G	G	T	T	T	A	A	C	T	G	G	T	T	A	A	C	A	T	T	A	A	T	T	G	G	G	G	C	C	G	G	G	G	A	G	T	C	T	T	A	A	C	C	C	C	NA	NA	A	G	G	A	C	T	G	A	G	G	G	A	A	C	A	A	T	C	T	C	T	C	T	C	C	A	C	C	C	T	C	A	G	G	C	G	T	C	G	A	C	C	C	C	A	A	G	A	G	G	T	T	G	G	G	G	C	T	A	G	T	C	A	C	C	C	T	C	G	A	C	C	A	A	G	G	A	A	G	G	C	C	T	T	A	T	G	G	C	C	A	G	C	C	A	G	T	T	C	C	A	C	A	G	T	C	T	C	C	T	T	C	C	C	C	T	G	A	T	T	G	A	C	C	T	A	NA	NA	A	G	C	T	A	A	C	C	C	C	C	C	T	T	G	G	NA	NA	C	C	C	C	T	T	C	C	C	A	C	C	T	T	C	A	G	T	A	G	G	G	A	A	A	G	G	A	A	G	T	T	A	A	A	A	G	G	C	C	G	G	C	C	A	A	G	G	T	T	G	G	G	G	G	G	A	A	A	A	A	A	C	C	G	G	G	G	C	C	C	C	G	G	G	G	G	G	NA	NA	T	T	A	G	C	G	A	T	T	T	A	T	T	C	G	A	T	G	T	T	T	A	T	C	A	C	A	C	A	C	A	A	C	C	T	T	A	G	A	A	T	T	C	C	A	G	A	A	C	T	NA	NA	C	T	T	C	G	A	G	G	A	C	C	C	A	A	T	G	A	G	NA	NA	A	G	C	T	T	C	G	G	G	G	T	T	T	T	C	C	C	C	G	G	A	A	G	G	G	G	G	A	A	A	A	A	T	T	G	G	C	T	G	G	C	C	T	C	C	C	G	A	A	G	C	C	NA	NA	C	T	C	C	C	C	T	T	C	C	T	T	G	G	T	T	C	C	G	G	T	C	A	A	C	C	A	A	NA	NA	C	T	T	C	C	C	C	C	G	G	T	T	G	G	T	T	G	G	T	G	A	G	T	T	G	G	G	G	NA	NA	A	G	A	A	C	C	A	A	G	G	G	A	A	G	A	A	G	G	C	C	G	G	A	A	A	A	A	C	T	G	C	T	T	C	G	A	C	T	T	T	C	C	G	A	A	C	A	A	A	A	A	A	G	G	C	C	G	G	T	T	A	A	G	G	A	A	C	C	G	G	G	G	C	C	T	T	T	T	G	G	T	A	A	A	T	T	C	C	A	A	A	A	G	G	A	A	G	A	C	C	A	A	T	T	A	A	A	A	A	A	A	A	C	C	G	G	G	G	G	G	A	A	T	T	A	A	G	G	G	G	C	C	C	C	A	A	G	G	C	C	G	A	G	A	T	C	G	A	T	T	G	A	A	A	C	C	A	A	C	C	G	G	T	T	T	T	T	T	C	C	A	A	T	T	C	C	T	T	A	A	A	A	G	G	G	G	A	A	T	C	A	T	G	A	G	A	A	C	C	T	G	G	T	G	G	G	C	C	A	A	C	G	G	G	T	T	T	T	T	T	A	A	C	T	G	A	C	T	C	T	G	G	G	A	T	T	G	G	G	A	A	G	C	C	G	G	A	A	A	G	C	T	G	A	A	A	T	T	A	A	C	T	A	G	NA	NA	G	G	A	A	A	A	A	A	C	C	C	C	G	G	C	C	T	T	A	A	G	G	A	A	C	C	C	C	T	T	C	C	C	C	G	G
CC	OR3011f47	NA	NA	1	NA	G	C	G	G	A	G	C	C	G	G	G	G	T	T	A	G	T	C	A	A	NA	NA	C	G	G	A	A	A	C	C	C	C	C	C	C	C	T	T	G	G	A	A	T	A	C	T	C	C	C	C	A	A	A	A	A	A	A	A	G	A	G	G	C	T	C	T	A	G	C	T	C	A	A	A	A	G	T	T	G	C	G	G	NA	NA	C	C	A	G	G	G	C	C	A	T	C	T	A	A	T	T	C	T	A	C	C	C	A	A	T	T	G	G	G	G	C	C	C	C	C	C	G	G	G	G	G	G	G	G	T	T	A	A	G	G	C	C	T	A	T	T	G	G	G	A	G	G	C	C	A	A	C	C	G	G	A	A	T	T	C	C	T	T	C	C	T	T	A	A	A	T	C	C	C	T	G	A	T	G	G	G	G	T	C	C	C	T	G	G	C	C	T	C	G	A	G	G	A	A	A	G	C	A	G	A	T	C	T	T	C	C	A	G	G	G	C	C	G	A	A	A	G	G	T	T	G	G	G	G	G	A	C	C	C	C	G	G	G	G	C	C	C	C	T	T	C	C	G	G	T	A	A	A	C	C	C	C	C	T	T	C	T	T	A	G	C	T	G	C	A	A	G	G	G	A	A	A	A	A	G	G	C	C	A	G	T	A	C	A	C	A	C	C	C	C	C	T	C	C	C	C	T	T	A	A	G	A	C	C	G	G	G	G	C	C	T	C	T	C	G	C	C	C	C	T	T	A	T	C	A	G	G	G	C	C	T	T	C	C	G	G	A	A	A	A	A	A	T	T	A	A	G	G	C	T	A	A	G	G	T	T	A	G	C	C	C	C	C	C	T	T	G	G	C	T	T	T	C	C	A	A	T	T	T	T	A	A	G	G	G	G	A	A	A	A	A	A	C	C	C	C	C	C	C	C	NA	NA	G	A	G	A	G	C	NA	NA	T	A	T	C	C	C	T	C	C	A	G	G	A	G	G	G	C	C	A	A	G	G	G	A	C	T	C	C	G	A	C	C	C	T	G	G	G	A	G	G	T	T	G	G	G	G	T	C	C	G	G	G	G	A	G	A	A	A	G	A	C	C	T	A	C	G	C	C	NA	NA	C	C	C	C	G	G	C	C	T	T	C	C	G	G	G	G	T	T	T	T	A	A	G	T	NA	NA	G	G	G	G	T	T	A	A	T	T	C	C	G	A	A	A	G	G	C	C	C	C	T	T	C	C	A	A	A	A	T	T	A	G	T	T	G	A	C	C	T	T	T	T	C	C	T	T	C	C	G	G	G	G	C	C	T	T	T	T	A	A	T	T	C	C	A	A	T	T	G	G	T	T	C	C	A	A	C	C	A	A	C	C	G	A	C	C	G	G	A	A	A	A	G	G	T	T	C	C	G	G	A	A	A	A	C	C	C	C	A	A	C	C	G	G	G	G	G	G	T	T	G	G	C	A	C	C	A	A	C	C	G	G	T	T	G	G	G	G	T	C	T	T	C	T	T	C	T	T	C	C	G	G	C	C	G	G	T	T	G	G	C	C	G	G	C	C	G	G	G	G	T	T	C	C	G	G	A	T	T	T	C	C	T	T	C	T	A	A	G	A	A	A	C	A	G	G	G	A	C	C	T	T	G	G	C	C	C	C	A	A	G	G	T	T	G	G	G	G	C	C	C	C	A	G	G	G	G	A	G	G	A	A	C	C	T	C	A	A	C	C	C	C	C	C	A	A	C	C	G	G	T	T	C	C	A	A	G	G	C	C	A	G	A	A	C	A	C	C	C	C	G	A	T	T	A	A	C	C	G	A	A	A	A	G	A	A	T	T	T	T	C	C	G	G	A	A	C	T	G	G	G	C	G	A	A	C	C	C	G	T	C	T	C	C	A	A	T	C	G	A	G	T	A	A	G	G	T	T	C	C	A	A	A	A	A	A	G	G	G	G	C	C	G	G	T	T	G	A	G	G	G	A	T	T	G	A	G	G	A	A	C	C	C	C	C	C	A	A	C	C	A	A	A	T	C	C	C	G	C	C	T	C	C	A	G	A	C	T	C	C	A	G	T	T	C	G	G	G	A	C	G	A	C	C	C	T	G	G	T	T	T	T	T	T	G	G	C	T	C	T	G	G	NA	NA	C	C	A	G	C	C	T	C	C	C	G	G	G	C	C	C	C	T	A	G	G	A	C	T	G	T	G	A	T	C	G	G	T	T	G	G	G	G	A	A	G	G	C	C	C	C	A	A	G	G	G	A	C	T	C	C	C	C	G	A	G	G	C	C	G	G	A	A	A	A	T	C	G	G	G	G	A	A	A	G	T	G	T	T	C	C	A	G	NA	NA	T	T	T	T	C	C	C	C	T	T	C	C	G	G	T	C	G	G	G	A	C	T	G	C	G	G	G	T	G	G	A	G	NA	NA	NA	NA	A	A	G	A	G	G	A	G	C	T	C	T	A	A	T	A	A	G	A	A	A	G	G	A	A	G	G	G	A	G	C	A	A	A	T	T	T	T	T	A	G	G	A	A	C	C	C	C	A	A	A	A	C	C	G	A	T	T	A	G	C	T	G	G	C	G	NA	NA	A	C	C	T	G	G	C	T	C	C	C	C	A	G	NA	NA	T	C	A	A	T	C	A	A	G	A	C	C	C	C	A	G	C	C	A	A	NA	NA	C	C	C	C	C	C	C	T	A	A	C	T	G	A	G	A	T	A	G	G	C	C	A	A	A	A	G	G	A	A	T	T	A	A	G	G	A	A	A	A	C	C	G	G	T	T	G	G	C	C	A	A	C	C	C	C	G	G	T	C	NA	NA	C	A	G	G	T	T	T	T	C	C	G	G	T	T	A	G	C	T	A	G	A	G	A	A	G	G	G	G	C	C	T	T	G	G	A	A	C	C	G	G	C	C	G	G	A	A	G	G	A	A	C	C	G	G	C	C	C	C	G	G	C	C	T	T	T	T	T	T	T	T	A	A	C	C	T	T	G	G	C	C	A	A	T	T	T	T	G	G	T	T	A	A	A	A	T	T	A	A	G	G	C	C	T	T	G	G	G	G	A	A	A	A	A	A	G	G	T	T	T	T	G	G	T	T	T	T	T	T	G	G	A	A	G	G	T	T	C	C	T	T	A	A	C	C	T	T	G	G	T	T	G	G	A	A	G	G	A	A	T	T	C	C	G	G	C	C	C	C	G	G	C	C	T	T	C	C	G	G	A	A	A	A	C	C	A	A	A	A	A	A	C	C	A	A	C	C	T	T	C	C	G	G	C	C	C	C	T	T	T	T	T	T	C	C	T	T	G	G	G	G	G	G	C	C	A	A	T	T	C	C	A	A	A	A	T	T	T	T	A	A	A	A	T	T	C	C	T	T	G	G	C	C	T	T	A	A	T	T	G	G	T	T	C	C	T	T	C	C	G	G	A	A	T	T	G	G	C	C	T	T	G	G	G	G	G	G	A	A	A	A	A	A	T	T	A	A	C	C	T	T	T	T	C	C	G	G	T	T	C	C	G	G	T	T	A	A	A	A	A	A	G	G	G	G	G	G	G	G	T	T	A	A	A	A	G	A	G	G	G	G	A	A	C	C	G	G	T	T	G	G	C	C	G	G	T	T	A	A	G	G	C	C	T	T	C	A	G	A	G	C	T	T	C	C	A	A	A	A	G	G	T	T	C	C	C	C	A	G	T	C	A	A	G	G	T	T	A	G	G	T	A	A	T	G	A	T	C	T	C	C	C	C	A	A	T	T	C	C	A	A	A	A	A	G	G	G	A	A	C	C	G	G	C	C	A	A	A	A	C	C	G	G	C	C	A	A	A	A	G	G	A	A	T	T	C	C	A	G	C	T	T	C	G	G	T	T	T	C	A	G	C	C	A	A	G	G	A	A	T	T	G	G	G	G	A	A	T	T	C	C	T	T	A	A	A	A	G	G	C	C	A	A	G	G	C	C	G	G	T	T	G	A	T	C	C	C	G	G	C	C	G	G	C	C	C	C	G	T	T	C	A	A	C	T	G	G	T	C	G	A	C	T	T	A	G	G	C	C	T	T	G	G	T	T	G	G	A	G	G	G	C	T	A	A	G	G	G	G	T	A	C	T	C	T	T	T	C	C	G	G	C	C	G	G	T	T	C	C	T	C	C	C	A	A	G	G	C	C	A	A	C	T	A	A	G	G	G	G	A	A	C	C	T	T	G	G	T	T	G	G	T	T	A	A	C	C	G	G	C	C	G	G	G	G	T	T	T	T	C	C	T	T	C	C	T	T	A	A	C	C	A	A	A	A	T	T	C	C	G	G	C	C	T	T	G	G	G	G	T	G	C	C	G	G	G	A	G	A	C	C	C	T	C	T	G	G	G	G	G	G	A	A	C	C	T	T	C	C	G	A	G	T	A	A	G	T	C	T	T	G	C	C	G	G	A	G	T	C	G	G	C	C	C	C	T	T	A	T	G	G	T	T	T	T	A	A	G	A	C	C	G	G	G	G	C	C	T	T	G	G	G	G	T	A	C	T	C	C	A	G	G	G	T	T	G	G	A	A	A	G	C	C	G	G	C	C	C	T	G	A	C	C	A	A	A	C	C	T	A	A	C	C	A	A	C	C	T	T	G	G	G	G	C	C	C	C	G	G	G	G	G	G	G	G	T	T	T	T	T	T	G	G	A	A	G	G	G	G	C	C	T	T	G	G	C	C	G	G	T	T	C	C	T	T	A	A	A	A	G	G	G	G	C	C	T	T	G	G	G	G	T	T	A	A	T	T	G	G	T	T	T	T	G	G	A	A	G	G	G	G	A	A	T	T	A	A	A	A	T	T	A	A	A	A	G	G	C	C	A	A	G	G	G	G	G	G	A	A	T	T	T	T	C	C	A	A	T	T	A	A	C	C	C	C	C	C	G	G	A	A	G	G	G	A	C	T	G	G	C	C	G	A	C	A	G	G	C	G	A	A	G	G	A	C	T	C	T	T	G	G	G	G	G	G	C	C	C	C	T	T	C	C	T	T	A	A	G	G	A	A	G	G	A	A	G	G	G	G	A	A	A	G	C	T	T	T	C	A	C	C	C	C	A	A	C	C	C	C	T	G	T	C	A	C	T	T	T	C	T	T	C	C	C	C	G	G	C	C	A	A	T	T	C	C	G	A	T	C	NA	NA	G	G	A	A	T	T	A	G	T	C	A	G	C	C	A	A	C	C	G	G	G	G	T	T	T	T	G	G	G	G	T	T	G	G	A	A	T	T	A	A	A	A	A	G	A	A	T	A	G	A	G	G	C	C	G	G	G	G	C	T	A	A	C	T	T	C	T	C	C	C	G	T	G	G	G	A	T	G	C	C	G	G	G	G	C	C	G	G	A	A	A	A	C	C	A	A	C	C	G	G	T	C	A	A	G	T	A	G	A	G	C	C	T	T	T	T	C	C	T	T	G	G	G	G	A	A	G	G	T	T	T	T	C	C	C	C	A	A	T	T	T	T	A	G	T	C	T	C	C	C	A	A	C	C	C	C	C	C	T	T	T	C	A	G	G	A	G	A	C	C	T	C	C	C	G	G	A	A	C	C	NA	NA	G	G	A	T	T	C	G	G	A	A	A	A	G	G	NA	NA	A	A	C	C	T	T	G	A	T	C	C	T	A	G	C	T	T	C	A	A	G	G	C	T	C	C	C	C	C	C	T	T	C	C	T	T	A	A	T	T	A	A	G	G	G	G	C	C	G	G	T	T	A	A	A	A	C	C	G	G	G	G	G	G	T	T	C	C	G	G	G	G	T	T	T	T	T	T	T	T	C	C	C	C	C	C	G	A	G	G	T	T	T	A	C	C	C	C	A	A	C	C	T	C	A	G	G	G	A	A	C	C	G	G	A	A	A	A	G	G	A	A	G	G	A	A	T	T	A	A	T	T	C	C	A	A	T	T	A	A	C	C	A	A	C	C	C	C	G	G	A	A	G	G	T	T	A	A	C	C	C	C	C	C	A	A	A	A	G	G	G	G	A	A	C	C	A	A	A	A	T	T	C	C	T	T	G	G	A	A	A	A	G	G	A	G	A	A	G	G	C	C	A	A	C	G	A	A	G	G	G	G	T	T	G	G	A	A	C	C	C	C	C	T	C	C	C	C	C	G	G	G	G	G	A	A	T	T	A	A	T	T	T	T	G	G	A	A	A	A	G	G	C	C	C	C	G	G	G	G	T	T	G	G	G	G	C	C	A	A	A	A	T	T	C	C	T	T	G	G	C	C	A	A	G	G	G	G	A	A	T	T	T	T	G	G	A	A	T	T	G	G	NA	NA	A	G	T	A	G	G	C	A	G	G	A	A	G	G	G	G	G	G	C	C	A	A	C	A	C	C	A	A	A	G	T	C	T	T	T	T	A	A	G	G	G	G	G	C	G	C	T	A	A	A	NA	NA	T	T	T	T	C	C	A	A	G	G	T	C	C	T	C	T	A	G	G	G	G	G	T	A	G	A	A	G	T	T	A	A	T	T	NA	NA	T	C	G	G	A	A	A	A	C	C	C	G	T	G	G	T	A	G	A	G	T	T	C	A	A	A	G	G	G	A	C	T	T	C	A	A	A	A	T	T	T	T	A	A	A	A	C	C	G	G	A	A	T	T	G	G	C	A	A	G	NA	NA	G	C	A	G	G	A	T	C	T	T	T	A	A	G	A	G	G	G	G	C	A	G	G	A	A	A	C	T	C	C	C	T	T	T	T	T	C	C	G	G	T	T	A	A	A	A	A	A	C	C	T	T	G	G	T	T	G	G	C	C	G	G	C	C	G	G	A	A	T	T	G	G	C	T	T	T	T	T	T	T	T	T	A	G	A	C	G	T	C	A	G	G	T	T	C	T	G	G	G	C	G	G	A	T	G	G	G	G	A	A	T	T	T	T	A	A	C	C	C	C	A	A	G	G	C	C	G	G	G	G	C	C	A	T	T	C	C	C	G	G	T	C	C	C	A	A	T	T	C	C	G	G	A	A	T	A	C	C	G	G	G	G	T	T	NA	NA	G	A	T	T	T	T	G	G	G	G	G	A	G	G	C	A	G	T	T	A	G	G	T	A	G	G	T	C	G	G	C	C	G	G	C	C	A	A	C	C	A	A	A	A	A	A	T	C	G	G	G	G	T	C	G	A	T	T	C	T	C	C	C	T	C	C	G	G	A	A	G	G	C	C	G	G	T	T	G	G	C	C	G	G	C	G	T	T	T	C	C	C	A	A	A	G	A	T	G	G	C	C	C	C	T	T	A	A	A	A	C	C	T	T	T	T	T	T	T	C	G	A	C	C	A	A	A	G	G	G	A	A	C	A	A	G	G	G	C	C	A	A	G	G	G	G	A	A	T	T	C	C	C	C	A	G	NA	NA	G	T	G	T	G	G	T	T	T	C	G	G	A	A	A	A	T	T	A	A	G	G	NA	NA	T	T	T	T	A	G	C	C	C	G	NA	NA	T	T	A	A	C	C	G	G	C	C	A	A	C	C	T	T	C	A	C	C	C	T	A	G	T	C	A	T	C	C	T	C	G	G	C	C	T	T	C	C	T	G	C	A	T	T	G	G	G	G	A	A	A	G	C	T	C	T	T	T	G	G	A	A	C	C	C	C	G	G	G	G	T	T	G	G	G	G	C	C	A	A	T	T	C	C	C	C	T	T	T	T	C	C	G	G	G	G	C	G	A	G	A	G	C	C	G	G	T	T	C	C	G	G	T	C	A	A	G	G	C	C	C	T	C	C	G	C	G	A	T	T	G	G	G	G	G	G	C	C	T	T	A	A	G	A	T	A	C	C	A	A	C	T	NA	NA	G	G	C	C	T	T	T	T	A	A	C	C	G	G	A	A	A	A	G	G	C	C	T	T	A	A	G	G	A	G	T	T	A	G	T	T	A	A	A	G	A	G	G	G	C	C	C	T	C	C	C	C	G	A	T	C	G	G	C	C	G	A	C	C	T	T	C	G	NA	NA	C	C	G	G	C	A	T	C	G	G	G	G	G	G	A	A	A	A	G	G	A	A	T	C	G	A	G	A	G	A	A	G	C	C	A	A	A	A	T	G	NA	NA	C	C	A	A	C	C	G	G	A	A	A	A	C	C	A	A	G	G	G	G	A	A	A	T	T	C	A	A	C	C	G	G	G	G	A	T	C	T	C	C	T	T	G	A	T	T	C	T	C	T	A	T	G	G	C	C	A	G	A	G	G	G	C	T	T	T	G	G	C	C	T	C	G	G	T	T	G	G	C	C	A	A	C	C	NA	NA	T	T	T	T	T	T	T	T	G	A	A	G	C	T	C	T	A	G	T	C	T	T	A	A	G	T	C	A	T	C	T	T	A	A	G	A	A	A	G	G	G	G	C	C	T	T	C	G	T	T	C	T	C	A	G	A	G	G	C	T	C	C	A	C	A	A	C	C	G	G	T	T	T	C	G	G	T	C	A	G	A	G	G	G	A	A	A	A	A	T	T	T	G	G	T	T	C	C	A	A	T	T	G	G	T	T	G	G	T	T	G	G	T	T	C	C	A	A	C	C	T	T	T	C	A	C	C	T	G	G	A	G	C	C	A	A	C	C	T	A	A	A	G	G	T	C	C	A	G	A	A	A	C	C	C	C	C	C	G	G	C	T	G	G	T	C	A	G	C	A	T	T	A	A	C	C	T	T	T	T	C	C	A	A	A	A	A	A	A	G	C	T	T	C	A	G	C	C	T	T	C	A	C	C	A	A	A	A	A	G	G	G	G	G	G	G	C	C	T	T	G	G	C	C	G	G	G	G	G	A	A	G	T	C	T	T	G	A	C	C	T	T	G	G	C	T	NA	NA	G	G	G	A	G	A	G	G	C	T	T	T	T	T	T	T	A	A	A	A	T	T	G	G	A	A	A	A	C	T	A	A	G	G	T	T	A	A	A	T	G	A	A	A	T	C	C	C	C	T	A	A	T	T	T	G	A	A	C	T	A	G	A	A	G	G	G	G	C	C	T	T	G	G	T	T	G	G	T	T	T	T	A	A	A	A	C	C	A	A	A	A	A	A	T	T	G	A	C	C	G	G	A	A	C	C	T	T	C	C	C	C	T	T	T	T	A	A	A	A	A	A	G	G	T	C	A	A	C	C	G	G	G	G	G	A	T	T	A	C	A	C	A	A	G	G	A	G	T	C	G	G	G	G	T	T	G	A	G	G	A	T	C	T	C	C	C	G	G	C	C	G	C	C	A	A	C	C	T	C	T	C	T	T	G	C	A	A	A	A	T	T	T	T	C	C	G	C	C	G	C	A	G	G	C	C	A	A	G	C	T	C	G	G	C	T	T	C	G	G	G	G	A	A	G	G	C	T	A	A	C	C	A	C	G	A	G	G	G	A	T	T	C	C	C	C	A	A	C	T	A	G	G	G	G	G	G	A	T	C	C	C	G	A	T	T	C	C	G	A	T	T	G	G	T	T	C	C	G	G	A	A	C	C	G	G	NA	NA	A	A	T	T	C	C	A	A	A	A	A	A	G	G	G	G	T	T	G	G	A	A	T	T	G	G	C	C	G	G	C	C	G	G	G	G	G	G	T	T	G	G	G	G	A	A	T	T	A	A	A	A	G	G	G	G	A	A	A	A	A	A	C	C	A	A	G	G	C	C	T	T	A	A	A	A	G	G	C	C	G	G	G	G	C	C	C	C	C	C	C	C	T	T	T	T	T	T	NA	NA	G	G	C	C	C	C	T	T	A	A	A	A	C	C	T	T	A	A	C	C	T	T	G	G	G	G	G	G	A	A	G	G	G	G	C	C	C	C	G	G	T	T	T	T	G	G	C	C	T	T	C	C	T	T	G	G	T	T	T	T	T	T	C	C	G	G	G	G	T	T	T	T	C	C	A	A	C	C	C	C	T	T	T	T	A	A	C	C	C	C	C	C	T	T	C	C	T	T	G	G	A	A	C	C	A	A	A	A	A	A	G	G	G	G	G	G	G	G	A	A	A	A	A	A	T	T	C	C	T	T	T	T	G	G	T	T	G	G	C	C	T	T	T	T	A	A	A	A	T	T	A	A	C	C	A	A	A	A	A	A	G	G	C	C	G	G	C	C	C	C	C	C	G	G	T	T	A	A	C	C	T	T	C	C	A	A	C	C	T	T	C	C	C	C	T	T	A	A	C	C	G	G	G	G	T	T	T	T	C	C	C	C	T	T	T	T	C	C	C	C	A	A	G	G	G	G	C	C	C	C	C	C	G	G	A	A	G	G	C	C	G	G	G	G	A	A	G	G	C	C	T	T	G	G	C	C	G	G	C	C	A	A	T	T	C	C	A	A	T	T	T	T	G	G	G	G	A	A	C	C	A	A	A	A	T	T	C	C	C	C	A	A	G	G	C	C	T	T	C	C	T	T	C	C	A	A	T	T	A	A	T	T	G	G	T	T	A	A	C	C	G	G	C	C	G	G	T	T	G	G	C	C	T	T	C	C	A	A	T	T	A	A	T	T	T	T	C	C	C	C	C	C	T	T	C	C	C	C	A	A	G	G	T	T	C	C	G	G	G	G	C	C	G	G	T	T	G	G	A	A	A	A	A	A	A	A	G	G	C	C	C	C	A	A	A	A	C	C	G	G	C	C	C	C	A	A	A	A	T	T	T	T	G	G	A	A	T	T	T	T	A	A	T	T	T	T	C	C	G	G	A	A	A	A	A	A	T	T	G	G	A	A	G	G	A	A	A	A	G	G	G	G	T	T	C	C	G	G	C	C	G	G	A	A	A	A	A	A	G	G	G	G	G	G	A	A	G	G	G	G	G	G	A	A	G	G	A	A	C	C	T	T	T	T	T	T	C	C	G	G	T	T	C	C	T	T	C	C	G	G	T	T	A	A	T	T	A	A	C	C	G	G	A	A	G	G	G	G	G	G	A	A	C	C	A	A	G	G	G	G	G	G	T	T	NA	NA	T	T	A	A	G	G	A	A	C	C	T	T	G	G	C	C	A	A	G	G	C	C	T	T	G	G	A	A	T	T	G	G	G	G	T	T	C	C	G	G	A	A	A	A	A	A	C	C	G	G	G	G	G	G	A	A	C	C	G	G	A	A	A	A	T	T	G	G	T	T	A	A	G	G	G	G	A	A	C	C	T	T	T	T	C	C	C	C	A	A	G	G	G	G	C	C	T	T	G	G	T	T	C	C	C	C	A	A	G	G	A	A	C	C	T	T	C	C	C	C	C	C	G	G	T	T	C	C	T	T	C	C	A	A	T	T	C	C	NA	NA	G	G	A	A	A	A	C	C	A	A	A	A	C	C	A	A	A	A	G	G	C	C	T	T	C	C	G	G	C	C	T	T	C	C	A	A	G	G	C	C	A	A	C	C	T	T	C	C	G	G	G	G	T	T	A	A	A	A	A	A	G	G	G	G	A	A	A	A	A	A	A	A	G	G	A	A	G	G	A	A	A	A	G	G	T	T	G	G	T	T	T	T	A	A	G	G	A	A	A	A	A	A	G	G	G	G	C	C	T	T	C	C	G	G	C	C	A	A	T	T	T	T	C	T	T	C	C	C	G	G	T	T	A	A	T	T	G	G	G	G	G	G	C	C	T	T	C	C	A	A	A	A	T	T	C	C	T	T	T	T	A	A	C	C	G	G	C	C	T	T	C	C	C	C	A	A	A	A	G	G	A	A	A	A	A	A	C	C	C	C	G	G	A	A	G	G	A	A	G	G	G	G	G	G	T	T	T	T	G	G	G	G	G	G	T	T	T	T	T	T	A	A	C	C	C	C	A	A	C	C	G	G	C	C	C	C	C	C	T	T	A	A	T	T	A	A	G	G	T	T	C	C	C	C	G	G	A	A	A	A	A	A	A	A	A	A	C	C	G	G	T	T	A	A	A	A	C	C	A	A	A	C	G	G	T	T	A	A	G	A	T	G	G	T	G	G	C	T	A	G	C	C	A	G	A	A	G	G	C	C	C	C	A	A	C	C	A	A	T	T	T	T	T	T	G	G	A	A	T	C	C	C	G	T	G	G	C	T	G	A	C	T	G	C	C	C	C	C	C	C	A	A	A	A	C	C	G	G	C	C	G	G	C	C	G	G	G	G	G	G	A	A	T	T	A	A	C	C	T	T	C	C	C	C	T	C	A	A	T	T	C	C	T	T	C	C	A	A	T	T	T	T	T	T	A	A	T	T	T	T	T	T	C	C	A	A	G	G	A	A	C	C	T	T	G	G	T	T	T	T	A	A	A	A	A	A	A	A	T	T	A	A	A	A	C	C	A	A	G	G	G	G	C	C	G	G	C	C	C	C	A	A	G	G	A	A	A	A	C	C	G	G	C	T	C	C	C	C	G	G	C	C	C	T	A	A	A	A	C	C	G	G	C	C	T	T	C	C	A	A	G	G	T	T	A	A	C	T	T	T	G	G	T	C	G	A	G	T	A	G	A	G	G	A	C	C	T	T	A	A	A	A	T	A	C	T	A	C	G	G	C	C	G	A	T	A	G	A	C	C	C	C	T	T	T	T	C	C	C	C	C	C	G	G	G	G	A	A	G	G	T	T	C	C	C	C	T	T	A	A	G	G	A	A	T	T	G	G	G	G	G	C	G	G	C	C	NA	NA	G	G	T	C	A	G	G	T	C	C	C	C	T	T	A	G	C	C	C	T	T	C	C	C	T	T	C	C	C	T	A	G	T	C	G	G	C	C	T	T	G	G	G	A	T	G	T	C	C	C	A	A	C	C	C	C	C	C	C	C	C	C	T	C	C	T	T	C	C	G	T	C	T	A	G	G	A	A	G	G	T	T	G	G	A	A	A	A	C	C	C	C	C	C	C	C	T	T	T	T	T	T	G	G	A	G	C	C	A	G	T	C	A	A	A	A	T	T	T	C	T	A	A	G	T	T	G	A	C	C	C	C	C	C	A	A	T	T	A	A	G	G	A	C	C	C	C	C	T	T	G	G	A	A	T	T	C	C	C	A	A	A	T	T	G	G	A	A	T	T	T	T	T	T	G	G	C	C	C	C	G	G	G	G	C	C	C	C	G	G	T	T	T	T	A	A	T	T	T	T	C	C	G	G	G	G	G	G	T	T	G	G	T	T	G	G	G	G	G	G	T	T	A	A	A	A	T	T	A	A	G	G	T	T	T	T	A	A	G	G	T	T	G	G	G	G	C	C	C	C	G	G	G	G	G	G	C	C	G	G	A	A	G	G	G	G	G	G	G	G	T	T	T	T	T	T	A	C	T	A	G	G	T	T	G	G	G	G	T	T	G	A	G	A	C	A	G	A	T	A	G	G	C	C	T	T	A	G	A	A	G	A	A	A	NA	NA	T	T	A	G	A	T	T	C	A	A	NA	NA	A	A	T	G	A	G	C	C	C	C	T	T	C	C	T	T	G	G	G	G	A	A	G	G	C	T	G	A	A	A	G	A	A	A	T	G	C	T	C	C	G	A	C	C	C	C	C	C	C	G	T	T	A	G	C	C	A	A	G	G	A	A	A	A	T	T	A	A	G	G	T	T	C	C	C	C	A	A	G	G	G	A	T	A	G	G	NA	NA	T	A	A	A	A	A	G	G	C	C	A	A	T	G	C	C	G	A	C	C	C	T	T	C	G	A	A	T	C	C	G	A	A	A	T	T	C	C	T	T	T	T	G	G	T	T	A	A	G	G	C	C	T	T	G	G	C	C	G	G	G	G	A	A	G	G	G	G	C	C	A	A	G	A	NA	NA	G	G	C	C	A	A	G	A	A	A	C	C	T	T	G	G	G	G	G	G	G	G	T	T	G	G	NA	NA	C	C	T	T	C	C	G	G	T	T	A	A	T	T	A	A	C	C	A	A	T	T	T	T	G	G	T	T	A	A	C	T	A	A	T	T	A	A	G	G	C	C	G	A	G	G	C	T	A	C	A	A	A	G	C	C	A	A	G	G	G	G	G	G	G	G	C	C	A	A	A	A	G	G	T	T	A	A	C	T	A	T	A	G	A	G	C	T	T	C	A	C	A	A	C	C	T	T	G	G	T	T	A	A	C	C	G	G	C	C	C	C	A	A	G	G	T	T	G	G	C	C	G	G	A	A	G	G	C	C	C	C	A	A	T	C	G	G	T	T	T	T	C	C	G	G	A	A	G	G	C	C	NA	NA	T	T	G	G	C	C	C	C	C	C	T	T	A	G	C	G	C	T	T	C	T	T	T	T	A	G	G	A	C	C	T	C	A	A	C	C	A	G	T	T	C	A	G	G	C	A	C	T	G	G	A	G	T	T	C	C	G	A	G	G	T	C	A	A	G	A	G	A	G	G	G	A	T	A	C	C	T	T	A	A	C	T	C	C	A	G	C	T	C	C	C	A	G	G	A	A	C	C	A	A	A	A	C	C	G	G	C	C	G	G	G	G	C	C	C	C	G	G	G	G	G	G	G	G	T	T	T	T	C	G	T	T	T	T	A	A	G	G	C	C	C	C	A	A	T	T	G	G	G	G	C	T	A	A	C	C	C	C	C	C	T	T	A	A	A	A	T	T	G	G	G	G	T	T	T	T	T	T	G	G	A	A	A	A	C	C	A	A	A	A	C	C	G	G	G	C	G	G	G	G	G	A	G	G	G	A	G	A	T	C	C	C	C	T	A	A	C	T	C	C	T	T	C	C	A	A	G	A	T	C	C	C	G	G	T	T	T	T	T	C	G	G	C	C	C	C	T	T	C	C	A	G	T	C	G	G	A	A	T	C	A	A	C	T	C	T	C	C	C	T	A	G	C	C	G	G	G	G	C	C	A	A	T	T	T	T	G	A	G	G	G	A	T	T	C	C	C	C	G	G	NA	NA	T	T	A	A	A	A	C	T	G	G	C	C	G	G	G	G	C	C	C	C	A	G	G	T	C	C	G	G	A	C	T	C	G	G	G	G	C	C	C	C	C	C	G	G	A	A	T	T	T	T	NA	NA	T	T	G	G	C	C	C	C	C	C	G	A	T	C	T	C	T	T	T	C	G	G	G	G	C	C	T	T	G	G	G	G	C	T	NA	NA	A	A	A	A	A	A	C	T	A	G	G	G	G	A	T	C	T	A	T	C	T	T	G	G	T	T	C	C	T	G	G	A	T	C	T	C	T	G	A	G	T	C	A	A	A	A	G	G	A	G	T	T	T	T	A	A	G	G	G	T	T	C	T	C	G	G	T	T	T	T	G	G	A	A	A	G	T	C	T	T	T	T	T	T	NA	NA	A	A	A	C	C	T	T	C	G	G	T	A	A	A	G	A	C	C	A	A	A	A	A	A	T	T	G	C	T	C	T	C	T	T	A	A	G	A	NA	NA	G	G	G	G	T	T	C	C	C	C	T	T	C	T	G	A	G	G	G	A	T	C	G	G	G	G	T	C	C	A	G	T	A	A	C	C	G	A	C	C	G	G	A	A	T	T	T	T	G	G	C	T	G	G	G	G	T	T	C	C	T	T	C	C	G	G	G	G	T	T	T	C	A	G	A	A	C	T	G	T	T	A	G	G	A	A	T	G	T	T	A	A	C	C	G	G	T	T	T	T	C	C	C	C	A	G	A	A	T	T	C	C	G	G	A	A	G	G	C	C	C	C	A	A	T	T	T	T	C	C	C	C	C	C	A	A	G	G	C	C	T	T	C	C	T	T	C	C	G	G	C	C	T	T	T	T	G	G	G	G	T	T	A	A	G	G	T	T	C	C	T	T	A	A	T	T	G	A	G	G	G	A	A	A	A	A	C	C	T	C	A	G	C	C	A	A	A	A	G	G	T	T	C	T	C	C	C	C	G	A	NA	NA	A	A	A	G	C	C	G	A	G	G	G	G	G	G	T	C	C	C	T	C	G	A	A	G	G	A	A	G	C	C	A	G	A	G	G	T	G	T	A	G	T	T	T	C	C	C	C	C	G	G	C	C	G	G	NA	NA	C	C	G	C	A	G	C	C	G	A	G	G	C	C	A	G	G	A	T	T	C	C	C	C	G	G	T	T	T	T	T	C	G	G	G	G	G	A	T	T	G	G	C	C	T	T	G	A	NA	NA	G	G	A	T	C	C	T	T	A	T	A	A	C	C	A	T	G	G	A	A	T	T	G	A	NA	NA	T	T	A	G	G	G	T	T	C	C	A	A	C	C	G	A	C	C	A	C	A	C	A	A	G	G	A	A	G	G	G	T	T	T	C	T	T	T	C	C	A	G	G	A	C	C	A	A	G	G	T	T	C	T	T	C	C	T	C	C	T	T	A	A	A	T	G	C	G	G	A	A	T	T	C	C	G	G	C	C	C	A	C	T	C	C	T	T	T	T	G	A	T	C	A	G	NA	NA	A	G	G	G	G	G	T	T	G	G	T	T	G	A	G	G	G	A	A	T	T	T	A	A	T	T	G	G	G	G	C	C	C	T	G	G	C	C	G	G	G	G	C	C	T	A	G	G	C	G	T	C	G	A	C	T	T	G	A	G	G	A	T	T	T	A	A	G	G	G	A	A	C	T	T	C	A	A	C	A	T	T	C	T	G	G	G	A	C	T	G	G	C	C	C	C	A	A	G	G	C	T	T	T	C	C	C	C	G	G	A	A	G	G	G	A	C	T	A	G	T	T	G	G	G	G	C	C	G	A	A	A	G	G	T	C	T	C	A	A	A	G	C	T	T	T	T	C	T	T	C	C	A	A	G	G	G	G	G	G	A	A	A	A	A	A	A	A	A	A	G	G	G	G	A	A	T	T	A	A	G	A	T	T	C	C	G	A	C	C	A	A	G	G	G	G	C	C	G	G	G	A	C	C	T	T	T	T	A	A	C	C	T	T	G	G	G	G	A	G	T	T	A	A	A	A	G	A	C	C	G	G	A	A	C	C	T	C	G	A	A	G	A	A	C	G	C	G	A	A	C	G	A	A	T	A	T	T	T	T	C	A	C	T	G	G	T	C	G	G	T	A	T	G	G	T	A	A	C	C	A	C	C	A	A	G	A	C	C	A	T	T	T	T	T	T	T	C	C	T	C	C	A	A	A	G	T	A	G	A	A	A	A	G	A	T	C	T	A	G	A	G	T	T	G	G	A	G	C	T	G	G	T	G	G	G	A	A	G	G	G	G	G	G	C	C	C	C	G	G	C	C	A	A	G	G	C	C	T	T	G	A	T	T	G	G	A	A	C	C	C	C	T	T	C	T	T	T	G	G	A	A	T	T	G	C	T	T	T	T	A	C	T	C	G	G	C	C	T	C	T	C	T	C	C	T	C	T	C	A	G	A	T	T	G	A	C	G	A	G	C	A	G	G	G	G	T	T	A	T	C	C	C	A	C	T	C	C	C	T	C	T	G	G	C	T	A	A	T	T	T	C	G	G	G	G	A	A	A	A	G	G	A	C	G	G	A	A	G	G	G	G	C	C	T	T	A	A	G	G	A	A	C	C	C	C	G	G	G	G	C	C	C	C	G	A	C	T	C	C	C	C	G	G	C	C	T	C	T	T	A	G	A	A	A	A	G	C	G	G	NA	NA	C	C	G	G	C	C	T	T	A	G	A	A	G	G	G	G	T	C	A	A	A	A	G	G	T	T	T	C	T	T	G	G	T	C	T	T	C	C	T	T	T	T	T	C	C	T	C	C	C	C	T	G	NA	NA	G	G	T	T	G	G	C	G	A	A	G	A	C	C	C	T	T	T	T	T	G	G	G	G	C	C	C	A	A	A	C	C	C	C	G	T	C	C	C	C	T	T	G	G	T	C	NA	NA	T	C	NA	NA	C	C	C	T	A	G	G	G	T	C	A	T	G	G	A	A	C	C	G	G	G	G	C	T	C	C	C	C	A	A	T	T	A	G	A	G	T	C	G	G	G	A	G	A	G	G	G	G	C	C	A	A	A	A	G	G	G	G	T	T	A	A	T	T	T	T	G	G	G	G	A	A	G	G	A	G	T	T	G	G	T	T	A	A	C	C	C	C	C	C	G	G	A	A	G	G	T	T	T	T	T	T	A	A	A	A	A	A	G	G	T	T	C	C	G	G	C	C	G	G	T	T	T	T	G	G	T	T	C	C	G	T	G	G	T	T	C	C	C	C	C	T	C	C	C	C	T	T	C	T	G	G	A	G	C	C	A	A	C	C	A	G	C	T	G	A	T	T	G	G	NA	NA	G	G	A	A	G	T	A	G	A	A	C	C	G	G	G	G	A	A	C	C	G	G	A	A	C	C	T	T	G	G	G	G	A	A	C	C	G	G	C	C	C	C	C	C	T	C	C	C	C	T	C	C	A	G	T	C	T	T	C	T	A	A	A	G	C	C	C	C	T	T	A	G	T	A	A	A	C	C	A	A	T	C	C	C	C	T	G	G	C	C	G	G	A	A	T	T	C	T	NA	NA	C	C	G	G	A	A	C	C	A	A	NA	NA	G	A	A	G	C	T	T	T	T	G	C	C	T	C	C	T	A	A	C	T	T	C	C	C	T	C	G	G	A	A	C	C	C	C	A	A	G	G	C	C	C	C	C	C	C	C	C	C	A	A	T	T	A	A	A	A	C	C	C	C	A	A	A	A	T	T	G	G	G	G	C	C	T	T	C	C	C	C	A	A	T	T	C	C	T	T	T	T	C	C	C	C	T	T	C	C	G	G	C	C	T	T	T	T	A	A	C	C	A	A	G	G	T	T	A	A	A	A	T	T	G	G	C	C	C	C	A	A	G	G	A	A	T	T	C	C	T	A	T	T	T	T	A	A	T	T	T	T	G	G	G	G	C	C	NA	NA	T	T	G	G	A	A	A	A	A	A	C	C	A	A	A	A	G	G	G	G	A	A	C	C	C	C	T	T	T	T	T	T	G	G	C	C	A	A	A	A	A	A	G	G	C	C	A	A	T	T	C	C	A	A	C	C	G	G	G	G	C	C	A	A	C	C	G	G	G	G	T	T	C	C	C	C	C	C	A	A	T	T	A	A	G	G	G	G	C	C	A	A	T	T	G	G	C	C	C	C	G	G	A	A	G	G	T	T	G	G	C	C	C	C	A	A	T	T	G	G	A	A	C	C	A	A	T	T	C	C	C	C	G	G	C	C	C	C	A	A	C	C	A	A	A	A	T	T	G	G	G	G	C	C	G	G	C	C	G	G	T	T	T	T	G	G	C	C	C	C	A	A	G	G	A	A	A	A	A	A	C	C	C	C	A	A	G	G	G	G	A	A	A	A	G	G	A	A	A	A	A	A	G	G	A	A	T	T	G	G	C	C	C	C	T	T	A	A	C	C	C	C	T	T	C	C	C	C	G	G	A	A	A	A	A	A	G	G	C	C	A	A	G	G	G	G	T	T	C	C	A	A	T	T	A	A	C	C	A	A	G	G	G	G	C	C	T	T	G	G	T	T	A	A	A	A	T	T	T	T	G	G	C	C	A	A	G	G	C	C	T	T	T	T	A	A	C	C	C	C	A	A	A	A	A	A	A	A	A	A	G	G	A	A	G	G	C	C	G	G	T	T	T	T	A	A	C	C	T	T	C	C	A	A	T	T	C	C	A	A	A	A	A	A	C	C	G	G	C	C	T	T	T	T	G	G	C	C	G	G	A	A	G	G	C	C	A	A	C	C	G	G	C	C	G	G	A	A	C	C	C	C	A	A	A	A	G	G	C	C	G	G	A	A	G	G	C	C	T	T	A	A	C	C	C	C	NA	NA	G	G	A	A	T	T	A	A	G	G	A	A	C	C	A	A	C	C	C	C	C	C	T	T	C	C	T	T	C	C	A	A	G	G	G	G	C	C	G	G	C	C	C	C	A	A	G	G	G	G	T	T	G	G	G	G	C	C	A	A	T	T	C	C	C	C	T	T	A	A	C	C	A	A	G	G	T	T	A	A	C	C	T	T	A	A	A	A	T	T	A	A	C	C	A	A	T	T	C	C	A	A	A	A	T	T	T	T	C	C	C	C	T	T	T	T	A	A	A	A	G	G	T	T	T	T	C	C	G	G	T	T	G	G	C	C	C	C	C	C	C	C	A	A	T	T	C	C	C	C	T	T	T	T	A	A	T	T	G	G	A	A	G	G	A	A	G	G	G	G	G	G	A	A	A	A	C	C	A	A	A	A	G	G	T	T	C	C	A	A	A	A	G	G	T	T	A	A	G	G	G	G	A	A	A	A	A	A	T	T	T	T	G	G	C	C	C	C	G	G	G	G	G	G	G	G	T	T	A	A	C	C	A	A	T	T	A	A	T	T	G	G	T	T	T	T	T	T	T	T	C	C	C	C	C	C	A	A	T	T	C	C	A	A	G	G	C	C	T	T	A	A	A	A	C	C	A	A	T	T	C	C	G	G	G	G	C	C	C	C	A	A	T	T	A	A	C	C	A	A	C	C	C	C	G	G	A	A	A	A	G	G	T	T	C	C	A	A	A	A	G	G	G	G	G	G	A	A	A	A	T	T	G	G	T	T	A	A	C	C	C	C	C	C	A	A	G	G	C	C	A	A	T	T	C	C	C	C	T	T	C	C	T	T	G	G	T	T	C	C	G	G	T	T	A	A	C	C	A	A	A	A	C	C	T	T	C	C	C	C	G	G	T	T	G	G	T	T	G	G	G	G	G	G	T	T	G	G	T	T	G	G	G	G	G	G	T	T	A	A	G	G	A	A	G	G	A	A	A	A	C	C	G	G	A	A	A	A	A	A	T	T	C	C	C	C	A	A	T	T	T	T	C	C	A	A	C	C	A	A	A	A	A	A	G	G	C	C	G	G	T	T	A	A	G	G	A	A	C	C	G	G	A	A	A	A	C	C	T	T	C	C	T	T	A	A	C	C	T	T	A	A	A	A	G	G	A	A	G	G	C	C	G	G	G	G	G	G	A	A	A	A	G	G	C	C	A	A	A	A	G	G	G	G	C	C	G	G	G	G	A	A	C	C	T	T	A	A	G	G	C	C	A	A	G	G	T	T	A	A	T	T	G	G	A	A	G	G	G	G	C	C	G	G	G	G	T	T	T	T	C	C	A	A	C	C	T	T	C	C	A	A	A	A	G	G	G	G	A	A	C	C	T	T	A	A	G	G	A	A	T	T	A	A	G	G	G	G	C	C	A	A	G	G	G	G	T	T	T	T	T	T	A	A	C	C	G	G	C	C	C	C	G	G	G	G	T	T	G	G	A	A	A	A	C	C	G	G	A	A	A	A	T	T	G	G	A	A	T	T	A	A	C	C	G	G	T	T	G	G	A	A	C	C	G	G	C	C	G	G	G	G	C	C	T	T	A	A	G	G	A	A	T	T	T	T	G	G	T	T	C	C	G	G
CC	OR3018f46	NA	NA	1	NA	C	C	G	G	G	G	C	C	G	G	C	C	A	A	G	G	C	C	G	G	T	T	G	G	G	G	A	A	C	C	C	C	C	C	C	C	C	C	G	G	A	A	A	A	C	C	C	C	C	C	A	A	A	A	A	A	A	A	A	A	G	G	T	T	T	T	G	G	T	T	C	C	A	A	G	G	T	T	C	C	G	G	G	G	C	C	G	G	T	T	C	C	T	T	T	T	A	A	A	A	T	T	A	A	T	T	G	G	C	C	C	C	G	G	T	T	T	T	T	T	C	C	A	A	T	T	A	A	A	A	G	G	G	G	T	T	A	A	G	G	A	A	G	G	A	A	T	T	T	T	C	C	G	G	A	A	C	C	T	T	C	C	C	C	C	C	G	G	A	A	C	C	T	T	G	G	G	G	A	A	G	G	C	C	C	C	G	G	T	T	C	C	G	G	A	A	G	G	G	G	C	C	A	A	T	T	A	A	T	T	G	G	G	G	A	A	G	G	A	A	T	T	T	T	A	A	A	A	G	G	C	C	T	T	G	G	G	G	G	G	C	C	C	C	T	T	G	G	T	T	C	C	C	C	C	C	T	T	C	C	T	T	G	G	T	T	G	G	T	T	G	G	G	G	A	A	G	G	A	A	C	C	A	A	A	A	A	A	C	C	C	C	C	C	C	C	T	T	C	C	T	T	G	G	G	G	T	T	G	G	A	A	C	C	C	C	C	C	G	G	C	C	C	C	A	A	T	T	G	G	G	G	C	C	C	C	C	C	G	G	A	A	G	G	T	T	C	C	G	G	G	G	C	C	G	G	G	G	G	G	A	A	A	A	A	A	C	C	C	C	A	A	C	C	T	T	C	C	T	T	C	C	C	C	A	A	G	G	G	G	G	G	G	G	C	C	G	G	T	T	T	T	T	T	G	G	G	G	G	G	C	C	A	A	A	A	C	C	T	T	C	C	C	C	G	G	G	G	G	G	T	T	G	G	C	C	A	A	T	T	T	T	G	G	G	G	C	C	G	G	A	A	A	A	T	T	A	A	A	A	C	C	G	G	A	A	A	A	G	G	T	T	A	A	C	C	T	T	C	C	G	G	G	G	C	C	T	T	G	G	G	G	C	C	C	C	A	A	A	A	A	A	C	C	G	G	G	G	G	G	G	G	T	T	T	T	T	T	C	C	T	T	A	A	T	T	G	G	T	T	T	T	G	G	T	T	C	C	G	G	C	C	G	G	C	C	G	G	A	A	T	T	C	C	C	C	T	T	C	C	C	C	A	A	T	T	T	T	T	T	A	G	T	T	A	A	G	G	C	C	A	A	A	A	G	G	G	G	T	T	G	G	NA	NA	G	G	C	C	A	A	G	G	G	G	G	G	T	T	C	C	A	A	G	G	A	A	T	T	C	C	A	A	T	T	A	A	G	G	G	G	C	C	A	A	C	C	G	G	C	C	C	C	G	G	C	C	C	C	C	C	C	C	T	T	C	C	T	T	T	T	A	A	C	C	C	C	G	G	T	T	C	C	A	A	A	A	C	C	A	A	A	A	C	C	T	T	T	T	T	T	C	C	C	C	A	A	C	C	G	G	G	G	A	A	A	A	G	G	G	G	G	G	C	C	G	G	T	T	T	T	A	A	A	A	T	T	A	A	G	G	T	T	C	C	G	G	A	A	G	G	T	T	G	G	G	G	C	C	T	T	C	C	A	A	T	T	A	A	C	C	T	T	T	T	G	G	A	A	A	A	T	T	G	G	A	A	C	C	C	C	T	T	A	A	A	A	C	C	C	C	G	G	G	G	A	A	G	G	A	A	C	C	C	C	G	G	A	A	C	C	T	T	C	C	A	A	C	C	C	C	G	G	T	T	C	C	G	G	C	C	A	A	T	T	G	G	G	G	T	T	T	T	G	G	G	G	T	T	A	A	A	A	G	G	T	T	A	A	G	G	A	A	G	G	C	C	A	A	G	G	G	G	C	C	C	C	G	G	T	T	C	C	G	G	A	A	T	T	G	G	A	A	C	C	A	A	A	A	C	C	C	C	G	G	C	C	C	C	T	T	A	A	G	G	T	T	C	C	A	A	C	C	T	T	C	C	G	G	C	C	C	C	G	G	G	G	C	C	G	G	A	A	C	C	C	C	A	A	C	C	C	C	T	T	A	A	A	A	C	C	G	G	G	G	T	T	T	T	C	C	C	C	G	G	G	G	G	G	C	C	C	C	G	G	C	C	G	G	C	C	C	C	G	G	A	A	G	G	T	T	G	G	G	G	A	A	C	C	A	A	A	A	G	G	G	G	T	T	C	C	G	G	A	A	A	A	C	C	T	T	A	A	C	C	T	T	T	T	G	G	T	T	C	C	G	G	T	T	C	C	G	G	T	T	G	G	G	G	C	C	G	G	G	G	G	G	A	A	A	A	T	T	T	T	C	C	A	A	G	G	A	A	G	G	G	G	A	A	T	T	A	A	C	C	G	G	C	C	T	T	T	T	A	A	A	A	T	T	T	T	G	G	A	A	C	C	G	G	T	T	G	G	C	C	G	G	C	C	G	G	A	A	T	T	G	G	C	C	T	T	T	T	A	A	C	C	C	C	A	A	T	T	A	A	A	A	T	T	C	C	G	G	C	C	A	A	T	T	C	C	C	C	C	C	T	T	C	C	C	C	G	G	G	G	A	A	C	C	T	T	T	T	G	G	G	G	T	T	T	T	A	A	A	A	G	G	G	G	T	T	A	A	C	C	A	A	T	T	G	G	C	C	T	T	T	T	C	C	C	C	C	C	A	A	C	C	T	T	C	C	A	A	C	C	G	G	C	C	G	G	G	G	C	C	A	A	G	G	T	T	T	T	A	A	C	C	C	C	A	A	T	T	A	A	A	A	G	G	A	A	C	C	A	A	G	G	C	C	A	A	C	C	C	C	C	C	C	C	C	C	T	T	T	T	C	C	G	G	G	G	A	A	C	C	C	C	A	A	C	C	C	C	C	C	C	C	C	C	G	G	C	C	A	A	T	T	A	A	C	C	T	T	NA	NA	G	G	T	T	A	A	T	T	T	T	C	C	C	C	A	A	A	A	G	G	T	T	G	G	A	A	T	T	T	T	C	C	A	A	G	G	A	A	A	A	G	G	A	A	T	T	C	C	G	G	T	T	T	T	G	G	C	C	T	T	G	G	A	A	A	A	A	A	C	C	G	G	G	G	A	A	C	C	G	G	T	T	C	C	T	T	A	A	C	C	T	T	G	G	C	C	C	C	C	C	T	T	G	G	G	G	A	A	T	T	G	G	G	G	C	C	G	G	C	C	C	C	G	G	A	A	G	G	C	C	C	C	G	G	G	G	C	C	T	T	G	G	C	C	T	T	C	C	T	T	C	C	C	C	G	G	A	A	C	C	T	T	C	C	T	T	A	A	T	T	A	A	T	T	A	A	T	T	A	A	C	C	T	T	C	C	C	C	T	T	C	C	C	C	C	C	A	A	A	A	C	C	G	G	G	G	G	G	A	A	G	G	C	C	T	T	G	G	C	C	G	G	G	G	T	T	A	A	C	C	G	G	T	T	A	A	T	T	A	A	T	T	C	C	T	T	T	T	T	T	A	A	G	G	C	C	A	A	T	T	G	G	G	G	G	G	C	C	A	A	T	T	G	G	C	C	G	G	A	A	T	T	A	A	G	G	A	G	T	T	A	A	T	T	C	C	T	T	G	G	C	C	C	C	C	C	A	A	A	A	G	G	G	G	A	A	C	C	A	A	G	G	A	A	C	C	G	G	C	C	A	A	G	G	G	G	A	A	T	T	A	A	G	G	C	C	T	T	A	A	A	A	C	C	G	G	T	T	C	C	A	A	T	T	C	C	T	T	A	A	G	G	C	C	G	G	C	C	C	C	A	A	A	A	C	C	C	C	A	A	T	T	A	A	G	G	G	G	C	C	T	T	A	A	C	C	T	T	C	C	C	C	T	T	T	T	G	G	T	T	G	G	C	C	G	G	C	C	A	A	G	G	T	T	C	C	A	A	C	C	A	A	G	G	G	G	T	T	A	A	G	G	T	T	A	A	C	C	T	T	C	C	C	C	G	G	A	A	A	A	C	C	C	C	C	C	C	C	A	A	G	G	T	T	A	A	C	C	G	G	G	G	NA	NA	A	A	T	T	C	C	G	G	C	C	C	C	T	T	G	G	T	T	A	A	T	T	A	A	A	A	A	A	A	A	C	C	T	T	C	C	G	G	A	A	T	T	A	A	G	G	T	T	C	C	T	T	C	C	T	T	C	C	T	T	G	G	C	C	G	G	G	G	A	A	T	T	C	C	C	C	G	G	A	A	G	G	A	A	T	T	T	T	G	G	G	G	G	G	A	A	G	G	C	C	T	T	T	T	A	A	A	A	T	T	G	G	T	T	C	C	A	A	T	T	C	C	C	C	C	C	C	C	G	G	C	C	A	A	G	G	T	T	T	T	G	G	G	G	A	A	C	C	T	T	A	A	G	G	T	T	G	G	G	G	G	G	T	T	A	A	T	T	C	C	G	G	C	C	G	G	C	C	C	C	G	G	T	T	T	T	T	T	C	C	G	G	G	G	T	T	C	C	A	A	G	G	G	G	T	T	C	C	C	C	C	C	G	G	A	A	G	G	A	A	T	T	T	T	A	A	C	C	G	G	T	T	G	G	C	C	G	G	G	G	C	C	G	G	A	A	T	T	C	C	G	G	C	C	G	G	T	T	G	G	C	C	T	T	G	G	G	G	G	G	T	T	G	G	C	C	C	C	G	G	G	G	A	A	A	A	T	T	T	T	T	T	A	A	T	T	A	A	A	A	A	A	C	C	C	C	G	G	T	T	G	G	C	C	T	T	C	C	G	G	T	T	G	G	G	G	C	C	G	G	C	C	G	G	A	A	G	G	C	C	G	G	T	T	C	C	C	C	T	T	C	C	G	G	G	G	C	C	T	T	T	T	T	T	NA	NA	C	C	T	T	G	G	G	G	T	T	G	G	A	A	T	T	A	A	T	T	C	C	C	C	C	C	C	C	A	A	C	C	T	T	T	T	T	T	A	A	G	G	T	T	A	A	G	G	T	T	G	G	C	C	G	G	T	T	NA	NA	G	G	T	T	G	G	A	A	A	A	T	T	A	A	C	C	G	G	C	C	A	A	C	C	G	G	T	T	T	T	T	T	G	G	G	G	G	G	C	C	C	C	T	T	A	A	G	G	G	G	A	A	A	A	A	A	G	G	C	C	A	A	G	G	T	T	G	G	C	C	C	C	T	T	T	T	G	G	A	A	NA	NA	G	G	C	C	G	G	G	G	C	C	G	G	C	C	G	G	C	C	G	G	T	T	G	G	C	C	C	C	T	T	G	G	A	A	C	C	C	C	C	C	C	C	T	T	G	G	G	G	G	G	G	G	A	A	G	G	G	G	C	C	C	C	C	C	T	T	G	G	T	T	T	T	C	C	A	A	G	G	C	C	C	C	C	C	T	T	A	A	G	G	G	G	C	C	C	C	T	T	G	G	G	G	C	C	A	A	G	G	A	A	C	C	G	G	G	G	T	T	G	G	A	A	G	G	C	C	C	C	A	A	T	T	C	C	G	G	C	C	C	C	A	A	A	A	C	C	T	T	C	C	G	G	C	C	T	T	T	T	A	A	T	T	G	G	G	G	G	G	C	C	A	A	C	C	G	G	G	G	NA	NA	A	A	G	G	G	G	T	T	C	C	A	A	G	G	C	C	C	C	T	T	C	C	T	T	C	C	C	C	G	G	G	A	T	C	T	T	C	T	A	A	A	G	C	C	C	C	G	G	G	A	T	T	C	G	G	A	G	G	G	G	G	G	G	G	G	T	G	G	T	C	T	T	C	C	T	T	A	G	T	G	A	G	A	A	A	A	C	C	T	T	A	A	T	T	G	A	T	C	G	G	C	T	T	T	C	T	A	G	A	T	G	A	G	G	A	C	C	G	A	T	A	C	A	A	NA	NA	C	C	A	A	G	G	A	G	G	G	A	A	C	C	G	A	C	T	A	G	G	G	A	G	A	A	G	A	T	A	G	G	G	G	C	T	C	T	C	C	C	T	C	A	C	C	G	G	G	A	A	C	T	G	C	C	G	G	T	T	G	A	A	C	A	G	G	T	C	T	T	T	G	T	G	G	C	C	G	A	A	A	C	G	A	A	A	G	C	C	C	C	T	T	G	A	C	T	A	G	G	T	T	T	G	G	T	G	T	T	G	C	A	A	NA	NA	G	G	C	C	A	A	T	T	G	G	A	A	G	T	A	G	G	A	G	G	G	G	C	T	A	G	C	C	C	G	A	G	A	A	C	C	T	T	T	T	T	T	T	T	G	G	C	C	G	C	A	A	A	A	C	C	T	G	C	C	C	T	G	G	G	C	C	C	C	C	C	C	G	G	A	A	G	A	T	T	A	A	A	G	T	T	A	A	T	T	NA	NA	NA	NA	G	G	A	A	G	G	C	T	C	C	T	T	G	G	G	G	G	G	C	C	C	C	G	G	G	G	A	A	C	C	C	C	A	A	T	T	T	T	T	T	A	G	A	G	C	T	G	T	A	T	T	C	A	A	A	A	A	G	T	T	C	C	A	G	A	A	T	C	T	T	T	A	A	G	A	G	G	A	G	C	A	G	G	A	A	C	C	T	C	C	C	T	T	C	T	T	C	C	G	G	T	T	A	G	A	G	A	G	C	T	T	C	G	G	T	C	G	A	C	A	G	C	C	T	G	G	G	G	T	C	G	A	C	T	T	C	NA	NA	C	C	NA	NA	A	G	A	A	G	T	C	A	G	G	T	C	T	T	G	A	G	G	G	T	A	A	G	T	G	G	A	A	T	C	G	G	A	G	T	T	T	T	G	G	G	C	C	T	T	T	G	G	C	A	A	T	NA	NA	C	T	T	T	T	T	C	T	A	G	T	T	C	T	G	A	G	G	A	A	C	A	G	A	A	G	T	G	G	G	G	G	T	C	C	C	G	G	G	G	A	A	G	T	C	A	G	G	T	A	A	A	A	A	G	A	T	T	G	A	C	C	G	T	C	C	A	G	C	T	A	G	A	C	A	T	T	C	G	C	G	A	T	T	G	G	T	T	T	T	NA	NA	C	C	C	T	A	A	A	A	A	A	T	T	G	A	T	T	G	T	T	T	G	A	C	G	C	C	T	C	G	G	A	T	A	G	A	A	G	G	C	C	C	C	T	T	G	G	G	G	C	C	T	T	C	C	T	T	C	C	G	G	C	C	A	A	A	A	G	G	A	A	C	C	A	A	G	G	C	C	A	A	G	G	G	G	A	A	T	T	C	C	C	C	G	G	A	A	T	T	T	T	G	G	T	T	C	C	A	A	A	A	A	G	T	C	A	T	G	A	A	A	T	T	T	T	A	G	C	A	C	G	T	T	T	T	A	A	C	C	G	A	C	C	A	A	C	C	T	T	C	C	C	C	C	T	A	G	T	C	A	T	C	C	T	C	G	G	C	G	T	T	C	C	T	G	NA	NA	T	T	G	G	G	G	A	G	A	G	C	C	C	C	T	T	G	G	A	A	C	C	C	C	G	G	G	G	T	C	NA	NA	G	T	C	C	A	A	T	C	C	C	C	C	T	T	T	T	C	C	G	G	G	G	C	C	A	A	A	A	C	C	G	G	T	T	C	C	G	G	T	T	A	A	G	G	C	C	C	C	C	C	G	G	G	G	C	C	G	G	G	G	G	G	C	C	T	T	A	A	G	G	T	T	C	C	A	A	C	C	T	T	G	G	C	C	T	T	T	T	A	A	C	C	G	G	A	A	A	A	G	G	C	C	T	T	A	A	G	G	G	G	T	T	G	G	C	C	A	A	A	A	A	A	G	G	T	T	T	T	C	C	C	C	G	G	C	C	G	G	T	T	A	A	A	A	T	T	G	G	A	A	C	C	G	G	A	A	C	C	A	A	T	T	G	G	A	A	A	A	A	A	G	G	C	C	A	A	A	A	A	A	G	G	C	C	A	A	A	A	T	G	A	C	C	C	A	A	C	C	G	G	A	A	A	A	T	T	A	A	G	G	G	G	A	G	A	A	T	C	A	A	C	C	G	G	G	G	A	T	C	T	C	C	T	G	G	A	T	T	C	T	C	T	A	A	G	G	C	C	A	A	A	A	G	G	C	C	T	T	G	G	C	C	T	C	G	G	T	T	NA	NA	C	C	A	A	C	A	A	A	T	T	T	T	T	A	T	C	G	A	G	G	C	T	C	T	A	G	T	C	T	C	A	G	T	T	A	A	C	C	T	T	G	G	A	A	A	A	G	G	G	G	C	C	T	T	G	G	T	T	T	T	A	A	A	A	G	G	T	T	C	C	C	C	A	A	C	C	G	G	T	T	T	C	G	G	T	T	G	G	G	G	G	A	C	C	T	T	A	T	C	C	A	A	T	T	A	A	G	G	C	C	G	G	T	T	G	G	C	C	A	A	T	T	C	A	A	G	C	T	T	C	T	C	A	C	C	C	G	G	A	A	T	T	A	A	C	C	T	A	A	A	G	G	T	C	C	A	G	A	A	A	C	C	C	C	C	C	G	G	C	T	G	G	T	C	A	G	C	C	T	T	A	A	C	C	T	T	T	T	C	C	A	A	A	A	A	A	A	A	C	T	T	C	A	G	C	T	T	T	C	A	C	C	A	A	A	A	A	G	G	A	G	G	G	G	C	T	T	C	G	A	C	C	G	G	G	G	G	G	A	A	T	T	T	T	G	G	C	C	T	T	G	G	C	C	C	C	G	G	G	G	G	G	G	G	C	C	T	T	T	T	T	T	A	A	A	A	T	A	G	A	A	A	A	A	C	C	A	A	G	G	T	T	A	A	A	A	G	G	A	A	T	T	C	C	C	C	A	A	T	T	T	T	A	A	C	C	A	A	A	A	G	G	G	G	C	C	T	T	G	G	T	T	G	G	T	T	T	T	A	A	A	A	C	C	A	A	A	A	A	A	T	T	G	G	C	C	G	G	A	A	C	C	T	T	C	C	C	C	T	T	T	T	A	A	A	A	A	A	G	G	T	T	A	A	C	C	G	G	G	G	G	G	T	T	A	A	A	A	A	A	G	G	A	A	T	T	A	A	G	G	T	T	G	G	G	G	A	A	C	C	C	C	C	C	G	G	C	C	C	C	A	A	C	C	T	T	T	T	T	T	G	G	A	A	A	A	T	T	T	T	C	C	G	G	C	C	C	C	G	G	C	C	A	A	G	G	T	T	G	G	C	C	T	T	G	G	G	G	A	A	G	G	C	C	A	A	C	C	A	A	G	G	G	G	G	G	T	T	C	C	C	C	A	A	C	C	A	A	G	G	G	G	G	G	T	T	C	C	G	G	T	T	C	C	G	G	T	T	G	G	T	T	C	C	G	G	A	A	C	C	G	G	G	G	A	A	T	T	C	C	A	A	A	A	A	A	G	G	G	G	T	T	G	G	A	A	T	T	G	G	C	C	G	G	C	C	G	G	G	G	G	G	T	T	G	G	G	G	A	A	T	T	A	A	A	A	G	G	G	G	A	A	A	A	A	A	C	C	A	A	G	G	C	C	T	T	A	A	A	A	G	G	C	C	G	G	G	G	C	C	C	C	C	C	C	C	T	T	T	T	T	T	A	A	G	G	C	C	C	C	T	T	A	A	A	A	C	C	T	T	A	A	C	C	T	T	G	G	G	G	G	G	A	A	G	G	G	G	C	C	C	C	G	G	T	T	T	T	G	G	C	C	T	T	C	C	T	T	G	G	T	T	T	T	NA	NA	C	C	G	G	G	G	T	T	T	T	C	C	A	A	C	C	C	C	T	T	T	T	A	A	C	C	C	C	C	C	T	T	C	C	T	T	G	G	A	A	C	C	A	A	A	A	A	A	G	G	G	G	G	G	G	G	A	A	A	A	A	A	T	T	C	C	T	T	T	T	G	G	T	T	G	G	C	C	T	T	T	T	A	A	A	A	T	T	A	A	C	C	A	A	A	A	A	A	G	G	C	C	G	G	C	C	C	C	C	C	G	G	T	T	A	A	C	C	T	T	C	C	A	A	C	C	T	T	C	C	C	C	T	T	A	A	C	C	G	G	G	G	T	T	T	T	C	C	C	C	T	T	T	T	C	C	C	C	A	A	G	G	G	G	C	C	C	C	C	C	G	G	A	A	G	G	C	C	G	G	G	G	A	A	G	G	C	C	T	T	G	G	C	C	G	G	C	C	A	A	T	T	C	C	A	A	T	T	T	T	G	G	G	G	A	A	C	C	A	A	A	A	T	T	C	C	C	C	A	A	G	G	C	C	T	T	C	C	T	T	C	C	A	A	T	T	A	A	T	T	G	G	T	T	A	A	C	C	G	G	C	C	G	G	T	T	G	G	C	C	T	T	C	C	A	A	T	T	A	A	T	T	T	T	C	C	C	C	C	C	T	T	C	C	C	C	A	A	G	G	T	T	C	C	G	G	G	G	C	C	G	G	T	T	G	G	A	A	A	A	A	A	A	A	G	G	C	C	C	C	A	A	A	A	C	C	G	G	C	C	C	C	A	A	A	A	T	T	T	T	G	G	A	A	C	T	T	T	G	A	T	T	T	T	C	C	G	G	A	A	A	A	G	A	G	T	T	G	G	A	G	G	A	A	A	A	G	G	G	G	T	T	C	C	G	G	C	C	G	G	A	A	A	A	A	A	G	G	G	G	G	G	A	A	G	G	G	G	G	G	A	A	G	G	A	A	C	C	C	C	T	T	T	T	C	C	G	G	C	C	G	G	C	C	C	C	G	G	T	T	A	A	C	T	A	A	C	T	G	G	A	C	G	G	G	G	G	C	A	A	C	T	A	A	G	G	G	G	G	G	T	T	C	C	T	C	A	T	G	G	A	A	C	C	T	T	G	G	C	C	A	G	G	G	C	C	T	G	G	A	A	A	T	C	G	T	G	A	T	C	C	C	G	G	A	A	A	A	A	G	C	A	G	G	G	A	G	G	A	A	C	C	G	G	A	A	A	G	T	T	G	G	T	C	A	A	G	G	G	G	A	G	C	C	T	T	T	T	NA	NA	C	C	A	A	G	G	A	A	C	C	T	T	A	A	C	C	C	C	C	C	A	A	G	G	A	A	C	T	G	G	T	C	C	C	NA	NA	G	G	T	T	T	T	G	G	C	C	A	A	C	C	T	C	T	G	G	G	A	A	A	A	C	C	A	A	A	A	C	C	A	A	A	A	G	G	C	C	T	T	C	C	G	G	C	C	T	T	C	C	A	A	G	G	C	C	G	A	G	C	G	T	C	C	A	G	G	G	A	T	A	A	G	A	G	A	G	G	G	G	T	A	A	A	A	A	A	A	A	G	G	A	A	G	A	A	G	A	G	G	T	T	G	G	T	T	T	T	A	A	G	G	A	A	A	A	G	A	A	G	G	G	C	C	T	T	C	C	G	G	C	C	A	A	T	T	C	T	C	T	T	C	T	C	G	G	T	T	G	A	G	G	G	G	G	G	A	G	C	C	C	C	C	C	A	A	A	A	T	T	C	C	T	T	T	T	C	A	C	C	G	G	C	C	T	T	C	C	C	C	A	A	A	G	G	G	A	G	A	G	A	G	C	C	C	C	G	G	A	T	G	G	A	A	G	G	G	G	G	G	T	C	T	T	G	G	G	G	G	G	T	T	T	C	T	A	A	G	C	C	C	C	A	A	C	C	G	G	C	C	C	C	C	C	T	T	A	A	T	T	A	A	G	G	T	T	C	C	C	C	G	G	A	G	A	C	A	T	A	A	A	A	C	C	G	G	T	C	A	A	A	G	C	C	A	G	A	C	NA	NA	T	T	A	A	G	G	T	T	G	G	G	G	C	C	A	A	C	C	A	A	A	A	G	G	C	C	C	C	A	A	C	C	A	A	T	T	T	T	T	T	G	G	A	A	C	C	C	C	T	T	G	G	T	T	A	A	T	T	C	C	C	C	C	C	C	C	A	A	A	A	C	C	G	G	C	C	G	G	C	C	G	G	G	G	G	G	A	A	T	T	A	A	C	C	T	T	C	C	C	C	C	C	A	A	T	T	C	C	T	T	C	C	A	A	T	T	T	T	T	T	A	A	T	T	T	T	T	T	C	C	A	A	G	G	A	A	C	C	T	T	G	G	T	T	T	T	A	A	A	A	A	A	A	A	T	T	A	A	A	A	C	C	A	A	G	G	G	G	C	C	G	G	C	C	C	C	A	A	G	G	A	A	A	A	C	C	G	G	T	T	C	C	C	C	G	G	C	C	T	T	A	A	A	A	C	C	G	G	C	C	T	T	C	C	A	A	G	G	T	T	A	A	T	T	T	T	G	G	C	C	A	A	T	T	G	G	G	G	A	A	C	C	T	T	A	A	A	A	T	T	C	C	A	A	G	G	C	C	A	A	A	A	A	A	C	C	C	C	T	T	T	T	C	C	C	C	C	C	G	G	G	G	A	A	G	G	T	T	C	C	C	C	T	T	A	A	NA	NA	A	A	T	T	G	G	G	G	C	C	G	G	C	C	A	A	G	G	C	C	G	G	G	G	C	C	C	C	T	T	A	A	C	C	T	T	T	T	C	C	T	T	C	C	T	T	G	G	C	C	G	G	C	C	T	T	G	G	A	A	G	G	T	T	C	C	A	A	C	C	C	C	C	C	C	C	C	C	T	T	T	T	C	C	G	G	T	T	T	T	G	G	A	A	G	G	T	T	G	G	A	A	A	A	C	C	C	C	C	C	C	C	T	T	T	T	T	T	G	G	A	A	C	C	G	G	T	T	A	A	A	A	T	T	C	C	A	A	G	G	T	T	A	A	C	C	C	C	C	C	A	A	T	T	A	A	G	G	A	A	C	C	C	C	T	T	G	G	A	A	T	T	C	C	A	A	A	A	T	T	G	G	A	A	T	T	T	T	T	T	G	G	C	C	C	C	G	G	G	G	C	C	C	C	G	G	T	T	T	T	A	A	T	T	T	T	C	C	G	G	G	G	G	G	T	T	G	G	T	T	G	G	G	G	G	G	T	T	A	A	A	A	T	T	A	A	G	G	T	T	T	T	A	A	G	G	T	T	G	G	G	G	C	C	C	C	G	G	G	G	G	G	C	C	G	G	A	A	G	G	G	G	G	G	G	G	T	T	T	T	T	T	A	A	T	T	G	G	T	T	G	G	G	G	T	T	A	A	G	G	A	A	G	G	A	A	G	G	C	C	T	T	G	G	A	A	G	G	A	A	G	G	T	T	A	A	T	T	T	T	A	A	A	A	A	A	T	T	G	G	C	C	C	C	T	T	C	C	T	T	G	G	G	G	A	A	G	G	C	T	G	A	A	G	G	A	A	G	T	T	C	T	C	C	G	A	C	A	T	C	C	T	C	C	T	T	A	A	C	C	A	A	G	A	A	A	A	G	T	A	A	A	G	A	T	C	NA	NA	C	A	A	A	G	C	G	G	T	T	G	G	T	T	T	T	A	A	A	A	G	G	C	C	A	A	T	G	C	C	G	G	C	C	C	T	T	C	G	A	A	T	C	C	G	A	A	A	C	T	C	C	C	C	G	G	G	G	G	G	A	A	A	A	C	C	T	T	G	G	C	C	G	G	G	G	A	A	G	G	G	G	C	C	A	A	G	G	C	A	G	G	C	C	A	A	G	G	G	G	C	C	A	A	T	T	A	A	G	G	G	G	T	T	G	G	G	G	C	C	T	T	C	C	G	G	T	G	A	A	T	T	A	A	C	C	A	A	T	T	T	T	G	G	T	T	A	A	C	C	A	A	T	T	A	A	G	G	C	C	A	A	A	A	T	T	C	C	A	A	G	G	T	T	T	T	G	G	A	A	A	A	A	A	T	T	A	A	T	T	G	G	T	T	A	A	C	C	T	T	G	G	A	A	C	C	T	T	C	C	A	A	C	C	T	T	G	G	T	T	A	A	C	C	G	G	C	C	C	C	A	A	G	G	T	T	G	G	C	C	G	G	A	A	G	G	T	T	C	C	A	A	T	T	G	G	T	T	T	T	C	C	G	G	A	A	G	G	C	C	T	T	T	T	G	G	C	C	C	C	C	C	NA	NA	A	A	G	G	C	T	T	T	T	T	T	T	NA	NA	G	G	C	C	T	C	A	A	C	C	G	G	T	T	C	C	G	G	C	A	C	T	G	G	A	G	T	T	C	C	G	G	G	G	T	C	A	A	G	A	A	A	G	T	G	A	T	A	C	C	T	C	T	A	T	T	C	C	G	G	T	T	C	T	C	C	NA	NA	G	A	C	C	A	A	G	A	C	C	G	G	C	C	G	G	G	G	T	C	G	C	C	G	G	G	G	A	G	G	T	T	T	C	C	G	T	T	NA	NA	G	A	G	G	C	C	T	C	A	A	T	T	G	G	G	G	C	T	A	A	C	C	C	C	C	C	T	T	A	A	A	A	T	T	G	G	G	G	T	T	T	T	T	T	G	G	A	A	A	A	C	C	A	A	A	A	C	C	G	G	G	C	G	G	G	G	G	A	G	G	G	A	G	A	T	C	C	C	C	T	A	A	C	T	C	C	T	T	C	C	A	A	G	A	T	C	C	T	G	G	T	T	T	T	T	T	G	G	C	C	C	C	T	T	C	C	G	G	C	C	G	G	A	A	T	T	A	A	C	C	T	T	C	C	C	T	A	G	C	C	A	A	G	A	C	C	A	T	T	C	T	T	NA	NA	G	G	G	G	T	T	C	T	C	C	G	G	NA	NA	T	T	A	A	A	A	C	T	G	G	C	C	G	G	G	G	C	C	C	C	A	G	G	T	C	C	G	G	A	A	T	T	G	G	G	G	C	C	C	C	C	C	G	G	A	A	T	T	T	T	T	T	T	T	G	G	C	C	C	C	C	C	G	G	T	T	T	T	T	T	T	T	G	G	G	G	C	C	T	T	G	G	G	G	C	C	T	T	A	A	A	A	A	A	C	T	A	G	G	G	G	A	T	C	T	A	T	C	T	T	G	G	T	T	C	C	T	G	G	A	T	C	T	C	T	G	G	G	T	T	A	G	A	A	G	G	A	G	T	T	T	T	G	A	G	G	G	T	T	C	C	C	G	A	T	T	T	T	G	G	A	A	NA	NA	T	C	T	C	T	T	T	T	G	A	A	A	A	C	C	T	T	T	G	A	T	T	A	G	G	G	C	A	A	A	NA	NA	A	A	T	T	C	C	C	C	C	C	T	T	A	A	G	G	A	A	G	G	G	G	T	T	C	C	C	C	T	T	C	T	G	A	G	G	G	G	T	T	G	G	G	G	C	C	A	A	G	G	A	A	C	C	G	G	C	C	G	G	A	A	C	C	T	T	G	A	C	C	G	G	G	G	T	T	C	C	T	T	C	C	G	G	G	G	T	T	T	C	A	G	A	A	C	T	G	T	T	A	G	A	A	A	G	G	T	T	A	A	C	C	G	G	T	T	C	T	C	C	C	C	G	G	A	A	T	T	C	T	G	G	A	A	G	G	C	C	C	C	A	A	T	T	T	T	C	C	C	C	C	C	A	A	G	A	C	C	T	T	C	C	T	T	C	C	G	A	C	C	T	T	T	T	G	G	G	G	T	T	A	A	G	G	T	T	C	C	T	T	A	A	T	T	A	A	G	G	G	G	A	A	A	A	C	C	C	C	G	G	C	C	A	A	A	A	G	G	T	T	T	T	C	C	C	C	A	A	C	C	A	A	G	G	C	C	G	G	G	G	G	G	T	T	C	C	C	C	C	C	A	A	G	G	G	G	A	A	C	C	A	A	A	A	T	T	G	G	G	G	T	T	C	C	C	C	C	C	A	A	C	C	G	G	C	C	C	C	C	C	G	G	C	C	G	G	G	G	T	T	G	G	A	A	T	T	C	C	C	C	G	G	T	T	T	T	C	C	G	A	G	G	G	A	T	A	G	G	C	C	T	T	G	G	G	G	A	A	A	A	T	T	T	C	T	T	G	G	T	T	T	T	G	G	A	A	C	C	A	A	A	A	T	T	G	G	G	G	T	T	C	C	A	A	C	T	G	G	C	C	A	A	A	A	A	A	G	G	A	A	G	G	T	T	T	T	T	T	T	T	C	C	A	A	G	G	C	C	A	A	G	G	T	T	C	C	C	C	T	T	C	C	G	G	A	A	A	A	G	G	G	G	A	A	C	T	G	C	A	G	C	T	C	A	C	C	C	C	T	T	T	T	G	G	C	C	A	G	C	T	A	G	G	G	G	G	T	T	G	G	T	T	G	G	G	G	G	G	A	A	T	T	G	G	T	T	G	G	T	T	T	T	C	C	G	G	T	T	G	G	A	A	C	C	A	A	G	G	G	G	T	T	A	A	C	C	T	T	G	G	A	A	C	C	A	A	G	G	G	G	A	A	C	C	C	C	G	G	C	C	T	T	C	C	G	G	G	G	T	T	G	G	C	C	T	T	T	T	A	A	C	C	C	C	G	G	C	C	G	G	A	A	G	G	G	G	T	T	G	G	T	T	G	G	A	A	T	T	G	G	A	A	G	G	C	C	C	C	T	T	G	G	T	T	T	T	C	C	T	T	T	T	G	G	A	A	A	A	G	G	G	G	A	A	C	C	A	A	A	A	A	A	C	C	G	G	C	C	C	C	G	G	T	T	C	C	G	G	T	T	T	T	A	A	G	G	T	T	G	G	G	G	T	T	C	C	C	C	T	T	C	C	C	T	T	G	A	G	A	G	T	T	A	A	G	A	A	A	C	C	G	G	A	A	C	C	T	C	G	A	A	G	A	T	NA	NA	C	G	A	A	C	G	A	A	T	T	T	T	T	T	C	A	C	T	G	G	T	T	G	G	T	T	T	T	G	G	A	A	C	C	A	A	C	C	A	A	A	A	C	C	T	T	T	T	T	T	T	T	C	C	C	C	A	A	A	A	T	T	G	G	A	A	A	A	A	A	C	C	A	A	A	A	T	T	G	G	A	A	C	C	G	G	T	T	G	G	A	A	G	G	G	G	G	G	C	T	C	C	G	G	C	C	A	G	G	G	C	C	T	T	G	G	T	C	G	G	A	G	C	C	C	A	C	C	C	C	T	T	G	G	A	A	T	T	G	G	T	T	T	T	A	A	T	T	G	G	C	C	T	T	T	T	T	T	C	C	C	C	C	C	G	G	T	T	G	A	C	G	A	A	C	A	G	G	G	G	T	T	A	T	A	A	C	C	C	C	C	T	C	C	C	C	G	G	C	C	A	G	T	T	T	C	G	T	G	G	A	A	A	A	G	G	A	A	G	G	A	A	G	G	G	A	C	C	T	T	A	A	G	G	A	A	C	C	C	C	G	G	G	G	C	C	C	C	G	A	C	T	C	C	C	C	G	G	C	C	T	T	T	T	G	G	A	A	A	A	C	C	G	G	G	G	C	C	G	G	C	C	T	T	A	A	A	A	G	G	G	G	C	C	A	A	A	A	G	G	T	T	C	C	T	T	G	G	C	C	T	T	C	C	T	T	T	T	T	T	C	C	C	C	C	C	T	T	A	A	G	G	T	T	G	G	C	C	A	A	G	G	T	T	C	C	T	T	T	T	G	G	G	G	C	C	C	C	A	A	C	C	C	C	G	G	C	C	T	T	A	A	G	G	T	T	T	T	T	T	C	C	C	C	C	C	A	A	G	G	T	T	A	A	G	G	G	G	C	C	G	G	G	G	C	C	C	C	C	C	A	A	T	T	A	G	A	G	T	C	G	G	A	A	G	A	NA	NA	G	G	C	A	A	A	A	G	G	G	G	A	T	T	A	A	T	C	T	T	G	G	G	G	A	A	G	G	A	A	T	T	G	G	T	T	A	A	C	C	C	C	C	C	G	G	A	A	G	G	T	T	T	T	T	T	A	A	A	A	A	A	G	G	T	T	C	C	G	G	C	C	G	G	T	T	T	T	G	G	T	T	C	C	G	G	G	G	T	T	C	C	C	C	C	C	C	C	C	C	T	T	C	T	G	G	A	G	C	C	A	A	C	C	A	A	C	C	G	A	T	T	G	G	C	C	G	G	G	G	T	T	A	A	A	A	C	C	G	G	G	G	A	A	C	C	G	G	A	A	C	C	T	T	G	G	G	G	A	A	C	C	G	G	C	C	C	C	C	C	T	C	C	C	T	T	C	C	A	G	T	T	T	T	C	C	A	A	A	A	C	C	C	T	T	A	A	A	T	T	A	A	C	C	A	A	T	T	C	C	C	C	G	G	C	C	G	G	A	A	T	C	C	T	G	G	C	C	G	G	A	C	C	T	A	A	T	T	G	A	A	G	C	T	T	T	T	T	C	C	T	T	C	C	A	A	C	C	T	T	C	G	T	T	G	G	A	A	C	C	A	A	A	A	G	G	G	G	C	C	C	C	C	C	C	C	A	A	T	T	A	A	A	A	C	C	T	T	G	G	G	G	C	C	G	G	G	G	A	A	G	G	T	T	C	C	A	A	A	A	T	T	T	T	T	T	C	C	C	C	G	G	C	C	G	G	C	C	T	T	T	T	T	T	G	G	A	A	A	A	C	C	A	A	A	A	T	T	G	G	C	C	T	T	A	A	G	G	G	G	T	T	T	T	T	T	G	G	T	T	A	A	T	T	T	T	A	A	G	G	T	T	C	C	G	G	A	A	G	G	G	G	C	C	C	C	A	A	G	G	G	G	G	G	T	T	T	T	T	T	A	A	T	T	T	T	G	G	G	G	A	A	A	A	A	A	G	G	C	C	A	A	A	A	C	C	A	A	C	C	A	A	G	G	C	C	A	A	C	C	G	G	G	G	C	C	C	C	C	C	C	C	C	C	T	T	G	G	A	A	G	G	C	C	A	A	T	T	G	G	C	C	C	C	G	G	A	A	G	G	T	T	G	G	C	C	C	C	A	A	T	T	G	G	A	A	C	C	G	G	T	T	T	T	C	C	A	A	T	T	C	C	A	A	T	T	A	A	A	A	T	T	G	G	G	G	C	C	G	G	C	C	G	G	T	T	G	G	G	G	C	C	C	C	A	A	G	G	G	G	G	G	A	A	C	C	C	C	A	A	G	G	G	G	A	A	A	A	G	G	A	A	A	A	A	A	A	A	A	A	T	T	G	G	C	C	C	C	T	T	A	A	C	C	T	T	T	T	C	C	C	C	G	G	A	A	A	A	A	A	G	G	T	T	A	A	G	G	G	G	T	T	C	C	A	A	T	T	A	A	C	C	A	A	G	G	G	G	C	C	T	T	G	G	T	T	C	C	G	G	T	T	C	C	G	G	C	C	A	A	G	G	C	C	T	T	T	T	A	A	C	C	C	C	A	A	A	A	A	A	A	A	A	A	G	G	A	A	G	G	C	C	A	A	T	T	T	T	G	G	C	C	T	T	T	T	C	C	C	C	C	C	A	A	A	A	A	A	G	G	A	A	T	T	T	T	T	T	G	G	C	C	G	G	G	G	G	G	T	T	A	A	C	C	G	G	T	T	A	A	C	C	T	T	A	A	T	T	G	G	G	G	C	C	G	G	G	G	A	A	T	T	T	T	A	A	C	C	C	C	G	G	A	A	G	G	C	C	G	G	G	G	G	G	A	A	A	A	T	T	C	C	C	C	C	C	A	A	C	C	T	T	A	A	G	G	G	G	C	C	A	A	C	C	C	C	A	A	A	A	G	G	T	T	G	G	G	G	T	T	G	G	C	C	C	C	C	C	C	C	A	A	C	C	A	A	G	G	A	A	G	G	C	C	T	T	T	T	G	G	C	C	G	G	C	C	G	G	T	T	C	C	C	C	G	G	C	C	C	C	T	T	C	C	C	C	T	T	A	A	T	T	A	A	C	C	A	A	C	C	G	G	T	T	A	A	C	C	C	C	C	C	T	T	G	G	T	T	C	C	C	C	T	T	T	T	A	A	C	C	T	T	A	A	T	T	G	G	G	G	A	A	G	G	A	A	G	G	T	T	A	A	A	A	G	G	C	C	G	G	C	C	A	A	G	G	T	T	G	G	G	G	G	G	A	A	A	A	A	A	C	C	G	G	G	G	C	C	C	C	G	G	G	G	G	G	G	G	T	T	A	A	C	C	A	A	T	T	A	A	T	T	G	G	T	T	T	T	T	T	T	T	A	A	C	C	C	C	A	A	T	T	C	C	A	A	G	G	C	C	C	C	A	A	A	A	C	C	G	G	C	C	T	T	G	G	G	G	A	A	C	C	A	A	T	T	G	G	C	C	G	G	C	C	C	C	G	G	A	A	A	A	G	G	T	T	C	C	G	G	A	A	G	G	G	G	G	G	A	A	A	A	T	T	G	G	C	C	G	G	C	C	T	T	C	C	G	G	A	A	C	C	G	G	C	C	C	C	C	C	T	T	C	C	T	T	G	G	T	T	C	C	T	T	C	C	G	G	NA	NA	A	A	A	A	C	C	C	C	C	C	C	C	G	G	T	T	A	A	A	A	A	A	T	T	G	G	T	T	A	A	G	G	A	A	A	A	G	G	C	C	G	G	A	A	A	A	G	G	G	G	G	G	NA	NA	A	A	A	A	A	A	C	C	G	G	T	T	T	T	G	G	C	C	T	T	C	C	G	G	A	A	A	A	A	A	A	A	G	G	C	C	G	G	T	T	A	A	G	G	A	A	C	C	G	G	G	G	C	C	T	T	T	T	G	G	T	T	A	A	T	T	C	C	A	A	A	A	G	G	A	A	A	A	C	C	A	A	T	T	A	A	A	A	A	A	A	A	C	C	G	G	G	G	G	G	A	A	T	T	A	A	G	G	G	G	C	C	C	C	A	A	G	G	C	C	G	G	A	A	T	T	G	G	T	T	G	G	A	A	C	C	A	A	C	C	G	G	T	T	T	T	T	T	C	C	A	A	T	T	C	C	T	T	A	A	A	A	G	G	G	G	A	A	C	C	T	T	A	A	G	G	A	A	T	T	A	A	G	G	G	G	C	C	A	A	G	G	G	G	T	T	T	T	T	T	A	A	C	C	G	G	C	C	C	C	G	G	G	G	T	T	G	G	A	A	A	A	C	C	G	G	A	A	G	G	T	T	G	G	A	A	T	T	A	A	C	C	G	G	T	T	G	G	A	A	A	A	A	A	C	C	C	C	G	G	C	C	T	T	A	A	G	G	A	A	C	C	C	C	T	T	C	C	C	C	A	A
CC	OR3154f39	NA	NA	1	NA	C	C	A	A	G	G	T	T	A	A	G	G	T	T	G	G	C	C	G	G	C	C	C	C	A	A	T	T	C	C	C	C	T	T	T	T	T	T	G	G	G	G	T	T	C	C	C	C	C	C	G	G	G	G	C	C	A	A	G	G	G	G	C	C	C	C	G	G	C	C	C	C	G	G	G	G	G	G	G	G	C	C	G	G	G	G	A	A	G	G	A	A	T	T	C	C	C	C	T	T	T	T	A	A	C	C	G	G	T	C	C	C	T	T	T	T	T	T	C	C	G	G	A	A	G	G	G	G	A	A	G	G	A	A	T	T	A	A	T	T	G	G	G	G	A	A	T	T	A	A	C	C	G	G	T	T	C	C	C	C	C	C	A	A	C	C	G	G	A	A	C	C	T	T	G	G	G	G	G	G	G	G	A	A	C	C	G	G	T	T	C	C	G	G	G	G	G	G	A	A	C	C	G	G	T	T	A	A	C	C	G	G	A	A	C	C	A	A	G	G	T	T	C	C	A	A	A	A	G	G	C	C	C	C	C	C	A	A	C	C	C	C	C	C	T	T	A	A	T	T	A	A	G	G	T	T	C	C	T	T	C	C	G	G	C	C	C	C	A	A	A	A	G	G	G	G	G	G	G	G	A	A	A	A	T	T	A	A	C	C	C	C	T	T	C	C	C	C	C	C	G	G	G	G	G	G	C	C	G	G	G	G	C	C	C	C	C	C	G	G	C	C	C	C	A	A	T	T	G	G	G	G	A	A	C	C	C	C	G	G	G	G	G	G	A	A	C	C	G	G	T	T	C	C	G	G	C	C	T	T	A	A	A	A	C	C	T	T	C	C	G	G	C	C	T	T	G	G	T	T	C	C	C	C	G	G	G	G	G	G	G	G	G	G	C	C	G	G	C	C	C	C	T	T	G	G	G	G	G	G	C	C	A	A	T	T	C	C	C	C	C	C	C	C	C	C	G	G	A	A	C	C	A	A	C	C	A	A	T	T	C	C	G	G	G	G	C	C	A	A	G	G	A	A	C	C	A	A	G	G	C	C	G	G	A	A	G	G	G	G	A	A	A	A	C	C	T	T	C	C	C	C	G	G	T	T	T	T	A	A	G	G	T	T	G	G	G	G	G	G	T	T	C	C	G	G	G	G	G	G	A	A	T	T	A	A	T	T	C	C	C	C	A	A	T	T	G	G	C	C	C	C	G	G	C	C	C	C	G	G	T	T	G	G	T	T	G	G	C	C	A	A	C	C	A	A	NA	NA	T	T	C	C	G	G	C	C	C	C	C	C	A	A	C	C	C	C	G	G	T	T	G	G	T	T	C	C	G	G	C	C	G	G	T	T	G	G	C	T	G	G	G	G	G	G	A	A	A	A	T	T	A	A	G	G	C	C	T	T	G	G	G	G	T	T	A	A	A	A	A	A	C	C	A	A	C	C	C	C	C	C	T	T	A	A	C	C	G	G	C	C	C	C	C	C	T	T	C	C	C	C	A	A	G	G	T	T	G	G	A	A	G	G	A	A	G	A	T	T	G	G	G	G	T	T	C	C	G	G	T	T	C	C	T	T	T	T	C	C	A	A	G	G	G	G	A	A	A	A	G	G	G	G	T	T	A	A	T	C	C	C	A	A	G	G	C	C	G	G	A	A	C	C	C	C	G	G	A	A	A	A	G	G	G	G	C	C	C	C	A	A	C	C	C	C	C	C	C	C	T	T	G	G	G	G	G	G	A	A	G	G	T	T	G	G	G	G	C	C	T	T	C	C	A	A	T	T	A	A	T	T	G	G	G	G	G	G	G	G	T	T	T	T	C	C	G	G	G	G	C	C	G	T	C	C	A	A	A	A	A	A	G	G	T	T	C	C	A	A	C	C	A	A	T	T	A	A	A	A	T	T	C	C	G	G	G	G	A	A	G	G	A	A	C	C	G	G	A	A	G	G	G	G	G	G	T	T	A	A	T	T	A	A	T	T	T	T	G	G	T	T	T	T	A	A	A	A	C	C	C	C	C	C	C	C	A	A	A	A	C	C	T	T	G	G	T	T	C	C	G	G	C	C	G	G	C	C	C	C	A	A	T	T	C	C	C	C	A	A	T	T	C	C	A	A	G	G	A	A	G	G	A	A	C	C	C	C	G	G	C	C	C	C	T	T	A	A	A	A	C	C	G	G	G	G	T	T	T	T	C	C	G	G	A	A	G	G	A	A	A	A	C	C	G	G	C	C	G	G	C	C	T	T	C	C	A	A	A	A	T	T	G	G	A	A	G	G	T	T	G	G	A	A	A	A	G	G	T	T	T	T	G	G	A	A	A	A	T	T	C	C	A	A	T	T	A	A	T	T	A	A	T	T	C	C	G	G	C	C	G	G	A	A	T	T	G	G	G	G	T	T	G	G	G	G	G	G	G	G	A	G	T	T	C	C	A	A	A	A	G	G	C	C	G	G	A	A	A	A	T	T	A	A	C	C	A	A	C	C	C	C	T	T	A	A	G	G	T	T	C	C	G	G	C	C	T	T	A	A	C	C	G	G	C	C	G	G	C	C	G	G	A	A	T	T	G	G	C	C	C	C	T	T	A	A	C	C	T	T	T	T	C	C	G	G	G	G	T	T	C	C	G	G	C	C	T	T	T	T	T	T	T	T	T	T	T	T	C	C	T	T	G	G	G	G	A	A	G	G	T	T	T	T	G	G	A	A	T	T	C	C	A	A	A	A	G	G	A	A	T	T	G	G	T	T	A	A	T	T	G	G	T	T	T	T	T	T	C	C	C	C	C	C	A	A	C	C	C	C	C	C	A	A	C	C	G	G	T	T	G	G	G	G	A	A	A	A	NA	NA	C	C	C	C	G	G	C	C	T	T	G	G	T	T	A	A	C	C	A	A	G	G	C	C	G	G	G	G	T	T	G	G	C	C	C	C	C	C	C	C	C	C	T	T	T	T	C	C	G	G	C	C	A	A	C	C	C	C	G	G	T	T	A	A	A	A	C	C	A	A	A	A	T	T	A	A	T	T	G	G	A	A	T	T	G	G	G	G	A	A	A	A	T	T	A	A	C	C	C	C	A	A	G	G	G	G	G	G	G	G	A	A	T	T	C	C	C	C	G	G	G	G	G	G	A	A	G	G	T	T	C	C	T	T	G	G	T	T	C	C	G	G	T	T	T	T	C	C	A	A	G	G	A	A	C	C	G	G	G	G	G	G	T	T	G	G	T	T	C	C	T	T	A	A	C	C	T	T	T	T	C	C	C	C	C	C	C	C	A	A	A	A	G	G	C	C	G	G	T	T	G	G	G	G	C	C	C	C	G	G	T	T	A	A	C	C	C	C	G	G	G	G	T	T	NA	NA	G	G	T	T	T	T	C	C	T	T	C	C	T	T	T	T	A	A	T	T	G	G	T	T	T	T	A	A	T	T	A	A	T	T	G	G	T	T	A	A	C	C	T	T	C	C	C	C	T	T	C	C	C	C	T	T	G	G	A	A	C	C	G	G	G	G	G	G	G	G	T	T	C	C	C	C	G	G	A	A	G	G	T	T	G	G	T	T	T	T	A	A	T	T	A	A	C	C	G	G	T	T	A	A	G	G	T	T	C	C	A	A	G	G	C	C	T	T	C	C	G	G	G	G	A	A	C	C	A	A	T	T	G	G	C	C	A	A	A	A	C	C	A	A	G	G	G	G	T	T	A	A	C	C	G	G	T	T	G	G	C	C	T	T	C	C	C	C	A	A	G	G	G	G	A	A	C	C	A	A	G	G	G	G	C	C	A	A	C	C	A	A	A	A	A	A	A	A	C	C	A	A	G	G	C	C	T	T	A	A	A	A	T	T	G	G	T	T	C	C	A	A	T	T	C	C	G	G	G	G	G	G	C	C	G	G	T	T	C	C	A	A	G	G	T	T	C	C	A	A	C	C	A	A	G	G	A	A	C	C	C	C	A	A	C	C	T	T	C	C	T	T	T	T	T	T	G	G	T	T	A	A	C	C	G	G	C	C	A	A	G	G	C	C	C	C	G	G	C	C	A	A	G	G	G	G	T	T	G	G	A	A	T	T	A	A	C	C	C	C	T	T	T	T	C	C	C	C	A	A	C	C	T	T	C	C	C	C	A	A	T	T	T	T	A	A	C	C	G	G	A	A	G	G	G	G	T	T	T	T	G	G	T	T	G	G	C	C	A	A	T	T	G	G	C	C	G	G	A	A	T	T	T	T	T	T	C	C	T	T	G	G	T	T	T	T	A	A	A	A	T	T	C	C	T	T	C	C	T	T	G	G	G	G	G	G	C	C	G	G	G	G	A	A	C	C	T	T	T	T	A	A	G	G	G	G	A	A	T	T	C	C	C	C	A	A	T	T	A	A	T	T	T	T	G	G	C	C	G	G	A	A	T	T	A	A	C	C	C	C	T	T	T	T	G	G	T	T	T	T	A	A	A	A	C	C	G	G	G	G	C	C	T	T	G	G	G	G	A	A	T	T	C	C	G	G	G	G	T	T	G	G	A	A	G	G	C	C	G	G	C	C	T	T	A	A	C	C	A	A	C	C	T	T	A	A	C	C	A	A	C	C	C	C	G	G	A	A	T	T	T	T	G	G	A	A	A	A	G	G	C	C	T	T	T	T	A	A	A	A	G	G	G	G	C	C	T	T	G	G	C	C	C	C	C	C	G	G	C	C	G	G	A	A	G	G	G	G	A	A	T	T	G	G	A	A	C	C	G	G	C	C	T	T	T	T	T	T	G	G	A	A	G	G	G	G	A	A	T	T	A	A	A	A	T	T	A	A	C	C	G	G	T	T	T	T	G	G	G	G	G	G	A	A	T	T	C	C	T	T	G	G	A	A	G	G	T	T	C	C	C	C	G	G	A	A	C	C	A	A	C	C	G	G	T	T	G	G	C	C	G	G	C	C	A	A	G	G	A	A	T	T	T	T	G	G	G	G	G	G	C	C	C	C	T	T	C	C	T	T	A	A	G	G	A	A	G	G	A	A	G	G	G	G	A	A	G	G	T	T	T	T	A	A	C	C	C	C	A	A	C	C	C	C	G	G	C	C	C	C	T	T	T	T	T	T	C	C	C	C	G	G	C	C	A	A	T	T	C	C	G	G	T	T	G	G	G	G	A	A	T	T	G	G	C	C	G	G	T	T	G	G	C	C	T	T	G	G	A	A	T	T	G	G	G	G	T	T	G	G	A	A	A	A	A	A	A	A	A	A	A	A	T	T	G	G	A	A	C	C	G	G	G	G	C	C	A	A	C	C	T	T	T	T	C	C	G	G	G	G	G	G	T	T	C	C	G	G	G	G	C	C	G	G	A	A	A	A	C	C	A	A	C	C	G	G	T	T	A	A	G	G	A	A	A	A	C	C	T	T	T	T	C	C	T	T	C	C	G	G	G	G	A	A	A	A	T	T	C	C	A	A	A	A	C	C	T	T	A	A	T	T	T	T	C	C	A	A	C	C	A	A	C	C	T	T	C	C	G	G	A	A	A	A	C	C	C	C	C	C	G	G	A	A	C	C	G	G	G	G	T	T	C	C	G	G	A	A	A	A	G	G	G	G	A	A	C	C	T	T	A	A	C	C	T	T	G	G	C	C	T	T	T	T	G	G	C	C	C	C	T	T	G	G	T	T	T	T	T	T	G	G	T	T	G	G	G	G	G	G	C	C	G	G	T	T	A	A	A	A	C	C	G	G	G	G	G	G	T	T	C	C	A	A	G	G	C	C	C	C	T	T	T	T	C	C	C	C	C	C	G	G	A	A	T	T	T	T	C	C	C	C	A	A	C	C	C	C	G	G	G	G	A	A	C	C	G	G	A	A	A	A	A	A	G	G	T	T	G	G	C	C	A	A	T	T	C	C	A	A	T	T	A	A	A	A	G	G	G	G	C	C	G	G	A	A	G	G	T	T	A	A	C	C	T	T	C	C	A	A	A	A	G	G	G	G	A	A	C	C	A	A	A	A	T	T	C	C	T	T	G	G	A	A	A	A	G	G	A	A	A	A	G	G	C	C	A	A	C	C	G	G	A	A	G	G	T	T	A	A	A	A	C	C	C	C	C	C	T	T	C	C	G	G	G	G	G	G	A	A	T	T	C	C	G	G	T	T	G	G	C	C	G	G	T	T	C	C	T	T	G	G	A	A	C	C	G	G	A	A	C	C	A	A	A	A	C	C	T	T	T	T	A	A	C	C	G	G	G	G	G	G	A	A	T	T	C	C	G	G	A	A	T	T	G	G	C	C	G	G	A	A	G	G	A	A	G	G	A	A	G	G	G	G	G	G	C	C	A	A	C	C	C	C	A	A	A	A	T	T	C	C	C	C	T	T	G	G	A	A	C	C	G	G	T	T	A	A	A	A	T	T	T	T	C	C	A	A	G	G	T	T	C	C	C	C	A	A	G	G	G	G	T	T	G	G	A	A	T	T	A	A	T	T	T	T	T	T	G	G	G	G	A	A	C	C	C	C	T	T	G	G	A	A	G	G	T	T	C	C	A	A	T	T	G	G	C	C	T	T	A	A	A	A	T	T	T	T	A	A	A	A	T	T	G	G	A	A	T	T	G	G	A	A	G	G	T	T	C	C	G	G	A	A	C	C	T	T	A	A	G	G	G	G	G	G	C	C	A	A	G	G	C	C	C	C	C	C	C	C	T	T	A	A	T	T	G	G	C	C	G	G	A	A	G	G	C	C	T	T	A	A	C	C	G	G	C	C	G	G	C	C	A	A	A	A	T	T	G	G	T	T	T	T	T	T	T	T	T	T	G	G	C	C	G	G	A	A	A	A	T	T	T	T	G	G	G	G	G	G	T	T	G	G	A	A	A	A	T	T	T	T	A	A	C	C	C	C	A	A	G	G	C	C	G	G	G	G	A	A	T	T	C	C	C	C	G	G	T	T	C	C	A	A	C	C	C	C	A	A	A	A	A	A	A	A	G	G	G	G	G	G	G	G	G	G	T	T	C	C	A	A	C	C	G	G	T	T	C	C	G	G	T	T	A	A	T	T	G	G	T	T	G	G	C	C	G	G	G	G	A	A	C	C	A	A	A	A	A	A	C	C	G	G	G	G	T	T	G	G	C	C	T	T	T	T	C	C	C	C	G	G	A	A	G	G	C	C	G	G	T	T	G	G	C	C	G	G	C	C	T	T	T	T	C	C	A	A	A	A	A	A	G	G	C	C	C	C	T	T	G	G	G	G	C	C	T	T	C	C	T	T	C	C	G	G	C	C	A	A	G	G	G	G	A	A	A	A	G	G	A	A	C	C	G	G	G	G	G	G	G	G	T	T	T	T	G	G	G	G	A	A	T	T	T	T	G	G	T	T	C	C	A	A	A	A	G	G	C	C	T	T	A	A	A	A	T	T	C	C	G	G	A	A	G	G	C	C	T	T	A	A	T	T	G	G	C	C	A	A	C	C	T	T	A	A	C	C	T	T	G	G	C	C	T	T	C	C	C	C	G	G	G	G	T	T	C	C	G	G	A	A	T	T	G	G	G	G	A	A	G	G	C	C	C	C	T	T	A	A	A	A	C	C	C	C	G	G	T	T	C	C	G	G	G	G	C	C	A	A	T	T	C	C	C	C	T	T	T	T	C	C	A	A	T	T	G	G	G	G	G	G	C	C	A	A	C	C	T	T	T	T	C	C	A	A	A	A	A	A	C	C	T	T	C	C	A	A	T	T	G	G	G	G	G	G	C	C	T	T	A	A	A	A	A	A	C	C	A	A	T	T	C	C	G	G	C	C	T	T	T	T	A	A	C	C	G	G	A	A	A	A	G	G	C	C	C	C	G	G	T	T	A	A	T	T	G	G	T	T	A	A	G	G	G	G	G	G	C	C	T	T	C	C	C	C	G	G	T	T	G	G	C	C	G	G	C	C	T	T	C	C	A	A	C	C	G	G	C	C	T	T	A	A	T	T	A	A	A	A	A	A	A	A	G	G	C	C	A	A	A	A	A	A	G	G	C	C	A	A	A	A	G	G	C	C	C	C	A	A	C	C	G	G	A	A	A	A	C	C	G	G	G	G	G	G	A	A	A	A	C	C	A	A	C	C	G	G	G	G	A	A	C	C	C	C	T	T	A	A	T	T	T	T	T	T	T	T	G	G	C	C	G	G	G	G	G	G	T	T	T	T	G	G	C	C	T	T	G	G	T	T	G	G	C	C	A	A	C	C	A	A	T	T	T	T	T	T	T	T	G	G	A	A	C	C	C	C	A	A	T	T	T	T	A	A	T	T	A	A	C	C	T	T	G	G	A	A	A	A	G	G	G	G	C	C	T	T	G	G	T	T	T	T	A	A	A	A	G	G	T	T	C	C	C	C	A	A	C	C	G	G	T	T	T	T	G	G	T	T	A	A	A	A	A	A	C	C	T	T	T	T	T	T	G	G	T	T	C	C	A	A	C	C	T	T	T	T	A	A	T	T	G	G	T	T	C	C	G	G	T	T	T	T	C	C	C	C	C	C	G	G	A	A	C	C	A	A	C	C	A	A	A	A	G	G	T	T	C	C	G	G	A	A	C	C	C	C	C	C	G	G	C	C	G	G	T	T	A	A	C	C	T	T	G	G	C	C	T	T	T	T	A	A	A	A	G	G	G	G	A	A	C	C	T	T	A	A	C	C	T	T	C	C	C	C	A	A	A	A	G	G	G	G	G	G	A	A	T	T	C	C	A	A	C	C	G	G	G	G	A	A	G	G	C	C	T	T	A	A	C	C	T	T	G	G	C	C	C	C	G	G	G	G	G	G	G	G	C	C	T	T	T	T	T	T	A	A	A	A	T	T	G	G	A	A	A	A	C	C	A	A	G	G	T	T	A	A	A	A	G	G	A	A	T	T	C	C	C	C	A	A	T	T	T	T	A	A	T	T	G	G	A	A	G	G	G	G	C	C	C	C	A	A	C	C	A	A	T	T	T	T	A	A	A	A	C	C	A	A	A	A	G	G	T	T	G	G	C	C	G	G	A	A	C	C	T	T	C	C	T	T	T	T	T	T	A	A	A	A	A	A	G	G	C	C	A	A	C	C	G	G	G	G	G	G	T	T	C	C	C	C	A	A	A	A	A	A	C	C	A	A	G	G	T	T	G	G	G	G	A	A	C	C	C	C	C	C	C	C	C	C	C	C	A	A	C	C	T	T	T	T	T	T	G	G	A	A	A	A	T	T	T	T	C	C	G	G	C	C	C	C	G	G	C	C	A	A	G	G	C	C	A	A	T	T	C	C	A	A	G	G	A	A	A	A	C	C	A	A	A	A	C	C	A	A	G	G	A	A	T	T	C	C	C	C	A	A	T	T	G	G	A	A	A	A	G	G	C	C	T	T	G	G	C	C	T	T	G	G	T	T	G	G	T	T	C	C	G	G	G	G	C	C	A	A	G	G	G	G	C	C	T	T	G	G	A	A	A	A	G	G	G	G	T	T	G	G	A	A	T	T	T	T	C	C	A	A	G	G	A	A	G	G	G	G	T	T	G	G	G	G	A	A	T	T	A	A	A	A	A	A	C	C	A	A	C	C	C	C	A	A	G	G	G	G	C	C	G	G	A	A	A	A	G	G	C	C	G	G	T	T	C	C	T	T	T	T	T	T	T	T	C	C	T	T	A	A	G	G	C	C	C	C	T	T	A	A	A	A	C	C	C	C	C	C	C	C	T	T	G	G	A	A	G	G	G	G	G	G	C	C	C	C	C	C	G	G	C	C	T	T	A	A	C	C	T	T	C	C	T	T	G	G	C	C	T	T	T	T	C	C	G	G	A	A	T	T	T	T	C	C	G	G	T	T	T	T	A	A	C	C	G	G	T	T	A	A	A	A	C	C	C	C	T	T	C	C	A	A	C	C	A	A	A	A	A	A	G	G	G	G	C	C	G	G	A	A	G	G	A	A	C	C	C	C	T	T	C	C	T	T	G	G	G	G	C	C	T	T	T	T	A	A	A	A	T	T	A	A	C	C	G	G	A	A	A	A	A	A	C	C	G	G	T	T	NA	NA	T	T	G	G	C	C	C	C	C	C	G	G	C	C	G	G	T	T	C	C	T	T	T	T	T	T	A	A	T	T	G	G	G	G	T	T	T	T	C	C	C	C	T	T	T	T	T	T	C	C	A	A	G	G	G	G	T	T	T	T	C	C	G	G	A	A	A	A	T	T	G	G	A	A	G	G	G	G	C	C	T	T	G	G	C	C	C	C	C	C	A	A	T	T	C	C	A	A	T	T	T	T	G	G	G	G	A	A	C	C	A	A	A	A	T	T	C	C	C	C	A	A	G	G	C	C	T	T	T	T	A	A	C	C	G	G	T	T	C	C	C	C	A	A	C	C	A	A	C	C	G	G	G	G	G	G	T	T	A	A	A	A	C	C	T	T	G	G	C	C	T	T	T	T	T	T	C	C	T	T	T	T	T	T	NA	NA	C	C	A	A	T	T	C	C	T	T	G	G	G	G	T	T	G	G	T	T	T	T	G	G	A	A	G	G	A	A	G	G	C	C	T	T	G	G	G	G	C	C	G	G	T	T	T	T	A	A	A	A	T	T	T	T	G	G	A	A	C	C	T	T	G	G	T	T	T	T	T	T	G	G	A	A	G	G	A	A	T	T	G	G	A	A	G	G	A	A	A	A	G	G	G	G	T	T	C	C	G	G	C	C	G	G	A	A	A	A	A	A	G	G	G	G	G	G	A	A	C	C	A	A	T	T	G	G	G	G	G	G	T	T	C	C	C	C	T	T	C	C	A	A	C	C	G	G	C	C	C	C	G	G	T	T	G	G	T	T	A	A	T	T	G	G	C	C	G	G	G	G	C	C	A	A	T	T	A	A	G	G	G	G	G	G	T	T	C	C	C	C	T	T	G	G	A	A	C	C	T	T	G	G	C	C	G	G	G	G	T	T	G	G	A	A	A	A	T	T	G	G	G	G	C	C	C	C	G	G	A	A	A	A	G	G	A	A	G	G	A	A	G	G	A	A	C	C	G	G	A	A	G	G	NA	NA	G	G	C	C	G	G	G	G	G	G	G	G	C	C	T	T	T	T	C	C	C	C	A	A	G	G	A	A	C	C	T	T	A	A	C	C	C	C	A	A	G	G	G	G	A	A	T	T	G	G	T	T	C	C	C	C	G	G	T	T	T	T	G	G	C	C	A	A	C	C	C	C	G	G	G	G	G	G	A	A	T	T	A	A	G	G	A	A	A	A	A	A	G	G	C	C	T	T	C	C	G	G	C	C	T	T	C	C	A	A	G	G	C	C	A	A	C	C	T	T	C	C	G	G	G	G	T	T	A	A	G	G	G	G	G	G	G	G	T	T	A	A	A	A	A	A	G	G	G	G	A	A	A	A	G	G	T	T	C	C	A	A	C	C	T	T	G	G	G	G	G	G	A	A	G	G	A	A	A	A	C	C	T	T	C	C	G	G	C	C	G	G	T	T	C	C	C	C	C	C	T	T	G	G	T	T	A	A	T	T	G	G	G	G	G	G	C	C	T	T	C	C	A	A	A	A	T	T	T	T	T	T	T	T	C	C	G	G	G	G	T	T	T	T	C	C	T	T	A	A	A	A	A	A	A	A	A	A	A	A	C	C	C	C	G	G	A	A	T	T	A	A	A	A	G	G	T	T	T	T	T	T	G	G	G	G	G	G	T	T	T	T	A	A	G	G	C	C	C	C	A	A	C	C	G	G	G	G	T	T	C	C	T	T	A	A	C	C	A	A	G	G	T	T	C	C	C	C	G	G	G	G	C	C	T	T	A	A	A	A	C	C	G	G	C	C	A	A	G	G	C	C	A	A	C	C	G	G	C	C	A	A	A	A	G	G	T	T	G	G	T	T	G	G	C	C	G	G	A	A	G	G	C	C	C	C	A	A	C	C	A	A	T	T	T	T	T	T	G	G	A	A	T	T	C	C	G	G	G	G	C	C	G	G	C	C	G	G	C	C	C	C	C	C	A	A	A	A	C	C	G	G	C	C	G	G	C	C	G	G	G	G	G	G	A	A	T	T	A	A	C	C	T	T	C	C	C	C	T	T	A	A	T	T	C	C	T	T	C	C	A	A	T	T	T	T	T	T	A	A	T	T	T	T	T	T	C	C	A	A	G	G	A	A	C	C	T	T	G	G	T	T	T	T	A	A	A	A	A	A	A	A	T	T	A	A	A	A	C	C	A	A	G	G	G	G	C	C	G	G	C	C	C	C	A	A	G	G	A	A	A	A	C	C	G	G	C	C	C	C	C	C	G	G	C	C	C	C	A	A	A	A	C	C	G	G	C	C	T	T	C	C	A	A	G	G	T	T	A	A	C	C	T	T	G	G	T	T	G	G	G	G	A	A	A	A	G	G	C	C	T	T	A	A	A	A	A	A	T	T	C	C	G	G	C	C	G	G	T	T	G	G	C	C	C	C	T	T	T	T	C	C	C	C	C	C	G	G	G	G	A	A	G	G	T	T	C	C	C	C	T	T	A	A	G	G	A	A	T	T	G	G	G	G	G	G	G	G	C	C	G	G	G	G	T	T	A	A	T	T	C	C	C	C	T	T	G	G	C	C	C	C	C	C	C	C	T	T	C	C	C	C	A	A	T	T	G	G	C	C	T	T	G	G	G	G	T	T	C	C	C	C	A	A	C	C	C	C	C	C	C	C	C	C	C	C	C	C	T	T	C	C	C	C	A	A	G	G	A	A	G	G	T	T	G	G	A	A	A	A	C	C	C	C	C	C	C	C	T	T	T	T	T	T	G	G	G	G	C	C	A	A	C	C	A	A	A	A	T	T	T	T	T	T	A	A	T	T	G	G	C	C	C	C	C	C	A	A	T	T	A	A	G	G	C	C	C	C	C	C	T	T	G	G	A	A	T	T	C	C	C	C	A	A	T	T	G	G	A	A	T	T	T	T	T	T	G	G	C	C	C	C	G	G	G	G	C	C	C	C	G	G	T	T	T	T	A	A	T	T	T	T	C	C	G	G	G	G	G	G	T	T	G	G	T	T	G	G	G	G	G	G	T	T	A	A	A	A	T	T	A	A	G	G	T	T	T	T	A	A	G	G	T	T	G	G	G	G	C	C	C	C	G	G	G	G	G	G	C	C	G	G	A	A	G	G	G	G	G	G	G	G	T	T	T	T	T	T	C	C	A	A	G	G	T	T	G	G	G	G	T	T	G	G	A	A	C	C	A	A	T	T	G	G	C	C	T	T	A	A	A	A	A	A	A	A	A	A	T	T	G	G	A	A	C	C	A	A	G	G	A	A	G	G	A	A	C	C	C	C	T	T	C	C	T	T	G	G	G	G	A	A	G	G	C	C	G	G	A	A	G	G	G	G	G	G	C	C	C	C	A	A	C	C	C	C	C	C	G	G	T	T	G	G	C	C	A	A	G	G	A	A	A	A	T	T	A	A	G	G	T	T	C	C	C	C	A	A	G	G	A	A	A	A	G	G	C	C	A	A	G	G	A	A	G	G	C	C	A	A	T	T	C	C	A	A	A	A	C	C	T	T	A	A	A	A	C	C	G	G	A	A	T	T	C	C	T	T	T	T	G	G	T	T	A	A	G	G	C	C	T	T	G	G	C	C	G	G	G	G	A	A	G	G	G	G	C	C	A	A	G	G	C	C	G	G	C	C	A	A	A	A	A	A	C	C	T	T	G	G	G	G	G	G	G	G	T	T	G	G	G	G	C	C	T	T	C	C	G	G	T	T	A	A	T	T	A	A	C	C	A	A	T	T	T	T	G	G	T	T	A	A	T	T	A	A	T	T	A	A	G	G	C	C	G	G	G	G	C	C	A	A	A	A	A	A	C	C	A	A	G	G	G	G	G	G	G	G	C	C	A	A	A	A	G	G	T	T	A	A	C	C	T	T	G	G	A	A	C	C	T	T	C	C	A	A	C	C	T	T	G	G	T	T	A	A	C	C	G	G	C	C	C	C	A	A	G	G	T	T	G	G	C	C	G	G	A	A	G	G	C	C	C	C	A	A	T	T	G	G	T	T	T	T	C	C	G	G	A	A	G	G	C	C	T	T	T	T	G	G	C	C	C	C	C	C	T	T	G	G	C	C	C	C	C	C	T	T	T	T	G	G	A	A	C	C	C	C	A	A	C	C	A	A	T	T	A	A	G	G	C	C	C	C	G	G	A	A	T	T	C	C	A	A	G	G	T	T	A	A	G	G	G	G	G	G	A	A	T	T	C	C	T	T	A	A	C	C	C	C	A	A	C	C	C	C	A	A	G	G	A	A	C	C	A	A	A	A	C	C	G	G	C	C	G	G	G	G	C	C	C	C	G	G	G	G	G	G	G	G	T	T	T	T	C	C	T	T	T	T	A	A	G	G	C	C	C	C	A	A	T	T	G	G	G	G	C	C	A	A	C	C	C	C	C	C	T	T	A	A	A	A	T	T	G	G	G	G	T	T	T	T	T	T	G	G	A	A	A	A	C	C	A	A	A	A	C	C	G	G	C	C	G	G	G	G	G	G	G	G	G	G	G	G	T	T	C	C	C	C	A	A	C	C	C	C	T	T	C	C	A	A	G	G	T	T	C	C	G	G	T	T	T	T	C	C	G	G	C	C	C	C	T	T	C	C	A	A	T	T	G	G	A	A	C	C	A	A	T	T	C	C	C	C	C	C	A	A	C	C	G	G	G	G	C	C	A	A	T	T	T	T	G	G	G	G	A	A	T	T	C	C	C	C	G	G	A	A	T	T	A	A	A	A	T	T	G	G	C	C	G	G	G	G	C	C	C	C	A	A	G	G	C	C	G	G	C	C	C	C	G	G	G	G	C	C	C	C	C	C	G	G	A	A	T	T	C	C	A	A	T	T	G	G	C	C	C	C	C	C	A	A	C	C	C	C	T	T	C	C	G	G	G	G	C	C	T	T	G	G	G	G	T	T	C	C	A	A	A	A	A	A	T	T	A	A	G	G	G	G	T	T	T	T	T	T	T	T	G	G	T	T	C	C	T	T	G	G	T	T	T	T	T	T	A	A	C	C	A	A	A	A	G	G	G	G	T	T	T	T	A	A	G	G	G	G	T	T	T	T	G	G	T	T	T	T	G	G	A	A	A	A	T	T	T	T	T	T	T	T	G	G	A	A	A	A	C	C	C	C	G	G	A	A	A	A	A	A	C	C	A	A	A	A	A	A	T	T	G	G	T	T	T	T	T	T	A	A	G	G	A	A	G	G	G	G	T	T	C	C	C	C	T	T	C	C	G	G	G	G	A	A	C	C	G	G	G	G	T	T	C	C	G	G	A	A	C	C	A	A	C	C	G	G	A	A	T	T	T	T	G	G	T	T	G	G	G	G	T	T	C	C	T	T	C	C	G	G	G	G	T	T	T	T	G	G	A	A	T	T	T	T	A	A	G	G	A	A	T	T	T	T	A	A	C	C	G	G	T	T	T	T	C	C	C	C	A	A	A	A	T	T	C	C	G	G	A	A	G	G	C	C	C	C	A	A	T	T	T	T	C	C	C	C	C	C	A	A	G	G	C	C	T	T	C	C	T	T	C	C	G	G	C	C	T	T	T	T	G	G	G	G	T	T	A	A	G	G	T	T	C	C	T	T	A	A	T	T	G	G	G	G	A	A	A	A	A	A	C	C	C	C	G	G	C	C	A	A	A	A	G	G	T	T	T	T	C	C	C	C	A	A	T	T	A	A	G	G	C	C	A	A	G	G	G	G	G	G	C	C	C	C	T	T	G	G	G	G	G	G	A	A	C	C	A	A	A	A	G	G	T	T	A	A	T	T	T	T	C	C	C	C	G	G	C	C	G	G	C	C	C	C	C	C	G	G	C	C	G	G	G	G	C	C	G	G	A	A	T	T	C	C	C	C	G	G	T	T	T	T	T	T	G	G	G	G	G	G	T	T	G	G	C	C	T	T	A	A	NA	NA	G	G	A	A	C	C	T	T	T	T	A	A	C	C	A	A	G	G	A	A	T	T	G	G	G	G	T	T	A	A	G	G	T	T	C	C	A	A	C	C	A	A	C	C	C	C	C	C	A	A	G	G	A	A	G	G	G	G	T	T	C	C	T	T	C	C	A	A	G	G	C	C	A	A	G	G	T	T	T	T	T	T	C	C	C	C	G	G	A	A	A	A	G	G	G	G	A	A	T	T	C	C	G	G	C	C	A	A	T	T	C	C	T	T	T	T	G	G	C	C	G	G	C	C	A	A	G	G	G	G	T	T	G	G	T	T	G	G	G	G	G	G	A	A	T	T	A	A	T	T	G	G	G	G	C	C	C	C	G	G	C	C	G	G	G	G	C	C	T	T	G	G	C	C	T	T	G	G	C	C	T	T	A	A	G	G	T	T	T	T	A	A	G	G	A	A	C	C	T	T	A	A	C	C	T	T	C	C	G	G	G	G	C	C	G	G	C	C	C	C	A	A	G	G	C	C	T	T	C	C	C	C	G	G	A	A	G	G	G	G	C	C	A	A	T	T	G	G	G	G	C	C	G	G	A	A	G	G	T	T	T	T	A	A	A	A	C	C	T	T	T	T	T	T	C	C	A	A	G	G	G	G	G	G	A	A	A	A	A	A	A	A	A	A	G	G	G	G	A	A	T	T	A	A	G	G	T	T	C	C	A	A	C	C	A	A	G	G	G	G	C	C	G	G	G	G	C	C	T	T	T	T	A	A	C	C	T	T	G	G	G	G	A	A	T	T	A	A	A	A	G	G	C	C	G	G	A	A	C	C	C	C	A	A	G	G	A	A	C	C	G	G	A	A	G	G	A	A	A	A	T	T	T	T	C	C	C	C	G	G	C	C	G	G	A	A	G	G	T	T	A	A	C	C	C	C	A	A	G	G	NA	NA	A	A	T	T	T	T	T	T	C	C	T	T	C	C	A	A	NA	NA	A	A	A	A	A	A	G	G	T	T	C	C	G	G	G	G	T	T	G	A	G	G	T	T	G	G	G	G	G	G	A	A	G	G	G	G	G	G	C	C	C	C	G	G	C	C	A	A	G	G	C	C	T	T	A	A	T	T	G	G	A	A	C	C	C	C	T	T	T	T	T	T	G	G	A	A	T	T	C	C	T	T	T	T	C	C	C	C	G	G	C	C	C	C	C	C	C	C	T	T	T	T	A	A	A	A	T	T	A	A	G	G	G	G	A	A	G	G	G	G	T	T	T	T	C	C	A	A	T	T	C	C	T	T	T	T	G	G	T	T	A	A	T	T	C	C	G	G	G	G	A	A	A	A	G	G	C	C	G	G	A	A	G	G	G	G	C	C	T	T	A	A	G	G	A	A	C	C	C	C	G	G	G	G	C	C	C	C	A	A	T	T	C	C	C	C	G	G	C	C	T	T	T	T	G	G	A	A	A	A	G	G	G	G	A	A	C	C	G	G	C	C	T	T	A	A	A	A	G	G	G	G	C	C	A	A	A	A	G	G	T	T	C	C	T	T	G	G	C	C	T	T	C	C	T	T	T	T	T	T	C	C	C	C	C	C	T	T	A	A	G	G	T	T	G	G	C	C	A	A	G	G	T	T	C	C	T	T	T	T	G	G	G	G	C	C	C	C	A	A	T	T	C	C	T	T	C	C	C	C	T	T	G	G	T	T	T	T	T	T	T	T	C	C	C	C	A	A	G	G	C	C	T	T	G	G	A	A	C	C	G	G	G	G	T	T	C	C	C	C	A	A	T	T	G	G	G	G	C	C	G	G	A	A	A	A	G	G	G	G	C	C	A	A	A	A	G	G	G	G	T	T	A	A	T	T	T	T	G	G	G	G	A	A	G	G	G	G	T	T	G	G	T	T	A	A	C	C	C	C	C	C	G	G	A	A	G	G	T	T	T	T	T	T	A	A	A	A	A	A	G	G	T	T	C	C	G	G	C	C	G	G	T	T	T	T	G	G	T	T	C	C	T	T	G	G	T	T	C	C	C	C	T	T	C	C	C	C	T	T	C	C	G	G	A	A	T	T	A	A	C	C	G	G	T	T	G	G	T	T	G	G	T	T	G	G	A	A	G	G	G	G	A	A	C	C	G	G	G	G	A	A	C	C	G	G	A	A	C	C	T	T	G	G	G	G	A	A	C	C	G	G	C	C	C	C	C	C	C	C	C	C	C	C	C	C	A	A	C	C	G	G	T	T	A	A	G	G	C	C	C	C	T	T	G	G	A	A	A	A	C	C	A	A	C	C	C	C	T	T	G	G	C	C	G	G	A	A	T	T	T	T	C	C	C	C	G	G	A	A	C	C	A	A	C	C	G	G	G	G	T	T	T	T	NA	NA	C	C	C	C	T	T	A	A	T	T	C	C	C	C	C	C	G	G	A	A	C	C	C	C	A	A	G	G	C	C	C	C	C	C	C	C	C	C	A	A	T	T	A	A	A	A	C	C	C	C	A	A	A	A	T	T	G	G	G	G	C	C	T	T	C	C	C	C	A	A	T	T	C	C	T	T	T	T	C	C	C	C	T	T	C	C	G	G	C	C	T	T	T	T	A	A	C	C	A	A	G	G	T	T	A	A	A	A	T	T	G	G	C	C	C	C	A	A	G	G	A	A	T	T	C	C	NA	NA	T	T	T	T	A	A	T	T	T	T	G	G	G	G	C	C	T	C	T	T	G	G	A	A	A	A	A	A	C	C	A	A	A	A	G	G	G	G	A	A	C	C	C	C	T	T	T	T	T	T	G	G	C	C	A	A	A	A	A	A	G	G	C	C	A	A	T	T	C	C	A	A	C	C	G	G	G	G	C	C	A	A	C	C	G	G	G	G	T	T	C	C	C	C	C	C	A	A	T	T	A	A	G	G	G	G	C	C	A	A	T	T	G	G	C	C	C	C	G	G	A	A	G	G	T	T	G	G	C	C	C	C	A	A	T	T	G	G	A	A	C	C	A	A	T	T	C	C	C	C	G	G	C	C	C	C	A	A	C	C	A	A	A	A	T	T	G	G	G	G	C	C	G	G	C	C	G	G	T	T	T	T	G	G	C	C	C	C	A	A	G	G	A	A	A	A	A	A	C	C	C	C	A	A	G	G	G	G	A	A	A	A	G	G	A	A	A	A	A	A	G	G	A	A	T	T	G	G	C	C	C	C	T	T	A	A	C	C	C	C	T	T	C	C	C	C	G	G	A	A	A	A	A	A	G	G	C	C	A	A	G	G	G	G	T	T	C	C	A	A	T	T	A	A	C	C	A	A	G	G	G	G	C	C	T	T	G	G	T	T	A	A	A	A	T	T	T	T	G	G	C	C	A	A	G	G	C	C	T	T	T	T	A	A	C	C	C	C	A	A	A	A	A	A	A	A	A	A	G	G	A	A	G	G	C	C	G	G	T	T	T	T	A	A	C	C	T	T	C	C	A	A	T	T	C	C	A	A	A	A	A	A	C	C	G	G	C	C	T	T	T	T	G	G	C	C	G	G	A	A	G	G	C	C	A	A	C	C	G	G	C	C	G	G	A	A	C	C	C	C	A	A	A	A	G	G	C	C	G	G	A	A	G	G	C	C	T	T	A	A	C	C	C	C	G	G	G	G	A	A	T	T	A	A	G	G	A	A	C	C	A	A	C	C	C	C	C	C	T	T	C	C	T	T	C	C	A	A	G	G	G	G	C	C	G	G	C	C	C	C	A	A	G	G	G	G	T	T	G	G	G	G	C	C	A	A	T	T	C	C	C	C	T	T	A	A	C	C	A	A	G	G	T	T	A	A	C	C	T	T	A	A	A	A	T	T	A	A	C	C	A	A	T	T	C	C	A	A	A	A	T	T	T	T	C	C	C	C	T	T	T	T	A	A	A	A	G	G	T	T	T	T	C	C	G	G	T	T	G	G	C	C	C	C	C	C	C	C	A	A	T	T	C	C	C	C	T	T	T	T	A	A	T	T	G	G	A	A	G	G	A	A	G	G	G	G	G	G	A	A	A	A	C	C	A	A	A	A	G	G	T	T	C	C	A	A	A	A	G	G	T	T	A	A	G	G	G	G	A	A	A	A	A	A	T	T	T	T	G	G	C	C	C	C	G	G	G	G	G	G	G	G	T	T	A	A	C	C	A	A	T	T	A	A	T	T	G	G	T	T	T	T	T	T	T	T	C	C	C	C	C	C	A	A	T	T	C	C	A	A	G	G	C	C	T	T	A	A	A	A	C	C	A	A	T	T	C	C	G	G	G	G	C	C	C	C	A	A	T	T	A	A	C	C	A	A	C	C	C	C	G	G	A	A	A	A	G	G	T	T	C	C	A	A	A	A	G	G	G	G	G	G	A	A	A	A	T	T	G	G	T	T	A	A	C	C	C	C	C	C	A	A	G	G	C	C	A	A	T	T	C	C	C	C	T	T	C	C	T	T	G	G	T	T	C	C	G	G	T	T	A	A	C	C	A	A	A	A	C	C	T	T	C	C	C	C	G	G	T	T	G	G	T	T	G	G	G	G	G	G	T	T	G	G	NA	NA	A	G	A	G	A	A	C	T	A	A	G	G	G	A	A	G	A	A	G	G	C	C	G	G	A	A	A	A	A	A	T	T	C	C	C	C	A	A	T	T	T	T	C	C	A	A	C	C	A	A	A	A	A	A	G	G	C	C	G	G	C	T	A	A	G	G	A	A	C	C	G	G	G	A	C	A	C	T	T	T	G	C	T	T	A	A	C	C	T	T	A	A	A	G	G	G	A	A	G	G	C	C	G	A	T	G	G	A	A	A	A	A	NA	NA	C	C	A	G	G	A	G	G	G	G	C	C	G	G	G	G	G	A	C	C	T	T	A	A	G	G	C	C	A	A	G	G	T	T	A	A	T	T	G	G	A	A	C	G	G	A	C	C	G	G	T	G	T	T	T	T	C	C	A	A	C	T	T	C	C	T	A	A	A	A	G	G	G	G	A	A	T	C	A	T	A	A	G	G	A	A	T	T	A	A	G	G	G	G	C	A	A	A	G	G	G	G	T	T	T	T	T	T	A	A	C	C	G	G	C	C	C	C	G	G	G	G	T	T	G	G	A	A	A	A	C	C	G	G	A	A	A	A	T	T	G	G	A	A	T	T	A	A	C	C	G	G	T	T	G	G	A	A	C	A	A	G	C	C	G	C	G	G	C	C	T	T	A	A	G	G	G	A	C	T	T	T	T	G	T	T	C	T	G	G
CC	OR3181f47	NA	NA	1	NA	G	C	NA	NA	A	G	C	T	G	A	G	G	T	T	A	G	T	C	A	G	C	C	C	C	G	A	A	T	T	C	A	C	C	T	T	T	T	T	G	G	G	G	T	T	C	C	T	C	T	C	A	G	G	G	A	C	T	A	G	G	A	G	C	C	C	C	A	G	C	C	C	C	A	A	A	G	T	G	G	G	G	C	G	G	C	G	A	A	G	G	C	A	A	T	C	C	A	C	T	T	C	T	A	A	C	C	A	G	T	T	G	C	G	T	C	T	C	T	C	C	G	G	G	A	G	G	G	G	T	A	A	G	G	A	C	T	T	A	T	T	G	G	G	G	NA	NA	T	T	A	A	A	C	A	G	A	T	T	C	C	C	T	C	C	A	T	C	A	G	A	A	A	C	C	T	G	G	T	G	G	G	G	G	C	A	C	C	A	G	C	T	T	C	G	G	G	G	A	G	A	A	C	C	G	G	T	T	T	A	T	C	A	G	G	A	C	C	G	A	G	G	G	T	C	C	A	A	NA	NA	G	G	T	C	C	C	G	C	G	A	C	C	A	C	T	C	C	T	A	A	T	T	A	A	C	G	C	T	C	C	T	T	T	C	A	G	C	C	G	C	A	A	G	A	G	G	A	G	A	G	G	G	C	A	A	A	T	T	NA	NA	C	C	T	C	C	T	C	C	T	C	T	C	T	G	NA	NA	G	G	C	C	T	G	G	G	A	C	T	C	T	C	G	G	T	C	C	C	T	A	T	T	A	G	T	G	C	A	NA	NA	T	C	A	G	A	G	A	G	A	A	T	C	G	G	G	T	C	C	G	G	G	C	T	T	A	A	C	A	C	C	C	T	T	T	G	G	C	C	G	T	C	G	T	T	C	C	C	C	G	G	A	G	A	G	G	G	A	G	C	C	C	G	C	C	C	C	C	T	A	G	G	G	G	G	G	C	C	A	T	T	T	C	C	C	T	C	C	C	G	C	A	G	NA	NA	C	C	A	A	G	C	G	A	C	T	C	C	G	G	C	C	C	C	G	A	G	G	G	A	T	C	G	A	G	G	T	C	C	G	G	A	G	G	G	G	A	A	G	A	C	C	T	T	C	C	C	C	G	G	T	T	C	T	G	A	C	G	T	T	C	G	G	G	G	G	T	T	T	C	A	G	G	G	A	G	G	A	G	T	T	A	T	T	T	C	C	C	G	A	A	T	G	C	C	C	C	C	T	G	C	C	A	C	A	G	T	T	A	G	T	T	G	G	C	C	T	A	T	C	C	A	T	C	C	T	G	C	G	G	C	C	T	C	T	C	A	A	T	C	C	C	A	G	T	T	G	G	T	T	C	C	G	A	C	C	A	G	NA	NA	G	G	C	T	G	G	A	G	A	G	G	A	T	A	C	T	G	A	A	G	A	C	C	T	C	G	A	G	C	T	G	A	G	A	G	A	T	C	G	A	C	C	C	C	A	C	C	T	G	A	T	C	G	G	C	C	T	C	T	C	C	T	T	C	C	C	A	A	G	G	C	T	T	G	T	A	G	G	C	A	G	G	C	T	G	G	G	G	T	T	C	C	G	G	A	T	T	C	C	T	T	T	C	C	A	A	G	G	A	G	C	A	G	A	G	G	C	G	T	T	G	A	T	T	T	C	G	A	A	G	C	C	G	G	G	A	T	C	A	C	A	G	G	G	G	A	G	G	G	G	C	C	T	C	A	A	T	C	A	C	C	C	C	C	C	T	G	G	T	G	G	G	C	A	G	G	C	T	NA	NA	A	G	C	C	C	T	C	C	G	A	T	T	A	A	C	T	G	G	A	G	A	G	A	G	A	T	C	T	T	T	A	G	G	G	C	C	G	G	G	C	G	A	A	A	C	A	G	G	C	T	C	C	A	A	T	C	G	A	G	T	A	A	G	A	C	T	C	C	A	G	A	G	A	A	G	G	G	A	C	C	G	G	T	A	G	G	G	G	G	G	T	T	G	A	G	T	A	A	C	T	NA	NA	C	G	A	T	C	T	A	A	A	A	C	C	C	C	C	C	T	C	C	A	G	A	C	C	C	T	A	G	T	T	C	C	G	G	A	C	G	G	T	C	C	C	A	A	T	T	T	C	T	C	G	A	C	T	C	C	G	G	G	G	C	A	A	G	C	A	T	C	C	C	G	G	G	C	C	C	NA	NA	A	A	NA	NA	C	C	G	G	G	G	T	T	G	T	T	C	G	G	NA	NA	A	G	G	A	C	A	C	C	A	G	G	C	G	G	C	C	C	T	C	C	A	A	G	A	C	T	G	G	A	A	A	G	T	T	G	G	G	A	A	A	A	G	T	T	T	T	C	C	A	A	G	A	T	T	T	T	C	A	C	C	T	A	C	C	G	A	T	T	G	C	G	G	C	C	G	G	G	A	G	T	G	G	NA	NA	NA	NA	G	G	A	G	G	G	G	G	A	A	C	T	C	C	A	A	T	A	A	A	A	C	A	G	G	A	A	A	G	T	A	A	C	C	A	A	T	C	T	C	T	T	G	A	A	G	C	T	C	C	A	G	A	C	C	T	G	A	T	C	A	G	C	C	G	G	C	C	T	G	A	A	C	T	G	G	NA	NA	C	C	C	T	A	A	T	C	T	T	A	T	T	C	A	G	G	G	C	T	C	C	A	G	C	C	A	T	T	T	C	T	C	T	C	T	C	T	A	C	C	C	G	G	G	G	T	A	G	G	C	T	A	T	A	G	G	A	A	T	T	C	A	A	G	A	A	G	A	A	C	T	G	G	T	T	G	A	C	T	A	G	C	T	NA	NA	G	T	T	C	C	C	C	C	G	A	T	C	T	C	C	C	G	A	T	C	A	A	C	T	A	G	A	G	A	A	NA	NA	G	T	C	C	T	C	G	G	A	C	C	T	G	G	C	T	G	A	A	C	G	A	A	G	C	C	G	G	C	G	NA	NA	G	G	C	C	T	C	T	C	T	C	T	C	A	T	C	T	T	C	G	G	C	C	A	A	T	C	T	C	G	G	T	T	A	A	A	A	NA	NA	A	A	G	A	C	T	T	A	G	T	G	G	A	A	A	T	A	G	G	G	T	A	A	A	G	T	T	A	T	C	T	C	G	A	A	G	G	G	T	G	C	G	T	A	A	T	C	C	T	C	G	G	T	G	G	G	A	A	G	G	A	T	T	C	C	T	G	G	C	T	C	C	G	G	C	T	T	T	C	C	G	A	A	G	A	A	C	C	G	G	A	G	A	A	C	T	A	G	NA	NA	T	C	C	T	G	A	C	C	C	T	T	T	T	C	T	C	C	C	T	C	G	A	G	A	G	G	C	C	A	G	T	T	C	C	A	G	A	C	T	C	T	G	A	T	A	A	NA	NA	C	C	T	G	G	G	C	T	T	T	A	A	T	T	G	T	T	C	C	T	T	T	C	C	G	G	A	A	T	T	G	G	NA	NA	T	T	G	A	G	T	G	A	NA	NA	A	G	A	T	T	T	A	C	C	T	T	C	T	C	C	T	G	C	T	C	C	T	G	G	T	A	A	C	G	G	A	G	G	G	G	G	NA	NA	G	C	NA	NA	A	G	A	A	G	G	G	T	G	G	A	T	C	T	NA	NA	T	T	G	A	C	C	G	G	T	T	A	A	G	G	C	T	T	C	C	C	G	G	G	C	T	T	C	C	A	G	A	A	G	A	T	C	C	A	C	T	A	G	T	C	A	A	G	A	T	C	A	A	G	G	A	G	T	T	A	A	C	C	C	G	C	C	NA	NA	T	C	C	T	NA	NA	A	C	A	A	G	G	A	G	C	A	G	C	C	A	A	G	A	G	C	C	G	G	C	C	A	A	A	A	A	A	A	A	T	C	C	A	A	G	C	C	T	T	G	A	T	A	T	T	A	G	C	T	A	C	G	A	A	T	T	C	G	G	G	G	A	A	T	C	NA	NA	T	T	A	C	A	A	G	G	C	T	A	C	G	A	C	C	G	A	T	G	G	A	C	C	C	C	G	A	C	C	G	T	C	C	C	T	G	T	T	T	G	G	C	T	G	A	T	C	G	G	C	C	T	A	G	G	C	C	T	C	G	G	C	C	G	A	A	G	G	G	C	T	A	G	G	A	G	T	NA	NA	C	C	C	C	T	T	C	T	G	C	C	C	G	A	T	C	C	T	T	C	C	C	A	A	NA	NA	C	T	A	A	C	C	A	G	G	A	G	G	A	A	NA	NA	T	T	A	G	T	T	G	G	T	C	A	A	C	T	G	G	C	C	G	G	G	A	T	T	T	T	C	C	T	C	C	T	T	G	A	T	C	T	A	G	A	G	T	T	C	T	G	T	C	C	T	T	G	G	G	G	G	G	C	C	G	G	G	A	A	A	C	C	C	T	C	T	G	G	G	G	G	A	A	A	C	C	T	C	C	G	A	A	G	G	G	G	T	T	C	C	T	T	T	T	A	A	A	A	T	T	G	G	C	T	T	T	T	T	A	A	C	C	C	C	C	C	A	A	A	A	C	G	G	G	A	A	C	C	C	C	G	C	C	C	A	A	C	C	C	T	G	G	A	A	C	C	G	A	A	A	A	G	C	C	G	G	C	T	C	T	G	A	C	C	A	G	C	C	C	T	A	G	C	T	A	A	C	C	C	C	G	G	A	A	T	T	C	T	G	A	G	A	A	A	G	G	C	C	T	T	T	T	G	G	A	T	A	A	G	A	C	C	T	C	A	A	C	T	G	C	NA	NA	G	G	C	C	G	G	A	A	G	G	G	A	A	A	T	A	C	C	G	G	T	C	A	G	T	T	G	G	T	T	T	C	G	A	A	G	G	G	G	T	A	G	T	C	A	C	A	A	T	T	A	A	A	C	G	G	T	T	T	T	G	A	G	G	G	G	A	A	T	A	C	C	C	T	G	G	A	A	G	G	C	C	C	C	T	T	G	A	A	T	G	G	G	A	C	C	G	G	C	C	G	A	C	A	G	A	NA	NA	A	G	G	G	C	C	C	C	T	T	C	C	G	C	G	T	C	T	C	C	T	G	C	T	T	T	C	C	T	T	A	G	G	A	T	T	G	A	G	G	A	A	A	G	T	T	T	C	C	C	T	T	T	T	A	T	C	C	C	C	T	G	T	C	C	C	T	G	T	T	T	A	C	G	C	C	G	G	NA	NA	A	A	T	C	C	G	G	A	T	C	G	G	G	G	A	G	T	C	A	G	T	C	A	G	C	T	A	G	C	A	G	T	G	G	T	T	NA	NA	G	G	G	A	T	T	G	C	A	A	T	T	A	A	A	G	A	G	A	C	T	A	G	G	A	A	C	G	G	G	G	A	C	T	A	G	C	C	T	C	T	T	C	C	G	T	G	A	G	A	T	G	C	T	G	G	G	G	C	C	G	G	A	A	A	G	C	C	A	G	C	C	G	T	T	C	A	A	G	T	A	G	A	A	C	G	T	C	T	C	C	A	T	T	G	C	G	A	G	G	G	A	A	A	T	G	C	G	C	A	A	C	C	C	T	A	A	A	T	T	T	C	C	G	A	G	C	G	C	C	C	C	C	C	C	C	A	G	G	A	G	G	C	C	T	C	C	C	G	G	G	G	C	C	A	G	G	G	A	T	T	T	G	T	A	G	T	T	G	C	A	A	A	G	C	T	C	C	A	A	T	C	T	T	G	G	C	T	C	C	A	A	G	A	C	T	C	C	C	C	C	G	NA	NA	C	T	T	C	A	A	T	C	G	G	G	G	G	G	C	A	NA	NA	T	C	A	A	A	G	C	C	A	A	G	G	G	G	T	A	C	T	G	A	G	G	T	T	T	T	T	C	T	C	C	C	A	A	C	T	G	G	G	G	T	T	T	T	C	C	C	A	A	A	C	C	NA	NA	A	G	G	G	A	A	C	G	G	G	NA	NA	A	G	G	G	A	G	G	G	A	G	T	C	A	T	T	C	C	T	A	A	T	T	A	A	C	C	A	A	C	C	C	T	G	A	A	T	G	G	T	C	A	G	C	C	T	T	C	T	A	A	A	A	G	A	G	A	NA	NA	C	G	A	A	A	A	A	A	NA	NA	T	T	G	G	NA	NA	A	A	NA	NA	A	A	A	C	G	A	C	T	A	G	G	G	A	A	G	G	G	G	T	T	G	G	A	A	C	C	C	C	C	T	C	C	C	C	C	G	G	A	G	A	A	A	NA	NA	A	C	G	G	T	C	G	G	A	A	A	A	G	G	C	C	T	T	G	T	G	G	T	C	G	G	G	A	C	G	A	G	A	A	T	C	C	C	T	C	A	A	C	T	G	G	G	T	G	T	G	G	NA	NA	T	T	G	G	A	G	T	T	G	A	C	C	A	G	T	T	G	G	NA	NA	G	G	A	G	G	A	G	A	G	A	C	C	A	A	C	A	C	C	A	A	A	A	T	C	T	C	T	T	A	A	G	G	G	G	G	C	G	G	T	A	A	A	C	A	T	T	T	C	C	C	A	G	G	G	C	C	T	T	C	T	G	G	G	G	G	A	T	A	A	A	G	G	T	G	A	G	T	T	T	C	C	C	T	T	G	A	A	G	C	C	C	G	T	G	G	T	G	G	A	G	T	T	C	A	A	G	G	G	A	A	C	T	C	C	NA	NA	A	A	T	T	T	C	G	G	A	A	C	T	G	T	A	T	T	C	A	A	NA	NA	A	G	T	T	C	C	A	G	G	A	T	C	T	C	T	A	A	G	A	G	G	G	G	C	A	G	G	A	A	C	NA	NA	C	T	C	T	T	C	T	T	C	C	G	C	T	T	A	G	A	G	A	G	C	C	T	C	G	G	T	C	G	A	C	C	NA	NA	C	C	G	G	A	G	T	T	G	A	C	T	T	C	T	T	T	C	T	C	A	G	C	C	G	T	C	A	G	G	T	T	C	T	G	A	G	C	G	T	A	T	G	G	G	G	A	A	T	C	T	G	A	A	C	T	C	T	G	G	G	C	C	C	T	T	G	G	C	C	A	T	C	C	C	C	G	T	T	T	C	T	A	G	T	C	C	C	G	G	A	G	A	A	C	C	G	G	A	G	T	T	G	G	G	G	T	T	C	C	G	A	G	G	G	A	T	T	C	C	G	G	T	T	A	A	T	A	G	G	T	T	G	G	C	T	G	T	C	G	A	G	C	T	A	G	A	C	A	A	C	C	G	G	G	G	T	C	G	A	T	T	T	T	NA	NA	C	C	C	T	G	A	A	G	G	A	C	C	G	G	T	T	G	G	C	T	G	A	C	G	T	T	T	T	C	G	A	A	A	G	A	A	G	G	C	T	C	G	T	C	A	A	A	A	C	T	NA	NA	T	C	T	T	T	C	G	G	C	C	A	A	A	A	G	A	A	A	C	C	A	G	G	G	C	T	A	G	G	T	G	C	A	G	T	C	C	T	C	C	A	G	G	G	NA	NA	G	G	G	C	T	A	T	T	G	G	A	G	A	G	T	C	A	A	G	G	G	G	T	C	T	T	A	G	C	A	C	G	T	C	T	C	A	G	C	C	G	G	C	C	A	A	C	T	T	T	C	C	C	T	C	C	A	G	T	T	NA	NA	C	C	T	C	G	A	C	C	T	C	C	T	T	T	C	C	T	G	G	A	G	A	A	A	A	G	C	C	C	C	T	T	G	G	T	T	C	T	C	T	G	G	G	T	T	C	G	G	T	T	G	G	G	G	C	C	T	T	T	T	A	A	T	T	C	C	G	G	T	T	G	G	G	G	G	G	G	G	A	A	C	C	T	T	G	G	C	C	T	T	NA	NA	C	C	C	C	C	C	C	C	A	A	C	C	A	A	T	T	A	A	T	T	C	C	G	G	G	G	T	T	C	C	A	A	C	C	T	T	A	A	C	C	C	C	C	C	G	G	A	A	T	T	C	C	T	T	A	A	C	C	C	C	A	A	G	G	G	G	T	T	G	G	T	T	G	G	G	G	A	A	C	C	C	C	T	T	T	T	C	C	G	G	C	C	G	G	T	T	G	G	C	C	C	C	G	G	G	G	T	T	T	T	C	C	C	C	A	A	T	T	G	G	G	G	G	G	A	A	G	G	C	C	A	A	G	G	G	G	G	G	G	G	G	G	G	G	G	G	A	A	G	G	C	C	C	C	A	A	A	A	A	A	C	C	A	A	T	T	A	A	A	A	A	A	T	T	A	A	C	C	A	A	G	G	T	T	C	C	C	C	T	T	A	A	T	T	T	T	C	C	A	A	G	G	T	T	A	A	A	A	A	A	T	T	T	T	G	G	C	C	C	C	A	A	T	T	G	G	T	T	G	G	A	A	A	A	T	T	T	T	A	A	C	C	A	A	G	G	T	T	T	T	G	G	C	C	T	T	A	A	T	T	A	A	T	T	T	T	A	A	G	G	A	A	A	A	T	T	T	T	T	T	C	C	C	C	C	C	C	C	A	A	A	A	C	C	T	T	C	C	G	G	T	T	T	T	C	C	C	C	G	G	T	T	A	A	G	G	A	A	C	C	A	A	A	A	C	C	A	A	T	T	C	C	G	G	C	C	G	G	T	T	G	G	C	C	G	G	C	C	C	C	G	G	T	T	T	T	C	C	C	C	C	C	G	G	G	G	C	C	G	G	T	T	A	A	G	G	A	A	T	T	C	C	G	G	G	G	T	T	T	T	T	T	A	A	C	C	A	A	C	C	G	G	C	C	C	C	G	G	T	T	A	A	C	C	C	C	G	G	G	G	G	G	A	A	T	T	C	C	A	A	C	C	T	T	C	C	T	T	G	G	G	G	G	G	G	G	A	A	A	A	T	T	T	T	G	G	G	G	A	A	A	A	G	G	G	G	C	C	G	G	G	G	T	T	C	C	G	G	C	C	C	C	G	G	A	A	G	G	G	G	C	C	C	C	G	G	T	T	G	G	G	G	T	T	G	G	G	G	G	G	C	C	T	T	A	A	C	C	A	A	T	T	A	A	C	C	T	T	T	T	T	T	A	A	T	T	G	G	A	A	T	T	G	G	G	G	A	A	G	G	T	T	T	T	G	G	T	T	A	A	C	C	T	T	G	G	G	G	C	C	C	C	G	G	G	G	T	T	G	G	T	T	A	A	T	T	C	C	C	C	C	C	C	C	T	T	T	T	A	A	C	C	A	A	G	G	C	C	G	G	C	C	A	A	T	T	A	A	C	C	C	C	A	A	G	G	G	G	A	A	C	C	A	A	G	G	G	G	G	G	G	G	T	T	C	C	T	T	G	G	C	C	G	G	T	T	A	A	C	C	C	C	C	C	C	C	C	C	G	G	G	G	C	C	C	C	C	C	G	G	C	C	A	A	A	A	C	C	G	G	G	G	C	C	G	G	C	C	T	T	G	G	A	A	G	G	G	G	C	C	G	G	C	C	C	C	G	G	C	C	G	G	T	T	C	C	C	C	G	G	T	T	G	G	G	G	A	A	G	G	C	C	T	T	G	G	C	C	C	C	G	G	T	T	G	G	C	C	C	C	A	A	A	A	C	C	G	G	A	A	G	G	C	C	C	C	A	A	A	G	G	G	A	A	A	A	T	T	A	A	G	G	T	T	G	G	C	C	A	A	C	C	G	G	G	G	A	A	T	T	A	A	T	T	G	G	T	T	G	G	G	G	G	G	G	G	C	C	A	A	A	A	C	C	G	G	A	A	C	C	T	T	C	C	G	G	G	G	T	T	G	G	T	T	A	A	C	C	C	C	C	C	C	C	C	C	T	T	A	A	G	G	T	T	T	T	C	C	A	A	C	C	C	C	C	C	C	C	C	C	T	T	A	A	G	G	A	A	G	G	T	T	G	G	T	T	A	A	C	C	C	C	C	C	G	G	T	T	T	T	NA	NA	C	C	A	A	C	C	G	G	C	C	G	G	G	G	A	A	T	T	T	T	C	C	G	G	C	C	C	C	T	T	C	C	A	A	C	C	A	A	A	A	C	C	C	C	T	T	G	G	G	G	C	C	A	A	T	T	G	G	A	A	G	G	C	C	G	G	G	G	G	G	G	G	T	T	C	C	C	C	T	T	G	G	T	T	A	A	T	T	G	G	A	A	A	A	G	G	T	T	G	G	T	T	A	A	C	C	T	T	A	A	T	T	G	G	T	T	C	C	T	T	A	A	T	T	C	C	T	T	G	G	G	G	A	A	C	C	T	T	T	T	T	T	C	C	A	A	C	C	T	T	NA	NA	C	C	NA	NA	C	C	C	T	C	C	C	C	C	C	T	T	T	T	T	T	G	C	C	C	T	T	C	C	G	G	G	G	G	G	C	C	A	A	G	G	A	A	A	A	T	T	C	C	G	G	T	T	G	G	T	T	A	A	C	C	T	T	A	A	T	T	T	T	G	G	G	G	C	C	C	C	G	G	A	A	NA	NA	C	C	C	C	G	G	A	A	T	T	C	C	C	C	A	A	T	T	G	G	G	G	C	C	T	T	G	G	T	T	G	G	A	A	A	A	C	C	G	G	C	C	A	A	C	C	T	T	T	T	G	G	C	C	T	T	C	C	A	A	C	C	T	T	T	T	A	A	C	C	T	T	G	G	G	G	C	C	C	C	C	C	C	C	C	C	A	A	A	A	G	G	G	G	G	G	A	A	G	G	A	A	C	C	C	C	G	G	G	G	C	C	A	A	C	C	C	C	T	T	G	G	C	C	T	T	C	C	G	G	C	C	C	C	G	G	C	C	T	C	C	C	G	G	C	C	G	G	A	A	G	G	G	G	A	A	A	A	G	G	A	A	G	G	A	A	C	C	C	C	C	C	T	T	A	A	G	G	G	G	G	G	T	T	T	T	A	A	A	A	C	C	G	G	T	T	G	G	A	A	G	G	C	C	C	C	T	T	C	C	C	C	G	G	C	T	G	C	C	C	C	T	G	T	T	T	A	G	C	C	NA	NA	C	C	G	G	A	C	G	G	NA	NA	G	G	A	G	C	C	A	T	G	G	G	C	NA	NA	T	C	NA	NA	T	C	A	A	G	G	A	A	C	T	T	T	G	G	C	T	A	G	G	G	C	C	T	T	G	A	A	A	T	C	G	G	G	G	T	C	C	T	G	A	A	G	A	T	A	G	C	A	G	G	NA	NA	G	C	A	G	C	C	G	G	A	G	A	G	NA	NA	G	C	T	T	A	A	G	A	G	G	A	G	C	C	T	T	T	A	NA	NA	C	C	A	T	G	G	A	G	C	G	T	C	A	G	C	T	C	A	C	A	A	A	G	G	A	G	C	C	G	G	T	T	C	C	C	C	G	G	T	T	T	C	G	G	C	C	A	A	C	C	T	T	T	G	NA	NA	A	A	A	C	C	C	A	A	A	A	C	C	A	A	NA	NA	G	A	C	G	T	C	C	T	G	A	C	T	T	T	C	C	A	C	G	A	C	T	G	A	NA	NA	G	G	A	A	A	G	G	G	A	A	A	G	G	A	G	A	G	A	NA	NA	T	A	A	A	A	G	G	G	A	A	G	G	A	A	A	C	G	A	G	T	T	C	G	G	T	C	T	C	A	A	G	G	A	G	A	T	G	G	A	A	G	G	C	T	T	G	NA	NA	G	G	C	T	A	A	T	T	C	T	C	T	T	T	T	T	G	G	T	T	G	A	NA	NA	G	G	G	G	A	G	C	T	C	C	C	T	A	C	A	A	T	T	C	C	T	C	T	C	C	C	C	C	G	A	C	C	T	A	NA	NA	C	C	A	G	A	A	G	A	A	G	A	G	A	G	C	C	C	C	G	G	A	A	G	G	A	A	G	G	G	G	G	G	T	T	T	A	G	T	G	A	G	T	T	C	T	C	T	T	A	G	C	T	C	C	A	G	C	C	G	A	C	C	C	C	C	T	T	C	A	A	T	C	A	A	A	A	T	T	C	T	C	A	G	G	A	G	A	C	A	A	A	G	A	A	C	T	G	A	C	C	A	T	A	A	C	C	A	G	A	A	G	G	T	T	A	G	G	G	T	G	G	G	G	A	C	T	A	G	C	C	A	G	A	G	G	G	C	A	C	T	A	C	C	C	A	G	T	T	T	C	T	C	G	A	A	G	NA	NA	C	T	G	G	G	A	C	C	G	G	C	T	G	G	C	C	C	T	C	A	A	C	A	G	C	T	G	A	T	T	G	A	C	T	G	G	A	A	A	G	A	T	T	C	A	A	C	C	T	T	C	T	C	C	C	C	A	A	G	G	C	C	C	C	C	T	A	G	T	G	T	T	G	T	A	A	T	C	T	C	T	C	C	A	G	A	A	G	A	A	C	C	C	T	G	G	T	C	T	C	A	A	A	G	A	A	A	A	T	T	A	C	A	T	C	A	A	A	G	A	G	A	C	T	G	C	C	C	C	T	A	T	G	G	G	G	A	G	C	T	G	A	C	C	C	G	C	T	G	C	C	C	C	C	A	T	A	A	C	C	G	G	C	C	T	C	C	T	T	A	NA	NA	T	T	G	A	C	C	T	T	G	G	T	T	G	G	G	G	A	G	A	A	G	G	C	C	G	G	A	G	A	C	A	A	C	T	C	C	G	G	C	A	G	A	T	T	G	G	C	A	T	C	T	T	T	T	C	C	C	C	C	C	G	A	G	C	A	C	G	G	C	T	T	C	C	T	T	T	A	A	NA	NA	A	C	T	C	C	G	G	G	G	G	G	G	C	C	G	G	G	A	T	C	A	G	T	T	C	C	C	C	T	T	G	G	C	C	C	C	T	C	C	C	T	C	C	C	NA	NA	A	A	T	T	G	A	C	A	T	C	G	C	G	G	T	T	C	C	C	C	G	A	C	T	C	T	C	C	C	A	C	T	C	C	C	T	T	C	C	G	C	C	T	A	G	G	A	A	G	A	T	T	G	G	C	A	A	A	T	C	C	C	C	C	C	A	T	T	C	T	C	T	G	G	A	G	C	C	A	A	C	C	A	G	A	A	NA	NA	T	T	T	A	A	G	C	C	G	G	C	T	C	A	C	A	G	A	T	T	G	A	G	A	A	C	C	T	C	T	C	T	C	G	A	C	T	C	C	T	C	C	A	A	T	T	NA	NA	A	A	T	T	NA	NA	T	T	G	G	C	C	C	T	NA	NA	A	G	C	C	C	C	G	A	T	T	T	T	T	A	C	T	A	A	C	A	A	G	G	G	G	G	T	A	G	A	T	A	G	G	G	A	G	G	T	A	A	C	G	G	T	C	A	A	G	G	C	T	NA	NA	A	A	G	T	G	G	A	G	G	A	C	C	C	C	G	G	NA	NA	G	G	C	C	G	A	G	G	G	G	G	G	G	A	G	G	T	T	T	T	T	C	A	C	A	A	G	C	C	T	G	G	G	G	T	C	G	G	G	A	C	C	G	A	T	A	G	A	C	G	C	T	A	G	A	A	A	A	A	A	G	G	T	G	G	G	A	A	C	C	A	A	NA	NA	A	G	G	G	A	G	C	T	C	C	T	T	C	A	T	T	G	G	G	G	C	A	G	G	C	C	G	G	A	A	G	G	G	G	T	G	C	C	C	C	G	A	C	C	T	C	C	C	NA	NA	T	C	G	G	C	A	A	A	G	G	A	G	A	A	T	A	A	G	G	G	T	T	C	C	C	C	A	A	G	C	G	G	A	A	G	G	C	C	A	A	A	A	A	G	G	G	C	G	A	G	T	T	C	C	G	A	C	C	C	C	T	T	G	A	A	A	C	C	G	G	G	A	C	T	C	C	T	T	T	T	G	G	G	T	A	A	G	G	C	T	T	T	G	G	C	C	G	G	G	G	A	T	G	G	G	G	C	G	NA	NA	G	G	C	C	G	A	C	C	A	C	G	A	G	A	C	C	T	T	G	G	G	G	G	C	C	G	T	G	G	A	G	G	C	C	T	T	C	T	A	G	T	T	NA	NA	T	T	T	A	C	C	T	A	NA	NA	T	C	G	G	C	T	A	A	C	C	G	A	T	T	A	A	G	G	C	C	G	G	G	G	C	T	A	A	A	G	A	G	C	T	T	A	G	G	G	G	G	G	A	G	C	C	NA	NA	T	A	G	G	T	T	A	G	C	C	T	T	A	G	A	A	C	T	T	C	C	C	A	A	C	C	T	C	G	A	C	T	A	G	C	C	G	G	C	C	G	C	A	G	G	G	G	T	G	A	C	T	G	C	A	A	A	G	C	C	C	C	A	G	T	C	G	C	T	C	T	G	C	T	G	A	A	A	G	A	C	C	T	T	T	C	G	G	C	T	C	C	C	A	T	T	G	G	C	C	C	C	C	C	T	T	T	G	G	G	G	G	C	C	C	C	A	A	C	C	A	G	T	A	C	A	G	G	C	C	C	C	G	G	A	A	T	C	C	C	A	A	G	A	T	T	A	T	G	A	G	A	G	G	G	A	T	A	C	T	T	C	T	A	C	C	C	C	A	A	C	C	NA	NA	C	A	G	G	G	A	C	C	A	A	A	A	C	C	NA	NA	C	T	G	G	G	G	C	C	G	C	C	G	G	A	G	G	G	G	T	C	T	C	C	C	T	T	T	T	A	A	G	G	C	C	C	C	A	A	C	C	G	A	G	G	C	C	G	A	C	T	C	C	C	T	T	T	A	G	A	C	NA	NA	G	G	G	T	G	T	T	T	T	T	T	G	T	A	A	A	C	C	A	A	A	G	C	T	G	A	G	C	G	C	G	G	G	A	G	A	G	G	G	A	T	C	C	T	C	C	A	A	C	C	C	C	T	C	C	A	A	G	G	G	T	T	C	C	G	A	T	A	T	C	T	T	G	A	C	C	C	C	T	C	C	T	A	A	T	T	G	T	A	G	T	C	A	A	T	T	C	C	C	T	C	T	A	G	C	C	G	G	G	G	NA	NA	A	A	T	T	C	C	G	G	G	A	G	A	T	C	C	C	NA	NA	G	A	A	A	T	C	G	A	A	A	C	T	G	G	C	T	A	G	G	G	C	T	C	C	A	G	G	T	C	A	G	G	C	C	C	C	G	A	G	A	C	C	NA	NA	T	C	G	G	C	A	T	T	T	T	T	A	C	T	G	G	C	T	C	G	C	T	G	A	C	C	C	C	T	A	NA	NA	G	G	G	G	C	T	T	T	G	A	G	C	NA	NA	C	C	A	A	A	G	G	A	C	T	A	G	G	G	G	G	T	C	T	A	T	C	T	C	G	G	C	T	G	C	T	G	G	A	T	C	T	T	T	T	A	G	C	C	NA	NA	A	A	G	G	A	G	T	C	T	G	G	A	G	A	G	G	T	T	T	C	G	G	T	T	T	C	G	A	A	G	A	A	T	C	T	C	T	C	T	T	G	G	A	C	A	C	C	T	C	C	G	G	T	A	A	G	G	A	C	C	A	G	A	G	A	G	T	T	G	G	T	T	T	C	T	T	G	G	G	G	A	T	G	G	G	G	T	C	C	T	C	A	NA	NA	C	C	G	G	G	A	A	A	C	C	G	G	G	G	T	C	C	C	G	G	A	G	C	T	G	A	C	C	G	G	A	G	T	T	T	C	G	G	C	T	G	G	G	A	T	C	C	C	T	C	C	T	G	A	G	G	T	T	T	T	A	G	A	G	T	T	T	T	A	A	G	G	G	A	T	G	T	G	A	A	C	C	G	G	T	C	C	T	C	C	C	T	A	G	G	A	T	G	C	C	G	G	A	G	A	G	T	C	C	T	A	G	T	C	T	C	T	C	C	T	C	C	A	A	G	G	C	T	T	T	C	C	G	T	C	T	G	G	C	T	T	T	T	T	NA	NA	G	A	T	C	G	A	NA	NA	T	T	C	C	T	T	A	C	T	A	G	A	G	G	G	G	A	C	A	A	C	T	C	C	A	G	C	C	A	A	A	C	G	G	T	G	C	T	C	T	C	A	G	A	C	C	A	A	G	G	C	A	G	G	G	C	G	G	G	T	C	C	C	C	C	C	G	A	A	G	G	A	A	G	C	C	A	G	A	G	G	T	G	G	NA	NA	C	T	C	C	C	C	C	C	G	A	C	A	G	T	C	C	C	C	C	C	G	G	C	T	G	G	G	G	C	C	G	G	G	A	T	T	C	A	C	G	G	G	T	C	T	T	C	C	G	G	G	A	G	A	T	A	G	T	C	T	T	T	G	G	G	G	A	A	A	A	T	C	T	T	T	T	G	A	C	T	A	T	G	G	A	T	T	C	G	A	A	G	T	C	G	G	A	G	T	C	T	C	A	A	C	T	G	A	C	C	A	A	A	A	A	G	G	G	A	A	A	G	T	T	T	T	C	T	C	T	C	C	A	A	G	G	T	C	NA	NA	G	G	T	G	C	C	C	C	C	T	C	T	G	G	A	G	A	A	G	C	G	G	G	A	C	T	G	G	A	A	C	C	C	C	C	C	C	C	T	T	T	G	G	A	C	C	A	G	C	T	G	G	T	T	G	G	C	T	G	G	T	T	G	G	NA	NA	G	G	A	T	T	T	G	A	NA	NA	G	C	G	T	T	T	C	C	G	G	C	T	G	T	G	A	C	A	A	A	G	A	C	G	T	C	G	A	C	C	T	G	G	G	A	A	T	C	T	A	G	G	NA	NA	A	A	C	C	C	C	A	G	C	C	T	A	C	C	T	T	G	G	C	T	G	A	C	C	C	T	A	T	G	G	C	C	T	C	C	G	C	C	NA	NA	A	T	G	A	G	G	C	T	A	G	C	C	G	T	A	A	C	T	G	G	A	A	G	G	T	C	C	C	A	T	G	G	C	T	C	T	T	C	T	C	T	T	G	G	A	G	G	A	G	A	G	G	A	T	C	C	A	A	A	T	A	A	C	C	G	G	T	C	C	C	G	G	T	T	C	C	G	G	C	T	T	A	A	A	NA	NA	T	C	G	G	G	G	C	T	C	T	C	T	A	T	C	G	C	T	T	T	A	G	A	A	T	T	A	A	G	G	G	A	C	C	G	T	A	G	C	C	T	T	NA	NA	A	G	A	A	C	G	C	C	A	A	C	G	A	A	T	A	T	C	T	C	A	A	T	T	G	G	T	C	G	A	T	T	T	G	G	G	A	G	C	A	A	C	C	A	A	G	NA	NA	C	A	T	C	T	G	T	C	T	C	C	C	C	G	A	G	A	G	T	T	G	A	A	G	NA	NA	A	A	C	C	A	G	A	A	T	T	G	A	A	G	C	C	G	T	T	G	G	G	A	C	G	A	G	C	G	G	C	C	C	T	G	T	C	T	A	A	G	C	C	G	T	C	G	G	T	T	G	G	A	A	C	C	C	A	T	T	C	T	T	T	G	G	A	C	T	G	G	G	T	A	T	T	A	C	T	C	G	G	C	T	T	C	T	T	T	T	C	C	C	T	C	A	G	G	T	C	G	G	C	G	A	G	C	A	G	G	G	G	T	C	A	T	C	C	C	C	C	C	NA	NA	C	T	C	C	G	A	C	T	A	G	T	T	T	C	G	G	G	A	A	G	A	A	G	C	A	C	G	A	A	G	G	G	G	G	C	C	T	C	A	A	G	G	G	A	A	C	C	C	G	G	G	G	T	C	T	C	G	G	C	C	C	C	A	C	C	G	T	C	T	T	T	T	A	G	G	A	A	A	G	C	C	G	G	G	T	C	G	G	T	C	G	T	A	A	A	A	A	G	A	G	T	C	A	A	T	A	T	G	C	T	T	C	C	T	G	G	T	C	NA	NA	C	C	T	T	A	T	T	T	C	C	C	A	C	C	T	G	A	G	G	C	T	C	G	A	C	C	A	A	NA	NA	C	C	NA	NA	T	A	T	C	G	T	G	G	C	C	C	C	G	A	C	C	C	G	G	T	C	T	NA	NA	A	A	G	G	T	C	NA	NA	T	C	C	T	C	T	C	C	A	G	G	G	T	T	A	A	G	A	G	G	C	T	G	G	G	G	C	C	C	T	C	T	A	A	T	T	A	G	G	G	C	C	G	T	A	A	G	A	A	A	G	G	C	A	A	A	G	G	G	A	G	A	NA	NA	NA	NA	C	C	T	T	G	G	G	A	A	G	G	G	A	G	T	C	G	G	T	C	A	G	NA	NA	C	C	C	C	G	T	A	G	G	A	T	T	T	G	T	T	A	A	A	G	A	C	G	A	T	C	C	T	G	G	NA	NA	G	A	T	T	T	T	G	T	T	C	C	C	G	T	NA	NA	T	C	C	T	C	C	C	T	C	T	C	A	T	T	C	T	G	G	G	G	C	C	A	G	C	C	A	A	C	T	G	G	T	C	G	A	C	C	G	G	G	G	G	T	A	A	A	A	C	T	G	A	G	G	G	A	C	T	T	T	A	G	NA	NA	T	T	G	G	G	G	G	A	C	T	G	A	C	C	C	T	C	T	NA	NA	C	C	NA	NA	C	A	A	A	T	T	NA	NA	C	T	A	G	A	A	C	A	C	T	T	A	A	A	T	A	A	G	T	T	A	G	T	C	C	C	C	C	G	A	C	C	G	G	A	A	C	C	T	T	G	G	C	C	G	G	A	C	C	T	G	A	C	T	G	G	G	G	T	T	T	C	T	T	C	C	T	T	C	T	A	C	C	C	T	C	G	G	T	C	G	C	A	C	C	C	A	A	NA	NA	G	G	G	G	C	T	C	C	C	C	T	T	NA	NA	T	A	A	G	G	G	C	C	C	T	G	G	G	G	C	C	G	G	G	G	A	C	G	G	T	T	C	T	A	G	T	A	C	T	T	T	T	T	C	C	C	C	G	G	C	T	G	A	C	T	T	G	T	T	T	A	G	G	A	G	A	G	C	T	A	A	A	A	T	G	G	G	C	G	C	T	A	G	G	G	G	G	T	A	T	T	T	T	G	T	C	T	A	A	T	T	T	C	G	A	G	G	C	T	C	C	G	G	A	G	G	G	G	A	C	C	C	C	A	C	G	G	G	G	G	A	T	T	T	C	T	C	T	T	T	C	T	C	G	A	G	G	A	G	A	T	A	G	G	G	C	C	A	C	A	A	C	C	A	G	C	T	G	G	G	A	C	T	G	G	C	C	G	A	G	C	C	C	C	C	C	T	C	T	C	C	T	T	G	G	A	A	G	G	C	G	A	C	T	T	G	T	C	T	C	T	G	A	A	T	G	G	T	T	G	A	C	T	C	A	A	C	T	C	C	G	A	G	C	C	G	A	T	C	T	T	C	T	G	G	T	T	C	A	A	A	T	T	A	G	A	G	C	C	G	A	G	T	C	T	G	G	C	A	G	G	T	G	T	G	G	G	C	C	C	T	A	G	G	G	G	A	G	G	A	C	C	T	C	A	A	G	A	G	G	G	G	A	C	A	G	G	A	G	A	G	A	G	G	A	C	C	C	T	T	G	C	G	C	T	T	C	A	A	C	C	C	T	T	T	C	T	C	G	A	A	A	G	A	G	A	T	G	G	C	C	A	G	G	C	G	A	C	C	C	T	A	G	C	C	A	A	C	T	A	A	G	A	G	A	NA	NA	T	C	G	G	NA	NA	C	C	G	G	T	C	C	C	G	A	C	C	A	A	G	A	C	C	C	T	T	C	A	A	C	T	C	C	G	G	G	G	G	A	A	G	G	A	G	G	A	A	G	G	C	T	A	A	T	G	T	T	G	G	C	G	T	C	C	C	A	A	C	T	C	T	A	A	A	G	A	A	G	C	A	G	C	C	T	T	T	T	G	A	C	C	C	C	G	A	G	G	T	C	A	G	C	C	G	C	T	C	A	G	C	A	T	T	A	A	T	T	G	A	G	A	NA	NA	G	A	G	G	A	G	T	T	NA	NA	A	G	C	T	C	T	G	A	G	G	A	A	C	T	A	A	G	T	G	A	C	C	A	G	C	C	C	C	C	C	T	C	A	A	C	C	T	T	C	A	G	A	C	G	C	C	G	A	C	C	C	T	A	A	G	A	G	A	T	C	G	C	G	A	C	T	G	G	T	C	A	C	C	C	C	C	A	A	C	T	A	A	G	A	A	T	G	A	C	T	T	C	A	T	G	A	C	T	G	G	C	A	G	G	T	C	C	T	C	C	G	G	C	C	T	C	C	T	C	C	C	C	T	T	G	G	T	T	A	A	C	C	A	A	C	C	G	G	C	T	A	G	C	T	C	G	C	A	T	C	G	G	T	T	C	C	C	C	T	C	C	C	C	A	C	C	T	G	A	A	G	T	G	G	G	A	A	G	G	G	A	A	A	G	T	T	A	G	A	T	G	G	T	C	C	G	C	C	G	G	G	A	T	A	G	G	G	C	A	G	A	A	G	G	A	T	C	C	G	T	G	G	T	C	T	C	G	A	G	G	G	G	NA	NA	T	C	A	G	C	G	A	A	NA	NA	A	A	T	T	G	G	T	G	T	T	T	A	T	T	A	C	A	C	A	C	NA	NA	C	T	T	T	A	A	A	A	T	T	C	C	A	G	A	G	C	C	G	G	C	C	T	T	G	G	G	C	A	A	C	G	A	G	T	G	A	G	C	C	A	G	C	C	T	T	G	A	G	A	T	A	T	T	C	C	C	T	G	A	A	G	G	A	G	G	NA	NA	NA	NA	A	G	NA	NA	G	A	C	C	G	G	C	C	T	C	C	C	G	G	A	G	C	C	G	G	NA	NA	C	T	C	T	T	C	C	A	T	G	G	A	T	C	C	T	G	T	T	C	A	G	C	C	A	G	NA	NA	C	T	T	C	C	A	C	G	G	A	G	G	G	G	T	T	G	G	T	T	A	A	T	T	G	G	G	G	A	A	A	A	A	A	C	C	A	A	G	G	G	G	A	A	A	A	G	G	C	C	G	G	A	A	A	A	C	C	G	G	T	T	T	T	G	G	C	C	T	T	C	C	G	G	A	A	A	A	A	A	A	A	G	G	C	C	G	G	T	T	A	A	G	G	A	A	C	C	G	G	G	G	C	C	T	T	T	T	G	G	T	T	A	A	T	T	C	C	A	A	A	A	G	G	A	A	A	A	C	C	A	A	T	T	A	A	A	A	A	A	A	A	C	C	G	G	G	G	G	G	A	A	T	T	A	A	G	G	G	G	C	C	C	C	A	A	G	G	C	C	G	G	A	A	T	T	G	G	T	T	G	G	A	A	C	C	A	A	C	C	G	G	T	T	T	T	T	T	C	C	A	A	T	T	C	C	T	T	A	A	A	A	G	G	G	G	A	A	C	C	T	T	A	A	G	G	A	A	T	T	A	A	G	G	G	G	C	C	A	A	G	G	G	G	T	T	T	T	T	T	NA	NA	C	C	G	G	C	C	C	C	G	G	G	G	T	T	G	G	A	A	A	A	C	C	G	G	A	A	G	G	T	T	G	G	A	A	T	T	A	A	C	C	G	G	T	T	G	G	A	A	A	A	A	A	C	C	C	C	G	G	C	C	T	T	A	A	G	G	A	A	C	C	C	C	T	T	C	C	C	C	G	G
CC	OR3207f45	NA	NA	1	NA	C	C	G	G	G	G	C	C	G	G	G	C	T	A	G	G	C	C	A	G	T	T	G	G	G	A	A	A	C	C	C	C	C	C	C	C	T	C	G	G	A	A	A	A	C	C	C	C	C	C	A	A	A	A	A	A	A	A	A	A	G	G	T	T	T	T	G	G	T	T	C	C	A	A	G	G	T	T	C	C	G	G	G	A	C	C	G	G	G	T	C	C	T	T	T	T	A	A	T	A	T	T	A	C	NA	NA	A	G	T	C	G	C	G	G	C	T	C	T	C	T	G	C	G	A	G	T	G	A	T	A	A	G	G	G	C	T	A	A	T	G	G	A	G	A	G	A	T	C	A	T	C	C	NA	NA	A	A	T	C	C	T	T	C	C	C	T	C	A	G	A	A	C	C	T	T	G	G	T	G	G	A	G	G	C	C	C	C	G	G	C	T	C	C	G	A	NA	NA	A	G	G	G	C	A	A	A	T	C	T	A	T	C	G	G	G	G	C	A	G	A	A	A	G	T	T	T	A	G	G	A	G	G	C	C	C	T	G	G	G	G	C	G	C	C	T	C	C	T	G	G	T	A	A	C	C	C	C	C	T	T	T	C	T	T	NA	NA	C	T	G	G	A	T	G	G	G	G	A	A	A	G	G	A	C	C	A	A	T	A	C	A	C	C	C	C	C	C	C	C	T	C	C	C	T	T	A	G	G	A	NA	NA	G	G	NA	NA	C	C	T	C	T	C	G	G	C	C	C	C	T	A	T	T	A	G	G	G	C	C	NA	NA	C	C	G	G	A	A	A	G	A	T	T	C	G	A	G	G	C	T	G	A	G	G	T	G	A	A	C	A	C	A	C	C	T	T	G	A	C	C	T	T	C	C	T	A	C	T	C	T	A	A	G	G	G	G	G	A	A	G	C	A	C	G	C	T	C	T	C	T	A	G	G	G	G	G	C	C	A	A	A	A	C	C	C	T	C	C	C	A	G	G	G	G	G	G	C	T	A	G	G	C	A	A	T	T	C	T	G	A	G	G	C	T	G	G	A	A	G	A	T	T	G	A	G	A	C	C	G	G	G	A	A	A	G	A	A	T	A	A	C	C	T	A	NA	NA	C	G	NA	NA	C	C	C	T	G	G	C	G	T	C	C	C	G	A	G	A	T	A	T	C	A	G	G	T	G	G	G	G	T	T	T	T	A	A	T	C	C	T	A	A	A	T	G	G	C	T	C	T	T	G	C	T	NA	NA	A	G	T	C	G	G	T	C	G	A	C	A	T	T	NA	NA	C	C	T	T	C	C	G	C	G	A	C	T	T	T	T	T	A	G	T	T	C	A	A	G	T	C	NA	NA	T	A	C	G	G	A	C	T	A	G	C	C	G	A	C	C	G	A	A	G	A	G	G	G	T	T	C	C	G	A	A	G	A	A	C	T	C	C	A	A	C	T	G	A	G	G	G	G	T	C	G	A	C	C	C	G	A	C	C	C	G	G	T	C	G	C	C	G	C	C	T	T	NA	NA	T	C	T	T	NA	NA	G	G	C	C	G	G	T	T	G	C	C	A	G	G	C	C	G	A	NA	NA	T	C	C	T	G	T	T	T	T	C	C	C	T	A	C	C	A	G	G	G	A	A	A	A	G	G	G	A	C	G	T	C	G	G	T	C	T	C	A	A	A	G	T	T	G	A	G	G	C	C	C	C	A	G	G	A	G	G	T	T	G	G	C	G	T	C	A	T	C	C	A	C	C	T	A	A	C	C	G	T	T	T	G	C	A	A	NA	NA	C	T	G	G	A	A	C	C	C	C	NA	NA	G	A	T	A	C	C	C	C	G	G	A	G	A	A	A	A	A	T	C	T	C	C	G	G	A	A	C	T	G	G	C	C	A	A	C	C	C	C	G	T	T	T	C	C	A	G	C	C	G	A	G	T	A	G	G	G	T	T	NA	NA	A	G	A	G	A	T	G	A	G	A	C	G	G	T	T	A	G	G	G	A	G	G	T	C	G	A	G	G	NA	NA	C	C	C	C	C	G	A	T	C	C	G	G	A	A	C	T	G	G	NA	NA	C	C	A	A	A	A	C	T	C	C	G	G	T	T	C	C	G	T	A	A	G	A	T	C	C	C	A	G	T	C	T	T	T	C	G	G	C	C	C	C	G	G	G	G	C	C	A	G	C	A	C	C	C	T	G	A	C	C	C	C	NA	NA	A	A	A	A	C	C	G	G	G	G	T	T	T	T	T	C	NA	NA	G	G	G	G	G	A	C	A	C	A	G	G	C	C	G	A	C	C	C	C	C	C	A	A	G	G	T	T	G	A	A	G	A	A	T	C	G	A	G	A	A	G	G	G	NA	NA	NA	NA	C	C	A	A	G	A	NA	NA	T	T	A	A	C	C	T	T	C	C	G	G	T	C	G	C	G	A	T	T	G	C	G	G	T	T	A	A	G	G	C	C	G	G	A	A	G	G	G	A	A	A	C	T	C	T	A	C	A	A	G	G	A	A	A	G	G	G	A	G	G	T	A	A	C	C	A	G	T	C	T	T	T	T	G	G	A	A	C	T	C	T	A	G	A	A	C	C	G	A	T	T	G	G	C	T	G	A	C	G	G	G	A	C	T	T	G	G	T	T	C	T	C	T	A	A	T	C	T	C	A	A	T	T	A	A	G	A	C	T	C	T	G	G	C	C	A	A	T	T	C	C	C	C	C	C	C	T	A	C	C	C	G	G	G	G	T	A	G	C	C	T	A	T	A	G	G	G	A	T	T	T	A	G	G	A	A	G	A	G	T	T	A	A	T	C	G	A	T	T	A	G	C	C	NA	NA	G	T	C	C	C	C	C	C	A	A	T	C	T	T	C	T	G	A	T	C	G	G	C	T	G	G	G	G	A	C	G	A	G	G	C	T	T	T	NA	NA	C	C	C	C	G	A	C	T	G	A	A	A	G	G	A	A	C	C	G	A	G	G	C	C	G	A	C	T	T	C	T	C	C	C	NA	NA	A	T	C	T	T	C	G	A	C	G	NA	NA	C	C	T	C	G	A	T	T	C	C	C	C	T	C	A	A	G	G	C	T	T	A	G	T	G	A	C	C	T	T	G	G	G	A	T	T	A	A	NA	NA	T	T	C	C	T	C	G	A	A	A	G	A	T	G	G	G	T	A	A	T	C	T	C	C	A	A	T	G	G	A	A	G	G	T	T	T	T	T	C	C	G	A	C	T	C	T	NA	NA	C	C	T	A	C	G	G	A	A	A	A	T	C	T	G	G	A	G	A	A	C	T	A	G	C	C	NA	NA	C	T	G	A	C	C	C	T	T	G	T	C	T	C	C	T	T	T	G	G	G	G	G	A	C	T	A	G	T	G	C	C	A	G	A	C	T	C	G	G	A	A	G	G	C	C	C	A	G	G	G	T	C	C	G	G	A	A	C	C	T	T	C	C	T	T	C	C	C	C	NA	NA	A	C	C	C	G	T	C	C	T	C	A	A	G	T	A	A	A	T	A	A	T	T	A	A	A	C	T	T	C	C	T	C	T	T	C	C	T	C	C	C	G	G	T	A	C	C	G	G	G	G	G	A	G	A	G	G	G	C	T	T	A	G	C	C	G	G	G	G	NA	NA	A	T	C	C	G	A	T	G	A	A	C	T	G	A	T	C	A	C	G	T	C	T	T	T	A	A	G	A	C	C	T	A	C	T	A	G	A	G	G	G	T	C	C	A	C	T	G	G	C	C	A	G	G	A	T	T	A	G	G	T	A	A	T	G	A	T	T	T	C	C	T	T	A	G	T	C	C	C	A	C	A	A	A	A	G	C	G	G	A	A	C	C	C	A	A	G	A	A	C	C	G	G	C	C	A	A	A	G	G	G	NA	NA	T	C	C	A	A	G	C	C	T	T	A	A	T	A	C	C	A	G	C	T	A	C	G	A	A	T	T	C	G	T	G	A	G	G	T	C	C	G	T	C	A	C	A	T	A	A	T	T	C	C	A	A	T	T	A	A	T	G	G	A	C	C	C	T	A	A	C	C	G	T	C	C	C	C	T	T	T	C	G	G	T	T	G	G	C	C	G	A	C	T	T	A	G	C	C	T	T	C	A	A	NA	NA	G	A	A	G	G	G	NA	NA	A	A	G	G	G	T	T	A	C	C	C	T	T	C	C	C	G	G	C	A	G	A	T	C	C	C	T	C	C	C	A	A	G	G	C	T	A	G	C	C	A	G	G	G	G	A	A	A	C	T	T	C	G	G	T	C	G	C	T	T	A	G	C	T	G	A	C	T	G	A	NA	NA	T	A	NA	NA	C	C	T	T	C	C	T	G	A	A	NA	NA	A	A	A	G	T	T	C	C	T	T	C	C	T	T	G	C	G	T	G	G	C	C	G	G	G	G	A	A	C	T	C	T	C	T	NA	NA	G	A	G	G	A	A	T	T	T	C	C	G	G	A	G	T	A	A	G	T	C	T	T	G	C	T	G	A	A	A	T	T	G	A	C	T	C	C	T	A	T	T	C	G	T	C	T	C	A	C	G	A	C	C	G	A	G	G	C	T	T	T	G	G	G	G	A	A	C	T	C	T	NA	NA	G	G	T	T	G	G	A	G	G	G	C	T	G	A	NA	NA	C	T	G	A	C	C	A	A	C	C	C	T	A	G	C	T	A	T	C	T	C	C	G	G	G	A	T	T	C	T	G	A	G	A	G	A	G	T	C	C	T	C	T	C	G	A	A	A	G	G	A	A	T	T	T	T	A	A	C	C	G	G	T	T	G	G	C	C	G	G	G	G	C	C	G	G	A	A	T	T	C	C	G	G	C	C	G	G	T	T	G	G	C	C	T	T	G	G	G	G	G	G	T	T	G	G	C	C	C	C	G	G	G	G	A	A	A	A	T	T	T	T	T	T	A	A	T	T	A	A	C	C	T	A	C	C	C	C	A	G	T	A	G	G	C	C	C	T	C	C	G	G	A	T	G	G	G	A	C	T	G	G	C	C	G	A	A	A	G	G	C	G	A	G	G	T	C	C	C	C	T	G	C	C	G	G	G	G	C	C	C	T	T	G	T	T	T	G	C	C	T	T	A	G	G	G	T	T	G	A	G	G	T	T	A	A	T	T	C	C	C	C	C	T	C	T	A	A	C	G	NA	NA	T	T	T	T	A	C	G	G	T	T	A	A	G	G	C	T	G	A	G	G	NA	NA	T	C	C	C	G	G	T	T	G	G	G	A	A	G	T	C	A	A	T	C	NA	NA	C	C	A	A	C	C	G	G	G	T	T	T	T	C	G	A	G	G	NA	NA	C	C	A	C	T	T	A	G	G	G	G	G	A	C	A	A	G	A	A	A	C	G	G	A	G	A	T	T	G	G	C	C	C	C	T	T	C	T	G	T	A	A	A	A	G	G	C	T	G	C	G	G	C	C	G	G	A	C	G	G	C	T	G	G	C	T	G	G	C	C	A	C	T	T	G	G	A	A	C	C	T	C	C	C	C	A	T	T	G	G	G	G	G	G	G	G	A	A	T	G	G	G	C	C	C	C	C	C	T	A	G	G	T	T	T	T	C	C	A	A	C	G	C	C	C	A	C	C	T	C	A	A	G	G	G	G	C	C	C	C	C	T	G	G	G	G	C	G	A	A	G	A	A	A	T	C	G	G	G	G	T	T	G	G	A	A	A	G	C	C	C	C	A	A	T	T	C	T	G	G	C	C	C	C	A	A	A	A	C	C	C	T	C	C	G	G	C	C	T	T	T	T	A	A	T	C	G	G	G	T	G	T	NA	NA	A	A	C	C	G	G	G	G	NA	NA	A	A	G	A	G	A	T	T	C	C	A	A	A	A	T	C	T	C	T	C	C	C	C	T	C	A	C	C	G	G	G	A	T	C	T	T	C	T	A	A	A	G	C	C	C	C	G	G	G	A	T	T	C	G	G	A	G	G	G	G	G	G	G	G	G	T	G	G	T	C	T	T	C	C	T	T	A	G	T	G	A	G	A	A	A	A	C	C	T	T	A	A	T	T	G	A	T	C	G	G	C	T	T	T	C	T	A	G	A	T	G	A	G	G	A	C	C	G	A	T	A	C	A	A	C	T	C	C	A	A	G	G	A	G	G	G	A	A	C	C	G	A	C	T	A	G	G	G	NA	NA	A	A	G	A	T	A	G	G	G	G	C	T	C	C	C	C	C	T	C	A	C	C	G	G	G	A	A	C	NA	NA	C	C	G	G	T	T	G	A	A	C	A	G	G	T	C	T	T	T	G	T	G	G	C	C	A	A	A	A	C	G	A	A	A	G	C	C	C	C	T	T	G	A	C	T	A	G	G	T	T	T	G	G	T	G	T	T	G	C	A	A	NA	NA	G	G	C	C	A	A	T	T	G	G	A	A	G	T	A	G	G	A	G	G	G	G	C	T	A	G	C	C	C	G	A	G	A	A	C	C	T	T	T	T	T	T	T	T	G	G	C	C	G	C	A	A	A	A	C	C	T	G	C	C	C	T	G	G	G	C	C	C	C	C	C	C	G	G	A	A	G	A	T	T	A	A	A	G	T	T	A	A	T	T	NA	NA	T	C	G	G	A	A	G	G	C	T	C	C	T	T	G	G	G	G	G	G	C	C	C	C	G	G	G	G	A	A	C	C	C	C	A	A	T	T	T	T	T	T	NA	NA	A	G	C	T	G	T	A	T	T	C	A	A	A	A	A	G	T	T	C	C	A	G	A	A	T	C	NA	NA	T	A	A	G	A	G	NA	NA	G	C	A	G	G	A	A	C	C	T	C	C	C	T	T	C	T	T	C	C	G	G	T	T	A	G	A	G	A	G	C	T	T	C	G	G	T	C	G	A	C	A	NA	NA	C	T	G	G	G	G	T	C	G	A	C	T	T	C	T	C	C	C	T	C	A	G	A	A	G	T	C	A	G	G	T	C	T	T	G	A	G	C	G	T	A	A	G	T	G	G	A	A	T	C	G	G	A	G	T	T	T	T	G	G	G	C	C	T	T	T	G	G	C	A	A	T	T	C	C	T	T	T	T	T	C	T	A	G	T	T	C	T	G	A	G	G	A	A	C	A	G	A	A	G	T	G	G	G	G	G	T	C	C	C	G	G	G	G	A	A	G	T	C	A	G	G	T	A	NA	NA	A	A	G	A	T	T	G	A	C	C	G	T	C	C	A	G	C	T	A	G	A	C	A	T	T	C	G	C	G	A	T	T	G	G	T	T	T	T	NA	NA	C	C	NA	NA	A	A	A	A	A	A	C	T	G	G	T	T	G	T	T	T	G	A	C	G	C	C	T	C	G	G	A	T	A	G	A	T	G	A	C	C	C	C	T	C	G	G	A	G	C	C	NA	NA	C	C	T	T	C	C	G	G	C	T	A	C	A	A	G	A	A	G	C	C	A	G	G	G	C	C	A	G	G	T	G	G	A	G	T	C	C	T	C	C	G	G	A	A	T	T	G	T	G	G	T	T	T	C	G	A	A	G	A	A	T	C	A	A	G	G	NA	NA	T	C	T	T	A	G	C	C	C	G	T	C	T	C	A	G	C	C	G	G	C	T	A	C	C	C	T	C	C	C	C	T	C	C	A	A	T	T	NA	NA	C	T	T	C	G	A	C	C	T	T	C	C	T	G	C	C	T	G	G	G	G	G	A	A	A	G	C	C	C	C	T	C	G	G	A	A	C	C	C	T	G	A	G	G	T	T	G	G	G	T	C	G	A	G	T	T	C	C	C	C	T	T	T	C	C	A	G	G	G	G	C	C	A	G	A	G	C	C	G	G	T	T	C	C	G	G	T	C	A	T	G	G	C	A	C	C	C	C	G	C	G	G	C	C	G	G	G	T	G	A	C	C	T	C	A	G	G	G	T	T	C	T	A	G	C	C	T	T	A	A	NA	NA	T	C	T	T	A	G	C	C	G	T	A	C	A	T	G	G	C	T	T	T	A	A	G	G	G	G	NA	NA	G	G	T	C	A	A	A	A	A	G	G	G	C	T	T	T	C	C	C	T	G	G	C	C	G	A	T	T	G	A	A	A	T	C	G	G	A	G	C	C	G	G	C	A	C	C	G	A	G	T	G	G	A	G	A	G	G	A	G	G	C	C	G	A	A	A	G	A	A	G	C	C	A	G	A	G	G	G	A	C	C	C	A	C	C	T	G	A	A	G	A	T	C	T	A	A	G	T	G	G	A	G	A	A	T	C	A	G	C	T	G	G	G	G	A	T	C	T	C	T	T	G	A	A	T	C	T	T	C	C	A	A	G	T	C	C	A	A	A	A	G	A	C	C	T	C	G	A	C	T	C	C	G	G	T	A	G	A	C	C	A	G	A	A	A	T	T	A	NA	NA	T	A	T	C	G	G	G	G	C	C	C	T	A	A	T	T	C	C	A	G	G	T	C	A	C	C	T	A	G	G	G	A	A	G	G	G	G	G	C	C	T	G	C	G	T	T	C	T	A	A	G	A	G	A	T	T	C	C	C	C	A	G	C	T	G	G	T	C	T	C	G	A	T	T	A	G	G	G	G	A	C	C	A	T	A	T	C	C	G	A	T	A	C	A	G	G	C	C	G	G	T	G	G	G	C	C	A	A	T	C	C	C	A	G	T	T	T	T	C	C	C	C	C	C	G	T	A	G	T	T	A	G	C	C	T	A	A	A	G	G	T	T	C	C	G	G	A	A	C	C	C	C	C	T	G	G	C	C	G	G	T	C	A	A	C	C	T	C	A	G	C	C	T	A	T	C	C	C	A	G	A	A	A	G	A	A	C	C	C	C	A	G	C	T	T	G	C	A	C	T	A	A	A	A	G	G	G	A	G	G	A	A	T	T	T	C	G	A	C	G	G	A	G	G	G	A	A	G	T	C	T	G	G	G	C	C	T	T	G	A	C	C	C	C	G	A	G	A	G	G	G	T	C	C	T	C	NA	NA	T	C	A	A	A	A	NA	NA	G	A	A	A	A	A	C	C	A	T	G	G	T	C	A	G	A	T	G	G	A	C	T	T	C	C	C	T	G	G	T	G	T	G	A	G	C	C	A	A	A	A	G	A	G	G	C	C	T	T	G	G	NA	NA	G	A	T	C	T	T	A	G	A	G	C	C	A	A	A	A	A	A	C	C	G	G	C	C	G	A	A	A	C	C	T	T	C	T	C	C	C	C	C	C	A	G	A	A	A	G	G	A	T	T	A	A	C	T	G	G	G	G	NA	NA	T	T	A	C	A	A	NA	NA	G	G	A	A	NA	NA	G	G	G	G	T	G	G	G	G	G	A	A	C	C	C	C	C	C	G	C	C	G	C	T	A	A	C	T	T	C	T	C	T	T	G	C	A	A	A	G	T	C	T	C	C	T	G	G	C	C	C	A	G	G	C	T	A	G	G	C	T	C	G	G	C	C	T	C	G	G	G	G	A	A	G	G	C	C	A	G	C	A	A	C	G	G	G	G	G	G	T	T	C	C	C	T	A	G	C	T	A	G	G	G	G	A	G	G	T	C	C	T	G	G	T	C	C	C	G	G	T	T	G	A	T	C	C	T	G	G	NA	NA	C	C	G	G	NA	NA	A	G	T	C	C	C	A	A	A	A	A	G	NA	NA	G	G	NA	NA	G	G	A	A	T	T	G	G	C	C	G	G	C	C	G	G	G	G	NA	NA	T	A	G	A	G	T	A	G	T	C	A	A	A	A	G	A	G	G	A	C	A	A	A	A	C	A	A	G	G	G	C	T	T	T	A	A	A	A	G	G	C	C	G	G	G	T	C	C	C	C	C	T	C	T	T	T	T	T	T	G	A	G	G	A	C	C	C	C	T	T	A	G	A	C	C	C	T	C	A	A	C	T	T	A	G	G	G	G	G	A	A	G	G	T	G	G	C	T	C	A	G	C	T	C	T	T	G	G	C	T	T	C	C	C	T	C	G	A	T	C	T	G	T	T	C	C	G	A	G	G	T	T	T	C	C	C	A	G	C	C	C	C	T	T	T	C	A	A	C	C	C	C	C	C	T	C	C	C	T	T	G	C	A	G	C	C	A	A	A	A	A	A	G	A	G	G	G	G	G	G	A	G	A	A	A	A	T	T	C	T	T	C	T	C	NA	NA	T	T	G	G	C	C	T	T	T	T	A	C	A	G	T	C	G	G	C	T	A	G	A	A	A	T	G	A	C	C	NA	NA	C	C	C	C	C	C	G	G	T	T	A	C	C	C	T	T	C	C	A	G	C	C	T	T	C	C	C	T	T	C	A	A	C	C	G	T	G	G	T	C	T	C	NA	NA	C	C	T	C	T	C	C	C	C	C	A	A	G	T	G	C	C	T	C	T	C	C	A	A	A	A	G	G	C	C	G	A	G	G	G	G	G	G	C	T	T	T	G	T	C	T	G	G	C	T	NA	NA	T	C	C	C	A	A	T	T	NA	NA	G	A	G	G	A	A	C	T	A	G	A	T	T	C	C	T	C	T	A	A	G	G	C	C	T	T	C	C	T	T	C	C	A	A	T	G	A	C	T	T	G	G	T	T	A	A	C	C	G	G	C	G	G	A	T	C	G	G	C	C	T	C	C	C	A	A	T	C	A	T	T	T	T	T	C	G	C	T	C	T	T	T	C	C	C	C	A	G	G	G	NA	NA	NA	NA	G	G	G	G	C	C	G	G	T	T	G	G	A	G	A	A	A	G	A	G	G	G	C	T	C	C	A	A	A	G	C	C	G	G	C	C	C	C	A	A	A	A	T	T	T	T	G	G	A	A	C	C	T	T	G	G	T	T	T	T	C	C	G	A	A	A	A	A	G	A	G	T	T	G	G	A	G	G	A	G	A	T	G	A	G	G	T	T	C	T	G	C	C	T	G	A	A	G	A	A	A	A	G	G	G	T	NA	NA	A	G	G	G	G	A	G	G	A	A	G	G	A	A	C	C	C	C	T	T	T	T	C	T	G	G	C	C	G	C	C	C	C	C	G	G	T	C	A	G	C	T	A	C	C	C	G	A	C	C	G	G	G	G	G	C	NA	NA	C	T	A	T	G	A	G	C	G	G	T	T	C	C	C	C	A	T	G	C	A	G	C	C	T	C	NA	NA	C	T	G	G	G	A	T	T	T	G	A	A	NA	NA	C	C	G	T	NA	NA	C	C	C	C	G	G	A	A	A	A	G	G	A	A	G	C	G	A	G	G	A	G	C	A	G	C	A	G	G	G	T	T	G	C	C	C	A	A	G	A	G	A	G	G	C	T	NA	NA	T	A	A	A	C	T	A	T	G	A	A	G	C	C	T	C	A	G	C	C	C	C	C	C	A	A	G	A	A	A	C	T	G	G	T	C	C	A	C	G	G	A	T	C	T	C	G	G	C	T	A	G	C	C	C	C	G	G	G	A	A	A	C	C	C	T	A	G	A	A	C	C	A	C	A	T	G	G	C	G	T	C	C	C	G	G	C	T	T	G	NA	NA	A	C	A	A	C	T	G	G	C	C	NA	NA	C	C	G	G	G	T	A	T	A	G	A	A	A	A	G	G	G	G	A	A	A	G	A	A	A	A	A	G	G	A	A	G	A	A	G	A	G	T	T	T	G	G	T	C	T	C	A	A	G	C	A	G	A	A	G	A	A	G	G	G	C	T	T	G	C	T	G	A	C	C	A	A	NA	NA	T	T	C	T	T	T	T	C	G	A	T	C	G	A	T	T	G	A	G	A	G	G	C	T	C	T	C	C	A	A	A	G	T	T	C	C	T	C	T	C	C	A	C	C	G	G	C	C	T	T	C	C	C	C	A	G	G	G	G	A	G	G	G	G	G	G	C	G	C	A	G	A	A	T	G	G	A	G	G	G	NA	NA	G	G	C	C	T	T	G	T	G	G	G	G	T	T	T	C	T	A	A	G	C	C	C	T	A	G	NA	NA	G	G	C	C	C	C	C	T	T	C	A	G	T	C	A	A	G	G	T	C	C	C	C	C	G	G	G	G	C	C	A	T	A	A	A	G	C	C	G	G	C	C	A	A	A	G	C	T	A	G	A	C	G	A	T	T	A	A	G	G	T	G	G	T	G	A	C	C	A	G	C	T	A	G	A	G	G	A	C	A	C	C	A	A	C	T	A	A	T	G	T	C	T	T	G	A	A	A	C	C	C	C	G	T	G	A	C	T	G	A	C	T	NA	NA	C	A	C	T	C	A	A	C	A	A	C	C	G	G	C	C	G	A	C	C	G	A	A	G	G	G	A	A	T	C	A	A	C	C	T	T	C	T	C	C	C	C	A	G	T	T	C	T	T	C	C	C	A	G	T	G	T	C	G	T	A	G	T	T	T	T	T	C	C	A	A	A	A	G	A	A	C	T	T	T	G	A	T	T	T	T	A	G	A	A	A	A	A	G	T	C	A	A	A	T	C	C	A	G	G	G	G	A	C	C	G	G	C	C	C	T	A	A	G	G	NA	NA	A	G	C	T	G	A	C	T	C	G	C	C	C	C	C	C	C	T	A	A	A	A	C	A	G	G	C	C	T	C	C	T	T	A	G	G	T	C	G	A	C	T	T	G	G	G	C	C	A	A	G	T	A	G	A	G	G	A	C	C	G	G	A	G	A	C	T	T	C	C	A	C	G	A	C	C	A	A	A	A	G	A	C	C	NA	NA	T	G	T	T	C	C	C	A	T	T	G	G	G	C	A	A	G	G	C	T	T	C	C	C	T	G	A	G	G	G	A	C	T	C	C	G	G	G	G	C	G	G	C	C	G	A	G	G	T	C	G	G	G	T	C	T	C	A	T	C	A	G	C	G	C	T	T	T	C	A	T	T	C	C	T	T	G	G	T	C	G	G	C	C	T	C	G	G	G	A	T	G	T	C	C	C	G	A	C	C	C	T	C	G	C	C	C	C	T	C	T	T	C	C	G	G	T	C	T	A	G	A	A	G	G	A	T	C	G	G	C	A	A	A	C	C	C	C	C	T	C	C	T	T	C	T	T	T	G	G	A	G	C	C	A	G	T	C	A	G	A	G	C	C	T	C	A	A	G	G	T	T	G	A	C	T	C	A	C	C	G	A	T	T	A	A	G	G	A	A	C	T	C	C	C	T	C	G	A	C	T	C	C	C	C	A	NA	NA	T	T	A	G	A	A	T	T	T	T	T	C	G	G	C	C	C	C	G	T	A	G	T	C	C	C	NA	NA	T	T	T	T	T	A	C	T	T	T	C	C	G	G	G	G	G	G	T	A	G	G	T	A	G	A	G	A	G	A	T	T	A	A	A	G	T	C	A	G	G	T	T	T	T	T	T	A	G	G	G	G	A	G	G	A	C	C	C	T	G	G	G	G	G	A	C	C	G	A	G	G	G	G	A	G	G	A	G	G	T	C	T	C	T	C	A	A	T	A	G	G	C	T	G	G	G	A	T	T	G	A	G	G	A	A	G	G	A	A	G	A	C	G	C	T	G	G	A	A	G	G	A	A	G	G	T	G	A	G	A	T	T	C	A	T	A	A	A	A	T	G	G	G	C	C	C	C	G	T	C	C	C	T	G	G	G	G	A	A	G	A	C	C	G	G	A	G	G	G	G	G	T	G	C	C	C	T	G	A	A	A	T	C	C	T	C	C	T	T	A	G	C	C	A	G	G	A	A	G	A	G	T	A	A	G	G	A	T	C	T	T	A	A	A	G	C	C	G	G	T	A	G	A	T	C	A	A	A	A	A	G	G	A	C	G	A	A	T	T	C	C	G	G	C	A	C	T	T	C	G	A	A	T	C	C	G	G	G	A	C	C	C	T	NA	NA	T	T	G	A	G	G	A	G	A	G	C	T	T	C	G	C	C	C	G	G	G	A	A	T	G	A	NA	NA	C	G	NA	NA	G	G	C	A	G	G	C	T	A	C	G	G	G	G	C	T	A	A	G	T	G	A	G	C	C	G	T	G	G	A	G	A	C	G	T	T	C	C	A	G	T	G	NA	NA	T	G	T	A	C	C	T	A	C	T	T	C	G	G	C	T	A	G	C	C	G	A	C	T	A	T	G	G	C	T	G	A	A	A	T	T	A	C	A	G	G	G	C	T	T	T	G	A	A	A	A	A	A	G	T	C	A	A	T	T	G	C	G	G	A	G	C	C	A	T	A	G	A	A	C	T	T	C	C	C	A	G	C	C	T	C	G	A	C	T	A	A	C	C	G	A	C	T	C	C	A	A	G	G	G	T	G	G	C	C	G	G	A	T	G	G	C	T	C	C	A	G	T	T	G	G	T	T	T	G	C	T	G	G	A	G	G	G	C	T	T	T	T	C	G	C	C	T	C	C	C	A	A	T	A	G	C	G	C	C	T	C	NA	NA	T	G	G	G	NA	NA	C	C	C	C	A	G	C	C	G	G	T	A	C	C	G	A	C	C	C	C	G	G	A	A	NA	NA	C	C	G	A	G	G	T	T	A	A	G	G	A	A	G	T	G	A	T	A	C	C	C	C	T	A	T	T	C	C	A	G	C	T	T	T	C	C	G	T	G	G	C	T	A	A	G	A	C	C	G	C	NA	NA	G	T	G	G	T	T	G	G	C	C	G	G	G	A	G	T	T	T	C	C	C	C	T	C	C	C	G	A	G	G	C	C	T	C	A	A	C	C	G	A	G	G	C	C	G	A	C	T	C	C	C	T	C	T	A	G	A	A	T	T	G	G	G	G	G	T	T	A	T	T	G	G	T	A	A	A	C	C	A	A	A	A	C	C	G	G	G	C	G	C	G	G	G	A	G	A	G	G	G	A	T	T	C	T	C	C	A	T	C	C	C	C	T	C	C	A	A	G	G	G	T	T	C	T	G	G	T	T	T	C	T	T	G	G	C	T	C	C	T	C	C	C	G	G	C	C	G	G	A	G	T	T	NA	NA	NA	NA	C	T	C	C	C	T	A	G	C	A	A	A	G	A	T	T	A	T	T	C	T	C	G	G	G	A	G	G	T	T	C	T	C	C	G	G	A	A	T	C	G	A	A	A	C	T	G	T	C	T	A	G	G	G	C	C	NA	NA	A	G	G	G	C	C	G	A	A	A	T	C	G	A	G	A	C	C	C	C	C	C	G	A	C	A	C	T	T	T	T	T	C	T	G	T	C	C	C	G	C	C	G	G	T	C	T	T	T	A	T	T	G	A	G	G	C	C	C	C	G	G	G	G	C	C	T	C	A	C	A	A	G	A	C	T	A	G	G	G	G	G	NA	NA	T	A	T	C	T	C	G	A	C	T	G	C	T	T	G	G	T	C	T	C	T	T	G	G	T	C	G	G	A	A	A	G	G	G	T	T	T	G	G	G	G	G	G	G	T	T	C	C	G	A	T	T	T	C	G	G	A	G	NA	NA	T	T	C	C	T	C	T	T	G	G	A	A	A	A	C	T	T	C	G	A	T	T	A	G	G	G	A	A	A	G	G	G	NA	NA	T	C	C	C	T	C	C	C	T	C	A	G	G	G	A	T	G	A	G	C	T	C	C	T	C	C	T	T	C	T	G	A	G	G	G	G	T	C	G	G	G	G	C	C	NA	NA	G	G	A	G	C	C	G	G	C	G	G	G	A	A	C	T	T	T	G	G	C	C	G	T	G	A	T	C	C	T	T	T	C	T	G	A	G	G	T	T	T	C	A	G	A	G	C	C	G	G	T	A	G	G	G	A	G	G	T	T	A	A	C	C	G	G	T	C	C	T	C	T	C	T	G	G	G	A	T	T	C	T	G	A	A	A	G	G	C	C	C	C	A	A	T	T	T	T	T	C	C	C	C	T	A	G	G	A	C	T	NA	NA	C	C	G	T	C	T	G	G	C	C	T	C	T	T	G	G	G	G	T	T	G	A	T	G	T	C	C	C	T	T	A	A	T	T	G	A	A	A	G	G	A	A	A	A	C	C	C	C	A	G	C	C	A	A	A	C	G	G	T	G	C	T	C	T	C	C	G	A	C	C	G	G	G	G	C	C	G	G	G	G	G	A	G	T	C	C	C	T	C	C	A	A	A	G	G	G	A	G	C	C	A	G	A	G	G	T	G	G	A	G	C	T	T	C	C	C	C	T	G	A	C	A	G	G	C	C	C	T	G	C	G	G	C	C	G	G	G	A	C	T	G	G	G	A	T	C	C	A	NA	NA	T	G	T	C	NA	NA	C	C	G	A	G	G	G	A	T	T	G	G	C	C	T	T	G	G	NA	NA	A	A	A	A	T	C	NA	NA	T	T	G	G	C	T	A	T	G	A	A	T	C	C	G	A	A	G	T	C	G	G	G	G	T	T	T	C	A	T	C	C	G	A	C	C	A	A	A	A	A	A	G	C	A	G	A	G	G	T	T	C	C	T	C	T	C	C	A	A	G	G	T	C	A	G	G	G	T	G	C	C	T	C	C	T	C	C	G	G	A	A	A	A	G	C	G	G	G	A	T	T	G	C	A	G	C	C	C	A	C	C	C	T	T	T	T	G	NA	NA	C	C	G	G	C	C	A	G	G	G	C	G	C	T	G	A	T	C	NA	NA	A	G	G	G	A	T	T	C	G	A	T	A	G	C	T	T	T	T	C	C	G	A	NA	NA	G	G	G	A	NA	NA	A	A	G	G	C	G	NA	NA	G	A	C	C	T	G	G	G	A	A	T	T	A	A	G	G	G	G	A	G	C	C	C	C	A	G	C	C	T	A	C	C	G	G	G	G	C	T	G	G	C	T	C	T	A	T	G	A	C	C	T	C	C	G	C	T	G	G	A	T	G	A	G	G	C	T	A	G	C	C	G	T	A	A	C	T	G	G	A	G	NA	NA	T	C	C	C	A	T	NA	NA	C	T	C	T	T	C	T	T	T	T	G	G	G	G	G	A	G	G	NA	NA	A	T	C	C	A	A	A	T	G	A	C	C	G	G	T	C	A	C	G	A	T	T	C	C	G	G	T	T	T	T	A	A	G	G	T	T	G	G	G	G	C	T	C	T	NA	NA	A	T	C	G	T	T	G	G	G	G	G	G	T	T	A	A	A	A	A	A	C	C	G	G	A	A	C	C	C	C	A	A	G	G	T	T	C	C	G	G	A	A	G	G	A	A	T	T	T	T	T	T	C	C	C	C	G	G	T	T	G	G	T	T	T	T	G	G	A	A	C	C	A	A	C	C	A	A	A	A	C	C	T	T	T	T	T	T	T	T	C	C	C	C	A	A	A	A	T	T	G	G	A	A	A	A	A	A	C	C	A	A	A	A	T	T	G	G	A	A	C	C	G	G	T	T	G	G	A	A	G	G	G	G	G	G	T	T	C	C	G	G	C	C	G	G	G	G	C	C	T	T	G	G	C	C	G	G	G	G	C	C	A	A	C	C	C	C	T	T	G	G	A	A	T	T	G	G	T	T	T	T	A	A	T	T	G	G	C	C	T	T	T	T	T	T	C	C	C	C	C	C	G	G	T	T	A	A	G	G	A	A	A	A	G	G	G	G	T	T	T	T	C	C	C	C	C	C	C	T	C	C	C	C	G	G	T	T	G	G	T	T	C	C	T	T	G	G	A	A	A	A	G	G	A	A	G	G	A	A	G	G	A	A	C	C	T	T	A	A	G	G	A	A	C	C	C	C	G	G	G	G	C	C	C	C	A	A	T	T	C	C	C	C	G	G	C	C	T	T	T	T	G	G	A	A	A	A	C	C	G	G	G	G	C	C	G	G	C	C	T	T	A	A	A	A	G	G	G	G	C	C	A	A	A	A	G	G	T	T	C	C	T	T	G	G	C	C	T	T	C	C	T	T	T	T	T	T	C	C	C	C	C	C	T	T	A	A	G	G	T	T	G	G	C	C	A	A	G	G	T	T	C	C	T	T	T	T	G	G	G	G	C	C	C	C	A	A	C	C	C	C	G	G	C	C	T	T	A	A	G	G	T	T	T	T	T	T	C	C	C	C	C	C	A	A	G	G	T	T	A	A	G	G	G	G	C	C	G	G	G	G	C	C	C	C	C	C	A	A	T	T	A	A	A	A	T	T	G	G	NA	NA	G	G	G	G	G	G	C	C	A	A	A	A	G	G	G	G	T	T	A	A	T	T	T	T	G	G	G	G	A	A	G	G	A	A	T	T	G	G	T	T	A	A	C	C	C	C	C	C	G	G	A	A	G	G	T	T	T	T	T	T	A	A	A	A	A	A	G	G	T	T	C	C	G	G	C	C	G	G	T	T	T	T	G	G	T	T	C	C	G	G	G	G	T	T	C	C	C	C	C	C	C	C	C	C	T	T	C	C	G	G	A	A	C	C	A	A	C	C	A	A	C	C	A	A	T	T	G	G	C	C	G	G	G	G	T	T	A	A	A	A	C	C	G	G	G	G	A	A	C	C	G	G	A	A	C	C	T	T	G	G	G	G	A	A	C	C	G	G	C	C	C	C	C	C	T	T	C	C	T	T	C	C	G	G	T	T	T	T	C	C	A	A	A	A	C	C	C	C	T	T	A	A	T	T	A	A	C	C	A	A	T	T	C	C	C	C	G	G	C	C	G	G	A	A	T	T	C	C	G	G	C	C	G	G	A	A	C	C	A	A	T	T	A	A	A	A	C	C	T	T	T	T	C	C	T	T	C	C	A	A	C	C	T	T	C	C	T	T	G	G	A	A	C	C	A	A	A	A	G	G	G	G	C	C	C	C	C	A	C	C	A	A	T	T	A	A	A	A	C	C	T	T	G	G	G	G	C	C	G	G	G	G	A	A	G	G	T	T	C	C	A	A	A	A	T	T	T	T	T	T	C	C	C	C	G	G	C	C	G	G	C	C	T	T	NA	NA	T	T	G	G	A	A	A	A	C	C	A	A	A	A	T	T	G	G	C	C	T	T	A	A	G	G	G	G	T	T	T	T	T	T	G	G	T	T	A	A	T	T	T	T	A	A	G	G	T	T	C	C	G	G	A	A	G	G	G	G	C	C	C	C	A	A	G	G	G	G	G	G	T	T	T	T	T	C	A	T	T	T	T	T	G	G	G	G	A	A	A	A	A	A	G	G	C	C	A	A	A	A	C	C	A	A	C	C	A	G	G	A	C	T	A	G	C	C	G	G	G	G	C	C	NA	NA	C	C	C	C	C	C	T	T	G	G	A	G	G	G	C	C	A	A	T	T	G	G	C	C	C	C	G	G	A	A	G	G	T	T	G	G	C	C	C	C	A	A	T	T	G	G	A	A	C	C	G	A	T	C	T	T	C	C	A	G	T	T	C	C	A	A	T	C	A	A	A	A	T	T	G	G	G	G	C	C	G	G	C	C	G	G	T	T	G	G	G	G	C	C	C	C	A	A	G	G	G	G	G	G	A	A	C	C	C	C	A	A	G	G	G	G	A	A	A	A	G	G	A	A	A	A	A	A	A	A	A	A	T	T	G	G	C	C	C	C	T	T	A	A	C	C	T	T	T	T	C	C	C	C	G	G	A	A	A	A	A	A	G	G	T	T	A	A	G	G	G	G	T	T	C	C	A	A	T	T	A	A	C	C	A	A	G	G	G	G	C	C	T	T	G	G	T	T	C	C	G	G	T	T	C	C	G	G	C	C	A	A	G	G	C	C	T	T	T	T	A	A	C	C	C	C	A	A	A	A	A	A	A	A	A	A	G	G	A	A	G	G	C	C	A	A	T	T	T	T	G	G	C	C	T	T	T	T	C	C	C	C	C	C	A	A	A	A	A	A	G	G	A	A	T	T	T	T	T	T	G	G	C	C	G	G	G	G	G	G	T	T	A	A	C	C	G	G	T	T	A	A	C	C	T	T	A	A	T	T	G	G	G	G	C	C	G	G	G	G	A	A	T	T	T	T	A	A	C	C	C	C	G	G	A	A	G	G	C	C	G	G	G	G	G	G	A	A	A	A	T	T	NA	NA	C	C	C	C	A	A	C	C	T	T	A	A	G	G	G	G	C	C	A	A	C	C	C	C	A	A	A	A	G	G	T	T	G	G	G	G	T	T	G	G	C	C	C	C	C	C	C	C	A	A	C	C	A	A	G	G	A	A	G	G	C	C	T	T	T	T	G	G	C	C	G	G	C	C	G	G	T	T	C	C	C	C	G	G	C	C	C	C	T	T	C	C	C	C	T	T	A	A	T	T	A	A	C	C	A	A	C	C	G	G	T	T	A	A	C	C	C	C	C	C	T	T	G	G	T	T	C	C	C	C	T	T	T	T	A	A	C	C	T	T	A	A	T	T	G	G	G	G	A	A	G	G	A	A	G	G	T	T	A	A	A	A	G	G	C	C	G	G	C	C	A	A	G	G	T	T	G	G	G	G	G	G	A	A	A	A	A	A	C	C	G	G	G	G	C	C	C	C	G	G	G	G	G	G	G	G	T	T	A	G	C	G	A	T	T	T	A	T	T	C	G	A	T	G	T	T	T	A	T	C	A	C	C	C	C	C	A	A	C	T	T	C	NA	NA	A	A	T	C	C	C	A	G	A	A	C	C	G	A	C	T	T	C	G	G	G	G	A	C	C	C	A	A	T	T	A	G	C	C	A	G	C	C	C	C	G	G	A	A	A	A	G	G	T	T	C	C	G	G	A	A	G	G	G	G	G	G	A	A	A	G	NA	NA	G	G	C	C	G	G	C	C	T	C	C	C	G	G	A	A	C	T	G	A	NA	NA	C	C	C	C	T	C	C	A	T	G	G	G	T	C	C	C	NA	NA	T	C	A	G	C	C	A	A	A	A	C	C	T	C	C	C	C	C	G	G	T	T	G	A	T	A	G	A	T	G	G	G	T	T	G	A	G	G	A	A	A	A	A	A	C	C	A	G	G	A	G	A	A	G	A	G	G	G	C	C	G	A	A	A	A	A	A	C	T	G	C	T	T	C	G	A	C	T	T	T	C	C	G	A	A	C	A	A	A	A	A	A	G	G	C	C	G	G	C	T	A	A	G	G	A	A	C	C	G	G	G	G	C	C	T	T	T	T	G	G	T	T	A	A	C	T	C	T	A	A	A	G	G	G	A	A	G	A	C	C	A	A	T	T	A	A	A	A	A	A	A	A	C	C	G	G	G	G	G	G	G	A	C	T	A	A	G	G	G	G	C	C	T	C	A	A	G	G	C	C	G	A	G	A	T	T	G	A	T	T	G	G	A	A	C	C	A	A	C	C	G	G	T	T	T	T	T	T	C	C	A	A	T	T	C	C	T	T	A	A	A	A	G	G	G	G	A	A	T	C	A	T	A	A	G	G	A	A	T	T	A	A	G	G	G	G	C	A	A	A	G	G	G	G	T	T	T	T	T	T	NA	NA	C	C	G	G	C	C	C	C	G	G	G	G	T	T	G	G	A	A	A	A	C	C	G	G	A	A	A	G	T	T	G	G	A	A	T	T	A	A	C	C	G	G	T	T	G	G	A	A	A	A	A	A	C	C	C	C	G	G	C	C	T	T	A	A	G	G	G	A	C	C	T	C	T	T	T	C	C	T	A	G
[truncated: 509,944 more chars]
