# Supplementary material for: Expression Quantitative Trait Loci for Extreme Host Response to Influenza A in Pre-Collaborative Cross Mice
Source: G3 (Bethesda). 2012 Feb 1;2(2):213–21. doi: 10.1534/g3.111.001800 (PMC3284329; doi:10.1534/g3.111.001800)
Supplement: Supporting Information [file supp_2.2.213_FileS2.zip › File_S2/chr2.ped]

#family	subject	father	mother	sex	phenotype	JAX00482024		JAX00090631		JAX00482026		JAX00482027		JAX00482028		JAX00482029		JAX00482031		JAX00090634		JAX00482036		JAX00482037		JAX00482040		JAX00090637		JAX00215381		JAX00482046		JAX00482047		JAX00482049		JAX00482050		JAX00482052		JAX00482053		JAX00482056		JAX00482059		JAX00482060		JAX00482062		JAX00482066		JAX00090650		JAX00090651		JAX00482068		JAX00482079		JAX00090654		JAX00482080		JAX00090655		JAX00482081		JAX00482082		JAX00482085		JAX00482087		JAX00090657		JAX00215388		JAX00090658		JAX00482094		JAX00090663		JAX00482096		JAX00482099		JAX00482105		JAX00482106		JAX00090671		JAX00090673		JAX00482109		JAX00482110		JAX00482112		JAX00482118		JAX00090677		JAX00482123		JAX00482128		JAX00482131		JAX00090680		JAX00482132		JAX00482133		JAX00482134		JAX00482135		JAX00482138		JAX00482142		JAX00482145		JAX00482146		JAX00482149		JAX00482150		JAX00482152		JAX00482155		JAX00482156		JAX00090692		JAX00482160		JAX00215400		JAX00215401		JAX00090696		JAX00482176		JAX00482179		JAX00482184		JAX00482185		JAX00482187		JAX00090699		JAX00482189		JAX00482190		JAX00482191		JAX00090700		JAX00090701		JAX00482200		JAX00482206		JAX00482207		JAX00482208		JAX00215404		JAX00090706		JAX00090707		JAX00215405		JAX00482214		JAX00482215		JAX00482216		JAX00090711		JAX00090712		JAX00482223		JAX00090713		JAX00482229		JAX00482242		JAX00482248		JAX00482251		JAX00482252		JAX00090720		JAX00482258		JAX00482262		JAX00482263		JAX00482268		JAX00090726		JAX00482271		JAX00090728		JAX00090730		JAX00482272		JAX00482274		JAX00482276		JAX00090732		JAX00090733		JAX00482278		JAX00090734		JAX00482281		JAX00482283		JAX00090737		JAX00090739		JAX00482289		JAX00090740		JAX00482293		JAX00482294		JAX00482295		JAX00482302		JAX00090744		JAX00090747		JAX00482308		JAX00482309		JAX00090751		JAX00482311		JAX00482314		JAX00215421		JAX00090753		JAX00090755		JAX00482317		JAX00482318		JAX00090757		JAX00482320		JAX00482321		JAX00482322		JAX00090758		JAX00482330		JAX00482334		JAX00482341		JAX00482342		JAX00482349		JAX00482351		JAX00090775		JAX00482356		JAX00482359		JAX00482362		JAX00090776		JAX00215427		JAX00482365		JAX00482366		JAX00482371		JAX00482373		JAX00482376		JAX00482377		JAX00090783		JAX00482380		JAX00482389		JAX00090785		JAX00090786		JAX00090790		JAX00215431		JAX00090792		JAX00482408		JAX00482410		JAX00482413		JAX00482417		JAX00482420		JAX00090798		JAX00090800		JAX00090801		JAX00482422		JAX00482425		JAX00482426		JAX00482430		JAX00482431		JAX00482437		JAX00482442		JAX00090809		JAX00482446		JAX00482447		JAX00215437		JAX00482449		JAX00482450		JAX00482453		JAX00482454		JAX00482458		JAX00482460		JAX00482462		JAX00482467		JAX00482468		JAX00482470		JAX00482475		JAX00482476		JAX00482479		JAX00482480		JAX00090823		JAX00482484		JAX00090824		JAX00482489		JAX00090827		JAX00482492		JAX00090831		JAX00482498		JAX00482499		JAX00482505		JAX00482507		JAX00090833		JAX00090835		JAX00482509		JAX00482510		JAX00482511		JAX00215447		JAX00090841		JAX00482515		JAX00482516		JAX00482517		JAX00482519		JAX00482523		JAX00482525		JAX00090848		JAX00482529		JAX00090852		JAX00482531		JAX00482532		JAX00482533		JAX00090858		JAX00482537		JAX00482538		JAX00090859		JAX00482542		JAX00482544		JAX00090860		JAX00090861		JAX00482546		JAX00215452		JAX00482549		JAX00482551		JAX00090863		JAX00090864		JAX00090865		JAX00090866		JAX00215453		JAX00215454		JAX00482560		JAX00215455		JAX00215456		JAX00482566		JAX00482568		JAX00482571		JAX00482572		JAX00482574		JAX00090876		JAX00482579		JAX00482581		JAX00482582		JAX00482583		JAX00482584		JAX00482587		JAX00090881		JAX00090882		JAX00090883		JAX00482594		JAX00482597		JAX00482600		JAX00090890		JAX00090892		JAX00482603		JAX00482610		JAX00482611		JAX00090896		JAX00482613		JAX00215461		JAX00090900		JAX00482616		JAX00482619		JAX00482624		JAX00090905		JAX00090909		JAX00482631		JAX00482632		JAX00090912		JAX00482637		JAX00482641		JAX00090918		JAX00482647		JAX00482650		JAX00482653		JAX00482659		JAX00482661		JAX00090928		JAX00482663		JAX00482664		JAX00482672		JAX00482673		JAX00215473		JAX00090932		JAX00482683		JAX00090937		JAX00482685		JAX00482686		JAX00482689		JAX00090939		JAX00090941		JAX00090943		JAX00482703		JAX00482704		JAX00090949		JAX00482707		JAX00090950		JAX00215480		JAX00482709		JAX00482710		JAX00482712		JAX00090955		JAX00482716		JAX00090958		JAX00090959		JAX00215485		JAX00482724		JAX00482733		JAX00482747		JAX00090966		JAX00090967		JAX00482752		JAX00090973		JAX00482757		JAX00482758		JAX00482763		JAX00482768		JAX00090988		JAX00482778		JAX00090991		JAX00090992		JAX00482785		JAX00482788		JAX00482790		JAX00482795		JAX00482804		JAX00482808		JAX00482813		JAX00091004		JAX00482816		JAX00215502		JAX00482818		JAX00215505		JAX00482827		JAX00091016		JAX00091019		JAX00091020		JAX00482832		JAX00482833		JAX00482835		JAX00482836		JAX00482837		JAX00482838		JAX00091028		JAX00091031		JAX00482849		JAX00091037		JAX00091038		JAX00482853		JAX00482855		JAX00482856		JAX00482857		JAX00482858		JAX00482862		JAX00091048		JAX00215518		JAX00482877		JAX00482880		JAX00482886		JAX00215521		JAX00091060		JAX00482888		JAX00091062		JAX00482898		JAX00091063		JAX00482904		JAX00215524		JAX00091072		JAX00091075		JAX00215527		JAX00482926		JAX00482927		JAX00482931		JAX00482932		JAX00482933		JAX00482934		JAX00482940		JAX00091083		JAX00091084		JAX00091085		JAX00482942		JAX00091087		JAX00482946		JAX00091088		JAX00091091		JAX00482957		JAX00482960		JAX00482961		JAX00091093		JAX00482963		JAX00482972		JAX00091097		JAX00482977		JAX00215535		JAX00215536		JAX00091102		JAX00091104		JAX00091105		JAX00091107		JAX00482999		JAX00483000		JAX00483004		JAX00483005		JAX00483006		JAX00091110		JAX00483012		JAX00091113		JAX00483033		JAX00091119		JAX00483035		JAX00483037		JAX00483040		JAX00483041		JAX00091124		JAX00091126		JAX00091127		JAX00483055		JAX00091129		JAX00483060		JAX00091130		JAX00483067		JAX00483069		JAX00483070		JAX00483077		JAX00483079		JAX00483080		JAX00091136		JAX00483087		JAX00483091		JAX00091139		JAX00091140		JAX00091141		JAX00483096		JAX00215548		JAX00091142		JAX00483098		JAX00483106		JAX00483111		JAX00091149		JAX00091150		JAX00483121		JAX00091152		JAX00483122		JAX00483125		JAX00483134		JAX00483136		JAX00483140		JAX00483141		JAX00483142		JAX00091158		JAX00483148		JAX00483150		JAX00483151		JAX00483153		JAX00091163		JAX00483156		JAX00483162		JAX00091168		JAX00483171		JAX00483176		JAX00483178		JAX00215561		JAX00483179		JAX00483181		JAX00483182		JAX00091174		JAX00483198		JAX00091175		JAX00483208		JAX00091179		JAX00091180		JAX00483209		JAX00483211		JAX00483213		JAX00215566		JAX00483215		JAX00483219		JAX00483226		JAX00483229		JAX00483231		JAX00091188		JAX00091189		JAX00483236		JAX00091191		JAX00091192		JAX00091193		JAX00483239		JAX00483242		JAX00483243		JAX00091196		JAX00483249		JAX00483250		JAX00483253		JAX00483256		JAX00483257		JAX00215572		JAX00215573		JAX00483261		JAX00483264		JAX00483270		JAX00091206		JAX00091207		JAX00483279		JAX00483287		JAX00483289		JAX00483291		JAX00483292		JAX00091212		JAX00091213		JAX00483299		JAX00483303		JAX00091214		JAX00483304		JAX00483306		JAX00483314		JAX00483315		JAX00483316		JAX00483317		JAX00483318		JAX00091225		JAX00483320		JAX00483322		JAX00215581		JAX00483323		JAX00483324		JAX00483325		JAX00483328		JAX00215582		JAX00091228		JAX00091231		JAX00483340		JAX00091232		JAX00483350		JAX00483353		JAX00483356		JAX00215583		JAX00483357		JAX00483358		JAX00091242		JAX00091243		JAX00215586		JAX00483360		JAX00483364		JAX00091248		JAX00091252		JAX00483375		JAX00091253		JAX00483377		JAX00483382		JAX00483384		JAX00483391		JAX00091262		JAX00483409		JAX00483411		JAX00483414		JAX00215594		JAX00483417		JAX00483421		JAX00483424		JAX00483425		JAX00483427		JAX00483430		JAX00483431		JAX00483432		JAX00483433		JAX00091274		JAX00483435		JAX00483436		JAX00483437		JAX00483441		JAX00483445		JAX00483447		JAX00483450		JAX00483452		JAX00091283		JAX00483457		JAX00483463		JAX00483464		JAX00483465		JAX00483468		JAX00483469		JAX00483473		JAX00091293		JAX00483475		JAX00483476		JAX00483478		JAX00483479		JAX00091295		JAX00091296		JAX00483485		JAX00483489		JAX00483490		JAX00483492		JAX00483495		JAX00483497		JAX00091300		JAX00483498		JAX00091302		JAX00483504		JAX00483505		JAX00483507		JAX00483508		JAX00483510		JAX00483511		JAX00483512		JAX00483513		JAX00483514		JAX00483517		JAX00483519		JAX00091316		JAX00091321		JAX00483538		JAX00483539		JAX00483541		JAX00483542		JAX00091322		JAX00483547		JAX00483554		JAX00091326		JAX00483560		JAX00091332		JAX00483573		JAX00483579		JAX00483582		JAX00091339		JAX00483585		JAX00483589		JAX00483598		JAX00483599		JAX00483600		JAX00483601		JAX00483604		JAX00483609		JAX00215619		JAX00483611		JAX00091355		JAX00091357		JAX00091358		JAX00091359		JAX00091360		JAX00483617		JAX00483618		JAX00483620		JAX00091361		JAX00483622		JAX00483626		JAX00483627		JAX00483628		JAX00483631		JAX00483632		JAX00091367		JAX00091368		JAX00091369		JAX00483633		JAX00483636		JAX00483637		JAX00091371		JAX00483645		JAX00091376		JAX00483654		JAX00483660		JAX00483663		JAX00483665		JAX00091383		JAX00091384		JAX00483668		JAX00483669		JAX00483671		JAX00483674		JAX00483678		JAX00091385		JAX00091387		JAX00483689		JAX00483690		JAX00483691		JAX00483692		JAX00091388		JAX00483693		JAX00483700		JAX00483702		JAX00483712		JAX00091397		JAX00091399		JAX00483721		JAX00483722		JAX00483735		JAX00091411		JAX00483744		JAX00483747		JAX00483750		JAX00091416		JAX00483754		JAX00483756		JAX00483757		JAX00091423		JAX00483758		JAX00483761		JAX00483765		JAX00483768		JAX00091424		JAX00483772		JAX00483779		JAX00091427		JAX00091428		JAX00091431		JAX00483787		JAX00091438		JAX00483789		JAX00091439		JAX00091440		JAX00483797		JAX00091445		JAX00091446		JAX00483799		JAX00483802		JAX00483804		JAX00483805		JAX00483807		JAX00091451		JAX00091452		JAX00483809		JAX00483811		JAX00091455		JAX00091456		JAX00483816		JAX00483818		JAX00483819		JAX00483822		JAX00483826		JAX00483827		JAX00483832		JAX00483838		JAX00091463		JAX00483840		JAX00091468		JAX00091469		JAX00091471		JAX00483847		JAX00483848		JAX00483849		JAX00483850		JAX00483854		JAX00483855		JAX00483858		JAX00091478		JAX00091479		JAX00091484		JAX00215655		JAX00215656		JAX00215657		JAX00091489		JAX00091491		JAX00091492		JAX00215658		JAX00215659		JAX00215660		JAX00483877		JAX00483878		JAX00483880		JAX00091495		JAX00483883		JAX00091497		JAX00215661		JAX00483887		JAX00483888		JAX00091501		JAX00483893		JAX00483894		JAX00483895		JAX00483896		JAX00091505		JAX00483898		JAX00091506		JAX00483902		JAX00091508		JAX00215668		JAX00091511		JAX00091513		JAX00483905		JAX00483906		JAX00091516		JAX00483912		JAX00091517		JAX00091518		JAX00091522		JAX00483918		JAX00483922		JAX00091526		JAX00091528		JAX00483932		JAX00483936		JAX00091535		JAX00091537		JAX00215674		JAX00483938		JAX00483939		JAX00483942		JAX00091542		JAX00091543		JAX00483945		JAX00091545		JAX00483946		JAX00091546		JAX00215677		JAX00091552		JAX00483949		JAX00483955		JAX00091555		JAX00091557		JAX00483965		JAX00483966		JAX00091563		JAX00483969		JAX00483971		JAX00483974		JAX00483975		JAX00483976		JAX00483977		JAX00483978		JAX00091572		JAX00091573		JAX00483980		JAX00483982		JAX00483983		JAX00091574		JAX00091575		JAX00091584		JAX00091585		JAX00484003		JAX00484007		JAX00484008		JAX00484010		JAX00091592		JAX00091593		JAX00091594		JAX00484015		JAX00091597		JAX00484017		JAX00215695		JAX00484019		JAX00091602		JAX00484021		JAX00484025		JAX00215696		JAX00091607		JAX00091608		JAX00484027		JAX00484032		JAX00091611		JAX00484033		JAX00091617		JAX00091619		JAX00091620		JAX00091621		JAX00215702		JAX00484041		JAX00484043		JAX00484044		JAX00484045		JAX00484048		JAX00091623		JAX00484050		JAX00215706		JAX00091629		JAX00091630		JAX00484054		JAX00484055		JAX00215707		JAX00091631		JAX00091633		JAX00484064		JAX00091639		JAX00484068		JAX00215711		JAX00484071		JAX00484074		JAX00091643		JAX00091644		JAX00091645		JAX00484075		JAX00484078		JAX00484079		JAX00091650		JAX00484084		JAX00091653		JAX00215718		JAX00484090		JAX00091663		JAX00484096		JAX00484097		JAX00484098		JAX00484102		JAX00091667		JAX00215722		JAX00484103		JAX00484106		JAX00091674		JAX00091675		JAX00484108		JAX00484113		JAX00484116		JAX00484118		JAX00484123		JAX00091682		JAX00091684		JAX00484124		JAX00484125		JAX00484126		JAX00091687		JAX00091688		JAX00091689		JAX00484132		JAX00484136		JAX00091694		JAX00091695		JAX00484141		JAX00484150		JAX00484151		JAX00091704		JAX00091705		JAX00484152		JAX00484153		JAX00091707		JAX00484157		JAX00484159		JAX00484163		JAX00091710		JAX00091711		JAX00484170		JAX00484171		JAX00484172		JAX00484173		JAX00484174		JAX00484175		JAX00484178		JAX00484179		JAX00484183		JAX00484186		JAX00484187		JAX00091719		JAX00484188		JAX00484190		JAX00484195		JAX00215740		JAX00484200		JAX00484201		JAX00484203		JAX00484209		JAX00484211		JAX00091730		JAX00484212		JAX00484214		JAX00484217		JAX00484219		JAX00091735		JAX00091736		JAX00484231		JAX00484240		JAX00091749		JAX00484243		JAX00484245		JAX00484246		JAX00484249		JAX00091751		JAX00091753		JAX00091754		JAX00091757		JAX00484257		JAX00091761		JAX00091762		JAX00091763		JAX00091765		JAX00484270		JAX00091769		JAX00484276		JAX00091770		JAX00091772		JAX00484279		JAX00091776		JAX00484283		JAX00484285		JAX00091779		JAX00484293		JAX00484306		JAX00484309		JAX00484317		JAX00091788		JAX00484323		JAX00484325		JAX00484327		JAX00091791		JAX00484328		JAX00484330		JAX00091793		JAX00484333		JAX00484334		JAX00091795		JAX00091796		JAX00091797		JAX00484340		JAX00484344		JAX00484356		JAX00484357		JAX00484366		JAX00484367		JAX00091808		JAX00484376		JAX00484377		JAX00215764		JAX00484382		JAX00484383		JAX00484386		JAX00091812		JAX00091813		JAX00484390		JAX00484396		JAX00091816		JAX00215767		JAX00484404		JAX00091819		JAX00484407		JAX00091821		JAX00215768		JAX00484415		JAX00484420		JAX00484422		JAX00484424		JAX00091827		JAX00484427		JAX00484428		JAX00091830		JAX00484430		JAX00091831		JAX00484436		JAX00091834		JAX00484443		JAX00091835		JAX00091837		JAX00091839		JAX00484449		JAX00091840		JAX00484450		JAX00484451		JAX00091841		JAX00091842		JAX00091844		JAX00484472		JAX00484475		JAX00484485		JAX00484486		JAX00484488		JAX00484489		JAX00484493		JAX00484494		JAX00484495		JAX00091855		JAX00484501		JAX00484502		JAX00484503		JAX00484504		JAX00091857		JAX00091858		JAX00484506		JAX00091859		JAX00091860		JAX00091861		JAX00091862		JAX00484516		JAX00484519		JAX00484520		JAX00091863		JAX00484523		JAX00484525		JAX00484528		JAX00091865		JAX00484535		JAX00484543		JAX00484544		JAX00484545		JAX00484547		JAX00091871		JAX00484549		JAX00484554		JAX00091875		JAX00091877		JAX00091878		JAX00091879		JAX00484557		JAX00484558		JAX00091880		JAX00484560		JAX00484561		JAX00484563		JAX00091881		JAX00484564		JAX00484566		JAX00484567		JAX00484568		JAX00484569		JAX00484571		JAX00484572		JAX00091884		JAX00091885		JAX00484577		JAX00484580		JAX00484581		JAX00484584		JAX00484586		JAX00484588		JAX00484589		JAX00091895		JAX00484594		JAX00484595		JAX00091899		JAX00484608		JAX00484609		JAX00091901		JAX00484610		JAX00484611		JAX00484612		JAX00484623		JAX00484626		JAX00484631		JAX00091908		JAX00091909		JAX00484633		JAX00484634		JAX00484636		JAX00484642		JAX00484645		JAX00484648		JAX00484649		JAX00091915		JAX00091918		JAX00091921		JAX00484654		JAX00484655		JAX00091922		JAX00484659		JAX00484660		JAX00484663		JAX00484667		JAX00484668		JAX00484672		JAX00215791		JAX00091927		JAX00484675		JAX00484680		JAX00484681		JAX00484684		JAX00484685		JAX00484686		JAX00484689		JAX00484692		JAX00484694		JAX00091935		JAX00484699		JAX00484703		JAX00484705		JAX00484706		JAX00091937		JAX00091939		JAX00215795		JAX00484711		JAX00091940		JAX00091941		JAX00484717		JAX00215798		JAX00484731		JAX00484733		JAX00091947		JAX00484736		JAX00484737		JAX00484739		JAX00484742		JAX00484744		JAX00484748		JAX00091950		JAX00484749		JAX00091951		JAX00484751		JAX00484754		JAX00091952		JAX00484755		JAX00484757		JAX00484758		JAX00484760		JAX00484763		JAX00091953		JAX00484775		JAX00484776		JAX00091956		JAX00091958		JAX00484777		JAX00484778		JAX00484779		JAX00091961		JAX00091962		JAX00091963		JAX00484794		JAX00091965		JAX00484800		JAX00484803		JAX00484804		JAX00091966		JAX00484806		JAX00091967		JAX00091969		JAX00484813		JAX00484814		JAX00484818		JAX00091971		JAX00091972		JAX00484826		JAX00484827		JAX00484831		JAX00091978		JAX00215811		JAX00484835		JAX00484837		JAX00484841		JAX00484842		JAX00484848		JAX00484849		JAX00484853		JAX00484857		JAX00484860		JAX00091985		JAX00091987		JAX00484866		JAX00484868		JAX00091989		JAX00484869		JAX00484870		JAX00484876		JAX00215816		JAX00484878		JAX00484879		JAX00484880		JAX00484887		JAX00091999		JAX00092000		JAX00484889		JAX00484890		JAX00484891		JAX00484892		JAX00092003		JAX00484899		JAX00092004		JAX00092005		JAX00484900		JAX00092006		JAX00215824		JAX00092008		JAX00092009		JAX00484908		JAX00092010		JAX00092011		JAX00484920		JAX00484924		JAX00092016		JAX00092020		JAX00092022		JAX00092023		JAX00092024		JAX00484937		JAX00484938		JAX00484939		JAX00484942		JAX00092027		JAX00484956		JAX00484957		JAX00484961		JAX00484963		JAX00092029		JAX00484974		JAX00484975		JAX00484976		JAX00092037		JAX00092040		JAX00215837		JAX00484985		JAX00484990		JAX00484995		JAX00485000		JAX00485001		JAX00485008		JAX00092055		JAX00092056		JAX00485012		JAX00485013		JAX00485014		JAX00092060		JAX00485026		JAX00092069		JAX00485030		JAX00485034		JAX00092074		JAX00485039		JAX00485043		JAX00485048		JAX00092079		JAX00485051		JAX00092081		JAX00485053		JAX00092082		JAX00485055		JAX00485057		JAX00485059		JAX00092085		JAX00485068		JAX00485069		JAX00485074		JAX00485078		JAX00485081		JAX00092090		JAX00485084		JAX00092092		JAX00485086		JAX00485087		JAX00485090		JAX00485098		JAX00092103		JAX00485101		JAX00485106		JAX00485108		JAX00485109		JAX00215851		JAX00485112		JAX00485117		JAX00092118		JAX00092119		JAX00092120		JAX00485118		JAX00485121		JAX00485122		JAX00485123		JAX00092123		JAX00485126		JAX00485127		JAX00485129		JAX00092127		JAX00485135		JAX00092135		JAX00485136		JAX00485137		JAX00485141		JAX00092140		JAX00485142		JAX00485148		JAX00485149		JAX00485154		JAX00092161		JAX00092162		JAX00485168		JAX00485171		JAX00485173		JAX00092167		JAX00485176		JAX00485179		JAX00485183		JAX00485186		JAX00092179		JAX00485188		JAX00485189		JAX00485192		JAX00485193		JAX00485194		JAX00092185		JAX00092186		JAX00485197		JAX00485199		JAX00485201		JAX00215871		JAX00092190		JAX00485204		JAX00485205		JAX00485206		JAX00092192		JAX00485208		JAX00485222		JAX00092202		JAX00485225		JAX00485230		JAX00092208		JAX00485237		JAX00485238		JAX00092210		JAX00485242		JAX00485243		JAX00092214		JAX00485245		JAX00485249		JAX00485251		JAX00092217		JAX00485256		JAX00092220		JAX00092222		JAX00092223		JAX00485275		JAX00485276		JAX00485283		JAX00092227		JAX00485295		JAX00215884		JAX00092232		JAX00485300		JAX00485303		JAX00485304		JAX00092234		JAX00485316		JAX00485319		JAX00485320		JAX00485323		JAX00092240		JAX00485325		JAX00485326		JAX00485332		JAX00485341		JAX00485342		JAX00215891		JAX00485345		JAX00485347		JAX00092245		JAX00485348		JAX00485349		JAX00485353		JAX00485356		JAX00092248		JAX00485362		JAX00092249		JAX00485364		JAX00485366		JAX00485368		JAX00485369		JAX00092253		JAX00092254		JAX00092258		JAX00092259		JAX00485381		JAX00485383		JAX00485384		JAX00485385		JAX00092260		JAX00092261		JAX00485392		JAX00485400		JAX00092264		JAX00485406		JAX00485413		JAX00485415		JAX00485418		JAX00485419		JAX00092267		JAX00485421		JAX00485425		JAX00485429		JAX00485433		JAX00485434		JAX00092274		JAX00485435		JAX00485437		JAX00485443		JAX00485445		JAX00092280		JAX00092282		JAX00485450		JAX00092290		JAX00092291		JAX00092292		JAX00485465		JAX00485466		JAX00485471		JAX00485472		JAX00485473		JAX00485475		JAX00485477		JAX00092294		JAX00485488		JAX00485491		JAX00092300		JAX00092301		JAX00485503		JAX00485505		JAX00092305		JAX00092309		JAX00485524		JAX00485525		JAX00485530		JAX00485533		JAX00092315		JAX00092316		JAX00215904		JAX00485551		JAX00485556		JAX00485557		JAX00092326		JAX00485573		JAX00485574		JAX00485575		JAX00485576		JAX00485577		JAX00485580		JAX00485582		JAX00485584		JAX00092332		JAX00485585		JAX00485586		JAX00485599		JAX00485600		JAX00485602		JAX00485605		JAX00485606		JAX00092338		JAX00215911		JAX00215912		JAX00092339		JAX00485610		JAX00092343		JAX00485615		JAX00485618		JAX00485620		JAX00485622		JAX00485625		JAX00092347		JAX00092349		JAX00188979		JAX00092350		JAX00092352		JAX00485635		JAX00485637		JAX00485639		JAX00215915		JAX00215916		JAX00092353		JAX00485648		JAX00485650		JAX00485665		JAX00092360		JAX00092362		JAX00485675		JAX00215920		JAX00092367		JAX00485686		JAX00485688		JAX00485697		JAX00092369		JAX00485701		JAX00092372		JAX00485708		JAX00485711		JAX00092375		JAX00485715		JAX00485717		JAX00092377		JAX00092378		JAX00092379		JAX00485727		JAX00092387		JAX00485733		JAX00215929		JAX00092392		JAX00485737		JAX00485740		JAX00485746		JAX00485753		JAX00092405		JAX00092408		JAX00485765		JAX00215936		JAX00092413		JAX00485776		JAX00485777		JAX00485779		JAX00485783		JAX00485784		JAX00485785		JAX00485786		JAX00092415		JAX00485789		JAX00485796		JAX00092416		JAX00092419		JAX00092421		JAX00485818		JAX00485821		JAX00485823		JAX00485826		JAX00092425		JAX00485837		JAX00092428		JAX00485851		JAX00092433		JAX00485863		JAX00485868		JAX00485872		JAX00485876		JAX00485877		JAX00092437		JAX00485884		JAX00215944		JAX00215945		JAX00092441		JAX00485886		JAX00485889		JAX00485891		JAX00092446		JAX00485899		JAX00485901		JAX00485904		JAX00485912		JAX00092452		JAX00485919		JAX00485923		JAX00485925		JAX00485926		JAX00485930		JAX00485932		JAX00092457		JAX00485935		JAX00485939		JAX00485940		JAX00485943		JAX00092462		JAX00092463		JAX00215954		JAX00485951		JAX00215955		JAX00485952		JAX00092464		JAX00485963		JAX00485967		JAX00485971		JAX00092467		JAX00092469		JAX00485976		JAX00485980		JAX00485983		JAX00485986		JAX00485992		JAX00485993		JAX00485994		JAX00486001		JAX00092476		JAX00486005		JAX00486007		JAX00486009		JAX00486010		JAX00486016		JAX00486018		JAX00486019		JAX00486023		JAX00486024		JAX00092479		JAX00486026		JAX00486028		JAX00486037		JAX00486038		JAX00486040		JAX00486044		JAX00486051		JAX00486052		JAX00092484		JAX00486062		JAX00486065		JAX00215961		JAX00486068		JAX00486073		JAX00486076		JAX00092489		JAX00486088		JAX00486093		JAX00092492		JAX00486098		JAX00092494		JAX00486099		JAX00092496		JAX00486101		JAX00486102		JAX00486104		JAX00486106		JAX00092497		JAX00092498		JAX00486114		JAX00486118		JAX00486122		JAX00092503		JAX00486132		JAX00486134		JAX00486136		JAX00486137		JAX00486139		JAX00486148		JAX00215972		JAX00092512		JAX00486159		JAX00486160		JAX00486161		JAX00486164		JAX00486166		JAX00092515		JAX00092516		JAX00486171		JAX00486172		JAX00486173		JAX00092520		JAX00486178		JAX00092521		JAX00486186		JAX00215976		JAX00486188		JAX00486189		JAX00486190		JAX00215978		JAX00215979		JAX00092532		JAX00486194		JAX00486198		JAX00092534		JAX00486200		JAX00486202		JAX00092537		JAX00486212		JAX00486213		JAX00092546		JAX00486223		JAX00092549		JAX00486224		JAX00486226		JAX00092554		JAX00486231		JAX00486233		JAX00092557		JAX00092558		JAX00486241		JAX00486242		JAX00092560		JAX00486245		JAX00092562		JAX00215991		JAX00486249		JAX00092564		JAX00486253		JAX00092567		JAX00486255		JAX00486258		JAX00486261		JAX00486262		JAX00486266		JAX00092575		JAX00486275		JAX00092580		JAX00486277		JAX00092581		JAX00486282		JAX00486284		JAX00486289		JAX00092587		JAX00092589		JAX00486293		JAX00486295		JAX00486296		JAX00092593		JAX00486297		JAX00092597		JAX00486300		JAX00216005		JAX00486309		JAX00486311		JAX00486312		JAX00486318		JAX00092607		JAX00486322		JAX00092609		JAX00092610		JAX00486326		JAX00486327		JAX00486334		JAX00486338		JAX00092616		JAX00486340		JAX00216009		JAX00486352		JAX00486353		JAX00486358		JAX00486360		JAX00486364		JAX00092628		JAX00486380		JAX00092631		JAX00486383		JAX00486386		JAX00486392		JAX00092637		JAX00486398		JAX00092643		JAX00486409		JAX00486410		JAX00486421		JAX00092653		JAX00486426		JAX00486427		JAX00486428		JAX00486434		JAX00486436		JAX00092663		JAX00486439		JAX00486441		JAX00486454		JAX00486461		JAX00486465		JAX00092677		JAX00216030		JAX00092694		JAX00216031		JAX00092696		JAX00486495		JAX00486498		JAX00092700		JAX00486510		JAX00216034		JAX00486512		JAX00092709		JAX00486515		JAX00092711		JAX00486519		JAX00486521		JAX00092713		JAX00092715		JAX00092718		JAX00486534		JAX00092719		JAX00486537		JAX00486538		JAX00092722		JAX00092723		JAX00092724		JAX00486547		JAX00486552		JAX00486557		JAX00486561		JAX00216038		JAX00486564		JAX00092732		JAX00486572		JAX00092733		JAX00092734		JAX00486581		JAX00092736		JAX00486586		JAX00486589		JAX00092739		JAX00092742		JAX00092750		JAX00486616		JAX00216041		JAX00486623		JAX00486626		JAX00216045		JAX00486630		JAX00486633		JAX00486635		JAX00486636		JAX00486640		JAX00486647		JAX00092777		JAX00092786		JAX00486660		JAX00486663		JAX00092789		JAX00092797		JAX00486677		JAX00486681		JAX00092799		JAX00092802		JAX00092804		JAX00486694		JAX00092809		JAX00092811		JAX00216064		JAX00486726		JAX00092834		JAX00486730		JAX00092838		JAX00216070		JAX00486740		JAX00092842		JAX00486745		JAX00092843		JAX00092844		JAX00486751		JAX00486752		JAX00092846		JAX00486755		JAX00486756		JAX00092848		JAX00486759		JAX00092853		JAX00216075		JAX00486766		JAX00486769		JAX00092862		JAX00092863		JAX00486772		JAX00092864		JAX00092865		JAX00486777		JAX00486779		JAX00486780		JAX00486781		JAX00092869		JAX00486783		JAX00216084		JAX00486786		JAX00486788		JAX00092880		JAX00486794		JAX00486795		JAX00486800		JAX00092888		JAX00092889		JAX00486804		JAX00092891		JAX00092895		JAX00486812		JAX00486818		JAX00486822		JAX00486825		JAX00092900		JAX00486833		JAX00092902		JAX00486835		JAX00486837		JAX00092905		JAX00486843		JAX00486847		JAX00092908		JAX00486856		JAX00486858		JAX00486859		JAX00486863		JAX00092912		JAX00092913		JAX00092919		JAX00486875		JAX00486876		JAX00486879		JAX00486884		JAX00092922		JAX00486888		JAX00486890		JAX00486891		JAX00486894		JAX00092924		JAX00486897		JAX00092926		JAX00092928		JAX00216095		JAX00486905		JAX00486908		JAX00092929		JAX00486913		JAX00486917		JAX00092934		JAX00216096		JAX00092936		JAX00486930		JAX00486933		JAX00486934		JAX00216098		JAX00486935		JAX00486944		JAX00486951		JAX00092941		JAX00486954		JAX00092943		JAX00486959		JAX00486960		JAX00486962		JAX00092946		JAX00486963		JAX00486964		JAX00486966		JAX00092953		JAX00092954		JAX00092955		JAX00486969		JAX00092956		JAX00092958		JAX00486972		JAX00092962		JAX00486976		JAX00216108		JAX00486979		JAX00092965		JAX00486981		JAX00486987		JAX00486988		JAX00486991		JAX00092971		JAX00092976		JAX00486999		JAX00487000		JAX00487002		JAX00487005		JAX00092979		JAX00487009		JAX00092981		JAX00216114		JAX00487015		JAX00487017		JAX00092983		JAX00487021		JAX00487022		JAX00487025		JAX00216116		JAX00487033		JAX00487034		JAX00092996		JAX00092998		JAX00487042		JAX00093000		JAX00487043		JAX00487044		JAX00093001		JAX00487050		JAX00487052		JAX00216121		JAX00093012		JAX00487054		JAX00487059		JAX00487060		JAX00487062		JAX00487063		JAX00487071		JAX00487073		JAX00487075		JAX00093022		JAX00487080		JAX00093025		JAX00487089		JAX00216127		JAX00093031		JAX00093032		JAX00487091		JAX00093039		JAX00487105		JAX00487111		JAX00216132		JAX00487120		JAX00093046		JAX00487123		JAX00093050		JAX00093054		JAX00487142		JAX00487143		JAX00093055		JAX00487146		JAX00487147		JAX00487150		JAX00093057		JAX00093059		JAX00487152		JAX00487154		JAX00487157		JAX00093063		JAX00487158		JAX00216138		JAX00487163		JAX00487164		JAX00487165		JAX00093064		JAX00093065		JAX00487171		JAX00487173		JAX00487174		JAX00216140		JAX00487188		JAX00487192		JAX00487193		JAX00487194		JAX00487196		JAX00093083		JAX00487198		JAX00487199		JAX00487201		JAX00487203		JAX00487211		JAX00093088		JAX00487212		JAX00487213		JAX00093092		JAX00093093		JAX00487222		JAX00487224		JAX00093094		JAX00093095		JAX00093096		JAX00093097		JAX00093099		JAX00093102		JAX00487233		JAX00093104		JAX00487236		JAX00487237		JAX00487242		JAX00093106		JAX00093107		JAX00487243		JAX00093111		JAX00487245		JAX00487252		JAX00093116		JAX00093120		JAX00093121		JAX00093123		JAX00487261		JAX00093126		JAX00487265		JAX00487271		JAX00093137		JAX00093138		JAX00093139		JAX00487277		JAX00487280		JAX00093143		JAX00487283		JAX00487285		JAX00487286		JAX00093148		JAX00487296		JAX00487298		JAX00093158		JAX00487300		JAX00093162		JAX00487305		JAX00093163		JAX00487306		JAX00093165		JAX00093167		JAX00093171		JAX00487319		JAX00487320		JAX00093177		JAX00093178		JAX00093180		JAX00093181		JAX00487326		JAX00093184		JAX00093186		JAX00487333		JAX00093189		JAX00093190		JAX00093191		JAX00487338		JAX00487339		JAX00093192		JAX00093193		JAX00093195		JAX00487342		JAX00487343		JAX00487349		JAX00216173		JAX00093200		JAX00093201		JAX00093202		JAX00487351		JAX00487352		JAX00487353		JAX00188980		JAX00093207		JAX00487367		JAX00093218		JAX00487380		JAX00093220		JAX00487384		JAX00487385		JAX00487387		JAX00093221		JAX00487390		JAX00487391		JAX00487392		JAX00093229		JAX00487403		JAX00487404		JAX00487410		JAX00093236		JAX00487412		JAX00487413		JAX00487416		JAX00487417		JAX00487419		JAX00093242		JAX00487426		JAX00093249		JAX00093250		JAX00487430		JAX00487432		JAX00093255		JAX00093257		JAX00093259		JAX00487437		JAX00487438		JAX00216187		JAX00093261		JAX00487439		JAX00093263		JAX00093264		JAX00487445		JAX00487448		JAX00487453		JAX00093268		JAX00487463		JAX00487464		JAX00093270		JAX00093271		JAX00487467		JAX00093272		JAX00487476		JAX00487478		JAX00093280		JAX00093281		JAX00487483		JAX00216195		JAX00487487		JAX00487489		JAX00093289		JAX00093291		JAX00093292		JAX00487494		JAX00093293		JAX00093295		JAX00487500		JAX00487502		JAX00487505		JAX00487506		JAX00093299		JAX00093302		JAX00093303		JAX00487511		JAX00487512		JAX00487515		JAX00487516		JAX00487522		JAX00093309		JAX00487525		JAX00093312		JAX00093314		JAX00093315		JAX00093317		JAX00487532		JAX00093319		JAX00487534		JAX00093321		JAX00093322		JAX00093323		JAX00487543		JAX00093328		JAX00487544		JAX00487549		JAX00093330		JAX00093338		JAX00487563		JAX00487569		JAX00487570		JAX00093347		JAX00093349		JAX00487573		JAX00093350		JAX00093353		JAX00093355		JAX00093360		JAX00487579		JAX00487580		JAX00487582		JAX00487602		JAX00093379		JAX00093380		JAX00487603		JAX00487609		JAX00093389		JAX00216236		JAX00093390		JAX00216237		JAX00487620		JAX00487621		JAX00093399		JAX00093400		JAX00093401		JAX00093405		JAX00487634		JAX00487636		JAX00487637		JAX00487639		JAX00093406		JAX00487640		JAX00487643		JAX00487644		JAX00093412		JAX00093413		JAX00216239		JAX00487646		JAX00487649		JAX00487651		JAX00093420		JAX00487657		JAX00487661		JAX00188984		JAX00093425		JAX00487666		JAX00487667		JAX00093427		JAX00093428		JAX00487670		JAX00487674		JAX00216247		JAX00487683		JAX00093436		JAX00487690		JAX00093437		JAX00487693		JAX00487695		JAX00093438		JAX00093440		JAX00487700		JAX00487702		JAX00487711		JAX00093447		JAX00487716		JAX00487717		JAX00093448		JAX00093449		JAX00487719		JAX00487721		JAX00487723		JAX00093453		JAX00487729		JAX00487730		JAX00487732		JAX00487734		JAX00093456		JAX00487739		JAX00093460		JAX00093461		JAX00487741		JAX00093462		JAX00093465		JAX00487746		JAX00093466		JAX00487749		JAX00487755		JAX00487759		JAX00487760		JAX00093472		JAX00093475		JAX00093481		JAX00093486		JAX00093487		JAX00487781		JAX00487782		JAX00487784		JAX00487785		JAX00487786		JAX00487787		JAX00093489		JAX00093490		JAX00093492		JAX00487794		JAX00487797		JAX00487799		JAX00487800		JAX00093496		JAX00487804		JAX00093498		JAX00216265		JAX00093505		JAX00487807		JAX00487808		JAX00093508		JAX00487811		JAX00487813		JAX00487814		JAX00487816		JAX00487820		JAX00487822		JAX00093516		JAX00487824		JAX00093520		JAX00487826		JAX00487827		JAX00487829		JAX00216273		JAX00093525		JAX00487839		JAX00487840		JAX00093528		JAX00093531		JAX00487842		JAX00093533		JAX00487844		JAX00487845		JAX00487846		JAX00093535		JAX00093537		JAX00487851		JAX00487852		JAX00093538		JAX00216274		JAX00093545		JAX00487868		JAX00093546		JAX00093548		JAX00487873		JAX00487875		JAX00093551		JAX00487876		JAX00487877		JAX00487881		JAX00487882		JAX00487883		JAX00487884		JAX00093553		JAX00487889		JAX00093555		JAX00093557		JAX00487899		JAX00487900		JAX00216282		JAX00487906		JAX00487907		JAX00093564		JAX00487911		JAX00487912		JAX00093565		JAX00487913		JAX00093566		JAX00487919		JAX00487922		JAX00487923		JAX00487924		JAX00487926		JAX00487927		JAX00487928		JAX00487930		JAX00487932		JAX00487934		JAX00487937		JAX00093571		JAX00487939		JAX00487941		JAX00093572		JAX00093576		JAX00216286		JAX00093578		JAX00487958		JAX00487959		JAX00093579		JAX00487962		JAX00487963		JAX00487964		JAX00093584		JAX00487969		JAX00487972		JAX00487974		JAX00487975		JAX00093589		JAX00093593		JAX00487980		JAX00487984		JAX00487985		JAX00093594		JAX00093595		JAX00487987		JAX00487990		JAX00487994		JAX00487995		JAX00487996		JAX00216296		JAX00487997		JAX00093605		JAX00488002		JAX00216300		JAX00488004		JAX00488005		JAX00093610		JAX00488009		JAX00488010		JAX00093617		JAX00488018		JAX00093619		JAX00488020		JAX00093622		JAX00488022		JAX00488024		JAX00488029		JAX00093625		JAX00093626		JAX00488032		JAX00488033		JAX00093628		JAX00488039		JAX00488047		JAX00093633		JAX00216308		JAX00488050		JAX00488053		JAX00093636		JAX00488055		JAX00216310		JAX00093638		JAX00488062		JAX00093642		JAX00093644		JAX00488075		JAX00488076		JAX00093646		JAX00093647		JAX00216315		JAX00488081		JAX00093651		JAX00093653		JAX00488085		JAX00488091		JAX00488096		JAX00488104		JAX00488107		JAX00488109		JAX00488110		JAX00488111		JAX00488123		JAX00488124		JAX00093667		JAX00093669		JAX00488133		JAX00093670		JAX00093671		JAX00488135		JAX00488136		JAX00488137		JAX00488139		JAX00093672		JAX00488143		JAX00488145		JAX00488147		JAX00488148		JAX00093674		JAX00093675		JAX00093677		JAX00488152		JAX00488156		JAX00488159		JAX00488161		JAX00488162		JAX00488163		JAX00488164		JAX00093689		JAX00488171		JAX00488173		JAX00488178		JAX00093690		JAX00093695		JAX00093699		JAX00093700		JAX00216332		JAX00488189		JAX00488196		JAX00093704		JAX00093706		JAX00488203		JAX00488204		JAX00488206		JAX00093715		JAX00093716		JAX00488214		JAX00488216		JAX00093720		JAX00488218		JAX00093722		JAX00488220		JAX00488225		JAX00488229		JAX00093724		JAX00093725		JAX00488231		JAX00488232		JAX00488238		JAX00488239		JAX00216343		JAX00093729		JAX00093730		JAX00093731		JAX00093732		JAX00093737		JAX00488247		JAX00216344		JAX00488249		JAX00488250		JAX00093741		JAX00093742		JAX00488252		JAX00093743		JAX00093746		JAX00488260		JAX00093750		JAX00093751		JAX00093752		JAX00488269		JAX00488271		JAX00488272		JAX00488273		JAX00488275		JAX00093753		JAX00488282		JAX00488291		JAX00216352		JAX00093764		JAX00488293		JAX00488299		JAX00093765		JAX00488308		JAX00216355		JAX00093770		JAX00093771		JAX00488311		JAX00488313		JAX00093776		JAX00488319		JAX00488321		JAX00488322		JAX00488325		JAX00488328		JAX00216361		JAX00093784		JAX00488332		JAX00093786		JAX00093787		JAX00093788		JAX00093790		JAX00488336		JAX00093794		JAX00216366		JAX00488349		JAX00093800		JAX00488352		JAX00488356		JAX00488360		JAX00488361		JAX00488365		JAX00093801		JAX00093807		JAX00216370		JAX00488373		JAX00093809		JAX00488375		JAX00488376		JAX00093812		JAX00488377		JAX00488378		JAX00488382		JAX00488384		JAX00093814		JAX00093816		JAX00488391		JAX00093818		JAX00488393		JAX00093819		JAX00488396		JAX00093824		JAX00488398		JAX00488400		JAX00488404		JAX00488414		JAX00488415		JAX00093835		JAX00488417		JAX00488419		JAX00216376		JAX00093842		JAX00488423		JAX00093845		JAX00488425		JAX00488429		JAX00488430		JAX00488434		JAX00488435		JAX00488437		JAX00488440		JAX00488441		JAX00488442		JAX00488443		JAX00488444		JAX00093859		JAX00488445		JAX00093861		JAX00216382		JAX00488449		JAX00488453		JAX00093864		JAX00093866		JAX00488460		JAX00093867		JAX00093868		JAX00488461		JAX00216385		JAX00488466		JAX00093870		JAX00488474		JAX00093873		JAX00488477		JAX00488478		JAX00093884		JAX00488486		JAX00093887		JAX00488490		JAX00093888		JAX00488491		JAX00488498		JAX00093891		JAX00488499		JAX00488502		JAX00488504		JAX00093897		JAX00488514		JAX00093899		JAX00188990		JAX00093901		JAX00216394		JAX00093903		JAX00488519		JAX00488524		JAX00488528		JAX00488529		JAX00488531		JAX00488534		JAX00488536		JAX00488537		JAX00093911		JAX00093914		JAX00488543		JAX00488544		JAX00093917		JAX00488546		JAX00488548		JAX00093918		JAX00488549		JAX00488553		JAX00216403		JAX00488556		JAX00093926		JAX00488558		JAX00488559		JAX00488560		JAX00488562		JAX00488565		JAX00093931		JAX00488567		JAX00216405		JAX00488570		JAX00488571		JAX00093932		JAX00216407		JAX00216408		JAX00093935		JAX00488587		JAX00488595		JAX00488599		JAX00093942		JAX00488601		JAX00093943		JAX00216411		JAX00488609		JAX00093952		JAX00488615		JAX00093953		JAX00093955		JAX00488619		JAX00488622		JAX00093958		JAX00488627		JAX00488630		JAX00216416		JAX00216417		JAX00093970		JAX00488638		JAX00488639		JAX00488640		JAX00488641		JAX00488648		JAX00488654		JAX00488658		JAX00093974		JAX00488661		JAX00488663		JAX00488666		JAX00488668		JAX00488670		JAX00488672		JAX00488674		JAX00488677		JAX00488679		JAX00488680		JAX00488684		JAX00488686		JAX00093981		JAX00093982		JAX00188991		JAX00093983		JAX00488690		JAX00216425		JAX00093987		JAX00093988		JAX00093989		JAX00488706		JAX00093991		JAX00488711		JAX00488714		JAX00093995		JAX00488717		JAX00488719		JAX00488720		JAX00094000		JAX00488738		JAX00488741		JAX00216431		JAX00488744		JAX00094009		JAX00488750		JAX00488751		JAX00488752		JAX00488759		JAX00488762		JAX00216434		JAX00488769		JAX00488774		JAX00488777		JAX00094018		JAX00094020		JAX00488791		JAX00488793		JAX00488794		JAX00488795		JAX00488796		JAX00488797		JAX00094023		JAX00488803		JAX00094026		JAX00488814		JAX00094027		JAX00488816		JAX00488817		JAX00094029		JAX00094032		JAX00488822		JAX00094034		JAX00488825		JAX00488838		JAX00094038		JAX00094039		JAX00094041		JAX00094042		JAX00488846		JAX00216437		JAX00488848		JAX00488850		JAX00094046		JAX00488851		JAX00094047		JAX00094053		JAX00488858		JAX00094056		JAX00094059		JAX00216444		JAX00216445		JAX00488886		JAX00488887		JAX00488890		JAX00094070		JAX00488891		JAX00094073		JAX00488899		JAX00488902		JAX00488903		JAX00094083		JAX00094084		JAX00488915		JAX00094086		JAX00488917		JAX00488918		JAX00488919		JAX00488925		JAX00488928		JAX00488929		JAX00094089		JAX00094093		JAX00488935		JAX00094095		JAX00488942		JAX00488944		JAX00216460		JAX00488947		JAX00488950		JAX00488953		JAX00488956		JAX00488963		JAX00488967		JAX00488971		JAX00488975		JAX00488976		JAX00488978		JAX00488979		JAX00488981		JAX00488982		JAX00488987		JAX00488989		JAX00094114		JAX00488997		JAX00489009		JAX00489010		JAX00489021		JAX00489023		JAX00489024		JAX00489025		JAX00489027		JAX00489028		JAX00094123		JAX00489031		JAX00094127		JAX00489038		JAX00489039		JAX00489044		JAX00489056		JAX00489060		JAX00489064		JAX00094136		JAX00094138		JAX00489065		JAX00489066		JAX00216472		JAX00489074		JAX00489075		JAX00094142		JAX00489080		JAX00094143		JAX00489088		JAX00489089		JAX00489090		JAX00489093		JAX00489094		JAX00489096		JAX00094150		JAX00489109		JAX00489111		JAX00489113		JAX00489115		JAX00489116		JAX00489117		JAX00489121		JAX00489123		JAX00094159		JAX00489131		JAX00489133		JAX00216482		JAX00489139		JAX00489142		JAX00489145		JAX00489146		JAX00094172		JAX00489154		JAX00094175		JAX00489159		JAX00489161		JAX00489162		JAX00489168		JAX00489171		JAX00489172		JAX00094180		JAX00489176		JAX00489180		JAX00489181		JAX00489186		JAX00489200		JAX00094188		JAX00094190		JAX00094191		JAX00094193		JAX00489210		JAX00489213		JAX00489218		JAX00094199		JAX00489225		JAX00094204		JAX00489229		JAX00489230		JAX00094207		JAX00489236		JAX00489237		JAX00489238		JAX00489241		JAX00094209		JAX00489247		JAX00489248		JAX00489249		JAX00489250		JAX00489255		JAX00489256		JAX00489259		JAX00489271		JAX00489277		JAX00094219		JAX00094220		JAX00094222		JAX00489287		JAX00489289		JAX00489292		JAX00094227		JAX00094229		JAX00489307		JAX00489309		JAX00489311		JAX00489312		JAX00489315		JAX00489319		JAX00094230		JAX00489320		JAX00489321		JAX00094235		JAX00094237		JAX00489327		JAX00094238		JAX00489332		JAX00094244		JAX00489346		JAX00489347		JAX00489349		JAX00489350		JAX00489351		JAX00489354		JAX00489357		JAX00489358		JAX00489361		JAX00489366		JAX00489371		JAX00094255		JAX00489376		JAX00489377		JAX00489378		JAX00489381		JAX00094258		JAX00094261		JAX00489388		JAX00489389		JAX00489391		JAX00489393		JAX00489398		JAX00489401		JAX00094266		JAX00094268		JAX00094270		JAX00094272		JAX00489420		JAX00094275		JAX00489423		JAX00094279		JAX00489429		JAX00094282		JAX00094286		JAX00489439		JAX00489441		JAX00094288		JAX00489449		JAX00489451		JAX00489454		JAX00489455		JAX00489457		JAX00489458		JAX00489459		JAX00489460		JAX00094294		JAX00489464		JAX00489468		JAX00489472		JAX00489474		JAX00489476		JAX00489482		JAX00489488		JAX00489490		JAX00489491		JAX00094310		JAX00489494		JAX00489508		JAX00489509		JAX00489510		JAX00094314		JAX00489520		JAX00188995		JAX00489527		JAX00489529		JAX00489539		JAX00489554		JAX00489559		JAX00216493		JAX00489563		JAX00489564		JAX00489569		JAX00489570		JAX00216497		JAX00489576		JAX00489578		JAX00489583		JAX00489585		JAX00489586		JAX00489588		JAX00489590		JAX00094343		JAX00489596		JAX00489598		JAX00489601		JAX00489604		JAX00489606		JAX00489609		JAX00489612		JAX00489613		JAX00094345		JAX00489621		JAX00489622		JAX00489625		JAX00489633		JAX00094348		JAX00094349		JAX00489636		JAX00489637		JAX00489638		JAX00489639		JAX00489641		JAX00094351		JAX00094352		JAX00094355		JAX00216502		JAX00489653		JAX00489655		JAX00094358		JAX00094359		JAX00094360		JAX00489659		JAX00094362		JAX00094364		JAX00489686		JAX00489688		JAX00489690		JAX00489692		JAX00489693		JAX00489694		JAX00094382		JAX00489702		JAX00489710		JAX00489711		JAX00489718		JAX00489721		JAX00094392		JAX00489722		JAX00489724		JAX00489726		JAX00489728		JAX00489736		JAX00489739		JAX00094401		JAX00489740		JAX00489741		JAX00489745		JAX00489747		JAX00489748		JAX00489749		JAX00489755		JAX00489756		JAX00489757		JAX00094407		JAX00489763		JAX00489764		JAX00489765		JAX00489766		JAX00489769		JAX00489773		JAX00216520		JAX00094410		JAX00489774		JAX00094413		JAX00489780		JAX00489790		JAX00489791		JAX00489792		JAX00216523		JAX00094423		JAX00489796		JAX00489798		JAX00094426		JAX00489800		JAX00489801		JAX00094428		JAX00094433		JAX00094434		JAX00216529		JAX00094438		JAX00489830		JAX00489832		JAX00094444		JAX00489836		JAX00489837		JAX00489840		JAX00489842		JAX00489844		JAX00489848		JAX00489850		JAX00489851		JAX00489853		JAX00094457		JAX00489858		JAX00094460		JAX00216539		JAX00094462		JAX00094465		JAX00489868		JAX00489870		JAX00489872		JAX00094468		JAX00094469		JAX00094471		JAX00489875		JAX00094473		JAX00489876		JAX00489879		JAX00094474		JAX00094480		JAX00094481		JAX00094482		JAX00094483		JAX00094484		JAX00489896		JAX00489897		JAX00489899		JAX00489904		JAX00489906		JAX00489907		JAX00489908		JAX00489909		JAX00094487		JAX00094488		JAX00094492		JAX00094493		JAX00489919		JAX00489922		JAX00094498		JAX00489930		JAX00489931		JAX00094504		JAX00094505		JAX00489937		JAX00094508		JAX00094511		JAX00489944		JAX00489946		JAX00489947		JAX00489948		JAX00216551		JAX00489955		JAX00094516		JAX00094519		JAX00094520		JAX00489966		JAX00216554		JAX00094523		JAX00094525		JAX00094526		JAX00094527		JAX00489972		JAX00489974		JAX00489975		JAX00489976		JAX00094529		JAX00489977		JAX00094532		JAX00094533		JAX00489982		JAX00094536		JAX00094538		JAX00489990		JAX00094539		JAX00094541		JAX00094543		JAX00489996		JAX00188998		JAX00094546		JAX00490001		JAX00094550		JAX00094551		JAX00490004		JAX00490006		JAX00490007		JAX00216567		JAX00094553		JAX00094555		JAX00490009		JAX00490012		JAX00490016		JAX00094562		JAX00216568		JAX00216573		JAX00490028		JAX00094571		JAX00094572		JAX00094575		JAX00094576		JAX00094579		JAX00490035		JAX00490039		JAX00490040		JAX00094584		JAX00490046		JAX00490048		JAX00490049		JAX00490050		JAX00490052		JAX00490054		JAX00094590		JAX00490065		JAX00490066		JAX00490067		JAX00094593		JAX00490077		JAX00490080		JAX00094603		JAX00490087		JAX00490088		JAX00490092		JAX00490093		JAX00094605		JAX00094606		JAX00094607		JAX00094608		JAX00094610		JAX00490098		JAX00490102		JAX00490103		JAX00094612		JAX00490113		JAX00216587		JAX00490116		JAX00490117		JAX00490118		JAX00490119		JAX00490124		JAX00490125		JAX00094620		JAX00094621		JAX00490127		JAX00094622		JAX00490128		JAX00490132		JAX00490133		JAX00490134		JAX00490135		JAX00094627		JAX00490138		JAX00094629		JAX00094630		JAX00490144		JAX00490148		JAX00094635		JAX00490149		JAX00490151		JAX00094638		JAX00490152		JAX00490154		JAX00490160		JAX00094641		JAX00094643		JAX00490163		JAX00490166		JAX00490169		JAX00490170		JAX00094646		JAX00490180		JAX00094648		JAX00094649		JAX00490184		JAX00094652		JAX00490192		JAX00490193		JAX00490197		JAX00490199		JAX00490211		JAX00490213		JAX00094668		JAX00094669		JAX00490217		JAX00490220		JAX00094672		JAX00094673		JAX00490221		JAX00490222		JAX00490227		JAX00094679		JAX00094684		JAX00094689		JAX00094693		JAX00490246		JAX00490247		JAX00094696		JAX00490249		JAX00094698		JAX00490257		JAX00094704		JAX00490260		JAX00490265		JAX00490270		JAX00094709		JAX00490272		JAX00094711		JAX00490275		JAX00490278		JAX00490279		JAX00094716		JAX00094719		JAX00094724		JAX00490297		JAX00490301		JAX00490303		JAX00490304		JAX00094725		JAX00490311		JAX00490313		JAX00094726		JAX00490316		JAX00490318		JAX00490320		JAX00490324		JAX00490326		JAX00094731		JAX00094732		JAX00490331		JAX00094733		JAX00490334		JAX00490338		JAX00490341		JAX00490342		JAX00094737		JAX00490345		JAX00094742		JAX00490346		JAX00216622		JAX00490361		JAX00094747		JAX00490362		JAX00490365		JAX00094750		JAX00490369		JAX00490370		JAX00490374		JAX00490375		JAX00216625		JAX00094757		JAX00490385		JAX00216626		JAX00490387		JAX00490388		JAX00490389		JAX00490392		JAX00490402		JAX00490403		JAX00216632		JAX00094772		JAX00490410		JAX00490411		JAX00490412		JAX00490413		JAX00490419		JAX00490420		JAX00094777		JAX00490423		JAX00490425		JAX00490428		JAX00490435		JAX00490436		JAX00490441		JAX00094783		JAX00490448		JAX00216636		JAX00094787		JAX00490450		JAX00490452		JAX00094789		JAX00490453		JAX00094791		JAX00094792		JAX00490456		JAX00490457		JAX00490459		JAX00216639		JAX00094798		JAX00490471		JAX00490481		JAX00490482		JAX00490483		JAX00490484		JAX00490487		JAX00490488		JAX00094804		JAX00094805		JAX00094806		JAX00490501		JAX00490505		JAX00094813		JAX00490514		JAX00490515		JAX00490516		JAX00490517		JAX00094815		JAX00490522		JAX00490524		JAX00490526		JAX00490527		JAX00490528		JAX00094821		JAX00216642		JAX00490538		JAX00490539		JAX00094824		JAX00490542		JAX00490544		JAX00490546		JAX00094827		JAX00094828		JAX00216646		JAX00490558		JAX00490559		JAX00490560		JAX00490561		JAX00490564		JAX00094838		JAX00490574		JAX00490575		JAX00490577		JAX00490580		JAX00490584		JAX00490589		JAX00094846		JAX00490592		JAX00094848		JAX00490601		JAX00490603		JAX00490607		JAX00490608		JAX00216653		JAX00490611		JAX00490613		JAX00490617		JAX00216655		JAX00490619		JAX00490630		JAX00490633		JAX00094855		JAX00094856		JAX00490634		JAX00490635		JAX00490636		JAX00094858		JAX00490639		JAX00490642		JAX00216659		JAX00490648		JAX00490649		JAX00490650		JAX00490651		JAX00490659		JAX00094867		JAX00094868		JAX00490662		JAX00490663		JAX00490664		JAX00216664		JAX00490675		JAX00094872		JAX00094873		JAX00490679		JAX00490683		JAX00490684		JAX00094876		JAX00490686		JAX00094877		JAX00490699		JAX00490701		JAX00490704		JAX00490707		JAX00490708		JAX00490711		JAX00094885		JAX00490716		JAX00490729		JAX00094890		JAX00094894		JAX00490736		JAX00094895		JAX00094896		JAX00490745		JAX00490749		JAX00094901		JAX00490753		JAX00094904		JAX00216674		JAX00490763		JAX00490764		JAX00094910		JAX00094913		JAX00490767		JAX00490768		JAX00490769		JAX00490770		JAX00094914		JAX00490776		JAX00490780		JAX00490783		JAX00490784		JAX00216676		JAX00490799		JAX00490800		JAX00094926		JAX00094927		JAX00490802		JAX00490807		JAX00094930		JAX00094931		JAX00490820		JAX00216681		JAX00490822		JAX00490824		JAX00094939		JAX00094940		JAX00094944		JAX00490832		JAX00490840		JAX00490843		JAX00490849		JAX00490850		JAX00490856		JAX00490857		JAX00490868		JAX00490875		JAX00490876		JAX00490878		JAX00094959		JAX00094963		JAX00094964		JAX00490879		JAX00490881		JAX00490882		JAX00490884		JAX00094967		JAX00490895		JAX00490896		JAX00490898		JAX00094971		JAX00094972		JAX00216693		JAX00490907		JAX00490909		JAX00490917		JAX00490918		JAX00490921		JAX00094978		JAX00490926		JAX00094979		JAX00490927		JAX00490932		JAX00490933		JAX00490936		JAX00216699		JAX00216701		JAX00094990		JAX00490941		JAX00490942		JAX00094999		JAX00095000		JAX00490949		JAX00490950		JAX00095001		JAX00095002		JAX00490955		JAX00490956		JAX00095005		JAX00490959		JAX00490960		JAX00490961		JAX00216704		JAX00095013		JAX00490964		JAX00095014		JAX00490965		JAX00490966		JAX00490970		JAX00490971		JAX00095020		JAX00490974		JAX00095022		JAX00095023		JAX00095024		JAX00216709		JAX00095026		JAX00490977		JAX00216711		JAX00490978		JAX00490979		JAX00216713		JAX00095028		JAX00490989		JAX00095035		JAX00490995		JAX00490998		JAX00491000		JAX00491002		JAX00491003		JAX00095039		JAX00491009		JAX00216716		JAX00491010		JAX00095040		JAX00095041		JAX00491017		JAX00491019		JAX00095043		JAX00216717		JAX00095044		JAX00491023		JAX00216718		JAX00491034		JAX00491035		JAX00095049		JAX00095052		JAX00095053		JAX00095057		JAX00491043		JAX00491048		JAX00491054		JAX00095063		JAX00095064		JAX00491059		JAX00491061		JAX00491062		JAX00491064		JAX00491065		JAX00491067		JAX00491070		JAX00491071		JAX00095067		JAX00216719		JAX00095068		JAX00095069		JAX00491078		JAX00491081		JAX00491084		JAX00095073		JAX00095076		JAX00491090		JAX00491093		JAX00491095		JAX00095081		JAX00216725		JAX00491097		JAX00491099		JAX00491107		JAX00095085		JAX00491115		JAX00095091		JAX00095092		JAX00216730		JAX00491120		JAX00491121		JAX00216733		JAX00095098		JAX00095099		JAX00491141		JAX00095101		JAX00491146		JAX00095103		JAX00491155		JAX00491157		JAX00491159		JAX00095111		JAX00216738		JAX00216739		JAX00095112		JAX00491171		JAX00095113		JAX00491177		JAX00491186		JAX00491190		JAX00491191		JAX00491192		JAX00095119		JAX00491199		JAX00491205		JAX00095128		JAX00491217		JAX00491221		JAX00095132		JAX00491225		JAX00491230		JAX00491231		JAX00095136		JAX00095138		JAX00491236		JAX00095140		JAX00095143		JAX00095144		JAX00491242		JAX00491245		JAX00095146		JAX00491246		JAX00491249		JAX00491250		JAX00095153		JAX00216752		JAX00491259		JAX00491260		JAX00491263		JAX00491264		JAX00491266		JAX00095162		JAX00491270		JAX00095163		JAX00491280		JAX00491282		JAX00095165		JAX00095168		JAX00491285		JAX00491286		JAX00216758		JAX00491294		JAX00491297		JAX00491298		JAX00491299		JAX00491300		JAX00095174		JAX00095175		JAX00095176		JAX00095178		JAX00491305		JAX00491306		JAX00491307		JAX00095185		JAX00491317		JAX00491319		JAX00491323		JAX00491328		JAX00491332		JAX00095194		JAX00216767		JAX00491343		JAX00095201		JAX00095202		JAX00491351		JAX00491353		JAX00095204		JAX00491355		JAX00491358		JAX00491361		JAX00491362		JAX00491364		JAX00095207		JAX00491366		JAX00095211		JAX00491369		JAX00491370		JAX00095214		JAX00491376		JAX00491383		JAX00095219		JAX00491386		JAX00216772		JAX00491392		JAX00095224		JAX00491398		JAX00491399		JAX00491400		JAX00491402		JAX00491404		JAX00216773		JAX00491405		JAX00491408		JAX00491409		JAX00095231		JAX00095234		JAX00491413		JAX00491415		JAX00491422		JAX00491423		JAX00491424		JAX00491427		JAX00491428		JAX00491429		JAX00491433		JAX00491436		JAX00491437		JAX00216778		JAX00095249		JAX00491457		JAX00491458		JAX00491460		JAX00491463		JAX00095251		JAX00095252		JAX00095253		JAX00095254		JAX00491470		JAX00095255		JAX00095256		JAX00491476		JAX00491479		JAX00491482		JAX00491483		JAX00095259		JAX00095261		JAX00216782		JAX00491487		JAX00491488		JAX00095264		JAX00491500		JAX00491501		JAX00216785		JAX00095266		JAX00095270		JAX00491502		JAX00491503		JAX00491504		JAX00491506		JAX00491507		JAX00491508		JAX00491514		JAX00491515		JAX00491516		JAX00491517		JAX00491518		JAX00491519		JAX00491523		JAX00491525		JAX00095274		JAX00491531		JAX00095275		JAX00095276		JAX00491534		JAX00491543		JAX00491547		JAX00491548		JAX00491549		JAX00491550		JAX00491551		JAX00491556		JAX00491558		JAX00095281		JAX00095282		JAX00095283		JAX00491559		JAX00491562		JAX00491563		JAX00095286		JAX00095287		JAX00095288		JAX00491568		JAX00491571		JAX00491572		JAX00491575		JAX00491576		JAX00491579		JAX00491584		JAX00491585		JAX00491586		JAX00095292		JAX00491590		JAX00095294		JAX00491593		JAX00095297		JAX00491594		JAX00491597		JAX00491598		JAX00491599		JAX00095299		JAX00491600		JAX00095301		JAX00491602		JAX00491604		JAX00095303		JAX00095304		JAX00491607		JAX00216791		JAX00216792		JAX00095306		JAX00216793		JAX00491613		JAX00491614		JAX00491620		JAX00095310		JAX00491624		JAX00491627		JAX00095312		JAX00095313		JAX00491631		JAX00491634		JAX00491636		JAX00095317		JAX00491638		JAX00491641		JAX00491644		JAX00491645		JAX00491647		JAX00491649		JAX00095322		JAX00491653		JAX00491657		JAX00491667		JAX00491671		JAX00491676		JAX00491680		JAX00216801		JAX00095328		JAX00095330		JAX00491696		JAX00491701		JAX00491703		JAX00491706		JAX00491707		JAX00491708		JAX00491714		JAX00095346		JAX00216805		JAX00491718		JAX00491719		JAX00491721		JAX00095349		JAX00095350		JAX00491726		JAX00095351		JAX00095352		JAX00095353		JAX00491728		JAX00216808		JAX00095355		JAX00491731		JAX00491733		JAX00095358		JAX00491735		JAX00491736		JAX00491737		JAX00095359		JAX00095360		JAX00491744		JAX00095362		JAX00491750		JAX00491758		JAX00216809		JAX00491763		JAX00491764		JAX00095371		JAX00491768		JAX00491771		JAX00491778		JAX00491781		JAX00491782		JAX00491783		JAX00491784		JAX00095381		JAX00491800		JAX00095388		JAX00491805		JAX00095389		JAX00491807		JAX00491809		JAX00491811		JAX00491812		JAX00491816		JAX00095395		JAX00491822		JAX00491823		JAX00491824		JAX00491825		JAX00491826		JAX00491829		JAX00095403		JAX00491843		JAX00491847		JAX00491849		JAX00491853		JAX00491855		JAX00491860		JAX00491861		JAX00491862		JAX00216827		JAX00095408		JAX00095409		JAX00491867		JAX00491869		JAX00095410		JAX00491875		JAX00491876		JAX00095413		JAX00491885		JAX00095416		JAX00095417		JAX00491892		JAX00095422		JAX00491900		JAX00491903		JAX00491905		JAX00491906		JAX00491909		JAX00491910		JAX00095425		JAX00095426		JAX00491917		JAX00491919		JAX00491920		JAX00491925		JAX00491928		JAX00491934		JAX00491940		JAX00095431		JAX00095432		JAX00491948		JAX00491952		JAX00491953		JAX00491955		JAX00216837		JAX00216838		JAX00491957		JAX00095438		JAX00491965		JAX00491966		JAX00491972		JAX00491974		JAX00491976		JAX00095444		JAX00095445		JAX00491979		JAX00491981		JAX00491986		JAX00491987		JAX00491989		JAX00095450		JAX00491998		JAX00492004		JAX00095452		JAX00095454		JAX00095455		JAX00095456		JAX00216843		JAX00492007		JAX00492008		JAX00492009		JAX00492012		JAX00216845		JAX00095458		JAX00492022		JAX00492023		JAX00492025		JAX00095459		JAX00095460		JAX00095461		JAX00492033		JAX00095464		JAX00492034		JAX00492039		JAX00492040		JAX00492041		JAX00492048		JAX00492051		JAX00492052		JAX00216848		JAX00492058		JAX00492059		JAX00492062		JAX00095472		JAX00492066		JAX00095475		JAX00492068		JAX00492069		JAX00095476		JAX00492079		JAX00492080		JAX00492082		JAX00095483		JAX00492087		JAX00492088		JAX00492093		JAX00095486		JAX00095487		JAX00216853		JAX00492098		JAX00492101		JAX00095488		JAX00095489		JAX00492105		JAX00492108		JAX00492113		JAX00492114		JAX00492116		JAX00492119		JAX00095491		JAX00095496		JAX00492127		JAX00095498		JAX00492136		JAX00492138		JAX00095500		JAX00095501		JAX00095502		JAX00095503		JAX00095509		JAX00095511		JAX00492153		JAX00492154		JAX00095512		JAX00095514		JAX00492156		JAX00492157		JAX00492159		JAX00095517		JAX00492164		JAX00492166		JAX00216865		JAX00492168		JAX00095519		JAX00216868		JAX00492173		JAX00492177		JAX00492178		JAX00492186		JAX00492188		JAX00095530		JAX00095531		JAX00492193		JAX00492195		JAX00492196		JAX00492197		JAX00492198		JAX00095534		JAX00492201		JAX00492208		JAX00095536		JAX00492214		JAX00095537		JAX00095538		JAX00492220		JAX00492223		JAX00492225		JAX00492226		JAX00492230		JAX00095539		JAX00095541		JAX00492231		JAX00095542		JAX00095543		JAX00492238		JAX00095544		JAX00492240		JAX00216875		JAX00492246		JAX00492248		JAX00492249		JAX00095547		JAX00492262		JAX00492270		JAX00095553		JAX00492287		JAX00492291		JAX00492292		JAX00095558		JAX00095559		JAX00095560		JAX00492297		JAX00492298		JAX00492299		JAX00492300		JAX00492304		JAX00492305		JAX00492307		JAX00492311		JAX00492314		JAX00492317		JAX00492318		JAX00095569		JAX00492337		JAX00492339		JAX00492345		JAX00492348		JAX00095577		JAX00492353		JAX00492354		JAX00492360		JAX00492361		JAX00492364		JAX00492368		JAX00492370		JAX00492373		JAX00492376		JAX00095579		JAX00095580		JAX00492382		JAX00492386		JAX00492387		JAX00492389		JAX00492391		JAX00492392		JAX00492393		JAX00492397		JAX00095585		JAX00216888		JAX00095588		JAX00095589		JAX00492415		JAX00095592		JAX00492423		JAX00492424		JAX00492425		JAX00492429		JAX00492430		JAX00492438		JAX00095596		JAX00095598		JAX00095599		JAX00492446		JAX00095601		JAX00492448		JAX00492450		JAX00492457		JAX00492461		JAX00095606		JAX00095610		JAX00492469		JAX00492470		JAX00492472		JAX00095612		JAX00095615		JAX00095616		JAX00492476		JAX00492479		JAX00095619		JAX00492481		JAX00492482		JAX00492484		JAX00095620		JAX00095621		JAX00492492		JAX00095624		JAX00095627		JAX00492500		JAX00492513		JAX00492514		JAX00492519		JAX00095630		JAX00492523		JAX00492524		JAX00492525		JAX00492530		JAX00095633		JAX00492533		JAX00492534		JAX00095635		JAX00216904		JAX00216905		JAX00492543		JAX00492544		JAX00492548		JAX00492549		JAX00095638		JAX00095640		JAX00095641		JAX00492551		JAX00492553		JAX00492554		JAX00492559		JAX00492560		JAX00095644		JAX00492561		JAX00095646		JAX00492568		JAX00095651		JAX00095653		JAX00492581		JAX00492582		JAX00492584		JAX00492590		JAX00095661		JAX00492597		JAX00492599		JAX00492601		JAX00492605		JAX00492606		JAX00492612		JAX00095665		JAX00492615		JAX00492623		JAX00095668		JAX00095669		JAX00492628		JAX00095671		JAX00492630		JAX00492633		JAX00216921		JAX00492634		JAX00095676		JAX00492638		JAX00492639		JAX00095679		JAX00492648		JAX00095680		JAX00492651		JAX00492654		JAX00095683		JAX00492658		JAX00492659		JAX00492660		JAX00492661		JAX00492663		JAX00492665		JAX00492666		JAX00492668		JAX00492669		JAX00492672		JAX00492675		JAX00492681		JAX00492682		JAX00492684		JAX00492685		JAX00492686		JAX00095694		JAX00492691		JAX00095695		JAX00492698		JAX00492699		JAX00492712		JAX00492713		JAX00492716		JAX00492718		JAX00492722		JAX00095698		JAX00095699		JAX00095700		JAX00492733		JAX00492740		JAX00095704		JAX00095707		JAX00492751		JAX00492759		JAX00492769		JAX00492770		JAX00095708		JAX00492771		JAX00095709		JAX00492779		JAX00095715		JAX00492789		JAX00095716		JAX00095718		JAX00492793		JAX00095723		JAX00492794		JAX00492796		JAX00492798		JAX00095726		JAX00095727		JAX00492802		JAX00095729		JAX00095731		JAX00095732		JAX00095733		JAX00492813		JAX00492814		JAX00492816		JAX00492818		JAX00492823		JAX00492831		JAX00492836		JAX00095743		JAX00492842		JAX00095745		JAX00095746		JAX00492852		JAX00492853		JAX00492854		JAX00095750		JAX00492856		JAX00095751		JAX00095754		JAX00492868		JAX00492870		JAX00492873		JAX00492874		JAX00492876		JAX00095758		JAX00095761		JAX00492880		JAX00095762		JAX00492881		JAX00216928		JAX00216929		JAX00095765		JAX00095766		JAX00492886		JAX00095767		JAX00095768		JAX00095769		JAX00492892		JAX00492893		JAX00095770		JAX00492896		JAX00095772		JAX00492899		JAX00492900		JAX00492901		JAX00095773		JAX00492909		JAX00095779		JAX00492910		JAX00492911		JAX00216931		JAX00492912		JAX00492920		JAX00095787		JAX00216933		JAX00095792		JAX00492937		JAX00492941		JAX00492943		JAX00492947		JAX00095800		JAX00095805		JAX00492963		JAX00095807		JAX00095808		JAX00492966		JAX00492967		JAX00492970		JAX00095811		JAX00492975		JAX00216940		JAX00095813		JAX00492978		JAX00492979		JAX00492980		JAX00095815		JAX00095817		JAX00492985		JAX00492989		JAX00492990		JAX00095819		JAX00095820		JAX00216944		JAX00492995		JAX00492997		JAX00493000		JAX00095824		JAX00095826		JAX00216946		JAX00095828		JAX00493011		JAX00493014		JAX00095835		JAX00095837		JAX00493026		JAX00095840		JAX00493027		JAX00493029		JAX00095844		JAX00493035		JAX00493036		JAX00493041		JAX00493043		JAX00493047		JAX00095858		JAX00493055		JAX00095862		JAX00216959		JAX00216960		JAX00493065		JAX00493068		JAX00493069		JAX00095869		JAX00493073		JAX00493074		JAX00493076		JAX00493087		JAX00216963		JAX00493089		JAX00493090		JAX00095879		JAX00493094		JAX00493095		JAX00493096		JAX00493103		JAX00493106		JAX00095886		JAX00493111		JAX00493113		JAX00493115		JAX00493117		JAX00493119		JAX00216969		JAX00493120		JAX00493121		JAX00095899		JAX00095900		JAX00095901		JAX00095904		JAX00493133		JAX00493134		JAX00493135		JAX00493137		JAX00095905		JAX00095907		JAX00493140		JAX00095908		JAX00493151		JAX00095911		JAX00095913		JAX00493156		JAX00493157		JAX00493159		JAX00493160		JAX00095917		JAX00493168		JAX00493170		JAX00493172		JAX00493173		JAX00493177		JAX00493179		JAX00493180		JAX00095920		JAX00493181		JAX00493182		JAX00095921		JAX00493183		JAX00493188		JAX00095924		JAX00095925		JAX00493193		JAX00493194		JAX00493199		JAX00493209		JAX00493213		JAX00493215		JAX00095934		JAX00095935		JAX00095936		JAX00493222		JAX00095937		JAX00493224		JAX00095938		JAX00095941		JAX00493230		JAX00189007		JAX00493236		JAX00493239		JAX00493242		JAX00493243		JAX00493249		JAX00095948		JAX00095950		JAX00493260		JAX00493261		JAX00216985		JAX00493265		JAX00493268		JAX00493269		JAX00095958		JAX00493270		JAX00216988		JAX00493274		JAX00493288		JAX00493290		JAX00493291		JAX00493292		JAX00493301		JAX00493305		JAX00095983		JAX00095984		JAX00095985		JAX00493307		JAX00493308		JAX00216996		JAX00493313		JAX00493318		JAX00493322		JAX00493325		JAX00493326		JAX00095994		JAX00493331		JAX00493334		JAX00189008		JAX00493350		JAX00493352		JAX00493354		JAX00493357		JAX00096009		JAX00493364		JAX00493365		JAX00493367		JAX00493368		JAX00096015		JAX00493373		JAX00493376		JAX00493385		JAX00493387		JAX00493388		JAX00493391		JAX00493395		JAX00493399		JAX00493401		JAX00493403		JAX00493406		JAX00493407		JAX00493411		JAX00493412		JAX00493418		JAX00493419		JAX00493422		JAX00493429		JAX00493430		JAX00493432		JAX00493434		JAX00493436		JAX00096026		JAX00096027		JAX00217009		JAX00217010		JAX00493446		JAX00493457		JAX00493461		JAX00096036		JAX00096039		JAX00096042		JAX00189009		JAX00096043		JAX00096044		JAX00096045		JAX00096048		JAX00493481		JAX00493482		JAX00493484		JAX00493487		JAX00493493		JAX00493494		JAX00493495		JAX00096053		JAX00493499		JAX00493501		JAX00493502		JAX00493503		JAX00493504		JAX00217021		JAX00217023		JAX00493527		JAX00493531		JAX00493532		JAX00493534		JAX00096065		JAX00493544		JAX00493547		JAX00493548		JAX00096067		JAX00217026		JAX00493564		JAX00493565		JAX00096071		JAX00493567		JAX00493571		JAX00096073		JAX00096075		JAX00493577		JAX00493583		JAX00493592		JAX00096080		JAX00096081		JAX00217030		JAX00493593		JAX00217031		JAX00096084		JAX00096085		JAX00493607		JAX00493608		JAX00096088		JAX00096089		JAX00096090		JAX00493609		JAX00493611		JAX00096093		JAX00217033		JAX00493616		JAX00493618		JAX00493620		JAX00493621		JAX00493623		JAX00096096		JAX00493630		JAX00493632		JAX00493633		JAX00493635		JAX00493636		JAX00493641		JAX00493644		JAX00493645		JAX00493649		JAX00493650		JAX00493656		JAX00493658		JAX00493659		JAX00493661		JAX00493668		JAX00096105		JAX00493677		JAX00096107		JAX00096108		JAX00493683		JAX00493684		JAX00493686		JAX00493688		JAX00493689		JAX00493691		JAX00493692		JAX00493696		JAX00493699		JAX00493700		JAX00493702		JAX00096112		JAX00493706		JAX00493710		JAX00493714		JAX00493715		JAX00096119		JAX00096120		JAX00493719		JAX00493720		JAX00493726		JAX00493729		JAX00493730		JAX00493731		JAX00096128		JAX00493736		JAX00493738		JAX00493740		JAX00493747		JAX00096137		JAX00096138		JAX00493755		JAX00493756		JAX00493763		JAX00096140		JAX00217042		JAX00096141		JAX00217044		JAX00493770		JAX00493771		JAX00493772		JAX00493773		JAX00493775		JAX00493778		JAX00096145		JAX00217045		JAX00217046		JAX00493781		JAX00493782		JAX00096148		JAX00096149		JAX00493794		JAX00493795		JAX00217047		JAX00493796		JAX00493799		JAX00493802		JAX00096154		JAX00493806		JAX00493808		JAX00493810		JAX00493814		JAX00096160		JAX00096161		JAX00493825		JAX00493832		JAX00493837		JAX00493843		JAX00096169		JAX00493847		JAX00493848		JAX00493852		JAX00493854		JAX00493863		JAX00493864		JAX00493866		JAX00096176		JAX00493867		JAX00493868		JAX00493869		JAX00493872		JAX00493876		JAX00493877		JAX00493882		JAX00493884		JAX00493886		JAX00493892		JAX00493894		JAX00493897		JAX00493903		JAX00493906		JAX00493908		JAX00493909		JAX00493911		JAX00493914		JAX00493915		JAX00493916		JAX00493921		JAX00096190		JAX00096191		JAX00096192		JAX00493933		JAX00493937		JAX00493938		JAX00493942		JAX00096197		JAX00096198		JAX00493943		JAX00493947		JAX00493948		JAX00493951		JAX00493953		JAX00493956		JAX00493958		JAX00096204		JAX00493970		JAX00493975		JAX00493977		JAX00493979		JAX00493980		JAX00493988		JAX00493998		JAX00494004		JAX00096216		JAX00494005		JAX00096221		JAX00096222		JAX00096223		JAX00096224		JAX00096225		JAX00096226		JAX00494025		JAX00494029		JAX00494030		JAX00494036		JAX00494037		JAX00494039		JAX00494040		JAX00494049		JAX00494057		JAX00494060		JAX00494061		JAX00217073		JAX00096236		JAX00494068		JAX00494069		JAX00494072		JAX00096239		JAX00494077		JAX00494080		JAX00494082		JAX00494089		JAX00494090		JAX00494096		JAX00494097		JAX00494098		JAX00494099		JAX00217076		JAX00494100		JAX00096244		JAX00096247		JAX00494109		JAX00096248		JAX00096249		JAX00494116		JAX00494119		JAX00494120		JAX00494121		JAX00494122		JAX00494125		JAX00096252		JAX00096254		JAX00217081		JAX00494133		JAX00494134		JAX00494135		JAX00494141		JAX00494144		JAX00494146		JAX00096256		JAX00494153		JAX00494155		JAX00494160		JAX00494170		JAX00494174		JAX00494179		JAX00096262		JAX00494182		JAX00494188		JAX00494191		JAX00494192		JAX00494194		JAX00096268		JAX00494199		JAX00096273		JAX00494202		JAX00494205		JAX00494209		JAX00494210		JAX00096279		JAX00494212		JAX00096280		JAX00494219		JAX00494224		JAX00494230		JAX00494231		JAX00494238		JAX00494239		JAX00494242		JAX00494245		JAX00096289		JAX00096290		JAX00494249		JAX00494251		JAX00096292		JAX00096293		JAX00494259		JAX00494261		JAX00494266		JAX00494269		JAX00494271		JAX00494273		JAX00494274		JAX00494275		JAX00494281		JAX00494286		JAX00494290		JAX00096309		JAX00494292		JAX00096310		JAX00494293		JAX00494296		JAX00494304		JAX00494306		JAX00096313		JAX00217101		JAX00096314		JAX00494310		JAX00096320		JAX00217103		JAX00494328		JAX00494329		JAX00096327		JAX00217105		JAX00096331		JAX00494340		JAX00494345		JAX00096334		JAX00096338		JAX00494354		JAX00494355		JAX00494356		JAX00494358		JAX00494359		JAX00096344		JAX00494367		JAX00494368		JAX00096348		JAX00217109		JAX00494374		JAX00494383		JAX00494389		JAX00494391		JAX00217111		JAX00494397		JAX00494406		JAX00494415		JAX00494416		JAX00494419		JAX00096365		JAX00494422		JAX00217115		JAX00096371		JAX00494426		JAX00096372		JAX00494429		JAX00494431		JAX00096373		JAX00096374		JAX00494437		JAX00096376		JAX00096377		JAX00494441		JAX00494443		JAX00096380		JAX00096381		JAX00096382		JAX00217119		JAX00096388		JAX00096389		JAX00096393		JAX00494460		JAX00494468		JAX00494471		JAX00096401		JAX00096403		JAX00096404		JAX00494485		JAX00096407		JAX00217128		JAX00494495		JAX00096415		JAX00096417		JAX00217130		JAX00494499		JAX00096420		JAX00494505		JAX00494508		JAX00096421		JAX00494512		JAX00494514		JAX00096426		JAX00096427		JAX00494516		JAX00217135		JAX00494517		JAX00494518		JAX00494522		JAX00494523		JAX00096431		JAX00494524		JAX00494528		JAX00494534		JAX00096437		JAX00494537		JAX00096438		JAX00494540		JAX00494541		JAX00494547		JAX00096445		JAX00096446		JAX00494555		JAX00096449		JAX00096450		JAX00096452		JAX00494563		JAX00096453		JAX00494565		JAX00494566		JAX00096454		JAX00494569		JAX00096456		JAX00494575		JAX00494577		JAX00494578		JAX00494585		JAX00096460		JAX00096461		JAX00494592		JAX00494594		JAX00096463		JAX00494598		JAX00494599		JAX00494601		JAX00494603		JAX00096466		JAX00096468		JAX00096470		JAX00494614		JAX00096472		JAX00494616		JAX00494618		JAX00494619		JAX00494627		JAX00096478		JAX00096479		JAX00096480		JAX00494631		JAX00494634		JAX00096484		JAX00096485		JAX00096486		JAX00096487		JAX00096488		JAX00096489		JAX00494653		JAX00494656		JAX00096490		JAX00494660		JAX00096491		JAX00494664		JAX00494668		JAX00096496		JAX00494670		JAX00494673		JAX00494676		JAX00096499		JAX00096502		JAX00096503		JAX00494691		JAX00096507		JAX00096508		JAX00096509		JAX00494697		JAX00096511		JAX00096512		JAX00096513		JAX00494701		JAX00494702		JAX00494704		JAX00096518		JAX00494713		JAX00494714		JAX00494717		JAX00096520		JAX00096525		JAX00494723		JAX00494726		JAX00096528		JAX00494727		JAX00096529		JAX00096530		JAX00096532		JAX00096533		JAX00096534		JAX00494735		JAX00494738		JAX00494739		JAX00494740		JAX00494741		JAX00096539		JAX00494746		JAX00096543		JAX00096544		JAX00494748		JAX00494750		JAX00217169		JAX00494756		JAX00096547		JAX00096548		JAX00096549		JAX00494761		JAX00096551		JAX00494764		JAX00217171		JAX00096554		JAX00096555		JAX00217173		JAX00494767		JAX00494768		JAX00096556		JAX00494772		JAX00494773		JAX00494775		JAX00494776		JAX00096558		JAX00096566		JAX00494782		JAX00217177		JAX00096568		JAX00494783		JAX00096571		JAX00096573		JAX00494796		JAX00096574		JAX00217180		JAX00096576		JAX00494803		JAX00096579		JAX00217183		JAX00096583		JAX00494807		JAX00494810		JAX00217186		JAX00494821		JAX00096590		JAX00494823		JAX00494825		JAX00494826		JAX00096591		JAX00494832		JAX00217190		JAX00096596		JAX00494833		JAX00494839		JAX00494841		JAX00494842		JAX00494843		JAX00494844		JAX00494849		JAX00096603		JAX00096605		JAX00096606		JAX00494857		JAX00494858		JAX00494859		JAX00494862		JAX00494863		JAX00494865		JAX00494868		JAX00096612		JAX00494875		JAX00494879		JAX00494883		JAX00096619		JAX00494888		JAX00217199		JAX00494893		JAX00494894		JAX00096626		JAX00494898		JAX00096628		JAX00096631		JAX00096634		JAX00494918		JAX00096638		JAX00494919		JAX00494921		JAX00494928		JAX00096640		JAX00217203		JAX00494934		JAX00494936		JAX00096645		JAX00494940		JAX00494942		JAX00494945		JAX00096650		JAX00494952		JAX00494953		JAX00096652		JAX00096654		JAX00494969		JAX00096659		JAX00217206		JAX00217208		JAX00494971		JAX00494973		JAX00494976		JAX00494978		JAX00096666		JAX00096670		JAX00096671		JAX00217209		JAX00096675		JAX00096676		JAX00494996		JAX00096679		JAX00495003		JAX00217213		JAX00495005		JAX00096685		JAX00096687		JAX00495014		JAX00096688		JAX00096689		JAX00096691		JAX00495026		JAX00495028		JAX00096693		JAX00495035		JAX00495036		JAX00495044		JAX00096697		JAX00096698		JAX00495050		JAX00096701		JAX00495057		JAX00495058		JAX00096704		JAX00096706		JAX00495072		JAX00495073		JAX00217221		JAX00495077		JAX00495082		JAX00495084		JAX00096710		JAX00495089		JAX00495091		JAX00495094		JAX00495097		JAX00495100		JAX00495110		JAX00495111		JAX00495115		JAX00096720		JAX00096722		JAX00217224		JAX00495122		JAX00495123		JAX00096727		JAX00495128		JAX00495133		JAX00495136		JAX00495137		JAX00495140		JAX00495144		JAX00096734		JAX00096735		JAX00495149		JAX00495153		JAX00495157		JAX00495163		JAX00495165		JAX00495167		JAX00495168		JAX00495170		JAX00495172		JAX00495174		JAX00495177		JAX00495181		JAX00495189		JAX00495190		JAX00495191		JAX00495192		JAX00495193		JAX00495196		JAX00495197		JAX00495199		JAX00495201		JAX00096747		JAX00096748		JAX00495203		JAX00495211		JAX00096749		JAX00495221		JAX00495222		JAX00495223		JAX00495227		JAX00096752		JAX00096753		JAX00495229		JAX00495230		JAX00495232		JAX00495233		JAX00495234		JAX00495235		JAX00495236		JAX00495237		JAX00495240		JAX00495245		JAX00495246		JAX00096759		JAX00096763		JAX00096764		JAX00096768		JAX00096769		JAX00495261		JAX00495263		JAX00096771		JAX00495267		JAX00495270		JAX00096772		JAX00217236		JAX00495275		JAX00495277		JAX00096775		JAX00096781		JAX00217237		JAX00217238		JAX00495290		JAX00495294		JAX00495295		JAX00495297		JAX00495298		JAX00096785		JAX00096786		JAX00495306		JAX00495314		JAX00495316		JAX00495317		JAX00495323		JAX00495324		JAX00495325		JAX00096791		JAX00096792		JAX00495327		JAX00096795		JAX00495330		JAX00495335		JAX00096796		JAX00495336		JAX00096800		JAX00096801		JAX00495344		JAX00495347		JAX00495348		JAX00495349		JAX00495353		JAX00096803		JAX00495356		JAX00495368		JAX00096807		JAX00495373		JAX00495375		JAX00217243		JAX00495384		JAX00495387		JAX00495393		JAX00495395		JAX00096818		JAX00495396		JAX00495399		JAX00096820		JAX00495403		JAX00096822		JAX00495407		JAX00495409		JAX00495423		JAX00096832		JAX00495441		JAX00495463		JAX00096849		JAX00495466		JAX00495477		JAX00096855		JAX00096856		JAX00495478		JAX00495480		JAX00096858		JAX00096860		JAX00495481		JAX00495484		JAX00096865		JAX00096866		JAX00096869		JAX00495498		JAX00096871		JAX00495502		JAX00495504		JAX00096872		JAX00495495		JAX00096874		JAX00096875		JAX00495521		JAX00217260		JAX00217261		JAX00096879		JAX00495527		JAX00096883		JAX00495541		JAX00495542		JAX00495545		JAX00495549		JAX00096888		JAX00495554		JAX00495558		JAX00495559		JAX00495563		JAX00096891		JAX00495577		JAX00096893		JAX00096894		JAX00096897		JAX00096898		JAX00495589		JAX00495590		JAX00495591		JAX00096900		JAX00096901		JAX00495601		JAX00096902		JAX00096905		JAX00096909		JAX00096913		JAX00495621		JAX00096914		JAX00096919		JAX00096920		JAX00096921		JAX00096922		JAX00495642		JAX00096928		JAX00495648		JAX00495650		JAX00096932		JAX00495660		JAX00495662		JAX00495669		JAX00495676		JAX00217284		JAX00495689		JAX00096947		JAX00495693		JAX00495696		JAX00495702		JAX00096953		JAX00495711		JAX00217288		JAX00096960		JAX00495714		JAX00495716		JAX00495726		JAX00096970		JAX00096975		JAX00495747		JAX00096985		JAX00495752		JAX00096989		JAX00096991		JAX00495754		JAX00495756		JAX00495759		JAX00495760		JAX00495762		JAX00096995		JAX00096997		JAX00495766		JAX00096998		JAX00495770		JAX00097003		JAX00097009		JAX00495780		JAX00495783		JAX00495784		JAX00495785		JAX00495786		JAX00097015		JAX00495805		JAX00097020		JAX00097026		JAX00189011		JAX00097029		JAX00217308		JAX00495824		JAX00495826		JAX00495828		JAX00097033		JAX00097035		JAX00097036		JAX00097041		JAX00495843		JAX00495846		JAX00097044		JAX00495852		JAX00495853		JAX00097047		JAX00495861		JAX00097052		JAX00097053		JAX00495867		JAX00495869		JAX00097056		JAX00097058		JAX00495888		JAX00097070		JAX00097072		JAX00495899		JAX00495910		JAX00097081		JAX00495913		JAX00097084		JAX00495918		JAX00097091		JAX00495921		JAX00495929		JAX00495941		JAX00495944		JAX00217335		JAX00097108		JAX00097110		JAX00495962		JAX00495963		JAX00495966		JAX00495968		JAX00495977		JAX00495980		JAX00495983		JAX00495989		JAX00495990		JAX00495999		JAX00496000		JAX00496004		JAX00496008		JAX00496009		JAX00097132		JAX00496011		JAX00496012		JAX00496024		JAX00097135		JAX00496026		JAX00097140		JAX00496032		JAX00097141		JAX00496039		JAX00097151		JAX00496045		JAX00496046		JAX00496047		JAX00097153		JAX00496050		JAX00496052		JAX00496053		JAX00097157		JAX00496061		JAX00496062		JAX00496065		JAX00496066		JAX00496069		JAX00217349		JAX00496071		JAX00496072		JAX00097162		JAX00496080		JAX00097166		JAX00097167		JAX00496088		JAX00097168		JAX00097169		JAX00097170		JAX00496096		JAX00097171		JAX00097172		JAX00496100		JAX00496103		JAX00496106		JAX00496108		JAX00217353		JAX00496112		JAX00496114		JAX00097178		JAX00097182		JAX00496122		JAX00097184		JAX00496124		JAX00496126		JAX00496129		JAX00097186		JAX00496131		JAX00097193		JAX00496142		JAX00496143		JAX00496146		JAX00217363		JAX00097202		JAX00496154		JAX00496156		JAX00496159		JAX00496160		JAX00496161		JAX00496163		JAX00217365		JAX00217366		JAX00496166		JAX00496176		JAX00496183		JAX00496184		JAX00496185		JAX00496188		JAX00097221		JAX00496191		JAX00097224		JAX00496193		JAX00097227		JAX00496194		JAX00097228		JAX00496196		JAX00496197		JAX00097229		JAX00496198		JAX00217369		JAX00496208		JAX00097235		JAX00496213		JAX00097237		JAX00496220		JAX00097242		JAX00496221		JAX00496233		JAX00097244		JAX00097246		JAX00496254		JAX00097247		JAX00496260		JAX00496264		JAX00217377		JAX00496271		JAX00097254		JAX00496275		JAX00097256		JAX00496278		JAX00496279		JAX00496280		JAX00097259		JAX00496290		JAX00097262		JAX00496291		JAX00496292		JAX00217380		JAX00496294		JAX00097266		JAX00496299		JAX00097267		JAX00097268		JAX00496312		JAX00496314		JAX00097274		JAX00496320		JAX00496321		JAX00496322		JAX00217385		JAX00496324		JAX00496328		JAX00097279		JAX00496329		JAX00496336		JAX00496338		JAX00097281		JAX00217389		JAX00097285		JAX00496355		JAX00097290		JAX00217390		JAX00217391		JAX00496365		JAX00496366		JAX00496373		JAX00496377		JAX00496394		JAX00496395		JAX00496398		JAX00496399		JAX00496401		JAX00496402		JAX00097300		JAX00496409		JAX00496410		JAX00496411		JAX00496420		JAX00097303		JAX00496425		JAX00496427		JAX00496428		JAX00496430		JAX00097306		JAX00097307		JAX00496433		JAX00496435		JAX00496436		JAX00496440		JAX00496444		JAX00496445		JAX00496448		JAX00496451		JAX00496452		JAX00097313		JAX00496463		JAX00097315		JAX00496471		JAX00496472		JAX00097316		JAX00097317		JAX00496478		JAX00496482		JAX00097320		JAX00496490		JAX00496493		JAX00496494		JAX00496495		JAX00496498		JAX00496499		JAX00097321		JAX00097322		JAX00496502		JAX00496507		JAX00496508		JAX00097324		JAX00496523		JAX00097327		JAX00496528		JAX00496530		JAX00496532		JAX00496541		JAX00496542		JAX00496544		JAX00496545		JAX00496548		JAX00496567		JAX00496573		JAX00496577		JAX00496578		JAX00097340		JAX00496594		JAX00496595		JAX00496601		JAX00097345		JAX00496605		JAX00496606		JAX00097348		JAX00097353		JAX00097354		JAX00496638		JAX00097356		JAX00496645		JAX00496652		JAX00097360		JAX00097362		JAX00097364		JAX00097365		JAX00496662		JAX00496663		JAX00496664		JAX00097366		JAX00496671		JAX00496672		JAX00496674		JAX00097368		JAX00496677		JAX00496679		JAX00496680		JAX00496682		JAX00496683		JAX00097369		JAX00496684		JAX00496689		JAX00097372		JAX00097374		JAX00496698		JAX00496702		JAX00097376		JAX00496713		JAX00496714		JAX00496730		JAX00496737		JAX00097380		JAX00217412		JAX00217413		JAX00496748		JAX00496754		JAX00496755		JAX00097389		JAX00217417		JAX00496778		JAX00496788		JAX00097394		JAX00496795		JAX00217419		JAX00496796		JAX00496798		JAX00496799		JAX00496805		JAX00496810		JAX00097404		JAX00496812		JAX00097409		JAX00496820		JAX00496821		JAX00097413		JAX00496823		JAX00496824		JAX00496826		JAX00217424		JAX00496840		JAX00496843		JAX00496846		JAX00496847		JAX00189013		JAX00097419		JAX00496855		JAX00496861		JAX00496862		JAX00496867		JAX00496869		JAX00496872		JAX00496873		JAX00097423		JAX00496875		JAX00496876		JAX00496877		JAX00097424		JAX00097426		JAX00097428		JAX00496882		JAX00496885		JAX00496887		JAX00496888		JAX00217429		JAX00496889		JAX00496890		JAX00496892		JAX00496893		JAX00496896		JAX00496897		JAX00097434		JAX00097438		JAX00496911		JAX00496913		JAX00097441		JAX00097442		JAX00097444		JAX00496920		JAX00097448		JAX00217435		JAX00496929		JAX00496930		JAX00097450		JAX00496936		JAX00496937		JAX00496938		JAX00496941		JAX00097457		JAX00097459		JAX00496950		JAX00496951		JAX00496952		JAX00496953		JAX00496959		JAX00496960		JAX00097464		JAX00496964		JAX00496965		JAX00097468		JAX00097470		JAX00496975		JAX00097476		JAX00496980		JAX00097477		JAX00496984		JAX00097478		JAX00097479		JAX00097482		JAX00097484		JAX00496990		JAX00496991		JAX00496993		JAX00097486		JAX00497003		JAX00497004		JAX00097493		JAX00497007		JAX00097495		JAX00497010		JAX00497014		JAX00497016		JAX00497018		JAX00217451		JAX00497021		JAX00097502		JAX00097504		JAX00497034		JAX00497037		JAX00497039		JAX00497040		JAX00097515		JAX00497041		JAX00497047		JAX00497056		JAX00497060		JAX00097526		JAX00497063		JAX00497064		JAX00497067		JAX00497068		JAX00497070		JAX00497071		JAX00497072		JAX00497073		JAX00097530		JAX00497077		JAX00497079		JAX00097531		JAX00497087		JAX00097536		JAX00097541		JAX00097544		JAX00497113		JAX00097548		JAX00497116		JAX00497117		JAX00497118		JAX00497119		JAX00497122		JAX00497128		JAX00097553		JAX00497133		JAX00097556		JAX00097557		JAX00497144		JAX00497145		JAX00497147		JAX00497148		JAX00497149		JAX00097559		JAX00097561		JAX00497160		JAX00497161		JAX00097568		JAX00497166		JAX00497167		JAX00497168		JAX00097571		JAX00097575		JAX00497171		JAX00097576		JAX00497177		JAX00097578		JAX00097579		JAX00497182		JAX00497186		JAX00497187		JAX00217474		JAX00097584		JAX00497190		JAX00497193		JAX00217475		JAX00497195		JAX00497198		JAX00497200		JAX00497203		JAX00497204		JAX00097592		JAX00097593		JAX00497205		JAX00497208		JAX00497209		JAX00497211		JAX00497212		JAX00097596		JAX00497213		JAX00097597		JAX00497222		JAX00497226		JAX00497227		JAX00497230		JAX00217482		JAX00097602		JAX00097603		JAX00097604		JAX00497245		JAX00497247		JAX00497248		JAX00497260		JAX00497262		JAX00097611		JAX00497280		JAX00497282		JAX00097616		JAX00497284		JAX00497286		JAX00097617		JAX00097620		JAX00497290		JAX00497292		JAX00217489		JAX00497297		JAX00097629		JAX00497305		JAX00497307		JAX00497308		JAX00497311		JAX00097632		JAX00097635		JAX00097638		JAX00497314		JAX00097640		JAX00097641		JAX00497320		JAX00497321		JAX00097642		JAX00097646		JAX00097648		JAX00097650		JAX00217497		JAX00497336		JAX00097652		JAX00097653		JAX00497341		JAX00497342		JAX00097656		JAX00497347		JAX00217500		JAX00497352		JAX00097659		JAX00497353		JAX00097661		JAX00217501		JAX00497359		JAX00497362		JAX00097664		JAX00497366		JAX00497368		JAX00497372		JAX00497375		JAX00497379		JAX00497380		JAX00497382		JAX00097678		JAX00497386		JAX00497390		JAX00097687		JAX00097688		JAX00097689		JAX00097690		JAX00097691		JAX00497399		JAX00497400		JAX00497401		JAX00497406		JAX00497407		JAX00189019		JAX00497422		JAX00097698		JAX00497423		JAX00097707		JAX00497436		JAX00097708		JAX00097709		JAX00497437		JAX00497439		JAX00497440		JAX00497442		JAX00497447		JAX00497449		JAX00497450		JAX00497452		JAX00497454		JAX00097722		JAX00497457		JAX00497459		JAX00497462		JAX00097725		JAX00097727		JAX00097728		JAX00097732		JAX00097736		JAX00497484		JAX00497489		JAX00097739		JAX00497497		JAX00497498		JAX00097748		JAX00097751		JAX00497506		JAX00497509		JAX00497510		JAX00497511		JAX00497520		JAX00497521		JAX00497523		JAX00097769		JAX00217538		JAX00497529		JAX00497530		JAX00497531		JAX00497536		JAX00497537		JAX00217541		JAX00097783		JAX00097784		JAX00497544		JAX00497553		JAX00497555		JAX00497557		JAX00217546		JAX00097794		JAX00217547		JAX00497563		JAX00497565		JAX00097796		JAX00097798		JAX00097799		JAX00497574		JAX00097802		JAX00097807		JAX00497583		JAX00097808		JAX00097809		JAX00497586		JAX00497590		JAX00189021		JAX00497591		JAX00097811		JAX00097812		JAX00097816		JAX00097818		JAX00497597		JAX00497602		JAX00097819		JAX00497604		JAX00097820		JAX00097822		JAX00497608		JAX00097823		JAX00497609		JAX00217554		JAX00217556		JAX00497611		JAX00497612		JAX00497613		JAX00497614		JAX00497615		JAX00097826		JAX00497618		JAX00097828		JAX00497619		JAX00497621		JAX00097830		JAX00497629		JAX00497632		JAX00497636		JAX00097835		JAX00497638		JAX00497641		JAX00497643		JAX00497645		JAX00497648		JAX00497650		JAX00097846		JAX00497654		JAX00497656		JAX00497658		JAX00497662		JAX00497664		JAX00497670		JAX00097858		JAX00497672		JAX00497673		JAX00097861		JAX00097863		JAX00097864		JAX00097865		JAX00497684		JAX00497685		JAX00497687		JAX00497688		JAX00497693		JAX00497694		JAX00497697		JAX00097877		JAX00097879		JAX00097880		JAX00497706		JAX00497712		JAX00497713		JAX00497715		JAX00497718		JAX00497720		JAX00097883		JAX00497723		JAX00097885		JAX00097886		JAX00497725		JAX00497727		JAX00497728		JAX00497730		JAX00189023		JAX00497733		JAX00097893		JAX00497736		JAX00497740		JAX00497743		JAX00497746		JAX00497747		JAX00497748		JAX00497752		JAX00497754		JAX00497755		JAX00497757		JAX00497759		JAX00497765		JAX00097903		JAX00097904		JAX00497768		JAX00497770		JAX00497771		JAX00497772		JAX00497775		JAX00097911		JAX00497776		JAX00497777		JAX00097913		JAX00497778		JAX00497784		JAX00097915		JAX00497793		JAX00497795		JAX00497797		JAX00097917		JAX00097918		JAX00497798		JAX00497801		JAX00497803		JAX00497806		JAX00497811		JAX00497812		JAX00097928		JAX00497815		JAX00497816		JAX00097932		JAX00097934		JAX00497823		JAX00497832		JAX00097937		JAX00497836		JAX00497840		JAX00097940		JAX00497844		JAX00497845		JAX00497847		JAX00189026		JAX00497852		JAX00497861		JAX00497862		JAX00497863		JAX00497865		JAX00497867		JAX00097941		JAX00497871		JAX00097944		JAX00497872		JAX00497873		JAX00097945		JAX00497880		JAX00497881		JAX00097947		JAX00497885		JAX00497892		JAX00497893		JAX00097951		JAX00097952		JAX00497902		JAX00497903		JAX00497906		JAX00497912		JAX00497913		JAX00497914		JAX00497916		JAX00097958		JAX00497921		JAX00097959		JAX00497924		JAX00497926		JAX00497928		JAX00497937		JAX00497941		JAX00497942		JAX00497943		JAX00097965		JAX00097966		JAX00497949		JAX00497952		JAX00497966		JAX00497974		JAX00497978		JAX00497979		JAX00097971		JAX00497998		JAX00498001		JAX00498002		JAX00498003		JAX00498007		JAX00097979		JAX00097983		JAX00498019		JAX00498020		JAX00498025		JAX00498028		JAX00498031		JAX00498032		JAX00097986		JAX00097987		JAX00498039		JAX00097988		JAX00498040		JAX00498042		JAX00097989		JAX00498048		JAX00498051		JAX00498055		JAX00498060		JAX00498063		JAX00498064		JAX00498066		JAX00097999		JAX00098000		JAX00098001		JAX00098002		JAX00498071		JAX00498074		JAX00498075		JAX00498081		JAX00498082		JAX00498085		JAX00498092		JAX00498095		JAX00498096		JAX00498101		JAX00498102		JAX00498103		JAX00498104		JAX00498105		JAX00498106		JAX00498107		JAX00098011		JAX00498110		JAX00498112		JAX00498114		JAX00498115		JAX00498117		JAX00498120		JAX00498121		JAX00498122		JAX00498123		JAX00498126		JAX00098018		JAX00498134		JAX00498135		JAX00498139		JAX00498140		JAX00498141		JAX00498142		JAX00498146		JAX00498150		JAX00098023		JAX00498159		JAX00498161		JAX00498163		JAX00217583		JAX00098025		JAX00498169		JAX00498177		JAX00498179		JAX00498180		JAX00189028		JAX00498181		JAX00498182		JAX00098031		JAX00498185		JAX00498188		JAX00498189		JAX00498190		JAX00098032		JAX00098034		JAX00498193		JAX00498195		JAX00498207		JAX00498208		JAX00498209		JAX00498213		JAX00498214		JAX00498218		JAX00098042		JAX00498224		JAX00098043		JAX00498225		JAX00498230		JAX00098046		JAX00498237		JAX00098049		JAX00098050		JAX00498239		JAX00098053		JAX00098055		JAX00498246		JAX00498247		JAX00098056		JAX00498250		JAX00498251		JAX00498252		JAX00498254		JAX00098060		JAX00098061		JAX00498257		JAX00498260		JAX00498262		JAX00498263		JAX00498265		JAX00498268		JAX00498269		JAX00498271		JAX00498275		JAX00098068		JAX00498278		JAX00098069		JAX00098070		JAX00498284		JAX00498285		JAX00498290		JAX00498291		JAX00498292		JAX00498294		JAX00498300		JAX00098074		JAX00098075		JAX00498304		JAX00498307		JAX00498309		JAX00498311		JAX00098076		JAX00498318		JAX00498320		JAX00098080		JAX00498326		JAX00498327		JAX00098081		JAX00498329		JAX00498335		JAX00498336		JAX00498337		JAX00498338		JAX00098082		JAX00498341		JAX00498343		JAX00498345		JAX00098084		JAX00498352		JAX00498358		JAX00498363		JAX00498364		JAX00098088		JAX00098089		JAX00098091		JAX00498372		JAX00098092		JAX00498376		JAX00498380		JAX00498394		JAX00098099		JAX00498402		JAX00098101		JAX00498403		JAX00498405		JAX00498408		JAX00498409		JAX00498411		JAX00189029		JAX00498412		JAX00498413		JAX00098106		JAX00498418		JAX00498419		JAX00498420		JAX00498422		JAX00498426		JAX00498428		JAX00498433		JAX00098110		JAX00098111		JAX00498436		JAX00498440		JAX00098115		JAX00498441		JAX00498450		JAX00498451		JAX00098118		JAX00498455		JAX00498459		JAX00498460		JAX00498463		JAX00098121		JAX00498467		JAX00498475		JAX00498480		JAX00498486		JAX00217609		JAX00498488		JAX00498489		JAX00498493		JAX00098124		JAX00498496		JAX00498501		JAX00498507		JAX00498512		JAX00098127		JAX00098128		JAX00498514		JAX00098130		JAX00498517		JAX00498518		JAX00498520		JAX00498523		JAX00098131		JAX00498526		JAX00498528		JAX00498530		JAX00098132		JAX00498532		JAX00498536		JAX00098136		JAX00498538		JAX00498543		JAX00498544		JAX00498546		JAX00498549		JAX00098139		JAX00098141		JAX00498555		JAX00498558		JAX00498562		JAX00098144		JAX00098145		JAX00498569		JAX00498571		JAX00498573		JAX00498574		JAX00498576		JAX00498578		JAX00498579		JAX00498585		JAX00098155		JAX00498592		JAX00098158		JAX00498601		JAX00498606		JAX00189032		JAX00498609		JAX00098164		JAX00498620		JAX00098168		JAX00098169		JAX00498626		JAX00098172		JAX00098175		JAX00498630		JAX00498631		JAX00498634		JAX00098177		JAX00098178		JAX00498635		JAX00498639		JAX00498641		JAX00498642		JAX00498646		JAX00098181		JAX00098182		JAX00098183		JAX00498657		JAX00498658		JAX00498659		JAX00498668		JAX00098188		JAX00498670		JAX00498671		JAX00498673		JAX00498676		JAX00498680		JAX00098189		JAX00498683		JAX00217626		JAX00498688		JAX00098190		JAX00098191		JAX00498693		JAX00498698		JAX00498702		JAX00098195		JAX00098196		JAX00098197		JAX00498717		JAX00498718		JAX00498719		JAX00498722		JAX00098198		JAX00098200		JAX00498728		JAX00498731		JAX00498734		JAX00498748		JAX00098205		JAX00498751		JAX00217632		JAX00498753		JAX00498756		JAX00098208		JAX00498762		JAX00098209		JAX00498763		JAX00498764		JAX00498770		JAX00498772		JAX00498775		JAX00498777		JAX00098210		JAX00098212		JAX00498780		JAX00498784		JAX00498785		JAX00498790		JAX00498792		JAX00498793		JAX00498794		JAX00098216		JAX00498804		JAX00098220		JAX00498805		JAX00498808		JAX00498809		JAX00217639		JAX00217641		JAX00098227		JAX00498813		JAX00498814		JAX00498816		JAX00098228		JAX00498818		JAX00498819		JAX00498822		JAX00498823		JAX00098231		JAX00217642		JAX00498826		JAX00098233		JAX00098234		JAX00098238		JAX00098239		JAX00498840		JAX00498843		JAX00217646		JAX00498847		JAX00498848		JAX00098244		JAX00098245		JAX00098246		JAX00498854		JAX00098251		JAX00098253		JAX00498862		JAX00098261		JAX00498865		JAX00498866		JAX00498869		JAX00498872		JAX00498876		JAX00498879		JAX00498880		JAX00098265		JAX00498884		JAX00217653		JAX00098267		JAX00498890		JAX00498891		JAX00498893		JAX00098270		JAX00217657		JAX00498896		JAX00498897		JAX00498898		JAX00098273		JAX00098274		JAX00189035		JAX00498901		JAX00498902		JAX00498903		JAX00098277		JAX00498916		JAX00498917		JAX00498918		JAX00498919		JAX00498922		JAX00498925		JAX00498930		JAX00498933		JAX00498936		JAX00189036		JAX00498941		JAX00498942		JAX00498945		JAX00217661		JAX00098286		JAX00498947		JAX00498950		JAX00498951		JAX00498958		JAX00098290		JAX00498960		JAX00498965		JAX00098291		JAX00498966		JAX00498969		JAX00098294		JAX00498976		JAX00217662		JAX00217664		JAX00498982		JAX00498983		JAX00498984		JAX00498986		JAX00098301		JAX00098302		JAX00498991		JAX00498999		JAX00098311		JAX00499012		JAX00499018		JAX00098316		JAX00499023		JAX00098317		JAX00499029		JAX00499032		JAX00098318		JAX00098319		JAX00499034		JAX00217670		JAX00499037		JAX00217671		JAX00098324		JAX00098326		JAX00499046		JAX00499047		JAX00499048		JAX00499051		JAX00499054		JAX00499055		JAX00499058		JAX00499061		JAX00499063		JAX00499066		JAX00098328		JAX00217674		JAX00217676		JAX00499068		JAX00499069		JAX00098332		JAX00098333		JAX00499082		JAX00499083		JAX00499084		JAX00098336		JAX00499098		JAX00098338		JAX00098340		JAX00499121		JAX00499124		JAX00499125		JAX00499127		JAX00098342		JAX00098344		JAX00098345		JAX00098346		JAX00499141		JAX00499144		JAX00499147		JAX00499153		JAX00098351		JAX00098353		JAX00499159		JAX00499161		JAX00499164		JAX00499165		JAX00499166		JAX00499167		JAX00499169		JAX00499171		JAX00098364		JAX00499178		JAX00499179		JAX00499181		JAX00098367		JAX00499186		JAX00499188		JAX00217685		JAX00499191		JAX00499192		JAX00098369		JAX00098370		JAX00217686		JAX00098372		JAX00098374		JAX00499196		JAX00217688		JAX00499200		JAX00499206		JAX00098381		JAX00499217		JAX00499219		JAX00499220		JAX00499221		JAX00499222		JAX00499223		JAX00499224		JAX00217690		JAX00499231		JAX00098393		JAX00098394		JAX00098395		JAX00499239		JAX00098399		JAX00499247		JAX00499253		JAX00499255		JAX00499259		JAX00098403		JAX00098404		JAX00499266		JAX00098407		JAX00499269		JAX00098409		JAX00499273		JAX00499279		JAX00098411		JAX00499280		JAX00499285		JAX00499287		JAX00499292		JAX00499293		JAX00098419		JAX00499300		JAX00499301		JAX00098423		JAX00098428		JAX00499310		JAX00499313		JAX00499323		JAX00499333		JAX00098435		JAX00499335		JAX00217710		JAX00499340		JAX00499342		JAX00499345		JAX00499347		JAX00499349		JAX00499350		JAX00499352		JAX00098444		JAX00098445		JAX00098446		JAX00499362		JAX00499365		JAX00499366		JAX00499367		JAX00098448		JAX00098451		JAX00499368		JAX00499369		JAX00217716		JAX00499373		JAX00499375		JAX00499376		JAX00499377		JAX00499378		JAX00499380		JAX00499381		JAX00098463		JAX00098464		JAX00499387		JAX00217720		JAX00499390		JAX00098469		JAX00499395		JAX00499400		JAX00098478		JAX00217723		JAX00499406		JAX00098480		JAX00499411		JAX00098483		JAX00499413		JAX00098487		JAX00499419		JAX00098496		JAX00217729		JAX00098499		JAX00217731		JAX00499435		JAX00098502		JAX00499439		JAX00098508		JAX00217735		JAX00499448		JAX00098515		JAX00098517		JAX00217738		JAX00499456		JAX00098520		JAX00098524		JAX00098526		JAX00499472		JAX00499473		JAX00098528		JAX00098529		JAX00499480		JAX00098532		JAX00499482		JAX00499487		JAX00098534		JAX00499489		JAX00098537		JAX00499494		JAX00499495		JAX00499496		JAX00499499		JAX00499502		JAX00098540		JAX00098542		JAX00098545		JAX00499513		JAX00217751		JAX00499516		JAX00499519		JAX00499520		JAX00098549		JAX00098550		JAX00499525		JAX00499526		JAX00217752		JAX00098551		JAX00098553		JAX00499530		JAX00499532		JAX00499536		JAX00098556		JAX00499539		JAX00189040		JAX00098558		JAX00499541		JAX00499543		JAX00499551		JAX00499553		JAX00098560		JAX00499557		JAX00499562		JAX00499564		JAX00499565		JAX00499567		JAX00499574		JAX00499576		JAX00499579		JAX00098567		JAX00499580		JAX00499583		JAX00098571		JAX00499588		JAX00098573		JAX00098577		JAX00499595		JAX00098580		JAX00499603		JAX00499607		JAX00098582		JAX00098588		JAX00499613		JAX00499617		JAX00499618		JAX00499619		JAX00098589		JAX00098590		JAX00499621		JAX00499622		JAX00499623		JAX00098593		JAX00499624		JAX00499625		JAX00499626		JAX00098594		JAX00098596		JAX00217769		JAX00499628		JAX00098598		JAX00499629		JAX00098599		JAX00217770		JAX00098600		JAX00499636		JAX00098603		JAX00098604		JAX00499637		JAX00499640		JAX00499644		JAX00098607		JAX00499646		JAX00217773		JAX00499651		JAX00098609		JAX00499653		JAX00098611		JAX00217775		JAX00217776		JAX00098616		JAX00499659		JAX00499666		JAX00499668		JAX00499669		JAX00098619		JAX00098620		JAX00098623		JAX00098628		JAX00499682		JAX00098631		JAX00499687		JAX00217781		JAX00098638		JAX00098642		JAX00499700		JAX00217783		JAX00217784		JAX00098643		JAX00499704		JAX00499705		JAX00499706		JAX00098646		JAX00499707		JAX00098650		JAX00499710		JAX00499713		JAX00499716		JAX00499717		JAX00499718		JAX00098656		JAX00499721		JAX00098660		JAX00499727		JAX00217793		JAX00499732		JAX00098673		JAX00499746		JAX00499751		JAX00098678		JAX00098681		JAX00499758		JAX00098684		JAX00098687		JAX00499768		JAX00098691		JAX00499772		JAX00499776		JAX00098693		JAX00499784		JAX00499785		JAX00499790		JAX00499794		JAX00098697		JAX00499804		JAX00098703		JAX00098704		JAX00098707		JAX00499815		JAX00499816		JAX00499817		JAX00499821		JAX00098711		JAX00098713		JAX00217799		JAX00098715		JAX00217801		JAX00098719		JAX00217802		JAX00499829		JAX00499833		JAX00098722		JAX00098723		JAX00098724		JAX00217805		JAX00189042		JAX00217807		JAX00098728		JAX00499842		JAX00098730		JAX00098731		JAX00499843		JAX00098735		JAX00499851		JAX00098742		JAX00499864		JAX00499868		JAX00217810		JAX00098748		JAX00499875		JAX00499876		JAX00098752		JAX00499879		JAX00098753		JAX00499891		JAX00098760		JAX00499895		JAX00098763		JAX00098764		JAX00098765		JAX00499903		JAX00098767		JAX00217815		JAX00499910		JAX00098768		JAX00499912		JAX00499913		JAX00098772		JAX00098774		JAX00098775		JAX00499920		JAX00098777		JAX00499922		JAX00098780		JAX00098782		JAX00098783		JAX00499926		JAX00499927		JAX00499928		JAX00098785		JAX00499929		JAX00499931		JAX00499934		JAX00499938		JAX00499948		JAX00098792		JAX00098795		JAX00499966		JAX00499970		JAX00098800		JAX00098801		JAX00098803		JAX00499978		JAX00499980		JAX00217828		JAX00499981		JAX00499983		JAX00499986		JAX00217829		JAX00098809		JAX00500003		JAX00500006		JAX00098813		JAX00098815		JAX00500009		JAX00500012		JAX00500016		JAX00500017		JAX00098817		JAX00098818		JAX00098819		JAX00500026		JAX00500027		JAX00500031		JAX00500033		JAX00500034		JAX00098822		JAX00500035		JAX00098823		JAX00098824		JAX00500046		JAX00098825		JAX00098826		JAX00500053		JAX00500054		JAX00500055		JAX00098828		JAX00500056		JAX00098831		JAX00098832		JAX00500061		JAX00500062		JAX00098833		JAX00500065		JAX00500069		JAX00500071		JAX00500073		JAX00500076		JAX00500078		JAX00098837		JAX00500086		JAX00500090		JAX00098841		JAX00500091		JAX00098842		JAX00098843		JAX00098844		JAX00500096		JAX00500098		JAX00500099		JAX00500101		JAX00500104		JAX00500108		JAX00500109		JAX00500110		JAX00500113		JAX00500114		JAX00500119		JAX00500121		JAX00500124		JAX00500134		JAX00500135		JAX00500136		JAX00500140		JAX00500141		JAX00500143		JAX00500152		JAX00500153		JAX00500154		JAX00500158		JAX00500161		JAX00500163		JAX00500166		JAX00500170		JAX00500171		JAX00500186		JAX00098872		JAX00500197		JAX00500202		JAX00500206		JAX00500207		JAX00500208		JAX00098874		JAX00500210		JAX00500211		JAX00098877		JAX00098879		JAX00500218		JAX00500221		JAX00500222		JAX00098880		JAX00500228		JAX00500229		JAX00189043		JAX00500236		JAX00500237		JAX00500240		JAX00500242		JAX00098886		JAX00098887		JAX00500244		JAX00098888		JAX00098889		JAX00098890		JAX00098893		JAX00500250		JAX00098894		JAX00098896		JAX00500255		JAX00098899		JAX00500257		JAX00500261		JAX00500262		JAX00500263		JAX00500264		JAX00500265		JAX00098904		JAX00500269		JAX00500270		JAX00098908		JAX00189044		JAX00500275		JAX00189045		JAX00500277		JAX00500278		JAX00098911		JAX00217867		JAX00098914		JAX00500283		JAX00500285		JAX00500288		JAX00500292		JAX00500293		JAX00500294		JAX00217868		JAX00500297		JAX00500298		JAX00098920		JAX00500301		JAX00500305		JAX00500309		JAX00500312		JAX00500313		JAX00500319		JAX00098921		JAX00217871		JAX00098926		JAX00098927		JAX00500327		JAX00500328		JAX00500331		JAX00500332		JAX00500333		JAX00500335		JAX00098933		JAX00500336		JAX00098935		JAX00500338		JAX00500341		JAX00098937		JAX00500347		JAX00500351		JAX00098939		JAX00098942		JAX00500352		JAX00500353		JAX00500355		JAX00217879		JAX00217880		JAX00500359		JAX00500364		JAX00098948		JAX00500368		JAX00500369		JAX00098950		JAX00098952		JAX00500373		JAX00500374		JAX00217884		JAX00500380		JAX00500382		JAX00500385		JAX00217885		JAX00500392		JAX00500393		JAX00098960		JAX00098962		JAX00500395		JAX00500397		JAX00500398		JAX00098965		JAX00500406		JAX00500410		JAX00098967		JAX00098968		JAX00098970		JAX00098972		JAX00217893		JAX00500435		JAX00500441		JAX00500442		JAX00500444		JAX00098980		JAX00500455		JAX00500456		JAX00098982		JAX00098985		JAX00217896		JAX00098987		JAX00500470		JAX00500473		JAX00500474		JAX00500477		JAX00098992		JAX00500478		JAX00098994		JAX00500488		JAX00098995		JAX00500494		JAX00500496		JAX00099000		JAX00500503		JAX00500504		JAX00500507		JAX00099004		JAX00500512		JAX00099007		JAX00500513		JAX00099008		JAX00500523		JAX00500525		JAX00099009		JAX00500529		JAX00099013		JAX00500538		JAX00500539		JAX00500544		JAX00099014		JAX00500545		JAX00500550		JAX00500551		JAX00217902		JAX00500553		JAX00500554		JAX00500556		JAX00500557		JAX00500559		JAX00099020		JAX00099021		JAX00500567		JAX00500570		JAX00500572		JAX00099024		JAX00500576		JAX00500580		JAX00500583		JAX00500584		JAX00099029		JAX00099030		JAX00500588		JAX00500592		JAX00099034		JAX00500596		JAX00500603		JAX00099036		JAX00099038		JAX00500625		JAX00500629		JAX00099043		JAX00500638		JAX00099047		JAX00099049		JAX00500649		JAX00099050		JAX00099051		JAX00099053		JAX00500656		JAX00500657		JAX00500658		JAX00500664		JAX00500666		JAX00500668		JAX00099059		JAX00099060		JAX00500669		JAX00099063		JAX00099067		JAX00217916		JAX00500679		JAX00189047		JAX00500683		JAX00099070		JAX00099074		JAX00217918		JAX00099075		JAX00500702		JAX00099077		JAX00099079		JAX00500708		JAX00500709		JAX00500712		JAX00500714		JAX00099083		JAX00099084		JAX00099085		JAX00500720		JAX00500721		JAX00500722		JAX00500723		JAX00099088		JAX00500725		JAX00500729		JAX00099093		JAX00099094		JAX00500739		JAX00500748		JAX00099100		JAX00217928		JAX00099101		JAX00500753		JAX00500761		JAX00500776		JAX00500783		JAX00500784		JAX00500786		JAX00099104		JAX00099108		JAX00500807		JAX00500810		JAX00099110		JAX00500815		JAX00500820		JAX00099112		JAX00500823		JAX00500825		JAX00099114		JAX00500828		JAX00500829		JAX00099119		JAX00099120		JAX00099121		JAX00500841		JAX00500842		JAX00099123		JAX00500848		JAX00500860		JAX00099127		JAX00500864		JAX00500868		JAX00500874		JAX00500878		JAX00500880		JAX00500884		JAX00500886		JAX00500887		JAX00099133		JAX00500892		JAX00500895		JAX00099135		JAX00500897		JAX00217940		JAX00500902		JAX00500905		JAX00500908		JAX00500909		JAX00500910		JAX00500911		JAX00500912		JAX00500915		JAX00500918		JAX00099140		JAX00099141		JAX00500924		JAX00500926		JAX00500927		JAX00500928		JAX00500929		JAX00500935		JAX00099144		JAX00500938		JAX00500940		JAX00099145		JAX00099148		JAX00500942		JAX00099150		JAX00500945		JAX00500948		JAX00500950		JAX00500953		JAX00500955		JAX00500960		JAX00500963		JAX00500977		JAX00500981		JAX00500984		JAX00500985		JAX00500986		JAX00099155		JAX00099158		JAX00500990		JAX00500996		JAX00501001		JAX00501002		JAX00099163		JAX00501006		JAX00501007		JAX00501011		JAX00501012		JAX00501017		JAX00217949		JAX00099170		JAX00099171		JAX00501028		JAX00501030		JAX00501033		JAX00501034		JAX00501036		JAX00217950		JAX00501038		JAX00501039		JAX00099175		JAX00501054		JAX00217953		JAX00501058		JAX00501060		JAX00501061		JAX00099182		JAX00501068		JAX00501069		JAX00501081		JAX00501088		JAX00501091		JAX00099194		JAX00501095		JAX00099199		JAX00099200		JAX00501109		JAX00099202		JAX00501111		JAX00099203		JAX00099206		JAX00501120		JAX00501126		JAX00501127		JAX00501128		JAX00099210		JAX00501134		JAX00099212		JAX00501137		JAX00099215		JAX00501143		JAX00099218		JAX00099219		JAX00099221		JAX00099222		JAX00501162		JAX00501166		JAX00099225		JAX00099229		JAX00099231		JAX00099232		JAX00501179		JAX00501186		JAX00099234		JAX00099237		JAX00501192		JAX00501195		JAX00501199		JAX00501201		JAX00099239		JAX00501203		JAX00099241		JAX00501210		JAX00501213		JAX00501216		JAX00501223		JAX00099251		JAX00501227		JAX00501229		JAX00501234		JAX00099253		JAX00501237		JAX00099254		JAX00501240		JAX00099258		JAX00501241		JAX00501251		JAX00501252		JAX00501256		JAX00501260		JAX00501261		JAX00099269		JAX00099271		JAX00501269		JAX00501272		JAX00501273		JAX00501274		JAX00099273		JAX00099274		JAX00099275		JAX00099277		JAX00501282		JAX00501285		JAX00501291		JAX00501293		JAX00501294		JAX00099286		JAX00501299		JAX00501301		JAX00099287		JAX00099288		JAX00501304		JAX00501305		JAX00099291		JAX00501313		JAX00501315		JAX00099296		JAX00501319		JAX00501321		JAX00501324		JAX00501326		JAX00099302		JAX00501341		JAX00501342		JAX00501344		JAX00099305		JAX00099306		JAX00501352		JAX00501356		JAX00501361		JAX00501365		JAX00099309		JAX00501366		JAX00501371		JAX00501373		JAX00099311		JAX00099313		JAX00501377		JAX00501378		JAX00501381		JAX00501382		JAX00501390		JAX00501394		JAX00099319		JAX00099320		JAX00099322		JAX00501404		JAX00501405		JAX00099323		JAX00099324		JAX00099325		JAX00501412		JAX00501413		JAX00501416		JAX00501418		JAX00501420		JAX00099329		JAX00501421		JAX00501423		JAX00501424		JAX00099330		JAX00099333		JAX00501426		JAX00501428		JAX00501436		JAX00501440		JAX00501441		JAX00501444		JAX00501445		JAX00099338		JAX00099339		JAX00501446		JAX00099341		JAX00099342		JAX00099343		JAX00099344		JAX00099346		JAX00501459		JAX00099347		JAX00501460		JAX00099348		JAX00099349		JAX00099351		JAX00501466		JAX00501470		JAX00501472		JAX00099355		JAX00501475		JAX00501476		JAX00099357		JAX00099358		JAX00501477		JAX00099360		JAX00099361		JAX00501480		JAX00501481		JAX00099362		JAX00099363		JAX00099365		JAX00501485		JAX00501487		JAX00501490		JAX00501492		JAX00099369		JAX00501494		JAX00099370		JAX00099372		JAX00501495		JAX00501497		JAX00501499		JAX00099374		JAX00501513		JAX00501520		JAX00099381		JAX00099382		JAX00501522		JAX00501523		JAX00501524		JAX00501525		JAX00501526		JAX00099383		JAX00501529		JAX00501530		JAX00501531		JAX00501532		JAX00099385		JAX00501540		JAX00501541		JAX00501542		JAX00501543		JAX00501549		JAX00501550		JAX00501551		JAX00501552		JAX00099396		JAX00217976		JAX00501556		JAX00099399		JAX00501562		JAX00501563		JAX00501564		JAX00099403		JAX00501568		JAX00501569		JAX00501571		JAX00099410		JAX00501580		JAX00501582		JAX00501589		JAX00099416		JAX00501594		JAX00099419		JAX00501598		JAX00501599		JAX00501600		JAX00501603		JAX00099424		JAX00099426		JAX00501612		JAX00501613		JAX00099428		JAX00501614		JAX00099430		JAX00099432		JAX00501624		JAX00099433		JAX00501625		JAX00501626		JAX00501629		JAX00501630		JAX00501634		JAX00501639		JAX00501640		JAX00099441		JAX00501642		JAX00501644		JAX00099444		JAX00501647		JAX00501649		JAX00099446		JAX00099447		JAX00501653		JAX00501658		JAX00501659		JAX00099450		JAX00099451		JAX00501661		JAX00501663		JAX00099455		JAX00099456		JAX00501667		JAX00501669		JAX00501670		JAX00099461		JAX00501678		JAX00501679		JAX00501680		JAX00501681		JAX00501682		JAX00099465		JAX00501685		JAX00501686		JAX00501691		JAX00501695		JAX00217987		JAX00501704		JAX00099476		JAX00099477		JAX00501707		JAX00099479		JAX00501712		JAX00099485		JAX00501720		JAX00501723		JAX00099492		JAX00217991		JAX00099496		JAX00501736		JAX00099500		JAX00099502		JAX00501737		JAX00189061		JAX00501740		JAX00099503		JAX00501741		JAX00099504		JAX00501744		JAX00501747		JAX00099508		JAX00099509		JAX00099510		JAX00099511		JAX00501756		JAX00099515		JAX00099517		JAX00501765		JAX00099518		JAX00501769		JAX00501770		JAX00501772		JAX00501781		JAX00501782		JAX00501783		JAX00501787		JAX00501788		JAX00501790		JAX00501793		JAX00501795		JAX00099535		JAX00099537		JAX00501802		JAX00501803		JAX00501806		JAX00099540		JAX00099541		JAX00501808		JAX00501812		JAX00501816		JAX00501818		JAX00501819		JAX00099545		JAX00501820		JAX00501823		JAX00501824		JAX00501827		JAX00501829		JAX00501830		JAX00501832		JAX00099549		JAX00099550		JAX00099551		JAX00099553		JAX00099555		JAX00501843		JAX00501849		JAX00501852		JAX00501855		JAX00501857		JAX00501858		JAX00099563		JAX00501867		JAX00099567		JAX00099568		JAX00099570		JAX00501875		JAX00189064		JAX00501881		JAX00501886		JAX00501890		JAX00501891		JAX00099579		JAX00099581		JAX00501892		JAX00501901		JAX00099585		JAX00501910		JAX00501915		JAX00501917		JAX00501918		JAX00501919		JAX00218008		JAX00099587		JAX00501927		JAX00099590		JAX00501936		JAX00501937		JAX00501940		JAX00099596		JAX00099597		JAX00501951		JAX00501953		JAX00218010		JAX00099599		JAX00501958		JAX00099601		JAX00501962		JAX00501969		JAX00501972		JAX00501973		JAX00501977		JAX00501981		JAX00099608		JAX00501984		JAX00099610		JAX00218016		JAX00218017		JAX00501988		JAX00501990		JAX00501991		JAX00501993		JAX00501994		JAX00501995		JAX00501998		JAX00099619		JAX00502018		JAX00502019		JAX00502020		JAX00502023		JAX00099625		JAX00502029		JAX00218023		JAX00502036		JAX00502050		JAX00099631		JAX00502053		JAX00502054		JAX00099632		JAX00099634		JAX00502062		JAX00502068		JAX00099635		JAX00099637		JAX00502071		JAX00502076		JAX00099638		JAX00502085		JAX00502087		JAX00502088		JAX00502089		JAX00502091		JAX00502102		JAX00099646		JAX00099647		JAX00099649		JAX00502111		JAX00502112		JAX00099650		JAX00502116		JAX00099652		JAX00502127		JAX00099656		JAX00099658		JAX00218032		JAX00099659		JAX00502133		JAX00502135		JAX00502138		JAX00502141		JAX00502143		JAX00502144		JAX00502147		JAX00502152		JAX00502153		JAX00502154		JAX00502159		JAX00099670		JAX00099671		JAX00502176		JAX00502177		JAX00099673		JAX00502183		JAX00502184		JAX00099674		JAX00099676		JAX00502187		JAX00099679		JAX00502197		JAX00502198		JAX00502201		JAX00099680		JAX00099681		JAX00502205		JAX00502207		JAX00099683		JAX00502214		JAX00099685		JAX00099687		JAX00218041		JAX00502217		JAX00502226		JAX00502227		JAX00099693		JAX00502235		JAX00099694		JAX00502240		JAX00502243		JAX00502245		JAX00099699		JAX00502257		JAX00099701		JAX00099702		JAX00502266		JAX00218045		JAX00502268		JAX00099708		JAX00502275		JAX00502276		JAX00502282		JAX00099713		JAX00099714		JAX00502283		JAX00502290		JAX00099717		JAX00099718		JAX00502295		JAX00502297		JAX00502299		JAX00502300		JAX00099720		JAX00502301		JAX00502304		JAX00502309		JAX00502312		JAX00502313		JAX00099725		JAX00502319		JAX00502324		JAX00099730		JAX00502330		JAX00502335		JAX00502336		JAX00099733		JAX00502345		JAX00502349		JAX00502350		JAX00099739		JAX00502352		JAX00502354		JAX00502355		JAX00502356		JAX00099741		JAX00502357		JAX00099743		JAX00099746		JAX00502365		JAX00502370		JAX00502373		JAX00502379		JAX00502384		JAX00218052		JAX00099751		JAX00502393		JAX00099752		JAX00502394		JAX00502400		JAX00502410		JAX00099760		JAX00218055		JAX00502414		JAX00099762		JAX00502417		JAX00099766		JAX00502418		JAX00502420		JAX00099767		JAX00502424		JAX00099770		JAX00218059		JAX00099773		JAX00099776		JAX00502435		JAX00502437		JAX00502440		JAX00099780		JAX00502445		JAX00099783		JAX00502452		JAX00099788		JAX00502459		JAX00502460		JAX00099790		JAX00502471		JAX00099795		JAX00099796		JAX00502478		JAX00502483		JAX00099799		JAX00099800		JAX00502486		JAX00502487		JAX00502489		JAX00502493		JAX00502494		JAX00502498		JAX00502499		JAX00502503		JAX00502504		JAX00099811		JAX00099812		JAX00502510		JAX00099815		JAX00099816		JAX00099818		JAX00099819		JAX00099820		JAX00502522		JAX00502524		JAX00099822		JAX00502526		JAX00099823		JAX00502534		JAX00502536		JAX00099826		JAX00502541		JAX00502544		JAX00502546		JAX00502547		JAX00502560		JAX00502563		JAX00099832		JAX00099833		JAX00502576		JAX00218072		JAX00099838		JAX00502577		JAX00502578		JAX00099839		JAX00502581		JAX00502585		JAX00502587		JAX00502588		JAX00502589		JAX00099841		JAX00502594		JAX00502595		JAX00502601		JAX00502604		JAX00099843		JAX00099844		JAX00502615		JAX00189069		JAX00502621		JAX00502624		JAX00502626		JAX00502634		JAX00502636		JAX00099849		JAX00502640		JAX00099850		JAX00502644		JAX00502645		JAX00502650		JAX00099855		JAX00502655		JAX00502657		JAX00502659		JAX00099858		JAX00502664		JAX00502666		JAX00099862		JAX00502676		JAX00502680		JAX00099863		JAX00502681		JAX00502691		JAX00502700		JAX00502702		JAX00502703		JAX00099866		JAX00099867		JAX00099868		JAX00502712		JAX00099872		JAX00099874		JAX00502725		JAX00502726		JAX00502727		JAX00099875		JAX00099877		JAX00099878		JAX00502747		JAX00502748		JAX00502750		JAX00218087		JAX00502751		JAX00099887		JAX00502757		JAX00502758		JAX00099890		JAX00502761		JAX00099894		JAX00218089		JAX00502762		JAX00099895		JAX00502764		JAX00502765		JAX00502767		JAX00502768		JAX00502770		JAX00502771		JAX00099896		JAX00099897		JAX00502778		JAX00099899		JAX00099900		JAX00099901		JAX00502788		JAX00099902		JAX00099903		JAX00502794		JAX00099905		JAX00099906		JAX00099907		JAX00502796		JAX00502797		JAX00099909		JAX00099910		JAX00502802		JAX00502803		JAX00099911		JAX00502806		JAX00502808		JAX00502809		JAX00502815		JAX00502818		JAX00502821		JAX00099913		JAX00502822		JAX00502825		JAX00502826		JAX00099916		JAX00099917		JAX00502840		JAX00502844		JAX00502847		JAX00502851		JAX00502854		JAX00502857		JAX00502861		JAX00502862		JAX00502869		JAX00502871		JAX00502873		JAX00502875		JAX00502876		JAX00502877		JAX00502886		JAX00502890		JAX00099927		JAX00502893		JAX00502895		JAX00099929		JAX00099930		JAX00502901		JAX00502907		JAX00502908		JAX00502911		JAX00502913		JAX00099934		JAX00502917		JAX00502922		JAX00502925		JAX00502926		JAX00099935		JAX00502931		JAX00502933		JAX00502938		JAX00099937		JAX00502947		JAX00502955		JAX00099938		JAX00099939		JAX00099940		JAX00502958		JAX00502959		JAX00502962		JAX00502966		JAX00502968		JAX00502973		JAX00218097		JAX00502976		JAX00099948		JAX00099949		JAX00502982		JAX00502983		JAX00502985		JAX00502989		JAX00502991		JAX00099951		JAX00502996		JAX00502998		JAX00503006		JAX00503010		JAX00503012		JAX00503013		JAX00099956		JAX00503021		JAX00503024		JAX00503027		JAX00503028		JAX00503030		JAX00503035		JAX00099959		JAX00099962		JAX00503043		JAX00503044		JAX00099963		JAX00503053		JAX00503054		JAX00503059		JAX00503060		JAX00503061		JAX00503062		JAX00503064		JAX00503066		JAX00503071		JAX00503072		JAX00503073		JAX00503078		JAX00503081		JAX00503084		JAX00099971		JAX00099973		JAX00503088		JAX00503091		JAX00503092		JAX00503097		JAX00218103		JAX00099976		JAX00503102		JAX00503107		JAX00503108		JAX00503110		JAX00503111		JAX00503112		JAX00503114		JAX00503121		JAX00099980		JAX00503122		JAX00503125		JAX00099984		JAX00099987		JAX00099988		JAX00503137		JAX00503138		JAX00503140		JAX00099989		JAX00503148		JAX00099991		JAX00503152		JAX00099993		JAX00099994		JAX00503160		JAX00503167		JAX00503169		JAX00503171		JAX00503173		JAX00099997		JAX00503179		JAX00503192		JAX00503194		JAX00503195		JAX00503196		JAX00503197		JAX00503199		JAX00100004		JAX00503203		JAX00100007		JAX00503209		JAX00100012		JAX00503212		JAX00503217		JAX00503218		JAX00503219		JAX00503227		JAX00503231		JAX00218110		JAX00503236		JAX00503237		JAX00503242		JAX00503244		JAX00100017		JAX00503249		JAX00503254		JAX00503255		JAX00503256		JAX00503257		JAX00503261		JAX00503265		JAX00503270		JAX00503275		JAX00503279		JAX00503280		JAX00503287		JAX00503288		JAX00503290		JAX00503292		JAX00503294		JAX00100025		JAX00100026		JAX00503304		JAX00503305		JAX00503308		JAX00503311		JAX00503314		JAX00503315		JAX00100028		JAX00503321		JAX00503329		JAX00503331		JAX00503332		JAX00100036		JAX00503337		JAX00100038		JAX00503346		JAX00100039		JAX00503354		JAX00503356		JAX00503361		JAX00503368		JAX00503369		JAX00100044		JAX00218119		JAX00503384		JAX00503386		JAX00503387		JAX00503391		JAX00503392		JAX00503394		JAX00503412		JAX00503413		JAX00503415		JAX00100049		JAX00503416		JAX00100050		JAX00503419		JAX00503425		JAX00503432		JAX00503437		JAX00503438		JAX00503457		JAX00503459		JAX00503460		JAX00503465		JAX00503478		JAX00503482		JAX00503485		JAX00218122		JAX00218123		JAX00503505		JAX00100060		JAX00503511		JAX00503513		JAX00503514		JAX00503515		JAX00503518		JAX00503519		JAX00503523		JAX00503527		JAX00503533		JAX00503535		JAX00503536		JAX00503538		JAX00503541		JAX00503544		JAX00503545		JAX00503546		JAX00503548		JAX00218129		JAX00503550		JAX00100068		JAX00503553		JAX00503555		JAX00503562		JAX00503569		JAX00503570		JAX00503578		JAX00503579		JAX00503583		JAX00503590		JAX00503600		JAX00503601		JAX00503606		JAX00100079		JAX00100081		JAX00503610		JAX00503612		JAX00503613		JAX00503615		JAX00218135		JAX00100082		JAX00503623		JAX00503625		JAX00100088		JAX00503633		JAX00503636		JAX00100089		JAX00100090		JAX00503639		JAX00503640		JAX00503643		JAX00503645		JAX00100091		JAX00503648		JAX00503649		JAX00503652		JAX00100093		JAX00100096		JAX00100099		JAX00503662		JAX00218142		JAX00503665		JAX00503669		JAX00503674		JAX00503677		JAX00503678		JAX00100108		JAX00503679		JAX00503682		JAX00503684		JAX00100109		JAX00503686		JAX00503688		JAX00503689		JAX00503691		JAX00503692		JAX00100112		JAX00503695		JAX00503698		JAX00503699		JAX00100115		JAX00100118		JAX00503701		JAX00100120		JAX00503706		JAX00503708		JAX00218148		JAX00218149		JAX00503709		JAX00100122		JAX00503710		JAX00100125		JAX00503715		JAX00503722		JAX00218151		JAX00218152		JAX00503726		JAX00100135		JAX00503736		JAX00100137		JAX00503741		JAX00503742		JAX00503745		JAX00503751		JAX00100139		JAX00218155		JAX00503755		JAX00503757		JAX00503761		JAX00503764		JAX00100142		JAX00503765		JAX00503767		JAX00503770		JAX00503771		JAX00100144		JAX00100147		JAX00503776		JAX00503779		JAX00503780		JAX00218159		JAX00503782		JAX00503784		JAX00100150		JAX00100152		JAX00503787		JAX00503795		JAX00503800		JAX00100158		JAX00100159		JAX00503804		JAX00503807		JAX00503815		JAX00503819		JAX00503820		JAX00503822		JAX00503823		JAX00503830		JAX00100168		JAX00100170		JAX00100171		JAX00503839		JAX00503842		JAX00503844		JAX00503847		JAX00503850		JAX00503859		JAX00503862		JAX00503863		JAX00503874		JAX00503877		JAX00503878		JAX00100185		JAX00100187		JAX00503890		JAX00100189		JAX00503893		JAX00100191		JAX00503896		JAX00503899		JAX00503902		JAX00503903		JAX00503905		JAX00503906		JAX00503910		JAX00503913		JAX00503923		JAX00503926		JAX00100201		JAX00503939		JAX00503942		JAX00503945		JAX00100204		JAX00503955		JAX00503956		JAX00503966		JAX00503968		JAX00100205		JAX00503972		JAX00503973		JAX00503975		JAX00503979		JAX00218170		JAX00503985		JAX00503986		JAX00503990		JAX00100217		JAX00100220		JAX00504003		JAX00504005		JAX00504007		JAX00100226		JAX00504018		JAX00504020		JAX00504021		JAX00504022		JAX00504028		JAX00504035		JAX00504037		JAX00504038		JAX00504040		JAX00504041		JAX00504042		JAX00100233		JAX00100235		JAX00504054		JAX00504057		JAX00100236		JAX00100240		JAX00218180		JAX00218181		JAX00504065		JAX00504067		JAX00100244		JAX00504076		JAX00504077		JAX00504081		JAX00504092		JAX00504093		JAX00504094		JAX00504100		JAX00218185		JAX00100253		JAX00504106		JAX00504119		JAX00100261		JAX00504123		JAX00504124		JAX00504129		JAX00504130		JAX00100267		JAX00504135		JAX00504136		JAX00504153		JAX00504158		JAX00100273		JAX00218189		JAX00504168		JAX00504170		JAX00100278		JAX00100279		JAX00504174		JAX00100280		JAX00504177		JAX00504178		JAX00504182		JAX00504185		JAX00504187		JAX00504212		JAX00504213		JAX00218197		JAX00504220		JAX00100292		JAX00100296		JAX00504231		JAX00504234		JAX00100298		JAX00504235		JAX00504242		JAX00100299		JAX00504247		JAX00504250		JAX00100301		JAX00504252		JAX00504253		JAX00100302		JAX00100304		JAX00504260		JAX00100309		JAX00504270		JAX00504276		JAX00504277		JAX00504278		JAX00504279		JAX00100315		JAX00504300		JAX00504301		JAX00504302		JAX00504307		JAX00100329		JAX00504316		JAX00504317		JAX00504319		JAX00504323		JAX00504327		JAX00100338		JAX00504330		JAX00504333		JAX00218219		JAX00504343		JAX00504350		JAX00504351		JAX00504352		JAX00504355		JAX00100352		JAX00100353		JAX00504361		JAX00100356		JAX00504365		JAX00100360		JAX00504367		JAX00504368		JAX00504370		JAX00504371		JAX00504377		JAX00504380		JAX00504388		JAX00504390		JAX00218228		JAX00100369		JAX00504394		JAX00504405		JAX00504406		JAX00504409		JAX00504412		JAX00504415		JAX00100377		JAX00504417		JAX00504418		JAX00504425		JAX00100381		JAX00504429		JAX00504430		JAX00504433		JAX00504439		JAX00504443		JAX00100387		JAX00504444		JAX00504445		JAX00504446		JAX00504447		JAX00100391		JAX00218235		JAX00218237		JAX00100392		JAX00504449		JAX00504451		JAX00100394		JAX00504452		JAX00218239		JAX00100404		JAX00504464		JAX00504466		JAX00504467		JAX00100405		JAX00504474		JAX00100408		JAX00504475		JAX00100409		JAX00100410		JAX00504483		JAX00504484		JAX00504491		JAX00504492		JAX00100413		JAX00100414		JAX00504503		JAX00100418		JAX00504507		JAX00504510		JAX00100420		JAX00218245		JAX00218246		JAX00504513		JAX00504515		JAX00504516		JAX00504519		JAX00504523		JAX00504525		JAX00504533		JAX00504534		JAX00100429		JAX00218249		JAX00504538		JAX00504540		JAX00504541		JAX00504543		JAX00100430		JAX00504550		JAX00504554		JAX00504556		JAX00218252		JAX00100434		JAX00504564		JAX00100439		JAX00504569		JAX00100442		JAX00504574		JAX00504575		JAX00504582		JAX00504590		JAX00504593		JAX00100448		JAX00504599		JAX00100450		JAX00504605		JAX00504607		JAX00504613		JAX00504614		JAX00504616		JAX00504618		JAX00100455		JAX00218259		JAX00504622		JAX00504633		JAX00100463		JAX00504636		JAX00504638		JAX00100466		JAX00100468		JAX00504643		JAX00504644		JAX00100469		JAX00504655		JAX00504656		JAX00100472		JAX00100473		JAX00504660		JAX00504661		JAX00100476		JAX00218263		JAX00504663		JAX00100480		JAX00100483		JAX00504686		JAX00504688		JAX00100485		JAX00504690		JAX00504692		JAX00100489		JAX00100490		JAX00504705		JAX00504706		JAX00504719		JAX00100500		JAX00504723		JAX00504730		JAX00504732		JAX00100509		JAX00504736		JAX00504737		JAX00504739		JAX00218278		JAX00100515		JAX00100524		JAX00504765		JAX00504768		JAX00100529		JAX00504774		JAX00100531		JAX00504776		JAX00218285		JAX00504777		JAX00100536		JAX00504782		JAX00100537		JAX00504786		JAX00504788		JAX00504789		JAX00504790		JAX00504794		JAX00504799		JAX00504801		JAX00100548		JAX00504803		JAX00504808		JAX00100550		JAX00504813		JAX00100553		JAX00100557		JAX00504823		JAX00504824		JAX00100560		JAX00504831		JAX00100562		JAX00504834		JAX00504838		JAX00504841		JAX00100563		JAX00100564		JAX00100566		JAX00504843		JAX00504845		JAX00100568		JAX00100572		JAX00504854		JAX00504855		JAX00504856		JAX00504859		JAX00100579		JAX00504863		JAX00504866		JAX00504869		JAX00504873		JAX00100585		JAX00218304		JAX00100588		JAX00100589		JAX00504883		JAX00504884		JAX00504886		JAX00504888		JAX00504890		JAX00504892		JAX00218305		JAX00504893		JAX00218308		JAX00504900		JAX00504908		JAX00100601		JAX00504909		JAX00504912		JAX00100602		JAX00100603		JAX00504917		JAX00504918		JAX00504920		JAX00504924		JAX00100607		JAX00100611		JAX00100612		JAX00218314		JAX00100614		JAX00100615		JAX00504929		JAX00504932		JAX00100618		JAX00504940		JAX00504941		JAX00504944		JAX00504945		JAX00504949		JAX00504950		JAX00100622		JAX00100624		JAX00100625		JAX00100626		JAX00218318		JAX00218319		JAX00504953		JAX00504954		JAX00504959		JAX00504961		JAX00100634		JAX00218322		JAX00100636		JAX00504968		JAX00504969		JAX00504972		JAX00504973		JAX00504977		JAX00504980		JAX00504982		JAX00504983		JAX00504987		JAX00100645		JAX00504991		JAX00504994		JAX00218326		JAX00504996		JAX00504997		JAX00100650		JAX00100653		JAX00504998		JAX00505002		JAX00505007		JAX00100655		JAX00505008		JAX00218329		JAX00100657		JAX00505013		JAX00505014		JAX00505015		JAX00100660		JAX00100661		JAX00505024		JAX00100666		JAX00505033		JAX00505039		JAX00505042		JAX00100673		JAX00505046		JAX00100678		JAX00505053		JAX00505054		JAX00505061		JAX00505062		JAX00218340		JAX00505066		JAX00100692		JAX00100694		JAX00100696		JAX00505075		JAX00100697		JAX00505084		JAX00505087		JAX00505089		JAX00100703		JAX00505096		JAX00218346		JAX00218347		JAX00100708		JAX00100710		JAX00100711		JAX00505106		JAX00218348		JAX00505108		JAX00100712		JAX00505109		JAX00100713		JAX00100714		JAX00100719		JAX00505120		JAX00505125		JAX00505130		JAX00505132		JAX00218354		JAX00100728		JAX00100732		JAX00505136		JAX00505139		JAX00505140		JAX00505143		JAX00505145		JAX00505146		JAX00505148		JAX00505150		JAX00505151		JAX00100736		JAX00505154		JAX00505158		JAX00100737		JAX00100738		JAX00100741		JAX00100743		JAX00505162		JAX00505163		JAX00505165		JAX00505166		JAX00505168		JAX00505172		JAX00100751		JAX00505174		JAX00100753		JAX00100756		JAX00505178		JAX00505179		JAX00505180		JAX00505181		JAX00505182		JAX00505183		JAX00100758		JAX00100759		JAX00505188		JAX00100761		JAX00505190		JAX00505192		JAX00505193		JAX00505194		JAX00100767		JAX00505204		JAX00505206		JAX00100770		JAX00100771		JAX00505207		JAX00505208		JAX00218374		JAX00505214		JAX00505215		JAX00100779		JAX00100783		JAX00505222		JAX00505223		JAX00505224		JAX00505225		JAX00100784		JAX00100785		JAX00505227		JAX00100786		JAX00505230		JAX00505231		JAX00505232		JAX00505233		JAX00505234		JAX00505241		JAX00505242		JAX00100795		JAX00505247		JAX00218378		JAX00100798		JAX00100799		JAX00218379		JAX00100800		JAX00505268		JAX00100802		JAX00505273		JAX00505274		JAX00100806		JAX00505278		JAX00100810		JAX00100813		JAX00505289		JAX00505294		JAX00100814		JAX00505301		JAX00100815		JAX00505310		JAX00100820		JAX00505314		JAX00505315		JAX00100822		JAX00505317		JAX00505318		JAX00505320		JAX00505321		JAX00505322		JAX00100828		JAX00505331		JAX00505332		JAX00100831		JAX00505334		JAX00505335		JAX00505336		JAX00218388		JAX00505337		JAX00505339		JAX00100835		JAX00100836		JAX00505343		JAX00505346		JAX00505353		JAX00100844		JAX00505359		JAX00505362		JAX00100847		JAX00100849		JAX00218392		JAX00505366		JAX00505368		JAX00505370		JAX00505375		JAX00505379		JAX00505380		JAX00100860		JAX00505382		JAX00505384		JAX00505385		JAX00505387		JAX00505389		JAX00505390		JAX00505391		JAX00100865		JAX00100866		JAX00100867		JAX00505398		JAX00505399		JAX00505400		JAX00505405		JAX00505408		JAX00505412		JAX00505414		JAX00100873		JAX00505419		JAX00505420		JAX00505421		JAX00505425		JAX00505430		JAX00100875		JAX00505434		JAX00100879		JAX00505444		JAX00505447		JAX00505448		JAX00505453		JAX00505461		JAX00505466		JAX00505467		JAX00505469		JAX00100884		JAX00505472		JAX00505478		JAX00100886		JAX00100888		JAX00218396		JAX00505483		JAX00505491		JAX00505496		JAX00505497		JAX00100894		JAX00505501		JAX00505503		JAX00100896		JAX00218397		JAX00100897		JAX00505506		JAX00505507		JAX00505508		JAX00505512		JAX00218400		JAX00505514		JAX00100904		JAX00218401		JAX00505516		JAX00505517		JAX00100906		JAX00100907		JAX00100909		JAX00505520		JAX00100910		JAX00218403		JAX00505523		JAX00505524		JAX00505528		JAX00100913		JAX00505533		JAX00100921		JAX00505535		JAX00100922		JAX00505541		JAX00505542		JAX00218407		JAX00505546		JAX00218409		JAX00505551		JAX00505553		JAX00100931		JAX00100932		JAX00505556		JAX00505557		JAX00100937		JAX00100941		JAX00505560		JAX00100942		JAX00505562		JAX00505567		JAX00100944		JAX00505570		JAX00505575		JAX00505576		JAX00505579		JAX00100946		JAX00100948		JAX00505583		JAX00505584		JAX00505585		JAX00218417		JAX00505589		JAX00100951		JAX00505590		JAX00505592		JAX00505601		JAX00505604		JAX00505606		JAX00505607		JAX00100962		JAX00100965		JAX00505615		JAX00505616		JAX00505618		JAX00505619		JAX00100967		JAX00505624		JAX00505626		JAX00505629		JAX00505630		JAX00100968		JAX00505633		JAX00100970		JAX00100971		JAX00505641		JAX00505643		JAX00505644		JAX00100973		JAX00505647		JAX00505648		JAX00505649		JAX00100978		JAX00218423		JAX00100980		JAX00505653		JAX00505654		JAX00505657		JAX00100984		JAX00505662		JAX00505672		JAX00100988		JAX00100990		JAX00505673		JAX00100992		JAX00505677		JAX00505688		JAX00505689		JAX00505691		JAX00505692		JAX00505694		JAX00505696		JAX00100997		JAX00505699		JAX00505701		JAX00505708		JAX00505709		JAX00505710		JAX00101000		JAX00101001		JAX00505716		JAX00505717		JAX00505719		JAX00101004		JAX00101005		JAX00101007		JAX00101008		JAX00505727		JAX00101011		JAX00505732		JAX00505735		JAX00505739		JAX00101012		JAX00505743		JAX00101013		JAX00505745		JAX00101014		JAX00505750		JAX00218428		JAX00218429		JAX00101015		JAX00505756		JAX00505757		JAX00505758		JAX00505759		JAX00505760		JAX00505763		JAX00101019		JAX00505767		JAX00505769		JAX00101021		JAX00218431		JAX00101023		JAX00505772		JAX00505773		JAX00101024		JAX00101026		JAX00505778		JAX00505781		JAX00505782		JAX00101027		JAX00101029		JAX00101030		JAX00101031		JAX00505792		JAX00505793		JAX00101036		JAX00101037		JAX00505802		JAX00505803		JAX00505808		JAX00505814		JAX00218439		JAX00101043		JAX00101048		JAX00505826		JAX00101053		JAX00505837		JAX00101054		JAX00505841		JAX00505847		JAX00101058		JAX00505852		JAX00101062		JAX00505854		JAX00505855		JAX00505856		JAX00218446		JAX00505862		JAX00505864		JAX00505866		JAX00505867		JAX00505869		JAX00101064		JAX00101066		JAX00505881		JAX00505882		JAX00505884		JAX00505885		JAX00505887		JAX00505892		JAX00505897		JAX00101072		JAX00505899		JAX00101073		JAX00505905		JAX00101074		JAX00101076		JAX00505911		JAX00505916		JAX00101081		JAX00101082		JAX00505917		JAX00505918		JAX00505920		JAX00505925		JAX00505927		JAX00505936		JAX00505940		JAX00101089		JAX00505943		JAX00505944		JAX00505947		JAX00505949		JAX00101093		JAX00505954		JAX00505956		JAX00101096		JAX00505960		JAX00505961		JAX00505966		JAX00505967		JAX00101100		JAX00101101		JAX00505970		JAX00505971		JAX00505973		JAX00505976		JAX00505977		JAX00101102		JAX00505982		JAX00505983		JAX00505984		JAX00101105		JAX00101106		JAX00505995		JAX00101108		JAX00506002		JAX00101109		JAX00101110		JAX00506013		JAX00506015		JAX00506019		JAX00506020		JAX00101118		JAX00101121		JAX00101122		JAX00506027		JAX00506030		JAX00101123		JAX00506033		JAX00506038		JAX00218461		JAX00101127		JAX00101128		JAX00506040		JAX00101129		JAX00506047		JAX00506051		JAX00506052		JAX00506059		JAX00506060		JAX00101139		JAX00101140		JAX00101141		JAX00101142		JAX00101145		JAX00506071		JAX00506073		JAX00506078		JAX00506080		JAX00506084		JAX00506088		JAX00101151		JAX00101153		JAX00506096		JAX00101158		JAX00506099		JAX00506105		JAX00506106		JAX00506107		JAX00506109		JAX00506110		JAX00506111		JAX00101160		JAX00506125		JAX00101163		JAX00506130		JAX00506133		JAX00506136		JAX00506138		JAX00506139		JAX00506140		JAX00101173		JAX00218466		JAX00218467		JAX00101174		JAX00506144		JAX00506146		JAX00506152		JAX00506153		JAX00506157		JAX00101180		JAX00101181		JAX00218468		JAX00506161		JAX00506163		JAX00506167		JAX00101185		JAX00101186		JAX00101188		JAX00506174		JAX00506176		JAX00101190		JAX00101191		JAX00506180		JAX00506181		JAX00506186		JAX00506187		JAX00506188		JAX00506189		JAX00218471		JAX00506190		JAX00101195		JAX00101196		JAX00506196		JAX00101198		JAX00506203		JAX00101199		JAX00506205		JAX00101202		JAX00101203		JAX00506210		JAX00101204		JAX00506213		JAX00506217		JAX00506218		JAX00506219		JAX00506222		JAX00506232		JAX00506234		JAX00506236		JAX00101210		JAX00506240		JAX00101211		JAX00101212		JAX00506241		JAX00506243		JAX00506244		JAX00101213		JAX00506246		JAX00506248		JAX00506249		JAX00506251		JAX00506253		JAX00506255		JAX00101215		JAX00506256		JAX00506262		JAX00506263		JAX00101218		JAX00506272		JAX00506277		JAX00506281		JAX00506285		JAX00506287		JAX00101222		JAX00506290		JAX00101224		JAX00506292		JAX00506293		JAX00506296		JAX00506300		JAX00101226		JAX00506309		JAX00101229		JAX00101230		JAX00506321		JAX00506322		JAX00101233		JAX00101234		JAX00189075		JAX00218481		JAX00101237		JAX00101238		JAX00101239		JAX00506336		JAX00506343		JAX00101242		JAX00101243		JAX00506348		JAX00101247		JAX00506351		JAX00101248		JAX00101250		JAX00506353		JAX00101251		JAX00101252		JAX00101253		JAX00506360		JAX00506365		JAX00101259		JAX00101260		JAX00506373		JAX00506377		JAX00506381		JAX00506385		JAX00506386		JAX00506387		JAX00101262		JAX00101263		JAX00101267		JAX00506392		JAX00506394		JAX00506396		JAX00506398		JAX00506399		JAX00101270		JAX00506402		JAX00506403		JAX00506404		JAX00506408		JAX00506410		JAX00101279		JAX00506413		JAX00101282		JAX00506417		JAX00506421		JAX00506422		JAX00506426		JAX00506431		JAX00101287		JAX00101289		JAX00101290		JAX00218485		JAX00506434		JAX00506435		JAX00506437		JAX00506438		JAX00506439		JAX00506441		JAX00506442		JAX00101297		JAX00101298		JAX00506448		JAX00506449		JAX00101300		JAX00101301		JAX00101302		JAX00506461		JAX00506463		JAX00506469		JAX00101306		JAX00101307		JAX00506476		JAX00101310		JAX00506478		JAX00506479		JAX00506487		JAX00506488		JAX00506489		JAX00506490		JAX00506492		JAX00506493		JAX00506494		JAX00506495		JAX00506496		JAX00506497		JAX00506499		JAX00101320		JAX00506502		JAX00101321		JAX00506511		JAX00506512		JAX00101325		JAX00101326		JAX00506515		JAX00101330		JAX00506520		JAX00101331		JAX00101332		JAX00506524		JAX00506530		JAX00101338		JAX00101339		JAX00506534		JAX00101342		JAX00506538		JAX00101344		JAX00506543		JAX00506545		JAX00506546		JAX00506547		JAX00506548		JAX00506553		JAX00506555		JAX00101346		JAX00101347		JAX00506563		JAX00101350		JAX00506573		JAX00506574		JAX00506576		JAX00101354		JAX00506583		JAX00506585		JAX00506588		JAX00506589		JAX00101357		JAX00101359		JAX00101360		JAX00101361		JAX00101362		JAX00506592		JAX00506596		JAX00506598		JAX00506599		JAX00506602		JAX00506604		JAX00101368		JAX00506608		JAX00506612		JAX00506613		JAX00506614		JAX00506616		JAX00506617		JAX00506628		JAX00506632		JAX00506633		JAX00101373		JAX00506644		JAX00506649		JAX00101375		JAX00101376		JAX00101377		JAX00218494		JAX00101378		JAX00506659		JAX00506666		JAX00506670		JAX00506675		JAX00101387		JAX00506681		JAX00506684		JAX00506686		JAX00506693		JAX00506694		JAX00101393		JAX00506696		JAX00506697		JAX00101394		JAX00506698		JAX00506700		JAX00506702		JAX00101396		JAX00101397		JAX00506705		JAX00506708		JAX00506713		JAX00101400		JAX00101401		JAX00506721		JAX00101402		JAX00101403		JAX00506732		JAX00506740		JAX00506743		JAX00101413		JAX00506755		JAX00506757		JAX00506760		JAX00101414		JAX00101415		JAX00506765		JAX00506766		JAX00101416		JAX00506771		JAX00101419		JAX00101420		JAX00506778		JAX00506780		JAX00101421		JAX00506783		JAX00101426		JAX00506789		JAX00101430		JAX00506790		JAX00506793		JAX00506795		JAX00101434		JAX00506805		JAX00506809		JAX00506810		JAX00506811		JAX00101438		JAX00506813		JAX00506814		JAX00506819		JAX00506822		JAX00506824		JAX00218502		JAX00101444		JAX00506833		JAX00506836		JAX00101446		JAX00506839		JAX00506840		JAX00101447		JAX00506847		JAX00506848		JAX00506850		JAX00506851		JAX00506852		JAX00506853		JAX00506856		JAX00101454		JAX00506858		JAX00506860		JAX00506861		JAX00506862		JAX00506873		JAX00101458		JAX00506881		JAX00506885		JAX00506887		JAX00506888		JAX00506889		JAX00506890		JAX00506891		JAX00506892		JAX00506895		JAX00506897		JAX00506901		JAX00506903		JAX00506904		JAX00506906		JAX00506907		JAX00506908		JAX00218510		JAX00506914		JAX00506923		JAX00506924		JAX00506935		JAX00101478		JAX00101480		JAX00506960		JAX00506963		JAX00218517		JAX00101484		JAX00506967		JAX00101487		JAX00101491		JAX00506994		JAX00507002		JAX00507004		JAX00507007		JAX00507010		JAX00507016		JAX00507017		JAX00507021		JAX00101508		JAX00101509		JAX00507031		JAX00507034		JAX00507038		JAX00101512		JAX00507042		JAX00101517		JAX00507050		JAX00101520		JAX00507051		JAX00507053		JAX00101522		JAX00101523		JAX00507054		JAX00507064		JAX00101525		JAX00189076		JAX00507067		JAX00101528		JAX00101530		JAX00507072		JAX00507077		JAX00507078		JAX00507079		JAX00507080		JAX00507083		JAX00507087		JAX00101535		JAX00101536		JAX00507091		JAX00101537		JAX00507097		JAX00507104		JAX00507105		JAX00507108		JAX00507109		JAX00507110		JAX00507111		JAX00507113		JAX00507114		JAX00101548		JAX00101549		JAX00507119		JAX00507120		JAX00507125		JAX00507129		JAX00507138		JAX00507139		JAX00507140		JAX00101574		JAX00507154		JAX00507156		JAX00101577		JAX00507157		JAX00507158		JAX00507161		JAX00101590		JAX00218537		JAX00507168		JAX00507169		JAX00507172		JAX00507178		JAX00507181		JAX00507188		JAX00507197		JAX00101595		JAX00101596		JAX00218538		JAX00507199		JAX00507200		JAX00101604		JAX00507209		JAX00101605		JAX00507216		JAX00101607		JAX00507219		JAX00101608		JAX00507220		JAX00507221		JAX00507222		JAX00507229		JAX00101611		JAX00507230		JAX00507236		JAX00101612		JAX00507239		JAX00101614		JAX00507240		JAX00507244		JAX00507248		JAX00507249		JAX00507251		JAX00101620		JAX00507254		JAX00507255		JAX00507256		JAX00507264		JAX00507265		JAX00507268		JAX00507270		JAX00507271		JAX00101622		JAX00218545		JAX00507275		JAX00101624		JAX00507280		JAX00101625		JAX00507306		JAX00507314		JAX00507336		JAX00507346		JAX00101662		JAX00218547		JAX00101664		JAX00101665		JAX00507351		JAX00507352		JAX00101666		JAX00101667		JAX00507364		JAX00101670		JAX00101671		JAX00101673		JAX00507379		JAX00507382		JAX00101675		JAX00101677		JAX00101679		JAX00101680		JAX00507403		JAX00507404		JAX00507405		JAX00507406		JAX00507408		JAX00507409		JAX00507413		JAX00101688		JAX00507419		JAX00507431		JAX00507434		JAX00507435		JAX00507437		JAX00101697		JAX00507469		JAX00507471		JAX00507473		JAX00218555		JAX00101706		JAX00507478		JAX00507484		JAX00507485		JAX00101714		JAX00507487		JAX00101717		JAX00507490		JAX00507496		JAX00507502		JAX00101723		JAX00507506		JAX00101727		JAX00101730		JAX00507517		JAX00101732		JAX00507525		JAX00101739		JAX00507533		JAX00507538		JAX00507541		JAX00507544		JAX00507546		JAX00101746		JAX00507551		JAX00507555		JAX00507558		JAX00507559		JAX00507561		JAX00101754		JAX00507574		JAX00101756		JAX00507585		JAX00101760		JAX00101763		JAX00507592		JAX00507595		JAX00507597		JAX00507600		JAX00507603		JAX00101767		JAX00507606		JAX00101768		JAX00507609		JAX00507618		JAX00507624		JAX00507627		JAX00101776		JAX00507629		JAX00507634		JAX00507638		JAX00101778		JAX00507641		JAX00507643		JAX00507646		JAX00101781		JAX00507655		JAX00507658		JAX00507659		JAX00101783		JAX00507666		JAX00101786		JAX00101787		JAX00507671		JAX00101791		JAX00507672		JAX00101793		JAX00507681		JAX00101795		JAX00507683		JAX00507684		JAX00101798		JAX00101799		JAX00101800		JAX00507685		JAX00507688		JAX00507689		JAX00507691		JAX00507692		JAX00507694		JAX00507695		JAX00101806		JAX00101809		JAX00507699		JAX00101811		JAX00101813		JAX00101815		JAX00507717		JAX00507724		JAX00507734		JAX00101821		JAX00507736		JAX00507743		JAX00101822		JAX00507747		JAX00101827		JAX00507776		JAX00507779		JAX00507781		JAX00507784		JAX00101833		JAX00189078		JAX00507806		JAX00507807		JAX00507810		JAX00507811		JAX00101834		JAX00101839		JAX00507813		JAX00507815		JAX00507816		JAX00101840		JAX00101842		JAX00507838		JAX00507839		JAX00507846		JAX00507850		JAX00101844		JAX00507863		JAX00507865		JAX00507871		JAX00507872		JAX00507878		JAX00507884		JAX00101846		JAX00507888		JAX00507890		JAX00101853		JAX00101854		JAX00507906		JAX00101857		JAX00101858		JAX00507916		JAX00507918		JAX00507919		JAX00507920		JAX00507925		JAX00101862		JAX00507931		JAX00101864		JAX00101865		JAX00507936		JAX00507947		JAX00101873		JAX00507950		JAX00507955		JAX00507957		JAX00101875		JAX00507965		JAX00101878		JAX00507966		JAX00507967		JAX00507971		JAX00101880		JAX00101882		JAX00507979		JAX00101886		JAX00507982		JAX00507984		JAX00507986		JAX00101891		JAX00507998		JAX00507999		JAX00101893		JAX00508007		JAX00508008		JAX00508012		JAX00508020		JAX00101895		JAX00101896		JAX00101897		JAX00508023		JAX00101899		JAX00508029		JAX00508033		JAX00101900		JAX00508038		JAX00508039		JAX00508041		JAX00508045		JAX00508047		JAX00101904		JAX00508055		JAX00508058		JAX00508064		JAX00101906		JAX00508066		JAX00508067		JAX00508069		JAX00508071		JAX00508077		JAX00101912		JAX00101913		JAX00508081		JAX00101916		JAX00101917		JAX00101919		JAX00101922		JAX00508097		JAX00508103		JAX00101924		JAX00101925		JAX00101926		JAX00101929		JAX00101930		JAX00508110		JAX00101933		JAX00101934		JAX00508116		JAX00508117		JAX00508119		JAX00508121		JAX00101937		JAX00508122		JAX00508124		JAX00508125		JAX00508126		JAX00508129		JAX00101941		JAX00101942		JAX00101943		JAX00508137		JAX00101944		JAX00508143		JAX00101948		JAX00101952		JAX00508154		JAX00101955		JAX00508159		JAX00101956		JAX00101958		JAX00101959		JAX00508167		JAX00101961		JAX00101962		JAX00508180		JAX00508182		JAX00101965		JAX00508188		JAX00101966		JAX00101967		JAX00508191		JAX00508193		JAX00508195		JAX00508196		JAX00508199		JAX00101972		JAX00101973		JAX00101974		JAX00508202		JAX00101976		JAX00101977		JAX00508205		JAX00101979		JAX00101980		JAX00101982		JAX00508216		JAX00508217		JAX00101984		JAX00508220		JAX00508221		JAX00101987		JAX00101989		JAX00508223		JAX00508224		JAX00508226		JAX00508230		JAX00508232		JAX00508236		JAX00101990		JAX00101991		JAX00101992		JAX00508245		JAX00508248		JAX00508249		JAX00101994		JAX00508252		JAX00508257		JAX00508258		JAX00101996		JAX00508261		JAX00508262		JAX00508264		JAX00508272		JAX00508273		JAX00508275		JAX00508277		JAX00508286		JAX00102008		JAX00508294		JAX00102009		JAX00102012		JAX00508297		JAX00508298		JAX00102014		JAX00508302		JAX00508305		JAX00102015		JAX00102016		JAX00102017		JAX00508309		JAX00102019		JAX00102022		JAX00508321		JAX00102024		JAX00508328		JAX00508331		JAX00508335		JAX00508337		JAX00102030		JAX00508340		JAX00102032		JAX00102034		JAX00508341		JAX00508345		JAX00508348		JAX00508351		JAX00508357		JAX00508359		JAX00102040		JAX00102041		JAX00102042		JAX00102045		JAX00102046		JAX00508368		JAX00508369		JAX00508382		JAX00508389		JAX00508393		JAX00102053		JAX00102057		JAX00508400		JAX00102059		JAX00508401		JAX00508406		JAX00508410		JAX00508411		JAX00102065		JAX00102066		JAX00102067		JAX00508418		JAX00508421		JAX00102072		JAX00508426		JAX00102074		JAX00508430		JAX00102080		JAX00102082		JAX00508441		JAX00102085		JAX00102086		JAX00102088		JAX00508449		JAX00508450		JAX00102091		JAX00508455		JAX00508456		JAX00508459		JAX00102097		JAX00102098		JAX00508469		JAX00508470		JAX00508472		JAX00508473		JAX00508477		JAX00508478		JAX00508481		JAX00508482		JAX00508484		JAX00508487		JAX00102102		JAX00508496		JAX00102104		JAX00508502		JAX00102106		JAX00508506		JAX00102109		JAX00508519		JAX00102114		JAX00102115		JAX00508530		JAX00508532		JAX00102119		JAX00102120		JAX00508533		JAX00508537		JAX00508539		JAX00189080		JAX00508546		JAX00102124		JAX00508551		JAX00508554		JAX00508555		JAX00102128		JAX00102130		JAX00508572		JAX00218617		JAX00508578		JAX00102134		JAX00508582		JAX00508585		JAX00508587		JAX00508589		JAX00218619		JAX00508592		JAX00508593		JAX00102143		JAX00508597		JAX00508599		JAX00508600		JAX00102144		JAX00508604		JAX00508607		JAX00508609		JAX00508616		JAX00508617		JAX00102149		JAX00508619		JAX00508622		JAX00508628		JAX00102150		JAX00102151		JAX00102153		JAX00508649		JAX00508654		JAX00508662		JAX00508663		JAX00508665		JAX00508667		JAX00508668		JAX00508678		JAX00508680		JAX00508683		JAX00508684		JAX00102165		JAX00102166		JAX00508688		JAX00508690		JAX00508694		JAX00102168		JAX00508700		JAX00508701		JAX00508709		JAX00508711		JAX00508714		JAX00508721		JAX00508723		JAX00508726		JAX00508730		JAX00508732		JAX00508738		JAX00508742		JAX00508743		JAX00508744		JAX00102181		JAX00508747		JAX00508748		JAX00508750		JAX00102182		JAX00102184		JAX00508751		JAX00508755		JAX00508756		JAX00508757		JAX00508758		JAX00508759		JAX00508761		JAX00508762		JAX00508764		JAX00508766		JAX00508767		JAX00102187		JAX00102188		JAX00508785		JAX00102190		JAX00508787		JAX00508796		JAX00508803		JAX00508805		JAX00508806		JAX00102193		JAX00508818		JAX00218636		JAX00508821		JAX00102196		JAX00508831		JAX00102200		JAX00508838		JAX00508839		JAX00508841		JAX00102201		JAX00102202		JAX00508848		JAX00508851		JAX00508853		JAX00508856		JAX00508860		JAX00508861		JAX00508862		JAX00102204		JAX00102205		JAX00508865		JAX00508866		JAX00508867		JAX00508869		JAX00508870		JAX00508874		JAX00508875		JAX00508876		JAX00508877		JAX00218639		JAX00508878		JAX00508880		JAX00508881		JAX00508882		JAX00508888		JAX00508889		JAX00508890		JAX00102207		JAX00508893		JAX00508894		JAX00508895		JAX00508899		JAX00508900		JAX00102208		JAX00508904		JAX00508905		JAX00508906		JAX00508908		JAX00508910		JAX00508911		JAX00508916		JAX00508922		JAX00508924		JAX00102212		JAX00508925		JAX00508933		JAX00508942		JAX00508945		JAX00508950		JAX00508954		JAX00508955		JAX00508957		JAX00508958		JAX00102219		JAX00508966		JAX00102220		JAX00508968		JAX00508973		JAX00508975		JAX00508976		JAX00102223		JAX00508990		JAX00189082		JAX00102227		JAX00508998		JAX00509001		JAX00509002		JAX00509004		JAX00102229		JAX00509006		JAX00509008		JAX00509011		JAX00102232		JAX00102233		JAX00218647		JAX00102234		JAX00509020		JAX00509021		JAX00102235		JAX00509028		JAX00509029		JAX00509031		JAX00509032		JAX00509035		JAX00102238		JAX00509037		JAX00509038		JAX00509041		JAX00509042		JAX00509044		JAX00102239		JAX00509050		JAX00102241		JAX00102242		JAX00218651		JAX00102245		JAX00102247		JAX00509064		JAX00509066		JAX00509068		JAX00509069		JAX00509070		JAX00509071		JAX00218653		JAX00509084		JAX00509094		JAX00509095		JAX00509096		JAX00509097		JAX00102256		JAX00509101		JAX00509106		JAX00509107		JAX00509109		JAX00509110		JAX00102257		JAX00102259		JAX00102260		JAX00509117		JAX00509124		JAX00509126		JAX00509128		JAX00102265		JAX00509135		JAX00509145		JAX00509148		JAX00509149		JAX00509153		JAX00102271		JAX00509157		JAX00509158		JAX00509160		JAX00509161		JAX00509162		JAX00509164		JAX00509165		JAX00102273		JAX00509167		JAX00509168		JAX00509170		JAX00102274		JAX00102275		JAX00509173		JAX00509174		JAX00509179		JAX00509181		JAX00509182		JAX00102276		JAX00218665		JAX00509183		JAX00509187		JAX00509190		JAX00509192		JAX00102278		JAX00509193		JAX00509199		JAX00509205		JAX00509208		JAX00102281		JAX00102282		JAX00102284		JAX00102287		JAX00509222		JAX00509231		JAX00509235		JAX00102290		JAX00218670		JAX00102293		JAX00509241		JAX00509242		JAX00509249		JAX00509252		JAX00509255		JAX00509256		JAX00509258		JAX00509261		JAX00509262		JAX00102297		JAX00509267		JAX00509272		JAX00509278		JAX00509279		JAX00102302		JAX00102303		JAX00102305		JAX00509285		JAX00509286		JAX00509291		JAX00509295		JAX00102310		JAX00509301		JAX00509304		JAX00509315		JAX00218678		JAX00218680		JAX00509336		JAX00102320		JAX00509339		JAX00509340		JAX00509349		JAX00509352		JAX00509359		JAX00102327		JAX00102328		JAX00509364		JAX00509366		JAX00509372		JAX00102331		JAX00218685		JAX00509381		JAX00509383		JAX00509386		JAX00509390		JAX00509392		JAX00509394		JAX00509402		JAX00102344		JAX00102345		JAX00102348		JAX00509415		JAX00102351		JAX00509416		JAX00509418		JAX00509420		JAX00509422		JAX00509425		JAX00509426		JAX00509427		JAX00102355		JAX00509431		JAX00102356		JAX00102358		JAX00509433		JAX00102360		JAX00102361		JAX00218692		JAX00102368		JAX00102370		JAX00102374		JAX00102377		JAX00102378		JAX00509458		JAX00509460		JAX00509461		JAX00509462		JAX00509465		JAX00102384		JAX00509475		JAX00509483		JAX00509484		JAX00509486		JAX00102388		JAX00509487		JAX00509495		JAX00218701		JAX00102390		JAX00509500		JAX00509503		JAX00102393		JAX00102396		JAX00102397		JAX00509513		JAX00509515		JAX00509518		JAX00218704		JAX00218705		JAX00102398		JAX00102399		JAX00218708		JAX00509526		JAX00509529		JAX00509530		JAX00509533		JAX00102403		JAX00509537		JAX00102405		JAX00102406		JAX00509542		JAX00509546		JAX00509548		JAX00509550		JAX00102411		JAX00509555		JAX00509559		JAX00509560		JAX00509573		JAX00509575		JAX00102416		JAX00102418		JAX00509578		JAX00509579		JAX00509581		JAX00509582		JAX00509586		JAX00509587		JAX00509589		JAX00218713		JAX00102421		JAX00509593		JAX00509599		JAX00509602		JAX00509606		JAX00102425		JAX00509618		JAX00509622		JAX00509623		JAX00509625		JAX00509626		JAX00509627		JAX00102429		JAX00102432		JAX00509643		JAX00509645		JAX00509647		JAX00509648		JAX00509650		JAX00102435		JAX00509653		JAX00509654		JAX00509657		JAX00509661		JAX00102437		JAX00509670		JAX00509671		JAX00509675		JAX00509676		JAX00509677		JAX00509679		JAX00509680		JAX00509684		JAX00509685		JAX00102441		JAX00102442		JAX00509691		JAX00509692		JAX00509697		JAX00509698		JAX00509699		JAX00509700		JAX00509709		JAX00509710		JAX00102447		JAX00509712		JAX00509714		JAX00509716		JAX00102449		JAX00102450		JAX00509724		JAX00102452		JAX00509727		JAX00509728		JAX00509729		JAX00509730		JAX00509735		JAX00102454		JAX00102455		JAX00509736		JAX00102456		JAX00509746		JAX00509748		JAX00509749		JAX00102461		JAX00509751		JAX00509754		JAX00509755		JAX00509760		JAX00102462		JAX00509766		JAX00509768		JAX00509776		JAX00509778		JAX00102468		JAX00509783		JAX00218718		JAX00102471		JAX00509793		JAX00509796		JAX00509799		JAX00509801		JAX00189089		JAX00102473		JAX00509808		JAX00509810		JAX00509811		JAX00509816		JAX00102476		JAX00509820		JAX00509824		JAX00509831		JAX00509836		JAX00509846		JAX00102479		JAX00509851		JAX00509855		JAX00509856		JAX00509862		JAX00509863		JAX00509864		JAX00509866		JAX00509867		JAX00102484		JAX00509870		JAX00509878		JAX00102485		JAX00102487		JAX00102489		JAX00102492		JAX00102493		JAX00509894		JAX00509896		JAX00509900		JAX00509901		JAX00509902		JAX00102494		JAX00509913		JAX00102497		JAX00509915		JAX00102498		JAX00509921		JAX00509924		JAX00509927		JAX00509933		JAX00509938		JAX00102504		JAX00102505		JAX00509941		JAX00509943		JAX00509947		JAX00102506		JAX00509953		JAX00509957		JAX00102509		JAX00509962		JAX00509966		JAX00102511		JAX00509970		JAX00509978		JAX00509979		JAX00509984		JAX00509987		JAX00102516		JAX00509994		JAX00102518		JAX00509999		JAX00510001		JAX00510002		JAX00102526		JAX00218730		JAX00218731		JAX00510008		JAX00510012		JAX00510015		JAX00102534		JAX00510020		JAX00510025		JAX00510026		JAX00218734		JAX00102537		JAX00102538		JAX00510030		JAX00510031		JAX00510040		JAX00510043		JAX00510044		JAX00510045		JAX00510048		JAX00510050		JAX00102543		JAX00510059		JAX00510060		JAX00218737		JAX00102547		JAX00510064		JAX00102548		JAX00102549		JAX00102550		JAX00510069		JAX00102552		JAX00510077		JAX00510080		JAX00510084		JAX00510086		JAX00510090		JAX00510091		JAX00102557		JAX00102559		JAX00218744		JAX00510099		JAX00510100		JAX00510101		JAX00510105		JAX00510107		JAX00510109		JAX00102566		JAX00510111		JAX00102569		JAX00102570		JAX00510118		JAX00102572		JAX00510124		JAX00510125		JAX00102574		JAX00510126		JAX00510132		JAX00510133		JAX00510134		JAX00510135		JAX00510137		JAX00510139		JAX00510140		JAX00102578		JAX00510145		JAX00510146		JAX00510148		JAX00510149		JAX00510151		JAX00510152		JAX00510157		JAX00510158		JAX00510159		JAX00510169		JAX00510182		JAX00102583		JAX00510188		JAX00510191		JAX00102584		JAX00510198		JAX00510203		JAX00510205		JAX00510214		JAX00102588		JAX00510223		JAX00102591		JAX00218750		JAX00102597		JAX00510242		JAX00510248		JAX00510253		JAX00510256		JAX00510258		JAX00510259		JAX00510260		JAX00510269		JAX00510271		JAX00102603		JAX00102608		JAX00510276		JAX00510278		JAX00510289		JAX00510290		JAX00102615		JAX00102618		JAX00510298		JAX00510299		JAX00102621		JAX00102624		JAX00218760		JAX00102626		JAX00102627		JAX00102628		JAX00510320		JAX00510321		JAX00510326		JAX00102630		JAX00510329		JAX00510331		JAX00510333		JAX00510342		JAX00218764		JAX00510350		JAX00510354		JAX00510356		JAX00510364		JAX00510365		JAX00510366		JAX00510372		JAX00510374		JAX00510375		JAX00510376		JAX00510378		JAX00102643		JAX00510387		JAX00102646		JAX00510396		JAX00510397		JAX00510398		JAX00510400		JAX00510401		JAX00510406		JAX00510408		JAX00102652		JAX00102654		JAX00510417		JAX00102660		JAX00510427		JAX00102666		JAX00102669		JAX00102670		JAX00510448		JAX00510449		JAX00102672		JAX00102673		JAX00218777		JAX00102675		JAX00510465		JAX00510467		JAX00102677		JAX00510470		JAX00510474		JAX00510488		JAX00510489		JAX00510497		JAX00510500		JAX00510508		JAX00510511		JAX00510522		JAX00102694		JAX00218783		JAX00510525		JAX00510526		JAX00510530		JAX00510532		JAX00102697		JAX00510534		JAX00510537		JAX00510538		JAX00510539		JAX00102699		JAX00510544		JAX00102702		JAX00102703		JAX00510546		JAX00510549		JAX00510550		JAX00102704		JAX00510559		JAX00510563		JAX00510578		JAX00102714		JAX00510582		JAX00510585		JAX00102719		JAX00218793		JAX00102721		JAX00102723		JAX00510600		JAX00510602		JAX00510603		JAX00510604		JAX00102727		JAX00510611		JAX00510612		JAX00510613		JAX00510617		JAX00510619		JAX00510620		JAX00510624		JAX00510625		JAX00510626		JAX00510631		JAX00510633		JAX00510634		JAX00510648		JAX00510649		JAX00510656		JAX00510667		JAX00102749		JAX00510669		JAX00510670		JAX00510671		JAX00510672		JAX00218800		JAX00102753		JAX00510679		JAX00102755		JAX00102760		JAX00510687		JAX00102768		JAX00510701		JAX00510704		JAX00510706		JAX00510711		JAX00510712		JAX00510718		JAX00218811		JAX00102775		JAX00510744		JAX00102780		JAX00510748		JAX00510750		JAX00510754		JAX00510759		JAX00510761		JAX00510762		JAX00510765		JAX00510767		JAX00102784		JAX00510776		JAX00510785		JAX00510795		JAX00510800		JAX00102795		JAX00102797		JAX00510805		JAX00510810		JAX00510811		JAX00510814		JAX00510815		JAX00102808		JAX00510817		JAX00510824		JAX00510825		JAX00102812		JAX00102813		JAX00510841		JAX00102817		JAX00510846		JAX00102820		JAX00102822		JAX00102823		JAX00510850		JAX00510853		JAX00510854		JAX00102824		JAX00510858		JAX00510860		JAX00510862		JAX00510863		JAX00510864		JAX00510868		JAX00510869		JAX00102832		JAX00102840		JAX00510887		JAX00510888		JAX00510890		JAX00510893		JAX00510894		JAX00218829		JAX00218830		JAX00510903		JAX00102849		JAX00510905		JAX00510906		JAX00510908		JAX00510911		JAX00102856		JAX00510913		JAX00510915		JAX00510920		JAX00510922		JAX00102861		JAX00510930		JAX00102868		JAX00102870		JAX00510936		JAX00510939		JAX00102872		JAX00102876		JAX00510948		JAX00102877		JAX00510951		JAX00510953		JAX00510975		JAX00510977		JAX00102891		JAX00102892		JAX00102893		JAX00102895		JAX00510985		JAX00510987		JAX00510988		JAX00102896		JAX00510992		JAX00102899		JAX00510998		JAX00511000		JAX00511004		JAX00511005		JAX00511006		JAX00511008		JAX00102904		JAX00511012		JAX00511015		JAX00102909		JAX00102910		JAX00511016		JAX00511030		JAX00102917		JAX00511034		JAX00511037		JAX00102921		JAX00511048		JAX00511050		JAX00218847		JAX00511056		JAX00511058		JAX00102930		JAX00102931		JAX00511066		JAX00511069		JAX00511070		JAX00102933		JAX00102934		JAX00511073		JAX00511074		JAX00511077		JAX00511086		JAX00511090		JAX00102937		JAX00511101		JAX00218855		JAX00102942		JAX00511110		JAX00511112		JAX00511119		JAX00511121		JAX00511130		JAX00102948		JAX00511135		JAX00511137		JAX00102951		JAX00102957		JAX00102958		JAX00511153		JAX00102960		JAX00189097		JAX00102964		JAX00102965		JAX00511168		JAX00102966		JAX00511171		JAX00218862		JAX00511176		JAX00511178		JAX00511182		JAX00511186		JAX00511195		JAX00511196		JAX00511199		JAX00511201		JAX00511202		JAX00511203		JAX00102977		JAX00511207		JAX00511208		JAX00511211		JAX00511212		JAX00102980		JAX00511217		JAX00511221		JAX00102982		JAX00511224		JAX00102986		JAX00511228		JAX00511230		JAX00102987		JAX00511232		JAX00511233		JAX00511240		JAX00511244		JAX00102989		JAX00511254		JAX00511256		JAX00511261		JAX00511273		JAX00511277		JAX00103000		JAX00103001		JAX00218872		JAX00511295		JAX00511296		JAX00511297		JAX00511299		JAX00511304		JAX00511305		JAX00511309		JAX00103005		JAX00511315		JAX00511319		JAX00511320		JAX00511330		JAX00511332		JAX00103009		JAX00218875		JAX00511335		JAX00511337		JAX00511340		JAX00511341		JAX00511343		JAX00103011		JAX00511347		JAX00103012		JAX00511350		JAX00511358		JAX00511361		JAX00511366		JAX00511372		JAX00511373		JAX00218880		JAX00511375		JAX00511377		JAX00103020		JAX00511380		JAX00511386		JAX00511387		JAX00511389		JAX00511390		JAX00103026		JAX00511396		JAX00511398		JAX00511400		JAX00511410		JAX00511413		JAX00511414		JAX00103031		JAX00511421		JAX00511423		JAX00511425		JAX00103034		JAX00103036		JAX00511433		JAX00511434		JAX00103037		JAX00103038		JAX00511436		JAX00511439		JAX00511440		JAX00511448		JAX00103040		JAX00511454		JAX00103045		JAX00511458		JAX00511463		JAX00511468		JAX00103047		JAX00511473		JAX00511479		JAX00511487		JAX00511489		JAX00511491		JAX00103055		JAX00103056		JAX00103059		JAX00511496		JAX00103061		JAX00103067		JAX00511504		JAX00103068		JAX00511511		JAX00511514		JAX00103076		JAX00511525		JAX00511527		JAX00103079		JAX00103081		JAX00103082		JAX00511531		JAX00103083		JAX00511536		JAX00511538		JAX00511539		JAX00511541		JAX00511542		JAX00103085		JAX00511551		JAX00511554		JAX00511556		JAX00218905		JAX00103088		JAX00103092		JAX00511563		JAX00218910		JAX00511584		JAX00511587		JAX00511588		JAX00511590		JAX00511592		JAX00103114		JAX00511621		JAX00511622		JAX00103120		JAX00103122		JAX00511627		JAX00511628		JAX00511629		JAX00511630		JAX00511631		JAX00511632		JAX00103126		JAX00218916		JAX00511641		JAX00511642		JAX00103130		JAX00218918		JAX00511647		JAX00103135		JAX00103136		JAX00511652		JAX00511654		JAX00511658		JAX00511659		JAX00511660		JAX00218920		JAX00218921		JAX00103144		JAX00511674		JAX00511676		JAX00511677		JAX00103150		JAX00511689		JAX00511693		JAX00511694		JAX00511696		JAX00511707		JAX00103160		JAX00103162		JAX00218926		JAX00511713		JAX00511723		JAX00511725		JAX00511726		JAX00511728		JAX00511735		JAX00511737		JAX00103172		JAX00103174		JAX00511743		JAX00103176		JAX00511749		JAX00511751		JAX00511756		JAX00511766		JAX00103182		JAX00511772		JAX00511778		JAX00103187		JAX00511780		JAX00103191		JAX00511789		JAX00218936		JAX00511792		JAX00511801		JAX00103196		JAX00511815		JAX00103205		JAX00103206		JAX00511820		JAX00511822		JAX00103209		JAX00511829		JAX00511830		JAX00103211		JAX00511833		JAX00103215		JAX00511835		JAX00511839		JAX00511851		JAX00511855		JAX00103222		JAX00511863		JAX00218947		JAX00511866		JAX00511871		JAX00511872		JAX00103229		JAX00511874		JAX00511876		JAX00103233		JAX00511882		JAX00103234		JAX00511883		JAX00511885		JAX00511887		JAX00511893		JAX00103235		JAX00218949		JAX00103237		JAX00103239		JAX00218951		JAX00511899		JAX00103241		JAX00511906		JAX00511907		JAX00511910		JAX00511911		JAX00511913		JAX00511915		JAX00511916		JAX00511925		JAX00103247		JAX00103248		JAX00511933		JAX00511939		JAX00511944		JAX00511958		JAX00511965		JAX00511968		JAX00103259		JAX00103260		JAX00218956		JAX00103261		JAX00511980		JAX00511981		JAX00511988		JAX00511993		JAX00218959		JAX00511997		JAX00103272		JAX00512007		JAX00512010		JAX00512026		JAX00512029		JAX00512035		JAX00218961		JAX00512038		JAX00512040		JAX00512044		JAX00512052		JAX00103283		JAX00103284		JAX00512064		JAX00512068		JAX00103291		JAX00512077		JAX00512080		JAX00218967		JAX00103292		JAX00218968		JAX00103294		JAX00512106		JAX00512108		JAX00103299		JAX00512115		JAX00512120		JAX00512123		JAX00512126		JAX00512127		JAX00512129		JAX00103305		JAX00103306		JAX00512138		JAX00512141		JAX00512144		JAX00512147		JAX00512149		JAX00103311		JAX00512155		JAX00103315		JAX00512158		JAX00512160		JAX00512163		JAX00512164		JAX00103316		JAX00103318		JAX00512166		JAX00103319		JAX00103320		JAX00512171		JAX00103322		JAX00512172		JAX00512176		JAX00512179		JAX00103325		JAX00512183		JAX00103330		JAX00512184		JAX00512187		JAX00512188		JAX00512192		JAX00512193		JAX00512195		JAX00103337		JAX00512204		JAX00512205		JAX00512208		JAX00512209		JAX00103341		JAX00512218		JAX00512220		JAX00512223		JAX00103346		JAX00103347		JAX00512229		JAX00512231		JAX00512235		JAX00512236		JAX00218989		JAX00103354		JAX00103355		JAX00512241		JAX00512243		JAX00512244		JAX00512249		JAX00512251		JAX00512254		JAX00512255		JAX00512260		JAX00512261		JAX00512264		JAX00103368		JAX00512267		JAX00103369		JAX00512270		JAX00512271		JAX00512280		JAX00512289		JAX00512291		JAX00103372		JAX00103375		JAX00512297		JAX00512307		JAX00512308		JAX00512310		JAX00103383		JAX00512320		JAX00512321		JAX00103386		JAX00512328		JAX00512329		JAX00512332		JAX00512333		JAX00512337		JAX00512338		JAX00512339		JAX00512340		JAX00103388		JAX00103389		JAX00103390		JAX00219000		JAX00512347		JAX00512348		JAX00512349		JAX00512354		JAX00512355		JAX00103395		JAX00512357		JAX00512366		JAX00512371		JAX00512373		JAX00512376		JAX00512377		JAX00103400		JAX00512381		JAX00512382		JAX00103401		JAX00103402		JAX00512390		JAX00103405		JAX00103407		JAX00103408		JAX00512407		JAX00512408		JAX00512409		JAX00103411		JAX00512417		JAX00512418		JAX00103413		JAX00512423		JAX00512425		JAX00512427		JAX00512438		JAX00103454		JAX00512457		JAX00512458		JAX00512472		JAX00219011		JAX00512474		JAX00512475		JAX00103459		JAX00512483		JAX00512491		JAX00512495		JAX00512496		JAX00512499		JAX00103464		JAX00103465		JAX00103467		JAX00512506		JAX00512515		JAX00512516		JAX00103472		JAX00512519		JAX00512522		JAX00512523		JAX00512524		JAX00103474		JAX00512526		JAX00512529		JAX00512530		JAX00512531		JAX00512532		JAX00103478		JAX00512534		JAX00512538		JAX00512542		JAX00512543		JAX00219020		JAX00512547		JAX00512548		JAX00103480		JAX00103481		JAX00512558		JAX00512559		JAX00512562		JAX00512563		JAX00103483		JAX00512576		JAX00512579		JAX00219023		JAX00512587		JAX00512590		JAX00512592		JAX00512593		JAX00512603		JAX00512608		JAX00512609		JAX00512612		JAX00512616		JAX00512634		JAX00512641		JAX00512646		JAX00512648		JAX00103496		JAX00512651		JAX00512656		JAX00512657		JAX00512658		JAX00512669		JAX00103498		JAX00512677		JAX00512685		JAX00512690		JAX00512696		JAX00512703		JAX00512706		JAX00512709		JAX00103503		JAX00512712		JAX00512714		JAX00512726		JAX00512731		JAX00512741		JAX00512742		JAX00512744		JAX00512749		JAX00512750		JAX00512752		JAX00512756		JAX00512762		JAX00512763		JAX00512766		JAX00512771		JAX00512773		JAX00103511		JAX00512776		JAX00103516		JAX00512779		JAX00512780		JAX00512783		JAX00512786		JAX00512788		JAX00512791		JAX00512792		JAX00512795		JAX00512797		JAX00103518		JAX00512804		JAX00512806		JAX00512807		JAX00512809		JAX00512812		JAX00512817		JAX00512823		JAX00512824		JAX00512826		JAX00512827		JAX00512828		JAX00103523		JAX00512833		JAX00512834		JAX00512839		JAX00103526		JAX00219040		JAX00512841		JAX00512846		JAX00512858		JAX00512859		JAX00512861		JAX00512862		JAX00512865		JAX00103528		JAX00512867		JAX00512868		JAX00512872		JAX00512873		JAX00512877		JAX00512878		JAX00512882		JAX00512884		JAX00103533		JAX00512889		JAX00512891		JAX00512892		JAX00219042		JAX00512899		JAX00512901		JAX00512912		JAX00103536		JAX00512914		JAX00512917		JAX00103538		JAX00512921		JAX00512926		JAX00103539		JAX00103540		JAX00103541		JAX00512933		JAX00512937		JAX00103542		JAX00512938		JAX00512941		JAX00512942		JAX00103544		JAX00103545		JAX00512952		JAX00512957		JAX00189104		JAX00512959		JAX00103548		JAX00512970		JAX00512973		JAX00512974		JAX00512975		JAX00103554		JAX00512977		JAX00103556		JAX00512983		JAX00512990		JAX00512991		JAX00512993		JAX00512995		JAX00512996		JAX00512999		JAX00513000		JAX00103558		JAX00513002		JAX00513010		JAX00513012		JAX00513026		JAX00513030		JAX00103564		JAX00513035		JAX00513039		JAX00513040		JAX00513041		JAX00513043		JAX00513052		JAX00513057		JAX00513060		JAX00103571		JAX00513075		JAX00513078		JAX00513079		JAX00513091		JAX00219047		JAX00513105		JAX00103578		JAX00219051		JAX00513110		JAX00103580		JAX00513112		JAX00513115		JAX00513116		JAX00103581		JAX00513118		JAX00103583		JAX00513126		JAX00513127		JAX00513131		JAX00103587		JAX00219053		JAX00219055		JAX00103589		JAX00103590		JAX00513140		JAX00103592		JAX00513146		JAX00103594		JAX00513156		JAX00513161		JAX00513162		JAX00103597		JAX00513169		JAX00513170		JAX00103598		JAX00513175		JAX00513176		JAX00513179		JAX00513181		JAX00513183		JAX00513189		JAX00103602		JAX00103605		JAX00513202		JAX00513203		JAX00513206		JAX00513209		JAX00513214		JAX00513229		JAX00513234		JAX00103615		JAX00513245		JAX00513251		JAX00513254		JAX00513256		JAX00513257		JAX00513267		JAX00513271		JAX00513275		JAX00513277		JAX00513281		JAX00513282		JAX00513285		JAX00513291		JAX00103620		JAX00513301		JAX00513302		JAX00513311		JAX00513312		JAX00513316		JAX00103625		JAX00513325		JAX00513326		JAX00513330		JAX00219064		JAX00103631		JAX00513345		JAX00103635		JAX00513349		JAX00103638		JAX00513357		JAX00103640		JAX00513358		JAX00513366		JAX00513368		JAX00103645		JAX00513373		JAX00513376		JAX00513378		JAX00513385		JAX00513388		JAX00513394		JAX00513395		JAX00513398		JAX00513399		JAX00513402		JAX00513403		JAX00513404		JAX00103649		JAX00513411		JAX00513416		JAX00513420		JAX00103653		JAX00513423		JAX00513431		JAX00513436		JAX00103658		JAX00513439		JAX00513443		JAX00513445		JAX00513451		JAX00103663		JAX00513464		JAX00513465		JAX00513466		JAX00513470		JAX00513471		JAX00513476		JAX00513479		JAX00513482		JAX00513484		JAX00513486		JAX00513489		JAX00513490		JAX00513500		JAX00103665		JAX00103666		JAX00513505		JAX00513510		JAX00513512		JAX00513522		JAX00513528		JAX00513532		JAX00513535		JAX00219080		JAX00219081		JAX00513538		JAX00513540		JAX00513541		JAX00103673		JAX00513548		JAX00513552		JAX00103676		JAX00513560		JAX00513564		JAX00103680		JAX00513569		JAX00513572		JAX00513578		JAX00513579		JAX00513580		JAX00513585		JAX00513590		JAX00513591		JAX00513594		JAX00513599		JAX00513601		JAX00513602		JAX00513603		JAX00513604		JAX00103687		JAX00513612		JAX00513616		JAX00513618		JAX00513620		JAX00513621		JAX00513623		JAX00103694		JAX00103696		JAX00513626		JAX00513637		JAX00219091		JAX00103702		JAX00513641		JAX00513642		JAX00103703		JAX00513644		JAX00513646		JAX00513647		JAX00103705		JAX00513648		JAX00513649		JAX00103707		JAX00513660		JAX00103711		JAX00513664		JAX00513671		JAX00513673		JAX00513674		JAX00513679		JAX00513680		JAX00103717		JAX00513700		JAX00103719		JAX00513702		JAX00103720		JAX00513703		JAX00513710		JAX00103721		JAX00513711		JAX00103722		JAX00513713		JAX00513717		JAX00103724		JAX00103725		JAX00513719		JAX00103735		JAX00103736	
CC	OR1114f62	NA	NA	1	NA	C	C	C	C	T	T	C	C	A	A	T	T	G	G	T	T	C	C	G	G	C	C	T	T	C	C	G	G	T	T	G	G	C	C	A	A	G	G	C	C	T	T	C	C	G	G	A	A	C	C	C	C	C	C	T	T	T	T	A	A	G	G	A	A	A	A	T	T	C	C	G	G	C	C	T	T	G	G	T	T	G	G	G	G	C	C	A	A	A	A	T	T	G	G	C	C	G	G	C	C	A	A	T	T	G	G	C	C	G	G	G	G	C	C	C	C	T	T	A	A	C	C	T	T	A	A	A	A	C	C	A	A	G	G	T	T	G	G	G	G	A	A	A	A	A	A	T	T	G	G	A	A	T	T	C	C	T	T	C	C	A	A	G	G	A	A	A	A	G	G	C	C	C	C	C	C	G	G	C	C	A	A	T	T	A	A	A	A	G	G	A	A	T	T	T	T	G	G	T	T	G	G	C	C	G	G	C	C	G	G	C	C	C	C	C	C	C	C	C	C	C	C	T	T	C	C	A	A	T	T	C	C	G	G	G	G	G	G	A	A	G	G	C	C	T	T	T	T	G	G	C	C	C	C	G	G	G	G	G	G	A	A	G	G	T	T	C	C	G	G	G	G	C	C	A	A	A	A	G	G	A	A	G	G	A	A	C	C	A	A	C	C	G	G	C	C	A	A	C	C	A	A	A	A	A	A	A	A	C	C	G	G	G	G	C	C	T	T	A	A	C	C	C	C	G	G	T	T	C	C	A	A	T	T	C	C	A	A	A	A	C	C	A	A	T	T	C	C	T	T	A	A	G	G	G	G	C	C	C	C	A	A	G	G	T	T	T	T	C	C	A	A	G	G	A	A	T	T	A	A	A	A	C	C	T	T	G	G	A	A	G	G	A	A	T	T	T	T	T	T	T	T	T	T	A	A	C	C	C	C	C	C	A	A	C	C	C	C	T	T	G	G	G	G	A	A	C	C	C	C	G	G	G	G	T	T	T	T	A	A	C	C	T	T	T	T	C	C	T	T	A	A	G	G	G	G	T	T	C	C	C	C	G	G	T	T	C	C	T	T	C	C	C	C	C	C	A	A	G	G	T	T	G	G	T	T	T	T	A	A	T	T	A	A	T	T	T	T	A	A	T	T	T	T	T	T	C	C	G	G	G	G	G	G	T	T	T	T	C	C	C	C	C	C	A	A	G	G	T	T	C	C	A	A	A	A	C	C	T	T	A	A	C	C	C	C	T	T	A	A	T	T	A	A	C	T	C	C	G	G	G	G	G	G	T	T	A	A	G	G	C	C	C	C	C	C	G	G	A	A	C	C	T	T	A	A	A	A	T	T	A	A	T	T	A	A	C	C	C	C	T	T	C	C	A	A	G	G	A	A	A	A	G	G	C	C	T	T	T	T	A	A	T	T	G	G	C	C	C	C	C	C	T	T	A	A	C	C	T	T	C	C	G	G	A	A	T	T	T	T	C	C	T	T	A	A	G	G	T	T	T	T	G	G	T	T	T	T	G	G	C	C	C	C	A	A	T	T	G	G	C	C	G	G	C	C	T	T	C	C	C	C	T	T	C	C	C	C	T	T	C	C	A	A	C	C	A	A	G	G	T	T	A	A	A	A	T	T	G	G	T	T	G	G	T	T	T	T	C	C	A	A	A	A	C	C	G	G	G	G	A	A	T	T	G	G	T	T	A	A	G	G	G	G	C	C	C	C	C	C	T	T	G	G	A	A	A	A	C	C	T	T	A	A	A	A	T	T	G	G	C	C	T	T	C	C	T	T	C	C	G	G	A	A	C	C	C	C	C	C	C	C	A	A	T	T	C	C	G	G	G	G	C	C	C	C	A	A	T	T	A	A	A	A	G	G	T	T	C	C	G	G	G	G	T	T	A	A	G	G	C	C	A	A	G	G	A	A	T	T	C	C	A	A	A	A	C	C	G	G	C	C	G	G	C	C	T	T	G	G	T	T	G	G	T	T	T	T	A	A	T	T	C	C	T	T	G	G	A	A	G	G	A	A	C	C	C	C	T	T	G	G	A	A	T	T	A	A	C	C	A	A	G	G	G	G	C	C	C	C	C	C	T	T	A	A	G	G	T	T	C	C	G	G	C	C	T	T	T	T	A	A	C	C	A	A	C	C	G	G	T	T	A	A	A	A	A	A	G	G	C	C	A	A	T	T	C	C	G	G	T	T	T	T	G	G	T	T	C	C	A	A	T	T	G	G	T	T	A	A	A	A	A	A	T	T	A	A	G	G	T	T	G	G	T	T	C	C	T	T	A	A	G	G	G	G	C	C	T	T	G	G	C	C	G	G	C	C	T	T	T	T	G	G	C	C	T	T	C	C	C	C	C	C	C	C	C	C	A	A	T	T	G	G	C	C	A	A	T	T	T	T	G	G	T	T	C	C	G	G	G	G	T	T	G	G	C	C	T	T	G	G	C	C	G	G	A	A	G	G	A	A	T	T	G	G	A	A	T	T	A	A	C	C	T	T	T	T	A	A	T	T	A	A	C	C	T	T	C	C	C	C	A	A	C	C	A	A	G	G	A	A	A	A	A	A	T	T	G	G	G	G	C	C	C	C	C	C	G	G	A	A	C	C	C	C	A	A	C	C	C	C	C	C	A	A	C	C	G	G	G	G	C	C	T	T	G	G	C	C	G	G	C	C	A	A	G	G	C	C	C	C	T	T	T	T	G	G	T	T	G	G	T	T	A	A	G	G	C	C	C	C	C	C	T	T	G	G	T	T	A	A	C	C	A	A	G	G	G	G	C	C	A	A	C	C	A	A	A	A	A	A	A	A	C	C	A	A	T	T	G	G	C	C	G	G	NA	NA	A	A	G	G	G	G	A	A	T	T	C	C	G	G	T	T	C	C	T	T	C	C	A	A	T	T	C	C	C	C	C	C	A	A	T	T	A	A	G	G	C	C	C	C	A	A	T	T	A	A	G	G	A	A	T	T	C	C	A	A	T	T	A	A	T	T	C	C	T	T	G	G	C	C	T	T	T	T	A	A	A	A	G	G	C	C	C	C	A	A	A	A	G	G	A	A	C	C	G	G	T	T	C	C	T	T	A	A	G	G	C	C	T	T	T	T	T	T	C	C	A	A	T	T	T	T	A	A	C	C	A	A	C	C	A	A	C	C	A	A	G	G	G	G	G	G	C	C	C	C	T	T	G	G	G	G	C	C	T	T	A	A	T	T	T	T	A	A	G	G	A	A	T	T	C	C	T	T	C	C	G	G	A	A	G	G	A	A	C	C	C	C	A	A	A	A	A	A	G	G	T	T	G	G	A	A	T	T	C	C	G	G	A	A	G	G	C	C	T	T	C	C	A	A	A	A	A	A	A	A	C	C	T	T	G	G	T	T	C	C	G	G	G	G	G	G	C	C	T	T	T	T	C	C	A	A	T	T	A	A	A	A	T	T	A	A	C	C	A	A	G	G	T	T	T	T	G	G	T	T	T	T	A	A	A	A	A	A	A	A	C	C	A	A	A	A	T	T	A	A	G	G	G	G	C	C	G	G	T	T	G	G	T	T	G	G	C	C	T	T	G	G	C	C	A	A	T	T	T	T	A	A	G	G	C	C	G	G	T	T	A	A	T	T	C	C	A	A	A	A	C	C	A	A	C	C	C	C	A	A	T	T	G	G	A	A	T	T	C	C	A	A	G	G	C	C	C	C	T	T	T	T	T	T	C	C	A	A	T	T	G	G	T	T	A	A	G	G	A	A	C	C	A	A	T	T	G	G	T	T	G	G	C	C	C	C	A	A	T	T	G	G	C	C	G	G	G	G	A	A	C	C	C	C	C	C	A	A	A	A	G	G	G	G	G	G	T	T	A	A	C	C	T	T	T	T	G	G	A	A	C	C	C	C	C	C	G	G	T	T	A	A	G	G	G	G	T	T	C	C	T	T	T	T	C	C	G	G	A	A	T	T	G	G	T	T	G	G	T	T	C	C	T	T	G	G	T	T	T	T	T	T	T	T	A	A	G	G	G	G	T	T	C	C	G	G	A	A	G	G	A	A	G	G	T	T	A	A	T	T	T	T	A	A	G	G	T	T	C	C	G	G	A	A	C	C	T	T	G	G	G	G	T	T	T	T	T	T	T	T	G	G	C	C	A	A	T	T	G	G	G	G	C	C	G	G	A	A	G	G	A	A	C	C	T	T	A	A	C	C	A	A	A	A	C	C	A	A	A	A	A	A	C	C	T	T	C	C	G	G	C	C	C	C	T	T	A	A	A	A	G	G	C	C	A	A	A	A	G	G	A	A	C	C	A	A	C	C	C	C	C	C	A	A	G	G	T	T	A	A	G	G	G	G	G	G	A	A	A	A	T	T	G	G	T	T	C	C	C	C	C	C	T	T	C	C	A	A	C	C	A	A	A	A	T	T	C	C	T	T	A	A	A	A	A	A	C	C	T	T	G	G	G	G	G	G	C	C	C	C	A	A	T	T	A	A	T	T	C	C	C	C	A	A	T	T	T	T	G	G	A	A	A	A	C	C	C	C	T	T	C	C	C	C	G	G	T	T	G	G	C	C	G	G	A	A	C	C	A	A	A	A	C	C	C	C	G	G	C	C	G	G	G	G	A	A	T	T	T	T	C	C	G	G	T	T	T	T	T	T	T	T	C	C	A	A	T	T	G	G	A	A	C	C	G	G	C	C	C	C	A	A	T	T	T	T	G	G	G	G	A	A	G	G	T	T	T	T	G	G	A	A	T	T	C	C	C	C	A	A	G	G	A	A	A	A	C	C	C	C	T	T	T	T	G	G	G	G	C	C	C	C	C	C	C	C	T	T	G	G	G	G	T	T	T	T	A	A	T	T	T	T	A	A	C	C	C	C	C	C	T	T	A	A	T	T	C	C	A	A	T	T	A	A	T	T	A	A	C	C	T	T	T	T	T	T	C	C	G	G	A	A	A	A	A	A	G	G	C	C	T	T	C	C	G	G	G	G	G	G	T	T	G	G	G	G	A	A	A	A	T	T	C	C	A	A	G	G	NA	NA	A	A	T	T	A	A	C	C	G	G	C	C	T	T	G	G	T	T	C	C	T	T	A	A	A	A	G	G	C	C	C	C	G	G	G	G	G	G	T	T	A	A	C	C	T	T	G	G	C	C	C	C	A	A	A	A	A	A	C	C	G	G	A	A	T	T	C	C	A	A	C	C	C	C	A	A	A	A	G	G	G	G	T	T	G	G	A	A	G	G	C	C	G	G	C	C	G	G	T	T	T	T	G	G	T	T	G	G	G	G	C	C	C	C	T	T	T	T	G	G	G	G	C	C	A	A	G	G	G	G	C	C	C	C	T	T	C	C	T	T	G	G	T	T	T	T	C	C	T	T	A	A	A	A	T	T	A	A	G	G	A	A	C	C	G	G	A	A	T	T	T	T	A	A	A	A	T	T	C	C	T	T	T	T	G	G	C	C	A	A	C	C	A	A	A	A	C	C	G	G	T	T	G	G	C	C	A	A	G	G	C	C	T	T	T	T	G	G	T	T	G	G	A	A	A	A	A	A	G	G	T	T	G	G	T	T	T	T	C	C	T	T	A	A	G	G	G	G	C	C	A	A	T	T	G	G	C	C	G	G	G	G	A	A	A	A	G	G	A	A	G	G	G	G	A	A	T	T	T	T	G	G	T	T	G	G	C	C	G	G	C	C	G	G	C	C	G	G	T	T	G	G	G	G	C	C	C	C	A	A	A	A	C	C	C	C	A	A	A	A	G	G	C	C	T	T	T	T	T	T	A	A	T	T	G	G	G	G	A	A	C	C	C	C	G	G	C	C	G	G	G	G	C	C	A	A	A	A	C	C	T	T	G	G	G	G	A	A	T	T	G	G	A	A	C	C	T	T	G	G	A	A	C	C	G	G	G	G	C	C	C	C	G	G	T	T	G	G	A	A	C	C	A	A	C	C	C	C	T	T	A	A	T	T	C	C	G	G	A	A	A	A	C	C	A	A	C	C	C	C	C	C	C	C	G	G	T	T	T	T	A	A	A	A	G	G	G	G	T	T	T	T	G	G	G	G	C	C	G	G	A	A	C	C	T	T	G	G	C	C	T	T	T	T	C	C	T	T	T	T	A	A	C	C	C	C	C	C	C	C	A	A	C	C	G	G	A	A	A	A	G	G	A	A	T	T	G	G	G	G	C	C	G	G	G	G	T	T	C	C	C	C	T	T	C	C	C	C	G	G	G	G	G	G	C	C	C	C	G	G	C	C	A	A	A	A	A	A	A	A	G	G	A	A	T	T	T	T	T	T	G	G	A	A	T	T	A	A	A	A	C	C	A	A	G	G	C	C	A	A	A	A	A	A	A	A	C	C	G	G	A	A	G	G	G	G	T	T	G	G	T	T	C	C	A	A	G	G	A	A	A	A	G	G	T	T	T	T	T	T	G	G	G	G	C	C	C	C	G	G	C	C	C	C	T	T	C	C	A	A	G	G	C	C	A	A	A	A	T	T	A	A	C	C	T	T	G	G	G	G	G	G	C	C	NA	NA	A	A	A	A	A	A	G	G	A	A	G	G	A	A	C	C	G	G	G	G	T	T	C	C	T	T	A	A	C	C	T	T	G	G	A	A	A	A	C	C	A	A	G	G	G	G	C	C	C	C	G	G	T	T	G	G	T	T	T	T	T	T	A	A	A	A	C	C	A	A	C	C	A	A	C	C	G	G	A	A	A	A	A	A	T	T	G	G	G	G	A	A	A	A	G	G	A	A	C	C	A	A	G	G	T	T	T	T	G	G	T	T	G	G	A	A	T	T	C	C	C	C	G	G	A	A	A	A	C	C	T	T	G	G	C	C	T	T	A	A	C	C	C	C	T	T	C	C	T	T	T	T	A	A	C	C	G	G	T	T	T	T	C	C	A	A	C	C	C	C	G	G	G	G	C	C	G	G	C	C	C	C	G	G	G	G	C	C	T	T	G	G	T	T	C	C	G	G	C	C	A	A	A	A	G	G	A	A	T	T	A	A	G	G	G	G	C	C	C	C	T	T	C	C	G	G	C	C	T	T	G	G	C	C	G	G	G	G	G	G	T	T	G	G	G	G	A	A	A	A	T	T	A	A	A	A	T	T	T	T	A	A	C	C	T	T	A	A	A	A	T	T	T	T	C	C	T	T	C	C	G	G	C	C	T	T	T	T	T	T	T	T	C	C	C	C	A	A	A	A	C	C	T	T	C	C	T	T	T	T	C	C	G	G	C	C	C	C	C	C	T	T	G	G	C	C	A	A	G	G	C	C	G	G	T	T	G	G	A	A	A	A	G	G	T	T	T	T	G	G	C	C	A	A	A	A	G	G	A	A	G	G	T	T	C	C	G	G	A	A	C	C	C	C	T	T	T	T	C	C	G	G	T	T	C	C	T	T	A	A	A	A	T	T	T	T	T	T	C	C	G	G	A	A	C	C	A	A	C	C	T	T	G	G	A	A	C	C	G	G	A	A	G	G	C	C	G	G	C	C	A	A	G	G	A	A	C	C	A	A	G	G	T	T	A	A	G	G	A	A	C	C	C	C	T	T	C	C	G	G	G	G	T	T	A	A	A	A	A	A	G	G	A	A	C	C	T	T	T	T	C	C	T	T	A	A	C	C	A	A	T	T	G	G	G	G	A	A	A	A	T	T	A	A	A	A	G	G	C	C	C	C	G	G	A	A	T	T	A	A	C	C	T	T	T	T	G	G	T	T	C	C	G	G	G	G	G	G	T	T	C	C	T	T	G	G	C	C	C	C	A	A	T	T	G	G	T	T	C	C	T	T	A	A	T	T	C	C	C	C	A	A	T	T	G	G	C	C	C	C	A	A	T	T	A	A	A	A	G	G	C	C	T	T	C	C	T	T	G	G	G	G	G	G	A	A	A	A	A	A	C	C	C	C	A	A	T	T	G	G	C	C	G	G	G	G	G	G	C	C	T	T	G	G	C	C	G	G	A	A	G	G	C	C	A	A	C	C	A	A	G	G	C	C	C	C	C	C	C	C	C	C	G	G	A	A	C	C	C	C	G	G	C	C	G	G	C	C	G	G	G	G	G	G	G	G	G	G	C	C	T	T	T	T	T	T	G	G	T	T	G	G	G	G	G	G	T	T	C	C	A	A	C	C	C	C	G	G	T	T	C	C	T	T	C	C	T	T	G	G	T	T	T	T	C	C	T	T	C	C	T	T	C	C	A	A	T	T	C	C	A	A	A	A	C	C	A	A	C	C	C	C	A	A	T	T	T	T	T	T	T	T	T	T	C	C	T	T	C	C	A	A	A	A	G	G	C	C	C	C	T	T	T	T	T	T	G	G	C	C	G	G	T	T	G	G	G	G	C	C	G	G	A	A	C	C	G	G	T	T	G	G	T	T	A	A	T	T	T	T	A	A	G	G	C	C	G	G	A	A	G	G	T	T	T	T	G	G	A	A	A	A	G	G	C	C	T	T	C	C	A	A	T	T	G	G	A	A	G	G	C	C	A	A	G	G	C	C	G	G	C	C	G	G	C	C	A	A	T	T	G	G	C	C	G	G	C	C	G	G	A	A	G	G	T	T	T	T	C	C	A	A	A	A	C	C	T	T	C	C	C	C	G	G	A	A	G	G	G	G	T	T	T	T	G	G	A	A	NA	NA	C	C	C	C	G	G	G	G	T	T	T	T	G	G	T	T	G	G	G	G	G	G	T	T	G	G	C	C	A	A	G	G	G	G	G	G	T	T	G	G	T	T	C	C	C	C	C	C	G	G	A	A	A	A	A	A	C	C	G	G	G	G	G	G	G	G	A	A	T	T	G	G	A	A	A	A	G	G	A	A	A	A	T	T	T	T	C	C	T	T	C	C	A	A	T	T	A	A	T	T	T	T	C	C	C	C	C	C	C	C	G	G	G	G	G	G	A	A	C	C	C	C	C	C	C	C	T	T	C	C	T	T	C	C	C	C	T	T	G	G	A	A	C	C	C	C	A	A	C	C	T	T	C	C	A	A	T	T	C	C	G	G	G	G	G	G	C	C	C	C	C	C	C	C	T	T	A	A	C	C	T	T	G	G	C	C	T	T	T	T	G	G	C	C	G	G	T	T	G	G	A	A	G	G	A	A	G	G	C	C	A	A	G	G	G	G	C	C	G	G	G	G	G	G	G	G	C	C	C	C	T	T	A	A	A	A	G	G	C	C	G	G	C	C	C	C	C	C	C	C	G	G	C	C	A	A	G	G	T	T	G	G	T	T	A	A	T	T	G	G	G	G	C	C	G	G	C	C	T	T	T	T	G	G	T	T	A	C	C	C	C	C	T	T	T	T	C	C	C	C	A	A	C	C	A	A	G	G	G	G	T	T	G	G	A	A	G	G	C	C	T	T	G	G	G	G	G	G	G	G	G	G	T	T	G	G	C	C	G	G	A	A	A	A	G	G	T	T	G	G	A	A	G	G	T	T	T	T	G	G	C	C	G	G	C	C	C	C	G	G	A	A	C	C	C	C	C	C	A	A	A	A	C	C	T	T	T	T	C	C	T	T	T	T	T	T	T	T	G	G	C	C	C	C	T	T	T	T	A	A	T	T	C	C	G	G	G	G	G	G	A	A	C	C	C	C	G	G	A	A	C	C	C	C	T	T	T	T	A	A	C	C	T	T	A	A	T	T	C	C	G	G	T	T	G	G	A	A	A	A	G	G	G	G	T	T	A	A	A	A	T	T	G	G	T	T	A	A	G	G	G	G	C	C	C	C	T	T	A	A	A	A	A	A	A	A	T	T	T	T	C	C	G	G	A	A	C	C	C	C	G	G	A	A	T	T	A	A	A	A	G	G	C	C	T	T	G	G	A	A	T	T	C	C	C	C	T	T	G	G	A	A	T	T	G	G	T	T	A	A	T	T	T	T	G	G	G	G	T	T	G	G	T	T	G	G	T	T	A	A	G	G	C	C	T	T	C	C	G	G	C	C	G	G	C	T	T	T	C	C	T	T	T	T	C	C	T	T	G	G	C	C	T	T	A	A	A	A	C	C	A	A	T	T	A	A	T	T	G	G	G	G	T	T	C	C	G	G	A	A	A	A	A	A	G	G	G	G	G	G	A	A	C	C	A	A	G	G	G	G	C	C	T	T	A	A	G	G	T	T	T	T	T	T	C	C	G	G	A	A	T	T	A	A	A	A	G	G	G	G	C	C	T	T	G	G	A	A	T	T	G	G	T	T	G	G	T	T	G	G	T	T	A	A	C	C	C	C	T	T	T	T	T	T	T	T	T	T	C	C	A	A	T	T	T	T	G	G	G	G	G	G	T	T	A	A	T	T	C	C	A	A	T	T	C	C	T	T	C	C	C	C	T	T	A	A	A	A	A	A	C	C	A	A	A	A	A	A	C	C	C	C	T	T	T	T	G	G	G	G	G	G	G	G	T	T	A	A	A	A	T	T	T	T	G	G	T	T	G	G	T	T	C	C	G	G	A	A	A	A	T	T	G	G	C	C	T	T	C	C	T	T	C	C	C	C	A	A	G	G	T	T	A	A	A	A	T	T	T	T	G	G	A	A	T	T	A	A	G	G	A	A	C	C	G	G	T	T	C	C	C	C	G	G	T	T	A	A	C	C	T	T	G	G	A	A	C	C	A	A	C	C	T	T	G	G	A	A	T	T	C	C	C	C	G	G	T	T	C	C	G	G	G	G	A	A	T	T	T	T	T	T	A	A	A	A	G	G	A	A	C	C	A	A	T	T	C	C	G	G	G	G	A	A	A	A	C	C	T	T	A	A	T	T	C	C	G	G	C	C	G	G	C	C	T	T	C	C	T	T	A	A	T	T	A	A	A	A	T	T	A	A	C	C	C	C	C	C	T	T	T	T	T	T	C	C	T	T	C	C	T	T	C	C	A	A	C	C	T	T	C	C	T	T	G	G	T	T	T	T	A	A	G	G	G	G	T	T	C	C	C	C	C	C	T	T	C	C	T	T	G	G	T	T	T	T	A	A	C	C	A	A	C	C	A	A	A	A	C	C	A	A	T	T	C	C	G	G	T	T	T	T	G	G	T	T	C	C	C	C	T	T	G	G	C	C	C	C	A	A	C	C	G	G	A	A	G	G	A	A	G	G	C	C	T	T	C	C	C	C	C	C	A	A	C	C	C	C	C	C	G	G	G	G	C	C	G	G	T	T	T	T	G	G	T	T	C	C	C	C	A	A	T	T	T	T	C	C	C	C	C	C	G	G	A	A	T	T	C	C	T	T	C	C	C	C	A	A	G	G	G	G	G	G	G	G	G	G	A	A	G	G	G	G	G	G	G	G	A	A	T	T	A	A	T	T	T	T	A	A	C	C	A	A	A	A	A	A	T	T	C	C	T	T	G	G	A	A	G	G	C	C	A	A	A	A	C	C	G	G	A	A	T	T	T	T	G	G	C	C	A	A	C	C	G	G	T	T	T	T	C	C	G	G	C	C	C	C	C	C	C	C	C	C	T	T	C	C	T	T	A	A	G	G	C	C	C	C	G	G	G	G	A	A	C	C	A	A	G	G	G	G	C	C	A	A	A	A	T	T	G	G	C	C	T	T	G	G	C	C	C	C	C	C	A	A	G	G	T	T	T	T	C	C	C	C	T	T	T	T	T	T	T	T	G	G	G	G	A	A	C	C	C	C	C	C	C	C	A	A	C	C	G	G	C	C	C	C	A	A	G	G	G	G	T	T	G	G	C	C	A	A	C	C	G	G	T	T	A	A	C	C	C	C	G	G	A	A	A	A	G	G	T	T	C	C	G	G	C	C	C	C	G	G	T	T	G	G	C	C	A	A	T	T	T	T	G	G	C	C	G	G	C	C	A	A	T	T	C	C	C	C	A	A	C	C	G	G	T	T	T	T	C	C	C	C	G	G	T	T	G	G	C	C	G	G	G	G	A	A	G	G	T	T	T	T	C	C	T	T	G	G	C	C	T	T	G	G	C	C	G	G	A	A	T	T	A	A	C	C	T	T	C	C	A	A	A	A	G	G	G	G	A	A	C	C	T	T	G	G	T	T	A	A	G	G	G	G	T	T	G	G	A	A	A	A	C	C	A	A	C	C	G	G	A	A	G	G	T	T	C	C	G	G	C	C	G	G	A	A	A	A	T	T	T	T	G	G	C	C	C	C	A	A	A	A	G	G	T	T	T	T	T	T	G	G	T	T	G	G	C	C	G	G	C	C	G	G	A	A	T	T	C	C	T	T	C	C	C	C	G	G	T	T	C	C	C	C	A	A	A	A	G	G	C	C	C	C	T	T	C	C	A	G	G	T	T	C	T	T	G	G	T	T	T	T	T	T	A	T	C	A	T	C	C	C	T	G	G	A	A	G	G	G	A	A	G	T	T	T	G	G	A	A	A	C	A	G	G	G	C	C	A	C	G	G	G	T	A	A	NA	NA	C	C	C	C	G	G	A	A	G	G	A	A	G	A	A	G	A	A	G	G	G	G	G	G	A	T	C	G	T	T	T	T	T	T	C	C	T	T	C	C	A	A	A	A	A	T	G	G	T	C	A	A	T	T	G	G	C	C	C	C	T	T	G	G	NA	NA	G	G	T	T	G	T	G	A	A	A	C	G	A	A	A	A	G	T	A	C	G	A	G	A	A	A	T	T	T	C	C	C	C	T	G	G	A	A	G	G	G	G	G	G	T	T	T	T	G	G	C	C	T	C	C	C	A	A	G	G	G	G	C	C	G	G	G	G	A	A	A	G	A	G	G	A	G	G	T	T	T	T	G	G	T	T	C	C	C	C	C	C	A	C	C	T	A	G	T	A	T	C	G	A	A	C	A	G	T	T	G	G	T	T	A	G	G	G	C	C	T	T	T	T	A	G	C	C	NA	NA	A	A	G	G	T	A	C	C	C	T	T	T	C	C	NA	NA	G	T	A	G	C	C	A	G	G	G	A	G	T	C	G	A	G	G	C	C	A	T	T	A	A	T	G	G	T	C	G	T	G	G	C	C	A	A	C	C	T	T	G	G	T	T	C	C	G	G	T	T	A	A	C	C	A	G	C	C	C	T	T	C	A	A	C	T	A	G	C	C	G	G	G	G	C	C	C	C	T	T	G	G	T	C	G	G	G	G	G	G	T	A	A	A	G	G	A	G	A	A	T	T	T	T	A	A	A	G	T	T	T	A	NA	NA	G	G	G	A	C	T	G	G	T	T	T	T	T	T	G	G	G	T	G	G	G	G	T	T	A	A	A	A	G	G	C	C	A	G	T	T	G	G	G	C	A	A	A	A	G	G	C	T	C	T	C	C	A	G	NA	NA	A	G	A	G	T	C	G	G	C	C	T	T	A	A	T	T	G	G	NA	NA	G	G	C	A	A	C	A	A	G	G	C	C	A	T	T	G	C	C	A	A	C	C	C	C	A	A	A	A	G	A	C	C	A	G	A	A	T	T	T	T	G	G	G	G	T	T	C	C	T	T	C	C	T	T	T	T	A	A	T	T	G	G	G	G	C	C	G	G	G	A	T	C	T	C	G	G	C	C	C	C	A	A	NA	NA	C	T	A	G	C	A	NA	NA	T	T	NA	NA	T	G	C	C	G	A	T	C	G	C	G	A	C	C	T	T	G	A	G	A	A	C	G	A	G	G	C	T	G	A	A	A	C	C	T	G	G	A	NA	NA	G	G	T	C	NA	NA	C	T	A	G	C	C	C	C	G	G	T	G	A	G	G	A	T	C	G	T	C	T	G	T	A	G	A	A	C	T	T	T	C	C	C	T	A	A	G	A	C	C	G	G	A	T	G	A	T	C	T	C	G	G	T	C	C	T	C	T	A	A	G	G	T	T	C	C	G	G	T	A	G	G	G	G	T	T	G	A	G	G	T	C	G	G	A	T	T	C	G	A	G	G	T	C	G	A	G	G	T	T	A	T	T	C	T	G	A	C	T	G	G	A	C	T	T	C	G	A	C	C	T	C	G	A	A	C	C	C	G	A	T	T	C	T	A	A	G	A	T	T	G	A	T	T	C	C	A	G	C	C	A	A	A	A	T	T	A	A	C	C	G	A	G	A	A	A	C	T	G	G	C	C	G	G	A	A	T	C	T	T	C	T	G	G	G	G	G	G	T	A	G	A	T	T	G	G	G	G	G	G	C	C	A	A	T	T	T	T	A	A	C	C	T	T	C	C	T	T	G	G	T	T	G	G	A	A	G	G	G	G	T	T	T	T	C	C	T	T	T	T	G	G	T	T	A	A	G	G	C	C	G	G	C	C	A	A	NA	NA	T	T	T	A	G	A	T	C	C	C	C	C	G	G	A	G	G	A	T	C	G	G	NA	NA	A	G	C	C	T	T	A	A	C	C	C	C	A	A	T	T	T	G	A	A	G	G	A	A	G	G	A	A	A	A	T	T	C	C	A	A	A	A	G	A	A	G	C	C	C	C	C	C	A	C	T	T	A	A	G	G	G	G	C	C	NA	NA	C	C	C	C	G	G	G	G	C	C	A	A	T	T	T	C	A	T	C	A	A	A	G	G	C	C	G	A	T	T	T	C	T	T	T	T	G	A	T	T	A	A	C	T	T	T	A	G	A	G	A	A	T	A	C	C	A	A	C	C	T	T	C	C	C	C	G	G	A	G	C	C	T	T	T	T	A	A	A	A	A	A	C	C	G	T	C	C	G	G	G	G	G	G	T	T	G	G	C	T	A	A	T	A	NA	NA	T	G	C	T	G	G	G	G	T	T	A	A	G	G	C	C	C	C	C	C	C	C	G	G	C	C	G	G	C	C	A	A	G	G	T	T	A	A	A	A	G	G	G	G	C	C	T	T	G	G	G	G	C	C	G	T	C	C	G	G	C	T	T	T	G	A	T	T	C	C	T	T	C	C	G	G	A	A	G	G	A	A	C	C	A	A	C	A	C	C	G	A	T	T	G	G	C	T	A	A	G	A	G	A	T	T	T	T	G	G	A	A	T	T	G	A	T	T	G	G	C	C	T	T	C	C	C	C	A	A	A	A	G	G	A	C	C	C	T	T	G	G	G	G	T	T	A	A	G	G	T	T	G	G	A	A	C	C	T	T	G	G	C	C	C	C	G	G	A	A	T	T	A	A	G	G	T	T	T	T	T	T	T	T	C	C	T	C	A	A	G	G	A	A	G	G	C	C	T	T	A	A	T	T	A	A	C	C	C	C	C	C	G	G	G	G	T	G	G	G	G	A	C	C	C	C	G	G	G	G	A	A	T	C	C	C	C	C	T	T	T	T	A	C	G	T	T	T	G	G	A	C	T	T	G	A	C	C	C	T	C	C	T	C	G	G	A	G	A	G	A	A	G	G	C	C	T	T	G	G	T	A	A	A	A	A	T	T	A	G	T	A	T	T	NA	NA	C	A	C	C	A	A	A	A	T	T	G	G	C	C	T	T	G	G	C	C	A	A	C	C	C	T	C	G	G	T	G	A	C	C	G	G	G	G	G	G	T	T	T	T	C	C	C	C	G	G	G	G	A	A	G	G	A	A	A	A	G	G	T	C	G	G	A	G	T	T	T	C	G	G	T	G	C	T	C	T	T	T	C	C	C	C	G	G	A	A	G	G	C	C	T	T	C	T	C	T	C	T	A	A	C	C	A	C	G	G	T	T	T	T	C	G	G	G	A	G	C	A	A	A	G	A	A	T	A	A	C	C	T	C	A	G	G	G	T	G	C	C	T	T	T	T	G	T	A	G	G	A	C	C	C	C	T	T	C	C	A	A	A	A	T	C	T	A	A	A	C	C	A	G	G	A	C	T	A	A	A	A	C	C	T	A	A	G	C	C	A	A	A	A	T	T	G	G	C	T	G	G	T	T	G	G	T	T	A	A	C	C	G	G	G	G	G	G	A	G	A	A	T	T	G	G	G	G	C	C	A	A	T	T	C	C	T	T	C	C	T	T	C	C	G	G	C	C	C	C	G	G	T	T	A	A	A	A	A	A	C	C	T	T	G	G	G	G	C	C	A	A	G	G	A	A	C	C	A	A	T	T	C	C	A	A	A	A	C	C	G	G	A	A	G	G	A	A	G	G	C	C	T	T	C	C	C	C	A	A	T	T	T	T	A	A	G	G	G	G	A	A	A	A	G	G	A	A	C	C	C	C	A	A	A	A	A	A	A	A	A	A	G	G	C	C	A	A	T	T	C	C	T	T	C	C	C	C	A	A	T	T	G	G	C	C	T	T	G	G	G	G	G	G	C	C	C	C	A	A	A	A	A	A	G	G	G	G	G	G	G	G	T	T	T	T	A	A	G	G	A	A	A	A	A	A	T	T	A	A	C	C	C	C	T	T	G	G	C	C	T	T	C	C	G	G	G	G	G	G	C	C	G	G	T	T	T	T	C	C	T	T	A	A	C	C	C	C	A	A	A	A	C	C	G	G	A	A	A	A	T	T	C	C	G	G	T	T	T	T	G	G	C	C	C	C	G	G	A	A	C	C	C	C	A	A	G	G	A	A	A	A	C	C	C	C	C	C	A	A	T	T	G	G	C	C	A	A	G	G	G	G	G	G	T	T	G	G	G	G	T	T	G	G	G	G	A	A	T	T	C	C	C	C	A	A	T	T	T	T	G	G	A	A	A	A	C	C	G	G	G	G	T	T	T	T	C	C	G	G	A	A	G	G	C	C	T	T	T	T	T	T	C	C	A	A	C	C	C	C	T	T	T	T	A	A	A	A	A	A	A	A	A	A	A	A	T	T	A	A	G	G	A	A	G	G	T	T	T	T	T	T	T	T	T	T	C	C	A	A	C	C	C	C	A	A	C	C	T	T	C	C	T	T	T	T	A	A	G	G	G	G	A	A	A	A	G	G	T	T	C	C	G	G	A	A	A	A	T	T	C	C	A	A	T	T	G	G	C	C	A	A	T	T	C	C	C	C	T	T	C	C	G	G	T	T	T	T	G	G	A	A	T	T	A	A	G	G	A	A	G	G	T	T	T	T	C	C	C	C	T	T	A	A	A	A	G	G	C	C	G	G	A	A	A	A	C	C	G	G	A	A	C	C	C	C	A	A	T	T	C	C	C	C	C	C	C	C	G	G	A	A	C	C	G	G	A	A	A	A	A	A	A	A	C	C	C	C	T	T	G	G	T	T	G	G	G	G	T	T	T	T	C	C	G	G	T	T	C	C	T	T	A	A	T	T	G	G	G	G	G	G	G	G	C	C	C	C	A	A	G	G	G	G	T	T	C	C	T	T	A	A	C	C	C	C	T	T	T	T	A	A	T	T	T	T	C	C	A	A	G	G	T	T	C	C	A	A	C	C	C	C	A	A	C	C	G	G	T	T	C	C	C	C	A	A	A	A	T	T	G	G	A	A	G	G	T	T	T	T	A	A	T	T	A	A	C	C	C	C	T	T	A	A	G	G	C	C	T	T	G	G	C	C	C	C	G	G	T	T	G	G	C	C	G	G	C	C	G	G	T	T	G	G	A	A	A	A	C	C	C	C	T	T	T	T	C	C	NA	NA	T	T	A	A	G	G	C	C	G	G	A	A	T	T	T	T	G	G	T	T	G	G	A	A	T	T	A	A	A	A	T	T	C	C	T	T	G	G	A	A	G	G	G	G	G	G	G	G	T	T	T	T	G	G	G	G	A	A	C	C	C	C	C	C	A	A	G	G	T	T	G	G	C	C	G	G	A	A	T	T	A	A	G	G	C	C	T	T	A	A	T	T	T	T	G	G	C	C	T	T	C	C	C	C	C	C	G	G	G	G	A	A	C	C	G	G	A	A	T	T	T	T	T	T	A	A	C	C	C	C	C	C	T	T	T	T	A	A	G	G	C	C	T	T	G	G	C	C	G	G	A	A	T	T	G	G	C	C	A	A	T	T	A	A	A	A	C	C	T	T	T	T	C	C	G	G	C	C	A	A	T	T	C	C	A	A	G	G	T	T	G	G	C	C	T	T	C	C	T	T	T	T	G	G	G	G	T	T	C	C	G	G	A	A	G	G	A	A	A	A	A	A	A	A	G	G	T	T	C	C	G	G	A	A	A	A	A	A	A	A	A	A	A	A	G	G	G	G	C	C	A	A	C	C	G	G	A	A	C	C	G	G	C	C	G	G	T	T	T	T	T	T	T	T	G	G	A	A	A	A	C	C	T	T	T	T	G	G	T	T	A	A	C	C	A	A	T	T	G	G	G	G	A	A	G	G	G	G	A	A	T	T	C	C	G	G	A	A	C	C	C	C	A	A	A	A	A	A	T	T	T	T	A	A	T	T	G	G	C	C	A	A	A	A	T	T	A	A	C	C	G	G	A	A	C	C	A	A	G	G	A	A	T	T	A	A	A	A	C	C	G	G	G	G	C	C	A	A	G	G	C	C	C	C	G	G	C	C	G	G	T	T	A	A	T	T	G	G	A	A	G	G	A	A	T	T	A	A	T	T	T	T	T	T	T	T	C	C	C	C	C	C	T	T	T	T	G	G	C	C	G	G	T	T	A	A	C	C	T	T	G	G	T	C	A	A	T	T	G	G	A	A	C	C	G	C	T	T	G	G	A	A	A	A	G	G	A	A	A	A	C	C	C	C	C	C	G	G	T	T	T	T	A	A	A	A	A	A	T	T	C	C	A	A	G	G	T	T	C	C	T	T	T	T	T	T	G	G	C	C	G	G	T	T	T	T	A	A	G	G	C	C	A	A	A	A	C	C	T	T	G	G	G	G	G	G	A	A	C	C	G	G	T	T	G	G	G	G	G	G	T	T	C	C	G	G	T	T	C	C	G	G	A	A	A	A	T	T	C	C	C	C	C	C	C	C	G	G	G	G	A	A	C	C	T	T	C	C	C	C	A	A	A	A	G	G	C	C	G	G	G	G	A	A	T	T	G	G	T	T	T	T	A	A	C	C	G	G	C	C	T	T	T	T	A	A	G	G	A	A	A	A	C	C	T	T	T	T	C	C	A	A	A	A	A	A	T	T	C	C	T	T	A	A	T	T	T	T	G	G	G	G	C	C	G	G	G	G	G	G	T	T	C	C	C	C	T	T	G	G	T	T	C	C	T	T	G	G	C	C	G	G	G	G	C	C	G	G	A	A	T	T	A	A	G	G	A	A	T	T	G	G	T	T	A	A	G	G	A	A	A	A	T	T	A	A	A	A	T	T	T	T	G	G	G	G	A	A	C	C	A	A	T	T	T	T	T	T	C	C	T	T	G	G	T	T	C	C	C	C	G	G	G	G	C	C	G	G	A	A	G	G	A	A	A	A	C	C	C	C	T	T	C	C	A	A	C	C	C	C	A	A	T	T	T	T	G	G	A	A	T	T	C	C	G	G	C	C	G	G	C	C	A	A	A	A	C	C	G	G	G	G	C	C	C	C	C	C	C	C	G	G	G	G	T	T	C	C	T	T	A	A	T	T	A	A	A	A	G	G	T	T	G	G	C	C	C	C	T	T	G	G	C	C	G	G	T	T	A	A	A	A	G	G	T	T	C	C	T	T	T	T	A	A	G	G	C	C	C	C	A	A	T	T	C	C	G	G	A	A	G	G	A	A	G	G	T	T	C	C	A	A	A	A	A	A	C	C	A	A	T	T	C	C	G	G	A	A	A	A	G	G	A	A	A	A	G	G	G	G	G	G	A	A	T	T	A	A	A	A	T	T	C	C	A	A	C	C	G	G	T	T	T	T	C	C	G	G	A	A	T	T	T	T	G	G	T	T	G	G	A	A	T	T	G	G	T	T	C	C	C	C	T	T	G	G	C	C	A	A	A	A	A	A	C	C	C	C	A	A	C	C	C	C	T	T	T	T	T	T	G	G	A	A	G	G	A	A	C	C	T	T	A	A	G	G	T	T	T	T	G	G	G	G	G	G	A	A	G	G	A	A	C	C	G	G	C	C	A	A	G	G	T	T	T	T	G	G	G	G	A	A	G	G	T	T	A	A	C	C	G	G	C	C	G	G	T	T	T	T	T	T	G	G	C	C	G	G	A	A	G	G	A	A	C	C	G	G	C	C	T	T	A	A	A	A	T	T	T	T	G	G	A	A	C	C	T	T	T	T	C	C	C	C	G	G	T	T	T	T	T	T	T	T	G	G	G	G	A	A	C	C	G	G	C	C	G	G	G	G	A	A	T	T	G	G	T	T	A	A	A	A	T	T	G	G	A	A	G	G	G	G	A	A	G	G	T	T	G	G	G	G	C	C	G	G	C	C	G	G	G	G	T	T	G	G	G	G	T	T	A	A	C	C	C	C	G	G	A	A	C	C	C	C	G	G	C	C	T	T	G	G	C	C	A	A	C	C	A	A	A	A	T	T	T	T	T	T	C	C	C	C	C	C	T	T	C	C	G	G	C	C	A	A	A	A	G	G	A	A	G	G	G	G	T	T	C	C	T	T	A	A	T	T	T	T	C	C	C	C	C	C	C	C	C	C	A	A	A	A	G	G	T	T	A	A	A	A	T	T	C	C	G	G	T	T	G	G	A	A	A	A	C	C	A	A	A	A	C	C	A	A	T	T	A	A	G	G	A	A	G	G	T	T	G	G	G	G	C	C	C	C	G	G	G	G	C	C	C	C	G	G	G	G	A	A	C	C	C	C	C	C	G	G	T	T	G	G	C	C	G	G	G	G	T	T	T	T	C	C	G	G	T	T	A	A	C	C	T	T	T	T	A	A	A	A	A	A	T	T	G	G	A	A	G	G	C	C	C	C	T	T	C	C	A	A	G	G	C	C	G	G	T	T	C	C	T	T	A	A	C	C	C	C	T	T	A	A	T	T	C	C	G	G	A	A	A	A	C	C	T	T	C	C	G	G	T	T	G	G	G	G	A	A	C	C	C	C	G	G	T	T	C	C	C	C	G	G	C	C	C	C	T	T	G	G	C	C	C	C	T	T	A	A	G	G	A	A	C	C	T	T	C	C	A	A	C	C	T	T	C	C	T	T	T	T	G	G	T	T	T	T	G	G	T	T	A	A	G	G	A	A	G	G	T	T	A	A	T	T	G	G	C	C	A	A	C	C	T	T	G	G	A	A	G	G	C	C	A	A	A	A	C	C	C	C	G	G	A	A	A	A	A	A	T	T	T	T	C	C	G	G	T	T	T	T	G	G	C	C	A	A	T	T	G	G	A	A	T	T	G	G	T	T	A	A	A	A	T	T	T	T	A	A	G	G	T	T	G	G	G	G	A	A	C	C	A	A	C	C	C	C	G	G	T	T	G	G	G	G	C	C	A	A	G	G	C	C	A	A	T	T	C	C	C	C	G	G	T	T	A	A	G	G	C	C	C	C	T	T	C	C	G	G	C	C	G	G	G	G	C	C	C	C	A	A	C	C	C	C	G	G	C	C	T	T	G	G	C	C	T	T	A	A	C	C	C	C	C	C	A	A	A	A	C	C	G	G	T	T	A	A	A	A	T	T	A	A	T	T	C	C	T	T	G	G	A	A	G	G	G	G	T	T	G	G	G	G	T	T	C	C	A	A	T	T	T	T	G	G	C	C	A	A	C	C	C	C	G	G	G	G	A	A	C	C	G	G	A	A	T	T	A	A	G	G	T	T	T	T	T	T	C	C	A	A	C	C	T	T	T	T	A	A	C	C	G	G	C	C	G	G	T	T	T	T	G	G	G	G	C	C	T	T	G	G	C	C	C	C	G	G	C	C	T	T	C	C	G	G	T	T	G	G	A	A	G	G	C	C	C	C	G	G	A	A	G	G	A	A	T	T	A	A	G	G	T	T	T	T	G	G	G	G	C	C	A	A	G	G	A	A	T	T	C	C	G	G	T	T	C	C	G	G	C	C	C	C	C	C	T	T	A	A	A	A	A	A	A	A	G	G	A	A	C	C	T	T	C	C	A	A	C	C	C	C	G	G	C	C	G	G	A	A	C	C	T	T	T	T	A	A	G	G	A	A	C	C	G	G	G	G	G	G	A	A	C	C	G	G	C	C	G	G	T	T	G	G	G	G	T	T	G	G	A	A	T	T	G	G	G	G	C	C	G	G	G	G	T	T	C	C	C	C	C	C	G	G	G	G	C	C	A	A	G	G	G	G	C	C	A	A	A	A	G	G	T	T	C	C	T	T	A	A	G	G	T	T	A	A	G	G	G	G	A	A	G	G	G	G	C	C	G	G	G	G	C	C	T	T	T	T	T	T	C	C	C	C	C	C	T	T	G	G	C	C	T	T	G	G	C	C	T	T	A	A	T	T	G	G	T	T	A	A	A	A	G	G	A	A	G	G	G	G	G	G	C	C	T	T	C	C	T	T	G	G	A	A	A	A	C	C	C	C	T	T	G	G	C	C	G	G	A	A	T	T	C	C	A	A	G	G	C	C	A	A	C	C	C	C	C	C	T	T	A	A	A	A	T	T	T	T	C	C	A	A	A	A	T	T	T	T	T	T	T	T	A	A	T	T	G	G	C	C	C	C	G	G	C	C	C	C	T	T	G	G	C	C	C	C	C	C	T	T	T	T	G	G	G	G	C	C	T	T	A	A	G	G	A	A	G	G	C	C	G	G	A	A	T	T	G	G	G	G	C	C	T	T	G	G	G	G	A	A	A	A	C	C	C	C	A	A	T	T	T	T	C	C	C	C	G	G	A	A	C	C	A	A	G	G	C	C	A	A	C	C	T	T	C	C	G	G	A	A	C	C	T	T	C	C	A	A	G	G	T	T	T	T	T	T	G	G	T	T	G	G	A	A	G	G	C	C	C	C	C	C	C	C	T	T	C	C	G	G	G	G	A	A	A	A	T	T	A	A	C	C	G	G	C	C	A	A	C	C	A	A	G	G	T	T	C	C	A	A	T	T	C	C	T	T	T	T	C	C	G	G	T	T	G	G	G	G	A	A	A	A	A	A	C	C	C	C	A	A	T	T	G	G	T	T	G	G	A	A	T	T	C	C	G	G	T	T	T	T	A	A	G	G	G	G	G	G	A	A	A	A	G	G	T	T	C	C	A	A	C	C	C	C	G	G	C	C	C	C	T	T	C	C	A	A	T	T	A	A	C	C	T	T	C	C	T	T	T	T	A	A	C	C	G	G	T	T	G	G	C	C	C	C	A	A	C	C	C	C	T	T	T	T	T	T	A	A	C	C	T	T	G	G	T	T	T	T	A	A	T	T	T	T	A	A	A	A	A	A	C	C	T	T	G	G	C	C	T	T	A	A	C	C	G	G	G	G	C	C	A	A	G	G	T	T	A	A	G	G	G	G	A	A	T	T	C	C	G	G	A	A	G	G	G	G	G	G	C	C	G	G	A	A	T	T	A	A	A	A	C	C	C	C	C	C	A	A	C	C	A	A	T	T	A	A	G	G	T	T	A	A	C	C	T	T	A	A	C	C	G	G	G	G	G	G	A	A	T	T	G	G	A	A	A	A	T	T	A	A	A	A	C	C	T	T	G	G	G	G	C	C	A	A	A	A	G	G	T	T	A	A	G	G	C	C	G	G	C	C	C	C	A	A	A	A	T	T	T	T	G	G	A	A	A	A	T	T	A	A	A	A	G	G	A	A	C	C	G	G	G	G	A	A	G	G	T	T	G	G	C	C	G	G	G	G	G	G	C	C	G	G	C	C	A	A	G	G	A	A	T	T	A	A	A	A	G	G	G	G	G	G	G	G	A	A	T	T	A	A	A	A	G	G	T	T	C	C	G	G	T	T	C	C	G	G	T	T	C	C	C	C	T	T	C	C	T	T	G	G	C	C	T	T	C	C	T	T	A	A	A	A	G	G	A	A	C	C	A	A	A	A	T	T	C	C	T	T	A	A	G	G	T	T	A	A	G	G	T	T	A	A	G	G	A	A	T	T	C	C	G	G	G	G	T	T	A	A	G	G	G	G	C	C	T	T	C	C	A	A	T	T	A	A	G	G	T	T	T	T	T	T	C	C	C	C	A	A	A	A	C	C	T	T	A	A	T	T	A	A	G	G	T	T	NA	NA	A	A	T	T	C	C	T	T	C	C	C	C	C	C	A	A	C	C	G	G	G	G	T	T	T	T	G	G	T	T	C	C	G	G	G	G	G	G	G	G	C	C	G	G	G	G	G	G	G	G	C	C	C	C	G	G	G	G	G	G	A	A	G	G	G	G	A	A	G	G	C	C	A	A	G	G	G	G	G	G	G	G	C	C	C	C	G	G	C	C	C	C	T	T	C	C	G	G	T	T	C	C	T	T	C	C	A	A	C	C	G	G	A	A	C	C	A	A	G	G	T	T	A	A	G	G	A	A	C	C	G	G	C	C	G	G	G	G	T	T	A	A	C	C	G	G	A	A	G	G	A	A	G	G	T	T	T	T	T	T	G	G	G	G	C	C	G	G	A	A	T	T	G	G	T	T	C	T	A	A	A	A	A	A	G	G	C	C	G	G	T	T	T	T	A	A	C	C	G	G	A	A	C	C	C	C	T	T	A	A	C	C	A	A	C	C	A	A	G	G	C	C	T	T	C	C	T	T	A	A	T	T	C	C	T	T	C	C	A	A	T	T	C	C	A	A	G	G	A	A	T	T	G	G	T	T	C	C	G	G	A	A	G	G	T	T	G	G	T	T	A	A	C	C	G	G	C	C	C	C	T	T	A	A	A	A	C	C	A	A	T	T	C	C	A	A	A	A	A	A	A	A	C	C	C	C	C	C	A	A	A	A	C	C	C	C	C	C	C	C	A	A	G	G	G	G	C	C	G	G	T	T	T	T	T	T	A	A	A	A	G	G	G	G	C	C	T	T	A	A	G	G	G	G	G	G	G	G	G	G	T	T	T	T	T	T	A	A	G	G	A	A	T	T	T	T	T	T	A	A	T	T	G	G	T	T	C	C	C	C	G	G	C	C	G	G	G	G	T	T	T	T	T	T	G	G	C	C	T	T	T	T	T	T	C	C	T	T	A	A	A	A	G	G	G	G	A	A	C	C	G	G	G	G	A	A	G	G	T	T	A	A	C	C	T	T	A	A	G	G	C	C	C	C	NA	NA	G	G	C	C	T	T	G	G	A	A	C	C	A	A	A	A	A	A	T	T	G	G	G	G	T	T	G	G	T	T	C	C	T	T	A	A	G	G	A	A	G	G	C	C	NA	NA	T	T	A	A	G	G	C	C	A	A	A	A	G	G	G	G	A	A	A	A	T	T	T	T	G	G	C	C	T	T	T	T	G	G	G	G	C	C	T	T	G	G	A	A	A	A	A	A	G	G	A	A	C	C	A	A	T	T	T	T	C	C	T	T	C	C	T	T	T	T	T	T	T	T	G	G	T	T	G	G	G	G	C	C	C	C	C	C	A	A	A	A	G	G	T	T	G	G	G	G	C	C	T	T	G	G	T	T	C	C	A	A	G	G	T	T	C	C	G	G	C	C	A	A	C	C	T	T	C	C	C	C	T	T	A	A	T	T	C	C	T	T	A	A	A	A	T	T	A	A	T	T	C	C	T	T	C	C	G	G	G	G	C	C	C	C	T	T	C	C	C	C	C	C	C	C	C	C	A	A	T	T	G	G	T	T	T	T	T	T	A	A	T	T	T	T	A	A	C	C	A	A	T	T	C	C	G	G	C	C	T	T	T	T	A	A	C	C	G	G	C	C	C	C	C	C	C	C	A	A	C	C	C	C	A	A	C	C	A	A	C	C	G	G	G	G	C	C	T	T	A	A	C	C	C	C	A	A	A	A	T	T	C	C	A	A	T	T	T	T	C	C	G	G	C	C	A	A	A	A	G	G	T	C	A	A	G	G	C	C	C	C	A	A	C	C	G	G	T	T	C	C	G	G	T	T	G	G	G	G	C	C	T	T	C	C	C	C	A	A	C	C	A	A	T	T	G	G	C	C	C	C	G	G	G	G	C	C	C	C	A	A	A	A	G	G	G	G	C	C	A	A	C	C	C	C	G	G	A	A	C	C	A	A	G	G	T	T	A	A	G	G	G	G	A	A	G	G	A	A	A	A	C	C	A	A	G	G	C	C	G	G	T	T	G	G	C	C	A	A	A	A	T	T	A	A	A	A	C	C	G	G	T	T	G	G	C	C	A	A	G	G	G	G	C	C	A	A	A	A	G	G	G	G	A	A	A	A	T	T	A	A	C	C	C	C	T	T	C	C	G	G	C	C	A	A	T	T	A	A	A	A	C	C	G	G	C	C	G	G	A	A	C	C	A	A	A	A	C	C	C	C	G	G	C	C	C	C	G	G	T	T	A	A	T	T	G	G	A	A	C	C	C	C	A	A	T	T	A	A	G	G	A	A	C	C	A	A	G	G	T	T	T	T	C	C	G	G	T	T	T	T	C	C	G	G	A	A	G	G	C	C	G	G	A	A	G	G	G	G	C	C	A	A	A	A	C	C	C	C	A	A	G	G	C	C	G	G	G	G	C	C	C	C	T	T	A	A	G	G	G	G	G	G	T	T	A	A	T	T	T	T	A	A	G	G	G	G	G	G	C	C	A	A	G	G	A	A	G	G	G	G	G	G	G	G	C	C	A	A	C	C	G	G	C	C	G	G	G	G	A	A	A	A	G	G	T	T	C	C	C	C	A	A	G	G	A	A	G	G	G	G	A	A	A	A	G	G	C	C	A	A	C	C	G	G	C	C	C	C	A	A	G	G	G	G	T	T	C	C	A	A	C	C	T	T	G	G	T	T	G	G	A	A	C	C	A	A	A	A	C	C	C	C	A	A	C	C	T	T	G	G	A	A	T	T	C	C	T	T	C	C	T	T	A	A	C	C	G	G	A	A	T	T	A	A	T	T	T	T	A	A	A	A	T	T	C	C	C	C	A	A	G	G	T	T	C	C	G	G	G	G	C	C	G	G	C	C	T	T	A	A	T	T	C	C	G	G	A	A	C	C	G	G	C	C	G	G	T	T	A	A	T	T	T	T	C	C	G	G	C	C	C	C	A	A	C	C	G	G	T	T	C	C	C	C	C	C	C	C	A	A	A	A	A	A	NA	NA	A	A	C	C	T	T	T	T	G	G	A	A	C	C	T	T	C	C	A	A	C	C	T	T	A	A	C	C	T	T	C	C	T	T	G	G	C	C	C	C	C	C	T	T	G	G	C	C	G	G	A	A	C	C	C	C	C	C	C	C	A	A	G	G	T	T	A	A	T	T	G	G	C	C	G	G	C	C	A	A	T	T	T	T	C	C	C	C	T	T	G	G	T	T	A	A	G	G	T	T	G	G	G	G	T	T	A	A	A	A	T	T	A	A	C	C	G	G	G	G	A	A	G	G	G	G	C	C	C	C	A	G	C	C	T	C	C	C	A	A	T	T	T	T	T	T	C	C	G	G	C	C	C	C	C	C	C	C	A	A	G	G	G	G	A	A	T	T	G	G	T	T	C	C	G	G	A	A	T	T	C	C	A	A	G	G	G	G	C	C	G	G	T	T	G	G	G	G	A	A	G	G	A	A	A	A	C	C	C	C	T	T	G	G	G	G	C	C	G	G	A	A	C	C	A	A	C	C	A	A	G	G	G	G	G	G	A	A	C	C	C	C	C	C	T	T	T	T	A	A	C	C	C	C	A	A	A	A	A	A	G	G	A	A	A	A	G	G	G	G	C	C	C	C	C	C	T	T	A	A	T	T	T	T	C	C	G	G	G	G	A	A	A	A	G	G	C	C	C	C	G	G	C	C	C	C	T	T	G	G	C	C	C	C	G	G	G	G	C	C	T	T	C	C	A	A	G	G	C	C	G	G	G	G	A	A	A	A	T	T	G	G	T	T	C	C	T	T	C	C	C	C	G	G	G	G	G	G	A	A	A	A	A	A	T	T	A	A	G	G	G	G	G	G	A	A	T	T	T	T	G	G	A	A	C	C	A	A	C	C	T	T	T	T	C	C	A	A	G	G	A	A	G	G	A	A	T	T	T	T	A	A	G	G	G	G	G	G	A	A	G	G	G	G	T	T	C	C	A	A	G	G	G	G	C	C	A	A	A	A	C	C	T	T	A	A	G	G	C	C	G	G	G	G	A	A	C	C	C	C	T	T	T	T	A	A	T	T	T	T	G	G	C	C	G	G	G	G	G	G	T	T	C	C	G	G	A	A	NA	NA	T	T	C	C	T	T	A	A	C	C	T	T	A	A	C	C	C	C	A	A	C	C	T	T	T	T	G	G	T	T	A	A	A	A	A	A	T	T	G	G	G	G	G	G	A	A	G	G	G	G	G	G	A	A	A	A	T	C	T	T	C	T	A	A	C	G	A	A	A	A	C	T	G	G	C	G	C	A	T	C	C	C	T	T	C	A	G	A	G	G	A	A	T	T	G	G	A	A	A	A	A	A	G	G	C	C	C	C	A	A	C	C	T	T	A	A	C	C	T	C	C	C	G	G	A	A	C	C	A	A	G	G	G	A	C	C	T	T	A	G	A	A	A	A	T	G	G	G	A	A	T	T	G	G	A	A	C	C	C	C	A	A	A	A	A	A	G	A	A	A	C	C	C	C	G	T	C	T	G	A	C	C	G	T	A	A	G	T	G	A	T	T	A	A	A	A	C	T	C	G	G	G	A	A	C	C	G	G	G	G	G	G	G	G	T	T	G	G	C	C	G	G	T	T	G	G	C	C	C	C	C	C	C	C	G	G	G	G	NA	NA	G	G	G	G	G	G	G	G	A	A	G	G	T	T	G	G	C	C	A	A	G	G	A	A	G	G	T	T	C	C	A	T	G	G	G	G	A	A	A	A	C	C	C	C	C	C	A	C	A	A	T	T	C	C	C	C	A	A	T	C	NA	NA	T	T	G	G	C	C	A	C	T	C	T	T	G	G	C	C	G	G	A	A	A	A	G	G	C	C	T	T	G	A	T	T	T	T	A	A	A	G	G	A	G	A	T	T	G	G	T	C	C	C	G	G	T	T	T	T	G	T	A	A	A	A	A	A	A	A	G	G	G	G	G	G	T	T	A	A	G	G	NA	NA	T	C	G	A	G	G	G	T	A	G	G	G	G	G	C	C	C	A	G	G	C	T	G	G	G	G	G	G	C	C	C	C	A	A	C	C	G	G	G	G	T	T	C	C	C	C	A	A	G	G	T	T	A	A	T	T	T	T	C	T	G	G	G	G	T	T	C	C	T	T	G	G	T	G	G	G	T	T	G	G	C	C	A	A	C	C	G	T	C	A	G	G	C	C	G	G	T	T	A	G	A	G	C	A	C	T	A	G	G	C	A	A	A	C	A	A	A	G	A	G	A	G	G	G	G	G	C	C	C	C	G	A	G	G	C	T	G	A	G	A	T	C	C	C	G	T	A	A	G	G	A	A	NA	NA	G	A	G	A	G	G	C	T	T	C	NA	NA	T	G	G	G	T	C	C	C	G	G	A	G	A	G	G	A	A	A	G	A	NA	NA	C	C	T	T	C	T	T	T	T	A	T	C	T	A	A	A	T	C	G	G	G	G	C	C	A	G	C	T	C	C	G	G	T	A	A	A	G	G	A	A	NA	NA	A	C	C	C	G	A	C	C	A	A	C	C	G	A	G	A	G	A	T	T	G	A	A	A	A	G	C	T	C	C	A	G	G	G	A	C	T	A	G	C	T	C	G	G	G	A	C	C	C	A	C	T	C	C	T	T	C	C	A	A	C	C	C	C	A	A	A	A	G	G	A	A	G	G	T	T	T	T	G	G	A	A	G	G	A	A	T	T	T	T	G	G	C	C	G	G	G	G	T	T	G	G	A	A	T	T	G	G	A	A	C	C	T	T	A	A	T	T	A	A	G	G	A	A	C	C	T	T	G	G	A	A	T	T	G	G	T	C	A	A	C	C	C	C	A	A	G	G	A	G	C	T	G	A	A	A	A	A	G	G	G	G	G	G	A	A	T	T	C	C	A	A	G	G	C	C	A	A	A	C	A	T	C	T	C	T	C	T	G	G	G	A	C	T	C	C	T	C	C	C	G	G	T	T	G	G	T	T	A	G	G	G	A	A	C	T	G	G	A	G	T	C	G	A	T	T	C	C	A	T	A	G	G	G	C	T	C	C	T	T	T	G	C	C	G	G	T	C	C	T	A	G	T	T	T	T	G	A	C	T	A	A	T	T	C	C	C	C	C	C	C	C	C	C	C	C	G	G	C	C	G	G	C	C	G	G	A	A	G	G	G	G	T	T	G	G	A	A	G	G	T	C	C	C	C	C	C	C	A	A	C	C	T	C	G	G	G	G	T	C	G	G	C	C	G	A	C	T	T	C	C	T	T	C	A	C	G	G	A	G	C	C	C	T	G	A	C	T	G	A	G	G	A	A	G	G	A	T	A	G	G	T	G	G	T	G	C	C	G	A	G	T	T	T	A	A	T	T	A	A	C	C	A	A	T	T	T	A	T	T	G	G	G	G	A	G	G	G	G	G	T	T	C	T	A	A	G	G	A	G	C	C	C	C	T	G	A	A	A	A	G	A	T	T	C	C	A	A	T	T	T	T	NA	NA	A	A	C	C	A	A	A	G	T	T	G	G	C	T	C	C	G	G	T	T	A	A	G	G	C	C	G	A	G	G	A	A	C	C	A	A	G	G	G	A	G	G	G	G	A	T	A	A	G	G	A	A	T	T	A	A	C	C	C	C	A	A	C	C	C	C	T	C	A	G	T	T	A	A	C	C	T	T	T	C	G	A	A	A	G	G	A	C	A	A	T	T	G	G	G	G	A	A	C	C	G	G	G	A	G	G	G	G	G	A	A	A	G	G	C	C	C	C	C	C	T	T	C	C	T	T	G	G	C	T	A	A	A	A	T	G	A	G	C	C	A	A	NA	NA	G	G	T	T	G	G	T	T	C	C	C	C	T	T	T	T	C	C	A	A	A	A	C	C	C	C	T	T	G	G	T	T	T	T	A	A	C	C	G	G	G	G	C	C	G	G	C	C	A	A	A	A	G	G	C	C	NA	NA	G	G	C	C	T	T	G	G	G	G	T	T	A	A	G	G	G	G	G	G	C	C	A	A	G	G	A	A	G	G	A	C	T	T	C	C	G	G	T	T	C	C	G	A	G	G	C	T	G	G	T	T	C	G	A	A	A	G	C	C	G	G	C	C	T	T	G	G	G	G	T	T	T	T	G	G	G	A	T	T	A	A	G	G	T	T	G	C	T	C	C	T	T	C	C	C	A	A	C	C	G	G	T	T	C	T	G	A	A	A	G	G	A	A	G	G	C	T	C	T	G	A	G	G	A	G	C	C	T	T	G	G	G	G	A	A	A	A	T	T	C	C	G	G	C	C	A	A	A	A	C	G	C	T	G	G	T	T	A	G	A	A	C	C	A	G	A	A	A	G	A	A	T	C	C	A	T	T	C	C	G	G	T	T	A	A	C	C	T	T	A	A	G	G	C	C	A	A	T	T	T	T	C	C	T	T	T	T	T	T	G	G	G	G	C	C	G	G	G	G	G	G	T	T	A	A	C	C	C	C	C	C	T	T	T	T	T	C	G	A	C	G	A	G	C	A	G	A	T	C	T	C	C	T	C	T	C	T	C	C	A	G	T	C	G	G	G	G	G	G	A	G	G	G	G	G	G	G	T	C	C	G	T	G	C	C	C	C	C	C	A	T	T	T	C	C	A	A	C	C	C	C	G	G	A	A	C	C	C	C	T	C	G	G	A	A	T	T	C	C	C	C	C	C	G	G	C	C	C	C	T	T	A	A	G	G	C	C	G	G	G	G	A	A	A	A	T	T	A	A	G	G	G	G	T	T	C	C	C	T	C	A	T	C	G	A	T	T	T	C	C	C	C	C	G	C	G	G	G	G	T	T	C	C	A	A	G	G	T	T	A	A	G	G	C	C	G	A	T	T	T	T	A	A	C	T	G	G	C	C	C	A	G	G	A	A	G	C	A	A	C	T	T	T	G	G	C	C	A	G	G	G	G	A	G	G	A	A	A	A	C	C	C	C	T	T	C	C	G	G	A	A	C	T	T	T	G	G	A	A	A	G	G	G	G	G	T	T	G	G	C	C	A	A	G	G	T	T	C	T	T	T	C	C	G	G	T	T	T	T	C	C	C	C	C	C	T	T	T	T	G	G	A	A	T	T	T	T	C	C	T	T	C	C	C	C	C	C	T	T	C	C	C	C	A	A	T	C	T	G	G	A	A	A	C	C	A	A	C	T	A	A	G	G	T	T	T	A	T	C	A	A	T	T	T	T	A	A	C	C	A	A	A	A	G	G	G	A	C	G	A	A	G	T	A	G	A	T	C	C	T	T	A	A	G	G	C	C	A	A	C	C	A	A	C	C	G	G	C	C	C	C	A	A	T	T	A	A	C	A	A	A	C	C	C	T	C	C	G	A	T	T	T	T	A	A	T	T	C	C	G	G	A	A	T	T	G	G	C	C	C	C	T	T	C	C	A	A	T	G	T	T	C	T	C	C	T	T	G	G	G	G	A	A	G	G	G	G	G	G	G	G	G	G	G	G	T	T	C	C	A	A	C	C	C	C	T	T	A	A	G	G	T	T	T	T	A	A	G	G	A	A	C	C	A	A	A	A	T	T	T	T	G	G	G	G	A	A	T	T	G	G	T	T	G	A	A	A	C	C	T	T	G	A	A	A	C	C	NA	NA	T	T	G	A	C	T	A	T	A	A	A	C	G	G	C	C	C	C	T	T	A	A	C	C	C	C	G	G	A	A	C	C	A	A	T	T	A	A	A	A	G	C	G	G	T	T	T	T	G	G	T	T	A	A	C	C	C	C	G	G	G	G	T	T	T	T	C	C	T	T	A	A	G	G	T	T	A	A	A	A	C	C	G	G	C	C	T	T	A	T	C	A	T	G	A	G	T	C	A	C	A	G	T	A	T	G	NA	NA	C	C	G	T	T	T	C	C	G	A	T	C	C	C	T	C	G	G	T	T	C	C	A	A	C	C	G	A	G	A	G	G	G	G	A	T	A	A	C	C	C	C	G	A	T	T	C	C	A	G	T	T	T	T	A	C	A	A	T	T	A	G	G	G	G	G	G	A	A	G	G	C	A	A	A	G	T	T	T	T	T	C	C	C	C	C	T	T	T	T	C	C	T	G	A	A	G	G	T	T	T	T	A	A	G	G	A	A	T	T	A	A	T	T	G	G	T	T	G	G	G	A	G	G	A	A	G	G	T	T	G	G	G	A	T	T	T	T	T	T	T	T	G	G	G	G	G	G	G	G	T	T	G	G	A	A	T	T	G	G	A	A	NA	NA	A	G	G	G	G	A	C	T	A	G	C	A	T	G	T	C	T	C	NA	NA	T	T	A	A	T	T	G	G	G	A	T	T	G	G	C	C	C	C	A	A	A	G	A	A	C	T	G	A	G	A	G	G	T	T	A	T	G	C	A	T	C	C	T	C	A	G	G	G	C	C	C	C	A	T	T	T	T	T	C	C	G	G	A	A	C	C	A	G	A	A	G	A	NA	NA	G	G	G	T	G	G	T	T	T	T	C	C	C	C	G	G	C	C	T	T	G	G	G	A	G	G	A	A	C	C	A	A	T	A	NA	NA	T	C	G	G	G	G	T	T	T	T	G	G	A	G	G	G	T	C	G	A	A	A	C	T	T	T	C	C	A	A	C	G	C	C	T	C	C	T	G	G	A	A	G	G	C	C	A	A	G	G	C	C	A	A	C	C	C	C	G	G	T	T	G	G	C	C	G	G	G	G	C	C	G	G	T	T	G	G	C	C	G	G	A	A	T	T	A	A	A	A	T	T	G	G	T	T	T	T	T	T	G	G	T	T	A	A	A	A	C	C	G	G	T	T	G	G	T	T	A	A	A	A	A	A	T	T	G	G	T	T	A	A	NA	NA	T	C	T	T	C	C	G	G	C	C	A	A	C	C	G	A	A	A	T	C	T	C	A	C	NA	NA	G	G	A	A	G	A	G	A	G	G	G	G	C	T	G	G	C	C	C	A	A	A	C	T	T	T	C	C	T	A	G	G	G	G	C	T	C	C	T	T	C	C	A	A	G	G	C	C	A	A	G	G	G	G	C	C	C	C	T	T	T	C	A	A	C	C	C	C	A	A	T	T	G	G	G	G	G	G	G	G	C	C	C	T	A	G	C	T	C	T	A	G	A	A	A	A	T	T	G	G	A	G	G	A	T	T	T	T	C	C	A	A	C	C	G	G	A	A	C	C	C	T	T	T	C	C	A	A	G	G	C	C	G	G	C	C	G	T	C	C	T	T	G	G	C	T	C	T	A	A	G	G	C	C	G	G	G	G	G	A	T	T	A	C	G	A	T	T	NA	NA	A	A	G	G	C	C	T	G	C	C	G	A	C	C	A	T	T	T	G	G	G	A	T	T	C	C	C	C	T	G	C	C	T	T	C	C	C	C	G	G	T	T	G	G	C	T	NA	NA	G	A	G	G	T	T	G	G	A	G	C	C	G	G	C	C	G	A	A	A	A	G	C	C	A	A	T	T	A	A	C	C	A	A	C	C	G	G	T	T	C	C	T	T	A	A	A	A	A	A	C	C	C	C	C	C	T	G	NA	NA	C	C	C	T	G	A	T	T	G	C	G	G	C	C	T	T	T	T	G	G	A	A	C	C	C	C	G	G	G	G	G	G	A	A	G	G	T	T	C	C	C	C	A	A	C	C	G	G	G	G	C	C	C	C	G	G	A	A	A	A	G	G	G	G	A	A	T	T	T	T	T	T	G	G	A	A	C	C	T	T	A	A	G	G	T	T	C	C	T	T	T	T	C	C	C	C	G	G	G	G	C	C	C	C	G	G	C	C	T	T	C	C	A	A	C	C	T	T	C	C	G	G	C	C	G	G	G	G	A	A	T	T	G	G	G	G	A	A	A	A	T	T	T	T	C	C	A	A	G	G	T	T	T	T	A	A	G	G	G	G	T	T	C	C	C	C	C	C	T	T	C	C	G	G	A	A	G	G	G	G	C	C	A	A	T	T	A	A	T	T	G	G	A	A	G	G	C	C	G	G	C	C	C	C	G	G	T	T	A	A	C	C	C	C	C	C	C	C	T	T	A	A	G	G	T	T	C	C	G	G	C	C	T	T	A	A	C	C	T	T	T	T	C	C	A	A	C	C	G	G	T	T	A	A	C	C	A	A	A	A	C	C	C	C	T	T	A	A	G	G	T	T	C	C	G	G	G	G	G	G	C	C	G	G	T	T	A	A	A	A	T	T	C	C	C	C	C	C	C	C	G	G	A	A	G	G	A	A	T	T	T	T	A	A	G	G	G	G	C	C	C	C	T	T	A	A	T	T	T	T	C	C	G	G	G	G	C	C	C	C	C	C	G	G	T	T	C	C	C	C	T	T	C	C	C	C	T	T	C	C	A	A	A	A	C	C	C	C	C	C	T	T	C	C	T	T	T	T	C	C	C	C	A	A	G	G	C	C	G	G	A	A	A	A	A	A	G	G	T	T	G	G	G	G	A	A	C	C	G	G	T	T	T	T	C	C	G	G	G	G	G	G	A	A	G	G	A	A	T	T	A	A	C	C	A	A	C	C	G	G	T	T	T	T	C	C	C	C	G	G	G	G	G	G	G	G	A	A	T	T	A	A	G	G	G	G	C	C	G	G	A	A	A	A	G	G	C	C	C	C	T	T	G	G	G	G	G	G	A	A	C	C	G	G	T	T	A	A	C	C	G	G	C	C	G	G	C	C	C	C	T	T	A	A	G	G	C	C	C	C	C	C	C	C	C	C	A	A	A	A	G	G	T	T	T	T	G	G	C	C	T	T	T	T	C	C	C	C	C	C	C	C	C	C	T	T	T	T	A	A	C	C	G	G	C	C	G	G	A	A	T	T	A	A	C	C	G	G	C	C	G	G	A	A	G	G	T	T	G	G	T	T	T	T	A	A	T	T	T	T	C	C	G	G	C	C	C	C	C	C	A	A	A	A	T	T	T	T	A	A	C	C	G	G	C	C	A	A	A	A	A	A	T	T	T	T	C	C	C	C	G	G	C	C	A	A	T	T	A	A	C	C	A	A	G	G	C	C	G	G	C	C	T	T	G	G	A	A	A	A	T	T	A	A	G	G	G	G	G	G	C	C	T	T	A	A	C	C	A	A	G	G	T	T	G	G	T	T	A	A	A	A	C	C	C	C	G	G	C	C	T	T	G	G	G	G	G	G	C	C	G	G	T	T	T	T	G	G	A	A	C	C	A	A	T	T	G	G	C	C	G	G	C	C	C	C	A	A	T	T	C	C	G	G	G	G	T	T	G	G	T	T	C	C	T	T	G	G	A	A	G	G	T	T	C	C	G	G	A	A	A	A	G	G	A	A	A	A	A	A	A	A	T	T	G	G	C	C	C	C	C	C	T	T	C	C	G	G	C	C	T	T	T	T	G	G	G	G	A	A	G	G	C	C	G	G	T	T	C	C	A	A	T	T	C	C	C	C	G	G	T	T	A	A	T	T	C	C	C	C	C	C	C	C	C	C	C	C	G	G	A	A	G	G	C	C	T	T	A	A	T	T	C	C	G	G	A	A	T	T	G	G	C	C	C	C	A	A	A	A	C	C	A	A	C	C	T	T	G	G	T	T	G	G	A	A	C	C	A	A	T	T	A	A	G	G	A	A	A	A	G	G	G	G	C	C	G	G	G	G	A	A	C	C	G	G	T	T	C	C	G	G	A	A	G	G	C	C	G	G	G	G	T	T	C	C	T	T	G	G	C	C	A	A	G	G	G	G	A	A	C	C	A	A	T	T	A	A	T	T	C	C	G	G	C	C	T	T	C	C	A	A	G	G	C	C	T	T	G	G	T	T	T	T	G	G	G	G	C	C	G	G	G	G	T	T	A	A	C	C	C	C	A	A	A	A	C	C	G	G	C	C	T	T	T	T	A	A	C	C	A	A	C	C	A	A	G	G	A	A	G	G	A	A	G	G	C	C	C	C	G	G	A	A	C	C	C	C	A	A	G	G	C	C	G	G	C	C	C	C	T	T	T	T	G	G	C	C	A	A	C	C	G	G	G	G	T	T	C	C	C	C	C	C	A	A	G	G	C	C	T	T	C	C	T	T	G	G	C	C	G	G	G	G	C	C	C	C	C	C	G	G	C	C	T	T	C	C	G	G	C	C	G	G	A	A	G	G	G	G	C	C	A	A	T	T	C	C	C	C	T	T	T	T	C	C	A	A	G	G	T	T	A	A	C	C	T	T	T	T	A	A	G	G	C	C	C	C	G	G	T	T	T	T	T	T	A	A	A	A	T	T	C	C	A	A	A	A	G	G	T	T	G	G	G	G	G	G	G	G	G	G	G	G	G	G	A	A	T	T	G	G	C	C	G	G	T	T	T	T	A	A	G	G	C	C	G	G	T	T	T	T	T	T	G	G	T	T	C	C	G	G	T	T	G	G	T	T	C	C	C	C	T	T	A	A	G	G	G	G	G	G	C	C	G	G	C	C	A	A	G	G	C	C	T	T	G	G	C	C	G	G	A	A	C	C	G	G	C	C	A	A	G	G	A	A	G	G	C	C	A	A	C	C	A	A	T	T	C	C	G	G	C	C	G	G	T	T	G	G	T	T	A	A	G	G	T	T	G	G	A	A	G	G	A	A	C	C	A	A	C	C	A	A	G	G	A	A	G	G	A	A	C	C	C	C	G	G	C	C	C	C	G	G	C	C	A	A	T	T	A	A	C	C	A	A	T	T	G	G	C	C	G	G	T	T	T	T	C	C	G	G	C	C	T	T	T	T	C	C	G	G	C	C	G	G	T	T	A	A	G	G	A	A	C	C	T	T	G	G	G	G	T	T	G	G	T	T	A	A	C	C	A	A	A	A	A	A	C	C	A	A	A	A	G	G	A	A	NA	NA	C	C	A	A	A	A	T	T	A	A	C	C	G	G	A	A	T	T	C	C	T	T	G	G	G	G	G	G	C	C	G	G	G	G	C	C	G	G	A	A	C	C	A	A	A	A	T	T	T	T	A	A	C	C	T	T	G	G	A	A	C	C	G	G	G	G	G	G	G	G	A	A	G	G	T	T	G	G	G	G	G	G	C	C	G	G	C	C	C	C	T	T	T	T	G	G	A	A	T	T	G	G	T	T	G	G	G	G	C	C	G	G	T	T	T	T	C	C	G	G	G	G	C	C	G	G	A	A	A	A	C	C	G	G	C	C	A	A	C	C	T	T	T	T	C	C	C	C	T	T	G	G	G	G	T	T	C	C	C	C	G	G	C	C	T	T	T	T	A	A	A	A	C	C	T	T	C	C	A	A	T	T	T	T	C	C	A	A	C	C	G	G	A	A	G	G	G	G	A	A	T	T	C	C	T	T	C	C	T	T	T	T	T	T	A	A	A	A	G	G	G	G	G	G	T	T	T	T	G	G	G	G	A	A	T	T	G	G	G	G	G	G	A	A	G	G	G	G	G	G	T	T	G	G	C	C	T	T	G	G	C	C	G	G	C	C	T	T	A	A	C	C	C	C	G	G	G	G	T	T	G	G	T	T	T	T	T	T	C	C	G	G	T	T	C	C	T	T	T	T	G	G	C	C	T	T	G	G	A	A	NA	NA	A	A	G	G	A	A	T	T	T	T	T	T	T	T	G	G	G	G	G	G	T	T	C	C	G	G	G	G	A	A	G	G	T	T	G	G	C	C	T	T	T	T	A	A	G	G	C	C	G	G	T	T	T	T	A	A	A	A	G	G	C	C	G	G	A	A	G	G	C	C	G	G	A	A	T	T	C	C	A	A	G	G	A	A	A	A	C	C	A	A	A	A	G	G	G	G	C	C	G	G	C	C	T	T	T	T	A	A	G	G	A	A	G	G	C	C	C	C	G	G	T	T	C	C	C	C	A	A	C	C	G	G	G	G	A	A	C	C	T	T	C	C	A	A	C	C	A	A	A	A	A	A	T	T	A	A	T	T	C	C	A	A	A	A	A	A	C	C	T	T	A	A	C	C	T	T	A	A	C	C	T	T	A	A	C	C	C	C	G	G	G	G	G	G	T	T	C	C	C	C	G	G	T	T	C	C	T	T	C	C	T	T	T	T	G	G	A	A	T	T	C	C	T	T	C	C	C	C	T	T	C	C	G	G	T	T	A	A	C	C	A	A	G	G	C	C	C	C	A	G	C	C	C	C	T	T	C	C	G	G	A	A	T	T	A	A	A	A	C	C	T	T	A	A	G	G	C	C	C	C	T	T	A	A	G	G	G	G	A	A	T	T	C	C	C	C	G	G	C	C	A	A	A	A	C	C	T	T	C	C	G	G	C	C	G	G	NA	NA	C	C	A	A	C	C	C	C	G	G	G	G	T	T	G	G	T	T	T	T	T	T	G	G	C	C	A	A	C	C	A	A	C	C	T	T	G	G	C	C	G	G	T	T	A	A	C	C	C	C	C	C	G	G	A	A	C	C	A	A	T	T	C	C	A	A	G	G	T	T	C	C	C	C	G	G	C	C	A	A	T	T	G	G	A	A	C	C	C	C	C	T	C	C	C	C	A	A	A	A	A	A	A	A	C	C	A	A	A	A	G	G	A	A	G	G	G	G	C	C	T	T	A	A	G	G	G	G	G	G	C	C	A	A	A	A	A	A	C	C	A	A	T	T	A	A	A	A	C	C	C	C	A	A	T	T	G	G	A	A	A	A	G	G	G	G	C	C	T	T	C	C	C	C	G	G	C	C	T	T	G	G	T	T	G	G	T	T	G	G	G	G	C	C	G	G	G	G	T	T	T	T	A	A	G	G	G	G	A	A	C	C	C	C	T	T	C	C	C	C	G	G	T	T	C	C	A	A	T	T	C	C	C	C	G	G	G	G	A	A	G	G	A	A	C	C	G	G	C	C	G	G	G	G	A	A	G	G	A	A	G	G	C	C	T	T	T	T	A	A	C	C	C	C	C	C	NA	NA	A	A	T	T	T	T	A	A	G	G	T	T	G	G	G	G	A	A	G	G	C	C	G	G	A	A	T	T	C	C	G	T	C	C	C	C	C	C	G	G	A	A	G	G	A	A	G	G	T	T	C	C	C	C	G	G	A	A	A	A	G	G	G	G	A	A	G	G	A	A	T	T	T	T	T	T	C	C	C	C	C	C	T	T	C	C	T	T	T	T	A	A	G	G	T	T	T	T	C	C	T	T	A	A	G	G	G	G	T	T	T	T	A	A	A	A	C	C	G	G	G	G	A	A	C	C	T	T	A	A	C	C	G	G	G	G	G	G	C	C	G	G	C	C	A	A	G	G	C	C	T	T	A	A	A	A	T	T	T	T	C	C	C	C	A	G	T	T	C	C	A	A	G	G	T	T	A	A	G	G	G	G	C	C	C	C	T	T	G	G	A	A	C	C	C	C	T	T	A	A	G	G	A	A	T	T	T	T	G	G	G	G	C	C	T	T	C	C	T	T	A	A	G	G	T	T	A	A	G	G	C	C	G	G	A	A	G	G	G	G	C	C	A	A	T	T	G	G	T	T	C	C	T	T	A	A	A	A	G	G	A	A	T	T	C	C	A	A	T	T	G	G	A	A	C	C	T	T	G	G	A	A	A	A	A	A	A	A	T	T	T	T	T	T	C	C	T	T	A	A	T	T	T	T	A	A	A	A	A	A	G	G	A	A	T	T	C	C	G	G	G	G	C	C	A	A	C	C	T	T	C	C	G	G	A	A	A	A	T	T	C	C	C	C	C	C	A	A	A	A	T	T	G	G	G	G	T	T	G	G	G	G	C	C	G	G	A	A	G	G	G	G	G	G	T	T	G	G	C	C	A	A	T	T	A	A	G	G	G	G	G	G	C	C	G	G	G	G	G	G	T	T	C	C	C	C	T	T	G	G	T	T	T	T	A	A	A	A	A	A	T	T	A	A	T	T	C	C	A	A	G	G	G	G	T	T	C	C	G	G	G	G	C	C	T	T	G	G	G	G	A	A	A	A	T	T	A	A	A	A	T	T	A	A	A	A	A	A	G	G	T	T	G	G	T	T	C	C	A	A	G	G	G	G	G	G	G	G	G	G	G	G	A	A	G	G	G	G	T	T	G	G	G	G	T	T	G	G	G	G	A	A	T	T	G	G	G	G	A	A	A	A	C	C	G	G	A	A	G	G	G	G	C	C	C	C	G	G	C	C	G	G	G	G	C	C	C	C	C	C	G	G	G	G	G	G	T	T	T	T	T	T	A	A	C	C	C	C	A	A	C	C	T	T	T	T	A	A	A	A	C	C	G	G	A	A	C	C	A	A	C	C	C	C	A	A	G	G	T	T	A	A	G	G	A	A	C	C	C	C	A	A	A	A	C	C	C	C	T	T	A	A	A	A	T	T	C	C	A	A	C	C	T	T	T	T	C	C	C	C	A	A	G	G	A	A	C	C	A	A	A	A	G	G	G	G	A	A	G	G	C	C	T	T	T	T	T	T	G	G	G	G	G	G	G	G	A	A	G	G	A	A	A	A	A	A	A	A	C	C	C	C	G	G	G	G	C	C	T	T	G	G	C	C	T	T	G	G	C	C	A	A	A	A	A	A	T	T	A	A	C	C	G	G	A	A	C	C	T	T	A	A	A	A	A	A	A	A	C	C	T	T	A	A	T	T	T	T	T	T	A	A	G	G	A	A	A	A	A	A	T	T	C	C	C	C	C	C	A	A	G	G	C	C	A	A	C	C	G	G	A	A	T	T	G	G	G	G	G	G	G	G	C	C	G	G	G	G	T	T	T	T	A	A	A	A	T	T	C	C	T	T	G	G	G	G	A	A	G	G	T	T	T	T	T	T	T	T	A	A	T	T	C	C	T	T	T	T	G	G	G	G	T	T	T	T	A	A	C	C	A	A	C	C	A	A	T	T	T	T	G	G	C	C	T	T	A	A	C	C	A	A	G	G	T	T	T	T	G	G	A	A	G	G	G	G	T	T	T	T	C	C	T	T	T	T	A	A	G	G	A	A	C	C	A	A	C	C	G	G	A	A	A	A	G	G	C	C	A	A	A	A	A	A	T	T	A	A	G	G	C	C	C	C	T	T	G	G	A	A	T	T	A	A	A	A	G	G	A	A	T	T	C	C	G	G	T	T	G	G	C	C	A	A	A	A	A	A	A	A	A	A	C	C	A	A	G	G	A	A	A	A	A	A	A	A	C	C	T	T	C	C	G	G	G	G	C	C	C	C	G	G	T	T	T	T	A	A	C	C	T	T	G	G	A	A	A	A	A	A	A	A	A	A	T	T	A	A	G	G	C	C	A	A	G	G	G	G	A	A	T	T	G	G	G	G	C	C	A	A	C	C	C	C	C	C	G	G	C	C	T	T	G	G	A	A	A	A	G	G	C	C	C	C	G	G	A	A	G	G	A	A	A	A	C	C	C	C	T	T	C	C	G	G	C	C	G	G	T	T	C	C	G	G	A	A	A	A	A	A	C	C	T	T	G	G	T	T	C	C	A	A	G	G	G	G	A	A	T	T	T	T	G	G	C	C	T	T	C	C	C	C	A	A	T	T	A	A	A	A	C	C	G	G	C	C	T	T	C	C	A	A	C	C	C	C	C	C	A	A	A	A	T	T	C	C	C	C	C	C	C	C	G	G	A	A	C	C	C	C	C	C	G	G	G	G	G	G	G	G	G	G	C	C	C	C	A	A	T	T	A	A	T	T	C	C	G	G	G	G	A	A	A	A	C	C	C	C	A	A	G	G	C	C	C	C	G	G	T	T	A	A	C	C	A	A	G	G	G	G	A	A	T	T	C	C	G	G	G	G	A	A	C	C	T	T	A	A	G	G	T	T	T	T	C	C	A	A	A	A	G	G	G	G	T	T	T	T	A	A	C	C	A	A	T	T	T	T	C	C	C	C	C	C	T	T	T	T	T	T	A	A	G	G	C	C	T	T	T	T	C	C	A	A	G	G	G	G	T	T	C	C	C	C	G	G	C	C	T	T	G	G	G	G	G	G	C	C	G	G	T	T	T	T	C	C	C	C	T	T	A	A	G	G	T	T	G	G	A	A	T	T	T	T	G	G	T	T	T	T	A	A	T	T	G	G	G	G	G	G	T	T	G	G	T	T	G	G	A	A	A	A	T	T	A	A	C	C	A	A	A	A	G	G	G	G	C	C	C	C	G	G	A	A	T	T	T	T	G	G	G	G	G	G	G	G	A	A	C	C	G	G	T	T	A	A	C	C	G	G	T	T	A	A	A	A	C	C	C	C	A	A	G	G	C	C	T	T	A	A	A	A	T	T	A	A	C	C	A	A	C	C	A	A	C	C	C	C	T	T	G	G	C	C	C	C	G	G	A	A	T	T	A	A	G	G	C	C	T	T	G	G	C	C	G	G	G	G	C	C	G	G	G	G	T	T	A	A	A	A	A	A	C	C	G	G	T	T	T	T	C	C	T	T	A	A	G	G	C	C	G	G	C	C	C	C	C	C	C	C	G	G	C	C	A	A	C	C	T	T	C	C	G	G	T	T	C	C	C	C	C	C	G	G	A	A	A	A	A	A	A	A	T	T	T	T	A	A	C	C	G	G	G	G	T	T	C	C	C	C	C	C	G	G	G	G	G	G	C	C	T	T	G	G	G	G	G	G	C	C	T	T	T	T	G	G	T	T	C	C	C	C	C	C	A	A	C	C	A	A	A	A	G	G	A	A	T	T	C	C	C	C	G	G	G	G	C	C	G	G	T	T	G	G	C	C	C	C	A	A	T	T	G	G	A	A	C	C	G	G	C	C	A	A	G	G	G	G	A	A	A	A	G	G	T	T	A	A	T	T	C	C	G	G	A	A	G	G	C	C	G	G	A	A	C	C	G	G	A	A	T	T	G	G	G	G	C	C	C	C	G	G	A	A	C	C	T	T	C	C	G	G	G	G	G	G	C	C	T	T	G	G	G	G	C	C	G	G	G	G	G	G	T	T	T	T	T	T	A	A	G	G	G	G	T	T	C	C	A	A	C	C	T	T	A	A	A	A	C	C	G	G	G	G	G	G	G	G	A	A	C	C	C	C	C	C	T	T	G	G	C	C	G	G	G	G	C	C	A	A	C	C	A	A	G	G	G	G	G	G	G	G	A	A	C	C	C	C	A	A	C	C	A	A	C	C	A	A	C	C	C	C	A	A	C	C	G	G	A	A	C	C	C	C	A	A	C	C	G	G	C	C	G	G	C	C	C	C	G	G	T	T	G	G	C	C	G	G	T	T	G	G	C	C	C	C	T	T	G	G	C	C	G	G	G	G	C	C	C	C	T	T	A	A	C	C	A	A	T	T	G	G	G	G	A	A	G	G	NA	NA	T	T	A	A	C	C	C	C	C	C	C	C	T	T	G	G	A	A	G	G	G	G	A	A	T	T	A	A	A	A	G	G	C	C	T	T	T	T	G	G	C	C	A	A	C	C	C	C	G	G	T	T	G	G	T	T	T	T	A	A	C	C	C	C	C	C	G	G	G	G	G	G	A	A	A	A	T	T	G	G	T	T	G	G	T	T	C	C	A	A	A	A	C	C	C	C	A	A	C	C	C	C	T	T	G	G	C	C	C	C	C	C	A	A	T	T	G	G	T	T	T	T	T	T	T	T	A	A	T	T	C	C	T	T	A	A	A	A	C	C	C	C	C	C	A	A	T	T	G	G	G	G	C	C	G	G	C	C	T	T	A	A	C	C	A	A	G	G	A	A	C	C	G	G	C	C	G	G	A	A	C	C	T	T	C	C	G	G	C	C	A	A	C	C	C	C	C	C	C	C	C	C	C	C	A	A	A	A	A	A	A	A	G	G	C	C	G	G	C	C	T	T	C	C	G	G	G	G	C	C	A	A	C	C	A	A	C	C	G	G	C	C	C	C	T	T	C	C	G	G	A	A	C	C	C	C	C	C	C	C	T	T	T	T	T	T	T	T	A	A	C	C	C	C	T	T	T	T	T	T	G	G	C	C	G	G	G	G	C	C	A	A	G	G	C	C	G	G	G	G	C	C	G	G	G	G	C	C	A	A	C	C	A	A	C	C	T	T	C	C	T	T	T	T	C	C	A	A	C	C	A	A	T	T	T	T	A	A	G	G	C	C	G	G	G	G	G	G	C	C	T	T	C	C	G	G	T	T	T	T	T	T	C	C	A	A	G	G	A	A	T	T	A	A	A	A	A	A	C	C	G	G	A	A	G	G	C	C	A	A	C	C	C	C	G	G	C	C	C	C	T	T	G	G	A	A	T	T	G	G	C	C	T	T	G	G	G	G	T	T	A	A	C	C	A	A	A	A	T	T	C	C	A	A	T	T	G	G	C	C	A	A	G	G	A	A	G	G	G	G	T	T	A	A	C	C	G	G	A	A	A	A	T	T	A	A	C	C	G	G	G	G	C	C	G	G	A	A	C	C	A	A	G	G	C	C	T	T	A	A	G	G	C	C	C	C	C	C	C	C	G	G	G	G	A	A	C	C	C	C	C	C	G	G	C	C	C	C	T	T	T	T	C	C	C	C	A	A	C	C	C	C	C	C	A	A	A	A	T	T	G	G	C	C	A	A	G	G	A	A	A	A	T	T	T	T	A	A	G	G	G	G	T	T	T	T	T	T	G	G	G	G	G	G	C	C	T	T	G	G	C	C	G	G	T	T	A	A	T	T	C	C	C	C	A	A	T	T	G	G	T	T	T	T	G	G	C	C	G	G	G	G	G	G	G	G	G	G	C	C	G	G	T	T	C	C	G	G	C	C	C	C	G	G	G	G	C	C	G	G	G	G	G	G	G	G	G	G	C	C	G	G	C	C	T	T	G	G	G	G	C	C	C	C	C	C	G	G	C	C	G	G	T	T	C	C	A	A	G	G	G	G	G	G	T	T	C	C	A	A	C	C	G	G	C	C	G	G	A	A	T	T	T	T	T	T	C	C	A	A	A	A	A	A	A	A	T	T	A	A	A	A	NA	NA	A	A	C	C	C	C	G	G	C	C	C	C	C	C	T	T	T	T	C	C	T	T	T	T	G	G	A	A	C	C	C	C	A	A	G	G	G	G	G	G	C	C	A	A	G	G	A	A	A	A	T	T	A	A	C	C	T	T	G	G	T	T	T	T	T	T	C	C	G	G	G	G	C	C	C	C	T	T	C	C	C	C	C	C	C	C	G	G	A	A	C	C	C	C	G	G	A	A	T	T	A	A	C	C	A	A	G	G	G	G	A	A	T	T	C	C	T	T	A	A	G	G	A	A	G	G	T	T	C	C	A	A	T	T	T	T	G	G	G	G	C	C	G	G	T	T	C	C	C	C	G	G	C	C	T	T	G	G	C	C	T	T	A	A	C	C	T	T	C	C	G	G	G	G	T	T	G	G	A	A	A	A	A	A	T	T	A	A	C	C	C	C	G	G	A	A	A	A	T	T	C	C	C	C	T	T	A	A	A	A	G	G	A	A	T	T	G	G	C	C	C	C	T	T	T	T	C	C	G	G	A	A	T	T	C	C	T	T	A	A	A	A	C	C	A	A	C	C	G	G	C	C	G	G	G	G	T	T	T	T	A	A	A	A	C	C	A	A	C	C	C	C	T	T	T	T	A	A	A	A	C	C	G	G	G	G	T	T	A	A	A	A	C	C	C	C	G	G	C	C	A	A	G	G	C	C	T	T	C	C	T	T	A	A	T	T	C	C	T	T	G	G	A	A	C	C	T	T	T	T	A	A	T	T	C	C	C	C	C	C	C	C	A	A	G	G	A	A	C	C	C	C	C	C	T	T	C	C	G	G	G	G	G	G	A	A	C	C	A	A	A	A	C	C	T	T	T	T	T	T	T	T	G	G	G	G	T	T	G	G	G	G	T	T	G	G	A	A	G	G	A	A	G	G	T	T	C	C	C	C	C	C	G	G	T	T	C	C	A	A	T	T	T	T	G	G	C	C	G	G	G	G	A	A	G	G	T	T	C	C	C	C	A	A	T	T	C	C	T	T	C	C	T	T	C	C	T	T	A	A	G	G	A	A	T	T	T	T	T	T	A	A	T	T	G	G	G	G	A	A	C	C	T	T	T	T	G	G	G	G	C	C	C	C	C	C	A	A	A	A	T	T	A	A	A	A	C	C	T	T	G	G	T	T	T	T	C	C	C	C	A	A	G	G	C	C	A	A	T	T	G	G	G	G	T	T	A	A	C	C	T	T	T	T	G	G	G	G	T	T	T	T	C	C	A	A	C	C	C	C	G	G	T	T	C	C	C	C	A	A	C	C	A	C	T	T	G	G	C	C	T	T	G	G	T	T	A	A	C	C	G	G	G	G	T	T	C	C	T	T	C	C	G	G	G	G	T	T	T	T	T	T	G	G	T	T	G	G	T	T	C	C	A	A	A	A	G	G	A	A	G	G	T	T	T	T	C	C	C	C	G	G	A	A	T	T	C	C	A	A	G	G	T	T	C	C	A	A	A	A	A	A	T	T	G	G	G	G	T	T	C	C	C	C	A	A	C	C	A	A	C	C	G	G	C	C	G	G	G	G	C	C	G	G	G	G	G	G	T	T	G	G	A	A	C	C	G	G	C	C	G	G	T	T	C	C	A	A	T	T	G	G	A	A	A	A	T	T	G	G	T	T	G	G	C	C	T	T	C	C	G	G	G	G	C	C	C	C	T	T	G	G	A	A	C	C	G	G	C	C	G	G	A	A	C	C	G	G	G	G	G	G	T	T	A	A	A	A	A	A	A	A	T	T	A	A	C	C	A	A	C	C	G	G	T	T	T	T	T	T	A	A	A	A	T	T	A	A	T	T	A	A	T	T	C	C	G	G	G	G	C	C	T	T	A	A	C	C	G	G	G	G	T	T	T	T	C	C	G	G	G	G	C	C	C	C	A	A	A	A	T	T	C	C	T	T	G	G	A	A	C	C	C	C	A	A	C	C	A	A	C	C	C	C	C	C	G	G	A	A	G	G	G	G	G	G	G	G	G	G	C	C	A	A	T	T	T	T	T	T	C	C	T	T	C	C	G	G	C	C	G	G	G	G	G	G	C	C	G	G	G	G	G	G	T	T	G	G	G	G	C	C	A	A	A	A	C	C	C	C	A	A	C	C	A	A	A	A	G	G	C	C	T	T	T	T	G	G	C	C	T	T	C	C	G	G	A	A	G	G	G	G	C	C	G	G	G	G	G	G	A	A	C	C	A	A	C	C	G	G	NA	NA	T	T	G	G	G	G	G	G	T	T	G	G	G	G	T	T	G	G	A	A	G	G	A	A	A	A	T	T	G	G	C	C	A	A	G	G	T	T	C	C	A	A	G	G	C	C	A	A	T	T	T	T	G	G	G	G	A	A	C	C	C	C	C	C	G	G	C	C	A	A	C	C	A	A	A	A	G	G	G	G	A	A	C	C	C	C	T	T	G	G	A	A	A	A	A	A	C	C	C	C	A	A	C	C	T	T	C	C	C	C	T	T	T	T	C	C	G	G	C	C	C	C	A	A	T	T	A	A	G	G	T	T	A	A	A	A	G	G	T	T	C	C	C	C	A	A	C	C	A	A	G	G	T	T	NA	NA	G	G	A	A	G	G	C	C	T	T	C	C	G	G	C	C	T	T	A	A	A	A	G	G	T	T	T	T	A	A	T	T	A	A	T	T	T	T	G	G	T	T	C	C	C	C	C	C	T	T	A	A	G	G	C	C	A	A	C	C	G	G	T	T	G	G	A	A	G	G	A	A	T	T	A	A	C	C	A	A	G	G	G	G	T	T	G	G	G	G	G	G	T	T	C	C	C	C	A	A	C	C	T	T	G	G	G	G	C	C	G	G	T	T	A	A	A	A	A	A	G	G	C	C	C	C	T	T	T	T	G	G	G	G	G	G	G	G	G	G	A	A	A	A	A	A	T	T	G	G	T	T	A	A	C	C	C	C	C	C	G	G	G	G	C	C	C	C	G	G	G	G	C	C	C	C	A	A	C	C	C	C	C	C	C	C	G	G	G	G	G	G	G	G	G	G	T	T	G	G	G	G	T	T	G	G	T	T	C	C	C	C	A	A	G	G	T	T	G	G	C	C	G	G	C	C	T	T	T	T	C	C	C	C	G	G	T	T	T	T	C	C	C	C	T	C	C	C	C	C	C	C	T	T	A	A	T	T	A	A	G	G	T	T	G	G	T	T	G	G	T	T	C	C	A	A	C	C	G	G	C	C	C	C	A	A	T	T	C	C	C	C	A	A	A	A	C	C	A	A	T	T	G	G	C	C	G	G	G	G	C	C	C	C	C	C	T	T	A	A	A	A	A	A	G	G	C	C	G	G	C	C	C	C	A	A	T	T	T	T	G	G	C	C	T	T	C	C	G	G	T	T	G	G	A	A	A	A	G	G	G	G	C	C	C	C	G	G	G	G	G	G	A	A	T	T	A	A	T	T	T	T	T	T	C	C	G	G	C	C	C	C	T	T	G	G	T	T	G	G	G	G	A	A	C	C	A	A	G	G	G	G	G	G	G	G	G	G	A	A	G	G	T	T	T	T	G	G	T	T	G	G	T	T	C	C	G	G	G	G	C	C	C	C	G	G	G	G	T	T	T	T	C	C	G	G	G	G	C	C	G	G	C	C	T	T	G	G	G	G	A	A	T	T	C	C	T	T	T	T	G	G	C	C	A	A	T	T	C	C	T	T	G	G	G	G	A	A	A	A	G	G	T	T	C	C	A	A	T	T	G	G	G	G	A	A	G	G	C	C	A	A	A	A	A	A	A	A	C	C	T	T	C	C	G	G	T	T	C	C	T	T	T	T	A	A	C	C	T	T	C	C	A	A	T	T	G	G	A	A	G	G	T	T	G	G	A	A	A	A	T	T	G	G	A	A	C	C	C	C	T	T	C	C	C	C	C	C	T	T	C	C	G	G	A	A	G	G	A	A	A	A	G	G	A	A	A	A	T	T	A	A	T	T	A	A	A	A	T	T	C	C	A	A	A	A	T	T	G	G	G	G	T	T	C	C	T	T	A	A	G	G	C	C	A	A	A	A	A	A	C	C	G	G	A	A	G	G	A	A	T	T	T	T	A	A	T	T	A	A	C	C	A	A	C	C	G	G	C	C	T	T	T	T	T	T	A	A	C	C	C	C	G	G	G	G	C	C	G	G	G	G	T	T	T	T	T	T	T	T	G	G	T	T	C	C	T	T	C	C	A	A	T	T	A	A	T	T	A	A	C	C	G	G	T	T	A	A	A	A	G	G	G	G	T	T	A	A	A	A	A	A	C	C	C	C	T	T	G	G	T	T	G	G	T	T	C	C	C	C	C	C	T	T	A	A	G	G	G	G	A	A	G	G	A	A	A	A	T	T	T	T	T	T	G	G	C	C	T	T	G	G	G	G	T	T	T	T	G	G	G	G	G	G	A	A	C	C	C	C	G	G	T	T	G	G	T	T	T	T	G	G	C	C	C	C	C	C	C	C	G	G	C	C	C	C	G	G	T	T	C	C	T	T	C	C	A	A	A	A	G	G	G	G	G	G	A	A	G	G	A	A	T	T	G	G	A	A	C	C	C	C	A	A	G	G	T	T	G	G	G	G	G	G	A	A	G	G	C	C	T	T	C	C	C	C	G	G	A	A	T	T	A	A	G	G	C	C	T	T	G	G	G	G	A	A	G	G	A	A	C	C	A	A	T	T	G	G	C	C	A	A	G	G	C	C	G	G	C	C	T	T	C	C	T	T	G	G	A	A	C	C	T	T	A	A	A	A	G	G	A	A	G	G	G	G	G	G	C	C	A	A	A	A	G	G	G	G	C	C	G	G	A	A	C	C	T	T	T	T	C	C	C	C	G	G	A	A	T	T	T	T	C	C	G	G	G	G	A	A	C	C	A	A	T	T	G	G	C	C	A	A	C	C	G	G	G	G	C	C	C	C	C	C	A	A	G	G	A	A	C	C	T	T	A	C	T	T	G	G	T	T	A	A	G	G	C	C	G	G	C	C	C	C	T	T	G	G	C	C	T	T	G	G	T	C	T	C	G	G	C	C	C	T	T	T	T	T	C	C	A	G	G	G	G	A	NA	NA	C	C	T	T	T	T	A	A	A	A	NA	NA	C	C	A	A	C	C	C	T	A	G	C	T	C	C	T	C	A	G	C	C	A	A	C	C	C	C	C	C	C	C	NA	NA	C	C	A	A	C	C	G	G	G	G	A	G	T	C	C	C	C	T	T	C	NA	NA	A	A	C	T	C	C	G	G	A	G	G	G	G	A	T	T	NA	NA	G	G	A	A	C	C	A	G	C	A	G	G	C	C	T	G	G	A	A	G	C	C	T	T	A	A	C	C	T	T	G	A	C	C	T	C	C	A	A	A	NA	NA	A	A	T	C	C	C	T	T	A	A	T	T	G	A	G	G	T	C	C	C	C	C	G	G	C	G	G	G	T	T	G	G	A	A	A	A	G	G	T	T	C	C	T	T	C	T	A	A	C	C	C	T	C	T	C	C	C	C	T	C	A	A	G	G	G	G	C	C	C	T	C	C	T	T	A	A	T	T	T	T	G	G	G	G	A	A	T	T	A	A	G	G	A	A	C	C	A	A	T	T	A	A	A	A	T	T	A	A	A	A	C	C	A	A	A	A	A	A	G	G	C	T	T	T	A	G	A	A	T	T	G	G	G	G	A	G	C	C	C	C	G	G	T	C	C	T	T	T	C	C	C	C	C	C	A	A	C	C	T	T	A	A	C	C	C	C	A	A	C	C	T	T	T	T	G	G	C	C	A	A	G	G	A	A	G	G	G	G	C	A	T	T	A	G	C	T	A	G	G	T	T	T	G	A	C	C	C	C	C	T	T	T	A	A	G	G	C	C	A	A	A	A	T	T	G	G	C	C	T	T	G	G	T	T	A	A	G	G	A	A	A	A	C	C	T	C	A	A	T	C	G	G	G	G	A	A	T	T	G	G	G	G	T	C	T	T	A	G	G	G	G	A	G	A	G	C	C	C	C	C	C	C	C	C	A	A	G	G	G	T	C	A	G	G	A	G	G	G	T	C	T	C	A	A	A	G	G	G	A	C	G	G	C	C	A	A	A	A	C	G	C	C	G	G	G	G	A	A	C	C	A	A	T	C	C	C	C	T	C	T	G	G	NA	NA	A	T	G	G	C	C	A	A	G	G	C	A	A	G	T	C	T	C	C	C	A	G	G	G	T	C	G	G	C	A	C	C	C	G	T	C	C	C	C	C	C	C	A	C	C	T	T	T	T	T	T	T	A	C	C	T	G	G	T	T	C	C	T	T	T	T	G	G	A	A	G	G	C	C	G	G	T	T	A	A	A	A	G	G	G	G	G	G	C	C	G	A	T	T	T	T	G	G	T	T	G	G	G	G	G	G	T	T	C	C	T	C	C	C	G	G	A	A	C	T	T	A	T	C	T	C	G	C	NA	NA	G	G	C	C	T	T	T	T	A	G	C	C	C	C	G	A	T	A	C	T	C	C	G	G	G	G	T	T	A	G	G	G	C	C	G	C	A	A	G	G	A	A	NA	NA	C	C	G	G	T	T	G	G	A	A	G	A	NA	NA	G	T	T	C	T	T	C	T	C	T	G	G	C	C	C	C	G	A	A	A	T	C	A	G	C	C	A	G	G	A	A	G	C	C	NA	NA	T	T	G	A	C	T	G	G	T	C	C	C	T	T	C	C	NA	NA	T	G	A	C	C	A	T	T	T	C	C	T	G	G	T	T	G	G	G	G	G	G	G	G	C	C	T	C	T	C	G	G	NA	NA	A	G	G	G	G	G	T	T	T	C	A	A	C	C	G	T	G	A	T	T	C	T	T	T	A	A	C	A	T	T	A	A	T	G	T	C	T	T	C	C	G	A	A	A	C	C	T	T	A	A	C	G	T	T	G	A	C	C	C	C	C	C	A	A	G	A	T	C	C	T	T	T	A	A	T	T	G	A	C	C	C	A	T	T	T	T	C	C	G	A	T	C	NA	NA	C	T	A	A	C	T	C	T	T	T	A	A	G	A	G	G	A	A	C	C	C	C	A	A	G	A	C	C	T	T	C	C	A	T	G	G	C	T	G	G	NA	NA	T	C	A	C	A	T	C	C	C	C	C	C	C	C	A	G	T	C	C	A	G	G	A	C	C	A	A	G	T	A	NA	NA	T	T	A	G	A	G	T	T	T	T	A	A	C	C	T	T	A	A	G	G	T	T	NA	NA	G	G	T	T	T	G	T	C	T	T	C	C	T	T	C	T	C	C	G	G	T	T	C	C	G	A	T	T	C	C	C	C	T	T	T	T	G	G	A	A	T	T	C	C	G	G	G	G	G	G	T	T	T	T	C	C	G	G	G	G	T	T	C	C	G	G	C	C	A	A	T	T	A	A	A	A	C	C	C	T	C	C	T	T	A	T	G	G	A	A	G	G	C	C	C	C	A	A	T	T	T	T	C	C	T	T	C	C	A	A	A	A	C	C	G	G	C	T	G	G	A	T	C	T	G	G	T	T	C	C	T	T	C	C	G	G	T	T	C	C	T	C	C	C	T	T	T	C	G	G	A	A	G	G	A	G	G	G	A	G	T	T	A	G	NA	NA	C	C	C	C	A	G	T	A	A	G	G	G	G	A	G	G	G	A	T	T	G	G	A	A	A	A	T	T	A	A	G	G	T	T	A	G	A	A	G	G	G	G	T	T	C	C	A	A	A	A	T	A	A	A	C	G	C	C	A	A	G	G	G	G	C	T	C	C	A	A	A	A	G	A	A	C	G	A	C	C	G	G	A	T	A	C	C	T	A	A	A	A	G	A	C	T	C	T	A	C	T	C	A	G	G	A	G	A	G	G	T	C	A	G	A	G	G	G	A	T	T	T	G	G	T	C	G	G	C	C	T	T	A	G	G	T	T	G	T	C	G	G	A	A	C	C	C	C	C	A	A	A	G	A	A	C	A	A	G	A	C	C	G	G	T	C	G	G	C	C	A	A	A	G	G	G	G	A	C	T	C	C	T	T	T	T	G	G	A	A	T	T	T	T	A	G	NA	NA	C	T	T	T	T	C	C	C	C	C	G	G	A	C	C	C	C	T	A	A	A	A	C	C	G	G	T	C	C	C	G	G	C	C	G	G	T	G	C	T	A	A	T	T	T	T	G	G	G	G	C	T	G	G	T	T	C	C	G	G	C	A	C	C	A	A	C	C	G	G	G	G	G	G	C	C	A	C	A	A	T	T	A	A	G	G	G	G	T	T	T	T	C	C	C	C	G	G	T	T	T	A	C	T	G	T	G	G	A	A	G	G	A	T	T	T	G	G	C	G	T	T	A	G	A	A	G	G	G	G	A	A	G	G	T	C	C	T	C	C	T	C	T	C	A	C	G	G	A	G	T	T	C	C	T	C	G	G	G	A	C	C	T	C	C	T	T	T	C	C	T	T	C	C	C	T	T	C	C	C	T	C	C	C	C	C	T	C	G	G	T	T	C	T	T	T	T	T	T	T	C	C	C	C	T	C	T	T	T	G	G	A	T	C	A	G	G	G	A	A	T	T	A	A	A	A	A	A	T	T	G	G	G	G	G	G	T	T	C	C	T	T	A	A	C	C	A	A	A	A	G	G	C	C	A	G	A	G	G	T	T	T	A	A	T	T	T	T	C	C	T	T	T	T	G	G	T	T	A	A	C	C	A	A	T	T	C	C	C	C	G	G	T	T	A	A	A	A	A	A	T	T	A	A	A	A	G	G	A	A	G	G	C	C	T	T	G	G	C	C	G	A	C	C	C	C	T	T	G	G	T	C	A	A	C	C	T	T	C	C	A	A	T	G	A	A	T	T	C	C	G	G	A	A	C	C	T	T	A	G	C	T	G	A	C	G	G	G	A	A	G	T	A	G	G	G	T	T	T	T	C	C	A	A	C	A	C	C	C	G	C	T	C	T	C	C	G	A	G	G	T	T	A	A	G	G	C	C	C	C	T	T	C	C	A	A	T	A	T	C	A	A	G	G	T	T	T	T	G	G	C	C	T	T	C	C	C	C	G	G	A	A	G	G	C	T	NA	NA	C	C	A	A	NA	NA	C	C	NA	NA	T	T	T	C	G	A	G	G	A	T	G	G	T	C	T	T	T	T	G	G	C	T	G	G	T	T	A	A	C	C	C	C	C	A	G	G	G	G	T	C	C	C	G	A	T	T	A	G	T	C	A	A	G	G	T	T	G	G	A	A	T	T	G	G	A	A	T	T	T	T	T	T	A	A	A	G	T	G	G	T	T	C	G	A	G	A	G	A	G	G	A	A	G	A	C	C	A	A	G	A	T	C	C	C	A	A	T	T	A	A	A	A	T	C	T	T	T	T	C	C	T	T	T	T	G	G	G	G	A	A	A	A	C	C	A	G	G	G	G	G	T	T	T	T	G	G	C	T	C	T	C	C	A	A	A	G	C	T	T	C	G	G	A	A	C	C	T	T	T	T	G	G	T	T	G	A	C	C	T	C	G	C	T	T	T	C	T	T	C	C	G	G	C	C	C	C	G	G	C	C	T	T	G	G	A	A	G	G	A	A	T	T	C	C	A	A	A	A	NA	NA	A	A	A	A	T	T	G	G	T	T	A	A	G	G	G	C	G	G	T	C	C	A	G	A	C	C	G	G	C	T	C	C	A	C	T	T	G	G	G	G	T	A	A	A	C	C	G	A	G	C	A	A	T	C	A	A	A	A	C	C	T	T	G	G	A	G	A	G	C	C	T	A	NA	NA	T	C	T	C	G	G	G	G	T	T	NA	NA	C	C	C	C	C	C	T	T	C	C	G	G	T	C	T	T	A	C	C	T	T	T	C	C	C	C	G	G	A	A	A	A	T	T	A	A	A	A	T	T	G	G	C	C	A	A	T	T	C	C	A	A	C	C	C	C	A	A	C	C	C	C	A	A	A	A	G	G	T	T	C	C	T	T	C	C	A	A	T	T	C	C	C	C	G	G	G	G	G	G	G	G	C	C	C	C	G	G	C	C	G	G	A	A	T	T	A	A	T	T	C	C	T	T	T	T	C	C	G	G	A	A	G	G	T	T	C	C	T	T	C	C	T	T	A	A	G	G	C	C	A	A	A	A	C	C	G	G	T	T	C	C	T	T	C	C	C	C	C	C	A	A	C	C	C	C	G	G	C	C	T	T	T	T	T	T	C	C	T	T	G	G	G	G	C	C	G	G	A	A	G	G	A	A	T	T	A	A	A	A	C	C	G	G	A	A	A	A	G	G	G	G	T	T	G	G	G	G	G	G	A	A	A	A	C	C	C	C	C	C	C	C	G	G	A	A	C	C	G	G	G	G	G	G	C	C	G	G	G	G	G	G	A	A	C	C	C	C	G	G	C	C	G	G	C	C	C	C	C	C	G	G	G	G	A	A	T	T	T	T	A	A	G	G	A	A	C	C	G	G	A	A	C	C	C	C	C	C	G	G	A	A	A	A	G	G	G	G	T	T	T	T	G	G	C	C	G	G	A	A	G	G	T	T	T	T	G	G	T	T	C	C
CC	OR1516f60	NA	NA	1	NA	C	C	T	C	T	T	C	C	A	A	T	T	A	G	T	T	C	C	NA	NA	C	C	G	T	C	C	A	G	T	T	G	G	C	C	A	A	G	G	NA	NA	C	T	C	C	G	G	G	A	A	C	T	C	C	C	A	T	C	T	C	A	C	G	A	A	A	A	C	T	C	C	C	G	C	C	A	T	G	G	C	T	A	G	G	G	C	C	A	A	A	A	T	T	G	G	C	C	G	G	C	C	A	A	T	T	G	G	C	C	G	G	G	G	C	C	C	C	T	T	A	A	C	C	T	T	A	A	A	A	C	C	A	A	G	G	T	T	G	G	G	G	A	A	A	A	A	A	T	T	G	G	A	A	T	T	C	C	T	T	C	C	A	A	G	G	A	A	A	A	G	G	C	C	C	C	C	C	G	G	C	C	A	A	T	T	A	A	A	A	G	G	A	A	T	T	T	T	G	G	T	T	G	G	C	C	G	G	C	C	G	G	C	C	C	C	C	C	C	C	C	C	C	C	T	T	C	C	A	A	T	T	C	C	G	G	G	G	G	G	A	A	G	G	C	C	T	T	T	T	G	G	C	C	C	C	G	G	G	G	G	G	A	A	G	G	T	T	C	C	G	G	G	G	C	C	A	A	A	A	G	G	A	A	G	G	A	A	C	C	A	A	C	C	G	G	C	C	A	A	C	C	A	A	A	A	A	A	A	A	C	C	G	G	G	G	C	C	T	T	A	A	C	C	C	C	G	G	T	T	C	C	A	A	T	T	C	C	A	A	A	A	C	C	A	A	T	T	C	C	T	T	A	A	G	G	G	G	C	C	C	C	A	A	G	G	T	T	T	T	C	C	A	A	G	G	A	A	T	T	A	A	A	A	C	C	T	T	G	G	A	A	G	G	A	A	T	T	T	T	T	T	T	T	T	T	A	A	C	C	C	C	C	C	A	A	C	C	C	C	T	T	G	G	G	G	A	A	C	C	C	C	G	G	G	G	T	T	T	T	A	A	C	C	T	T	T	T	C	C	T	T	A	A	G	G	G	G	T	T	C	C	C	C	G	G	T	T	C	C	T	T	C	C	C	C	C	C	A	A	G	G	T	T	G	G	T	T	T	T	A	A	T	T	A	A	T	T	T	T	A	A	T	T	T	T	T	T	C	C	G	G	G	G	G	G	T	T	T	T	C	C	C	C	C	C	A	A	G	G	T	T	C	C	A	A	A	A	C	C	T	T	A	A	C	C	C	C	T	T	A	A	T	T	A	A	NA	NA	C	C	G	G	G	G	G	G	T	T	A	A	G	G	C	C	C	C	C	C	G	G	A	A	C	C	T	T	A	A	A	A	T	T	A	A	T	T	A	A	C	C	C	C	T	T	C	C	A	A	G	G	A	A	A	A	G	G	C	C	T	T	T	T	A	A	T	T	G	G	C	C	C	C	C	C	T	T	A	A	C	C	T	T	C	C	G	G	A	A	T	T	T	T	C	C	T	T	A	A	G	G	T	T	T	T	G	G	T	T	T	T	G	G	C	C	C	C	A	A	T	T	G	G	C	C	G	G	C	C	T	T	C	C	C	C	T	T	C	C	C	C	T	T	C	C	A	A	C	C	A	A	G	G	T	T	A	A	A	A	T	T	G	G	T	T	G	G	T	T	T	T	C	C	A	A	A	A	C	C	G	G	G	G	A	A	T	T	G	G	T	T	A	A	G	G	G	G	C	C	C	C	C	C	T	T	G	G	A	A	A	A	C	C	T	T	A	A	A	A	T	T	G	G	C	C	T	T	C	C	T	T	C	C	G	G	A	A	C	C	C	C	C	C	C	C	A	A	T	T	C	C	G	G	G	G	C	C	C	C	A	A	T	T	A	A	A	A	G	G	T	T	C	C	G	G	G	G	T	T	A	A	G	G	C	C	A	A	G	G	A	A	T	T	C	C	A	A	A	A	C	C	G	G	C	C	G	G	C	C	T	T	G	G	T	T	G	G	T	T	T	T	A	A	T	T	C	C	T	T	G	G	A	A	G	G	A	A	C	C	C	C	T	T	G	G	A	A	T	T	A	A	C	C	A	A	G	G	G	G	C	C	C	C	C	C	T	T	A	A	G	G	T	T	C	C	G	G	C	C	T	T	T	T	A	A	C	C	A	A	C	C	G	G	T	T	A	A	A	A	A	A	G	G	C	C	A	A	T	T	C	C	G	G	T	T	T	T	G	G	T	T	C	C	A	A	T	T	G	G	T	T	A	A	A	A	A	A	T	T	A	A	G	G	T	T	G	G	T	T	C	C	T	T	A	A	G	G	G	G	C	C	T	T	G	G	C	C	G	G	C	C	T	T	T	T	G	G	C	C	T	T	C	C	C	C	C	C	C	C	C	C	A	A	T	T	G	G	C	C	A	A	T	T	T	T	G	G	T	T	C	C	G	G	G	G	T	T	G	G	C	C	T	T	G	G	C	C	G	G	A	A	G	G	A	A	T	T	G	G	A	A	T	T	A	A	C	C	T	T	T	T	A	A	T	T	A	A	C	C	T	T	C	C	C	C	A	A	C	C	A	A	G	G	A	A	A	A	A	A	T	T	G	G	G	G	C	C	C	C	C	C	G	G	A	A	C	C	C	C	A	A	C	C	C	C	C	C	A	A	NA	NA	G	G	G	G	C	C	T	T	G	G	C	C	G	G	C	C	A	A	G	G	C	C	C	C	T	T	T	T	G	G	T	T	G	G	T	T	A	A	G	G	C	C	C	C	C	C	T	T	G	G	T	T	A	A	C	C	A	A	G	G	G	G	C	C	A	A	C	C	A	A	A	A	A	A	A	A	C	C	A	A	T	T	G	G	C	C	G	G	T	T	A	A	G	G	G	G	A	A	T	T	C	C	G	G	T	T	C	C	T	T	C	C	A	A	T	T	C	C	C	C	C	C	A	A	T	T	A	A	G	G	C	C	C	C	A	A	T	T	A	A	G	G	A	A	T	T	C	C	A	A	T	T	A	A	T	T	C	C	T	T	G	G	C	C	T	T	T	T	A	A	A	A	G	G	C	C	C	C	A	A	A	A	G	G	A	A	C	C	G	G	T	T	C	C	T	T	A	A	G	G	C	C	T	T	T	T	T	T	C	C	A	A	T	T	T	T	A	A	C	C	A	A	C	C	A	A	C	C	A	A	G	G	G	G	G	G	C	C	C	C	T	T	G	G	G	G	C	C	T	T	A	A	T	T	T	T	A	A	G	G	A	A	T	T	C	C	T	T	C	C	G	G	A	A	G	G	A	A	C	C	C	C	A	A	A	A	A	A	G	G	T	T	G	G	A	A	T	T	C	C	G	G	A	A	G	G	C	C	T	T	C	C	A	A	A	A	A	A	A	A	C	C	T	T	G	G	T	T	C	C	G	G	G	G	G	G	C	C	T	T	T	T	C	C	A	A	T	T	A	A	A	A	T	T	A	A	C	C	A	A	G	G	T	T	T	T	G	G	T	T	T	T	A	A	A	A	A	A	A	A	C	C	A	A	A	A	T	T	A	A	G	G	G	G	C	C	G	G	T	T	G	G	T	T	G	G	C	C	T	T	G	G	C	C	A	A	T	T	T	T	A	A	G	G	C	C	G	G	T	T	A	A	T	T	C	C	A	A	A	A	C	C	A	A	C	C	C	C	A	A	T	T	G	G	A	A	T	T	C	C	A	A	G	G	C	C	C	C	T	T	T	T	T	T	C	C	A	A	T	T	G	G	T	T	A	A	G	G	A	A	C	C	A	A	T	T	G	G	T	T	G	G	C	C	C	C	A	A	T	T	G	G	C	C	G	G	G	G	A	A	C	C	C	C	C	C	A	A	A	A	G	G	G	G	G	G	T	T	A	A	C	C	T	T	T	T	G	G	A	A	C	C	C	C	C	C	G	G	T	T	A	A	G	G	G	G	T	T	C	C	T	T	T	T	C	C	G	G	A	A	T	T	G	G	T	T	G	G	T	T	C	C	T	T	G	G	T	T	T	T	T	T	T	T	A	A	G	G	G	G	T	T	C	C	G	G	A	A	G	G	A	A	G	G	T	T	A	A	T	T	T	T	A	A	G	G	T	T	C	C	G	G	A	A	C	C	T	T	G	G	G	G	T	T	T	T	T	T	T	T	G	G	C	C	A	A	T	T	G	G	G	G	C	C	G	G	A	A	G	G	A	A	C	C	T	T	A	A	C	C	A	A	A	A	C	C	A	A	A	A	A	A	C	C	T	T	C	C	G	G	C	C	C	C	T	T	A	A	A	A	G	G	C	C	A	A	A	A	G	G	A	A	C	C	A	A	C	C	C	C	C	C	A	A	G	G	T	T	A	A	G	G	G	G	G	G	A	A	A	A	T	T	G	G	T	T	C	C	C	C	C	C	T	T	C	C	A	A	C	C	A	A	A	A	T	T	C	C	T	T	A	A	A	A	A	A	C	C	T	T	G	G	G	G	G	G	C	C	C	C	A	A	T	T	A	A	T	T	C	C	C	C	A	A	T	T	T	T	G	G	A	A	A	A	C	C	C	C	T	T	C	C	C	C	G	G	T	T	G	G	C	C	G	G	A	A	C	C	A	A	A	A	C	C	C	C	G	G	C	C	G	G	G	G	A	A	T	T	T	T	C	C	G	G	T	T	T	T	T	T	T	T	C	C	A	A	T	T	G	G	A	A	C	C	G	G	C	C	C	C	A	A	T	T	T	T	G	G	G	G	A	A	G	G	T	T	T	T	G	G	A	A	T	T	C	C	C	C	A	A	G	G	A	A	A	A	C	C	C	C	T	T	T	T	G	G	G	G	C	C	C	C	C	C	C	C	T	T	G	G	G	G	T	T	T	T	A	A	T	T	T	T	A	A	C	C	C	C	C	C	T	T	A	A	T	T	C	C	A	A	T	T	A	A	T	T	A	A	C	C	T	T	T	T	T	T	C	C	G	G	A	A	A	A	A	A	G	G	C	C	T	T	C	C	G	G	G	G	G	G	T	T	G	G	G	G	A	A	A	A	T	T	C	C	A	A	G	G	A	A	A	A	T	T	A	A	C	C	G	G	C	C	T	T	G	G	T	T	C	C	T	T	A	A	A	A	G	G	C	C	C	C	G	G	G	G	G	G	T	T	A	A	C	C	T	T	G	G	C	C	C	C	A	A	A	A	A	A	C	C	G	G	A	A	T	T	C	C	A	A	C	C	C	C	A	A	A	A	G	G	G	G	T	T	G	G	A	A	G	G	C	C	G	G	C	C	G	G	T	T	T	T	G	G	T	T	G	G	G	G	C	C	C	C	T	T	T	T	G	G	G	G	C	C	A	A	G	G	G	G	C	C	C	C	T	T	C	C	T	T	G	G	T	T	T	T	C	C	T	T	A	A	A	A	T	T	A	A	G	G	A	A	C	C	G	G	A	A	T	T	T	T	A	A	A	A	T	T	C	C	T	T	T	T	G	G	C	C	A	A	C	C	A	A	A	A	C	C	G	G	T	T	G	G	C	C	A	A	G	G	C	C	T	T	T	T	G	G	T	T	G	G	A	A	A	A	A	A	G	G	T	T	G	G	T	T	T	T	C	C	T	T	A	A	G	G	G	G	C	C	A	A	T	T	G	G	C	C	G	G	G	G	A	A	A	A	G	G	A	A	G	G	G	G	A	A	T	T	T	T	G	G	T	T	G	G	C	C	G	G	C	C	G	G	C	C	G	G	T	T	G	G	G	G	C	C	C	C	A	A	A	A	C	C	C	C	A	A	A	A	G	G	C	C	T	T	T	T	T	T	A	A	T	T	G	G	G	G	A	A	C	C	C	C	G	G	C	C	G	G	G	G	C	C	A	A	A	A	C	C	T	T	G	G	G	G	A	A	T	T	G	G	A	A	C	C	T	T	G	G	A	A	C	C	G	G	G	G	C	C	C	C	G	G	T	T	G	G	A	A	C	C	A	A	C	C	C	C	T	T	A	A	T	T	C	C	G	G	A	A	A	A	C	C	A	A	C	C	C	C	C	C	C	C	G	G	T	T	T	T	A	A	A	A	G	G	G	G	T	T	T	T	G	G	G	G	C	C	G	G	A	A	C	C	T	T	G	G	C	C	T	T	T	T	C	C	T	T	T	T	A	A	C	C	C	C	C	C	C	C	A	A	C	C	G	G	A	A	A	A	G	G	A	A	T	T	G	G	G	G	C	C	G	G	G	G	T	T	C	C	C	C	T	T	C	C	C	C	G	G	G	G	G	G	C	C	C	C	G	G	C	C	A	A	A	A	A	A	A	A	G	G	A	A	T	T	T	T	T	T	G	G	A	A	T	T	A	A	A	A	C	C	A	A	G	G	C	C	A	A	A	A	A	A	A	A	C	C	G	G	A	A	G	G	G	G	T	T	G	G	T	T	C	C	A	A	G	G	A	A	A	A	G	G	T	T	T	T	T	T	G	G	G	G	C	C	C	C	G	G	C	C	C	C	T	T	C	C	A	A	G	G	C	C	A	A	A	A	T	T	A	A	C	C	T	T	G	G	G	G	G	G	C	C	T	T	A	A	A	A	A	A	G	G	A	A	G	G	A	A	C	C	G	G	G	G	T	T	C	C	T	T	A	A	C	C	T	T	G	G	A	A	A	A	C	C	A	A	G	G	G	G	C	C	C	C	G	G	T	T	G	G	T	T	T	T	T	T	A	A	A	A	C	C	A	A	C	C	A	A	C	C	G	G	A	A	A	A	A	A	T	T	G	G	G	G	A	A	A	A	G	G	A	A	C	C	A	A	G	G	T	T	T	T	G	G	T	T	G	G	A	A	T	T	C	C	C	C	G	G	A	A	A	A	C	C	T	T	A	A	C	C	C	C	A	A	G	G	C	C	C	C	C	C	G	G	G	G	A	A	T	T	G	G	T	T	T	T	C	C	G	G	C	C	C	C	G	G	A	A	T	T	T	T	C	C	G	G	A	A	G	G	C	C	T	T	T	T	C	C	T	T	A	A	C	C	G	G	A	A	A	A	A	A	T	T	A	A	G	G	A	A	C	C	C	C	G	G	T	T	G	G	C	C	C	C	G	G	C	C	G	G	A	A	G	G	T	T	G	G	G	G	A	A	A	A	T	T	A	A	A	A	T	T	T	T	G	G	T	T	C	C	A	A	A	A	T	T	T	T	T	T	T	T	C	C	G	G	C	C	T	T	T	T	C	C	T	T	C	C	C	C	A	A	C	C	T	T	T	T	C	C	T	T	G	G	T	T	C	C	C	C	C	C	C	C	T	T	A	A	A	A	C	C	G	G	C	C	G	G	C	C	A	A	C	C	A	A	G	G	T	T	T	T	G	G	C	C	A	A	A	A	G	G	A	A	G	G	T	T	T	T	G	G	G	G	C	C	C	C	T	T	T	T	C	C	G	G	T	T	C	C	T	T	A	A	A	A	T	T	T	T	T	T	C	C	G	G	A	A	C	C	A	A	C	C	T	T	G	G	G	G	C	C	G	G	A	A	G	G	C	C	G	G	C	C	A	A	G	G	A	A	C	C	G	G	A	A	T	T	A	A	G	G	G	G	C	C	C	C	T	T	C	C	A	A	T	T	G	G	T	T	A	A	A	A	G	G	T	T	C	C	T	T	T	T	T	T	T	T	A	A	C	C	A	A	T	T	G	G	G	G	A	A	NA	NA	T	T	A	A	A	A	G	G	C	C	C	C	G	G	A	A	T	T	A	A	C	C	T	T	T	T	G	G	T	T	C	C	G	G	G	G	G	G	T	T	T	T	T	T	G	G	C	C	C	C	A	A	T	T	G	G	T	T	A	A	T	T	G	G	T	T	C	C	C	C	A	A	T	T	G	G	C	C	C	C	A	A	T	T	A	A	A	A	G	G	C	C	T	T	C	C	T	T	G	G	G	G	G	G	A	A	A	A	A	A	C	C	T	T	A	A	T	T	G	G	T	T	G	G	G	G	G	G	C	C	T	T	G	G	C	C	G	G	A	A	G	G	C	C	T	T	C	C	A	A	G	G	C	C	C	C	C	C	C	C	C	C	G	G	A	A	C	C	C	C	G	G	C	C	T	T	C	C	G	G	G	G	G	G	G	G	A	A	C	C	T	T	T	T	C	C	G	G	C	C	C	C	G	G	G	G	T	T	T	T	G	G	G	G	T	T	G	G	A	A	C	C	C	C	C	C	T	T	G	G	T	T	C	C	T	T	C	C	C	C	T	T	C	C	A	A	T	T	C	C	A	A	A	A	C	C	A	A	C	C	C	C	G	G	C	C	T	T	T	T	T	T	T	T	C	C	T	T	C	C	A	A	A	A	G	G	T	T	C	C	T	T	T	T	T	T	G	G	C	C	G	G	T	T	G	G	G	G	C	C	G	G	C	C	C	C	A	A	C	C	G	G	T	T	G	G	C	C	T	T	C	C	A	A	C	C	G	G	G	G	G	G	C	C	C	C	G	G	G	G	G	G	G	G	C	C	T	T	C	C	A	A	T	T	G	G	A	A	A	A	C	C	A	A	G	G	C	C	A	A	T	T	G	G	C	C	A	A	T	T	G	G	C	C	G	G	C	C	G	G	A	A	G	G	A	A	T	T	C	C	A	A	A	A	C	C	A	A	C	C	C	C	G	G	A	A	G	G	G	G	T	T	T	T	G	G	A	A	A	A	A	A	T	T	G	G	C	C	G	G	G	G	A	A	T	T	G	G	G	G	C	C	T	T	G	A	T	T	A	A	A	A	G	G	A	A	T	T	G	G	T	T	C	C	C	C	NA	NA	G	G	A	A	A	A	A	A	C	C	G	G	A	A	G	G	G	G	G	G	C	C	G	G	G	G	A	A	T	T	A	A	A	A	G	G	T	T	C	C	C	C	A	A	A	A	T	T	A	A	T	T	T	T	T	T	C	C	C	C	C	C	G	G	G	G	G	G	A	A	C	C	C	C	T	T	A	A	T	T	T	T	T	T	C	C	C	C	T	T	G	G	A	A	C	C	T	T	A	A	C	C	T	T	C	C	G	G	T	T	G	G	A	A	G	G	A	A	C	C	C	C	C	C	C	C	T	T	G	G	C	C	C	C	G	G	T	T	T	T	T	T	A	A	C	C	G	G	T	T	G	G	A	A	A	A	G	G	A	A	C	C	A	A	G	G	G	G	C	C	G	G	C	C	G	G	G	G	T	T	C	C	T	T	A	A	A	A	G	G	C	C	A	A	C	C	C	C	C	C	C	C	G	G	T	T	A	A	G	G	T	T	G	G	T	T	A	A	T	T	G	G	A	A	T	T	G	G	C	C	T	T	T	T	NA	NA	C	C	C	C	T	T	C	C	C	C	T	T	C	C	C	C	A	A	C	C	G	G	G	G	G	G	T	T	G	G	A	A	G	A	C	T	T	C	G	G	G	G	G	T	G	G	G	A	C	C	G	T	C	C	G	A	A	G	A	G	G	A	T	A	G	A	A	G	G	T	C	C	T	C	G	A	C	T	G	A	C	A	C	G	A	A	G	G	C	T	C	T	C	C	NA	NA	A	A	C	A	C	C	A	A	C	G	T	T	T	A	C	T	C	T	G	A	C	C	C	G	T	G	T	C	A	G	T	C	C	T	G	A	G	G	G	G	A	G	C	T	C	G	G	T	A	G	T	C	C	G	T	C	T	T	A	G	C	T	T	C	A	A	T	T	C	T	G	C	T	T	G	A	A	G	A	A	G	G	G	G	T	C	A	T	A	T	T	C	G	G	T	C	A	A	G	A	G	A	C	T	C	C	T	C	A	A	G	G	A	G	A	G	T	T	T	A	C	C	G	C	A	T	C	A	C	A	G	G	A	G	T	T	A	A	A	G	G	A	C	C	T	C	G	C	A	G	T	C	C	C	C	T	NA	NA	G	G	A	G	C	C	G	A	T	C	A	G	A	T	T	T	G	G	G	G	T	C	G	G	NA	NA	G	G	C	C	A	T	NA	NA	C	T	G	G	C	T	G	G	T	T	G	G	T	T	T	C	C	C	T	C	T	C	C	C	T	C	G	G	C	G	T	T	G	A	A	A	C	T	A	A	T	C	A	C	T	C	A	A	G	A	T	C	C	C	G	G	A	G	A	T	A	G	G	A	G	G	G	G	A	A	T	C	G	G	T	T	C	C	C	C	T	C	A	G	G	G	T	C	T	T	T	G	C	T	G	A	A	T	T	T	A	A	A	T	G	G	G	T	C	C	T	C	G	G	A	G	T	C	G	T	T	T	G	A	T	C	G	G	T	A	A	A	C	C	C	C	T	A	T	C	T	C	T	C	T	G	C	C	A	G	T	G	T	T	G	A	G	T	G	G	T	A	C	C	A	A	C	C	G	G	T	C	C	C	T	C	C	T	C	T	T	C	G	G	A	G	A	G	C	T	A	G	A	G	A	G	C	C	C	C	T	C	T	C	G	G	G	T	G	G	G	A	T	T	T	A	C	A	T	T	T	T	G	G	T	T	G	A	C	T	C	C	C	C	A	G	A	T	T	C	G	C	C	A	T	A	C	T	T	T	C	C	NA	NA	T	A	C	G	T	T	A	A	G	A	G	T	T	A	A	A	A	A	C	T	T	T	G	A	T	A	C	G	A	A	T	T	C	C	C	A	A	G	G	G	C	C	T	T	NA	NA	T	T	G	G	C	T	A	A	C	C	T	T	G	A	C	C	C	C	C	C	C	C	G	A	G	T	C	C	G	A	A	A	G	G	T	T	A	A	T	C	A	A	A	A	G	T	G	G	C	A	T	A	A	A	T	C	G	C	G	A	A	T	T	T	C	C	A	A	G	G	T	A	C	T	G	A	C	G	G	G	C	T	C	T	C	C	C	C	A	G	T	C	A	G	A	G	T	A	C	A	C	T	A	C	C	T	T	A	G	T	C	T	T	T	A	A	C	C	T	C	C	C	A	G	G	C	T	G	C	A	T	T	G	G	T	C	T	T	A	G	G	G	C	G	T	T	T	T	C	T	G	G	G	G	C	T	C	C	A	G	G	T	T	T	G	G	C	C	A	A	C	T	G	A	G	A	C	C	G	A	C	T	G	G	G	A	G	T	C	T	G	G	A	T	C	T	C	T	T	T	A	A	T	T	C	T	C	C	C	C	G	G	G	G	G	G	T	T	G	G	T	T	T	T	C	C	C	C	G	G	A	T	C	C	C	C	C	T	G	A	G	G	NA	NA	G	T	C	C	A	A	A	A	T	C	C	T	C	C	A	T	T	C	C	C	G	C	C	C	T	C	A	G	G	A	C	T	C	C	T	T	C	C	C	C	A	T	G	A	G	T	T	T	A	G	G	A	G	A	G	G	G	G	G	A	A	G	A	G	C	T	A	A	T	C	T	C	A	A	T	T	A	C	A	G	A	A	C	C	C	A	NA	NA	G	G	A	G	G	G	C	T	A	A	G	G	T	T	G	A	A	G	T	T	T	T	G	A	C	A	C	C	C	T	G	T	C	C	T	T	C	C	T	G	T	C	C	T	T	T	C	C	C	C	T	A	C	C	C	C	G	G	G	A	C	T	C	A	G	A	G	G	A	A	G	G	A	A	A	G	G	G	C	C	A	G	G	A	T	C	G	A	G	G	T	T	G	C	T	T	C	C	C	C	A	T	G	A	T	C	T	T	T	T	C	T	C	C	T	T	C	C	C	T	G	G	G	G	C	C	C	C	T	C	C	C	T	C	A	T	C	T	G	C	C	T	C	A	G	G	G	A	G	A	G	G	C	C	C	T	G	G	C	C	NA	NA	C	C	G	G	C	G	C	T	G	G	G	G	A	T	G	G	T	T	C	C	G	A	T	T	C	C	G	G	T	G	NA	NA	C	C	A	G	C	C	C	C	A	A	C	T	G	G	C	T	G	G	C	C	T	T	T	T	T	T	C	C	G	A	A	A	C	T	G	G	C	C	G	G	T	C	G	A	T	C	G	G	G	C	A	A	G	A	T	C	A	A	A	A	G	G	G	T	G	C	C	C	G	T	T	C	G	G	A	T	C	C	A	A	C	T	A	T	C	C	G	G	G	G	G	A	C	C	T	T	C	C	C	T	G	G	C	T	A	T	G	G	G	C	A	T	G	A	C	C	A	C	A	A	A	A	C	A	G	T	A	G	G	T	T	A	C	C	A	G	T	T	G	A	G	G	T	T	C	T	T	T	A	G	C	T	C	T	A	C	A	A	G	G	C	C	T	C	T	A	G	G	T	T	G	A	C	T	G	A	NA	NA	G	T	A	A	T	T	C	A	T	T	C	C	C	T	G	G	T	C	C	T	C	T	A	G	A	G	G	G	C	T	T	T	C	T	C	A	A	G	G	G	T	C	C	C	G	A	T	T	T	T	T	C	A	T	C	C	T	T	C	T	T	T	G	A	A	G	G	G	A	G	G	T	T	A	A	A	A	G	A	A	A	A	G	G	C	C	C	C	G	C	G	T	A	C	G	T	T	T	C	C	G	C	A	G	A	G	A	T	G	A	G	G	A	G	G	G	G	T	G	A	A	T	C	G	T	T	T	C	T	C	C	A	T	A	C	C	A	T	A	A	A	A	G	A	C	C	A	A	T	T	G	A	C	C	T	T	T	A	G	A	T	T	G	G	T	C	G	G	G	A	A	G	C	G	A	T	A	A	G	T	A	C	G	G	G	G	A	A	T	G	C	C	NA	NA	C	T	G	T	A	A	T	G	G	G	G	T	T	A	T	A	G	G	T	T	T	C	C	C	A	G	NA	NA	G	G	C	T	A	G	A	A	A	A	G	G	A	G	G	A	G	G	T	T	C	T	C	G	T	T	C	C	C	T	C	T	A	C	C	T	G	G	T	T	T	C	G	A	A	A	G	G	T	A	G	A	T	C	A	G	G	A	C	T	T	G	T	C	A	G	NA	NA	C	C	A	G	G	G	A	A	C	T	C	T	T	A	C	T	NA	NA	T	T	A	A	C	C	G	G	G	G	A	G	T	C	G	A	G	A	C	C	T	T	A	A	A	T	G	G	C	C	T	T	NA	NA	C	C	G	G	C	T	T	G	G	A	T	C	C	A	G	A	T	C	A	A	C	T	NA	NA	C	C	C	T	T	T	A	G	C	T	A	A	C	A	G	A	G	A	C	G	C	T	T	A	G	G	C	C	G	G	G	G	G	A	A	A	A	A	T	T	A	A	A	A	T	C	T	C	A	G	A	A	C	C	A	A	A	T	G	A	G	A	C	C	G	A	T	C	T	G	NA	NA	G	A	G	T	G	T	A	A	T	T	A	T	NA	NA	G	A	C	C	G	G	T	T	A	A	C	C	C	C	A	G	NA	NA	C	T	C	T	C	C	G	G	A	G	A	G	G	G	C	C	G	A	C	C	C	C	A	G	T	A	T	T	G	G	G	A	C	A	A	C	NA	NA	G	A	C	T	A	A	T	T	T	T	A	A	NA	NA	C	C	A	G	A	G	G	G	C	C	A	G	A	T	T	C	T	A	A	A	G	A	C	C	NA	NA	T	C	C	T	T	T	T	T	A	A	T	C	G	A	G	G	T	T	G	A	G	A	T	T	T	C	G	C	C	C	C	T	G	G	C	C	C	C	A	G	C	A	NA	NA	T	T	C	C	T	G	C	C	G	A	T	C	G	C	G	G	C	C	T	C	G	A	G	A	A	C	G	A	G	G	C	C	G	A	A	T	C	C	T	G	G	A	G	G	G	G	T	C	G	A	C	T	G	G	C	C	C	C	G	T	T	G	A	G	G	A	T	T	G	T	C	C	G	G	G	G	A	C	C	C	T	T	C	T	C	C	A	G	G	A	C	T	G	A	A	A	G	A	T	C	T	C	G	G	T	T	C	C	C	C	A	A	C	C	T	C	C	G	G	A	T	T	G	G	G	A	T	C	G	G	NA	NA	T	T	G	A	A	A	C	C	G	A	G	T	C	C	A	A	NA	NA	T	T	T	T	T	C	T	G	A	C	T	G	G	A	C	T	T	C	A	A	C	G	T	C	G	A	A	C	C	C	G	A	T	C	C	T	A	A	G	A	T	T	A	A	T	T	C	T	A	A	C	G	A	A	A	C	T	T	A	G	C	T	G	A	G	A	A	G	C	T	G	A	C	C	G	G	A	T	NA	NA	T	T	T	T	G	G	G	G	A	A	T	T	G	G	G	G	A	A	A	A	G	A	NA	NA	C	C	T	C	T	T	A	G	C	T	T	T	C	C	C	C	G	G	T	T	G	G	A	G	A	A	T	T	T	G	T	C	C	A	C	C	C	C	G	A	C	C	G	G	G	T	C	T	G	A	C	C	A	A	C	C	T	T	T	T	G	G	T	C	C	T	C	T	G	G	G	G	NA	NA	C	C	G	A	G	G	G	G	C	C	T	C	A	G	C	T	C	C	A	G	C	C	T	T	A	A	G	A	A	G	G	T	A	G	A	A	T	A	C	C	A	G	A	T	G	G	G	G	C	T	C	G	C	T	C	C	T	A	A	G	G	A	G	T	C	C	T	T	C	C	C	A	G	A	G	A	C	T	A	A	T	C	C	C	A	A	C	A	A	G	G	A	NA	NA	G	G	T	G	C	C	T	C	T	T	G	G	T	T	A	G	C	T	T	C	G	G	A	G	A	G	T	A	C	C	A	A	A	A	T	C	C	C	C	T	G	G	G	G	C	T	T	T	T	C	C	A	A	A	G	A	C	G	G	G	T	T	A	G	G	A	G	G	C	C	C	G	C	C	A	A	T	A	T	T	T	T	C	T	G	G	G	G	T	T	A	A	G	G	C	C	NA	NA	C	A	C	C	G	G	G	C	G	G	C	C	G	A	NA	NA	C	T	A	A	A	G	NA	NA	G	G	C	G	T	C	G	G	T	G	C	G	G	G	C	T	G	G	C	T	T	G	G	A	T	C	C	C	C	C	NA	NA	G	C	A	C	G	C	A	G	C	T	C	C	C	A	C	A	G	A	T	T	G	T	C	T	A	A	G	A	A	A	T	C	T	T	G	G	A	A	C	T	G	G	T	G	G	A	C	C	G	T	C	C	T	C	G	A	A	G	G	G	A	C	C	G	C	T	G	G	G	G	T	T	C	C	G	G	T	A	G	G	G	A	T	C	T	T	NA	NA	C	T	C	T	G	C	A	C	T	C	A	A	G	T	A	A	T	C	C	T	T	A	C	C	T	T	A	A	G	A	A	G	T	G	G	G	T	A	T	T	C	C	A	G	C	T	C	C	C	C	T	G	A	G	T	T	G	G	G	G	C	A	C	T	G	G	G	G	NA	NA	C	C	C	C	C	G	T	T	T	C	A	A	G	G	T	T	G	G	A	A	T	A	G	A	C	C	C	T	C	A	T	T	G	G	A	G	G	G	C	C	G	A	C	C	T	C	G	A	T	T	A	T	A	A	T	T	A	G	T	A	NA	NA	C	C	C	A	C	C	A	G	A	G	C	T	G	G	C	C	C	C	G	A	C	T	C	A	C	A	C	C	C	C	G	T	G	G	C	C	G	C	T	G	A	G	T	T	T	C	C	T	C	C	G	G	G	A	A	A	G	A	NA	NA	A	G	G	G	T	C	G	G	A	G	T	T	T	C	G	G	G	G	C	T	C	T	T	A	C	T	C	T	G	A	A	G	A	A	C	C	T	C	C	T	C	C	C	C	A	G	C	C	A	C	G	A	A	A	C	C	G	G	G	G	G	G	C	C	G	G	G	G	A	A	A	A	C	T	C	C	A	A	G	G	NA	NA	C	T	NA	NA	T	T	T	T	A	A	G	A	C	C	NA	NA	G	G	C	C	A	A	A	G	T	C	T	A	A	C	C	A	A	G	G	G	T	T	A	T	A	T	C	C	A	A	A	G	C	C	A	G	A	A	T	T	G	A	NA	NA	A	A	T	C	G	A	C	C	A	G	T	T	G	T	G	G	A	A	A	A	A	T	T	T	G	A	G	A	C	T	A	G	T	T	C	T	T	C	C	A	T	G	C	T	G	A	C	C	C	T	G	A	T	G	A	G	A	G	A	C	G	G	T	T	G	T	A	A	NA	NA	A	C	G	A	A	G	C	A	A	T	G	G	T	T	A	A	A	A	C	T	G	A	A	A	A	A	A	G	G	T	C	T	T	C	C	T	C	C	A	G	T	C	C	C	A	A	G	G	G	G	G	G	A	A	G	A	T	A	T	C	T	C	G	G	G	G	G	G	G	G	G	A	G	T	G	C	G	G	T	T	C	C	A	A	T	C	NA	NA	C	C	NA	NA	G	A	T	C	T	G	G	G	G	G	G	A	C	C	C	C	A	A	A	A	G	G	G	A	G	G	G	A	G	A	T	A	C	C	A	C	G	T	G	G	A	T	A	A	G	G	C	C	C	C	C	A	C	C	G	G	A	C	C	T	C	T	A	G	A	G	G	G	C	C	G	G	T	C	T	C	C	T	C	C	G	A	T	C	C	C	C	C	A	A	G	C	A	G	A	A	A	A	T	G	C	C	C	G	T	C	T	T	G	G	C	T	C	C	G	A	G	G	NA	NA	T	C	C	C	A	G	A	C	A	G	C	T	C	C	C	C	G	G	C	T	A	G	T	C	A	A	G	T	G	G	G	A	T	C	A	A	G	A	T	C	G	A	G	G	A	A	T	T	T	T	T	T	A	A	T	A	C	C	G	A	A	A	A	G	C	T	G	G	G	C	C	C	T	G	C	T	G	A	A	A	G	G	C	T	T	A	T	A	T	T	C	A	A	T	C	T	C	T	C	C	T	A	A	G	A	G	G	G	A	A	A	G	A	G	T	G	A	G	G	A	A	A	A	G	G	T	T	T	NA	NA	T	T	T	T	C	C	A	G	C	C	C	T	A	G	C	C	T	C	A	C	T	T	G	T	A	G	G	G	G	G	A	A	G	G	G	A	C	T	NA	NA	G	G	A	T	A	G	T	C	C	T	A	G	T	G	NA	NA	C	C	A	C	T	C	T	T	C	C	T	T	C	C	T	T	T	T	T	C	G	A	G	G	A	A	A	G	G	A	A	G	A	A	T	C	T	A	C	C	C	T	T	A	A	T	NA	NA	T	T	T	T	G	A	A	A	A	T	C	T	G	A	A	A	C	T	C	C	A	G	T	T	C	C	C	C	C	T	C	G	G	G	A	C	C	C	G	G	A	T	A	A	A	A	A	G	C	C	C	T	G	T	G	G	A	T	G	A	G	A	G	G	T	C	C	T	G	A	C	C	A	A	C	C	C	C	A	T	G	A	G	G	G	G	G	A	C	C	C	T	G	A	G	G	G	G	T	A	C	G	NA	NA	A	G	T	C	C	A	C	C	G	G	T	T	C	C	A	A	T	T	A	A	G	A	T	T	T	C	A	G	C	C	T	C	NA	NA	C	T	G	G	C	C	C	T	C	T	A	G	G	G	A	A	G	T	A	C	G	G	T	C	C	C	A	A	T	C	G	G	C	T	C	A	T	C	A	G	A	A	C	C	T	C	G	G	C	T	C	C	C	C	T	C	G	A	C	T	G	A	C	G	G	G	C	C	G	A	NA	NA	G	A	C	C	C	C	T	T	T	T	T	T	NA	NA	T	C	G	G	G	G	C	C	G	G	G	G	C	C	C	C	G	G	C	C	G	G	T	T	G	G	A	A	A	A	C	C	C	C	T	T	T	T	A	A	G	G	G	G	G	G	A	A	C	C	C	C	G	G	G	G	A	A	C	C	C	C	C	C	G	G	A	A	G	G	A	A	C	C	NA	NA	T	T	C	C	G	G	A	A	T	T	G	G	A	A	G	G	C	C	G	G	T	T	C	C	A	A	G	G	T	T	G	G	A	A	A	A	C	C	A	A	G	G	C	C	C	C	T	T	G	G	C	C	T	T	C	C	T	T	T	T	A	A	G	G	T	T	C	C	G	G	C	C	A	A	G	G	T	T	G	G	G	G	A	A	C	C	G	G	G	G	C	C	C	C	C	C	T	T	A	A	C	C	A	A	T	T	A	A	G	G	G	G	C	C	A	A	T	T	C	C	C	C	C	C	G	G	G	G	G	G	T	T	C	C	A	A	G	G	A	A	C	C	T	T	G	G	G	G	G	G	C	C	T	T	C	C	G	G	G	G	A	A	G	G	G	G	T	T	G	G	G	G	C	C	G	G	A	A	A	A	G	G	G	G	A	A	C	C	A	A	T	T	A	A	C	C	A	A	A	A	G	G	C	C	C	C	T	T	T	T	T	T	C	C	C	C	T	T	G	G	C	C	A	A	A	A	A	A	A	A	A	A	T	T	C	C	C	C	C	C	A	A	C	C	T	T	G	G	G	G	G	G	C	C	T	T	A	A	A	A	A	A	C	C	G	G	G	G	C	C	G	G	C	C	T	T	A	A	G	G	T	T	G	G	G	G	T	T	G	G	G	G	G	G	T	T	G	G	T	T	C	C	G	G	C	C	T	T	G	G	C	C	A	A	C	C	C	C	T	T	G	G	C	C	G	G	G	G	T	T	C	C	NA	NA	C	C	T	T	C	C	T	T	A	A	C	C	T	T	C	C	G	G	C	C	G	G	T	T	A	A	A	A	C	C	A	A	T	T	A	A	C	C	A	A	A	A	T	T	G	G	C	C	T	T	A	A	A	A	A	A	G	G	C	C	T	T	T	T	T	T	A	A	G	G	C	C	T	T	T	T	A	A	T	T	C	C	G	G	G	G	T	T	A	A	G	G	T	T	T	T	A	A	C	C	A	A	C	C	G	G	A	A	A	A	C	C	T	T	A	A	C	C	C	C	A	A	T	T	G	G	A	A	T	T	T	T	T	T	G	G	T	T	A	A	A	A	C	C	T	T	C	C	T	T	G	G	G	G	C	C	T	T	C	C	C	C	C	C	T	T	C	C	A	A	C	C	A	A	C	C	T	T	T	T	G	G	A	A	G	G	G	G	G	G	A	A	A	A	G	G	G	G	G	G	C	C	G	G	T	T	T	T	T	T	G	G	T	T	G	G	A	A	G	G	A	A	C	C	T	T	T	T	C	C	G	G	G	G	A	A	T	T	C	C	G	G	G	G	C	C	G	G	G	G	T	T	T	T	G	G	G	G	G	G	C	C	G	G	C	C	A	A	G	G	T	T	NA	NA	A	A	A	A	C	C	T	T	C	C	T	T	A	A	A	A	C	C	A	A	A	A	T	T	C	C	G	G	C	C	C	C	G	G	C	C	G	G	C	C	A	A	G	G	G	G	G	G	G	G	C	C	A	A	T	T	A	A	T	T	C	C	C	C	T	T	C	C	A	A	C	C	T	T	A	A	A	A	C	C	T	T	A	A	T	T	G	G	A	A	A	A	C	C	A	A	T	T	C	C	G	G	C	C	C	C	G	G	T	T	C	C	G	G	G	G	T	T	C	T	G	G	G	G	A	A	T	T	G	G	C	C	C	C	G	G	G	G	G	G	T	T	C	C	T	T	G	G	G	G	C	C	C	C	C	C	A	A	T	T	G	G	C	C	A	A	C	C	NA	NA	T	T	T	T	T	T	G	G	T	T	G	G	T	T	T	T	A	A	G	G	C	C	C	C	C	C	T	T	G	G	G	G	C	C	C	C	A	A	A	A	C	C	G	G	A	A	A	A	T	T	A	A	C	C	T	T	A	A	A	A	C	C	A	A	T	T	G	G	C	C	A	A	A	A	G	G	T	T	G	G	G	G	T	T	G	G	G	G	G	G	C	C	G	G	G	G	C	C	C	C	G	G	C	C	A	A	T	T	T	T	T	T	A	A	T	T	T	T	T	T	T	T	C	C	A	A	G	G	T	T	G	G	T	T	C	C	T	T	C	C	A	A	C	C	A	A	A	A	G	G	C	C	C	C	C	C	C	C	C	C	C	C	C	C	T	T	G	G	A	A	G	G	G	G	T	T	C	C	G	G	T	T	C	C	T	T	A	A	A	A	G	G	G	G	G	G	G	G	T	T	A	A	T	T	G	G	G	G	A	A	C	C	G	G	T	T	G	G	G	G	A	A	A	G	C	C	A	A	T	T	G	G	C	C	T	T	T	T	G	G	C	C	T	T	G	G	G	G	A	A	C	C	G	G	A	A	T	T	A	A	G	G	T	T	C	C	A	A	G	G	T	T	T	T	C	C	C	C	T	T	A	A	C	C	C	C	G	G	A	A	G	G	A	A	G	G	T	T	G	G	T	T	A	A	A	A	A	A	C	C	C	C	C	C	G	G	A	A	C	C	G	G	G	G	A	A	G	G	A	A	A	A	C	C	G	G	C	C	C	C	A	A	C	C	G	G	G	G	T	T	G	G	G	G	T	T	A	A	C	C	C	C	G	G	G	G	C	C	NA	NA	A	A	C	C	C	C	G	G	G	G	T	T	T	T	G	G	A	A	C	C	C	C	C	C	T	T	A	A	G	G	C	C	T	T	A	A	C	C	A	A	G	G	G	G	G	G	G	G	A	A	G	G	C	C	A	A	A	A	A	A	C	C	A	A	C	C	C	C	T	T	A	A	G	G	T	T	G	G	A	A	G	G	G	G	C	C	A	A	A	A	C	C	G	G	A	A	C	C	C	C	A	A	A	A	T	T	T	T	C	C	C	C	G	A	G	G	T	T	T	T	G	G	G	G	C	C	T	T	A	A	G	A	T	T	A	A	G	G	A	A	G	G	T	T	T	T	T	T	A	A	T	T	G	G	T	T	A	A	A	A	T	T	A	A	G	G	G	G	C	C	G	G	T	T	C	C	C	C	C	C	T	T	G	G	G	G	A	A	T	T	C	C	A	A	C	C	C	C	T	T	C	C	A	A	C	C	C	C	C	C	T	T	C	C	G	G	A	A	T	T	C	C	A	A	T	T	T	T	A	A	A	A	T	T	T	T	C	C	T	T	A	A	C	C	A	A	G	G	G	G	C	C	C	C	G	G	G	G	T	T	T	T	A	A	T	T	T	T	C	C	G	G	T	T	G	G	C	C	C	C	G	G	G	G	C	C	A	A	A	A	C	C	C	C	T	T	C	C	T	T	C	C	A	A	C	C	G	G	G	G	C	C	C	C	A	A	G	G	A	A	T	T	G	G	C	C	G	G	A	A	T	T	C	C	C	C	A	A	G	G	G	G	C	C	A	A	A	A	C	C	T	T	G	G	G	G	G	G	A	A	C	C	A	A	G	G	A	A	T	T	C	C	G	G	C	C	A	A	C	C	T	T	A	A	C	C	A	A	A	A	A	A	T	T	T	T	C	C	G	G	G	G	T	T	A	A	A	A	G	G	T	T	G	G	A	A	T	T	A	A	C	C	A	A	A	A	T	T	G	G	G	G	G	G	G	G	T	T	C	C	G	G	G	G	C	C	T	T	T	T	T	T	T	T	T	T	C	C	G	G	T	T	G	G	G	G	A	A	T	T	C	C	T	T	T	T	A	A	T	T	C	C	G	G	T	T	T	T	C	C	C	C	T	T	C	C	C	C	A	A	T	T	G	G	C	C	G	G	G	G	T	T	A	A	T	T	T	T	T	T	A	A	G	G	G	G	G	G	G	G	T	T	A	A	T	T	C	C	G	G	G	G	T	A	A	A	T	T	A	A	C	C	T	T	G	G	G	G	G	G	G	G	G	G	A	A	C	C	A	A	T	T	C	C	C	C	T	T	C	C	G	G	T	T	C	C	T	T	A	A	C	C	A	A	T	T	A	A	C	C	C	C	C	C	G	G	T	T	A	A	T	T	C	C	T	T	G	G	T	T	C	C	T	T	G	G	T	T	A	A	G	G	A	A	A	A	G	G	A	A	G	G	G	G	G	G	C	C	A	A	A	A	A	A	T	T	A	A	C	C	A	A	T	T	G	G	G	G	A	A	C	C	A	A	G	G	C	C	G	G	C	C	T	T	C	C	A	A	A	A	G	G	G	G	A	A	G	G	A	A	A	A	T	T	T	T	G	G	T	T	C	C	T	T	C	C	G	G	A	A	C	C	G	G	T	T	G	G	T	T	T	T	T	T	G	G	A	A	T	T	C	C	C	C	C	C	C	C	A	A	T	T	G	G	G	G	A	A	G	G	C	C	T	T	C	C	G	G	T	T	T	T	G	G	G	G	C	C	C	C	T	T	G	G	G	G	A	A	G	G	G	G	A	A	A	A	G	G	G	G	G	G	T	T	T	T	T	T	G	G	G	G	C	C	T	T	G	G	A	A	T	T	G	G	A	A	C	C	G	G	A	A	C	C	T	T	G	G	G	G	C	C	C	C	C	C	C	C	G	G	T	T	T	T	G	G	C	C	A	A	A	A	C	C	G	G	T	T	T	T	A	A	A	A	T	T	C	C	G	G	G	G	C	C	A	A	T	T	T	T	G	G	A	A	C	C	T	T	C	C	A	A	T	T	T	T	C	C	G	G	T	T	A	A	A	A	G	G	T	T	G	G	T	T	G	G	A	A	C	C	G	G	G	G	T	T	A	A	C	C	C	C	G	G	C	C	T	T	T	T	A	A	G	G	C	C	A	A	C	C	A	A	A	A	G	G	C	C	T	T	G	G	G	G	T	T	C	C	T	T	T	T	A	A	A	A	T	T	A	A	G	G	T	T	NA	NA	G	G	A	A	G	G	G	G	T	T	A	A	C	C	C	C	C	C	G	G	G	G	G	G	G	G	C	C	T	T	G	G	NA	NA	C	C	T	T	C	C	G	G	A	A	C	C	A	A	G	G	A	A	T	T	G	G	C	C	T	T	A	A	G	G	A	A	C	C	A	A	G	G	A	A	T	T	G	G	C	C	A	A	C	C	A	A	A	A	G	G	T	T	T	T	C	C	T	T	T	T	C	C	A	A	G	G	G	G	A	A	C	C	G	G	A	A	G	G	T	T	G	G	G	G	NA	NA	G	G	G	G	T	T	A	A	C	C	A	A	T	T	T	T	G	G	A	A	T	T	A	A	G	G	C	C	G	G	G	G	T	T	G	G	C	C	C	C	G	G	A	A	A	A	G	G	C	C	T	T	A	A	T	G	T	T	A	A	G	G	G	G	G	G	T	T	A	A	G	G	T	T	T	T	A	A	T	T	C	C	C	C	C	C	C	C	C	C	T	T	G	G	G	G	C	C	T	T	T	T	C	C	T	T	C	C	G	G	T	T	A	A	T	T	A	A	C	C	T	T	C	C	C	C	C	C	C	C	C	C	C	C	A	A	C	C	C	C	G	G	C	C	C	C	A	A	T	T	T	T	A	A	C	C	A	A	C	C	C	C	G	G	C	C	C	C	A	A	T	T	T	T	A	A	C	C	G	G	G	G	T	T	A	A	G	G	G	G	A	A	T	T	A	A	A	A	A	A	A	A	A	A	G	G	C	C	G	G	G	G	A	A	A	A	NA	NA	C	C	C	C	C	C	G	G	C	C	T	T	G	G	A	A	G	G	C	C	A	A	C	C	C	C	A	A	C	C	A	A	G	G	G	G	A	A	T	T	G	G	C	C	A	A	C	C	G	G	C	C	C	C	C	C	G	G	A	A	C	C	G	G	G	G	A	A	A	A	G	G	A	A	C	C	G	G	C	C	C	C	G	G	T	T	G	G	T	T	G	G	C	C	A	A	T	T	A	A	G	G	G	G	G	G	C	C	G	G	A	A	C	C	A	A	T	T	G	G	C	C	G	G	G	G	G	G	C	C	G	G	C	C	A	A	G	G	G	G	T	T	T	T	T	T	G	G	A	A	A	A	G	G	A	A	G	G	G	G	A	A	G	G	C	C	G	G	A	A	T	T	T	T	G	G	C	C	C	C	T	T	C	C	C	C	C	C	A	A	C	C	T	T	C	C	C	C	A	A	A	A	G	G	A	A	NA	NA	G	G	G	G	T	T	T	T	T	T	G	G	G	G	T	T	G	G	A	A	C	C	G	G	G	G	A	A	C	C	T	T	G	G	A	A	G	G	C	C	A	A	G	G	T	T	C	C	T	T	T	T	T	T	T	T	G	G	C	C	A	A	A	A	A	A	T	T	T	T	C	C	C	C	C	C	T	T	T	T	G	G	G	G	C	C	A	A	G	G	C	C	C	C	A	A	A	A	T	T	T	T	G	G	C	C	G	G	A	A	G	T	G	G	G	G	T	T	C	C	NA	NA	A	G	A	A	G	G	C	C	G	G	A	A	G	G	A	A	C	C	C	C	G	G	C	C	T	T	G	G	G	G	A	A	G	G	G	G	C	C	G	G	G	G	A	G	G	G	G	G	T	T	C	C	A	A	C	C	C	C	T	T	C	C	G	G	C	C	C	C	A	A	C	C	A	A	C	C	A	A	A	A	C	C	A	A	A	A	C	C	G	G	G	G	C	C	T	T	T	T	A	A	A	A	A	A	T	T	C	C	G	G	T	T	A	A	A	A	G	G	G	G	T	T	T	T	C	C	A	A	A	A	G	G	G	G	A	A	C	C	G	G	T	T	C	C	T	T	A	A	G	G	G	G	T	T	G	G	C	C	C	C	G	G	C	C	T	T	A	A	C	C	C	C	C	C	G	G	T	T	G	G	C	C	A	A	T	G	T	T	G	G	C	C	T	T	C	C	C	C	T	T	C	C	C	C	G	G	A	A	T	T	G	G	A	A	G	G	G	G	G	G	C	C	T	T	G	G	C	C	T	T	C	C	G	G	C	C	G	G	T	T	G	G	C	C	C	C	T	T	A	A	G	G	T	T	G	G	G	G	T	T	A	A	C	C	G	G	G	G	T	T	C	C	C	C	G	G	G	G	C	C	C	C	C	C	T	T	T	T	G	G	G	G	T	T	G	G	T	T	C	C	C	C	T	T	T	T	A	A	A	A	C	C	C	C	A	A	G	G	T	T	A	A	G	G	A	A	C	C	C	C	T	T	A	A	T	T	G	G	T	T	T	T	T	T	A	A	T	T	G	G	A	A	T	T	G	G	G	G	G	G	G	G	G	G	A	A	T	T	C	C	G	G	G	G	G	G	T	T	T	T	C	C	C	C	G	G	A	A	G	G	G	G	A	A	C	C	G	G	A	A	G	G	G	G	G	G	G	G	C	C	C	C	G	G	G	G	C	C	T	T	A	A	A	A	C	C	C	C	G	G	A	A	C	C	G	G	A	A	G	G	T	T	G	G	A	A	T	T	G	G	T	T	C	C	T	T	A	A	G	G	G	G	A	A	C	C	A	A	C	C	A	A	G	G	C	C	A	A	G	G	A	A	C	C	T	T	C	C	T	T	C	C	A	A	C	C	T	T	T	T	A	A	A	A	C	C	G	G	G	G	T	T	G	G	A	A	G	G	G	G	T	T	T	T	C	C	NA	NA	C	C	C	C	C	C	T	T	C	C	T	T	T	T	G	G	T	T	G	G	G	G	T	T	C	C	C	C	A	A	G	G	G	G	T	T	G	G	G	G	NA	NA	C	C	A	A	G	G	G	G	G	G	G	G	T	T	T	T	G	G	G	G	A	A	C	C	T	T	C	C	C	C	C	C	A	A	C	C	G	G	T	T	G	G	G	G	C	C	C	C	T	T	T	T	G	G	G	G	G	G	G	G	C	C	T	T	C	C	T	T	G	G	C	C	C	C	T	T	A	A	C	C	G	G	T	T	T	T	A	A	A	A	C	C	G	G	A	A	A	A	A	A	T	T	T	T	G	G	A	A	T	T	C	C	G	G	C	C	G	G	C	C	C	C	C	C	T	T	A	A	T	T	A	A	A	A	T	T	A	A	T	T	C	C	A	A	C	C	A	A	G	G	C	C	C	C	A	A	G	G	A	A	C	C	G	G	C	C	C	C	T	T	G	G	T	T	G	G	A	A	G	G	T	C	A	A	A	A	C	C	A	A	A	A	G	G	A	A	C	C	G	G	G	G	T	T	A	A	A	A	A	A	T	T	C	C	T	T	A	A	C	C	G	G	G	G	G	G	T	T	A	A	A	A	A	A	T	T	T	T	T	T	A	A	G	G	G	G	C	C	G	G	T	T	G	G	A	A	G	G	C	C	A	A	T	T	T	T	A	A	G	G	A	A	A	A	G	G	G	G	G	G	C	C	G	G	G	G	T	T	G	G	G	G	G	G	T	T	C	C	C	C	C	C	G	G	G	G	C	C	T	T	C	C	G	G	C	C	G	G	G	G	G	G	T	T	G	G	G	G	G	G	C	C	A	A	A	A	C	C	A	A	T	T	T	T	C	C	T	T	T	T	T	T	A	A	C	C	A	A	G	G	C	C	G	G	G	G	G	G	C	C	C	C	G	G	G	G	C	C	T	T	A	A	C	C	T	T	A	A	T	T	G	G	T	T	A	A	T	T	C	C	C	C	G	G	T	T	A	A	A	A	C	C	T	T	A	A	G	G	C	C	T	T	T	T	A	A	C	C	C	C	C	C	A	A	G	G	A	A	T	T	G	G	G	G	G	G	G	G	A	A	G	G	C	C	T	T	C	C	G	G	A	A	C	C	G	G	G	G	C	C	T	T	C	C	A	A	C	C	G	G	G	G	T	T	G	G	C	C	C	C	A	A	C	C	G	G	G	G	T	T	G	G	T	T	A	G	A	A	A	A	T	T	A	A	C	C	A	A	C	C	A	A	C	C	A	A	G	G	G	G	G	G	G	G	G	G	C	C	C	C	T	T	A	A	G	G	G	G	A	A	A	A	A	A	G	G	T	T	A	A	C	C	G	G	C	C	C	C	G	G	G	G	A	A	C	C	G	G	G	G	C	C	G	G	G	G	C	C	G	G	G	G	T	T	G	G	A	A	C	C	C	C	G	G	A	A	T	T	G	G	G	G	A	A	C	C	C	C	C	C	C	C	C	C	T	T	T	T	A	A	G	G	G	G	G	G	C	C	G	G	A	A	T	T	T	T	T	T	A	A	A	A	C	C	C	C	A	A	G	G	C	C	G	G	C	C	C	C	A	A	T	T	NA	NA	A	A	T	T	T	T	G	G	C	C	C	C	T	T	A	A	C	C	T	T	A	A	A	A	C	C	G	G	G	G	C	C	G	G	T	T	T	T	G	G	T	T	C	C	G	G	A	A	G	G	C	C	G	G	C	C	T	T	C	C	A	A	G	G	C	C	C	C	C	C	A	A	T	T	C	C	G	G	C	C	C	C	T	T	C	C	G	G	T	T	C	C	C	C	C	C	G	G	C	C	G	G	G	G	T	T	T	T	T	T	C	C	T	T	G	G	T	T	G	G	T	T	A	A	A	A	G	G	C	C	A	A	C	C	A	A	A	A	T	T	G	G	A	A	C	C	A	A	G	G	T	T	G	G	G	G	C	C	G	G	G	G	C	C	A	A	C	C	G	G	A	A	C	C	C	C	G	G	C	C	C	C	G	G	C	C	T	T	C	C	A	A	T	T	T	T	T	T	C	C	G	G	T	T	C	C	C	C	G	G	A	A	G	G	G	G	A	A	T	T	G	G	T	T	G	G	G	G	A	A	T	T	C	C	G	G	G	G	C	C	C	C	G	G	T	T	G	G	G	G	A	A	A	A	G	G	A	A	C	C	G	G	T	T	G	G	G	G	C	C	G	G	G	G	A	A	A	A	C	C	A	A	G	G	G	G	G	G	G	G	C	C	C	C	C	C	T	T	T	T	A	A	T	T	T	T	A	A	G	G	A	A	G	G	A	A	C	C	G	G	G	G	T	T	T	T	C	C	G	G	A	A	C	C	T	T	C	C	A	A	G	G	T	T	A	A	G	G	C	C	C	C	A	A	T	T	T	T	C	C	G	G	A	A	T	T	C	C	G	G	C	C	T	T	G	G	G	G	G	G	T	T	C	C	G	G	G	G	G	G	C	C	T	T	G	G	C	C	G	G	T	T	C	C	C	C	C	C	A	A	G	G	G	G	G	G	G	G	T	T	G	G	G	G	A	A	A	A	C	C	G	G	A	A	G	G	C	C	A	A	C	C	T	T	T	T	C	C	A	A	A	A	A	A	T	T	G	G	T	T	T	T	G	G	G	G	G	G	A	A	A	A	A	A	NA	NA	T	T	C	C	G	G	G	G	G	G	C	C	C	C	C	C	T	T	T	T	A	A	A	A	T	T	A	A	G	G	C	C	G	G	T	T	A	A	T	T	A	A	T	T	T	T	G	G	T	T	A	A	G	G	G	G	A	A	C	C	G	G	C	C	G	G	C	C	C	C	A	A	G	G	C	C	T	T	C	C	T	T	C	C	T	T	T	T	T	T	T	T	G	G	C	C	G	G	A	A	A	A	G	G	A	A	A	A	G	G	G	G	G	G	G	G	G	G	C	C	G	G	C	C	A	A	C	C	G	G	C	C	G	G	G	G	C	C	G	G	C	C	A	A	T	T	T	T	G	G	C	C	A	A	G	G	G	G	C	C	G	G	G	G	G	G	A	A	A	A	G	G	T	T	T	T	C	C	G	G	C	C	G	G	C	C	G	G	G	G	G	G	T	T	A	A	A	A	A	A	T	T	C	C	A	A	A	A	G	G	T	T	G	G	A	A	C	C	G	G	G	G	T	T	T	T	C	C	NA	NA	G	G	G	G	A	A	C	C	C	C	T	T	C	C	G	G	C	C	T	T	T	T	G	G	G	G	C	C	A	A	C	C	C	C	C	C	G	G	A	A	C	C	A	A	G	G	A	A	A	A	G	G	A	A	C	C	C	C	G	G	C	C	C	C	C	C	C	C	G	G	G	G	A	A	T	T	G	G	G	G	G	G	G	G	A	A	G	G	T	T	G	G	C	C	A	A	A	A	A	A	G	G	C	C	C	C	T	T	G	G	G	G	A	A	G	G	C	C	C	C	C	C	C	C	T	T	C	C	T	T	C	C	A	A	T	T	G	G	C	C	A	A	C	C	A	A	C	C	C	C	C	C	C	C	A	A	A	A	G	G	A	A	C	C	A	A	G	G	T	T	T	T	A	A	G	G	A	A	A	A	G	G	A	A	C	C	T	T	G	G	T	T	T	T	G	G	A	A	G	G	A	A	A	A	G	G	A	A	G	G	C	C	G	G	G	G	A	A	T	T	G	G	G	G	G	G	A	A	G	G	A	A	T	T	C	C	A	A	T	T	A	A	T	T	G	G	T	T	C	C	G	G	G	G	A	A	G	G	A	A	A	A	C	C	G	G	A	A	C	C	C	C	T	T	T	T	T	T	G	G	T	T	C	C	A	A	C	C	A	A	G	G	A	A	C	C	G	G	T	T	G	G	T	T	G	G	C	C	G	G	C	C	G	G	C	C	A	A	G	G	C	C	C	C	G	G	G	G	A	A	A	A	G	G	G	G	G	G	G	G	A	A	G	G	C	C	T	T	G	G	G	G	C	C	A	A	G	G	C	C	C	C	G	G	G	G	G	G	A	A	A	A	G	G	G	G	G	G	C	C	T	T	G	G	G	G	C	C	C	C	C	C	A	A	A	A	G	G	A	A	A	A	G	G	G	G	C	C	T	T	T	T	T	T	A	A	C	C	A	A	C	C	T	T	G	G	G	G	C	C	G	G	T	T	C	C	A	A	A	A	A	A	G	G	A	A	A	A	A	A	C	C	G	G	C	C	A	A	C	C	G	G	A	A	A	A	T	T	A	A	A	A	G	G	T	T	C	C	G	G	G	G	C	C	A	A	G	G	T	T	C	C	G	G	A	A	C	C	C	C	T	T	T	T	C	C	A	A	T	T	T	T	A	A	G	G	C	C	T	T	A	A	T	T	T	T	G	G	G	G	T	T	G	G	C	C	C	C	T	T	T	T	G	G	G	G	C	C	A	A	C	C	A	A	A	A	T	T	G	G	A	A	G	G	C	C	C	C	G	G	C	C	C	C	C	C	T	T	G	G	T	T	A	A	C	C	G	G	C	C	C	C	NA	NA	G	A	G	G	C	C	A	A	A	A	G	G	G	G	T	T	G	G	G	G	C	C	T	T	G	G	T	T	C	C	G	G	C	C	T	T	T	T	T	T	C	C	G	G	G	G	T	T	C	C	T	T	C	C	T	T	T	T	G	G	T	T	G	G	G	G	G	G	C	C	A	A	G	G	C	C	G	G	G	G	T	T	T	T	A	A	G	G	T	T	T	T	G	G	G	G	C	C	A	A	NA	NA	C	C	G	G	C	C	C	C	A	A	T	T	G	G	T	T	T	T	T	T	C	C	A	A	T	T	C	A	A	A	T	T	A	A	C	C	G	G	G	G	G	G	G	G	C	C	G	G	T	T	G	G	T	T	T	T	A	A	C	C	T	T	C	C	C	C	A	A	G	G	T	T	G	G	C	C	G	G	C	C	C	C	C	C	T	T	A	A	G	G	G	G	C	C	C	C	A	A	C	C	G	G	G	G	A	A	A	A	A	A	G	G	T	T	C	C	T	T	C	C	G	G	G	G	A	A	C	C	C	C	A	A	C	C	G	G	C	C	T	T	C	C	G	G	A	A	G	G	A	A	G	G	C	C	C	C	A	A	A	A	G	G	C	C	T	T	G	G	G	G	A	G	G	G	G	G	C	C	T	T	C	C	T	T	T	T	A	A	A	A	C	C	G	G	T	T	A	A	C	C	C	C	G	G	T	T	G	G	G	G	C	C	G	G	G	A	G	G	C	C	G	G	G	G	A	A	G	G	A	A	T	T	C	C	T	T	G	G	C	C	A	A	T	T	C	C	G	G	T	T	A	A	C	C	G	G	C	C	G	G	T	T	C	C	T	T	G	G	G	G	A	A	C	C	G	G	G	G	G	G	G	G	A	A	T	T	G	G	G	G	G	G	G	G	G	G	C	C	G	G	T	T	T	T	T	T	C	C	G	G	C	C	G	G	C	C	A	A	G	G	G	G	A	A	C	C	G	G	G	G	G	G	C	C	G	G	C	C	C	T	C	C	T	T	C	C	C	C	T	T	G	G	A	A	G	G	G	G	T	T	G	G	C	C	G	G	C	C	A	A	G	G	A	A	A	A	C	C	A	A	C	C	T	T	T	T	A	A	G	G	C	C	A	A	A	A	G	G	C	C	G	G	A	A	A	A	G	G	C	C	C	C	A	A	G	G	G	G	C	C	T	T	C	C	A	A	C	C	C	C	G	G	C	C	C	C	A	A	C	C	C	C	A	A	G	G	C	C	A	A	A	A	C	C	A	A	G	G	T	T	T	T	G	G	G	G	C	C	C	C	G	G	T	T	G	G	T	T	T	T	T	T	T	T	T	T	T	T	T	T	T	T	T	T	A	A	G	G	T	T	A	A	G	G	T	T	C	C	G	G	G	G	A	A	C	C	T	T	G	G	G	G	A	A	A	A	T	T	C	C	G	G	C	C	A	A	A	A	C	C	C	C	G	G	T	T	A	A	NA	NA	C	C	G	G	A	A	G	G	A	A	C	C	A	A	T	T	C	C	G	G	T	T	A	A	C	C	T	T	A	A	G	G	C	C	A	A	NA	NA	T	T	C	C	T	T	T	T	T	T	G	G	G	G	C	C	G	G	G	G	G	G	T	T	A	A	C	C	C	C	NA	NA	T	T	T	T	C	C	G	G	C	C	A	A	A	A	A	A	C	C	C	C	T	T	T	T	T	T	C	C	G	G	C	C	G	G	G	G	G	G	G	G	G	G	G	G	G	G	C	C	G	G	G	G	C	C	C	C	C	C	T	T	T	T	C	C	A	A	C	C	C	C	G	G	A	A	C	C	C	C	C	C	G	G	A	A	T	T	C	C	C	C	C	C	G	G	C	C	C	C	T	T	A	A	G	G	C	C	G	G	G	G	A	A	A	A	T	T	A	A	G	G	G	G	T	T	C	C	T	T	A	A	C	C	A	A	T	T	C	C	C	C	C	C	C	C	G	G	G	G	T	T	C	C	A	A	G	G	T	T	A	A	G	G	C	C	A	A	T	T	T	T	A	A	T	T	G	G	C	C	A	A	G	G	A	A	C	C	A	A	T	T	T	T	G	G	C	C	G	G	G	G	A	A	G	G	A	A	A	A	C	C	C	C	T	T	C	C	G	G	A	A	T	T	T	T	G	G	A	A	G	G	G	G	G	G	T	T	G	G	C	C	A	A	G	G	T	T	T	T	T	T	C	C	G	G	T	T	T	T	C	C	C	C	C	C	T	T	T	T	G	G	A	A	T	T	T	T	C	C	T	T	C	C	C	C	C	C	T	T	C	C	C	C	A	A	C	C	G	G	A	A	A	A	C	C	A	A	T	T	A	A	G	G	T	T	T	T	T	T	A	A	T	T	T	T	A	A	C	C	A	A	A	A	G	G	G	G	G	G	A	A	G	G	A	A	T	T	C	C	T	T	A	A	G	G	C	C	A	A	C	C	A	A	C	C	G	G	C	C	C	C	A	A	T	T	A	A	A	A	A	A	C	C	T	T	C	C	A	A	T	T	T	T	A	A	T	T	C	C	G	G	A	A	T	T	G	G	C	C	C	C	T	T	C	C	A	A	G	G	T	T	T	T	C	C	T	T	G	G	G	G	A	A	G	G	G	G	G	G	G	G	G	G	G	G	T	T	C	C	A	A	C	C	C	C	T	T	A	A	G	G	T	T	T	T	A	A	G	G	A	A	C	C	A	A	A	A	T	T	T	T	G	G	G	G	A	A	T	T	G	G	T	T	A	A	A	A	C	C	T	T	G	G	A	A	C	C	C	C	T	T	G	G	C	C	A	A	A	A	C	C	G	G	C	C	C	C	T	T	A	A	C	C	C	C	G	G	A	A	C	C	A	A	T	T	A	A	A	A	C	C	G	G	T	T	T	T	G	G	T	T	A	A	C	C	C	C	G	G	G	G	T	T	T	T	C	C	T	T	A	A	G	G	T	T	A	A	A	A	C	C	G	G	C	C	T	T	A	A	C	C	T	T	A	A	T	T	A	A	A	A	T	T	T	T	G	G	C	C	G	G	T	T	C	C	G	G	T	T	C	C	T	T	G	G	T	T	C	C	A	A	C	C	G	G	G	G	G	G	G	G	NA	NA	A	A	C	C	C	C	G	G	T	T	C	C	G	G	T	T	T	T	A	A	A	A	T	T	A	A	G	G	G	G	G	G	A	A	G	G	A	A	G	G	T	T	T	T	C	C	C	C	C	C	T	T	T	T	C	C	T	T	A	A	G	G	T	T	T	T	A	A	G	G	A	A	T	T	A	A	T	T	G	G	T	T	G	G	A	A	G	G	A	A	G	G	T	T	G	G	A	A	T	T	T	T	T	T	T	T	G	G	G	G	G	G	G	G	T	T	G	G	A	A	T	T	G	G	A	A	T	T	G	G	G	G	G	G	C	C	G	G	A	A	G	G	C	C	C	C	T	T	T	T	A	A	T	T	G	G	A	A	T	T	G	G	C	C	C	C	A	A	G	G	A	A	C	C	A	A	A	A	G	G	T	T	A	A	G	G	A	A	C	C	C	C	A	A	A	A	C	C	C	C	T	T	T	T	T	T	C	C	G	G	A	A	T	C	G	G	A	A	G	G	A	A	G	G	G	G	G	G	T	T	T	T	C	C	C	C	G	G	C	C	T	T	G	G	G	G	G	G	A	A	C	C	A	A	A	A	A	A	C	C	G	G	G	G	T	T	T	T	G	G	G	G	G	G	T	T	G	G	A	A	C	C	T	T	C	C	A	A	C	C	C	C	T	T	C	C	G	G	A	A	G	G	C	C	A	A	G	G	C	C	A	A	C	C	C	C	G	G	T	T	G	G	C	C	G	G	G	G	C	C	G	G	T	T	G	G	C	C	G	G	A	A	T	T	A	A	A	A	T	T	G	G	T	T	T	T	T	T	G	G	T	T	A	A	A	A	C	C	G	G	T	T	G	G	T	T	A	A	A	A	A	A	T	T	G	G	T	T	A	A	G	G	C	C	T	T	C	C	G	G	C	C	A	A	C	C	G	G	A	A	T	T	T	T	A	A	T	T	G	G	A	A	G	G	G	G	G	G	G	G	C	C	G	G	C	C	C	C	A	A	C	C	T	T	C	C	A	A	G	G	G	G	C	C	C	C	T	T	C	C	A	A	G	G	C	C	A	A	G	G	G	G	C	C	C	C	T	T	T	T	A	A	C	C	C	C	A	A	T	T	G	G	G	G	G	G	G	G	C	C	C	C	G	G	T	T	T	T	G	G	A	A	A	A	T	T	G	G	A	A	G	G	T	T	T	T	C	C	A	A	C	C	G	G	A	A	C	C	C	C	T	T	C	C	A	A	G	G	C	C	G	G	C	C	G	G	C	C	T	T	G	G	C	C	T	T	A	A	G	G	C	C	G	G	G	G	G	G	T	T	A	A	G	G	T	T	C	C	A	A	G	G	C	C	T	T	C	C	G	G	C	C	A	A	T	T	G	G	G	G	T	T	C	C	C	C	T	T	C	C	T	T	C	C	C	C	G	G	T	T	G	G	C	C	T	T	A	A	G	G	T	T	G	G	G	G	C	C	G	G	C	C	A	A	A	A	G	G	C	C	A	A	T	T	A	A	C	C	A	A	C	C	G	G	T	T	C	C	T	T	A	A	A	A	A	A	C	C	C	C	C	C	G	G	A	A	C	C	T	T	A	A	T	T	C	C	G	G	C	C	T	T	T	T	G	G	A	A	C	C	C	C	G	G	G	G	G	G	A	A	G	G	T	T	C	C	C	C	A	A	C	C	G	G	G	G	C	C	C	C	G	G	A	A	A	A	G	G	G	G	A	A	T	T	T	T	T	T	G	G	A	A	C	C	T	T	A	A	G	G	T	T	C	C	T	T	T	T	C	C	C	C	G	G	G	G	C	C	C	C	G	G	C	C	T	T	C	C	A	A	C	C	T	T	C	C	G	G	C	C	G	G	G	G	A	A	T	T	G	G	G	G	A	A	A	A	T	T	T	T	C	C	A	A	G	G	T	T	T	T	A	A	G	G	G	G	T	T	C	C	C	C	C	C	T	T	C	C	G	G	A	A	G	G	G	G	C	C	A	A	T	T	A	A	T	T	G	G	A	A	G	G	C	C	G	G	C	C	C	C	G	G	T	T	A	A	C	C	C	C	C	C	C	C	T	T	A	A	G	G	T	T	C	C	G	G	C	C	T	T	A	A	C	C	T	T	T	T	C	C	A	A	C	C	G	G	T	T	A	A	C	C	A	A	A	A	C	C	C	C	T	T	A	A	G	G	T	T	C	C	G	G	G	G	G	G	C	C	G	G	T	T	A	A	A	A	T	T	C	C	C	C	C	C	C	C	G	G	A	A	G	G	A	A	T	T	T	T	A	A	G	G	G	G	C	C	C	C	T	T	A	A	T	T	T	T	C	C	G	G	G	G	C	C	C	C	C	C	G	G	T	T	C	C	C	C	T	T	C	C	C	C	T	T	C	C	A	A	A	A	C	C	C	C	C	C	T	T	C	C	T	T	T	T	C	C	C	C	A	A	G	G	C	C	G	G	A	A	A	A	A	A	G	G	T	T	G	G	G	G	A	A	C	C	G	G	T	T	T	T	C	C	G	G	G	G	G	G	A	A	G	G	A	A	T	T	A	A	C	C	A	A	C	C	G	G	T	T	T	T	C	C	C	C	G	G	G	G	G	G	G	G	A	A	T	T	A	A	G	G	G	G	C	C	G	G	A	A	A	A	G	G	C	C	C	C	T	T	G	G	G	G	G	G	A	A	C	C	G	G	T	T	A	A	C	C	G	G	C	C	G	G	C	C	C	C	T	T	A	A	G	G	C	C	C	C	C	C	C	C	C	C	A	A	A	A	G	G	T	T	T	T	G	G	C	C	T	T	T	T	C	C	C	C	C	C	C	C	C	C	T	T	T	T	A	A	C	C	G	G	C	C	G	G	A	A	T	T	A	A	C	C	G	G	C	C	G	G	A	A	G	G	T	T	G	G	T	T	T	T	A	A	T	T	T	T	C	C	G	G	C	C	C	C	C	C	A	A	A	A	T	T	T	T	A	A	C	C	G	G	C	C	A	A	A	A	A	A	T	T	T	T	C	C	C	C	G	G	C	C	A	A	T	T	A	A	C	C	A	A	G	G	C	C	G	G	C	C	T	T	G	G	A	A	A	A	T	T	A	A	G	G	G	G	G	G	C	C	T	T	A	A	C	C	A	A	G	G	T	T	G	G	T	T	A	A	A	A	C	C	C	C	G	G	C	C	T	T	G	G	G	G	G	G	C	C	G	G	T	T	T	T	G	G	A	A	C	C	A	A	T	T	G	G	C	C	G	G	C	C	C	C	A	A	T	T	C	C	G	G	G	G	T	T	G	G	T	T	C	C	T	T	G	G	A	A	G	G	T	T	C	C	G	G	A	A	A	A	G	G	A	A	A	A	A	A	A	A	T	T	G	G	C	C	C	C	C	C	T	T	C	C	G	G	C	C	T	T	T	T	G	G	G	G	A	A	G	G	C	C	G	G	T	T	C	C	A	A	T	T	C	C	C	C	G	G	T	T	A	A	T	T	C	C	C	C	C	C	C	C	C	C	C	C	G	G	A	A	G	G	C	C	T	T	A	A	T	T	C	C	G	G	A	A	T	T	G	G	C	C	C	C	A	A	A	A	C	C	A	A	C	C	T	T	G	G	T	T	G	G	A	A	C	C	A	A	T	T	A	A	G	G	A	A	A	A	G	G	G	G	C	C	G	G	G	G	A	A	C	C	G	G	T	T	C	C	G	G	A	A	G	G	C	C	G	G	G	G	T	T	C	C	T	T	G	G	C	C	A	A	G	G	G	G	A	A	C	C	A	A	T	T	A	A	T	T	C	C	G	G	C	C	T	T	C	C	A	A	G	G	C	C	T	T	G	G	T	T	T	T	G	G	G	G	C	C	G	G	G	G	T	T	A	A	C	C	C	C	A	A	A	A	C	C	G	G	C	C	T	T	T	T	A	A	C	C	A	A	C	C	A	A	G	G	A	A	G	G	A	A	G	G	C	C	C	C	G	G	A	A	C	C	C	C	A	A	G	G	C	C	G	G	C	C	C	C	T	T	T	T	G	G	C	C	A	A	C	C	G	G	G	G	T	T	C	C	C	C	C	C	A	A	G	G	C	C	T	T	C	C	T	T	G	G	C	C	G	G	G	G	C	C	C	C	C	C	G	G	C	C	T	T	C	C	G	G	C	C	G	G	A	A	G	G	G	G	C	C	A	A	T	T	C	C	C	C	T	T	T	T	C	C	A	A	G	G	T	T	A	A	C	C	T	T	T	T	A	A	G	G	C	C	C	C	G	G	T	T	T	T	T	T	A	A	A	A	T	T	C	C	A	A	A	A	G	G	T	T	G	G	G	G	G	G	G	G	G	G	G	G	G	G	A	A	T	T	G	G	C	C	G	G	T	T	T	T	A	A	G	G	C	C	G	G	T	T	T	T	T	T	G	G	T	T	C	C	G	G	T	T	G	G	T	T	C	C	C	C	T	T	A	A	G	G	G	G	G	G	C	C	G	G	C	C	A	A	G	G	C	C	T	T	G	G	C	C	G	G	A	A	C	C	G	G	C	C	A	A	G	G	A	A	G	G	C	C	A	A	C	C	A	A	T	T	C	C	G	G	C	C	G	G	T	T	G	G	T	T	A	A	G	G	T	T	G	G	A	A	G	G	A	A	C	C	A	A	C	C	A	A	G	G	A	A	G	G	A	A	C	C	C	C	G	G	C	C	C	C	G	G	C	C	A	A	T	T	A	A	C	C	A	A	T	T	G	G	C	C	G	G	T	T	T	T	C	C	G	G	C	C	T	T	T	T	C	C	G	G	C	C	G	G	T	T	A	A	G	G	A	A	C	C	T	T	G	G	G	G	T	T	G	G	T	T	A	A	C	C	A	A	A	A	A	A	C	C	A	A	A	A	G	G	A	A	A	G	C	C	A	A	A	A	T	T	A	A	C	C	G	G	A	A	T	T	C	C	T	T	G	G	G	G	G	G	C	C	G	G	G	G	C	C	G	G	A	A	C	C	A	A	A	A	T	T	T	T	A	A	C	C	T	T	G	G	A	A	C	C	G	G	G	G	G	G	G	G	A	A	G	G	T	T	G	G	G	G	G	G	C	C	G	G	C	C	C	C	T	T	T	T	G	G	A	A	T	T	G	G	T	T	G	G	G	G	C	C	G	G	T	T	T	T	C	C	G	G	G	G	C	C	G	G	A	A	A	A	C	C	G	G	C	C	A	A	C	C	T	T	T	T	C	C	C	C	T	T	G	G	G	G	T	T	C	C	C	C	G	G	C	C	T	T	T	T	A	A	A	A	C	C	T	T	C	C	A	A	T	T	T	T	C	C	A	A	C	C	G	G	A	A	G	G	G	G	A	A	T	T	C	C	T	T	C	C	T	T	NA	NA	T	T	A	A	A	A	G	G	G	G	G	G	T	T	T	T	G	G	G	G	A	A	T	T	G	G	G	G	G	G	A	A	G	G	G	G	G	G	T	T	G	G	C	C	T	T	G	G	C	C	G	G	C	C	T	T	A	A	C	C	C	C	G	G	G	G	T	T	G	G	T	T	T	T	T	T	C	C	G	G	T	T	C	C	T	T	NA	NA	G	G	C	C	T	T	G	G	A	A	A	A	A	A	G	G	A	A	T	T	T	T	T	T	T	T	G	G	G	G	G	G	T	T	C	C	G	G	G	G	A	A	G	G	T	T	G	G	C	C	T	T	T	T	A	A	G	G	C	C	G	G	T	T	T	T	A	A	A	A	G	G	C	C	G	G	A	A	G	G	C	C	G	G	A	A	T	T	C	C	A	A	G	G	A	A	A	A	C	C	A	A	A	A	G	G	G	G	C	C	G	G	C	C	T	T	T	T	A	A	G	G	A	A	G	G	C	C	C	C	G	G	T	T	C	C	C	C	A	A	C	C	G	G	G	G	A	A	C	C	T	T	C	C	A	A	C	C	A	A	A	A	A	A	T	T	A	A	T	T	C	C	A	A	A	A	A	A	C	C	T	T	A	A	C	C	T	T	A	A	C	C	T	T	A	A	C	C	C	C	G	G	G	G	G	G	T	T	C	C	C	C	G	G	T	T	C	C	T	T	C	C	C	C	C	C	G	G	G	G	A	A	T	T	C	C	C	C	C	C	C	C	T	T	T	T	C	C	A	A	C	C	G	G	A	A	T	T	T	T	A	A	T	T	C	C	C	C	C	C	G	G	A	A	G	G	T	T	A	A	T	T	T	T	C	C	A	A	C	C	A	A	C	C	A	A	C	C	G	G	C	C	C	C	C	C	C	C	G	G	C	C	A	A	C	C	C	C	C	C	C	C	G	G	C	C	G	G	G	G	C	C	T	T	C	C	T	T	G	G	G	G	T	T	C	C	T	T	T	T	T	T	A	A	T	T	A	A	T	T	A	A	T	T	C	C	A	A	A	A	A	A	T	T	A	A	C	C	C	C	T	T	G	G	G	G	T	T	A	A	T	T	T	T	G	G	G	G	T	T	T	T	C	C	G	G	C	C	G	G	T	T	A	A	G	G	C	C	C	C	C	C	T	T	A	A	G	G	T	T	G	G	A	A	T	T	T	T	A	A	G	G	A	A	A	A	A	A	C	C	T	T	A	A	G	G	A	A	G	G	C	C	A	A	A	A	A	A	C	C	A	A	C	C	A	A	G	G	T	T	C	C	A	A	T	T	G	G	A	A	A	A	A	A	G	G	T	T	T	T	C	C	C	C	G	G	T	T	T	T	C	C	C	C	A	A	T	T	A	A	G	G	C	C	G	G	G	G	T	T	C	C	T	T	A	A	G	G	A	A	C	C	T	T	T	T	C	C	T	T	A	A	C	C	T	T	T	T	T	T	C	C	C	C	G	G	G	G	A	A	G	G	A	A	C	C	G	G	C	C	G	G	G	G	A	A	G	G	A	A	G	G	C	C	T	T	T	T	A	A	C	C	T	T	C	C	C	C	G	G	G	G	T	T	A	A	G	G	T	T	C	C	T	T	G	G	G	G	C	C	A	A	G	G	T	T	T	T	G	G	C	C	C	C	C	C	G	G	A	A	C	C	A	A	G	G	T	T	C	C	C	C	G	G	A	A	A	A	G	G	G	G	A	A	G	G	A	A	T	T	T	T	C	C	C	C	C	C	A	A	C	C	C	C	T	T	T	T	T	T	G	G	T	T	T	T	A	A	T	T	A	A	A	A	G	G	T	T	C	C	C	C	G	G	C	C	A	A	G	G	G	G	C	C	A	A	A	A	C	C	A	A	G	G	G	G	A	A	G	G	C	C	T	T	G	G	T	T	C	C	C	C	A	A	C	C	T	T	C	C	C	C	A	A	G	G	C	C	A	A	G	G	T	T	G	G	G	G	G	G	C	C	T	T	T	T	A	A	A	A	G	G	T	T	T	T	A	A	G	G	A	A	T	T	T	T	G	G	G	G	C	C	T	T	C	C	T	T	G	G	A	A	C	C	G	G	G	G	C	C	G	G	A	A	G	G	C	C	C	C	T	T	T	T	G	G	T	T	C	C	T	T	G	G	A	A	G	G	A	A	T	T	C	C	A	A	T	T	G	G	G	G	C	C	T	T	G	G	T	T	A	A	A	A	A	A	T	T	G	G	T	T	C	C	T	T	A	A	T	T	T	T	A	A	G	G	T	T	A	A	A	A	T	T	C	C	A	A	G	G	C	C	T	T	T	T	C	C	C	C	G	G	A	A	G	G	T	T	C	C	T	T	C	C	G	G	A	A	C	C	G	G	G	G	C	C	A	A	T	T	C	C	G	G	A	A	A	A	G	G	G	G	C	C	G	G	C	C	A	A	C	C	A	A	G	G	A	A	G	G	C	C	G	G	G	G	A	A	T	T	C	C	C	C	T	T	G	G	T	T	T	T	G	G	A	A	T	T	T	T	A	A	C	C	A	A	A	A	A	A	G	G	T	T	C	C	G	G	G	G	C	C	C	C	A	A	G	G	A	A	G	G	T	T	C	C	A	A	T	T	G	G	A	A	A	A	A	A	T	T	G	G	C	C	C	C	A	A	G	G	A	A	C	C	T	T	G	G	A	A	T	T	A	A	C	C	T	T	A	A	A	A	C	C	G	G	A	A	G	G	T	T	G	G	G	G	A	A	G	G	C	C	G	G	A	A	G	G	G	G	C	C	A	A	G	G	C	C	A	A	G	G	G	G	C	C	T	T	G	G	G	G	G	G	T	T	T	T	T	T	A	A	A	A	C	C	A	A	C	C	T	T	C	C	G	G	G	G	T	T	A	A	A	A	C	C	A	A	C	C	C	C	A	A	G	G	C	C	G	G	G	G	G	G	C	C	T	T	T	T	C	C	T	T	C	C	T	T	A	A	A	A	C	C	T	T	A	A	C	C	T	T	C	C	C	C	C	C	G	G	G	G	G	G	G	G	G	G	A	A	G	G	G	G	A	A	G	G	T	T	T	T	T	T	C	C	G	G	A	A	G	G	G	G	G	G	G	G	A	A	G	G	A	A	A	A	C	C	C	C	G	G	G	G	C	C	G	G	G	G	C	C	T	T	G	G	C	C	A	A	A	A	A	A	T	T	A	A	C	C	G	G	A	A	C	C	T	T	A	A	A	A	A	A	A	A	T	T	T	T	A	A	T	T	T	T	T	T	A	A	G	G	A	A	A	A	A	A	T	T	C	C	C	C	C	C	A	A	G	G	C	C	A	A	C	C	A	A	A	A	T	T	G	G	G	G	G	G	G	G	C	C	G	G	G	G	T	T	T	T	A	A	G	G	T	T	C	C	C	C	C	C	G	G	C	C	T	T	C	C	T	T	T	T	C	C	G	G	T	T	C	C	T	T	T	T	G	G	G	G	T	T	T	T	T	T	C	C	A	A	C	C	A	A	T	T	T	T	G	G	C	C	T	T	A	A	C	C	A	A	G	G	T	T	T	T	G	G	G	G	G	G	A	A	T	T	T	T	C	C	C	C	T	T	A	A	A	A	C	C	C	C	G	G	C	C	A	A	A	A	A	A	G	G	C	C	A	A	A	A	A	A	T	T	T	T	T	T	T	T	T	T	T	T	A	A	G	G	T	T	A	A	A	A	G	G	A	A	T	T	C	C	T	T	T	T	C	C	C	C	A	A	G	G	A	A	A	A	A	A	T	T	A	A	G	G	A	A	A	A	A	A	A	A	C	C	C	C	C	C	G	G	G	G	C	C	C	C	G	G	T	T	T	T	A	A	C	C	T	T	G	G	A	A	A	A	A	A	A	A	A	A	T	T	A	A	G	G	C	C	A	A	G	G	G	G	A	A	T	T	G	G	G	G	C	C	A	A	C	C	C	C	C	C	G	G	C	C	T	T	G	G	A	A	A	A	G	G	C	C	C	C	G	G	A	A	G	G	A	A	A	A	C	C	T	T	T	T	C	C	G	G	C	C	T	T	T	T	T	T	G	G	G	G	A	A	A	A	T	T	T	T	A	A	T	T	T	T	A	A	G	G	G	G	A	A	T	T	T	T	A	A	G	G	T	T	C	C	C	C	A	A	T	T	A	A	A	A	C	C	G	G	C	C	T	T	C	C	A	A	C	C	C	C	C	C	A	A	A	A	T	T	C	C	C	C	C	C	C	C	G	G	A	A	T	T	C	C	C	C	G	G	T	T	G	G	T	T	G	G	C	C	T	T	A	A	C	C	A	A	T	T	C	C	G	G	G	G	A	A	C	C	T	T	T	T	T	T	G	G	T	T	C	C	G	G	C	C	A	A	C	C	A	A	A	A	A	A	A	A	T	T	T	T	G	G	G	G	A	A	C	C	T	T	A	A	G	G	T	T	T	T	C	C	A	A	A	A	G	G	A	A	T	T	T	T	A	A	G	G	A	A	T	T	T	T	G	G	C	C	C	C	T	T	G	G	G	G	A	A	C	C	G	G	T	T	C	C	C	C	G	G	G	G	G	G	T	T	C	C	C	C	G	G	C	C	T	T	G	G	G	G	G	G	T	T	A	A	T	T	T	T	G	G	A	A	T	T	A	A	G	G	C	C	G	G	A	A	T	T	T	T	G	G	T	T	T	T	A	A	T	T	G	G	G	G	G	G	T	T	G	G	T	T	G	G	A	A	A	A	T	T	A	A	C	C	A	A	A	A	G	G	G	G	C	C	C	C	G	G	A	A	T	T	T	T	G	G	G	G	G	G	G	G	A	A	C	C	G	G	T	T	A	A	C	C	G	G	T	T	A	A	A	A	C	C	C	C	A	A	G	G	C	C	T	T	A	A	A	A	T	T	A	A	C	C	A	A	C	C	A	A	C	C	C	C	T	T	G	G	C	C	C	C	G	G	A	A	T	T	A	A	A	A	C	C	T	T	G	G	T	T	G	G	A	A	A	A	T	T	A	A	T	T	A	A	C	C	G	G	C	C	T	T	T	T	C	C	C	C	T	T	A	A	A	A	C	C	G	G	C	C	C	C	C	C	C	C	G	G	A	A	G	G	C	C	G	G	T	T	A	A	T	T	C	C	C	C	C	C	G	G	G	G	A	A	A	A	A	A	G	G	C	C	G	G	C	C	G	G	A	A	T	T	C	C	C	C	A	A	G	G	A	A	G	G	C	C	C	C	G	G	G	G	A	A	C	C	T	T	T	T	A	A	C	C	C	C	T	T	NA	NA	A	A	C	C	A	A	A	A	A	A	A	A	A	A	T	T	C	C	G	G	G	G	NA	NA	G	G	C	C	T	T	C	C	C	C	A	A	T	T	G	G	A	A	T	T	A	A	C	C	A	A	G	G	G	G	A	A	G	G	G	G	T	T	A	G	T	T	C	C	G	A	A	C	G	T	C	A	G	A	G	A	T	T	G	A	A	G	T	T	G	G	G	G	C	T	C	G	G	A	A	A	C	T	T	T	G	C	A	G	G	G	A	A	T	C	T	C	A	A	G	G	T	T	A	G	G	A	T	G	T	T	T	T	T	T	A	A	G	G	G	A	T	C	C	T	G	G	C	T	T	T	NA	NA	NA	NA	T	T	G	G	G	G	A	A	G	G	A	G	C	T	C	C	C	C	T	A	G	A	C	C	G	G	G	G	C	T	A	G	C	C	A	G	G	G	G	A	G	A	G	A	A	G	C	C	C	T	G	G	C	T	NA	NA	T	C	A	A	C	T	C	T	A	G	C	C	G	A	A	A	C	A	C	T	A	G	T	C	G	G	C	C	A	G	A	C	A	C	G	G	T	C	G	G	C	T	G	T	C	C	A	G	G	G	G	C	T	T	G	A	C	C	G	T	T	G	C	C	C	C	T	T	G	G	T	C	A	C	C	T	G	G	G	A	A	G	A	A	T	T	A	T	G	G	T	T	C	T	C	C	C	A	T	C	A	G	G	A	G	A	G	A	C	C	T	T	A	G	T	A	A	A	C	G	T	C	G	G	G	G	C	T	A	G	C	T	C	T	G	A	T	T	NA	NA	T	C	T	T	A	C	C	T	C	T	C	C	G	C	G	A	NA	NA	NA	NA	A	G	T	T	G	T	T	C	G	G	T	C	C	T	A	G	A	G	C	C	A	C	G	G	C	T	C	C	T	C	G	A	C	T	NA	NA	C	T	C	C	T	T	A	G	T	T	T	T	T	A	T	T	A	G	NA	NA	C	T	T	C	A	G	C	C	C	C	C	T	T	C	G	A	A	A	G	G	G	G	T	C	T	G	C	C	T	G	A	G	C	C	A	A	G	T	G	G	T	C	G	G	C	T	G	A	NA	NA	T	T	C	C	C	C	G	G	C	C	A	G	C	C	T	C	T	T	T	T	C	A	C	C	A	C	A	G	A	G	A	G	NA	NA	C	C	G	T	T	T	C	C	T	C	A	A	G	A	C	C	G	G	A	A	G	G	A	A	A	G	C	C	C	C	A	A	A	A	G	G	G	G	C	C	G	C	T	C	C	T	A	A	G	T	A	A	C	C	G	G	C	T	C	C	T	T	C	C	C	C	A	G	C	C	G	A	G	G	G	G	G	G	G	G	C	C	G	G	A	G	T	T	G	G	A	A	T	T	G	G	C	T	G	G	C	C	C	C	T	T	C	C	T	T	T	T	G	G	T	T	G	G	T	T	C	C	A	A	G	G	C	T	G	G	G	G	G	G	C	C	T	A	T	T	G	G	C	C	C	C	T	T	C	C	T	T	A	A	A	A	C	C	G	G	A	C	G	G	C	C	A	A	G	G	A	G	T	T	A	A	C	C	G	C	G	T	T	T	C	C	C	C	A	A	G	G	T	G	A	A	G	C	C	C	A	G	G	G	C	C	G	G	C	C	A	A	C	C	C	C	T	T	T	T	C	C	A	A	C	T	C	C	G	A	A	G	A	G	A	A	T	T	G	G	T	T	G	G	G	G	T	T	C	C	G	G	T	T	A	A	G	G	C	T	C	G	T	T	T	T	G	G	G	T	G	G	NA	NA	C	C	A	A	T	C	T	T	T	T	T	T	A	A	A	A	A	A	T	T	T	T	T	T	NA	NA	G	G	T	C	C	C	T	A	C	C	C	T	A	A	C	T	C	C	C	T	A	G	A	G	T	G	G	G	C	T	A	A	NA	NA	NA	NA	NA	NA	NA	NA	T	A	A	G	G	A	T	T	T	T	T	T	T	C	G	A	G	G	G	G	T	T	T	G	G	G	C	T	G	G	T	C	A	G	C	T	C	C	C	T	C	A	T	C	A	A	T	T	C	T	A	G	C	T	G	T	G	G	G	G	G	G	G	G	NA	NA	NA	NA	T	C	C	A	G	A	C	A	C	C	G	G	A	A	A	A	NA	NA	G	G	G	A	A	G	G	G	C	C	G	A	C	T	T	C	T	G	G	A	C	G	C	C	T	T	G	G	C	C	G	A	C	T	C	T	A	G	A	A	A	A	T	T	T	T	C	C	A	A	C	C	G	A	T	C	G	G	G	A	T	T	T	C	T	T	C	G	G	G	T	T	NA	NA	C	C	NA	NA	A	G	A	A	NA	NA	A	G	T	T	C	C	A	G	C	C	C	C	C	A	C	C	T	C	T	T	NA	NA	T	C	G	G	A	G	C	C	T	C	A	G	G	A	G	G	A	A	A	A	A	C	G	A	A	A	A	G	T	T	A	T	C	C	C	T	A	G	T	T	T	T	T	C	C	C	G	G	G	A	A	C	C	A	T	C	C	A	C	C	C	C	T	T	A	G	T	A	NA	NA	T	C	G	T	A	T	T	A	NA	NA	C	C	A	G	A	G	G	G	A	T	T	C	C	T	T	T	A	G	A	G	A	C	G	G	T	C	NA	NA	G	G	T	T	T	T	G	A	NA	NA	C	C	T	T	T	A	C	C	C	T	G	G	C	T	NA	NA	G	C	C	A	C	T	G	A	A	C	C	C	T	C	NA	NA	A	A	G	T	A	A	A	G	A	G	G	G	C	T	G	G	T	C	T	T	A	G	A	A	G	G	T	C	T	T	T	C	T	A	A	C	T	T	G	A	G	G	T	T	G	G	T	C	T	C	T	C	C	T	C	T	C	G	G	A	C	C	T	C	T	T	A	A	A	A	C	T	A	A	C	C	A	G	C	C	NA	NA	G	A	T	T	T	C	A	A	A	G	C	A	A	G	C	T	C	T	T	T	T	G	A	A	A	A	C	C	G	G	A	G	A	A	A	A	G	A	T	C	A	C	A	A	NA	NA	T	A	G	A	C	T	C	C	C	C	T	T	A	G	C	C	C	G	A	A	A	G	A	G	C	C	C	C	C	C	A	C	T	G	C	A	C	T	C	T	C	C	A	C	G	G	G	G	C	C	C	T	C	G	C	C	C	C	NA	NA	G	T	G	A	A	G	C	A	A	G	A	G	C	C	T	A	T	C	NA	NA	C	C	G	G	A	A	C	C	G	A	G	G	NA	NA	G	A	A	G	G	G	A	G	G	C	T	C	C	C	C	T	C	C	A	G	NA	NA	T	C	T	T	T	C	T	C	G	A	C	C	G	A	G	C	G	A	G	G	NA	NA	C	C	T	C	A	T	T	A	C	T	T	C	C	C	T	T	C	C	T	C	A	G	T	G	A	G	T	G	T	C	C	C	A	G	C	C	T	G	G	A	A	A	C	T	T	G	T	C	A	G	A	A	C	A	C	C	C	C	A	T	A	G	T	C	A	G	A	T	C	A	C	T	A	G	T	C	T	C	C	C	C	T	A	T	G	G	C	C	A	A	NA	NA	A	A	G	A	C	C	G	A	C	C	T	T	T	C	G	A	A	G	NA	NA	T	T	C	C	A	A	C	T	C	A	A	G	T	C	C	C	T	T	G	G	T	C	A	A	C	C	G	A	C	T	T	G	G	G	T	T	NA	NA	C	T	G	A	G	G	C	C	NA	NA	C	T	C	T	A	A	G	G	T	T	T	C	T	A	G	A	T	T	G	G	T	T	C	T	A	A	A	A	G	G	A	T	G	G	NA	NA	T	C	C	T	C	C	G	G	A	A	T	T	C	T	A	G	G	G	C	T	C	T	A	A	G	G	A	G	T	G	G	G	G	C	T	G	C	T	C	T	A	T	C	T	A	G	C	C	G	A	T	C	A	A	A	A	C	C	G	G	G	G	A	A	T	T	G	G	G	G	A	A	G	T	T	C	A	A	C	C	C	C	G	G	A	A	T	G	C	C	T	T	C	C	A	A	T	T	G	G	T	C	C	C	T	T	A	A	A	A	C	C	T	T	A	A	G	G	G	G	T	C	A	G	T	T	G	T	A	A	A	A	G	G	A	A	A	A	C	C	G	G	A	A	G	G	A	G	C	C	G	G	C	C	T	T	C	C	A	A	G	G	C	C	C	C	G	G	G	G	C	C	G	G	A	A	A	A	C	C	T	T	G	G	G	T	T	T	C	C	A	A	T	T	A	A	T	T	A	A	G	G	T	T	G	G	A	A	T	C	T	T	A	A	G	G	C	C	T	T	C	C	A	A	G	G	T	T	T	T	A	A	C	T	A	A	C	C	T	T	T	T	A	A	G	G	C	C	G	G	A	A	G	A	G	G	C	C	G	G	G	G	T	C	C	C	C	C	C	C	C	C	G	G	C	C	G	G	G	G	T	G	C	C	G	G	G	G	A	A	C	C	G	G	A	A	T	T	G	G	T	A	G	G	T	C	G	G	T	T	G	G	A	A	C	C	G	G	C	C	C	C	A	A	T	T	C	C	T	C	C	G	G	G	G	G	A	A	T	C	A	A	C	C	A	G	A	G	T	C	G	G	C	A	G	G	G	G	T	G	G	A	A	A	G	A	T	A	G	G	G	G	T	C	G	A	A	G	G	T	G	G	NA	NA	T	G	G	A	T	T	A	A	G	A	T	C	C	C	A	G	G	A	G	G	C	A	C	T	T	C	G	T	G	G	A	A	C	T	C	G	T	C	A	G	G	C	G	G	C	C	A	C	G	G	G	C	G	A	A	T	C	T	C	C	T	C	G	G	A	G	NA	NA	A	T	C	T	T	C	A	G	C	T	C	C	T	C	T	C	T	G	NA	NA	C	C	A	G	C	C	T	T	G	G	T	T	A	A	T	G	C	T	G	A	A	G	A	A	T	C	C	C	C	T	C	C	C	G	A	G	NA	NA	G	G	C	C	A	G	A	G	G	G	T	C	T	C	C	C	G	A	C	C	T	C	A	G	A	A	G	G	NA	NA	T	C	A	G	T	C	A	A	T	C	T	C	G	A	T	C	A	C	T	C	C	C	C	C	A	A	G	T	T	C	A	G	T	T	G	G	A	T	G	G	A	A	G	G	A	G	C	T	A	G	A	C	G	G	A	G	G	G	T	T	T	T	G	G	A	G	T	T	C	C	C	C	G	G	C	T	C	C	G	G	G	A	NA	NA	G	G	T	T	G	G	A	A	G	G	A	G	T	C	C	C	T	T	T	T	NA	NA	G	G	G	G	A	G	G	G	G	G	G	G	A	A	NA	NA	A	A	NA	NA	G	G	T	C	NA	NA	A	C	NA	NA	G	A	C	A	T	C	A	G	G	G	C	C	C	C	G	A	C	C	C	C	C	T	C	C	G	G	G	A	G	G	G	G	G	G	T	C	G	T	C	C	C	C	A	A	T	G	A	C	C	T	G	G	G	G	T	T	C	C	T	C	A	G	T	C	C	C	C	C	A	C	T	T	C	G	T	T	T	C	C	C	T	T	T	C	C	T	C	T	C	T	T	G	A	G	T	T	A	A	A	G	T	G	G	A	T	C	G	A	T	A	C	C	A	G	C	A	G	G	NA	NA	C	A	C	C	C	C	T	C	T	C	G	G	G	G	NA	NA	A	A	NA	NA	G	G	T	C	G	G	G	G	C	T	T	C	T	C	T	A	G	A	G	G	G	G	A	A	C	C	G	G	T	C	C	C	G	A	T	C	G	G	G	G	NA	NA	C	C	C	T	G	A	T	C	G	G	A	G	A	C	G	C	G	G	C	C	T	T	G	G	G	G	G	C	A	G	T	C	G	G	T	C	T	G	T	T	NA	NA	A	A	C	T	A	A	C	C	T	G	C	T	G	G	A	G	A	G	T	C	A	A	A	A	G	A	G	A	G	G	G	T	A	A	G	G	T	A	T	C	G	T	T	A	G	A	NA	NA	C	C	G	G	G	A	C	C	C	C	G	G	G	G	C	C	T	T	C	C	G	C	G	A	C	C	G	T	C	C	T	C	G	A	G	G	A	G	T	T	C	T	T	T	T	T	G	G	C	C	A	G	T	T	C	T	C	C	G	A	G	T	A	A	A	A	G	A	T	T	C	T	A	G	T	C	G	G	G	G	G	G	A	A	C	G	G	G	C	A	A	A	A	G	C	T	T	T	C	C	G	G	T	C	A	A	C	C	T	T	A	A	T	C	T	T	NA	NA	G	G	T	A	T	T	A	C	G	G	C	C	G	G	G	G	A	G	C	C	G	G	A	G	C	A	C	C	T	C	C	C	C	C	C	C	T	T	C	T	G	G	A	G	G	A	A	T	A	G	G	G	A	C	A	G	T	C	A	A	T	C	A	A	A	A	T	C	C	C	A	G	A	G	NA	NA	NA	NA	A	G	T	A	C	C	T	C	A	G	G	T	C	C	NA	NA	A	C	A	A	C	C	G	A	A	A	G	G	A	A	T	C	T	C	A	A	T	T	A	A	C	T	A	A	C	C	G	G	C	C	T	T	T	C	T	C	A	T	C	C	C	G	A	G	G	A	C	G	G	T	A	G	C	T	T	C	T	C	T	T	G	A	T	T	T	C	C	C	T	C	A	C	T	T	A	C	A	A	A	G	T	C	G	A	A	T	G	G	A	C	G	A	A	G	C	C	G	G	A	G	NA	NA	C	C	C	C	G	T	C	C	NA	NA	A	G	C	C	C	C	NA	NA	C	T	T	T	G	A	G	G	T	G	C	A	T	T	G	A	T	A	T	T	C	T	C	C	G	A	C	C	A	A	G	G	G	G	T	T	T	T	G	G	G	G	G	G	G	G	T	C	A	A	C	C	A	A	G	A	C	C	NA	NA	A	G	T	T	C	C	C	C	T	T	T	T	C	C	T	T	A	A	T	T	C	C	C	C	C	C	A	G	A	A	G	G	G	G	A	A	A	G	G	G	G	A	C	T	A	A	A	A	C	C	C	C	A	A	G	G	T	T	G	G	G	G	A	A	G	G	G	G	T	T	A	A	C	C	C	C	G	A	G	G	C	C	A	C	G	T	C	C	T	T	A	A	G	G	G	G	A	G	G	G	C	C	A	G	C	T	G	G	C	C	G	G	G	G	C	C	A	G	T	T	C	T	C	T	T	C	G	A	A	A	C	T	T	T	A	C	A	G	NA	NA	A	G	G	A	G	G	G	G	T	C	G	A	G	G	A	A	G	A	C	C	G	G	A	G	C	C	T	T	NA	NA	C	C	C	C	G	A	A	T	T	C	T	C	C	C	G	G	G	G	A	A	C	C	NA	NA	T	T	G	G	C	C	A	A	C	T	NA	NA	NA	NA	C	C	C	T	C	T	G	G	G	A	G	A	C	C	A	T	A	C	T	T	G	G	T	T	A	A	G	G	C	C	G	G	C	C	C	C	T	T	G	G	C	C	T	T	G	G	T	T	T	T	G	G	C	C	C	C	T	T	T	T	C	C	A	A	G	G	G	G	T	T	C	C	T	T	T	T	A	A	A	A	C	C	C	C	A	A	C	C	C	C	A	A	C	C	C	C	T	T	A	A	C	C	A	A	C	C	C	C	C	G	C	C	T	T	C	C	A	A	C	C	G	G	G	G	A	A	T	T	C	C	C	C	T	T	T	T	A	A	C	C	C	C	G	G	A	A	G	G	G	G	T	C	T	C	G	G	A	G	C	C	NA	NA	C	C	G	A	T	T	T	T	G	G	A	A	C	C	T	T	A	A	C	C	T	T	G	G	C	C	T	T	C	C	A	A	C	C	A	A	T	T	C	C	T	T	A	A	T	T	G	G	G	G	T	T	C	C	C	C	G	G	C	G	G	A	NA	NA	G	A	A	A	A	G	G	G	T	T	C	C	T	T	C	C	A	A	C	T	C	T	C	T	C	C	C	C	T	C	A	A	G	G	G	A	C	C	C	T	C	C	T	T	A	A	T	T	T	T	G	C	G	A	A	A	T	T	A	A	G	A	A	A	C	C	A	G	T	T	A	A	A	A	T	T	A	A	A	A	C	C	A	A	A	A	A	A	G	G	C	T	T	T	A	G	A	G	T	G	G	G	G	G	A	G	C	C	C	C	NA	NA	T	C	C	C	T	C	C	G	C	C	C	C	A	A	C	C	T	T	A	A	C	C	C	C	A	A	C	C	T	T	T	T	G	G	C	C	A	A	G	G	A	A	G	G	G	G	C	A	T	T	A	G	C	T	A	G	G	G	T	T	G	A	C	C	C	C	C	C	T	T	A	A	G	G	C	C	A	A	A	A	T	T	G	G	C	C	T	T	G	G	T	T	A	A	G	G	A	A	A	A	C	C	T	T	A	A	T	T	G	G	G	G	A	A	T	C	G	A	G	G	T	T	T	T	A	G	G	G	G	G	G	A	G	C	C	C	C	C	C	C	C	C	A	A	G	G	G	T	C	C	G	G	A	G	G	G	T	T	T	T	A	A	A	A	G	G	A	A	G	G	C	C	A	A	A	A	C	C	C	C	G	G	G	G	A	A	C	C	A	A	T	T	C	C	C	C	C	C	G	G	C	C	A	A	G	G	C	C	A	A	G	G	C	C	A	A	T	T	T	T	C	C	A	A	G	G	T	T	G	G	C	C	C	C	C	C	T	T	C	C	C	C	C	C	A	A	C	C	T	T	T	T	T	T	A	A	C	C	G	G	T	T	C	C	T	T	T	T	G	G	A	A	G	G	C	C	G	G	T	T	A	A	A	A	G	G	G	G	G	G	C	C	G	G	T	T	T	T	G	G	T	T	G	G	G	G	G	G	T	T	C	C	T	T	C	C	G	G	A	A	C	C	T	T	T	T	T	T	G	G	T	T	G	G	C	C	T	T	T	T	A	A	C	C	C	C	G	G	T	T	C	C	C	C	T	T	G	G	T	T	A	A	G	G	C	C	G	G	G	G	G	G	A	A	C	C	C	C	G	G	T	T	G	G	A	A	G	A	G	C	G	T	T	C	T	T	C	T	C	T	G	G	C	C	C	C	G	A	A	A	T	C	A	G	C	C	A	G	G	A	A	G	C	C	C	T	T	T	G	A	C	T	G	G	NA	NA	C	C	T	T	C	C	T	A	T	G	A	C	C	A	T	T	T	C	C	T	G	G	T	T	G	G	G	G	G	G	G	G	C	C	T	C	T	C	G	G	T	T	A	G	G	G	G	G	T	T	T	C	NA	NA	C	C	G	T	G	A	T	T	C	T	T	T	A	A	C	A	T	T	A	A	T	G	NA	NA	T	T	C	C	G	A	A	A	C	C	T	T	A	A	C	G	T	T	G	A	C	C	C	C	C	C	A	A	G	A	C	C	C	T	T	T	A	A	T	T	G	G	C	C	C	A	T	T	T	T	C	C	G	A	T	C	NA	NA	C	T	A	A	C	T	C	T	T	T	A	A	G	A	G	G	A	A	C	C	C	C	A	A	G	A	C	C	T	T	C	C	A	T	G	G	C	T	G	G	NA	NA	T	C	A	C	A	T	C	C	C	C	C	C	C	C	A	G	C	C	C	A	G	G	A	C	C	A	A	G	T	A	C	C	T	T	A	G	A	G	T	T	T	T	A	A	C	C	T	T	A	A	G	G	T	T	T	C	G	G	T	T	T	G	T	C	T	T	C	C	T	T	C	T	C	C	G	G	T	T	C	C	G	A	T	T	C	C	C	C	T	T	T	T	G	G	A	A	T	T	C	C	G	A	G	G	G	G	A	A	NA	NA	NA	NA	G	G	G	G	C	C	C	C	G	G	C	C	A	A	T	T	A	A	A	A	C	C	T	T	C	C	T	T	T	T	G	G	A	A	G	G	C	C	C	C	A	A	T	T	T	T	C	C	T	T	C	C	A	A	A	A	C	C	G	G	T	T	G	G	T	T	T	T	G	G	T	T	C	C	T	T	C	C	G	G	T	T	C	C	C	C	C	C	T	T	C	C	G	G	A	A	G	G	G	G	G	G	G	G	T	T	G	G	A	A	C	C	C	C	G	G	A	A	G	G	G	G	A	A	G	G	G	A	T	T	G	G	A	A	A	A	T	T	A	C	G	G	T	T	G	G	A	A	G	G	G	G	T	T	C	C	A	T	A	A	T	A	A	A	C	G	C	C	A	A	G	G	G	G	C	T	C	C	A	A	A	A	G	G	A	A	G	G	C	C	G	G	A	A	A	A	C	C	A	A	A	A	G	G	C	C	C	C	A	A	T	T	A	A	G	G	G	G	G	G	T	T	A	A	A	A	G	G	A	A	T	T	G	G	T	T	G	G	C	C	T	T	A	A	G	G	T	T	T	C	G	G	A	A	C	C	C	C	C	C	A	A	G	G	A	A	A	A	G	G	C	T	G	G	T	C	G	G	C	C	A	A	A	G	G	A	G	G	C	T	C	C	T	T	T	T	G	A	A	A	T	T	T	T	A	A	A	A	C	C	T	T	T	T	C	C	C	C	G	G	A	A	C	C	C	C	A	A	A	A	C	C	G	G	T	T	C	C	G	G	C	C	G	G	T	T	C	C	A	A	T	T	T	T	G	G	G	G	C	C	G	G	T	C	C	T	G	G	C	C	C	C	A	C	C	C	G	G	G	G	G	G	C	C	A	A	A	A	T	T	A	A	G	G	G	G	T	T	T	T	C	C	C	C	G	G	T	T	T	A	C	T	G	G	G	G	A	A	G	G	A	A	T	T	G	A	C	C	T	T	A	G	A	A	G	G	G	G	A	A	G	G	T	T	C	C	C	C	T	T	T	T	A	A	G	G	A	A	T	T	C	C	T	T	G	G	NA	NA	C	C	T	T	C	C	T	T	C	C	NA	NA	C	T	C	C	NA	NA	C	G	T	C	C	T	C	C	T	T	G	A	T	C	C	T	T	T	T	T	T	C	C	T	C	C	T	C	T	C	T	G	G	A	T	T	A	G	G	T	A	A	T	T	A	G	A	A	A	A	T	T	G	G	G	G	G	G	T	T	C	C	T	T	A	A	C	C	A	A	A	A	G	G	C	C	A	A	A	A	G	G	T	T	A	A	T	T	T	T	C	C	T	G	T	T	G	A	T	T	A	A	C	C	A	A	T	T	C	C	C	C	G	G	T	T	A	A	A	A	A	A	T	T	A	A	A	A	G	G	A	A	G	G	C	C	T	T	G	G	C	T	G	A	C	C	C	C	T	T	G	G	T	T	NA	NA	C	C	T	T	C	C	A	G	T	G	A	A	T	T	C	C	G	T	A	A	C	C	T	T	A	G	C	T	G	A	C	G	G	G	A	A	G	G	A	G	G	A	T	T	T	T	C	C	A	G	C	C	C	T	C	G	C	T	NA	NA	C	C	G	A	G	G	T	T	A	A	G	G	C	C	C	C	T	T	C	C	NA	NA	T	T	T	T	A	A	G	G	T	T	T	T	G	G	C	C	T	T	C	C	C	C	G	G	A	A	G	G	C	C	G	A	C	T	A	A	C	C	C	T	G	G	T	T	T	C	G	G	G	G	A	A	G	G	T	C	T	T	T	T	G	A	C	T	G	G	T	T	A	A	C	C	C	C	C	A	G	G	G	G	T	C	C	C	G	A	T	T	A	G	NA	NA	A	A	G	G	T	T	G	G	A	A	T	T	G	G	A	A	T	T	T	T	T	T	A	A	A	G	T	G	G	T	T	C	G	A	G	A	G	A	G	G	A	A	G	A	C	C	A	A	G	A	C	C	C	T	A	G	T	A	A	A	A	A	C	C	T	T	C	C	C	C	G	G	C	C	A	A	G	G	G	G	T	T	T	T	G	G	A	A	G	G	C	C	A	A	G	G	C	C	C	C	T	T	G	G	G	G	T	T	C	C	G	G	T	T	T	T	C	C	C	C	G	G	C	C	A	A	T	T	C	C	C	C	C	C	C	C	C	C	C	C	G	G	T	T	T	T	G	G	T	T	C	C	G	G	G	G	A	A	G	G	T	T	C	C	A	A	G	G	C	C	G	G	G	G	C	C	G	G	C	C	T	T	A	A	G	G	C	C	C	C	C	C	G	G	T	T	A	A	C	C	C	C	C	C	A	A	G	G	A	A	A	A	G	G	G	G	G	G	G	G	A	A	T	T	G	G	G	G	T	T	C	C	A	A	G	G	G	G	C	C	T	T	T	T	C	C	C	C	G	G	A	A	T	T	G	G	C	C	C	C	C	C	C	C	T	T	A	A	C	C	C	C	A	A	C	C	G	G	T	T	T	T	G	T	G	G	C	C	C	C	A	A	G	G	C	C	A	A	C	C	A	A	G	G	C	C	A	A	T	T	T	T	A	A	C	C	T	T	A	A	NA	NA	C	C	C	C	C	C	C	C	C	C	A	A	C	C	T	T	C	C	C	C	G	G	A	A	G	G	C	C	C	C	G	G	C	C	C	C	G	G	A	A	A	A	C	C	C	C	C	C	C	C	C	C	G	G	G	G	G	G	T	T	C	C	T	T	T	T	A	A	T	T	A	A	C	C	G	G	G	G	C	C	G	G	C	C	C	C	C	C	T	T	C	C	T	T	G	G	A	A	T	T	C	C	T	T	C	C	G	G	T	T	C	C	C	C	A	A	A	A	C	C	G	G	T	T	G	G	T	T	C	C	G	G	G	G	C	C	A	A	A	A	G	G	G	G	G	G	T	T	G	G	G	G	G	G	A	A	G	G	G	G	C	C	C	C	C	C	G	G	G	G	C	C	G	G	A	A	G	G	C	C	G	G	C	C	G	G	G	G	C	C	T	T	G	G	C	C	A	A	C	C	T	T	T	T	G	G	G	G	G	G	T	T	T	T	G	G	G	G	C	C	C	C	G	G	A	A	G	G	C	C	C	C	G	A	G	G	A	A	G	G	G	G	C	C	T	T	G	G	C	C	G	G	A	A	A	A	A	A	C	C	A	A	G	G	T	T
CC	OR157f52	NA	NA	1	NA	G	G	C	C	C	C	T	T	A	A	C	C	A	A	T	T	C	C	G	G	C	C	G	G	C	C	A	A	C	C	A	A	T	T	C	C	G	G	G	G	C	C	C	C	A	A	G	G	C	C	C	C	A	A	A	A	T	T	A	A	G	G	C	C	G	G	C	C	T	T	G	G	C	C	A	A	A	A	T	T	A	A	G	G	T	T	T	T	T	T	C	C	C	C	T	T	A	A	T	T	G	G	G	G	G	G	C	C	G	G	C	C	C	C	C	C	A	A	C	C	C	T	C	C	A	A	A	A	A	A	G	G	G	G	T	T	G	G	G	G	G	G	A	A	NA	NA	C	C	G	G	A	A	G	G	C	C	T	T	C	C	G	G	G	G	G	G	G	G	G	G	T	T	T	T	T	T	G	G	T	T	G	G	T	T	A	A	C	C	A	A	A	A	T	T	C	C	G	G	C	C	G	G	C	C	T	T	T	T	G	G	G	G	G	G	C	C	C	C	T	T	A	A	T	T	T	T	G	G	C	C	C	C	G	G	A	A	A	A	G	G	G	G	C	C	C	C	C	C	A	A	C	C	C	C	G	G	A	A	A	A	A	A	G	G	C	C	C	C	A	A	A	A	T	T	C	C	C	C	G	G	G	G	A	A	A	A	C	C	A	A	G	G	T	T	C	C	G	G	C	C	G	G	T	T	G	G	C	C	T	T	G	G	G	G	C	C	C	C	NA	NA	T	T	T	T	C	C	C	C	C	C	G	G	T	T	A	A	G	G	G	G	C	C	A	A	C	C	C	C	T	T	C	C	A	A	G	G	C	C	C	C	A	A	A	A	G	G	C	C	T	T	A	A	G	G	A	A	C	C	C	C	G	G	C	C	T	T	G	G	A	A	G	G	G	G	C	C	C	C	C	C	C	C	C	C	T	T	C	C	T	T	C	C	G	G	C	C	C	C	C	C	G	G	A	A	G	G	C	C	T	T	G	G	NA	NA	A	A	C	C	T	T	C	A	T	T	A	A	C	C	A	A	G	G	A	A	G	G	T	T	G	G	T	T	A	A	T	T	T	T	C	C	C	C	C	C	C	C	G	G	G	G	C	C	A	A	G	G	C	C	A	A	T	T	G	G	A	A	A	A	G	G	C	C	C	C	T	T	C	C	G	G	A	A	G	G	G	G	C	C	NA	NA	C	C	T	T	C	C	C	C	C	C	C	C	G	G	A	A	A	A	C	C	G	G	G	G	C	C	C	C	C	C	A	A	G	G	T	T	C	C	C	C	T	T	C	C	C	C	A	A	G	G	C	C	T	T	C	C	C	C	G	G	T	T	T	T	G	G	A	A	G	G	A	A	G	G	A	A	C	C	C	C	T	T	G	G	G	G	G	G	T	T	A	A	C	C	C	C	G	G	C	C	G	G	A	A	C	C	C	C	C	C	C	C	C	C	G	G	T	T	C	C	C	C	G	G	G	G	T	T	C	C	C	C	C	C	C	C	G	G	G	G	T	T	A	A	A	A	A	A	A	A	T	T	C	C	C	C	C	C	G	G	T	T	A	A	A	A	C	C	T	T	C	C	C	C	C	C	C	C	A	A	C	C	A	A	C	C	C	C	A	A	T	T	A	A	C	C	C	C	T	T	C	C	A	A	T	T	A	A	G	G	A	A	G	G	C	C	A	A	G	G	T	T	T	T	G	G	C	C	A	A	A	A	C	C	T	T	T	T	T	T	T	T	G	G	G	G	A	A	C	C	T	T	A	A	A	A	C	C	T	T	T	T	C	C	T	T	G	G	T	T	A	A	G	G	C	C	C	C	A	A	C	C	G	G	T	T	C	C	G	G	G	G	A	A	T	T	A	A	T	T	G	G	A	A	G	G	T	T	T	T	A	A	A	A	C	C	A	A	G	G	C	C	T	T	G	G	A	A	A	A	C	C	A	A	G	G	C	C	G	G	C	C	C	C	T	T	T	T	G	G	T	T	G	G	C	C	C	C	G	G	G	G	C	C	T	T	G	G	G	G	G	G	G	G	C	C	C	C	C	C	G	G	C	C	A	A	C	C	C	C	A	A	G	G	A	A	C	C	G	G	C	C	G	G	C	C	C	C	C	C	T	T	A	A	T	T	T	T	C	C	G	G	C	C	T	T	T	T	G	G	T	T	A	A	G	G	A	A	NA	NA	C	C	A	A	T	T	T	T	A	A	C	C	T	T	G	G	T	T	C	C	A	A	G	G	G	G	C	C	G	G	G	G	T	T	A	A	A	A	G	T	C	C	T	T	T	T	A	A	C	C	G	G	G	G	G	G	G	G	T	T	T	T	C	C	G	G	A	A	T	T	A	A	G	G	C	C	G	G	C	C	C	T	C	C	G	G	T	T	G	G	C	C	A	A	C	C	G	G	T	T	T	T	A	A	G	G	T	T	G	G	G	G	T	T	G	G	C	C	C	C	A	A	C	C	G	G	C	C	A	A	G	G	C	C	G	G	A	A	C	C	G	G	C	C	C	C	T	T	C	C	C	C	G	G	C	C	T	T	T	T	T	T	T	T	T	T	G	G	G	G	A	A	A	A	A	A	C	C	C	C	G	G	A	A	T	T	T	T	A	A	C	C	T	T	C	C	A	A	C	C	C	C	C	C	A	A	C	C	G	G	A	A	T	T	C	C	A	A	C	C	T	T	A	A	A	A	G	G	T	T	C	C	T	T	C	C	A	A	C	C	A	A	C	C	A	A	A	A	T	T	C	C	C	C	T	T	G	G	A	A	A	A	C	C	A	A	G	G	G	G	C	C	G	G	G	G	G	G	C	C	A	A	A	A	C	C	A	A	A	A	C	C	T	T	C	C	A	A	G	G	G	G	G	G	G	G	T	T	T	T	T	T	C	C	C	C	T	T	T	T	C	C	A	A	C	C	C	C	C	C	T	T	T	T	C	C	G	G	C	C	T	T	G	G	G	G	A	A	G	G	G	G	A	A	C	C	A	A	T	T	G	G	T	T	T	T	T	T	A	A	T	T	C	C	T	T	A	A	A	A	G	G	T	T	A	A	A	A	A	A	G	G	G	G	C	C	A	A	C	C	T	T	A	A	T	T	T	T	T	T	C	C	C	C	C	C	C	C	A	A	C	C	T	T	T	T	T	T	G	G	A	A	G	G	G	G	T	T	G	G	G	G	G	G	T	T	T	T	C	C	G	G	C	C	C	C	C	C	G	G	A	A	C	C	G	G	A	A	C	C	C	C	T	T	C	C	T	T	G	G	A	A	G	G	G	G	C	C	C	C	G	G	A	A	A	A	G	T	C	C	T	T	G	G	T	T	A	A	T	T	G	G	T	T	T	T	T	T	A	A	A	A	A	A	G	G	C	C	C	C	T	T	G	G	A	A	A	A	A	A	C	C	A	A	C	C	C	C	C	C	C	C	A	A	T	T	G	G	A	A	NA	NA	A	A	T	T	G	G	G	G	C	C	C	C	G	G	C	C	C	C	G	G	T	T	G	G	A	A	T	T	T	T	G	G	A	A	G	G	T	T	A	A	C	C	A	A	T	T	A	A	A	A	A	A	C	C	G	G	A	A	C	C	A	A	C	C	C	C	G	G	G	G	T	T	A	A	A	A	G	G	T	T	C	C	A	A	T	T	T	T	G	G	C	C	C	C	T	T	T	T	T	T	G	G	C	C	C	C	G	G	A	A	T	T	T	T	C	C	T	T	C	C	G	G	G	G	T	T	A	A	C	C	G	G	A	A	A	A	T	T	A	A	A	A	G	G	T	T	G	G	C	C	C	C	G	G	C	C	A	A	T	T	A	A	A	A	T	T	T	T	T	T	C	C	A	A	A	A	G	G	A	A	G	G	C	C	G	G	T	T	T	T	T	T	G	G	G	G	T	T	C	C	C	C	G	G	C	C	C	C	G	G	A	A	T	T	A	A	G	G	C	C	C	C	A	A	G	G	A	A	G	G	T	T	A	A	T	T	C	C	C	C	C	C	T	T	C	C	T	T	C	C	A	A	A	A	A	A	T	T	C	C	G	G	A	A	G	G	A	A	A	A	G	G	G	G	G	G	A	A	C	C	G	G	C	C	C	C	T	T	G	G	G	G	T	T	A	A	A	A	A	A	C	C	G	G	T	T	NA	NA	C	C	G	G	C	C	A	A	T	T	T	T	A	A	G	G	T	T	G	G	T	T	G	G	A	A	T	T	A	A	G	G	T	T	G	G	G	G	T	T	T	T	T	T	C	C	A	A	T	T	C	C	C	C	C	C	C	C	A	A	T	T	C	C	A	A	A	A	T	T	C	C	G	G	A	A	T	T	A	A	G	G	G	G	C	C	C	C	G	G	A	A	A	A	A	A	A	A	T	T	G	G	C	C	T	T	C	C	A	A	C	C	C	C	G	G	C	C	G	G	G	G	T	T	G	G	C	C	G	G	T	T	A	A	C	C	C	C	G	G	A	A	A	A	C	C	T	T	G	G	T	T	T	T	T	T	T	T	G	G	T	T	C	C	G	G	A	A	A	A	G	G	T	T	C	C	C	C	C	C	C	C	A	A	T	T	NA	NA	T	T	G	G	C	C	T	T	C	C	A	A	C	C	C	C	G	G	C	C	A	A	A	A	G	G	C	C	T	T	C	C	G	G	G	G	C	C	C	C	C	C	C	C	A	A	C	C	G	G	T	T	T	T	C	C	T	T	T	T	A	A	C	C	T	T	C	C	A	A	T	T	T	T	C	C	T	T	G	G	A	A	G	G	C	C	C	C	G	G	C	C	G	G	NA	NA	T	T	T	T	A	A	C	C	G	G	G	G	T	T	G	G	T	T	T	T	T	T	A	A	A	A	T	T	C	C	G	G	C	C	T	T	A	A	T	T	C	C	T	T	T	T	G	G	C	C	T	T	G	G	T	T	A	A	T	T	G	G	C	C	G	G	G	G	C	C	T	T	A	A	A	A	A	A	A	A	G	G	T	T	C	C	C	C	G	G	C	C	A	A	C	C	T	T	G	G	A	A	G	G	T	T	T	T	G	G	G	G	A	A	G	G	C	C	G	G	C	C	G	G	T	T	T	T	G	G	T	T	C	C	C	C	T	T	G	G	G	G	C	C	C	C	G	G	G	G	C	C	G	G	A	A	C	C	T	T	G	G	T	T	T	T	T	T	A	A	C	C	T	T	G	G	A	A	C	C	T	T	G	G	T	T	T	T	A	A	G	G	A	A	G	G	C	C	G	G	A	A	A	A	C	C	A	A	T	T	G	G	A	A	C	C	A	A	T	T	C	C	A	A	T	T	C	C	C	C	C	C	A	A	G	G	A	A	G	G	T	T	G	G	C	C	C	C	A	A	T	T	C	C	T	T	T	T	T	T	T	T	C	C	G	G	G	G	T	T	G	G	G	G	G	G	T	T	A	A	C	C	C	C	A	A	G	G	G	G	C	C	C	C	C	C	T	T	G	G	C	C	T	T	T	T	C	C	A	A	C	C	A	A	C	C	A	A	T	T	G	G	G	G	A	A	C	C	C	C	G	G	C	C	T	T	G	G	G	G	G	G	A	A	C	C	G	G	T	T	C	C	T	T	A	A	C	C	G	G	A	A	T	T	A	G	C	C	G	G	T	T	A	A	G	G	G	G	G	G	G	G	G	G	G	G	A	A	G	G	T	T	C	C	G	G	C	C	A	A	T	T	G	G	A	A	G	G	C	C	A	A	T	T	T	T	A	A	C	C	C	C	G	G	G	G	T	T	C	C	A	A	A	A	G	G	C	C	G	G	C	C	C	C	A	A	T	T	A	A	A	A	G	G	T	T	T	T	A	A	T	T	G	G	G	G	T	T	T	T	G	G	C	C	T	T	G	G	G	G	C	C	T	T	C	C	T	T	C	C	T	T	G	G	T	T	T	T	A	A	G	G	C	C	C	T	G	G	A	A	G	G	G	G	T	T	T	T	T	T	C	C	T	T	G	G	T	T	A	A	G	G	G	G	A	A	T	T	A	A	C	C	C	T	A	A	T	T	G	G	C	C	G	G	A	A	A	A	G	G	C	C	T	T	C	C	G	G	A	A	C	C	G	G	G	G	A	A	G	G	G	G	G	G	C	C	T	T	T	T	A	A	C	C	G	G	G	G	C	C	G	G	T	T	A	A	G	G	G	G	G	G	G	G	A	A	T	T	T	T	A	A	G	G	T	T	A	A	A	A	T	T	C	C	T	T	A	A	G	G	C	T	A	A	C	C	A	A	T	T	C	C	G	G	C	C	G	G	G	G	G	G	A	A	A	A	G	G	T	T	A	A	G	G	A	A	A	A	T	T	G	G	T	T	C	C	A	A	C	C	A	A	G	G	G	G	A	A	C	C	NA	NA	A	A	G	G	G	G	G	G	T	T	A	A	C	C	C	C	A	A	G	G	A	A	T	T	G	G	C	C	T	T	C	C	G	G	T	T	C	C	C	C	A	A	T	T	T	T	C	C	C	C	A	A	A	A	C	C	G	G	T	T	T	T	C	C	A	A	C	C	G	G	G	G	C	C	C	C	C	C	A	A	A	A	T	T	A	A	G	G	C	C	C	C	C	C	G	G	G	G	C	C	T	T	T	T	A	A	T	T	C	C	G	G	A	A	A	A	A	A	G	G	A	A	A	A	C	C	C	C	G	G	T	T	A	A	G	G	T	T	C	C	G	G	G	G	C	C	G	G	C	C	G	G	G	G	A	A	A	A	A	A	T	T	C	C	G	G	A	A	A	A	A	A	G	G	G	G	A	A	A	A	G	G	T	T	C	C	C	C	T	T	G	G	A	A	C	C	C	C	C	C	G	G	A	A	G	G	A	A	C	C	G	G	C	C	C	C	G	G	C	C	G	G	C	C	C	C	G	G	G	G	G	G	C	C	A	A	T	T	G	G	C	C	G	G	C	C	T	T	G	G	G	G	C	C	T	T	C	C	C	C	G	G	G	G	T	T	T	T	G	G	C	C	T	T	A	A	A	A	G	G	C	C	A	A	A	A	T	T	G	G	G	G	A	A	C	C	C	C	G	G	C	C	G	G	T	T	C	C	G	G	NA	NA	G	G	A	A	G	G	C	C	C	C	G	G	A	A	T	T	T	T	G	G	T	T	C	C	T	T	G	G	C	C	C	C	T	T	G	G	NA	NA	C	C	C	C	C	C	C	G	G	G	C	C	T	T	C	C	C	C	C	C	C	C	T	T	C	C	A	A	T	T	C	C	C	C	C	C	G	G	T	T	G	G	C	C	C	C	T	T	C	C	G	G	A	A	C	C	A	A	C	C	G	G	C	C	A	A	C	C	A	A	A	A	T	T	C	C	A	A	T	T	G	G	C	C	A	A	A	A	G	G	C	C	T	T	G	G	A	A	A	A	C	C	C	C	T	T	C	C	G	G	A	A	A	A	T	T	G	G	C	C	C	C	C	C	C	C	C	C	G	G	T	T	C	C	G	G	C	C	C	C	NA	NA	A	A	T	T	G	G	G	G	C	C	T	T	G	G	G	G	G	G	A	A	A	A	T	T	G	G	G	G	T	T	A	A	A	A	A	A	T	T	C	C	T	T	T	T	G	G	T	T	G	G	T	T	A	A	G	G	G	G	T	T	C	C	C	C	T	T	T	T	C	C	A	A	T	T	A	A	A	A	G	G	A	A	G	G	G	G	T	T	A	A	G	G	G	G	C	C	C	C	A	A	G	G	T	T	G	G	T	T	T	T	C	C	A	A	T	T	C	C	C	C	A	A	A	A	T	T	C	C	T	T	G	G	T	T	C	C	A	A	C	C	A	A	T	T	C	C	T	T	G	G	C	C	C	C	C	C	G	G	C	C	A	A	T	T	C	C	A	A	T	T	A	A	A	G	A	A	A	A	C	C	T	T	T	T	A	A	G	G	A	A	G	G	G	G	A	A	A	A	T	T	G	G	C	C	G	G	T	T	G	G	G	G	G	G	C	C	T	T	A	A	T	T	A	A	A	A	A	A	C	C	A	A	C	C	A	A	G	G	C	C	A	A	C	C	T	T	G	G	A	A	G	G	T	T	T	T	G	G	C	C	G	G	T	T	T	T	G	G	T	T	G	G	G	G	A	A	C	C	A	A	C	C	T	T	T	T	G	G	C	C	G	G	A	A	T	T	G	G	G	G	C	C	G	G	T	T	C	C	T	T	C	C	T	T	A	A	C	C	C	C	T	T	T	T	C	C	C	C	T	T	C	C	A	A	C	C	G	G	C	C	C	C	A	A	T	T	C	C	G	G	C	C	C	C	C	C	C	C	T	T	C	C	C	C	C	C	G	G	G	G	T	T	T	T	C	C	C	C	C	C	C	C	G	G	T	T	G	G	C	C	G	G	T	T	C	C	G	G	C	C	C	C	A	A	T	T	G	G	T	T	G	G	T	T	T	T	C	C	G	G	T	T	A	A	G	G	A	A	C	C	C	C	A	A	G	G	A	A	G	G	C	C	T	T	C	C	A	A	T	T	G	G	A	A	A	A	C	C	G	G	G	G	C	C	G	G	C	C	G	G	C	C	A	A	T	T	A	A	C	C	T	T	C	C	G	G	A	A	G	G	T	T	T	T	C	C	A	A	A	A	C	C	T	T	T	T	C	C	G	G	A	A	A	A	G	G	T	T	T	T	G	G	A	A	A	G	C	C	T	T	T	T	G	G	T	T	T	T	G	G	T	T	G	G	G	G	G	G	T	T	G	G	C	C	A	A	G	G	G	G	G	G	T	T	G	G	G	G	C	C	C	G	C	C	G	G	A	A	A	A	G	G	C	C	A	A	A	A	A	A	G	G	A	A	T	T	A	A	G	G	A	A	G	G	G	G	G	G	G	G	T	T	T	T	T	T	C	C	A	A	C	C	G	G	T	T	C	C	C	C	C	C	T	T	C	C	G	G	G	G	G	G	A	A	C	C	C	C	T	T	C	C	T	T	C	C	C	C	C	C	C	C	T	T	G	G	A	A	C	C	T	T	A	A	C	C	T	T	C	C	G	G	T	T	C	C	G	G	G	G	G	G	C	C	T	T	C	C	C	C	T	T	G	G	T	T	C	C	A	A	C	C	C	C	C	C	G	G	G	G	C	C	C	C	G	G	G	G	A	A	A	A	G	G	T	T	A	A	G	G	G	G	C	C	G	G	G	G	G	G	A	A	C	C	C	C	T	T	G	G	G	G	A	A	C	C	G	G	C	C	C	C	G	G	C	C	G	G	T	T	A	A	A	A	C	C	G	G	T	T	G	G	T	T	G	G	A	A	C	C	G	G	T	T	G	G	C	C	A	A	C	C	C	C	C	C	C	C	T	T	T	T	C	C	C	C	G	G	C	C	A	A	G	G	G	G	A	A	G	G	G	G	G	G	C	C	C	C	C	C	A	A	T	T	A	A	G	G	C	C	G	G	G	G	G	G	G	G	A	A	A	A	T	T	A	A	G	G	T	T	C	C	C	C	A	A	T	T	A	A	C	C	G	G	A	A	A	A	C	C	C	C	T	T	G	G	C	C	C	C	T	T	A	A	C	C	C	C	T	T	T	T	T	T	G	G	T	T	G	G	G	G	C	C	G	G	C	C	C	C	G	G	T	T	G	G	G	G	T	T	C	C	G	G	A	A	T	T	G	G	C	C	C	C	A	A	C	C	T	T	A	A	G	G	C	C	G	G	T	T	G	G	A	A	G	G	C	C	G	G	C	C	T	T	T	T	C	C	T	T	C	C	G	G	A	A	G	G	T	T	C	C	C	C	C	C	G	G	G	G	A	A	C	C	A	A	T	T	G	G	T	T	C	C	A	A	T	T	G	G	A	A	G	G	G	G	A	A	T	T	C	C	C	C	G	G	C	C	T	T	C	C	T	T	A	A	G	G	C	C	A	A	C	C	A	A	T	T	T	T	A	A	G	G	C	C	G	G	C	C	A	A	C	C	T	T	G	G	C	C	T	T	C	C	C	C	T	T	A	A	T	T	T	T	T	T	C	C	C	C	A	A	C	C	G	G	C	C	T	T	G	G	T	T	C	C	G	G	T	T	C	C	C	C	G	G	G	G	T	T	T	T	A	A	G	G	A	A	A	A	G	G	G	G	G	G	A	A	C	C	G	G	T	T	C	C	T	T	C	C	G	G	A	A	T	T	A	A	T	T	C	C	G	G	T	T	C	C	A	A	A	A	C	C	T	T	T	T	C	C	G	G	A	A	T	T	T	T	T	C	A	A	T	T	NA	NA	T	T	T	T	T	T	C	C	T	T	T	T	C	C	T	T	G	G	C	C	G	G	T	T	A	A	G	G	T	T	A	A	T	T	C	C	T	T	A	A	G	G	T	T	C	C	T	T	C	C	C	C	T	T	A	A	A	A	A	A	C	C	G	G	A	A	A	A	G	G	A	A	T	T	T	T	G	G	G	G	G	G	A	A	T	T	A	A	C	C	T	T	T	T	G	G	C	C	G	G	C	C	T	T	C	C	G	G	A	A	T	T	G	G	C	C	T	T	C	C	T	T	T	T	T	T	A	A	G	G	T	T	A	A	G	G	G	G	T	T	A	A	A	A	T	T	T	T	G	G	A	A	C	C	A	A	T	T	A	A	C	C	A	A	T	T	C	C	T	T	T	T	T	T	G	G	C	C	A	A	C	C	T	T	G	G	C	C	T	T	C	C	C	C	G	G	T	T	C	C	G	G	A	A	G	G	C	C	A	A	T	T	G	G	C	C	G	G	G	G	C	C	T	T	T	T	C	C	G	G	G	G	A	A	A	A	T	T	T	T	A	A	T	T	C	C	G	G	C	C	G	G	C	C	T	T	C	C	T	T	A	A	T	T	A	A	A	A	T	T	A	A	C	C	C	C	C	C	T	T	T	T	T	T	C	C	T	T	T	T	T	T	T	T	A	A	C	C	T	T	C	C	T	T	G	G	T	T	T	T	A	A	G	G	G	G	T	T	C	C	C	C	C	C	G	G	C	C	T	T	A	A	G	G	A	A	G	G	T	T	A	A	T	T	G	G	A	A	C	C	A	A	T	T	G	G	G	G	G	G	C	C	A	A	T	T	C	C	C	C	T	T	A	A	C	C	C	C	C	C	C	C	G	G	G	G	G	G	T	T	G	G	T	T	G	G	C	C	A	A	G	G	A	A	C	C	C	C	C	C	G	G	T	T	C	C	G	G	C	C	T	T	G	G	T	T	C	C	T	T	T	T	T	T	C	C	G	G	T	T	T	T	A	A	A	A	T	T	G	G	C	C	C	C	C	C	A	A	G	G	G	G	G	G	A	A	G	G	G	G	A	G	G	G	G	G	G	G	A	A	C	C	G	G	C	C	T	T	A	A	C	C	C	C	A	A	G	G	T	T	C	C	T	T	G	G	G	G	G	G	C	C	T	T	G	G	T	T	G	G	G	G	A	A	C	C	G	G	C	C	A	A	T	T	G	G	C	C	T	G	T	T	T	T	T	T	C	C	T	T	C	C	T	T	T	T	T	T	C	C	A	A	G	G	T	T	C	C	A	A	T	T	A	A	G	G	A	A	G	G	G	G	C	C	G	G	G	G	T	T	G	G	G	G	C	C	G	G	T	T	T	T	C	C	A	A	G	G	T	T	C	C	T	T	C	C	C	C	T	T	C	C	T	T	C	C	A	A	C	C	C	C	T	T	C	C	T	T	T	T	C	C	G	G	C	C	C	C	A	A	G	G	G	G	G	G	C	C	C	C	A	A	C	C	A	A	C	C	A	A	C	C	C	C	G	G	G	G	T	T	A	A	A	A	A	A	G	G	T	T	T	T	A	A	T	T	G	G	C	C	A	A	C	C	C	C	A	A	C	C	A	A	C	C	G	G	C	C	T	T	T	T	T	T	T	T	G	G	T	T	C	C	C	C	C	C	T	T	C	C	G	G	C	C	A	A	G	G	G	G	G	G	T	T	A	A	A	A	G	G	G	G	G	G	C	C	G	G	C	C	A	A	T	T	T	T	T	T	C	C	A	A	T	T	G	G	G	G	G	G	C	C	A	A	C	C	T	T	G	G	C	C	A	A	C	C	C	C	T	T	G	G	A	A	C	C	A	A	C	C	C	C	G	G	A	A	G	G	T	T	C	C	G	G	T	T	G	G	G	G	T	T	C	C	C	C	G	G	T	T	C	C	A	A	T	T	G	G	C	C	C	C	T	T	G	G	T	T	G	G	C	C	G	G	C	C	G	G	T	T	C	C	C	C	T	T	T	T	C	C	G	G	T	T	C	C	C	C	A	A	A	A	A	A	C	C	T	T	C	C	C	C	G	G	G	G	T	T	C	C	G	G	G	G	T	T	T	T	A	A	C	C	T	T	C	C	G	G	A	A	G	G	C	C	A	A	T	T	T	T	G	G	A	A	A	A	A	A	G	G	C	C	C	C	C	C	T	T	C	C	G	G	T	T	A	A	G	G	G	G	G	G	A	A	G	G	G	G	G	G	T	T	T	T	G	G	A	A	C	C	C	C	T	T	C	C	C	C	A	A	T	T	T	T	C	C	A	A	A	A	C	C	A	A	A	A	G	G	C	C	T	T	T	T	G	G	C	C	G	G	T	T	G	G	A	A	A	A	G	G	T	T	G	G	G	G	C	C	G	G	G	G	T	T	T	T	C	C	C	C	C	C	G	G	A	A	T	T	A	A	G	G	A	A	T	T	A	A	T	T	C	C	C	C	A	A	G	G	G	G	C	C	G	G	G	G	T	T	G	G	A	A	G	G	G	G	C	C	C	C	C	C	T	T	C	C	C	C	T	T	C	C	T	T	G	G	A	A	C	C	G	G	A	A	NA	NA	T	T	G	G	T	T	A	A	A	A	C	C	T	T	C	C	G	G	T	T	C	C	G	G	G	G	A	A	T	T	C	C	T	T	C	C	G	G	T	T	A	A	C	C	G	G	A	A	G	G	C	C	G	G	G	G	C	C	T	T	A	A	A	A	A	A	C	C	T	T	G	G	T	T	G	G	C	C	T	T	G	G	C	C	C	C	G	G	T	T	T	T	C	C	G	G	A	A	T	T	T	T	A	A	T	T	G	G	C	C	A	A	A	A	G	G	C	C	T	T	T	T	C	C	A	A	A	A	A	A	A	A	G	G	T	T	A	A	T	T	T	T	T	T	A	A	G	G	C	C	A	A	T	T	G	G	A	A	C	C	G	G	C	C	G	G	A	A	A	A	T	T	T	T	A	A	C	C	A	A	G	G	G	G	T	T	G	G	T	T	G	G	C	C	C	C	A	A	A	A	C	C	T	T	T	T	G	G	A	A	A	A	G	G	C	C	G	G	T	T	C	C	G	G	T	T	T	T	G	G	G	G	A	A	A	A	A	A	G	G	C	C	A	A	T	T	T	T	A	A	C	C	A	A	G	G	G	G	G	G	C	C	G	G	T	T	T	T	A	A	A	A	G	G	T	T	C	C	C	C	C	C	C	C	C	C	G	G	C	C	G	G	A	A	T	T	A	A	A	A	T	T	C	C	G	G	T	T	C	C	G	G	C	C	C	C	G	G	C	C	A	A	A	A	T	T	T	T	C	C	G	G	C	C	C	C	A	A	T	T	T	T	G	G	G	G	C	C	G	G	A	A	C	C	A	A	A	A	T	T	T	T	A	A	G	G	A	A	T	T	A	A	C	C	G	G	T	T	T	T	G	G	G	G	A	A	G	G	C	C	G	G	C	C	G	G	G	G	A	A	C	C	G	G	C	C	C	C	A	A	A	A	C	C	G	G	A	A	A	A	C	C	C	C	G	G	T	T	C	C	C	C	T	T	G	G	T	T	C	C	G	G	T	T	C	C	A	A	T	C	G	G	G	G	C	C	G	G	A	A	C	C	G	G	G	G	T	T	A	A	G	G	C	C	A	A	T	T	T	T	A	A	G	G	G	G	C	C	T	T	A	A	C	C	C	C	A	A	A	A	C	T	G	G	C	C	T	T	G	G	G	G	C	C	A	A	C	C	C	C	G	G	C	C	G	G	C	C	C	C	G	G	T	T	G	G	G	G	G	G	C	C	G	G	C	C	A	A	T	T	C	C	C	C	T	T	A	A	A	A	G	G	T	T	A	A	G	G	G	G	G	G	G	G	C	C	C	C	C	C	C	C	A	A	C	C	C	C	A	A	C	C	A	A	C	C	A	A	G	G	A	A	T	T	T	T	C	C	C	C	C	C	C	C	G	G	C	C	A	A	T	T	T	T	G	G	T	T	G	G	C	C	C	C	T	T	G	G	C	C	C	C	C	C	A	A	G	G	G	G	C	C	G	G	G	G	G	G	T	T	T	T	G	G	T	T	C	C	A	A	C	C	T	T	T	T	G	G	G	G	G	G	A	A	G	G	T	T	T	T	G	G	A	A	G	G	G	G	C	C	C	C	C	C	C	C	T	A	A	A	A	A	G	G	T	T	T	T	T	T	C	C	G	G	G	G	T	T	T	T	C	C	C	C	A	A	C	C	A	A	G	G	A	A	G	G	G	G	C	C	C	C	C	C	G	G	T	T	G	G	C	C	T	T	G	G	G	G	A	A	A	A	T	T	G	G	C	C	C	C	T	T	C	C	T	T	G	G	C	C	C	C	C	C	A	A	G	G	A	A	C	C	G	G	T	T	G	G	G	G	A	A	C	C	G	G	C	C	T	T	A	A	T	T	T	T	T	T	G	G	G	G	T	T	A	A	A	A	T	T	C	G	C	C	T	T	G	G	G	G	A	A	A	A	A	A	G	G	T	T	A	A	A	A	G	G	G	G	C	C	T	T	G	G	T	T	G	G	G	G	C	C	G	G	C	C	G	G	G	G	C	C	T	T	C	C	C	C	G	G	A	A	C	C	G	G	C	C	C	C	C	C	C	C	G	G	A	A	T	T	C	C	C	C	G	G	A	A	C	C	T	T	G	G	G	G	C	C	G	G	T	T	A	A	C	C	G	G	T	T	T	T	G	G	A	A	A	A	A	A	G	G	C	C	G	G	C	C	C	C	A	A	G	G	T	T	G	G	G	G	T	T	T	T	A	A	T	T	C	C	G	G	A	A	T	T	A	A	G	G	A	A	T	T	T	T	T	T	T	T	T	T	C	C	G	G	G	G	G	G	G	G	A	A	T	T	C	C	G	G	C	C	G	G	C	C	G	G	A	A	T	T	G	G	G	G	C	C	T	T	G	G	A	A	C	C	C	C	T	T	C	C	C	C	C	C	A	A	G	G	C	C	A	A	A	A	T	T	A	A	T	T	T	T	C	C	T	T	A	A	G	G	G	G	A	A	A	A	G	G	C	C	G	G	T	T	T	T	G	G	G	G	G	G	A	A	C	C	C	C	C	C	NA	NA	G	G	A	A	C	C	G	G	C	C	C	C	G	G	T	T	A	A	A	A	C	C	C	C	T	T	G	G	T	T	G	G	G	G	G	G	C	C	T	T	T	T	T	T	A	A	A	A	G	G	G	G	T	T	G	G	A	A	C	C	A	A	G	G	C	C	T	T	A	A	G	G	T	T	C	C	A	A	C	C	T	T	A	A	G	G	A	A	T	T	C	C	C	C	C	C	C	C	A	A	T	T	C	C	A	A	A	A	T	T	G	G	A	A	G	G	C	C	G	G	G	G	A	A	G	G	C	C	C	C	A	A	C	C	T	T	C	C	G	G	C	C	T	T	A	A	G	G	T	T	C	C	G	G	T	T	G	G	G	G	C	C	A	A	A	A	C	C	G	G	G	G	T	T	A	A	T	T	T	T	A	A	A	A	T	T	A	A	G	G	C	C	G	G	C	C	A	A	T	T	A	A	C	C	G	G	T	T	G	G	A	A	NA	NA	A	A	A	A	C	C	G	G	G	G	C	C	G	G	C	C	T	T	T	T	A	A	G	G	C	C	A	A	T	T	C	C	G	G	G	G	G	G	A	A	C	C	C	C	G	G	G	G	G	G	C	C	C	C	G	G	A	A	A	A	A	A	T	T	T	T	A	A	G	G	T	T	A	A	G	G	G	G	A	A	G	G	T	T	C	C	T	T	C	G	A	A	C	C	C	C	A	A	A	A	T	T	G	G	G	G	G	G	A	A	T	T	C	C	G	G	G	G	G	G	G	G	G	G	G	G	C	C	A	A	C	C	G	G	A	A	NA	NA	T	T	C	C	T	T	A	A	C	C	G	G	C	C	A	A	G	G	C	C	T	T	C	C	T	T	G	G	G	G	A	A	A	A	G	G	A	A	C	C	C	C	G	G	G	G	T	T	G	G	G	G	C	C	C	C	C	C	C	C	G	G	C	C	C	C	T	T	A	A	A	A	G	G	T	T	A	A	C	C	T	T	C	C	T	T	G	G	T	T	C	C	C	C	G	G	G	G	G	G	A	A	A	A	G	G	T	T	G	G	T	T	C	C	A	A	C	C	C	C	G	G	G	G	C	C	T	T	C	C	G	G	C	C	A	A	C	C	C	C	C	C	G	G	C	C	G	G	C	C	G	G	G	G	A	A	G	G	T	T	A	A	G	G	C	C	G	G	A	A	G	G	C	C	C	C	C	C	G	G	T	T	C	C	G	G	G	G	G	G	T	T	A	A	C	C	C	C	T	T	C	C	G	G	G	G	T	T	T	T	A	A	A	A	T	A	C	C	A	A	C	C	T	T	C	C	T	T	G	G	G	G	G	G	G	G	A	A	A	A	G	G	G	G	G	G	C	C	A	A	G	G	C	C	C	C	T	T	T	T	C	C	G	G	C	C	T	T	G	G	T	T	T	T	C	C	G	G	T	T	G	G	A	A	A	A	G	G	A	A	G	G	T	T	C	C	G	G	A	A	A	A	C	C	C	C	G	G	NA	NA	G	G	C	C	A	A	T	T	T	T	C	C	A	A	C	C	T	T	T	T	C	C	A	A	A	A	A	A	A	A	G	G	A	A	A	A	T	T	A	A	T	T	C	C	T	T	A	A	G	G	T	T	T	T	G	G	G	G	A	A	T	T	G	G	G	G	C	C	T	T	G	G	T	T	C	C	T	T	T	T	G	G	G	G	A	A	C	C	G	G	A	A	A	A	A	A	A	A	C	C	C	C	G	G	T	T	A	A	G	G	A	A	G	G	C	C	C	C	G	G	C	C	A	A	C	C	C	C	A	A	G	G	G	G	G	G	G	G	C	C	C	C	G	G	A	A	G	C	A	A	G	G	T	T	G	G	C	C	A	A	C	C	G	G	T	T	C	C	A	A	T	T	A	A	G	G	T	T	C	C	G	G	C	C	C	C	G	G	NA	NA	G	A	C	C	C	C	C	C	G	G	G	G	A	A	T	T	C	C	C	C	T	T	C	C	C	C	C	C	G	G	T	T	C	C	T	T	A	A	A	A	C	C	C	C	G	G	C	C	T	T	C	C	T	T	G	G	C	C	G	G	C	C	C	C	C	C	A	A	A	A	G	G	C	C	T	T	T	T	C	C	C	C	G	G	C	C	A	A	A	A	C	C	G	G	A	A	C	C	C	C	T	T	T	T	G	G	T	T	T	T	A	A	A	A	C	C	A	A	C	C	G	G	G	G	G	G	T	T	A	A	G	G	C	C	T	T	C	C	G	G	A	A	T	T	T	T	C	C	G	G	A	A	G	G	G	G	C	C	T	T	A	A	C	C	G	G	G	A	C	C	G	G	G	G	T	T	T	T	G	G	T	T	C	C	C	C	C	C	T	T	G	G	A	A	A	A	T	T	A	A	A	A	C	C	C	C	T	T	G	G	C	C	C	C	C	C	C	C	C	C	G	G	G	G	C	C	C	C	G	G	T	T	G	G	G	G	T	T	A	A	C	C	C	C	C	C	G	G	G	G	T	T	C	C	C	C	T	T	A	A	C	C	C	C	T	T	C	C	G	G	G	G	C	C	A	A	T	T	T	T	C	C	C	C	G	G	T	T	G	G	C	C	C	C	A	A	G	G	G	G	C	C	T	T	G	G	G	G	T	T	C	C	T	T	C	C	G	G	G	G	A	A	A	A	G	G	A	A	A	A	A	A	C	C	G	G	C	C	A	A	G	G	G	G	G	G	C	C	G	G	T	T	A	A	C	C	A	A	A	A	G	G	C	C	G	G	T	T	T	T	G	G	C	C	A	A	T	T	G	G	T	T	G	G	G	G	G	G	A	A	A	A	T	T	C	C	C	C	C	C	A	A	C	C	C	C	A	A	G	G	G	G	C	C	T	T	A	A	T	T	G	G	C	C	A	A	A	A	C	C	G	G	C	C	T	T	G	G	G	G	T	T	A	A	G	G	G	G	A	A	G	G	C	C	T	T	T	T	C	C	C	C	G	G	C	C	T	T	G	G	C	C	G	G	C	C	C	C	T	T	A	A	C	C	G	G	A	A	T	T	C	C	C	C	T	T	T	T	C	C	T	T	A	A	NA	NA	C	C	C	C	A	A	C	C	G	G	G	G	G	G	A	A	C	C	G	G	T	T	A	A	T	T	G	G	A	A	C	C	G	G	T	T	G	G	A	A	A	A	G	G	A	A	A	A	C	C	C	C	C	C	A	A	G	G	C	C	A	A	A	A	A	A	T	T	A	A	A	A	G	G	T	T	A	A	G	G	T	T	T	T	G	G	T	T	G	G	T	T	T	T	A	A	G	G	C	C	A	A	A	A	C	C	T	T	G	G	G	G	G	G	A	A	C	C	G	G	G	G	A	A	G	G	G	G	T	T	C	C	G	G	T	T	C	C	G	G	A	A	A	A	G	G	C	C	T	T	C	C	C	C	C	C	G	G	C	C	A	A	T	T	C	C	C	C	A	A	A	A	G	G	C	C	G	G	G	G	G	G	G	G	A	A	T	T	T	T	A	A	C	C	G	G	C	C	G	G	T	T	G	G	A	A	A	A	C	C	C	C	T	T	T	T	C	C	A	A	A	A	A	A	T	T	G	G	G	G	A	A	T	T	T	T	G	G	G	G	C	C	A	A	T	T	G	G	C	C	C	C	A	A	A	A	G	G	T	T	C	C	T	T	G	G	C	C	G	G	G	G	C	C	G	G	A	A	T	T	A	A	G	G	A	A	T	T	G	G	T	T	A	A	G	G	A	A	A	A	T	T	G	G	G	G	G	G	G	G	T	T	C	C	A	A	C	C	G	G	C	C	T	T	T	T	C	C	C	C	G	G	C	C	C	C	C	C	G	G	G	G	C	C	G	G	A	A	G	G	A	A	A	A	C	C	A	A	T	T	C	C	A	A	C	C	C	C	G	G	C	C	C	C	A	A	G	G	C	C	C	C	G	G	C	C	G	G	T	T	G	G	C	C	A	A	T	T	A	A	G	G	T	T	T	T	C	C	G	G	A	A	C	C	T	T	C	C	G	G	T	T	A	A	A	A	G	G	C	C	A	A	C	C	C	C	T	T	G	G	C	C	G	A	T	T	A	A	A	A	G	G	T	T	C	C	C	C	T	T	G	G	G	G	C	C	C	C	A	A	T	T	T	T	T	T	T	T	A	A	T	T	A	A	C	C	T	T	A	A	A	A	A	A	C	C	A	A	T	T	C	C	G	G	A	A	A	A	G	G	A	A	G	G	G	G	G	G	A	A	G	G	T	T	A	A	G	G	T	T	C	C	A	A	C	C	G	G	C	C	T	T	C	C	A	A	A	A	T	T	T	T	G	G	C	C	G	G	A	A	C	C	G	G	C	C	C	C	C	C	T	T	G	G	A	A	A	A	A	A	A	A	C	C	T	T	A	A	C	C	C	C	T	T	C	C	G	G	G	G	G	G	G	G	A	A	C	C	C	C	G	G	G	G	T	T	T	T	G	G	G	G	G	G	A	A	G	G	A	A	C	C	G	G	C	C	A	A	G	G	T	T	T	T	G	G	G	G	A	A	G	G	T	T	A	A	C	C	G	G	C	C	A	A	C	C	T	T	C	C	G	G	C	C	G	G	A	A	G	G	A	A	C	C	A	A	A	A	C	C	A	A	A	A	T	T	T	T	G	G	A	A	C	C	T	T	T	T	C	C	C	C	G	G	C	C	T	T	T	T	T	T	G	G	G	G	A	A	C	C	G	G	C	C	A	A	G	G	T	T	C	C	G	G	T	T	A	A	C	C	C	C	G	G	A	A	A	A	A	A	A	A	G	G	C	C	G	G	C	C	C	C	G	G	T	T	G	G	G	G	T	T	G	G	G	G	C	C	A	A	T	T	C	C	A	A	A	A	C	C	C	C	G	G	T	T	C	C	G	G	C	C	T	T	T	T	A	A	A	A	T	T	T	T	T	T	C	C	C	C	C	C	T	T	C	C	G	G	T	T	G	G	A	A	G	G	G	G	G	G	G	G	T	T	T	T	T	T	A	A	T	T	T	T	C	C	C	C	C	C	T	T	C	C	A	A	A	A	G	G	A	A	A	A	A	A	C	C	C	C	G	G	T	T	G	G	A	A	C	C	C	C	A	A	A	A	C	C	A	A	T	T	A	A	G	G	A	A	G	G	T	T	G	G	G	G	C	C	C	C	G	G	G	G	C	C	A	A	G	G	G	G	G	G	C	C	C	C	C	C	G	G	T	T	G	G	T	T	G	G	G	G	C	C	T	T	C	C	G	G	C	C	G	G	C	C	T	T	T	T	C	C	A	A	G	G	T	T	G	G	A	A	G	G	C	C	C	C	T	T	C	C	A	A	G	G	C	C	G	G	T	T	C	C	T	T	A	A	C	C	T	T	T	T	C	C	T	T	C	C	A	A	G	G	T	T	C	C	T	T	C	C	G	G	T	T	G	G	G	G	A	A	T	T	T	T	A	A	T	T	C	C	C	C	G	G	C	C	C	C	T	T	A	A	C	C	C	C	C	C	A	A	A	A	G	G	C	C	T	T	C	C	NA	NA	C	C	T	T	C	C	T	T	T	T	G	G	T	T	T	T	G	G	T	T	A	A	G	G	A	A	G	G	T	T	A	A	T	T	G	G	C	C	A	A	C	C	T	T	G	G	A	A	G	G	C	C	A	A	A	A	C	C	C	C	G	G	A	A	A	A	A	A	T	T	T	T	C	C	G	G	T	T	T	T	G	G	C	C	A	A	T	T	G	G	A	A	T	T	G	G	T	T	A	A	A	A	T	T	T	T	A	A	G	G	T	T	G	G	G	G	A	A	C	C	A	A	C	C	C	C	G	G	T	T	G	G	G	G	C	C	A	A	G	G	C	C	A	A	T	T	C	C	C	C	G	G	T	T	A	A	G	G	C	C	C	C	T	T	C	C	G	G	C	C	G	G	G	G	C	C	C	C	A	A	C	C	C	C	G	G	C	C	T	T	G	G	C	C	T	T	A	A	C	C	C	C	C	C	A	A	A	A	C	C	G	G	T	T	A	A	A	A	T	T	A	A	T	T	C	C	T	T	G	G	A	A	G	G	G	G	T	T	NA	NA	G	G	T	T	C	C	A	A	T	T	T	T	G	G	C	C	A	A	C	C	C	C	G	G	G	G	A	A	C	C	G	G	A	A	T	T	A	A	G	G	T	T	T	T	T	T	C	C	A	A	C	C	T	T	T	T	A	A	C	C	G	G	C	C	G	G	T	T	T	T	G	G	G	G	C	C	T	T	G	G	C	C	C	C	G	G	C	C	T	T	C	C	G	G	T	T	G	G	A	A	G	G	C	C	C	C	G	G	A	A	G	G	A	A	T	T	A	A	G	G	T	T	T	T	G	G	G	G	C	C	A	A	G	G	A	A	T	T	C	C	G	G	T	T	C	C	G	G	C	C	C	C	C	C	T	T	A	A	A	A	A	A	A	A	G	G	A	A	C	C	T	T	C	C	A	A	C	C	C	C	G	G	C	C	G	G	A	A	C	C	T	T	T	T	A	A	G	G	A	A	C	C	G	G	G	G	G	G	A	A	C	C	G	G	C	C	G	G	T	T	G	G	G	G	T	T	G	G	A	A	T	T	G	G	G	G	C	C	G	G	G	G	T	T	C	C	C	C	C	C	G	G	G	G	C	C	A	A	G	G	G	G	C	C	A	A	A	A	G	G	T	T	C	C	T	T	A	A	G	G	T	T	A	A	G	G	G	G	A	A	G	G	G	G	C	C	G	G	G	G	C	C	T	T	T	T	T	T	C	C	C	C	C	C	T	T	G	G	C	C	T	T	G	G	C	C	T	T	A	A	T	T	G	G	T	T	A	A	A	A	G	G	A	A	G	G	G	G	G	G	C	C	T	T	C	C	T	T	G	G	A	A	A	A	C	C	C	C	T	T	G	G	C	C	G	G	A	A	T	T	C	C	A	A	G	G	C	C	A	A	C	C	C	C	C	C	T	T	A	A	A	A	T	T	T	T	C	C	A	A	A	A	T	T	T	T	T	T	T	T	A	A	T	T	G	G	C	C	C	C	G	G	C	C	C	C	T	T	G	G	C	C	C	C	C	C	T	T	T	T	G	G	G	G	C	C	T	T	A	A	G	G	A	A	G	G	C	C	G	G	A	A	T	T	G	G	G	G	C	C	T	T	G	G	G	G	A	A	A	A	C	C	C	C	A	A	T	T	T	T	C	C	C	C	G	G	A	A	C	C	A	A	G	G	C	C	A	A	C	C	T	T	C	C	G	G	A	A	C	C	T	T	C	C	A	A	G	G	T	T	T	T	T	T	G	G	T	T	G	G	A	A	G	G	C	C	C	C	C	C	C	C	T	T	C	C	G	G	G	G	A	A	A	A	T	T	A	A	C	C	G	G	C	C	A	A	C	C	A	A	G	G	T	T	C	C	A	A	T	T	C	C	T	T	T	T	C	C	G	G	T	T	G	G	G	G	A	A	A	A	A	A	C	C	C	C	A	A	T	T	G	G	T	T	G	G	A	A	T	T	C	C	G	G	T	T	T	T	A	A	G	G	G	G	G	G	A	A	A	A	G	G	T	T	C	C	A	A	C	C	C	C	G	G	C	C	C	C	T	T	C	C	A	A	T	T	A	A	C	C	T	T	C	C	T	T	T	T	A	A	C	C	G	G	T	T	G	G	C	C	C	C	A	A	C	C	C	C	T	T	T	T	T	T	A	A	C	C	T	T	G	G	T	T	T	T	A	A	T	T	T	T	A	A	A	A	A	A	C	C	T	T	G	G	C	C	T	T	A	A	C	C	G	G	G	G	C	C	A	A	G	G	T	T	A	A	G	G	G	G	A	A	T	T	C	C	G	G	A	A	G	G	G	G	G	G	C	C	G	G	A	A	T	T	A	A	A	A	C	C	C	C	C	C	A	A	C	C	A	A	T	T	A	A	G	G	T	T	A	A	C	C	T	T	A	A	C	C	G	G	G	G	G	G	A	A	T	T	G	G	A	A	A	A	T	T	A	A	A	A	C	C	T	T	G	G	G	G	C	C	A	A	A	A	G	G	T	T	A	A	G	G	C	C	G	G	C	C	C	C	A	A	A	A	T	T	T	T	G	G	A	A	A	A	T	T	A	A	A	A	G	G	A	A	C	C	G	G	G	G	A	A	G	G	T	T	G	G	C	C	G	G	G	G	G	G	C	C	G	G	C	C	A	A	G	G	A	A	T	T	A	A	A	A	G	G	G	G	G	G	G	G	A	A	T	T	A	A	A	A	G	G	T	T	C	C	G	G	T	T	C	C	G	G	NA	NA	C	C	C	C	T	T	C	C	T	T	G	G	C	C	T	T	C	C	T	T	A	A	A	A	G	G	A	A	C	C	A	A	A	A	T	T	C	C	T	T	A	A	G	G	T	T	A	A	G	G	T	T	A	A	G	G	A	A	T	T	C	C	G	G	G	G	T	T	A	A	G	G	G	G	C	C	T	T	C	C	A	A	T	T	A	A	G	G	T	T	T	T	T	T	C	C	C	C	A	A	A	A	C	C	T	T	A	A	T	T	A	A	G	G	T	T	T	T	A	A	T	T	C	C	T	T	C	C	C	C	C	C	A	A	C	C	G	G	G	G	T	T	T	T	G	G	T	T	C	C	G	G	G	G	G	G	G	G	C	C	G	G	G	G	G	G	G	G	C	C	C	C	G	G	G	G	G	G	A	A	G	G	G	G	A	A	G	G	C	C	A	A	G	G	G	G	G	G	G	G	C	C	C	C	G	G	C	C	C	C	T	T	C	C	G	G	T	T	C	C	T	T	C	C	A	A	C	C	G	G	A	A	C	C	A	A	G	G	T	T	A	A	G	G	A	A	C	C	G	G	C	C	G	G	G	G	T	T	A	A	C	C	G	G	A	A	G	G	A	A	G	G	T	T	T	T	T	T	G	G	G	G	C	C	G	G	A	A	T	T	G	G	T	T	T	T	A	A	A	A	A	A	G	G	C	C	G	G	T	T	T	T	A	A	C	C	G	G	A	A	C	C	C	C	T	T	A	A	C	C	A	A	C	C	A	A	G	G	C	C	T	T	C	C	T	T	A	A	T	T	C	C	T	T	C	C	A	A	T	T	C	C	A	A	G	G	A	A	T	T	G	G	T	T	C	C	G	G	A	A	G	G	T	T	G	G	T	T	A	A	C	C	G	G	C	C	C	C	T	T	A	A	A	A	C	C	A	A	T	T	C	C	A	A	A	A	A	A	A	A	C	C	C	C	C	C	A	A	A	A	C	C	C	C	C	C	C	C	A	A	G	G	G	G	C	C	G	G	T	T	T	T	T	T	A	A	A	A	G	G	G	G	C	C	T	T	A	A	G	G	G	G	G	G	G	G	G	G	T	T	T	T	T	T	A	A	G	G	A	A	T	T	T	T	T	T	A	A	T	T	G	G	T	T	C	C	C	C	G	G	C	C	G	G	G	G	T	T	T	T	T	T	G	G	C	C	T	T	T	T	T	T	C	C	T	T	A	A	A	A	G	G	G	G	A	A	C	C	G	G	G	G	A	A	G	G	T	T	A	A	C	C	T	T	A	A	G	G	C	C	C	C	G	G	G	G	C	C	T	T	G	G	A	A	C	C	A	A	A	A	A	A	T	T	G	G	G	G	T	T	G	G	T	T	C	C	T	T	A	A	G	G	A	A	G	G	C	C	G	G	T	T	A	A	G	G	C	C	A	A	A	A	G	G	G	G	A	A	A	A	T	T	T	T	G	G	C	C	T	T	T	T	G	G	G	G	C	C	T	T	G	G	A	A	A	A	A	A	G	G	A	A	C	C	A	A	T	T	T	T	C	C	T	T	C	C	T	T	T	T	T	T	T	T	G	G	T	T	G	G	G	G	C	C	C	C	C	C	A	A	A	A	G	G	T	T	G	G	G	G	C	C	T	T	G	G	T	T	C	C	A	A	G	G	T	T	C	C	G	G	C	C	A	A	C	C	T	T	C	C	C	C	T	T	A	A	T	T	C	C	T	T	A	A	A	A	T	T	A	A	T	T	C	C	T	T	C	C	G	G	G	G	C	C	C	C	T	T	C	C	C	C	C	C	C	C	C	C	A	A	T	T	G	G	T	T	T	T	T	T	A	A	T	T	T	T	A	A	C	C	A	A	T	T	C	C	G	G	C	C	T	T	T	T	A	A	C	C	G	G	C	C	C	C	C	C	C	C	A	A	C	C	C	C	A	A	C	C	A	A	C	C	G	G	G	G	C	C	T	T	A	A	C	C	C	C	A	A	A	A	T	T	C	C	A	A	T	T	T	T	C	C	G	G	C	C	A	A	A	A	G	G	T	C	A	A	G	G	C	C	C	C	A	A	C	C	G	G	T	T	C	C	G	G	T	T	G	G	G	G	C	C	T	T	C	C	C	C	A	A	C	C	A	A	T	T	G	G	C	C	C	C	G	G	G	G	C	C	C	C	A	A	A	A	G	G	G	G	C	C	A	A	C	C	C	C	G	G	A	A	C	C	A	A	G	G	T	T	A	A	G	G	G	G	A	A	G	G	A	A	A	A	C	C	A	A	G	G	C	C	G	G	T	T	G	G	C	C	A	A	A	A	T	T	A	A	A	A	C	C	G	G	T	T	G	G	C	C	A	A	G	G	G	G	C	C	A	A	A	A	G	G	G	G	A	A	A	A	T	T	A	A	C	C	C	C	T	T	C	C	G	G	C	C	A	A	T	T	A	A	A	A	C	C	G	G	C	C	G	G	A	A	C	C	A	A	A	A	C	C	C	C	G	G	C	C	C	C	G	G	T	T	A	A	T	T	G	G	A	A	C	C	C	C	A	A	T	T	A	A	G	G	A	A	C	C	A	A	G	G	T	T	T	T	C	C	G	G	T	T	T	T	C	C	G	G	A	A	G	G	C	C	G	G	A	A	G	G	G	G	C	C	A	A	A	A	C	C	C	C	A	A	G	G	C	C	G	G	G	G	C	C	C	C	T	T	A	A	G	G	G	G	G	G	T	T	A	A	T	T	T	T	A	A	G	G	G	G	G	G	C	C	A	A	G	G	A	A	G	G	G	G	G	G	G	G	C	C	A	A	C	C	G	G	C	C	G	G	G	G	A	A	A	A	G	G	T	T	C	C	C	C	A	A	G	G	A	A	G	G	G	G	A	A	A	A	G	G	C	C	A	A	C	C	G	G	C	C	C	C	A	A	G	G	G	G	T	T	C	C	A	A	C	C	T	T	G	G	T	T	G	G	A	A	C	C	A	A	A	A	C	C	C	C	A	A	C	C	T	T	G	G	A	A	T	T	C	C	T	T	C	C	T	T	A	A	C	C	G	G	A	A	T	T	A	A	T	T	T	T	A	A	A	A	T	T	C	C	C	C	A	A	G	G	T	T	C	C	G	G	G	G	C	C	G	G	C	C	T	T	A	A	T	T	C	C	G	G	A	A	C	C	G	G	C	C	G	G	T	T	A	A	T	T	T	T	C	C	G	G	C	C	C	C	A	A	C	C	G	G	T	T	C	C	C	C	C	C	C	C	A	A	A	A	A	A	C	C	A	A	C	C	T	T	T	T	G	G	A	A	C	C	T	T	C	C	A	A	C	C	T	T	A	A	C	C	T	T	C	C	T	T	G	G	C	C	C	C	C	C	T	T	G	G	C	C	G	G	A	A	C	C	C	C	C	C	C	C	A	A	G	G	T	T	A	A	T	T	G	G	C	C	G	G	C	C	A	A	T	T	T	T	C	C	C	C	T	T	G	G	T	T	A	A	G	G	T	T	G	G	G	G	T	T	A	A	A	A	T	T	A	A	C	C	G	G	G	G	A	A	G	G	G	G	C	C	C	C	A	A	C	C	C	C	C	C	A	A	T	T	T	T	T	T	C	C	G	G	C	C	C	C	C	C	C	C	A	A	G	G	G	G	A	A	T	T	G	G	T	T	C	C	G	G	A	A	T	T	C	C	A	A	G	G	G	G	C	C	G	G	T	T	G	G	G	G	A	A	G	G	A	A	A	A	C	C	C	C	T	T	G	G	G	G	C	C	G	G	A	A	C	C	A	A	C	C	A	A	G	G	G	G	G	G	A	A	C	C	C	C	C	C	T	T	T	T	A	A	C	C	C	C	A	A	A	A	A	A	G	G	A	A	A	A	G	G	G	G	C	C	C	C	C	C	T	T	A	A	T	T	T	T	C	C	G	G	G	G	A	A	A	A	G	G	C	C	C	C	G	G	C	C	C	C	T	T	G	G	C	C	C	C	G	G	G	G	C	C	T	T	C	C	A	A	G	G	C	C	G	G	G	G	A	A	A	A	T	T	G	G	T	T	C	C	T	T	C	C	C	C	G	G	G	G	G	G	A	A	A	A	A	A	T	T	A	A	G	G	NA	NA	G	G	A	A	T	T	T	T	G	G	A	A	C	C	A	A	C	C	T	T	T	T	C	C	A	A	G	G	A	A	G	G	A	A	T	T	T	T	A	A	G	G	G	G	G	G	A	A	G	G	G	G	T	T	C	C	A	A	G	G	G	G	C	C	A	A	NA	NA	NA	NA	T	T	A	A	G	G	C	C	G	G	G	G	A	A	C	C	C	C	T	T	T	T	A	A	T	T	T	T	G	G	C	C	G	G	G	G	G	G	T	T	C	C	G	G	A	A	A	A	T	T	C	C	T	T	A	A	C	C	T	T	A	A	C	C	C	C	A	A	C	C	T	T	T	T	G	G	T	T	A	A	A	A	A	A	T	T	G	G	G	G	G	G	A	A	G	G	G	G	G	G	A	A	A	A	C	C	T	T	T	T	A	A	G	G	A	A	A	A	T	T	G	G	G	G	A	A	C	C	C	C	T	T	A	A	A	A	G	G	A	A	T	T	G	G	A	A	A	A	A	A	G	G	C	C	C	C	A	A	C	C	T	T	A	A	C	C	C	C	C	C	G	G	A	A	C	C	A	A	G	G	G	G	C	C	T	T	G	G	A	A	A	A	G	G	G	G	A	A	T	T	G	G	A	A	C	C	C	C	A	A	A	A	A	A	A	A	A	A	C	C	C	C	G	G	C	C	A	A	C	C	G	G	A	A	G	G	G	G	T	T	A	A	A	A	T	T	G	G	G	G	A	A	C	C	G	G	G	G	G	G	G	G	T	T	G	G	C	C	G	G	T	T	G	G	C	C	C	C	C	C	C	C	G	G	G	G	T	T	G	G	G	G	G	G	G	G	A	A	G	G	T	T	G	G	C	C	A	A	G	G	A	A	G	G	T	T	C	C	T	T	G	G	G	G	A	A	A	A	C	C	C	C	C	C	A	A	A	A	T	T	C	C	C	C	A	A	T	T	T	T	T	T	G	G	C	C	A	A	T	T	T	T	G	G	C	C	A	A	A	A	A	A	G	G	C	C	T	T	A	A	T	T	T	T	A	A	A	A	A	A	A	A	T	T	G	G	C	C	C	C	G	G	T	T	T	T	G	T	A	A	A	A	A	A	A	A	G	G	G	G	G	G	T	T	A	A	G	G	C	C	C	C	A	A	G	G	T	T	G	G	G	G	G	G	C	C	A	A	G	G	C	C	G	G	G	G	G	G	C	C	C	C	A	A	C	C	G	G	G	G	T	T	C	C	C	C	A	A	G	G	T	T	A	A	T	T	T	T	C	C	G	G	G	G	T	T	C	C	T	T	G	G	G	G	G	G	T	T	G	G	C	C	A	A	C	C	G	G	C	C	G	G	C	C	G	G	T	T	A	A	A	A	A	A	T	T	A	A	C	C	A	A	C	C	A	A	A	A	A	A	A	A	G	G	G	G	T	T	C	C	G	G	G	G	C	C	G	G	G	G	T	T	C	C	G	G	A	A	G	G	A	A	G	G	A	A	G	G	G	G	T	T	C	C	A	A	T	T	G	G	T	T	C	C	G	G	A	A	A	A	G	G	G	G	G	G	T	T	C	C	T	T	C	C	T	T	T	T	T	T	T	T	A	A	C	C	G	G	G	G	C	C	A	A	C	C	C	C	G	G	T	T	A	A	G	G	A	A	G	G	C	C	C	C	A	A	C	C	A	A	C	C	A	A	G	G	G	G	T	T	G	G	A	A	A	A	C	C	C	C	A	A	G	G	A	A	T	T	G	G	C	C	G	G	G	G	C	C	C	C	T	T	C	C	T	T	C	C	A	A	C	C	C	C	A	A	A	A	G	G	A	A	G	G	T	T	T	T	G	G	A	A	G	G	A	A	T	T	T	T	G	G	C	C	G	G	G	G	T	T	G	G	A	A	T	T	G	G	A	A	C	C	T	T	A	A	T	T	A	A	G	G	A	A	C	C	T	T	G	G	A	A	T	T	G	G	C	C	A	A	C	C	C	C	A	A	G	G	G	G	T	T	A	A	A	A	A	A	G	G	G	G	G	G	A	A	T	T	C	C	A	A	T	T	C	C	A	A	A	A	A	A	C	C	C	C	C	C	G	G	G	G	C	C	C	C	T	T	C	C	G	G	T	T	G	G	T	T	G	G	G	G	A	A	C	C	G	G	G	G	C	C	A	A	T	T	C	C	T	T	G	G	G	G	T	T	C	C	T	T	G	G	C	C	G	G	C	C	T	T	G	G	T	T	NA	NA	A	A	T	T	A	A	T	T	C	C	C	C	C	C	C	C	C	C	C	C	G	G	C	C	G	G	C	C	G	G	A	A	G	G	G	G	T	T	G	G	A	A	G	G	C	C	C	C	C	C	C	C	A	A	C	C	T	T	G	G	G	G	C	C	G	G	NA	NA	A	A	T	T	C	C	C	C	T	T	C	C	G	G	A	A	C	C	T	T	A	A	T	T	G	G	G	G	A	A	G	G	T	T	G	G	T	T	G	G	G	G	C	C	A	A	T	T	T	T	A	A	T	T	A	A	C	C	A	A	T	T	A	A	T	T	G	G	G	G	G	G	G	G	G	G	T	T	T	T	A	A	G	G	G	G	C	C	C	C	G	G	A	A	A	A	A	A	T	T	C	C	A	A	T	T	T	T	T	T	A	A	C	C	A	A	G	G	T	T	G	G	T	T	C	C	G	G	T	T	A	A	G	G	C	C	A	A	G	G	A	A	C	C	A	A	G	G	A	A	G	G	G	G	T	T	A	A	G	G	A	A	T	T	A	A	C	C	C	C	A	A	C	C	C	C	C	C	G	G	C	C	G	G	C	C	T	T	C	C	A	A	A	A	G	G	C	C	A	A	T	T	G	G	G	G	A	A	C	C	G	G	A	A	G	G	G	G	A	A	A	A	G	G	T	T	T	T	C	C	T	T	C	C	T	T	G	G	T	T	A	A	A	A	G	G	G	G	T	T	A	A	G	G	G	G	T	T	G	G	T	T	C	C	C	C	T	T	T	T	C	C	A	A	A	A	C	C	C	C	T	T	G	G	T	T	T	T	A	A	C	C	G	G	G	G	C	C	G	G	C	C	A	A	A	A	G	G	C	C	G	G	G	G	C	C	T	T	G	G	G	G	T	T	A	A	G	G	G	G	G	G	C	C	A	A	G	G	A	A	G	G	A	A	T	T	C	C	G	G	T	T	C	C	A	A	G	G	C	C	G	G	T	T	C	C	A	A	A	A	C	C	G	G	C	C	T	T	G	G	G	G	T	T	T	T	G	G	A	A	T	T	A	A	G	G	T	T	G	G	T	T	C	C	C	C	C	C	A	A	C	C	G	G	T	T	C	C	G	G	A	A	G	G	A	A	G	G	T	T	T	T	A	A	G	G	G	G	C	C	T	T	G	G	G	G	A	A	A	A	T	T	C	C	G	G	C	C	A	A	A	A	C	C	C	C	G	G	T	T	A	A	G	G	C	C	G	G	A	A	G	G	A	A	C	C	A	A	T	T	C	C	G	G	T	T	A	A	C	C	T	T	A	A	G	G	C	C	A	A	T	T	T	T	C	C	T	T	T	T	T	T	G	G	G	G	C	C	G	G	G	G	G	G	T	T	A	A	C	C	C	C	C	C	T	T	T	T	C	C	G	G	C	C	A	A	A	A	A	A	C	C	C	C	T	T	T	T	T	T	C	C	G	G	C	C	G	G	G	G	G	G	G	G	G	G	G	G	G	G	C	C	G	G	G	G	C	C	C	C	C	C	T	T	T	T	C	C	A	A	C	C	C	C	G	G	A	A	C	C	C	C	C	C	G	G	A	A	T	T	C	C	C	C	C	C	G	G	C	C	C	C	T	T	A	A	G	G	C	C	G	G	G	G	A	A	A	A	T	T	A	A	G	G	G	G	T	T	C	C	T	T	A	A	C	C	A	A	T	T	C	C	C	C	C	C	C	C	G	G	G	G	T	T	C	C	A	A	G	G	T	T	A	A	G	G	C	C	A	A	T	T	T	T	A	A	T	T	G	G	C	C	A	A	G	G	A	A	C	C	A	A	T	T	T	T	G	G	C	C	G	G	G	G	A	A	G	G	A	A	A	A	C	C	C	C	T	T	C	C	G	G	A	A	T	T	T	T	G	G	A	A	G	G	G	G	G	G	T	T	G	G	C	C	A	A	G	G	T	T	T	T	T	T	C	C	G	G	T	T	T	T	C	C	C	C	C	C	T	T	T	T	G	G	A	A	T	T	T	T	C	C	T	T	C	C	C	C	C	C	T	T	C	C	C	C	A	A	C	C	G	G	A	A	A	A	C	C	A	A	NA	NA	A	A	G	G	T	T	T	T	T	T	A	A	T	T	T	T	A	A	C	C	A	A	A	A	G	G	G	G	G	G	A	A	G	G	A	A	T	T	C	C	T	T	A	A	G	G	C	C	A	A	C	C	A	A	C	C	G	G	C	C	C	C	A	A	T	T	A	A	A	A	A	A	C	C	T	T	C	C	A	A	T	T	T	T	A	A	T	T	C	C	G	G	A	A	T	T	G	G	C	C	C	C	T	T	C	C	A	A	G	G	T	T	T	T	C	C	T	T	G	G	G	G	A	A	G	G	G	G	G	G	G	G	G	G	G	G	T	T	C	C	A	A	C	C	C	C	T	T	A	A	G	G	T	T	T	T	A	A	G	G	A	A	C	C	A	A	A	A	T	T	T	T	G	G	G	G	A	A	T	T	G	G	T	T	A	A	A	A	C	C	T	T	G	G	A	A	C	C	C	C	T	T	G	G	C	C	A	A	A	A	C	C	G	G	C	C	C	C	T	T	A	A	C	C	C	C	G	G	A	A	C	C	A	A	T	T	A	A	A	A	C	C	G	G	T	T	T	T	G	G	T	T	A	A	C	C	C	C	G	G	G	G	T	T	T	T	C	C	T	T	A	A	G	G	T	T	A	A	A	A	C	C	G	G	C	C	T	T	A	A	C	C	T	T	A	A	T	T	A	A	A	A	T	T	T	T	G	G	C	C	G	G	T	T	C	C	G	G	T	T	C	C	T	T	G	G	T	T	C	C	A	A	C	C	G	G	G	G	G	G	G	G	A	A	A	A	C	C	C	C	G	G	T	T	C	C	G	G	T	T	T	T	A	A	A	A	T	T	A	A	G	G	G	G	G	G	A	A	G	G	A	A	G	G	T	T	T	T	C	C	C	C	C	C	T	T	T	T	C	C	T	T	A	A	G	G	T	T	T	T	A	A	G	G	A	A	T	T	A	A	T	T	G	G	T	T	G	G	A	A	G	G	A	A	G	G	T	T	G	G	A	A	T	T	T	T	T	T	T	T	G	G	G	G	G	G	G	G	T	T	G	G	A	A	T	T	G	G	A	A	T	T	G	G	G	G	G	G	C	C	G	G	A	A	G	G	C	C	C	C	T	T	T	T	A	A	T	T	G	G	A	A	T	T	G	G	C	C	C	C	A	A	G	G	A	A	C	C	A	A	A	A	G	G	T	T	A	A	G	G	A	A	C	C	C	C	A	A	A	A	C	C	C	C	T	T	T	T	T	T	C	C	G	G	A	A	T	T	G	G	A	A	G	G	A	A	G	G	G	G	G	G	T	T	T	T	C	C	C	C	G	G	C	C	T	T	G	G	G	G	G	G	A	A	C	C	A	A	A	A	A	A	C	C	G	G	G	G	T	T	T	T	G	G	G	G	G	G	T	T	G	G	A	A	C	C	T	T	C	C	A	A	C	C	C	C	T	T	C	C	G	G	A	A	G	G	C	C	A	A	G	G	C	C	A	A	C	C	C	C	G	G	T	T	G	G	C	C	G	G	G	G	C	C	G	G	T	T	G	G	C	C	G	G	A	A	T	T	A	A	A	A	T	T	G	G	T	T	T	T	T	T	G	G	T	T	A	A	A	A	C	C	G	G	T	T	G	G	T	T	A	A	A	A	A	A	T	T	G	G	T	T	A	A	G	G	C	C	T	T	C	C	G	G	C	C	A	A	C	C	G	G	A	A	T	T	T	T	A	A	T	T	G	G	A	A	G	G	G	G	G	G	G	G	C	C	G	G	C	C	C	C	A	A	C	C	T	T	C	C	A	A	G	G	G	G	C	C	C	C	T	T	C	C	A	A	G	G	C	C	A	A	G	G	G	G	C	C	C	C	T	T	T	T	A	A	C	C	C	C	A	A	T	T	G	G	G	G	G	G	G	G	C	C	C	C	G	G	T	T	T	T	G	G	A	A	A	A	T	T	G	G	A	A	G	G	T	T	T	T	C	C	A	A	C	C	G	G	A	A	C	C	C	C	T	T	C	C	A	A	G	G	C	C	G	G	C	C	G	G	C	C	T	T	G	G	C	C	T	T	A	A	G	G	C	C	G	G	G	G	G	G	T	T	A	A	G	G	T	T	C	C	A	A	G	G	C	C	T	T	C	C	G	G	C	C	A	A	T	T	G	G	G	G	T	T	C	C	C	C	T	T	C	C	T	T	C	C	C	C	G	G	T	T	G	G	C	C	T	T	A	A	G	G	T	T	G	G	G	G	C	C	G	G	C	C	A	A	A	A	G	G	C	C	A	A	T	T	A	A	C	C	A	A	C	C	G	G	T	T	C	C	T	T	A	A	A	A	A	A	C	C	C	C	C	C	G	G	A	A	C	C	T	T	A	A	T	T	C	C	G	G	C	C	T	T	T	T	G	G	A	A	C	C	C	C	G	G	G	G	G	G	A	A	G	G	T	T	C	C	C	C	A	A	C	C	G	G	G	G	C	C	C	C	G	G	A	A	A	A	G	G	G	G	A	A	T	T	T	T	T	T	G	G	A	A	C	C	T	T	A	A	G	G	T	T	C	C	T	T	T	T	C	C	C	C	G	G	G	G	C	C	C	C	G	G	C	C	T	T	C	C	A	A	C	C	T	T	C	C	G	G	C	C	G	G	G	G	A	A	T	T	G	G	G	G	A	A	A	A	T	T	T	T	C	C	A	A	G	G	T	T	T	T	A	A	G	G	G	G	T	T	C	C	C	C	C	C	T	T	C	C	G	G	A	A	G	G	G	G	C	C	A	A	T	T	A	A	T	T	G	G	A	A	G	G	C	C	G	G	C	C	C	C	G	G	T	T	A	A	C	C	C	C	C	C	C	C	T	T	A	A	G	G	T	T	C	C	G	G	C	C	T	T	A	A	C	C	T	T	T	T	C	C	A	A	C	C	G	G	T	T	A	A	C	C	A	A	A	A	C	C	C	C	T	T	A	A	G	G	T	T	C	C	G	G	G	G	G	G	C	C	G	G	T	T	A	A	A	A	T	T	C	C	C	C	C	C	C	C	G	G	A	A	G	G	A	A	T	T	T	T	A	A	G	G	G	G	C	C	C	C	T	T	A	A	T	T	T	T	C	C	G	G	G	G	C	C	C	C	C	C	G	G	T	T	C	C	C	C	T	T	C	C	C	C	T	T	C	C	A	A	A	A	C	C	C	C	C	C	T	T	C	C	T	T	T	T	C	C	C	C	A	A	G	G	C	C	G	G	A	A	A	A	A	A	G	G	T	T	G	G	G	G	A	A	C	C	G	G	T	T	T	T	C	C	G	G	G	G	G	G	A	A	G	G	A	A	T	T	A	A	C	C	A	A	C	C	G	G	T	T	T	T	C	C	C	C	G	G	G	G	G	G	G	G	A	A	T	T	A	A	G	G	G	G	C	C	G	G	A	A	A	A	G	G	C	C	C	C	T	T	G	G	G	G	G	G	A	A	C	C	G	G	T	T	A	A	C	C	G	G	C	C	G	G	C	C	C	C	T	T	A	A	G	G	T	C	C	C	C	C	C	C	C	C	A	A	A	A	G	G	T	T	T	T	G	G	C	C	T	T	T	T	C	C	C	C	C	C	C	C	C	C	T	T	T	T	A	A	C	C	G	G	C	C	G	G	A	A	T	T	A	A	C	C	G	G	C	C	G	G	A	A	G	G	T	T	G	G	T	T	T	T	A	A	T	T	T	T	C	C	G	G	C	C	C	C	C	C	A	A	A	A	T	T	T	T	A	A	C	C	G	G	C	C	A	A	A	A	A	A	T	T	T	T	C	C	C	C	G	G	C	C	A	A	T	T	A	A	C	C	A	A	G	G	C	C	G	G	C	C	T	T	G	G	A	A	A	A	T	T	A	A	G	G	G	G	G	G	C	C	T	T	A	A	C	C	A	A	G	G	T	T	G	G	T	T	A	A	A	A	C	C	C	C	G	G	C	C	T	T	G	G	G	G	G	G	C	C	G	G	T	T	T	T	G	G	A	A	C	C	A	A	T	T	G	G	C	C	G	G	C	C	C	C	A	A	T	T	C	C	G	G	G	G	T	T	G	G	T	T	C	C	T	T	G	G	A	A	G	G	T	T	C	C	G	G	A	A	A	A	G	G	A	A	A	A	A	A	A	A	T	T	G	G	C	C	C	C	C	C	T	T	C	C	G	G	C	C	T	T	T	T	G	G	G	G	A	A	G	G	C	C	G	G	T	T	C	C	A	A	T	T	C	C	C	C	G	G	T	T	A	A	T	T	C	C	C	C	C	C	C	C	C	C	C	C	G	G	A	A	G	G	C	C	T	T	A	A	T	T	C	C	G	G	A	A	T	T	G	G	C	C	C	C	A	A	A	A	C	C	A	A	C	C	T	T	G	G	T	T	G	G	A	A	C	C	A	A	T	T	A	A	G	G	A	A	A	A	G	G	G	G	C	C	G	G	G	G	A	A	C	C	G	G	T	T	C	C	G	G	A	A	G	G	C	C	G	G	G	G	T	T	C	C	T	T	G	G	C	C	A	A	G	G	G	G	A	A	C	C	A	A	T	T	A	A	T	T	C	C	G	G	C	C	T	T	C	C	A	A	G	G	C	C	T	T	G	G	T	T	T	T	G	G	G	G	C	C	G	G	G	G	T	T	A	A	C	C	C	C	A	A	A	A	C	C	G	G	C	C	T	T	T	T	A	A	C	C	A	A	C	C	A	A	G	G	A	A	G	G	A	A	G	G	C	C	C	C	G	G	A	A	C	C	C	C	A	A	G	G	C	C	G	G	C	C	C	C	T	T	T	T	G	G	C	C	A	A	C	C	G	G	G	G	T	T	C	C	C	C	C	C	A	A	G	G	C	C	T	T	C	C	T	T	G	G	C	C	G	G	G	G	C	C	C	C	C	C	G	G	C	C	T	T	C	C	G	G	C	C	G	G	A	A	G	G	G	G	C	C	A	A	T	T	C	C	C	C	T	T	T	T	C	C	A	A	G	G	T	T	A	A	C	C	T	T	T	T	A	A	G	G	C	C	C	C	G	G	T	T	T	T	C	T	A	A	A	A	T	T	C	C	A	A	A	A	G	G	T	T	G	G	G	G	G	G	G	G	G	G	G	G	G	G	A	A	T	T	G	G	C	C	G	G	T	T	T	T	A	A	G	G	C	C	G	G	T	T	T	T	T	A	G	G	T	T	C	C	G	G	T	T	G	G	T	T	C	C	C	C	T	T	A	A	G	G	G	G	G	G	C	C	G	G	C	C	A	A	G	G	C	C	T	T	G	G	C	C	G	G	A	A	C	C	G	G	C	C	A	A	G	G	A	A	G	G	C	C	A	A	C	C	A	A	T	T	C	C	G	G	C	C	G	G	T	T	G	G	T	T	A	A	G	G	T	T	G	G	A	A	G	G	A	A	C	C	A	A	C	C	A	A	G	G	A	A	G	G	A	A	C	C	C	C	G	G	C	C	C	C	G	G	C	C	A	A	T	T	A	A	C	C	A	A	T	T	G	G	C	C	G	G	T	T	T	T	C	C	G	G	C	C	T	T	T	T	C	C	G	G	C	C	G	G	T	T	A	A	G	G	A	A	C	C	T	T	G	G	G	G	T	T	G	G	T	T	A	A	C	C	A	A	A	A	A	A	C	C	A	A	A	A	G	G	A	A	G	G	C	C	A	A	A	A	T	T	A	A	C	C	G	G	A	A	T	T	C	C	T	T	G	G	G	G	G	G	C	C	G	G	G	G	C	C	G	G	A	A	C	C	A	A	A	A	T	T	T	T	A	A	C	C	T	T	G	G	A	A	C	C	G	G	G	G	G	G	G	G	A	A	G	G	T	T	G	G	G	G	G	G	C	C	G	G	C	C	C	C	T	T	T	T	G	G	A	A	T	T	G	G	T	T	G	G	G	G	C	C	G	G	T	T	T	T	C	C	G	G	G	G	C	C	NA	NA	A	A	A	A	C	C	G	G	C	C	A	A	C	C	T	T	T	T	C	C	C	C	T	T	G	G	G	G	T	T	C	C	C	C	G	G	C	C	T	T	NA	NA	A	A	A	A	C	C	T	T	C	C	A	A	T	T	T	T	C	C	A	A	C	C	G	G	A	A	G	G	G	G	A	A	T	T	C	C	T	T	C	C	T	T	NA	NA	T	T	A	A	A	A	G	G	G	G	G	G	T	T	T	T	G	G	G	G	A	A	T	T	G	G	G	G	G	G	A	A	G	G	G	G	G	G	T	T	G	G	C	C	T	T	G	G	C	C	G	G	C	C	T	T	A	A	C	C	C	C	G	G	G	G	T	T	NA	NA	T	T	T	T	T	T	C	C	G	G	T	T	C	C	T	T	T	T	G	G	C	C	T	T	G	G	A	A	A	A	A	A	G	G	A	A	T	T	T	T	T	T	T	T	G	G	G	G	G	G	T	T	C	C	G	G	G	G	A	A	G	G	T	T	G	G	C	C	T	T	T	T	A	A	G	G	C	C	G	G	T	T	T	T	A	A	A	A	G	G	C	C	G	G	A	A	G	G	C	C	G	G	A	A	T	T	C	C	A	A	G	G	A	A	A	A	C	C	A	A	A	A	G	G	G	G	C	C	G	G	C	C	T	T	T	T	A	A	G	G	A	A	G	G	C	C	C	C	G	G	T	T	C	C	C	C	A	A	C	C	G	G	G	G	A	A	C	C	T	T	C	C	A	A	C	C	A	A	A	A	A	A	T	T	A	A	T	T	C	C	A	A	A	A	A	A	C	C	T	T	A	A	C	C	T	T	A	A	C	C	T	T	A	A	C	C	C	C	G	G	G	G	G	G	T	T	C	C	C	C	G	G	T	T	C	C	T	T	C	C	T	T	T	T	G	G	A	A	T	T	C	C	T	T	C	C	C	C	T	T	C	C	G	G	T	T	A	A	C	C	A	A	G	G	C	C	C	C	A	G	C	C	C	C	T	T	C	C	G	G	A	A	T	T	A	A	A	A	C	C	T	T	A	A	G	G	C	C	C	C	T	T	A	A	G	G	G	G	A	A	T	T	C	C	C	C	G	G	C	C	A	A	A	A	C	C	T	T	C	C	G	G	C	C	G	G	G	G	C	C	A	A	C	C	C	C	G	G	G	G	T	T	G	G	T	T	T	T	T	T	G	G	C	C	A	A	C	C	A	A	C	C	T	T	G	G	C	C	G	G	T	T	A	A	C	C	C	C	C	C	G	G	A	A	C	C	A	A	T	T	C	C	A	A	G	G	T	T	C	C	C	C	G	G	C	C	A	A	T	T	G	G	A	A	C	C	C	C	T	T	C	C	C	C	A	A	A	A	A	A	A	A	C	C	A	A	A	A	G	G	A	A	G	G	G	G	C	C	T	T	A	A	G	G	G	G	G	G	C	C	A	A	A	A	A	A	C	C	A	A	T	T	A	A	A	A	C	C	C	C	A	A	T	T	G	G	A	A	A	A	G	G	G	G	C	C	T	T	C	C	C	C	G	G	C	C	T	T	G	G	T	T	G	G	T	T	G	G	G	G	C	C	G	G	G	G	T	T	T	T	A	A	G	G	G	G	A	A	C	C	C	C	T	T	C	C	C	C	G	G	T	T	C	C	A	A	T	T	C	C	C	C	G	G	G	G	A	A	G	G	A	A	C	C	G	G	C	C	G	G	G	G	A	A	G	G	A	A	G	G	C	C	T	T	T	T	A	A	C	C	C	C	C	C	C	C	A	A	T	T	T	T	A	A	G	G	T	T	G	G	G	G	A	A	G	G	C	C	G	G	A	A	T	T	C	C	G	G	C	C	C	C	C	C	G	G	A	A	G	G	A	A	G	G	T	T	C	C	C	C	G	G	A	A	G	G	T	T	G	G	T	T	G	G	T	T	G	G	T	T	T	T	A	A	T	T	C	C	C	C	C	C	C	C	T	T	A	A	G	G	T	T	T	T	C	C	C	C	C	C	G	G	G	G	A	A	C	C	A	A	A	A	T	T	G	G	A	A	NA	NA	C	C	A	A	C	C	C	C	G	G	A	A	A	A	A	A	A	A	C	C	T	T	T	T	C	C	T	T	C	C	A	A	T	T	C	C	T	T	A	A	A	A	T	T	C	C	G	G	A	A	C	C	G	G	A	A	T	T	T	T	T	T	C	C	G	G	A	A	C	C	C	C	C	C	G	G	T	T	A	A	C	C	G	G	G	G	G	G	G	G	G	G	C	C	G	G	A	A	A	A	T	T	A	A	A	A	T	T	G	G	A	A	A	A	C	C	A	A	T	T	C	C	A	A	A	A	C	C	T	T	G	G	G	G	G	G	A	A	C	C	T	T	C	C	T	T	A	A	A	A	A	A	C	C	A	A	T	T	T	T	C	C	C	C	T	T	G	G	T	T	G	G	T	T	A	A	T	T	T	T	T	T	A	A	A	A	G	G	G	G	G	G	T	T	A	A	G	G	T	T	A	A	C	C	T	T	A	A	G	G	A	A	G	G	C	C	A	A	C	C	T	T	G	G	G	G	T	T	G	G	G	G	C	C	G	G	T	T	G	G	G	G	A	A	G	G	T	T	G	G	C	C	G	G	T	T	C	C	C	C	G	G	G	G	G	G	G	G	T	T	G	G	G	G	G	G	A	A	A	A	C	C	C	C	G	G	T	T	C	C	G	G	G	G	A	A	C	C	G	G	C	C	C	C	A	A	G	G	G	G	C	C	T	T	C	C	A	A	C	C	C	C	G	G	C	C	G	G	G	G	T	T	C	C	G	G	C	C	G	G	C	C	C	C	G	G	C	C	A	A	T	T	C	C	G	G	A	A	A	A	G	G	G	G	A	A	G	G	T	T	A	A	C	C	C	C	A	A	A	A	C	C	G	G	G	G	G	G	A	A	A	A	A	A	G	G	G	G	C	C	G	G	G	G	G	G	T	T	T	T	A	A	G	G	T	T	A	A	G	G	G	G	C	C	C	C	G	G	G	G	A	A	A	A	C	C	C	C	G	G	C	C	A	A	A	A	T	T	C	C	C	C	A	A	A	A	C	C	G	G	G	G	T	T	G	G	C	C	T	T	A	A	G	G	T	T	G	G	A	A	G	G	C	C	T	T	A	A	C	C	C	C	C	C	T	T	C	C	G	G	C	C	C	C	G	G	T	T	C	C	T	T	C	C	T	T	G	G	A	A	G	G	C	C	G	G	G	G	G	G	G	G	G	G	A	A	C	C	C	C	T	T	C	C	A	A	G	G	T	T	A	A	G	G	T	T	A	A	A	A	A	A	A	A	A	A	C	C	G	G	G	G	C	C	G	G	T	T	T	T	T	T	A	A	G	G	A	A	C	C	G	G	T	T	A	A	C	C	A	A	A	A	C	C	T	T	G	G	G	G	A	A	A	A	C	C	C	C	A	A	T	T	T	T	T	T	A	A	A	A	G	G	G	G	A	A	C	C	C	C	C	C	T	T	G	G	A	A	T	T	G	G	C	C	A	A	G	G	T	T	G	G	G	G	G	G	A	A	C	C	A	A	T	T	C	C	C	C	G	G	G	G	C	C	C	C	C	C	G	G	G	G	C	C	G	G	C	C	T	T	C	C	C	C	G	G	C	C	A	A	C	C	C	C	T	T	G	G	C	C	A	A	A	A	T	T	T	T	T	T	A	A	T	T	C	C	A	A	A	A	A	A	C	C	A	A	C	C	G	G	A	A	A	A	T	T	A	A	T	T	G	G	A	A	T	T	T	T	C	C	T	T	C	C	A	A	A	A	C	C	G	G	T	T	A	A	A	A	G	G	A	A	A	A	A	A	G	G	G	G	G	G	A	A	G	G	C	C	T	T	G	G	G	G	G	G	C	C	C	C	A	A	A	A	G	G	G	G	C	C	G	G	A	A	G	G	T	T	A	A	G	G	A	A	A	A	A	A	C	C	G	G	C	C	G	G	G	G	A	A	A	A	T	T	T	T	C	C	A	A	A	A	T	T	C	C	C	C	T	T	C	C	G	G	C	C	A	A	A	A	T	T	G	G	G	G	A	A	G	G	C	C	G	G	A	A	A	A	G	G	G	G	G	G	A	A	T	T	G	G	G	G	C	C	G	G	C	C	C	C	C	C	NA	NA	A	A	C	C	A	A	C	C	A	A	T	T	T	T	A	A	G	G	G	G	C	C	G	G	A	A	T	T	C	C	G	G	C	C	A	A	C	C	G	G	C	C	T	T	G	G	G	G	A	A	G	G	T	T	T	T	G	G	T	T	C	C	G	G	A	A	A	A	G	G	C	C	C	C	A	A	C	C	T	T	T	T	A	A	T	T	T	T	C	C	A	A	T	T	G	G	G	G	A	A	C	C	G	G	C	C	G	G	T	T	G	G	G	G	C	C	T	T	T	T	C	C	C	C	G	G	T	T	C	C	T	T	C	C	G	G	G	G	G	G	G	G	T	T	T	T	C	C	G	G	T	T	C	C	T	T	A	A	A	A	G	G	T	T	C	C	C	C	C	C	T	T	G	G	C	C	T	T	G	G	C	C	G	G	T	T	G	G	G	G	G	G	C	C	T	T	T	T	A	A	G	G	G	G	C	C	T	T	C	C	T	T	C	C	C	C	T	T	T	T	A	A	T	T	G	G	T	T	C	C	G	G	G	G	A	A	T	T	C	C	C	C	C	C	T	T	G	G	G	G	T	T	T	T	C	C	C	C	G	G	C	C	C	C	G	G	A	A	A	A	C	C	C	C	T	T	T	T	C	C	T	T	G	G	G	G	G	G	C	C	A	A	G	G	T	G	C	C	C	C	C	C	T	T	A	A	T	T	A	A	A	A	T	T	C	C	T	T	T	T	A	A	A	A	T	T	A	A	A	A	A	A	A	A	G	G	C	C	A	A	G	G	T	T	C	C	G	G	C	C	A	A	G	G	A	A	G	G	C	C	T	T	G	G	A	A	C	C	T	T	A	A	G	G	G	G	C	C	A	A	T	T	G	G	C	C	G	G	C	C	G	G	T	T	G	G	A	A	T	T	T	T	A	A	G	A	G	G	C	C	A	A	A	A	A	A	G	G	T	T	G	G	C	C	A	A	T	T	T	T	G	G	T	T	T	T	C	C	A	A	A	A	T	T	G	G	G	G	C	C	T	T	T	T	T	T	G	G	G	G	C	C	T	T	G	G	C	C	A	A	A	A	A	A	T	T	T	T	C	C	T	T	T	T	A	A	G	G	G	G	T	T	G	G	T	T	C	C	C	C	A	A	A	A	C	C	A	A	T	T	G	G	C	C	A	A	G	G	A	A	C	C	A	A	G	G	A	A	A	A	G	G	G	G	G	G	T	T	A	A	C	C	G	G	G	G	G	G	C	C	C	C	C	C	T	T	G	G	G	G	C	C	C	C	G	G	A	A	G	G	C	C	C	C	G	G	G	G	C	C	A	A	C	C	G	G	G	G	C	C	G	G	C	C	A	A	A	A	T	T	C	C	C	C	G	G	A	A	C	C	G	G	C	C	G	G	T	T	C	C	G	G	G	G	G	G	G	G	C	C	G	G	T	T	G	G	G	G	G	G	A	A	G	G	A	A	T	T	G	G	T	T	C	C	A	A	C	C	T	T	A	A	A	A	A	A	T	T	A	A	G	G	T	T	G	G	G	G	T	T	G	G	A	A	A	A	T	T	T	T	C	C	G	G	G	G	A	A	C	C	C	C	A	A	G	G	T	T	G	G	A	A	G	G	T	T	T	T	T	T	G	G	G	G	A	A	C	C	T	T	G	G	T	T	T	T	A	A	G	G	T	T	G	G	G	G	A	A	G	G	G	G	T	T	C	C	C	C	A	A	A	A	C	C	G	G	G	G	T	T	G	G	NA	NA	G	G	G	G	A	A	A	A	A	A	G	G	C	C	T	T	G	G	T	T	C	C	C	C	A	A	T	T	T	T	G	G	C	C	A	A	A	A	A	A	T	T	G	G	C	C	G	G	C	C	G	G	C	C	C	C	G	G	C	C	G	G	T	T	T	T	C	C	G	G	G	G	C	C	G	G	A	A	C	C	T	T	G	G	C	C	C	C	T	T	G	G	C	C	C	C	T	T	G	G	A	A	G	G	A	A	C	C	T	T	G	G	T	T	T	T	C	C	A	A	C	C	G	G	A	A	A	A	A	A	C	C	T	T	G	G	A	A	A	A	G	G	C	C	G	G	G	G	T	T	G	G	T	T	T	T	A	A	A	A	A	A	C	C	T	T	C	C	T	T	T	T	C	C	C	C	A	A	A	A	G	G	G	G	T	T	T	T	C	C	G	G	C	C	T	T	G	G	G	G	C	C	C	C	G	G	T	T	C	C	C	C	A	A	T	T	T	T	T	T	C	C	T	T	G	G	T	T	T	T	A	A	T	T	G	G	T	T	T	T	C	C	G	G	C	C	C	C	T	T	C	C	A	A	A	A	G	G	G	G	C	C	G	G	C	C	G	G	G	G	C	C	A	A	T	T	G	G	C	C	G	G	T	T	A	A	G	G	T	T	T	T	C	C	G	G	C	C	G	G	C	C	C	C	C	C	T	T	A	A	T	T	C	C	G	G	G	G	G	G	A	A	C	C	T	T	T	T	C	C	C	C	A	A	A	A	C	C	G	G	A	A	G	G	A	A	G	G	C	C	C	C	A	A	A	A	G	G	G	G	C	C	C	C	C	C	T	T	A	A	T	T	A	A	C	C	G	G	T	T	C	C	T	T	C	C	C	C	G	G	C	C	A	A	G	G	G	G	A	A	G	G	C	C	G	G	G	G	T	T	G	G	A	A	T	T	G	G	T	T	G	G	T	T	C	C	T	T	C	C	T	T	T	T	G	G	T	T	G	G	T	T	C	C	A	A	G	G	T	T	G	G	G	G	G	G	C	C	A	A	T	T	G	G	C	C	C	C	T	T	C	C	T	T	A	A	A	A	C	C	G	G	C	C	G	G	C	C	A	A	G	G	G	G	T	T	A	A	C	C	C	C	T	T	T	T	C	C	C	C	A	A	G	G	G	G	A	A	C	C	C	C	G	G	G	G	C	C	G	G	C	C	A	A	C	C	C	C	T	T	T	T	C	C	A	A	T	T	C	C	A	A	G	G	G	G	A	A	T	T	G	G	T	T	G	G	G	G	T	T	C	C	G	G	T	T	A	A	G	G	T	T	G	G	T	T	T	T	G	G	T	T	G	G	T	T	C	C	G	G	C	C	T	T	T	T	T	T	A	A	A	A	A	A	T	T	T	T	T	T	G	G	G	G	C	C	C	C	A	A	C	C	T	T	A	A	T	T	C	C	T	T	G	G	G	G	G	G	G	G	T	T	A	A	A	A	C	C	G	G	G	G	A	A	G	G	A	A	G	G	A	A	T	T	C	C	A	A	G	G	G	G	C	C	G	G	G	G	T	T	G	G	C	C	G	G	T	T	C	C	T	T	A	A	C	C	A	A	T	T	T	T	G	G	T	T	T	T	A	A	A	A	G	G	A	A	C	C	A	A	T	T	C	C	G	G	C	C	A	A	G	G	A	A	C	C	G	G	G	G	G	G	A	A	G	G	C	C	G	G	C	C	T	T	T	T	G	G	C	C	C	C	C	C	T	T	C	C	G	G	T	T	T	T	G	G	G	G	G	G	T	T	C	C	C	C	C	C	C	C	G	G	T	T	A	A	G	G	T	T	T	T	T	T	C	C	G	G	T	T	C	C	C	C	T	T	A	A	A	A	C	C	A	A	C	C	G	G	G	G	C	C	C	C	C	C	T	T	T	T	C	C	T	T	T	T	G	G	A	A	C	C	C	C	A	A	G	G	G	G	G	G	C	C	A	A	G	G	A	A	A	A	T	T	A	A	C	C	T	T	G	G	T	T	T	T	T	T	C	C	G	G	G	G	C	C	C	C	T	T	C	C	C	C	C	C	T	T	A	A	T	T	G	G	T	T	G	G	A	A	T	T	A	A	C	C	A	A	A	A	G	G	A	A	T	T	C	C	T	T	A	A	A	A	A	A	G	G	T	T	C	C	G	G	T	T	T	T	G	G	G	G	C	C	T	T	T	T	C	C	C	C	A	A	C	C	T	T	G	G	C	C	C	C	G	G	A	A	C	C	T	T	A	A	G	G	G	G	A	A	A	A	A	A	G	G	C	C	G	G	T	T	T	T	A	A	A	A	G	G	T	T	T	T	T	T	T	T	A	A	T	T	G	G	G	G	T	T	G	G	T	T	NA	NA	T	T	C	C	C	C	C	C	G	G	C	C	T	T	T	T	A	A	A	A	C	C	A	A	C	C	A	A	C	C	A	A	G	G	T	T	T	T	A	A	A	A	C	C	A	A	C	C	C	C	T	T	T	T	A	A	A	A	C	C	G	G	A	A	A	A	A	A	G	G	T	T	A	A	A	A	T	T	T	T	G	G	C	C	C	C	C	C	T	T	A	A	C	C	C	C	A	A	A	A	A	A	C	C	C	C	C	C	A	A	T	T	C	C	C	C	C	C	C	C	A	A	G	G	G	G	C	C	C	C	C	C	C	C	A	A	G	G	T	T	A	A	G	G	A	A	G	G	G	G	C	C	A	A	C	C	G	G	C	C	G	G	A	A	C	C	G	G	A	A	G	G	A	A	G	G	G	G	G	G	C	C	T	T	C	C	T	T	T	T	G	G	C	C	C	C	T	T	C	C	C	C	A	A	C	C	A	A	C	C	A	A	A	A	G	G	C	A	C	C	T	T	A	A	C	C	C	C	T	T	G	G	C	C	C	C	G	G	G	G	G	G	T	T	C	C	C	C	G	G	C	C	G	G	A	A	G	G	T	T	G	G	T	T	G	G	A	A	A	A	C	C	C	C	T	T	G	G	C	C	G	G	T	T	A	A	T	T	G	G	C	C	C	C	C	C	T	T	T	T	T	T	T	T	C	C	T	T	G	G	G	G	T	T	A	A	C	C	T	T	C	C	A	A	G	G	C	C	C	C	C	C	G	G	T	T	A	A	G	G	C	C	T	T	C	C	G	G	C	C	A	A	C	C	G	G	T	T	G	G	A	A	C	C	G	G	T	T	A	A	G	G	C	C	T	T	T	T	T	T	G	G	A	A	T	T	C	C	A	A	A	A	A	A	G	G	T	T	T	T	A	A	A	A	A	A	T	T	G	G	C	C	C	C	T	T	C	C	A	A	T	T	T	T	T	T	G	G	A	A	T	T	T	T	A	A	G	G	G	G	G	G	G	G	C	C	G	G	T	T	T	T	T	T	C	C	G	G	C	C	G	G	T	T	A	A	A	A	C	C	G	G	G	G	A	A	A	A	G	G	G	G	A	A	G	G	T	T	A	A	C	C	C	C	G	G	A	A	G	G	C	C	T	T	C	C	A	A	T	T	G	G	T	T	C	C	T	T	A	A	A	A	C	C	T	T	A	A	G	G	G	G	T	T	A	A	T	T	G	G	A	A	A	A	G	G	A	A	A	A	C	C	G	G	A	A	G	G	A	A	C	C	G	G	C	C	T	T	C	C	A	A	G	G	C	C	C	C	G	G	G	G	C	C	G	G	A	A	A	A	C	C	T	T	G	G	G	G	T	T	C	C	A	A	T	T	A	A	T	T	A	A	G	G	T	T	G	G	A	A	T	T	T	T	A	A	G	G	C	C	T	T	C	C	A	A	G	G	T	T	T	T	A	A	C	C	A	A	C	C	T	T	T	T	A	A	G	G	C	C	G	G	A	A	G	G	G	G	C	C	G	G	G	G	T	T	C	C	C	C	C	C	C	C	G	G	C	C	G	G	G	G	T	T	C	C	G	G	G	G	A	A	C	C	G	G	A	A	T	T	G	G	T	T	G	G	T	T	G	G	T	T	G	G	A	A	C	C	G	G	C	C	C	C	A	A	T	T	C	C	T	T	C	C	G	G	G	G	A	A	T	T	A	A	C	C	A	A	A	A	T	T	G	G	C	C	A	A	G	G	T	T	G	G	G	G	G	G	T	T	G	G	G	G	T	T	G	G	A	A	G	G	G	G	A	A	T	T	G	G	C	C	A	A	G	G	T	T	C	C	A	A	G	G	C	C	A	A	C	C	T	T	G	G	G	G	A	A	C	C	C	C	C	C	G	G	C	C	A	A	T	T	A	A	G	G	C	C	A	A	A	A	C	C	C	C	C	C	G	G	G	G	A	A	A	A	C	C	C	C	A	A	C	C	C	C	T	T	T	T	T	T	C	C	T	T	G	G	A	A	C	C	A	A	T	T	A	A	G	G	T	T	G	G	A	A	A	A	C	C	C	C	C	C	C	C	C	C	A	A	A	A	G	G	C	C	A	A	A	A	G	G	T	T	T	T	C	C	G	G	C	C	T	T	A	A	A	A	G	G	T	T	T	T	A	A	T	T	A	A	T	T	T	T	G	G	T	T	A	A	C	C	C	C	T	T	C	C	G	G	T	T	A	A	T	T	G	G	A	A	G	G	A	A	G	G	A	A	T	T	G	G	A	A	G	G	A	A	G	G	T	T	T	T	G	G	A	A	T	T	T	T	C	C	G	G	C	C	T	T	A	A	G	G	A	A	A	A	T	T	G	G	G	G	A	A	G	G	C	C	T	T	T	T	C	C	A	A	A	A	G	G	A	A	G	G	G	G	G	G	A	A	T	T	A	A	T	T	G	G	T	T	C	C	A	A	G	G	G	G	C	C	C	C	G	G	G	G	T	T	C	C	G	G	C	C	C	C	T	T	A	A	C	C	G	G	A	A	A	A	A	A	C	C	G	G	G	G	T	T	G	G	T	T	A	A	C	C	G	G	G	G	T	T	C	C	T	T	A	A	T	T	C	C	C	C	A	A	T	T	C	C	T	T	T	T	C	C	T	T	T	T	C	C	C	C	C	C	T	T	A	A	T	T	A	A	A	A	T	T	G	G	T	T	G	G	T	T	C	C	A	A	C	C	G	G	C	C	C	C	A	A	T	T	C	C	C	C	A	A	G	G	C	C	A	A	T	T	G	G	T	T	G	G	G	G	C	C	T	T	T	T	T	T	G	G	G	G	G	G	A	A	C	C	G	G	T	T	C	C	G	G	T	T	G	G	G	G	T	T	C	C	C	C	G	G	T	T	G	G	A	A	A	A	G	G	G	G	C	C	C	C	G	G	G	G	G	G	A	A	T	T	G	G	T	T	T	T	T	T	C	C	A	A	C	C	A	A	C	C	T	T	C	C	G	G	A	A	A	A	T	T	A	A	A	A	G	G	G	G	A	A	G	G	A	A	A	A	T	T	T	T	G	G	T	T	G	G	T	T	C	C	G	G	A	A	T	T	C	C	G	G	G	G	T	T	A	A	C	C	C	C	A	A	C	C	G	G	T	T	T	T	A	A	G	G	A	A	C	C	T	T	C	C	T	T	G	G	C	C	A	A	C	C	T	T	T	T	G	G	G	G	A	A	A	A	G	G	T	T	C	C	A	A	T	T	G	G	G	G	A	A	G	G	C	C	G	G	A	A	A	A	A	A	C	C	T	T	T	T	A	A	C	C	C	C	T	T	T	T	A	A	T	T	T	T	G	G	G	G	T	T	G	G	A	A	G	G	C	C	G	G	A	A	A	A	C	C	G	G	A	A	C	C	C	C	T	T	C	C	C	C	C	C	T	T	C	C	G	G	A	A	G	G	A	A	A	A	G	G	A	A	A	A	T	T	A	A	T	T	A	A	A	A	T	T	C	C	A	A	A	A	T	T	G	G	G	G	T	T	C	C	T	T	A	A	G	G	C	C	A	A	A	A	A	A	C	C	G	G	A	A	G	G	A	A	T	T	T	T	G	G	A	A	A	A	T	T	A	A	C	C	G	G	C	C	T	T	T	T	C	C	T	T	T	T	C	C	G	G	G	G	C	C	G	G	G	G	T	T	C	C	C	C	C	C	A	A	G	G	C	C	T	T	C	C	C	C	T	T	A	A	A	A	A	A	T	T	G	G	A	A	G	G	A	A	G	G	A	A	C	C	G	G	A	A	A	A	C	C	C	C	G	G	C	C	T	T	A	A	T	T	C	C	C	C	C	C	T	T	G	G	A	A	T	T	A	A	T	T	A	A	T	T	C	C	C	C	T	T	G	G	T	T	T	T	T	T	G	G	T	T	T	T	G	G	A	A	G	G	A	A	C	C	A	A	C	C	A	A	G	G	T	T	T	T	G	G	C	C	T	T	C	C	C	C	T	T	C	C	T	T	G	G	T	T	T	T	C	C	T	T	A	A	G	G	A	A	G	G	G	G	A	A	T	T	A	A	T	T	G	G	G	G	C	C	G	G	T	T	G	G	T	T	G	G	G	G	G	G	A	A	G	G	C	C	T	T	C	C	C	C	G	G	A	A	T	T	A	A	G	G	C	C	T	T	G	G	T	T	G	G	G	G	A	A	T	T	A	A	C	C	G	G	G	G	G	G	G	G	C	C	G	G	C	C	T	T	C	C	T	T	G	G	A	A	C	C	T	T	A	A	A	A	A	A	A	A	A	A	G	G	A	A	T	T	A	A	A	A	A	A	G	G	C	C	G	G	A	A	C	C	C	C	C	C	T	T	C	C	G	G	A	A	C	C	C	C	C	C	A	A	A	A	T	T	T	T	G	G	C	C	G	G	T	T	C	C	C	C	A	A	A	A	C	C	C	C	C	C	A	A	G	G	A	A	T	T	T	T	A	A	T	T	G	G	T	T	A	A	G	G	C	C	G	G	C	C	T	T	T	T	G	G	C	C	T	T	A	A	C	C	C	C	G	G	T	T	C	C	C	C	T	T	T	T	A	A	A	A	G	G	T	T	C	C	T	T	T	T	A	A	A	A	T	T	C	C	A	A	C	C	C	C	A	A	C	C	C	C	T	T	A	A	C	C	A	A	C	C	C	C	C	C	C	C	T	T	C	C	A	A	C	C	G	G	G	G	A	A	T	T	C	C	C	C	T	T	T	T	A	A	C	C	C	C	G	G	A	A	G	G	G	G	C	C	C	C	G	G	G	G	C	C	G	G	C	C	A	A	T	T	T	T	G	G	G	G	T	T	C	C	A	A	T	T	T	T	G	G	C	C	T	T	A	A	A	A	C	C	A	A	C	C	C	C	T	T	A	A	T	T	G	G	G	G	T	T	C	C	C	C	G	G	C	C	G	G	T	T	G	G	A	A	G	G	G	G	T	T	C	C	T	T	C	C	A	A	T	T	T	T	T	T	C	C	C	C	C	C	A	A	G	G	A	A	C	C	T	T	C	C	T	T	A	A	T	T	T	T	C	C	A	A	A	A	T	T	A	A	A	A	A	A	C	C	G	G	T	T	A	A	A	A	T	T	A	A	A	A	C	C	A	A	A	A	A	A	G	G	T	T	T	T	G	G	G	G	G	G	G	G	G	G	G	G	C	C	C	C	G	G	C	C	C	C	C	C	G	G	C	C	C	C	A	A	C	C	T	T	A	A	C	C	C	C	A	A	C	C	T	T	T	T	G	G	C	C	A	A	G	G	A	A	G	G	G	G	A	A	T	T	G	G	T	T	G	G	G	G	T	T	A	A	C	C	C	C	C	C	T	T	A	A	G	G	C	C	A	A	A	A	T	T	G	G	C	C	T	T	G	G	T	T	A	A	G	G	A	A	A	A	C	C	T	T	A	A	T	T	G	G	G	G	A	A	T	C	G	A	G	G	T	T	T	T	A	G	G	G	G	G	G	A	G	C	C	C	C	C	C	C	C	C	A	A	G	G	G	T	C	C	G	G	A	G	G	G	T	T	T	T	A	A	A	A	G	G	A	A	G	G	C	C	A	A	A	A	C	C	C	C	G	G	G	G	A	A	C	C	A	A	T	T	C	C	C	C	C	C	G	G	C	C	A	A	G	G	C	C	A	A	G	G	C	C	A	A	T	T	T	T	C	C	A	A	G	G	T	T	G	G	C	C	C	C	C	C	T	T	C	C	C	C	C	C	A	A	C	C	T	T	T	T	T	T	A	A	C	C	G	G	T	T	C	C	T	T	T	T	G	G	A	A	G	G	C	C	G	G	T	T	A	A	A	A	G	G	G	G	G	G	C	C	G	G	T	T	T	T	G	G	T	T	G	G	G	G	G	G	T	T	C	C	T	T	C	C	G	G	A	A	C	C	T	T	T	T	T	T	G	G	T	T	G	G	C	C	T	T	T	T	NA	NA	C	C	C	C	G	G	T	T	C	C	C	C	T	T	G	G	T	T	A	A	G	G	C	C	G	G	A	G	G	G	A	A	C	C	C	C	G	G	T	T	G	G	A	A	G	A	G	G	G	T	T	C	T	T	C	T	C	T	G	A	C	C	C	C	G	A	A	A	T	C	A	G	C	C	A	G	G	A	A	G	C	C	C	T	T	T	G	A	C	T	G	G	T	C	C	C	T	T	C	C	T	A	T	G	A	C	C	A	T	T	T	C	C	T	G	G	T	T	G	G	G	G	NA	NA	G	G	C	C	T	T	T	T	G	G	C	C	A	A	G	G	G	G	T	T	T	T	G	G	C	T	G	T	G	A	T	T	C	C	T	T	A	A	C	A	T	T	A	A	T	G	T	C	T	T	C	C	G	A	A	A	C	C	T	T	A	G	C	C	T	T	G	A	C	C	C	T	NA	NA	A	A	G	G	T	C	C	C	T	A	A	A	T	C	G	G	C	C	C	C	T	T	T	T	C	C	G	G	T	T	G	G	C	C	A	A	C	T	C	T	T	T	A	A	G	A	G	G	A	A	C	C	C	C	A	A	G	A	C	C	T	T	C	C	A	T	G	G	C	T	G	G	T	C	T	C	A	C	A	T	C	C	C	C	C	C	C	C	A	G	T	C	C	A	G	G	A	C	C	A	A	G	T	A	C	T	T	C	A	G	A	G	T	T	T	T	A	A	C	C	T	T	A	A	G	G	T	T	T	C	G	G	T	T	T	G	T	C	T	T	C	C	T	T	C	T	C	C	G	G	T	T	C	C	G	A	T	T	C	C	C	C	T	T	T	T	G	G	A	A	T	T	C	C	G	G	G	G	G	G	T	A	T	T	C	C	G	G	G	G	T	C	C	C	G	G	C	C	A	A	T	T	A	A	A	A	C	C	C	T	C	C	T	T	A	T	G	G	A	A	G	G	C	C	C	C	A	A	T	T	T	T	C	C	T	T	C	C	A	A	A	A	C	C	G	G	C	T	G	G	A	T	C	T	G	G	T	T	C	C	T	T	C	C	G	G	T	T	C	C	T	C	C	C	T	T	T	C	G	G	A	A	A	G	A	G	G	G	A	G	T	T	A	G	C	A	C	C	C	C	A	G	T	A	A	G	G	G	G	A	G	G	G	G	T	T	G	G	A	A	A	A	T	T	A	A	G	G	T	T	A	G	A	A	G	G	G	G	T	T	C	C	A	A	A	A	T	A	A	A	C	G	C	C	A	A	G	G	G	G	C	T	C	C	A	A	A	A	G	A	NA	NA	G	A	C	C	G	G	A	T	A	C	C	T	A	A	A	A	G	A	C	T	C	T	A	C	T	C	A	G	G	A	G	A	G	G	NA	NA	A	G	NA	NA	G	G	A	T	T	T	G	G	T	C	G	G	C	C	T	T	A	G	G	T	T	G	T	C	G	G	A	A	C	C	C	C	C	A	A	A	G	A	A	C	A	A	G	A	C	C	G	G	T	C	G	G	C	C	A	A	G	G	NA	NA	G	A	T	T	C	C	C	C	T	T	NA	NA	A	A	T	T	T	G	G	G	G	G	T	T	T	C	C	C	C	C	C	G	G	A	C	C	C	T	C	T	A	A	A	A	C	T	G	G	T	C	C	C	G	G	C	C	G	G	G	G	C	T	A	T	T	C	G	G	G	G	G	G	C	T	G	A	T	C	C	T	G	G	C	A	C	C	A	C	C	C	G	G	G	G	NA	NA	C	C	A	C	A	A	T	T	A	A	G	G	G	G	T	T	T	T	C	C	C	C	G	G	T	T	A	A	T	T	G	T	G	G	A	A	G	G	A	T	T	T	G	A	C	G	T	A	G	G	A	A	G	G	G	G	A	A	G	G	T	C	NA	NA	C	C	C	C	T	C	A	C	G	G	A	G	T	T	C	C	T	C	G	G	A	A	C	C	T	C	C	T	T	T	C	C	T	T	C	C	C	T	C	C	C	C	C	C	C	C	C	C	C	C	G	G	T	T	C	T	T	T	T	T	T	C	C	C	C	C	T	C	T	T	T	G	G	A	T	C	A	G	G	G	A	A	T	T	A	A	A	A	A	A	T	T	G	G	G	G	G	G	T	T	C	C	T	T	A	A	C	C	A	A	A	A	G	G	C	C	A	G	G	G	T	T	T	T	A	A	T	T	T	T	C	C	T	T	T	T	G	G	T	T	A	A	C	C	A	A	T	T	C	C	C	C	G	G	T	T	A	A	A	A	A	A	T	T	A	A	A	A	G	G	A	A	G	G	C	C	T	T	G	G	C	C	G	G	C	C	C	C	T	T	G	G	T	T	A	A	C	C	T	T	C	C	A	A	T	T	A	A	T	T	C	C	G	G	A	A	C	C	T	T	G	G	T	T	A	A	G	G	G	G	A	A	T	T	G	G	G	G	T	T	T	T	C	C	A	A	C	C	C	C	G	G	T	T	T	T	C	C	A	A	G	G	T	T	A	A	A	A	C	C	C	C	T	T	C	C	A	A	A	A	C	C	A	A	G	G	T	T	T	T	G	G	C	C	T	T	C	C	C	C	G	G	A	A	G	G	T	T	A	A	C	C	A	A	C	C	C	C	G	G	T	T	C	C	A	A	G	G	T	T	G	G	T	T	T	T	T	T	G	G	C	C	G	G	T	T	A	A	C	C	C	C	C	C	G	G	G	G	T	C	C	C	G	A	T	T	A	G	NA	NA	A	A	G	G	T	T	G	G	A	A	T	T	G	G	A	A	T	T	T	T	T	T	A	A	A	G	T	G	G	T	T	C	G	A	G	A	G	A	G	G	A	G	G	A	C	G	A	A	G	A	C	C	C	C	A	G	T	T	A	A	A	C	T	C	T	T	T	C	C	C	T	G	NA	NA	G	G	G	G	A	G	A	T	C	T	G	G	G	G	G	A	T	C	T	A	G	G	T	T	T	T	C	C	A	A	G	G	T	T	C	C	G	A	A	A	C	T	T	C	T	C	G	C	T	C	A	A	C	C	C	C	C	C	T	T	C	C	T	T	C	C	G	A	C	C	C	T	G	G	C	C	T	C	G	C	A	A	G	G	A	A	T	T	C	T	A	A	A	G	C	C	A	A	A	A	T	C	G	A	T	C	A	A	G	G	G	C	G	G	T	C	C	A	G	A	C	C	G	G	C	T	C	C	A	C	T	T	G	T	G	G	T	A	A	A	C	C	G	A	G	C	A	G	T	C	A	A	A	G	C	C	T	C	G	G	G	G	G	G	C	C	A	A	T	T	C	C	T	C	G	G	G	G	T	C	G	A	C	C	C	C	C	T	T	T	C	C	G	G	T	T	T	T	A	A	C	C	T	T	C	C	C	C	G	G	A	A	C	C	T	T	T	T	G	G	T	T	G	G	C	C	G	G	T	T	C	C	G	G	C	C	T	T	G	G	C	C	C	C	A	A	A	A	G	G	T	T	T	T	T	T	T	T	A	A	T	T	C	C	C	C	G	G	G	G	G	G	A	A	C	C	C	C	G	G	T	T	C	C	G	G	A	A	A	A	T	T	C	T	C	C	T	T	C	C	A	A	A	A	G	G	T	T	C	C	T	T	C	C	T	T	A	A	G	G	C	C	A	G	A	G	C	T	G	A	T	T	C	T	T	C	C	C	C	C	C	T	A	G	C	A	C	T	G	C	C	T	T	T	T	T	T	T	C	C	C	C	G	G	A	A	C	C	G	G	A	A	G	G	T	T	C	C	A	G	A	G	T	T	G	G	A	A	G	G	G	G	G	G	T	C	G	A	G	G	G	A	A	T	A	G	C	C	T	T	T	T	C	C	G	G	G	G	T	T	G	G	G	G	G	G	C	C	G	C	G	G	G	A	A	G	C	T	T	T	G	G	C	T	G	G	C	C	T	T	C	C	G	G	G	G	G	G	T	T	T	T	A	G	G	A	A	C	C	T	NA	NA	A	A	C	G	C	T	C	C	G	A	A	A	A	T	G	G	G	A	T	T	T	T	G	G	C	C	G	A	A	G	G	G	A	A	T	C	G	G	T	G	C	T
CC	OR1639f140	NA	NA	1	NA	C	G	C	C	T	C	C	T	A	A	T	C	A	A	T	A	C	G	T	G	C	C	G	T	C	C	A	G	T	C	G	A	C	T	A	C	G	G	G	C	C	T	C	C	G	A	G	G	C	C	C	C	C	A	A	T	T	T	C	A	G	G	A	C	G	G	C	C	C	T	G	G	C	C	A	T	G	A	C	T	A	A	G	G	T	T	A	T	T	T	C	C	NA	NA	C	T	G	A	C	T	A	G	T	G	G	G	NA	NA	G	A	NA	NA	C	A	C	T	A	A	A	C	C	C	NA	NA	A	A	A	A	C	A	G	G	G	A	T	C	G	A	G	T	A	G	A	A	A	G	T	C	G	C	A	A	G	G	C	T	T	C	C	T	A	G	G	A	G	G	G	G	G	G	C	T	C	T	C	T	G	G	T	T	G	G	T	T	A	G	A	C	A	A	A	A	T	T	T	C	G	G	T	C	G	C	C	G	G	T	C	T	G	A	G	G	G	G	NA	NA	C	C	C	T	NA	NA	T	T	NA	NA	A	G	C	C	C	C	G	C	A	A	G	A	A	G	G	A	C	C	NA	NA	C	C	G	A	C	C	C	C	G	G	A	A	A	A	A	G	G	G	T	C	C	C	A	A	G	A	C	T	A	C	C	C	G	A	G	G	G	A	A	G	C	T	A	G	G	G	G	T	C	C	A	G	C	C	G	G	A	T	A	G	A	A	C	T	G	G	G	T	C	T	T	C	C	C	C	T	C	T	G	C	C	C	C	T	G	G	T	G	C	A	A	G	A	G	C	C	A	A	T	C	C	C	T	T	A	C	G	A	G	G	C	C	C	C	A	A	G	A	T	G	T	C	C	T	A	A	G	T	A	C	C	C	A	C	A	G	C	C	T	T	G	G	A	A	G	G	NA	NA	C	C	T	C	T	C	T	C	T	C	A	T	C	C	C	T	C	C	G	G	C	C	C	C	T	C	G	G	G	A	G	G	C	C	C	T	G	G	G	G	T	A	C	C	A	T	C	A	T	C	T	A	C	T	T	A	G	G	G	A	G	G	T	T	C	G	C	T	G	A	T	T	C	T	T	C	C	C	C	T	C	C	G	G	G	A	T	C	G	A	NA	NA	T	C	A	A	T	T	A	G	T	T	A	A	G	G	C	C	C	C	T	T	C	C	G	A	G	A	G	G	NA	NA	T	C	C	C	C	C	C	T	NA	NA	G	G	T	C	C	C	A	G	A	A	C	A	T	C	NA	NA	C	G	C	C	T	C	A	C	T	A	A	G	C	T	C	C	G	C	G	T	G	C	T	C	A	A	G	G	C	C	C	T	C	C	G	C	A	G	NA	NA	T	T	A	G	A	A	T	G	A	A	T	G	A	A	C	C	C	C	T	T	G	G	A	G	G	G	A	T	A	A	G	C	C	C	T	G	T	C	A	G	T	A	G	C	C	C	C	C	C	C	T	C	A	G	NA	NA	T	C	C	C	G	G	NA	NA	T	T	T	C	C	C	T	C	A	C	G	G	NA	NA	T	T	G	A	T	A	T	A	G	A	C	T	C	C	C	C	NA	NA	G	G	C	T	G	A	C	A	T	C	C	T	C	C	T	C	C	C	C	C	A	A	C	C	A	A	C	C	A	C	G	A	T	T	A	A	A	C	T	C	G	T	T	C	NA	NA	T	T	T	A	C	G	A	A	A	G	C	C	G	A	G	G	A	T	T	T	G	G	T	C	A	A	G	A	G	C	NA	NA	C	T	NA	NA	T	T	G	G	A	G	A	A	C	C	T	T	A	A	A	A	T	C	G	T	C	T	T	C	NA	NA	NA	NA	C	C	G	A	A	G	C	C	C	C	C	A	C	C	A	G	T	T	C	C	G	G	G	G	C	A	NA	NA	A	A	T	T	A	G	A	A	G	G	T	T	C	T	G	A	G	A	T	C	NA	NA	G	G	C	C	A	T	G	G	A	A	T	A	C	C	A	A	A	G	C	C	G	G	C	C	NA	NA	C	T	T	T	G	G	T	T	G	G	T	C	T	C	A	G	T	G	C	C	T	T	G	G	A	G	G	G	A	G	C	C	C	C	T	C	G	G	A	C	T	A	A	A	C	C	A	A	G	G	NA	NA	C	C	C	G	C	C	NA	NA	A	C	G	G	NA	NA	C	C	G	A	C	T	T	T	T	C	A	G	C	C	A	T	C	T	G	G	T	T	A	A	NA	NA	A	A	G	A	C	C	A	A	T	T	C	T	G	G	NA	NA	T	T	G	G	C	T	C	C	A	G	T	G	G	A	C	C	A	G	A	G	NA	NA	NA	NA	A	A	G	G	T	C	T	T	T	C	A	A	C	C	A	G	G	G	G	G	G	G	T	C	G	T	C	C	G	G	A	C	T	T	A	T	G	G	C	C	T	G	C	C	NA	NA	C	C	C	G	C	T	A	G	C	T	A	G	C	C	A	G	T	T	T	T	A	G	T	G	C	T	G	G	G	G	T	T	G	G	C	C	C	T	G	G	C	C	G	G	NA	NA	G	A	A	G	T	C	G	G	A	A	C	C	A	G	C	T	NA	NA	T	T	A	C	T	C	A	G	C	C	T	T	T	T	C	C	A	T	C	C	A	G	G	G	A	A	A	A	A	A	T	C	G	C	G	G	C	A	C	T	C	T	G	A	A	C	C	T	C	C	A	A	C	C	C	C	C	C	NA	NA	C	C	G	G	G	A	C	T	T	C	G	A	C	C	G	G	C	A	A	A	G	G	C	T	C	C	T	T	T	C	G	A	T	C	G	A	T	C	A	A	NA	NA	C	T	C	C	C	C	T	C	G	G	A	A	A	G	C	T	A	G	G	G	G	G	C	T	G	G	C	G	G	G	C	C	A	G	A	A	C	C	A	A	T	A	G	C	C	T	G	C	T	A	A	G	G	G	G	G	NA	NA	T	T	C	T	G	T	T	C	C	C	T	T	C	T	A	C	T	A	C	C	C	C	C	C	A	T	T	T	A	C	G	G	C	C	C	T	A	G	T	G	A	A	G	G	A	G	T	A	C	C	A	A	T	T	A	G	T	T	C	T	T	T	G	A	C	T	T	C	T	T	A	A	A	A	G	G	C	T	C	C	A	A	A	A	G	G	A	G	C	C	G	A	T	C	C	T	NA	NA	A	T	G	T	C	T	T	C	T	C	T	C	C	C	A	A	T	C	T	T	A	T	C	T	A	G	C	A	G	G	C	G	A	T	G	G	G	G	G	G	C	C	C	T	T	C	G	G	G	C	C	C	T	T	A	G	T	A	T	C	A	G	G	A	A	C	T	C	C	T	C	C	C	T	G	G	A	A	G	G	A	G	C	C	C	C	A	G	A	A	A	A	G	T	NA	NA	G	T	A	G	T	T	C	A	G	G	A	G	G	T	C	T	T	T	C	A	A	A	A	A	A	G	A	C	C	C	T	T	G	G	T	A	C	A	G	G	G	C	G	A	C	C	C	C	T	C	C	C	A	A	T	T	A	A	A	A	T	G	A	A	C	T	A	G	G	G	T	C	T	C	G	G	C	C	T	T	A	G	A	T	A	G	A	A	C	T	A	T	A	G	T	A	A	G	G	T	G	A	C	C	G	G	T	T	G	A	T	A	G	A	C	C	T	G	G	A	C	C	A	A	T	C	T	C	A	G	G	G	C	T	NA	NA	T	A	A	G	T	T	C	C	A	A	A	T	C	T	A	G	C	C	C	C	A	T	T	T	NA	NA	A	G	T	C	C	C	A	G	G	A	C	T	C	T	T	C	T	T	T	C	C	G	A	G	T	T	G	A	T	C	A	G	G	A	A	A	C	T	A	A	T	A	G	G	T	T	G	G	C	C	C	C	A	G	T	C	G	A	C	T	G	A	G	A	A	T	C	T	C	T	C	C	A	A	A	A	G	G	G	G	G	G	T	C	NA	NA	C	T	T	T	T	T	G	G	A	G	C	T	C	C	C	C	G	G	T	C	A	C	G	G	G	A	T	T	C	A	T	G	T	C	C	C	G	A	A	G	T	A	G	G	T	T	G	A	T	T	C	C	T	C	G	G	T	T	T	C	T	T	T	T	A	A	G	A	NA	NA	T	T	C	C	G	G	A	A	G	G	A	G	G	A	T	G	A	G	T	G	T	A	A	C	G	G	T	C	C	C	G	T	G	G	C	G	T	T	G	A	NA	NA	T	A	T	C	T	G	T	T	G	A	C	C	G	G	T	C	G	A	G	T	C	T	G	A	G	G	G	T	A	G	C	T	T	G	A	A	NA	NA	A	A	A	G	C	T	A	G	NA	NA	A	T	T	T	T	T	C	C	G	A	C	C	C	C	T	C	A	C	C	C	NA	NA	C	T	A	C	A	A	G	A	A	T	C	C	A	A	C	C	C	C	C	C	A	A	G	G	T	T	A	A	G	G	G	G	G	G	A	A	A	A	T	T	G	G	T	T	C	C	C	C	C	C	T	T	C	C	A	A	C	C	A	A	A	A	T	T	C	C	T	T	A	A	A	A	A	A	C	C	T	T	G	G	G	G	G	G	C	C	C	C	A	A	T	T	A	A	T	T	C	C	C	C	A	A	T	T	T	T	G	G	A	A	A	A	C	C	C	C	T	T	C	C	C	C	G	G	T	T	G	G	C	C	G	G	A	A	C	C	A	A	A	A	C	C	C	C	G	G	C	C	G	G	G	G	A	A	T	T	T	T	C	C	G	G	T	T	T	T	T	T	T	T	C	C	A	A	T	T	G	G	A	A	C	C	G	G	C	C	C	C	A	A	T	T	T	T	G	G	G	G	A	A	G	G	T	T	T	T	G	G	A	A	T	T	C	C	C	C	A	A	G	G	A	A	A	A	C	C	C	C	T	T	T	T	G	G	G	G	C	C	C	C	C	C	C	C	T	T	G	G	G	G	T	T	T	T	A	A	T	T	T	T	A	A	C	C	C	C	C	C	T	T	A	A	T	T	C	C	A	A	T	T	A	A	T	T	A	A	C	C	T	T	T	T	T	T	C	C	G	G	A	A	A	A	A	A	G	G	C	C	T	T	C	C	G	G	G	G	G	G	T	T	G	G	G	G	A	A	A	A	T	T	C	C	A	A	G	G	A	G	A	A	T	T	A	A	C	C	G	G	C	C	T	T	G	G	T	T	C	C	T	T	A	A	A	A	G	G	C	C	C	C	G	G	G	G	G	G	T	T	A	A	C	C	T	T	G	G	C	C	C	C	A	A	A	A	A	A	C	C	G	G	A	A	T	T	C	C	A	A	C	C	C	C	A	A	A	A	G	G	G	G	T	C	G	G	A	A	G	G	C	C	G	G	C	C	G	G	T	T	T	T	G	G	T	T	G	G	G	G	C	C	C	C	T	T	T	T	G	G	G	G	C	C	A	A	G	G	G	G	C	C	C	C	T	T	C	C	T	T	G	G	T	T	T	T	C	C	T	T	A	A	A	A	T	T	A	A	G	G	A	A	C	C	G	G	A	A	T	T	T	T	A	A	A	A	T	T	C	C	T	T	T	T	G	G	C	C	A	A	C	C	A	A	A	A	C	C	G	G	T	T	G	G	C	C	A	A	G	G	C	C	T	T	T	T	G	G	T	T	G	G	A	A	A	A	A	A	G	G	T	T	G	G	T	T	T	T	C	C	T	T	A	A	G	G	G	G	C	C	A	A	T	T	G	G	C	C	G	G	G	G	A	A	A	A	G	G	A	A	G	G	G	G	A	A	T	T	T	T	G	G	T	T	G	G	C	C	G	G	C	C	G	G	C	C	G	G	T	T	G	G	G	G	C	C	C	C	A	A	A	A	C	C	C	C	A	A	A	A	G	G	C	C	T	T	T	T	T	T	A	A	T	T	G	G	G	G	A	A	C	C	C	C	G	G	C	C	G	G	G	G	C	C	A	A	A	A	C	C	T	T	G	G	G	G	A	A	T	T	G	G	A	A	C	C	T	T	G	G	A	A	C	C	G	G	G	G	C	C	C	C	G	G	T	T	G	G	A	A	C	C	NA	NA	C	C	C	C	T	T	A	A	T	T	C	C	G	G	A	A	A	A	C	C	A	A	C	C	C	C	C	C	C	C	G	G	T	T	T	T	A	A	A	A	G	G	G	G	T	T	T	T	G	G	G	G	C	C	G	G	A	A	C	C	T	T	G	G	C	C	T	T	T	T	C	C	T	T	T	T	A	A	C	C	C	C	C	C	C	C	A	A	C	C	G	G	A	A	A	A	G	G	A	A	T	T	G	G	G	G	C	C	G	G	G	G	T	T	C	C	C	C	T	T	C	C	C	C	G	G	G	G	G	G	C	C	C	C	G	G	C	C	A	A	A	A	A	A	A	A	G	G	A	A	T	T	T	T	NA	NA	G	G	A	A	T	T	A	A	A	A	C	C	A	A	G	G	C	C	A	A	A	A	A	A	A	A	C	C	G	G	A	A	G	G	G	G	T	T	G	G	T	T	C	C	A	A	G	G	A	A	A	A	G	G	T	T	T	T	T	T	G	G	G	G	C	C	C	C	G	G	C	C	C	C	T	T	C	C	A	A	G	G	C	C	A	A	A	A	T	T	A	A	C	C	T	T	G	G	G	G	G	G	C	C	T	T	A	A	A	A	A	A	G	G	A	A	G	G	A	A	C	C	G	G	G	G	T	T	C	C	T	T	A	A	C	C	T	T	G	G	A	A	A	A	C	C	A	A	G	G	G	G	C	C	C	C	G	G	T	T	G	G	T	T	T	T	T	T	A	A	A	A	C	C	A	A	T	T	A	A	C	C	G	G	G	G	A	A	A	A	T	T	G	G	G	G	A	A	A	A	G	G	A	A	C	C	A	A	G	G	T	T	T	T	G	G	T	T	G	G	A	A	T	T	C	C	C	C	A	A	A	A	A	A	C	C	T	T	A	A	T	T	C	C	A	A	G	G	C	C	C	C	C	C	G	G	T	T	A	A	C	C	G	G	C	C	G	G	T	T	G	G	C	C	C	C	G	G	G	G	C	C	T	T	T	T	G	G	A	A	G	G	C	C	C	C	T	T	C	C	T	T	A	A	C	C	G	G	A	A	G	G	G	G	C	C	G	G	G	G	A	A	C	C	C	C	G	G	C	C	G	G	T	T	C	C	G	G	C	C	G	G	A	A	G	G	T	T	G	G	G	G	G	G	T	T	T	T	A	A	A	A	C	C	T	T	A	A	C	C	T	T	A	A	A	A	T	T	T	T	C	C	T	T	C	C	G	G	C	C	T	T	T	T	T	T	T	T	C	C	C	C	A	A	A	A	C	C	T	T	T	T	T	T	T	T	C	C	G	G	C	C	C	C	C	C	T	T	G	G	C	C	A	A	G	G	C	C	A	A	T	T	A	A	C	C	T	T	A	A	T	T	T	T	G	G	C	C	A	A	A	A	G	G	A	A	G	G	T	T	C	C	G	G	A	A	C	C	C	C	T	T	C	C	A	A	A	A	A	A	A	A	C	C	G	G	C	C	T	T	T	T	T	T	C	C	A	A	A	A	T	T	A	A	C	C	T	T	G	G	A	A	C	C	G	G	A	A	G	G	C	C	G	G	C	C	G	G	G	G	A	A	C	C	G	G	A	A	T	T	A	A	G	G	G	G	C	C	C	C	T	T	C	C	G	G	G	G	T	T	A	A	A	A	A	A	G	G	A	A	C	C	T	T	A	A	C	C	T	T	A	A	C	C	A	A	T	T	G	G	A	A	A	A	NA	NA	C	C	A	A	G	G	A	A	A	A	C	C	G	G	A	A	T	T	A	A	C	C	T	T	T	T	G	G	T	T	C	C	G	G	G	G	G	G	T	T	T	T	C	C	A	A	C	C	T	T	A	A	C	C	A	A	T	T	C	C	T	T	G	G	C	C	T	T	C	C	A	A	T	T	G	G	C	C	C	C	A	A	T	T	A	A	A	A	G	G	C	C	T	T	C	C	T	T	G	G	G	G	G	G	A	A	A	A	A	A	C	C	C	C	A	A	T	T	G	G	T	T	G	G	A	A	G	G	T	T	T	T	A	A	C	C	G	G	C	C	G	G	C	C	A	A	C	C	A	A	A	A	C	T	C	C	C	C	C	C	C	C	G	G	A	A	C	C	C	C	G	G	C	C	G	G	C	C	G	G	A	A	G	G	G	G	G	G	C	C	T	T	T	T	C	C	G	G	C	C	C	C	G	G	G	G	T	T	T	T	G	G	G	G	T	T	A	A	A	A	C	C	T	T	C	T	T	T	G	G	T	T	T	T	C	C	T	T	C	C	T	T	C	C	A	A	T	T	C	C	A	A	A	A	C	C	A	A	C	C	C	C	A	A	T	T	T	T	T	T	T	T	T	T	T	T	T	T	C	C	A	A	A	A	G	G	T	T	T	T	T	T	T	T	T	T	G	G	C	C	G	G	T	T	G	G	G	G	C	C	A	A	A	A	T	T	G	G	T	T	A	A	G	G	G	G	C	C	C	C	A	A	G	G	C	C	G	G	A	A	G	G	T	T	T	T	G	G	A	A	A	A	G	G	T	T	C	C	C	C	A	A	T	T	G	G	A	A	A	A	C	C	G	G	G	G	C	C	G	G	C	C	G	G	C	C	A	A	T	T	G	G	C	C	G	G	C	C	G	G	A	A	G	G	T	T	T	T	T	T	A	A	G	G	C	C	A	A	C	C	T	T	G	G	G	G	G	G	G	G	T	T	T	T	G	G	A	A	A	A	C	C	C	C	G	G	G	G	T	T	T	T	G	G	T	T	G	G	A	A	G	G	T	T	G	G	C	C	A	A	A	A	A	A	G	G	T	T	G	G	T	T	T	T	C	C	C	C	G	G	A	A	A	A	A	A	T	T	A	A	A	A	A	A	G	G	A	A	C	C	A	A	A	A	G	G	G	G	G	G	A	A	T	T	T	T	C	C	T	T	C	C	A	A	T	T	G	G	T	T	C	C	C	C	A	A	C	C	C	C	G	G	A	A	G	G	A	A	C	T	C	G	C	C	A	A	T	T	T	T	T	T	C	C	C	C	T	T	T	T	A	A	T	T	C	C	A	A	T	T	T	T	C	C	G	G	T	T	C	C	G	G	G	G	G	G	T	T	C	C	A	A	C	C	T	T	A	A	C	C	T	T	G	G	C	C	T	T	T	T	G	G	C	C	G	G	T	T	G	G	A	A	G	G	A	A	A	A	C	C	G	G	A	A	A	A	C	C	A	A	G	G	A	A	A	A	C	C	C	C	T	T	A	A	G	G	G	G	C	C	G	G	C	C	G	G	C	C	C	C	G	G	C	C	A	A	G	G	T	T	G	G	T	T	A	A	T	T	G	G	G	G	C	C	G	G	C	C	T	T	T	T	G	G	T	T	A	A	C	C	C	C	T	T	T	T	C	C	C	C	A	A	C	C	A	A	G	G	G	G	T	T	G	G	A	A	G	G	C	C	T	T	G	G	G	G	G	G	G	G	G	G	T	T	G	G	C	C	G	G	A	A	A	A	G	G	T	T	G	G	A	A	G	G	T	T	T	T	G	G	C	C	G	G	C	C	C	C	G	G	A	A	C	C	C	C	C	C	A	A	A	A	C	C	T	T	T	T	C	C	T	T	T	T	T	T	T	T	G	G	C	C	C	C	T	T	T	T	A	A	T	T	C	C	G	G	G	G	G	G	A	A	C	C	C	C	G	G	A	A	C	C	C	C	T	T	T	T	A	A	C	C	T	T	A	A	T	T	C	C	G	G	T	T	G	G	A	A	A	A	G	G	G	G	T	T	A	A	A	A	T	T	G	G	T	T	A	A	G	G	G	G	C	C	C	C	T	T	A	A	A	A	A	A	A	A	T	T	T	T	C	C	G	G	A	A	C	C	C	C	G	G	A	A	T	T	A	A	A	A	G	G	C	C	T	T	G	G	A	A	T	T	C	C	C	C	T	T	G	G	A	A	T	T	G	G	T	T	A	A	T	T	T	T	G	G	G	G	T	T	G	G	T	T	G	G	T	T	A	A	G	G	C	C	T	T	C	C	G	G	C	C	G	G	T	T	T	T	C	C	T	T	T	T	C	C	T	T	G	G	C	C	T	T	A	A	A	A	C	C	A	A	T	T	A	A	T	T	G	G	G	G	T	T	C	C	G	G	A	A	A	A	A	A	G	G	G	G	G	G	A	A	C	C	A	A	G	G	G	G	C	C	T	T	A	A	G	G	T	T	T	T	T	T	C	C	G	G	A	A	T	T	A	A	A	A	G	G	G	G	C	C	T	T	G	G	A	A	NA	NA	G	G	T	T	G	G	T	T	G	G	T	T	A	A	C	C	C	C	T	T	T	T	T	T	T	T	T	T	C	C	A	A	T	T	T	T	G	G	G	G	G	G	T	T	A	A	T	T	C	C	A	A	T	T	C	C	T	T	C	C	C	C	T	T	A	A	NA	NA	A	A	C	C	A	A	A	A	A	A	C	C	C	C	T	T	T	T	G	G	G	G	G	G	G	G	T	T	A	A	A	A	T	T	T	T	G	G	T	T	G	G	T	T	C	C	G	G	A	A	A	A	T	T	NA	NA	C	C	T	T	C	C	T	T	C	C	C	C	A	A	G	G	T	T	A	A	A	A	T	T	T	T	G	G	A	A	T	T	A	A	G	G	A	A	C	C	G	G	T	T	C	C	C	C	G	G	T	T	A	A	C	C	T	T	G	G	A	A	C	C	A	A	C	C	T	T	G	G	A	A	T	T	C	C	C	C	G	G	T	T	C	C	G	G	G	G	A	A	T	T	T	T	T	T	A	A	A	A	G	G	A	A	C	C	A	A	T	T	C	C	G	G	G	G	A	A	A	A	C	C	T	T	A	A	T	T	C	C	G	G	C	C	G	G	C	C	T	T	C	C	T	T	A	A	T	T	A	A	A	A	T	T	A	A	C	C	C	C	C	C	T	T	T	T	T	T	C	C	T	T	C	C	T	T	C	C	A	A	C	C	T	T	C	C	T	T	G	G	T	T	T	T	A	A	G	G	G	G	T	T	C	C	NA	NA	C	C	T	T	C	C	T	T	G	G	T	T	T	T	A	A	C	C	A	A	C	C	A	A	A	A	C	C	A	A	T	T	C	C	G	G	T	T	T	T	G	G	T	T	C	C	C	C	T	T	G	G	C	C	C	C	A	A	C	C	G	G	A	A	G	G	A	A	G	G	C	C	T	T	C	C	C	C	C	C	A	A	C	C	C	C	C	C	G	G	G	G	C	C	G	G	T	T	T	T	G	G	T	T	C	C	C	C	A	A	T	T	T	T	C	C	C	C	C	C	G	G	A	A	T	T	C	C	T	T	C	C	C	C	A	A	G	G	G	G	G	G	G	G	G	G	A	A	G	G	G	G	G	G	G	G	A	A	T	T	A	A	T	T	T	T	A	A	C	C	A	A	A	A	A	A	T	T	C	C	T	T	G	G	A	A	G	G	C	C	A	A	A	A	C	C	G	G	A	A	T	T	T	T	G	G	C	C	A	A	C	C	G	G	T	T	T	T	C	C	G	G	C	C	C	C	C	C	C	C	C	C	T	T	C	C	T	T	A	A	G	G	C	C	C	C	G	G	G	G	A	A	C	C	A	A	G	G	G	G	C	C	A	A	A	A	T	T	G	G	C	C	T	T	G	G	C	C	C	C	C	C	A	A	G	G	T	T	T	T	C	C	C	C	T	T	T	T	T	T	T	T	G	G	G	G	A	A	C	C	C	C	C	C	C	C	A	A	C	C	G	G	C	C	C	C	A	A	G	G	G	G	T	T	G	G	C	C	A	A	C	C	G	G	T	T	A	A	C	C	C	C	G	G	A	A	A	A	G	G	T	T	C	C	G	G	C	C	C	C	G	G	T	T	G	G	C	C	A	A	T	T	T	T	G	G	C	C	G	G	C	C	A	A	T	T	C	C	C	C	A	A	C	C	G	G	T	T	NA	NA	C	C	C	C	G	G	T	T	G	G	C	C	G	G	G	G	A	A	G	G	T	T	T	T	C	C	T	T	G	G	C	C	T	T	G	G	C	C	G	G	A	A	T	T	A	A	C	C	T	T	C	C	A	A	A	A	G	G	G	G	A	A	C	C	T	T	G	G	T	T	A	A	G	G	G	G	T	T	G	G	A	A	A	A	C	C	A	A	C	C	G	G	A	A	G	G	T	T	C	C	G	G	NA	NA	G	G	A	A	A	A	T	T	T	T	G	G	C	C	C	C	A	A	A	A	G	G	T	T	T	T	T	T	G	G	T	T	G	G	C	C	G	G	C	C	G	G	A	A	T	T	C	C	T	T	C	C	C	C	G	G	T	T	C	C	C	C	A	A	A	A	G	G	C	C	C	C	T	T	C	C	A	A	G	G	T	T	T	T	G	G	G	G	T	T	T	T	A	A	A	A	C	C	C	C	G	G	A	A	G	G	G	G	A	A	T	T	T	T	G	G	A	A	A	A	G	G	G	G	C	C	C	C	G	G	G	G	A	A	T	T	C	C	C	C	G	G	A	A	G	G	A	A	G	G	A	A	A	A	NA	NA	G	G	G	G	A	A	C	C	T	T	T	T	T	T	NA	NA	T	T	C	C	A	A	A	A	A	T	G	G	T	T	A	A	T	T	G	G	C	C	C	C	T	T	G	G	T	T	G	G	T	T	T	T	A	A	A	A	G	G	A	A	A	A	T	T	C	C	G	G	A	A	A	A	T	T	C	C	C	C	T	T	G	G	A	A	G	G	G	G	G	G	T	T	T	T	G	G	C	C	C	C	C	C	A	A	G	G	G	G	C	C	G	G	G	G	A	A	G	G	G	G	A	A	G	G	T	T	T	T	G	G	T	T	C	C	C	C	C	C	A	A	C	C	A	A	T	T	T	T	G	G	A	A	A	A	T	T	G	G	T	T	A	A	G	G	C	C	T	T	T	T	G	G	C	C	A	A	A	A	G	G	A	A	C	C	T	T	T	T	C	C	C	C	T	T	G	G	C	C	G	G	G	G	G	G	C	C	A	A	G	G	C	T	T	T	A	A	T	T	G	G	C	C	T	T	G	G	C	C	A	A	C	C	T	T	G	G	T	T	C	C	G	G	T	T	A	A	C	C	NA	NA	C	C	T	T	C	C	A	A	T	T	G	G	C	C	G	G	G	G	C	C	C	C	T	T	G	G	C	C	G	G	G	G	G	G	A	A	A	A	G	G	G	G	A	A	T	T	T	T	A	A	G	G	T	T	A	A	T	T	G	G	A	A	T	T	G	G	T	T	T	T	T	T	G	G	T	T	G	G	G	G	T	T	A	A	A	A	G	G	C	C	G	G	T	T	G	G	NA	NA	C	C	A	A	G	G	T	T	T	T	C	C	G	G	G	G	G	G	G	G	C	C	G	G	C	C	T	T	A	A	T	T	G	G	G	G	G	G	A	A	C	C	A	A	G	G	C	C	T	T	G	G	T	T	A	A	C	C	C	C	A	A	A	A	A	A	T	T	G	G	A	A	T	T	T	T	G	G	G	G	T	T	C	C	T	T	C	C	T	T	T	T	A	A	T	T	G	G	G	G	C	C	G	G	A	A	C	C	C	C	G	G	C	C	C	C	G	G	C	C	T	T	G	G	A	A	T	T	T	A	C	C	G	G	C	C	A	A	C	C	C	C	A	A	C	C	T	T	A	A	A	A	C	C	A	A	G	G	T	T	A	A	A	A	C	C	G	G	A	A	A	A	G	G	C	C	A	A	T	T	G	G	C	C	C	C	G	G	G	G	G	G	A	A	C	C	T	T	T	T	T	T	G	G	A	A	T	T	T	T	C	C	T	T	A	A	A	A	C	C	G	G	T	T	A	A	C	C	C	C	A	A	C	C	T	T	T	T	A	A	G	G	T	T	C	C	G	G	A	A	G	G	G	G	T	T	A	A	G	G	C	C	G	G	T	T	C	C	A	A	G	G	C	C	A	A	G	G	T	T	T	T	C	C	NA	NA	C	C	G	G	A	A	T	T	C	C	A	A	C	C	C	C	A	A	C	C	C	C	A	A	T	T	T	T	A	A	A	A	T	T	A	A	T	T	C	C	G	G	C	C	A	A	A	A	T	T	A	A	C	C	A	A	A	A	A	A	T	T	G	G	C	C	G	G	A	A	C	C	T	T	T	T	G	G	G	G	G	G	A	A	A	A	T	T	G	G	G	G	G	G	C	C	A	A	T	T	T	T	A	A	C	C	T	T	C	C	T	T	G	G	T	T	G	G	A	A	G	G	G	G	T	T	T	T	C	C	T	T	T	T	G	G	T	T	A	A	G	G	C	C	G	G	C	C	A	A	T	T	T	T	A	A	A	A	C	C	C	C	C	C	G	G	G	G	A	A	C	C	G	G	C	C	G	G	C	C	T	T	A	A	C	C	G	G	A	A	T	T	G	G	A	A	G	G	A	A	G	G	A	A	A	A	T	T	C	C	A	A	A	A	A	A	G	G	C	C	C	C	C	C	C	C	T	T	A	A	G	G	G	G	C	C	C	C	C	C	C	C	G	G	G	G	C	C	A	A	T	T	C	C	T	T	A	A	A	A	G	G	C	C	A	A	T	T	C	C	T	T	T	T	A	A	T	T	A	A	T	T	T	T	G	G	A	A	A	A	T	T	C	C	A	A	C	C	T	T	C	C	C	C	G	G	G	G	C	C	T	T	T	T	A	A	A	A	A	A	C	C	T	T	C	C	G	G	G	G	G	G	T	T	G	G	T	T	A	A	A	A	C	C	G	G	T	T	G	G	G	G	T	T	A	A	G	G	C	C	C	C	C	C	C	C	G	G	C	C	G	G	C	C	A	A	G	G	T	T	A	A	A	A	G	G	G	G	C	C	T	T	G	G	G	G	C	C	T	T	C	C	G	G	C	C	T	T	G	G	T	T	C	C	T	T	C	C	G	G	A	A	G	G	A	A	C	C	A	A	A	A	C	C	A	A	T	T	G	G	T	T	A	A	A	A	A	A	T	T	T	T	G	G	A	A	T	T	A	A	T	T	G	G	C	C	T	T	C	C	C	C	A	A	A	A	G	G	A	A	C	C	T	T	G	G	G	G	T	T	A	A	G	G	T	T	G	G	A	A	C	C	T	T	G	G	C	C	C	C	G	G	A	A	T	T	NA	NA	G	G	T	T	T	T	T	T	T	T	C	C	C	C	A	A	G	G	A	A	G	G	C	C	T	T	A	A	T	T	A	A	C	C	C	C	C	C	G	G	G	G	G	G	G	G	A	A	C	C	C	C	G	T	G	G	A	A	C	C	C	C	C	C	T	T	T	T	C	C	T	T	C	C	G	G	C	C	T	T	A	A	C	C	T	T	C	C	C	C	G	G	G	G	G	G	A	A	G	G	G	G	T	T	G	G	A	A	A	A	A	A	T	T	G	G	A	A	T	T	T	T	C	C	C	C	A	A	A	A	T	T	G	G	C	C	T	T	G	G	C	C	A	A	C	C	T	T	G	G	T	T	A	A	C	C	G	G	G	G	G	G	T	T	T	T	C	C	C	C	G	G	G	G	A	A	G	G	A	A	A	A	G	G	C	C	G	G	G	G	T	T	C	C	G	G	G	G	T	T	T	T	T	T	C	C	C	C	G	G	A	A	G	G	C	C	T	T	C	C	C	C	T	T	A	A	C	C	C	C	G	G	T	T	T	T	G	G	G	G	G	G	A	A	A	A	A	A	A	A	A	A	C	C	C	C	G	G	G	G	G	G	C	C	T	T	T	T	G	G	A	A	G	G	C	C	C	C	T	T	C	C	A	A	A	A	C	C	A	A	A	A	C	C	G	G	A	A	T	T	A	A	A	A	C	C	T	T	A	A	C	C	A	A	A	A	T	T	G	G	C	C	G	G	T	T	G	G	T	T	A	A	C	C	G	G	G	G	G	G	A	A	A	A	T	T	G	G	G	G	C	C	A	A	T	T	C	C	T	T	C	C	T	T	C	C	G	G	C	C	C	C	G	G	T	T	A	A	A	A	A	A	C	C	T	T	G	G	G	G	C	C	A	A	G	G	A	A	C	C	A	A	T	T	C	C	A	A	A	A	C	C	G	G	A	A	G	G	A	A	G	G	C	C	T	T	C	C	C	C	A	A	T	T	T	T	A	A	G	G	G	G	A	A	A	A	G	G	A	A	C	C	C	C	A	A	G	A	A	A	A	A	A	A	G	G	C	C	A	A	T	T	C	C	T	T	C	C	C	C	A	A	T	T	G	G	C	C	T	T	G	G	G	G	G	G	C	C	C	C	A	A	A	A	A	A	G	G	G	G	G	G	G	G	T	T	T	T	A	A	G	G	A	A	A	A	A	A	T	T	A	A	C	C	C	C	T	T	G	G	C	C	T	T	C	C	G	G	G	G	G	G	C	C	G	G	T	T	T	T	C	C	T	T	A	A	C	C	C	C	A	A	A	A	C	C	G	G	A	A	A	A	T	T	C	C	G	G	T	T	T	T	G	G	C	C	C	C	G	G	A	A	C	C	C	C	A	A	G	G	A	A	A	A	C	C	C	C	C	C	A	A	T	T	G	G	C	C	A	A	G	G	G	G	G	G	T	T	G	G	G	G	T	T	G	G	G	G	A	A	T	T	C	C	C	C	A	A	T	T	T	T	G	G	A	A	A	A	C	C	G	G	G	G	T	T	T	T	C	C	G	G	A	A	G	G	C	C	T	T	T	T	T	T	C	C	A	A	C	C	C	C	T	T	T	T	A	A	A	A	A	A	A	A	A	A	A	A	T	T	A	A	G	G	A	A	G	G	T	T	T	T	T	T	T	T	T	T	C	C	A	A	C	C	C	C	A	A	C	C	T	T	C	C	T	T	T	T	A	A	G	G	G	G	A	A	A	A	G	G	T	T	C	C	G	G	A	A	A	A	T	T	C	C	A	A	T	T	G	G	C	C	A	A	T	T	C	C	C	C	T	T	C	C	G	G	T	T	T	T	G	G	A	A	T	T	A	A	NA	NA	A	A	G	G	T	T	T	T	C	C	C	C	T	T	A	A	A	A	G	G	C	C	G	G	A	A	A	A	C	C	G	G	A	A	C	C	C	C	A	A	T	T	C	C	C	C	C	C	C	C	G	G	A	A	C	C	G	G	A	A	A	A	A	A	A	A	C	C	C	C	T	T	G	G	T	T	G	G	G	G	T	T	T	T	C	C	G	G	T	T	C	C	T	T	NA	NA	T	T	G	G	G	G	G	G	G	G	C	C	C	C	A	A	G	G	G	G	T	T	C	C	T	T	A	A	C	C	C	C	T	T	T	T	A	A	T	T	T	T	C	C	A	A	G	G	T	T	C	C	A	A	C	C	C	C	A	A	C	C	G	G	T	T	C	C	C	C	A	A	A	A	T	T	G	G	A	A	G	G	T	T	T	T	A	C	T	T	A	A	C	C	C	C	T	T	A	A	G	G	C	C	T	T	G	G	C	C	C	C	G	G	T	T	G	G	C	C	G	G	C	C	G	G	T	T	G	G	A	A	A	A	C	C	C	C	T	T	T	T	C	C	T	T	T	T	A	A	G	G	C	C	G	G	A	A	T	T	T	T	G	G	T	T	G	G	A	A	T	T	A	A	A	A	T	T	C	C	T	T	G	G	A	A	G	G	G	G	G	G	G	G	T	T	T	T	G	G	G	G	A	A	C	C	C	C	C	C	A	A	G	G	T	T	G	G	C	C	G	G	A	A	T	T	A	A	G	G	C	C	T	T	A	A	T	T	T	T	G	G	C	C	T	T	C	C	C	C	C	C	G	G	G	G	A	A	C	C	G	G	A	A	T	T	T	T	T	T	A	A	C	C	C	C	C	C	T	T	T	T	A	A	G	G	C	C	T	T	G	G	C	C	G	G	A	A	T	T	G	G	C	C	A	A	T	T	A	A	A	A	C	C	T	T	T	T	C	C	G	G	C	C	A	A	T	T	C	C	A	A	G	G	T	T	G	G	C	C	T	T	C	C	T	T	T	T	G	G	G	G	T	T	C	C	G	G	A	A	G	G	A	A	A	A	A	A	A	A	G	G	T	T	C	C	G	G	A	A	A	A	A	A	A	A	A	A	A	A	G	G	G	G	C	C	A	A	C	C	G	G	A	A	C	C	G	G	C	C	G	G	T	T	T	T	T	T	T	T	G	G	A	A	A	A	C	C	T	T	T	T	G	G	T	T	A	A	C	C	A	A	T	T	G	G	G	G	A	A	G	G	G	G	A	A	T	T	C	C	G	G	A	A	C	C	C	C	A	A	A	A	A	A	T	T	T	T	A	A	T	T	G	G	C	C	A	A	A	A	T	T	A	A	C	C	G	G	A	A	C	C	A	A	G	G	A	A	T	T	A	A	A	A	C	C	G	G	G	G	C	C	A	A	G	G	C	C	C	C	G	G	C	C	G	G	T	T	A	A	T	T	G	G	A	A	G	G	A	A	T	T	A	A	T	T	T	T	T	T	T	T	C	C	C	C	C	C	T	T	T	T	G	G	NA	NA	G	G	T	T	A	A	C	C	T	T	G	G	T	C	NA	NA	T	T	G	G	A	A	C	C	G	C	T	T	G	G	A	A	A	A	G	G	A	A	A	A	C	C	C	C	C	C	G	G	T	T	T	T	A	A	A	A	A	A	T	T	C	C	A	A	G	G	T	T	C	C	T	T	T	T	T	T	G	G	C	C	G	G	T	T	T	T	A	A	G	G	C	C	A	A	A	A	C	C	T	T	G	G	G	G	G	G	A	A	C	C	G	G	T	T	G	G	G	G	G	G	T	T	C	C	G	G	T	T	C	C	G	G	A	A	A	A	T	T	C	C	C	C	C	C	C	C	G	G	G	G	A	A	C	C	T	T	C	C	C	C	A	A	A	A	G	G	C	C	G	G	G	G	A	A	T	T	G	G	T	T	T	T	A	A	C	C	G	G	C	C	T	T	T	T	A	A	G	G	A	A	A	A	C	C	T	T	T	T	C	C	A	A	A	A	A	A	T	T	C	C	T	T	A	A	T	T	T	T	G	G	G	G	C	C	G	G	G	G	G	G	T	T	C	C	C	C	T	T	G	G	T	T	C	C	T	T	G	G	C	C	G	G	G	G	C	C	G	G	A	A	T	T	A	A	G	G	A	A	T	T	G	G	T	T	A	A	G	G	A	A	A	A	T	T	A	A	A	A	T	T	T	T	G	G	C	G	A	A	C	C	A	A	T	T	T	T	T	T	C	C	T	T	G	G	T	T	C	C	C	C	G	G	G	G	C	C	G	G	A	A	G	G	A	A	A	A	C	C	C	C	T	T	C	C	A	A	C	C	C	C	A	A	T	T	T	T	G	G	G	A	T	T	C	C	G	G	C	C	G	G	C	C	A	A	A	A	C	C	G	G	G	G	C	C	C	C	C	C	C	C	G	G	G	G	T	T	C	C	T	T	A	A	T	T	A	A	A	A	G	G	T	T	G	G	C	C	C	C	T	T	G	G	C	C	G	G	T	T	A	A	A	A	G	G	T	T	C	C	T	T	T	T	A	A	G	G	C	C	C	C	A	A	T	T	C	C	G	G	A	A	G	G	A	A	G	G	T	T	C	C	A	A	A	A	A	A	C	C	A	A	T	T	C	C	G	G	A	A	A	A	G	G	A	A	A	A	G	G	G	G	NA	NA	A	A	T	T	A	A	A	A	T	T	C	C	A	A	C	C	G	G	T	T	T	T	C	C	G	G	A	T	T	T	T	T	G	G	T	T	G	G	A	A	T	T	G	G	T	T	C	C	C	C	T	T	G	G	C	C	A	A	A	A	A	A	C	C	C	C	A	A	C	C	C	C	T	T	T	T	T	T	G	G	A	A	G	G	A	A	C	C	T	T	A	A	G	G	T	T	T	T	G	G	G	G	G	G	A	A	G	G	A	A	C	C	G	G	C	C	A	A	G	G	NA	NA	T	T	G	G	G	G	A	A	G	G	T	T	A	A	C	C	G	G	C	C	G	G	T	T	T	T	T	T	G	G	C	C	G	G	NA	NA	G	G	A	A	C	C	G	G	C	C	T	T	A	A	A	A	T	T	T	T	G	G	A	A	C	C	T	T	T	T	C	C	C	C	G	G	T	T	T	T	T	T	T	T	G	G	G	G	A	A	C	C	G	G	C	C	G	G	G	G	A	A	T	T	G	G	NA	NA	A	A	A	A	T	T	G	G	A	A	G	G	G	G	A	A	G	G	T	T	G	G	G	G	C	C	G	G	C	C	G	G	G	G	T	T	G	G	G	G	T	T	A	G	C	C	C	C	G	G	A	A	C	C	C	C	G	G	C	C	T	T	G	G	C	C	A	A	C	C	A	A	A	A	T	T	T	T	T	T	C	C	C	C	C	C	T	T	C	C	G	G	C	C	A	A	A	A	G	G	A	A	G	G	G	G	T	T	C	C	T	T	A	A	T	T	T	T	C	C	C	C	C	C	C	C	NA	NA	A	A	A	A	G	G	T	T	A	A	A	A	T	T	C	C	G	G	T	T	G	G	A	A	A	A	C	C	A	A	A	A	C	C	A	A	T	T	A	A	G	G	A	A	G	G	T	T	G	G	G	G	C	C	C	C	G	G	G	G	C	C	C	C	G	G	G	G	A	A	C	C	C	C	C	C	G	G	T	T	G	G	C	C	G	G	G	G	T	T	T	T	C	C	G	G	T	T	A	A	C	C	T	T	T	T	A	A	A	A	A	A	T	T	G	G	A	A	G	G	C	C	C	C	T	T	C	C	A	A	G	G	C	C	G	G	T	T	C	C	T	T	A	A	C	C	C	C	T	T	A	A	T	T	C	C	G	G	A	A	A	A	C	C	T	T	NA	NA	G	G	T	T	G	G	G	G	A	A	C	C	C	C	G	G	T	T	C	C	C	C	G	G	C	C	C	C	T	T	G	G	C	C	C	C	T	T	A	A	G	G	A	A	C	C	T	T	C	C	A	A	C	C	T	T	C	C	T	T	T	T	G	G	T	T	T	T	G	G	T	T	A	A	G	G	A	A	G	G	T	T	G	G	T	T	NA	NA	C	C	T	T	T	T	T	T	G	G	G	G	A	A	T	T	G	G	G	G	C	C	C	C	G	G	A	A	G	G	A	A	T	T	T	T	C	C	G	G	T	T	C	C	A	A	C	C	A	A	T	T	G	G	A	A	T	T	G	G	T	T	T	T	A	A	T	T	T	T	A	A	G	G	T	T	G	G	G	G	A	A	C	C	A	A	C	C	NA	NA	G	G	T	T	G	G	G	G	C	C	G	G	G	G	C	C	A	A	T	T	T	T	C	C	A	A	C	C	T	T	T	T	C	C	C	C	T	T	T	T	G	G	C	C	C	C	A	A	A	A	C	C	A	A	C	C	C	C	G	G	C	C	T	T	G	G	C	C	T	T	A	A	C	C	C	C	A	A	C	C	G	G	C	C	G	G	C	C	A	A	A	A	T	T	A	A	T	T	C	C	C	C	G	G	A	A	G	G	G	G	T	T	T	T	G	G	T	T	C	C	A	A	T	T	T	T	G	G	C	C	G	G	C	C	T	T	G	G	G	G	G	G	G	G	G	G	A	A	T	T	A	A	G	G	C	C	T	T	T	T	C	C	A	A	C	C	C	C	C	C	G	G	C	C	G	G	C	C	G	G	T	T	C	C	G	G	G	G	C	C	A	A	T	T	T	T	C	C	G	G	C	C	T	T	C	C	G	G	C	C	A	A	G	G	G	G	A	A	G	G	A	A	A	A	G	G	A	A	C	C	G	G	G	G	T	T	C	C	A	A	C	C	C	C	T	T	A	A	A	A	A	A	A	A	A	A	G	G	C	C	A	A	C	C	C	C	C	C	A	A	G	G	G	G	A	A	A	A	A	A	T	T	C	C	T	T	C	C	G	G	C	C	T	T	G	G	T	T	A	A	A	A	T	T	T	T	G	G	A	A	T	T	A	A	C	C	G	G	G	G	G	G	A	A	T	T	C	C	C	C	G	G	C	C	G	G	G	G	T	T	G	G	A	A	C	C	C	C	G	G	C	C	T	T	G	G	T	T	C	C	C	C	C	C	G	G	A	A	C	C	A	A	G	G	G	G	C	C	A	A	G	A	A	A	C	C	C	C	T	T	A	A	T	T	C	C	T	T	T	T	A	A	A	A	G	G	G	G	T	T	G	G	G	G	C	C	G	G	T	T	G	G	C	C	C	C	C	C	C	C	G	G	C	C	T	T	G	G	C	C	T	T	A	A	T	T	G	G	T	T	A	A	A	A	G	G	A	A	G	G	G	G	G	G	T	T	A	A	C	C	T	T	A	A	A	A	A	A	C	C	C	C	T	T	G	G	C	C	G	G	A	A	T	T	C	C	A	A	G	G	C	C	NA	NA	C	C	C	C	C	C	T	T	A	A	G	G	T	T	T	T	C	C	A	A	A	A	T	T	T	T	C	C	NA	NA	G	G	C	C	A	A	T	T	A	A	A	A	G	G	C	C	C	C	A	A	C	C	C	C	T	T	T	T	C	C	G	G	G	G	T	T	A	A	A	A	G	G	A	A	G	G	A	A	A	A	A	A	G	G	A	A	G	G	T	T	T	T	G	G	G	G	A	A	G	G	C	C	C	C	A	A	T	T	T	T	C	C	C	C	G	G	G	G	T	T	T	T	T	T	C	C	T	T	G	G	C	C	C	C	NA	NA	A	A	C	C	T	T	A	A	G	G	A	A	T	T	T	T	T	T	G	G	T	T	G	G	A	A	T	T	C	C	C	C	C	C	C	C	A	A	T	T	G	G	G	G	G	G	A	A	T	T	A	A	C	C	G	G	C	C	G	G	G	G	G	G	G	G	T	T	T	T	A	A	T	T	C	C	T	T	T	T	G	G	A	A	C	C	G	G	A	A	C	C	A	A	A	A	C	C	C	C	A	A	C	C	A	A	A	A	G	G	G	G	T	T	T	T	G	G	G	G	T	T	A	A	G	G	G	G	G	G	A	A	A	A	G	G	T	T	C	C	A	A	C	C	T	T	G	G	C	C	C	C	T	T	C	C	A	A	T	T	A	A	C	C	T	T	C	C	C	C	NA	NA	A	A	T	T	G	G	C	C	G	G	C	C	C	C	A	A	C	C	C	C	C	C	T	T	T	T	A	A	C	C	NA	NA	G	G	T	T	C	C	A	A	T	T	T	T	A	A	A	A	A	A	C	C	C	C	G	G	C	C	T	T	A	A	T	T	G	G	G	G	T	T	A	A	G	G	A	A	A	A	A	A	C	C	A	A	T	T	C	C	G	G	G	G	A	A	G	G	G	G	C	C	A	A	G	G	A	A	C	C	A	A	T	T	C	C	A	A	A	A	T	T	A	A	G	G	G	G	A	A	C	C	T	T	T	T	T	T	A	A	T	T	G	G	T	T	A	A	NA	NA	G	G	G	G	A	A	A	A	T	T	G	G	A	A	T	T	T	T	A	A	G	G	C	C	A	A	A	A	G	G	A	A	A	A	G	G	G	G	C	C	T	T	T	T	G	G	T	T	T	T	T	T	G	G	A	A	G	G	C	C	G	G	G	G	A	A	A	A	T	T	G	G	A	A	A	A	G	G	A	A	T	T	A	A	A	A	G	G	G	G	A	A	T	T	C	C	A	A	A	A	G	G	T	T	T	T	T	T	G	G	G	G	A	A	A	A	G	G	G	G	A	A	A	A	G	G	T	T	C	C	G	G	G	G	C	C	A	A	T	C	C	C	C	C	T	T	C	C	T	T	G	G	C	C	T	T	C	C	T	T	A	A	C	C	G	G	A	A	C	C	A	A	A	A	C	C	C	C	T	T	A	A	A	A	T	T	A	A	G	G	T	T	A	A	G	G	A	A	T	T	T	T	T	T	G	G	T	T	A	A	A	A	T	T	C	C	T	T	C	C	A	A	A	A	A	A	G	G	T	T	T	T	T	T	C	C	C	C	A	A	C	C	C	C	T	T	T	T	A	A	A	A	A	A	T	T	T	T	A	A	T	T	C	C	A	A	C	C	C	C	C	C	G	G	T	T	G	G	G	G	G	G	T	T	A	A	A	A	C	C	A	A	A	A	A	A	A	A	T	T	A	A	G	G	G	G	G	G	T	T	C	C	A	A	C	C	G	G	NA	NA	G	G	G	G	A	A	A	A	C	C	A	A	A	A	A	A	G	G	A	A	T	T	T	T	A	A	C	C	G	G	C	C	T	T	A	A	C	C	T	T	T	T	T	T	C	C	C	C	G	G	A	A	T	T	A	A	G	G	C	C	G	G	A	A	A	A	C	C	G	G	C	C	G	G	G	G	T	T	A	A	C	C	G	G	NA	NA	G	G	A	A	G	G	C	C	C	C	T	T	G	G	G	G	C	C	G	G	A	A	T	T	A	A	T	T	C	C	A	A	A	A	G	G	C	C	T	T	A	A	T	T	T	T	G	G	C	C	G	G	T	T	C	C	T	T	C	C	A	A	T	T	A	A	C	C	A	A	T	T	T	T	T	T	T	T	A	A	A	A	T	T	C	C	C	C	G	G	A	A	T	T	C	C	A	A	G	G	A	A	G	G	A	A	C	C	C	C	A	A	A	A	T	T	T	T	G	G	T	T	A	A	C	C	A	A	T	T	C	C	T	T	G	G	G	G	C	C	A	A	T	T	C	C	A	A	C	C	G	G	A	A	T	T	T	T	T	T	G	G	A	A	T	T	T	T	A	A	C	C	T	T	G	G	G	G	C	C	T	T	A	A	C	C	T	T	T	T	T	T	G	G	A	A	C	C	T	T	C	C	C	C	G	G	G	G	NA	NA	G	G	T	T	T	T	T	T	C	C	T	T	A	A	C	C	T	T	C	C	C	C	C	C	T	T	T	T	T	T	G	G	A	A	C	C	G	G	G	G	T	T	T	T	T	T	A	A	C	C	T	T	T	T	T	T	C	C	T	T	A	A	G	G	A	A	G	G	G	G	C	C	T	T	G	G	A	A	G	G	T	T	A	A	G	G	T	T	A	A	T	T	C	C	C	C	G	G	A	A	C	C	T	T	G	G	A	A	C	C	G	G	A	A	G	G	T	T	G	G	G	G	A	A	A	A	A	A	T	T	T	T	T	T	A	A	G	G	A	A	A	A	G	G	C	C	T	T	G	G	A	A	G	G	A	A	G	G	G	G	A	A	A	A	T	T	T	T	G	G	C	C	T	T	T	T	G	G	G	G	G	G	G	G	G	G	T	T	A	A	G	G	T	T	A	A	C	C	T	T	C	C	C	C	T	T	C	C	C	C	T	T	NA	NA	T	T	T	T	A	A	C	C	T	T	G	G	T	T	C	C	A	A	A	A	A	A	G	G	T	T	G	G	G	G	C	C	C	C	G	G	T	T	C	C	A	A	A	A	C	C	T	T	G	G	C	C	G	G	T	T	C	C	T	T	T	T	C	C	T	T	T	T	C	C	T	T	A	A	A	A	T	T	A	A	C	C	C	C	T	T	C	C	G	G	G	G	C	C	C	C	T	T	C	C	G	G	C	C	T	T	C	C	C	C	T	T	A	A	T	T	G	G	A	A	T	T	T	T	T	T	A	A	A	A	G	G	A	A	T	T	G	G	C	C	C	C	T	T	G	G	A	A	G	G	T	T	NA	NA	C	C	T	T	T	T	C	C	C	C	A	A	C	C	C	C	C	C	G	G	G	G	C	C	A	A	A	A	T	T	T	T	A	A	G	G	T	T	T	T	G	G	C	C	C	C	T	T	A	A	C	C	G	G	G	G	A	A	T	T	G	G	G	G	T	T	C	C	G	G	G	G	G	G	T	T	C	C	C	C	C	C	A	A	G	G	C	C	G	G	C	C	C	C	G	G	G	G	A	A	T	T	G	G	C	C	A	A	G	G	G	G	C	C	C	C	A	A	A	A	G	G	G	G	C	C	A	A	C	C	C	C	G	G	G	G	C	C	A	A	G	G	C	C	A	A	T	T	A	A	A	A	A	A	G	G	G	G	C	C	G	G	A	A	C	C	A	A	T	T	G	G	C	C	A	A	A	A	C	C	G	G	A	A	T	T	G	G	T	T	G	G	T	T	A	A	C	C	G	G	C	C	A	A	A	G	T	T	G	G	A	A	A	A	C	C	G	G	C	C	C	C	T	T	C	C	G	G	C	C	A	A	T	T	A	A	A	A	C	C	A	A	C	C	A	A	A	A	T	T	A	A	A	A	T	T	C	C	G	G	T	T	C	C	G	G	C	C	G	G	A	A	G	G	T	T	T	T	T	T	G	G	NA	NA	T	T	A	A	C	C	T	T	G	G	C	C	C	C	T	T	C	C	G	G	C	C	T	T	T	T	G	G	A	A	G	G	T	T	A	A	A	A	A	A	A	A	C	C	A	A	A	A	C	C	C	C	A	A	G	G	C	C	G	G	G	G	C	C	C	C	T	T	A	A	G	G	A	A	G	G	T	T	A	A	T	T	C	C	G	G	G	G	C	C	G	G	C	C	A	A	G	G	A	G	G	G	G	G	G	G	G	G	C	C	A	A	C	C	G	G	C	C	G	G	G	G	A	A	A	A	G	G	G	G	C	C	T	T	T	T	G	G	A	A	G	G	G	G	A	A	A	A	G	G	C	C	A	A	C	C	G	G	C	C	C	C	G	G	A	A	G	G	C	C	G	G	G	G	T	T	G	G	A	A	T	T	G	G	A	A	C	C	G	G	G	G	C	C	C	C	A	A	C	C	G	G	G	G	A	A	T	T	C	C	C	C	T	T	T	T	C	C	C	C	G	G	A	A	G	G	A	A	T	T	C	C	G	G	G	G	G	G	C	C	C	C	A	A	G	G	T	T	C	C	G	G	G	G	C	C	G	G	C	C	T	T	A	A	T	T	C	C	G	G	A	A	C	C	G	G	C	C	G	G	T	T	A	A	NA	NA	T	T	C	C	A	A	T	T	C	C	G	G	C	C	G	G	T	T	C	C	C	C	C	C	C	C	A	A	G	G	A	A	C	C	G	G	C	C	T	T	T	T	G	G	A	A	G	G	T	T	T	T	A	A	C	C	T	T	G	G	C	C	T	T	C	C	C	C	A	A	C	C	T	T	C	C	C	C	G	G	C	C	G	G	A	G	C	C	C	C	C	C	C	C	T	T	G	G	T	T	G	G	T	T	G	G	A	A	A	A	C	C	A	A	C	C	T	T	C	C	C	C	G	G	A	A	C	C	C	C	G	G	C	C	G	G	C	C	T	T	A	A	A	A	T	T	C	C	T	T	G	G	G	G	A	A	G	G	A	A	C	C	T	T	G	G	T	T	T	T	C	C	A	A	C	C	C	C	G	G	C	C	G	G	C	C	C	C	C	C	C	C	A	A	G	G	G	G	A	A	T	T	G	G	T	T	C	C	G	G	T	T	C	C	T	T	A	A	A	A	C	C	A	A	G	G	T	T	G	G	G	G	C	C	G	G	G	G	A	A	C	C	C	C	A	A	G	G	G	G	C	C	G	G	A	A	A	A	A	A	T	T	A	A	G	G	G	G	G	G	A	A	C	C	C	C	C	C	T	T	T	T	A	A	C	C	C	C	A	A	A	A	A	A	A	A	G	G	C	C	T	T	G	G	C	C	C	C	T	T	G	G	A	A	C	C	G	G	A	A	G	G	A	A	T	T	A	A	G	G	C	C	C	C	A	A	C	C	C	C	T	T	G	G	A	A	T	T	G	G	G	G	C	C	T	T	C	C	A	A	T	T	C	C	G	G	G	G	A	A	A	A	T	T	G	G	T	T	C	C	T	T	C	C	C	C	G	G	G	G	G	G	A	A	A	A	A	A	T	T	A	A	G	G	G	G	G	G	A	A	T	T	T	T	G	G	A	A	C	C	A	A	C	C	T	T	T	T	T	T	A	A	A	A	C	C	T	T	A	A	T	T	T	T	A	A	T	T	G	G	G	G	A	A	G	G	G	G	T	T	NA	NA	A	A	G	G	G	G	C	C	A	A	A	C	NA	NA	T	T	A	A	G	G	C	C	G	G	G	G	A	A	C	C	C	C	T	T	T	T	G	G	T	T	G	G	A	A	C	C	G	G	A	A	G	G	A	A	C	C	T	T	C	C	G	G	T	T	T	T	T	T	A	A	C	C	A	A	A	A	C	C	C	C	A	A	C	C	T	T	C	C	T	T	T	T	A	A	A	A	A	A	T	T	G	G	G	G	G	G	A	A	G	G	G	G	G	G	A	C	A	A	T	T	T	T	C	C	A	A	C	C	A	A	A	A	C	C	G	G	C	C	C	C	T	T	C	C	T	T	C	C	G	G	G	G	A	A	T	T	G	G	A	A	A	A	A	A	G	G	C	C	C	C	A	A	C	C	T	T	A	A	C	C	T	T	C	C	G	G	A	A	C	C	A	A	G	G	A	A	C	C	T	T	A	A	A	A	A	A	T	T	G	G	A	A	T	T	G	G	A	A	C	C	C	C	A	A	A	A	A	A	G	G	A	A	C	C	C	C	T	T	T	T	G	G	C	C	T	T	A	A	T	T	A	A	T	T	A	A	A	A	C	C	C	C	G	G	A	A	C	C	G	G	G	G	G	G	G	G	T	T	G	G	C	C	G	G	T	T	G	G	C	C	C	C	C	C	C	C	G	G	G	G	T	T	G	G	G	G	G	G	G	G	A	A	G	G	T	T	G	G	C	C	A	A	G	G	A	A	G	G	T	T	C	C	A	A	G	G	G	G	A	A	A	A	C	C	C	C	C	C	C	C	A	A	T	T	C	C	C	C	A	A	C	C	G	G	T	T	G	G	C	C	C	C	C	C	T	T	G	G	C	C	G	G	A	A	A	A	G	G	C	C	T	T	G	G	T	T	T	T	A	A	G	G	G	G	G	G	T	T	G	G	T	T	C	C	G	G	T	T	T	T	G	G	A	A	A	A	A	A	A	A	G	G	G	G	G	G	T	T	A	A	G	G	A	A	T	T	G	G	G	G	G	G	A	A	G	G	G	G	C	C	C	C	G	G	T	T	G	G	G	G	G	G	C	C	C	C	A	A	C	C	G	G	G	G	T	T	C	C	C	C	A	A	G	G	T	T	A	A	T	T	T	T	T	T	G	G	G	G	T	T	C	C	T	T	G	G	T	T	G	G	T	T	G	G	C	C	A	A	C	C	T	T	A	A	G	G	C	C	G	G	C	C	G	G	G	G	C	C	C	C	G	G	G	G	A	A	A	A	G	G	G	G	G	G	G	G	G	G	G	G	C	C	C	C	A	A	G	G	T	T	A	A	A	A	C	C	C	C	T	T	A	A	G	G	A	A	A	A	G	G	A	A	G	G	C	C	T	T	G	G	G	G	G	G	C	C	C	C	G	G	G	G	G	G	A	A	A	A	A	A	G	G	C	C	T	T	T	T	T	T	A	A	C	C	A	A	A	A	T	T	G	G	G	G	C	C	G	G	T	T	C	C	G	G	A	A	A	A	G	G	A	A	A	A	A	A	C	C	G	G	C	C	A	A	C	C	G	G	A	A	A	A	T	T	A	A	A	A	G	G	T	T	C	C	G	G	G	G	C	C	A	A	C	C	T	T	G	G	A	A	C	C	A	A	C	C	C	C	T	T	C	C	A	A	C	C	C	C	A	A	A	A	G	G	A	A	G	G	T	T	T	T	G	G	A	A	G	G	A	A	T	T	T	T	G	G	C	C	G	G	G	G	T	T	G	G	A	A	T	T	G	G	A	A	C	C	T	T	A	A	T	T	A	A	G	G	A	A	C	C	T	T	G	G	A	A	T	T	G	G	T	T	A	A	C	C	C	C	A	A	G	G	A	A	C	C	G	G	A	A	A	A	G	G	G	G	G	G	A	A	T	T	C	C	A	A	G	G	T	T	A	A	C	C	T	T	T	T	T	T	T	T	G	G	A	A	T	T	C	C	C	C	T	T	G	G	T	T	G	G	T	T	A	A	G	G	A	A	T	T	G	G	A	A	T	T	G	G	T	T	C	C	A	A	A	A	G	G	C	C	C	C	T	T	T	T	C	C	G	G	T	T	C	C	A	A	T	T	T	T	G	G	C	C	A	G	T	T	C	C	C	C	C	C	C	C	C	C	C	C	G	G	C	C	G	G	C	C	G	G	A	A	G	G	G	G	T	T	G	G	A	A	G	G	T	T	C	C	C	C	C	C	A	A	C	C	C	C	G	G	G	G	T	T	G	G	NA	NA	G	G	C	C	T	T	T	T	C	C	A	A	G	G	G	G	C	C	C	C	G	G	C	C	A	A	G	G	A	A	G	G	A	A	A	A	G	G	G	G	T	T	C	C	G	G	G	G	T	T	A	A	T	T	A	A	C	C	A	A	T	T	T	T	T	T	G	G	G	G	A	A	G	G	G	G	T	T	C	C	A	A	G	G	A	A	C	C	C	C	T	T	A	A	A	A	G	G	T	T	C	C	A	A	T	T	T	T	C	C	A	A	C	C	A	A	A	A	T	T	G	G	C	C	C	C	G	G	T	T	A	A	G	G	C	C	G	G	G	G	A	A	C	C	A	A	G	G	G	G	G	G	G	G	A	A	A	A	G	G	A	A	T	T	A	A	C	C	C	C	A	A	C	C	C	C	T	T	A	A	T	T	A	A	C	C	NA	NA	T	T	G	G	A	A	G	G	A	A	A	A	T	T	G	G	G	G	A	A	C	C	G	G	G	G	G	G	G	G	G	G	A	A	G	G	C	C	C	C	C	C	T	T	C	C	T	T	G	G	C	C	A	A	A	A	T	T	A	A	C	C	A	A	A	A	G	G	T	T	G	G	T	T	C	C	C	C	T	T	T	T	C	C	A	A	A	A	C	C	C	C	T	T	G	G	T	T	T	T	A	A	C	C	G	G	G	G	C	C	G	G	C	C	A	A	A	A	G	G	C	C	A	A	G	G	C	C	T	T	G	G	G	G	T	T	A	A	G	G	G	G	G	G	C	C	A	A	G	G	A	A	G	G	C	C	T	T	C	C	G	G	T	T	C	C	G	G	G	G	T	T	G	G	T	T	G	G	A	A	G	G	C	C	G	G	C	C	T	T	G	G	G	G	T	T	T	T	G	G	G	G	T	T	A	A	NA	NA	T	T	C	C	C	C	T	T	T	T	C	C	A	A	C	C	G	G	T	T	T	T	A	A	A	A	G	G	A	A	G	G	C	C	C	C	G	G	G	G	A	A	C	C	T	T	G	G	G	G	A	A	A	A	T	T	C	C	G	G	C	C	A	A	A	A	G	G	T	T	G	G	T	T	G	G	A	A	C	C	A	A	A	A	A	A	A	A	T	T	C	C	T	T	C	C	G	G	T	T	A	A	C	C	T	T	A	A	G	G	C	C	A	A	NA	NA	T	T	C	C	T	T	T	T	T	T	G	G	G	G	C	C	G	G	G	G	G	G	T	T	A	A	C	C	C	C	C	C	T	T	T	T	T	T	A	A	G	G	G	G	C	C	G	G	T	T	T	T	C	C	C	C	C	C	C	C	A	A	T	T	G	G	G	G	G	G	A	A	G	G	G	G	G	G	T	T	C	C	T	T	C	C	C	C	C	C	A	A	T	T	C	C	A	A	C	C	C	C	G	G	A	A	C	C	C	C	T	T	G	G	A	A	T	T	C	C	C	C	C	C	G	G	C	C	C	C	T	T	A	A	G	G	C	C	G	G	G	G	A	A	A	A	T	T	A	A	G	G	G	G	T	T	C	C	C	C	C	C	T	T	G	G	T	T	T	T	C	C	C	C	G	G	G	G	G	G	T	T	C	C	A	A	A	A	T	T	A	A	G	G	C	C	G	G	T	T	C	C	A	A	C	C	G	G	C	C	C	C	G	G	A	A	G	G	A	A	C	C	T	T	G	G	C	C	A	A	G	G	G	G	G	G	A	A	A	A	C	C	C	C	T	T	C	C	G	G	A	A	C	C	T	T	G	G	A	A	A	A	G	G	G	G	T	T	G	G	C	C	A	A	G	G	T	T	C	C	T	T	C	C	G	G	T	T	T	T	C	C	C	C	C	C	T	T	T	T	G	G	A	A	T	T	T	T	C	C	T	T	C	C	C	C	C	C	T	T	C	C	C	C	A	A	T	T	T	T	G	G	A	A	C	C	A	A	C	C	A	A	G	G	T	T	A	A	C	C	A	A	T	T	T	T	A	A	C	C	A	A	A	A	G	G	A	A	C	C	A	A	T	T	G	G	A	A	C	C	T	T	A	A	G	G	C	C	A	A	C	C	A	A	C	C	G	G	C	C	C	C	A	A	T	T	A	A	C	C	G	G	C	C	C	C	C	C	G	G	T	T	T	T	A	A	T	T	C	C	G	G	A	A	T	T	G	G	C	C	C	C	T	T	C	C	A	A	T	T	T	T	C	C	C	C	T	T	G	G	G	G	A	A	G	G	G	G	G	G	G	G	G	G	G	G	T	T	C	C	A	A	C	C	C	C	T	T	A	A	G	G	T	T	T	T	A	A	G	G	A	A	C	C	A	A	A	A	T	T	T	T	G	G	G	G	A	A	T	T	G	G	T	T	G	G	A	A	C	C	T	T	A	A	A	A	C	C	T	T	T	T	A	A	T	T	T	T	NA	NA	A	A	G	G	C	C	C	C	T	T	NA	NA	C	C	C	C	G	G	A	A	C	C	A	A	T	T	A	A	A	A	G	G	G	G	T	T	T	T	G	G	T	T	A	A	C	C	C	C	G	C	G	G	T	T	T	T	C	C	T	T	A	A	G	G	T	T	A	A	A	A	C	C	G	G	C	C	T	T	T	T	A	A	G	G	G	G	C	C	C	C	G	G	A	A	G	G	A	A	C	C	T	T	T	T	C	C	G	A	C	C	C	C	C	C	G	G	T	T	C	C	A	A	C	C	A	A	A	A	G	G	G	G	NA	NA	A	A	C	C	C	C	A	A	T	T	C	C	A	A	T	T	T	T	C	C	A	A	T	T	G	G	G	G	G	G	A	A	G	G	C	C	A	A	A	A	T	T	T	T	T	T	C	C	C	C	T	T	T	T	C	C	G	G	A	A	G	G	T	T	T	T	A	A	G	G	A	A	T	T	A	A	T	T	G	G	T	T	G	G	G	G	G	G	A	A	G	G	T	T	G	G	G	G	T	T	T	T	T	T	T	T	G	G	G	G	G	G	G	G	T	T	G	G	A	A	T	T	G	G	NA	NA	C	C	A	A	G	G	A	A	T	T	A	A	C	C	T	T	T	T	T	T	G	G	T	T	A	A	T	T	G	G	A	A	T	T	G	G	C	C	C	C	A	A	A	A	A	A	T	T	G	G	G	G	G	G	T	T	T	T	C	C	T	T	C	C	T	T	G	G	G	G	C	C	C	C	A	A	T	T	T	T	C	C	G	G	A	A	C	C	A	A	A	A	A	A	C	C	G	G	T	T	G	G	T	T	T	T	C	C	C	C	G	G	C	C	T	T	G	G	A	A	G	G	A	A	C	C	A	A	T	T	C	C	T	T	G	G	G	G	T	T	T	T	G	G	A	A	G	G	C	C	A	A	A	A	T	T	T	T	C	C	A	A	G	G	C	C	C	C	T	T	G	G	A	A	G	G	C	C	A	A	G	G	C	C	A	A	C	C	C	C	G	G	T	T	G	G	C	C	G	G	G	G	C	C	G	G	T	T	G	G	C	C	G	G	NA	NA	T	T	A	A	A	A	T	T	G	G	T	T	T	T	T	T	G	G	T	T	A	A	A	A	C	C	G	G	T	T	G	G	T	T	A	A	A	A	A	A	T	T	G	G	T	T	A	A	NA	NA	T	T	T	T	C	C	G	G	C	C	A	A	C	C	A	A	A	A	C	C	C	C	C	C	C	C	G	G	A	A	A	A	A	A	G	G	G	G	T	T	G	G	C	C	A	A	A	A	T	T	T	T	C	C	T	T	G	G	G	G	T	T	C	C	T	T	C	C	A	A	G	G	C	C	A	A	G	G	G	G	C	C	C	C	T	T	C	C	A	A	C	C	C	C	A	A	T	T	G	G	G	G	G	G	G	G	C	C	T	T	A	A	C	C	C	C	A	A	A	A	A	A	T	T	G	G	G	G	A	A	T	T	T	T	C	C	A	A	C	C	G	G	A	A	C	C	T	T	T	T	C	C	A	A	G	G	C	C	G	G	C	C	T	T	C	C	T	T	G	G	T	T	C	C	A	A	G	G	C	C	G	G	G	G	A	A	T	T	C	C	A	A	T	T	C	T	A	A	G	G	C	C	G	G	C	C	A	A	C	C	T	T	T	T	G	G	A	A	T	T	C	C	C	C	G	G	C	C	T	T	NA	NA	C	C	G	G	T	T	G	G	T	T	C	C	G	G	G	G	T	T	G	G	A	A	C	C	G	G	C	C	G	G	A	A	A	A	C	C	A	A	T	T	A	A	C	C	A	A	C	C	NA	NA	T	T	C	C	T	T	A	A	A	A	A	A	C	C	C	C	C	C	T	T	C	C	C	C	C	C	G	G	T	T	G	G	G	G	C	C	T	T	A	A	G	G	A	A	C	C	T	T	C	C	A	A	G	G	A	A	A	A	C	T	T	T	T	T	A	A	C	C	G	G	G	G	C	C	C	C	G	G	A	A	A	A	G	G	NA	NA	G	G	T	T	C	C	T	T	A	A	A	A	C	C	A	A	A	A	A	A	C	C	C	C	C	C	C	C	C	C	C	C	C	C	G	G	T	T	T	T	G	G	C	C	C	C	T	T	C	C	C	C	T	T	C	C	G	G	T	T	C	C	G	G	G	G	C	C	G	G	A	A	A	A	G	G	C	C	G	T	C	C	A	A	G	G	T	T	T	T	A	A	G	G	A	A	T	T	T	T	C	C	C	C	C	C	C	C	G	G	C	C	G	G	G	G	A	A	A	A	T	T	T	T	C	C	G	G	G	G	G	G	G	G	NA	NA	T	T	C	C	G	G	C	C	A	A	T	T	C	C	C	C	C	C	C	C	G	G	G	G	T	T	C	C	G	G	C	C	T	T	A	A	C	C	T	T	T	T	C	C	A	A	C	C	G	G	T	T	A	A	C	C	A	A	NA	NA	C	C	C	C	T	T	A	A	G	G	T	T	C	C	G	G	G	G	G	G	C	C	G	G	C	C	A	A	A	A	T	T	C	C	C	C	T	T	C	C	G	G	A	A	G	G	A	A	T	T	T	T	A	A	G	G	G	G	C	C	C	C	T	T	T	T	T	T	T	T	C	C	G	G	G	G	C	C	C	C	C	C	G	G	NA	NA	C	C	C	C	T	T	C	C	C	C	T	T	C	C	A	A	A	A	C	C	C	C	C	C	T	T	C	C	T	T	T	T	C	C	C	C	A	A	G	G	C	C	G	G	G	G	A	A	A	A	G	G	T	T	G	G	G	G	A	A	C	C	G	G	A	A	G	G	T	C	G	G	G	G	G	G	A	A	G	G	G	G	T	T	G	G	T	T	C	C	T	T	G	G	C	C	T	T	C	C	C	C	G	G	G	G	G	G	A	G	A	A	T	T	A	A	G	G	G	G	G	C	G	G	A	A	A	A	G	G	C	C	C	C	T	T	G	G	G	G	G	G	A	A	G	G	G	G	T	T	A	A	T	T	C	C	C	C	G	G	C	C	T	T	C	C	A	A	G	G	T	T	C	C	C	C	C	C	C	C	G	G	A	A	G	G	T	T	T	T	A	A	C	C	T	T	C	C	C	C	C	C	C	C	C	C	T	T	T	T	T	T	G	G	C	C	G	G	C	C	G	G	A	A	T	T	A	A	C	C	G	G	C	C	G	G	A	A	G	G	T	T	G	G	T	T	T	T	A	A	T	T	T	T	C	C	G	G	C	C	C	C	G	G	A	A	A	A	T	T	T	T	A	A	C	C	A	A	C	C	A	A	A	A	A	A	T	T	C	C	C	C	T	T	G	G	C	C	A	A	C	C	A	A	C	C	A	A	G	G	C	C	T	T	T	T	C	C	G	G	A	A	G	G	T	T	G	G	A	A	G	G	G	G	C	C	T	T	A	A	C	C	A	A	G	G	T	T	G	G	T	T	A	A	A	A	C	C	C	C	G	G	C	C	T	T	G	G	A	A	G	G	C	C	G	G	T	T	T	T	G	G	G	G	G	G	A	A	T	T	NA	NA	C	C	G	G	C	C	C	C	A	A	T	T	C	C	G	G	A	G	C	C	T	T	C	C	T	T	T	T	G	G	A	A	G	G	T	T	C	C	G	G	C	C	A	A	G	G	A	A	A	A	A	A	T	T	C	C	G	G	C	C	C	C	C	C	T	T	C	C	G	G	A	A	C	C	C	C	G	G	G	G	G	G	T	T	C	C	G	G	C	C	C	C	G	G	T	T	T	T	C	C	G	G	T	T	A	A	C	C	T	T	C	C	A	A	C	C	C	C	C	C	G	G	A	A	G	G	C	C	T	T	A	A	T	T	C	C	G	G	A	A	T	T	G	G	C	C	C	C	A	A	A	A	C	C	A	A	C	C	T	T	G	G	T	T	G	G	A	A	C	C	A	A	T	T	A	A	G	G	A	A	A	A	G	G	G	G	C	C	C	C	G	G	A	A	C	C	G	G	T	T	C	C	G	G	A	A	G	G	C	C	A	A	G	G	T	T	C	C	T	T	G	G	C	C	A	A	G	G	G	G	A	A	C	C	A	A	T	T	A	A	T	T	C	C	G	G	C	C	T	T	C	C	A	A	G	G	T	T	C	C	A	A	C	C	T	T	G	G	A	A	C	C	G	G	G	G	T	T	A	A	C	C	C	C	A	A	A	A	C	C	G	G	C	C	T	T	T	T	A	A	C	C	A	A	C	C	A	A	G	G	A	A	G	G	A	A	G	G	C	C	C	C	T	T	A	A	C	C	T	T	C	C	G	G	A	A	G	G	C	C	C	C	T	T	T	T	G	G	A	A	G	G	T	T	A	A	G	G	C	C	C	C	C	C	C	C	A	A	C	C	C	C	C	C	C	C	T	T	G	G	T	T	A	A	A	A	T	T	T	T	T	T	G	G	C	C	T	T	C	C	A	A	T	T	A	A	G	G	G	G	G	G	T	T	A	A	A	A	C	C	C	C	T	T	T	T	C	C	A	A	G	G	T	T	A	A	C	C	T	T	T	T	A	A	T	T	C	C	A	A	G	G	T	T	T	T	C	C	A	A	A	A	T	T	G	G	A	A	A	A	G	G	C	C	A	A	T	T	T	T	A	A	G	G	G	G	A	A	G	G	T	T	A	A	T	T	G	G	T	T	C	C	A	A	A	A	C	C	G	G	T	T	T	T	T	T	T	T	T	T	T	T	G	G	A	A	G	G	T	T	C	C	C	C	T	T	G	G	G	G	G	G	G	G	T	T	A	A	C	C	A	A	G	G	C	C	T	T	A	A	C	C	A	A	A	A	C	C	A	A	C	C	A	A	A	A	A	A	G	G	T	T	G	G	C	C	A	A	C	C	T	T	G	G	C	C	NA	NA	T	T	T	T	T	T	A	A	G	G	T	T	G	G	A	A	G	G	A	A	C	C	A	A	T	T	G	G	G	G	A	A	G	G	A	A	A	A	G	G	A	A	A	A	C	C	G	G	C	C	A	A	T	T	A	A	C	C	A	A	NA	NA	G	G	C	C	G	G	T	T	T	T	C	C	G	G	C	C	T	T	NA	NA	C	C	G	G	C	C	A	A	T	T	A	A	G	G	A	A	T	T	T	T	G	G	A	A	T	T	G	G	T	T	A	A	C	C	G	G	T	T	T	T	C	C	A	A	G	G	A	A	A	A	A	A	C	C	A	A	A	G	C	C	A	A	C	C	A	A	A	A	G	G	C	C	T	T	G	G	G	G	A	A	A	A	A	A	A	A	C	C	G	G	NA	NA	C	C	A	A	A	A	T	T	C	C	G	G	T	T	C	C	A	A	A	A	C	C	T	T	G	G	A	A	A	A	A	A	G	G	C	C	A	A	G	G	G	G	C	C	G	G	C	C	C	C	T	T	C	C	G	G	A	A	C	C	G	G	T	T	G	G	G	G	C	C	G	G	T	T	C	C	C	C	G	G	A	A	T	T	A	A	G	G	G	G	C	C	A	A	C	C	A	A	C	C	T	T	T	T	C	C	T	C	C	C	G	G	G	G	C	C	T	T	A	A	G	G	C	C	T	T	T	T	A	A	A	A	A	A	T	T	C	C	A	A	T	T	T	T	C	C	A	A	C	C	G	G	A	A	G	G	G	G	G	G	T	T	C	C	T	T	A	A	T	T	T	T	T	T	A	A	A	A	G	G	G	G	G	G	T	T	NA	NA	G	G	G	G	T	T	G	G	A	A	T	T	C	C	G	G	A	A	A	A	G	G	C	C	A	A	C	C	C	C	C	C	A	A	A	A	C	C	T	T	A	A	C	C	C	C	G	G	G	G	T	T	A	A	C	C	T	T	T	T	C	C	G	G	T	T	C	C	T	T	NA	NA	G	G	C	C	T	T	G	G	A	A	A	G	A	A	G	G	G	G	G	G	C	C	C	C	C	C	A	A	C	C	A	A	A	A	T	T	G	G	G	G	A	A	G	G	G	G	A	A	C	C	C	C	T	T	A	A	G	G	C	C	G	G	T	T	T	T	A	A	T	T	G	G	T	T	G	G	G	G	G	G	T	T	G	G	G	G	T	T	A	A	A	A	NA	NA	A	A	A	A	C	C	A	A	A	A	G	G	G	G	C	C	G	G	C	C	T	T	T	T	A	A	G	G	A	A	G	G	C	C	C	C	G	G	T	T	C	C	C	C	G	G	C	C	G	G	A	A	A	A	C	C	C	C	T	T	A	A	C	C	A	A	G	G	A	A	T	T	G	G	T	T	T	T	A	A	A	A	T	T	C	C	T	T	G	G	C	C	T	T	A	A	C	C	T	T	A	A	C	C	C	C	G	G	T	T	A	A	T	T	C	C	C	C	G	G	T	T	C	C	T	T	C	C	C	C	C	C	G	G	G	G	A	A	T	T	C	C	C	C	C	C	C	C	T	T	T	T	C	C	A	A	C	C	G	G	A	A	T	T	T	T	A	A	T	T	C	C	C	C	C	C	G	G	A	A	G	G	T	T	A	A	T	T	T	T	C	C	A	A	C	C	A	A	C	C	A	A	C	C	G	G	C	C	C	C	C	C	C	C	G	G	C	C	A	A	C	C	C	C	C	C	C	C	G	G	C	C	G	G	G	G	C	C	T	T	C	C	T	T	G	G	G	G	T	T	C	C	T	T	T	T	T	T	A	A	T	T	A	A	T	T	A	A	T	T	C	C	A	A	A	A	A	A	T	T	A	A	C	C	C	C	T	T	G	G	G	G	T	T	A	A	T	T	T	T	G	G	G	G	T	T	T	T	C	C	G	G	C	T	G	G	T	T	A	A	G	G	C	C	C	C	C	C	T	T	A	A	G	G	T	T	G	G	A	A	T	T	T	T	A	A	G	G	A	A	A	A	A	A	C	C	T	T	A	A	G	G	A	A	G	G	C	C	A	A	A	A	A	A	C	C	A	A	C	C	A	A	G	G	T	T	C	C	A	A	T	T	G	G	A	A	A	A	A	A	G	G	T	T	T	T	C	C	C	C	G	G	T	T	T	T	C	C	C	C	A	A	T	T	A	A	G	G	C	C	G	G	G	G	T	T	C	C	T	T	A	A	G	G	A	A	C	C	T	T	T	T	C	C	T	T	A	A	C	C	T	T	T	T	T	T	C	C	C	C	G	G	G	G	A	A	G	G	A	A	C	C	G	G	C	C	G	G	G	G	A	A	G	G	A	A	G	G	C	C	T	T	T	T	A	A	C	C	T	T	C	C	NA	NA	G	G	G	G	T	T	A	A	G	G	T	T	C	C	T	T	G	G	G	G	C	C	A	A	G	G	T	T	T	T	G	G	C	C	C	C	C	C	G	G	A	A	C	C	A	A	G	G	T	T	C	C	C	C	G	G	A	A	A	A	G	G	G	G	A	A	G	G	A	A	T	T	T	T	C	C	C	C	C	C	A	A	C	C	C	C	T	T	T	T	T	T	G	G	T	T	T	T	A	A	T	T	A	A	A	A	G	G	T	T	C	C	C	C	G	G	C	C	A	A	G	G	G	G	C	C	A	A	A	A	C	C	A	A	G	G	G	G	A	A	G	G	C	C	T	T	G	G	T	T	C	C	C	C	A	A	C	C	T	T	C	C	C	C	A	A	G	G	C	C	A	A	G	G	T	T	G	G	G	G	G	G	C	C	C	T	T	T	A	A	A	A	G	G	T	T	T	T	A	A	G	G	A	A	T	T	T	T	G	G	G	G	C	C	T	T	C	C	T	T	G	G	A	A	C	C	G	G	G	G	C	C	G	G	A	A	G	G	C	C	C	C	T	T	T	T	G	G	T	T	C	C	T	T	G	G	A	A	G	G	A	A	T	T	C	C	A	A	T	T	G	G	G	G	C	C	T	T	NA	NA	T	T	A	A	A	A	A	A	T	T	G	G	T	T	C	C	T	T	A	A	T	T	T	T	A	A	G	G	T	T	A	A	A	A	T	T	C	C	A	A	G	G	C	C	T	T	T	T	C	C	C	C	G	G	A	A	G	G	T	T	C	C	T	T	C	C	G	G	A	A	C	C	G	G	G	G	C	C	A	A	T	T	C	C	G	G	A	A	A	A	G	G	G	G	C	C	G	G	C	C	A	A	C	C	A	A	G	G	A	A	G	G	C	C	G	G	G	G	A	A	T	T	C	C	C	C	T	T	G	G	T	T	T	T	G	G	A	A	T	T	T	T	A	A	C	C	A	A	A	A	A	A	G	G	T	T	C	C	G	G	G	G	C	C	C	C	A	A	G	G	A	A	G	G	T	T	C	A	A	A	T	T	G	G	A	A	A	A	A	A	T	T	G	G	C	C	C	C	A	A	G	G	A	A	C	C	T	T	G	G	A	A	T	T	A	A	C	C	T	T	A	A	A	A	C	C	G	G	A	A	G	G	T	T	G	G	G	G	A	A	A	A	C	C	G	G	G	G	A	A	G	G	C	C	A	A	A	A	C	C	A	A	G	G	G	G	T	T	C	C	G	G	C	C	G	G	T	T	C	C	T	T	A	A	A	A	C	C	A	A	C	C	T	T	C	C	G	G	A	A	C	C	G	G	A	A	T	T	A	A	A	A	C	C	A	A	A	A	T	T	A	A	G	G	A	A	C	C	C	C	A	A	A	A	C	C	C	C	C	C	A	A	A	A	T	T	C	C	A	A	C	C	T	T	C	C	C	C	C	C	A	A	G	G	A	A	C	C	A	A	A	A	A	A	A	A	A	A	G	G	T	T	T	T	T	T	C	C	G	G	G	G	G	G	G	G	G	G	G	G	A	A	G	G	A	A	A	A	C	C	C	C	G	G	G	G	T	T	G	G	NA	NA	C	C	A	A	A	A	C	C	A	A	C	C	G	G	T	T	A	A	G	G	G	G	A	A	NA	NA	C	C	A	G	G	G	G	G	A	A	C	C	C	C	NA	NA	C	C	C	C	T	T	A	A	G	G	G	G	A	A	G	G	T	T	A	A	A	A	C	C	A	A	A	A	T	T	A	A	T	T	A	A	G	G	T	T	A	A	G	G	G	G	A	A	C	C	A	A	G	T	T	T	T	T	G	G	G	G	C	C	C	C	C	C	G	G	A	A	C	C	G	G	C	C	C	C	C	C	C	C	G	G	C	C	A	A	C	C	C	C	T	T	T	T	T	T	A	A	A	A	C	C	T	T	T	T	A	A	T	T	C	C	A	A	A	A	A	A	C	C	A	A	C	C	A	A	T	T	T	T	T	T	A	A	T	T	G	G	A	A	T	T	C	C	C	C	T	T	C	C	A	A	A	A	A	A	A	A	C	C	A	A	T	T	G	G	G	G	A	A	G	G	G	G	A	A	G	G	A	A	T	T	C	C	T	T	G	G	A	A	G	G	C	C	C	C	G	G	A	A	A	A	G	G	C	C	G	G	A	A	G	G	C	C	A	A	G	G	G	G	G	G	C	C	C	C	G	G	C	C	A	A	G	G	C	C	A	A	T	T	T	T	C	C	A	A	A	A	T	T	C	C	C	C	T	T	C	C	A	A	A	A	A	A	A	A	T	T	G	G	G	G	A	A	G	G	C	C	G	G	A	A	A	A	G	G	A	A	G	G	A	A	C	C	G	G	G	G	T	T	G	G	C	C	C	C	T	T	T	T	A	A	C	C	A	A	C	C	G	G	T	T	C	C	C	C	C	C	G	G	G	G	A	A	T	T	C	C	C	C	T	T	T	T	A	A	T	T	G	G	C	C	T	T	A	A	A	A	G	G	A	A	C	C	G	G	G	G	C	C	NA	NA	G	G	A	A	G	G	A	A	C	C	T	T	G	G	C	C	C	C	C	C	C	C	A	A	C	C	C	C	A	A	T	T	G	G	G	G	A	A	C	C	A	A	T	T	G	G	T	T	A	A	G	G	C	C	T	T	T	T	A	A	T	T	A	A	A	A	C	C	T	T	C	C	A	A	G	G	A	A	G	G	T	T	NA	NA	C	C	G	G	T	T	C	C	T	T	A	A	A	A	G	G	T	T	C	C	C	C	C	C	T	T	A	A	C	C	T	T	G	G	C	C	G	G	T	T	G	G	G	G	G	G	C	C	T	T	T	T	A	A	T	T	G	G	T	T	G	G	C	C	T	T	C	C	T	T	T	T	T	T	A	A	T	T	G	G	C	C	T	T	G	G	G	G	A	A	A	A	C	C	C	C	T	T	C	C	T	T	G	G	T	T	T	T	C	C	C	C	G	G	C	C	C	C	G	G	G	G	A	A	C	C	C	C	T	T	NA	NA	C	C	G	G	G	G	G	G	G	G	C	C	A	A	G	G	T	T	C	C	C	C	NA	NA	T	T	G	G	T	T	A	A	A	A	A	A	C	C	G	G	C	C	T	T	G	G	T	T	A	A	G	G	A	A	T	T	NA	NA	C	C	G	G	G	G	A	A	C	C	G	G	T	T	G	G	G	G	G	A	C	C	C	C	C	C	T	T	C	C	C	C	G	G	NA	NA	A	A	A	A	C	C	A	A	C	C	C	C	T	T	G	G	T	T	G	G	C	C	G	G	C	C	C	C	T	T	C	C	A	A	G	G	C	C	G	G	T	T	A	A	G	G	T	T	G	G	T	T	A	A	T	T	T	T	G	G	T	T	C	C	C	C	A	A	T	T	C	C	G	G	G	G	T	T	C	C	T	T	T	T	A	A	G	G	C	C	T	T	G	G	C	C	A	A	A	A	A	A	C	C	T	T	T	T	T	T	T	T	A	A	A	A	G	G	C	C	A	A	T	T	C	C	T	T	A	A	G	G	C	C	A	A	T	T	G	G	C	C	A	A	G	G	C	C	C	C	A	A	G	G	G	G	T	T	G	G	A	A	T	T	C	C	A	A	T	T	G	A	G	G	T	T	A	A	T	T	C	C	T	T	G	G	G	G	G	G	C	C	A	A	G	G	G	G	T	T	C	C	G	G	G	G	C	C	A	A	C	C	C	C	G	G	C	C	A	A	A	A	A	A	A	A	T	T	C	C	C	C	G	A	G	G	C	C	T	T	T	T	G	G	C	C	T	T	G	G	T	T	T	T	G	G	C	C	G	G	T	T	A	A	A	A	A	A	C	C	G	G	A	A	T	T	A	A	C	C	C	C	G	G	C	C	T	T	A	A	G	G	A	A	C	C	A	A	G	G	T	T	G	G	A	A	C	C	G	G	G	G	A	A	C	C	T	C	C	C	G	G	A	A	A	A	T	T	T	T	A	A	A	A	T	T	G	G	G	G	G	G	C	C	G	G	C	C	A	A	C	C	A	A	C	C	C	C	G	G	T	T	T	T	C	C	G	G	T	T	A	A	A	A	A	A	A	A	G	G	T	T	C	C	C	C	A	A	G	G	C	C	G	G	G	A	T	T	G	G	C	C	G	G	G	G	G	G	A	A	A	A	NA	NA	T	T	C	C	G	G	T	T	C	C	C	C	A	A	T	T	T	T	G	G	T	T	G	G	G	G	A	A	T	T	G	G	C	C	G	G	A	A	G	G	C	C	C	C	A	A	C	C	G	G	T	T	G	G	C	C	G	G	G	G	C	C	G	G	A	A	NA	NA	T	T	G	G	T	T	T	T	G	G	G	G	C	C	C	C	T	T	T	T	A	A	G	G	A	A	C	C	T	T	G	G	T	T	T	T	T	T	A	A	T	T	G	G	G	G	G	G	A	A	C	C	C	C	G	G	A	A	A	A	G	G	C	C	G	G	A	A	C	C	G	G	C	C	T	T	A	A	A	A	G	G	T	T	T	T	C	C	T	T	T	T	C	C	G	G	A	A	A	A	G	G	G	G	C	C	T	T	C	C	A	A	C	C	T	T	G	G	G	G	T	T	C	C	G	G	T	T	A	A	C	C	A	A	C	C	T	T	T	T	C	C	T	T	G	G	T	T	T	T	A	A	C	C	G	G	T	T	T	T	C	C	G	G	C	C	C	C	T	T	C	C	A	A	A	A	G	G	G	G	C	C	G	G	C	C	G	G	A	A	A	A	A	A	G	G	G	G	C	C	G	G	T	T	A	A	G	G	T	T	T	T	C	C	G	G	T	T	G	G	G	G	C	C	C	C	T	T	A	A	T	T	C	C	G	G	G	G	G	G	A	A	C	C	G	G	T	T	C	C	T	T	A	A	G	G	C	C	G	G	A	A	G	G	A	A	A	A	C	C	C	C	A	A	A	A	G	G	G	G	C	C	G	G	T	T	C	C	A	A	G	G	A	A	C	C	G	G	C	C	C	C	T	T	C	C	C	C	A	A	C	C	G	G	G	G	G	G	G	G	G	G	C	C	G	G	A	A	T	T	G	G	A	A	T	T	G	G	C	C	G	G	C	C	C	C	T	T	C	C	T	T	T	T	G	G	T	T	G	G	NA	NA	C	C	A	A	G	G	C	C	G	G	G	G	G	G	C	C	T	T	T	T	G	G	C	C	C	C	T	T	C	C	T	T	A	A	A	A	C	C	G	G	A	A	G	G	C	C	A	A	G	G	A	A	T	T	A	A	C	C	G	G	G	G	C	C	C	C	T	T	G	G	G	G	T	T	G	G	C	C	C	C	G	G	G	G	T	T	G	G	C	C	A	A	C	C	T	T	C	C	A	A	T	T	G	G	C	C	A	A	G	G	A	A	G	G	G	G	T	T	A	A	C	C	G	G	A	A	A	A	T	T	A	A	C	C	G	G	G	G	C	C	G	G	T	T	T	T	G	G	G	G	G	G	G	G	C	C	A	A	T	T	T	T	T	T	T	T	A	A	A	A	A	A	T	T	T	T	T	T	G	G	G	G	T	T	C	C	T	T	C	C	T	T	A	A	C	C	C	C	T	T	G	G	G	G	G	G	G	G	T	T	A	A	A	A	C	C	G	G	G	G	A	A	A	A	G	G	G	G	A	A	C	C	C	C	A	A	A	A	G	G	C	C	G	G	A	A	T	T	C	C	C	C	G	G	T	T	C	C	T	T	A	A	C	C	A	A	G	G	T	T	G	G	T	T	T	T	A	A	A	A	G	G	A	A	C	C	A	A	T	T	C	C	G	G	C	C	A	A	G	G	A	A	C	C	G	G	G	G	G	G	A	A	G	G	C	C	G	G	C	C	T	T	T	T	G	G	C	C	C	C	C	C	G	G	C	C	G	G	T	T	T	T	G	G	G	G	G	G	T	T	C	C	C	C	C	C	C	C	G	G	T	T	A	A	G	G	T	T	T	T	T	T	C	C	G	G	T	T	C	C	C	C	T	T	A	A	A	A	C	C	A	A	C	C	G	G	G	G	C	C	C	C	C	C	T	T	T	T	C	C	T	T	T	T	G	G	A	A	C	C	C	C	A	A	G	G	G	G	G	G	C	C	A	A	G	G	A	A	A	A	T	T	A	A	C	C	T	T	G	G	T	T	T	T	T	T	C	C	G	G	G	G	C	C	C	C	T	T	C	C	C	C	C	C	T	T	A	A	T	T	G	G	T	T	G	G	A	A	T	T	A	A	NA	NA	A	A	A	A	G	G	A	A	T	C	C	C	T	T	A	A	A	A	A	A	G	G	T	T	C	C	G	G	T	T	T	T	G	G	G	G	C	C	T	T	T	T	C	C	C	C	A	A	C	C	T	T	G	G	C	C	C	C	G	G	A	A	C	C	T	T	A	A	G	G	G	G	A	A	A	A	A	A	G	G	C	C	G	G	T	T	T	T	A	A	A	A	G	G	T	T	T	T	T	T	T	T	A	A	T	T	G	G	G	G	T	T	G	G	T	T	T	T	T	T	C	C	C	C	C	C	G	G	C	C	T	T	T	T	A	A	A	A	C	C	A	A	C	C	A	A	C	C	A	A	G	G	T	T	T	T	A	A	A	A	C	C	A	A	C	C	C	C	T	T	T	T	A	A	A	A	C	C	G	G	A	A	A	A	A	A	G	G	T	T	A	A	A	A	T	T	T	T	G	G	C	C	C	C	C	C	T	T	A	A	C	C	C	C	A	A	A	A	A	A	C	C	C	C	C	C	A	A	T	T	C	C	C	C	C	C	C	C	A	A	G	G	G	G	C	C	C	C	C	C	C	C	C	C	A	A	G	G	G	G	A	A	C	C	A	A	A	A	C	C	T	T	T	T	T	T	T	T	G	G	G	G	C	C	G	G	G	G	T	T	G	G	A	A	G	G	A	A	G	G	T	T	C	C	C	C	C	C	A	A	T	T	T	T	T	T	T	T	T	T	G	G	C	C	G	G	G	G	G	G	G	G	T	T	C	C	T	T	A	A	T	T	C	C	T	T	C	C	T	T	C	C	T	T	A	A	T	T	A	A	T	T	T	T	C	C	A	A	C	C	T	T	G	G	A	A	C	C	T	T	T	T	A	A	A	A	C	C	C	C	C	C	A	A	NA	NA	T	T	A	A	A	A	C	C	C	C	A	A	T	T	T	T	C	C	C	C	A	A	G	G	C	C	NA	NA	T	T	A	A	G	G	C	C	G	G	C	C	T	T	T	T	G	G	NA	NA	T	T	T	T	C	C	A	A	C	C	C	C	A	A	NA	NA	C	C	C	C	G	G	T	T	A	A	C	C	G	G	C	C	T	T	G	G	T	T	A	A	C	C	G	G	G	G	C	C	C	C	C	C	C	C	A	A	G	G	T	T	T	T	T	T	G	G	T	T	G	G	T	T	C	C	A	A	A	A	G	G	A	A	G	G	C	C	C	C	T	T	C	C	A	A	T	T	NA	NA	T	T	G	G	A	A	T	T	T	T	A	A	G	G	G	G	G	G	G	G	C	C	G	G	T	T	T	T	T	T	C	C	G	G	C	T	G	G	T	C	A	A	A	A	C	C	G	G	G	G	A	A	A	A	G	G	A	A	A	C	G	G	C	C	G	G	T	T	C	C	A	A	T	T	G	G	A	A	A	A	T	T	G	G	T	T	G	G	C	C	T	T	C	C	G	G	G	G	C	T	C	C	T	T	G	G	A	A	C	C	G	G	C	C	G	G	A	A	A	A	G	G	G	G	G	G	T	T	A	A	G	G	A	A	A	A	T	T	A	A	T	T	A	A	A	A	G	G	T	T	C	C	T	T	A	A	A	A	T	T	G	G	A	A	G	G	T	T	C	C	G	G	G	G	C	C	C	T	A	A	C	C	G	G	G	G	T	T	T	T	C	C	G	G	G	G	C	C	C	C	A	A	G	G	T	T	C	C	T	T	G	G	A	A	C	C	C	C	A	A	C	C	A	A	C	C	C	C	C	C	G	G	A	A	C	C	A	A	G	G	G	G	G	G	C	C	A	A	G	G	T	T	C	C	C	C	C	C	C	C	G	G	T	T	A	A	G	G	G	G	T	T	G	G	G	G	G	G	C	C	T	T	G	G	NA	NA	A	A	A	A	C	C	C	C	A	A	C	C	G	G	A	A	G	G	G	G	T	T	T	T	G	G	C	C	T	T	C	C	G	G	A	A	G	G	G	G	C	C	G	G	G	G	A	A	A	A	T	T	G	G	C	C	G	G	G	G	T	T	G	G	G	G	G	G	T	T	G	G	G	G	T	T	G	G	A	A	G	G	G	G	A	A	T	T	G	G	C	C	A	A	G	G	T	T	C	C	A	A	G	G	C	C	A	A	C	C	T	T	G	G	G	G	A	A	C	C	C	C	T	T	G	G	G	G	G	G	T	T	A	A	G	G	C	C	A	A	A	A	C	C	G	G	C	C	T	T	A	A	A	A	A	A	C	C	C	C	A	A	C	C	C	C	T	T	T	T	T	T	T	T	C	C	G	G	A	A	C	C	A	A	T	T	A	A	G	G	C	C	A	A	A	A	A	A	C	C	T	T	C	C	A	A	C	C	A	A	A	A	G	G	C	C	A	A	A	A	G	G	C	C	T	T	C	C	G	G	C	C	C	C	G	G	T	T	G	G	C	C	C	C	G	G	C	C	A	A	T	T	T	T	G	G	C	C	A	A	C	C	T	T	T	T	A	A	G	G	C	C	G	G	T	T	A	A	A	A	A	A	C	C	T	T	G	G	C	C	A	A	A	A	G	G	NA	NA	G	G	T	T	T	T	G	G	A	A	T	T	T	T	C	C	G	G	C	C	T	T	A	A	G	G	A	A	A	A	T	T	G	G	G	G	A	A	G	G	C	C	C	C	T	T	C	C	A	A	A	A	G	G	A	A	G	G	A	A	G	G	G	G	T	T	A	A	T	T	G	G	T	T	C	C	A	A	G	G	G	G	C	C	T	T	A	A	G	G	C	C	C	C	G	G	C	C	C	C	C	C	C	C	G	G	G	G	G	G	G	G	G	G	T	T	G	G	C	C	C	C	A	A	T	T	A	A	C	C	G	G	G	G	T	T	C	C	T	T	A	A	T	T	C	C	C	C	A	A	T	T	C	C	T	T	T	T	C	C	T	T	T	T	C	C	C	C	C	C	T	T	G	G	C	C	A	A	A	A	T	T	G	G	T	T	G	A	A	A	C	C	A	A	C	C	G	G	C	C	C	C	A	A	T	T	C	C	C	C	A	A	G	G	C	C	A	A	T	T	G	G	T	T	G	G	G	G	C	C	T	T	T	T	T	T	G	G	G	G	G	G	A	A	C	C	G	G	T	T	C	C	G	G	T	T	G	G	G	G	T	T	C	C	C	C	G	G	T	T	G	G	A	A	A	A	G	G	G	G	C	C	C	C	G	G	G	G	G	G	A	A	T	T	G	G	T	T	T	T	T	T	C	C	A	A	C	C	A	A	C	C	T	T	C	C	A	A	G	G	G	G	T	T	A	A	G	G	G	G	G	G	G	G	G	G	A	A	A	A	T	T	T	T	NA	NA	T	T	G	G	T	T	C	C	A	A	A	A	T	T	C	C	G	G	G	G	T	T	A	A	C	C	C	C	A	A	C	C	G	G	T	T	T	T	A	A	A	A	A	A	T	T	C	C	C	C	T	T	G	G	T	T	A	A	C	C	T	T	C	C	G	G	G	G	A	A	G	G	G	G	T	T	C	C	A	A	T	T	G	G	G	G	A	A	G	G	C	C	G	G	A	A	A	A	A	A	C	C	T	T	C	C	A	A	C	C	C	C	T	T	T	T	A	A	T	T	T	T	G	G	G	G	T	T	G	G	A	A	G	G	C	C	G	G	G	G	NA	NA	C	C	G	G	A	A	C	C	C	C	T	T	C	C	C	C	C	C	T	T	C	C	G	G	A	A	G	G	A	A	A	A	G	G	A	A	A	A	T	T	A	A	T	T	A	A	A	A	T	T	C	C	A	A	A	A	T	T	G	G	G	G	T	T	C	C	T	T	A	A	G	G	C	C	A	A	A	A	A	A	C	C	G	G	A	A	G	G	A	A	T	T	T	T	A	A	T	T	T	T	C	C	A	A	C	C	G	G	C	C	T	T	T	T	C	C	T	T	T	T	C	C	G	G	G	G	C	C	G	G	G	G	T	T	C	C	C	C	C	C	A	A	G	G	C	C	T	T	C	C	C	C	T	T	A	A	A	A	A	A	T	T	G	G	A	A	G	G	A	A	G	G	A	A	C	C	G	G	A	A	A	A	C	C	C	C	G	G	C	C	T	T	A	A	T	T	C	C	C	C	C	C	C	C	G	G	A	A	T	T	A	A	T	T	A	A	T	T	T	T	C	C	T	T	G	G	T	T	T	T	T	T	G	G	T	T	T	T	G	G	G	G	C	C	A	A	C	C	A	A	C	C	A	A	G	G	T	T	T	T	G	G	T	T	C	C	T	T	C	C	G	G	C	C	C	C	G	G	T	T	C	C	T	T	C	C	A	A	A	A	G	G	G	G	A	A	A	A	T	T	NA	NA	T	T	G	G	G	G	T	T	C	C	A	A	A	A	C	C	NA	NA	A	A	G	G	A	A	G	G	C	C	A	A	G	G	C	C	NA	NA	G	G	C	C	A	A	G	G	C	C	T	T	A	A	G	G	G	G	A	A	G	G	C	C	A	A	C	C	G	G	C	C	G	G	G	G	C	C	A	A	T	T	C	C	C	C	T	T	G	G	A	A	C	C	T	T	A	A	A	A	G	G	A	A	G	G	G	G	G	G	T	T	G	G	G	G	A	A	G	G	C	C	G	G	A	A	C	C	T	T	T	T	C	C	C	C	G	G	A	A	T	T	T	T	C	C	G	G	G	G	A	A	C	C	A	A	T	T	G	G	C	C	A	A	C	C	G	G	G	G	C	C	C	C	C	C	A	A	G	G	G	G	C	C	A	A	A	A	T	T	G	G	T	T	A	A	G	G	C	C	G	G	C	C	C	C	T	T	G	G	C	C	T	T	G	G	T	T	T	T	G	G	C	C	C	C	T	T	T	T	C	C	A	A	G	G	G	G	T	T	C	C	T	T	T	T	A	A	A	A	C	C	C	C	A	A	C	C	C	C	A	A	C	C	C	C	T	T	A	A	C	C	A	A	G	G	C	C	G	G	C	C	T	T	C	C	A	A	C	C	G	G	G	G	A	A	T	T	C	C	C	C	T	T	T	T	A	A	C	C	C	C	G	G	A	A	G	G	G	G	C	C	C	C	G	G	G	G	C	C	G	G	C	C	A	A	T	T	T	T	G	G	G	G	C	C	C	C	A	A	T	T	T	T	G	G	T	T	T	T	A	A	A	A	A	A	A	A	T	T	C	C	T	T	A	A	T	T	G	G	G	G	T	T	C	C	C	C	G	G	C	C	G	G	T	T	G	G	A	A	A	A	A	A	T	T	C	C	C	C	T	T	A	A	C	C	C	C	C	C	C	C	C	C	C	C	T	T	A	A	A	A	C	C	T	T	C	C	T	T	G	G	C	C	T	T	G	G	G	G	A	A	T	T	A	A	G	G	A	A	T	T	A	A	C	C	A	A	T	T	C	C	A	A	A	A	C	C	A	A	G	G	G	G	G	G	T	T	T	T	G	G	G	G	T	T	G	G	G	G	G	G	C	C	C	C	G	G	C	C	T	T	T	T	C	C	C	C	C	C	A	A	C	C	T	T	A	A	C	C	C	C	A	A	C	C	T	T	T	T	G	G	C	C	A	A	G	G	A	A	G	G	G	G	C	C	T	T	A	A	C	C	A	A	G	G	T	T	G	G	C	C	C	C	C	C	T	T	A	A	G	G	C	C	A	A	G	G	A	A	G	G	C	C	G	G	G	G	T	T	A	A	G	G	A	A	A	A	C	C	T	T	A	A	T	T	G	G	G	G	A	A	C	C	A	A	G	G	T	T	T	T	G	G	G	G	G	G	A	A	C	C	C	C	T	T	C	C	C	C	A	A	G	G	G	G	C	C	G	G	A	A	G	G	T	T	T	T	A	A	A	A	G	G	A	A	G	G	C	C	A	A	A	A	C	C	C	C	G	G	G	G	A	A	C	C	A	A	T	T	C	C	T	T	T	T	G	G	T	T	T	T	G	G	C	C	A	A	G	G	C	C	A	A	T	T	T	T	C	C	G	G	G	G	T	T	G	G	C	C	C	C	C	C	T	T	C	C	C	C	C	C	A	A	C	C	T	T	T	T	T	T	A	A	C	C	G	G	T	T	C	C	T	T	T	T	G	G	A	A	G	G	C	C	G	G	T	T	A	A	A	A	G	G	G	G	G	G	C	C	G	G	T	T	T	T	G	G	T	T	G	G	G	G	G	G	T	T	C	C	T	T	C	C	G	G	A	A	C	C	T	T	T	T	T	T	G	G	T	T	G	G	C	C	T	T	T	T	A	A	C	C	C	C	G	G	T	T	NA	NA	C	C	T	T	G	G	T	T	A	A	G	G	C	C	G	G	A	A	G	G	A	A	C	C	C	C	G	G	T	T	G	G	A	A	G	G	NA	NA	G	G	T	T	T	T	C	C	C	C	G	G	C	C	C	C	G	G	A	A	T	T	A	A	C	C	A	A	G	G	A	A	C	C	C	C	T	T	G	G	C	C	G	G	T	T	C	C	T	T	C	C	T	T	T	T	A	A	C	C	T	T	T	T	C	C	G	G	T	T	G	G	G	G	G	G	G	G	C	C	T	T	T	T	G	G	C	C	A	A	G	G	G	G	T	T	T	T	G	G	C	C	G	G	G	G	T	T	C	C	T	T	A	A	C	C	T	T	A	A	T	T	T	T	T	T	C	C	G	G	A	A	C	C	T	T	A	A	C	C	T	T	G	G	C	C	C	C	C	C	A	A	G	G	C	C	C	C	T	T	A	A	T	T	G	G	C	C	C	C	T	T	T	T	C	C	G	G	T	T	G	G	C	C	A	A	C	C	C	C	T	T	A	A	G	G	G	G	A	A	C	C	C	C	A	A	G	G	C	C	T	T	C	C	A	A	G	G	C	C	G	G	T	T	T	T	A	A	A	A	C	C	C	C	C	C	C	C	A	A	T	T	C	C	G	G	A	A	C	C	A	A	T	T	C	C	T	T	A	A	A	A	T	T	T	T	A	A	C	C	T	T	A	A	G	G	T	T	T	T	G	G	T	T	T	T	T	T	T	T	C	C	T	T	C	C	C	C	G	G	T	T	C	C	G	G	T	T	C	C	C	C	T	T	T	T	G	G	A	A	T	T	C	C	A	A	G	G	T	T	A	A	G	G	T	T	G	G	G	G	C	C	C	C	G	G	C	C	A	A	T	T	A	A	A	A	C	C	T	T	C	C	T	T	T	T	G	G	A	A	G	G	C	C	C	C	A	A	T	T	T	T	C	C	T	T	C	C	A	A	A	A	C	C	G	G	T	T	G	G	T	T	T	T	G	G	T	T	C	C	T	T	C	C	G	G	T	T	C	C	C	C	C	C	T	T	C	C	G	G	A	A	G	G	G	G	G	G	G	G	T	T	G	G	A	A	C	C	C	C	G	G	A	A	G	G	G	G	NA	NA	G	G	A	A	T	T	G	G	A	A	A	A	T	T	C	C	G	G	T	T	G	G	A	A	G	G	G	G	T	T	C	C	T	T	A	A	A	A	A	A	G	G	C	C	A	A	G	G	G	G	T	T	C	C	A	A	A	A	G	G	A	A	G	G	C	C	G	G	A	A	A	A	C	C	A	A	A	A	G	G	C	C	C	C	A	A	T	T	A	A	G	G	G	G	G	G	T	T	A	A	A	A	G	G	A	A	T	T	G	G	T	T	G	G	C	C	T	T	A	A	G	G	T	T	C	C	A	A	G	G	T	T	C	C	C	C	G	G	G	G	C	C	G	G	G	G	C	C	G	G	C	C	A	A	C	C	C	C	G	G	A	A	G	G	T	T	C	C	NA	NA	T	T	A	A	A	G	T	T	G	G	G	G	G	G	T	T	C	C	C	C	C	C	G	G	A	A	C	C	T	T	C	C	A	A	A	A	T	T	G	G	T	T	C	C	G	G	C	C	G	G	G	G	C	C	T	T	C	C	G	G	G	G	G	G	C	C	A	A	C	C	T	T	G	G	C	C	C	C	C	C	C	C	G	G	G	G	G	G	C	C	A	A	A	A	T	T	A	A	G	G	G	G	T	T	T	T	C	C	C	C	G	G	T	T	A	A	T	T	G	G	G	G	A	A	G	G	A	A	T	T	A	A	C	C	T	T	G	G	A	A	G	G	G	G	A	A	G	G	T	T	C	C	C	C	NA	NA	T	T	A	A	G	G	A	A	T	T	C	C	T	T	G	G	A	A	C	C	T	T	C	C	T	T	C	C	T	T	C	C	C	C	C	C	C	C	C	C	C	C	C	C	C	C	G	G	T	T	C	C	T	T	T	T	C	C	C	C	C	C	T	T	T	T	T	T	G	G	T	T	A	A	G	G	A	A	T	T	A	A	A	A	A	A	T	T	G	G	G	G	G	G	T	T	C	C	T	T	A	A	C	C	A	A	A	A	G	G	C	C	A	A	G	G	T	T	T	T	A	A	T	T	T	T	C	C	T	T	T	T	G	G	T	T	A	A	C	C	A	A	T	T	C	C	C	C	G	G	T	T	A	A	A	A	A	A	T	T	A	A	A	A	G	G	A	A	G	G	C	C	T	T	G	G	C	C	G	G	C	C	C	C	T	T	G	G	T	T	A	A	C	C	NA	NA	C	C	A	A	T	T	A	A	T	T	C	C	G	G	A	A	C	C	T	T	G	G	T	T	A	A	G	G	G	G	A	A	T	T	G	G	G	G	T	T	T	T	C	C	A	A	C	C	C	C	G	G	T	T	T	T	C	C	A	A	G	G	T	T	A	A	A	A	C	C	C	C	T	T	C	C	A	A	A	A	C	C	A	A	G	G	T	T	T	T	G	G	C	C	T	T	C	C	C	C	G	G	A	A	G	G	T	T	A	A	C	C	A	A	C	C	C	C	G	G	T	T	C	C	A	A	G	G	T	T	G	G	T	T	T	T	T	T	G	G	C	C	G	G	T	T	A	A	C	C	C	C	C	C	G	G	A	A	C	C	C	C	A	A	T	T	G	G	C	C	A	A	G	G	T	T	G	G	A	A	T	T	G	G	A	A	T	T	T	T	T	T	A	A	G	G	G	G	T	T	C	C	A	A	A	A	A	A	G	G	G	G	A	A	G	G	A	A	G	G	C	C	C	C	G	G	T	T	A	A	C	C	T	T	T	T	C	C	C	C	G	G	C	C	G	G	G	G	G	G	T	T	T	T	G	G	G	G	A	A	C	C	A	A	G	G	T	T	T	T	C	C	A	A	G	G	T	T	C	C	A	A	A	A	T	T	C	C	C	C	C	C	C	C	A	A	C	C	C	C	C	C	T	T	C	C	T	T	C	C	A	A	C	C	T	T	G	G	C	C	C	C	C	C	A	A	G	G	A	A	T	T	T	T	A	A	G	G	C	C	A	A	A	A	C	C	A	A	C	C	A	A	G	G	G	G	G	G	T	T	C	C	G	G	C	C	G	G	C	C	C	C	A	A	T	T	T	T	G	G	T	T	A	A	C	C	G	G	G	G	G	G	T	T	A	A	G	G	C	C	C	C	G	G	G	G	G	G	C	C	A	A	T	T	C	C	T	T	G	G	G	G	C	C	G	G	C	C	C	C	C	C	T	T	C	C	G	G	T	T	T	T	A	A	C	C	T	T	C	C	C	C	G	G	A	A	C	C	T	T	T	T	G	G	T	T	G	G	C	C	G	G	T	T	C	C	G	G	C	C	T	T	G	G	C	C	C	C	A	A	A	A	G	G	T	T	T	T	T	T	T	T	A	A	T	T	C	C	C	C	G	G	G	G	G	G	A	A	C	C	C	C	G	G	T	T	C	C	G	G	A	A	A	A	T	T	C	C	C	C	T	T	C	C	A	A	A	A	G	G	T	T	C	C	T	T	C	C	T	T	A	A	G	G	C	C	A	A	A	A	C	C	G	G	T	T	C	C	T	T	C	C	C	C	C	C	A	A	C	C	C	C	G	G	C	C	T	T	T	T	T	T	C	C	C	C	G	G	A	A	C	C	G	G	A	A	G	G	T	T	C	C	G	G	A	A	C	C	G	G	A	A	G	G	G	G	G	G	C	C	A	A	G	G	A	A	T	T	G	G	C	C	T	T	T	T	C	C	G	G	G	G	T	T	G	G	G	G	G	G	C	C	G	G	G	G	G	A	A	A	C	C	T	T	G	G	C	C	G	G	C	C	T	T	C	C	G	G	G	G	G	G	T	T	T	T	A	A	G	G	A	A	C	C	G	G	A	A	C	C	C	C	C	C	G	G	A	A	A	A	G	G	G	G	T	T	T	T	G	G	C	C	G	G	G	G	G	G	A	A	T	T	G	G	T	T	C	C
[truncated: 2,007,951 more chars]
