# Supplementary material for: Expression Quantitative Trait Loci for Extreme Host Response to Influenza A in Pre-Collaborative Cross Mice
Source: G3 (Bethesda). 2012 Feb 1;2(2):213–21. doi: 10.1534/g3.111.001800 (PMC3284329; doi:10.1534/g3.111.001800)
Supplement: Supporting Information [file supp_2.2.213_FileS2.zip › File_S2/chr3.ped]

#family	subject	father	mother	sex	phenotype	JAX00103739		JAX00103744		JAX00513749		JAX00103747		JAX00513755		JAX00219096		JAX00103749		JAX00513759		JAX00513760		JAX00103757		JAX00513768		JAX00513777		JAX00513778		JAX00103765		JAX00513779		JAX00103774		JAX00513785		JAX00513789		JAX00513792		JAX00513793		JAX00513794		JAX00513795		JAX00103779		JAX00219104		JAX00513802		JAX00513803		JAX00103783		JAX00513804		JAX00513805		JAX00513806		JAX00513809		JAX00513813		JAX00513814		JAX00103788		JAX00513823		JAX00513827		JAX00103795		JAX00103797		JAX00103799		JAX00103800		JAX00513839		JAX00103803		JAX00103806		JAX00513843		JAX00513846		JAX00513848		JAX00513849		JAX00103814		JAX00103816		JAX00513866		JAX00513867		JAX00513869		JAX00103827		JAX00513887		JAX00103831		JAX00513891		JAX00103834		JAX00513898		JAX00189107		JAX00513903		JAX00513909		JAX00103839		JAX00513922		JAX00103844		JAX00513926		JAX00513930		JAX00513946		JAX00513949		JAX00513956		JAX00513960		JAX00103868		JAX00513971		JAX00513982		JAX00103877		JAX00219128		JAX00513999		JAX00103885		JAX00103887		JAX00514004		JAX00514010		JAX00514013		JAX00103895		JAX00514024		JAX00103897		JAX00514025		JAX00514029		JAX00103899		JAX00514031		JAX00514037		JAX00514039		JAX00514040		JAX00103904		JAX00514046		JAX00514049		JAX00514051		JAX00514055		JAX00514056		JAX00103908		JAX00103910		JAX00514061		JAX00514062		JAX00103913		JAX00514068		JAX00514069		JAX00514071		JAX00103914		JAX00514086		JAX00514087		JAX00514089		JAX00514090		JAX00219135		JAX00514094		JAX00103921		JAX00103922		JAX00103924		JAX00514101		JAX00103925		JAX00514104		JAX00103931		JAX00514119		JAX00103941		JAX00514125		JAX00514126		JAX00514127		JAX00103943		JAX00219143		JAX00103944		JAX00103946		JAX00103949		JAX00103952		JAX00514146		JAX00514149		JAX00514152		JAX00514154		JAX00103954		JAX00514157		JAX00514159		JAX00514161		JAX00514163		JAX00514164		JAX00103962		JAX00103963		JAX00514171		JAX00103965		JAX00514179		JAX00514181		JAX00514186		JAX00514190		JAX00103975		JAX00103976		JAX00514195		JAX00103978		JAX00514199		JAX00514201		JAX00514203		JAX00514205		JAX00103980		JAX00514207		JAX00103985		JAX00514210		JAX00103987		JAX00514220		JAX00103995		JAX00103996		JAX00514230		JAX00514231		JAX00514232		JAX00514234		JAX00103997		JAX00103999		JAX00514239		JAX00514240		JAX00514241		JAX00514245		JAX00104006		JAX00514253		JAX00514254		JAX00514257		JAX00514259		JAX00104009		JAX00104011		JAX00104014		JAX00104015		JAX00104017		JAX00219161		JAX00514276		JAX00514277		JAX00104022		JAX00104025		JAX00514291		JAX00514293		JAX00514294		JAX00514298		JAX00514299		JAX00514301		JAX00514304		JAX00104034		JAX00514305		JAX00514306		JAX00104036		JAX00514313		JAX00104040		JAX00104041		JAX00219169		JAX00219170		JAX00104044		JAX00104046		JAX00104047		JAX00104051		JAX00514326		JAX00514328		JAX00219173		JAX00514331		JAX00514333		JAX00514341		JAX00104062		JAX00514344		JAX00514347		JAX00514350		JAX00514357		JAX00104067		JAX00514370		JAX00514373		JAX00104071		JAX00104072		JAX00514376		JAX00104075		JAX00514377		JAX00514378		JAX00514382		JAX00514383		JAX00514384		JAX00514387		JAX00514399		JAX00104077		JAX00514402		JAX00104079		JAX00514407		JAX00514412		JAX00514416		JAX00514417		JAX00104087		JAX00514419		JAX00514420		JAX00514421		JAX00514422		JAX00104092		JAX00104093		JAX00219181		JAX00104096		JAX00104098		JAX00514442		JAX00104100		JAX00514457		JAX00514462		JAX00514463		JAX00514465		JAX00514468		JAX00514474		JAX00514477		JAX00514478		JAX00104113		JAX00514480		JAX00514481		JAX00104115		JAX00104116		JAX00514485		JAX00104120		JAX00104122		JAX00104123		JAX00219191		JAX00514500		JAX00514503		JAX00104129		JAX00219192		JAX00219193		JAX00514510		JAX00104137		JAX00514523		JAX00514524		JAX00514525		JAX00104145		JAX00219200		JAX00219202		JAX00514535		JAX00514536		JAX00514537		JAX00514539		JAX00514542		JAX00514543		JAX00104150		JAX00514551		JAX00514552		JAX00514556		JAX00514564		JAX00104157		JAX00104158		JAX00514572		JAX00104162		JAX00514578		JAX00514583		JAX00514587		JAX00219207		JAX00104169		JAX00514591		JAX00514592		JAX00514593		JAX00514598		JAX00514601		JAX00514608		JAX00104181		JAX00514626		JAX00104184		JAX00514629		JAX00514632		JAX00219213		JAX00514636		JAX00514637		JAX00514640		JAX00514643		JAX00219215		JAX00514652		JAX00514657		JAX00514660		JAX00104201		JAX00514668		JAX00514671		JAX00514673		JAX00514674		JAX00514675		JAX00104203		JAX00104206		JAX00104207		JAX00104209		JAX00514686		JAX00189113		JAX00514696		JAX00514698		JAX00514700		JAX00104215		JAX00514701		JAX00514702		JAX00514703		JAX00514705		JAX00514706		JAX00514710		JAX00104221		JAX00514712		JAX00104222		JAX00514713		JAX00219226		JAX00514714		JAX00514715		JAX00104223		JAX00514720		JAX00514724		JAX00514725		JAX00514739		JAX00514741		JAX00514743		JAX00514746		JAX00514748		JAX00514749		JAX00104231		JAX00514752		JAX00219230		JAX00514759		JAX00104237		JAX00514770		JAX00104238		JAX00514775		JAX00104242		JAX00514789		JAX00219234		JAX00514803		JAX00514805		JAX00514807		JAX00104248		JAX00514812		JAX00104252		JAX00514816		JAX00514823		JAX00514824		JAX00104257		JAX00104258		JAX00219238		JAX00219240		JAX00104265		JAX00514835		JAX00514837		JAX00104267		JAX00514840		JAX00514844		JAX00514845		JAX00514846		JAX00514847		JAX00514848		JAX00104270		JAX00219243		JAX00104273		JAX00514861		JAX00104275		JAX00219244		JAX00219245		JAX00514866		JAX00514868		JAX00514873		JAX00514874		JAX00514877		JAX00514878		JAX00104281		JAX00514886		JAX00514888		JAX00514891		JAX00514893		JAX00514896		JAX00514897		JAX00514898		JAX00104287		JAX00219250		JAX00219252		JAX00104288		JAX00514909		JAX00514915		JAX00514920		JAX00514922		JAX00514926		JAX00104302		JAX00514928		JAX00104304		JAX00514933		JAX00514934		JAX00219255		JAX00514941		JAX00104308		JAX00514943		JAX00104309		JAX00219260		JAX00514958		JAX00514961		JAX00514962		JAX00514965		JAX00514970		JAX00514975		JAX00219265		JAX00104333		JAX00104336		JAX00514985		JAX00104339		JAX00104340		JAX00219269		JAX00104343		JAX00514992		JAX00514993		JAX00514997		JAX00104345		JAX00515001		JAX00515004		JAX00104352		JAX00515013		JAX00104357		JAX00515023		JAX00104362		JAX00515028		JAX00515031		JAX00515033		JAX00515036		JAX00515037		JAX00104369		JAX00104372		JAX00104373		JAX00219280		JAX00515045		JAX00515052		JAX00104382		JAX00515066		JAX00515068		JAX00104388		JAX00219284		JAX00515081		JAX00515083		JAX00104392		JAX00515085		JAX00515087		JAX00104397		JAX00515088		JAX00515090		JAX00515091		JAX00515092		JAX00104405		JAX00515101		JAX00104408		JAX00219289		JAX00104409		JAX00515107		JAX00104410		JAX00515109		JAX00515111		JAX00515112		JAX00515113		JAX00104413		JAX00515126		JAX00219290		JAX00219291		JAX00515130		JAX00104421		JAX00515135		JAX00515139		JAX00515140		JAX00515142		JAX00515146		JAX00515147		JAX00515148		JAX00515151		JAX00104425		JAX00104427		JAX00515153		JAX00189120		JAX00104433		JAX00515159		JAX00515160		JAX00104435		JAX00515164		JAX00104436		JAX00104438		JAX00104439		JAX00219300		JAX00104441		JAX00515169		JAX00104442		JAX00515172		JAX00515180		JAX00104452		JAX00515183		JAX00515192		JAX00515197		JAX00515198		JAX00104455		JAX00104464		JAX00515213		JAX00515217		JAX00104469		JAX00515222		JAX00515225		JAX00515230		JAX00515231		JAX00515233		JAX00515234		JAX00515239		JAX00104477		JAX00515243		JAX00515245		JAX00104481		JAX00219311		JAX00515253		JAX00515254		JAX00104488		JAX00515269		JAX00515271		JAX00104498		JAX00515273		JAX00515274		JAX00515280		JAX00219319		JAX00104508		JAX00515297		JAX00515304		JAX00219323		JAX00219324		JAX00104517		JAX00104519		JAX00515316		JAX00515318		JAX00515319		JAX00515322		JAX00515325		JAX00515326		JAX00104525		JAX00515336		JAX00104529		JAX00515342		JAX00515345		JAX00515347		JAX00515349		JAX00515350		JAX00104535		JAX00515360		JAX00515367		JAX00515369		JAX00104538		JAX00515370		JAX00104540		JAX00104542		JAX00515378		JAX00104544		JAX00515390		JAX00515392		JAX00104551		JAX00219336		JAX00104553		JAX00515397		JAX00515400		JAX00104557		JAX00515402		JAX00515403		JAX00515404		JAX00515414		JAX00515418		JAX00104571		JAX00219344		JAX00515434		JAX00104579		JAX00515436		JAX00515449		JAX00515450		JAX00104595		JAX00104597		JAX00515464		JAX00515471		JAX00515472		JAX00515476		JAX00515477		JAX00104610		JAX00104613		JAX00515489		JAX00104615		JAX00515492		JAX00515493		JAX00515495		JAX00515496		JAX00515499		JAX00515501		JAX00515507		JAX00515509		JAX00104620		JAX00515513		JAX00515515		JAX00515516		JAX00515520		JAX00515521		JAX00515531		JAX00104628		JAX00515534		JAX00515539		JAX00104630		JAX00104631		JAX00515550		JAX00104636		JAX00104637		JAX00515566		JAX00515567		JAX00515568		JAX00515569		JAX00515571		JAX00515572		JAX00515573		JAX00104643		JAX00219361		JAX00515579		JAX00515584		JAX00515585		JAX00515586		JAX00104647		JAX00104648		JAX00515591		JAX00104651		JAX00104653		JAX00515642		JAX00515655		JAX00104698		JAX00515674		JAX00515676		JAX00104702		JAX00219369		JAX00515688		JAX00104709		JAX00104710		JAX00104712		JAX00515694		JAX00515695		JAX00515696		JAX00515703		JAX00104717		JAX00515708		JAX00515709		JAX00104726		JAX00515720		JAX00515721		JAX00515723		JAX00515724		JAX00104731		JAX00104733		JAX00515727		JAX00104736		JAX00515735		JAX00104739		JAX00515737		JAX00104741		JAX00515745		JAX00104745		JAX00515752		JAX00515759		JAX00515761		JAX00515764		JAX00104755		JAX00219385		JAX00219386		JAX00104758		JAX00104759		JAX00104760		JAX00104762		JAX00104770		JAX00515787		JAX00515788		JAX00104771		JAX00515792		JAX00515794		JAX00515795		JAX00104778		JAX00515810		JAX00104782		JAX00104783		JAX00219398		JAX00515812		JAX00515813		JAX00104787		JAX00104790		JAX00515820		JAX00104792		JAX00515823		JAX00515824		JAX00515825		JAX00104795		JAX00104799		JAX00104800		JAX00219402		JAX00515839		JAX00515849		JAX00104806		JAX00515868		JAX00104814		JAX00219410		JAX00104818		JAX00104819		JAX00104827		JAX00515890		JAX00104831		JAX00515897		JAX00515898		JAX00104833		JAX00104835		JAX00515909		JAX00515910		JAX00104842		JAX00104844		JAX00515916		JAX00515919		JAX00104848		JAX00515923		JAX00104850		JAX00104855		JAX00104857		JAX00104858		JAX00104859		JAX00515944		JAX00515945		JAX00515947		JAX00104868		JAX00515953		JAX00515955		JAX00515956		JAX00104873		JAX00515961		JAX00515962		JAX00515963		JAX00104876		JAX00515966		JAX00515967		JAX00515968		JAX00219423		JAX00515973		JAX00515974		JAX00515975		JAX00515977		JAX00515981		JAX00104878		JAX00515988		JAX00515994		JAX00516001		JAX00104886		JAX00516006		JAX00516010		JAX00104887		JAX00516013		JAX00516017		JAX00516019		JAX00516020		JAX00516021		JAX00516023		JAX00516024		JAX00516030		JAX00516031		JAX00516032		JAX00104895		JAX00516034		JAX00219428		JAX00516039		JAX00104899		JAX00516044		JAX00516045		JAX00516046		JAX00516047		JAX00516052		JAX00516053		JAX00516054		JAX00104905		JAX00516066		JAX00516074		JAX00104915		JAX00516077		JAX00516078		JAX00516079		JAX00516084		JAX00219434		JAX00104919		JAX00516088		JAX00516092		JAX00516095		JAX00516099		JAX00516100		JAX00516101		JAX00516103		JAX00219438		JAX00104929		JAX00516109		JAX00516111		JAX00516113		JAX00104930		JAX00516120		JAX00104931		JAX00516123		JAX00104934		JAX00516130		JAX00104936		JAX00104937		JAX00104938		JAX00219443		JAX00104942		JAX00516143		JAX00516144		JAX00516145		JAX00516146		JAX00219448		JAX00104949		JAX00516156		JAX00104950		JAX00104951		JAX00516160		JAX00516161		JAX00516162		JAX00104952		JAX00516168		JAX00516187		JAX00104955		JAX00516190		JAX00516192		JAX00516197		JAX00516199		JAX00516201		JAX00219452		JAX00104963		JAX00516211		JAX00104964		JAX00516212		JAX00516215		JAX00516216		JAX00516217		JAX00516218		JAX00516223		JAX00516224		JAX00516226		JAX00219455		JAX00104970		JAX00516240		JAX00104976		JAX00516242		JAX00516247		JAX00104979		JAX00104980		JAX00516250		JAX00219461		JAX00516258		JAX00516260		JAX00104991		JAX00516265		JAX00104993		JAX00516271		JAX00219462		JAX00516277		JAX00516279		JAX00516281		JAX00105000		JAX00105001		JAX00516286		JAX00105003		JAX00516294		JAX00105006		JAX00105009		JAX00105010		JAX00516303		JAX00105012		JAX00105013		JAX00516306		JAX00105014		JAX00516309		JAX00516323		JAX00105021		JAX00105023		JAX00516324		JAX00516328		JAX00516329		JAX00516332		JAX00516333		JAX00516344		JAX00516356		JAX00516357		JAX00516360		JAX00516364		JAX00105040		JAX00516369		JAX00516370		JAX00105043		JAX00105044		JAX00516377		JAX00516378		JAX00516379		JAX00516381		JAX00516382		JAX00516384		JAX00516388		JAX00516390		JAX00105049		JAX00516394		JAX00105052		JAX00219485		JAX00105053		JAX00516397		JAX00105055		JAX00516400		JAX00516401		JAX00516406		JAX00516408		JAX00516410		JAX00516414		JAX00516416		JAX00105062		JAX00105063		JAX00516429		JAX00516431		JAX00516434		JAX00516439		JAX00105066		JAX00516443		JAX00105072		JAX00105074		JAX00516448		JAX00516449		JAX00516451		JAX00516452		JAX00516454		JAX00516455		JAX00105077		JAX00516466		JAX00516467		JAX00516468		JAX00516472		JAX00105086		JAX00516488		JAX00105087		JAX00516490		JAX00105090		JAX00105092		JAX00105093		JAX00219494		JAX00219496		JAX00105095		JAX00516506		JAX00516508		JAX00516510		JAX00516512		JAX00219497		JAX00105096		JAX00105099		JAX00105100		JAX00105101		JAX00516529		JAX00516531		JAX00516535		JAX00516539		JAX00516540		JAX00105106		JAX00516546		JAX00516550		JAX00219501		JAX00219502		JAX00516551		JAX00516553		JAX00219503		JAX00516555		JAX00219504		JAX00516562		JAX00516564		JAX00105119		JAX00516566		JAX00516567		JAX00516569		JAX00105122		JAX00105123		JAX00516574		JAX00516575		JAX00516576		JAX00516578		JAX00219509		JAX00219511		JAX00105129		JAX00516592		JAX00516594		JAX00516601		JAX00516602		JAX00516604		JAX00105136		JAX00105137		JAX00105139		JAX00516614		JAX00516615		JAX00516616		JAX00516619		JAX00219514		JAX00516620		JAX00219515		JAX00105146		JAX00105148		JAX00516634		JAX00105151		JAX00516638		JAX00105153		JAX00105155		JAX00105158		JAX00516644		JAX00516645		JAX00516647		JAX00105160		JAX00105161		JAX00105163		JAX00105164		JAX00105166		JAX00105168		JAX00105169		JAX00516658		JAX00516661		JAX00105171		JAX00516665		JAX00516666		JAX00105174		JAX00105176		JAX00516671		JAX00105178		JAX00516672		JAX00516674		JAX00219523		JAX00516693		JAX00105189		JAX00516696		JAX00516698		JAX00105197		JAX00516705		JAX00516706		JAX00516710		JAX00105203		JAX00516716		JAX00516724		JAX00105206		JAX00219530		JAX00516732		JAX00516738		JAX00105210		JAX00105211		JAX00516739		JAX00219534		JAX00516746		JAX00516750		JAX00219537		JAX00516770		JAX00516775		JAX00516777		JAX00516781		JAX00516783		JAX00516788		JAX00516790		JAX00516793		JAX00516797		JAX00516800		JAX00516802		JAX00516815		JAX00516821		JAX00105247		JAX00105248		JAX00516827		JAX00516828		JAX00516834		JAX00516835		JAX00516839		JAX00516843		JAX00105252		JAX00516846		JAX00105253		JAX00105254		JAX00105257		JAX00516854		JAX00516855		JAX00105258		JAX00105260		JAX00516858		JAX00516860		JAX00516878		JAX00105275		JAX00105276		JAX00516901		JAX00516907		JAX00516916		JAX00105281		JAX00516920		JAX00516923		JAX00516924		JAX00516926		JAX00516929		JAX00219549		JAX00105292		JAX00516938		JAX00516939		JAX00105296		JAX00516944		JAX00516948		JAX00516949		JAX00105298		JAX00516954		JAX00105300		JAX00105302		JAX00516957		JAX00516959		JAX00516960		JAX00219555		JAX00219556		JAX00105304		JAX00516965		JAX00516966		JAX00516969		JAX00105308		JAX00516975		JAX00516981		JAX00105318		JAX00516986		JAX00105319		JAX00516992		JAX00516994		JAX00517002		JAX00517003		JAX00105326		JAX00219565		JAX00517010		JAX00517011		JAX00517012		JAX00517017		JAX00105331		JAX00517023		JAX00219566		JAX00105334		JAX00105337		JAX00105338		JAX00517033		JAX00105339		JAX00517037		JAX00105342		JAX00517038		JAX00219572		JAX00517047		JAX00517052		JAX00517053		JAX00105348		JAX00105350		JAX00219574		JAX00105351		JAX00517057		JAX00517059		JAX00517064		JAX00517065		JAX00105355		JAX00105359		JAX00517078		JAX00517081		JAX00517084		JAX00517088		JAX00517095		JAX00517096		JAX00105366		JAX00105367		JAX00517106		JAX00105370		JAX00517108		JAX00105372		JAX00105374		JAX00517110		JAX00517112		JAX00517113		JAX00517119		JAX00105378		JAX00517121		JAX00517124		JAX00105383		JAX00517128		JAX00517131		JAX00517134		JAX00105391		JAX00517141		JAX00105397		JAX00517143		JAX00517144		JAX00219590		JAX00517148		JAX00517149		JAX00219591		JAX00105401		JAX00517152		JAX00219592		JAX00105405		JAX00517158		JAX00517163		JAX00517168		JAX00517171		JAX00517172		JAX00517176		JAX00517180		JAX00517181		JAX00517182		JAX00105414		JAX00517184		JAX00105419		JAX00517188		JAX00517190		JAX00517191		JAX00517193		JAX00517195		JAX00105422		JAX00517197		JAX00105424		JAX00517199		JAX00517200		JAX00517204		JAX00219600		JAX00105428		JAX00219601		JAX00105429		JAX00517210		JAX00105432		JAX00105433		JAX00517219		JAX00105443		JAX00105444		JAX00105446		JAX00517230		JAX00517231		JAX00517238		JAX00105447		JAX00517241		JAX00517247		JAX00517250		JAX00517253		JAX00517254		JAX00105453		JAX00105457		JAX00189144		JAX00517262		JAX00517263		JAX00517266		JAX00105459		JAX00517270		JAX00517271		JAX00105460		JAX00517272		JAX00517276		JAX00517283		JAX00105462		JAX00517288		JAX00517290		JAX00517294		JAX00517302		JAX00517303		JAX00517304		JAX00517307		JAX00105468		JAX00517310		JAX00219617		JAX00517325		JAX00517327		JAX00517331		JAX00517332		JAX00517334		JAX00517340		JAX00517341		JAX00517343		JAX00517347		JAX00517351		JAX00517352		JAX00105485		JAX00517358		JAX00517359		JAX00517362		JAX00517363		JAX00517366		JAX00219623		JAX00517367		JAX00517369		JAX00517376		JAX00105486		JAX00517377		JAX00219624		JAX00517378		JAX00517381		JAX00517382		JAX00517383		JAX00517384		JAX00517388		JAX00517389		JAX00517390		JAX00517391		JAX00517395		JAX00517396		JAX00105494		JAX00517398		JAX00517399		JAX00105497		JAX00517406		JAX00517408		JAX00517410		JAX00517412		JAX00517414		JAX00517415		JAX00517416		JAX00517417		JAX00105499		JAX00517421		JAX00517422		JAX00517423		JAX00517424		JAX00517434		JAX00517439		JAX00517444		JAX00105506		JAX00517446		JAX00517447		JAX00517450		JAX00517455		JAX00517456		JAX00517457		JAX00517459		JAX00517460		JAX00105510		JAX00105511		JAX00517463		JAX00517466		JAX00105515		JAX00105522		JAX00517477		JAX00517478		JAX00517479		JAX00517481		JAX00517482		JAX00105526		JAX00105527		JAX00517485		JAX00517486		JAX00105529		JAX00105534		JAX00517493		JAX00105535		JAX00517502		JAX00517506		JAX00105542		JAX00517509		JAX00517510		JAX00517513		JAX00105545		JAX00517521		JAX00105549		JAX00517526		JAX00517528		JAX00105551		JAX00517533		JAX00517535		JAX00517536		JAX00517537		JAX00517539		JAX00105552		JAX00517547		JAX00517553		JAX00517554		JAX00517555		JAX00517556		JAX00105555		JAX00517558		JAX00517559		JAX00105558		JAX00517570		JAX00105559		JAX00517574		JAX00105560		JAX00517579		JAX00517585		JAX00105562		JAX00105563		JAX00517587		JAX00517591		JAX00105564		JAX00517596		JAX00105567		JAX00517606		JAX00219647		JAX00105572		JAX00517613		JAX00517619		JAX00517621		JAX00517623		JAX00517624		JAX00105578		JAX00517631		JAX00517633		JAX00517634		JAX00517637		JAX00517638		JAX00105579		JAX00105581		JAX00105583		JAX00517645		JAX00517648		JAX00517655		JAX00517658		JAX00517660		JAX00189148		JAX00189149		JAX00517662		JAX00517664		JAX00517668		JAX00517674		JAX00517675		JAX00517678		JAX00517681		JAX00517683		JAX00517689		JAX00517690		JAX00105594		JAX00105596		JAX00105601		JAX00517700		JAX00517704		JAX00105609		JAX00517712		JAX00517716		JAX00517721		JAX00517722		JAX00105613		JAX00517728		JAX00517732		JAX00219661		JAX00517734		JAX00219663		JAX00517738		JAX00105616		JAX00517739		JAX00517747		JAX00517748		JAX00517756		JAX00105619		JAX00517760		JAX00517762		JAX00219664		JAX00517769		JAX00517776		JAX00517778		JAX00517779		JAX00517780		JAX00105624		JAX00517788		JAX00105632		JAX00517795		JAX00517803		JAX00105634		JAX00105635		JAX00517819		JAX00517822		JAX00517825		JAX00517833		JAX00517839		JAX00517840		JAX00517843		JAX00517844		JAX00105643		JAX00517852		JAX00517854		JAX00219671		JAX00219672		JAX00517856		JAX00517857		JAX00517858		JAX00517859		JAX00105649		JAX00517862		JAX00517864		JAX00517867		JAX00517870		JAX00517871		JAX00517872		JAX00517873		JAX00105662		JAX00517894		JAX00517898		JAX00517907		JAX00105663		JAX00517910		JAX00517911		JAX00517921		JAX00517922		JAX00517923		JAX00105666		JAX00517925		JAX00517927		JAX00517929		JAX00517932		JAX00517935		JAX00517946		JAX00517959		JAX00517963		JAX00517966		JAX00517969		JAX00517971		JAX00105675		JAX00517976		JAX00517985		JAX00517993		JAX00105681		JAX00518001		JAX00518002		JAX00518008		JAX00105685		JAX00105686		JAX00518010		JAX00518014		JAX00518018		JAX00518023		JAX00518025		JAX00518027		JAX00518029		JAX00105690		JAX00518033		JAX00518037		JAX00518043		JAX00518051		JAX00105700		JAX00518058		JAX00518063		JAX00518064		JAX00518072		JAX00105702		JAX00518073		JAX00518074		JAX00518075		JAX00518078		JAX00518085		JAX00518087		JAX00518089		JAX00518090		JAX00105706		JAX00105710		JAX00105711		JAX00105712		JAX00219691		JAX00518106		JAX00518110		JAX00105715		JAX00518114		JAX00518117		JAX00518119		JAX00518120		JAX00518132		JAX00518133		JAX00105718		JAX00518135		JAX00518137		JAX00518139		JAX00518142		JAX00518145		JAX00518148		JAX00518149		JAX00518150		JAX00105720		JAX00518155		JAX00105723		JAX00518163		JAX00518166		JAX00518167		JAX00518170		JAX00105726		JAX00219696		JAX00518175		JAX00518181		JAX00219699		JAX00105732		JAX00105733		JAX00518190		JAX00518191		JAX00518192		JAX00518194		JAX00518195		JAX00105736		JAX00518205		JAX00518206		JAX00105737		JAX00518209		JAX00518212		JAX00518217		JAX00518218		JAX00105740		JAX00518224		JAX00105744		JAX00518235		JAX00518236		JAX00518237		JAX00518238		JAX00105745		JAX00105747		JAX00518248		JAX00219701		JAX00518256		JAX00518257		JAX00518261		JAX00518263		JAX00518264		JAX00518265		JAX00518266		JAX00105757		JAX00105758		JAX00518273		JAX00518274		JAX00105760		JAX00518289		JAX00518292		JAX00518294		JAX00518298		JAX00518306		JAX00518307		JAX00518316		JAX00518321		JAX00518323		JAX00105766		JAX00518328		JAX00518330		JAX00518332		JAX00518333		JAX00105769		JAX00518337		JAX00518339		JAX00518340		JAX00518343		JAX00518344		JAX00518345		JAX00518347		JAX00105771		JAX00105772		JAX00105773		JAX00518354		JAX00518356		JAX00518358		JAX00518362		JAX00105774		JAX00518367		JAX00518370		JAX00518373		JAX00518377		JAX00518379		JAX00518381		JAX00518383		JAX00518385		JAX00105783		JAX00518391		JAX00518398		JAX00518399		JAX00518406		JAX00219711		JAX00518408		JAX00518409		JAX00518420		JAX00518422		JAX00105790		JAX00518423		JAX00518424		JAX00219715		JAX00105792		JAX00518430		JAX00518433		JAX00518435		JAX00105797		JAX00518443		JAX00518447		JAX00518449		JAX00518450		JAX00105801		JAX00518451		JAX00518469		JAX00518471		JAX00518473		JAX00518477		JAX00518479		JAX00105816		JAX00518488		JAX00518493		JAX00518496		JAX00105822		JAX00105824		JAX00518507		JAX00518515		JAX00518522		JAX00518524		JAX00518530		JAX00105835		JAX00105842		JAX00518539		JAX00518540		JAX00518543		JAX00219725		JAX00518552		JAX00105846		JAX00219727		JAX00105848		JAX00518554		JAX00518556		JAX00105849		JAX00518559		JAX00105852		JAX00518568		JAX00105859		JAX00105861		JAX00518591		JAX00105867		JAX00518601		JAX00518602		JAX00518605		JAX00518607		JAX00518608		JAX00518615		JAX00518616		JAX00105873		JAX00518620		JAX00518622		JAX00518623		JAX00105877		JAX00518633		JAX00105883		JAX00518636		JAX00518641		JAX00105887		JAX00518653		JAX00518654		JAX00518660		JAX00518661		JAX00518664		JAX00518665		JAX00518669		JAX00518672		JAX00105891		JAX00518682		JAX00518683		JAX00518684		JAX00105894		JAX00518685		JAX00105895		JAX00518691		JAX00518692		JAX00105898		JAX00518695		JAX00518696		JAX00518699		JAX00105899		JAX00518706		JAX00518709		JAX00518710		JAX00518712		JAX00518713		JAX00518715		JAX00518718		JAX00105902		JAX00518722		JAX00518724		JAX00518728		JAX00518729		JAX00105904		JAX00105905		JAX00518739		JAX00518740		JAX00518742		JAX00105906		JAX00518748		JAX00518749		JAX00518750		JAX00518753		JAX00219740		JAX00105910		JAX00518757		JAX00518762		JAX00518763		JAX00105915		JAX00518770		JAX00518772		JAX00105917		JAX00518775		JAX00518777		JAX00105919		JAX00518780		JAX00105922		JAX00105925		JAX00219743		JAX00518792		JAX00518793		JAX00105928		JAX00518794		JAX00105930		JAX00518800		JAX00518804		JAX00219744		JAX00518811		JAX00518816		JAX00105937		JAX00518817		JAX00518819		JAX00518822		JAX00518823		JAX00518825		JAX00105943		JAX00518832		JAX00105944		JAX00105945		JAX00105947		JAX00518852		JAX00518853		JAX00518854		JAX00518856		JAX00105951		JAX00518864		JAX00518867		JAX00518869		JAX00518872		JAX00105955		JAX00518875		JAX00518876		JAX00518878		JAX00518879		JAX00105957		JAX00518881		JAX00518884		JAX00518888		JAX00518889		JAX00518890		JAX00518891		JAX00518895		JAX00518899		JAX00105966		JAX00518906		JAX00518907		JAX00105968		JAX00518909		JAX00518911		JAX00518912		JAX00105969		JAX00219751		JAX00105971		JAX00105972		JAX00518920		JAX00518928		JAX00105978		JAX00518933		JAX00105980		JAX00518935		JAX00518938		JAX00518942		JAX00105982		JAX00219755		JAX00518943		JAX00189157		JAX00518944		JAX00518947		JAX00518950		JAX00105986		JAX00105987		JAX00518958		JAX00518960		JAX00105993		JAX00518961		JAX00518962		JAX00518963		JAX00518965		JAX00518966		JAX00518967		JAX00518970		JAX00219757		JAX00105997		JAX00518978		JAX00219760		JAX00518994		JAX00518996		JAX00106008		JAX00519004		JAX00106010		JAX00519006		JAX00106011		JAX00519010		JAX00519011		JAX00106014		JAX00106016		JAX00519019		JAX00106019		JAX00106021		JAX00519026		JAX00519028		JAX00519029		JAX00519034		JAX00519036		JAX00519042		JAX00519044		JAX00519045		JAX00519046		JAX00519047		JAX00519050		JAX00106026		JAX00519080		JAX00106035		JAX00106036		JAX00519092		JAX00519096		JAX00519108		JAX00106040		JAX00519114		JAX00519116		JAX00519120		JAX00519129		JAX00519133		JAX00519134		JAX00106045		JAX00106046		JAX00106048		JAX00519143		JAX00106051		JAX00519146		JAX00519148		JAX00519149		JAX00106052		JAX00519159		JAX00519162		JAX00519163		JAX00519164		JAX00519165		JAX00106058		JAX00106060		JAX00519168		JAX00519169		JAX00106062		JAX00519178		JAX00519181		JAX00519182		JAX00106065		JAX00519188		JAX00519190		JAX00519192		JAX00519193		JAX00519194		JAX00106067		JAX00106069		JAX00519202		JAX00519204		JAX00219783		JAX00106071		JAX00519214		JAX00519216		JAX00219784		JAX00106073		JAX00519229		JAX00519231		JAX00219788		JAX00106079		JAX00519235		JAX00519236		JAX00519240		JAX00106087		JAX00106089		JAX00519249		JAX00519251		JAX00519253		JAX00519263		JAX00519264		JAX00519268		JAX00106095		JAX00106097		JAX00519272		JAX00519275		JAX00519278		JAX00519281		JAX00519285		JAX00519292		JAX00519295		JAX00519297		JAX00106102		JAX00519307		JAX00519311		JAX00519312		JAX00519315		JAX00519318		JAX00519319		JAX00519321		JAX00519323		JAX00519325		JAX00519328		JAX00219793		JAX00106107		JAX00106108		JAX00519332		JAX00519333		JAX00106110		JAX00519336		JAX00519338		JAX00519342		JAX00519343		JAX00519349		JAX00519352		JAX00106113		JAX00519357		JAX00519360		JAX00519363		JAX00519364		JAX00519368		JAX00519371		JAX00519372		JAX00519374		JAX00106118		JAX00519384		JAX00519385		JAX00519390		JAX00106122		JAX00106124		JAX00106125		JAX00519402		JAX00519403		JAX00519405		JAX00519408		JAX00519409		JAX00519410		JAX00519412		JAX00106129		JAX00519415		JAX00519417		JAX00519423		JAX00106130		JAX00519429		JAX00519430		JAX00519437		JAX00519438		JAX00106138		JAX00519457		JAX00519459		JAX00519460		JAX00519463		JAX00519474		JAX00519475		JAX00519476		JAX00106142		JAX00519479		JAX00106147		JAX00106148		JAX00106149		JAX00519489		JAX00519491		JAX00106150		JAX00519504		JAX00519505		JAX00519513		JAX00519514		JAX00106152		JAX00519515		JAX00519520		JAX00519521		JAX00519522		JAX00106163		JAX00106164		JAX00106165		JAX00106168		JAX00519544		JAX00519547		JAX00519551		JAX00519556		JAX00519558		JAX00106174		JAX00519566		JAX00519573		JAX00106179		JAX00519575		JAX00519577		JAX00519578		JAX00519579		JAX00519580		JAX00519590		JAX00519605		JAX00106186		JAX00519612		JAX00519613		JAX00106189		JAX00519631		JAX00219820		JAX00519635		JAX00106192		JAX00519650		JAX00106193		JAX00519658		JAX00106197		JAX00106198		JAX00519661		JAX00519665		JAX00519668		JAX00106204		JAX00519674		JAX00519676		JAX00106210		JAX00519679		JAX00519681		JAX00106211		JAX00519684		JAX00519688		JAX00519694		JAX00519695		JAX00519696		JAX00519704		JAX00106214		JAX00106215		JAX00106216		JAX00519709		JAX00519711		JAX00519712		JAX00106217		JAX00106218		JAX00519721		JAX00519727		JAX00106222		JAX00519731		JAX00519732		JAX00219828		JAX00519737		JAX00519741		JAX00519745		JAX00106227		JAX00519748		JAX00519750		JAX00106230		JAX00519752		JAX00519754		JAX00519755		JAX00519757		JAX00519758		JAX00106232		JAX00106234		JAX00519762		JAX00519765		JAX00519767		JAX00519771		JAX00519772		JAX00106236		JAX00519779		JAX00519781		JAX00519784		JAX00106239		JAX00519787		JAX00519797		JAX00519801		JAX00519805		JAX00519806		JAX00519807		JAX00519808		JAX00519811		JAX00519813		JAX00519814		JAX00519816		JAX00519817		JAX00519821		JAX00106245		JAX00519836		JAX00519838		JAX00519841		JAX00519850		JAX00106251		JAX00106252		JAX00106254		JAX00106255		JAX00519857		JAX00106257		JAX00519865		JAX00519866		JAX00519868		JAX00106260		JAX00106261		JAX00519875		JAX00519877		JAX00106262		JAX00519885		JAX00106266		JAX00519888		JAX00519889		JAX00519890		JAX00519891		JAX00106268		JAX00519895		JAX00106269		JAX00519896		JAX00519897		JAX00519899		JAX00519901		JAX00519902		JAX00106271		JAX00519904		JAX00519906		JAX00519907		JAX00106272		JAX00106273		JAX00106274		JAX00519914		JAX00106276		JAX00519922		JAX00106279		JAX00519933		JAX00519936		JAX00219831		JAX00106283		JAX00106285		JAX00519941		JAX00519945		JAX00519948		JAX00519951		JAX00519952		JAX00106290		JAX00519954		JAX00519961		JAX00519962		JAX00519963		JAX00519967		JAX00519968		JAX00519969		JAX00519972		JAX00519973		JAX00106294		JAX00519978		JAX00519980		JAX00519981		JAX00519984		JAX00106298		JAX00106299		JAX00519986		JAX00519988		JAX00519989		JAX00519991		JAX00106301		JAX00106303		JAX00519994		JAX00106304		JAX00520000		JAX00520002		JAX00520003		JAX00520006		JAX00106308		JAX00106309		JAX00106310		JAX00106313		JAX00106314		JAX00520022		JAX00520023		JAX00520026		JAX00520027		JAX00520031		JAX00520033		JAX00520035		JAX00520036		JAX00106320		JAX00520038		JAX00520040		JAX00520041		JAX00520043		JAX00520053		JAX00520054		JAX00520057		JAX00520059		JAX00520062		JAX00520063		JAX00520064		JAX00520067		JAX00520068		JAX00520069		JAX00106331		JAX00520078		JAX00520082		JAX00106333		JAX00520084		JAX00520087		JAX00520089		JAX00520091		JAX00106338		JAX00106339		JAX00520096		JAX00520099		JAX00520101		JAX00106346		JAX00106348		JAX00520111		JAX00520114		JAX00520128		JAX00106349		JAX00520130		JAX00106354		JAX00520137		JAX00106355		JAX00106356		JAX00520140		JAX00106358		JAX00520143		JAX00106361		JAX00106362		JAX00520155		JAX00520157		JAX00106365		JAX00520158		JAX00520159		JAX00520162		JAX00520163		JAX00520165		JAX00106370		JAX00106371		JAX00520179		JAX00520182		JAX00520185		JAX00520186		JAX00520191		JAX00520196		JAX00106376		JAX00106377		JAX00106378		JAX00520198		JAX00520199		JAX00520200		JAX00106379		JAX00520205		JAX00520208		JAX00520209		JAX00106382		JAX00520211		JAX00520212		JAX00520213		JAX00520216		JAX00520223		JAX00106384		JAX00520227		JAX00106385		JAX00520231		JAX00520236		JAX00520237		JAX00520238		JAX00520242		JAX00520243		JAX00106388		JAX00106390		JAX00520245		JAX00520246		JAX00520247		JAX00520252		JAX00520254		JAX00520256		JAX00520257		JAX00520260		JAX00520261		JAX00520262		JAX00520264		JAX00106394		JAX00106395		JAX00106401		JAX00520273		JAX00520274		JAX00520276		JAX00520277		JAX00520278		JAX00520280		JAX00520281		JAX00520283		JAX00106403		JAX00520288		JAX00106406		JAX00106407		JAX00520299		JAX00520301		JAX00520302		JAX00520305		JAX00106409		JAX00520308		JAX00106410		JAX00520311		JAX00520323		JAX00520327		JAX00520329		JAX00106414		JAX00520332		JAX00520342		JAX00520345		JAX00520351		JAX00520353		JAX00520358		JAX00520360		JAX00520361		JAX00520363		JAX00106420		JAX00520364		JAX00520373		JAX00520374		JAX00520375		JAX00106422		JAX00520376		JAX00520377		JAX00520379		JAX00520381		JAX00520382		JAX00219844		JAX00520392		JAX00520406		JAX00520410		JAX00520411		JAX00520412		JAX00520413		JAX00520416		JAX00520417		JAX00189169		JAX00219847		JAX00520421		JAX00520422		JAX00106433		JAX00106434		JAX00520430		JAX00520433		JAX00520438		JAX00520441		JAX00520442		JAX00520443		JAX00106446		JAX00520445		JAX00520448		JAX00520450		JAX00106449		JAX00106450		JAX00520458		JAX00520461		JAX00520464		JAX00106451		JAX00106452		JAX00520469		JAX00106455		JAX00520473		JAX00520474		JAX00106456		JAX00520475		JAX00106459		JAX00520483		JAX00520487		JAX00520492		JAX00520501		JAX00520505		JAX00520509		JAX00520510		JAX00520511		JAX00106466		JAX00520513		JAX00106467		JAX00520515		JAX00106468		JAX00520522		JAX00520524		JAX00520529		JAX00520534		JAX00520536		JAX00520538		JAX00520539		JAX00520542		JAX00520543		JAX00520544		JAX00520547		JAX00106472		JAX00106475		JAX00520575		JAX00520580		JAX00520581		JAX00520582		JAX00520588		JAX00520590		JAX00106478		JAX00520596		JAX00106479		JAX00520602		JAX00520603		JAX00520608		JAX00520613		JAX00106483		JAX00106485		JAX00106486		JAX00520628		JAX00520631		JAX00520633		JAX00520635		JAX00520645		JAX00520647		JAX00106489		JAX00520651		JAX00520652		JAX00520656		JAX00520669		JAX00106497		JAX00520674		JAX00520678		JAX00520683		JAX00520685		JAX00520686		JAX00520690		JAX00520692		JAX00520694		JAX00520700		JAX00520704		JAX00520711		JAX00520713		JAX00106506		JAX00106507		JAX00520717		JAX00520718		JAX00520723		JAX00520727		JAX00520728		JAX00520730		JAX00106512		JAX00106514		JAX00106517		JAX00520742		JAX00106519		JAX00106520		JAX00520750		JAX00520754		JAX00520756		JAX00520760		JAX00520768		JAX00520771		JAX00106527		JAX00520776		JAX00520785		JAX00106532		JAX00106533		JAX00106534		JAX00520792		JAX00520793		JAX00520796		JAX00520798		JAX00520801		JAX00520803		JAX00520804		JAX00520809		JAX00520815		JAX00106542		JAX00106543		JAX00520825		JAX00106546		JAX00520831		JAX00520838		JAX00520843		JAX00106552		JAX00520844		JAX00520845		JAX00520849		JAX00520850		JAX00106554		JAX00520853		JAX00520854		JAX00106558		JAX00520858		JAX00520862		JAX00520864		JAX00106561		JAX00520867		JAX00106562		JAX00106563		JAX00520874		JAX00106568		JAX00520876		JAX00520878		JAX00520879		JAX00520880		JAX00520884		JAX00520887		JAX00520888		JAX00520894		JAX00520900		JAX00520901		JAX00106574		JAX00520903		JAX00106575		JAX00106576		JAX00520909		JAX00106578		JAX00520911		JAX00520912		JAX00106581		JAX00520921		JAX00520924		JAX00219883		JAX00520928		JAX00520930		JAX00106585		JAX00520933		JAX00520934		JAX00520945		JAX00520947		JAX00520953		JAX00106589		JAX00106590		JAX00520956		JAX00106591		JAX00520963		JAX00520965		JAX00520966		JAX00520970		JAX00106592		JAX00520973		JAX00106593		JAX00520975		JAX00520979		JAX00106596		JAX00520993		JAX00520994		JAX00106598		JAX00106599		JAX00521002		JAX00521005		JAX00521006		JAX00521007		JAX00521008		JAX00106602		JAX00106603		JAX00521010		JAX00521017		JAX00521019		JAX00219889		JAX00521026		JAX00521027		JAX00521028		JAX00521029		JAX00521030		JAX00521034		JAX00521036		JAX00521037		JAX00521042		JAX00521051		JAX00521053		JAX00521055		JAX00106622		JAX00106623		JAX00106624		JAX00106625		JAX00521068		JAX00521069		JAX00521070		JAX00106629		JAX00521071		JAX00521072		JAX00521076		JAX00521082		JAX00521083		JAX00521089		JAX00521090		JAX00106634		JAX00521094		JAX00521104		JAX00106642		JAX00219898		JAX00106644		JAX00521113		JAX00521115		JAX00521119		JAX00521127		JAX00521134		JAX00521137		JAX00521138		JAX00521139		JAX00521140		JAX00521141		JAX00521144		JAX00521145		JAX00521146		JAX00106653		JAX00106655		JAX00106657		JAX00219903		JAX00521154		JAX00106661		JAX00521161		JAX00521175		JAX00521178		JAX00521180		JAX00521181		JAX00521184		JAX00106668		JAX00521192		JAX00521193		JAX00521201		JAX00521203		JAX00521205		JAX00521206		JAX00521209		JAX00106673		JAX00106678		JAX00521217		JAX00521219		JAX00106679		JAX00521220		JAX00521225		JAX00521227		JAX00106682		JAX00521235		JAX00521236		JAX00521237		JAX00106688		JAX00106691		JAX00521244		JAX00521247		JAX00521248		JAX00106697		JAX00521253		JAX00106698		JAX00521255		JAX00106701		JAX00106702		JAX00521261		JAX00521265		JAX00106704		JAX00106707		JAX00521279		JAX00521281		JAX00521284		JAX00521285		JAX00521289		JAX00521290		JAX00521291		JAX00106709		JAX00521294		JAX00106715		JAX00106716		JAX00106718		JAX00106719		JAX00219917		JAX00521310		JAX00521312		JAX00106725		JAX00521315		JAX00521318		JAX00106728		JAX00521322		JAX00521324		JAX00521325		JAX00521326		JAX00521327		JAX00521329		JAX00521331		JAX00521337		JAX00106734		JAX00521342		JAX00521343		JAX00106740		JAX00521351		JAX00521354		JAX00106742		JAX00106744		JAX00106746		JAX00521361		JAX00521365		JAX00521371		JAX00106756		JAX00521375		JAX00106757		JAX00106759		JAX00106765		JAX00106767		JAX00521398		JAX00521400		JAX00106770		JAX00521411		JAX00106772		JAX00106773		JAX00521415		JAX00106777		JAX00521420		JAX00106780		JAX00106781		JAX00106786		JAX00106787		JAX00521435		JAX00521444		JAX00106792		JAX00106793		JAX00521446		JAX00521448		JAX00521449		JAX00521453		JAX00521457		JAX00521458		JAX00106798		JAX00521460		JAX00106801		JAX00521465		JAX00521466		JAX00521467		JAX00106805		JAX00106808		JAX00521475		JAX00521478		JAX00521480		JAX00106812		JAX00106815		JAX00106816		JAX00521486		JAX00521489		JAX00106818		JAX00106827		JAX00521510		JAX00106832		JAX00106835		JAX00521518		JAX00106838		JAX00521523		JAX00521527		JAX00106841		JAX00106842		JAX00521540		JAX00106844		JAX00219953		JAX00521545		JAX00106845		JAX00521552		JAX00521560		JAX00106852		JAX00106853		JAX00521563		JAX00106854		JAX00219956		JAX00106856		JAX00521575		JAX00106860		JAX00521580		JAX00521584		JAX00521586		JAX00106865		JAX00521594		JAX00521598		JAX00521603		JAX00521610		JAX00521620		JAX00106877		JAX00521626		JAX00521629		JAX00521630		JAX00521634		JAX00106883		JAX00521638		JAX00521639		JAX00521640		JAX00521641		JAX00521644		JAX00521648		JAX00521652		JAX00106892		JAX00106894		JAX00521661		JAX00521664		JAX00521668		JAX00106901		JAX00521676		JAX00521679		JAX00106902		JAX00521682		JAX00106903		JAX00521684		JAX00521685		JAX00521686		JAX00521687		JAX00521688		JAX00521689		JAX00521690		JAX00521691		JAX00521692		JAX00106910		JAX00521702		JAX00106911		JAX00521709		JAX00106914		JAX00521712		JAX00219977		JAX00521718		JAX00521720		JAX00106921		JAX00106924		JAX00521736		JAX00106931		JAX00106933		JAX00521744		JAX00106935		JAX00521747		JAX00219985		JAX00521757		JAX00521759		JAX00521760		JAX00521761		JAX00106943		JAX00521763		JAX00106944		JAX00521767		JAX00521772		JAX00106947		JAX00106949		JAX00106951		JAX00106954		JAX00521780		JAX00521782		JAX00521789		JAX00521793		JAX00521799		JAX00521801		JAX00521805		JAX00521811		JAX00521813		JAX00521815		JAX00521817		JAX00521819		JAX00106966		JAX00521839		JAX00521842		JAX00106969		JAX00521848		JAX00521849		JAX00521852		JAX00106971		JAX00106972		JAX00521866		JAX00521871		JAX00106978		JAX00521872		JAX00219991		JAX00521877		JAX00521882		JAX00521887		JAX00106983		JAX00521889		JAX00106989		JAX00521909		JAX00521912		JAX00107006		JAX00107007		JAX00107008		JAX00521924		JAX00521925		JAX00521927		JAX00521932		JAX00521938		JAX00521940		JAX00107013		JAX00107015		JAX00521945		JAX00107017		JAX00521952		JAX00521953		JAX00521954		JAX00521955		JAX00521957		JAX00107025		JAX00521967		JAX00220006		JAX00107032		JAX00521979		JAX00521992		JAX00521994		JAX00521998		JAX00522000		JAX00107045		JAX00107046		JAX00107050		JAX00522013		JAX00107051		JAX00522023		JAX00522024		JAX00522031		JAX00107052		JAX00107055		JAX00522045		JAX00107058		JAX00107059		JAX00522061		JAX00107066		JAX00107068		JAX00107069		JAX00107072		JAX00522076		JAX00522079		JAX00522080		JAX00522082		JAX00522084		JAX00107075		JAX00107076		JAX00107079		JAX00107081		JAX00107082		JAX00522097		JAX00522099		JAX00522100		JAX00522101		JAX00107086		JAX00107087		JAX00107089		JAX00522106		JAX00107091		JAX00522111		JAX00107092		JAX00522116		JAX00522118		JAX00107096		JAX00522122		JAX00522125		JAX00107100		JAX00522130		JAX00107104		JAX00522134		JAX00522136		JAX00107106		JAX00107108		JAX00522139		JAX00522141		JAX00522144		JAX00522145		JAX00522146		JAX00107114		JAX00522152		JAX00522155		JAX00522156		JAX00522162		JAX00522165		JAX00522167		JAX00107123		JAX00522172		JAX00522174		JAX00107126		JAX00522179		JAX00522184		JAX00107129		JAX00522186		JAX00522188		JAX00522190		JAX00522191		JAX00107133		JAX00522195		JAX00522198		JAX00107137		JAX00522200		JAX00522209		JAX00522211		JAX00522212		JAX00107142		JAX00522214		JAX00107144		JAX00107149		JAX00522221		JAX00107151		JAX00107152		JAX00522224		JAX00522230		JAX00107156		JAX00107159		JAX00107161		JAX00522240		JAX00522241		JAX00107162		JAX00522246		JAX00522250		JAX00522254		JAX00522261		JAX00107172		JAX00107177		JAX00107190		JAX00107192		JAX00522285		JAX00522287		JAX00522288		JAX00522292		JAX00522297		JAX00107203		JAX00107204		JAX00522299		JAX00522300		JAX00522301		JAX00522304		JAX00522305		JAX00522306		JAX00107205		JAX00107208		JAX00522316		JAX00107211		JAX00522321		JAX00522322		JAX00107214		JAX00522326		JAX00522328		JAX00522330		JAX00522331		JAX00522332		JAX00522334		JAX00522335		JAX00522340		JAX00522346		JAX00522347		JAX00522350		JAX00522354		JAX00107221		JAX00522357		JAX00522362		JAX00522363		JAX00522364		JAX00107228		JAX00522367		JAX00522376		JAX00522378		JAX00522380		JAX00522381		JAX00107231		JAX00522385		JAX00107234		JAX00522388		JAX00107235		JAX00522391		JAX00107236		JAX00522392		JAX00107238		JAX00107239		JAX00522400		JAX00522408		JAX00107242		JAX00107243		JAX00522414		JAX00522419		JAX00522420		JAX00522421		JAX00522430		JAX00522433		JAX00522438		JAX00522444		JAX00522449		JAX00522451		JAX00522454		JAX00522455		JAX00522458		JAX00522459		JAX00522460		JAX00107256		JAX00522467		JAX00107257		JAX00522468		JAX00107259		JAX00522475		JAX00522482		JAX00107262		JAX00522485		JAX00522488		JAX00107265		JAX00107267		JAX00522491		JAX00522492		JAX00522493		JAX00522494		JAX00522496		JAX00522502		JAX00522503		JAX00522511		JAX00522514		JAX00107272		JAX00522515		JAX00107275		JAX00107276		JAX00522521		JAX00522527		JAX00107285		JAX00522535		JAX00522540		JAX00522546		JAX00522555		JAX00522556		JAX00522557		JAX00522558		JAX00522559		JAX00522562		JAX00522563		JAX00522564		JAX00522565		JAX00522566		JAX00522568		JAX00522571		JAX00107292		JAX00107293		JAX00522578		JAX00522579		JAX00522581		JAX00107296		JAX00107297		JAX00522585		JAX00522590		JAX00107301		JAX00522595		JAX00522596		JAX00522597		JAX00107302		JAX00107303		JAX00522602		JAX00107304		JAX00107307		JAX00107308		JAX00107309		JAX00522611		JAX00107310		JAX00522617		JAX00522619		JAX00522620		JAX00107315		JAX00522628		JAX00522630		JAX00522632		JAX00522635		JAX00522641		JAX00107320		JAX00522647		JAX00522649		JAX00107323		JAX00220032		JAX00522657		JAX00522658		JAX00522661		JAX00522672		JAX00522673		JAX00522676		JAX00522678		JAX00522684		JAX00107334		JAX00107335		JAX00107336		JAX00522686		JAX00522688		JAX00107338		JAX00522691		JAX00522694		JAX00107340		JAX00522696		JAX00522708		JAX00522709		JAX00522716		JAX00522717		JAX00522722		JAX00107349		JAX00107350		JAX00522736		JAX00522737		JAX00522740		JAX00522744		JAX00522747		JAX00220043		JAX00107355		JAX00107356		JAX00107357		JAX00522756		JAX00107358		JAX00107359		JAX00522761		JAX00522763		JAX00522770		JAX00522780		JAX00522781		JAX00107365		JAX00522784		JAX00522792		JAX00107367		JAX00522794		JAX00522796		JAX00522798		JAX00522805		JAX00107373		JAX00107375		JAX00522815		JAX00522818		JAX00522828		JAX00107380		JAX00522832		JAX00107382		JAX00522836		JAX00522839		JAX00522857		JAX00522863		JAX00522867		JAX00522868		JAX00522872		JAX00220055		JAX00522875		JAX00522876		JAX00522878		JAX00522882		JAX00522885		JAX00522891		JAX00522893		JAX00107401		JAX00220057		JAX00522910		JAX00107406		JAX00107408		JAX00220059		JAX00220061		JAX00522911		JAX00107409		JAX00107412		JAX00522923		JAX00522924		JAX00522929		JAX00522933		JAX00107416		JAX00522937		JAX00522941		JAX00522950		JAX00522951		JAX00107419		JAX00522965		JAX00522967		JAX00522968		JAX00107421		JAX00522972		JAX00522979		JAX00522983		JAX00107425		JAX00522990		JAX00522992		JAX00107427		JAX00523004		JAX00523008		JAX00523010		JAX00523015		JAX00523016		JAX00523020		JAX00523025		JAX00523026		JAX00107433		JAX00523033		JAX00523034		JAX00523036		JAX00107436		JAX00523037		JAX00523042		JAX00523046		JAX00523055		JAX00523056		JAX00523058		JAX00523059		JAX00523063		JAX00523064		JAX00523067		JAX00523068		JAX00107441		JAX00523075		JAX00107442		JAX00107443		JAX00523078		JAX00523084		JAX00107446		JAX00523091		JAX00523092		JAX00523097		JAX00523098		JAX00107451		JAX00523107		JAX00523108		JAX00107453		JAX00523111		JAX00523113		JAX00523116		JAX00523120		JAX00523126		JAX00523127		JAX00523143		JAX00523145		JAX00107463		JAX00523148		JAX00523149		JAX00523151		JAX00523154		JAX00523155		JAX00523156		JAX00523157		JAX00523158		JAX00523159		JAX00107466		JAX00523164		JAX00107471		JAX00523172		JAX00523173		JAX00523180		JAX00523181		JAX00107472		JAX00523184		JAX00523190		JAX00523194		JAX00220072		JAX00107478		JAX00107479		JAX00107480		JAX00523195		JAX00523198		JAX00523200		JAX00523201		JAX00523206		JAX00523214		JAX00107484		JAX00523219		JAX00107489		JAX00523223		JAX00523226		JAX00523228		JAX00523230		JAX00523235		JAX00107491		JAX00523237		JAX00523238		JAX00523240		JAX00523244		JAX00523261		JAX00107500		JAX00107506		JAX00107507		JAX00523276		JAX00523283		JAX00523287		JAX00523289		JAX00523292		JAX00523294		JAX00523298		JAX00523299		JAX00523301		JAX00107520		JAX00523307		JAX00107526		JAX00107527		JAX00523316		JAX00220089		JAX00107535		JAX00107537		JAX00523328		JAX00107540		JAX00523335		JAX00107543		JAX00107544		JAX00523348		JAX00523350		JAX00220094		JAX00523356		JAX00523364		JAX00523366		JAX00523369		JAX00523372		JAX00523373		JAX00523378		JAX00523383		JAX00523386		JAX00523388		JAX00523390		JAX00107557		JAX00523394		JAX00107559		JAX00107561		JAX00523399		JAX00523400		JAX00523405		JAX00523406		JAX00523408		JAX00107564		JAX00523409		JAX00523414		JAX00107568		JAX00523417		JAX00523421		JAX00107571		JAX00107572		JAX00523424		JAX00107574		JAX00107575		JAX00220105		JAX00523433		JAX00523436		JAX00523437		JAX00523438		JAX00107577		JAX00523441		JAX00523444		JAX00523446		JAX00523452		JAX00220106		JAX00523461		JAX00523462		JAX00107585		JAX00523463		JAX00523467		JAX00107587		JAX00523470		JAX00523472		JAX00107589		JAX00107590		JAX00107591		JAX00523478		JAX00523485		JAX00220112		JAX00523496		JAX00107595		JAX00107596		JAX00523503		JAX00523506		JAX00523509		JAX00523515		JAX00523517		JAX00523520		JAX00523524		JAX00523526		JAX00523531		JAX00107601		JAX00523533		JAX00523535		JAX00107603		JAX00220115		JAX00523548		JAX00523550		JAX00523552		JAX00523555		JAX00523560		JAX00523567		JAX00523569		JAX00523570		JAX00523574		JAX00107614		JAX00523577		JAX00523578		JAX00523579		JAX00107615		JAX00107616		JAX00107617		JAX00107618		JAX00523588		JAX00523589		JAX00523596		JAX00523598		JAX00523599		JAX00523602		JAX00523604		JAX00523605		JAX00523606		JAX00523608		JAX00523615		JAX00523618		JAX00107625		JAX00523622		JAX00523623		JAX00523625		JAX00523627		JAX00523628		JAX00220121		JAX00523634		JAX00523636		JAX00523642		JAX00523643		JAX00523645		JAX00107634		JAX00107636		JAX00523657		JAX00523658		JAX00523662		JAX00523663		JAX00107639		JAX00523666		JAX00523670		JAX00523681		JAX00523682		JAX00523685		JAX00523686		JAX00523688		JAX00107643		JAX00107645		JAX00523698		JAX00523700		JAX00523702		JAX00523711		JAX00523712		JAX00523721		JAX00523722		JAX00523725		JAX00107652		JAX00523732		JAX00523734		JAX00523735		JAX00220129		JAX00523739		JAX00523740		JAX00107658		JAX00523743		JAX00107659		JAX00107660		JAX00523748		JAX00523751		JAX00107662		JAX00523753		JAX00523759		JAX00523760		JAX00523763		JAX00523765		JAX00523766		JAX00107668		JAX00523778		JAX00523779		JAX00107673		JAX00107674		JAX00523789		JAX00523793		JAX00523798		JAX00523800		JAX00523809		JAX00107679		JAX00523816		JAX00523822		JAX00523824		JAX00523827		JAX00523829		JAX00523833		JAX00523835		JAX00107693		JAX00523836		JAX00523837		JAX00107699		JAX00523845		JAX00107702		JAX00107704		JAX00220135		JAX00220137		JAX00523856		JAX00107706		JAX00523861		JAX00523864		JAX00107708		JAX00523866		JAX00523867		JAX00523872		JAX00523874		JAX00107711		JAX00523877		JAX00220139		JAX00523886		JAX00523888		JAX00189189		JAX00107728		JAX00523908		JAX00107730		JAX00523917		JAX00107732		JAX00523920		JAX00523922		JAX00523925		JAX00523927		JAX00523930		JAX00523933		JAX00107735		JAX00220148		JAX00523940		JAX00523941		JAX00107741		JAX00523947		JAX00523950		JAX00523951		JAX00523953		JAX00107745		JAX00107746		JAX00523956		JAX00107749		JAX00523961		JAX00523965		JAX00523970		JAX00107756		JAX00107758		JAX00523977		JAX00523979		JAX00523986		JAX00107764		JAX00107765		JAX00523987		JAX00523991		JAX00523994		JAX00524002		JAX00107778		JAX00524008		JAX00524011		JAX00220163		JAX00107784		JAX00524021		JAX00107786		JAX00220164		JAX00524030		JAX00524034		JAX00524035		JAX00524036		JAX00524038		JAX00524039		JAX00107787		JAX00107788		JAX00524054		JAX00524057		JAX00524058		JAX00524064		JAX00524065		JAX00524070		JAX00107797		JAX00220168		JAX00107798		JAX00524072		JAX00107800		JAX00524081		JAX00107801		JAX00107803		JAX00524087		JAX00524091		JAX00524096		JAX00524097		JAX00107810		JAX00524101		JAX00524104		JAX00107811		JAX00524106		JAX00107814		JAX00524109		JAX00107816		JAX00524115		JAX00524116		JAX00107820		JAX00524118		JAX00524129		JAX00524132		JAX00524133		JAX00524134		JAX00524136		JAX00107826		JAX00524139		JAX00524140		JAX00524142		JAX00524144		JAX00524146		JAX00524148		JAX00107835		JAX00524150		JAX00524153		JAX00524158		JAX00524159		JAX00524163		JAX00524166		JAX00107840		JAX00107841		JAX00524170		JAX00107847		JAX00524174		JAX00107850		JAX00524176		JAX00524179		JAX00524182		JAX00107853		JAX00107854		JAX00107856		JAX00107857		JAX00524186		JAX00524187		JAX00524188		JAX00524189		JAX00107859		JAX00524200		JAX00107863		JAX00524203		JAX00524204		JAX00107867		JAX00524208		JAX00524210		JAX00107868		JAX00107869		JAX00524216		JAX00524218		JAX00524219		JAX00524220		JAX00524221		JAX00524225		JAX00107873		JAX00524226		JAX00524230		JAX00107878		JAX00524234		JAX00524236		JAX00107879		JAX00524242		JAX00524243		JAX00107882		JAX00524250		JAX00220191		JAX00107883		JAX00107884		JAX00524259		JAX00524263		JAX00524264		JAX00524266		JAX00220194		JAX00524273		JAX00524276		JAX00107890		JAX00524281		JAX00524284		JAX00524285		JAX00107897		JAX00107899		JAX00107900		JAX00524291		JAX00220197		JAX00107905		JAX00524301		JAX00524304		JAX00524308		JAX00524310		JAX00524315		JAX00107912		JAX00524319		JAX00107913		JAX00107914		JAX00524331		JAX00524333		JAX00524345		JAX00107919		JAX00524346		JAX00107921		JAX00107923		JAX00107924		JAX00524356		JAX00524358		JAX00107926		JAX00107928		JAX00107930		JAX00220207		JAX00107940		JAX00107942		JAX00524374		JAX00220208		JAX00107949		JAX00524383		JAX00524384		JAX00524387		JAX00524389		JAX00107963		JAX00524391		JAX00524392		JAX00524396		JAX00107964		JAX00107966		JAX00107967		JAX00524402		JAX00524403		JAX00107973		JAX00524411		JAX00524414		JAX00107980		JAX00524421		JAX00524430		JAX00107990		JAX00524438		JAX00107991		JAX00524451		JAX00107996		JAX00107997		JAX00108000		JAX00524460		JAX00220228		JAX00524463		JAX00108006		JAX00108007		JAX00524467		JAX00524468		JAX00108009		JAX00108010		JAX00524474		JAX00524477		JAX00108015		JAX00524482		JAX00524483		JAX00524486		JAX00524489		JAX00524497		JAX00108027		JAX00524499		JAX00524503		JAX00524504		JAX00108031		JAX00524508		JAX00108034		JAX00524512		JAX00108035		JAX00108036		JAX00220237		JAX00108042		JAX00108043		JAX00524525		JAX00524526		JAX00524529		JAX00108048		JAX00108049		JAX00524547		JAX00108054		JAX00524548		JAX00524549		JAX00108057		JAX00108059		JAX00524552		JAX00524553		JAX00524554		JAX00108064		JAX00524563		JAX00524565		JAX00524568		JAX00524569		JAX00524570		JAX00108067		JAX00108068		JAX00189195		JAX00524576		JAX00220245		JAX00108073		JAX00524582		JAX00524583		JAX00108076		JAX00108077		JAX00524589		JAX00524593		JAX00524597		JAX00220249		JAX00524598		JAX00108084		JAX00524602		JAX00108086		JAX00108087		JAX00108088		JAX00524614		JAX00108092		JAX00524618		JAX00524619		JAX00108095		JAX00524621		JAX00220255		JAX00108100		JAX00524625		JAX00220256		JAX00108105		JAX00524633		JAX00108110		JAX00220261		JAX00108115		JAX00524641		JAX00524643		JAX00524645		JAX00108118		JAX00524653		JAX00524654		JAX00108124		JAX00524656		JAX00220264		JAX00220265		JAX00524663		JAX00524664		JAX00524669		JAX00108138		JAX00524677		JAX00108139		JAX00524682		JAX00524684		JAX00524685		JAX00524686		JAX00524693		JAX00524694		JAX00220269		JAX00524702		JAX00524705		JAX00108150		JAX00524711		JAX00108153		JAX00524716		JAX00524719		JAX00524720		JAX00524721		JAX00524722		JAX00524723		JAX00108156		JAX00108157		JAX00524726		JAX00220274		JAX00108159		JAX00108160		JAX00524731		JAX00524733		JAX00108162		JAX00524735		JAX00108165		JAX00108167		JAX00108168		JAX00108169		JAX00524749		JAX00524750		JAX00220279		JAX00524751		JAX00524755		JAX00524757		JAX00524765		JAX00524769		JAX00524771		JAX00108185		JAX00108186		JAX00524778		JAX00108189		JAX00524788		JAX00524792		JAX00108193		JAX00524796		JAX00524800		JAX00524803		JAX00524807		JAX00108201		JAX00524816		JAX00108204		JAX00108205		JAX00108206		JAX00524819		JAX00524823		JAX00524826		JAX00524829		JAX00524832		JAX00524834		JAX00524836		JAX00108210		JAX00108212		JAX00524844		JAX00108213		JAX00108214		JAX00108215		JAX00524846		JAX00524847		JAX00524849		JAX00524859		JAX00108219		JAX00524869		JAX00524870		JAX00524871		JAX00524872		JAX00524880		JAX00108228		JAX00524886		JAX00524893		JAX00524895		JAX00220299		JAX00524902		JAX00524908		JAX00524910		JAX00524913		JAX00524914		JAX00108241		JAX00108244		JAX00524920		JAX00524921		JAX00524926		JAX00524928		JAX00524930		JAX00524932		JAX00524933		JAX00524938		JAX00524939		JAX00524940		JAX00220302		JAX00220303		JAX00524944		JAX00524946		JAX00524949		JAX00524952		JAX00108254		JAX00524960		JAX00524964		JAX00524967		JAX00524968		JAX00524969		JAX00108255		JAX00108257		JAX00524973		JAX00524974		JAX00524985		JAX00524987		JAX00108259		JAX00524989		JAX00108260		JAX00524991		JAX00525001		JAX00525002		JAX00525006		JAX00108266		JAX00108269		JAX00525010		JAX00525014		JAX00108275		JAX00525018		JAX00525019		JAX00108278		JAX00108280		JAX00525026		JAX00108281		JAX00108283		JAX00108284		JAX00525032		JAX00525033		JAX00525035		JAX00525038		JAX00108291		JAX00525042		JAX00108323		JAX00108324		JAX00525085		JAX00525087		JAX00525097		JAX00108335		JAX00525099		JAX00525101		JAX00108338		JAX00525103		JAX00525122		JAX00220316		JAX00525125		JAX00525127		JAX00525128		JAX00525133		JAX00525139		JAX00525142		JAX00525144		JAX00525145		JAX00108349		JAX00525154		JAX00108353		JAX00525158		JAX00525160		JAX00525162		JAX00525166		JAX00525172		JAX00108358		JAX00525178		JAX00525179		JAX00108359		JAX00108361		JAX00525188		JAX00525194		JAX00525195		JAX00108363		JAX00525196		JAX00525197		JAX00525198		JAX00525199		JAX00108367		JAX00525208		JAX00525209		JAX00525210		JAX00525215		JAX00525216		JAX00525217		JAX00525218		JAX00525219		JAX00108374		JAX00525230		JAX00525236		JAX00108380		JAX00108381		JAX00525248		JAX00525249		JAX00108384		JAX00525250		JAX00525251		JAX00525252		JAX00108385		JAX00108388		JAX00525266		JAX00525267		JAX00108389		JAX00525273		JAX00525279		JAX00525280		JAX00525281		JAX00525284		JAX00525290		JAX00525291		JAX00525292		JAX00525296		JAX00525298		JAX00108391		JAX00108392		JAX00525305		JAX00108395		JAX00525311		JAX00525313		JAX00108396		JAX00525316		JAX00525320		JAX00108397		JAX00525324		JAX00525325		JAX00525326		JAX00525336		JAX00108404		JAX00108405		JAX00525340		JAX00108407		JAX00525342		JAX00108414		JAX00525353		JAX00525354		JAX00525358		JAX00525365		JAX00108415		JAX00525367		JAX00108417		JAX00525369		JAX00525370		JAX00525372		JAX00525382		JAX00525383		JAX00108423		JAX00525391		JAX00525392		JAX00525393		JAX00525395		JAX00525397		JAX00525398		JAX00108426		JAX00525402		JAX00220344		JAX00525407		JAX00108432		JAX00108434		JAX00525419		JAX00108437		JAX00108438		JAX00525426		JAX00525427		JAX00525428		JAX00525429		JAX00525432		JAX00525464		JAX00525466		JAX00525470		JAX00525471		JAX00525472		JAX00108444		JAX00108447		JAX00108448		JAX00525484		JAX00525485		JAX00525490		JAX00220352		JAX00525495		JAX00525496		JAX00108451		JAX00525498		JAX00108452		JAX00108453		JAX00525501		JAX00108454		JAX00108455		JAX00525508		JAX00525509		JAX00525515		JAX00108460		JAX00525516		JAX00525517		JAX00525525		JAX00525529		JAX00525530		JAX00220358		JAX00525535		JAX00525537		JAX00525539		JAX00525552		JAX00525554		JAX00525557		JAX00108478		JAX00108482		JAX00525568		JAX00525569		JAX00525570		JAX00525571		JAX00525572		JAX00220367		JAX00525575		JAX00525576		JAX00525578		JAX00525579		JAX00525580		JAX00220369		JAX00108495		JAX00525584		JAX00525587		JAX00525588		JAX00525594		JAX00525596		JAX00525599		JAX00108514		JAX00108515		JAX00525607		JAX00525608		JAX00525613		JAX00525614		JAX00525617		JAX00525618		JAX00525619		JAX00525620		JAX00108521		JAX00525622		JAX00525629		JAX00525630		JAX00220375		JAX00108527		JAX00525632		JAX00525633		JAX00525634		JAX00525636		JAX00525637		JAX00525638		JAX00525641		JAX00525644		JAX00525655		JAX00108535		JAX00525661		JAX00525662		JAX00525668		JAX00525671		JAX00525676		JAX00108541		JAX00108542		JAX00108547		JAX00525704		JAX00525705		JAX00108552		JAX00525708		JAX00525710		JAX00525712		JAX00525714		JAX00525717		JAX00525718		JAX00525721		JAX00525723		JAX00220385		JAX00525725		JAX00525729		JAX00525730		JAX00108562		JAX00525733		JAX00525734		JAX00525738		JAX00525742		JAX00525743		JAX00525745		JAX00108567		JAX00108569		JAX00525748		JAX00525758		JAX00525759		JAX00525762		JAX00108574		JAX00525767		JAX00525774		JAX00108577		JAX00525783		JAX00525784		JAX00525785		JAX00108580		JAX00525787		JAX00525789		JAX00525793		JAX00525800		JAX00525817		JAX00525823		JAX00220397		JAX00525828		JAX00525833		JAX00220399		JAX00525835		JAX00525837		JAX00108591		JAX00108592		JAX00108593		JAX00525841		JAX00525847		JAX00525849		JAX00108596		JAX00525854		JAX00525856		JAX00525858		JAX00525864		JAX00525865		JAX00525872		JAX00108601		JAX00525879		JAX00108605		JAX00525881		JAX00525886		JAX00108609		JAX00525892		JAX00108610		JAX00525894		JAX00108612		JAX00525903		JAX00108617		JAX00220406		JAX00108620		JAX00525910		JAX00525917		JAX00525919		JAX00525926		JAX00108627		JAX00108628		JAX00525927		JAX00525932		JAX00108635		JAX00525940		JAX00525946		JAX00220413		JAX00108642		JAX00108643		JAX00525953		JAX00108645		JAX00525963		JAX00525964		JAX00108648		JAX00220418		JAX00525972		JAX00525974		JAX00525976		JAX00108652		JAX00525978		JAX00108654		JAX00108657		JAX00525993		JAX00525994		JAX00525996		JAX00220424		JAX00108661		JAX00108662		JAX00108665		JAX00526004		JAX00526008		JAX00108669		JAX00526014		JAX00526016		JAX00526018		JAX00526019		JAX00108672		JAX00526024		JAX00526026		JAX00526027		JAX00526030		JAX00108676		JAX00526033		JAX00526038		JAX00526046		JAX00526048		JAX00526050		JAX00526051		JAX00526053		JAX00108682		JAX00189205		JAX00526058		JAX00526059		JAX00526062		JAX00108685		JAX00526066		JAX00220430		JAX00526068		JAX00526070		JAX00526071		JAX00526073		JAX00526074		JAX00108690		JAX00526079		JAX00108691		JAX00526081		JAX00526084		JAX00108692		JAX00526087		JAX00526088		JAX00526089		JAX00526092		JAX00526095		JAX00526096		JAX00108695		JAX00526102		JAX00526103		JAX00108696		JAX00108697		JAX00526113		JAX00526114		JAX00526116		JAX00526127		JAX00526129		JAX00526130		JAX00108704		JAX00108707		JAX00526141		JAX00108708		JAX00526149		JAX00526151		JAX00526153		JAX00108715		JAX00526159		JAX00526163		JAX00526164		JAX00108717		JAX00526166		JAX00526167		JAX00108720		JAX00526181		JAX00108723		JAX00526184		JAX00526185		JAX00526188		JAX00526189		JAX00526190		JAX00526199		JAX00526200		JAX00526201		JAX00526202		JAX00108733		JAX00108736		JAX00526211		JAX00526220		JAX00108742		JAX00526229		JAX00108746		JAX00526241		JAX00526242		JAX00526246		JAX00526248		JAX00526249		JAX00220441		JAX00526254		JAX00526255		JAX00108757		JAX00526256		JAX00108761		JAX00526259		JAX00108762		JAX00526264		JAX00108769		JAX00526272		JAX00526273		JAX00526275		JAX00108773		JAX00526279		JAX00526286		JAX00526287		JAX00526288		JAX00526290		JAX00108778		JAX00526294		JAX00526295		JAX00108784		JAX00526304		JAX00526308		JAX00526309		JAX00526310		JAX00526313		JAX00220451		JAX00108791		JAX00526323		JAX00108797		JAX00526331		JAX00526332		JAX00526334		JAX00526335		JAX00526336		JAX00526341		JAX00526348		JAX00108810		JAX00526362		JAX00108814		JAX00220456		JAX00526377		JAX00220457		JAX00526391		JAX00220458		JAX00526397		JAX00108825		JAX00526399		JAX00108828		JAX00220462		JAX00108835		JAX00526413		JAX00526414		JAX00108839		JAX00526421		JAX00526422		JAX00526423		JAX00526425		JAX00526427		JAX00108843		JAX00526433		JAX00108844		JAX00526444		JAX00526449		JAX00526460		JAX00108859		JAX00108861		JAX00108863		JAX00220472		JAX00526464		JAX00526468		JAX00526472		JAX00220473		JAX00526476		JAX00526477		JAX00526478		JAX00526480		JAX00526482		JAX00526483		JAX00220476		JAX00526488		JAX00526489		JAX00220477		JAX00526490		JAX00526493		JAX00108878		JAX00526496		JAX00526497		JAX00526501		JAX00526503		JAX00108880		JAX00526516		JAX00526517		JAX00526518		JAX00220479		JAX00526524		JAX00108887		JAX00526532		JAX00108889		JAX00108891		JAX00526535		JAX00526536		JAX00526539		JAX00526547		JAX00526549		JAX00526551		JAX00220485		JAX00526554		JAX00220486		JAX00220490		JAX00108905		JAX00526562		JAX00108906		JAX00108907		JAX00108908		JAX00108909		JAX00108912		JAX00526566		JAX00108915		JAX00220493		JAX00526571		JAX00526572		JAX00526573		JAX00526574		JAX00108920		JAX00526577		JAX00526578		JAX00108925		JAX00526579		JAX00108927		JAX00526582		JAX00526583		JAX00526584		JAX00526588		JAX00108929		JAX00526593		JAX00108930		JAX00526597		JAX00108935		JAX00108936		JAX00526602		JAX00108940		JAX00108943		JAX00526612		JAX00108945		JAX00108948		JAX00108949		JAX00108953		JAX00108955		JAX00526628		JAX00108956		JAX00526634		JAX00108958		JAX00108961		JAX00526650		JAX00220506		JAX00526657		JAX00526659		JAX00526664		JAX00526668		JAX00108971		JAX00526673		JAX00526674		JAX00526676		JAX00526678		JAX00526679		JAX00526680		JAX00526682		JAX00108978		JAX00526686		JAX00526694		JAX00526696		JAX00526697		JAX00526701		JAX00108982		JAX00108983		JAX00220515		JAX00526704		JAX00526714		JAX00108988		JAX00526716		JAX00108989		JAX00108990		JAX00526721		JAX00526734		JAX00109006		JAX00526748		JAX00526750		JAX00526754		JAX00526755		JAX00526756		JAX00526764		JAX00109013		JAX00526768		JAX00526769		JAX00220527		JAX00526775		JAX00109019		JAX00109020		JAX00109021		JAX00526793		JAX00526796		JAX00526797		JAX00526798		JAX00109032		JAX00526807		JAX00526811		JAX00109034		JAX00526815		JAX00526822		JAX00526835		JAX00526839		JAX00109048		JAX00109049		JAX00526842		JAX00526845		JAX00109053		JAX00109055		JAX00526854		JAX00109061		JAX00526860		JAX00526867		JAX00526871		JAX00526875		JAX00526877		JAX00526879		JAX00526880		JAX00526881		JAX00109075		JAX00526888		JAX00109085		JAX00526899		JAX00220549		JAX00109089		JAX00526901		JAX00526903		JAX00526905		JAX00220550		JAX00526911		JAX00526912		JAX00526916		JAX00220552		JAX00220554		JAX00109095		JAX00526920		JAX00109100		JAX00526924		JAX00526928		JAX00109105		JAX00526929		JAX00220558		JAX00526935		JAX00109109		JAX00526936		JAX00526938		JAX00220559		JAX00109111		JAX00526940		JAX00526941		JAX00109118		JAX00526954		JAX00526955		JAX00526959		JAX00109120		JAX00220561		JAX00526962		JAX00526965		JAX00526974		JAX00109129		JAX00526982		JAX00526984		JAX00526985		JAX00109134		JAX00526995		JAX00526998		JAX00527001		JAX00527007		JAX00109143		JAX00527008		JAX00527009		JAX00109144		JAX00527011		JAX00109146		JAX00527013		JAX00109148		JAX00527017		JAX00109150		JAX00527021		JAX00527023		JAX00527045		JAX00527046		JAX00527047		JAX00109159		JAX00109161		JAX00109162		JAX00109163		JAX00527061		JAX00220574		JAX00527068		JAX00527072		JAX00109167		JAX00527084		JAX00109168		JAX00109173		JAX00527099		JAX00527100		JAX00109176		JAX00527102		JAX00527103		JAX00527105		JAX00527106		JAX00527111		JAX00527113		JAX00527115		JAX00527118		JAX00109179		JAX00109180		JAX00527128		JAX00527132		JAX00527138		JAX00527141		JAX00527142		JAX00109187		JAX00109188		JAX00527151		JAX00527152		JAX00527157		JAX00527158		JAX00527159		JAX00527162		JAX00527163		JAX00527164		JAX00527167		JAX00527168		JAX00527172		JAX00109203		JAX00220586		JAX00109204		JAX00109205		JAX00527176		JAX00527184		JAX00527187		JAX00527192		JAX00527195		JAX00527198		JAX00527200		JAX00109221		JAX00527203		JAX00109222		JAX00109228		JAX00109229		JAX00109230		JAX00527218		JAX00527223		JAX00527225		JAX00109234		JAX00527229		JAX00527230		JAX00109237		JAX00109239		JAX00527234		JAX00109245		JAX00527244		JAX00527247		JAX00527250		JAX00109249		JAX00109252		JAX00109254		JAX00527255		JAX00527256		JAX00109255		JAX00527261		JAX00527262		JAX00527263		JAX00109257		JAX00220602		JAX00527269		JAX00527270		JAX00109264		JAX00109265		JAX00527271		JAX00527273		JAX00527276		JAX00527277		JAX00527280		JAX00220606		JAX00220607		JAX00527283		JAX00527284		JAX00527285		JAX00527286		JAX00527287		JAX00527288		JAX00527289		JAX00109274		JAX00527294		JAX00109278		JAX00527305		JAX00109284		JAX00109285		JAX00109289		JAX00109293		JAX00527320		JAX00527324		JAX00527327		JAX00527328		JAX00109302		JAX00527335		JAX00109303		JAX00527338		JAX00527342		JAX00527343		JAX00527344		JAX00527347		JAX00527351		JAX00109308		JAX00527353		JAX00527355		JAX00527362		JAX00527364		JAX00527365		JAX00527367		JAX00527371		JAX00109317		JAX00527373		JAX00527376		JAX00109320		JAX00109322		JAX00109323		JAX00527384		JAX00527386		JAX00109325		JAX00527389		JAX00527390		JAX00527394		JAX00109329		JAX00220629		JAX00527398		JAX00527403		JAX00527404		JAX00109335		JAX00109337		JAX00220632		JAX00527409		JAX00527413		JAX00109341		JAX00527416		JAX00527417		JAX00109342		JAX00527420		JAX00527421		JAX00527422		JAX00527434		JAX00109347		JAX00220635		JAX00220636		JAX00527438		JAX00527444		JAX00109351		JAX00220637		JAX00527451		JAX00527453		JAX00527457		JAX00109355		JAX00527462		JAX00527467		JAX00527469		JAX00189220		JAX00109367		JAX00527475		JAX00109368		JAX00527479		JAX00527480		JAX00527482		JAX00527484		JAX00527486		JAX00109370		JAX00109372		JAX00109373		JAX00527495		JAX00527501		JAX00527502		JAX00109376		JAX00109381		JAX00527514		JAX00109382		JAX00109384		JAX00109385		JAX00527522		JAX00220644		JAX00527526		JAX00527528		JAX00220646		JAX00527531		JAX00527532		JAX00527533		JAX00527535		JAX00527537		JAX00527538		JAX00527540		JAX00527541		JAX00527543		JAX00527547		JAX00109394		JAX00109396		JAX00109397		JAX00220648		JAX00527551		JAX00109400		JAX00527562		JAX00527563		JAX00527564		JAX00109403		JAX00527565		JAX00527567		JAX00527568		JAX00527569		JAX00109405		JAX00109406		JAX00109408		JAX00527575		JAX00109409		JAX00527578		JAX00109411		JAX00109412		JAX00527586		JAX00527593		JAX00527594		JAX00527595		JAX00527596		JAX00109418		JAX00527604		JAX00220655		JAX00527608		JAX00527613		JAX00527615		JAX00527618		JAX00527621		JAX00109423		JAX00527623		JAX00189222		JAX00527631		JAX00189223		JAX00220659		JAX00220660		JAX00527634		JAX00527635		JAX00109427		JAX00109430		JAX00527642		JAX00527648		JAX00527650		JAX00527653		JAX00527654		JAX00109437		JAX00527659		JAX00527660		JAX00527662		JAX00109438		JAX00527664		JAX00527665		JAX00527669		JAX00527680		JAX00109441		JAX00527684		JAX00527686		JAX00109442		JAX00527689		JAX00109443		JAX00527696		JAX00109445		JAX00109448		JAX00109449		JAX00527706		JAX00527710		JAX00527714		JAX00527715		JAX00527716		JAX00527717		JAX00527721		JAX00527724		JAX00527727		JAX00527728		JAX00220667		JAX00220668		JAX00109458		JAX00527733		JAX00109460		JAX00109461		JAX00527742		JAX00527743		JAX00527744		JAX00527746		JAX00220671		JAX00527751		JAX00109464		JAX00527755		JAX00109467		JAX00527763		JAX00527766		JAX00527768		JAX00109469		JAX00109474		JAX00527780		JAX00109475		JAX00109476		JAX00109479		JAX00109481		JAX00527791		JAX00527798		JAX00527800		JAX00527813		JAX00527814		JAX00109489		JAX00527820		JAX00109492		JAX00109495		JAX00109500		JAX00527834		JAX00527838		JAX00527839		JAX00109501		JAX00527840		JAX00527842		JAX00527844		JAX00527846		JAX00527848		JAX00109512		JAX00109513		JAX00527854		JAX00527856		JAX00109516		JAX00527859		JAX00220681		JAX00527864		JAX00527871		JAX00109523		JAX00527874		JAX00527875		JAX00527877		JAX00527898		JAX00527900		JAX00220684		JAX00527905		JAX00527909		JAX00109537		JAX00109539		JAX00527918		JAX00109540		JAX00527924		JAX00527925		JAX00527926		JAX00527927		JAX00527929		JAX00527930		JAX00527932		JAX00527934		JAX00109546		JAX00527936		JAX00220690		JAX00109550		JAX00527949		JAX00527954		JAX00527959		JAX00109559		JAX00109560		JAX00527969		JAX00527973		JAX00527975		JAX00527979		JAX00527982		JAX00527983		JAX00527988		JAX00109570		JAX00109571		JAX00527996		JAX00527999		JAX00109575		JAX00109578		JAX00528007		JAX00528009		JAX00109580		JAX00528014		JAX00528015		JAX00528018		JAX00109590		JAX00109591		JAX00528036		JAX00109594		JAX00528041		JAX00528042		JAX00109596		JAX00528046		JAX00109599		JAX00528051		JAX00528052		JAX00109601		JAX00109603		JAX00528057		JAX00220702		JAX00528063		JAX00109606		JAX00528067		JAX00528071		JAX00109611		JAX00528074		JAX00528076		JAX00528083		JAX00528089		JAX00528091		JAX00528095		JAX00109618		JAX00528097		JAX00109619		JAX00528099		JAX00528100		JAX00109621		JAX00528103		JAX00528105		JAX00528109		JAX00528112		JAX00528119		JAX00528125		JAX00220711		JAX00109627		JAX00109628		JAX00528131		JAX00528132		JAX00528137		JAX00528138		JAX00109634		JAX00528142		JAX00528144		JAX00528145		JAX00109635		JAX00189229		JAX00528146		JAX00528148		JAX00109637		JAX00528159		JAX00528162		JAX00109641		JAX00528164		JAX00528169		JAX00109643		JAX00528174		JAX00528182		JAX00528184		JAX00528190		JAX00109647		JAX00528193		JAX00528194		JAX00109648		JAX00528196		JAX00528202		JAX00528203		JAX00528205		JAX00220724		JAX00528209		JAX00528220		JAX00528221		JAX00109657		JAX00528222		JAX00528224		JAX00528228		JAX00109661		JAX00109662		JAX00109664		JAX00109665		JAX00528244		JAX00528247		JAX00528253		JAX00528254		JAX00528257		JAX00528262		JAX00528264		JAX00528265		JAX00528266		JAX00528272		JAX00528273		JAX00528275		JAX00109672		JAX00109673		JAX00528279		JAX00528292		JAX00528296		JAX00528298		JAX00109677		JAX00528299		JAX00528306		JAX00109679		JAX00528312		JAX00220733		JAX00528318		JAX00528320		JAX00109686		JAX00528327		JAX00528328		JAX00528329		JAX00528334		JAX00528340		JAX00109690		JAX00528341		JAX00220736		JAX00528359		JAX00528360		JAX00528361		JAX00528364		JAX00528365		JAX00528371		JAX00528381		JAX00528385		JAX00528391		JAX00528392		JAX00528393		JAX00528394		JAX00528414		JAX00528416		JAX00528417		JAX00109707		JAX00528425		JAX00528426		JAX00528431		JAX00528433		JAX00528436		JAX00528440		JAX00109710		JAX00528441		JAX00528442		JAX00220745		JAX00528453		JAX00528454		JAX00220746		JAX00528465		JAX00109717		JAX00109718		JAX00109719		JAX00528471		JAX00528472		JAX00528475		JAX00528476		JAX00528477		JAX00528478		JAX00528484		JAX00528488		JAX00528492		JAX00528493		JAX00528495		JAX00528496		JAX00528497		JAX00109731		JAX00528505		JAX00528511		JAX00528512		JAX00528516		JAX00528520		JAX00528524		JAX00528525		JAX00109736		JAX00528526		JAX00528527		JAX00528528		JAX00109737		JAX00109738		JAX00528533		JAX00109741		JAX00528539		JAX00528540		JAX00109744		JAX00528545		JAX00109749		JAX00528551		JAX00220758		JAX00528553		JAX00528554		JAX00109752		JAX00528556		JAX00528558		JAX00109755		JAX00528562		JAX00109757		JAX00528566		JAX00528569		JAX00528571		JAX00109758		JAX00528575		JAX00528581		JAX00528585		JAX00528586		JAX00528587		JAX00109761		JAX00220763		JAX00528591		JAX00528592		JAX00528595		JAX00528596		JAX00109763		JAX00528601		JAX00528610		JAX00528611		JAX00528616		JAX00528621		JAX00109765		JAX00109767		JAX00528624		JAX00528625		JAX00109770		JAX00528630		JAX00109771		JAX00528637		JAX00528638		JAX00528639		JAX00528640		JAX00528642		JAX00528644		JAX00109774		JAX00528645		JAX00528646		JAX00528650		JAX00109776		JAX00109777		JAX00109778		JAX00109781		JAX00109782		JAX00528660		JAX00528662		JAX00528668		JAX00528670		JAX00189232		JAX00528673		JAX00528677		JAX00528679		JAX00528681		JAX00220771		JAX00109787		JAX00528689		JAX00528690		JAX00528691		JAX00528695		JAX00528707		JAX00220772		JAX00528715		JAX00528719		JAX00528720		JAX00528721		JAX00109797		JAX00528723		JAX00528725		JAX00528728		JAX00528749		JAX00528757		JAX00528758		JAX00109801		JAX00528761		JAX00528762		JAX00528763		JAX00528767		JAX00528773		JAX00109806		JAX00528775		JAX00528778		JAX00528781		JAX00528787		JAX00109812		JAX00528789		JAX00528790		JAX00528793		JAX00528795		JAX00528796		JAX00528802		JAX00528804		JAX00528805		JAX00109819		JAX00109820		JAX00528812		JAX00528815		JAX00528817		JAX00528818		JAX00528819		JAX00528821		JAX00528828		JAX00528834		JAX00528837		JAX00109828		JAX00109829		JAX00109831		JAX00528842		JAX00528844		JAX00528847		JAX00528852		JAX00528854		JAX00109840		JAX00109841		JAX00528859		JAX00528862		JAX00109845		JAX00528867		JAX00528869		JAX00528871		JAX00528872		JAX00109846		JAX00528874		JAX00109848		JAX00528879		JAX00109849		JAX00528882		JAX00528885		JAX00109851		JAX00109852		JAX00528894		JAX00528896		JAX00528897		JAX00189233		JAX00109855		JAX00109856		JAX00109861		JAX00528918		JAX00109863		JAX00528922		JAX00528924		JAX00528925		JAX00528928		JAX00528931		JAX00528932		JAX00528937		JAX00528941		JAX00528944		JAX00528947		JAX00528948		JAX00528949		JAX00528952		JAX00528953		JAX00109872		JAX00528955		JAX00528958		JAX00109874		JAX00220802		JAX00528970		JAX00528972		JAX00109879		JAX00528977		JAX00109880		JAX00528979		JAX00528980		JAX00528981		JAX00528986		JAX00528993		JAX00109885		JAX00220804		JAX00528996		JAX00528997		JAX00109887		JAX00528999		JAX00529000		JAX00529001		JAX00109888		JAX00220806		JAX00220807		JAX00529011		JAX00220808		JAX00109891		JAX00529017		JAX00529018		JAX00529019		JAX00529021		JAX00529022		JAX00529023		JAX00529024		JAX00529030		JAX00109897		JAX00529034		JAX00529038		JAX00529039		JAX00529043		JAX00109901		JAX00529046		JAX00529051		JAX00529053		JAX00220813		JAX00529055		JAX00529058		JAX00529059		JAX00109905		JAX00529065		JAX00529068		JAX00529077		JAX00529078		JAX00529084		JAX00109911		JAX00529086		JAX00529089		JAX00529092		JAX00529094		JAX00529096		JAX00529099		JAX00529106		JAX00109915		JAX00529108		JAX00529113		JAX00529114		JAX00109919		JAX00529117		JAX00109921		JAX00529123		JAX00529125		JAX00529128		JAX00220821		JAX00109926		JAX00529132		JAX00529139		JAX00529140		JAX00529141		JAX00529142		JAX00529143		JAX00109935		JAX00529145		JAX00529148		JAX00529153		JAX00529156		JAX00109940		JAX00529158		JAX00109941		JAX00529162		JAX00529164		JAX00109948		JAX00529178		JAX00109949		JAX00109950		JAX00109951		JAX00220828		JAX00529184		JAX00220829		JAX00529185		JAX00529186		JAX00529187		JAX00109958		JAX00109959		JAX00529192		JAX00109961		JAX00529197		JAX00529198		JAX00109964		JAX00529203		JAX00529205		JAX00529208		JAX00109966		JAX00109968		JAX00529209		JAX00529212		JAX00109970		JAX00529213		JAX00529215		JAX00109972		JAX00529223		JAX00109974		JAX00109976		JAX00109977		JAX00529238		JAX00109981		JAX00109985		JAX00109986		JAX00189236		JAX00109988		JAX00529251		JAX00529252		JAX00529258		JAX00529259		JAX00529262		JAX00529263		JAX00529264		JAX00109993		JAX00529267		JAX00529271		JAX00529274		JAX00529275		JAX00529278		JAX00529280		JAX00529282		JAX00110001		JAX00529287		JAX00529289		JAX00529291		JAX00529292		JAX00110009		JAX00529298		JAX00110015		JAX00110017		JAX00110019		JAX00529308		JAX00529313		JAX00110025		JAX00529319		JAX00529320		JAX00529321		JAX00110034		JAX00110035		JAX00529336		JAX00529339		JAX00529343		JAX00529346		JAX00529348		JAX00529351		JAX00529352		JAX00529354		JAX00529356		JAX00529360		JAX00529364		JAX00529366		JAX00529367		JAX00529370		JAX00110049		JAX00220847		JAX00529376		JAX00220848		JAX00529380		JAX00110053		JAX00529385		JAX00529388		JAX00529389		JAX00529392		JAX00529395		JAX00529401		JAX00529406		JAX00529409		JAX00529412		JAX00110065		JAX00529414		JAX00529415		JAX00529416		JAX00529417		JAX00110071		JAX00110072		JAX00529428		JAX00529429		JAX00529431		JAX00529437		JAX00529439		JAX00110079		JAX00529441		JAX00529442		JAX00529443		JAX00110080		JAX00110085		JAX00529448		JAX00529449		JAX00529453		JAX00529455		JAX00529457		JAX00529458		JAX00529459		JAX00529461		JAX00529462		JAX00529463		JAX00529465		JAX00529466		JAX00529470		JAX00110097		JAX00529479		JAX00529481		JAX00529484		JAX00529490		JAX00529494		JAX00529499		JAX00110109		JAX00529505		JAX00110110		JAX00529509		JAX00529512		JAX00529513		JAX00529516		JAX00110115		JAX00220863		JAX00529521		JAX00529522		JAX00529523		JAX00529526		JAX00529530		JAX00220865		JAX00529534		JAX00529535		JAX00529536		JAX00110125		JAX00529547		JAX00110130		JAX00529548		JAX00529552		JAX00529554		JAX00529557		JAX00529563		JAX00529566		JAX00110134		JAX00529569		JAX00110139		JAX00529576		JAX00529579		JAX00110140		JAX00529585		JAX00110141		JAX00529593		JAX00110145		JAX00529600		JAX00110148		JAX00529613		JAX00529617		JAX00529619		JAX00110153		JAX00529631		JAX00529633		JAX00110156		JAX00529637		JAX00529638		JAX00529639		JAX00529643		JAX00110159		JAX00110160		JAX00529649		JAX00529651		JAX00529655		JAX00529657		JAX00529659		JAX00110164		JAX00110165		JAX00529663		JAX00529664		JAX00529665		JAX00110167		JAX00529667		JAX00529669		JAX00529676		JAX00529677		JAX00529679		JAX00110171		JAX00110173		JAX00110174		JAX00529698		JAX00529702		JAX00529703		JAX00110180		JAX00529707		JAX00529708		JAX00529711		JAX00529712		JAX00529716		JAX00220877		JAX00220878		JAX00220879		JAX00529724		JAX00529729		JAX00529730		JAX00529732		JAX00529739		JAX00110186		JAX00529749		JAX00529754		JAX00529756		JAX00529757		JAX00529762		JAX00110191		JAX00529764		JAX00110192		JAX00110193		JAX00529765		JAX00529766		JAX00110199		JAX00110202		JAX00529781		JAX00529783		JAX00529784		JAX00529788		JAX00110207		JAX00220885		JAX00110211		JAX00110214		JAX00110216		JAX00529797		JAX00529798		JAX00110219		JAX00110221		JAX00529801		JAX00529806		JAX00529809		JAX00529813		JAX00529814		JAX00110230		JAX00529815		JAX00529816		JAX00529817		JAX00529820		JAX00110232		JAX00529825		JAX00220893		JAX00220894		JAX00110237		JAX00220895		JAX00110239		JAX00110240		JAX00529834		JAX00529838		JAX00529840		JAX00110248		JAX00529842		JAX00529844		JAX00110251		JAX00529846		JAX00529849		JAX00529854		JAX00529855		JAX00529856		JAX00529857		JAX00529860		JAX00529861		JAX00110261		JAX00110262		JAX00529863		JAX00529867		JAX00529870		JAX00529871		JAX00529873		JAX00529874		JAX00110264		JAX00529875		JAX00110268		JAX00529888		JAX00529891		JAX00529892		JAX00529900		JAX00529901		JAX00529906		JAX00529910		JAX00529916		JAX00110301		JAX00529924		JAX00529928		JAX00529931		JAX00110315		JAX00529944		JAX00529945		JAX00529958		JAX00110328		JAX00529971		JAX00529977		JAX00529983		JAX00529984		JAX00110358		JAX00530001		JAX00530003		JAX00530005		JAX00530006		JAX00110367		JAX00110369		JAX00530020		JAX00530021		JAX00530022		JAX00110371		JAX00530026		JAX00530037		JAX00530042		JAX00530043		JAX00530044		JAX00530045		JAX00530048		JAX00110387		JAX00530051		JAX00530053		JAX00110388		JAX00110389		JAX00530057		JAX00530060		JAX00110391		JAX00110392		JAX00530065		JAX00530070		JAX00530073		JAX00530074		JAX00530076		JAX00530078		JAX00110400		JAX00530084		JAX00530086		JAX00110405		JAX00530090		JAX00110409		JAX00530100		JAX00530107		JAX00530110		JAX00530111		JAX00530114		JAX00110416		JAX00220949		JAX00110417		JAX00110419		JAX00530124		JAX00110423		JAX00530130		JAX00530131		JAX00530132		JAX00530135		JAX00530137		JAX00110430		JAX00530146		JAX00530149		JAX00530153		JAX00530154		JAX00530155		JAX00110433		JAX00530159		JAX00530168		JAX00530170		JAX00530173		JAX00530175		JAX00110441		JAX00530180		JAX00530181		JAX00530182		JAX00110442		JAX00110443		JAX00530185		JAX00530187		JAX00530188		JAX00220958		JAX00220959		JAX00530189		JAX00110446		JAX00530191		JAX00530194		JAX00530195		JAX00110451		JAX00530196		JAX00530198		JAX00530202		JAX00530204		JAX00530205		JAX00530207		JAX00530210		JAX00530211		JAX00530212		JAX00220965		JAX00110460		JAX00530213		JAX00530217		JAX00110462		JAX00530225		JAX00530226		JAX00530228		JAX00530231		JAX00110468		JAX00110469		JAX00110470		JAX00530233		JAX00530235		JAX00530246		JAX00530249		JAX00530253		JAX00110482		JAX00530259		JAX00530283		JAX00110514		JAX00110515		JAX00530287		JAX00530288		JAX00530289		JAX00530305		JAX00110521		JAX00110522		JAX00110523		JAX00530307		JAX00530309		JAX00530310		JAX00530313		JAX00530314		JAX00530315		JAX00530317		JAX00110524		JAX00530318		JAX00110525		JAX00530321		JAX00220975		JAX00110528		JAX00110530		JAX00530331		JAX00110531		JAX00530332		JAX00110532		JAX00530334		JAX00530336		JAX00530338		JAX00110533		JAX00530343		JAX00530348		JAX00530349		JAX00530353		JAX00530354		JAX00530356		JAX00110541		JAX00530365		JAX00530392		JAX00530401		JAX00110556		JAX00530406		JAX00110558		JAX00530407		JAX00110559		JAX00110560		JAX00530411		JAX00530414		JAX00530415		JAX00530416		JAX00110562		JAX00530420		JAX00530428		JAX00530429		JAX00530431		JAX00110566		JAX00110567		JAX00110568		JAX00530444		JAX00110569		JAX00220987		JAX00530448		JAX00110573		JAX00530450		JAX00530451		JAX00530454		JAX00110574		JAX00530460		JAX00110578		JAX00530469		JAX00110582		JAX00530476		JAX00530477		JAX00530480		JAX00110585		JAX00530485		JAX00110587		JAX00530486		JAX00110589		JAX00530489		JAX00530490		JAX00110590		JAX00110591		JAX00110592		JAX00530497		JAX00110595		JAX00530502		JAX00530507		JAX00530513		JAX00530516		JAX00110601		JAX00530520		JAX00530521		JAX00530522		JAX00530525		JAX00530526		JAX00110604		JAX00530529		JAX00530531		JAX00530540		JAX00530542		JAX00530543		JAX00110609		JAX00530548		JAX00530549		JAX00530552		JAX00530554		JAX00530556		JAX00530558		JAX00530560		JAX00110614		JAX00530563		JAX00220995		JAX00530565		JAX00220997		JAX00530566		JAX00530569		JAX00530573		JAX00530574		JAX00110617		JAX00110619		JAX00110621		JAX00110622		JAX00530587		JAX00110623		JAX00110625		JAX00530597		JAX00110627		JAX00530609		JAX00110631		JAX00530611		JAX00530619		JAX00110634		JAX00530622		JAX00221005		JAX00530627		JAX00221007		JAX00110640		JAX00530630		JAX00530631		JAX00530633		JAX00110641		JAX00110642		JAX00530637		JAX00530639		JAX00110644		JAX00530645		JAX00110645		JAX00221008		JAX00530663		JAX00110651		JAX00530666		JAX00530667		JAX00530669		JAX00110652		JAX00530674		JAX00530676		JAX00530677		JAX00530678		JAX00530684		JAX00530698		JAX00530702		JAX00530705		JAX00530706		JAX00530713		JAX00110667		JAX00530722		JAX00221016		JAX00110679		JAX00110680		JAX00530732		JAX00530738		JAX00221020		JAX00530740		JAX00530741		JAX00110686		JAX00530743		JAX00110689		JAX00530745		JAX00110691		JAX00530746		JAX00110696		JAX00530758		JAX00110698		JAX00530760		JAX00110699		JAX00530764		JAX00110700		JAX00221021		JAX00110701		JAX00110702		JAX00530771		JAX00110704		JAX00110705		JAX00530777		JAX00530780		JAX00530782		JAX00110707		JAX00530796		JAX00530797		JAX00530798		JAX00530802		JAX00530811		JAX00110711		JAX00530818		JAX00530819		JAX00530821		JAX00530829		JAX00530835		JAX00221027		JAX00530840		JAX00530843		JAX00110719		JAX00530846		JAX00530850		JAX00530852		JAX00530853		JAX00530854		JAX00530856		JAX00221030		JAX00530857		JAX00110725		JAX00221032		JAX00530861		JAX00530864		JAX00110728		JAX00221033		JAX00530865		JAX00530866		JAX00530870		JAX00530872		JAX00110732		JAX00221034		JAX00530885		JAX00530894		JAX00530898		JAX00110743		JAX00530905		JAX00110748		JAX00530908		JAX00221040		JAX00221041		JAX00110752		JAX00110756		JAX00530918		JAX00110757		JAX00530922		JAX00530923		JAX00530930		JAX00530933		JAX00530941		JAX00530942		JAX00530943		JAX00530948		JAX00530954		JAX00530955		JAX00110765		JAX00110766		JAX00110767		JAX00530966		JAX00530969		JAX00110769		JAX00530971		JAX00530977		JAX00530980		JAX00530983		JAX00530984		JAX00530987		JAX00530990		JAX00530991		JAX00530999		JAX00531002		JAX00531007		JAX00110776		JAX00531016		JAX00531018		JAX00531020		JAX00531031		JAX00110783		JAX00531033		JAX00531037		JAX00531039		JAX00531040		JAX00531045		JAX00531049		JAX00531050		JAX00531051		JAX00531052		JAX00531053		JAX00531056		JAX00531063		JAX00531064		JAX00110786		JAX00531074		JAX00531076		JAX00110787		JAX00531078		JAX00531086		JAX00531088		JAX00531093		JAX00531096		JAX00531104		JAX00531106		JAX00531108		JAX00531111		JAX00531113		JAX00531117		JAX00531126		JAX00531128		JAX00531134		JAX00531137		JAX00110804		JAX00221057		JAX00531144		JAX00110807		JAX00531147		JAX00531148		JAX00531151		JAX00531153		JAX00531155		JAX00531157		JAX00531158		JAX00110809		JAX00531162		JAX00110811		JAX00531170		JAX00531171		JAX00531174		JAX00531176		JAX00531179		JAX00110814		JAX00531188		JAX00531195		JAX00531198		JAX00531199		JAX00531202		JAX00531205		JAX00531209		JAX00531210		JAX00531212		JAX00531220		JAX00531233		JAX00531237		JAX00531251		JAX00531261		JAX00110840		JAX00110841		JAX00531265		JAX00531266		JAX00531267		JAX00531272		JAX00531273		JAX00531276		JAX00531279		JAX00531289		JAX00531292		JAX00531293		JAX00531294		JAX00189253		JAX00531300		JAX00531302		JAX00110852		JAX00531310		JAX00531311		JAX00531313		JAX00531315		JAX00110855		JAX00531323		JAX00531324		JAX00531330		JAX00110859		JAX00110860		JAX00110861		JAX00531337		JAX00110863		JAX00221065		JAX00531341		JAX00110867		JAX00531348		JAX00110869		JAX00531353		JAX00110870		JAX00531360		JAX00531363		JAX00221070		JAX00531366		JAX00110871		JAX00110872		JAX00531369		JAX00110875		JAX00531377		JAX00531378		JAX00531379		JAX00531381		JAX00531382		JAX00531385		JAX00531388		JAX00531390		JAX00531393		JAX00531394		JAX00531395		JAX00531396		JAX00531399		JAX00531400		JAX00110882		JAX00531403		JAX00531407		JAX00531411		JAX00531415		JAX00531418		JAX00531419		JAX00221075		JAX00110884		JAX00110887		JAX00531426		JAX00531428		JAX00110891		JAX00531434		JAX00531435		JAX00531437		JAX00110892		JAX00110894		JAX00110895		JAX00531447		JAX00110896		JAX00110897		JAX00531450		JAX00531454		JAX00531456		JAX00110898		JAX00110900		JAX00531458		JAX00531460		JAX00531471		JAX00531472		JAX00531488		JAX00110904		JAX00531492		JAX00110906		JAX00531499		JAX00531500		JAX00221080		JAX00221081		JAX00531501		JAX00531505		JAX00531506		JAX00531508		JAX00110910		JAX00531509		JAX00110913		JAX00110914		JAX00110915		JAX00531516		JAX00531519		JAX00531527		JAX00531529		JAX00531532		JAX00531537		JAX00531540		JAX00531543		JAX00531546		JAX00531555		JAX00531560		JAX00531567		JAX00531569		JAX00221085		JAX00531575		JAX00531577		JAX00531581		JAX00110923		JAX00531590		JAX00531591		JAX00531593		JAX00531596		JAX00531597		JAX00531602		JAX00531603		JAX00110928		JAX00531608		JAX00531617		JAX00531625		JAX00531631		JAX00531633		JAX00531641		JAX00531646		JAX00531648		JAX00531653		JAX00531656		JAX00531663		JAX00531664		JAX00531668		JAX00531670		JAX00110942		JAX00110943		JAX00531678		JAX00531685		JAX00110945		JAX00531693		JAX00531696		JAX00110947		JAX00110953		JAX00110954		JAX00531709		JAX00531714		JAX00531721		JAX00531722		JAX00110957		JAX00531724		JAX00531727		JAX00531729		JAX00531730		JAX00531731		JAX00531734		JAX00531738		JAX00531745		JAX00110961		JAX00110962		JAX00531746		JAX00531749		JAX00531750		JAX00531751		JAX00531752		JAX00221095		JAX00531753		JAX00531756		JAX00531757		JAX00531759		JAX00110971		JAX00531767		JAX00531769		JAX00531770		JAX00531771		JAX00531772		JAX00531773		JAX00531781		JAX00110975		JAX00531790		JAX00110978		JAX00531794		JAX00110980		JAX00221101		JAX00531800		JAX00531805		JAX00110988		JAX00110990		JAX00531810		JAX00110991		JAX00531811		JAX00110992		JAX00531815		JAX00531825		JAX00531828		JAX00531829		JAX00531831		JAX00531836		JAX00531842		JAX00110994		JAX00531847		JAX00531848		JAX00531850		JAX00531851		JAX00531852		JAX00111001		JAX00531859		JAX00111005		JAX00531863		JAX00531864		JAX00531867		JAX00531871		JAX00111008		JAX00531872		JAX00531873		JAX00111009		JAX00531879		JAX00531881		JAX00531882		JAX00531883		JAX00531887		JAX00531889		JAX00531891		JAX00531892		JAX00111016		JAX00531896		JAX00531910		JAX00111023		JAX00531912		JAX00531917		JAX00531919		JAX00111024		JAX00111028		JAX00531926		JAX00531928		JAX00111029		JAX00531931		JAX00531933		JAX00531934		JAX00531935		JAX00531936		JAX00111030		JAX00531938		JAX00531942		JAX00531944		JAX00531945		JAX00531946		JAX00111035		JAX00531950		JAX00111036		JAX00221120		JAX00531951		JAX00531956		JAX00221122		JAX00531959		JAX00531965		JAX00111043		JAX00111044		JAX00531973		JAX00111045		JAX00111046		JAX00531991		JAX00531992		JAX00531994		JAX00531996		JAX00532001		JAX00532003		JAX00111050		JAX00532012		JAX00532014		JAX00532018		JAX00532021		JAX00532023		JAX00532026		JAX00532031		JAX00532036		JAX00532037		JAX00111059		JAX00532041		JAX00532049		JAX00532053		JAX00532058		JAX00532059		JAX00111063		JAX00532063		JAX00532066		JAX00111064		JAX00532068		JAX00111065		JAX00532074		JAX00532078		JAX00532082		JAX00532083		JAX00111068		JAX00532088		JAX00532092		JAX00532095		JAX00532097		JAX00532101		JAX00532107		JAX00532108		JAX00111075		JAX00532110		JAX00532121		JAX00532122		JAX00532127		JAX00532131		JAX00532139		JAX00111086		JAX00532149		JAX00532153		JAX00532154		JAX00111089		JAX00532156		JAX00532157		JAX00532161		JAX00532162		JAX00532165		JAX00111091		JAX00532169		JAX00532171		JAX00532172		JAX00532178		JAX00532180		JAX00532181		JAX00189257		JAX00532182		JAX00111093		JAX00111095		JAX00532185		JAX00532193		JAX00532195		JAX00532198		JAX00532199		JAX00532200		JAX00532202		JAX00532204		JAX00532205		JAX00532210		JAX00221139		JAX00111102		JAX00532216		JAX00532223		JAX00111105		JAX00111106		JAX00532249		JAX00532253		JAX00532254		JAX00532257		JAX00532258		JAX00532261		JAX00532264		JAX00532266		JAX00532268		JAX00532270		JAX00532282		JAX00532283		JAX00111112		JAX00532285		JAX00532288		JAX00532290		JAX00111115		JAX00532293		JAX00532295		JAX00532297		JAX00532298		JAX00532299		JAX00532302		JAX00532303		JAX00532304		JAX00532305		JAX00532307		JAX00532309		JAX00532310		JAX00532315		JAX00532319		JAX00111128		JAX00532322		JAX00111129		JAX00111131		JAX00532335		JAX00111135		JAX00532350		JAX00111136		JAX00111137		JAX00532352		JAX00532355		JAX00111140		JAX00532360		JAX00532363		JAX00532366		JAX00532367		JAX00111144		JAX00111145		JAX00532370		JAX00532372		JAX00111149		JAX00111150		JAX00111152		JAX00111155		JAX00532380		JAX00532382		JAX00111158		JAX00111159		JAX00532389		JAX00111163		JAX00111164		JAX00221149		JAX00532395		JAX00532400		JAX00111171		JAX00532409		JAX00532412		JAX00532414		JAX00111175		JAX00532417		JAX00111176		JAX00111178		JAX00532431		JAX00532432		JAX00111185		JAX00532434		JAX00532436		JAX00532437		JAX00111187		JAX00532444		JAX00532449		JAX00532455		JAX00532456		JAX00532462		JAX00111194		JAX00111195		JAX00111197		JAX00532468		JAX00532473		JAX00532474		JAX00111203		JAX00532489		JAX00532490		JAX00532494		JAX00532504		JAX00532505		JAX00532507		JAX00532510		JAX00532511		JAX00532514		JAX00532516		JAX00532519		JAX00532521		JAX00532523		JAX00532529		JAX00532531		JAX00532534		JAX00532537		JAX00532540		JAX00532541		JAX00111216		JAX00532548		JAX00532549		JAX00532553		JAX00532554		JAX00532555		JAX00532556		JAX00532566		JAX00111224		JAX00532574		JAX00111225		JAX00532581		JAX00111226		JAX00532585		JAX00111233		JAX00111235		JAX00532592		JAX00111238		JAX00111240		JAX00532598		JAX00532600		JAX00532601		JAX00111246		JAX00111247		JAX00111248		JAX00111250		JAX00111252		JAX00532608		JAX00532610		JAX00532611		JAX00532613		JAX00532616		JAX00532622		JAX00111256		JAX00532625		JAX00532629		JAX00532630		JAX00532631		JAX00532632		JAX00532635		JAX00532641		JAX00532645		JAX00532646		JAX00532653		JAX00111263		JAX00532660		JAX00532661		JAX00532663		JAX00532664		JAX00111266		JAX00111267		JAX00111269		JAX00111270		JAX00111272		JAX00532670		JAX00532672		JAX00532674		JAX00532677		JAX00111278		JAX00111279		JAX00111280		JAX00221171		JAX00532686		JAX00532691		JAX00532695		JAX00111285		JAX00221174		JAX00532708		JAX00111289		JAX00532715		JAX00532717		JAX00532719		JAX00532721		JAX00532725		JAX00111296		JAX00532730		JAX00111298		JAX00532744		JAX00532745		JAX00111304		JAX00532750		JAX00532752		JAX00221176		JAX00532753		JAX00532756		JAX00532758		JAX00532760		JAX00532761		JAX00532763		JAX00532768		JAX00532770		JAX00532771		JAX00532772		JAX00532773		JAX00111315		JAX00532784		JAX00111318		JAX00532788		JAX00532789		JAX00532794		JAX00532798		JAX00532799		JAX00532807		JAX00532813		JAX00532818		JAX00532820		JAX00532821		JAX00532822		JAX00532826		JAX00532827		JAX00532831		JAX00532832		JAX00532834		JAX00111327		JAX00532841		JAX00532846		JAX00532847		JAX00532851		JAX00532853		JAX00111335		JAX00532856		JAX00532865		JAX00111340		JAX00111341		JAX00111342		JAX00532877		JAX00111343		JAX00532881		JAX00532882		JAX00532883		JAX00532885		JAX00532888		JAX00532891		JAX00532898		JAX00532902		JAX00532903		JAX00532908		JAX00221187		JAX00532917		JAX00111349		JAX00532921		JAX00532927		JAX00532933		JAX00532934		JAX00532938		JAX00532943		JAX00532947		JAX00532948		JAX00111355		JAX00532959		JAX00532965		JAX00532966		JAX00532967		JAX00111357		JAX00532982		JAX00532984		JAX00111362		JAX00532990		JAX00532994		JAX00532995		JAX00111365		JAX00532996		JAX00532998		JAX00532999		JAX00533002		JAX00533008		JAX00533010		JAX00221192		JAX00533016		JAX00221193		JAX00533024		JAX00533028		JAX00533031		JAX00533032		JAX00111372		JAX00533048		JAX00533054		JAX00533056		JAX00533057		JAX00533058		JAX00533060		JAX00533062		JAX00533064		JAX00533067		JAX00533073		JAX00533074		JAX00533076		JAX00533078		JAX00533085		JAX00533089		JAX00533092		JAX00533093		JAX00533094		JAX00533097		JAX00533098		JAX00111383		JAX00533100		JAX00111384		JAX00533108		JAX00533110		JAX00533111		JAX00111392		JAX00533113		JAX00533114		JAX00533117		JAX00111394		JAX00533120		JAX00533121		JAX00533125		JAX00533126		JAX00533135		JAX00533144		JAX00533150		JAX00533151		JAX00533156		JAX00111419		JAX00111421		JAX00111424		JAX00111425		JAX00533169		JAX00533170		JAX00533171		JAX00533172		JAX00221204		JAX00111427		JAX00533178		JAX00111433		JAX00221210		JAX00221211		JAX00533181		JAX00533182		JAX00533183		JAX00533191		JAX00533195		JAX00533196		JAX00111440		JAX00533198		JAX00111445		JAX00533208		JAX00111449		JAX00111450		JAX00533212		JAX00533217		JAX00221215		JAX00533220		JAX00111454		JAX00533229		JAX00111459		JAX00533233		JAX00533240		JAX00111460		JAX00533242		JAX00533244		JAX00533247		JAX00533254		JAX00533258		JAX00533259		JAX00533260		JAX00111466		JAX00111467		JAX00533267		JAX00533271		JAX00221222		JAX00533275		JAX00533282		JAX00533283		JAX00111469		JAX00533289		JAX00533290		JAX00533295		JAX00111472		JAX00533299		JAX00533300		JAX00111474		JAX00221223		JAX00533306		JAX00221224		JAX00533308		JAX00533309		JAX00111478		JAX00111479		JAX00111481		JAX00533320		JAX00533321		JAX00111482		JAX00533333		JAX00533334		JAX00533336		JAX00533342		JAX00111487		JAX00533344		JAX00533345		JAX00533350		JAX00111492		JAX00533360		JAX00533361		JAX00111494		JAX00111495		JAX00533363		JAX00533365		JAX00533375		JAX00533379		JAX00111500		JAX00111501		JAX00533388		JAX00533389		JAX00111503		JAX00533391		JAX00533398		JAX00533400		JAX00111506		JAX00111508		JAX00111509		JAX00533407		JAX00111514		JAX00533421		JAX00533423		JAX00533425		JAX00533436		JAX00533439		JAX00111521		JAX00533441		JAX00111522		JAX00533442		JAX00533444		JAX00533445		JAX00533447		JAX00533449		JAX00111523		JAX00111524		JAX00533457		JAX00533470		JAX00533471		JAX00111534		JAX00533488		JAX00533493		JAX00111539		JAX00533495		JAX00111542		JAX00111543		JAX00533503		JAX00111544		JAX00111546		JAX00533512		JAX00533513		JAX00533516		JAX00111547		JAX00111550		JAX00533522		JAX00533524		JAX00533526		JAX00533529		JAX00111555		JAX00533531		JAX00533536		JAX00533547		JAX00533555		JAX00221239		JAX00533561		JAX00533569		JAX00533571		JAX00533572		JAX00533574		JAX00533575		JAX00533576		JAX00533577		JAX00111572		JAX00111574		JAX00533584		JAX00221245		JAX00533589		JAX00111582		JAX00111584		JAX00533603		JAX00221247		JAX00533610		JAX00111586		JAX00533614		JAX00533619		JAX00111591		JAX00533622		JAX00533623		JAX00533625		JAX00533630		JAX00111592		JAX00533635		JAX00533636		JAX00533642		JAX00533645		JAX00111598		JAX00221250		JAX00533649		JAX00111602		JAX00111603		JAX00533656		JAX00533657		JAX00533658		JAX00533660		JAX00533663		JAX00533666		JAX00189265		JAX00189266		JAX00533673		JAX00533674		JAX00533682		JAX00111610		JAX00111612		JAX00533683		JAX00533685		JAX00533689		JAX00533694		JAX00533700		JAX00533701		JAX00111619		JAX00111620		JAX00533703		JAX00533705		JAX00533710		JAX00533716		JAX00533724		JAX00533726		JAX00533727		JAX00533728		JAX00533730		JAX00111631		JAX00111632		JAX00111635		JAX00111636		JAX00533746		JAX00533747		JAX00533751		JAX00533752		JAX00111639		JAX00533753		JAX00533756		JAX00533758		JAX00533760		JAX00111641		JAX00111642		JAX00533762		JAX00533763		JAX00533764		JAX00533778		JAX00533780		JAX00533783		JAX00533785		JAX00221262		JAX00111650		JAX00533792		JAX00533793		JAX00533796		JAX00533797		JAX00533801		JAX00533803		JAX00221264		JAX00533805		JAX00533809		JAX00533813		JAX00533819		JAX00533821		JAX00111663		JAX00533828		JAX00533830		JAX00533831		JAX00111665		JAX00533833		JAX00533835		JAX00533837		JAX00111668		JAX00533839		JAX00111669		JAX00533844		JAX00533845		JAX00533847		JAX00111672		JAX00533851		JAX00533859		JAX00533861		JAX00533864		JAX00111678		JAX00221273		JAX00533872		JAX00533873		JAX00533878		JAX00533883		JAX00533889		JAX00533890		JAX00533900		JAX00111688		JAX00533903		JAX00111692		JAX00533913		JAX00533914		JAX00111694		JAX00533922		JAX00533928		JAX00533929		JAX00111704		JAX00533931		JAX00111707		JAX00111708		JAX00111709		JAX00533939		JAX00533940		JAX00533942		JAX00111712		JAX00111713		JAX00111714		JAX00221287		JAX00111716		JAX00533951		JAX00111718		JAX00533953		JAX00111720		JAX00533959		JAX00533964		JAX00533965		JAX00533967		JAX00221292		JAX00111726		JAX00533972		JAX00533978		JAX00533981		JAX00533986		JAX00533987		JAX00533988		JAX00533989		JAX00533991		JAX00533992		JAX00111738		JAX00111739		JAX00533995		JAX00533996		JAX00533997		JAX00111746		JAX00534004		JAX00534011		JAX00111749		JAX00534023		JAX00534024		JAX00534028		JAX00534037		JAX00111762		JAX00534039		JAX00534044		JAX00534045		JAX00534048		JAX00111765		JAX00111770		JAX00534053		JAX00111771		JAX00534055		JAX00111774		JAX00534060		JAX00534062		JAX00534063		JAX00111775		JAX00111777		JAX00111779		JAX00534072		JAX00534074		JAX00111782		JAX00534083		JAX00534086		JAX00111788		JAX00111790		JAX00534096		JAX00534099		JAX00534106		JAX00111798		JAX00534109		JAX00534113		JAX00111800		JAX00534118		JAX00111802		JAX00111804		JAX00534127		JAX00534130		JAX00111808		JAX00534144		JAX00534146		JAX00534147		JAX00111813		JAX00111814		JAX00111815		JAX00111819		JAX00534155		JAX00534158		JAX00111827		JAX00534168		JAX00111828		JAX00111829		JAX00111830		JAX00534171		JAX00111832		JAX00534178		JAX00111834		JAX00111835		JAX00534186		JAX00111838		JAX00534189		JAX00111841		JAX00534192		JAX00534193		JAX00534195		JAX00534200		JAX00111845		JAX00111846		JAX00534206		JAX00111849		JAX00111850		JAX00111853		JAX00534211		JAX00534213		JAX00534215		JAX00111857		JAX00111860		JAX00111863		JAX00534223		JAX00111866		JAX00534230		JAX00111871		JAX00111872		JAX00534241		JAX00111874		JAX00111875		JAX00534252		JAX00111881		JAX00534264		JAX00534267		JAX00534272		JAX00111884		JAX00534276		JAX00111885		JAX00534277		JAX00111886		JAX00534280		JAX00111892		JAX00111895		JAX00111896		JAX00534289		JAX00534290		JAX00534300		JAX00534306		JAX00534307		JAX00534309		JAX00534310		JAX00111906		JAX00111908		JAX00111909		JAX00534317		JAX00111911		JAX00534319		JAX00534321		JAX00534324		JAX00534330		JAX00534346		JAX00534351		JAX00534352		JAX00534354		JAX00534355		JAX00534357		JAX00111938		JAX00534361		JAX00534362		JAX00111944		JAX00534370		JAX00534371		JAX00534381		JAX00534382		JAX00111950		JAX00111952		JAX00534389		JAX00534391		JAX00534395		JAX00111954		JAX00534396		JAX00111957		JAX00534403		JAX00534405		JAX00534406		JAX00534407		JAX00111959		JAX00534408		JAX00111960		JAX00534413		JAX00534415		JAX00534419		JAX00111961		JAX00534420		JAX00534431		JAX00111964		JAX00189270		JAX00111968		JAX00534436		JAX00534438		JAX00534443		JAX00534448		JAX00534453		JAX00534455		JAX00111976		JAX00534462		JAX00534463		JAX00111977		JAX00111981		JAX00534467		JAX00111983		JAX00534470		JAX00111986		JAX00111987		JAX00111992		JAX00534480		JAX00534481		JAX00534483		JAX00111997		JAX00534489		JAX00534492		JAX00534496		JAX00112001		JAX00112002		JAX00112004		JAX00112006		JAX00534500		JAX00534501		JAX00112008		JAX00112012		JAX00534509		JAX00112014		JAX00534520		JAX00534522		JAX00534526		JAX00534528		JAX00112025		JAX00112026		JAX00534543		JAX00112028		JAX00534544		JAX00112029		JAX00112030		JAX00112032		JAX00534546		JAX00112033		JAX00112034		JAX00534547		JAX00112035		JAX00534554		JAX00534560		JAX00534561		JAX00534562		JAX00534568		JAX00112039		JAX00534576		JAX00534577		JAX00112042		JAX00534586		JAX00534587		JAX00534590		JAX00534599		JAX00534602		JAX00534604		JAX00534605		JAX00112050		JAX00534611		JAX00112055		JAX00534615		JAX00534617		JAX00534620		JAX00534623		JAX00112061		JAX00534635		JAX00534640		JAX00534641		JAX00112069		JAX00534645		JAX00534648		JAX00112075		JAX00534654		JAX00112077		JAX00534662		JAX00112078		JAX00534669		JAX00534673		JAX00534683		JAX00112079		JAX00534689		JAX00112082		JAX00534698		JAX00534706		JAX00112083		JAX00112084		JAX00534710		JAX00534713		JAX00112086		JAX00534715		JAX00534716		JAX00112087		JAX00534717		JAX00534719		JAX00534724		JAX00112089		JAX00534725		JAX00534727		JAX00534728		JAX00534735		JAX00112093		JAX00534740		JAX00534741		JAX00534747		JAX00112095		JAX00534754		JAX00112098		JAX00534757		JAX00534762		JAX00534767		JAX00112103		JAX00534772		JAX00534773		JAX00534776		JAX00534777		JAX00534778		JAX00534779		JAX00534780		JAX00534781		JAX00112106		JAX00112107		JAX00534788		JAX00534789		JAX00534791		JAX00534792		JAX00534794		JAX00221377		JAX00112113		JAX00112115		JAX00534807		JAX00534808		JAX00112117		JAX00112118		JAX00112119		JAX00112123		JAX00534818		JAX00534823		JAX00534824		JAX00534827		JAX00112127		JAX00534832		JAX00534834		JAX00534844		JAX00112132		JAX00534846		JAX00534852		JAX00534854		JAX00534857		JAX00534858		JAX00534860		JAX00534864		JAX00534865		JAX00534868		JAX00221387		JAX00534870		JAX00112148		JAX00534875		JAX00534876		JAX00534883		JAX00534884		JAX00534890		JAX00534891		JAX00534892		JAX00534899		JAX00534900		JAX00534901		JAX00534905		JAX00112155		JAX00534911		JAX00534913		JAX00534917		JAX00534921		JAX00534922		JAX00112162		JAX00112164		JAX00221395		JAX00534928		JAX00112166		JAX00534931		JAX00534932		JAX00112167		JAX00534936		JAX00534943		JAX00534945		JAX00534950		JAX00534951		JAX00534955		JAX00534956		JAX00534958		JAX00534959		JAX00534961		JAX00534964		JAX00112175		JAX00534971		JAX00534972		JAX00534974		JAX00534979		JAX00112176		JAX00112178		JAX00534980		JAX00534981		JAX00534986		JAX00534988		JAX00534989		JAX00534990		JAX00112179		JAX00534996		JAX00112182		JAX00112183		JAX00535006		JAX00535007		JAX00535008		JAX00535010		JAX00535011		JAX00535021		JAX00535024		JAX00535029		JAX00535030		JAX00535037		JAX00535047		JAX00535048		JAX00535051		JAX00535054		JAX00112192		JAX00535057		JAX00535061		JAX00535063		JAX00535071		JAX00535074		JAX00535076		JAX00112196		JAX00535078		JAX00221402		JAX00221403		JAX00535080		JAX00535082		JAX00535085		JAX00535086		JAX00535091		JAX00535093		JAX00535094		JAX00535099		JAX00535100		JAX00535102		JAX00535104		JAX00535108		JAX00535109		JAX00535115		JAX00112208		JAX00112209		JAX00221405		JAX00221406		JAX00112211		JAX00221407		JAX00535123		JAX00535125		JAX00535126		JAX00535127		JAX00535128		JAX00535130		JAX00535131		JAX00535132		JAX00535133		JAX00535136		JAX00535143		JAX00535149		JAX00112222		JAX00189279		JAX00535158		JAX00535160		JAX00112225		JAX00112226		JAX00535166		JAX00112227		JAX00221415		JAX00112232		JAX00112237		JAX00535180		JAX00535181		JAX00112238		JAX00535189		JAX00221417		JAX00221420		JAX00535193		JAX00535195		JAX00112246		JAX00112248		JAX00112249		JAX00535197		JAX00112250		JAX00535198		JAX00535203		JAX00535208		JAX00535211		JAX00535213		JAX00535217		JAX00535219		JAX00535220		JAX00112259		JAX00535225		JAX00535227		JAX00112260		JAX00535230		JAX00221427		JAX00535233		JAX00535242		JAX00535246		JAX00535248		JAX00535249		JAX00535252		JAX00221428		JAX00112268		JAX00112269		JAX00112270		JAX00112271		JAX00535262		JAX00535264		JAX00535272		JAX00535274		JAX00112277		JAX00535276		JAX00535282		JAX00535285		JAX00535288		JAX00535292		JAX00535294		JAX00112281		JAX00112282		JAX00112284		JAX00112285		JAX00535296		JAX00535301		JAX00535304		JAX00112287		JAX00112290		JAX00535309		JAX00535313		JAX00535315		JAX00535316		JAX00535318		JAX00112294		JAX00535320		JAX00112297		JAX00535326		JAX00535328		JAX00535331		JAX00535333		JAX00112299		JAX00535336		JAX00112301		JAX00535337		JAX00112302		JAX00535340		JAX00535341		JAX00535343		JAX00535347		JAX00535349		JAX00112305		JAX00535355		JAX00535356		JAX00535368		JAX00112319		JAX00535374		JAX00535379		JAX00112324		JAX00112325		JAX00535382		JAX00535386		JAX00112327		JAX00221451		JAX00112330		JAX00112333		JAX00112334		JAX00535392		JAX00535398		JAX00112339		JAX00535402		JAX00535404		JAX00112341		JAX00535415		JAX00112348		JAX00535417		JAX00535420		JAX00535424		JAX00535431		JAX00112352		JAX00535433		JAX00535438		JAX00535439		JAX00535441		JAX00535443		JAX00112358		JAX00221459		JAX00535448		JAX00221461		JAX00535451		JAX00535455		JAX00112362		JAX00112364		JAX00112366		JAX00112367		JAX00535458		JAX00535459		JAX00221464		JAX00112372		JAX00112373		JAX00535469		JAX00535472		JAX00535474		JAX00535475		JAX00535476		JAX00112378		JAX00112379		JAX00535479		JAX00535482		JAX00535483		JAX00535484		JAX00535492		JAX00535493		JAX00535494		JAX00112386		JAX00112388		JAX00112389		JAX00535504		JAX00535505		JAX00112392		JAX00535507		JAX00535508		JAX00535509		JAX00112395		JAX00112396		JAX00535514		JAX00112398		JAX00112399		JAX00535525		JAX00535530		JAX00535532		JAX00535533		JAX00535535		JAX00112404		JAX00535540		JAX00535542		JAX00535543		JAX00535545		JAX00535548		JAX00535549		JAX00535552		JAX00112411		JAX00535561		JAX00535562		JAX00112415		JAX00535571		JAX00112417		JAX00535577		JAX00535578		JAX00112419		JAX00535584		JAX00535589		JAX00535594		JAX00112422		JAX00535595		JAX00535596		JAX00535598		JAX00535600		JAX00535604		JAX00535609		JAX00535611		JAX00535615		JAX00221484		JAX00112431		JAX00535627		JAX00112432		JAX00535632		JAX00112435		JAX00535636		JAX00535639		JAX00535641		JAX00112439		JAX00535642		JAX00221486		JAX00535645		JAX00535647		JAX00112441		JAX00112442		JAX00535649		JAX00112448		JAX00112451		JAX00535658		JAX00535663		JAX00535665		JAX00535667		JAX00112454		JAX00535670		JAX00535673		JAX00535675		JAX00112458		JAX00112461		JAX00535685		JAX00535686		JAX00535698		JAX00112467		JAX00535700		JAX00535701		JAX00112469		JAX00535704		JAX00535711		JAX00112471		JAX00535713		JAX00535715		JAX00535716		JAX00112474		JAX00535718		JAX00535719		JAX00535721		JAX00535722		JAX00112475		JAX00535727		JAX00535729		JAX00535732		JAX00535736		JAX00535737		JAX00112479		JAX00112481		JAX00535744		JAX00535745		JAX00535747		JAX00112483		JAX00535748		JAX00112487		JAX00112488		JAX00221496		JAX00112489		JAX00535762		JAX00535768		JAX00535771		JAX00535772		JAX00535773		JAX00535774		JAX00112494		JAX00112495		JAX00535778		JAX00535779		JAX00112499		JAX00535784		JAX00535786		JAX00535789		JAX00112502		JAX00112503		JAX00112505		JAX00535799		JAX00535805		JAX00535809		JAX00112511		JAX00535816		JAX00535825		JAX00535826		JAX00535834		JAX00535840		JAX00535841		JAX00535842		JAX00112521		JAX00535843		JAX00535848		JAX00535856		JAX00535860		JAX00112523		JAX00535862		JAX00535864		JAX00535869		JAX00535870		JAX00535871		JAX00535873		JAX00535875		JAX00535878		JAX00535879		JAX00535885		JAX00535886		JAX00535895		JAX00535898		JAX00535900		JAX00535901		JAX00535911		JAX00112536		JAX00112541		JAX00535914		JAX00535915		JAX00535916		JAX00535918		JAX00535923		JAX00535924		JAX00535926		JAX00535927		JAX00535929		JAX00535930		JAX00535931		JAX00535932		JAX00535934		JAX00112554		JAX00535938		JAX00535939		JAX00112555		JAX00535940		JAX00535941		JAX00535944		JAX00535945		JAX00535948		JAX00112557		JAX00112558		JAX00112559		JAX00535960		JAX00112560		JAX00535964		JAX00112563		JAX00112566		JAX00112568		JAX00535979		JAX00535980		JAX00535986		JAX00535991		JAX00112573		JAX00112574		JAX00112575		JAX00536011		JAX00112586		JAX00112589		JAX00112590		JAX00112592		JAX00536038		JAX00536042		JAX00536045		JAX00112595		JAX00536050		JAX00536060		JAX00536068		JAX00112596		JAX00112598		JAX00536072		JAX00536076		JAX00536078		JAX00536079		JAX00112600		JAX00112601		JAX00536082		JAX00536083		JAX00536084		JAX00536087		JAX00112602		JAX00536102		JAX00536103		JAX00536105		JAX00536107		JAX00536115		JAX00536119		JAX00536121		JAX00536123		JAX00536124		JAX00112610		JAX00536127		JAX00536134		JAX00536135		JAX00221524		JAX00536136		JAX00536137		JAX00536138		JAX00536139		JAX00536141		JAX00536142		JAX00536154		JAX00536160		JAX00536162		JAX00112622		JAX00112623		JAX00536168		JAX00536170		JAX00112625		JAX00536172		JAX00536174		JAX00536178		JAX00112627		JAX00536182		JAX00536185		JAX00536187		JAX00112631		JAX00536192		JAX00536194		JAX00536198		JAX00536202		JAX00536204		JAX00536205		JAX00536213		JAX00536215		JAX00536225		JAX00112637		JAX00536233		JAX00536234		JAX00112638		JAX00112640		JAX00536241		JAX00536242		JAX00536244		JAX00536247		JAX00536252		JAX00536254		JAX00536267		JAX00536270		JAX00536277		JAX00536280		JAX00112644		JAX00536284		JAX00536285		JAX00536287		JAX00536288		JAX00536293		JAX00536296		JAX00536297		JAX00536298		JAX00112648		JAX00112649		JAX00112650		JAX00536304		JAX00536305		JAX00536310		JAX00536311		JAX00536312		JAX00536313		JAX00112657		JAX00221535		JAX00112658		JAX00536322		JAX00536323		JAX00112659		JAX00112660		JAX00536327		JAX00536339		JAX00536340		JAX00112662		JAX00536349		JAX00536367		JAX00536369		JAX00536370		JAX00536372		JAX00536378		JAX00536380		JAX00536383		JAX00112674		JAX00536389		JAX00536390		JAX00536391		JAX00536392		JAX00536393		JAX00112676		JAX00536395		JAX00536398		JAX00536404		JAX00536405		JAX00536406		JAX00536408		JAX00536410		JAX00112677		JAX00112680		JAX00536418		JAX00536419		JAX00112685		JAX00536424		JAX00536425		JAX00536426		JAX00536428		JAX00536429		JAX00536431		JAX00112688		JAX00536435		JAX00536437		JAX00536442		JAX00536443		JAX00536446		JAX00112695		JAX00112697		JAX00536464		JAX00536469		JAX00112701		JAX00536479		JAX00536480		JAX00112703		JAX00536485		JAX00536486		JAX00536496		JAX00112709		JAX00536498		JAX00221548		JAX00536504		JAX00536505		JAX00536510		JAX00536511		JAX00536516		JAX00536517		JAX00112719		JAX00112720		JAX00112722		JAX00536525		JAX00536526		JAX00536537		JAX00112725		JAX00536543		JAX00536544		JAX00112726		JAX00536546		JAX00112729		JAX00221552		JAX00112733		JAX00112734		JAX00536553		JAX00536554		JAX00536557		JAX00536559		JAX00112737		JAX00536563		JAX00536565		JAX00536566		JAX00536567		JAX00536577		JAX00112749		JAX00112751		JAX00536584		JAX00536585		JAX00536588		JAX00536589		JAX00536590		JAX00112757		JAX00536603		JAX00112759		JAX00536605		JAX00536606		JAX00536608		JAX00536611		JAX00536612		JAX00112763		JAX00112764		JAX00536616		JAX00536617		JAX00112766		JAX00536618		JAX00112767		JAX00112768		JAX00536626		JAX00536628		JAX00112774		JAX00536630		JAX00112776		JAX00536637		JAX00112783		JAX00536644		JAX00112785		JAX00536646		JAX00112786		JAX00536650		JAX00536652		JAX00536655		JAX00536656		JAX00112789		JAX00112790		JAX00112791		JAX00536658		JAX00536660		JAX00536661		JAX00112793		JAX00112795		JAX00536672		JAX00536674		JAX00536675		JAX00536678		JAX00536679		JAX00112804		JAX00536681		JAX00536682		JAX00112806		JAX00112813		JAX00536693		JAX00536695		JAX00536697		JAX00536698		JAX00536701		JAX00112819		JAX00536702		JAX00112823		JAX00536703		JAX00536707		JAX00536711		JAX00536712		JAX00112830		JAX00536715		JAX00112831		JAX00112833		JAX00536722		JAX00536724		JAX00536727		JAX00536729		JAX00536731		JAX00536732		JAX00536733		JAX00536738		JAX00536740		JAX00536741		JAX00536745		JAX00536746		JAX00536748		JAX00112846		JAX00112849		JAX00536753		JAX00536758		JAX00536760		JAX00112856		JAX00536766		JAX00112858		JAX00536769		JAX00112859		JAX00112860		JAX00112861		JAX00112865		JAX00536781		JAX00112868		JAX00536786		JAX00536797		JAX00536802		JAX00112871		JAX00536812		JAX00112874		JAX00536821		JAX00536825		JAX00112881		JAX00536838		JAX00536839		JAX00536842		JAX00112883		JAX00536844		JAX00536846		JAX00112885		JAX00536856		JAX00536859		JAX00536860		JAX00536863		JAX00536864		JAX00112887		JAX00536867		JAX00536869		JAX00536872		JAX00536877		JAX00112890		JAX00112892		JAX00536879		JAX00536884		JAX00536887		JAX00536888		JAX00536892		JAX00536894		JAX00536895		JAX00112897		JAX00112900		JAX00112902		JAX00112904		JAX00536915		JAX00112905		JAX00536919		JAX00536922		JAX00536927		JAX00536931		JAX00536933		JAX00112909		JAX00112912		JAX00536944		JAX00536951		JAX00536952		JAX00536959		JAX00112919		JAX00536961		JAX00536962		JAX00112920		JAX00536965		JAX00536967		JAX00112923		JAX00536968		JAX00536969		JAX00536970		JAX00536971		JAX00536973		JAX00536974		JAX00536976		JAX00536977		JAX00536984		JAX00536985		JAX00112929		JAX00112930		JAX00112931		JAX00536991		JAX00536993		JAX00112933		JAX00221577		JAX00112935		JAX00537005		JAX00537007		JAX00537010		JAX00537011		JAX00537013		JAX00537017		JAX00112944		JAX00112945		JAX00112946		JAX00112947		JAX00537020		JAX00112952		JAX00537026		JAX00537027		JAX00537028		JAX00112953		JAX00112954		JAX00112955		JAX00537034		JAX00112956		JAX00537038		JAX00112957		JAX00112958		JAX00537039		JAX00537042		JAX00537049		JAX00112959		JAX00537054		JAX00537057		JAX00537058		JAX00112961		JAX00537062		JAX00537064		JAX00112963		JAX00112965		JAX00112966		JAX00537069		JAX00112969		JAX00537084		JAX00537086		JAX00112973		JAX00537090		JAX00112975		JAX00537095		JAX00537096		JAX00537097		JAX00537108		JAX00112984		JAX00112985		JAX00112988		JAX00537118		JAX00537125		JAX00537126		JAX00537127		JAX00537128		JAX00112990		JAX00112991		JAX00537131		JAX00537133		JAX00537135		JAX00537140		JAX00537142		JAX00537145		JAX00537151		JAX00537153		JAX00537154		JAX00537155		JAX00537159		JAX00112999		JAX00113000		JAX00113003		JAX00537160		JAX00113005		JAX00113006		JAX00113007		JAX00537168		JAX00537172		JAX00537173		JAX00113009		JAX00113010		JAX00113011		JAX00537178		JAX00537182		JAX00537183		JAX00113014		JAX00537186		JAX00537190		JAX00537191		JAX00537195		JAX00537203		JAX00537204		JAX00537205		JAX00537207		JAX00537209		JAX00537210		JAX00537212		JAX00113024		JAX00537213		JAX00537214		JAX00537215		JAX00537216		JAX00537217		JAX00537219		JAX00537220		JAX00113026		JAX00537225		JAX00537226		JAX00113029		JAX00537237		JAX00537239		JAX00537242		JAX00113031		JAX00113032		JAX00221588		JAX00113034		JAX00537247		JAX00537250		JAX00537251		JAX00113038		JAX00537254		JAX00537258		JAX00113041		JAX00537259		JAX00113042		JAX00537260		JAX00113043		JAX00537263		JAX00113045		JAX00537265		JAX00537270		JAX00537271		JAX00113048		JAX00113050		JAX00221595		JAX00537276		JAX00537277		JAX00537286		JAX00537288		JAX00113051		JAX00537289		JAX00537291		JAX00113054		JAX00537292		JAX00537293		JAX00537295		JAX00537299		JAX00113056		JAX00221598		JAX00113057		JAX00537301		JAX00537303		JAX00537308		JAX00537309		JAX00113064		JAX00113065		JAX00113066		JAX00113069		JAX00537317		JAX00537320		JAX00113072		JAX00537333		JAX00537334		JAX00537335		JAX00537336		JAX00537341		JAX00537349		JAX00537351		JAX00113088		JAX00537355		JAX00537358		JAX00537359		JAX00537362		JAX00113093		JAX00537371		JAX00537372		JAX00113094		JAX00113095		JAX00537378		JAX00113099		JAX00537383		JAX00113101		JAX00113102		JAX00113104		JAX00537400		JAX00537401		JAX00537402		JAX00221610		JAX00537408		JAX00537414		JAX00113108		JAX00221612		JAX00113111		JAX00113112		JAX00113113		JAX00537424		JAX00537430		JAX00113115		JAX00113117		JAX00537435		JAX00537436		JAX00221615		JAX00113121		JAX00113122		JAX00189297		JAX00537446		JAX00113126		JAX00537449		JAX00537452		JAX00537456		JAX00537461		JAX00537462		JAX00113128		JAX00113129		JAX00113130		JAX00113133		JAX00537470		JAX00537471		JAX00537474		JAX00537482		JAX00537484		JAX00537488		JAX00113141		JAX00537492		JAX00537497		JAX00537498		JAX00537500		JAX00537503		JAX00537505		JAX00113145		JAX00221626		JAX00113147		JAX00537515		JAX00537516		JAX00537518		JAX00537520		JAX00537522		JAX00537525		JAX00537529		JAX00537533		JAX00537546		JAX00537549		JAX00113157		JAX00113158		JAX00113160		JAX00113161		JAX00221632		JAX00537566		JAX00537573		JAX00537574		JAX00113169		JAX00113170		JAX00537580		JAX00537582		JAX00537583		JAX00113176		JAX00537594		JAX00221639		JAX00537598		JAX00537602		JAX00537610		JAX00537614		JAX00113181		JAX00113182		JAX00537621		JAX00537626		JAX00537627		JAX00537632		JAX00537634		JAX00537640		JAX00537642		JAX00537643		JAX00537644		JAX00537645		JAX00113188		JAX00537646		JAX00113190		JAX00537655		JAX00537659		JAX00113193		JAX00537664		JAX00537667		JAX00537668		JAX00537676		JAX00537680		JAX00537688		JAX00537691		JAX00537693		JAX00537696		JAX00537699		JAX00537702		JAX00537705		JAX00537707		JAX00537710		JAX00537713		JAX00537716		JAX00537717		JAX00537719		JAX00537720		JAX00113202		JAX00537726		JAX00113204		JAX00537731		JAX00537736		JAX00537737		JAX00537739		JAX00537741		JAX00537744		JAX00537747		JAX00113208		JAX00537749		JAX00113211		JAX00113212		JAX00537759		JAX00537763		JAX00537766		JAX00537769		JAX00113213		JAX00113214		JAX00537773		JAX00113217		JAX00113219		JAX00537779		JAX00537786		JAX00537787		JAX00537795		JAX00537796		JAX00537803		JAX00537811		JAX00537815		JAX00537821		JAX00113226		JAX00113227		JAX00537828		JAX00537832		JAX00537838		JAX00113230		JAX00113231		JAX00537848		JAX00537849		JAX00537851		JAX00113238		JAX00113245		JAX00537859		JAX00537862		JAX00221659		JAX00537869		JAX00537870		JAX00537871		JAX00537879		JAX00537890		JAX00537892		JAX00113253		JAX00537893		JAX00537895		JAX00537903		JAX00537904		JAX00537905		JAX00537908		JAX00537909		JAX00113256		JAX00113259		JAX00537914		JAX00537917		JAX00537919		JAX00537920		JAX00113262		JAX00537927		JAX00537933		JAX00113266		JAX00537935		JAX00113268		JAX00537942		JAX00113271		JAX00113273		JAX00537948		JAX00537950		JAX00537951		JAX00537959		JAX00113275		JAX00221667		JAX00537965		JAX00113277		JAX00537966		JAX00537967		JAX00537969		JAX00537985		JAX00537986		JAX00113287		JAX00537989		JAX00537991		JAX00537995		JAX00537996		JAX00537997		JAX00537999		JAX00221672		JAX00538001		JAX00113294		JAX00538003		JAX00113295		JAX00538011		JAX00538015		JAX00538016		JAX00221675		JAX00538024		JAX00113303		JAX00113305		JAX00538032		JAX00113307		JAX00221679		JAX00221680		JAX00538040		JAX00113312		JAX00538044		JAX00538046		JAX00538049		JAX00538051		JAX00538052		JAX00113315		JAX00221681		JAX00113316		JAX00538060		JAX00538061		JAX00538063		JAX00538064		JAX00538065		JAX00113323		JAX00538066		JAX00538069		JAX00113324		JAX00538073		JAX00538074		JAX00113326		JAX00113327		JAX00113328		JAX00538079		JAX00538082		JAX00538084		JAX00538085		JAX00538086		JAX00113331		JAX00113332		JAX00113334		JAX00538094		JAX00538095		JAX00113340		JAX00538106		JAX00113342		JAX00113344		JAX00113345		JAX00113346		JAX00113348		JAX00221691		JAX00538115		JAX00113350		JAX00113351		JAX00538121		JAX00538123		JAX00113354		JAX00538126		JAX00113356		JAX00538132		JAX00538135		JAX00538136		JAX00538138		JAX00221695		JAX00113361		JAX00538141		JAX00538146		JAX00538152		JAX00538156		JAX00113366		JAX00538159		JAX00538162		JAX00538166		JAX00538167		JAX00113369		JAX00538171		JAX00538172		JAX00538173		JAX00221698		JAX00113370		JAX00538175		JAX00113371		JAX00538179		JAX00113377		JAX00113380		JAX00113381		JAX00113382		JAX00113383		JAX00538198		JAX00113385		JAX00113386		JAX00538210		JAX00538211		JAX00538213		JAX00538214		JAX00113394		JAX00538216		JAX00113402		JAX00538225		JAX00113403		JAX00113404		JAX00538233		JAX00113407		JAX00538240		JAX00538242		JAX00538244		JAX00538246		JAX00538249		JAX00538250		JAX00538251		JAX00113415		JAX00538252		JAX00538254		JAX00538259		JAX00538260		JAX00113422		JAX00538266		JAX00538267		JAX00113424		JAX00538272		JAX00538273		JAX00538274		JAX00538287		JAX00538292		JAX00221718		JAX00113433		JAX00538309		JAX00221725		JAX00113445		JAX00113446		JAX00538310		JAX00538311		JAX00538312		JAX00538314		JAX00113452		JAX00113453		JAX00538319		JAX00538321		JAX00113457		JAX00113459		JAX00221727		JAX00221728		JAX00113460		JAX00113461		JAX00113465		JAX00538339		JAX00113469		JAX00113470		JAX00113471		JAX00538345		JAX00538348		JAX00538350		JAX00113476		JAX00221732		JAX00221733		JAX00221735		JAX00221736		JAX00113480		JAX00538359		JAX00113481		JAX00113490		JAX00113491		JAX00113493		JAX00113495		JAX00538376		JAX00113496		JAX00113498		JAX00538383		JAX00221740		JAX00113501		JAX00538385		JAX00538392		JAX00538397		JAX00113511		JAX00538407		JAX00538409		JAX00538415		JAX00538416		JAX00113528		JAX00538430		JAX00113531		JAX00538446		JAX00538451		JAX00538452		JAX00113537		JAX00538462		JAX00538464		JAX00538465		JAX00113539		JAX00538468		JAX00538469		JAX00538474		JAX00538478		JAX00538480		JAX00113544		JAX00538483		JAX00538484		JAX00538486		JAX00538488		JAX00113549		JAX00538494		JAX00538496		JAX00538498		JAX00113553		JAX00113554		JAX00538502		JAX00538503		JAX00538507		JAX00538510		JAX00538512		JAX00538513		JAX00113555		JAX00538528		JAX00538529		JAX00113558		JAX00221756		JAX00113561		JAX00538542		JAX00538546		JAX00221759		JAX00113562		JAX00538552		JAX00113564		JAX00538554		JAX00538558		JAX00538560		JAX00113566		JAX00113567		JAX00113568		JAX00538571		JAX00113570		JAX00538580		JAX00538582		JAX00538587		JAX00538588		JAX00538591		JAX00538594		JAX00538595		JAX00113571		JAX00113573		JAX00538599		JAX00538600		JAX00538602		JAX00538616		JAX00113577		JAX00113578		JAX00538621		JAX00538622		JAX00538625		JAX00538626		JAX00538628		JAX00538639		JAX00113580		JAX00113583		JAX00538649		JAX00113584		JAX00538650		JAX00538652		JAX00538656		JAX00538662		JAX00538663		JAX00538665		JAX00538669		JAX00113590		JAX00113591		JAX00538676		JAX00538677		JAX00538680		JAX00538683		JAX00538684		JAX00538687		JAX00538689		JAX00113595		JAX00113596		JAX00538701		JAX00538702		JAX00538704		JAX00113599		JAX00538711		JAX00538712		JAX00113601		JAX00221772		JAX00538717		JAX00538720		JAX00538722		JAX00538723		JAX00113604		JAX00113605		JAX00538737		JAX00538739		JAX00538742		JAX00538743		JAX00538745		JAX00538746		JAX00113608		JAX00538750		JAX00538752		JAX00538758		JAX00538764		JAX00538765		JAX00538769		JAX00538770		JAX00538771		JAX00538775		JAX00538776		JAX00113615		JAX00538778		JAX00221776		JAX00538786		JAX00538788		JAX00538791		JAX00538795		JAX00538796		JAX00538801		JAX00538804		JAX00538806		JAX00538809		JAX00538811		JAX00113625		JAX00189307		JAX00538820		JAX00538821		JAX00538829		JAX00538832		JAX00221782		JAX00538836		JAX00538848		JAX00538856		JAX00538862		JAX00113647		JAX00113650		JAX00538876		JAX00113657		JAX00538880		JAX00538882		JAX00538884		JAX00538885		JAX00538886		JAX00113662		JAX00113663		JAX00538888		JAX00221791		JAX00221792		JAX00538891		JAX00538897		JAX00113667		JAX00538900		JAX00538902		JAX00538903		JAX00221796		JAX00113671		JAX00538906		JAX00538907		JAX00221797		JAX00113674		JAX00113675		JAX00538908		JAX00538909		JAX00538910		JAX00113676		JAX00113678		JAX00538912		JAX00113679		JAX00538919		JAX00538920		JAX00113683		JAX00113685		JAX00538929		JAX00538933		JAX00113690		JAX00538938		JAX00538939		JAX00538942		JAX00221803		JAX00221804		JAX00113698		JAX00538948		JAX00538949		JAX00538950		JAX00538952		JAX00538953		JAX00538954		JAX00538958		JAX00538960		JAX00538962		JAX00113703		JAX00538964		JAX00538967		JAX00538968		JAX00538970		JAX00538971		JAX00538972		JAX00113707		JAX00538975		JAX00113712		JAX00538982		JAX00538983		JAX00538986		JAX00113714		JAX00113715		JAX00538993		JAX00113716		JAX00538996		JAX00539002		JAX00539006		JAX00113724		JAX00539009		JAX00539012		JAX00113730		JAX00539025		JAX00539026		JAX00539027		JAX00113735		JAX00539035		JAX00113736		JAX00539039		JAX00113739		JAX00539049		JAX00539050		JAX00539052		JAX00539053		JAX00539060		JAX00539065		JAX00539067		JAX00113750		JAX00539071		JAX00539072		JAX00113753		JAX00539077		JAX00539078		JAX00539084		JAX00539087		JAX00539090		JAX00113754		JAX00539098		JAX00113756		JAX00539102		JAX00539103		JAX00539104		JAX00539107		JAX00539108		JAX00539115		JAX00113760		JAX00539122		JAX00113762		JAX00539131		JAX00113764		JAX00539143		JAX00113771		JAX00539144		JAX00539150		JAX00539151		JAX00539157		JAX00539158		JAX00539161		JAX00113774		JAX00539163		JAX00113776		JAX00113777		JAX00113779		JAX00539168		JAX00539169		JAX00539174		JAX00539178		JAX00113781		JAX00113782		JAX00539184		JAX00539193		JAX00539197		JAX00539200		JAX00113787		JAX00539204		JAX00539208		JAX00113790		JAX00113791		JAX00539220		JAX00539221		JAX00113793		JAX00539222		JAX00539223		JAX00113794		JAX00221835		JAX00539254		JAX00539255		JAX00113804		JAX00539262		JAX00113806		JAX00539265		JAX00113807		JAX00539270		JAX00113809		JAX00539273		JAX00113812		JAX00113813		JAX00539284		JAX00539285		JAX00539288		JAX00113814		JAX00113815		JAX00113816		JAX00539295		JAX00539297		JAX00539301		JAX00221845		JAX00113821		JAX00113822		JAX00221846		JAX00539316		JAX00221847		JAX00113824		JAX00539317		JAX00539318		JAX00539320		JAX00221848		JAX00539329		JAX00539330		JAX00113827		JAX00113828		JAX00539333		JAX00539334		JAX00539335		JAX00113831		JAX00539338		JAX00539339		JAX00539343		JAX00539348		JAX00539352		JAX00539355		JAX00113835		JAX00113836		JAX00539362		JAX00539366		JAX00539370		JAX00539371		JAX00539372		JAX00539378		JAX00539379		JAX00539380		JAX00113845		JAX00539381		JAX00539383		JAX00539386		JAX00113847		JAX00539389		JAX00113851		JAX00113852		JAX00539394		JAX00539405		JAX00539406		JAX00113859		JAX00539408		JAX00539409		JAX00113862		JAX00539418		JAX00539424		JAX00539430		JAX00113870		JAX00113873		JAX00539439		JAX00539443		JAX00539445		JAX00539446		JAX00189311		JAX00189312		JAX00539455		JAX00113878		JAX00113880		JAX00113882		JAX00539463		JAX00539465		JAX00539467		JAX00539474		JAX00113883		JAX00539477		JAX00539480		JAX00113886		JAX00113888		JAX00539481		JAX00539489		JAX00539490		JAX00539502		JAX00539505		JAX00113900		JAX00221869		JAX00539513		JAX00113903		JAX00539520		JAX00539522		JAX00539524		JAX00539526		JAX00539527		JAX00539530		JAX00539531		JAX00539533		JAX00539537		JAX00539538		JAX00539546		JAX00539550		JAX00539554		JAX00539555		JAX00539560		JAX00539561		JAX00113914		JAX00113915		JAX00539562		JAX00539565		JAX00539567		JAX00539568		JAX00539570		JAX00539571		JAX00113917		JAX00539574		JAX00539575		JAX00539585		JAX00113923		JAX00539590		JAX00113925		JAX00113926		JAX00539596		JAX00539605		JAX00539614		JAX00539627		JAX00539631		JAX00539632		JAX00113933		JAX00221874		JAX00539635		JAX00539650		JAX00539652		JAX00539654		JAX00113936		JAX00539657		JAX00539658		JAX00113938		JAX00113939		JAX00113940		JAX00539664		JAX00539666		JAX00539667		JAX00539668		JAX00539669		JAX00113941		JAX00113942		JAX00113943		JAX00539677		JAX00539684		JAX00113946		JAX00539687		JAX00539690		JAX00113949		JAX00113950		JAX00539699		JAX00539701		JAX00113953		JAX00539707		JAX00539713		JAX00113965		JAX00113967		JAX00113968		JAX00539732		JAX00539733		JAX00221882		JAX00221883		JAX00113970		JAX00539737		JAX00113976		JAX00539746		JAX00539749		JAX00113977		JAX00539754		JAX00113981		JAX00539759		JAX00221886		JAX00539767		JAX00113984		JAX00113985		JAX00539768		JAX00539771		JAX00539773		JAX00113986		JAX00113988		JAX00113990		JAX00113993		JAX00539779		JAX00539780		JAX00221890		JAX00113994		JAX00113995		JAX00539785		JAX00539787		JAX00113996		JAX00539789		JAX00539790		JAX00113997		JAX00539798		JAX00539803		JAX00113998		JAX00539807		JAX00114000		JAX00539809		JAX00539810		JAX00114001		JAX00539814		JAX00221891		JAX00539822		JAX00539823		JAX00539824		JAX00539825		JAX00539826		JAX00539829		JAX00114007		JAX00221892		JAX00221894		JAX00539832		JAX00539835		JAX00114009		JAX00539837		JAX00539838		JAX00539839		JAX00114010		JAX00114011		JAX00539842		JAX00539843		JAX00114012		JAX00114013		JAX00114014		JAX00539845		JAX00539846		JAX00539847		JAX00539849		JAX00114017		JAX00539852		JAX00114018		JAX00114020		JAX00539855		JAX00189316		JAX00539856		JAX00221898		JAX00114022		JAX00539858		JAX00539859		JAX00539863		JAX00221899		JAX00114024		JAX00114026		JAX00114028		JAX00539874		JAX00539877		JAX00539882		JAX00539889		JAX00221901		JAX00221903		JAX00539893		JAX00539901		JAX00539912		JAX00114034		JAX00539920		JAX00539921		JAX00539926		JAX00539929		JAX00539940		JAX00539959		JAX00539965		JAX00221907		JAX00539973		JAX00539975		JAX00114047		JAX00539978		JAX00539988		JAX00539996		JAX00114051		JAX00539997		JAX00221912		JAX00540010		JAX00114054		JAX00114055		JAX00114056		JAX00540012		JAX00114057		JAX00114058		JAX00540026		JAX00540027		JAX00540030		JAX00540032		JAX00540036		JAX00540038		JAX00540043		JAX00540046		JAX00540048		JAX00540055		JAX00114063		JAX00540060		JAX00114064		JAX00540063		JAX00540070		JAX00540076		JAX00540079		JAX00540080		JAX00540089		JAX00540090		JAX00540091		JAX00540097		JAX00114074		JAX00540100		JAX00540101		JAX00540102		JAX00540107		JAX00540108		JAX00540115		JAX00540119		JAX00221918		JAX00540129		JAX00540146		JAX00540147		JAX00540148		JAX00540149		JAX00114085		JAX00114086		JAX00540150		JAX00540151		JAX00540158		JAX00540165		JAX00221921		JAX00540171		JAX00540179		JAX00540180		JAX00114094		JAX00540181		JAX00114099		JAX00114101		JAX00540190		JAX00540192		JAX00540210		JAX00540211		JAX00114105		JAX00540212		JAX00540213		JAX00540217		JAX00540223		JAX00540230		JAX00540232		JAX00540237		JAX00540238		JAX00540241		JAX00540242		JAX00540244		JAX00540246		JAX00114112		JAX00114113		JAX00114116		JAX00540261		JAX00114117		JAX00189319		JAX00189320		JAX00114118		JAX00540263		JAX00540265		JAX00540271		JAX00114121		JAX00540273		JAX00540275		JAX00540279		JAX00540286		JAX00540287		JAX00540288		JAX00221930		JAX00114123		JAX00540291		JAX00540300		JAX00540301		JAX00114126		JAX00540304		JAX00114128		JAX00540305		JAX00540309		JAX00540311		JAX00540318		JAX00540322		JAX00540337		JAX00540338		JAX00114135		JAX00540341		JAX00540344		JAX00540352		JAX00540354		JAX00540358		JAX00540360		JAX00540362		JAX00114143		JAX00540367		JAX00540370		JAX00114144		JAX00540374		JAX00540375		JAX00540376		JAX00540382		JAX00540384		JAX00540391		JAX00114149		JAX00540393		JAX00540394		JAX00114150		JAX00540397		JAX00114152		JAX00540407		JAX00540409		JAX00540410		JAX00540412		JAX00189322		JAX00540413		JAX00540414		JAX00114156		JAX00540416		JAX00540417		JAX00540419		JAX00540421		JAX00114158		JAX00540422		JAX00540424		JAX00114161		JAX00540430		JAX00540433		JAX00114162		JAX00114163		JAX00540440		JAX00540442		JAX00540444		JAX00114166		JAX00189323		JAX00540451		JAX00540456		JAX00540458		JAX00540462		JAX00540465		JAX00114169		JAX00114170		JAX00540470		JAX00540474		JAX00540480		JAX00540481		JAX00540486		JAX00540489		JAX00540490		JAX00540494		JAX00540495		JAX00540496		JAX00540499		JAX00540500		JAX00540503		JAX00540505		JAX00540507		JAX00540513		JAX00540518		JAX00540519		JAX00540521		JAX00540522		JAX00540523		JAX00540525		JAX00540532		JAX00540537		JAX00114183		JAX00540544		JAX00540551		JAX00540552		JAX00540557		JAX00114186		JAX00540565		JAX00114188		JAX00540569		JAX00540573		JAX00540584		JAX00540586		JAX00540587		JAX00114194		JAX00114195		JAX00114196		JAX00540590		JAX00540594		JAX00540595		JAX00540596		JAX00114199		JAX00540611		JAX00114200		JAX00540613		JAX00540614		JAX00540616		JAX00540617		JAX00540620		JAX00540625		JAX00540628		JAX00540639		JAX00540643		JAX00540645		JAX00114204		JAX00221952		JAX00114206		JAX00114207		JAX00540652		JAX00540654		JAX00540655		JAX00114208		JAX00540662		JAX00540664		JAX00540665		JAX00114210		JAX00540676		JAX00540680		JAX00540681		JAX00114212		JAX00540684		JAX00114214		JAX00540702		JAX00540704		JAX00540706		JAX00540707		JAX00114217		JAX00540718		JAX00540722		JAX00540723		JAX00114221		JAX00540731		JAX00540732		JAX00540736		JAX00540738		JAX00114226		JAX00114227		JAX00221959		JAX00114228		JAX00540751		JAX00221960		JAX00540757		JAX00540758		JAX00540765		JAX00540769		JAX00540771		JAX00540773		JAX00540774		JAX00540776		JAX00540784		JAX00540785		JAX00540788		JAX00114235		JAX00540797		JAX00540803		JAX00114239		JAX00540806		JAX00540808		JAX00540814		JAX00540815		JAX00540819		JAX00540820		JAX00114246		JAX00114248		JAX00540829		JAX00540830		JAX00540839		JAX00540850		JAX00114253		JAX00221968		JAX00114254		JAX00540861		JAX00540876		JAX00540879		JAX00540883		JAX00540886		JAX00540887		JAX00540888		JAX00540889		JAX00540891		JAX00540893		JAX00540894		JAX00540896		JAX00221970		JAX00221971		JAX00540898		JAX00540912		JAX00114280		JAX00540914		JAX00114282		JAX00540922		JAX00540928		JAX00540930		JAX00221974		JAX00540931		JAX00114285		JAX00540932		JAX00540936		JAX00540937		JAX00540939		JAX00540941		JAX00221978		JAX00221979		JAX00540943		JAX00114296		JAX00540956		JAX00540963		JAX00540974		JAX00114304		JAX00540977		JAX00540979		JAX00221983		JAX00540984		JAX00540985		JAX00540988		JAX00540990		JAX00540992		JAX00540993		JAX00540994		JAX00540995		JAX00540999		JAX00114309		JAX00541002		JAX00541003		JAX00114313		JAX00541007		JAX00541014		JAX00541015		JAX00221987		JAX00541019		JAX00541020		JAX00114317		JAX00541022		JAX00541025		JAX00541028		JAX00541029		JAX00541030		JAX00541032		JAX00541034		JAX00114331		JAX00114332		JAX00541040		JAX00221992		JAX00541043		JAX00114333		JAX00114334		JAX00541045		JAX00541048		JAX00221994		JAX00541051		JAX00114336		JAX00541055		JAX00541057		JAX00114339		JAX00114341		JAX00541064		JAX00541067		JAX00541068		JAX00541069		JAX00114343		JAX00541071		JAX00541072		JAX00541083		JAX00541085		JAX00114345		JAX00114346		JAX00114347		JAX00114349		JAX00541086		JAX00114350		JAX00541090		JAX00114353		JAX00541098		JAX00541102		JAX00114358		JAX00541105		JAX00541107		JAX00541109		JAX00114359		JAX00541110		JAX00541119		JAX00541123		JAX00541126		JAX00541130		JAX00541132		JAX00541150		JAX00222004		JAX00114369		JAX00114371		JAX00541155		JAX00541158		JAX00541165		JAX00114375		JAX00114376		JAX00114377		JAX00541172		JAX00114379		JAX00541175		JAX00541182		JAX00114381		JAX00541190		JAX00541191		JAX00541194		JAX00541195		JAX00541197		JAX00114389		JAX00114391		JAX00541199		JAX00541201		JAX00541205		JAX00541207		JAX00541212		JAX00541214		JAX00541220		JAX00541221		JAX00222015		JAX00189329		JAX00541228		JAX00114399		JAX00541230		JAX00541236		JAX00541241		JAX00541244		JAX00114407		JAX00541247		JAX00114409		JAX00541252		JAX00114413		JAX00541259		JAX00541260		JAX00541262		JAX00541263		JAX00114416		JAX00541266		JAX00541267		JAX00114417		JAX00541273		JAX00541274		JAX00541281		JAX00541284		JAX00114420		JAX00114421		JAX00114422		JAX00541288		JAX00541289		JAX00541292		JAX00541293		JAX00114423		JAX00541294		JAX00114425		JAX00541298		JAX00114426		JAX00541301		JAX00541306		JAX00541312		JAX00541315		JAX00222024		JAX00114429		JAX00114431		JAX00541319		JAX00541326		JAX00541327		JAX00541328		JAX00114432		JAX00541337		JAX00541349		JAX00541354		JAX00222025		JAX00541356		JAX00541358		JAX00541361		JAX00114438		JAX00114439		JAX00541365		JAX00541371		JAX00541379		JAX00541381		JAX00114443		JAX00541386		JAX00541392		JAX00541395		JAX00541396		JAX00541398		JAX00541403		JAX00114448		JAX00541412		JAX00541413		JAX00541414		JAX00114450		JAX00114451		JAX00541420		JAX00114452		JAX00114453		JAX00541425		JAX00541427		JAX00541433		JAX00114456		JAX00541438		JAX00541442		JAX00222032		JAX00541443		JAX00541446		JAX00541452		JAX00114461		JAX00541456		JAX00541458		JAX00541459		JAX00541460		JAX00541465		JAX00541468		JAX00541471		JAX00541472		JAX00541474		JAX00541477		JAX00541478		JAX00541485		JAX00114467		JAX00541487		JAX00541488		JAX00541497		JAX00114473		JAX00541509		JAX00541513		JAX00541519		JAX00114477		JAX00541526		JAX00541527		JAX00541530		JAX00114480		JAX00541531		JAX00541534		JAX00114484		JAX00541540		JAX00541545		JAX00114486		JAX00114487		JAX00114488		JAX00541555		JAX00541561		JAX00541562		JAX00541565		JAX00541568		JAX00541574		JAX00541576		JAX00114495		JAX00114497		JAX00541577		JAX00541578		JAX00222043		JAX00541579		JAX00114500		JAX00541585		JAX00541593		JAX00541595		JAX00541596		JAX00541597		JAX00541598		JAX00541601		JAX00541602		JAX00541603		JAX00541606		JAX00114504		JAX00114506		JAX00114507		JAX00114508		JAX00114509		JAX00541614		JAX00541620		JAX00541623		JAX00541624		JAX00114515		JAX00541626		JAX00541627		JAX00541631		JAX00114519		JAX00114521		JAX00541633		JAX00541636		JAX00541640		JAX00114522		JAX00114525		JAX00114526		JAX00541646		JAX00541647		JAX00222054		JAX00541651		JAX00541660		JAX00541662		JAX00541665		JAX00541669		JAX00114535		JAX00541678		JAX00541684		JAX00541690		JAX00541695		JAX00541696		JAX00541699		JAX00114543		JAX00541707		JAX00114545		JAX00541709		JAX00541712		JAX00114548		JAX00541722		JAX00541723		JAX00541725		JAX00541727		JAX00114551		JAX00541738		JAX00541739		JAX00541743		JAX00541745		JAX00541750		JAX00541751		JAX00541752		JAX00114555		JAX00114556		JAX00541753		JAX00541755		JAX00541757		JAX00541761		JAX00541762		JAX00541764		JAX00541766		JAX00541768		JAX00541771		JAX00114558		JAX00541777		JAX00114561		JAX00541782		JAX00114563		JAX00541793		JAX00541795		JAX00541800		JAX00541801		JAX00114567		JAX00541803		JAX00541804		JAX00541808		JAX00541810		JAX00541811		JAX00541812		JAX00114570		JAX00541822		JAX00541830		JAX00114574		JAX00541837		JAX00541838		JAX00189335		JAX00541839		JAX00541841		JAX00541842		JAX00541851		JAX00114581		JAX00541863		JAX00541866		JAX00541868		JAX00541870		JAX00541871		JAX00114585		JAX00541876		JAX00114587		JAX00114589		JAX00541887		JAX00541889		JAX00541890		JAX00541892		JAX00541900		JAX00541905		JAX00114593		JAX00541908		JAX00541910		JAX00114595		JAX00114596		JAX00541918		JAX00541919		JAX00541922		JAX00114597		JAX00541927		JAX00541929		JAX00541932		JAX00541933		JAX00541936		JAX00541941		JAX00541944		JAX00114602		JAX00114604		JAX00541952		JAX00114609		JAX00541955		JAX00541960		JAX00541962		JAX00114611		JAX00541965		JAX00541968		JAX00541970		JAX00541972		JAX00114615		JAX00114620		JAX00541980		JAX00541983		JAX00541985		JAX00541986		JAX00189336		JAX00114627		JAX00541997		JAX00542000		JAX00114630		JAX00114631		JAX00542004		JAX00189337		JAX00542006		JAX00542009		JAX00114634		JAX00542012		JAX00114636		JAX00542014		JAX00542017		JAX00542019		JAX00114639		JAX00542025		JAX00542029		JAX00542030		JAX00114642		JAX00542032		JAX00542033		JAX00542035		JAX00114644		JAX00114647		JAX00542040		JAX00542044		JAX00542046		JAX00222089		JAX00114651		JAX00222090		JAX00542053		JAX00542058		JAX00542060		JAX00542063		JAX00542066		JAX00542067		JAX00114667		JAX00114671		JAX00542073		JAX00114672		JAX00542079		JAX00114673		JAX00542083		JAX00542084		JAX00542086		JAX00542091		JAX00542095		JAX00542096		JAX00542097		JAX00114680		JAX00114682		JAX00114685		JAX00542099		JAX00542101		JAX00222103		JAX00222104		JAX00542102		JAX00542105		JAX00542107		JAX00542108		JAX00542110		JAX00542111		JAX00542114		JAX00542115		JAX00114691		JAX00189338		JAX00542119		JAX00114697		JAX00114698		JAX00542127		JAX00542128		JAX00542131		JAX00542132		JAX00542134		JAX00114700		JAX00542136		JAX00542138		JAX00114704		JAX00542141		JAX00114708		JAX00114709		JAX00114710		JAX00542146		JAX00542148		JAX00114713		JAX00542158		JAX00542159		JAX00114714		JAX00542163		JAX00542164		JAX00542167		JAX00542168		JAX00542169		JAX00542170		JAX00542177		JAX00542178		JAX00542181		JAX00114724		JAX00114725		JAX00542183		JAX00542186		JAX00114727		JAX00542188		JAX00542190		JAX00542193		JAX00114729		JAX00114730		JAX00114731		JAX00542195		JAX00114732		JAX00114733		JAX00114734		JAX00542200		JAX00542201		JAX00542204		JAX00114735		JAX00542213		JAX00114743		JAX00542215		JAX00542219		JAX00542224		JAX00542226		JAX00542227		JAX00542229		JAX00542236		JAX00542238		JAX00114752		JAX00542244		JAX00542247		JAX00542248		JAX00114756		JAX00542251		JAX00542255		JAX00542256		JAX00542257		JAX00542258		JAX00114767		JAX00542270		JAX00542272		JAX00542285		JAX00542286		JAX00542287		JAX00542291		JAX00114776		JAX00542299		JAX00542303		JAX00114786		JAX00542309		JAX00114787		JAX00542312		JAX00542317		JAX00114789		JAX00114794		JAX00114795		JAX00542327		JAX00542328		JAX00542330		JAX00114800		JAX00542332		JAX00542334		JAX00542335		JAX00542337		JAX00542338		JAX00542341		JAX00542343		JAX00542344		JAX00542346		JAX00114810		JAX00542348		JAX00542351		JAX00542354		JAX00542362		JAX00114817		JAX00542365		JAX00542367		JAX00114819		JAX00542373		JAX00542374		JAX00542375		JAX00542378		JAX00542381		JAX00542382		JAX00114824		JAX00542390		JAX00542391		JAX00114825		JAX00114827		JAX00542393		JAX00542396		JAX00222152		JAX00114832		JAX00542398		JAX00542402		JAX00114834		JAX00542406		JAX00542407		JAX00542412		JAX00542418		JAX00542422		JAX00542425		JAX00114843		JAX00542426		JAX00542427		JAX00542428		JAX00114844		JAX00114845		JAX00114847		JAX00542433		JAX00114849		JAX00222159		JAX00542436		JAX00542438		JAX00542439		JAX00542443		JAX00542444		JAX00542450		JAX00114858		JAX00114859		JAX00222166		JAX00222167		JAX00114863		JAX00542457		JAX00542458		JAX00542461		JAX00542463		JAX00222168		JAX00222169		JAX00114867		JAX00542471		JAX00542476		JAX00542481		JAX00114870		JAX00542484		JAX00542489		JAX00542490		JAX00542493		JAX00542494		JAX00542500		JAX00114873		JAX00114874		JAX00542510		JAX00542511		JAX00542514		JAX00542516		JAX00542517		JAX00114877		JAX00114878		JAX00542518		JAX00542520		JAX00542522		JAX00542528		JAX00542530		JAX00542534		JAX00114879		JAX00542536		JAX00542538		JAX00542539		JAX00114882		JAX00542541		JAX00114883		JAX00222176		JAX00542552		JAX00542557		JAX00542558		JAX00542563		JAX00542568		JAX00542570		JAX00114888		JAX00542575		JAX00542582		JAX00542584		JAX00542587		JAX00542588		JAX00542589		JAX00542591		JAX00114895		JAX00542593		JAX00542594		JAX00542596		JAX00542599		JAX00542601		JAX00114903		JAX00114904		JAX00542602		JAX00114906		JAX00114908		JAX00114910		JAX00114911		JAX00542620		JAX00542621		JAX00542628		JAX00542630		JAX00114915		JAX00542632		JAX00114917		JAX00114919		JAX00542640		JAX00542641		JAX00542642		JAX00542644		JAX00542652		JAX00542657		JAX00114927		JAX00542662		JAX00542663		JAX00542664		JAX00542667		JAX00114930		JAX00542673		JAX00542679		JAX00542693		JAX00542696		JAX00542699		JAX00114946		JAX00114947		JAX00542702		JAX00542706		JAX00542708		JAX00114950		JAX00114952		JAX00542715		JAX00542718		JAX00542720		JAX00114954		JAX00542730		JAX00542731		JAX00222199		JAX00542733		JAX00114962		JAX00114964		JAX00114967		JAX00542744		JAX00542747		JAX00542754		JAX00542758		JAX00542759		JAX00542764		JAX00542767		JAX00542769		JAX00542771		JAX00542773		JAX00114982		JAX00114984		JAX00542781		JAX00542787		JAX00114991		JAX00114992		JAX00222210		JAX00542795		JAX00542797		JAX00542802		JAX00114997		JAX00542804		JAX00542807		JAX00115003		JAX00222213		JAX00115004		JAX00542814		JAX00542820		JAX00542821		JAX00542827		JAX00542828		JAX00542831		JAX00542835		JAX00542837		JAX00222216		JAX00115011		JAX00222217		JAX00115012		JAX00115013		JAX00542854		JAX00115021		JAX00115022		JAX00542862		JAX00542863		JAX00115026		JAX00115028		JAX00115029		JAX00542876		JAX00542877		JAX00115032		JAX00115033		JAX00222224		JAX00542885		JAX00542887		JAX00542893		JAX00115040		JAX00115042		JAX00542898		JAX00542899		JAX00542900		JAX00115044		JAX00542902		JAX00542904		JAX00115047		JAX00542908		JAX00542914		JAX00542917		JAX00542919		JAX00115053		JAX00542921		JAX00115059		JAX00115060		JAX00542936		JAX00542942		JAX00542951		JAX00115068		JAX00115070		JAX00542952		JAX00542953		JAX00222234		JAX00542959		JAX00115074		JAX00115075		JAX00542964		JAX00542968		JAX00542974		JAX00115083		JAX00542981		JAX00542983		JAX00542992		JAX00115086		JAX00542998		JAX00543001		JAX00543002		JAX00115088		JAX00115089		JAX00543003		JAX00543006		JAX00543009		JAX00543016		JAX00115092		JAX00115093		JAX00115094		JAX00543019		JAX00543021		JAX00543024		JAX00115095		JAX00543038		JAX00115102		JAX00543041		JAX00543045		JAX00543046		JAX00543054		JAX00543065		JAX00115109		JAX00115112		JAX00543072		JAX00543074		JAX00543076		JAX00115116		JAX00543077		JAX00115118		JAX00543081		JAX00115120		JAX00115123		JAX00115124		JAX00115126		JAX00543095		JAX00115127		JAX00543098		JAX00543099		JAX00543101		JAX00543103		JAX00543105		JAX00543106		JAX00543108		JAX00543109		JAX00543111		JAX00543114		JAX00115132		JAX00115136		JAX00543118		JAX00115137		JAX00543122		JAX00115142		JAX00543131		JAX00543133		JAX00115145		JAX00543148		JAX00543149		JAX00115148		JAX00543163		JAX00543165		JAX00543166		JAX00543170		JAX00543171		JAX00543174		JAX00543175		JAX00543176		JAX00543178		JAX00543181		JAX00115155		JAX00543182		JAX00115158		JAX00543195		JAX00543199		JAX00543204		JAX00543206		JAX00543212		JAX00543214		JAX00543216		JAX00543217		JAX00115167		JAX00543220		JAX00543223		JAX00115170		JAX00115171		JAX00543233		JAX00543236		JAX00115173		JAX00543240		JAX00543241		JAX00115174		JAX00543246		JAX00543252		JAX00543253		JAX00543254		JAX00115179		JAX00543262		JAX00115183		JAX00115184		JAX00543265		JAX00115187		JAX00115189		JAX00543269		JAX00543274		JAX00115195		JAX00115197		JAX00543284		JAX00543286		JAX00115204		JAX00115205		JAX00543288		JAX00115209		JAX00543297		JAX00543298		JAX00543299		JAX00543300		JAX00115216		JAX00543303		JAX00115218		JAX00115219		JAX00543315		JAX00543317		JAX00543321		JAX00543325		JAX00543326		JAX00115224		JAX00543331		JAX00115226		JAX00543334		JAX00543336		JAX00543344		JAX00543345		JAX00543347		JAX00543348		JAX00543353		JAX00543355		JAX00115233		JAX00115235		JAX00543359		JAX00543363		JAX00115238		JAX00543366		JAX00543367		JAX00115239		JAX00115241		JAX00543373		JAX00543375		JAX00222282		JAX00543376		JAX00543377		JAX00115246		JAX00543383		JAX00543385		JAX00543392		JAX00543393		JAX00115255		JAX00543396		JAX00543398		JAX00543399		JAX00115259		JAX00115260		JAX00543410		JAX00115266		JAX00543413		JAX00543415		JAX00189350		JAX00115273		JAX00543426		JAX00543427		JAX00543430		JAX00115281		JAX00543432		JAX00543437		JAX00115284		JAX00543443		JAX00115287		JAX00543445		JAX00115288		JAX00222298		JAX00543447		JAX00543449		JAX00115294		JAX00115301		JAX00115303		JAX00543463		JAX00543464		JAX00543466		JAX00543467		JAX00543468		JAX00543469		JAX00115306		JAX00115307		JAX00543472		JAX00543473		JAX00543474		JAX00543475		JAX00115310		JAX00543482		JAX00543483		JAX00115314		JAX00543489		JAX00115317		JAX00115319		JAX00115320		JAX00543491		JAX00543493		JAX00543494		JAX00543495		JAX00543496		JAX00115322		JAX00115323		JAX00115325		JAX00115327		JAX00543500		JAX00115329		JAX00543504		JAX00543505		JAX00115332		JAX00115333		JAX00543509		JAX00115336		JAX00115337		JAX00115339		JAX00543514		JAX00115348		JAX00543525		JAX00543527		JAX00543530		JAX00115350		JAX00543533		JAX00115354		JAX00115356		JAX00115357		JAX00543536		JAX00115359		JAX00115360		JAX00543540		JAX00115364		JAX00543553		JAX00543557		JAX00543560		JAX00543562		JAX00543566		JAX00543570	
CC	OR1114f62	NA	NA	1	NA	C	C	A	A	T	T	A	A	A	A	T	T	A	A	C	C	A	A	C	C	G	G	C	C	T	T	T	T	A	A	A	A	A	A	C	C	T	T	G	G	A	A	C	C	T	T	G	G	T	T	C	C	T	T	T	T	G	G	G	G	A	A	T	T	C	C	T	T	C	C	C	C	T	T	T	T	T	T	C	C	C	C	G	G	A	A	A	A	A	A	G	G	G	G	C	C	C	C	T	T	A	A	C	C	C	C	C	C	T	T	G	G	C	C	G	G	C	C	C	C	A	A	G	G	C	C	A	A	T	T	A	A	T	T	C	C	C	C	G	G	C	C	A	A	G	G	A	A	C	C	C	C	C	C	T	T	A	A	A	A	G	G	G	G	C	C	C	C	A	A	T	T	A	A	C	C	T	T	A	A	C	C	A	A	G	G	G	G	G	G	G	G	T	T	G	G	C	C	G	G	A	A	T	T	T	T	A	A	T	T	A	A	G	G	G	G	T	T	T	T	A	A	G	G	A	A	G	G	C	C	T	T	C	C	C	C	C	C	T	T	C	C	G	G	G	G	G	G	C	C	T	T	G	G	C	C	G	G	A	A	G	G	A	A	C	C	G	G	C	C	T	T	A	A	T	T	T	T	C	C	G	G	C	C	C	C	C	C	A	A	T	T	G	G	A	A	T	T	G	G	C	C	G	G	T	T	C	C	G	G	T	T	C	C	C	C	T	T	G	G	G	G	A	A	G	G	T	T	C	C	T	T	T	T	C	C	NA	NA	A	A	T	T	G	G	A	A	A	A	C	C	G	G	G	G	A	A	C	C	G	G	G	G	T	T	T	T	G	G	C	C	G	G	G	G	C	C	G	G	A	A	T	T	C	C	A	A	C	C	T	T	C	C	A	A	T	T	G	G	C	C	G	G	G	G	A	A	T	T	C	C	A	A	A	A	T	T	T	T	A	A	C	C	C	C	T	T	C	C	G	G	G	A	T	T	C	C	T	T	C	C	G	G	T	T	C	C	G	G	A	A	C	C	A	A	C	C	C	C	C	C	T	T	T	T	C	C	C	C	C	C	T	T	T	T	C	C	C	C	A	A	G	G	G	G	G	G	C	C	C	C	C	C	G	G	C	C	C	C	T	T	G	G	T	T	T	T	G	G	A	A	G	G	C	C	T	T	C	C	G	G	T	T	G	G	C	C	C	C	C	C	G	G	C	C	T	T	T	T	T	T	G	G	T	T	T	T	C	C	G	G	T	T	C	C	A	A	T	T	G	G	C	C	A	A	G	G	A	A	G	G	G	G	G	G	C	C	A	A	G	G	T	T	C	C	C	C	C	C	A	A	G	G	C	C	A	A	G	G	T	T	T	T	A	A	A	A	T	T	A	A	G	G	C	C	C	C	T	T	C	C	C	C	T	T	A	A	A	A	C	C	T	T	G	G	C	C	C	C	T	T	C	C	G	G	T	T	C	C	G	G	C	C	C	C	C	C	G	G	A	A	T	T	T	T	G	G	C	C	G	G	C	C	C	C	G	G	C	C	G	G	A	A	T	T	G	G	C	C	T	T	G	G	T	T	T	T	C	C	T	T	C	C	A	A	G	G	G	G	G	G	G	G	A	A	T	T	C	C	A	A	G	G	T	T	T	T	A	A	A	A	G	G	T	T	G	G	G	G	A	A	C	C	A	A	C	C	G	G	G	G	G	G	T	T	C	C	T	T	C	C	C	C	T	T	G	G	A	A	G	G	C	C	C	C	G	G	A	A	G	G	A	A	C	C	T	T	C	C	T	T	T	T	A	A	G	G	T	T	A	A	T	T	C	C	C	C	G	G	C	C	T	T	C	C	T	T	G	G	T	T	T	T	G	G	T	T	G	G	A	A	A	A	G	G	C	C	G	G	C	C	C	C	A	A	T	T	A	A	G	G	C	C	A	A	A	A	T	T	T	T	A	A	T	T	G	G	A	A	G	G	G	G	T	T	G	G	A	A	A	A	G	G	C	C	C	C	C	C	A	A	G	G	A	A	G	G	A	A	A	A	A	A	G	G	G	G	C	C	C	C	T	T	A	A	C	C	G	G	A	A	C	C	T	T	C	C	C	C	A	A	C	C	T	T	T	T	G	G	A	A	C	C	A	A	G	G	A	A	C	C	G	G	A	A	C	C	A	A	T	T	C	C	C	C	T	T	T	T	G	G	T	T	G	G	C	C	T	T	G	G	T	T	C	C	A	A	A	A	C	C	G	G	T	T	T	T	A	A	G	G	C	C	G	G	T	T	C	C	C	C	G	G	T	T	C	C	C	C	T	T	C	C	G	G	A	A	G	G	A	A	A	A	A	A	C	C	G	G	A	A	G	G	T	T	A	A	T	T	C	C	T	T	T	T	A	A	C	C	A	A	G	G	G	G	C	C	T	T	C	C	G	G	NA	NA	C	C	T	T	G	G	T	T	T	T	T	T	C	C	A	A	A	A	C	C	C	C	A	A	C	C	G	G	G	G	G	G	C	C	T	T	G	G	G	G	G	G	C	C	C	C	G	G	T	T	G	G	G	G	A	A	C	C	G	G	T	T	C	C	T	T	A	A	A	A	T	T	G	G	C	C	A	A	G	G	G	G	C	C	G	G	G	G	T	T	G	G	A	A	G	G	A	A	C	C	G	G	T	T	G	G	G	G	T	T	T	T	T	T	C	C	C	C	A	A	C	C	C	C	G	G	A	A	T	T	G	G	A	A	A	A	A	A	G	G	C	C	C	C	T	T	G	G	T	T	C	C	A	A	G	G	C	C	T	T	G	G	C	C	A	A	T	T	G	G	C	C	G	G	C	C	C	C	T	T	G	G	A	A	G	G	A	A	G	G	C	C	C	C	G	G	C	C	C	C	C	C	C	C	G	G	T	T	A	A	T	T	A	A	G	G	C	C	A	A	G	G	G	G	C	C	C	C	A	A	A	A	A	A	G	G	T	T	T	T	G	G	NA	NA	C	C	C	C	C	C	C	C	T	T	G	G	T	T	G	G	C	C	C	C	A	A	C	C	C	C	C	C	NA	NA	G	G	C	C	A	A	C	C	G	G	G	G	C	C	T	T	C	C	C	C	T	T	C	C	C	C	C	C	C	C	A	A	T	T	C	C	T	T	A	A	T	T	G	G	G	G	C	C	G	G	G	G	T	T	G	G	C	C	A	A	G	G	A	A	A	A	T	T	G	G	G	G	C	C	C	C	A	A	T	T	C	C	A	A	A	A	G	G	A	A	A	A	C	C	C	C	T	T	A	A	A	A	C	C	T	T	C	C	G	G	G	G	A	A	C	C	T	T	T	T	A	A	T	T	A	A	C	C	A	A	G	G	A	A	T	T	C	C	G	G	C	C	C	C	C	C	C	C	G	G	T	T	NA	NA	C	C	T	T	C	C	A	A	T	T	T	T	C	C	T	T	C	C	T	T	A	A	G	G	A	A	T	T	T	T	G	G	G	G	A	A	A	A	C	T	G	G	G	G	T	T	T	T	G	G	A	A	A	A	C	C	C	C	A	A	A	A	C	C	G	G	A	A	C	C	C	C	NA	NA	C	C	G	G	C	C	G	G	A	A	A	A	C	C	T	T	A	A	C	C	C	C	C	C	C	C	A	A	G	G	G	G	G	G	A	A	A	A	C	C	G	G	G	G	A	A	C	C	C	C	G	G	C	C	C	C	C	C	G	G	G	G	G	G	T	T	G	G	G	G	C	C	C	C	A	A	G	G	G	G	C	C	T	T	C	C	C	C	A	A	G	G	T	T	C	C	A	A	G	G	C	C	C	C	G	G	G	G	C	C	G	G	C	C	G	G	G	G	C	C	A	A	C	C	G	G	C	C	T	T	G	G	C	C	C	C	T	T	G	G	A	A	T	T	T	T	G	G	C	C	T	T	A	A	C	C	G	G	G	G	T	T	T	T	A	A	A	A	T	T	T	T	C	C	G	G	C	C	A	A	G	G	G	G	T	T	G	G	A	A	A	A	G	G	C	C	G	G	G	G	G	G	C	C	C	C	A	A	T	T	G	G	T	T	T	T	C	C	C	C	C	C	G	G	T	T	C	C	C	C	A	A	C	C	C	C	C	C	T	T	C	C	T	T	T	T	G	G	A	A	G	G	C	C	G	G	G	G	T	T	A	A	G	G	A	A	G	G	A	A	T	T	C	C	G	G	G	G	A	A	A	A	G	G	A	A	G	G	T	T	G	G	C	C	T	T	C	C	C	C	G	G	G	G	T	T	G	G	C	C	C	C	C	C	A	A	A	A	C	C	G	G	A	A	C	C	T	T	G	G	G	G	G	G	T	T	T	T	G	G	T	T	T	T	A	A	C	C	T	T	G	G	C	C	G	G	T	T	C	C	G	G	C	C	G	G	C	C	G	G	T	T	T	T	C	C	T	T	A	A	T	T	C	C	A	A	G	G	T	T	G	G	G	G	C	C	C	C	A	A	G	G	G	G	G	G	C	C	T	T	C	C	C	C	A	A	G	G	T	T	C	C	G	G	A	A	G	G	C	C	C	C	C	C	A	A	G	G	C	C	G	G	G	G	A	A	T	T	A	A	T	T	C	C	A	A	C	C	G	G	G	G	G	G	C	C	C	C	C	C	G	G	G	G	C	C	G	G	G	G	A	A	A	A	G	G	G	G	A	A	T	T	G	G	C	T	G	G	A	A	T	T	A	A	A	A	T	T	G	G	A	A	C	C	G	G	T	T	G	G	T	T	A	A	T	T	G	G	G	G	T	T	T	T	C	C	G	G	G	G	A	A	A	A	C	C	T	T	C	C	C	C	T	T	A	A	T	T	T	T	A	A	C	C	T	T	C	C	A	A	C	C	C	C	C	C	C	C	G	G	T	T	C	C	G	G	T	T	G	G	T	T	C	C	G	G	C	C	A	A	C	C	C	C	G	G	T	T	T	T	C	C	T	T	G	G	T	T	A	A	G	G	A	A	A	A	T	T	C	C	G	G	G	G	C	C	G	G	A	A	T	T	T	T	G	G	A	A	T	T	C	C	A	A	A	A	G	G	C	C	C	C	C	C	A	A	A	A	G	G	A	T	C	C	G	G	T	T	G	G	A	A	C	C	G	G	C	C	G	G	C	C	T	T	A	A	G	G	G	G	G	G	G	G	A	A	G	G	G	G	A	A	T	T	T	T	G	G	C	C	G	G	G	G	C	C	T	T	A	A	C	C	C	C	C	C	A	A	A	A	T	T	C	C	C	C	T	T	T	T	A	A	C	C	A	A	T	T	C	C	G	G	A	A	C	C	A	A	T	T	C	C	T	T	C	C	G	G	G	G	T	T	C	T	C	C	A	A	T	T	A	A	A	A	A	A	G	G	T	T	A	A	T	T	A	A	C	C	T	T	C	C	A	A	T	T	A	A	A	A	C	C	G	G	A	A	A	A	T	T	A	A	A	A	C	C	G	G	T	T	C	C	G	G	G	G	C	C	A	A	G	G	C	C	C	C	C	C	C	C	G	G	A	A	T	T	G	G	C	C	T	T	C	C	A	A	T	T	G	G	G	G	C	C	A	A	NA	NA	A	A	T	T	C	C	T	T	C	C	G	G	C	C	C	C	T	T	T	T	G	G	A	A	C	C	G	G	C	C	A	A	T	T	A	A	A	A	G	G	C	C	G	G	C	C	A	A	G	G	T	T	G	G	T	T	T	T	C	C	T	T	G	G	A	A	G	G	A	A	T	T	G	G	C	C	T	T	T	T	T	T	T	T	G	G	T	T	A	A	G	G	C	C	T	T	G	G	T	T	C	C	C	C	T	T	T	T	G	G	G	G	C	C	A	A	C	C	A	A	T	T	C	C	T	T	T	T	A	A	A	A	C	C	A	A	C	C	A	A	G	T	C	C	T	T	C	C	A	A	T	T	A	A	G	G	G	G	T	T	C	C	A	A	T	T	T	T	A	A	C	C	C	C	A	A	T	T	T	T	G	G	T	T	G	G	T	T	T	T	G	G	G	G	G	G	C	C	A	A	G	G	C	C	G	G	A	A	G	G	G	G	G	G	G	G	G	G	C	C	A	A	T	T	A	A	G	G	C	C	G	G	G	G	T	T	C	C	C	C	T	T	A	A	G	G	A	A	A	A	G	G	A	A	C	C	C	C	G	G	C	C	G	G	G	G	T	T	A	A	G	G	T	T	C	C	C	C	C	C	C	C	C	C	T	T	C	C	A	A	T	T	G	G	T	T	T	T	A	A	G	G	C	C	C	C	A	A	T	T	C	C	T	T	G	G	T	T	A	A	G	G	C	C	C	C	A	A	A	A	G	G	G	G	G	G	G	G	T	T	A	A	T	T	T	T	T	T	C	C	T	T	A	A	C	C	G	G	C	C	T	T	A	A	A	A	G	G	A	A	G	G	G	G	T	T	A	A	G	G	C	C	G	G	C	C	A	A	C	C	A	A	T	T	C	C	C	C	T	T	T	T	T	T	C	C	T	T	C	C	T	T	C	C	C	C	T	T	T	T	C	C	T	T	C	C	G	G	T	T	G	G	C	C	G	G	G	G	T	T	T	T	A	A	G	G	G	G	G	G	T	T	T	T	G	G	G	G	T	T	C	C	G	G	T	T	T	T	G	G	T	T	A	A	A	A	A	A	A	A	T	T	G	G	G	G	C	C	A	A	C	C	G	G	C	C	T	T	C	C	G	G	T	T	T	T	G	G	C	C	C	C	G	G	G	G	G	G	A	A	A	A	A	A	T	T	C	C	A	A	T	T	T	T	A	A	C	C	T	T	G	G	G	G	C	C	T	T	A	A	A	A	C	C	G	G	A	A	T	T	G	G	T	T	A	A	A	A	G	G	A	A	A	A	C	C	G	G	C	C	A	A	G	G	C	C	C	C	C	C	G	G	A	A	A	A	C	C	G	G	C	C	A	A	T	T	C	C	A	A	T	T	G	G	T	T	G	G	A	A	G	G	A	A	T	T	G	G	G	G	T	T	G	G	T	T	A	A	G	G	T	T	G	G	T	T	G	G	A	A	T	T	T	T	A	A	A	A	T	T	G	G	T	T	A	A	T	T	C	C	G	G	C	C	C	C	T	T	G	G	A	A	G	G	G	G	A	A	C	C	T	T	A	A	C	C	G	G	T	T	C	C	G	G	T	T	G	G	C	C	T	T	G	G	T	T	C	C	T	T	A	A	C	C	A	A	A	A	G	G	T	T	T	T	C	C	G	G	G	G	G	G	A	A	A	A	T	T	C	C	G	G	G	G	T	T	G	G	G	G	A	A	A	A	G	G	C	C	C	C	C	C	T	T	T	T	A	A	G	G	C	C	G	G	C	C	C	C	A	A	C	C	G	G	T	T	T	T	G	G	A	A	G	G	A	A	A	C	G	G	T	G	T	C	C	C	G	G	T	T	G	G	A	A	C	C	A	A	A	A	T	T	T	T	A	A	C	C	C	C	G	A	C	T	C	G	A	A	C	C	A	A	C	C	C	C	A	A	C	C	C	T	C	C	T	T	A	G	T	C	C	T	G	T	G	G	G	G	T	T	G	G	A	A	T	T	T	C	A	A	A	A	C	C	C	C	G	G	G	G	T	T	C	C	T	T	C	C	C	C	C	C	T	T	T	T	G	G	G	A	A	A	T	C	C	C	G	A	T	T	C	C	T	T	T	T	G	G	A	A	A	A	C	C	A	A	T	T	T	T	A	A	T	T	T	T	G	G	T	T	T	T	C	C	T	T	G	G	G	G	T	T	C	C	A	A	T	T	A	A	G	G	T	T	C	C	C	C	T	T	G	G	T	T	C	C	G	G	C	C	C	C	C	C	A	A	C	C	T	T	G	G	T	T	T	T	C	C	G	G	C	C	A	A	A	A	C	C	T	T	G	G	T	T	C	C	NA	NA	T	C	A	A	C	C	G	G	G	G	G	G	G	G	C	C	G	G	T	C	C	C	G	G	G	A	A	A	G	A	G	G	G	G	C	T	T	G	A	T	A	A	G	G	G	G	A	A	T	T	G	G	A	A	C	C	T	T	G	G	A	A	C	C	C	C	G	G	C	C	A	A	C	C	A	G	A	A	C	C	C	C	G	G	A	A	A	T	G	G	G	G	G	G	T	T	A	A	C	C	G	G	A	A	T	T	C	C	G	G	C	C	A	A	T	C	C	C	G	G	C	C	G	A	G	G	A	T	C	C	G	G	T	T	T	G	C	T	A	A	T	C	T	C	C	C	C	T	G	G	A	T	A	A	G	G	T	T	T	T	C	C	G	G	C	C	G	G	C	C	T	T	A	A	T	T	A	A	G	G	A	A	T	T	G	C	T	T	G	A	A	A	A	A	C	C	G	A	NA	NA	G	T	T	T	C	T	NA	NA	A	A	A	A	G	G	T	G	C	C	C	C	A	A	G	G	G	G	G	G	A	A	C	C	T	T	A	A	T	T	A	A	T	T	C	C	C	C	C	C	T	T	A	C	G	G	C	C	A	A	C	C	T	T	A	A	C	T	G	G	A	A	C	T	NA	NA	G	A	C	C	C	T	G	G	NA	NA	C	C	T	G	G	G	A	A	C	C	T	T	A	C	C	C	G	G	G	G	A	C	G	A	G	G	G	T	A	A	C	C	G	G	C	A	G	G	A	G	G	G	A	A	A	A	G	G	A	G	G	G	A	T	A	A	G	G	C	C	C	C	A	G	A	G	A	A	C	C	C	C	G	G	T	T	T	T	G	G	G	G	A	A	C	C	A	A	G	A	C	C	A	A	C	C	C	C	G	G	C	C	A	A	G	G	A	A	G	G	C	C	T	T	G	G	T	T	C	C	A	A	C	G	G	T	T	G	C	C	T	A	G	G	G	G	G	G	A	A	G	G	A	A	G	G	G	G	A	A	C	C	C	C	G	G	T	T	T	T	G	G	C	C	C	C	G	G	A	A	C	C	C	C	G	G	A	A	A	A	T	T	C	C	C	C	T	T	A	A	T	T	T	T	A	A	G	G	A	A	G	G	T	T	A	A	T	T	T	T	A	A	A	A	A	A	C	C	G	G	A	A	C	C	C	C	A	A	C	C	C	C	G	G	C	C	G	G	T	T	G	G	A	A	T	T	C	C	A	A	T	T	T	T	T	T	C	C	G	G	C	C	G	G	C	C	G	G	A	A	A	A	G	G	T	T	C	C	C	C	T	T	C	C	C	C	C	C	T	T	T	T	T	T	A	A	C	C	T	T	T	T	A	A	A	A	T	T	A	A	T	T	G	G	G	G	G	G	G	G	A	A	G	G	G	G	T	T	NA	NA	C	C	A	A	T	T	T	T	C	C	A	A	G	G	G	G	T	T	C	C	A	A	G	G	T	T	A	A	C	C	A	A	G	G	C	C	A	A	C	C	C	C	A	A	G	G	T	T	T	T	T	T	A	A	G	G	A	A	A	A	G	G	G	G	A	A	C	C	A	T	C	T	A	G	G	A	G	G	G	G	A	A	G	G	C	T	T	T	C	C	A	A	G	A	T	T	C	A	C	C	A	T	T	C	T	T	G	G	T	T	G	G	G	G	T	T	A	T	T	T	A	A	T	T	C	T	A	A	C	C	T	T	A	T	T	C	G	G	T	T	A	A	A	A	A	A	C	C	T	C	T	T	A	A	C	C	C	T	A	A	G	G	A	T	G	T	T	C	C	C	G	A	A	A	G	G	G	G	G	G	A	T	G	G	A	A	A	A	C	T	T	C	T	C	C	C	NA	NA	T	C	A	G	T	T	A	A	C	C	C	C	G	G	G	A	G	G	T	T	G	G	T	T	G	G	C	C	A	A	T	T	G	G	G	G	A	A	A	A	G	G	G	G	C	C	C	C	C	C	T	T	A	A	G	G	G	A	G	G	T	C	C	C	A	A	C	G	A	G	C	C	G	A	G	A	A	G	NA	NA	C	A	C	C	A	G	C	C	A	A	T	T	A	A	T	T	C	C	T	T	C	C	T	T	T	T	G	G	T	T	A	A	T	T	T	T	A	A	A	A	G	G	G	G	C	C	C	C	C	C	T	T	T	T	G	G	A	A	G	G	A	A	T	T	C	C	C	C	G	G	C	C	C	C	C	C	G	G	C	C	C	C	A	A	A	A	G	G	A	A	T	T	C	C	C	C	A	A	T	T	C	C	G	G	C	C	G	G	T	T	A	A	C	C	C	C	A	A	G	G	C	C	C	C	C	C	C	C	A	A	A	A	C	C	C	C	T	T	G	G	C	C	G	G	T	T	G	G	G	G	G	G	G	G	G	G	G	G	A	A	G	G	C	C	C	C	T	T	G	G	G	G	A	A	G	G	A	A	T	T	T	T	T	T	T	T	C	T	G	G	G	G	C	C	G	A	C	T	NA	NA	G	G	G	G	A	A	G	G	G	G	C	T	T	G	C	C	G	T	C	A	G	G	C	C	C	C	C	C	T	T	C	C	C	C	G	G	G	G	G	G	C	C	A	G	T	C	NA	NA	C	C	C	T	C	T	G	G	T	C	C	T	T	T	C	C	A	A	C	C	T	T	T	T	T	T	G	G	G	G	C	C	T	T	G	A	C	C	A	A	C	C	C	T	C	T	C	C	T	A	A	A	C	C	C	C	C	C	T	T	A	A	C	C	T	T	T	T	A	A	T	T	C	C	A	A	G	G	T	T	T	T	T	T	A	A	A	A	G	G	A	A	T	T	T	T	T	T	G	G	A	A	G	G	G	G	C	C	G	T	G	A	C	A	C	C	NA	NA	A	G	G	G	C	C	T	T	A	A	T	T	C	T	NA	NA	G	A	T	T	C	C	T	C	T	T	G	G	G	G	G	G	A	A	G	G	G	G	G	G	C	C	A	G	C	C	A	A	G	T	T	T	A	A	C	C	C	C	T	T	G	C	T	C	G	A	NA	NA	T	C	C	C	C	C	G	A	C	C	T	T	G	G	G	A	A	A	T	C	G	A	G	G	G	T	A	T	T	C	G	G	A	A	C	C	C	C	G	G	T	T	T	T	T	T	G	G	A	A	C	C	G	G	NA	NA	T	T	T	T	T	T	C	C	A	A	G	G	A	A	A	A	A	A	C	T	G	T	A	A	T	T	C	C	A	A	C	C	G	G	C	C	G	G	G	G	A	A	C	C	A	A	G	G	A	A	A	A	G	G	A	A	A	A	C	C	T	T	C	C	C	C	G	G	C	C	T	T	T	T	A	T	A	A	C	G	T	T	A	G	C	T	G	T	T	G	A	T	G	G	C	T	C	T	G	G	A	A	C	C	G	G	T	C	T	T	NA	NA	C	C	T	T	G	G	T	C	NA	NA	C	C	T	C	T	C	C	T	C	C	G	G	T	C	G	A	G	T	G	A	T	C	G	G	T	A	NA	NA	G	C	T	C	A	C	G	G	G	A	A	G	C	C	T	T	A	C	G	A	C	C	C	T	C	C	T	T	G	G	T	T	G	G	A	A	G	G	NA	NA	G	G	C	G	A	A	T	T	A	A	T	T	G	A	T	C	A	A	T	T	T	T	G	A	G	G	T	A	C	C	A	A	A	A	T	T	G	G	T	T	A	A	C	C	C	C	A	A	C	C	G	G	T	T	G	G	T	T	T	T	A	A	G	G	T	T	C	C	A	A	G	G	T	T	A	A	A	A	G	G	G	G	C	C	G	G	G	G	A	A	G	G	C	C	T	T	NA	NA	A	A	G	G	T	T	A	A	G	G	C	C	C	C	A	A	T	T	G	G	C	C	A	G	C	C	T	T	T	T	G	G	G	G	G	G	G	G	A	A	C	C	C	A	C	T	G	G	G	G	G	G	G	T	T	G	G	A	G	A	G	A	A	A	A	G	G	G	A	A	G	A	A	G	C	C	C	C	G	G	C	C	A	A	T	T	C	C	G	G	C	C	T	T	T	C	T	T	A	A	C	T	T	T	C	C	T	T	C	C	G	C	A	A	T	C	C	G	T	T	C	T	G	G	G	G	C	T	T	G	G	A	A	A	T	T	A	A	T	T	C	T	A	C	A	A	G	G	T	C	T	T	A	A	T	T	A	A	C	C	A	A	T	T	C	C	A	A	T	T	T	T	A	A	A	A	G	A	G	A	G	A	G	C	T	C	A	A	A	A	A	G	C	C	G	G	T	C	NA	NA	A	A	T	C	T	G	C	T	T	C	C	C	C	T	T	T	G	A	T	T	G	G	G	G	T	T	T	T	C	A	C	C	G	G	C	C	G	G	G	G	G	T	T	T	G	C	A	G	T	T	T	T	C	C	C	G	G	A	C	C	A	A	A	G	T	T	C	C	G	A	T	T	C	C	T	T	T	T	A	A	T	T	C	C	A	A	T	T	G	G	A	A	C	C	G	G	A	A	G	G	A	A	G	G	T	T	G	G	G	G	T	T	A	A	C	C	A	A	G	G	C	C	T	T	A	A	G	G	A	A	A	A	A	A	T	T	T	T	A	A	C	C	A	A	T	T	G	G	T	T	T	T	G	G	A	A	A	A	G	G	C	C	G	G	G	G	C	C	C	C	A	A	C	C	T	T	T	T	A	A	T	T	T	T	T	T	A	A	A	A	C	C	A	A	C	C	A	A	A	A	C	C	G	G	A	A	T	T	G	G	T	T	G	G	G	G	T	T	T	T	G	G	C	C	T	T	G	G	C	C	A	A	C	C	A	A	C	C	G	G	A	A	G	G	T	T	G	G	G	G	T	T	A	A	G	G	G	G	T	T	A	A	G	G	T	T	G	G	C	C	A	A	G	G	T	T	T	T	A	A	G	G	C	C	T	T	G	G	A	A	T	T	A	A	A	A	T	T	T	T	T	T	A	A	T	T	C	C	A	A	T	T	T	T	C	C	T	T	T	T	T	T	T	T	T	T	G	G	T	T	A	A	T	T	A	A	G	G	A	A	C	C	A	A	A	A	A	A	G	G	G	G	T	T	G	G	A	A	A	A	C	C	C	C	G	G	T	T	G	G	C	C	T	T	T	T	G	G	C	C	C	C	C	C	A	A	A	A	T	T	T	T	T	T	A	A	C	C	G	G	C	C	T	T	A	A	A	A	C	C	A	A	C	C	C	C	T	T	G	G	G	G	T	T	G	G	A	A	G	G	A	A	A	A	T	T	A	A	C	C	A	A	G	G	A	A	C	C	T	T	A	A	T	T	G	G	T	T	T	T	C	C	C	C	G	G	C	C	A	A	T	T	G	G	G	G	A	A	C	C	C	C	G	G	T	T	G	G	T	T	A	A	C	C	A	A	A	A	A	C	A	T	C	T	T	T	G	A	T	T	A	G	T	T	T	T	G	G	T	T	G	G	C	C	T	T	C	C	C	C	T	T	G	G	C	C	T	T	A	A	C	C	G	G	G	G	T	T	C	C	T	T	C	C	C	C	T	T	T	T	C	C	A	A	A	A	A	A	A	A	C	C	G	G	A	A	A	A	A	A	A	A	C	C	T	T	G	G	T	T	T	T	C	C	A	A	T	T	T	T	G	G	T	T	C	C	T	T	T	T	C	C	G	G	A	A	C	C	C	C	T	T	A	C	C	T	T	T	NA	NA	C	T	G	A	G	A	T	G	A	G	T	C	G	C	T	C	T	C	G	G	C	C	T	T	A	A	G	A	T	C	A	G	T	C	T	T	C	C	A	A	T	G	T	A	T	C	A	C	A	G	C	A	A	C	A	A	A	G	C	T	G	A	T	C	T	C	NA	NA	C	C	C	T	T	T	G	T	A	C	C	C	C	A	G	G	C	C	T	C	T	A	T	C	T	T	T	T	A	C	T	G	T	G	A	A	C	A	C	C	C	C	A	G	A	T	T	C	T	C	G	G	G	G	T	G	A	A	A	A	T	C	T	G	G	T	T	C	A	G	C	C	A	A	A	A	C	G	C	T	C	T	A	A	G	A	T	C	T	C	C	C	A	T	T	C	T	C	A	G	T	A	C	C	T	A	C	T	C	C	G	A	G	A	C	A	G	T	C	A	A	A	A	G	T	C	C	C	C	A	C	T	A	G	T	C	C	T	C	T	T	A	C	T	T	T	C	C	C	A	C	C	T	C	G	T	C	A	G	G	G	A	T	T	T	G	C	T	G	A	A	G	G	T	G	G	C	C	A	G	A	A	G	T	G	T	T	T	C	C	A	G	T	T	A	C	NA	NA	T	C	C	C	T	A	T	T	A	T	A	G	NA	NA	A	T	C	A	C	A	T	A	G	G	A	G	T	T	G	A	G	G	T	C	C	C	C	C	C	C	G	G	G	A	C	T	A	T	T	T	NA	NA	T	C	G	A	G	G	C	C	A	T	A	A	C	C	A	G	T	T	C	C	C	C	A	A	C	T	C	C	T	T	T	C	A	A	T	C	T	T	G	A	A	A	T	C	G	G	A	G	A	G	A	A	A	G	G	A	C	A	G	A	T	T	T	T	G	A	C	C	C	C	G	G	T	C	T	C	T	C	G	G	C	A	C	T	C	G	C	T	T	C	T	C	G	A	G	T	C	G	G	T	G	G	C	T	C	C	C	C	G	A	C	C	G	A	C	C	T	C	C	C	A	G	T	C	G	A	A	A	C	C	A	G	A	T	T	A	A	A	A	G	T	C	G	G	A	A	C	G	C	T	C	C	NA	NA	T	C	A	C	G	G	G	A	G	A	T	T	A	A	A	A	C	G	G	G	A	A	C	C	T	C	C	C	A	C	G	G	C	C	C	T	A	A	C	C	C	T	A	G	G	G	G	G	G	G	A	A	G	G	C	C	A	A	G	G	G	G	G	G	G	G	G	G	G	G	C	A	G	G	A	A	A	A	A	A	G	T	T	A	C	T	NA	NA	C	C	T	T	T	T	C	C	G	G	A	A	T	C	NA	NA	G	A	T	T	C	T	A	G	G	G	C	A	A	A	C	C	T	T	T	C	C	C	G	G	G	C	C	T	C	C	G	G	A	A	A	A	A	A	T	T	G	G	A	A	C	C	G	G	A	G	G	G	G	G	A	G	G	G	T	T	T	A	C	C	C	C	A	A	T	T	C	C	A	A	C	C	C	C	G	G	G	A	T	T	G	G	T	T	T	T	C	C	G	G	A	A	C	C	C	C	C	C	T	T	G	G	C	C	A	A	C	C	C	C	A	A	T	T	C	C	A	A	T	T	T	T	T	T	A	A	A	A	T	T	T	C	G	C	A	A	T	A	T	T	C	C	C	C	C	C	C	C	T	T	A	A	C	C	G	G	T	T	A	A	A	A	G	G	C	C	G	G	T	T	T	T	T	T	T	T	T	T	G	G	A	A	A	A	G	G	T	T	T	T	G	G	G	G	C	C	C	C	A	A	A	A	A	A	T	T	G	G	NA	NA	A	A	G	G	T	C	G	G	C	T	T	T	A	A	C	C	C	C	A	A	T	C	T	C	G	G	A	A	T	T	G	G	T	C	A	A	A	A	C	T	NA	NA	NA	NA	G	G	T	T	G	G	T	T	A	A	T	T	T	G	T	T	C	C	A	G	C	C	C	A	A	A	T	T	G	G	G	G	A	A	C	C	G	G	T	T	NA	NA	A	A	C	T	NA	NA	G	G	T	T	T	T	A	A	C	T	A	A	C	C	G	G	T	T	T	T	A	A	C	C	G	G	G	G	G	G	C	C	G	G	A	A	A	A	T	T	A	A	G	G	T	T	C	C	T	T	A	A	C	C	C	C	T	T	T	T	T	T	A	A	A	A	A	A	T	T	A	A	C	C	C	C	T	A	C	C	T	C	G	G	A	A	A	A	C	T	T	T	A	A	T	G	T	T	T	C	A	A	T	C	G	A	T	C	T	T	T	C	G	G	A	A	A	G	T	C	A	A	T	C	T	T	T	T	T	G	T	C	G	G	NA	NA	T	A	C	C	A	A	T	T	T	T	G	A	G	A	A	A	A	C	C	T	G	A	C	C	T	T	C	C	T	G	A	G	A	G	A	G	C	C	T	T	G	G	C	T	NA	NA	C	T	T	T	T	T	C	T	T	C	A	G	C	C	A	G	A	G	NA	NA	T	C	G	G	C	C	G	A	A	A	A	G	T	C	A	A	T	G	T	T	A	A	C	C	T	T	C	C	C	C	A	A	G	G	T	T	C	C	C	C	A	A	A	A	A	A	A	A	C	C	T	C	T	G	G	G	A	A	T	T	A	A	A	G	C	T	T	T	C	C	A	G	T	T	A	G	G	A	G	G	C	G	A	A	T	T	A	A	G	G	C	C	C	G	A	A	G	G	A	T	A	G	T	C	A	G	C	C	T	T	C	T	G	G	A	G	G	G	A	A	G	G	T	T	T	T	C	C	G	G	A	A	T	G	A	A	T	T	C	T	G	G	C	T	G	A	C	C	C	C	G	G	T	C	C	T	T	T	A	A	C	A	A	A	G	A	T	T	A	G	T	T	C	T	T	T	A	A	C	C	T	T	A	A	C	C	C	C	A	G	A	T	A	C	A	G	C	T	A	C	G	T	G	A	T	T	NA	NA	C	C	T	T	C	C	A	A	C	C	A	A	T	T	T	T	T	T	A	C	C	A	C	C	C	C	C	C	C	C	A	C	T	T	C	C	A	A	C	G	G	G	T	C	NA	NA	C	T	C	G	T	T	T	G	C	C	T	T	C	C	C	C	G	G	G	G	G	G	A	A	C	C	A	A	G	G	A	G	T	A	T	T	T	T	T	T	C	T	T	C	T	T	T	T	C	C	C	C	G	G	A	A	T	T	G	A	NA	NA	G	C	G	G	C	C	G	G	A	A	T	G	A	G	G	T	T	T	G	A	A	A	A	A	A	A	G	G	A	A	T	T	G	G	T	C	A	A	C	C	C	C	A	A	G	G	A	G	G	G	G	A	C	T	A	G	A	G	G	G	A	A	G	A	A	G	G	A	A	A	A	A	T	T	T	T	T	C	A	A	A	A	A	A	T	T	A	A	G	G	T	T	A	G	C	C	T	T	C	A	T	T	C	C	G	G	C	C	T	T	C	C	T	T	T	C	T	G	C	C	A	A	C	C	C	T	G	T	T	T	G	A	C	C	C	C	C	C	G	G	A	A	T	T	C	C	G	G	C	C	T	T	G	G	T	T	G	G	C	C	T	T	A	A	T	T	C	C	T	T	T	T	T	T	C	C	C	C	G	G	T	T	T	T	A	A	A	A	T	T	T	T	A	A	G	G	C	C	C	C	T	T	C	C	T	T	G	G	G	G	G	G	T	T	G	G	G	G	A	A	T	T	C	C	G	G	A	G	C	T	A	A	T	T	A	A	A	A	C	C	A	A	A	A	A	A	G	G	T	T	C	C	A	A	G	C	G	T	G	G	A	T	C	C	A	G	G	G	A	A	T	T	A	A	A	A	G	G	C	C	A	G	C	C	A	A	G	G	C	C	T	T	G	G	A	A	T	C	A	G	A	A	G	G	T	T	T	T	C	C	C	T	A	A	A	A	T	C	T	T	T	C	T	C	A	C	T	C	A	G	A	G	T	T	C	C	A	A	C	C	T	T	T	T	A	A	G	G	T	T	C	C	C	T	C	A	C	A	A	G	T	T	C	C	T	T	T	T	T	T	G	G	A	A	T	G	A	A	A	G	C	T	G	G	G	G	T	A	T	C	G	A	C	C	C	A	C	T	A	A	A	A	T	T	C	T	C	C	G	G	G	A	T	T	C	A	A	G	C	C	G	G	G	A	G	G	C	T	G	C	C	C	C	C	C	A	C	C	G	A	C	C	T	T	T	T	G	A	T	T	C	A	G	A	T	T	G	G	A	G	T	T	C	C	C	C	A	A	C	C	A	A	A	A	T	T	T	T	G	G	T	T	C	C	C	C	T	T	G	G	T	T	C	C	C	C	T	T	C	T	T	T	G	G	C	C	G	G	A	A	T	T	A	A	NA	NA	C	A	A	G	A	A	T	T	A	G	T	C	T	C	T	A	C	C	T	C	G	G	T	G	A	A	T	T	C	C	T	T	G	G	A	A	T	T	G	A	C	T	A	A	C	T	A	A	G	A	A	A	NA	NA	A	G	T	G	A	A	T	A	T	T	T	T	C	C	G	A	T	T	A	A	C	T	G	T	A	C	T	A	NA	NA	A	A	G	G	A	A	G	G	A	A	G	A	A	A	A	A	G	G	NA	NA	A	A	T	T	T	C	A	T	G	A	C	T	C	G	T	C	T	T	C	C	C	C	A	A	C	C	A	A	C	C	C	C	A	A	A	A	C	C	G	G	C	C	C	C	C	C	C	C	C	C	C	C	T	T	C	T	G	G	T	T	T	T	T	T	G	G	C	C	A	A	G	G	T	C	T	G	T	C	G	G	G	G	G	G	T	C	G	C	C	C	G	T	A	G	C	T	T	T	T	T	T	T	C	C	G	A	G	G	G	A	G	C	T	A	T	T	G	G	C	C	T	C	A	T	T	T	C	T	NA	NA	T	G	T	T	C	T	C	C	A	G	G	G	G	G	A	A	A	A	A	A	C	C	C	C	T	T	G	G	T	T	G	G	A	G	C	C	G	G	G	G	C	C	C	C	A	A	C	C	C	C	A	A	T	T	C	C	C	C	T	T	T	T	C	C	C	C	A	A	T	T	T	T	G	G	A	A	C	C	T	T	A	A	T	T	G	G	C	C	A	A	G	G	T	T	G	G	T	T	G	G	T	A	G	G	C	T	T	T	C	C	G	G	T	T	A	A	C	C	A	A	T	T	G	G	G	G	T	T	T	T	T	T	T	T	T	T	T	T	T	T	C	C	C	T	C	C	T	A	T	T	G	G	G	G	G	G	T	T	G	A	G	G	G	A	NA	NA	T	C	A	T	G	A	NA	NA	A	A	G	G	C	C	C	C	G	G	A	A	C	C	G	G	C	C	C	T	G	A	G	A	G	A	A	A	C	T	C	C	C	T	T	T	G	G	G	G	C	C	G	A	A	G	G	A	C	C	C	C	T	C	T	T	G	A	A	A	G	C	A	G	G	T	A	A	T	C	A	A	T	T	G	G	T	T	A	A	G	G	C	C	A	A	T	T	T	T	T	T	A	A	T	T	T	T	A	A	G	A	C	G	G	A	A	A	T	C	G	G	C	C	T	T	C	T	A	A	A	G	G	G	G	G	C	C	A	A	G	G	A	A	C	C	G	G	G	G	T	T	A	A	C	C	C	C	A	G	A	A	C	C	T	T	C	C	G	G	T	C	G	G	C	C	A	A	G	G	T	C	C	C	A	T	T	T	C	C	T	G	G	G	C	T	A	G	A	A	T	T	C	C	NA	NA	NA	NA	A	T	C	C	G	G	C	C	A	T	C	C	C	T	A	G	A	G	A	G	G	A	G	C	T	T	C	C	C	C	G	G	C	C	A	G	G	T	T	G	A	G	A	G	T	C	G	G	G	G	G	G	G	A	C	G	G	A	G	G	C	C	C	T	C	T	A	G	T	C	G	C	A	A	A	G	T	T	T	T	T	T	G	C	T	C	G	G	C	T	A	A	T	T	T	C	A	A	A	A	G	G	C	C	G	G	G	G	G	G	A	A	G	A	T	A	C	C	G	G	A	T	G	G	G	G	T	C	C	C	C	T	T	T	C	C	A	A	G	G	G	G	A	A	T	G	NA	NA	C	C	G	G	G	G	C	C	A	A	A	A	A	A	C	C	A	A	A	G	G	A	T	T	C	C	C	A	G	G	C	T	T	T	G	A	A	A	A	A	G	A	C	G	C	T	G	A	C	C	A	A	G	G	G	G	G	T	G	G	T	G	T	C	A	A	T	C	C	T	G	T	C	T	T	C	A	C	NA	NA	C	C	C	T	A	A	T	T	T	T	C	C	C	C	G	T	NA	NA	A	G	G	G	C	C	T	T	C	T	G	G	T	T	C	C	G	G	C	T	A	C	NA	NA	C	C	A	A	C	C	C	C	A	A	T	T	A	A	T	C	C	T	T	T	C	T	G	G	C	C	G	G	A	A	G	G	C	C	G	G	G	G	T	T	C	C	T	T	C	C	T	T	C	C	G	G	T	T	C	C	A	A	C	C	C	C	G	G	A	A	G	G	A	A	G	G	C	C	A	A	C	C	G	G	A	A	C	C	G	G	A	A	T	T	G	G	G	T	G	G	T	T	T	T	C	C	G	G	T	T	G	G	C	C	NA	NA	A	A	G	G	T	T	A	A	A	A	A	A	T	T	A	A	A	A	C	C	C	C	T	T	T	T	A	A	A	A	A	A	T	T	T	G	C	C	T	T	T	T	A	A	T	T	A	A	T	T	T	T	G	G	G	G	T	T	T	T	T	T	T	T	C	C	C	C	C	C	A	A	G	A	A	T	T	T	A	A	G	G	A	A	G	G	T	T	C	T	T	C	C	C	T	T	C	C	A	A	G	A	C	C	C	C	A	A	C	C	C	T	NA	NA	G	A	A	G	C	T	C	T	C	T	C	T	C	C	G	G	C	C	G	T	A	A	C	T	T	T	T	T	C	C	T	T	T	T	A	A	C	C	G	G	A	A	G	A	T	C	A	A	C	C	A	G	G	G	T	T	G	G	T	T	A	A	T	T	G	G	C	C	G	G	G	G	C	C	C	C	T	T	C	C	T	T	G	G	G	G	T	T	T	T	G	G	G	G	A	A	G	G	T	T	T	C	G	G	G	G	A	A	C	C	G	A	G	G	C	C	A	A	A	A	A	A	G	G	A	A	C	C	T	T	T	T	G	G	T	T	G	G	T	T	T	T	A	A	T	T	A	A	A	A	G	G	T	T	A	A	T	T	A	A	C	C	A	A	C	C	T	T	G	G	A	G	A	G	G	G	C	C	G	G	T	T	T	C	T	T	NA	NA	A	G	A	A	A	G	G	G	A	A	G	G	NA	NA	C	G	T	T	G	T	A	A	T	T	A	A	C	C	G	G	G	G	T	T	G	G	T	T	C	C	A	A	G	G	T	T	A	A	A	A	C	C	C	C	T	T	C	C	C	C	G	G	C	C	T	T	T	T	G	G	C	C	A	A	G	G	G	G	A	A	T	T	G	G	G	G	A	A	C	T	A	T	G	T	G	G	T	G	C	C	T	T	C	A	A	A	G	G	C	T	G	G	G	A	C	C	G	A	A	C	T	T	A	A	G	G	C	C	T	T	A	A	G	G	G	G	T	T	C	C	C	C	T	T	A	A	C	C	G	G	C	C	C	C	C	C	T	T	C	C	G	G	A	A	T	T	A	A	G	G	A	A	T	T	A	A	C	C	C	C	A	A	A	A	C	C	A	A	C	C	G	G	T	T	A	A	T	T	C	T	G	G	G	G	G	G	A	G	T	T	G	T	G	A	T	T	G	G	G	A	A	G	A	G	G	A	C	C	A	G	T	T	G	G	A	A	G	A	C	C	G	A	T	C	C	C	A	T	T	T	T	T	A	C	G	G	C	T	A	A	A	T	T	G	A	A	G	G	A	A	A	A	A	G	A	A	T	T	G	G	C	G	A	A	T	G	G	G	T	C	T	C	T	T	C	C	T	T	G	A	C	C	A	A	T	T	C	T	A	A	T	T	A	A	G	G	NA	NA	C	C	T	T	C	C	C	C	G	G	C	G	C	C	T	T	A	A	A	A	T	T	T	T	G	A	NA	NA	T	T	C	T	C	C	A	A	G	G	A	A	G	G	A	A	C	C	C	C	C	C	C	C	G	G	C	C	A	G	T	T	A	G	T	T	A	C	A	G	C	T	G	G	C	C	A	G	G	A	C	T	G	A	C	C	C	C	A	A	G	G	NA	NA	G	C	G	A	C	C	C	C	G	G	A	G	G	G	A	A	T	A	A	A	A	T	C	C	A	A	G	G	C	C	T	T	C	C	G	C	A	A	C	C	A	A	G	G	G	G	C	C	C	C	T	G	C	C	G	G	A	A	C	C	G	T	A	G	T	T	G	G	T	C	C	G	G	A	G	G	G	G	T	T	C	C	T	T	T	T	G	G	C	C	A	A	G	G	G	G	C	C	A	A	T	T	A	A	G	G	A	A	C	C	C	T	G	G	G	G	T	T	A	A	NA	NA	C	C	NA	NA	A	A	G	G	C	C	G	G	A	G	G	G	A	A	C	C	G	G	A	A	C	C	A	A	A	A	T	T	A	A	G	G	T	T	G	G	NA	NA	G	G	G	G	T	T	G	G	A	A	G	G	C	T	T	T	A	A	C	C	C	C	C	C	G	G	C	C	A	A	T	T	G	G	A	A	A	G	C	C	T	C	G	G	C	C	T	T	A	A	A	A	C	C	G	G	T	T	C	C	C	T	T	G	C	C	NA	NA	C	T	T	C	A	A	T	T	C	C	T	T	A	A	G	G	T	T	T	T	G	T	G	G	C	C	T	T	G	G	G	G	T	T	C	C	C	C	T	T	C	C	A	A	C	C	G	A	T	T	G	G	G	G	T	T	A	A	A	A	C	C	C	C	A	A	T	T	C	C	G	G	A	A	C	T	G	G	G	A	T	T	C	C	A	A	A	A	A	A	T	T	G	G	A	A	G	G	A	A	C	C	G	G	T	T	T	T	C	T	G	G	A	A	C	T	G	G	G	A	G	A	C	C	C	C	G	T	G	G	T	C	A	G	T	T	T	T	T	T	C	T	C	C	A	G	G	G	T	T	G	G	G	T	T	A	A	A	A	A	T	T	T	G	G	A	T	T	G	C	G	G	C	T	C	T	A	C	G	G	A	G	C	C	NA	NA	T	T	C	C	A	G	C	C	A	A	T	T	A	A	C	C	C	C	A	A	A	A	A	A	C	A	G	G	C	T	A	A	G	A	G	A	G	G	G	G	G	G	T	T	A	A	A	G	T	C	A	A	G	G	G	C	A	A	G	G	C	C	T	T	T	T	T	C	G	A	T	A	C	T	NA	NA	A	G	A	G	A	A	A	A	C	T	G	G	A	A	G	G	C	C	A	A	T	T	A	G	G	G	G	A	C	C	G	G	T	T	T	C	A	A	T	C	T	T	T	T	NA	NA	C	C	C	C	T	T	C	C	T	T	T	A	T	T	C	G	C	C	T	C	C	C	A	G	A	A	G	G	C	T	G	C	G	A	T	T	T	C	A	G	G	G	G	G	C	T	G	G	T	C	NA	NA	G	C	C	C	G	G	G	G	C	C	G	G	T	C	C	T	A	A	C	C	NA	NA	T	T	A	A	G	G	T	T	G	A	G	G	G	A	C	A	NA	NA	G	A	G	A	A	A	T	C	A	A	G	G	A	A	C	C	A	G	A	A	NA	NA	C	C	A	A	T	T	C	C	A	A	C	C	T	T	G	G	A	A	T	T	G	G	C	C	C	C	T	T	C	C	G	G	A	A	C	C	C	T	A	A	G	G	G	G	C	C	C	T	T	T	T	C	G	C	T	C	T	T	T	C	T	G	C	C	G	G	T	C	G	G	A	C	A	A	NA	NA	A	A	A	G	C	C	T	T	T	T	A	A	G	G	A	A	T	T	A	A	A	A	G	A	C	T	T	C	T	C	C	C	T	C	G	A	A	A	A	A	G	G	NA	NA	G	A	C	C	C	A	T	T	A	A	T	C	T	T	T	T	C	C	T	A	C	C	G	G	A	A	A	A	G	G	A	A	C	C	A	A	C	G	A	A	C	C	T	T	G	G	G	G	T	T	T	T	A	A	T	A	NA	NA	G	G	T	C	C	C	T	T	C	C	T	C	T	T	C	G	C	C	A	A	T	C	T	T	C	C	G	T	T	C	A	A	C	C	T	T	C	C	A	G	G	G	T	T	T	T	A	A	A	A	C	C	A	A	C	C	T	T	G	G	C	C	G	G	A	A	A	A	G	G	G	G	A	A	C	C	A	A	A	A	A	A	T	T	G	G	T	T	G	G	C	C	G	G	A	A	NA	NA	C	C	C	C	C	C	A	A	C	C	A	A	T	G	A	A	T	C	C	C	C	G	G	G	A	A	A	A	A	A	C	C	T	C	C	A	G	G	C	C	A	G	T	T	T	A	C	C	T	T	G	A	G	G	G	G	A	A	G	A	G	A	G	G	T	T	T	T	A	A	G	G	G	G	G	G	G	G	G	C	G	G	C	C	C	C	T	T	G	G	A	A	T	T	A	A	C	C	A	A	C	C	C	C	T	C	G	G	G	G	T	T	G	G	T	T	T	T	T	T	T	T	T	C	C	C	G	C	G	G	T	T	G	G	G	A	C	T	T	C	A	C	G	G	A	C	G	G	G	G	T	G	G	G	C	T	A	A	G	A	G	C	C	G	A	A	G	G	A	A	G	G	C	C	A	G	C	C	A	A	A	G	C	C	T	T	T	T	NA	NA	A	G	C	C	C	C	C	C	A	G	C	T	C	T	C	C	C	C	G	G	A	A	C	C	C	C	G	G	A	T	T	T	T	T	A	A	A	A	C	C	G	G	G	A	G	G	T	C	T	C	T	C	C	T	T	A	C	T	A	C	G	G	G	G	T	T	G	G	T	T	G	G	A	G	G	G	C	T	A	G	G	G	G	A	G	G	G	A	T	T	G	G	G	C	T	T	A	G	A	A	T	T	C	C	G	G	C	C	C	C	A	A	A	A	G	G	C	T	T	T	A	G	C	C	A	C	G	A	T	C	C	C	G	A	C	C	G	G	C	G	C	C	C	C	T	C	T	T	C	C	A	A	T	T	T	T	T	C	NA	NA	T	C	T	T	A	A	A	G	T	T	G	G	A	A	T	T	C	A	G	A	G	G	A	C	G	G	C	C	A	A	T	G	T	T	G	G	T	T	G	G	A	A	A	G	T	T	G	A	C	C	G	T	G	G	C	T	G	A	T	T	G	G	T	C	C	C	T	C	G	A	A	A	T	A	G	A	C	C	T	T	A	A	T	T	C	C	T	T	C	C	G	G	T	T	G	G	G	G	A	A	A	A	T	T	G	G	C	C	T	T	C	C	G	G	A	A	G	G	A	A	T	T	A	A	G	G	G	G	G	A	C	T	T	T	G	A	T	T	G	G	G	A	G	A	T	C	G	A	A	G	C	C	G	G	T	C	T	C	C	C	C	T	C	T	C	T	C	T	C	C	A	A	A	A	T	T	G	G	G	G	A	A	A	A	T	T	T	T	C	T	G	G	T	T	A	A	C	C	T	T	T	T	C	C	A	A	A	A	G	G	T	T	C	C	T	T	T	T	T	T	T	T	C	C	G	G	T	T	A	A	A	A	C	T	G	G	T	T	A	G	G	G	C	C	T	T	T	T	C	G	G	G	G	G	C	C	T	T	G	G	A	A	G	A	G	A	T	T	G	G	T	T	T	T	C	C	C	C	G	A	A	A	T	T	C	T	G	G	T	C	NA	NA	A	A	C	A	A	A	C	C	A	G	G	G	T	G	G	G	A	A	NA	NA	NA	NA	G	C	C	T	A	A	T	T	A	A	T	T	T	T	G	A	G	G	A	A	C	C	A	A	T	C	A	A	T	C	T	C	T	T	A	A	C	T	T	T	G	T	A	A	T	T	C	T	T	T	A	A	A	G	T	T	G	G	A	G	C	C	C	T	A	A	C	C	G	G	C	T	C	C	A	G	T	A	A	G	A	A	A	A	C	C	C	C	A	A	G	G	A	G	A	A	C	T	A	G	T	T	G	C	T	T	G	G	T	C	C	A	A	C	G	C	G	G	C	G	A	A	C	C	C	C	T	C	G	T	C	C	A	A	A	G	G	G	T	T	C	C	T	T	A	A	A	A	G	G	G	G	A	A	T	T	C	C	G	G	A	A	G	G	G	A	G	G	T	T	T	T	T	T	T	C	G	G	G	T	A	A	T	T	A	G	T	T	T	G	A	G	G	T	C	C	C	A	G	G	T	C	G	G	G	G	G	C	A	G	A	G	T	C	G	A	C	C	T	T	A	A	C	C	T	T	C	C	G	G	T	T	T	T	A	A	C	C	A	A	G	G	G	G	C	C	G	G	C	C	A	A	G	G	G	G	A	A	C	C	G	G	C	C	A	A	A	A	T	T	T	G	C	C	G	G	C	C	T	C	T	T	A	A	T	T	A	G	T	T	A	G	G	G	T	T	A	A	G	A	C	C	A	A	A	A	G	A	C	C	G	G	T	T	C	C	A	A	A	G	C	T	G	G	T	G	C	T	G	G	C	C	C	C	A	A	T	T	C	C	A	A	A	A	C	T	C	T	G	G	G	G	A	A	A	A	G	G	A	A	G	G	T	T	A	A	C	C	C	C	C	C	C	C	C	C	C	C	C	C	C	C	C	C	T	T	T	T	A	G	G	A	G	G	T	T	A	A	G	G	G	A	C	C	A	A	G	G	C	C	T	C	C	C	A	A	T	C	T	T	G	G	C	C	C	C	A	A	G	G	C	C	C	C	G	G	A	A	C	C	A	A	T	T	C	C	C	C	C	C	C	C	C	C	A	A	G	G	G	G	T	T	T	T	G	G	T	T	G	G	A	A	A	A	T	T	A	A	T	T	A	A	A	A	A	A	T	T	G	G	T	T	A	A	A	A	G	G	C	C	G	G	C	C	C	C	T	C	G	G	T	T	A	A	T	T	NA	NA	C	C	G	G	C	C	G	G	G	G	G	G	G	G	G	G	A	A	T	T	C	T	T	T	G	G	G	C	C	C	G	G	A	A	A	A	T	T	T	T	G	G	A	A	C	C	T	T	A	A	C	C	A	A	G	G	A	A	G	G	T	C	G	G	T	T	C	C	NA	NA	G	G	G	G	C	C	C	C	T	T	G	G	A	A	T	T	T	T	T	T	A	A	A	A	C	C	C	T	G	G	C	C	G	T	G	G	G	G	T	T	T	T	C	C	C	C	T	T	C	C	T	C	G	C	A	G	T	T	T	C	G	A	G	A	T	T	A	G	G	G	A	A	G	G	A	G	T	T	A	A	G	G	C	C	C	C	A	A	C	C	A	G	T	T	G	G	A	A	G	G	C	C	T	C	T	T	C	C	A	A	T	T	T	T	G	A	G	A	A	G	C	C	C	T	G	A	C	C	C	C	C	C	G	G	T	T	G	A	G	T	A	A	A	A	T	T	T	G	G	G	C	C	T	T	A	A	C	T	C	T	C	C	T	T	A	A	NA	NA	T	C	T	C	A	C	C	C	A	G	NA	NA	C	T	T	T	G	G	A	G	T	C	A	A	T	T	G	A	C	C	A	A	G	G	A	A	T	T	C	C	G	G	G	G	A	A	G	G	A	A	T	T	G	G	G	G	G	A	G	G	A	A	A	A	G	G	G	G	G	G	C	C	T	T	C	C	T	T	C	C	C	C	C	C	T	T	NA	NA	G	G	A	G	T	G	A	T	T	C	A	A	A	C	C	C	G	G	G	G	C	C	G	G	T	G	G	A	T	G	A	G	G	T	A	A	C	C	T	T	C	C	T	T	C	C	T	T	A	G	A	G	A	A	G	C	T	T	A	A	T	A	T	A	T	T	NA	NA	C	C	C	C	T	T	T	T	C	C	T	T	T	C	C	G	C	C	A	T	G	G	G	G	C	A	A	A	C	A	G	G	T	C	G	G	G	G	G	G	A	A	T	T	G	T	G	G	G	G	C	C	G	T	T	G	T	T	T	T	G	G	A	A	T	T	T	T	A	A	C	C	T	T	G	G	C	A	C	C	G	G	A	A	A	A	A	A	G	G	A	A	G	G	C	C	T	T	T	T	A	A	T	T	A	A	C	C	C	C	C	C	A	A	T	T	A	A	G	G	C	C	A	A	G	G	T	T	G	G	T	T	G	G	C	C	T	T	G	T	C	C	T	T	C	C	C	C	T	T	A	A	C	C	A	A	C	C	G	G	T	T	C	C	G	G	A	G	C	T	G	G	C	C	A	A	G	G	A	G	G	A	C	C	NA	NA	C	C	C	T	C	C	G	G	G	G	G	A	C	C	T	T	T	T	C	C	C	C	C	C	C	T	A	G	G	G	C	C	G	A	T	T	T	G	G	G	C	T	T	A	C	C	C	C	A	G	G	A	G	A	G	G	C	C	C	C	T	T	G	C	T	T	C	C	C	C	G	G	T	T	T	T	T	C	G	G	T	T	T	T	C	C	C	C	C	C	G	G	G	G	C	C	C	C	G	G	G	A	T	T	T	C	C	T	NA	NA	A	A	C	T	G	G	A	A	G	C	T	T	G	A	C	C	T	T	T	T	T	T	G	G	T	T	T	G	C	C	A	T	T	C	G	G	T	C	G	A	A	C	T	T	C	C	T	T	C	T	A	G	C	C	G	G	A	A	G	G	G	G	C	C	A	A	A	G	C	T	A	A	G	G	A	T	C	C	T	G	A	A	C	C	G	A	A	G	C	C	A	A	T	C	T	C	A	A	T	T	T	T	G	G	T	A	A	A	A	A	T	T	A	A	C	C	T	T	C	C	C	C	A	A	G	A	G	G	C	T	T	T	C	T	C	C	A	A	A	A	G	G	T	T	G	G	G	G	C	C	G	G	G	G	C	C	A	A	C	C	A	A	A	A	T	T	G	G	T	T	A	A	T	T	C	C	C	C	A	G	C	T	T	C	G	A	A	A	G	G	G	G	C	C	A	A	C	C	C	C	T	T	C	C	C	C	C	C	G	G	A	A	G	G	C	C	C	C	G	G	A	A	C	T	T	T	C	C	T	T	G	G	T	T	C	C	C	C	G	G	A	A	A	A	T	T	A	G	T	C	T	T	A	A	C	C	C	C	G	G	G	G	A	G	C	C	T	C	T	T	T	T	G	G	T	T	T	T	A	A	T	T	A	A	T	T	C	C	T	T	A	A	C	C	T	T	G	G	G	G	G	T	C	T	C	C	T	T	C	C	C	C	C	C	G	G	C	C	C	C	A	A	C	C	T	T	A	A	G	G	T	T	C	C	T	C	C	T	G	G	T	T	T	C	C	C	G	G	A	A	C	C	G	A	C	C	T	T	T	T	G	A	G	G	A	A	A	A	C	C	T	T	G	G	C	C	G	G	A	A	T	T	T	C	A	G	T	T	A	A	T	C	A	G	T	T	A	A	T	T	C	G	C	C	C	C	A	A	T	T	G	G	C	T	C	T	G	G	C	C	G	G	G	G	T	A	G	G	G	G	G	G	T	T	C	C	G	G	A	G	G	T	C	T	T	T	G	A	T	C	C	T	T	T	G	G	C	A	A	G	T	C	A	G	C	C	G	G	T	T	C	A	C	T	G	G	C	T	C	C	G	A	G	A	A	A	T	T	C	C	T	C	A	A	C	T	G	G	C	C	G	A	A	A	A	T	A	A	C	C	C	C	A	A	G	A	C	G	A	G	G	G	G	G	C	C	G	G	C	C	A	A	G	G	A	A	T	T	T	T	T	T	C	C	C	T	C	T	T	C	T	T	G	A	T	T	G	G	A	A	C	C	C	T	G	A	C	C	A	A	A	A	G	G	A	A	A	A	G	G	T	T	T	T	A	A	G	G	A	A	T	T	A	A	T	T	G	G	T	T	G	G	G	G	A	A	C	C	A	A	T	T	T	T	T	T	A	A	A	A	C	T	C	C	G	G	T	T	A	A	G	T	C	C	A	A	A	A	T	G	C	T	C	A	T	C	T	G	C	C	T	A	A	A	A	A	C	C	A	A	T	T	A	A	C	C	A	G	T	G	C	C	T	G	A	G	G	G	T	T	T	C	C	T	G	A	C	T	A	A	G	A	A	C	T	T	A	G	T	T	G	G	T	C	C	C	C	C	G	G	A	C	A	G	T	C	A	A	G	C	G	G	T	T	A	A	C	C	A	A	C	C	C	A	T	T	G	A	G	G	T	G	G	A	T	C	C	C	A	A	NA	NA	G	G	A	A	G	A	T	C	G	G	G	G	NA	NA	G	G	G	G	G	A	G	G	C	C	T	G	T	T	G	A	G	G	C	C	A	A	C	C	G	G	A	A	C	C	T	T	G	G	A	A	A	A	T	T	C	C	A	A	A	A	T	T	A	T	G	G	C	C	A	A	A	A	T	T	NA	NA	A	A	G	G	C	A	C	C	A	C	G	A	A	G	C	G	NA	NA	G	G	A	T	A	G	C	C	G	G	G	G	G	G	G	G	T	C	C	T	A	A	G	G	G	G	C	T	A	G	A	A	A	A	C	A	C	C	G	G	T	T	C	C	C	A	G	G	G	G	T	T	G	G	A	A	C	C	G	G	G	G	A	A	G	G	T	A	T	T	G	A	G	G	C	C	C	C	A	A	G	T	C	T	T	C	A	G	G	A	T	T	NA	NA	NA	NA	G	G	T	T	C	C	C	A	G	G	A	A	G	A	T	T	G	G	T	A	C	C	G	G	A	A	A	A	C	C	T	T	T	T	A	G	G	G	C	C	A	G	A	A	A	G	C	C	C	C	T	T	A	G	C	C	G	G	A	A	T	T	A	G	C	A	C	C	T	C	T	T	C	C	C	C	C	T	C	T	G	G	G	G	A	T	T	T	A	G	A	G	G	T	T	T	A	G	T	C	C	T	A	A	C	C	G	G	T	C	T	T	T	T	T	T	C	C	C	C	C	C	G	G	A	G	G	G	T	C	A	A	C	C	A	G	A	G	G	G	G	G	A	A	C	C	C	C	C	G	NA	NA	C	C	G	G	T	T	C	T	C	C	T	T	C	C	A	A	G	G	G	G	C	T	G	G	T	T	T	T	G	T	A	C	C	C	G	A	G	A	C	C	G	T	T	T	T	T	T	C	T	C	C	C	C	C	T	T	C	C	T	T	T	T	C	C	A	A	C	C	A	A	NA	NA	C	C	T	T	C	C	G	A	C	C	G	T	NA	NA	G	A	G	G	C	C	C	C	C	C	T	C	C	T	C	G	C	T	A	G	G	T	G	A	NA	NA	G	G	C	C	G	A	A	G	C	C	C	C	G	G	G	A	C	T	T	T	C	T	A	A	T	T	T	G	C	C	C	C	T	T	G	G	A	A	C	C	G	A	G	G	C	C	A	A	G	G	G	G	A	A	C	T	C	C	G	G	C	C	T	T	T	C	C	C	C	C	C	C	G	A	C	T	G	T	C	C	C	C	C	C	A	A	C	C	C	C	A	A	G	C	C	C	C	C	G	G	A	A	G	G	G	A	A	A	G	A	G	G	A	A	G	G	A	A	T	T	C	C	G	A	T	C	T	T	C	C	T	T	C	C	C	C	T	T	A	A	T	T	T	A	G	G	G	G	C	C	G	G	G	G	C	T	C	C	G	G	T	T	T	T	G	G	A	A	A	T	T	T	T	T	A	A	C	C	T	T	C	C	G	G	G	G	A	A	C	C	C	C	G	G	A	A	C	C	C	T	G	G	G	G	G	A	C	C	A	A	NA	NA	A	A	A	A	G	A	C	C	C	C	G	G	A	G	G	A	C	C	C	C	G	G	G	A	C	C	C	C	T	T	A	A	C	C	G	A	C	T	C	C	G	G	T	C	A	A	G	G	C	C	G	A	T	T	G	A	A	A	T	T	T	T	A	A	C	C	G	A	C	T	G	C	C	C	T	C	C	C	A	C	G	G	C	T	G	G	C	C	T	T	C	C	C	C	G	G	G	G	T	T	C	T	T	C	A	G	A	G	C	C	T	T	NA	NA	G	G	C	T	C	T	C	C	A	A	T	C	A	A	T	T	T	T	T	G	C	T	G	T	T	T	T	C	C	T	NA	NA	G	G	C	C	T	C	C	T	A	A	C	C	A	A	NA	NA	C	C	C	T	G	G	C	C	A	A	A	A	T	A	G	G	C	C	C	C	G	G	T	T	C	C	G	G	C	C	C	C	C	C	C	A	A	A	T	T	C	C	T	T	G	G	A	A	T	T	G	G	A	A	C	C	C	C	G	G	A	A	T	T	C	C	T	T	A	A	C	C	C	C	C	C	A	A	T	T	C	T	C	C	G	G	C	C	A	A	T	T	T	T	A	G	T	C	G	A	C	C	A	G	C	C	G	G	C	T	T	G	T	T	T	C	T	G	A	T	A	A	G	G	G	G	T	C	C	C	T	T	A	G	G	T	A	G	T	C	A	G	G	A	A	G	NA	NA	T	A	G	G	A	G	A	A	C	C	C	C	G	G	C	C	C	C	T	C	C	T	G	A	A	A	A	G	C	C	G	A	A	G	A	A	A	G	C	A	C	C	G	T	T	T	A	G	C	C	T	T	NA	NA	G	G	C	T	A	A	A	G	A	A	A	A	C	C	T	T	A	G	G	G	C	C	T	A	C	C	T	T	C	T	G	G	C	C	G	A	T	C	A	A	C	C	A	A	T	T	G	G	G	T	C	C	C	C	G	A	C	C	NA	NA	G	G	G	A	G	G	G	G	T	T	C	C	C	C	C	C	A	A	T	T	T	T	C	C	A	A	T	T	A	A	T	T	C	C	A	A	G	G	C	C	C	C	G	G	A	A	T	T	G	G	C	C	G	G	C	C	C	C	G	G	A	A	G	G	C	C	C	C	T	T	A	A	G	G	T	T	A	A	T	C	A	A	G	G	C	C	T	T	G	G	C	C	A	A	T	T	T	T	G	G	T	T	A	A	C	C	G	G	T	T	G	G	A	A	C	C	G	G	G	G	T	T	C	C	G	G	A	A	G	A	A	G	C	T	G	G	T	T	C	C	T	T	C	C	C	C	T	T	A	A	G	G	G	C	G	G	C	C	T	T	C	G	C	C	C	C	G	A	C	C	T	T	T	T	G	G	C	C	T	T	C	C	C	C	C	C	C	C	G	A	T	T	A	A	A	A	T	T	C	C	T	T	C	C	A	A	A	T	G	G	G	A	G	A	A	G	G	G	T	C	A	G	C	T	G	G	G	G	A	A	G	G	C	C	C	C	T	T	C	C	T	T	C	C	G	A	T	T	A	A	T	C	T	C	C	C	C	C	A	G	A	G	A	A	G	G	A	A	C	C	G	G	T	T	C	C	T	T	G	G	G	G	G	G	G	G	T	T	G	G	G	G	T	T	C	C	C	C	A	A	G	G	C	C	T	T	G	G	G	G	G	G	A	A	A	A	G	G	T	T	C	C	T	T	T	C	A	A	G	A	C	C	C	C	T	T	C	C	A	A	C	C	C	C	C	T	T	T	T	T	G	G	G	G	C	T	A	A	T	T	T	T	C	C	A	A	G	A	G	G	C	C	T	T	T	T	C	C	A	A	C	C	G	G	G	G	T	T	C	C	A	A	G	G	C	C	C	C	T	T	G	G	C	C	A	A	G	G	C	C	G	C	A	A	G	G	A	A	G	G	G	G	A	A	G	G	C	C	C	C	C	T	G	T	A	A	G	G	G	T	T	T	C	T	A	C	A	A	A	G	G	A	T	T	G	G	C	C	T	T	G	G	C	C	NA	NA	C	C	C	C	A	A	A	A	A	A	C	C	T	C	G	G	G	A	G	G	A	G	A	A	G	A	T	T	C	C	A	A	A	A	T	C	T	C	G	A	C	C	G	G	A	G	A	G	A	G	T	C	G	G	C	C	T	C	C	C	G	G	C	C	G	T	A	A	T	T	C	C	A	A	A	A	G	G	G	G	G	T	A	A	G	G	A	A	A	G	T	T	C	T	T	T	A	A	A	A	A	A	C	C	C	C	G	G	G	A	T	C	T	C	A	A	C	C	T	T	A	A	C	T	C	C	G	G	G	G	A	A	C	C	T	T	T	G	A	A	T	C	T	T	A	A	T	T	G	G	A	A	C	C	T	T	G	G	A	C	G	G	G	G	C	C	G	T	NA	NA	T	T	G	G	G	G	C	T	T	C	C	C	G	G	C	C	A	A	T	T	C	T	T	C	C	C	G	G	T	A	G	G	G	G	A	A	G	G	C	C	T	T	C	C	G	G	C	C	G	G	T	A	T	T	G	G	A	A	G	A	T	T	A	A	G	G	T	T	C	C	T	T	C	C	T	G	A	A	T	G	G	G	A	G	A	G	G	G	A	A	A	A	C	C	C	T	A	T	A	C	C	C	C	G	C	C	NA	NA	T	A	C	T	A	A	C	G	T	T	C	A	G	A	T	T	G	G	G	G	G	A	C	C	G	G	C	T	NA	NA	NA	NA	C	T	T	G	C	C	A	A	T	T	C	C	A	T	C	A	C	T	T	A	T	C	A	A	C	C	C	C	G	G	A	A	A	A	C	C	G	G	C	C	A	A	T	C	T	A	C	T	NA	NA	A	A	C	G	A	G	A	G	T	C	C	C	C	C	A	G	G	G	A	G	A	T	T	A	C	C	G	G	C	T	A	G	T	T	G	T	A	G	A	G	G	G	A	G	C	C	NA	NA	NA	NA	T	C	G	G	T	T	C	C	G	C	G	G	G	G	T	G	T	T	G	G	A	C	C	A	C	T	C	T	NA	NA	A	G	T	T	C	A	G	G	T	T	C	C	G	G	G	G	T	T	G	G	T	T	T	T	T	T	T	T	A	A	C	C	T	T	T	T	G	G	C	C	T	T	A	A	A	A	G	G	C	C	T	T	T	T	A	A	C	C	T	T	C	G	C	T	T	T	C	C	A	A	A	G	A	A	T	C	G	G	G	G	C	T	T	T	C	C	T	C	G	C	T	T	T	C	A	A	A	G	T	C	NA	NA	T	C	A	A	G	C	T	A	A	A	A	A	C	T	A	G	NA	NA	C	A	A	A	A	G	C	T	A	T	C	C	T	C	C	T	A	C	A	A	C	C	A	C	G	T	T	C	A	C	C	C	G	G	C	A	G	A	T	C	A	T	G	A	A	A	T	C	NA	NA	A	C	A	A	A	G	A	A	C	C	G	T	T	T	T	C	T	C	A	C	C	T	A	G	C	T	T	C	C	T	T	T	C	T	G	A	C	C	A	G	G	G	T	A	A	T	T	T	A	A	NA	NA	A	A	T	T	C	A	C	G	T	C	A	G	G	G	A	A	G	G	C	C	A	G	G	G	G	G	T	G	A	A	G	G	T	T	G	A	C	C	A	G	C	C	A	G	T	T	A	A	A	G	A	A	A	A	T	T	G	T	C	T	T	A	NA	NA	C	C	A	A	G	G	A	A	C	C	G	A	G	A	C	T	G	A	A	G	C	T	A	A	A	A	T	T	C	T	A	A	C	T	T	A	C	C	T	T	T	C	T	C	G	G	T	A	G	G	T	T	T	T	C	C	G	G	C	C	G	G	A	A	A	A	C	C	G	A	T	T	C	T	G	A	C	T	G	G	C	C	T	T	G	G	C	C	G	G	T	T	C	C	A	A	C	C	A	A	C	C	A	A	A	A	A	A	T	T	C	C	G	G	T	T	A	A	C	C	G	G	C	C	A	A	C	T	A	A	G	A	C	C	A	A	T	G	T	C	C	C	G	A	T	C	T	C	A	A	C	T	T	T	A	A	T	T	A	A	T	T	C	C	T	C	G	G	A	C	C	C	NA	NA	G	A	A	A	G	G	C	C	G	A	A	T	C	C	C	C	A	G	G	G	T	T	A	A	C	C	C	C	C	T	T	T	T	T	C	G	C	C	G	G	A	G	A	G	A	C	G	G	T	C	G	G	C	C	T	T	A	T	G	A	G	G	G	A	C	C	C	C	C	C	G	A	C	A	NA	NA	C	C	G	G	T	C	G	G	T	T	C	C	C	C	G	A	A	A	C	C	G	G	T	C	NA	NA	G	G	T	T	C	C	A	G	C	G	T	C	G	G	A	C	G	A	T	T	T	T	A	A	C	T	T	C	C	C	A	A	T	T	A	A	C	C	T	T	C	C	C	C	C	T	G	G	A	G	A	A	C	G	T	C	T	T	A	A	G	G	C	A	G	A	T	T	T	T	G	G	T	T	G	A	G	T	C	T	T	A	C	C	G	A	A	C	C	T	C	C	G	G	T	C	G	G	C	C	A	A	T	T	C	C	G	G	T	T	A	A	C	C	C	C	T	T	C	C	T	T	G	G	C	C	G	G	C	C	T	T	NA	NA	A	G	A	G	C	C	C	C	G	G	G	G	C	T	A	A	C	T	T	C	T	T	A	A	T	T	A	A	T	C	A	C	G	G	NA	NA	G	G	T	T	A	A	G	A	T	T	A	A	G	G	G	T	T	T	G	G	G	G	T	T	G	G	G	A	A	A	C	C	C	C	T	T	A	A	A	A	C	C	C	C	C	C	G	G	C	C	A	A	G	G	C	C	C	C	G	G	A	A	A	A	A	A	A	A	T	T	C	C	A	A	T	T	T	C	G	A	C	C	T	C	C	C	C	C	C	C	A	G	G	G	G	A	C	C	G	A	A	T	T	C	G	G	A	A	G	G	A	A	A	A	A	A	C	C	C	C	C	C	T	G	A	A	C	C	A	A	G	G	G	G	C	C	T	T	T	T	C	C	A	A	A	A	C	C	G	G	C	C	G	G	C	C	T	T	A	A	A	A	C	C	C	C	T	T	C	C	A	A	T	T	C	C	G	G	C	G	C	C	G	G	A	A	A	A	C	C	T	T	A	A	T	T	T	T	C	T	C	C	A	A	A	A	A	A	A	A	G	G	C	T	A	G	A	A	A	A	A	G	C	T	A	A	T	T	C	T	T	T	G	G	C	C	T	T	A	A	T	T	T	T	T	T	C	C	G	G	C	T	T	G	G	G	G	G	G	G	C	C	G	G	C	T	G	G	A	A	T	T	G	G	G	G	G	G	C	C	A	G	G	A	G	G	G	G	G	G	G	G	G	G	C	T	A	A	A	A	G	A	A	C	C	T	A	A	T	C	C	C	C	A	T	A	C	T	C	C	T	T	G	G	G	G	C	T	A	C	T	T	G	G	C	T	T	C	G	A	T	T	C	C	G	G	G	G	G	G	NA	NA	C	T	T	T	A	A	T	C	T	T	G	A	G	G	C	C	G	A	T	T	G	G	T	T	T	T	T	T	T	T	A	A	C	T	T	A	C	C	T	T	G	G	A	G	T	C	C	C	C	C	G	G	T	T	G	G	G	A	NA	NA	C	C	A	C	G	G	G	A	G	A	G	G	T	T	G	G	T	T	T	T	G	G	G	G	G	G	A	T	A	C	A	A	C	C	G	G	C	T	T	T	A	G	T	C	G	G	A	T	C	C	T	T	T	T	G	A	G	A	T	G	A	G	T	T	G	G	T	A	C	C	A	A	C	C	C	C	A	T	A	A	G	A	T	T	A	A	T	T	A	A	A	A	T	C	C	C	G	G	C	C	T	T	T	T	G	G	C	C	C	G	C	C	C	C	C	C	T	T	A	G	C	C	NA	NA	A	A	A	A	C	T	G	G	A	A	C	C	T	T	C	C	G	C	A	A	G	G	G	G	T	T	T	T	G	G	G	G	G	G	G	G	A	A	A	G	C	C	C	G	C	T	NA	NA	A	A	C	G	C	C	G	A	C	C	G	A	A	A	C	T	T	A	T	T	C	C	G	G	C	C	G	G	T	T	G	G	G	G	T	T	T	T	T	C	A	G	A	G	C	T	T	T	A	G	T	T	A	A	A	G	G	G	C	T	NA	NA	A	A	C	C	T	T	C	C	C	T	A	A	T	T	A	A	C	C	A	T	A	G	G	A	C	C	C	C	T	T	G	G	C	T	C	C	G	G	T	T	A	G	G	G	T	T	C	C	A	A	G	A	G	G	C	A	A	G	A	A	G	G	A	G	A	A	C	C	G	T	A	A	C	T	T	T	C	C	C	T	A	A	T	T	G	G	G	G	A	A	T	T	T	C	C	C	T	T	A	G	C	T	T	T	A	A	C	C	A	C	G	A	C	C	G	T	C	T	C	A	C	C	A	A	G	A	G	A	A	G	T	C	A	C	G	G	A	A	G	A	C	C	C	C	C	C	A	A	G	A	C	C	C	T	G	G	G	G	A	A	G	A	A	A	NA	NA	G	C	A	G	G	A	G	A	A	A	G	G	C	C	T	T	C	C	G	A	G	G	G	G	T	T	A	G	NA	NA	C	A	G	G	T	C	G	T	NA	NA	G	G	G	G	G	G	A	A	A	A	C	C	G	G	T	T	A	A	A	T	G	G	T	C	T	T	C	C	C	T	T	T	G	C	T	T	G	G	A	G	A	A	C	C	T	C	T	T	G	G	C	T	C	C	G	T	T	C	G	G	G	G	C	C	G	G	G	G	T	T	C	C	A	A	A	A	G	G	NA	NA	G	G	C	C	G	G	C	C	G	G	A	A	G	G	G	G	T	T	A	A	G	G	T	T	T	T	A	A	C	C	T	T	C	C	T	T	C	C	T	T	C	C	C	C	T	T	T	T	NA	NA	G	A	C	C	G	G	T	T	A	A	C	C	G	G	G	G	C	C	NA	NA	C	C	G	A	T	T	C	C	A	A	A	T	T	C	C	C	C	C	C	A	A	A	A	A	T	C	C	A	A	G	C	C	C	A	C	C	A	A	G	G	A	A	T	T	A	A	G	A	T	C	G	G	A	A	G	G	C	C	NA	NA	G	G	C	C	T	T	C	C	C	C	C	C	C	C	A	A	C	C	C	C	C	C	A	A	C	C	A	A	T	T	G	G	G	C	C	A	T	T	G	G	C	G	A	A	T	A	A	A	T	T	G	G	G	G	G	G	G	A	A	A	C	C	T	C	C	C	A	A	T	T	G	G	T	T	T	T	C	C	G	G	G	G	G	G	C	C	A	A	A	A	G	G	G	G	C	C	T	T	A	A	A	A	G	A	T	C	C	C	G	G	A	A	G	G	T	T	T	T	G	G	T	T	G	G	C	C	C	C	A	A	T	T	G	G	C	C	A	A	A	A	C	C	T	G	A	A	C	C	G	G	C	C	A	A	G	G	A	A	G	G	T	T	G	G	A	A	G	G	C	T	A	A	T	T	T	G	T	T	T	C	G	G	T	T	G	G	C	C	C	A	A	A	A	C	T	C	T	A	NA	NA	T	T	G	A	C	C	A	G	T	T	G	A	C	C	C	C	T	C	T	T	NA	NA	G	G	C	T	G	G	G	C	A	A	G	G	A	G	T	T	G	G	G	A	T	T	G	T	A	A	T	G	A	A	C	T	A	A	C	C	NA	NA	A	A	A	A	C	T	C	T	C	C	C	T	A	A	G	A	T	G	C	T	C	T	C	C	NA	NA	T	A	G	G	G	A	C	C	G	G	T	G	C	T	T	A	C	C	C	C	G	G	C	T	G	G	T	G	C	T	T	C	A	G	C	T	C	C	G	A	C	C	A	A	C	C	G	G	G	C	A	A	C	T	A	G	NA	NA	A	A	G	A	G	G	C	T	C	T	C	C	T	T	G	G	T	G	T	T	C	C	A	A	T	G	C	C	C	C	A	A	G	G	A	T	T	C	T	C	T	C	G	G	C	T	A	A	C	C	G	A	T	C	NA	NA	C	A	A	G	C	T	A	C	A	C	C	A	G	C	A	A	C	C	A	G	G	A	G	G	G	A	C	T	C	T	T	C	G	G	T	C	T	T	NA	NA	G	A	C	C	G	C	C	T	G	G	G	C	NA	NA	C	T	G	A	T	G	T	C	G	G	T	C	C	C	T	C	T	T	T	T	T	C	A	A	A	A	C	G	G	G	NA	NA	G	G	T	C	T	T	T	T	T	C	A	A	C	C	A	G	C	T	C	C	G	A	G	A	C	T	C	C	C	C	G	G	G	A	A	G	C	C	G	C	A	A	T	T	G	G	G	C	G	G	A	G	T	T	C	T	T	C	T	T	C	C	A	A	T	T	T	T	G	G	T	C	T	T	T	C	C	C	T	A	G	G	G	G	C	C	A	G	T	T	A	A	G	G	A	A	G	C	T	T	C	C	C	A	G	A	T	T	A	A	T	T	T	T	C	T	G	A	G	G	A	A	C	T	C	A	A	A	T	T	C	C	A	C	G	G	G	G	T	T	C	C	C	C	C	C	T	T	A	A	T	T	G	G	A	A	C	C	A	A	G	G	G	G	T	T	T	T	T	T	G	G	T	T	G	G	A	A	A	A	G	G	A	A	C	C	A	A	C	C	G	G	T	T	A	A	A	A	C	C	A	A	C	C	T	T	C	C	G	G	G	G	A	A	C	C	T	T	NA	NA	T	C	A	A	G	G	A	G	A	G	A	A	G	T	C	T	A	G	C	T	T	T	C	C	T	T	C	C	C	C	T	T	T	T	G	G	T	T	C	C	A	A	C	C	T	T	G	G	T	T	G	G	G	G	C	C	A	A	A	A	G	G	C	C	G	G	A	A	C	C	C	C	G	G	G	G	G	G	C	A	C	C	G	C	A	G	G	G	C	C	T	T	C	T	G	G	C	T	G	A	T	T	C	C	A	C	T	C	C	T	A	G	G	G	G	G	C	C	C	T	T	C	C	A	T	T	C	C	G	G	T	C	C	C	C	C	T	T	T	T	A	A	T	T	T	C	G	A	C	C	A	A	A	A	C	C	NA	NA	G	A	C	G	G	A	C	T	G	G	A	G	T	G	C	C	C	C	G	G	T	A	C	C	A	A	T	C	T	T	G	G	A	G	G	A	A	G	C	C	T	T	G	G	T	C	A	A	C	C	A	A	T	T	A	A	A	A	T	T	G	A	T	T	G	A	G	G	C	T	A	A	G	G	G	G	C	C	G	A	NA	NA	A	A	A	G	A	G	T	C	A	A	T	T	C	T	G	A	A	G	A	A	T	C	T	C	A	A	C	T	G	G	C	C	C	C	G	A	T	G	A	A	A	A	G	G	T	C	A	A	C	C	T	T	C	C	G	C	C	C	G	G	G	G	C	T	A	A	G	G	T	T	T	T	A	A	A	A	C	C	G	G	C	C	G	G	C	C	G	G	C	C	G	G	A	A	C	C	T	T	G	G	A	A	G	G	A	A	T	T	C	C	T	T	G	G	C	C	C	C	A	A	A	A	C	C	G	G	C	C	G	G	A	A	T	T	C	C	A	A	T	T	A	A	C	C	T	T	T	T	T	T	G	G	G	G	A	T	A	G	G	G	G	A	G	G	T	T	T	T	G	G	T	T	G	G	A	G	G	G	A	G	G	G	G	G	A	A	G	G	G	G	G	A	G	T	A	A	T	A	C	C	A	A	T	T	C	C	T	T	C	C	C	C	T	T	C	C	G	G	C	C	G	G	G	G	A	A	A	A	C	C	A	A	T	T	T	T	A	A	T	T	G	G	T	T	C	C	A	A	T	T	T	T	C	C	C	C	A	A	C	C	A	A	G	G	T	T	G	G	C	C	A	A	A	A	C	C	G	G	T	T	G	G	A	A	A	A	C	C	G	C	A	G	A	A	C	C	T	C	T	T	G	T	C	T	A	T	G	C	A	A	T	T	C	T	A	T	T	C	G	G	G	G	A	A	A	A	T	T	T	T	C	C	A	A	A	A	G	G	C	C	C	C	A	C	A	A	A	C	A	A	T	A	NA	NA	T	C	C	A	G	A	A	A	G	A	G	A	G	G	C	C	G	A	A	A	T	C	T	T	T	T	T	T	G	G	C	C	G	G	C	G	T	T	A	A	C	C	G	G	T	T	G	G	G	G	G	G	A	A	G	G	G	G	C	C	A	G	C	C	A	A	C	C	C	C	T	T	A	A	A	A	T	T	C	C	T	C	T	C	A	A	A	A	A	A	T	T	A	A	G	G	C	C	A	A	T	T	C	C	T	T	G	G	C	C	G	G	A	A	G	A	A	G	G	A	A	A	C	T	T	T	G	G	T	T	A	A	A	A	C	C	G	G	T	T	G	G	T	T	C	T	T	C	C	T	C	C	A	A	A	A	A	A	T	T	A	G	C	C	G	G	T	T	C	C	A	A	A	A	T	T	A	A	C	C	G	G	C	C	G	G	G	G	C	C	T	T	G	G	G	A	G	G	T	T	T	T	T	T	G	G	C	C	C	C	G	G	T	T	C	C	G	G	T	C	A	G	C	A	T	T	G	G	G	G	C	C	C	T	A	G	NA	NA	A	C	NA	NA	A	T	NA	NA	A	A	C	C	C	A	NA	NA	A	A	T	T	NA	NA	C	C	G	G	G	A	T	T	A	A	T	T	G	C	G	G	G	A	A	G	C	C	T	T	T	C	C	T	A	A	T	C	G	G	T	T	C	C	A	A	A	A	C	C	C	A	A	A	A	A	C	C	C	C	G	G	T	T	A	G	NA	NA	T	T	G	G	T	C	T	C	G	G	T	T	C	T	C	C	C	C	T	G	C	C	G	G	G	G	G	G	G	G	C	C	T	C	NA	NA	C	C	T	C	A	G	T	T	T	T	T	T	G	G	T	T	G	G	C	C	T	T	A	A	T	T	C	C	C	C	C	C	G	A	C	C	T	A	A	A	C	C	A	T	G	A	T	A	A	A	A	A	T	T	C	C	G	G	C	C	G	A	A	A	A	G	C	C	C	C	C	C	C	C	T	T	A	A	C	A	G	C	T	A	G	T	A	A	T	T	NA	NA	G	A	C	C	A	G	A	A	C	C	G	G	C	C	T	T	A	G	T	T	A	A	A	T	T	C	NA	NA	C	C	A	A	G	G	G	G	G	G	A	A	A	A	A	A	C	C	C	C	T	T	C	C	T	T	G	G	T	T	A	A	C	C	G	G	C	C	T	T	C	C	G	G	T	T	T	T	A	A	C	C	G	G	G	G	T	T	A	A	A	A	G	G	T	T	T	T	T	T	G	G	G	G	G	G	A	A	A	A	A	A	T	T	G	G	T	T	A	A	C	C	C	C	T	T	C	C	A	A	A	A	C	C	C	C	T	T	T	T	C	C	T	T	T	T	G	G	A	A	T	T	A	A	T	T	A	A	C	C	C	C	A	A	C	C	T	T	A	A	C	T	C	A	A	G	G	G	C	C	G	T	C	C	G	G	C	C	G	G	T	T	G	G	A	A	G	G	A	G	T	T	G	G	A	A	A	A	T	T	C	T	A	A	A	G	G	G	A	G	A	A	A	A	C	C	T	T	A	A	G	A	T	T	G	G	G	C	A	G	C	C	G	T	NA	NA	C	C	A	G	A	A	A	G	G	A	C	C	T	G	G	G	A	A	T	T	T	A	T	T	C	T	A	A	G	G	C	C	C	T	C	C	A	A	C	C	T	T	C	C	G	G	A	A	A	A	G	G	T	T	T	T	C	C	G	G	G	G	G	G	C	C	G	G	G	G	G	G	G	G	T	T	C	C	A	A	A	A	A	C	T	T	G	G	C	C	C	C	G	G	T	T	T	T	C	C	G	G	C	C	T	C	G	G	G	A	T	C	G	A	C	C	C	T	C	T	A	G	C	C	A	A	T	T	T	T	C	T	C	A	G	A	G	G	C	T	T	A	C	C	T	C	C	C	A	A	C	C	C	C	G	A	NA	NA	G	G	G	G	A	A	G	G	T	G	G	G	T	C	G	G	A	A	A	A	NA	NA	T	T	A	A	G	G	T	T	A	A	T	T	T	T	C	C	G	G	G	G	G	G	C	C	G	G	A	A	A	A	G	G	T	T	A	A	T	T	C	C	A	A	C	C	A	A	C	C	A	A	G	G	C	C	C	C	A	A	A	A	C	C	T	T	T	T	C	C	G	G	C	C	C	C	C	C	A	A	A	A	G	G	G	G	G	G	T	T	A	A	C	C	C	C	C	C	T	T	C	C	G	G	G	G	A	A	G	G	A	A	C	C	G	G	G	G	C	C	G	G	G	G	T	T	G	G	G	G	T	T	A	A	G	G	C	C	C	C	A	A	G	G	T	T	T	T	T	T	C	C	T	T	A	A	G	G	A	A	C	C	C	C	A	A	T	T	A	A	G	G	T	T	T	T	C	C	C	C	G	G	T	T	T	T	C	T	C	T	T	C	C	G	T	A	C	G	T	T	T	G	T	T	C	C	A	G	T	T	C	T	C	C	T	T	T	T	A	G	A	G	A	A	C	G	A	G	C	G	C	T	T	C	T	A	G	G	T	G	C	C	T	A	G	C	T	C	T	G	G	T	G	G	C	C	G	A	C	A	G	C	C	C	G	T	T	T	G	G	C	T	T	C	A	C	G	A	C	C	C	T	A	G	A	G	T	T	NA	NA	T	C	T	G	C	C	G	A	G	C	A	G	G	G	G	G	G	T	G	A	G	T	C	C	A	A	A	C	A	A	NA	NA	G	A	A	G	G	G	C	T	A	G	C	T	A	A	G	A	NA	NA	G	A	G	G	T	T	T	T	C	T	A	G	A	A	G	A	G	T	G	G	G	A	A	A	G	A	C	T	A	C	G	T	G	G	NA	NA	C	G	A	C	A	G	C	T	G	G	A	G	T	A	T	T	G	G	G	C	C	T	A	G	G	G	C	C	T	T	C	C	A	A	C	C	A	A	A	A	C	C	G	A	G	G	G	G	C	C	A	A	G	G	G	G	C	C	T	T	T	T	T	T	G	G	C	C	C	C	T	G	G	A	G	G	C	C	A	A	G	G	C	C	C	C	C	T	C	C	G	G	T	T	A	A	C	C	G	G	G	G	T	T	G	G	A	A	T	T	C	C	T	T	A	A	A	A	G	G	C	C	T	C	G	G	C	C	T	T	T	C	A	G	G	A	A	A	C	C	A	A	T	T	T	T	G	G	C	C	A	A	G	G	T	T	G	G	A	A	A	A	T	T	G	G	T	T	C	C	G	G	A	A	T	T	C	G	G	G	G	G	G	G	T	T	T	T	T	T	G	G	T	T	T	T	T	T	C	C	A	A	G	G	G	G	G	G	T	T	G	G	C	C	C	C	T	T	T	T	G	G	T	T	C	C	G	G	C	C	C	C	A	A	A	T	T	C	A	T	A	G	T	T	A	A	T	T	C	C	T	C	A	G	A	C	G	G	C	C	T	C	A	T	G	G	C	C	A	A	G	A	C	C	T	T	C	T	G	C	C	T	T	T	G	A	C	C	A	A	A	T	C	T	G	G	T	T	G	G	C	C	C	C	NA	NA	G	C	A	C	A	A	C	C	A	G	C	C	T	T	A	G	T	T	T	T	T	C	A	G	T	C	C	A	G	A	C	C	C	C	C	T	G	A	C	C	C	C	C	T	T	C	NA	NA	C	C	G	G	C	C	T	C	T	T	C	C	C	A	A	A	C	T	T	T	G	G	C	C	T	G	C	C	G	G	T	T	G	G	T	T	G	G	T	G	A	C	NA	NA	G	G	C	T	A	G	G	G	G	A	T	C	A	C	T	T	A	G	NA	NA	G	A	C	T	G	A	C	C	A	G	A	G	G	A	C	T	A	C	C	C	T	T	NA	NA	G	G	G	G	T	T	C	C	G	C	T	T	C	T	G	A	T	G	T	A	C	C	NA	NA	C	C	T	C	C	G	C	C	T	C	G	G	G	G	G	A	C	T	G	A	A	A	G	G	G	A	T	G	T	C	T	C	NA	NA	G	A	C	T	C	G	T	T	G	G	G	A	A	C	A	T	G	G	T	T	T	T	T	G	T	C	G	A	T	T	C	C	G	G	G	A	G	A	C	C	C	C	G	G	G	G	G	G	G	A	A	G	T	T	C	T	C	A	A	A	C	C	A	A	T	A	T	C	C	C	A	T	G	G	A	A	C	C	A	G	C	G	C	C	C	T	C	T	T	T	G	G	G	G	G	A	A	G	A	A	C	C	C	C	T	C	G	G	NA	NA	G	G	G	C	T	C	T	T	T	C	C	C	A	G	C	T	C	C	G	G	C	T	T	C	C	C	A	G	T	T	G	G	T	T	G	G	G	G	C	C	G	A	C	C	C	C	C	C	T	C	G	G	T	C	G	T	A	A	C	C	NA	NA	A	G	G	G	T	T	A	A	G	G	T	T	A	G	C	C	C	C	A	A	A	A	C	C	C	C	A	A	G	G	T	T	A	A	A	A	C	C	T	T	T	T	C	C	A	A	G	G	A	A	T	T	C	C	T	T	A	A	C	C	T	T	G	G	C	C	C	C	A	A	T	T	G	G	A	A	G	G	A	A	T	T	C	C	A	A	G	G	G	G	G	G	G	G	T	T	T	T	G	G	C	C	T	T	A	A	G	G	G	G	T	T	G	G	C	C	A	A	T	T	C	C	G	G	T	T	G	G	C	C	T	T	T	T	G	G	A	A	A	A	G	G	G	G	C	C	T	T	T	T	G	G	A	A	G	G	G	G	G	G	NA	NA	A	A	C	C	A	A	C	C	A	A	C	C	T	T	T	T	C	C	T	T	T	T	G	G	A	A	T	T	C	C	G	G	T	T	A	A	C	C	G	G	T	T	T	T	C	C	G	G	T	T	G	G	G	G	G	G	G	G	T	T	T	T	A	A	A	A	C	C	C	C	T	T	A	A	T	T	A	A	T	T	A	A	A	A	A	A	A	A	T	T	A	A	C	C	C	C	C	C	T	T	C	C	T	T	C	C	C	C	T	T	A	C	T	C	T	G	T	T	C	C	T	T	C	C	T	A	T	T	C	C	G	G	A	A	G	G	G	A	A	A	G	G	C	A	A	A	T	T	T	T	C	C	C	C	A	A	T	T	A	A	C	C	C	C	A	A	A	G	C	C	G	G	C	T	G	C	C	A	G	A	T	C	T	T	C	C	T	C	C	T	G	T	G	G	A	A	G	G	C	C	G	G	G	G	T	T	T	T	C	C	A	A	T	T	G	G	C	C	A	A	G	G	C	C	A	A	T	T	A	A	G	G	T	T	C	C	C	C	G	G	T	T	A	A	G	G	A	A	C	C	T	T	G	A	G	G	C	C	A	A	C	C	T	T	T	T	G	A	T	C	T	C	A	A	C	C	A	A	C	C	G	G	G	T	C	A	G	G	C	C	T	T	T	T	T	T	C	C	G	G	A	A	A	A	C	C	T	T	NA	NA	A	G	C	C	T	T	A	A	G	G	C	C	G	G	A	A	T	T	T	C	NA	NA	C	A	A	A	C	C	A	A	G	T	C	C	C	C	G	G	A	A	C	T	A	A	C	C	A	C	G	C	C	A	C	C	T	T	A	G	C	C	C	C	G	G	C	T	C	T	G	G	C	A	A	T	T	T	T	C	A	G	G	G	G	G	A	G	A	G	G	T	C	C	G	G	C	C	G	G	G	T	T	T	C	T	G	A	C	C	G	G	T	T	T	T	C	A	C	T	T	G	G	G	C	C	T	A	C	C	C	T	A	G	T	C	T	C	C	A	G	A	G	A	C	T	T	T	C	C	G	G	T	T	T	T	A	A	A	G	G	A	A	G	A	A	NA	NA	G	A	T	C	G	A	T	T	A	G	C	G	A	G	C	C	A	A	C	C	T	T	T	A	G	A	T	T	C	C	T	T	C	C	C	C	A	A	A	A	T	C	T	T	A	G	T	T	T	C	A	G	C	T	C	T	T	G	G	A	G	A	G	T	C	T	A	T	A	A	T	T	C	C	C	C	A	T	G	G	A	T	C	C	G	G	G	G	G	G	C	C	G	G	C	C	C	C	G	G	G	G	C	C	T	T	G	G	T	T	T	G	C	C	T	C	C	C	A	G	G	G	T	T	A	A	T	T	G	G	C	C	G	G	C	T	T	G	C	A	T	C	C	A	A	A	C	C	G	G	G	G	G	G	A	A	G	A	C	C	C	C	A	A	C	T	T	C	C	T	A	G	G	T	NA	NA	T	T	C	C	C	C	G	A	T	T	T	T	C	C	C	C	G	G	T	T	T	T	C	C	C	C	A	A	A	A	A	A	C	C	T	T	T	T	G	G	G	G	C	T	G	G	A	A	T	T	G	A	T	C	C	T	C	C	T	T	C	A	A	C	G	A	G	G	T	T	G	G	T	T	A	A	A	A	T	T	C	C	A	G	G	A	G	T	T	G	C	A	G	G	G	G	C	T	G	A	T	C	A	G	T	G	C	C	C	A	C	T	T	C	T	T	C	A	C	C	G	A	C	C	T	T	T	T	C	T	C	T	NA	NA	G	G	T	C	T	T	T	C	G	G	NA	NA	C	G	A	A	T	T	C	C	A	A	T	C	G	A	A	T	A	C	T	T	T	T	A	A	A	A	G	G	T	T	G	G	T	T	G	G	T	G	A	T	G	A	A	A	A	C	C	C	A	A	T	C	G	G	A	G	A	A	T	T	G	G	G	T	C	T	C	C	C	C	A	A	A	T	G	A	T	C	C	T	G	A	G	A	T	A	G	A	C	C	G	G	G	G	A	A	NA	NA	C	T	NA	NA	G	A	C	C	C	A	NA	NA	C	T	G	A	G	A	A	A	G	A	T	A	A	G	C	T	T	T	T	T	T	T	A	G	C	T	A	T	A	G	T	C	G	G	C	A	T	G	T	A	C	A	G	T	G	A	G	C	C	T	C	T	C	T	C	C	C	C	G	G	T	T	A	A	T	T	C	C	A	A	C	C	A	A	A	A	T	T	T	T	T	T	T	T	T	T	C	C	A	T	A	A	A	A	C	C	G	G	G	G	G	G	A	A	C	C	A	A	T	T	T	T	T	T	G	G	A	A	C	C	A	A	A	A	C	C	T	T	G	G	T	T	A	A	G	G	T	T	T	T	T	T	T	T	C	C	A	A	C	C	A	A	G	G	A	A	A	A	C	C	G	G	T	T	T	T	T	T	G	G	C	C	C	C	C	C	G	G	C	C	A	A	G	G	C	C	C	C	G	G	T	T	C	C	T	T	C	C	G	G	G	G	C	C	C	C	G	G	G	G	C	C	C	C	T	T	C	C	G	G	G	G	C	C	G	G	G	G	T	T	A	A	A	A	T	T	A	A	G	G	T	T	A	A	C	C	G	G	G	G	C	C	A	A	NA	NA	T	T	C	C	G	G	G	G	C	C	A	A	G	G	C	C	G	G	G	G	A	A	A	A	C	C	A	A	T	T	C	C	T	T	C	C	T	T	A	A	C	C	C	C	G	G	G	G	G	G	C	C	T	T	G	G	A	A	G	G	T	T	A	A	G	G	G	G	A	A	T	T	C	C	C	C	G	G	G	G	C	C	T	T	C	C	T	T	C	C	A	A	T	T	G	G	T	T	A	A	G	G	A	A	A	A	G	G	C	C	C	C	A	A	C	C	C	C	A	A	C	C	G	G	T	T	G	G	C	C	T	T	A	A	A	A	C	C	A	A	G	G	G	G	C	C	G	G	A	A	C	C	G	G	C	C	C	C	T	T	C	C	A	A	A	A	A	A	A	A	C	C	G	G	A	A	A	A	T	T	C	C	A	A	G	G	A	A	C	C	A	A	C	C	A	A	T	T	C	C	T	T	A	A	G	G	C	C	C	C	G	G	A	A	C	C	G	G	C	C	T	T	C	C	T	T	C	C	C	C	G	G	C	C	C	C	G	G	T	T	A	A	C	C	A	A	A	A	A	A	G	G	G	G	C	C	T	T	A	A	C	C	T	T	A	A	A	A	A	A	C	C	G	G	C	C	C	C	G	G	A	A	C	C	A	A	T	T	C	C	G	G	C	C	C	C	G	G	C	C	T	T	C	C	G	G	A	A	C	C	G	G	G	G	C	C	G	G	C	C	A	A	G	G	C	C	T	T	A	A	A	A	T	T	G	G	C	C	G	G	G	G	G	G	A	A	G	G	T	T	A	A	C	C	T	T	A	A	T	T	G	G	G	G	C	C	A	A	G	G	A	A	T	T	C	C	T	T	C	C	A	A	G	G	C	C	C	C	G	G	G	G	T	T	A	A	G	G	T	T	A	A	A	A	T	T	A	A	C	C	C	C	T	T	T	T	C	C	T	T	C	C	C	C	A	A	C	C	A	A	G	G	T	T	A	A	C	C	A	A	T	T	G	G	A	A	G	G	G	G	A	A	C	C	C	C	C	C	C	C	G	G	C	C	C	C	A	A	G	G	G	G	T	T	A	A	G	G	NA	NA	T	T	T	T	C	C	C	C	A	A	C	C	C	C	C	C	C	C	T	T	T	T	G	G	C	C	A	A	C	C	A	A	A	A	G	G	T	T	T	T	T	T	G	G	T	T	T	T	C	C	A	A	C	C	T	T	A	A	T	T	T	T	A	A	T	T	A	A	C	C	G	G	A	A	G	G	G	G	A	A	G	G	G	G	A	A	G	G	A	A	G	G	G	G	A	A	A	A	G	G	T	T	G	G	T	T	T	T	T	T	G	G	G	G	A	A	G	G	T	T	G	G	G	G	C	C	C	C	C	C	G	G	A	A	T	T	T	T	T	T	G	G	G	G	A	A	G	G	A	A	A	A	G	G	G	G	T	T	C	C	C	C	T	T	C	C	T	T	T	T	T	T	G	G	G	G	G	G	A	A	C	C	C	C	G	G	A	A	T	T	A	A	T	T	T	T	G	G	A	A	T	T	C	C	A	A	G	G	A	A	C	C	C	C	A	A	A	A	G	G	T	T	G	G	T	T	T	T	A	A	A	A	T	T	G	G	G	G	A	A	A	A	G	G	C	C	C	C	T	T	C	C	A	A	T	T	G	G	A	A	G	G	T	T	C	C	G	G	C	C	T	T	C	C	A	A	C	C	T	T	T	T	C	C	C	C	T	T	T	T	C	C	A	A	A	A	G	G	T	T	T	T	T	T	C	C	G	G	C	C	G	G	G	G	C	C	A	A	T	T	A	A	A	A	A	A	A	A	T	T	A	A	G	G	T	T	C	C	G	G	G	G	G	G	A	A	G	G	T	T	T	T	G	G	C	C	G	G	C	C	C	C	C	C	T	T	C	C	G	G	A	A	T	T	C	C	T	T	G	G	A	A	G	G	A	A	A	A	C	C	A	A	A	A	C	C	T	T	A	A	A	A	T	T	A	A	A	A	A	A	G	G	T	T	G	G	G	G	A	A	C	C	A	A	G	G
CC	OR1516f60	NA	NA	1	NA	G	G	G	G	C	C	A	A	A	A	G	G	G	G	T	T	C	C	A	A	A	A	A	A	A	A	T	T	C	C	A	A	G	G	C	C	T	T	T	T	T	T	A	A	T	T	G	G	C	C	C	C	T	T	C	C	G	G	G	G	T	T	T	T	T	T	T	T	G	G	C	C	C	C	T	T	A	A	T	T	C	C	A	A	C	C	A	A	T	T	G	G	G	G	T	T	T	T	T	T	A	A	G	G	T	T	T	T	T	T	T	T	C	C	G	G	C	C	T	T	A	A	A	A	C	C	A	A	A	A	G	G	C	C	T	T	T	T	G	G	T	T	A	A	A	A	G	G	A	A	T	T	T	T	C	C	A	A	G	G	T	T	T	T	C	C	T	T	A	A	A	A	G	G	T	T	T	T	T	T	C	C	A	A	A	A	G	G	G	G	A	A	T	T	A	A	G	G	G	G	T	T	T	T	C	C	A	A	G	G	A	A	A	A	G	G	C	C	G	G	G	G	A	G	T	A	C	G	G	C	T	T	A	C	T	T	C	T	A	A	T	C	A	A	G	G	NA	NA	A	C	T	T	G	A	C	T	NA	NA	C	A	G	G	C	C	T	T	G	G	C	T	C	C	A	A	C	C	A	A	T	C	A	G	C	T	C	C	C	A	A	A	C	C	G	G	A	A	T	C	G	A	C	C	G	A	A	A	T	T	T	G	T	T	T	T	T	T	T	T	G	G	G	A	A	A	A	G	G	T	C	C	T	A	T	T	C	C	C	G	G	G	C	C	A	G	A	A	G	G	T	C	G	A	G	G	A	A	T	T	G	T	A	G	NA	NA	T	C	G	A	C	C	G	A	G	C	C	T	G	T	A	A	T	T	C	C	A	G	C	T	T	G	C	C	A	A	A	A	A	A	C	C	A	A	G	G	A	A	T	T	C	C	A	A	A	A	T	T	T	T	C	A	C	C	C	C	T	T	C	C	A	G	NA	NA	T	T	T	T	T	T	C	C	T	T	A	A	C	C	G	A	A	G	C	T	C	A	C	C	C	C	C	C	A	T	A	A	C	T	C	C	T	C	C	C	C	C	T	T	T	C	G	G	A	A	G	T	A	A	C	C	A	A	T	T	A	G	T	C	T	T	C	C	A	A	C	C	C	C	A	A	G	G	A	A	T	T	C	C	T	T	T	T	C	C	A	A	T	T	T	T	T	T	C	C	C	C	T	C	C	C	C	C	G	G	C	C	C	C	T	C	A	A	C	C	T	T	C	C	C	C	A	A	C	C	A	A	G	G	A	A	G	G	G	G	G	G	C	T	A	G	G	A	A	A	C	C	C	C	T	T	G	G	A	A	C	C	A	A	G	G	G	G	C	C	G	G	T	T	A	A	A	A	G	G	C	C	T	T	T	T	A	A	NA	NA	T	G	A	C	A	G	C	C	T	T	G	G	C	C	C	C	G	G	C	C	T	T	C	T	C	C	T	G	T	C	G	C	T	C	A	G	A	A	NA	NA	C	T	A	G	NA	NA	G	A	C	C	T	C	G	G	C	G	C	G	G	G	T	T	G	A	C	C	NA	NA	T	G	T	C	A	T	C	T	T	T	C	C	A	A	G	G	T	G	A	A	G	G	G	G	T	T	C	C	A	A	G	G	C	C	T	T	T	T	A	A	A	A	C	C	T	G	G	G	A	A	C	C	A	A	C	T	G	G	G	G	A	A	G	G	C	G	C	T	C	A	T	C	T	A	A	A	G	A	C	G	T	C	C	C	A	A	A	A	A	A	A	A	C	C	T	T	C	C	T	T	A	A	T	T	NA	NA	T	T	A	A	C	C	T	T	C	C	G	G	T	T	G	G	T	T	T	T	G	G	C	C	T	T	G	G	C	C	G	G	A	A	A	A	A	A	C	C	G	A	C	C	C	C	G	G	T	T	G	G	C	C	A	A	C	C	A	T	A	A	T	C	G	G	C	C	A	A	G	G	C	C	G	G	T	T	C	C	G	G	G	G	A	A	A	A	T	T	T	T	A	A	G	G	G	G	A	A	A	A	A	A	A	A	A	A	G	G	C	C	C	C	T	C	G	G	T	T	G	G	C	C	C	C	A	A	C	C	T	T	A	A	G	G	G	G	A	A	G	G	C	C	A	A	G	G	G	G	C	C	C	C	C	C	G	G	T	T	C	C	T	T	T	T	T	T	G	G	C	C	A	A	C	C	G	G	A	A	T	T	G	G	T	T	C	C	G	G	A	A	T	T	G	G	C	C	T	T	T	T	T	T	C	C	A	A	C	C	A	A	C	C	T	G	C	C	C	C	T	T	A	A	C	C	G	G	C	C	C	C	A	A	G	G	G	G	C	C	A	A	A	A	G	G	C	C	T	T	C	C	C	C	T	T	G	G	G	G	T	T	A	G	A	A	A	A	T	C	A	A	T	T	C	C	G	G	T	C	C	T	A	A	G	G	A	T	C	C	C	C	T	A	A	G	C	T	A	C	NA	NA	T	C	G	A	A	A	A	G	A	A	A	A	A	A	G	T	A	A	A	A	NA	NA	A	A	G	T	A	A	A	A	T	T	T	T	A	A	C	C	T	T	C	C	G	G	G	G	T	T	T	T	C	C	G	G	A	A	C	C	C	C	A	A	A	A	C	C	A	A	A	A	A	A	A	G	C	C	G	A	A	A	A	G	A	G	T	C	C	T	G	T	C	C	C	C	A	G	T	C	C	C	NA	NA	NA	NA	A	A	A	A	G	G	A	A	A	A	T	T	A	A	A	C	G	G	A	A	C	C	T	T	G	G	A	A	C	G	A	T	C	C	C	C	A	A	A	A	A	A	T	T	T	T	C	C	T	C	G	T	G	T	G	G	C	C	A	C	G	A	T	T	C	T	A	G	A	C	C	A	A	C	C	G	A	A	A	A	G	G	T	T	G	G	A	A	T	T	C	C	A	A	T	G	G	G	G	G	G	G	C	C	G	G	T	T	C	C	G	G	G	G	A	A	T	T	T	T	T	T	C	T	T	C	G	T	G	T	G	A	A	C	T	T	T	T	C	C	A	A	A	C	C	C	A	G	C	T	A	T	NA	NA	T	G	G	T	A	C	C	C	C	T	T	T	G	G	C	T	C	C	A	A	T	C	T	T	T	C	T	T	C	C	T	A	C	C	T	T	A	A	C	A	C	C	NA	NA	C	C	T	T	T	T	A	A	G	A	G	G	G	G	C	C	G	C	G	G	T	T	T	C	C	C	G	G	A	C	G	G	A	A	A	G	G	G	G	G	T	T	G	G	C	C	G	G	NA	NA	NA	NA	T	C	C	C	G	A	G	G	A	A	C	C	C	C	T	T	T	A	C	C	A	A	C	C	G	A	A	A	A	A	C	C	T	T	A	A	C	G	T	T	T	C	C	T	G	G	T	C	T	T	T	T	C	C	A	A	A	A	T	T	T	T	T	T	G	G	C	T	T	A	NA	NA	A	G	A	A	C	C	A	T	A	A	C	G	G	A	A	A	C	C	G	A	G	A	A	T	C	T	A	G	G	G	A	T	T	T	A	A	A	A	A	A	T	C	T	T	A	G	T	C	T	T	T	T	C	C	NA	NA	C	T	G	G	A	C	A	G	C	A	G	G	T	T	G	C	C	T	C	T	C	C	C	C	G	A	T	T	A	A	A	A	A	A	C	C	A	A	G	C	G	G	C	C	C	C	A	A	T	T	C	T	C	C	A	A	A	A	G	G	G	G	G	G	G	G	A	A	T	T	A	A	A	A	G	G	C	C	C	T	T	C	A	A	G	G	T	G	C	C	C	C	A	G	A	G	T	T	T	C	G	C	A	G	C	C	G	G	C	T	G	G	G	G	C	G	A	A	T	C	G	A	A	C	G	G	G	G	C	C	C	C	T	T	A	A	A	A	G	G	C	C	G	G	C	C	C	T	G	G	C	T	A	A	T	T	C	C	T	T	C	A	C	C	T	C	T	C	T	C	G	C	C	C	C	A	A	A	T	T	T	T	G	G	A	G	A	A	G	G	T	T	A	A	G	G	A	A	G	G	A	A	G	G	T	T	A	A	A	A	T	T	T	T	T	T	C	C	C	C	C	C	C	C	T	T	G	G	T	T	T	T	T	T	C	C	C	C	T	T	A	A	G	G	G	G	A	G	A	A	G	G	G	G	T	A	A	A	G	G	G	G	A	A	G	G	T	T	A	A	G	G	A	A	A	A	G	G	A	A	A	A	A	A	C	C	A	A	T	T	T	T	T	T	C	C	G	G	G	G	C	C	G	G	C	C	T	T	T	T	G	G	C	C	T	T	G	G	C	C	C	C	G	G	A	A	A	A	A	A	T	T	T	T	G	G	T	T	G	G	G	G	G	G	T	T	G	G	C	C	G	G	T	T	T	T	G	G	C	C	G	G	C	C	G	G	C	C	T	T	C	C	T	T	A	A	T	T	T	T	A	A	T	T	C	C	A	A	G	G	A	A	A	A	G	G	T	T	A	A	C	C	A	A	C	C	T	T	T	T	G	G	G	G	C	C	C	C	A	A	T	T	G	G	C	C	T	T	C	C	A	A	G	G	A	A	G	G	G	G	G	G	G	G	A	A	C	C	C	C	A	A	A	A	T	T	A	A	A	A	A	A	C	C	C	C	G	G	A	A	T	T	A	A	A	A	G	G	C	C	A	A	G	G	G	G	T	T	A	A	C	C	G	G	A	A	C	C	A	A	G	G	C	C	A	A	G	G	C	C	G	G	C	C	T	T	T	T	A	A	C	C	A	A	A	A	T	T	C	C	T	T	T	T	G	G	A	A	A	A	T	T	C	C	G	G	T	T	C	C	A	A	T	T	C	C	T	T	T	T	T	T	T	T	A	A	G	G	C	C	C	C	A	A	G	G	T	T	C	C	G	G	A	A	C	C	T	T	T	T	A	A	C	C	G	G	T	T	T	T	A	A	C	C	A	A	C	C	T	T	G	G	T	T	T	T	G	G	G	G	A	A	A	A	T	T	C	C	G	G	A	A	A	A	C	C	C	C	C	C	A	A	G	G	T	T	C	C	G	G	C	C	C	C	T	T	T	T	C	C	A	A	A	A	A	A	A	A	C	C	A	A	T	T	A	A	T	T	C	C	C	C	A	A	G	G	C	C	T	T	C	C	G	G	A	A	T	T	A	A	A	A	C	C	C	C	G	G	C	C	C	C	G	G	C	C	T	T	A	A	C	C	T	T	A	A	C	C	A	A	C	C	A	A	A	A	C	C	C	C	C	C	C	C	T	T	T	T	A	A	G	G	C	C	T	T	G	G	G	G	T	T	T	T	T	T	C	C	T	T	T	T	G	G	T	T	A	A	C	C	C	C	A	A	A	A	G	G	A	A	G	G	G	G	T	T	T	T	T	T	A	A	G	G	T	T	C	C	G	G	C	C	A	A	A	A	C	C	A	A	G	G	A	A	A	A	T	T	G	G	C	C	G	G	T	T	C	C	G	G	G	G	C	C	A	A	G	G	C	C	C	C	C	C	T	T	G	G	A	A	T	T	G	G	C	C	T	T	C	C	G	G	T	T	G	G	G	G	C	C	A	A	A	A	A	A	T	T	T	T	T	T	C	C	A	A	C	C	C	C	T	T	A	A	G	G	G	G	C	C	G	G	C	C	C	C	T	T	A	A	C	C	G	G	T	T	C	C	C	C	A	A	G	G	C	C	G	G	C	T	T	T	A	C	C	T	A	G	G	A	C	C	A	A	T	T	G	G	C	C	T	T	T	T	G	T	T	T	G	G	T	T	G	G	T	T	T	T	T	G	G	G	T	T	C	C	C	T	NA	NA	T	T	G	A	A	G	C	C	G	A	T	T	T	A	C	T	C	C	T	C	C	C	G	A	A	C	C	C	G	A	C	C	A	A	G	G	C	C	T	T	T	T	G	G	T	T	G	G	G	A	G	G	T	C	T	T	A	A	T	T	T	T	A	A	C	C	T	T	A	A	C	C	C	C	G	G	C	C	G	G	T	T	C	T	G	G	A	G	A	G	NA	NA	T	A	G	G	C	C	A	A	G	A	G	G	A	G	G	C	G	G	G	T	C	C	A	A	T	T	A	A	G	A	G	G	A	A	A	A	C	T	C	C	NA	NA	T	T	A	A	G	G	G	G	A	A	G	A	G	G	C	C	C	C	A	A	C	C	G	A	G	G	T	T	A	G	G	G	A	A	NA	NA	C	C	C	T	C	C	C	C	C	T	C	C	A	A	C	T	A	G	C	T	T	T	G	A	A	G	C	C	T	C	A	A	G	G	C	T	T	T	A	G	C	C	NA	NA	G	A	C	T	C	A	A	G	T	A	A	A	G	C	G	A	G	A	C	T	G	A	C	T	C	T	C	T	T	C	T	A	A	A	T	T	A	A	C	T	G	G	A	G	A	A	G	C	G	A	G	G	C	G	T	G	A	G	G	A	C	T	G	G	T	C	NA	NA	C	C	T	A	T	T	C	C	C	T	A	A	T	C	A	T	C	C	T	T	T	T	T	T	G	G	C	C	T	T	T	T	C	C	T	T	C	C	G	G	T	T	G	G	C	C	G	G	G	G	T	T	T	T	A	A	G	G	G	G	A	G	T	T	T	T	G	G	G	G	NA	NA	C	C	G	A	T	T	T	T	G	G	T	G	A	G	A	C	A	G	A	G	T	T	G	G	G	G	C	C	A	G	C	C	G	G	C	T	T	T	C	T	G	G	T	T	T	T	G	G	C	T	NA	NA	G	A	G	G	G	A	A	A	A	A	A	A	T	C	C	T	A	G	T	T	T	T	A	A	C	C	T	T	G	T	G	G	C	C	T	C	A	G	A	A	C	C	G	G	A	A	T	T	G	A	T	T	A	G	A	A	G	A	A	T	NA	NA	C	G	G	G	C	C	A	G	G	G	C	T	C	C	C	C	G	G	A	A	A	A	C	C	G	G	C	T	A	T	T	T	C	C	A	A	T	T	G	A	T	T	G	G	A	A	G	G	A	A	T	T	G	A	G	G	T	T	NA	NA	T	T	A	A	G	G	T	T	G	G	T	T	G	G	A	A	T	T	T	T	A	A	A	A	T	T	G	G	NA	NA	A	T	T	T	C	T	G	G	C	C	C	C	T	T	G	A	A	A	G	A	G	G	A	A	C	C	C	C	A	A	NA	NA	G	A	T	A	C	G	G	T	T	T	G	G	C	C	T	T	G	G	T	T	C	C	T	T	A	G	C	T	A	C	A	G	G	G	T	T	T	C	C	A	G	G	G	G	G	A	A	G	A	A	T	C	C	C	G	G	G	G	T	T	G	A	G	G	A	A	A	T	G	G	C	C	C	A	C	C	T	C	T	A	A	A	G	A	C	T	G	G	C	C	C	A	A	A	C	T	G	A	T	T	T	C	G	A	NA	NA	G	G	A	A	A	C	G	G	G	G	C	C	C	C	G	G	T	T	G	G	NA	NA	C	C	A	A	A	A	T	T	T	C	A	A	C	C	C	C	G	G	C	T	C	G	A	A	C	C	A	A	C	C	C	C	A	A	C	C	C	T	C	C	T	T	A	G	T	C	C	T	G	T	G	G	G	G	T	T	G	G	A	A	T	T	T	C	A	A	A	A	C	C	C	C	G	G	G	G	T	T	C	C	T	T	C	C	C	C	C	T	T	C	T	T	G	G	G	A	A	A	T	C	C	C	G	A	T	T	C	C	T	T	T	T	G	G	A	C	A	G	C	C	A	A	T	C	T	T	A	A	T	T	T	C	G	G	T	T	T	T	C	C	T	T	G	G	G	G	T	T	C	C	A	A	T	T	A	A	G	G	T	T	C	C	C	C	T	T	G	G	T	T	C	C	G	G	C	C	C	C	C	C	A	A	C	C	T	T	G	G	T	T	C	C	C	C	A	A	C	C	T	T	G	G	C	C	T	T	G	G	C	C	T	T	G	G	T	T	A	A	C	C	G	G	G	G	G	G	G	G	C	C	A	A	C	C	C	C	G	G	A	A	A	A	A	A	G	G	G	G	T	T	G	G	T	T	A	A	G	G	G	G	A	A	T	T	T	T	T	T	G	G	C	C	G	G	G	G	T	T	T	T	NA	NA	T	T	G	G	C	C	A	A	T	T	C	C	C	C	C	C	G	G	A	A	G	G	G	G	T	T	C	C	A	A	T	T	G	G	A	A	C	C	G	G	A	A	T	T	C	C	C	C	C	C	G	G	C	C	A	A	G	G	T	T	T	T	G	G	T	T	G	G	T	T	A	A	C	C	C	C	C	C	T	T	G	G	T	T	A	A	G	G	T	T	T	T	C	C	G	G	C	C	G	G	C	C	T	T	A	A	T	T	A	A	G	G	A	A	T	T	G	G	T	T	G	G	A	A	A	A	C	C	G	G	T	T	G	G	T	T	C	C	C	C	A	A	A	A	G	G	T	T	T	T	C	C	G	G	C	C	A	A	A	A	A	A	C	C	A	A	T	T	T	T	A	A	T	T	C	C	T	T	G	G	T	T	C	C	G	G	C	C	A	A	T	T	T	T	G	G	C	C	G	G	A	A	T	T	C	C	G	G	C	C	T	T	G	G	A	A	C	C	T	T	G	G	A	A	C	C	T	T	A	A	C	C	G	G	G	G	A	A	G	G	G	G	G	G	A	A	C	C	G	G	C	C	G	G	G	G	G	G	A	A	A	A	G	G	G	G	A	A	A	A	A	A	G	G	C	C	C	C	G	G	G	G	A	A	C	C	G	G	T	T	C	C	T	T	G	G	A	A	G	G	T	T	A	A	G	G	C	C	A	A	T	T	C	C	A	A	A	A	A	A	G	G	A	A	C	C	C	C	T	T	A	A	T	T	C	C	A	A	G	G	T	T	G	G	C	C	A	A	G	G	G	G	G	G	A	A	G	G	A	A	G	G	G	G	A	A	T	T	T	T	G	G	T	T	T	T	G	G	C	C	C	C	T	T	A	A	C	C	C	C	G	G	A	A	A	A	T	T	C	C	C	C	T	T	G	G	T	T	T	T	A	A	G	G	A	A	G	G	T	T	G	G	C	C	T	T	A	A	G	G	C	C	C	C	G	G	A	A	C	C	C	C	A	A	G	G	T	T	G	G	C	C	G	G	T	T	G	G	A	A	T	T	C	C	G	G	T	T	T	T	T	T	C	C	T	T	G	G	G	G	C	C	G	G	A	A	A	A	A	A	C	C	C	C	C	C	C	C	A	A	T	T	C	C	C	C	C	C	T	T	G	G	C	C	C	C	T	T	A	A	A	A	NA	NA	G	G	T	T	G	G	G	G	G	G	G	G	G	G	A	A	T	T	T	T	C	C	T	T	NA	NA	C	C	C	C	A	A	T	T	G	G	G	G	T	T	T	T	A	A	G	G	T	T	A	A	C	C	A	G	G	G	C	C	A	A	C	C	C	C	A	A	G	G	T	T	T	T	T	T	G	G	G	G	C	C	T	T	G	G	G	G	A	A	C	C	A	A	C	C	A	A	G	G	G	G	A	A	G	G	A	A	T	T	T	T	C	C	A	A	G	G	T	T	A	A	C	C	A	A	C	C	T	T	T	T	T	T	G	G	A	A	T	T	T	T	T	T	A	A	T	T	C	C	A	A	C	C	T	T	A	A	T	T	A	A	T	T	A	A	A	A	A	A	C	C	T	T	T	T	A	A	C	C	T	T	A	A	G	G	T	T	T	T	C	C	C	C	A	A	G	G	A	A	A	A	A	A	T	T	G	G	A	A	A	A	T	T	T	T	T	T	C	C	G	G	T	T	A	A	T	T	A	A	C	C	C	C	G	G	A	A	G	G	T	T	G	G	T	T	G	G	C	C	A	A	T	T	G	G	G	G	A	A	A	A	G	G	G	G	C	C	C	C	C	C	T	T	A	A	G	G	A	A	G	G	T	T	C	C	A	A	G	G	A	A	A	A	A	A	G	G	A	A	NA	NA	C	C	T	T	A	A	C	C	A	A	T	T	A	A	T	T	C	C	C	C	C	C	G	G	C	C	A	A	T	T	A	A	T	T	C	C	C	C	A	A	A	A	G	G	T	T	C	C	C	C	T	T	G	G	A	A	G	G	G	G	G	G	C	C	C	C	C	C	A	A	T	T	A	A	C	C	G	G	C	C	C	C	A	A	A	A	G	G	A	A	T	T	C	C	C	C	A	A	T	T	C	C	G	G	C	C	G	G	T	T	A	A	C	C	C	C	A	A	A	A	T	T	C	C	T	T	T	T	A	A	A	A	C	C	T	T	T	T	G	G	C	C	G	G	C	C	G	G	G	G	G	G	G	G	G	G	G	G	G	G	G	G	C	C	C	C	T	T	G	G	A	A	A	A	G	G	A	A	C	C	C	C	C	C	T	T	C	C	A	A	A	A	C	C	G	G	C	C	C	C	C	C	G	G	A	A	T	T	A	A	C	C	T	T	C	C	T	T	A	A	G	G	C	C	C	C	T	T	T	T	C	C	C	C	G	G	G	G	G	G	C	C	A	A	C	C	A	A	C	C	T	T	C	C	G	G	C	C	T	T	T	T	C	C	A	A	C	C	T	T	T	T	T	T	G	G	G	G	C	C	T	T	A	A	C	C	A	A	C	C	T	T	T	T	C	C	T	T	A	A	C	C	C	C	C	C	T	T	A	A	C	C	T	T	T	T	A	A	T	T	C	C	A	A	G	G	T	T	T	T	T	T	A	A	A	A	G	G	A	A	T	T	T	T	T	T	G	G	A	A	G	G	G	G	C	C	T	T	G	G	C	C	C	C	C	C	A	A	G	G	A	A	T	T	A	A	C	C	C	C	C	C	G	G	T	T	T	T	C	C	T	T	G	G	C	C	G	G	A	A	G	G	A	A	G	G	T	T	A	A	C	C	A	A	T	T	T	T	A	A	C	C	C	C	T	T	C	C	C	C	A	A	T	T	C	C	C	C	C	C	A	A	C	C	T	T	G	G	A	A	A	A	C	C	A	A	G	G	T	T	T	T	C	C	G	G	G	G	T	T	T	T	T	T	T	T	C	C	C	C	T	T	A	A	G	G	G	G	C	C	T	T	T	T	T	T	C	C	A	A	G	G	A	A	C	C	A	A	C	C	G	G	A	A	T	T	C	C	G	G	T	T	G	G	G	G	G	G	A	A	C	C	T	T	G	G	G	G	A	A	A	A	A	A	G	G	A	A	T	T	T	T	T	T	G	G	G	G	A	A	T	T	T	T	T	T	T	T	G	G	T	T	G	G	T	T	T	T	G	G	T	T	G	G	T	T	C	C	G	G	A	A	C	C	G	G	T	T	T	T	A	A	T	T	T	T	G	G	C	C	C	C	T	T	T	T	C	C	C	C	C	C	G	G	C	C	A	A	T	T	G	G	C	C	G	G	A	A	C	C	C	C	T	T	A	A	A	A	G	G	G	G	C	C	T	T	A	A	G	G	C	C	T	T	C	C	C	C	G	G	T	T	G	G	C	C	C	C	A	A	G	G	G	G	A	A	T	T	A	A	T	T	G	G	C	C	G	G	T	T	T	T	A	A	A	A	A	A	C	C	A	A	G	G	T	T	A	A	C	C	A	A	A	A	C	C	A	A	C	C	G	G	T	T	G	G	T	T	C	C	G	G	C	C	T	T	T	T	A	A	G	G	T	T	A	A	A	A	G	G	G	G	C	C	T	T	G	G	A	A	G	G	C	C	T	T	T	T	A	A	G	G	T	T	A	A	G	G	C	C	C	C	G	G	T	T	G	G	C	C	G	G	C	C	T	T	T	T	G	G	G	G	G	G	G	G	A	A	C	C	A	A	T	T	G	G	G	G	G	G	T	T	G	G	A	A	A	A	A	A	A	A	G	G	G	G	A	A	A	A	G	G	C	C	C	C	G	G	C	C	A	A	T	T	C	C	G	G	C	C	T	T	C	C	T	T	A	A	C	C	T	T	C	C	T	T	C	C	C	C	A	A	T	T	C	C	T	T	C	C	G	G	G	G	C	C	T	T	G	G	A	A	T	T	A	A	T	T	C	C	A	A	A	A	G	G	T	T	T	T	A	A	T	T	A	A	C	C	A	A	T	T	C	C	A	A	T	T	T	T	A	A	A	A	G	G	G	G	G	G	G	G	T	T	A	A	A	A	A	A	C	C	G	G	T	T	T	T	A	A	C	C	T	T	C	C	C	C	A	A	C	C	T	T	G	G	T	T	A	A	G	G	C	C	C	C	C	C	C	C	G	G	C	C	G	G	G	G	T	T	T	T	G	G	G	G	G	G	T	T	C	C	C	C	G	G	C	C	A	A	A	A	T	T	C	C	G	G	T	T	C	C	T	T	T	T	A	A	T	T	C	C	G	G	G	G	G	G	A	A	C	C	G	G	G	G	G	G	A	A	G	G	T	T	G	G	G	G	C	C	A	A	C	C	A	A	G	G	C	C	A	A	A	A	G	G	A	A	A	A	G	G	A	A	C	C	A	A	C	C	A	A	T	T	G	G	C	C	T	T	A	A	T	T	A	A	A	A	A	A	T	T	G	G	C	C	C	C	G	G	A	A	T	T	C	C	A	A	T	T	C	C	G	G	C	C	T	T	C	C	G	G	T	T	A	A	T	T	T	T	C	C	A	A	C	C	A	A	G	G	G	G	G	G	A	A	G	G	C	C	T	T	C	C	A	A	A	A	G	G	C	C	C	C	C	C	A	A	C	C	A	A	C	C	G	G	A	A	C	C	C	C	T	T	A	A	T	T	G	G	C	C	T	T	G	G	C	C	A	A	G	G	T	T	A	A	G	G	G	G	C	C	T	T	G	G	G	G	C	C	A	A	A	A	C	C	A	A	G	G	G	G	T	T	C	C	A	A	G	G	A	A	T	T	C	C	T	T	C	C	G	G	A	A	A	A	C	C	G	G	C	C	A	A	G	G	T	T	T	T	A	A	C	C	G	G	G	G	G	G	T	T	A	A	A	A	A	A	C	C	C	C	G	G	A	A	T	T	C	C	T	T	T	T	A	A	G	G	C	C	A	A	G	G	G	G	T	T	T	T	T	T	A	A	C	C	G	G	C	C	T	T	A	A	T	T	C	C	A	A	C	C	T	T	T	T	A	A	A	A	T	T	A	A	G	G	G	G	A	A	A	A	T	T	A	A	C	C	T	T	G	G	G	G	A	A	T	T	A	A	C	C	G	G	T	T	T	T	C	C	T	T	G	G	G	G	G	G	G	G	A	A	A	A	A	A	C	C	T	T	C	C	T	T	A	A	T	T	A	A	A	A	G	G	A	A	C	C	A	A	T	T	C	C	A	A	T	T	G	G	T	T	C	C	G	G	A	A	G	G	T	T	T	T	C	C	A	A	C	C	A	A	A	A	C	C	A	A	A	A	G	G	A	A	G	G	C	C	T	T	C	C	C	C	T	T	T	T	C	C	A	A	A	A	A	A	A	A	C	C	G	G	C	C	A	A	A	A	A	A	C	C	T	T	G	G	T	T	T	T	C	C	A	A	T	T	T	T	G	G	T	T	C	C	T	T	T	T	C	A	G	G	A	A	C	C	C	C	T	T	C	C	T	T	T	T	T	T	T	T	A	A	A	A	G	G	G	G	C	C	C	C	C	C	C	C	G	G	C	C	G	G	A	A	A	A	C	C	G	G	C	C	T	T	C	C	A	A	G	G	A	A	C	C	C	C	G	G	A	A	C	C	A	A	G	G	T	T	A	A	C	C	C	C	T	T	C	C	C	C	T	T	G	G	C	C	C	C	A	A	G	G	C	C	C	C	A	A	C	C	T	T	T	T	C	C	G	G	G	G	A	A	A	A	C	C	C	C	G	G	T	T	C	C	C	C	A	A	G	G	T	T	C	C	G	G	C	C	G	G	T	T	T	T	G	G	C	C	A	A	A	A	G	G	T	T	T	T	A	A	A	A	C	C	C	C	C	C	T	T	C	C	C	C	G	G	A	A	C	C	A	A	T	T	C	C	A	A	A	A	A	A	T	T	A	A	A	A	G	G	T	T	C	C	A	A	T	T	G	G	C	C	T	T	T	T	A	A	T	T	T	T	C	C	A	A	T	T	C	C	T	T	A	A	G	G	A	A	T	T	T	T	T	T	A	A	G	G	T	T	G	G	C	C	G	G	A	A	G	G	T	T	T	T	A	A	A	A	T	T	C	C	A	A	C	C	C	C	A	A	C	C	T	T	G	G	G	G	T	T	A	A	A	A	A	A	G	G	G	G	T	T	A	A	A	A	C	C	G	G	A	A	C	C	A	A	G	G	T	T	T	T	A	A	A	A	C	C	A	A	G	G	C	C	A	A	A	A	C	C	G	G	T	T	T	T	T	T	A	A	C	C	C	C	C	C	C	C	G	G	C	C	T	T	A	A	A	A	C	C	G	G	A	A	G	G	A	A	G	G	A	A	A	A	A	A	T	T	T	T	A	A	C	C	C	C	G	G	C	C	C	C	C	C	G	G	A	A	T	T	G	G	T	T	C	C	C	C	A	A	T	T	G	G	T	T	G	G	T	T	C	C	C	C	A	A	C	C	A	A	C	C	C	C	C	C	G	G	C	C	A	A	A	A	C	C	G	G	T	T	A	A	A	A	G	G	C	C	G	G	A	A	G	G	T	T	C	C	T	T	C	C	C	C	A	A	A	A	A	A	T	T	A	A	A	A	C	C	G	G	A	A	C	C	T	T	C	C	A	A	G	G	C	C	C	C	A	A	C	C	C	C	A	A	G	G	G	G	G	G	A	A	G	G	C	C	A	A	G	G	G	G	G	G	G	G	G	G	G	G	C	C	G	G	A	A	A	A	A	A	G	G	T	T	C	C	A	A	C	C	T	T	T	T	C	C	G	G	A	A	T	T	C	C	G	G	T	T	C	C	A	A	G	G	C	C	A	A	C	C	T	T	T	T	C	C	G	G	G	G	C	C	C	C	G	G	A	A	A	A	A	A	T	T	G	G	A	A	C	C	G	G	A	A	G	G	G	G	A	A	G	G	T	T	T	T	C	C	A	A	G	G	C	C	C	C	A	A	C	C	C	C	G	G	G	G	T	T	G	G	T	T	T	T	C	C	G	G	A	A	C	C	C	C	C	C	T	T	G	G	C	C	A	A	C	C	C	C	A	A	T	T	C	C	A	A	T	T	T	T	T	T	A	A	A	A	T	T	C	C	C	C	A	A	A	A	C	C	T	T	C	C	C	C	T	T	T	T	A	A	G	G	G	G	G	G	G	G	A	A	A	A	G	G	G	G	C	C	C	C	C	C	G	G	G	G	G	G	C	C	A	A	C	C	T	T	T	T	G	G	G	G	C	C	C	C	G	G	A	A	G	G	T	T	G	G	C	C	A	A	G	G	T	T	G	G	C	C	T	T	A	A	C	C	C	C	A	A	T	T	T	T	G	G	A	A	T	T	G	G	T	T	A	A	A	A	C	C	C	C	T	T	G	G	T	T	NA	NA	T	T	A	A	T	T	T	T	T	T	C	C	A	A	C	C	C	C	A	A	T	T	G	G	G	G	A	A	C	C	G	G	T	T	G	G	A	A	C	C	A	A	G	G	T	T	T	T	A	A	C	C	A	A	C	C	G	G	T	T	T	T	A	A	C	C	G	G	G	G	G	G	C	C	G	G	A	A	A	A	T	T	A	A	G	G	T	T	C	C	T	T	A	A	C	C	C	C	T	T	T	T	T	T	A	A	A	A	A	A	T	T	A	A	C	C	C	C	T	T	C	C	T	T	G	G	A	A	A	A	C	C	T	T	A	A	T	T	T	T	T	T	A	A	T	T	G	G	T	T	T	T	T	T	G	G	A	A	A	A	T	T	A	A	T	T	T	T	T	T	T	T	T	T	G	G	A	A	T	T	C	C	A	A	T	T	T	T	G	G	G	G	A	A	A	A	C	C	G	G	C	C	T	T	C	C	T	T	A	A	A	A	A	A	C	C	NA	NA	G	G	C	C	T	T	C	C	T	T	T	T	C	C	T	T	A	A	C	C	A	A	A	A	G	G	T	T	G	G	C	C	G	G	A	A	A	A	T	T	A	A	T	T	T	T	A	A	C	C	T	T	C	C	C	C	A	A	G	G	T	T	C	C	C	C	A	A	A	A	A	A	A	A	C	C	T	T	T	T	G	G	A	A	T	T	A	A	A	A	C	C	T	T	C	C	A	A	T	T	A	A	G	G	G	G	C	C	A	A	T	T	A	A	G	G	C	C	C	C	A	A	G	G	A	A	A	A	T	T	A	A	C	C	T	T	C	C	G	G	A	A	G	G	A	A	G	G	T	T	T	T	C	C	G	G	A	A	T	T	A	A	T	T	C	C	G	G	C	C	G	G	C	C	C	C	G	G	T	T	C	C	T	T	A	A	C	C	A	A	G	G	T	T	A	A	T	T	C	C	T	T	A	A	C	C	T	T	A	A	C	C	C	C	A	A	A	A	A	A	A	A	C	C	A	A	G	G	G	G	T	T	T	T	C	C	T	T	C	C	A	A	C	C	A	A	T	T	T	T	T	T	A	A	C	C	C	C	C	C	C	C	C	C	A	A	T	T	C	C	A	A	C	C	G	G	T	T	T	T	C	C	C	C	T	T	T	T	T	T	T	T	C	C	T	T	G	G	G	G	A	A	A	A	T	T	G	G	A	A	A	A	T	T	C	C	T	T	T	T	C	C	T	T	T	T	T	T	C	C	C	C	G	G	A	A	T	T	A	A	G	G	C	C	G	G	T	T	G	G	A	A	G	G	G	G	T	T	T	T	G	G	A	A	A	A	A	A	G	G	A	A	T	T	G	G	C	C	A	A	C	C	C	C	G	G	G	G	G	G	G	G	A	A	T	T	G	G	G	G	G	G	A	A	A	A	G	G	G	G	G	G	A	A	T	T	A	A	NA	NA	C	C	A	A	C	C	T	T	G	G	G	G	C	C	G	G	C	C	C	C	C	C	T	T	T	T	G	G	G	G	A	A	C	C	C	C	T	T	G	G	C	C	A	A	NA	NA	C	C	G	G	T	T	G	G	C	C	C	C	C	C	G	G	A	A	T	T	C	C	G	G	C	C	T	T	G	G	T	T	G	G	C	C	T	T	A	A	T	T	C	C	T	T	T	T	T	T	C	C	C	C	G	G	T	T	T	T	A	A	A	A	T	T	T	T	A	A	G	G	C	C	T	T	T	T	C	C	T	T	G	G	G	G	A	A	T	T	A	A	A	A	G	G	T	T	C	C	G	G	A	A	C	C	G	G	A	A	A	A	A	A	C	C	G	G	G	G	G	G	G	G	C	C	C	C	A	A	C	C	T	T	G	G	A	A	T	T	G	G	G	G	C	C	G	G	A	A	A	A	G	G	C	C	A	A	C	C	A	A	G	G	C	C	T	T	G	G	A	A	T	T	A	A	A	A	A	A	A	A	C	C	T	T	C	C	A	A	A	A	T	T	T	T	T	T	T	T	A	A	T	T	A	A	A	A	T	T	T	T	A	A	C	C	T	T	T	T	A	A	G	G	T	T	T	T	C	C	C	C	A	A	A	A	T	T	C	C	T	T	T	T	T	T	G	G	A	A	G	G	A	A	A	A	T	T	G	G	G	G	T	T	C	C	G	G	C	C	A	A	T	T	G	G	A	A	T	T	T	T	C	C	G	G	G	G	T	T	C	C	A	A	T	T	A	A	G	G	G	G	C	C	G	G	C	C	C	C	C	C	C	C	G	G	C	C	T	T	T	T	A	A	T	T	A	A	A	A	T	T	G	G	G	G	T	T	C	C	C	C	A	A	C	C	A	A	A	A	T	T	T	T	G	G	T	T	C	C	C	C	T	T	T	T	G	G	C	C	C	C	T	T	C	C	T	T	G	G	C	C	G	G	A	A	T	T	A	A	T	T	A	A	G	G	A	A	T	T	A	A	T	T	C	C	A	A	C	C	C	C	A	A	T	T	A	A	T	T	C	C	T	T	G	G	A	A	T	T	G	G	C	C	A	A	C	C	A	A	G	G	A	A	G	G	G	G	T	T	A	A	A	A	T	T	T	T	G	G	A	A	T	T	A	A	T	T	T	T	C	C	A	A	C	C	A	A	G	G	A	A	G	G	A	A	G	G	A	A	A	A	G	G	A	A	A	A	T	T	T	T	A	A	G	G	C	C	C	C	T	T	T	T	C	C	C	C	A	A	C	C	A	A	C	C	C	C	A	A	A	A	C	C	G	G	C	C	C	C	C	C	C	C	G	G	C	C	T	T	C	C	G	G	C	C	T	T	T	T	T	T	A	A	A	A	T	T	T	T	T	T	T	T	C	C	G	G	G	G	T	T	C	C	C	C	T	T	G	G	T	T	T	T	T	T	T	T	C	C	G	G	G	G	G	G	G	G	T	T	T	T	G	G	C	C	T	T	A	A	T	T	C	C	G	G	T	T	T	T	C	C	C	C	A	A	G	G	G	G	A	A	A	A	A	A	C	C	C	C	T	T	G	G	T	T	G	G	G	G	T	T	A	A	G	G	C	C	C	C	C	C	A	A	C	C	A	A	T	T	C	C	A	A	C	C	T	T	T	T	A	A	A	A	G	G	C	C	G	G	T	T	T	T	C	C	C	C	C	C	G	G	C	C	A	A	G	G	C	C	G	G	A	A	T	T	A	A	A	A	C	C	G	G	A	A	G	G	C	C	A	A	C	C	A	A	A	A	C	C	A	A	C	C	G	G	G	G	T	T	T	T	T	T	T	T	C	C	C	C	C	C	T	T	T	T	G	G	G	G	G	G	T	T	G	G	A	A	G	G	T	T	T	T	A	A	G	G	C	C	A	A	T	T	T	T	A	A	T	T	C	C	G	G	A	A	C	C	C	C	G	G	G	G	G	G	A	A	C	C	C	C	C	C	A	A	T	T	G	G	C	C	G	G	A	A	G	G	C	C	C	C	T	T	T	T	G	G	A	A	G	G	A	A	G	G	C	C	T	T	G	G	T	T	G	G	C	C	G	G	G	G	T	T	G	G	A	A	T	T	T	T	A	A	G	G	T	T	A	A	G	G	C	C	G	G	A	A	T	T	G	G	C	C	T	T	C	C	T	T	A	A	G	G	A	A	C	C	C	C	G	G	A	A	T	T	A	A	A	A	C	C	G	G	C	C	C	C	A	A	A	A	C	C	T	T	C	C	G	G	T	T	G	G	C	C	A	A	G	G	T	T	C	C	A	A	T	T	C	C	T	T	G	G	C	C	A	A	A	A	T	T	C	C	NA	NA	C	C	A	A	C	C	G	G	C	C	A	A	C	C	C	C	A	A	A	A	A	A	G	G	G	G	T	T	C	C	C	C	G	G	C	C	A	A	G	G	T	T	A	A	A	A	T	T	G	G	G	G	G	G	G	G	C	C	G	G	G	G	C	C	C	C	C	C	A	A	T	T	G	G	A	A	A	A	T	T	T	T	C	C	G	G	T	T	G	G	C	C	A	A	T	T	T	T	A	A	A	A	G	G	C	C	G	G	G	G	G	G	A	A	G	G	T	T	C	C	G	G	A	A	G	G	G	G	T	T	C	C	C	C	T	T	C	C	A	A	G	G	G	G	A	A	T	T	A	A	C	C	G	G	G	G	C	C	A	A	A	A	A	A	C	C	A	A	A	A	G	G	T	T	C	C	C	C	G	G	C	C	T	T	G	G	A	A	A	A	G	G	C	C	C	C	G	G	C	C	A	A	G	G	G	G	G	G	G	G	T	T	T	T	A	A	T	T	C	C	G	G	C	C	T	T	A	A	T	T	C	C	C	C	A	A	T	T	T	T	C	C	C	C	G	G	T	T	A	A	G	G	C	C	T	T	C	C	G	G	T	T	C	C	G	G	C	C	A	A	A	A	T	T	A	A	C	C	C	C	A	A	T	T	A	A	C	C	T	T	T	T	T	T	G	G	C	C	G	G	A	A	G	G	C	C	G	G	G	G	T	T	C	C	T	T	C	C	T	T	C	C	G	G	T	T	C	C	A	A	C	C	C	C	G	G	A	A	G	G	A	A	G	G	C	C	A	A	C	C	G	G	A	A	C	C	G	G	A	A	T	T	G	G	G	G	G	G	T	T	T	T	C	C	G	G	T	T	G	G	C	C	C	C	A	A	G	G	T	T	C	C	T	T	A	A	G	G	A	A	A	A	T	T	C	C	T	T	T	T	A	A	G	G	G	G	C	C	G	G	C	C	T	T	T	T	A	A	T	T	A	A	T	T	T	T	G	G	G	G	T	T	T	T	T	T	T	T	C	C	C	C	C	C	NA	NA	G	G	T	T	T	T	A	A	G	G	A	A	G	G	T	T	T	T	C	C	C	C	T	T	C	C	A	A	A	A	C	C	C	C	A	A	C	C	C	C	T	T	G	G	G	G	C	C	T	T	C	C	C	C	T	T	G	G	C	C	T	T	A	A	T	T	T	T	C	C	A	A	C	C	C	C	A	A	G	G	G	G	G	G	G	G	T	T	A	A	T	T	A	A	G	G	G	G	G	G	T	T	A	A	A	A	A	A	C	C	G	G	A	A	T	T	T	T	A	A	C	C	C	C	G	G	G	G	T	T	T	T	A	A	A	A	A	A	G	G	C	C	C	C	A	A	G	G	A	A	T	T	A	A	A	A	C	C	A	A	A	A	A	A	G	G	A	A	C	C	T	T	T	T	G	G	T	T	G	G	T	T	T	T	A	A	T	T	A	A	A	A	G	G	T	T	A	A	T	T	A	A	C	C	A	A	C	C	T	T	G	G	G	G	A	A	G	G	C	C	G	G	T	T	C	C	T	T	A	A	A	A	A	A	G	G	G	G	G	G	C	C	T	T	G	G	T	T	T	T	A	A	T	T	A	A	C	C	G	G	G	G	T	T	G	G	C	C	C	C	A	A	A	A	C	C	A	A	C	C	T	T	T	T	C	C	C	C	C	C	G	G	A	A	C	C	C	C	G	G	C	C	A	A	G	G	G	G	A	A	T	T	G	G	G	G	G	G	C	C	A	A	T	T	G	G	G	G	C	C	T	T	C	C	A	A	G	G	T	T	A	A	G	G	C	C	A	A	C	C	T	T	A	A	G	G	C	C	T	T	A	A	G	G	G	G	T	T	C	C	C	C	T	T	A	A	C	C	G	G	C	C	C	C	C	C	T	T	C	C	G	G	A	A	T	T	A	A	G	G	G	G	T	T	A	A	C	C	C	C	A	A	A	A	C	C	A	A	T	T	G	G	A	A	G	G	T	T	C	C	G	G	G	G	G	G	A	A	T	T	T	T	A	A	T	T	A	A	A	A	G	G	G	G	A	A	C	C	G	G	G	G	C	C	A	A	A	A	C	C	A	A	C	C	C	C	T	T	T	T	T	T	A	A	G	G	C	C	A	A	T	T	T	T	A	A	G	G	G	G	C	C	G	G	A	A	C	C	G	G	G	G	A	A	G	G	C	C	C	C	C	C	T	T	C	C	T	T	A	A	C	C	A	A	T	T	T	T	A	A	T	T	A	A	G	G	G	G	C	C	T	T	C	C	C	C	A	A	C	C	C	C	T	T	A	A	A	A	T	T	T	T	G	G	T	T	C	C	T	T	C	C	A	A	G	G	A	A	T	T	A	A	C	C	T	T	T	T	C	C	G	G	C	C	A	A	T	T	A	A	C	C	A	A	A	A	C	C	G	G	C	C	A	A	G	G	C	C	G	G	T	T	C	C	A	A	A	A	G	G	G	G	G	G	C	C	C	C	G	G	A	A	G	G	A	A	T	T	A	A	A	A	C	C	A	A	A	A	C	C	T	T	C	C	C	C	A	A	T	T	A	A	A	A	G	G	T	T	T	T	T	T	C	C	G	G	G	G	C	C	G	G	A	A	T	T	G	G	T	T	C	C	G	G	G	G	G	G	T	T	C	C	T	T	T	T	G	G	C	C	A	A	G	G	G	G	A	A	C	C	T	T	G	G	A	A	G	G	C	C	T	T	G	G	G	G	T	T	G	G	T	T	T	T	G	G	A	A	A	A	C	C	G	G	G	G	A	A	G	G	T	T	A	A	A	A	C	C	A	A	A	A	T	T	A	A	G	G	T	T	G	G	T	T	T	T	G	G	T	T	G	G	A	A	G	G	T	T	T	T	A	A	C	C	C	C	C	C	G	G	C	C	A	A	T	T	G	G	A	A	G	G	C	C	C	C	G	G	C	C	A	A	A	A	A	A	T	T	G	G	T	T	C	C	T	T	G	G	C	C	T	T	C	C	T	T	A	A	T	T	T	T	T	T	A	A	G	G	T	T	T	T	G	G	G	G	C	C	T	T	G	G	G	G	T	T	C	C	C	C	C	C	C	C	A	A	C	C	G	G	T	T	A	A	A	A	G	G	G	G	A	A	G	G	C	C	A	A	A	A	C	C	G	G	A	A	C	C	G	G	G	G	T	T	C	C	A	A	G	G	A	A	C	C	G	G	G	G	A	A	C	C	T	T	G	G	T	T	T	T	C	C	T	T	A	A	C	C	G	G	G	G	G	G	C	C	C	C	G	G	A	A	T	T	A	A	T	T	T	T	T	T	C	C	C	C	A	A	G	G	T	T	A	A	G	G	T	T	A	A	A	A	C	C	G	G	A	A	C	C	C	C	G	G	T	T	C	C	A	A	G	G	G	G	C	C	A	A	T	T	C	C	A	A	T	T	A	A	T	T	A	A	C	C	G	G	G	G	A	A	A	A	C	C	G	G	T	T	A	A	G	G	G	G	C	C	A	A	G	G	T	T	A	A	G	G	C	C	A	A	G	G	G	G	A	A	G	G	C	C	T	T	T	T	T	T	G	G	T	T	T	T	C	C	G	G	G	G	A	A	G	G	C	C	A	A	A	A	G	G	C	C	A	A	T	T	A	A	G	G	G	G	C	C	G	G	T	T	C	C	A	A	T	T	T	T	T	T	G	G	G	G	C	C	C	C	T	T	T	T	T	T	T	T	C	C	C	C	T	T	C	C	A	A	A	A	G	G	T	T	G	G	A	A	T	T	C	C	G	G	G	G	G	G	T	T	A	A	T	T	C	C	G	G	C	C	G	G	G	G	T	T	G	G	T	T	C	C	A	A	C	C	G	G	T	T	A	A	G	G	T	T	G	G	T	T	G	G	C	C	C	C	G	G	G	G	A	A	T	T	A	A	G	G	T	T	C	C	A	A	A	A	C	C	C	C	T	T	C	C	C	C	C	C	C	C	T	T	G	G	G	G	C	C	A	A	C	C	G	G	T	T	T	T	T	T	G	G	C	C	C	C	A	A	G	G	G	G	C	C	T	T	T	T	C	C	C	C	C	C	T	T	C	C	G	G	C	C	G	G	C	C	G	G	C	C	A	A	C	C	A	A	A	A	C	C	T	T	C	C	A	A	A	A	A	A	T	T	A	A	A	A	G	G	C	C	T	T	T	T	T	T	T	T	A	A	A	A	A	A	G	G	T	T	NA	NA	C	C	A	A	T	T	A	A	C	C	T	T	T	T	C	C	A	A	C	C	G	G	A	A	A	A	G	A	A	A	C	C	A	A	C	C	A	A	C	C	T	T	G	G	G	G	T	T	T	T	A	A	T	T	G	G	G	G	T	T	C	C	T	T	C	C	T	T	T	T	C	C	C	C	A	A	T	T	T	T	C	C	G	G	C	C	A	A	C	C	T	T	C	C	G	G	G	G	T	T	T	T	A	A	A	A	C	C	A	A	C	C	T	T	G	G	C	C	G	G	A	A	A	A	G	G	G	G	A	A	C	C	A	A	A	A	A	A	T	T	G	G	T	T	G	G	C	C	G	G	A	A	A	A	C	C	C	C	C	C	A	A	C	C	A	A	G	G	A	A	C	C	C	C	C	C	A	A	A	A	T	T	A	A	C	C	C	C	A	A	G	G	T	T	G	G	G	G	A	A	C	C	T	T	A	A	A	A	G	G	A	A	G	G	A	A	G	G	T	T	T	T	A	A	G	G	G	G	G	G	G	G	G	G	G	G	T	T	T	T	T	T	A	A	G	G	C	C	A	A	T	T	G	G	C	C	C	C	C	C	G	G	G	G	T	T	G	G	T	T	T	T	T	T	T	T	T	T	C	C	C	C	G	G	T	T	G	G	G	G	C	C	C	C	C	C	G	G	C	C	G	G	G	G	T	T	G	G	C	C	A	A	G	G	G	G	C	C	A	A	G	G	G	G	G	G	C	C	G	G	C	C	G	G	G	G	C	C	T	T	T	T	A	A	G	G	C	C	C	C	C	C	G	G	T	T	T	T	C	C	C	C	G	G	A	A	C	C	NA	NA	G	G	A	A	T	T	C	C	A	A	A	A	C	C	G	G	G	G	A	A	C	C	C	C	T	T	C	C	T	T	C	C	C	C	G	G	A	A	C	C	T	T	T	T	G	G	A	A	G	G	C	C	G	G	T	T	G	G	G	G	G	G	T	T	G	G	C	C	T	T	G	G	T	T	T	T	T	T	G	G	C	C	C	C	G	G	A	A	A	A	C	C	T	T	A	A	C	C	A	A	G	G	T	T	C	C	G	G	A	A	A	A	C	C	T	T	C	C	T	T	G	G	C	C	A	A	T	T	T	T	T	T	C	C	C	C	T	T	A	A	G	G	T	T	G	G	A	A	T	T	C	C	A	A	G	G	A	A	G	G	C	C	A	A	T	T	T	T	G	G	T	T	G	G	A	A	G	G	T	T	A	A	C	C	T	T	G	G	T	T	A	A	T	T	G	G	C	C	C	C	T	T	G	G	A	A	T	T	A	A	C	C	T	T	A	A	T	T	C	C	C	C	C	C	G	G	T	T	C	C	A	A	T	T	A	A	T	T	G	G	C	C	T	T	C	C	A	A	G	G	G	G	G	G	C	C	A	A	G	G	G	G	G	G	C	C	T	T	A	A	T	T	G	G	A	A	A	A	C	C	G	G	A	A	C	C	A	A	C	C	T	T	C	C	T	T	C	C	C	C	T	T	C	C	A	A	A	A	T	T	A	A	G	G	A	A	A	A	C	C	A	A	C	C	A	A	G	G	A	A	T	T	T	T	C	C	A	A	G	G	A	A	C	C	C	C	C	C	T	T	G	G	C	C	C	C	C	C	G	G	T	T	A	A	A	A	T	T	G	G	T	T	G	G	G	G	C	C	T	T	T	T	C	C	G	G	G	G	C	C	T	T	G	G	A	A	A	A	A	A	T	T	G	G	T	T	T	T	C	C	C	C	A	A	A	A	T	T	T	T	G	G	C	C	G	G	A	A	C	C	A	A	C	C	A	A	G	G	T	T	G	G	A	A	T	T	C	C	C	C	C	C	A	A	T	T	A	A	T	T	T	T	G	G	G	G	A	A	C	C	A	A	C	C	A	A	C	C	C	C	T	T	A	A	T	T	T	T	T	T	A	A	T	T	T	T	T	T	A	A	G	G	T	T	A	A	A	A	C	C	C	C	G	G	C	C	G	G	C	C	C	C	G	G	A	A	A	G	A	A	A	A	T	T	C	C	A	A	A	A	A	A	T	T	C	C	A	A	C	C	G	G	T	T	G	G	C	C	A	A	C	C	C	C	G	G	G	G	A	A	C	C	C	C	T	T	T	T	C	C	A	A	A	A	G	G	T	T	C	C	T	T	A	A	A	A	G	G	G	G	A	A	T	T	C	C	G	G	A	A	G	G	A	A	G	G	T	T	T	T	T	T	T	T	G	G	G	G	A	A	T	T	G	G	T	T	G	G	G	G	T	T	C	C	A	A	G	G	C	C	G	G	G	G	G	G	A	A	A	A	T	T	G	G	C	C	T	T	A	A	C	C	T	T	C	C	G	G	T	T	T	T	A	A	C	C	A	A	G	G	G	G	C	C	G	G	C	C	A	A	G	G	G	G	A	A	C	C	G	G	C	C	A	A	A	A	T	T	G	G	C	C	G	G	C	C	T	T	T	T	A	A	T	T	A	A	T	T	A	A	G	G	T	T	A	A	A	A	C	C	A	A	A	A	A	A	C	C	G	G	T	T	C	C	A	A	G	G	T	T	G	G	G	G	T	T	G	G	C	C	C	C	A	A	T	T	C	C	A	A	A	A	C	C	C	C	G	G	A	A	G	G	A	A	A	A	A	A	G	G	T	T	G	G	T	T	C	C	C	C	C	C	C	C	C	C	C	C	C	C	T	T	T	T	C	C	A	A	G	G	A	A	T	T	A	A	G	G	G	G	C	C	A	A	G	G	C	C	T	T	C	C	A	A	T	T	T	T	G	G	C	C	C	C	A	A	G	G	C	C	C	C	G	G	A	A	C	C	A	A	T	T	C	C	C	C	C	C	C	C	C	C	A	A	G	G	G	G	T	T	C	C	G	G	C	C	G	G	A	A	A	A	T	T	G	G	C	C	A	A	A	A	A	A	C	C	G	G	T	T	A	A	G	G	G	G	G	G	G	G	NA	NA	C	C	C	C	G	G	T	T	A	A	T	T	C	C	C	C	G	G	C	C	G	G	A	A	G	G	G	G	G	G	A	A	T	T	T	T	A	A	A	A	C	C	C	T	G	G	A	A	G	G	C	C	T	T	G	G	A	A	G	G	C	C	A	A	C	C	A	A	G	G	A	A	G	G	C	C	G	G	T	T	C	C	G	G	G	G	G	G	C	C	C	C	T	T	G	G	A	A	T	T	T	T	T	T	A	A	A	A	C	C	C	C	G	G	C	C	G	G	G	G	G	G	T	T	T	T	C	C	C	C	T	T	C	C	T	T	G	G	A	A	T	T	T	T	G	G	G	G	T	T	A	A	G	G	A	A	G	G	A	A	T	T	A	A	G	G	C	C	C	C	A	A	C	C	A	A	T	T	G	G	A	A	G	G	C	C	T	T	T	T	C	C	A	A	T	T	T	T	G	G	G	G	A	A	C	C	C	C	G	G	C	C	C	C	C	C	G	G	T	T	G	G	G	G	A	A	A	A	T	T	T	T	G	G	C	C	T	T	A	A	C	C	C	C	C	C	T	T	A	A	C	C	T	T	T	T	A	A	C	C	A	A	C	C	C	C	T	T	G	G	A	A	T	T	G	G	T	T	G	G	C	C	A	A	G	G	A	A	T	T	C	C	G	G	G	G	A	A	G	G	A	A	T	T	G	G	G	G	G	G	G	G	A	A	A	A	G	G	G	G	G	G	C	C	T	T	C	C	T	T	C	C	C	C	C	C	T	T	G	G	G	G	A	A	T	T	A	A	T	T	A	A	A	A	C	C	G	G	G	G	C	C	G	G	T	T	G	G	T	T	A	A	G	G	A	A	C	C	T	T	C	C	T	T	C	C	T	T	A	A	A	A	A	A	G	G	T	T	A	A	T	T	T	T	T	T	A	A	C	C	C	C	T	T	T	T	C	C	T	T	T	T	C	C	C	C	A	A	G	G	G	G	C	C	A	A	C	A	G	G	C	C	G	G	G	G	G	G	G	G	A	A	G	G	G	G	G	G	T	T	G	G	G	G	T	T	T	T	G	G	A	A	T	T	T	T	A	A	C	C	T	T	G	G	C	C	C	C	G	G	A	A	A	A	A	A	G	G	A	A	G	G	C	C	T	T	T	T	A	A	T	T	A	A	C	C	C	C	C	C	A	A	T	T	A	A	G	G	C	C	A	A	G	G	T	T	G	G	T	T	G	G	C	C	T	T	G	G	C	C	T	T	C	C	C	C	T	T	A	A	C	C	A	A	C	C	G	G	T	T	C	C	G	G	A	A	T	T	G	G	C	C	A	A	G	G	A	A	G	G	C	C	G	G	C	C	C	C	C	C	G	G	G	G	G	G	A	A	T	T	G	G	C	C	C	C	C	C	T	T	G	G	G	G	C	C	G	G	T	T	T	T	G	G	C	C	T	T	C	C	C	C	A	A	G	G	G	G	G	G	C	C	C	C	T	T	C	C	T	T	C	C	C	C	G	G	T	T	T	T	C	C	G	G	T	T	T	T	G	G	C	C	T	T	G	G	G	G	C	C	C	C	G	G	G	G	T	T	T	T	C	C	T	T	A	A	C	C	G	G	A	A	G	G	T	T	G	G	C	C	T	T	T	T	T	T	G	G	T	T	T	T	C	C	A	A	T	T	G	G	T	T	G	G	A	A	C	C	C	C	C	C	C	C	A	A	C	C	A	A	A	A	G	G	G	G	T	T	A	A	A	A	C	C	A	A	G	G	A	A	C	C	T	T	G	G	C	C	A	A	A	G	C	C	A	A	T	T	T	T	A	A	T	T	T	T	G	G	T	T	A	A	A	A	T	T	A	A	C	C	T	T	C	C	C	C	A	A	NA	NA	G	G	C	C	T	T	T	T	C	C	A	A	A	A	G	G	T	T	G	G	G	G	C	C	G	G	G	G	C	C	A	A	C	C	A	A	A	A	T	T	G	G	T	T	A	A	T	T	C	C	C	C	G	G	T	T	C	C	A	A	A	A	G	G	G	G	C	C	A	A	C	C	C	C	T	T	C	C	C	C	C	C	G	G	A	A	G	G	C	C	C	C	G	G	A	A	C	C	T	T	T	T	C	C	G	G	C	C	C	C	T	T	T	T	G	G	G	G	T	T	A	A	C	C	G	G	A	A	T	T	C	C	G	G	G	G	A	A	T	T	T	T	C	C	T	T	G	G	T	T	T	T	A	A	T	T	A	A	A	A	C	C	T	T	A	A	G	G	T	T	G	G	G	G	G	G	C	C	C	C	T	T	C	C	C	C	C	C	G	G	C	C	C	C	A	A	C	C	T	T	A	A	G	G	T	T	C	C	T	T	C	C	G	G	T	T	T	T	T	T	G	G	A	A	C	C	G	G	T	T	T	T	C	C	G	G	G	G	A	A	A	A	T	T	T	T	G	G	A	A	T	T	A	A	C	C	C	C	A	A	T	T	A	A	T	T	A	A	T	T	A	A	C	C	C	C	C	C	C	C	A	A	T	T	G	G	T	T	T	T	G	G	C	C	G	G	A	A	T	T	G	G	C	C	G	G	T	T	C	C	G	G	A	A	G	G	C	C	T	T	G	G	T	T	C	C	T	T	G	G	C	C	A	A	T	T	A	A	C	C	G	G	T	T	C	C	T	T	G	G	T	T	C	C	G	G	G	G	A	A	T	T	C	C	C	C	G	G	T	T	G	G	C	C	G	G	G	G	A	A	A	A	C	C	C	C	T	T	G	G	C	C	A	A	G	G	G	G	C	C	G	G	C	C	A	A	G	G	A	A	G	G	C	C	T	T	C	C	C	C	C	C	T	T	T	T	A	A	T	T	G	G	A	A	C	C	C	C	G	G	C	C	A	A	A	A	G	G	A	A	A	A	G	G	T	T	A	A	G	G	G	G	A	A	T	T	A	A	T	T	G	G	T	T	G	G	G	G	C	C	C	C	A	A	T	T	T	T	T	T	A	A	T	T	T	T	T	T	T	T	T	T	A	A	G	G	C	C	G	G	A	A	G	G	C	C	A	A	C	C	G	G	C	C	T	T	T	T	A	A	T	T	G	G	G	G	A	A	C	T	G	G	T	T	C	C	T	T	A	A	A	A	T	T	T	T	C	C	G	G	C	C	A	A	G	G	A	A	C	C	G	G	T	T	A	A	C	C	C	C	C	C	C	C	A	A	A	A	C	C	A	A	C	C	G	G	T	T	A	A	C	C	G	G	C	C	A	A	T	T	G	G	G	G	T	T	A	A	T	T	C	C	A	A	A	A	G	G	A	A	G	G	C	C	G	G	A	A	G	G	G	G	G	G	G	G	G	G	C	C	T	T	C	C	G	G	G	G	T	T	G	G	T	T	G	G	A	A	C	C	G	G	G	G	A	A	A	A	C	C	C	C	A	A	A	A	T	T	T	T	G	G	T	T	A	A	G	G	T	T	A	A	G	G	G	G	C	C	C	C	A	A	G	G	G	G	C	C	T	T	G	G	A	A	A	A	C	C	G	G	G	G	G	G	G	G	C	C	T	T	A	A	G	G	G	G	T	T	G	G	A	A	A	A	A	A	C	C	G	G	T	T	C	C	A	A	G	G	G	G	C	C	NA	NA	A	A	C	C	G	G	G	G	A	A	G	G	T	T	T	T	G	G	G	G	C	C	C	C	A	A	T	T	T	T	T	T	A	A	A	A	T	T	G	G	G	G	G	G	T	T	C	C	C	C	G	G	A	A	G	G	T	T	A	A	T	T	C	C	G	G	A	A	A	A	C	C	T	T	T	T	G	G	G	G	C	C	A	A	A	A	G	G	T	T	C	C	T	T	A	A	C	C	A	A	A	A	T	T	G	G	A	A	C	C	C	C	T	T	C	C	C	C	T	T	C	C	G	G	G	G	T	T	T	T	A	A	A	A	G	G	T	T	A	A	T	T	C	C	A	A	C	C	G	G	T	T	T	T	C	C	T	T	C	C	C	C	C	C	G	G	G	G	G	G	C	C	A	A	C	C	G	G	G	G	G	G	G	G	A	A	C	C	C	C	G	G	A	A	C	C	T	T	A	A	C	C	A	A	T	T	C	C	A	A	G	G	A	A	T	T	G	G	T	T	T	T	G	G	A	A	C	C	A	A	G	G	C	C	G	G	C	C	C	C	T	T	C	C	C	C	C	C	T	T	C	C	C	C	T	T	C	C	A	A	C	C	A	A	C	C	C	C	T	T	C	C	G	G	C	C	T	T	A	A	G	G	G	G	T	T	C	C	C	C	C	C	C	C	C	C	T	T	A	A	G	G	G	G	A	A	G	G	C	C	G	G	A	A	T	T	C	C	G	G	A	A	T	T	T	T	C	C	A	A	T	T	G	G	C	C	C	C	C	C	A	A	A	A	C	C	G	G	G	G	C	C	A	A	G	G	G	G	A	A	C	C	C	C	G	G	A	A	G	G	C	C	C	C	C	C	C	C	A	A	T	T	T	T	C	C	C	C	C	C	A	A	C	C	T	T	A	A	G	G	C	C	C	C	G	G	A	A	G	G	G	G	G	G	G	G	G	G	G	G	A	A	G	G	A	A	C	C	A	A	C	C	T	T	C	C	T	T	C	C	C	C	T	T	A	A	T	T	A	A	G	G	G	G	C	C	G	G	G	G	C	C	C	C	G	G	T	T	T	T	G	G	A	A	A	A	C	C	C	C	C	C	T	T	T	T	T	T	T	T	G	G	A	A	C	C	T	T	G	G	G	G	C	C	C	C	G	G	G	G	G	G	C	C	A	A	C	C	A	A	A	A	G	G	T	T	C	C	T	T	A	A	G	G	C	C	C	C	G	G	G	G	C	C	T	T	C	C	A	A	C	C	A	A	T	T	T	T	G	G	T	T	A	A	G	G	C	C	G	G	T	T	G	G	A	A	T	T	T	T	A	A	C	C	A	A	T	T	G	G	C	C	T	T	T	T	C	C	G	G	C	C	A	A	T	T	A	A	T	T	G	G	T	T	C	C	C	C	T	T	C	C	G	G	G	G	C	C	T	T	C	C	G	G	C	C	C	C	C	C	A	A	C	C	A	A	T	T	T	T	T	T	C	C	G	G	T	T	T	T	C	C	C	C	G	G	C	C	T	T	C	C	G	G	T	T	C	C	G	G	C	C	C	C	T	T	C	C	G	G	A	A	T	T	G	G	C	C	T	T	G	G	T	T	T	T	G	G	C	C	C	C	C	C	C	C	G	G	T	T	T	T	T	T	G	G	G	G	T	T	G	G	A	A	C	C	C	C	G	G	G	G	C	C	C	C	T	T	A	A	C	C	C	C	C	C	A	A	T	T	T	T	C	C	G	G	C	C	T	T	T	T	G	G	A	A	T	T	G	G	C	C	A	A	C	C	G	G	C	C	G	G	T	T	T	T	G	G	A	A	A	A	G	G	G	G	C	C	C	C	T	T	G	G	T	T	G	G	C	C	G	G	A	A	G	G	T	T	A	A	G	G	G	G	A	A	C	C	C	C	G	G	C	C	C	C	C	C	T	T	A	A	A	A	G	G	C	C	A	A	A	A	A	A	G	G	A	A	C	C	G	G	C	C	G	G	C	C	T	T	C	C	G	G	C	C	A	A	A	A	A	A	A	A	C	C	T	T	G	G	G	G	C	C	T	T	C	C	C	C	T	T	G	G	C	C	A	A	T	T	A	A	C	C	A	A	T	T	G	G	G	G	C	C	C	C	G	G	C	C	T	T	G	G	G	G	G	G	A	A	G	G	T	T	C	C	C	C	A	A	T	T	T	T	C	C	A	A	T	T	A	A	T	T	C	C	A	A	G	G	C	C	C	C	G	G	A	A	T	T	G	G	C	C	G	G	C	C	C	C	A	A	G	G	G	G	C	C	C	C	T	T	A	A	G	G	G	G	A	A	C	C	A	A	G	G	C	C	T	T	G	G	C	C	A	A	T	T	T	T	G	G	T	T	A	A	C	C	G	G	T	T	G	G	A	A	C	C	G	G	G	G	T	T	C	C	G	G	A	A	A	A	G	G	T	T	G	G	T	T	C	C	T	T	C	C	C	C	T	T	A	A	G	G	G	G	A	A	A	A	C	C	C	C	C	C	C	C	A	A	C	C	T	T	T	T	G	G	C	C	T	T	C	C	C	C	C	C	C	C	A	A	T	T	A	A	A	A	T	T	C	C	T	T	A	A	A	A	A	A	T	T	A	A	G	G	A	A	G	G	T	T	A	A	C	C	G	G	G	G	A	A	G	G	C	C	C	C	T	T	C	C	T	T	C	C	G	G	T	T	A	A	T	T	T	T	C	C	C	C	A	A	A	A	A	A	G	G	A	A	C	C	G	G	T	T	C	C	T	T	G	G	G	G	G	G	G	G	T	T	G	G	G	G	T	T	C	C	C	C	A	A	G	G	C	C	T	T	G	G	G	G	G	G	A	A	A	A	G	G	T	T	C	C	T	T	T	T	A	A	G	G	C	C	C	C	T	T	C	C	A	A	C	C	C	C	C	C	T	T	T	T	G	G	G	G	C	C	A	A	T	T	T	T	C	C	A	A	G	G	G	G	C	T	T	T	T	T	C	C	A	A	C	C	G	G	G	G	T	T	C	C	A	A	G	G	C	C	C	C	T	T	G	G	C	C	A	A	G	G	C	C	G	G	A	A	G	G	A	A	G	G	G	G	A	A	G	G	C	C	C	C	C	C	G	G	A	A	G	G	G	G	T	T	C	C	A	A	A	A	A	A	G	G	T	T	G	G	C	C	T	T	G	G	C	C	T	T	C	C	C	C	A	A	A	A	A	A	C	C	T	T	G	G	G	G	G	G	A	A	A	A	G	G	T	T	C	C	A	A	A	A	T	T	T	T	G	G	C	C	G	G	A	A	A	A	A	A	T	T	G	G	C	C	T	T	C	C	G	G	C	C	T	T	A	A	T	T	C	C	A	A	A	A	G	G	G	G	T	T	A	A	G	G	A	A	G	G	T	T	T	T	T	T	A	A	A	A	A	A	C	C	C	C	G	G	G	G	T	T	T	T	A	A	C	C	T	T	A	A	T	T	C	C	G	G	G	G	A	A	C	C	T	T	G	G	A	A	C	C	T	T	A	A	T	T	G	G	A	A	C	C	T	T	G	G	A	A	G	G	G	G	C	C	G	G	T	T	T	T	G	G	G	G	C	C	T	T	C	C	G	G	C	C	A	A	T	T	T	T	T	T	C	C	G	G	T	T	G	G	G	G	A	A	G	G	C	C	T	T	C	C	G	G	C	C	G	G	A	A	T	T	G	G	A	A	A	A	T	T	A	A	A	A	T	T	C	C	T	T	C	C	G	G	A	A	G	G	G	G	G	G	G	G	NA	NA	A	A	A	A	C	C	C	C	T	T	C	C	C	C	G	G	C	C	C	C	T	T	T	T	A	A	C	C	T	T	A	A	A	A	T	T	G	G	G	G	A	A	C	C	A	A	T	T	T	T	G	G	T	T	G	G	C	C	A	A	T	T	C	C	A	A	A	A	T	T	A	A	C	C	A	A	C	C	C	C	G	G	A	A	A	A	C	C	G	G	C	C	A	A	T	T	A	A	C	C	G	G	A	A	C	C	A	A	A	A	T	T	C	C	C	C	A	A	T	T	A	A	A	A	T	T	C	C	G	G	C	C	G	G	G	G	G	G	G	G	G	G	A	A	A	A	C	C	G	G	A	A	T	T	G	G	C	C	C	C	G	G	G	G	A	A	G	G	G	G	G	G	A	A	C	C	C	C	C	C	A	A	A	A	T	T	A	A	A	A	T	T	C	C	T	T	G	G	C	C	A	A	C	C	A	A	T	T	T	T	C	C	T	T	C	C	T	T	G	G	T	T	T	T	A	A	T	T	A	A	A	A	C	C	C	C	A	A	C	C	C	C	C	C	C	C	T	T	C	C	G	G	A	A	T	T	T	T	A	A	G	G	C	C	T	T	C	C	C	C	G	G	T	T	C	C	A	A	A	A	C	C	T	T	T	T	A	A	G	G	T	T	A	A	C	C	T	T	G	G	A	A	A	A	A	A	A	A	C	C	T	T	T	T	C	C	T	T	C	C	A	A	C	C	C	C	T	T	C	C	C	C	C	C	G	G	A	A	A	A	C	C	T	T	A	A	A	A	C	C	T	T	C	C	A	A	G	G	A	A	T	T	G	G	T	T	C	C	C	C	C	C	T	T	G	G	T	T	C	C	T	T	T	T	T	T	A	A	C	C	G	G	G	G	T	T	A	A	T	T	A	A	A	A	A	A	T	T	C	C	C	C	T	T	A	A	G	G	A	A	G	G	C	C	A	A	G	G	G	G	T	T	A	A	G	G	T	T	G	G	C	C	A	A	C	C	G	G	T	T	A	A	A	A	A	A	A	A	T	T	T	T	T	T	A	A	T	T	C	C	A	A	G	G	A	A	C	C	G	G	A	A	C	C	A	A	G	G	C	C	A	A	G	G	T	T	C	C	A	A	C	C	T	T	C	C	T	T	C	C	T	T	G	G	T	T	G	G	T	T	T	T	C	C	G	G	C	C	G	G	A	A	A	A	C	C	G	G	T	T	C	C	G	G	C	C	G	G	C	C	T	T	G	G	C	C	G	G	T	T	C	C	A	A	T	T	G	G	C	C	G	G	G	G	T	T	C	C	A	A	G	G	C	C	G	G	T	T	G	G	C	C	G	G	C	C	A	A	G	G	C	C	A	A	T	T	T	T	C	C	A	A	C	C	C	C	A	A	T	T	T	T	A	A	T	T	A	A	T	T	C	C	T	T	G	G	A	A	C	C	T	T	G	G	G	G	A	A	A	A	A	A	T	T	C	C	C	C	A	A	G	G	T	T	A	A	C	C	C	C	C	C	C	C	T	T	G	G	C	C	G	G	A	A	A	A	A	A	G	G	T	T	G	G	C	C	T	T	T	T	G	G	G	G	A	A	C	C	C	C	C	C	A	A	C	C	A	A	C	C	G	G	T	T	G	G	T	T	C	C	C	C	G	G	A	A	C	C	G	G	T	T	C	C	A	A	T	T	T	T	G	G	C	C	C	C	G	G	A	A	G	G	T	T	T	T	A	A	C	C	T	T	C	C	A	A	T	T	A	A	C	C	T	T	C	C	C	C	C	C	G	G	A	A	A	A	C	C	T	T	T	T	A	A	G	G	C	C	G	G	T	T	T	T	G	G	T	T	G	G	G	G	C	C	T	T	C	C	G	G	A	A	C	C	C	C	G	G	C	C	G	G	C	C	A	A	T	T	C	C	G	G	T	T	A	A	C	C	C	C	T	T	C	C	T	T	C	C	C	C	G	G	C	C	T	T	NA	NA	G	G	G	G	C	C	C	C	G	G	G	G	C	C	A	A	C	C	T	T	T	T	A	A	T	T	A	A	T	T	A	A	G	G	T	T	A	A	T	T	A	A	G	G	C	C	A	A	G	G	G	G	T	T	G	G	G	G	T	T	G	G	G	G	G	G	C	C	C	C	C	C	T	T	G	G	C	C	C	C	A	A	G	G	G	G	G	G	G	G	C	C	C	C	G	G	A	A	C	C	A	A	A	A	T	T	C	C	A	A	T	T	C	C	A	A	T	T	C	C	C	C	C	C	T	T	G	G	G	G	A	A	C	C	G	G	A	A	T	T	G	G	A	A	G	G	A	A	A	A	A	A	C	C	A	A	C	C	T	T	A	A	C	C	G	G	G	G	G	G	C	C	T	T	T	T	C	C	A	A	A	A	C	C	G	G	C	C	G	G	C	C	T	T	A	A	A	A	C	C	C	C	T	T	C	C	A	A	T	T	C	C	G	G	G	G	C	C	G	G	A	A	A	A	C	C	T	T	A	A	T	T	T	T	C	C	C	C	A	A	A	A	A	A	A	A	G	G	C	C	A	A	A	A	A	A	A	A	C	C	A	A	T	T	C	C	T	T	G	G	C	C	T	T	A	A	T	T	C	C	T	T	C	C	G	G	C	C	T	T	A	A	G	G	G	G	T	T	G	G	C	C	G	G	G	G	T	T	A	A	G	G	G	G	T	T	A	A	G	G	G	G	G	G	G	G	G	G	G	G	C	C	NA	NA	A	A	A	A	A	A	C	C	C	C	C	C	T	T	C	C	A	A	C	C	C	C	G	G	A	A	G	G	T	T	C	C	T	T	G	G	C	C	T	T	G	G	T	T	T	T	G	G	G	G	G	G	G	G	C	C	T	T	A	A	T	T	T	T	G	G	A	A	T	T	A	A	T	T	G	G	T	T	T	T	T	T	T	T	A	A	T	T	A	A	C	C	T	T	G	G	A	A	C	C	C	C	C	C	G	G	T	T	G	G	A	A	G	G	C	C	A	A	G	G	G	G	A	A	A	A	G	G	G	G	T	T	G	G	G	G	G	G	G	G	T	T	C	C	A	A	C	C	G	G	T	T	T	T	G	G	C	C	G	G	A	A	C	C	T	T	T	T	G	G	A	A	T	T	G	G	A	A	G	G	T	T	C	C	A	A	C	C	C	C	A	A	G	G	G	G	T	T	A	A	T	T	T	T	A	A	T	T	T	T	G	G	C	C	T	T	T	T	G	G	C	C	C	C	C	C	C	C	C	C	T	T	A	A	C	C	A	A	A	A	G	G	C	C	G	G	A	A	C	C	T	T	C	C	G	G	G	G	G	G	G	G	C	C	T	T	G	G	G	G	G	G	G	G	A	A	A	A	C	C	C	C	C	C	G	G	A	A	C	C	C	C	A	A	C	C	G	G	A	A	C	C	T	T	T	T	C	C	G	G	C	C	G	G	T	T	G	G	A	A	T	T	C	C	C	C	G	G	A	A	C	C	T	T	G	G	T	T	A	A	A	A	G	G	T	T	T	T	A	A	T	T	T	T	C	C	C	C	A	A	T	T	A	A	C	C	A	A	A	A	G	G	C	C	C	C	T	T	G	G	C	C	C	C	G	G	T	T	A	A	G	G	T	T	C	C	A	A	G	G	G	G	C	C	A	A	A	A	G	G	A	A	A	A	C	C	G	G	A	A	C	C	T	T	C	C	C	C	A	A	T	T	G	G	G	G	A	A	T	T	T	T	C	C	T	T	A	A	C	C	T	T	A	A	C	C	A	A	G	G	T	T	G	G	C	C	C	C	C	C	A	A	G	G	G	G	A	A	T	T	A	A	G	G	A	A	G	G	T	T	T	T	C	C	A	A	G	G	C	C	C	C	G	G	G	G	T	T	G	G	A	A	C	C	G	G	A	A	G	G	G	G	A	A	A	A	C	C	C	C	C	C	G	G	A	A	G	G	T	T	A	A	G	G	C	C	G	G	T	T	G	G	T	T	G	G	G	G	G	G	A	A	A	A	C	C	G	G	T	T	A	A	A	A	G	G	T	T	T	T	C	C	C	C	T	T	G	G	T	T	G	G	A	A	A	A	C	C	T	T	T	T	G	G	C	C	C	C	G	G	T	T	G	G	NA	NA	C	C	G	G	A	A	C	C	A	A	C	C	A	A	G	G	G	G	G	G	T	T	G	G	C	C	A	A	A	A	A	A	A	A	T	T	A	A	G	G	T	T	T	T	A	A	C	C	G	G	C	C	T	T	C	C	T	T	C	C	C	C	T	T	T	T	A	A	G	G	C	C	G	G	T	T	C	C	T	T	G	G	G	G	T	T	C	C	C	C	G	G	T	T	C	C	A	A	A	A	T	T	C	C	C	C	C	C	A	A	A	A	T	T	C	C	A	A	C	C	C	C	C	C	A	A	G	G	A	A	T	T	A	A	G	G	T	T	G	G	A	A	G	G	C	C	T	T	G	G	C	C	T	T	C	C	C	C	C	C	C	C	A	A	C	C	C	C	C	C	A	A	C	C	A	A	T	T	G	G	G	G	C	C	T	T	G	G	C	C	A	A	T	T	A	A	T	T	A	A	G	G	A	A	G	G	A	A	C	C	T	T	C	C	A	A	T	T	G	G	T	T	T	T	C	C	G	G	G	G	G	G	C	C	A	A	A	A	G	G	G	G	C	C	T	T	A	A	A	A	G	G	T	T	C	C	G	G	A	A	G	G	T	T	T	T	G	G	T	T	G	G	C	C	C	C	A	A	T	T	G	G	C	C	A	A	A	A	C	C	T	T	A	A	C	C	G	G	C	C	A	A	G	G	A	A	G	G	T	T	G	G	A	A	G	G	C	C	A	A	T	T	G	G	C	C	C	C	G	G	T	T	A	A	C	C	A	A	G	G	C	C	C	C	A	A	A	A	T	T	G	G	T	T	A	A	C	C	G	G	C	C	C	C	C	C	A	A	C	C	G	G	C	C	T	T	G	G	C	C	C	C	A	A	T	T	G	G	A	A	A	A	G	G	T	T	T	T	G	G	C	C	T	T	C	C	G	G	G	G	C	C	C	C	C	C	C	C	C	C	A	A	G	G	T	T	C	C	C	C	C	C	T	T	T	T	G	G	G	G	T	T	G	G	T	T	C	C	T	T	C	C	T	T	A	A	C	C	G	G	T	T	C	C	T	T	A	A	C	C	T	T	G	G	C	C	T	T	C	C	G	G	G	G	C	C	C	C	G	G	G	G	A	A	A	A	G	G	C	C	C	C	C	C	C	C	A	A	T	T	C	C	C	C	G	G	T	T	C	C	C	C	A	A	G	G	A	A	T	T	T	T	T	T	A	A	C	C	A	A	C	C	G	G	T	T	T	T	C	C	A	A	C	C	A	A	A	A	C	C	G	G	A	A	C	C	A	A	G	G	G	G	G	G	C	C	C	C	C	C	G	G	C	C	T	T	G	G	G	G	C	C	G	G	C	C	A	A	G	G	T	T	C	C	G	G	T	T	T	T	G	G	T	T	T	T	T	T	T	T	T	T	T	T	G	G	G	G	C	C	G	G	C	C	T	T	T	T	C	C	T	T	T	T	G	G	T	T	A	A	C	C	G	G	G	G	G	G	C	C	C	C	T	T	G	G	G	G	G	G	T	T	C	C	G	G	T	T	A	A	G	G	A	A	G	G	T	T	C	C	T	T	T	T	C	C	G	G	G	G	C	C	G	G	T	T	T	T	T	T	C	C	T	T	G	G	G	G	C	C	A	A	T	T	A	A	A	A	G	G	G	G	T	T	C	C	C	C	G	G	C	C	A	A	C	C	T	T	C	C	G	G	A	A	A	A	C	C	C	C	A	A	T	T	C	C	A	A	T	T	G	G	C	C	C	C	A	A	C	C	T	T	A	A	T	T	G	G	A	A	C	C	A	A	G	G	G	G	T	T	T	T	T	T	G	G	T	T	G	G	A	A	A	A	G	G	A	A	C	C	A	A	C	C	G	G	T	T	A	A	A	A	C	C	A	A	C	C	T	T	C	C	G	G	G	G	A	A	C	C	T	T	A	A	T	T	A	A	G	G	A	A	A	A	A	A	G	G	C	C	A	A	C	C	T	T	C	C	T	T	C	C	C	C	T	T	T	T	G	G	T	T	C	C	A	A	C	C	T	T	G	G	T	T	G	G	G	G	C	C	A	A	A	A	G	G	C	C	G	G	A	A	C	C	C	C	G	G	G	G	G	G	A	A	C	C	C	C	G	G	G	G	C	C	T	T	T	T	G	G	T	T	A	A	T	T	C	C	C	C	C	C	T	T	G	G	G	G	G	G	C	C	T	T	C	C	A	A	T	T	C	C	G	G	C	C	C	C	C	C	T	T	T	T	A	A	T	T	C	C	A	A	C	C	A	A	A	A	C	C	T	T	A	A	G	G	A	A	T	T	G	G	G	G	G	G	T	T	C	C	G	G	A	A	C	C	G	G	C	C	T	T	G	G	G	G	G	G	G	G	C	C	T	T	G	G	C	C	A	A	C	C	A	A	T	T	A	A	A	A	T	T	A	A	T	T	A	A	G	G	T	T	A	A	G	G	G	G	C	C	A	A	G	G	NA	NA	G	G	G	G	C	C	A	A	T	T	T	T	A	A	G	G	A	A	C	C	C	C	A	A	T	T	G	G	C	C	C	C	A	A	G	G	A	A	A	A	G	G	C	C	A	A	C	C	T	T	C	C	C	C	C	C	G	G	G	G	T	T	A	A	G	G	T	T	T	T	C	C	G	G	C	C	G	G	C	C	G	G	C	C	G	G	C	C	G	G	A	A	C	C	T	T	G	G	A	A	T	T	A	A	T	T	C	C	T	T	G	G	C	C	C	C	A	A	A	A	T	T	G	G	T	T	G	G	A	A	T	T	C	C	A	A	T	T	A	A	C	C	T	T	T	T	T	T	G	G	G	G	T	T	G	G	G	G	A	A	G	G	T	T	T	T	G	G	T	T	G	G	G	G	G	G	G	G	G	G	G	G	A	A	G	G	G	G	A	A	T	T	A	A	A	A	C	C	A	A	T	T	C	C	T	T	C	C	C	C	T	T	C	C	G	G	C	C	G	G	G	G	A	A	A	A	C	C	A	A	T	T	T	T	A	A	T	T	G	G	T	T	C	C	A	A	T	T	T	T	C	C	C	C	A	A	C	C	A	A	G	G	T	T	G	G	C	C	A	A	A	A	C	C	G	G	T	T	G	G	A	A	A	A	C	C	G	G	A	A	A	A	C	C	T	T	T	T	G	G	C	C	A	A	G	G	A	A	T	T	C	C	A	A	T	T	G	G	G	G	A	A	A	A	T	T	T	T	C	C	A	A	A	A	G	G	C	C	C	C	A	A	A	A	A	A	A	A	T	T	A	A	T	T	C	C	G	G	A	A	G	G	G	G	G	G	C	C	G	G	A	A	T	T	T	T	T	T	T	T	G	G	C	C	G	G	C	C	T	T	A	A	C	C	G	G	T	T	G	G	G	G	G	G	A	A	G	G	G	G	C	C	A	A	C	C	A	A	C	C	C	C	T	T	A	A	A	A	T	T	C	C	T	T	T	T	A	A	A	A	A	A	T	T	A	A	G	G	C	C	A	A	T	T	C	C	T	T	G	G	C	C	G	G	A	A	G	G	A	A	G	G	A	A	T	T	T	T	G	G	T	T	A	A	A	A	C	C	G	G	T	T	G	G	T	T	C	C	T	T	C	C	C	C	A	A	A	A	A	A	T	T	G	G	C	C	G	G	T	T	C	C	A	A	A	A	T	T	A	A	C	C	G	G	C	C	G	G	A	A	G	G	C	C	A	A	G	G	G	G	A	A	T	T	C	C	C	C	T	T	C	C	G	G	T	T	C	C	G	G	C	C	A	A	C	C	T	T	G	G	C	C	C	C	C	C	A	A	A	A	A	A	T	T	A	A	C	C	A	A	C	C	C	C	A	A	A	A	T	T	A	A	C	C	A	A	A	A	A	A	A	A	G	G	G	G	A	A	G	G	A	A	C	C	G	G	C	C	T	T	A	A	C	C	G	G	C	C	T	T	G	G	A	A	C	C	C	C	T	T	G	G	C	C	C	C	A	A	T	T	A	A	G	G	T	T	G	G	T	T	T	T	A	A	T	T	C	C	T	T	C	C	G	G	C	C	G	G	G	G	G	G	G	G	C	C	T	T	C	C	T	T	C	C	G	G	T	T	T	T	T	T	G	G	T	T	G	G	C	C	T	T	A	A	T	T	C	C	C	C	C	C	A	A	C	C	A	A	A	A	C	C	T	T	A	A	A	A	A	A	A	A	T	T	C	C	G	G	C	C	A	A	A	A	G	G	C	C	C	C	C	C	C	C	T	T	A	A	C	C	G	G	A	A	T	T	A	A	T	T	C	C	G	G	C	C	G	G	A	A	C	C	G	G	C	C	T	T	G	G	T	T	A	A	T	T	C	C	G	G	C	C	A	A	G	G	G	G	G	G	A	A	A	A	A	A	C	C	C	C	T	T	C	C	T	T	G	G	T	T	A	A	C	C	G	G	C	C	T	T	C	C	G	G	T	T	T	T	A	A	C	C	G	G	G	G	T	T	A	A	A	A	G	G	T	T	T	T	T	T	G	G	G	G	G	G	A	A	A	A	A	A	T	T	G	G	T	T	A	A	C	C	C	C	T	T	C	C	A	A	A	A	C	C	C	C	T	T	T	T	C	C	T	T	T	T	G	G	A	A	T	T	A	A	T	T	A	A	C	C	C	C	A	A	C	C	T	T	A	A	T	T	C	C	G	G	G	G	C	C	T	T	C	C	G	G	C	C	G	G	T	T	G	G	A	A	G	G	G	G	T	T	G	G	A	A	A	A	T	T	T	T	A	A	A	A	G	G	A	A	A	A	A	A	C	C	T	T	A	A	G	G	T	T	G	G	C	C	A	A	C	C	G	G	C	C	C	C	G	G	A	A	G	G	A	A	C	C	G	G	G	G	A	A	T	T	T	T	T	T	C	C	A	A	G	G	C	C	C	C	C	C	A	A	C	C	T	T	C	C	G	G	G	G	A	A	G	G	G	G	G	G	G	G	G	G	A	A	G	G	G	G	A	A	A	A	G	G	A	A	T	T	T	T	G	G	G	G	A	A	C	C	G	G	T	T	T	T	G	G	T	T	G	G	C	C	G	G	C	C	C	C	G	G	A	A	C	C	A	A	T	T	T	T	C	C	G	G	C	C	G	G	C	C	G	G	T	T	A	A	A	A	G	G	T	T	A	A	C	C	C	C	T	T	A	A	C	C	C	C	A	A	A	A	G	G	G	G	A	A	G	G	G	G	G	G	T	T	G	G	A	A	A	A	A	A	T	T	A	A	G	G	T	T	A	A	T	T	T	T	C	C	G	G	G	G	G	G	C	C	G	G	A	A	A	A	G	G	T	T	A	A	T	T	C	C	A	A	C	C	A	A	C	C	A	A	G	G	C	C	C	C	A	A	A	A	C	C	T	T	T	T	C	C	G	G	C	C	C	C	C	C	A	A	A	A	G	G	G	G	G	G	T	T	A	A	C	C	C	C	C	C	T	T	C	C	G	G	G	G	A	A	G	G	A	A	C	C	G	G	G	G	C	C	G	G	G	G	T	T	G	G	G	G	T	T	A	A	G	G	C	C	C	C	A	A	G	G	T	T	T	T	T	T	C	C	T	T	A	A	G	G	A	A	C	C	C	C	A	A	T	T	A	A	G	G	T	T	T	T	C	C	C	C	G	G	T	T	T	T	C	C	C	C	C	C	G	G	A	A	C	C	T	T	T	T	C	C	C	C	G	G	T	T	T	T	C	C	T	T	T	T	A	A	A	A	A	A	G	G	A	A	C	C	C	C	T	T	T	T	G	G	T	T	C	C	T	T	C	C	T	T	T	T	T	T	G	G	C	C	G	G	A	A	G	G	C	C	T	T	T	T	G	G	C	C	T	T	A	A	G	G	C	C	C	C	A	A	A	A	T	T	G	G	T	T	T	T	C	C	G	G	G	G	A	A	G	G	G	G	G	G	G	G	G	G	C	C	A	A	A	A	A	A	A	A	G	G	A	A	G	G	C	C	A	A	C	C	A	A	G	G	G	G	A	A	G	G	T	T	T	T	C	C	A	A	A	A	G	G	G	G	G	G	G	G	A	A	G	G	C	C	A	A	G	G	G	G	G	G	C	C	A	A	A	A	C	C	G	G	A	A	T	T	T	T	G	G	G	G	C	C	A	A	G	G	C	C	T	T	C	C	A	A	C	C	A	A	A	A	C	C	G	G	G	G	G	G	C	C	A	A	G	G	G	G	C	C	T	T	T	T	T	T	G	G	C	C	C	C	G	G	A	A	G	G	C	C	A	A	NA	NA	C	C	C	C	T	T	A	A	G	G	T	T	A	A	C	C	G	G	G	G	T	T	G	G	A	A	T	T	C	C	T	T	A	A	A	A	G	G	C	C	C	C	G	G	C	C	T	T	C	C	G	G	A	A	A	A	C	C	A	A	T	T	T	T	G	G	C	C	A	A	G	G	T	T	G	G	A	A	A	A	T	T	G	G	T	T	C	C	G	G	A	A	T	T	C	C	G	G	G	G	G	G	T	T	T	T	T	T	G	G	T	T	T	T	T	T	C	C	A	A	G	G	G	G	G	G	T	T	G	G	C	C	T	T	T	T	T	T	G	G	T	T	C	C	G	G	C	C	C	C	A	A	T	T	C	C	T	T	G	G	T	T	A	A	T	T	C	C	C	C	G	G	C	C	G	G	C	C	C	C	A	A	G	G	C	C	A	A	A	A	C	C	T	T	C	C	G	G	C	C	T	T	G	G	C	C	A	A	A	A	C	C	G	G	T	T	G	G	C	C	C	C	G	G	G	G	A	A	A	A	C	C	A	A	C	C	T	T	G	G	T	T	T	T	T	T	A	A	C	C	A	A	G	G	C	C	C	C	C	T	G	G	C	C	C	C	T	T	C	C	A	A	C	C	G	G	C	C	C	C	T	T	C	C	NA	NA	A	A	C	C	T	T	G	G	C	C	T	T	C	C	G	G	T	T	A	A	T	T	G	G	G	G	C	C	G	G	G	G	T	T	G	G	G	G	A	A	C	C	C	C	T	T	A	A	G	G	A	A	C	C	A	A	C	C	A	A	A	A	A	A	C	C	C	C	C	C	T	T	G	G	G	G	G	G	T	T	C	C	G	G	T	T	T	T	A	A	NA	NA	A	A	C	C	A	A	C	C	C	C	G	G	C	C	C	C	A	A	G	G	A	A	T	T	A	A	A	A	G	G	G	G	G	G	C	C	C	C	T	T	A	A	T	T	G	G	T	T	G	G	A	A	C	C	T	T	G	G	T	T	T	T	T	T	C	C	A	A	T	T	C	C	G	G	A	A	G	G	C	C	C	C	G	G	G	G	G	G	G	G	G	G	T	T	T	T	A	A	A	A	C	C	A	A	A	A	C	C	C	C	T	T	G	G	A	A	C	C	G	G	C	C	C	C	T	T	T	T	T	T	G	G	G	G	A	A	A	A	A	A	C	C	C	C	C	C	G	G	A	A	G	G	C	C	C	C	T	T	C	C	C	C	G	G	T	T	C	C	G	G	C	C	T	T	C	C	A	A	T	T	G	G	T	T	G	G	G	G	C	C	G	G	C	C	C	C	C	C	T	T	G	G	T	T	G	G	A	A	C	C	G	G	A	A	G	G	T	T	A	A	G	G	T	T	A	A	C	C	C	C	A	A	A	A	C	C	C	C	A	A	G	G	T	T	A	A	A	A	NA	NA	T	T	T	T	C	C	A	A	G	G	A	A	T	T	C	C	T	T	A	A	C	C	T	T	G	G	C	C	C	C	A	A	T	T	G	G	A	A	G	G	A	A	T	T	C	C	A	A	G	G	G	G	G	G	G	G	T	T	T	T	G	G	C	C	T	T	A	A	G	G	G	G	T	T	G	G	C	C	A	A	T	T	C	C	G	G	T	T	G	G	C	C	T	T	T	T	G	G	A	A	A	A	G	G	G	G	C	C	T	T	T	T	G	G	A	A	G	G	G	G	G	G	NA	NA	A	A	C	C	A	A	C	C	A	A	C	C	T	T	T	T	C	C	T	T	T	T	G	G	A	A	T	T	C	C	G	G	T	T	A	A	C	C	G	G	T	T	T	T	C	C	G	G	T	T	G	G	G	G	G	G	G	G	T	T	T	T	A	A	A	A	C	C	C	C	T	T	A	A	T	T	A	A	T	T	A	A	A	A	A	A	A	A	T	T	A	A	C	C	C	C	C	C	T	T	C	C	T	T	C	C	C	C	T	T	C	C	C	C	G	G	T	T	C	C	T	T	C	C	T	T	T	T	C	C	G	G	A	A	G	G	A	A	A	A	G	G	A	A	A	A	T	T	T	T	T	T	C	C	A	A	T	T	A	A	C	C	C	C	A	A	G	G	C	C	G	G	T	T	C	C	A	A	A	A	C	C	T	T	C	C	C	C	T	T	T	T	G	G	A	A	G	G	C	C	G	G	G	G	T	T	T	T	C	C	A	A	T	T	G	G	C	C	A	A	G	G	C	C	A	A	T	T	A	A	G	G	T	T	C	C	C	C	G	G	T	T	A	A	G	G	A	A	C	C	T	T	G	G	G	G	C	C	A	A	C	C	T	T	T	T	G	G	T	T	T	T	A	A	C	C	A	A	C	C	G	G	T	T	A	A	G	G	C	C	T	T	T	T	T	T	C	C	G	G	A	A	A	A	C	C	T	T	C	C	A	A	C	C	T	T	A	A	G	G	C	C	G	G	A	A	T	T	T	T	A	A	C	C	A	A	C	C	A	A	T	T	C	C	C	C	G	G	A	A	T	T	A	A	C	C	A	A	G	G	C	C	C	C	T	T	A	A	C	C	C	C	G	G	C	C	C	C	G	G	C	C	A	A	T	T	T	T	A	A	G	G	G	G	A	A	A	A	G	G	C	C	G	G	C	C	G	G	G	G	T	T	T	T	G	G	C	C	G	G	T	T	T	T	C	C	C	C	G	G	G	G	C	C	A	A	C	C	T	T	G	G	C	C	C	C	A	A	A	A	A	A	T	T	T	T	C	C	G	G	T	T	T	T	A	A	A	A	G	G	A	A	A	A	C	C	G	G	T	T	G	G	T	T	A	A	C	C	A	A	C	C	A	A	C	C	T	T	T	T	G	G	T	T	C	C	T	T	C	C	C	C	A	A	A	A	C	C	T	T	G	G	T	T	C	C	G	G	T	T	T	T	G	G	A	A	A	A	T	T	T	T	T	T	A	A	T	T	C	C	C	C	T	T	G	G	T	T	T	T	G	G	G	G	G	G	C	C	G	G	C	C	C	C	G	G	G	G	C	C	T	T	G	G	T	T	G	G	C	C	T	T	C	T	G	G	G	G	T	T	A	A	T	T	G	G	T	T	G	G	T	T	G	G	C	C	T	T	C	C	A	A	C	C	G	G	G	G	G	G	A	A	G	G	C	C	C	C	A	A	C	C	T	T	C	C	A	A	G	G	C	C	T	T	C	C	C	C	G	G	T	T	T	T	C	C	C	C	G	G	T	T	T	T	C	C	C	C	A	A	A	A	A	A	C	C	T	T	T	T	G	G	G	G	C	C	G	G	A	A	T	T	G	G	T	T	C	C	C	C	T	T	C	C	A	A	G	G	G	G	C	C	G	G	T	T	A	A	A	A	T	T	C	C	A	A	A	A	G	G	T	T	A	A	G	G	G	G	C	C	G	G	C	C	A	A	G	G	C	C	A	A	T	T	C	C	T	T	A	A	T	T	G	G	C	C	T	T	T	T	C	C	C	C	T	T	G	G	C	C	T	T	C	C	G	G	A	A	G	G	A	A	T	T	C	C	A	A	C	C	G	G	T	T	A	A	T	T	T	T	A	A	A	A	G	G	T	T	G	G	T	T	G	G	T	T	T	T	G	G	A	A	A	A	C	C	A	A	C	C	G	G	G	G	A	A	T	T	G	G	G	G	C	C	C	C	C	C	A	A	A	A	A	A	C	C	T	T	G	G	G	G	T	T	A	A	C	C	G	G	A	A	A	A	A	A	T	T	A	A	A	A	C	C	C	C	C	C	C	C	G	G	G	G	A	A	G	G	T	T	A	A	T	T	T	T	T	T	T	T	A	A	C	C	A	A	A	A	T	T	G	G	C	C	T	T	T	T	C	C	T	T	G	G	G	G	C	C	C	C	T	T	C	C	C	C	G	G	T	T	A	A	T	T	C	C	A	A	C	C	A	A	A	A	T	T	T	T	T	T	T	T	T	T	C	C	T	T	A	A	A	A	C	C	T	T	G	G	G	G	A	A	C	C	A	A	T	T	T	T	T	T	G	G	A	A	C	C	A	A	A	A	C	C	T	T	G	G	T	T	A	A	G	G	T	T	T	T	T	T	T	T	C	C	A	A	C	C	A	A	G	G	A	A	A	A	C	C	G	G	T	T	T	T	T	T	G	G	C	C	C	C	C	C	G	G	C	C	A	A	G	G	C	C	C	C	G	G	T	T	C	C	T	T	C	C	G	G	G	G	C	C	C	C	G	G	G	G	C	C	C	C	T	T	C	C	G	G	G	G	C	C	G	G	G	G	T	T	A	A	A	A	T	T	A	A	G	G	T	T	A	A	C	C	G	G	G	G	C	C	A	A	A	A	T	T	C	C	G	G	G	G	C	C	A	A	G	G	C	C	G	G	G	G	A	A	A	A	C	C	A	A	T	T	C	C	T	T	C	C	T	T	A	A	C	C	C	C	G	G	G	G	G	G	C	C	T	T	G	G	A	A	G	G	T	T	A	A	G	G	G	G	A	A	T	T	C	C	C	C	G	G	G	G	C	C	T	T	C	C	T	T	C	C	A	A	T	T	G	G	T	T	A	A	G	G	A	A	A	A	G	G	C	C	C	C	A	A	C	C	C	C	A	A	C	C	G	G	T	T	G	G	C	C	T	T	A	A	A	A	C	C	A	A	G	G	G	G	C	C	G	G	A	A	C	C	G	G	C	C	C	C	T	T	C	C	A	A	A	A	A	A	A	A	C	C	G	G	A	A	A	A	T	T	C	C	A	A	G	G	A	A	C	C	A	A	C	C	A	A	T	T	C	C	T	T	A	A	G	G	C	C	C	C	G	G	A	A	C	C	G	G	C	C	T	T	C	C	T	T	C	C	C	C	G	G	C	C	C	C	G	G	T	T	A	A	C	C	A	A	A	A	A	A	G	G	G	G	C	C	T	T	A	A	C	C	T	T	A	A	A	A	A	A	C	C	G	G	C	C	C	C	G	G	A	A	C	C	A	A	T	T	C	C	G	G	C	C	C	C	G	G	C	C	T	T	C	C	G	G	A	A	C	C	G	G	G	G	C	C	G	G	C	C	A	A	G	G	C	C	T	T	A	A	A	A	T	T	G	G	C	C	G	G	G	G	G	G	A	A	G	G	T	T	A	A	C	C	T	T	A	A	T	T	G	G	G	G	C	C	A	A	G	G	A	A	T	T	C	C	T	T	C	C	A	A	G	G	C	C	C	C	G	G	G	G	T	T	A	A	G	G	T	T	A	A	A	A	T	T	A	A	C	C	C	C	T	T	T	T	C	C	T	T	C	C	C	C	A	A	C	C	A	A	G	G	T	T	A	A	C	C	A	A	T	T	G	G	A	A	G	G	G	G	A	A	C	C	C	C	C	C	C	C	G	G	C	C	C	C	A	A	G	G	G	G	T	T	A	A	G	G	T	T	T	T	T	T	C	C	C	C	A	A	C	C	C	C	C	C	C	C	T	T	T	T	G	G	C	C	A	A	C	C	A	A	A	A	G	G	T	T	T	T	T	T	G	G	T	T	T	T	C	C	A	A	C	C	T	T	A	A	T	T	T	T	A	A	T	T	A	A	C	C	G	G	A	A	G	G	G	G	A	A	G	G	G	G	A	A	G	G	A	A	G	G	G	G	A	A	A	A	G	G	T	T	G	G	T	T	T	T	T	T	G	G	G	G	A	A	G	G	T	T	G	G	G	G	C	C	C	C	C	C	G	G	A	A	T	T	T	T	T	T	G	G	G	G	A	A	G	G	A	A	A	A	G	G	G	G	T	T	C	C	C	C	T	T	C	C	T	T	T	T	T	T	G	G	G	G	G	G	A	A	C	C	C	C	G	G	A	A	T	T	A	A	T	T	T	T	G	G	A	A	T	T	C	C	A	A	G	G	A	A	C	C	C	C	A	A	A	A	G	G	T	T	G	G	T	T	T	T	A	A	A	A	T	T	G	G	G	G	A	A	A	A	G	G	C	C	C	C	T	T	C	C	A	A	T	T	G	G	A	A	G	G	T	T	C	C	G	G	C	C	T	T	C	C	A	A	C	C	T	T	T	T	C	C	C	C	T	T	T	T	C	C	A	A	A	A	G	G	T	T	T	T	T	T	C	C	G	G	C	C	G	G	G	G	C	C	A	A	T	T	A	A	A	A	A	A	A	A	T	T	A	A	G	G	T	T	C	C	G	G	G	G	G	G	A	A	G	G	T	T	T	T	G	G	C	C	G	G	C	C	C	C	C	C	T	T	C	C	G	G	A	A	T	T	C	C	T	T	G	G	A	A	G	G	A	A	A	A	C	C	A	A	A	A	C	C	T	T	A	A	A	A	T	T	A	A	A	A	NA	NA	G	G	T	T	G	G	G	G	A	A	C	C	A	A	G	G
CC	OR157f52	NA	NA	1	NA	G	G	G	G	C	C	A	A	A	A	G	G	G	G	T	T	C	C	A	A	A	A	A	A	A	A	T	T	C	C	A	A	G	G	C	C	T	T	T	T	T	T	A	A	T	T	G	G	C	C	C	C	T	T	C	C	G	G	G	G	T	T	T	T	T	T	T	T	G	G	C	C	C	C	T	T	A	A	T	T	C	C	A	A	C	C	A	A	T	T	G	G	G	G	T	T	T	T	T	T	A	A	G	G	T	T	T	T	T	T	T	T	C	C	G	G	C	C	T	T	A	A	A	A	C	C	A	A	A	A	G	G	C	C	T	T	T	T	G	G	T	T	A	A	A	A	G	G	A	A	T	T	T	T	C	C	A	A	G	G	T	T	T	T	C	C	T	T	A	A	A	A	G	G	T	T	T	T	T	T	C	C	A	A	A	A	G	G	G	G	A	A	T	T	A	A	G	G	G	G	T	T	T	T	C	C	A	A	G	G	A	A	A	A	G	G	C	C	G	G	G	G	A	A	T	T	C	C	G	G	T	T	A	A	T	T	C	C	A	A	T	T	A	A	G	G	T	T	A	A	T	T	G	G	C	C	G	G	C	C	G	G	C	C	T	T	G	G	C	C	C	C	A	A	C	C	A	A	T	T	A	G	C	C	C	C	C	C	A	A	C	C	G	G	A	T	T	T	G	G	C	T	G	A	A	A	T	C	T	G	T	T	T	C	T	C	T	T	G	G	G	G	A	A	A	A	G	T	C	C	T	T	T	T	C	C	C	C	G	G	C	C	A	A	A	A	G	G	T	T	G	G	G	G	A	A	T	T	G	G	A	A	C	T	T	T	G	G	C	C	G	A	G	C	C	T	G	T	A	A	T	T	C	C	A	G	C	T	T	G	C	T	A	G	A	A	A	A	C	G	A	G	NA	NA	A	T	T	T	C	C	A	C	A	G	T	C	T	A	C	A	C	C	C	C	T	C	NA	NA	A	G	G	G	T	T	T	T	T	T	C	C	T	G	A	A	C	T	G	A	A	G	NA	NA	C	A	C	C	C	C	C	G	A	A	A	A	C	C	C	C	T	C	C	T	C	T	T	T	T	C	G	G	A	A	G	G	A	A	C	C	A	A	T	C	A	G	T	T	T	T	C	C	A	G	C	T	C	T	A	A	G	G	A	A	T	T	C	T	T	T	T	T	C	C	A	A	T	T	T	T	T	T	C	C	C	C	T	T	C	C	C	C	G	G	C	C	C	C	T	T	A	A	C	C	T	T	C	C	C	C	A	A	C	C	A	A	G	G	A	A	G	G	G	G	G	G	C	C	A	A	G	G	T	T	C	C	C	C	T	T	G	G	A	G	C	T	A	A	G	T	G	G	C	C	G	G	T	T	A	T	A	A	G	G	C	C	T	T	T	T	A	A	G	G	T	T	A	A	A	A	C	C	T	T	G	G	C	C	C	C	NA	NA	C	C	T	G	C	T	C	C	NA	NA	T	C	NA	NA	T	C	A	G	A	A	C	T	C	C	A	A	G	G	G	G	T	T	T	T	G	G	C	C	C	C	G	G	T	T	G	G	C	C	T	T	T	T	T	T	A	A	C	C	T	T	C	C	A	A	G	G	T	T	A	A	G	G	G	G	C	C	T	T	A	A	G	G	C	C	T	T	T	T	A	A	A	A	C	C	T	T	G	G	A	A	C	C	A	A	C	C	G	G	G	G	A	A	G	G	C	C	C	C	C	C	T	T	T	T	A	A	G	G	C	C	T	T	C	C	G	G	C	C	A	A	A	A	T	T	T	T	C	C	T	T	A	A	T	T	G	G	T	T	A	A	C	C	T	T	C	C	G	G	T	T	G	G	T	T	T	T	G	G	C	C	T	T	G	G	C	C	G	G	A	A	A	A	A	A	C	C	G	G	C	C	C	C	G	G	T	T	G	G	C	C	A	A	C	C	A	A	A	A	T	T	G	G	T	T	A	A	A	A	G	G	G	G	C	C	C	C	G	G	G	G	A	A	A	A	T	T	T	T	A	A	A	A	G	G	A	A	G	G	NA	NA	A	A	G	G	G	G	C	C	C	C	T	T	G	G	T	T	A	A	A	A	T	T	A	A	T	T	T	T	C	C	G	G	G	G	T	T	T	G	C	C	C	C	G	G	A	A	C	C	A	A	C	C	G	G	C	C	C	C	A	A	C	C	C	C	G	G	T	T	G	G	C	C	A	A	A	A	C	C	T	T	A	A	T	T	G	G	C	C	C	C	A	A	C	C	T	T	A	A	G	G	A	A	A	A	C	C	A	A	C	C	T	T	C	C	C	C	T	T	A	A	T	T	G	G	C	C	C	C	A	A	A	A	G	G	T	T	G	G	T	T	G	G	T	T	A	A	T	T	T	T	T	T	G	G	A	A	T	T	A	A	G	G	A	A	T	T	A	A	T	T	C	C	G	G	T	T	C	C	A	A	G	G	A	A	C	C	C	C	T	T	A	A	C	C	A	A	T	T	T	T	G	G	A	A	A	A	A	A	A	A	A	A	G	G	A	A	A	A	T	T	A	A	G	G	A	A	A	A	T	T	T	T	A	A	C	C	T	T	C	C	G	G	G	G	T	T	T	T	C	C	G	G	A	A	C	C	C	C	A	A	A	A	C	C	A	A	A	A	A	A	A	A	C	C	G	G	A	A	A	A	A	A	T	T	C	C	G	G	T	T	C	C	A	A	T	T	C	C	G	G	A	A	A	A	A	A	G	G	A	A	A	A	T	T	A	A	A	A	G	G	A	A	C	C	T	T	G	G	A	A	C	C	A	A	C	C	C	C	A	A	A	A	A	A	T	T	T	T	NA	NA	T	T	G	G	G	G	G	G	C	C	A	A	G	G	T	T	C	C	A	A	A	A	C	C	A	A	C	C	A	A	A	A	G	G	T	T	G	G	A	A	T	T	C	C	A	A	T	T	G	G	G	G	G	G	C	C	G	G	T	T	C	C	G	G	G	G	A	A	T	T	T	T	T	T	C	C	T	T	G	G	G	G	G	G	A	A	T	T	T	T	C	C	A	A	A	A	C	C	A	A	C	C	A	A	T	T	T	T	G	G	A	A	C	C	C	C	T	T	G	G	C	C	C	C	A	A	T	T	T	T	T	T	T	T	C	C	T	T	C	C	T	T	A	A	C	C	C	C	A	A	C	C	T	T	T	T	A	A	G	G	G	G	G	G	T	T	G	G	C	G	T	T	T	T	C	C	G	G	A	A	G	G	A	A	A	A	A	A	G	G	T	T	G	G	C	C	G	G	G	G	T	T	T	T	C	C	G	G	G	G	A	A	C	C	C	C	T	T	T	T	C	C	A	A	C	C	G	G	A	A	G	G	C	C	T	T	A	A	C	C	T	T	T	T	C	C	G	G	T	T	T	T	T	T	C	C	A	A	A	G	T	T	T	T	C	C	T	T	C	C	T	T	G	G	A	A	G	G	C	C	A	A	A	A	C	G	G	A	A	A	C	C	G	G	G	A	A	A	C	T	A	G	G	G	A	T	T	T	NA	NA	A	A	A	A	T	C	T	T	A	A	T	C	T	T	T	T	C	C	G	G	C	T	G	A	A	A	A	A	C	C	G	G	T	T	G	C	C	T	C	T	C	C	C	C	G	G	T	T	A	A	A	A	A	A	C	C	A	A	G	G	G	G	C	C	C	C	A	A	T	T	C	T	C	C	A	A	A	G	G	G	G	G	G	G	G	G	A	A	T	C	A	G	G	G	NA	NA	C	C	C	T	T	C	A	A	G	G	T	T	C	C	C	T	A	A	A	A	T	T	T	T	G	G	A	G	C	C	G	C	C	C	G	G	G	G	C	C	A	G	T	T	G	G	A	A	G	G	G	A	C	C	C	T	T	T	A	A	A	C	NA	NA	C	T	G	G	NA	NA	C	T	G	G	C	C	A	A	T	T	C	C	T	T	C	A	C	C	T	C	T	C	T	C	G	C	C	C	C	A	A	A	T	T	T	T	G	G	A	G	A	A	A	A	T	T	A	A	G	G	A	A	G	G	A	A	G	G	T	T	A	A	A	A	T	T	T	T	T	T	C	C	C	C	C	C	C	C	T	T	G	G	T	T	T	T	T	T	C	C	T	C	T	T	A	A	G	G	G	G	A	G	A	A	G	G	G	G	T	A	A	A	G	G	G	G	A	A	G	G	T	T	A	A	G	G	G	A	A	A	G	G	A	A	G	A	G	G	T	C	A	A	T	T	T	T	C	T	T	C	T	G	G	G	T	C	G	G	C	C	T	T	T	T	G	G	A	C	T	T	A	G	C	C	C	C	T	G	G	A	G	A	G	A	C	T	C	C	G	G	C	T	G	G	G	G	G	G	T	T	A	G	T	C	G	G	A	T	T	T	A	G	T	C	C	G	G	C	G	G	T	C	T	T	C	C	T	T	A	A	T	T	T	T	A	A	T	T	C	C	A	A	G	G	A	A	A	A	G	G	T	T	A	A	C	C	A	A	C	C	T	T	T	T	G	G	G	G	C	C	C	C	A	A	T	T	G	G	C	C	T	T	C	C	A	A	G	G	A	A	G	G	G	G	G	G	G	G	A	A	C	C	C	C	A	A	A	A	T	T	A	A	A	A	A	A	C	C	C	C	G	G	A	A	T	T	A	A	A	A	G	G	C	C	A	A	G	G	G	G	T	T	A	A	C	C	G	G	A	A	C	C	A	A	G	G	C	C	A	A	G	G	C	C	G	G	C	C	T	T	T	T	A	A	C	C	A	A	A	A	T	T	C	C	T	T	T	T	G	G	A	A	A	A	T	T	C	C	G	G	T	T	C	C	A	A	T	T	C	C	T	T	T	T	T	T	T	T	A	A	G	G	C	C	C	C	A	C	G	A	T	C	C	C	G	A	A	A	C	C	T	C	T	C	A	G	C	T	G	G	T	T	T	T	A	A	C	C	A	A	C	C	T	T	G	G	T	T	T	T	G	G	G	G	A	A	A	T	T	C	C	C	G	G	A	C	A	G	C	A	C	C	C	T	A	A	G	G	T	T	C	T	G	A	C	A	C	G	T	C	T	C	NA	NA	A	A	A	A	A	A	A	A	C	C	A	A	T	T	A	G	T	T	C	T	C	C	A	C	G	A	C	A	T	T	C	A	G	G	A	A	T	G	A	G	A	A	C	G	C	C	G	A	C	T	C	C	G	G	C	T	T	T	A	G	C	T	T	T	A	A	C	C	A	C	C	A	A	G	A	A	C	C	C	C	C	C	C	C	T	T	T	T	A	A	G	G	C	C	T	C	G	G	G	G	T	T	T	T	T	T	C	C	T	T	T	T	G	G	NA	NA	A	T	C	C	C	T	A	A	A	A	G	G	A	A	G	G	G	G	T	T	T	T	T	T	A	G	G	C	T	A	C	C	G	G	C	C	A	T	G	G	C	C	A	A	G	A	A	A	A	A	T	T	G	G	C	C	G	A	T	A	C	T	G	A	G	A	C	C	A	T	G	C	C	G	C	T	C	C	T	T	G	G	A	A	T	T	G	G	C	C	T	T	C	C	G	G	T	T	G	G	G	T	C	C	A	A	A	A	A	A	T	T	T	T	T	T	C	C	A	A	C	C	C	C	T	T	A	T	G	T	G	G	C	C	G	G	C	C	C	C	T	T	A	C	C	C	G	A	T	T	C	C	C	C	A	A	G	G	C	C	G	G	C	C	T	T	A	A	C	C	A	A	G	G	C	C	A	A	T	T	G	G	C	C	T	T	T	T	G	G	T	T	A	G	C	T	A	G	T	T	C	T	T	T	A	G	C	T	G	C	C	T	T	C	T	C	G	G	A	G	T	C	G	A	T	T	T	T	C	T	T	C	T	C	C	C	G	G	A	A	C	C	G	A	A	C	A	A	G	G	C	C	T	T	T	T	G	G	T	T	A	G	G	G	A	A	T	T	C	T	G	A	T	T	T	T	T	A	C	C	T	T	A	A	T	T	C	T	NA	NA	T	T	G	G	T	T	C	T	G	G	A	G	A	G	C	C	T	A	G	G	C	C	A	A	G	G	G	G	A	G	G	G	G	G	G	G	C	C	A	A	C	T	G	A	G	G	G	G	A	A	A	A	C	C	T	T	C	C	T	T	A	A	NA	NA	G	A	A	A	G	G	G	G	C	C	C	C	G	A	T	C	G	G	A	G	A	T	A	A	T	G	A	A	C	C	T	C	C	C	C	C	C	C	C	C	T	C	A	A	C	C	A	A	C	C	T	T	G	G	A	A	C	C	T	T	A	A	G	G	C	C	A	T	A	A	C	C	G	G	G	G	C	C	C	C	A	A	T	T	A	A	G	G	G	G	G	G	C	C	G	G	C	C	C	C	C	C	T	T	T	T	T	T	T	T	A	A	C	T	G	G	A	G	A	A	G	G	G	A	G	G	C	G	T	T	A	G	G	G	C	C	G	G	T	T	A	A	C	C	T	A	T	T	A	A	C	C	A	A	T	T	A	A	T	T	G	T	T	T	A	A	C	C	T	T	C	C	G	G	A	C	T	C	C	C	A	G	G	G	A	G	T	C	T	G	C	G	C	C	T	T	A	G	G	G	A	A	A	A	T	T	T	T	G	G	G	G	T	C	C	C	G	A	T	T	T	T	G	G	T	T	A	A	A	A	A	A	A	A	T	T	G	G	G	G	C	C	A	A	C	C	G	G	C	C	T	T	C	C	G	G	T	T	T	T	G	G	C	C	C	C	G	G	G	G	G	G	A	A	A	A	A	A	T	T	C	C	A	A	T	T	T	G	A	A	C	C	T	T	G	G	G	G	C	C	T	C	A	A	A	A	C	C	G	G	NA	NA	T	T	G	G	T	T	A	G	A	A	G	A	NA	NA	A	A	C	G	G	G	C	C	A	A	G	G	C	C	C	A	C	T	G	G	A	C	C	C	C	C	G	A	C	C	A	A	T	T	C	T	A	A	T	C	G	G	T	T	G	G	A	C	G	A	G	G	T	C	G	G	G	G	T	T	G	A	T	T	A	A	G	G	T	T	G	G	T	T	G	G	A	A	T	T	T	T	A	A	A	A	T	T	G	G	T	T	A	A	T	T	C	C	G	G	C	C	C	C	T	T	G	G	A	A	G	G	G	G	A	A	C	C	T	T	A	A	C	C	G	G	T	A	C	C	G	G	T	C	NA	NA	C	C	T	G	G	A	T	C	C	T	T	C	A	G	C	T	A	C	A	A	G	A	T	T	T	C	C	C	G	G	G	G	G	A	A	G	A	A	T	C	C	A	G	G	G	G	T	T	G	A	G	G	A	A	A	A	G	G	C	C	C	C	C	C	T	T	T	T	A	A	G	G	C	C	G	G	C	C	C	C	A	A	C	C	G	G	T	T	T	T	G	G	A	A	G	G	A	A	A	A	G	G	T	T	T	T	C	C	G	G	T	T	G	G	A	A	C	C	A	A	A	A	T	T	T	T	A	A	C	C	C	C	G	A	C	T	C	G	A	A	C	C	A	A	C	C	C	C	A	A	C	C	C	T	C	C	T	T	A	G	T	C	C	T	G	T	G	G	G	G	T	T	G	G	A	A	T	T	NA	NA	A	A	A	A	C	C	C	C	G	G	G	G	T	T	C	C	T	T	C	C	C	C	C	C	T	T	T	T	G	G	G	A	A	A	NA	NA	C	C	NA	NA	T	T	C	C	T	T	T	T	G	G	A	A	A	A	C	C	A	A	T	T	T	T	A	A	T	T	T	T	A	G	T	T	T	T	C	C	C	T	G	G	G	G	T	T	C	C	A	A	T	T	A	A	G	G	T	T	C	C	C	C	T	T	G	G	T	T	C	C	G	G	C	C	C	C	C	C	A	A	C	C	T	T	G	G	T	T	T	T	C	C	G	G	C	C	A	A	A	A	C	C	T	T	G	G	T	T	C	C	G	G	T	T	A	A	C	C	G	G	G	G	G	G	G	G	C	C	G	G	T	T	C	C	G	G	G	G	A	A	G	G	G	G	G	G	C	C	T	T	A	A	G	A	A	G	G	G	A	A	C	T	NA	NA	T	A	G	C	C	T	G	G	G	A	C	C	T	C	G	G	T	C	G	A	C	C	A	G	T	A	G	C	C	C	G	G	A	A	A	T	G	G	G	G	G	G	T	T	A	A	C	C	G	G	A	A	T	T	C	C	G	G	C	C	A	A	T	T	C	C	G	G	C	C	G	G	G	G	A	A	C	C	C	G	C	T	T	G	C	T	A	A	T	C	T	C	C	C	C	T	G	G	A	T	A	A	G	G	T	T	T	T	C	C	G	G	T	C	C	G	C	C	T	T	G	A	T	T	G	A	G	G	A	A	T	T	G	G	T	T	G	G	A	A	A	A	C	C	G	G	T	T	G	G	T	T	C	C	T	T	A	A	A	A	G	G	T	T	C	C	C	C	A	A	G	G	G	G	A	G	A	A	C	C	T	T	A	A	T	T	A	A	T	T	C	C	C	C	C	C	T	T	A	A	G	G	C	C	A	A	C	C	T	T	G	A	C	T	G	G	A	A	C	C	C	T	G	G	T	C	C	C	T	G	C	C	C	C	T	G	A	G	A	A	C	C	T	T	A	A	C	C	G	G	G	G	A	C	G	A	G	G	G	T	A	A	C	C	G	G	C	A	G	G	A	A	G	G	A	A	A	A	G	G	A	A	G	G	A	A	A	A	G	G	C	C	C	C	A	A	A	A	A	A	A	C	C	C	G	G	T	T	T	T	G	G	G	G	G	A	T	C	A	A	G	G	C	C	A	A	C	C	C	C	A	G	A	C	T	A	A	G	A	A	NA	NA	T	C	T	T	A	G	T	T	C	C	A	A	C	C	G	G	T	T	C	C	T	T	NA	NA	G	G	G	G	A	A	G	G	A	A	G	G	G	G	A	A	C	C	C	C	G	G	T	T	T	T	G	G	C	C	C	C	G	G	A	A	C	C	C	C	G	G	A	A	A	A	T	T	C	C	C	C	T	T	A	A	T	T	T	T	A	A	G	G	A	A	G	G	T	T	A	A	T	T	T	T	A	A	A	A	A	A	C	C	G	G	A	A	C	C	C	C	A	A	C	C	C	C	G	G	C	C	G	G	T	T	G	G	A	A	T	T	C	C	A	A	T	T	T	T	T	T	C	C	G	G	C	C	G	G	C	C	G	G	A	A	A	A	G	G	T	T	C	C	C	C	T	T	C	C	C	C	C	C	T	T	T	T	T	T	A	A	C	C	T	T	T	T	A	A	A	A	T	T	A	A	T	T	G	G	G	G	G	G	G	G	A	A	G	G	G	G	T	T	G	G	C	C	A	A	T	T	T	T	C	C	A	A	G	G	G	G	T	T	C	C	A	A	G	G	T	T	A	A	C	C	A	A	G	G	C	C	A	A	C	C	C	C	A	A	G	G	T	T	T	T	T	T	A	A	G	G	A	A	A	A	G	G	G	G	A	A	C	C	A	A	C	C	A	A	G	G	G	G	G	G	A	A	G	G	C	C	T	T	C	C	A	A	G	G	T	T	C	C	C	C	A	A	T	T	T	T	G	G	T	T	G	G	G	G	T	T	A	T	C	T	G	G	T	T	C	C	A	A	C	C	T	T	A	A	T	T	A	A	T	T	A	A	A	A	A	A	C	C	T	T	T	T	A	A	C	C	C	C	A	A	G	G	A	A	G	G	T	T	C	C	G	G	A	A	G	G	G	G	G	G	A	A	G	G	A	A	A	A	C	C	T	T	T	T	C	C	A	A	T	T	A	A	T	T	G	G	C	C	C	C	A	A	G	G	G	G	C	C	A	A	T	T	C	C	T	T	G	G	C	C	T	T	A	A	A	A	A	A	A	A	G	G	T	T	C	C	C	C	A	A	C	C	G	G	G	G	A	A	T	T	T	T	G	G	C	C	A	A	C	C	G	G	G	G	A	A	A	A	C	C	C	C	A	A	C	C	A	A	C	C	G	G	G	G	T	T	T	T	T	T	G	G	T	T	G	G	C	C	G	G	A	A	T	T	C	C	A	A	A	A	A	A	T	T	T	T	C	C	C	C	G	G	A	A	G	G	G	G	G	G	C	C	G	G	T	T	G	G	C	C	A	A	A	A	A	A	T	T	C	C	G	G	G	G	A	A	G	G	T	T	C	C	T	T	G	G	C	C	T	T	G	G	C	C	A	A	C	C	G	G	C	C	A	A	C	C	A	A	C	C	C	C	C	C	T	T	G	G	G	G	T	T	T	T	C	C	T	T	T	T	A	A	C	C	A	A	G	G	A	A	A	A	G	G	A	A	G	G	T	T	T	T	C	C	C	C	A	A	A	A	G	G	T	T	G	G	C	C	C	C	T	T	T	T	C	C	A	A	G	G	T	T	G	G	C	C	C	C	G	G	G	G	G	G	G	G	A	A	C	C	T	T	C	C	G	G	C	C	A	A	T	T	T	T	C	C	C	C	C	C	T	T	G	G	A	A	A	A	T	T	A	A	T	T	G	G	T	T	C	C	C	C	G	G	T	T	C	C	G	G	A	A	G	G	T	T	C	C	T	T	G	G	C	C	A	A	T	T	C	C	G	G	T	T	A	A	A	A	C	C	C	C	G	G	T	T	G	G	C	C	C	C	C	C	C	C	A	A	C	C	C	C	A	A	G	G	T	T	C	C	A	A	A	A	T	T	G	G	C	C	G	G	A	A	A	A	A	A	C	C	C	C	C	C	A	A	G	G	A	A	G	G	T	T	G	G	G	G	C	C	T	T	T	T	A	A	A	A	C	C	C	C	A	A	T	T	C	C	C	C	G	G	T	T	C	C	T	T	C	C	A	A	G	G	A	A	T	T	C	C	A	A	A	A	T	T	A	A	T	T	T	T	G	G	C	C	A	A	C	C	C	C	T	T	G	G	T	T	G	G	C	C	T	T	C	C	C	C	G	G	C	C	T	T	G	G	G	G	A	A	T	T	G	G	G	G	G	G	A	A	T	T	G	G	A	A	C	C	C	C	G	G	T	T	T	T	T	T	G	G	A	A	C	C	G	G	NA	NA	T	T	T	T	T	T	C	C	A	A	A	A	A	A	A	A	A	A	C	C	G	G	A	A	T	T	C	C	A	A	C	C	G	G	C	C	G	G	G	G	A	A	C	C	A	A	G	G	A	A	A	A	G	G	A	A	A	A	C	C	T	T	C	C	C	C	G	G	C	C	T	T	T	T	A	A	A	A	C	C	T	T	A	A	C	C	G	G	T	T	A	A	G	G	C	C	C	C	G	G	A	A	C	C	G	G	T	T	T	T	A	A	C	C	T	T	G	G	T	T	A	A	C	C	T	T	T	T	C	C	C	C	G	G	T	T	G	G	G	G	G	G	T	T	G	G	T	T	T	T	G	G	T	T	A	A	G	G	G	G	A	A	C	C	T	T	A	A	G	G	C	C	C	C	C	C	T	T	G	G	T	T	G	G	A	A	G	G	C	C	G	G	C	C	A	A	T	T	A	A	T	T	G	G	T	T	A	A	T	T	T	T	G	G	G	G	T	T	C	C	A	A	A	A	T	T	G	G	T	T	A	A	C	C	C	C	A	A	C	C	G	G	T	T	G	G	T	T	T	T	A	A	G	G	T	T	C	C	A	A	G	G	T	T	A	A	A	A	G	G	G	G	C	C	G	G	G	G	A	A	G	G	C	C	T	T	T	T	A	A	G	G	T	T	A	A	G	G	C	C	C	C	A	A	T	T	G	G	C	C	A	A	C	C	T	T	T	T	G	G	G	G	G	G	G	G	A	A	C	C	C	C	C	C	G	G	G	G	G	G	G	G	T	T	G	G	G	G	G	G	A	A	A	A	G	G	A	A	G	G	A	A	C	C	C	C	G	G	C	C	A	A	T	T	C	C	G	G	C	C	T	T	T	T	T	T	A	A	C	C	T	T	C	C	T	T	C	C	G	G	A	A	T	T	C	C	T	T	C	C	G	G	G	G	C	C	T	T	G	G	A	A	T	T	A	A	T	T	C	C	A	A	A	A	G	G	T	T	T	T	A	A	T	T	A	A	C	C	A	A	T	T	C	C	A	A	T	T	T	T	A	A	A	A	G	G	G	G	G	G	G	G	T	T	A	A	A	A	A	A	C	C	G	G	T	T	T	T	A	A	T	T	T	T	C	C	T	T	C	C	C	C	T	T	G	G	T	T	G	G	G	G	T	T	T	T	C	C	C	C	G	G	C	C	G	G	G	G	G	G	T	T	G	G	A	A	T	T	T	T	C	C	C	C	G	G	C	C	A	A	A	A	T	T	C	C	G	G	T	T	C	C	T	T	T	T	A	A	T	T	C	C	A	A	T	T	G	G	A	A	C	C	G	G	A	A	G	G	A	A	G	G	T	T	G	G	G	G	T	T	A	A	C	C	A	A	G	G	C	C	T	T	A	A	G	G	A	A	A	A	A	A	T	T	T	T	A	A	C	C	A	A	T	T	G	G	T	T	T	T	G	G	A	A	A	A	G	G	C	C	G	G	G	G	C	C	C	C	A	A	C	C	T	T	T	T	A	A	T	T	T	T	T	T	A	A	A	A	C	C	A	A	C	C	A	A	A	A	C	C	G	G	A	A	T	T	G	G	T	T	G	G	G	G	T	T	T	T	G	G	C	C	T	T	G	G	C	C	A	A	C	C	A	A	C	C	G	G	A	A	G	G	T	T	G	G	G	G	T	T	A	A	G	G	G	G	T	T	A	A	G	G	T	T	G	G	C	C	A	A	G	G	T	T	T	T	A	A	G	G	C	C	T	T	G	G	A	A	T	T	A	A	A	A	T	T	T	T	T	T	A	A	T	T	C	C	A	A	T	T	T	T	C	C	T	T	T	T	T	T	T	T	T	T	G	G	T	T	A	A	T	T	A	A	G	G	A	A	C	C	A	A	A	A	A	A	G	G	G	G	T	T	G	G	A	A	A	A	C	C	C	C	G	G	T	T	G	G	C	C	T	T	T	T	G	G	C	C	C	C	C	C	A	A	A	A	T	T	T	T	T	T	A	A	C	C	G	G	C	C	T	T	A	A	A	A	C	C	A	A	C	C	C	C	T	T	G	G	G	G	T	T	G	G	A	A	G	G	A	A	A	A	T	T	A	A	C	C	A	A	G	G	A	A	C	C	T	T	A	A	T	T	G	G	T	T	T	T	C	C	C	C	G	G	C	C	A	A	T	T	G	G	G	G	A	A	C	C	C	C	G	G	T	T	G	G	T	T	A	A	C	C	A	A	A	A	A	A	A	A	C	C	T	T	G	G	T	T	A	A	T	T	T	T	G	G	T	T	G	G	C	C	T	T	C	C	C	C	T	T	G	G	C	C	T	T	A	A	C	C	G	G	G	G	T	T	C	C	T	T	C	C	C	C	T	T	T	T	C	C	A	A	A	A	A	A	A	A	C	C	G	G	A	A	A	A	A	A	A	A	C	C	T	T	G	G	T	T	T	T	C	C	A	A	T	T	T	T	G	G	T	T	C	C	T	T	T	T	C	A	G	G	A	A	C	C	C	C	T	T	A	A	C	C	T	T	C	C	C	C	G	G	G	G	T	T	A	A	T	T	G	G	T	T	T	T	G	G	T	T	T	T	A	A	G	G	T	T	A	A	T	T	T	T	C	C	A	A	T	T	T	T	T	T	A	A	A	A	C	C	A	A	A	A	A	A	C	C	G	G	T	T	T	T	G	G	C	C	C	C	T	T	G	G	A	A	C	C	C	C	G	G	C	C	T	T	T	T	T	T	T	T	T	T	A	A	T	T	T	T	A	A	C	C	C	C	C	C	A	A	A	A	T	T	T	T	G	G	G	G	T	T	A	A	A	A	T	T	T	T	G	G	T	T	A	A	C	C	A	A	A	A	C	C	C	C	C	C	A	A	G	G	T	T	T	T	C	C	A	A	T	T	T	T	A	A	T	T	C	C	T	T	C	C	C	C	G	G	G	G	C	C	G	G	C	C	A	A	A	A	T	T	C	C	C	C	C	C	A	A	T	T	C	C	C	C	T	T	C	C	T	T	T	T	C	C	C	C	T	T	G	G	C	C	G	G	G	G	T	T	T	T	C	C	G	G	A	A	G	G	G	G	C	C	A	A	A	A	G	G	G	G	T	T	C	C	A	A	T	T	A	A	T	T	T	T	C	C	T	T	T	T	A	A	A	A	C	C	A	A	C	C	C	C	T	T	G	G	A	A	T	T	G	G	G	G	T	T	C	C	C	C	C	C	G	G	G	G	C	C	A	A	T	T	A	A	T	T	G	G	G	G	C	C	A	A	A	A	C	C	A	A	T	T	C	C	C	C	A	A	C	C	C	C	T	T	T	T	A	A	T	T	T	T	G	G	A	A	T	T	G	G	A	A	A	A	A	A	A	A	G	G	C	C	G	G	T	T	T	T	G	G	C	C	T	T	G	G	T	T	T	T	T	T	G	G	C	C	C	C	C	C	C	C	T	T	T	T	G	G	G	G	C	C	G	G	G	G	C	C	C	C	C	C	G	G	C	C	G	G	C	C	T	T	C	C	A	A	T	T	G	G	A	A	C	C	A	A	A	A	T	T	A	A	A	A	T	T	G	G	A	A	C	C	C	C	C	C	C	C	T	T	A	A	G	G	G	G	G	G	T	T	A	A	A	A	C	C	G	G	A	A	C	C	T	T	C	C	A	A	G	G	C	C	C	C	A	A	C	C	C	C	A	A	G	G	G	G	G	G	A	A	G	G	C	C	A	A	G	G	G	G	G	G	G	G	G	G	G	G	C	C	G	G	A	A	A	A	A	A	G	G	T	T	C	C	A	A	C	C	T	T	T	T	C	C	G	G	A	A	T	T	C	C	G	G	T	T	C	C	A	A	G	G	C	C	A	A	C	C	T	T	T	T	C	C	G	G	G	G	C	C	C	C	G	G	A	A	A	A	A	A	T	T	G	G	A	A	C	C	G	G	A	A	G	G	G	G	A	A	G	G	T	T	T	T	C	C	A	A	G	G	C	C	C	C	A	A	C	C	C	C	G	G	G	G	T	T	G	G	T	T	T	T	C	C	G	G	A	A	T	T	T	T	T	T	T	T	G	G	C	C	T	T	C	C	C	C	A	A	C	C	T	T	A	A	T	T	T	T	T	T	A	A	A	A	T	T	T	T	G	G	A	A	T	T	T	T	T	T	C	C	T	T	T	T	T	T	A	A	G	G	A	A	G	G	A	A	A	A	A	A	G	G	G	G	C	C	C	C	C	C	G	G	G	G	A	A	C	C	A	A	G	G	C	C	T	T	A	A	A	A	C	C	T	T	G	G	A	A	G	G	T	T	G	G	C	C	A	A	G	G	T	T	G	G	C	C	T	T	A	A	C	C	C	C	A	A	T	T	T	T	G	G	A	A	T	T	G	G	T	T	A	A	A	A	C	C	C	C	T	T	G	G	T	T	G	G	T	T	A	A	T	T	T	T	T	T	C	C	A	A	C	C	C	C	A	A	T	T	G	G	G	G	A	A	C	C	G	G	T	T	G	G	A	A	C	C	A	A	G	G	T	T	T	T	A	A	C	C	A	A	C	C	G	G	T	T	T	T	A	A	C	C	G	G	G	G	G	G	C	C	G	G	A	A	A	A	T	T	A	A	G	G	T	T	C	C	T	T	A	A	C	C	C	C	T	T	T	T	T	T	A	A	A	A	A	A	T	T	A	A	C	C	C	C	T	T	C	C	T	T	G	G	A	A	A	A	C	C	T	T	A	A	T	T	T	T	T	T	A	A	T	T	G	G	T	T	T	T	T	T	G	G	A	A	A	A	T	T	A	A	T	T	T	T	T	T	T	T	T	T	G	G	A	A	T	T	C	C	A	A	T	T	T	T	G	G	G	G	A	A	A	A	C	C	G	G	C	C	T	T	C	C	T	T	A	A	A	A	A	A	C	C	NA	NA	G	G	C	C	T	T	C	C	T	T	T	T	C	C	T	T	A	A	C	C	A	A	A	A	G	G	T	T	G	G	C	C	G	G	A	A	A	A	T	T	A	A	T	T	T	T	A	A	C	C	T	T	C	C	C	C	A	A	G	G	T	T	C	C	C	C	A	A	A	A	A	A	A	A	C	C	T	T	T	T	G	G	A	A	T	T	A	A	A	A	C	C	T	T	C	C	A	A	T	T	A	A	G	G	G	G	C	C	A	A	T	T	A	A	G	G	C	C	C	C	A	A	G	G	A	A	A	A	T	T	A	A	C	C	T	T	C	C	G	G	A	A	G	G	A	A	G	G	T	T	T	T	C	C	G	G	A	A	T	T	A	A	T	T	C	C	G	G	C	C	G	G	C	C	C	C	G	G	T	T	C	C	T	T	A	A	C	C	A	A	G	G	T	T	A	A	T	T	C	C	T	T	A	A	C	C	T	T	A	A	C	C	C	C	A	A	A	A	A	A	A	A	C	C	A	A	G	G	G	G	T	T	T	T	C	C	T	T	C	C	A	A	C	C	A	A	T	T	T	T	T	T	A	A	C	C	C	C	C	C	C	C	C	C	A	A	T	T	C	C	A	A	C	C	G	G	T	T	T	T	C	C	C	C	T	T	T	T	C	C	T	T	NA	NA	C	C	G	G	A	A	G	G	A	A	C	C	A	A	G	G	A	A	T	T	T	T	T	T	T	T	C	C	T	T	T	T	T	T	C	C	C	C	G	G	A	A	T	T	G	G	A	A	G	G	G	G	C	C	G	G	A	A	T	T	A	A	G	G	T	T	G	G	A	A	A	A	A	A	G	G	A	A	T	T	G	G	T	T	A	A	C	C	C	C	A	A	G	G	A	A	G	G	G	G	C	C	A	A	A	A	G	G	A	A	G	G	A	A	G	G	A	A	A	A	T	T	T	T	T	T	A	A	A	A	A	A	T	T	A	A	G	G	T	T	A	A	C	C	T	T	C	C	T	T	C	C	G	G	C	C	T	T	C	C	T	T	T	T	T	T	C	C	A	A	C	C	C	C	G	G	T	T	G	G	C	C	C	C	C	C	G	G	A	A	T	T	C	C	G	G	C	C	T	T	G	G	T	T	G	G	C	C	T	T	A	A	T	T	C	C	T	T	T	T	T	T	C	C	C	C	G	G	T	T	T	T	A	A	A	A	T	T	T	T	A	A	G	G	C	C	C	C	T	T	C	C	T	T	G	G	G	G	G	G	T	T	G	G	G	G	A	A	T	T	C	C	G	G	A	A	C	C	A	A	T	T	A	A	A	A	C	C	A	A	A	A	A	A	G	G	T	T	C	C	A	A	G	G	G	G	G	G	A	A	C	C	A	A	G	G	A	A	T	T	A	A	A	A	G	G	C	C	A	A	C	C	A	A	G	G	C	C	T	T	G	G	A	A	T	T	A	A	A	A	G	G	T	T	T	T	T	T	C	C	A	A	A	A	T	T	T	T	T	T	T	T	A	A	T	T	A	A	A	A	T	T	C	C	A	A	C	C	T	T	T	T	A	A	G	G	T	T	T	T	C	C	C	C	C	C	A	A	T	T	C	C	C	C	C	C	C	C	A	A	A	A	T	T	A	A	A	A	C	C	G	G	G	G	T	T	T	T	G	G	C	C	C	C	C	C	A	A	A	A	T	T	C	C	T	T	G	G	G	G	T	T	C	C	A	A	T	T	A	A	G	G	G	G	C	C	G	G	C	C	C	C	C	C	C	C	G	G	C	C	C	C	T	T	G	G	T	T	C	C	G	G	T	T	T	T	A	A	T	T	C	C	C	C	A	A	C	C	A	A	A	A	T	T	T	T	G	G	T	T	C	C	C	C	T	T	T	T	G	G	C	C	C	C	T	T	C	C	T	T	G	G	T	T	G	G	A	A	T	T	A	A	T	T	C	C	A	A	A	A	T	T	A	A	T	T	T	T	T	T	C	C	T	T	G	G	T	T	A	A	T	T	C	C	T	T	G	G	A	A	T	T	G	G	C	C	A	A	C	C	A	A	G	G	A	A	G	G	A	A	T	T	A	A	T	T	T	T	T	T	C	C	G	G	T	T	A	A	C	C	G	G	A	A	T	T	C	C	A	A	G	G	A	A	G	G	A	A	G	G	A	A	A	A	G	G	A	A	A	A	T	T	T	T	A	A	G	G	C	C	C	C	T	T	T	T	C	C	C	C	A	A	C	C	A	A	C	C	C	C	A	A	A	A	C	C	G	G	C	C	C	C	C	C	C	C	C	C	C	C	T	T	C	C	G	G	C	C	T	T	T	T	T	T	A	A	A	A	T	T	T	T	T	T	T	T	C	C	G	G	G	G	T	T	G	G	C	C	G	G	A	A	C	C	T	T	T	T	T	T	C	C	G	G	G	G	G	G	G	G	T	T	T	T	G	G	C	C	T	T	A	A	T	T	C	C	G	G	T	T	T	T	C	C	C	C	A	A	G	G	G	G	A	A	A	A	A	A	C	C	C	C	T	T	G	G	T	T	G	G	A	A	C	C	G	G	G	G	C	C	C	C	A	A	C	C	C	C	A	A	T	T	C	C	C	C	T	T	T	T	C	C	C	C	A	A	T	T	T	T	G	G	A	A	C	C	T	T	A	A	T	T	G	G	C	C	A	A	G	G	T	T	G	G	T	T	G	G	T	T	G	G	C	C	T	T	C	C	G	G	T	T	A	A	C	C	A	A	T	T	G	G	G	G	T	T	T	T	T	T	T	T	T	T	T	T	T	T	C	C	C	C	C	C	T	T	T	T	G	G	G	G	G	G	T	T	G	G	A	A	G	G	T	T	T	T	A	A	G	G	C	C	A	A	T	T	T	T	A	A	T	T	C	C	G	G	A	A	C	C	C	C	G	G	G	G	G	G	A	A	C	C	C	C	C	C	A	A	T	T	G	G	C	C	G	G	A	A	G	G	C	C	C	C	T	T	T	T	G	G	A	A	G	G	A	A	G	G	C	C	T	T	G	G	T	T	G	G	C	C	G	G	G	G	T	T	G	G	A	A	T	T	T	T	A	A	G	G	T	T	A	A	G	G	C	C	G	G	A	A	T	T	G	G	C	C	T	T	C	C	T	T	A	A	G	G	G	G	C	C	A	A	G	G	A	A	C	C	G	G	G	G	T	T	A	A	C	C	C	C	A	A	A	A	C	C	T	T	C	C	G	G	T	T	G	G	C	C	A	A	G	G	T	T	C	C	A	A	T	T	C	C	T	T	G	G	C	C	A	A	A	A	T	T	C	C	G	A	C	C	A	A	C	C	G	G	C	C	A	A	C	C	C	C	A	A	A	A	A	A	G	G	G	G	T	T	C	C	C	C	G	G	C	C	A	A	G	G	T	T	A	A	A	A	T	T	G	G	G	G	G	G	G	G	C	C	G	G	G	G	C	C	C	C	C	C	A	A	T	T	G	G	A	A	A	A	T	T	T	T	C	C	G	G	T	T	G	G	C	C	A	A	T	T	T	T	A	A	A	A	G	G	C	C	G	G	G	G	G	G	A	A	G	G	T	T	C	C	G	G	A	A	G	G	G	G	T	T	C	C	C	C	T	T	C	C	A	A	G	G	G	G	A	A	T	T	A	A	C	C	G	G	G	G	C	C	A	A	A	A	A	A	C	C	A	A	A	A	G	G	T	T	C	C	C	C	G	G	C	C	T	T	G	G	A	A	A	A	G	G	C	C	C	C	G	G	C	C	A	A	G	G	G	G	G	G	G	G	T	T	T	T	A	A	T	T	C	C	G	G	C	C	T	T	A	A	T	T	C	C	C	C	A	A	T	T	T	T	C	C	C	C	G	G	T	T	A	A	G	G	C	C	T	T	C	C	G	G	T	T	C	C	G	G	C	C	A	A	A	A	C	C	A	A	T	T	A	A	A	A	T	T	C	C	T	T	C	C	T	T	C	C	G	G	C	C	G	G	A	A	G	G	C	C	G	G	G	G	T	T	T	T	C	C	A	A	T	T	C	C	A	A	G	G	C	C	A	A	C	C	C	C	G	G	A	A	G	G	A	A	G	G	C	C	A	A	C	C	G	G	A	A	C	C	G	G	A	A	T	T	G	G	G	G	G	G	T	T	T	T	C	C	G	G	T	T	G	G	C	C	C	C	A	A	G	G	T	T	A	A	A	A	A	A	T	T	A	A	A	A	C	C	C	C	T	T	T	T	A	A	A	A	A	A	T	T	T	T	C	C	T	T	T	T	A	A	T	T	A	A	T	T	T	T	G	G	G	G	T	T	T	T	T	T	T	T	T	T	T	T	C	C	C	C	G	G	A	A	T	T	A	A	G	G	A	A	G	G	T	T	C	C	T	T	T	T	T	T	C	C	A	A	G	G	C	C	C	C	A	A	A	A	C	C	T	T	G	G	A	A	C	C	C	C	C	C	C	C	C	C	G	G	C	C	G	G	A	A	C	C	T	T	T	T	C	C	T	T	T	T	A	A	C	C	G	G	A	A	G	G	T	T	A	A	T	T	A	A	G	G	G	G	G	G	T	T	A	A	A	A	G	G	C	C	G	G	A	A	T	T	C	C	A	A	C	C	C	C	A	A	A	A	T	T	T	T	G	G	G	G	A	A	G	G	T	T	T	T	G	G	G	G	A	A	C	C	G	G	G	G	C	C	A	A	A	A	A	A	G	G	A	A	C	C	T	T	T	T	G	G	T	T	G	G	T	T	T	T	G	G	T	T	A	A	A	A	T	T	A	A	A	A	T	T	A	A	C	C	T	T	C	C	T	T	A	A	A	A	A	A	G	G	C	C	G	G	T	T	T	T	T	T	A	A	A	A	A	A	A	A	G	G	A	A	G	G	C	C	C	C	T	T	G	G	A	A	T	T	A	A	C	C	NA	NA	G	G	T	T	G	G	C	C	C	C	G	G	G	G	T	T	G	G	A	A	T	T	C	C	T	T	C	C	T	T	G	G	A	A	T	T	C	C	G	G	T	T	G	G	A	A	G	G	A	A	A	A	G	G	G	G	A	A	C	C	A	A	G	G	G	G	T	T	C	C	T	T	C	C	A	A	G	G	C	C	G	G	G	G	C	C	G	G	A	A	C	C	C	C	G	G	C	C	T	T	A	A	A	A	G	G	C	C	T	T	C	C	T	T	A	A	C	C	G	G	A	A	C	C	C	C	T	T	C	C	G	G	A	A	T	T	A	A	G	G	G	G	T	T	A	A	NA	NA	C	C	A	A	A	A	C	C	A	A	T	T	G	G	T	T	G	G	T	T	C	C	G	G	G	G	G	G	A	A	A	A	G	G	G	G	T	T	G	G	G	G	A	A	A	A	G	G	C	C	A	A	T	T	C	C	A	A	G	G	C	C	G	G	T	T	G	G	A	A	T	T	T	T	A	A	G	G	C	C	A	A	A	A	T	T	A	A	G	G	A	A	A	A	A	A	A	A	T	T	G	G	C	C	A	A	T	T	G	G	T	T	T	T	T	T	C	C	C	C	G	G	T	T	G	G	C	C	C	C	G	G	C	C	A	A	G	G	G	G	C	C	T	T	C	C	T	T	G	G	C	C	C	C	T	T	G	G	G	G	C	C	T	T	G	G	A	A	T	T	C	C	C	C	G	G	A	A	T	T	G	G	A	A	C	C	C	C	C	C	C	C	G	G	C	C	A	A	T	T	A	A	C	C	A	A	A	A	C	C	G	G	C	C	A	A	G	G	C	C	G	G	T	T	C	C	A	A	A	A	G	G	G	G	G	G	C	C	C	C	G	G	A	A	G	G	A	A	T	T	A	A	A	A	C	C	A	A	G	G	C	C	T	T	C	C	G	G	G	G	C	C	A	A	G	G	G	G	C	C	C	C	T	T	C	C	G	G	A	A	C	C	G	G	A	A	T	T	G	G	T	T	C	C	G	G	G	G	G	G	T	T	C	C	T	T	T	T	G	G	C	C	A	A	G	G	G	G	C	C	A	A	T	T	A	A	G	G	A	A	T	T	C	C	G	G	C	C	C	C	G	G	T	T	C	C	G	G	A	A	G	G	T	T	G	G	A	A	G	G	A	A	C	C	G	G	A	A	C	C	C	C	A	A	T	T	G	G	G	G	C	C	A	A	C	C	G	G	A	A	T	T	G	G	A	A	A	A	C	C	T	T	A	A	T	T	T	T	C	C	C	C	T	T	G	G	T	T	G	G	A	A	A	A	C	C	T	T	G	G	C	C	T	T	A	A	NA	NA	C	C	G	G	T	T	C	C	C	C	T	T	C	C	T	T	C	C	T	T	A	A	T	T	T	T	T	T	A	A	G	G	T	T	T	T	G	G	G	G	C	C	T	T	G	G	G	G	T	T	C	C	C	C	C	C	C	C	A	A	C	C	G	G	T	T	A	A	A	A	G	G	G	G	A	A	G	G	C	C	A	A	A	A	C	C	G	G	A	A	C	C	G	G	G	G	T	T	C	C	A	A	G	G	A	A	C	C	G	G	G	G	A	A	C	C	T	T	G	G	T	T	T	T	C	C	T	T	A	A	C	C	G	G	G	G	G	G	C	C	C	C	G	G	A	A	T	T	A	A	T	T	T	T	T	T	C	C	C	C	A	A	G	G	T	T	A	A	G	G	T	T	A	A	A	A	C	C	T	T	G	G	T	T	G	G	G	G	C	C	C	C	A	A	A	A	A	A	C	C	A	A	T	T	A	A	A	A	T	T	A	A	T	T	A	A	C	C	C	C	A	A	A	A	A	A	C	C	G	G	C	C	A	A	G	G	G	G	G	G	G	G	G	G	T	T	A	A	A	A	T	T	A	A	T	T	G	G	A	A	A	A	C	C	T	T	T	T	T	T	G	G	T	T	C	C	T	T	A	A	A	A	A	A	A	A	C	C	G	G	A	A	G	G	C	C	G	G	T	T	A	A	G	G	G	G	C	C	G	G	T	T	T	T	A	A	T	T	C	C	C	C	G	G	G	G	C	C	T	T	C	C	T	T	T	T	T	T	C	C	C	C	T	T	C	C	A	A	C	C	A	A	C	C	G	G	G	G	T	T	T	T	A	A	G	G	A	A	C	C	G	G	T	T	T	T	G	G	C	C	G	G	G	G	T	T	G	G	T	T	C	C	A	A	T	T	G	G	C	C	A	A	G	G	T	T	G	G	T	T	G	G	C	C	C	C	G	G	G	G	A	A	T	T	A	A	G	G	A	A	C	C	A	A	A	A	C	C	C	C	T	T	C	C	T	T	C	C	T	T	T	T	T	T	A	A	T	T	G	G	C	C	C	C	T	T	C	C	G	G	A	A	C	C	C	C	A	A	G	G	G	G	C	C	C	C	T	T	T	T	G	G	T	T	T	T	T	T	T	T	C	C	G	G	T	T	G	G	A	A	A	A	C	C	A	A	A	A	C	C	T	T	T	T	A	A	G	G	A	A	T	T	A	A	A	A	G	G	C	C	T	T	T	T	T	T	T	T	G	G	A	A	A	A	G	G	C	C	G	G	C	C	C	C	T	T	A	A	T	T	T	T	T	T	C	C	T	T	C	C	G	G	A	A	G	G	G	G	G	G	C	C	G	G	C	C	A	A	C	C	C	C	C	C	A	A	G	G	A	A	G	G	T	T	A	A	G	G	T	T	C	C	T	T	C	C	T	T	T	T	C	C	C	C	A	A	T	T	T	T	C	C	G	G	T	T	A	A	C	C	T	T	C	C	A	A	G	G	T	T	C	C	A	A	A	A	A	A	G	G	T	T	T	T	A	A	C	C	G	G	A	G	A	A	C	C	A	A	G	G	A	A	A	A	A	A	T	T	T	T	A	A	T	T	G	G	T	T	G	G	A	A	A	A	C	C	C	C	T	T	A	A	T	T	A	A	T	T	A	A	T	T	T	T	C	C	G	G	A	A	A	A	A	A	C	C	T	T	C	C	G	G	C	C	A	A	T	T	T	T	C	C	C	C	G	G	G	G	G	G	A	A	G	G	G	G	G	G	C	C	T	T	G	A	A	A	G	G	G	G	C	C	G	G	G	G	T	T	T	T	T	T	G	G	A	A	T	T	A	A	C	C	A	A	C	C	T	T	T	T	G	G	G	G	T	T	G	G	T	T	T	T	T	T	T	T	T	T	C	C	G	G	G	G	C	C	T	T	G	G	C	C	T	T	A	A	G	G	A	A	G	G	G	G	T	T	G	G	C	C	A	A	G	G	G	G	C	C	A	A	G	G	A	A	G	G	C	C	A	A	C	C	A	A	A	A	C	C	T	T	T	T	G	G	A	A	C	C	C	C	C	C	A	A	C	C	C	C	C	C	C	C	G	G	A	A	T	T	T	T	G	G	A	A	T	T	C	C	A	A	A	A	C	C	G	G	G	G	G	G	T	T	T	T	T	T	C	C	T	T	C	C	A	A	A	A	G	G	T	T	G	G	T	T	G	G	A	A	G	G	C	C	A	A	G	G	G	G	G	G	G	G	T	T	G	G	G	G	A	A	A	A	T	T	T	T	C	C	G	G	C	C	C	C	G	G	A	A	A	A	C	C	T	T	A	A	C	C	A	A	G	G	T	T	C	C	G	G	A	A	A	A	C	C	T	T	C	C	T	T	G	G	C	C	A	A	T	T	T	T	T	T	T	T	T	T	T	T	A	A	A	A	T	T	G	G	A	A	T	T	A	A	G	G	G	G	C	C	G	G	C	C	A	A	G	G	T	T	G	G	T	T	G	G	A	A	A	A	T	T	G	G	C	C	G	G	G	G	C	C	G	G	T	T	G	G	T	T	C	C	C	C	A	A	A	A	A	A	G	G	C	C	T	T	A	A	T	T	C	C	T	T	C	C	G	G	T	T	G	G	G	G	A	A	A	A	T	T	G	G	C	C	T	T	C	C	G	G	A	A	G	G	A	A	T	T	A	A	A	A	G	G	G	G	C	C	T	T	G	G	T	T	G	G	A	A	A	A	C	C	G	G	A	A	C	C	G	G	C	C	T	T	C	C	T	T	C	C	T	T	T	T	C	C	A	A	A	A	T	T	G	G	G	G	A	A	A	A	T	T	T	T	T	T	G	G	T	T	A	A	C	C	T	T	T	T	C	C	A	A	A	A	G	G	T	T	C	C	T	T	T	T	T	T	T	T	C	C	G	G	T	T	A	A	A	A	T	T	G	G	T	T	G	G	G	G	C	C	T	T	T	T	C	C	G	G	G	G	C	C	T	T	G	G	A	A	A	A	A	A	T	T	G	G	T	T	T	T	C	C	C	C	A	A	A	A	T	T	T	T	G	G	C	C	G	G	A	A	A	A	A	A	C	C	G	G	G	G	G	G	G	G	A	A	G	G	T	T	G	G	T	T	A	A	T	T	A	A	T	T	T	T	A	A	G	G	A	G	C	C	A	A	T	T	A	A	T	T	T	T	T	T	A	A	C	C	T	T	G	G	A	A	T	T	C	C	T	T	A	A	A	A	T	T	G	G	A	A	C	C	C	C	A	A	C	C	G	G	C	C	C	C	A	A	T	T	A	A	A	A	A	A	C	C	C	C	A	A	G	G	A	A	A	A	C	C	A	A	T	T	G	G	T	T	G	G	T	T	C	C	A	A	G	G	G	G	C	C	A	A	C	C	C	C	C	C	G	G	C	C	A	A	A	A	G	G	T	T	C	C	T	T	A	A	A	A	G	G	G	G	A	A	T	T	C	C	G	G	A	A	G	G	A	A	G	G	T	T	T	T	T	T	C	C	G	G	T	T	A	A	T	T	G	G	T	T	G	G	G	G	T	T	C	C	A	A	G	G	C	C	G	G	G	G	C	C	G	G	G	G	C	C	A	A	C	C	T	T	A	A	C	C	T	T	C	C	G	G	T	T	T	T	A	A	C	C	A	A	G	G	G	G	C	C	G	G	C	C	A	A	G	G	G	G	A	A	C	C	G	G	C	C	A	A	A	A	T	T	T	T	C	C	G	G	C	C	C	C	T	T	A	A	T	T	G	G	T	T	G	G	G	G	T	T	A	A	A	A	C	C	A	A	A	A	A	A	C	C	G	G	T	T	C	C	A	A	G	G	T	T	G	G	T	T	C	C	G	G	C	C	C	C	A	A	T	T	C	C	A	A	A	A	T	T	C	C	G	G	G	G	A	A	A	A	G	G	A	A	G	G	T	T	A	A	C	C	C	C	C	C	C	C	C	C	C	C	C	C	C	C	C	C	T	T	T	T	A	A	G	G	G	G	T	T	A	A	G	G	G	G	C	C	A	A	G	G	C	C	T	T	C	C	A	A	T	T	T	T	G	G	C	C	C	C	A	A	G	G	C	C	C	C	G	G	A	A	C	C	A	A	T	T	C	C	C	C	C	C	C	C	C	C	A	A	G	G	G	G	T	T	T	T	G	G	T	T	G	G	A	A	A	A	T	T	A	A	T	T	A	A	A	A	A	A	T	T	G	G	T	T	A	A	A	A	G	G	C	C	G	G	C	C	C	C	T	T	G	G	T	T	A	A	T	T	C	C	C	C	G	G	C	C	G	G	G	G	G	G	G	G	G	G	A	A	T	T	C	C	T	T	G	G	G	G	C	C	G	G	A	A	A	A	T	T	T	T	G	G	A	A	C	C	T	T	A	A	C	C	A	A	G	G	A	A	G	G	T	T	G	G	T	T	C	C	G	G	G	G	G	G	C	C	C	C	T	T	G	G	A	A	T	T	T	T	T	T	A	A	A	A	C	C	C	C	G	G	C	C	G	G	G	G	G	G	T	T	T	T	C	C	C	C	T	T	C	C	T	T	G	G	A	A	T	T	T	T	G	G	G	G	T	T	A	A	G	G	A	A	G	G	A	A	T	T	A	A	G	G	C	C	C	C	A	A	C	C	A	A	T	T	G	G	A	A	G	G	C	C	T	T	T	T	C	C	A	A	T	T	T	T	G	G	G	G	A	A	C	C	C	C	G	G	C	C	C	C	C	C	G	G	T	T	G	G	G	G	A	A	A	A	T	T	T	T	G	G	C	C	T	T	A	A	C	C	C	C	C	C	T	T	A	A	C	C	T	T	T	T	A	A	C	C	A	A	T	T	T	T	T	T	G	G	G	G	T	T	A	A	T	T	G	G	C	C	A	A	G	G	A	A	T	T	C	C	G	G	G	G	A	A	G	G	A	A	T	T	G	G	G	G	G	G	G	G	A	A	A	A	G	G	G	G	G	G	C	C	T	T	C	C	T	T	C	C	C	C	C	C	T	T	G	G	G	G	A	A	T	T	A	A	T	T	A	A	A	A	C	C	G	G	G	G	C	C	G	G	T	T	G	G	T	T	A	A	G	G	A	A	C	C	T	T	C	C	T	T	C	C	T	T	A	A	A	A	A	A	G	G	T	T	A	A	T	T	T	T	T	T	A	A	C	C	C	C	T	T	T	T	C	C	T	T	T	T	C	C	C	C	A	A	G	G	G	G	A	A	A	A	A	A	G	G	C	C	G	G	G	G	G	G	A	A	T	T	T	T	G	G	G	G	C	C	T	T	G	G	T	T	T	T	G	G	A	A	T	T	T	T	A	A	C	C	T	T	G	G	A	A	C	C	G	G	A	A	A	A	A	A	G	G	A	A	G	G	C	C	T	T	T	T	A	A	T	T	A	A	C	C	C	C	C	C	A	A	T	T	A	A	G	G	C	C	A	A	G	G	T	T	G	G	T	T	G	G	C	C	T	T	G	G	C	C	T	T	C	C	C	C	T	T	A	A	C	C	A	A	C	C	G	G	T	T	C	C	G	G	A	A	T	T	G	G	C	C	A	A	G	G	G	G	A	A	C	C	A	A	C	C	T	T	C	C	G	G	G	G	A	A	C	C	T	T	T	T	C	C	C	C	C	C	T	T	G	G	G	G	C	C	G	G	T	T	T	T	G	G	C	C	T	T	C	C	C	C	A	A	G	G	G	G	G	G	C	C	C	C	T	T	G	G	T	T	C	C	C	C	G	G	T	T	T	T	T	T	G	G	T	T	T	T	C	C	C	C	C	C	G	G	G	G	C	C	C	C	G	G	G	G	T	T	C	C	T	T	G	G	A	A	T	T	G	G	A	A	C	C	T	T	A	A	C	C	T	T	T	T	T	T	G	G	T	T	G	G	NA	NA	T	T	C	C	G	G	C	C	A	A	A	A	T	T	C	C	T	T	T	T	G	G	C	C	G	G	A	A	G	G	G	G	C	C	A	A	A	A	T	T	A	A	G	G	A	A	C	C	T	T	A	A	C	C	A	A	G	G	C	C	A	A	T	T	T	T	A	A	T	T	T	T	G	G	T	T	A	A	A	A	T	T	A	A	C	C	T	T	C	C	C	C	A	A	A	A	G	G	C	C	T	T	T	T	C	C	A	A	A	A	G	G	T	T	G	G	G	G	C	C	G	G	G	G	C	C	A	A	C	C	A	A	A	A	T	T	G	G	T	T	A	A	T	T	C	C	C	C	A	A	C	C	T	T	G	G	A	A	G	G	G	G	C	C	A	A	C	C	C	C	T	T	C	C	C	C	C	C	G	G	A	A	G	G	C	C	C	C	G	G	A	A	T	T	T	T	C	C	T	T	G	G	T	T	C	C	C	C	G	G	A	A	A	A	T	T	A	A	T	T	T	T	A	A	C	C	C	C	G	G	G	G	G	G	C	C	C	C	C	C	T	T	G	G	T	T	T	T	A	A	T	T	A	A	T	T	C	C	T	T	A	A	C	C	T	T	G	G	G	G	G	G	C	C	C	C	T	T	C	C	C	C	C	C	G	G	C	C	C	C	A	A	C	C	T	T	A	A	G	G	T	T	C	C	T	T	C	C	G	G	T	T	T	T	C	C	G	G	A	A	C	C	G	G	C	C	T	T	T	T	G	G	G	G	A	A	A	A	C	C	T	T	G	G	C	C	G	G	A	A	T	T	T	T	A	A	T	T	A	A	T	T	A	A	T	T	A	A	T	T	C	C	C	C	C	C	A	A	T	T	G	G	C	C	C	C	G	G	C	C	G	G	G	G	T	T	G	G	G	G	G	G	T	T	C	C	G	G	A	A	G	G	C	C	T	T	G	G	T	T	C	C	T	T	G	G	C	C	A	A	T	T	A	A	C	C	G	G	T	T	A	A	T	T	G	G	T	T	C	C	A	A	G	G	A	A	T	T	C	C	C	C	A	A	C	C	G	G	C	C	G	G	A	A	A	A	A	A	C	C	C	C	A	A	G	G	C	C	A	A	G	G	G	G	C	C	G	G	C	C	A	A	G	G	A	A	T	T	T	T	T	T	C	C	T	T	T	T	T	T	T	T	G	G	T	T	G	G	A	A	C	C	T	T	A	A	C	C	A	A	A	A	G	G	A	A	A	A	G	G	T	T	T	T	A	A	G	G	A	A	T	T	A	A	T	T	G	G	T	T	G	G	G	G	A	A	C	C	A	A	T	T	T	T	T	T	A	A	A	A	T	T	C	C	G	G	T	T	A	A	T	T	C	C	A	A	A	A	G	G	C	C	A	A	C	C	T	T	C	C	T	T	A	A	A	A	C	C	A	A	T	T	A	A	C	C	A	A	T	T	C	C	T	T	A	A	G	G	T	T	T	T	C	C	G	G	C	C	A	A	G	G	A	A	T	T	A	A	T	T	G	G	T	T	C	C	C	C	C	C	A	A	G	G	C	C	A	A	C	C	G	G	T	T	A	A	C	C	A	A	C	C	A	A	T	T	G	G	G	G	T	T	G	G	T	T	C	C	A	A	A	A	G	G	A	A	G	G	T	T	G	G	G	G	G	G	G	G	G	G	G	G	G	G	C	C	G	G	T	T	G	G	G	G	C	C	A	A	C	C	G	G	A	A	C	C	T	T	G	G	A	A	G	G	T	T	C	C	A	A	A	A	T	T	A	A	G	G	C	C	A	A	G	G	T	T	G	G	A	A	G	G	C	C	C	C	A	A	G	G	A	A	C	C	T	T	G	G	A	A	A	A	C	C	G	G	G	G	G	G	G	G	T	T	C	C	A	A	G	G	G	G	C	C	A	A	A	A	A	A	C	C	C	C	G	G	T	T	C	C	C	C	G	G	G	G	T	T	G	G	A	A	C	C	G	G	G	G	A	A	G	G	T	T	T	T	G	G	G	G	C	C	C	C	A	A	G	G	C	C	T	T	A	A	G	G	T	T	G	G	G	G	G	G	T	T	C	C	C	C	G	G	A	A	G	G	T	T	A	A	T	T	C	C	G	G	A	A	A	A	C	C	T	T	T	T	A	A	G	G	C	C	A	A	A	A	A	A	C	C	C	C	T	T	A	A	C	C	G	G	A	A	T	T	A	A	C	C	C	C	T	T	T	T	C	C	C	C	C	C	T	T	G	G	G	G	A	A	T	T	A	A	A	A	G	G	T	T	A	A	T	T	C	C	A	A	C	C	G	G	T	T	T	T	T	T	T	T	C	C	C	C	C	C	G	G	A	A	C	C	T	T	A	A	C	C	A	A	A	A	G	G	G	G	A	A	C	C	C	C	C	C	C	C	C	C	G	G	T	T	C	C	C	C	T	T	C	C	A	A	G	G	G	G	C	C	G	G	T	T	T	T	T	T	C	C	C	C	A	A	A	A	C	C	G	G	T	T	T	T	C	C	C	C	C	C	C	C	T	T	C	C	T	T	T	T	C	C	A	A	C	C	A	A	T	T	C	C	T	T	C	C	A	A	C	C	T	T	A	A	A	A	G	G	C	C	C	C	C	C	C	C	T	T	C	C	T	T	A	A	G	G	A	A	A	A	G	G	C	C	A	A	G	G	C	C	C	C	G	G	A	A	T	T	T	T	T	T	A	A	T	T	G	G	C	C	C	C	T	T	G	G	A	A	C	C	A	A	G	G	C	C	A	A	G	G	G	G	A	A	C	C	C	C	G	G	C	C	T	T	C	C	C	C	C	C	C	C	A	A	T	T	T	T	C	C	C	C	C	C	A	A	C	C	C	C	A	A	G	G	C	C	C	C	G	G	A	A	G	G	G	G	A	A	A	A	G	G	A	A	G	G	A	A	T	T	C	C	A	A	C	C	T	T	C	C	T	T	C	C	C	C	T	T	A	A	T	T	A	A	G	G	NA	NA	C	C	G	G	G	G	T	T	C	C	G	G	T	T	T	T	G	G	A	A	A	A	T	T	T	T	A	A	C	C	T	T	C	C	G	G	G	G	A	A	C	C	C	C	G	G	A	A	C	C	T	T	G	G	A	A	A	A	C	C	A	A	T	T	A	A	A	A	G	G	C	C	C	C	G	G	A	A	G	G	C	C	C	C	G	G	G	G	C	C	C	C	T	T	A	A	C	C	A	A	T	T	C	C	G	G	C	C	A	A	G	G	C	C	A	A	T	T	G	G	A	A	T	T	T	T	A	A	C	C	G	G	C	C	C	C	C	C	C	C	C	C	C	C	G	G	C	C	G	G	C	C	T	T	C	C	C	C	G	G	G	G	T	T	T	T	C	C	A	A	A	A	C	C	T	T	G	G	G	G	T	T	T	T	C	C	A	A	T	T	A	A	T	T	T	T	G	G	C	C	G	G	T	T	C	C	T	T	A	A	G	G	C	C	C	C	T	T	A	A	C	C	A	A	G	G	C	C	C	C	G	G	C	C	A	A	A	A	A	A	G	G	C	C	C	C	G	G	T	T	C	C	G	G	C	C	C	C	C	C	A	A	A	A	T	T	C	C	T	T	G	G	A	A	T	T	G	G	A	A	C	C	C	C	G	G	A	A	T	T	C	C	T	T	A	A	C	C	C	C	C	C	A	A	T	T	C	C	C	C	G	G	C	C	A	A	T	T	T	T	A	A	T	T	G	G	C	C	A	A	C	C	A	A	C	C	T	T	T	T	T	T	T	T	A	A	A	A	G	G	G	G	T	T	C	C	T	T	A	A	G	G	A	A	T	T	A	A	G	G	A	A	C	C	T	T	G	G	A	A	A	A	C	C	C	C	G	G	C	C	C	C	T	T	C	C	G	G	A	A	A	A	C	C	G	G	A	A	A	A	A	A	C	C	C	C	G	G	T	T	A	A	C	C	T	T	T	T	G	G	C	C	A	A	A	A	A	A	A	A	C	C	T	T	A	A	G	G	C	C	T	T	C	C	T	T	C	C	G	G	C	C	G	G	T	T	A	A	C	C	A	A	T	T	G	G	G	G	C	C	C	C	G	G	C	C	T	T	G	G	G	G	G	G	G	G	T	T	C	C	C	C	C	C	A	A	T	T	T	T	C	C	A	A	T	T	A	A	T	T	C	C	A	A	G	G	C	C	C	C	G	G	A	A	T	T	G	G	C	C	G	G	C	C	C	C	G	G	A	A	G	G	C	C	C	C	T	T	A	A	G	G	T	T	A	A	T	T	A	A	G	G	C	C	T	T	G	G	C	C	A	A	T	T	T	T	G	G	T	T	A	A	C	C	G	G	T	T	G	G	A	A	C	C	G	G	G	G	T	T	C	C	G	G	A	A	G	G	A	A	C	C	G	G	T	T	C	C	T	T	G	G	C	C	T	T	A	A	G	G	G	G	G	G	C	C	T	T	C	C	C	C	C	C	G	G	C	C	T	T	T	T	G	G	C	C	T	T	C	C	C	C	C	C	C	C	G	G	T	T	A	A	A	A	T	T	C	C	T	T	C	C	A	A	T	T	G	G	G	G	A	A	G	G	G	G	C	C	G	G	T	T	G	G	G	G	A	A	G	G	C	C	C	C	T	T	C	C	T	T	C	C	G	G	T	T	A	A	T	T	T	T	C	C	C	C	A	A	A	A	A	A	G	G	A	A	C	C	G	G	T	T	C	C	T	T	G	G	G	G	G	G	G	G	T	T	G	G	G	G	T	T	C	C	C	C	A	A	G	G	C	C	T	T	G	G	G	G	G	G	A	A	A	A	G	G	T	T	C	C	T	T	T	T	A	A	G	G	C	C	C	C	T	T	C	C	A	A	C	C	C	C	C	C	T	T	T	T	G	G	G	G	C	C	A	A	T	T	T	T	C	C	A	A	G	G	G	G	C	C	T	T	T	T	C	C	A	A	C	C	G	G	G	G	T	T	C	C	A	A	G	G	C	C	C	C	T	T	G	G	C	C	A	A	G	G	C	C	G	G	A	A	G	G	A	A	G	G	G	G	A	A	G	G	C	C	C	C	C	C	G	G	A	A	G	G	G	G	T	T	C	C	A	A	A	A	A	A	G	G	T	T	G	G	C	C	T	T	G	G	C	C	T	T	C	C	C	C	A	A	A	A	A	A	C	C	T	T	G	G	G	G	G	G	A	A	A	A	G	G	T	T	C	C	A	A	A	A	T	T	T	T	G	G	C	C	G	G	A	A	A	A	A	A	T	T	G	G	C	C	T	T	C	C	G	G	C	C	T	T	A	A	T	T	C	C	A	A	A	A	G	G	G	G	T	T	A	A	G	G	A	A	G	G	T	T	T	T	T	T	A	A	A	A	A	A	C	C	C	C	G	G	G	G	T	T	T	T	A	A	C	C	T	T	A	A	T	T	C	C	G	G	G	G	A	A	C	C	T	T	G	G	A	A	C	C	T	T	A	A	T	T	G	G	A	A	C	C	T	T	G	G	A	A	G	G	G	G	C	C	G	G	T	T	T	T	G	G	G	G	C	C	T	T	C	C	G	G	C	C	A	A	T	T	T	T	T	T	C	C	G	G	T	T	G	G	G	G	A	A	G	G	C	C	T	T	C	C	G	G	C	C	G	G	A	A	T	T	G	G	A	A	A	A	T	T	A	A	A	A	T	T	C	C	T	T	C	C	G	G	A	A	G	G	G	G	G	G	G	G	G	G	A	A	A	A	C	C	C	C	T	T	C	C	C	C	G	G	C	C	C	C	T	T	T	T	A	A	C	C	T	T	A	A	A	A	T	T	G	G	G	G	A	A	C	C	A	A	T	T	T	T	G	G	T	T	G	G	C	C	A	A	T	T	C	C	A	A	A	A	T	T	A	A	C	C	A	A	C	C	C	C	G	G	A	A	A	A	C	C	G	G	C	C	A	A	C	C	A	A	T	T	A	A	A	A	G	G	G	G	G	G	C	C	T	T	T	T	G	G	G	G	G	G	T	T	A	A	C	C	G	G	T	T	G	G	T	T	T	T	G	G	G	G	G	G	G	G	C	C	A	A	G	G	C	C	G	G	T	T	T	T	C	C	G	G	G	G	G	G	T	T	G	G	C	C	A	A	T	T	T	T	G	G	G	G	T	T	A	A	G	G	T	T	C	C	G	G	G	G	T	T	G	G	T	T	T	T	T	T	T	T	A	A	C	C	T	T	T	T	G	G	C	C	T	T	A	A	A	A	G	G	C	C	T	T	T	T	A	A	C	C	T	T	G	G	T	T	T	T	C	C	A	A	G	G	A	A	C	C	G	G	G	G	C	C	T	T	C	C	T	T	C	C	T	T	T	T	A	A	G	G	T	T	G	G	C	C	A	A	C	C	A	A	A	A	A	A	C	C	A	A	A	A	C	C	A	A	A	A	C	C	A	A	C	C	T	T	C	C	A	A	A	A	C	C	A	A	G	G	T	T	A	A	C	C	G	G	C	C	G	G	T	T	A	A	G	G	A	A	T	T	C	C	A	A	A	A	A	A	A	A	C	C	G	G	T	T	T	T	T	T	A	A	C	C	A	A	C	C	T	T	C	C	T	T	C	C	G	G	C	C	A	A	G	G	T	T	A	A	T	T	A	A	C	C	A	A	T	T	C	C	C	C	T	T	A	A	G	G	A	A	G	G	C	C	A	A	G	G	G	G	T	T	A	A	G	G	T	T	G	G	C	C	A	A	C	C	A	A	T	T	A	A	A	A	A	A	A	A	T	T	NA	NA	T	T	A	A	T	T	C	C	A	A	G	G	A	A	C	C	A	A	G	G	T	T	G	G	A	A	T	T	A	A	A	A	T	T	T	T	A	A	T	T	A	A	C	C	T	T	T	T	C	C	G	G	A	A	G	G	T	T	T	T	C	C	G	G	C	C	G	G	A	A	A	A	C	C	A	A	T	T	T	T	A	A	T	T	A	A	C	C	T	T	G	G	C	C	G	G	T	T	C	C	A	A	C	C	A	A	C	C	A	A	A	A	A	A	T	T	C	C	G	G	T	T	A	A	C	C	G	G	C	C	A	A	C	C	A	A	G	G	C	C	A	A	T	T	T	T	C	C	G	G	T	T	T	T	A	A	C	C	T	T	A	A	T	T	A	A	T	T	C	C	T	T	G	G	A	A	C	C	T	T	G	G	A	A	G	G	C	C	A	A	T	T	C	C	T	T	G	G	G	G	T	T	A	A	C	C	C	C	T	T	T	T	T	T	C	C	C	C	G	G	G	G	G	G	C	C	G	G	T	C	G	G	C	C	T	T	A	A	A	A	G	G	G	G	C	C	C	C	C	C	G	G	A	A	T	T	C	C	G	G	C	C	G	G	T	T	C	C	C	C	A	A	A	A	C	C	G	G	C	C	C	C	G	G	T	T	C	C	A	A	C	C	T	T	G	G	A	A	G	G	T	T	T	T	A	A	C	C	T	T	C	C	A	A	T	T	A	A	C	C	T	T	C	C	C	C	C	C	G	G	A	A	A	A	C	C	T	T	T	T	A	A	G	G	C	C	G	G	T	T	T	T	G	G	T	T	G	G	G	G	C	C	T	T	C	C	G	G	A	A	C	C	C	C	G	G	C	C	G	G	C	C	A	A	T	T	C	C	G	G	T	T	A	A	C	C	C	C	T	T	C	C	T	T	G	G	C	C	G	G	C	C	T	T	C	C	A	A	A	A	C	C	C	C	G	G	G	G	C	C	A	A	T	T	C	C	T	T	A	A	T	T	A	A	C	C	C	C	G	G	C	C	G	G	T	T	A	A	A	A	T	T	A	A	G	G	G	G	T	T	G	G	G	G	T	T	G	G	A	A	A	A	C	C	C	C	T	T	A	A	A	A	C	C	C	C	C	C	G	G	C	C	A	A	G	G	C	C	C	C	G	G	A	A	A	A	A	A	A	A	T	T	C	C	A	A	T	T	T	T	G	G	C	C	T	T	C	C	C	C	T	T	A	A	G	G	G	G	C	C	A	A	A	A	T	T	G	G	A	A	G	G	A	A	A	A	A	A	C	C	C	C	C	C	T	T	A	A	C	C	A	A	G	G	G	G	C	C	T	T	T	T	C	C	A	A	A	A	C	C	G	G	C	C	G	G	C	C	T	T	A	A	A	A	C	C	C	C	T	T	C	C	A	A	T	T	C	C	G	G	C	C	C	C	G	G	A	A	A	A	C	C	T	T	A	A	T	T	T	T	T	T	C	C	A	A	A	A	A	A	A	A	G	G	C	C	A	A	A	A	A	A	A	A	C	C	A	A	T	T	T	T	T	T	G	G	C	C	T	T	A	A	T	T	T	T	T	T	C	C	G	G	T	T	G	G	G	G	G	G	G	G	C	C	G	G	T	T	G	G	A	A	T	T	G	G	G	G	G	G	C	C	A	A	A	A	G	G	G	G	G	G	G	A	G	G	T	T	A	A	A	A	G	G	C	C	T	T	A	A	C	C	C	C	A	A	A	A	C	C	C	C	T	T	G	G	G	G	C	C	A	A	T	T	G	G	C	C	C	C	G	G	T	T	C	C	G	G	G	G	G	G	C	C	T	T	T	T	A	A	C	C	T	T	A	A	G	G	C	C	G	G	T	T	G	G	T	T	T	T	T	T	T	T	A	A	C	C	T	T	C	C	T	T	G	G	G	G	T	T	C	C	C	C	G	G	T	T	G	G	A	A	G	G	C	C	A	A	G	G	G	G	A	A	G	G	T	T	G	G	T	T	T	T	G	G	G	G	G	G	A	A	A	A	A	A	C	C	G	G	C	C	T	T	G	G	C	C	G	G	A	A	C	C	T	T	T	T	G	G	A	A	T	T	G	G	T	T	G	G	T	T	C	C	A	A	C	C	C	C	T	T	A	A	G	G	T	T	A	A	T	T	A	A	A	A	T	T	C	C	G	G	C	C	T	T	T	T	G	G	C	C	C	C	C	C	C	C	C	C	T	T	A	A	C	C	A	A	A	A	A	A	C	C	G	G	A	A	C	C	T	T	C	C	G	G	A	A	G	G	G	G	T	T	T	T	G	G	G	G	G	G	G	G	A	A	G	G	C	C	G	G	T	T	T	T	A	A	G	G	C	C	A	A	C	C	A	A	A	A	T	T	A	A	T	T	C	C	G	G	C	C	G	G	T	T	G	G	G	G	T	T	T	T	T	T	A	A	A	A	C	C	T	T	A	A	T	T	A	A	G	G	G	G	C	C	T	T	A	A	C	C	T	T	C	C	C	C	A	A	T	T	A	A	C	C	T	T	G	G	A	A	C	C	C	C	T	T	G	G	C	C	C	C	G	G	T	T	A	A	G	G	T	T	C	C	A	A	A	A	G	G	A	A	G	G	A	A	G	G	G	G	A	A	NA	NA	T	T	A	A	C	C	T	T	C	C	C	C	A	A	T	T	G	G	G	G	A	A	T	T	C	C	C	C	T	T	G	G	T	T	T	T	A	A	C	C	C	C	A	A	C	C	T	T	T	T	A	A	C	C	A	A	G	G	G	G	A	A	T	T	A	A	G	G	A	A	A	A	C	C	C	C	C	C	A	A	G	G	C	C	T	T	G	G	G	G	A	A	G	G	A	A	C	C	C	C	G	G	A	A	G	G	A	A	G	G	C	C	T	T	C	C	A	A	G	G	G	G	T	T	A	A	A	A	C	C	G	G	T	T	G	G	T	T	G	G	G	G	G	G	A	A	A	A	C	C	G	G	T	T	A	A	A	A	G	G	T	T	T	T	C	C	C	C	T	T	G	G	T	T	G	G	A	A	A	A	C	C	T	T	T	T	G	G	C	C	C	C	G	G	T	T	G	G	G	G	C	C	G	G	G	G	T	T	C	C	A	A	A	A	G	G	A	A	G	G	C	C	G	G	C	C	G	G	A	A	G	G	G	G	T	T	A	A	G	G	T	T	T	T	A	A	C	C	T	T	C	C	T	T	C	C	T	T	C	C	C	C	T	T	T	T	A	A	G	G	C	C	G	G	T	T	A	A	C	C	G	G	G	G	C	C	T	T	C	C	A	A	T	T	C	C	A	A	T	T	C	C	C	C	C	C	A	A	A	A	A	A	C	C	A	A	G	G	C	C	A	A	C	C	A	A	G	G	A	A	T	T	A	A	A	A	C	C	G	G	A	A	G	G	C	C	T	T	G	G	C	C	T	T	C	C	C	C	C	C	C	C	A	A	C	C	C	C	C	C	A	A	C	C	A	A	T	T	G	G	G	G	C	C	T	T	G	G	C	C	A	A	T	T	A	A	T	T	G	G	G	G	G	G	A	A	A	A	C	C	T	T	C	C	A	A	T	T	G	G	T	T	T	T	C	C	G	G	G	G	G	G	C	C	A	A	NA	NA	G	G	G	G	C	C	T	T	A	A	A	A	G	G	T	T	C	C	G	G	A	A	G	G	T	T	T	T	G	G	T	T	G	G	C	C	C	C	A	A	T	T	G	G	C	C	A	A	A	A	C	C	G	G	A	A	C	C	G	G	C	C	A	A	G	G	A	A	G	G	T	T	G	G	A	A	G	G	C	C	A	A	T	T	T	T	T	T	T	T	G	G	T	T	G	G	C	C	A	A	A	A	C	C	C	C	A	A	G	G	T	T	G	G	C	C	G	G	T	T	A	A	C	C	T	T	C	C	T	T	C	C	G	G	T	T	G	G	C	C	A	A	G	G	A	A	T	T	G	G	G	G	T	T	T	T	A	A	G	G	A	A	T	T	A	A	C	C	G	G	A	A	A	A	T	T	T	T	G	G	C	C	A	A	G	G	G	G	T	T	C	C	C	C	C	C	T	T	G	G	A	A	C	C	G	G	G	G	T	T	T	T	C	C	C	C	G	G	C	C	G	G	G	G	T	T	C	C	G	G	T	T	C	C	A	A	C	C	A	A	C	C	G	G	C	C	C	C	T	T	G	G	G	G	A	A	A	A	G	G	T	T	C	C	C	C	T	T	G	G	G	G	T	T	C	C	G	G	G	G	C	C	C	C	A	A	G	G	A	A	C	C	T	T	T	T	G	G	T	T	A	A	C	C	A	A	C	C	C	C	A	A	G	G	T	T	C	C	C	C	A	A	C	C	A	A	C	C	G	G	A	A	A	A	A	A	T	T	C	C	C	C	G	G	C	C	T	T	A	A	A	A	G	G	C	C	C	C	G	G	C	C	C	C	C	C	A	A	T	T	C	C	G	G	C	C	C	C	C	C	T	T	C	C	C	C	A	A	A	A	C	C	G	G	T	T	G	G	C	C	T	T	T	T	T	T	A	A	C	C	A	A	T	T	C	C	A	A	G	G	T	T	C	C	C	C	G	G	G	G	A	A	C	C	G	G	A	A	T	T	G	G	G	G	G	G	G	G	T	T	T	T	C	C	T	T	C	C	A	A	T	T	T	T	G	G	C	C	T	T	T	T	C	C	A	A	G	G	G	G	C	C	A	A	T	T	A	A	G	G	A	A	C	C	T	T	C	C	A	A	A	A	T	T	A	A	T	T	T	T	C	C	G	G	G	G	A	A	C	C	A	A	A	A	T	T	C	C	A	A	G	G	G	G	T	T	C	C	C	C	C	C	T	T	A	A	T	T	G	G	A	A	C	C	A	A	G	G	G	G	T	T	T	T	T	T	G	G	T	T	G	G	A	A	A	A	G	G	A	A	C	C	A	A	C	C	G	G	T	T	A	A	A	A	C	C	A	A	C	C	T	T	C	C	G	G	G	G	A	A	C	C	T	T	C	C	C	C	A	A	G	G	G	G	G	G	A	A	T	T	T	T	G	G	T	T	T	T	C	C	T	T	C	C	C	C	T	T	T	T	G	G	T	T	C	C	A	A	C	C	T	T	G	G	T	T	G	G	G	G	C	C	A	A	A	A	G	G	C	C	G	G	A	A	C	C	C	C	G	G	G	G	G	G	A	A	C	C	C	C	G	G	G	G	C	C	T	T	T	T	G	G	T	T	A	A	T	T	C	C	C	C	C	C	T	T	G	G	G	G	G	G	C	C	T	T	C	C	A	A	T	T	C	C	G	G	C	C	C	C	C	C	T	T	T	T	A	A	T	T	C	C	A	A	C	C	A	A	A	A	C	C	T	T	A	A	G	G	A	A	T	T	G	G	G	G	G	G	T	T	C	C	G	G	A	A	C	C	G	G	C	C	T	T	G	G	G	G	G	G	G	G	C	C	T	T	G	G	C	C	A	A	C	C	A	A	T	T	A	A	A	A	T	T	A	A	T	T	A	A	G	G	T	T	A	A	G	G	G	G	C	C	A	A	G	G	C	C	G	G	G	G	C	C	A	A	T	T	T	T	A	A	G	G	A	A	C	C	C	C	A	A	T	T	G	G	C	C	C	C	A	A	G	G	A	A	A	A	G	G	C	C	A	A	C	C	T	T	C	C	C	C	C	C	G	G	G	G	T	T	A	A	G	G	T	T	T	T	A	A	A	A	C	C	G	G	C	C	G	G	C	C	G	G	C	C	G	G	A	A	C	C	T	T	G	G	A	A	G	G	A	A	T	T	C	C	T	T	G	G	C	C	C	C	A	A	A	A	C	C	G	G	C	C	G	G	A	A	T	T	C	C	A	A	T	T	A	A	C	C	T	T	T	T	T	T	G	G	G	G	A	A	A	A	G	G	G	G	G	G	T	T	T	T	G	G	T	T	G	G	A	A	G	G	A	A	G	G	G	G	A	A	G	G	G	G	G	G	G	G	A	A	T	T	C	C	A	A	T	T	C	C	T	T	C	C	C	C	T	T	C	C	G	G	C	C	G	G	G	G	A	A	A	A	C	C	A	A	T	T	T	T	A	A	T	T	G	G	T	T	C	C	A	A	T	T	T	T	C	C	C	C	A	A	C	C	A	A	G	G	T	T	G	G	C	C	A	A	A	A	C	C	G	G	T	T	G	G	A	A	A	A	C	C	G	C	A	G	A	A	C	C	T	C	T	T	G	T	C	T	A	T	G	C	A	A	T	T	C	T	A	T	T	C	G	G	G	G	A	A	A	A	T	T	T	T	C	C	A	A	A	A	G	G	C	C	C	C	A	C	A	A	A	C	A	A	T	A	A	G	T	C	C	A	G	A	A	A	G	A	G	A	G	G	C	C	G	A	A	A	T	C	T	T	T	T	T	T	G	G	C	C	G	G	C	G	T	T	A	A	C	C	G	G	T	T	G	G	G	G	G	G	A	A	G	G	G	T	C	G	A	G	C	C	A	A	C	C	C	T	T	C	A	G	A	A	T	C	C	C	T	C	T	C	A	G	A	A	A	A	T	T	A	G	G	A	C	A	A	A	T	T	C	C	T	C	G	C	C	G	G	A	A	T	G	G	A	A	G	A	A	G	C	T	T	C	G	A	T	T	A	A	A	A	C	A	G	T	T	C	NA	NA	T	C	C	C	T	T	C	C	C	C	A	A	A	G	NA	NA	T	T	A	G	C	T	G	G	T	A	C	T	A	A	A	A	T	T	A	A	C	C	G	A	C	T	G	A	G	A	C	G	T	T	G	G	G	G	G	G	T	T	T	C	NA	NA	G	G	C	C	C	T	G	G	T	C	C	C	G	C	T	C	A	A	C	A	T	T	G	G	C	C	C	A	C	C	A	A	A	G	A	A	T	T	A	T	C	C	A	A	G	G	C	A	A	G	A	G	T	C	A	G	C	A	G	G	G	A	T	A	A	G	T	T	G	G	G	G	G	G	A	A	C	T	T	T	T	T	C	T	A	G	NA	NA	A	G	C	C	C	C	G	G	A	C	C	C	C	C	T	A	G	G	C	C	C	T	A	G	T	C	A	A	G	G	T	C	G	A	T	T	T	T	G	G	T	T	C	T	C	C	C	G	T	G	C	C	G	G	G	A	G	G	G	C	C	C	T	T	T	T	C	C	T	C	A	G	T	C	T	T	T	T	G	G	T	A	G	G	C	A	T	T	A	G	T	T	C	C	NA	NA	C	A	G	G	C	T	T	T	A	A	C	T	A	T	G	G	T	T	A	A	A	A	T	C	C	C	G	A	C	C	G	G	A	T	A	A	T	C	C	T	C	C	C	T	T	G	A	A	C	C	NA	NA	T	T	G	T	A	G	T	C	T	C	G	G	C	C	A	A	A	A	C	C	G	A	C	C	T	T	A	A	C	T	A	C	A	A	T	C	A	G	C	T	A	A	G	G	NA	NA	G	A	C	C	G	G	A	G	C	T	C	T	T	T	C	T	T	C	T	T	T	C	A	A	C	T	G	A	C	C	T	C	C	C	A	A	T	A	T	C	A	G	C	T	A	A	NA	NA	T	C	A	G	A	T	G	A	T	C	T	C	G	G	A	G	A	G	G	A	NA	NA	A	T	A	G	T	G	T	G	C	C	A	G	T	T	C	C	T	C	C	T	A	T	A	C	C	T	NA	NA	NA	NA	T	T	C	T	T	C	T	A	G	G	A	A	T	C	G	G	T	T	A	A	C	C	C	C	NA	NA	C	C	NA	NA	A	G	C	C	C	C	A	G	G	A	T	C	G	G	C	C	A	G	C	C	G	G	C	C	G	A	G	A	G	G	A	A	T	A	G	G	A	T	A	G	T	C	C	C	A	G	A	A	NA	NA	A	G	A	A	A	A	C	T	T	T	NA	NA	G	A	T	C	G	A	G	G	A	A	C	C	G	G	C	C	C	G	A	G	A	T	A	A	G	A	C	C	T	T	G	G	A	C	T	T	T	T	T	T	C	C	A	A	A	A	C	C	C	C	C	T	A	A	A	A	C	C	C	C	G	G	G	G	A	A	A	G	G	T	G	T	C	C	G	G	A	G	NA	NA	G	G	G	G	G	A	G	A	NA	NA	T	C	T	C	G	A	G	G	A	A	C	C	G	G	T	C	T	C	G	T	T	T	G	G	C	T	G	C	C	C	T	T	G	G	G	G	T	C	G	G	T	T	C	T	C	T	A	G	C	C	A	G	T	C	T	T	C	C	C	A	G	G	G	G	C	C	T	A	C	T	T	C	C	C	A	G	C	C	C	G	G	G	C	A	G	A	G	A	A	G	G	G	T	T	G	G	T	T	G	C	A	G	A	G	A	A	G	G	G	G	G	G	T	T	A	C	C	C	C	C	T	C	G	C	G	G	G	A	C	A	G	G	A	A	A	T	G	A	C	C	A	A	T	C	C	C	A	G	C	C	G	G	G	G	A	A	G	A	C	T	C	T	A	A	NA	NA	NA	NA	T	T	T	C	C	C	A	A	C	C	C	T	C	G	A	G	C	C	A	G	A	G	A	A	T	T	C	C	T	C	C	T	C	C	T	A	C	G	T	G	NA	NA	A	T	A	G	A	G	C	G	A	A	T	T	C	T	G	G	A	A	T	C	G	A	A	G	C	T	G	A	G	A	A	A	C	T	A	G	G	G	T	A	C	C	C	C	C	C	T	C	T	A	C	G	A	G	C	C	C	C	C	C	T	T	A	A	G	G	T	G	A	T	C	T	T	T	G	G	T	A	T	C	C	T	C	T	T	T	C	C	T	T	C	G	T	T	T	G	T	T	C	C	A	G	T	C	C	T	G	C	T	T	T	T	A	G	A	G	A	A	C	C	A	G	C	G	C	C	T	C	T	A	G	G	T	G	C	C	A	A	G	G	T	C	T	T	G	G	G	G	A	C	G	A	C	C	G	G	NA	NA	G	G	T	T	G	A	C	T	T	C	A	C	G	A	C	C	C	T	A	G	A	G	T	T	G	T	T	C	NA	NA	C	C	G	A	G	C	A	G	G	A	G	G	G	T	G	G	G	T	C	T	A	A	A	A	A	A	A	T	G	A	A	G	G	G	C	T	A	A	C	T	A	A	G	G	G	G	G	G	G	G	G	T	T	T	C	T	A	G	G	A	G	A	G	T	A	G	G	A	A	A	G	A	C	T	A	A	G	T	G	G	NA	NA	C	G	A	C	A	G	C	T	G	G	A	G	T	A	T	T	G	A	G	C	NA	NA	A	G	NA	NA	C	C	C	C	C	C	A	T	C	T	G	G	A	A	C	T	G	G	G	G	A	G	T	T	G	G	T	G	G	A	C	T	T	G	C	C	T	C	G	C	C	G	T	C	T	T	G	G	G	A	C	T	A	A	G	A	C	T	C	C	C	C	C	C	G	C	C	C	A	G	C	C	G	G	G	A	C	C	G	G	A	G	NA	NA	C	C	T	T	A	G	A	A	G	G	NA	NA	T	T	A	G	C	T	NA	NA	T	C	A	A	G	A	A	A	C	T	A	G	T	T	T	C	G	G	C	C	A	G	G	G	T	T	G	G	A	A	A	A	T	C	G	G	T	C	C	T	G	G	NA	NA	T	C	C	G	G	C	G	A	C	G	T	C	C	T	T	T	G	A	T	T	T	C	NA	NA	C	C	A	C	G	A	G	G	G	G	T	G	G	A	C	T	T	T	T	T	T	C	G	C	T	C	C	C	A	A	C	T	C	T	A	G	A	T	T	T	A	T	A	A	T	C	A	A	T	T	C	C	T	C	A	G	A	C	G	G	C	T	T	C	A	A	G	A	T	T	A	G	G	G	G	G	T	C	C	C	G	G	C	C	T	T	G	G	T	C	C	A	A	A	C	C	A	A	C	C	A	G	C	T	C	C	C	C	G	C	A	C	G	G	C	C	A	A	C	C	T	T	A	G	T	C	T	C	T	T	A	A	T	C	C	A	G	G	C	C	T	C	C	T	G	G	C	C	C	A	C	C	T	C	G	A	C	C	T	G	G	C	T	C	C	T	T	C	C	A	A	A	C	C	T	T	G	G	NA	NA	T	T	C	C	G	G	T	T	G	G	G	T	A	G	T	G	C	C	G	G	C	G	C	T	A	G	G	G	G	A	T	C	A	A	T	T	A	A	NA	NA	G	G	C	C	G	G	C	C	A	A	A	A	G	A	C	C	A	C	T	C	C	T	A	G	A	G	G	G	T	T	C	C	G	G	C	T	C	T	G	A	T	T	T	T	C	C	A	A	C	C	T	T	C	C	T	T	T	T	G	G	A	A	G	G	C	C	G	G	A	A	A	A	G	G	T	T	T	T	T	T	A	A	G	G	C	C	C	C	T	T	G	G	G	G	A	A	A	A	A	A	T	T	G	G	T	T	T	T	G	G	C	C	T	T	T	T	G	G	G	G	T	T	T	T	A	A	A	A	A	A	G	G	A	A	T	T	C	C	C	C	A	A	C	C	C	C	T	T	T	T	T	T	A	A	T	T	G	G	C	C	A	A	C	C	T	T	C	C	C	C	G	G	T	T	A	A	G	G	A	A	G	G	C	C	T	T	T	T	G	G	G	G	G	G	G	G	T	T	T	T	T	T	C	C	A	A	C	C	C	C	G	G	C	C	T	T	C	C	A	A	T	T	G	G	T	T	G	G	G	G	C	C	G	G	C	C	C	C	C	C	T	T	G	G	T	T	G	G	A	A	C	C	G	G	A	A	G	G	T	T	A	A	G	G	T	T	A	A	C	C	C	C	A	A	A	A	C	C	C	C	A	G	G	A	T	T	A	T	A	G	C	C	T	G	T	T	C	C	A	G	G	A	A	A	T	G	C	T	NA	NA	A	G	NA	NA	T	T	G	G	C	C	C	C	A	A	NA	NA	G	A	A	G	G	A	A	G	T	T	C	C	A	G	A	G	C	G	G	A	G	T	C	T	G	G	G	A	C	C	T	C	A	A	G	A	G	A	T	T	G	G	C	T	A	G	T	T	C	C	G	A	T	C	A	G	T	T	C	T	T	T	G	G	G	A	A	A	G	G	NA	NA	C	C	C	C	T	T	G	G	A	G	G	G	G	G	G	A	C	T	G	G	C	T	A	G	NA	NA	A	G	C	T	T	T	C	C	T	C	C	C	C	C	G	C	A	G	T	T	C	C	G	G	C	T	C	A	C	A	G	A	T	G	T	C	C	T	G	G	T	T	G	G	G	G	A	G	NA	NA	A	A	T	C	A	T	G	A	C	T	T	T	T	T	A	T	C	C	A	A	T	C	NA	NA	T	A	A	G	G	G	T	C	G	G	C	C	C	T	C	C	T	C	G	G	T	C	C	T	C	T	T	C	A	A	T	T	T	T	T	T	C	C	T	C	C	T	T	T	T	T	C	C	G	G	A	G	G	A	G	G	A	A	A	G	C	A	A	G	T	T	T	G	T	T	C	C	A	G	T	A	G	A	C	T	T	T	A	G	A	A	C	C	G	A	C	C	G	G	C	A	G	G	T	T	T	C	C	T	T	C	C	C	G	G	G	A	A	G	G	G	C	T	G	G	G	A	T	G	T	C	C	C	A	A	T	C	G	G	C	C	A	A	G	G	C	C	A	G	T	C	A	A	G	A	T	G	C	C	C	C	G	G	T	T	NA	NA	G	T	A	G	C	C	T	G	G	G	A	G	C	T	NA	NA	C	G	T	T	C	T	G	G	T	C	T	T	C	A	C	T	A	A	C	G	A	A	G	G	C	C	G	G	C	A	T	T	T	G	T	C	C	C	G	G	A	A	A	G	C	A	T	C	T	C	A	A	T	C	C	T	A	C	C	C	T	C	G	G	A	G	C	T	T	C	G	G	C	C	A	A	C	C	A	T	G	G	C	G	C	C	G	G	G	A	C	C	A	G	G	G	NA	NA	G	C	C	C	C	A	T	T	A	G	C	T	C	C	G	G	C	C	C	T	G	G	C	C	A	A	T	T	T	T	NA	NA	G	G	G	G	A	G	NA	NA	G	G	C	A	G	G	NA	NA	G	G	G	G	T	T	C	C	G	G	NA	NA	G	A	T	A	T	G	C	C	C	C	T	G	G	G	C	A	T	T	C	C	C	T	A	G	T	T	T	C	C	C	G	G	G	G	C	C	C	C	NA	NA	G	A	T	T	T	G	A	T	A	G	G	A	A	G	A	A	C	C	G	G	T	T	G	G	T	C	A	G	C	C	A	A	C	C	NA	NA	C	G	T	A	T	A	G	G	C	C	T	C	T	T	C	T	C	A	G	G	G	G	T	T	T	T	A	A	T	C	T	C	NA	NA	C	T	C	T	T	T	G	A	G	A	G	T	C	T	A	A	C	C	T	C	T	C	C	C	A	A	A	G	A	T	T	T	T	G	A	G	A	G	T	C	C	G	C	C	C	C	A	G	G	G	C	T	A	T	G	C	T	T	T	G	C	T	T	T	C	C	A	G	G	C	T	T	A	G	T	C	G	G	C	C	G	G	C	T	T	G	C	C	T	C	C	C	A	A	T	C	G	G	A	G	G	G	G	A	G	A	T	T	C	C	A	A	C	T	T	C	NA	NA	A	G	G	T	NA	NA	T	T	C	C	C	C	G	A	T	T	T	T	C	C	T	C	A	G	C	T	C	T	G	C	T	C	C	A	A	A	A	A	T	C	A	T	T	T	C	G	NA	NA	C	C	A	G	A	A	T	T	G	G	T	T	C	C	C	T	T	C	C	A	A	C	G	A	G	G	T	T	G	G	T	T	A	A	A	A	T	T	T	C	A	G	G	G	G	T	T	G	C	C	G	G	A	G	C	T	G	A	T	T	A	G	T	T	C	C	C	C	C	C	T	T	T	T	C	C	C	C	G	A	C	C	T	T	T	T	NA	NA	C	C	C	T	G	G	T	C	T	T	T	C	G	G	C	A	C	G	A	T	T	T	T	T	NA	NA	T	T	G	A	A	A	A	C	C	T	C	T	A	A	T	A	A	G	C	T	G	G	T	T	G	G	T	T	A	T	G	G	A	A	A	A	C	C	A	A	T	C	G	G	A	G	A	A	T	C	G	G	G	G	C	C	C	C	A	C	A	A	A	A	G	A	C	C	C	T	G	G	G	G	T	T	NA	NA	C	C	G	G	A	A	A	A	C	C	C	C	C	C	G	G	C	C	C	A	G	G	C	T	G	A	G	A	C	A	NA	NA	NA	NA	A	G	C	C	T	T	T	T	T	T	A	G	C	T	A	T	A	G	T	C	G	G	C	A	T	G	T	A	C	A	G	G	G	A	G	C	C	T	C	T	C	C	C	C	C	C	A	G	T	T	A	A	T	T	C	C	A	A	T	C	A	A	A	A	T	T	T	T	C	T	G	G	A	T	T	C	A	T	A	A	A	A	C	C	T	T	G	G	A	G	G	A	T	C	A	A	T	T	T	T	T	T	G	G	A	A	C	C	A	A	A	A	C	C	T	T	G	G	T	T	A	A	G	G	T	T	T	T	T	T	T	T	C	C	A	A	C	C	A	A	G	G	A	A	A	A	C	C	G	G	T	T	T	T	T	T	G	G	C	C	C	C	C	C	G	G	C	C	A	A	G	G	C	C	C	C	G	G	T	T	C	C	T	T	C	C	G	G	G	G	C	C	C	C	G	G	G	G	C	C	C	C	T	T	C	C	G	G	G	G	C	C	G	G	G	G	T	T	A	A	A	A	T	T	A	A	G	G	T	T	A	A	C	C	G	A	G	A	C	C	A	G	A	T	T	C	C	C	G	G	G	A	C	T	A	G	G	C	C	C	G	T	G	G	A	A	A	G	C	G	A	G	T	A	C	C	T	C	C	C	NA	NA	A	A	NA	NA	C	C	G	G	G	A	G	G	C	C	T	C	G	G	A	G	G	A	T	C	A	A	G	G	G	T	A	A	T	C	C	C	C	C	G	G	G	C	C	T	T	T	C	C	T	T	C	T	A	G	T	C	G	G	T	T	A	G	G	A	A	G	G	G	G	G	C	T	C	T	A	G	C	T	C	C	A	A	C	T	G	C	T	A	G	A	C	C	T	C	A	A	A	G	C	C	A	A	G	G	G	A	C	C	G	A	A	A	C	C	G	T	C	C	C	T	NA	NA	C	G	A	G	A	A	A	A	A	A	C	C	G	G	A	G	A	C	T	T	C	C	A	G	G	T	A	G	C	C	A	G	C	C	A	A	T	C	C	T	T	A	A	A	G	G	C	T	C	C	G	G	A	G	C	C	G	G	NA	NA	T	T	C	T	T	C	C	C	C	C	G	G	C	C	C	T	G	T	T	C	A	T	T	C	A	G	NA	NA	G	G	G	G	A	G	T	C	C	C	C	C	G	G	C	C	G	G	A	G	G	G	C	C	A	A	A	C	A	A	G	A	G	A	C	T	G	G	T	C	T	T	C	C	C	T	C	C	A	G	A	C	T	C	C	T	C	G	A	T	A	C	A	G	G	G	C	T	G	A	C	C	A	A	G	G	T	C	C	T	A	A	A	A	T	T	G	G	C	C	G	G	G	G	G	G	A	A	T	G	T	T	A	A	C	C	T	T	A	A	T	T	T	G	G	G	C	C	A	A	G	G	A	A	T	T	C	C	T	T	C	C	A	A	G	G	C	C	C	C	G	G	G	G	T	T	A	A	A	G	T	T	A	A	A	A	T	T	A	A	C	C	C	C	T	T	C	T	C	C	T	T	C	C	T	C	G	A	NA	NA	T	A	G	G	C	T	A	A	C	C	G	A	T	T	G	G	A	A	A	G	G	G	A	A	C	C	C	C	C	C	C	C	G	G	C	C	C	C	A	A	G	G	G	G	T	T	A	A	G	G	NA	NA	A	A	C	C	T	T	T	T	A	A	T	T	C	C	T	C	C	C	A	A	C	C	G	G	C	C	A	A	A	A	A	A	G	G	G	G	C	T	C	C	A	T	T	G	C	T	C	T	T	T	A	A	C	C	T	T	A	A	T	T	T	T	A	A	T	G	A	G	C	C	G	G	A	A	G	G	G	G	A	A	A	G	G	G	A	G	G	G	A	A	G	G	G	G	A	G	A	G	G	A	T	T	G	G	T	C	T	A	T	T	G	T	G	C	A	G	G	A	T	A	G	G	G	G	T	C	C	C	C	C	G	G	G	A	C	T	T	T	NA	NA	G	G	G	G	A	A	G	G	A	A	A	A	G	G	G	G	T	T	C	C	C	C	T	T	T	T	T	T	T	T	T	C	G	A	A	G	T	T	A	A	C	T	C	A	G	T	A	G	A	A	A	A	G	G	T	T	G	A	A	A	A	A	C	C	A	A	G	G	A	A	A	A	T	T	T	T	A	A	T	T	T	T	G	G	C	C	A	A	A	A	A	A	T	T	G	G	G	G	A	A	A	A	G	G	C	C	C	C	A	A	C	C	A	A	T	T	G	T	A	A	G	G	C	C	G	C	A	G	NA	NA	T	T	C	C	A	A	C	C	T	C	T	T	C	T	C	G	T	T	T	C	C	T	A	T	A	A	G	G	T	A	T	A	G	G	C	A	G	A	C	C	G	G	A	G	C	C	A	T	T	A	A	G	A	A	A	G	A	A	T	C	A	G	G	T	T	C	C	G	G	G	G	A	G	A	A	G	G	C	T	T	T	T	G	G	C	C	A	G	T	C	C	C	C	C	T	T	C	T	G	A	A	A	T	C	C	C	T	T	G	A	G	G	G	G	T	A	A	G	C	C	A	A	A	A	C	C	T	T	A	A	A	A	T	T	A	A	A	A	A	G	G	G	T	C	G	G	G	G	A	A	C	C	A	A	G	A
CC	OR1639f140	NA	NA	1	NA	G	G	G	G	C	C	A	A	C	C	T	T	G	G	C	C	C	C	A	A	A	A	A	A	A	A	A	A	C	C	C	C	G	G	C	C	T	T	G	G	T	T	C	C	G	G	C	C	T	T	C	C	C	C	C	C	A	A	A	A	T	T	T	T	C	C	T	C	G	G	C	C	T	T	C	C	T	T	C	C	C	C	G	G	A	A	G	G	A	A	G	G	G	G	T	T	C	C	A	A	A	A	G	G	T	T	T	T	C	C	G	G	T	T	A	A	C	C	C	C	T	T	A	A	T	T	A	A	T	T	A	A	C	C	C	C	C	C	G	A	C	C	G	G	G	G	G	G	C	C	C	C	C	C	T	T	T	T	G	G	T	T	G	G	T	T	T	T	A	A	A	A	A	A	C	C	G	G	A	A	C	C	A	C	A	A	NA	NA	G	G	A	A	T	T	G	G	C	C	G	G	A	A	C	C	T	T	C	C	T	T	G	G	G	G	A	A	C	C	G	G	G	A	G	G	T	T	G	G	C	C	C	C	C	C	C	C	C	C	T	T	C	C	G	G	G	G	G	G	C	C	T	A	G	G	C	C	G	G	C	C	A	A	A	A	C	C	C	C	C	C	C	C	C	C	C	C	T	T	C	C	G	G	C	C	A	A	C	C	C	C	C	C	T	T	A	A	T	T	G	G	C	C	A	A	T	T	C	C	G	G	C	C	T	T	C	C	C	C	T	T	G	G	T	T	G	G	T	T	T	T	T	T	C	C	T	T	C	C	G	G	C	C	A	A	G	G	G	G	C	C	G	G	A	A	A	A	T	T	G	G	G	G	T	T	T	T	G	A	T	T	A	A	G	G	C	C	G	G	A	A	C	C	C	C	G	G	C	C	G	G	C	C	A	A	T	T	G	G	C	G	G	G	G	A	NA	NA	C	C	G	G	C	C	A	A	T	T	A	A	A	A	T	T	T	T	C	C	C	C	A	A	G	G	C	C	NA	NA	T	T	T	T	G	G	A	A	C	C	A	A	A	A	C	C	A	A	T	T	T	T	C	C	T	T	T	T	C	C	T	T	C	C	T	T	T	T	C	C	C	C	G	G	A	A	G	G	A	A	T	T	C	C	C	C	G	G	C	C	C	C	T	C	G	G	T	T	T	T	G	G	G	G	A	A	C	C	C	C	T	T	G	G	T	T	G	G	C	C	T	T	C	C	C	C	A	A	T	T	C	C	T	T	T	T	T	T	C	C	C	C	G	G	T	T	C	C	C	C	C	C	G	G	G	G	G	G	T	T	G	G	A	A	A	A	G	G	T	T	G	G	G	G	A	A	T	T	C	C	C	C	G	G	G	G	C	C	C	C	G	G	T	T	T	T	A	A	A	A	T	T	A	A	C	C	C	C	C	C	C	C	A	A	G	G	G	G	NA	NA	G	G	C	C	C	C	A	A	T	T	NA	NA	G	G	G	G	G	G	C	C	T	T	G	G	C	C	G	G	T	T	G	G	G	G	C	C	C	C	G	G	C	C	G	G	C	C	C	C	G	G	C	C	C	C	G	G	C	C	G	G	C	C	T	T	T	T	C	C	A	A	C	C	C	C	G	G	G	G	C	C	G	G	G	G	G	G	G	G	T	T	NA	NA	A	A	A	A	C	C	T	T	T	T	A	A	A	A	C	C	G	G	A	A	G	G	C	C	A	A	C	C	C	C	G	G	NA	NA	G	G	C	C	C	C	C	C	C	C	T	T	G	G	A	A	G	G	T	T	C	C	G	A	A	A	A	G	A	T	NA	NA	T	C	C	C	T	A	A	A	T	T	NA	NA	T	A	NA	NA	C	T	T	C	C	A	G	T	T	T	G	T	T	T	T	C	G	G	C	T	T	C	G	G	C	T	G	A	A	T	A	G	A	A	C	C	G	G	C	C	C	T	G	G	T	C	G	A	C	C	A	C	C	A	A	A	A	A	T	C	G	G	T	C	G	G	A	G	G	C	G	C	T	T	C	G	G	G	G	G	A	G	A	C	T	T	T	C	A	G	G	G	G	G	A	G	A	A	A	A	A	G	G	A	G	G	C	C	T	T	T	C	G	A	T	T	G	G	A	C	C	C	A	T	C	C	T	T	A	A	G	C	G	G	T	A	G	G	C	A	C	A	G	G	NA	NA	C	C	A	C	C	G	G	G	C	T	C	A	T	T	C	T	C	T	G	T	T	C	G	A	C	T	G	G	C	C	T	T	G	G	T	T	C	C	G	A	A	A	C	T	G	G	C	C	T	G	T	T	T	T	C	C	A	A	C	C	A	A	C	C	T	G	C	C	C	C	T	C	A	A	C	C	G	A	C	C	C	C	A	A	A	G	NA	NA	C	C	NA	NA	NA	NA	G	C	NA	NA	A	T	T	C	C	C	T	T	G	G	A	G	T	T	A	A	G	A	A	A	T	T	A	A	T	T	C	C	G	G	T	C	C	C	A	A	G	T	A	T	C	C	C	T	T	A	A	A	C	C	A	A	T	T	T	C	G	G	A	G	A	G	NA	NA	A	T	A	G	G	G	A	A	A	A	T	C	A	A	G	T	A	A	A	G	T	A	T	C	NA	NA	C	T	T	C	C	T	G	A	G	G	T	C	T	T	C	C	G	A	A	A	C	C	C	C	NA	NA	A	G	C	T	A	A	A	A	A	A	A	A	C	G	G	A	A	A	A	G	NA	NA	T	T	C	T	G	T	NA	NA	C	T	A	A	T	C	C	T	G	G	A	A	A	A	A	A	G	G	A	G	A	G	T	G	A	C	A	A	G	G	A	G	C	C	T	T	G	A	A	A	C	C	A	T	NA	NA	C	C	A	T	A	A	A	A	T	T	T	T	C	A	C	C	G	T	G	T	G	A	C	G	C	C	G	A	T	C	C	T	G	G	A	C	A	A	NA	NA	C	C	A	A	A	T	NA	NA	T	T	G	G	A	G	T	T	C	C	A	G	G	G	G	C	G	G	G	G	C	A	G	G	G	G	T	T	G	T	G	A	A	A	T	C	T	T	T	C	C	T	T	C	G	T	T	T	A	A	C	C	T	C	T	A	NA	NA	A	A	C	C	NA	NA	G	G	C	T	A	T	NA	NA	G	G	G	T	C	C	T	T	C	T	T	C	G	T	C	T	NA	NA	A	A	C	C	T	A	C	C	T	T	C	C	A	A	C	T	T	G	A	A	C	A	C	C	G	G	C	C	T	G	T	T	A	C	G	G	G	G	G	G	T	T	G	G	G	G	T	C	T	C	C	C	G	T	NA	NA	G	A	A	A	A	G	G	G	G	A	T	C	C	C	C	T	G	A	G	G	T	C	T	T	C	T	G	G	G	G	A	C	C	C	C	T	T	C	A	A	C	C	A	G	C	T	G	A	A	G	A	A	C	C	T	T	A	A	C	G	C	C	C	C	T	T	G	A	T	C	NA	NA	T	C	C	C	NA	NA	A	A	T	G	C	C	T	T	G	G	C	T	T	T	G	A	A	G	A	A	C	C	T	T	A	G	G	G	G	A	A	T	C	C	G	A	G	A	A	T	T	T	G	G	G	G	A	T	T	C	NA	NA	A	G	A	C	C	C	T	T	A	G	C	C	T	C	T	T	C	G	G	T	NA	NA	G	G	A	C	G	G	C	A	G	T	T	T	C	C	C	T	C	T	C	C	A	A	G	A	NA	NA	A	G	A	G	A	G	C	C	A	A	NA	NA	G	G	C	C	C	T	A	A	T	C	C	T	NA	NA	A	A	A	G	G	C	G	T	C	C	G	A	A	A	T	C	A	A	G	G	G	G	C	T	C	T	T	C	C	C	G	G	G	G	C	C	C	C	A	G	G	G	T	C	C	C	C	C	G	G	C	T	G	G	C	T	G	C	G	A	G	G	A	A	C	C	G	A	C	C	G	T	G	G	C	T	C	T	T	T	A	A	A	A	G	G	C	T	G	A	C	C	T	T	G	G	C	T	A	A	T	G	C	T	T	C	C	A	C	C	NA	NA	T	T	T	C	G	G	NA	NA	C	A	A	G	T	G	T	C	G	G	G	G	A	T	G	G	T	T	A	G	NA	NA	A	G	G	G	A	C	G	G	T	T	A	G	A	A	T	A	T	C	T	C	T	T	C	G	C	T	C	A	T	C	G	G	T	C	T	C	T	C	C	T	C	C	T	G	A	A	G	A	G	G	G	G	A	A	NA	NA	G	A	T	A	A	G	G	A	G	A	A	G	G	G	T	C	NA	NA	G	A	G	A	A	A	G	A	A	A	A	A	G	G	T	C	A	A	T	C	T	C	C	T	C	C	G	G	G	G	T	C	G	G	C	T	NA	NA	T	C	G	G	C	C	T	C	G	G	C	A	C	C	G	G	G	A	A	A	G	A	NA	NA	C	C	G	G	T	T	G	G	G	G	G	C	T	C	G	G	C	C	G	G	T	T	C	C	G	G	NA	NA	C	G	C	C	G	A	T	C	NA	NA	C	T	T	G	A	C	T	C	T	T	A	A	T	G	C	T	A	G	G	A	A	C	A	C	G	A	T	T	A	A	C	G	A	A	C	T	T	C	T	C	G	G	G	G	C	C	C	T	A	G	T	T	G	G	C	T	T	C	C	T	A	G	G	G	A	C	G	G	G	A	G	A	G	T	A	A	C	T	C	T	NA	NA	A	C	T	G	A	G	A	A	NA	NA	C	T	T	T	NA	NA	A	G	T	T	A	A	A	G	G	G	C	A	A	G	G	G	G	G	T	T	A	G	C	C	G	G	G	G	C	T	A	G	G	A	C	C	A	G	G	G	C	C	G	A	C	C	NA	NA	T	C	A	G	C	T	A	A	A	A	C	C	C	T	T	T	G	G	G	G	A	T	A	A	NA	NA	C	T	G	G	T	C	C	C	A	A	T	C	C	C	T	T	T	C	T	C	T	T	A	G	NA	NA	C	T	C	C	C	C	G	G	T	C	C	G	G	A	A	A	C	G	T	C	C	C	G	G	C	T	G	G	C	C	T	C	A	A	NA	NA	A	T	C	T	T	T	G	A	T	T	T	T	G	A	G	G	G	G	T	T	C	C	C	G	A	A	C	C	A	G	C	A	T	T	T	T	A	G	G	A	T	G	C	T	A	A	A	A	G	G	C	C	C	C	C	T	NA	NA	A	G	A	G	A	A	C	C	A	G	T	G	G	G	T	T	C	T	C	C	C	C	G	A	C	A	T	C	A	A	G	C	NA	NA	G	G	G	G	A	A	G	G	G	G	A	A	C	T	C	C	G	A	C	T	T	T	G	G	C	T	T	C	A	G	NA	NA	C	C	C	A	G	G	A	C	C	C	C	T	C	G	C	C	T	C	T	A	A	A	G	G	C	C	C	C	G	C	G	G	NA	NA	T	A	T	C	C	T	T	C	T	C	G	A	G	G	T	T	C	C	C	T	A	G	A	A	G	G	A	G	G	G	G	G	T	C	NA	NA	T	A	G	G	C	C	T	A	C	T	G	G	C	C	A	T	G	G	C	T	A	G	A	A	A	G	A	T	T	T	G	G	C	T	G	A	A	A	C	T	A	A	A	A	C	T	A	T	G	C	C	G	T	T	C	C	T	C	G	A	A	A	T	C	G	G	C	A	T	A	C	C	G	G	T	C	NA	NA	G	T	C	C	G	G	G	G	G	G	T	T	T	C	T	T	C	T	A	G	C	C	C	C	T	T	A	T	G	T	G	G	C	C	G	G	C	C	C	C	T	T	A	C	C	C	G	A	T	T	C	C	C	C	A	A	G	G	C	C	G	G	C	T	T	T	A	C	C	T	A	G	G	A	C	C	A	A	T	T	G	G	C	C	T	T	T	T	G	G	T	T	G	G	T	T	G	G	T	T	T	T	T	G	G	G	T	T	C	C	C	T	NA	NA	NA	NA	G	A	A	G	C	C	G	A	T	T	A	A	C	T	C	C	T	C	C	C	G	A	A	C	C	C	G	A	C	C	A	A	G	G	C	C	T	T	T	T	G	G	T	T	G	G	G	A	G	G	T	C	T	T	A	A	T	T	T	T	A	A	C	C	T	T	A	A	T	C	C	T	G	A	T	C	G	G	T	T	T	T	G	G	G	G	G	G	C	G	A	A	G	G	C	C	A	A	G	A	G	G	G	G	G	G	G	G	G	G	C	C	A	A	T	T	A	A	G	G	G	G	A	A	A	A	C	C	T	C	C	A	T	T	A	A	NA	NA	G	A	A	A	G	G	G	G	C	C	C	C	A	A	C	C	G	A	G	G	T	T	A	G	G	G	A	A	NA	NA	C	C	C	T	C	C	C	C	C	T	C	C	A	A	C	T	A	G	C	T	T	T	G	A	A	G	C	C	T	C	A	A	NA	NA	C	T	T	T	A	G	C	C	G	A	G	A	C	T	C	A	A	G	NA	NA	A	A	G	C	G	A	G	A	C	T	G	A	C	T	C	T	C	T	T	C	T	A	T	A	T	T	A	A	NA	NA	G	G	A	G	A	A	G	C	G	A	G	G	C	G	T	G	A	G	G	A	C	T	G	G	T	C	A	C	C	C	T	A	T	T	A	A	C	C	A	A	T	T	A	T	C	C	T	T	T	T	A	T	C	G	T	C	C	T	G	T	C	C	T	C	C	C	G	G	G	T	G	G	C	C	G	G	G	G	C	C	T	C	A	G	G	G	A	G	A	A	T	T	T	T	G	G	G	G	C	C	C	C	A	A	T	T	T	T	G	G	T	G	A	G	A	C	A	G	A	G	T	T	G	G	G	G	C	C	A	G	C	C	G	G	T	T	T	T	C	T	G	G	T	T	T	T	G	G	C	T	C	C	G	A	G	G	G	A	A	A	A	A	A	A	T	C	C	T	A	G	T	T	T	G	A	A	C	C	T	T	G	T	G	G	C	C	C	C	A	G	A	A	C	C	G	G	A	G	T	T	G	A	T	T	G	G	A	A	A	A	T	T	A	G	G	G	G	G	C	C	A	G	G	G	C	T	C	A	C	T	G	G	A	C	C	C	C	C	G	A	C	T	A	T	T	T	C	T	A	A	NA	NA	NA	NA	T	T	G	G	NA	NA	G	A	G	G	T	C	G	A	G	G	T	T	A	A	T	T	A	A	G	G	T	T	G	G	T	T	G	G	A	A	T	T	T	T	A	A	A	G	T	T	G	G	T	C	A	T	T	T	C	T	G	G	C	C	C	C	T	T	G	A	A	A	G	A	G	G	A	A	C	C	C	C	A	A	NA	NA	G	A	A	A	C	G	G	T	T	C	A	A	C	C	T	G	G	A	T	C	C	T	T	C	G	G	T	T	C	C	A	G	G	A	T	T	C	C	C	A	G	G	G	G	A	A	G	G	A	A	C	C	C	A	G	G	G	G	T	T	A	A	G	G	A	A	A	T	G	G	C	C	C	A	C	C	T	C	T	A	A	A	G	A	NA	NA	G	G	C	C	C	A	A	A	C	T	G	A	T	T	T	C	G	A	A	G	G	G	A	A	A	A	G	G	NA	NA	NA	NA	C	C	G	G	T	T	G	G	G	G	C	C	A	A	A	A	T	T	T	C	A	A	C	C	C	C	G	A	T	T	G	G	A	A	C	C	A	A	C	C	C	C	A	A	C	C	T	T	C	C	T	T	G	G	C	C	T	T	T	T	G	G	G	G	T	T	G	G	A	A	T	T	C	C	A	A	A	A	C	C	C	C	G	G	G	G	T	T	C	C	T	T	C	C	C	C	C	T	T	C	T	T	G	G	A	A	A	A	C	C	C	C	A	A	T	T	C	C	T	T	T	T	G	G	NA	NA	A	G	C	C	A	A	T	C	T	T	A	A	T	T	NA	NA	G	G	T	T	T	T	C	C	T	T	G	G	G	G	T	T	C	C	A	A	T	T	A	A	G	G	T	T	C	C	C	C	T	T	G	G	T	T	C	C	G	G	C	C	C	C	C	C	A	A	C	C	T	T	G	G	T	T	T	C	C	C	G	A	C	C	NA	NA	A	G	C	C	T	T	G	G	T	C	C	T	G	G	T	C	A	A	C	C	G	G	G	G	G	G	G	G	C	C	NA	NA	T	C	C	C	G	G	G	A	A	A	G	A	G	G	G	G	C	T	T	G	A	T	A	A	G	G	G	G	A	A	T	T	T	G	T	A	G	C	C	T	G	G	NA	NA	C	T	T	C	G	G	T	C	G	A	C	C	A	G	T	A	C	C	C	C	G	C	A	G	A	T	G	G	G	G	G	T	T	C	A	A	C	C	G	G	A	A	T	C	C	C	G	A	C	T	A	C	T	C	C	C	G	G	C	C	G	A	G	G	A	T	C	C	G	G	T	T	G	G	T	T	A	A	C	C	C	C	C	C	T	T	G	G	T	T	A	A	G	G	T	T	T	T	C	C	G	G	C	C	G	G	C	C	T	T	A	A	T	T	A	A	G	G	A	A	T	T	G	G	T	T	G	G	A	A	A	A	C	C	G	G	T	T	G	G	T	T	C	C	T	C	A	A	A	A	G	G	T	T	C	T	C	C	A	G	G	C	G	A	A	G	A	A	C	C	T	A	A	A	T	A	A	A	C	C	C	T	C	C	C	C	T	C	A	C	G	A	C	C	A	G	T	T	T	A	G	A	C	T	NA	NA	A	G	C	C	T	T	G	G	T	C	C	C	G	G	C	C	C	T	T	G	G	G	A	A	C	T	T	C	A	A	C	C	G	G	G	G	C	C	G	A	G	G	T	T	A	A	NA	NA	G	A	C	A	G	A	A	A	G	G	A	G	A	A	G	G	A	G	G	G	NA	NA	NA	NA	G	A	C	C	C	C	NA	NA	A	A	NA	NA	C	C	C	C	G	T	T	C	T	C	G	A	G	A	A	A	C	C	A	A	G	G	C	C	G	G	C	C	C	C	A	G	NA	NA	A	A	G	G	A	A	G	G	C	C	T	T	G	G	T	T	C	C	A	C	C	G	G	G	T	T	C	T	T	A	NA	NA	G	T	G	G	NA	NA	G	A	A	G	G	A	G	C	A	A	C	C	C	C	G	G	T	C	T	A	G	A	NA	NA	C	A	G	G	A	A	NA	NA	C	C	G	G	A	T	NA	NA	T	C	C	A	C	T	T	C	A	A	NA	NA	T	T	A	G	G	T	A	A	NA	NA	T	G	A	G	T	T	NA	NA	A	G	A	G	A	A	NA	NA	G	G	A	A	C	C	C	T	A	A	C	G	C	C	G	G	NA	NA	G	G	T	T	G	T	A	G	T	T	C	C	A	G	T	C	T	C	T	T	C	T	G	T	C	C	NA	NA	C	C	A	A	G	G	A	G	G	G	T	C	C	C	C	T	T	C	C	C	C	C	C	C	T	C	NA	NA	T	G	A	G	C	T	T	T	T	T	A	G	C	C	C	C	A	G	T	A	G	A	G	G	G	A	G	A	A	A	G	G	G	T	T	T	NA	NA	C	C	A	G	T	C	T	C	NA	NA	A	T	G	A	G	A	T	T	C	T	A	G	G	G	T	T	A	G	T	T	A	A	G	A	C	C	A	G	C	C	C	C	A	G	G	G	T	C	T	C	C	C	A	G	G	G	A	A	A	T	G	G	G	G	A	A	C	C	A	T	C	C	A	A	G	A	G	A	G	G	A	G	G	G	C	C	T	C	C	C	A	A	G	G	T	C	C	A	C	C	A	T	T	C	T	T	G	G	T	T	G	G	G	G	T	C	T	T	C	T	A	A	T	T	C	T	A	A	C	A	T	T	A	T	T	C	G	G	T	T	A	A	A	A	A	C	NA	NA	NA	NA	T	T	A	T	C	T	NA	NA	A	A	G	T	A	A	NA	NA	T	T	C	T	G	A	A	G	G	G	G	A	G	G	A	T	G	A	A	A	A	T	C	C	T	C	T	C	C	A	A	A	T	C	A	A	T	A	G	A	C	C	C	C	A	G	G	G	G	G	C	T	G	G	T	T	G	G	T	C	G	A	C	T	T	G	A	G	A	A	A	A	G	G	G	G	C	C	C	C	NA	NA	A	T	C	A	G	G	G	A	G	G	T	T	C	C	G	A	C	G	A	A	C	C	G	A	G	A	A	G	NA	NA	C	C	C	C	A	A	C	C	A	A	C	T	G	A	G	T	T	C	T	T	T	C	G	T	T	T	G	G	C	T	G	A	A	T	T	T	C	A	A	A	NA	NA	G	G	T	C	T	C	C	T	T	T	G	T	A	G	G	A	G	G	G	A	C	T	G	C	T	C	G	G	C	C	A	C	C	C	NA	NA	C	C	C	C	G	A	G	A	A	G	G	A	T	T	C	T	T	C	NA	NA	C	T	T	C	G	G	C	C	G	G	C	T	A	A	C	T	C	C	C	A	A	G	C	C	C	C	C	C	T	C	NA	NA	G	A	T	C	T	C	C	T	T	G	T	C	A	G	C	T	A	G	G	C	NA	NA	A	G	G	G	A	G	G	A	T	G	T	C	C	C	C	T	A	G	A	G	G	A	G	G	G	A	C	T	C	T	T	T	T	T	C	T	A	G	G	G	T	C	G	G	C	T	NA	NA	G	G	G	A	NA	NA	G	G	NA	NA	C	T	T	G	C	C	G	T	C	A	A	G	C	C	C	C	C	C	C	T	C	C	T	C	G	G	G	G	A	G	T	C	A	A	T	C	A	A	T	C	C	C	C	T	G	G	T	T	C	C	G	T	A	C	A	A	T	C	C	T	T	T	G	T	G	G	A	G	T	C	C	T	G	A	T	C	A	A	C	C	C	T	C	T	G	C	T	T	G	A	C	G	C	C	C	C	C	T	A	A	C	C	C	T	A	T	G	G	T	T	C	T	A	A	G	G	T	T	G	T	C	T	G	A	A	A	G	G	A	A	C	T	C	T	C	T	A	G	NA	NA	A	G	G	G	C	C	G	G	G	A	C	A	T	T	T	T	A	G	G	G	C	C	C	T	A	A	T	T	C	C	NA	NA	G	G	T	T	C	C	C	C	C	T	A	G	G	G	G	G	A	A	C	G	A	G	A	A	T	C	A	G	T	C	A	A	G	G	C	T	A	A	C	C	C	T	T	T	G	G	T	C	G	G	C	C	T	C	C	T	C	T	G	G	C	C	T	C	G	A	G	A	A	A	T	T	G	A	G	G	G	T	A	T	T	T	G	G	A	G	T	T	C	T	G	T	T	C	T	T	T	T	G	T	A	G	C	C	G	A	C	T	T	T	T	T	T	G	C	C	A	G	G	G	A	C	A	A	A	A	C	C	G	G	A	G	T	T	C	T	NA	NA	C	C	G	G	C	G	G	T	G	G	A	A	NA	NA	NA	NA	G	C	A	G	A	A	G	G	A	G	A	T	C	C	T	C	C	C	NA	NA	NA	NA	C	C	T	T	T	C	A	T	A	A	C	C	T	T	A	A	NA	NA	G	T	T	T	A	T	G	G	C	C	C	C	G	A	A	G	C	C	G	A	T	C	T	T	A	A	C	C	NA	NA	G	G	T	C	A	C	C	C	T	C	T	C	C	C	C	C	G	T	T	C	G	G	G	T	G	G	T	T	G	G	NA	NA	NA	NA	G	G	T	C	A	C	G	G	G	A	A	G	C	T	T	A	A	A	G	G	C	C	C	C	C	C	T	T	G	A	NA	NA	G	A	A	C	G	G	NA	NA	G	G	C	C	A	T	C	C	NA	NA	T	A	G	G	T	C	A	A	T	T	T	T	G	A	G	G	T	T	C	C	A	T	A	G	T	T	NA	NA	T	T	A	A	C	C	C	T	A	A	C	T	G	G	T	G	G	G	T	C	T	C	A	G	G	G	T	C	C	C	A	A	G	G	T	T	A	A	NA	NA	G	A	G	A	T	C	NA	NA	G	A	A	T	G	A	C	T	T	C	T	T	A	A	G	G	T	G	A	T	NA	NA	C	C	T	T	A	A	T	T	G	C	C	T	A	G	C	C	T	C	T	C	G	G	G	A	G	C	G	A	A	A	C	T	C	C	C	T	G	A	G	T	G	A	G	T	T	T	G	G	G	G	G	G	A	A	A	G	NA	NA	A	G	G	G	A	G	C	C	C	T	G	A	C	C	A	C	T	T	C	C	G	A	C	T	T	T	T	C	T	T	NA	NA	C	C	T	T	C	C	T	G	C	C	G	C	A	A	T	C	C	C	T	C	C	C	G	G	G	C	C	C	T	G	G	G	A	A	T	C	A	A	T	C	C	C	A	A	A	A	G	T	T	C	T	C	A	C	NA	NA	NA	NA	C	T	A	A	T	A	C	C	A	T	T	C	T	C	A	G	A	T	G	A	G	G	G	A	G	G	T	T	A	T	A	A	A	A	C	T	G	A	T	C	T	A	A	G	T	C	T	G	C	T	T	C	C	C	C	C	T	C	G	G	T	C	G	G	G	G	T	T	T	T	C	C	C	T	G	A	C	T	G	G	G	G	G	G	T	T	G	G	A	G	T	G	T	C	C	C	C	C	G	G	C	C	A	A	A	G	T	C	C	C	G	G	T	C	C	T	T	C	T	C	A	A	T	A	C	G	NA	NA	T	G	G	C	A	T	C	C	G	G	A	A	G	A	A	A	G	G	NA	NA	NA	NA	NA	NA	T	T	A	A	C	C	A	A	G	G	C	C	T	T	A	A	G	C	A	A	A	C	A	A	T	T	T	T	G	G	C	T	A	C	T	T	G	G	T	T	C	C	G	A	A	A	A	C	G	A	C	A	G	G	G	T	C	G	C	T	A	A	C	C	T	C	T	C	A	T	T	T	T	T	T	T	A	A	A	T	C	C	A	A	C	C	A	C	A	A	C	T	G	C	NA	NA	T	T	G	A	T	T	G	A	G	A	T	T	NA	NA	G	C	C	T	T	C	G	A	C	C	A	A	C	C	A	C	C	T	G	A	C	C	G	A	T	C	G	G	G	A	NA	NA	A	C	NA	NA	G	G	T	T	A	A	G	C	T	T	G	G	C	A	A	G	G	G	T	C	T	T	A	A	G	A	C	C	C	C	G	T	A	A	T	C	A	T	A	A	T	T	T	T	T	G	A	G	T	T	C	C	A	A	T	G	T	A	C	T	T	C	T	T	T	C	T	G	T	A	G	A	T	C	A	G	T	C	A	A	G	G	T	T	C	C	A	A	A	A	A	G	G	G	G	A	NA	NA	G	G	A	A	A	G	C	C	C	T	G	G	T	A	G	T	C	C	T	T	T	T	G	G	C	C	C	C	C	C	A	A	A	A	T	C	T	A	T	C	A	C	C	T	G	T	C	T	T	G	A	A	A	T	C	A	A	A	C	C	NA	NA	T	A	G	A	G	A	T	T	G	A	A	A	G	A	A	G	A	A	T	C	A	A	C	C	A	T	G	A	A	G	C	A	T	C	A	G	T	C	G	A	T	A	T	C	C	T	C	T	G	T	C	C	A	G	T	G	G	G	G	A	A	C	C	T	C	C	G	G	T	G	G	G	T	G	A	A	C	C	A	A	A	G	C	C	A	T	T	T	T	T	A	A	NA	NA	G	G	C	C	T	C	G	A	T	T	G	G	C	C	T	T	C	C	C	C	T	C	G	G	C	C	T	C	A	A	C	C	G	G	G	A	G	G	C	G	T	C	C	C	C	C	T	C	T	C	C	T	A	A	A	T	A	C	A	T	C	G	G	T	A	A	NA	NA	A	T	A	A	C	T	T	G	G	A	NA	NA	T	G	C	C	A	G	T	T	T	T	G	C	T	A	C	C	T	C	T	C	A	A	NA	NA	G	G	C	T	C	C	T	T	C	C	T	T	T	T	NA	NA	C	T	A	A	G	A	T	G	G	G	T	C	C	C	C	C	C	C	G	G	C	C	T	G	A	A	G	A	T	C	A	G	T	C	T	T	C	C	A	A	T	G	T	A	T	C	A	C	A	G	A	A	A	C	A	A	A	G	C	T	A	A	T	C	T	C	NA	NA	C	C	C	T	T	T	G	T	C	C	C	C	A	A	G	G	C	C	T	C	T	A	C	C	T	A	T	T	NA	NA	G	G	T	G	A	A	C	A	C	C	C	C	A	G	A	T	T	C	C	C	G	G	G	G	T	G	A	A	A	A	T	C	T	G	G	T	T	C	G	G	C	C	A	G	A	G	G	G	C	T	C	T	A	T	G	A	T	C	C	C	C	C	T	T	C	C	C	C	G	G	T	A	C	T	T	A	T	T	C	C	NA	NA	NA	NA	C	A	G	T	C	A	NA	NA	A	G	T	C	C	C	C	A	C	T	A	G	C	C	C	T	C	T	A	A	T	T	T	C	C	C	C	A	C	C	T	C	G	T	C	A	G	G	G	A	T	T	T	G	C	T	G	A	G	G	G	T	G	G	C	C	A	G	A	A	G	T	G	T	T	T	C	C	A	G	T	T	C	C	T	A	T	C	C	C	T	A	T	T	A	T	A	G	NA	NA	A	T	C	A	A	A	T	A	G	G	A	G	T	T	G	A	G	G	T	C	C	C	C	C	C	C	G	G	G	A	C	T	A	T	T	T	G	G	T	C	NA	NA	G	G	C	C	A	T	A	A	C	C	G	G	T	C	C	C	C	C	A	A	T	T	C	C	T	T	C	C	A	A	T	C	T	G	A	A	A	A	T	C	G	G	A	G	A	G	A	A	G	G	G	A	C	A	G	A	T	T	T	A	A	A	C	T	C	C	G	G	C	C	T	C	T	C	G	G	C	A	C	T	G	G	C	T	T	C	C	C	G	A	G	T	C	G	G	T	G	G	C	T	C	C	C	G	G	A	C	A	A	A	C	C	C	C	C	C	A	G	T	C	G	A	A	A	C	C	A	G	T	T	NA	NA	A	G	G	G	T	C	G	T	A	G	G	G	T	T	C	T	T	T	C	C	C	C	G	G	G	A	A	A	T	T	A	G	A	A	C	C	G	A	A	C	C	C	T	C	C	C	A	A	G	A	C	T	C	C	A	C	C	C	C	C	A	G	G	A	G	G	G	C	NA	NA	G	G	C	T	NA	NA	NA	NA	G	G	G	A	G	A	G	A	G	G	C	C	G	G	A	A	A	G	A	A	G	G	T	T	C	C	A	G	C	C	T	T	T	C	C	C	G	T	A	G	T	C	C	C	G	G	T	C	C	T	A	A	G	G	NA	NA	NA	NA	C	T	T	C	T	C	C	T	G	A	G	C	C	C	C	C	G	A	A	T	G	G	C	C	T	T	G	G	A	C	C	C	G	G	A	G	G	A	G	G	A	G	G	G	T	T	T	T	C	C	C	C	G	A	C	T	C	T	A	T	C	C	C	T	G	G	G	A	T	C	G	G	T	C	T	C	NA	NA	G	C	NA	NA	C	C	T	C	C	C	T	T	G	G	C	C	A	A	C	C	C	T	A	A	T	T	C	C	A	G	T	G	T	T	T	C	A	G	A	A	T	C	T	T	G	G	A	A	T	A	T	T	C	C	C	C	C	C	C	C	T	T	A	G	NA	NA	G	G	G	T	A	A	A	A	G	G	G	C	G	A	NA	NA	T	T	C	T	T	T	G	T	G	G	A	A	A	T	G	C	T	T	T	A	G	G	G	G	C	C	T	C	A	A	A	A	NA	NA	T	T	G	A	C	T	A	A	G	G	C	C	G	G	C	T	T	C	NA	NA	C	C	C	C	A	G	T	C	C	C	G	G	C	C	T	C	G	G	C	C	A	G	A	G	C	T	C	T	C	C	G	G	T	C	G	C	T	T	A	G	T	G	T	G	T	T	C	C	G	G	C	C	A	A	A	A	NA	NA	G	T	G	G	A	A	C	T	G	T	T	T	G	A	A	G	C	T	C	C	G	A	T	C	T	C	A	G	NA	NA	A	G	C	C	G	G	T	C	T	G	NA	NA	C	C	G	G	G	G	G	A	C	T	G	A	A	A	G	G	T	C	A	G	G	G	T	C	C	C	T	C	A	G	C	C	C	T	C	C	T	T	T	C	A	A	A	A	A	C	T	C	A	C	C	G	C	T	T	A	C	G	T	C	G	A	A	C	A	A	C	T	T	A	A	A	G	G	T	C	C	C	A	G	C	C	A	A	T	C	T	G	C	C	G	G	A	A	G	G	C	C	A	A	T	C	T	C	T	T	T	G	T	C	G	A	G	G	A	A	C	T	A	G	T	A	T	C	G	A	A	A	A	C	C	C	C	T	G	A	C	C	T	C	C	C	G	G	A	G	G	G	G	G	C	C	C	C	G	C	T	T	C	C	T	T	C	C	T	C	C	C	T	T	NA	NA	C	T	A	A	G	G	G	A	T	C	T	T	C	T	G	A	A	C	A	A	C	C	T	T	G	G	T	C	A	G	C	T	C	C	C	T	C	C	A	A	G	G	T	T	C	C	C	T	A	T	A	T	A	C	A	G	C	T	C	C	T	G	G	A	A	C	T	C	A	A	G	G	C	T	T	T	C	T	G	G	T	T	A	A	G	G	T	T	C	G	A	G	T	C	A	A	G	T	G	G	C	G	A	A	G	A	T	T	G	G	C	C	G	G	C	C	T	G	C	T	G	A	G	G	G	T	A	G	A	A	T	A	C	C	G	G	G	A	T	T	G	G	NA	NA	T	C	C	T	A	A	C	C	A	A	C	A	C	C	G	A	C	C	C	T	T	T	NA	NA	C	A	A	C	G	A	T	T	G	G	C	C	T	T	A	A	A	G	C	T	T	A	A	T	G	G	C	A	G	G	A	T	A	C	A	G	T	T	C	C	G	T	G	G	T	G	T	T	C	C	T	G	C	C	A	A	C	A	NA	NA	T	A	T	C	T	C	A	C	C	A	C	T	C	A	C	C	C	A	C	C	T	G	C	C	A	C	C	G	G	A	T	C	T	T	C	T	C	G	T	C	T	G	C	T	T	T	C	T	C	C	G	G	G	G	A	A	A	G	C	T	G	G	A	A	A	A	T	T	T	C	T	T	T	G	C	T	T	C	T	A	T	C	C	C	C	C	G	T	A	A	T	C	A	A	A	G	C	C	G	A	T	T	G	A	A	A	G	G	A	G	T	T	T	G	G	A	T	T	A	G	A	G	G	A	NA	NA	T	T	G	G	T	C	A	A	C	C	C	T	A	G	G	C	A	G	G	A	G	A	C	C	A	A	A	G	G	G	A	G	G	A	A	G	G	G	A	G	A	A	T	C	T	A	T	C	A	A	A	T	A	A	T	T	A	G	G	A	T	T	A	G	C	G	T	T	C	C	T	T	C	C	G	G	C	C	T	A	NA	NA	T	C	T	C	T	G	C	A	A	C	C	C	NA	NA	G	G	T	A	G	G	C	A	C	T	NA	NA	G	A	A	A	T	C	C	T	G	A	C	G	T	C	G	G	T	C	G	A	C	T	T	C	A	A	T	T	C	C	T	T	T	G	T	C	C	T	C	C	G	A	T	T	T	T	A	A	C	C	T	T	T	A	A	G	G	C	C	A	C	T	T	C	C	A	C	C	G	T	C	C	G	G	T	T	G	G	G	G	A	G	T	C	C	T	G	C	A	G	C	C	G	G	T	T	A	G	G	G	C	G	A	A	A	G	A	G	G	G	T	C	C	C	A	G	C	C	T	T	G	A	A	T	C	C	A	G	G	A	A	C	T	G	A	G	A	A	NA	NA	C	C	A	G	C	T	A	G	G	A	C	G	T	C	G	C	A	G	T	T	A	G	A	G	G	A	A	A	C	C	NA	NA	C	C	A	A	A	T	T	C	T	G	T	C	T	C	A	A	T	C	A	G	A	G	T	C	C	T	NA	NA	C	T	T	C	T	C	A	A	NA	NA	T	G	T	T	C	C	C	A	NA	NA	G	G	T	A	C	A	C	T	T	T	T	T	G	G	A	A	G	G	G	G	A	G	C	T	G	A	G	A	T	A	T	T	G	A	C	T	C	C	C	C	A	A	A	G	NA	NA	C	C	C	C	T	T	G	A	NA	NA	C	A	G	G	C	C	G	G	A	A	G	C	C	C	G	G	C	C	C	C	C	A	C	A	G	G	C	G	T	T	NA	NA	NA	NA	T	A	C	A	G	A	T	C	G	G	A	A	NA	NA	C	G	C	T	A	G	C	T	A	T	C	C	C	C	T	C	G	A	A	A	C	C	C	T	T	A	T	T	G	G	NA	NA	C	A	A	A	C	C	C	C	G	T	C	C	G	A	A	G	T	G	C	C	T	T	C	C	A	A	A	C	T	C	A	A	T	C	T	T	T	A	C	T	T	C	G	G	T	G	A	T	T	C	C	T	T	C	G	A	A	C	T	C	G	A	C	T	A	G	T	T	G	G	G	A	A	T	G	A	G	G	G	G	A	C	T	A	T	A	T	A	G	G	G	A	T	G	A	G	T	T	G	T	C	C	T	T	NA	NA	G	G	G	T	A	G	G	A	A	A	G	G	A	G	A	C	G	G	A	A	G	G	T	C	C	C	A	T	G	G	C	T	C	G	T	C	T	G	C	T	C	T	A	C	C	T	A	T	T	T	C	T	A	T	NA	NA	NA	NA	A	A	T	T	G	G	C	T	C	T	C	C	C	G	T	C	C	C	G	A	C	T	T	C	T	C	G	G	A	A	A	G	T	G	T	T	T	G	T	C	C	G	A	A	G	G	T	C	C	C	NA	NA	T	T	A	G	C	T	T	G	T	T	T	C	NA	NA	G	G	G	C	G	A	G	C	T	T	T	G	G	A	C	A	T	C	A	A	T	C	C	C	G	G	T	G	T	C	C	C	C	T	G	G	G	G	T	T	A	G	A	A	G	G	C	C	C	C	T	C	G	A	T	C	G	G	A	G	C	T	A	A	G	A	C	T	C	C	C	C	A	A	T	T	A	A	T	T	C	C	C	A	T	C	T	T	C	T	C	A	A	A	T	G	T	T	G	G	A	A	C	C	T	C	A	C	T	T	G	A	C	C	A	G	G	C	C	C	G	G	T	A	T	T	A	A	G	A	C	C	T	G	A	A	G	G	C	C	A	A	C	T	A	T	A	A	C	C	A	A	C	C	G	G	G	G	T	C	T	A	T	T	T	C	C	C	C	C	C	C	T	T	T	G	G	A	G	G	G	G	T	C	G	G	NA	NA	G	G	T	T	T	C	A	T	G	G	C	A	A	A	T	G	T	T	A	A	T	T	C	A	G	G	A	G	C	C	C	T	G	A	G	A	G	A	A	A	C	C	C	C	C	C	A	A	NA	NA	G	G	C	C	G	A	A	A	G	G	C	G	C	A	T	C	T	C	G	G	A	G	G	C	A	A	G	T	C	A	T	T	G	G	T	T	G	A	C	C	G	G	G	A	T	T	G	A	A	T	T	T	T	T	A	G	G	T	T	C	A	A	G	A	C	G	G	G	A	G	T	C	G	C	C	C	T	T	T	T	A	A	A	A	G	A	G	G	C	C	A	C	G	A	A	G	C	C	G	A	G	A	C	C	G	G	G	G	T	T	G	G	A	G	C	C	T	T	C	C	G	A	T	T	G	G	C	G	A	G	G	A	C	C	C	T	T	T	NA	NA	C	G	T	G	T	T	C	T	G	G	A	A	A	A	C	T	G	G	C	T	NA	NA	C	T	G	A	T	T	A	A	C	C	C	T	A	G	G	G	G	G	A	A	G	C	T	T	C	C	C	T	G	A	C	C	A	A	G	G	T	T	G	G	G	G	T	C	G	G	G	G	G	A	G	A	G	G	G	A	T	T	C	C	C	T	C	T	G	G	C	C	G	C	A	G	A	A	NA	NA	C	C	C	T	G	C	T	C	G	A	C	C	A	G	T	C	T	T	NA	NA	A	A	NA	NA	C	T	G	G	G	A	G	G	A	A	G	G	T	A	NA	NA	G	A	A	T	G	C	G	G	T	C	C	T	C	T	T	T	C	A	G	G	G	A	G	G	A	C	T	T	G	G	C	A	G	C	G	C	C	T	G	G	T	T	A	A	C	T	A	G	G	G	G	G	T	G	C	T	C	A	G	A	C	T	T	G	G	G	C	C	A	G	G	G	G	G	T	T	A	A	T	T	A	A	A	A	G	C	G	T	G	G	G	G	C	C	A	C	T	C	C	C	T	T	C	C	T	T	A	A	T	T	C	C	C	C	A	T	T	T	C	C	C	C	C	A	G	G	T	T	A	G	G	A	C	T	T	T	C	C	G	G	T	G	C	C	A	A	C	T	A	C	A	A	C	C	NA	NA	C	C	C	C	A	A	T	T	C	A	T	C	T	T	T	T	C	T	G	A	C	T	G	G	A	A	G	A	C	G	G	A	G	A	T	C	T	T	C	C	A	C	T	T	C	T	NA	NA	G	G	C	C	A	T	T	T	C	G	G	A	A	A	G	A	NA	NA	A	A	C	T	A	G	C	T	G	G	A	T	NA	NA	G	A	A	A	C	C	NA	NA	G	G	G	C	T	T	T	T	C	C	G	T	T	T	G	G	C	A	C	C	A	T	G	G	T	C	A	C	T	T	A	G	T	G	A	A	NA	NA	NA	NA	NA	NA	T	G	T	C	A	T	G	G	G	G	T	C	G	G	T	T	T	A	T	C	A	G	C	C	G	G	T	A	T	T	G	G	NA	NA	T	T	C	C	T	C	C	C	T	C	T	C	C	G	NA	NA	G	G	A	T	T	T	A	G	G	A	A	A	G	G	T	C	C	C	T	C	C	C	NA	NA	C	T	A	A	G	G	C	G	NA	NA	A	A	C	C	C	T	C	C	A	A	A	A	T	T	C	C	T	T	C	T	C	C	G	A	C	T	G	G	A	G	C	C	C	C	C	C	C	A	C	C	C	C	T	T	C	G	G	G	G	G	G	A	NA	NA	A	A	T	C	A	G	G	A	G	T	G	G	T	C	A	A	A	A	G	A	C	T	G	A	A	A	T	T	C	C	A	A	A	A	T	T	A	G	A	G	T	T	T	T	G	G	G	A	A	A	G	G	T	T	T	C	A	A	G	A	A	G	C	C	G	A	G	G	C	C	A	C	A	G	A	C	G	G	A	G	C	C	T	C	T	T	G	T	T	T	G	G	T	C	T	A	G	G	T	A	A	G	NA	NA	NA	NA	A	A	A	G	T	C	A	G	C	C	T	T	C	C	T	C	A	A	A	A	A	A	G	G	C	C	G	G	T	C	NA	NA	T	A	A	T	A	G	A	A	A	G	G	A	A	A	G	C	C	C	C	C	NA	NA	G	T	A	G	T	G	G	G	C	C	G	T	G	G	T	T	G	G	C	T	C	T	G	A	G	A	T	C	G	A	A	C	T	T	C	C	T	T	C	A	T	C	G	A	A	A	T	T	C	C	G	T	T	C	G	A	G	G	G	T	A	A	T	T	G	G	G	G	A	A	C	C	A	A	G	G	G	G	T	G	C	T	T	G	C	C	A	C	G	C	C	C	G	G	NA	NA	C	A	G	G	A	A	T	T	C	A	G	G	C	G	T	A	A	T	A	G	G	A	T	T	T	C	C	C	T	T	NA	NA	C	C	G	A	C	C	C	T	C	T	T	G	C	T	G	A	A	T	T	C	A	G	G	A	G	G	T	G	A	C	C	G	NA	NA	A	T	NA	NA	C	T	A	A	T	C	G	A	T	T	G	G	T	C	C	T	G	G	G	G	G	G	G	G	T	T	G	T	G	A	T	T	A	A	G	A	G	G	G	G	G	G	C	C	G	G	G	G	C	C	G	G	G	G	C	T	NA	NA	T	C	G	G	A	A	T	A	T	C	A	C	A	A	C	C	A	A	A	T	G	G	A	G	G	G	A	A	C	C	G	G	A	A	C	C	G	A	C	G	G	G	T	T	G	G	T	C	T	C	T	G	C	T	C	C	G	G	C	C	G	A	T	T	C	C	G	G	C	C	NA	NA	G	A	G	G	C	T	T	C	C	C	T	C	G	G	C	C	C	A	T	C	G	A	G	G	C	C	T	C	G	G	A	A	T	T	C	T	C	A	A	A	G	G	T	T	G	G	A	A	C	T	C	C	C	T	C	T	G	G	C	T	A	G	T	G	A	A	C	T	A	C	A	A	C	C	G	C	C	A	A	A	G	G	C	T	G	G	T	T	C	T	A	G	A	G	NA	NA	G	G	G	G	C	T	T	T	A	A	A	A	G	T	A	C	T	T	NA	NA	A	A	C	C	A	G	G	A	C	C	T	C	C	T	G	C	A	A	C	T	NA	NA	G	A	G	A	C	T	C	T	T	G	C	A	G	G	A	G	C	A	G	T	A	G	T	G	G	C	T	T	C	C	G	G	C	C	G	G	T	T	NA	NA	T	C	T	C	G	A	NA	NA	A	G	G	G	G	A	C	A	C	C	T	G	A	G	G	G	NA	NA	T	C	C	C	G	A	C	C	C	C	G	A	T	T	C	C	G	A	A	A	G	G	T	C	G	C	NA	NA	G	G	A	G	C	T	G	G	A	A	C	T	A	A	A	T	T	T	G	G	G	T	C	T	A	A	C	C	G	G	A	A	T	T	G	T	NA	NA	G	G	C	C	T	C	A	C	T	C	T	C	C	T	C	C	T	T	G	G	NA	NA	G	A	A	G	A	A	C	A	T	C	NA	NA	C	C	T	T	A	G	A	A	C	C	G	G	T	C	C	T	C	C	T	T	T	T	C	C	T	T	T	C	A	G	T	C	C	C	T	T	A	A	G	G	T	T	T	C	G	G	G	T	C	T	T	T	G	G	G	G	T	T	C	C	C	T	T	T	C	T	A	C	C	G	G	G	T	C	A	G	A	G	T	T	G	A	C	C	G	C	C	A	A	A	A	T	C	T	G	T	A	T	C	C	G	A	G	G	T	A	C	T	A	T	G	A	A	A	T	T	G	A	G	A	G	G	C	A	C	C	G	A	T	C	T	C	C	C	T	G	A	G	C	C	G	G	G	G	G	G	C	T	T	T	G	T	A	G	T	T	A	G	T	T	T	C	T	C	T	T	NA	NA	A	G	G	A	T	T	NA	NA	G	G	T	T	A	T	NA	NA	C	C	G	G	A	A	C	C	G	C	G	A	C	T	C	C	A	A	G	G	G	G	NA	NA	A	A	T	C	C	C	A	A	T	T	A	T	T	T	A	A	C	A	G	G	A	G	NA	NA	A	T	C	C	G	G	T	T	A	G	G	G	G	A	G	C	G	A	G	G	T	T	A	A	G	G	C	C	NA	NA	G	G	G	G	A	A	A	G	C	C	T	T	T	T	T	T	G	G	T	T	T	T	C	C	G	G	G	G	A	G	G	G	C	C	G	A	A	A	G	T	C	T	G	A	T	C	A	A	G	G	G	G	C	T	G	G	T	T	C	C	A	G	T	C	T	T	C	T	G	G	G	C	C	T	T	C	C	T	T	T	T	T	T	G	C	C	C	C	T	T	C	G	A	G	C	A	G	G	T	T	G	G	G	A	T	A	C	C	A	G	G	A	G	G	C	T	G	A	T	T	T	C	G	G	C	G	G	A	G	T	T	C	G	A	T	C	C	T	A	A	C	C	G	A	T	T	A	G	G	A	T	T	G	A	T	T	G	G	C	C	C	A	G	A	G	G	A	G	T	C	A	G	G	G	A	A	C	A	A	G	A	A	T	T	C	T	T	T	C	T	T	C	C	C	T	T	T	A	T	G	G	G	NA	NA	G	A	C	G	C	G	T	A	T	T	G	T	G	G	C	G	C	C	G	G	G	G	G	A	C	T	C	C	T	G	T	C	G	C	T	T	A	A	T	T	T	T	C	T	G	G	T	C	G	A	A	A	A	G	C	C	NA	NA	A	G	C	T	T	C	T	T	G	G	G	G	A	G	T	T	A	G	A	A	G	A	C	T	T	C	T	T	T	T	T	C	G	G	A	G	A	G	G	G	C	C	G	G	C	C	C	C	T	A	A	A	T	C	C	C	T	T	C	C	T	T	C	C	G	A	A	T	G	G	G	G	G	G	C	T	G	G	C	C	A	T	C	T	C	T	C	G	A	G	G	T	A	A	G	A	T	T	A	A	G	A	T	T	C	C	T	T	C	T	T	C	T	C	C	C	C	T	A	G	T	C	NA	NA	C	C	G	G	T	T	NA	NA	C	T	T	T	C	C	A	G	G	G	T	C	C	T	G	G	A	A	C	C	A	A	C	C	T	T	G	G	C	T	G	A	A	G	C	C	G	G	G	G	G	A	A	C	A	A	A	G	T	A	T	T	G	G	G	G	G	A	C	C	G	G	A	A	G	G	C	C	C	T	C	C	NA	NA	C	C	A	A	T	G	A	G	T	C	T	T	C	C	G	G	A	C	A	T	G	G	C	T	T	T	C	A	G	G	C	C	A	G	T	G	T	T	C	T	C	T	G	A	G	G	G	A	A	A	G	G	G	G	G	G	C	C	NA	NA	NA	NA	A	G	G	A	G	G	C	G	NA	NA	G	A	T	C	T	C	T	T	G	A	G	G	C	C	A	A	T	T	G	G	C	G	C	C	T	C	G	A	G	C	T	C	G	G	T	A	T	T	T	T	T	A	T	T	C	T	C	C	G	A	C	T	G	G	G	G	C	T	T	T	A	C	G	G	A	C	G	G	G	A	T	T	G	C	C	C	A	G	G	G	G	G	C	G	A	C	G	G	A	A	G	A	C	C	A	G	C	A	A	A	A	G	C	C	C	C	T	G	G	G	A	A	C	T	C	C	C	T	A	G	NA	NA	C	T	C	G	NA	NA	G	G	A	A	NA	NA	C	C	G	A	A	A	T	T	C	C	NA	NA	A	C	C	A	G	G	G	A	G	G	T	T	T	T	T	C	C	T	T	A	C	C	A	C	A	G	G	G	T	T	G	G	T	A	G	A	G	G	G	T	C	C	A	G	G	T	G	A	G	G	G	G	T	T	G	C	G	C	T	T	G	G	T	T	T	C	C	T	G	T	C	T	C	C	G	A	A	G	G	G	C	C	T	C	G	G	C	C	A	C	A	A	T	C	C	T	G	G	C	C	NA	NA	C	G	C	C	A	A	T	T	T	T	C	C	A	A	C	C	T	C	T	T	NA	NA	C	C	T	C	A	A	G	G	G	G	A	A	A	G	T	T	C	A	A	A	G	T	A	A	G	G	C	C	A	G	G	G	T	C	A	G	T	T	G	G	A	A	A	G	A	T	G	G	C	C	G	G	G	G	C	C	G	G	T	T	G	G	T	T	C	C	T	C	G	A	NA	NA	NA	NA	G	G	NA	NA	T	T	G	G	T	C	T	C	T	C	A	C	A	A	C	C	G	C	A	A	T	T	A	G	T	C	G	A	C	C	C	T	C	C	G	G	A	A	G	A	A	A	C	C	A	G	G	G	A	G	G	G	C	T	T	C	G	A	T	T	G	G	G	G	G	G	NA	NA	G	G	NA	NA	C	A	G	G	C	C	T	T	C	T	C	T	C	C	C	T	C	T	C	T	A	G	A	A	NA	NA	G	G	G	A	A	G	A	C	C	C	A	T	C	C	A	G	G	G	G	G	C	C	T	G	T	T	A	A	G	G	A	G	C	C	C	T	C	C	T	C	G	G	C	T	C	T	C	C	G	G	T	C	A	G	A	G	C	C	A	G	T	G	A	G	A	G	C	C	T	T	A	A	C	C	G	G	T	G	T	C	T	G	A	G	A	G	G	A	NA	NA	G	T	C	G	T	T	T	G	G	C	T	C	G	G	T	A	T	C	C	T	G	G	T	C	A	A	C	C	C	C	A	A	T	C	A	A	G	G	T	G	G	G	A	A	G	G	C	T	G	C	C	C	G	A	C	T	A	G	NA	NA	T	C	G	G	G	C	A	G	C	C	A	G	T	T	A	G	T	C	T	C	T	C	G	G	C	C	C	C	G	G	A	A	T	A	C	C	C	C	A	C	A	A	T	A	G	A	A	G	C	T	C	C	A	A	C	T	G	G	C	C	C	T	A	G	T	A	A	A	A	G	A	A	C	C	C	A	A	C	G	G	A	G	A	T	C	T	A	A	T	T	G	G	T	C	A	G	NA	NA	C	C	A	C	G	G	G	G	C	C	A	G	C	C	C	T	T	C	G	G	T	C	A	G	A	A	A	G	T	C	T	C	T	T	A	C	A	A	G	G	A	G	A	G	T	C	C	T	G	G	A	A	NA	NA	G	G	G	A	T	C	T	T	T	G	T	C	G	G	G	G	A	A	T	G	A	G	T	T	T	T	NA	NA	G	G	C	G	C	A	G	A	T	C	G	G	G	A	NA	NA	A	A	A	G	T	C	G	G	G	G	C	C	NA	NA	C	T	T	G	C	C	G	C	T	T	T	G	A	T	C	C	A	G	NA	NA	G	G	T	T	A	G	T	C	G	A	A	G	T	T	G	G	T	C	A	G	C	C	A	G	A	G	T	T	T	T	C	C	G	G	C	T	T	C	T	T	A	G	T	G	NA	NA	T	C	A	A	G	G	C	T	G	A	G	A	C	C	T	A	A	C	G	A	T	C	A	G	T	A	T	T	G	G	A	G	C	T	G	G	T	T	C	T	G	A	NA	NA	C	C	A	A	T	T	T	C	G	A	C	A	C	C	C	C	A	G	G	G	G	A	C	A	G	A	A	A	G	A	T	T	G	G	C	T	C	C	C	T	C	A	C	C	C	C	C	C	NA	NA	C	T	T	T	T	C	A	G	G	A	G	A	T	T	G	G	G	A	G	A	C	T	A	A	G	A	C	C	T	C	C	C	A	A	T	C	T	C	G	G	C	C	C	C	NA	NA	G	C	C	T	C	C	G	G	A	G	C	C	A	G	T	C	C	T	C	C	C	C	C	C	C	C	NA	NA	G	G	G	T	T	C	T	T	NA	NA	T	C	G	G	A	G	A	A	T	A	A	A	T	C	A	A	A	G	A	A	T	C	G	T	T	C	A	A	A	G	G	A	C	C	G	G	NA	NA	C	C	T	T	G	G	T	C	A	C	T	T	C	G	G	G	G	T	NA	NA	G	C	G	G	G	A	G	T	G	A	A	C	T	T	C	T	T	T	G	G	G	C	C	C	G	A	A	A	A	G	T	T	T	T	G	A	A	C	C	C	C	C	A	A	C	C	A	A	G	G	A	A	G	G	C	C	G	G	T	T	C	C	A	A	A	A	A	A	C	C	C	C	T	T	G	G	G	G	T	T	T	T	T	T	A	A	A	A	A	A	C	C	G	G	C	C	G	G	G	G	G	G	T	T	T	T	C	C	C	C	C	C	C	C	T	T	G	G	G	G	T	T	C	C	A	A	A	A	T	T	G	G	G	G	A	A	G	G	G	G	T	T	A	A	G	G	C	C	C	C	A	A	C	C	G	G	T	T	G	G	A	A	G	G	C	C	C	C	T	T	C	C	A	A	T	T	T	T	A	A	A	A	G	G	C	C	T	T	A	A	C	C	C	C	C	C	G	G	T	T	A	A	T	T	A	A	A	A	T	T	G	G	G	G	C	C	T	T	A	A	T	T	C	C	C	C	T	T	A	A	C	C	T	T	T	T	A	A	C	C	A	A	T	T	C	C	T	T	G	G	G	G	T	T	A	A	T	T	G	G	C	C	A	A	G	G	A	A	T	T	C	C	A	A	G	G	A	A	G	G	A	A	T	T	C	C	G	G	A	A	G	G	A	A	A	A	G	G	G	G	C	C	C	C	C	C	C	C	T	T	C	C	C	C	C	C	T	T	A	A	G	G	G	G	G	G	T	T	C	C	A	A	C	C	C	C	G	G	G	G	C	C	G	G	G	G	A	A	G	G	G	G	T	T	A	A	C	C	T	T	NA	NA	T	T	C	C	T	T	G	G	G	G	A	A	C	C	T	T	A	A	A	A	A	A	T	T	G	G	C	C	C	C	T	T	T	T	C	C	T	T	C	C	NA	NA	C	C	T	T	G	G	G	G	C	C	A	A	C	C	G	G	T	T	G	G	G	G	G	G	G	G	T	T	G	G	G	G	G	G	C	C	G	G	G	G	T	T	T	T	G	G	A	A	T	T	T	T	T	T	C	C	T	T	G	G	C	C	C	C	G	G	A	A	A	A	A	A	G	G	A	A	A	A	C	C	T	T	T	T	A	A	T	T	C	C	T	T	T	T	T	T	G	G	C	C	G	G	G	G	C	C	A	A	G	G	T	T	G	G	T	T	G	G	C	C	T	T	G	G	C	C	T	T	C	C	C	C	T	T	C	C	C	C	A	A	C	C	G	G	T	T	C	C	G	G	G	G	C	C	G	G	C	C	A	A	G	G	A	A	G	G	C	C	G	G	C	C	C	C	C	C	G	G	G	G	G	G	A	A	T	T	G	G	C	C	C	C	C	C	C	C	G	G	G	G	C	C	A	A	C	C	T	T	G	G	T	T	A	A	T	T	C	C	G	G	G	G	G	G	A	A	C	C	C	C	T	T	G	G	T	T	C	C	C	C	G	G	T	T	T	T	C	C	G	G	T	T	T	T	C	C	C	C	C	C	G	G	A	A	C	C	T	T	G	G	A	A	T	T	C	C	C	C	T	T	A	A	C	C	G	G	A	A	C	C	T	T	A	A	C	C	T	T	T	T	T	C	G	G	T	T	T	T	C	C	A	A	T	T	G	G	T	T	G	G	C	C	T	T	C	C	C	C	T	T	G	G	C	C	G	G	A	A	G	G	G	G	NA	NA	A	A	A	A	C	C	A	A	G	G	A	A	C	C	T	T	G	G	C	C	G	G	A	A	T	T	C	C	T	T	C	C	A	A	T	T	T	T	A	A	T	T	A	A	A	A	T	T	NA	NA	C	C	T	T	C	C	C	C	A	A	G	G	G	G	T	T	T	T	C	C	A	A	G	G	A	A	A	A	C	C	G	G	G	G	T	T	T	T	G	G	G	G	A	A	C	C	A	A	A	A	C	C	G	G	C	C	G	G	T	T	C	C	C	C	A	A	C	C	T	T	G	G	A	A	G	G	G	G	C	C	A	A	C	C	C	C	T	T	C	C	C	C	T	T	G	G	A	A	G	G	C	C	C	C	G	G	A	A	C	C	C	C	C	C	T	T	G	G	T	T	C	C	C	C	G	G	A	A	A	A	T	T	A	A	T	T	T	T	A	A	T	T	C	C	G	G	G	G	A	A	T	T	T	T	C	C	T	T	G	G	T	T	T	T	G	G	A	A	C	C	T	T	C	C	C	C	A	A	C	C	T	T	G	G	G	G	G	G	C	C	C	C	T	T	C	C	C	C	C	C	G	G	C	C	T	T	A	A	C	C	T	T	A	A	G	G	T	T	C	C	C	C	T	T	G	G	T	T	T	T	C	C	G	G	A	A	C	C	G	G	C	C	T	T	C	C	A	A	G	G	A	A	A	A	T	T	T	T	G	G	A	A	T	T	A	A	C	C	C	C	A	A	T	T	A	A	T	T	A	A	T	T	A	A	C	C	C	C	C	C	C	C	A	A	T	T	G	G	T	T	T	T	G	G	C	C	G	G	A	A	T	T	G	G	C	C	G	G	T	T	C	C	G	G	A	A	G	G	C	C	T	T	G	G	T	T	C	C	T	T	G	G	C	C	A	A	T	T	A	A	C	C	G	G	T	T	C	C	T	T	G	G	T	T	C	C	G	G	G	G	A	A	T	T	C	C	C	C	G	G	T	T	G	G	C	C	G	G	G	G	A	A	A	A	C	C	C	C	T	T	G	G	C	C	A	A	G	G	G	G	C	C	G	G	C	C	A	A	G	G	A	A	G	G	C	C	T	T	C	C	C	C	C	C	T	T	T	T	A	A	T	T	G	G	A	A	C	C	NA	NA	G	G	C	C	A	A	A	A	G	G	A	A	A	A	G	G	T	T	A	A	G	G	G	G	A	A	T	T	A	A	T	T	G	G	T	T	G	G	G	G	C	C	C	C	A	A	T	T	T	T	T	T	A	A	T	T	T	T	T	T	T	T	T	T	A	A	G	G	C	C	G	G	A	A	G	G	C	C	A	A	C	C	G	G	C	C	T	T	T	T	A	A	T	T	G	G	G	G	A	A	C	C	G	G	T	T	C	C	T	T	A	A	A	A	T	T	T	T	C	C	G	G	C	C	A	A	G	G	A	A	C	C	G	G	T	T	A	A	C	C	C	C	C	C	C	C	A	A	A	A	C	C	A	A	C	C	G	G	T	T	A	A	C	C	G	G	C	C	A	A	T	T	G	G	G	G	T	T	A	A	T	T	C	C	A	A	A	A	G	G	A	A	G	G	C	C	G	G	A	A	G	G	G	G	G	G	G	G	G	G	C	C	T	T	C	C	G	G	G	G	T	T	G	G	T	T	G	G	A	A	C	C	G	G	G	G	A	A	A	A	C	C	C	C	A	A	A	A	T	T	T	T	G	G	T	T	A	A	G	G	T	T	A	A	G	G	G	G	C	C	C	C	A	A	G	G	G	G	C	C	T	T	G	G	A	A	A	A	C	C	G	G	G	G	G	G	G	G	C	C	T	T	A	A	G	G	G	G	T	T	G	G	A	A	A	A	A	A	C	C	G	G	T	T	C	C	A	A	G	G	G	G	C	C	G	A	A	A	C	C	G	G	G	G	A	A	G	G	T	T	T	T	G	G	G	G	C	C	C	C	A	A	T	T	T	T	T	T	A	A	A	A	T	T	G	G	G	G	G	G	T	T	C	C	C	C	G	G	A	A	G	G	T	T	NA	NA	T	T	C	C	G	G	A	A	A	A	C	C	T	T	T	T	G	G	G	G	C	C	A	A	A	A	G	G	T	T	C	C	T	T	A	A	C	C	A	A	A	A	T	T	G	G	A	A	C	C	C	C	T	T	C	C	C	C	T	T	C	C	G	G	G	G	T	T	T	T	A	A	A	A	G	G	T	T	A	A	T	T	C	C	A	A	C	C	G	G	T	T	T	T	C	C	NA	NA	C	C	C	C	C	C	G	G	G	G	G	G	C	C	A	A	C	C	G	G	G	G	G	G	G	G	A	A	C	C	C	C	G	G	A	A	C	C	T	T	A	A	C	C	A	A	T	T	C	C	A	A	G	G	A	A	T	T	G	G	T	T	T	T	G	G	A	A	C	C	A	A	G	G	C	C	G	G	C	C	C	C	T	T	C	C	C	C	C	C	T	T	C	C	C	C	T	T	C	C	A	A	C	C	A	A	C	C	C	C	T	T	C	C	G	G	C	C	T	T	A	A	G	G	G	G	T	T	C	C	C	C	C	C	C	C	C	C	T	T	A	A	G	G	G	G	A	A	G	G	C	C	G	G	A	A	T	T	C	C	G	G	A	A	T	T	T	T	C	C	A	A	T	T	G	G	C	C	C	C	C	C	A	A	A	A	C	C	G	G	G	G	C	C	A	A	G	G	G	G	A	A	C	C	C	C	G	G	A	A	G	G	C	C	C	C	C	C	C	C	A	A	T	T	T	T	C	C	C	C	C	C	A	A	C	C	T	T	A	A	G	G	C	C	C	C	G	G	A	A	G	G	G	G	G	G	G	G	G	G	G	G	A	A	G	G	A	A	C	C	A	A	C	C	T	T	C	C	T	T	C	C	C	C	T	T	A	A	T	T	A	A	G	G	G	G	C	C	G	G	G	G	C	C	C	C	G	G	T	T	T	T	G	G	A	A	A	A	C	C	C	C	C	C	T	T	T	T	T	T	T	T	G	G	A	A	C	C	T	T	G	G	G	G	C	C	C	C	G	G	G	G	G	G	C	C	A	A	C	C	A	A	A	A	G	G	T	T	C	C	T	T	A	A	G	G	C	C	C	C	G	G	G	G	C	C	T	T	C	C	A	A	C	C	A	A	T	T	T	T	G	G	T	T	A	A	G	G	C	C	G	G	T	T	G	G	A	A	T	T	T	T	A	A	C	C	A	A	T	T	G	G	C	C	T	T	T	T	C	C	G	G	C	C	A	A	T	T	A	A	T	T	G	G	T	T	C	C	C	C	T	T	C	C	G	G	G	G	C	C	T	T	C	C	G	G	C	C	C	C	C	C	A	A	C	C	A	A	T	T	T	T	T	T	C	C	G	G	T	T	T	T	C	C	C	C	G	G	C	C	T	T	C	C	G	G	T	T	C	C	G	G	C	C	C	C	T	T	C	C	G	G	A	A	T	T	G	G	C	C	T	T	G	G	T	T	T	T	G	G	C	C	C	C	C	C	C	C	G	G	T	T	T	T	T	T	G	G	G	G	T	T	G	G	A	A	C	C	C	C	G	G	G	G	C	C	C	C	T	T	A	A	C	C	C	C	C	C	A	A	T	T	T	T	C	C	G	G	C	C	T	T	T	T	G	G	A	A	T	T	G	G	C	C	A	A	C	C	G	G	C	C	G	G	T	T	T	T	G	G	A	A	A	A	G	G	G	G	C	C	C	C	T	T	G	G	T	T	G	G	C	C	G	G	A	A	G	G	T	T	A	A	G	G	G	G	A	A	C	C	C	C	G	G	C	C	C	C	C	C	T	T	A	A	A	A	G	G	C	C	A	A	A	A	A	A	G	G	A	A	C	C	G	G	C	C	G	G	C	C	T	T	C	C	G	G	C	C	A	A	A	A	A	A	A	A	C	C	T	T	G	G	G	G	C	C	T	T	C	C	C	C	T	T	G	G	C	C	A	A	T	T	A	A	C	C	A	A	T	T	G	G	G	G	C	C	C	C	G	G	C	C	T	T	G	G	G	G	G	G	A	A	G	G	T	T	C	C	C	C	A	A	T	T	T	T	C	C	A	A	T	T	A	A	T	T	C	C	A	A	G	G	C	C	C	C	G	G	A	A	T	T	G	G	C	C	G	G	C	C	C	C	A	A	G	G	G	G	C	C	C	C	T	T	A	A	G	G	G	G	A	A	C	C	A	A	G	G	C	C	T	T	G	G	C	C	A	A	T	T	T	T	G	G	T	T	A	A	C	C	G	G	T	T	G	G	A	A	C	C	G	G	G	G	T	T	C	C	G	G	A	A	A	A	G	G	T	T	G	G	T	T	C	C	T	T	C	C	C	C	T	T	A	A	G	G	G	G	A	A	A	A	C	C	C	C	C	C	C	C	A	A	C	C	T	T	T	T	G	G	C	C	T	T	C	C	C	C	C	C	C	C	A	A	T	T	A	A	A	A	T	T	C	C	T	T	A	A	A	A	A	A	G	T	A	A	G	G	A	A	G	G	T	T	A	A	C	C	G	G	G	G	A	A	G	G	C	C	C	C	T	T	C	C	T	T	C	C	G	G	T	T	A	A	T	T	T	T	C	G	C	C	A	A	A	A	A	A	G	G	A	A	C	C	G	G	T	T	C	C	T	T	G	G	G	G	G	G	G	G	T	T	G	G	G	G	T	T	C	C	C	C	A	A	G	G	C	C	T	T	G	G	G	G	G	G	A	A	A	A	G	G	T	T	C	C	T	T	T	T	A	A	G	G	C	C	C	C	T	T	C	C	A	A	C	C	C	C	C	C	T	T	T	T	G	G	G	G	C	C	A	A	T	T	T	T	C	C	A	A	G	G	G	G	C	C	T	T	T	T	C	C	A	A	C	C	G	G	G	G	T	T	C	C	A	A	G	G	C	C	C	C	T	T	G	G	C	C	A	A	G	G	C	C	G	G	A	A	G	G	A	A	G	G	G	G	A	A	G	G	C	C	C	C	C	C	G	G	A	A	G	G	G	G	T	T	C	C	A	A	A	A	A	A	G	G	T	T	G	G	C	C	T	T	G	G	C	C	T	T	C	C	C	C	A	A	A	A	A	A	C	C	T	T	G	G	G	G	G	G	A	A	A	A	G	G	T	T	C	C	A	A	A	A	T	T	T	T	G	G	C	C	G	G	A	A	A	A	A	A	T	T	G	G	C	C	T	T	C	C	G	G	C	C	T	T	A	A	T	T	C	C	A	A	A	A	G	G	G	G	T	T	A	A	G	G	A	A	G	G	T	T	T	T	T	T	A	A	A	A	A	A	C	C	C	C	G	G	G	G	T	T	T	T	A	A	C	C	T	T	A	A	T	T	C	C	G	G	G	G	A	A	C	C	T	T	G	G	A	A	C	C	T	T	A	A	T	T	G	G	A	A	C	C	T	T	G	G	A	A	G	G	G	G	C	C	G	G	T	T	T	T	G	G	G	G	C	C	T	T	C	C	G	G	C	C	A	A	T	T	T	T	T	T	C	C	G	G	T	T	G	G	G	G	A	A	G	G	C	C	T	T	C	C	G	G	C	C	G	G	A	A	T	T	G	G	A	A	A	A	T	T	A	A	NA	NA	T	T	C	C	T	T	C	C	G	G	A	A	G	G	G	G	G	G	G	G	G	G	A	A	A	A	C	C	C	C	T	T	C	C	C	C	G	G	C	C	C	C	T	T	T	T	A	A	C	C	T	T	A	A	A	A	T	T	G	G	G	G	A	A	C	C	A	A	T	T	T	T	G	G	T	T	G	G	C	C	A	A	T	T	C	C	A	A	A	A	T	T	A	A	C	C	A	A	C	C	C	C	G	G	A	A	A	A	C	C	G	G	C	C	A	A	T	T	A	A	C	C	G	G	A	A	C	C	A	A	A	A	T	T	C	C	C	C	A	A	T	T	A	A	A	A	T	T	C	C	G	G	C	C	G	G	G	G	G	G	G	G	G	G	A	A	A	A	C	C	G	G	A	A	T	T	G	G	C	C	C	C	G	G	G	G	A	A	G	G	G	G	G	G	A	A	C	C	C	C	C	C	A	A	A	A	T	T	A	A	A	A	T	T	C	C	NA	NA	G	G	C	C	A	A	C	C	A	A	T	T	T	T	C	C	T	T	C	C	T	T	G	G	T	T	T	T	A	A	T	T	A	A	A	A	C	C	C	C	A	A	C	C	C	C	C	C	C	C	T	T	C	C	G	G	A	A	T	T	T	T	A	A	G	G	C	C	T	T	C	C	T	C	G	G	T	T	C	C	A	A	A	A	C	C	T	T	T	T	A	A	G	G	T	T	A	A	C	C	T	T	G	G	A	A	A	A	A	A	A	A	C	C	T	T	T	T	C	C	T	T	C	C	A	A	C	C	C	C	T	T	C	C	C	C	C	C	G	G	A	A	A	A	C	C	T	T	A	A	A	A	C	C	T	T	C	C	A	A	G	G	A	A	T	T	G	G	T	T	C	C	C	C	C	C	T	T	G	G	T	T	C	C	T	T	T	T	T	T	A	A	C	C	G	G	G	G	T	T	A	A	T	T	A	A	A	A	A	A	T	T	C	C	C	C	T	T	A	A	G	G	A	A	G	G	C	C	A	A	G	G	G	G	T	T	A	A	G	G	T	T	G	G	C	C	A	A	C	C	G	G	T	T	A	A	A	A	A	A	A	A	T	T	T	T	T	T	A	A	T	T	C	C	A	A	G	G	A	A	C	C	G	G	A	A	C	C	A	A	G	G	C	C	A	A	G	G	T	T	C	C	A	A	C	C	T	T	C	C	T	T	C	C	T	T	G	G	T	T	G	G	T	T	T	T	C	C	G	G	C	C	G	G	A	A	A	A	C	C	G	G	T	T	C	C	G	G	C	C	G	G	C	C	T	T	G	G	C	C	G	G	T	T	C	C	A	A	NA	NA	G	G	C	C	G	G	G	G	T	T	C	C	A	A	G	G	C	C	G	G	T	T	G	G	C	C	G	G	C	C	A	A	G	G	C	C	A	A	T	T	T	T	C	C	A	A	C	C	C	C	A	A	T	T	T	T	A	A	T	T	A	A	T	T	C	C	T	T	G	G	A	A	C	C	T	T	G	G	G	G	A	A	A	A	A	A	T	T	C	C	C	C	A	G	G	G	T	T	A	A	C	C	C	C	C	C	C	C	T	T	G	G	C	C	G	G	A	A	A	A	A	A	G	G	T	T	G	G	C	C	T	T	T	T	G	G	G	G	A	A	C	C	C	C	C	C	A	A	C	C	A	A	C	C	G	G	T	T	G	G	T	T	C	C	C	C	G	G	A	A	C	C	G	G	NA	NA	C	C	A	A	T	T	T	T	G	G	C	C	C	C	G	G	A	A	G	G	T	T	T	T	A	A	C	C	T	T	C	C	A	A	T	T	A	A	C	C	T	T	C	C	C	C	C	C	G	G	A	A	A	A	C	C	T	T	T	T	A	A	G	G	C	C	G	G	T	T	T	T	G	G	T	T	G	G	G	G	C	C	T	T	C	C	G	G	A	A	C	C	C	C	G	G	C	C	G	G	C	C	A	A	T	T	C	C	G	G	T	T	A	A	C	C	C	C	T	T	C	C	T	T	C	C	C	C	G	G	C	C	T	T	T	T	G	G	G	G	C	C	C	C	G	G	G	G	C	C	A	A	C	C	T	T	T	T	A	A	T	T	A	A	T	T	A	A	G	G	T	T	A	A	T	T	A	A	G	G	C	C	A	A	G	G	G	G	NA	NA	G	G	G	G	T	T	G	G	G	G	G	G	C	C	C	C	C	C	T	T	G	G	C	C	C	C	A	A	G	G	G	G	G	G	G	G	C	C	C	C	G	G	A	A	C	C	A	A	A	A	T	T	C	C	A	A	T	T	C	C	A	A	T	T	C	C	C	C	C	C	T	T	G	G	G	G	A	A	C	C	G	G	A	A	T	T	G	G	A	A	G	G	A	A	A	A	A	A	C	C	A	A	C	C	T	T	A	A	C	C	G	G	G	G	G	G	C	C	T	T	T	T	C	C	A	A	A	A	C	C	G	G	C	C	G	G	C	C	T	T	A	A	NA	NA	C	C	C	C	T	T	C	C	A	A	T	T	C	C	G	G	G	G	C	C	G	G	A	A	A	A	C	C	T	T	A	A	T	T	T	T	C	C	C	C	A	A	A	A	A	A	A	A	G	G	C	C	A	A	A	A	A	A	A	A	C	C	A	A	T	T	C	C	T	T	G	G	C	C	T	T	A	A	T	T	C	C	T	T	C	C	G	G	C	C	T	T	A	A	G	G	G	G	T	T	G	G	C	C	G	G	G	G	T	T	A	A	G	G	G	G	T	T	A	A	G	G	G	G	G	G	G	G	G	G	G	G	C	C	G	G	A	A	A	A	A	A	C	C	C	C	C	C	T	T	C	C	A	A	C	C	C	C	G	G	A	A	G	G	T	T	C	C	T	T	G	G	C	C	T	T	G	G	T	T	T	T	G	G	G	G	G	G	G	G	C	C	T	T	A	A	T	T	T	T	G	G	A	A	T	T	A	A	T	T	G	G	T	T	T	T	T	T	T	T	A	A	T	T	A	A	C	C	T	T	G	G	A	A	C	C	C	C	C	C	G	G	T	T	G	G	A	A	G	G	C	C	A	A	G	G	G	G	A	A	A	A	G	G	G	G	T	T	G	G	G	G	G	G	G	G	T	T	C	C	A	A	C	C	G	G	T	T	T	T	G	G	C	C	G	G	A	A	C	C	T	T	T	T	G	G	A	A	T	T	G	G	A	A	G	G	T	T	C	C	A	A	C	C	C	C	A	A	G	G	G	G	T	T	A	A	T	T	T	T	A	A	T	T	NA	NA	G	G	C	C	T	T	T	T	G	G	C	C	C	C	C	C	C	C	C	C	T	T	A	A	C	C	A	A	A	A	G	G	C	C	G	G	A	A	C	C	T	T	C	C	G	G	G	G	G	G	G	G	C	C	T	T	G	G	G	G	G	G	G	G	A	A	A	A	C	C	C	C	C	C	G	G	A	A	C	C	C	C	A	A	C	C	G	G	A	A	C	C	T	T	T	T	C	C	G	G	C	C	G	G	T	T	G	G	A	A	T	T	C	C	C	C	G	G	A	A	C	C	T	T	G	G	T	T	A	A	A	A	G	G	T	T	T	T	A	A	T	T	T	T	C	C	C	C	A	A	T	T	A	A	C	C	A	A	A	A	G	G	C	C	NA	NA	T	T	G	G	C	C	C	C	G	G	T	T	A	A	G	G	T	T	C	C	A	A	G	G	G	G	C	C	A	A	A	A	G	G	A	A	A	A	C	C	G	G	A	A	C	C	T	T	C	C	C	C	A	A	T	T	G	G	G	G	A	A	T	T	T	T	C	C	T	T	A	A	C	C	T	T	A	A	C	C	A	A	G	G	T	T	G	G	C	C	C	C	C	C	A	A	G	G	G	G	A	A	NA	NA	A	A	G	G	A	A	G	G	T	T	T	T	C	C	A	A	G	G	C	C	C	C	G	G	G	G	T	T	G	G	A	A	C	C	G	G	A	A	G	G	G	G	A	A	A	A	C	C	C	C	C	C	G	G	A	A	G	G	T	T	A	A	G	G	C	C	G	G	T	T	G	G	T	T	G	G	G	G	G	G	A	A	A	A	C	C	G	G	T	T	A	A	A	A	G	G	T	T	T	T	C	C	C	C	T	T	G	G	T	T	G	G	A	A	A	A	C	C	T	T	T	T	G	G	C	C	C	C	G	G	T	T	G	G	A	G	C	C	G	G	A	A	C	C	A	A	C	C	A	A	G	G	G	G	G	G	T	T	G	G	C	C	A	A	A	A	A	A	A	A	T	T	NA	NA	G	G	T	T	T	T	A	A	C	C	G	G	C	C	T	T	C	C	T	T	C	C	C	C	T	T	T	T	A	A	G	G	C	C	G	G	T	T	C	C	T	T	G	G	G	G	T	T	C	C	C	C	G	G	T	T	C	C	A	A	A	A	T	T	C	C	C	C	C	C	A	A	A	A	T	T	C	C	A	A	C	C	C	C	C	C	A	A	G	G	A	A	T	T	A	A	G	G	T	T	G	G	A	A	G	G	C	C	T	T	G	G	C	C	T	T	C	C	C	C	C	C	C	C	A	A	C	C	C	C	C	C	A	A	C	C	A	A	T	T	G	G	G	G	C	C	T	T	G	G	C	C	A	A	T	T	A	A	T	T	A	A	G	G	A	A	G	G	A	A	C	C	T	T	C	C	A	A	T	T	G	G	T	T	T	T	C	C	G	G	G	G	G	G	C	C	A	A	A	A	G	G	G	G	C	C	T	T	A	A	A	A	G	G	T	T	C	C	G	G	A	A	G	G	T	T	T	T	G	G	T	T	G	G	C	C	C	C	A	A	T	T	G	G	C	C	A	A	A	A	C	C	T	T	A	A	C	C	G	G	C	C	A	A	G	G	A	A	G	G	T	T	G	G	A	A	G	G	C	C	A	A	T	T	G	G	C	C	C	C	G	G	T	T	A	A	C	C	A	A	G	G	C	C	C	C	A	A	A	A	T	T	G	G	T	T	A	A	C	C	G	G	C	C	C	C	C	C	A	A	C	C	G	G	C	C	NA	NA	G	G	C	C	C	C	A	A	T	T	G	G	A	A	A	A	G	G	T	T	T	T	G	G	C	C	T	T	C	C	G	G	G	G	C	C	C	C	C	C	C	C	C	C	A	A	G	G	T	T	C	C	C	C	C	C	T	T	T	T	G	G	G	G	T	T	G	G	T	T	C	C	T	T	C	C	T	T	A	A	C	C	G	G	T	T	C	C	T	T	A	A	C	C	T	T	G	G	C	C	T	T	C	C	G	G	NA	NA	C	C	C	C	G	G	G	G	A	A	A	A	G	G	C	C	C	C	C	C	C	C	A	A	T	T	C	C	C	C	G	G	T	T	C	C	C	C	A	A	G	G	A	A	T	T	T	T	T	T	A	A	C	C	A	A	C	C	G	G	T	T	T	T	C	C	A	A	C	C	A	A	A	A	C	C	G	G	A	A	C	C	A	A	G	G	G	G	G	G	C	C	C	C	C	C	G	G	C	C	T	T	G	G	G	G	C	C	G	G	C	C	A	A	G	G	T	T	C	C	G	G	T	T	T	T	G	G	T	T	T	T	T	T	T	T	T	T	T	T	G	G	G	G	C	C	G	G	C	C	T	T	T	T	C	C	T	T	T	T	G	G	T	T	A	A	C	C	G	G	G	G	G	G	C	C	C	C	T	T	G	G	G	G	G	G	NA	NA	C	C	G	G	T	T	A	A	G	G	NA	NA	G	G	T	T	NA	NA	T	T	T	T	C	C	G	G	G	G	C	C	G	G	T	T	T	T	T	T	C	C	T	T	G	G	G	G	C	C	A	A	T	T	A	A	A	A	G	G	G	G	T	T	C	C	C	C	G	G	C	C	A	A	C	C	T	T	C	C	G	G	A	A	A	A	C	C	C	C	A	A	T	T	C	C	A	A	T	T	G	G	C	C	C	C	A	A	C	C	T	T	A	A	T	T	G	G	A	A	C	C	A	A	G	G	G	G	T	T	T	T	T	T	G	G	T	T	G	G	A	A	A	A	G	G	A	A	C	C	A	A	C	C	G	G	T	T	A	A	A	A	C	C	A	A	C	C	T	T	C	T	G	G	G	G	A	A	C	C	T	T	A	A	T	T	A	A	G	G	A	A	A	A	A	A	G	G	C	C	A	A	C	C	T	T	C	C	NA	NA	C	C	C	C	T	T	T	T	G	G	T	T	C	C	A	A	C	C	T	T	G	G	T	T	G	G	G	G	C	C	A	A	A	A	G	G	C	C	G	G	A	A	C	C	C	C	G	G	G	G	G	G	A	A	C	C	C	C	G	G	G	G	NA	NA	T	T	T	T	G	G	T	T	A	A	T	T	C	C	C	C	C	C	T	T	G	G	G	G	G	G	C	C	T	T	C	C	A	A	T	T	C	C	G	G	C	C	C	C	C	C	T	T	T	T	A	A	T	T	C	C	A	A	C	C	A	A	A	A	C	C	NA	NA	A	A	G	G	A	A	T	T	G	G	G	G	G	G	T	T	C	C	G	G	A	A	C	C	G	G	C	C	T	T	G	G	G	G	G	G	G	G	C	C	T	T	G	G	C	C	A	A	C	C	A	A	T	T	A	A	A	A	T	T	A	A	T	T	A	A	G	G	T	T	A	A	G	G	G	G	C	C	A	A	G	G	C	C	G	G	G	G	C	C	A	A	T	T	T	T	A	A	G	G	A	A	C	C	C	C	A	A	T	T	G	G	C	C	C	C	A	A	G	G	A	A	A	A	G	G	C	C	A	A	C	C	T	T	C	C	C	C	C	C	G	G	G	G	T	T	A	A	G	G	T	T	T	T	C	C	G	G	C	C	G	G	C	C	G	G	C	C	G	G	C	C	G	G	A	A	C	C	T	T	G	G	A	A	T	T	A	A	T	T	C	C	T	T	G	G	C	C	C	C	A	A	A	A	T	T	G	G	T	T	G	G	A	A	T	T	C	C	A	A	T	T	A	A	C	C	T	T	T	T	T	T	G	G	G	G	T	T	G	G	G	G	A	A	G	G	T	T	T	T	G	G	T	T	G	G	G	G	G	G	G	G	G	G	G	G	A	A	G	G	G	G	A	A	T	T	A	A	A	A	C	C	A	A	T	T	C	C	T	T	C	C	C	C	T	T	C	C	G	G	C	C	G	G	G	G	A	A	A	A	C	C	A	A	T	T	T	T	A	A	T	T	G	G	T	T	C	C	A	A	T	T	T	T	C	C	C	C	A	A	C	C	A	A	G	G	T	T	G	G	C	C	A	A	A	A	C	C	G	G	T	T	G	G	A	A	A	A	C	C	G	G	A	A	A	A	C	C	T	T	T	T	G	G	C	C	A	A	G	G	A	A	T	T	C	C	A	A	T	T	G	G	G	G	A	A	A	A	T	T	T	T	C	C	A	A	A	A	G	G	C	C	C	C	A	A	A	A	A	A	A	A	T	T	A	A	T	T	C	C	G	G	A	A	G	G	G	G	G	G	C	C	G	G	A	A	T	T	T	T	T	T	T	T	G	G	C	C	G	G	C	C	T	T	A	A	C	C	G	G	T	T	G	G	G	G	G	G	A	A	G	G	G	G	C	C	A	A	C	C	A	A	C	C	C	C	T	T	A	A	A	A	T	T	C	C	T	T	T	T	A	A	A	A	A	A	T	T	NA	NA	G	G	C	C	A	A	T	T	C	C	T	T	G	G	C	C	G	G	A	A	G	G	A	A	G	G	A	A	T	T	T	T	G	G	T	T	A	A	A	A	C	C	G	G	T	T	G	G	T	T	C	C	T	T	C	C	C	C	A	A	A	A	A	A	T	T	G	G	C	C	G	G	T	T	C	C	A	A	A	A	T	T	A	A	C	C	G	G	C	C	G	G	A	A	G	G	C	C	A	A	G	G	G	G	A	A	T	T	C	C	C	C	T	T	C	C	G	G	T	T	NA	NA	G	G	C	C	A	A	C	C	T	T	G	G	C	C	C	C	C	C	A	A	A	A	A	A	T	T	A	A	C	C	A	A	C	C	C	C	A	A	A	A	T	T	A	A	C	C	A	A	A	A	A	A	A	A	G	G	G	G	A	A	G	G	A	A	C	C	G	G	C	C	T	T	A	A	C	C	G	G	C	C	T	T	G	G	A	A	C	C	C	C	T	T	G	G	C	C	C	C	A	A	T	T	A	A	G	G	T	T	G	G	T	T	T	T	A	A	T	T	C	C	T	T	C	C	G	G	C	C	G	G	G	G	G	G	G	G	C	C	T	T	C	C	T	T	C	C	G	G	T	T	T	T	T	T	G	G	T	T	G	G	C	C	T	T	A	A	T	T	C	C	C	C	C	C	A	A	C	C	A	A	A	A	C	C	T	T	A	A	A	A	A	A	A	A	T	T	C	C	G	G	C	C	A	A	A	A	G	G	C	C	C	C	C	C	C	C	T	T	A	A	C	C	G	G	A	A	T	T	A	A	T	T	C	C	G	G	C	C	G	G	A	A	C	C	G	G	C	C	T	T	G	G	T	T	A	A	T	T	C	C	G	G	C	C	A	A	G	G	G	G	G	G	A	A	A	A	A	A	C	C	C	C	T	T	C	C	T	T	G	G	T	T	A	A	C	C	G	G	C	C	T	T	C	C	G	G	T	T	T	T	A	A	C	C	G	G	G	G	T	T	A	A	A	A	G	G	T	T	T	T	T	T	G	G	G	G	G	G	A	A	A	A	A	A	T	T	G	G	T	T	A	A	C	C	C	C	T	T	C	C	A	A	A	A	C	C	C	C	T	T	T	T	C	C	T	T	T	T	G	G	A	A	T	T	A	A	T	T	A	A	C	C	C	C	A	A	C	C	T	T	A	A	T	T	C	C	G	G	G	G	C	C	T	T	C	C	G	G	C	C	G	G	T	T	G	G	A	A	G	G	G	G	NA	NA	G	G	A	A	NA	NA	T	T	T	T	A	A	A	A	G	G	A	A	A	A	A	A	C	C	T	T	A	A	G	G	T	T	G	G	C	C	A	A	C	C	G	G	C	C	C	C	G	G	A	A	G	G	A	A	C	C	G	G	G	G	A	A	T	T	T	T	T	T	C	C	A	A	G	G	C	C	C	C	C	C	A	A	C	C	T	T	C	C	G	G	G	G	A	A	G	G	G	G	G	G	G	G	G	G	A	A	G	G	G	G	A	A	A	A	G	G	A	A	T	T	T	T	G	G	G	G	A	A	C	C	G	G	T	T	T	T	G	G	T	T	G	G	C	C	G	G	C	C	C	C	G	G	A	A	C	C	A	A	T	T	T	T	C	C	G	G	C	C	G	G	C	C	G	G	T	T	A	A	A	A	G	G	T	T	A	A	C	C	C	C	T	T	A	A	C	C	C	C	A	A	A	A	G	G	G	G	A	A	G	G	G	G	G	G	T	T	G	G	A	A	A	A	A	A	T	T	A	A	G	G	T	T	A	A	T	T	T	T	C	C	G	G	G	G	G	G	C	C	G	G	A	A	A	A	G	G	T	T	A	A	T	T	C	C	A	A	C	C	A	A	C	C	A	A	G	G	C	C	C	C	A	A	A	A	C	C	T	T	T	C	C	C	G	G	C	C	C	C	C	C	A	A	A	A	G	G	G	G	G	G	T	T	A	A	C	C	C	C	C	C	T	T	C	C	G	G	G	G	A	A	G	G	A	A	C	C	G	G	G	G	C	C	G	G	G	G	T	T	G	G	G	G	T	T	A	A	G	G	C	C	C	C	A	A	G	G	T	T	T	T	T	T	C	C	T	T	A	A	G	G	A	A	C	C	C	C	A	A	T	T	A	A	G	G	T	T	T	T	C	C	C	C	G	G	T	T	T	T	C	C	C	C	C	C	G	G	A	A	C	C	T	T	T	T	C	C	C	C	G	G	T	T	T	T	C	C	T	T	T	T	A	A	A	A	A	A	G	G	A	A	C	C	C	C	T	T	T	T	G	G	T	T	C	C	T	T	C	C	T	T	T	T	T	T	G	G	C	C	G	G	A	A	G	G	C	C	T	T	T	T	G	G	C	C	T	T	A	A	G	G	C	C	C	C	NA	NA	A	A	T	T	G	G	T	T	T	T	C	C	G	G	G	G	A	A	G	G	G	G	G	G	G	G	G	G	C	C	A	A	A	A	A	A	A	A	G	G	A	A	G	G	C	C	A	A	C	C	A	A	G	G	G	G	A	A	G	G	T	T	T	T	C	C	A	A	A	A	G	G	G	G	G	G	G	G	A	A	G	G	C	C	A	A	G	G	G	G	G	G	C	C	A	A	A	A	C	C	G	G	A	A	T	T	T	T	G	G	G	G	C	C	A	A	G	G	C	C	T	T	C	C	A	A	C	C	A	A	A	A	C	C	G	G	G	G	G	G	C	C	A	A	G	G	G	G	C	C	T	T	T	T	T	T	G	G	C	C	C	C	G	G	A	A	G	G	C	C	A	A	G	A	C	C	C	C	T	T	A	A	G	G	T	T	A	A	C	C	G	G	G	G	T	T	G	G	A	A	T	T	C	C	T	T	A	A	A	A	G	G	C	C	C	C	G	G	C	C	T	T	C	C	G	G	A	A	A	A	C	C	A	A	T	T	T	T	G	G	C	C	A	A	G	G	T	T	G	G	A	A	A	A	T	T	G	G	T	T	C	C	G	G	A	A	T	T	C	C	G	G	G	G	G	G	T	T	T	T	T	T	G	G	T	T	T	T	T	T	C	C	A	A	G	G	G	G	G	G	T	T	G	G	C	C	T	T	T	T	T	T	G	G	T	T	C	C	G	G	C	C	C	C	A	A	T	T	C	C	T	T	G	G	T	T	A	A	T	T	C	C	C	C	G	G	C	C	G	G	C	C	C	C	A	A	G	G	C	C	A	A	A	A	C	C	T	T	C	C	G	G	C	C	T	T	G	G	C	C	A	A	A	A	C	C	G	G	T	T	G	G	C	C	C	C	G	G	G	G	A	A	A	A	C	C	A	A	C	C	T	T	G	G	T	T	T	T	T	T	A	A	C	C	A	A	G	G	C	C	C	C	T	T	G	G	C	C	C	C	T	T	C	C	A	A	C	C	G	G	C	C	C	C	T	T	C	C	A	A	A	A	C	C	T	T	G	G	C	C	T	T	C	C	G	G	T	T	A	A	T	T	G	G	G	G	C	C	G	G	G	G	T	T	G	G	G	G	A	A	C	C	C	C	T	T	A	A	G	G	A	A	C	C	A	A	C	C	A	A	A	A	A	A	C	C	C	C	C	C	T	T	G	G	G	G	G	G	T	T	C	C	G	G	T	T	T	T	A	A	G	G	A	A	C	C	A	A	C	C	C	C	G	G	C	C	C	C	A	A	G	G	A	A	T	T	A	A	A	A	G	G	G	G	G	G	C	C	C	C	T	T	A	A	T	T	G	G	T	T	G	G	A	A	C	C	T	T	G	G	T	T	T	T	T	T	C	C	A	A	T	T	C	C	G	G	A	A	G	G	C	C	C	C	G	G	G	G	G	G	G	G	G	G	T	T	T	T	A	A	A	A	C	C	A	A	A	A	C	C	C	C	T	T	G	G	A	A	C	C	G	G	C	C	C	C	T	T	T	T	T	T	G	G	G	G	A	A	A	A	A	A	C	C	C	C	C	C	G	G	A	A	G	G	C	C	C	C	NA	NA	C	C	C	C	G	G	T	T	C	C	G	G	C	C	T	T	C	C	A	A	T	T	G	G	T	T	G	G	G	G	C	C	G	G	C	C	C	C	C	C	T	T	G	G	T	T	G	G	A	A	C	C	G	G	A	A	G	G	T	T	A	A	G	G	T	T	A	A	C	C	C	C	A	A	A	A	C	C	C	C	A	A	G	G	T	T	A	A	A	A	C	C	T	T	T	T	C	C	A	A	G	G	A	A	T	T	C	C	T	T	A	A	C	C	T	T	G	G	C	C	C	C	A	A	T	T	G	G	A	A	G	G	A	A	T	T	C	C	A	A	G	G	G	G	G	G	G	G	T	T	T	T	G	G	C	C	T	T	A	A	G	G	G	G	T	T	G	G	C	C	A	A	T	T	C	C	G	G	T	T	G	G	C	C	T	T	T	T	G	G	A	A	A	A	G	G	G	G	C	C	T	T	NA	NA	G	G	A	A	G	G	G	G	G	G	C	C	A	A	C	C	A	A	C	C	A	A	C	C	T	T	T	T	C	C	T	T	T	T	G	G	A	A	T	T	C	C	G	G	T	T	A	A	C	C	G	G	T	T	T	T	C	C	G	G	T	T	G	G	G	G	G	G	G	G	T	T	T	T	A	A	A	A	C	C	C	C	T	T	A	A	T	T	A	A	T	T	A	A	A	A	A	A	A	A	T	T	A	A	C	C	C	C	C	C	T	T	C	C	T	T	C	C	C	C	T	T	C	C	C	C	G	G	T	T	C	C	T	T	C	C	T	T	T	T	C	C	G	G	A	A	G	G	A	A	NA	NA	G	G	A	A	A	A	T	T	T	T	T	T	C	C	A	A	T	T	A	A	C	C	C	C	A	A	G	G	C	C	G	G	T	T	C	C	A	A	A	A	C	C	T	T	C	C	C	C	T	T	T	T	G	G	A	A	G	G	C	C	G	G	G	G	T	T	T	T	C	C	A	A	T	T	G	G	C	C	A	A	G	G	C	C	A	A	T	T	A	A	G	G	T	T	C	C	C	C	G	G	T	T	A	A	G	G	A	A	C	C	T	T	G	G	G	G	C	C	A	A	C	C	T	T	T	T	G	G	T	T	T	T	A	A	C	C	A	A	C	C	G	G	T	T	A	A	G	G	C	C	T	T	T	T	T	T	C	C	G	G	A	A	A	A	C	C	T	T	C	C	A	A	C	C	T	T	A	A	G	G	C	C	G	G	A	A	T	T	T	T	A	A	C	C	A	A	C	C	A	A	T	T	C	C	C	C	G	G	A	A	T	T	A	A	C	C	A	A	G	G	C	C	C	C	T	T	A	A	C	C	C	C	G	G	C	C	C	C	G	G	C	C	A	A	T	T	T	T	A	A	G	G	G	G	A	A	A	A	G	G	C	C	G	G	C	C	G	G	G	G	T	T	T	T	G	G	C	C	G	G	T	T	T	T	C	C	C	C	G	G	G	G	C	C	A	A	C	C	T	T	G	G	C	C	C	C	A	A	A	A	A	A	T	T	T	T	C	C	G	G	T	T	T	T	A	A	A	A	G	G	A	A	A	A	NA	NA	G	G	T	T	G	G	T	T	A	A	C	C	A	A	C	C	A	A	C	C	T	T	T	T	G	G	T	T	C	C	NA	NA	C	C	C	C	A	A	A	A	C	C	T	T	G	G	T	T	C	C	G	G	T	T	NA	NA	G	G	A	A	A	A	T	T	T	T	T	T	A	A	T	T	C	C	C	C	T	T	G	G	T	T	T	T	G	G	G	G	G	G	C	C	G	G	C	C	C	C	G	G	G	G	C	C	T	T	G	G	T	T	G	G	C	C	T	T	T	T	G	G	G	G	T	T	A	A	T	T	G	G	T	T	G	G	T	T	G	G	C	C	T	T	C	C	A	A	C	C	G	G	G	G	G	G	A	A	G	G	C	C	C	C	A	A	C	C	T	T	C	C	A	A	G	G	C	C	T	T	C	C	C	C	G	G	T	T	T	T	C	C	C	C	G	G	T	T	T	T	C	C	C	C	A	A	A	A	A	A	C	C	T	T	T	T	G	G	G	G	C	C	G	G	A	A	T	T	G	G	T	T	C	C	C	C	T	T	C	C	A	A	G	G	G	G	C	C	G	G	T	T	A	A	A	A	T	T	C	C	A	A	A	A	G	G	T	T	A	A	G	G	G	G	C	C	G	G	C	C	A	A	G	G	C	C	A	A	T	T	C	C	T	T	A	A	T	T	NA	NA	C	C	T	T	T	T	C	C	C	C	T	T	G	G	C	C	T	T	C	C	G	G	A	A	G	G	A	A	T	T	C	C	A	A	C	C	G	G	T	T	A	A	T	T	T	T	A	A	A	A	G	G	T	T	G	G	T	T	G	G	T	T	T	T	G	G	A	A	A	A	C	C	A	A	C	C	G	G	G	G	A	A	T	T	G	G	G	G	C	T	C	C	C	C	A	A	A	A	A	A	C	C	T	T	G	G	G	G	T	T	A	A	C	C	G	G	A	A	A	A	A	A	T	T	A	A	A	A	C	C	C	C	NA	NA	C	C	G	G	G	G	A	A	G	G	T	T	A	A	T	T	T	T	T	T	T	T	A	A	C	C	A	A	A	A	T	T	G	G	C	C	T	T	T	T	C	C	T	T	G	G	G	G	C	C	C	C	T	T	C	C	C	C	G	G	T	T	A	A	T	T	C	C	A	A	C	C	A	A	A	A	T	T	T	T	T	T	T	T	T	T	C	C	T	T	A	A	A	A	C	C	T	T	G	G	G	G	A	A	C	C	A	A	T	T	T	T	T	T	G	G	A	A	C	C	A	A	A	A	C	C	T	T	G	G	T	T	A	A	G	G	T	T	T	T	T	T	T	T	C	C	A	A	C	C	A	A	G	G	A	A	A	A	C	C	G	G	T	T	T	T	T	T	G	G	C	C	C	C	C	C	G	G	C	C	A	A	G	G	C	C	C	C	G	G	T	T	NA	NA	T	T	C	C	G	G	G	G	C	C	C	C	G	G	G	G	C	C	C	C	T	T	C	C	G	G	G	G	C	C	G	G	G	G	T	T	A	A	A	A	T	T	A	A	G	G	T	T	A	A	C	C	G	G	G	G	C	C	A	A	A	T	T	T	C	C	G	G	G	G	C	C	A	A	G	G	C	C	G	G	G	G	A	A	A	A	C	C	A	A	T	A	C	C	T	T	C	C	T	T	A	A	C	C	C	C	G	G	G	G	G	G	C	C	T	T	G	G	A	A	G	G	T	T	A	A	G	G	G	G	A	A	T	T	C	C	C	C	G	G	G	G	C	C	T	T	C	C	T	T	C	C	A	A	T	T	G	G	T	T	A	A	G	G	A	A	A	A	G	G	C	C	C	C	A	A	C	C	C	C	A	A	C	C	G	G	T	T	G	G	C	C	T	T	A	A	A	A	NA	NA	A	A	G	G	G	G	C	C	G	G	A	A	C	C	G	G	C	C	C	C	T	T	C	C	A	A	A	A	A	A	A	A	C	C	G	G	A	A	A	A	T	T	C	C	A	A	G	G	A	A	C	C	A	A	C	C	A	A	T	T	C	C	T	T	A	A	G	G	C	C	C	C	G	G	A	A	C	C	G	G	T	T	T	T	C	C	T	T	C	C	T	T	A	A	T	T	C	C	G	G	T	T	A	A	T	T	A	A	A	A	A	A	G	G	G	G	C	C	T	T	A	A	C	C	T	T	A	A	A	A	A	A	C	C	G	G	C	C	C	C	G	G	A	A	C	C	A	A	T	T	C	C	G	G	C	C	C	C	G	G	C	C	T	T	C	C	G	G	A	A	C	C	G	G	G	G	C	C	G	G	C	C	A	A	G	G	C	C	T	T	A	A	A	A	T	T	G	G	C	C	G	G	G	G	G	G	A	A	G	G	T	T	A	A	C	C	T	T	A	A	T	T	G	G	G	G	C	C	A	A	G	G	A	A	T	T	C	C	T	T	C	C	A	A	G	G	C	C	C	C	G	G	G	G	T	T	A	A	G	G	T	T	A	A	A	A	T	T	A	A	C	C	C	C	T	T	T	T	C	C	T	T	C	C	C	C	A	A	C	C	A	A	G	G	T	T	A	A	C	C	A	A	T	T	G	G	A	A	G	G	G	G	A	A	C	C	C	C	C	C	C	C	G	G	NA	NA	C	C	A	A	G	G	G	G	T	T	A	A	G	G	A	A	A	A	C	C	T	T	T	T	A	A	T	T	C	C	T	T	C	C	A	A	C	C	G	G	C	C	A	A	A	A	A	A	G	G	G	G	T	T	C	C	T	T	G	G	T	T	T	T	T	T	A	A	C	C	C	C	G	G	T	T	T	T	A	A	T	T	A	A	C	C	G	G	A	A	G	G	G	G	A	A	G	G	G	G	A	A	G	G	A	A	G	G	G	G	G	G	G	G	A	A	T	T	G	G	C	C	A	A	T	T	T	T	C	C	G	G	A	A	A	A	G	G	A	A	C	C	C	C	C	C	G	G	A	A	T	T	T	T	T	T	G	G	G	G	A	A	G	G	A	A	A	A	G	G	G	G	T	T	C	C	C	C	T	T	C	C	T	T	T	T	T	T	G	G	G	G	G	G	A	A	C	C	C	C	G	G	A	A	T	T	A	A	T	T	T	T	G	G	A	A	T	T	C	C	A	A	G	G	A	A	C	C	C	C	A	A	A	A	G	G	T	T	G	G	T	T	T	T	A	A	A	A	T	T	G	G	G	G	A	A	A	A	G	G	C	C	C	C	T	T	C	C	A	A	T	T	G	G	A	G	G	G	T	T	C	C	G	G	C	C	T	T	C	C	A	A	C	C	T	T	NA	NA	C	C	C	C	T	T	T	T	C	C	A	A	A	A	G	G	T	T	T	T	T	T	C	C	G	G	T	T	G	G	G	G	C	C	A	A	T	T	A	A	A	A	A	A	A	A	T	T	A	A	G	G	T	T	C	C	G	G	G	G	G	G	A	A	G	G	T	T	T	T	G	G	C	C	G	G	C	C	C	C	C	C	T	T	C	C	G	G	A	A	T	T	C	C	T	T	G	G	A	A	G	G	A	A	A	A	C	C	A	A	A	A	C	C	T	T	A	A	A	A	T	T	A	A	A	A	A	A	G	G	T	T	G	G	G	G	A	A	C	C	A	A	G	G
CC	OR167f171	NA	NA	1	NA	G	G	G	G	C	C	A	A	A	A	G	G	G	G	T	T	C	C	A	A	A	A	A	A	A	A	T	T	C	C	A	A	G	G	C	C	T	T	T	T	T	T	A	A	T	T	G	G	C	C	C	C	T	T	C	C	G	G	G	G	T	T	T	T	T	T	T	T	G	G	C	C	C	C	T	T	A	A	T	T	C	C	A	A	C	C	A	A	T	T	G	G	G	G	T	T	T	T	T	T	A	A	G	G	T	T	T	T	T	T	T	T	C	C	G	G	C	C	T	T	A	A	A	A	C	C	A	A	A	A	G	G	C	C	T	T	T	T	G	G	T	T	A	A	A	A	G	G	A	A	T	T	T	T	C	C	A	A	G	G	T	T	T	T	C	C	T	T	A	A	A	A	G	G	T	T	T	T	T	T	C	C	A	A	A	A	G	G	G	G	A	A	T	T	A	A	G	G	G	G	T	T	T	T	C	C	A	A	G	G	A	A	A	A	G	G	C	C	G	G	G	G	A	A	T	T	C	C	G	G	T	T	A	A	T	T	C	C	A	A	T	T	A	A	G	G	T	T	A	A	T	T	G	G	C	C	G	G	C	C	G	G	C	C	T	T	G	G	C	C	C	C	A	A	C	C	A	A	T	T	A	A	C	C	C	C	C	C	A	A	C	C	G	G	A	A	T	T	G	G	C	C	G	G	A	A	T	T	T	T	T	T	T	T	T	T	T	T	G	G	G	G	A	A	A	A	G	G	C	C	T	T	T	T	C	C	C	C	G	G	C	C	A	A	A	A	G	G	T	T	G	G	G	G	A	A	T	T	G	G	A	A	C	C	T	T	G	G	C	C	G	G	G	G	C	C	G	G	A	A	T	T	C	C	A	A	C	C	T	T	C	C	A	A	A	A	A	A	C	C	A	A	G	G	A	A	T	T	C	C	A	A	A	A	T	T	T	T	C	C	C	C	C	C	T	T	C	C	A	A	G	G	T	T	T	T	T	T	C	C	T	T	A	A	C	C	G	G	A	A	C	C	C	C	C	C	C	C	C	C	A	A	A	A	C	C	C	C	T	T	C	C	C	C	T	T	T	T	G	G	A	A	G	G	A	A	C	C	A	A	T	T	A	A	T	T	T	T	T	T	A	A	C	C	C	C	A	A	G	G	A	A	T	T	C	C	T	T	T	T	C	C	A	A	T	T	T	T	T	T	C	C	C	C	T	T	C	C	C	C	G	G	C	C	C	C	T	T	A	A	C	C	T	T	C	C	C	C	A	A	C	C	A	A	G	G	A	A	G	G	G	G	G	G	C	C	A	A	G	G	T	T	C	C	C	C	T	T	G	G	A	A	C	C	A	A	G	G	G	G	C	C	G	G	T	T	A	A	A	A	G	G	C	C	T	T	T	T	A	A	G	G	T	T	A	A	A	A	C	C	T	T	G	G	C	C	C	C	G	G	C	C	T	T	C	C	C	C	T	T	T	T	G	G	T	T	A	A	A	A	C	C	C	C	A	A	G	G	G	G	C	C	T	T	G	G	C	C	C	C	G	G	T	T	G	G	C	C	T	T	T	T	T	T	A	A	C	C	T	T	C	C	A	A	G	G	T	T	A	A	G	G	G	G	T	T	C	C	A	A	G	G	C	C	T	T	T	T	A	A	A	A	C	C	T	T	G	G	A	A	C	C	A	A	C	C	G	G	G	G	A	A	G	G	C	C	C	C	C	C	T	T	T	T	A	A	G	G	C	C	T	T	C	C	A	A	A	A	A	A	A	A	C	C	T	T	C	C	T	T	A	A	T	T	A	A	T	T	A	A	C	C	T	T	C	C	G	G	T	T	G	G	T	T	T	T	G	G	C	C	T	T	G	G	C	C	G	G	A	A	A	A	A	A	C	C	G	G	C	C	C	C	G	G	T	T	G	G	C	C	A	A	C	C	A	A	A	A	C	C	G	G	C	C	A	A	G	G	C	C	G	G	T	T	C	C	G	G	G	G	A	A	A	A	T	T	T	T	A	A	G	G	G	G	A	A	A	A	A	A	A	A	A	A	G	G	C	C	C	C	C	C	G	G	T	T	G	G	C	C	C	C	A	A	C	C	T	T	A	A	G	G	G	G	A	A	G	G	C	C	A	A	G	G	G	G	C	C	C	C	C	C	G	G	T	T	C	C	T	T	T	T	T	T	G	G	C	C	A	A	C	C	G	G	A	A	T	T	G	G	T	T	C	C	G	G	A	A	T	T	G	G	C	C	T	T	T	T	T	T	C	C	A	A	C	C	A	A	C	C	T	T	C	C	C	C	T	T	A	A	C	C	G	G	C	C	C	C	A	A	G	G	G	G	C	C	A	A	A	A	G	G	C	C	T	T	C	C	C	C	T	T	G	G	G	G	T	T	G	G	A	A	A	A	C	C	A	A	T	T	C	C	G	G	C	C	T	T	A	A	G	G	T	T	C	C	C	C	A	A	G	G	T	T	C	C	A	A	C	C	A	A	A	A	G	G	A	A	A	A	A	A	T	T	A	A	A	A	C	C	A	A	T	T	A	A	A	A	T	T	T	T	A	A	C	C	T	T	C	C	G	G	G	G	T	T	T	T	C	C	G	G	A	A	C	C	C	C	A	A	A	A	C	C	A	A	A	A	A	A	G	G	C	C	A	A	A	A	G	G	G	G	C	C	T	T	T	T	C	C	C	C	G	G	C	C	C	C	A	A	G	G	A	A	A	A	G	G	A	A	A	A	T	T	A	A	C	C	G	G	A	A	C	C	T	T	G	G	A	A	G	G	T	T	C	C	C	C	A	A	A	A	A	A	T	T	T	T	C	C	T	T	G	G	G	G	G	G	C	C	A	A	G	G	T	T	C	C	A	A	A	A	C	C	A	A	C	C	A	A	A	A	G	G	T	T	G	G	A	A	T	T	C	C	A	A	T	T	G	G	G	G	G	G	C	C	G	G	T	T	C	C	G	G	G	G	A	A	T	T	T	T	T	T	C	C	T	T	G	G	G	G	G	G	A	A	T	T	T	T	C	C	A	A	A	A	C	C	A	A	C	C	A	A	T	T	T	T	G	G	A	A	C	C	C	C	T	T	G	G	C	C	C	C	A	A	T	T	T	T	T	T	T	T	C	C	T	T	C	C	T	T	A	A	C	C	C	C	A	A	C	C	T	T	T	T	A	A	A	A	G	G	G	G	C	C	C	C	G	G	T	T	C	C	C	C	G	G	C	C	G	G	A	A	G	G	A	A	G	G	T	T	G	G	C	C	G	G	A	A	C	C	C	C	C	C	A	A	G	G	A	A	C	C	C	C	T	T	T	T	C	C	A	A	C	C	A	A	A	A	A	A	C	C	T	T	A	A	C	C	T	T	T	T	C	C	G	G	T	T	T	T	T	T	C	C	A	A	A	A	T	T	T	T	T	T	G	G	C	C	A	A	A	A	G	G	A	A	C	C	A	A	A	A	C	C	G	G	A	A	C	C	G	G	G	G	T	T	C	C	A	A	G	G	A	A	T	T	A	C	A	A	A	A	T	T	T	T	A	A	T	T	T	T	T	T	C	C	G	G	C	C	G	G	A	A	A	A	C	C	G	G	T	T	G	G	C	C	C	C	C	C	C	C	G	G	T	T	A	A	A	A	A	A	C	C	A	A	G	G	G	G	C	C	C	C	A	A	T	T	C	C	C	C	A	A	A	A	G	G	G	G	G	G	G	G	A	A	T	T	A	A	A	A	G	G	C	C	C	C	T	T	A	A	G	G	T	T	C	C	C	C	A	A	A	A	T	T	T	T	G	G	A	A	C	C	G	G	C	C	G	G	G	G	C	C	A	A	T	T	G	G	A	A	G	G	G	G	C	C	C	C	T	T	A	A	A	A	G	G	C	C	G	G	C	C	C	C	G	G	C	C	A	A	T	T	C	C	T	T	A	A	C	C	C	C	C	C	C	C	C	C	C	C	A	A	A	A	T	T	T	T	G	G	G	G	A	A	A	A	T	T	A	A	G	G	A	A	G	G	A	A	G	G	T	T	A	A	A	A	T	T	T	T	T	T	C	C	C	C	C	C	C	C	T	T	G	G	T	T	T	T	T	T	C	C	C	C	T	T	A	A	G	G	G	G	G	G	A	A	G	G	G	G	A	A	A	A	G	G	G	G	A	A	G	G	T	T	A	A	G	G	A	A	A	A	G	G	A	A	A	A	A	A	C	C	A	A	T	T	T	T	T	T	C	C	G	G	G	G	C	C	G	G	C	C	T	T	T	T	G	G	C	C	T	T	G	G	C	C	C	C	G	G	A	A	A	A	A	A	T	T	T	T	G	G	T	T	G	G	G	G	G	G	T	T	G	G	C	C	G	G	T	T	T	T	G	G	C	C	G	G	C	C	G	G	C	C	T	T	C	C	NA	NA	A	A	T	T	T	T	A	A	T	T	C	C	A	A	G	G	A	A	A	A	G	G	T	T	A	A	C	C	A	A	C	C	T	T	T	T	G	G	G	G	C	C	C	C	A	A	T	T	G	G	C	C	T	T	C	C	A	A	G	G	A	A	G	G	G	G	G	G	G	G	A	A	C	C	C	C	A	A	A	A	T	T	A	A	A	A	A	A	C	C	C	C	G	G	A	A	T	T	A	A	A	A	G	G	C	C	A	A	G	G	G	G	T	T	A	A	C	C	G	G	A	A	C	C	A	A	G	G	C	C	A	A	G	G	C	C	G	G	C	C	T	T	T	T	A	A	C	C	A	A	A	A	T	T	C	C	T	T	T	T	G	G	A	A	A	A	T	T	C	C	G	G	T	T	C	C	A	A	T	T	C	C	T	T	T	T	T	T	T	T	A	A	G	G	C	C	C	C	A	A	G	G	T	T	C	C	G	G	A	A	C	C	T	T	T	T	A	A	C	C	G	G	T	T	T	T	A	A	C	C	A	A	C	C	T	T	G	G	T	T	T	T	G	G	G	G	A	A	A	A	T	T	C	C	G	G	A	A	A	A	C	C	C	C	C	C	A	A	G	G	T	T	C	C	G	G	C	C	C	C	T	T	T	T	C	C	A	A	A	A	A	A	A	A	C	C	A	A	T	T	A	A	T	T	C	C	C	C	A	A	G	G	C	C	T	T	C	C	G	G	A	A	T	T	A	A	A	A	C	C	C	C	G	G	C	C	C	C	G	G	C	C	T	T	A	A	C	C	T	T	A	A	C	C	A	A	C	C	A	A	A	A	C	C	C	C	C	C	C	C	T	T	T	T	A	A	G	G	C	C	T	T	G	G	G	G	T	T	T	T	T	T	C	C	T	T	T	T	G	G	T	T	A	A	C	C	C	C	A	A	A	A	G	G	A	A	G	G	G	G	T	T	T	T	T	T	A	A	G	G	T	T	C	C	G	G	C	C	A	A	A	A	C	C	A	A	G	G	A	A	A	A	T	T	G	G	C	C	G	G	T	T	C	C	G	G	G	G	C	C	A	A	G	G	C	C	C	C	C	C	T	T	G	G	A	A	T	T	G	G	C	C	T	T	C	C	G	G	T	T	G	G	G	G	C	C	A	A	A	A	A	A	T	T	T	T	T	T	C	C	A	A	C	C	C	C	T	T	A	A	G	G	G	G	C	C	G	G	C	C	C	C	T	T	A	A	C	C	G	G	T	T	C	C	C	C	A	A	G	G	C	C	G	G	C	C	T	T	A	A	C	C	A	A	G	G	C	C	A	A	T	T	G	G	C	C	T	T	T	T	G	G	T	T	G	G	T	T	G	G	T	T	T	T	T	T	G	G	T	T	C	C	T	T	C	C	C	C	G	G	G	G	C	C	A	A	T	T	T	T	T	T	C	C	C	C	C	C	G	G	A	A	C	C	A	A	C	C	A	A	G	G	C	C	T	T	T	T	G	G	T	T	G	G	G	G	A	A	T	T	T	T	A	A	T	T	T	T	A	A	C	C	T	T	A	A	T	T	C	C	G	G	C	C	G	G	T	T	C	C	G	G	A	A	A	A	C	C	T	T	G	G	C	C	A	A	G	G	G	G	A	A	C	C	G	G	T	T	C	C	A	A	T	T	A	A	A	A	G	G	A	A	A	A	T	T	C	C	C	C	T	T	A	A	G	G	G	G	A	A	A	A	G	G	C	C	C	C	A	A	C	C	G	G	G	G	T	T	A	A	G	G	A	A	C	C	C	C	C	C	C	C	C	C	C	C	C	C	A	A	C	C	A	A	C	C	T	T	G	G	A	A	C	C	T	T	A	A	G	G	C	C	T	T	A	A	C	C	G	G	G	G	C	C	C	C	A	A	T	T	A	A	G	G	G	G	G	G	C	C	G	G	C	C	C	C	C	C	T	T	T	T	T	T	T	T	A	A	T	T	G	G	G	G	A	A	G	G	A	A	G	G	G	G	T	T	G	G	G	G	C	C	G	G	T	T	A	A	C	C	A	A	T	T	C	C	T	T	A	A	C	C	A	A	C	C	T	T	T	T	T	T	G	G	C	C	T	T	T	T	C	C	T	T	C	C	G	G	T	T	G	G	C	C	G	G	G	G	T	T	T	T	A	A	G	G	G	G	G	G	T	T	T	T	G	G	G	G	T	T	C	C	G	G	T	T	T	T	G	G	T	T	A	A	A	A	A	A	A	A	T	T	G	G	G	G	C	C	A	A	C	C	G	G	C	C	T	T	C	C	G	G	T	T	T	T	G	G	C	C	C	C	G	G	G	G	G	G	A	A	A	A	A	A	T	T	C	C	A	A	T	T	T	T	A	A	C	C	T	T	G	G	G	G	C	C	T	T	A	A	A	A	C	C	G	G	A	A	T	T	G	G	T	T	A	A	A	A	G	G	A	A	A	A	C	C	G	G	C	C	A	A	G	G	C	C	C	C	C	C	G	G	A	A	A	A	C	C	G	G	C	C	A	A	T	T	C	C	A	A	T	T	G	G	T	T	G	G	A	A	G	G	A	A	T	T	G	G	G	G	T	T	G	G	T	T	A	A	G	G	T	T	G	G	T	T	G	G	A	A	T	T	T	T	A	A	A	A	T	T	G	G	T	T	A	A	T	T	C	C	G	G	C	C	C	C	T	T	G	G	A	A	G	G	G	G	A	A	C	C	T	T	A	A	C	C	G	G	T	T	C	C	G	G	T	T	G	G	C	C	T	T	G	G	T	T	C	C	T	T	A	A	C	C	A	A	A	A	G	G	T	T	T	T	C	C	G	G	G	G	G	G	A	A	A	A	T	T	C	C	G	G	G	G	T	T	G	G	G	G	A	A	A	A	G	G	C	C	C	C	C	C	T	T	T	T	A	A	G	G	C	C	G	G	C	C	C	C	A	A	C	C	G	G	T	T	T	T	G	G	A	A	G	G	A	A	C	C	G	G	G	G	C	C	C	C	G	G	T	T	G	G	A	A	C	C	A	A	A	A	T	T	T	T	A	A	C	C	C	C	G	G	C	C	C	C	A	A	C	C	A	A	C	C	C	C	A	A	C	C	C	C	C	C	T	T	A	A	T	T	C	C	G	G	G	G	G	G	T	T	G	G	A	A	T	T	T	T	A	A	A	A	C	C	C	C	G	G	G	G	T	T	C	C	T	T	C	C	C	C	C	C	T	T	T	T	G	G	G	G	A	A	T	T	C	C	G	G	T	T	C	C	T	T	T	T	G	G	A	A	A	A	C	C	A	A	T	T	T	T	A	A	T	T	T	T	G	G	T	T	T	T	C	C	T	T	G	G	G	G	T	T	C	C	A	A	T	T	A	A	G	G	T	T	C	C	C	C	T	T	G	G	T	T	C	C	G	G	C	C	C	C	C	C	A	A	C	C	T	T	G	G	T	T	T	T	C	C	G	G	C	C	A	A	A	A	C	C	T	T	G	G	T	T	C	C	A	A	C	C	A	A	C	C	G	G	G	G	G	G	G	G	C	C	G	G	C	C	C	C	G	G	A	A	A	A	A	A	G	G	G	G	T	T	G	G	T	T	A	A	G	G	G	G	A	A	T	T	G	G	A	A	C	C	T	T	G	G	A	A	C	C	C	C	G	G	C	C	A	A	C	C	A	A	A	A	C	C	C	C	G	G	A	A	A	A	G	G	G	G	G	G	T	T	A	A	C	C	G	G	A	A	T	T	C	C	G	G	C	C	A	A	C	C	C	C	G	G	C	C	A	A	G	G	T	T	T	T	G	G	T	T	T	T	C	C	A	A	T	T	T	T	C	C	C	C	G	G	A	A	A	A	G	G	T	T	T	T	C	C	G	G	C	C	G	G	C	C	T	T	A	A	T	T	A	A	G	G	A	A	T	T	C	C	T	T	A	A	A	A	A	A	C	C	A	A	C	C	T	T	T	T	T	T	C	C	A	A	A	A	G	G	G	G	C	C	C	C	A	A	G	G	G	G	G	G	A	A	C	C	T	T	A	A	T	T	A	A	T	T	C	C	C	C	C	C	T	T	C	C	G	G	C	C	A	A	C	C	T	T	G	G	C	C	G	G	A	A	T	T	C	C	A	A	C	C	T	T	G	G	A	A	C	C	T	T	G	G	A	A	C	C	T	T	C	C	C	C	G	G	G	G	A	A	G	G	G	G	G	G	A	A	C	C	G	G	C	C	G	G	G	G	G	G	A	A	A	A	G	G	G	G	G	G	T	T	A	A	G	G	C	C	C	C	G	G	G	G	A	A	C	C	C	C	G	G	T	T	T	T	G	G	G	G	A	A	C	C	A	A	A	A	C	C	A	A	C	C	C	C	G	G	C	C	A	A	G	G	A	A	G	G	C	C	T	T	G	G	T	T	C	C	A	A	G	G	T	T	G	G	C	C	A	A	G	G	G	G	G	G	G	G	G	G	A	A	G	G	G	G	A	A	C	C	C	C	G	G	T	T	T	T	G	G	C	C	C	C	G	G	A	A	C	C	C	C	G	G	A	A	A	A	T	T	C	C	C	C	T	T	A	A	T	T	T	T	A	A	G	G	A	A	G	G	T	T	A	A	T	T	T	T	A	A	A	A	A	A	C	C	G	G	A	A	C	C	C	C	A	A	C	C	C	C	G	G	C	C	G	G	T	T	G	G	A	A	T	T	C	C	A	A	T	T	T	T	T	T	C	C	G	G	C	C	G	G	C	C	G	G	A	A	A	A	G	G	T	T	C	C	C	C	T	T	C	C	C	C	C	C	T	T	T	T	T	T	A	A	C	C	T	T	T	T	A	A	A	A	T	T	NA	NA	T	T	G	G	G	G	G	G	G	G	A	A	G	G	G	G	T	T	G	G	C	C	A	A	T	T	T	T	C	C	A	A	G	G	G	G	T	T	C	C	A	A	G	G	T	T	A	A	C	C	A	A	G	G	C	C	A	A	C	C	C	C	A	A	G	G	T	T	T	T	T	T	A	A	G	G	A	A	A	A	G	G	G	G	A	A	C	C	A	A	C	C	A	A	G	G	G	G	G	G	A	A	G	G	C	C	T	T	C	C	A	A	G	G	T	T	C	C	C	C	A	A	T	T	T	T	G	G	T	T	G	G	G	G	T	T	T	T	T	T	A	A	T	T	C	C	A	A	C	C	T	T	A	A	T	T	A	A	T	T	A	A	A	A	A	A	C	C	T	T	T	T	A	A	C	C	C	C	A	A	G	G	A	A	G	G	T	T	C	C	G	G	A	A	G	G	G	G	G	G	A	A	G	G	A	A	A	A	C	C	T	T	T	T	C	C	A	A	T	T	A	A	T	T	A	A	C	C	C	C	G	G	G	G	G	G	T	T	G	G	T	T	G	G	C	C	A	A	T	T	G	G	G	G	A	A	A	A	G	G	G	G	C	C	C	C	C	C	T	T	A	A	G	G	A	A	G	G	T	T	C	C	A	A	G	G	A	A	C	C	A	A	A	A	G	G	A	A	C	C	C	C	A	A	C	C	A	A	T	T	A	A	T	T	C	C	T	T	C	C	T	T	T	T	G	G	T	T	A	A	T	T	T	T	A	A	A	A	G	G	G	G	C	C	C	C	C	C	T	T	T	T	G	G	A	A	G	G	A	A	T	T	C	C	C	C	G	G	C	C	C	C	C	C	G	G	C	C	C	C	A	A	A	A	G	G	A	A	T	T	C	C	C	C	A	A	T	T	C	C	G	G	C	C	G	G	T	T	A	A	C	C	C	C	A	A	G	G	C	C	C	C	C	C	C	C	A	A	A	A	C	C	C	C	T	T	G	G	C	C	G	G	T	T	G	G	G	G	G	G	G	G	G	G	G	G	A	A	G	G	C	C	C	C	T	T	G	G	G	G	A	A	G	G	A	A	T	T	T	T	T	T	T	T	T	T	G	G	G	G	C	C	G	G	T	T	T	T	G	G	G	G	A	A	G	G	G	G	T	T	G	G	C	C	T	T	A	A	G	G	C	C	C	C	C	C	T	T	C	C	C	C	G	G	G	G	G	G	C	C	A	A	C	C	A	A	C	C	C	C	T	T	G	G	T	T	C	C	T	T	C	C	A	A	C	C	T	T	T	T	T	T	G	G	G	G	C	C	T	T	A	A	C	C	A	A	C	C	T	T	T	T	C	C	T	T	A	A	C	C	C	C	C	C	T	T	A	A	C	C	T	T	T	T	A	A	T	T	C	C	A	A	G	G	NA	NA	T	T	T	T	A	A	A	A	G	G	A	A	T	T	T	T	T	T	G	G	A	A	G	G	G	G	C	C	G	G	A	A	A	A	T	T	T	T	G	G	G	G	C	C	T	T	A	A	T	T	C	C	C	C	G	G	T	T	C	C	T	T	T	T	G	G	G	G	G	G	A	A	G	G	G	G	G	G	C	C	G	G	C	C	A	A	G	G	T	T	A	A	C	C	C	C	T	T	G	G	T	T	G	G	C	C	T	T	C	C	C	C	G	G	C	C	T	T	G	G	G	G	A	A	T	T	G	G	G	G	G	G	A	A	T	T	G	G	A	A	C	C	C	C	G	G	T	T	T	T	T	T	G	G	A	A	C	C	G	G	C	C	T	T	T	T	T	T	C	C	A	A	G	G	A	A	A	A	A	A	C	C	G	G	A	A	T	T	C	C	A	A	C	C	G	G	C	C	G	G	G	G	A	A	C	C	A	A	G	G	A	A	A	A	G	G	A	A	A	A	C	C	T	T	C	C	C	C	G	G	C	C	T	T	T	T	A	A	A	A	C	C	T	T	A	A	C	C	G	G	T	T	A	A	G	G	C	C	C	C	G	G	A	A	C	C	G	G	T	T	T	T	A	A	C	C	T	T	G	G	T	T	A	A	C	C	T	T	T	T	C	C	C	C	G	G	T	T	G	G	G	G	G	G	T	T	G	G	T	T	T	T	G	G	T	T	A	A	G	G	G	G	A	A	C	C	T	T	A	A	G	G	C	C	C	C	C	C	T	T	G	G	T	T	G	G	A	A	G	G	C	C	G	G	C	C	A	A	T	T	A	A	T	T	G	G	T	T	A	A	T	T	T	T	G	G	G	G	T	T	C	C	A	A	A	A	T	T	G	G	T	T	A	A	C	C	C	C	A	A	C	C	G	G	T	T	G	G	T	T	T	T	A	A	G	G	T	T	C	C	A	A	G	G	T	T	A	A	A	A	G	G	G	G	C	C	G	G	G	G	A	A	G	G	C	C	T	T	T	T	A	A	G	G	T	T	A	A	G	G	C	C	C	C	A	A	T	T	G	G	C	C	A	A	C	C	T	T	T	T	G	G	G	G	G	G	G	G	A	A	C	C	C	C	C	C	G	G	G	G	G	G	G	G	T	T	G	G	G	G	G	G	A	A	A	A	G	G	A	A	G	G	A	A	C	C	C	C	G	G	C	C	A	A	T	T	C	C	G	G	C	C	T	T	T	T	T	T	A	A	C	C	T	T	C	C	T	T	C	C	G	G	A	A	T	T	C	C	T	T	C	C	G	G	G	G	C	C	T	T	G	G	A	A	T	T	A	A	T	T	C	C	A	A	A	A	G	G	T	T	T	T	A	A	T	T	A	A	C	C	A	A	T	T	C	C	A	A	T	T	T	T	A	A	A	A	G	G	G	G	G	G	G	G	T	T	A	A	A	A	A	A	C	C	G	G	T	T	T	T	A	A	T	T	T	T	C	C	T	T	C	C	C	C	T	T	G	G	T	T	G	G	G	G	T	T	T	T	C	C	C	C	G	G	C	C	G	G	G	G	G	G	T	T	G	G	A	A	T	T	T	T	C	C	C	C	G	G	C	C	A	A	A	A	T	T	C	C	G	G	T	T	C	C	T	T	T	T	A	A	T	T	C	C	A	A	T	T	G	G	A	A	C	C	G	G	A	A	G	G	A	A	G	G	T	T	G	G	G	G	T	T	A	A	C	C	A	A	G	G	C	C	T	T	A	A	G	G	A	A	A	A	A	A	T	T	T	T	A	A	C	C	A	A	T	T	G	G	T	T	T	T	G	G	A	A	A	A	G	G	C	C	G	G	G	G	C	C	C	C	A	A	C	C	T	T	T	T	A	A	T	T	T	T	T	T	A	A	A	A	C	C	A	A	C	C	A	A	A	A	C	C	G	G	A	A	T	T	G	G	T	T	G	G	G	G	T	T	T	T	G	G	C	C	T	T	G	G	C	C	A	A	C	C	A	A	C	C	G	G	A	A	G	G	T	T	G	G	G	G	T	T	A	A	G	G	G	G	T	T	A	A	G	G	T	T	G	G	C	C	A	A	G	G	T	T	T	T	A	A	G	G	C	C	T	T	G	G	A	A	T	T	A	A	A	A	T	T	T	T	T	T	A	A	T	T	C	C	A	A	T	T	T	T	C	C	T	T	T	T	T	T	T	T	T	T	G	G	T	T	A	A	T	T	A	A	G	G	A	A	C	C	A	A	A	A	A	A	G	G	G	G	T	T	G	G	A	A	A	A	C	C	C	C	G	G	T	T	G	G	C	C	T	T	T	T	G	G	C	C	C	C	C	C	A	A	A	A	T	T	T	T	T	T	A	A	C	C	G	G	C	C	T	T	A	A	A	A	C	C	A	A	C	C	C	C	T	T	G	G	G	G	T	T	G	G	A	A	G	G	A	A	A	A	T	T	A	A	C	C	A	A	G	G	A	A	C	C	T	T	A	A	T	T	G	G	T	T	T	T	C	C	C	C	G	G	C	C	A	A	T	T	G	G	G	G	A	A	C	C	C	C	G	G	T	T	G	G	T	T	A	A	C	C	A	A	A	A	C	C	T	T	T	T	T	T	A	A	G	G	G	G	T	T	T	T	G	G	T	T	G	G	C	C	T	T	C	C	C	C	T	T	G	G	C	C	T	T	A	A	C	C	G	G	G	G	T	T	C	C	T	T	C	C	C	C	T	T	T	T	C	C	A	A	A	A	A	A	A	A	C	C	G	G	A	A	A	A	A	A	A	A	C	C	T	T	G	G	T	T	T	T	C	C	A	A	T	T	T	T	G	G	T	T	C	C	T	T	T	T	C	C	G	G	A	A	C	C	C	C	T	T	C	C	T	T	T	T	T	T	T	T	A	A	A	A	G	G	G	G	C	C	C	C	C	C	C	C	G	G	C	C	G	G	A	A	A	A	C	C	G	G	C	C	T	T	C	C	A	A	G	G	A	A	C	C	C	C	G	G	A	A	C	C	A	A	G	G	T	T	A	A	C	C	C	C	T	T	C	C	T	T	T	T	T	T	C	C	C	C	A	A	G	G	C	C	C	C	A	A	C	C	T	T	T	T	C	C	G	G	G	G	A	A	A	A	C	C	C	C	G	G	T	T	C	C	C	C	G	G	G	G	G	G	A	A	A	A	C	C	G	G	T	T	C	C	G	G	C	C	A	A	A	A	G	G	T	T	T	T	A	A	A	A	C	C	C	C	C	C	T	T	C	C	C	C	G	G	A	A	C	C	A	A	T	T	C	C	A	A	A	A	A	A	T	T	A	A	A	A	G	G	C	C	C	C	A	A	T	T	G	G	C	C	T	T	T	T	A	A	T	T	T	T	C	C	A	A	C	C	C	C	T	T	A	A	G	G	A	A	T	T	G	G	T	T	A	A	G	G	T	T	G	G	C	C	G	G	A	A	T	T	T	T	T	T	C	C	G	G	T	T	C	C	A	A	C	C	C	C	A	A	C	C	T	T	G	G	G	G	T	T	A	A	A	A	A	A	G	G	G	G	T	T	A	A	G	G	C	C	C	C	C	C	C	C	G	G	A	A	T	T	T	T	T	T	G	G	C	C	A	A	G	G	C	C	T	T	A	A	C	C	G	G	T	T	C	C	C	C	A	A	T	T	C	C	T	T	C	C	A	A	C	C	T	T	A	A	A	A	C	C	G	G	G	G	G	G	A	A	G	G	A	A	A	A	A	A	T	T	T	T	A	A	C	C	C	C	G	G	C	C	C	C	C	C	G	G	A	A	T	T	G	G	T	T	C	C	C	C	A	A	T	T	G	G	T	T	G	G	T	T	C	C	C	C	A	A	C	C	A	A	C	C	C	C	C	C	G	G	C	C	A	A	A	A	C	C	G	G	T	T	A	A	A	A	G	G	C	C	G	G	A	A	G	G	T	T	C	C	T	T	C	C	C	C	A	A	A	A	A	A	T	T	A	A	A	A	C	C	G	G	A	A	C	C	T	T	C	C	A	A	G	G	C	C	C	C	A	A	C	C	C	C	A	A	G	G	G	G	G	G	A	A	G	G	C	C	A	A	G	G	G	G	G	G	G	G	G	G	G	G	C	C	G	G	A	A	A	A	A	A	G	G	T	T	C	C	A	A	C	C	T	T	T	T	C	C	G	G	A	A	T	T	C	C	G	G	T	T	C	C	A	A	G	G	C	C	A	A	C	C	T	T	T	T	C	C	G	G	G	G	C	C	C	C	G	G	A	A	A	A	A	A	T	T	G	G	A	A	C	C	G	G	A	A	G	G	G	G	A	A	G	G	T	T	T	T	C	C	C	C	A	A	T	T	C	C	A	A	C	C	C	C	G	G	A	A	T	T	G	G	T	T	T	T	C	C	G	G	A	A	C	C	C	C	C	C	T	T	G	G	C	C	A	A	C	C	C	C	A	A	T	T	C	C	A	A	T	T	T	T	T	T	A	A	A	A	T	T	T	T	G	G	A	A	T	T	T	T	C	C	C	C	C	C	C	C	T	T	A	A	C	C	G	G	T	T	A	A	A	A	G	G	C	C	G	G	T	T	T	T	T	T	T	T	T	T	G	G	A	A	A	A	G	G	T	T	T	T	G	G	G	G	C	C	C	C	A	A	A	A	A	A	T	T	G	G	T	T	A	A	G	G	C	C	G	G	T	T	T	T	A	A	C	C	C	C	A	A	C	C	C	C	G	G	A	A	T	T	G	G	C	C	A	A	G	G	T	T	T	T	C	C	G	G	T	T	G	G	T	T	A	A	T	T	G	G	T	T	C	C	G	G	C	C	A	A	A	A	T	T	G	G	G	G	A	A	C	C	G	G	T	T	A	A	A	A	T	T	C	C	G	G	T	T	T	T	A	A	T	T	A	A	C	C	G	G	T	T	T	T	A	A	C	C	G	G	G	G	G	G	C	C	G	G	A	A	A	A	T	T	A	A	G	G	T	T	C	C	T	T	A	A	C	C	C	C	T	T	T	T	T	T	A	A	A	A	A	A	T	T	A	A	C	C	C	C	A	A	C	C	C	C	G	G	A	A	A	A	T	T	T	T	A	A	G	G	T	T	C	C	A	A	C	C	A	A	C	C	T	T	C	C	G	G	A	A	G	G	C	C	A	A	C	C	T	T	T	T	G	G	C	C	G	G	G	G	A	A	C	C	A	A	T	T	T	T	A	A	A	A	A	A	C	C	T	T	A	A	C	C	T	T	C	C	G	G	G	G	G	G	G	G	C	C	T	T	G	G	T	T	C	C	T	T	C	C	T	T	C	C	T	T	A	A	C	C	A	A	G	G	A	A	C	C	G	G	T	T	G	G	A	A	A	A	C	C	A	A	G	G	T	T	G	G	T	T	C	C	C	C	C	C	A	A	G	G	T	T	C	C	T	T	T	T	T	T	C	C	A	A	T	T	C	C	G	G	A	A	C	C	T	T	A	A	G	G	T	T	T	T	C	C	G	G	T	T	A	A	G	G	G	G	C	C	A	A	T	T	A	A	G	G	C	C	G	G	A	A	A	A	T	T	G	G	C	C	G	G	C	C	T	T	T	T	A	A	G	G	T	T	A	A	A	A	T	T	C	C	G	G	G	G	T	T	G	G	A	A	T	T	T	T	A	A	C	C	A	A	A	A	C	C	A	A	C	C	T	T	T	T	A	A	A	A	A	A	A	A	T	T	G	G	C	C	T	T	A	A	G	G	C	C	T	T	T	T	G	G	C	C	G	G	T	T	C	C	G	G	T	T	C	C	T	T	G	G	G	G	T	T	C	C	G	G	C	C	A	A	C	C	A	A	T	T	T	T	T	T	A	A	C	C	C	C	C	C	C	C	A	A	C	C	T	T	C	C	A	A	C	C	G	G	T	T	T	T	C	C	G	G	T	T	T	T	T	T	T	T	C	C	T	T	G	G	G	G	A	A	A	A	T	T	G	G	A	A	A	A	T	T	C	C	T	T	T	T	T	T	C	C	T	T	T	T	C	C	C	C	G	G	A	A	T	T	A	A	G	G	C	C	G	G	T	T	G	G	A	A	G	G	G	G	T	T	T	T	G	G	A	A	A	A	A	A	G	G	A	A	T	T	G	G	T	T	A	A	C	C	C	C	A	A	G	G	A	A	G	G	G	G	C	C	A	A	A	A	G	G	A	A	G	G	A	A	G	G	A	A	A	A	T	T	T	T	T	T	A	A	A	A	A	A	T	T	A	A	G	G	T	T	A	A	C	C	T	T	C	C	T	T	C	C	G	G	C	C	T	T	C	C	T	T	T	T	T	T	C	C	A	A	C	C	C	C	G	G	T	T	G	G	C	C	C	C	C	C	G	G	A	A	T	T	C	C	G	G	C	C	T	T	G	G	T	T	G	G	C	C	T	T	A	A	T	T	C	C	T	T	T	T	T	T	C	C	C	C	G	G	T	T	T	T	A	A	A	A	T	T	T	T	A	A	G	G	A	A	T	T	C	C	A	A	C	C	G	G	C	C	G	G	T	T	G	G	G	G	A	A	T	T	C	C	G	G	A	A	C	C	G	G	T	T	A	A	G	G	C	C	A	A	G	G	A	A	G	G	T	T	C	C	A	A	C	C	T	T	G	G	A	A	C	C	A	A	G	G	A	A	T	T	A	A	A	A	G	G	C	C	A	A	C	C	A	A	G	G	C	C	T	T	G	G	A	A	T	T	A	A	A	A	A	A	A	A	C	C	T	T	C	C	A	A	A	A	T	T	T	T	T	T	T	T	A	A	T	T	A	A	A	A	T	T	T	T	A	A	C	C	T	T	T	T	A	A	G	G	T	T	T	T	C	C	C	C	A	A	G	G	T	T	A	A	T	T	T	T	T	T	G	G	A	A	G	G	A	A	A	A	T	T	G	G	G	G	A	A	T	T	A	A	C	C	C	C	C	C	A	A	A	A	T	T	C	C	C	C	T	T	A	A	T	T	A	A	G	G	C	C	G	G	A	A	G	G	C	C	G	G	C	C	C	C	A	A	C	C	G	G	C	C	T	T	T	T	A	A	T	T	A	A	A	A	T	T	G	G	A	A	T	T	C	C	C	C	A	A	C	C	A	A	C	C	T	T	T	T	A	A	A	A	C	C	C	C	T	T	T	T	G	G	C	C	C	C	A	A	C	C	C	C	T	T	C	C	G	G	A	A	G	G	A	A	T	T	C	C	A	A	A	A	T	T	A	A	T	T	T	T	T	T	C	C	T	T	G	G	T	T	A	A	T	T	C	C	T	T	G	G	A	A	T	T	A	A	T	T	A	A	T	T	A	A	A	A	A	A	A	A	G	G	G	G	A	A	A	A	T	T	T	T	G	G	A	A	T	T	A	A	T	T	T	T	C	C	A	A	T	T	G	G	G	G	A	A	G	G	A	A	G	G	A	A	A	A	G	G	A	A	G	G	T	T	C	C	A	A	G	G	C	C	C	C	T	T	T	T	T	T	T	T	A	A	C	C	T	T	T	T	T	T	T	T	G	G	C	C	A	A	T	T	G	G	T	T	C	C	C	C	C	C	T	T	C	C	G	G	C	C	T	T	T	T	G	G	A	A	A	A	T	T	T	T	T	T	T	T	C	C	G	G	G	G	T	T	C	C	C	C	T	T	G	G	C	T	T	T	T	T	T	T	C	C	G	G	G	G	G	G	G	G	T	T	T	T	G	G	C	C	T	T	A	A	T	T	C	C	G	G	T	T	T	T	C	C	C	C	G	G	G	G	T	T	A	A	A	A	A	A	C	C	C	C	T	T	G	G	T	T	G	G	G	G	T	T	A	A	G	G	C	C	C	C	C	C	A	A	T	T	A	A	T	T	C	C	C	C	T	T	T	T	C	C	C	C	A	A	T	T	T	T	G	G	A	A	C	C	T	T	A	A	T	T	G	G	C	C	A	A	G	G	C	C	G	G	A	A	T	T	A	A	A	A	C	C	G	G	A	A	G	G	C	C	A	A	C	C	A	A	A	A	C	C	A	A	C	C	G	G	G	G	T	T	T	T	T	T	T	T	C	C	C	C	C	C	T	T	T	T	G	G	G	G	G	G	T	T	G	G	A	A	G	G	T	T	T	T	A	A	G	G	C	C	A	A	T	T	T	T	A	A	T	T	C	C	G	G	A	A	C	C	C	C	G	G	G	G	G	G	A	A	C	C	C	C	C	C	A	A	T	T	G	G	C	C	G	G	A	A	G	G	C	C	C	C	T	T	C	C	G	G	A	A	G	G	A	A	G	G	C	C	T	T	G	G	T	T	G	G	C	C	G	G	G	G	T	T	G	G	A	A	T	T	T	T	A	A	G	G	T	T	A	A	G	G	C	C	G	G	A	A	T	T	G	G	C	C	T	T	T	T	A	A	A	A	A	A	G	G	C	C	C	C	G	G	A	A	C	C	A	A	A	A	C	C	G	G	G	G	T	T	G	G	G	G	T	T	T	T	C	C	G	G	T	T	G	G	C	C	A	A	G	G	C	C	T	T	T	T	T	T	C	C	G	G	T	T	T	T	G	G	A	A	A	A	C	C	G	G	C	C	A	A	T	T	A	A	T	T	A	A	C	C	C	C	A	A	G	G	G	G	A	A	G	G	T	T	C	C	C	C	G	G	C	C	A	A	G	G	T	T	G	G	G	G	C	C	G	G	G	G	A	A	G	G	G	G	A	A	T	T	C	C	T	T	T	T	G	G	C	C	C	C	A	A	A	A	T	T	C	C	T	T	G	G	T	T	G	G	C	C	A	A	T	T	T	T	A	A	A	A	G	G	C	C	G	G	G	G	G	G	A	A	G	G	T	T	C	C	G	G	A	A	G	G	G	G	T	T	C	C	C	C	T	T	C	C	A	A	G	G	G	G	A	A	T	T	G	G	C	C	G	G	G	G	C	C	G	G	T	T	A	A	C	C	A	A	G	G	G	G	T	T	C	C	C	C	A	A	C	C	T	T	G	G	A	A	G	G	G	G	G	G	T	T	A	A	T	T	A	A	A	A	G	G	T	T	G	G	G	G	C	C	A	A	T	T	C	C	T	T	C	C	T	T	A	A	T	T	C	C	C	C	A	A	T	T	T	T	C	C	C	C	G	G	T	T	A	A	G	G	C	C	T	T	C	C	G	G	T	T	C	C	G	G	C	C	A	A	A	A	T	T	A	A	C	C	C	C	A	A	T	T	A	A	C	C	T	T	T	T	T	T	A	A	C	C	G	G	A	A	A	A	C	C	G	G	G	G	C	C	T	T	C	C	A	A	T	T	C	C	A	A	G	G	C	C	T	T	T	T	C	C	A	A	A	A	A	A	A	A	A	A	C	C	G	G	T	T	G	G	T	T	C	C	A	A	A	A	T	T	G	G	G	G	G	G	T	T	T	T	C	C	G	G	T	T	G	G	C	C	C	C	A	A	G	G	T	T	C	C	T	T	A	A	G	G	A	A	A	A	T	T	C	C	T	T	T	T	A	A	G	G	G	G	C	C	G	G	T	T	A	A	T	T	A	A	C	C	G	G	T	T	T	T	G	G	T	T	T	T	C	C	T	T	C	C	T	T	T	T	C	C	A	A	G	G	T	T	T	T	A	A	G	G	A	A	G	G	T	T	C	C	T	T	C	C	T	T	C	C	A	A	G	G	C	C	C	C	A	A	C	C	T	T	C	C	A	A	A	A	T	T	C	C	T	T	T	T	C	C	G	G	C	C	G	G	A	A	C	C	T	T	C	C	A	A	C	C	C	C	T	T	G	G	G	G	G	G	G	G	T	T	A	A	T	T	A	A	G	G	G	G	G	G	T	T	A	A	A	A	A	A	T	T	G	G	A	A	T	T	C	C	A	A	C	C	T	T	G	G	G	G	T	T	T	T	G	G	G	G	A	A	G	G	T	T	C	C	A	A	G	G	A	A	C	C	G	G	G	G	C	C	A	A	A	A	A	A	G	G	A	A	C	C	T	T	T	T	G	G	T	T	G	G	T	T	T	T	G	G	T	T	A	A	A	A	T	T	A	A	A	A	T	T	A	A	C	C	T	T	C	C	T	T	A	A	A	A	A	A	G	G	C	C	G	G	T	T	T	T	T	T	T	T	A	A	A	A	A	A	G	G	A	A	G	G	C	C	C	C	T	T	G	G	A	A	T	T	A	A	C	C	G	G	G	G	T	T	G	G	T	T	C	C	A	A	G	G	T	T	G	G	A	A	T	T	C	C	T	T	C	C	T	T	G	G	A	A	T	T	C	C	G	G	T	T	G	G	A	A	G	G	A	A	A	A	G	G	G	G	A	A	C	C	A	A	G	G	G	G	T	T	C	C	T	T	C	C	A	A	G	G	C	C	G	G	A	A	A	A	G	G	A	A	T	T	A	A	G	G	C	C	T	T	A	A	G	G	G	G	T	T	C	C	C	C	T	T	A	A	C	C	G	G	C	C	C	C	C	C	T	T	C	C	G	G	A	A	T	T	A	A	G	G	G	G	T	T	A	A	C	C	C	C	A	A	A	A	C	C	A	A	T	T	G	G	T	T	G	G	T	T	C	C	G	G	G	G	G	G	G	G	T	T	T	T	A	A	T	T	A	A	A	A	G	G	G	G	G	G	C	C	G	G	G	G	C	C	A	A	G	G	C	C	G	G	C	C	G	G	A	A	A	A	T	T	A	A	A	A	C	C	A	A	T	T	G	G	G	G	G	G	A	A	C	C	G	G	A	A	C	C	G	G	C	C	A	A	T	T	G	G	T	T	T	T	T	T	T	T	C	C	G	G	T	T	G	G	T	T	C	C	G	G	C	C	A	A	G	G	G	G	C	C	T	T	C	C	T	T	G	G	C	C	C	C	T	T	G	G	G	G	C	C	T	T	G	G	A	A	T	T	T	T	C	C	A	A	G	G	A	A	G	G	A	A	C	C	C	C	C	C	C	C	G	G	C	C	G	G	T	T	A	A	C	C	A	A	A	A	C	C	G	G	C	C	A	A	G	G	C	C	G	G	T	T	C	C	A	A	A	A	G	G	G	G	G	G	C	C	C	C	G	G	A	A	G	G	A	A	T	T	A	A	A	A	C	C	A	A	A	A	C	C	T	T	C	C	C	C	A	A	T	T	A	A	A	A	G	G	T	T	T	T	T	T	C	C	G	G	G	G	C	C	G	G	A	A	T	T	G	G	T	T	C	C	G	G	C	C	G	G	T	T	C	C	T	T	C	C	A	A	C	C	A	A	G	G	G	G	C	C	A	A	T	T	A	A	G	G	A	A	T	T	C	C	G	G	C	C	C	C	G	G	T	T	C	C	G	G	A	A	G	G	T	T	G	G	A	A	G	G	A	A	C	C	G	G	A	A	C	C	A	A	A	A	T	T	G	G	G	G	C	C	A	A	C	C	G	G	A	A	T	T	G	G	A	A	A	A	C	C	T	T	A	A	T	T	T	T	C	C	C	C	T	T	G	G	T	T	G	G	A	A	A	A	C	C	T	T	G	G	C	C	T	T	A	A	A	A	C	C	G	G	T	T	T	T	C	C	T	T	T	T	C	C	T	T	C	C	A	A	T	T	C	C	T	T	A	A	G	G	T	T	T	T	G	G	G	G	C	C	T	T	G	G	G	G	T	T	C	C	C	C	T	T	C	C	A	A	C	C	G	G	T	T	G	G	G	G	T	T	A	A	A	A	C	C	C	C	A	A	T	T	C	C	G	G	A	A	C	C	G	G	G	G	A	A	C	C	A	A	A	A	A	A	T	T	G	G	A	A	G	G	A	A	C	C	G	G	T	T	T	T	C	C	T	T	A	A	C	C	G	G	G	G	G	G	C	C	C	C	G	G	A	A	T	T	A	A	T	T	T	T	T	T	C	C	C	C	A	A	G	G	T	T	NA	NA	G	G	T	T	A	A	A	A	C	C	G	G	A	A	C	C	C	C	G	G	T	T	C	C	A	A	G	G	G	G	C	C	A	A	T	T	C	C	A	A	T	T	A	A	T	T	A	A	C	C	G	G	G	G	A	A	A	A	C	C	G	G	T	T	A	A	G	G	G	G	C	C	A	A	G	G	T	T	A	A	G	G	C	C	A	A	G	G	G	G	A	A	G	G	C	C	T	T	T	T	T	T	G	G	T	T	T	T	C	C	G	G	G	G	A	A	G	G	C	C	A	A	A	A	G	G	C	C	A	A	T	T	A	A	G	G	G	G	C	C	G	G	T	T	C	C	A	A	T	T	T	T	T	T	G	G	G	G	C	C	C	C	T	T	T	T	T	T	T	T	C	C	C	C	T	T	C	C	A	A	A	A	G	G	T	T	G	G	A	A	T	T	C	C	G	G	G	G	G	G	T	T	A	A	T	T	C	C	G	G	C	C	G	G	G	G	T	T	G	G	T	T	C	C	A	A	C	C	G	G	T	T	A	A	G	G	T	T	G	G	T	T	G	G	C	C	C	C	G	G	G	G	A	A	T	T	A	A	G	G	A	A	A	A	A	A	A	A	T	T	C	C	T	T	C	C	T	T	C	C	T	T	A	A	G	G	G	G	C	C	A	A	C	C	G	G	T	T	T	T	T	T	G	G	C	C	C	C	G	G	G	G	G	G	C	C	C	C	T	T	T	T	G	G	T	T	T	T	T	T	T	T	C	C	G	G	T	T	G	G	A	A	A	A	C	C	A	A	A	A	T	T	T	T	T	T	G	G	G	G	A	A	T	T	A	A	A	A	G	G	C	C	T	T	T	T	T	T	T	T	G	G	A	A	A	A	G	G	C	C	G	G	C	C	C	C	T	T	A	A	T	T	C	C	T	T	C	C	T	T	C	C	G	G	A	A	G	G	G	G	G	G	C	C	G	G	C	C	A	A	C	C	C	C	C	C	A	A	G	G	A	A	G	G	T	T	A	A	G	G	T	T	C	C	T	T	C	C	T	T	T	T	C	C	C	C	A	A	T	T	T	T	C	C	G	G	T	T	A	A	C	C	T	T	C	C	A	A	G	G	T	T	T	T	A	A	A	A	C	C	A	A	C	C	T	T	G	G	C	C	G	G	A	A	A	A	G	G	G	G	A	A	C	C	A	A	A	A	A	A	T	T	G	G	T	T	G	G	C	C	G	G	A	A	A	A	C	C	C	C	C	C	A	A	C	C	A	A	T	T	A	A	T	T	T	T	C	C	G	G	A	A	A	A	A	A	C	C	T	T	C	C	G	G	C	C	A	A	T	T	T	T	C	C	C	C	G	G	G	G	G	G	A	A	G	G	G	G	G	G	C	C	T	T	G	G	A	A	G	G	G	G	C	C	G	G	G	G	T	T	T	T	T	T	A	A	G	G	C	C	A	A	T	T	G	G	C	C	C	C	C	C	G	G	G	G	T	T	G	G	T	T	T	T	T	T	T	T	T	T	C	C	C	C	G	G	T	T	G	G	G	G	C	C	T	T	A	A	G	G	A	A	G	G	G	G	T	T	G	G	C	C	A	A	G	G	G	G	C	C	A	A	G	G	A	A	G	G	C	C	A	A	C	C	A	A	A	A	C	C	T	T	T	T	G	G	A	A	C	C	C	C	C	C	A	A	C	C	C	C	C	C	C	C	G	G	A	A	T	T	T	T	G	G	A	A	T	T	C	C	A	A	A	A	C	C	G	G	G	G	G	G	T	T	T	T	T	T	C	C	T	T	C	C	A	A	A	A	G	G	T	T	G	G	T	T	G	G	A	A	G	G	C	C	A	A	G	G	G	G	G	G	G	G	T	T	G	G	C	C	T	T	G	G	T	T	T	T	T	T	G	G	C	C	C	C	A	A	A	A	G	G	C	C	T	T	G	G	C	C	C	C	A	A	C	C	C	C	G	G	C	C	G	G	C	C	C	C	C	C	T	T	T	T	C	C	A	A	T	T	T	T	T	T	C	C	C	C	T	T	A	A	G	G	G	G	A	A	A	A	T	T	C	C	A	A	T	T	A	A	G	G	C	C	A	A	G	G	T	T	G	G	T	T	G	G	A	A	A	A	T	T	G	G	C	C	G	G	G	G	C	C	G	G	T	T	G	G	T	T	C	C	C	C	A	A	A	A	A	A	G	G	T	T	T	T	G	G	T	T	T	T	T	T	A	A	A	A	C	C	C	C	A	A	T	T	A	A	T	T	G	G	C	C	T	T	C	C	G	G	A	A	G	G	A	A	C	C	A	A	G	G	A	A	G	G	C	C	T	T	G	G	T	T	G	G	G	G	G	G	T	T	G	G	A	A	C	C	G	G	C	C	T	T	C	C	T	T	C	C	T	T	T	T	C	C	A	A	A	A	T	T	G	G	G	G	A	A	A	A	C	C	A	A	C	C	A	A	G	G	G	G	C	C	T	T	T	T	A	A	G	G	A	A	C	C	C	C	C	C	T	T	G	G	C	C	C	C	C	C	G	G	T	T	A	A	A	A	C	C	A	A	T	T	A	A	A	A	C	C	T	T	A	A	C	C	A	A	T	T	T	T	T	T	A	A	A	A	G	G	G	G	G	G	C	C	T	T	T	T	G	G	T	T	G	G	T	T	T	T	C	C	G	G	T	T	A	A	C	C	C	C	A	A	T	T	A	A	G	G	T	T	G	G	A	A	G	G	C	C	G	G	C	C	G	G	C	C	A	A	T	T	T	T	G	G	G	G	A	A	C	C	A	A	T	T	A	A	T	T	T	T	T	T	A	A	C	C	C	C	G	G	A	A	T	T	C	C	T	T	A	A	A	A	T	T	G	G	A	A	C	C	C	C	A	A	C	C	G	G	C	C	C	C	A	A	T	T	A	A	A	A	A	A	C	C	C	C	A	A	G	G	A	A	A	A	C	C	A	A	T	T	G	G	T	T	A	A	T	T	C	C	A	A	G	G	G	G	C	C	A	A	C	C	C	C	T	T	G	G	T	T	A	A	A	A	A	A	T	T	T	T	T	T	A	A	A	A	G	G	A	A	A	A	T	T	C	C	G	G	A	A	G	G	G	G	G	G	T	T	T	T	T	T	T	T	G	G	G	G	A	A	T	T	A	A	T	T	T	T	A	A	G	G	C	C	C	C	G	G	T	T	G	G	G	G	G	G	A	A	A	A	T	T	G	G	C	C	C	C	G	G	C	C	T	T	C	C	G	G	T	T	T	T	A	A	C	C	A	A	A	A	G	G	T	T	A	A	T	T	G	G	A	A	T	T	G	G	T	T	A	A	C	C	A	A	A	A	T	T	T	T	C	C	G	G	C	C	T	T	T	T	A	A	T	T	A	A	T	T	A	A	G	G	T	T	A	A	A	A	C	C	A	A	A	A	A	A	C	C	G	G	T	T	T	T	G	G	G	G	T	T	G	G	T	T	C	C	G	G	C	C	C	C	A	A	T	T	C	C	A	A	A	A	C	C	C	C	G	G	G	G	A	A	A	A	A	A	A	A	G	G	T	T	G	G	T	T	C	C	C	C	C	C	C	C	C	C	C	C	C	C	T	T	T	T	C	C	A	A	G	G	A	A	T	T	G	G	A	A	A	A	C	C	A	A	G	G	C	C	T	T	C	C	A	A	T	T	T	T	G	G	C	C	C	C	A	A	G	G	C	C	C	C	G	G	A	A	C	C	A	A	T	T	C	C	C	C	C	C	C	C	C	C	A	A	G	G	G	G	T	T	T	T	G	G	T	T	G	G	A	A	A	A	T	T	A	A	T	T	A	A	A	A	A	A	T	T	G	G	T	T	A	A	A	A	G	G	C	C	G	G	C	C	C	C	T	T	G	G	T	T	A	A	T	T	C	C	C	C	G	G	C	C	G	G	G	G	G	G	G	G	G	G	A	A	T	T	C	C	T	T	G	G	G	G	C	C	G	G	A	A	A	A	T	T	T	T	G	G	A	A	C	C	C	C	A	A	C	C	A	A	G	G	A	A	G	G	C	C	G	G	T	T	C	C	A	A	A	A	A	A	C	C	C	C	T	T	G	G	G	G	T	T	T	T	T	T	A	A	A	A	A	A	C	C	G	G	C	C	G	G	G	G	G	G	T	T	T	T	C	C	C	C	C	C	C	C	T	T	G	G	G	G	T	T	C	C	A	A	A	A	T	T	G	G	G	G	A	A	G	G	G	G	T	T	A	A	G	G	C	C	C	C	A	A	C	C	G	G	T	T	G	G	A	A	G	G	C	C	C	C	T	T	C	C	A	A	T	T	T	T	A	A	A	A	G	G	C	C	T	T	A	A	C	C	C	C	C	C	G	G	T	T	A	A	T	T	A	A	A	A	T	T	G	G	G	G	C	C	T	T	A	A	T	T	C	C	C	C	T	T	A	A	C	C	T	T	T	T	A	A	C	C	A	A	T	T	C	C	T	T	G	G	G	G	T	T	A	A	T	T	G	G	C	C	A	A	G	G	A	A	T	T	C	C	A	A	G	G	A	A	G	G	A	A	T	T	C	C	G	G	A	A	G	G	A	A	A	A	G	G	G	G	C	C	C	C	C	C	C	C	T	T	C	C	C	C	C	C	T	T	A	A	G	G	G	G	G	G	T	T	C	C	A	A	C	C	C	C	G	G	G	G	C	C	G	G	G	G	A	A	G	G	G	G	T	T	A	A	C	C	T	T	C	C	T	T	C	C	T	T	G	G	G	G	A	A	C	C	T	T	A	A	A	A	A	A	T	T	G	G	C	C	C	C	T	T	T	T	C	C	T	T	C	C	G	G	C	C	T	T	G	G	G	G	C	C	A	A	C	C	G	G	T	T	G	G	G	G	G	G	G	G	T	T	G	G	G	G	G	G	C	C	G	G	G	G	T	T	T	T	G	G	A	A	T	T	T	T	T	T	C	C	T	T	G	G	C	C	C	C	G	G	A	A	A	A	A	A	G	G	A	A	A	A	C	C	T	T	T	T	A	A	T	T	C	C	T	T	T	T	T	T	G	G	C	C	G	G	G	G	C	C	A	A	G	G	T	T	G	G	T	T	G	G	C	C	T	T	G	G	C	C	T	T	C	C	C	C	T	T	C	C	C	C	A	A	C	C	G	G	T	T	C	C	G	G	G	G	C	C	G	G	C	C	A	A	G	G	A	A	G	G	C	C	G	G	C	C	C	C	C	C	G	G	G	G	G	G	A	A	T	T	G	G	C	C	C	C	C	C	C	C	G	G	G	G	C	C	A	A	C	C	T	T	G	G	T	T	A	A	T	T	C	C	G	G	G	G	G	G	A	A	C	C	C	C	T	T	G	G	T	T	C	C	C	C	G	G	T	T	T	T	C	C	G	G	T	T	T	T	C	C	C	C	C	C	G	G	A	A	C	C	T	T	G	G	A	A	T	T	C	C	C	C	T	T	A	A	C	C	G	G	A	A	C	C	T	T	A	A	C	C	T	T	T	T	NA	NA	G	G	T	T	T	T	C	C	A	A	T	T	G	G	T	T	G	G	C	C	T	T	C	C	C	C	T	T	G	G	C	C	G	G	A	A	G	G	G	G	C	C	A	A	A	A	C	C	A	A	G	G	A	A	C	C	T	T	G	G	C	C	G	G	A	A	T	T	C	C	T	T	C	C	A	A	T	T	T	T	A	A	T	T	A	A	A	A	T	T	A	A	C	C	T	T	C	C	C	C	A	A	G	G	G	G	T	T	T	T	C	C	A	A	G	G	A	A	A	A	C	C	G	G	G	G	T	T	T	T	G	G	G	G	A	A	C	C	A	A	A	A	C	C	G	G	C	C	G	G	T	T	C	C	C	C	A	A	C	C	T	T	G	G	A	A	G	G	G	G	C	C	A	A	C	C	C	C	T	T	C	C	C	C	T	T	G	G	A	A	G	G	C	C	C	C	G	G	A	A	C	C	C	C	C	C	T	T	G	G	T	T	C	C	C	C	G	G	A	A	A	A	T	T	A	A	T	T	T	T	A	A	T	T	C	C	G	G	G	G	A	A	T	T	T	T	C	C	T	T	G	G	T	T	T	T	G	G	A	A	C	C	T	T	C	C	C	C	A	A	C	C	T	T	G	G	G	G	G	G	C	C	C	C	T	T	C	C	C	C	C	C	G	G	C	C	T	T	A	A	C	C	T	T	A	A	G	G	T	T	C	C	C	C	T	T	G	G	T	T	T	T	C	C	G	G	A	A	C	C	G	G	C	C	T	T	C	C	A	A	G	G	A	A	A	A	T	T	T	T	G	G	A	A	T	T	A	A	C	C	C	C	A	A	T	T	A	A	T	T	A	A	T	T	A	A	C	C	C	C	C	C	C	C	A	A	T	T	G	G	T	T	T	T	G	G	C	C	G	G	A	A	T	T	G	G	C	C	G	G	T	T	C	C	G	G	A	A	G	G	C	C	T	T	G	G	T	T	C	C	T	T	G	G	C	C	A	A	T	T	A	A	C	C	G	G	T	T	C	C	T	T	G	G	T	T	C	C	G	G	G	G	A	A	T	T	C	C	C	C	G	G	T	T	G	G	C	C	G	G	G	G	A	A	A	A	C	C	C	C	T	T	G	G	C	C	A	A	G	G	G	G	C	C	G	G	C	C	A	A	G	G	A	A	G	G	C	C	T	T	C	C	C	C	C	C	T	T	T	T	A	A	T	T	G	G	A	A	C	C	C	C	G	G	C	C	A	A	A	A	G	G	A	A	A	A	G	G	T	T	A	A	G	G	G	G	A	A	T	T	A	A	T	T	G	G	T	T	G	G	G	G	C	C	C	C	A	A	T	T	T	T	T	T	A	A	T	T	T	T	T	T	T	T	T	T	A	A	G	G	C	C	G	G	A	A	G	G	C	C	A	A	C	C	G	G	C	C	T	T	T	T	A	A	T	T	G	G	G	G	A	A	C	T	G	G	T	T	C	C	T	T	A	A	A	A	T	T	T	T	C	C	G	G	C	C	A	A	G	G	A	A	C	C	G	G	T	T	A	A	C	C	C	C	C	C	C	C	A	A	A	A	C	C	A	A	C	C	G	G	T	T	A	A	C	C	G	G	C	C	A	A	T	T	G	G	G	G	T	T	A	A	T	T	C	C	A	A	A	A	G	G	A	A	G	G	C	C	G	G	A	A	G	G	G	G	G	G	G	G	G	G	C	C	T	T	C	C	G	G	G	G	T	T	G	G	T	T	G	G	A	A	C	C	G	G	G	G	A	A	A	A	C	C	C	C	A	A	A	A	T	T	T	T	G	G	T	T	A	A	G	G	T	T	A	A	G	G	G	G	C	C	C	C	A	A	G	G	G	G	C	C	T	T	G	G	A	A	A	A	C	C	G	G	G	G	G	G	G	G	C	C	T	T	A	A	G	G	G	G	T	T	G	G	A	A	A	A	A	A	C	C	G	G	T	T	C	C	A	A	G	G	G	G	C	C	A	A	A	A	C	C	G	G	G	G	A	A	G	G	T	T	T	T	G	G	G	G	C	C	C	C	A	A	T	T	T	T	T	T	A	A	A	A	T	T	G	G	G	G	G	G	T	T	C	C	C	C	G	G	A	A	G	G	T	T	A	A	T	T	C	C	G	G	A	A	A	A	C	C	T	T	T	T	G	G	G	G	C	C	A	A	A	A	G	G	T	T	C	C	T	T	A	A	C	C	A	A	A	A	T	T	G	G	A	A	C	C	C	C	T	T	C	C	C	C	T	T	C	C	G	G	G	G	T	T	T	T	A	A	A	A	G	G	T	T	A	A	T	T	C	C	A	A	C	C	G	G	T	T	T	T	C	C	T	T	C	C	C	C	C	C	G	G	G	G	G	G	C	C	A	A	C	C	G	G	G	G	G	G	G	G	A	A	C	C	C	C	G	G	A	A	C	C	T	T	A	A	C	C	A	A	T	T	C	C	A	A	G	G	A	A	T	T	G	G	T	T	T	T	G	G	A	A	C	C	A	A	G	G	C	C	G	G	C	C	C	C	T	T	C	C	C	C	C	C	T	T	C	C	C	C	T	T	C	C	A	A	C	C	A	A	C	C	C	C	T	T	C	C	G	G	C	C	T	T	A	A	G	G	G	G	T	T	C	C	C	C	C	C	C	C	C	C	T	T	A	A	G	G	G	G	A	A	G	G	C	C	G	G	A	A	T	T	C	C	G	G	A	A	T	T	T	T	C	C	A	A	T	T	G	G	C	C	C	C	C	C	A	A	A	A	C	C	G	G	G	G	C	C	A	A	G	G	G	G	A	A	C	C	C	C	G	G	A	A	G	G	C	C	C	C	C	C	C	C	A	A	T	T	T	T	C	C	C	C	C	C	A	A	C	C	T	T	A	A	G	G	C	C	C	C	G	G	A	A	G	G	G	G	G	G	G	G	G	G	G	G	A	A	G	G	A	A	C	C	A	A	C	C	T	T	C	C	T	T	C	C	C	C	T	T	A	A	T	T	A	A	G	G	G	G	C	C	G	G	G	G	C	C	C	C	G	G	T	T	T	T	G	G	A	A	A	A	C	C	C	C	C	C	T	T	T	T	T	T	T	T	G	G	A	A	C	C	T	T	G	G	G	G	C	C	C	C	G	G	G	G	G	G	C	C	A	A	C	C	A	A	A	A	G	G	T	T	C	C	T	T	A	A	G	G	C	C	C	C	G	G	G	G	C	C	T	T	C	C	A	A	C	C	A	A	T	T	T	T	G	G	T	T	A	A	G	G	C	C	G	G	T	T	G	G	A	A	T	T	T	T	A	A	C	C	A	A	T	T	G	G	C	C	T	T	T	T	C	C	G	G	C	C	A	A	T	T	A	A	T	T	G	G	T	T	C	C	C	C	T	T	C	C	G	G	G	G	C	C	T	T	C	C	G	G	C	C	C	C	C	C	A	A	C	C	A	A	T	T	T	T	T	T	C	C	G	G	T	T	T	T	C	C	C	C	G	G	C	C	T	T	C	C	G	G	T	T	C	C	G	G	C	C	C	C	T	T	C	C	G	G	A	A	T	T	G	G	C	C	T	T	G	G	T	T	T	T	G	G	C	C	C	C	C	C	C	C	G	G	T	T	T	T	T	T	G	G	G	G	T	T	G	G	A	A	C	C	C	C	G	G	G	G	C	C	C	C	T	T	A	A	C	C	C	C	C	C	A	A	T	T	T	T	C	C	G	G	C	C	T	T	T	T	G	G	A	A	T	T	G	G	C	C	A	A	C	C	G	G	C	C	G	G	T	T	T	T	G	G	A	A	A	A	G	G	G	G	C	C	C	C	T	T	G	G	T	T	G	G	C	C	G	G	A	A	G	G	T	T	A	A	G	G	G	G	A	A	C	C	C	C	G	G	C	C	C	C	C	C	T	T	A	A	A	A	G	G	C	C	A	A	A	A	A	A	G	G	A	A	C	C	G	G	C	C	G	G	C	C	T	T	C	C	G	G	C	C	A	A	A	A	A	A	A	A	C	C	T	T	G	G	G	G	C	C	T	T	C	C	C	C	T	T	G	G	C	C	A	A	T	T	A	A	C	C	A	A	T	T	G	G	G	G	C	C	C	C	G	G	C	C	T	T	G	G	G	G	G	G	A	A	G	G	T	T	C	C	C	C	A	A	T	T	T	T	C	C	A	A	T	T	A	A	T	T	C	C	A	A	G	G	C	C	C	C	G	G	A	A	T	T	G	G	C	C	G	G	C	C	C	C	A	A	G	G	G	G	C	C	C	C	T	T	A	A	G	G	G	G	A	A	C	C	A	A	G	G	C	C	T	T	G	G	C	C	A	A	T	T	T	T	G	G	T	T	A	A	C	C	G	G	T	T	G	G	A	A	C	C	G	G	G	G	T	T	C	C	G	G	A	A	A	A	G	G	T	T	G	G	T	T	C	C	T	T	C	C	C	C	T	T	A	A	G	G	G	G	A	A	A	A	C	C	C	C	C	C	C	C	A	A	C	C	T	T	T	T	G	G	C	C	T	T	C	C	C	C	C	C	C	C	A	A	T	T	A	A	A	A	T	T	C	C	T	T	A	A	A	A	A	A	T	T	A	A	G	G	A	A	G	G	T	T	A	A	C	C	G	G	G	G	A	A	G	G	C	C	C	C	T	T	C	C	T	G	C	C	G	G	T	T	A	A	T	T	T	T	C	C	C	C	A	A	A	A	A	A	G	G	A	A	C	C	G	G	T	T	C	C	T	T	G	G	G	G	G	G	G	G	T	T	G	G	G	G	T	T	C	C	C	C	A	A	G	G	C	C	T	T	G	G	G	G	G	G	A	A	A	A	G	G	T	T	C	C	T	T	T	T	A	A	G	G	C	C	C	C	T	T	C	C	A	A	C	C	C	C	C	C	T	T	T	T	G	G	G	G	C	C	A	A	T	T	T	T	C	C	A	A	G	G	G	G	C	C	T	T	T	T	C	C	A	A	C	C	G	G	G	G	T	T	C	C	A	A	G	G	C	C	C	C	T	T	G	G	C	C	A	A	G	G	C	C	G	G	A	A	G	G	A	A	G	G	G	G	A	A	G	G	C	C	C	C	C	C	G	G	A	A	G	G	G	G	T	T	C	C	A	A	A	A	A	A	G	G	T	T	G	G	C	C	T	T	G	G	C	C	T	T	C	C	C	C	A	A	A	A	A	A	C	C	T	T	G	G	G	G	G	G	A	A	A	A	G	G	T	T	C	C	A	A	A	A	T	T	T	T	G	G	C	C	G	G	A	A	A	A	A	A	T	T	G	G	C	C	T	T	C	C	G	G	C	C	T	T	A	A	T	T	C	C	A	A	A	A	G	G	G	G	T	T	A	A	G	G	A	A	G	G	T	T	T	T	T	T	A	A	A	A	A	A	C	C	C	C	G	G	G	G	T	T	T	T	A	A	C	C	T	T	A	A	T	T	C	C	G	G	G	G	A	A	C	C	T	T	G	G	A	A	C	C	T	T	A	A	T	T	G	G	A	A	C	C	T	T	G	G	A	A	G	G	G	G	C	C	G	G	T	T	T	T	G	G	G	G	C	C	T	T	C	C	G	G	C	C	A	A	T	T	T	T	T	T	C	C	G	G	T	T	G	G	G	G	A	A	G	G	C	C	T	T	C	C	G	G	C	C	G	G	A	A	T	T	G	G	A	A	A	A	T	T	A	A	A	A	T	T	C	C	T	T	C	C	G	G	A	A	G	G	G	G	G	G	G	G	G	G	A	A	A	A	C	C	C	C	T	T	C	C	C	C	G	G	C	C	C	C	T	T	T	T	A	A	C	C	T	T	A	A	A	A	T	T	G	G	G	G	A	A	C	C	A	A	T	T	T	T	G	G	T	T	G	G	C	C	A	A	T	T	C	C	A	A	A	A	T	T	A	A	C	C	A	A	C	C	C	C	G	G	A	A	A	A	C	C	G	G	C	C	A	A	T	T	A	A	C	C	G	G	A	A	C	C	A	A	A	A	T	T	C	C	C	C	A	A	T	T	A	A	A	A	T	T	C	C	G	G	C	C	G	G	G	G	G	G	G	G	G	G	A	A	A	A	C	C	G	G	A	A	T	T	G	G	C	C	C	C	G	G	G	G	A	A	G	G	G	G	G	G	A	A	C	C	C	C	C	C	A	A	A	A	T	T	A	A	A	A	T	T	C	C	T	T	G	G	C	C	A	A	C	C	A	A	T	T	T	T	C	C	T	T	C	C	T	T	G	G	T	T	T	T	A	A	T	T	A	A	A	A	C	C	C	C	A	A	C	C	C	C	C	C	C	C	T	T	C	C	G	G	A	A	T	T	T	T	A	A	G	G	C	C	T	T	C	C	C	C	G	G	T	T	C	C	A	A	A	A	C	C	T	T	T	T	A	A	G	G	T	T	A	A	C	C	T	T	G	G	A	A	A	A	A	A	A	A	C	C	T	T	T	T	C	C	T	T	C	C	A	A	C	C	C	C	T	T	C	C	C	C	C	C	G	G	A	A	A	A	C	C	T	T	A	A	A	A	C	C	T	T	C	C	A	A	G	G	A	A	T	T	G	G	T	T	C	C	C	C	C	C	T	T	G	G	T	T	C	C	T	T	T	T	T	T	A	A	C	C	G	G	G	G	T	T	A	A	T	T	A	A	A	A	A	A	T	T	C	C	C	C	T	T	A	A	G	G	A	A	G	G	C	C	A	A	G	G	G	G	T	T	A	A	G	G	T	T	G	G	C	C	A	A	C	C	G	G	T	T	A	A	A	A	A	A	A	A	T	T	T	T	T	T	A	A	T	T	C	C	A	A	G	G	A	A	C	C	G	G	A	A	C	C	A	A	G	G	C	C	A	A	G	G	T	T	C	C	A	A	C	C	T	T	C	C	T	T	C	C	T	T	G	G	T	T	G	G	T	T	T	T	C	C	G	G	C	C	G	G	A	A	A	A	C	C	G	G	T	T	C	C	G	G	C	C	G	G	C	C	T	T	G	G	C	C	G	G	T	T	C	C	A	A	T	T	G	G	C	C	G	G	G	G	T	T	C	C	A	A	G	G	C	C	G	G	T	T	G	G	C	C	G	G	C	C	A	A	G	G	C	C	A	A	T	T	T	T	C	C	A	A	C	C	C	C	A	A	T	T	T	T	A	A	T	T	A	A	T	T	C	C	T	T	G	G	A	A	C	C	T	T	G	G	G	G	A	A	A	A	A	A	T	T	C	C	C	C	A	A	G	G	T	T	A	A	C	C	C	C	C	C	C	C	T	T	G	G	C	C	G	G	A	A	A	A	A	A	G	G	T	T	G	G	C	C	T	T	T	T	G	G	G	G	A	A	C	C	C	C	C	C	A	A	C	C	A	A	C	C	G	G	T	T	G	G	T	T	C	C	C	C	G	G	A	A	C	C	G	G	T	T	C	C	A	A	T	T	T	T	G	G	C	C	C	C	G	G	A	A	G	G	T	T	T	T	A	A	C	C	T	T	C	C	A	A	T	T	A	A	C	C	T	T	C	C	C	C	C	C	G	G	A	A	A	A	C	C	T	T	T	T	A	A	G	G	C	C	G	G	T	T	T	T	G	G	T	T	G	G	G	G	C	C	T	T	C	C	G	G	A	A	C	C	C	C	G	G	C	C	G	G	C	C	A	A	T	T	C	C	G	G	T	T	A	A	C	C	C	C	T	T	C	C	T	T	C	C	C	C	G	G	C	C	T	T	T	T	G	G	G	G	C	C	C	C	G	G	G	G	C	C	A	A	C	C	T	T	T	T	A	A	T	T	A	A	T	T	A	A	G	G	T	T	A	A	T	T	A	A	G	G	C	C	A	A	G	G	G	G	T	T	G	G	G	G	T	T	G	G	G	G	G	G	C	C	C	C	C	C	T	T	G	G	C	C	C	C	A	A	G	G	G	G	G	G	G	G	C	C	C	C	G	G	A	A	C	C	A	A	A	A	T	T	C	C	A	A	T	T	C	C	A	A	T	T	C	C	C	C	C	C	T	T	G	G	G	G	A	A	C	C	G	G	A	A	T	T	G	G	A	A	G	G	A	A	A	A	A	A	C	C	A	A	C	C	T	T	A	A	C	C	G	G	G	G	G	G	C	C	T	T	T	T	C	C	A	A	A	A	C	C	G	G	C	C	G	G	C	C	T	T	A	A	A	A	C	C	C	C	T	T	C	C	A	A	T	T	C	C	G	G	G	G	C	C	G	G	A	A	A	A	C	C	T	T	A	A	T	T	T	T	C	C	C	C	A	A	A	A	A	A	A	A	G	G	C	C	A	A	A	A	A	A	A	A	C	C	A	A	T	T	C	C	T	T	G	G	C	C	T	T	A	A	T	T	C	C	T	T	C	C	G	G	C	C	T	T	A	A	G	G	G	G	T	T	G	G	C	C	G	G	G	G	T	T	A	A	G	G	G	G	T	T	A	A	G	G	G	G	G	G	G	G	G	G	G	G	C	C	G	G	A	A	A	A	A	A	C	C	C	C	C	C	T	T	C	C	A	A	C	C	C	C	G	G	A	A	G	G	T	T	C	C	T	T	G	G	C	C	T	T	G	G	T	T	T	T	G	G	G	G	G	G	G	G	C	C	T	T	A	A	T	T	T	T	G	G	A	A	T	T	A	A	T	T	G	G	T	T	T	T	T	T	T	T	A	A	T	T	A	A	C	C	T	T	G	G	A	A	C	C	C	C	C	C	G	G	T	T	G	G	A	A	G	G	C	C	A	A	G	G	G	G	A	A	A	A	G	G	G	G	T	T	G	G	G	G	G	G	G	G	T	T	C	C	A	A	C	C	G	G	T	T	T	T	G	G	C	C	G	G	A	A	C	C	T	T	T	T	G	G	A	A	T	T	G	G	A	A	G	G	T	T	C	C	A	A	C	C	C	C	A	A	G	G	G	G	T	T	A	A	T	T	T	T	NA	NA	T	T	T	T	G	G	C	C	T	T	T	T	G	G	C	C	C	C	C	C	C	C	C	C	T	T	A	A	C	C	A	A	A	A	G	G	C	C	G	G	A	A	C	C	T	T	C	C	G	G	G	G	G	G	G	G	C	C	T	T	G	G	G	G	G	G	G	G	A	A	A	A	C	C	C	C	C	C	G	G	A	A	C	C	C	C	A	A	C	C	G	G	A	A	C	C	T	T	T	T	C	C	G	G	C	C	G	G	T	T	G	G	A	A	T	T	C	C	C	C	G	G	A	A	C	C	T	T	G	G	T	T	A	A	A	A	G	G	T	T	T	T	A	A	T	T	T	T	C	C	C	C	A	A	T	T	A	A	C	C	A	A	A	A	G	G	C	C	C	C	T	T	G	G	C	C	C	C	G	G	T	T	A	A	G	G	T	T	C	C	A	A	G	G	G	G	C	C	A	A	A	A	G	G	A	A	A	A	C	C	G	G	A	A	C	C	T	T	C	C	C	C	A	A	T	T	G	G	G	G	A	A	T	T	T	T	C	C	T	T	A	A	C	C	T	T	A	A	C	C	A	A	G	G	T	T	G	G	C	C	C	C	C	C	A	A	G	G	G	G	A	A	T	T	A	A	G	G	A	A	G	G	T	T	T	T	C	C	A	A	G	G	C	C	C	C	G	G	G	G	T	T	G	G	A	A	C	C	G	G	A	A	G	G	G	G	A	A	A	A	C	C	C	C	C	C	G	G	A	A	G	G	T	T	A	A	G	G	C	C	G	G	T	T	G	G	T	T	G	G	G	G	G	G	A	A	A	A	C	C	G	G	T	T	A	A	A	A	G	G	T	T	T	T	C	C	C	C	T	T	G	G	T	T	G	G	A	A	A	A	C	C	T	T	T	T	G	G	C	C	C	C	G	G	T	T	G	G	A	A	C	C	G	G	A	A	C	C	A	A	C	C	A	A	G	G	G	G	G	G	T	T	G	G	C	C	A	A	A	A	A	A	A	A	T	T	A	A	G	G	T	T	T	T	A	A	C	C	G	G	C	C	T	T	C	C	T	T	C	C	C	C	T	T	T	T	A	A	G	G	C	C	G	G	T	T	C	C	T	T	G	G	G	G	T	T	C	C	C	C	G	G	T	T	C	C	A	A	A	A	T	T	C	C	C	C	C	C	A	A	A	A	T	T	C	C	A	A	C	C	C	C	C	C	A	A	G	G	A	A	T	T	A	A	G	G	T	T	G	G	A	A	G	G	C	C	T	T	G	G	C	C	T	T	C	C	C	C	C	C	C	C	A	A	C	C	C	C	C	C	A	A	C	C	A	A	T	T	G	G	G	G	C	C	T	T	G	G	C	C	A	A	T	T	A	A	T	T	A	A	G	G	A	A	G	G	A	A	C	C	T	T	C	C	A	A	T	T	G	G	T	T	T	T	C	C	G	G	G	G	G	G	C	C	A	A	A	A	G	G	G	G	C	C	T	T	A	A	A	A	G	G	T	T	C	C	G	G	A	A	G	G	T	T	T	T	G	G	T	T	G	G	C	C	C	C	A	A	T	T	G	G	C	C	A	A	A	A	C	C	T	T	A	A	C	C	G	G	C	C	A	A	G	G	A	A	G	G	T	T	G	G	A	A	G	G	C	C	A	A	T	T	G	G	C	C	C	C	G	G	T	T	A	A	C	C	A	A	G	G	C	C	C	C	A	A	A	A	T	T	G	G	T	T	A	A	C	C	G	G	C	C	C	C	C	C	A	A	C	C	G	G	C	C	T	T	G	G	C	C	C	C	A	A	T	T	G	G	A	A	A	A	G	G	T	T	T	T	G	G	C	C	T	T	C	C	G	G	G	G	C	C	C	C	C	C	C	C	C	C	A	A	G	G	T	T	C	C	C	C	C	C	T	T	T	T	G	G	G	G	T	T	G	G	T	T	C	C	T	T	C	C	T	T	A	A	C	C	G	G	T	T	C	C	T	T	A	A	C	C	T	T	G	G	C	C	T	T	C	C	G	G	G	G	C	C	C	C	G	G	G	G	A	A	A	A	G	G	C	C	C	C	C	C	C	C	A	A	T	T	C	C	C	C	G	G	T	T	C	C	C	C	A	A	G	G	A	A	T	T	T	T	T	T	A	A	C	C	A	A	C	C	G	G	T	T	T	T	C	C	A	A	C	C	A	A	A	A	C	C	G	G	A	A	C	C	A	A	G	G	G	G	G	G	C	C	C	C	C	C	G	G	C	C	T	T	G	G	G	G	C	C	G	G	C	C	A	A	G	G	T	T	C	C	G	G	T	T	T	T	G	G	T	T	T	T	T	T	T	T	T	T	T	T	G	G	G	G	C	C	G	G	C	C	T	T	T	T	C	C	T	T	T	T	G	G	T	T	A	A	C	C	G	G	G	G	G	G	C	C	C	C	T	T	G	G	G	G	G	G	T	T	C	C	G	G	T	T	A	A	G	G	A	A	G	G	T	T	C	C	T	T	T	T	C	C	G	G	G	G	C	C	G	G	T	T	T	T	T	T	C	C	T	T	G	G	G	G	C	C	A	A	T	T	A	A	A	A	G	G	G	G	T	T	C	C	C	C	G	G	C	C	A	A	C	C	T	T	C	C	G	G	A	A	A	A	C	C	C	C	A	A	T	T	C	C	A	A	T	T	G	G	C	C	C	C	A	A	C	C	T	T	A	A	T	T	G	G	A	A	C	C	A	A	G	G	G	G	T	T	T	T	T	T	G	G	T	T	G	G	A	A	A	A	G	G	A	A	C	C	A	A	C	C	G	G	T	T	A	A	A	A	C	C	A	A	C	C	T	T	C	C	G	G	G	G	A	A	C	C	T	T	A	A	T	T	A	A	G	G	A	A	A	A	A	A	G	G	C	C	A	A	C	C	T	T	C	C	T	T	C	C	C	C	T	T	T	T	G	G	T	T	C	C	A	A	C	C	T	T	G	G	T	T	NA	NA	G	G	C	C	A	A	A	A	G	G	C	C	G	G	A	A	C	C	C	C	G	G	G	G	G	G	A	A	C	C	C	C	G	G	G	G	C	C	T	T	T	T	G	G	T	T	A	A	T	T	C	C	C	C	C	C	T	T	G	G	G	G	G	G	C	C	T	T	C	C	A	A	T	T	C	C	G	G	C	C	C	C	C	C	T	T	T	T	A	A	T	T	C	C	A	A	C	C	A	A	A	A	C	C	T	T	A	A	G	G	A	A	T	T	G	G	G	G	G	G	T	T	C	C	G	G	A	A	C	C	G	G	C	C	T	T	G	G	G	G	G	G	G	G	C	C	T	T	G	G	C	C	A	A	C	C	A	A	T	T	A	A	A	A	T	T	A	A	T	T	A	A	G	G	T	T	A	A	G	G	G	G	C	C	A	A	G	G	C	C	G	G	G	G	C	C	A	A	T	T	T	T	A	A	G	G	A	A	C	C	C	C	A	A	T	T	G	G	C	C	C	C	A	A	G	G	A	A	A	A	G	G	C	C	A	A	C	C	T	T	C	C	C	C	C	C	G	G	G	G	T	T	A	A	G	G	T	T	T	T	C	C	G	G	C	C	G	G	C	C	G	G	C	C	G	G	C	C	G	G	A	A	C	C	T	T	G	G	A	A	T	T	A	A	T	T	C	C	T	T	G	G	C	C	C	C	A	A	A	A	T	T	G	G	T	T	G	G	A	A	T	T	C	C	A	A	T	T	A	A	C	C	T	T	T	T	T	T	G	G	G	G	T	T	G	G	G	G	A	A	G	G	T	T	T	T	G	G	T	T	G	G	G	G	G	G	G	G	G	G	G	G	A	A	G	G	G	G	A	A	T	T	A	A	A	A	C	C	A	A	T	T	C	C	T	T	C	C	C	C	T	T	C	C	G	G	C	C	G	G	G	G	A	A	A	A	C	C	A	A	T	T	T	T	A	A	T	T	G	G	T	T	C	C	A	A	T	T	T	T	C	C	C	C	A	A	C	C	A	A	G	G	T	T	G	G	C	C	A	A	A	A	C	C	G	G	T	T	G	G	A	A	A	A	C	C	G	G	A	A	A	A	C	C	T	T	T	T	G	G	C	C	A	A	G	G	A	A	T	T	C	C	A	A	T	T	G	G	G	G	A	A	A	A	T	T	T	T	C	C	A	A	A	A	G	G	C	C	C	C	A	A	A	A	A	A	A	A	T	T	A	A	T	T	C	C	G	G	A	A	G	G	G	G	G	G	C	C	G	G	A	A	T	T	T	T	T	T	T	T	G	G	C	C	G	G	C	C	T	T	A	A	C	C	G	G	T	T	G	G	G	G	G	G	A	A	G	G	G	G	C	C	A	A	C	C	A	A	C	C	C	C	T	T	A	A	A	A	T	T	C	C	T	T	T	T	A	A	A	A	A	A	T	T	A	A	G	G	C	C	A	A	T	T	C	C	T	T	G	G	C	C	G	G	A	A	G	G	A	A	G	G	A	A	T	T	T	T	G	G	T	T	A	A	A	A	C	C	G	G	T	T	G	G	T	T	C	C	T	T	C	C	C	C	A	A	A	A	A	A	T	T	G	G	C	C	G	G	T	T	C	C	A	A	A	A	T	T	A	A	C	C	G	G	C	C	G	G	A	A	G	G	C	C	A	A	G	G	G	G	A	A	T	T	C	C	C	C	T	T	C	C	G	G	T	T	C	C	G	G	C	C	A	A	C	C	T	T	G	G	C	C	C	C	C	C	A	A	A	A	A	A	T	T	A	A	C	C	A	A	C	C	C	C	A	A	A	A	T	T	A	A	C	C	A	A	A	A	A	A	A	A	G	G	G	G	A	A	G	G	A	A	C	C	G	G	C	C	T	T	A	A	C	C	G	G	C	C	T	T	G	G	A	A	C	C	C	C	T	T	G	G	C	C	C	C	A	A	T	T	A	A	G	G	T	T	G	G	T	T	T	T	A	A	T	T	C	C	T	T	C	C	G	G	C	C	G	G	G	G	G	G	G	G	C	C	T	T	C	C	T	T	C	C	G	G	T	T	T	T	T	T	G	G	T	T	G	G	C	C	T	T	A	A	T	T	C	C	C	C	C	C	A	A	C	C	A	A	A	A	C	C	T	T	A	A	A	A	A	A	A	A	T	T	C	C	G	G	C	C	A	A	A	A	G	G	C	C	C	C	C	C	C	C	T	T	A	A	C	C	G	G	A	A	T	T	A	A	T	T	C	C	G	G	C	C	G	G	A	A	C	C	G	G	C	C	T	T	G	G	T	T	A	A	T	T	C	C	G	G	C	C	A	A	G	G	G	G	G	G	A	A	A	A	A	A	C	C	C	C	T	T	C	C	T	T	G	G	T	T	A	A	C	C	G	G	C	C	T	T	C	C	G	G	T	T	T	T	A	A	C	C	G	G	G	G	T	T	A	A	A	A	G	G	T	T	T	T	T	T	G	G	G	G	G	G	A	A	A	A	A	A	T	T	G	G	T	T	A	A	C	C	C	C	T	T	C	C	A	A	A	A	C	C	C	C	T	T	T	T	C	C	T	T	T	T	G	G	A	A	T	T	A	A	T	T	A	A	C	C	C	C	A	A	C	C	T	T	A	A	T	T	C	C	G	G	G	G	C	C	T	T	C	C	G	G	C	C	G	G	T	T	G	G	A	A	G	G	G	G	T	T	G	G	A	A	A	A	T	T	T	T	A	A	A	A	G	G	A	A	A	A	A	A	C	C	T	T	A	A	G	G	T	T	G	G	C	C	A	A	C	C	G	G	C	C	C	C	G	G	A	A	G	G	A	A	C	C	G	G	G	G	A	A	T	T	T	T	T	T	C	C	A	A	G	G	C	C	C	C	C	C	A	A	C	C	T	T	C	C	G	G	G	G	A	A	G	G	G	G	G	G	G	G	G	G	A	A	G	G	G	G	A	A	A	A	G	G	A	A	T	T	T	T	G	G	G	G	A	A	C	C	G	G	T	T	T	T	G	G	T	T	G	G	C	C	G	G	C	C	C	C	G	G	A	A	C	C	A	A	T	T	T	T	C	C	G	G	C	C	G	G	C	C	G	G	T	T	A	A	A	A	G	G	T	T	A	A	C	C	C	C	T	T	A	A	C	C	C	C	A	A	A	A	G	G	G	G	A	A	G	G	G	G	G	G	T	T	G	G	A	A	A	A	A	A	T	T	A	A	G	G	T	T	A	A	T	T	T	T	C	C	G	G	G	G	G	G	C	C	G	G	A	A	A	A	G	G	T	T	A	A	T	T	C	C	A	A	C	C	A	A	C	C	A	A	G	G	C	C	C	C	A	A	A	A	C	C	T	T	T	T	C	C	G	G	C	C	C	C	C	C	A	A	A	A	G	G	G	G	G	G	T	T	A	A	C	C	C	C	C	C	T	T	C	C	G	G	G	G	A	A	G	G	A	A	C	C	G	G	G	G	C	C	G	G	G	G	T	T	G	G	G	G	T	T	A	A	G	G	C	C	C	C	A	A	G	G	T	T	T	T	T	T	C	C	T	T	A	A	G	G	A	A	C	C	C	C	A	A	T	T	A	A	G	G	T	T	T	T	C	C	C	C	G	G	T	T	T	T	C	C	C	C	C	C	G	G	A	A	C	C	T	T	T	T	C	C	C	C	G	G	T	T	T	T	C	C	T	T	T	T	A	A	A	A	A	A	G	G	A	A	C	C	C	C	T	T	T	T	G	G	T	T	C	C	T	T	C	C	T	T	T	T	T	T	G	G	C	C	G	G	A	A	G	G	C	C	T	T	T	T	G	G	C	C	T	T	A	A	G	G	C	C	C	C	A	A	A	A	T	T	G	G	T	T	T	T	C	C	G	G	G	G	A	A	G	G	G	G	G	G	G	G	G	G	C	C	A	A	A	A	A	A	A	A	G	G	A	A	G	G	C	C	A	A	C	C	A	A	G	G	G	G	A	A	G	G	T	T	T	T	C	C	A	A	A	A	G	G	G	G	G	G	G	G	A	A	G	G	C	C	A	A	G	G	G	G	G	G	C	C	A	A	A	A	C	C	G	G	A	A	T	T	T	T	G	G	G	G	C	C	A	A	G	G	C	C	T	T	C	C	A	A	C	C	A	A	A	A	C	C	G	G	G	G	G	G	C	C	A	A	G	G	G	G	C	C	T	T	T	T	T	T	G	G	C	C	C	C	G	G	A	A	G	G	C	C	A	A	A	A	C	C	C	C	T	T	A	A	G	G	T	T	A	A	C	C	G	G	G	G	T	T	G	G	A	A	T	T	C	C	T	T	A	A	A	A	G	G	C	C	C	C	G	G	C	C	T	T	C	C	G	G	A	A	A	A	C	C	A	A	T	T	T	T	G	G	C	C	A	A	G	G	T	T	G	G	A	A	A	A	T	T	G	G	T	T	C	C	G	G	A	A	T	T	C	C	G	G	G	G	G	G	T	T	T	T	T	T	G	G	T	T	T	T	T	T	C	C	A	A	G	G	G	G	G	G	T	T	G	G	C	C	T	T	T	T	T	T	G	G	T	T	C	C	G	G	C	C	C	C	A	A	T	T	C	C	T	T	G	G	T	T	A	A	T	T	C	C	C	C	G	G	C	C	G	G	C	C	C	C	A	A	G	G	C	C	A	A	A	A	C	C	T	T	C	C	G	G	C	C	T	T	G	G	C	C	A	A	A	A	C	C	G	G	T	T	G	G	C	C	C	C	G	G	G	G	A	A	A	A	C	C	A	A	C	C	T	T	G	G	T	T	T	T	T	T	A	A	C	C	A	A	G	G	C	C	C	C	T	T	G	G	C	C	C	C	T	T	C	C	A	A	C	C	G	G	C	C	C	C	T	T	C	C	A	A	A	A	C	C	T	T	G	G	C	C	T	T	C	C	G	G	T	T	A	A	T	T	G	G	G	G	C	C	G	G	G	G	T	T	G	G	G	G	A	A	C	C	C	C	T	T	A	A	G	G	A	A	C	C	A	A	C	C	A	A	A	A	A	A	C	C	C	C	C	C	T	T	G	G	G	G	G	G	T	T	C	C	G	G	T	T	T	T	A	A	G	G	A	A	C	C	A	A	C	C	C	C	G	G	C	C	C	C	A	A	G	G	A	A	T	T	A	A	A	A	G	G	G	G	G	G	C	C	C	C	T	T	A	A	T	T	G	G	T	T	G	G	A	A	C	C	T	T	G	G	T	T	T	T	T	T	C	C	A	A	T	T	C	C	G	G	A	A	G	G	C	C	C	C	G	G	G	G	G	G	G	G	G	G	T	T	T	T	A	A	A	A	C	C	A	A	A	A	C	C	C	C	T	T	G	G	A	A	C	C	G	G	C	C	C	C	T	T	T	T	T	T	G	G	G	G	A	A	A	A	A	A	C	C	C	C	C	C	G	G	A	A	G	G	C	C	C	C	T	T	C	C	C	C	G	G	T	T	C	C	G	G	C	C	T	T	C	C	A	A	T	T	G	G	T	T	G	G	G	G	C	C	G	G	C	C	C	C	C	C	T	T	G	G	T	T	G	G	A	A	C	C	G	G	A	A	G	G	T	T	A	A	G	G	T	T	A	A	C	C	C	C	A	A	A	A	C	C	C	C	A	A	G	G	T	T	A	A	A	A	C	C	T	T	T	T	C	C	A	A	G	G	A	A	T	T	C	C	T	T	A	A	C	C	T	T	G	G	C	C	C	C	A	A	T	T	G	G	A	A	G	G	A	A	T	T	C	C	A	A	G	G	G	G	G	G	G	G	T	T	T	T	G	G	C	C	T	T	A	A	G	G	G	G	T	T	G	G	C	C	A	A	T	T	C	C	G	G	T	T	G	G	C	C	T	T	T	T	G	G	A	A	A	A	G	G	G	G	C	C	T	T	T	T	G	G	A	A	G	G	G	G	G	G	C	C	A	A	C	C	A	A	C	C	A	A	C	C	T	T	T	T	C	C	T	T	T	T	G	G	A	A	T	T	C	C	G	G	T	T	A	A	C	C	G	G	T	T	T	T	C	C	G	G	T	T	G	G	G	G	G	G	G	G	T	T	T	T	A	A	A	A	C	C	C	C	T	T	A	A	T	T	A	A	T	T	A	A	A	A	A	A	A	A	T	T	A	A	C	C	C	C	C	C	T	T	C	C	T	T	C	C	C	C	T	T	C	C	C	C	G	G	T	T	C	C	T	T	C	C	T	T	T	T	C	C	G	G	A	A	G	G	A	A	A	A	G	G	A	A	A	A	T	T	T	T	T	T	C	C	A	A	T	T	A	A	C	C	C	C	A	A	G	G	C	C	G	G	T	T	C	C	A	A	A	A	C	C	T	T	C	C	C	C	T	T	T	T	G	G	A	A	G	G	C	C	G	G	G	G	T	T	T	T	C	C	A	A	T	T	G	G	C	C	A	A	G	G	C	C	A	A	T	T	A	A	G	G	T	T	C	C	C	C	G	G	T	T	A	A	G	G	A	A	C	C	T	T	G	G	G	G	C	C	A	A	C	C	T	T	T	T	G	G	T	T	T	T	A	A	C	C	A	A	C	C	G	G	T	T	A	A	G	G	C	C	T	T	T	T	T	T	C	C	G	G	A	A	A	A	C	C	T	T	C	C	A	A	C	C	T	T	A	A	G	G	C	C	G	G	A	A	T	T	T	T	A	A	C	C	A	A	C	C	A	A	T	T	C	C	C	C	G	G	A	A	T	T	A	A	C	C	A	A	G	G	C	C	C	C	T	T	A	A	C	C	C	C	G	G	C	C	C	C	G	G	C	C	A	A	T	T	T	T	A	A	G	G	G	G	A	A	NA	NA	G	G	C	C	G	G	C	C	G	G	G	G	T	T	T	T	G	G	C	C	G	G	T	T	T	T	C	C	C	C	G	G	G	G	C	C	A	A	C	C	T	T	G	G	C	C	C	C	A	A	A	A	A	A	T	T	T	T	C	C	G	G	T	T	T	T	A	A	A	A	G	G	A	A	A	A	C	C	G	G	T	T	G	G	T	T	A	A	C	C	A	A	C	C	A	A	C	C	T	T	T	T	G	G	T	T	C	C	T	T	C	C	C	C	A	A	A	A	C	C	T	T	G	G	T	T	C	C	G	G	T	T	T	T	G	G	A	A	A	A	T	T	T	T	T	T	A	A	T	T	C	C	C	C	T	T	G	G	T	T	T	T	G	G	G	G	G	G	C	C	G	G	C	C	C	C	G	G	G	G	C	C	T	T	G	G	T	T	G	G	C	C	T	T	T	T	G	G	G	G	T	T	A	A	T	T	G	G	T	T	G	G	T	T	G	G	C	C	T	T	C	C	A	A	C	C	G	G	G	G	G	G	A	A	G	G	C	C	C	C	A	A	C	C	T	T	C	C	A	A	G	G	C	C	T	T	C	C	C	C	G	G	T	T	T	T	C	C	C	C	G	G	T	T	T	T	C	C	C	C	A	A	A	A	A	A	C	C	T	T	T	T	G	G	G	G	C	C	G	G	A	A	T	T	G	G	T	T	C	C	C	C	T	T	C	C	A	A	G	G	G	G	C	C	G	G	T	T	A	A	A	A	T	T	C	C	A	A	A	A	G	G	T	T	A	A	G	G	G	G	C	C	G	G	C	C	A	A	G	G	C	C	A	A	T	T	C	C	T	T	A	A	T	T	G	G	C	C	T	T	T	T	C	C	C	C	T	T	G	G	C	C	T	T	C	C	G	G	A	A	G	G	A	A	T	T	C	C	A	A	C	C	G	G	T	T	A	A	T	T	T	T	A	A	A	A	G	G	T	T	G	G	T	T	G	G	T	T	T	T	G	G	A	A	A	A	C	C	A	A	C	C	G	G	G	G	A	A	T	T	G	G	G	G	C	C	C	C	C	C	A	A	A	A	A	A	C	C	T	T	G	G	G	G	T	T	A	A	C	C	G	G	A	A	A	A	A	A	T	T	A	A	A	A	C	C	C	C	C	C	C	C	G	G	G	G	A	A	G	G	T	T	A	A	T	T	T	T	T	T	T	T	A	A	C	C	A	A	A	A	T	T	G	G	C	C	T	T	T	T	C	C	T	T	G	G	G	G	C	C	C	C	T	T	C	C	C	C	G	G	T	T	A	A	T	T	C	C	A	A	C	C	A	A	A	A	T	T	T	T	T	T	T	T	T	T	C	C	T	T	A	A	A	A	C	C	T	T	G	G	G	G	A	A	C	C	A	A	T	T	T	T	T	T	G	G	A	A	C	C	A	A	A	A	C	C	T	T	G	G	T	T	A	A	G	G	T	T	T	T	T	T	T	T	C	C	A	A	C	C	A	A	G	G	A	A	A	A	C	C	G	G	T	T	T	T	T	T	G	G	C	C	C	C	C	C	G	G	C	C	A	A	G	G	C	C	C	C	G	G	T	T	C	C	T	T	C	C	G	G	G	G	C	C	C	C	G	G	G	G	C	C	C	C	T	T	C	C	G	G	G	G	C	C	G	G	G	G	T	T	A	A	A	A	T	T	A	A	G	G	T	T	A	A	C	C	G	G	G	G	C	C	A	A	A	A	T	T	C	C	G	G	G	G	C	C	A	A	G	G	C	C	G	G	G	G	A	A	A	A	C	C	A	A	T	T	C	C	T	T	C	C	T	T	A	A	C	C	C	C	G	G	G	G	G	G	C	C	T	T	G	G	A	A	G	G	T	T	A	A	G	G	G	G	A	A	T	T	C	C	C	C	G	G	G	G	C	C	T	T	C	C	T	T	C	C	A	A	T	T	G	G	T	T	A	A	G	G	A	A	A	A	G	G	C	C	C	C	A	A	C	C	C	C	A	A	C	C	G	G	T	T	G	G	C	C	T	T	A	A	A	A	C	C	A	A	G	G	G	G	C	C	G	G	A	A	C	C	G	G	C	C	C	C	T	T	C	C	A	A	A	A	A	A	A	A	C	C	G	G	A	A	A	A	T	T	C	C	A	A	G	G	A	A	C	C	A	A	C	C	A	A	T	T	C	C	T	T	A	A	G	G	C	C	C	C	G	G	A	A	C	C	G	G	C	C	T	T	C	C	T	T	C	C	C	C	G	G	C	C	C	C	G	G	T	T	A	A	C	C	A	A	A	A	A	A	G	G	G	G	C	C	T	T	A	A	C	C	T	T	A	A	A	A	A	A	C	C	G	G	C	C	C	C	G	G	A	A	C	C	A	A	T	T	C	C	G	G	C	C	C	C	G	G	C	C	T	T	C	C	G	G	A	A	C	C	G	G	G	G	C	C	G	G	C	C	A	A	G	G	C	C	T	T	A	A	A	A	T	T	G	G	C	C	G	G	G	G	G	G	A	A	G	G	T	T	A	A	C	C	T	T	A	A	T	T	G	G	G	G	C	C	A	A	G	G	A	A	T	T	C	C	T	T	C	C	A	A	G	G	C	C	C	C	G	G	G	G	T	T	A	A	G	G	T	T	A	A	A	A	T	T	A	A	C	C	C	C	T	T	T	T	C	C	T	T	C	C	C	C	A	A	C	C	A	A	G	G	T	T	A	A	C	C	A	A	T	T	G	G	A	A	G	G	G	G	A	A	C	C	C	C	C	C	C	C	G	G	C	C	C	C	A	A	G	G	G	G	T	T	A	A	G	G	T	T	T	T	T	T	C	C	C	C	A	A	C	C	C	C	C	C	C	C	T	T	T	T	G	G	C	C	A	A	C	C	A	A	A	A	G	G	T	T	T	T	T	T	G	G	T	T	T	T	C	C	A	A	C	C	T	T	A	A	T	T	T	T	A	A	T	T	A	A	C	C	G	G	A	A	G	G	G	G	A	A	G	G	G	G	A	A	G	G	A	A	G	G	G	G	A	A	A	A	G	G	T	T	G	G	T	T	T	T	T	T	G	G	G	G	A	A	G	G	T	T	G	G	G	G	C	C	C	C	C	C	G	G	A	A	T	T	T	T	T	T	G	G	G	G	A	A	G	G	A	A	A	A	G	G	G	G	T	T	C	C	C	C	T	T	C	C	T	T	T	T	T	T	G	G	G	G	G	G	A	A	C	C	C	C	G	G	A	A	T	T	A	A	T	T	T	T	G	G	A	A	T	T	C	C	A	A	G	G	A	A	C	C	C	C	A	A	A	A	G	G	T	T	G	G	T	T	T	T	A	A	A	A	T	T	G	G	G	G	A	A	A	A	G	G	C	C	C	C	T	T	C	C	A	A	T	T	G	G	A	A	G	G	T	T	C	C	G	G	C	C	T	T	C	C	A	A	C	C	T	T	T	T	C	C	C	C	T	T	T	T	C	C	A	A	A	A	G	G	T	T	T	T	T	T	C	C	G	G	C	C	G	G	G	G	C	C	A	A	T	T	A	A	A	A	A	A	A	A	T	T	A	A	G	G	T	T	C	C	G	G	G	G	G	G	A	A	G	G	T	T	T	T	G	G	C	C	G	G	C	C	C	C	C	C	T	T	C	C	G	G	A	A	T	T	C	C	T	T	G	G	A	A	G	G	A	A	A	A	C	C	A	A	A	A	C	C	T	T	A	A	A	A	T	T	A	A	A	A	A	A	G	G	T	T	G	G	G	G	A	A	C	C	A	A	G	G
[truncated: 1,760,917 more chars]
