# Supplementary material for: Expression Quantitative Trait Loci for Extreme Host Response to Influenza A in Pre-Collaborative Cross Mice
Source: G3 (Bethesda). 2012 Feb 1;2(2):213–21. doi: 10.1534/g3.111.001800 (PMC3284329; doi:10.1534/g3.111.001800)
Supplement: Supporting Information [file supp_2.2.213_FileS2.zip › File_S2/chr4.ped]

#family	subject	father	mother	sex	phenotype	JAX00115397		JAX00115403		JAX00543609		JAX00543625		JAX00115407		JAX00115409		JAX00543629		JAX00115412		JAX00543630		JAX00115413		JAX00115415		JAX00222321		JAX00115418		JAX00543642		JAX00115420		JAX00115421		JAX00115422		JAX00543645		JAX00115424		JAX00543648		JAX00543651		JAX00115426		JAX00543652		JAX00543655		JAX00543656		JAX00543657		JAX00543658		JAX00543660		JAX00115430		JAX00115433		JAX00543676		JAX00115436		JAX00543681		JAX00543682		JAX00115439		JAX00543688		JAX00543689		JAX00115445		JAX00543693		JAX00115448		JAX00543699		JAX00115451		JAX00115453		JAX00115457		JAX00222337		JAX00543710		JAX00543711		JAX00543712		JAX00543714		JAX00543715		JAX00115463		JAX00543721		JAX00543722		JAX00543726		JAX00543727		JAX00543728		JAX00543730		JAX00543733		JAX00543738		JAX00543739		JAX00543742		JAX00543743		JAX00543749		JAX00543753		JAX00543758		JAX00115479		JAX00115481		JAX00543761		JAX00543764		JAX00543766		JAX00543768		JAX00543771		JAX00189357		JAX00115485		JAX00543776		JAX00115490		JAX00222346		JAX00115491		JAX00115492		JAX00543786		JAX00115496		JAX00543791		JAX00543797		JAX00543798		JAX00543802		JAX00543803		JAX00115500		JAX00115501		JAX00543811		JAX00543814		JAX00543815		JAX00543818		JAX00543819		JAX00115506		JAX00115507		JAX00115508		JAX00543827		JAX00543835		JAX00115509		JAX00115511		JAX00543838		JAX00115512		JAX00543844		JAX00543850		JAX00115516		JAX00115518		JAX00222354		JAX00222355		JAX00543862		JAX00115525		JAX00543868		JAX00115530		JAX00543874		JAX00115533		JAX00543879		JAX00115535		JAX00543880		JAX00543881		JAX00222360		JAX00115536		JAX00543882		JAX00543885		JAX00115541		JAX00543890		JAX00543892		JAX00115543		JAX00543894		JAX00543896		JAX00543901		JAX00543902		JAX00115554		JAX00115555		JAX00543909		JAX00115557		JAX00222365		JAX00115560		JAX00115561		JAX00115563		JAX00543915		JAX00115565		JAX00115566		JAX00115567		JAX00115568		JAX00543917		JAX00543922		JAX00543926		JAX00115570		JAX00115571		JAX00115572		JAX00543936		JAX00543938		JAX00543946		JAX00115588		JAX00543951		JAX00543953		JAX00543958		JAX00543960		JAX00115594		JAX00115595		JAX00115597		JAX00543965		JAX00543969		JAX00543974		JAX00543983		JAX00543984		JAX00543985		JAX00115602		JAX00543988		JAX00543990		JAX00543991		JAX00543993		JAX00543995		JAX00543996		JAX00222382		JAX00544009		JAX00544010		JAX00544015		JAX00544016		JAX00544018		JAX00544023		JAX00544025		JAX00544026		JAX00544028		JAX00222383		JAX00544030		JAX00544036		JAX00544037		JAX00544039		JAX00544040		JAX00544041		JAX00544051		JAX00544052		JAX00544053		JAX00544066		JAX00115622		JAX00189358		JAX00544071		JAX00544076		JAX00544084		JAX00115624		JAX00115625		JAX00222388		JAX00222390		JAX00544096		JAX00544099		JAX00544103		JAX00115627		JAX00115630		JAX00544113		JAX00544115		JAX00115637		JAX00544116		JAX00544118		JAX00544122		JAX00544124		JAX00544126		JAX00544133		JAX00544134		JAX00544136		JAX00115642		JAX00544141		JAX00544143		JAX00115645		JAX00544148		JAX00544149		JAX00544152		JAX00544157		JAX00544160		JAX00115653		JAX00115655		JAX00115656		JAX00544168		JAX00544170		JAX00222397		JAX00115657		JAX00115658		JAX00544175		JAX00115663		JAX00115664		JAX00544180		JAX00115665		JAX00544181		JAX00115667		JAX00544183		JAX00544185		JAX00115669		JAX00544190		JAX00544192		JAX00115675		JAX00115676		JAX00222406		JAX00544212		JAX00544217		JAX00544218		JAX00544221		JAX00115677		JAX00544227		JAX00544233		JAX00544234		JAX00544236		JAX00544240		JAX00544241		JAX00544243		JAX00544246		JAX00544248		JAX00544250		JAX00115683		JAX00115685		JAX00544259		JAX00544264		JAX00544271		JAX00544275		JAX00544286		JAX00544287		JAX00544288		JAX00544290		JAX00544294		JAX00544295		JAX00115689		JAX00544302		JAX00544303		JAX00115693		JAX00222412		JAX00544312		JAX00544313		JAX00544316		JAX00115696		JAX00544317		JAX00544318		JAX00115700		JAX00544320		JAX00115703		JAX00222414		JAX00222415		JAX00544328		JAX00544330		JAX00544331		JAX00544332		JAX00544333		JAX00544334		JAX00544345		JAX00115713		JAX00544348		JAX00115715		JAX00544349		JAX00115717		JAX00544354		JAX00115718		JAX00115719		JAX00115724		JAX00544359		JAX00115726		JAX00115727		JAX00544366		JAX00115728		JAX00115729		JAX00115730		JAX00544375		JAX00115733		JAX00544382		JAX00544385		JAX00544388		JAX00544389		JAX00544390		JAX00544391		JAX00544401		JAX00544409		JAX00115747		JAX00115749		JAX00115750		JAX00544429		JAX00115754		JAX00544432		JAX00544433		JAX00544434		JAX00544435		JAX00544436		JAX00544437		JAX00544438		JAX00544440		JAX00544446		JAX00544452		JAX00222435		JAX00544455		JAX00544459		JAX00544465		JAX00544467		JAX00544470		JAX00544472		JAX00544473		JAX00115770		JAX00544488		JAX00544490		JAX00544500		JAX00544502		JAX00544503		JAX00115783		JAX00115784		JAX00544505		JAX00544507		JAX00544508		JAX00544509		JAX00115787		JAX00544519		JAX00544522		JAX00544526		JAX00544528		JAX00544531		JAX00544533		JAX00544537		JAX00544540		JAX00115790		JAX00115793		JAX00115794		JAX00115795		JAX00544552		JAX00544554		JAX00544556		JAX00544559		JAX00544561		JAX00115798		JAX00115801		JAX00115802		JAX00544562		JAX00544566		JAX00544567		JAX00544568		JAX00544571		JAX00544572		JAX00544578		JAX00544580		JAX00115811		JAX00544586		JAX00544594		JAX00544601		JAX00544603		JAX00115815		JAX00544606		JAX00544607		JAX00544608		JAX00544612		JAX00544614		JAX00544617		JAX00115819		JAX00222447		JAX00544623		JAX00544624		JAX00544625		JAX00544626		JAX00115821		JAX00544627		JAX00115822		JAX00115823		JAX00115824		JAX00115826		JAX00544640		JAX00544658		JAX00544662		JAX00544665		JAX00544676		JAX00544678		JAX00115837		JAX00115838		JAX00544683		JAX00544688		JAX00544693		JAX00544698		JAX00544702		JAX00544703		JAX00544706		JAX00115841		JAX00544710		JAX00544713		JAX00544718		JAX00544728		JAX00115849		JAX00115850		JAX00544740		JAX00544742		JAX00222460		JAX00544746		JAX00544750		JAX00544751		JAX00115856		JAX00544757		JAX00544758		JAX00115858		JAX00222461		JAX00544765		JAX00544769		JAX00544770		JAX00544771		JAX00115863		JAX00544773		JAX00544775		JAX00544777		JAX00544778		JAX00544782		JAX00544784		JAX00544785		JAX00544787		JAX00115871		JAX00115875		JAX00544833		JAX00544838		JAX00544841		JAX00544843		JAX00115883		JAX00544851		JAX00544852		JAX00544855		JAX00544856		JAX00115886		JAX00544857		JAX00115887		JAX00115889		JAX00115890		JAX00544862		JAX00544867		JAX00222470		JAX00544870		JAX00544873		JAX00544875		JAX00544877		JAX00115897		JAX00544894		JAX00544897		JAX00544902		JAX00544903		JAX00544907		JAX00115899		JAX00544909		JAX00115904		JAX00544913		JAX00115905		JAX00544920		JAX00544921		JAX00544922		JAX00544927		JAX00544931		JAX00115909		JAX00544933		JAX00544937		JAX00544938		JAX00544939		JAX00544940		JAX00544941		JAX00544943		JAX00544945		JAX00115911		JAX00544948		JAX00544953		JAX00544967		JAX00544968		JAX00115915		JAX00115916		JAX00544980		JAX00544981		JAX00544982		JAX00544989		JAX00544991		JAX00115917		JAX00115918		JAX00544997		JAX00544998		JAX00545001		JAX00545004		JAX00545006		JAX00545007		JAX00545008		JAX00545011		JAX00115922		JAX00545015		JAX00115924		JAX00545020		JAX00115929		JAX00545024		JAX00545025		JAX00115932		JAX00545030		JAX00115935		JAX00545035		JAX00545043		JAX00115945		JAX00545048		JAX00545049		JAX00115947		JAX00115950		JAX00545057		JAX00545058		JAX00545059		JAX00545060		JAX00545061		JAX00545064		JAX00115954		JAX00545066		JAX00545068		JAX00545072		JAX00545073		JAX00115956		JAX00545074		JAX00545077		JAX00545085		JAX00545092		JAX00115959		JAX00115961		JAX00545095		JAX00545097		JAX00115962		JAX00545109		JAX00545120		JAX00115965		JAX00545125		JAX00545127		JAX00115970		JAX00545132		JAX00545134		JAX00115975		JAX00545144		JAX00545147		JAX00545148		JAX00545150		JAX00115984		JAX00545160		JAX00545169		JAX00545170		JAX00222497		JAX00545173		JAX00545179		JAX00545181		JAX00115994		JAX00115995		JAX00115996		JAX00115997		JAX00115998		JAX00545183		JAX00545184		JAX00545185		JAX00115999		JAX00545189		JAX00189368		JAX00116003		JAX00116004		JAX00545201		JAX00545203		JAX00116007		JAX00545208		JAX00545213		JAX00545215		JAX00545216		JAX00116017		JAX00545220		JAX00116019		JAX00116020		JAX00545222		JAX00545226		JAX00545234		JAX00545235		JAX00116027		JAX00116029		JAX00545247		JAX00545248		JAX00545252		JAX00545253		JAX00545259		JAX00116037		JAX00116038		JAX00545268		JAX00545272		JAX00545273		JAX00545275		JAX00222518		JAX00545286		JAX00116047		JAX00545294		JAX00545295		JAX00545297		JAX00545302		JAX00545303		JAX00116057		JAX00545307		JAX00545310		JAX00545312		JAX00545314		JAX00545316		JAX00545317		JAX00116060		JAX00116062		JAX00545319		JAX00116063		JAX00116064		JAX00545321		JAX00545322		JAX00545325		JAX00545326		JAX00545330		JAX00116069		JAX00116070		JAX00545332		JAX00545342		JAX00116073		JAX00116074		JAX00545348		JAX00545349		JAX00545352		JAX00545353		JAX00545355		JAX00545356		JAX00545357		JAX00116080		JAX00545365		JAX00545366		JAX00545376		JAX00116083		JAX00545387		JAX00116088		JAX00116089		JAX00545389		JAX00545391		JAX00545394		JAX00116090		JAX00545396		JAX00545397		JAX00545400		JAX00545403		JAX00116096		JAX00545405		JAX00545406		JAX00116098		JAX00545415		JAX00189369		JAX00545418		JAX00545422		JAX00545424		JAX00545426		JAX00545429		JAX00545430		JAX00116111		JAX00545431		JAX00545432		JAX00116112		JAX00545439		JAX00116114		JAX00116116		JAX00545444		JAX00116118		JAX00545446		JAX00545447		JAX00116121		JAX00545454		JAX00116122		JAX00545458		JAX00116124		JAX00545460		JAX00545462		JAX00545463		JAX00545464		JAX00545469		JAX00545470		JAX00116129		JAX00116130		JAX00545472		JAX00545475		JAX00545477		JAX00116133		JAX00116134		JAX00116135		JAX00545483		JAX00116137		JAX00545494		JAX00116144		JAX00545498		JAX00116145		JAX00222552		JAX00545502		JAX00545504		JAX00116148		JAX00545505		JAX00545509		JAX00545511		JAX00545512		JAX00545513		JAX00116150		JAX00545514		JAX00545519		JAX00222554		JAX00545522		JAX00545523		JAX00545525		JAX00116153		JAX00545531		JAX00545536		JAX00545538		JAX00545540		JAX00545545		JAX00545547		JAX00116162		JAX00545550		JAX00545551		JAX00545553		JAX00545558		JAX00545560		JAX00545563		JAX00116176		JAX00545576		JAX00545579		JAX00545580		JAX00545583		JAX00116179		JAX00545586		JAX00545587		JAX00545590		JAX00116182		JAX00545592		JAX00545593		JAX00545595		JAX00116184		JAX00116186		JAX00545604		JAX00116188		JAX00116189		JAX00545609		JAX00116191		JAX00545612		JAX00545615		JAX00116193		JAX00545621		JAX00545625		JAX00116195		JAX00545627		JAX00545628		JAX00545632		JAX00116199		JAX00545639		JAX00545640		JAX00545645		JAX00545647		JAX00545648		JAX00545661		JAX00545665		JAX00545668		JAX00116210		JAX00545671		JAX00545673		JAX00545674		JAX00545677		JAX00116211		JAX00116214		JAX00545683		JAX00116216		JAX00545686		JAX00545693		JAX00545697		JAX00545699		JAX00545702		JAX00545710		JAX00545714		JAX00116232		JAX00116233		JAX00545731		JAX00545734		JAX00116236		JAX00545737		JAX00116238		JAX00545741		JAX00545744		JAX00545751		JAX00222579		JAX00222580		JAX00545753		JAX00116251		JAX00545761		JAX00545764		JAX00545766		JAX00545768		JAX00116257		JAX00545776		JAX00116263		JAX00545784		JAX00116266		JAX00222587		JAX00545790		JAX00116267		JAX00116268		JAX00545794		JAX00545795		JAX00116271		JAX00545798		JAX00545799		JAX00116272		JAX00545810		JAX00545812		JAX00545820		JAX00545822		JAX00116278		JAX00545823		JAX00116279		JAX00116280		JAX00545825		JAX00545828		JAX00545832		JAX00545834		JAX00545835		JAX00116282		JAX00189370		JAX00116284		JAX00545844		JAX00545847		JAX00545848		JAX00545850		JAX00545852		JAX00116289		JAX00545861		JAX00545862		JAX00545867		JAX00116295		JAX00222597		JAX00545874		JAX00545875		JAX00545877		JAX00116297		JAX00545879		JAX00545880		JAX00545882		JAX00545883		JAX00545888		JAX00545889		JAX00116303		JAX00545891		JAX00545895		JAX00116308		JAX00545914		JAX00545915		JAX00545916		JAX00545919		JAX00116317		JAX00116318		JAX00116319		JAX00545924		JAX00545925		JAX00545926		JAX00545927		JAX00545928		JAX00545929		JAX00545936		JAX00116327		JAX00545944		JAX00545947		JAX00545948		JAX00545949		JAX00545958		JAX00545959		JAX00116333		JAX00545970		JAX00116338		JAX00222611		JAX00545978		JAX00116342		JAX00545980		JAX00545985		JAX00116349		JAX00545991		JAX00545995		JAX00545996		JAX00116355		JAX00545999		JAX00546003		JAX00116360		JAX00116361		JAX00116365		JAX00546011		JAX00222617		JAX00546018		JAX00546021		JAX00546023		JAX00116376		JAX00546029		JAX00546031		JAX00546032		JAX00116378		JAX00546034		JAX00116379		JAX00116380		JAX00546039		JAX00116381		JAX00116382		JAX00116383		JAX00116384		JAX00546046		JAX00546047		JAX00546051		JAX00116391		JAX00116392		JAX00546059		JAX00116393		JAX00546060		JAX00546063		JAX00546064		JAX00546067		JAX00546068		JAX00546089		JAX00116408		JAX00546091		JAX00546093		JAX00546094		JAX00116416		JAX00546098		JAX00222634		JAX00546099		JAX00546100		JAX00116417		JAX00546102		JAX00546104		JAX00546108		JAX00116421		JAX00546111		JAX00116427		JAX00546115		JAX00546116		JAX00222640		JAX00546127		JAX00116436		JAX00116440		JAX00222644		JAX00546137		JAX00546140		JAX00116446		JAX00116448		JAX00116449		JAX00546143		JAX00546144		JAX00546145		JAX00546153		JAX00546154		JAX00546155		JAX00546156		JAX00546157		JAX00546158		JAX00546159		JAX00546161		JAX00546164		JAX00546165		JAX00546169		JAX00116461		JAX00116462		JAX00546172		JAX00546174		JAX00116466		JAX00546183		JAX00116470		JAX00116472		JAX00116473		JAX00546184		JAX00546185		JAX00222657		JAX00546190		JAX00116479		JAX00546195		JAX00116481		JAX00116482		JAX00546200		JAX00222660		JAX00222662		JAX00222663		JAX00189375		JAX00116489		JAX00546205		JAX00116490		JAX00116491		JAX00546207		JAX00546208		JAX00116492		JAX00116494		JAX00546215		JAX00222666		JAX00116498		JAX00546223		JAX00546224		JAX00546228		JAX00546231		JAX00116505		JAX00546239		JAX00116511		JAX00116512		JAX00116516		JAX00546242		JAX00546243		JAX00546249		JAX00546252		JAX00116519		JAX00116521		JAX00546256		JAX00546261		JAX00116524		JAX00546265		JAX00222674		JAX00116528		JAX00116530		JAX00546267		JAX00546273		JAX00116533		JAX00546275		JAX00546276		JAX00116534		JAX00546278		JAX00546281		JAX00546282		JAX00546285		JAX00546286		JAX00222679		JAX00116545		JAX00546290		JAX00546291		JAX00116547		JAX00546295		JAX00116551		JAX00222681		JAX00546302		JAX00116552		JAX00116557		JAX00546307		JAX00546308		JAX00546314		JAX00116564		JAX00222687		JAX00222688		JAX00116567		JAX00116575		JAX00546327		JAX00116576		JAX00116578		JAX00222694		JAX00546330		JAX00546336		JAX00116588		JAX00546341		JAX00116590		JAX00116592		JAX00546347		JAX00546350		JAX00546352		JAX00546353		JAX00546355		JAX00546359		JAX00116600		JAX00222701		JAX00546361		JAX00222702		JAX00116601		JAX00546364		JAX00116603		JAX00116604		JAX00116605		JAX00546367		JAX00116608		JAX00546375		JAX00546378		JAX00546380		JAX00116613		JAX00546382		JAX00116615		JAX00116619		JAX00116620		JAX00546389		JAX00546390		JAX00546394		JAX00546396		JAX00546397		JAX00116632		JAX00546406		JAX00546409		JAX00546410		JAX00546413		JAX00546414		JAX00546416		JAX00116639		JAX00546421		JAX00116642		JAX00546425		JAX00116644		JAX00546428		JAX00116645		JAX00546431		JAX00546432		JAX00546434		JAX00116648		JAX00116649		JAX00546438		JAX00116653		JAX00546442		JAX00546443		JAX00546447		JAX00116658		JAX00546450		JAX00546452		JAX00546453		JAX00546455		JAX00116662		JAX00546458		JAX00546459		JAX00116668		JAX00546467		JAX00116669		JAX00116671		JAX00546471		JAX00116672		JAX00546472		JAX00546473		JAX00546474		JAX00116675		JAX00546480		JAX00116681		JAX00546484		JAX00546486		JAX00116685		JAX00116687		JAX00546494		JAX00546495		JAX00546497		JAX00116696		JAX00116698		JAX00116699		JAX00546506		JAX00546507		JAX00546522		JAX00546523		JAX00546524		JAX00546527		JAX00546528		JAX00546536		JAX00546539		JAX00546541		JAX00116719		JAX00546547		JAX00546550		JAX00546551		JAX00546552		JAX00116720		JAX00116724		JAX00546555		JAX00546556		JAX00116726		JAX00546560		JAX00116728		JAX00116729		JAX00116730		JAX00546564		JAX00546568		JAX00546569		JAX00116732		JAX00546570		JAX00222738		JAX00546571		JAX00546572		JAX00116738		JAX00116746		JAX00222746		JAX00546584		JAX00546588		JAX00546589		JAX00116752		JAX00116754		JAX00116755		JAX00116756		JAX00546601		JAX00116758		JAX00222747		JAX00546603		JAX00222748		JAX00222751		JAX00546606		JAX00546611		JAX00116766		JAX00546614		JAX00116769		JAX00546617		JAX00116770		JAX00116771		JAX00116772		JAX00546620		JAX00116773		JAX00116776		JAX00546623		JAX00116779		JAX00116781		JAX00546627		JAX00222756		JAX00546629		JAX00546630		JAX00546631		JAX00546634		JAX00116789		JAX00546639		JAX00116791		JAX00116793		JAX00546645		JAX00116797		JAX00546653		JAX00546655		JAX00546661		JAX00116807		JAX00116808		JAX00546669		JAX00546670		JAX00546671		JAX00116812		JAX00546678		JAX00116815		JAX00546681		JAX00546685		JAX00546687		JAX00546688		JAX00546689		JAX00116824		JAX00116825		JAX00546690		JAX00222768		JAX00116827		JAX00116828		JAX00546696		JAX00116830		JAX00116832		JAX00546701		JAX00222769		JAX00116840		JAX00116842		JAX00546712		JAX00116843		JAX00546713		JAX00546715		JAX00546716		JAX00116846		JAX00116847		JAX00546721		JAX00116849		JAX00546728		JAX00546729		JAX00546730		JAX00116852		JAX00116853		JAX00546739		JAX00116857		JAX00116859		JAX00222774		JAX00222775		JAX00546740		JAX00116861		JAX00116862		JAX00546743		JAX00116863		JAX00546746		JAX00546747		JAX00546753		JAX00116870		JAX00116872		JAX00546762		JAX00546763		JAX00546764		JAX00546766		JAX00116883		JAX00546772		JAX00546777		JAX00546780		JAX00546781		JAX00546782		JAX00116893		JAX00546784		JAX00546785		JAX00546786		JAX00546787		JAX00546788		JAX00546790		JAX00116895		JAX00546792		JAX00116899		JAX00116900		JAX00116901		JAX00116903		JAX00116908		JAX00116909		JAX00546813		JAX00116915		JAX00546815		JAX00546816		JAX00546818		JAX00116918		JAX00546822		JAX00222797		JAX00546838		JAX00116931		JAX00116933		JAX00116936		JAX00116940		JAX00546855		JAX00116942		JAX00116944		JAX00546860		JAX00116948		JAX00546862		JAX00116949		JAX00546871		JAX00116953		JAX00222807		JAX00546881		JAX00116958		JAX00546889		JAX00222809		JAX00222810		JAX00546891		JAX00116967		JAX00546896		JAX00546900		JAX00546901		JAX00116970		JAX00546903		JAX00546906		JAX00546908		JAX00546909		JAX00546913		JAX00546914		JAX00116974		JAX00546915		JAX00546921		JAX00546922		JAX00116977		JAX00116978		JAX00546924		JAX00546926		JAX00546927		JAX00546931		JAX00116982		JAX00116984		JAX00116985		JAX00222815		JAX00546933		JAX00546936		JAX00116987		JAX00116988		JAX00116991		JAX00546950		JAX00116995		JAX00116996		JAX00546954		JAX00546957		JAX00116997		JAX00116999		JAX00117001		JAX00546966		JAX00546968		JAX00546971		JAX00546973		JAX00546974		JAX00546975		JAX00546976		JAX00117012		JAX00546980		JAX00117015		JAX00117017		JAX00117018		JAX00117023		JAX00546994		JAX00222827		JAX00547003		JAX00117032		JAX00117039		JAX00547015		JAX00547016		JAX00547020		JAX00117043		JAX00547022		JAX00117047		JAX00547029		JAX00547036		JAX00547038		JAX00117049		JAX00547041		JAX00547042		JAX00547045		JAX00547046		JAX00117053		JAX00547052		JAX00547053		JAX00117056		JAX00547055		JAX00117062		JAX00547057		JAX00547059		JAX00547070		JAX00547072		JAX00117073		JAX00547079		JAX00117077		JAX00547087		JAX00117080		JAX00547090		JAX00547091		JAX00547095		JAX00547096		JAX00547097		JAX00222844		JAX00547105		JAX00547106		JAX00547110		JAX00117095		JAX00547113		JAX00547115		JAX00117102		JAX00117103		JAX00547120		JAX00547122		JAX00547125		JAX00117106		JAX00547126		JAX00117107		JAX00547131		JAX00547133		JAX00547137		JAX00117115		JAX00547142		JAX00117116		JAX00117119		JAX00117121		JAX00547148		JAX00547151		JAX00117123		JAX00117126		JAX00117128		JAX00547160		JAX00547164		JAX00117130		JAX00547167		JAX00547168		JAX00547173		JAX00547174		JAX00547175		JAX00547178		JAX00117139		JAX00117143		JAX00547181		JAX00547185		JAX00547186		JAX00547188		JAX00547189		JAX00547194		JAX00547196		JAX00547197		JAX00222859		JAX00117150		JAX00547200		JAX00547201		JAX00547202		JAX00547203		JAX00547206		JAX00117159		JAX00222862		JAX00222863		JAX00547213		JAX00547214		JAX00222865		JAX00547216		JAX00547219		JAX00117172		JAX00117175		JAX00222866		JAX00547229		JAX00547230		JAX00117183		JAX00547232		JAX00547234		JAX00547235		JAX00117187		JAX00547240		JAX00547241		JAX00117191		JAX00117193		JAX00117195		JAX00117196		JAX00117197		JAX00547248		JAX00547249		JAX00547254		JAX00547256		JAX00547257		JAX00547262		JAX00547266		JAX00117204		JAX00547269		JAX00547273		JAX00117206		JAX00117208		JAX00117209		JAX00117210		JAX00547274		JAX00547275		JAX00117212		JAX00117213		JAX00547277		JAX00547278		JAX00117216		JAX00547281		JAX00547283		JAX00547284		JAX00547285		JAX00117222		JAX00117224		JAX00547290		JAX00547291		JAX00222884		JAX00117229		JAX00547294		JAX00547295		JAX00547298		JAX00222886		JAX00222887		JAX00547303		JAX00117235		JAX00117237		JAX00547311		JAX00117245		JAX00222890		JAX00222892		JAX00547324		JAX00547325		JAX00547327		JAX00547328		JAX00117254		JAX00117255		JAX00117257		JAX00547331		JAX00547335		JAX00547340		JAX00547342		JAX00222898		JAX00222899		JAX00547347		JAX00117268		JAX00117271		JAX00117275		JAX00117277		JAX00117278		JAX00117279		JAX00547359		JAX00117281		JAX00547369		JAX00117284		JAX00547370		JAX00547372		JAX00547373		JAX00117287		JAX00547374		JAX00547376		JAX00547377		JAX00547381		JAX00547383		JAX00547384		JAX00547386		JAX00547388		JAX00547389		JAX00547397		JAX00547398		JAX00117298		JAX00117299		JAX00117302		JAX00547416		JAX00547418		JAX00117306		JAX00547425		JAX00222916		JAX00222918		JAX00547434		JAX00117313		JAX00547438		JAX00547440		JAX00547441		JAX00547448		JAX00547449		JAX00547451		JAX00117322		JAX00547453		JAX00117323		JAX00547454		JAX00547455		JAX00547456		JAX00547457		JAX00547458		JAX00547461		JAX00117328		JAX00547466		JAX00117330		JAX00547467		JAX00117334		JAX00117335		JAX00547479		JAX00547480		JAX00117337		JAX00117338		JAX00547481		JAX00117350		JAX00547497		JAX00117353		JAX00117355		JAX00117356		JAX00117357		JAX00547506		JAX00547507		JAX00117358		JAX00547511		JAX00547515		JAX00547518		JAX00117365		JAX00547520		JAX00547523		JAX00547526		JAX00547528		JAX00117370		JAX00117371		JAX00547538		JAX00117373		JAX00547541		JAX00547545		JAX00547548		JAX00117377		JAX00117379		JAX00547552		JAX00547553		JAX00547554		JAX00547555		JAX00117383		JAX00117384		JAX00547558		JAX00117387		JAX00547564		JAX00547567		JAX00547570		JAX00547571		JAX00547575		JAX00547576		JAX00222945		JAX00117400		JAX00547589		JAX00547600		JAX00117406		JAX00547605		JAX00117411		JAX00222950		JAX00222952		JAX00117412		JAX00117414		JAX00117415		JAX00547615		JAX00222953		JAX00117419		JAX00117422		JAX00547623		JAX00547624		JAX00547625		JAX00547630		JAX00117431		JAX00117432		JAX00117433		JAX00547642		JAX00547654		JAX00117436		JAX00547655		JAX00117438		JAX00117440		JAX00117442		JAX00117443		JAX00547668		JAX00547673		JAX00547675		JAX00547678		JAX00547679		JAX00547684		JAX00547685		JAX00547689		JAX00547692		JAX00547693		JAX00117459		JAX00117460		JAX00117462		JAX00547703		JAX00547704		JAX00117463		JAX00117464		JAX00222966		JAX00222967		JAX00547707		JAX00117467		JAX00222969		JAX00117469		JAX00117472		JAX00547729		JAX00547731		JAX00547736		JAX00547742		JAX00117476		JAX00117477		JAX00547746		JAX00547747		JAX00547752		JAX00117480		JAX00547756		JAX00547762		JAX00117485		JAX00117486		JAX00547768		JAX00547776		JAX00547779		JAX00117494		JAX00222975		JAX00547793		JAX00117502		JAX00547796		JAX00547801		JAX00547803		JAX00222977		JAX00547808		JAX00547811		JAX00117512		JAX00547814		JAX00117513		JAX00117514		JAX00117515		JAX00547815		JAX00547816		JAX00547821		JAX00547823		JAX00547826		JAX00547827		JAX00547828		JAX00547831		JAX00117521		JAX00117522		JAX00547834		JAX00117525		JAX00547842		JAX00547846		JAX00117529		JAX00117530		JAX00547848		JAX00117534		JAX00547855		JAX00547860		JAX00547861		JAX00117536		JAX00547863		JAX00547867		JAX00117542		JAX00547872		JAX00547873		JAX00547875		JAX00117547		JAX00547878		JAX00547879		JAX00222984		JAX00547880		JAX00547881		JAX00547884		JAX00547887		JAX00117557		JAX00547890		JAX00547895		JAX00547896		JAX00117561		JAX00547901		JAX00117564		JAX00117565		JAX00117566		JAX00117567		JAX00117568		JAX00547914		JAX00547915		JAX00547916		JAX00547927		JAX00547930		JAX00547935		JAX00117575		JAX00117577		JAX00547938		JAX00547941		JAX00547942		JAX00547945		JAX00547948		JAX00547956		JAX00547966		JAX00117588		JAX00547970		JAX00547977		JAX00547978		JAX00117595		JAX00117596		JAX00547987		JAX00547989		JAX00547991		JAX00547992		JAX00117599		JAX00547997		JAX00548002		JAX00548013		JAX00548023		JAX00117609		JAX00223002		JAX00117618		JAX00548036		JAX00548039		JAX00117619		JAX00548045		JAX00117623		JAX00223008		JAX00548048		JAX00548053		JAX00117627		JAX00117630		JAX00548058		JAX00223009		JAX00548059		JAX00548065		JAX00117634		JAX00548067		JAX00548068		JAX00117637		JAX00548071		JAX00117640		JAX00548075		JAX00117642		JAX00117643		JAX00117644		JAX00548079		JAX00548085		JAX00548087		JAX00548090		JAX00117649		JAX00548095		JAX00548097		JAX00548098		JAX00223016		JAX00223017		JAX00548102		JAX00548103		JAX00548104		JAX00548109		JAX00548112		JAX00117654		JAX00117656		JAX00117657		JAX00548118		JAX00548120		JAX00117659		JAX00117660		JAX00117662		JAX00117664		JAX00117668		JAX00548128		JAX00548130		JAX00548132		JAX00117673		JAX00548135		JAX00117678		JAX00117680		JAX00548140		JAX00117683		JAX00548144		JAX00117686		JAX00117687		JAX00117691		JAX00548150		JAX00548153		JAX00548154		JAX00548155		JAX00117695		JAX00223029		JAX00117697		JAX00117698		JAX00548164		JAX00548169		JAX00117704		JAX00548174		JAX00548175		JAX00117705		JAX00548178		JAX00548179		JAX00548181		JAX00117706		JAX00548183		JAX00117708		JAX00223034		JAX00548189		JAX00117710		JAX00548195		JAX00223035		JAX00548202		JAX00548207		JAX00117719		JAX00548215		JAX00548219		JAX00548220		JAX00548221		JAX00117726		JAX00223040		JAX00548225		JAX00117727		JAX00548227		JAX00548233		JAX00548235		JAX00548237		JAX00117735		JAX00117737		JAX00548247		JAX00223045		JAX00223047		JAX00548254		JAX00117746		JAX00548261		JAX00117748		JAX00548264		JAX00117752		JAX00548265		JAX00548268		JAX00548271		JAX00117754		JAX00223049		JAX00548273		JAX00548274		JAX00548275		JAX00117758		JAX00548279		JAX00117762		JAX00548292		JAX00548295		JAX00117769		JAX00117770		JAX00117772		JAX00117774		JAX00548302		JAX00548304		JAX00117776		JAX00117777		JAX00117779		JAX00548307		JAX00117781		JAX00117785		JAX00117787		JAX00117788		JAX00548315		JAX00548316		JAX00117792		JAX00117797		JAX00548318		JAX00548319		JAX00548321		JAX00117798		JAX00548322		JAX00548324		JAX00548326		JAX00548329		JAX00117802		JAX00223066		JAX00117806		JAX00548337		JAX00223072		JAX00548347		JAX00548349		JAX00548357		JAX00548362		JAX00117823		JAX00117826		JAX00548374		JAX00117832		JAX00117834		JAX00117839		JAX00548391		JAX00548393		JAX00117849		JAX00117850		JAX00548395		JAX00117852		JAX00117855		JAX00117857		JAX00548400		JAX00548402		JAX00548407		JAX00548410		JAX00548411		JAX00117865		JAX00548414		JAX00117868		JAX00117870		JAX00117873		JAX00117877		JAX00223096		JAX00548423		JAX00548426		JAX00548427		JAX00117881		JAX00223098		JAX00117885		JAX00548432		JAX00117886		JAX00548434		JAX00548435		JAX00548436		JAX00548437		JAX00548439		JAX00117890		JAX00117893		JAX00117894		JAX00548447		JAX00117901		JAX00548452		JAX00548456		JAX00117903		JAX00223101		JAX00117904		JAX00117905		JAX00548460		JAX00223104		JAX00548463		JAX00117913		JAX00548470		JAX00548471		JAX00548474		JAX00548475		JAX00548476		JAX00117919		JAX00117920		JAX00548486		JAX00117924		JAX00548487		JAX00117926		JAX00548491		JAX00117929		JAX00548492		JAX00548494		JAX00117931		JAX00117933		JAX00548497		JAX00548499		JAX00548500		JAX00548502		JAX00117934		JAX00117936		JAX00548504		JAX00548505		JAX00548507		JAX00117937		JAX00548512		JAX00548513		JAX00548514		JAX00117940		JAX00117944		JAX00117945		JAX00548520		JAX00548523		JAX00548524		JAX00548529		JAX00223122		JAX00548532		JAX00548533		JAX00117959		JAX00117961		JAX00548542		JAX00548543		JAX00548545		JAX00117968		JAX00548550		JAX00117970		JAX00117971		JAX00117981		JAX00548562		JAX00548565		JAX00548566		JAX00548567		JAX00548568		JAX00117984		JAX00223133		JAX00548572		JAX00117985		JAX00117988		JAX00117990		JAX00548584		JAX00548587		JAX00548588		JAX00548590		JAX00548591		JAX00118003		JAX00118005		JAX00548609		JAX00548610		JAX00118009		JAX00548622		JAX00548625		JAX00223149		JAX00223150		JAX00118026		JAX00548635		JAX00548636		JAX00118029		JAX00548640		JAX00548641		JAX00548642		JAX00548646		JAX00548649		JAX00548650		JAX00548652		JAX00118033		JAX00118035		JAX00223155		JAX00548656		JAX00548657		JAX00548661		JAX00118041		JAX00548665		JAX00548666		JAX00548668		JAX00118045		JAX00548670		JAX00118048		JAX00548671		JAX00548675		JAX00548676		JAX00548679		JAX00118056		JAX00118057		JAX00118058		JAX00548689		JAX00548690		JAX00118061		JAX00548695		JAX00548697		JAX00118067		JAX00548704		JAX00548708		JAX00118072		JAX00118078		JAX00118079		JAX00548723		JAX00118084		JAX00548736		JAX00548739		JAX00118087		JAX00548741		JAX00118090		JAX00118092		JAX00548750		JAX00548752		JAX00118096		JAX00118097		JAX00548758		JAX00223165		JAX00223166		JAX00118103		JAX00118104		JAX00223167		JAX00548766		JAX00118105		JAX00118109		JAX00118110		JAX00548774		JAX00548777		JAX00548778		JAX00548781		JAX00118117		JAX00548784		JAX00548785		JAX00548787		JAX00548789		JAX00548794		JAX00548795		JAX00548796		JAX00548798		JAX00548799		JAX00548804		JAX00118135		JAX00548808		JAX00548811		JAX00118138		JAX00548819		JAX00548823		JAX00118145		JAX00548826		JAX00118154		JAX00548835		JAX00548837		JAX00548839		JAX00548840		JAX00548841		JAX00118159		JAX00548847		JAX00548851		JAX00118164		JAX00548853		JAX00118165		JAX00548854		JAX00548856		JAX00548857		JAX00548859		JAX00548860		JAX00118170		JAX00118171		JAX00548861		JAX00548863		JAX00118173		JAX00548864		JAX00548866		JAX00548867		JAX00118177		JAX00548870		JAX00118180		JAX00548872		JAX00548874		JAX00548880		JAX00548882		JAX00548886		JAX00548887		JAX00118192		JAX00548891		JAX00118193		JAX00548894		JAX00118194		JAX00118198		JAX00548896		JAX00548899		JAX00223203		JAX00118212		JAX00118213		JAX00118214		JAX00118216		JAX00548918		JAX00118217		JAX00548928		JAX00118221		JAX00118222		JAX00548934		JAX00548940		JAX00548941		JAX00548945		JAX00548947		JAX00118233		JAX00548955		JAX00548956		JAX00548978		JAX00548988		JAX00548991		JAX00548992		JAX00118257		JAX00118258		JAX00549000		JAX00549001		JAX00549003		JAX00118261		JAX00118262		JAX00223213		JAX00549014		JAX00549016		JAX00549017		JAX00549024		JAX00549027		JAX00549031		JAX00549032		JAX00118273		JAX00118274		JAX00549043		JAX00549046		JAX00549048		JAX00549050		JAX00223217		JAX00549051		JAX00549054		JAX00118281		JAX00118282		JAX00549055		JAX00549059		JAX00549060		JAX00549061		JAX00118283		JAX00549064		JAX00549068		JAX00549074		JAX00549075		JAX00549076		JAX00549081		JAX00549083		JAX00549084		JAX00549086		JAX00549089		JAX00118289		JAX00549093		JAX00549094		JAX00549096		JAX00549099		JAX00549103		JAX00118292		JAX00549111		JAX00549117		JAX00549120		JAX00549123		JAX00549132		JAX00549141		JAX00549142		JAX00549143		JAX00549150		JAX00549160		JAX00549165		JAX00549169		JAX00118300		JAX00118303		JAX00549196		JAX00118306		JAX00118308		JAX00549199		JAX00549201		JAX00549209		JAX00549211		JAX00549213		JAX00549215		JAX00118312		JAX00724662		JAX00549217		JAX00118314		JAX00549221		JAX00118315		JAX00549228		JAX00549233		JAX00549238		JAX00549241		JAX00549243		JAX00549246		JAX00549249		JAX00549250		JAX00549259		JAX00549260		JAX00549261		JAX00118320		JAX00118322		JAX00118324		JAX00549268		JAX00118325		JAX00118326		JAX00549281		JAX00118328		JAX00549286		JAX00549288		JAX00549294		JAX00549300		JAX00549305		JAX00549307		JAX00549311		JAX00549314		JAX00118334		JAX00549315		JAX00549320		JAX00549330		JAX00549336		JAX00549353		JAX00549356		JAX00549358		JAX00549363		JAX00549364		JAX00549367		JAX00549368		JAX00118343		JAX00549374		JAX00549377		JAX00549380		JAX00118346		JAX00549386		JAX00549390		JAX00118350		JAX00118351		JAX00549395		JAX00549396		JAX00118352		JAX00549399		JAX00549404		JAX00549406		JAX00118356		JAX00549413		JAX00118358		JAX00118359		JAX00549415		JAX00549417		JAX00549428		JAX00223236		JAX00118364		JAX00549433		JAX00549435		JAX00549440		JAX00549444		JAX00549445		JAX00549447		JAX00549452		JAX00549455		JAX00549457		JAX00549462		JAX00118372		JAX00118373		JAX00118383		JAX00549491		JAX00549501		JAX00549512		JAX00549514		JAX00549518		JAX00118389		JAX00118392		JAX00549527		JAX00549528		JAX00549529		JAX00549531		JAX00549534		JAX00549537		JAX00549539		JAX00118398		JAX00223246		JAX00549541		JAX00549542		JAX00118402		JAX00549544		JAX00549546		JAX00549551		JAX00223249		JAX00549556		JAX00118407		JAX00118408		JAX00549559		JAX00549568		JAX00223250		JAX00549575		JAX00118412		JAX00118414		JAX00118417		JAX00549594		JAX00118423		JAX00118425		JAX00223257		JAX00549610		JAX00118428		JAX00118430		JAX00549632		JAX00549635		JAX00549637		JAX00549638		JAX00549649		JAX00549651		JAX00549653		JAX00118436		JAX00549661		JAX00549662		JAX00118437		JAX00549665		JAX00549666		JAX00549667		JAX00118439		JAX00549668		JAX00549673		JAX00549675		JAX00118448		JAX00549688		JAX00549690		JAX00549692		JAX00549693		JAX00549695		JAX00549704		JAX00118453		JAX00118455		JAX00223266		JAX00549714		JAX00549716		JAX00118460		JAX00223269		JAX00549726		JAX00549739		JAX00549741		JAX00549745		JAX00549765		JAX00549782		JAX00549791		JAX00549793		JAX00549794		JAX00118472		JAX00223274		JAX00549801		JAX00549804		JAX00549806		JAX00549807		JAX00549816		JAX00549819		JAX00549821		JAX00549825		JAX00118481		JAX00118482		JAX00549830		JAX00549838		JAX00549840		JAX00549844		JAX00549845		JAX00549848		JAX00549850		JAX00118488		JAX00118489		JAX00549852		JAX00549853		JAX00549856		JAX00549858		JAX00118490		JAX00549863		JAX00549867		JAX00549869		JAX00549872		JAX00118496		JAX00549878		JAX00549885		JAX00549900		JAX00549905		JAX00118508		JAX00549908		JAX00549909		JAX00118513		JAX00549911		JAX00549917		JAX00549918		JAX00549919		JAX00118518		JAX00118519		JAX00223289		JAX00118523		JAX00118524		JAX00549936		JAX00549943		JAX00549946		JAX00549958		JAX00549959		JAX00549963		JAX00549965		JAX00549967		JAX00549969		JAX00118536		JAX00223295		JAX00549983		JAX00549984		JAX00549985		JAX00549986		JAX00549995		JAX00118541		JAX00550002		JAX00550005		JAX00550008		JAX00118548		JAX00550014		JAX00550015		JAX00550016		JAX00118549		JAX00550018		JAX00550019		JAX00550021		JAX00550023		JAX00550024		JAX00550027		JAX00118555		JAX00118556		JAX00550031		JAX00550034		JAX00550035		JAX00550041		JAX00118559		JAX00118560		JAX00550044		JAX00118563		JAX00550051		JAX00550056		JAX00550057		JAX00550059		JAX00550060		JAX00550065		JAX00550072		JAX00550074		JAX00118568		JAX00550077		JAX00550082		JAX00550085		JAX00550087		JAX00550088		JAX00550090		JAX00550091		JAX00550092		JAX00118574		JAX00118576		JAX00118577		JAX00118578		JAX00118579		JAX00550096		JAX00118582		JAX00550099		JAX00550103		JAX00118585		JAX00118587		JAX00550113		JAX00550124		JAX00118595		JAX00118597		JAX00550133		JAX00550134		JAX00223313		JAX00550143		JAX00550146		JAX00550148		JAX00550150		JAX00550152		JAX00550164		JAX00550165		JAX00550168		JAX00550172		JAX00550178		JAX00118605		JAX00550181		JAX00118608		JAX00550185		JAX00550187		JAX00550191		JAX00550193		JAX00550197		JAX00550198		JAX00550200		JAX00550201		JAX00118613		JAX00223316		JAX00550202		JAX00223317		JAX00550203		JAX00550204		JAX00550206		JAX00550212		JAX00118619		JAX00118620		JAX00118622		JAX00550219		JAX00550225		JAX00550226		JAX00550228		JAX00550229		JAX00550233		JAX00550237		JAX00550238		JAX00550239		JAX00118628		JAX00550242		JAX00118633		JAX00118634		JAX00118637		JAX00550253		JAX00550257		JAX00550265		JAX00550271		JAX00550273		JAX00118641		JAX00118643		JAX00550275		JAX00550276		JAX00550278		JAX00550279		JAX00550285		JAX00118646		JAX00223322		JAX00118649		JAX00118650		JAX00550288		JAX00118652		JAX00550291		JAX00118654		JAX00118655		JAX00118657		JAX00550299		JAX00118659		JAX00550304		JAX00550306		JAX00118662		JAX00118665		JAX00118667		JAX00118668		JAX00550318		JAX00550319		JAX00118670		JAX00118672		JAX00550332		JAX00118673		JAX00550333		JAX00118674		JAX00118678		JAX00118679		JAX00550347		JAX00550348		JAX00550351		JAX00550352		JAX00550355		JAX00550363		JAX00550366		JAX00550373		JAX00550376		JAX00223336		JAX00550381		JAX00550386		JAX00118692		JAX00550388		JAX00550389		JAX00550390		JAX00550393		JAX00550400		JAX00118694		JAX00550406		JAX00118699		JAX00550409		JAX00550413		JAX00550417		JAX00118704		JAX00118706		JAX00550421		JAX00550425		JAX00118709		JAX00550429		JAX00550433		JAX00550434		JAX00550435		JAX00550436		JAX00118715		JAX00118717		JAX00118718		JAX00550439		JAX00550442		JAX00550443		JAX00550444		JAX00550446		JAX00550447		JAX00550450		JAX00550453		JAX00550454		JAX00118727		JAX00118728		JAX00550457		JAX00223348		JAX00118731		JAX00118732		JAX00118733		JAX00550462		JAX00118735		JAX00118737		JAX00550466		JAX00550472		JAX00550475		JAX00118741		JAX00550481		JAX00118751		JAX00550506		JAX00550517		JAX00550518		JAX00550520		JAX00550525		JAX00118760		JAX00118761		JAX00118762		JAX00550527		JAX00550534		JAX00550536		JAX00118763		JAX00118765		JAX00550540		JAX00118767		JAX00550544		JAX00550545		JAX00550548		JAX00550552		JAX00118769		JAX00550560		JAX00550561		JAX00118773		JAX00550564		JAX00550575		JAX00550577		JAX00550578		JAX00118780		JAX00550587		JAX00118781		JAX00550588		JAX00550590		JAX00550592		JAX00550594		JAX00550595		JAX00118785		JAX00550598		JAX00118786		JAX00550602		JAX00118788		JAX00118789		JAX00550611		JAX00550614		JAX00550617		JAX00550619		JAX00118793		JAX00118794		JAX00550625		JAX00550627		JAX00550629		JAX00550631		JAX00118803		JAX00118804		JAX00118807		JAX00550644		JAX00550646		JAX00118811		JAX00118813		JAX00550657		JAX00118821		JAX00550664		JAX00118822		JAX00118824		JAX00118825		JAX00118826		JAX00550676		JAX00223374		JAX00550677		JAX00118836		JAX00550691		JAX00118841		JAX00550700		JAX00118845		JAX00550701		JAX00550708		JAX00550714		JAX00550717		JAX00118849		JAX00550718		JAX00550719		JAX00550723		JAX00118853		JAX00550726		JAX00118854		JAX00118857		JAX00118858		JAX00550733		JAX00550738		JAX00550741		JAX00550743		JAX00118865		JAX00118866		JAX00118868		JAX00118869		JAX00550751		JAX00223381		JAX00550767		JAX00118874		JAX00550770		JAX00550772		JAX00118878		JAX00550775		JAX00550777		JAX00550778		JAX00550785		JAX00118880		JAX00118884		JAX00118885		JAX00550789		JAX00550790		JAX00550791		JAX00223388		JAX00118891		JAX00550801		JAX00550802		JAX00118894		JAX00550805		JAX00223391		JAX00223392		JAX00550815		JAX00118900		JAX00550824		JAX00550826		JAX00550830		JAX00118912		JAX00550843		JAX00118920		JAX00550845		JAX00550847		JAX00550849		JAX00118924		JAX00550852		JAX00550853		JAX00118925		JAX00550855		JAX00118930		JAX00550860		JAX00550862		JAX00550863		JAX00550864		JAX00118938		JAX00550873		JAX00118940		JAX00118946		JAX00550883		JAX00118950		JAX00550892		JAX00550894		JAX00118952		JAX00550899		JAX00550901		JAX00118958		JAX00118959		JAX00118960		JAX00118962		JAX00118966		JAX00550913		JAX00550915		JAX00550916		JAX00550917		JAX00550918		JAX00550920		JAX00223412		JAX00118973		JAX00550921		JAX00550924		JAX00550925		JAX00550927		JAX00118976		JAX00223415		JAX00550935		JAX00550938		JAX00550940		JAX00550944		JAX00550949		JAX00118983		JAX00223418		JAX00550951		JAX00118987		JAX00550952		JAX00550954		JAX00550955		JAX00118989		JAX00118992		JAX00550958		JAX00550960		JAX00550962		JAX00550965		JAX00550969		JAX00550970		JAX00118994		JAX00550973		JAX00550980		JAX00118997		JAX00118998		JAX00550984		JAX00118999		JAX00119000		JAX00550988		JAX00550990		JAX00119005		JAX00550995		JAX00550997		JAX00550999		JAX00119007		JAX00223426		JAX00119010		JAX00551007		JAX00551015		JAX00551022		JAX00551023		JAX00551025		JAX00551032		JAX00551037		JAX00119027		JAX00119029		JAX00119030		JAX00119031		JAX00551046		JAX00223430		JAX00119036		JAX00119038		JAX00551053		JAX00119040		JAX00551054		JAX00119041		JAX00551061		JAX00551063		JAX00223435		JAX00551066		JAX00551069		JAX00551071		JAX00119046		JAX00119047		JAX00119048		JAX00551094		JAX00119050		JAX00223436		JAX00551099		JAX00551103		JAX00223438		JAX00551106		JAX00119051		JAX00551122		JAX00551123		JAX00551126		JAX00551128		JAX00119063		JAX00119064		JAX00551142		JAX00551147		JAX00551151		JAX00119079		JAX00119081		JAX00223444		JAX00551175		JAX00551179		JAX00551182		JAX00551186		JAX00119086		JAX00223445		JAX00119087		JAX00551200		JAX00551201		JAX00551203		JAX00551210		JAX00551211		JAX00551217		JAX00223448		JAX00551224		JAX00119096		JAX00551226		JAX00551228		JAX00119099		JAX00119100		JAX00119102		JAX00119103		JAX00119107		JAX00119108		JAX00551241		JAX00551245		JAX00119112		JAX00119113		JAX00119114		JAX00119115		JAX00551264		JAX00551265		JAX00551272		JAX00551276		JAX00119125		JAX00551287		JAX00551289		JAX00551290		JAX00551291		JAX00119127		JAX00551297		JAX00551299		JAX00551304		JAX00119129		JAX00551306		JAX00551309		JAX00551311		JAX00119133		JAX00119134		JAX00551318		JAX00551319		JAX00551320		JAX00551322		JAX00551327		JAX00119138		JAX00551331		JAX00551333		JAX00551337		JAX00551338		JAX00119143		JAX00551344		JAX00551350		JAX00551351		JAX00551353		JAX00551355		JAX00551360		JAX00551361		JAX00119144		JAX00551366		JAX00551369		JAX00551373		JAX00551385		JAX00551388		JAX00119155		JAX00551391		JAX00551392		JAX00119157		JAX00119158		JAX00551393		JAX00119159		JAX00551405		JAX00551410		JAX00119165		JAX00119166		JAX00551416		JAX00551425		JAX00551426		JAX00119171		JAX00551428		JAX00551430		JAX00551431		JAX00551432		JAX00119174		JAX00119176		JAX00119177		JAX00551443		JAX00119180		JAX00119181		JAX00119182		JAX00551453		JAX00551455		JAX00551457		JAX00119187		JAX00551460		JAX00551462		JAX00551463		JAX00551465		JAX00551466		JAX00551467		JAX00119194		JAX00119197		JAX00119201		JAX00551482		JAX00551486		JAX00551487		JAX00119204		JAX00119205		JAX00551488		JAX00551493		JAX00551494		JAX00119207		JAX00551495		JAX00551497		JAX00551499		JAX00551506		JAX00551512		JAX00551513		JAX00119210		JAX00551515		JAX00551517		JAX00551520		JAX00119214		JAX00551524		JAX00551525		JAX00551530		JAX00551532		JAX00551533		JAX00551534		JAX00551536		JAX00551537		JAX00551539		JAX00551540		JAX00551544		JAX00551545		JAX00119219		JAX00551551		JAX00551553		JAX00551556		JAX00223455		JAX00551559		JAX00119224		JAX00119225		JAX00119226		JAX00119227		JAX00551565		JAX00551568		JAX00119228		JAX00551575		JAX00119231		JAX00119233		JAX00551579		JAX00551580		JAX00551585		JAX00551586		JAX00551587		JAX00551588		JAX00551609		JAX00551610		JAX00551612		JAX00119242		JAX00551618		JAX00551625		JAX00551626		JAX00551628		JAX00551629		JAX00551630		JAX00119246		JAX00551640		JAX00551641		JAX00119249		JAX00551643		JAX00551644		JAX00119251		JAX00551646		JAX00551651		JAX00551659		JAX00551660		JAX00551662		JAX00551665		JAX00119255		JAX00119257		JAX00551670		JAX00551671		JAX00551677		JAX00551679		JAX00119263		JAX00551689		JAX00551691		JAX00551692		JAX00551693		JAX00551699		JAX00119267		JAX00551701		JAX00551704		JAX00551705		JAX00551707		JAX00551709		JAX00551710		JAX00119273		JAX00119275		JAX00551720		JAX00551721		JAX00551724		JAX00551727		JAX00551728		JAX00551733		JAX00119276		JAX00119277		JAX00551734		JAX00119279		JAX00551736		JAX00551739		JAX00551748		JAX00551749		JAX00119286		JAX00189434		JAX00551755		JAX00551756		JAX00119289		JAX00119293		JAX00551763		JAX00551764		JAX00119295		JAX00551770		JAX00223470		JAX00223471		JAX00223472		JAX00119301		JAX00551773		JAX00551774		JAX00119302		JAX00551780		JAX00223473		JAX00551784		JAX00551786		JAX00551787		JAX00119306		JAX00119308		JAX00551789		JAX00119312		JAX00551792		JAX00551793		JAX00551794		JAX00551796		JAX00551797		JAX00119314		JAX00551800		JAX00551801		JAX00119316		JAX00551803		JAX00551809		JAX00551811		JAX00551815		JAX00551819		JAX00551824		JAX00551826		JAX00189435		JAX00551828		JAX00119322		JAX00551832		JAX00551833		JAX00119323		JAX00119324		JAX00551836		JAX00119325		JAX00551837		JAX00551841		JAX00551846		JAX00551849		JAX00551851		JAX00551852		JAX00551855		JAX00551858		JAX00119334		JAX00551865		JAX00551882		JAX00551886		JAX00223486		JAX00223487		JAX00551887		JAX00119350		JAX00551891		JAX00551893		JAX00551894		JAX00551900		JAX00223488		JAX00119356		JAX00119357		JAX00119358		JAX00551905		JAX00551908		JAX00119360		JAX00551912		JAX00223489		JAX00223490		JAX00119365		JAX00551917		JAX00551921		JAX00551922		JAX00551931		JAX00551933		JAX00551934		JAX00551935		JAX00551936		JAX00551937		JAX00551940		JAX00551941		JAX00551946		JAX00551949		JAX00551953		JAX00119372		JAX00551965		JAX00119376		JAX00119377		JAX00551969		JAX00551971		JAX00551973		JAX00119378		JAX00551982		JAX00551983		JAX00551985		JAX00551987		JAX00551988		JAX00119382		JAX00551990		JAX00551997		JAX00119388		JAX00119389		JAX00552002		JAX00552003		JAX00119392		JAX00552014		JAX00552016		JAX00552018		JAX00552022		JAX00552023		JAX00119396		JAX00552024		JAX00552036		JAX00552038		JAX00552040		JAX00119401		JAX00552042		JAX00552043		JAX00552048		JAX00552049		JAX00552051		JAX00552054		JAX00552056		JAX00119404		JAX00119405		JAX00119406		JAX00552061		JAX00552066		JAX00552067		JAX00119407		JAX00552069		JAX00552076		JAX00119410		JAX00552079		JAX00119412		JAX00552081		JAX00552093		JAX00119414		JAX00552102		JAX00119416		JAX00189436		JAX00189437		JAX00119417		JAX00552109		JAX00552112		JAX00552115		JAX00552118		JAX00552124		JAX00119424		JAX00119425		JAX00119426		JAX00119429		JAX00552133		JAX00552134		JAX00552135		JAX00119431		JAX00552137		JAX00552139		JAX00552143		JAX00119435		JAX00552146		JAX00552150		JAX00552155		JAX00223504		JAX00119441		JAX00119443		JAX00552158		JAX00552163		JAX00119444		JAX00119446		JAX00552170		JAX00552171		JAX00552172		JAX00552174		JAX00552177		JAX00552178		JAX00552181		JAX00552182		JAX00552185		JAX00119454		JAX00119456		JAX00552191		JAX00552199		JAX00552200		JAX00119459		JAX00552205		JAX00552206		JAX00552207		JAX00552210		JAX00552211		JAX00552212		JAX00552213		JAX00552214		JAX00552218		JAX00119465		JAX00119466		JAX00552221		JAX00552222		JAX00119470		JAX00223513		JAX00552229		JAX00552233		JAX00552235		JAX00552239		JAX00552240		JAX00119476		JAX00552242		JAX00552243		JAX00119478		JAX00223515		JAX00552252		JAX00552255		JAX00552257		JAX00119486		JAX00552263		JAX00552265		JAX00119489		JAX00552267		JAX00119494		JAX00552279		JAX00552281		JAX00552282		JAX00189439		JAX00119499		JAX00119500		JAX00552285		JAX00552292		JAX00119501		JAX00552295		JAX00552298		JAX00119507		JAX00119508		JAX00552301		JAX00552308		JAX00119513		JAX00552311		JAX00552312		JAX00552317		JAX00552319		JAX00552326		JAX00552327		JAX00552329		JAX00552330		JAX00119522		JAX00552331		JAX00552332		JAX00223526		JAX00119526		JAX00223530		JAX00119529		JAX00552337		JAX00552339		JAX00552341		JAX00552344		JAX00552346		JAX00552347		JAX00552348		JAX00552358		JAX00552359		JAX00119531		JAX00552363		JAX00552364		JAX00119532		JAX00552366		JAX00552368		JAX00552370		JAX00552374		JAX00552376		JAX00552377		JAX00552380		JAX00552381		JAX00552382		JAX00552384		JAX00552387		JAX00552388		JAX00552389		JAX00552392		JAX00119539		JAX00552394		JAX00552395		JAX00552399		JAX00552412		JAX00552422		JAX00552423		JAX00552425		JAX00119591		JAX00552447		JAX00552448		JAX00552449		JAX00552450		JAX00119598		JAX00552451		JAX00552452		JAX00552453		JAX00552456		JAX00552457		JAX00552460		JAX00552461		JAX00119602		JAX00119604		JAX00552463		JAX00552464		JAX00119605		JAX00552466		JAX00552468		JAX00119609		JAX00552471		JAX00119613		JAX00552474		JAX00119615		JAX00552477		JAX00552480		JAX00119617		JAX00552483		JAX00119623		JAX00552493		JAX00119631		JAX00223562		JAX00119636		JAX00552510		JAX00119638		JAX00552518		JAX00552526		JAX00552527		JAX00552529		JAX00552535		JAX00552536		JAX00119644		JAX00119646		JAX00552539		JAX00552541		JAX00223568		JAX00119647		JAX00119648		JAX00552548		JAX00552552		JAX00552559		JAX00552560		JAX00119652		JAX00552563		JAX00223571		JAX00552572		JAX00119657		JAX00552579		JAX00552580		JAX00552581		JAX00552583		JAX00552587		JAX00119660		JAX00119661		JAX00552590		JAX00119662		JAX00552596		JAX00119663		JAX00189447		JAX00119665		JAX00552613		JAX00552624		JAX00119673		JAX00223575		JAX00552629		JAX00119677		JAX00119678		JAX00552642		JAX00552651		JAX00223579		JAX00119681		JAX00552656		JAX00552661		JAX00119682		JAX00552670		JAX00119686		JAX00552681		JAX00552683		JAX00552687		JAX00552694		JAX00552700		JAX00119696		JAX00552703		JAX00552704		JAX00552718		JAX00119698		JAX00552721		JAX00552723		JAX00119701		JAX00119702		JAX00552735		JAX00552739		JAX00552746		JAX00119706		JAX00552751		JAX00223586		JAX00552757		JAX00119709		JAX00119710		JAX00552759		JAX00119714		JAX00119715		JAX00552772		JAX00552774		JAX00552778		JAX00223590		JAX00552780		JAX00552782		JAX00119718		JAX00119720		JAX00552783		JAX00552786		JAX00552788		JAX00119722		JAX00119723		JAX00223591		JAX00552790		JAX00223593		JAX00119726		JAX00552792		JAX00552794		JAX00552796		JAX00552798		JAX00552802		JAX00552808		JAX00552816		JAX00552817		JAX00119732		JAX00119733		JAX00223595		JAX00552826		JAX00552827		JAX00552829		JAX00119736		JAX00552834		JAX00119737		JAX00552836		JAX00552841		JAX00552844		JAX00552846		JAX00552847		JAX00552848		JAX00552854		JAX00552866		JAX00119748		JAX00552873		JAX00552879		JAX00552884		JAX00552886		JAX00552890		JAX00552891		JAX00119754		JAX00119756		JAX00552903		JAX00552905		JAX00552906		JAX00119758		JAX00552913		JAX00552914		JAX00552915		JAX00552922		JAX00119761		JAX00119762		JAX00552929		JAX00552930		JAX00119765		JAX00119767		JAX00552936		JAX00552937		JAX00552938		JAX00552939		JAX00552942		JAX00552950		JAX00552952		JAX00552954		JAX00119776		JAX00552956		JAX00552957		JAX00552961		JAX00552965		JAX00119779		JAX00552969		JAX00552970		JAX00552972		JAX00119783		JAX00552977		JAX00552978		JAX00552979		JAX00552986		JAX00119786		JAX00119787		JAX00552987		JAX00552989		JAX00552992		JAX00223614		JAX00552998		JAX00553000		JAX00119795		JAX00119797		JAX00553001		JAX00119798		JAX00119801		JAX00119804		JAX00223620		JAX00553015		JAX00553017		JAX00119807		JAX00119808		JAX00553019		JAX00119811		JAX00119812		JAX00553022		JAX00553028		JAX00223623		JAX00223624		JAX00553032		JAX00119821		JAX00119822		JAX00119827		JAX00553046		JAX00223628		JAX00119831		JAX00553048		JAX00553052		JAX00553055		JAX00553057		JAX00553060		JAX00119833		JAX00119835		JAX00553063		JAX00553067		JAX00553068		JAX00553073		JAX00119840		JAX00553080		JAX00553081		JAX00119843		JAX00223630		JAX00223631		JAX00119845		JAX00119850		JAX00553089		JAX00553090		JAX00553091		JAX00119853		JAX00119854		JAX00553098		JAX00119856		JAX00553099		JAX00553105		JAX00119860		JAX00553107		JAX00119861		JAX00119862		JAX00553108		JAX00553109		JAX00119863		JAX00119864		JAX00553115		JAX00553117		JAX00553121		JAX00553127		JAX00119872		JAX00553129		JAX00553130		JAX00553136		JAX00553139		JAX00553141		JAX00553142		JAX00553143		JAX00553146		JAX00119882		JAX00553155		JAX00553162		JAX00553163		JAX00553164		JAX00119885		JAX00553165		JAX00553168		JAX00553172		JAX00553177		JAX00119888		JAX00553185		JAX00553193		JAX00223642		JAX00553196		JAX00119896		JAX00553202		JAX00553204		JAX00553208		JAX00119899		JAX00553209		JAX00553211		JAX00119900		JAX00553219		JAX00553222		JAX00553229		JAX00553230		JAX00119906		JAX00553244		JAX00119907		JAX00553245		JAX00553248		JAX00553249		JAX00119909		JAX00553255		JAX00119912		JAX00553257		JAX00553258		JAX00553259		JAX00553260		JAX00553261		JAX00223645		JAX00223646		JAX00553264		JAX00553266		JAX00553273		JAX00119916		JAX00553277		JAX00553279		JAX00553281		JAX00119918		JAX00119921		JAX00553292		JAX00553297		JAX00553299		JAX00119923		JAX00119924		JAX00553303		JAX00119928		JAX00119932		JAX00553311		JAX00553316		JAX00553318		JAX00553319		JAX00553322		JAX00553326		JAX00119941		JAX00553335		JAX00553339		JAX00223653		JAX00119948		JAX00553352		JAX00553353		JAX00553355		JAX00553358		JAX00553372		JAX00119953		JAX00553373		JAX00553375		JAX00553376		JAX00119955		JAX00553378		JAX00553381		JAX00553384		JAX00119959		JAX00119960		JAX00553386		JAX00553389		JAX00553390		JAX00553395		JAX00553396		JAX00119964		JAX00553407		JAX00553408		JAX00553410		JAX00553414		JAX00119967		JAX00553416		JAX00553424		JAX00119970		JAX00553430		JAX00223661		JAX00553435		JAX00553437		JAX00119975		JAX00553443		JAX00553446		JAX00223665		JAX00223666		JAX00553448		JAX00553452		JAX00553455		JAX00553457		JAX00553458		JAX00119989		JAX00119992		JAX00553461		JAX00553463		JAX00119995		JAX00119998		JAX00120000		JAX00553473		JAX00553475		JAX00553479		JAX00553481		JAX00553484		JAX00553485		JAX00553486		JAX00553487		JAX00553488		JAX00553489		JAX00553492		JAX00120015		JAX00553500		JAX00553505		JAX00553511		JAX00553512		JAX00553513		JAX00553520		JAX00553523		JAX00120019		JAX00553527		JAX00120022		JAX00553532		JAX00553533		JAX00120026		JAX00553536		JAX00553541		JAX00120030		JAX00120031		JAX00553544		JAX00120035		JAX00553546		JAX00553547		JAX00553549		JAX00223673		JAX00120040		JAX00120041		JAX00553554		JAX00120042		JAX00120045		JAX00120047		JAX00553561		JAX00553562		JAX00553567		JAX00553568		JAX00120051		JAX00553571		JAX00120053		JAX00120054		JAX00553573		JAX00553582		JAX00120058		JAX00553585		JAX00120060		JAX00120061		JAX00553592		JAX00223677		JAX00223678		JAX00553594		JAX00553598		JAX00553605		JAX00553615		JAX00553624		JAX00553625		JAX00553629		JAX00553635		JAX00553640		JAX00553646		JAX00120086		JAX00120087		JAX00553652		JAX00553653		JAX00553656		JAX00553659		JAX00120092		JAX00553667		JAX00223683		JAX00553668		JAX00553670		JAX00553674		JAX00553675		JAX00553678		JAX00553680		JAX00553681		JAX00120100		JAX00120101		JAX00120102		JAX00553686		JAX00553688		JAX00553689		JAX00553690		JAX00553691		JAX00553696		JAX00223687		JAX00553699		JAX00553700		JAX00120106		JAX00120108		JAX00553708		JAX00120109		JAX00553714		JAX00553716		JAX00553718		JAX00553721		JAX00553722		JAX00553723		JAX00553729		JAX00553730		JAX00120116		JAX00553732		JAX00120119		JAX00553735		JAX00553738		JAX00120122		JAX00120124		JAX00120128		JAX00120129		JAX00553744		JAX00553746		JAX00553749		JAX00553750		JAX00120132		JAX00553758		JAX00120134		JAX00120135		JAX00553761		JAX00553762		JAX00120137		JAX00553766		JAX00553768		JAX00553769		JAX00553772		JAX00120145		JAX00553776		JAX00553777		JAX00553780		JAX00553792		JAX00120151		JAX00120152		JAX00553796		JAX00223696		JAX00553803		JAX00553808		JAX00553811		JAX00553813		JAX00553815		JAX00553817		JAX00120157		JAX00120158		JAX00553818		JAX00553824		JAX00553825		JAX00120163		JAX00553829		JAX00553830		JAX00553831		JAX00553832		JAX00553834		JAX00120166		JAX00120167		JAX00120168		JAX00553837		JAX00120169		JAX00553846		JAX00553853		JAX00553856		JAX00553857		JAX00553863		JAX00120176		JAX00553864		JAX00553866		JAX00553869		JAX00120179		JAX00120180		JAX00553871		JAX00553872		JAX00553874		JAX00120182		JAX00223706		JAX00553876		JAX00120183		JAX00553887		JAX00553888		JAX00553891		JAX00553892		JAX00120186		JAX00553896		JAX00553899		JAX00553902		JAX00553906		JAX00120190		JAX00120191		JAX00120192		JAX00553916		JAX00553917		JAX00553918		JAX00553920		JAX00120196		JAX00120198		JAX00553923		JAX00120199		JAX00553934		JAX00120202		JAX00223715		JAX00120204		JAX00553939		JAX00553942		JAX00553948		JAX00120207		JAX00553949		JAX00553950		JAX00553955		JAX00120208		JAX00553957		JAX00553964		JAX00553965		JAX00553968		JAX00120211		JAX00120212		JAX00553970		JAX00553973		JAX00120216		JAX00120217		JAX00120218		JAX00120220		JAX00553992		JAX00553993		JAX00553996		JAX00554002		JAX00554003		JAX00120225		JAX00554010		JAX00554015		JAX00120229		JAX00554016		JAX00554019		JAX00554022		JAX00120237		JAX00554034		JAX00120238		JAX00554042		JAX00554044		JAX00120242		JAX00120244		JAX00554047		JAX00120248		JAX00554049		JAX00554050		JAX00554051		JAX00554053		JAX00554054		JAX00554056		JAX00120250		JAX00120252		JAX00554063		JAX00120258		JAX00554066		JAX00554067		JAX00554068		JAX00554070		JAX00554074		JAX00120268		JAX00223726		JAX00554083		JAX00554087		JAX00554091		JAX00120274		JAX00120276		JAX00120277		JAX00554098		JAX00554101		JAX00554103		JAX00554104		JAX00554106		JAX00554108		JAX00554109		JAX00120282		JAX00554110		JAX00554111		JAX00554112		JAX00120288		JAX00120289		JAX00554128		JAX00554131		JAX00554132		JAX00554137		JAX00554138		JAX00120299		JAX00120300		JAX00120303		JAX00554146		JAX00554147		JAX00120305		JAX00120306		JAX00554150		JAX00554154		JAX00120307		JAX00120308		JAX00554167		JAX00120314		JAX00554170		JAX00554171		JAX00554175		JAX00554176		JAX00554177		JAX00120320		JAX00554188		JAX00554190		JAX00554192		JAX00120328		JAX00120331		JAX00554202		JAX00120333		JAX00554208		JAX00554211		JAX00554212		JAX00554214		JAX00554217		JAX00554219		JAX00554223		JAX00554227		JAX00554228		JAX00554229		JAX00120340		JAX00554232		JAX00554233		JAX00554236		JAX00554238		JAX00554243		JAX00554246		JAX00554250		JAX00554252		JAX00554261		JAX00120348		JAX00554264		JAX00554265		JAX00554266		JAX00120349		JAX00120350		JAX00120351		JAX00554272		JAX00554273		JAX00223741		JAX00120352		JAX00120353		JAX00554275		JAX00554276		JAX00554277		JAX00120356		JAX00554286		JAX00120359		JAX00554295		JAX00120364		JAX00554300		JAX00554303		JAX00120366		JAX00120367		JAX00120369		JAX00120370		JAX00554304		JAX00120373		JAX00554311		JAX00554318		JAX00554320		JAX00120377		JAX00554335		JAX00554336		JAX00554342		JAX00554348		JAX00554349		JAX00120388		JAX00554350		JAX00120389		JAX00554358		JAX00554361		JAX00554362		JAX00120391		JAX00120393		JAX00554366		JAX00120394		JAX00554371		JAX00554372		JAX00554373		JAX00554376		JAX00554378		JAX00554379		JAX00554389		JAX00120408		JAX00554397		JAX00554398		JAX00554399		JAX00554401		JAX00554402		JAX00120409		JAX00120411		JAX00554413		JAX00120415		JAX00554416		JAX00120421		JAX00554424		JAX00554430		JAX00120430		JAX00554433		JAX00223760		JAX00554448		JAX00554454		JAX00554462		JAX00120451		JAX00554464		JAX00120452		JAX00554465		JAX00554468		JAX00120460		JAX00554476		JAX00120463		JAX00554486		JAX00120471		JAX00554490		JAX00554491		JAX00554492		JAX00554494		JAX00120474		JAX00120475		JAX00554499		JAX00554500		JAX00554512		JAX00554514		JAX00554519		JAX00554525		JAX00554531		JAX00120483		JAX00120484		JAX00120486		JAX00554535		JAX00120491		JAX00554542		JAX00554545		JAX00554549		JAX00223770		JAX00120500		JAX00554552		JAX00120505		JAX00554558		JAX00120506		JAX00554561		JAX00120508		JAX00554563		JAX00554564		JAX00120510		JAX00554568		JAX00554570		JAX00223773		JAX00120519		JAX00554573		JAX00554575		JAX00554581		JAX00554585		JAX00554586		JAX00554591		JAX00554592		JAX00120532		JAX00554593		JAX00554595		JAX00120534		JAX00554601		JAX00120535		JAX00554604		JAX00554608		JAX00120539		JAX00554609		JAX00554612		JAX00120543		JAX00120545		JAX00554617		JAX00120549		JAX00120550		JAX00120551		JAX00120552		JAX00554627		JAX00554630		JAX00554631		JAX00223774		JAX00189459		JAX00120556		JAX00120557		JAX00554636		JAX00120558		JAX00554640		JAX00554642		JAX00554645		JAX00120561		JAX00554646		JAX00554648		JAX00120562		JAX00554650		JAX00120564		JAX00120565		JAX00120566		JAX00554656		JAX00223781		JAX00554665		JAX00554667		JAX00120570		JAX00554672		JAX00554674		JAX00120574		JAX00554677		JAX00554680		JAX00554681		JAX00554682		JAX00554684		JAX00120583		JAX00223785		JAX00223786		JAX00554690		JAX00120585		JAX00554699		JAX00120588		JAX00554700		JAX00554705		JAX00120594		JAX00223790		JAX00554709		JAX00554711		JAX00120598		JAX00120599		JAX00120601		JAX00120602		JAX00554724		JAX00120607		JAX00554726		JAX00120610		JAX00554731		JAX00554732		JAX00554737		JAX00554740		JAX00554742		JAX00120615		JAX00120621		JAX00554750		JAX00120623		JAX00120624		JAX00120625		JAX00554756		JAX00554758		JAX00554760		JAX00554761		JAX00554762		JAX00554763		JAX00120629		JAX00554770		JAX00120631		JAX00554774		JAX00554776		JAX00554778		JAX00554779		JAX00554780		JAX00554782		JAX00554783		JAX00554787		JAX00120633		JAX00554790		JAX00120636		JAX00120638		JAX00554793		JAX00120639		JAX00554795		JAX00554796		JAX00554802		JAX00120642		JAX00554809		JAX00554810		JAX00554812		JAX00554813		JAX00554814		JAX00554816		JAX00120646		JAX00554819		JAX00554820		JAX00554823		JAX00554825		JAX00120650		JAX00554829		JAX00120652		JAX00554832		JAX00120659		JAX00554846		JAX00554847		JAX00554848		JAX00554850		JAX00120661		JAX00120663		JAX00120664		JAX00120665		JAX00554860		JAX00554861		JAX00554863		JAX00554865		JAX00554866		JAX00554868		JAX00120668		JAX00554877		JAX00120669		JAX00554883		JAX00554888		JAX00554892		JAX00120673		JAX00120674		JAX00554902		JAX00554904		JAX00120678		JAX00554912		JAX00120684		JAX00554916		JAX00120686		JAX00189462		JAX00120688		JAX00554922		JAX00120689		JAX00554927		JAX00120691		JAX00120692		JAX00554938		JAX00554939		JAX00554942		JAX00554943		JAX00120697		JAX00554948		JAX00120698		JAX00120700		JAX00554961		JAX00554962		JAX00554965		JAX00120706		JAX00223809		JAX00554987		JAX00120720		JAX00120723		JAX00554999		JAX00120724		JAX00555001		JAX00120726		JAX00120727		JAX00555005		JAX00555007		JAX00555008		JAX00555016		JAX00555024		JAX00555025		JAX00120734		JAX00555028		JAX00555029		JAX00120736		JAX00555033		JAX00555037		JAX00555041		JAX00120738		JAX00555049		JAX00555057		JAX00555059		JAX00555061		JAX00555071		JAX00555077		JAX00555079		JAX00555080		JAX00120747		JAX00555082		JAX00555084		JAX00555085		JAX00555086		JAX00555088		JAX00555095		JAX00555097		JAX00555098		JAX00120752		JAX00555100		JAX00555101		JAX00555104		JAX00120753		JAX00555105		JAX00120755		JAX00120758		JAX00555111		JAX00555115		JAX00555118		JAX00555123		JAX00555125		JAX00555135		JAX00555139		JAX00555149		JAX00120769		JAX00555152		JAX00120771		JAX00120773		JAX00120774		JAX00555159		JAX00120776		JAX00555164		JAX00555165		JAX00555167		JAX00555169		JAX00555170		JAX00555172		JAX00120782		JAX00555175		JAX00555177		JAX00120783		JAX00555179		JAX00120785		JAX00555181		JAX00555183		JAX00555184		JAX00120789		JAX00555196		JAX00120791		JAX00555198		JAX00120793		JAX00555210		JAX00555213		JAX00555217		JAX00555220		JAX00555223		JAX00555224		JAX00555225		JAX00555226		JAX00120805		JAX00555228		JAX00555230		JAX00555231		JAX00120807		JAX00555234		JAX00555235		JAX00555240		JAX00120811		JAX00555251		JAX00120815		JAX00555255		JAX00120816		JAX00555257		JAX00120819		JAX00120820		JAX00120822		JAX00555271		JAX00555273		JAX00120824		JAX00555276		JAX00120825		JAX00120826		JAX00555283		JAX00555287		JAX00120830		JAX00555289		JAX00120832		JAX00555291		JAX00555293		JAX00555296		JAX00555299		JAX00223826		JAX00120840		JAX00120841		JAX00120842		JAX00120843		JAX00555307		JAX00120845		JAX00120854		JAX00120857		JAX00120858		JAX00555324		JAX00555327		JAX00120866		JAX00120869		JAX00189466		JAX00555343		JAX00120875		JAX00555344		JAX00555345		JAX00120877		JAX00120881		JAX00555347		JAX00555360		JAX00555363		JAX00555364		JAX00120892		JAX00555368		JAX00120901		JAX00120902		JAX00555376		JAX00555380		JAX00555381		JAX00555386		JAX00555387		JAX00120910		JAX00555389		JAX00555391		JAX00223852		JAX00223853		JAX00120914		JAX00120915		JAX00120919		JAX00120920		JAX00555399		JAX00555400		JAX00555403		JAX00120921		JAX00120925		JAX00555409		JAX00120928		JAX00555411		JAX00555415		JAX00555418		JAX00555421		JAX00555423		JAX00555424		JAX00120935		JAX00120936		JAX00120937		JAX00120938		JAX00555428		JAX00223863		JAX00120942		JAX00555432		JAX00555438		JAX00120945		JAX00120946		JAX00120947		JAX00555446		JAX00223868		JAX00120951		JAX00120953		JAX00555451		JAX00555452		JAX00120954		JAX00120958		JAX00555457		JAX00555459		JAX00120960		JAX00555462		JAX00555463		JAX00555464		JAX00555467		JAX00555468		JAX00555470		JAX00120968		JAX00555471		JAX00555472		JAX00555474		JAX00555475		JAX00120970		JAX00555479		JAX00223871		JAX00120974		JAX00555486		JAX00555487		JAX00120976		JAX00555491		JAX00120979		JAX00120980		JAX00555506		JAX00555511		JAX00555513		JAX00120984		JAX00120985		JAX00555514		JAX00555516		JAX00555518		JAX00555522		JAX00555523		JAX00120991		JAX00120996		JAX00555540		JAX00555541		JAX00555542		JAX00120998		JAX00555543		JAX00555544		JAX00555547		JAX00555549		JAX00555552		JAX00121006		JAX00555554		JAX00555557		JAX00555559		JAX00555570		JAX00555580		JAX00121014		JAX00223889		JAX00555585		JAX00555588		JAX00555591		JAX00555593		JAX00555595		JAX00121021		JAX00555599		JAX00555602		JAX00555604		JAX00555608		JAX00223891		JAX00189468		JAX00555618		JAX00555622		JAX00555628		JAX00555630		JAX00121032		JAX00555632		JAX00121033		JAX00121034		JAX00555635		JAX00555642		JAX00555644		JAX00121038		JAX00121039		JAX00555649		JAX00121041		JAX00121042		JAX00555651		JAX00555653		JAX00555654		JAX00121044		JAX00121045		JAX00121046		JAX00555657		JAX00555672		JAX00555673		JAX00121050		JAX00555675		JAX00223900		JAX00121053		JAX00121055		JAX00555681		JAX00121056		JAX00121058		JAX00555685		JAX00555690		JAX00555694		JAX00121065		JAX00555695		JAX00121068		JAX00555705		JAX00555706		JAX00555708		JAX00121075		JAX00555710		JAX00555715		JAX00555716		JAX00121077		JAX00121079		JAX00555730		JAX00555733		JAX00121083		JAX00555741		JAX00121085		JAX00121086		JAX00555744		JAX00555746		JAX00555748		JAX00555749		JAX00555752		JAX00121091		JAX00121092		JAX00121093		JAX00555765		JAX00555772		JAX00121096		JAX00555779		JAX00121099		JAX00555780		JAX00555786		JAX00121101		JAX00555798		JAX00555800		JAX00121105		JAX00555802		JAX00555803		JAX00555813		JAX00555815		JAX00555818		JAX00121111		JAX00555820		JAX00555825		JAX00555826		JAX00121114		JAX00555836		JAX00555839		JAX00555845		JAX00555846		JAX00555848		JAX00121122		JAX00555857		JAX00555858		JAX00121124		JAX00121125		JAX00555861		JAX00121126		JAX00555867		JAX00555868		JAX00121128		JAX00555873		JAX00555874		JAX00555875		JAX00223917		JAX00555887		JAX00555891		JAX00121136		JAX00121139		JAX00121141		JAX00223918		JAX00555899		JAX00555902		JAX00555904		JAX00555908		JAX00555909		JAX00555910		JAX00121144		JAX00121146		JAX00121147		JAX00555915		JAX00555917		JAX00555921		JAX00555923		JAX00555926		JAX00223923		JAX00555932		JAX00555933		JAX00121155		JAX00121156		JAX00555943		JAX00555944		JAX00121161		JAX00555948		JAX00121162		JAX00555953		JAX00555954		JAX00555955		JAX00121164		JAX00555957		JAX00555958		JAX00555960		JAX00121167		JAX00555974		JAX00555976		JAX00223931		JAX00555979		JAX00555984		JAX00223932		JAX00121178		JAX00121179		JAX00556001		JAX00121182		JAX00556007		JAX00121185		JAX00121186		JAX00556015		JAX00121189		JAX00556018		JAX00556021		JAX00121192		JAX00223937		JAX00556027		JAX00556028		JAX00556036		JAX00556039		JAX00189472		JAX00556042		JAX00556048		JAX00556049		JAX00223942		JAX00556051		JAX00556054		JAX00121203		JAX00121204		JAX00556056		JAX00121209		JAX00121210		JAX00556069		JAX00556071		JAX00121211		JAX00556078		JAX00556084		JAX00556085		JAX00556086		JAX00556094		JAX00556101		JAX00556102		JAX00556108		JAX00556109		JAX00556110		JAX00121223		JAX00121225		JAX00223951		JAX00556116		JAX00556118		JAX00556119		JAX00121227		JAX00556128		JAX00556130		JAX00223953		JAX00556135		JAX00556147		JAX00556148		JAX00556155		JAX00121235		JAX00121237		JAX00556160		JAX00556162		JAX00556163		JAX00556168		JAX00121240		JAX00556172		JAX00556173		JAX00223956		JAX00556176		JAX00556178		JAX00556181		JAX00121242		JAX00556183		JAX00556185		JAX00556191		JAX00223957		JAX00121244		JAX00121245		JAX00121246		JAX00556197		JAX00556198		JAX00556204		JAX00556206		JAX00121247		JAX00556209		JAX00121248		JAX00121251		JAX00556219		JAX00556221		JAX00556222		JAX00556223		JAX00556225		JAX00121253		JAX00556229		JAX00556230		JAX00556231		JAX00556232		JAX00121258		JAX00556248		JAX00556251		JAX00556252		JAX00556257		JAX00556259		JAX00556261		JAX00556262		JAX00556264		JAX00556265		JAX00556268		JAX00556269		JAX00556271		JAX00121263		JAX00121264		JAX00556274		JAX00556276		JAX00556277		JAX00556280		JAX00121268		JAX00556284		JAX00556285		JAX00556288		JAX00556291		JAX00556295		JAX00121271		JAX00556297		JAX00556298		JAX00556299		JAX00556300		JAX00121273		JAX00556302		JAX00556306		JAX00556311		JAX00121274		JAX00556312		JAX00556317		JAX00556318		JAX00556320		JAX00556327		JAX00556329		JAX00556332		JAX00121284		JAX00556338		JAX00556339		JAX00556341		JAX00556343		JAX00223967		JAX00223968		JAX00223969		JAX00121287		JAX00556345		JAX00556346		JAX00556348		JAX00121288		JAX00556352		JAX00556354		JAX00121289		JAX00121290		JAX00556358		JAX00556365		JAX00121291		JAX00121293		JAX00556370		JAX00556371		JAX00556373		JAX00556378		JAX00556386		JAX00121305		JAX00556396		JAX00121306		JAX00556406		JAX00556408		JAX00556415		JAX00556416		JAX00556417		JAX00556424		JAX00556425		JAX00121318		JAX00556432		JAX00556433		JAX00556436		JAX00121319		JAX00556445		JAX00121322		JAX00556449		JAX00556450		JAX00556454		JAX00556456		JAX00121323		JAX00556457		JAX00556460		JAX00556464		JAX00556466		JAX00223979		JAX00556470		JAX00556477		JAX00556483		JAX00121331		JAX00556484		JAX00223981		JAX00556487		JAX00556489		JAX00556490		JAX00556491		JAX00556499		JAX00556502		JAX00556507		JAX00121335		JAX00556510		JAX00556513		JAX00556518		JAX00556525		JAX00121339		JAX00556533		JAX00556535		JAX00556536		JAX00121340		JAX00223985		JAX00121342		JAX00556539		JAX00556540		JAX00556542		JAX00556543		JAX00556544		JAX00121343		JAX00121345		JAX00556545		JAX00556549		JAX00223989		JAX00121349		JAX00121351		JAX00556572		JAX00121353		JAX00121354		JAX00556577		JAX00556578		JAX00556579		JAX00556581		JAX00556583		JAX00121356		JAX00121357		JAX00121358		JAX00121359		JAX00121360		JAX00556590		JAX00556591		JAX00556593		JAX00556596		JAX00121363		JAX00223992		JAX00121364		JAX00556609		JAX00556611		JAX00556612		JAX00556626		JAX00556627		JAX00556637		JAX00121376		JAX00556642		JAX00556646		JAX00556649		JAX00556650		JAX00556652		JAX00556653		JAX00121379		JAX00556658		JAX00556659		JAX00556660		JAX00556665		JAX00556672		JAX00556674		JAX00121386		JAX00224001		JAX00556682		JAX00121388		JAX00556687		JAX00556695		JAX00121390		JAX00556698		JAX00121393		JAX00556701		JAX00556704		JAX00556710		JAX00556715		JAX00556721		JAX00556724		JAX00556728		JAX00121398		JAX00556730		JAX00121399		JAX00556735		JAX00556738		JAX00556739		JAX00556746		JAX00121404		JAX00121405		JAX00224008		JAX00556757		JAX00556758		JAX00556767		JAX00556772		JAX00556773		JAX00121416		JAX00224010		JAX00556777		JAX00556779		JAX00556780		JAX00556785		JAX00556791		JAX00121424		JAX00556795		JAX00224013		JAX00556799		JAX00556801		JAX00556803		JAX00224016		JAX00121431		JAX00121432		JAX00556807		JAX00121434		JAX00556809		JAX00556810		JAX00556814		JAX00121436		JAX00121437		JAX00556823		JAX00121439		JAX00121440		JAX00556828		JAX00556831		JAX00556832		JAX00121443		JAX00224021		JAX00556838		JAX00556839		JAX00556840		JAX00121449		JAX00556842		JAX00121450		JAX00556845		JAX00121452		JAX00121453		JAX00556852		JAX00556855		JAX00556857		JAX00121454		JAX00224024		JAX00556863		JAX00556864		JAX00556870		JAX00556871		JAX00556875		JAX00556878		JAX00121461		JAX00556887		JAX00556888		JAX00556889		JAX00556895		JAX00556898		JAX00556903		JAX00121466		JAX00121470		JAX00556912		JAX00556914		JAX00121474		JAX00556936		JAX00556937		JAX00224026		JAX00556943		JAX00121481		JAX00556946		JAX00556948		JAX00121487		JAX00121489		JAX00556953		JAX00556954		JAX00556955		JAX00121494		JAX00224030		JAX00556958		JAX00556962		JAX00556963		JAX00121497		JAX00556968		JAX00556971		JAX00121499		JAX00556977		JAX00556981		JAX00121505		JAX00556985		JAX00556986		JAX00224034		JAX00121511		JAX00121512		JAX00556993		JAX00556995		JAX00557000		JAX00121517		JAX00557006		JAX00557007		JAX00557013		JAX00557016		JAX00557017		JAX00557018		JAX00557019		JAX00557023		JAX00557024		JAX00557027		JAX00121526		JAX00121531		JAX00557040		JAX00224040		JAX00557047		JAX00557049		JAX00557053		JAX00224043		JAX00557055		JAX00557058		JAX00224045		JAX00121543		JAX00121545		JAX00557068		JAX00121550		JAX00557070		JAX00557078		JAX00557084		JAX00557090		JAX00557091		JAX00121561		JAX00557093		JAX00121562		JAX00121564		JAX00557098		JAX00557104		JAX00557106		JAX00557107		JAX00121573		JAX00557112		JAX00557115		JAX00121576		JAX00557119		JAX00557127		JAX00557128		JAX00557132		JAX00557134		JAX00121584		JAX00557138		JAX00121585		JAX00224056		JAX00557150		JAX00557159		JAX00557162		JAX00557164		JAX00557165		JAX00557166		JAX00557167		JAX00557169		JAX00557171		JAX00557174		JAX00557175		JAX00121593		JAX00557179		JAX00557181		JAX00557196		JAX00557198		JAX00557204		JAX00557206		JAX00557207		JAX00557209		JAX00557213		JAX00557220		JAX00121601		JAX00557226		JAX00557235		JAX00557237		JAX00557238		JAX00121608		JAX00557243		JAX00121610		JAX00557246		JAX00557249		JAX00557251		JAX00121613		JAX00557254		JAX00121619		JAX00224070		JAX00224071		JAX00557271		JAX00557274		JAX00121628		JAX00557286		JAX00557287		JAX00557293		JAX00121631		JAX00121632		JAX00557311		JAX00121634		JAX00557314		JAX00557315		JAX00557317		JAX00557320		JAX00557322		JAX00557325		JAX00557332		JAX00557335		JAX00557341		JAX00557346		JAX00557348		JAX00121644		JAX00557364		JAX00121645		JAX00557367		JAX00121647		JAX00557381		JAX00557383		JAX00224080		JAX00121650		JAX00557390		JAX00557393		JAX00557399		JAX00557402		JAX00121660		JAX00224084		JAX00557423		JAX00557425		JAX00557430		JAX00121669		JAX00557433		JAX00121673		JAX00557434		JAX00557436		JAX00121677		JAX00121681		JAX00121682		JAX00557458		JAX00557464		JAX00557467		JAX00121689		JAX00557474		JAX00121690		JAX00121691		JAX00121693		JAX00121696		JAX00121700		JAX00224092		JAX00224094		JAX00557499		JAX00121708		JAX00557504		JAX00557506		JAX00557509		JAX00557512		JAX00121714		JAX00557517		JAX00121716		JAX00557522		JAX00121719		JAX00121721		JAX00121722		JAX00557525		JAX00121723		JAX00121724		JAX00121726		JAX00121728		JAX00557542		JAX00557543		JAX00557544		JAX00557546		JAX00121731		JAX00557559		JAX00557563		JAX00121739		JAX00121740		JAX00121741		JAX00121743		JAX00557568		JAX00557570		JAX00557572		JAX00557574		JAX00121745		JAX00557577		JAX00557578		JAX00557580		JAX00557581		JAX00557582		JAX00557584		JAX00121747		JAX00557585		JAX00121748		JAX00557587		JAX00121750		JAX00557592		JAX00557593		JAX00189481		JAX00557598		JAX00121756		JAX00224097		JAX00557607		JAX00557611		JAX00557614		JAX00121760		JAX00557619		JAX00557620		JAX00557623		JAX00121761		JAX00121762		JAX00557631		JAX00121766		JAX00121767		JAX00557634		JAX00557640		JAX00557644		JAX00557645		JAX00557651		JAX00224100		JAX00557653		JAX00121768		JAX00121769		JAX00121770		JAX00557658		JAX00557659		JAX00557661		JAX00557662		JAX00557665		JAX00557666		JAX00121773		JAX00557670		JAX00557671		JAX00557674		JAX00557675		JAX00189483		JAX00121780		JAX00557687		JAX00121782		JAX00557691		JAX00121783		JAX00121785		JAX00557697		JAX00557698		JAX00121787		JAX00557699		JAX00121788		JAX00557705		JAX00121790		JAX00557712		JAX00557719		JAX00557725		JAX00557726		JAX00557727		JAX00557731		JAX00557732		JAX00557735		JAX00557736		JAX00557737		JAX00121800		JAX00557742		JAX00121802		JAX00557746		JAX00121804		JAX00557759		JAX00557761		JAX00121816		JAX00121817		JAX00121823		JAX00121827		JAX00557781		JAX00121829		JAX00121830		JAX00557783		JAX00557784		JAX00557785		JAX00557787		JAX00557789		JAX00121831		JAX00121834		JAX00224111		JAX00557796		JAX00121840		JAX00557801		JAX00557802		JAX00557803		JAX00557804		JAX00121842		JAX00557810		JAX00121846		JAX00557811		JAX00121849		JAX00121850		JAX00557817		JAX00121858		JAX00557826		JAX00557827		JAX00557828		JAX00121859		JAX00121860		JAX00557831		JAX00557833		JAX00557835		JAX00557840		JAX00121868		JAX00557848		JAX00121871		JAX00557855		JAX00557859		JAX00557860		JAX00121873		JAX00121874		JAX00121877		JAX00224117		JAX00121880		JAX00557868		JAX00557874		JAX00121885		JAX00557878		JAX00121887		JAX00557881		JAX00557882		JAX00557883		JAX00121888		JAX00121889		JAX00557890		JAX00557891		JAX00557892		JAX00557894		JAX00557895		JAX00557896		JAX00557897		JAX00121895		JAX00121896		JAX00557907		JAX00557909		JAX00557910		JAX00557912		JAX00557913		JAX00121899		JAX00121900		JAX00121901		JAX00121902		JAX00557927		JAX00557928		JAX00557933		JAX00121905		JAX00557938		JAX00121909		JAX00557939		JAX00557945		JAX00557949		JAX00121913		JAX00121914		JAX00557953		JAX00557960		JAX00557961		JAX00557965		JAX00557970		JAX00557974		JAX00121924		JAX00557976		JAX00557989		JAX00557991		JAX00557994		JAX00557998		JAX00557999		JAX00558001		JAX00121931		JAX00558004		JAX00558005		JAX00121932		JAX00558010		JAX00558012		JAX00558015		JAX00121936		JAX00558023		JAX00558026		JAX00558027		JAX00121938		JAX00558029		JAX00558030		JAX00558031		JAX00558032		JAX00558033		JAX00121941		JAX00121944		JAX00558040		JAX00558043		JAX00558044		JAX00121946		JAX00558046		JAX00558047		JAX00558049		JAX00121951		JAX00558056		JAX00558058		JAX00558059		JAX00558064		JAX00121955		JAX00121957		JAX00121959		JAX00121960		JAX00558086		JAX00121961		JAX00558096		JAX00121966		JAX00121967		JAX00121969		JAX00121971		JAX00558109		JAX00558113		JAX00558114		JAX00558115		JAX00558119		JAX00121975		JAX00224139		JAX00558125		JAX00121979		JAX00121981		JAX00558132		JAX00558133		JAX00558135		JAX00558137		JAX00121989		JAX00558148		JAX00558149		JAX00121992		JAX00558150		JAX00121994		JAX00558151		JAX00558152		JAX00558153		JAX00121997		JAX00121998		JAX00121999		JAX00558157		JAX00224147		JAX00558164		JAX00558166		JAX00558171		JAX00122006		JAX00558173		JAX00558177		JAX00558181		JAX00558189		JAX00558195		JAX00122013		JAX00224155		JAX00558206		JAX00558212		JAX00558215		JAX00122025		JAX00224158		JAX00558217		JAX00558219		JAX00558220		JAX00122027		JAX00558228		JAX00558229		JAX00558232		JAX00122031		JAX00122032		JAX00558237		JAX00558238		JAX00558241		JAX00122035		JAX00558244		JAX00558247		JAX00558248		JAX00558249		JAX00558253		JAX00558256		JAX00558258		JAX00122040		JAX00122041		JAX00558263		JAX00558264		JAX00558265		JAX00558270		JAX00558272		JAX00122046		JAX00558285		JAX00558290		JAX00224163		JAX00122048		JAX00558293		JAX00558300		JAX00558310		JAX00558311		JAX00122052		JAX00558316		JAX00558317		JAX00558318		JAX00558319		JAX00122055		JAX00122056		JAX00558331		JAX00558332		JAX00558333		JAX00558335		JAX00558336		JAX00558337		JAX00122058		JAX00558343		JAX00558346		JAX00558350		JAX00558351		JAX00558353		JAX00122060		JAX00558357		JAX00122061		JAX00558358		JAX00558360		JAX00122062		JAX00558364		JAX00558368		JAX00558369		JAX00558373		JAX00558374		JAX00558377		JAX00224168		JAX00224169		JAX00122068		JAX00558380		JAX00558381		JAX00558382		JAX00122071		JAX00558383		JAX00558384		JAX00558385		JAX00558387		JAX00558389		JAX00558392		JAX00558393		JAX00558400		JAX00558408		JAX00558411		JAX00558414		JAX00122079		JAX00558416		JAX00558419		JAX00558423		JAX00558426		JAX00558432		JAX00122081		JAX00558433		JAX00122083		JAX00558438		JAX00558439		JAX00122084		JAX00122087		JAX00558449		JAX00558451		JAX00558455		JAX00224173		JAX00224174		JAX00558457		JAX00558459		JAX00558465		JAX00558468		JAX00558469		JAX00558471		JAX00558472		JAX00122092		JAX00558474		JAX00224175		JAX00558484		JAX00558486		JAX00558494		JAX00558496		JAX00558498		JAX00122098		JAX00558499		JAX00558500		JAX00558501		JAX00558502		JAX00122100		JAX00122101		JAX00558510		JAX00558511		JAX00558512		JAX00558513		JAX00122106		JAX00122107		JAX00558530		JAX00558533		JAX00558534		JAX00558536		JAX00558537		JAX00558539		JAX00558540		JAX00558545		JAX00558546		JAX00122108		JAX00558555		JAX00558557		JAX00122109		JAX00122110		JAX00558558		JAX00558560		JAX00558561		JAX00558566		JAX00122112		JAX00558569		JAX00122113		JAX00558571		JAX00558576		JAX00558578		JAX00558581		JAX00558586		JAX00558587		JAX00558589		JAX00558591		JAX00558593		JAX00558602		JAX00558605		JAX00558613		JAX00558615		JAX00558619		JAX00122117		JAX00558628		JAX00558629		JAX00558631		JAX00558634		JAX00122119		JAX00558641		JAX00558643		JAX00189488		JAX00558647		JAX00558649		JAX00558651		JAX00558652		JAX00122125		JAX00558655		JAX00558657		JAX00558667		JAX00122129		JAX00558669		JAX00558674		JAX00558676		JAX00558680		JAX00558682		JAX00122132		JAX00558686		JAX00558687		JAX00122133		JAX00558688		JAX00558689		JAX00558696		JAX00558697		JAX00558698		JAX00122141		JAX00122143		JAX00558706		JAX00558709		JAX00558711		JAX00558719		JAX00558720		JAX00122153		JAX00558726		JAX00122154		JAX00558728		JAX00558732		JAX00558733		JAX00122164		JAX00224200		JAX00122165		JAX00122166		JAX00558747		JAX00122168		JAX00122169		JAX00558752		JAX00558755		JAX00122172		JAX00122173		JAX00558756		JAX00558763		JAX00558764		JAX00558765		JAX00122180		JAX00122184		JAX00558774		JAX00558775		JAX00558778		JAX00558779		JAX00122187		JAX00122188		JAX00558780		JAX00558783		JAX00558784		JAX00558787		JAX00122190		JAX00558791		JAX00122192		JAX00558794		JAX00122196		JAX00558797		JAX00558799		JAX00558801		JAX00224207		JAX00558804		JAX00558806		JAX00122205		JAX00224210		JAX00558813		JAX00558815		JAX00558817		JAX00122208		JAX00558822		JAX00558824		JAX00558828		JAX00558829		JAX00558830		JAX00122211		JAX00122214		JAX00558838		JAX00558839		JAX00122216		JAX00558844		JAX00558845		JAX00224212		JAX00224214		JAX00122220		JAX00122221		JAX00122222		JAX00122224		JAX00558862		JAX00558863		JAX00558870		JAX00558871		JAX00558873		JAX00558879		JAX00224216		JAX00558881		JAX00558883		JAX00558884		JAX00558887		JAX00122234		JAX00122235		JAX00122236		JAX00558890		JAX00558893		JAX00122238		JAX00558905		JAX00558906		JAX00558916		JAX00122242		JAX00558918		JAX00558926		JAX00122244		JAX00122247		JAX00122249		JAX00122250		JAX00558950		JAX00558952		JAX00558953		JAX00558956		JAX00224222		JAX00558961		JAX00558964		JAX00558967		JAX00558968		JAX00558969		JAX00558971		JAX00558974		JAX00558976		JAX00558978		JAX00558980		JAX00558981		JAX00558982		JAX00122258		JAX00122260		JAX00558985		JAX00558988		JAX00558989		JAX00558990		JAX00558996		JAX00559012		JAX00559014		JAX00559017		JAX00559018		JAX00559019		JAX00559020		JAX00559025		JAX00559031		JAX00122268		JAX00122270		JAX00559033		JAX00224228		JAX00559042		JAX00122273		JAX00559045		JAX00122275		JAX00559050		JAX00122277		JAX00559057		JAX00559059		JAX00224231		JAX00559060		JAX00122282		JAX00559066		JAX00559071		JAX00559077		JAX00559079		JAX00122287		JAX00559081		JAX00224234		JAX00559085		JAX00559086		JAX00559087		JAX00559095		JAX00559096		JAX00122296		JAX00559097		JAX00559102		JAX00559109		JAX00559112		JAX00559114		JAX00122306		JAX00122307		JAX00122309		JAX00122310		JAX00122311		JAX00224239		JAX00559129		JAX00559132		JAX00559134		JAX00559135		JAX00559136		JAX00122313		JAX00559150		JAX00122316		JAX00559159		JAX00559160		JAX00559164		JAX00559168		JAX00559169		JAX00122320		JAX00559190		JAX00559191		JAX00559193		JAX00559198		JAX00559210		JAX00559212		JAX00559213		JAX00559214		JAX00559215		JAX00122333		JAX00559222		JAX00559231		JAX00559233		JAX00559234		JAX00559235		JAX00559237		JAX00559244		JAX00559249		JAX00559250		JAX00559252		JAX00559256		JAX00559257		JAX00559260		JAX00122349		JAX00559262		JAX00224251		JAX00559264		JAX00559265		JAX00559268		JAX00559269		JAX00559272		JAX00122354		JAX00224252		JAX00559281		JAX00559282		JAX00559283		JAX00224255		JAX00559288		JAX00559289		JAX00224256		JAX00559293		JAX00559298		JAX00559300		JAX00559305		JAX00559309		JAX00559315		JAX00122366		JAX00559317		JAX00559327		JAX00122367		JAX00122368		JAX00122370		JAX00559334		JAX00559336		JAX00559340		JAX00122372		JAX00122373		JAX00559343		JAX00559344		JAX00559345		JAX00559347		JAX00559349		JAX00559352		JAX00559355		JAX00122376		JAX00122377		JAX00122378		JAX00559362		JAX00122383		JAX00559366		JAX00559375		JAX00122389		JAX00122394		JAX00559392		JAX00559393		JAX00122397		JAX00189491		JAX00559396		JAX00122399		JAX00559401		JAX00559402		JAX00559404		JAX00559410		JAX00559413		JAX00559418		JAX00122404		JAX00559422		JAX00559423		JAX00559424		JAX00559426		JAX00559428		JAX00122410		JAX00122412		JAX00122413		JAX00559437		JAX00559439		JAX00559440		JAX00122418		JAX00122421		JAX00122422		JAX00559454		JAX00122425		JAX00559458		JAX00559464		JAX00559469		JAX00559470		JAX00122435		JAX00122438		JAX00559477		JAX00559481		JAX00122440		JAX00559486		JAX00559487		JAX00559489		JAX00559491		JAX00559492		JAX00122443		JAX00559495		JAX00559496		JAX00559497		JAX00122444		JAX00559503		JAX00559509		JAX00559513		JAX00122450		JAX00122451		JAX00122452		JAX00559523		JAX00122453		JAX00559524		JAX00559525		JAX00122456		JAX00122457		JAX00559529		JAX00122458		JAX00559531		JAX00224279		JAX00559533		JAX00559534		JAX00122460		JAX00559538		JAX00559540		JAX00559542		JAX00559543		JAX00559544		JAX00559547		JAX00122465		JAX00122466		JAX00122467		JAX00559550		JAX00559555		JAX00559556		JAX00559559		JAX00559567		JAX00122473		JAX00559568		JAX00559571		JAX00559574		JAX00224282		JAX00559582		JAX00559586		JAX00559592		JAX00559594		JAX00559597		JAX00559599		JAX00559609		JAX00122483		JAX00559613		JAX00559615		JAX00559620		JAX00559621		JAX00559630		JAX00559635		JAX00559638		JAX00122488		JAX00559640		JAX00559641		JAX00122490		JAX00559646		JAX00559647		JAX00559648		JAX00559650		JAX00122493		JAX00559653		JAX00559658		JAX00559659		JAX00559661		JAX00122495		JAX00559667		JAX00559671		JAX00559673		JAX00559675		JAX00559681		JAX00224291		JAX00559683		JAX00559684		JAX00122501		JAX00559691		JAX00559700		JAX00559704		JAX00559708		JAX00559710		JAX00559720		JAX00559726		JAX00122507		JAX00559735		JAX00122513		JAX00122514		JAX00122515		JAX00559745		JAX00122516		JAX00559748		JAX00559752		JAX00559754		JAX00559757		JAX00559759		JAX00559760		JAX00122523		JAX00559765		JAX00559766		JAX00224296		JAX00559771		JAX00559774		JAX00559777		JAX00122530		JAX00122531		JAX00559789		JAX00122532		JAX00559795		JAX00122533		JAX00559805		JAX00122535		JAX00559814		JAX00559815		JAX00122537		JAX00559822		JAX00122538		JAX00122539		JAX00122540		JAX00559828		JAX00122541		JAX00122542		JAX00559831		JAX00559832		JAX00559835		JAX00559841		JAX00122545		JAX00559842		JAX00122546		JAX00122548		JAX00559847		JAX00559849		JAX00559853		JAX00559855		JAX00122549		JAX00559858		JAX00559860		JAX00122551		JAX00559865		JAX00559867		JAX00559868		JAX00224298		JAX00559875		JAX00122556		JAX00122557		JAX00559877		JAX00559881		JAX00559883		JAX00559886		JAX00224300		JAX00559888		JAX00122560		JAX00559895		JAX00559897		JAX00559898		JAX00559900		JAX00559901		JAX00559914		JAX00559907		JAX00559919		JAX00559925		JAX00122575		JAX00224303		JAX00559929		JAX00559932		JAX00122577		JAX00122578		JAX00559942		JAX00122580		JAX00559952		JAX00559956		JAX00559959		JAX00559964		JAX00122590		JAX00559974		JAX00559980		JAX00559983		JAX00559985		JAX00559986		JAX00122595		JAX00122596		JAX00559988		JAX00122598		JAX00559993		JAX00559994		JAX00559997		JAX00559998		JAX00559999		JAX00560000		JAX00560006		JAX00560012		JAX00122605		JAX00560016		JAX00122606		JAX00122607		JAX00560018		JAX00560019		JAX00122610		JAX00560027		JAX00224312		JAX00560040		JAX00560050		JAX00560052		JAX00560060		JAX00560065		JAX00560066		JAX00560069		JAX00560070		JAX00122621		JAX00122622		JAX00560074		JAX00560079		JAX00224317		JAX00122626		JAX00560081		JAX00560083		JAX00560089		JAX00560090		JAX00560091		JAX00560093		JAX00560096		JAX00560098		JAX00560106		JAX00560107		JAX00560119		JAX00122634		JAX00560128		JAX00560129		JAX00122638		JAX00560140		JAX00560142		JAX00122639		JAX00122640		JAX00560147		JAX00122641		JAX00560148		JAX00560151		JAX00560154		JAX00560155		JAX00560157		JAX00560158		JAX00560164		JAX00122647		JAX00560176		JAX00560179		JAX00122651		JAX00560184		JAX00122652		JAX00122653		JAX00560185		JAX00560187		JAX00560189		JAX00224326		JAX00560197		JAX00122657		JAX00122659		JAX00122660		JAX00122661		JAX00560200		JAX00560206		JAX00560207		JAX00560213		JAX00560215		JAX00560216		JAX00560217		JAX00560232		JAX00560235		JAX00122672		JAX00560246		JAX00122674		JAX00122675		JAX00122678		JAX00560249		JAX00122682		JAX00560253		JAX00560256		JAX00560258		JAX00122685		JAX00560260		JAX00560262		JAX00560263		JAX00560265		JAX00122687		JAX00122688		JAX00122689		JAX00560267		JAX00560268		JAX00122690		JAX00560275		JAX00560276		JAX00122692		JAX00560279		JAX00122696		JAX00560288		JAX00122698		JAX00560289		JAX00560298		JAX00122701		JAX00560304		JAX00560307		JAX00560310		JAX00560317		JAX00560318		JAX00224343		JAX00224344		JAX00122706		JAX00560329		JAX00560330		JAX00560338		JAX00560339		JAX00560347		JAX00560349		JAX00560353		JAX00560355		JAX00560358		JAX00560360		JAX00560362		JAX00560366		JAX00560367		JAX00560368		JAX00560370		JAX00560372		JAX00560375		JAX00560380		JAX00122715		JAX00560384		JAX00560386		JAX00560388		JAX00560390		JAX00560391		JAX00122717		JAX00122718		JAX00560399		JAX00560404		JAX00122720		JAX00122722		JAX00560417		JAX00224350		JAX00560420		JAX00224352		JAX00560424		JAX00560426		JAX00122731		JAX00560435		JAX00560442		JAX00560445		JAX00560448		JAX00560453		JAX00560455		JAX00560456		JAX00560461		JAX00560464		JAX00560471		JAX00560474		JAX00560475		JAX00560476		JAX00560478		JAX00560484		JAX00560485		JAX00560491		JAX00560494		JAX00560505		JAX00560506		JAX00560516		JAX00122757		JAX00560526		JAX00560527		JAX00122759		JAX00560533		JAX00560537		JAX00560539		JAX00122762		JAX00224367		JAX00224368		JAX00122767		JAX00560545		JAX00560546		JAX00560549		JAX00122769		JAX00560557		JAX00122770		JAX00560558		JAX00560560		JAX00224370		JAX00122772		JAX00560569		JAX00560575		JAX00560577		JAX00560582		JAX00560587		JAX00560591		JAX00560594		JAX00560595		JAX00122785		JAX00560602		JAX00560603		JAX00224376		JAX00560608		JAX00560610		JAX00560612		JAX00560613		JAX00560616		JAX00560617		JAX00560622		JAX00560623		JAX00560627		JAX00560635		JAX00122792		JAX00560636		JAX00560640		JAX00560644		JAX00560648		JAX00560652		JAX00560653		JAX00560662		JAX00560671		JAX00560672		JAX00560675		JAX00122798		JAX00122799		JAX00560678		JAX00224379		JAX00560683		JAX00560685		JAX00560688		JAX00560694		JAX00560699		JAX00122803		JAX00560701		JAX00560703		JAX00560704		JAX00560708		JAX00560715		JAX00560716		JAX00560719		JAX00560721		JAX00560723		JAX00122807		JAX00560727		JAX00560729		JAX00560732		JAX00560739		JAX00122810		JAX00560743		JAX00560749		JAX00560754		JAX00560764		JAX00560776		JAX00560780		JAX00560789		JAX00560790		JAX00560793		JAX00122816		JAX00122819		JAX00122820		JAX00560809		JAX00122822		JAX00560813		JAX00122826		JAX00560826		JAX00122829		JAX00560836		JAX00122831		JAX00122833		JAX00560840		JAX00560845		JAX00189501		JAX00560854		JAX00122842		JAX00560862		JAX00560864		JAX00560868		JAX00560874		JAX00560880		JAX00122847		JAX00560894		JAX00224395		JAX00560904		JAX00560906		JAX00560909		JAX00122854		JAX00560912		JAX00560914		JAX00560917		JAX00122858		JAX00122859		JAX00122860		JAX00122862		JAX00560927		JAX00122864		JAX00560932		JAX00560934		JAX00560940		JAX00560942		JAX00560943		JAX00224402		JAX00122868		JAX00224403		JAX00560951		JAX00560954		JAX00560955		JAX00560959		JAX00122870		JAX00560962		JAX00560963		JAX00560972		JAX00560973		JAX00560981		JAX00560985		JAX00122874		JAX00560992		JAX00560995		JAX00560998		JAX00560999		JAX00561000		JAX00561002		JAX00561003		JAX00561013		JAX00561016		JAX00122881		JAX00561020		JAX00561029		JAX00122885		JAX00561030		JAX00122887		JAX00561034		JAX00561035		JAX00224408		JAX00561039		JAX00561050		JAX00561053		JAX00561054		JAX00561061		JAX00224412		JAX00561064		JAX00561065		JAX00561069		JAX00122894		JAX00561072		JAX00561079		JAX00561081		JAX00561086		JAX00561090		JAX00122898		JAX00561096		JAX00561098		JAX00122900		JAX00561101		JAX00561102		JAX00122901		JAX00561110		JAX00122903		JAX00224416		JAX00561117		JAX00561121		JAX00561130		JAX00122907		JAX00122908		JAX00561133		JAX00561134		JAX00561150		JAX00122912		JAX00122913		JAX00561155		JAX00224419		JAX00561165		JAX00561173		JAX00561177		JAX00561187		JAX00122921		JAX00561189		JAX00561190		JAX00122927		JAX00561196		JAX00561197		JAX00561201		JAX00561203		JAX00561208		JAX00561216		JAX00561217		JAX00561231		JAX00224426		JAX00561240		JAX00561244		JAX00561252		JAX00122939		JAX00122940		JAX00561254		JAX00561258		JAX00561270		JAX00122941		JAX00122944		JAX00561277		JAX00122945		JAX00561282		JAX00561283		JAX00122949		JAX00561301		JAX00561305		JAX00561306		JAX00561314		JAX00122957		JAX00561317		JAX00561321		JAX00561322		JAX00561327		JAX00122967		JAX00561335		JAX00122969		JAX00561342		JAX00561344		JAX00561350		JAX00122973		JAX00561355		JAX00561366		JAX00561369		JAX00561371		JAX00561373		JAX00122979		JAX00561387		JAX00561389		JAX00561400		JAX00561401		JAX00122984		JAX00122985		JAX00122986		JAX00561405		JAX00561411		JAX00561414		JAX00561415		JAX00561426		JAX00561432		JAX00561435		JAX00561436		JAX00122991		JAX00561437		JAX00561439		JAX00561443		JAX00561445		JAX00561446		JAX00561450		JAX00122993		JAX00561451		JAX00561458		JAX00561465		JAX00561466		JAX00561468		JAX00122999		JAX00561478		JAX00123003		JAX00561486		JAX00123006		JAX00123007		JAX00561491		JAX00561494		JAX00561503		JAX00561504		JAX00561510		JAX00561511		JAX00123014		JAX00561521		JAX00561523		JAX00561525		JAX00123020		JAX00561530		JAX00561534		JAX00561535		JAX00561540		JAX00561545		JAX00561546		JAX00561547		JAX00561554		JAX00123031		JAX00561557		JAX00561559		JAX00123032		JAX00123036		JAX00561569		JAX00561576		JAX00561577		JAX00561580		JAX00123039		JAX00561584		JAX00123040		JAX00123041		JAX00561593		JAX00561595		JAX00561596		JAX00561599		JAX00561601		JAX00561607		JAX00561610		JAX00561611		JAX00561616		JAX00561617		JAX00123050		JAX00561623		JAX00224462		JAX00561627		JAX00561630		JAX00123058		JAX00123061		JAX00123062		JAX00561638		JAX00561644		JAX00561645		JAX00561646		JAX00561647		JAX00561650		JAX00561652		JAX00561654		JAX00123072		JAX00123073		JAX00561656		JAX00561658		JAX00561670		JAX00561671		JAX00561672		JAX00123077		JAX00123079		JAX00561677		JAX00561678		JAX00561690		JAX00561691		JAX00123087		JAX00123089		JAX00561697		JAX00561698		JAX00561708		JAX00123092		JAX00561712		JAX00561713		JAX00561716		JAX00123094		JAX00561721		JAX00561729		JAX00561730		JAX00561731		JAX00561733		JAX00123095		JAX00561734		JAX00123098		JAX00123100		JAX00561740		JAX00561742		JAX00224468		JAX00123104		JAX00561746		JAX00123107		JAX00561747		JAX00561748		JAX00561752		JAX00123111		JAX00561755		JAX00123113		JAX00561757		JAX00561761		JAX00561763		JAX00561764		JAX00561765		JAX00561766		JAX00123116		JAX00123118		JAX00123120		JAX00561776		JAX00561777		JAX00224473		JAX00123124		JAX00123125		JAX00561783		JAX00561786		JAX00561787		JAX00561790		JAX00561795		JAX00561796		JAX00561801		JAX00123131		JAX00561811		JAX00561812		JAX00561813		JAX00123133		JAX00561814		JAX00123134		JAX00224476		JAX00561819		JAX00561822		JAX00561824		JAX00123138		JAX00561827		JAX00561830		JAX00123140		JAX00123144		JAX00561837		JAX00561838		JAX00561839		JAX00224480		JAX00224481		JAX00123146		JAX00561845		JAX00561848		JAX00123151		JAX00123152		JAX00561851		JAX00561853		JAX00561854		JAX00123155		JAX00561859		JAX00561861		JAX00561864		JAX00123158		JAX00123159		JAX00561868		JAX00123161		JAX00561869		JAX00224485		JAX00123166		JAX00224486		JAX00561878		JAX00123172		JAX00224488		JAX00561887		JAX00123174		JAX00561891		JAX00123176		JAX00123177		JAX00561905		JAX00123179		JAX00123181		JAX00561913		JAX00561917		JAX00561919		JAX00224493		JAX00123182		JAX00123184		JAX00561924		JAX00123185		JAX00123187		JAX00561929		JAX00561930		JAX00561932		JAX00561933		JAX00123191		JAX00561936		JAX00224494		JAX00561940		JAX00561946		JAX00123195		JAX00561958		JAX00561963		JAX00123199		JAX00561964		JAX00561972		JAX00224498		JAX00224499		JAX00561974		JAX00561978		JAX00561982		JAX00123215		JAX00123217		JAX00224502		JAX00561988		JAX00123219		JAX00224503		JAX00123225		JAX00561995		JAX00224505		JAX00123228		JAX00123230		JAX00562005		JAX00562007		JAX00123233		JAX00562008		JAX00123235		JAX00562011		JAX00562014		JAX00123236		JAX00562019		JAX00224513		JAX00562031		JAX00562036		JAX00562037		JAX00123249		JAX00123251		JAX00562059		JAX00562060		JAX00562061		JAX00562065		JAX00562067		JAX00123258		JAX00123259		JAX00562074		JAX00562076		JAX00123263		JAX00562082		JAX00562083		JAX00123264		JAX00123266		JAX00123268		JAX00123271		JAX00562093		JAX00562094		JAX00224520		JAX00123273		JAX00562097		JAX00562104		JAX00562107		JAX00562112		JAX00123276		JAX00562114		JAX00123277		JAX00562118		JAX00562123		JAX00562127		JAX00123280		JAX00224521		JAX00562130		JAX00562131		JAX00562132		JAX00562138		JAX00562141		JAX00562145		JAX00562148		JAX00562150		JAX00123286		JAX00224523		JAX00123287		JAX00562158		JAX00123288		JAX00562161		JAX00562163		JAX00562168		JAX00123290		JAX00562173		JAX00562175		JAX00123292		JAX00123293		JAX00123295		JAX00562182		JAX00562184		JAX00562189		JAX00562191		JAX00562193		JAX00562197		JAX00562199		JAX00562200		JAX00562206		JAX00562207		JAX00562208		JAX00562210		JAX00562213		JAX00562214		JAX00562217		JAX00562223		JAX00562232		JAX00562234		JAX00224530		JAX00123307		JAX00562241		JAX00562246		JAX00562250		JAX00224533		JAX00562254		JAX00562257		JAX00562262		JAX00562267		JAX00562268		JAX00562274		JAX00562276		JAX00562278		JAX00562279		JAX00562281		JAX00123315		JAX00123316		JAX00562290		JAX00562291		JAX00562293		JAX00562295		JAX00562296		JAX00123323		JAX00562308		JAX00123327		JAX00123360		JAX00562339		JAX00562340		JAX00123364		JAX00562349		JAX00562352		JAX00562353		JAX00562354		JAX00562355		JAX00562359		JAX00562360		JAX00562441		JAX00562443		JAX00123455		JAX00189512		JAX00562450		JAX00562451		JAX00562452		JAX00562456		JAX00562464		JAX00562468		JAX00562476		JAX00123469		JAX00562491		JAX00123470		JAX00562500		JAX00123471		JAX00562502		JAX00562503		JAX00123474		JAX00562507		JAX00562519		JAX00123476		JAX00562520		JAX00123477		JAX00562525		JAX00562530		JAX00562531		JAX00562535		JAX00562536		JAX00562541		JAX00562546		JAX00562548		JAX00562549		JAX00123481		JAX00562552		JAX00123494		JAX00562580		JAX00562583		JAX00562588		JAX00562589		JAX00562592		JAX00224552		JAX00123505		JAX00224554		JAX00562604		JAX00562606		JAX00562610		JAX00123509		JAX00123511		JAX00562613		JAX00123513		JAX00562620		JAX00123514		JAX00562633		JAX00562635		JAX00562637		JAX00562638		JAX00562641		JAX00562642		JAX00562650		JAX00123526		JAX00562657		JAX00562660		JAX00123530		JAX00562662		JAX00562678		JAX00562681		JAX00562692		JAX00562697		JAX00562698		JAX00562699		JAX00562700		JAX00123548		JAX00562701		JAX00123553		JAX00562715		JAX00562718		JAX00562719		JAX00123561		JAX00123564		JAX00562726		JAX00123566		JAX00562728		JAX00123567		JAX00562730		JAX00562733		JAX00562734		JAX00123573		JAX00562746		JAX00562750		JAX00562751		JAX00562757		JAX00562759		JAX00123582		JAX00224576		JAX00562768		JAX00562769		JAX00123584		JAX00224578		JAX00562776		JAX00562781		JAX00562782		JAX00189516		JAX00224579		JAX00123592		JAX00123593		JAX00123594		JAX00562811		JAX00123600		JAX00562814		JAX00562816		JAX00562820		JAX00562821		JAX00562822		JAX00562824		JAX00123602		JAX00123603		JAX00123604		JAX00562827		JAX00123605		JAX00562830		JAX00123609		JAX00224583		JAX00562836		JAX00123611		JAX00123612		JAX00562844		JAX00562846		JAX00123618		JAX00123620		JAX00562850		JAX00562851		JAX00123625		JAX00562853		JAX00562854		JAX00562856		JAX00562858		JAX00123627		JAX00123628		JAX00224588		JAX00562865		JAX00562866		JAX00562869		JAX00123633		JAX00562870		JAX00562871		JAX00123636		JAX00562874		JAX00562875		JAX00123638		JAX00123639		JAX00224592		JAX00562880		JAX00562881		JAX00123641		JAX00224594		JAX00562885		JAX00562888		JAX00562889		JAX00123646		JAX00562890		JAX00562897		JAX00562898		JAX00123650		JAX00562899		JAX00123652		JAX00562902		JAX00224599		JAX00562904		JAX00123656		JAX00562906		JAX00123658		JAX00562909		JAX00123662		JAX00562914		JAX00123664		JAX00562917		JAX00562918		JAX00562931		JAX00562935		JAX00562938		JAX00562942		JAX00562947		JAX00562948		JAX00123675		JAX00562953		JAX00123678		JAX00562964		JAX00562965		JAX00562967		JAX00123680		JAX00123681		JAX00123682		JAX00562972		JAX00123685		JAX00562976		JAX00562978		JAX00562983		JAX00562984		JAX00562985		JAX00562986		JAX00123690		JAX00562997		JAX00123692		JAX00123693		JAX00563007		JAX00563008		JAX00563017		JAX00563018		JAX00563019		JAX00123703		JAX00563027		JAX00563030		JAX00563035		JAX00563040		JAX00563041		JAX00563046		JAX00563048		JAX00563050		JAX00224615		JAX00563052		JAX00123709		JAX00563057		JAX00123711		JAX00123712		JAX00563069		JAX00563072		JAX00563075		JAX00563080		JAX00563081		JAX00563084		JAX00563088		JAX00563095		JAX00563096		JAX00563097		JAX00123719		JAX00123720		JAX00563111		JAX00563120		JAX00563122		JAX00123726		JAX00563124		JAX00224619		JAX00563133		JAX00123729		JAX00563134		JAX00563139		JAX00563145		JAX00563146		JAX00563147		JAX00563148		JAX00563150		JAX00563151		JAX00563153		JAX00563160		JAX00563168		JAX00123734		JAX00123735		JAX00563172		JAX00224622		JAX00563176		JAX00224623		JAX00563184		JAX00563187		JAX00563188		JAX00563192		JAX00563193		JAX00563195		JAX00563196		JAX00563197		JAX00123743		JAX00563203		JAX00563209		JAX00563211		JAX00563213		JAX00563215		JAX00563219		JAX00563220		JAX00563221		JAX00224627		JAX00123747		JAX00563224		JAX00123749		JAX00563228		JAX00563231		JAX00563232		JAX00563234		JAX00563235		JAX00563245		JAX00563253		JAX00224629		JAX00123759		JAX00123760		JAX00123761		JAX00563267		JAX00563269		JAX00563272		JAX00563287		JAX00123767		JAX00563290		JAX00123772		JAX00563297		JAX00563302		JAX00563306		JAX00563309		JAX00563312		JAX00123775		JAX00563314		JAX00563320		JAX00563322		JAX00563323		JAX00563325		JAX00563327		JAX00563337		JAX00563342		JAX00123785		JAX00563346		JAX00563347		JAX00563348		JAX00123786		JAX00123787		JAX00563350		JAX00224638		JAX00563351		JAX00563357		JAX00123788		JAX00563363		JAX00563379		JAX00563382		JAX00563387		JAX00123791		JAX00563390		JAX00563393		JAX00563396		JAX00123792		JAX00563400		JAX00563414		JAX00563424		JAX00123803		JAX00563434		JAX00563438		JAX00563442		JAX00563446		JAX00563455		JAX00563458		JAX00563459		JAX00563460		JAX00563462		JAX00563463		JAX00563466		JAX00563471		JAX00123809		JAX00563473		JAX00563476		JAX00563489		JAX00563490		JAX00563493		JAX00123816		JAX00123817		JAX00563500		JAX00563501		JAX00189523		JAX00123822		JAX00563508		JAX00563509		JAX00563511		JAX00563512		JAX00563513		JAX00563514		JAX00123825		JAX00563515		JAX00123826		JAX00563518		JAX00123828		JAX00563519		JAX00563520		JAX00563522		JAX00563523		JAX00563525		JAX00563527		JAX00563533		JAX00563551		JAX00563557		JAX00563561		JAX00563563		JAX00563565		JAX00563567		JAX00563573		JAX00224655		JAX00563575		JAX00123841		JAX00563583		JAX00563585		JAX00123842		JAX00563594		JAX00563601		JAX00123845		JAX00563606		JAX00123849		JAX00224657		JAX00563610		JAX00563612		JAX00563613		JAX00563617		JAX00123855		JAX00563619		JAX00563620		JAX00123857		JAX00563625		JAX00563626		JAX00563629		JAX00563632		JAX00123861		JAX00123863		JAX00563637		JAX00563639		JAX00563640		JAX00563644		JAX00563645		JAX00563647		JAX00563649		JAX00123868		JAX00563660		JAX00563661		JAX00563665		JAX00563669		JAX00123870		JAX00563676		JAX00224668		JAX00563680		JAX00563683		JAX00563685		JAX00563686		JAX00563689		JAX00123874		JAX00563690		JAX00563691		JAX00563692		JAX00563694		JAX00563699		JAX00123876		JAX00123877		JAX00563700		JAX00123878		JAX00563704		JAX00123880		JAX00563707		JAX00563708		JAX00563709		JAX00563711		JAX00563712		JAX00563713		JAX00563717		JAX00563718		JAX00563722		JAX00563727		JAX00123882		JAX00563732		JAX00563734		JAX00563740		JAX00189524		JAX00123884		JAX00224673		JAX00123888		JAX00123889		JAX00563749		JAX00123891		JAX00563752		JAX00123892		JAX00123893		JAX00224675		JAX00123894		JAX00563759		JAX00224677		JAX00563762		JAX00563765		JAX00563766		JAX00123897		JAX00224678		JAX00563773		JAX00563775		JAX00563779		JAX00563788		JAX00123904		JAX00563791		JAX00563795		JAX00123905		JAX00224681		JAX00563823		JAX00563825		JAX00563828		JAX00563841		JAX00123913		JAX00563851		JAX00563858		JAX00563870		JAX00563872		JAX00123920		JAX00123921		JAX00123922		JAX00563876		JAX00123923		JAX00123924		JAX00563877		JAX00563888		JAX00123927		JAX00123928		JAX00563895		JAX00563897		JAX00563898		JAX00563899		JAX00563900		JAX00563902		JAX00563903		JAX00563904		JAX00123929		JAX00123930		JAX00123932		JAX00563911		JAX00563912		JAX00123936		JAX00123937		JAX00563929		JAX00563933		JAX00563937		JAX00563940		JAX00123941		JAX00563942		JAX00563946		JAX00123942		JAX00563949		JAX00123943		JAX00563954		JAX00563957		JAX00563958		JAX00563963		JAX00123947		JAX00224694		JAX00563972		JAX00563974		JAX00123950		JAX00563978		JAX00563981		JAX00563984		JAX00563988		JAX00563990		JAX00123953		JAX00564002		JAX00564003		JAX00123960		JAX00564008		JAX00564009		JAX00564012		JAX00564018		JAX00564019		JAX00564020		JAX00564021		JAX00564023		JAX00564025		JAX00564026		JAX00224698		JAX00224699		JAX00564030		JAX00564037		JAX00564038		JAX00123967		JAX00564042		JAX00123970		JAX00123971		JAX00564044		JAX00123972		JAX00123973		JAX00564046		JAX00564048		JAX00564050		JAX00123975		JAX00564051		JAX00564053		JAX00123990		JAX00564075		JAX00564087		JAX00564088		JAX00564089		JAX00564115		JAX00564125		JAX00564126		JAX00564127		JAX00224705		JAX00564136		JAX00564139		JAX00124019		JAX00564152		JAX00564153		JAX00564156		JAX00564157		JAX00124054		JAX00564185		JAX00564187		JAX00124056		JAX00124057		JAX00564191		JAX00564200		JAX00564204		JAX00564205		JAX00564206		JAX00564207		JAX00564212		JAX00564214		JAX00124063		JAX00564224		JAX00124069		JAX00124071		JAX00124074		JAX00124075		JAX00124076		JAX00564252		JAX00124081		JAX00564258		JAX00564259		JAX00564262		JAX00564263		JAX00124084		JAX00564267		JAX00564269		JAX00564270		JAX00564277		JAX00564279		JAX00124090		JAX00224717		JAX00564293		JAX00564299		JAX00564302		JAX00564303		JAX00124095		JAX00564309		JAX00124098		JAX00564310		JAX00124099		JAX00564313		JAX00564314		JAX00564316		JAX00564317		JAX00564318		JAX00564327		JAX00564328		JAX00564331		JAX00124104		JAX00564332		JAX00564333		JAX00564341		JAX00124106		JAX00224723		JAX00564343		JAX00564344		JAX00564345		JAX00564347		JAX00564348		JAX00124111		JAX00564354		JAX00564358		JAX00564360		JAX00124113		JAX00564365		JAX00564367		JAX00564375		JAX00564376		JAX00564377		JAX00124119		JAX00124120		JAX00224724		JAX00564383		JAX00564385		JAX00564386		JAX00124121		JAX00124123		JAX00564387		JAX00124126		JAX00564389		JAX00564394		JAX00124127		JAX00564404		JAX00564408		JAX00564411		JAX00564414		JAX00564417		JAX00564424		JAX00564427		JAX00564431		JAX00564434		JAX00564435		JAX00224730		JAX00564436		JAX00564455		JAX00224732		JAX00224734		JAX00124150		JAX00189530		JAX00564470		JAX00124152		JAX00564478		JAX00564481		JAX00564485		JAX00564487		JAX00564488		JAX00564496		JAX00564499		JAX00124163		JAX00564505		JAX00124164		JAX00564507		JAX00564510		JAX00564515		JAX00564516		JAX00564519		JAX00564522		JAX00564527		JAX00564528		JAX00564529		JAX00124169		JAX00124170		JAX00564537		JAX00564539		JAX00564543		JAX00564547		JAX00124171		JAX00564549		JAX00564552		JAX00564555		JAX00124174		JAX00564565		JAX00564566		JAX00564569		JAX00124175		JAX00564585		JAX00564586		JAX00564592		JAX00564593		JAX00124179		JAX00564602		JAX00564604		JAX00564606		JAX00564609		JAX00564611		JAX00124184		JAX00564614		JAX00564615		JAX00124186		JAX00564622		JAX00564629		JAX00124188		JAX00564633		JAX00564636		JAX00564638		JAX00564639		JAX00564642		JAX00564645		JAX00564646		JAX00564653		JAX00564658		JAX00564660		JAX00564666		JAX00124194		JAX00564667		JAX00564674		JAX00564676		JAX00564686		JAX00564691		JAX00564693		JAX00124199		JAX00564701		JAX00564711		JAX00564715		JAX00564718		JAX00564720		JAX00564735		JAX00124206		JAX00564737		JAX00564741		JAX00564747		JAX00564748		JAX00564749		JAX00124208		JAX00564750		JAX00124209		JAX00224747		JAX00124212		JAX00124213		JAX00124215		JAX00564771		JAX00564772		JAX00564773		JAX00564776		JAX00124217		JAX00224750		JAX00564793		JAX00124225		JAX00224751		JAX00564814		JAX00564825		JAX00564828		JAX00564834		JAX00564837		JAX00564839		JAX00124238		JAX00124239		JAX00564844		JAX00124240		JAX00564848		JAX00564849		JAX00564853		JAX00564858		JAX00564862		JAX00564864		JAX00224759		JAX00564867		JAX00564869		JAX00564871		JAX00564872		JAX00564878		JAX00564879		JAX00189533		JAX00564884		JAX00564885		JAX00564888		JAX00564889		JAX00564890		JAX00564897		JAX00564899		JAX00564900		JAX00564902		JAX00564906		JAX00124253		JAX00124254		JAX00564925		JAX00124255		JAX00564926		JAX00564931		JAX00564935		JAX00564941		JAX00564942		JAX00124258		JAX00564944		JAX00564945		JAX00564946		JAX00564949		JAX00564951		JAX00564952		JAX00564956		JAX00564961		JAX00564962		JAX00564967		JAX00564968		JAX00564970		JAX00564975		JAX00564977		JAX00564979		JAX00564984		JAX00564987		JAX00564991		JAX00564996		JAX00564998		JAX00564999		JAX00565001		JAX00565002		JAX00124266		JAX00565010		JAX00565013		JAX00565023		JAX00565035		JAX00565041		JAX00565042		JAX00565043		JAX00124272		JAX00565054		JAX00565060		JAX00565063		JAX00565064		JAX00565066		JAX00565067		JAX00565068		JAX00565069		JAX00565074		JAX00565076		JAX00565077		JAX00565078		JAX00565079		JAX00565084		JAX00565088		JAX00565094		JAX00124281		JAX00124282		JAX00565096		JAX00565099		JAX00565104		JAX00565111		JAX00565116		JAX00565117		JAX00124289		JAX00124290		JAX00565131		JAX00565136		JAX00565139		JAX00565140		JAX00565154		JAX00124293		JAX00124298		JAX00565171		JAX00565172		JAX00124302		JAX00124303		JAX00565174		JAX00565177		JAX00124304		JAX00124306		JAX00565184		JAX00565185		JAX00565188		JAX00565191		JAX00565192		JAX00565194		JAX00565199		JAX00565201		JAX00565202		JAX00565203		JAX00565213		JAX00565214		JAX00565216		JAX00565219		JAX00124316		JAX00224779		JAX00565227		JAX00124324		JAX00565233		JAX00124327		JAX00565237		JAX00565241		JAX00565242		JAX00565247		JAX00565250		JAX00565251		JAX00565261		JAX00124333		JAX00565265		JAX00565269		JAX00565270		JAX00565271		JAX00124339		JAX00565296		JAX00565299		JAX00565300		JAX00565303		JAX00565305		JAX00565306		JAX00565310		JAX00565319		JAX00565320		JAX00224785		JAX00565329		JAX00565332		JAX00565333		JAX00565338		JAX00565340		JAX00565349		JAX00565353		JAX00565357		JAX00565358		JAX00565359		JAX00565361		JAX00124362		JAX00565364		JAX00224792		JAX00124366		JAX00565368		JAX00124367		JAX00124368		JAX00124370		JAX00124371		JAX00565374		JAX00565377		JAX00565378		JAX00124376		JAX00565381		JAX00224797		JAX00124378		JAX00565388		JAX00565394		JAX00565396		JAX00565397		JAX00565399		JAX00565400		JAX00124385		JAX00565409		JAX00565424		JAX00565427		JAX00565432		JAX00565435		JAX00565437		JAX00565440		JAX00124392		JAX00565447		JAX00565448		JAX00124395		JAX00565459		JAX00565461		JAX00565474		JAX00565489		JAX00124403		JAX00565513		JAX00565514		JAX00124406		JAX00565520		JAX00565525		JAX00565527		JAX00124412		JAX00565534		JAX00565537		JAX00124415		JAX00565541		JAX00124417		JAX00124418		JAX00565544		JAX00565548		JAX00224812		JAX00565552		JAX00124420		JAX00565562		JAX00565563		JAX00565575		JAX00565577		JAX00565578		JAX00565583		JAX00565590		JAX00565593		JAX00565596		JAX00565598		JAX00565600		JAX00124427		JAX00565607		JAX00565608		JAX00565613		JAX00565614		JAX00124428		JAX00565616		JAX00565623		JAX00565627		JAX00124429		JAX00565637		JAX00565645		JAX00224816		JAX00565662		JAX00565664		JAX00565667		JAX00565668		JAX00565670		JAX00565675		JAX00565676		JAX00124439		JAX00565679		JAX00565680		JAX00565683		JAX00565684		JAX00565699		JAX00565700		JAX00565705		JAX00565707		JAX00565709		JAX00124447		JAX00565712		JAX00565717		JAX00224823		JAX00565719		JAX00565734		JAX00565735		JAX00565737		JAX00565743		JAX00124451		JAX00565758		JAX00565760		JAX00565762		JAX00565764		JAX00565767		JAX00565768		JAX00565769		JAX00124456		JAX00565779		JAX00124457		JAX00565788		JAX00565791		JAX00565796		JAX00565797		JAX00124461		JAX00565808		JAX00565810		JAX00124462		JAX00565826		JAX00565827		JAX00565828		JAX00565829		JAX00565837		JAX00124467		JAX00565839		JAX00565840		JAX00565842		JAX00124468		JAX00565843		JAX00565844		JAX00565846		JAX00565851		JAX00565854		JAX00124475		JAX00565868		JAX00565869		JAX00565876		JAX00565877		JAX00565879		JAX00565892		JAX00565893		JAX00565896		JAX00565899		JAX00124479		JAX00565905		JAX00565910		JAX00565913		JAX00565915		JAX00565922		JAX00565923		JAX00565930		JAX00565932		JAX00124485		JAX00224837		JAX00565947		JAX00565948		JAX00565953		JAX00124486		JAX00565963		JAX00565966		JAX00124490		JAX00565983		JAX00565992		JAX00565996		JAX00566001		JAX00566005		JAX00566006		JAX00566007		JAX00566018		JAX00124498		JAX00566020		JAX00189540		JAX00124501		JAX00566030		JAX00566038		JAX00124506		JAX00566039		JAX00566041		JAX00566044		JAX00566045		JAX00124507		JAX00224845		JAX00566056		JAX00566060		JAX00566066		JAX00566073		JAX00566079		JAX00566086		JAX00224847		JAX00124521		JAX00566087		JAX00566090		JAX00189541		JAX00566100		JAX00566102		JAX00566103		JAX00566105		JAX00566106		JAX00566109		JAX00566112		JAX00566114		JAX00224851		JAX00566118		JAX00124526		JAX00566129		JAX00566131		JAX00566133		JAX00124527		JAX00566136		JAX00566145		JAX00224853		JAX00566148		JAX00124534		JAX00566151		JAX00566159		JAX00566161		JAX00566166		JAX00566169		JAX00566170		JAX00124540		JAX00566174		JAX00566188		JAX00124544		JAX00224861		JAX00566210		JAX00566212		JAX00566214		JAX00224862		JAX00124552		JAX00566219		JAX00566224		JAX00224863		JAX00566234		JAX00124558		JAX00124560		JAX00566248		JAX00566249		JAX00124561		JAX00124562		JAX00566253		JAX00124565		JAX00566255		JAX00566265		JAX00566267		JAX00566269		JAX00566277		JAX00566281		JAX00124580		JAX00566285		JAX00566297		JAX00124582		JAX00566298		JAX00124583		JAX00566299		JAX00124584		JAX00124586		JAX00124587		JAX00566309		JAX00566314		JAX00124591		JAX00566326		JAX00566328		JAX00124596		JAX00189542		JAX00566337		JAX00566338		JAX00566349		JAX00124599		JAX00566357		JAX00566358		JAX00566366		JAX00566367		JAX00566369		JAX00124603		JAX00566386		JAX00566387		JAX00566388		JAX00566389		JAX00566390		JAX00566392		JAX00566395		JAX00566399		JAX00124611		JAX00566400		JAX00566402		JAX00566415		JAX00566419		JAX00566426		JAX00124619		JAX00124620		JAX00566431		JAX00566432		JAX00566434		JAX00566437		JAX00566438		JAX00124622		JAX00566445		JAX00566446		JAX00566447		JAX00124629		JAX00566452		JAX00124630		JAX00566455		JAX00124634		JAX00566462		JAX00566464		JAX00124640		JAX00566483		JAX00566489		JAX00124647		JAX00566498		JAX00566500		JAX00124649		JAX00566508		JAX00566514		JAX00566516		JAX00566517		JAX00566520		JAX00566527		JAX00566528		JAX00124654		JAX00124655		JAX00566533		JAX00566534		JAX00566535		JAX00566539		JAX00566546		JAX00566547		JAX00566556		JAX00566560		JAX00566563		JAX00224882		JAX00566570		JAX00566572		JAX00566582		JAX00124669		JAX00124670		JAX00566586		JAX00566587		JAX00566588		JAX00566590		JAX00124671		JAX00566596		JAX00566601		JAX00566604		JAX00566608		JAX00566610		JAX00566614		JAX00124676		JAX00566616		JAX00124677		JAX00566621		JAX00566625		JAX00124680		JAX00566629		JAX00566632		JAX00566633		JAX00566634		JAX00566635		JAX00566636		JAX00566640		JAX00566644		JAX00566651		JAX00566659		JAX00566664		JAX00566666		JAX00124688		JAX00124689		JAX00124690		JAX00124692		JAX00566675		JAX00124693		JAX00566681		JAX00566682		JAX00566685		JAX00566687		JAX00566688		JAX00124696		JAX00566692		JAX00566693		JAX00124698		JAX00566694		JAX00124701		JAX00566701		JAX00566703		JAX00124705		JAX00124706		JAX00224888		JAX00224889		JAX00566720		JAX00566721		JAX00124716		JAX00124717		JAX00566732		JAX00124718		JAX00566737		JAX00566742		JAX00124721		JAX00124722		JAX00566744		JAX00124724		JAX00566752		JAX00566754		JAX00566758		JAX00566763		JAX00224895		JAX00124727		JAX00124728		JAX00566766		JAX00566768		JAX00566770		JAX00566773		JAX00566779		JAX00566780		JAX00566781		JAX00566791		JAX00566793		JAX00566794		JAX00566795		JAX00566797		JAX00566800		JAX00124737		JAX00566816		JAX00124741		JAX00124742		JAX00124743		JAX00124746		JAX00124749		JAX00566840		JAX00566842		JAX00566847		JAX00566848		JAX00224907		JAX00566853		JAX00566854		JAX00566856		JAX00566857		JAX00124755		JAX00124757		JAX00566878		JAX00566879		JAX00124768		JAX00566895		JAX00566896		JAX00566899		JAX00566900		JAX00124771		JAX00124772		JAX00566921		JAX00566924		JAX00566928		JAX00566930		JAX00124776		JAX00566933		JAX00566936		JAX00566938		JAX00124777		JAX00124778		JAX00566949		JAX00124782		JAX00124785		JAX00566966		JAX00124786		JAX00124787		JAX00566967		JAX00566968		JAX00124789		JAX00124790		JAX00124791		JAX00224910		JAX00566974		JAX00124793		JAX00124794		JAX00566988		JAX00566989		JAX00124799		JAX00566991		JAX00567003		JAX00567006		JAX00124801		JAX00567011		JAX00567013		JAX00567017		JAX00567022		JAX00567025		JAX00567030		JAX00567034		JAX00567035		JAX00567037		JAX00567042		JAX00567058		JAX00567061		JAX00567062		JAX00567063		JAX00567064		JAX00124809		JAX00124811		JAX00567076		JAX00124815		JAX00567079		JAX00124817		JAX00567094		JAX00567095		JAX00124820		JAX00124821		JAX00567097		JAX00567108		JAX00567110		JAX00124823		JAX00567112		JAX00124826		JAX00567118		JAX00124828		JAX00567121		JAX00124830		JAX00124831		JAX00567130		JAX00567132		JAX00124833		JAX00124834		JAX00567143		JAX00567153		JAX00567161		JAX00567165		JAX00124843		JAX00567178		JAX00567182		JAX00567185		JAX00567191		JAX00124848		JAX00567205		JAX00124850		JAX00567209		JAX00567210		JAX00567213		JAX00124852		JAX00567214		JAX00567218		JAX00567221		JAX00567224		JAX00567228		JAX00567229		JAX00567235		JAX00567240		JAX00567243		JAX00567244		JAX00124861		JAX00124862		JAX00124863		JAX00124865		JAX00567250		JAX00567251		JAX00567258		JAX00567259		JAX00567260		JAX00567263		JAX00567268		JAX00124870		JAX00124871		JAX00567272		JAX00567274		JAX00567275		JAX00567278		JAX00567283		JAX00567284		JAX00567290		JAX00567291		JAX00124879		JAX00567296		JAX00567297		JAX00124882		JAX00567302		JAX00124883		JAX00567309		JAX00567314		JAX00124886		JAX00567318		JAX00567320		JAX00567328		JAX00567330		JAX00567332		JAX00567335		JAX00567336		JAX00124892		JAX00567343		JAX00124894		JAX00567349		JAX00567350		JAX00124896		JAX00567356		JAX00124898		JAX00124899		JAX00567359		JAX00567368		JAX00567371		JAX00124902		JAX00567377		JAX00567380		JAX00567385		JAX00567387		JAX00124905		JAX00567392		JAX00567396		JAX00124916		JAX00124918		JAX00124921		JAX00567448		JAX00567449		JAX00567451		JAX00124923		JAX00224923		JAX00567458		JAX00567462		JAX00124924		JAX00124925		JAX00567468		JAX00567469		JAX00567470		JAX00567472		JAX00124926		JAX00567476		JAX00124927		JAX00567489		JAX00567492		JAX00567494		JAX00124931		JAX00567500		JAX00124934		JAX00124936		JAX00567523		JAX00567527		JAX00567530		JAX00224931		JAX00567537		JAX00567540		JAX00567542		JAX00567545		JAX00567547		JAX00124947		JAX00567550		JAX00124950		JAX00567555		JAX00124951		JAX00567558		JAX00567564		JAX00567566		JAX00567570		JAX00567575		JAX00567579		JAX00567585		JAX00567589		JAX00567590		JAX00124958		JAX00124960		JAX00567599		JAX00224938		JAX00567606		JAX00567607		JAX00567616		JAX00567617		JAX00567618		JAX00567620		JAX00124964		JAX00567632		JAX00124967		JAX00567640		JAX00567641		JAX00124969		JAX00567653		JAX00567654		JAX00124973		JAX00567667		JAX00567669		JAX00567672		JAX00567673		JAX00124979		JAX00567680		JAX00567690		JAX00567701		JAX00124983		JAX00567704		JAX00567705		JAX00124985		JAX00124986		JAX00567710		JAX00567721		JAX00567724		JAX00567726		JAX00567728		JAX00124989		JAX00124990		JAX00567731		JAX00567742		JAX00224947		JAX00124996		JAX00567750		JAX00567772		JAX00125008		JAX00567795		JAX00125010		JAX00567797		JAX00567798		JAX00567799		JAX00567803		JAX00567807		JAX00567810		JAX00224955		JAX00125013		JAX00567817		JAX00567818		JAX00567823		JAX00125014		JAX00567829		JAX00125018		JAX00567831		JAX00567832		JAX00567833		JAX00567839		JAX00567841		JAX00567842		JAX00567855		JAX00125027		JAX00567859		JAX00567861		JAX00125029		JAX00125030		JAX00125032		JAX00567866		JAX00567868		JAX00567884		JAX00189556		JAX00567900		JAX00567901		JAX00567902		JAX00567906		JAX00567907		JAX00125051		JAX00125052		JAX00567910		JAX00567912		JAX00567913		JAX00567921		JAX00567922		JAX00125061		JAX00567930		JAX00125062		JAX00125063		JAX00567932		JAX00567935		JAX00125065		JAX00125069		JAX00567945		JAX00567947		JAX00567948		JAX00567949		JAX00567951		JAX00567953		JAX00125071		JAX00567958		JAX00125073		JAX00567963		JAX00567964		JAX00567965		JAX00567968		JAX00567969		JAX00567973		JAX00125080		JAX00125081		JAX00567984		JAX00125085		JAX00567991		JAX00125086		JAX00568000		JAX00568002		JAX00568010		JAX00568012		JAX00568014		JAX00125093		JAX00125094		JAX00568025		JAX00568026		JAX00568027		JAX00568031		JAX00568033		JAX00568035		JAX00568037		JAX00568043		JAX00125100		JAX00568051		JAX00125101		JAX00568058		JAX00568069		JAX00125103		JAX00568078		JAX00568079		JAX00568082		JAX00568083		JAX00568085		JAX00568090		JAX00568091		JAX00568092		JAX00568093		JAX00568095		JAX00568103		JAX00568107		JAX00568110		JAX00125106		JAX00568118		JAX00568121		JAX00568124		JAX00568127		JAX00568132		JAX00125111		JAX00568140		JAX00568143		JAX00568149		JAX00568152		JAX00568155		JAX00568162		JAX00125113		JAX00568164		JAX00125114		JAX00568167		JAX00568183		JAX00568189		JAX00125117		JAX00125118		JAX00568196		JAX00125124		JAX00568201		JAX00125125		JAX00568208		JAX00568211		JAX00568223		JAX00568224		JAX00568225		JAX00568227		JAX00125138		JAX00125140		JAX00125143		JAX00125145		JAX00125148		JAX00125149		JAX00125151		JAX00568247		JAX00568252		JAX00568260		JAX00125161		JAX00568261		JAX00568262		JAX00125164		JAX00568267		JAX00568297		JAX00125171		JAX00568302		JAX00568305		JAX00568310		JAX00568311		JAX00125175		JAX00568321		JAX00568324		JAX00125176		JAX00125177		JAX00125179		JAX00125181		JAX00568333		JAX00568336		JAX00568338		JAX00568345		JAX00125187		JAX00568349		JAX00568357		JAX00125188		JAX00568359		JAX00568360		JAX00568364		JAX00568365		JAX00125193		JAX00568370		JAX00568371		JAX00568384		JAX00568388		JAX00568392		JAX00125199		JAX00568394		JAX00568400		JAX00568401		JAX00568405		JAX00125201		JAX00568416		JAX00568417		JAX00568423		JAX00125205		JAX00125206		JAX00568428		JAX00568431		JAX00568433		JAX00568436		JAX00125209		JAX00568438		JAX00125210		JAX00125211		JAX00125212		JAX00125214		JAX00568448		JAX00568450		JAX00125223		JAX00568457		JAX00568461		JAX00568462		JAX00568466		JAX00568468		JAX00568469		JAX00568471		JAX00568472		JAX00568481		JAX00125234		JAX00568485		JAX00568486		JAX00568490		JAX00568493		JAX00125241		JAX00125243		JAX00125245		JAX00125246		JAX00125247		JAX00568506		JAX00568510		JAX00568518		JAX00125248		JAX00125249		JAX00125251		JAX00568531		JAX00125256		JAX00125258		JAX00568537		JAX00568538		JAX00568539		JAX00568541		JAX00568543		JAX00125263		JAX00125265		JAX00125267		JAX00568556		JAX00568558		JAX00568561		JAX00125274		JAX00568573		JAX00568576		JAX00568577		JAX00125278		JAX00125280		JAX00568594		JAX00568600		JAX00125284		JAX00568604		JAX00568606		JAX00568608		JAX00568613		JAX00568615		JAX00568616		JAX00568617		JAX00125288		JAX00125289		JAX00125290		JAX00125295		JAX00125297		JAX00568674		JAX00568676		JAX00568682		JAX00568687		JAX00125310		JAX00568691		JAX00125313		JAX00568695		JAX00125316		JAX00568698		JAX00125317		JAX00125320		JAX00568705		JAX00568712		JAX00568719		JAX00568720		JAX00125323		JAX00125325		JAX00125326		JAX00125328		JAX00568728		JAX00568734		JAX00125330		JAX00568738		JAX00125333		JAX00568740		JAX00568744		JAX00568746		JAX00125334		JAX00568748		JAX00568750		JAX00568754		JAX00568756		JAX00568757		JAX00568764		JAX00125340		JAX00125342		JAX00568773		JAX00125345		JAX00568774		JAX00568777		JAX00125349		JAX00568781		JAX00568782		JAX00224986		JAX00125353		JAX00568788		JAX00125354		JAX00125357		JAX00568802		JAX00125366		JAX00568813		JAX00125368		JAX00568816		JAX00125371		JAX00568821		JAX00568829		JAX00125374		JAX00125376		JAX00568837		JAX00568842		JAX00125380		JAX00125382		JAX00568851		JAX00125385		JAX00568869		JAX00568871		JAX00568875		JAX00568885		JAX00568886		JAX00568887		JAX00568892		JAX00125390		JAX00125392		JAX00568908		JAX00568923		JAX00568924		JAX00568925		JAX00125401		JAX00125402		JAX00568931		JAX00125403		JAX00568936		JAX00568939		JAX00568942		JAX00568951		JAX00568952		JAX00125411		JAX00568955		JAX00568958		JAX00568959		JAX00568964		JAX00568966		JAX00568967		JAX00125423		JAX00125425		JAX00568979		JAX00568980		JAX00568981		JAX00568987		JAX00125433		JAX00568989		JAX00125434		JAX00568998		JAX00125437		JAX00569012		JAX00569017		JAX00569019		JAX00125442		JAX00569026		JAX00125445		JAX00569028		JAX00569031		JAX00569035		JAX00569037		JAX00569039		JAX00569041		JAX00569042		JAX00125456		JAX00569051		JAX00569052		JAX00125460		JAX00125461		JAX00125462		JAX00569058		JAX00569065		JAX00225000		JAX00125466		JAX00569095		JAX00125472		JAX00569102		JAX00569104		JAX00125473		JAX00125474		JAX00569115		JAX00569121		JAX00125478		JAX00569131		JAX00569137		JAX00569143		JAX00125480		JAX00569147		JAX00569149		JAX00569150		JAX00569151		JAX00569152		JAX00569162		JAX00125484		JAX00569172		JAX00569179		JAX00569180		JAX00569183		JAX00125488		JAX00125490		JAX00569194		JAX00569195		JAX00569201		JAX00569202		JAX00569204		JAX00569206		JAX00569207		JAX00569209		JAX00569210		JAX00569216		JAX00125494		JAX00569221		JAX00569230		JAX00125498		JAX00125500		JAX00569245		JAX00569248		JAX00569254		JAX00569257		JAX00569265		JAX00569276		JAX00569278		JAX00569281		JAX00569284		JAX00125507		JAX00125508		JAX00569293		JAX00569297		JAX00125510		JAX00569304		JAX00569306		JAX00125512		JAX00569315		JAX00569320		JAX00569321		JAX00569330		JAX00569334		JAX00569343		JAX00569346		JAX00569354		JAX00569355		JAX00569359		JAX00125520		JAX00569368		JAX00125521		JAX00225011		JAX00125524		JAX00125525		JAX00569379		JAX00569383		JAX00569390		JAX00569392		JAX00125527		JAX00569400		JAX00569405		JAX00569407		JAX00569408		JAX00569409		JAX00125531		JAX00569418		JAX00569420		JAX00569421		JAX00569426		JAX00569428		JAX00569429		JAX00569430		JAX00569431		JAX00569434		JAX00569437		JAX00569444		JAX00569453		JAX00125536		JAX00569460		JAX00569463		JAX00569468		JAX00569474		JAX00125539		JAX00125540		JAX00125544		JAX00569484		JAX00569485		JAX00569486		JAX00125545		JAX00569487		JAX00125548		JAX00569490		JAX00569491		JAX00569492		JAX00569493		JAX00569500		JAX00569503		JAX00125552		JAX00569515		JAX00569517		JAX00189566		JAX00569519		JAX00569520		JAX00569524		JAX00569526		JAX00569527		JAX00125556		JAX00125559		JAX00569538		JAX00225024		JAX00125560		JAX00125561		JAX00125564		JAX00125565		JAX00569555		JAX00125566		JAX00569561		JAX00569562		JAX00125569		JAX00125573		JAX00225027		JAX00569575		JAX00569577		JAX00125580		JAX00569580		JAX00569581		JAX00125582		JAX00569587		JAX00125584		JAX00125585		JAX00125586		JAX00125588		JAX00125590		JAX00569597		JAX00125594		JAX00125600		JAX00569608		JAX00125602		JAX00125603		JAX00569614		JAX00125611		JAX00125615		JAX00569629		JAX00569630		JAX00569606		JAX00125628		JAX00125630		JAX00125631		JAX00569641		JAX00125637		JAX00569649		JAX00125639		JAX00569623		JAX00569666		JAX00125646		JAX00125647		JAX00569676		JAX00125651		JAX00125652		JAX00125653		JAX00125654		JAX00569687		JAX00569688		JAX00569690		JAX00569694		JAX00125659		JAX00125662		JAX00569697		JAX00125663		JAX00569699		JAX00569701		JAX00569709		JAX00569710		JAX00569711		JAX00569713		JAX00569714		JAX00569715		JAX00125674		JAX00569720		JAX00569723		JAX00569724		JAX00125680		JAX00125681		JAX00569730		JAX00125683		JAX00569732		JAX00569735		JAX00569736		JAX00569737		JAX00569739		JAX00125687		JAX00569746		JAX00569747		JAX00569748		JAX00569749		JAX00569752		JAX00569757		JAX00125697		JAX00569763		JAX00569767		JAX00125698		JAX00569770		JAX00125700		JAX00569778		JAX00125702		JAX00125703		JAX00569783		JAX00569790		JAX00125705		JAX00125707		JAX00569799		JAX00569802		JAX00569803		JAX00125711		JAX00125712		JAX00569808		JAX00569814		JAX00569816		JAX00125715		JAX00569817		JAX00569820		JAX00569832		JAX00569833		JAX00125725		JAX00569844		JAX00569848		JAX00569850		JAX00569858		JAX00125730		JAX00569862		JAX00125731		JAX00569869		JAX00569909		JAX00569995		JAX00569997		JAX00125823		JAX00125824		JAX00125825		JAX00570013		JAX00570014		JAX00570017		JAX00570019		JAX00125827		JAX00570023		JAX00570025		JAX00125831		JAX00570036		JAX00570042		JAX00125835		JAX00570045		JAX00125836		JAX00570052		JAX00125840		JAX00570065		JAX00570082		JAX00570090		JAX00125844		JAX00125847		JAX00125848		JAX00570106		JAX00570111		JAX00570116		JAX00570126		JAX00570131		JAX00189578		JAX00570133		JAX00570140		JAX00570144		JAX00570147		JAX00570149		JAX00570150		JAX00570152		JAX00570163		JAX00570168		JAX00570170		JAX00570175		JAX00570178		JAX00570179		JAX00570180		JAX00570188		JAX00125868		JAX00570193		JAX00570194		JAX00570197		JAX00125869		JAX00570204		JAX00570207		JAX00125872		JAX00125873		JAX00570218		JAX00570219		JAX00570226		JAX00570229		JAX00570230		JAX00570232		JAX00570233		JAX00125876		JAX00570235		JAX00570236		JAX00570238		JAX00570241		JAX00125880		JAX00125881		JAX00570243		JAX00570244		JAX00570245		JAX00570246		JAX00125884		JAX00125885		JAX00570263		JAX00570264		JAX00125890		JAX00570270		JAX00125898		JAX00570278		JAX00570280		JAX00570282		JAX00570285		JAX00125904		JAX00125906		JAX00570289		JAX00125908		JAX00570293		JAX00570295		JAX00570296		JAX00125911		JAX00125912		JAX00570306		JAX00570307		JAX00570310		JAX00570311		JAX00570313		JAX00570314		JAX00570316		JAX00570317		JAX00570321		JAX00125920		JAX00125921		JAX00570336		JAX00570337		JAX00570339		JAX00125923		JAX00570344		JAX00125926		JAX00570351		JAX00570359		JAX00570362		JAX00570363		JAX00125931		JAX00125933		JAX00125934		JAX00570371		JAX00125935		JAX00125936		JAX00570381		JAX00570384		JAX00570385		JAX00570389		JAX00125941		JAX00125944		JAX00570398		JAX00570414		JAX00570419		JAX00125948		JAX00570428		JAX00570429		JAX00570434		JAX00570437		JAX00570438		JAX00570444		JAX00125951		JAX00570447		JAX00570452		JAX00570458		JAX00570460		JAX00225091		JAX00125958		JAX00570481		JAX00570492		JAX00125965		JAX00125966		JAX00125967		JAX00570497		JAX00570499		JAX00570500		JAX00570502		JAX00570504		JAX00125975		JAX00125976		JAX00570515		JAX00570516		JAX00570524		JAX00570535		JAX00570546		JAX00570547		JAX00570548		JAX00189581		JAX00125981		JAX00570551		JAX00570561		JAX00125984		JAX00570579		JAX00570580		JAX00570582		JAX00570583		JAX00125988		JAX00570592		JAX00570594		JAX00570597		JAX00570598		JAX00570600		JAX00570601		JAX00125993		JAX00125994		JAX00570605		JAX00570607		JAX00570611		JAX00570613		JAX00570615		JAX00570618		JAX00570619		JAX00125999		JAX00570620		JAX00126002		JAX00570626		JAX00570630		JAX00570633		JAX00126004		JAX00570643		JAX00570644		JAX00126007		JAX00570651		JAX00570653		JAX00570654		JAX00570660		JAX00570662		JAX00570666		JAX00126019		JAX00570667		JAX00126020		JAX00126021		JAX00570672		JAX00570674		JAX00570678		JAX00570679		JAX00570682		JAX00570687		JAX00126028		JAX00570691		JAX00570696		JAX00570700		JAX00126039		JAX00570708		JAX00570709		JAX00570716		JAX00570724		JAX00570731		JAX00570738		JAX00570741		JAX00126043		JAX00570752		JAX00570754		JAX00570755		JAX00570760		JAX00570761		JAX00126046		JAX00570772		JAX00570773		JAX00225120		JAX00126050		JAX00126051		JAX00570793		JAX00570801		JAX00570808		JAX00570810		JAX00570813		JAX00570823		JAX00570824		JAX00570829		JAX00570830		JAX00570832		JAX00126062		JAX00570835		JAX00126064		JAX00570841		JAX00570842		JAX00570844		JAX00570846		JAX00570848		JAX00570849		JAX00570850		JAX00570851		JAX00570863		JAX00570864		JAX00570865		JAX00570872		JAX00570873		JAX00126068		JAX00570877		JAX00570879		JAX00126069		JAX00570880		JAX00570884		JAX00570885		JAX00570890		JAX00570901		JAX00570902		JAX00570904		JAX00126073		JAX00570908		JAX00570912		JAX00570913		JAX00570916		JAX00570921		JAX00570922		JAX00126077		JAX00570932		JAX00126079		JAX00126080		JAX00570943		JAX00570945		JAX00570946		JAX00570948		JAX00570950		JAX00570951		JAX00570954		JAX00570968		JAX00570973		JAX00570980		JAX00570981		JAX00570982		JAX00570986		JAX00126088		JAX00126089		JAX00570987		JAX00570990		JAX00225135		JAX00570992		JAX00126091		JAX00570999		JAX00571009		JAX00571013		JAX00571015		JAX00571018		JAX00571021		JAX00571022		JAX00126101		JAX00571036		JAX00571040		JAX00571044		JAX00571047		JAX00571055		JAX00571060		JAX00126105		JAX00571065		JAX00571067		JAX00571069		JAX00126107		JAX00225141		JAX00126111		JAX00571080		JAX00571087		JAX00571088		JAX00571090		JAX00571097		JAX00571103		JAX00571106		JAX00126119		JAX00571114		JAX00126120		JAX00571115		JAX00571117		JAX00571118		JAX00571119		JAX00571121		JAX00571128		JAX00571132		JAX00571133		JAX00126125		JAX00571134		JAX00571135		JAX00126129		JAX00126131		JAX00571141		JAX00571146		JAX00571148		JAX00571150		JAX00571152		JAX00126133		JAX00571154		JAX00126136		JAX00126137		JAX00225144		JAX00571165		JAX00126143		JAX00571168		JAX00571177		JAX00571178		JAX00571179		JAX00571180		JAX00571184		JAX00126145		JAX00571192		JAX00126148		JAX00189586		JAX00571199		JAX00571203		JAX00126153		JAX00571205		JAX00571206		JAX00571209		JAX00571211		JAX00571215		JAX00126154		JAX00571218		JAX00571220		JAX00571230		JAX00571233		JAX00571237		JAX00126162		JAX00571244		JAX00126165		JAX00571254		JAX00571255		JAX00571256		JAX00571257		JAX00571259		JAX00571282		JAX00126172		JAX00571284		JAX00571295		JAX00126177		JAX00126181		JAX00126182		JAX00225164		JAX00126187		JAX00571317		JAX00571319		JAX00571320		JAX00571321		JAX00571325		JAX00126191		JAX00571327		JAX00571329		JAX00126193		JAX00571335		JAX00571336		JAX00571339		JAX00571342		JAX00571343		JAX00571345		JAX00571346		JAX00571349		JAX00571351		JAX00571352		JAX00571354		JAX00571358		JAX00571360		JAX00571365		JAX00571373		JAX00126205		JAX00571379		JAX00571382		JAX00571383		JAX00571385		JAX00126208		JAX00571388		JAX00571393		JAX00571394		JAX00571395		JAX00571398		JAX00126211		JAX00126212		JAX00126213		JAX00571399		JAX00571400		JAX00571401		JAX00571402		JAX00571404		JAX00571405		JAX00126215		JAX00126218		JAX00571423		JAX00126221		JAX00126222		JAX00571427		JAX00571428		JAX00571431		JAX00126229		JAX00571451		JAX00571454		JAX00571457		JAX00126235		JAX00126236		JAX00571463		JAX00571465		JAX00571468		JAX00126241		JAX00571479		JAX00225183		JAX00571492		JAX00571504		JAX00571508		JAX00571509		JAX00126255		JAX00571512		JAX00571522		JAX00571523		JAX00571528		JAX00571529		JAX00571535		JAX00126263		JAX00571543		JAX00571547		JAX00571548		JAX00571551		JAX00571553		JAX00571558		JAX00571559		JAX00126270		JAX00571561		JAX00571564		JAX00571567		JAX00571575		JAX00571588		JAX00571591		JAX00571594		JAX00571599		JAX00571604		JAX00571605		JAX00571609		JAX00126281		JAX00225194		JAX00225195		JAX00126284		JAX00571627		JAX00571628		JAX00126287		JAX00571630		JAX00571631		JAX00571635		JAX00571637		JAX00571640		JAX00571642		JAX00571643		JAX00126291		JAX00225198		JAX00225199		JAX00571646		JAX00571651		JAX00126293		JAX00571655		JAX00571657		JAX00126295		JAX00571667		JAX00571682		JAX00571686		JAX00571688		JAX00571691		JAX00571695		JAX00571698		JAX00571700		JAX00571701		JAX00571704		JAX00571706		JAX00571708		JAX00571713		JAX00571717		JAX00126303		JAX00571725		JAX00126305		JAX00126308		JAX00126311		JAX00571735		JAX00571738		JAX00571740		JAX00571743		JAX00571749		JAX00571752		JAX00571754		JAX00225208		JAX00126313		JAX00126314		JAX00126315		JAX00126316		JAX00571770		JAX00126319		JAX00126321		JAX00571789		JAX00571798		JAX00126322		JAX00571800		JAX00571801		JAX00126324		JAX00571805		JAX00126325		JAX00571808		JAX00126327		JAX00571810		JAX00571817		JAX00571823		JAX00126329		JAX00126330		JAX00571828		JAX00571832		JAX00571835		JAX00571843		JAX00571844		JAX00571846		JAX00571848		JAX00126335		JAX00571860		JAX00571863		JAX00225211		JAX00126342		JAX00571874		JAX00571875		JAX00571879		JAX00571881		JAX00571887		JAX00571892		JAX00571893		JAX00571896		JAX00126343		JAX00571908		JAX00571910		JAX00571913		JAX00571914		JAX00571919		JAX00571922		JAX00126347		JAX00571931		JAX00571936		JAX00126350		JAX00571946		JAX00126352		JAX00126353		JAX00571956		JAX00571957		JAX00571960		JAX00571963		JAX00571966		JAX00126359		JAX00126361		JAX00571982		JAX00571986		JAX00571988		JAX00126365		JAX00126366		JAX00571990		JAX00225220		JAX00126367		JAX00126369		JAX00571999		JAX00126375		JAX00572008		JAX00572014		JAX00572015		JAX00126377		JAX00572017		JAX00572023		JAX00572026		JAX00126382		JAX00572032		JAX00572033		JAX00126387		JAX00572035		JAX00572038		JAX00572043		JAX00126389		JAX00572048		JAX00572051		JAX00572055		JAX00572056		JAX00572062		JAX00572073		JAX00572074		JAX00126396		JAX00572086		JAX00126399		JAX00572090		JAX00572093		JAX00572098		JAX00126404		JAX00126405		JAX00572104		JAX00572106		JAX00572107		JAX00572110		JAX00572111		JAX00126408		JAX00572116		JAX00572119		JAX00126411		JAX00225228		JAX00126416		JAX00572127		JAX00572128		JAX00572132		JAX00572139		JAX00126423		JAX00572145		JAX00126424		JAX00572151		JAX00572152		JAX00572155		JAX00572156		JAX00572158		JAX00126427		JAX00572159		JAX00572161		JAX00572164		JAX00572167		JAX00126430		JAX00126431		JAX00126432		JAX00126436		JAX00572179		JAX00572180		JAX00189592		JAX00572181		JAX00572186		JAX00572187		JAX00572188		JAX00572189		JAX00126444		JAX00572190		JAX00572193		JAX00126446		JAX00126448		JAX00572203		JAX00572205		JAX00572206	
CC	OR1114f62	NA	NA	1	NA	T	T	T	T	G	G	G	G	G	G	C	C	G	G	T	T	T	T	G	G	T	T	A	A	A	A	T	T	G	G	G	G	A	A	G	G	C	C	C	C	C	C	T	T	C	C	G	G	T	T	C	C	G	G	C	C	C	C	C	C	G	G	A	A	C	C	G	G	A	A	C	C	T	T	G	G	G	G	T	T	G	G	G	G	G	G	A	A	C	C	T	T	T	T	C	C	T	T	C	C	T	T	A	A	C	C	C	C	A	A	C	C	T	T	A	A	T	T	G	G	C	C	G	G	C	C	T	T	A	A	A	A	T	T	C	C	C	C	C	C	G	G	A	A	T	T	C	C	G	G	C	C	T	T	G	G	G	G	G	G	A	A	C	C	T	T	A	A	T	T	A	A	A	A	G	G	A	A	A	A	A	A	A	A	G	G	A	A	T	T	C	C	T	T	T	T	G	G	A	A	T	T	T	T	G	G	G	G	A	A	T	T	A	A	G	G	T	T	T	T	C	C	C	C	G	G	G	G	A	A	C	C	C	C	G	G	A	A	C	C	C	C	G	G	T	T	C	C	C	C	T	T	A	A	T	T	C	C	T	T	T	T	G	G	A	A	C	C	A	A	T	T	A	A	T	T	A	A	T	T	T	T	G	G	A	A	C	C	T	T	A	A	G	G	T	T	C	C	A	A	G	G	A	A	T	T	G	G	T	T	G	G	A	A	A	A	C	C	A	A	G	G	G	G	T	T	A	A	C	C	A	A	G	G	G	G	T	T	G	G	C	C	A	A	T	T	A	A	A	A	T	T	C	C	G	G	A	A	T	T	G	G	T	T	A	A	C	C	C	C	G	G	G	G	A	A	A	A	C	C	C	C	C	C	T	T	A	A	T	T	G	G	T	T	G	G	C	C	G	G	A	A	T	T	C	C	T	T	A	A	A	A	G	G	A	A	C	C	G	G	C	C	C	C	C	C	A	A	G	G	C	C	A	A	A	A	C	C	A	A	A	A	C	C	T	T	C	C	C	C	C	C	A	A	C	C	A	A	C	C	T	T	T	T	T	T	A	A	G	G	C	C	T	T	G	G	T	T	G	G	C	C	G	G	T	T	A	A	G	G	A	A	G	G	G	G	A	A	G	G	A	A	G	G	G	G	A	A	C	C	G	G	T	T	G	G	G	G	G	G	C	C	A	A	A	A	G	G	C	C	T	T	T	T	A	A	A	A	A	A	A	A	G	G	A	A	C	C	G	G	A	A	G	G	C	C	A	A	T	T	C	C	C	C	G	G	C	C	G	G	G	G	T	T	C	C	G	G	C	C	C	C	G	G	G	G	C	C	T	T	G	G	G	G	C	C	G	G	T	T	T	T	G	G	A	A	T	T	G	G	C	C	G	G	T	T	A	A	A	A	C	C	C	C	T	T	A	A	C	C	G	G	A	A	G	G	T	T	T	T	G	G	C	C	A	A	G	G	A	A	G	G	C	C	T	T	G	G	G	G	C	C	G	G	A	A	G	G	T	T	A	A	A	A	T	T	C	C	T	T	C	C	C	C	T	T	C	C	G	G	C	C	T	T	C	C	G	G	C	C	C	C	A	A	T	T	G	G	C	C	A	A	A	A	C	C	G	G	C	C	G	G	A	A	G	G	G	G	A	A	A	A	A	A	G	G	T	T	A	A	A	A	T	T	T	T	T	T	T	T	A	A	G	G	C	C	T	T	G	G	A	A	G	G	C	C	C	C	G	G	C	C	A	A	A	A	A	A	A	A	C	C	T	T	C	C	T	T	C	C	T	T	A	A	G	G	T	T	T	T	C	C	A	A	G	G	C	C	C	C	A	A	A	A	C	C	G	G	T	T	C	C	T	T	T	T	T	T	G	G	G	G	T	T	G	G	G	G	A	A	A	A	C	C	T	T	T	T	T	T	T	T	A	A	G	G	C	C	C	C	C	C	A	A	C	C	C	C	G	G	A	A	C	C	T	T	C	C	G	G	G	G	G	G	T	T	T	T	G	G	C	C	C	C	T	T	T	T	G	G	G	G	G	G	G	G	C	C	C	C	C	C	G	G	T	T	C	C	T	T	A	A	C	C	A	A	T	T	G	G	C	C	T	T	G	G	G	G	T	T	C	C	G	G	T	T	A	A	G	G	T	T	A	A	T	T	C	C	T	T	A	A	G	G	A	A	G	G	C	C	G	G	A	A	C	C	T	T	G	G	C	C	T	T	T	T	A	A	C	C	A	A	C	C	G	G	G	G	A	A	A	A	A	A	T	T	C	C	C	C	T	T	C	C	A	A	C	C	T	T	C	C	C	C	G	G	T	T	G	G	C	C	C	C	A	A	G	G	T	T	C	C	A	A	T	T	A	A	C	C	G	G	G	G	G	G	G	G	C	C	C	C	C	C	T	T	G	G	C	C	A	A	G	G	G	G	A	A	A	A	A	A	T	T	T	T	T	T	A	A	C	C	C	C	A	A	C	C	G	G	A	A	T	T	T	T	G	G	G	G	G	G	C	C	C	C	G	G	C	C	C	C	T	T	A	A	G	G	G	G	G	G	G	G	C	C	T	T	A	A	C	C	G	G	C	C	G	G	C	C	G	G	A	A	T	T	G	G	C	C	T	T	T	T	G	G	G	G	A	A	T	T	G	G	G	G	T	T	C	C	G	G	G	G	G	G	T	T	G	G	G	G	G	G	C	C	T	T	C	C	A	A	C	C	C	C	T	T	C	C	G	G	G	G	T	T	T	T	G	G	C	C	G	G	T	T	C	C	G	G	A	A	C	C	A	A	A	A	G	G	A	A	A	A	A	A	A	A	G	G	C	C	C	C	T	T	C	C	T	T	A	A	A	A	T	T	A	A	C	C	A	A	C	C	G	G	G	G	A	A	T	T	A	A	C	C	A	A	C	C	G	G	T	T	A	A	C	C	C	C	T	T	C	C	G	G	G	G	A	A	A	A	A	A	C	C	T	T	A	A	A	A	A	A	A	A	G	G	C	C	C	C	C	C	G	G	T	T	T	T	G	G	A	A	T	T	A	A	C	C	G	G	A	A	A	A	T	T	A	A	C	C	C	C	G	G	A	A	G	G	G	G	C	C	A	A	C	C	A	A	A	A	G	G	G	G	G	G	T	T	C	C	A	A	A	A	T	T	T	T	G	G	C	C	C	C	T	T	T	T	A	A	G	G	T	T	C	C	A	A	G	G	G	G	C	C	T	T	A	A	A	A	G	G	T	T	T	T	A	A	C	C	C	C	C	C	A	A	T	T	G	G	G	G	G	G	C	C	A	A	G	G	NA	NA	A	A	A	A	A	A	C	C	A	A	G	G	T	T	C	C	G	G	G	G	T	T	G	G	T	T	C	C	T	T	G	G	A	A	A	A	C	C	T	T	G	G	C	C	G	G	C	C	A	A	C	C	A	A	G	G	T	T	G	G	T	T	A	A	G	G	C	C	C	C	C	C	A	A	T	T	C	C	G	G	C	C	C	C	C	C	G	G	G	G	A	A	T	T	G	G	T	T	T	T	A	A	G	G	C	C	A	A	G	G	A	A	G	G	T	T	G	G	C	C	G	G	G	G	T	T	C	C	T	T	G	G	C	C	G	G	C	C	G	G	A	A	C	C	G	G	G	G	A	A	A	A	C	C	C	C	T	T	T	T	A	A	NA	NA	C	C	G	G	G	G	T	T	T	T	T	T	C	C	T	T	G	G	A	A	C	C	C	C	A	A	T	T	A	A	C	C	G	G	T	T	C	C	C	C	G	G	G	G	G	G	C	C	C	C	T	T	G	G	A	A	G	G	G	G	C	C	C	C	C	C	G	G	T	T	C	C	A	A	A	A	A	A	T	T	T	T	A	A	G	G	G	G	T	T	G	G	G	G	G	G	G	G	A	A	A	A	A	A	C	T	C	C	G	G	A	A	C	C	G	G	T	T	A	A	T	T	T	C	C	C	C	C	A	A	G	G	A	A	G	G	C	C	A	A	A	A	C	C	C	C	G	G	C	C	A	A	A	A	T	T	A	A	T	T	A	A	G	G	A	A	A	A	G	G	C	C	G	G	T	T	T	T	A	A	T	T	C	C	G	G	T	T	G	G	G	G	G	G	C	C	G	G	A	A	G	G	A	A	C	C	C	C	T	T	A	A	C	C	NA	NA	T	T	T	T	G	G	T	T	C	C	T	T	T	T	A	A	T	T	T	T	T	T	A	A	A	A	T	T	G	G	T	T	G	G	T	T	G	G	T	T	T	T	G	G	A	A	T	T	C	C	T	T	C	C	A	A	G	G	C	C	G	G	C	C	G	G	A	A	C	C	A	A	T	T	G	G	C	C	A	A	C	C	T	T	A	A	C	C	T	T	T	T	C	C	G	G	A	A	G	G	A	A	T	T	T	T	G	G	A	A	A	A	C	C	T	T	A	A	G	G	T	T	C	C	T	T	T	T	T	T	T	T	C	C	A	A	T	T	C	C	A	A	G	G	A	A	G	G	T	T	T	T	A	A	G	G	C	C	G	G	C	C	T	T	G	G	C	C	C	C	A	A	T	T	T	T	A	A	A	A	G	G	G	G	G	G	T	T	C	C	T	T	T	T	A	A	G	G	G	G	G	G	G	G	G	G	G	G	T	T	A	A	G	G	T	T	A	A	A	A	G	G	G	G	G	G	G	G	G	G	C	C	C	C	G	G	A	A	C	C	C	C	A	A	C	C	C	C	G	G	C	C	G	G	T	T	A	A	G	G	G	G	T	T	G	G	C	C	C	C	G	G	G	G	C	C	A	A	A	A	C	C	T	T	T	T	A	A	G	G	A	A	T	T	T	T	T	T	A	A	C	C	A	A	T	T	A	A	T	T	G	G	C	C	C	C	G	G	C	C	C	C	G	G	T	T	A	A	T	T	C	C	C	C	T	T	C	C	A	A	C	C	T	T	C	C	A	A	G	G	C	C	C	C	C	C	G	G	C	C	A	A	A	A	T	T	T	T	G	G	G	G	A	A	C	C	G	G	C	C	C	C	C	C	T	T	G	G	G	G	G	G	A	A	A	A	T	T	T	T	C	C	C	C	C	C	C	C	A	A	C	C	A	A	T	T	C	C	G	G	A	A	T	T	A	A	C	C	C	C	T	T	A	A	A	A	T	T	A	A	T	T	C	C	C	C	T	T	T	T	C	C	A	A	A	A	G	G	T	T	G	G	C	C	T	T	A	A	C	C	C	C	T	T	C	C	T	T	G	G	T	T	G	G	A	A	C	C	A	A	G	G	C	C	T	T	C	C	T	T	A	A	T	T	A	A	T	T	T	T	A	A	A	A	G	G	T	T	C	C	C	C	A	A	C	C	C	C	C	C	A	A	G	G	C	C	C	C	C	C	G	G	G	G	G	G	C	C	T	T	T	T	C	C	C	C	G	G	T	T	A	A	G	G	T	T	A	A	T	T	C	C	C	C	T	T	C	C	T	T	A	A	G	G	T	T	T	T	C	C	G	G	G	G	A	A	G	G	A	A	C	C	A	A	C	C	G	G	A	A	C	C	A	A	A	A	G	G	G	G	A	A	C	C	G	G	T	T	T	T	C	C	A	A	A	A	C	C	G	G	T	T	A	A	G	G	G	G	T	T	C	C	G	G	A	A	C	C	G	G	G	G	G	G	C	C	G	G	G	G	A	A	G	G	T	T	T	T	T	T	C	C	C	C	G	G	T	T	G	G	C	C	C	C	A	A	G	G	A	A	T	T	A	A	T	T	C	C	T	T	G	G	A	A	G	G	G	G	T	T	G	G	C	C	A	A	A	A	C	C	C	C	C	C	C	C	C	C	A	A	A	A	C	C	C	C	C	C	G	G	C	C	A	A	C	C	T	T	A	A	C	C	C	C	T	T	A	A	T	T	G	G	G	G	C	C	A	A	C	C	A	A	C	C	T	T	A	A	T	T	C	C	A	A	G	G	C	C	T	T	C	C	G	G	G	G	T	T	G	G	G	G	G	G	A	A	T	T	G	G	C	C	C	C	C	C	T	T	A	A	C	C	T	T	C	C	T	T	C	C	A	A	C	C	C	C	A	A	C	C	G	G	C	C	A	A	G	G	T	T	T	T	T	T	A	A	A	A	A	A	G	G	C	C	C	C	G	G	A	A	C	C	T	T	C	C	T	T	G	G	G	G	A	A	G	G	T	T	C	C	A	A	G	G	T	T	T	T	G	G	T	T	T	T	T	T	T	T	C	C	T	T	T	T	G	G	C	C	G	G	A	A	C	C	A	A	A	A	A	A	T	T	G	G	G	G	C	C	A	A	G	G	G	G	T	T	T	T	G	G	C	C	T	T	T	T	T	T	C	C	G	G	G	G	C	C	T	T	A	A	C	C	A	A	T	T	T	T	C	C	T	T	A	A	G	G	A	A	A	A	A	A	G	G	C	C	A	A	C	C	C	C	G	G	T	T	A	A	G	G	C	C	C	C	A	A	T	T	C	C	G	G	A	A	T	T	G	G	C	C	T	T	G	G	G	G	T	T	C	C	A	A	G	G	C	C	C	C	C	C	C	C	G	G	G	G	G	G	A	A	G	G	G	G	G	G	A	A	A	A	A	A	A	A	T	T	C	C	A	A	T	T	T	T	T	T	T	T	A	A	T	T	A	A	A	A	C	C	T	T	C	C	C	C	C	C	C	C	T	T	T	T	A	A	C	C	A	A	T	T	G	G	C	C	C	C	A	A	C	C	A	A	T	T	G	G	C	C	T	T	A	A	T	T	T	T	G	G	C	C	C	C	C	C	T	T	T	T	T	T	T	T	T	T	T	T	C	C	G	G	C	C	A	A	T	T	NA	NA	C	C	G	G	T	T	T	T	C	C	A	A	A	A	T	T	G	G	G	G	G	G	T	T	A	A	T	T	T	T	T	T	A	A	T	T	A	A	A	A	NA	NA	C	C	G	G	G	G	T	T	G	G	A	A	G	G	A	A	C	C	T	T	A	A	G	G	T	T	A	A	T	T	T	T	T	T	T	T	A	A	A	A	A	A	A	A	T	T	C	C	C	C	C	C	G	G	C	C	G	G	G	G	A	A	G	G	C	C	C	C	C	C	G	G	T	T	A	A	A	A	G	G	C	C	C	C	A	A	T	T	T	T	G	G	T	T	G	G	C	C	A	A	G	G	C	C	T	T	G	G	G	G	A	A	T	T	T	T	C	C	A	A	T	T	T	T	T	T	A	A	T	T	C	C	G	G	C	C	G	G	C	C	A	A	G	G	G	G	T	T	G	G	G	G	C	C	G	G	A	A	A	A	T	T	A	A	T	T	T	T	C	C	A	A	T	T	C	C	A	A	C	C	C	C	G	G	C	C	T	T	T	T	C	C	A	A	G	G	A	A	T	T	G	G	T	T	G	G	C	C	G	G	C	C	G	G	G	G	T	T	C	C	G	G	A	A	C	C	A	A	T	T	G	G	C	C	T	T	A	A	T	T	A	A	C	C	T	T	T	T	A	A	T	T	A	A	C	C	G	G	T	T	G	G	A	A	G	G	C	C	A	A	G	G	A	A	C	C	T	T	G	G	A	A	A	A	C	C	G	G	T	T	A	A	A	A	A	A	G	G	A	A	G	G	T	T	T	T	C	C	T	T	A	A	C	C	G	G	T	T	G	G	C	C	C	C	G	G	T	T	C	C	G	G	C	C	T	T	C	C	T	T	G	G	A	A	A	A	A	A	T	T	T	T	G	G	A	A	C	C	C	C	G	G	C	C	T	T	A	A	C	C	A	A	G	G	T	T	T	T	C	C	G	G	C	C	T	T	T	T	A	A	G	G	A	A	G	G	A	A	G	G	G	G	A	A	A	A	C	C	G	G	A	A	A	A	T	T	T	T	T	T	A	A	T	T	C	C	A	A	C	C	C	C	G	G	T	T	A	A	T	T	G	G	C	C	A	A	A	A	T	T	G	G	G	G	G	G	G	G	A	A	T	T	A	A	A	A	A	A	T	T	A	A	T	T	C	C	A	A	G	G	T	T	A	A	A	A	A	A	NA	NA	T	T	T	T	T	T	C	C	C	C	A	A	G	G	G	G	G	G	T	T	G	G	A	A	G	G	A	A	C	C	G	G	G	G	G	G	T	T	T	T	G	G	C	C	G	A	C	C	G	G	G	G	C	C	A	A	C	C	C	C	A	A	C	C	C	C	C	C	C	C	G	G	G	G	A	A	G	G	C	C	A	A	C	C	C	C	C	C	T	T	T	T	A	A	G	G	T	T	T	T	G	G	A	A	C	C	A	A	T	T	G	G	G	G	C	C	G	G	G	G	C	C	C	C	T	T	A	A	C	C	C	C	C	C	T	T	C	C	T	T	G	G	C	C	C	C	T	T	T	T	C	C	A	A	T	T	C	C	T	T	A	A	G	G	T	T	A	A	A	A	T	T	A	A	T	T	A	A	G	G	G	G	G	G	G	G	C	C	G	G	C	C	G	G	T	T	C	C	T	T	T	T	T	T	T	T	G	G	G	G	C	C	T	T	A	A	G	G	A	A	T	T	G	G	C	C	C	C	G	G	A	A	C	C	T	T	C	C	A	A	C	C	G	G	G	G	A	A	A	A	A	A	A	A	T	T	C	C	G	G	C	C	T	T	A	A	C	C	T	T	G	G	T	T	G	G	G	G	A	A	G	G	C	C	C	C	T	T	G	G	T	T	G	G	C	C	G	G	T	T	G	G	C	C	C	C	A	A	T	T	C	C	G	G	A	A	G	G	NA	NA	C	C	T	T	T	T	A	A	G	G	T	T	C	C	C	C	C	C	T	T	C	C	T	T	G	G	G	G	C	C	G	G	C	C	A	A	A	A	G	G	A	A	C	C	T	T	T	T	C	C	T	T	C	C	A	A	C	C	A	A	T	T	G	G	C	C	C	C	T	T	A	A	C	C	C	C	A	A	C	C	G	G	G	G	T	T	A	A	C	C	G	G	G	G	G	G	T	T	A	A	A	A	A	A	G	G	T	T	A	A	A	A	T	T	C	C	T	T	C	C	T	T	T	T	T	T	C	C	G	G	G	G	T	T	T	T	A	A	A	A	T	T	C	C	G	G	C	C	G	G	G	G	T	T	T	T	T	T	T	T	G	G	G	G	G	G	C	C	C	C	A	A	G	G	T	T	C	C	T	T	A	A	C	C	C	C	T	T	T	T	G	G	G	G	A	A	G	G	T	T	T	T	T	T	G	G	T	T	T	T	T	T	A	A	A	A	T	T	T	T	C	C	C	C	C	C	G	G	T	T	T	T	G	G	G	G	C	C	G	G	A	G	G	G	A	A	G	G	G	G	A	A	T	T	C	C	C	C	T	T	G	G	G	G	C	C	C	C	T	T	A	A	A	A	G	G	A	A	C	C	C	C	G	G	T	T	G	G	C	C	A	A	C	C	NA	NA	T	T	A	A	T	T	G	G	T	T	C	C	C	C	G	G	G	G	A	A	C	C	A	A	A	A	C	C	C	C	G	G	G	G	A	A	C	C	C	C	NA	NA	G	G	T	T	A	A	A	A	C	C	C	C	A	A	C	C	G	G	G	G	T	T	T	T	G	G	G	G	T	T	G	G	T	T	G	G	A	A	A	A	T	T	C	C	C	C	G	G	T	T	T	T	C	C	A	A	A	A	C	C	G	G	T	T	T	T	T	T	G	G	T	T	T	T	T	T	T	T	T	T	G	G	C	C	G	G	A	A	A	A	A	A	A	A	A	A	T	T	G	G	T	T	A	A	G	G	A	A	G	G	A	A	C	C	G	G	A	A	G	G	C	C	T	T	C	C	T	T	G	G	C	C	T	T	C	C	G	G	T	T	G	G	T	T	C	C	G	G	A	A	T	T	A	A	A	A	T	T	G	G	A	A	G	G	C	C	T	T	G	G	T	T	C	C	A	A	G	G	C	C	C	C	G	G	T	T	T	T	C	C	G	G	T	T	G	G	T	T	A	A	C	C	C	C	T	T	G	G	G	G	G	G	A	A	G	G	A	A	C	C	G	G	T	T	G	G	T	T	G	G	T	T	A	A	T	T	G	G	G	G	G	G	C	C	T	T	T	T	C	C	G	G	C	C	G	G	G	G	A	A	G	G	C	C	A	A	G	G	G	G	T	T	C	C	G	G	A	A	G	G	C	C	G	G	A	A	C	C	C	C	T	T	G	G	C	C	A	A	T	T	A	A	G	G	G	G	A	A	G	G	T	T	C	C	A	A	G	G	C	C	C	C	A	A	C	C	G	G	C	C	T	T	T	T	T	T	G	G	C	C	C	C	G	G	G	G	T	T	T	T	T	T	G	T	G	G	C	C	T	T	A	A	G	G	T	T	G	G	C	C	G	G	T	T	NA	NA	T	T	T	T	G	G	G	G	C	C	C	C	T	T	G	G	G	G	A	A	G	G	G	G	A	A	A	A	T	T	C	C	T	T	G	G	C	C	C	C	C	C	G	G	C	C	T	T	A	A	G	G	A	A	G	G	C	C	C	C	C	C	T	T	C	C	T	T	G	G	T	T	G	G	A	A	T	T	T	T	G	G	G	G	T	T	C	C	G	G	C	C	T	T	A	A	T	T	A	A	T	T	G	G	A	A	A	A	T	T	C	C	T	T	C	C	C	C	G	G	G	G	A	A	G	G	A	A	C	C	G	G	G	G	G	G	C	C	G	G	C	C	G	G	A	A	C	C	C	C	C	C	G	G	G	G	G	G	G	G	T	T	T	T	T	T	A	A	C	C	T	T	T	T	C	C	G	G	A	A	A	A	C	C	A	A	G	G	G	G	G	G	G	G	T	T	A	A	T	T	A	A	T	T	G	G	A	A	A	A	C	C	A	A	C	C	G	G	C	C	C	C	A	A	G	G	G	G	C	C	T	T	G	G	C	C	T	T	G	G	C	C	A	A	T	T	G	G	C	C	C	C	T	T	G	G	G	G	T	T	C	C	G	G	T	T	A	A	C	C	C	C	A	A	T	T	C	C	C	C	C	C	T	T	C	C	G	G	C	C	G	G	T	T	A	A	C	C	C	C	A	A	T	T	G	G	A	A	G	G	G	G	T	T	T	T	T	T	G	G	C	C	G	G	T	T	A	A	G	G	T	T	G	G	A	A	T	T	A	A	G	G	T	T	T	T	G	G	T	T	T	T	T	T	G	G	T	T	A	A	A	A	G	G	G	G	T	T	G	G	C	C	A	A	G	G	A	A	G	G	A	A	A	A	A	A	A	A	C	C	A	A	G	G	A	A	G	G	G	G	G	G	G	G	G	G	G	G	G	G	T	T	C	C	T	T	G	G	C	C	G	G	C	C	C	C	T	T	C	C	C	C	C	C	C	C	T	T	C	C	A	A	C	C	G	G	A	A	T	T	G	G	A	A	T	T	T	T	C	C	A	A	C	C	A	A	T	T	G	G	T	T	C	C	G	G	T	T	G	G	A	A	G	G	T	T	G	G	G	G	C	C	G	G	T	T	C	C	A	A	G	G	C	C	C	C	A	A	C	C	A	A	C	C	G	G	C	C	G	G	C	C	T	T	T	T	A	A	A	A	A	A	T	T	G	G	G	G	C	C	G	G	A	A	C	C	C	C	C	C	T	T	A	A	T	T	A	A	C	C	A	A	T	T	C	C	G	G	T	T	G	G	T	T	G	G	T	T	A	A	C	C	A	A	A	A	C	C	G	G	C	C	C	C	C	C	A	A	T	T	A	A	G	G	C	C	T	T	A	A	C	C	A	A	A	A	A	A	C	C	T	T	A	A	G	G	G	G	T	T	T	T	G	G	A	A	A	A	C	C	C	C	G	G	T	T	T	T	C	C	G	G	C	C	G	G	C	C	C	C	T	T	G	G	A	A	C	C	C	C	G	G	A	A	A	A	C	C	C	C	A	A	A	A	T	T	C	C	A	A	T	T	A	A	T	T	A	A	G	G	G	G	T	T	T	T	G	G	A	A	C	C	T	T	C	C	C	C	T	T	T	T	T	T	G	G	A	A	G	G	G	G	A	A	C	C	G	G	C	C	G	G	C	C	G	G	C	C	T	T	C	C	A	A	G	G	A	A	G	G	A	A	T	T	T	T	A	A	T	T	T	T	A	A	A	A	C	C	T	T	T	T	A	A	A	A	C	C	T	T	G	G	A	A	C	C	T	T	T	T	A	A	T	T	T	T	G	G	C	C	T	T	T	T	G	G	G	G	C	C	G	G	A	A	C	C	C	C	G	G	G	G	C	C	G	G	T	T	A	A	T	T	T	T	G	G	C	C	G	G	G	G	G	G	C	C	C	C	C	C	A	A	G	G	G	G	G	G	A	A	T	T	G	G	C	C	C	C	A	A	G	G	G	G	G	G	A	A	C	C	C	C	T	T	T	T	A	A	A	A	A	A	G	G	C	C	C	C	C	C	G	G	A	A	T	T	T	T	T	T	C	C	A	A	A	A	A	A	G	G	T	T	C	C	C	C	C	C	C	C	T	T	C	C	G	G	C	C	T	T	T	T	G	G	G	G	G	G	G	G	T	T	G	G	T	T	A	A	T	T	T	T	T	T	T	T	G	G	G	G	A	A	G	G	A	A	T	T	T	T	G	G	T	T	G	G	A	A	C	C	T	T	T	T	G	G	C	C	T	T	C	C	C	C	A	A	A	A	A	A	G	G	C	C	A	A	G	G	A	A	G	G	C	C	G	G	T	T	A	A	A	A	T	T	T	T	A	A	C	C	C	C	T	T	C	C	C	C	A	A	C	C	T	T	G	G	A	A	A	A	A	A	G	G	A	A	G	G	C	C	G	G	T	T	T	T	C	C	G	G	T	T	C	C	A	A	T	T	A	A	G	G	A	A	C	C	C	C	G	G	T	T	A	A	T	T	A	A	A	A	A	A	A	A	C	C	T	T	C	C	T	T	T	T	C	C	G	G	A	A	A	A	A	A	A	A	T	T	C	C	C	C	A	A	G	G	T	T	A	A	T	T	C	C	T	T	A	A	T	T	A	A	A	A	G	G	T	T	C	C	G	G	G	G	T	T	C	C	A	A	A	A	G	G	A	A	G	G	C	C	A	A	T	T	A	A	C	C	C	C	A	A	A	A	T	T	C	C	T	T	C	C	G	G	T	T	T	T	A	A	C	C	C	C	C	C	C	C	A	A	G	G	G	G	G	G	A	A	T	T	C	C	G	G	A	A	A	A	G	G	C	C	T	T	G	G	T	T	A	A	A	A	C	C	C	C	C	C	A	A	A	A	A	A	A	A	T	T	C	C	T	T	G	G	T	T	C	C	A	A	C	C	G	G	T	T	C	C	G	G	T	T	G	G	A	A	A	A	T	T	C	C	C	C	C	C	G	G	A	A	T	T	A	A	G	G	A	A	G	G	G	G	T	T	C	C	C	C	T	T	C	C	G	G	T	T	T	T	T	T	A	A	C	C	T	T	A	A	A	A	A	A	C	C	G	G	T	T	A	A	C	C	G	G	A	A	C	C	C	C	G	G	C	C	A	A	G	G	C	C	T	T	T	T	A	A	C	C	G	G	G	G	G	G	A	A	T	T	G	G	G	G	T	T	A	A	T	T	T	T	A	A	C	C	C	C	C	C	C	C	T	T	C	C	C	C	G	G	T	T	G	G	T	T	G	G	T	T	T	T	A	A	C	C	T	T	G	G	C	C	A	A	G	G	A	A	A	A	G	G	T	T	G	G	C	C	G	G	G	G	A	A	T	T	C	C	A	A	C	C	G	G	G	G	G	G	C	C	C	C	A	A	G	G	C	C	T	T	A	A	G	G	G	G	C	C	G	G	T	T	T	T	G	G	T	T	A	A	C	C	A	A	A	A	G	G	A	A	A	A	C	C	C	C	C	C	A	A	T	T	T	T	C	C	G	G	T	T	T	T	C	C	A	A	A	A	G	G	G	G	T	T	A	A	G	G	G	G	T	T	G	G	T	T	C	C	C	C	T	T	G	G	G	G	A	A	G	G	G	G	T	T	A	A	C	C	T	T	C	C	T	T	G	G	A	A	G	G	G	G	A	A	A	A	C	C	G	G	C	C	C	C	T	T	C	C	A	A	A	A	C	C	G	G	A	A	T	T	G	G	G	G	C	C	G	G	G	G	A	A	G	G	A	A	T	T	A	A	C	C	T	T	G	G	C	C	A	A	G	G	A	A	C	C	G	G	C	C	A	A	C	C	A	A	T	T	G	G	G	G	A	A	T	T	T	T	G	G	T	T	T	T	C	C	G	G	G	G	T	T	C	C	C	C	G	G	C	C	G	G	C	C	C	C	A	A	C	C	C	C	C	C	T	T	C	C	T	T	A	A	C	C	A	A	A	A	T	T	G	G	G	G	A	A	T	T	C	C	T	T	G	G	G	G	G	G	G	G	G	G	C	C	C	C	T	T	A	A	C	C	G	G	G	G	A	A	C	C	C	C	A	A	G	G	C	C	G	G	C	C	C	C	C	C	T	T	T	T	C	C	A	A	G	G	A	A	T	T	T	T	G	G	A	A	T	T	T	T	C	C	A	A	C	C	G	G	A	A	G	G	A	A	C	C	C	C	G	G	G	G	G	G	T	T	A	A	A	A	C	C	T	T	G	G	G	G	A	A	C	C	C	C	G	G	G	G	T	T	T	T	C	C	T	T	G	G	G	G	A	A	T	T	G	G	A	A	G	G	G	G	T	T	T	T	T	T	G	G	C	C	T	T	G	G	A	A	C	C	A	A	G	G	G	G	T	T	A	A	G	G	G	G	A	A	A	A	C	C	G	G	T	T	G	G	G	G	G	G	C	C	A	A	C	C	C	C	C	C	G	G	C	C	G	G	G	G	A	A	G	G	G	G	A	A	C	C	C	C	T	T	T	T	T	T	T	T	T	T	A	A	T	T	C	C	C	C	T	T	C	C	A	A	C	C	G	G	A	A	G	G	A	A	G	G	A	A	G	G	G	G	C	C	G	G	A	A	A	A	A	A	C	C	T	T	T	T	G	G	G	G	A	A	C	C	C	C	C	C	C	C	T	T	G	G	C	C	G	G	A	A	A	A	G	G	T	T	G	G	G	G	C	C	G	G	A	A	G	G	A	A	C	C	T	T	T	T	C	C	G	G	G	G	T	T	A	A	C	C	C	C	C	C	A	A	A	A	T	T	A	A	G	G	T	T	T	T	A	A	T	T	A	A	G	G	A	A	C	C	A	A	C	C	A	A	A	A	C	C	A	A	C	C	G	G	C	C	C	C	T	T	A	A	NA	NA	T	T	G	G	A	A	A	A	C	C	T	T	C	C	C	C	T	T	T	T	A	A	T	T	C	C	A	A	G	G	C	C	A	A	A	A	C	C	C	C	G	G	G	G	C	C	C	C	C	C	C	C	C	C	C	C	C	C	C	C	T	T	G	G	G	G	G	G	C	C	A	A	G	G	C	C	C	C	T	T	G	G	C	C	A	A	T	T	T	T	A	A	T	T	T	T	G	G	C	C	C	C	C	C	G	G	G	G	T	T	T	T	C	C	G	G	T	T	T	T	G	G	C	C	C	C	C	C	T	T	C	C	C	C	G	G	C	C	A	A	G	G	A	A	A	A	G	G	T	T	T	T	C	C	G	G	T	T	T	T	C	C	T	T	C	C	A	A	A	A	C	C	G	G	A	A	G	G	A	A	T	T	T	T	G	G	C	C	C	C	G	G	C	C	C	C	C	C	G	G	T	T	G	G	G	G	C	C	G	G	T	T	A	A	A	A	C	C	C	C	C	C	G	G	C	C	G	G	G	G	A	A	C	C	A	A	C	C	T	T	T	T	A	A	G	G	C	C	C	C	T	T	T	T	A	A	T	T	A	A	G	G	C	C	A	A	G	G	C	C	T	T	G	G	G	G	G	G	A	A	T	T	C	C	T	T	A	A	C	C	T	T	T	T	A	A	A	A	G	G	T	T	C	C	G	G	C	C	C	C	T	T	C	C	A	A	C	C	C	C	G	G	G	G	A	A	A	A	G	G	A	A	T	T	A	A	C	C	T	T	G	G	G	G	C	C	A	A	A	A	T	T	G	G	C	C	T	T	A	A	G	G	G	G	C	C	A	A	T	T	C	C	A	A	T	T	C	C	A	A	G	G	C	C	C	C	G	G	T	T	A	A	G	G	A	A	C	C	A	A	T	T	G	G	T	T	G	G	G	G	G	G	C	C	G	G	G	G	G	G	T	T	T	T	C	C	A	A	T	T	T	T	C	C	A	A	T	T	G	G	G	G	T	T	C	C	A	A	G	G	A	A	A	A	C	C	A	A	C	C	T	T	T	T	T	T	C	C	G	G	T	T	G	G	G	G	C	C	G	G	A	A	C	C	C	C	A	A	C	C	T	T	G	G	T	T	A	A	T	T	G	G	G	G	T	T	C	C	T	T	T	T	A	A	C	C	G	G	G	G	A	A	C	C	G	G	T	T	C	C	C	C	C	C	T	T	C	C	C	C	T	T	T	T	G	G	A	A	G	G	A	A	C	C	C	C	T	T	G	G	G	G	T	T	G	G	G	G	A	A	A	A	G	G	C	C	G	G	C	C	T	T	T	T	C	C	G	G	A	A	G	G	C	C	A	A	T	T	A	A	C	C	T	T	T	T	A	A	A	A	T	T	T	T	G	G	C	C	T	T	C	C	G	G	C	C	A	A	C	C	A	A	T	T	C	C	A	A	T	T	T	T	C	C	G	G	T	T	C	C	A	A	G	G	T	T	T	T	T	T	A	A	G	G	C	C	G	G	T	T	G	G	C	C	G	G	C	C	G	G	G	G	T	T	C	C	C	C	T	T	C	C	T	T	G	G	C	C	C	C	T	T	G	G	A	A	C	C	C	C	A	A	T	T	T	T	G	G	G	G	A	A	T	T	A	A	A	A	C	C	G	G	T	T	G	G	A	A	G	G	G	G	C	C	C	C	T	T	A	A	G	G	T	T	C	C	G	G	C	C	G	G	A	A	C	C	A	A	T	T	T	T	C	C	A	A	T	T	G	G	G	G	C	C	A	A	C	C	A	A	C	C	G	G	T	T	A	A	G	G	C	C	T	T	A	A	C	C	A	A	C	C	G	G	C	C	A	A	T	T	C	C	A	A	A	A	T	T	G	G	A	A	T	T	A	A	A	A	G	G	A	A	C	C	G	G	T	T	G	G	A	A	A	A	A	A	T	T	A	A	A	A	T	T	A	A	C	C	T	T	T	T	T	T	A	A	A	A	C	C	A	A	C	C	A	A	C	C	A	A	G	G	G	G	G	G	A	A	T	T	G	G	G	G	G	G	A	A	A	A	T	T	T	T	G	G	G	G	G	G	C	C	C	C	G	G	T	T	A	A	T	T	G	G	G	G	T	T	A	A	C	C	A	A	C	C	C	C	T	T	A	A	G	G	T	T	C	C	T	T	G	G	G	G	C	C	G	G	C	C	T	T	A	A	G	G	G	G	C	C	C	C	T	T	G	G	G	G	T	T	C	C	T	T	A	A	A	A	C	C	G	G	G	G	G	G	A	A	T	T	T	T	G	G	A	A	C	C	G	G	A	A	G	G	C	C	T	T	C	C	A	A	C	C	C	C	G	G	T	T	C	C	G	G	G	G	T	T	A	A	T	T	A	A	C	C	C	C	A	A	G	G	C	C	C	C	A	A	A	A	C	C	G	G	T	T	T	T	T	T	G	G	C	C	G	G	C	C	C	C	A	A	T	T	G	G	C	C	A	A	G	G	C	C	G	G	G	G	T	T	T	T	G	G	A	A	C	C	C	C	C	C	T	T	G	G	C	C	G	G	G	G	G	G	C	C	G	G	G	G	C	C	C	C	T	T	A	A	A	A	C	C	G	G	G	G	G	G	G	G	C	C	T	T	T	T	C	C	T	T	G	G	A	A	T	T	C	C	G	G	G	G	T	T	G	G	A	A	G	G	C	C	A	A	A	A	T	T	C	C	G	G	T	T	C	C	C	C	G	G	C	C	C	C	G	G	A	A	C	C	T	T	A	A	C	C	G	G	C	C	G	G	T	T	T	T	T	T	T	T	A	A	C	C	G	G	A	A	T	T	T	T	T	T	A	A	C	C	C	C	G	G	C	C	A	A	A	A	A	A	G	G	G	G	G	G	A	A	C	C	T	T	G	G	A	A	C	C	T	T	C	C	C	C	C	C	A	A	A	A	T	T	C	C	G	G	G	G	G	G	A	A	G	G	T	T	C	C	G	G	T	T	A	A	A	A	A	A	C	C	A	A	C	C	A	A	C	C	A	A	G	G	T	T	T	T	C	C	G	G	G	G	T	T	T	T	C	C	C	C	A	A	T	T	A	A	T	T	G	G	C	C	C	C	T	T	T	T	T	T	G	G	T	T	C	C	A	A	A	A	C	C	G	G	A	A	A	A	T	T	T	T	C	C	A	A	T	T	T	T	G	G	A	A	G	G	T	T	A	A	C	C	A	A	G	G	G	G	A	A	G	G	T	T	A	A	A	A	A	A	T	T	C	C	C	C	C	C	C	C	G	G	A	A	A	A	A	A	C	C	G	G	T	T	C	C	A	A	G	G	G	G	C	C	A	A	T	T	T	T	G	G	G	G	C	C	C	C	A	A	G	G	C	C	G	G	G	G	C	C	A	A	C	C	T	T	A	A	C	C	A	A	A	A	C	C	T	T	A	A	A	A	A	A	T	T	A	A	G	G	G	G	C	C	A	A	C	C	A	A	T	T	G	G	T	T	G	G	G	G	G	G	T	T	C	C	A	A	G	G	T	T	A	A	C	C	A	A	C	C	C	C	A	A	T	T	T	T	G	G	A	A	C	C	A	A	A	A	T	T	A	A	C	C	G	G	C	C	C	C	G	G	C	C	G	G	G	G	C	C	A	A	C	C	G	G	C	C	G	G	T	T	G	G	C	C	C	C	A	A	T	T	T	T	C	C	G	G	C	C	T	T	G	G	G	G	G	G	G	G	A	A	G	G	T	T	A	A	A	A	G	G	C	C	C	C	G	G	C	C	A	A	G	G	A	A	G	G	T	T	C	C	A	A	C	C	C	C	T	T	G	G	A	A	C	C	G	G	A	A	T	T	G	G	T	T	A	A	T	T	G	G	G	G	T	T	G	G	T	T	C	C	G	G	C	C	G	G	C	C	A	A	G	G	G	G	G	G	A	A	A	A	T	T	A	A	T	T	G	G	G	G	G	G	G	G	T	T	G	G	C	C	NA	NA	G	G	A	A	C	C	T	T	C	C	T	T	T	T	A	A	T	T	T	T	A	A	C	C	T	T	C	C	A	A	T	T	C	C	C	C	C	C	T	T	G	G	T	T	C	C	G	G	G	G	A	A	A	A	T	T	C	C	A	A	G	G	A	A	G	G	A	A	T	T	T	T	C	C	T	T	A	A	G	G	C	C	A	A	G	G	A	A	T	T	C	C	G	G	A	A	T	T	T	T	C	C	C	C	G	G	A	A	G	G	A	A	A	A	T	T	T	T	T	T	A	A	T	T	C	C	T	T	A	A	A	A	G	G	C	C	T	T	C	C	C	C	T	T	T	T	T	T	T	T	C	C	G	G	G	G	T	T	G	G	G	G	C	C	C	C	G	G	C	C	T	T	G	G	T	T	A	A	T	T	C	C	C	C	G	G	T	T	T	T	T	T	G	G	A	A	A	A	C	C	C	C	T	T	C	C	C	C	G	G	C	C	T	T	A	A	T	T	T	T	G	G	A	A	G	G	T	T	C	C	T	T	G	G	C	C	T	T	G	G	C	C	G	G	T	T	T	T	C	C	A	A	A	A	T	T	G	G	C	C	G	G	G	G	T	T	G	G	A	A	C	C	A	A	A	A	A	A	C	C	A	A	T	T	G	G	A	A	G	G	T	T	T	T	C	C	T	T	A	A	G	G	C	C	G	G	A	A	T	T	G	G	G	G	A	A	T	T	A	A	A	A	C	C	G	G	G	G	C	C	G	G	T	T	T	T	C	C	A	A	T	T	G	G	G	G	A	A	G	G	G	G	A	A	G	G	T	T	G	G	G	G	C	C	T	T	T	T	T	T	G	G	C	C	G	G	A	A	C	C	G	G	C	C	T	T	A	A	C	C	T	T	A	A	T	T	G	G	T	T	G	G	A	A	C	C	A	A	T	T	C	C	C	C	T	T	G	G	G	G	A	A	C	C	G	G	T	T	C	C	A	A	T	T	T	T	G	G	T	T	A	A	C	C	G	G	A	A	A	A	A	A	G	G	G	G	G	G	C	C	G	G	C	C	T	T	C	C	C	C	A	A	A	A	A	A	C	C	G	G	T	T	A	A	C	C	A	A	G	G	A	A	C	C	G	G	A	A	A	A	T	T	C	C	G	G	A	A	A	A	G	G	T	T	G	G	C	C	C	C	T	T	T	T	A	A	C	C	A	A	A	A	G	G	A	A	C	C	A	A	G	G	T	T	T	T	A	A	C	C	C	C	G	G	T	T	C	C	A	A	C	C	T	T	C	C	G	G	G	G	A	A	A	A	A	A	T	T	A	A	G	G	C	C	C	C	A	A	G	G	G	G	A	A	G	G	G	G	G	G	A	A	A	A	C	C	G	G	C	C	C	C	A	A	T	T	C	C	G	G	C	C	G	G	C	C	G	G	A	A	A	A	C	C	T	T	C	C	T	T	A	A	C	C	T	T	C	C	G	G	A	A	T	T	A	A	A	A	A	A	C	C	C	C	G	G	G	G	A	A	G	G	A	A	G	G	A	A	C	C	G	G	T	T	G	G	G	G	T	T	T	T	C	C	T	T	T	T	G	G	T	T	A	A	A	A	C	C	C	C	A	A	C	C	T	T	A	A	T	T	G	G	T	T	A	A	G	G	A	A	T	T	C	C	T	T	A	A	A	A	G	G	C	C	C	C	C	C	A	A	T	T	T	T	G	G	G	G	A	A	C	C	T	T	T	T	C	C	T	T	G	G	T	T	T	T	T	T	A	A	G	G	C	C	C	C	C	C	C	C	C	C	T	T	C	C	A	A	C	C	G	G	C	C	G	G	C	C	C	C	T	T	C	C	C	C	G	G	T	T	G	G	G	G	A	A	G	G	T	T	G	G	T	T	G	G	A	A	G	G	G	G	G	G	G	G	C	C	T	T	A	A	T	T	G	G	A	A	C	C	G	G	T	T	A	A	C	C	A	A	T	T	A	A	A	A	G	G	A	A	T	T	A	A	G	G	C	C	G	G	A	A	A	A	G	G	A	A	G	G	G	G	A	A	G	G	T	T	T	T	C	C	A	A	C	C	T	T	A	A	C	C	A	A	G	G	A	A	A	A	C	C	T	T	G	G	T	T	C	C	A	A	C	C	A	A	G	G	T	T	T	T	T	T	C	C	C	C	T	T	A	A	G	G	C	C	T	T	G	G	A	A	G	G	T	T	A	A	T	T	A	A	G	G	G	G	A	A	T	T	T	T	T	T	C	C	G	G	C	C	C	C	T	T	G	G	A	A	C	C	T	T	G	G	A	A	A	A	A	A	A	A	C	C	A	A	A	A	A	A	A	A	A	A	C	C	T	T	T	T	T	T	C	C	A	A	G	G	A	A	C	C	C	C	G	G	G	G	T	T	T	T	A	A	G	G	G	G	T	T	C	C	A	A	A	A	G	G	A	A	T	T	T	T	T	T	G	G	A	A	G	G	G	G	T	T	A	A	G	G	T	T	T	T	C	C	T	T	A	A	C	C	T	T	T	T	T	T	C	C	T	T	G	G	G	G	G	G	G	G	T	T	T	T	G	G	C	C	G	G	T	T	G	G	A	A	T	T	A	A	G	G	G	G	T	T	T	T	G	G	T	T	C	C	G	G	T	T	C	C	A	A	G	G	G	G	C	C	A	A	C	C	T	T	G	G	T	T	G	G	C	C	A	A	T	T	T	T	G	G	C	C	A	A	T	T	A	A	A	A	G	G	G	G	A	A	A	A	T	T	C	C	C	C	A	A	G	G	T	T	A	A	A	A	C	C	G	G	A	A	T	T	G	G	T	T	C	C	C	C	C	C	A	A	C	C	T	T	C	C	G	G	T	T	T	T	G	G	C	C	G	G	G	G	A	A	C	C	C	C	G	G	T	T	C	C	A	A	G	G	T	T	G	G	C	C	G	G	G	G	A	A	A	A	T	T	A	A	C	C	T	T	G	G	G	G	C	C	G	G	T	T	A	A	C	C	T	T	T	T	A	A	A	A	C	C	C	C	T	T	A	A	A	A	A	A	G	G	G	G	C	C	G	G	A	A	G	G	A	A	T	T	G	G	G	G	A	A	C	C	G	G	G	G	A	A	T	T	C	C	G	G	T	T	T	T	C	C	C	C	T	T	T	T	C	C	G	G	G	G	A	A	A	A	C	C	T	T	A	A	G	G	G	G	C	C	A	A	T	T	G	G	T	T	G	G	T	T	A	A	C	C	C	C	T	T	C	C	G	G	C	C	T	T	G	G	G	G	C	C	G	G	C	C	C	C	C	C	C	C	T	T	C	C	C	C	T	T	A	A	C	C	C	C	G	G	A	A	A	A	A	A	C	C	A	A	A	A	C	C	G	G	A	A	T	T	G	G	T	T	T	T	G	G	G	G	G	G	G	G	T	T	C	C	A	A	A	A	C	C	A	A	T	T	C	C	G	G	G	G	C	C	T	T	G	G	C	C	C	C	T	T	C	C	G	G	C	C	T	T	G	G	C	C	C	C	A	A	T	T	G	G	A	A	G	G	G	G	G	G	A	A	C	C	G	G	C	C	T	T	T	T	G	G	T	T	A	A	G	G	G	G	G	G	T	T	G	G	C	C	C	C	A	A	T	T	G	G	T	T	T	T	A	A	A	A	C	C	A	A	G	G	T	T	C	C	T	T	G	G	G	G	T	T	T	T	T	T	C	C	G	G	G	G	A	A	T	T	T	T	T	T	G	G	T	T	A	A	T	T	C	C	T	T	G	G	T	T	C	C	C	C	T	T	C	C	T	T	A	A	C	C	A	A	T	T	C	C	G	G	G	G	G	G	T	T	T	T	C	C	G	G	C	C	C	C	C	C	G	G	G	G	A	A	T	T	A	A	G	G	T	T	T	T	G	G	C	C	G	G	C	C	T	T	A	A	T	T	A	A	G	G	A	A	G	G	T	T	T	T	G	G	A	A	C	C	C	C	C	C	T	T	T	T	G	G	A	A	A	A	G	G	A	A	A	A	C	C	A	A	T	T	A	A	T	T	T	T	T	T	C	C	T	T	T	T	C	C	T	T	A	A	A	A	A	A	G	G	T	T	A	A	G	G	G	G	G	G	C	C	C	C	T	T	C	C	C	C	A	A	G	G	C	C	G	G	T	T	C	C	T	T	C	C	G	G	T	T	T	T	A	A	A	A	C	C	T	T	C	C	T	T	T	T	A	A	T	T	C	C	G	G	T	T	T	T	G	G	A	A	T	T	C	C	T	T	A	A	T	T	A	A	C	C	C	C	A	A	T	T	T	T	T	T	C	C	C	C	T	T	C	C	G	G	G	G	G	G	T	T	T	T	A	A	G	G	A	A	A	A	C	C	T	T	T	T	G	G	T	T	G	G	A	A	G	G	G	G	A	A	G	G	A	A	G	G	A	A	G	G	A	A	G	G	G	G	T	T	G	G	A	A	G	G	C	C	A	A	G	G	A	A	A	A	A	A	A	A	A	A	C	C	C	C	G	G	T	T	C	C	A	A	C	C	A	A	G	G	G	G	A	A	G	G	T	T	C	C	C	C	T	T	C	C	C	C	G	G	C	C	G	G	A	A	A	A	C	C	G	G	G	G	A	A	A	A	A	A	G	G	C	C	G	G	T	T	C	C	C	C	G	G	G	G	T	T	C	C	G	G	T	T	T	T	T	T	C	C	T	T	A	A	T	T	T	T	T	T	C	C	C	C	A	A	T	T	G	G	A	A	A	A	G	G	G	G	G	G	A	A	A	A	A	A	T	T	T	T	C	C	C	C	C	C	A	A	C	C	G	G	G	G	G	G	C	C	T	T	A	A	T	T	G	G	A	A	G	G	T	T	C	C	G	G	A	A	C	C	G	G	C	C	G	G	A	A	A	A	T	T	A	A	C	C	A	A	T	T	C	C	G	G	A	A	G	G	G	G	A	A	G	G	C	C	A	A	A	A	T	T	C	C	A	A	G	G	C	C	A	A	C	C	T	T	C	C	C	C	T	T	G	G	G	G	T	T	C	C	T	T	C	C	C	C	T	T	G	G	G	G	C	C	C	C	A	A	A	A	A	A	A	A	A	A	G	G	T	T	G	G	A	A	A	A	C	C	G	G	G	G	T	T	C	C	C	C	C	C	G	G	C	C	A	A	T	T	A	A	A	A	A	A	T	T	T	T	T	T	G	G	C	C	C	C	T	T	C	C	T	T	A	C	T	T	T	T	T	T	A	A	T	T	C	C	A	A	G	G	A	A	G	G	C	C	G	G	C	C	A	A	G	G	A	A	A	A	G	G	C	C	A	A	G	G	T	T	T	T	G	G	C	C	G	G	C	C	G	G	T	T	T	T	T	T	T	T	T	T	C	C	C	C	C	C	G	G	T	T	C	C	C	C	A	A	G	G	A	A	T	T	G	G	G	G	G	G	G	G	A	A	A	A	G	G	T	T	G	G	G	G	A	A	C	C	T	T	A	A	C	C	C	C	G	G	T	T	C	C	C	C	T	T	C	C	C	C	G	G	A	A	A	A	T	T	G	G	G	G	G	G	T	T	T	T	A	A	T	T	C	C	T	T	A	A	G	G	A	A	T	T	C	C	G	G	C	C	G	G	G	G	C	C	A	A	A	A	C	C	T	T	C	C	A	A	G	G	A	A	C	C	C	C	T	T	T	T	T	T	T	T	T	T	T	T	G	G	C	C	A	A	G	G	A	A	G	G	A	A	T	T	C	C	A	A	G	G	C	C	G	G	G	G	G	G	T	T	G	G	G	G	A	A	T	T	G	G	A	A	A	A	T	T	G	G	C	C	T	T	G	G	T	T	C	C	C	C	T	T	C	C	G	G	T	T	C	C	T	T	T	T	A	A	A	A	G	G	T	T	C	C	T	T	A	A	A	A	A	A	C	C	A	A	T	T	T	T	C	C	C	C	G	G	C	C	C	C	C	C	C	C	G	G	A	A	C	C	G	G	C	C	G	G	C	C	C	C	C	C	C	C	A	A	C	C	T	T	A	A	T	T	G	G	G	G	A	A	T	T	T	T	A	A	C	C	T	T	T	T	C	C	C	C	G	G	G	G	C	C	C	C	A	A	G	G	C	C	G	G	G	G	A	A	C	C	G	G	G	G	C	C	A	A	A	A	C	C	G	G	A	A	C	C	C	C	C	C	C	C	T	T	T	T	G	G	T	T	C	C	A	A	T	T	A	A	C	C	C	C	G	G	T	T	T	T	C	C	G	G	G	G	T	T	T	T	C	C	T	T	G	G	T	T	G	G	A	A	G	G	C	C	C	C	G	G	G	G	G	G	T	T	G	G	A	A	C	C	T	T	T	T	T	T	G	G	C	C	G	G	C	C	C	C	C	C	G	G	G	G	T	T	C	C	A	A	C	C	G	G	G	G	G	G	C	C	T	T	T	T	A	A	A	A	C	C	G	G	C	C	G	G	G	G	A	A	C	C	C	C	C	C	T	T	T	T	A	A	A	A	G	G	C	C	G	G	C	C	T	T	T	T	T	T	T	T	G	G	T	T	T	T	C	C	A	A	A	A	C	C	T	T	T	T	C	C	G	G	T	T	G	G	A	A	T	T	C	C	A	A	A	A	G	G	T	T	T	T	A	A	C	C	G	G	T	T	C	C	T	T	C	C	C	C	G	G	A	A	T	T	C	C	A	A	C	C	C	C	T	T	C	C	G	G	T	T	A	A	A	A	C	C	A	A	A	A	G	G	C	C	C	C	C	C	T	T	C	C	C	C	C	C	C	C	A	A	G	G	C	C	C	C	T	T	T	T	G	G	G	G	C	C	C	C	A	A	T	T	G	G	C	C	C	C	G	G	C	C	G	G	G	G	C	C	G	G	T	T	G	G	G	G	G	G	A	A	A	A	C	C	C	C	C	C	G	G	G	G	G	G	C	C	G	G	T	T	C	C	G	G	C	C	G	G	C	C	C	C	G	G	T	T	G	G	A	A	C	C	T	T	G	G	G	G	T	T	A	A	C	C	A	A	T	T	A	A	T	T	A	A	G	G	A	A	T	T	T	T	G	G	G	G	G	G	C	C	C	C	G	G	T	T	C	C	T	T	T	T	T	T	A	A	T	T	C	C	A	A	G	G	T	T	T	T	T	T	C	C	C	C	T	T	C	C	A	A	G	G	G	G	G	G	A	A	A	A	C	C	C	C	A	A	C	C	A	A	C	C	A	A	G	G	T	T	A	A	C	C	T	T	G	G	A	A	G	G	C	C	A	A	T	T	G	G	A	A	T	T	G	G	C	C	C	C	G	G	T	T	T	T	C	C	C	C	G	G	G	G	A	A	G	G	G	G	C	C	T	T	C	C	G	G	T	T	C	C	A	A	A	A	A	A	T	T	C	C	A	A	T	T	C	C	G	G	C	C	T	T	C	C	G	G	T	T	G	G	A	A	C	C	T	T	C	C	G	G	C	C	A	A	T	T	G	G	G	G	C	C	C	C	C	C	A	A	T	T	G	G	A	A	G	G	T	T	G	G	T	T	C	C	G	G	C	C	T	T	C	C	T	T	G	G	A	A	T	T	C	C	G	G	G	G	C	C	C	C	A	A	A	A	C	C	A	A	A	A	T	T	C	C	C	C	A	A	T	T	A	A	G	G	A	A	G	G	T	T	T	T	A	A	G	G	G	G	G	G	T	T	G	G	G	G	A	A	C	C	C	C	T	T	A	A	G	G	G	G	G	G	C	C	A	A	T	T	G	G	G	G	A	A	A	A	T	T	C	C	G	G	G	G	T	T	T	T	C	C	T	T	G	G	T	T	A	A	G	G	C	C	T	T	T	T	C	C	T	T	C	C	C	C	C	C	C	C	A	A	G	G	G	G	T	T	G	G	C	C	T	T	G	G	C	C	A	A	C	C	T	T	G	G	G	G	T	T	C	C	T	T	T	T	A	A	A	A	A	A	G	G	A	A	G	G	C	C	C	C	C	C	A	A	C	C	C	C	C	C	T	T	G	G	G	G	C	C	A	A	C	C	T	T	G	G	G	G	T	T	T	T	T	T	A	A	T	T	A	A	G	G	T	T	A	A	C	C	C	C	C	C	A	A	T	T	C	C	T	T	C	C	C	C	C	C	A	A	C	C	G	G	A	A	G	G	G	G	C	C	A	A	A	A	T	T	T	T	C	C	C	C	C	C	G	G	A	A	G	G	C	C	C	C	G	G	G	G	C	C	G	G	G	G	G	G	G	G	A	A	A	A	C	C	C	C	T	T	T	T	T	T	C	C	T	T	C	C	C	C	A	A	G	G	A	A	T	T	C	C	G	G	G	G	T	T	A	A	A	A	C	C	A	A	G	G	G	G	T	T	C	C	G	G	T	T	C	C	G	G	C	C	G	G	G	G	C	C	G	G	A	A	A	A	A	A	G	G	A	A	A	A	A	A	G	G	T	T	A	A	T	T	A	A	C	C	G	G	A	A	C	C	T	T	A	A	G	G	G	G	A	A	A	A	T	T	G	G	T	T	A	A	G	G	C	C	A	A	T	T	A	A	G	G	A	A	T	T	T	T	T	T	A	A	T	T	C	C	T	T	T	T	T	T	T	T	T	T	C	C	G	G	C	C	A	A	T	T	G	G	G	G	A	A	T	T	T	T	T	T	G	G	A	A	A	A	G	G	T	T	C	C	T	T	C	C	C	C	G	G	C	C	G	G	C	C	C	C	C	C	C	C	C	C	G	G	A	A	A	A	T	T	G	G	G	G	A	A	A	A	C	C	T	T	G	G	C	C	G	G	G	G	A	A	T	T	T	T	A	A	G	G	C	C	C	C	A	A	C	C	G	G	A	A	G	G	G	G	G	G	G	G	G	G	C	C	T	T	C	C	A	A	G	G	T	T	A	A	G	G	C	C	A	A	C	C	G	G	G	G	A	A	A	A	A	A	G	G	C	C	A	A	G	G	C	C	C	C	A	A	T	T	A	A	T	T	C	C	A	A	C	C	A	A	A	A	C	C	G	G	G	G	T	T	C	C	A	A	G	G	T	T	G	G	C	C	A	A	C	C	G	G	G	G	A	A	G	G	G	G	A	A	C	C	A	A	G	G	C	C	A	A	G	G	G	G	A	A	G	G	G	G	G	G	T	T	C	C	G	G	A	A	C	C	G	G	G	G	T	T	T	T	G	G	G	G	C	C	G	G	G	G	T	T	T	T	A	A	T	T	C	C	T	T	G	G	A	A	A	A	T	T	C	C	T	T	C	C	C	C	C	C	G	G	G	G	G	G	G	G	G	G	T	T	G	G	A	A	G	G	C	C	C	C	A	A	A	A	T	T	C	C	A	A	G	G	G	G	T	T	T	T	G	G	G	G	G	G	A	A	C	C	A	A	A	A	A	A	T	T	T	T	C	C	NA	NA	A	A	T	T	T	T	G	G	G	G	G	G	A	A	T	T	C	C	G	G	A	A	T	T	G	G	G	G	T	T	C	C	A	A	A	A	C	C	C	C	T	T	G	G	G	G	C	C	T	T	G	G	C	C	T	T	C	C	A	A	G	G	C	C	T	T	G	G	A	A	C	C	G	G	A	A	C	C	T	T	A	A	A	A	C	C	T	T	G	G	A	A	G	G	A	A	C	C	A	A	T	T	T	T	C	C	T	T	T	T	G	G	T	T	G	G	C	C	C	C	G	G	C	C	C	C	C	C	C	C	G	G	A	A	C	C	T	T	C	C	C	C	T	T	A	A	C	C	T	T	C	C	T	T	G	G	A	A	A	A	G	G	A	A	C	C	A	A	A	A	A	A	T	T	A	A	C	C	C	C	G	G	G	G	A	A	G	G	C	C	C	C	T	T	C	C	G	G	A	A	C	C	C	C	T	T	A	A	A	A	G	G	A	A	G	G	T	T	A	A	A	A	C	C	C	C	G	G	C	C	T	T	A	A	T	T	A	A	T	T	A	A	T	T	G	G	A	A	A	A	C	C	C	C	A	A	A	A	A	A	C	C	G	G	C	C	A	A	A	A	G	G	A	A	G	G	A	A	A	A	A	A	T	T	C	C	T	T	C	C	A	A	G	G	C	C	A	A	C	C	C	C	C	C	A	A	T	T	C	C	A	A	A	A	T	T	C	C	G	G	C	C	G	G	T	T	A	A	C	C	A	A	A	A	G	G	G	G	A	A	A	A	T	T	T	T	T	T	T	T	C	C	T	T	G	G	A	A	C	C	G	G	A	A	G	G	C	C	G	G	A	A	T	T	G	G	T	T	C	C	G	G	G	G	C	C	A	A	G	G	A	A	G	G	A	A	G	G	C	C	G	G	G	G	G	G	G	G	C	C	C	C	C	C	A	A	G	G	T	T	G	G	T	T	T	T	C	C	A	A	A	A	T	T	G	G	C	C	G	G	A	A	C	C	T	T	A	A	G	G	A	A	T	T	T	T	T	T	A	A	T	T	G	G	A	A	G	G	C	C	G	G	T	T	T	T	C	C	T	T	T	T	C	C	G	G	C	C	A	A	A	A	C	C	T	T	C	C	C	C	A	A	C	C	C	C	T	T	T	T	C	C	T	T	A	A	G	G	C	C	G	G	A	A	G	G	T	T	T	T	C	C	G	G	G	G	T	T	T	T	G	G	C	C	A	A	G	G	G	G	G	G	T	T	C	C	G	G	C	C	T	T	C	C	A	A	G	G	C	C	T	T	G	G	C	C	T	T	G	G	T	T	C	C	C	C	C	C	C	C	G	G	C	C	C	C	A	A	C	C	G	G	T	T	A	A	C	C	T	T	A	A	C	C	C	C	T	T	G	G	A	A	A	A	A	A	A	A	C	C	A	A	C	C	G	G	T	T	C	C	T	T	A	A	C	C	C	C	A	A	A	A	T	T	A	A	C	C	A	A	A	A	T	T	T	T	G	G	G	G	C	C	T	T	C	C	G	G	A	A	A	A	T	T	T	T	C	C	C	C	G	G	C	C	T	T	A	A	C	C	A	A	G	G	C	C	G	G	C	C	G	G	T	T	A	A	A	A	C	C	C	C	A	A	G	G	T	T	G	G	G	G	A	A	G	G	C	C	G	G	A	A	T	T	T	T	G	G	T	T	C	C	G	G	A	A	G	G	A	A	A	A	T	T	C	C	C	C	C	C	A	A	G	G	C	C	G	G	C	C	C	C	A	A	G	G	A	A	A	A	A	A	C	C	A	A	C	C	A	A	A	A	A	A	T	T	T	T	T	T	C	C	C	C	T	T	A	A	G	G	C	C	C	C	C	C	G	G	A	A	A	A	A	A	A	A	A	A	G	G	A	A	A	A	A	A	T	T	T	T	G	G	G	G	G	G	G	G	A	A	G	G	T	T	C	C	G	G	G	G	G	G	C	C	A	A	T	T	C	C	G	G	G	G	A	A	C	C	C	C	G	G	G	G	G	G	G	G	C	C	C	C	T	T	T	T	G	G	T	T	G	G	C	C	C	C	C	C	C	C	G	G	A	A	A	A	T	T	G	G	T	T	G	G	A	A	A	A	T	T	T	T	C	C	A	A	A	A	T	T	A	A	T	T	C	C	G	G	A	A	G	G	A	A	G	G	A	A	A	A	A	A	C	C	G	G	T	T	A	A	C	C	A	A	G	G	A	A	A	A	A	A	C	C	T	T	T	T	A	A	A	A	C	C	G	G	G	G	C	C	A	A	G	G	C	C	A	A	G	G	G	G	A	A	C	C	A	A	C	C	G	G	T	T	T	T	C	C	G	G	T	T	T	T	A	A	G	G	A	A	T	T	T	T	G	G	A	A	G	G	C	C	C	C	C	C	G	G	G	G	A	A	C	C	A	A	G	G	G	G	T	T	T	T	T	T	C	C	C	C	C	C	A	A	C	C	T	T	G	G	G	G	A	A	T	T	A	A	C	C	G	G	A	A	C	C	C	C	C	C	G	G	C	C	G	G	T	T	C	C	G	G	A	A	G	G	C	C	A	A	A	A	T	T	A	A	C	C	G	G	T	T	C	C	T	T	G	G	G	G	C	C	C	C	C	C	A	A	G	G	A	A	G	G	G	G	A	A	C	C	T	T	G	G	T	T	C	C	C	C	C	C	C	C	C	C	G	G	C	C	G	G	C	C	C	C	T	T	C	C	G	G	C	C	C	C	G	G	G	G	C	C	A	A	T	T	G	G	A	A	A	A	C	C	A	A	C	C	A	A	C	C	A	A	T	T	T	T	T	T	T	T	G	G	G	G	T	T	G	G	G	G	T	T	T	T	C	C	C	C	T	T	T	T	A	A	T	T	C	C	C	C	T	T	T	T	T	T	T	T	C	C	A	A	T	T	T	T	T	T	T	T	T	T	G	G	C	C	C	C	G	G	A	A	G	G	G	G	T	T	G	G	G	G	G	G	G	G	A	A	T	T	A	A	G	G	C	C	G	G	C	C	A	A	C	C	G	G	A	A	A	A	A	A	C	C	C	C	C	C	C	C	G	G	A	A	A	A	A	A	A	A	G	G	C	C	G	G	G	G	T	T	G	G	T	T	C	C	G	G	G	G	A	A	A	A	G	G	C	C	T	T	A	A	T	T	G	G	G	G	T	T	A	A	T	T	T	T	T	T	A	A	A	A	T	T	G	G	C	C	C	C	A	A	G	G	G	G	A	A	C	C	C	C	T	T	C	C	A	A	A	A	C	C	C	C	G	G	C	C	T	T	T	T	T	T	C	C	A	A	T	T	C	C	T	T	T	T	A	A	G	G	T	T	A	A	A	A	G	G	C	C	C	C	A	A	G	G	T	T	G	G	G	G	A	A	G	G	C	C	G	G	T	T	G	G	A	A	G	G	T	T	A	A	C	C	C	C	A	A	T	T	A	A	C	C	G	G	A	A	T	T	G	G	T	T	A	A	G	G	A	A	G	G	A	A	G	G	T	T	A	A	C	C	T	T	C	C	A	A	C	C	C	C	C	C	C	C	G	G	G	G	T	T	C	C	A	A	A	A	A	A	T	T	A	A	T	T	T	T	C	C	A	A	A	A	G	G	T	T	C	C	T	T	C	C	A	A	A	A	C	C	G	G	T	T	A	A	T	T	T	T	C	C	T	T	C	C	G	G	G	G	G	G	G	G	C	C	A	A	C	C	T	T	G	G	A	A	A	A	G	G	G	G	T	T	A	A	T	T	C	C	T	T	A	A	T	T	A	A	C	C	A	A	A	A	G	G	A	A	G	G	G	G	A	A	C	C	G	G	C	C	A	A	T	T	A	A	A	A	T	T	A	A	T	T	A	A	T	T	A	A	T	T	T	T	T	T	G	G	A	A	T	T	G	G	A	A	A	A	C	C	T	T	A	A	T	T	C	C	C	C	G	G	A	A	G	G	A	A	G	G	G	G	G	G	A	A	C	C	T	T	C	C	T	T	C	C	G	G	A	A	G	G	G	G	T	T	G	G	G	G	T	T	A	A	A	A	C	C	T	T	T	T	C	C	A	A	G	G	A	A	T	T	A	A	G	G	C	C	A	A	G	G	G	G	C	C	G	G	C	C	A	A	A	A	G	G	C	C	C	C	C	C	C	C	A	A	C	C	T	T	C	C	G	G	C	C	T	T	G	G	T	T	T	T	C	C	G	G	G	G	A	A	T	T	A	A	G	G	G	G	A	A	T	T	C	C	C	C	G	G	G	G	G	G	C	C	G	G	C	C	T	T	G	G	G	G	T	T	T	T	G	G	C	C	T	T	G	G	A	A	C	C	C	C	C	C	G	G	G	G	A	A	G	G	G	G	T	T	NA	NA	A	A	C	C	C	C	T	T	A	A	T	T	A	A	C	C	T	T	T	T	T	T	T	T	G	G	C	C	C	C	C	C	C	C	G	G	T	T	T	T	G	G	T	T	T	T	C	C	C	C	T	T	C	C	A	A	C	C	T	T	C	C	G	G	C	C	A	A	C	C	T	T	T	T	C	C	A	A	T	T	T	T	C	C	C	C	A	A	A	A	A	A	T	T	C	C	C	C	G	G	C	C	T	T	G	G	G	G	T	T	T	T	C	C	A	A	C	C	G	G	A	A	C	C	G	G	A	A	G	G	C	C	C	C	G	G	A	A	G	G	A	A	G	G	T	T	C	C	C	C	C	C	A	A	T	T	T	T	C	C	C	C	C	C	A	A	T	T	T	T	C	C	T	T	T	T	G	G	A	A	A	A	G	G	G	G	T	T	G	G	C	C	T	T	C	C	A	A	A	A	T	T	A	A	C	C	G	G	C	C	A	A	C	C	G	G	C	C	A	A	G	G	A	A	T	T	A	A	C	C	A	A	G	G	T	T	T	T	C	C	A	A	A	A	A	A	G	G	G	G	C	C	C	C	A	A	G	G	A	A	T	T	A	A	G	G	T	T	A	A	C	C	C	C	A	A	G	G	C	C	G	G	T	T	A	A	A	A	G	G	T	T	A	A	T	T	G	G	G	G	A	A	G	G	G	G	A	A	T	T	G	G	C	C	G	G	T	T	A	A	A	A	A	A	A	A	T	T	T	T	T	T	G	G	A	A	G	G	A	A	T	T	A	A	T	T	A	A	A	A	T	T	A	A	T	T	T	T	C	C	G	G	G	G	A	A	G	G	T	T	T	T	G	G	T	T	A	A	T	T	G	G	G	G	T	T	G	G	A	A	T	T	A	A	T	T	T	T	A	A	C	C	A	A	A	A	A	A	T	T	G	G	G	G	A	A	G	G	C	C	T	T	A	A	C	C	T	T	A	A	T	T	T	T	A	A	G	G	A	A	T	T	T	T	C	C	C	C	G	G	A	A	T	T	A	A	C	C	A	A	C	C	T	T	T	T	T	T	C	C	T	T	T	T	C	C	T	T	T	T	G	G	G	G	T	T	G	G	C	C	A	A	G	G	C	C	C	C	G	G	T	T	A	A	A	A	A	A	G	G	T	T	T	T	G	G	A	A	C	C	C	C	G	G	T	T	G	G	T	T	G	G	G	G	G	G	A	A	T	T	G	G	C	C	T	T	C	C	T	T	A	A	C	C	C	C	C	C	C	C	C	C	G	G	C	C	G	G	G	G	C	C	A	A	G	G	C	C	C	C	A	A	G	G	C	C	C	C	A	A	C	C	A	A	G	G	G	G	G	G	C	C	C	C	C	C	G	G	A	A	G	G	A	A	C	C	G	G	A	A	G	G	T	T	C	C	G	G	A	A	T	T	A	A	G	G	T	T	A	A	G	G	G	G	G	G	C	C	T	T	T	T	C	C	A	A	A	A	G	G	G	G	G	G	A	A	G	G	A	A	G	G	A	A	C	C	G	G	A	A	T	T	G	G	G	G	G	G	T	T	T	T	T	T	G	G	A	A	A	A	T	T	C	C	G	G	G	G	G	G	A	A	A	A	C	C	A	A	T	T	A	A	T	T	C	C	G	G	A	A	T	T	A	A	G	G	G	G	A	A	C	C	T	T	C	C	C	C	C	C	C	C	G	G	A	A	G	G	T	T	G	G	G	G	C	C	G	G	G	G	C	C	G	G	G	G	C	C	C	C	A	A	G	G	A	A	G	G	T	T	C	C	A	A	A	A	C	C	C	C	C	C	A	A	G	G	A	A	A	A	A	A	G	G	T	T	C	C	G	G	A	A	T	T	A	A	G	G	A	A	G	G	C	C	T	T	G	G	G	G	T	T	C	C	G	G	A	A	G	G	A	A	A	A	C	C	T	T	G	G	T	T	G	G	G	G	G	G	G	G	T	T	T	T	G	G	G	G	G	G	T	T	T	T	G	G	T	T	T	T	G	G	C	C	G	G	T	T	G	G	T	T	T	T	T	T	T	T	G	G	T	T	G	G	A	A	G	G	G	G	A	A	C	C	A	A	T	T	T	T	T	T	C	C	A	A	T	T	A	A	A	A	G	G	A	A	T	T	T	T	G	G	G	G	C	C	G	G	C	C	A	A	C	C	C	C	T	T	C	C	A	A	C	C	G	G	A	A	T	T	G	G	C	C	A	A	A	A	G	G	C	C	A	A	G	G	A	A	A	A	C	C	C	C	A	A	C	C	G	G	A	A	G	G	A	A	A	A	A	A	T	T	T	T	A	A	G	G	T	T	G	G	G	G	G	G	T	T	T	T	A	A	A	A	G	G	C	C	T	T	G	G	T	T	T	T	G	G	C	C	A	A	G	G	A	A	T	T	T	T	T	T	T	T	T	T	A	A	G	A	C	C	G	G	T	T	G	G	G	G	T	T	A	A	T	T	C	C	A	A	G	G	A	A	A	A	T	T	T	T	G	G	C	C	A	A	C	C	G	G	A	A	G	G	C	C	A	A	G	G	A	A	T	T	C	C	A	A	A	A	C	C	C	C	G	G	C	C	G	G	C	T	C	C	A	A	A	A	T	T	G	A	C	T	A	A	C	C	C	C	G	G	C	C	C	T	A	G	T	T	C	C	T	C	G	G	A	A	C	C	C	C	C	C	C	C	T	T	A	G	A	G	NA	NA	C	C	NA	NA	A	A	A	G	G	T	T	C	G	G	A	A	T	C	A	A	T	T	G	G	G	G	T	A	C	C	C	A	G	G	A	G	T	C	T	T	C	G	G	T	A	A	C	C	C	C	G	G	T	T	G	G	T	C	C	C	A	A	T	T	A	A	T	T	C	C	T	T	G	G	G	G	G	G	C	C	C	C	A	A	T	T	C	C	G	G	G	A	C	C	A	G	T	C	A	C	A	G	G	G	C	A	A	G	G	G	G	G	C	C	T	G	A	C	C	C	G	T	A	A	G	G	T	T	G	G	G	G	G	G	G	G	G	A	A	A	G	G	G	G	C	C	G	G	G	G	C	C	A	A	A	A	T	T	C	C	T	T	G	G	A	A	G	G	C	C	C	T	C	T	C	A	C	C	C	T	A	G	T	T	A	A	T	T	G	G	G	G	G	C	G	G	C	C	A	A	T	T	T	T	C	C	T	T	G	G	T	T	C	C	G	G	A	A	A	A	C	C	G	G	C	C	C	C	T	T	G	G	T	T	C	C	G	G	G	G	G	G	G	G	C	C	G	G	G	G	A	A	A	G	T	T	T	T	A	G	G	T	G	G	T	T	T	A	C	C	A	A	C	C	C	C	T	T	A	A	G	G	G	G	G	G	G	G	T	T	NA	NA	NA	NA	C	T	A	G	T	C	A	T	C	C	A	G	A	T	C	C	A	G	C	C	A	T	G	A	C	C	C	C	A	A	T	T	T	C	G	G	T	C	G	A	C	C	T	C	C	C	T	G	G	G	T	T	C	A	G	A	A	G	A	G	C	C	T	T	C	A	A	G	A	A	C	T	C	T	NA	NA	G	G	T	C	C	C	T	T	A	A	C	C	G	G	C	C	T	T	T	T	C	C	C	C	G	G	G	G	G	G	A	A	A	G	C	A	T	T	A	A	C	C	G	G	A	A	T	T	T	C	G	G	A	T	C	C	A	C	C	C	G	G	T	T	T	T	G	T	T	T	C	C	A	A	A	A	A	A	C	C	A	G	C	C	A	G	C	T	C	C	T	C	C	G	G	G	A	G	C	C	C	G	T	A	G	T	G	G	C	C	T	T	G	G	A	A	C	C	C	C	A	A	T	T	C	C	A	A	C	C	G	G	T	C	T	C	T	C	T	G	C	T	C	T	G	G	G	T	C	C	C	C	T	T	G	G	G	G	C	C	C	C	A	A	G	G	G	A	T	T	A	A	C	C	T	T	G	G	C	C	C	C	C	C	A	T	T	T	G	G	C	C	T	T	T	T	G	G	G	G	G	G	T	T	T	T	A	A	T	T	T	C	G	G	A	G	A	G	A	A	G	G	C	C	T	T	A	A	A	A	A	G	T	C	C	C	A	A	G	G	T	T	C	C	G	G	NA	NA	T	T	G	G	G	G	G	G	C	C	A	G	G	G	T	C	A	G	C	C	G	G	A	A	T	T	G	A	C	C	A	C	G	G	A	A	G	G	C	C	C	C	G	G	G	G	NA	NA	C	C	A	A	T	T	C	C	G	G	G	G	A	G	G	G	A	A	T	C	C	C	T	T	A	A	G	G	A	A	A	A	A	A	G	G	G	G	C	C	A	A	G	G	C	T	G	G	A	A	C	C	G	G	C	C	G	G	G	G	C	C	A	A	A	A	G	G	C	C	T	T	T	T	C	C	T	T	T	T	G	G	C	C	T	T	T	T	G	G	C	C	C	C	A	A	T	C	T	T	A	G	G	T	C	C	C	C	T	T	C	C	C	C	C	C	C	C	C	C	G	G	C	C	A	A	C	C	C	C	C	C	G	G	A	A	A	A	T	T	A	A	T	T	C	C	A	A	A	A	G	G	T	T	C	C	G	G	T	T	C	C	T	T	G	G	A	A	G	G	C	C	T	T	A	A	T	T	A	A	A	A	G	G	A	A	T	T	C	C	T	T	G	G	T	T	T	T	G	G	A	A	C	T	A	A	G	G	T	T	G	G	C	C	A	A	T	T	C	C	C	C	G	G	C	C	G	G	A	A	T	T	A	A	G	G	C	C	A	A	C	C	T	T	A	A	A	A	G	G	G	G	C	C	G	G	C	C	G	G	A	A	C	C	G	G	G	G	A	A	G	G	C	C	T	T	T	T	C	C	C	C	G	G	C	C	C	C	C	C	G	G	A	A	G	G	G	G	G	G	A	A	A	A	T	T	T	T	T	T	G	G	T	T	T	T	G	G	A	A	G	G	A	A	T	T	C	C	G	G	G	G	G	G	NA	NA	C	C	A	G	A	A	NA	NA	C	C	G	A	C	C	T	T	T	C	C	A	T	T	A	A	G	G	T	T	C	C	C	C	C	C	A	A	G	G	T	C	G	G	C	C	G	G	A	A	C	T	T	C	NA	NA	T	T	C	C	C	C	C	C	C	C	NA	NA	G	T	C	C	G	G	C	C	C	C	A	A	A	G	T	C	C	C	C	C	G	A	G	A	A	G	T	T	G	G	G	G	T	T	G	A	T	T	A	G	A	A	T	G	C	T	A	G	C	T	NA	NA	G	G	A	G	A	G	A	G	G	A	G	A	C	C	G	G	A	A	G	G	T	T	C	C	A	C	T	C	T	C	C	T	G	G	T	C	C	C	A	A	NA	NA	A	A	G	G	G	A	A	G	G	G	G	A	T	T	G	G	C	T	G	G	C	C	T	G	G	G	G	A	C	T	G	A	C	T	A	A	G	G	T	T	NA	NA	C	C	A	A	G	G	A	A	T	T	T	T	G	G	G	A	G	G	G	G	C	T	G	G	C	C	T	C	T	C	C	C	T	C	C	C	G	G	T	T	A	A	G	G	G	A	G	G	G	A	C	C	C	C	T	C	A	A	G	G	C	C	A	G	G	G	C	C	T	T	G	G	G	A	G	G	T	T	A	A	C	T	C	C	C	C	G	A	A	A	T	T	G	A	G	G	C	C	A	A	C	C	A	A	G	A	G	G	T	T	C	C	C	T	A	G	G	A	T	A	G	G	T	T	C	C	G	T	G	A	C	C	A	G	C	T	G	G	T	C	C	T	T	A	G	A	G	C	G	G	T	T	T	T	G	G	T	T	G	G	T	T	T	T	G	G	G	G	G	G	G	G	G	G	G	G	C	C	G	G	C	C	A	A	T	T	T	T	G	G	T	T	T	T	C	C	T	T	C	C	T	T	A	A	A	A	G	G	C	C	T	T	C	C	A	A	G	G	A	A	G	G	A	A	A	A	A	A	T	T	C	C	G	G	G	G	A	A	C	C	G	G	T	T	T	T	C	C	T	T	C	C	C	C	C	C	C	C	T	T	A	A	A	A	T	T	C	C	G	G	C	C	T	T	G	G	G	G	C	C	C	C	T	T	C	C	C	C	A	A	G	G	G	G	G	G	C	C	C	C	G	G	A	A	C	C	T	T	G	G	A	A	G	G	T	T	A	A	G	G	A	A	A	A	G	G	C	C	T	T	C	C	T	T	C	C	G	G	G	G	T	T	T	T	A	A	T	T	T	T	G	G	T	T	C	C	A	A	C	C	T	T	C	C	A	A	C	C	A	A	T	T	T	T	C	C	C	C	A	A	T	T	A	A	C	C	C	C	C	C	C	C	C	C	G	G	G	G	G	G	T	T	A	A	C	C	T	T	A	A	G	G	A	A	C	C	A	A	A	A	G	G	T	T	A	A	T	T	T	T	A	A	T	T	A	A	G	G	C	C	C	C	G	G	T	T	A	A	T	T	A	A	G	G	C	C	G	G	T	T	G	G	C	C	C	C	G	G	T	T	C	C	C	C	C	C	G	G	G	G	G	G	A	A	A	A	T	T	T	T	G	G	C	C	C	C	G	G	A	A	A	A	C	C	A	A	C	C	T	T	A	A	A	A	A	A	NA	NA	C	C	A	A	C	C	A	A	T	T	A	A	T	T	A	A	A	A	T	T	C	C	A	A	G	G	T	T	G	G	A	A	T	T	A	A	T	T	G	G	A	A	T	T	G	G	C	C	G	G	C	C	A	A	T	T	C	C	T	T	C	C	A	A	G	G	A	A	A	A	C	C	T	T	A	A	G	G	G	G	A	A	T	T	G	G	C	C	T	T	A	A	A	A	T	T	T	T	A	A	C	C	T	T	G	G	T	T	C	C	G	G	C	C	G	G	T	T	T	T	G	G	G	G	C	C	C	C	G	G	C	C	G	G	C	C	G	G	T	T	C	C	G	G	C	C	G	G	T	T	A	A	G	G	A	A	C	C	T	T	A	A	C	C	G	G	C	C	G	G	G	G	A	A	T	T	T	T	C	C	A	A	C	C	A	A	G	G	C	C	G	G	T	T	A	A	T	T	G	G	A	A	T	T	A	A	T	T	T	T	C	C	G	G	A	A	C	C	G	G	G	G	A	A	T	T	G	G	A	A	A	A	T	T	C	C	G	G	C	C	T	T	G	G	C	C	A	A	T	T	A	A	A	A	C	C	A	A	T	T	A	A	A	A	G	G	G	G	C	C	A	A	C	C	G	G	G	G	T	T	T	T	C	C	A	A	G	G	C	C	C	C	T	T	G	G	C	C	A	A	G	G	G	G	G	G	C	C	G	G	G	G	A	A	T	T	T	T	G	G	C	C	G	G	A	A	C	C	G	G	A	A	C	C	A	A	A	A	G	G	T	T	G	G	T	T	C	C	C	C	C	C	A	A	C	C	G	G	A	A	A	A	T	T	T	T	T	T	A	A	C	C	G	G	G	G	T	T	C	C	C	C	G	G	C	C	A	A	T	T	C	C	A	A	C	C	A	A	A	A	C	C	C	C	A	A	G	G	C	C	C	C	C	C	C	C	G	G	G	G	C	C	A	A	T	T	A	A	A	A	G	G	A	A	G	G	C	C	C	C	T	T	C	C	C	C	G	G	T	T	A	A	G	G	T	T	G	G	A	A	A	A	A	A	T	T	A	A	A	A	C	C	G	G	C	C	G	G	C	C	A	A	T	T	A	A	A	A	G	G	A	A	T	T	T	T	G	G	T	T	T	T	G	G	C	C	C	C	C	C	C	C	C	C	A	A	A	A	T	T	T	T	T	T	G	G	C	C	C	C	G	G	C	C	C	C	G	G	T	T	G	G	A	A	T	T	A	A	C	C	G	G	A	A	A	A	T	T	G	G	A	A	A	A	G	G	A	A	A	A	C	C	C	C	C	C	A	A	G	G	G	G	G	G	T	T	A	A	A	A	C	C	C	C	T	T	T	T	G	G	T	T	C	C	T	T	A	A	C	C	G	G	C	C	A	A	C	C	C	C	G	G	A	A	C	C	G	G	A	A	T	T	G	G	A	A	A	A	A	A	C	C	C	C	C	C	C	C	C	C	A	A	A	A	T	T	T	T	T	T	T	T	T	T	A	A	C	C	G	G	C	C	T	T	G	G	G	G	G	G	G	G	T	T	G	G	A	A	C	C	G	G	T	T	C	C	C	C	C	C	A	A	C	C	C	C	T	T	C	C	C	C	C	C	C	C	G	G	A	A	G	G	G	G	T	T	A	A	C	C	G	G	A	A	T	T	T	T	G	G	A	A	C	C	A	A	A	A	G	G	C	C	G	G	C	C	A	A	T	T	A	A	G	G	A	A	T	T	A	A	G	G	T	T	C	C	G	G	G	G	T	T	C	C	G	G	G	G	C	C	T	T	A	A	T	T	A	A	T	T	C	C	G	G	A	A	C	C	G	G	G	G	C	C	C	C	T	T	T	T	G	G	A	A	G	G	T	T	G	G	T	T	G	G	C	C	G	G	G	G	T	T	T	T	A	A	G	G	G	G	G	G	G	G	A	A	A	A	A	A	C	C	T	T	T	T	A	A	G	G	G	G	G	G	C	C	G	G	C	C	G	G	A	A	C	C	C	C	G	G	C	C	G	G	G	G	C	C	T	T	C	C	C	C	G	G	C	C	C	C	G	G	G	G	T	T	T	T	G	G	C	C	T	T	C	C	T	T	C	C	T	T	T	T	A	A	C	C	T	T	T	T	T	T	C	C	A	A	G	G	C	C	G	G	A	A	C	C	T	T	A	A	C	C	C	C	T	T	T	T	A	A	A	A	C	C	G	G	T	T	A	A	T	T	G	G	G	G	A	A	C	C	C	C	G	G	C	C	T	T	T	T	A	A	C	C	G	G	A	A	A	A	G	G	T	T	C	C	C	C	T	T	A	A	C	C	A	A	A	A	T	T	A	A	G	G	C	C	G	G	G	G	C	C	G	G	T	T	T	T	A	A	G	G	A	A	C	C	C	C	G	G	A	A	G	G	T	T	G	G	C	C	C	C	A	A	C	C	C	C	T	T	A	A	A	A	A	A	C	C	T	T	A	A	G	G	A	A	G	G	A	A	A	A	G	G	T	T	A	A	G	G	C	C	C	C	C	C	C	C	T	T	G	G	G	G	A	A	C	C	G	G	C	C	A	A	A	A	T	T	T	T	C	C	C	C	T	T	G	G	A	A	C	C	T	T	A	A	T	T	T	T	G	G	C	C	T	T	C	C	G	G	G	G	C	C	G	G	G	G	A	A	G	G	C	C	C	C	T	T	G	G	T	T	C	C	T	T	C	C	T	T	T	T	C	C	G	G	A	A	C	C	A	A	A	A	C	C	G	G	T	T	G	G	G	G	G	G	C	C	C	C	G	G	C	C	G	G	C	C	A	A	A	A	C	C	A	A	T	T	A	A	G	G	T	T	T	T	C	C	G	A	C	C	T	T	C	C	C	C	A	A	C	C	C	C	T	T	T	T	T	T	G	G	G	G	C	C	T	T	T	T	A	A	A	A	A	A	T	T	A	A	T	T	A	A	T	T	C	C	T	T	T	T	T	T	C	C	A	A	T	T	A	A	C	C	C	C	C	C	G	G	G	G	A	A	G	G	G	G	G	G	G	G	T	T	A	A	C	C	A	A	T	T	A	A	G	G	T	T	A	A	T	T	C	C	G	G	T	T	G	G	A	A	T	T	T	T	A	A	T	T	G	G	T	T	A	A	A	A	T	T	C	C	C	C	T	T	A	A	C	C	C	C	G	G	A	A	A	A	T	T	G	G	A	A	C	C	T	T	T	T	A	A	C	C	A	A	G	G	G	G	G	G	C	C	G	G	A	A	G	G	C	C	T	T	G	G	T	T	T	T	T	T	C	C	A	A	C	C	G	G	C	C	T	T	A	A	G	G	A	A	G	G	C	C	G	G	T	T	T	T	C	C	G	G	T	T	G	G	C	C	T	T	T	T	C	C	C	C	C	C	C	C	A	A	A	A	T	T	A	A	C	C	T	T	G	G	G	G	C	C	G	G	C	C	T	T	T	T	C	C	C	C	G	G	A	A	G	G	C	C	A	A	A	A	G	G	G	G	T	T	A	A	A	A	G	G	G	G	A	A	A	A	C	C	A	A	T	T	C	C	A	A	A	A	C	C	T	T	A	A	A	A	T	T	T	T	A	A	G	G	T	T	A	A	T	T	C	C	T	T	T	T	C	C	T	T	G	G	G	G	G	G	C	C	A	A	T	T	C	C	G	G	A	A	A	A	C	C	G	G	A	A	C	C	A	A	T	T	T	T	T	T	G	G	G	G	G	G	G	G	G	G	T	T	G	G	G	G	G	G	A	A	A	A	C	C	T	T	C	C	C	C	G	G	G	G	T	T	T	T	A	A	A	A	G	G	G	G	C	C	G	G	C	C	C	C	C	C	T	T	T	T	T	T	A	A	G	G	T	T	A	A	C	C	G	G	A	A	C	C	C	C	G	G	G	G	A	A	C	C	A	A	G	G	G	G	A	A	A	A	T	A	G	G	G	G	A	A	A	A	C	C	T	T	G	G	C	C	G	G	A	A	T	T	G	G	T	T	C	C	C	C	T	T	G	G	G	G	G	G	G	G	A	A	C	C	T	T	C	C	A	A	G	G	C	C	A	A	C	C	T	T	G	G	G	G	G	G	G	G	A	A	G	G	C	C	A	A	A	A	G	G	G	A	G	G	T	T	A	A	A	A	C	C	G	G	A	A	T	T	G	G	C	C	G	G	T	T	G	G	A	A	C	C	T	T	G	G	T	T	G	G	G	G	T	T	T	T	T	T	A	A	T	T	C	C	A	A	A	A	A	A	C	C	T	T	G	G	C	C	C	C	C	C	A	A	C	C	T	T	G	G	G	G	A	A	C	C	G	G	C	C	G	G	T	T	T	T	C	C	A	A	T	T	G	G	G	G	G	G	C	C	G	G	T	T	T	T	C	C	G	G	G	G	A	A	C	C	A	A	G	G	T	T	T	T	G	G	T	T	A	A	A	A	T	T	C	C	C	C	NA	NA	T	T	G	G	T	T	G	G	T	T	G	G	G	G	G	G	G	G	T	T	A	A	G	G	C	C	C	C	G	G	T	T	A	A	T	T	A	A	C	C	G	G	T	T	G	G	G	G	C	C	G	G	G	G	G	G	C	C	G	G	C	C	T	T	G	G	C	C	T	T	G	G	G	G	G	G	A	A	C	C	G	G	C	C	C	C	C	C	A	A	G	G	A	A	C	C	G	G	G	G	T	T	A	A	C	C	G	G	C	C	T	T	C	C	T	T	G	G	G	G	G	G	G	G	C	C	C	C	C	C	C	C	A	A	T	T	G	G	C	C	T	T	G	G	G	G	G	G	G	G	G	G	C	C	C	C	A	A	C	C	A	A	A	A	C	C	T	T	G	G	G	G	G	G	G	G	G	G	C	C	A	A	C	C	T	T	T	T	T	T	G	G	A	A	G	G	A	A	C	C	G	G	T	T	A	A	T	T	T	T	T	T	T	T	A	A	C	C	C	C	G	G	T	T	T	T	C	C	G	G	G	G	G	G	T	T	T	T	C	C	C	C	C	C	C	C	C	C	A	A	C	C	G	G	T	T	G	G	T	T	G	G	A	A	T	T	C	C	G	G	A	A	G	G	A	A	C	C	A	A	G	G	C	C	C	C	A	A	G	G	T	T	G	G	G	G	C	C	C	C	T	T	A	A	T	T	A	A	C	C	G	G	A	A	C	C	G	G	A	A	T	T	T	T	A	A	G	G	T	T	C	C	A	A	C	C	A	A	A	A	G	G	C	C	T	T	A	A	A	A	T	T	G	G	T	T	T	T	A	A	C	C	T	T	A	A	T	T	A	A	C	C	C	C	C	C	G	G	T	T	A	A	T	T	A	A	T	T	C	C	A	A	G	G	T	T	C	C	C	C	T	T	G	G	C	C	C	C	C	C	T	T	A	A	T	T	T	T	G	G	G	G	T	T	T	T	T	T	C	C	C	C	G	G	G	G	A	A	T	T	C	C	A	A	G	G	A	A	C	C	G	G	C	C	C	C	A	A	C	C	A	A	C	C	C	C	T	T	C	C	NA	NA	G	G	G	G	C	C	G	G	A	A	C	C	C	C	C	C	G	G	A	A	C	C	C	C	G	G	A	A	G	G	T	T	A	A	G	G	C	C	A	A	T	T	A	A	G	G	C	C	A	A	A	A	G	G	T	T	C	C	T	T	C	C	T	T	G	G	A	A	G	G	G	G	A	A	C	C	A	A	A	A	NA	NA	T	T	C	C	G	G	C	C	C	C	C	C	C	C	C	C	T	T	C	C	A	A	C	C	C	C	A	A	G	C	C	C	C	C	G	G	C	C	G	G	G	G	G	G	G	G	T	T	G	G	T	T	C	C	C	C	T	T	G	G	C	C	C	C	T	T	C	C	G	G	T	T	G	G	C	C	A	A	A	A	G	G	A	A	C	C	T	T	A	A	T	T	G	G	A	A	A	A	A	A	T	T	G	G	G	G	G	G	G	G	T	T	G	G	C	C	G	G	C	C	C	C	C	C	G	G	C	C	G	G	G	G	C	C	C	C	G	G	C	C	A	A	T	T	A	A	T	T	C	C	G	G	G	G	G	G	C	C	G	G	C	C	T	T	G	G	C	C	G	G	G	G	G	G	A	A	T	T	A	A	C	C	C	C	G	G	A	A	G	G	C	C	G	G	T	T	C	C	A	A	T	T	A	A	T	T	G	G	C	C	T	T	C	C	A	A	G	G	G	G	A	A	A	A	G	G	G	G	G	G	G	G	T	T	A	A	C	C	C	C	G	G	G	G	C	C	T	T	A	A	C	C	G	G	C	C	C	C	A	A	C	C	G	G	C	C	C	C	A	A	T	T	A	A	A	A	G	G	G	G	A	A	G	G	G	G	C	C	T	T	C	C	T	T	A	A	T	T	A	A	G	G	A	A	G	G	C	C	T	T	A	A	G	G	C	C	T	T	T	T	C	C	A	A	T	T	C	C	T	T	T	T	A	A	C	C	G	G	A	A	T	T	T	T	A	A	G	G	A	A	A	A	G	G	G	G	T	T	A	A	T	T	G	G	A	A	T	T	C	C	G	G	C	C	A	A	G	G	G	G	T	T	T	T	G	G	G	G	A	A	A	A	C	C	T	T	G	G	T	T	C	C	G	G	T	T	A	A	A	A	C	C	C	C	G	G	T	T	A	A	C	C	G	G	G	G	C	C	A	A	A	A	C	C	C	C	A	A	C	C	C	C	A	A	T	T	T	T	A	A	C	C	A	A	G	G	C	C	C	C	A	A	G	G	G	G	A	A	A	A	G	G	G	G	A	A	C	C	C	C	G	G	T	T	C	C	C	C	A	A	T	T	A	A	C	C	C	C	A	A	C	C	T	T	T	T	C	C	C	C	A	A	C	C	A	A	G	G	T	T	A	A	C	C	A	A	T	T	G	G	C	C	T	T	C	C	A	A	C	C	C	C	G	G	T	T	G	G	A	A	C	C	C	C	G	G	C	C	C	C	G	G	C	C	G	G	A	A	A	A	C	C	C	C	A	A	C	C	C	C	G	G	A	A	T	T	T	T	T	T	C	C	A	A	G	G	T	T	G	G	C	C	T	T	T	T	G	G	A	A	C	C	G	G	G	G	T	T	A	A	C	C	G	G	C	C	G	G	G	G	A	A	G	G	G	G	G	G	A	A	G	G	C	C	G	G	T	T	G	G	C	C	G	G	C	C	T	T	T	T	C	C	T	T	C	C	A	A	G	G	T	T	G	G	T	T	G	G	T	T	C	C	A	A	A	A	C	C	A	A	C	C	C	C	C	C	C	C
CC	OR1516f60	NA	NA	1	NA	A	A	T	T	G	G	G	G	G	A	C	T	G	G	T	C	T	T	G	A	T	T	A	A	A	G	T	T	A	A	A	A	T	T	G	G	T	T	C	C	C	C	T	C	C	C	G	G	T	T	C	T	G	A	C	C	C	T	C	T	G	T	A	C	C	C	G	G	A	A	C	C	T	T	G	G	G	G	T	T	G	A	G	G	G	G	A	A	C	C	T	T	T	T	C	C	T	T	C	C	T	T	A	A	C	C	C	C	A	A	C	C	T	T	A	A	T	T	G	G	C	C	G	G	C	C	T	T	A	A	A	A	T	T	C	C	C	C	C	C	G	G	A	A	T	G	C	C	G	G	C	C	T	T	G	G	G	G	G	G	A	A	C	C	T	T	A	A	T	T	A	A	A	A	G	G	A	A	A	A	A	A	A	A	G	G	A	A	T	T	C	C	T	T	T	T	G	G	A	A	T	C	T	T	G	G	G	G	A	A	T	T	A	A	G	G	T	T	T	T	C	C	C	C	G	G	G	G	A	A	C	C	C	C	G	G	A	A	C	C	C	C	G	G	T	T	C	C	C	C	T	T	A	A	T	T	C	C	T	T	T	T	G	G	A	A	C	C	A	A	T	T	A	A	T	A	A	A	T	T	T	T	G	G	A	A	C	C	T	T	A	A	G	G	T	T	C	C	A	A	G	G	A	A	T	T	G	G	T	T	G	G	A	A	A	A	C	C	A	A	G	G	G	A	NA	NA	A	G	C	T	A	A	T	T	NA	NA	T	A	G	G	C	T	G	G	T	A	A	A	A	A	T	G	C	T	G	G	G	G	C	C	G	G	G	G	G	G	C	C	C	T	G	A	A	A	A	G	A	T	C	T	T	T	T	T	T	C	C	C	T	C	A	A	T	T	G	G	C	C	G	G	A	C	T	T	C	C	T	T	A	G	A	A	G	G	A	C	C	T	G	T	C	T	C	C	C	C	G	G	G	A	C	T	A	A	A	C	C	T	A	A	A	A	C	T	T	C	C	T	C	G	C	C	A	G	C	C	A	G	C	T	C	C	T	T	T	C	A	A	G	G	C	A	T	C	G	G	T	T	G	G	T	T	G	G	T	C	A	A	G	G	A	A	G	G	G	T	A	G	G	A	A	C	G	G	G	C	A	G	C	C	G	A	T	C	G	G	G	G	G	G	C	C	A	A	A	A	G	G	C	C	T	T	T	T	A	A	A	A	A	G	A	A	G	G	A	G	C	A	G	A	A	G	G	G	C	C	A	A	T	G	C	T	C	C	G	G	C	C	G	A	G	G	T	C	C	C	G	G	C	T	C	C	G	A	G	G	C	C	T	C	G	G	G	G	NA	NA	G	T	T	T	T	T	G	A	A	A	T	T	G	C	C	C	G	G	G	G	A	A	A	G	C	C	C	T	NA	NA	A	A	T	T	A	A	A	G	G	A	C	C	T	T	G	A	C	C	A	C	G	G	A	A	G	A	C	C	T	T	G	G	G	G	C	C	G	A	A	G	NA	NA	A	A	A	T	A	T	T	T	C	C	C	C	C	C	C	C	T	T	C	C	G	G	C	T	T	T	C	C	A	A	T	T	C	A	G	G	T	T	G	G	C	C	A	A	A	A	C	C	G	G	C	T	G	G	NA	NA	G	T	A	A	A	A	A	G	A	C	G	A	T	T	A	G	A	A	C	C	T	C	T	C	T	C	A	A	G	C	NA	NA	T	C	G	G	A	A	G	T	C	T	C	C	G	G	C	C	A	A	A	A	A	A	A	G	C	A	T	T	C	C	T	T	T	T	A	A	C	C	A	A	G	G	T	T	T	T	A	G	G	A	NA	NA	C	C	A	G	A	G	C	C	G	G	T	C	C	C	T	C	T	C	T	C	G	T	G	A	T	C	G	A	G	T	A	G	G	G	G	G	C	C	T	T	T	C	T	T	A	T	G	G	C	C	C	C	C	C	A	G	C	C	C	T	G	G	A	G	C	T	T	A	C	T	G	G	G	G	G	G	T	A	T	T	G	G	C	T	C	T	T	T	T	T	G	G	G	G	G	G	A	A	C	T	C	T	C	C	G	G	T	T	C	C	C	C	G	G	A	A	G	G	T	T	G	G	C	C	T	C	G	G	G	G	T	T	C	C	G	G	T	T	A	A	G	T	T	T	G	G	T	T	C	C	T	T	A	A	G	G	A	A	G	G	A	A	G	G	G	G	C	C	A	A	A	A	T	T	C	C	A	A	T	T	T	T	A	A	T	T	A	A	A	A	A	A	A	A	A	A	T	C	C	T	C	C	T	C	A	A	A	G	C	C	C	C	C	C	NA	NA	G	C	T	T	G	A	G	G	C	C	G	G	G	A	T	G	G	G	A	T	C	C	A	T	C	C	A	A	G	A	G	T	G	G	C	C	C	T	T	T	A	A	G	A	C	C	A	A	G	G	G	G	G	G	A	A	G	G	T	T	T	C	T	A	A	A	C	C	C	T	A	A	C	C	G	G	A	G	T	C	T	T	G	G	G	A	G	G	C	C	C	T	G	G	C	T	C	C	T	T	A	C	G	A	G	A	G	A	G	G	C	T	T	C	A	G	C	C	NA	NA	C	C	NA	NA	C	C	G	G	A	A	T	T	G	G	C	C	T	T	T	T	G	A	G	G	A	A	T	T	G	G	G	G	C	C	T	T	A	A	G	A	C	C	T	A	G	C	G	G	A	A	C	C	C	C	C	C	G	G	C	G	C	C	T	T	C	C	G	T	G	A	T	C	T	T	G	C	C	T	G	G	T	C	C	T	G	G	A	A	C	T	A	A	A	G	G	A	A	T	A	A	A	G	A	G	G	G	C	C	C	C	T	T	C	C	T	T	A	A	A	C	T	T	A	A	C	C	A	G	C	T	G	G	G	G	A	A	T	T	A	G	C	C	A	A	C	C	G	G	NA	NA	A	C	C	C	T	T	T	C	C	A	G	G	G	G	A	A	A	A	A	A	C	C	T	C	A	A	NA	NA	A	G	A	A	G	C	C	C	C	C	C	A	G	T	T	C	T	T	G	G	A	G	T	A	G	G	C	T	G	A	A	A	A	A	T	T	A	G	C	G	C	C	G	G	A	A	G	G	G	G	C	T	A	A	C	C	A	A	G	G	G	G	G	G	G	G	T	T	NA	NA	A	C	G	G	A	A	T	T	G	G	C	T	C	A	T	C	T	T	A	A	G	A	T	T	C	T	A	G	G	A	G	A	T	T	C	C	C	C	G	G	G	G	T	T	T	G	A	A	C	C	C	T	C	C	C	C	G	G	G	G	G	G	G	G	C	C	A	G	G	T	A	A	A	C	A	A	A	G	C	G	G	G	G	G	T	C	C	C	G	G	G	A	T	T	G	G	T	T	C	C	C	C	G	A	A	G	A	C	C	C	T	C	G	G	NA	NA	G	G	C	C	A	G	C	T	A	A	G	G	T	C	G	G	C	C	G	G	G	A	A	A	G	G	C	C	A	G	T	C	C	C	G	A	C	C	C	C	C	C	G	G	G	G	G	G	T	C	G	T	C	C	T	T	C	C	G	A	C	C	A	A	G	G	G	G	G	T	T	T	NA	NA	C	C	G	G	G	A	T	C	C	C	T	T	A	A	C	C	G	G	T	T	A	A	G	G	T	T	A	A	A	A	G	G	G	G	C	C	T	T	C	C	T	A	A	A	G	G	C	C	G	G	NA	NA	T	T	T	T	T	T	C	C	T	G	G	G	G	G	C	C	C	C	A	A	T	T	A	A	C	C	A	A	T	T	C	C	C	C	G	G	G	G	G	A	C	T	C	C	T	G	G	G	A	A	G	G	G	T	C	C	C	C	C	T	G	G	T	T	C	T	A	T	NA	NA	A	A	C	C	NA	NA	A	G	G	A	G	A	C	C	G	G	G	G	G	G	G	G	A	A	G	G	G	G	C	T	C	C	G	G	A	C	C	T	G	T	T	T	A	A	T	C	T	C	C	C	C	C	A	A	G	A	A	G	G	G	C	C	A	A	A	A	C	C	C	C	T	T	C	C	A	A	A	A	T	T	A	A	T	C	A	T	G	A	A	C	A	G	G	G	C	C	G	G	T	T	T	T	A	A	T	T	C	C	NA	NA	NA	NA	G	A	G	C	G	A	C	C	G	A	A	A	T	T	A	A	C	C	C	C	T	T	A	A	C	C	A	G	T	T	T	T	G	G	T	T	C	C	T	T	T	T	A	A	T	T	T	T	T	T	A	A	G	G	C	C	T	T	T	T	G	G	C	C	G	G	C	T	G	G	G	G	G	G	A	A	T	T	C	C	C	C	A	A	A	A	T	T	T	T	C	C	A	A	T	T	A	A	A	A	T	T	G	G	C	C	A	A	C	C	T	T	A	A	C	C	T	T	T	T	C	C	G	G	A	A	G	G	A	A	T	C	T	T	G	G	T	T	A	A	C	C	T	T	A	A	G	G	T	T	C	C	T	T	T	T	A	A	A	A	A	A	A	A	T	T	C	C	A	G	G	G	A	A	G	G	T	T	T	T	A	A	G	G	C	C	G	G	C	C	T	T	A	A	C	C	C	C	A	A	T	T	T	T	A	A	A	A	G	G	G	G	G	G	T	T	C	C	T	T	T	C	A	G	G	G	G	G	G	G	G	G	G	G	G	G	T	T	A	A	G	G	T	T	A	A	T	T	T	T	G	G	G	G	G	A	G	G	C	C	C	T	G	G	C	A	C	T	C	C	A	A	T	C	C	C	G	G	T	C	G	G	C	T	G	A	G	G	G	G	C	T	G	G	C	C	C	C	G	G	G	G	C	C	T	A	A	A	C	C	C	C	T	T	A	A	A	A	A	A	T	T	T	T	C	T	A	A	G	C	G	A	NA	NA	C	A	T	T	G	G	C	C	C	C	G	G	C	C	C	C	G	G	T	T	A	A	T	T	C	C	C	C	T	T	C	C	A	A	C	C	T	T	C	C	A	A	G	G	C	C	C	C	C	C	G	A	C	C	A	A	A	A	T	T	T	T	G	G	G	G	C	A	C	C	A	G	T	C	T	C	NA	NA	C	T	NA	NA	G	A	G	G	A	A	A	A	T	T	T	T	C	C	C	C	C	C	C	C	G	A	T	C	A	A	T	G	C	C	G	A	A	G	T	A	G	G	C	C	C	C	T	T	A	A	A	A	T	T	A	A	T	T	C	C	C	C	T	T	T	T	C	C	A	A	G	A	G	A	T	T	G	G	C	C	T	T	A	A	C	C	C	C	T	C	C	G	T	A	G	G	C	C	C	C	G	G	C	A	G	G	A	A	C	C	T	T	C	C	T	G	A	A	T	C	A	G	T	T	T	A	A	G	A	A	A	A	A	A	C	C	C	C	C	C	C	C	C	A	C	T	A	G	G	G	C	C	C	C	T	T	G	G	G	A	G	G	C	C	T	T	T	T	T	T	C	C	G	A	T	T	A	A	A	A	C	C	G	G	C	C	C	C	C	C	T	T	C	C	T	T	A	A	G	C	T	C	T	T	C	C	G	G	G	G	A	A	G	A	A	A	C	C	A	A	C	C	G	T	A	A	C	C	G	G	A	A	G	G	G	A	A	A	C	C	G	G	T	T	T	T	C	C	A	A	G	A	C	C	G	G	T	C	A	G	G	T	G	A	T	C	C	C	NA	NA	G	G	C	C	G	G	G	A	G	A	C	C	G	C	G	A	A	A	G	G	T	G	T	C	T	T	T	T	C	C	G	G	T	T	G	G	C	T	C	C	A	T	G	G	T	T	G	G	A	A	T	T	C	C	G	G	G	G	A	A	G	G	G	G	T	G	G	A	C	C	T	A	A	T	C	C	C	C	C	T	C	C	C	C	A	C	A	G	C	T	T	C	C	T	G	G	G	C	A	A	C	C	G	T	A	A	C	C	C	T	T	A	T	A	NA	NA	G	A	G	A	C	T	A	T	C	C	A	G	C	C	T	C	A	G	T	A	C	C	A	T	G	A	C	A	T	C	C	C	G	A	G	G	T	T	G	G	G	G	G	A	A	G	T	C	G	A	C	T	C	A	C	T	T	C	A	G	C	G	T	C	C	T	A	A	C	C	A	A	C	C	C	C	A	G	C	C	G	G	C	T	C	A	T	G	C	T	NA	NA	T	C	A	A	A	A	NA	NA	G	T	C	C	C	C	G	G	G	A	C	T	T	C	T	C	T	C	G	A	G	A	A	A	G	G	T	C	C	C	A	C	G	G	C	T	C	T	T	G	T	T	C	C	T	C	C	T	C	C	C	T	G	T	G	G	C	C	G	A	A	G	C	C	A	A	C	C	A	G	T	T	G	A	G	G	C	C	A	A	G	G	G	G	T	C	T	T	G	G	C	C	T	T	T	C	T	C	C	C	G	A	G	G	C	A	T	G	A	G	C	C	A	A	T	C	G	T	T	T	C	C	A	A	C	G	A	A	A	C	A	A	A	G	T	C	A	T	C	T	C	T	G	G	T	T	NA	NA	G	A	C	C	C	C	A	A	C	T	C	C	G	G	G	A	T	T	G	T	C	T	T	T	G	G	G	G	T	A	C	C	A	G	NA	NA	C	C	C	C	C	T	C	A	G	T	G	G	G	A	A	C	G	G	G	A	G	T	A	G	A	A	A	G	A	G	T	C	C	T	G	A	C	C	C	T	T	C	T	T	A	A	T	T	G	A	A	A	C	T	C	T	C	C	C	T	C	C	C	T	T	T	C	T	A	A	C	C	A	A	T	T	C	G	G	C	C	C	A	A	C	A	A	A	T	T	G	G	C	C	C	T	A	T	T	T	T	G	G	T	C	C	C	C	C	T	T	T	T	T	T	C	T	T	T	C	T	A	C	T	G	C	C	A	A	G	NA	NA	G	C	NA	NA	G	A	T	A	T	C	C	T	T	A	G	A	T	C	G	C	NA	NA	G	G	T	T	A	G	C	T	NA	NA	T	T	T	A	T	T	G	A	T	A	G	G	C	C	G	A	G	G	T	T	G	G	G	A	G	G	A	A	C	C	T	T	G	A	G	G	T	T	C	A	A	T	T	C	T	A	T	T	NA	NA	A	C	A	A	A	A	T	T	C	T	C	A	C	C	G	A	C	T	G	G	G	G	A	T	G	A	C	A	C	A	C	T	G	A	T	C	NA	NA	A	T	NA	NA	C	T	C	A	A	A	T	G	T	T	G	G	NA	NA	G	T	C	T	A	G	G	G	C	T	T	T	G	A	G	A	A	G	NA	NA	T	G	C	A	A	G	T	T	T	T	T	T	A	C	NA	NA	C	C	G	A	C	C	G	G	C	C	A	G	G	A	G	A	T	A	G	G	G	A	C	C	G	A	A	T	A	A	T	T	A	A	T	G	T	T	C	C	A	A	T	C	C	C	A	G	C	C	C	T	G	T	C	C	NA	NA	T	C	C	A	A	A	G	G	A	A	T	T	G	G	T	T	G	G	T	C	A	G	C	C	G	G	G	G	T	C	NA	NA	G	G	A	C	C	T	A	T	T	C	G	A	C	C	T	C	A	A	T	C	A	T	C	T	T	C	T	C	A	T	NA	NA	A	A	C	T	G	G	T	T	G	T	A	A	G	A	C	C	A	G	G	G	A	A	C	T	T	C	G	G	A	G	A	A	C	T	G	A	T	C	A	A	A	T	A	T	G	G	A	C	G	A	T	A	T	G	C	G	T	G	A	G	C	T	G	G	T	T	C	C	C	C	C	C	G	C	T	T	C	C	G	A	NA	NA	T	A	C	A	T	A	G	C	A	G	A	G	A	G	T	A	T	C	G	A	A	T	C	T	C	T	G	T	C	A	T	C	A	A	C	T	A	G	G	G	T	C	T	T	C	G	G	G	NA	NA	NA	NA	T	C	A	G	G	A	A	G	G	G	A	G	G	A	G	G	A	A	A	G	C	T	G	G	A	G	A	A	NA	NA	T	A	T	G	A	A	T	C	C	C	A	G	C	A	C	C	G	C	T	A	NA	NA	NA	NA	G	A	C	T	A	A	A	A	NA	NA	G	A	G	G	G	G	NA	NA	A	T	T	A	A	C	A	C	A	A	T	T	A	G	T	T	C	T	A	C	G	A	T	T	A	G	A	G	C	C	C	C	T	C	T	C	T	T	C	C	T	C	G	A	A	G	A	G	G	G	C	T	T	G	A	A	G	G	G	A	T	C	G	G	G	G	A	G	C	T	T	T	G	T	T	C	NA	NA	C	C	G	A	G	C	C	C	A	G	C	T	C	C	A	A	C	C	C	C	C	T	G	G	G	A	G	G	A	G	G	G	NA	NA	A	G	C	T	C	T	C	C	T	T	T	T	A	G	G	G	T	T	T	C	G	G	A	G	C	C	A	C	T	C	G	G	G	A	C	C	G	A	G	G	C	C	C	C	T	G	A	G	C	C	C	G	C	C	T	T	C	C	T	C	C	C	C	C	NA	NA	T	C	T	T	C	C	A	T	T	C	C	T	T	C	G	G	G	G	T	C	A	G	A	A	T	C	A	G	T	A	A	T	G	G	G	T	G	T	G	A	C	A	G	G	C	C	G	G	T	T	C	T	T	A	T	C	T	C	T	A	G	T	G	A	C	C	T	A	A	A	G	A	A	C	T	T	G	G	C	A	C	C	G	A	A	G	C	C	T	T	C	C	NA	NA	C	T	G	G	G	G	A	G	A	G	A	G	A	G	NA	NA	C	T	G	A	C	C	T	C	A	A	C	C	T	A	G	A	T	C	G	C	G	G	A	T	G	A	C	C	C	C	T	T	G	G	T	T	G	G	C	T	G	G	T	T	G	G	C	C	C	C	A	A	T	T	C	C	G	G	A	A	G	G	NA	NA	C	C	T	T	T	T	A	A	G	G	T	T	C	C	C	C	C	C	NA	NA	C	C	T	T	G	G	C	G	C	C	G	G	C	C	A	A	A	A	G	G	A	A	C	C	T	T	T	A	C	T	T	C	C	T	A	G	C	G	A	A	T	T	G	G	C	C	C	T	T	T	A	G	C	C	C	T	A	C	C	A	G	G	G	G	T	T	A	C	C	G	G	A	G	G	G	G	T	A	A	G	A	G	A	C	G	G	T	T	A	A	A	G	T	T	C	T	T	C	C	T	T	T	T	C	T	G	C	G	G	A	G	G	C	T	C	T	G	A	A	A	T	T	C	C	NA	NA	C	C	A	G	G	A	T	T	T	T	T	G	T	T	G	A	G	G	G	A	C	A	C	T	A	A	G	G	T	C	NA	NA	T	C	A	G	A	A	C	T	T	T	T	T	A	G	G	A	A	G	G	A	T	C	T	A	NA	NA	G	A	T	T	T	C	T	C	A	A	G	A	T	C	T	A	C	T	C	A	T	C	G	G	C	T	T	T	G	T	G	T	T	C	A	G	G	G	A	G	G	A	C	G	G	G	A	A	T	T	T	T	C	G	T	T	A	A	A	A	C	C	C	C	C	C	G	A	A	A	G	G	A	G	G	C	C	T	G	G	T	T	G	G	C	T	A	A	C	T	NA	NA	T	A	G	A	T	C	G	C	G	T	C	C	C	C	T	G	G	G	NA	NA	G	C	A	A	A	A	C	C	C	T	G	G	G	G	A	G	C	A	C	C	NA	NA	G	G	G	T	A	A	A	A	C	T	T	T	A	A	C	C	G	A	G	G	T	C	T	A	G	A	G	G	T	T	G	G	T	C	G	G	A	A	A	T	T	C	C	A	C	T	G	G	T	C	T	C	C	C	A	C	A	G	C	T	G	G	T	T	T	C	T	T	G	G	T	T	T	C	T	T	T	T	T	C	G	T	C	T	NA	NA	A	A	A	A	A	T	A	C	A	A	T	C	G	A	T	T	A	A	G	A	A	A	G	A	A	C	C	T	G	C	A	G	G	C	C	C	T	T	C	C	T	C	G	C	C	C	C	C	C	C	G	G	T	T	G	A	T	T	C	G	G	G	A	G	T	C	NA	NA	A	T	T	A	G	G	A	G	G	G	C	C	T	T	G	A	T	C	C	C	A	T	G	C	C	A	C	C	G	A	T	T	T	T	C	C	G	G	T	G	G	C	T	A	G	G	C	C	C	T	T	G	G	A	G	T	G	A	A	G	G	G	A	G	C	T	G	G	T	T	G	C	T	A	G	G	T	T	A	A	T	T	G	G	G	A	G	T	C	C	T	C	T	C	C	C	G	G	C	G	G	A	NA	NA	NA	NA	G	G	C	T	A	G	G	A	G	G	T	T	C	C	G	A	A	A	G	G	C	C	G	G	A	A	C	T	C	C	T	C	NA	NA	C	C	A	A	T	C	A	A	G	C	G	A	A	C	G	A	T	A	C	C	A	A	G	A	C	C	C	T	A	T	C	C	G	G	C	C	T	C	T	T	T	T	G	A	C	T	C	T	G	A	G	A	T	T	T	T	T	T	G	T	T	G	C	C	T	C	G	A	G	G	T	T	G	G	C	T	G	G	T	C	C	C	T	T	T	C	G	A	G	A	T	C	C	C	C	T	G	G	G	G	A	A	G	A	G	G	A	T	A	G	T	C	C	T	T	C	G	G	NA	NA	C	T	C	C	G	G	C	C	T	C	A	A	C	G	A	A	G	A	T	C	C	C	T	C	T	T	C	C	T	C	G	G	C	T	G	G	T	A	C	T	T	T	A	G	A	G	T	T	C	C	G	G	NA	NA	T	C	A	G	T	C	A	A	T	C	G	G	A	T	A	G	T	T	NA	NA	T	T	C	C	C	C	G	G	G	G	A	G	G	G	A	A	C	C	G	A	G	G	NA	NA	C	C	G	G	C	G	G	G	A	T	C	C	C	C	C	C	G	G	G	G	G	A	G	A	T	C	T	T	T	T	A	G	C	A	T	C	T	T	C	T	G	G	A	A	A	G	C	T	A	T	G	T	G	C	G	T	G	G	T	C	A	G	T	T	A	A	C	T	G	A	A	G	NA	NA	T	C	G	A	G	C	G	G	C	T	C	T	A	G	NA	NA	G	G	C	C	T	T	G	G	C	C	T	T	G	G	G	C	A	T	T	T	G	G	C	C	C	G	T	C	G	G	G	T	T	T	NA	NA	G	G	T	T	NA	NA	C	C	C	C	A	G	T	T	C	C	C	T	C	T	T	C	C	T	G	G	C	T	G	A	NA	NA	A	G	C	C	C	C	A	C	T	C	G	A	C	C	G	A	G	G	NA	NA	T	T	NA	NA	G	T	C	C	G	G	T	T	A	A	G	G	T	T	G	G	A	G	T	T	A	G	G	A	T	C	T	T	NA	NA	T	T	C	T	T	T	A	G	T	C	A	A	A	A	G	A	G	G	NA	NA	G	G	C	T	A	G	G	A	A	A	G	G	A	C	A	G	NA	NA	A	G	C	T	A	G	G	T	C	A	G	G	G	G	G	G	G	C	G	G	G	G	G	A	C	T	C	C	C	T	G	G	C	C	G	G	C	T	C	C	T	G	C	A	C	C	C	A	C	G	T	T	C	G	A	G	C	C	G	C	A	G	T	C	G	G	G	G	T	C	T	C	C	T	A	G	C	C	A	A	T	C	G	G	T	T	C	C	G	G	T	T	G	G	A	G	G	A	T	A	G	G	G	C	C	T	G	G	T	C	C	T	A	G	G	G	C	T	C	A	A	A	C	A	A	C	C	C	G	A	C	T	G	G	C	G	T	C	T	C	A	C	A	G	A	A	T	T	G	A	G	A	C	T	G	C	A	G	C	C	C	A	C	C	T	G	A	G	T	C	A	G	C	C	A	C	T	C	C	T	G	G	T	T	G	T	T	T	G	C	T	C	A	G	C	T	A	A	A	G	C	T	G	G	NA	NA	C	C	C	C	A	G	T	C	A	A	G	G	C	T	T	C	A	A	C	C	A	A	A	G	A	A	C	T	NA	NA	G	G	G	G	G	G	NA	NA	T	C	G	G	A	C	A	C	C	T	C	C	G	A	T	G	T	T	C	C	G	G	C	C	G	G	C	C	C	C	T	T	G	G	A	G	C	T	C	T	G	G	A	A	A	G	C	C	C	T	A	A	A	G	T	T	C	C	A	G	T	T	A	A	T	T	NA	NA	G	A	G	C	T	T	T	C	G	G	G	G	C	C	T	C	C	T	C	C	NA	NA	T	T	T	C	G	G	A	G	G	T	G	G	A	A	C	C	G	A	C	T	NA	NA	C	A	G	A	C	G	T	A	C	C	A	C	G	A	A	A	G	G	A	G	T	C	T	C	A	G	T	T	T	T	A	G	A	A	C	T	T	C	T	T	A	G	A	G	C	T	T	C	G	G	A	T	C	C	T	C	T	C	A	T	T	C	T	T	NA	NA	C	C	T	C	T	C	G	T	G	G	C	C	G	G	C	A	C	C	C	T	G	A	G	G	C	C	G	G	T	T	G	A	T	T	C	T	A	G	T	C	A	G	A	G	G	G	T	C	C	C	A	C	A	A	C	G	NA	NA	G	G	G	A	T	T	T	G	C	C	A	C	A	A	G	G	G	G	G	G	A	A	C	C	C	C	T	T	T	T	A	A	A	A	A	A	G	G	C	C	C	C	C	C	G	G	A	A	T	T	T	T	T	T	C	C	A	A	A	A	A	A	G	G	T	T	C	C	C	C	C	C	C	C	T	T	C	C	G	G	C	C	T	T	T	T	G	G	G	G	G	G	G	G	T	T	G	G	T	T	A	A	T	T	T	T	T	T	T	T	G	G	G	G	A	A	G	G	A	A	T	T	T	T	G	G	T	T	G	G	A	A	C	C	T	T	T	T	G	G	C	C	T	T	C	C	C	C	A	A	A	A	A	A	G	G	C	C	A	A	G	G	A	A	G	G	C	C	G	G	T	T	A	A	A	A	T	T	T	T	A	A	C	C	C	C	T	T	C	C	C	C	A	A	C	C	T	T	G	G	A	A	A	A	A	A	G	G	A	A	G	G	C	C	G	G	T	T	T	T	C	C	G	G	T	T	C	C	A	A	T	T	A	A	G	G	A	A	C	C	C	C	G	G	T	T	A	A	T	T	A	A	A	A	A	A	A	A	C	C	T	T	C	C	T	T	T	T	C	C	G	G	A	A	A	A	A	A	A	A	T	T	C	C	C	C	A	A	G	G	T	T	A	A	T	T	C	C	T	T	A	A	T	T	A	A	A	A	G	G	T	T	C	C	G	G	G	G	T	T	C	C	A	A	A	A	G	G	A	A	G	G	C	C	A	A	T	T	A	A	C	C	C	C	A	A	A	A	T	T	C	C	T	T	C	C	G	G	T	T	T	T	A	A	C	C	C	C	C	C	C	C	A	A	G	G	G	G	G	G	A	A	T	T	C	C	G	G	A	A	A	A	G	G	C	C	T	T	G	G	T	T	A	A	A	A	C	C	C	C	C	C	A	A	A	A	A	A	A	A	T	T	C	C	T	T	G	G	T	T	C	C	A	A	C	C	G	G	T	T	C	C	G	G	T	T	G	G	A	A	A	A	T	T	C	C	C	C	C	C	G	G	A	A	T	T	A	A	G	G	A	A	G	G	G	G	T	T	C	C	C	C	T	T	C	C	G	G	T	T	T	T	T	T	A	A	C	C	T	T	A	A	A	A	A	A	C	C	G	G	T	T	A	A	C	C	G	G	A	A	C	C	C	C	G	G	C	C	A	A	G	G	C	C	T	T	T	T	A	A	C	C	G	G	G	G	G	G	A	A	T	T	G	G	G	G	T	T	A	A	T	T	T	T	A	A	C	C	C	C	C	C	C	C	T	T	C	C	C	C	G	G	T	T	G	G	T	T	G	G	T	T	T	T	A	A	C	C	T	T	G	G	C	C	A	A	G	G	A	A	A	A	G	G	T	T	G	G	C	C	G	G	G	G	A	A	T	T	C	C	A	A	C	C	G	G	G	G	G	G	C	C	C	C	A	A	G	G	C	C	T	T	A	A	G	G	G	G	C	C	G	G	T	T	T	T	G	G	T	T	A	A	C	C	A	A	A	A	G	G	A	A	A	A	C	C	C	C	C	C	A	A	T	T	T	T	C	C	G	G	T	T	T	T	C	C	A	A	A	A	G	G	G	G	T	T	A	A	G	G	G	G	T	T	G	G	T	T	C	C	C	C	T	T	G	G	NA	NA	A	A	G	G	G	G	T	T	A	A	C	C	T	T	C	C	T	T	G	G	A	A	G	G	G	G	A	A	A	A	C	C	G	G	C	C	C	C	T	T	C	C	A	A	A	A	C	C	G	G	A	A	T	T	G	G	G	G	C	C	G	G	G	G	A	A	G	G	A	A	T	T	A	A	C	C	T	T	G	G	C	C	A	A	G	G	A	A	C	C	G	G	C	C	A	A	C	C	A	A	T	T	G	G	G	G	A	A	T	T	T	T	G	G	T	T	T	T	C	C	G	G	G	G	T	T	C	C	C	C	G	G	C	C	G	G	C	C	C	C	A	A	C	C	C	C	C	C	T	T	C	C	T	T	A	A	C	C	A	A	A	A	T	T	G	G	G	G	A	A	T	T	C	C	T	T	G	G	G	G	G	G	G	G	G	G	C	C	C	C	T	T	A	A	C	C	G	G	G	G	A	A	C	C	C	C	A	A	G	G	C	C	G	G	C	C	C	C	C	C	T	T	T	T	C	C	A	A	G	G	A	A	T	T	T	T	G	G	A	A	T	T	T	T	C	C	A	A	C	C	G	G	A	A	G	G	A	A	C	C	C	C	G	G	NA	NA	A	A	C	C	A	A	G	G	C	C	T	T	G	G	G	G	A	A	C	C	C	C	A	A	G	G	T	T	A	A	T	T	A	A	G	G	A	A	G	G	T	T	T	T	A	A	G	G	G	G	G	G	C	C	G	G	A	A	C	C	T	T	G	G	A	A	T	T	A	A	G	G	G	G	T	T	G	G	T	T	G	G	A	A	A	A	C	C	G	G	T	T	G	G	G	G	G	G	C	C	A	A	C	C	C	C	C	C	G	G	C	C	G	G	G	G	A	A	G	G	G	G	A	A	C	C	C	C	T	T	T	T	T	T	T	T	T	T	A	A	T	T	C	C	C	C	T	T	C	C	A	A	C	C	G	G	A	A	G	G	A	A	G	G	A	A	G	G	G	G	C	C	G	G	A	A	A	A	A	A	C	C	T	T	T	T	G	G	G	G	A	A	C	C	C	C	C	C	C	C	T	T	G	G	C	C	G	G	A	A	A	A	G	G	T	T	G	G	G	G	C	C	G	G	A	A	G	G	A	A	C	C	T	T	T	T	C	C	G	G	G	G	T	T	A	A	C	C	C	C	C	C	A	A	A	A	T	T	A	A	G	G	T	T	T	T	A	A	T	T	A	A	G	G	A	A	C	C	A	A	C	C	A	A	A	A	C	C	A	A	C	C	G	G	C	C	C	C	T	T	A	A	A	A	T	T	G	G	A	A	A	A	C	C	T	T	C	C	C	C	T	T	T	T	A	A	T	T	C	C	A	A	G	G	C	C	A	A	A	A	C	C	C	C	G	G	G	G	C	C	C	C	C	C	C	C	C	C	C	C	C	C	C	C	T	T	G	G	G	G	G	G	C	C	A	A	G	G	C	C	C	C	T	T	G	G	C	C	A	A	T	T	T	T	A	A	T	T	T	T	G	G	C	C	C	C	C	C	G	G	G	G	T	T	T	T	C	C	G	G	T	T	T	T	G	G	C	C	C	C	C	C	T	T	C	C	C	C	G	G	C	C	A	A	G	G	A	A	A	A	G	G	T	T	T	T	C	C	G	G	T	T	T	T	C	C	T	T	C	C	A	A	A	A	C	C	G	G	A	A	G	G	A	A	T	T	T	T	G	G	C	C	C	C	G	G	C	C	C	C	C	C	G	G	T	T	G	G	G	G	C	C	G	G	T	T	A	A	A	A	C	C	C	C	C	C	G	G	C	C	G	G	G	G	A	A	C	C	A	A	C	C	T	T	T	T	A	A	G	G	C	C	C	C	T	T	T	T	A	A	T	T	A	A	G	G	C	C	A	A	G	G	C	C	T	T	G	G	G	G	G	G	A	A	T	T	C	C	T	T	A	A	C	C	T	T	T	T	A	A	A	A	G	G	T	T	C	C	G	G	C	C	C	C	T	T	C	C	A	A	C	C	C	C	G	G	G	G	A	A	A	A	G	G	A	A	T	T	A	A	C	C	T	T	G	G	G	G	C	C	A	A	A	A	T	T	G	G	C	C	T	T	A	A	G	G	G	G	C	C	A	A	T	T	C	C	A	A	T	T	C	C	A	A	G	G	C	C	C	C	G	G	T	T	A	A	G	G	A	A	C	C	A	A	T	T	G	G	T	T	G	G	G	G	G	G	C	C	G	G	G	G	G	G	T	T	T	T	C	C	A	A	T	T	T	T	C	C	A	A	T	T	G	G	G	G	T	T	C	C	A	A	G	G	A	A	A	A	C	C	A	A	C	C	T	T	T	T	T	T	C	C	G	G	T	T	G	G	G	G	C	C	G	G	A	A	C	C	C	C	A	A	C	C	T	T	G	G	T	T	A	A	T	T	G	G	G	G	T	T	C	C	T	T	T	T	A	A	C	C	G	G	G	G	A	A	C	C	G	G	T	T	T	T	T	T	C	C	T	T	C	C	T	T	C	C	C	C	G	G	A	A	A	A	G	G	C	C	C	C	C	C	C	C	G	G	T	T	A	A	G	G	A	A	A	A	G	G	C	C	G	G	C	C	T	T	T	T	C	C	G	G	A	A	G	G	C	C	A	A	T	T	A	A	C	C	T	T	T	T	A	A	A	A	T	T	T	T	G	G	C	C	T	T	C	C	G	G	C	C	A	A	C	C	A	A	T	T	C	C	A	A	T	T	T	T	C	C	G	G	T	T	C	C	A	A	G	G	T	T	T	T	T	T	A	A	G	G	C	C	G	G	T	T	G	G	C	C	G	G	C	C	NA	NA	G	G	T	T	C	C	C	C	T	T	C	C	T	T	G	G	C	C	C	C	T	T	G	G	A	A	C	C	C	C	A	A	T	T	T	T	G	G	G	G	A	A	T	T	A	A	A	A	C	C	G	G	T	T	G	G	A	A	G	G	G	G	C	C	C	C	T	T	A	A	G	G	T	T	C	C	G	G	C	C	G	G	A	A	C	C	A	A	T	T	T	T	C	C	A	A	T	T	G	G	G	G	C	C	A	A	C	C	A	A	C	C	G	G	T	T	A	A	G	G	C	C	T	T	A	A	C	C	A	A	C	C	G	G	C	C	A	A	T	T	C	C	A	A	A	A	T	T	G	G	A	A	T	T	A	A	A	A	G	G	A	A	C	C	G	G	T	T	G	G	A	A	A	A	A	A	T	T	A	A	A	A	T	T	A	A	C	C	T	T	T	T	T	T	A	A	A	A	C	C	A	A	C	C	A	A	C	C	A	A	G	G	G	G	G	G	A	A	T	T	G	G	G	G	G	G	A	A	A	A	T	T	T	T	G	G	G	G	G	G	C	C	C	C	G	G	T	T	A	A	T	T	G	G	G	G	T	T	A	A	C	C	A	A	C	C	C	C	T	T	A	A	G	G	T	T	C	C	T	T	G	G	G	G	C	C	G	G	C	C	T	T	A	A	G	G	G	G	C	C	C	C	T	T	G	G	G	G	T	T	C	C	T	T	A	A	A	A	C	C	G	G	G	G	A	A	A	A	C	C	C	C	A	A	T	T	C	C	G	G	A	A	G	G	C	C	T	T	C	C	A	A	C	C	C	C	G	G	T	T	C	C	G	G	G	G	T	T	A	A	T	T	A	A	C	C	G	G	C	C	G	G	G	G	C	C	G	G	G	G	C	C	G	G	T	T	C	C	A	A	G	G	A	A	A	A	C	C	C	C	A	A	T	T	A	A	C	C	T	T	G	G	C	C	G	G	A	A	T	T	T	T	G	G	A	A	C	C	T	T	C	C	T	T	G	G	T	T	G	G	G	G	G	G	G	G	T	T	G	G	C	C	C	C	T	T	A	A	C	C	C	C	G	G	G	G	G	G	G	G	C	C	T	T	T	T	C	C	T	T	G	G	A	A	T	T	C	C	G	G	G	G	T	T	G	G	A	A	G	G	C	C	A	A	A	A	T	T	C	C	G	G	T	T	C	C	C	C	G	G	C	C	C	C	G	G	A	A	C	C	T	T	A	A	C	C	G	G	C	C	G	G	T	T	T	T	T	T	T	T	A	A	C	C	G	G	A	A	T	T	T	T	T	T	A	A	C	C	C	C	G	G	C	C	A	A	A	A	A	A	G	G	G	G	G	G	A	A	C	C	T	T	G	G	A	A	C	C	T	T	C	C	C	C	C	C	A	A	A	A	T	T	C	C	G	G	G	G	G	G	A	A	G	G	T	T	C	C	G	G	T	T	A	A	A	A	A	A	C	C	A	A	C	C	A	A	C	C	A	A	G	G	T	T	T	T	C	C	G	G	G	G	T	T	T	T	C	C	C	C	A	A	T	T	A	A	T	T	G	G	C	C	C	C	T	T	T	T	T	T	G	G	T	T	C	C	A	A	A	A	C	C	G	G	A	A	A	A	T	T	T	T	C	C	A	A	T	T	T	T	G	G	A	A	G	G	T	T	A	A	C	C	A	A	G	G	G	G	A	A	G	G	T	T	A	A	A	A	A	A	T	T	C	C	C	C	C	C	C	C	G	G	A	A	A	A	A	A	C	C	G	G	T	T	C	C	A	A	G	G	G	G	C	C	A	A	T	T	T	T	G	G	G	G	C	C	C	C	A	A	G	G	C	C	G	G	G	G	C	C	A	A	C	C	T	T	A	A	C	C	A	A	A	A	C	C	T	T	A	A	A	A	A	A	T	T	A	A	G	G	G	G	C	C	A	A	C	C	A	A	T	T	G	G	T	T	G	G	G	G	G	G	T	T	C	C	A	A	G	G	T	T	T	T	C	C	G	G	A	A	C	C	A	A	T	T	T	T	G	G	A	A	C	C	A	A	A	A	T	T	A	A	C	C	G	G	C	C	C	C	G	G	C	C	G	G	G	G	C	C	A	A	C	C	G	G	C	C	G	G	T	T	G	G	C	C	C	C	A	A	T	T	T	T	C	C	G	G	C	C	T	T	G	G	G	G	G	G	G	G	A	A	G	G	T	T	A	A	A	A	G	G	C	C	C	C	G	G	C	C	A	A	G	G	A	A	G	G	T	T	C	C	A	A	C	C	C	C	T	T	G	G	A	A	C	C	G	G	A	A	T	T	G	G	T	T	A	A	T	T	G	G	G	G	T	T	G	G	T	T	C	C	G	G	C	C	G	G	C	C	A	A	G	G	G	G	G	G	A	A	A	A	T	T	A	A	T	T	G	G	G	G	G	G	G	G	T	T	G	G	C	C	A	A	G	G	A	A	C	C	T	T	C	C	T	T	T	T	A	A	T	T	T	T	A	A	C	C	T	T	C	C	A	A	T	T	C	C	C	C	C	C	T	T	G	G	T	T	C	C	G	G	G	G	A	A	A	A	T	T	C	C	A	A	G	G	A	A	G	G	A	A	T	T	T	T	C	C	T	T	A	A	G	G	C	C	A	A	G	G	A	A	T	T	C	C	G	G	A	A	T	T	T	T	C	C	C	C	G	G	A	A	G	G	A	A	A	A	T	T	T	T	T	T	A	A	T	T	C	C	T	T	A	A	A	A	G	G	C	C	T	T	C	C	C	C	T	T	T	T	T	T	T	T	C	C	G	G	G	G	T	T	G	G	G	G	C	C	C	C	G	G	C	C	T	T	G	G	T	T	A	A	T	T	C	C	C	C	G	G	T	T	T	T	T	T	G	G	A	A	A	A	C	C	C	C	T	T	C	C	C	C	G	G	C	C	T	T	A	A	T	T	T	T	G	G	A	A	G	G	T	T	C	C	T	T	G	G	C	C	T	T	G	G	C	C	G	G	T	T	T	T	C	C	A	A	A	A	T	T	G	G	C	C	G	G	G	G	T	T	G	G	A	A	C	C	A	A	A	A	A	A	C	C	A	A	T	T	G	G	A	A	G	G	T	T	T	T	C	C	T	T	A	A	G	G	C	C	G	G	A	A	T	T	G	G	G	G	A	A	T	T	A	A	A	A	C	C	G	G	G	G	C	C	G	G	T	T	T	T	C	C	A	A	T	T	G	G	G	G	A	A	G	G	G	G	A	A	G	G	T	T	G	G	G	G	C	C	T	T	T	T	T	T	G	G	C	C	G	G	A	A	C	C	G	G	C	C	T	T	A	A	C	C	T	T	A	A	T	T	G	G	T	T	G	G	A	A	C	C	A	A	A	A	C	C	C	C	T	T	G	G	G	G	A	A	C	C	G	G	T	T	C	C	A	A	T	T	T	T	G	T	T	T	A	A	C	C	G	G	A	A	A	A	A	A	G	G	G	G	G	G	C	C	G	G	C	C	T	T	C	C	C	C	A	A	A	A	A	A	C	C	G	G	T	T	A	A	C	C	A	A	G	G	A	A	C	C	G	G	A	A	A	A	T	T	C	C	G	G	A	A	A	A	G	G	T	T	G	G	C	C	C	C	T	T	T	T	T	T	T	T	G	G	G	G	G	G	A	A	T	T	G	G	A	A	G	G	T	T	G	G	G	G	G	G	G	G	T	T	C	C	C	C	C	C	A	A	T	T	G	G	A	A	T	T	A	A	G	G	A	A	A	A	C	C	T	T	T	T	A	A	A	A	A	A	A	A	G	G	A	A	A	A	G	G	G	G	C	C	A	A	C	C	T	T	T	T	A	A	T	T	T	T	C	C	A	A	A	A	T	T	T	T	C	C	T	T	T	T	C	C	G	G	A	A	C	C	C	C	G	G	A	A	A	A	T	T	G	G	G	G	G	G	C	C	T	T	C	C	G	G	G	G	G	G	G	G	A	A	G	G	C	C	A	A	C	C	A	A	C	C	A	A	T	T	T	T	C	C	C	C	G	G	C	C	C	C	A	A	A	A	C	C	G	G	C	C	T	T	G	G	A	A	A	A	C	C	A	A	T	T	G	G	C	C	C	C	T	T	G	G	T	T	G	G	G	G	C	C	C	C	G	G	C	C	C	C	G	G	T	T	T	T	C	C	T	T	C	C	A	A	A	A	C	C	T	C	C	C	T	T	G	G	G	G	C	C	T	T	C	C	T	T	C	C	C	C	C	C	A	A	G	G	C	C	T	T	C	C	T	T	T	T	T	T	C	C	T	T	G	G	T	T	G	G	G	G	G	G	G	G	A	A	A	A	C	C	G	G	G	G	A	A	G	G	G	G	G	G	T	T	T	T	G	G	C	C	G	G	G	G	C	C	A	A	G	G	T	T	C	C	G	G	C	C	C	C	A	A	A	A	G	G	T	T	A	A	G	G	C	C	G	G	G	G	A	A	A	A	A	A	G	G	A	A	G	G	G	G	T	T	C	C	T	T	G	G	T	T	C	C	T	T	T	T	G	G	T	T	C	C	A	A	C	C	C	C	A	A	C	C	T	T	A	A	C	C	G	G	G	G	C	C	T	T	T	T	C	C	C	C	T	T	A	A	G	G	C	C	C	C	G	G	G	G	G	G	C	C	G	G	T	T	G	G	A	A	G	G	C	C	T	T	T	T	T	T	C	C	A	A	T	T	G	G	T	T	G	G	A	A	C	C	T	T	A	A	C	C	C	C	A	A	A	A	C	C	A	A	G	G	A	A	G	G	A	A	C	C	A	A	G	G	G	G	T	T	A	A	A	A	A	A	NA	NA	T	T	C	C	A	A	T	T	T	T	G	G	A	A	G	G	T	T	T	T	C	C	G	G	A	A	A	A	T	T	C	C	C	C	G	G	G	G	A	A	T	T	T	T	A	A	C	C	G	G	C	C	T	T	C	C	T	T	C	C	T	T	C	C	T	T	C	C	T	T	A	A	G	G	G	G	A	A	T	T	T	T	C	C	C	C	T	T	T	T	G	G	G	G	T	T	G	G	A	A	A	A	C	C	C	C	A	A	T	T	C	C	G	G	T	T	C	C	A	A	G	G	G	G	C	C	G	G	T	T	T	T	G	G	T	T	G	A	C	C	T	T	C	C	C	C	G	G	T	T	A	A	T	T	A	A	A	A	T	T	A	A	A	A	A	A	C	C	T	T	C	C	A	A	T	T	C	C	G	G	A	A	C	C	G	G	G	G	T	T	A	A	T	T	C	C	C	C	C	C	G	G	T	T	T	T	T	T	G	G	T	T	T	T	G	G	C	C	G	G	G	G	A	A	C	C	C	C	G	G	T	T	C	C	A	A	G	G	C	C	G	G	C	C	A	A	G	G	A	A	G	G	T	T	A	A	C	C	T	T	G	G	G	G	C	C	G	G	T	T	A	A	T	T	T	T	C	C	G	G	A	A	T	T	C	C	T	T	A	A	A	A	A	A	G	G	G	G	C	C	G	G	A	A	G	G	G	G	C	C	A	A	A	A	G	G	T	T	G	G	A	A	G	G	T	T	C	C	G	G	T	T	T	T	C	C	C	C	T	T	T	T	T	T	A	A	A	A	A	A	A	A	T	T	T	T	A	A	G	G	G	G	C	C	G	G	T	T	A	A	G	G	A	A	C	C	G	G	C	C	C	C	C	C	C	C	G	G	C	C	T	T	G	G	G	G	T	T	G	G	T	T	C	C	C	C	C	C	T	T	C	C	C	C	T	T	C	C	C	C	C	C	G	G	A	A	A	A	A	A	C	C	A	A	A	A	C	C	G	G	A	A	T	T	G	G	T	T	T	T	A	A	G	G	C	C	A	A	C	C	C	C	A	A	A	A	T	T	A	A	T	T	C	C	G	G	G	G	C	C	A	A	A	A	C	C	G	G	T	T	C	C	G	G	C	C	C	C	G	G	T	T	T	T	A	A	T	T	G	G	G	G	G	G	A	A	G	G	G	G	T	T	G	G	C	C	C	C	A	A	G	G	T	T	A	A	G	G	A	A	G	G	C	C	G	G	C	C	C	C	A	A	T	T	G	G	T	T	T	T	A	A	A	A	T	T	G	G	G	G	C	C	C	C	T	T	A	A	G	G	T	T	T	T	T	T	G	G	A	A	A	A	T	T	C	C	G	G	T	T	A	A	T	T	T	T	T	T	C	C	T	T	A	A	T	T	C	C	T	T	T	T	C	C	C	C	A	A	T	T	G	G	C	C	C	C	G	G	G	G	G	G	A	A	T	T	G	G	C	C	C	C	C	C	G	G	A	A	G	G	C	C	T	T	A	A	G	G	T	T	A	A	G	G	C	C	G	G	C	C	T	T	A	A	T	T	A	A	G	G	A	A	G	G	T	T	T	T	T	T	A	A	C	C	C	C	C	C	T	T	T	T	G	G	A	A	A	A	G	G	G	G	G	G	C	T	A	A	C	C	G	G	A	A	C	C	T	T	C	C	T	T	T	T	C	C	T	T	A	A	A	A	G	G	G	G	C	C	A	A	G	G	G	G	G	G	C	C	C	C	T	T	T	T	C	C	A	A	A	A	T	T	A	A	C	C	T	T	T	T	C	C	G	G	T	T	T	T	A	A	G	G	C	C	T	T	A	A	T	T	C	C	A	A	T	T	C	C	G	G	T	T	G	G	C	C	G	G	T	T	C	C	T	T	G	G	T	T	G	G	C	C	C	C	C	C	T	T	C	C	T	T	T	T	C	C	T	T	C	C	G	G	A	A	T	T	C	C	C	C	A	A	G	G	A	A	A	A	T	T	G	G	C	C	T	T	G	G	G	G	T	T	G	G	A	A	G	G	C	C	A	A	A	A	G	G	G	G	A	A	G	G	G	G	C	C	G	G	A	A	T	T	G	G	A	A	A	A	A	A	G	G	G	G	A	A	T	T	A	A	G	G	C	C	C	C	C	C	A	A	C	C	A	A	G	G	G	G	A	A	G	G	T	T	C	C	T	T	T	T	C	C	C	C	G	G	C	C	G	G	A	A	A	A	C	C	G	G	G	G	A	A	A	A	A	A	A	A	C	C	T	T	T	T	C	C	C	C	G	G	G	G	T	T	C	C	G	G	A	A	C	C	C	C	C	C	C	C	A	A	C	C	C	C	T	T	T	T	C	C	G	G	T	T	G	G	G	G	A	A	A	A	G	G	G	G	A	A	A	A	G	G	T	T	T	T	C	C	C	C	C	C	A	A	C	C	A	A	G	G	G	G	C	C	T	T	A	A	T	T	T	T	A	A	G	G	T	T	C	C	G	G	A	A	T	T	C	C	T	T	A	A	T	T	A	A	C	C	G	G	T	T	T	T	C	C	T	T	T	T	A	A	G	G	A	A	A	A	G	G	C	C	G	G	G	G	T	T	A	A	A	A	A	A	T	T	G	G	C	C	T	T	C	C	C	C	C	C	G	G	G	G	T	T	G	G	A	A	T	T	C	C	T	T	G	G	G	G	C	C	C	C	A	A	A	A	A	A	A	A	A	A	G	G	T	T	G	G	A	A	A	A	C	C	G	G	G	G	T	T	C	C	C	C	C	C	G	G	C	C	A	A	T	T	A	A	A	A	A	A	T	T	T	T	T	T	G	G	C	C	C	C	T	T	C	C	T	T	A	A	T	T	T	T	T	T	A	A	T	T	C	C	A	A	G	G	A	A	G	G	C	C	G	G	C	C	A	A	G	G	A	A	A	A	G	G	C	C	A	A	G	G	T	T	T	T	G	G	C	C	G	G	C	C	G	G	T	T	T	T	T	T	T	T	T	T	C	C	C	C	C	C	G	G	T	T	C	C	C	C	A	A	G	G	A	A	T	T	G	G	G	G	G	G	G	G	A	A	A	A	G	G	T	T	G	G	G	G	A	A	C	C	T	T	A	A	C	C	C	C	G	G	T	T	C	C	C	C	T	T	C	C	C	C	G	G	A	A	A	A	T	T	G	G	G	G	G	G	T	T	T	T	A	A	T	T	C	C	T	T	A	A	G	G	A	A	T	T	C	C	G	G	C	C	G	G	G	G	C	C	A	A	A	A	C	C	T	T	C	C	A	A	G	G	A	A	C	C	C	C	T	T	T	T	T	T	T	T	T	T	T	T	G	G	C	C	A	A	G	G	A	A	G	G	A	A	T	T	C	C	A	A	G	G	C	C	G	G	G	G	G	G	T	T	G	G	G	G	A	A	T	T	G	G	A	A	A	A	T	T	G	G	C	C	T	T	G	G	T	T	C	C	C	C	T	T	C	C	G	G	T	T	C	C	T	T	T	T	A	A	A	A	G	G	T	T	C	C	T	T	A	A	A	A	A	A	C	C	A	A	T	T	T	T	C	C	C	C	G	G	C	C	C	C	C	C	C	C	G	G	A	A	C	C	G	G	C	C	G	G	C	C	C	C	C	C	C	C	A	A	C	C	T	T	A	A	T	T	G	G	G	G	A	A	T	T	T	T	A	A	C	C	T	T	T	T	C	C	C	C	G	G	G	G	C	C	C	C	A	A	G	G	C	C	G	G	G	G	T	T	C	C	G	G	G	G	C	C	A	A	A	A	NA	NA	G	G	A	A	C	C	C	C	C	C	C	C	T	T	T	T	G	G	T	T	C	C	A	A	T	T	A	A	C	C	C	C	G	G	T	T	T	T	C	C	G	G	G	G	T	T	T	T	C	C	T	T	G	G	G	G	A	A	G	G	G	G	C	C	C	C	G	G	G	G	G	G	T	T	G	G	A	A	C	C	T	T	T	T	C	C	A	A	C	C	G	G	C	C	C	C	C	C	G	G	G	G	T	T	C	C	A	A	C	C	G	G	G	G	G	G	C	C	T	T	T	T	A	A	G	G	C	C	G	G	C	C	G	G	G	G	A	A	C	C	C	C	C	C	T	T	T	T	A	A	A	A	G	G	C	C	G	G	C	C	T	T	T	T	T	T	T	T	G	G	T	T	T	T	C	C	A	A	A	A	C	C	T	T	C	C	T	T	G	G	T	T	G	G	A	A	T	T	C	C	G	G	A	A	G	G	T	T	T	T	A	A	C	C	G	G	T	T	T	T	T	T	T	T	C	C	A	A	A	A	T	T	C	C	A	A	C	C	C	C	T	T	C	C	G	G	T	T	A	A	A	A	C	C	A	A	A	A	G	G	C	C	C	C	C	C	T	T	T	T	T	T	T	T	C	C	A	A	G	G	T	T	C	C	C	C	T	T	G	G	G	G	C	C	C	C	A	A	T	T	G	G	C	C	C	C	G	G	T	T	G	G	A	A	C	C	G	G	T	T	G	G	G	G	T	T	A	A	A	A	T	T	C	C	T	T	C	C	A	A	G	G	C	C	G	G	C	C	C	C	G	G	C	C	G	G	C	C	C	C	T	T	G	G	G	G	A	A	T	T	T	T	G	G	G	G	C	C	A	A	T	T	A	A	T	T	C	C	C	C	A	A	T	T	A	A	G	G	T	T	C	C	G	G	A	A	T	T	C	C	G	G	T	T	C	C	T	T	C	C	T	T	A	A	C	C	A	A	A	A	G	G	T	T	A	A	G	G	C	C	C	C	T	T	C	C	A	A	G	G	G	G	G	G	G	G	G	G	T	T	C	C	A	A	T	T	A	A	C	C	G	G	G	G	T	T	A	A	C	C	A	A	C	C	A	A	G	G	C	C	A	A	C	C	G	G	C	C	T	T	G	G	T	T	C	C	C	C	T	T	C	C	T	T	C	C	G	G	G	G	T	T	G	G	G	G	C	C	C	C	T	T	T	T	T	T	T	T	G	G	A	A	G	G	T	T	C	C	A	A	C	C	C	C	A	A	C	C	C	C	C	C	G	G	C	C	G	G	G	G	C	C	C	C	T	T	A	A	A	A	G	G	T	T	G	G	G	G	T	T	C	C	T	T	G	G	T	T	G	G	A	A	G	G	T	T	G	G	T	T	C	C	G	G	C	C	T	T	C	C	T	T	G	G	A	A	T	T	C	C	G	G	G	G	G	G	T	T	A	A	A	A	T	T	T	T	G	G	G	G	C	C	T	T	A	A	T	T	A	A	G	G	A	A	G	G	T	T	T	T	A	A	G	G	G	G	G	G	C	C	G	G	C	C	G	G	C	C	G	G	C	C	A	A	G	G	G	G	G	G	C	C	A	A	T	T	A	A	G	G	G	G	G	G	C	C	G	G	G	G	G	G	T	T	T	T	C	C	T	T	G	G	T	T	A	A	G	G	C	C	T	T	T	T	C	C	T	T	C	C	C	C	C	C	G	G	G	G	G	G	G	G	T	T	G	G	C	C	T	T	G	G	T	T	G	G	G	G	C	C	G	G	A	A	C	C	T	T	T	T	A	A	A	A	G	G	A	A	A	A	A	A	G	G	C	C	T	T	T	T	G	G	C	C	T	T	C	C	T	T	G	G	G	G	C	C	A	A	A	A	T	T	G	G	G	G	A	A	C	C	T	T	A	A	C	C	A	A	G	G	T	T	A	A	C	C	C	C	C	C	A	A	C	C	A	A	C	C	C	C	C	C	A	A	T	T	C	C	G	G	G	G	A	A	G	G	T	T	A	A	G	G	C	C	T	T	C	C	C	C	C	C	G	G	A	A	A	A	C	C	C	C	G	G	G	G	C	C	A	A	G	G	G	G	G	G	A	A	A	A	C	C	C	C	T	T	T	T	T	T	C	C	T	T	C	C	C	C	A	A	G	G	A	A	T	T	C	C	G	G	G	G	T	T	A	A	A	A	C	C	A	A	G	G	G	G	T	T	C	C	G	G	T	T	C	C	G	G	C	C	G	G	G	G	C	C	G	G	A	A	A	A	A	A	G	G	A	A	A	A	A	A	G	G	T	T	A	A	T	T	A	A	C	C	G	G	A	A	C	C	T	T	A	A	G	G	G	G	A	A	A	A	T	T	G	G	T	T	A	A	G	G	C	C	A	A	T	T	A	A	G	G	A	A	T	T	T	T	T	T	A	A	T	T	C	C	T	T	T	T	T	T	T	T	T	T	C	C	G	G	C	C	A	A	T	T	G	G	G	G	A	A	T	T	T	T	T	T	G	G	A	A	A	A	G	G	T	T	C	C	T	T	C	C	C	C	G	G	C	C	G	G	C	C	C	C	C	C	C	C	C	C	G	G	A	A	A	A	T	T	G	G	G	G	A	A	A	A	C	C	T	T	G	G	C	C	G	G	G	G	A	A	T	T	T	T	A	A	G	G	C	C	C	C	A	A	C	C	G	G	A	A	G	G	G	G	G	G	G	G	G	G	C	C	T	T	C	C	A	A	G	G	T	T	A	A	G	G	C	C	A	A	C	C	G	G	G	G	A	A	A	A	A	A	G	G	C	C	A	A	G	G	C	C	C	C	A	A	C	C	A	A	T	T	C	C	A	A	C	C	A	A	A	A	T	T	G	G	G	G	T	T	C	C	G	G	G	G	C	C	C	C	T	T	G	G	C	C	G	G	A	A	G	G	C	C	G	G	A	A	C	C	A	A	G	G	C	C	A	A	G	G	G	G	A	A	G	G	G	G	G	G	T	T	C	C	G	G	T	T	C	C	G	G	G	G	T	T	T	T	A	A	G	G	C	C	C	C	A	A	T	T	T	T	A	A	T	T	C	C	C	C	G	G	C	C	G	G	C	C	C	C	C	C	C	C	C	C	C	T	T	T	G	G	G	G	G	G	G	G	T	T	G	G	G	G	A	A	C	C	C	C	A	A	A	A	T	T	T	T	C	C	G	G	G	G	T	T	C	C	G	G	G	G	G	G	A	A	C	C	A	A	A	A	A	A	T	T	T	T	C	C	NA	NA	A	A	T	T	T	T	G	G	G	G	G	G	A	A	T	T	C	C	G	G	A	A	T	T	G	G	G	G	T	T	C	C	A	A	A	A	A	A	C	C	T	T	G	G	A	A	C	C	C	C	A	A	C	C	C	C	T	T	A	A	T	T	C	C	T	T	G	G	G	G	G	G	T	T	T	T	C	C	C	C	G	G	A	A	T	T	C	C	G	G	G	G	A	A	A	A	C	C	G	G	C	C	T	T	T	T	C	C	T	T	G	G	T	T	A	A	T	T	C	C	G	G	T	T	C	C	C	C	C	C	A	A	A	A	C	C	G	G	C	C	C	C	T	C	A	A	C	C	A	A	C	C	T	T	A	A	A	A	G	G	G	G	A	A	T	T	A	A	G	G	G	G	C	C	G	G	T	T	C	C	G	G	T	T	A	A	A	A	C	C	C	C	T	T	C	C	A	A	G	G	T	T	T	T	A	A	A	A	A	A	G	G	G	G	A	A	T	T	G	G	A	A	C	C	C	C	G	G	C	C	T	T	A	A	T	T	A	A	T	T	A	A	T	T	G	G	A	A	A	A	C	C	C	C	A	A	A	A	A	A	C	C	G	G	C	C	A	A	A	A	G	G	C	C	T	T	G	G	A	A	T	T	T	T	T	T	T	T	T	T	T	T	G	G	T	T	G	G	T	T	C	C	T	T	G	G	C	C	C	C	A	A	A	A	G	G	C	C	C	C	T	T	A	A	G	G	A	A	C	C	C	C	G	G	G	G	A	A	A	A	A	A	T	T	T	T	T	T	C	C	T	T	T	T	G	G	A	A	C	C	G	G	A	A	G	G	C	C	G	G	A	A	T	T	G	G	T	T	C	C	G	G	G	G	C	C	A	A	G	G	A	A	G	G	A	A	G	G	C	C	G	G	T	T	G	G	G	G	T	T	C	C	C	C	A	A	G	G	T	T	A	A	C	C	T	T	T	T	G	G	A	A	T	T	G	G	T	T	A	A	G	G	T	T	G	G	A	A	A	A	G	G	T	T	C	C	T	T	A	A	T	T	G	G	A	A	G	G	C	C	G	G	T	T	T	T	C	C	C	C	C	C	C	C	G	G	C	C	G	G	A	A	C	C	C	C	T	T	C	C	A	A	C	C	C	C	T	T	T	T	C	C	C	C	G	G	G	G	A	A	G	G	A	A	A	A	C	C	C	C	T	T	G	G	C	C	C	C	C	C	G	G	C	C	A	A	A	A	A	A	G	G	C	C	C	C	A	A	T	T	T	T	T	T	G	G	G	G	C	C	C	C	A	A	T	T	C	C	G	G	A	A	T	T	C	C	C	C	C	C	G	G	C	C	C	C	G	G	NA	NA	A	A	A	A	A	A	C	C	T	T	A	A	C	C	C	C	C	C	G	G	A	A	A	A	A	A	A	A	C	C	A	A	C	C	G	G	C	C	C	C	T	T	A	A	C	C	C	C	A	A	A	A	T	T	A	A	G	G	A	A	A	A	C	C	C	C	G	G	G	G	C	C	C	C	C	C	G	G	T	T	A	A	T	T	T	T	C	C	C	C	G	G	T	T	C	C	C	C	T	T	A	A	G	G	T	T	A	A	C	C	A	A	C	C	G	G	A	A	T	T	C	C	G	G	A	A	T	T	G	G	G	G	G	G	G	G	C	C	G	G	A	A	T	T	T	T	A	A	G	G	A	A	A	A	A	A	G	G	A	A	A	A	A	A	C	C	C	C	C	C	A	A	C	C	T	T	A	A	C	C	C	C	A	A	T	T	C	C	A	A	A	A	C	C	A	A	C	C	A	A	A	A	A	A	T	T	T	T	T	T	C	C	C	C	T	T	A	A	A	A	C	C	C	C	C	C	G	G	A	A	C	C	A	A	A	A	A	A	G	G	A	A	A	A	A	A	T	T	T	T	G	G	G	G	G	G	G	G	A	A	G	G	T	T	C	C	G	G	G	G	G	G	C	C	A	A	C	C	T	T	A	A	A	A	A	A	C	C	C	C	G	G	G	G	G	G	G	G	C	C	C	C	T	T	T	T	G	G	T	T	G	G	C	C	C	C	C	C	C	C	G	G	A	A	A	A	T	T	G	G	T	T	G	G	A	A	A	A	T	T	T	T	C	C	A	A	A	A	T	T	A	A	T	T	C	C	G	G	A	A	G	G	A	A	G	G	A	A	A	A	A	A	C	C	G	G	T	T	A	A	C	C	A	A	G	G	A	A	A	A	A	A	C	C	C	C	T	T	A	A	A	A	C	C	G	G	G	G	C	C	A	A	G	G	C	C	A	A	G	G	G	G	A	A	C	C	A	A	C	C	G	G	T	T	T	T	C	C	G	G	T	T	T	T	A	A	G	G	A	A	C	C	T	T	C	C	A	A	G	G	G	G	G	G	A	A	A	A	G	G	A	A	C	C	G	G	G	G	G	G	G	G	T	T	T	T	C	C	C	C	A	A	G	G	C	C	T	T	G	G	T	T	A	A	C	C	G	G	C	C	A	A	A	A	C	C	C	C	C	C	G	G	C	C	G	G	T	T	C	C	G	G	G	G	G	G	T	T	A	A	C	C	C	C	A	A	T	T	A	A	T	T	A	A	C	C	G	G	A	A	T	T	C	C	T	T	A	A	A	A	A	A	A	A	A	A	C	C	T	T	C	C	G	G	T	T	C	C	C	C	C	C	C	C	G	G	G	G	C	C	G	G	C	C	C	C	C	C	C	C	G	G	G	G	C	C	A	A	G	G	C	C	A	A	T	T	A	A	A	A	A	A	T	T	T	T	C	C	A	A	C	C	C	C	C	C	T	T	C	C	T	T	A	A	A	A	T	T	G	G	G	G	T	T	C	C	C	C	A	A	T	T	T	T	A	A	T	T	T	T	T	T	C	C	T	T	A	A	C	C	C	C	A	A	T	T	T	T	T	T	T	T	C	C	G	G	C	C	T	T	A	A	G	G	G	G	G	G	T	T	G	G	G	G	A	A	G	G	A	A	G	G	A	A	G	G	C	C	G	G	C	C	A	A	T	T	A	A	A	A	A	A	A	A	C	C	C	C	C	C	C	C	G	G	A	A	A	A	A	A	A	A	G	G	C	C	G	G	G	G	T	T	G	G	T	T	C	C	G	G	G	G	A	A	A	A	G	G	C	C	T	T	A	A	T	T	A	A	G	G	C	C	C	C	C	C	T	T	T	T	A	A	G	G	C	C	G	G	A	A	C	C	A	A	G	G	G	G	A	A	C	C	C	C	T	T	C	C	A	A	A	A	T	T	C	C	G	G	C	C	T	T	T	T	T	T	T	T	A	A	T	T	C	C	C	C	T	T	A	A	G	G	T	T	C	C	G	G	G	G	C	C	C	C	A	A	G	G	C	C	A	A	A	A	A	A	G	G	C	C	A	A	C	C	G	G	A	A	G	G	C	C	A	A	C	C	C	C	C	C	T	T	A	A	C	C	G	G	A	A	G	G	G	G	T	T	G	G	G	G	A	A	G	G	G	G	G	G	T	T	A	A	C	C	T	T	A	A	A	A	T	T	G	G	T	T	T	T	G	G	G	G	G	G	T	T	G	G	G	G	A	A	G	G	A	A	C	C	G	G	C	C	A	A	G	G	G	G	T	T	C	C	C	C	T	T	A	A	A	A	C	C	A	A	C	C	G	G	T	T	T	T	C	C	T	T	C	C	G	G	A	A	G	G	G	G	C	C	A	A	C	C	T	T	G	G	G	G	A	A	G	G	G	G	T	T	A	A	T	T	C	C	T	T	A	A	T	T	A	A	C	C	A	A	A	A	G	G	A	A	G	G	A	A	A	A	C	C	A	A	C	C	A	A	C	C	A	A	T	T	G	G	G	G	T	T	A	A	T	T	A	A	T	T	T	T	T	T	G	G	A	A	T	T	G	G	A	A	A	A	C	C	T	T	A	A	T	T	C	C	C	C	G	G	A	A	G	G	A	A	G	G	G	G	G	G	A	A	C	C	T	T	C	C	T	T	C	C	G	G	A	A	G	G	G	G	T	T	G	G	G	G	T	T	A	A	A	A	C	C	T	T	T	T	C	C	A	A	G	G	A	A	T	T	A	A	G	G	C	C	A	A	G	G	G	G	C	C	G	G	C	C	A	A	A	A	G	G	C	C	C	C	C	C	C	C	A	A	C	C	T	T	C	C	A	A	T	T	C	C	A	A	C	C	T	T	T	T	G	G	A	A	A	A	T	T	G	G	G	G	C	C	C	C	T	T	C	C	A	A	G	G	A	A	G	G	C	C	A	A	C	C	T	T	G	G	G	G	G	G	T	T	C	C	C	C	G	G	A	A	G	G	A	A	T	T	C	C	G	G	G	A	T	T	A	A	G	G	C	C	A	A	A	A	C	C	A	A	T	T	G	G	T	T	A	A	C	C	T	T	C	C	C	C	T	T	T	T	C	C	C	C	C	C	T	T	G	G	T	T	C	C	G	G	T	T	T	T	C	C	C	C	T	T	T	T	G	G	A	A	C	C	NA	NA	A	A	G	G	A	A	C	C	T	T	A	A	T	T	T	T	C	C	G	G	A	A	A	A	G	G	G	G	G	G	T	T	T	T	T	T	A	A	G	G	T	T	T	T	A	A	T	T	C	C	A	A	A	A	G	G	T	T	A	A	C	C	G	G	G	G	C	C	T	T	A	A	A	A	A	A	A	A	G	G	G	G	C	C	C	C	C	C	C	C	A	A	T	T	T	T	C	C	C	C	C	C	A	A	T	T	T	T	C	C	C	C	T	T	G	G	A	A	G	G	T	T	G	G	T	T	G	G	C	C	G	G	T	T	G	G	G	G	C	C	A	A	C	C	G	G	T	T	A	A	C	C	G	G	C	C	A	A	G	G	A	A	T	T	A	A	C	C	A	A	G	G	T	T	T	T	C	C	A	A	A	A	A	A	NA	NA	G	G	C	C	G	G	A	A	G	G	G	G	T	T	A	A	T	T	A	A	A	A	C	C	C	C	G	G	G	G	G	G	G	G	T	T	A	A	A	A	T	T	C	C	A	A	T	T	G	G	A	A	A	A	G	G	G	G	A	A	C	C	G	G	T	T	G	G	T	T	A	A	A	A	A	A	A	A	T	T	T	T	T	T	G	G	A	A	G	G	A	A	T	T	G	G	G	G	A	A	A	A	T	T	G	G	T	T	T	T	C	C	G	G	A	A	A	A	A	A	T	T	T	T	G	G	T	T	A	A	C	C	G	G	G	G	C	C	G	G	A	A	G	G	A	A	T	T	T	T	A	A	C	C	A	A	A	A	A	A	T	T	G	G	T	T	A	A	NA	NA	T	T	T	T	A	A	C	C	T	T	A	A	C	C	T	T	A	A	A	A	A	A	T	T	A	A	C	C	C	C	G	G	G	G	T	T	C	C	C	C	G	G	C	C	T	T	T	T	T	T	C	C	C	C	C	C	T	T	C	C	T	T	G	G	G	G	C	C	C	C	T	T	T	T	A	A	T	T	T	T	G	G	T	T	A	A	A	A	G	G	G	G	T	T	T	T	G	G	A	A	C	C	C	C	G	G	T	T	G	G	C	C	T	T	A	A	G	G	A	A	T	T	G	G	C	C	T	T	C	C	T	T	G	G	C	C	C	C	C	C	C	C	C	C	G	G	C	C	G	G	A	A	T	T	C	C	A	A	G	G	C	C	A	A	G	G	C	C	C	C	A	A	C	C	G	G	A	A	A	A	G	G	T	T	T	T	C	C	G	G	A	A	G	G	A	A	C	C	A	A	G	G	A	A	T	T	C	C	G	G	G	G	T	T	G	G	G	G	T	T	A	A	A	A	A	A	A	A	C	C	C	C	C	C	T	T	G	G	G	G	G	G	T	T	G	G	C	C	G	G	G	G	G	G	A	A	T	T	G	G	A	A	C	C	G	G	NA	NA	A	A	C	C	C	C	G	G	G	G	G	G	G	G	C	C	C	C	A	A	G	G	G	G	A	A	A	A	G	G	A	A	T	T	A	A	A	A	T	T	A	A	A	A	A	A	A	A	T	T	A	A	A	A	T	T	T	T	A	A	C	C	C	C	C	C	G	G	G	G	G	G	T	T	A	A	T	T	T	T	G	G	G	G	A	A	T	T	G	G	C	C	T	T	A	A	A	A	G	G	G	G	C	C	C	C	A	A	A	A	G	G	T	T	C	C	T	T	A	A	G	G	A	A	G	G	T	T	C	C	C	C	A	A	G	G	A	A	A	A	A	A	G	G	G	G	C	C	T	T	G	G	G	G	C	C	C	C	G	G	A	A	G	G	A	A	G	G	C	C	T	T	G	G	C	C	T	T	G	G	G	G	G	G	A	A	A	A	G	G	G	G	G	G	T	T	T	T	G	G	T	T	T	T	A	A	T	T	G	G	C	C	C	C	C	C	T	T	T	T	T	T	G	G	T	T	T	T	A	A	A	A	A	A	A	A	C	C	A	A	C	C	G	G	A	A	C	C	A	A	T	T	A	A	G	G	T	T	G	G	C	C	T	T	A	A	G	G	C	C	A	A	C	C	A	A	C	C	T	T	C	C	T	T	G	G	T	T	G	G	A	A	T	T	G	G	C	C	G	G	G	G	A	A	T	T	G	G	A	A	A	A	A	A	T	T	T	T	A	A	C	C	A	A	T	T	G	G	C	C	T	T	C	C	T	T	T	T	G	G	T	T	T	T	T	T	G	T	G	G	C	C	T	T	G	G	G	G	G	G	T	T	T	T	G	G	T	T	T	T	G	G	C	C	A	A	G	G	A	A	T	T	T	T	T	T	T	T	T	T	A	A	G	A	C	C	G	G	T	T	G	G	G	G	T	T	A	A	T	T	C	C	A	A	G	G	A	A	A	A	T	T	T	T	G	G	C	C	A	A	C	C	G	G	A	A	G	G	C	C	A	A	G	G	A	A	T	T	C	C	A	A	A	A	C	C	C	C	A	A	T	T	G	G	C	C	C	C	A	A	A	A	T	T	A	A	T	T	A	A	C	C	C	C	G	G	T	T	T	T	A	A	T	T	C	C	C	C	G	G	A	A	C	C	C	C	C	C	C	C	T	T	A	A	A	A	C	C	C	C	C	C	A	A	A	A	G	G	T	T	G	G	A	A	T	T	A	A	T	T	G	G	G	G	A	A	C	C	A	A	G	G	G	G	C	C	C	C	G	G	T	T	A	A	C	C	C	C	G	G	T	T	G	G	C	C	C	C	A	A	T	T	A	A	T	T	C	C	T	T	G	G	G	G	G	G	C	C	C	C	A	A	T	T	C	C	G	G	G	G	C	C	G	G	C	C	A	A	A	A	G	G	C	C	G	G	G	G	G	G	C	C	T	T	C	C	C	C	G	G	A	A	G	G	T	T	G	G	G	G	G	G	G	G	A	A	A	A	G	G	A	A	T	T	A	A	C	C	T	T	G	G	G	G	T	T	C	C	T	T	A	A	A	A	G	G	C	C	C	C	C	C	C	C	C	C	C	C	A	A	T	T	A	A	T	T	G	G	G	G	G	G	G	G	C	C	G	G	T	T	T	T	C	C	T	T	G	G	T	T	C	C	G	G	A	A	A	A	C	C	G	G	C	C	C	C	T	T	G	G	T	T	C	C	G	G	G	G	G	G	G	G	C	C	A	A	A	A	A	A	A	A	T	T	T	T	G	G	G	G	G	G	T	T	T	T	C	C	A	A	C	C	C	C	T	T	A	A	G	G	G	G	G	G	G	G	T	T	A	A	C	C	T	T	G	G	C	C	T	T	C	C	G	G	T	T	T	T	G	G	C	C	T	T	G	G	C	C	C	C	G	G	C	C	T	T	G	G	C	C	G	G	C	C	T	T	C	C	G	G	A	A	C	C	A	A	G	G	A	A	G	G	T	T	C	C	A	A	G	G	G	G	T	T	C	C	C	C	G	G	C	C	T	T	T	T	A	A	T	T	G	G	C	C	C	C	T	T	C	C	T	T	G	G	G	G	G	G	A	A	G	G	A	A	T	T	A	A	C	C	G	G	A	A	T	T	C	C	A	A	T	T	C	C	C	C	C	C	G	G	T	T	T	T	G	G	T	T	C	C	A	A	A	A	A	A	C	C	A	A	C	C	A	A	T	T	C	C	T	T	C	C	G	G	A	A	C	C	G	G	A	A	T	T	G	G	C	C	T	T	G	G	A	A	C	C	C	C	A	A	T	T	C	C	A	A	C	C	G	G	T	T	T	T	T	T	T	T	C	C	C	C	G	G	G	G	C	C	C	C	T	T	G	G	G	G	C	C	C	C	A	A	G	G	G	G	T	T	G	G	C	C	T	T	G	G	A	A	C	C	C	C	A	A	T	T	G	G	C	C	T	T	T	T	G	G	G	G	G	G	C	C	C	C	A	A	T	T	T	T	G	G	A	A	A	A	A	A	G	G	T	T	C	C	A	A	G	G	A	A	C	C	G	G	A	A	G	G	T	T	C	C	G	G	C	C	C	C	G	G	G	G	G	G	C	C	G	G	G	G	T	T	G	G	C	C	A	A	G	G	C	C	A	A	C	C	C	C	G	G	G	G	G	G	C	C	T	T	A	A	A	A	G	G	T	T	A	A	T	T	C	C	A	A	G	G	G	G	T	T	A	A	C	C	A	A	T	T	A	A	G	G	G	G	A	A	A	A	G	G	G	G	C	C	G	G	G	G	C	C	G	G	A	A	C	C	G	G	C	C	A	A	G	G	T	T	G	G	A	A	G	G	C	C	T	T	T	T	C	C	T	T	T	T	G	G	C	C	C	C	T	T	A	A	T	T	C	C	A	A	C	C	T	T	G	G	G	G	C	C	C	C	T	T	C	T	C	C	C	C	T	T	C	C	G	G	C	C	A	A	T	T	T	T	C	C	G	G	G	G	G	G	T	T	A	A	T	T	C	C	A	A	G	G	G	G	C	C	C	C	G	G	T	T	C	C	T	T	G	G	A	A	G	G	C	C	T	T	A	A	T	T	A	A	A	A	G	G	A	A	T	T	C	C	T	T	G	G	T	T	T	T	G	G	A	A	T	T	A	A	G	G	T	T	G	G	C	C	G	G	T	T	C	C	C	C	G	G	C	C	G	G	A	A	C	C	A	A	G	G	C	C	A	A	C	C	T	T	A	A	G	G	G	G	G	G	C	C	G	G	C	C	G	G	A	A	C	C	G	G	A	A	A	A	G	G	C	C	T	T	T	T	C	C	C	C	A	A	C	C	C	C	C	C	G	G	A	A	G	G	G	G	G	G	A	A	A	A	T	T	G	G	T	T	G	G	T	T	T	T	A	A	A	A	G	G	A	A	T	T	C	C	G	G	G	G	G	G	A	A	C	C	A	A	A	A	C	C	C	C	G	G	C	C	T	T	T	T	C	C	T	T	A	A	A	A	G	G	C	C	T	T	C	C	G	G	G	G	C	C	G	G	C	C	G	G	A	A	T	T	C	C	C	C	T	T	C	C	C	C	T	T	C	C	T	T	G	G	G	G	G	G	C	C	T	T	A	A	G	G	C	C	C	C	T	T	A	A	A	A	A	A	T	T	G	G	A	A	T	T	G	G	C	C	G	G	A	A	G	G	C	C	G	G	T	T	T	T	G	G	A	A	A	A	A	A	G	G	G	G	C	C	G	G	C	C	A	A	T	T	T	T	A	A	C	C	T	T	C	C	A	A	C	C	T	T	A	A	C	C	A	A	G	G	G	G	G	G	G	G	A	A	G	G	G	G	C	C	G	G	T	T	T	T	G	G	G	G	C	C	G	G	T	T	G	G	G	G	T	T	T	T	C	C	A	A	G	G	A	A	C	C	T	T	G	G	G	G	G	G	G	G	C	C	G	G	C	C	T	T	T	T	C	C	C	C	C	C	G	G	T	T	A	A	G	G	G	G	G	G	G	G	C	C	C	C	T	T	A	A	G	G	C	C	A	A	G	G	C	C	T	T	G	G	G	G	G	G	T	T	A	A	C	C	C	C	C	C	G	G	A	A	T	T	G	G	G	G	C	C	A	A	C	C	A	A	G	G	G	G	T	T	C	C	C	C	G	G	A	A	A	A	G	G	G	G	A	A	T	T	A	A	C	C	G	G	C	C	T	T	C	C	T	T	A	A	G	G	C	C	A	A	T	T	T	T	G	G	A	A	A	A	G	G	G	G	G	G	A	A	A	A	A	A	C	C	G	G	C	C	G	G	C	C	A	A	T	T	T	T	G	G	C	C	C	C	T	T	T	T	T	T	C	C	G	G	G	G	G	G	T	T	C	C	T	T	A	A	G	G	A	A	G	G	A	A	G	G	G	G	C	C	T	T	A	A	G	G	A	A	T	T	G	G	T	T	T	T	T	T	T	T	C	C	C	C	C	C	C	C	T	T	G	G	A	A	T	T	T	T	G	G	T	T	C	C	C	C	C	C	C	C	C	C	C	C	C	C	T	T	G	G	T	T	G	G	G	G	C	C	C	C	G	G	A	A	C	C	T	T	G	G	A	A	A	A	T	T	G	G	A	A	G	G	G	G	G	G	C	C	T	T	G	G	T	T	T	T	A	A	A	A	A	A	T	T	G	G	T	T	C	C	G	G	T	T	T	T	A	A	C	C	T	T	C	C	A	A	C	C	A	A	T	T	T	T	C	C	C	C	A	A	T	T	A	A	T	T	T	T	T	T	G	G	T	T	A	A	G	G	G	G	T	T	G	G	T	T	C	C	T	T	G	G	G	G	C	C	G	G	A	A	G	G	T	T	A	A	T	T	T	T	A	A	A	A	A	A	C	C	C	C	C	C	A	A	C	C	A	A	G	G	A	A	G	G	T	T	A	A	T	T	G	G	T	T	C	C	G	G	T	T	C	C	T	T	A	C	G	G	G	G	C	C	G	G	G	G	T	T	T	T	A	A	T	T	T	T	A	A	A	A	G	G	C	C	A	A	C	C	C	C	G	G	A	A	A	A	C	C	C	C	G	G	G	G	C	C	T	T	A	A	A	A	A	A	A	A	T	T	C	C	G	G	A	A	T	T	G	G	A	A	T	T	A	A	T	T	G	G	A	A	C	C	G	G	C	C	G	G	T	T	A	A	T	T	C	C	T	T	C	C	G	G	A	A	A	G	A	A	T	T	C	C	C	C	G	G	G	G	A	A	T	T	G	G	C	C	C	C	T	T	G	G	C	C	T	T	G	G	C	C	C	C	G	G	C	C	C	C	G	G	C	C	G	G	T	T	T	T	G	G	G	G	C	C	C	C	G	G	C	C	G	G	C	C	G	G	T	T	C	C	G	G	C	C	A	A	T	T	T	T	G	G	A	A	C	C	C	C	G	G	C	C	C	C	T	T	A	A	A	A	A	A	A	A	T	T	C	C	A	A	C	C	T	T	G	G	C	C	G	G	T	T	A	A	T	T	G	G	A	A	T	T	A	A	T	T	T	T	C	C	G	G	A	A	C	C	G	G	G	G	A	A	T	T	G	G	A	A	A	A	T	T	C	C	G	G	C	C	T	T	G	G	C	C	A	A	G	G	A	A	G	G	C	C	A	A	T	T	A	A	A	A	G	G	G	G	C	C	G	G	C	C	A	A	G	G	T	T	T	T	C	C	A	A	G	G	C	C	C	C	T	T	A	A	C	C	A	A	A	A	A	A	G	G	T	T	G	G	G	G	A	A	T	T	T	T	G	G	A	A	G	G	G	G	C	C	G	G	A	A	C	C	A	A	G	G	A	A	C	C	A	A	T	T	C	C	C	C	C	C	A	A	C	C	G	G	A	A	A	A	T	T	T	T	T	T	G	G	C	C	G	G	G	G	T	T	C	C	C	C	G	G	C	C	A	A	T	T	C	C	A	A	C	C	G	G	A	A	C	T	C	C	A	A	A	A	C	C	T	T	A	A	T	T	G	G	G	G	C	C	A	A	T	T	G	G	C	C	A	A	A	A	A	A	C	C	C	C	T	T	T	T	T	T	G	G	T	T	A	A	G	G	T	T	G	G	G	G	A	A	A	A	C	C	A	A	A	A	C	C	A	A	T	T	G	G	C	C	A	A	T	T	G	G	C	C	A	A	G	G	T	T	C	C	A	A	T	T	G	G	G	G	C	C	T	T	T	T	T	T	C	C	A	A	A	A	T	T	T	T	T	T	A	A	C	C	T	T	G	G	C	C	C	C	A	A	C	C	G	G	A	A	G	G	A	A	C	C	A	A	A	A	A	A	T	T	G	G	A	A	A	A	G	G	A	A	A	A	C	C	C	C	T	T	T	T	A	A	A	A	G	G	C	C	C	C	T	T	C	C	C	C	T	T	T	T	A	A	T	T	C	C	C	C	G	G	G	G	A	A	T	T	G	G	C	C	C	C	G	G	T	T	C	C	G	G	G	G	T	T	A	A	A	A	C	C	C	C	T	T	C	C	T	T	T	T	T	T	A	A	G	G	C	C	C	C	T	T	C	C	G	G	G	G	T	T	A	A	A	A	C	C	G	G	G	G	G	G	G	G	C	C	A	A	G	G	T	T	T	T	T	T	T	T	C	C	T	T	G	G	C	C	T	T	T	T	T	T	C	C	C	C	C	C	A	A	G	G	A	A	A	A	C	C	A	A	C	C	A	A	C	C	A	A	C	C	A	A	G	G	A	A	T	T	G	G	C	C	T	T	A	A	C	C	A	A	C	C	A	A	G	G	A	A	C	C	C	C	A	A	C	C	T	T	G	G	G	G	T	T	T	T	A	A	G	G	C	C	C	C	G	G	C	C	T	T	C	C	T	T	A	A	G	G	A	A	A	A	A	A	T	T	G	G	A	A	G	G	C	C	G	G	A	A	T	T	T	T	C	C	A	A	C	C	A	A	A	A	C	C	T	T	A	A	A	A	T	T	A	A	T	T	G	G	G	G	G	G	C	C	T	T	T	T	A	A	T	T	G	G	A	A	T	T	A	A	T	T	C	C	G	G	C	C	C	C	G	G	T	T	A	A	G	G	T	T	C	C	C	C	C	C	A	A	A	A	G	G	A	A	A	A	G	G	A	A	T	T	T	T	T	T	C	C	C	C	C	C	G	G	C	C	G	G	C	C	T	T	T	T	T	T	C	C	A	A	G	G	C	C	G	G	A	A	C	C	T	T	A	A	C	C	C	C	T	T	T	T	A	A	A	A	C	C	G	G	T	T	A	A	T	T	G	G	G	G	A	A	C	C	C	C	G	G	C	C	T	T	T	T	A	A	C	C	G	G	A	A	A	A	G	G	T	T	C	C	C	C	T	T	A	A	C	C	A	A	A	A	T	T	A	A	G	G	C	C	G	G	G	G	C	C	G	G	T	T	C	C	A	A	G	G	A	A	C	C	C	C	G	G	A	A	G	G	T	T	G	G	C	C	C	C	A	A	C	C	C	C	T	T	A	A	A	A	A	A	C	C	T	T	A	A	G	G	A	A	G	G	A	A	A	A	G	G	T	T	A	A	G	G	C	C	C	C	C	C	C	C	T	T	G	G	G	G	A	A	C	C	G	G	C	C	A	A	A	A	T	T	T	T	C	C	C	C	T	T	G	G	A	A	C	C	T	T	A	A	T	T	T	T	G	G	C	C	T	T	C	C	G	G	G	G	T	T	A	A	A	A	G	G	A	A	T	T	T	T	G	G	G	G	C	C	C	C	C	C	C	C	C	C	T	T	T	T	G	G	G	G	T	T	A	A	G	G	G	G	T	T	C	C	A	A	A	A	T	T	C	C	A	A	G	G	C	C	A	A	T	T	G	G	G	G	G	G	G	G	C	C	G	G	A	A	T	T	C	C	C	C	G	G	C	C	G	G	A	A	T	T	A	A	T	T	C	C	C	C	C	C	C	C	A	A	A	A	C	C	C	C	T	T	A	A	G	G	G	G	C	C	G	G	T	T	A	A	T	T	C	C	T	T	T	T	T	T	C	C	A	A	T	T	G	G	C	C	C	C	T	T	A	A	G	G	A	A	A	A	G	G	G	G	G	G	T	T	A	A	C	C	A	A	C	C	G	G	G	G	C	C	G	G	G	G	C	C	A	A	C	C	A	A	A	A	T	T	C	C	T	T	C	C	A	A	C	C	T	T	A	A	T	T	G	G	T	T	C	C	T	T	T	T	C	C	G	G	G	G	A	A	T	T	G	G	A	A	T	T	C	C	C	C	T	T	T	T	A	A	A	A	A	A	A	A	C	C	G	G	A	A	G	G	C	C	T	T	G	G	T	T	C	C	G	G	A	A	A	A	C	C	G	G	C	C	T	T	G	G	T	T	G	G	A	A	C	C	G	G	T	T	T	T	C	C	G	G	G	G	A	A	T	T	T	T	T	T	A	A	T	T	G	G	C	C	G	G	A	A	C	C	A	A	C	C	T	T	G	G	A	A	C	C	G	G	C	C	T	T	C	C	C	C	C	C	G	G	G	G	G	G	A	A	A	A	A	A	G	G	G	G	T	T	T	T	G	G	G	G	G	G	A	A	A	A	C	C	G	G	C	C	G	G	G	G	G	G	T	T	T	T	T	T	G	G	C	C	G	G	G	G	A	A	G	G	G	G	C	C	T	T	C	C	C	C	T	T	C	C	A	A	G	G	C	C	T	T	G	G	G	G	T	T	A	A	C	C	G	G	T	T	C	C	A	A	NA	NA	C	C	T	T	G	G	C	C	G	G	C	C	G	G	T	T	T	T	G	G	A	A	T	T	C	C	C	C	G	G	C	C	C	C	G	G	T	T	A	A	T	T	C	C	C	C	G	G	G	G	G	G	T	T	T	T	A	A	G	G	T	T	T	C	T	T	C	C	C	C	A	A	G	G	T	T	G	G	T	T	G	G	A	A	C	C	T	T	A	A	G	G	G	G	C	C	A	A	A	A	A	A	G	G	G	G	T	T	G	G	G	G	A	A	G	G	C	C	C	C	G	G	C	C	A	A	C	C	C	C	A	A	C	T	T	T	C	C	T	T	A	A	A	A	A	A	T	T	G	G	T	T	A	A	C	C	A	A	A	A	T	T	G	G	C	C	C	C	G	G	A	A	A	A	A	A	A	A	G	G	T	T	G	G	A	A	A	A	G	G	G	G	C	C	G	G	G	G	T	T	A	A	A	A	C	C	A	A	A	A	G	G	C	C	A	A	T	T	T	T	C	C	T	T	C	C	G	G	A	A	C	C	T	T	C	C	G	G	C	C	T	T	A	A	A	A	A	A	C	C	T	T	G	G	T	T	C	C	C	C	G	G	A	A	C	C	C	C	G	G	C	C	T	T	G	G	C	C	G	G	T	T	T	T	T	T	G	G	C	C	A	A	A	A	G	G	C	C	A	A	C	C	T	T	C	C	G	G	A	A	G	G	C	C	A	A	G	G	T	T	T	T	A	A	T	T	G	G	A	A	T	T	C	C	C	C	T	T	T	T	G	G	T	T	G	G	G	G	G	G	G	G	G	G	G	G	T	T	A	A	G	G	T	T	T	T	A	A	T	T	A	A	C	C	G	G	T	T	G	G	T	T	G	G	G	G	C	C	G	G	G	G	G	G	T	T	A	A	C	C	T	T	G	G	C	C	T	T	G	G	A	A	A	A	A	A	C	C	A	A	A	A	T	T	C	C	A	A	G	G	A	A	C	C	A	A	G	G	G	G	G	G	T	T	G	G	T	T	T	T	T	T	C	C	G	G	G	G	G	G	G	G	C	C	A	A	T	T	T	T	G	G	T	T	G	G	C	C	C	C	G	G	G	G	A	A	C	C	A	A	T	T	C	C	A	A	T	T	G	G	G	G	C	C	T	T	A	A	G	G	G	G	T	T	G	G	C	C	A	A	C	C	G	G	T	T	T	T	A	A	A	A	G	G	G	G	C	C	A	A	T	T	A	A	G	G	C	C	G	G	A	A	C	C	T	T	C	C	A	A	T	T	G	G	C	C	A	A	G	G	G	G	C	C	C	C	C	C	A	A	C	C	C	C	G	G	A	A	C	C	G	G	T	T	G	G	T	T	G	G	A	A	C	C	C	C	G	G	A	A	G	G	A	A	A	A	A	A	G	G	T	T	C	C	A	A	A	A	C	C	G	G	G	G	C	C	T	T	T	T	A	A	T	T	A	A	C	C	A	A	A	A	C	C	G	G	G	G	C	C	T	T	G	G	A	A	T	T	T	T	G	G	C	C	G	G	A	A	A	A	T	T	C	C	A	A	G	G	T	T	C	C	A	A	T	T	G	G	C	C	T	T	C	C	G	G	A	A	T	T	A	A	C	C	A	A	C	C	T	T	C	C	A	A	A	A	G	G	A	A	G	G	T	T	C	C	T	T	C	C	G	G	C	C	C	C	T	T	T	T	A	A	C	C	C	C	G	G	G	G	T	T	T	T	C	C	A	A	C	C	G	G	NA	NA	G	G	C	C	A	A	A	A	G	G	G	G	C	C	T	T	G	G	T	T	A	A	C	C	A	A	T	T	C	C	T	T	G	G	G	G	A	A	G	G	C	C	A	A	A	A	C	C	T	T	C	C	A	A	C	C	T	T	C	C	G	G	G	G	T	T	T	T	A	A	G	G	C	C	G	G	T	T	T	T	G	G	C	C	A	A	T	T	A	A	C	C	T	T	T	T	C	C	T	T	T	T	A	A	G	G	G	G	A	A	C	C	A	A	A	A	A	A	T	T	C	C	G	G	C	C	G	G	C	C	T	T	C	C	T	T	C	C	C	C	T	T	C	C	G	G	G	G	C	C	G	G	A	A	C	C	G	G	G	G	G	G	T	T	A	A	G	G	T	T	C	C	C	C	T	T	A	A	C	C	C	C	C	C	T	T	T	T	C	C	G	G	A	A	A	A	A	A	G	G	G	G	G	G	T	T	G	G	C	C	G	G	G	G	A	A	A	A	T	T	A	A	A	A	A	A	G	G	C	C	G	G	G	G	G	G	C	C	G	G	T	T	A	A	C	C	G	G	A	A	C	C	C	C	G	G	C	C	A	A	T	T	A	A	T	T	C	C	G	G	A	A	C	C	T	T	A	A	C	C	G	G	G	G	C	C	A	A	G	G	A	A	G	G	C	C	G	G	T	T	T	T	G	G	A	A	G	G	C	C	A	A	T	T	C	C	A	A	T	T	A	A	T	T	G	G	C	C	T	T	T	T	G	G	C	C	C	C	G	G	A	A	T	T	G	G	G	G	G	G	C	C	G	G	C	C	C	C	A	A	A	A	C	C	T	T	G	G	T	T	G	G	T	T	C	C	G	G	C	C	G	G	C	C	T	T	A	A	G	G	G	G	G	G	C	C	G	G	A	A	G	G	G	G	C	C	T	T	C	C	T	T	G	G	T	T	A	A	G	G	A	A	G	G	G	G	T	T	A	A	G	G	T	T	C	C	T	T	C	C	A	A	T	T	C	C	T	T	T	T	A	A	T	T	G	G	C	C	T	T	C	C	A	A	C	C	A	A	A	A	G	G	G	G	T	T	G	G	C	C	G	G	G	G	T	T	C	C	G	G	C	C	A	A	G	G	G	G	T	T	T	T	G	G	G	G	A	A	A	A	C	C	T	T	G	G	T	T	C	C	G	G	T	T	A	A	A	A	C	C	C	C	G	G	T	T	A	A	C	C	G	G	G	G	C	C	A	A	A	A	C	C	C	C	A	A	C	C	C	C	A	A	T	T	T	T	A	A	C	C	A	A	G	G	C	C	C	C	A	A	G	G	G	G	A	A	A	A	G	G	G	G	A	A	C	C	C	C	G	G	T	T	C	C	C	C	A	A	T	T	A	A	C	C	C	C	A	A	C	C	T	T	T	T	C	C	C	C	A	A	C	C	A	A	G	G	T	T	A	A	C	C	A	A	T	T	G	G	C	C	T	T	C	C	A	A	C	C	C	C	G	G	T	T	G	G	A	A	C	C	C	C	G	G	C	C	C	C	G	G	C	C	G	G	A	A	A	A	C	C	C	C	A	A	C	C	C	C	G	G	A	A	T	T	T	T	T	T	C	C	A	A	G	G	T	T	G	G	C	C	T	T	T	T	G	G	A	A	C	C	G	G	G	G	T	T	A	A	C	C	G	G	C	C	G	G	G	G	A	A	G	G	G	G	G	G	A	A	G	G	C	C	G	G	T	T	G	G	C	C	G	G	C	C	T	T	T	T	C	C	T	T	C	C	A	A	G	G	T	T	G	G	T	T	G	G	T	T	C	C	A	A	A	A	C	C	A	A	G	G	T	T	C	C	C	C
CC	OR157f52	NA	NA	1	NA	T	T	NA	NA	G	T	NA	NA	G	A	C	T	G	G	NA	NA	T	G	G	G	T	T	A	G	A	A	T	T	G	A	G	G	A	A	G	A	C	C	C	A	C	A	T	C	A	A	G	G	T	C	C	C	G	G	C	C	C	C	C	C	G	T	A	A	C	C	G	G	A	G	C	T	T	A	G	A	G	A	T	G	G	A	G	G	G	A	A	A	C	A	T	T	T	T	C	C	T	T	C	T	T	C	A	A	C	T	C	A	A	G	C	T	T	T	A	G	T	T	G	G	C	T	G	G	C	C	T	G	A	C	A	A	T	T	C	T	C	T	C	G	G	G	A	A	T	G	C	T	G	A	C	C	T	A	G	A	G	G	G	A	A	A	C	C	T	C	A	G	T	C	A	G	A	G	NA	NA	A	A	A	T	A	A	A	A	G	A	A	G	T	C	C	C	T	T	T	A	G	G	A	A	T	T	T	C	G	C	G	G	A	C	T	C	A	A	G	G	T	C	C	C	C	T	C	C	G	G	G	A	A	G	C	A	C	C	G	G	A	G	C	A	C	C	G	G	T	T	C	T	C	C	T	G	A	G	T	G	C	C	T	G	T	A	G	A	A	G	C	T	A	T	T	C	A	A	T	A	A	G	T	T	T	C	G	A	A	G	C	C	T	T	A	G	G	A	T	G	C	C	A	A	NA	NA	A	G	T	T	G	C	T	A	G	G	A	A	A	G	T	T	A	G	G	A	G	G	T	G	A	G	C	C	A	G	G	T	G	G	T	T	G	G	C	C	A	A	T	T	A	C	A	A	T	T	C	C	G	G	A	G	T	C	G	G	T	G	A	G	C	G	C	T	G	G	G	A	A	G	A	A	C	C	C	C	C	C	T	T	A	C	T	T	G	A	T	C	G	G	C	C	G	C	A	A	T	C	C	T	T	T	A	A	NA	NA	G	G	A	C	C	T	G	G	C	T	C	C	C	C	A	A	G	G	C	C	NA	NA	A	A	C	C	A	G	A	G	C	C	T	T	C	T	C	C	C	A	A	G	C	T	A	G	C	C	T	C	T	T	T	C	A	G	G	G	C	C	T	T	G	A	T	T	G	G	C	C	G	A	T	T	A	G	G	A	A	A	G	C	G	G	A	G	G	G	A	C	G	A	G	G	A	G	C	C	G	G	T	C	G	G	G	G	G	T	C	C	A	C	A	A	G	G	C	C	T	C	T	T	A	A	A	T	NA	NA	A	A	G	G	A	A	C	C	G	G	A	G	G	G	C	T	A	C	T	G	C	C	C	C	G	C	NA	NA	G	G	G	G	T	T	C	C	G	G	C	C	C	T	G	A	G	C	C	T	T	T	G	G	G	G	C	C	G	G	T	C	T	T	G	G	A	A	T	T	G	C	NA	NA	G	A	T	G	A	G	A	A	C	C	C	C	T	T	A	G	C	C	G	G	A	A	G	G	T	C	NA	NA	G	G	C	T	A	A	G	A	A	G	G	G	C	C	T	T	G	G	G	G	C	C	G	A	A	G	G	G	T	A	A	T	A	T	T	T	C	T	T	T	C	C	C	C	T	C	C	C	G	G	C	C	T	T	C	T	G	A	C	C	C	A	A	G	T	C	NA	NA	C	C	A	G	A	G	C	C	G	C	C	C	G	G	A	A	G	T	G	G	A	A	A	A	A	A	G	G	T	C	A	G	A	C	T	C	T	T	T	C	T	C	A	G	G	G	C	C	T	T	G	A	A	G	G	T	C	C	C	C	G	A	C	A	A	T	A	T	G	G	A	G	C	C	T	T	C	T	T	C	C	C	T	T	A	A	G	A	T	G	T	G	C	T	A	G	G	G	C	C	C	G	A	G	A	G	C	C	G	G	T	T	C	T	T	C	T	C	T	C	G	G	G	G	T	C	G	G	G	G	A	G	A	A	C	G	T	C	T	G	T	C	T	C	A	T	G	A	C	C	C	G	C	G	A	G	C	C	C	C	G	A	A	G	C	C	T	A	C	C	NA	NA	G	T	G	G	T	T	NA	NA	G	A	C	C	C	C	T	A	T	T	G	A	G	C	G	G	G	A	C	C	C	T	C	T	G	G	T	C	C	C	T	C	A	A	C	A	A	G	T	T	G	G	C	T	T	C	G	G	G	G	T	C	C	T	G	G	T	C	A	A	G	G	T	C	A	G	T	C	C	T	NA	NA	A	C	NA	NA	A	G	G	A	C	C	G	G	A	A	C	C	T	A	G	A	C	T	T	C	T	A	A	T	C	C	A	C	C	C	G	G	G	G	A	C	A	G	A	G	T	C	C	C	C	C	T	T	C	C	A	A	C	C	T	C	C	C	C	C	G	G	T	C	G	G	C	C	C	C	A	A	G	A	T	T	C	G	A	A	T	C	A	T	C	G	G	A	G	G	G	T	G	A	C	T	NA	NA	C	C	T	T	G	G	C	C	A	A	G	A	G	G	A	A	A	G	A	A	T	G	T	T	T	T	A	C	C	A	C	C	A	A	C	C	G	A	A	A	T	T	T	C	G	G	G	G	G	G	C	C	C	C	G	A	NA	NA	C	C	T	C	A	A	G	G	G	G	G	A	G	G	C	C	T	T	A	G	C	A	G	G	C	A	G	G	C	C	G	C	A	G	T	T	G	G	C	C	NA	NA	T	C	G	G	G	G	A	A	T	T	G	A	G	A	T	C	C	C	G	G	G	A	G	C	T	T	G	G	G	A	G	A	C	T	T	C	C	C	A	G	C	G	C	C	T	T	C	C	G	T	G	A	T	C	T	C	G	G	C	C	G	G	T	C	C	C	G	A	A	G	C	C	A	G	A	G	G	G	A	A	A	A	A	G	A	G	G	G	C	C	C	T	T	T	C	C	T	A	A	A	A	C	T	C	A	A	C	T	A	G	C	T	G	G	G	T	A	G	T	T	A	G	C	T	A	A	C	C	G	G	NA	NA	A	C	C	C	C	C	T	C	C	C	G	A	G	G	A	A	A	G	A	T	C	A	T	C	A	G	NA	NA	A	G	A	A	G	C	C	C	C	C	C	C	G	G	T	T	T	C	G	A	A	G	T	A	A	G	C	C	G	A	A	G	NA	NA	T	C	A	A	C	G	C	T	G	A	A	A	G	G	G	G	C	C	A	A	C	C	NA	NA	A	G	NA	NA	G	G	G	A	T	T	C	G	A	A	A	G	T	A	G	G	G	G	C	C	C	A	T	T	T	T	A	C	NA	NA	T	C	C	T	A	G	G	G	G	G	C	T	T	T	A	A	A	G	G	A	NA	NA	T	G	A	A	C	C	C	T	C	T	NA	NA	T	G	G	G	G	G	G	G	C	T	A	G	G	T	A	A	A	C	A	T	A	G	NA	NA	G	G	G	G	T	C	C	C	G	T	G	G	T	T	G	G	T	G	C	T	C	C	G	G	A	G	A	C	C	C	T	C	G	C	C	C	G	G	C	C	A	G	C	C	A	C	G	G	T	C	NA	NA	T	C	A	G	G	A	C	C	C	C	C	C	A	G	T	T	C	T	G	G	C	C	C	T	C	T	G	G	G	C	A	G	T	T	G	T	T	C	T	T	A	C	G	G	C	T	A	A	G	A	A	A	G	G	T	T	NA	NA	C	C	G	A	G	G	T	T	C	C	NA	NA	G	G	C	T	NA	NA	C	C	G	G	A	A	C	C	G	G	G	G	A	A	A	A	C	C	C	C	T	T	T	T	A	G	G	C	C	T	G	G	G	G	T	C	T	A	T	A	C	C	T	G	G	G	A	G	C	T	C	C	A	A	NA	NA	A	G	C	T	G	G	T	T	C	A	C	T	G	G	G	C	G	G	NA	NA	C	A	T	T	G	A	A	G	G	A	G	T	C	C	C	C	C	C	G	A	NA	NA	C	T	A	T	A	G	A	A	T	T	T	T	A	G	G	A	G	A	T	C	G	A	G	A	G	G	G	G	A	G	A	G	A	G	C	C	C	T	G	A	A	C	C	T	G	G	T	C	A	C	T	C	T	C	C	T	NA	NA	A	A	G	A	A	G	G	A	NA	NA	A	A	A	T	C	T	C	C	G	T	C	A	A	G	NA	NA	T	A	G	G	T	C	A	A	G	G	A	A	A	G	G	A	C	T	G	G	T	T	T	C	A	G	T	T	NA	NA	G	G	T	C	G	G	G	G	G	G	C	C	G	A	A	G	G	T	A	G	C	T	C	C	T	C	NA	NA	C	T	A	G	T	G	T	T	G	G	T	A	C	T	T	C	T	A	A	C	T	C	T	C	T	C	A	A	G	G	NA	NA	T	T	NA	NA	G	G	C	C	G	A	C	T	G	G	G	A	NA	NA	A	A	T	T	C	C	C	C	A	G	G	G	T	T	T	G	C	T	A	G	T	A	A	C	NA	NA	T	C	G	G	C	T	A	A	C	C	T	G	A	G	T	C	T	G	T	G	C	C	G	T	A	A	G	G	A	A	T	T	T	G	NA	NA	T	A	A	T	C	T	T	A	A	G	G	T	T	G	C	T	T	T	T	C	A	A	A	A	A	C	A	A	T	T	C	T	A	A	G	G	NA	NA	G	G	T	T	NA	NA	A	G	G	A	NA	NA	G	A	C	T	T	G	A	G	C	C	C	C	NA	NA	T	T	T	C	A	C	A	G	NA	NA	G	G	G	A	T	C	C	G	T	T	T	C	A	A	G	A	G	T	G	A	G	C	C	G	C	C	T	G	G	A	A	G	A	A	A	C	T	T	T	T	G	C	G	G	G	G	G	A	C	G	C	C	G	A	C	C	C	T	T	C	A	A	T	C	C	T	NA	NA	T	C	G	A	C	C	G	G	G	A	G	A	C	T	G	A	C	A	C	A	A	A	NA	NA	C	T	NA	NA	A	T	C	C	NA	NA	T	A	A	A	A	A	A	G	T	C	T	T	C	T	G	G	G	C	G	G	A	A	C	A	T	C	G	C	C	A	NA	NA	G	T	C	G	C	A	G	A	T	C	A	G	T	C	C	T	C	C	T	C	C	T	A	A	C	C	T	G	A	A	A	G	C	G	C	C	C	T	C	C	G	G	C	G	A	A	A	G	T	G	T	G	G	A	G	A	C	C	C	C	NA	NA	T	C	T	C	T	T	C	C	G	T	G	G	G	A	A	A	A	A	T	G	T	G	C	C	C	C	C	A	C	C	A	A	C	C	A	G	G	G	C	T	G	A	A	G	T	A	NA	NA	C	C	C	C	T	T	A	A	A	G	T	T	G	A	T	G	C	C	C	T	T	C	NA	NA	C	G	A	G	A	A	G	A	T	T	G	G	C	C	NA	NA	A	A	C	C	C	C	C	C	G	G	T	A	G	A	C	C	C	C	G	G	C	C	G	G	G	A	C	G	T	C	C	G	T	T	A	A	C	C	G	G	T	C	A	A	G	G	A	G	A	A	T	A	C	A	C	C	A	C	C	A	C	C	C	C	A	G	G	A	C	T	C	T	T	C	G	G	G	A	G	G	C	C	T	A	T	C	C	T	C	C	G	A	T	T	A	G	A	A	T	C	A	G	C	C	C	T	C	G	T	C	C	T	NA	NA	G	G	G	C	C	C	T	G	C	T	G	A	G	A	A	A	G	A	A	G	C	C	A	A	C	G	G	T	A	G	NA	NA	G	A	A	G	G	A	G	A	A	A	C	A	G	A	T	T	T	C	C	T	A	A	A	A	C	C	G	G	T	C	A	G	G	T	G	A	T	C	C	C	G	G	G	G	C	C	G	G	G	A	G	A	C	C	G	C	G	A	A	A	G	G	NA	NA	T	T	NA	NA	T	T	C	C	G	G	T	T	G	G	NA	NA	C	C	A	T	G	G	T	T	G	G	A	A	T	T	C	C	G	G	G	G	A	A	G	G	G	G	T	G	G	A	C	C	T	A	A	T	C	C	C	C	C	T	C	C	C	C	A	C	A	G	C	T	T	C	C	T	G	G	G	C	A	A	C	C	G	T	A	A	C	C	C	T	T	A	T	T	T	T	G	A	NA	NA	T	T	T	T	C	C	G	G	C	C	T	C	A	G	T	A	C	C	T	T	A	A	NA	NA	C	C	C	C	G	A	G	A	T	T	NA	NA	NA	NA	G	A	G	G	C	C	G	A	NA	NA	NA	NA	C	T	T	C	A	G	C	G	T	C	C	T	T	A	C	C	A	A	C	T	C	A	A	G	C	T	G	A	C	T	C	C	T	T	C	C	C	C	T	C	G	G	G	A	G	G	G	T	C	C	G	G	G	G	G	G	C	T	T	C	T	C	NA	NA	G	A	G	A	A	A	G	A	T	C	C	C	A	C	G	T	C	C	C	C	T	T	C	T	C	C	T	C	C	T	C	C	C	T	G	T	G	G	T	C	G	A	G	G	C	C	A	G	C	C	A	G	G	T	G	A	G	A	C	C	C	A	G	G	NA	NA	T	C	T	T	G	G	C	C	T	T	T	C	T	C	NA	NA	G	A	G	G	C	A	NA	NA	A	G	C	C	A	A	T	C	G	T	T	T	C	C	G	A	C	C	A	A	A	C	G	A	A	A	T	C	A	T	C	T	C	T	G	G	T	T	G	G	G	A	C	C	NA	NA	A	A	C	T	C	C	G	G	G	A	T	T	G	T	C	T	T	T	G	G	G	G	T	A	C	C	A	G	G	T	C	C	C	C	C	T	C	A	G	T	G	G	G	A	A	C	G	G	G	A	G	T	A	G	A	A	A	G	A	G	T	C	C	T	G	A	C	C	C	T	C	C	T	G	A	A	T	C	G	G	A	T	C	T	C	C	C	C	C	T	G	C	C	T	C	T	C	C	A	A	T	T	A	A	T	T	C	G	G	G	C	C	G	A	C	A	A	A	T	A	G	A	C	C	C	T	NA	NA	T	T	T	G	G	T	A	C	C	C	C	T	T	T	T	T	T	C	T	C	T	C	T	A	C	T	G	C	C	A	A	G	T	C	G	C	C	T	G	A	T	A	T	C	NA	NA	T	T	G	G	T	C	G	C	C	C	C	G	T	T	A	G	C	C	C	C	G	G	T	T	C	T	G	G	T	T	G	G	G	C	G	A	A	G	T	T	A	G	G	G	G	A	A	A	C	C	T	T	G	G	G	G	A	T	C	C	A	A	T	C	T	A	T	T	A	G	A	C	A	A	A	A	T	C	C	T	C	A	C	T	G	A	C	T	A	A	G	G	T	T	G	A	C	A	A	A	C	T	A	A	C	C	A	T	A	T	G	A	C	T	A	A	A	T	G	G	T	C	G	G	T	C	T	T	T	T	G	G	NA	NA	C	T	T	T	G	G	G	A	A	G	T	C	T	G	C	A	A	G	T	T	T	T	T	T	C	C	T	A	C	C	G	A	C	C	G	T	C	G	G	G	G	A	G	A	T	A	G	C	A	A	C	T	G	A	A	T	A	A	C	C	A	A	T	G	T	C	C	T	A	T	T	C	C	T	A	G	C	T	C	T	T	T	C	C	T	A	T	C	A	A	A	C	T	G	A	A	C	T	A	G	C	T	A	A	NA	NA	A	A	C	C	G	G	A	G	T	C	G	G	G	G	C	C	C	T	A	T	T	C	G	A	C	C	T	C	A	A	T	C	A	T	C	T	T	C	NA	NA	A	T	NA	NA	NA	NA	C	T	G	G	T	T	T	T	A	G	G	A	C	T	A	G	G	A	A	A	C	T	T	C	G	G	NA	NA	A	G	T	T	G	A	T	C	A	G	A	T	A	T	G	G	A	C	G	A	T	A	T	G	C	G	T	G	A	G	NA	NA	NA	NA	T	T	G	C	C	C	C	C	G	C	T	T	C	C	G	A	A	A	T	A	C	A	T	A	C	C	A	G	A	G	A	G	T	A	T	C	G	A	A	T	C	T	C	T	T	T	A	A	C	C	A	A	C	T	G	G	NA	NA	T	C	T	T	G	G	G	A	C	G	T	C	C	C	G	G	A	A	A	G	G	G	A	G	G	A	G	G	A	A	A	G	C	T	G	G	A	G	A	A	C	C	T	A	T	G	A	A	T	C	C	T	A	G	C	A	C	C	G	C	T	A	G	G	C	C	A	A	C	T	A	A	A	A	T	C	G	A	G	A	G	G	G	A	A	T	T	A	A	C	A	C	A	A	T	C	A	G	T	A	C	T	C	C	G	G	T	T	G	G	A	G	A	C	C	C	T	C	T	C	T	T	C	T	T	C	G	A	A	G	A	G	G	G	C	T	T	G	A	A	G	G	G	G	NA	NA	G	G	G	G	A	G	C	T	T	T	G	T	T	C	G	A	C	C	A	A	G	C	C	C	A	G	C	T	C	T	A	G	C	C	C	C	C	T	NA	NA	G	A	G	G	A	G	G	G	A	A	G	G	C	T	C	T	NA	NA	T	C	T	C	G	G	G	A	T	T	T	C	G	A	A	G	C	C	C	C	T	C	G	G	A	A	C	C	A	A	G	C	NA	NA	NA	NA	G	G	A	A	C	C	G	G	C	T	T	T	C	C	T	C	C	C	C	C	NA	NA	C	C	T	T	C	C	A	T	C	C	C	T	T	C	A	G	G	G	C	C	A	A	G	G	T	T	A	A	T	T	A	A	G	G	G	G	G	G	G	G	C	C	A	A	T	T	G	G	T	T	C	C	A	A	T	T	C	C	T	T	G	G	A	A	C	C	A	A	G	G	G	G	A	A	T	T	A	A	C	C	T	T	G	G	A	A	C	C	T	T	C	C	A	A	C	C	G	G	A	A	A	A	A	A	A	A	A	A	T	T	C	C	G	G	C	C	T	T	A	A	C	C	T	T	G	G	T	T	G	G	G	G	A	A	G	G	C	C	A	A	T	T	G	G	C	C	G	G	C	C	A	A	A	A	A	A	C	C	T	T	T	T	T	T	C	C	A	A	A	A	C	C	C	C	C	C	T	T	T	T	G	G	T	T	C	C	C	C	T	T	T	T	C	C	C	C	T	T	T	T	C	C	C	C	G	G	C	C	G	G	G	G	G	G	T	T	C	C	T	T	T	T	C	C	C	C	C	C	A	A	C	C	C	C	C	C	A	A	C	C	C	C	C	C	A	A	C	T	T	T	C	C	C	C	G	G	C	C	G	G	C	C	C	C	G	G	G	G	A	A	T	T	G	G	A	A	A	A	A	A	A	A	G	G	G	G	C	C	C	C	C	C	C	C	T	T	T	T	T	T	C	C	G	G	G	G	T	T	T	T	A	A	A	A	T	T	C	C	G	G	C	C	A	A	G	G	T	T	T	T	T	T	T	T	G	G	A	A	G	G	C	C	C	C	A	A	G	G	C	C	A	A	T	T	A	A	C	C	C	C	T	T	A	A	A	A	G	G	A	A	G	G	T	T	T	T	T	T	G	G	T	T	T	T	T	T	G	G	G	G	T	T	T	T	C	C	C	C	T	T	G	G	C	C	A	A	G	G	G	G	C	C	G	G	A	A	A	A	A	A	G	G	T	T	T	T	T	T	C	C	C	C	T	T	G	G	G	G	C	C	C	C	T	T	G	G	A	A	A	A	A	A	C	C	C	C	A	A	T	T	G	G	C	C	G	G	C	C	G	G	A	A	A	A	T	T	G	G	T	T	C	C	C	C	G	G	G	G	A	A	G	G	A	A	A	A	T	T	T	T	G	G	G	G	G	G	C	C	NA	NA	G	G	G	G	G	G	C	C	A	A	C	C	C	C	T	T	NA	NA	A	A	T	T	C	C	A	A	G	G	T	T	T	T	G	G	C	C	G	G	A	A	A	A	T	T	C	C	C	C	G	G	T	T	T	T	C	C	A	A	G	G	C	C	G	G	C	C	C	C	T	T	A	A	T	T	T	T	T	T	T	T	C	C	G	G	C	C	G	G	T	T	A	A	T	T	C	C	A	A	C	C	G	G	G	G	A	A	G	G	A	A	G	G	A	A	C	C	G	G	A	A	G	G	T	T	T	T	C	C	T	T	G	G	C	C	T	T	C	C	C	C	T	T	G	G	T	T	G	G	G	G	A	A	T	T	T	T	A	A	T	T	G	G	A	A	G	G	T	T	T	T	G	G	T	T	G	G	T	T	G	G	C	C	C	C	G	G	T	T	T	T	C	C	A	A	G	G	G	G	T	T	A	A	T	T	C	C	T	T	A	A	G	G	A	A	A	A	G	G	G	G	T	T	A	A	T	T	C	C	A	A	A	A	C	C	G	G	T	T	G	G	G	G	G	G	A	A	C	C	C	C	C	C	G	G	G	G	G	G	NA	NA	G	G	G	G	T	T	A	A	G	G	G	A	C	C	C	C	A	A	A	A	G	G	C	C	G	G	A	A	C	C	A	A	T	T	G	G	C	C	A	A	T	T	A	A	G	G	G	G	A	A	G	G	A	A	C	C	A	A	G	G	T	T	C	C	A	A	C	C	G	G	C	C	C	C	T	T	T	T	G	G	T	T	C	C	A	A	A	A	T	T	T	T	T	T	G	G	T	T	C	C	C	C	G	G	G	G	C	C	G	G	C	C	G	G	T	T	T	T	C	C	T	T	G	G	G	G	T	T	G	G	T	T	G	G	G	G	A	A	G	G	G	G	A	A	A	A	T	T	C	C	T	T	G	G	C	C	C	C	C	C	G	G	C	C	T	T	A	A	C	C	A	A	G	G	C	C	C	C	C	C	C	C	C	C	T	T	G	G	T	T	G	G	A	A	C	C	A	A	A	A	A	A	C	C	T	T	C	C	T	T	C	C	G	G	T	T	A	A	T	T	A	A	A	A	G	G	C	C	A	A	T	T	C	C	C	C	G	G	G	G	G	G	G	G	A	A	C	C	G	G	A	A	A	A	A	A	G	G	G	G	G	G	A	A	C	C	T	T	C	C	G	G	G	G	G	G	G	G	T	T	T	T	T	T	A	A	C	C	C	C	T	T	C	C	A	A	A	A	G	G	C	C	T	T	G	G	G	G	G	G	A	A	T	T	G	G	T	T	C	C	T	T	G	G	A	A	A	A	C	C	G	G	C	C	G	G	C	C	C	C	A	A	G	G	G	G	C	C	T	T	G	G	C	C	C	C	G	G	C	C	A	A	NA	NA	G	G	T	T	C	C	C	C	A	A	G	G	T	T	T	T	G	G	T	T	C	C	C	C	C	C	A	A	G	G	T	T	T	T	T	T	T	T	C	C	G	G	C	C	A	A	T	T	G	G	T	T	T	T	C	C	T	T	G	G	C	C	G	G	A	A	C	C	T	T	T	T	G	G	C	C	A	A	T	T	A	A	G	G	T	T	A	A	G	G	T	T	G	G	G	G	T	T	T	T	G	G	C	C	C	C	T	T	A	A	T	T	T	T	A	A	G	G	A	A	T	T	G	G	C	C	A	A	G	G	G	G	G	G	A	A	G	G	A	A	A	A	C	C	A	A	G	G	C	C	G	G	C	C	G	G	G	G	G	G	C	C	G	G	C	C	G	G	C	C	T	T	T	T	G	G	C	C	G	G	G	G	C	C	T	T	A	A	C	C	G	G	G	G	G	G	T	T	G	G	A	A	C	C	A	A	A	A	T	T	T	T	C	C	A	A	T	T	A	A	C	C	C	C	T	T	C	C	G	G	T	T	G	G	A	A	G	G	T	T	G	G	G	G	C	C	G	G	T	T	C	C	A	A	G	G	C	C	C	C	A	A	C	C	A	A	C	C	G	G	C	C	G	G	C	C	T	T	T	T	A	A	G	G	G	G	C	C	G	G	G	G	C	C	G	G	A	A	C	C	C	C	C	C	G	G	A	A	T	T	G	G	G	G	C	C	T	T	C	C	G	G	T	T	G	G	A	A	C	C	T	T	G	G	T	T	A	A	A	A	C	C	G	G	C	C	T	T	C	C	A	A	C	C	NA	NA	G	G	C	C	C	C	A	A	C	C	G	G	A	A	G	G	C	C	T	T	A	A	G	G	G	G	C	C	C	C	G	G	A	A	A	A	C	C	T	T	G	G	T	T	C	C	C	C	G	G	C	C	G	G	C	C	C	C	T	T	G	G	A	A	C	C	C	C	G	G	A	A	G	G	T	T	C	C	T	T	G	G	C	C	C	C	A	A	C	C	A	A	C	C	G	G	G	G	C	C	G	G	T	T	A	A	A	A	T	T	C	C	C	C	T	T	T	T	T	T	T	T	T	T	A	A	G	G	A	A	A	A	T	T	G	G	C	C	A	A	C	C	G	G	C	C	T	T	C	C	A	A	G	G	A	A	G	G	A	A	T	T	T	T	A	A	A	A	T	T	A	A	A	A	C	C	T	T	T	T	A	A	A	A	T	T	C	C	A	A	A	A	C	C	T	T	C	C	A	A	C	C	T	T	NA	NA	T	T	T	T	C	C	G	G	G	G	C	C	C	C	C	C	C	C	C	C	G	G	G	G	C	C	A	A	T	T	G	G	C	C	T	T	A	A	T	T	A	A	A	A	G	G	T	T	C	C	A	A	A	A	C	C	C	C	A	A	G	G	T	T	G	G	C	C	C	C	C	C	G	G	G	G	C	C	G	G	C	C	C	C	T	T	G	G	G	G	G	G	A	A	G	G	C	C	C	C	T	T	G	G	A	A	T	T	T	T	T	T	C	C	A	A	A	A	T	T	A	A	G	G	C	C	A	A	C	C	C	C	T	T	C	C	G	G	C	C	T	T	T	T	G	G	G	G	G	G	G	G	T	T	T	T	C	C	A	A	C	C	T	T	T	T	T	T	G	G	G	G	A	A	G	G	A	A	T	T	T	T	G	G	T	T	G	G	A	A	C	C	T	T	T	T	G	G	C	C	T	T	C	C	C	C	A	A	A	A	C	C	G	G	C	C	A	A	A	A	C	C	A	A	C	C	G	G	T	T	A	A	A	A	A	A	T	T	C	C	C	C	C	C	T	T	T	T	C	C	G	G	C	C	T	T	G	G	A	A	G	G	C	C	C	C	A	A	G	G	C	C	G	G	T	T	T	T	C	C	G	G	T	T	C	C	A	A	T	T	A	A	G	G	A	A	C	C	C	C	G	G	C	C	T	T	T	T	A	A	A	A	A	A	A	A	C	C	T	T	C	C	T	T	T	T	C	C	G	G	A	A	A	A	A	A	A	A	T	T	C	C	C	C	A	A	G	G	T	T	G	G	T	T	C	C	T	T	A	A	C	C	G	G	C	C	G	G	T	T	T	T	G	G	G	G	T	T	G	G	T	T	G	G	T	T	A	A	G	G	C	C	A	A	T	T	A	A	C	C	T	T	G	G	G	G	T	T	T	T	C	C	C	C	G	G	T	T	T	T	A	A	C	C	C	C	C	C	C	C	A	A	G	G	G	G	G	G	A	A	T	T	C	C	G	G	G	G	A	A	G	G	C	C	T	T	G	G	T	T	A	A	A	A	T	T	C	C	C	C	A	A	A	A	A	A	A	A	T	T	C	C	T	T	G	G	T	T	C	C	A	A	C	C	G	G	T	T	C	C	G	G	T	T	G	G	A	A	C	C	A	A	C	C	C	C	G	G	T	T	G	G	A	A	G	G	A	A	A	A	G	G	G	G	T	T	NA	NA	C	C	T	T	A	A	C	C	T	T	C	C	C	C	G	G	C	C	G	G	C	C	G	G	A	A	C	C	G	G	T	T	A	A	C	C	G	G	A	A	C	C	T	T	A	A	C	C	A	A	NA	NA	T	T	T	T	T	T	A	A	C	C	G	G	G	G	G	G	A	A	T	T	G	G	G	G	T	T	A	A	T	T	T	T	A	A	C	C	C	C	T	T	T	T	T	T	C	C	C	C	G	G	C	C	G	G	T	T	G	G	T	T	T	T	A	A	C	C	T	T	G	G	C	C	A	A	G	G	A	A	A	A	G	G	T	T	G	G	C	C	G	G	A	A	G	G	T	T	C	C	A	A	C	C	G	G	G	G	G	G	C	C	C	C	G	G	G	G	T	T	T	T	G	G	G	G	G	G	C	C	G	G	T	T	A	A	G	G	A	A	A	A	C	C	A	A	A	A	G	G	A	A	A	A	C	C	C	C	G	G	A	A	G	G	T	T	C	C	G	G	T	T	T	T	C	C	A	A	A	A	G	G	G	G	T	T	A	A	G	G	G	G	T	T	G	G	T	T	T	T	C	C	T	T	G	G	A	A	A	A	C	C	G	G	T	T	A	A	C	C	T	T	T	T	T	T	T	T	A	A	G	G	G	G	G	G	C	C	C	C	G	G	C	C	T	T	T	T	T	T	G	G	A	G	C	C	G	G	A	A	G	G	T	T	T	T	T	T	G	G	T	T	A	A	G	G	G	G	A	A	G	G	C	C	T	T	G	G	C	C	A	A	G	G	A	A	C	C	G	G	T	T	C	C	C	C	A	A	T	T	G	G	G	G	A	A	T	T	C	C	A	A	T	T	T	T	C	C	G	G	G	G	T	T	C	C	C	C	G	G	C	C	G	G	C	C	C	C	A	A	C	C	C	C	C	C	T	T	C	C	T	T	A	A	C	C	T	T	A	A	T	T	G	G	G	G	G	G	C	C	C	C	T	T	A	A	G	G	G	G	G	G	G	G	C	C	C	C	T	T	A	A	C	C	G	G	G	G	A	A	T	T	C	C	G	G	A	A	C	C	A	A	C	C	C	C	T	T	T	T	T	T	C	C	A	A	G	G	A	A	T	T	T	T	G	G	A	A	T	T	T	T	C	C	G	G	T	T	C	C	G	G	A	A	A	A	C	C	C	C	G	G	A	A	A	A	C	C	A	A	G	G	C	C	T	T	G	G	G	G	A	A	C	C	C	C	A	A	G	G	T	T	A	A	T	T	A	A	G	G	A	A	G	G	T	T	G	G	A	A	G	G	G	G	G	G	C	C	G	G	A	A	C	C	T	T	G	G	A	A	T	T	A	A	G	G	G	G	T	T	G	G	T	T	A	A	T	T	T	T	C	C	A	A	T	T	A	A	G	G	C	C	T	T	C	C	T	T	A	A	C	C	G	G	C	C	A	A	A	A	C	C	G	G	C	C	C	C	T	T	C	C	C	C	A	A	T	T	T	T	T	T	A	A	T	T	C	C	A	A	T	T	C	C	A	A	C	C	G	G	G	G	A	A	A	A	C	C	A	A	A	A	A	A	T	T	A	A	G	G	A	A	G	G	T	T	C	C	C	C	G	G	G	G	A	A	C	C	C	C	T	T	C	C	C	C	G	G	C	C	A	A	T	T	A	A	G	G	C	C	G	G	G	G	T	T	C	C	A	A	T	T	NA	NA	C	C	C	C	T	T	C	C	G	G	G	G	T	T	A	A	C	C	C	C	C	C	A	A	A	A	T	T	A	A	G	G	T	T	T	T	A	A	T	T	A	A	G	G	C	C	A	A	A	A	T	T	T	T	T	T	C	C	A	A	T	T	G	G	G	G	A	A	T	T	A	A	A	A	T	T	G	G	A	A	A	A	C	C	T	T	C	C	C	C	G	G	T	T	G	G	T	T	C	C	A	A	G	G	C	C	A	A	A	A	C	C	C	C	G	G	G	G	C	C	C	C	C	C	C	C	C	C	C	C	C	C	C	C	T	T	G	G	G	G	A	A	C	C	G	G	G	G	C	C	C	C	C	C	G	G	C	C	C	C	C	C	T	T	A	A	T	T	T	T	A	A	T	T	T	T	A	A	G	G	G	G	T	T	C	C	T	T	A	A	T	T	T	T	G	G	C	C	C	C	C	C	A	A	C	C	C	C	G	G	T	T	A	A	G	G	A	A	A	A	G	G	T	T	C	C	A	A	G	G	T	T	T	T	T	T	T	T	C	C	A	A	A	A	C	C	A	A	A	A	A	A	G	G	T	T	T	T	A	A	C	C	C	C	G	G	C	C	A	A	C	C	G	G	T	T	G	G	G	G	C	C	G	G	T	T	A	A	A	A	C	C	C	C	C	C	G	G	C	C	A	A	G	G	A	A	C	C	A	A	C	C	T	T	T	T	A	A	G	G	A	A	T	T	T	T	T	T	A	A	T	T	A	A	G	G	C	C	A	A	G	G	A	A	T	T	G	G	G	G	G	G	G	G	C	C	C	C	C	C	C	C	C	C	T	T	T	T	T	T	A	A	A	A	C	C	C	C	C	C	T	T	C	C	C	C	C	C	A	A	C	C	C	C	G	G	G	G	A	A	A	A	G	G	G	G	G	G	A	A	C	C	G	G	G	G	G	G	C	C	A	A	A	A	T	T	G	G	C	C	C	C	G	G	C	C	A	A	C	C	G	G	T	T	C	C	A	A	T	T	C	C	G	G	A	A	C	C	T	T	G	G	T	T	A	A	T	T	NA	NA	C	C	A	A	C	C	A	A	T	T	A	A	G	G	G	G	C	C	G	G	G	G	A	A	T	T	T	T	T	T	G	G	C	C	C	C	C	C	A	A	T	T	G	G	G	G	T	T	C	C	A	A	G	G	A	A	A	A	C	C	A	A	C	C	T	T	T	T	T	T	C	C	G	G	T	T	A	A	G	G	C	C	G	G	A	A	C	C	C	C	A	A	C	C	C	C	G	G	T	T	C	C	C	C	G	G	G	G	T	T	C	C	C	C	T	C	G	G	C	C	A	A	G	G	A	A	C	C	G	G	T	T	T	T	T	T	T	T	T	T	C	C	C	C	C	C	C	C	A	A	A	A	A	A	G	G	C	C	C	C	T	T	C	C	A	A	C	C	G	G	G	G	A	A	A	A	G	G	T	T	G	G	C	C	G	G	C	C	C	C	G	G	G	G	A	A	C	C	G	G	G	G	G	G	T	T	T	T	T	T	A	A	A	A	C	C	T	T	G	G	C	C	C	C	T	T	G	G	T	T	G	G	G	G	G	G	T	T	C	C	A	A	T	T	C	C	C	C	G	G	T	T	A	A	G	G	A	A	T	T	T	T	T	T	G	G	G	G	C	C	G	G	T	T	C	C	C	C	A	A	G	G	G	G	G	G	T	T	C	C	C	C	T	T	T	T	T	T	A	A	C	C	C	C	C	C	A	A	A	A	C	C	C	C	T	T	T	T	T	T	G	G	G	G	A	A	G	G	A	A	T	T	C	C	G	G	A	A	G	G	A	A	G	G	G	G	T	T	C	C	C	C	G	G	G	G	T	T	A	A	G	G	C	C	G	G	A	A	A	A	A	A	T	T	T	T	C	C	A	A	T	T	G	G	A	A	T	T	T	T	G	G	T	T	C	C	G	G	NA	NA	G	G	G	G	C	C	G	G	G	G	C	C	A	A	A	A	G	G	C	C	A	A	T	T	A	A	A	A	G	G	T	T	G	G	A	A	T	T	A	A	A	A	G	G	A	A	C	C	G	G	T	T	G	G	A	A	A	A	A	A	T	T	A	A	G	G	T	T	A	A	T	T	T	T	T	T	T	T	A	A	A	A	C	C	A	A	T	T	A	A	C	C	C	C	G	G	G	G	G	G	A	A	T	T	G	G	G	G	G	G	A	A	A	A	T	T	T	T	G	G	G	G	G	G	C	C	C	C	G	G	T	T	A	A	T	T	G	G	G	G	T	T	A	A	T	T	A	A	T	T	C	C	T	T	A	A	G	G	T	T	C	C	T	T	A	A	T	T	C	C	G	G	C	C	T	T	A	A	G	G	G	G	C	C	C	C	T	T	G	G	G	G	T	T	C	C	T	T	A	A	A	A	C	C	G	G	G	G	A	A	A	A	C	C	C	C	G	G	A	A	C	C	G	G	A	A	A	A	G	G	T	T	C	C	A	A	C	C	C	C	A	A	T	T	C	C	C	C	T	T	A	A	A	A	C	C	G	G	T	T	G	G	C	C	A	A	C	C	C	C	A	A	G	G	G	G	G	G	C	C	T	T	T	T	G	G	A	A	A	A	C	C	C	C	A	A	T	T	A	A	C	C	T	T	G	G	G	G	G	G	A	A	C	C	T	T	G	G	G	G	T	T	T	T	C	C	T	T	A	A	C	C	T	T	G	G	G	G	C	C	G	G	G	G	C	C	C	C	C	C	A	A	C	C	T	T	T	T	G	G	T	T	G	G	A	A	T	T	T	T	C	C	T	T	A	A	A	A	T	T	C	C	G	G	G	G	T	T	G	G	A	A	G	G	C	C	A	A	A	A	T	T	C	C	G	G	T	T	C	C	C	C	G	G	C	C	C	C	G	G	A	A	C	C	T	T	A	A	C	C	G	G	C	C	C	C	T	T	A	A	C	C	C	C	A	A	C	C	G	G	G	G	T	T	C	C	T	T	A	A	G	G	T	T	G	G	C	C	A	A	A	A	A	A	G	G	G	G	G	G	A	A	G	G	G	G	G	G	G	G	T	T	T	T	C	C	C	C	C	C	G	G	A	A	A	A	C	C	G	G	A	A	T	T	G	G	G	G	T	T	C	C	G	G	T	T	A	A	A	A	A	A	C	C	A	A	T	T	G	G	G	G	A	A	G	G	T	T	T	T	C	C	T	T	A	A	T	T	G	G	C	C	C	C	A	A	G	G	C	C	T	T	G	G	C	C	C	C	T	T	T	T	T	T	G	G	T	T	C	C	A	A	C	C	T	T	G	G	A	A	A	A	T	T	T	T	C	C	A	A	C	C	T	T	A	A	A	A	G	G	T	T	G	G	C	C	C	C	G	G	A	A	A	A	G	G	T	T	G	G	A	A	A	A	T	T	C	C	C	C	C	C	C	C	A	A	C	C	A	A	A	A	C	C	G	G	C	C	C	C	A	A	T	T	G	G	T	T	A	A	T	T	C	C	T	T	G	G	C	C	C	C	G	G	G	G	C	C	G	G	G	G	C	C	A	A	T	T	C	C	G	G	G	G	G	G	A	A	C	C	C	C	C	C	G	G	A	A	T	T	A	A	G	G	G	G	T	T	G	G	T	T	C	C	T	T	G	G	C	C	C	C	G	G	G	G	T	T	C	C	G	G	A	A	C	C	T	T	C	C	G	G	A	A	C	C	A	A	C	C	C	C	A	A	G	G	A	A	T	T	G	G	C	C	G	G	T	T	A	A	T	T	C	C	C	C	T	T	A	A	A	A	T	T	A	A	G	G	G	G	T	T	G	G	C	C	G	G	C	C	T	T	A	A	T	T	G	G	C	C	G	G	C	C	T	T	C	C	A	A	A	A	G	G	A	A	G	G	T	T	A	A	A	A	G	G	C	C	C	C	G	G	C	C	A	A	A	A	C	C	A	A	C	C	C	C	A	A	C	C	C	C	T	T	G	G	A	A	C	C	G	G	A	A	C	C	G	G	T	T	G	G	T	T	G	G	G	G	T	T	G	G	T	T	C	C	G	G	T	T	G	G	C	C	G	G	G	G	A	A	G	G	A	A	A	A	T	T	A	A	T	T	G	G	G	G	G	G	G	G	T	T	A	A	A	A	A	A	A	A	A	A	C	C	T	T	A	A	T	T	T	T	A	A	T	T	C	C	G	G	A	A	T	T	C	C	A	A	T	T	C	C	C	C	A	A	T	T	T	T	T	T	C	C	T	T	G	G	A	A	A	A	A	A	T	T	A	A	A	A	G	G	G	G	A	A	C	C	T	T	C	C	T	T	A	A	G	G	C	C	A	A	G	G	A	A	T	T	A	A	A	A	T	T	T	T	C	C	C	C	T	T	G	G	G	G	G	G	G	G	A	A	A	A	C	C	C	C	G	G	A	A	C	C	A	A	A	A	A	A	G	G	C	C	T	T	C	C	C	C	T	T	C	C	T	T	T	T	C	C	G	G	G	G	C	C	G	G	A	A	C	C	G	G	G	G	T	T	T	T	G	G	T	T	A	A	T	T	G	G	C	C	G	G	T	T	T	T	G	G	G	G	A	A	C	C	C	C	C	C	T	T	C	C	C	C	G	G	C	C	T	T	A	A	T	T	T	T	A	A	A	A	G	G	T	T	C	C	T	T	G	G	C	C	T	T	G	G	C	C	G	G	T	T	T	T	C	C	A	A	A	A	T	T	G	G	T	T	G	G	G	G	T	T	G	G	A	A	T	T	A	A	G	G	A	A	T	T	A	A	T	T	G	G	C	C	A	A	T	T	T	T	C	C	T	T	A	A	G	G	C	C	G	G	A	A	T	T	G	G	G	G	A	A	T	T	A	A	A	A	C	C	G	G	G	G	C	C	G	G	T	T	C	C	C	C	A	A	T	T	G	G	G	G	A	A	G	G	G	G	A	A	G	G	T	T	G	G	G	G	C	C	T	T	G	G	T	T	G	G	T	T	C	C	T	T	T	T	G	G	C	C	T	T	T	T	G	G	T	T	G	G	C	C	C	C	G	G	G	G	A	A	C	C	A	A	A	A	T	T	T	T	T	T	A	A	A	A	A	A	C	C	A	A	A	A	C	C	T	T	T	T	C	C	T	T	T	T	C	C	C	C	G	G	A	A	G	G	A	A	A	A	G	G	G	G	C	C	G	G	C	C	C	C	T	T	C	C	A	A	G	G	G	G	T	T	G	G	A	A	A	A	C	C	A	A	G	G	A	A	C	C	G	G	A	G	A	A	C	C	A	A	G	G	G	G	A	A	G	G	T	T	T	T	C	C	C	C	A	A	C	C	T	T	C	C	A	A	A	A	G	G	C	C	T	T	G	G	A	A	T	T	T	T	A	A	C	C	C	C	A	A	T	T	C	C	A	A	C	C	T	T	C	C	G	G	G	G	A	A	G	G	A	A	T	T	A	A	G	G	C	C	C	C	A	A	G	G	G	G	A	A	A	A	G	G	G	G	A	A	A	A	C	C	G	G	C	C	C	C	A	A	T	T	T	T	G	G	T	T	G	G	A	A	G	G	NA	NA	A	A	C	C	C	C	C	C	G	G	G	G	C	C	T	T	C	C	G	G	A	A	C	C	G	G	A	A	G	G	C	C	C	C	G	G	G	G	A	A	G	G	A	A	G	G	A	A	C	C	G	G	C	C	G	G	G	G	T	T	C	C	T	T	T	T	T	T	A	A	T	T	A	A	A	A	C	C	C	C	A	A	C	C	T	T	A	A	T	T	G	G	T	T	A	A	G	G	A	A	T	T	A	A	C	C	G	G	A	A	G	G	C	C	C	C	T	T	A	A	T	T	C	C	A	A	G	G	A	A	T	T	C	C	T	T	C	C	T	T	G	G	C	C	T	T	T	T	A	A	G	G	T	T	C	C	C	C	C	C	C	C	C	C	C	C	C	C	G	G	C	C	T	T	C	C	C	C	C	C	T	T	C	C	C	C	G	G	T	T	A	A	G	G	A	A	G	G	T	T	G	G	T	T	G	G	A	A	G	G	G	G	G	G	G	G	C	C	T	T	A	A	T	T	G	G	A	A	C	C	G	G	T	T	A	A	C	C	A	A	T	T	A	A	C	C	G	G	A	A	A	A	A	A	T	T	A	A	G	G	A	A	T	T	A	A	A	A	G	G	G	G	A	A	G	G	T	T	C	C	C	C	A	A	C	C	T	T	T	T	C	C	A	A	G	G	A	A	A	A	C	C	T	T	G	G	T	T	C	C	A	A	C	C	A	A	G	G	T	T	T	T	T	T	C	C	A	A	T	T	A	A	G	G	C	C	C	C	G	G	G	G	G	G	C	C	G	G	T	T	A	A	G	G	G	G	C	C	C	C	T	T	T	T	C	C	G	G	C	C	C	C	T	T	G	G	A	A	C	C	T	T	G	G	A	A	A	A	A	A	A	A	C	C	A	A	A	A	A	A	A	A	A	A	C	C	T	T	T	T	T	T	C	C	A	A	G	G	A	A	C	C	C	C	G	G	G	G	T	T	T	T	A	A	G	G	G	G	T	T	C	C	A	A	A	A	G	G	A	A	T	T	C	C	C	C	G	G	G	G	A	A	T	T	T	T	A	A	C	C	G	G	C	C	T	T	C	C	T	T	C	C	T	T	C	C	T	T	C	C	T	T	A	A	G	G	G	G	A	A	T	T	T	T	C	C	C	C	T	T	T	T	G	G	G	G	T	T	A	A	A	A	A	A	C	C	C	C	A	A	T	T	C	C	G	G	T	T	C	C	A	A	G	G	G	G	C	C	G	G	T	T	T	T	G	G	T	T	NA	NA	C	C	A	A	T	T	T	T	G	G	C	C	A	A	T	T	A	A	A	A	G	G	G	G	A	A	A	A	T	T	C	C	C	C	A	A	G	G	C	C	A	A	A	A	C	C	G	G	A	A	T	T	G	G	T	T	C	C	C	C	C	C	A	A	C	C	T	T	C	C	G	G	T	T	T	T	G	G	C	C	G	G	G	G	A	A	C	C	C	C	G	G	T	T	C	C	A	A	G	G	C	C	G	G	C	C	G	G	G	G	A	A	G	G	T	T	A	A	C	C	T	T	G	G	G	G	C	C	G	G	T	T	A	A	T	T	T	T	T	T	A	A	A	A	C	C	C	C	T	T	A	A	A	A	A	A	G	G	G	G	C	C	T	T	G	G	G	G	G	G	C	C	A	A	A	A	G	G	C	C	G	G	G	G	A	A	T	T	C	C	G	G	T	T	T	T	C	C	C	C	T	T	T	T	C	C	A	A	A	A	A	A	A	A	T	T	T	T	G	G	G	G	A	A	C	C	G	G	T	T	A	A	G	G	A	A	C	C	G	G	C	C	C	C	C	C	C	C	G	G	C	C	T	T	G	G	G	G	T	T	G	G	T	T	C	C	T	T	C	C	T	T	C	C	C	C	T	T	C	C	C	C	C	C	G	G	A	A	A	A	A	A	C	C	A	A	A	A	C	C	G	G	A	A	T	T	G	G	C	C	T	T	A	A	G	G	C	C	G	G	C	C	T	T	G	G	G	G	T	T	A	A	T	T	C	C	G	G	G	G	C	C	T	T	G	G	C	C	C	C	T	T	C	C	G	G	C	C	T	T	G	G	C	C	C	C	A	A	T	T	G	G	G	G	G	G	A	A	G	G	A	A	C	C	G	G	C	C	T	T	A	A	T	T	C	C	T	T	A	A	G	G	G	G	T	T	A	A	C	C	C	C	A	A	C	C	G	G	T	T	T	T	A	A	A	A	T	T	G	G	G	G	C	C	C	C	C	C	G	G	G	G	G	G	T	T	A	A	G	G	A	A	A	A	T	T	C	C	G	G	T	T	A	A	T	T	T	T	T	T	C	C	T	T	G	G	C	C	C	C	C	C	T	T	C	C	T	T	A	A	T	T	A	A	C	C	C	C	G	G	G	G	C	C	A	A	T	T	C	C	C	C	C	C	C	C	C	C	G	G	G	G	C	C	T	T	A	A	G	G	T	T	A	A	G	G	C	C	G	G	C	C	T	T	A	A	T	T	C	C	G	G	A	A	G	G	T	T	T	T	G	G	A	A	C	C	C	C	C	C	T	T	C	C	A	A	A	A	A	A	G	G	A	A	A	A	C	C	G	G	C	C	G	G	A	A	T	T	T	T	C	C	C	C	T	T	T	T	T	T	A	A	A	A	A	A	G	G	C	C	A	A	G	G	G	G	G	G	C	C	C	C	T	T	T	T	C	C	A	A	A	A	T	T	A	A	C	C	T	T	T	T	C	C	G	G	T	T	T	T	A	A	G	G	C	C	T	T	A	A	T	T	C	C	G	G	A	A	C	C	G	G	T	T	T	T	G	G	G	G	A	A	C	C	T	T	A	A	C	C	A	A	C	C	C	C	A	A	T	T	T	T	T	T	C	C	C	C	T	T	C	C	G	G	G	G	G	G	T	T	T	T	A	A	G	G	A	A	A	A	C	C	T	T	T	T	T	T	G	G	G	G	T	T	G	G	G	G	A	A	G	G	A	A	G	G	A	A	G	G	A	A	C	C	G	G	T	T	G	G	A	A	G	G	C	C	A	A	A	A	A	A	A	A	A	A	A	A	A	A	C	C	C	C	G	G	T	T	C	C	A	A	T	T	G	G	A	A	A	A	G	G	G	G	T	T	C	C	T	T	T	T	C	C	A	A	A	A	T	T	G	G	A	A	A	A	C	C	A	A	G	G	T	T	A	A	A	A	G	G	C	C	T	T	T	T	C	C	T	T	A	A	A	A	T	T	A	A	G	G	A	A	C	C	C	C	C	C	T	T	A	A	T	T	T	T	T	T	C	C	C	C	A	A	C	C	G	G	G	G	A	A	G	G	A	A	G	G	A	A	T	T	G	G	A	A	A	A	C	C	G	G	C	C	A	A	C	C	A	A	G	G	G	G	T	T	C	C	A	A	T	T	G	G	A	A	G	G	T	T	C	C	G	G	A	A	C	C	C	C	T	T	G	G	T	T	A	A	C	C	G	G	C	C	A	A	T	T	T	T	T	T	G	G	G	G	A	A	A	A	G	G	C	C	G	G	G	G	T	T	A	A	A	A	A	A	C	C	A	A	C	C	T	T	C	C	C	C	T	T	G	G	G	G	T	T	C	C	T	T	T	T	A	A	T	T	T	T	G	G	C	C	C	C	A	A	G	G	A	A	G	G	A	A	G	G	T	T	G	G	C	C	G	G	C	C	A	A	G	G	T	T	C	C	C	C	C	C	G	G	C	C	A	A	T	T	A	A	A	A	A	A	T	T	T	T	T	T	G	G	C	C	C	C	T	T	C	C	T	T	A	A	T	T	C	C	T	T	T	T	C	C	T	T	G	G	G	G	A	A	G	G	C	C	G	G	C	C	A	A	G	G	A	A	A	A	G	G	C	C	A	A	G	G	T	T	T	T	G	G	C	C	A	A	A	A	A	A	G	G	T	T	T	T	T	T	T	T	C	C	C	C	C	C	A	A	T	T	T	T	C	C	A	A	G	G	A	A	T	T	G	G	G	G	G	G	G	G	A	A	A	A	G	G	C	C	A	A	A	A	G	G	C	C	C	C	C	C	G	G	C	C	G	G	C	C	T	T	NA	NA	C	C	A	A	C	C	A	A	A	A	A	A	T	T	G	G	G	G	G	G	C	C	G	G	A	A	A	A	C	C	T	T	A	A	G	G	G	G	T	T	T	T	A	A	C	C	G	G	T	T	T	T	T	T	A	A	C	C	T	T	C	C	G	G	A	A	A	A	T	T	C	C	T	T	T	T	C	C	C	C	C	C	A	A	A	A	C	C	A	A	A	A	A	A	G	G	C	C	T	T	T	T	C	C	C	C	C	C	A	A	A	A	G	G	T	T	G	G	A	A	A	A	T	T	G	G	G	G	A	A	C	C	A	A	C	C	G	G	G	G	C	C	C	C	C	C	C	C	A	A	A	A	T	T	C	C	T	T	T	T	A	A	G	G	G	G	T	T	C	C	T	T	A	A	A	A	A	A	T	T	G	G	T	T	T	T	C	C	C	C	G	G	T	T	T	T	A	A	T	T	A	A	T	T	T	T	A	A	C	C	G	G	C	C	C	C	C	C	C	C	A	A	C	C	NA	NA	A	A	A	A	G	G	G	G	A	A	T	T	T	T	A	A	T	T	T	T	G	G	C	C	T	T	G	G	G	G	C	C	C	C	A	A	T	T	T	T	G	G	A	A	T	T	T	T	G	G	G	G	C	C	C	C	G	G	C	C	G	G	T	T	C	C	A	A	T	T	C	C	C	C	A	A	A	A	C	C	T	T	G	G	T	T	G	G	C	C	C	C	G	G	A	A	T	T	C	C	G	G	G	G	T	T	T	T	C	C	T	T	G	G	T	T	G	G	A	A	G	G	C	C	C	C	A	A	G	G	G	G	T	T	G	G	T	T	A	A	C	C	C	C	T	T	G	G	C	C	G	G	C	C	C	C	C	C	G	G	G	G	T	T	C	C	A	A	C	C	G	G	G	G	G	G	C	C	C	C	T	T	A	A	A	A	C	C	G	G	C	C	G	G	G	G	A	A	C	C	C	C	C	C	T	T	T	T	A	A	A	A	G	G	C	C	G	G	C	C	T	T	T	T	T	T	T	T	G	G	T	T	T	T	C	C	T	T	T	T	C	C	T	T	C	C	T	T	G	G	A	A	G	G	G	G	C	C	C	C	G	G	A	A	G	G	T	T	T	T	A	A	C	C	G	G	C	C	T	T	A	A	T	T	C	C	A	A	T	T	C	C	C	C	T	T	C	C	C	C	T	T	C	C	G	G	T	T	A	A	A	A	C	C	A	A	A	A	A	A	C	C	A	A	A	A	C	C	T	T	T	T	T	T	C	C	A	A	G	G	T	T	C	C	C	C	T	T	G	G	C	C	C	C	C	C	A	A	NA	NA	G	G	T	T	C	C	G	G	C	C	G	G	G	G	C	C	G	G	C	C	G	G	G	G	G	G	A	A	G	G	C	C	T	T	C	C	G	G	A	A	G	G	C	C	G	G	C	C	C	C	G	G	C	C	G	G	C	C	C	C	T	T	G	G	G	G	A	A	T	T	T	T	G	G	G	G	C	C	A	A	C	C	G	G	T	T	C	C	T	T	C	C	G	G	G	G	T	T	C	C	G	G	T	T	G	G	T	T	C	C	G	G	T	T	C	C	T	T	C	C	T	T	A	A	C	C	A	A	A	A	G	G	T	T	T	T	G	G	C	C	C	C	T	T	C	C	A	A	G	G	G	G	G	G	G	G	G	G	T	T	C	C	A	A	T	T	A	A	C	C	G	G	G	G	T	T	A	A	T	T	A	A	G	G	A	A	G	G	T	T	A	A	C	C	G	G	C	C	T	T	G	G	T	T	C	C	G	G	A	A	C	C	C	C	C	C	T	T	G	G	T	T	G	G	G	G	C	C	C	C	C	C	G	G	C	C	T	T	G	G	G	G	G	G	T	T	C	C	A	A	T	T	C	C	G	G	C	C	T	T	C	C	G	G	T	T	G	G	A	A	C	C	T	T	C	C	G	G	C	C	A	A	T	T	G	G	G	G	C	C	C	C	C	C	A	A	C	C	T	T	G	G	G	G	C	C	G	G	T	T	C	C	G	G	C	C	C	C	T	T	G	G	G	G	A	A	C	C	C	C	G	G	G	G	C	C	T	T	A	A	A	A	T	T	T	T	G	G	G	G	C	C	T	T	G	G	T	T	A	A	T	T	A	A	A	A	T	T	G	G	A	A	G	G	A	A	G	G	C	C	G	G	C	C	G	G	C	C	C	C	C	C	T	T	G	G	G	G	G	G	C	C	G	G	T	T	A	A	G	G	G	G	G	G	C	C	G	G	G	G	G	G	G	G	C	C	T	T	T	T	A	A	G	G	C	C	A	A	G	G	A	A	T	T	C	C	T	T	C	C	G	G	C	C	C	C	A	A	T	T	A	A	G	G	A	A	T	T	T	T	T	T	T	T	G	G	G	G	T	T	C	C	G	G	T	T	C	C	T	T	T	T	A	A	G	G	G	G	G	G	A	A	G	G	T	T	C	C	C	C	G	G	C	C	C	C	C	C	T	T	G	G	G	G	T	T	A	A	C	C	T	T	G	G	C	C	T	T	T	T	C	C	T	T	C	C	G	G	A	A	C	C	G	G	C	C	C	C	C	C	A	A	T	T	C	C	T	T	T	T	T	T	C	C	A	A	C	C	G	G	A	A	G	G	A	A	C	C	G	G	A	A	C	C	T	T	C	C	C	C	C	C	G	G	A	A	A	A	C	C	C	C	G	G	A	A	C	C	G	G	G	G	G	G	A	A	G	G	G	G	T	T	T	T	C	C	T	T	T	T	T	T	T	T	C	C	T	T	A	A	G	G	A	A	T	T	C	C	C	C	A	A	T	T	A	A	C	C	T	T	A	A	G	G	G	G	T	T	C	C	G	G	T	T	C	C	G	G	C	C	G	G	G	G	G	G	G	G	A	A	G	G	G	G	A	A	A	A	A	A	A	A	G	G	T	T	A	A	C	C	A	A	T	T	G	G	A	A	C	C	T	T	A	A	A	A	A	A	T	T	T	T	C	C	A	A	T	T	A	A	A	A	C	C	A	A	T	T	A	A	G	G	G	G	T	T	T	T	C	C	G	G	T	T	T	T	T	T	C	C	C	C	T	T	T	T	C	C	A	A	A	A	G	G	A	A	G	G	T	T	A	A	T	T	T	T	T	T	A	A	G	G	A	A	G	G	T	T	C	C	T	C	G	G	T	T	A	A	C	C	T	T	T	T	C	C	C	C	C	C	C	C	G	G	A	A	G	G	C	C	G	G	G	G	A	A	G	G	C	C	T	T	G	G	C	C	G	G	G	G	A	A	T	T	T	T	A	A	G	G	C	C	C	C	A	A	T	T	G	G	A	A	G	G	G	G	G	G	G	G	G	G	C	C	T	T	C	C	A	A	G	G	T	T	G	G	G	G	C	C	A	A	C	C	G	G	G	G	A	A	A	A	A	A	G	G	C	C	G	G	G	G	C	C	T	T	G	G	T	T	A	A	T	T	C	T	A	A	C	C	A	A	A	A	C	C	G	G	A	A	C	C	T	T	G	G	G	G	T	T	G	G	C	C	G	G	C	C	G	G	A	A	G	G	C	C	A	A	G	G	C	C	A	A	G	G	T	T	A	A	G	G	G	G	A	A	G	G	G	G	G	G	A	A	C	C	G	G	T	T	C	C	G	G	G	G	T	T	T	T	G	G	G	G	C	C	C	C	A	A	C	C	T	T	A	A	T	T	T	T	C	C	G	G	A	A	G	G	T	T	C	C	C	C	T	T	T	T	C	C	G	G	G	G	T	T	A	A	T	T	T	T	G	G	G	G	A	A	C	C	C	C	A	A	A	A	T	T	T	T	C	C	G	G	G	G	T	T	C	C	G	G	G	G	G	G	A	A	C	C	A	A	A	A	A	A	T	T	T	T	C	C	G	A	A	A	T	T	T	T	G	G	G	G	G	G	A	A	T	T	C	C	G	G	T	T	T	T	A	A	G	G	T	T	C	C	A	A	A	A	C	C	C	C	T	T	G	G	G	G	C	C	T	T	G	G	C	C	T	T	C	C	A	A	G	G	C	C	T	T	G	G	A	A	C	C	G	G	A	A	C	C	T	T	G	G	A	A	C	C	C	C	A	A	G	G	A	A	NA	NA	C	C	A	A	T	T	T	T	T	T	C	C	T	T	G	G	C	C	G	G	T	T	C	C	G	G	T	T	T	T	G	G	C	C	G	G	A	A	T	T	G	G	C	C	T	T	C	C	G	G	T	T	A	A	C	C	T	T	G	G	A	A	A	A	G	G	A	A	NA	NA	A	A	A	A	A	A	T	T	G	G	T	T	A	A	G	G	T	T	G	G	G	G	C	C	G	G	C	C	T	T	G	G	G	G	T	T	T	T	A	A	A	A	A	A	G	G	G	G	A	A	T	T	G	G	A	A	C	C	C	C	G	G	C	C	T	T	G	G	T	T	A	A	T	T	A	A	C	C	T	T	A	A	A	A	T	T	C	C	A	A	A	A	C	C	C	C	G	G	T	T	G	G	A	A	G	G	C	C	G	G	G	G	C	C	A	A	T	T	T	T	T	T	C	C	T	T	A	A	C	C	G	G	C	C	C	C	C	C	A	A	T	T	C	C	A	A	A	A	T	T	C	C	G	G	T	T	A	A	G	G	A	A	T	T	A	A	A	A	A	A	A	A	C	C	G	G	T	T	T	T	T	T	C	C	T	T	A	A	G	G	C	C	T	T	G	G	A	A	G	G	C	C	G	G	A	A	T	T	G	G	T	T	C	C	C	C	G	G	C	C	A	A	G	G	G	G	G	G	A	A	G	G	C	C	G	G	G	G	G	G	A	A	C	C	C	C	C	C	A	A	A	A	T	T	G	G	C	C	T	T	C	C	A	A	A	A	T	T	A	A	T	T	A	A	G	G	T	T	G	G	A	A	G	G	G	G	T	T	C	C	T	T	A	A	T	T	G	G	G	G	G	G	C	C	G	G	T	T	T	T	C	C	C	C	C	C	C	C	G	G	C	C	G	G	A	A	C	C	T	T	C	C	T	T	G	G	C	C	C	C	T	T	T	T	C	C	T	T	G	G	G	G	C	C	A	A	A	A	G	G	C	C	T	T	C	C	G	G	C	C	T	T	T	T	A	A	T	T	A	A	G	G	G	G	G	G	T	T	C	C	G	G	C	C	T	T	C	C	G	G	G	G	C	C	C	C	G	G	T	T	C	C	G	G	A	A	T	T	C	C	C	C	C	C	G	G	C	C	T	T	A	A	C	C	G	G	T	T	G	G	C	C	T	T	G	G	C	C	A	A	C	C	G	G	A	A	G	G	A	A	A	A	C	C	G	G	C	C	T	T	C	C	C	C	G	G	A	A	C	C	C	C	A	A	G	G	T	T	A	A	C	C	A	A	A	A	T	T	T	T	G	G	G	G	C	C	C	C	C	C	G	G	A	A	A	A	T	T	A	A	T	T	G	G	G	G	C	C	T	T	C	C	T	T	A	A	G	G	C	C	G	G	C	C	G	G	C	C	G	G	A	A	T	T	C	C	A	A	G	G	T	T	G	G	G	G	G	G	G	G	C	C	G	G	A	A	T	T	T	T	G	G	G	G	C	C	G	G	A	A	G	G	A	A	A	A	T	T	C	C	C	C	C	C	A	A	G	G	C	C	G	G	C	C	C	C	A	A	T	T	C	C	G	G	G	G	T	T	C	C	C	C	G	G	A	A	G	G	T	T	T	T	C	C	C	C	C	C	T	T	G	G	A	A	C	C	C	C	C	C	T	T	A	A	C	C	G	G	G	G	A	A	G	G	A	A	G	G	C	C	T	T	T	T	A	A	G	G	G	G	T	T	G	G	G	G	C	C	G	G	A	A	T	T	A	A	T	T	A	A	T	T	C	C	G	G	A	A	A	A	T	T	C	C	G	A	C	C	G	G	A	A	A	A	T	T	T	T	T	T	A	A	T	T	A	A	C	C	T	T	G	G	C	C	G	G	A	A	G	G	T	T	G	G	T	T	G	G	G	G	A	A	G	G	T	T	C	C	G	G	G	G	T	T	A	A	C	C	A	A	G	G	A	A	G	G	A	A	G	G	A	A	A	A	G	G	G	G	C	C	NA	NA	A	A	C	C	G	G	G	G	G	G	G	G	A	A	C	C	C	C	T	T	A	A	A	A	T	T	G	G	G	G	A	A	C	C	G	G	C	C	G	G	G	G	G	G	A	A	A	A	A	A	C	C	G	G	T	T	T	T	C	C	G	G	A	A	T	T	G	G	A	A	A	A	C	C	T	T	G	G	A	A	G	G	G	G	C	C	C	C	G	G	G	G	A	A	C	C	G	G	A	A	G	G	G	G	T	T	T	T	C	C	C	C	C	C	A	A	C	C	T	T	G	G	G	G	A	A	T	T	A	A	C	C	G	G	G	G	T	T	C	C	C	C	G	G	C	C	A	A	T	T	C	C	G	G	G	G	G	G	C	C	A	A	A	A	T	T	A	A	T	T	G	G	T	T	A	A	C	C	G	G	G	G	T	T	C	C	C	C	A	A	A	A	A	A	A	A	G	G	C	C	C	C	C	C	G	G	T	T	C	C	C	C	C	C	C	C	C	C	A	A	T	T	A	A	C	C	C	C	C	C	C	C	A	A	C	C	G	G	G	G	G	G	C	C	A	A	T	T	G	G	A	A	A	A	T	T	A	A	C	C	A	A	C	C	C	C	C	C	T	T	C	C	T	T	G	G	G	G	T	T	G	G	G	G	T	T	T	T	C	C	C	C	T	T	T	T	A	A	T	T	T	T	T	T	C	C	T	T	A	A	C	C	C	C	A	A	T	T	T	T	C	C	T	T	C	C	G	G	C	C	T	T	A	A	G	G	G	G	G	G	T	T	G	G	G	G	A	A	A	A	G	G	T	T	G	G	A	A	G	G	G	G	C	C	G	G	C	C	A	A	A	A	A	A	A	A	T	T	T	T	C	C	G	G	G	G	G	G	G	G	T	T	A	A	G	G	C	C	G	G	A	A	T	T	G	G	T	T	C	C	G	G	G	G	A	A	A	A	G	G	C	C	T	T	A	A	T	T	A	A	G	G	C	C	C	C	C	C	C	C	T	T	A	A	A	A	T	T	A	A	C	C	C	C	A	A	G	G	G	G	A	A	C	C	T	T	T	T	C	C	A	A	G	G	T	T	C	C	A	A	T	T	A	A	T	T	C	C	C	C	A	A	T	T	C	C	T	T	T	T	A	A	G	G	A	A	C	C	G	G	G	G	C	C	C	C	A	A	A	A	C	C	A	A	A	A	A	A	G	G	C	C	G	G	C	C	G	G	A	A	G	G	C	C	A	A	C	C	C	C	C	C	T	T	A	A	C	C	G	G	A	A	T	T	G	G	T	T	A	A	G	G	A	A	G	G	A	A	G	G	T	T	A	A	C	C	T	T	C	C	A	A	C	C	G	G	T	T	T	T	G	G	G	G	G	G	T	T	G	G	G	G	A	A	G	G	A	A	C	C	G	G	C	C	A	A	G	G	G	G	T	T	T	T	T	T	C	C	A	A	A	A	C	C	G	G	T	T	A	A	T	T	T	T	C	C	T	T	C	C	G	G	G	G	G	G	A	A	A	A	A	A	C	C	T	T	G	G	A	A	A	A	G	G	A	A	G	G	A	A	T	T	T	T	C	C	A	A	T	T	A	A	C	C	G	G	C	C	G	G	A	A	G	G	G	G	A	A	C	C	A	A	C	C	A	A	C	C	A	A	T	T	G	G	A	A	T	T	A	A	C	C	A	A	T	T	T	T	T	T	G	G	A	A	T	T	G	G	A	A	G	G	C	C	C	C	A	A	C	C	C	C	T	T	A	A	A	A	G	G	A	A	G	G	A	A	G	G	A	A	C	C	T	T	C	C	A	A	C	C	A	A	A	A	G	G	G	G	T	T	G	G	G	G	T	T	G	G	A	A	C	C	T	T	T	T	C	C	A	A	G	G	A	A	C	C	A	A	G	G	C	C	A	A	G	G	G	G	T	T	G	G	T	T	A	A	A	A	T	T	C	C	C	C	T	T	T	T	G	G	C	C	C	C	C	C	G	G	C	C	C	C	G	G	C	C	T	T	C	C	G	G	G	G	C	C	C	C	NA	NA	A	A	G	G	A	A	T	T	T	T	C	C	G	G	A	A	G	G	C	C	G	G	A	A	T	T	G	G	A	A	G	G	T	T	G	G	A	A	G	G	A	A	A	A	C	C	T	T	C	C	G	G	G	G	T	T	G	G	G	G	T	T	G	G	A	A	T	T	C	C	T	T	G	G	T	T	A	A	C	C	T	T	T	T	C	C	C	C	G	G	C	C	C	C	C	C	T	T	G	G	T	T	C	C	T	T	C	C	G	G	C	C	C	C	T	T	T	T	G	G	C	C	C	C	C	C	G	G	C	C	G	G	C	C	C	C	A	A	T	T	T	T	C	C	G	G	A	A	A	A	G	G	G	G	G	G	T	T	T	T	T	T	G	G	G	G	T	T	T	T	A	A	T	T	C	C	A	A	A	A	G	G	T	T	G	G	C	C	G	G	A	A	G	G	C	C	C	C	G	G	A	A	G	G	G	G	G	G	C	C	A	A	C	C	C	C	G	G	T	T	T	T	A	A	A	A	T	T	A	A	T	T	T	T	C	C	C	C	G	G	G	G	A	A	G	G	T	T	G	G	T	T	A	A	C	C	T	T	C	C	A	A	G	G	C	C	A	A	T	T	C	C	T	T	A	A	C	C	G	G	T	T	A	A	A	A	A	A	T	T	A	A	C	C	G	G	G	G	T	T	T	T	T	T	A	A	A	A	A	A	G	G	T	T	T	T	C	C	A	A	G	G	G	G	G	G	A	A	G	G	A	A	G	G	A	A	C	C	A	A	G	G	G	G	G	G	G	G	A	A	A	A	G	G	T	T	A	A	T	T	G	G	G	G	A	A	G	G	G	G	A	A	C	C	G	G	T	T	A	A	C	C	T	T	G	G	A	A	A	A	T	T	T	T	T	T	G	G	A	A	G	G	A	A	T	T	A	A	T	T	A	A	G	G	C	C	G	G	C	C	C	C	C	C	G	G	G	G	A	A	G	G	T	T	T	T	G	G	T	T	A	A	T	T	G	G	G	G	C	C	G	G	A	A	T	T	A	A	T	T	T	T	A	A	C	C	A	A	A	A	A	A	T	T	G	G	G	G	A	A	G	G	C	C	T	T	A	A	C	C	T	T	A	A	C	C	T	T	A	A	A	A	A	A	T	T	A	A	C	C	C	C	G	G	G	G	T	T	C	C	C	C	G	G	C	C	T	T	T	T	T	T	C	C	C	C	C	C	T	T	C	C	T	T	G	G	G	G	C	C	G	G	C	C	A	A	G	G	T	T	T	T	G	G	T	T	A	A	A	A	A	A	G	G	C	C	C	C	G	G	A	A	C	C	C	C	G	G	A	A	NA	NA	C	C	G	G	A	A	G	G	A	A	T	T	G	G	C	C	C	C	T	T	G	G	A	A	C	C	C	C	A	A	C	C	C	C	G	G	T	T	G	G	A	A	T	T	C	C	A	A	G	G	C	C	A	A	G	G	C	C	C	C	A	A	C	C	A	A	G	G	G	G	G	G	C	C	C	C	C	C	A	A	A	A	A	A	A	A	C	C	G	G	A	A	G	G	T	T	C	C	G	G	A	A	T	T	A	A	G	G	T	T	A	A	G	G	G	G	G	G	C	C	T	T	T	T	C	C	A	A	A	A	G	G	G	G	G	G	A	A	G	G	A	A	G	G	A	A	T	T	G	G	A	A	C	C	G	G	G	G	A	A	C	C	C	C	G	G	G	G	G	G	G	G	C	C	C	C	A	A	G	G	G	G	A	A	A	A	G	G	A	A	T	T	A	A	A	A	T	T	A	A	A	A	A	A	A	A	T	T	A	A	A	A	T	T	T	T	A	A	C	C	C	C	C	C	G	G	G	G	G	G	T	T	A	A	G	G	T	T	T	T	A	A	C	C	G	G	G	G	C	C	C	C	G	G	G	G	G	G	G	G	T	T	G	G	A	A	G	G	C	C	T	T	T	T	A	A	G	G	A	A	A	A	A	A	G	G	T	T	C	C	G	G	A	A	A	A	A	A	G	G	A	A	G	G	C	C	T	T	G	G	G	G	T	T	C	C	G	G	A	A	G	G	A	A	G	G	T	T	T	T	G	G	T	T	G	G	G	G	G	G	G	G	A	A	T	T	G	G	G	G	G	G	T	T	T	T	G	G	T	T	C	C	G	G	T	T	G	G	T	T	C	C	C	C	T	T	T	T	T	T	G	G	T	T	T	T	A	A	A	A	A	A	A	A	C	C	A	A	C	C	G	G	A	A	C	C	A	A	T	T	A	A	A	A	G	G	A	A	T	T	T	T	G	G	G	G	C	C	G	G	C	C	A	A	C	C	C	C	T	C	C	C	G	G	T	T	G	G	A	A	C	C	G	G	C	C	A	A	A	A	G	G	C	C	A	A	G	G	A	A	A	A	T	T	C	C	A	A	C	C	G	G	A	A	G	G	A	A	T	T	A	A	T	T	T	T	G	G	G	G	T	T	G	G	G	G	G	G	C	C	A	A	G	G	A	A	G	G	C	C	T	T	G	G	G	G	T	T	G	G	C	C	A	A	A	A	A	A	T	T	G	G	C	C	T	T	T	T	C	C	G	G	C	C	G	G	T	T	G	G	G	G	T	T	C	C	T	T	C	C	T	T	T	T	A	A	A	A	T	T	G	G	A	A	C	C	A	A	T	T	G	G	G	G	G	G	C	C	A	A	A	A	A	A	C	C	C	C	A	A	G	G	C	C	C	C	G	G	T	T	G	G	C	C	T	T	A	A	A	A	T	T	G	G	C	C	A	A	C	C	C	C	G	G	C	C	C	C	A	A	T	T	C	C	T	T	G	G	A	A	T	T	T	T	T	T	C	C	G	G	A	A	A	A	T	T	C	C	A	A	A	A	G	G	T	T	C	C	G	G	A	A	C	C	C	C	T	T	G	G	G	G	A	A	C	C	A	A	G	G	G	G	C	C	T	T	G	G	T	T	A	A	C	C	C	C	G	G	T	T	G	G	C	C	C	C	A	A	T	T	A	A	C	C	T	T	G	G	C	C	G	G	G	G	C	C	T	T	A	A	T	T	C	C	G	G	G	G	C	C	G	G	T	T	A	A	A	A	G	G	C	C	G	G	G	G	G	G	C	C	T	T	C	C	C	C	G	G	A	A	G	G	T	T	G	G	A	A	A	A	G	G	A	A	A	A	G	G	A	A	T	T	A	A	C	C	C	C	A	A	A	A	T	T	C	C	NA	NA	G	G	A	A	A	A	C	C	C	C	T	T	A	A	T	T	C	C	G	G	T	T	A	A	A	A	G	G	G	G	C	C	G	G	C	C	A	A	C	C	T	T	C	C	T	T	G	G	T	T	C	C	G	G	G	G	G	G	C	C	G	G	T	T	T	T	C	C	C	C	C	C	C	C	G	G	A	A	G	G	G	G	T	T	G	G	A	A	A	A	A	A	T	T	T	T	G	G	G	G	G	G	T	T	T	T	C	C	A	A	C	C	C	C	C	C	A	A	G	G	G	G	G	G	G	G	T	T	A	A	C	C	T	T	G	G	C	C	T	T	C	C	G	G	A	A	C	C	G	G	C	C	T	T	G	G	C	C	C	C	A	A	C	C	T	T	G	G	C	C	G	G	C	C	T	T	C	C	G	G	G	G	T	T	A	A	A	A	G	G	G	G	C	C	T	T	A	A	G	G	G	G	T	T	C	C	C	C	G	G	C	C	T	T	T	T	A	A	T	T	G	G	C	C	C	C	T	T	C	C	C	C	G	G	G	G	C	C	A	A	A	A	C	C	T	T	G	G	C	C	G	G	A	G	T	T	C	C	G	G	A	A	T	T	C	C	C	C	G	G	T	T	T	T	G	G	T	T	C	C	A	A	G	G	A	A	C	C	G	G	T	T	G	G	T	T	C	C	C	C	G	G	G	G	A	A	C	C	C	C	T	T	G	G	G	G	C	C	T	T	A	A	C	C	C	C	C	C	G	G	T	T	C	C	G	G	C	C	G	G	T	T	T	T	T	T	T	T	C	C	C	C	G	G	G	G	C	C	T	T	T	T	G	G	G	G	C	C	C	C	A	A	G	G	A	A	T	T	G	G	T	T	G	G	G	G	C	C	C	C	C	C	A	A	T	T	G	G	C	C	T	T	T	T	G	G	G	G	G	G	T	T	T	T	A	A	T	T	C	C	G	G	G	G	G	G	G	G	G	G	C	C	T	T	A	A	A	A	A	A	T	T	C	C	G	G	T	T	T	T	C	C	G	G	C	C	T	T	G	G	G	G	G	G	C	C	G	G	T	T	T	T	G	G	C	C	G	G	A	A	T	T	G	G	C	C	A	A	G	G	A	A	G	G	C	C	C	C	G	G	G	G	G	G	C	C	A	A	T	T	C	C	G	G	G	G	A	A	G	G	A	A	T	T	C	C	T	T	A	A	G	G	G	G	G	G	A	A	G	G	G	G	C	C	A	A	G	G	T	T	G	G	A	A	C	C	G	G	C	C	G	G	G	G	T	T	G	G	A	A	G	G	C	C	T	T	T	T	A	A	T	T	T	T	G	G	T	T	C	C	T	T	A	A	C	C	C	C	A	A	T	T	T	T	A	A	G	G	C	C	C	C	T	T	C	C	C	C	C	C	C	C	C	C	G	G	C	C	A	A	C	C	C	C	C	C	G	G	A	A	A	A	T	T	A	A	T	T	T	T	A	A	G	G	G	G	C	C	T	T	G	G	T	T	C	C	T	T	G	G	A	A	G	G	C	C	T	T	A	A	T	T	A	A	A	A	G	G	A	A	T	T	C	C	T	T	G	G	T	T	T	T	G	G	G	G	C	C	A	A	G	G	T	T	G	G	C	C	A	A	T	T	C	C	C	C	G	G	C	C	G	G	A	A	T	T	A	A	G	G	C	C	A	A	C	C	T	T	A	A	G	G	G	G	G	G	C	C	G	G	C	C	G	G	A	A	C	C	G	G	G	G	A	A	G	G	C	C	T	T	T	T	NA	NA	C	C	G	G	C	C	C	C	T	T	C	C	G	G	A	A	G	G	A	A	C	C	A	A	C	C	G	G	T	T	G	G	C	C	G	G	G	G	G	G	A	A	A	A	C	C	C	C	G	G	G	G	G	G	A	A	C	C	A	A	A	A	C	C	C	C	G	G	G	G	C	C	C	C	A	A	T	T	A	A	G	G	T	T	C	C	C	C	C	C	A	A	G	G	T	T	G	G	C	C	G	G	A	A	C	C	T	T	C	C	T	T	C	C	C	C	C	C	C	C	T	T	G	G	C	C	G	G	C	C	C	C	A	A	A	A	T	T	C	C	C	C	G	G	G	G	A	A	T	T	G	G	G	G	T	T	G	G	T	T	G	G	A	A	T	T	C	C	A	A	C	C	C	C	G	G	A	A	A	A	A	A	G	G	A	A	C	C	A	A	A	A	A	A	T	T	T	T	A	A	C	C	T	T	C	C	A	A	C	C	T	T	A	A	C	C	A	A	G	G	G	G	G	G	G	G	A	A	G	G	G	G	C	C	G	G	C	C	G	G	G	G	A	A	T	T	A	A	T	T	A	A	G	G	T	T	G	G	C	C	A	A	G	G	A	A	T	T	T	T	G	G	A	A	G	G	G	G	C	C	G	G	C	C	T	T	T	T	C	C	C	C	C	C	G	G	T	T	A	A	G	G	G	G	G	G	G	G	T	T	C	C	C	C	G	G	A	A	A	A	G	G	G	G	C	C	T	T	G	G	G	G	G	G	T	T	A	A	T	T	C	C	C	C	G	G	A	A	T	T	A	A	G	G	C	C	A	A	C	C	A	A	A	A	G	G	T	T	C	C	T	T	G	G	A	A	A	A	G	G	T	T	C	C	T	T	A	A	C	C	G	G	T	T	G	G	C	C	T	T	A	A	A	A	C	C	G	G	T	T	T	T	G	G	T	T	G	G	T	T	T	T	G	G	G	G	A	A	A	A	C	C	G	G	C	C	G	G	C	C	A	A	T	T	T	T	G	G	C	C	C	C	C	C	T	T	T	T	C	C	G	G	G	G	G	G	T	T	C	C	C	C	T	T	G	G	A	A	G	G	A	A	A	A	A	A	T	T	C	C	G	G	G	G	A	A	C	C	G	G	T	T	T	T	T	T	T	T	C	C	C	C	C	C	C	C	T	T	G	G	A	A	C	C	C	C	G	G	C	C	T	T	C	C	C	C	C	C	C	C	T	T	C	C	T	T	A	A	G	G	G	G	G	G	C	C	C	C	G	G	G	G	C	C	T	T	G	G	A	A	A	A	T	T	G	G	G	G	A	A	G	G	G	G	T	T	C	C	C	C	C	C	T	T	A	A	G	G	A	A	T	T	G	G	T	T	C	C	G	G	T	T	T	T	A	A	C	C	C	C	T	T	G	G	T	T	G	G	G	G	G	G	C	C	G	G	A	A	C	C	G	G	C	C	C	C	C	C	G	G	C	C	G	G	G	G	G	G	T	T	A	A	C	C	T	T	A	A	G	G	A	A	C	C	G	G	A	A	G	G	T	T	A	A	T	T	T	T	T	T	A	A	A	A	G	G	C	T	C	C	A	A	C	C	T	T	G	G	A	A	G	G	T	T	A	A	C	C	G	G	C	C	T	T	G	G	T	T	T	T	C	C	A	A	A	A	G	G	C	C	G	G	G	G	T	T	T	T	A	A	C	C	T	T	A	A	A	A	G	G	C	C	G	G	C	C	C	C	G	G	A	A	T	T	C	C	G	G	G	G	C	C	C	C	C	C	A	A	T	T	T	T	A	A	C	C	T	T	A	A	G	G	C	C	G	G	A	A	T	T	A	A	C	C	A	A	A	A	T	T	G	G	T	T	G	G	C	C	C	C	C	C	C	C	A	A	C	C	A	A	G	G	A	A	A	A	C	C	T	T	A	A	T	T	A	A	A	A	T	T	G	G	G	G	T	T	A	A	A	A	T	T	T	T	A	A	C	C	T	T	G	G	T	T	C	C	G	G	C	C	G	G	C	C	C	C	G	G	T	T	C	C	T	T	G	G	C	C	A	A	C	C	G	G	T	T	C	C	G	G	C	C	A	A	T	T	T	T	G	G	A	A	C	C	C	C	G	G	C	C	C	C	T	T	A	A	G	G	A	A	A	A	T	T	C	C	A	A	C	C	T	T	A	A	C	C	C	C	T	T	G	G	C	C	T	T	A	A	T	T	G	G	C	C	C	C	T	T	T	T	G	G	C	C	G	G	G	G	T	T	T	T	G	G	A	A	G	G	T	T	C	C	G	G	C	C	T	T	A	A	A	A	A	A	G	G	A	A	G	G	C	C	A	A	T	T	A	A	A	A	G	G	G	G	C	C	A	A	C	C	G	G	G	G	T	T	T	T	C	C	A	A	G	G	C	C	C	C	T	T	G	G	C	C	A	A	G	G	G	G	G	G	C	C	G	G	G	G	A	A	T	T	T	T	G	G	A	A	G	G	G	G	C	C	G	G	A	A	C	C	A	A	G	G	A	A	C	C	A	A	T	T	C	C	G	G	C	C	C	C	T	T	A	A	G	G	A	A	T	T	T	T	T	T	G	G	C	C	A	A	G	G	C	C	C	C	C	C	G	G	T	T	A	A	T	T	C	C	A	A	C	C	A	A	A	A	C	C	C	C	A	A	G	G	C	C	C	C	A	A	C	C	G	G	G	G	A	A	A	A	G	G	A	A	C	C	A	A	A	A	G	G	T	T	NA	NA	T	T	T	T	T	T	A	A	A	A	G	G	C	C	G	G	G	G	A	A	A	A	A	A	T	T	A	A	A	A	C	C	G	G	C	C	C	C	T	T	A	A	T	T	G	G	C	C	G	G	G	G	T	T	C	C	A	A	C	C	T	T	G	G	C	C	T	T	C	C	C	C	C	C	A	A	A	A	T	T	T	T	T	T	A	A	C	C	T	T	G	G	C	C	T	T	A	A	C	C	G	G	A	A	G	G	A	A	C	C	A	A	A	A	A	A	C	C	G	G	G	G	G	G	G	G	C	C	G	G	C	C	T	T	T	T	T	T	G	G	G	G	A	A	C	C	C	C	T	T	C	C	C	C	T	T	T	T	A	A	T	T	T	T	T	T	G	G	G	G	A	A	T	T	G	G	C	C	C	C	C	C	T	T	C	C	T	T	G	G	T	T	A	A	G	G	C	C	A	A	T	T	T	T	T	T	T	T	T	T	A	A	G	G	T	T	C	C	A	A	T	T	G	G	G	G	C	C	G	G	A	A	C	C	G	G	A	A	G	G	A	A	C	C	A	A	G	G	T	T	T	T	T	T	C	C	C	C	C	C	A	A	T	T	T	T	T	T	C	C	C	C	T	T	C	C	A	A	G	G	A	A	A	A	C	C	G	G	C	C	G	G	C	C	A	A	C	C	A	A	G	G	C	C	A	A	G	G	G	G	C	C	G	G	T	T	A	A	C	C	G	G	G	G	C	C	C	C	C	C	A	A	C	C	T	T	G	G	C	C	C	C	T	T	G	G	T	T	T	T	C	C	G	G	C	C	T	T	C	C	T	T	A	A	G	G	A	A	A	A	A	A	T	T	G	G	A	A	G	G	G	G	G	G	A	A	T	T	T	T	C	C	G	G	C	C	G	G	G	G	T	T	A	A	G	G	A	A	G	G	A	A	T	T	G	G	G	G	G	G	T	T	C	C	C	C	A	A	T	T	A	A	G	G	T	T	A	A	C	C	G	G	G	G	G	G	T	T	A	A	C	C	A	A	G	G	T	T	C	C	C	C	T	T	G	G	A	A	C	C	G	G	G	G	G	G	T	T	T	T	C	C	C	C	T	T	C	C	A	A	G	G	C	C	G	G	T	T	A	A	C	C	C	C	G	G	G	G	A	A	C	C	G	G	G	G	A	A	T	T	G	G	C	C	T	T	T	T	C	C	G	G	G	G	T	T	G	G	T	T	A	A	T	T	A	A	G	G	A	A	C	C	A	A	G	G	T	T	C	C	C	C	A	A	C	C	A	A	C	C	G	G	A	A	C	C	A	A	A	A	C	C	G	G	C	C	C	C	G	G	C	C	G	G	C	C	C	C	A	A	G	G	T	T	C	C	T	T	T	T	A	A	G	G	G	G	C	C	G	G	A	A	G	G	A	A	C	C	A	A	T	T	A	A	G	G	T	T	C	C	C	C	T	T	T	T	G	G	C	C	T	T	G	G	A	A	G	G	A	A	G	G	G	G	G	G	T	C	C	C	G	G	T	T	T	T	T	T	C	C	C	C	A	A	G	G	A	A	C	C	G	G	C	C	G	G	C	C	C	C	C	C	T	T	C	C	G	G	A	A	G	G	G	G	C	C	NA	NA	C	C	C	C	G	G	C	C	T	T	A	A	T	T	A	A	C	C	G	G	G	G	A	A	G	G	C	C	C	C	T	T	A	A	C	C	G	G	C	C	T	T	C	C	T	T	C	C	G	G	A	A	C	C	A	A	A	A	G	G	G	G	T	T	G	G	A	A	T	T	T	T	C	C	A	A	C	C	G	G	C	C	G	G	A	A	C	C	A	A	C	C	G	G	G	G	C	C	C	C	C	C	G	G	C	C	G	G	A	A	C	C	C	C	C	C	C	C	C	C	T	T	T	T	A	A	G	G	C	C	T	T	T	T	A	A	A	A	A	A	T	T	A	A	C	C	G	G	T	T	C	C	T	T	T	T	C	C	A	A	G	G	T	T	A	A	T	T	C	C	C	C	G	G	G	G	A	A	A	A	G	G	G	G	A	A	T	T	G	G	C	C	G	G	C	C	G	G	G	G	T	T	G	G	T	T	C	C	G	G	T	T	G	G	A	A	T	T	T	T	A	A	T	T	G	G	T	T	A	A	A	A	T	T	C	C	C	C	T	T	A	A	C	C	C	C	G	G	G	G	G	G	T	T	G	G	G	G	T	T	C	C	C	C	T	T	C	C	G	G	A	A	G	G	A	A	C	C	T	T	G	G	A	A	C	C	C	C	A	A	C	C	C	C	T	T	C	C	A	A	C	C	G	G	C	C	T	T	G	G	T	T	G	G	A	A	C	C	G	G	T	T	A	A	C	C	G	G	G	G	G	G	T	T	T	T	T	T	A	A	T	T	G	G	C	C	G	G	A	A	T	T	A	A	T	T	T	T	G	G	G	G	C	C	G	G	T	T	C	C	C	C	C	C	C	C	G	G	G	G	G	G	A	A	A	A	A	A	G	G	G	G	T	T	T	T	G	G	G	G	G	G	A	A	A	A	C	C	G	G	T	T	G	G	G	G	G	G	C	C	T	T	A	A	A	A	T	T	T	T	G	G	G	G	G	G	A	A	T	T	C	C	T	T	C	C	C	C	T	T	G	G	G	G	G	G	C	C	A	A	T	T	C	C	G	G	A	A	A	A	C	C	G	G	A	G	NA	NA	A	A	T	T	T	T	T	T	G	G	G	G	G	G	G	G	G	G	T	T	G	G	G	G	G	G	A	A	A	A	C	C	T	T	C	C	C	C	G	G	G	G	T	T	C	C	A	A	A	A	G	G	G	G	C	C	G	G	C	C	C	C	C	C	T	T	C	C	C	C	A	A	G	G	T	T	G	G	C	C	A	A	C	C	C	C	C	C	G	G	G	G	A	A	T	T	G	G	G	G	A	A	A	A	A	A	T	T	A	A	G	G	A	A	A	A	C	C	T	T	G	G	T	T	G	G	A	A	T	T	A	A	T	T	C	C	C	C	C	C	G	G	G	G	G	G	T	T	A	A	C	C	T	T	C	C	A	A	A	A	C	C	A	A	C	C	C	C	A	A	G	G	G	G	A	A	A	A	G	G	T	T	G	G	T	T	A	A	A	A	G	G	T	T	A	A	A	A	C	C	G	G	C	C	C	C	G	G	C	C	A	A	C	C	G	G	T	T	C	C	T	T	T	T	C	C	C	C	G	G	C	C	T	T	T	T	A	A	C	C	C	C	A	A	A	A	A	A	C	C	T	T	G	G	C	C	A	A	C	C	G	G	C	C	T	T	C	C	T	T	A	A	C	C	G	G	C	C	G	G	T	T	C	C	C	C	G	G	C	C	A	A	A	A	G	G	C	C	G	G	T	T	C	C	G	G	G	G	A	A	G	G	C	C	A	A	A	A	T	T	T	T	A	A	T	T	A	A	A	A	T	T	C	C	C	C	T	T	T	T	G	G	T	T	G	G	T	T	A	A	G	G	G	G	G	G	T	T	A	A	C	C	C	C	C	C	A	A	C	C	A	A	C	C	G	G	C	C	A	A	T	T	A	A	C	C	C	C	G	G	G	G	T	T	C	C	G	G	C	C	T	T	G	G	C	C	T	T	C	C	G	G	A	A	A	A	C	C	G	G	C	C	T	T	C	C	G	G	G	G	A	A	C	C	G	G	G	G	G	G	G	G	T	T	G	G	C	C	G	G	C	C	C	C	G	A	A	A	A	A	G	G	C	C	C	C	T	T	T	T	A	A	T	T	G	G	C	C	C	C	G	G	G	G	G	G	G	G	G	G	C	C	C	C	A	A	C	C	A	A	A	A	C	C	A	A	A	A	G	G	G	G	T	T	G	G	C	C	A	A	C	C	G	G	T	T	T	T	G	G	A	A	G	G	G	G	C	C	A	A	T	T	A	A	G	G	C	C	G	G	A	A	C	C	T	T	C	C	A	A	T	T	G	G	C	C	G	G	G	G	G	G	C	C	C	C	C	C	A	A	C	C	C	C	G	G	A	A	C	C	G	G	T	T	G	G	T	T	G	G	G	G	C	C	T	T	G	G	A	A	G	G	A	A	A	A	A	A	G	G	C	C	C	C	A	A	A	A	C	C	G	G	G	G	C	C	C	C	T	T	A	A	T	T	A	A	C	C	A	A	A	A	C	C	A	A	A	A	C	C	T	T	A	A	A	A	T	T	C	C	A	A	C	C	A	A	A	A	A	A	T	T	C	C	A	A	A	A	C	C	C	C	A	A	T	T	G	G	C	C	T	T	C	C	G	G	A	A	C	C	C	C	G	G	A	A	C	C	A	A	T	T	A	G	A	A	C	C	A	A	G	G	T	T	C	C	T	T	T	T	G	G	C	C	T	T	T	T	T	T	A	A	C	C	C	C	A	A	A	A	C	C	T	T	C	C	A	A	C	C	G	G	G	G	A	A	C	C	C	C	A	A	G	G	G	G	C	C	T	T	G	G	T	T	A	A	C	C	A	A	C	C	C	C	T	T	C	C	T	T	G	G	G	G	C	C	G	G	A	A	T	T	C	C	C	C	G	G	A	A	C	C	T	T	G	G	G	G	G	G	T	T	A	A	NA	NA	C	C	G	G	C	C	A	A	A	A	T	T	A	A	T	T	A	A	C	C	C	C	T	T	C	C	C	C	G	G	T	T	G	G	G	G	A	A	T	T	A	A	A	A	C	C	C	C	C	C	C	C	C	C	G	G	C	C	C	C	C	C	T	T	C	C	A	A	C	C	C	C	A	A	G	G	T	T	G	G	G	G	C	C	G	G	G	G	G	G	G	G	T	T	G	G	T	T	C	C	C	C	T	T	G	G	C	C	C	C	T	T	C	C	G	G	C	C	G	G	C	C	G	G	A	A	G	G	G	G	G	G	C	C	G	G	C	C	C	C	G	G	A	A	A	A	T	T	G	G	G	G	G	G	G	G	T	T	G	G	C	C	A	A	C	C	C	C	C	C	G	G	C	C	G	G	G	G	A	A	C	C	G	G	T	T	G	G	T	T	G	G	T	T	C	C	G	G	A	A	C	C	C	C	G	G	C	C	T	T	A	A	G	G	G	G	T	T	G	G	G	G	T	T	A	A	C	C	C	C	G	G	A	A	G	G	A	A	A	A	C	C	C	C	A	A	T	T	A	A	T	T	G	G	C	C	T	T	C	C	A	A	G	G	G	G	A	A	A	A	G	G	A	A	A	A	G	G	C	C	A	A	C	C	C	C	A	A	G	G	C	C	C	C	A	A	C	C	G	G	C	C	G	G	G	G	G	G	T	T	C	C	T	T	A	A	G	G	G	G	G	G	C	C	A	A	G	G	G	G	G	G	C	C	T	T	T	T	T	T	A	A	T	T	A	A	G	G	C	C	A	A	C	C	T	T	A	A	T	T	T	T	C	C	T	T	C	C	A	A	T	T	C	C	C	C	C	C	A	A	C	C	G	G	A	A	T	T	T	T	A	A	C	C	G	G	T	T	G	G	A	A	C	C	A	A	C	C	G	G	G	G	T	T	T	T	G	G	C	C	A	A	G	G	A	A	A	A	T	T	G	G	A	A	A	A	A	A	C	C	C	C	G	G	T	T	C	C	G	G	A	A	G	G	A	A	T	T	T	T	G	G	G	G	G	G	C	C	A	A	G	G	C	C	G	G	G	G	C	C	C	C	G	G	C	C	G	C	G	G	C	C	C	C	A	A	T	T	A	A	G	G	A	A	C	C	A	A	G	G	C	C	G	G	A	A	A	A	A	A	G	G	C	C	C	C	G	G	T	T	C	C	C	C	A	A	C	C	C	C	T	T	C	C	A	A	T	T	T	T	C	C	T	T	C	C	G	G	C	C	G	G	G	G	T	T	A	A	C	C	A	A	C	C	G	G	C	C	T	T	G	C	A	A	T	T	A	A	G	G	T	T	G	G	G	G	C	C	C	C	A	A	T	T	C	C	G	G	C	C	G	G	A	A	A	A	T	T	C	C	T	T	C	C	C	C	A	A	G	G	T	T	T	T	T	T	C	C	A	A	G	G	T	T	A	A	T	T	T	T	T	T	G	G	A	A	C	C	G	G	G	G	T	T	A	A	C	C	A	A	C	C	G	G	G	G	A	A	G	G	A	A	G	G	A	A	G	G	C	C	G	G	T	T	G	G	T	T	G	G	C	C	T	T	T	T	C	C	T	T	C	C	A	A	A	A	C	C	G	G	T	T	G	G	T	T	C	C	G	G	A	A	C	C	A	A	G	G	T	T	C	C	C	C
CC	OR1639f140	NA	NA	1	NA	T	T	T	T	G	G	G	G	G	G	C	C	G	G	T	T	T	T	G	G	T	T	A	A	A	A	T	T	G	G	G	G	A	A	G	G	C	C	C	C	C	C	T	T	C	C	G	G	T	T	C	C	G	G	C	C	C	C	C	C	G	G	A	A	C	C	G	G	A	A	C	C	T	T	G	G	G	G	T	T	G	G	G	G	G	G	A	A	C	C	T	T	T	T	C	C	T	T	C	C	T	T	A	A	C	C	C	C	A	A	C	C	T	T	A	A	T	T	G	G	C	C	G	G	C	C	T	T	A	A	A	A	T	T	C	C	C	C	C	C	G	G	A	A	T	T	C	C	G	G	C	C	T	T	G	G	G	G	G	G	A	A	C	C	T	T	A	A	T	T	A	A	A	A	G	G	A	A	A	A	A	A	A	A	G	G	A	A	T	T	C	C	T	T	T	T	G	G	A	A	T	T	T	T	G	G	G	G	A	A	T	T	A	A	G	G	T	T	T	T	C	C	C	C	G	G	G	G	A	A	C	C	C	C	G	G	A	A	C	C	C	C	G	G	T	T	C	C	C	C	T	T	A	A	T	T	C	C	T	T	T	T	G	G	A	A	C	C	A	A	T	T	A	A	T	T	A	A	T	T	T	T	G	G	A	A	NA	NA	T	T	A	A	G	G	T	T	C	C	A	A	G	G	A	A	T	T	G	G	T	T	G	G	A	A	A	A	C	C	A	A	G	G	A	A	G	G	A	A	T	T	A	A	T	T	T	T	A	A	G	G	C	C	G	G	T	T	A	A	A	A	G	G	T	T	G	G	G	G	C	C	G	G	G	G	G	G	C	C	T	T	G	G	A	A	G	G	T	T	T	T	T	T	T	T	C	C	C	C	C	C	A	A	T	T	G	G	C	C	G	G	C	C	T	T	C	C	T	T	A	A	A	A	G	G	A	A	C	C	G	G	C	C	C	C	C	C	A	A	G	G	C	C	A	A	A	A	C	C	A	A	A	A	C	C	T	T	C	C	C	C	C	C	A	A	C	C	A	A	T	T	C	C	T	T	T	C	A	A	G	G	A	A	T	T	G	G	T	T	G	G	T	T	G	G	C	C	A	A	G	G	A	A	G	G	G	G	A	A	G	G	A	A	G	G	G	G	A	A	C	C	A	A	C	C	G	G	G	G	G	G	C	C	A	A	A	A	G	G	C	C	T	T	G	G	A	A	A	A	A	A	A	A	G	G	A	A	C	C	G	G	A	A	G	G	C	C	A	A	T	T	C	C	C	C	G	G	C	C	G	G	G	G	T	T	C	C	G	G	T	T	C	C	G	G	G	G	C	C	T	T	G	G	G	G	C	C	G	G	T	T	T	T	A	A	A	A	T	T	G	G	C	C	G	G	G	G	A	A	G	G	C	C	T	T	G	G	A	A	T	T	A	A	G	G	G	G	C	C	T	T	A	A	C	C	A	A	G	G	A	A	G	G	C	C	T	T	T	T	T	T	C	C	G	G	A	A	G	G	T	T	A	A	A	T	T	T	C	C	T	T	C	C	C	C	T	T	C	C	A	A	T	T	T	T	C	C	A	A	T	T	A	A	A	A	T	T	C	C	T	T	G	G	G	G	T	T	G	G	T	T	A	A	A	A	G	G	G	G	G	G	A	A	A	A	G	G	T	T	A	A	C	C	C	C	C	C	C	C	C	C	A	A	G	G	C	C	T	T	G	G	A	A	G	G	T	T	C	C	G	G	C	C	A	A	A	A	A	A	A	A	C	C	T	T	C	C	T	T	C	C	T	T	A	A	G	G	T	T	T	T	C	C	A	A	G	G	C	C	C	C	A	A	A	A	C	C	G	G	T	T	C	C	T	T	T	T	T	T	G	G	G	G	T	T	G	G	G	G	A	A	A	A	C	C	T	T	T	T	T	T	T	T	A	A	G	G	C	C	C	C	C	C	A	A	C	C	C	C	G	G	A	A	C	C	A	A	T	T	G	G	G	G	A	A	T	T	T	T	G	G	C	C	C	C	T	T	T	T	G	G	G	G	G	G	G	G	C	C	C	C	C	C	G	G	T	T	A	A	C	C	G	G	A	A	A	A	A	A	A	A	C	C	T	T	A	A	G	G	T	T	C	C	G	G	T	T	A	A	G	G	T	T	G	G	T	T	C	C	T	T	A	A	G	G	A	A	G	G	A	A	G	G	G	G	C	C	A	A	A	A	T	T	C	C	A	A	T	T	T	T	A	A	T	T	A	A	A	A	C	C	G	G	A	A	C	C	C	C	A	A	C	C	C	C	A	A	C	C	C	C	C	C	C	C	G	G	T	T	G	G	C	G	G	G	A	A	G	G	G	G	G	G	A	A	T	T	A	A	C	C	G	G	G	G	G	G	G	G	C	C	C	C	T	T	T	T	A	A	C	C	C	C	G	G	G	G	G	G	A	A	G	G	T	T	T	T	T	T	A	A	C	C	C	C	G	G	C	C	A	A	G	G	C	C	C	C	A	A	G	G	G	G	T	T	T	T	G	G	C	C	T	T	C	C	C	C	G	G	A	A	A	A	A	A	T	T	T	T	G	G	C	C	G	G	C	C	A	A	T	T	C	C	A	A	C	C	A	A	G	G	T	T	C	C	G	G	G	G	A	A	T	T	G	G	G	G	T	T	C	C	G	G	G	G	G	G	T	T	G	G	G	G	G	G	C	C	T	T	C	C	G	G	G	G	T	T	T	T	C	C	T	T	G	G	C	C	T	T	G	G	T	T	G	G	C	C	T	T	G	G	A	A	T	T	A	A	G	G	A	A	A	A	A	A	A	A	A	A	G	G	T	T	C	C	C	C	T	T	T	T	C	C	A	A	T	T	T	T	C	C	A	A	C	C	G	G	G	G	G	G	G	G	G	G	T	T	A	A	T	T	A	A	C	C	C	C	C	C	C	C	C	C	C	C	A	A	G	G	A	A	G	G	T	T	A	A	C	C	A	A	G	G	G	G	A	A	C	C	A	A	C	C	C	C	T	T	C	C	C	C	G	G	G	G	A	A	G	G	C	C	A	A	G	G	G	G	C	C	A	A	G	G	C	C	G	G	A	A	A	A	A	A	C	C	A	A	A	A	A	A	G	G	G	G	G	G	G	G	C	C	G	G	C	C	G	G	T	T	T	T	T	T	C	C	A	A	C	C	T	T	A	A	NA	NA	T	T	T	T	A	A	G	G	G	G	T	T	C	C	C	C	G	G	G	G	T	T	T	T	A	A	C	C	C	C	C	C	C	C	G	G	C	C	A	A	G	G	T	T	A	A	G	G	NA	NA	A	A	A	A	G	G	C	C	A	A	G	G	C	C	T	T	G	G	A	A	C	C	A	A	T	T	C	C	T	T	G	G	A	A	C	C	C	C	C	C	G	G	C	C	A	A	C	C	G	G	T	T	C	C	A	A	C	C	G	G	T	T	A	A	G	G	C	C	C	C	C	C	G	G	C	C	C	C	A	A	T	T	C	C	C	C	G	G	G	G	A	A	T	T	G	T	T	T	A	A	C	C	A	A	C	C	G	G	G	G	A	A	G	G	T	T	G	G	C	C	G	G	G	G	C	C	T	T	T	T	G	G	T	T	G	G	C	T	A	A	G	G	C	C	G	G	A	A	G	G	G	G	T	T	T	T	C	C	T	T	A	A	NA	NA	C	C	G	G	A	A	T	T	T	T	T	T	C	C	G	G	A	A	G	G	C	C	C	C	A	A	T	T	A	A	C	C	A	A	T	T	C	C	C	C	G	G	C	C	G	G	T	T	C	C	T	T	G	G	A	A	G	G	T	T	C	C	C	C	NA	NA	G	G	T	T	C	C	A	A	A	A	G	G	C	C	T	T	G	G	A	A	A	A	T	T	A	A	A	A	G	G	A	A	G	G	G	G	G	G	C	T	C	C	G	G	A	A	C	C	G	G	T	T	A	A	C	C	C	C	C	C	C	C	A	A	A	A	G	G	G	G	C	C	A	A	A	A	T	T	T	T	T	T	C	C	A	A	C	C	T	T	A	A	C	C	T	T	A	A	C	C	G	G	G	G	C	C	G	G	T	T	T	T	A	A	T	T	C	C	G	G	T	T	G	G	G	G	G	G	C	C	A	A	A	A	T	T	A	A	C	C	C	C	T	T	A	A	C	C	A	G	T	T	T	T	NA	NA	T	T	C	C	T	T	T	T	A	A	T	T	NA	NA	T	T	A	A	G	G	C	C	T	T	T	T	G	G	NA	NA	G	G	C	C	G	G	G	G	G	G	A	A	T	T	C	C	C	C	A	A	A	A	T	T	T	T	C	C	A	A	T	T	C	C	C	C	C	C	G	G	C	C	A	A	T	T	T	T	A	A	C	C	T	T	T	T	G	G	T	T	A	A	A	A	A	A	T	T	T	T	G	G	T	T	A	A	C	C	T	T	A	A	G	G	T	T	C	C	T	T	T	T	A	A	A	A	A	A	A	A	T	T	C	C	A	A	G	G	A	A	G	G	T	T	T	T	A	A	G	G	C	C	G	G	C	C	T	T	A	A	C	C	C	C	A	A	T	T	T	T	A	A	A	A	G	G	G	G	G	G	T	T	C	C	T	T	C	C	G	G	G	G	G	G	G	G	G	G	G	G	G	G	T	T	G	G	A	A	A	A	A	A	A	A	G	G	G	G	G	G	G	G	G	G	C	C	C	C	G	G	A	A	C	C	C	C	A	A	C	C	C	C	G	G	C	C	G	G	T	T	A	A	G	G	G	G	T	T	G	G	NA	NA	C	C	G	G	G	G	C	C	T	T	A	A	C	C	C	C	T	T	A	A	A	A	A	A	T	T	T	T	C	C	A	A	G	G	G	G	A	A	C	C	T	T	G	G	C	C	C	C	G	G	C	C	C	C	G	G	T	T	A	A	T	T	C	C	C	C	T	T	C	C	A	A	C	C	T	T	A	A	G	G	G	G	C	T	C	C	C	C	A	A	C	C	A	A	A	A	T	T	T	T	G	G	G	G	C	C	C	C	A	A	T	T	T	T	T	T	C	C	G	G	G	G	G	G	A	A	A	A	T	T	T	T	C	C	C	C	C	C	A	A	G	G	T	T	A	A	T	T	C	C	G	G	A	A	T	T	G	G	C	C	C	C	T	T	A	A	A	A	T	T	A	A	T	T	C	C	C	C	T	T	T	T	C	C	A	A	G	G	G	G	T	T	G	G	C	C	T	T	A	A	C	C	C	C	T	T	C	C	T	T	G	G	C	C	C	C	G	G	A	A	G	G	A	A	C	C	T	T	C	C	T	T	A	A	T	T	A	A	T	T	T	T	A	A	A	A	A	A	A	A	C	C	C	C	C	C	C	C	A	A	T	T	G	G	G	G	C	C	C	C	T	T	G	G	G	G	G	G	C	C	T	T	T	T	T	T	C	C	G	G	T	T	A	A	A	A	C	C	G	G	C	C	C	C	C	C	T	T	C	C	T	T	A	A	G	G	T	T	T	T	C	C	G	G	G	G	A	A	G	G	A	A	C	C	A	A	C	C	T	T	A	A	C	C	G	G	A	A	G	G	G	G	A	A	C	C	G	G	T	T	T	T	C	C	A	A	G	G	C	C	G	G	T	T	A	A	G	G	G	G	T	T	C	C	G	G	A	A	C	C	G	G	G	G	G	G	C	C	G	G	G	G	A	A	G	G	T	T	T	T	T	T	C	C	C	C	A	A	T	T	A	A	C	C	C	C	A	A	G	G	A	A	T	T	A	A	T	T	T	T	T	T	A	A	A	A	G	G	G	G	T	T	G	G	T	T	A	A	A	A	C	C	A	A	C	C	C	C	C	C	A	A	A	A	C	C	C	C	C	C	G	G	C	C	A	A	T	T	T	T	A	A	C	C	C	C	T	T	A	A	T	T	G	G	G	G	C	C	A	A	C	C	A	A	C	C	T	T	A	A	T	T	C	C	A	A	G	G	C	C	T	T	C	C	G	G	G	G	T	T	G	G	G	G	G	G	A	A	T	T	G	G	C	C	C	C	C	C	T	T	A	A	C	C	T	T	C	C	T	T	C	C	A	A	C	C	C	C	A	A	C	C	G	G	C	C	A	A	G	G	T	T	T	T	T	T	A	A	A	A	A	A	NA	NA	C	C	C	C	G	G	A	A	C	C	T	T	C	C	T	T	G	G	G	G	A	A	A	A	T	T	C	C	A	A	T	T	C	C	C	C	T	T	C	C	C	C	T	T	T	T	C	C	T	T	T	T	G	G	C	C	G	G	A	A	C	C	A	A	A	A	A	A	T	T	G	G	G	G	C	C	A	A	G	G	NA	NA	T	T	T	T	G	G	C	C	T	T	T	T	T	T	C	C	G	G	G	G	C	C	T	T	A	A	C	C	A	A	T	T	G	G	C	C	T	T	A	A	G	G	A	A	A	A	A	A	G	G	C	C	A	A	C	C	C	C	G	G	T	T	A	A	G	G	C	C	C	A	T	T	C	C	T	T	G	G	G	G	T	T	G	G	C	C	T	T	G	G	G	G	T	T	C	C	A	A	G	G	T	T	A	A	C	C	C	C	G	G	G	G	G	G	A	A	G	G	G	G	G	G	A	A	A	A	A	A	A	A	T	T	C	C	A	A	T	T	T	T	T	T	T	T	A	A	T	T	A	A	A	A	C	C	T	T	C	C	C	C	C	C	C	C	T	T	T	T	A	A	C	C	A	A	C	C	C	C	G	G	T	T	G	G	C	C	A	A	T	T	G	G	T	T	C	C	A	A	T	T	T	T	G	G	A	A	C	C	C	C	C	C	T	T	T	T	T	T	T	T	T	T	C	C	G	G	C	C	A	A	T	T	G	C	C	C	G	G	T	T	T	T	C	C	A	A	A	A	T	T	G	G	G	G	G	G	T	T	A	A	T	T	T	T	T	T	A	A	T	T	A	A	A	A	C	G	C	C	G	G	G	G	T	T	G	G	A	A	G	G	A	A	C	C	T	T	A	A	G	G	T	T	A	A	T	T	T	T	T	T	T	T	A	A	A	A	A	A	A	A	T	T	C	C	C	C	C	C	G	G	C	C	G	G	G	G	A	A	G	G	C	C	C	C	C	C	G	G	T	T	A	A	A	A	G	G	C	C	C	C	A	A	T	T	T	T	G	G	T	T	G	G	C	C	A	A	G	G	C	C	T	T	G	G	G	G	A	A	T	T	T	T	C	C	A	A	T	T	T	T	T	T	A	C	T	T	C	C	G	G	C	C	G	G	C	C	A	A	G	G	G	G	T	T	G	G	G	G	C	C	G	G	A	A	A	A	T	T	A	A	T	T	T	T	C	C	A	A	T	T	C	C	A	A	C	C	C	C	G	G	C	C	T	T	T	T	C	C	A	A	T	T	A	A	C	C	A	A	C	C	A	A	T	T	A	A	C	C	A	G	A	A	T	T	C	C	G	G	A	A	C	C	A	A	T	T	G	G	C	C	T	T	A	A	T	T	A	A	C	C	T	T	T	T	A	A	T	T	A	A	C	C	G	G	T	T	G	G	A	A	G	G	C	C	A	A	G	G	A	A	C	C	T	T	G	G	A	A	A	A	C	C	G	G	T	T	G	G	A	A	A	A	G	G	A	A	G	G	T	T	T	T	C	C	T	T	A	A	C	C	G	G	T	T	G	G	C	C	T	T	G	G	C	C	T	T	G	G	A	A	T	T	C	C	T	T	C	C	A	A	A	A	A	A	T	T	T	T	G	G	A	A	C	C	T	T	T	T	A	A	C	C	A	C	C	C	G	G	G	G	C	C	G	G	G	G	A	A	C	C	C	C	T	T	A	A	G	G	G	G	G	G	A	A	G	G	G	G	G	G	G	G	T	T	A	A	A	A	G	G	C	C	T	T	T	T	A	A	T	T	C	C	A	A	C	C	C	C	G	G	T	T	A	A	T	T	G	G	C	C	A	A	G	G	C	C	G	G	G	G	G	G	G	G	A	A	T	T	A	A	A	A	A	A	T	T	A	A	T	T	C	C	A	A	NA	NA	T	T	G	G	G	G	A	A	T	T	C	C	C	C	C	C	C	C	C	C	A	A	G	G	G	G	G	G	T	T	G	G	A	A	G	G	A	A	C	C	G	G	A	A	G	G	T	T	G	G	G	G	C	C	A	A	T	T	A	A	G	G	C	C	A	A	C	C	C	C	A	A	C	C	C	C	C	C	C	C	G	G	G	G	A	A	T	T	C	C	A	A	C	C	C	C	C	C	T	T	T	T	A	A	G	G	T	T	T	T	G	G	A	A	C	C	A	A	T	C	G	G	A	A	C	C	G	G	G	G	T	T	C	C	T	T	A	A	C	T	C	C	C	C	T	T	C	C	C	C	G	G	C	C	C	C	C	C	A	A	C	C	A	A	C	C	C	C	T	T	A	A	G	G	T	T	A	A	A	A	T	T	A	A	T	T	A	A	G	G	G	G	G	G	G	G	C	C	G	G	C	C	A	A	T	T	C	C	T	T	T	T	T	T	T	T	G	G	G	G	C	C	T	T	A	A	G	G	A	A	C	C	G	G	C	C	C	C	G	G	A	A	C	C	T	T	C	C	A	A	C	C	G	G	G	G	A	A	A	A	A	A	A	A	T	T	C	C	G	G	T	T	T	T	T	T	T	T	A	A	G	G	C	C	G	G	G	G	A	A	G	G	G	G	C	C	A	A	G	G	T	T	G	G	C	C	A	A	A	A	A	A	C	C	C	C	T	T	G	G	C	C	G	G	A	A	C	C	A	A	T	T	G	G	T	T	A	A	T	T	T	T	T	T	T	T	T	T	C	C	T	T	T	T	G	G	C	C	T	T	C	C	C	C	G	G	G	G	C	C	T	T	C	C	T	T	T	T	T	T	C	C	C	C	A	A	C	C	A	A	C	C	A	A	C	C	C	C	C	C	A	A	C	C	C	C	C	C	C	C	A	A	G	G	T	T	C	C	C	C	A	A	G	G	G	G	T	T	A	A	A	A	A	A	G	G	T	T	A	A	A	A	T	T	C	C	T	T	C	C	T	T	T	T	T	T	C	C	G	G	A	A	C	C	C	C	G	G	G	G	C	C	C	C	G	G	C	C	A	A	G	G	T	T	T	T	T	T	T	T	G	G	A	A	G	G	C	C	C	C	A	A	G	G	T	T	C	C	T	T	A	A	C	C	C	C	T	T	T	T	A	A	G	G	A	A	G	G	T	T	T	T	T	T	G	G	T	T	T	T	T	T	G	G	G	G	T	T	T	T	C	C	C	C	T	T	G	G	C	C	T	T	G	G	G	G	T	T	A	A	A	A	A	A	G	G	C	C	T	T	T	T	C	C	C	C	C	C	C	C	G	G	A	A	T	T	T	T	T	T	G	G	T	T	G	G	A	A	G	G	C	C	G	G	A	A	C	C	C	C	A	A	C	C	G	G	T	T	G	G	T	T	G	G	G	G	A	A	T	T	T	T	G	G	G	G	G	G	G	G	A	A	C	C	C	C	C	C	G	G	A	A	C	C	C	C	G	G	A	A	G	G	NA	NA	A	A	NA	NA	C	C	A	A	C	C	G	G	G	G	T	T	T	T	G	G	NA	NA	T	T	G	G	T	T	A	A	A	A	A	A	T	T	NA	NA	C	C	C	C	T	T	T	T	T	T	C	C	G	G	C	C	G	G	T	T	C	C	T	T	A	A	C	C	T	T	T	T	C	C	T	T	G	G	C	C	G	G	T	T	A	A	A	A	C	C	A	A	C	C	G	G	T	T	G	G	G	G	A	T	G	G	A	A	C	C	G	G	A	A	G	G	T	T	T	T	C	C	T	T	C	C	G	G	C	C	C	C	G	G	T	T	G	G	C	C	G	G	A	A	A	A	T	T	T	T	T	T	A	A	T	T	A	A	G	G	T	T	C	C	A	A	T	T	G	G	A	A	G	G	A	A	T	T	A	A	C	C	C	C	T	T	G	G	G	G	G	G	T	T	A	A	C	C	C	C	T	T	G	G	G	G	G	G	A	A	G	G	A	A	C	C	G	G	T	T	G	G	T	T	G	G	T	T	A	A	T	T	G	G	G	G	G	G	C	C	T	T	T	T	C	C	G	G	C	C	G	G	T	T	G	G	A	A	C	C	A	A	G	G	G	G	T	T	C	C	G	A	A	A	G	G	C	C	A	A	A	A	C	C	A	A	T	T	G	G	C	C	A	A	T	T	A	A	G	G	G	G	A	A	G	G	A	A	C	C	A	A	G	G	C	C	C	C	A	A	C	C	G	G	C	C	T	T	T	T	T	T	G	G	C	C	C	C	G	G	G	G	T	T	T	T	T	T	G	T	G	G	C	C	T	T	A	A	G	G	T	T	G	G	C	C	G	G	T	T	NA	NA	T	T	T	T	G	G	G	G	C	C	C	C	C	C	G	G	A	A	A	A	G	G	A	A	T	T	A	A	T	T	C	C	T	T	G	G	C	C	C	C	C	C	G	G	C	C	T	T	A	A	C	C	A	A	G	G	C	C	NA	NA	C	C	T	T	C	C	T	T	G	G	NA	NA	A	A	A	A	C	C	A	A	G	G	G	G	T	T	C	C	G	G	T	T	T	T	G	G	C	C	A	A	C	C	G	G	A	A	G	G	C	C	A	A	C	C	T	T	C	C	A	A	NA	NA	G	G	T	T	G	G	C	C	G	G	G	G	A	A	C	C	G	G	G	G	G	G	A	A	C	C	C	C	T	T	G	G	G	G	G	G	G	G	C	C	T	T	T	T	G	G	C	C	C	C	T	T	C	C	G	G	G	G	A	A	C	C	T	T	T	T	C	C	G	G	G	G	T	T	G	G	T	T	A	A	T	T	A	A	G	G	A	A	C	C	A	A	C	C	G	G	C	C	C	C	A	A	G	G	G	G	C	C	C	C	A	A	C	C	T	T	A	A	G	G	A	A	T	T	C	C	C	C	C	C	T	T	G	G	G	G	T	T	C	C	G	G	A	A	A	A	C	C	C	C	A	A	T	T	C	C	C	C	C	C	T	T	C	C	G	G	T	T	A	A	T	T	G	G	C	C	C	C	A	A	C	C	G	G	C	C	G	G	A	A	C	C	C	C	C	C	G	G	C	C	G	G	G	G	A	A	NA	NA	C	C	A	A	G	G	T	T	G	G	G	G	T	T	T	T	G	C	C	C	C	C	T	T	A	A	T	T	T	T	A	A	G	G	A	A	T	T	A	A	C	C	A	A	G	G	A	A	G	G	A	A	A	A	A	A	A	A	C	C	A	A	G	G	C	C	G	G	G	G	G	G	G	G	G	G	G	G	G	G	C	C	C	C	C	C	G	G	C	C	G	G	C	C	C	C	T	T	C	C	C	C	C	C	C	C	T	T	C	C	A	A	C	C	G	G	A	A	T	T	G	G	A	A	T	T	T	T	C	C	A	A	C	C	A	A	T	T	G	G	T	T	C	C	G	G	T	T	G	G	A	A	G	G	T	T	G	G	G	G	C	C	G	G	T	T	C	C	A	A	G	G	C	C	C	C	A	A	C	C	A	A	C	C	G	G	C	C	G	G	C	C	T	T	T	T	A	A	A	A	A	A	T	T	G	G	G	G	C	C	G	G	A	A	C	C	C	C	C	C	T	T	A	A	T	T	A	A	C	C	A	A	NA	NA	C	C	G	G	T	T	G	G	T	T	G	G	T	T	A	A	C	C	A	A	A	A	C	C	G	G	C	C	C	C	C	C	A	A	T	T	A	A	G	G	C	C	T	T	A	A	C	C	A	A	A	A	A	A	C	C	T	T	A	A	G	G	G	G	T	T	T	T	G	G	A	A	A	A	C	C	C	C	G	G	T	T	T	T	C	C	G	G	C	C	G	G	C	C	C	C	T	T	G	G	A	A	C	C	C	C	G	G	A	A	A	A	C	C	C	C	A	A	A	A	T	T	C	C	A	A	T	T	A	A	T	T	A	A	G	G	G	G	NA	NA	T	T	G	G	NA	NA	C	C	T	T	C	C	C	C	T	T	T	T	T	T	G	G	A	A	G	G	G	G	A	A	C	C	G	G	C	C	G	G	C	C	G	G	C	C	T	T	C	C	A	A	G	G	A	A	G	G	A	A	T	T	T	T	A	A	T	T	T	T	A	A	A	A	C	C	T	T	T	T	A	A	A	A	C	C	T	T	G	G	A	A	C	C	T	T	T	T	A	A	T	T	T	T	G	G	C	C	T	T	T	T	G	G	T	T	T	T	G	G	C	C	A	A	C	C	G	G	T	T	T	T	G	G	T	T	G	G	C	C	C	C	A	A	T	T	A	A	A	A	G	G	T	T	C	C	A	A	A	A	C	C	NA	NA	G	G	G	G	T	T	T	T	C	C	A	A	A	A	G	G	G	G	G	G	A	A	C	C	C	C	T	T	T	T	A	A	A	A	A	A	G	G	C	C	C	C	C	C	G	G	A	A	T	T	T	T	T	T	C	C	A	A	A	A	A	A	G	G	T	T	C	C	C	C	C	C	C	C	T	T	C	C	G	G	C	C	T	T	T	T	G	G	G	G	G	G	G	G	T	T	G	G	T	T	A	A	T	T	T	T	T	T	T	T	G	G	G	G	A	A	G	G	A	A	T	T	T	T	G	G	T	T	G	G	A	A	C	C	T	T	T	T	G	G	C	C	T	T	C	C	C	C	A	A	A	A	A	A	G	G	C	C	A	A	G	G	A	A	G	G	C	C	G	G	T	T	A	A	A	A	T	T	T	T	A	A	T	T	C	C	T	T	C	C	C	C	A	A	A	A	T	T	G	G	A	A	G	G	A	A	G	G	A	A	A	A	G	G	G	G	G	G	G	G	A	A	NA	NA	T	T	C	C	G	G	C	C	G	G	G	G	C	C	T	T	C	C	G	G	T	T	A	A	T	T	A	A	A	A	A	A	A	A	C	C	T	T	C	C	T	T	T	T	C	C	G	G	G	G	A	A	G	G	A	A	T	T	C	C	T	T	G	G	G	G	NA	NA	A	A	T	T	C	C	T	T	A	A	C	C	A	A	C	C	G	G	T	T	T	T	A	A	G	G	T	T	G	G	A	A	G	G	T	T	NA	NA	G	G	C	C	A	A	T	T	G	G	A	A	T	T	A	A	A	A	T	T	C	C	T	T	C	C	G	G	T	T	T	T	A	A	C	C	C	C	C	C	C	C	A	A	G	G	G	G	G	G	A	A	T	T	C	C	G	G	G	G	A	A	G	G	C	C	T	T	G	G	T	T	A	A	A	A	C	C	C	C	T	T	G	G	G	G	G	G	G	G	T	T	C	C	A	A	G	G	G	G	C	C	T	T	G	G	A	A	T	T	C	C	G	G	T	T	G	G	A	A	A	A	T	T	C	C	C	C	C	C	G	G	A	A	T	T	G	G	A	A	A	A	G	G	G	G	T	T	C	C	C	C	T	T	NA	NA	G	G	T	T	T	T	T	T	A	A	C	C	T	T	A	A	A	A	A	A	C	C	G	G	T	T	A	A	C	C	G	G	A	A	C	C	C	C	G	G	C	C	A	A	NA	NA	C	C	T	T	T	T	A	A	C	C	G	G	G	G	G	G	A	A	T	T	G	G	G	G	T	T	A	A	T	T	T	T	A	A	C	C	C	C	C	C	C	C	T	T	C	C	C	C	G	G	T	T	G	G	T	T	G	G	T	T	T	T	A	A	C	C	T	T	G	G	C	C	A	A	G	G	A	A	A	A	G	G	T	T	G	G	C	C	G	G	G	G	A	A	T	T	C	C	A	A	C	C	G	G	G	G	G	G	C	C	C	C	A	A	G	G	C	C	T	T	A	A	G	G	G	G	C	C	G	G	T	T	T	T	G	G	T	T	A	A	C	C	A	A	A	A	G	G	A	A	A	A	C	C	C	C	C	C	NA	NA	T	T	T	T	C	C	A	A	T	T	T	T	C	C	A	A	A	A	G	G	G	G	NA	NA	A	A	G	G	G	G	T	T	G	G	T	T	C	C	C	C	T	T	G	G	G	G	A	A	G	G	G	G	T	T	A	A	C	C	T	T	C	C	T	T	G	G	A	A	G	G	G	G	A	A	A	A	C	C	G	G	C	C	C	C	T	T	C	C	A	A	A	A	C	C	G	G	A	A	T	T	G	G	G	G	C	C	G	G	G	G	A	A	G	G	A	A	T	T	A	A	C	C	T	T	G	G	C	C	A	A	G	G	A	A	C	C	G	G	C	C	A	A	C	C	A	A	T	T	G	G	G	G	A	A	T	T	T	T	G	G	T	T	T	T	C	C	G	G	G	G	T	T	C	C	C	C	G	G	C	C	G	G	C	C	C	C	A	A	C	C	C	C	C	C	T	T	C	C	T	T	A	A	C	C	A	A	A	A	T	T	G	G	G	G	A	A	T	T	C	C	T	T	G	G	NA	NA	G	G	G	G	G	G	C	C	C	C	T	T	A	A	C	C	G	G	G	G	A	A	C	C	C	C	A	A	G	G	C	C	G	G	C	C	C	C	C	C	T	T	T	T	C	C	A	A	G	G	A	A	T	T	T	T	G	G	A	A	T	T	T	T	C	C	A	A	C	C	G	G	A	A	G	G	A	A	C	C	C	C	G	G	A	A	A	A	C	C	A	A	G	G	C	C	T	T	G	G	G	G	A	A	C	C	C	C	A	A	G	G	T	T	A	A	T	T	A	A	G	G	A	A	G	G	T	T	T	T	A	A	G	G	G	G	G	G	C	C	G	G	A	A	C	C	T	T	G	G	A	A	T	T	A	A	G	G	G	G	T	T	G	G	T	T	A	A	T	T	T	T	C	C	A	A	T	T	A	A	A	A	C	C	T	T	C	C	T	T	A	A	C	C	G	G	C	C	A	A	A	A	C	C	G	G	C	C	C	C	T	T	C	C	C	C	T	T	T	T	T	T	T	T	A	A	T	T	C	C	A	A	T	T	C	C	A	A	C	C	G	G	G	G	A	A	A	A	C	C	A	A	A	A	A	A	T	T	A	A	G	G	A	A	G	G	T	T	C	C	T	T	G	G	A	A	G	G	T	T	A	A	T	T	C	C	C	C	G	G	C	C	A	A	T	T	A	A	G	G	T	T	G	G	G	G	C	C	G	G	A	A	G	G	A	A	C	C	T	T	T	T	C	C	G	G	G	G	T	T	A	A	C	C	C	C	C	C	A	A	A	A	T	T	A	A	G	G	T	T	T	T	A	A	T	T	A	A	G	G	C	C	A	A	A	A	T	T	A	A	A	A	G	G	A	A	T	T	G	G	G	G	A	A	T	T	C	C	A	A	G	G	G	G	G	G	G	G	C	T	T	T	T	T	T	T	G	G	T	T	A	A	T	T	T	T	T	T	G	G	C	C	A	A	A	A	C	C	C	C	G	G	G	G	C	C	A	A	T	T	T	T	T	T	T	T	C	C	C	C	T	T	G	G	A	A	G	G	T	T	A	A	G	G	T	T	C	C	C	C	A	A	NA	NA	A	A	C	C	G	G	G	G	T	T	T	T	A	A	C	C	T	T	A	A	G	G	G	G	C	C	C	C	C	C	G	G	T	T	T	T	G	G	C	C	C	C	C	C	T	T	C	C	C	C	G	G	C	C	A	A	G	G	A	A	A	A	G	G	T	T	T	T	C	C	G	G	T	T	T	T	C	C	T	T	C	C	A	A	A	A	C	C	G	G	A	A	G	G	A	A	T	T	T	T	G	G	C	C	C	C	G	G	C	C	C	C	C	C	G	G	T	T	G	G	G	G	C	C	G	G	T	T	A	A	A	A	C	C	C	C	C	C	G	G	C	C	G	G	G	G	A	A	C	C	A	A	C	C	T	T	T	T	A	A	G	G	C	C	C	C	T	T	T	T	A	A	T	T	A	A	G	G	C	C	A	A	G	G	C	C	T	T	G	G	G	G	G	G	A	A	T	T	C	C	T	T	A	A	C	C	T	T	T	T	A	A	A	A	G	G	T	T	C	C	G	G	C	C	C	C	T	T	C	C	A	A	C	C	C	C	G	G	G	G	A	A	A	A	G	G	A	A	T	T	A	A	C	C	T	T	G	G	G	G	C	C	A	A	A	A	T	T	G	G	C	C	T	T	A	A	G	G	G	G	C	C	A	A	T	T	C	C	A	A	T	T	C	C	A	A	G	G	C	C	C	C	G	G	T	T	A	A	G	G	A	A	C	C	A	A	T	T	G	G	T	T	G	G	G	G	G	G	C	C	G	G	G	G	G	G	T	T	T	T	C	C	A	A	T	T	T	T	C	C	A	A	T	T	G	G	G	G	T	T	C	C	A	A	G	G	A	A	A	A	C	C	A	A	C	C	T	T	T	T	T	T	C	C	G	G	T	T	G	G	G	G	C	C	G	G	A	A	C	C	C	C	A	A	C	C	T	T	G	G	T	T	A	A	T	T	G	G	G	G	T	T	C	C	T	T	T	T	A	A	C	C	G	G	G	G	A	A	C	C	G	G	T	T	T	T	T	T	C	C	T	T	C	C	T	T	C	C	C	C	G	G	A	A	G	G	A	A	C	C	T	T	C	C	C	C	G	G	T	T	A	A	G	G	A	A	G	G	G	G	T	T	G	G	C	C	T	T	T	T	C	C	A	A	A	A	G	G	C	C	G	G	T	T	G	G	T	T	C	C	T	T	A	A	A	A	C	C	T	T	G	G	C	C	C	C	T	T	G	G	T	T	G	G	G	G	G	G	T	T	C	C	A	A	T	T	C	C	T	T	G	G	T	T	C	C	A	A	G	G	T	T	T	T	T	T	A	A	G	G	C	C	G	G	T	T	G	G	C	C	G	G	C	C	G	G	G	G	T	T	C	C	C	C	T	T	T	T	T	T	A	A	C	C	C	C	T	T	G	G	A	A	C	C	C	C	A	A	T	T	T	T	G	G	G	G	A	A	T	T	A	A	T	T	A	A	A	A	T	T	G	G	G	G	G	G	G	G	C	C	C	C	C	C	G	G	G	G	T	T	A	A	A	A	C	C	G	G	A	A	C	C	A	A	T	T	T	T	C	C	G	G	T	T	A	A	G	G	T	T	T	T	C	C	A	A	T	T	T	T	G	G	G	G	C	C	C	C	G	G	G	G	T	T	A	A	C	C	G	G	C	C	A	A	C	C	A	A	A	A	G	G	T	T	G	G	A	A	T	T	A	A	A	A	G	G	A	A	C	C	G	G	T	T	G	G	A	A	A	A	A	A	T	T	A	A	A	A	T	T	A	A	C	C	T	T	T	T	T	T	A	A	A	A	C	C	A	A	C	C	A	A	C	C	A	A	G	G	G	G	G	G	A	A	T	T	G	G	G	G	G	G	A	A	A	A	T	T	T	T	G	G	G	G	G	G	C	C	C	C	G	G	T	T	A	A	T	T	G	G	G	G	T	T	A	A	C	C	A	A	C	C	C	C	T	T	A	A	G	G	T	T	C	C	T	T	G	G	G	G	C	C	G	G	C	C	T	T	A	A	G	G	G	G	C	C	C	C	T	T	G	G	G	G	T	T	C	C	T	T	A	A	A	A	C	C	G	G	G	G	G	G	A	A	T	T	T	T	G	G	A	A	C	C	G	G	A	A	G	G	C	C	T	T	C	C	A	A	C	C	C	C	G	G	T	T	C	C	G	G	G	G	T	T	A	A	T	T	A	A	C	C	C	C	A	A	G	G	C	C	C	C	A	A	A	A	C	C	G	G	T	T	T	T	T	T	G	G	C	C	G	G	C	C	C	C	A	A	NA	NA	G	G	C	C	A	A	G	G	C	C	G	G	G	G	T	T	T	T	G	G	A	A	C	C	C	C	C	C	T	T	G	G	C	C	G	G	G	G	G	G	C	C	G	G	G	G	C	C	C	C	T	T	A	A	A	A	C	C	G	G	G	G	G	G	G	G	C	C	T	T	T	T	C	C	T	T	G	G	A	A	T	T	C	C	NA	NA	G	G	T	T	G	G	A	A	G	G	C	C	A	A	A	A	T	T	C	C	G	G	T	T	C	C	C	C	G	G	C	C	C	C	G	G	A	A	C	C	T	T	A	A	C	C	G	G	C	C	G	G	T	T	T	T	T	T	T	T	A	A	C	C	G	G	A	A	T	T	T	T	T	T	A	A	C	C	C	C	G	G	C	C	A	A	A	A	A	A	G	G	G	G	G	G	A	A	C	C	T	T	G	G	A	A	C	C	T	T	C	C	C	C	C	C	A	A	A	A	T	T	C	C	G	G	G	G	G	G	A	A	G	G	T	T	C	C	G	G	T	T	A	A	A	A	A	A	C	C	A	A	C	C	A	A	C	C	A	A	G	G	T	T	T	T	C	C	G	G	G	G	T	T	T	T	C	C	C	C	A	A	T	T	A	A	T	T	G	G	C	C	C	C	T	T	T	T	T	T	G	G	T	T	C	C	A	A	A	A	C	C	G	G	A	A	A	A	T	T	T	T	C	C	A	A	T	T	T	T	G	G	A	A	G	G	T	T	A	A	C	C	A	A	G	G	G	G	A	A	G	G	T	T	A	A	A	A	A	A	T	T	C	C	C	C	C	C	C	C	G	G	A	A	A	A	A	A	C	C	G	G	T	T	C	C	A	A	G	G	G	G	C	C	A	A	T	T	T	T	G	G	G	G	C	C	C	C	A	A	G	G	C	C	G	G	G	G	C	C	A	A	C	C	T	T	A	A	C	C	A	A	A	A	C	C	T	T	A	A	A	A	A	A	T	T	A	A	G	G	G	G	C	C	A	A	C	C	A	A	T	T	G	G	T	T	G	G	G	G	G	G	T	T	C	C	A	A	G	G	T	T	A	A	C	C	A	A	C	C	C	C	A	A	T	T	T	T	G	G	A	A	C	C	A	A	A	A	T	T	A	A	C	C	G	G	C	C	C	C	G	G	C	C	G	G	G	G	C	C	A	A	C	C	G	G	C	C	G	G	T	T	G	G	C	C	C	C	A	A	T	T	T	T	C	C	G	G	C	C	T	T	G	G	G	G	G	G	G	G	A	A	G	G	T	T	A	A	A	A	G	G	C	C	C	C	G	G	C	C	A	A	G	G	A	A	NA	NA	T	T	C	C	A	A	C	C	C	C	T	T	G	G	A	A	C	C	G	G	A	A	T	T	G	G	T	T	A	A	T	T	G	G	G	G	T	T	G	G	T	T	C	C	G	G	C	C	G	G	C	C	A	A	G	G	G	G	G	G	A	A	A	A	T	T	A	A	T	T	G	G	G	G	G	G	G	G	T	T	G	G	C	C	A	A	G	G	A	A	C	C	T	T	C	C	T	T	T	T	A	A	T	T	C	C	G	G	A	A	T	T	C	C	A	A	T	T	C	C	C	C	A	A	T	T	T	T	T	T	C	C	G	G	G	G	A	A	A	A	T	T	C	C	A	A	G	G	A	A	G	G	A	A	T	T	T	T	C	C	T	T	A	A	A	A	T	T	A	A	G	G	G	G	T	T	A	A	G	G	T	T	G	G	T	T	C	C	T	T	G	G	A	A	G	G	G	G	A	A	A	A	C	C	C	C	G	G	A	A	C	C	T	T	A	A	A	A	G	G	C	C	T	T	C	C	C	C	T	T	T	T	T	T	T	T	C	C	G	G	G	G	T	T	G	G	G	G	C	C	C	C	G	G	C	C	T	T	G	G	T	T	A	A	T	T	C	C	C	C	G	G	T	T	T	T	T	T	G	G	A	A	A	A	C	C	C	C	T	T	C	C	C	C	G	G	C	C	T	T	A	A	T	T	T	T	G	G	A	A	G	G	T	T	C	C	T	T	G	G	C	C	T	T	G	G	C	C	G	G	T	T	T	T	C	C	A	A	A	A	T	T	G	G	C	C	G	G	G	G	T	T	G	G	A	A	C	C	A	A	A	A	A	A	C	C	A	A	NA	NA	G	G	A	A	G	G	T	T	T	T	C	C	C	C	A	A	G	G	C	C	A	A	T	T	T	T	G	G	T	T	A	A	T	T	A	A	A	A	C	C	G	G	G	G	C	C	G	G	T	T	T	T	C	C	A	A	T	T	G	G	G	G	A	A	G	G	G	G	T	T	A	A	T	T	G	G	G	G	C	C	T	T	T	T	T	T	T	T	T	T	G	G	A	A	T	T	G	G	C	C	T	T	T	T	G	G	T	T	A	A	C	C	G	G	T	T	G	G	A	A	A	A	A	A	T	A	T	T	T	T	T	T	A	A	A	A	T	T	C	C	G	G	T	T	C	C	A	A	T	T	C	C	NA	NA	T	T	C	C	G	G	G	G	A	A	G	G	A	A	A	A	G	G	G	G	C	C	G	G	C	C	T	T	C	C	C	C	A	A	A	A	A	A	C	C	G	G	T	T	A	A	C	C	A	A	G	G	A	A	C	C	G	G	NA	NA	A	A	T	T	C	C	G	G	A	A	A	A	G	G	T	T	G	G	T	T	C	C	T	T	T	T	NA	NA	C	C	A	A	A	A	G	G	A	A	C	C	A	A	A	A	T	T	T	T	A	A	C	C	C	C	A	A	T	T	C	C	A	A	C	C	T	T	C	C	G	G	G	G	A	A	G	G	A	A	T	T	A	A	G	G	C	C	C	C	A	A	G	G	G	G	A	A	G	G	G	G	G	G	A	A	A	A	T	T	G	G	C	C	C	C	A	A	T	T	T	T	G	G	NA	NA	G	G	A	A	G	G	A	A	A	A	C	C	T	C	C	T	G	G	G	G	T	T	T	T	C	C	G	G	C	C	C	C	G	G	A	A	G	G	C	C	C	C	G	G	G	G	A	A	G	G	A	A	G	G	A	A	C	C	G	G	T	T	G	G	G	G	T	T	T	T	C	C	T	T	T	T	G	G	T	T	A	A	A	A	C	C	C	C	A	A	C	C	T	T	A	A	T	T	G	G	T	T	A	A	G	G	A	A	T	T	C	C	T	T	A	A	A	A	G	G	C	C	C	C	C	C	A	A	NA	NA	T	T	G	G	G	G	A	A	C	C	T	T	T	T	C	C	T	T	G	G	T	T	T	T	T	T	A	A	G	G	C	C	C	C	C	C	C	C	C	C	T	T	C	C	A	A	C	C	G	G	C	C	G	G	C	C	C	C	T	T	C	C	C	C	G	G	T	T	G	G	G	G	A	A	G	G	T	T	G	G	T	T	G	G	A	A	G	G	G	G	G	G	G	G	C	C	T	T	A	A	T	T	G	G	A	A	C	C	G	G	T	T	A	A	C	C	A	A	T	T	A	A	A	A	G	G	A	A	T	T	A	A	G	G	C	C	G	G	A	A	A	A	G	G	A	A	G	G	G	G	A	A	G	G	T	T	T	T	C	C	A	A	C	C	T	T	A	A	C	C	A	A	G	G	A	A	A	A	C	C	T	T	G	G	T	T	C	C	A	A	C	C	A	A	G	G	T	T	T	T	T	T	C	C	C	C	T	T	A	A	G	G	C	C	T	T	G	G	A	A	G	G	T	T	A	A	T	T	A	A	G	G	G	G	C	C	T	T	T	T	T	T	C	C	G	G	C	C	C	C	T	T	G	G	A	A	C	C	T	T	G	G	A	A	A	A	A	A	A	A	C	C	A	A	A	A	A	A	A	A	A	A	C	C	T	T	T	T	T	T	C	C	A	A	G	G	A	A	C	C	C	C	G	G	G	G	T	T	T	T	A	A	G	G	G	G	T	T	C	C	A	A	A	A	G	G	A	A	T	T	T	T	T	T	G	G	A	A	G	G	G	T	T	T	A	A	G	G	T	G	T	T	C	C	T	T	A	A	C	C	T	T	T	T	T	T	C	C	T	T	G	G	G	G	G	G	G	G	T	T	T	T	G	G	C	C	G	G	T	T	G	G	A	A	T	T	A	A	G	G	G	G	T	T	T	T	G	G	T	T	C	C	G	G	T	T	C	C	A	A	G	G	G	G	C	C	A	A	C	C	T	T	G	G	T	T	G	G	C	C	A	A	T	T	T	T	G	G	C	C	A	A	T	T	A	A	A	A	G	G	G	G	A	A	A	A	T	T	C	C	C	C	A	A	G	G	T	T	A	A	A	A	C	C	G	G	A	A	T	T	G	G	T	T	C	C	C	C	C	C	A	A	C	C	T	T	C	C	G	G	T	T	T	T	G	G	C	C	G	G	G	G	A	A	C	C	C	C	G	G	T	T	C	C	A	A	G	G	T	T	G	G	C	C	G	G	G	G	A	A	A	A	T	T	A	A	C	C	T	T	G	G	G	G	C	C	G	G	T	T	A	A	C	C	T	T	T	T	A	A	A	A	C	C	C	C	T	T	A	A	A	A	A	A	G	G	G	G	C	C	G	G	A	A	G	G	A	A	T	T	G	G	G	G	A	A	C	C	G	G	G	G	A	A	T	T	C	C	G	G	T	T	T	T	C	C	C	C	T	T	T	T	C	C	G	G	G	G	A	A	A	A	C	C	T	T	A	A	G	G	G	G	C	C	A	A	T	T	G	G	T	T	G	G	T	T	A	A	C	C	C	C	T	T	C	C	G	G	C	C	T	T	G	G	G	G	C	C	G	G	C	C	C	C	C	C	C	C	T	T	C	C	C	C	T	T	A	A	C	C	C	C	G	G	A	A	A	A	A	A	C	C	A	A	A	A	C	C	G	G	A	A	T	T	G	G	T	T	T	T	G	G	G	G	G	G	G	G	T	T	C	C	A	A	A	A	C	C	A	A	T	T	C	C	G	G	G	G	C	C	T	T	G	G	C	C	C	C	T	T	C	C	G	G	C	C	T	T	G	G	C	C	C	C	A	A	T	T	G	G	A	A	G	G	G	G	G	G	A	A	C	C	G	G	C	C	T	T	T	T	G	G	T	T	A	A	G	G	G	G	NA	NA	NA	NA	G	G	C	C	C	C	A	A	T	T	G	G	T	T	T	T	A	A	A	A	C	C	A	A	G	G	T	T	C	C	T	T	G	G	G	G	T	T	T	T	T	T	G	G	A	A	A	A	T	T	C	C	G	G	T	T	A	A	T	T	T	T	T	T	C	C	T	T	G	G	C	C	C	C	C	C	T	T	C	C	T	T	A	A	T	T	A	A	C	C	C	C	G	G	G	G	C	C	A	A	T	T	C	C	C	C	C	C	C	C	C	C	G	G	G	G	C	C	T	T	A	A	G	G	T	T	A	A	G	G	C	C	G	G	NA	NA	T	T	A	A	T	T	C	C	G	G	A	A	G	G	T	T	T	T	G	G	A	A	C	C	C	C	C	C	T	T	C	C	A	A	A	A	A	A	G	G	A	A	A	A	C	C	G	G	C	C	G	G	A	A	T	T	T	T	C	C	C	C	T	T	T	T	T	T	A	A	A	A	A	A	G	G	C	C	A	A	G	G	G	G	G	G	C	C	C	C	T	T	T	T	C	C	A	A	A	A	T	T	A	A	C	C	T	T	T	T	C	C	G	G	T	T	T	T	A	A	G	G	C	C	T	T	A	A	T	T	C	C	G	G	A	A	C	C	G	G	T	T	T	T	G	G	G	G	A	A	C	C	T	T	A	A	C	C	A	A	C	C	C	C	A	A	T	T	T	T	T	T	C	C	C	C	T	T	C	C	G	G	G	G	G	G	T	T	T	T	A	A	G	G	A	A	A	A	C	C	T	T	T	T	T	T	G	G	G	G	T	T	G	G	G	G	A	A	G	G	A	A	G	G	A	A	G	G	A	A	C	C	G	G	T	T	G	G	A	A	G	G	C	C	A	A	A	A	A	A	A	A	A	A	A	A	A	A	C	C	C	C	G	G	T	T	C	C	A	A	T	T	NA	NA	A	A	A	A	NA	NA	G	G	T	T	C	C	T	T	T	T	C	C	A	A	A	A	T	T	G	G	NA	NA	A	A	C	C	A	A	G	G	T	T	A	A	A	A	G	G	C	C	T	T	T	T	C	C	T	T	A	A	A	A	T	T	A	A	G	G	A	A	C	C	C	C	C	C	T	T	A	A	T	T	T	T	T	T	C	C	C	C	A	A	C	C	G	G	G	G	A	A	G	G	A	A	G	G	A	A	T	T	G	G	A	A	A	A	C	C	G	G	C	C	A	A	C	C	A	A	G	G	G	G	T	T	C	C	A	A	T	T	G	G	A	A	G	G	T	T	C	C	G	G	A	A	C	C	C	C	T	T	G	G	A	T	A	A	C	C	G	G	C	C	A	A	T	T	T	T	T	T	G	G	G	G	A	A	A	A	G	G	C	C	G	G	G	G	T	T	A	A	A	A	A	A	C	C	A	A	C	C	T	T	C	C	C	C	T	T	G	G	G	G	T	T	C	C	T	T	T	T	A	A	T	T	T	T	G	G	C	C	C	C	A	A	G	G	A	A	G	G	A	A	G	G	T	T	G	G	C	C	G	G	C	C	A	A	G	G	T	T	C	C	C	C	C	C	G	G	C	C	A	A	T	T	A	A	A	A	A	A	T	T	T	T	T	T	G	G	C	C	C	C	T	T	C	C	T	T	A	A	T	T	T	T	T	T	A	A	T	T	C	C	A	A	G	G	A	A	G	G	C	C	G	G	C	C	A	A	G	G	A	A	A	A	G	G	C	C	A	A	G	G	T	T	T	T	G	G	C	C	G	G	C	C	G	G	T	T	T	T	T	T	T	T	T	T	C	C	C	C	C	C	G	G	T	T	NA	NA	C	C	A	A	G	G	A	A	T	T	G	G	G	G	G	G	G	G	A	A	A	A	G	G	T	T	G	G	G	G	A	A	C	C	T	T	A	A	C	C	C	C	G	G	T	T	C	C	C	C	T	T	C	C	C	C	G	G	A	A	A	A	T	T	G	G	G	G	G	G	T	T	T	T	A	A	T	T	C	C	T	T	A	A	G	G	A	A	T	T	C	C	G	G	C	C	G	G	G	G	C	C	A	A	A	A	C	C	T	T	C	C	A	A	G	G	A	A	C	C	C	C	T	T	T	T	T	T	T	T	T	T	T	T	G	G	C	C	A	A	G	G	A	A	G	G	A	A	T	T	C	C	A	A	G	G	C	C	G	G	G	G	G	G	T	T	G	G	G	G	A	A	T	T	G	G	A	A	A	A	T	T	G	G	C	C	T	T	G	G	T	T	C	C	C	C	T	T	C	C	G	G	T	T	C	C	NA	NA	T	T	A	A	A	A	G	G	T	T	C	C	T	T	A	A	A	A	A	A	C	C	A	A	T	T	T	T	C	C	C	C	G	G	C	C	C	C	C	C	C	C	G	G	A	A	C	C	G	G	C	C	G	G	C	C	C	C	C	C	C	C	A	A	C	C	T	T	A	A	NA	NA	G	G	G	G	A	A	T	T	T	T	A	A	C	C	T	T	T	T	C	C	C	C	G	G	G	G	C	C	C	C	A	A	G	G	C	C	G	G	G	G	T	T	C	C	G	G	G	G	C	C	A	A	A	A	T	T	G	G	A	A	C	C	C	C	C	C	C	C	T	T	T	T	G	G	T	T	C	C	A	A	T	T	A	A	C	C	C	C	G	G	T	T	T	T	C	C	G	G	G	G	T	T	T	T	C	C	T	T	G	G	G	G	A	A	G	G	G	G	C	C	C	C	G	G	G	G	G	G	T	T	G	G	A	A	C	C	T	T	T	T	C	C	A	A	C	C	G	G	C	C	C	C	C	C	G	G	G	G	T	T	C	C	A	A	C	C	G	G	G	G	G	G	C	C	T	T	T	T	A	A	G	G	C	C	G	G	C	C	G	G	G	G	A	A	C	C	C	C	C	C	T	T	T	T	A	A	A	A	G	G	C	C	G	G	C	C	T	T	T	T	T	T	T	T	G	G	T	T	T	T	C	C	A	A	A	A	C	C	T	T	C	C	T	T	G	G	T	T	G	G	A	A	T	T	C	C	G	G	A	A	G	G	T	T	T	T	A	A	C	C	G	G	T	T	T	T	T	T	T	T	C	C	A	A	A	A	T	T	C	C	A	A	C	C	C	C	T	T	C	C	G	G	T	T	A	A	A	A	C	C	A	A	A	A	G	G	C	C	C	C	C	C	T	T	T	T	T	T	T	T	C	C	A	A	G	G	T	T	C	C	C	C	T	T	G	G	G	G	C	C	C	C	A	A	T	T	G	G	C	C	C	C	G	G	T	T	G	G	A	A	C	C	G	G	T	T	G	G	G	G	T	T	A	A	A	A	T	T	C	C	T	T	C	C	A	A	G	G	C	C	G	G	C	C	C	C	G	G	C	C	G	G	C	C	C	C	T	T	G	G	G	G	A	A	T	T	T	T	G	G	G	G	C	C	A	A	T	T	A	A	T	T	C	C	C	C	A	A	T	T	A	A	G	G	T	T	C	C	G	G	A	A	T	T	C	C	G	G	T	T	C	C	T	T	C	C	NA	NA	A	A	C	C	A	A	A	A	G	G	T	T	A	A	G	G	C	C	C	C	T	T	C	C	A	A	G	G	G	G	G	G	G	G	G	G	T	T	C	C	A	A	T	T	A	A	C	C	G	G	G	G	T	T	A	A	C	C	A	A	C	C	A	A	G	G	C	C	A	A	C	C	G	G	C	C	T	T	G	G	T	T	C	C	C	C	T	T	C	C	T	T	C	C	G	G	G	G	T	T	G	G	G	G	C	C	C	C	T	T	T	T	T	T	T	T	G	G	A	A	G	G	T	T	C	C	A	A	C	C	C	C	A	A	C	C	C	C	C	C	G	G	C	C	G	G	G	G	C	C	C	C	C	T	A	A	A	A	G	G	T	T	G	G	G	G	T	T	C	C	T	T	G	G	T	T	G	G	A	A	G	G	T	T	G	G	T	T	C	C	G	G	C	C	T	T	C	C	T	T	G	G	A	A	T	T	C	C	G	G	G	G	G	G	T	T	A	A	A	A	T	T	T	T	G	G	G	G	C	C	T	T	A	A	T	T	A	A	G	G	A	A	G	G	T	T	T	T	A	A	G	G	G	G	G	G	C	C	G	G	C	C	G	G	C	C	G	G	C	C	A	A	G	G	G	G	G	G	C	C	A	A	T	T	A	A	G	G	G	G	G	G	C	C	G	G	G	G	G	G	T	T	T	T	C	C	T	T	G	G	NA	NA	A	A	G	G	C	C	T	T	T	T	C	C	T	T	C	C	C	C	C	C	G	G	G	G	G	G	G	G	T	T	G	G	C	C	T	T	G	G	T	T	G	G	G	G	C	C	G	G	NA	NA	C	C	T	T	T	T	A	A	A	A	G	G	A	A	A	A	A	A	G	G	C	C	T	T	T	T	G	G	C	C	T	T	C	C	T	T	G	G	G	G	C	C	A	A	A	A	T	T	G	G	G	G	A	A	C	C	T	T	A	A	C	C	A	A	G	G	T	T	A	A	C	C	C	C	C	C	A	A	C	C	A	A	C	C	C	C	C	C	A	A	T	T	C	C	G	G	G	G	A	A	G	G	T	T	A	A	G	G	C	C	T	T	C	C	C	C	C	C	G	G	A	A	A	A	C	C	C	C	G	G	G	G	C	C	A	A	G	G	G	G	G	G	A	A	A	A	C	C	C	C	T	T	T	T	T	T	C	C	T	T	C	C	C	C	A	A	G	G	A	A	T	T	C	C	G	G	G	G	T	T	A	A	A	A	C	C	A	A	G	G	G	G	NA	NA	C	C	G	G	T	T	C	C	G	G	C	C	G	G	G	G	C	C	G	G	A	A	A	A	A	A	G	G	A	A	A	A	A	A	G	G	T	T	A	A	T	T	A	A	C	C	G	G	A	A	C	C	T	T	A	A	G	G	G	G	A	A	A	A	T	T	G	G	T	T	A	A	G	G	C	C	A	A	T	T	A	A	G	G	A	A	T	T	T	T	T	T	A	A	T	T	C	C	T	T	T	T	T	T	T	T	T	T	C	C	G	G	C	C	A	A	T	T	G	G	G	G	A	A	T	T	T	T	T	T	G	G	A	A	A	A	G	G	T	T	C	C	T	T	C	C	C	C	G	G	C	C	G	G	C	C	C	C	C	C	C	C	C	C	G	G	A	A	A	A	T	T	G	G	G	G	A	A	A	A	C	C	T	T	G	G	C	C	G	G	G	G	A	A	T	T	T	T	A	A	G	G	C	C	C	C	A	A	C	C	G	G	A	A	G	G	G	G	G	G	NA	NA	G	G	C	C	T	T	C	C	A	A	G	G	T	T	A	A	G	G	C	C	A	A	C	C	G	G	G	G	A	A	A	A	A	A	G	G	C	C	A	A	G	G	C	C	C	C	A	A	C	C	A	A	T	T	C	C	NA	NA	C	C	A	A	A	A	T	T	G	G	G	G	T	T	C	C	G	G	G	G	C	C	C	C	T	T	G	G	C	C	G	G	A	A	G	G	C	C	G	G	A	A	C	C	A	A	G	G	C	C	A	A	G	G	G	G	A	A	G	G	G	G	G	G	T	T	C	C	G	G	T	T	C	C	G	G	G	G	T	T	T	T	A	A	G	G	C	C	C	C	A	A	T	T	T	T	A	A	T	T	C	C	C	C	G	G	C	C	G	G	C	C	C	C	C	C	C	C	C	C	C	T	T	T	G	G	G	G	G	G	G	G	T	T	G	G	A	G	A	A	C	C	C	C	A	A	A	A	T	T	T	T	C	C	G	G	G	G	T	T	C	C	G	G	G	G	G	G	A	A	C	C	A	A	A	A	A	A	T	T	T	T	C	C	G	A	A	A	T	T	T	T	G	G	G	G	G	G	NA	NA	T	T	C	C	G	G	A	A	T	T	G	G	G	G	T	T	C	C	A	A	A	A	A	A	C	C	T	T	G	G	A	A	C	C	C	C	A	A	C	C	C	C	T	T	A	A	T	T	C	C	T	T	G	G	G	G	G	G	T	T	T	T	C	C	C	C	G	G	A	A	T	T	C	C	G	G	G	G	NA	NA	A	A	C	C	G	G	C	C	NA	NA	T	T	C	C	T	T	G	G	T	T	A	A	T	T	C	C	G	G	T	T	C	C	C	C	C	C	A	A	A	A	C	C	G	G	C	C	C	C	T	C	A	A	C	C	A	A	C	C	T	T	A	A	A	A	G	G	G	G	A	A	T	T	A	A	G	G	G	G	C	C	G	G	T	T	C	C	G	G	T	T	A	A	A	A	C	C	C	C	T	T	C	C	A	A	G	G	T	T	T	T	A	A	A	A	A	A	G	G	G	G	A	A	T	T	G	G	A	A	C	C	C	C	G	G	C	C	T	T	A	A	T	T	A	A	T	T	A	A	T	T	G	G	A	A	NA	NA	C	C	C	C	A	A	A	A	A	A	C	C	G	G	C	C	A	A	A	A	G	G	C	C	G	T	G	G	A	A	T	T	T	T	T	T	T	T	T	T	T	T	G	G	T	T	G	G	T	T	C	C	T	T	G	G	C	C	C	C	A	A	A	A	G	G	C	C	C	C	T	T	A	A	G	G	A	A	C	C	C	C	G	G	G	G	A	A	A	A	A	A	T	T	T	T	T	T	C	C	T	T	T	T	G	G	A	A	C	C	G	G	A	A	G	G	C	C	G	G	A	A	T	T	G	G	T	T	C	C	G	G	G	G	C	C	A	A	G	G	A	A	G	G	A	A	G	G	C	C	G	G	T	T	G	G	G	G	T	T	C	C	C	C	A	A	G	G	T	T	A	A	C	C	T	T	T	T	G	G	A	A	T	T	G	G	T	T	A	A	G	G	T	T	G	G	A	A	A	A	G	G	T	T	C	C	T	T	A	A	T	T	G	G	A	A	G	G	C	C	G	G	T	T	T	T	C	C	C	C	C	C	C	C	G	G	C	C	G	G	A	A	C	C	C	C	T	T	C	C	A	A	C	C	C	C	T	T	T	T	C	C	C	C	G	G	G	G	A	A	G	G	A	A	A	A	C	C	C	C	T	T	G	G	C	C	C	C	C	C	G	G	C	C	A	A	A	A	A	A	G	G	C	C	C	C	A	A	T	T	T	T	T	T	G	G	G	G	C	C	C	C	A	A	T	T	C	C	G	G	A	A	T	T	C	C	C	C	NA	NA	G	G	C	C	C	C	G	G	G	G	A	A	A	A	A	A	C	C	T	T	A	A	C	C	C	C	C	C	G	G	A	A	A	A	A	A	A	A	C	C	A	A	C	C	G	G	C	C	C	C	T	T	A	A	C	C	C	C	A	A	A	A	T	T	A	A	G	G	A	A	A	A	C	C	C	C	G	G	G	G	C	C	C	C	C	C	G	G	T	T	A	A	T	T	T	T	C	C	C	C	G	G	T	T	C	C	C	C	T	T	A	A	G	G	T	T	A	A	C	C	A	A	C	C	G	G	A	A	T	T	C	C	G	G	A	A	NA	NA	G	G	G	G	G	G	G	G	C	C	G	G	A	A	T	T	T	T	A	A	G	G	A	A	A	A	A	A	G	G	A	A	A	A	A	A	C	C	C	C	C	C	A	A	C	C	T	T	A	A	C	C	C	C	A	A	T	T	C	C	A	A	A	A	C	C	A	A	C	C	A	A	NA	NA	A	A	T	T	T	T	T	T	NA	NA	C	C	T	T	A	A	A	A	C	C	C	C	C	C	G	G	A	A	C	C	A	A	A	A	A	A	G	G	A	A	A	A	A	A	T	T	T	T	G	G	G	G	G	G	G	G	A	A	G	G	T	T	C	C	G	G	G	G	G	G	C	C	A	A	C	C	T	T	A	A	A	A	A	A	C	C	C	C	G	G	G	G	G	G	G	G	C	C	C	C	T	T	T	T	G	G	T	T	G	G	C	C	C	C	C	C	C	C	G	G	A	A	A	A	T	T	G	G	T	T	G	G	A	A	A	A	T	T	T	T	C	C	A	A	A	A	T	T	A	A	T	T	C	C	G	G	A	A	G	G	A	A	G	G	A	A	A	A	A	A	C	C	G	G	T	T	A	A	C	C	A	A	G	G	A	A	A	A	A	A	C	C	C	C	T	T	A	A	A	A	C	C	G	G	G	G	C	C	A	A	G	G	C	C	A	A	G	G	G	G	A	A	C	C	A	A	C	C	G	G	T	T	T	T	C	C	G	G	T	T	T	T	A	A	G	G	A	A	C	C	T	T	C	C	A	A	G	G	G	G	G	G	A	A	A	A	G	G	A	A	C	C	G	G	G	G	G	G	G	G	T	T	T	T	C	C	C	C	A	A	G	G	C	C	T	T	G	G	T	T	A	A	C	C	G	G	C	C	A	A	A	A	C	C	C	C	C	C	G	G	C	C	G	G	T	T	C	C	G	G	G	G	G	G	T	T	A	A	C	C	C	C	A	A	T	T	A	A	T	T	A	A	C	C	G	G	A	A	NA	NA	C	C	T	T	A	A	A	A	A	A	A	A	A	A	C	C	T	T	C	C	G	G	T	T	C	C	C	C	C	C	C	C	G	G	G	G	C	C	G	G	C	C	C	C	C	C	C	C	G	G	G	G	C	C	A	A	G	G	C	C	A	A	T	T	A	A	A	A	A	A	T	T	T	T	C	C	A	A	C	C	C	C	C	C	T	T	C	C	T	T	A	A	A	A	T	T	G	G	G	G	T	T	C	C	C	C	C	A	T	T	T	T	A	A	T	T	T	T	T	T	C	C	T	T	A	A	C	C	C	C	A	A	T	T	T	T	T	T	T	T	C	C	G	G	C	C	T	T	NA	NA	G	G	G	G	G	G	T	T	G	G	G	G	A	A	G	G	A	A	G	G	A	A	G	G	C	C	G	G	C	C	A	A	T	T	A	A	A	A	A	A	A	A	C	C	C	C	C	C	C	C	G	G	A	A	A	A	A	A	A	A	G	G	C	C	G	G	G	G	T	T	G	G	T	T	C	C	G	G	G	G	A	A	A	A	G	G	C	C	T	T	A	A	T	T	A	A	G	G	C	C	C	C	C	C	T	T	T	T	A	A	G	G	C	C	G	G	A	A	C	C	A	A	G	G	G	G	A	A	C	C	C	C	T	T	C	C	A	A	A	A	T	T	C	C	G	G	C	C	T	T	T	T	T	T	T	T	A	A	NA	NA	C	C	C	C	T	T	A	A	G	G	T	T	C	C	G	G	G	G	C	C	C	C	A	A	G	G	C	C	A	A	A	A	A	A	G	G	C	C	A	A	C	C	G	G	A	A	G	G	C	C	A	A	C	C	C	C	C	C	T	T	A	A	C	C	G	G	A	A	G	G	G	G	T	T	G	G	G	G	A	A	G	G	G	G	G	G	T	T	A	A	C	C	T	T	A	A	A	A	T	T	G	G	T	T	T	T	G	G	G	G	G	G	T	T	G	G	G	G	A	A	G	G	A	A	C	C	G	G	C	C	A	A	G	G	G	G	T	T	C	C	C	C	T	T	A	A	A	A	C	C	A	A	C	C	G	G	T	T	T	T	C	C	T	T	C	C	G	G	A	A	G	G	G	G	C	C	A	A	C	C	T	T	G	G	G	G	A	A	NA	NA	G	G	T	T	A	A	T	T	C	C	T	T	A	A	T	T	A	A	C	C	A	A	A	A	G	G	A	A	G	G	G	A	A	A	C	C	A	A	C	C	A	A	C	C	A	A	T	T	G	G	G	G	T	T	A	A	T	T	A	A	T	T	T	T	T	T	G	G	A	A	T	T	G	G	A	A	A	A	C	C	T	T	A	A	T	T	C	C	C	C	G	G	A	A	G	G	A	A	G	G	G	G	G	G	A	A	C	C	T	T	C	C	T	T	C	C	G	G	A	A	G	G	G	G	NA	NA	G	G	G	G	T	T	A	A	A	A	C	C	T	T	T	T	C	C	A	A	G	G	A	A	T	T	A	A	G	G	C	C	A	A	G	G	G	G	C	C	G	G	C	C	A	A	A	A	G	G	C	C	C	C	C	C	C	C	A	A	C	C	T	T	C	C	G	A	T	T	C	C	A	A	C	C	NA	NA	T	T	G	G	A	A	A	A	T	T	G	G	G	G	C	C	C	C	T	T	C	C	A	A	G	G	A	A	G	G	C	C	A	A	C	C	T	T	G	G	G	G	G	G	T	T	C	C	C	C	G	G	A	A	G	G	A	A	T	T	C	C	G	G	A	A	T	T	A	A	G	G	C	C	A	A	A	A	NA	NA	A	A	T	T	G	G	T	T	A	A	C	C	T	T	C	C	C	C	T	T	T	T	C	C	C	C	C	C	T	T	G	G	T	T	C	C	G	G	T	C	T	T	C	C	C	C	T	T	T	T	G	G	A	A	C	C	T	T	A	A	G	G	A	A	C	C	T	T	A	A	T	T	T	T	C	C	G	G	A	A	A	A	G	G	G	G	G	G	T	T	T	T	T	T	A	A	G	G	T	T	T	T	A	A	T	T	C	C	A	A	A	A	G	G	T	T	A	A	C	C	G	G	G	G	C	C	T	T	A	A	A	A	A	A	A	A	A	A	G	G	T	C	C	C	C	C	C	C	A	A	T	T	T	T	C	C	C	C	C	C	A	A	T	T	T	T	C	C	NA	NA	T	G	G	G	A	A	NA	NA	G	T	G	G	T	C	G	G	C	T	T	T	C	C	A	A	A	G	T	C	A	A	C	C	G	G	C	C	A	A	C	C	G	T	C	C	A	T	G	G	A	C	A	A	A	G	C	C	A	A	G	A	T	A	T	C	C	C	A	G	A	A	A	A	G	G	G	G	C	C	C	C	G	G	G	G	A	G	T	G	A	G	G	G	T	A	A	G	C	A	C	C	A	A	G	A	C	G	G	G	T	G	A	G	A	G	G	G	T	T	A	G	T	T	G	A	G	G	T	T	G	A	G	A	A	G	C	C	G	T	T	T	A	A	C	C	A	A	G	G	A	T	A	T	T	T	T	T	T	G	G	G	A	A	G	A	A	T	NA	NA	A	A	T	G	A	G	NA	NA	T	C	A	G	T	C	T	T	C	T	G	G	G	G	A	G	G	G	T	G	T	T	G	G	T	C	A	G	T	T	G	C	G	C	C	C	G	T	A	G	G	G	A	A	C	C	T	T	G	G	C	A	A	A	C	C	A	G	T	C	G	A	G	T	A	G	G	G	C	C	T	C	A	G	C	C	T	T	A	G	T	T	T	C	A	G	G	G	A	G	T	T	T	T	C	T	C	C	G	G	A	A	T	C	A	C	C	C	A	G	C	T	T	C	T	T	T	C	C	T	T	C	T	C	C	C	NA	NA	T	G	G	G	G	A	T	C	C	C	C	T	A	A	G	G	C	C	C	T	G	G	T	C	A	G	A	C	G	G	G	A	T	T	C	C	G	G	A	A	C	T	C	T	G	A	NA	NA	G	G	T	C	G	T	G	G	G	G	A	A	T	T	G	G	C	T	T	T	C	C	T	T	A	A	C	C	C	C	C	C	C	C	C	C	G	T	C	C	A	A	G	G	C	C	A	A	G	G	C	C	C	A	A	G	G	A	C	T	C	C	A	T	C	C	A	A	G	A	G	G	G	A	C	C	C	C	C	C	G	A	A	G	G	G	A	A	C	T	G	A	G	G	G	A	T	A	C	T	NA	NA	A	A	T	G	A	G	G	A	T	T	A	G	G	A	G	G	G	A	C	A	T	C	T	C	C	T	A	A	A	G	G	T	G	G	NA	NA	A	A	G	A	A	G	G	A	A	A	C	T	G	A	A	G	T	C	G	T	A	A	G	A	T	C	T	C	G	G	G	A	A	A	G	G	C	C	C	C	G	G	G	G	G	G	A	A	A	A	G	G	A	G	T	T	A	A	T	T	C	T	A	A	A	G	T	A	A	A	G	T	G	G	A	A	C	C	T	G	C	A	C	T	T	T	C	T	G	A	G	G	A	A	T	C	G	G	G	G	C	C	G	G	NA	NA	A	A	T	T	NA	NA	C	C	NA	NA	A	G	G	A	G	G	T	T	C	C	C	C	A	A	A	G	G	G	C	T	C	T	A	A	G	G	A	G	A	C	A	G	G	G	T	C	C	C	G	G	A	A	A	A	A	G	G	A	G	G	G	C	C	T	T	T	G	A	NA	NA	T	C	C	G	G	A	A	G	G	G	A	A	G	G	C	C	T	T	G	G	T	C	G	G	G	G	G	G	G	A	T	T	T	T	G	G	G	C	G	G	T	G	T	T	G	G	T	T	T	T	G	A	C	T	G	G	T	C	G	C	T	C	T	C	T	G	T	T	G	A	T	G	G	G	A	A	G	G	G	G	A	A	C	T	A	A	T	C	T	T	T	T	C	T	A	A	T	T	A	T	A	A	G	G	A	A	T	C	T	T	G	A	T	T	C	C	G	G	C	C	A	G	C	T	C	T	T	C	C	C	A	A	C	C	G	G	A	A	T	C	G	A	C	T	A	G	A	G	G	G	C	C	A	A	G	A	A	G	A	G	C	T	C	C	A	G	C	C	G	A	A	T	G	A	A	A	A	T	A	C	T	C	T	T	A	G	G	G	T	C	G	T	G	G	G	G	T	C	T	T	A	G	A	G	G	A	C	C	T	T	G	A	NA	NA	T	C	NA	NA	C	A	A	G	G	G	A	G	T	C	T	T	T	C	T	C	T	C	A	C	A	A	C	T	G	G	T	C	NA	NA	G	G	T	A	NA	NA	T	C	C	C	A	T	G	G	A	A	A	G	C	C	T	G	G	G	C	T	A	A	C	T	G	G	A	A	G	A	C	C	A	C	G	G	A	T	T	C	C	T	A	C	A	G	C	T	C	C	G	A	C	T	G	G	C	C	C	C	A	G	A	A	T	C	G	A	C	C	A	G	C	T	C	A	G	A	C	C	C	T	A	A	T	C	C	G	T	T	G	G	NA	NA	NA	NA	NA	NA	C	T	C	T	T	G	A	G	A	G	C	C	C	C	C	A	A	G	A	A	G	G	T	C	G	G	A	A	T	C	A	A	NA	NA	G	A	G	T	T	A	C	C	C	C	G	T	A	G	T	C	T	T	C	G	G	T	A	T	C	T	C	G	G	A	T	C	NA	NA	NA	NA	C	C	NA	NA	T	C	A	T	T	T	C	C	T	T	G	C	G	T	G	T	C	T	C	C	A	T	T	A	C	A	G	G	G	A	C	T	A	G	T	C	A	A	A	A	G	G	C	A	NA	NA	G	G	G	G	C	C	T	T	A	C	C	A	G	T	A	G	G	A	T	A	G	T	NA	NA	A	G	G	G	G	G	A	C	G	G	G	G	C	C	G	G	G	G	C	T	A	A	A	A	T	C	NA	NA	T	C	G	G	A	G	G	G	C	C	C	C	C	C	C	C	C	C	C	C	A	G	T	C	NA	NA	T	T	G	G	G	A	G	C	G	A	C	A	A	A	T	C	NA	NA	C	T	T	C	G	G	T	T	C	A	G	G	A	G	A	G	C	C	G	G	C	C	C	C	T	C	G	G	T	T	C	C	G	G	G	A	G	G	G	A	C	C	G	A	G	G	A	G	A	G	T	T	T	A	A	G	G	G	G	T	T	T	T	A	C	T	A	A	C	C	C	G	T	T	A	A	G	A	G	T	G	A	G	C	T	C	G	A	G	C	C	T	A	G	C	C	T	T	C	C	G	G	T	T	C	C	A	G	C	A	T	T	G	G	C	G	C	T	A	A	T	T	T	C	G	G	C	C	G	A	C	C	C	C	C	T	T	G	G	G	T	T	C	A	G	A	A	G	A	G	C	C	NA	NA	C	A	A	G	G	G	C	T	C	T	T	T	G	A	C	C	C	T	G	G	A	C	C	C	G	A	C	T	C	C	T	C	C	C	C	T	G	A	G	A	C	C	A	G	A	G	C	C	G	G	NA	NA	C	C	G	G	A	G	T	T	C	C	G	G	A	T	C	C	A	C	C	C	G	A	T	C	NA	NA	G	G	NA	NA	C	C	A	C	A	A	A	C	C	A	G	G	C	C	G	G	C	T	C	C	C	C	C	G	G	C	A	G	C	T	C	G	T	A	G	T	G	G	C	T	T	C	G	G	A	C	C	T	C	T	A	G	NA	NA	C	T	A	G	C	A	G	G	NA	NA	NA	NA	T	C	NA	NA	C	C	C	C	A	A	G	T	C	T	C	C	T	G	G	C	G	A	C	C	C	T	A	A	G	C	G	A	T	G	G	G	C	C	T	G	G	A	A	A	C	T	C	C	A	A	T	G	G	C	C	T	T	A	T	C	G	A	G	A	G	G	T	C	T	C	A	A	T	C	T	T	G	G	A	G	NA	NA	NA	NA	G	G	C	T	T	T	A	A	A	G	A	G	T	C	C	C	G	G	G	G	T	A	C	T	G	T	C	C	T	C	G	G	G	G	G	A	C	T	A	G	T	T	C	C	G	G	C	T	G	A	A	G	T	C	G	G	C	C	A	C	G	G	A	A	C	C	C	T	C	C	G	A	G	G	G	A	C	C	G	G	T	T	C	C	G	G	G	A	A	G	G	G	A	A	T	C	C	C	T	T	A	G	G	G	A	G	A	G	A	G	G	A	G	G	C	T	A	G	G	A	C	T	G	G	A	G	C	C	G	G	C	A	G	G	G	G	C	T	A	G	A	G	G	G	NA	NA	T	T	T	C	C	C	T	T	T	T	G	A	C	C	T	C	T	C	G	G	C	C	C	G	A	A	T	C	T	C	A	G	G	G	C	G	C	A	T	T	C	C	C	T	C	T	T	T	C	C	G	G	C	T	A	G	C	C	T	T	C	A	G	T	G	G	G	G	T	T	A	A	T	T	C	T	A	C	A	G	G	G	T	C	C	C	G	G	T	C	C	T	T	T	G	G	A	G	G	A	C	G	T	C	A	C	NA	NA	A	A	A	C	NA	NA	A	G	T	C	C	C	T	C	G	G	NA	NA	T	T	G	T	A	A	C	T	A	G	G	A	T	T	G	G	C	T	A	G	T	C	C	T	C	T	G	A	C	T	G	C	A	A	T	C	A	G	G	G	C	C	A	A	C	C	T	G	A	A	A	G	G	G	G	A	C	T	G	A	C	C	G	A	A	T	C	C	G	G	G	G	A	A	NA	NA	T	T	T	C	T	T	C	T	C	C	G	G	C	T	C	C	C	C	G	G	A	G	G	G	G	G	G	G	A	A	A	A	T	T	T	G	C	C	G	G	T	T	T	T	G	G	A	G	G	A	A	A	T	C	C	A	G	A	G	A	G	G	A	A	C	T	A	A	A	C	C	C	NA	NA	G	G	C	C	T	T	T	C	C	C	T	T	A	A	G	G	T	G	C	C	C	C	C	T	NA	NA	G	A	T	C	G	A	C	T	A	A	A	C	C	C	T	T	C	C	T	C	C	T	C	C	C	C	C	G	T	T	G	G	C	C	G	A	NA	NA	C	C	A	G	A	A	T	C	C	C	C	C	G	G	NA	NA	A	A	T	T	G	G	G	G	T	C	G	A	T	T	NA	NA	A	G	T	G	C	C	A	G	C	C	C	T	G	T	A	A	A	A	A	A	G	G	G	G	C	T	G	G	A	C	G	G	T	T	C	C	A	C	NA	NA	T	C	C	T	G	G	T	T	NA	NA	A	G	C	C	A	G	G	A	G	G	A	G	G	G	G	G	T	G	G	G	C	C	G	G	C	C	T	T	NA	NA	G	G	C	T	G	G	C	T	A	G	G	G	T	C	G	G	C	T	A	G	G	G	NA	NA	T	T	G	G	G	A	G	G	G	G	G	A	NA	NA	G	C	C	T	T	C	T	C	C	T	C	C	C	C	G	G	T	A	A	C	G	A	G	G	G	G	G	G	C	T	C	C	T	C	A	A	G	G	C	C	A	G	G	G	C	T	T	A	NA	NA	G	G	NA	NA	T	C	A	G	C	C	A	A	C	C	G	G	A	T	T	T	G	G	G	A	C	C	NA	NA	C	C	A	G	G	G	G	A	T	C	C	A	C	T	A	G	A	A	T	A	G	A	T	G	C	A	G	T	G	A	C	C	A	G	C	C	G	T	C	C	C	T	A	A	G	G	C	C	A	A	T	T	C	T	T	G	T	A	A	A	G	G	G	G	G	G	G	A	A	A	G	A	G	C	A	G	C	C	G	G	C	T	NA	NA	C	T	C	T	G	A	C	C	C	T	T	C	T	C	T	C	C	T	G	G	G	G	G	A	T	C	C	C	T	C	A	A	G	A	A	G	G	T	A	G	G	G	G	A	C	T	T	C	A	G	G	G	A	G	T	T	G	G	T	G	T	C	T	T	T	T	C	T	C	T	C	T	C	C	T	C	G	A	G	G	NA	NA	NA	NA	G	G	T	T	C	C	C	G	G	G	C	C	C	T	C	C	NA	NA	T	C	G	A	T	G	G	C	G	A	C	C	C	T	G	A	NA	NA	C	T	T	C	G	A	A	G	A	G	T	G	G	G	A	G	G	A	G	G	G	G	C	C	T	C	G	C	T	T	T	C	A	A	A	G	A	T	T	C	G	A	T	C	C	C	G	G	T	C	T	T	A	A	C	A	T	C	C	C	A	A	C	C	A	A	T	G	T	G	C	C	C	C	A	A	T	T	A	A	T	T	T	T	T	T	G	G	T	T	A	A	G	G	G	G	T	T	G	G	T	T	C	C	T	T	G	G	G	G	C	C	G	G	A	A	G	G	T	T	A	A	T	T	T	T	A	A	A	A	A	A	C	C	C	C	C	C	A	A	C	C	A	A	G	G	A	A	G	G	T	T	A	A	T	T	G	G	T	T	C	C	G	G	T	T	C	C	T	T	A	A	G	G	G	G	C	C	G	G	G	G	T	T	T	T	A	A	T	T	T	T	A	A	A	A	G	G	C	C	A	A	C	C	C	C	G	G	A	A	A	A	C	C	C	C	G	G	G	G	C	C	T	T	A	A	A	A	A	A	A	A	T	T	C	C	G	G	A	A	T	T	G	G	A	A	T	T	A	A	T	T	G	G	A	A	C	C	G	G	C	C	G	G	T	T	A	A	T	T	C	C	T	T	C	C	G	G	A	A	G	G	A	A	T	T	C	C	C	C	G	T	G	G	A	A	NA	NA	G	G	C	C	T	C	T	T	G	G	C	T	T	C	A	A	C	C	C	T	G	G	NA	NA	C	T	NA	NA	C	C	A	G	C	C	C	C	A	G	T	T	C	C	T	T	G	G	C	C	G	A	T	C	A	G	G	G	NA	NA	G	G	C	C	G	A	C	T	T	T	A	G	G	A	T	C	T	C	G	G	G	C	C	C	C	T	G	A	G	G	A	A	A	T	C	T	T	C	A	A	T	C	T	T	G	A	T	C	G	C	C	T	G	G	C	C	G	T	G	A	T	T	A	G	T	C	T	C	C	C	G	T	G	G	T	C	A	G	A	G	T	T	C	T	G	G	G	A	G	A	C	T	C	C	T	G	A	C	C	T	G	G	NA	NA	T	A	G	G	A	A	G	G	T	C	G	A	C	T	G	A	T	A	A	G	G	G	T	C	G	A	T	C	A	G	A	G	NA	NA	C	C	NA	NA	T	A	A	G	G	C	C	C	C	T	A	A	G	C	A	A	A	G	A	G	A	G	C	C	G	G	G	G	T	A	T	T	G	T	G	G	C	A	A	G	G	G	T	C	C	G	G	A	NA	NA	C	A	G	G	A	A	C	C	A	G	T	C	C	T	C	C	C	G	A	C	T	T	A	A	G	G	A	A	T	T	C	T	T	T	A	G	T	C	A	A	A	G	C	C	C	G	C	T	G	G	T	C	A	G	T	C	NA	NA	A	G	C	T	A	G	A	G	C	C	C	T	A	G	A	A	NA	NA	C	C	C	C	C	C	G	A	G	T	C	C	G	G	T	T	G	A	C	C	A	A	A	G	G	G	T	C	C	T	T	C	T	T	T	C	G	G	T	A	A	G	G	C	G	G	G	A	A	A	NA	NA	A	G	T	C	A	A	A	C	C	C	G	A	C	T	C	G	C	C	T	A	T	G	G	G	C	C	G	G	G	A	NA	NA	C	T	A	G	T	T	G	G	G	A	C	C	T	C	C	C	C	C	C	C	A	G	A	G	T	C	T	C	NA	NA	G	G	C	C	T	C	G	A	C	C	C	C	A	G	C	C	G	G	A	T	G	T	A	G	C	T	A	G	A	T	NA	NA	C	T	G	G	G	A	G	A	A	A	A	A	A	A	C	C	C	T	T	C	T	A	G	G	G	G	NA	NA	C	T	C	A	T	A	C	C	C	C	T	T	T	T	G	G	T	T	C	C	T	C	G	A	G	G	NA	NA	T	C	G	A	C	C	C	C	G	G	A	T	C	C	G	G	A	G	T	T	G	A	A	A	A	C	A	C	C	T	C	C	C	T	C	T	C	T	A	A	A	G	C	C	T	C	T	T	T	C	T	G	NA	NA	C	T	G	A	C	A	T	C	G	G	G	G	G	G	G	G	T	C	G	A	A	G	C	T	G	T	T	T	NA	NA	C	C	C	T	A	G	C	C	C	T	T	T	C	T	C	C	C	C	C	C	G	A	A	G	G	A	G	A	T	C	A	A	C	C	G	A	A	C	T	A	T	C	G	A	A	G	C	A	A	T	A	G	G	C	C	T	G	A	C	C	A	A	T	C	A	A	G	G	A	A	T	C	A	C	G	A	T	C	C	T	G	G	G	G	T	C	C	T	G	A	G	G	C	C	T	C	A	G	T	C	A	T	T	C	C	T	G	A	A	G	C	A	G	A	G	A	C	T	NA	NA	T	A	G	G	C	C	G	G	A	A	T	T	T	T	C	C	A	A	C	C	A	A	A	A	C	C	T	T	A	A	A	A	T	T	A	A	T	T	G	G	G	G	G	G	C	C	T	T	T	T	A	A	G	T	G	G	A	A	T	T	A	A	T	T	C	C	G	G	C	C	C	C	G	G	C	C	G	G	G	G	C	C	T	T	C	C	C	C	G	G	C	C	C	C	G	G	G	G	T	T	A	A	T	T	T	T	T	T	T	T	C	C	C	C	G	G	C	C	G	G	T	T	A	A	C	C	C	C	G	G	G	G	A	A	C	C	A	A	A	A	C	C	G	G	G	G	T	T	C	C	C	C	C	C	G	G	G	G	T	T	A	A	G	G	T	T	T	T	G	G	A	A	G	G	T	T	A	A	G	G	T	T	C	C	C	C	A	A	C	C	A	A	C	C	G	G	A	A	C	C	C	C	C	C	T	T	G	G	C	C	A	A	G	G	C	C	G	G	G	G	C	C	A	A	A	A	C	C	C	C	C	C	T	C	G	G	G	G	G	G	T	T	G	G	A	A	G	G	A	A	C	C	A	A	T	T	A	A	G	G	T	T	C	C	C	C	T	T	T	T	G	G	T	T	C	C	G	G	A	A	G	G	A	A	G	G	G	G	A	A	C	C	C	C	A	A	T	T	C	C	T	T	T	T	C	C	G	G	C	C	A	A	T	T	G	G	T	T	G	G	C	C	C	C	C	C	C	C	C	C	G	G	G	G	A	A	G	G	C	C	A	A	C	C	C	C	G	G	T	T	C	C	A	A	T	T	NA	NA	C	C	G	G	G	G	A	A	G	G	C	C	C	C	T	T	A	A	C	C	C	C	C	C	T	T	C	C	T	T	C	C	G	G	A	A	C	C	A	A	A	A	G	G	G	G	T	T	G	G	G	G	G	G	C	C	C	C	G	G	T	T	G	G	C	C	A	A	A	A	C	C	A	A	C	C	G	G	G	G	C	C	C	C	C	C	G	G	C	C	G	G	A	A	C	C	A	A	C	C	C	C	C	C	C	C	T	T	A	A	A	A	C	C	C	C	T	T	A	A	G	G	G	G	C	C	G	G	T	T	A	G	T	T	C	C	T	T	T	T	C	C	A	A	G	G	T	T	A	A	C	C	C	C	C	C	G	G	G	G	A	A	A	A	G	G	G	G	A	A	C	C	A	A	C	C	G	G	C	C	G	G	G	G	T	T	G	G	T	T	C	C	A	A	C	C	A	A	A	A	C	C	T	T	A	A	T	T	G	G	T	T	A	A	A	A	T	T	C	C	C	C	C	C	T	T	T	T	C	C	G	G	G	G	A	A	T	T	G	G	A	A	C	C	T	T	NA	NA	A	A	C	C	A	A	A	A	G	G	A	A	T	T	T	T	G	G	A	A	C	C	C	C	G	G	T	T	C	C	G	G	A	A	G	G	C	C	T	T	C	C	G	G	A	A	T	T	G	G	G	G	T	T	A	A	C	C	A	A	C	C	G	G	G	G	G	G	C	C	T	T	T	T	C	C	C	C	C	C	T	T	A	A	A	A	T	T	A	A	T	T	C	C	G	G	G	G	C	C	G	G	T	T	C	C	T	T	T	T	C	C	A	A	A	A	G	G	A	A	A	A	A	A	G	G	G	G	T	T	T	T	G	G	G	G	G	G	A	A	A	A	C	C	G	G	T	T	C	C	A	A	G	G	C	C	T	T	A	A	A	A	T	T	T	T	G	G	G	G	G	G	A	A	T	T	C	C	T	T	C	C	C	C	T	T	G	G	G	G	G	G	C	C	A	A	T	T	C	C	G	G	A	A	G	G	C	C	G	G	A	A	C	C	A	A	T	A	G	G	T	T	T	T	G	G	G	G	G	G	G	G	T	T	A	A	G	G	G	G	A	A	A	A	A	A	T	T	C	C	T	T	G	G	G	G	T	T	C	C	A	A	A	A	A	A	G	G	C	C	G	G	C	C	C	C	C	C	T	T	C	C	C	C	A	A	G	G	T	T	G	G	C	C	G	G	C	C	C	C	C	C	G	G	G	G	A	A	C	C	G	G	G	G	A	A	A	A	A	A	T	T	A	A	A	A	A	A	A	A	C	T	C	C	A	A	NA	NA	G	G	A	A	T	T	G	G	T	T	C	C	C	C	T	T	G	G	G	G	G	G	G	G	A	A	C	C	T	T	C	C	A	A	A	A	C	C	A	A	C	C	C	C	A	A	G	G	G	G	G	G	A	A	G	G	T	T	G	G	T	T	G	G	A	A	G	G	T	T	A	A	A	A	C	C	G	G	A	A	T	T	G	G	C	C	G	G	C	C	G	G	A	A	C	C	T	T	G	G	T	T	G	G	G	G	C	C	T	T	C	C	A	A	T	T	C	C	A	A	A	A	A	A	C	C	C	C	G	G	C	C	C	C	C	C	G	G	C	C	C	C	C	C	G	G	A	A	C	C	G	G	C	C	G	G	T	T	C	C	C	C	G	G	C	C	A	A	A	A	G	G	C	C	G	G	T	T	NA	NA	C	C	G	G	G	G	G	G	C	C	A	A	G	G	A	A	T	T	A	A	T	T	G	G	A	A	T	T	C	C	C	C	C	T	T	T	G	G	T	T	G	G	G	G	G	G	G	G	G	G	G	G	T	T	A	A	C	C	C	C	C	C	G	G	T	T	A	A	T	T	A	A	C	C	G	G	T	T	G	G	G	G	C	C	G	G	G	G	G	G	C	C	G	G	T	T	T	T	C	C	T	T	C	C	G	G	A	A	A	A	G	G	C	C	G	G	C	C	T	T	T	T	A	A	T	T	G	G	T	T	G	G	G	G	G	G	A	A	C	C	A	A	C	C	T	T	C	C	T	T	A	A	G	G	A	A	C	C	G	G	C	C	C	C	C	C	G	G	T	T	G	G	A	A	C	C	A	A	A	A	G	G	G	G	G	G	T	T	C	C	A	A	C	C	A	A	A	A	C	C	T	T	G	G	G	G	G	G	G	G	A	A	C	C	G	G	C	C	T	T	G	G	C	C	G	G	A	A	A	A	A	A	C	C	G	G	C	C	A	A	T	T	T	T	T	T	T	T	C	C	C	C	A	A	A	A	A	A	T	T	T	T	G	G	A	A	G	G	T	T	C	C	C	C	C	C	C	C	G	G	G	G	G	G	T	T	G	G	C	C	G	G	C	C	G	G	A	A	C	C	C	C	G	G	T	T	T	T	G	G	A	A	G	G	T	T	C	C	A	A	A	A	NA	NA	C	C	G	G	A	A	C	C	C	C	C	C	G	G	A	A	T	T	C	C	A	G	C	C	G	G	G	G	G	G	C	C	G	G	A	A	G	G	C	C	C	C	G	G	G	G	A	A	G	G	A	G	T	T	T	T	T	T	A	A	C	C	G	G	A	A	C	C	G	G	T	T	T	T	C	C	G	G	G	G	C	C	C	C	C	C	G	G	T	T	A	A	C	C	A	A	A	A	G	G	G	G	T	T	T	T	T	T	C	C	T	T	G	G	C	C	C	C	C	C	G	G	T	T	C	C	C	C	G	G	G	G	C	C	T	T	C	C	C	C	A	A	T	T	G	G	G	G	C	C	C	C	A	A	C	C	G	G	NA	NA	NA	NA	G	G	T	T	G	G	T	T	G	G	C	C	C	C	A	A	G	G	T	T	G	G	G	G	C	C	G	G	A	A	C	C	T	T	C	C	G	G	C	C	T	T	C	C	G	G	G	G	G	G	C	C	G	G	G	G	T	T	G	G	T	C	T	T	A	A	C	C	A	A	T	T	G	G	C	C	C	C	C	C	T	T	C	C	T	T	A	A	G	G	G	G	T	T	C	C	G	G	G	G	A	A	C	C	T	T	G	G	C	C	G	G	T	T	C	C	T	T	G	G	T	T	C	C	C	C	A	A	G	G	G	G	T	T	C	C	G	G	C	C	C	C	G	G	A	A	T	T	T	T	A	A	C	C	C	C	T	T	G	G	NA	NA	T	T	G	G	T	T	C	C	G	G	C	C	G	G	C	C	A	A	A	A	G	G	G	G	C	C	C	C	G	G	C	C	C	C	G	G	G	G	G	G	G	G	G	G	G	G	G	G	A	A	C	C	G	G	G	G	G	G	A	A	C	C	C	C	G	G	T	T	A	A	G	G	A	A	G	G	T	T	C	C	G	G	G	G	A	A	C	C	T	T	G	G	G	G	C	C	T	T	A	A	T	T	T	T	A	A	C	C	G	G	T	T	G	G	G	G	C	C	G	G	C	C	C	C	A	A	A	A	G	G	A	A	G	G	T	T	C	C	A	A	T	T	A	A	T	T	G	G	C	C	T	T	T	T	G	G	C	C	C	C	G	G	A	A	G	G	G	G	A	A	A	A	C	C	G	G	A	A	T	T	A	A	G	G	T	T	C	C	A	A	T	T	C	C	C	C	C	C	G	G	C	C	T	T	T	T	C	C	G	G	G	G	G	G	G	A	C	C	G	G	G	G	G	G	G	G	A	A	T	T	C	C	G	G	G	G	C	C	G	G	G	G	C	C	G	G	C	C	T	T	A	A	T	T	C	C	C	C	A	A	T	T	A	A	C	C	T	T	C	C	C	C	A	A	T	T	G	G	C	C	T	T	C	C	G	G	G	G	G	G	A	A	G	G	G	G	T	T	A	A	C	C	G	G	G	G	C	C	C	C	G	G	T	T	NA	NA	G	G	G	G	T	T	T	T	G	G	G	G	G	G	G	G	T	T	C	C	G	G	C	C	C	C	A	A	A	A	G	G	G	G	C	C	T	T	A	A	G	G	A	A	T	T	G	G	G	G	G	G	G	G	G	G	C	C	T	C	G	G	T	T	C	C	G	G	T	T	C	C	G	G	C	C	G	G	C	C	C	C	G	G	T	A	G	G	C	C	A	A	A	A	G	G	A	A	A	A	C	C	C	C	C	C	A	A	A	A	C	C	G	G	C	C	C	C	C	C	T	T	A	A	C	C	T	T	T	T	T	T	C	C	A	A	C	C	G	G	G	G	C	C	G	G	C	C	G	G	C	C	G	G	T	T	C	C	NA	NA	G	G	C	C	A	A	A	A	C	C	A	A	G	G	T	T	C	C	A	A	T	T	C	C	A	A	A	A	A	A	A	A	G	G	C	C	T	T	T	T	G	G	C	C	NA	NA	G	G	T	T	C	C	C	C	C	C	A	A	A	A	T	T	G	G	C	C	C	C	T	T	NA	NA	A	A	A	A	G	G	A	A	G	G	A	A	T	T	G	G	G	G	T	T	C	C	A	A	T	T	A	A	G	G	G	G	A	A	A	A	G	G	C	C	A	G	C	C	G	G	C	C	G	G	C	C	T	T	A	A	T	T	A	A	G	G	T	T	G	G	T	T	A	A	C	C	C	C	A	A	G	G	A	A	A	A	G	G	T	T	A	A	T	T
CC	OR167f171	NA	NA	1	NA	A	A	T	T	G	G	G	G	A	A	T	T	G	G	C	C	T	T	A	A	NA	NA	A	A	G	G	T	T	A	A	A	A	T	T	G	G	T	T	C	C	C	C	C	C	C	C	G	G	T	T	T	T	G	G	C	C	T	T	T	T	G	G	A	A	C	C	G	G	A	A	C	C	T	T	G	G	G	G	T	T	G	G	G	G	G	G	A	A	C	C	T	T	T	T	C	C	T	T	C	C	T	T	A	A	C	C	C	C	A	A	C	C	T	T	A	A	T	T	G	G	C	C	G	G	C	C	T	T	A	A	A	A	T	T	C	C	C	C	C	C	G	G	A	A	T	T	C	C	G	G	C	C	T	T	G	G	G	G	G	G	A	A	C	C	T	T	A	A	T	T	A	A	A	A	G	G	A	A	A	A	A	A	A	A	G	G	A	A	T	T	C	C	T	T	T	T	G	G	A	A	T	T	T	T	G	G	G	G	A	A	T	T	A	A	G	G	T	T	T	T	C	C	C	C	G	G	G	G	A	A	C	C	C	C	G	G	A	A	C	C	C	C	G	G	T	T	C	C	C	C	T	T	A	A	T	T	C	C	T	T	T	T	G	G	A	A	C	C	A	A	T	T	A	A	A	A	A	A	T	T	T	T	G	G	A	A	C	C	T	T	A	A	G	G	T	T	C	C	A	A	G	G	A	A	T	T	G	G	T	T	G	G	A	A	A	A	C	C	A	A	G	G	G	G	T	T	A	A	C	C	A	A	G	G	G	G	T	T	G	G	C	C	A	A	T	T	A	A	A	A	T	T	C	C	G	G	A	A	T	T	G	G	T	T	A	A	C	C	C	C	G	G	G	G	A	A	A	A	C	C	C	C	C	C	T	T	A	A	T	T	A	A	T	T	G	G	C	C	G	G	A	A	T	T	C	C	T	T	A	A	A	A	G	G	A	A	C	C	G	G	C	C	C	C	C	C	A	A	G	G	C	C	A	A	A	A	C	C	A	A	A	A	C	C	T	T	C	C	C	C	C	C	A	A	C	C	A	A	C	C	T	T	T	T	T	T	A	A	G	G	C	C	T	T	G	G	T	T	G	G	C	C	G	G	T	T	A	A	G	G	A	A	G	G	G	G	A	A	G	G	A	A	G	G	G	G	A	A	C	C	G	G	T	T	G	G	G	G	G	G	C	C	A	A	A	A	G	G	C	C	T	T	T	T	A	A	A	A	A	A	A	A	G	G	A	A	C	C	G	G	A	A	G	G	C	C	A	A	T	T	C	C	C	C	G	G	C	C	G	G	G	G	T	T	C	C	G	G	C	C	C	C	G	G	G	G	C	C	T	T	G	G	G	G	C	C	G	G	T	T	T	T	G	G	A	A	T	T	G	G	C	C	G	G	T	T	A	A	A	A	C	C	C	C	T	T	A	A	C	C	G	G	A	A	G	G	T	T	T	T	G	G	C	C	A	A	G	G	A	A	G	G	C	C	T	T	G	G	G	G	C	C	G	G	A	A	G	G	T	T	A	A	A	A	T	T	C	C	T	T	C	C	C	C	T	T	C	C	G	G	C	C	T	T	C	C	G	G	C	C	C	C	A	A	T	T	G	G	C	C	A	A	A	A	C	C	G	G	C	C	G	G	A	A	G	G	G	G	A	A	A	A	A	A	G	G	T	T	A	A	A	A	T	T	T	T	T	T	T	T	A	A	G	G	C	C	T	T	G	G	A	A	G	G	C	C	C	C	G	G	C	C	A	A	A	A	A	A	A	A	C	C	T	T	C	C	C	C	C	C	T	T	A	A	G	G	T	T	T	T	C	C	A	A	G	G	C	C	C	C	G	G	G	G	C	C	G	G	C	C	C	C	C	C	T	T	T	T	T	T	G	G	C	C	A	A	G	G	A	A	G	G	G	G	C	C	T	T	T	T	T	T	T	T	G	G	C	C	G	G	G	G	G	G	C	C	T	T	G	G	A	A	C	C	T	T	C	C	G	G	G	G	G	G	T	T	T	T	G	G	C	C	C	C	T	T	T	T	G	G	G	G	G	G	G	G	C	C	C	C	C	C	G	G	T	T	C	C	T	T	A	A	C	C	A	A	T	T	G	G	C	C	T	T	G	G	G	G	T	T	C	C	G	G	T	T	A	A	G	G	T	T	A	A	T	T	C	C	T	T	A	A	G	G	A	A	G	G	C	C	G	G	A	A	C	C	T	T	G	G	C	C	T	T	T	T	A	A	C	C	A	A	C	C	G	G	G	G	A	A	A	A	A	A	T	T	C	C	C	C	T	T	C	C	A	A	C	C	T	T	C	C	C	C	G	G	T	T	G	G	C	C	C	C	A	A	G	G	T	T	C	C	A	A	T	T	A	A	C	C	G	G	G	G	G	G	G	G	C	C	C	C	C	C	T	T	G	G	C	C	A	A	G	G	G	G	A	A	A	A	A	A	T	T	T	T	A	A	A	A	C	C	T	T	A	A	C	C	G	G	G	G	C	C	C	C	G	G	A	A	G	G	C	C	T	T	G	G	T	T	C	C	T	T	C	C	A	A	A	A	A	A	G	G	T	T	C	C	G	G	C	C	A	A	C	C	G	G	C	C	G	G	A	A	T	T	G	G	C	C	T	T	T	T	A	A	G	G	A	A	T	T	G	G	G	G	C	C	T	T	A	A	A	A	C	C	A	A	C	C	G	G	A	A	C	C	C	C	C	C	G	G	G	G	C	C	C	C	T	T	T	T	G	G	C	C	T	T	G	G	T	T	G	G	C	C	T	T	G	G	A	A	C	C	A	A	A	A	G	G	A	A	A	A	A	A	A	A	G	G	C	C	C	C	T	T	C	C	T	T	A	A	A	A	C	C	A	A	T	T	A	A	C	C	C	C	G	G	G	G	T	T	G	G	C	C	A	A	C	C	G	G	C	C	C	C	C	C	T	T	C	C	A	A	G	G	G	G	A	A	A	A	A	A	C	C	C	C	A	A	G	G	G	G	A	A	C	C	C	C	A	A	C	C	T	T	C	C	C	C	G	G	A	A	T	T	G	G	C	C	G	G	A	A	A	A	T	T	A	A	C	C	C	C	G	G	A	A	G	G	G	G	C	C	A	A	C	C	A	A	G	G	G	G	G	G	G	G	C	C	G	G	C	C	G	G	T	T	T	T	T	T	C	C	A	A	C	C	T	T	A	A	G	G	T	T	T	T	A	A	G	G	G	G	T	T	C	C	C	C	G	G	G	G	T	T	T	T	A	A	C	C	C	C	C	C	C	C	G	G	C	C	A	A	G	G	T	T	G	G	T	T	A	A	C	C	A	A	A	A	C	C	G	G	G	G	T	T	C	C	G	G	G	G	T	T	G	G	T	T	C	C	T	T	G	G	A	A	A	A	C	C	T	T	G	G	C	C	G	G	C	C	A	A	C	C	A	A	G	G	T	T	G	G	T	T	A	A	G	G	C	C	C	C	C	C	A	A	T	T	C	C	G	G	C	C	C	C	C	C	G	G	G	G	A	A	T	T	T	T	T	T	T	T	C	C	G	G	C	C	A	A	G	G	A	A	G	G	T	T	T	T	C	C	G	G	G	G	C	C	C	C	T	T	A	A	T	T	G	G	T	T	A	A	G	G	T	T	A	A	A	A	G	G	G	G	C	C	T	T	C	C	A	A	A	A	G	G	C	C	G	G	G	G	T	T	T	T	T	T	C	C	T	T	G	G	A	A	C	C	C	C	A	A	T	T	A	A	C	C	G	G	T	T	C	C	C	C	G	G	G	G	G	G	C	C	C	C	T	T	G	G	A	A	G	G	G	G	C	C	C	C	C	C	G	G	T	T	C	C	A	A	A	A	A	A	T	T	T	T	A	A	G	G	G	G	T	T	G	G	G	G	G	G	G	G	A	A	G	G	A	A	C	C	C	C	G	G	A	A	C	C	G	G	T	T	A	A	T	T	T	T	C	C	C	C	A	A	G	G	A	A	G	G	C	C	A	A	A	A	C	C	C	C	G	G	C	C	A	A	A	A	T	T	A	A	T	T	A	A	G	G	A	A	A	A	G	G	C	C	G	G	T	T	T	T	A	A	T	T	C	C	G	G	T	T	G	G	G	G	G	G	C	C	G	G	A	A	G	G	A	A	C	C	C	C	T	T	A	A	C	C	A	A	T	T	T	T	G	G	T	T	C	C	T	T	T	T	A	A	T	T	T	T	T	T	A	A	A	A	T	T	G	G	T	T	G	G	T	T	G	G	T	T	T	T	G	G	A	A	T	T	C	C	T	T	C	C	A	A	G	G	C	C	G	G	C	C	G	G	A	A	C	C	A	A	T	T	G	G	C	C	A	A	C	C	T	T	A	A	C	C	T	T	T	T	C	C	G	G	A	A	G	G	A	A	T	T	T	T	G	G	A	A	A	A	C	C	T	T	A	A	G	G	T	T	C	C	T	T	T	T	T	T	T	T	C	C	A	A	T	T	C	C	A	A	G	G	A	A	G	G	T	T	T	T	A	A	G	G	C	C	G	G	C	C	T	T	G	G	C	C	C	C	A	A	T	T	T	T	A	A	A	A	G	G	G	G	G	G	T	T	C	C	T	T	T	T	A	A	G	G	G	G	G	G	G	G	G	G	G	G	T	T	A	A	G	G	T	T	A	A	A	A	G	G	G	G	G	G	G	G	G	G	C	C	C	C	G	G	A	A	C	C	C	C	A	A	C	C	C	C	G	G	C	C	G	G	T	T	A	A	G	G	G	G	T	T	G	G	C	C	C	C	G	G	G	G	C	C	A	A	A	A	C	C	T	T	T	T	A	A	G	G	A	A	T	T	T	T	T	T	A	A	C	C	A	A	T	T	A	A	T	T	G	G	C	C	C	C	G	G	C	C	C	C	G	G	T	T	A	A	T	T	C	C	C	C	T	T	C	C	A	A	C	C	T	T	C	C	A	A	G	G	C	C	C	C	C	C	G	G	C	C	A	A	A	A	T	T	T	T	G	G	G	G	A	A	C	C	G	G	C	C	C	C	C	C	T	T	G	G	G	G	G	G	A	A	A	A	T	T	T	T	C	C	C	C	C	C	C	C	A	A	C	C	A	A	T	T	C	C	G	G	A	A	T	T	A	A	C	C	C	C	T	T	A	A	A	A	T	T	A	A	T	T	C	C	C	C	T	T	T	T	C	C	A	A	A	A	G	G	T	T	G	G	C	C	T	T	A	A	C	C	C	C	T	T	C	C	T	T	G	G	T	T	G	G	A	A	C	C	A	A	G	G	C	C	T	T	C	C	T	T	A	A	T	T	A	A	T	T	T	T	A	A	A	A	G	G	T	T	C	C	C	C	A	A	C	C	C	C	C	C	A	A	G	G	C	C	C	C	C	C	G	G	G	G	G	G	C	C	T	T	T	T	C	C	C	C	G	G	T	T	A	A	G	G	T	T	A	A	T	T	C	C	C	C	T	T	C	C	T	T	A	A	G	G	T	T	T	T	C	C	G	G	G	G	A	A	G	G	A	A	C	C	A	A	C	C	G	G	A	A	C	C	A	A	A	A	G	G	G	G	A	A	C	C	G	G	T	T	T	T	C	C	A	A	A	A	C	C	G	G	T	T	A	A	G	G	G	G	T	T	C	C	G	G	A	A	C	C	G	G	G	G	G	G	C	C	G	G	G	G	A	A	G	G	T	T	T	T	T	T	C	C	C	C	G	G	T	T	G	G	C	C	C	C	A	A	G	G	A	A	T	T	A	A	T	T	C	C	T	T	G	G	A	A	G	G	G	G	T	T	G	G	C	C	A	A	A	A	C	C	C	C	C	C	C	C	C	C	A	A	A	A	C	C	C	C	C	C	G	G	C	C	A	A	C	C	T	T	A	A	C	C	C	C	T	T	A	A	T	T	G	G	G	G	C	C	A	A	C	C	A	A	C	C	T	T	A	A	T	T	C	C	A	A	G	G	C	C	T	T	C	C	G	G	G	G	T	T	G	G	G	G	G	G	A	A	T	T	G	G	C	C	C	C	C	C	T	T	A	A	C	C	T	T	C	C	T	T	C	C	A	A	C	C	C	C	A	A	C	C	G	G	C	C	A	A	G	G	T	T	T	T	T	T	A	A	A	A	A	A	G	G	C	C	C	C	G	G	A	A	C	C	T	T	C	C	T	T	G	G	G	G	A	A	G	G	T	T	C	C	A	A	G	G	T	T	T	T	G	G	T	T	C	T	T	T	T	T	C	C	T	T	T	T	G	G	C	C	G	G	A	A	C	C	A	A	A	A	A	A	T	T	G	G	G	G	C	C	A	A	G	G	G	G	T	T	T	T	G	G	C	C	T	T	T	T	T	T	C	C	G	G	G	G	C	C	T	T	A	A	C	C	A	A	T	T	T	T	C	C	T	T	A	A	G	G	A	A	A	A	A	A	G	G	C	C	A	A	C	C	C	C	G	G	T	T	A	A	G	G	C	C	C	C	A	A	T	T	C	C	G	G	A	A	T	T	G	G	C	C	T	T	G	G	G	G	T	T	C	C	A	A	G	G	C	C	C	C	C	C	C	C	G	G	G	G	G	G	A	A	G	G	G	G	G	G	A	A	A	A	A	A	A	A	T	T	C	C	A	A	T	T	T	T	T	T	T	T	A	A	T	T	A	A	A	A	C	C	T	T	C	C	C	C	C	C	C	C	T	T	T	T	A	A	C	C	A	A	T	T	G	G	C	C	C	C	A	A	C	C	A	A	T	T	G	G	C	C	T	T	A	A	T	T	T	T	G	G	C	C	C	C	C	C	T	T	T	T	T	T	T	T	T	T	T	T	C	C	G	G	C	C	A	A	T	T	G	G	C	C	G	G	T	T	T	T	C	C	A	A	A	A	T	T	G	G	G	G	G	G	T	T	A	A	T	T	T	T	T	T	A	A	T	T	A	A	A	A	G	G	C	C	G	G	G	G	T	T	G	G	A	A	G	G	A	A	C	C	T	T	A	A	G	G	T	T	A	A	T	T	T	T	T	T	T	T	A	A	A	A	A	A	A	A	T	T	C	C	C	C	C	C	G	G	C	C	G	G	G	G	A	A	G	G	C	C	C	C	C	C	G	G	T	T	A	A	A	A	G	G	C	C	C	C	A	A	T	T	T	T	G	G	T	T	G	G	C	C	A	A	G	G	C	C	T	T	G	G	G	G	A	A	T	T	T	T	C	C	A	A	T	T	T	T	T	T	A	A	T	T	C	C	G	G	C	C	G	G	C	C	A	A	G	G	G	G	T	T	G	G	G	G	C	C	G	G	A	A	A	A	T	T	A	A	T	T	T	T	C	C	A	A	T	T	C	C	A	A	C	C	C	C	G	G	C	C	T	T	T	T	C	C	A	A	G	G	A	A	T	T	G	G	T	T	G	G	C	C	G	G	C	C	G	G	G	G	T	T	C	C	G	G	A	A	C	C	A	A	T	T	G	G	C	C	T	T	A	A	T	T	A	A	C	C	T	T	T	T	A	A	T	T	A	A	C	C	G	G	T	T	G	G	A	A	G	G	C	C	A	A	G	G	A	A	C	C	T	T	G	G	A	A	A	A	C	C	G	G	T	T	A	A	A	A	A	A	G	G	A	A	G	G	T	T	T	T	C	C	T	T	A	A	C	C	G	G	T	T	G	G	C	C	C	C	G	G	T	T	C	C	G	G	C	C	T	T	C	C	T	T	G	G	A	A	A	A	A	A	T	T	T	T	G	G	A	A	C	C	C	C	G	G	C	C	T	T	A	A	C	C	A	A	G	G	T	T	T	T	C	C	G	G	C	C	T	T	T	T	A	A	G	G	A	A	G	G	A	A	G	G	G	G	A	A	A	A	C	C	G	G	A	A	A	A	T	T	T	T	T	T	A	A	T	T	C	C	A	A	C	C	C	C	G	G	T	T	A	A	T	T	G	G	C	C	A	A	A	A	T	T	G	G	G	G	G	G	G	G	A	A	T	T	A	A	A	A	A	A	T	T	A	A	T	T	C	C	C	C	G	G	C	C	G	G	G	G	C	C	C	C	C	C	C	C	T	T	C	C	C	C	G	G	A	A	A	A	T	T	T	T	T	T	A	A	A	A	G	G	C	C	A	A	G	G	A	A	T	T	T	T	G	G	T	T	NA	NA	C	C	A	A	G	G	T	T	A	A	T	T	C	C	A	A	C	C	C	C	C	C	C	C	A	A	A	A	A	A	G	G	C	C	G	G	C	C	T	T	C	C	T	T	C	C	G	G	A	A	T	T	C	C	G	G	G	G	T	T	C	C	C	C	T	T	A	A	G	G	A	A	G	G	C	C	G	G	G	G	G	G	C	C	G	G	C	C	G	G	C	C	C	C	G	G	A	A	C	C	T	T	T	A	A	A	T	T	T	T	C	C	T	T	G	G	G	A	C	C	A	A	A	A	C	C	G	G	T	T	A	A	A	A	T	T	G	G	G	G	C	C	G	G	C	C	G	G	T	T	C	C	A	A	T	T	C	C	A	A	G	G	G	G	T	T	T	T	G	G	G	G	A	A	T	T	G	G	A	A	T	T	G	G	A	A	T	T	C	C	T	T	A	A	C	C	G	G	G	G	G	G	A	A	G	G	A	A	T	T	C	C	G	G	C	C	T	T	A	A	C	C	T	T	G	G	T	T	G	G	G	G	A	A	G	G	C	C	C	C	T	T	G	G	T	T	G	G	C	C	G	G	T	T	G	G	C	C	C	C	A	A	T	T	C	C	G	G	A	A	G	G	C	A	C	C	T	T	T	T	A	A	G	G	T	T	C	C	C	C	C	C	T	T	C	C	T	T	G	G	G	G	C	C	G	G	C	C	A	A	A	A	G	G	A	A	C	C	T	T	T	T	C	C	T	T	C	C	A	A	C	C	A	A	T	T	G	G	C	C	C	C	T	T	A	A	C	C	C	C	A	A	C	C	G	G	G	G	T	T	A	A	C	C	G	G	G	G	G	G	T	T	A	A	A	A	A	A	G	G	T	T	A	A	A	A	T	T	C	C	T	T	C	C	T	T	T	T	T	T	C	C	G	G	G	G	T	T	T	T	A	A	A	A	T	T	C	C	G	G	C	C	G	G	G	G	T	T	T	T	T	T	T	T	G	G	G	G	G	G	C	C	C	C	A	A	G	G	T	T	C	C	T	T	A	A	C	C	C	C	T	T	T	T	G	G	G	G	A	A	G	G	T	T	T	T	T	T	G	G	T	T	T	T	T	T	A	A	A	A	T	T	T	T	C	C	C	C	C	C	G	G	T	T	T	T	G	G	G	G	C	C	G	G	A	A	G	G	A	A	G	G	G	G	A	A	T	T	C	C	C	C	T	T	G	G	G	G	C	C	C	C	T	T	A	A	A	A	G	G	A	A	C	C	C	C	G	G	T	T	G	G	C	C	A	A	C	C	T	T	T	T	A	A	T	T	G	G	T	T	C	C	C	C	G	G	G	G	A	A	C	C	A	A	A	A	C	C	C	C	G	G	G	G	A	A	C	C	C	C	A	A	G	G	T	T	A	A	A	A	C	C	C	C	A	A	C	C	G	G	G	G	T	T	T	T	G	G	G	G	T	T	G	G	T	T	G	G	A	A	A	A	T	T	C	C	C	C	G	G	T	T	T	T	C	C	A	A	A	A	C	C	G	G	T	T	T	T	T	T	G	G	T	T	T	T	T	T	T	T	T	T	G	G	C	C	G	G	A	A	A	A	A	A	A	A	A	A	T	T	G	G	T	T	A	A	G	G	A	A	G	G	A	A	C	C	G	G	A	A	G	G	C	C	T	T	C	C	T	T	G	G	C	C	T	T	C	C	G	G	T	T	G	G	T	T	C	C	G	G	A	A	T	T	A	A	A	A	T	T	G	G	A	A	G	G	C	C	T	T	G	G	T	T	C	C	A	A	G	G	C	C	C	C	G	G	T	T	T	T	C	C	G	G	T	T	G	G	T	T	A	A	C	C	C	C	T	T	G	G	G	G	G	G	A	A	G	G	A	A	C	C	G	G	T	T	G	G	T	T	G	G	T	T	A	A	T	T	G	G	G	G	G	G	C	C	T	T	T	T	C	C	G	G	C	C	G	G	G	G	A	A	G	G	C	C	A	A	G	G	G	G	T	T	C	C	G	A	A	A	G	G	C	C	G	G	A	A	C	C	C	C	T	T	G	G	C	C	A	A	T	T	A	A	G	G	G	G	A	A	G	G	T	T	C	C	A	A	G	G	C	C	C	C	A	A	C	C	G	G	C	C	T	T	T	T	T	T	G	G	C	C	C	C	G	G	G	G	T	T	T	T	T	T	G	T	G	G	C	C	T	T	A	A	G	G	T	T	G	G	C	C	G	G	T	T	C	C	T	T	T	T	G	G	G	G	C	C	C	C	T	T	G	G	G	G	A	A	G	G	G	G	A	A	A	A	T	T	C	C	T	T	G	G	C	C	C	C	C	C	G	G	C	C	T	T	A	A	G	G	A	A	G	G	C	C	C	C	C	C	T	T	C	C	T	T	G	G	T	T	G	G	A	A	T	T	T	T	G	G	G	G	T	T	C	C	G	G	C	C	T	T	A	A	T	T	A	A	T	T	G	G	A	A	A	A	T	T	C	C	T	T	C	C	C	C	G	G	G	G	A	A	G	G	A	A	C	C	G	G	G	G	G	G	C	C	G	G	C	C	G	G	A	A	C	C	C	C	C	C	G	G	G	G	G	G	G	G	T	T	T	T	T	T	A	A	C	C	T	T	T	T	C	C	G	G	A	A	A	A	C	C	A	A	G	G	G	G	G	G	G	G	T	T	A	A	T	T	A	A	T	T	G	G	A	A	A	A	C	C	A	A	C	C	G	G	C	C	C	C	A	A	G	G	G	G	C	C	T	T	G	G	C	C	T	T	G	G	C	C	A	A	T	T	G	G	C	T	C	C	T	T	G	G	G	G	T	T	C	C	G	G	T	T	A	A	C	C	C	C	A	A	T	T	C	C	C	C	C	C	T	T	C	C	G	G	C	C	G	G	T	T	A	A	C	C	C	C	A	A	T	T	G	G	A	A	G	G	G	G	T	T	T	T	T	T	G	G	C	C	G	G	T	T	A	A	G	G	T	T	G	G	A	A	T	T	A	A	G	G	T	T	T	T	NA	NA	T	T	T	T	T	T	G	G	T	T	A	A	A	A	G	G	G	G	T	T	G	G	C	C	A	A	G	G	A	A	G	G	A	A	A	A	A	A	A	A	C	C	A	A	G	G	A	A	G	G	G	G	G	G	G	G	G	G	G	G	G	G	T	T	C	C	T	T	G	G	C	C	G	G	C	C	C	C	T	T	C	C	C	C	C	C	C	C	T	T	C	C	A	A	C	C	G	G	A	A	T	T	G	G	A	A	T	T	T	T	C	C	A	A	C	C	A	A	T	T	G	G	T	T	C	C	G	G	T	T	G	G	A	A	G	G	T	T	G	G	G	G	C	C	G	G	T	T	C	C	A	A	G	G	C	C	C	C	A	A	C	C	A	A	C	C	G	G	C	C	G	G	NA	NA	T	T	T	T	A	A	A	A	A	A	T	T	G	G	G	G	C	C	G	G	A	A	C	C	C	C	C	C	T	T	A	A	T	T	A	A	C	C	A	A	T	T	C	C	G	G	T	T	G	G	T	T	G	G	T	T	A	A	C	C	A	A	A	A	C	C	G	G	C	C	C	C	C	C	A	A	T	T	A	A	G	G	C	C	T	T	A	A	C	C	A	A	A	A	A	A	C	C	T	T	A	A	G	G	G	G	T	T	T	T	G	G	A	A	A	A	C	C	C	C	G	G	T	T	T	T	C	C	G	G	C	C	G	G	C	C	C	C	T	T	G	G	A	A	C	C	C	C	G	G	A	A	A	A	C	C	C	C	A	A	A	A	T	T	C	C	A	A	T	T	A	A	T	T	A	A	G	G	G	G	T	T	T	T	G	G	A	A	C	C	T	T	C	C	C	C	T	T	T	T	T	T	G	G	A	A	G	G	G	G	A	A	C	C	G	G	C	C	G	G	C	C	G	G	C	C	T	T	C	C	A	A	G	G	A	A	G	G	A	A	T	T	T	T	A	A	T	T	T	T	A	A	A	A	C	C	T	T	T	T	A	A	A	A	C	C	T	T	G	G	A	A	C	C	T	T	T	T	A	A	T	T	T	T	G	G	C	C	T	T	T	T	G	G	G	G	C	C	G	G	A	A	C	C	C	C	G	G	G	G	C	C	G	G	T	T	A	A	T	T	T	T	G	G	C	C	G	G	G	G	G	G	C	C	C	C	C	C	A	A	G	G	G	G	G	G	A	A	T	T	G	G	C	C	C	C	A	A	G	G	G	G	G	G	A	A	C	C	C	C	T	T	T	T	A	A	A	A	A	A	G	G	C	C	C	C	C	C	G	G	A	A	T	T	T	T	T	T	C	C	A	A	A	A	A	A	G	G	T	T	C	C	C	C	C	C	C	C	T	T	C	C	G	G	C	C	T	T	T	T	G	G	G	G	G	G	G	G	T	T	G	G	T	T	A	A	T	T	T	T	T	T	T	T	G	G	G	G	A	A	G	G	A	A	T	T	T	T	G	G	T	T	G	G	A	A	C	C	T	T	T	T	G	G	C	C	T	T	C	C	C	C	A	A	A	A	A	A	G	G	C	C	A	A	G	G	A	A	G	G	C	C	G	G	T	T	A	A	A	A	T	T	T	T	A	A	C	C	C	C	T	T	C	C	C	C	A	A	C	C	T	T	G	G	A	A	A	A	A	A	G	G	A	A	G	G	C	C	G	G	T	T	T	T	C	C	G	G	T	T	C	C	A	A	T	T	A	A	G	G	A	A	C	C	C	C	G	G	T	T	A	A	T	T	A	A	A	A	A	A	A	A	C	C	T	T	C	C	T	T	T	T	C	C	G	G	A	A	A	A	A	A	A	A	T	T	C	C	C	C	A	A	G	G	T	T	A	A	T	T	C	C	T	T	A	A	T	T	A	A	A	A	G	G	T	T	C	C	G	G	G	G	T	T	C	C	A	A	A	A	G	G	A	A	G	G	C	C	A	A	T	T	A	A	C	C	C	C	A	A	A	A	T	T	C	C	T	T	C	C	G	G	T	T	T	T	A	A	C	C	C	C	C	C	C	C	A	A	G	G	G	G	G	G	A	A	T	T	C	C	G	G	A	A	A	A	G	G	C	C	T	T	G	G	T	T	A	A	A	A	C	C	C	C	C	C	A	A	A	A	A	A	A	A	T	T	C	C	T	T	G	G	T	T	C	C	A	A	C	C	G	G	T	T	C	C	G	G	T	T	G	G	A	A	A	A	T	T	C	C	C	C	C	C	G	G	A	A	T	T	A	A	G	G	A	A	G	G	G	G	T	T	C	C	C	C	T	T	C	C	G	G	T	T	T	T	T	T	A	A	C	C	T	T	A	A	A	A	A	A	C	C	G	G	T	T	A	A	C	C	G	G	A	A	C	C	C	C	G	G	C	C	A	A	G	G	C	C	T	T	T	T	A	A	C	C	G	G	G	G	G	G	A	A	T	T	G	G	G	G	T	T	A	A	T	T	T	T	A	A	C	C	C	C	C	C	C	C	T	T	C	C	C	C	G	G	T	T	G	G	T	T	G	G	T	T	T	T	A	A	C	C	T	T	G	G	C	C	A	A	G	G	A	A	A	A	G	G	T	T	G	G	C	C	G	G	G	G	A	A	T	T	C	C	A	A	C	C	G	G	G	G	G	G	C	C	C	C	A	A	G	G	C	C	T	T	A	A	G	G	G	G	C	C	G	G	T	T	T	T	G	G	T	T	A	A	C	C	A	A	A	A	G	G	A	A	A	A	C	C	C	C	C	C	A	A	T	T	T	T	C	C	G	G	T	T	T	T	C	C	A	A	A	A	G	G	G	G	T	T	A	A	G	G	G	G	T	T	G	G	T	T	C	C	C	C	T	T	G	G	G	G	A	A	G	G	G	G	T	T	A	A	C	C	T	T	C	C	T	T	G	G	A	A	G	G	G	G	A	A	A	A	C	C	G	G	C	C	C	C	T	T	C	C	A	A	A	A	C	C	G	G	A	A	T	T	G	G	G	G	C	C	G	G	G	G	A	A	G	G	A	A	T	T	A	A	C	C	T	T	G	G	C	C	A	A	G	G	A	A	C	C	G	G	C	C	A	A	C	C	A	A	T	T	G	G	G	G	A	A	T	T	T	T	G	G	T	T	T	T	C	C	G	G	G	G	T	T	C	C	C	C	G	G	C	C	G	G	C	C	C	C	A	A	C	C	C	C	C	C	T	T	C	C	T	T	A	A	C	C	A	A	A	A	T	T	G	G	G	G	A	A	T	T	C	C	T	T	G	G	G	G	G	G	G	G	G	G	C	C	C	C	T	T	A	A	C	C	G	G	G	G	A	A	C	C	C	C	A	A	G	G	C	C	G	G	C	C	C	C	C	C	T	T	T	T	C	C	A	A	G	G	A	A	T	T	T	T	G	G	A	A	T	T	T	T	C	C	A	A	C	C	G	G	A	A	G	G	A	A	C	C	C	C	G	G	G	G	G	G	T	T	A	A	A	A	C	C	T	T	G	G	G	G	A	A	C	C	C	C	G	G	G	G	T	T	T	T	C	C	T	T	G	G	G	G	A	A	T	T	G	G	A	A	G	G	G	G	T	T	T	T	T	T	G	G	C	C	T	T	G	G	A	A	C	C	A	A	G	G	G	G	T	T	A	A	G	G	G	G	A	A	A	A	C	C	G	G	T	T	G	G	G	G	G	G	C	C	A	A	C	C	C	C	C	C	G	G	C	C	G	G	G	G	A	A	G	G	G	G	A	A	C	C	C	C	T	T	T	T	T	T	T	T	T	T	A	A	T	T	C	C	C	C	T	T	C	C	A	A	C	C	G	G	A	A	G	G	A	A	G	G	A	A	G	G	G	G	C	C	G	G	A	A	A	A	A	A	C	C	T	T	T	T	G	G	G	G	A	A	C	C	C	C	C	C	C	C	T	T	G	G	C	C	G	G	A	A	A	A	G	G	T	T	G	G	G	G	C	C	G	G	A	A	G	G	A	A	C	C	T	T	T	T	C	C	G	G	G	G	T	T	A	A	C	C	C	C	C	C	A	A	A	A	T	T	A	A	G	G	T	T	T	T	A	A	T	T	A	A	G	G	A	A	C	C	A	A	C	C	A	A	A	A	C	C	A	A	C	C	G	G	C	C	C	C	T	T	A	A	A	A	T	T	G	G	A	A	A	A	C	C	T	T	C	C	C	C	T	T	T	T	A	A	T	T	C	C	A	A	G	G	C	C	A	A	A	A	C	C	C	C	G	G	G	G	C	C	C	C	C	C	C	C	C	C	C	C	C	C	C	C	T	T	G	G	G	G	G	G	C	C	A	A	G	G	C	C	C	C	T	T	G	G	C	C	A	A	T	T	T	T	A	A	T	T	T	T	G	G	C	C	C	C	C	C	G	G	G	G	T	T	T	T	C	C	G	G	T	T	T	T	G	G	C	C	C	C	C	C	T	T	C	C	C	C	G	G	C	C	A	A	G	G	A	A	A	A	G	G	T	T	T	T	C	C	G	G	T	T	T	T	C	C	T	T	C	C	A	A	A	A	C	C	G	G	A	A	G	G	A	A	T	T	T	T	G	G	C	C	C	C	G	G	C	C	C	C	C	C	G	G	T	T	G	G	G	G	C	C	G	G	T	T	A	A	A	A	C	C	C	C	C	C	G	G	C	C	G	G	G	G	A	A	C	C	A	A	C	C	T	T	T	T	A	A	G	G	C	C	C	C	T	T	T	T	A	A	T	T	A	A	G	G	C	C	A	A	G	G	C	C	T	T	G	G	G	G	G	G	A	A	T	T	C	C	T	T	A	A	C	C	T	T	T	T	A	A	A	A	G	G	T	T	C	C	G	G	C	C	C	C	T	T	C	C	A	A	C	C	C	C	G	G	G	G	A	A	A	A	G	G	A	A	T	T	A	A	C	C	T	T	G	G	G	G	C	C	A	A	A	A	T	T	G	G	C	C	T	T	A	A	G	G	G	G	C	C	A	A	T	T	C	C	A	A	T	T	C	C	A	A	G	G	C	C	C	C	G	G	T	T	A	A	G	G	A	A	C	C	A	A	T	T	G	G	T	T	G	G	G	G	G	G	C	C	G	G	G	G	G	G	T	T	T	T	C	C	A	A	T	T	T	T	C	C	A	A	T	T	G	G	G	G	T	T	C	C	A	A	G	G	A	A	A	A	C	C	A	A	C	C	T	T	T	T	T	T	C	C	G	G	T	T	G	G	G	G	C	C	G	G	A	A	C	C	C	C	A	A	C	C	T	T	G	G	T	T	A	A	T	T	G	G	G	G	T	T	C	C	T	T	T	T	A	A	C	C	G	G	G	G	A	A	C	C	G	G	T	T	T	T	T	T	C	C	T	T	C	C	T	T	C	C	C	C	G	G	A	A	G	G	A	A	C	C	T	T	C	C	C	C	G	G	T	T	A	A	G	G	A	A	G	G	G	G	T	T	G	G	C	C	T	T	T	T	C	C	A	A	A	A	G	G	C	C	G	G	T	T	G	G	T	T	C	C	T	T	A	A	A	A	C	C	T	T	G	G	C	C	C	C	T	T	G	G	T	T	G	G	G	G	G	G	T	T	C	C	A	A	T	T	C	C	T	T	G	G	T	T	C	C	A	A	G	G	T	T	T	T	T	T	A	A	G	G	C	C	G	G	T	T	G	G	C	C	G	G	C	C	G	G	G	G	T	T	C	C	C	C	T	T	T	T	T	T	A	A	C	C	C	C	T	T	G	G	A	A	C	C	C	C	A	A	T	T	T	T	G	G	G	G	A	A	T	T	A	A	A	A	C	C	G	G	T	T	G	G	A	A	G	G	G	G	C	C	C	C	T	T	A	A	G	G	T	T	C	C	G	G	C	C	G	G	A	A	C	C	A	A	T	T	T	T	C	C	A	A	T	T	G	G	G	G	C	C	A	A	C	C	A	A	C	C	G	G	T	T	A	A	G	G	C	C	T	T	A	A	C	C	A	A	C	C	G	G	C	C	A	A	T	T	C	C	A	A	A	A	T	T	G	G	A	A	T	T	A	A	A	A	G	G	A	A	C	C	G	G	T	T	G	G	A	A	A	A	A	A	T	T	A	A	A	A	T	T	A	A	C	C	T	T	T	T	T	T	A	A	A	A	C	C	A	A	C	C	A	A	C	C	A	A	G	G	G	G	G	G	A	A	T	T	G	G	G	G	G	G	A	A	A	A	T	T	T	T	G	G	G	G	G	G	C	C	C	C	G	G	T	T	A	A	T	T	G	G	G	G	T	T	A	A	C	C	A	A	C	C	C	C	T	T	A	A	G	G	T	T	C	C	T	T	G	G	G	G	C	C	G	G	C	C	T	T	A	A	G	G	G	G	C	C	C	C	T	T	G	G	G	G	T	T	C	C	T	T	A	A	A	A	C	C	G	G	G	G	G	G	A	A	T	T	T	T	G	G	A	A	C	C	G	G	A	A	G	G	C	C	T	T	C	C	A	A	C	C	C	C	G	G	T	T	C	C	G	G	G	G	T	T	A	A	T	T	A	A	C	C	C	C	A	A	G	G	C	C	C	C	A	A	A	A	C	C	G	G	T	T	T	T	T	T	G	G	C	C	G	G	C	C	C	C	A	A	T	T	G	G	C	C	A	A	G	G	C	C	G	G	G	G	T	T	T	T	G	G	A	A	C	C	C	C	C	C	T	T	G	G	C	C	G	G	G	G	G	G	C	C	G	G	G	G	C	C	C	C	T	T	A	A	A	A	C	C	G	G	G	G	G	G	G	G	C	C	T	T	T	T	C	C	T	T	G	G	A	A	T	T	C	C	G	G	G	G	T	T	G	G	A	A	G	G	C	C	A	A	A	A	T	T	C	C	G	G	T	T	C	C	C	C	G	G	C	C	C	C	G	G	A	A	C	C	T	T	A	A	C	C	G	G	C	C	G	G	T	T	T	T	T	T	T	T	A	A	C	C	G	G	A	A	T	T	T	T	T	T	A	A	C	C	C	C	G	G	C	C	A	A	A	A	A	A	G	G	G	G	G	G	A	A	C	C	T	T	G	G	A	A	C	C	T	T	C	C	C	C	C	C	A	A	A	A	T	T	C	C	G	G	G	G	G	G	A	A	G	G	T	T	C	C	G	G	T	T	A	A	A	A	A	A	C	C	A	A	C	C	A	A	C	C	A	A	G	G	T	T	T	T	C	C	G	G	G	G	T	T	T	T	C	C	C	C	A	A	T	T	C	C	T	T	G	G	C	C	T	T	T	T	T	T	C	C	G	G	A	A	G	G	C	C	C	C	C	C	G	G	G	G	A	A	T	T	T	T	C	C	A	A	C	C	T	T	G	G	A	A	G	G	T	T	A	A	C	C	A	A	G	G	G	G	A	A	G	G	T	T	A	A	A	A	A	A	T	T	C	C	C	C	C	C	C	C	G	G	A	A	C	C	A	A	T	T	G	G	T	T	C	C	A	A	G	G	G	G	T	T	A	A	T	T	C	C	G	G	G	G	C	C	C	C	G	G	G	G	T	T	G	G	G	G	C	C	T	T	C	C	T	T	A	A	C	C	A	A	A	A	C	C	T	T	A	A	A	A	A	A	T	T	A	A	G	G	G	G	T	T	A	A	T	T	A	A	G	G	G	G	T	T	G	G	A	A	A	A	A	A	G	G	G	G	G	G	T	T	A	A	C	C	G	G	C	C	C	C	A	A	T	T	T	T	G	G	A	A	C	C	A	A	A	A	T	T	A	A	C	C	G	G	C	C	C	C	G	G	C	C	G	G	G	G	C	C	A	A	C	C	G	G	C	C	G	G	T	T	G	G	C	C	C	C	A	A	T	T	T	T	C	C	G	G	C	C	T	T	G	G	G	G	G	G	G	G	A	A	G	G	T	T	A	A	A	A	G	G	C	C	C	C	G	G	C	C	A	A	G	G	A	A	G	G	T	T	C	C	A	A	C	C	C	C	T	T	G	G	A	A	C	C	G	G	A	A	T	T	G	G	T	T	A	A	T	T	G	G	G	G	T	T	G	G	T	T	C	C	G	G	C	C	G	G	C	C	A	A	G	G	G	G	G	G	A	A	A	A	T	T	A	A	T	T	G	G	G	G	G	G	G	G	T	T	G	G	C	C	A	A	G	G	A	A	C	C	T	T	C	C	T	T	T	T	A	A	T	T	T	T	A	A	C	C	T	T	C	C	A	A	T	T	C	C	C	C	C	C	T	T	G	G	T	T	C	C	G	G	G	G	A	A	A	A	T	T	C	C	A	A	G	G	A	A	G	G	A	A	T	T	T	T	C	C	T	T	A	A	G	G	C	C	A	A	G	G	A	A	T	T	C	C	G	G	A	A	T	T	T	T	C	C	C	C	G	G	A	A	G	G	A	A	A	A	T	T	T	T	T	T	A	A	T	T	C	C	T	T	A	A	A	A	G	G	C	C	T	T	C	C	C	C	T	T	T	T	T	T	T	T	C	C	G	G	G	G	T	T	G	G	G	G	C	C	C	C	G	G	C	C	T	T	G	G	T	T	A	A	T	T	C	C	C	C	G	G	T	T	T	T	T	T	G	G	A	A	A	A	C	C	C	C	T	T	C	C	C	C	G	G	C	C	T	T	A	A	T	T	T	T	G	G	A	A	G	G	T	T	C	C	T	T	G	G	C	C	T	T	G	G	C	C	G	G	T	T	T	T	C	C	A	A	A	A	T	T	G	G	T	T	G	G	G	G	T	T	G	G	A	A	T	T	A	A	G	G	A	A	T	T	A	A	T	T	G	G	C	C	A	A	T	T	T	T	C	C	T	T	A	A	G	G	C	C	A	A	T	T	T	T	G	G	G	G	A	A	T	T	A	A	A	A	C	C	G	G	G	G	C	C	G	G	T	T	T	T	C	C	A	A	T	T	G	G	G	G	A	A	G	G	G	G	A	A	G	G	T	T	G	G	G	G	C	C	C	C	T	T	T	T	T	T	T	T	C	C	A	A	T	T	A	A	C	C	T	T	A	A	C	C	T	T	A	A	T	T	G	G	T	T	G	G	A	A	C	C	A	A	A	A	C	C	T	T	T	T	G	G	G	G	A	A	C	C	G	G	T	T	C	C	A	A	T	T	C	C	G	G	T	T	C	C	G	G	G	G	A	A	G	G	A	A	A	A	G	G	G	G	A	A	G	G	C	C	C	C	C	C	C	C	A	A	G	G	G	G	T	T	G	G	A	A	A	A	C	C	A	A	G	G	A	A	C	C	G	G	G	G	A	A	C	C	C	C	G	G	A	A	A	A	G	G	T	T	G	G	C	C	C	C	T	T	T	T	A	A	C	C	A	A	A	A	G	G	A	A	C	C	A	A	A	A	T	T	T	T	A	A	C	C	C	C	G	G	T	T	C	C	A	A	C	C	T	T	C	C	G	G	G	G	A	A	A	A	A	A	T	T	A	A	G	G	C	C	C	C	A	A	G	G	G	G	A	A	A	A	G	G	G	G	A	A	A	A	C	C	G	G	C	C	C	C	A	A	T	T	C	C	G	G	C	C	G	G	C	C	G	G	A	A	A	A	C	C	T	T	C	C	T	T	A	A	C	C	T	T	C	C	G	G	A	A	T	T	A	A	A	A	A	A	C	C	C	C	G	G	G	G	A	A	G	G	A	A	G	G	A	A	C	C	G	G	C	C	G	G	G	G	T	T	T	T	T	T	T	T	T	T	G	G	T	T	A	A	A	A	A	A	C	C	A	A	C	C	T	T	G	G	T	T	G	G	T	T	G	G	T	T	A	A	T	T	A	A	C	C	G	G	A	A	G	G	C	C	C	C	C	C	A	A	T	T	C	C	A	A	G	G	A	A	C	C	T	T	T	T	C	C	T	T	G	G	T	T	T	T	T	T	A	A	G	G	C	C	C	C	C	C	C	C	C	C	C	C	C	C	A	A	C	C	G	G	C	C	G	G	C	C	C	C	T	T	C	C	C	C	G	G	T	T	G	G	G	G	A	A	G	G	A	A	G	G	T	T	G	G	A	A	G	G	G	G	G	G	G	G	C	C	T	T	A	A	T	T	G	G	A	A	C	C	G	G	T	T	A	A	C	C	A	A	T	T	A	A	A	A	G	G	A	A	T	T	A	A	G	G	C	C	G	G	A	A	A	A	G	G	A	A	G	G	G	G	A	A	G	G	T	T	T	T	C	C	A	A	C	C	T	T	A	A	C	C	A	A	G	G	A	A	A	A	C	C	T	T	G	G	T	T	C	C	A	A	C	C	A	A	G	G	T	T	T	T	T	T	C	C	C	C	T	T	A	A	G	G	C	C	T	T	G	G	A	A	G	G	T	T	A	A	T	T	A	A	G	G	G	G	C	C	T	T	T	T	T	T	C	C	G	G	C	C	C	C	T	T	G	G	A	A	C	C	T	T	G	G	A	A	A	A	A	A	A	A	C	C	A	A	A	A	A	A	A	A	A	A	C	C	T	T	T	T	T	T	C	C	A	A	G	G	A	A	C	C	C	C	G	G	G	G	T	T	T	T	A	A	G	G	G	G	T	T	C	C	A	A	A	A	G	G	A	A	T	T	T	T	T	T	G	G	A	A	G	G	G	G	T	T	A	A	G	G	T	T	T	T	C	C	T	T	A	A	C	C	T	T	T	T	T	T	C	C	T	T	G	G	G	G	G	G	G	G	T	T	T	T	G	G	C	C	G	G	T	T	G	G	A	A	T	T	A	A	G	G	G	G	T	T	T	T	G	G	T	T	C	C	G	G	T	T	C	C	A	A	G	G	G	G	C	C	A	A	C	C	T	T	G	G	T	T	G	G	C	C	A	A	T	T	T	T	G	G	C	C	A	A	T	T	A	A	A	A	G	G	G	G	A	A	A	A	T	T	C	C	C	C	A	A	G	G	T	T	A	A	A	A	C	C	G	G	A	A	T	T	G	G	T	T	C	C	C	C	C	C	A	A	C	C	T	T	C	C	G	G	T	T	T	T	G	G	C	C	G	G	G	G	A	A	C	C	C	C	G	G	T	T	C	C	A	A	G	G	T	T	G	G	C	C	G	G	G	G	A	A	A	A	T	T	A	A	C	C	T	T	G	G	G	G	C	C	G	G	T	T	A	A	C	C	T	T	T	T	A	A	A	A	C	C	C	C	T	T	A	A	A	A	A	A	G	G	G	G	C	C	G	G	A	A	G	G	A	A	T	T	G	G	G	G	A	A	C	C	G	G	G	G	A	A	T	T	C	C	G	G	T	T	T	T	C	C	C	C	T	T	T	T	C	C	G	G	G	G	A	A	A	A	C	C	T	T	A	A	G	G	G	G	C	C	A	A	T	T	G	G	T	T	G	G	T	T	A	A	C	C	C	C	T	T	C	C	G	G	C	C	T	T	G	G	G	G	C	C	G	G	C	C	C	C	C	C	C	C	T	T	C	C	C	C	T	T	A	A	C	C	C	C	G	G	A	A	A	A	A	A	C	C	A	A	A	A	C	C	G	G	A	A	T	T	G	G	T	T	T	T	G	G	G	G	G	G	G	G	T	T	C	C	A	A	A	A	C	C	A	A	T	T	C	C	G	G	G	G	C	C	T	T	G	G	C	C	C	C	T	T	C	C	G	G	C	C	T	T	G	G	C	C	C	C	A	A	T	T	G	G	A	A	G	G	G	G	G	G	A	A	C	C	G	G	C	C	T	T	T	T	G	G	T	T	A	A	G	G	G	G	G	G	T	T	G	G	C	C	C	C	A	A	T	T	G	G	T	T	T	T	A	A	A	A	C	C	A	A	G	G	T	T	C	C	T	T	G	G	G	G	T	T	T	T	T	T	C	C	G	G	G	G	A	A	T	T	T	T	T	T	G	G	T	T	A	A	T	T	C	C	T	T	G	G	T	T	C	C	C	C	T	T	C	C	T	T	A	A	C	C	A	A	T	T	C	C	G	G	G	G	G	G	T	T	T	T	C	C	G	G	C	C	C	C	C	C	G	G	G	G	A	A	T	T	A	A	G	G	T	T	T	T	G	G	C	C	G	G	C	C	T	T	A	A	T	T	A	A	G	G	A	A	G	G	T	T	T	T	G	G	A	A	C	C	C	C	C	C	T	T	T	T	G	G	A	A	A	A	G	G	A	A	A	A	C	C	A	A	T	T	A	A	T	T	T	T	T	T	C	C	T	T	NA	NA	C	C	G	G	A	A	A	A	A	A	G	G	T	T	A	A	G	G	G	G	G	G	C	C	C	C	T	T	C	C	C	C	A	A	G	G	C	C	G	G	T	T	C	C	T	T	C	C	G	G	T	T	T	T	A	A	A	A	C	C	T	T	C	C	T	T	T	T	A	A	T	T	C	C	G	G	T	T	T	T	G	G	A	A	T	T	C	C	T	T	A	A	T	T	A	A	C	C	C	C	A	A	T	T	T	T	T	T	C	C	C	C	T	T	C	C	G	G	G	G	G	G	T	T	T	T	A	A	G	G	A	A	A	A	C	C	T	T	T	T	G	G	T	T	G	G	A	A	G	G	G	G	A	A	G	G	A	A	G	G	A	A	G	G	A	A	G	G	G	G	T	T	G	G	A	A	G	G	C	C	A	A	G	G	A	A	A	A	A	A	A	A	A	A	C	C	C	C	G	G	T	T	C	C	A	A	C	C	A	A	G	G	G	G	A	A	G	G	T	T	C	C	C	C	T	T	C	C	C	C	G	G	C	C	G	G	A	A	A	A	C	C	G	G	G	G	A	A	A	A	A	A	G	G	C	C	G	G	T	T	C	C	C	C	G	G	G	G	T	T	C	C	G	G	T	T	T	T	T	T	C	C	T	T	A	A	T	T	T	T	T	T	C	C	C	C	A	A	T	T	G	G	A	A	A	A	G	G	G	G	G	G	A	A	A	A	A	A	T	T	T	T	C	C	C	C	C	C	A	A	C	C	G	G	G	G	G	G	C	C	T	T	A	A	T	T	G	G	A	A	G	G	T	T	C	C	G	G	A	A	C	C	G	G	C	C	G	G	A	A	A	A	T	T	A	A	C	C	A	A	T	T	C	C	G	G	A	A	G	G	G	G	A	A	G	G	C	C	A	A	A	A	T	T	C	C	A	A	G	G	C	C	A	A	C	C	T	T	C	C	C	C	T	T	G	G	G	G	T	T	C	C	T	T	C	C	C	C	T	T	G	G	G	G	C	C	C	C	A	A	A	A	A	A	A	A	A	A	G	G	T	T	G	G	A	A	A	A	C	C	G	G	G	G	T	T	C	C	C	C	C	C	G	G	C	C	A	A	T	T	A	A	A	A	A	A	T	T	T	T	T	T	G	G	C	C	C	C	T	T	C	C	T	T	A	A	T	T	T	T	T	T	A	A	T	T	C	C	A	A	G	G	A	A	G	G	C	C	G	G	C	C	A	A	G	G	A	A	A	A	G	G	C	C	A	A	G	G	T	T	T	T	G	G	C	C	G	G	C	C	G	G	T	T	T	T	T	T	T	T	T	T	C	C	C	C	C	C	G	G	T	T	C	C	C	C	A	A	G	G	T	T	T	T	G	G	A	A	G	G	G	G	A	A	A	A	G	G	C	C	G	G	A	A	A	A	C	C	C	C	C	C	G	G	C	C	A	A	T	T	C	C	C	C	T	T	C	C	C	C	G	G	A	A	G	G	A	A	A	A	G	G	A	A	T	T	G	G	G	G	T	T	A	A	T	T	A	A	G	G	G	G	T	T	T	T	G	G	C	C	C	C	T	T	C	C	T	T	A	A	C	C	T	T	C	C	G	G	G	G	T	T	T	T	G	G	G	G	T	T	C	C	T	T	T	T	T	T	G	G	T	T	A	A	G	G	C	C	G	G	C	C	C	C	T	T	C	C	C	C	C	C	A	A	G	G	G	G	T	T	A	A	G	G	T	T	T	T	A	A	G	G	A	A	C	C	G	G	C	C	G	G	G	G	C	C	C	C	C	C	C	C	A	A	A	A	T	T	C	C	T	T	T	T	A	A	A	A	G	G	T	T	C	C	T	T	A	A	A	A	A	A	T	T	G	G	T	T	T	T	C	C	C	C	G	G	T	T	T	T	A	A	T	T	A	A	T	T	T	T	A	A	C	C	G	G	C	C	C	C	C	C	C	C	A	A	C	C	T	T	A	A	T	T	G	G	G	G	A	A	T	T	T	T	A	A	T	T	T	T	T	T	C	C	C	C	G	G	G	G	C	C	C	C	A	A	G	G	C	C	G	G	G	G	T	T	C	C	G	G	G	G	C	C	A	A	A	A	C	T	G	G	A	A	C	C	C	C	C	C	C	C	T	T	T	T	G	G	T	T	C	C	A	A	T	T	A	A	C	C	C	C	G	G	T	T	T	T	C	C	G	G	G	G	T	T	T	T	C	C	T	T	G	G	G	G	A	A	G	G	A	A	C	C	A	A	G	G	G	G	G	G	T	T	A	A	T	T	A	A	C	C	C	C	C	C	A	A	C	C	G	G	C	C	C	C	C	C	G	G	G	G	T	T	C	C	A	A	C	C	G	G	G	G	G	G	C	C	T	T	T	T	A	A	G	G	C	C	G	G	C	C	G	G	G	G	A	A	C	C	C	C	C	C	T	T	T	T	A	A	A	A	G	G	C	C	G	G	C	C	T	T	T	T	T	T	T	T	G	G	T	T	T	T	C	C	A	A	A	A	C	C	T	T	C	C	T	T	G	G	T	T	G	G	A	A	T	T	C	C	G	G	A	A	G	G	T	T	T	T	A	A	C	C	G	G	T	T	T	T	T	T	T	T	C	C	A	A	A	A	T	T	C	C	A	A	C	C	C	C	T	T	C	C	G	G	T	T	A	A	A	A	C	C	A	A	A	A	G	G	C	C	C	C	C	C	T	T	T	T	T	T	T	T	C	C	A	A	G	G	T	T	C	C	C	C	T	T	G	G	G	G	C	C	C	C	A	A	NA	NA	G	G	C	C	C	C	G	G	T	T	G	G	A	A	C	C	G	G	T	T	G	G	G	G	T	T	A	A	A	A	T	T	C	C	T	T	C	C	A	A	G	G	C	C	G	G	C	C	C	C	G	G	C	C	G	G	C	C	C	C	T	T	G	G	G	G	A	A	T	T	T	T	G	G	G	G	C	C	A	A	T	T	A	A	T	T	C	C	C	C	A	A	T	T	A	A	G	G	T	T	C	C	G	G	A	A	T	T	C	C	G	G	T	T	C	C	T	T	C	C	T	T	A	A	C	C	A	A	A	A	G	G	T	T	T	T	G	G	C	C	C	C	T	T	C	C	A	A	G	G	G	G	G	G	G	G	G	G	T	T	C	C	A	A	T	T	A	A	C	C	G	G	G	G	T	T	A	A	C	C	A	A	C	C	A	A	G	G	C	C	A	A	C	C	G	G	C	C	T	T	G	G	T	T	C	C	C	C	T	T	C	C	T	T	C	C	G	G	G	G	T	T	G	G	G	G	C	C	C	C	T	T	T	T	T	T	T	T	G	G	A	A	G	G	T	T	C	C	A	A	C	C	C	C	A	A	C	C	C	C	C	C	G	G	C	C	G	G	G	G	C	C	C	C	T	T	A	A	A	A	G	G	T	T	G	G	G	G	T	T	C	C	T	T	G	G	T	T	G	G	A	A	G	G	T	T	G	G	T	T	C	C	G	G	C	C	T	T	C	C	T	T	G	G	A	A	T	T	C	C	G	G	G	G	G	G	T	T	A	A	A	A	T	T	T	T	G	G	G	G	C	C	T	T	A	A	T	T	A	A	G	G	A	A	G	G	T	T	T	T	A	A	G	G	G	G	G	G	C	C	G	G	C	C	G	G	C	C	G	G	C	C	A	A	G	G	G	G	G	G	C	C	A	A	T	T	A	A	G	G	G	G	G	G	C	C	G	G	G	G	G	G	T	T	T	T	C	C	T	T	G	G	T	G	A	A	G	G	C	C	T	T	T	T	C	C	T	T	C	C	C	C	C	C	G	G	G	G	G	G	G	G	T	T	G	G	C	C	T	T	G	G	T	T	G	G	C	C	T	T	G	G	G	G	T	T	C	C	T	T	A	A	A	A	G	G	A	A	A	A	A	A	A	A	T	T	C	C	C	C	G	G	C	C	C	C	C	C	C	C	A	A	A	A	C	C	G	G	A	A	T	T	G	G	G	G	T	T	C	C	T	T	A	A	C	C	A	A	G	G	T	T	A	A	C	C	C	C	C	C	T	T	T	T	C	C	T	T	C	C	C	C	C	C	A	A	C	C	G	G	A	A	G	G	G	G	T	T	A	A	G	G	T	T	T	T	C	C	C	C	C	C	G	G	A	A	A	A	C	C	C	C	G	G	G	G	C	C	G	G	G	G	G	G	G	G	A	A	G	G	T	T	C	C	T	T	T	T	T	T	C	C	T	T	C	C	C	C	A	A	G	G	A	A	T	T	C	C	C	C	A	A	T	T	A	A	C	C	T	T	A	A	G	G	G	G	T	T	C	C	G	G	T	T	C	C	G	G	C	C	G	G	G	G	C	C	G	G	A	A	A	A	A	A	G	G	A	A	A	A	A	A	G	G	T	T	A	A	C	C	A	A	C	C	T	T	T	T	C	C	T	T	A	A	A	A	A	A	A	A	A	A	T	T	G	G	T	T	A	A	G	G	C	C	A	A	T	T	A	A	G	G	A	A	T	T	T	T	T	T	A	A	T	T	C	C	T	T	T	T	T	T	T	T	T	T	C	C	A	A	A	A	G	G	A	A	G	G	T	T	A	A	T	T	T	T	T	T	G	G	A	A	T	T	G	G	C	C	C	C	C	C	G	G	T	T	G	G	C	C	T	T	T	T	C	C	C	C	C	C	C	C	G	G	A	A	A	A	C	C	G	G	A	A	A	A	G	G	C	C	C	C	C	C	C	C	G	G	G	G	G	G	T	T	C	C	A	A	C	C	T	T	C	C	A	A	T	T	A	A	A	A	A	A	G	G	A	A	C	C	C	C	A	A	T	T	C	C	A	A	G	G	T	T	G	G	G	G	C	C	A	A	C	C	G	G	G	G	A	A	A	A	A	A	G	G	C	C	A	A	G	G	C	C	C	C	A	A	C	C	A	A	T	T	C	C	A	A	C	C	A	A	A	A	C	C	G	G	G	G	T	T	C	C	G	G	G	G	C	C	C	C	T	T	G	G	C	C	G	G	A	A	G	G	C	C	G	G	A	A	T	T	A	A	G	G	C	C	A	A	A	A	A	A	G	G	G	G	G	G	G	G	A	A	C	C	G	G	A	A	C	C	G	G	A	A	T	T	T	T	G	G	G	G	C	C	G	G	G	G	T	T	T	T	A	A	T	T	T	T	C	C	A	A	A	A	G	G	T	T	C	C	C	C	T	T	T	T	C	C	G	G	G	G	T	T	A	A	T	T	T	T	G	G	A	A	G	G	C	C	C	C	A	A	A	A	T	T	C	C	C	C	G	G	G	G	C	C	C	C	G	G	A	A	G	G	C	C	T	T	T	T	A	A	T	T	C	C	C	C	T	T	A	A	A	A	T	T	C	C	A	A	A	A	G	G	A	A	T	T	T	T	A	A	T	T	T	T	A	A	G	G	T	T	C	C	A	A	G	G	A	A	C	C	T	T	A	A	G	G	C	C	C	C	A	A	C	C	C	C	T	T	A	A	T	T	C	C	T	T	G	G	G	G	G	G	T	T	T	T	C	C	C	C	G	G	A	A	T	T	C	C	G	G	G	G	A	A	A	A	C	C	G	G	C	C	T	T	T	T	C	C	G	G	A	A	C	C	G	G	T	T	T	T	G	G	T	T	C	C	C	C	C	C	G	G	A	A	C	C	T	T	C	C	C	C	T	C	G	G	T	T	A	A	C	C	T	T	G	G	A	A	A	A	G	G	A	A	C	C	A	A	A	A	G	G	C	C	G	G	T	T	C	C	G	G	T	T	A	A	A	A	C	C	C	C	T	T	C	C	G	G	G	G	T	T	C	C	T	T	A	A	A	A	G	G	G	G	A	A	T	T	G	G	A	A	C	C	C	C	G	G	C	C	T	T	A	A	T	T	A	A	T	T	A	A	T	T	G	G	A	A	A	A	C	C	C	C	A	A	A	A	A	A	C	C	G	G	C	C	A	A	A	A	G	G	A	A	G	G	A	A	A	A	A	A	T	T	C	C	T	T	C	C	A	A	G	G	C	C	A	A	C	C	C	C	C	C	A	A	T	T	C	C	A	A	A	A	T	T	C	C	G	G	C	C	G	G	T	T	A	A	C	C	A	A	A	A	G	G	G	G	A	A	A	A	T	T	T	T	T	T	T	T	C	C	T	T	G	G	A	A	C	C	G	G	A	A	G	G	C	C	G	G	A	A	T	T	G	G	T	T	C	C	G	G	G	G	C	C	A	A	G	G	A	A	G	G	A	A	G	G	C	C	G	G	G	G	G	G	G	G	C	C	C	C	C	C	A	A	G	G	T	T	G	G	T	T	T	T	C	C	A	A	A	A	T	T	G	G	C	C	G	G	A	A	C	C	T	T	NA	NA	G	G	A	A	T	T	T	T	T	T	A	A	T	T	G	G	A	A	G	G	C	C	G	G	T	T	T	T	C	C	T	T	T	T	C	C	G	G	C	C	A	A	A	A	C	C	T	T	C	C	C	C	NA	NA	C	C	C	C	T	T	T	T	C	C	T	T	A	A	G	G	C	C	G	G	A	A	G	G	T	T	T	T	C	C	G	G	G	G	T	T	T	T	G	G	C	C	A	A	G	G	G	G	G	G	T	T	C	C	G	G	C	C	T	T	C	C	A	A	G	G	C	C	T	T	G	G	C	C	T	T	G	G	T	T	C	C	C	C	C	C	C	C	G	G	C	C	C	C	G	G	G	G	A	A	A	A	A	A	C	C	T	T	A	A	C	C	C	C	C	C	G	G	A	A	A	A	A	A	A	A	C	C	A	A	C	C	G	G	C	C	C	C	T	T	A	A	C	C	A	A	C	C	G	G	T	T	A	A	C	C	A	A	A	A	T	T	T	T	G	G	G	G	C	C	C	C	NA	NA	A	A	T	T	C	C	T	T	A	A	T	T	G	G	G	G	T	T	C	C	C	C	T	T	A	A	G	G	T	T	A	A	C	C	A	A	C	C	G	G	A	A	T	T	C	C	A	A	G	G	T	T	G	G	G	G	G	G	G	G	C	C	G	G	A	A	T	T	T	T	G	G	G	G	C	C	G	G	A	A	G	G	A	A	A	A	T	T	C	C	C	C	C	C	A	A	G	G	C	C	G	G	C	C	C	C	A	A	G	G	A	A	A	A	A	A	C	C	A	A	C	C	A	A	A	A	A	A	T	T	T	T	T	T	C	C	C	C	T	T	A	A	A	A	C	C	C	C	C	C	G	G	A	A	C	C	A	G	A	A	A	A	G	G	A	G	A	A	A	C	T	T	T	G	G	A	G	T	G	A	G	T	A	G	G	A	T	T	C	C	G	G	G	G	G	A	C	T	A	G	T	C	C	C	G	A	G	G	A	A	C	T	C	C	NA	NA	G	C	G	A	G	G	C	A	T	T	T	C	T	C	G	G	T	C	G	G	C	C	C	C	C	G	C	C	G	A	NA	NA	G	G	T	C	G	A	T	C	C	C	A	G	A	G	T	T	T	C	C	C	A	G	A	G	T	T	A	A	T	T	C	A	G	A	A	G	G	T	A	G	G	T	A	G	A	G	A	G	C	G	G	C	T	C	A	G	C	C	NA	NA	G	C	A	G	A	G	A	C	C	C	C	C	T	T	A	C	A	T	C	T	G	A	G	G	C	C	A	C	G	G	C	C	A	A	G	G	G	G	A	G	C	C	A	G	C	T	NA	NA	T	A	T	T	C	C	G	C	T	A	T	C	A	A	G	G	A	G	T	C	T	G	G	C	A	G	G	G	G	G	C	G	C	C	G	G	G	A	G	G	C	T	A	G	G	G	G	G	T	G	T	T	C	C	G	G	T	T	C	C	A	G	C	T	T	T	G	G	G	G	A	A	T	C	A	G	C	T	G	A	A	G	T	T	C	T	C	A	G	G	C	T	G	G	T	C	C	C	G	A	A	G	G	A	T	T	G	G	A	C	NA	NA	A	A	C	T	NA	NA	T	T	A	A	C	C	G	G	A	A	T	T	C	G	C	T	A	A	G	A	A	A	G	A	G	A	C	C	C	T	C	C	G	A	C	C	G	G	C	C	C	T	C	A	C	G	G	A	C	T	G	G	C	T	C	G	C	C	C	A	G	A	C	C	C	G	G	G	G	A	G	G	A	G	T	T	G	G	A	G	A	A	C	C	A	A	C	C	A	T	C	T	C	C	T	T	T	T	T	T	T	T	G	G	G	A	T	G	G	G	G	T	T	C	C	C	C	C	C	C	T	T	T	T	A	G	T	C	C	C	C	C	T	C	C	C	T	T	T	T	C	G	A	A	T	T	T	T	T	T	T	C	T	T	G	A	C	C	T	T	G	G	A	A	G	G	G	C	T	T	NA	NA	G	A	G	G	G	G	A	A	T	G	A	G	G	A	C	C	A	A	C	T	A	A	C	C	G	G	C	C	A	G	A	G	C	C	T	T	C	C	G	G	G	A	G	G	G	G	A	T	A	A	G	A	C	T	G	G	NA	NA	T	A	G	G	T	C	C	T	G	G	G	G	A	G	A	A	G	G	C	C	T	T	A	G	T	C	A	A	G	A	C	C	C	C	C	C	NA	NA	T	T	A	G	G	G	T	C	G	G	A	A	C	T	A	A	G	G	G	C	A	T	C	C	C	C	T	G	C	C	A	G	A	G	C	T	C	C	G	A	C	C	T	T	T	C	T	C	T	T	NA	NA	T	T	C	C	T	C	T	T	A	C	NA	NA	T	T	C	C	G	G	G	C	C	A	C	C	A	G	G	G	C	C	G	A	G	A	A	A	G	G	C	C	G	A	C	C	G	G	A	A	G	A	C	C	A	A	C	C	NA	NA	A	A	T	T	A	G	C	C	G	G	A	T	T	T	G	G	C	C	G	G	G	A	C	C	G	G	G	G	G	A	NA	NA	A	C	NA	NA	T	C	C	C	A	T	C	C	C	G	C	C	C	T	G	A	G	A	G	G	T	T	G	G	A	G	G	G	T	T	A	T	T	C	T	T	C	C	A	T	G	G	G	G	T	T	C	C	T	C	C	C	G	G	A	A	C	T	G	G	T	C	A	G	T	C	NA	NA	C	G	T	C	C	C	G	T	A	A	G	G	A	A	A	A	A	A	C	T	T	A	G	A	A	A	A	G	G	G	A	A	G	G	A	A	T	T	C	T	C	C	A	G	T	A	A	A	C	T	G	G	A	A	G	T	A	A	G	G	G	G	A	A	C	C	G	A	C	T	T	T	C	C	A	G	A	T	G	G	G	G	T	C	A	G	T	T	A	A	T	C	G	G	T	C	G	A	NA	NA	T	C	G	A	A	G	A	A	C	C	T	C	A	G	T	C	C	G	C	C	G	A	A	C	G	A	A	A	G	A	G	G	G	G	A	G	C	T	T	T	C	T	T	T	C	C	G	G	A	A	G	A	G	G	T	C	G	A	G	T	T	G	G	G	A	C	C	C	T	C	T	C	C	A	G	G	G	G	A	A	C	C	A	G	G	G	C	T	A	A	G	C	G	G	C	C	G	A	C	C	A	A	A	G	G	G	C	G	C	C	C	C	C	T	A	G	C	T	T	T	C	T	G	G	C	C	T	C	G	G	C	C	T	T	C	C	G	G	G	G	A	C	T	T	A	G	G	G	G	G	A	C	T	G	C	C	C	A	G	C	G	A	G	A	C	T	G	G	C	C	T	T	G	G	G	G	T	G	T	C	G	G	C	C	T	G	G	G	A	A	C	C	C	C	C	T	G	A	G	G	A	T	G	G	G	A	T	C	G	G	A	G	C	C	C	C	T	A	G	G	T	C	G	G	G	G	T	C	C	C	C	C	T	T	T	T	T	T	T	T	C	C	C	C	G	G	T	C	C	C	NA	NA	T	C	T	T	C	G	C	T	T	G	T	T	A	A	C	A	C	C	C	T	G	A	C	C	A	G	C	T	T	C	T	A	C	T	T	T	NA	NA	G	G	A	A	A	A	A	G	G	G	G	G	T	G	C	T	C	T	G	G	G	G	T	G	T	T	NA	NA	C	C	C	C	A	A	A	G	G	G	T	T	A	A	C	T	G	A	A	A	G	C	C	C	C	C	G	G	A	C	G	A	G	G	G	A	C	C	C	A	C	T	C	T	G	G	T	C	T	G	C	A	A	A	C	C	G	G	C	C	T	T	T	T	C	C	G	G	G	A	A	T	G	G	T	T	G	A	T	C	G	A	C	C	T	T	C	C	A	A	G	G	C	C	A	G	C	T	G	C	C	T	A	A	C	T	G	G	T	T	A	T	G	A	A	C	A	A	A	G	C	T	A	G	G	G	T	T	T	C	C	T	A	A	A	C	A	A	A	G	G	T	C	T	C	C	A	G	G	A	G	G	G	G	A	G	G	G	A	A	G	G	A	A	C	T	A	A	G	G	G	G	G	A	T	G	A	A	A	A	G	G	T	C	A	A	T	C	G	G	G	A	A	T	G	G	G	G	A	G	T	C	G	G	T	T	G	A	T	C	A	A	A	G	A	A	A	T	T	A	T	A	NA	NA	G	A	A	G	G	G	A	A	T	C	A	A	T	T	A	G	A	G	T	C	A	G	T	C	T	T	C	T	G	A	G	G	A	A	G	G	T	T	T	G	G	A	T	T	A	A	T	T	G	G	G	G	C	C	G	G	A	G	T	G	A	T	T	C	T	G	A	G	C	C	A	C	A	A	A	A	T	T	G	A	T	T	A	A	G	G	C	C	T	T	A	G	C	T	T	C	A	A	T	T	T	C	G	G	G	G	A	G	T	C	T	T	C	C	C	T	G	A	A	A	T	C	C	C	C	T	G	G	C	C	NA	NA	T	T	T	C	C	C	T	C	T	T	C	C	T	C	T	G	G	A	G	A	C	C	C	C	C	T	A	A	G	G	C	T	C	C	G	G	T	C	A	G	A	A	A	G	G	G	T	C	T	C	G	A	A	A	C	C	C	C	G	A	T	A	G	G	T	C	G	T	G	A	G	A	A	G	T	C	G	G	C	C	T	T	C	T	T	G	A	A	C	T	C	T	C	C	C	T	C	T	NA	NA	T	T	NA	NA	G	A	C	C	A	A	G	A	NA	NA	C	C	A	G	G	G	T	T	C	T	A	A	C	T	G	G	A	A	G	G	G	G	C	C	C	C	C	T	G	A	A	G	G	A	G	G	C	C	G	A	A	G	G	G	T	A	C	T	G	A	A	A	T	T	A	A	G	G	T	C	A	A	G	A	G	G	G	G	C	A	T	C	T	T	C	T	A	G	A	G	G	G	G	G	G	G	A	A	G	A	A	G	G	G	C	C	C	C	G	G	A	G	NA	NA	G	T	G	G	G	G	C	C	T	C	G	G	G	G	A	A	G	G	T	C	C	T	A	A	G	A	A	A	NA	NA	A	G	G	G	A	G	T	C	A	G	T	A	C	C	A	A	A	G	T	A	A	T	G	G	G	G	A	G	C	C	T	G	C	C	C	C	C	C	C	T	G	G	A	A	G	A	T	C	G	A	G	G	C	C	G	G	G	G	A	A	G	T	G	G	C	C	C	C	G	G	G	A	G	G	G	T	C	C	C	C	A	G	G	G	C	G	C	T	C	T	A	T	G	G	A	G	A	C	A	G	G	G	T	C	C	T	G	G	G	G	T	A	A	G	G	A	A	G	G	G	C	C	T	C	G	G	G	G	C	C	C	C	G	G	G	G	G	A	C	C	G	G	C	C	T	G	G	G	T	C	G	T	G	C	G	A	G	A	T	T	T	T	G	C	G	C	G	A	T	T	T	C	G	A	T	T	T	T	G	G	C	T	G	A	T	T	G	C	T	C	T	T	T	T	T	C	G	A	T	G	G	G	A	G	G	G	G	G	A	G	C	C	A	T	T	C	T	T	T	T	C	C	A	G	T	C	A	T	A	A	G	G	A	A	T	T	T	T	G	A	G	G	C	T	A	A	C	C	A	G	C	C	C	T	T	C	C	C	A	A	C	C	G	A	A	T	NA	NA	G	A	C	C	G	G	G	G	G	A	C	T	A	A	A	A	G	G	G	G	C	T	C	C	A	G	NA	NA	A	A	T	T	G	G	A	A	T	T	C	C	T	T	T	T	G	G	G	T	T	C	T	T	G	G	G	G	C	C	T	T	A	G	A	G	G	A	C	C	T	T	G	G	G	G	T	T	G	A	C	A	G	G	G	G	A	A	T	C	T	G	C	C	T	T	T	C	C	C	G	A	C	C	G	A	T	T	G	A	G	T	A	A	C	C	T	T	C	T	T	T	G	T	A	G	G	G	C	C	G	G	G	A	C	C	G	G	T	T	G	G	A	A	G	A	C	C	A	A	G	G	A	T	T	T	C	T	A	C	G	G	C	C	NA	NA	A	A	C	C	G	A	C	C	C	T	A	A	A	C	C	C	G	G	C	C	A	G	T	T	C	A	G	G	C	C	T	T	A	G	T	C	C	G	C	C	G	A	NA	NA	C	C	T	T	T	T	C	C	G	G	A	G	A	G	C	C	C	T	NA	NA	A	A	A	G	T	T	C	C	G	A	A	C	T	C	C	C	T	T	G	G	G	T	A	A	C	T	C	A	G	T	G	G	C	C	T	T	G	G	T	T	A	A	C	C	C	C	G	G	T	T	G	A	C	C	NA	NA	T	T	T	T	NA	NA	T	T	C	C	T	T	G	C	G	T	G	T	C	C	C	T	A	T	T	T	C	C	G	G	A	A	C	C	G	G	C	C	A	C	G	G	G	A	C	A	G	G	G	A	G	G	C	T	T	G	C	C	A	A	G	T	NA	NA	G	G	T	T	G	G	G	G	A	A	G	A	G	G	A	C	G	A	G	A	C	C	G	A	G	C	C	C	A	A	A	G	T	T	C	C	T	C	G	G	A	G	G	A	C	T	C	C	T	T	C	A	C	C	C	C	G	G	T	T	A	A	T	T	G	A	G	A	C	C	G	G	C	C	A	A	C	C	T	T	C	C	T	T	G	A	T	C	C	A	G	A	A	A	A	G	C	A	G	A	C	C	C	T	NA	NA	G	G	T	T	A	A	A	A	G	G	T	T	G	G	T	T	G	A	G	A	A	G	G	G	T	C	T	T	G	G	T	T	G	G	T	C	T	A	C	C	A	C	C	T	C	C	T	T	A	G	G	A	G	G	G	G	G	C	T	C	G	G	C	C	T	T	A	A	T	C	T	T	C	C	G	G	A	A	C	C	G	G	C	C	A	T	G	A	C	C	C	T	A	A	T	T	T	C	G	A	C	C	G	G	NA	NA	T	C	C	C	T	G	G	G	T	T	A	A	G	A	G	G	G	G	C	T	C	C	C	A	A	A	G	G	C	C	C	C	C	T	G	G	C	C	C	T	T	T	A	A	C	C	G	A	C	T	T	C	T	C	C	T	T	T	G	G	G	A	C	C	A	A	G	G	C	A	NA	NA	A	G	C	T	G	T	A	A	T	A	T	C	G	G	A	T	C	C	A	C	C	T	G	A	C	C	T	T	G	G	A	A	C	C	A	A	A	G	A	C	C	C	G	G	C	C	A	G	C	C	C	T	C	C	C	C	G	G	A	A	C	T	C	C	T	T	G	G	G	A	C	C	T	T	G	G	C	C	C	C	C	T	G	G	NA	NA	C	C	G	G	C	C	T	T	C	C	T	C	T	C	T	G	C	T	C	T	G	G	G	T	C	C	C	C	T	G	G	G	NA	NA	C	T	C	C	A	G	G	G	G	A	T	T	G	G	C	C	T	G	G	A	NA	NA	C	C	C	T	A	T	T	T	G	G	C	C	T	A	T	C	G	A	G	A	G	A	T	C	T	C	NA	NA	T	T	C	C	G	A	G	G	G	G	A	A	G	G	C	T	T	T	A	G	A	A	G	G	C	C	C	C	A	G	G	G	T	T	C	C	G	T	C	C	C	C	G	G	G	C	G	G	C	C	A	G	T	T	T	C	G	G	T	T	A	A	G	G	C	C	G	G	C	C	C	C	G	G	A	A	C	C	T	T	C	C	A	A	G	G	G	G	C	C	G	G	G	G	T	T	G	G	A	A	G	G	T	T	A	A	C	C	C	C	T	T	G	G	C	C	G	G	G	G	G	G	A	A	G	G	C	C	G	G	G	G	C	C	A	A	G	G	C	C	G	G	C	C	G	G	A	A	T	T	G	G	A	A	A	A	T	T	A	A	C	C	C	C	G	G	C	C	G	G	C	C	C	C	T	T	G	G	C	C	G	G	G	G	C	C	T	T	G	G	G	G	G	G	C	C	C	C	C	C	T	T	C	C	C	C	C	C	A	A	C	C	G	G	C	C	T	T	C	C	G	G	G	G	G	G	C	C	G	G	C	C	C	C	C	C	A	A	G	G	T	T	C	C	G	G	C	C	C	C	G	G	G	G	G	G	A	A	G	G	C	C	C	C	C	C	G	G	C	C	A	A	G	G	C	C	C	C	T	T	T	T	T	T	C	C	G	G	G	G	C	C	G	G	G	G	G	G	G	G	T	T	G	G	T	T	C	C	T	T	G	G	T	T	C	C	A	A	C	C	G	G	G	G	C	C	A	A	T	T	T	T	T	T	G	G	G	G	G	G	T	T	A	A	C	C	G	G	T	T	T	T	T	T	G	G	T	T	G	G	C	C	C	C	C	C	C	C	T	T	G	G	T	T	T	T	C	C	G	G	A	A	G	G	A	A	G	G	A	A	A	A	C	C	G	G	T	T	G	G	T	T	G	G	G	G	A	A	A	A	C	C	C	C	C	C	A	A	A	A	T	T	G	G	C	C	A	A	A	A	C	C	T	T	A	A	C	C	T	T	C	C	C	C	T	T	A	A	G	G	G	G	T	T	C	C	C	C	G	G	A	A	C	C	A	A	C	C	G	G	C	C	C	C	T	T	C	C	C	C	C	C	C	C	C	C	G	G	T	T	G	G	C	C	G	G	C	C	C	C	G	G	A	A	C	C	C	C	C	C	G	G	G	G	A	A	T	T	A	A	G	G	T	T	G	G	T	T	G	G	G	G	T	T	C	C	G	G	C	C	T	T	T	T	A	A	A	A	A	A	G	G	G	G	C	C	G	G	C	C	G	G	T	T	C	C	C	C	C	C	C	C	C	C	G	G	T	T	T	T	G	G	C	C	G	G	G	G	G	G	G	G	G	G	G	G	G	G	A	A	C	C	A	A	C	C	T	T	G	G	G	G	C	C	A	A	T	T	G	G	A	A	T	T	G	G	C	C	G	G	G	G	G	G	T	T	T	T	G	G	G	G	T	T	G	G	C	C	C	C	C	C	T	T	T	T	T	T	C	C	T	T	A	A	A	A	C	C	G	G	G	G	G	G	G	G	T	T	T	T	C	C	G	G	G	G	C	C	G	G	G	G	T	T	T	T	C	C	G	G	G	G	C	C	A	A	C	C	C	C	C	C	G	G	T	T	A	A	G	G	G	G	T	T	A	A	C	C	G	G	G	G	G	G	C	C	C	C	T	T	G	G	G	A	A	A	A	A	G	G	C	C	T	T	G	G	T	T	G	G	C	C	G	G	T	T	C	C	A	A	G	G	C	C	A	A	C	C	C	C	G	G	T	T	G	G	G	G	G	G	A	A	G	G	A	A	G	G	G	G	G	G	C	C	T	T	C	C	G	G	C	C	C	C	G	G	C	C	T	T	T	T	C	C	C	C	C	C	G	G	G	G	G	G	C	C	C	C	C	C	A	A	A	A	A	A	G	G	G	G	A	A	A	A	T	T	T	T	G	G	A	A	A	A	C	C	A	A	G	G	C	C	T	T	C	C	C	C	C	C	C	C	C	C	C	C	A	A	A	A	C	C	C	C	A	A	C	C	C	C	C	C	G	G	T	T	C	C	T	T	C	C	C	C	A	A	G	G	G	G	A	A	T	T	C	C	G	G	A	A	C	C	C	C	A	A	A	A	G	G	G	G	G	G	G	G	A	A	G	G	A	A	C	C	C	C	G	G	T	T	C	C	A	A	G	G	T	T	C	C	A	A	C	C	C	C	T	T	C	C	T	T	G	G	A	A	C	C	C	C	G	G	T	T	G	G	G	G	G	G	T	T	C	C	G	G	C	C	G	G	C	C	C	C	C	C	G	G	C	C	A	A	T	T	A	A	A	A	G	G	T	T	C	C	T	A	T	T	G	G	T	T	G	G	G	G	A	A	C	C	G	G	C	C	C	C	A	T	T	T	T	T	G	G	C	C	T	T	A	A	C	C	T	T	G	G	G	G	A	A	T	T	A	A	C	C	G	G	C	C	T	T	T	T	G	G	T	T	T	T	C	C	G	G	C	C	C	C	G	G	A	A	C	C	C	C	G	G	C	C	C	C	G	G	G	G	A	A	G	G	G	G	C	T	C	C	A	A	G	G	T	T	C	C	C	C	G	G	C	C	A	A	C	C	G	G	A	A	T	T	G	G	C	C	C	C	G	G	G	G	T	T	A	A	A	A	C	C	C	C	C	C	G	G	G	G	C	C	T	T	T	T	G	G	C	C	C	C	T	T	A	A	T	T	A	A	G	G	G	G	A	A	G	G	T	T	T	T	A	A	G	G	G	G	A	A	C	C	A	A	G	G	T	T	A	A	G	G	C	C	C	C	A	A	C	C	C	C	G	G	T	T	C	C	G	G	T	T	G	G	C	C	C	C	G	G	T	T	C	C	T	T	A	A	C	C	G	G	C	C	A	A	G	G	T	T	C	C	T	T	G	G	C	C	T	T	G	G	G	G	T	T	T	T	G	G	C	C	C	C	C	C	G	G	G	G	T	T	A	A	C	C	T	T	G	G	T	T	T	T	G	G	C	C	G	G	C	C	G	G	T	T	G	G	A	A	C	C	G	G	T	T	T	T	C	C	G	G	G	G	C	C	A	A	A	A	T	T	C	C	G	G	G	G	G	G	C	C	A	A	G	G	A	A	C	C	G	G	A	A	A	A	G	G	G	G	G	G	C	C	G	G	T	T	G	G	T	T	A	A	A	A	C	C	G	G	C	C	G	G	G	G	C	C	C	C	C	C	T	T	A	A	C	C	T	T	T	T	A	A	C	C	A	G	A	A	A	A	G	G	C	C	C	C	G	G	T	T	C	C	G	G	A	A	C	C	G	G	A	A	T	T	G	G	G	G	T	T	C	C	G	G	A	A	C	C	G	G	C	C	C	C	C	C	G	G	A	A	T	T	A	A	G	G	G	G	C	C	C	C	C	C	G	G	C	C	A	A	G	G	C	C	G	G	T	T	A	A	C	C	G	G	C	C	C	C	A	A	C	C	A	A	G	G	C	C	T	T	G	G	A	A	C	C	C	C	C	C	C	C	A	A	G	G	A	A	A	A	T	T	A	A	A	A	A	A	G	G	G	G	C	C	C	C	C	C	C	C	T	T	G	G	T	T	G	G	C	C	G	G	G	G	A	A	G	G	A	A	C	C	G	G	A	A	G	G	G	G	T	T	G	G	C	C	A	A	G	G	G	G	C	C	G	G	G	G	C	C	C	C	A	A	T	T	G	G	G	G	T	T	T	T	C	C	T	T	T	T	G	G	A	A	C	C	C	C	C	C	G	G	T	T	T	T	G	G	G	G	C	C	G	G	C	C	G	G	A	A	T	T	A	A	T	T	A	A	T	T	A	A	C	C	C	C	G	G	G	G	G	G	A	A	A	A	T	T	C	C	C	C	T	T	G	G	G	G	G	G	C	C	C	C	T	T	C	C	T	T	C	C	A	A	G	G	G	G	C	C	T	T	G	G	C	C	G	G	T	T	A	A	C	C	C	C	C	C	A	A	T	T	G	G	G	G	T	T	A	A	A	A	C	C	A	A	T	T	C	C	C	C	C	C	C	C	G	G	G	G	T	T	C	C	T	T	T	T	G	G	G	G	C	C	G	G	C	C	C	C	A	A	G	G	A	A	G	G	T	T	G	G	G	G	C	C	G	G	C	C	T	T	C	C	C	C	A	A	C	C	C	C	C	C	C	C	C	C	T	T	C	C	G	G	G	G	A	A	G	G	C	C	A	A	C	C	G	G	C	C	A	A	T	T	A	A	G	G	C	C	A	A	G	G	G	G	C	C	G	G	C	C	A	G	T	C	A	A	G	A	A	C	NA	NA	A	C	G	G	NA	NA	C	T	G	A	G	G	T	T	C	C	G	G	G	G	C	C	T	C	A	G	T	T	A	T	T	T	C	T	G	G	A	G	C	A	G	G	G	G	C	C	C	C	T	T	T	G	G	G	A	A	G	G	T	C	G	G	T	C	G	G	C	T	G	G	G	G	T	C	T	A	A	G	G	G	G	T	G	G	G	T	A	G	A	G	A	A	C	C	T	C	T	C	A	G	G	T	G	G	G	G	C	C	G	A	C	T	G	G	A	G	C	C	C	T	G	G	C	C	G	G	G	G	C	C	T	C	C	G	C	C	G	G	C	C	C	C	G	G	G	G	T	T	T	T	G	G	C	C	T	T	C	C	T	T	C	C	T	T	T	T	A	A	C	C	T	T	T	T	T	C	C	G	A	A	G	G	C	T	G	A	A	A	C	C	T	G	A	G	C	C	C	C	T	T	T	C	A	G	A	G	C	C	G	G	T	T	A	T	T	T	G	G	G	G	A	A	C	C	C	A	G	A	C	C	T	T	T	C	A	A	C	C	G	G	A	A	A	A	G	G	T	T	C	C	C	C	T	T	A	A	C	C	A	A	A	A	T	T	A	A	G	G	C	C	G	G	G	G	C	C	G	G	T	T	T	T	A	A	G	G	A	A	C	C	C	C	G	G	A	A	G	G	T	T	G	G	C	C	C	C	A	A	C	C	C	C	T	T	A	A	A	A	A	A	C	C	T	T	A	A	G	G	A	A	G	G	A	A	A	A	G	G	T	T	A	A	G	G	C	C	C	C	C	C	C	C	T	T	G	G	G	G	A	A	C	C	G	G	C	C	A	A	A	A	T	T	T	T	C	C	C	C	T	T	G	G	A	A	C	C	T	T	A	A	T	T	T	T	G	G	C	C	T	T	C	C	G	G	A	A	C	C	G	G	G	G	A	A	G	G	C	C	C	C	T	T	G	G	C	C	C	C	T	T	C	C	C	C	A	A	C	C	A	A	A	A	C	C	G	G	A	A	G	G	G	G	T	T	G	G	G	G	G	G	C	C	C	C	G	G	T	T	G	G	C	C	A	A	A	A	C	C	A	A	C	C	G	G	G	G	C	C	C	C	C	C	G	G	C	C	G	G	A	A	C	C	A	A	C	C	C	C	C	C	C	C	T	T	A	A	A	A	C	C	C	C	T	T	A	A	G	G	G	G	C	C	G	G	T	T	A	A	T	T	C	C	T	T	T	T	C	C	A	A	G	G	T	T	G	G	C	C	C	C	C	C	G	G	G	G	A	A	A	A	G	G	G	G	G	G	T	T	A	A	C	C	A	A	C	C	G	G	G	G	T	T	G	G	T	T	C	C	G	G	T	T	G	G	G	G	T	T	C	C	T	T	T	T	G	G	T	T	T	T	A	A	G	G	C	C	C	C	C	C	T	T	T	T	C	C	G	G	G	G	A	A	T	T	G	G	A	A	T	T	C	C	C	C	T	T	C	C	A	A	A	A	G	G	A	A	T	T	T	T	G	G	A	A	C	C	C	C	A	A	C	C	C	C	G	G	A	A	A	A	C	C	G	G	C	C	G	G	G	G	T	T	A	A	A	A	T	T	G	G	C	C	A	A	T	T	A	A	G	G	G	G	T	T	C	C	C	C	C	C	C	C	G	G	C	C	G	G	G	G	C	C	A	A	T	T	C	C	G	G	G	G	T	T	G	G	C	C	C	C	C	C	T	T	G	G	G	G	G	G	A	A	A	A	G	G	G	G	A	A	A	A	T	T	A	A	G	G	T	T	G	G	G	G	G	G	C	C	G	G	C	C	G	G	G	G	G	G	T	T	T	T	T	T	G	G	C	C	G	G	G	G	A	A	G	G	G	G	C	C	T	T	C	C	C	C	T	T	C	C	A	A	G	G	C	C	T	T	G	G	G	G	T	T	A	A	C	C	G	G	T	T	C	C	A	A	NA	NA	C	C	T	T	G	G	C	C	G	G	C	C	G	G	T	T	T	T	G	G	A	A	T	T	C	C	C	C	G	G	C	C	C	C	G	G	T	T	A	A	T	T	C	C	C	C	G	G	G	G	G	G	T	T	T	T	A	A	G	G	T	T	T	C	T	T	C	C	C	C	A	A	G	G	T	T	G	G	T	T	G	G	A	A	C	C	T	T	A	A	G	G	G	G	C	C	A	A	A	A	A	A	G	G	G	G	T	T	G	G	G	G	A	A	G	G	C	C	C	C	G	G	C	C	G	G	A	A	T	T	G	G	T	T	C	C	C	C	C	C	G	G	G	G	G	G	T	T	A	A	C	C	T	T	T	T	A	A	G	G	C	C	A	A	T	T	C	C	G	G	G	G	G	G	G	G	A	A	G	G	C	C	A	A	A	A	G	G	A	A	G	G	T	T	A	A	A	A	C	C	G	G	C	C	C	C	G	G	C	C	G	G	C	C	G	G	T	T	C	C	T	T	T	T	C	C	G	G	G	G	C	C	C	C	T	T	A	A	C	C	C	C	A	A	A	A	A	A	C	C	C	C	G	G	C	C	A	A	C	C	G	G	C	C	T	T	C	C	G	G	A	A	C	C	G	G	C	C	G	G	T	T	C	C	C	C	G	G	C	C	A	A	A	A	G	G	C	C	G	G	T	T	T	T	C	C	G	G	G	G	G	G	C	C	A	A	G	G	T	T	T	T	A	A	T	T	G	G	C	C	T	T	C	C	T	C	C	C	T	T	G	G	T	T	G	G	T	T	G	G	G	G	G	G	G	G	T	T	A	A	G	G	T	T	C	C	G	G	T	T	A	A	C	C	G	G	T	T	A	A	T	T	A	A	C	C	C	C	G	G	G	G	T	T	C	C	G	G	T	T	T	T	C	C	T	T	C	C	G	G	A	A	A	A	A	A	C	C	A	A	A	A	T	T	C	C	A	A	G	G	A	A	C	C	A	A	G	G	G	G	G	G	C	C	G	G	C	C	T	T	C	C	C	C	G	G	G	G	G	G	G	G	C	C	A	A	T	T	T	T	G	G	T	T	G	G	C	C	C	C	G	G	G	G	A	A	C	C	A	A	T	T	C	C	A	A	T	T	A	A	A	A	C	C	T	T	G	G	G	G	G	G	T	T	G	G	T	T	A	A	C	C	T	T	T	T	T	T	G	G	A	A	G	G	A	A	T	T	G	G	T	T	C	C	G	G	C	C	T	T	T	T	C	C	T	T	C	C	A	A	T	T	G	G	C	C	G	G	G	G	G	G	C	C	C	C	C	C	A	A	C	C	C	C	G	G	A	A	C	C	G	G	T	T	G	G	T	T	G	G	G	G	C	C	T	T	G	G	A	A	G	G	A	A	A	A	A	A	G	G	C	C	C	C	A	A	G	G	C	C	G	G	G	G	A	A	C	C	T	T	G	G	A	A	T	T	T	T	G	G	C	C	C	C	G	G	A	A	C	C	T	T	A	A	A	A	T	T	T	T	G	G	C	C	G	G	A	A	A	A	T	T	C	C	A	A	A	A	C	C	C	C	A	A	T	T	A	A	C	C	C	C	C	C	G	G	G	G	C	C	C	C	C	C	A	A	C	C	A	A	T	T	A	A	T	T	C	C	A	A	G	G	T	T	C	C	T	T	C	C	G	G	C	C	C	C	T	T	T	T	A	A	C	C	C	C	G	G	G	G	T	T	T	T	C	C	A	A	C	C	G	G	A	A	G	G	C	C	A	A	A	A	G	G	G	G	C	C	T	T	G	G	T	T	A	A	C	C	A	A	T	T	C	C	T	T	G	G	G	G	A	A	G	G	C	C	A	A	A	A	C	C	T	T	C	C	A	A	C	C	T	T	C	C	G	G	G	G	T	T	T	T	G	G	G	G	C	C	G	G	T	T	T	T	G	G	C	C	A	A	T	T	A	A	C	C	T	T	T	T	C	C	T	T	T	T	A	A	G	G	G	G	A	A	C	C	A	A	A	A	A	A	T	T	C	C	G	G	C	C	C	C	C	C	C	C	C	C	T	T	C	C	C	C	T	T	C	C	G	G	G	G	C	C	G	G	A	A	C	C	G	G	G	G	G	G	T	T	A	A	G	G	T	T	C	C	C	C	T	T	A	A	C	C	C	C	C	C	T	T	T	T	C	C	G	G	A	A	A	A	A	A	G	G	A	A	G	G	C	C	G	G	C	C	C	C	G	G	A	A	A	A	T	T	A	A	A	A	A	A	G	G	C	C	G	G	G	G	G	G	C	C	C	C	T	T	A	A	C	C	G	G	A	A	A	A	C	C	G	G	C	C	A	A	T	T	A	A	T	T	C	C	A	A	G	G	G	G	C	C	G	G	C	C	T	T	G	G	C	C	G	G	G	G	G	G	A	A	T	T	A	A	C	C	C	C	G	G	A	A	G	G	C	C	G	G	T	T	C	C	A	A	T	T	A	A	T	T	G	G	C	C	T	T	C	C	A	A	G	G	G	G	A	A	A	A	G	G	G	G	G	G	G	G	T	T	A	A	C	C	C	C	G	G	G	G	C	C	T	T	A	A	C	C	G	G	T	T	C	C	G	G	C	C	G	G	C	C	T	T	A	A	G	G	G	G	G	G	C	C	G	G	G	G	G	G	G	G	C	C	T	T	T	T	T	T	A	A	T	T	A	A	G	G	A	A	G	G	C	C	T	T	A	A	G	G	T	T	C	C	T	T	C	C	A	A	T	T	C	C	T	T	C	C	A	A	C	C	G	G	A	A	T	T	C	C	A	A	C	C	G	G	T	T	C	C	G	G	T	T	G	G	C	C	G	G	G	G	T	T	C	C	G	G	C	C	A	A	G	G	G	G	T	T	C	C	G	G	A	A	G	G	G	G	T	T	C	C	G	G	C	C	T	T	A	A	A	A	G	G	G	G	C	C	T	T	A	A	G	G	A	A	C	C	G	G	G	G	G	G	G	G	G	G	C	C	T	T	G	G	T	T	C	C	G	G	T	T	C	C	G	G	C	C	G	G	C	C	C	C	G	G	A	A	A	A	C	C	A	A	A	A	G	G	A	A	G	G	T	T	T	T	C	C	A	A	C	C	C	C	A	A	T	T	A	A	C	C	C	C	G	G	T	T	G	G	C	C	T	T	C	C	G	G	C	C	G	G	G	G	T	T	A	A	C	C	A	A	C	C	G	G	C	C	T	T	G	G	A	A	T	T	A	A	G	G	T	T	G	G	A	A	C	C	C	C	G	G	C	C	C	C	G	G	C	C	G	G	A	A	A	A	C	C	C	C	A	A	C	C	C	C	G	G	A	A	T	T	T	T	T	T	C	C	A	A	G	G	T	T	G	G	C	C	T	T	T	T	G	G	A	A	C	C	G	G	G	G	T	T	A	A	C	C	G	G	C	C	G	G	G	G	A	A	G	G	G	G	G	G	A	A	G	G	C	C	G	G	T	T	G	G	C	C	G	G	C	C	T	T	T	T	C	C	T	T	C	C	A	A	G	G	T	T	G	G	T	T	G	G	T	T	C	C	A	A	A	A	C	C	A	A	G	G	T	T	C	C	C	C
CC	OR2075f6	NA	NA	1	NA	T	T	T	G	G	T	G	T	A	A	T	T	G	C	C	C	G	G	G	G	NA	NA	G	G	A	A	T	G	A	A	G	G	A	A	A	A	C	C	A	A	A	A	C	C	A	A	G	A	C	C	C	C	G	G	T	T	C	C	C	C	T	T	A	A	C	C	G	A	G	G	T	T	NA	NA	G	A	G	A	G	G	A	A	G	G	A	A	A	T	A	A	T	A	T	T	C	C	T	C	T	T	C	C	A	A	C	T	C	A	A	G	T	T	T	T	G	G	T	G	G	G	T	T	G	G	C	T	G	G	A	C	NA	NA	T	T	C	T	T	T	C	G	G	G	A	C	G	G	T	T	G	A	C	T	T	A	G	A	G	G	G	A	A	G	C	C	C	C	G	G	T	C	G	G	G	G	G	A	A	A	T	T	A	A	A	G	G	A	G	G	C	C	C	C	T	C	T	A	G	C	A	C	T	T	C	C	G	C	G	C	C	C	C	C	G	G	T	T	C	C	C	C	C	T	A	A	G	T	G	A	A	G	C	A	C	G	G	A	G	G	A	A	A	A	G	A	T	C	T	T	NA	NA	G	G	G	G	G	G	C	T	G	G	A	A	G	A	A	A	C	T	T	T	C	C	A	T	A	A	G	G	T	A	C	C	G	A	G	G	C	G	T	C	G	G	G	A	G	G	G	G	A	T	G	C	G	G	NA	NA	G	C	T	A	G	A	A	G	A	G	T	T	G	G	G	A	G	G	G	G	A	G	C	T	A	G	T	T	G	T	T	A	NA	NA	C	C	G	G	T	T	A	C	A	A	T	G	NA	NA	G	G	G	G	C	C	G	G	G	G	G	G	C	G	T	T	G	G	A	A	G	G	A	T	NA	NA	T	T	C	T	T	C	C	C	C	C	A	A	T	C	G	G	NA	NA	G	C	A	A	T	C	C	T	T	C	A	G	A	C	G	G	C	C	C	T	G	G	T	T	C	C	C	C	NA	NA	G	A	NA	NA	NA	NA	A	C	C	C	NA	NA	A	G	C	T	T	C	C	T	G	G	C	A	A	G	C	T	G	G	C	C	C	C	T	C	C	C	G	G	G	G	C	C	T	T	G	A	T	T	G	G	C	C	A	A	T	T	G	G	A	A	T	T	C	C	G	G	G	G	A	A	C	C	G	A	G	G	G	G	C	C	G	G	C	C	G	G	G	G	T	T	C	C	C	C	A	A	G	A	C	C	C	C	G	G	A	A	T	T	G	G	A	G	NA	NA	A	G	C	C	G	G	G	G	G	G	T	T	C	C	G	G	C	C	C	C	G	C	C	T	G	G	G	G	NA	NA	C	T	G	T	C	C	C	T	A	A	G	C	C	T	T	T	G	C	G	A	C	C	G	G	T	C	T	G	G	G	A	G	T	T	C	C	C	T	G	A	G	G	G	G	A	A	C	T	C	C	T	T	A	G	C	C	A	A	A	A	G	G	T	C	C	C	G	G	T	T	A	A	G	A	G	G	G	G	G	G	C	C	G	G	G	G	C	A	A	A	G	G	G	G	A	A	T	T	NA	NA	C	C	T	T	T	T	C	C	T	T	C	C	C	T	A	A	C	C	T	C	C	T	A	A	C	C	A	A	G	G	C	C	C	C	C	C	G	G	G	G	C	C	G	C	C	T	G	G	A	A	T	T	NA	NA	A	A	A	A	A	A	G	G	C	C	G	G	C	C	C	C	C	C	C	C	C	C	G	G	G	G	C	C	T	C	G	A	A	G	T	T	C	C	C	C	A	A	C	A	T	T	A	T	G	G	G	G	C	C	T	T	T	T	C	C	C	C	A	A	A	A	G	A	T	G	T	G	T	T	G	G	G	G	C	C	C	G	G	G	G	G	C	T	G	T	T	T	C	T	C	C	C	C	C	C	G	T	G	G	C	C	G	G	G	G	G	G	A	A	G	G	C	C	G	G	T	C	T	C	A	T	G	A	C	C	C	G	C	G	G	G	C	T	C	C	G	A	G	G	C	C	A	A	C	C	G	C	T	T	G	G	T	T	C	C	G	A	C	C	C	C	T	A	NA	NA	G	A	C	C	G	A	A	A	C	C	T	T	C	T	A	A	T	C	A	A	T	C	A	A	A	A	G	G	T	T	G	A	C	T	C	C	G	G	G	A	T	C	T	T	NA	NA	C	C	A	G	G	G	C	C	G	G	T	C	C	T	T	C	C	C	A	A	NA	NA	A	A	C	C	C	C	A	G	NA	NA	A	A	A	A	T	T	C	C	A	A	T	T	C	C	NA	NA	NA	NA	G	G	G	G	C	C	G	G	A	G	C	C	C	C	C	C	T	C	C	C	A	A	C	A	C	C	C	A	C	C	G	G	C	C	G	G	C	C	C	C	A	A	A	A	T	T	G	G	A	A	C	C	T	T	C	G	A	A	G	A	T	T	G	A	C	T	T	T	C	C	T	T	G	G	C	A	C	C	A	A	G	A	A	A	G	G	A	G	G	G	T	T	T	A	A	C	C	A	C	T	A	A	C	T	G	A	A	A	T	T	C	C	G	G	G	G	G	A	C	C	C	C	G	A	T	T	C	C	NA	NA	A	A	G	G	G	G	A	A	G	G	C	C	T	T	G	G	A	A	G	G	A	A	A	A	C	C	C	C	A	G	T	T	G	G	C	C	C	C	C	C	G	G	G	A	A	G	T	C	A	A	G	A	C	C	C	C	G	G	G	A	C	C	T	T	G	G	A	A	A	A	C	T	C	C	C	A	G	G	G	G	C	C	T	T	C	C	T	T	G	A	C	C	C	C	G	G	C	C	G	A	C	C	C	C	A	A	A	G	C	C	G	G	G	G	A	A	A	T	A	G	A	G	G	G	G	A	C	C	NA	NA	C	C	C	C	A	A	A	A	C	C	C	C	A	A	T	T	G	G	C	T	G	G	G	T	A	G	G	G	G	G	C	T	A	G	C	C	G	G	C	C	A	C	C	T	C	C	C	C	C	C	A	A	G	A	A	G	G	G	NA	NA	C	A	C	C	A	G	G	G	G	G	A	G	NA	NA	C	C	NA	NA	C	C	G	T	T	C	T	C	G	A	G	G	A	A	G	G	C	C	A	A	G	G	G	G	C	C	A	A	G	G	C	T	G	A	A	A	NA	NA	G	G	C	C	A	T	C	C	A	G	G	G	A	A	G	A	A	A	C	C	G	G	A	A	G	G	T	A	G	G	G	G	C	C	A	A	T	T	T	G	A	C	A	A	T	C	C	T	G	G	G	G	G	G	T	T	T	T	A	C	G	G	A	A	C	C	G	G	A	G	C	T	T	T	C	T	C	C	G	G	G	G	G	G	G	T	C	T	A	G	T	T	A	T	C	C	NA	NA	G	G	C	C	G	G	G	A	C	C	C	C	G	T	G	G	T	T	G	G	G	G	C	T	C	C	G	A	G	G	C	C	C	T	T	C	C	C	C	T	G	G	C	C	A	G	C	C	C	C	NA	NA	C	C	G	T	C	C	G	G	A	A	C	A	C	C	C	T	G	G	T	T	C	T	G	G	C	C	C	T	T	T	G	A	C	C	A	G	T	T	T	T	C	C	T	T	C	C	G	G	C	T	A	A	A	A	G	G	G	G	T	C	T	T	C	T	G	A	G	G	T	T	NA	NA	G	G	G	G	T	T	G	C	C	C	G	G	A	G	C	T	G	G	G	G	A	G	A	G	C	C	C	C	T	T	T	T	G	G	G	C	T	T	A	A	G	G	C	C	A	A	A	A	C	T	T	G	G	A	G	G	C	T	C	A	A	G	A	A	G	G	T	T	G	G	NA	NA	A	A	T	T	G	G	C	C	G	G	T	T	A	A	NA	NA	G	A	A	G	A	A	T	T	T	T	C	C	C	C	G	G	C	C	T	T	A	T	A	G	A	A	T	T	T	T	A	G	A	A	A	A	C	C	A	A	G	A	G	A	G	G	G	G	G	G	G	G	C	C	C	T	A	A	C	C	NA	NA	G	G	C	C	A	C	C	C	C	C	C	T	T	T	A	G	G	A	G	G	A	A	G	G	A	G	T	T	T	T	C	C	T	T	C	A	G	G	C	C	T	A	A	G	C	C	A	A	G	G	A	A	G	G	G	A	C	T	G	T	T	C	C	C	G	G	T	C	C	A	G	G	T	C	G	G	G	G	G	G	C	T	A	A	G	G	G	T	G	G	C	T	C	G	C	C	C	C	C	T	A	G	G	G	C	C	G	A	T	A	C	T	C	C	A	A	C	C	NA	NA	T	C	T	C	A	C	G	G	T	T	T	T	C	C	G	A	C	C	NA	NA	T	T	G	G	G	A	NA	NA	A	A	T	T	C	C	C	T	G	G	G	G	T	T	G	G	C	T	G	G	A	A	C	C	C	C	T	C	G	C	T	T	A	T	C	C	G	G	G	G	C	C	G	G	G	G	C	C	T	T	A	C	G	G	A	T	T	T	T	G	A	A	A	A	T	T	C	T	T	A	A	G	T	T	G	G	C	T	C	C	T	C	A	A	A	A	C	C	A	G	T	G	C	T	A	A	G	A	A	A	G	G	T	G	C	C	NA	NA	G	G	T	T	G	A	C	T	T	G	G	G	C	A	C	T	NA	NA	T	G	C	C	C	C	A	G	G	C	G	T	A	A	C	C	G	G	T	T	C	C	G	G	A	A	G	G	G	A	G	C	G	G	C	C	T	G	A	A	G	G	A	A	C	C	T	T	T	T	G	C	G	G	G	G	A	A	C	G	C	C	A	A	C	C	T	T	C	C	A	G	C	C	T	T	G	A	C	C	A	A	C	C	G	G	A	A	G	A	T	T	A	A	A	A	C	A	A	G	G	A	C	T	A	A	T	T	C	A	T	T	A	A	A	G	A	A	A	G	C	C	T	C	C	T	G	G	C	C	G	G	A	A	A	A	C	C	G	C	A	A	C	C	G	T	C	G	A	A	G	A	T	C	A	G	C	C	T	T	C	T	C	C	T	T	T	T	C	T	G	G	A	A	G	G	G	G	C	C	T	T	C	T	G	G	G	G	A	G	G	G	NA	NA	G	G	A	A	G	G	C	C	C	T	G	G	C	C	C	C	T	T	C	C	T	T	G	G	A	A	A	G	A	G	T	G	T	G	C	T	A	A	A	A	C	C	A	A	C	C	G	G	G	G	C	T	G	G	A	A	T	T	A	A	C	C	C	T	T	A	A	G	G	G	T	T	G	G	G	G	C	T	C	T	C	C	C	C	G	G	G	G	A	A	G	G	T	T	G	G	C	C	C	C	A	A	C	C	C	C	C	C	G	G	T	T	G	G	C	C	C	C	A	A	C	C	G	G	G	G	G	G	C	C	G	G	T	T	A	A	C	C	G	G	C	C	A	A	G	G	G	G	A	A	T	T	A	A	C	C	A	A	A	A	C	C	C	C	G	G	A	A	T	T	T	T	C	C	G	G	G	G	G	G	T	T	A	A	C	C	C	C	C	C	G	G	T	T	G	G	A	A	T	T	A	A	C	C	T	T	G	G	C	C	T	T	C	C	G	G	G	G	C	C	G	G	T	T	A	A	A	A	A	A	G	G	G	G	C	C	A	A	G	G	T	T	G	G	T	T	A	A	G	G	A	A	G	G	A	A	A	A	A	A	T	T	C	C	T	T	G	G	A	A	C	C	G	G	T	T	G	G	T	T	A	A	C	C	C	C	G	G	G	G	C	C	G	G	A	A	A	A	C	C	G	G	A	A	A	A	G	G	T	T	T	C	A	A	T	T	C	C	G	G	T	T	G	G	T	T	C	C	A	A	G	G	T	T	G	G	A	A	T	T	C	C	G	G	G	G	A	A	G	G	G	G	G	G	A	A	C	C	T	T	T	T	C	C	C	C	T	T	C	C	C	C	C	C	G	G	T	T	T	T	T	T	G	G	C	C	A	A	C	C	G	G	A	A	C	C	T	T	A	A	T	T	C	C	A	A	A	A	T	T	T	T	C	C	G	G	C	C	C	C	A	G	A	A	C	C	T	T	A	A	A	A	C	C	C	C	A	A	G	G	T	T	A	A	A	A	A	A	G	G	C	C	A	A	T	T	A	A	T	T	C	C	G	G	G	G	C	C	T	T	A	A	C	C	A	A	C	C	C	C	G	G	C	C	G	G	T	T	C	C	T	T	C	C	C	C	C	C	A	A	A	A	G	G	T	T	C	C	G	G	G	G	G	G	T	T	C	C	T	T	C	C	A	A	A	A	A	T	G	G	C	C	C	C	C	C	G	G	C	C	C	C	T	T	T	T	C	C	C	C	C	C	C	C	C	C	G	G	G	G	C	C	A	A	G	G	C	C	A	A	C	C	G	G	T	T	A	A	G	G	C	C	A	A	G	G	A	G	C	C	T	T	G	G	C	C	T	T	C	C	C	C	T	T	A	A	G	G	A	A	G	G	G	G	C	C	A	A	C	C	G	G	T	T	C	C	A	A	C	C	A	A	C	C	A	A	A	A	T	T	T	T	T	T	T	T	G	G	T	T	G	G	A	A	C	C	A	A	A	A	C	C	C	C	G	G	G	G	T	T	T	T	T	T	T	T	G	G	G	G	A	A	C	C	G	G	T	T	C	C	C	C	T	T	A	A	T	T	G	G	A	A	C	C	G	G	A	A	T	T	G	G	A	A	G	G	G	G	C	C	T	T	G	G	C	C	C	C	C	C	T	T	A	A	T	T	G	G	A	A	T	T	C	C	C	C	C	T	C	C	T	T	T	T	C	C	A	A	NA	NA	A	A	T	T	C	C	G	G	C	C	A	A	A	A	A	A	T	T	G	G	C	C	C	C	T	T	T	T	G	G	T	T	C	C	C	C	T	T	T	T	T	T	C	C	C	C	C	C	A	A	T	T	C	C	A	A	G	G	C	C	C	C	C	T	A	A	A	A	C	C	T	T	T	T	G	G	C	C	C	C	C	C	G	G	T	T	G	G	C	C	C	C	T	T	T	T	T	T	G	G	T	T	G	G	C	C	A	A	G	G	T	T	G	G	G	G	G	G	A	A	C	C	T	T	G	G	G	G	T	T	C	C	A	A	C	C	A	A	C	C	G	G	C	C	A	A	A	A	C	C	T	T	A	A	C	C	A	A	T	T	NA	NA	G	G	T	T	A	A	A	A	A	A	T	T	A	A	C	C	T	T	T	T	A	A	T	T	A	A	T	T	G	G	T	T	G	G	C	C	T	T	T	T	G	G	G	G	T	T	T	T	A	A	A	A	G	G	C	C	G	G	A	A	G	G	T	T	T	T	T	T	C	C	A	A	C	C	A	A	C	C	G	G	C	C	G	G	A	A	A	A	A	A	G	G	A	A	C	C	A	A	T	T	A	A	NA	NA	A	A	G	G	T	T	C	C	A	A	C	C	C	C	G	G	C	C	T	T	T	T	C	C	A	A	C	C	A	A	A	A	G	G	A	A	T	T	G	G	T	T	G	G	C	C	A	A	T	T	G	G	G	G	C	C	G	G	G	G	C	C	T	T	T	T	C	C	A	A	T	T	C	C	A	A	C	C	T	T	T	T	C	C	C	C	T	T	A	A	G	G	T	T	G	G	T	T	T	T	A	A	A	A	C	C	G	G	A	A	A	A	T	T	C	C	G	G	G	G	A	A	T	T	A	A	C	C	A	A	T	T	T	T	G	G	C	C	A	A	A	A	NA	NA	G	G	G	G	G	G	T	T	T	T	T	T	C	C	C	C	C	C	C	C	T	T	C	C	A	A	A	A	A	A	A	A	A	A	C	C	G	G	G	G	G	G	A	A	C	C	A	A	T	T	T	T	T	T	T	T	A	A	C	C	A	A	T	T	G	G	G	G	C	C	T	T	G	G	G	G	G	G	C	C	C	C	G	G	A	A	G	G	G	G	G	G	A	A	G	G	A	A	G	G	T	T	G	G	G	G	A	A	C	C	A	A	G	G	A	A	C	C	T	T	G	G	A	A	C	C	C	C	A	A	G	G	C	C	A	A	T	T	A	A	A	A	C	C	A	A	G	G	G	G	A	A	T	T	A	A	C	C	C	C	NA	NA	C	C	G	G	T	T	T	T	C	C	A	A	T	T	G	G	G	G	C	C	C	C	C	C	C	C	T	T	C	C	T	T	G	G	A	A	A	A	G	G	C	C	T	T	A	A	G	G	G	G	T	T	G	G	G	G	A	A	C	C	T	T	T	T	T	T	G	G	C	C	A	A	C	C	C	C	G	G	T	T	C	C	A	A	C	C	C	C	T	T	G	G	A	A	G	G	G	G	G	G	A	A	G	G	T	T	T	T	C	C	T	T	T	T	G	G	G	G	T	T	C	C	G	G	G	G	C	C	C	C	C	C	G	G	A	A	C	C	A	A	G	G	C	C	C	C	G	G	G	G	C	C	G	G	C	C	T	T	C	C	C	C	C	C	C	C	T	T	C	C	T	T	C	C	T	T	C	C	T	T	C	C	G	G	G	G	C	C	G	G	A	A	C	C	G	G	A	A	T	T	G	G	T	T	T	T	NA	NA	A	A	G	G	C	C	G	G	C	C	T	T	A	A	C	C	C	C	A	A	T	T	A	A	C	C	A	A	A	A	A	A	C	C	T	T	G	G	A	A	C	C	A	A	G	G	C	C	T	T	C	C	G	G	T	T	A	A	A	A	G	G	G	G	G	G	G	G	G	G	T	T	A	A	C	C	C	C	A	A	C	C	A	A	A	A	C	C	C	C	A	A	T	T	A	A	C	C	C	C	T	T	G	G	T	T	G	G	T	T	G	G	T	T	G	G	C	C	C	C	A	A	T	T	C	C	G	G	A	A	G	G	C	A	C	C	T	T	T	T	A	A	G	G	T	T	C	C	C	C	C	C	C	C	C	C	T	T	G	G	C	C	C	C	G	G	C	C	A	A	A	A	G	G	A	A	C	C	T	T	A	A	T	T	C	C	T	T	G	G	G	G	A	A	T	T	G	G	C	C	T	T	T	T	G	G	C	C	T	T	C	C	A	A	G	G	G	G	T	T	C	C	G	G	A	A	G	G	G	G	A	A	G	G	G	G	C	C	G	G	T	T	NA	NA	G	G	T	T	T	T	C	C	T	T	T	T	C	C	G	G	G	G	A	A	G	G	C	C	C	C	G	G	A	A	T	T	C	C	A	A	C	C	A	A	A	A	T	T	T	T	G	G	T	T	A	A	G	G	A	A	A	A	T	T	G	G	G	G	C	C	A	A	C	C	G	G	A	A	T	T	T	T	T	T	A	A	A	A	G	G	A	A	C	C	A	A	C	C	A	A	T	T	C	C	C	C	A	A	G	G	C	C	A	A	T	T	A	A	T	T	G	G	C	C	T	T	T	T	T	T	T	T	A	A	G	G	A	A	G	G	C	C	NA	NA	A	A	T	T	T	T	G	G	T	T	A	A	A	A	C	C	C	C	C	C	G	G	A	A	G	G	G	G	G	G	T	T	G	G	T	T	G	G	T	T	A	A	T	T	G	G	A	A	G	G	C	C	C	C	G	G	C	C	C	C	T	T	G	G	G	G	G	G	A	A	A	A	C	C	T	T	G	G	G	G	G	G	A	A	C	C	G	G	G	G	G	G	A	A	A	A	T	T	T	T	A	A	C	C	A	A	G	G	C	C	A	A	A	A	G	T	T	T	G	G	C	C	G	G	A	A	T	T	C	C	A	A	T	T	G	G	C	C	C	C	C	C	C	C	G	G	T	T	G	G	T	T	C	C	T	T	G	G	T	T	C	C	T	T	T	T	C	C	T	T	T	T	T	T	A	A	A	A	T	T	C	C	A	A	C	C	A	A	T	T	A	A	A	A	A	A	A	A	C	C	T	T	C	C	G	G	C	C	C	C	T	T	C	C	C	C	C	C	C	C	C	C	T	T	G	G	T	T	A	A	T	T	G	G	G	G	G	G	C	C	T	T	T	T	A	A	G	G	G	G	G	G	C	C	T	T	A	A	C	C	G	G	T	T	C	C	A	A	C	C	A	A	T	T	T	T	C	C	A	A	G	G	C	C	A	A	G	G	C	C	T	T	G	G	A	A	T	T	A	A	G	G	G	G	G	G	T	T	G	G	T	T	C	C	A	A	G	G	T	T	A	A	C	C	G	G	A	A	T	T	C	C	C	C	C	C	C	C	G	G	G	G	A	A	T	T	G	G	G	G	T	T	G	G	A	A	G	G	T	T	C	C	A	A	G	G	G	G	C	C	G	G	A	A	T	T	C	C	C	C	A	A	C	C	A	A	C	C	A	A	C	C	A	A	C	C	A	A	A	A	C	C	A	A	A	A	C	C	T	T	T	T	C	C	G	G	C	C	C	C	T	T	T	T	A	A	T	T	T	T	A	A	A	A	T	T	T	T	T	T	T	T	T	T	C	C	C	C	G	G	G	G	T	T	G	G	T	T	G	G	C	C	NA	NA	T	T	C	C	A	A	A	A	T	T	C	C	C	C	G	G	G	G	A	C	A	A	G	G	T	T	A	G	T	C	T	T	T	C	C	C	T	T	C	T	C	T	G	G	C	C	T	C	A	A	C	C	A	A	G	A	T	T	C	C	T	C	C	C	C	C	C	C	A	G	C	C	G	G	T	A	C	T	T	T	A	A	A	A	C	T	C	C	G	G	T	T	C	C	G	G	C	C	A	A	C	C	G	G	A	T	G	G	T	T	A	A	T	T	C	C	C	T	G	G	G	G	G	G	G	T	A	A	C	T	G	A	G	A	A	A	A	A	G	G	G	G	G	A	NA	NA	C	C	C	C	C	C	G	G	G	G	A	A	G	A	C	C	T	C	T	T	G	G	C	A	C	C	T	T	T	T	G	G	A	A	G	G	T	T	T	T	T	T	G	C	T	T	G	G	C	C	G	G	C	C	A	A	C	C	A	A	G	G	T	T	T	T	G	G	G	G	G	A	C	T	C	T	G	G	G	T	G	A	C	C	T	T	G	G	C	T	C	T	G	G	G	C	A	T	T	T	G	G	C	C	G	G	C	C	G	G	T	T	T	T	T	T	G	G	T	T	C	C	C	C	C	C	G	G	T	T	C	C	T	T	T	T	T	C	C	T	G	A	T	T	A	A	G	G	G	G	C	C	C	C	A	C	T	C	A	A	NA	NA	G	A	G	A	C	C	T	T	C	C	G	T	C	C	G	G	T	T	A	G	G	G	T	T	G	G	G	G	T	A	G	G	G	A	C	C	T	A	C	C	T	T	C	C	T	G	A	A	T	C	A	A	A	C	G	A	G	G	T	A	G	G	C	T	G	G	G	A	A	G	G	T	C	C	G	G	G	G	A	G	T	T	A	G	T	T	C	A	G	A	G	G	G	A	C	C	G	G	G	G	G	A	C	C	C	C	C	C	G	T	C	C	G	G	C	T	C	C	G	G	C	A	C	C	A	A	G	G	T	T	C	G	G	G	C	T	C	C	A	G	C	C	G	G	G	G	C	C	C	C	T	T	A	G	C	C	A	G	C	C	G	G	T	C	C	C	G	A	C	C	G	A	G	G	A	A	T	A	A	A	C	C	C	T	NA	NA	C	C	T	T	G	G	G	G	T	T	A	A	A	G	C	A	C	C	C	T	G	A	C	T	G	A	G	G	T	C	C	C	A	C	A	G	NA	NA	T	C	G	A	A	A	T	T	C	C	A	G	C	T	C	A	C	T	G	G	NA	NA	C	C	G	G	C	C	C	C	C	C	C	T	G	A	T	G	T	T	T	T	C	C	T	C	G	G	C	T	A	A	G	G	C	T	G	A	T	T	C	C	C	C	A	G	NA	NA	A	G	G	A	T	T	C	C	A	A	C	A	A	A	A	G	G	G	C	T	NA	NA	A	G	G	G	G	G	T	T	T	C	G	G	A	C	A	C	C	T	T	T	G	A	T	G	T	T	C	C	G	G	C	C	G	G	C	C	C	C	T	C	G	G	G	G	T	T	T	T	T	T	A	G	G	G	C	C	C	T	A	T	G	G	T	C	C	G	G	G	T	C	A	G	C	C	A	G	G	A	G	C	NA	NA	T	C	G	A	G	G	C	T	C	C	C	T	C	T	T	G	T	G	T	C	G	T	A	G	G	T	G	A	A	G	C	C	G	A	C	T	G	A	A	A	A	A	C	G	T	A	C	C	C	C	A	A	A	A	G	C	NA	NA	C	C	C	C	A	G	T	T	A	A	G	G	G	G	C	T	C	C	T	C	A	G	G	G	T	T	C	C	G	G	T	T	C	T	C	C	T	C	T	T	C	C	T	C	G	A	C	T	C	C	C	C	T	T	G	G	C	C	G	G	C	C	C	C	C	T	A	A	G	G	C	C	G	G	T	G	G	G	T	T	T	T	G	G	C	C	G	G	G	G	NA	NA	C	C	C	T	C	C	A	A	C	G	C	G	G	G	G	A	T	A	G	G	C	T	C	C	C	C	G	A	G	A	C	C	G	G	T	T	C	C	G	G	G	G	A	G	G	G	A	T	C	C	G	G	C	T	C	C	A	A	A	T	T	G	C	C	G	G	C	T	A	C	A	A	A	A	G	G	G	G	T	T	C	C	C	C	C	T	T	C	C	C	G	A	T	T	T	T	T	T	G	A	G	G	G	G	A	A	T	C	G	G	C	C	A	G	C	C	C	C	A	A	C	C	C	C	A	A	A	T	G	A	A	T	G	G	C	C	A	A	C	C	C	C	G	G	T	T	C	C	C	C	G	G	C	T	T	T	G	G	C	G	A	A	G	G	C	C	T	T	T	T	G	G	A	A	C	C	G	G	C	C	C	C	C	C	G	G	A	T	T	T	C	C	C	C	C	T	C	T	T	T	T	T	C	T	G	G	C	C	C	C	NA	NA	A	T	G	G	A	A	G	G	G	G	A	A	C	C	G	T	T	T	G	G	A	A	A	A	A	A	C	A	G	G	T	C	G	G	G	A	C	C	C	C	T	T	G	A	T	T	T	T	T	C	A	A	A	C	A	G	G	G	C	A	C	C	C	C	C	C	C	C	C	T	G	G	G	G	G	G	G	G	A	G	T	T	C	C	C	C	A	A	G	T	C	C	A	A	C	C	A	A	A	A	A	C	C	C	A	G	C	C	G	C	NA	NA	C	C	G	G	G	A	A	A	G	G	A	A	G	G	G	G	G	G	A	A	C	A	A	G	C	C	A	A	C	C	T	T	G	G	G	G	T	C	C	C	C	C	C	T	G	T	C	C	C	C	A	G	T	T	C	T	C	C	NA	NA	G	G	NA	NA	G	A	A	A	C	C	NA	NA	A	A	G	G	G	G	A	A	NA	NA	C	T	C	C	G	G	T	A	A	C	A	C	T	T	A	A	C	C	G	G	A	A	G	G	G	G	G	G	T	T	A	A	G	A	G	G	G	G	A	T	G	G	A	A	T	C	C	C	A	A	T	C	A	A	G	G	A	C	A	A	C	T	C	T	C	C	G	G	G	G	T	T	G	G	A	A	A	C	G	C	A	A	T	T	T	T	C	T	C	C	C	C	C	C	T	C	C	C	C	C	G	G	NA	NA	T	T	C	C	G	G	G	G	C	T	G	G	C	C	A	G	T	T	G	T	A	G	C	G	C	C	A	A	C	T	G	G	G	G	T	T	C	C	T	T	G	G	C	C	G	T	A	A	T	T	T	T	C	C	G	G	A	A	G	G	A	A	T	T	C	C	G	G	C	C	C	T	C	C	C	T	C	C	T	T	C	G	G	T	C	C	G	A	T	T	G	G	T	A	T	C	A	C	C	G	C	C	G	A	G	G	A	A	A	A	G	G	NA	NA	G	A	A	A	G	A	C	T	G	A	G	G	G	G	T	T	T	T	A	G	C	T	A	A	T	T	G	A	T	T	C	C	G	G	A	A	C	C	T	C	G	G	T	T	C	C	T	T	C	C	C	C	A	A	G	A	T	A	A	G	T	T	G	G	G	G	G	T	A	C	A	G	T	T	NA	NA	C	C	A	G	G	G	A	A	C	T	G	G	T	C	C	C	C	T	G	G	G	G	A	G	G	G	C	C	A	G	G	T	C	C	C	C	A	A	C	C	C	C	T	T	T	C	G	G	A	A	A	G	G	C	A	G	T	C	G	G	C	T	C	C	NA	NA	C	C	T	T	A	T	C	G	G	G	G	G	A	A	C	T	G	C	C	C	C	C	A	T	C	C	G	A	A	A	T	C	C	G	A	T	G	G	T	G	G	T	C	T	G	A	G	G	G	A	A	A	G	G	A	T	G	G	C	A	T	T	C	G	C	T	T	A	G	G	G	G	A	A	A	G	T	T	C	C	T	T	T	T	NA	NA	G	G	G	G	G	G	T	C	C	C	G	G	C	C	C	T	A	A	A	G	G	G	C	C	T	T	C	T	G	A	C	C	G	G	C	T	T	T	A	G	C	C	T	T	C	T	G	G	T	C	C	C	G	G	C	C	T	T	T	T	C	C	A	G	NA	NA	G	G	C	C	T	C	T	T	G	G	G	A	A	G	G	G	A	G	T	T	C	T	C	C	G	A	A	A	G	G	G	T	G	G	C	T	C	G	G	G	G	G	NA	NA	G	A	T	T	T	T	C	T	T	G	C	C	C	T	G	G	G	A	G	G	C	C	C	C	A	A	A	A	C	C	C	C	C	A	G	G	C	C	C	C	G	G	G	G	G	G	C	T	C	T	G	G	A	A	G	G	C	C	G	G	G	G	C	A	T	A	G	A	G	A	T	T	C	T	C	A	A	A	G	C	C	C	T	T	T	T	A	T	NA	NA	G	G	G	A	C	C	G	G	G	G	G	G	G	A	G	G	T	T	T	T	A	A	C	T	T	C	T	T	G	G	T	C	A	G	A	A	G	A	T	A	G	G	G	G	G	G	A	A	T	T	C	T	G	G	T	C	G	G	G	G	C	C	T	T	C	C	C	C	C	C	T	T	A	A	T	T	G	G	G	G	A	A	G	A	G	G	C	C	C	C	T	T	T	T	T	T	C	C	C	C	C	C	G	G	G	G	C	C	C	C	T	C	C	T	A	G	C	G	G	A	G	G	G	G	A	G	G	G	A	G	G	G	G	G	C	C	A	G	A	A	T	T	G	G	T	T	C	C	T	T	G	A	G	G	G	G	T	T	C	C	C	C	NA	NA	T	T	G	C	T	T	G	G	T	T	G	G	G	C	C	C	G	A	G	C	C	C	C	C	A	G	G	G	G	G	C	C	T	T	C	C	C	C	G	T	G	A	T	C	G	G	A	A	C	A	C	T	A	T	A	G	C	C	G	G	A	A	C	C	T	A	A	T	T	C	G	G	A	A	C	C	A	A	G	G	C	T	A	A	A	A	G	G	A	T	T	T	A	A	G	G	A	A	G	G	A	C	NA	NA	G	G	C	C	A	A	G	G	C	C	C	C	C	C	C	C	G	G	T	C	A	A	C	C	T	T	T	T	G	A	C	T	G	G	G	G	C	T	G	G	A	A	T	T	T	T	C	C	T	T	C	T	T	T	C	C	T	T	C	A	T	C	A	A	G	A	G	A	C	C	A	A	G	G	C	T	C	T	T	T	G	G	C	C	A	A	T	C	NA	NA	NA	NA	C	C	T	C	A	A	C	C	C	C	C	C	G	A	G	G	C	C	C	C	C	C	G	G	C	C	NA	NA	G	A	C	T	C	T	T	T	A	A	C	A	C	C	T	T	C	C	A	G	G	A	G	G	A	G	A	A	C	C	T	T	C	C	G	A	T	C	T	C	C	T	T	C	NA	NA	A	G	C	C	T	C	G	G	G	G	A	G	G	G	T	A	T	C	G	G	C	C	T	C	A	G	G	C	C	C	T	T	T	T	T	T	A	A	G	G	C	C	C	C	C	C	C	C	A	G	C	T	NA	NA	C	C	G	G	C	T	G	A	A	G	NA	NA	C	T	G	G	C	T	T	T	C	C	G	G	G	A	C	C	C	C	T	C	T	C	A	G	G	G	A	A	G	T	NA	NA	G	G	G	C	A	A	T	C	G	A	A	G	G	G	G	G	T	T	C	T	T	T	C	C	C	T	T	C	T	C	A	A	G	G	G	G	C	C	C	T	NA	NA	T	T	C	A	C	C	C	T	NA	NA	C	T	C	C	G	A	G	A	A	G	G	G	G	A	G	G	G	G	A	A	C	T	G	G	G	C	G	A	T	T	T	T	A	G	T	T	G	A	C	T	C	C	G	G	C	C	A	A	T	T	G	G	C	C	C	T	G	G	C	C	NA	NA	A	G	A	A	C	T	C	C	G	A	T	G	A	C	G	G	G	G	C	A	A	C	C	C	G	G	T	C	G	G	G	A	G	A	C	C	A	A	G	A	G	G	T	C	T	C	T	T	G	G	T	C	NA	NA	C	T	G	G	C	C	G	A	G	A	T	C	C	T	A	G	G	A	G	G	A	G	T	T	G	G	NA	NA	T	T	G	G	C	C	C	T	G	G	C	C	G	G	NA	NA	C	T	A	A	A	G	C	A	C	A	G	G	C	T	T	T	G	A	C	C	A	A	C	C	A	A	G	A	C	C	C	C	C	C	C	C	G	G	T	T	A	A	T	T	G	G	C	T	G	A	T	G	T	T	T	T	T	T	C	C	C	T	C	C	C	C	C	C	G	G	NA	NA	G	G	G	G	T	T	C	C	T	C	C	C	G	G	C	C	G	G	C	C	A	G	G	G	G	A	NA	NA	G	A	C	T	T	T	C	C	T	T	G	G	G	G	G	G	C	T	G	G	G	G	A	G	T	T	C	C	C	C	A	G	A	C	C	C	T	C	G	A	C	T	C	C	C	C	G	A	C	T	G	G	C	C	G	G	T	G	C	A	G	G	T	A	C	C	T	T	G	G	C	C	A	A	A	A	G	A	G	G	T	C	T	C	A	A	G	G	C	T	A	A	G	G	G	G	C	T	A	A	C	C	T	T	G	T	C	C	T	T	T	T	T	C	C	C	G	G	A	A	C	T	C	T	T	C	G	G	A	G	C	T	C	T	T	T	C	C	C	C	G	T	G	A	A	G	G	G	NA	NA	A	T	C	C	G	G	T	T	G	C	A	A	G	T	C	C	C	C	C	T	C	C	G	G	A	A	G	G	A	A	G	G	T	T	G	C	A	C	C	C	G	G	T	C	T	G	NA	NA	A	A	T	A	G	G	A	A	T	T	T	T	G	G	A	A	C	C	G	G	T	T	G	G	G	G	C	T	G	G	G	G	C	C	A	G	C	C	T	T	C	T	A	A	T	T	A	A	G	G	G	G	C	C	C	C	G	G	T	G	A	G	A	G	G	A	G	G	G	G	A	A	C	C	T	T	NA	NA	G	G	G	G	C	C	G	G	G	G	T	T	A	G	C	C	C	C	C	C	T	C	C	C	T	T	T	T	G	G	C	C	T	T	G	G	C	C	G	A	A	A	G	A	G	G	A	A	A	A	T	T	T	T	T	T	G	G	C	C	C	C	G	A	G	A	G	G	T	T	C	T	G	A	C	C	G	G	C	C	G	A	A	A	T	G	A	G	C	C	G	G	C	T	C	G	C	C	G	G	T	T	C	C	T	T	A	A	A	A	G	G	C	T	G	G	C	G	A	A	A	G	A	A	G	A	C	T	C	T	T	G	NA	NA	A	A	T	C	C	T	NA	NA	C	C	G	G	A	A	G	A	C	C	A	A	A	C	C	C	C	C	G	G	T	T	C	A	G	T	C	C	G	G	G	G	C	C	T	T	A	C	T	T	C	A	G	G	T	C	C	T	G	G	G	G	A	A	A	T	C	C	G	G	T	T	C	G	C	C	G	A	C	C	C	T	A	A	G	G	C	C	G	A	T	C	NA	NA	A	A	A	A	A	A	A	A	C	T	C	T	A	G	C	C	G	G	T	T	A	T	G	A	G	G	G	C	G	G	T	C	T	C	G	A	A	G	C	C	T	T	C	T	T	A	G	G	C	C	G	G	G	A	G	G	C	C	T	T	G	A	G	G	C	T	C	C	A	G	C	C	T	T	T	T	G	G	G	G	A	A	C	C	T	A	C	C	C	T	T	C	G	G	G	G	A	A	C	C	G	C	A	A	C	C	G	A	G	G	G	A	T	T	A	T	G	G	T	C	C	C	G	T	T	C	C	C	T	T	A	A	NA	NA	C	G	G	G	A	G	T	T	T	C	C	C	C	T	T	T	C	A	C	C	T	T	A	A	C	C	C	C	G	G	T	T	G	T	A	G	T	G	C	C	T	T	A	G	G	G	C	C	G	A	T	T	C	C	A	G	G	G	G	G	G	G	C	C	C	C	G	G	G	G	G	T	G	G	T	T	NA	NA	A	A	C	C	T	T	A	A	A	C	T	T	C	C	G	G	G	A	G	G	G	G	G	A	T	C	T	T	G	A	T	T	G	G	G	G	G	G	T	T	A	C	C	T	A	A	G	G	A	G	G	A	A	A	T	T	NA	NA	G	G	G	G	T	A	T	G	C	T	C	A	A	T	T	T	C	C	T	C	NA	NA	G	G	C	C	NA	NA	C	C	C	C	G	G	A	A	C	G	C	C	A	C	C	C	NA	NA	A	G	A	G	T	C	NA	NA	C	T	NA	NA	C	C	NA	NA	NA	NA	A	G	G	C	T	C	G	G	T	T	C	C	G	A	A	A	A	G	NA	NA	T	C	A	A	NA	NA	G	G	C	C	C	T	C	T	C	G	C	A	NA	NA	A	A	C	C	A	G	C	C	A	A	T	T	C	T	NA	NA	G	G	G	C	T	T	A	G	T	C	T	C	NA	NA	G	T	C	T	C	A	G	G	G	T	C	C	G	A	G	A	C	T	A	A	C	C	C	C	A	G	G	G	G	G	A	G	C	T	C	C	A	C	NA	NA	G	G	C	C	A	G	G	A	G	T	C	T	A	A	C	C	A	A	T	T	G	A	T	T	G	G	G	A	G	A	A	A	G	G	A	G	G	A	T	T	T	T	C	T	G	G	A	A	C	T	A	G	T	C	C	C	G	A	G	G	C	A	A	A	A	G	T	C	A	A	C	T	G	A	C	C	C	G	G	G	C	C	G	G	G	A	T	T	A	A	C	C	G	T	T	T	A	A	T	T	G	A	C	C	C	T	A	G	NA	NA	G	G	NA	NA	G	A	T	T	G	G	G	G	G	G	G	A	A	A	A	A	C	C	G	G	T	T	A	C	NA	NA	C	G	C	T	NA	NA	C	G	A	G	A	A	A	C	G	A	C	C	C	T	A	A	C	A	C	T	C	C	G	A	A	T	NA	NA	G	A	A	A	T	T	A	A	C	C	G	G	T	T	G	A	T	T	T	C	G	T	C	C	C	G	G	A	C	C	G	G	G	G	G	G	G	G	G	G	G	A	G	G	G	G	C	C	G	G	T	G	NA	NA	G	T	G	A	G	T	A	A	G	G	A	A	T	T	G	G	G	G	T	T	C	C	C	C	T	T	T	C	A	C	C	C	C	C	G	G	A	A	T	G	T	T	G	G	G	G	A	A	C	T	A	A	G	G	G	G	T	C	C	T	G	G	G	G	A	G	A	A	A	A	C	C	A	A	G	G	G	G	A	A	A	G	C	C	G	G	C	T	T	T	C	C	G	G	C	C	A	T	A	A	G	G	C	C	A	A	G	G	T	T	G	G	C	C	C	G	C	C	G	A	A	A	G	A	G	G	A	G	A	A	C	C	C	C	G	G	A	A	C	T	T	T	G	G	C	C	G	A	C	T	C	C	T	T	C	C	T	T	C	C	C	C	C	C	C	T	G	G	G	A	C	C	G	C	A	A	C	C	G	G	G	T	C	C	C	C	G	G	C	C	A	T	T	G	C	C	C	T	G	A	T	C	C	C	T	T	T	T	A	C	C	C	C	C	C	T	T	A	C	T	G	G	G	T	C	G	C	C	T	T	T	C	C	C	G	G	G	G	G	T	T	T	C	A	C	C	G	G	C	T	C	C	G	A	C	C	G	T	T	C	G	G	A	A	G	G	NA	NA	T	C	G	A	T	T	A	A	G	A	T	C	G	A	A	C	C	C	NA	NA	G	G	A	A	C	T	A	G	C	C	G	A	A	C	G	A	T	G	NA	NA	T	T	T	T	C	C	G	A	C	A	G	G	T	T	T	T	NA	NA	G	G	A	A	T	C	A	G	C	C	G	G	G	A	G	A	NA	NA	T	T	T	A	T	T	C	T	G	G	T	T	NA	NA	G	A	A	T	G	G	G	G	A	A	G	G	C	C	T	T	G	A	C	A	C	C	T	G	T	G	G	G	C	C	G	G	A	A	T	T	G	G	C	T	C	C	T	T	G	G	C	C	G	G	C	C	C	C	T	T	G	T	A	C	C	C	A	G	A	A	T	T	T	T	T	A	A	A	A	A	T	T	T	T	A	A	T	T	C	T	A	A	G	G	C	C	T	T	NA	NA	A	A	NA	NA	G	G	G	G	G	G	G	G	G	G	G	G	A	A	A	A	A	A	T	T	C	C	T	T	C	T	T	T	A	A	G	G	C	C	G	G	T	T	A	A	G	G	G	G	G	A	A	G	C	C	A	A	NA	NA	A	A	C	C	C	C	G	A	A	A	G	G	G	A	C	C	G	G	C	T	C	C	T	A	T	C	A	T	T	T	A	G	A	A	G	A	A	A	T	T	G	G	A	A	G	G	T	A	A	A	C	C	G	G	G	G	T	C	C	T	A	A	T	T	T	T	C	T	A	A	G	G	A	T	A	A	G	G	T	A	A	C	G	G	T	T	T	T	NA	NA	G	A	G	G	A	T	G	G	G	A	G	A	G	G	G	G	C	C	G	A	C	A	T	T	A	A	T	T	C	T	G	G	C	C	A	A	A	A	T	T	T	T	A	C	C	T	T	C	C	T	G	G	A	A	C	C	T	C	C	C	NA	NA	A	A	T	C	G	G	A	G	G	G	C	C	C	C	G	C	A	A	G	G	G	T	G	G	G	A	G	G	C	A	A	A	C	C	A	A	G	G	T	T	T	T	NA	NA	C	C	C	C	G	G	C	C	A	C	G	G	C	A	NA	NA	G	G	C	T	T	C	G	G	T	T	A	A	T	C	A	G	T	T	G	G	T	C	C	A	T	T	A	G	A	T	G	A	C	G	C	T	C	C	G	G	C	C	T	C	G	G	G	T	T	T	C	C	T	T	C	C	C	A	T	T	C	C	C	C	T	C	T	C	A	G	T	T	C	C	C	T	C	G	C	C	NA	NA	C	C	C	A	NA	NA	C	G	G	C	C	C	C	C	C	C	C	T	T	G	C	T	NA	NA	G	A	T	A	G	G	G	A	A	A	G	A	A	A	A	A	C	C	NA	NA	G	G	G	G	G	T	G	T	G	A	C	T	NA	NA	A	G	NA	NA	G	A	A	A	C	T	A	A	G	G	A	A	NA	NA	A	A	C	C	A	A	A	A	A	A	A	G	T	T	A	G	G	G	C	C	G	A	A	G	A	A	A	A	A	C	G	A	G	G	A	A	G	T	C	C	C	C	T	T	A	A	C	C	T	T	T	T	C	C	G	G	T	T	C	C	C	C	C	T	C	C	G	A	T	T	C	C	A	T	C	T	G	G	G	C	C	C	T	C	NA	NA	C	T	A	A	A	A	A	G	G	T	T	T	T	T	C	C	G	G	C	C	C	C	A	G	T	G	A	A	G	G	A	A	C	C	C	C	T	T	C	C	T	T	A	A	C	C	G	G	NA	NA	G	C	A	G	A	A	T	C	G	G	A	C	C	C	A	T	A	G	C	T	A	G	A	A	A	G	G	G	A	G	G	G	T	T	G	G	G	G	C	C	T	T	G	G	A	G	C	A	C	C	C	C	A	A	C	C	T	G	G	G	G	A	G	C	G	G	T	T	A	A	A	A	G	G	A	T	A	A	C	C	C	C	G	T	A	A	G	G	T	T	T	G	G	G	G	G	G	G	C	C	C	C	C	C	A	T	C	T	NA	NA	C	C	G	G	A	A	T	G	G	G	G	A	T	T	G	G	T	C	T	A	G	C	C	T	G	G	C	C	A	A	G	G	T	C	A	A	A	A	G	A	T	T	C	C	G	A	C	C	C	A	G	A	T	C	A	A	A	C	C	C	G	A	C	A	NA	NA	T	T	NA	NA	G	A	T	G	G	A	G	G	A	T	T	C	T	T	G	T	C	C	G	G	T	A	A	T	G	G	G	T	G	G	A	G	A	A	C	C	C	C	C	T	A	G	T	T	C	C	G	G	A	C	C	C	A	A	G	G	T	C	G	G	T	T	T	T	C	C	NA	NA	G	G	C	T	T	T	C	C	G	A	T	A	C	C	G	A	A	A	A	A	A	A	A	G	C	C	G	G	G	C	G	G	C	T	A	T	G	A	C	C	T	T	C	T	A	A	G	A	A	G	A	G	C	C	A	G	G	G	T	T	T	T	A	A	T	T	G	A	T	T	G	G	C	C	C	C	C	C	G	G	A	A	C	T	C	C	C	C	G	G	A	G	C	C	G	G	G	A	C	A	NA	NA	A	A	A	A	G	G	T	T	G	A	G	G	G	G	C	C	G	C	G	G	A	A	T	A	C	C	G	A	C	C	C	C	C	T	T	T	C	C	C	C	C	C	G	G	G	A	G	G	G	G	T	T	T	A	G	G	G	C	G	A	NA	NA	A	A	T	C	G	G	G	G	G	G	T	C	G	G	C	T	T	T	C	C	C	G	G	A	T	T	T	C	NA	NA	G	G	T	T	G	G	T	T	T	T	C	C	G	G	T	C	T	T	NA	NA	C	C	C	C	C	T	C	A	G	A	A	G	C	C	A	G	G	G	A	G	G	G	T	T	A	A	A	G	C	C	G	A	T	T	C	C	A	A	G	A	C	C	G	G	T	C	C	C	A	A	A	G	T	T	A	G	A	A	A	A	A	A	G	G	C	C	A	A	G	G	C	T	G	G	C	C	C	C	G	G	C	T	C	C	NA	NA	C	T	C	C	NA	NA	C	C	G	G	G	G	G	T	A	A	G	A	A	G	C	T	A	A	C	T	T	T	T	T	G	G	C	C	T	T	G	G	G	G	G	G	T	C	NA	NA	NA	NA	T	T	A	A	C	C	G	G	T	C	T	C	G	G	G	G	C	C	G	G	G	G	C	C	T	T	C	C	G	G	G	G	T	T	T	C	T	T	C	G	A	A	G	A	T	T	C	C	T	T	T	C	G	A	T	G	T	T	G	G	A	A	C	C	G	A	T	C	T	T	C	C	T	G	C	T	C	C	A	G	C	C	G	G	C	C	C	G	G	A	G	T	G	G	T	T	C	C	C	C	C	C	C	C	C	C	C	C	G	G	G	A	C	C	C	C	G	G	G	G	C	C	A	A	G	G	C	T	G	A	C	T	C	C	G	G	C	C	A	A	G	G	A	A	G	G	T	A	C	C	T	T	G	G	C	T	C	C	NA	NA	T	G	T	T	G	G	A	G	A	G	A	A	A	G	NA	NA	NA	NA	A	A	T	T	G	G	A	A	T	T	T	A	C	C	T	T	C	C	C	C	T	T	A	T	A	T	A	A	A	A	C	C	G	G	G	G	G	G	A	A	G	G	C	T	T	T	C	C	C	T	T	T	G	G	T	T	NA	NA	C	C	C	C	C	C	C	C	C	C	C	C	T	C	A	G	A	A	C	A	T	G	A	A	T	C	C	C	A	G	T	T	C	T	G	A	C	C	G	G	C	C	G	G	T	T	C	T	C	C	G	G	T	T	G	G	T	T	C	C	A	A	C	C	T	T	T	A	C	T	T	T	T	C	C	A	G	T	A	A	T	T	C	C	T	T	C	C	G	G	A	G	G	G	C	C	G	G	T	T	G	G	G	G	G	A	A	A	G	G	G	G	A	G	G	G	A	G	A	A	G	G	G	A	G	G	G	G	G	A	T	C	G	A	A	G	G	G	G	G	A	G	A	A	A	T	A	A	G	G	A	A	A	T	C	C	G	G	C	C	T	T	C	T	A	G	C	C	G	G	A	A	G	G	A	A	A	A	T	C	C	C	T	T	T	T	T	T	A	A	G	G	C	T	G	A	G	G	G	G	C	T	A	A	G	G	A	A	A	G	A	G	G	G	NA	NA	T	T	T	G	C	A	T	T	G	A	G	G	T	A	C	C	C	C	T	A	C	C	C	C	C	A	T	C	A	G	C	C	T	T	C	C	C	T	C	A	G	G	C	C	G	G	G	G	A	T	G	G	A	A	G	A	G	G	A	T	G	G	A	A	T	A	C	C	C	C	T	T	G	G	C	T	G	G	A	A	G	A	C	C	T	T	A	G	T	C	G	G	A	A	C	C	C	C	C	A	G	A	G	G	C	T	C	C	C	C	G	G	A	A	G	G	C	C	G	G	C	T	A	A	C	C	T	T	T	T	A	A	G	A	G	G	T	T	G	G	C	T	A	A	G	G	C	C	C	C	G	G	G	G	C	C	G	G	T	T	T	C	C	T	C	A	T	T	G	G	G	A	C	C	G	G	T	T	T	T	C	C	C	C	G	G	G	A	C	A	T	T	A	A	A	A	A	T	G	G	T	T	G	T	G	G	G	A	C	C	A	A	C	A	G	G	G	C	G	G	C	T	C	A	C	T	A	A	C	C	T	T	T	C	A	T	A	A	G	G	T	A	T	C	T	C	G	A	C	C	C	T	C	C	C	T	G	G	A	C	T	C	C	C	G	G	T	T	T	C	C	C	G	G	G	A	A	G	A	A	C	A	G	G	C	T	C	C	NA	NA	A	G	A	G	G	C	C	T	G	G	G	A	C	C	T	C	C	C	T	T	G	G	C	A	G	G	G	G	C	C	T	C	T	G	C	C	NA	NA	C	T	C	T	G	A	T	C	C	C	C	T	A	T	G	T	A	A	T	C	G	A	G	G	G	A	A	A	A	G	G	G	G	C	C	C	G	G	G	A	A	G	C	G	T	C	C	C	G	G	C	T	G	G	C	C	C	C	T	T	T	C	C	A	T	T	G	A	T	T	G	G	NA	NA	G	G	G	A	G	G	C	C	T	G	A	G	T	T	C	C	C	C	A	A	G	C	G	G	C	C	T	T	G	A	C	T	G	G	T	T	C	C	T	T	NA	NA	C	T	T	C	C	T	G	G	G	G	T	T	T	T	G	G	G	G	C	C	C	C	T	C	NA	NA	T	T	G	G	C	C	A	C	G	G	A	A	A	A	C	C	C	C	T	T	A	C	C	C	C	A	A	A	G	A	T	T	T	A	G	A	G	G	A	A	A	A	G	G	G	G	A	C	C	C	G	G	C	T	G	G	G	C	C	C	C	T	G	G	C	C	A	A	A	A	C	C	T	T	T	C	C	C	G	G	G	G	A	A	A	A	T	T	T	T	C	C	G	G	G	G	C	C	A	A	T	C	NA	NA	C	C	C	T	G	A	T	T	NA	NA	A	A	T	T	A	A	A	A	T	T	A	A	C	T	A	A	G	G	C	G	C	T	C	T	G	G	C	C	C	C	A	T	A	A	G	G	G	T	A	C	T	C	T	C	A	A	T	T	T	G	T	T	NA	NA	C	C	G	A	G	G	C	C	C	G	A	G	G	T	T	T	G	G	G	G	T	T	T	T	G	A	G	G	C	A	A	A	A	A	C	C	G	A	T	T	C	T	A	A	C	T	T	T	C	C	A	A	G	G	C	C	C	C	G	G	T	T	G	G	C	T	T	T	G	A	A	A	T	C	C	T	G	A	G	A	C	C	T	C	C	T	T	T	G	A	G	G	A	A	G	G	A	A	T	T	A	A	G	G	G	A	G	A	T	T	G	G	A	A	C	C	C	C	C	C	T	T	G	A	C	T	G	A	C	T	C	C	C	C	G	A	G	G	C	C	C	C	A	G	C	T	G	A	A	A	A	A	T	T	C	C	T	C	C	C	A	A	T	T	G	T	C	G	G	A	A	A	A	G	C	T	C	G	C	T	C	C	C	C	G	G	G	G	G	A	C	A	G	G	C	T	T	T	T	A	A	A	T	C	G	G	T	G	G	G	C	G	A	A	A	A	C	T	T	A	T	C	C	C	G	A	T	T	G	C	A	G	C	C	C	T	G	G	G	G	G	T	T	G	C	C	A	A	T	T	A	A	C	C	C	C	T	T	T	T	C	T	A	A	A	A	C	C	A	A	A	A	C	T	C	T	T	A	C	T	A	A	T	T	A	C	T	T	C	T	G	G	T	T	G	G	C	T	C	C	C	C	C	C	C	C	C	C	T	T	C	A	A	T	G	A	C	C	C	C	T	C	T	T	G	T	C	C	C	T	C	T	G	G	A	A	G	T	C	C	C	G	G	G	C	C	G	T	G	G	C	T	G	G	T	T	A	A	G	A	G	G	A	G	A	A	C	T	C	C	C	C	C	C	A	A	G	A	C	T	T	T	C	C	NA	NA	G	A	C	C	C	C	T	T	T	T	G	G	T	G	G	G	A	G	C	C	T	T	G	A	G	A	T	T	A	A	C	C	A	A	T	C	A	C	T	T	A	C	G	G	A	A	T	T	T	C	G	G	G	T	G	G	T	T	C	C	G	A	T	A	C	T	T	T	C	C	NA	NA	A	A	T	C	C	A	A	A	G	G	T	T	T	T	G	G	C	C	C	C	T	C	C	T	G	G	G	G	G	T	G	A	G	G	G	G	T	T	C	T	A	C	C	C	A	G	C	T	G	G	G	C	T	T	A	T	C	C	A	A	G	C	A	G	G	G	C	C	A	A	C	C	G	G	C	C	T	T	G	T	T	T	C	C	G	C	T	A	C	C	C	T	C	C	G	G	G	G	T	T	G	A	G	A	C	C	C	C	C	T	G	T	T	T	C	T	G	G	A	G	G	G	T	T	C	C	A	G	C	C	C	C	A	A	C	G	T	T	C	C	G	C	T	T	G	G	A	A	C	T	T	C	C	C	G	G	A	A	A	G	T	T	G	G	G	A	C	C	A	A	C	C	A	A	C	C	G	T	A	A	G	A	T	C	G	A	T	T	C	T	G	A	C	C	T	C	C	C	T	T	NA	NA	A	A	T	T	C	C	G	G	G	G	C	C	C	C	A	A	A	C	C	T	A	T	A	A	T	T	T	T	T	T	A	A	T	T	A	G	G	T	G	G	G	G	C	C	G	G	A	A	G	G	G	G	G	A	C	C	G	A	G	C	A	A	NA	NA	C	C	T	T	A	T	G	G	G	T	G	T	C	C	A	A	T	C	G	G	G	G	G	G	G	G	T	T	C	G	A	A	G	T	T	T	T	C	C	C	T	C	G	A	G	G	A	C	G	G	C	G	T	A	T	C	C	A	T	A	C	T	C	G	C	C	C	C	A	G	G	T	G	G	T	T	G	A	C	C	T	T	G	G	T	T	G	G	G	G	C	C	G	G	A	A	C	C	T	T	T	T	A	A	A	G	G	G	NA	NA	G	A	A	G	G	G	C	T	C	T	C	C	A	G	C	T	C	C	C	C	T	T	G	A	G	A	C	C	A	A	C	A	T	T	G	G	G	G	T	T	T	C	C	C	A	T	C	C	A	A	A	A	T	C	A	G	C	T	C	C	C	A	A	A	C	C	NA	NA	T	C	C	C	C	C	C	C	A	A	C	T	G	C	A	A	G	G	G	G	C	C	A	A	A	A	T	C	A	A	C	C	C	T	C	G	G	G	A	G	G	A	C	C	C	T	NA	NA	G	A	C	T	G	G	G	T	G	A	G	G	A	A	A	G	C	T	C	T	T	C	T	C	C	C	C	C	C	C	NA	NA	C	C	A	C	G	A	A	G	T	T	C	T	G	G	G	A	T	C	A	G	A	C	C	T	A	G	G	G	G	A	NA	NA	C	A	G	C	T	G	C	C	NA	NA	C	C	G	A	G	A	C	G	G	A	A	T	A	G	A	A	G	G	NA	NA	A	A	NA	NA	G	G	T	T	A	G	T	C	A	A	C	C	G	G	A	A	C	C	T	C	A	C	G	G	G	G	A	A	A	T	T	C	G	G	T	T	A	A	G	G	C	G	A	A	G	G	NA	NA	G	T	A	G	T	T	T	T	T	T	A	G	T	A	C	T	T	C	T	C	T	T	NA	NA	T	T	NA	NA	G	A	A	A	G	G	T	A	A	A	G	T	A	G	A	A	T	C	T	C	G	G	A	A	A	A	A	A	T	T	C	C	C	C	G	G	T	T	G	G	C	T	T	T	C	T	C	T	C	A	C	C	C	G	NA	NA	A	G	A	A	C	C	G	A	G	A	A	G	G	G	C	C	C	C	C	C	C	A	G	A	G	G	G	G	T	T	C	C	A	G	C	C	C	T	C	T	A	A	T	T	G	A	A	C	G	A	G	G	A	A	C	C	C	C	C	A	T	A	C	T	A	T	G	A	T	T	G	G	G	A	C	T	NA	NA	C	C	G	G	G	A	A	G	A	T	NA	NA	A	A	C	C	A	A	G	T	C	C	C	T	A	G	C	C	A	G	T	T	NA	NA	G	G	C	T	A	A	A	G	C	C	G	A	G	G	NA	NA	C	T	G	G	G	G	C	C	C	C	C	T	G	G	C	C	G	A	A	A	A	G	C	C	G	G	A	A	T	T	A	G	G	A	C	C	A	G	A	A	A	A	G	G	G	G	G	G	C	C	A	A	C	C	G	G	A	A	C	C	NA	NA	G	A	T	C	T	C	G	G	NA	NA	C	C	G	C	G	A	T	C	T	C	A	A	T	G	T	T	C	C	G	A	A	C	G	G	T	C	C	T	T	C	T	T	C	T	C	C	G	G	G	A	NA	NA	G	A	G	T	T	C	G	G	NA	NA	G	G	C	T	C	C	A	G	A	G	T	T	C	C	C	C	G	T	G	A	C	C	C	C	G	T	G	A	G	A	C	C	C	T	A	T	A	C	T	T	C	C	T	C	C	T	A	A	NA	NA	T	T	T	C	G	A	G	A	G	G	C	C	T	G	T	T	A	A	T	T	T	T	A	A	G	T	T	G	C	A	A	G	A	G	C	A	C	C	G	G	G	A	G	G	C	C	C	C	G	A	C	T	C	C	C	T	A	G	T	T	T	T	T	C	G	G	G	G	C	G	T	T	A	T	C	C	C	C	G	G	A	G	T	T	C	C	G	G	G	G	G	A	A	A	C	C	A	G	C	C	T	T	T	T	C	C	T	G	G	A	C	C	G	G	T	T	C	T	G	A	C	T	C	C	C	G	C	A	G	G	A	A	C	C	T	G	C	C	C	C	T	C	G	G	C	T	T	A	C	C	NA	NA	G	G	A	A	A	G	G	G	A	T	C	C	NA	NA	A	G	G	G	T	C	G	G	C	T	C	C	G	A	T	T	A	A	G	A	C	C	C	G	T	T	C	C	G	G	A	G	T	T	C	C	T	A	A	C	A	A	G	G	G	G	G	A	T	T	G	G	NA	NA	C	T	C	C	G	A	C	C	T	T	A	A	T	T	NA	NA	A	A	A	G	T	C	G	T	A	A	A	G	C	C	C	T	A	A	A	G	A	A	C	A	G	G	C	T	A	A	A	G	G	T	A	A	G	G	G	G	A	A	A	A	T	T	NA	NA	T	C	C	C	A	T	G	G	C	C	A	G	C	C	C	C	C	C	A	G	T	C	C	C	NA	NA	A	A	T	G	C	C	G	G	C	T	G	G	G	G	A	A	C	C	A	A	A	G	G	G	G	G	C	C	A	G	NA	NA	T	C	T	T	T	C	C	C	T	T	G	A	A	A	C	C	G	G	A	G	G	A	C	C	G	G	A	A	T	T	G	C	T	G	C	T	G	C	G	A	C	G	G	G	G	A	A	G	G	A	A	G	G	C	C	T	G	G	G	G	G	G	G	G	C	C	C	G	C	G	A	A	G	A	T	C	G	A	T	C	T	C	C	C	A	A	A	T	NA	NA	G	G	C	C	NA	NA	A	A	C	C	T	G	A	G	G	G	A	G	T	C	T	T	T	T	A	C	T	T	G	G	A	G	G	G	C	T	G	T	C	C	T	T	C	A	T	C	T	C	C	C	G	A	C	C	A	G	A	C	C	T	T	C	C	C	C	C	A	G	C	C	C	T	C	C	T	G	C	C	T	C	A	G	G	A	C	C	G	G	A	A	G	G	C	C	T	C	C	C	G	A	G	C	T	T	T	C	G	G	C	T	C	C	G	G	G	G	G	A	T	C	C	C	G	G	C	T	T	C	C	T	A	A	G	G	C	C	T	C	G	A	C	T	T	T	G	A	T	T	C	C	C	C	C	T	C	T	G	G	C	C	C	C	A	A	C	C	G	G	T	A	A	G	C	C	T	C	A	G	C	C	C	A	NA	NA	G	T	A	A	A	A	A	G	A	A	C	C	A	G	C	C	G	G	T	T	C	C	T	G	A	G	C	T	C	C	A	A	A	G	NA	NA	A	A	C	G	A	A	A	G	T	C	T	T	G	G	G	G	C	C	T	C	C	T	G	A	A	T	A	A	T	C	T	A	C	C	C	G	G	C	C	C	T	C	A	A	C	C	A	G	G	G	C	C	G	A	NA	NA	G	G	T	C	A	G	A	T	C	T	C	T	A	A	G	A	T	T	G	G	G	A	A	A	G	G	C	C	G	A	A	A	NA	NA	T	C	A	A	T	G	A	A	A	A	A	A	NA	NA	A	A	A	G	T	A	C	G	C	C	C	T	A	A	G	C	T	T	G	A	C	T	C	C	G	G	G	T	C	C	A	A	NA	NA	C	T	A	C	C	C	A	A	NA	NA	A	A	T	T	T	T	T	T	C	C	C	G	T	C	A	G	A	A	C	C	C	T	C	T	G	T	G	G	A	A	A	G	A	A	A	A	G	G	A	G	A	A	A	C	T	C	T	G	G	A	G	T	G	A	G	T	A	G	G	A	T	T	C	C	G	G	G	G	G	A	C	T	A	G	T	C	C	C	G	A	G	G	A	A	C	C	C	C	G	A	G	G	G	G	G	G	C	C	C	T	T	C	T	C	G	G	T	C	G	G	C	C	C	C	C	G	C	C	G	A	A	G	G	G	T	C	G	G	T	C	G	G	A	G	A	G	T	T	T	C	C	C	A	G	A	G	T	T	A	A	T	T	C	A	G	A	A	G	G	T	A	G	G	T	A	G	A	G	A	G	G	G	G	C	T	C	A	G	C	C	A	G	G	C	A	G	A	G	A	C	C	C	C	C	T	T	A	C	A	T	C	T	G	A	G	G	C	C	A	C	G	G	C	C	A	A	G	G	G	G	A	G	C	C	A	G	C	T	G	C	T	A	T	T	C	C	G	C	T	A	T	C	A	A	G	G	A	G	T	C	T	G	C	C	A	G	G	G	G	G	G	G	C	A	G	A	G	G	A	G	C	T	G	G	G	G	G	G	G	G	T	T	C	C	C	G	C	T	NA	NA	G	G	C	C	NA	NA	G	G	G	T	A	A	C	C	G	G	C	T	A	A	A	A	C	C	C	T	C	A	G	G	C	T	G	G	T	C	C	C	G	G	G	G	G	G	T	T	A	G	A	C	T	C	A	A	C	T	NA	NA	T	T	A	A	C	C	G	G	A	A	T	T	C	G	C	T	A	A	G	A	A	A	G	A	G	A	C	C	T	T	C	C	G	G	T	T	C	G	C	C	C	T	C	C	C	G	G	G	C	C	G	G	C	T	C	G	C	C	C	A	G	G	C	G	C	G	G	A	G	G	C	G	A	G	T	T	G	A	A	G	A	A	C	T	A	T	C	C	A	T	C	C	C	C	T	C	T	T	T	C	T	T	G	A	G	A	T	G	G	G	G	T	T	C	C	C	C	C	C	C	T	T	T	C	A	A	T	C	C	T	C	T	C	C	T	C	T	A	T	C	C	G	A	A	T	T	T	T	T	T	T	T	T	C	G	G	C	C	T	T	G	A	A	G	G	G	G	C	NA	NA	G	A	G	G	G	A	G	G	NA	NA	G	G	A	G	NA	NA	C	C	G	G	C	T	A	A	C	T	G	A	NA	NA	A	G	A	G	C	C	C	C	C	C	C	G	G	A	A	G	A	G	A	A	A	T	G	A	C	C	G	G	NA	NA	T	A	G	G	T	C	C	T	G	G	G	G	NA	NA	A	A	G	G	C	C	T	T	A	G	T	C	A	A	G	A	C	C	C	C	C	C	NA	NA	T	T	A	G	G	G	T	C	G	G	A	A	C	C	A	A	G	G	G	C	A	T	C	C	C	C	T	G	C	C	A	G	A	G	T	T	C	C	G	A	C	C	T	T	T	C	T	C	C	T	A	G	T	T	C	C	T	C	T	T	A	C	G	A	T	T	C	C	G	G	G	C	C	A	C	C	A	G	G	G	C	C	NA	NA	G	A	A	A	G	G	C	C	G	A	C	C	G	G	A	A	G	G	C	C	A	A	C	C	NA	NA	A	C	T	T	A	G	C	C	G	G	A	T	T	G	G	G	T	T	G	G	G	G	A	C	G	G	G	G	G	A	T	T	A	C	NA	NA	T	C	C	A	A	A	C	T	G	G	C	T	C	T	G	G	G	A	G	G	T	T	G	G	G	G	G	G	T	G	A	A	C	C	T	G	C	C	A	T	G	G	G	G	T	T	C	C	C	C	C	T	G	G	A	A	C	T	A	A	C	C	G	G	T	C	C	C	C	G	T	C	C	C	G	T	A	A	G	G	G	A	C	A	A	A	C	T	T	A	G	A	NA	NA	A	G	G	G	G	A	T	G	A	A	T	T	C	C	T	C	A	G	T	A	A	A	C	T	A	G	A	A	G	T	A	A	G	G	G	G	A	A	C	C	G	A	T	T	T	T	C	C	A	G	A	T	G	G	G	G	T	T	A	A	T	T	A	A	T	T	G	G	T	C	G	A	A	C	T	T	G	A	A	G	A	A	C	C	T	C	A	G	T	C	C	G	C	C	G	A	A	C	G	A	A	A	G	G	G	G	G	G	A	G	C	T	T	T	C	T	T	T	C	C	G	G	A	A	G	A	G	G	T	C	NA	NA	G	T	T	G	A	G	A	A	C	C	T	C	T	T	C	A	A	G	G	G	A	A	T	C	A	G	G	G	C	T	A	A	G	C	G	G	C	C	A	A	C	C	A	A	A	G	G	G	C	G	C	C	C	C	C	T	A	G	C	T	T	T	C	C	G	A	C	T	C	C	G	A	C	C	T	T	NA	NA	G	G	G	A	A	C	T	T	G	G	G	G	G	C	C	C	T	G	C	C	A	A	G	C	A	A	G	A	C	T	G	A	C	C	T	T	G	G	G	G	G	G	T	C	G	C	C	C	G	G	NA	NA	A	G	NA	NA	C	T	C	T	G	A	G	A	T	T	G	A	G	G	T	C	A	G	A	A	C	C	C	A	T	A	G	G	T	T	A	G	C	G	T	C	C	C	C	C	T	T	T	T	C	T	C	T	C	C	C	T	G	G	T	T	C	C	G	T	NA	NA	T	T	C	G	C	C	T	G	T	T	A	G	A	A	C	C	T	T	G	A	C	G	A	A	C	T	T	T	T	A	C	T	T	T	C	C	G	G	A	A	A	A	A	G	G	G	G	G	T	G	C	C	C	T	G	A	G	G	T	G	T	T	G	A	T	T	C	C	A	A	A	A	G	G	T	T	A	A	C	T	G	A	G	G	G	C	C	T	C	A	G	A	A	A	A	A	G	G	G	A	C	C	C	C	C	C	C	C	A	G	T	C	T	G	C	A	C	C	C	C	A	G	T	C	T	T	C	C	C	C	T	G	G	G	A	T	G	G	T	T	G	A	T	C	G	G	C	C	T	T	C	C	A	A	A	G	T	C	A	G	C	C	G	G	C	C	A	A	C	T	G	G	C	T	A	T	G	G	A	C	A	A	A	G	C	T	A	A	G	G	T	T	T	C	C	C	A	A	A	C	NA	NA	A	G	G	G	C	C	C	C	NA	NA	G	A	A	G	T	G	A	G	G	G	T	A	A	G	NA	NA	C	T	A	A	G	G	C	G	G	A	T	G	A	A	A	A	G	G	T	T	A	A	T	C	G	A	G	G	A	A	G	G	G	G	NA	NA	C	C	G	G	C	T	G	G	T	C	A	A	A	G	A	A	A	T	T	A	T	A	T	G	G	A	A	G	G	G	A	A	T	C	A	A	T	T	A	G	A	G	T	C	A	G	T	C	T	T	C	T	G	G	G	G	A	A	G	G	T	T	T	G	G	A	T	T	A	A	T	T	G	G	G	G	T	C	G	G	A	G	T	G	A	T	T	C	T	G	A	G	C	C	NA	NA	A	A	A	A	T	T	G	A	G	T	A	A	G	G	C	C	T	T	A	A	C	C	T	C	A	A	T	T	T	C	A	G	G	G	A	G	T	C	T	T	C	C	C	C	G	A	A	A	T	C	A	C	C	T	A	G	C	C	T	C	T	T	T	C	C	C	T	C	T	T	C	C	T	C	T	G	G	A	G	A	T	C	G	G	C	T	A	A	G	G	C	T	C	C	G	G	T	C	A	G	A	A	A	G	G	G	T	C	T	C	G	A	A	A	C	C	C	C	G	A	T	A	G	G	T	C	G	G	G	G	G	G	A	G	T	C	G	G	C	C	T	T	C	C	T	T	A	A	C	C	C	C	C	C	C	T	NA	NA	G	T	C	T	G	A	G	A	C	C	A	A	G	G	C	C	C	C	A	G	G	A	C	T	NA	NA	A	A	C	C	A	G	G	A	G	G	G	G	C	C	C	C	C	C	G	A	A	G	G	G	G	G	C	C	A	A	G	G	G	A	T	A	C	T	G	G	A	A	T	T	A	A	G	G	T	C	A	G	A	A	G	G	A	A	C	A	C	C	T	C	C	T	A	G	A	G	G	G	G	G	G	G	A	A	G	A	A	G	G	A	A	A	C	T	G	G	A	G	T	C	G	T	G	G	G	G	NA	NA	T	C	G	G	G	G	A	A	G	G	T	C	C	T	G	A	G	A	G	A	A	A	A	G	C	G	A	A	T	C	A	A	T	A	C	C	G	A	A	G	T	T	A	T	G	T	G	G	A	G	C	C	G	G	C	A	C	C	C	C	C	T	G	G	G	G	G	A	T	T	G	G	G	G	C	T	G	T	G	A	C	A	G	T	G	G	C	C	C	C	G	G	G	A	G	G	G	T	C	C	C	C	A	G	G	G	C	G	C	T	C	T	A	T	G	G	A	G	A	C	A	G	G	G	T	C	C	T	G	A	G	G	A	A	A	G	A	A	G	G	G	G	C	C	T	T	G	G	G	G	C	C	C	G	G	A	G	G	G	A	C	C	G	G	C	C	T	T	G	A	T	C	G	T	G	C	G	A	G	A	T	A	T	T	G	C	G	C	G	A	T	T	T	C	G	A	T	C	T	T	G	G	T	T	G	A	T	T	C	C	T	C	T	T	T	T	T	C	A	A	T	G	G	G	A	G	G	G	G	G	A	G	C	C	A	T	T	C	T	T	T	T	C	C	A	G	T	C	A	T	A	G	G	T	A	G	T	T	T	G	G	A	G	G	T	T	G	G	NA	NA	A	G	C	C	T	T	C	C	C	C	A	A	NA	NA	G	A	T	T	C	C	G	A	C	C	A	G	A	G	G	G	C	C	A	A	G	A	A	G	A	G	T	T	C	C	A	G	C	C	G	A	A	T	G	G	A	A	T	T	C	C	T	T	T	C	G	G	G	T	T	C	G	T	G	G	G	A	C	C	T	T	G	G	G	G	G	A	C	T	T	T	G	G	T	G	T	T	G	G	C	C	A	G	G	G	A	A	T	C	T	T	C	C	T	T	C	C	C	C	G	A	C	C	G	G	T	T	G	A	G	G	A	A	C	C	T	T	C	T	A	T	G	G	A	A	A	G	T	C	T	G	G	G	C	C	A	G	T	T	G	A	A	A	NA	NA	NA	NA	A	A	G	G	A	T	T	T	T	T	C	C	G	G	C	C	C	T	A	A	C	C	G	G	C	T	C	C	A	A	A	A	T	C	G	A	C	T	A	G	C	T	C	A	G	G	C	C	T	T	A	G	T	C	C	G	C	C	G	G	NA	NA	C	C	C	T	C	T	C	C	T	G	G	G	G	G	C	T	C	T	A	A	A	A	A	G	T	T	C	C	G	A	A	C	T	C	C	C	T	T	G	G	G	T	A	A	C	T	C	A	G	T	G	G	C	C	T	T	G	G	T	T	A	A	C	C	C	C	G	G	T	T	G	A	C	C	C	C	T	T	T	T	NA	NA	T	T	C	C	T	T	G	C	G	T	G	T	C	C	C	T	A	T	T	T	C	C	G	G	A	A	C	C	G	G	C	C	A	C	G	G	G	G	A	A	G	G	G	A	G	G	C	T	G	G	C	C	C	A	T	T	A	A	G	G	T	T	G	G	G	G	G	G	G	A	G	A	A	C	G	G	G	A	C	C	G	A	G	C	C	C	A	A	A	G	T	T	C	C	T	C	G	G	A	G	G	G	C	T	C	T	T	T	C	A	C	C	C	T	G	G	T	T	A	A	NA	NA	G	A	G	G	C	C	G	G	C	C	A	A	T	C	T	T	C	C	T	T	G	A	T	C	C	A	G	G	A	A	A	G	C	A	G	G	C	C	C	T	T	T	G	G	T	T	C	A	G	A	G	G	G	T	G	G	NA	NA	G	G	G	G	NA	NA	G	G	T	C	T	T	G	G	T	T	G	G	T	C	T	A	C	C	A	A	C	C	C	C	C	C	A	G	G	A	G	G	G	G	G	C	T	C	G	A	C	C	T	T	A	G	T	C	T	T	C	C	G	G	A	T	C	C	G	G	C	C	A	T	G	A	C	C	C	T	A	A	T	T	T	C	G	G	C	C	G	A	NA	NA	C	C	C	T	T	G	G	G	T	T	A	A	A	A	G	G	G	G	C	C	T	C	C	A	A	G	G	G	NA	NA	C	T	T	T	G	G	C	C	NA	NA	T	T	A	A	C	C	G	A	C	T	T	C	T	C	NA	NA	C	T	G	G	G	G	G	G	A	A	G	G	C	A	NA	NA	A	G	C	T	G	T	A	G	T	A	T	C	G	G	A	T	C	C	A	C	C	T	G	A	T	C	T	T	T	T	T	A	C	C	A	A	A	A	A	C	C	C	G	G	C	C	G	G	C	T	C	C	C	C	C	G	G	G	A	G	C	T	C	G	T	A	G	T	G	G	C	C	T	T	G	G	A	C	C	C	NA	NA	A	G	NA	NA	C	C	A	G	C	C	G	T	C	C	T	C	T	C	T	G	C	T	C	T	G	G	G	T	C	C	C	C	T	G	G	G	G	A	C	C	C	C	NA	NA	G	G	NA	NA	T	T	G	G	C	C	T	G	G	A	C	C	C	C	C	T	A	T	T	T	G	G	C	C	T	A	T	C	G	A	G	A	G	A	T	C	T	C	A	G	T	T	C	C	G	A	G	G	G	G	A	A	G	G	C	T	T	T	A	G	A	A	G	G	C	C	C	C	NA	NA	G	G	T	T	C	C	G	T	C	C	T	C	G	G	G	C	G	G	C	C	G	G	G	T	T	C	G	G	C	T	G	A	A	G	T	C	G	A	C	C	C	C	G	G	A	A	NA	NA	C	T	C	C	G	A	G	G	G	A	C	C	G	G	T	T	C	T	G	G	G	A	G	G	T	T	A	A	C	C	C	C	T	T	A	G	G	G	A	G	A	G	A	G	G	A	G	G	C	C	NA	NA	G	G	C	T	G	A	A	G	C	C	G	G	C	C	G	G	NA	NA	C	T	A	G	A	A	G	A	C	T	T	A	T	C	C	C	T	G	T	C	G	G	C	C	T	C	T	T	G	G	C	C	C	G	A	G	C	C	T	T	G	G	G	T	C	G	C	C	T	C	C	C	C	T	C	C	C	C	C	C	G	A	C	C	A	G	C	C	C	T	C	C	G	G	A	G	A	G	T	C	A	G	NA	NA	C	C	A	C	A	A	G	G	T	T	C	C	G	G	T	C	C	C	T	G	G	G	A	G	G	A	C	G	T	C	A	C	T	C	A	G	A	C	G	A	A	G	T	C	C	C	T	T	G	T	T	T	T	C	G	G	A	A	C	T	A	G	G	G	T	G	G	G	C	T	A	G	T	T	C	C	C	T	G	G	C	T	G	G	A	A	T	T	A	G	G	G	C	C	A	A	C	T	T	T	A	T	A	G	G	G	G	G	NA	NA	NA	NA	C	C	G	G	A	T	C	T	G	T	G	G	A	T	G	G	C	C	NA	NA	T	C	C	C	NA	NA	G	G	C	T	C	T	C	C	G	G	A	A	G	G	G	A	G	G	A	A	A	A	T	C	T	G	T	T	G	G	T	T	NA	NA	G	G	A	A	NA	NA	A	A	T	C	C	C	G	A	G	A	G	T	G	G	C	C	A	G	A	A	C	T	C	T	A	A	C	C	T	T	C	C	C	A	T	T	A	A	G	G	T	G	C	C	C	C	C	C	NA	NA	G	A	C	C	G	A	C	C	G	G	A	C	NA	NA	T	C	C	A	T	C	C	C	C	C	C	C	C	G	C	C	G	T	C	C	G	G	C	C	C	C	A	G	A	G	C	C	C	C	C	C	G	A	G	A	A	G	T	T	G	A	G	G	T	T	G	A	T	T	G	G	A	G	T	G	C	T	G	G	C	T	T	T	G	T	A	G	A	G	A	G	G	A	G	A	C	C	G	G	A	C	G	G	T	T	C	C	C	C	C	C	C	C	C	T	G	G	T	C	C	T	A	G	C	G	A	G	G	G	G	A	G	G	G	G	G	A	NA	NA	G	A	C	T	G	A	C	C	T	G	G	G	A	A	C	T	A	A	T	T	A	G	G	A	T	T	G	G	C	C	NA	NA	G	G	NA	NA	T	T	T	T	G	G	NA	NA	G	G	G	G	C	T	C	C	C	C	NA	NA	T	C	C	T	C	C	T	T	G	A	T	A	A	C	G	G	G	A	G	G	G	A	C	T	C	T	C	C	A	G	G	G	C	C	G	G	G	G	C	T	T	T	G	C	G	A	G	G	T	C	A	A	C	T	C	C	C	C	G	A	A	T	T	A	G	G	G	G	C	T	A	A	C	C	A	G	G	A	G	G	T	C	C	C	T	T	G	G	A	A	A	A	G	A	T	G	C	C	T	T	G	A	C	T	G	G	C	T	G	G	T	C	C	T	A	A	NA	NA	C	C	G	G	T	C	C	T	G	G	T	T	G	G	G	T	G	T	G	A	G	G	NA	NA	G	G	G	G	G	G	C	C	G	T	C	C	G	A	C	T	C	T	G	G	C	T	T	T	NA	NA	T	C	C	C	C	T	G	A	NA	NA	G	G	C	C	C	T	C	C	A	A	G	A	A	A	G	G	A	G	A	A	A	A	T	T	T	C	G	G	G	A	A	A	C	C	G	A	T	G	T	C	T	C	T	C	C	C	C	C	C	C	C	C	T	T	A	A	A	A	NA	NA	C	C	G	A	C	C	C	T	G	G	G	G	C	T	C	C	T	T	C	C	C	C	A	A	G	G	G	G	G	A	C	T	C	C	G	G	A	A	C	C	T	C	G	A	A	A	G	G	T	T	G	A	G	G	A	A	G	A	G	A	C	C	T	C	G	C	T	T	C	C	A	G	G	G	T	T	T	C	A	A	T	C	C	T	G	T	T	T	T	C	A	G	NA	NA	T	C	C	C	A	G	C	T	A	G	T	G	T	T	C	T	C	C	A	G	T	C	A	G	C	C	C	C	C	C	G	C	C	C	A	G	G	T	G	G	T	A	G	A	T	C	C	T	A	A	NA	NA	G	A	C	T	G	A	A	G	G	A	NA	NA	A	G	T	C	T	C	A	A	T	T	A	T	G	G	C	C	C	T	NA	NA	C	T	A	T	G	T	NA	NA	NA	NA	T	C	A	G	NA	NA	G	G	C	C	C	C	G	T	T	G	C	T	T	C	C	C	G	G	G	C	C	G	NA	NA	A	A	T	C	T	T	G	G	C	C	NA	NA	G	G	A	A	A	A	C	G	A	G	C	C	C	T	A	A	A	G	A	T	NA	NA	C	C	G	A	C	C	A	A	T	C	A	G	T	A	A	A	A	G	T	C	C	C	A	G	G	G	T	T	G	A	A	A	C	T	C	A	NA	NA	G	G	A	A	C	T	T	G	C	T	G	G	C	C	A	C	T	T	C	A	T	T	C	A	A	G	G	G	A	A	A	G	C	T	T	T	A	A	G	G	G	G	A	A	T	C	A	A	C	G	T	T	A	A	A	G	C	T	T	C	A	A	C	C	C	T	G	G	T	T	C	C	G	G	C	T	G	G	C	T	C	T	G	G	T	G	C	C	T	C	G	A	C	C	G	G	C	C	A	G	G	T	T	C	G	C	C	T	G	G	C	T	T	A	G	G	G	A	T	C	T	T	G	A	C	C	C	G	C	C	G	G	G	G	A	T	A	T	C	T	T	C	A	G	T	C	T	A	G	G	C	C	G	G	NA	NA	NA	NA	T	T	G	G	A	A	T	C	A	G	T	T	T	T	C	C	G	G	G	A	C	C	A	G	A	G	T	A	C	T	G	G	G	A	G	A	C	T	C	A	G	G	A	C	C	T	G	G	A	C	A	A	G	T	A	G	G	G	C	C	G	A	T	T	G	A	T	A	A	G	G	A	C	C	G	A	C	C	G	G	G	G	C	T	C	T	C	C	T	A	A	G	C	C	C	T	T	T	A	G	C	C	A	G	A	G	A	G	G	G	C	C	G	C	G	G	T	A	T	C	NA	NA	G	A	C	C	G	G	A	A	C	C	G	G	G	A	C	C	C	A	G	A	A	G	C	T	G	G	T	C	C	C	C	C	C	G	A	A	NA	NA	G	G	G	A	A	G	T	C	C	T	T	C	A	G	C	C	A	G	G	G	C	T	C	G	T	T	G	A	C	C	A	G	T	C	C	C	A	A	C	C	A	A	A	G	C	C	C	T	A	G	A	A	C	C	C	C	C	C	C	C	G	A	G	G	C	A	A	A	T	T	A	A	A	A	G	G	A	G	G	G	C	C	C	C	T	C	C	C	T	C	G	G	T	T	NA	NA	G	C	G	T	G	G	A	A	NA	NA	A	A	T	C	A	G	A	A	C	G	G	G	C	T	G	G	C	C	A	A	T	G	G	A	C	A	G	G	G	A	T	C	C	C	A	A	T	T	G	G	G	A	NA	NA	T	C	C	C	T	C	T	T	G	G	A	G	C	C	C	C	C	C	G	G	NA	NA	T	T	G	A	C	C	C	C	G	G	C	C	G	T	A	T	T	T	A	G	T	T	A	G	T	T	A	A	C	T	G	G	A	A	G	A	G	G	A	A	A	A	C	T	C	C	C	C	T	A	G	G	G	G	G	G	NA	NA	C	A	T	A	C	C	C	T	T	C	A	A	G	G	T	G	C	C	T	T	NA	NA	C	C	G	G	T	C	A	A	C	C	C	C	G	C	A	A	C	T	G	G	A	A	T	T	G	A	NA	NA	A	C	A	A	C	T	C	C	C	C	C	C	C	C	A	G	NA	NA	T	T	T	C	T	T	T	T	T	G	A	G	C	C	G	G	C	C	T	C	G	A	G	G	G	A	G	G	T	T	G	G	A	G	C	C	G	G	T	C	C	T	C	C	C	C	A	A	C	C	C	C	T	T	C	C	C	C	C	T	C	C	G	G	A	G	G	A	G	G	T	C	A	A	C	C	G	G	A	C	T	A	T	T	G	A	A	G	C	C	A	A	A	G	G	G	C	C	G	G	C	C	A	G	T	C	A	A	G	A	A	C	C	C	A	C	G	G	T	C	C	T	G	A	G	G	T	T	C	C	G	G	G	G	C	C	T	C	A	G	T	T	A	T	T	T	T	T	G	G	A	G	C	A	G	G	G	G	C	C	C	C	T	T	T	G	G	G	A	A	G	G	T	C	G	G	T	C	G	G	C	T	G	G	G	G	T	C	T	A	A	G	G	G	G	T	G	G	G	T	A	G	A	G	A	A	C	C	T	C	T	C	NA	NA	G	T	G	G	G	G	C	C	G	A	C	T	G	G	A	G	C	C	C	T	G	G	C	C	G	G	G	G	C	C	T	C	NA	NA	C	C	G	G	C	C	C	C	G	G	G	G	T	T	T	T	G	G	C	C	T	T	C	C	T	T	C	C	T	T	T	T	A	A	C	C	T	T	T	T	T	C	C	G	A	A	G	G	C	T	NA	NA	A	A	C	C	T	G	A	G	C	C	C	C	T	T	T	C	NA	NA	A	G	C	C	G	G	T	T	A	T	T	T	G	G	G	G	A	A	C	C	C	A	G	A	C	C	T	T	T	C	A	G	C	A	G	A	A	A	A	G	G	G	T	T	C	C	C	C	T	T	A	A	NA	NA	A	A	A	A	T	T	A	G	G	G	C	T	G	G	G	G	C	C	G	G	C	C	T	T	A	A	G	A	A	G	C	C	C	C	NA	NA	A	G	G	G	T	T	G	G	C	C	C	C	A	G	C	C	C	T	T	T	A	A	A	A	A	G	C	C	T	T	A	G	G	G	A	A	G	G	A	A	A	A	G	G	T	T	A	C	G	G	C	C	C	T	C	C	C	C	T	T	G	G	NA	NA	A	G	C	C	G	T	C	C	A	G	A	C	T	T	T	T	T	T	C	C	G	G	A	A	G	G	G	G	C	C	A	A	C	C	C	C	G	G	C	C	T	T	A	A	T	T	A	A	C	C	G	G	G	G	A	A	G	G	C	C	C	C	T	T	A	A	C	C	G	G	C	C	T	T	C	C	T	T	C	C	G	G	A	A	C	C	A	A	A	A	G	G	G	G	T	T	G	G	A	A	T	T	T	T	C	C	A	A	C	C	G	G	C	C	G	G	A	A	C	C	A	A	C	C	G	G	G	G	C	C	C	C	C	C	G	G	C	C	G	G	A	A	C	C	C	C	C	C	C	C	C	C	T	T	T	T	A	A	G	G	C	C	T	T	T	T	A	A	A	A	A	A	T	T	A	A	C	C	G	G	T	T	C	C	T	T	T	T	C	C	A	A	G	G	T	T	A	A	T	T	C	C	C	C	G	G	G	G	A	A	A	A	G	G	G	G	A	A	T	T	G	G	C	C	G	G	C	C	G	G	G	G	T	T	G	G	T	T	C	C	G	G	T	T	G	G	A	A	T	T	T	T	A	A	T	T	G	G	T	T	A	A	A	A	T	T	C	C	C	C	T	T	A	A	C	C	C	C	G	G	G	G	G	G	T	T	G	G	G	G	T	T	C	C	C	C	T	T	C	C	G	G	A	A	G	G	A	A	C	C	T	T	G	G	A	A	C	C	C	C	A	A	C	C	C	C	T	T	C	C	A	A	C	C	G	G	C	C	T	T	G	G	T	T	G	G	A	A	C	C	G	G	T	T	A	A	C	C	G	G	G	G	G	G	T	T	T	T	T	T	A	A	T	T	G	G	C	C	G	G	A	A	T	T	A	A	T	T	T	T	G	G	G	G	C	C	G	G	T	T	C	C	C	C	C	C	C	C	G	G	G	G	G	G	A	A	A	A	A	A	G	G	G	G	T	T	T	T	G	G	G	G	G	G	A	A	A	A	C	C	G	G	T	T	G	G	G	G	G	G	C	C	T	T	A	A	A	A	T	T	T	T	G	G	G	G	G	G	A	A	T	T	C	C	T	T	C	C	C	C	T	T	G	G	G	G	G	G	C	C	A	A	T	T	C	C	G	G	A	A	A	A	C	C	G	G	NA	NA	C	C	A	A	T	T	T	T	T	T	G	G	G	G	G	G	G	G	G	G	T	T	G	G	G	G	G	G	A	A	A	A	C	C	T	T	C	C	C	C	G	G	G	G	T	T	C	C	A	A	A	A	G	G	G	G	C	C	G	G	C	C	C	C	C	C	T	T	C	C	C	C	A	A	G	G	T	T	G	G	C	C	A	A	C	C	C	C	C	C	G	G	G	G	A	A	T	T	G	G	G	G	A	A	A	A	A	A	T	T	A	A	G	G	A	A	A	A	C	C	T	T	G	G	T	T	G	G	A	A	T	T	A	A	T	T	C	C	C	C	C	C	G	G	G	G	G	G	T	T	A	A	C	C	T	T	C	C	A	A	A	A	C	C	A	A	C	C	C	C	A	A	G	G	G	G	A	A	A	A	G	G	T	T	G	G	T	T	A	A	A	A	G	G	T	T	A	A	A	A	C	C	G	G	C	C	C	C	G	G	C	C	A	A	C	C	G	G	T	T	C	C	T	T	T	T	C	C	C	C	G	G	C	C	T	T	T	T	A	A	C	C	C	C	A	A	A	A	A	A	C	C	T	T	G	G	C	C	A	A	C	C	G	G	C	C	T	T	C	C	T	T	A	A	C	C	G	G	C	C	G	G	T	T	C	C	C	C	G	G	C	C	A	A	A	A	G	G	C	C	G	G	T	T	C	C	G	G	G	G	A	A	G	G	C	C	A	A	A	A	T	T	T	T	A	A	T	T	A	A	A	A	T	T	C	C	C	C	T	T	T	T	G	G	T	T	G	G	T	T	A	A	G	G	G	G	G	G	T	T	A	A	C	C	C	C	C	C	A	A	C	C	A	A	C	C	G	G	C	C	A	A	T	T	A	A	C	C	C	C	G	G	G	G	T	T	C	C	G	G	C	C	T	T	G	G	C	C	T	T	C	C	G	G	A	A	A	A	C	C	G	G	C	C	T	T	C	C	G	G	G	G	A	A	C	C	G	G	G	G	G	G	G	G	T	T	G	G	C	C	G	G	C	C	C	C	G	G	A	A	A	A	G	G	C	C	C	C	T	T	T	T	A	A	T	T	G	G	C	C	C	C	G	G	G	G	G	G	G	G	G	G	C	C	C	C	A	A	C	C	A	A	A	A	C	C	A	A	A	A	G	G	G	G	T	T	G	G	C	C	A	A	C	C	G	G	T	T	T	T	G	G	A	A	G	G	G	G	C	C	A	A	T	T	A	A	G	G	C	C	G	G	A	A	C	C	T	T	C	C	A	A	T	T	G	G	C	C	G	G	G	G	G	G	C	C	C	C	C	C	A	A	C	C	C	C	G	G	A	A	C	C	G	G	T	T	G	G	T	T	G	G	G	G	C	C	T	T	G	G	A	A	G	G	A	A	A	A	A	A	G	G	C	C	C	C	A	A	A	A	C	C	G	G	G	G	C	C	C	C	T	T	A	A	T	T	A	A	C	C	A	A	A	A	C	C	A	A	A	A	C	C	T	T	A	A	A	A	T	T	C	C	A	A	C	C	A	A	A	A	A	A	T	T	C	C	A	A	A	A	C	C	C	C	A	A	T	T	G	G	C	C	T	T	C	C	G	G	A	A	C	C	C	C	G	G	A	A	C	C	A	A	T	T	A	A	A	A	C	C	A	A	G	G	T	T	C	C	T	T	T	T	G	G	C	C	T	T	T	T	T	T	A	A	C	C	C	C	A	A	A	A	C	C	T	T	C	C	A	A	C	C	G	G	G	G	A	A	C	C	C	C	A	A	G	G	G	G	C	C	T	T	G	G	T	T	A	A	C	C	A	A	C	C	C	C	T	T	C	C	T	T	G	G	G	G	C	C	G	G	A	A	T	T	C	C	C	C	G	G	A	A	C	C	T	T	G	G	G	G	G	G	T	T	A	A	G	G	C	C	G	G	C	C	A	A	A	A	T	T	A	A	T	T	A	A	C	C	C	C	T	T	C	C	C	C	G	G	T	T	G	G	G	G	A	A	T	T	A	A	A	A	C	C	C	C	C	C	C	C	C	C	G	G	C	C	C	C	C	C	T	T	C	C	A	A	T	C	C	C	A	A	G	G	T	T	G	G	G	G	C	C	G	G	G	G	G	G	G	G	T	T	G	G	T	T	C	C	C	C	T	T	G	G	C	C	C	C	T	T	C	C	G	G	C	C	G	G	C	C	G	G	A	A	G	G	G	G	G	G	C	C	G	G	C	C	C	C	G	G	A	A	A	A	T	T	G	G	G	G	G	G	G	G	T	T	G	G	C	C	A	A	C	C	C	C	C	C	G	G	C	C	G	G	G	G	A	A	C	C	G	G	T	T	G	G	T	T	A	A	C	C	T	T	G	G	G	G	C	C	T	T	A	A	T	T	T	T	A	A	C	C	G	G	T	T	G	G	G	G	C	C	G	G	C	C	C	C	A	A	A	A	G	G	A	A	G	G	T	T	C	C	A	A	T	T	A	A	T	T	G	G	C	C	T	T	T	T	G	G	C	C	C	C	G	G	A	A	G	G	G	G	A	A	A	A	C	C	G	G	A	A	T	T	A	A	G	G	T	T	C	C	A	A	T	T	C	C	C	C	C	C	G	G	C	C	T	T	T	T	C	C	G	G	G	G	G	G	A	A	C	C	G	G	G	G	G	G	G	G	A	A	T	T	C	C	G	G	G	G	C	C	G	G	G	G	C	C	G	G	C	C	T	T	A	A	T	T	C	C	C	C	A	A	T	T	A	A	C	C	T	T	C	C	C	C	A	A	T	T	G	G	C	C	T	T	C	C	G	G	G	G	G	G	A	A	G	G	G	G	T	T	A	A	C	C	G	G	G	G	C	C	C	C	G	G	T	T	G	G	G	G	G	G	T	T	T	T	G	G	G	G	G	G	G	G	T	T	C	C	G	G	C	C	C	C	A	A	A	A	G	G	G	G	C	C	T	T	A	A	G	G	A	A	T	T	G	G	G	G	G	G	G	G	G	G	C	C	T	T	G	G	T	T	C	C	G	G	T	T	C	C	G	G	C	C	G	G	C	C	C	C	G	G	A	A	G	G	C	C	A	A	A	A	G	G	A	A	A	A	C	C	C	C	C	C	A	A	A	A	C	C	G	G	C	C	C	C	C	C	T	T	A	A	C	C	T	T	T	T	T	T	C	C	A	A	C	C	G	G	G	G	C	C	G	G	C	C	G	G	C	C	G	G	T	T	C	C	G	C	G	G	C	C	A	A	A	A	C	C	A	A	G	G	T	T	C	C	A	A	T	T	C	C	A	A	A	A	A	A	A	A	G	G	C	C	T	T	T	T	G	G	C	C	G	G	G	G	T	T	C	C	C	C	C	C	A	A	A	A	T	T	G	G	C	C	C	C	T	T	A	A	A	A	A	A	G	G	A	A	G	G	A	A	T	T	G	G	G	G	T	T	C	C	A	A	T	T	A	A	G	G	G	G	A	A	A	A	G	G	C	C	A	A	C	C	G	G	C	C	G	G	C	C	T	T	A	A	T	T	A	A	G	G	T	T	G	G	T	T	A	A	C	C	C	C	A	A	G	G	A	A	A	A	G	G	T	T	A	A	T	T
[truncated: 1,591,714 more chars]
