# Supplementary material for: Expression Quantitative Trait Loci for Extreme Host Response to Influenza A in Pre-Collaborative Cross Mice
Source: G3 (Bethesda). 2012 Feb 1;2(2):213–21. doi: 10.1534/g3.111.001800 (PMC3284329; doi:10.1534/g3.111.001800)
Supplement: Supporting Information [file supp_2.2.213_FileS2.zip › File_S2/chr5.ped]

#family	subject	father	mother	sex	phenotype	JAX00572223		JAX00225241		JAX00126469		JAX00126470		JAX00572225		JAX00572226		JAX00572234		JAX00572235		JAX00572236		JAX00126475		JAX00572239		JAX00572245		JAX00572246		JAX00572251		JAX00126479		JAX00126487		JAX00572263		JAX00572264		JAX00126490		JAX00126491		JAX00572271		JAX00126493		JAX00572277		JAX00572281		JAX00225246		JAX00572286		JAX00126503		JAX00572289		JAX00126505		JAX00126506		JAX00572294		JAX00572297		JAX00126508		JAX00126509		JAX00572298		JAX00572300		JAX00126510		JAX00572303		JAX00126513		JAX00126515		JAX00572315		JAX00572316		JAX00572317		JAX00572319		JAX00225255		JAX00572327		JAX00572328		JAX00572329		JAX00572335		JAX00572337		JAX00572340		JAX00572343		JAX00572344		JAX00572345		JAX00572347		JAX00126524		JAX00572351		JAX00572353		JAX00572354		JAX00572357		JAX00572359		JAX00572365		JAX00572366		JAX00572367		JAX00572369		JAX00572373		JAX00126529		JAX00572378		JAX00572380		JAX00572382		JAX00572383		JAX00572384		JAX00572386		JAX00126532		JAX00572389		JAX00126533		JAX00126535		JAX00572399		JAX00572406		JAX00572407		JAX00572408		JAX00572410		JAX00126540		JAX00126541		JAX00572416		JAX00572420		JAX00572424		JAX00572425		JAX00572428		JAX00572432		JAX00126545		JAX00572437		JAX00572440		JAX00572442		JAX00572444		JAX00572445		JAX00572450		JAX00572456		JAX00126552		JAX00126553		JAX00572400		JAX00572463		JAX00572467		JAX00126556		JAX00126558		JAX00126561		JAX00572477		JAX00572482		JAX00572485		JAX00572493		JAX00572495		JAX00126570		JAX00572502		JAX00572506		JAX00572510		JAX00572512		JAX00126573		JAX00572516		JAX00225270		JAX00572522		JAX00126577		JAX00126578		JAX00225271		JAX00126579		JAX00572547		JAX00572548		JAX00126587		JAX00572566		JAX00572568		JAX00572569		JAX00572572		JAX00572573		JAX00126590		JAX00572579		JAX00572588		JAX00572589		JAX00572591		JAX00572593		JAX00572599		JAX00572602		JAX00572605		JAX00572606		JAX00572607		JAX00572608		JAX00126597		JAX00572611		JAX00126598		JAX00126599		JAX00572613		JAX00572617		JAX00572625		JAX00572628		JAX00572629		JAX00572631		JAX00572633		JAX00572634		JAX00126604		JAX00572636		JAX00126605		JAX00126608		JAX00572644		JAX00225281		JAX00572647		JAX00572648		JAX00572658		JAX00126613		JAX00225283		JAX00126614		JAX00572666		JAX00572667		JAX00572670		JAX00572671		JAX00572672		JAX00572674		JAX00572675		JAX00572679		JAX00126620		JAX00572682		JAX00572687		JAX00572689		JAX00572690		JAX00572692		JAX00572698		JAX00572700		JAX00126623		JAX00572702		JAX00126625		JAX00572705		JAX00572706		JAX00572707		JAX00572710		JAX00572717		JAX00126630		JAX00572726		JAX00126631		JAX00126633		JAX00126634		JAX00572727		JAX00572728		JAX00126635		JAX00572732		JAX00572733		JAX00572734		JAX00126636		JAX00572737		JAX00572743		JAX00572761		JAX00126645		JAX00572766		JAX00572773		JAX00572775		JAX00572776		JAX00126648		JAX00572781		JAX00572785		JAX00572786		JAX00572787		JAX00572788		JAX00572800		JAX00126652		JAX00572806		JAX00572807		JAX00572809		JAX00572810		JAX00126655		JAX00126658		JAX00126659		JAX00572830		JAX00572832		JAX00572834		JAX00225291		JAX00572839		JAX00572842		JAX00572843		JAX00572844		JAX00572845		JAX00572848		JAX00572849		JAX00572853		JAX00126669		JAX00572856		JAX00572861		JAX00572866		JAX00572868		JAX00572869		JAX00572897		JAX00126685		JAX00126686		JAX00572900		JAX00126687		JAX00126694		JAX00572915		JAX00572916		JAX00572917		JAX00572918		JAX00126700		JAX00126703		JAX00572924		JAX00126710		JAX00572931		JAX00225304		JAX00572940		JAX00572944		JAX00572946		JAX00572948		JAX00572954		JAX00572957		JAX00126729		JAX00572961		JAX00572963		JAX00126733		JAX00572969		JAX00126737		JAX00572979		JAX00126740		JAX00572980		JAX00572983		JAX00126745		JAX00126749		JAX00126750		JAX00572990		JAX00572992		JAX00572993		JAX00572996		JAX00573000		JAX00573003		JAX00573004		JAX00573006		JAX00573008		JAX00126756		JAX00573026		JAX00573030		JAX00573031		JAX00126768		JAX00573034		JAX00573035		JAX00573039		JAX00573040		JAX00573047		JAX00573048		JAX00126775		JAX00126776		JAX00573052		JAX00126778		JAX00126779		JAX00573058		JAX00573061		JAX00573066		JAX00573069		JAX00573071		JAX00126785		JAX00573074		JAX00573075		JAX00573076		JAX00573080		JAX00573081		JAX00573083		JAX00573095		JAX00573098		JAX00126796		JAX00573102		JAX00573103		JAX00573105		JAX00573107		JAX00573108		JAX00573110		JAX00573111		JAX00573114		JAX00573119		JAX00126802		JAX00573126		JAX00573127		JAX00573130		JAX00573135		JAX00573145		JAX00573146		JAX00573154		JAX00126807		JAX00573157		JAX00573161		JAX00573162		JAX00573163		JAX00573168		JAX00573170		JAX00573177		JAX00126813		JAX00573180		JAX00573190		JAX00573193		JAX00573196		JAX00573198		JAX00573199		JAX00573205		JAX00126819		JAX00573206		JAX00573213		JAX00573215		JAX00126823		JAX00225336		JAX00126827		JAX00573228		JAX00573230		JAX00573232		JAX00573248		JAX00573253		JAX00573256		JAX00573257		JAX00573272		JAX00126841		JAX00573284		JAX00126844		JAX00126845		JAX00573286		JAX00573288		JAX00126846		JAX00573294		JAX00573297		JAX00573305		JAX00573307		JAX00573308		JAX00573309		JAX00573310		JAX00573315		JAX00225342		JAX00573323		JAX00573324		JAX00126853		JAX00126854		JAX00573327		JAX00573328		JAX00573330		JAX00573334		JAX00573336		JAX00573338		JAX00126856		JAX00126857		JAX00573343		JAX00126860		JAX00573346		JAX00573347		JAX00573348		JAX00126861		JAX00126862		JAX00573352		JAX00573354		JAX00573358		JAX00573360		JAX00573361		JAX00573363		JAX00126868		JAX00573364		JAX00126870		JAX00573368		JAX00573369		JAX00573372		JAX00573375		JAX00573377		JAX00573382		JAX00126874		JAX00573384		JAX00573387		JAX00573393		JAX00573394		JAX00126878		JAX00573398		JAX00573399		JAX00573400		JAX00573402		JAX00573408		JAX00573410		JAX00573411		JAX00573415		JAX00573416		JAX00573421		JAX00573426		JAX00126885		JAX00573427		JAX00573437		JAX00573438		JAX00573439		JAX00126889		JAX00126892		JAX00573448		JAX00126894		JAX00573453		JAX00126897		JAX00573471		JAX00573473		JAX00573479		JAX00573489		JAX00573494		JAX00573495		JAX00573501		JAX00573503		JAX00126904		JAX00573509		JAX00126905		JAX00573511		JAX00573515		JAX00225356		JAX00573517		JAX00126907		JAX00573521		JAX00573524		JAX00126909		JAX00573531		JAX00573533		JAX00573534		JAX00573537		JAX00573544		JAX00126914		JAX00126915		JAX00573555		JAX00573557		JAX00126916		JAX00573560		JAX00573566		JAX00126922		JAX00225360		JAX00573578		JAX00573585		JAX00126927		JAX00573591		JAX00126929		JAX00573602		JAX00126930		JAX00573604		JAX00573605		JAX00573611		JAX00573616		JAX00573618		JAX00573622		JAX00126934		JAX00573625		JAX00573626		JAX00573627		JAX00573628		JAX00573630		JAX00126938		JAX00573641		JAX00126940		JAX00573653		JAX00573654		JAX00573657		JAX00573658		JAX00573659		JAX00126944		JAX00126945		JAX00126946		JAX00573666		JAX00573668		JAX00126947		JAX00573671		JAX00126949		JAX00126950		JAX00573673		JAX00573679		JAX00573683		JAX00126951		JAX00573686		JAX00573688		JAX00573692		JAX00573695		JAX00126954		JAX00573699		JAX00573701		JAX00126959		JAX00573710		JAX00573717		JAX00126963		JAX00126964		JAX00573724		JAX00573727		JAX00573731		JAX00126966		JAX00225376		JAX00126969		JAX00126970		JAX00126972		JAX00573735		JAX00573736		JAX00573744		JAX00225380		JAX00573745		JAX00573746		JAX00573748		JAX00573749		JAX00573751		JAX00126978		JAX00573752		JAX00573753		JAX00126982		JAX00573761		JAX00573762		JAX00573766		JAX00573772		JAX00573781		JAX00126984		JAX00126985		JAX00573785		JAX00573788		JAX00573790		JAX00573791		JAX00573799		JAX00573800		JAX00126997		JAX00573803		JAX00225385		JAX00573805		JAX00573811		JAX00573825		JAX00573828		JAX00573829		JAX00573834		JAX00127013		JAX00573839		JAX00225391		JAX00573854		JAX00225395		JAX00127025		JAX00573864		JAX00573868		JAX00573870		JAX00573872		JAX00573873		JAX00573874		JAX00127033		JAX00573876		JAX00573892		JAX00573893		JAX00127065		JAX00573896		JAX00127069		JAX00573898		JAX00573900		JAX00127073		JAX00127074		JAX00573903		JAX00127076		JAX00573904		JAX00573907		JAX00573908		JAX00127078		JAX00573916		JAX00573919		JAX00127081		JAX00573925		JAX00127084		JAX00225420		JAX00573944		JAX00573947		JAX00573948		JAX00573953		JAX00573954		JAX00573955		JAX00127093		JAX00573958		JAX00573961		JAX00573963		JAX00573966		JAX00573969		JAX00573977		JAX00573980		JAX00573981		JAX00573983		JAX00573984		JAX00573987		JAX00573990		JAX00574001		JAX00574003		JAX00574005		JAX00189602		JAX00574010		JAX00574015		JAX00225426		JAX00574021		JAX00574022		JAX00574023		JAX00127107		JAX00127108		JAX00574031		JAX00574032		JAX00127109		JAX00574037		JAX00574043		JAX00574044		JAX00574046		JAX00574052		JAX00574054		JAX00127115		JAX00574058		JAX00574062		JAX00574063		JAX00574066		JAX00574072		JAX00574075		JAX00574076		JAX00574078		JAX00574082		JAX00574085		JAX00574087		JAX00574089		JAX00574090		JAX00574095		JAX00574098		JAX00127127		JAX00574100		JAX00574101		JAX00127129		JAX00574115		JAX00127134		JAX00574116		JAX00574122		JAX00127138		JAX00127139		JAX00127140		JAX00574129		JAX00574133		JAX00574135		JAX00574137		JAX00225440		JAX00574138		JAX00574142		JAX00574143		JAX00574145		JAX00127145		JAX00574153		JAX00127153		JAX00574158		JAX00127156		JAX00127157		JAX00574164		JAX00574165		JAX00574168		JAX00225445		JAX00127162		JAX00574175		JAX00574177		JAX00574178		JAX00574179		JAX00574185		JAX00127164		JAX00574188		JAX00574192		JAX00127168		JAX00574194		JAX00574196		JAX00574197		JAX00574198		JAX00574201		JAX00127173		JAX00127175		JAX00574206		JAX00574209		JAX00574211		JAX00574213		JAX00574217		JAX00127180		JAX00127181		JAX00574219		JAX00127183		JAX00127184		JAX00127186		JAX00574230		JAX00225458		JAX00574232		JAX00127191		JAX00574238		JAX00574250		JAX00574255		JAX00574256		JAX00127197		JAX00574262		JAX00574264		JAX00225460		JAX00574269		JAX00574279		JAX00127206		JAX00127207		JAX00574281		JAX00574282		JAX00225462		JAX00574285		JAX00574286		JAX00574290		JAX00574292		JAX00574293		JAX00127216		JAX00574296		JAX00574302		JAX00574310		JAX00127222		JAX00574312		JAX00574314		JAX00574315		JAX00574317		JAX00574318		JAX00574324		JAX00574325		JAX00574326		JAX00127225		JAX00127226		JAX00574329		JAX00574333		JAX00574334		JAX00574336		JAX00574337		JAX00127229		JAX00574340		JAX00574342		JAX00574347		JAX00225469		JAX00127230		JAX00127231		JAX00127232		JAX00127234		JAX00127235		JAX00127236		JAX00574364		JAX00574366		JAX00574367		JAX00574370		JAX00127238		JAX00574376		JAX00574380		JAX00127246		JAX00574387		JAX00574388		JAX00574394		JAX00127250		JAX00574396		JAX00574398		JAX00225478		JAX00127252		JAX00574406		JAX00127257		JAX00574418		JAX00574420		JAX00574431		JAX00574432		JAX00225482		JAX00574435		JAX00127268		JAX00574439		JAX00127270		JAX00574441		JAX00574443		JAX00574444		JAX00127272		JAX00574448		JAX00574450		JAX00574452		JAX00127275		JAX00574456		JAX00127281		JAX00127282		JAX00574468		JAX00574470		JAX00574471		JAX00574473		JAX00127286		JAX00574477		JAX00574479		JAX00127287		JAX00127289		JAX00574492		JAX00574495		JAX00574496		JAX00574497		JAX00574498		JAX00574513		JAX00127316		JAX00574521		JAX00574522		JAX00574524		JAX00574525		JAX00574527		JAX00127318		JAX00574530		JAX00574536		JAX00127322		JAX00127323		JAX00225501		JAX00574539		JAX00574540		JAX00574541		JAX00574542		JAX00127325		JAX00127331		JAX00574549		JAX00574550		JAX00127336		JAX00225507		JAX00225508		JAX00574558		JAX00574563		JAX00127342		JAX00574567		JAX00574576		JAX00574577		JAX00574584		JAX00574586		JAX00574588		JAX00574594		JAX00574596		JAX00574597		JAX00574602		JAX00574603		JAX00127350		JAX00574610		JAX00127353		JAX00574613		JAX00574614		JAX00574616		JAX00574619		JAX00574620		JAX00574624		JAX00574630		JAX00574631		JAX00574632		JAX00127358		JAX00574634		JAX00127360		JAX00127361		JAX00574639		JAX00574644		JAX00127366		JAX00574654		JAX00574656		JAX00574657		JAX00127368		JAX00574662		JAX00574665		JAX00127370		JAX00127372		JAX00127373		JAX00574673		JAX00574680		JAX00574683		JAX00574692		JAX00127379		JAX00127381		JAX00127382		JAX00574698		JAX00574701		JAX00574702		JAX00574712		JAX00574714		JAX00574716		JAX00574717		JAX00574718		JAX00127389		JAX00574730		JAX00127390		JAX00574734		JAX00574735		JAX00574737		JAX00127396		JAX00574742		JAX00574745		JAX00574746		JAX00574747		JAX00574749		JAX00574750		JAX00574753		JAX00574757		JAX00127398		JAX00574758		JAX00574761		JAX00574766		JAX00127403		JAX00127404		JAX00225525		JAX00574777		JAX00574783		JAX00574784		JAX00127409		JAX00127412		JAX00574793		JAX00574796		JAX00574799		JAX00127418		JAX00225528		JAX00574803		JAX00127423		JAX00574812		JAX00574813		JAX00127429		JAX00574823		JAX00574824		JAX00127435		JAX00574827		JAX00225534		JAX00574837		JAX00574840		JAX00225535		JAX00127440		JAX00127441		JAX00574846		JAX00574849		JAX00574850		JAX00127442		JAX00225537		JAX00574860		JAX00574862		JAX00127449		JAX00574870		JAX00574873		JAX00574875		JAX00574877		JAX00574882		JAX00127454		JAX00127455		JAX00574888		JAX00574893		JAX00574895		JAX00574897		JAX00574898		JAX00574904		JAX00127463		JAX00127464		JAX00574921		JAX00574923		JAX00127468		JAX00574924		JAX00574925		JAX00574927		JAX00574928		JAX00574931		JAX00127470		JAX00574937		JAX00574938		JAX00574940		JAX00127474		JAX00225547		JAX00574951		JAX00574965		JAX00574969		JAX00574974		JAX00127485		JAX00574976		JAX00225549		JAX00127486		JAX00127489		JAX00574983		JAX00574987		JAX00574991		JAX00127491		JAX00127493		JAX00574993		JAX00574995		JAX00574997		JAX00574999		JAX00575008		JAX00127497		JAX00127501		JAX00225552		JAX00575017		JAX00575019		JAX00575021		JAX00127504		JAX00575026		JAX00127507		JAX00575031		JAX00575033		JAX00127508		JAX00127510		JAX00575040		JAX00575048		JAX00127512		JAX00127513		JAX00575051		JAX00127514		JAX00575058		JAX00127517		JAX00127521		JAX00127523		JAX00127524		JAX00575075		JAX00225566		JAX00575079		JAX00575086		JAX00575087		JAX00575089		JAX00127532		JAX00127533		JAX00575091		JAX00575093		JAX00575096		JAX00127535		JAX00127536		JAX00225567		JAX00127539		JAX00225568		JAX00575119		JAX00127546		JAX00575125		JAX00575129		JAX00575130		JAX00127549		JAX00575132		JAX00575133		JAX00575134		JAX00575135		JAX00575136		JAX00127550		JAX00575138		JAX00575140		JAX00575147		JAX00575151		JAX00575155		JAX00575157		JAX00575161		JAX00127558		JAX00225576		JAX00127560		JAX00575174		JAX00575175		JAX00575176		JAX00575177		JAX00127562		JAX00127563		JAX00575186		JAX00575191		JAX00575196		JAX00127570		JAX00575202		JAX00575203		JAX00575210		JAX00575212		JAX00575219		JAX00575220		JAX00575240		JAX00127579		JAX00225583		JAX00575243		JAX00127581		JAX00575246		JAX00575247		JAX00575253		JAX00575256		JAX00575257		JAX00127585		JAX00575259		JAX00127588		JAX00575268		JAX00575269		JAX00575270		JAX00575273		JAX00127589		JAX00575274		JAX00127591		JAX00575279		JAX00575283		JAX00575284		JAX00127593		JAX00575298		JAX00127599		JAX00575310		JAX00575313		JAX00575314		JAX00575315		JAX00575317		JAX00575319		JAX00127607		JAX00575320		JAX00575321		JAX00575322		JAX00575326		JAX00127608		JAX00575338		JAX00575341		JAX00575342		JAX00575344		JAX00127619		JAX00127621		JAX00575348		JAX00127622		JAX00575350		JAX00575352		JAX00575356		JAX00575357		JAX00127628		JAX00127630		JAX00575363		JAX00575364		JAX00575367		JAX00575369		JAX00127632		JAX00575373		JAX00575376		JAX00575380		JAX00575384		JAX00127636		JAX00575386		JAX00575392		JAX00575393		JAX00575398		JAX00575399		JAX00575403		JAX00575407		JAX00575408		JAX00575409		JAX00127641		JAX00575411		JAX00575412		JAX00575413		JAX00127642		JAX00575415		JAX00575416		JAX00575417		JAX00575418		JAX00575420		JAX00575425		JAX00575426		JAX00127645		JAX00575427		JAX00127647		JAX00575428		JAX00127648		JAX00575432		JAX00127650		JAX00575439		JAX00127653		JAX00127654		JAX00575447		JAX00575449		JAX00575450		JAX00575452		JAX00575461		JAX00575463		JAX00575468		JAX00127660		JAX00127661		JAX00575476		JAX00575484		JAX00575492		JAX00575494		JAX00575499		JAX00127669		JAX00575500		JAX00575501		JAX00575504		JAX00575507		JAX00575509		JAX00575520		JAX00127679		JAX00575529		JAX00127681		JAX00575532		JAX00127683		JAX00575543		JAX00575544		JAX00127688		JAX00127697		JAX00127699		JAX00575569		JAX00575574		JAX00575578		JAX00127711		JAX00575582		JAX00575583		JAX00575587		JAX00127712		JAX00575591		JAX00127714		JAX00575594		JAX00575599		JAX00575601		JAX00575609		JAX00575612		JAX00575620		JAX00575624		JAX00575625		JAX00575631		JAX00575633		JAX00575635		JAX00127724		JAX00575638		JAX00575639		JAX00575640		JAX00575641		JAX00127730		JAX00575648		JAX00575654		JAX00127733		JAX00575655		JAX00575657		JAX00575661		JAX00575663		JAX00575668		JAX00575669		JAX00575671		JAX00575680		JAX00575683		JAX00575694		JAX00575700		JAX00575701		JAX00575704		JAX00575705		JAX00127748		JAX00575713		JAX00575715		JAX00575717		JAX00575718		JAX00575721		JAX00575722		JAX00575725		JAX00575729		JAX00127751		JAX00575737		JAX00575740		JAX00575744		JAX00127754		JAX00575749		JAX00575752		JAX00575757		JAX00575763		JAX00575764		JAX00575765		JAX00575779		JAX00225637		JAX00575781		JAX00575783		JAX00575784		JAX00127764		JAX00575785		JAX00575792		JAX00575798		JAX00127768		JAX00575805		JAX00575808		JAX00575810		JAX00575811		JAX00575813		JAX00575818		JAX00127773		JAX00575835		JAX00127774		JAX00575839		JAX00575842		JAX00575843		JAX00127775		JAX00575844		JAX00575845		JAX00575849		JAX00575851		JAX00575853		JAX00575858		JAX00575861		JAX00575865		JAX00575867		JAX00575875		JAX00575881		JAX00575884		JAX00575887		JAX00575888		JAX00575891		JAX00575893		JAX00127789		JAX00575898		JAX00575899		JAX00575901		JAX00575903		JAX00575908		JAX00575915		JAX00575916		JAX00575918		JAX00575920		JAX00127793		JAX00127794		JAX00575923		JAX00575925		JAX00127797		JAX00575945		JAX00575957		JAX00575962		JAX00575966		JAX00575970		JAX00575972		JAX00575974		JAX00127805		JAX00127807		JAX00575977		JAX00575980		JAX00575981		JAX00575991		JAX00575992		JAX00575993		JAX00575996		JAX00575998		JAX00576006		JAX00576007		JAX00576011		JAX00127818		JAX00225651		JAX00127821		JAX00127822		JAX00576018		JAX00576031		JAX00576032		JAX00576033		JAX00576038		JAX00576040		JAX00576043		JAX00576047		JAX00576048		JAX00576050		JAX00127834		JAX00576059		JAX00189615		JAX00127837		JAX00576062		JAX00127839		JAX00127840		JAX00576075		JAX00576084		JAX00576085		JAX00576090		JAX00576093		JAX00576094		JAX00576100		JAX00576107		JAX00576109		JAX00576111		JAX00127847		JAX00576131		JAX00576143		JAX00576146		JAX00127857		JAX00576150		JAX00576151		JAX00576161		JAX00127861		JAX00576163		JAX00127862		JAX00576167		JAX00576168		JAX00576173		JAX00576176		JAX00576177		JAX00576188		JAX00576189		JAX00576192		JAX00576195		JAX00127870		JAX00576197		JAX00127871		JAX00127872		JAX00127874		JAX00127879		JAX00127882		JAX00576218		JAX00576219		JAX00127885		JAX00576221		JAX00127888		JAX00576227		JAX00127891		JAX00576232		JAX00127892		JAX00576241		JAX00576245		JAX00576252		JAX00127904		JAX00576265		JAX00576266		JAX00576272		JAX00127911		JAX00576282		JAX00576286		JAX00576287		JAX00576289		JAX00576291		JAX00576292		JAX00576297		JAX00127919		JAX00127922		JAX00127924		JAX00576304		JAX00127926		JAX00127927		JAX00576311		JAX00127936		JAX00576332		JAX00127939		JAX00576338		JAX00576347		JAX00576348		JAX00576349		JAX00576351		JAX00576353		JAX00127946		JAX00576359		JAX00576367		JAX00576368		JAX00576373		JAX00576377		JAX00576385		JAX00576389		JAX00576393		JAX00576403		JAX00576424		JAX00576425		JAX00576427		JAX00127961		JAX00127966		JAX00576441		JAX00576447		JAX00576449		JAX00127969		JAX00127970		JAX00576454		JAX00576457		JAX00576458		JAX00127975		JAX00576465		JAX00576467		JAX00127976		JAX00127977		JAX00576478		JAX00576480		JAX00127979		JAX00576484		JAX00576488		JAX00576495		JAX00576497		JAX00576502		JAX00576503		JAX00576506		JAX00576511		JAX00576522		JAX00576523		JAX00576526		JAX00576528		JAX00127991		JAX00576541		JAX00576543		JAX00576544		JAX00576548		JAX00576549		JAX00127994		JAX00189619		JAX00576554		JAX00576556		JAX00576557		JAX00576565		JAX00576570		JAX00576573		JAX00576574		JAX00225675		JAX00576578		JAX00189620		JAX00576591		JAX00576597		JAX00576604		JAX00576608		JAX00576611		JAX00576613		JAX00576620		JAX00576621		JAX00128008		JAX00576625		JAX00576629		JAX00128011		JAX00576635		JAX00576640		JAX00576642		JAX00576643		JAX00576644		JAX00128021		JAX00576645		JAX00576647		JAX00576651		JAX00576655		JAX00576661		JAX00128029		JAX00576667		JAX00128033		JAX00128035		JAX00576685		JAX00576687		JAX00576688		JAX00225688		JAX00128039		JAX00128041		JAX00576696		JAX00128042		JAX00576697		JAX00576698		JAX00128045		JAX00128046		JAX00128047		JAX00576705		JAX00576709		JAX00576715		JAX00576716		JAX00576721		JAX00128052		JAX00576723		JAX00576724		JAX00576728		JAX00576729		JAX00576730		JAX00576736		JAX00128056		JAX00576742		JAX00128059		JAX00128060		JAX00128062		JAX00576761		JAX00576766		JAX00225697		JAX00225698		JAX00576771		JAX00576774		JAX00576776		JAX00576778		JAX00225701		JAX00128068		JAX00128077		JAX00576796		JAX00576797		JAX00128078		JAX00576799		JAX00128079		JAX00576801		JAX00576802		JAX00576805		JAX00576809		JAX00128082		JAX00128083		JAX00576815		JAX00576816		JAX00576817		JAX00576819		JAX00576820		JAX00576827		JAX00576828		JAX00128084		JAX00576836		JAX00576838		JAX00576840		JAX00128085		JAX00128086		JAX00576843		JAX00576846		JAX00576849		JAX00576853		JAX00576855		JAX00128091		JAX00128093		JAX00576866		JAX00576867		JAX00576869		JAX00576872		JAX00128098		JAX00576875		JAX00576881		JAX00128101		JAX00576887		JAX00576891		JAX00576895		JAX00576896		JAX00576897		JAX00576899		JAX00576900		JAX00576905		JAX00128108		JAX00128109		JAX00576914		JAX00225716		JAX00576923		JAX00128114		JAX00128115		JAX00576930		JAX00576932		JAX00576935		JAX00128122		JAX00576946		JAX00576948		JAX00128130		JAX00576950		JAX00576954		JAX00128135		JAX00576971		JAX00576974		JAX00128138		JAX00128139		JAX00576976		JAX00576981		JAX00128141		JAX00128142		JAX00576988		JAX00576995		JAX00128148		JAX00576997		JAX00128149		JAX00576998		JAX00576999		JAX00577001		JAX00577004		JAX00577006		JAX00577008		JAX00577009		JAX00577013		JAX00577014		JAX00577015		JAX00577022		JAX00577027		JAX00577030		JAX00577033		JAX00577039		JAX00577042		JAX00577043		JAX00577046		JAX00577047		JAX00577048		JAX00128160		JAX00577050		JAX00577062		JAX00128165		JAX00128167		JAX00225728		JAX00577067		JAX00577069		JAX00577072		JAX00577081		JAX00128173		JAX00577086		JAX00577089		JAX00128176		JAX00577094		JAX00577099		JAX00577102		JAX00128178		JAX00577105		JAX00577108		JAX00225733		JAX00577117		JAX00577119		JAX00577121		JAX00577128		JAX00577131		JAX00128186		JAX00577137		JAX00577138		JAX00128190		JAX00577147		JAX00577148		JAX00577150		JAX00577151		JAX00577158		JAX00577161		JAX00128192		JAX00577168		JAX00577172		JAX00128193		JAX00577181		JAX00577183		JAX00225736		JAX00577190		JAX00577192		JAX00577193		JAX00577194		JAX00577201		JAX00577202		JAX00577206		JAX00577211		JAX00128203		JAX00577214		JAX00577219		JAX00577220		JAX00577221		JAX00577224		JAX00577225		JAX00577228		JAX00128208		JAX00577233		JAX00577246		JAX00577248		JAX00577251		JAX00577253		JAX00577259		JAX00577261		JAX00577262		JAX00577263		JAX00128220		JAX00577266		JAX00577268		JAX00128223		JAX00577271		JAX00128225		JAX00577279		JAX00128229		JAX00577288		JAX00128230		JAX00577294		JAX00577297		JAX00128234		JAX00128236		JAX00577298		JAX00577308		JAX00577309		JAX00577311		JAX00128240		JAX00577312		JAX00577316		JAX00577317		JAX00128244		JAX00128245		JAX00577321		JAX00577322		JAX00577323		JAX00577325		JAX00128246		JAX00577328		JAX00128247		JAX00128248		JAX00577336		JAX00577339		JAX00225751		JAX00128253		JAX00577345		JAX00577348		JAX00577353		JAX00577358		JAX00577359		JAX00577360		JAX00128256		JAX00577367		JAX00577373		JAX00128259		JAX00577380		JAX00577382		JAX00128261		JAX00577385		JAX00577386		JAX00577388		JAX00128263		JAX00128264		JAX00577397		JAX00577398		JAX00577406		JAX00577407		JAX00577413		JAX00128268		JAX00577420		JAX00577421		JAX00128270		JAX00128272		JAX00128274		JAX00577423		JAX00577425		JAX00577426		JAX00577428		JAX00577433		JAX00577435		JAX00577436		JAX00128276		JAX00577440		JAX00128279		JAX00128281		JAX00577448		JAX00577450		JAX00128282		JAX00577459		JAX00577462		JAX00577466		JAX00225766		JAX00128287		JAX00577474		JAX00577475		JAX00577482		JAX00577488		JAX00128294		JAX00577490		JAX00128303		JAX00128304		JAX00128306		JAX00128308		JAX00577510		JAX00577511		JAX00128312		JAX00577519		JAX00577524		JAX00128318		JAX00128320		JAX00577526		JAX00128321		JAX00128323		JAX00128324		JAX00128326		JAX00577531		JAX00128329		JAX00577534		JAX00577535		JAX00577536		JAX00225776		JAX00577543		JAX00128332		JAX00577551		JAX00225778		JAX00128333		JAX00577560		JAX00128336		JAX00577564		JAX00577567		JAX00577568		JAX00577570		JAX00128342		JAX00128343		JAX00225780		JAX00577575		JAX00577576		JAX00577577		JAX00577578		JAX00577583		JAX00577589		JAX00128348		JAX00577594		JAX00128353		JAX00128355		JAX00577605		JAX00577608		JAX00128358		JAX00577610		JAX00128359		JAX00577611		JAX00577613		JAX00577620		JAX00128363		JAX00128364		JAX00128367		JAX00128368		JAX00577632		JAX00128371		JAX00128372		JAX00128373		JAX00577638		JAX00577640		JAX00577642		JAX00128376		JAX00128377		JAX00577652		JAX00577655		JAX00128382		JAX00577674		JAX00128388		JAX00577676		JAX00577677		JAX00577680		JAX00128391		JAX00577687		JAX00577695		JAX00577699		JAX00577702		JAX00577705		JAX00128397		JAX00128398		JAX00577708		JAX00577711		JAX00128402		JAX00128403		JAX00128404		JAX00577713		JAX00577715		JAX00577720		JAX00577722		JAX00577725		JAX00577727		JAX00128412		JAX00577730		JAX00577737		JAX00577740		JAX00128415		JAX00577752		JAX00577757		JAX00577760		JAX00577773		JAX00577774		JAX00577777		JAX00577784		JAX00577787		JAX00577792		JAX00128429		JAX00577800		JAX00128431		JAX00577801		JAX00128433		JAX00577805		JAX00577811		JAX00128434		JAX00225803		JAX00577819		JAX00128435		JAX00577823		JAX00128438		JAX00577832		JAX00577835		JAX00577836		JAX00577839		JAX00577842		JAX00577845		JAX00577847		JAX00577848		JAX00577850		JAX00128448		JAX00128449		JAX00577856		JAX00577857		JAX00577858		JAX00128453		JAX00577864		JAX00577867		JAX00577868		JAX00577869		JAX00128457		JAX00577873		JAX00577877		JAX00128465		JAX00577888		JAX00128472		JAX00577891		JAX00577893		JAX00577895		JAX00577898		JAX00577901		JAX00577904		JAX00577906		JAX00128482		JAX00577909		JAX00577910		JAX00577914		JAX00128484		JAX00128485		JAX00577916		JAX00128486		JAX00128487		JAX00577920		JAX00577921		JAX00577926		JAX00577929		JAX00577930		JAX00577936		JAX00128497		JAX00577938		JAX00577939		JAX00128500		JAX00577944		JAX00577946		JAX00577951		JAX00128501		JAX00128504		JAX00577957		JAX00577960		JAX00577963		JAX00128509		JAX00128513		JAX00577971		JAX00577974		JAX00577975		JAX00577976		JAX00577977		JAX00577981		JAX00225835		JAX00577987		JAX00577988		JAX00128518		JAX00577991		JAX00128521		JAX00578005		JAX00578013		JAX00128523		JAX00128527		JAX00578020		JAX00578024		JAX00578026		JAX00128530		JAX00578030		JAX00578032		JAX00128532		JAX00578045		JAX00578049		JAX00128535		JAX00128538		JAX00128539		JAX00578056		JAX00578057		JAX00128540		JAX00128541		JAX00578065		JAX00225842		JAX00578069		JAX00225845		JAX00128546		JAX00128549		JAX00225847		JAX00578080		JAX00128554		JAX00128561		JAX00578095		JAX00578097		JAX00578098		JAX00128566		JAX00578103		JAX00128568		JAX00128570		JAX00128571		JAX00578111		JAX00578112		JAX00578114		JAX00225854		JAX00128573		JAX00128575		JAX00578117		JAX00578118		JAX00128577		JAX00578122		JAX00128579		JAX00128581		JAX00578123		JAX00578125		JAX00578126		JAX00128584		JAX00578130		JAX00578137		JAX00578139		JAX00578140		JAX00225859		JAX00128590		JAX00578144		JAX00578148		JAX00128591		JAX00578155		JAX00578159		JAX00578160		JAX00128596		JAX00578162		JAX00578163		JAX00578164		JAX00578165		JAX00225863		JAX00578169		JAX00578170		JAX00128604		JAX00128605		JAX00578184		JAX00578187		JAX00128607		JAX00578190		JAX00578193		JAX00128609		JAX00128610		JAX00578196		JAX00578197		JAX00128612		JAX00128614		JAX00578211		JAX00578213		JAX00578215		JAX00578216		JAX00578228		JAX00128622		JAX00578239		JAX00578241		JAX00578248		JAX00578249		JAX00578253		JAX00128627		JAX00578256		JAX00578261		JAX00578263		JAX00578270		JAX00578273		JAX00578277		JAX00578278		JAX00225874		JAX00128634		JAX00225875		JAX00578282		JAX00578287		JAX00578291		JAX00578295		JAX00578296		JAX00578298		JAX00578302		JAX00225877		JAX00578305		JAX00578306		JAX00128646		JAX00225880		JAX00578312		JAX00578325		JAX00578326		JAX00128659		JAX00578336		JAX00578337		JAX00578340		JAX00225886		JAX00578344		JAX00578347		JAX00578349		JAX00128667		JAX00578353		JAX00128670		JAX00128671		JAX00578360		JAX00578364		JAX00128675		JAX00128677		JAX00578367		JAX00128679		JAX00128680		JAX00578369		JAX00578376		JAX00578377		JAX00578379		JAX00578381		JAX00225889		JAX00578385		JAX00578386		JAX00128686		JAX00578401		JAX00578404		JAX00578406		JAX00578407		JAX00578409		JAX00578410		JAX00578413		JAX00128695		JAX00128696		JAX00578417		JAX00578420		JAX00128704		JAX00578443		JAX00578446		JAX00578447		JAX00578450		JAX00578451		JAX00578452		JAX00128708		JAX00128709		JAX00128712		JAX00578457		JAX00578458		JAX00128713		JAX00578460		JAX00578463		JAX00578465		JAX00578466		JAX00128714		JAX00128715		JAX00578475		JAX00128719		JAX00578481		JAX00578484		JAX00578485		JAX00578486		JAX00578490		JAX00578495		JAX00128725		JAX00578496		JAX00578499		JAX00578501		JAX00578502		JAX00578504		JAX00578505		JAX00128726		JAX00578508		JAX00225900		JAX00578513		JAX00578515		JAX00578516		JAX00128735		JAX00128737		JAX00128738		JAX00128739		JAX00225904		JAX00578540		JAX00578546		JAX00128743		JAX00578548		JAX00128744		JAX00578551		JAX00225907		JAX00578554		JAX00128748		JAX00578565		JAX00128750		JAX00578570		JAX00578571		JAX00128751		JAX00578576		JAX00578585		JAX00128755		JAX00578587		JAX00578588		JAX00578590		JAX00578593		JAX00578599		JAX00578603		JAX00578604		JAX00578605		JAX00578612		JAX00128764		JAX00578613		JAX00578615		JAX00128765		JAX00578626		JAX00578630		JAX00578636		JAX00578639		JAX00128769		JAX00578644		JAX00128772		JAX00128773		JAX00578647		JAX00578651		JAX00578654		JAX00578656		JAX00578657		JAX00578660		JAX00578665		JAX00578668		JAX00128778		JAX00578671		JAX00578673		JAX00578674		JAX00578685		JAX00578686		JAX00578690		JAX00578692		JAX00128785		JAX00578712		JAX00578723		JAX00578725		JAX00578729		JAX00578735		JAX00578741		JAX00578752		JAX00578753		JAX00578754		JAX00578759		JAX00578761		JAX00128795		JAX00128797		JAX00578782		JAX00578783		JAX00578784		JAX00578785		JAX00578787		JAX00225922		JAX00578792		JAX00578800		JAX00578803		JAX00578805		JAX00225925		JAX00578811		JAX00578812		JAX00128805		JAX00578819		JAX00578832		JAX00578834		JAX00578835		JAX00578839		JAX00578840		JAX00578849		JAX00578850		JAX00128811		JAX00578859		JAX00578864		JAX00578868		JAX00578886		JAX00578887		JAX00578888		JAX00578889		JAX00578892		JAX00128817		JAX00578898		JAX00578902		JAX00578905		JAX00578906		JAX00578909		JAX00578918		JAX00578919		JAX00128822		JAX00128824		JAX00578928		JAX00578930		JAX00578934		JAX00578937		JAX00578938		JAX00128826		JAX00578941		JAX00578942		JAX00128828		JAX00578946		JAX00225932		JAX00578952		JAX00578953		JAX00128835		JAX00578955		JAX00578957		JAX00578960		JAX00578963		JAX00128837		JAX00578968		JAX00578970		JAX00578971		JAX00578984		JAX00128842		JAX00128843		JAX00578993		JAX00578999		JAX00128846		JAX00579002		JAX00579003		JAX00128848		JAX00579012		JAX00128849		JAX00579013		JAX00128850		JAX00128851		JAX00579017		JAX00579018		JAX00128852		JAX00579026		JAX00579027		JAX00579030		JAX00579031		JAX00579034		JAX00225940		JAX00128854		JAX00579039		JAX00579040		JAX00579041		JAX00128855		JAX00128856		JAX00128857		JAX00579046		JAX00579050		JAX00579051		JAX00579053		JAX00128860		JAX00579055		JAX00128863		JAX00579059		JAX00579060		JAX00579068		JAX00128864		JAX00579072		JAX00579073		JAX00579075		JAX00579082		JAX00579084		JAX00128870		JAX00579089		JAX00128872		JAX00579093		JAX00579094		JAX00579095		JAX00579098		JAX00579101		JAX00128874		JAX00579102		JAX00579103		JAX00579105		JAX00579106		JAX00579107		JAX00128877		JAX00128879		JAX00128881		JAX00225950		JAX00225951		JAX00579121		JAX00128882		JAX00579126		JAX00579129		JAX00579131		JAX00579134		JAX00579136		JAX00579141		JAX00579144		JAX00579145		JAX00128887		JAX00579152		JAX00128892		JAX00579166		JAX00579167		JAX00128893		JAX00579175		JAX00128894		JAX00579183		JAX00579187		JAX00579188		JAX00579199		JAX00579200		JAX00579202		JAX00579206		JAX00579207		JAX00225956		JAX00579209		JAX00128901		JAX00579216		JAX00579220		JAX00579221		JAX00579223		JAX00579225		JAX00128910		JAX00579247		JAX00579250		JAX00579253		JAX00579254		JAX00579256		JAX00579258		JAX00579261		JAX00579262		JAX00579263		JAX00128918		JAX00579265		JAX00579268		JAX00128920		JAX00579276		JAX00579280		JAX00579281		JAX00128922		JAX00579285		JAX00579289		JAX00579291		JAX00128924		JAX00579299		JAX00579303		JAX00579314		JAX00128929		JAX00579318		JAX00579325		JAX00579338		JAX00579339		JAX00579342		JAX00225967		JAX00128936		JAX00128939		JAX00579347		JAX00579349		JAX00579353		JAX00579354		JAX00579355		JAX00579356		JAX00128944		JAX00225968		JAX00128945		JAX00128946		JAX00579361		JAX00579375		JAX00579376		JAX00225973		JAX00579385		JAX00579393		JAX00579394		JAX00579395		JAX00579399		JAX00128957		JAX00579403		JAX00128961		JAX00579405		JAX00128963		JAX00579406		JAX00128965		JAX00579410		JAX00579411		JAX00579413		JAX00579414		JAX00128966		JAX00128968		JAX00579424		JAX00128973		JAX00579432		JAX00128976		JAX00128978		JAX00128982		JAX00128989		JAX00128990		JAX00579471		JAX00579472		JAX00579477		JAX00128993		JAX00579479		JAX00128996		JAX00128998		JAX00579484		JAX00579489		JAX00579490		JAX00579495		JAX00579496		JAX00579497		JAX00128999		JAX00579504		JAX00579505		JAX00579506		JAX00579507		JAX00129002		JAX00579512		JAX00129003		JAX00579513		JAX00129008		JAX00129009		JAX00129011		JAX00129013		JAX00579524		JAX00579533		JAX00579535		JAX00579536		JAX00129026		JAX00579549		JAX00129029		JAX00579556		JAX00129032		JAX00129033		JAX00225999		JAX00579559		JAX00129035		JAX00226003		JAX00579562		JAX00129037		JAX00579564		JAX00579565		JAX00129038		JAX00579566		JAX00129039		JAX00129040		JAX00129041		JAX00129044		JAX00129045		JAX00579575		JAX00579576		JAX00579579		JAX00579584		JAX00129051		JAX00579592		JAX00579594		JAX00579599		JAX00579601		JAX00579604		JAX00579606		JAX00579613		JAX00226012		JAX00226013		JAX00226014		JAX00579629		JAX00579631		JAX00579636		JAX00579641		JAX00129070		JAX00579645		JAX00129073		JAX00129075		JAX00579652		JAX00579662		JAX00129079		JAX00579666		JAX00579668		JAX00579671		JAX00129085		JAX00579678		JAX00579681		JAX00129089		JAX00579686		JAX00579688		JAX00579691		JAX00579697		JAX00579698		JAX00129093		JAX00226020		JAX00226021		JAX00579705		JAX00129098		JAX00129099		JAX00579706		JAX00579707		JAX00579710		JAX00579713		JAX00129108		JAX00129110		JAX00579716		JAX00579718		JAX00129111		JAX00579722		JAX00579725		JAX00129115		JAX00579727		JAX00579728		JAX00579730		JAX00129116		JAX00129120		JAX00579744		JAX00579747		JAX00129124		JAX00579752		JAX00579754		JAX00226029		JAX00226030		JAX00579761		JAX00226031		JAX00226033		JAX00129136		JAX00579779		JAX00129138		JAX00579780		JAX00579783		JAX00579784		JAX00579789		JAX00579790		JAX00579791		JAX00226035		JAX00579793		JAX00579800		JAX00579801		JAX00129148		JAX00579804		JAX00579805		JAX00579806		JAX00579809		JAX00129152		JAX00579826		JAX00579833		JAX00579837		JAX00129161		JAX00129162		JAX00579842		JAX00129168		JAX00579846		JAX00579849		JAX00129171		JAX00226047		JAX00579878		JAX00579880		JAX00129182		JAX00579888		JAX00579891		JAX00129185		JAX00579894		JAX00226050		JAX00129189		JAX00129193		JAX00579905		JAX00579906		JAX00129195		JAX00129196		JAX00579910		JAX00579911		JAX00579912		JAX00579913		JAX00579914		JAX00579915		JAX00579917		JAX00579918		JAX00579919		JAX00579920		JAX00129200		JAX00226055		JAX00579922		JAX00579924		JAX00579929		JAX00129205		JAX00129206		JAX00579931		JAX00579937		JAX00579938		JAX00579952		JAX00579953		JAX00129215		JAX00579955		JAX00579959		JAX00579961		JAX00579962		JAX00579963		JAX00579965		JAX00579971		JAX00579978		JAX00579983		JAX00129220		JAX00579988		JAX00579990		JAX00579993		JAX00129228		JAX00580005		JAX00580010		JAX00129230		JAX00129231		JAX00580017		JAX00580022		JAX00580024		JAX00580030		JAX00580031		JAX00129236		JAX00580033		JAX00580037		JAX00129238		JAX00580039		JAX00580041		JAX00580042		JAX00129240		JAX00580049		JAX00129241		JAX00580052		JAX00580057		JAX00129243		JAX00580058		JAX00580059		JAX00580065		JAX00129245		JAX00580074		JAX00129247		JAX00129248		JAX00129249		JAX00580080		JAX00580084		JAX00580090		JAX00580092		JAX00580096		JAX00226070		JAX00580097		JAX00580099		JAX00580102		JAX00580104		JAX00580105		JAX00580106		JAX00226074		JAX00580109		JAX00129260		JAX00580114		JAX00580117		JAX00580133		JAX00580136		JAX00129272		JAX00580137		JAX00129275		JAX00580143		JAX00580145		JAX00580154		JAX00580155		JAX00129277		JAX00580159		JAX00129279		JAX00580160		JAX00129282		JAX00580166		JAX00580168		JAX00580172		JAX00226083		JAX00580176		JAX00580181		JAX00580182		JAX00580185		JAX00129293		JAX00129294		JAX00226086		JAX00129297		JAX00580194		JAX00580195		JAX00580197		JAX00580201		JAX00226090		JAX00580211		JAX00580214		JAX00580215		JAX00580216		JAX00580224		JAX00226092		JAX00580227		JAX00580228		JAX00580230		JAX00580232		JAX00580233		JAX00580238		JAX00129322		JAX00580247		JAX00129324		JAX00580257		JAX00580259		JAX00580265		JAX00580269		JAX00226097		JAX00129330		JAX00580279		JAX00580280		JAX00129331		JAX00580282		JAX00129333		JAX00580288		JAX00226098		JAX00580291		JAX00580293		JAX00580295		JAX00580297		JAX00580303		JAX00580307		JAX00580308		JAX00580310		JAX00580311		JAX00580312		JAX00580317		JAX00580318		JAX00580319		JAX00226101		JAX00580323		JAX00580324		JAX00580325		JAX00580326		JAX00129344		JAX00580328		JAX00580329		JAX00580330		JAX00580340		JAX00580342		JAX00129347		JAX00580347		JAX00580366		JAX00580370		JAX00580373		JAX00129358		JAX00580374		JAX00129360		JAX00580376		JAX00580377		JAX00129361		JAX00580382		JAX00580383		JAX00580385		JAX00129362		JAX00580388		JAX00129364		JAX00580393		JAX00580394		JAX00129365		JAX00129366		JAX00580396		JAX00129367		JAX00129369		JAX00580403		JAX00580407		JAX00129370		JAX00580419		JAX00580422		JAX00580428		JAX00580432		JAX00580438		JAX00580439		JAX00580440		JAX00580443		JAX00580445		JAX00580448		JAX00580451		JAX00580453		JAX00580456		JAX00580458		JAX00129377		JAX00580460		JAX00129378		JAX00580473		JAX00580480		JAX00580481		JAX00580485		JAX00580487		JAX00580489		JAX00580491		JAX00580494		JAX00129382		JAX00226112		JAX00129384		JAX00580501		JAX00580506		JAX00129385		JAX00226115		JAX00580510		JAX00580512		JAX00580514		JAX00580515		JAX00580516		JAX00580522		JAX00580523		JAX00129396		JAX00580527		JAX00580528		JAX00580532		JAX00129397		JAX00129398		JAX00580533		JAX00580543		JAX00129404		JAX00580544		JAX00226120		JAX00580550		JAX00580552		JAX00580559		JAX00580560		JAX00580563		JAX00580565		JAX00580567		JAX00129410		JAX00580571		JAX00580573		JAX00580575		JAX00580578		JAX00580581		JAX00580584		JAX00226121		JAX00226122		JAX00580591		JAX00580593		JAX00580594		JAX00580598		JAX00580601		JAX00580603		JAX00129421		JAX00129422		JAX00580606		JAX00580614		JAX00129425		JAX00129426		JAX00580620		JAX00580627		JAX00129433		JAX00580633		JAX00580638		JAX00580643		JAX00580645		JAX00580646		JAX00580648		JAX00580649		JAX00580653		JAX00580654		JAX00580655		JAX00129440		JAX00580658		JAX00580661		JAX00129444		JAX00580663		JAX00129445		JAX00129447		JAX00580671		JAX00226133		JAX00580675		JAX00580679		JAX00580688		JAX00580690		JAX00580691		JAX00580692		JAX00580695		JAX00580697		JAX00580699		JAX00580701		JAX00129459		JAX00580704		JAX00580705		JAX00129461		JAX00580707		JAX00580710		JAX00580712		JAX00129466		JAX00580715		JAX00580717		JAX00580721		JAX00129470		JAX00580722		JAX00129474		JAX00580725		JAX00580727		JAX00580728		JAX00580729		JAX00226141		JAX00129477		JAX00129481		JAX00580745		JAX00580746		JAX00580750		JAX00129486		JAX00226146		JAX00580753		JAX00580755		JAX00129490		JAX00129493		JAX00580762		JAX00129496		JAX00129498		JAX00580766		JAX00580769		JAX00129499		JAX00580782		JAX00580786		JAX00580787		JAX00580788		JAX00580790		JAX00580791		JAX00580798		JAX00580799		JAX00129506		JAX00129508		JAX00580801		JAX00580803		JAX00580810		JAX00129512		JAX00580812		JAX00580813		JAX00580815		JAX00580816		JAX00129514		JAX00580818		JAX00129518		JAX00580822		JAX00580824		JAX00580825		JAX00580828		JAX00129522		JAX00580832		JAX00580834		JAX00580838		JAX00580839		JAX00129525		JAX00580841		JAX00580843		JAX00129526		JAX00129528		JAX00580852		JAX00580853		JAX00580855		JAX00129529		JAX00580858		JAX00129531		JAX00580865		JAX00129536		JAX00580867		JAX00580868		JAX00580871		JAX00580876		JAX00129540		JAX00129541		JAX00580889		JAX00580893		JAX00129547		JAX00129548		JAX00580902		JAX00580903		JAX00129550		JAX00580908		JAX00580909		JAX00580911		JAX00129551		JAX00580913		JAX00580914		JAX00580915		JAX00129553		JAX00580917		JAX00129558		JAX00580925		JAX00129560		JAX00580932		JAX00580933		JAX00580935		JAX00580941		JAX00129566		JAX00580944		JAX00580945		JAX00580947		JAX00580952		JAX00580953		JAX00580956		JAX00226172		JAX00129573		JAX00226174		JAX00226177		JAX00580972		JAX00580974		JAX00580978		JAX00129577		JAX00580985		JAX00581001		JAX00581018		JAX00581021		JAX00226181		JAX00581024		JAX00581025		JAX00581030		JAX00581031		JAX00581032		JAX00581034		JAX00581035		JAX00581036		JAX00129598		JAX00581043		JAX00129601		JAX00129603		JAX00581052		JAX00129604		JAX00581055		JAX00581056		JAX00129605		JAX00581058		JAX00581065		JAX00129608		JAX00129609		JAX00581075		JAX00581077		JAX00581078		JAX00581081		JAX00581082		JAX00129613		JAX00581092		JAX00581093		JAX00581097		JAX00129619		JAX00129620		JAX00581101		JAX00581102		JAX00581105		JAX00581111		JAX00581112		JAX00581117		JAX00129626		JAX00129627		JAX00581129		JAX00581134		JAX00581135		JAX00581137		JAX00129629		JAX00129631		JAX00581144		JAX00581149		JAX00581154		JAX00581156		JAX00581159		JAX00581161		JAX00129638		JAX00129640		JAX00129646		JAX00581175		JAX00581179		JAX00581180		JAX00581184		JAX00581187		JAX00129649		JAX00581190		JAX00581192		JAX00581194		JAX00581196		JAX00581197		JAX00581200		JAX00226197		JAX00226198		JAX00129656		JAX00581203		JAX00129657		JAX00581208		JAX00581212		JAX00581223		JAX00581224		JAX00129663		JAX00581227		JAX00129665		JAX00581231		JAX00581233		JAX00581236		JAX00581238		JAX00581239		JAX00581243		JAX00226200		JAX00581245		JAX00581246		JAX00581248		JAX00226204		JAX00129677		JAX00581256		JAX00129680		JAX00581259		JAX00226206		JAX00581263		JAX00581264		JAX00581266		JAX00581271		JAX00581272		JAX00581275		JAX00226208		JAX00581282		JAX00581283		JAX00581284		JAX00581285		JAX00581286		JAX00581288		JAX00581289		JAX00581290		JAX00581293		JAX00581296		JAX00129691		JAX00129693		JAX00129694		JAX00581297		JAX00581300		JAX00581301		JAX00226211		JAX00129699		JAX00581305		JAX00581309		JAX00581312		JAX00226214		JAX00581316		JAX00581319		JAX00129706		JAX00129707		JAX00581320		JAX00581321		JAX00581331		JAX00581335		JAX00226216		JAX00581337		JAX00129715		JAX00581340		JAX00129716		JAX00129717		JAX00581346		JAX00581347		JAX00581348		JAX00581349		JAX00129720		JAX00581351		JAX00581352		JAX00226219		JAX00581354		JAX00581360		JAX00581366		JAX00581369		JAX00581374		JAX00226222		JAX00581378		JAX00129728		JAX00581381		JAX00581387		JAX00581393		JAX00581397		JAX00581398		JAX00581399		JAX00581401		JAX00129732		JAX00581410		JAX00581415		JAX00581416		JAX00581418		JAX00129735		JAX00581420		JAX00581424		JAX00129737		JAX00581429		JAX00129739		JAX00129740		JAX00581441		JAX00581442		JAX00581444		JAX00581447		JAX00129745		JAX00581451		JAX00129747		JAX00581466		JAX00129748		JAX00581470		JAX00581474		JAX00581477		JAX00581480		JAX00581482		JAX00226230		JAX00581484		JAX00581485		JAX00581486		JAX00581489		JAX00581493		JAX00581496		JAX00129754		JAX00581504		JAX00581505		JAX00581513		JAX00129759		JAX00581515		JAX00581517		JAX00581523		JAX00581527		JAX00581529		JAX00581531		JAX00129763		JAX00129770		JAX00129771		JAX00581542		JAX00581546		JAX00581547		JAX00581553		JAX00581554		JAX00129775		JAX00129777		JAX00581556		JAX00581557		JAX00581560		JAX00581562		JAX00226242		JAX00581567		JAX00226245		JAX00129787		JAX00581571		JAX00581572		JAX00129788		JAX00581583		JAX00581584		JAX00581585		JAX00581586		JAX00581592		JAX00581596		JAX00129797		JAX00581599		JAX00581600		JAX00581602		JAX00581604		JAX00581605		JAX00581610		JAX00129802		JAX00581616		JAX00581620		JAX00581621		JAX00581626		JAX00581628		JAX00581631		JAX00581633		JAX00581635		JAX00129806		JAX00581638		JAX00581642		JAX00581647		JAX00581653		JAX00581656		JAX00581657		JAX00129811		JAX00581665		JAX00581667		JAX00581669		JAX00581673		JAX00581674		JAX00581675		JAX00226252		JAX00226253		JAX00129815		JAX00581677		JAX00581678		JAX00129816		JAX00581680		JAX00581685		JAX00581694		JAX00581700		JAX00581701		JAX00581703		JAX00581704		JAX00581706		JAX00581707		JAX00581708		JAX00129824		JAX00129825		JAX00581710		JAX00581711		JAX00581712		JAX00581714		JAX00581716		JAX00581717		JAX00129827		JAX00129828		JAX00129829		JAX00581726		JAX00581727		JAX00581729		JAX00129834		JAX00581731		JAX00581736		JAX00581737		JAX00581740		JAX00581741		JAX00129835		JAX00581747		JAX00129839		JAX00129840		JAX00581761		JAX00581764		JAX00581768		JAX00129842		JAX00581770		JAX00581771		JAX00581772		JAX00581781		JAX00581783		JAX00129850		JAX00129851		JAX00129852		JAX00581787		JAX00581792		JAX00581793		JAX00581794		JAX00129858		JAX00581803		JAX00129859		JAX00581809		JAX00581811		JAX00581815		JAX00581817		JAX00581821		JAX00581824		JAX00129866		JAX00129867		JAX00581827		JAX00581835		JAX00581839		JAX00581841		JAX00581856		JAX00129877		JAX00129878		JAX00581857		JAX00581858		JAX00581860		JAX00581861		JAX00129882		JAX00129883		JAX00581869		JAX00129888		JAX00581871		JAX00581872		JAX00581873		JAX00581876		JAX00581883		JAX00129889		JAX00129890		JAX00581885		JAX00129892		JAX00226267		JAX00581887		JAX00129895		JAX00581889		JAX00129897		JAX00581895		JAX00581896		JAX00581897		JAX00129900		JAX00129901		JAX00129902		JAX00581908		JAX00129903		JAX00226271		JAX00581917		JAX00129907		JAX00581918		JAX00581919		JAX00581927		JAX00129912		JAX00581929		JAX00581931		JAX00581935		JAX00581936		JAX00581941		JAX00129914		JAX00581950		JAX00129917		JAX00226275		JAX00129919		JAX00129920		JAX00581958		JAX00581959		JAX00581960		JAX00581961		JAX00581965		JAX00581972		JAX00129925		JAX00129926		JAX00581982		JAX00581983		JAX00581996		JAX00226278		JAX00582002		JAX00129932		JAX00582005		JAX00582011		JAX00582017		JAX00582019		JAX00582021		JAX00129936		JAX00582024		JAX00582028		JAX00582031		JAX00129937		JAX00582036		JAX00582037		JAX00582039		JAX00582042		JAX00582044		JAX00582046		JAX00582047		JAX00226282		JAX00129944		JAX00582054		JAX00582064		JAX00582065		JAX00129946		JAX00582074		JAX00582075		JAX00582079		JAX00582085		JAX00129950		JAX00582088		JAX00582091		JAX00582092		JAX00582095		JAX00582102		JAX00129955		JAX00582110		JAX00582111		JAX00129960		JAX00582118		JAX00582119		JAX00226285		JAX00129961		JAX00582123		JAX00582125		JAX00129965		JAX00582128		JAX00582129		JAX00582131		JAX00582139		JAX00582140		JAX00582143		JAX00129969		JAX00582146		JAX00582149		JAX00129971		JAX00582155		JAX00582160		JAX00582162		JAX00582164		JAX00582169		JAX00129976		JAX00129977		JAX00582172		JAX00582174		JAX00582175		JAX00129978		JAX00582183		JAX00226290		JAX00226291		JAX00582185		JAX00582187		JAX00582195		JAX00582196		JAX00129985		JAX00582200		JAX00582204		JAX00582205		JAX00582207		JAX00582209		JAX00582212		JAX00129989		JAX00582215		JAX00582226		JAX00129991		JAX00582232		JAX00582233		JAX00582238		JAX00582242		JAX00582244		JAX00129995		JAX00582245		JAX00582246		JAX00582247		JAX00582248		JAX00582249		JAX00582253		JAX00582255		JAX00582258		JAX00582261		JAX00582262		JAX00582263		JAX00582266		JAX00226294		JAX00226295		JAX00129997		JAX00129998		JAX00582274		JAX00130004		JAX00130005		JAX00582285		JAX00130007		JAX00582294		JAX00582295		JAX00582298		JAX00130009		JAX00582300		JAX00130010		JAX00582305		JAX00582306		JAX00582307		JAX00582308		JAX00582310		JAX00582312		JAX00582317		JAX00582318		JAX00226302		JAX00582321		JAX00582322		JAX00582334		JAX00130025		JAX00130026		JAX00582343		JAX00582350		JAX00226307		JAX00582357		JAX00582364		JAX00130030		JAX00582367		JAX00582369		JAX00130031		JAX00130032		JAX00582383		JAX00130035		JAX00582390		JAX00582398		JAX00130036		JAX00582402		JAX00582406		JAX00582407		JAX00582410		JAX00582414		JAX00130039		JAX00130040		JAX00582431		JAX00582440		JAX00582441		JAX00582442		JAX00582444		JAX00582446		JAX00130043		JAX00582450		JAX00582452		JAX00582468		JAX00582478		JAX00130048		JAX00582481		JAX00582483		JAX00582486		JAX00582488		JAX00582492		JAX00582497		JAX00582499		JAX00582500		JAX00582502		JAX00582503		JAX00582511		JAX00582516		JAX00130056		JAX00582528		JAX00582530		JAX00582532		JAX00582533		JAX00582536		JAX00582538		JAX00582539		JAX00582542		JAX00582543		JAX00582544		JAX00582545		JAX00582547		JAX00582552		JAX00582553		JAX00582554		JAX00582558		JAX00582561		JAX00582564		JAX00582565		JAX00582567		JAX00582573		JAX00582575		JAX00582576		JAX00582577		JAX00582578		JAX00582579		JAX00582586		JAX00582588		JAX00582597		JAX00130073		JAX00582602		JAX00582603		JAX00582604		JAX00582610		JAX00582611		JAX00582612		JAX00582616		JAX00582618		JAX00582620		JAX00582623		JAX00582630		JAX00582633		JAX00582638		JAX00130087		JAX00582650		JAX00582651		JAX00130090		JAX00582657		JAX00582665		JAX00582668		JAX00130097		JAX00582669		JAX00130099		JAX00582674		JAX00130100		JAX00582680		JAX00582683		JAX00582685		JAX00130104		JAX00582691		JAX00582693		JAX00582698		JAX00582704		JAX00130105		JAX00582708		JAX00582710		JAX00582712		JAX00582725		JAX00130110		JAX00226331		JAX00582730		JAX00130113		JAX00582744		JAX00582746		JAX00582747		JAX00226333		JAX00582750		JAX00582751		JAX00130119		JAX00582756		JAX00582758		JAX00130120		JAX00130121		JAX00130122		JAX00582760		JAX00582761		JAX00130123		JAX00130125		JAX00582768		JAX00582769		JAX00582772		JAX00130127		JAX00226337		JAX00582785		JAX00130135		JAX00130136		JAX00582788		JAX00226339		JAX00130145		JAX00130146		JAX00130147		JAX00130150		JAX00130152		JAX00582806		JAX00130153		JAX00130155		JAX00582811		JAX00130157		JAX00226348		JAX00226349		JAX00226350		JAX00130161		JAX00582816		JAX00582818		JAX00582833		JAX00582835		JAX00130176		JAX00582839		JAX00130178		JAX00582841		JAX00582842		JAX00582843		JAX00582846		JAX00582847		JAX00130182		JAX00582853		JAX00130184		JAX00226358		JAX00582857		JAX00582859		JAX00582860		JAX00582864		JAX00130189		JAX00582872		JAX00130191		JAX00582876		JAX00226361		JAX00582887		JAX00582890		JAX00582891		JAX00130199		JAX00582901		JAX00582902		JAX00582904		JAX00582908		JAX00582910		JAX00582911		JAX00582916		JAX00130205		JAX00130206		JAX00130207		JAX00582919		JAX00582921		JAX00582923		JAX00582936		JAX00582938		JAX00582941		JAX00582942		JAX00582948		JAX00582952		JAX00130210		JAX00130213		JAX00582955		JAX00582958		JAX00582959		JAX00130217		JAX00582960		JAX00130219		JAX00130221		JAX00582970		JAX00582971		JAX00582974		JAX00130223		JAX00582989		JAX00130226		JAX00582991		JAX00582992		JAX00130229		JAX00582995		JAX00130232		JAX00130235		JAX00583021		JAX00583022		JAX00583024		JAX00130239		JAX00130241		JAX00583031		JAX00226376		JAX00583052		JAX00583054		JAX00130254		JAX00583058		JAX00130256		JAX00583063		JAX00583066		JAX00130262		JAX00583070		JAX00583071		JAX00130263		JAX00583076		JAX00130267		JAX00130269		JAX00583085		JAX00583092		JAX00583098		JAX00130278		JAX00583102		JAX00130282		JAX00583105		JAX00226388		JAX00583107		JAX00583108		JAX00583115		JAX00130291		JAX00583128		JAX00583131		JAX00583133		JAX00583134		JAX00583135		JAX00583141		JAX00583148		JAX00583149		JAX00130306		JAX00583170		JAX00583173		JAX00130317		JAX00583177		JAX00130318		JAX00130319		JAX00583180		JAX00583181		JAX00583182		JAX00583184		JAX00130321		JAX00130322		JAX00130324		JAX00583190		JAX00130330		JAX00583195		JAX00583196		JAX00130333		JAX00583201		JAX00130336		JAX00583204		JAX00130337		JAX00583205		JAX00130338		JAX00583207		JAX00583213		JAX00583214		JAX00583218		JAX00583221		JAX00583224		JAX00583226		JAX00583227		JAX00130345		JAX00130346		JAX00130347		JAX00583235		JAX00583237		JAX00583242		JAX00130354		JAX00130355		JAX00583253		JAX00583255		JAX00583258		JAX00130358		JAX00583260		JAX00130360		JAX00130361		JAX00130362		JAX00583266		JAX00583268		JAX00583271		JAX00226413		JAX00130365		JAX00583278		JAX00130366		JAX00226414		JAX00583279		JAX00583284		JAX00583286		JAX00583293		JAX00226416		JAX00130384		JAX00130386		JAX00583307		JAX00583308		JAX00583309		JAX00583311		JAX00130392		JAX00226420		JAX00583317		JAX00583322		JAX00130398		JAX00583326		JAX00130399		JAX00130401		JAX00583335		JAX00583337		JAX00130402		JAX00583340		JAX00130406		JAX00583342		JAX00583344		JAX00226425		JAX00226426		JAX00583347		JAX00583350		JAX00583351		JAX00583358		JAX00583361		JAX00130415		JAX00583366		JAX00583367		JAX00583369		JAX00130422		JAX00130424		JAX00583379		JAX00583380		JAX00583383		JAX00130426		JAX00130428		JAX00130432		JAX00583399		JAX00130434		JAX00130436		JAX00583403		JAX00583405		JAX00130439		JAX00130440		JAX00583410		JAX00583412		JAX00130441		JAX00130442		JAX00583414		JAX00583418		JAX00130449		JAX00583427		JAX00583435		JAX00130451		JAX00130452		JAX00583439		JAX00583440		JAX00583442		JAX00583443		JAX00583445		JAX00130453		JAX00583446		JAX00583450		JAX00583451		JAX00130457		JAX00130458		JAX00130459		JAX00226442		JAX00583463		JAX00583470		JAX00130464		JAX00583479		JAX00583480		JAX00583482		JAX00583484		JAX00583494		JAX00583497		JAX00583498		JAX00130474		JAX00130475		JAX00583503		JAX00130478		JAX00130479		JAX00583509		JAX00583510		JAX00583514		JAX00130482		JAX00583516		JAX00583517		JAX00583518		JAX00583519		JAX00130483		JAX00583520		JAX00583528		JAX00583529		JAX00583534		JAX00583535		JAX00583536		JAX00130489		JAX00226447		JAX00583537		JAX00583540		JAX00130492		JAX00130497		JAX00583545		JAX00583551		JAX00583554		JAX00583555		JAX00583557		JAX00583559		JAX00583564		JAX00130503		JAX00130506		JAX00226450		JAX00130508		JAX00130517		JAX00583586		JAX00583597		JAX00583601		JAX00583613		JAX00583614		JAX00130531		JAX00583624		JAX00583627		JAX00130534		JAX00130536		JAX00583629		JAX00583633		JAX00130543		JAX00130547		JAX00130548		JAX00130549		JAX00130550		JAX00583645		JAX00226463		JAX00583656		JAX00226465		JAX00583661		JAX00583662		JAX00583664		JAX00583666		JAX00130566		JAX00583674		JAX00130567		JAX00226469		JAX00130572		JAX00583687		JAX00583689		JAX00130575		JAX00583693		JAX00583698		JAX00130579		JAX00130580		JAX00583701		JAX00130584		JAX00583708		JAX00583709		JAX00226476		JAX00583714		JAX00130589		JAX00583719		JAX00130591		JAX00130592		JAX00226481		JAX00130594		JAX00583723		JAX00583732		JAX00583734		JAX00583737		JAX00583747		JAX00583748		JAX00130610		JAX00583760		JAX00130612		JAX00226489		JAX00583769		JAX00583771		JAX00583773		JAX00130617		JAX00583779		JAX00130621		JAX00130625		JAX00130629		JAX00583801		JAX00130630		JAX00583804		JAX00130635		JAX00130637		JAX00130639		JAX00130641		JAX00583815		JAX00583820		JAX00583821		JAX00583824		JAX00583826		JAX00583830		JAX00130653		JAX00583834		JAX00226501		JAX00583844		JAX00226502		JAX00583850		JAX00130665		JAX00130668		JAX00583855		JAX00130671		JAX00583867		JAX00130678		JAX00583873		JAX00130680		JAX00583875		JAX00130684		JAX00583883		JAX00583885		JAX00583893		JAX00583894		JAX00583896		JAX00130690		JAX00130691		JAX00226512		JAX00583901		JAX00583907		JAX00583908		JAX00583912		JAX00130700		JAX00130702		JAX00583920		JAX00583921		JAX00583922		JAX00130705		JAX00130706		JAX00583924		JAX00583930		JAX00583937		JAX00226516		JAX00130712		JAX00130714		JAX00583949		JAX00583956		JAX00583959		JAX00583960		JAX00583963		JAX00130721		JAX00583969		JAX00130726		JAX00130730		JAX00226522		JAX00583977		JAX00583979		JAX00583986		JAX00583987		JAX00583992		JAX00583995		JAX00130736		JAX00584001		JAX00130737		JAX00584004		JAX00584005		JAX00584007		JAX00584008		JAX00584009		JAX00130745		JAX00584013		JAX00584016		JAX00130749		JAX00584022		JAX00584023		JAX00584025		JAX00130750		JAX00130752		JAX00584026		JAX00584028		JAX00130755		JAX00584035		JAX00130757		JAX00226528		JAX00584046		JAX00584049		JAX00584056		JAX00130765		JAX00130768		JAX00226531		JAX00226532		JAX00584060		JAX00130773		JAX00130775		JAX00584065		JAX00130776		JAX00584070		JAX00584076		JAX00584078		JAX00584080		JAX00130782		JAX00584084		JAX00584090		JAX00584092		JAX00584096		JAX00130787		JAX00584100		JAX00130788		JAX00130789		JAX00130790		JAX00584108		JAX00584110		JAX00584114		JAX00130796		JAX00130797		JAX00584116		JAX00584118		JAX00130799		JAX00584121		JAX00584129		JAX00130803		JAX00584131		JAX00584132		JAX00584133		JAX00226542		JAX00584137		JAX00584149		JAX00226545		JAX00130810		JAX00130811		JAX00130812		JAX00130813		JAX00226546		JAX00130820		JAX00584160		JAX00584161		JAX00584162		JAX00584164		JAX00584169		JAX00584171		JAX00584172		JAX00584175		JAX00584176		JAX00584177		JAX00130825		JAX00130826		JAX00130827		JAX00584190		JAX00584191		JAX00584197		JAX00584198		JAX00584202		JAX00584206		JAX00130835		JAX00584211		JAX00584212		JAX00584213		JAX00130837		JAX00130839		JAX00584217		JAX00130843		JAX00584221		JAX00584224		JAX00584227		JAX00584228		JAX00130846		JAX00584234		JAX00226556		JAX00226558		JAX00584237		JAX00584247		JAX00584250		JAX00584255		JAX00130855		JAX00584256		JAX00130858		JAX00130859		JAX00584261		JAX00584264		JAX00584272		JAX00130861		JAX00584274		JAX00584277		JAX00584278		JAX00130864		JAX00584283		JAX00584284		JAX00584286		JAX00584288		JAX00130873		JAX00130874		JAX00130875		JAX00584294		JAX00584298		JAX00584303		JAX00584304		JAX00130881		JAX00584306		JAX00584311		JAX00584312		JAX00130889		JAX00130890		JAX00584333		JAX00584335		JAX00584336		JAX00130896		JAX00584337		JAX00584340		JAX00130900		JAX00130901		JAX00584349		JAX00130902		JAX00584357		JAX00584358		JAX00584365		JAX00584370		JAX00584371		JAX00584373		JAX00130911		JAX00584379		JAX00584380		JAX00130913		JAX00584382		JAX00584383		JAX00584389		JAX00584391		JAX00584394		JAX00226578		JAX00130919		JAX00130921		JAX00130922		JAX00130923		JAX00226580		JAX00584408		JAX00584415		JAX00130927		JAX00584416		JAX00584419		JAX00130928		JAX00584420		JAX00130929		JAX00584427		JAX00584432		JAX00584434		JAX00226582		JAX00130931		JAX00584441		JAX00584442		JAX00584443		JAX00584448		JAX00130934		JAX00130935		JAX00584451		JAX00584459		JAX00130937		JAX00584461		JAX00584463		JAX00584472		JAX00584473		JAX00584482		JAX00584483		JAX00584485		JAX00584486		JAX00130942		JAX00584495		JAX00130946		JAX00130947		JAX00584506		JAX00584508		JAX00584511		JAX00584512		JAX00584514		JAX00584516		JAX00584518		JAX00584520		JAX00584521		JAX00584523		JAX00130952		JAX00130953		JAX00584524		JAX00130955		JAX00584527		JAX00130958		JAX00584538		JAX00584547		JAX00584555		JAX00584556		JAX00584563		JAX00130968		JAX00130969		JAX00584578		JAX00584581		JAX00584582		JAX00584584		JAX00584590		JAX00584594		JAX00130981		JAX00584598		JAX00584600		JAX00584601		JAX00584603		JAX00584606		JAX00584615		JAX00584616		JAX00584618		JAX00584619		JAX00130986		JAX00584620		JAX00584622		JAX00584623		JAX00130987		JAX00584624		JAX00584626		JAX00130991		JAX00130992		JAX00584629		JAX00584639		JAX00130996		JAX00131001		JAX00584650		JAX00584651		JAX00584656		JAX00584659		JAX00584660		JAX00131006		JAX00584663		JAX00584664		JAX00131009		JAX00584672		JAX00584674		JAX00584675		JAX00584676		JAX00584677		JAX00226604		JAX00584685		JAX00584688		JAX00131022		JAX00584691		JAX00584694		JAX00584696		JAX00584697		JAX00226606		JAX00131027		JAX00131031		JAX00584708		JAX00131032		JAX00584712		JAX00584718		JAX00584725		JAX00584728		JAX00584729		JAX00131040		JAX00584730		JAX00584731		JAX00584732		JAX00131043		JAX00584736		JAX00584737		JAX00584738		JAX00131047		JAX00131048		JAX00226612		JAX00584747		JAX00131050		JAX00584752		JAX00584753		JAX00584754		JAX00584755		JAX00584756		JAX00131053		JAX00131054		JAX00584758		JAX00584760		JAX00584761		JAX00131056		JAX00584766		JAX00584770		JAX00584771		JAX00584776		JAX00584777		JAX00584779		JAX00584784		JAX00584789		JAX00584791		JAX00584792		JAX00584797		JAX00131067		JAX00584804		JAX00584805		JAX00584808		JAX00584809		JAX00584810		JAX00584815		JAX00584819		JAX00131072		JAX00584826		JAX00131075		JAX00584831		JAX00131078		JAX00584836		JAX00584841		JAX00584843		JAX00584846		JAX00584851		JAX00584857		JAX00584858		JAX00584860		JAX00584869		JAX00584870		JAX00131087		JAX00584871		JAX00584872		JAX00189662		JAX00584877		JAX00584878		JAX00584879		JAX00584880		JAX00226622		JAX00584883		JAX00584885		JAX00584891		JAX00131099		JAX00584902		JAX00584903		JAX00584904		JAX00584905		JAX00584906		JAX00584910		JAX00131107		JAX00584911		JAX00584914		JAX00584915		JAX00584918		JAX00584921		JAX00584922		JAX00584923		JAX00131115		JAX00584926		JAX00584930		JAX00584931		JAX00584934		JAX00584937		JAX00584938		JAX00131119		JAX00131120		JAX00584943		JAX00584944		JAX00584946		JAX00584947		JAX00584951		JAX00584953		JAX00131125		JAX00584954		JAX00584955		JAX00584960		JAX00584967		JAX00131134		JAX00226636		JAX00584971		JAX00584973		JAX00131138		JAX00584978		JAX00131144		JAX00131145		JAX00131146		JAX00226639		JAX00584988		JAX00584991		JAX00584995		JAX00131153		JAX00585000		JAX00226643		JAX00189663		JAX00585004		JAX00585005		JAX00131155		JAX00585007		JAX00585010		JAX00585014		JAX00585017		JAX00585020		JAX00585029		JAX00585031		JAX00131161		JAX00585036		JAX00131162		JAX00131163		JAX00585040		JAX00585044		JAX00585050		JAX00131168		JAX00585056		JAX00585058		JAX00131172		JAX00585068		JAX00131177		JAX00585072		JAX00131178		JAX00585080		JAX00585081		JAX00585095		JAX00585101		JAX00585104		JAX00585107		JAX00585111		JAX00131196		JAX00226660		JAX00585115		JAX00131198		JAX00585116		JAX00131200		JAX00131201		JAX00585121		JAX00131203		JAX00585125		JAX00585126		JAX00585127		JAX00585132		JAX00585133		JAX00585135		JAX00585136		JAX00585141		JAX00585142		JAX00585149		JAX00585151		JAX00131216		JAX00131217		JAX00585154		JAX00585155		JAX00585158		JAX00585159		JAX00131221		JAX00585160		JAX00585161		JAX00585163		JAX00585169		JAX00131227		JAX00585174		JAX00131230		JAX00131232		JAX00585176		JAX00585177		JAX00131234		JAX00131235		JAX00226670		JAX00585181		JAX00585182		JAX00585183		JAX00585186		JAX00131248		JAX00131249		JAX00585196		JAX00131251		JAX00131252		JAX00131253		JAX00585205		JAX00585206		JAX00585207		JAX00131262		JAX00585212		JAX00585213		JAX00585215		JAX00131268		JAX00131270		JAX00131271		JAX00585224		JAX00585225		JAX00585226		JAX00585229		JAX00585230		JAX00131275		JAX00585231		JAX00585233		JAX00131278		JAX00585238		JAX00131282		JAX00585239		JAX00131285		JAX00131286		JAX00585241		JAX00131289		JAX00585244		JAX00131292		JAX00585246		JAX00585248		JAX00131293		JAX00131296		JAX00131298		JAX00585255		JAX00585258		JAX00585267		JAX00131305		JAX00585269		JAX00131308		JAX00131309		JAX00585270		JAX00585271		JAX00585274		JAX00131310		JAX00585276		JAX00585279		JAX00585282		JAX00131312		JAX00131325		JAX00585292		JAX00585294		JAX00131326		JAX00131327		JAX00131330		JAX00131331		JAX00585301		JAX00585302		JAX00131336		JAX00585311		JAX00585313		JAX00226703		JAX00226705		JAX00131346		JAX00585322		JAX00585326		JAX00585327		JAX00131352		JAX00585330		JAX00585333		JAX00226708		JAX00585342		JAX00585344		JAX00131362		JAX00226709		JAX00226710		JAX00585348		JAX00585350		JAX00585351		JAX00131364		JAX00585354		JAX00585356		JAX00585358		JAX00585364		JAX00585366		JAX00131374		JAX00585367		JAX00585368		JAX00585369		JAX00131376		JAX00585370		JAX00131377		JAX00131378		JAX00585371		JAX00131384		JAX00585379		JAX00131388		JAX00131389		JAX00585384		JAX00585385		JAX00585388		JAX00585389		JAX00585392		JAX00585393		JAX00585394		JAX00585401		JAX00131402		JAX00585406		JAX00585407		JAX00585408		JAX00131407		JAX00226721		JAX00585411		JAX00585412		JAX00585413		JAX00131414		JAX00585416		JAX00131421		JAX00585421		JAX00585423		JAX00585426		JAX00226728		JAX00585438		JAX00585442		JAX00585445		JAX00131438		JAX00226730		JAX00226732		JAX00585452		JAX00585453		JAX00585455		JAX00585458		JAX00585459		JAX00226735		JAX00585465		JAX00585466		JAX00585468		JAX00585473		JAX00585478		JAX00585479		JAX00585480		JAX00131468		JAX00131472		JAX00585483		JAX00585485		JAX00131475		JAX00131476		JAX00585492		JAX00131482		JAX00226745		JAX00226747		JAX00585509		JAX00585514		JAX00585515		JAX00585516		JAX00585518		JAX00585521		JAX00585525		JAX00585530		JAX00131504		JAX00585533		JAX00585536		JAX00131507		JAX00585539		JAX00585541		JAX00585542		JAX00131510		JAX00585549		JAX00585552		JAX00585554		JAX00585558		JAX00131518		JAX00189670		JAX00131520		JAX00585561		JAX00131523		JAX00226759		JAX00585565		JAX00585566		JAX00131525		JAX00585573		JAX00585574		JAX00131527		JAX00585582		JAX00131534		JAX00585584		JAX00585585		JAX00585589		JAX00131536		JAX00131538		JAX00585590		JAX00585600		JAX00585602		JAX00585604		JAX00131547		JAX00585605		JAX00585608		JAX00131551		JAX00131553		JAX00585611		JAX00131554		JAX00585614		JAX00131557		JAX00131558		JAX00131559		JAX00131560		JAX00585625		JAX00585626		JAX00131562		JAX00585635		JAX00585638		JAX00585640		JAX00585642		JAX00131566		JAX00585646		JAX00131569		JAX00131570		JAX00585650		JAX00131572		JAX00131573		JAX00585652		JAX00131574		JAX00226775		JAX00226776		JAX00131575		JAX00585660		JAX00131578		JAX00585662		JAX00131581		JAX00131582		JAX00585669		JAX00585672		JAX00585673		JAX00585674		JAX00131586		JAX00585675		JAX00585678		JAX00585681		JAX00131587		JAX00131588		JAX00585688		JAX00585695		JAX00585698		JAX00131593		JAX00585702		JAX00585709		JAX00585712		JAX00585716		JAX00131598		JAX00585723		JAX00585724		JAX00585726		JAX00131601		JAX00585730		JAX00585732		JAX00131603		JAX00585735		JAX00585736		JAX00131604		JAX00585743		JAX00585745		JAX00585749		JAX00585750		JAX00131607		JAX00585757		JAX00585760		JAX00131608		JAX00585763		JAX00585764		JAX00585765		JAX00585769		JAX00585770		JAX00585778		JAX00585781		JAX00131613		JAX00131615		JAX00585786		JAX00131616		JAX00585789		JAX00585798		JAX00585800		JAX00585801		JAX00585802		JAX00585805		JAX00585809		JAX00131624		JAX00585814		JAX00585816		JAX00585819		JAX00585820		JAX00585825		JAX00585827		JAX00585830		JAX00585842		JAX00585847		JAX00585849		JAX00585851		JAX00585856		JAX00585857		JAX00131640		JAX00226791		JAX00585860		JAX00585862		JAX00131643		JAX00585867		JAX00131645		JAX00131646		JAX00585877		JAX00585878		JAX00585879		JAX00131648		JAX00585883		JAX00585884		JAX00585885		JAX00131651		JAX00131652		JAX00226798		JAX00585899		JAX00585903		JAX00585905		JAX00585907		JAX00131662		JAX00131663		JAX00585908		JAX00131669		JAX00131672		JAX00585923		JAX00585930		JAX00585932		JAX00585933		JAX00585934		JAX00585937		JAX00585940		JAX00585942		JAX00585947		JAX00585952		JAX00585953		JAX00585959		JAX00585963		JAX00585971		JAX00131680		JAX00131681		JAX00585985		JAX00226805		JAX00585986		JAX00585988		JAX00585995		JAX00585997		JAX00585999		JAX00586003		JAX00131686		JAX00131688		JAX00586009		JAX00586016		JAX00586021		JAX00586023		JAX00586027		JAX00586028		JAX00131698		JAX00586029		JAX00586035		JAX00586043		JAX00131703		JAX00586047		JAX00131704		JAX00586054		JAX00586056		JAX00586058		JAX00586061		JAX00586066		JAX00131706		JAX00586077		JAX00586079		JAX00586095		JAX00586097		JAX00131709		JAX00586107		JAX00586114		JAX00586118		JAX00586124		JAX00586129		JAX00131714		JAX00586143		JAX00131722		JAX00131723		JAX00586158		JAX00586161		JAX00586165		JAX00586171		JAX00586187		JAX00586189		JAX00586191		JAX00586192		JAX00226818		JAX00226819		JAX00586207		JAX00586208		JAX00586210		JAX00586213		JAX00131741		JAX00226821		JAX00586219		JAX00586221		JAX00131743		JAX00586227		JAX00586229		JAX00586233		JAX00131748		JAX00586237		JAX00226825		JAX00586240		JAX00586241		JAX00586245		JAX00226826		JAX00586247		JAX00586248		JAX00586251		JAX00586252		JAX00586253		JAX00131755		JAX00586262		JAX00131757		JAX00131758		JAX00131759		JAX00131760		JAX00586276		JAX00586277		JAX00586280		JAX00226829		JAX00131763		JAX00586287		JAX00131764		JAX00586290		JAX00586294		JAX00586297		JAX00586300		JAX00586311		JAX00586314		JAX00586315		JAX00586320		JAX00586321		JAX00586326		JAX00131772		JAX00586330		JAX00586333		JAX00586334		JAX00586336		JAX00586338		JAX00586339		JAX00586344		JAX00586345		JAX00131777		JAX00586347		JAX00586350		JAX00586351		JAX00586355		JAX00586357		JAX00586359		JAX00586362		JAX00586364		JAX00131784		JAX00586368		JAX00586371		JAX00586374		JAX00586375		JAX00586376		JAX00586380		JAX00586382		JAX00586391		JAX00586392		JAX00586393		JAX00226841		JAX00586394		JAX00586395		JAX00586396		JAX00131785		JAX00586400		JAX00586401		JAX00131789		JAX00586406		JAX00586407		JAX00586412		JAX00131792		JAX00586416		JAX00586418		JAX00131793		JAX00586421		JAX00586431		JAX00586432		JAX00586438		JAX00586441		JAX00586446		JAX00586448		JAX00586450		JAX00586451		JAX00586452		JAX00586455		JAX00586461		JAX00586463		JAX00226844		JAX00226845		JAX00586465		JAX00586468		JAX00131806		JAX00226848		JAX00226849		JAX00586478		JAX00586482		JAX00586485		JAX00586487		JAX00586488		JAX00586489		JAX00586492		JAX00586495		JAX00586496		JAX00586497		JAX00586502		JAX00586503		JAX00586504		JAX00586505		JAX00131822		JAX00586513		JAX00226851		JAX00586514		JAX00586516		JAX00586523		JAX00131835		JAX00226855		JAX00586526		JAX00131836		JAX00586530		JAX00131841		JAX00131842		JAX00586535		JAX00131845		JAX00586546		JAX00131851		JAX00586549		JAX00586550		JAX00586551		JAX00586552		JAX00586559		JAX00586560		JAX00131856		JAX00586564		JAX00131857		JAX00226863		JAX00226864		JAX00226865		JAX00586568		JAX00586569		JAX00586571		JAX00586572		JAX00586574		JAX00226866		JAX00226867		JAX00131867		JAX00586583		JAX00131869		JAX00586585		JAX00586587		JAX00586588		JAX00586590		JAX00586600		JAX00131878		JAX00586605		JAX00226869		JAX00586612		JAX00226870		JAX00131883		JAX00131884		JAX00131885		JAX00586617		JAX00131887		JAX00586622		JAX00131889		JAX00131891		JAX00586635		JAX00586640		JAX00586647		JAX00586652		JAX00586655		JAX00131896		JAX00586664		JAX00586665		JAX00586669		JAX00586674		JAX00586677		JAX00586687		JAX00586699		JAX00131917		JAX00226882		JAX00586705		JAX00226884		JAX00586714		JAX00586716		JAX00586719		JAX00586720		JAX00586721		JAX00131926		JAX00586728		JAX00586729		JAX00586732		JAX00586733		JAX00226886		JAX00131932		JAX00586734		JAX00131936		JAX00131937		JAX00586742		JAX00586745		JAX00586746		JAX00131944		JAX00131945		JAX00586750		JAX00131947		JAX00226892		JAX00586753		JAX00131952		JAX00586755		JAX00586756		JAX00586757		JAX00131957		JAX00131958		JAX00586761		JAX00586762		JAX00131960		JAX00131961		JAX00586763		JAX00131962		JAX00131963		JAX00586770		JAX00586774		JAX00131971		JAX00131973		JAX00586778		JAX00586779		JAX00586789		JAX00131980		JAX00131981		JAX00226898		JAX00131982		JAX00586803		JAX00586806		JAX00586808		JAX00586810		JAX00586812		JAX00586813		JAX00586815		JAX00131991		JAX00586817		JAX00131997		JAX00132002		JAX00586836		JAX00586845		JAX00586848		JAX00586849		JAX00586852		JAX00586855		JAX00586857		JAX00586861		JAX00586862		JAX00226913		JAX00132019		JAX00132020		JAX00132023		JAX00586867		JAX00132025		JAX00586869		JAX00586871		JAX00586872		JAX00132030		JAX00586874		JAX00132031		JAX00132032		JAX00586878		JAX00586879		JAX00132034		JAX00132039		JAX00586885		JAX00132040		JAX00132041		JAX00586892		JAX00586893		JAX00132044		JAX00132045		JAX00132046		JAX00586899		JAX00132047		JAX00586902		JAX00132048		JAX00132050		JAX00132052		JAX00586914		JAX00226922		JAX00226923		JAX00586916		JAX00132062		JAX00132067		JAX00132068		JAX00226925		JAX00586928		JAX00586929		JAX00586931		JAX00586932		JAX00586933		JAX00226927		JAX00586937		JAX00586938		JAX00132078		JAX00586939		JAX00586940		JAX00586942		JAX00132082		JAX00586949		JAX00586950		JAX00586951		JAX00586952		JAX00586953		JAX00586954		JAX00132087		JAX00586958		JAX00586961		JAX00132092		JAX00586967		JAX00586968		JAX00586970		JAX00586971		JAX00132100		JAX00586977		JAX00586981		JAX00586982		JAX00586987		JAX00586990		JAX00132107		JAX00132108		JAX00586997		JAX00132109		JAX00132113		JAX00132115		JAX00587020		JAX00587023		JAX00132122		JAX00132123		JAX00587030		JAX00132124		JAX00132125		JAX00587041		JAX00587044		JAX00587045		JAX00132130		JAX00587047		JAX00587048		JAX00132135		JAX00587055		JAX00587057		JAX00226949		JAX00587068		JAX00587069		JAX00587070		JAX00132143		JAX00587075		JAX00132144		JAX00587078		JAX00587082		JAX00132146		JAX00587083		JAX00587085		JAX00587087		JAX00132152		JAX00587089		JAX00587091		JAX00587094		JAX00132153		JAX00587096		JAX00587098		JAX00587099		JAX00587101		JAX00132155		JAX00132156		JAX00226952		JAX00132160		JAX00587113		JAX00132162		JAX00587114		JAX00587116		JAX00587117		JAX00226955		JAX00132169		JAX00587128		JAX00587130		JAX00587132		JAX00587134		JAX00587142		JAX00587143		JAX00587149		JAX00132177		JAX00587150		JAX00587151		JAX00587152		JAX00132178		JAX00587154		JAX00587156		JAX00132184		JAX00132185		JAX00132186		JAX00587158		JAX00587164		JAX00132188		JAX00132189		JAX00587174		JAX00587180		JAX00587181		JAX00587182		JAX00587185		JAX00587193		JAX00587196		JAX00587198		JAX00587207		JAX00587209		JAX00587213		JAX00587215		JAX00226969		JAX00132211		JAX00132214		JAX00587226		JAX00132216		JAX00587232		JAX00587238		JAX00587240		JAX00587243		JAX00587244		JAX00587245		JAX00132219		JAX00587258		JAX00587262		JAX00132223		JAX00132224		JAX00132228		JAX00587269		JAX00587270		JAX00226977		JAX00132230		JAX00132231		JAX00587274		JAX00587276		JAX00587277		JAX00587278		JAX00587281		JAX00587283		JAX00587288		JAX00132236		JAX00587290		JAX00132238		JAX00132240		JAX00587296		JAX00587297		JAX00587298		JAX00132243		JAX00587302		JAX00226981		JAX00132247		JAX00132249		JAX00132251		JAX00132252		JAX00132254		JAX00587321		JAX00132257		JAX00587333		JAX00132262		JAX00132263		JAX00132264		JAX00132265		JAX00587344		JAX00587348		JAX00587351		JAX00132268		JAX00132272		JAX00587354		JAX00587356		JAX00587358		JAX00587360		JAX00587361		JAX00132275		JAX00226988		JAX00226989		JAX00132282		JAX00132284		JAX00587380		JAX00587383		JAX00587388		JAX00132287		JAX00226991		JAX00226993		JAX00587394		JAX00132289		JAX00132291		JAX00132293		JAX00132294		JAX00587397		JAX00587400		JAX00132295		JAX00132296		JAX00587401		JAX00132301		JAX00587413		JAX00587421		JAX00132313		JAX00587423		JAX00587424		JAX00132317		JAX00587431		JAX00587435		JAX00227005		JAX00132321		JAX00132322		JAX00587452		JAX00132330		JAX00227008		JAX00587464		JAX00587467		JAX00227011		JAX00132337		JAX00132339		JAX00587477		JAX00587480		JAX00132343		JAX00132346		JAX00587486		JAX00132351		JAX00132356		JAX00587496		JAX00132366		JAX00587510		JAX00132368		JAX00587513		JAX00132370		JAX00587515		JAX00132372		JAX00587517		JAX00132374		JAX00132375		JAX00587518		JAX00132381		JAX00587526		JAX00132383		JAX00132384		JAX00587527		JAX00132385		JAX00587529		JAX00587530		JAX00132389		JAX00132390		JAX00587532		JAX00587535		JAX00132392		JAX00587539		JAX00587540		JAX00227033		JAX00132401		JAX00587546		JAX00587548		JAX00587550		JAX00227035		JAX00132404		JAX00587555		JAX00132408		JAX00587558		JAX00587559		JAX00132409		JAX00132410		JAX00587564		JAX00132413		JAX00132417		JAX00587570		JAX00587572		JAX00132420		JAX00132421		JAX00132422		JAX00132423		JAX00587579		JAX00587581		JAX00587586		JAX00132426		JAX00132427		JAX00587594		JAX00132433		JAX00587595		JAX00227046		JAX00587597		JAX00587600		JAX00587601		JAX00132439		JAX00132440		JAX00227048		JAX00587604		JAX00132442		JAX00587606		JAX00132443		JAX00132448		JAX00132449		JAX00132450		JAX00587610		JAX00587612		JAX00132451		JAX00132453		JAX00587618		JAX00132456		JAX00587619		JAX00132462		JAX00132467		JAX00587630		JAX00132469		JAX00587633		JAX00587638		JAX00132474		JAX00227053		JAX00132479		JAX00132481		JAX00587655		JAX00132484		JAX00132488		JAX00132490		JAX00132491		JAX00132497		JAX00587666		JAX00132500		JAX00587667		JAX00587668		JAX00227058		JAX00227061		JAX00587673		JAX00587674		JAX00587675		JAX00587676		JAX00587680		JAX00132509		JAX00227063		JAX00587689		JAX00227066		JAX00587696		JAX00132524		JAX00587698		JAX00587699		JAX00132527		JAX00587701		JAX00132530		JAX00132531		JAX00132534		JAX00132535		JAX00587702		JAX00132536		JAX00587713		JAX00587718		JAX00587719		JAX00132542		JAX00132543		JAX00587720		JAX00227071		JAX00587723		JAX00132548		JAX00132549		JAX00587727		JAX00132550		JAX00587732		JAX00132551		JAX00132553		JAX00587735		JAX00587736		JAX00132554		JAX00587737		JAX00227079		JAX00132557		JAX00132559		JAX00587754		JAX00132567		JAX00587756		JAX00587760		JAX00587763		JAX00587764		JAX00132573		JAX00587765		JAX00132578		JAX00587775		JAX00587780		JAX00587784		JAX00227085		JAX00132583		JAX00587785		JAX00587786		JAX00132585		JAX00587789		JAX00587793		JAX00587798		JAX00587799		JAX00132588		JAX00587809		JAX00132589		JAX00132590		JAX00587811		JAX00132591		JAX00587812		JAX00587817		JAX00587818		JAX00132594		JAX00587824		JAX00132595		JAX00132596		JAX00132597		JAX00587829		JAX00587838		JAX00227089		JAX00587839		JAX00132603		JAX00587844		JAX00587847		JAX00587848		JAX00587851		JAX00587853		JAX00587857		JAX00587859		JAX00227092		JAX00587864		JAX00132617		JAX00587866		JAX00132629		JAX00587883		JAX00587884		JAX00132631		JAX00132635		JAX00587892		JAX00587895		JAX00227099		JAX00587901		JAX00132646		JAX00227104		JAX00132649		JAX00587909		JAX00587910		JAX00587913		JAX00587914		JAX00587919		JAX00587921		JAX00587924		JAX00587927		JAX00587930		JAX00587931		JAX00587932		JAX00587933		JAX00132671		JAX00587940		JAX00587947		JAX00132678		JAX00132687		JAX00587957		JAX00227113		JAX00587960		JAX00132695		JAX00587967		JAX00132697		JAX00227120		JAX00132700		JAX00587981		JAX00587982		JAX00587985		JAX00132705		JAX00132706		JAX00132707		JAX00587997		JAX00587999		JAX00588000		JAX00227124		JAX00588009		JAX00132718		JAX00132719		JAX00588012		JAX00588015		JAX00588018		JAX00132725		JAX00588024		JAX00588025		JAX00132727		JAX00132728		JAX00132730		JAX00588028		JAX00132731		JAX00132735		JAX00132736		JAX00132738		JAX00588036		JAX00132740		JAX00588043		JAX00588044		JAX00588046		JAX00132742		JAX00588049		JAX00588051		JAX00588053		JAX00588054		JAX00132747		JAX00588056		JAX00189689		JAX00588062		JAX00132751		JAX00588063		JAX00588065		JAX00227132		JAX00588067		JAX00132759		JAX00588071		JAX00132761		JAX00227135		JAX00132763		JAX00588074		JAX00132770		JAX00588085		JAX00588087		JAX00588092		JAX00132772		JAX00588096		JAX00588099		JAX00588104		JAX00588109		JAX00588111		JAX00132779		JAX00588112		JAX00588114		JAX00588116		JAX00588119		JAX00132783		JAX00588126		JAX00588127		JAX00132784		JAX00132786		JAX00132787		JAX00132788		JAX00227142		JAX00588135		JAX00588136		JAX00132789		JAX00588140		JAX00588141		JAX00588144		JAX00588145		JAX00588146		JAX00588148		JAX00132796		JAX00588157		JAX00588159		JAX00588161		JAX00132800		JAX00132801		JAX00588168		JAX00588171		JAX00588175		JAX00588177		JAX00588178		JAX00588179		JAX00588180		JAX00588181		JAX00588182		JAX00588188		JAX00588189		JAX00132805		JAX00588191		JAX00132808		JAX00588202		JAX00588204		JAX00132810		JAX00132816		JAX00588221		JAX00588225		JAX00588226		JAX00588227		JAX00132823		JAX00132825		JAX00588246		JAX00588247		JAX00132829		JAX00588259		JAX00588260		JAX00132832		JAX00588266		JAX00132835		JAX00132838		JAX00132839		JAX00588271		JAX00132840		JAX00588285		JAX00588287		JAX00132844		JAX00588296		JAX00588297		JAX00588299		JAX00132845		JAX00588300		JAX00132847		JAX00588303		JAX00227158		JAX00132849		JAX00588309		JAX00588310		JAX00588311		JAX00588315		JAX00132853		JAX00132855		JAX00588320		JAX00588337		JAX00132866		JAX00588345		JAX00227163		JAX00588348		JAX00588351		JAX00132876		JAX00588353		JAX00227164		JAX00132879		JAX00588356		JAX00588357		JAX00588363		JAX00588364		JAX00132884		JAX00588369		JAX00588372		JAX00588375		JAX00588379		JAX00588381		JAX00588386		JAX00588387		JAX00588389		JAX00588390		JAX00588391		JAX00132897		JAX00588393		JAX00132898		JAX00132899		JAX00588400		JAX00132904		JAX00132906		JAX00588408		JAX00588416		JAX00588417		JAX00588418		JAX00132908		JAX00588419		JAX00588420		JAX00588423		JAX00227173		JAX00132909		JAX00588431		JAX00132915		JAX00588443		JAX00132917		JAX00588448		JAX00588450		JAX00588459		JAX00189695		JAX00588466		JAX00588468		JAX00588471		JAX00588474		JAX00132928		JAX00588479		JAX00588488		JAX00588490		JAX00132934		JAX00588491		JAX00588492		JAX00588495		JAX00588496		JAX00588497		JAX00588503		JAX00588505		JAX00588507		JAX00588508		JAX00588511		JAX00132941		JAX00588516		JAX00132942		JAX00588521		JAX00132946		JAX00132947		JAX00588527		JAX00227179		JAX00227180		JAX00132951		JAX00588538		JAX00132955		JAX00227182		JAX00132957		JAX00588549		JAX00588554		JAX00588562		JAX00588563		JAX00588568		JAX00227183		JAX00227185		JAX00588586		JAX00588588		JAX00588592		JAX00588593		JAX00588599		JAX00588600		JAX00588607		JAX00588612		JAX00588614		JAX00588619		JAX00588627		JAX00588637		JAX00588639		JAX00132988		JAX00588645		JAX00588652		JAX00588653		JAX00588654		JAX00132994		JAX00588657		JAX00588658		JAX00133001		JAX00588663		JAX00588671		JAX00588678		JAX00588679		JAX00588687		JAX00133007		JAX00133008		JAX00227201		JAX00588699		JAX00588700		JAX00133012		JAX00588711		JAX00588713		JAX00588714		JAX00588720		JAX00133021		JAX00133022		JAX00588726		JAX00133024		JAX00588732		JAX00588734		JAX00133030		JAX00588737		JAX00588738		JAX00588739		JAX00588740		JAX00588747		JAX00588748		JAX00588750		JAX00588753		JAX00588754		JAX00588760		JAX00588761		JAX00133036		JAX00588763		JAX00227211		JAX00227212		JAX00133042		JAX00133043		JAX00133044		JAX00588775		JAX00588778		JAX00588783		JAX00588784		JAX00133045		JAX00588786		JAX00588788		JAX00588790		JAX00588794		JAX00133051		JAX00588805		JAX00227218		JAX00133055		JAX00227219		JAX00588818		JAX00588820		JAX00588822		JAX00133060		JAX00133061		JAX00588828		JAX00588829		JAX00588830		JAX00588832		JAX00588835		JAX00588836		JAX00133066		JAX00588837		JAX00588838		JAX00133070		JAX00227225		JAX00588847		JAX00588848		JAX00588849		JAX00588851		JAX00588853		JAX00588854		JAX00588855		JAX00588856		JAX00588857		JAX00133075		JAX00133076		JAX00133078		JAX00588859		JAX00588862		JAX00588864		JAX00588871		JAX00588873		JAX00588882		JAX00588884		JAX00588885		JAX00133084		JAX00588890		JAX00133088		JAX00588900		JAX00588904		JAX00588905		JAX00588908		JAX00588910		JAX00588911		JAX00588913		JAX00588917		JAX00588918		JAX00227233		JAX00133092		JAX00588924		JAX00588926		JAX00588929		JAX00588931		JAX00588932		JAX00588933		JAX00133096		JAX00133097		JAX00588937		JAX00588938		JAX00227234		JAX00133100		JAX00133101		JAX00227235		JAX00227236		JAX00588949		JAX00588950		JAX00588961		JAX00588962		JAX00588967		JAX00133108		JAX00588972		JAX00133111		JAX00589000		JAX00589003		JAX00589004		JAX00589006		JAX00589007		JAX00133143		JAX00589010		JAX00589011		JAX00589012		JAX00589013		JAX00589015		JAX00133149		JAX00133151		JAX00589018		JAX00589020		JAX00589022		JAX00133155		JAX00133156		JAX00589026		JAX00589028		JAX00589031		JAX00133158		JAX00133160		JAX00589036		JAX00589039		JAX00589040		JAX00589043		JAX00227248		JAX00589046		JAX00133167		JAX00589049		JAX00227249		JAX00133171		JAX00589058		JAX00589059		JAX00589062		JAX00589064		JAX00589065		JAX00589068		JAX00589069		JAX00589082		JAX00227254		JAX00133180		JAX00133183		JAX00589088		JAX00589089		JAX00589090		JAX00589091		JAX00589092		JAX00589094		JAX00133187		JAX00589105		JAX00589107		JAX00589109		JAX00133195		JAX00589112		JAX00589113		JAX00589114		JAX00133197		JAX00589117		JAX00227258		JAX00589120		JAX00589122		JAX00133200		JAX00133201		JAX00227259		JAX00589128		JAX00589135		JAX00589144		JAX00589145		JAX00589146		JAX00589150		JAX00589151		JAX00589153		JAX00589158		JAX00589159		JAX00589160		JAX00133208		JAX00589164		JAX00589168		JAX00589170		JAX00589171		JAX00133209		JAX00589174		JAX00589178		JAX00227263		JAX00589179		JAX00133214		JAX00589185		JAX00133216		JAX00589186		JAX00589187		JAX00589188		JAX00589190		JAX00589191		JAX00133224		JAX00589200		JAX00589203		JAX00589204		JAX00133231		JAX00133232		JAX00589211		JAX00589213		JAX00589215		JAX00227269		JAX00133235		JAX00589217		JAX00589223		JAX00589224		JAX00589225		JAX00133238		JAX00133242		JAX00133244		JAX00589237		JAX00589238		JAX00133246		JAX00589243		JAX00133248		JAX00133249		JAX00589246		JAX00133251		JAX00589250		JAX00589253		JAX00189701		JAX00133255		JAX00589256		JAX00589257		JAX00589258		JAX00589259		JAX00589264		JAX00589267		JAX00589268		JAX00133259		JAX00133260		JAX00589279		JAX00133264		JAX00589286		JAX00133265		JAX00589289		JAX00133266		JAX00589292		JAX00589293		JAX00589294		JAX00589297		JAX00589298		JAX00589302		JAX00133271		JAX00589303		JAX00589306		JAX00589312		JAX00589315		JAX00589317		JAX00589321		JAX00133276		JAX00589322		JAX00133278		JAX00589325		JAX00589327		JAX00589332		JAX00589340		JAX00133286		JAX00589344		JAX00133287		JAX00589350		JAX00589359		JAX00133288		JAX00133289		JAX00589361		JAX00133290		JAX00133291		JAX00589365		JAX00589366		JAX00589369		JAX00589370		JAX00589371		JAX00133293		JAX00589372		JAX00589375		JAX00589376		JAX00589377		JAX00589378		JAX00589379		JAX00589382		JAX00589385		JAX00589386		JAX00133299		JAX00589392		JAX00589393		JAX00133301		JAX00589397		JAX00589398		JAX00589401		JAX00589402		JAX00589403		JAX00589404		JAX00133302		JAX00589415		JAX00133305		JAX00589417		JAX00589423		JAX00133309		JAX00589432		JAX00189702		JAX00589440		JAX00133313		JAX00133317		JAX00589444		JAX00227300		JAX00589450		JAX00589451		JAX00589454		JAX00589455		JAX00133323		JAX00589464		JAX00133325		JAX00133326		JAX00227302		JAX00133329		JAX00133330		JAX00589475		JAX00589477		JAX00589480		JAX00589485		JAX00589486		JAX00133339		JAX00589487		JAX00227307		JAX00133344		JAX00589494		JAX00589495		JAX00589496		JAX00589498		JAX00589500		JAX00589501		JAX00589502		JAX00133349		JAX00133352		JAX00227310		JAX00589503		JAX00133358		JAX00133359		JAX00589522		JAX00133365		JAX00133367		JAX00589528		JAX00589541		JAX00133371		JAX00133373		JAX00133378		JAX00227317		JAX00589558		JAX00589559		JAX00133382		JAX00133383		JAX00133384		JAX00589568		JAX00589569		JAX00589572		JAX00133391		JAX00589576		JAX00133392		JAX00133398		JAX00589585		JAX00589586		JAX00133406		JAX00589596		JAX00589597		JAX00133407		JAX00589598		JAX00589602		JAX00133412		JAX00589605		JAX00589606		JAX00589607		JAX00589609		JAX00589611		JAX00227326		JAX00589614		JAX00589615		JAX00133416		JAX00133417		JAX00589618		JAX00589620		JAX00589622		JAX00227328		JAX00133419		JAX00227329		JAX00589629		JAX00133424		JAX00589635		JAX00589641		JAX00589643		JAX00589644		JAX00133431		JAX00589646		JAX00589647		JAX00589649		JAX00133432		JAX00589650		JAX00589651		JAX00589653		JAX00589654		JAX00133440		JAX00589665		JAX00133443		JAX00589668		JAX00589672		JAX00133447		JAX00227337		JAX00133451		JAX00589690		JAX00589694		JAX00589695		JAX00589700		JAX00589701		JAX00589703		JAX00589706		JAX00133460		JAX00589709		JAX00589716		JAX00133462		JAX00589722		JAX00589723		JAX00133464		JAX00589732		JAX00589733		JAX00589734		JAX00227340		JAX00133467		JAX00133469		JAX00589739		JAX00589742		JAX00589744		JAX00589750		JAX00589751		JAX00589756		JAX00589758		JAX00133473		JAX00589767		JAX00589768		JAX00589771		JAX00133476		JAX00589776		JAX00589778		JAX00589788		JAX00133487		JAX00589789		JAX00589792		JAX00133492		JAX00589794		JAX00133494		JAX00133495		JAX00589798		JAX00589800		JAX00133500		JAX00589804		JAX00589805		JAX00589806		JAX00133501		JAX00589807		JAX00133503		JAX00133505		JAX00589814		JAX00589817		JAX00589822		JAX00589824		JAX00133507		JAX00589825		JAX00589833		JAX00133509		JAX00133510		JAX00589840		JAX00589841		JAX00589843		JAX00133512		JAX00589846		JAX00589850		JAX00589853		JAX00589854		JAX00589855		JAX00589856		JAX00589861		JAX00133517		JAX00589877		JAX00589880		JAX00589888		JAX00589889		JAX00589893		JAX00227360		JAX00589904		JAX00133530		JAX00133531		JAX00133533		JAX00589921		JAX00589928		JAX00133538		JAX00133539		JAX00133541		JAX00589940		JAX00589941		JAX00589942		JAX00589952		JAX00589953		JAX00133544		JAX00227365		JAX00133545		JAX00589965		JAX00133548		JAX00133550		JAX00133551		JAX00589973		JAX00133554		JAX00589975		JAX00589976		JAX00227368		JAX00589978		JAX00133558		JAX00133559		JAX00589986		JAX00589987		JAX00133560		JAX00589995		JAX00133561		JAX00589996		JAX00590000		JAX00590003		JAX00133566		JAX00590012		JAX00133570		JAX00590014		JAX00133573		JAX00590018		JAX00227376		JAX00227377		JAX00590027		JAX00133575		JAX00590035		JAX00590036		JAX00590038		JAX00590039		JAX00590046		JAX00590048		JAX00590049		JAX00590051		JAX00590057		JAX00133582		JAX00590061		JAX00590065		JAX00133586		JAX00133587		JAX00590075		JAX00133588		JAX00133589		JAX00133590		JAX00590087		JAX00590090		JAX00590092		JAX00590094		JAX00590095		JAX00590096		JAX00590103		JAX00133599		JAX00590113		JAX00590115		JAX00133606		JAX00133607		JAX00590120		JAX00590121		JAX00590122		JAX00590125		JAX00590130		JAX00590133		JAX00590138		JAX00590147		JAX00590149		JAX00590150		JAX00590151		JAX00590154		JAX00133616		JAX00590163		JAX00133617		JAX00133618		JAX00133619		JAX00590166		JAX00590171		JAX00133621		JAX00590174		JAX00590175		JAX00590176		JAX00133623		JAX00133624		JAX00590183		JAX00590193		JAX00133627		JAX00590197		JAX00590198		JAX00227388		JAX00133631		JAX00227389		JAX00227390		JAX00227392		JAX00590211		JAX00590212		JAX00590213		JAX00590214		JAX00590224		JAX00590225		JAX00590227		JAX00590228		JAX00590229		JAX00590234		JAX00133642		JAX00133643		JAX00133644		JAX00590237		JAX00590240		JAX00590241		JAX00133649		JAX00590246		JAX00590248		JAX00590249		JAX00590253		JAX00590254		JAX00133653		JAX00590272		JAX00590277		JAX00590279		JAX00133662		JAX00590281		JAX00590282		JAX00590284		JAX00590285		JAX00227402		JAX00133666		JAX00227403		JAX00227404		JAX00133669		JAX00133670		JAX00590292		JAX00590297		JAX00133671		JAX00590305		JAX00590306		JAX00590308		JAX00133679		JAX00590311		JAX00133680		JAX00590314		JAX00227407		JAX00590316		JAX00133683		JAX00590319		JAX00133685		JAX00590320		JAX00133687		JAX00133688		JAX00227410		JAX00590332		JAX00590333		JAX00590337		JAX00590339		JAX00133695		JAX00590343		JAX00590345		JAX00590348		JAX00590349		JAX00590351		JAX00590352		JAX00590354		JAX00590355		JAX00590356		JAX00590358		JAX00590361		JAX00133704		JAX00590368		JAX00133707		JAX00133708		JAX00590369		JAX00227417		JAX00590371		JAX00590374		JAX00590377		JAX00133713		JAX00133714		JAX00590387		JAX00133717		JAX00590393		JAX00590405		JAX00133723		JAX00590407		JAX00590409		JAX00590411		JAX00133727		JAX00590412		JAX00590419		JAX00133729		JAX00590421		JAX00590423		JAX00590425		JAX00590426		JAX00590429		JAX00133736		JAX00590433		JAX00590434		JAX00590435		JAX00590436		JAX00590437		JAX00590439		JAX00133740		JAX00590442		JAX00590444		JAX00590445		JAX00590453		JAX00590459		JAX00590460		JAX00590461		JAX00590470		JAX00590471		JAX00590472		JAX00590474		JAX00590479		JAX00133754		JAX00590481		JAX00227432		JAX00133758		JAX00227434		JAX00590488		JAX00133763		JAX00189716		JAX00590500		JAX00590501		JAX00590502		JAX00590504		JAX00590507		JAX00590509		JAX00590513		JAX00590514		JAX00590517		JAX00590523		JAX00590531		JAX00590532		JAX00133770		JAX00590540		JAX00590542		JAX00590547		JAX00590549		JAX00590550		JAX00590553		JAX00133774		JAX00590558		JAX00590563		JAX00590567		JAX00133776		JAX00133777		JAX00133780		JAX00590586		JAX00133784		JAX00590588		JAX00590591		JAX00133786		JAX00590598		JAX00227441		JAX00227442		JAX00590600		JAX00590605		JAX00133789		JAX00590607		JAX00133790		JAX00590611		JAX00133791		JAX00133793		JAX00590612		JAX00590615		JAX00227446		JAX00590692		JAX00590699		JAX00590704		JAX00590731		JAX00590732		JAX00590738		JAX00133839		JAX00590740		JAX00590741		JAX00590745		JAX00590767		JAX00590760		JAX00590765		JAX00590768		JAX00133852		JAX00133858		JAX00590790		JAX00133860		JAX00590792		JAX00590799		JAX00590801		JAX00590802		JAX00133863		JAX00133865		JAX00590809		JAX00590810		JAX00590812		JAX00590818		JAX00590820		JAX00133866		JAX00590825		JAX00590827		JAX00590829		JAX00590834		JAX00590835		JAX00590837		JAX00590838		JAX00590839		JAX00133869		JAX00590842		JAX00590843		JAX00590853		JAX00590856		JAX00227454		JAX00227455		JAX00133872		JAX00133873		JAX00590860		JAX00590862		JAX00133877		JAX00590868		JAX00590870		JAX00590871		JAX00590875		JAX00590879		JAX00590881		JAX00133880		JAX00590883		JAX00590885		JAX00590887		JAX00590889		JAX00590894		JAX00133884		JAX00590898		JAX00590904		JAX00133888		JAX00590916		JAX00590920		JAX00590921		JAX00133890		JAX00133891		JAX00590928		JAX00133894		JAX00590933		JAX00590935		JAX00590936		JAX00590940		JAX00590951		JAX00590953		JAX00133902		JAX00590955		JAX00590957		JAX00590958		JAX00590961		JAX00133908		JAX00133909		JAX00590969		JAX00133910		JAX00590970		JAX00189719		JAX00590972		JAX00590973		JAX00590979		JAX00590982		JAX00590985		JAX00133914		JAX00590986		JAX00590987		JAX00590988		JAX00590989		JAX00590992		JAX00590995		JAX00133917		JAX00590998		JAX00590999		JAX00133921		JAX00591002		JAX00133924		JAX00133925		JAX00591017		JAX00591020		JAX00591024		JAX00133929		JAX00591028		JAX00591029		JAX00591030		JAX00133933		JAX00591039		JAX00591040		JAX00591049		JAX00591051		JAX00591053		JAX00591055		JAX00133938		JAX00591056		JAX00591066		JAX00591070		JAX00591080		JAX00591081		JAX00591086		JAX00591091		JAX00591093		JAX00591095		JAX00133946		JAX00133947		JAX00133948		JAX00591104		JAX00591106		JAX00591108		JAX00591109		JAX00591110		JAX00591111		JAX00591112		JAX00591113		JAX00591119		JAX00227484		JAX00591126		JAX00591127		JAX00133953		JAX00133954		JAX00591137		JAX00591139		JAX00591146		JAX00227486		JAX00591149		JAX00133961		JAX00591154		JAX00591156		JAX00591159		JAX00591160		JAX00591162		JAX00591167		JAX00133965		JAX00227489		JAX00591174		JAX00591176		JAX00591177		JAX00591178		JAX00591180		JAX00591183		JAX00133969		JAX00133975		JAX00227492		JAX00227493		JAX00591201		JAX00591202		JAX00591208		JAX00591211		JAX00133980		JAX00133981		JAX00591226		JAX00591234		JAX00591239		JAX00591240		JAX00591243		JAX00591244		JAX00133988		JAX00591247		JAX00133989		JAX00133990		JAX00591251		JAX00591254		JAX00591257		JAX00591260		JAX00591268		JAX00591270		JAX00591272		JAX00591274		JAX00591279		JAX00591280		JAX00591281		JAX00133992		JAX00133994		JAX00591289		JAX00591290		JAX00591291		JAX00133997		JAX00591294		JAX00591298		JAX00133998		JAX00591303		JAX00227499		JAX00591311		JAX00591312		JAX00134002		JAX00134006		JAX00591325		JAX00591326		JAX00591327		JAX00591328		JAX00134007		JAX00591335		JAX00591336		JAX00591338		JAX00591341		JAX00591347		JAX00591348		JAX00227507		JAX00591354		JAX00591355		JAX00134023		JAX00227508		JAX00591367		JAX00134027		JAX00591370		JAX00591374		JAX00591375		JAX00227510		JAX00134035		JAX00591398		JAX00591401		JAX00591402		JAX00591403		JAX00591404		JAX00134040		JAX00227512		JAX00591406		JAX00134045		JAX00591413		JAX00134046		JAX00134048		JAX00591417		JAX00134050		JAX00134051		JAX00591425		JAX00591426		JAX00591429		JAX00134056		JAX00591434		JAX00591436		JAX00591437		JAX00591438		JAX00134058		JAX00591443		JAX00591446		JAX00591447		JAX00591448		JAX00591453		JAX00134066		JAX00189722		JAX00227523		JAX00591460		JAX00591465		JAX00134074		JAX00227525		JAX00591468		JAX00591469		JAX00591471		JAX00134075		JAX00591475		JAX00591478		JAX00134080		JAX00227526		JAX00227528		JAX00591485		JAX00591486		JAX00134083		JAX00134084		JAX00591493		JAX00591502		JAX00591506		JAX00134085		JAX00591507		JAX00591513		JAX00591516		JAX00591517		JAX00591518		JAX00134089		JAX00591520		JAX00591522		JAX00591524		JAX00134093		JAX00591530		JAX00591531		JAX00134094		JAX00591537		JAX00591543		JAX00591547		JAX00591552		JAX00591560		JAX00134099		JAX00591568		JAX00134101		JAX00591572		JAX00591580		JAX00134103		JAX00591581		JAX00134104		JAX00591584		JAX00591595		JAX00591597		JAX00591601		JAX00591603		JAX00591607		JAX00591608		JAX00591609		JAX00591614		JAX00591616		JAX00134109		JAX00591621		JAX00134112		JAX00591625		JAX00591626		JAX00134115		JAX00134118		JAX00591639		JAX00134134		JAX00591659		JAX00134133		JAX00591666		JAX00591668		JAX00134135		JAX00134136		JAX00134140		JAX00591674		JAX00134143		JAX00189724		JAX00591685		JAX00591691		JAX00591692		JAX00591693		JAX00134151		JAX00134153		JAX00591696		JAX00134154		JAX00134156		JAX00591700		JAX00591704		JAX00591706		JAX00591707		JAX00591708		JAX00591709		JAX00134160		JAX00134161		JAX00134162		JAX00591713		JAX00591718		JAX00591719		JAX00591723		JAX00591731		JAX00134169		JAX00591746		JAX00591748		JAX00591760		JAX00591763		JAX00134183		JAX00591787		JAX00591789		JAX00134196		JAX00134199		JAX00591817		JAX00134206		JAX00591830		JAX00134212		JAX00591833		JAX00227558		JAX00134214		JAX00591838		JAX00591841		JAX00134216		JAX00591845		JAX00591846		JAX00591850		JAX00134218		JAX00591860		JAX00591861		JAX00591865		JAX00134220		JAX00134222		JAX00591870		JAX00189725		JAX00591873		JAX00591876		JAX00591877		JAX00591879		JAX00591881		JAX00591883		JAX00134224		JAX00591886		JAX00189726		JAX00591888		JAX00591892		JAX00591893		JAX00591895		JAX00189727		JAX00134229		JAX00591905		JAX00134231		JAX00591907		JAX00591926		JAX00591932		JAX00591935		JAX00134235		JAX00134243		JAX00227562		JAX00591951		JAX00134244		JAX00591957		JAX00591959		JAX00591960		JAX00591966		JAX00591973		JAX00591974		JAX00591975		JAX00591978		JAX00591979		JAX00134249		JAX00591992		JAX00591993		JAX00134251		JAX00591998		JAX00591999		JAX00134253		JAX00592005		JAX00592014		JAX00134258		JAX00592017		JAX00592018		JAX00592023		JAX00592025		JAX00134263		JAX00592030		JAX00134264		JAX00592037		JAX00592039		JAX00592041		JAX00592050		JAX00592054		JAX00592061		JAX00227570		JAX00592062		JAX00134272		JAX00592070		JAX00592076		JAX00592078		JAX00592080		JAX00134279		JAX00592085		JAX00592094		JAX00592095		JAX00592096		JAX00134282		JAX00592103		JAX00592111		JAX00134284		JAX00592115		JAX00592116		JAX00592117		JAX00592125		JAX00592127		JAX00592128		JAX00592129		JAX00134289		JAX00134292		JAX00134293		JAX00592147		JAX00134294		JAX00592152		JAX00592159		JAX00134295		JAX00134297		JAX00592183		JAX00592185		JAX00592186		JAX00134302		JAX00134303		JAX00592195		JAX00592196		JAX00592203		JAX00134306		JAX00592207		JAX00134307		JAX00134309		JAX00592219		JAX00134311		JAX00592239		JAX00592240		JAX00592246		JAX00134316		JAX00592250		JAX00592261		JAX00134319		JAX00592266		JAX00592267		JAX00592272		JAX00592276		JAX00592279		JAX00592280		JAX00592284		JAX00592285		JAX00592286		JAX00592290		JAX00592291		JAX00134323		JAX00592299		JAX00592300		JAX00592307		JAX00592308		JAX00592312		JAX00134327		JAX00592314		JAX00134329		JAX00592323		JAX00134333		JAX00592332		JAX00592333		JAX00592334		JAX00592335		JAX00592338		JAX00592340		JAX00592343		JAX00592344		JAX00592345		JAX00592351		JAX00592353		JAX00134341		JAX00592359		JAX00592367		JAX00134344		JAX00592369		JAX00592372		JAX00134346		JAX00592381		JAX00592390		JAX00592400		JAX00592404		JAX00227592		JAX00134355		JAX00592420		JAX00134357		JAX00592421		JAX00592422		JAX00592425		JAX00592427		JAX00134360		JAX00592429		JAX00592434		JAX00134362		JAX00227596		JAX00134366		JAX00592446		JAX00134367		JAX00227597		JAX00134373		JAX00592459		JAX00134376		JAX00592472		JAX00592476		JAX00592485		JAX00592490		JAX00134380		JAX00134381		JAX00592492		JAX00592499		JAX00592509		JAX00134386		JAX00134387		JAX00592516		JAX00592520		JAX00592521		JAX00134390		JAX00592529		JAX00134393		JAX00592539		JAX00592540		JAX00592545		JAX00134395		JAX00592548		JAX00592552		JAX00592553		JAX00134397		JAX00592559		JAX00592560		JAX00592561		JAX00592565		JAX00592568		JAX00592570		JAX00592574		JAX00592575		JAX00592578		JAX00592579		JAX00592586		JAX00592588		JAX00134404		JAX00592598		JAX00592599		JAX00134410		JAX00134411		JAX00592609		JAX00592615		JAX00134413		JAX00592621		JAX00592622		JAX00592626		JAX00592628		JAX00134415		JAX00592633		JAX00592646		JAX00592650		JAX00592652		JAX00134420		JAX00592659		JAX00592661		JAX00592662		JAX00592664		JAX00592665		JAX00134423		JAX00592670		JAX00592671		JAX00592673		JAX00592677		JAX00134425		JAX00592680		JAX00592688		JAX00227607		JAX00592699		JAX00592702		JAX00592710		JAX00592723		JAX00592727		JAX00592728		JAX00134436		JAX00134437		JAX00592737		JAX00134439		JAX00592740		JAX00134441		JAX00227612		JAX00227614		JAX00592756		JAX00189732		JAX00592774		JAX00134452		JAX00592777		JAX00592783		JAX00592784		JAX00592787		JAX00134455		JAX00592788		JAX00592798		JAX00592802		JAX00592803		JAX00227618		JAX00592817		JAX00592819		JAX00134465		JAX00592840		JAX00592842		JAX00592847		JAX00592850		JAX00592856		JAX00134475		JAX00134476		JAX00592866		JAX00134479		JAX00134480		JAX00592867		JAX00134482		JAX00134483		JAX00592875		JAX00592880		JAX00134485		JAX00227622		JAX00592882		JAX00592885		JAX00592890		JAX00592893		JAX00592894		JAX00592896		JAX00592897		JAX00134492		JAX00592902		JAX00592912		JAX00592915		JAX00134494		JAX00134495		JAX00592920		JAX00592922		JAX00592936		JAX00134499		JAX00592945		JAX00592947		JAX00592951		JAX00134502		JAX00134503		JAX00134505		JAX00592972		JAX00592977		JAX00592990		JAX00134513		JAX00593005		JAX00134516		JAX00134517		JAX00593022		JAX00593029		JAX00593030		JAX00593038		JAX00134524		JAX00593045		JAX00593046		JAX00593048		JAX00593049		JAX00593069		JAX00593087		JAX00593088		JAX00227636		JAX00593092		JAX00593099		JAX00593100		JAX00593107		JAX00593108		JAX00593109		JAX00134532		JAX00593110		JAX00593115		JAX00593119		JAX00593120		JAX00593131		JAX00593133		JAX00593135		JAX00593137		JAX00593139		JAX00593142		JAX00134539		JAX00593144		JAX00593152		JAX00593154		JAX00593158		JAX00593162		JAX00593167		JAX00593175		JAX00593176		JAX00593177		JAX00593178		JAX00593180		JAX00593182		JAX00593184		JAX00593185		JAX00593186		JAX00593188		JAX00593190		JAX00227641		JAX00593210		JAX00134551		JAX00593218		JAX00593225		JAX00593236		JAX00227646		JAX00134562		JAX00593251		JAX00593253		JAX00134567		JAX00593267		JAX00134570		JAX00593269		JAX00593271		JAX00134571		JAX00593276		JAX00593277		JAX00593279		JAX00134572		JAX00134573		JAX00593282		JAX00593283		JAX00134574		JAX00134580		JAX00593287		JAX00593291		JAX00593292		JAX00593293		JAX00593295		JAX00593297		JAX00593300		JAX00134584		JAX00134585		JAX00134587		JAX00593305		JAX00593307		JAX00593309		JAX00593310		JAX00134589		JAX00593311		JAX00593316		JAX00593317		JAX00593320		JAX00134595		JAX00134596		JAX00593326		JAX00134599		JAX00593332		JAX00593333		JAX00593334		JAX00593337		JAX00593351		JAX00593353		JAX00593367		JAX00593376		JAX00593377		JAX00593378		JAX00593381		JAX00593390		JAX00593393		JAX00134622		JAX00593401		JAX00593409		JAX00593411		JAX00593413		JAX00134630		JAX00593420		JAX00593421		JAX00593422		JAX00134636		JAX00593425		JAX00593426		JAX00593429		JAX00134642		JAX00227661		JAX00593437		JAX00593438		JAX00593440		JAX00593444		JAX00593450		JAX00134644		JAX00593458		JAX00134646		JAX00134647		JAX00593472		JAX00593474		JAX00593482		JAX00134649		JAX00593486		JAX00593487		JAX00593492		JAX00593493		JAX00134652		JAX00593502		JAX00593504		JAX00593505		JAX00593508		JAX00593510		JAX00593513		JAX00593516		JAX00593517		JAX00134659		JAX00134660		JAX00134662		JAX00134669		JAX00134670		JAX00593537		JAX00593544		JAX00134671		JAX00134672		JAX00593550		JAX00593563		JAX00593565		JAX00593567		JAX00593568		JAX00593570		JAX00593574		JAX00134677		JAX00593578		JAX00593580		JAX00593581		JAX00593583		JAX00593584		JAX00593585		JAX00593586		JAX00593587		JAX00593588		JAX00593594		JAX00593603		JAX00593606		JAX00593607		JAX00593615		JAX00593617		JAX00134690		JAX00593625		JAX00593634		JAX00593636		JAX00134694		JAX00593642		JAX00593643		JAX00134696		JAX00593646		JAX00593654		JAX00593661		JAX00593664		JAX00593671		JAX00593673		JAX00134706		JAX00593687		JAX00593690		JAX00593694		JAX00593696		JAX00134709		JAX00593706		JAX00593713		JAX00593716		JAX00593720		JAX00227684		JAX00593735		JAX00593737		JAX00593742		JAX00593743		JAX00134716		JAX00593745		JAX00593746		JAX00593749		JAX00593750		JAX00593752		JAX00593755		JAX00593758		JAX00134720		JAX00593762		JAX00593766		JAX00593770		JAX00134723		JAX00593781		JAX00593782		JAX00593785		JAX00593791		JAX00134728		JAX00593801		JAX00593802		JAX00593804		JAX00593809		JAX00593811		JAX00134731		JAX00593812		JAX00593813		JAX00593818		JAX00593819		JAX00593829		JAX00134736		JAX00593838		JAX00593844		JAX00593854		JAX00134741		JAX00227695		JAX00593860		JAX00134742		JAX00593864		JAX00134744		JAX00593868		JAX00134747		JAX00593875		JAX00593876		JAX00593877		JAX00593878		JAX00134753		JAX00593883		JAX00593885		JAX00134755		JAX00134756		JAX00593888		JAX00593890		JAX00593891		JAX00593893		JAX00593894		JAX00134757		JAX00593899		JAX00593902		JAX00593906		JAX00593907		JAX00593908		JAX00134762		JAX00593911		JAX00593914		JAX00134763		JAX00593915		JAX00593916		JAX00593930		JAX00593932		JAX00227704		JAX00593934		JAX00593937		JAX00593938		JAX00593940		JAX00593941		JAX00593948		JAX00134769		JAX00134770		JAX00593950		JAX00134771		JAX00593952		JAX00593953		JAX00593955		JAX00593956		JAX00593960		JAX00593967		JAX00593974		JAX00593979		JAX00593980		JAX00593981		JAX00593986		JAX00593988		JAX00593991		JAX00594004		JAX00594008		JAX00134783		JAX00594009		JAX00594010		JAX00594012		JAX00594015		JAX00594022		JAX00594025		JAX00594028		JAX00594029		JAX00594038		JAX00594043		JAX00134795		JAX00594048		JAX00134796		JAX00594051		JAX00594052		JAX00594054		JAX00594058		JAX00594072		JAX00134800		JAX00594073		JAX00134803		JAX00594077		JAX00594078		JAX00594079		JAX00594084		JAX00594091		JAX00227712		JAX00134807		JAX00594093		JAX00594097		JAX00594099		JAX00594100		JAX00134810		JAX00134811		JAX00134812		JAX00594105		JAX00594107		JAX00594108		JAX00134821		JAX00594129		JAX00594131		JAX00134826		JAX00594151		JAX00134827		JAX00134828		JAX00594154		JAX00594155		JAX00594158		JAX00134830		JAX00134833		JAX00594176		JAX00594177		JAX00594189		JAX00594195		JAX00594196		JAX00594197		JAX00134845		JAX00134847		JAX00594213		JAX00594218		JAX00594219		JAX00134852		JAX00594233		JAX00594234		JAX00134854		JAX00134855		JAX00594236		JAX00594240		JAX00594243		JAX00594244		JAX00594245		JAX00594246		JAX00227725		JAX00594248		JAX00594249		JAX00134860		JAX00594261		JAX00134864		JAX00594263		JAX00594265		JAX00134867		JAX00594269		JAX00594271		JAX00594274		JAX00594275		JAX00594277		JAX00594278		JAX00594286		JAX00594291		JAX00134875		JAX00594297		JAX00594302		JAX00134879		JAX00594307		JAX00594317		JAX00594318		JAX00594320		JAX00594321		JAX00134887		JAX00594323		JAX00227734		JAX00134888		JAX00594330		JAX00594333		JAX00594336		JAX00594342		JAX00594345		JAX00134894		JAX00594356		JAX00134897		JAX00594361		JAX00594364		JAX00594375		JAX00594379		JAX00594380		JAX00594381		JAX00594383		JAX00594389		JAX00594406		JAX00594411		JAX00594416		JAX00594417		JAX00134911		JAX00594419		JAX00594420		JAX00594422		JAX00594426		JAX00594428		JAX00594438		JAX00134915		JAX00594441		JAX00594444		JAX00594447		JAX00594462		JAX00594471		JAX00594473		JAX00134926		JAX00594487		JAX00594490		JAX00134928		JAX00594491		JAX00594493		JAX00594495		JAX00594497		JAX00134933		JAX00594500		JAX00594501		JAX00594520		JAX00134942		JAX00594521		JAX00134943		JAX00134944		JAX00594531		JAX00594536		JAX00594537		JAX00594543		JAX00594553		JAX00594556		JAX00594558		JAX00134954		JAX00594566		JAX00594568		JAX00134955		JAX00134956		JAX00594575		JAX00594581		JAX00594582		JAX00594586		JAX00594587		JAX00594588		JAX00594589		JAX00594592		JAX00594596		JAX00594609		JAX00594621		JAX00594623		JAX00189740		JAX00134970		JAX00594626		JAX00134972		JAX00594641		JAX00594650		JAX00134980		JAX00134981		JAX00594654		JAX00594655		JAX00594660		JAX00594667		JAX00227760		JAX00594673		JAX00134991		JAX00134992		JAX00134993		JAX00227764		JAX00227765		JAX00135004		JAX00594694		JAX00135006		JAX00135007		JAX00594700		JAX00594714		JAX00594720		JAX00594724		JAX00594732		JAX00135020		JAX00594743		JAX00135024		JAX00135025		JAX00594748		JAX00135028		JAX00594756		JAX00594757		JAX00135030		JAX00135031		JAX00135033		JAX00594766		JAX00594769		JAX00594773		JAX00594786		JAX00594788		JAX00594790		JAX00594794		JAX00594795		JAX00594801		JAX00594802		JAX00594805		JAX00594807		JAX00594808		JAX00594811		JAX00594813		JAX00594821		JAX00594822		JAX00135045		JAX00135047		JAX00594827		JAX00594828		JAX00594829		JAX00135051		JAX00135052		JAX00594845		JAX00135057		JAX00135059		JAX00135060		JAX00135061		JAX00135062		JAX00594858		JAX00594859		JAX00594860		JAX00594863		JAX00135066		JAX00594868		JAX00135069		JAX00594871		JAX00135072		JAX00594881		JAX00594886		JAX00594891		JAX00135077		JAX00594894		JAX00594897		JAX00594903		JAX00594905		JAX00135081		JAX00135083		JAX00594907		JAX00594912		JAX00594918		JAX00135089		JAX00135093		JAX00227788		JAX00594931		JAX00594940		JAX00594941		JAX00594948		JAX00135102		JAX00594964		JAX00594968		JAX00594969		JAX00594974		JAX00135108		JAX00594982		JAX00594986		JAX00135110		JAX00594990		JAX00594992		JAX00135111		JAX00594995		JAX00135112		JAX00135113		JAX00595000		JAX00595006		JAX00595007		JAX00595008		JAX00595009		JAX00595015		JAX00595018		JAX00595020		JAX00595022		JAX00595023		JAX00595025		JAX00135126		JAX00595032		JAX00135129		JAX00135131		JAX00595037		JAX00595042		JAX00595045		JAX00595046		JAX00135137		JAX00595052		JAX00135139		JAX00595058		JAX00135141		JAX00135142		JAX00595063		JAX00595064		JAX00135145		JAX00595065		JAX00595070		JAX00595071		JAX00595075		JAX00595085		JAX00595087		JAX00595091		JAX00595095		JAX00595098		JAX00135155		JAX00595103		JAX00595105		JAX00595107		JAX00135160		JAX00595112		JAX00595113		JAX00135163		JAX00135165		JAX00135167		JAX00595118		JAX00595119		JAX00135169		JAX00595121		JAX00135170		JAX00595127		JAX00595139		JAX00595140		JAX00595141		JAX00595144		JAX00135174		JAX00595148		JAX00595152		JAX00595153		JAX00135177		JAX00595167		JAX00135180		JAX00595179		JAX00135182		JAX00595189		JAX00135183		JAX00595198		JAX00135189		JAX00595201		JAX00135193		JAX00135194		JAX00595206		JAX00595211		JAX00227821		JAX00595213		JAX00595214		JAX00595218		JAX00595222		JAX00135200		JAX00135204		JAX00227823		JAX00227824		JAX00135205		JAX00135206		JAX00135209		JAX00595240		JAX00595241		JAX00595242		JAX00135215		JAX00595247		JAX00595249		JAX00595250		JAX00135216		JAX00595253		JAX00595255		JAX00595261		JAX00595262		JAX00595266		JAX00135221		JAX00595278		JAX00135223		JAX00595284		JAX00595285		JAX00135224		JAX00135225		JAX00135226		JAX00595288		JAX00135227		JAX00595291		JAX00595299		JAX00595300		JAX00595302		JAX00135234		JAX00135236		JAX00595315		JAX00135238		JAX00595316		JAX00595318		JAX00595319		JAX00595320		JAX00135241		JAX00135242		JAX00595321		JAX00595325		JAX00595326		JAX00135243		JAX00595334		JAX00595335		JAX00135247		JAX00595336		JAX00595337		JAX00595339		JAX00135249		JAX00595341		JAX00135250		JAX00595343		JAX00135252		JAX00595349		JAX00135255		JAX00135261		JAX00135262		JAX00595358		JAX00595360		JAX00595361		JAX00595368		JAX00595370		JAX00595372		JAX00135265		JAX00595373		JAX00595376		JAX00595377		JAX00595380		JAX00595391		JAX00595396		JAX00595397		JAX00595398		JAX00595399		JAX00595400		JAX00595401		JAX00135273		JAX00595408		JAX00595410		JAX00189745		JAX00135274		JAX00595413		JAX00135275		JAX00595421		JAX00595422		JAX00227845		JAX00135279		JAX00135282		JAX00135283		JAX00595438		JAX00595439		JAX00135287		JAX00135289		JAX00595447		JAX00595448		JAX00595450		JAX00135292		JAX00227850		JAX00595460		JAX00595465		JAX00595466		JAX00595471		JAX00595473		JAX00595478		JAX00135297		JAX00135298		JAX00135301		JAX00595490		JAX00595495		JAX00595496		JAX00595501		JAX00595511		JAX00595514		JAX00595516		JAX00135309		JAX00595517		JAX00595518		JAX00227853		JAX00595523		JAX00595536		JAX00595537		JAX00595539		JAX00595541		JAX00595542		JAX00595548		JAX00595549		JAX00595550		JAX00595551		JAX00595557		JAX00595558		JAX00595561		JAX00595566		JAX00595567		JAX00595568		JAX00595571		JAX00135322		JAX00595578		JAX00595579		JAX00135327		JAX00595586		JAX00595587		JAX00135330		JAX00595588		JAX00595591		JAX00595599		JAX00135333		JAX00135334		JAX00595608		JAX00595611		JAX00135335		JAX00595614		JAX00595616		JAX00227863		JAX00135336		JAX00595629		JAX00595632		JAX00595638		JAX00595640		JAX00595642		JAX00135342		JAX00135344		JAX00135346		JAX00135347		JAX00595647		JAX00595648		JAX00595654		JAX00595657		JAX00595660		JAX00595667		JAX00595668		JAX00227868		JAX00135355		JAX00595676		JAX00595677		JAX00189749		JAX00135357		JAX00595687		JAX00135358		JAX00135359		JAX00595692		JAX00135363		JAX00595702		JAX00595710		JAX00595711		JAX00595712		JAX00595719		JAX00595721		JAX00595722		JAX00595726		JAX00595727		JAX00135371		JAX00595736		JAX00135372		JAX00135373		JAX00595739		JAX00595740		JAX00595742		JAX00595749		JAX00595753		JAX00595757		JAX00595762		JAX00595763		JAX00595770		JAX00595775		JAX00595776		JAX00595790		JAX00135383		JAX00595792		JAX00595797		JAX00595799		JAX00595808		JAX00595813		JAX00135388		JAX00595817		JAX00135389		JAX00595822		JAX00135394		JAX00227879		JAX00595834		JAX00595836		JAX00595840		JAX00595848		JAX00135400		JAX00595851		JAX00595854		JAX00595858		JAX00135401		JAX00595861		JAX00135402		JAX00595867		JAX00135404		JAX00595874		JAX00135405		JAX00595882		JAX00135408		JAX00595887		JAX00595888		JAX00595889		JAX00595890		JAX00595893		JAX00595894		JAX00595902		JAX00227885		JAX00595908		JAX00595912		JAX00595920		JAX00595921		JAX00595922		JAX00595924		JAX00595926		JAX00595927		JAX00135413		JAX00135414		JAX00595929		JAX00595937		JAX00595942		JAX00595943		JAX00595944		JAX00595946		JAX00595948		JAX00595950		JAX00595954		JAX00595958		JAX00135423		JAX00595961		JAX00189751		JAX00595963		JAX00595964		JAX00595965		JAX00595967		JAX00135425		JAX00595968		JAX00595979		JAX00595980		JAX00595982		JAX00595984		JAX00189752		JAX00135430		JAX00135431		JAX00595990		JAX00595991		JAX00595994		JAX00595995		JAX00595997		JAX00135432		JAX00135433		JAX00596004		JAX00596007		JAX00596009		JAX00135438		JAX00596010		JAX00596017		JAX00596018		JAX00596019		JAX00596022		JAX00596024		JAX00596025		JAX00596027		JAX00135442		JAX00596029		JAX00596035		JAX00596038		JAX00596039		JAX00596040		JAX00596045		JAX00596046		JAX00596049		JAX00596051		JAX00596053		JAX00596065		JAX00135446		JAX00596076		JAX00596079		JAX00135450		JAX00596085		JAX00135451		JAX00596088		JAX00596089		JAX00596093		JAX00596097		JAX00596098		JAX00135456		JAX00596104		JAX00596109		JAX00135459		JAX00596112		JAX00596114		JAX00135460		JAX00596118		JAX00596119		JAX00596133		JAX00596134		JAX00596138		JAX00596139		JAX00596140		JAX00596143		JAX00135465		JAX00135466		JAX00596153		JAX00596155		JAX00596160		JAX00596162		JAX00596165		JAX00596169		JAX00135471		JAX00135472		JAX00135473		JAX00596179		JAX00596180		JAX00135475		JAX00596185		JAX00596186		JAX00596187		JAX00596188		JAX00596190		JAX00596191		JAX00596192		JAX00596193		JAX00596195		JAX00596198		JAX00596200		JAX00596207		JAX00596214		JAX00596220		JAX00135481		JAX00596221		JAX00135482		JAX00596228		JAX00596233		JAX00596234		JAX00596235		JAX00596242		JAX00596246		JAX00596248		JAX00596251		JAX00596252		JAX00596255		JAX00596258		JAX00135489		JAX00596264		JAX00227903		JAX00596269		JAX00596274		JAX00135493		JAX00596277		JAX00596279		JAX00596280		JAX00596288		JAX00227904		JAX00227905		JAX00135499		JAX00596294		JAX00135501		JAX00596297		JAX00596298		JAX00189754		JAX00596303		JAX00227908		JAX00135506		JAX00596314		JAX00596325		JAX00596326		JAX00596332		JAX00596337		JAX00596339		JAX00596344		JAX00596345		JAX00596354		JAX00596356		JAX00596361		JAX00135516		JAX00596364		JAX00227912		JAX00135520		JAX00135521		JAX00135523		JAX00596374		JAX00596379		JAX00596380		JAX00596383		JAX00596384		JAX00135526		JAX00596391		JAX00596393		JAX00596397		JAX00596399		JAX00135528		JAX00596402		JAX00596406		JAX00596409		JAX00596410		JAX00596413		JAX00596414		JAX00596416		JAX00596419		JAX00135532		JAX00135533		JAX00596422		JAX00596423		JAX00596424		JAX00596425		JAX00596436		JAX00596440		JAX00596441		JAX00596444		JAX00596447		JAX00596448		JAX00596450		JAX00596453		JAX00596454		JAX00596458		JAX00596461		JAX00596465		JAX00596468		JAX00135541		JAX00135542		JAX00596474		JAX00596475		JAX00596477		JAX00596479		JAX00596480		JAX00596483		JAX00135545		JAX00596490		JAX00596493		JAX00596494		JAX00135547		JAX00596498		JAX00596500		JAX00596502		JAX00135549		JAX00596517		JAX00596518		JAX00596520		JAX00596530		JAX00596532		JAX00596533		JAX00596535		JAX00596537		JAX00596539		JAX00596541		JAX00135556		JAX00596550		JAX00596556		JAX00596558		JAX00227924		JAX00596562		JAX00135563		JAX00596578		JAX00596581		JAX00596582		JAX00596585		JAX00596587		JAX00596588		JAX00596589		JAX00135569		JAX00596593		JAX00135570		JAX00596594		JAX00596597		JAX00596611		JAX00596613		JAX00596615		JAX00596617		JAX00135576		JAX00135577		JAX00596622		JAX00596626		JAX00135578		JAX00596627		JAX00596631		JAX00596632		JAX00596633		JAX00596638		JAX00596648		JAX00596649		JAX00135586		JAX00596656		JAX00596657		JAX00596660		JAX00135588		JAX00596667		JAX00596669		JAX00596670		JAX00596677		JAX00596678		JAX00135591		JAX00135593		JAX00596685		JAX00596686		JAX00596688		JAX00596690		JAX00596695		JAX00596696		JAX00596702		JAX00596704		JAX00596721		JAX00596722		JAX00596727		JAX00596730		JAX00596733		JAX00596749		JAX00135602		JAX00596760		JAX00596768		JAX00596769		JAX00596770		JAX00596774		JAX00596775		JAX00596778		JAX00135607		JAX00135608		JAX00596800		JAX00596806		JAX00596811		JAX00596824		JAX00596826		JAX00596829		JAX00596832		JAX00596834		JAX00227935		JAX00596836		JAX00596837		JAX00596838		JAX00596841		JAX00596847		JAX00596850		JAX00596864		JAX00596866		JAX00596871		JAX00135620		JAX00596873		JAX00596880		JAX00135621		JAX00596883		JAX00596890		JAX00227937		JAX00596896		JAX00596897		JAX00596902		JAX00135627		JAX00596910		JAX00596915		JAX00596916		JAX00596918		JAX00596920		JAX00135630		JAX00596930		JAX00596932		JAX00596934		JAX00596940		JAX00596943		JAX00596949		JAX00596958		JAX00596961		JAX00135635		JAX00596978		JAX00135636		JAX00135637		JAX00135638		JAX00596979		JAX00596984		JAX00596987		JAX00596988		JAX00596993		JAX00596996		JAX00596999		JAX00597000		JAX00135642		JAX00135643		JAX00597010		JAX00597019		JAX00597028		JAX00597029		JAX00597032		JAX00135648		JAX00597050		JAX00597057		JAX00597058		JAX00597059		JAX00597060		JAX00135650		JAX00597069		JAX00597075		JAX00135652		JAX00597080		JAX00135653		JAX00597086		JAX00597091		JAX00597093		JAX00597094		JAX00597095		JAX00597098		JAX00135655		JAX00135656		JAX00597101		JAX00597112		JAX00597113		JAX00597115		JAX00597118		JAX00597121		JAX00597126		JAX00597147		JAX00597148		JAX00597151		JAX00597154		JAX00597157		JAX00597158		JAX00597160		JAX00597167		JAX00597168		JAX00597174		JAX00135673		JAX00597178		JAX00597183		JAX00597188		JAX00135676		JAX00597191		JAX00597193		JAX00597196		JAX00135679		JAX00597201		JAX00597204		JAX00597205		JAX00597210		JAX00135681		JAX00597213		JAX00597215		JAX00597219		JAX00135683		JAX00597221		JAX00597223		JAX00597227		JAX00597228		JAX00135686		JAX00597231		JAX00597233		JAX00597235		JAX00597236		JAX00597242		JAX00597247		JAX00597250		JAX00135693		JAX00597258		JAX00135697		JAX00597261		JAX00597264		JAX00597266		JAX00597271		JAX00597272		JAX00597273		JAX00135701		JAX00597275		JAX00597276		JAX00135703		JAX00597284		JAX00135704		JAX00135706		JAX00597293		JAX00597299		JAX00597300		JAX00135711		JAX00597308		JAX00597310		JAX00597311		JAX00597313		JAX00597316		JAX00597317		JAX00135722		JAX00597323		JAX00227959		JAX00135724		JAX00597328		JAX00135725		JAX00135728		JAX00597342		JAX00597346		JAX00597349		JAX00227963		JAX00135732		JAX00597355		JAX00597357		JAX00597359		JAX00135734		JAX00135738		JAX00597370		JAX00135740		JAX00597373		JAX00227966		JAX00135743		JAX00597382		JAX00597384		JAX00597386		JAX00597391		JAX00597392		JAX00597395		JAX00597398		JAX00597401		JAX00597404		JAX00597405		JAX00597406		JAX00597407		JAX00597409		JAX00597410		JAX00597413		JAX00597423		JAX00597428		JAX00597431		JAX00135751		JAX00597434		JAX00227968		JAX00597435		JAX00597443		JAX00597446		JAX00597450		JAX00597452		JAX00597453		JAX00597458		JAX00597463		JAX00597467		JAX00227973		JAX00597470		JAX00135763		JAX00597472		JAX00597474		JAX00597476		JAX00597477		JAX00597478		JAX00597479		JAX00597483		JAX00135767		JAX00597485		JAX00135768		JAX00597490		JAX00135770		JAX00597494		JAX00135772		JAX00135773		JAX00597501		JAX00597504		JAX00135774		JAX00597511		JAX00597512		JAX00597516		JAX00597517		JAX00597518		JAX00597520		JAX00597521		JAX00227980		JAX00597530		JAX00597531		JAX00597533		JAX00597534		JAX00135781		JAX00135782		JAX00597536		JAX00597537		JAX00597541		JAX00227982		JAX00597544		JAX00597545		JAX00597547		JAX00597548		JAX00597550		JAX00597551		JAX00135790		JAX00135791		JAX00597567		JAX00597569		JAX00597573		JAX00597577		JAX00597590		JAX00135794		JAX00597593		JAX00135798		JAX00597598		JAX00597602		JAX00597605		JAX00597606		JAX00597607		JAX00597616		JAX00597631		JAX00597633		JAX00227990		JAX00597636		JAX00135808		JAX00597640		JAX00135810		JAX00597650		JAX00227994		JAX00597655		JAX00597658		JAX00597662		JAX00597667		JAX00597671		JAX00135821		JAX00597675		JAX00597680		JAX00135823		JAX00597689		JAX00597690		JAX00597696		JAX00135825		JAX00135827		JAX00597706		JAX00597707		JAX00597709		JAX00597713		JAX00597714		JAX00597718		JAX00597722		JAX00597725		JAX00597727		JAX00597728		JAX00597729		JAX00135835		JAX00597733		JAX00597739		JAX00597740		JAX00597742		JAX00597743		JAX00597744		JAX00597745		JAX00597746		JAX00228003		JAX00597747		JAX00597750		JAX00597751		JAX00597752		JAX00597754		JAX00597756		JAX00597758		JAX00597762		JAX00597764		JAX00597768		JAX00597770		JAX00597773		JAX00597775		JAX00597776		JAX00597779		JAX00597783		JAX00597785		JAX00597786		JAX00597792		JAX00597796		JAX00228007		JAX00135850		JAX00228008		JAX00228009		JAX00597804		JAX00135852		JAX00597805		JAX00597808		JAX00597818		JAX00597821		JAX00597823		JAX00597824		JAX00135855		JAX00597826		JAX00135857		JAX00597833		JAX00597836		JAX00135858		JAX00597843		JAX00597844		JAX00597848		JAX00135859		JAX00597850		JAX00597852		JAX00597854		JAX00597855		JAX00597857		JAX00135864		JAX00135865		JAX00597883		JAX00135873		JAX00597888		JAX00597900		JAX00597902		JAX00597903		JAX00135880		JAX00597904		JAX00597906		JAX00135882		JAX00597910		JAX00597911		JAX00597916		JAX00597919		JAX00597924		JAX00135886		JAX00597926		JAX00597929		JAX00597930		JAX00597932		JAX00597934		JAX00597942		JAX00597948		JAX00597949		JAX00135897		JAX00135898		JAX00597953		JAX00597959		JAX00228026		JAX00228027		JAX00135905		JAX00597967		JAX00597968		JAX00597969		JAX00597971		JAX00135908		JAX00135911		JAX00597983		JAX00135913		JAX00597993		JAX00597995		JAX00597996		JAX00597999		JAX00598003		JAX00135918		JAX00598011		JAX00598012		JAX00598014		JAX00598016		JAX00598020		JAX00598022		JAX00135926		JAX00598026		JAX00598029		JAX00598035		JAX00135931		JAX00598037		JAX00598043		JAX00228041		JAX00135933		JAX00598048		JAX00598050		JAX00598052		JAX00598057		JAX00598065		JAX00598074		JAX00598079		JAX00598081		JAX00598084		JAX00598086		JAX00135946		JAX00598088		JAX00135948		JAX00598090		JAX00598093		JAX00135950		JAX00228046		JAX00135951		JAX00135952		JAX00228048		JAX00598108		JAX00135961		JAX00598114		JAX00598120		JAX00598123		JAX00598124		JAX00598125		JAX00598131		JAX00135965		JAX00228052		JAX00598140		JAX00598141		JAX00598142		JAX00598147		JAX00598149		JAX00598150		JAX00598151		JAX00598153		JAX00135969		JAX00135970		JAX00598155		JAX00598159		JAX00598165		JAX00135973		JAX00228055		JAX00598168		JAX00598169		JAX00598170		JAX00135982		JAX00135983		JAX00598175		JAX00135984		JAX00598181		JAX00135988		JAX00598185		JAX00598188		JAX00135992		JAX00598192		JAX00228061		JAX00598198		JAX00598199		JAX00598201		JAX00598203		JAX00598214		JAX00598215		JAX00598217		JAX00598227		JAX00598228		JAX00136005		JAX00136010		JAX00598248		JAX00598252		JAX00136012		JAX00598266		JAX00598267		JAX00598274		JAX00136017		JAX00136018		JAX00136020		JAX00598291		JAX00598292		JAX00598297		JAX00598298		JAX00598314		JAX00598316		JAX00136029		JAX00598318		JAX00598319		JAX00136031		JAX00598327		JAX00136034		JAX00136036		JAX00598335		JAX00136038		JAX00598340		JAX00598342		JAX00598343		JAX00228079		JAX00136042		JAX00598347		JAX00598349		JAX00136046		JAX00598356		JAX00598359		JAX00598360		JAX00598368		JAX00598370		JAX00598371		JAX00136054		JAX00598381		JAX00136056		JAX00136058		JAX00598388		JAX00598393		JAX00598394		JAX00136065		JAX00136066		JAX00598397		JAX00598403		JAX00136069		JAX00136070		JAX00598414		JAX00598418		JAX00136077		JAX00228091		JAX00598426		JAX00598428		JAX00598429		JAX00598430		JAX00598431		JAX00598433		JAX00136087		JAX00228093		JAX00598435		JAX00598437		JAX00598439		JAX00598442		JAX00598443		JAX00136094		JAX00598445		JAX00598447		JAX00136095		JAX00136097		JAX00598452		JAX00598454		JAX00228099		JAX00136102		JAX00136103		JAX00598462		JAX00598464		JAX00598465		JAX00598468		JAX00598471		JAX00598480		JAX00598483		JAX00136113		JAX00228105		JAX00598499		JAX00598502		JAX00598516		JAX00598517		JAX00228108		JAX00136128		JAX00136130		JAX00136132		JAX00136134		JAX00598534		JAX00598538		JAX00136140		JAX00598539		JAX00598540		JAX00598545		JAX00598548		JAX00598549		JAX00136148		JAX00598558		JAX00598561		JAX00136151		JAX00598568		JAX00598569		JAX00598570		JAX00598572		JAX00228116		JAX00136158		JAX00598580		JAX00136163		JAX00598590		JAX00598592		JAX00598593		JAX00598595		JAX00136170		JAX00136172		JAX00598601		JAX00136173		JAX00598603		JAX00136174		JAX00598606		JAX00598609		JAX00136177		JAX00136178		JAX00598617		JAX00598620		JAX00598621		JAX00136179		JAX00136180		JAX00136181		JAX00598624		JAX00598625		JAX00598628		JAX00598631		JAX00189775		JAX00598635		JAX00598637		JAX00598638		JAX00136183		JAX00136184		JAX00598642		JAX00598644		JAX00598647		JAX00598648		JAX00136188		JAX00598650		JAX00598651		JAX00598653		JAX00598655		JAX00598658		JAX00136189		JAX00598661		JAX00136190		JAX00136192		JAX00598664		JAX00598667		JAX00136196		JAX00598672		JAX00598675		JAX00598676		JAX00136199		JAX00136200		JAX00598690		JAX00598692		JAX00598697		JAX00136209		JAX00598712		JAX00136212		JAX00228131		JAX00136214		JAX00598725		JAX00136215		JAX00136216		JAX00136217		JAX00598733		JAX00598735		JAX00598736		JAX00598738		JAX00136223		JAX00598740		JAX00228134		JAX00598742		JAX00136226		JAX00598743		JAX00136227		JAX00598750		JAX00598751		JAX00136228		JAX00136230		JAX00598757		JAX00136231		JAX00136232		JAX00598763		JAX00598764		JAX00598765		JAX00598768		JAX00598770		JAX00598771		JAX00598772		JAX00598773		JAX00598781		JAX00598782		JAX00598783		JAX00136237		JAX00136240		JAX00598787		JAX00598788		JAX00598789		JAX00136241		JAX00598793		JAX00136243		JAX00136245		JAX00598805		JAX00136247		JAX00598807		JAX00598810		JAX00598811		JAX00598814		JAX00598824		JAX00136255		JAX00598839		JAX00598840		JAX00598844		JAX00228145		JAX00598845		JAX00598846		JAX00136258		JAX00598848		JAX00598853		JAX00598861		JAX00598862		JAX00136264		JAX00598866		JAX00598873		JAX00136267		JAX00598880		JAX00598884		JAX00598890		JAX00598893		JAX00598894		JAX00598899		JAX00598900		JAX00598901		JAX00136272		JAX00136278		JAX00598912		JAX00136285		JAX00136286		JAX00598932		JAX00598934		JAX00598936		JAX00598938		JAX00136289		JAX00598941		JAX00598943		JAX00136290		JAX00598951		JAX00598954		JAX00136299		JAX00136300		JAX00598961		JAX00136302		JAX00598966		JAX00598970		JAX00136305		JAX00598973		JAX00598975		JAX00598979		JAX00228161		JAX00598986		JAX00136315		JAX00136316		JAX00598991		JAX00598992		JAX00598994		JAX00598996		JAX00598997		JAX00598999		JAX00136320		JAX00136321		JAX00599000		JAX00599002		JAX00599003		JAX00136326		JAX00599009		JAX00599010		JAX00599012		JAX00599013		JAX00599014		JAX00136333		JAX00136334		JAX00599019		JAX00599020		JAX00228166		JAX00136335		JAX00599029		JAX00599032		JAX00136341		JAX00599046		JAX00599049		JAX00599053		JAX00599061		JAX00599066		JAX00599067		JAX00599070		JAX00599072		JAX00599073		JAX00599075		JAX00599076		JAX00136352		JAX00599097		JAX00599098		JAX00599099		JAX00599102		JAX00599104		JAX00599105		JAX00599107		JAX00599112		JAX00136357		JAX00599115		JAX00136358		JAX00599123		JAX00599127		JAX00136359		JAX00136361		JAX00599129		JAX00599130		JAX00136363		JAX00599133		JAX00599138		JAX00599140		JAX00599141		JAX00599142		JAX00136365		JAX00599144		JAX00599145		JAX00599151		JAX00599153		JAX00599159		JAX00136373		JAX00599160		JAX00599167		JAX00136378		JAX00136379		JAX00599171		JAX00136381		JAX00136384		JAX00136386		JAX00136388		JAX00599182		JAX00599183		JAX00599190		JAX00136391		JAX00599192		JAX00228178		JAX00599203		JAX00599205		JAX00599206		JAX00599207		JAX00599213		JAX00599214		JAX00136398		JAX00228182		JAX00599217		JAX00599219		JAX00189778		JAX00228184		JAX00599223		JAX00599227		JAX00599231		JAX00599239		JAX00599246		JAX00599256		JAX00599261		JAX00599268		JAX00599270		JAX00136420		JAX00599271		JAX00136423		JAX00136424		JAX00599275		JAX00599276		JAX00136425		JAX00599285		JAX00136427		JAX00599295		JAX00136428		JAX00599300		JAX00189780		JAX00136432		JAX00599312		JAX00599313		JAX00599314		JAX00599316		JAX00136435		JAX00599319		JAX00599322		JAX00599323		JAX00599324		JAX00599332		JAX00599338		JAX00599345		JAX00136443		JAX00599354		JAX00228195		JAX00228196		JAX00599360		JAX00599363		JAX00136447		JAX00599371		JAX00599372		JAX00136450		JAX00599373		JAX00136451		JAX00599377		JAX00599378		JAX00599379		JAX00599382		JAX00228197		JAX00136455		JAX00599391		JAX00599392		JAX00599394		JAX00599396		JAX00599397		JAX00136459		JAX00599400		JAX00136460		JAX00599409		JAX00599410		JAX00136466		JAX00599419		JAX00136470		JAX00599422		JAX00599423		JAX00136473		JAX00599428		JAX00599433		JAX00599435		JAX00599438		JAX00599443		JAX00599464		JAX00599465		JAX00599478		JAX00599482		JAX00599489		JAX00599499		JAX00136494		JAX00599509		JAX00136499		JAX00599517		JAX00599524		JAX00136500		JAX00136502		JAX00599533		JAX00599537		JAX00228212		JAX00136504		JAX00599550		JAX00599554		JAX00136511		JAX00599561		JAX00599564		JAX00136512		JAX00599576		JAX00599580		JAX00136515		JAX00599585		JAX00136516		JAX00599587		JAX00599589		JAX00599594		JAX00599595		JAX00599600		JAX00599602		JAX00136525		JAX00136526		JAX00599606		JAX00136527		JAX00136528		JAX00136529		JAX00136531		JAX00599609		JAX00599610		JAX00599619		JAX00599622		JAX00599624		JAX00136539		JAX00599629		JAX00599631		JAX00599632		JAX00599633		JAX00136540		JAX00599638		JAX00599641		JAX00599642		JAX00136545		JAX00599652		JAX00136548		JAX00599659		JAX00136549		JAX00136550		JAX00599663		JAX00136553		JAX00599672		JAX00136556		JAX00599678		JAX00599681		JAX00599696		JAX00599698		JAX00136560		JAX00136561		JAX00599703		JAX00228229		JAX00599704		JAX00599708		JAX00136564		JAX00599711		JAX00599717		JAX00599720		JAX00136568		JAX00599733		JAX00599737		JAX00599751		JAX00599753		JAX00599756		JAX00599757		JAX00136573		JAX00599765		JAX00136575		JAX00136577		JAX00599766		JAX00599767		JAX00136578		JAX00136582		JAX00599785		JAX00599787		JAX00599788		JAX00599790		JAX00599792		JAX00599794		JAX00228235		JAX00599800		JAX00136586		JAX00599802		JAX00599803		JAX00599809		JAX00599814		JAX00136589		JAX00228236		JAX00228237		JAX00599817		JAX00599818		JAX00599819		JAX00599827		JAX00599828		JAX00136597		JAX00599838		JAX00599843		JAX00599856		JAX00599858		JAX00599863		JAX00599865		JAX00136602		JAX00599867		JAX00599868		JAX00136603		JAX00599872		JAX00599876		JAX00599879		JAX00599881		JAX00599887		JAX00599889		JAX00599890		JAX00136616		JAX00599895		JAX00599896		JAX00136619		JAX00599900		JAX00599910		JAX00136627		JAX00136630		JAX00599926		JAX00136634		JAX00599931		JAX00228248		JAX00228249		JAX00136636		JAX00136637		JAX00599934		JAX00599938		JAX00136642		JAX00599945		JAX00136644		JAX00136652		JAX00599963		JAX00228255		JAX00599966		JAX00136656		JAX00599969		JAX00599970		JAX00599972		JAX00599981		JAX00599986		JAX00599992		JAX00599993		JAX00136669		JAX00600003		JAX00600004		JAX00600011		JAX00600013		JAX00600015		JAX00600018		JAX00600024		JAX00600035		JAX00600041		JAX00136687		JAX00228262		JAX00228264		JAX00600044		JAX00600045		JAX00600048		JAX00600049		JAX00600054		JAX00136694		JAX00600058		JAX00136696		JAX00600059		JAX00228268		JAX00136698		JAX00600077		JAX00600080		JAX00600084		JAX00600092		JAX00600096		JAX00600097		JAX00136710		JAX00600100		JAX00600102		JAX00600103		JAX00600106		JAX00600107		JAX00600108		JAX00600112		JAX00600114		JAX00600116		JAX00600119		JAX00600120		JAX00600121		JAX00136718		JAX00600124		JAX00600136		JAX00600137		JAX00600139		JAX00136722		JAX00136725		JAX00136726		JAX00136727		JAX00600144		JAX00600147		JAX00600148		JAX00136730		JAX00136732		JAX00600164		JAX00600171		JAX00136735		JAX00600177		JAX00136737		JAX00600185		JAX00600187		JAX00136742		JAX00600193		JAX00136743		JAX00136745		JAX00600206		JAX00600207		JAX00600208		JAX00600211		JAX00600213		JAX00600219		JAX00136754		JAX00136755		JAX00600222		JAX00600226		JAX00136757		JAX00600229		JAX00600234		JAX00600236		JAX00136758		JAX00600238		JAX00600240		JAX00600247		JAX00228290		JAX00600251		JAX00136765		JAX00189790		JAX00600254		JAX00600255		JAX00600258		JAX00600260		JAX00136769		JAX00228291		JAX00600266		JAX00136771		JAX00600272		JAX00600274		JAX00136773		JAX00600278		JAX00600280		JAX00600281		JAX00136775		JAX00600285		JAX00600291		JAX00136778		JAX00136779		JAX00228293		JAX00600311		JAX00600315		JAX00600317		JAX00600322		JAX00600324		JAX00600328		JAX00600333		JAX00600335		JAX00136788		JAX00600338		JAX00136792		JAX00600350		JAX00136798		JAX00600355		JAX00600356		JAX00600359		JAX00136800		JAX00136801		JAX00600367		JAX00600369		JAX00600370		JAX00600372		JAX00600373		JAX00600374		JAX00228301		JAX00136804		JAX00600377		JAX00600385		JAX00136810		JAX00136811		JAX00600396		JAX00600400		JAX00600401		JAX00136814		JAX00600406		JAX00600410		JAX00136817		JAX00136821		JAX00136822		JAX00600412		JAX00600415		JAX00228309		JAX00136824		JAX00136825		JAX00136826		JAX00600418		JAX00600426		JAX00600427		JAX00600432		JAX00600433		JAX00600435		JAX00600438		JAX00136832		JAX00600440		JAX00600442		JAX00600443		JAX00600447		JAX00600449		JAX00600450		JAX00136835		JAX00228311		JAX00228313		JAX00600463		JAX00600468		JAX00600471		JAX00600473		JAX00600477		JAX00600478		JAX00136847		JAX00600485		JAX00600487		JAX00600488		JAX00136851		JAX00600496		JAX00136857		JAX00600506		JAX00600507		JAX00136867		JAX00136877		JAX00136879		JAX00600528		JAX00600529		JAX00136885		JAX00136886		JAX00136887		JAX00600541		JAX00136892		JAX00600547		JAX00600549		JAX00136899		JAX00136900		JAX00136901		JAX00600571		JAX00136906		JAX00136907		JAX00600579		JAX00600584		JAX00600585		JAX00136911		JAX00600586		JAX00600594		JAX00600595		JAX00600597		JAX00228318		JAX00600599		JAX00600600		JAX00136917		JAX00600605		JAX00600607		JAX00136922		JAX00600611		JAX00600612		JAX00600613		JAX00600614		JAX00600619		JAX00600626		JAX00136928		JAX00600631		JAX00136930		JAX00600635		JAX00600638		JAX00136933		JAX00600654		JAX00600658		JAX00136941		JAX00136942		JAX00600669		JAX00136944		JAX00600673		JAX00600678		JAX00600681		JAX00600683		JAX00600684		JAX00600687		JAX00600693		JAX00600698		JAX00600702		JAX00600704		JAX00136953		JAX00600724		JAX00600726		JAX00600733		JAX00600734		JAX00600738		JAX00600740		JAX00600743		JAX00600746		JAX00600748		JAX00600749		JAX00136955		JAX00136958		JAX00600756		JAX00136961		JAX00600764		JAX00600775		JAX00600778		JAX00600781		JAX00136964		JAX00136965		JAX00600794		JAX00600800		JAX00600801		JAX00600805		JAX00600806		JAX00136969		JAX00136970		JAX00136971		JAX00600822		JAX00136973		JAX00136974		JAX00600832		JAX00600833		JAX00600834		JAX00600839		JAX00600840		JAX00600847		JAX00136983		JAX00136985		JAX00600854		JAX00600858		JAX00600860		JAX00600863		JAX00136996		JAX00600866		JAX00600870		JAX00600872		JAX00600873		JAX00600875		JAX00137000		JAX00600882		JAX00600886		JAX00600890		JAX00600897		JAX00600903		JAX00137014		JAX00137016		JAX00137020		JAX00228342		JAX00600911		JAX00600919		JAX00600921		JAX00600922		JAX00600924		JAX00600935		JAX00600940		JAX00600941		JAX00600942		JAX00600947		JAX00600950		JAX00600951		JAX00137034		JAX00600957		JAX00137035		JAX00600959		JAX00600964		JAX00600967		JAX00600969		JAX00600972		JAX00137039		JAX00600974		JAX00600976		JAX00600977		JAX00600978		JAX00600984		JAX00137042		JAX00137043		JAX00600990		JAX00600991		JAX00600993		JAX00600995		JAX00600996		JAX00600997		JAX00600998		JAX00601002		JAX00601004		JAX00601009		JAX00601010		JAX00137046		JAX00601013		JAX00601016		JAX00601020		JAX00601029		JAX00137048		JAX00137050		JAX00601035		JAX00601037		JAX00601039		JAX00601047		JAX00137053		JAX00601048		JAX00601060		JAX00601062		JAX00601079		JAX00601081		JAX00601087		JAX00137059		JAX00601088		JAX00601091		JAX00601092		JAX00137064		JAX00601108		JAX00601111		JAX00601119		JAX00601120		JAX00137068		JAX00601137		JAX00137069		JAX00137071		JAX00601138		JAX00601139		JAX00601141		JAX00601144		JAX00601146		JAX00601153		JAX00137073		JAX00601159		JAX00137075		JAX00137077		JAX00601173		JAX00601178		JAX00601182		JAX00137078		JAX00601185		JAX00601186		JAX00601189		JAX00137080		JAX00228357		JAX00137081		JAX00601215		JAX00601224		JAX00601225		JAX00601232		JAX00601235		JAX00601237		JAX00601239		JAX00601240		JAX00601247		JAX00601251		JAX00601252		JAX00601258		JAX00601265		JAX00601266		JAX00601278		JAX00601279		JAX00601285		JAX00137102		JAX00601289		JAX00601296		JAX00601297		JAX00601299		JAX00601300		JAX00601305		JAX00137107		JAX00601306		JAX00137109		JAX00601320		JAX00601323		JAX00601327		JAX00137114		JAX00601331		JAX00601338		JAX00601340		JAX00601345		JAX00601347		JAX00601354		JAX00601355		JAX00601358		JAX00601366		JAX00601370		JAX00601374		JAX00601375		JAX00601376		JAX00601378		JAX00601380		JAX00137136		JAX00137137		JAX00137140		JAX00601390		JAX00601394		JAX00601395		JAX00601407		JAX00601411		JAX00601413		JAX00601416		JAX00601417		JAX00137149		JAX00137151		JAX00137154		JAX00137155		JAX00601428		JAX00601432		JAX00137158		JAX00137161		JAX00601442		JAX00601450		JAX00601452		JAX00601457		JAX00601459		JAX00137170		JAX00601462		JAX00601464		JAX00601467		JAX00137174		JAX00137175		JAX00601473		JAX00601474		JAX00137178		JAX00601476		JAX00601478		JAX00601479		JAX00601480		JAX00601496		JAX00601497		JAX00601499		JAX00601502		JAX00137185		JAX00228388		JAX00137190		JAX00601529		JAX00228390		JAX00601532		JAX00601538		JAX00137199		JAX00601542		JAX00601546		JAX00601548		JAX00601551		JAX00601552		JAX00601553		JAX00601558		JAX00601559		JAX00137209		JAX00228395		JAX00601565		JAX00137212		JAX00601570		JAX00601571		JAX00137214		JAX00601575		JAX00601581		JAX00137215		JAX00601588		JAX00137219		JAX00228396		JAX00601596		JAX00601598		JAX00601601		JAX00137229		JAX00228401		JAX00601607		JAX00601608		JAX00137235		JAX00137236		JAX00601610		JAX00601611		JAX00137238		JAX00137239		JAX00228404		JAX00601615		JAX00601616		JAX00601617		JAX00601620		JAX00137242		JAX00601626		JAX00601627		JAX00601628		JAX00601629		JAX00601632		JAX00601633		JAX00601638		JAX00601639		JAX00601640		JAX00601649		JAX00137257		JAX00601651		JAX00601654		JAX00601658		JAX00601662		JAX00137258		JAX00137259		JAX00601664		JAX00601671		JAX00601673		JAX00137262		JAX00601678		JAX00601679		JAX00601680		JAX00601682		JAX00601684		JAX00601689		JAX00601691		JAX00137267		JAX00137269		JAX00601693		JAX00601694		JAX00601696		JAX00601701		JAX00601705		JAX00601710		JAX00601713		JAX00601714		JAX00601716		JAX00137271		JAX00601719		JAX00601720		JAX00601724		JAX00601726		JAX00601729		JAX00601730		JAX00137277		JAX00601733		JAX00601742		JAX00137280		JAX00137281		JAX00601746		JAX00601752		JAX00601758		JAX00137288		JAX00601766		JAX00601768		JAX00601772		JAX00601777		JAX00601784		JAX00137300		JAX00137304		JAX00601796		JAX00137305		JAX00137306		JAX00137307		JAX00601803		JAX00601805		JAX00601809		JAX00601811		JAX00601812		JAX00137311	
CC	OR1114f62	NA	NA	1	NA	C	C	A	A	A	A	T	T	A	A	A	A	G	G	T	T	A	A	A	A	C	C	G	G	A	A	T	T	G	G	C	C	G	G	T	T	C	C	C	C	A	A	T	T	C	C	T	T	A	A	A	A	C	C	C	C	C	C	G	G	T	T	A	A	T	T	C	C	C	C	C	C	T	T	C	C	C	C	G	G	G	G	C	C	C	C	T	T	T	T	C	C	T	T	A	A	C	C	A	A	A	A	C	C	C	C	C	C	T	T	T	T	G	G	C	C	A	A	A	A	A	A	G	G	T	T	A	A	G	G	T	T	A	A	A	A	A	A	C	C	A	A	A	A	G	G	C	C	C	C	T	T	T	T	G	G	A	A	C	C	C	C	A	A	C	C	T	T	A	A	G	G	C	C	G	G	T	T	T	T	A	A	G	G	T	T	C	C	T	T	T	T	C	C	C	C	C	C	G	G	T	T	G	G	T	T	A	A	C	C	G	G	A	A	C	C	G	G	T	T	T	T	A	A	T	T	G	G	C	C	G	G	A	A	A	A	A	A	T	T	G	G	G	G	C	C	A	A	G	G	G	G	A	A	G	G	T	T	C	C	A	A	C	C	C	C	T	T	G	G	C	C	T	T	C	C	G	G	C	C	T	T	T	T	C	C	T	T	A	A	G	G	C	C	T	T	G	G	T	T	A	A	C	C	C	C	T	T	G	G	G	G	C	C	A	A	G	G	A	A	T	T	A	A	G	G	T	T	C	C	G	G	T	T	A	A	C	C	A	A	T	T	C	C	A	A	T	T	C	C	T	T	G	G	A	A	C	C	G	G	C	C	C	C	C	C	T	T	NA	NA	G	G	C	C	A	A	C	C	C	C	G	G	G	G	G	G	T	T	G	G	T	T	T	T	G	G	T	T	T	T	G	G	G	G	C	C	C	C	C	C	T	T	C	C	G	G	C	C	C	C	A	A	T	T	C	C	C	C	C	C	A	A	A	A	G	G	A	A	A	A	G	G	T	T	G	G	A	A	T	T	A	A	T	T	T	T	A	A	G	G	T	T	T	T	C	C	A	A	A	A	T	T	C	C	G	G	G	G	C	C	C	C	T	T	G	G	C	C	T	T	C	C	C	C	T	T	C	C	G	G	A	A	G	G	G	G	G	G	C	C	T	T	C	C	G	G	C	C	T	T	T	T	C	C	C	C	T	T	G	G	G	G	C	C	T	T	G	G	C	C	T	T	T	T	G	G	G	G	A	A	T	T	T	T	G	G	T	T	A	A	A	A	A	A	C	C	G	G	C	C	G	G	C	C	T	T	A	A	C	C	T	T	T	T	A	A	T	T	C	C	G	G	A	A	G	G	A	A	G	G	C	C	C	C	C	C	A	A	T	T	T	T	G	G	G	G	T	T	G	G	A	A	A	A	A	A	G	G	G	G	T	T	A	A	T	T	A	A	T	T	C	C	A	A	G	G	T	T	G	G	G	G	A	A	G	G	A	A	T	T	A	A	C	C	T	T	G	G	C	C	C	C	A	A	G	G	T	T	C	C	G	G	C	C	G	G	T	T	G	G	G	G	T	T	A	A	C	C	G	G	A	A	C	C	G	G	C	C	T	T	A	A	C	C	G	G	C	C	T	T	A	A	G	G	A	A	T	T	G	G	G	G	G	G	A	A	G	G	A	A	G	G	G	G	C	C	G	G	A	A	A	A	A	A	A	A	G	G	A	A	C	C	A	A	T	T	G	G	C	C	C	C	G	G	T	T	A	A	G	G	C	C	A	A	G	G	T	T	A	A	T	T	G	G	C	C	G	G	C	C	C	C	A	A	C	C	C	C	G	G	C	C	G	G	C	C	T	T	C	C	G	G	G	G	G	G	A	A	C	C	T	T	T	T	A	A	G	G	C	C	T	T	T	T	G	G	G	G	C	C	G	G	C	C	A	A	A	A	A	A	C	C	A	A	G	G	C	C	G	G	T	T	T	T	C	C	G	G	A	A	G	G	G	G	G	G	A	A	T	T	C	C	A	A	G	G	G	G	T	T	A	A	T	T	T	T	T	T	G	G	A	A	A	A	C	C	C	C	T	T	A	A	G	G	G	G	C	C	G	G	T	T	C	C	G	G	G	G	C	C	T	T	C	C	A	A	T	T	C	C	A	A	T	T	G	G	C	C	A	A	A	A	C	C	A	A	T	T	G	G	C	C	T	T	G	G	C	C	G	G	C	C	C	C	G	G	C	C	A	A	C	C	T	T	G	G	G	G	G	G	A	A	A	A	T	T	A	A	T	T	C	C	A	A	T	T	C	C	T	T	C	C	C	C	A	A	A	A	G	G	C	C	T	T	A	A	T	T	A	A	A	A	T	T	A	A	G	G	A	A	T	T	C	C	A	A	T	T	G	G	A	A	G	G	G	G	C	C	C	C	G	G	A	A	A	A	G	G	C	C	T	T	T	T	C	C	G	G	G	G	A	A	G	G	A	A	T	T	T	T	T	T	G	G	A	A	A	A	C	C	G	G	T	T	A	A	A	A	A	A	C	C	T	T	A	A	T	T	A	A	C	C	T	T	G	G	A	A	A	A	A	A	C	C	G	G	C	C	C	C	C	C	C	C	G	G	T	T	G	G	T	T	C	C	C	C	C	C	G	G	A	A	A	A	G	G	T	T	T	T	A	A	C	C	C	C	G	G	A	A	A	A	A	A	G	G	T	T	T	T	C	C	G	G	T	T	C	C	T	T	C	C	G	G	A	A	G	G	G	G	T	T	A	A	T	T	C	C	G	G	T	T	T	T	G	G	T	T	C	C	G	G	A	A	C	C	T	T	A	A	G	G	C	C	T	T	A	A	G	G	G	G	T	T	G	G	T	T	A	A	T	T	C	C	C	C	G	G	G	G	A	A	G	G	G	G	T	T	T	T	C	C	G	G	T	T	G	G	A	A	A	A	G	G	T	T	G	G	C	C	G	G	C	C	T	T	T	T	A	A	C	C	C	C	T	T	T	T	C	C	T	T	T	T	C	C	C	C	G	G	G	G	C	C	A	A	G	G	G	G	A	A	NA	NA	A	A	C	C	A	A	T	T	C	C	G	G	T	T	G	G	C	C	T	T	G	G	G	G	T	T	G	G	C	C	A	A	C	C	A	A	T	T	C	C	A	A	C	C	T	T	C	C	T	T	G	G	T	T	T	T	T	T	T	T	A	A	A	A	G	G	G	G	C	C	A	A	T	T	A	A	A	A	T	T	C	C	G	G	C	C	NA	NA	A	A	G	G	C	C	C	C	C	C	G	G	C	C	G	G	C	C	A	A	A	A	G	G	A	A	C	C	C	C	G	G	C	C	C	C	G	G	A	A	G	G	G	G	G	G	C	C	T	T	T	T	C	C	A	A	G	G	A	A	A	A	T	T	C	C	A	A	T	T	C	C	C	C	A	A	G	G	G	G	C	C	C	C	T	T	C	C	T	T	G	G	C	C	C	C	T	T	C	C	A	A	G	G	A	A	C	C	A	A	T	T	A	A	G	G	A	A	T	T	G	G	C	C	A	A	G	G	G	G	T	T	A	A	C	C	G	G	G	G	T	T	A	A	G	G	T	T	T	T	G	G	T	T	A	A	A	A	T	T	T	T	G	G	C	C	C	C	C	C	G	G	A	A	C	C	G	G	C	C	G	G	C	C	T	T	T	T	G	G	C	C	T	T	C	C	G	G	T	T	T	T	A	A	A	A	C	C	C	C	C	C	A	A	C	C	G	G	C	C	A	A	T	T	G	G	A	A	A	A	C	C	G	G	C	C	G	G	A	A	G	G	C	C	A	A	G	G	C	C	C	C	T	T	A	A	T	T	G	G	G	G	A	A	G	G	T	T	A	A	C	C	G	G	C	C	G	G	C	C	T	T	G	G	T	T	A	A	G	G	T	T	G	G	T	T	A	A	T	T	C	C	G	G	G	G	A	A	C	C	A	A	C	C	T	T	G	G	C	C	C	C	G	G	G	G	C	C	A	A	C	C	T	T	C	C	G	G	G	G	T	T	C	C	A	A	A	A	T	T	A	A	G	G	T	T	G	G	C	C	T	T	A	A	T	T	C	C	A	A	A	A	C	C	T	T	G	G	G	G	G	G	C	C	T	T	A	A	G	G	G	G	T	T	G	G	A	A	T	T	A	A	C	C	C	C	T	T	G	G	C	C	G	G	C	C	T	T	C	C	G	G	A	A	G	G	T	T	A	A	T	T	T	T	G	G	T	T	T	T	A	A	T	T	C	C	C	C	G	G	C	C	C	C	C	C	C	C	C	C	C	C	C	C	A	A	G	G	G	G	T	T	C	C	T	T	G	G	A	A	T	T	A	A	G	G	C	C	T	T	T	T	A	A	C	C	A	A	T	T	C	C	G	G	C	C	C	C	C	C	T	T	C	C	G	G	G	G	A	A	A	A	T	T	G	G	G	G	A	A	G	G	A	A	T	T	C	C	G	G	T	T	A	A	G	G	A	A	A	A	A	A	T	T	C	C	A	A	A	A	C	C	C	C	A	A	A	A	T	T	G	G	G	G	T	T	C	C	G	G	G	G	C	C	G	G	G	G	C	C	G	G	C	C	T	T	C	C	T	T	G	G	T	T	G	G	C	C	A	A	C	C	G	G	G	G	A	A	C	C	A	A	C	C	T	T	C	C	A	A	A	A	G	G	C	C	T	T	G	G	G	G	C	C	G	G	T	T	A	A	G	G	T	T	A	A	C	C	G	G	T	T	T	T	C	C	G	G	T	T	G	G	T	T	C	C	T	T	A	A	T	T	A	A	G	G	G	G	C	C	A	A	G	G	C	C	A	A	G	G	C	C	C	C	A	A	C	C	G	G	A	A	T	T	A	A	T	T	G	G	T	T	C	C	G	G	T	T	G	G	T	T	C	C	C	C	G	G	A	A	A	A	T	T	G	G	G	G	G	G	T	T	G	G	A	A	T	T	G	G	T	T	T	T	A	A	C	C	A	A	G	G	C	C	A	A	G	G	G	G	C	C	G	G	C	C	A	A	T	T	A	A	T	T	A	A	A	A	T	T	T	T	G	G	G	G	A	A	C	C	C	C	G	G	C	C	A	A	T	T	A	A	C	C	T	T	T	T	C	C	C	C	T	T	C	C	C	C	C	C	G	G	A	A	A	A	G	G	C	C	C	C	T	T	G	G	A	A	C	C	C	C	A	A	A	A	A	A	A	A	C	C	T	T	C	C	G	G	A	A	A	A	C	C	A	A	G	G	A	A	A	A	C	C	G	G	G	G	A	A	G	G	T	T	C	C	C	C	T	T	A	A	A	A	A	A	NA	NA	C	C	G	G	G	G	G	G	A	A	A	A	C	C	C	C	C	C	A	A	G	G	A	A	T	T	T	T	C	C	G	G	A	A	A	A	T	T	G	G	G	G	G	G	C	C	C	C	C	C	G	G	T	T	C	C	G	G	A	A	G	G	T	T	T	T	A	A	A	A	G	G	T	T	T	T	C	C	A	A	T	T	A	A	C	C	A	A	A	A	A	A	A	A	G	G	T	T	G	G	G	G	G	G	C	C	T	T	A	A	T	T	A	A	G	G	G	G	A	A	G	G	T	T	G	G	C	C	C	C	A	A	G	G	G	G	T	T	G	G	G	G	T	T	G	G	G	G	A	A	G	G	T	T	G	G	C	C	G	G	C	C	T	T	G	G	C	C	T	T	G	G	G	G	C	C	C	C	T	T	T	T	G	G	T	T	G	G	C	C	C	C	G	G	T	T	A	A	C	C	C	C	T	T	C	C	A	A	A	A	C	C	C	C	T	T	C	C	T	T	A	A	T	T	C	C	T	T	A	A	G	G	T	T	T	T	A	A	C	C	T	T	C	C	C	C	T	T	A	A	A	A	A	A	C	C	T	T	A	A	T	T	C	C	T	T	C	C	T	T	G	G	T	T	A	A	C	C	C	C	G	G	T	T	A	A	A	A	A	A	C	C	G	G	C	C	G	G	A	A	A	A	C	C	T	T	A	A	A	A	C	C	G	G	G	G	G	G	C	C	C	C	A	A	G	G	C	C	A	A	C	C	T	T	T	T	C	C	G	G	G	G	A	A	T	T	A	A	C	C	C	C	T	T	C	C	C	C	C	C	G	G	T	T	C	C	T	T	T	T	G	G	A	A	G	G	T	T	A	A	T	T	G	G	A	A	A	A	T	T	T	T	T	T	G	G	C	C	NA	NA	C	C	A	A	C	C	G	G	C	C	C	C	G	G	G	G	A	A	A	A	C	C	A	A	A	A	C	C	C	C	C	C	T	T	G	G	G	G	T	T	G	G	T	T	C	C	C	C	G	G	A	A	A	A	C	C	G	G	C	C	A	A	C	C	C	C	G	G	G	G	G	G	T	T	C	C	T	T	G	G	T	T	C	C	A	A	T	T	C	C	T	T	T	T	A	A	A	A	G	G	C	C	T	T	T	T	G	G	C	C	NA	NA	G	G	C	C	G	G	C	C	T	T	T	T	A	A	G	G	A	A	A	A	G	G	C	C	G	G	G	G	A	A	G	G	A	A	T	T	G	G	A	A	G	G	T	T	G	G	G	G	T	T	A	A	A	A	T	T	A	A	T	T	G	G	T	T	G	G	G	G	T	T	G	G	G	G	C	C	A	A	G	G	G	G	T	T	G	G	C	C	C	C	T	T	G	G	G	G	T	T	T	T	C	C	G	G	A	A	A	A	T	T	A	A	G	G	C	C	C	C	C	C	T	T	A	A	C	C	C	C	C	C	C	C	T	T	C	C	A	A	T	T	C	C	G	G	A	A	C	C	C	C	G	G	A	A	T	T	A	A	G	G	C	C	A	A	G	G	G	G	A	A	G	G	G	G	T	T	G	G	T	T	C	C	G	G	G	G	C	C	G	G	T	T	G	G	T	T	A	A	C	C	C	C	T	T	G	G	T	T	C	C	A	A	A	A	C	C	C	C	T	T	G	G	G	G	G	G	G	G	G	G	T	T	A	A	G	G	A	A	T	T	C	C	G	G	G	G	T	T	C	C	T	T	T	T	G	G	C	C	C	C	A	A	C	C	T	T	C	C	C	C	G	G	T	T	A	A	G	G	G	G	A	A	C	C	C	C	A	A	G	G	T	T	T	T	G	G	C	C	G	G	C	C	A	A	T	T	A	A	C	C	G	G	A	A	T	T	G	G	G	G	T	T	C	C	C	C	G	G	G	G	C	C	A	A	A	A	A	A	A	A	A	A	A	A	T	T	T	T	T	T	G	G	A	A	C	C	G	G	G	G	C	C	C	C	C	C	C	C	C	C	C	C	T	T	T	T	A	A	C	C	G	G	G	G	G	G	G	G	G	G	G	G	G	G	A	A	T	T	G	G	A	A	A	A	G	G	A	A	A	A	A	A	T	T	C	C	A	A	G	G	G	G	G	G	A	A	A	A	C	C	G	G	C	C	C	C	G	G	C	C	C	C	A	A	C	C	C	C	C	C	T	T	C	C	C	C	C	C	T	T	G	G	A	A	T	T	G	G	C	C	G	G	G	G	G	G	A	A	C	C	A	A	G	G	C	C	C	C	C	C	T	T	T	T	G	G	G	G	G	G	T	T	T	T	T	T	G	G	C	C	A	A	C	C	C	C	G	G	T	T	C	C	G	G	T	T	T	T	C	C	A	A	C	C	T	T	T	T	A	A	A	A	C	C	A	A	G	G	G	G	A	A	A	A	G	G	A	A	T	T	T	T	G	G	A	A	G	G	A	A	A	A	G	G	G	G	A	A	T	T	G	G	C	C	G	G	A	A	G	G	C	C	T	T	T	T	C	C	A	A	T	T	T	T	G	G	A	A	C	C	A	A	T	T	T	T	G	G	G	G	A	A	G	G	T	T	C	C	C	C	C	C	G	G	A	A	A	A	G	G	G	G	G	G	G	G	T	T	G	G	C	C	A	A	T	T	C	C	C	C	A	A	G	G	T	T	A	A	G	G	A	A	A	A	C	C	T	T	C	C	A	A	C	C	A	A	A	A	C	C	T	T	C	C	T	T	G	G	G	G	G	G	G	G	T	T	T	T	A	A	A	A	T	T	G	G	G	G	C	C	T	T	A	A	A	A	C	C	C	C	A	A	A	A	G	G	G	G	A	A	G	G	G	G	A	A	G	G	G	G	A	A	C	C	A	A	G	G	G	G	G	G	A	A	G	G	C	C	A	A	T	T	G	G	C	C	G	G	C	C	C	C	A	A	A	A	A	A	G	G	C	C	T	T	C	C	T	T	T	T	A	A	C	C	A	A	C	C	A	A	T	T	C	C	G	G	T	T	A	A	G	G	T	T	G	G	G	G	A	A	G	G	T	T	G	G	G	G	C	C	T	T	A	A	T	T	A	A	C	C	G	G	G	G	T	T	T	T	G	G	G	G	A	A	G	G	T	T	G	G	G	G	C	C	G	G	A	A	A	A	G	G	A	A	C	C	T	T	T	T	G	G	T	T	T	T	C	C	T	T	A	A	G	G	C	C	T	T	G	G	G	G	T	T	G	G	G	G	G	G	T	T	A	A	T	A	A	A	A	A	T	T	C	C	C	C	T	T	T	T	G	G	C	C	G	G	G	G	G	G	A	A	G	G	G	G	A	A	A	A	A	A	T	T	A	A	G	G	A	A	C	C	C	C	A	A	T	T	G	G	G	G	G	G	A	A	T	T	G	G	C	C	C	C	C	C	G	G	A	A	G	G	C	C	C	C	C	C	T	T	C	C	T	T	G	G	A	A	C	C	C	C	G	G	C	C	G	G	T	T	C	C	A	A	C	C	G	G	C	C	G	G	T	T	C	C	A	A	A	A	C	C	T	T	C	C	G	G	T	T	C	C	C	C	G	G	G	G	G	G	A	A	G	G	A	A	G	G	A	A	T	T	C	C	G	G	T	T	T	T	C	C	A	A	A	A	G	G	C	C	T	T	A	A	G	G	C	C	G	G	A	A	G	G	A	A	T	T	C	C	G	G	G	G	G	G	A	A	C	C	C	C	G	G	C	C	A	A	G	G	G	G	C	C	G	G	G	G	C	C	A	A	T	T	A	A	G	G	G	G	G	G	C	C	A	A	A	A	G	G	A	A	T	T	T	T	G	G	A	A	A	A	T	T	T	T	G	G	T	T	G	G	T	T	G	G	A	A	A	A	A	A	C	C	A	A	G	G	A	A	A	A	T	T	C	C	C	C	T	T	A	A	G	G	A	A	C	C	C	C	C	C	A	A	G	G	C	C	C	C	A	A	A	A	C	C	C	C	C	C	C	C	C	C	T	T	T	T	A	A	G	G	C	C	C	C	G	G	T	T	T	T	C	C	C	C	G	G	T	T	A	A	C	C	T	T	T	T	T	T	A	A	C	C	G	G	C	C	A	A	A	A	T	T	A	A	G	G	T	T	A	A	A	A	G	G	C	C	G	G	G	G	G	G	C	C	A	A	A	A	G	G	G	G	C	C	G	G	T	T	A	A	G	G	C	C	A	A	A	A	G	G	T	T	G	G	C	C	C	C	C	C	A	A	G	G	A	A	A	A	G	G	A	A	T	T	C	C	C	C	G	G	G	G	G	G	A	A	C	C	C	C	T	T	T	T	A	A	C	C	A	A	T	T	G	G	G	G	G	G	C	C	T	T	G	G	G	G	T	T	C	C	G	G	T	T	C	C	C	C	C	C	T	T	C	C	G	G	A	A	C	C	C	C	C	C	G	G	G	G	A	A	C	C	A	A	G	G	T	T	G	G	C	C	T	T	NA	NA	T	T	T	T	T	T	A	A	T	T	G	G	G	G	C	C	C	C	A	A	A	A	T	T	G	G	A	A	G	G	T	T	T	T	G	G	G	G	G	G	A	A	A	A	T	T	A	A	G	G	T	T	A	A	A	A	C	C	T	T	T	T	A	A	A	A	C	C	T	T	G	G	G	G	G	G	T	T	A	A	G	G	G	G	A	A	A	A	T	T	G	G	A	A	C	C	G	G	T	T	T	T	A	A	T	T	C	C	C	C	G	G	A	A	A	A	C	C	T	T	T	T	A	A	T	T	C	C	T	T	T	T	T	T	C	C	C	C	C	C	C	C	G	G	A	A	G	G	T	T	A	A	C	C	G	G	C	C	A	A	T	T	C	C	C	C	C	C	G	G	C	C	T	T	G	G	T	T	T	T	T	T	G	G	C	C	G	G	G	G	G	G	C	C	C	C	G	G	A	A	A	A	G	G	A	A	G	G	G	G	G	G	A	A	T	T	T	T	G	G	C	C	C	C	T	T	G	G	A	A	T	T	T	T	A	A	T	T	C	C	C	C	C	C	T	T	A	A	A	A	C	C	C	C	C	C	G	G	A	A	A	A	T	T	A	A	G	G	T	T	C	C	T	T	T	T	C	C	T	T	A	A	C	C	T	T	G	G	G	G	G	G	G	G	T	T	C	C	T	T	T	T	A	A	C	C	T	T	C	C	A	A	T	T	G	G	G	G	A	A	C	C	A	A	T	T	C	C	T	T	A	A	T	T	T	T	A	A	G	G	C	C	C	C	A	A	G	G	C	C	C	C	T	T	T	T	T	T	A	A	C	C	C	C	G	G	A	A	G	G	G	G	A	A	G	G	C	C	G	G	T	T	G	G	T	T	G	G	G	G	G	G	G	G	T	T	A	A	C	C	C	C	G	G	G	G	G	G	G	G	C	C	A	A	A	A	T	T	C	C	G	G	T	T	C	C	G	G	T	T	C	C	T	T	A	A	A	A	A	A	G	G	G	G	G	G	A	A	T	T	A	A	G	G	T	T	C	C	G	G	C	C	A	A	G	G	G	G	T	T	G	G	T	T	A	A	C	C	C	C	C	C	C	C	C	C	G	G	C	C	A	A	T	T	T	T	C	C	A	A	A	A	G	G	T	T	C	C	A	A	A	A	C	C	T	T	T	T	C	C	A	A	T	T	G	G	T	T	C	C	T	T	T	T	G	G	G	G	T	T	G	G	C	C	A	A	C	C	C	C	T	T	G	G	C	C	C	C	A	A	A	A	T	T	T	T	A	A	T	T	C	C	A	A	C	C	A	A	G	G	G	G	A	A	C	C	A	A	C	C	C	C	T	T	T	T	T	T	T	T	C	C	T	T	C	C	T	T	C	C	A	A	A	A	G	G	T	T	G	G	C	C	C	C	T	T	T	T	G	G	T	T	G	G	G	G	G	G	C	C	G	G	G	G	C	C	C	C	G	G	A	A	G	G	G	G	G	G	C	C	A	A	C	C	C	C	T	T	A	A	C	C	T	T	T	T	T	T	C	C	T	T	A	A	T	T	C	C	A	A	C	C	T	T	A	A	G	G	G	G	A	A	C	C	T	T	A	A	A	A	A	A	G	G	G	G	A	A	G	G	C	C	G	G	C	C	C	C	T	T	C	C	A	A	G	G	C	C	T	T	G	G	T	T	C	C	C	C	A	A	C	C	G	G	C	C	A	A	G	G	A	A	T	T	T	T	A	A	C	C	G	G	G	G	G	G	A	A	G	G	A	A	T	T	A	A	G	G	T	T	G	G	C	C	T	T	G	G	T	T	A	A	C	C	A	A	C	C	G	G	T	T	T	T	G	G	C	C	T	T	A	A	C	C	C	C	T	T	A	A	A	A	C	C	T	T	C	C	A	A	A	A	T	T	G	G	T	T	G	G	T	T	A	A	T	T	A	A	C	C	A	A	G	G	G	G	G	G	C	C	A	A	C	C	A	A	C	C	C	C	C	C	G	G	C	C	C	C	A	A	C	C	G	G	A	A	T	T	A	A	G	G	G	G	C	C	G	G	A	A	G	G	C	C	C	C	T	T	A	A	C	C	G	G	T	T	G	G	T	T	C	C	A	A	C	C	T	T	T	T	T	T	C	C	C	C	A	A	T	T	C	C	A	A	A	A	A	A	T	T	T	T	A	A	T	T	C	C	G	G	A	A	T	T	A	A	G	G	C	C	A	A	C	C	G	G	G	G	A	A	G	G	G	G	G	G	G	G	C	C	C	C	T	T	T	T	T	T	C	C	G	G	T	T	G	G	C	C	C	C	C	C	G	G	G	G	G	G	G	G	T	T	C	C	A	A	G	G	T	T	G	G	A	A	T	T	T	T	G	G	T	T	G	G	C	C	A	A	A	A	G	G	G	G	G	G	C	C	A	A	G	G	T	T	G	G	G	G	G	G	G	G	C	C	A	A	G	G	C	C	T	T	G	G	C	C	T	T	T	T	T	T	A	A	A	A	G	G	T	T	G	G	C	C	A	A	G	G	G	G	G	G	T	T	C	C	T	T	G	G	G	G	C	C	G	G	T	T	G	G	C	C	T	T	A	A	C	C	C	C	G	G	C	C	A	A	T	T	G	G	G	G	A	A	G	G	G	G	G	G	T	T	G	G	G	G	G	G	A	A	G	G	G	G	G	G	T	T	C	C	G	G	C	C	G	G	C	C	C	C	A	A	T	T	C	C	G	G	C	C	A	A	T	T	C	C	C	C	A	A	G	G	C	C	T	T	A	A	T	T	A	A	C	C	G	G	G	G	C	C	C	C	A	A	T	T	A	A	A	A	T	T	C	C	T	T	G	G	G	G	T	T	G	G	G	G	G	G	C	C	C	C	C	C	C	C	C	C	G	G	T	T	G	G	T	T	A	A	T	T	G	G	G	G	C	C	G	G	G	G	G	G	C	C	A	A	C	C	C	C	G	G	A	A	C	C	C	C	A	A	C	C	C	C	T	T	G	G	T	T	C	C	T	T	C	C	G	G	A	A	A	A	A	A	G	G	T	T	T	T	C	C	G	G	C	C	C	C	G	G	G	G	T	T	C	C	G	G	C	C	T	T	G	G	G	G	G	G	C	C	G	G	A	A	A	A	G	G	G	G	C	C	G	G	T	T	G	G	C	C	G	G	G	G	C	C	C	C	C	C	G	G	A	A	A	A	C	C	G	G	T	T	T	T	G	G	C	C	T	T	G	G	A	A	C	C	G	G	G	G	G	G	A	A	A	A	T	T	G	G	C	C	C	C	G	G	A	A	G	G	T	T	C	C	G	G	T	T	T	T	A	A	A	A	G	G	A	A	G	G	A	A	G	G	G	G	C	C	G	G	G	G	T	T	G	G	T	T	G	G	A	A	C	C	C	C	G	G	A	A	G	G	C	C	A	A	C	C	A	A	G	G	C	C	T	T	C	C	A	A	T	T	A	A	A	A	C	C	C	C	G	G	C	C	G	G	T	T	G	G	C	C	C	C	T	T	G	G	G	G	C	C	T	T	A	A	G	G	T	T	A	A	G	G	C	C	A	A	T	T	A	A	G	G	G	G	C	C	A	A	G	G	C	C	C	C	C	C	T	T	G	G	A	A	C	C	A	A	C	C	A	A	T	T	A	A	C	C	G	G	A	A	A	A	A	A	T	T	G	G	A	A	T	T	A	C	G	G	G	G	G	G	T	T	T	T	C	C	C	C	C	C	C	C	T	T	A	A	G	G	G	G	A	A	A	A	A	A	G	G	A	A	G	G	C	C	C	C	A	A	A	A	A	A	A	A	C	C	NA	NA	T	T	T	T	A	A	T	T	T	T	C	C	T	C	G	G	C	C	A	A	G	G	A	A	G	G	A	A	A	A	A	A	A	A	A	A	G	G	C	C	A	G	A	A	G	G	T	T	A	A	A	A	A	A	C	C	C	C	G	G	G	G	G	G	A	A	G	G	T	T	G	G	G	G	G	G	C	C	C	C	A	A	A	A	C	C	T	T	C	C	G	G	C	C	C	C	T	T	C	C	A	A	C	C	A	A	T	T	C	C	A	A	C	C	T	T	C	C	C	C	C	C	G	G	A	A	T	T	C	C	T	T	A	A	T	T	A	A	G	G	A	A	C	C	C	C	C	C	G	G	T	T	C	C	C	C	C	C	T	T	G	G	C	C	G	G	G	G	A	A	C	C	A	A	A	A	A	A	A	A	C	C	G	G	A	A	A	A	G	G	G	G	G	G	G	G	C	C	C	C	T	T	T	T	G	G	T	T	C	C	T	T	C	C	G	G	C	C	C	C	C	C	G	G	G	G	C	C	A	A	G	G	G	G	T	T	C	C	T	T	T	T	G	G	G	G	G	G	A	A	G	G	G	G	G	G	T	T	G	G	C	C	C	C	A	A	C	C	A	A	C	C	G	G	A	A	G	G	G	G	C	C	T	T	C	C	C	C	C	C	C	C	T	T	C	C	G	G	C	C	G	G	T	T	T	T	T	T	A	A	G	G	C	C	A	A	T	T	G	G	G	G	C	C	T	T	T	T	G	G	A	A	C	C	C	C	A	A	G	G	G	G	G	G	T	T	T	T	G	G	T	T	T	T	C	C	A	A	C	C	A	A	A	A	G	G	T	T	NA	NA	C	C	A	A	G	G	A	A	G	G	A	A	A	A	G	G	A	A	G	G	A	A	G	G	A	A	C	C	G	G	C	C	G	G	T	T	G	G	C	C	G	G	A	A	G	G	T	T	C	C	C	C	G	G	G	G	T	T	C	C	T	T	G	G	G	G	C	C	T	T	T	T	A	A	C	C	T	T	A	A	A	A	A	A	A	A	G	G	C	C	T	T	C	C	C	C	C	C	A	A	T	T	A	A	A	A	A	A	G	G	T	T	G	G	G	G	C	C	T	T	G	G	A	A	C	C	A	A	G	G	C	C	C	C	C	C	C	C	A	A	A	A	C	C	C	C	T	T	G	G	G	G	G	G	T	T	A	A	C	C	C	C	A	A	C	C	A	A	C	C	C	C	T	T	G	G	C	C	A	A	T	T	G	G	T	T	G	G	C	C	G	G	A	A	C	C	T	T	G	G	A	A	T	T	T	T	C	C	C	C	G	G	C	C	C	C	C	C	G	G	C	C	G	G	T	T	A	A	A	A	G	G	C	C	A	A	T	T	A	A	G	G	T	T	G	G	C	C	G	G	A	A	A	A	T	T	C	C	G	G	C	C	G	G	C	C	A	A	T	T	G	G	T	T	C	C	G	G	G	G	G	G	C	C	T	T	A	A	T	T	T	T	C	C	A	A	C	C	T	T	C	C	C	C	T	T	C	C	G	G	C	C	T	T	C	C	C	C	A	A	G	G	G	G	C	C	T	T	C	C	G	G	NA	NA	C	C	A	A	A	A	T	T	C	C	G	G	G	G	C	C	T	T	A	A	A	A	A	A	A	A	G	G	C	C	A	A	A	A	A	A	A	A	A	A	G	G	G	G	C	C	G	G	C	C	T	T	C	C	C	C	C	C	T	T	T	T	T	T	T	T	C	C	A	A	C	C	A	A	A	A	G	G	C	C	G	G	C	C	G	G	A	A	C	C	T	T	A	A	A	A	G	G	A	A	G	G	T	T	G	G	T	T	G	G	C	C	C	C	T	T	A	A	A	A	T	T	A	G	T	T	G	G	T	T	C	C	G	G	C	C	T	T	G	G	T	T	C	C	G	G	G	G	T	T	T	T	G	G	A	A	G	G	C	C	G	G	G	G	C	C	T	T	T	T	A	A	G	G	G	G	T	T	A	A	G	G	A	A	G	G	T	T	G	G	C	C	A	A	A	A	C	C	C	C	G	G	A	A	A	A	C	C	T	T	C	C	G	G	G	G	T	T	C	C	C	C	A	A	C	C	G	G	G	G	C	C	C	C	A	A	C	C	G	G	T	T	C	C	A	A	A	A	T	T	C	C	A	A	G	G	C	C	A	A	G	G	C	C	G	G	G	G	A	A	G	G	C	C	A	A	T	T	A	A	C	C	A	A	A	A	C	C	C	C	G	G	G	G	C	C	C	C	T	T	G	G	A	A	T	T	C	C	T	T	G	G	C	C	G	G	C	C	G	G	C	C	A	A	G	G	G	G	G	G	G	G	A	A	C	C	G	G	A	A	A	A	A	A	C	C	A	A	A	A	C	C	C	C	C	C	G	G	A	A	C	C	C	C	A	A	G	G	G	G	C	C	G	G	T	T	G	G	G	G	A	A	T	T	T	T	G	G	C	C	A	A	T	T	T	T	A	A	G	G	C	C	T	T	G	G	G	G	T	T	A	A	G	G	G	G	A	A	A	A	C	C	C	C	T	T	G	G	T	T	C	C	A	A	G	G	T	T	A	A	C	C	C	C	G	G	G	G	C	C	C	C	T	T	T	T	A	A	A	A	A	A	T	T	A	A	T	T	A	A	C	C	G	G	G	G	C	C	C	C	A	A	T	T	G	G	T	T	C	C	C	C	C	C	A	A	G	G	T	T	C	C	C	C	A	A	T	T	G	G	G	G	C	C	A	A	G	G	C	C	G	G	G	G	C	C	T	T	T	T	C	C	C	C	G	G	C	C	G	G	T	T	A	A	T	T	A	A	C	C	A	A	T	T	G	G	G	G	A	A	C	C	T	T	G	G	T	T	A	A	G	G	T	T	A	A	C	C	G	G	G	G	A	A	T	T	C	C	G	G	G	G	T	T	G	G	G	G	T	T	C	C	G	G	NA	NA	A	A	G	A	C	C	C	C	G	G	T	T	G	G	T	T	C	C	G	G	T	T	G	G	A	A	G	G	G	G	T	T	A	A	G	G	G	G	C	C	A	A	A	A	G	G	G	G	C	C	T	T	C	C	G	G	C	C	G	G	T	T	A	A	A	A	C	C	C	C	G	G	A	A	C	C	C	C	G	G	T	T	A	A	A	A	G	G	G	G	A	A	C	C	G	G	T	T	A	A	T	T	C	C	A	A	T	T	T	T	G	G	A	A	T	T	C	C	C	C	C	C	T	T	C	C	T	T	T	T	C	C	T	T	A	A	C	C	A	A	G	G	T	T	A	A	G	G	A	A	C	C	G	G	T	T	T	T	C	C	C	C	C	C	G	G	G	G	A	A	A	A	G	G	A	A	C	C	G	G	C	C	G	G	A	A	T	T	A	A	G	G	A	A	T	T	C	C	T	T	C	C	C	C	T	T	C	C	A	A	A	A	C	C	T	T	G	G	C	C	A	A	T	T	C	C	G	G	G	G	C	C	G	G	C	C	T	T	G	G	G	G	T	T	A	A	G	G	T	T	G	G	T	T	C	C	G	G	T	T	A	A	C	C	C	C	G	G	T	T	G	G	A	A	A	A	G	G	G	G	T	T	C	C	G	G	G	G	G	G	C	C	A	A	G	G	G	G	C	C	G	A	G	G	T	T	T	T	A	A	T	T	C	C	G	G	A	A	A	A	C	C	G	G	G	G	T	T	C	C	A	A	C	C	T	T	C	C	C	C	G	G	G	G	C	C	T	T	C	C	G	G	C	C	A	A	G	G	C	C	G	G	G	G	T	T	T	T	A	A	T	T	G	G	G	G	A	A	A	A	C	C	G	G	C	C	C	C	G	G	T	T	T	T	G	G	A	A	A	A	T	T	A	A	C	C	T	T	C	C	A	A	A	A	A	A	G	G	A	A	C	C	T	T	A	A	C	C	G	G	T	T	G	G	C	C	T	T	A	A	C	C	G	G	G	G	C	C	G	G	A	A	A	A	G	G	A	A	G	G	C	C	C	C	G	G	C	C	T	T	G	G	G	G	G	G	G	G	A	A	C	C	C	C	T	T	T	T	A	A	C	C	G	G	C	C	G	G	C	C	C	C	G	G	T	T	T	T	A	A	A	A	T	T	T	T	G	G	T	T	T	T	C	C	A	A	C	C	T	T	C	C	G	G	C	C	A	A	C	C	A	A	C	C	A	A	A	A	C	C	G	G	G	G	G	G	C	C	G	G	T	T	C	C	C	C	C	C	G	G	C	C	G	G	G	G	C	C	G	G	C	C	G	G	G	G	G	G	C	C	C	C	C	C	G	G	T	T	T	T	G	G	G	G	A	A	G	G	G	G	T	T	A	T	T	T	G	G	C	C	A	A	C	C	C	C	G	G	G	G	C	C	G	G	A	A	C	C	A	A	A	G	G	G	T	T	C	C	G	G	A	A	G	G	C	C	A	A	G	G	C	C	T	T	T	T	C	C	A	A	T	T	G	G	T	T	A	A	G	G	C	C	T	T	A	A	T	T	G	G	T	T	A	A	G	G	G	G	T	T	G	G	A	A	G	G	T	T	T	T	G	G	G	G	A	A	C	C	T	T	G	G	T	T	A	A	G	G	T	T	A	A	C	C	G	G	A	A	T	T	T	T	G	G	G	G	A	A	G	A	G	G	C	C	T	T	G	G	G	G	A	A	A	A	A	A	C	C	C	C	C	C	G	G	G	G	T	T	G	G	A	A	A	A	T	T	C	C	C	C	A	A	A	A	T	T	A	A	T	T	A	A	G	G	C	C	C	C	T	T	A	A	G	G	G	G	C	C	A	A	G	G	T	T	C	C	G	G	T	T	A	A	A	A	C	C	A	A	G	G	C	C	T	T	A	A	A	A	A	A	C	C	C	C	C	C	T	T	T	T	G	G	G	G	G	G	A	A	C	C	G	G	A	A	T	T	A	A	C	C	G	G	T	T	T	T	C	C	A	A	G	G	A	A	C	C	C	C	A	A	G	G	A	A	A	A	G	G	A	A	A	A	A	A	C	C	G	G	NA	NA	T	T	C	C	A	A	A	A	C	C	A	A	G	G	G	G	C	C	T	T	C	C	G	G	C	C	C	C	G	G	G	G	A	A	C	C	G	G	C	C	C	C	G	G	C	C	T	T	T	T	C	C	G	G	G	G	C	C	A	A	C	C	T	T	C	C	T	T	T	T	A	A	A	A	T	T	C	C	A	A	T	T	G	G	C	C	G	G	G	G	A	A	C	C	C	C	G	G	G	G	C	C	C	C	C	C	C	C	G	G	C	C	G	G	G	G	A	A	A	A	T	T	C	C	T	T	T	T	T	T	T	T	A	A	A	A	C	C	G	G	C	C	G	G	T	T	C	C	C	C	C	C	G	G	C	C	G	G	G	G	T	T	T	T	A	A	T	T	T	T	A	A	A	A	G	G	A	A	C	C	A	A	A	A	C	C	T	T	A	A	G	G	T	T	NA	NA	C	C	A	A	A	A	A	A	A	A	T	T	A	A	G	G	C	C	C	C	A	A	G	G	G	G	C	C	C	C	A	A	T	T	C	C	A	A	C	C	G	G	C	C	C	C	C	C	C	C	T	T	A	A	G	G	T	T	A	A	G	G	A	A	G	G	A	A	A	A	T	T	C	C	C	C	A	A	G	G	T	T	A	A	G	G	T	T	A	A	A	A	G	G	A	A	G	G	T	T	A	A	C	C	G	G	C	C	G	G	C	C	C	A	T	T	G	G	C	C	C	C	G	G	T	T	G	G	T	T	G	G	C	C	G	G	T	T	A	A	C	C	A	A	G	G	G	G	T	T	T	T	C	C	A	A	G	G	C	C	G	G	G	G	G	G	C	C	T	T	C	C	G	G	T	C	G	G	G	G	T	T	G	G	C	C	G	G	C	C	T	T	G	G	T	T	NA	NA	G	G	G	G	T	T	C	C	A	A	T	T	T	T	C	C	C	C	A	A	A	A	A	A	G	G	C	C	G	G	G	G	G	G	G	G	T	T	G	G	G	G	C	C	A	A	A	A	C	C	T	T	C	C	T	T	C	C	G	G	T	T	T	T	A	A	T	T	A	A	C	C	T	T	G	G	G	G	C	C	A	A	A	A	C	C	G	G	C	C	T	T	G	G	G	G	G	G	A	A	G	G	A	A	G	G	C	C	A	A	G	G	A	A	A	A	T	T	C	C	T	T	G	G	T	T	G	G	T	T	C	C	G	G	G	G	T	T	A	A	C	C	G	G	G	G	C	C	T	T	T	T	C	C	C	C	G	G	C	C	A	A	A	A	T	T	G	G	C	C	T	T	G	G	C	C	G	G	G	G	G	G	A	A	G	G	T	T	A	A	A	A	G	G	A	A	G	G	G	G	A	A	G	G	C	C	G	G	T	T	T	T	A	A	G	G	G	G	G	G	G	G	G	G	A	A	C	C	C	C	G	G	A	A	A	A	C	C	G	G	NA	NA	A	A	T	T	A	A	A	A	G	G	T	T	T	T	C	C	G	G	T	T	C	C	C	C	T	T	G	G	G	G	T	T	T	T	C	C	A	A	A	A	G	G	G	G	C	C	T	T	G	G	G	G	C	C	A	A	C	C	T	T	G	G	C	C	A	A	C	C	T	T	T	T	C	C	T	T	G	G	T	T	T	T	G	G	C	C	C	C	C	C	C	C	G	G	A	A	C	C	C	C	C	C	G	G	C	C	G	G	A	A	G	G	G	G	G	G	C	C	C	C	A	A	G	G	T	T	G	G	C	C	G	G	C	C	C	C	A	A	C	C	T	T	C	C	G	G	G	G	G	G	T	T	T	T	T	T	C	C	T	T	A	A	G	G	T	T	A	A	A	A	C	C	C	C	C	C	G	G	A	A	A	A	C	C	C	C	T	T	A	A	T	T	A	A	T	T	C	C	C	C	T	T	A	A	T	T	A	A	G	G	C	C	A	A	A	A	T	T	T	T	C	C	T	T	G	G	T	T	G	G	T	T	C	C	G	G	A	A	T	T	A	A	G	G	G	G	G	G	G	G	A	A	T	T	C	C	C	C	A	A	G	G	G	G	G	G	T	T	C	C	A	A	C	C	G	G	C	C	A	A	G	G	C	C	C	C	A	A	C	C	C	C	C	C	C	C	C	C	C	C	C	C	T	T	A	A	C	C	T	T	A	A	T	T	T	T	T	T	A	A	G	G	C	C	A	A	G	G	T	T	G	G	G	G	G	G	G	G	G	G	T	T	T	T	A	A	A	A	C	C	T	T	A	A	T	T	C	C	G	G	G	G	G	G	G	G	G	G	C	C	T	T	T	T	A	A	C	C	G	G	G	G	T	T	C	C	G	G	A	A	C	C	G	G	A	A	G	G	G	G	C	C	A	A	C	C	C	C	A	A	C	C	T	T	G	G	A	A	C	C	G	G	G	G	A	A	G	G	G	G	C	C	C	C	T	T	A	A	C	C	C	C	G	G	A	A	T	T	G	G	G	G	G	G	C	C	T	T	C	C	T	T	C	C	A	A	A	A	C	C	A	A	T	T	T	T	A	A	A	A	C	C	C	C	T	T	C	C	C	C	C	C	C	C	A	A	C	C	G	G	G	G	A	A	C	C	G	G	C	C	T	T	G	G	C	C	A	A	A	A	G	G	G	G	C	C	C	C	G	G	G	G	T	T	G	G	T	T	C	C	G	G	A	A	C	C	C	C	C	C	C	C	A	A	T	T	C	C	C	C	G	G	G	G	T	T	G	G	A	A	G	G	G	G	T	T	C	C	G	G	A	A	G	G	C	C	G	G	T	T	G	G	T	T	G	G	C	C	C	C	A	A	A	A	T	T	A	A	C	C	C	C	G	G	T	T	C	C	T	T	A	A	G	G	G	G	T	T	A	A	C	C	C	C	T	T	C	C	G	G	G	G	G	G	G	G	C	C	C	C	T	T	G	G	T	T	G	G	C	C	G	G	C	C	C	C	C	C	A	A	G	G	A	A	A	G	T	T	C	C	T	T	C	C	A	A	G	G	C	C	G	G	G	G	A	A	T	T	C	C	C	C	C	C	T	C	C	C	C	C	T	T	A	A	C	C	A	A	C	C	A	A	C	C	G	G	G	G	C	C	C	C	T	T	C	C	T	T	T	T	T	T	A	A	T	T	T	T	A	A	G	G	C	C	C	C	C	C	C	C	C	C	C	C	G	G	C	C	G	G	T	T	G	G	G	G	G	G	A	A	G	G	T	T	G	G	T	T	C	C	C	C	A	A	G	G	G	G	A	A	T	T	T	T	G	G	G	G	C	C	T	T	T	T	A	A	A	A	G	G	A	A	G	G	G	G	G	G	G	G	C	C	A	A	C	C	T	T	C	C	C	C	G	G	C	C	C	C	A	A	C	C	C	C	G	G	A	A	T	T	C	C	G	G	G	G	T	T	T	T	T	T	G	G	C	C	A	A	A	A	T	T	T	T	C	C	A	A	T	T	G	G	T	T	G	G	T	T	G	G	G	G	C	C	G	G	C	C	G	G	T	T	C	C	A	A	A	A	G	G	C	C	G	G	G	G	G	G	NA	NA	C	C	A	A	A	A	C	C	G	G	C	C	G	G	T	T	G	G	G	G	C	C	G	G	A	A	C	C	C	C	A	A	C	C	T	T	A	A	C	C	C	C	C	C	G	G	G	G	A	A	C	C	G	G	G	G	A	A	G	G	C	C	T	T	C	C	C	C	T	T	C	C	T	T	T	T	T	T	G	G	G	G	C	C	C	C	T	T	G	G	A	A	C	C	A	A	C	C	A	A	C	C	T	T	G	G	G	G	C	C	A	A	A	A	A	A	G	G	G	G	C	C	G	G	A	A	A	A	C	C	C	C	A	A	C	C	G	G	C	C	C	C	T	T	C	C	T	T	C	C	A	A	A	A	C	C	G	G	A	A	G	G	G	G	G	G	C	C	G	G	C	C	T	T	C	C	G	G	G	G	A	A	A	A	C	C	G	G	C	C	C	C	T	T	A	A	G	G	C	C	C	C	C	C	C	C	G	G	T	T	A	A	A	A	G	G	A	A	C	C	T	T	C	C	A	A	C	C	C	C	C	C	T	T	T	T	G	G	G	G	A	A	G	G	C	C	G	G	C	C	T	T	C	C	C	C	A	A	G	G	G	G	C	C	C	C	G	G	A	A	G	G	C	C	A	A	G	G	G	G	G	G	G	G	G	G	G	G	G	G	T	T	C	C	G	G	A	A	A	A	C	C	A	A	G	G	C	T	T	T	A	A	C	C	T	T	C	C	C	C	G	G	G	G	T	T	A	A	A	A	C	C	A	A	A	A	C	C	G	G	A	A	C	C	C	C	G	G	G	G	T	T	C	C	T	T	A	A	C	C	G	G	G	G	A	A	A	A	G	G	T	T	T	T	G	G	G	G	G	G	G	G	G	G	T	T	A	A	G	G	C	C	T	T	G	G	C	C	G	G	T	T	C	C	G	G	C	C	C	C	G	G	C	C	C	C	C	C	C	C	C	C	T	T	G	G	C	C	A	A	G	G	C	C	C	C	A	A	G	G	C	C	T	T	T	T	T	T	A	A	A	A	A	A	C	C	G	G	G	G	G	G	C	C	G	G	T	T	A	A	G	G	A	A	A	A	T	T	C	C	C	C	G	G	C	C	C	C	G	G	C	C	A	A	C	C	C	C	T	T	C	C	C	C	A	A	G	G	T	C	C	C	A	A	C	C	G	G	G	G	C	C	G	G	C	C	C	C	T	T	A	A	G	G	A	A	C	C	C	C	C	C	C	C	T	T	T	T	A	A	T	T	A	A	A	A	C	C	G	G	G	G	A	A	G	G	C	C	G	G	G	G	G	G	C	C	G	G	G	G	A	A	T	T	G	G	C	C	G	G	T	T	A	A	T	T	T	T	T	T	T	T	C	C	A	A	A	A	A	A	G	G	A	A	T	T	C	C	G	G	T	T	C	C	C	C	C	C	A	A	A	A	T	T	G	G	C	C	C	C	T	T	G	G	T	T	G	G	G	G	C	C	C	C	A	A	A	A	T	T	G	G	A	A	C	C	A	A	G	G	T	T	G	G	G	G	G	G	C	C	T	T	T	T	G	G	A	A	G	G	C	C	C	C	A	A	T	T	A	A	G	G	G	G	C	C	G	G	C	C	A	A	T	T	C	C	G	G	C	C	C	C	T	T	G	G	C	C	A	A	G	G	A	A	C	C	G	G	C	C	T	T	C	C	C	C	T	T	G	G	A	A	T	T	G	G	C	C	C	C	G	G	G	G	A	A	C	C	A	A	T	T	A	A	G	G	T	T	T	T	T	T	G	G	G	G	G	G	T	T	T	T	G	G	T	T	T	T	A	A	G	G	A	A	G	G	G	G	G	G	G	G	C	C	C	C	T	T	G	G	G	G	G	G	C	C	A	A	A	A	T	T	G	G	T	T	T	T	A	A	T	T	A	A	G	G	G	G	C	C	C	C	C	C	G	G	C	C	C	C	A	A	T	T	C	C	G	G	T	T	T	T	G	G	A	A	C	C	G	G	C	C	T	T	A	A	A	A	T	T	T	T	T	T	G	G	A	A	A	A	G	G	G	G	G	G	T	T	G	G	A	A	A	A	A	A	G	G	G	G	T	T	A	A	T	T	C	C	G	G	A	A	A	A	C	C	G	G	G	G	C	C	C	C	C	C	A	A	A	A	T	T	C	C	G	G	G	G	C	C	C	C	G	G	C	C	C	C	C	C	T	T	C	C	C	C	C	C	C	C	C	C	T	T	G	G	A	A	C	C	G	G	A	A	G	G	A	A	T	T	G	G	C	C	T	T	C	C	G	G	T	T	G	G	G	G	T	T	A	A	G	G	A	A	A	A	NA	NA	T	T	T	T	A	A	T	T	T	T	C	C	T	T	G	G	C	C	T	T	G	G	T	T	T	T	C	C	C	C	C	C	T	T	A	A	A	A	T	T	T	T	C	C	C	C	T	T	G	G	G	G	T	T	C	C	C	C	A	A	C	C	G	G	C	C	A	A	C	C	G	G	G	G	C	C	G	G	C	C	T	T	G	G	A	A	T	T	G	G	G	G	G	G	G	G	A	A	T	T	A	A	C	C	T	T	G	G	T	T	G	G	A	A	C	C	A	A	G	G	A	A	G	G	A	A	A	A	G	G	G	G	T	T	T	T	T	A	A	A	G	G	C	C	A	A	A	A	A	A	T	T	T	T	T	T	G	G	T	T	T	T	G	G	T	T	C	C	A	A	C	C	G	G	C	C	C	C	A	A	C	C	C	C	A	A	A	A	C	C	T	T	C	C	G	G	G	G	A	A	T	T	C	C	G	G	G	G	T	T	G	G	A	A	G	G	G	G	T	T	C	C	C	C	A	A	C	C	T	T	C	C	C	C	A	A	G	G	G	G	T	T	G	G	G	G	G	G	G	G	T	T	A	A	C	C	G	G	G	G	C	C	C	C	T	T	C	C	C	C	G	G	G	G	C	C	C	C	A	A	T	T	C	C	T	T	T	T	A	A	A	A	T	T	G	G	A	A	G	G	G	G	G	G	C	C	A	A	G	G	T	T	A	A	C	C	C	C	A	A	A	A	A	A	G	G	C	C	A	A	C	C	G	G	C	C	A	A	A	A	G	G	A	A	T	T	C	C	G	G	T	T	T	T	T	T	G	G	G	G	G	G	T	T	C	C	C	C	T	T	G	G	G	G	G	G	C	C	C	C	T	T	T	T	A	A	C	C	G	G	C	C	C	C	G	G	A	A	T	T	T	T	G	G	G	G	G	G	G	G	G	G	G	G	C	C	C	C	G	G	A	A	C	C	C	C	A	A	C	C	G	G	T	T	G	G	C	C	T	T	C	C	T	T	A	A	A	A	C	C	T	T	C	C	C	C	A	A	T	T	T	T	T	T	G	G	G	G	C	C	A	A	G	G	A	A	C	C	T	T	G	G	G	G	C	C	T	T	A	A	T	T	G	G	A	A	T	T	C	C	T	T	T	T	T	T	C	C	G	G	C	C	C	C	C	C	G	G	G	G	A	A	C	C	G	G	A	A	C	C	A	A	A	A	A	A	A	A	T	T	A	A	C	C	G	G	T	T	A	A	C	C	A	A	G	G	G	G	G	G	C	C	C	C	G	G	G	G	C	C	G	G	T	T	T	T	G	G	G	G	A	A	A	A	C	C	G	G	T	T	G	G	C	C	G	G	C	C	C	C	G	G	G	G	G	G	T	T	G	G	C	C	T	T	C	C	T	T	A	A	C	C	T	T	C	C	A	A	C	C	G	G	A	A	A	A	G	G	G	G	C	C	C	C	G	G	C	C	T	T	C	C	C	C	NA	NA	C	C	G	G	T	T	NA	NA	C	C	A	A	T	T	G	G	A	A	T	T	T	T	C	C	G	G	C	C	T	T	C	C	T	T	T	T	A	A	C	C	A	A	G	G	A	A	NA	NA	G	T	C	C	A	A	G	G	A	A	G	G	A	A	G	G	G	G	T	T	A	A	G	G	G	G	G	G	C	C	C	C	C	C	A	A	T	T	G	G	G	G	G	G	G	G	G	G	NA	NA	G	G	T	T	A	A	A	A	A	A	T	T	T	T	A	A	G	G	C	C	A	A	A	A	T	T	T	T	G	G	G	G	T	T	C	C	A	A	G	G	A	A	G	G	A	A	C	C	G	G	C	C	A	A	G	G	G	G	G	G	A	A	C	C	C	C	C	C	T	T	T	T	G	G	C	C	A	A	T	T	C	C	C	C	G	G	T	T	T	T	A	A	A	A	A	A	G	G	A	A	T	T	G	G	A	A	T	T	C	C	G	G	T	T	C	C	G	G	G	G	T	T	G	G	G	G	T	T	G	G	T	T	A	A	G	G	A	A	C	C	C	C	T	T	T	T	G	G	G	G	G	G	T	T	T	T	G	G	T	T	A	A	A	A	A	A	T	T	C	C	T	T	T	T	C	C	C	C	A	A	T	T	G	G	C	C	C	C	C	C	G	G	C	C	T	T	A	A	T	T	T	T	T	T	A	A	C	C	C	C	A	A	T	T	A	A	T	T	C	C	G	G	C	C	G	G	G	G	A	A	G	G	G	G	C	C	G	G	T	T	G	G	G	G	T	T	A	A	A	A	T	T	G	G	A	A	G	G	T	T	T	T	T	T	G	G	T	T	A	A	T	T	T	T	C	C	G	G	T	T	A	A	C	C	A	A	G	G	A	A	T	T	A	A	C	C	A	A	A	A	G	G	T	T	T	T	C	C	C	C	A	A	C	C	G	G	T	T	G	G	C	C	A	A	A	A	T	T	C	C	G	G	G	G	G	G	C	C	C	C	T	T	C	C	G	G	T	T	T	T	G	G	G	G	A	A	C	C	C	C	C	C	T	T	G	G	T	T	A	A	A	A	A	A	A	A	G	G	G	G	G	G	A	A	T	T	T	T	G	G	G	G	G	G	G	G	A	A	G	G	A	A	C	C	C	C	A	A	C	C	G	G	G	G	A	A	C	C	A	A	G	G	C	C	T	T	T	T	T	T	C	C	T	T	C	C	A	A	C	C	A	A	T	T	A	A	A	A	C	C	G	G	C	C	T	T	G	G	T	T	A	A	C	C	G	G	C	C	G	G	A	A	A	A	C	C	G	G	C	C	A	A	C	C	C	C	T	T	G	G	C	C	T	T	A	A	G	G	G	G	T	T	C	C	G	G	G	G	G	G	A	A	T	T	C	C	C	C	G	G	C	C	G	G	C	C	A	A	G	G	G	G	C	C	A	A	T	T	A	A	A	A	G	G	C	C	T	T	C	C	A	A	C	C	T	T	G	G	C	C	T	T	G	G	A	A	C	C	C	C	T	T	A	A	A	A	A	A	A	A	G	G	C	C	T	T	T	T	C	C	T	T	C	C	T	T	C	C	A	G	T	T	G	G	A	A	T	T	T	T	T	T	C	C	C	C	A	A	G	G	C	C	T	T	C	C	G	G	C	C	C	C	A	A	C	C	A	A	A	A	A	A	A	A	C	C	A	A	G	G	G	G	A	A	C	C	T	T	T	T	C	C	G	G	A	A	G	G	G	G	C	C	A	A	G	G	C	C	G	G	A	A	C	C	G	G	A	A	G	G	A	A	C	C	G	G	C	C	C	C	A	A	C	C	C	C	G	G	G	G	G	G	C	C	G	G	T	T	C	C	C	C	G	G	G	G	T	T	A	A	C	C	G	G	C	C	G	G	G	G	A	A	T	T	T	T	NA	NA	G	G	A	A	C	C	G	G	T	T	G	G	C	C	A	A	G	G	A	A	G	G	T	T	C	C	T	T	G	G	G	G	G	G	A	A	T	T	G	G	A	A	C	C	C	C	G	G	G	G	G	G	G	G	C	C	G	G	T	T	G	G	T	T	C	C	T	T	C	C	T	T	A	A	C	C	G	G	C	C	T	T	NA	NA	G	G	T	T	C	C	C	C	A	A	G	G	A	A	C	C	C	C	T	T	G	G	C	C	C	C	C	C	C	C	C	C	T	T	G	G	A	A	G	G	G	G	C	C	G	G	C	C	C	C	T	T	G	G	A	A	A	A	T	T	A	A	G	G	C	C	G	G	T	T	T	T	A	A	C	C	C	C	G	G	C	C	A	A	C	C	T	T	C	C	T	T	G	G	T	T	C	C	C	C	G	G	C	C	T	G	C	C	T	T	A	A	G	G	G	G	C	T	C	C	T	T	C	C	G	G	C	C	G	G	C	C	A	A	A	A	C	C	A	A	T	T	C	C	C	C	T	T	G	G	G	G	T	T	G	G	T	T	A	A	T	T	G	G	G	G	G	G	A	A	C	C	G	G	T	T	C	C	T	T	G	G	C	C	A	A	C	C	G	G	G	G	G	G	A	A	C	C	A	A	T	T	T	T	A	A	T	T	G	G	C	C	C	C	G	G	C	C	C	C	G	G	G	G	G	G	G	G	T	T	C	C	G	G	C	C	G	G	T	T	T	T	G	G	A	A	A	A	G	G	G	G	C	C	C	C	NA	NA	A	A	T	T	G	G	C	C	G	G	G	G	A	A	A	A	C	C	G	G	C	C	C	C	C	C	NA	NA	C	C	C	C	G	G	C	C	G	G	T	T	A	A	A	A	C	C	C	C	G	G	A	A	T	T	G	G	C	C	A	A	C	C	C	C	A	A	C	C	C	C	A	A	A	A	C	A	C	C	A	A	C	C	G	G	G	G	C	C	G	G	C	C	C	C	G	G	C	C	G	G	A	A	A	A	T	T	A	A	G	G	A	A	G	G	C	C	G	G	C	C	C	C	G	G	A	A	A	A	C	C	T	T	G	G	T	T	C	C	A	G	C	C	A	A	T	T	C	C	C	C	G	G	T	T	C	C	T	T	A	A	C	C	C	C	C	C	G	G	G	G	T	T	G	G	A	A	T	T	T	T	C	C	C	C	C	C	A	A	A	A	T	T	C	C	C	C	T	T	G	G	T	T	G	G	C	C	G	G	C	C	A	A	A	A	T	T	C	C	G	G	A	A	C	C	C	C	A	A	A	A	C	C	T	T	A	A	G	G	G	G	G	G	G	G	A	A	C	C	A	A	C	C	T	T	G	G	C	C	A	A	C	C	C	C	A	A	C	C	A	A	A	A	G	G	T	T	T	T	C	C	G	G	C	C	G	G	C	C	A	A	A	A	A	A	T	T	C	C	C	C	G	G	A	A	C	C	T	T	T	T	G	G	C	C	G	G	C	C	T	T	T	T	C	C	C	A	NA	NA	A	G	G	A	T	T	C	T	T	T	G	A	A	G	A	T	G	T	A	G	G	G	NA	NA	T	T	T	A	NA	NA	T	T	T	C	G	G	T	T	T	C	A	A	C	C	NA	NA	A	G	A	A	G	G	C	C	A	G	C	G	T	C	T	C	T	C	G	G	T	T	C	A	C	A	T	C	G	A	T	C	G	G	G	G	A	G	T	T	G	G	G	G	G	G	T	T	G	G	G	A	T	A	T	A	C	A	G	G	C	C	T	T	A	C	NA	NA	NA	NA	T	C	G	A	C	A	G	G	A	G	A	T	C	C	T	C	G	A	A	G	A	G	C	C	A	A	C	T	A	G	C	C	C	C	A	A	C	C	G	T	A	A	C	C	G	A	A	T	G	C	A	T	NA	NA	T	A	G	G	C	G	C	C	A	A	C	T	C	T	T	C	A	A	T	C	A	G	C	C	A	A	C	C	G	T	T	C	G	G	C	C	A	A	C	C	G	G	A	G	A	G	C	C	T	T	T	C	C	C	A	G	A	G	A	A	C	C	C	C	G	A	G	G	C	C	C	C	T	C	C	T	G	G	A	G	T	A	C	T	A	G	C	C	G	G	G	G	C	A	G	G	C	C	G	A	A	A	C	G	G	G	A	A	A	T	A	G	C	A	C	C	A	G	C	T	C	C	NA	NA	G	G	T	T	C	C	C	C	A	A	A	G	C	C	G	G	T	T	C	A	G	A	G	A	G	G	T	T	C	T	G	C	T	T	T	C	C	C	G	A	G	G	G	G	A	A	G	G	A	A	G	G	A	A	A	G	A	G	A	G	G	A	G	A	T	A	T	A	G	G	G	G	T	C	A	T	T	C	C	T	C	C	C	C	A	A	A	A	G	G	C	C	C	C	G	A	A	A	A	T	G	G	G	G	T	T	C	C	G	A	C	C	G	T	G	G	G	T	G	G	G	A	G	G	G	G	A	G	G	A	T	C	G	A	C	A	NA	NA	C	C	A	A	T	T	G	C	G	A	A	T	A	G	G	G	G	G	T	T	C	C	T	T	NA	NA	G	A	G	G	G	A	C	T	A	T	C	A	C	C	T	C	C	T	G	A	G	G	C	C	C	C	C	C	G	G	C	G	T	G	T	C	G	G	A	A	C	T	T	C	T	T	G	G	G	T	A	A	A	A	A	C	C	T	A	G	G	C	G	G	G	G	T	C	NA	NA	T	C	C	C	G	A	C	T	T	G	C	C	G	A	T	T	A	A	NA	NA	C	C	C	C	G	G	T	T	T	T	C	C	C	T	A	G	C	C	C	C	T	T	T	T	G	G	C	T	T	A	G	A	C	C	NA	NA	G	A	T	T	NA	NA	T	T	C	C	G	G	C	C	G	G	T	T	T	T	T	T	A	A	G	G	T	T	T	G	G	A	T	T	C	C	G	G	T	C	C	C	T	T	NA	NA	A	G	T	C	G	A	C	T	C	T	T	T	G	G	C	C	A	G	G	G	A	G	G	A	A	A	G	A	C	T	C	T	T	T	C	T	T	A	C	C	C	T	A	A	C	T	T	C	C	T	G	A	NA	NA	G	A	G	A	A	A	T	T	G	G	C	T	A	G	G	A	T	T	A	C	G	G	G	G	T	T	C	T	A	A	C	T	C	T	C	C	A	G	A	G	C	C	A	A	C	C	C	C	A	G	A	G	NA	NA	C	T	C	C	T	C	A	A	G	A	G	C	A	G	A	A	A	G	G	G	C	C	T	C	T	C	A	G	G	T	A	A	C	C	T	T	T	C	T	T	G	G	T	C	T	C	T	C	T	C	A	G	A	G	NA	NA	G	G	G	G	C	C	A	T	A	T	C	T	C	C	A	T	G	A	A	G	T	C	C	C	A	T	A	A	C	C	A	G	G	A	A	A	C	C	A	A	T	T	G	T	G	G	T	G	G	A	T	T	T	T	G	G	T	C	C	A	G	C	T	T	C	C	C	C	C	C	G	G	C	C	A	G	T	C	C	T	T	T	T	C	C	C	G	G	A	G	A	G	A	T	A	G	G	G	G	T	T	C	G	A	C	C	G	G	A	T	G	C	C	C	T	C	A	G	A	G	C	C	C	A	G	C	G	G	G	T	G	G	C	C	C	G	A	G	A	G	G	G	T	T	G	G	T	C	T	C	C	A	A	A	G	G	A	G	C	T	C	C	T	C	A	A	C	T	A	G	A	G	NA	NA	G	G	A	A	T	C	C	C	A	G	G	C	G	G	G	G	A	A	C	C	T	T	C	A	A	G	G	G	G	G	NA	NA	A	G	A	A	T	C	G	G	C	C	A	A	G	G	G	G	T	T	T	T	C	T	C	C	A	T	C	T	C	C	C	G	A	A	T	C	T	C	C	C	T	A	A	A	T	C	C	T	A	G	NA	NA	C	C	NA	NA	G	G	G	G	T	C	C	C	T	T	C	C	G	G	C	C	G	A	T	T	C	C	A	G	C	C	C	T	C	T	C	T	G	G	G	G	A	G	C	T	C	C	C	T	C	G	T	T	G	T	T	T	T	T	C	C	C	C	C	C	G	G	C	C	A	A	T	T	C	G	G	G	G	G	A	A	G	A	G	G	T	C	C	G	T	G	G	G	C	T	A	C	G	A	G	G	A	G	A	G	T	C	T	G	G	G	T	C	A	A	G	G	A	A	A	C	A	G	A	G	NA	NA	G	G	C	T	C	C	A	G	G	A	C	T	T	C	G	C	T	A	C	T	C	C	A	A	A	G	C	C	C	C	T	T	A	G	T	A	G	T	C	C	G	T	C	C	C	C	A	A	A	A	NA	NA	A	G	G	G	G	G	G	A	C	G	C	T	A	A	G	G	C	C	T	T	C	C	C	C	NA	NA	T	T	A	A	T	C	A	A	G	T	C	T	A	A	T	T	C	T	G	A	A	A	G	A	T	G	T	A	G	G	T	T	A	A	G	G	C	C	G	G	C	A	A	A	G	C	C	C	T	T	C	C	A	T	A	G	C	T	C	C	G	G	C	G	G	G	A	G	A	A	A	G	G	G	T	C	G	G	T	C	C	G	C	T	T	C	T	C	C	T	A	A	C	T	C	A	T	C	C	C	C	T	A	T	A	G	T	C	G	G	C	T	A	G	T	C	A	T	G	A	C	G	T	C	A	G	T	T	G	C	NA	NA	C	C	A	T	C	C	G	T	T	T	A	G	A	A	G	A	A	G	A	G	A	G	T	T	C	C	C	T	A	A	A	A	T	T	C	T	G	A	A	G	A	C	A	A	G	G	G	A	G	G	A	G	G	A	C	C	G	A	T	T	C	C	G	G	A	G	A	A	G	G	G	G	C	T	C	C	A	A	G	A	T	G	A	G	G	G	G	C	G	A	A	C	T	T	A	A	T	C	A	A	A	A	T	C	G	A	C	A	C	T	G	A	A	A	C	C	C	T	A	C	G	A	A	A	G	A	T	A	A	A	A	G	C	C	G	A	G	C	G	G	C	T	A	A	C	T	C	G	G	A	A	A	G	G	G	C	A	A	T	T	G	G	C	A	A	G	T	T	C	C	C	C	G	C	C	C	C	C	T	C	A	A	G	A	A	G	G	G	C	C	C	C	C	C	C	C	NA	NA	C	C	T	C	A	A	T	C	C	C	T	T	T	T	A	G	G	G	A	A	A	T	C	C	G	A	G	G	A	A	G	G	T	T	T	C	T	T	T	C	G	G	G	G	G	G	A	A	A	T	C	T	NA	NA	G	G	T	C	G	G	G	G	T	G	G	G	C	G	A	G	G	G	G	G	C	C	G	G	G	G	C	G	C	C	A	A	G	G	C	C	A	C	G	G	T	C	NA	NA	T	C	T	T	C	T	G	G	T	C	C	C	T	T	NA	NA	A	G	G	G	G	A	A	T	A	A	G	G	C	C	C	C	C	T	C	T	G	G	A	A	C	T	G	G	T	T	C	C	C	A	C	T	C	G	C	C	G	G	G	A	NA	NA	T	T	A	C	G	G	C	T	A	G	T	C	A	C	G	G	G	A	T	T	G	G	C	T	C	A	G	T	A	G	A	T	T	A	G	A	G	G	A	C	A	G	C	C	G	A	C	C	T	A	T	T	C	A	A	G	A	G	G	A	C	C	C	C	G	G	C	C	T	A	C	T	C	C	T	T	A	A	G	G	T	T	G	G	T	T	T	T	C	C	T	T	G	G	T	T	C	C	G	G	C	C	C	C	G	G	G	G	C	C	A	A	G	G	G	G	C	C	C	C	C	C	G	G	C	C	G	G	C	C	C	C	T	T	C	C	G	G	C	C	A	A	T	T	G	G	C	C	C	C	C	C	C	C	C	C	C	C	A	A	G	G	T	T	A	A	A	A	C	C	A	A	G	G	G	G	C	C	C	C	C	C	A	A	A	A	T	T	T	T	A	A	T	T	C	C	G	G	C	C	A	A	G	G	T	T	A	A	G	G	G	T	G	G	C	C	A	A	T	T	T	T	G	G	C	C	T	T	T	T	G	G	T	T	C	C	G	G	A	A	T	T	T	T	G	G	A	A	G	G	G	G	T	T	C	C	C	C	G	G	A	A	T	T	A	A	A	A	T	T	A	A	C	C	A	A	T	T	T	T	G	G	C	C	A	A	T	T	G	G	A	A	G	G	C	C	C	C	A	A	G	G	G	G	G	G	T	T	T	T	G	G	T	T	T	T	A	A	T	T	A	A	G	G	G	G	T	T	A	A	C	C	T	T	T	T	T	T	A	A	G	G	C	C	T	T	G	G	T	T	C	C	C	C	C	C	A	A	C	C	C	C	C	C	G	G	T	T	C	C	A	A	T	T	C	C	C	C	G	G	C	C	G	G	G	G	C	C	T	T	C	C	C	C	A	A	A	A	C	C	G	G	C	C	C	C	T	T	T	T	T	T	A	A	T	T	C	C	C	C	A	A	T	T	A	A	T	T	T	T	G	G	G	G	A	A	G	G	A	A	C	C	A	A	C	C	G	G	A	A	G	G	G	G	G	G	T	T	C	C	T	T	A	A	G	G	A	A	T	T	C	C	T	T	A	A	C	C	A	A	A	A	T	T	G	G	A	A	C	C	T	T	G	G	T	T	T	T	C	C	T	T	G	G	T	T	C	C	G	G	C	C	G	G	C	C	T	T	T	T	T	T	T	T	T	T	C	C	G	G	G	G	T	T	A	A	A	A	G	G	A	A	A	A	G	G	C	C	T	T	G	G	T	T	C	C	A	A	C	C	C	C	G	G	G	G	C	C	G	G	G	G	T	T	C	C	G	G	A	A	G	G	C	C	G	G	C	C	C	C	G	G	T	T	C	C	T	T	G	G	A	A	G	G	A	A	A	A	C	C	G	G	G	G	T	T	C	C	C	C	G	G	C	C	T	T	A	A	T	T	C	C	T	T	G	G	T	T	T	T	G	G	C	C	G	G	A	A	C	C	T	T	C	C	A	A	T	T	T	T	A	A	A	A	A	A	C	C	T	T	G	G	A	A	A	A	T	T	A	A	A	A	T	T	T	T	G	G	T	T	A	A	G	G	A	A	C	C	C	C	G	G	C	C	A	A	C	C	C	C	T	T	T	T	A	A	C	C	T	T	G	G	G	G	A	A	T	T	C	C	G	G	T	T	G	G	C	C	G	G	G	G	G	G	C	C	G	G	C	C	A	A	C	C	T	T	A	A	C	C	T	T	C	C	G	G	C	C	T	T	C	C	G	G	G	G	A	A	T	T	G	G	T	T	T	T	A	A	G	G	A	A	T	T	T	T	G	G	A	A	C	C	G	G	G	G	C	C	G	G	G	G	G	G	T	T	A	A	T	T	G	G	T	T	G	G	T	T	C	C	C	C	C	C	C	C	C	C	C	C	A	A	T	T	A	A	G	G	C	C	T	T	A	A	T	T	C	C	G	G	T	T	T	T	C	C	A	A	T	T	G	G	G	G	A	A	T	T	C	C	C	C	C	C	A	A	T	T	A	A	C	C	C	C	T	T	C	C	C	C	A	A	A	A	A	A	A	A	NA	NA	T	T	T	T	C	C	C	C	G	G	T	T	G	G	G	G	G	G	A	A	T	T	T	T	A	A	A	A	T	T	C	C	T	T	G	G	G	G	C	C	C	C	C	C	G	G	C	C	G	G	G	G	A	A	A	A	G	G	C	C	G	G	C	C	G	G	T	T	G	G	T	T	C	C	A	A	T	T	C	C	C	C	C	C	C	C	T	T	A	A	G	G	G	G	A	A	C	C	C	C	C	C	T	T	A	A	T	T	C	C	T	T	T	T	G	G	C	C	C	C	A	A	T	T	C	C	G	G	G	G	T	T	C	C	A	A	G	G	T	T	A	A	A	A	C	C	T	T	A	A	C	C	A	A	G	G	T	T	G	G	G	G	C	C	G	G	C	C	G	G	A	A	G	G	C	C	T	T	G	G	A	A	A	A	G	G	T	T	G	G	T	T	G	G	T	T	A	A	T	T	A	A	C	C	C	C	G	G	G	G	G	G	G	G	A	A	A	A	C	C	C	C	C	C	C	C	T	T	C	C	G	G	C	C	G	G	T	T	C	C	A	A	T	T	G	G	G	G	T	T	T	T	G	G	A	A	G	G	T	T	T	T	A	A	G	G	G	G	A	A	G	G	T	T	T	T	C	C	G	G	C	C	T	T	C	C	T	T	G	G	T	T	A	A	C	C	C	C	A	A	C	C	G	G	G	G	G	G	T	T	G	G	C	C	C	C	C	C	C	C	G	G	G	G	T	T	C	C	G	G	A	A	C	C	T	T	T	T	T	T	C	C	A	A	C	C	G	G	T	T	T	T	T	T	C	C	T	T	C	C	T	T	A	A	C	C	T	T	C	C	A	A	T	T	T	T	T	T	A	A	G	G	T	T	C	C	G	G	A	A	A	A	C	C	T	T	A	A	G	G	C	C	G	G	G	G	G	G	A	A	A	A	A	A	G	G	G	G	G	G	G	G	G	G	T	T	G	G	A	A	C	C	G	G	A	A	C	C	C	C	T	T	A	A	G	G	C	C	A	A	G	G	G	G	G	G	A	A	A	A	T	T	G	G	C	C	G	G	T	T	A	A	C	C	A	A	T	T	A	A	C	C	C	C	C	C	G	G	T	T	G	G	T	T	G	G	G	G	T	T	G	G	C	C	A	A	G	G	T	T	A	A	A	A	T	T	C	C	G	G	T	T	T	T	T	T	C	C	C	C	A	A	G	G	A	A	C	C	G	G	G	G	G	G	A	A	T	T	G	G	A	A	A	A	G	G	G	G	C	C	G	G	T	T	G	G	A	A	A	A	T	T	A	A	T	T	C	C	G	G	A	A	A	A	C	C	G	G	C	C	G	G	G	G	G	G	A	A	C	C	A	A	A	A	T	T	T	T	C	C	C	C	C	C	T	T	C	C	A	A	C	C	A	A	T	T	T	T	T	T	G	G	G	G	C	C	C	C	C	C	A	A	T	T	A	A	A	A	T	T	T	T	A	A	A	A	T	T	A	A	A	A	C	C	T	T	C	C	G	G	C	C	T	T	T	T	C	C	G	G	C	C	T	T	G	G	C	C	C	C	T	T	T	T	T	T	C	C	T	T	G	G	C	C	G	G	G	G	G	G	T	T	C	C	C	C	C	C	G	G	T	T	A	A	C	C	G	G	T	T	A	A	G	G	T	T	C	C	G	G	T	T	T	T	T	T	T	T	G	G	C	C	C	C	T	T	G	G	A	A	T	T	A	A	T	T	T	T	A	A	G	G	C	C	A	A	G	G	G	G	A	A	G	G	C	C	A	A	A	A	C	C	A	A	C	C	C	C	T	T	T	T	G	G	T	T	C	C	A	A	C	C	T	T	T	T	C	C	A	A	G	G	A	A	G	G	G	G	C	C	G	G	A	A	T	T	A	A	T	T	C	C	G	G	A	A	A	A	A	A	C	C	T	T	G	G	G	G	A	A	G	G	C	C	C	C	C	C	T	T	G	G	G	G	G	G	T	T	A	A	A	A	C	C	C	C	T	T	G	G	G	G	G	G	A	A	C	C	T	T	G	G	A	A	G	G	A	A	C	C	C	C	G	G	T	T	T	T	G	G	T	T	C	C	C	C	G	G	A	A	T	T	G	G	C	C	A	A	G	G	A	A	G	G	C	C	T	T	T	T	C	C	T	T	T	T	G	G	G	G	C	C	T	T	C	C	G	G	C	C	G	G	C	C	G	G	A	A	G	G	C	C	G	G	A	A	A	A	A	A	A	A	T	T	C	C	C	C	T	T	C	C	G	G	T	T	A	A	A	A	G	G	C	C	C	C	T	T	A	A	C	C	G	G	T	T	A	A	C	C	T	T	A	A	G	G	G	G	C	C	G	G	T	T	T	T	C	C	C	C	G	G	T	T	A	A	C	C	A	A	C	C	T	T	T	T	A	A	A	A	T	T	G	G	C	C	C	C	C	C	A	A	G	G	C	C	G	G	A	A	T	T	C	C	G	G	A	A	T	T	C	C	C	C	G	G	A	A	A	A	C	C	T	T	T	T	T	T	T	T	C	C	G	G	C	C	G	G	A	A	A	A	G	G	G	G	C	C	C	C	G	G	A	A	A	A	G	G	G	G	C	C	T	T	C	C	G	G	A	A	C	C	G	G	G	G	G	G	C	C	A	A	A	A	T	T	G	G	C	C	G	G	G	G	G	G	A	A	T	T	C	C	A	A	C	C	G	G	G	G	C	C	T	T	C	C	T	T	C	C	G	G	C	C	A	A	A	A	T	T	G	G	G	G	A	A	T	T	G	G	C	C	T	T	T	T	T	T	A	A	T	T	A	A	C	C	C	C	T	T	T	T	G	G	G	G	C	C	T	T	A	A	C	C	C	C	A	A	C	C	G	G	A	A	T	T	G	G	G	G	C	C	C	C	G	G	T	T	G	G	G	G	A	A	C	C	T	T	A	A	T	T	G	G	G	G	A	A	C	C	T	T	C	C	T	T	T	T	T	T	T	T	C	C	A	A	T	T	C	C	T	T	A	A	G	G	C	C	C	C	T	T	G	G	G	G	G	G	T	T	A	A	C	T	A	A	T	T	T	T	G	G	G	G	A	A	T	T	A	A	G	G	G	G	T	T	C	C	A	A	A	A	C	C	G	G	G	G	A	A	G	G	G	G	T	T	C	C	G	G	G	G	T	T	G	G	C	C	C	C	G	G	A	A	C	C	G	G	A	A	C	C	A	A	A	A	A	A	A	A	C	C	T	T	T	T	G	G	G	G	T	T	A	A	G	G	C	C	T	T	C	C	T	T	A	A	C	C	G	G	G	G	G	G	C	C	G	G	A	A	C	C	G	G	C	C	T	T	A	A	C	C	A	A	A	A	A	A	G	G	G	G	A	A	T	T	G	G	G	G	G	G	G	G	G	G	C	C	A	A	C	C	A	A	C	C	C	C	T	T	A	A	T	T	G	G	G	G	C	C	G	G	G	G	G	G	A	A	A	A	A	A	A	A	C	C	G	G	C	C	G	G	A	A	C	C	G	G	T	T	A	A	T	T	T	T	T	T	G	G	C	C	T	T	T	T	G	G	G	G	T	T	C	C	T	T	C	C	G	G	C	C	T	T	A	A	A	A	G	G	G	G	G	G	C	C	C	C	C	C	T	T	C	C	G	G	T	T	T	T	G	G	T	T	C	C	C	C	C	C	T	T	G	G	G	G	T	T	G	G	G	G	A	A	T	T	A	A	A	A	G	G	C	C	G	G	C	C	T	T	A	A	G	G	A	A	C	C	G	G	C	C	A	A	G	G	G	G	G	G	G	G	G	G	A	A	G	G	T	T	G	G	T	T	T	T	A	A	C	C	C	C	C	C	G	G	C	C	T	T	G	G	C	C	C	C	T	T	G	G	G	G	G	G	T	T	A	A	C	C	A	A	G	G	C	C	C	C	C	C	T	T	T	T	C	C	A	A	C	C	G	G	G	G	T	T	C	C	T	T	C	C	G	G	T	T	T	T	G	G	G	G	C	C	C	C	T	T	G	G	T	T	T	T	C	C	C	C	C	C	G	G	A	A	G	G	C	C	T	T	C	C	T	T	A	C	G	G	G	G	G	G	G	G	G	G	G	G	A	A	C	C	A	A	G	G	C	C	C	C	G	G	G	G	A	A	G	G	A	A	A	A	A	A	G	G	C	C	C	C	C	C	G	G	A	A	T	T	G	G	A	A	A	A	C	C	C	C	T	T	T	T	G	G	G	G	C	C	T	T	G	G	C	C	G	G	A	A	C	C	C	C	A	A	T	T	G	G	G	G	A	A	G	G	G	G	G	G	A	A	G	G	T	T	C	C	T	T	C	C	A	A	T	T	T	T	T	T	T	T	C	C	T	T	A	A	C	C	T	T	G	G	C	C	C	C	C	C	C	C	C	C	G	G	A	A	T	T	C	C	A	A	C	C	A	A	G	G	T	T	C	C	C	C	C	C	C	C	G	G	T	T	G	G	C	C	G	G	T	T	T	T	T	T	A	A	C	C	C	C	C	C	C	C	C	C	A	A	T	T	G	G	A	A	G	G	T	T	G	G	G	G	G	G	T	T	T	T	C	C	A	A	C	C	A	A	C	C	C	C	A	A	T	T	C	C	C	C	A	A	G	G	T	T	C	C	G	G	C	C	G	G	T	T	A	A	A	A	A	A	G	G	A	A	A	A	C	C	C	C	C	C	T	T	C	C	C	C	A	A	G	G	G	G	A	A	G	G	A	A	A	A	T	T	C	C	A	A	A	A	C	C	A	A	A	A	T	T	T	T	C	C	T	T	T	T	G	G	G	G	C	C	A	A	A	A	C	C	G	G	A	A	A	A	G	G	C	C	T	T	C	C	G	G	G	G	A	A	T	T	C	C	A	A	C	C	A	A	G	G	C	C	T	T	C	C	A	A	A	A	T	T	C	C	A	A	T	T	A	A	C	C	A	A	G	G	T	T	G	G	G	G	C	C	A	A	G	G	C	C	A	A	G	G	G	G	A	A	T	T	T	T	G	G	G	G	G	G	T	T	T	T	C	C	G	G	A	A	C	C	G	G	T	T	G	G	C	C	G	G	C	C	C	C	G	G	G	G	G	G	T	T	T	T	A	A	C	C	A	A	G	G	A	A	A	A	A	A	A	A	C	C	G	G	A	A	T	T	G	G	G	G	G	G	C	C	T	T	A	A	A	A	C	C	C	C	C	C	G	G	G	G	C	C	G	G	C	C	T	T	T	T	A	A	C	C	A	A	C	C	A	A	C	C	T	T	A	A	C	C	C	C	C	C	A	A	A	A	A	A	G	G	A	A	G	G	G	G	G	G	C	C	G	G	A	A	G	G	A	A	T	T	C	C	A	A	C	C	G	G	A	A	T	T	G	G	A	A	C	C	G	G	T	T	G	G	C	C	T	T	A	A	G	G	T	T	T	T	A	A	C	C	G	G	G	G	A	A	A	A	A	A	G	G	A	A	G	G	G	G	A	A	C	C	T	T	A	A	C	C	A	A	C	C	G	G	C	C	G	G	T	T	C	C	T	T	A	A	G	G	A	A	C	C	T	T	T	T	C	C	A	A	T	T	C	C	T	T	G	G	G	G	C	C	A	A	G	G	C	C	T	T	A	A	T	T	T	T	T	T	G	G	G	G	A	A	T	T	T	T	T	T	C	C	C	C	A	A	C	C	T	T	G	G	G	G	T	T	T	T	A	A	T	T	C	C	T	T	T	T	A	A	C	C	G	G	T	T	C	C	T	T	C	C	G	G	C	C	C	C	A	A	C	C	A	A	C	C	G	G	C	C	A	A	G	G	G	G	G	G	C	C	A	A	A	A	A	A	A	A	A	A	C	C	C	C	T	T	C	C	T	T	C	C	T	T	C	C	C	C	T	T	G	G	C	C	A	A	G	G	G	G	A	A	G	G	G	G	C	C	A	A	G	G	T	T	T	T	A	A	G	G	G	G	C	C	G	G	C	C	C	C	C	C	C	C	C	C	G	G	C	C	G	G	G	G	C	C	G	G	A	A	C	C	C	C	G	G	T	T	C	C	G	G	C	C	T	T	A	A	T	T	A	A	C	C	T	T	G	G	A	A	A	A	C	C	T	T	A	A	A	A	C	C	G	G	G	G	T	T	C	C	C	C	T	T	T	T	A	A	A	A	C	C	T	T	A	A	C	C	T	T	T	T	A	A	G	G	G	G	T	T	G	G	A	A	A	A	A	A	A	A	T	T	T	T	G	G	A	A	A	A	C	C	G	G	T	T	G	G	C	C	A	A	C	C	C	C	C	C	A	A	C	C	G	G	G	G	G	G	C	C	A	A	T	T	C	C	G	G	A	A	G	G	C	C	A	A	C	C	C	C	T	T	T	T	C	C	G	G	T	T	T	T	A	A	C	C	T	T	A	A	A	A	C	C	T	T	G	G	A	A	T	T	T	T	A	A	C	C	T	T	T	T	C	C	G	G	G	G	G	G	A	A	T	T	A	A	T	T	A	A	G	G	T	T	A	A	G	G	C	C	G	G	T	T	T	T	C	C	T	T	A	A	T	T	G	G	G	G	T	T	G	G	C	C	A	A	A	A	G	G	T	T	G	G	T	T	C	C	A	A	G	G	G	G	G	G	A	A	A	A	A	A	A	A	G	G	A	A	C	C	G	G	C	C	A	A	G	G	T	T	A	A	G	G	C	C	A	A	G	G	T	T	C	C	G	G	C	C	T	T	T	T	G	G	C	C	C	C	A	A	T	T	T	T	A	A	C	C	G	G	T	T	C	C	A	A	T	T	G	G	A	A	T	T	G	G	C	C	T	T	A	A	G	G	C	C	C	C	A	A	C	C	T	T	C	C	C	C	C	C	C	C	C	C	G	G	T	T	T	T	T	T	C	C	T	T	C	C	C	C	A	A	T	T	A	A	A	A	T	T	A	A	A	A	C	C	T	T	G	G	A	A	C	C	C	C	C	C	G	G	A	A	C	C	A	A	T	T	C	C	C	C	G	G	T	T	C	C	A	A	G	G	T	T	T	T	G	G	T	T	G	G	T	T	T	T	A	A	C	C	C	C	T	T	G	G	T	T	C	C	C	C	T	T	C	C	C	C	T	T	A	A	C	C	A	A	G	G	A	A	C	C	A	A	G	G	C	C	G	G	G	G	C	C	G	G	A	A	C	C	T	T	C	C	C	C	C	C	A	A	T	T	A	A	G	G	A	A	A	A	G	G	G	G	T	T	A	A	G	G	G	G	G	G	T	T	A	A	T	T	C	C	G	G	G	G	G	G	A	A	G	G	T	T	C	C	T	T	G	G	G	G	G	G	C	C	T	T	G	G	C	C	C	C	T	T	C	C	T	T	C	C	A	A	A	A	A	A	A	A	G	G	A	A	C	C	G	G	A	A	A	A	C	C	T	T	G	G	T	T	C	C	T	T	T	T	G	G	T	T	G	G	C	C	T	T	G	G	T	T	G	G	A	A	A	A	C	C	C	C	G	G	C	C	A	A	G	G	T	T	A	A	G	G	C	C	T	T	T	T	A	A	G	G	G	G	T	T	G	G	G	G	C	C	C	C	G	G	C	C	A	A	G	G	T	T	G	G	T	T	T	T	T	T	T	T	A	A	A	A	G	G	T	T	C	C	G	G	C	C	C	C	T	T	T	T	T	T	G	G	A	A	G	G	G	G	C	C	T	T	C	C	G	G	C	C	A	A	C	C	C	C	G	G	G	G	C	C	T	T	G	G	A	A	C	C	C	C	A	A	A	A	G	G	G	G	A	A	A	A	C	C	G	G	A	A	G	G	T	T	A	A	A	A	T	T	G	G	G	G	A	A	A	A	T	T	A	A	T	T	C	C	G	G	T	T	T	T	T	T	A	A	G	G	A	A	G	G	A	A	A	A	G	G	G	G	C	C	A	A	A	A	G	G	C	C	T	T	C	C	C	C	A	A	C	C	A	A	C	C	A	A	C	C	G	G	G	G	G	G	A	A	T	T	C	C	A	A	A	A	G	G	C	C	A	A	C	C	A	A	T	T	T	T	A	A	G	G	C	C	C	C	C	C	C	C	C	C	A	A	A	A	T	T	T	T	C	C	T	T	C	C	T	T	G	G	T	T	T	T	A	A	A	A	T	T	G	G	C	C	C	C	A	A	A	A	G	G	C	C	A	A	C	C	T	T	C	C	T	T	T	T	G	G	C	C	A	A	G	G	C	C	C	C	G	G	T	T	A	A	C	C	A	A	T	T	T	T	C	C	C	C	C	C	A	A	A	A	G	G	G	G	G	G	A	A	T	T	T	T	T	T	A	A	G	G	T	T	A	A	C	C	C	C	G	G	C	C	A	A	T	T	A	A	C	C	C	C	C	C	C	C	G	G	T	T	A	A	A	A	G	G	T	T	T	T	G	G	G	G	T	T	T	T	C	C	C	C	G	G	T	T	T	T	T	T	G	G	T	T	C	C	A	A	G	G	A	A	C	C	C	C	G	G	T	T	T	T	G	G	G	G	T	T	C	C	A	A	T	T	C	C	T	T	G	G	A	A	G	G	A	A	A	A	G	G	A	A	T	T	T	T	C	C	C	C	G	G	G	G	T	T	T	T	G	G	T	T	G	G	A	A	G	G	C	C	A	A	G	G	T	T	G	G	G	G	T	T	A	A	A	A	T	T	C	C	C	C	T	T	G	G	A	A	A	A	G	G	A	A	T	T	T	T	T	T	T	T	G	G	T	T	T	T	T	T	C	C	G	G	T	T	T	T	A	A	G	G	T	T	G	G	G	G	T	T	G	G	T	T	A	A	G	G	T	T	G	G	A	A	G	G	T	T	A	A	G	G	C	C	C	C	A	A	C	C	T	T	G	G	C	C	G	G	G	G	A	A	G	G	C	C	A	A	C	C	C	C	C	C	T	T	G	G	G	G	G	G	T	T	C	C	T	T	A	A	T	T	T	T	A	A	A	A	T	T	T	T	T	T	C	C	T	T	T	T	C	C	A	A	C	C	T	T	G	G	T	T	T	T	G	G	T	T	C	C	A	A	T	T	C	C	A	A	C	C	C	C	C	C	T	T	C	C	C	C	T	T	C	C	A	A	A	A	A	A	G	G	G	G	G	G	C	C	T	T	C	C	G	G	A	A	T	T	C	C	T	T	A	A	T	T	A	A	A	A	A	A	T	T	C	C	G	G	G	G	T	T	C	C	T	T	T	T	C	C	C	C	T	T	G	G	G	G	T	T	G	G	A	A	C	C	G	G	G	G	T	T	A	A	G	G	C	C	G	G	T	T	T	T	T	T	T	T	A	A	C	C	G	G	C	C	C	C	C	C	T	T	T	T	C	C	C	C	C	C	A	A	C	C	C	C	G	G	C	C	T	T	T	T	C	C	A	A	A	A	G	G	A	A	T	T	C	C	C	C	G	G	G	G	C	C	T	T	T	T	C	C	G	G	A	A	A	A	A	A	C	C	T	T	T	T	A	A	A	A	G	G	G	G	T	T	T	T	T	T	T	T	T	T	G	G	C	C	C	C	T	T	G	G	G	G	T	T	G	G	A	A	C	C	A	A	G	G	G	G	T	T	C	C	C	C	C	C	G	G	C	C	A	A	A	A	C	C	A	A	A	A	G	G	C	C	A	A	A	A	G	G	C	C	G	G	A	A	C	C	A	A	C	C	T	T	A	A	T	T	G	G	G	G	G	G	G	G	G	G	C	C	A	A	C	C	G	G	G	G	T	T	G	G	A	A	T	T	A	A	T	T	G	G	T	T	C	C	T	T	T	T	C	C	C	C	G	G	T	T	A	A	T	T	C	C	C	C	G	G	A	A	G	G	A	A	T	T	A	A	G	G	A	A	C	C	T	T	A	A	C	C	T	T	C	C	G	G	T	T	T	T	A	A	T	T	A	A	A	A	A	A	A	A	C	C	G	G	C	C	G	G	G	G	T	T	A	A	G	G	G	G	A	A	G	G	A	A	T	T	T	T	G	G	G	G	T	T	T	T	T	T	A	A	A	A	T	T	C	C	G	G	A	A	A	A	T	T	C	C	C	C	T	T	A	A	T	T	C	C	T	T	G	G	G	G	C	C	A	A	C	C	C	C	C	C	C	C	G	G	A	A	T	T	T	T	G	G	A	A	C	C	G	G	C	C	C	C	A	A	C	C	T	T	T	T	G	G	A	A	G	G	T	T	G	G	G	G	G	G	A	A	A	A	T	T	C	C	G	G	C	C	A	A	C	C	A	A	G	G	G	G	G	G	A	A	A	A	C	C	C	C	T	T	A	A	G	G	C	C	C	C	T	T	T	T	T	T	G	G	A	A	A	A	G	G	G	G	T	T	A	A	T	T	G	G	G	G	C	C	C	C	G	G	G	G	A	A	A	A	G	G	G	G	A	A	A	A	C	C	T	T	C	C	A	A	G	G	C	C	T	T	G	G	C	C	C	C	A	A	T	T	A	A	A	A	C	C	C	C	C	C	G	G	T	T	C	C	G	G	C	C	C	C	T	T	C	C	A	A	G	G	T	T	A	A	T	T	G	G	C	C	C	C	G	G	A	A	T	T	G	G	T	T	A	A	T	T	G	G	G	G	A	A	T	T	G	G	G	G	A	A	C	C	T	T	C	C	A	A	C	C	C	C	T	T	T	T	T	T	T	T	T	T	C	C	G	G	T	T	T	T	T	T	A	A	T	T	A	A	A	A	A	A	T	T	G	G	G	G	T	T	A	A	C	C	C	C	G	G	A	A	T	T	C	C	A	A	C	C	C	C	C	C	T	T	C	C	G	G	T	T	G	G	A	A	A	A	G	G	G	G	T	T	T	T	C	C	C	C	G	G	A	A	A	A	G	G	A	A	G	G	C	C	C	C	A	A	G	G	C	C	C	C	T	T	A	A	A	A	A	A	T	T	C	C	C	C	C	C	C	C	C	C	G	G	A	A	C	C	G	G	C	C	T	T	T	T	A	A	T	T	T	T	C	C	A	A	T	T	T	T	G	G	C	C	G	G	A	A	T	T	C	C	A	A	T	T	T	T	C	C	G	G	A	A	C	C	T	T	G	G	T	T	T	T	A	A	G	G	G	G	C	C	C	C	T	T	T	T	T	T	C	C	C	C	G	G	G	G	G	G	A	A	C	C	C	C	C	C	C	C	C	C	A	A	G	G	C	C	T	T	G	G	A	A	T	T	T	T	A	A	G	G	C	C	C	C	G	G	T	T	G	G	T	T	A	A	T	T	G	G	A	A	T	T	T	T	C	C	G	G	C	C	T	T	G	G	A	A	G	G	C	C	A	A	T	T	A	A	T	T	C	C	G	G	A	A	G	G	G	G	C	C	T	T	C	C	C	C	A	A	A	A	G	G	T	T	T	T	C	C	G	G	T	T	C	C	A	A	G	G	A	A	C	C	A	A	G	G	G	G	A	A	G	G	C	C	G	G	G	G	T	T	C	C	A	A	C	C	A	A	G	G	A	A	A	A	A	A	G	G	NA	NA	A	A	C	C	G	G	G	G	C	C	C	C	C	C	A	A	C	C	G	G	A	A	T	T	A	A	A	A	C	C	C	C	A	A	T	T	T	T	A	A	T	T	G	G	T	T	T	T	A	A	G	G	G	G	C	C	T	T	C	C	T	T	G	G	C	C	A	A	C	C	G	G	G	G	T	T	A	A	A	A	G	G	G	G	A	A	C	C	G	G	C	C	A	A	A	A	T	T	C	C	C	C	T	T	C	C	G	G	G	G	G	G	T	T	G	G	G	G	G	G	T	T	T	T	A	A	T	T	T	T	T	T	T	T	A	A	A	A	C	C	C	C	A	A	C	C	T	T	T	T	NA	NA	T	T	G	G	T	T	C	C	T	T	A	A	G	G	C	C	T	T	T	T	T	T	C	C	A	A	G	G	T	T	G	G	G	G	C	C	G	G	A	A	A	A	C	C	A	A	T	T	A	A	T	T	G	G	T	T	C	C	G	G	G	G	A	A	C	C	G	G	A	A	C	C	G	G	G	G	T	T	C	C	T	T	T	T	G	G	G	G	A	A	G	G	T	T	C	C	G	G	A	A	G	G	T	T	T	T	A	A	G	G	G	G	G	G	A	A	C	C	A	A	G	G	G	G	A	A	T	T	T	T	G	G	C	C	G	G	T	T	C	C	A	A	T	T	A	A	A	A	A	A	C	C	T	T	A	A	G	G	G	G	T	T	T	T	A	A	G	G	A	A	T	T	T	T	G	G	A	A	A	A	G	G	G	G	A	A	C	C	A	A	A	A	A	A	G	G	C	C	C	C	T	T	C	C	A	A	A	A	G	G	T	T	T	T	C	C	C	C	A	A	C	C	A	A	G	G	C	C	G	G	C	C	C	C	C	C	G	G	C	C	T	T	C	C	G	G	C	C	T	T	G	G	T	T	A	A	C	C	A	A	G	G	C	C	G	G	T	T	G	G	C	C	G	G	C	C	A	A	G	G	T	T	A	A	T	T	A	A	T	T	C	C	A	A	G	G	G	G	G	G	G	G	T	T	G	G	C	C	G	G	T	T	T	T	A	A	NA	NA	C	C	C	C	T	T	A	A	T	T	G	G	C	C
CC	OR1516f60	NA	NA	1	NA	C	A	G	G	A	T	T	C	T	T	A	A	NA	NA	T	G	A	G	G	A	C	C	G	G	A	G	T	T	NA	NA	C	T	G	G	T	C	C	C	C	G	A	A	C	C	C	G	T	G	A	T	A	A	C	C	C	T	C	T	G	T	T	C	A	A	T	T	C	C	C	C	C	T	T	T	C	A	C	T	NA	NA	G	G	C	T	C	G	T	C	T	T	T	T	C	C	A	A	C	C	G	G	A	A	C	T	C	T	C	C	T	G	T	A	G	G	C	C	G	G	A	C	A	A	G	G	T	T	A	G	G	A	T	C	G	A	A	A	A	A	C	C	A	T	A	G	G	A	T	T	C	C	A	A	NA	NA	G	T	A	A	C	C	C	T	A	A	A	A	C	C	C	C	A	A	A	A	G	A	T	C	C	C	T	T	G	A	T	C	C	C	C	C	T	A	C	C	C	C	C	T	A	G	T	C	G	A	T	G	C	C	T	T	G	G	A	G	C	T	G	A	T	T	T	C	A	G	T	T	G	A	C	T	G	A	G	G	A	G	A	A	T	T	A	A	A	G	C	C	T	A	G	A	C	C	G	A	G	G	T	T	T	T	A	G	NA	NA	T	T	A	A	G	G	A	A	T	T	C	C	G	G	C	C	T	C	T	C	C	C	T	C	C	C	A	A	T	T	C	C	G	G	T	T	A	A	C	C	C	T	T	C	G	G	G	G	C	C	A	G	G	G	A	A	T	T	A	A	G	A	T	T	C	C	A	G	T	T	NA	NA	C	C	A	A	T	C	C	C	G	A	T	A	C	C	T	C	NA	NA	G	A	C	C	G	G	C	C	C	A	C	C	T	C	C	T	G	A	C	C	C	C	C	A	C	C	G	A	C	G	G	G	NA	NA	G	G	T	T	T	T	G	A	NA	NA	T	C	G	G	G	G	C	C	C	C	C	G	T	C	C	C	A	G	C	C	C	C	G	A	C	T	A	A	C	G	T	C	T	T	G	A	G	T	G	G	A	G	G	A	T	C	G	G	A	A	G	G	C	A	C	T	C	C	A	T	G	G	T	C	NA	NA	C	C	A	G	G	G	C	T	NA	NA	G	G	G	G	C	C	C	T	C	C	G	A	C	C	T	C	C	C	C	C	T	T	C	T	C	G	A	G	G	G	G	T	G	G	C	C	T	G	C	C	G	T	C	C	T	T	T	T	C	C	C	C	T	T	G	G	G	A	C	T	G	T	G	C	C	C	C	C	T	T	G	A	G	G	C	A	T	T	T	T	G	A	T	A	G	G	A	A	A	A	C	C	G	G	C	C	G	G	C	C	T	G	A	A	C	C	T	C	T	T	A	A	C	C	C	T	G	G	A	T	G	A	A	T	G	C	T	T	T	C	C	A	A	A	C	T	T	T	G	A	G	G	A	T	G	A	C	A	NA	NA	A	C	G	G	G	G	T	T	NA	NA	T	T	G	G	G	G	C	T	G	A	G	A	T	T	G	G	A	G	A	T	G	G	A	A	G	G	C	C	A	C	T	T	G	A	C	C	C	C	A	A	T	G	NA	NA	C	C	G	T	C	T	G	G	G	G	G	G	A	A	A	A	A	A	C	T	G	A	A	G	C	G	G	A	T	T	T	C	NA	NA	C	C	A	G	C	T	C	T	A	G	G	A	A	G	T	T	G	G	G	G	A	A	A	A	G	A	T	T	G	A	G	A	C	A	G	G	A	C	A	G	A	A	A	C	G	G	A	A	C	T	A	G	T	G	G	G	NA	NA	T	C	A	G	C	C	A	G	T	G	T	T	A	A	G	G	T	A	G	G	C	C	G	A	C	G	G	G	C	C	C	G	A	G	C	C	C	T	G	G	C	T	G	G	C	C	T	C	C	G	G	G	G	T	G	G	A	G	C	C	T	A	T	G	A	G	G	A	C	C	C	C	T	T	G	A	T	T	C	C	G	G	C	C	A	A	A	A	A	G	C	T	A	C	G	G	C	C	G	G	C	C	T	T	C	C	G	A	A	G	G	A	G	T	G	G	A	A	T	C	NA	NA	A	G	G	C	G	A	NA	NA	G	G	T	T	T	C	T	T	G	G	A	A	A	G	C	T	C	A	T	C	A	A	A	G	G	G	C	C	A	A	T	C	C	C	G	C	G	G	C	C	C	C	T	C	A	C	T	C	T	C	A	C	T	T	G	G	NA	NA	A	T	A	A	T	C	A	A	C	C	G	T	A	C	C	C	G	G	C	C	A	G	T	C	C	C	A	G	C	T	A	A	C	C	T	C	A	A	A	A	G	A	T	A	G	G	C	T	G	G	T	T	T	T	T	T	A	A	C	C	T	A	C	C	T	C	A	A	G	A	A	G	C	C	T	C	A	A	A	T	A	A	A	A	T	C	A	G	T	T	A	T	T	C	C	C	A	T	T	G	G	G	A	G	G	G	G	G	C	C	C	T	G	G	A	A	A	T	NA	NA	C	A	G	G	T	C	C	C	G	G	G	G	A	A	G	G	A	A	T	T	T	G	G	T	G	A	A	A	NA	NA	C	T	G	T	C	T	A	A	A	A	A	G	C	A	T	G	A	G	C	C	A	T	C	T	T	T	G	G	A	A	A	G	T	T	C	T	T	T	C	T	T	C	C	C	C	T	G	T	T	T	G	A	T	T	C	T	C	T	C	C	G	G	A	A	A	G	G	A	T	T	C	C	G	A	C	C	T	C	C	G	A	T	G	G	G	G	NA	NA	C	C	T	C	C	C	G	G	T	C	C	T	T	T	G	C	G	T	G	G	G	A	G	G	T	C	T	T	A	T	C	A	G	A	NA	NA	C	C	NA	NA	T	G	C	G	G	G	A	C	T	T	C	C	A	A	G	G	T	C	T	A	A	T	G	G	G	G	T	T	G	G	G	T	A	A	T	T	C	T	C	C	A	A	G	G	C	A	G	A	G	G	C	T	T	C	C	C	T	T	C	C	A	A	G	A	G	A	G	G	C	T	G	A	C	T	T	T	T	T	T	C	T	C	A	G	C	A	C	C	T	C	T	C	C	C	T	C	T	G	C	C	C	T	G	G	A	A	C	T	A	G	G	A	G	G	A	G	NA	NA	A	A	C	T	A	C	T	G	T	T	G	G	C	C	G	G	C	C	T	C	A	A	G	A	NA	NA	A	A	C	T	A	G	C	G	A	A	T	C	C	A	A	G	C	C	NA	NA	C	T	C	C	G	G	T	T	A	T	G	G	T	T	C	C	A	A	G	G	G	G	T	T	A	G	C	C	A	G	A	T	T	T	T	C	G	A	C	T	T	T	A	G	A	G	C	A	C	C	C	C	A	A	C	A	G	T	C	T	A	G	A	C	NA	NA	T	T	C	C	C	C	C	C	C	T	C	T	G	G	A	A	G	G	G	A	G	G	C	C	G	T	T	G	T	T	A	A	G	G	A	G	A	A	C	T	C	C	G	A	C	T	T	C	G	G	A	G	C	C	T	T	C	T	C	C	C	T	T	C	A	A	G	A	NA	NA	T	T	C	C	C	C	A	A	T	T	G	G	T	T	T	T	A	A	G	A	G	A	G	G	T	T	A	G	A	A	A	A	G	G	G	G	T	T	G	G	A	C	A	G	G	A	C	C	A	A	G	G	T	G	C	C	G	T	T	G	A	A	A	A	T	T	T	A	NA	NA	C	T	T	T	C	C	G	A	A	T	G	C	G	G	C	A	A	G	C	C	T	A	C	C	A	G	C	T	C	C	C	T	G	G	T	C	T	T	A	A	C	A	C	C	C	C	C	C	A	A	C	C	G	A	C	C	A	G	T	C	G	A	A	A	T	T	C	C	A	G	T	T	G	G	T	T	A	G	C	T	A	G	NA	NA	C	T	C	C	T	T	A	C	T	C	G	A	G	A	A	A	G	G	T	T	A	C	G	C	T	T	NA	NA	G	G	T	T	T	C	G	G	C	C	G	G	G	C	T	T	G	G	T	C	A	A	C	T	C	C	A	G	G	G	A	A	C	A	A	A	C	C	T	C	G	G	C	G	C	T	G	G	A	G	C	C	G	G	T	T	C	C	C	T	G	G	C	C	T	C	C	T	G	G	G	G	T	C	A	A	G	G	T	T	G	A	T	T	A	T	G	A	C	C	C	T	A	G	A	G	T	T	T	C	G	T	G	C	A	G	C	C	C	T	T	T	G	G	G	G	C	T	G	A	A	G	A	T	A	A	A	A	T	C	A	A	G	G	T	C	A	A	T	T	T	T	T	T	A	A	NA	NA	G	T	T	A	A	T	C	T	G	G	NA	NA	T	T	T	C	G	G	T	T	C	C	T	C	G	A	G	C	T	C	C	G	T	T	A	C	C	T	C	C	G	G	G	A	G	A	A	T	T	C	C	T	G	C	NA	NA	NA	NA	A	T	G	A	C	T	T	C	C	T	A	G	C	C	A	A	C	T	C	C	A	G	T	C	T	C	C	C	G	G	C	C	C	C	NA	NA	G	G	G	G	G	G	A	G	A	G	NA	NA	T	T	C	C	T	G	A	C	A	A	C	T	A	G	A	G	A	T	A	A	G	G	NA	NA	A	A	G	A	A	G	T	C	T	C	A	C	G	A	A	T	G	A	A	G	T	A	A	A	G	A	G	G	C	T	G	G	T	T	T	C	G	G	C	T	T	T	C	T	G	T	G	G	C	T	G	A	T	T	T	A	T	C	G	G	A	G	G	A	T	C	A	A	G	C	T	T	T	C	A	A	G	G	G	C	C	T	C	T	A	G	A	A	A	A	A	G	G	G	NA	NA	G	A	T	T	A	A	C	T	G	A	T	T	C	C	C	C	NA	NA	C	T	G	A	T	G	T	C	C	T	G	G	T	C	G	G	NA	NA	G	A	C	T	T	A	G	A	NA	NA	A	G	T	T	C	T	C	C	G	G	C	C	A	G	G	A	A	A	NA	NA	T	G	A	G	A	T	C	C	G	A	T	C	C	G	A	T	T	C	C	T	NA	NA	A	C	A	G	T	G	G	A	G	G	G	G	T	T	G	G	A	A	T	C	G	G	G	G	A	T	A	A	T	C	A	G	G	A	C	T	A	G	NA	NA	T	T	A	A	A	G	G	C	A	G	G	T	C	A	T	C	NA	NA	NA	NA	C	T	T	T	A	G	A	A	C	C	C	C	C	T	G	A	T	C	G	G	T	T	A	A	C	C	T	G	T	C	C	C	C	C	T	T	C	T	C	C	C	T	G	G	G	G	G	G	A	G	T	T	A	A	C	C	A	A	A	T	T	C	G	C	C	A	G	G	G	G	A	A	C	C	T	T	C	C	G	G	C	A	G	A	C	C	G	A	G	G	G	A	G	A	G	G	G	A	NA	NA	A	G	C	C	T	T	C	T	C	T	C	T	A	A	G	A	A	G	C	C	C	C	T	T	G	G	G	G	G	G	A	T	T	T	G	C	A	A	A	A	G	T	A	G	C	T	A	A	C	C	T	T	G	A	A	G	NA	NA	A	G	G	G	A	G	NA	NA	NA	NA	C	C	G	A	G	T	T	C	G	G	A	A	G	A	A	A	C	C	T	A	A	G	G	G	T	C	T	T	C	C	A	A	T	C	A	A	C	G	C	C	NA	NA	G	G	G	G	G	G	T	C	G	G	G	C	NA	NA	C	C	T	T	A	G	T	T	A	C	A	G	G	G	A	A	A	G	C	C	A	G	C	G	C	T	A	A	G	G	G	G	T	G	G	G	C	C	C	T	C	G	G	G	G	G	G	G	T	T	G	G	C	C	T	T	C	T	C	C	G	A	C	G	T	C	G	A	A	G	T	C	C	T	T	T	T	T	G	G	T	A	C	C	C	C	C	C	NA	NA	T	C	A	G	A	A	C	C	T	T	C	T	G	A	A	G	G	G	C	T	T	C	A	C	C	C	G	G	C	T	T	T	C	C	A	G	G	A	T	G	C	C	T	T	G	G	T	C	C	C	T	C	T	T	NA	NA	A	G	A	C	C	T	T	G	A	G	C	C	C	T	C	T	T	T	T	T	G	G	C	C	A	A	T	T	A	C	NA	NA	T	C	A	A	A	A	G	G	C	C	G	G	C	C	G	A	G	G	A	A	C	C	T	T	G	G	G	A	C	C	G	C	G	G	G	A	T	C	T	T	A	A	A	G	C	C	A	G	C	C	T	T	T	T	C	C	G	G	G	G	A	G	T	T	A	A	T	T	C	C	T	C	T	T	C	T	C	T	C	C	C	C	T	T	C	C	T	T	G	G	A	A	G	G	T	T	A	G	T	T	G	G	A	A	G	G	C	C	G	G	C	C	G	G	C	C	G	G	T	T	G	G	C	C	A	G	C	G	G	C	T	G	G	G	G	G	A	A	A	A	G	G	G	G	T	T	C	G	G	G	T	T	A	A	G	G	T	T	G	G	C	C	A	C	NA	NA	G	A	G	G	A	A	C	C	G	G	T	T	A	A	G	C	T	C	G	A	T	T	G	G	G	G	T	T	C	T	G	G	C	C	T	C	A	A	T	T	G	C	C	C	T	C	G	A	G	G	G	G	T	T	T	T	A	A	A	A	T	C	C	T	T	T	T	C	G	G	T	T	C	C	C	C	A	A	A	G	A	A	T	A	A	A	G	C	A	A	G	G	G	G	A	A	G	G	T	C	G	G	A	G	G	G	T	G	G	A	G	G	T	C	A	A	A	G	T	A	G	G	C	C	C	G	T	C	G	A	G	G	C	C	A	A	G	G	G	C	G	G	C	G	G	G	C	C	A	G	T	C	A	C	T	T	A	G	A	G	T	T	T	C	C	T	G	C	A	G	G	G	C	T	A	T	G	A	C	C	C	C	C	G	C	C	G	A	T	C	T	C	C	C	C	C	NA	NA	C	C	A	T	T	C	T	T	G	G	G	A	C	C	C	C	G	G	G	A	T	T	A	A	G	G	C	T	A	A	G	A	A	A	NA	NA	G	A	G	A	T	C	G	G	T	C	C	C	G	C	G	G	C	T	G	G	T	T	G	A	C	T	A	G	C	C	T	T	T	T	G	A	T	C	C	C	G	G	A	G	T	C	G	C	C	T	G	A	A	G	G	C	A	G	A	G	C	C	T	A	G	G	A	A	C	C	T	C	T	G	G	G	T	T	C	C	T	G	T	C	G	G	C	C	T	T	A	A	T	T	C	T	NA	NA	C	C	T	G	T	T	A	A	G	A	G	A	A	A	C	A	C	C	T	A	C	C	T	T	T	G	A	A	C	T	A	G	C	C	A	T	T	C	T	T	C	C	A	A	A	G	C	C	G	A	A	G	A	T	C	C	C	C	G	G	G	G	C	C	A	C	G	G	T	A	A	G	A	C	A	G	C	C	T	T	C	T	A	A	G	A	A	A	C	C	G	A	G	G	C	T	C	C	T	C	C	T	A	C	T	G	T	C	G	G	A	C	G	G	A	G	T	G	T	G	A	A	G	G	G	A	G	A	T	T	G	A	A	G	A	A	G	A	A	A	A	A	NA	NA	T	C	C	T	NA	NA	G	G	G	G	A	G	G	G	NA	NA	C	C	T	G	T	C	C	A	G	A	C	T	G	G	G	G	C	C	C	C	C	T	T	T	C	T	G	G	G	G	T	T	G	A	A	A	T	T	G	A	C	C	G	G	A	A	G	A	G	A	C	A	G	A	G	G	T	C	T	T	C	C	T	C	T	G	G	T	G	G	NA	NA	T	C	C	T	T	T	G	A	C	T	G	G	C	A	C	A	A	A	NA	NA	C	C	G	A	NA	NA	G	G	C	T	G	A	T	C	T	C	T	C	A	A	A	G	T	T	A	A	NA	NA	G	A	A	T	G	G	A	G	G	G	T	C	C	C	G	G	G	G	G	G	A	A	A	C	G	C	A	A	A	A	C	C	G	G	C	C	NA	NA	G	G	T	T	C	T	T	G	T	C	C	C	NA	NA	C	T	A	T	T	G	A	A	T	C	A	G	C	T	T	T	G	T	G	A	A	A	C	G	T	T	C	C	C	C	C	T	C	G	A	A	T	A	G	G	G	G	G	G	G	A	T	C	G	T	C	T	A	A	G	T	C	T	C	A	A	A	G	A	T	T	G	G	A	A	A	G	A	A	C	T	A	A	T	T	A	G	T	T	G	G	A	A	C	T	T	T	C	T	T	T	G	G	G	G	G	A	G	G	C	C	C	C	G	G	A	T	T	T	G	G	G	G	T	C	C	T	A	A	A	A	C	G	C	T	A	A	A	A	C	C	A	A	A	A	G	A	G	G	A	G	A	A	G	G	A	G	C	T	A	T	G	G	G	A	G	A	A	T	G	A	T	C	A	G	G	G	G	G	A	C	T	G	T	C	C	C	G	A	C	C	A	A	NA	NA	C	C	T	T	C	T	A	T	T	T	T	A	C	T	A	C	C	C	A	G	T	C	C	C	G	C	T	T	A	A	G	A	NA	NA	A	G	G	T	A	A	G	G	T	C	G	G	G	G	C	G	T	T	A	C	NA	NA	G	G	T	T	G	G	G	G	T	C	T	C	G	T	G	G	A	G	G	A	T	T	G	G	G	G	C	T	G	A	A	G	A	G	G	G	A	G	C	C	T	C	T	G	G	G	T	C	T	C	C	T	A	A	A	T	G	G	C	C	T	C	G	G	C	C	T	T	G	G	G	A	G	C	G	G	G	G	T	T	G	A	A	A	T	C	T	T	T	C	C	C	T	T	G	G	NA	NA	A	G	G	A	G	G	A	T	T	T	NA	NA	NA	NA	A	G	A	C	C	C	G	G	A	G	A	G	C	C	C	C	A	G	T	C	G	G	G	C	G	C	A	G	T	C	NA	NA	T	C	C	C	C	C	G	G	G	G	A	A	T	C	C	A	C	T	T	G	C	C	T	C	G	A	A	G	C	C	T	T	NA	NA	T	C	G	G	T	T	C	C	G	G	C	T	G	G	C	C	NA	NA	C	T	C	C	A	A	C	A	C	A	C	C	C	T	G	A	T	C	C	T	C	C	G	G	G	A	G	G	A	G	G	G	A	G	G	G	A	G	T	C	T	C	A	A	T	G	T	A	C	T	A	A	A	A	G	G	C	C	C	C	A	G	G	A	T	C	C	G	C	A	G	G	NA	NA	C	T	G	G	A	A	A	G	T	G	A	G	C	C	T	C	A	A	NA	NA	A	A	G	G	G	A	C	C	A	A	G	C	C	C	A	G	T	C	A	G	G	G	G	G	G	G	C	C	T	A	A	A	G	T	A	G	T	T	T	G	A	G	A	A	A	A	T	C	T	T	G	G	C	T	C	G	NA	NA	G	G	A	G	A	G	A	T	C	C	G	A	G	A	A	A	G	A	C	T	C	C	C	C	T	C	A	G	G	G	A	A	C	C	T	C	C	C	A	G	G	A	C	T	T	C	A	A	A	C	C	C	C	C	T	C	C	C	C	C	C	T	C	T	A	G	G	G	C	C	G	C	G	G	C	T	T	T	C	T	C	C	A	G	T	G	A	T	C	C	T	T	C	T	T	T	A	A	C	C	G	G	A	C	G	G	A	A	T	T	A	G	G	G	C	T	A	C	A	A	G	G	C	T	G	G	G	G	G	G	C	C	A	G	A	A	G	G	G	T	C	C	G	G	T	T	C	A	C	G	T	C	G	A	A	G	A	G	C	T	G	G	G	C	C	T	C	C	A	G	G	A	A	A	A	A	G	T	A	C	C	C	C	G	A	C	G	C	G	G	G	A	C	C	C	T	C	T	T	C	T	C	A	G	C	T	A	A	T	T	G	G	G	G	G	G	C	T	T	C	G	G	G	A	T	T	C	C	G	A	T	C	C	T	C	T	C	T	T	C	T	T	G	G	G	G	T	T	C	T	C	C	G	G	G	G	A	G	C	C	G	G	G	A	T	G	A	A	C	C	T	C	C	C	G	G	T	T	T	A	A	G	T	C	G	C	G	A	C	C	C	T	A	G	A	A	T	T	G	A	A	A	G	G	T	T	T	A	G	A	G	G	G	A	A	C	A	A	T	C	A	G	G	C	T	T	A	G	A	G	C	C	T	T	C	C	G	G	G	G	G	G	NA	NA	G	G	NA	NA	G	A	T	C	A	G	G	G	G	G	A	G	A	A	T	C	G	G	A	G	C	C	G	A	NA	NA	T	C	A	G	T	G	C	T	C	T	G	T	A	A	A	G	NA	NA	T	C	T	C	A	A	T	C	C	T	T	C	T	C	T	C	C	T	C	C	C	C	C	T	G	A	A	G	G	G	T	C	A	A	C	T	G	A	C	T	G	G	T	C	NA	NA	C	C	C	C	G	G	G	G	T	A	G	A	T	A	T	T	T	T	G	G	C	C	G	G	NA	NA	G	A	C	C	C	C	NA	NA	A	A	A	G	G	G	A	C	G	T	NA	NA	A	A	C	C	T	C	T	A	G	T	C	C	NA	NA	C	C	G	A	A	C	T	T	T	G	A	G	T	G	C	T	C	T	C	T	T	C	A	A	A	A	C	C	C	C	C	C	G	G	A	A	A	G	T	C	G	G	G	A	C	C	C	T	C	C	T	A	C	T	T	C	A	G	T	T	T	T	G	A	G	G	G	G	G	T	T	T	C	C	T	A	T	C	A	G	NA	NA	C	C	T	T	A	G	T	T	G	A	A	A	A	C	C	T	G	G	T	T	C	T	T	C	NA	NA	T	C	T	T	T	T	G	A	T	T	C	T	A	G	G	C	NA	NA	C	C	C	C	T	A	C	C	G	G	C	C	NA	NA	G	G	A	G	G	G	G	A	A	A	G	G	C	C	G	G	T	C	G	G	C	C	G	A	G	A	A	A	G	A	A	A	A	G	C	T	A	A	A	A	G	A	NA	NA	G	T	T	T	A	G	A	G	C	C	C	T	A	A	T	C	C	T	G	A	C	C	C	C	T	C	A	A	G	G	A	A	G	C	G	A	G	G	G	G	C	C	G	G	G	G	T	A	C	G	G	A	C	C	C	C	G	G	G	G	G	G	G	A	T	C	C	C	C	T	C	C	C	C	A	A	C	T	G	G	C	C	A	T	NA	NA	T	C	NA	NA	A	A	A	G	G	A	T	C	C	T	C	C	G	G	C	C	T	A	C	C	G	G	G	G	C	C	C	C	T	G	C	C	T	A	A	T	G	A	A	A	T	C	G	G	A	A	A	G	C	T	C	T	T	T	G	G	C	C	C	G	A	G	A	A	G	G	T	C	A	G	T	A	C	T	NA	NA	C	C	A	G	G	G	G	G	A	G	C	C	A	G	C	C	C	C	T	T	T	T	T	T	T	G	C	C	NA	NA	C	C	T	T	C	C	A	G	A	A	G	G	T	C	G	G	C	T	C	T	T	C	T	T	G	G	T	T	G	G	G	A	G	A	C	C	G	C	G	G	C	C	C	C	G	G	A	A	NA	NA	G	A	G	G	C	C	A	G	C	C	C	C	T	T	A	G	C	G	NA	NA	T	T	T	A	NA	NA	T	T	A	A	T	G	C	C	A	G	C	C	T	T	A	A	G	A	G	A	A	T	C	C	T	C	NA	NA	A	G	A	T	G	A	G	A	A	G	G	G	C	T	G	G	C	T	C	T	T	C	C	C	A	C	G	A	C	C	T	T	A	A	C	C	C	C	T	T	C	C	C	T	A	G	T	C	G	A	A	A	G	G	T	C	C	T	G	G	C	T	A	G	T	G	A	A	T	A	T	G	C	C	C	C	G	G	A	G	C	T	A	G	C	C	T	T	A	A	C	C	A	A	A	A	C	C	A	C	A	A	G	G	A	A	A	G	T	T	G	G	C	A	C	C	NA	NA	T	C	G	G	C	A	C	T	C	T	T	T	A	G	G	A	T	T	G	A	A	A	G	T	C	C	G	G	C	T	G	G	T	T	NA	NA	C	G	G	T	T	T	C	C	G	A	T	C	G	G	T	C	A	A	C	C	G	G	C	C	C	C	G	A	C	C	A	G	G	G	G	G	G	G	A	A	A	A	C	C	G	G	G	G	A	A	C	C	T	T	T	T	A	A	C	C	G	G	C	C	C	C	A	A	C	C	G	G	C	C	A	A	T	T	T	T	C	C	C	C	A	A	T	T	C	C	A	A	G	G	G	G	T	T	T	T	C	C	C	C	T	T	G	G	G	G	G	G	A	A	G	G	C	C	C	C	T	T	T	T	C	C	G	G	G	G	A	A	G	G	A	A	C	C	C	C	T	T	C	C	T	T	T	T	C	C	T	T	G	G	C	C	T	T	T	T	G	G	A	A	G	G	G	G	C	C	C	C	G	G	C	C	T	T	C	C	G	G	G	G	C	C	T	T	G	G	A	A	T	T	T	T	A	A	A	A	G	G	A	A	T	T	G	G	A	A	T	T	A	A	G	G	G	G	G	G	T	T	T	T	A	A	T	T	T	T	G	G	T	T	C	C	T	T	A	A	G	G	G	G	G	G	C	C	A	A	G	G	T	T	C	C	T	T	T	T	T	T	T	T	C	C	T	T	A	A	T	T	G	G	T	T	T	T	C	C	A	A	G	G	T	T	T	T	A	A	T	T	G	G	G	G	A	A	A	A	G	G	A	A	A	A	G	G	T	T	A	A	G	G	A	A	C	C	G	G	A	A	T	T	T	T	C	C	G	G	C	C	T	T	T	T	C	C	A	A	A	A	T	T	A	A	C	C	A	A	C	C	C	C	C	C	T	T	G	G	G	G	T	T	G	G	C	C	G	G	T	T	G	G	C	C	C	C	C	C	G	G	C	C	C	C	G	G	T	T	C	C	C	C	A	A	G	G	C	C	A	A	G	G	A	A	C	C	C	C	C	C	G	G	C	C	G	G	C	C	A	A	C	C	G	G	T	T	A	A	A	A	T	T	G	G	A	A	G	G	C	C	T	T	C	C	C	C	T	T	G	G	T	T	C	C	G	G	A	A	G	G	T	T	G	G	G	G	T	T	C	C	C	C	T	T	A	A	A	A	C	C	A	A	G	G	C	C	C	C	G	G	G	G	G	G	A	A	C	C	C	C	C	C	A	A	C	C	A	A	T	T	C	C	A	A	C	C	A	A	G	G	A	A	G	G	A	A	G	G	G	G	C	C	G	G	C	C	G	G	G	G	G	G	C	C	C	C	A	A	C	C	G	G	A	A	A	A	T	T	T	T	T	T	C	C	C	C	A	A	C	C	T	T	A	A	A	A	A	A	G	G	G	G	C	C	A	A	C	C	NA	NA	G	G	A	A	A	A	G	G	T	T	A	A	C	C	T	T	A	A	A	A	G	G	A	A	NA	NA	A	A	A	A	A	A	C	C	A	A	G	G	C	C	A	A	C	C	A	A	G	G	T	T	T	T	A	A	G	G	A	A	C	C	T	T	A	A	G	G	G	G	C	C	A	A	T	T	G	G	C	C	G	G	T	T	C	C	T	T	A	A	T	T	A	A	T	T	G	G	C	C	T	T	C	C	G	G	A	A	C	C	A	A	G	G	G	G	C	C	A	A	A	A	T	T	G	G	C	C	A	A	A	A	G	G	T	T	T	T	A	A	C	C	A	A	T	T	A	A	G	G	A	A	C	C	T	T	T	T	A	A	T	T	G	G	C	C	C	C	G	G	A	A	T	T	A	A	A	A	A	A	C	C	A	A	A	A	G	G	G	G	T	T	C	C	C	C	T	T	T	T	A	A	G	G	A	A	T	T	G	G	A	A	G	G	NA	NA	G	G	A	A	A	A	T	T	T	T	A	A	A	A	G	G	A	A	C	C	G	G	G	G	C	C	G	G	T	T	C	C	T	T	T	T	A	A	G	G	T	T	A	A	A	A	G	G	A	A	A	A	G	G	G	G	A	A	G	G	T	T	A	A	C	C	A	A	C	C	T	T	A	A	C	C	T	T	T	T	G	G	A	A	A	A	A	A	A	A	G	G	A	A	G	G	G	G	C	C	T	T	G	G	G	G	G	G	T	T	C	C	G	G	C	C	T	T	C	C	T	T	A	A	C	C	G	G	T	T	C	C	G	G	A	A	G	G	C	C	C	C	T	T	G	G	G	G	A	A	A	A	C	C	A	A	G	G	G	G	A	A	A	A	C	C	C	C	C	C	G	G	A	A	T	T	C	C	C	C	A	A	G	G	T	T	A	A	A	A	A	A	T	T	A	A	A	A	A	A	A	A	G	G	T	T	T	T	C	C	T	T	A	A	G	G	G	G	T	T	C	C	T	T	T	T	A	A	T	T	T	T	G	G	C	C	G	G	G	G	C	C	A	A	T	T	A	A	G	G	G	G	A	A	A	A	T	T	G	G	NA	NA	NA	NA	A	A	NA	NA	G	G	T	T	T	T	G	G	G	G	T	T	A	A	T	T	C	C	C	C	C	C	G	G	A	A	G	G	A	A	C	C	G	G	C	C	C	C	A	A	A	A	G	G	T	T	C	C	C	C	G	G	C	C	G	G	A	A	A	A	C	C	T	T	G	G	C	C	A	A	C	C	A	A	G	G	G	G	G	G	C	C	G	G	A	A	C	C	C	C	A	A	G	G	A	A	A	A	C	C	T	T	G	G	C	C	G	G	T	T	G	G	T	T	A	A	G	G	T	T	G	G	C	C	C	C	A	A	G	G	A	A	T	T	C	C	C	C	A	A	G	G	G	G	A	A	A	A	G	G	T	T	G	G	C	C	A	A	T	T	G	G	C	C	A	A	G	G	G	G	T	T	C	C	NA	NA	G	G	G	G	A	A	C	C	T	T	A	A	T	T	T	T	T	T	G	G	G	G	T	T	A	A	A	A	G	G	C	C	G	G	G	G	C	C	G	G	C	C	C	C	C	C	A	A	T	T	G	G	A	A	A	A	G	G	G	G	G	G	G	G	C	C	A	A	A	A	G	G	A	A	G	G	G	G	C	C	G	G	C	C	G	G	A	A	C	C	T	T	T	T	C	C	T	T	T	T	A	A	C	C	A	A	C	C	C	C	G	G	C	C	G	G	T	T	C	C	G	G	A	A	A	A	A	A	T	T	G	G	G	G	A	A	T	T	G	G	G	G	T	T	T	T	A	A	G	G	C	C	G	G	T	T	C	C	G	G	G	G	G	G	C	C	G	G	T	T	G	G	C	C	G	G	A	A	A	A	C	C	G	G	T	T	A	A	A	A	T	T	A	A	C	C	A	A	G	G	G	G	G	G	T	T	G	G	C	C	A	A	C	C	A	A	C	C	A	A	C	C	C	C	G	G	G	G	G	G	G	G	T	T	G	G	C	C	C	C	A	A	A	A	C	C	C	C	T	T	C	C	C	C	T	T	A	A	T	T	T	T	C	C	T	T	A	A	A	A	A	A	T	T	C	C	C	C	A	A	A	A	A	A	A	A	G	G	C	C	C	C	A	A	G	G	C	C	T	T	T	T	A	A	A	A	G	G	C	C	C	C	C	C	A	A	G	G	A	A	A	A	A	A	T	T	C	C	G	G	C	C	T	T	C	C	A	A	C	C	C	C	T	T	C	C	T	T	C	C	A	A	T	T	C	C	C	C	A	A	G	G	G	G	T	T	C	C	A	A	C	C	C	C	A	A	A	A	G	G	C	C	G	G	T	T	C	C	T	T	G	G	C	C	T	T	T	T	A	A	A	A	T	T	G	G	T	T	A	A	T	T	C	C	G	G	C	C	T	T	G	G	T	T	C	C	G	G	A	A	T	T	T	T	G	G	G	G	A	A	C	C	A	A	G	G	C	C	G	G	T	T	A	A	G	G	G	G	T	T	A	A	G	G	A	A	G	G	C	C	G	G	T	T	A	A	A	A	C	C	C	C	G	G	A	A	A	A	C	C	T	T	T	T	G	G	G	G	T	T	C	C	C	C	G	G	C	C	A	A	G	G	C	C	C	C	A	A	T	T	A	A	G	G	C	C	C	C	A	A	T	T	C	C	A	A	G	G	C	C	A	A	G	G	C	C	G	G	A	A	C	C	G	G	C	C	A	A	T	T	A	A	T	T	A	A	A	A	T	T	C	C	G	G	G	G	C	C	C	C	T	T	G	G	A	A	T	T	C	C	T	T	G	G	C	C	G	G	G	G	G	G	C	C	A	A	G	G	G	G	G	G	G	G	A	A	C	C	A	A	A	A	A	A	A	A	C	C	A	A	G	G	C	C	C	C	C	C	G	G	A	A	C	C	C	C	A	A	T	T	G	G	C	C	G	G	T	T	G	G	G	G	A	A	T	T	T	T	G	G	C	C	A	A	C	C	T	T	A	A	G	G	C	C	T	T	G	G	T	T	T	T	A	A	G	G	G	G	A	A	A	A	C	C	C	C	T	T	G	G	T	T	C	C	A	A	G	G	C	C	A	A	C	C	C	C	G	G	G	G	C	C	C	C	T	T	T	T	G	G	A	A	A	A	T	T	A	A	T	T	A	A	T	T	G	G	A	A	C	C	C	C	G	G	T	T	G	G	C	C	C	C	C	C	T	T	A	A	G	G	C	C	C	C	C	C	A	A	T	T	G	G	G	G	C	C	A	A	G	G	C	C	G	G	G	G	C	C	T	T	T	T	T	T	T	T	G	G	C	C	G	G	T	T	G	G	T	T	A	A	C	C	A	A	T	T	G	G	G	G	A	A	C	C	C	C	G	G	T	T	T	T	G	G	C	C	A	A	T	T	A	A	A	A	A	A	T	T	T	T	C	C	G	G	C	C	A	A	A	A	T	T	T	T	A	A	A	A	A	A	G	G	T	T	C	C	A	A	T	T	G	G	T	T	C	C	T	T	C	C	A	A	G	G	G	G	C	C	T	T	C	C	G	G	A	A	C	C	T	T	G	G	G	G	G	G	C	C	C	C	C	C	A	A	G	G	T	T	C	C	A	A	T	T	T	T	C	C	G	G	A	A	C	C	G	G	A	A	C	C	A	A	G	G	G	G	G	G	A	A	T	T	A	A	G	G	G	G	T	T	C	C	A	A	T	T	C	C	G	G	G	G	T	T	C	C	C	C	T	T	C	C	C	C	C	C	G	G	C	C	G	G	T	T	C	C	T	T	G	G	T	T	A	A	G	G	A	A	C	C	A	A	T	T	C	C	T	T	T	T	C	C	A	A	G	G	A	A	A	A	A	A	A	A	A	A	G	G	C	C	A	A	G	G	C	C	G	G	G	G	G	G	C	C	C	C	T	T	C	C	G	G	A	A	C	C	G	G	G	G	C	C	A	A	G	G	T	T	A	A	C	C	A	A	A	A	A	A	T	T	C	C	T	T	A	A	G	G	A	A	C	C	G	G	G	G	T	T	A	A	C	C	C	C	A	A	C	C	G	G	T	T	G	G	G	G	A	A	A	A	A	A	A	A	T	T	A	A	C	C	C	C	C	C	A	A	C	C	G	G	T	T	A	A	A	A	C	C	G	G	T	T	C	C	C	C	T	T	C	C	T	T	A	A	A	A	G	G	T	T	G	G	G	G	A	A	A	A	G	G	C	C	G	G	T	T	T	T	G	G	G	G	T	T	C	C	C	C	G	G	T	T	A	A	A	A	C	C	A	A	G	G	G	G	C	C	G	G	C	C	G	G	G	G	A	A	A	A	T	T	A	A	T	T	T	T	A	A	T	T	C	C	G	G	A	A	A	A	T	T	T	T	C	C	C	C	A	A	G	G	C	C	G	G	G	G	A	A	T	T	C	C	A	A	C	C	G	G	T	T	A	A	C	C	C	C	A	A	T	T	G	G	A	A	T	T	G	G	G	G	A	A	G	G	G	G	A	A	T	T	G	G	G	G	T	T	T	T	G	G	A	A	G	G	C	C	A	A	C	C	C	C	A	A	C	C	G	G	T	T	C	C	T	T	A	A	T	T	A	A	A	A	C	C	C	C	C	C	T	T	T	T	T	T	A	A	T	T	G	G	A	A	A	A	G	G	C	C	T	T	A	A	T	T	C	C	C	C	G	G	C	C	A	A	A	A	C	C	A	A	G	G	A	A	C	C	G	G	C	C	T	T	C	C	G	G	G	G	T	T	A	A	T	T	T	T	G	G	C	C	T	T	A	A	A	A	C	C	A	A	C	C	A	A	A	A	A	A	G	G	A	A	G	G	A	A	G	G	A	A	A	A	C	C	A	A	C	C	A	A	C	C	C	C	G	G	A	A	G	G	T	T	A	A	T	T	A	A	A	A	C	C	C	C	T	T	T	T	G	G	G	G	C	C	A	A	C	C	G	G	T	T	C	C	T	T	G	G	C	C	A	A	A	A	A	A	G	G	T	T	T	T	T	T	A	A	A	A	C	C	T	T	G	G	A	A	C	C	A	A	G	G	A	A	T	T	C	C	G	G	T	T	T	T	A	A	G	G	T	T	C	C	A	A	A	A	A	A	G	G	C	C	G	G	G	G	A	A	T	T	A	A	C	C	G	G	G	G	A	A	C	C	C	C	A	A	A	A	T	T	A	A	C	C	C	C	C	C	T	T	A	A	C	C	T	T	T	T	A	A	T	T	C	C	C	C	T	T	T	T	A	A	G	G	A	A	A	A	G	G	A	A	T	T	T	T	C	C	G	G	G	G	A	A	C	C	A	A	A	A	C	C	T	T	G	G	C	C	C	C	G	G	C	C	T	T	G	G	G	G	A	A	T	T	A	A	G	G	T	T	G	G	G	G	C	C	C	C	G	G	C	C	C	C	G	G	T	T	C	C	G	G	A	A	A	A	T	T	T	T	T	T	G	G	C	C	T	T	A	A	G	G	A	A	T	T	G	G	G	G	C	C	G	G	G	G	A	A	A	A	G	G	T	T	A	A	C	C	T	T	C	C	C	C	C	C	C	C	A	A	A	A	T	T	T	T	C	C	C	C	G	G	C	C	T	T	A	A	G	G	G	G	A	A	A	A	A	A	C	C	T	T	T	T	T	T	C	C	T	C	A	A	A	A	T	T	T	T	T	T	T	T	T	T	T	T	C	C	G	G	G	G	T	T	T	T	G	G	C	C	T	T	A	A	A	A	G	G	A	A	C	C	T	T	G	G	A	A	C	C	C	C	T	T	C	C	G	G	C	C	A	A	C	C	A	A	T	T	T	T	C	C	C	C	C	C	C	C	C	C	G	G	G	G	A	A	A	A	T	T	A	A	C	C	T	T	C	C	T	T	A	A	T	T	A	A	G	G	C	C	T	T	T	T	A	A	T	T	A	A	T	T	A	A	C	C	T	T	A	A	A	A	T	T	T	T	A	A	C	C	T	T	G	G	C	C	G	G	G	G	T	T	A	A	C	C	A	A	C	C	C	C	C	C	A	A	G	G	G	G	C	C	C	C	A	A	T	T	C	C	A	A	C	C	G	G	C	C	C	C	C	C	C	C	T	T	A	A	G	G	T	T	A	A	G	G	A	A	G	G	A	A	A	A	T	T	C	C	C	C	A	A	G	G	T	T	A	A	G	G	T	T	A	A	A	A	G	G	A	A	G	G	T	T	A	A	C	C	G	G	C	C	G	G	C	C	C	A	T	T	G	G	C	C	C	C	G	G	T	T	G	G	T	T	G	G	C	C	G	G	T	T	A	A	C	C	A	A	G	G	G	G	T	T	T	T	C	C	A	A	G	G	C	C	G	G	G	G	G	G	C	C	T	T	C	C	G	G	T	C	G	G	G	G	T	T	G	G	C	C	G	G	C	C	T	T	G	G	T	T	NA	NA	G	G	G	G	T	T	C	C	A	A	T	T	T	T	C	C	C	C	A	A	A	A	A	A	G	G	C	C	G	G	G	G	G	G	G	G	C	T	G	G	G	G	C	C	A	A	A	A	C	C	T	T	C	C	T	T	C	C	G	G	T	T	T	T	A	A	T	T	A	A	C	C	T	T	G	G	G	G	C	C	A	A	A	A	C	C	G	G	C	C	T	T	G	G	G	G	G	G	A	A	G	G	A	A	G	G	C	C	A	A	G	G	A	A	A	A	T	T	C	C	T	T	G	G	T	T	G	G	T	T	C	C	G	G	G	G	T	T	A	A	C	C	G	G	G	G	C	C	T	T	T	T	C	C	C	C	G	G	C	C	A	A	A	A	T	T	G	G	C	C	T	T	G	G	C	C	G	G	G	G	G	G	A	A	G	G	NA	NA	A	A	A	A	G	G	A	A	G	G	G	G	A	A	G	G	C	C	G	G	T	T	T	T	A	A	G	G	G	G	G	G	G	G	G	G	A	A	C	C	C	C	G	G	A	A	A	A	C	C	G	G	G	C	A	A	T	T	A	A	A	A	G	G	T	T	T	T	C	C	G	G	T	T	C	C	C	C	T	T	G	G	G	G	T	T	T	T	C	C	A	A	A	A	G	G	G	G	C	C	T	T	G	G	G	G	C	C	A	A	C	C	T	T	G	G	C	C	A	A	C	C	T	T	T	T	C	C	T	T	G	G	T	T	T	T	G	G	C	C	C	C	C	C	C	C	G	G	A	A	C	C	C	C	C	C	G	G	C	C	G	G	A	A	G	G	G	G	G	G	C	C	C	C	A	A	G	G	T	T	G	G	C	C	G	G	C	C	C	C	A	A	C	C	T	T	C	C	G	G	G	G	G	G	T	T	T	T	T	T	C	C	T	T	A	A	G	G	T	T	A	A	A	A	C	C	C	C	C	C	G	G	A	A	A	A	C	C	C	C	T	T	A	A	T	T	A	A	T	T	C	C	C	C	T	T	A	A	T	T	A	A	G	G	C	C	A	A	A	A	T	T	T	T	C	C	T	T	G	G	T	T	G	G	T	T	C	C	G	G	A	A	T	T	A	A	G	G	G	G	G	G	G	G	A	A	T	T	C	C	C	C	A	A	G	G	G	G	G	G	T	T	C	C	A	A	C	C	G	G	C	C	A	A	G	G	C	C	C	C	A	A	C	C	C	C	C	C	C	C	C	C	C	C	C	C	T	T	A	A	C	C	T	T	A	A	T	T	T	T	T	T	A	A	G	G	C	C	A	A	G	G	T	T	G	G	G	G	G	G	G	G	G	G	T	T	T	T	A	A	A	A	C	C	T	T	A	A	T	T	C	C	G	G	G	G	G	G	G	G	G	G	C	C	T	T	T	T	A	A	C	C	G	G	G	G	T	T	C	C	G	G	A	A	C	C	G	G	A	A	G	G	G	G	C	C	A	A	C	C	C	C	A	A	C	C	T	T	G	G	A	A	C	C	G	G	G	G	A	A	G	G	G	G	C	C	C	C	T	T	A	A	C	C	C	C	G	G	A	A	T	T	G	G	G	G	G	G	C	C	T	T	C	C	T	T	C	C	A	A	A	A	C	C	A	A	T	T	T	T	A	A	A	A	C	C	C	C	T	T	C	C	C	C	C	C	C	C	A	A	C	C	G	G	G	G	A	A	C	C	G	G	C	C	T	T	G	G	C	C	A	A	A	A	G	G	G	G	C	C	C	C	G	G	G	G	T	T	G	G	T	T	C	C	G	G	A	A	C	C	C	C	C	C	C	C	A	A	T	T	C	C	C	C	G	G	G	G	T	T	G	G	A	A	G	G	G	G	T	T	C	C	G	G	A	A	G	G	C	C	G	G	T	T	G	G	T	T	G	G	C	C	C	C	A	A	A	A	T	T	A	A	C	C	C	C	G	G	T	T	C	C	T	T	A	A	G	G	G	G	T	T	A	A	C	C	C	C	T	T	C	C	G	G	G	G	G	G	G	G	C	C	C	C	T	T	G	G	T	T	G	G	C	C	G	G	C	C	C	C	C	C	A	A	G	G	A	A	A	G	T	T	C	C	T	T	C	C	A	A	G	G	C	C	G	G	G	G	A	A	T	T	C	C	C	C	C	C	T	C	C	C	C	C	T	T	A	A	C	C	A	A	C	C	A	A	C	C	G	G	G	G	C	C	C	C	T	T	C	C	T	T	T	T	T	T	A	A	T	T	T	T	A	A	G	G	C	C	C	C	C	C	C	C	C	C	C	C	G	G	C	C	G	G	T	T	G	G	G	G	G	G	A	A	G	G	T	T	G	G	T	T	C	C	C	C	A	A	G	G	G	G	A	A	T	T	T	T	G	G	G	G	C	C	T	T	T	T	A	A	A	A	G	G	A	A	G	G	G	G	G	G	G	G	C	C	A	A	C	C	T	T	C	C	C	C	G	G	C	C	C	C	A	A	C	C	C	C	G	G	A	A	T	T	C	C	G	G	G	G	T	T	T	T	T	T	G	G	C	C	A	A	A	A	T	T	T	T	C	C	A	A	T	T	G	G	T	T	G	G	T	T	G	G	G	G	C	C	G	G	C	C	G	G	T	T	C	C	A	A	A	A	G	G	C	C	G	G	G	G	G	G	NA	NA	C	C	A	C	A	A	C	C	G	G	C	C	G	G	T	T	G	G	G	G	C	C	G	G	A	A	C	C	C	C	A	A	C	C	T	T	A	A	C	C	C	C	C	C	G	G	G	G	A	A	C	C	G	G	G	G	A	A	NA	NA	C	C	T	T	C	C	C	C	T	T	C	C	T	T	T	T	T	T	G	G	G	G	C	C	C	C	T	T	G	G	A	A	C	C	A	A	C	C	A	A	C	C	T	T	G	G	G	G	C	C	A	A	A	A	A	A	G	G	G	G	C	C	G	G	A	A	A	A	C	C	C	C	A	A	C	C	G	G	C	C	C	C	T	T	C	C	T	T	C	C	A	A	A	A	C	C	G	G	A	A	G	G	G	G	G	G	C	C	G	G	C	C	T	T	C	C	G	G	G	G	A	A	A	A	C	C	G	G	C	C	C	C	T	T	A	A	G	G	C	C	C	C	C	C	C	C	G	G	T	T	A	A	A	A	G	G	A	A	C	C	T	T	C	C	A	A	C	C	C	C	C	C	T	T	T	T	G	G	G	G	A	A	G	G	C	C	G	G	C	C	T	T	C	C	C	C	A	A	G	G	G	G	C	C	C	C	G	G	A	A	G	G	C	C	A	A	G	G	G	G	G	G	G	G	G	G	G	G	G	G	T	T	C	C	G	G	A	A	A	A	C	C	A	A	G	G	C	T	T	T	A	A	C	C	T	T	C	C	C	C	G	G	G	G	T	T	A	A	A	A	C	C	A	A	A	A	C	C	G	G	A	A	C	C	C	C	G	G	G	G	T	T	C	C	T	T	A	A	C	C	G	G	G	G	A	A	A	A	G	G	T	T	T	T	G	G	G	G	G	G	G	G	G	G	T	T	A	A	G	G	C	C	T	T	G	G	C	C	G	G	T	T	C	C	G	G	C	C	C	C	G	G	C	C	C	C	C	C	C	C	C	C	T	T	G	G	C	C	A	A	G	G	C	C	C	T	A	A	G	G	C	C	T	T	T	T	T	T	A	A	A	A	A	A	C	C	G	G	G	G	G	G	C	C	G	G	T	T	A	A	G	G	A	A	A	A	T	T	C	C	C	C	G	G	C	C	C	C	G	G	C	C	A	A	C	C	C	C	T	T	C	C	C	C	A	A	G	G	T	C	C	C	A	A	C	C	G	G	G	G	C	C	G	G	C	C	C	C	T	T	A	A	G	G	A	A	C	C	C	C	C	C	C	C	T	T	T	T	A	A	T	T	A	A	A	A	C	C	G	G	G	G	A	A	G	G	C	C	G	G	G	G	G	G	C	C	G	G	G	G	A	A	T	T	G	G	C	C	G	G	T	T	A	A	T	T	T	T	T	T	T	T	C	C	A	A	A	A	A	A	G	G	A	A	T	T	C	C	G	G	T	T	C	C	C	C	C	C	A	A	A	A	T	T	G	G	C	C	C	C	T	T	G	G	T	T	G	G	G	G	C	C	C	C	A	A	A	A	T	T	G	G	A	A	C	C	A	A	G	G	T	T	G	G	G	G	G	G	C	C	T	T	T	T	G	G	A	A	G	G	C	C	C	C	A	A	T	T	A	A	G	G	G	G	C	C	G	G	C	C	A	A	T	T	C	C	G	G	C	C	C	C	T	T	G	G	C	C	A	A	G	G	A	A	C	C	G	G	C	C	T	T	C	C	C	C	T	T	G	G	A	A	T	T	G	G	C	C	C	C	G	G	G	G	A	A	C	C	A	A	T	T	A	A	G	G	T	T	T	T	T	T	G	G	G	G	G	G	T	T	T	T	G	G	T	T	T	T	A	A	G	G	A	A	G	G	G	G	G	G	G	G	C	C	C	C	T	T	G	G	G	G	G	G	C	C	A	A	A	A	T	T	G	G	T	T	T	T	A	A	T	T	A	A	G	G	G	G	C	C	C	C	C	C	G	G	C	C	C	C	A	A	T	T	C	C	G	G	T	T	T	T	G	G	A	A	C	C	G	G	C	C	T	T	A	A	A	A	T	T	T	T	T	T	G	G	A	A	A	A	G	G	G	G	G	G	T	T	G	G	A	A	A	A	A	A	G	G	G	G	T	T	A	A	T	T	C	C	G	G	A	A	A	A	C	C	G	G	G	G	C	C	C	C	C	C	A	A	A	A	T	T	C	C	G	G	G	G	C	C	C	C	G	G	NA	NA	C	C	C	C	T	T	C	C	C	C	C	C	C	C	C	C	T	T	G	G	A	A	C	C	G	G	A	A	G	G	A	A	T	T	G	G	C	C	T	T	C	C	G	G	T	T	G	G	G	G	T	T	A	A	G	G	A	A	A	A	NA	NA	T	T	T	T	A	A	T	T	T	T	C	C	T	T	G	G	C	C	T	T	G	G	T	T	T	T	C	C	C	C	C	C	T	T	A	A	A	A	T	T	T	T	C	C	C	C	T	T	G	G	G	G	T	T	C	C	C	C	A	A	C	C	G	G	C	C	A	A	C	C	G	G	G	G	C	C	G	G	C	C	T	T	G	G	A	A	T	T	G	G	G	G	G	G	G	G	A	A	T	T	A	A	C	C	T	T	G	G	T	T	G	G	A	A	C	C	A	A	G	G	A	A	G	G	A	A	A	A	G	G	G	G	T	T	T	T	T	A	A	A	G	G	C	C	A	A	A	A	A	A	T	T	T	T	T	T	G	G	T	T	T	T	G	G	T	T	C	C	A	A	C	C	G	G	C	C	C	C	A	A	C	C	C	C	A	A	A	A	C	C	T	T	C	C	G	G	G	G	A	A	T	T	C	C	G	G	G	G	T	T	G	G	A	A	G	G	G	G	T	T	C	C	C	C	A	A	C	C	T	T	C	C	C	C	A	A	G	G	G	G	T	T	G	G	G	G	G	G	G	G	T	T	A	A	C	C	G	G	G	G	C	C	C	C	T	T	C	C	C	C	G	G	G	G	C	C	C	C	A	A	T	T	C	C	T	T	T	T	A	A	A	A	T	T	G	G	A	A	G	G	G	G	G	G	C	C	A	A	G	G	T	T	A	A	C	C	C	C	A	A	A	A	A	A	G	G	C	C	A	A	C	C	G	G	C	C	A	A	A	A	G	G	A	A	T	T	C	C	G	G	T	T	T	T	T	T	G	G	G	G	G	G	T	T	C	C	C	C	T	T	G	G	G	G	G	G	C	C	C	C	T	T	T	T	A	A	C	C	G	G	C	C	C	C	G	G	A	A	T	T	T	T	G	G	G	G	G	G	G	G	G	G	G	G	C	C	C	C	G	G	G	G	C	C	C	C	A	A	C	C	G	G	T	T	G	G	C	C	T	T	NA	NA	T	T	A	A	A	A	C	C	T	T	C	C	C	C	A	A	T	T	T	T	T	T	G	G	G	G	C	C	A	A	G	G	A	A	C	C	T	T	G	G	G	G	C	C	T	T	A	A	T	T	G	G	A	A	T	T	C	C	T	T	T	T	T	T	C	C	G	G	C	C	C	C	C	C	G	G	G	G	A	A	C	C	G	G	A	A	C	C	A	A	A	A	A	A	A	A	T	T	A	A	C	C	G	G	T	T	A	A	C	C	A	A	G	G	G	G	G	G	C	C	C	C	G	G	G	G	C	C	G	G	T	T	T	T	G	G	G	G	A	A	A	A	C	C	G	G	T	T	G	G	C	C	G	G	C	C	C	C	G	G	G	G	G	G	T	T	G	G	C	C	T	T	C	C	T	T	A	A	C	C	T	T	C	C	A	A	C	C	G	G	A	A	A	A	G	G	G	G	C	C	C	C	G	G	C	C	T	T	C	C	C	C	A	G	C	C	G	G	T	T	C	C	C	C	A	A	T	T	G	G	A	A	T	T	T	T	C	C	G	G	C	C	T	T	C	C	T	T	T	T	A	A	C	C	A	A	G	G	A	A	T	T	G	T	C	C	A	A	G	G	A	A	G	G	A	A	G	G	G	G	T	T	A	A	G	G	G	G	G	G	C	C	C	C	C	C	A	A	T	T	G	G	G	G	G	G	G	G	G	G	NA	NA	G	G	T	T	A	A	A	A	A	A	T	T	T	T	A	A	G	G	C	C	A	A	A	A	T	T	T	T	G	G	G	G	T	T	C	C	A	A	G	G	A	A	G	G	A	A	C	C	G	G	C	C	A	A	G	G	G	G	G	G	A	A	C	C	C	C	C	C	T	T	T	T	G	G	C	C	A	A	T	T	C	C	C	C	G	G	T	T	T	T	A	A	A	A	A	A	G	G	A	A	T	T	G	G	A	A	T	T	C	C	G	G	T	T	C	C	G	G	G	G	T	T	G	G	G	G	T	T	G	G	T	T	A	A	G	G	A	A	C	C	C	C	T	T	T	T	G	G	G	G	G	G	T	T	T	T	G	G	T	T	A	A	A	A	A	A	T	T	C	C	T	T	T	T	C	C	C	C	A	A	T	T	G	G	C	C	C	C	C	C	G	G	C	C	T	T	A	A	T	T	T	T	T	T	A	A	C	C	C	C	A	A	T	T	A	A	T	T	C	C	G	G	C	C	G	G	G	G	A	A	G	G	G	G	C	C	G	G	T	T	G	G	G	G	T	T	A	A	NA	NA	T	T	G	G	A	A	G	G	T	T	T	T	T	T	G	G	T	T	A	A	T	T	T	T	C	C	G	G	T	T	A	A	C	C	A	A	G	G	A	A	T	T	A	A	C	C	A	A	A	A	G	G	T	T	T	T	C	C	C	C	A	A	C	C	G	G	T	T	G	G	C	C	A	A	A	A	T	T	C	C	G	G	G	G	G	G	C	C	C	C	T	T	C	C	G	G	T	T	T	T	G	G	G	G	A	A	C	C	C	C	C	C	T	T	G	G	T	T	A	A	A	A	A	A	A	A	G	G	G	G	NA	NA	A	A	T	T	T	T	G	G	G	G	G	G	G	G	A	A	G	G	A	A	C	C	C	C	A	A	C	C	G	G	G	G	A	A	C	C	A	A	G	G	C	C	T	T	T	T	T	T	C	C	T	T	C	C	A	A	C	C	A	A	T	T	A	A	A	A	C	C	G	G	C	C	T	T	G	G	T	T	A	A	C	C	G	G	C	C	G	G	A	A	A	A	C	C	G	G	C	C	A	A	C	C	C	C	T	T	G	G	C	C	T	T	A	A	G	G	G	G	T	T	C	C	G	G	G	G	G	G	A	A	T	T	C	C	C	C	G	G	C	C	G	G	C	C	A	A	G	G	G	G	C	C	A	A	T	T	A	A	A	A	G	G	C	C	T	T	C	C	A	A	C	C	T	T	G	G	C	C	T	T	G	G	A	A	C	C	C	C	T	T	A	A	A	A	A	A	A	A	G	G	C	C	T	T	T	T	C	C	T	T	C	C	T	T	C	C	NA	NA	T	T	G	G	A	A	T	T	T	T	T	T	C	C	C	C	A	A	T	G	C	C	T	T	C	C	G	G	C	C	C	C	A	A	C	C	A	A	A	A	A	A	A	A	C	C	A	A	G	G	G	G	A	A	C	C	T	T	T	T	C	C	G	G	G	A	T	G	G	G	T	C	A	A	G	G	NA	NA	G	G	NA	NA	C	C	G	G	A	A	G	G	G	A	C	C	G	G	C	C	C	C	A	A	T	C	C	C	A	G	T	G	G	G	C	C	A	G	C	T	C	C	T	C	G	G	A	G	T	T	NA	NA	C	C	G	G	C	C	A	G	G	G	A	A	T	T	C	T	G	G	C	G	A	A	G	C	A	A	A	T	G	G	A	C	A	A	G	G	A	A	A	G	T	T	G	C	T	T	G	G	G	G	T	G	A	A	C	T	A	G	A	A	T	C	T	C	G	G	NA	NA	G	G	A	G	A	C	G	G	T	T	G	G	C	T	T	C	C	T	T	C	T	T	G	A	T	C	G	G	T	C	C	T	G	G	A	A	C	T	T	T	T	C	A	A	T	G	G	A	C	C	C	C	G	T	A	A	C	C	C	C	C	C	A	C	C	C	T	T	A	A	A	A	A	G	G	G	C	C	A	G	T	C	A	C	NA	NA	G	A	A	T	A	G	T	T	G	A	G	G	C	C	G	A	T	C	T	T	A	A	C	C	C	T	G	A	C	C	G	A	C	C	T	C	C	T	G	T	G	G	C	T	C	C	C	C	A	G	C	T	T	T	C	C	T	G	NA	NA	T	G	T	T	T	T	C	C	T	T	T	C	T	G	C	T	G	A	A	C	G	A	G	G	C	C	A	A	T	C	G	C	C	T	C	T	G	G	A	G	C	T	G	G	T	T	C	A	T	T	A	G	A	G	G	G	G	A	C	C	G	G	G	T	T	C	T	T	NA	NA	C	C	G	A	T	C	A	G	G	G	A	G	G	A	T	C	A	A	C	T	C	T	G	A	T	T	A	G	C	C	T	C	A	G	T	C	C	C	T	G	G	G	T	G	T	G	T	T	C	C	G	G	C	C	A	G	C	T	T	T	G	G	A	A	G	A	A	G	G	G	T	C	C	C	NA	NA	A	A	T	T	G	G	C	C	G	G	G	A	NA	NA	A	A	T	C	G	G	C	C	T	T	C	C	A	A	C	C	C	C	G	G	T	C	T	G	T	C	A	A	A	C	C	C	C	C	G	A	A	A	C	T	G	G	C	C	A	A	C	C	T	T	G	G	C	T	C	C	A	A	C	A	C	C	NA	NA	A	A	C	C	G	G	G	G	C	C	G	G	T	C	C	T	G	G	T	C	A	G	C	A	A	G	T	T	A	A	G	A	A	A	G	A	C	C	G	G	C	C	C	C	G	A	A	G	T	T	C	T	T	T	G	G	T	T	NA	NA	G	G	NA	NA	T	A	G	T	T	C	T	C	G	A	A	T	G	C	T	T	A	A	T	T	C	C	C	C	G	T	G	G	T	T	G	G	A	T	C	T	T	A	C	T	T	T	C	C	G	A	A	A	A	T	C	A	T	C	T	A	NA	NA	C	T	G	A	NA	NA	G	T	C	C	A	A	A	G	T	T	C	C	G	A	A	A	C	T	C	C	A	A	A	T	A	C	T	T	G	A	A	G	NA	NA	G	G	G	G	G	A	C	C	A	A	NA	NA	T	T	G	A	C	C	A	A	T	C	C	C	A	A	C	C	C	A	G	A	A	G	T	T	A	T	T	C	NA	NA	C	C	C	G	C	C	A	T	A	A	A	G	T	T	C	C	C	T	T	T	A	A	C	T	C	T	T	T	G	A	T	C	G	A	NA	NA	T	T	T	T	C	T	C	A	NA	NA	A	G	G	A	T	T	C	T	T	T	G	A	NA	NA	A	A	G	T	A	G	G	G	NA	NA	T	T	T	A	G	G	T	T	NA	NA	G	G	T	T	T	C	A	A	C	C	T	G	G	G	A	A	G	G	C	C	A	G	C	G	T	C	T	C	T	C	G	G	T	T	C	A	C	A	T	C	G	A	T	C	G	G	G	G	A	G	T	T	G	G	G	G	G	G	T	T	G	G	G	A	T	A	T	A	C	A	G	G	C	C	T	T	A	C	G	C	T	T	T	C	G	A	C	A	G	G	A	G	A	T	C	C	T	C	G	A	A	G	NA	NA	C	C	A	A	C	T	A	G	C	C	C	C	A	A	C	C	G	T	A	A	C	C	G	A	A	T	G	C	A	T	NA	NA	T	A	G	G	C	G	C	C	A	A	C	T	C	T	T	C	A	A	T	C	A	G	C	C	A	A	C	C	G	T	T	C	G	G	C	C	A	A	C	C	G	G	A	G	A	G	C	C	C	T	T	C	C	C	A	G	A	G	A	A	C	C	C	C	G	A	G	G	C	C	C	C	T	C	C	T	G	G	A	G	T	A	C	T	NA	NA	C	C	G	G	G	G	C	A	G	G	C	C	G	A	A	G	C	G	G	G	A	A	A	T	A	G	C	A	C	C	A	G	C	T	C	C	C	A	G	G	T	T	C	C	C	C	A	A	A	G	C	C	G	G	T	T	C	A	G	A	G	A	G	G	T	T	C	T	G	C	T	T	T	C	C	C	G	A	G	G	G	G	A	A	G	G	A	A	NA	NA	A	A	A	G	A	G	A	G	G	A	A	A	T	A	T	A	G	G	G	G	T	C	A	T	T	C	C	T	C	C	C	C	A	A	A	A	G	G	C	C	C	C	G	A	A	A	A	T	G	G	G	G	T	T	C	C	G	A	C	C	G	T	G	G	G	T	G	G	G	A	G	G	G	G	NA	NA	G	A	T	C	G	A	C	A	C	T	C	C	A	A	T	T	G	C	G	A	A	T	A	G	G	G	G	G	T	T	C	C	T	T	A	G	G	A	G	G	G	A	C	T	A	T	C	A	C	C	T	C	C	T	G	A	G	G	C	C	C	C	C	C	G	G	C	G	T	G	T	C	G	G	A	A	C	T	T	C	T	T	G	G	G	T	A	A	A	A	A	C	C	T	A	G	G	C	G	G	G	G	T	C	G	G	T	C	C	C	G	A	C	T	T	G	C	C	G	A	T	T	A	A	T	T	C	C	C	C	G	G	T	T	T	T	C	C	C	T	A	G	C	T	C	C	T	T	T	T	G	G	C	T	T	A	G	A	C	C	T	C	G	A	T	T	T	C	T	T	C	C	G	G	C	C	G	G	T	T	T	T	T	T	A	A	G	G	T	T	T	G	G	A	T	T	NA	NA	G	G	T	C	C	C	T	T	G	G	A	G	T	C	G	A	C	T	C	T	T	T	G	G	C	C	A	G	G	G	A	G	G	A	A	A	G	A	C	T	C	T	T	T	C	T	T	A	C	C	C	T	A	A	C	T	T	C	C	T	G	A	C	C	G	A	G	A	A	A	T	T	G	G	C	T	A	G	G	A	T	T	A	C	G	G	G	G	T	T	C	T	A	A	C	T	C	T	C	C	A	G	A	G	C	C	A	A	C	C	C	C	A	G	A	G	A	A	C	C	C	C	T	C	A	A	G	A	NA	NA	A	G	A	A	A	G	G	G	C	C	T	C	NA	NA	A	G	G	T	A	A	A	C	T	T	T	C	T	T	G	G	T	C	T	C	T	C	T	C	A	G	A	G	A	C	G	G	G	G	C	C	A	T	NA	NA	C	T	C	C	A	T	G	A	A	G	T	C	C	C	A	T	A	A	C	C	A	G	G	A	A	A	C	C	A	A	T	T	G	T	G	G	T	G	G	A	T	T	T	T	G	G	T	C	C	A	G	C	T	T	C	C	C	C	C	C	G	G	C	C	A	G	T	C	C	T	T	T	T	C	C	C	G	G	A	G	A	G	A	T	A	G	G	G	G	T	T	C	G	A	C	C	G	G	A	T	G	C	C	C	T	C	A	G	A	G	C	C	C	A	G	C	G	G	G	T	G	G	C	C	C	G	A	G	NA	NA	G	G	T	T	G	G	NA	NA	T	C	C	A	A	A	G	G	A	G	C	T	C	C	T	C	A	A	C	T	A	G	A	G	G	A	G	G	A	A	T	C	C	C	A	G	G	C	G	G	G	G	A	A	C	C	T	T	C	A	A	G	G	G	G	G	A	G	A	G	A	A	T	C	G	G	C	C	A	A	G	G	G	G	T	T	T	T	C	T	C	C	A	T	C	T	C	C	NA	NA	A	A	T	C	T	C	C	C	T	A	A	A	T	C	C	T	A	G	NA	NA	C	C	A	G	G	G	G	G	T	C	C	C	T	T	C	C	G	G	C	C	G	A	T	T	C	C	A	G	C	C	C	T	C	T	C	T	G	G	G	G	A	G	C	T	C	C	C	T	C	G	T	T	G	T	T	T	T	T	C	C	C	C	C	C	G	G	C	C	A	A	T	T	C	G	G	G	G	G	A	A	G	A	G	G	T	C	C	G	T	G	G	G	C	T	A	C	G	A	G	G	A	G	A	G	T	C	T	G	G	G	T	C	A	A	G	G	A	A	A	C	A	G	A	G	T	C	G	G	C	T	C	C	A	G	G	A	T	T	T	C	G	C	T	A	C	T	C	C	A	A	A	G	C	C	C	C	T	T	A	G	T	A	G	T	C	C	G	T	C	C	C	C	A	A	A	A	C	A	A	G	G	G	G	G	G	A	C	G	C	T	A	A	G	G	C	C	T	T	C	C	C	C	NA	NA	T	T	A	A	T	C	A	A	G	T	C	T	A	A	T	T	C	T	G	A	A	A	G	A	T	G	T	A	G	G	T	T	A	A	G	G	C	C	G	G	C	A	A	A	G	C	C	C	T	T	C	C	A	T	A	G	C	T	C	C	G	G	C	G	G	G	A	G	A	A	A	G	G	G	T	C	G	G	T	T	C	C	C	T	T	C	T	C	C	C	A	A	C	T	C	A	T	C	C	C	C	C	A	T	A	A	T	C	G	A	C	C	A	G	NA	NA	A	T	G	G	C	G	T	C	A	G	T	T	G	C	A	G	C	C	A	T	C	T	G	T	T	A	A	A	A	A	G	G	A	G	A	G	A	G	T	T	C	C	C	T	A	A	A	A	T	C	C	T	G	A	G	G	C	C	A	A	G	A	A	A	G	G	A	G	A	A	C	C	G	A	T	T	C	C	G	G	G	G	G	G	G	A	G	G	C	T	C	C	A	A	G	A	T	T	G	G	G	G	G	G	A	A	A	C	T	T	A	A	C	C	A	A	A	A	C	C	G	A	C	A	C	T	A	A	A	G	C	C	T	T	C	C	A	A	A	A	G	A	A	A	A	T	G	G	C	C	G	A	G	G	G	G	C	T	A	G	C	C	C	C	G	G	A	A	G	G	C	C	A	A	T	T	G	T	C	C	G	G	T	T	C	C	C	C	C	C	C	C	C	C	T	T	A	A	G	G	G	G	G	G	C	C	C	C	C	C	C	C	C	C	T	T	T	T	A	A	T	T	C	C	T	G	G	T	A	G	G	G	A	A	NA	NA	C	C	G	A	G	G	A	A	G	G	T	T	T	T	T	T	T	C	G	G	G	T	G	G	A	A	T	T	C	C	A	A	G	G	T	C	G	G	G	A	T	T	G	A	C	G	A	G	G	G	NA	NA	C	C	G	G	G	G	NA	NA	A	C	A	A	G	A	C	C	C	C	G	G	T	C	G	G	T	T	C	T	T	T	G	G	C	C	C	C	C	T	T	T	G	G	G	A	G	A	A	A	A	A	G	G	C	C	C	G	C	C	C	C	A	A	A	G	C	C	G	G	T	T	C	C	C	A	C	T	G	G	C	T	G	G	G	G	T	T	NA	NA	A	A	G	G	C	C	A	G	T	T	A	C	A	A	A	A	C	C	G	G	C	T	C	A	G	G	A	G	T	T	T	A	G	A	G	A	A	A	G	G	C	C	G	G	C	C	T	T	C	T	C	C	A	G	G	G	A	A	C	T	C	C	G	G	C	C	A	A	C	C	C	C	T	T	A	G	A	A	C	C	T	T	T	C	T	C	T	T	C	C	G	G	G	G	T	T	T	T	C	C	C	C	G	G	A	A	T	T	A	A	A	A	G	G	C	C	C	C	G	G	T	G	C	C	G	A	C	C	C	C	C	C	C	C	A	A	C	C	A	A	C	C	G	G	C	C	T	T	C	T	C	C	C	C	C	C	C	C	G	G	C	C	G	G	A	C	C	C	G	G	C	C	G	G	C	A	C	T	C	T	C	C	A	G	C	C	T	T	A	A	C	C	C	C	G	A	C	C	G	G	A	A	C	C	G	G	A	A	G	G	G	G	C	C	G	G	C	C	C	C	G	G	C	C	T	T	C	C	G	G	C	C	T	T	A	A	G	G	T	C	C	C	G	G	A	C	G	A	G	A	A	A	C	C	T	T	G	A	G	G	C	C	G	G	G	G	C	C	A	A	C	C	A	A	C	C	T	G	A	G	C	C	G	G	T	T	G	G	G	G	G	G	C	C	C	C	A	G	G	G	G	C	G	G	T	T	C	C	G	C	G	G	C	C	A	A	T	T	G	G	G	A	G	G	G	G	G	G	T	T	C	C	T	T	T	T	A	A	G	G	C	C	NA	NA	G	G	T	T	A	A	C	C	G	G	G	G	C	C	C	C	T	T	G	A	C	C	T	T	A	A	T	C	C	G	C	T	G	G	C	T	T	T	A	A	C	C	C	C	C	C	C	C	A	G	G	G	C	C	A	A	C	C	T	C	C	C	C	C	T	C	G	G	G	G	C	C	T	T	G	G	T	G	A	A	T	T	C	C	G	A	NA	NA	A	A	G	G	G	G	C	C	G	G	C	C	A	A	A	A	A	G	A	A	G	A	T	T	C	C	C	C	A	G	G	G	G	G	C	C	C	C	T	C	A	A	C	C	G	G	G	G	G	G	A	A	C	C	C	C	A	A	NA	NA	A	A	C	C	C	T	C	C	G	A	C	C	NA	NA	G	A	C	T	G	G	C	C	T	C	T	C	T	T	T	C	C	C	C	A	G	G	G	G	C	C	G	G	G	G	NA	NA	G	G	G	G	G	G	C	T	G	G	G	T	T	A	T	T	G	G	C	C	C	A	G	A	G	G	T	T	G	C	G	G	T	C	C	C	G	G	G	G	G	A	C	C	G	G	C	C	C	T	A	A	C	C	C	T	T	T	G	G	G	G	G	G	A	A	A	G	A	A	C	C	G	C	T	T	T	T	NA	NA	G	G	C	T	T	C	A	C	T	G	C	T	G	G	A	A	NA	NA	T	G	G	A	C	T	A	A	G	G	C	G	T	T	C	T	G	G	T	T	C	C	A	A	G	G	A	A	T	T	C	C	G	G	A	G	A	T	T	C	A	A	A	A	C	C	C	C	G	G	T	T	A	A	G	G	G	G	C	C	C	T	G	G	T	T	NA	NA	C	C	C	T	C	C	C	C	T	T	T	T	T	C	G	A	A	A	G	G	T	T	C	T	G	G	C	C	G	A	T	T	G	G	G	A	G	A	C	T	G	G	G	G	G	G	A	A	T	T	G	G	C	A	T	C	G	G	G	T	C	C	T	G	C	G	A	A	G	G	G	G	NA	NA	G	A	C	C	G	G	A	A	G	A	A	A	C	C	T	T	G	G	G	G	G	G	G	G	G	A	C	T	NA	NA	A	A	G	A	C	C	G	G	NA	NA	G	A	T	C	G	G	NA	NA	A	A	A	A	C	C	C	T	C	A	T	T	C	C	T	C	A	A	G	G	T	T	T	C	G	G	T	C	T	T	A	A	T	C	C	C	C	C	T	A	C	T	G	G	G	G	G	G	T	T	C	T	C	C	C	C	A	A	C	C	A	C	C	C	C	T	C	C	C	T	T	T	C	A	A	A	T	T	A	G	A	A	T	T	G	G	T	T	C	C	G	A	T	T	G	A	G	A	T	T	G	G	G	G	T	G	A	G	G	G	NA	NA	T	T	C	C	G	G	G	C	C	T	A	A	T	T	A	A	C	C	C	C	G	G	A	G	A	G	G	G	C	G	A	A	C	C	G	A	C	C	G	A	C	C	C	C	G	G	G	G	A	A	C	C	C	C	C	G	T	T	A	T	G	A	A	A	A	G	C	T	C	T	C	C	C	C	G	G	T	G	C	T	C	C	T	C	G	A	C	C	C	C	G	G	A	T	C	C	G	G	G	G	C	C	T	T	A	G	A	G	C	C	G	G	A	G	A	A	T	A	C	C	G	G	A	G	G	G	A	A	G	G	G	G	C	C	G	G	T	T	G	G	A	A	A	A	C	C	C	C	G	A	G	A	A	A	G	G	C	C	A	G	T	T	G	C	T	C	A	G	T	T	A	G	C	C	C	C	A	A	G	T	NA	NA	G	G	G	G	A	A	C	T	C	C	C	C	C	T	C	C	T	T	G	A	G	G	G	G	T	T	T	T	A	G	T	T	G	A	G	A	C	C	T	A	T	T	A	A	G	C	C	C	T	C	G	G	A	G	G	G	A	A	A	G	T	C	T	T	C	A	G	G	C	C	C	C	C	C	C	C	G	G	T	G	A	G	T	T	C	T	G	A	C	C	G	G	G	G	G	G	C	C	G	G	C	T	T	C	C	T	C	C	G	G	A	G	C	C	NA	NA	G	G	A	A	C	C	T	C	G	G	T	T	C	T	A	A	T	C	A	G	C	T	T	C	T	C	C	C	C	T	T	C	C	C	G	G	C	C	C	C	C	C	A	G	T	C	T	C	C	C	A	G	G	G	T	T	C	C	C	C	C	C	A	G	C	T	T	C	A	A	A	G	C	C	T	G	A	G	G	G	A	C	A	A	G	A	A	G	G	A	G	G	G	G	G	C	T	C	G	G	G	G	C	T	G	G	A	A	C	T	C	C	T	C	G	G	C	C	C	T	A	G	G	G	G	G	G	G	A	A	C	C	T	T	G	G	T	T	G	A	T	C	G	G	T	T	G	G	T	T	A	A	C	T	C	C	C	T	G	A	T	A	NA	NA	C	C	G	T	G	G	C	C	G	T	C	G	A	A	G	T	T	G	A	A	A	T	T	C	C	T	A	G	C	C	C	C	NA	NA	C	C	C	C	A	G	G	G	A	C	C	C	G	G	G	G	G	G	A	A	T	C	G	G	A	A	A	A	G	G	G	G	C	C	G	G	T	T	G	G	A	T	A	G	T	T	A	A	T	C	C	C	G	G	A	A	G	A	C	C	G	T	C	T	G	G	G	G	G	A	A	A	C	C	A	A	A	A	NA	NA	T	T	C	T	T	C	C	C	G	T	C	C	A	C	C	C	A	A	T	T	T	T	T	T	G	G	G	G	T	C	C	T	C	C	A	A	T	T	A	A	A	A	T	T	T	T	A	A	A	A	T	T	A	A	A	A	C	C	T	T	C	C	G	G	C	C	T	T	T	T	C	C	G	G	C	C	T	T	G	G	C	C	C	C	T	T	T	T	T	T	C	C	T	T	G	G	C	C	G	G	G	G	G	G	T	T	C	C	C	C	C	C	G	G	T	T	A	A	C	C	G	G	T	T	A	A	G	G	T	T	C	C	G	G	T	T	T	T	T	T	T	T	G	G	C	C	C	C	T	T	G	G	A	A	T	T	A	A	T	T	T	T	A	A	G	G	C	C	A	A	G	G	G	G	A	A	G	G	C	C	A	A	A	A	C	C	A	A	C	C	C	T	C	C	T	C	G	G	T	A	C	C	A	A	C	C	T	T	T	T	C	C	A	G	G	T	G	A	G	G	G	G	C	T	G	A	A	A	T	T	A	T	T	T	C	C	G	G	A	A	A	A	A	A	C	T	T	T	G	G	G	A	A	A	G	G	C	T	C	A	C	T	T	T	G	G	G	G	G	G	T	T	G	A	A	G	C	C	C	C	T	G	A	G	G	G	G	G	A	A	C	C	T	T	T	G	G	A	T	G	C	A	T	C	T	C	G	G	NA	NA	G	T	G	G	A	T	C	C	G	C	G	G	A	A	T	T	G	A	A	C	A	A	G	G	A	A	G	G	C	C	T	T	T	T	C	C	T	T	T	T	G	G	G	G	C	C	T	T	C	C	G	G	C	C	G	G	C	C	G	G	A	A	G	T	C	C	G	C	A	T	A	G	NA	NA	A	A	T	C	C	C	C	T	T	T	C	T	G	G	T	A	C	C	A	C	G	T	C	T	C	C	T	C	A	A	T	T	A	A	C	C	A	A	C	C	T	T	C	C	G	G	A	A	C	C	G	G	C	C	T	T	T	T	C	C	A	A	A	A	G	G	C	C	A	A	C	C	T	T	T	T	G	G	A	A	T	T	G	G	T	T	T	T	T	T	G	G	G	G	C	C	G	G	C	C	G	G	C	C	T	T	A	A	C	C	C	C	C	C	A	A	A	A	A	A	C	C	T	T	T	T	T	T	T	T	C	C	G	G	T	T	G	G	G	G	G	G	A	A	A	A	C	C	T	T	A	A	A	A	A	A	A	A	A	A	C	C	T	T	T	T	G	G	G	G	T	T	G	A	G	G	C	C	C	C	G	G	A	A	C	C	G	G	C	C	G	G	G	G	G	G	A	A	T	T	C	C	G	G	C	C	G	G	G	G	C	C	C	C	C	C	C	C	T	T	A	A	C	C	C	C	G	G	T	T	G	G	G	G	G	G	T	T	A	A	T	T	T	T	T	T	C	C	T	T	C	C	A	A	C	C	C	C	T	T	T	T	G	G	G	G	T	T	T	T	A	A	T	T	C	C	A	A	T	T	G	G	G	G	C	C	G	G	G	G	C	C	C	C	G	G	T	T	G	G	G	G	A	A	C	C	T	T	A	A	A	A	G	G	G	G	G	G	C	C	T	T	T	T	T	T	T	T	C	C	T	T	C	C	A	A	T	T	C	C	C	C	A	A	A	A	C	C	C	C	T	T	G	G	G	G	G	G	T	T	C	C	C	C	G	G	A	A	C	C	G	G	A	A	G	G	C	C	A	A	A	A	G	G	T	T	C	C	A	A	A	A	C	C	T	T	A	A	G	G	G	G	A	A	T	T	C	C	G	G	G	G	T	T	G	G	T	T	T	T	G	G	A	A	A	A	G	G	G	G	T	T	A	A	G	G	A	A	A	A	C	C	T	T	T	T	G	G	G	G	T	T	A	A	G	G	C	C	C	C	C	C	T	T	A	A	C	C	G	G	A	A	G	G	C	C	A	A	G	G	C	C	A	A	C	C	C	C	A	A	C	C	G	G	A	A	G	G	A	A	G	G	G	G	T	T	A	A	G	G	G	G	G	G	G	G	A	A	G	G	C	C	A	A	C	C	A	A	C	C	G	G	C	C	T	T	C	C	T	T	A	A	A	A	A	A	G	G	A	A	A	C	G	G	A	A	G	G	C	C	G	G	A	A	C	C	G	G	T	T	C	C	C	C	T	T	T	T	C	C	C	C	C	C	T	T	G	G	G	G	T	T	C	C	T	T	C	C	T	T	T	T	T	T	A	A	A	A	A	A	G	G	G	G	T	T	C	C	T	T	C	C	C	C	G	G	T	T	C	C	G	G	T	T	C	C	C	C	C	C	C	C	G	G	G	G	C	C	G	G	A	A	A	A	G	G	G	G	G	G	A	A	C	C	G	G	T	T	C	C	T	T	G	G	G	G	T	T	G	G	T	T	G	G	G	G	G	G	G	G	G	G	G	G	A	A	A	A	C	C	G	G	C	C	T	T	A	A	C	C	C	T	C	C	A	A	G	G	T	T	G	G	C	C	C	C	T	T	A	A	G	G	G	G	A	A	A	A	A	A	T	T	G	G	C	C	G	G	A	A	G	G	G	G	C	C	T	T	T	T	A	A	A	A	G	G	A	A	C	C	C	C	A	A	T	T	A	A	A	A	G	G	C	C	C	C	C	C	G	G	T	T	T	T	T	T	C	C	C	C	G	G	A	A	A	A	C	C	A	A	G	G	T	T	A	A	G	G	A	A	G	G	C	C	G	G	G	G	A	A	A	A	G	G	A	A	T	T	C	C	A	A	G	G	A	A	A	A	G	G	G	G	G	G	T	T	T	T	T	T	A	A	G	G	A	A	C	C	A	A	C	C	A	A	C	C	T	T	T	T	C	C	A	A	G	G	T	T	C	C	A	A	C	C	A	A	A	A	C	C	T	T	T	T	G	G	G	G	A	A	G	G	A	A	G	G	G	G	A	A	G	G	T	T	C	C	C	C	C	C	T	T	T	T	C	C	T	T	T	T	T	T	G	G	C	C	C	C	T	T	G	G	C	C	C	C	C	C	C	C	C	A	G	G	G	G	C	C	C	C	C	C	C	C	T	T	A	A	C	C	C	C	T	T	G	G	C	C	A	A	C	C	A	A	C	C	G	G	T	T	T	T	T	T	A	A	C	C	C	C	C	C	C	C	C	C	A	A	T	T	G	G	A	A	G	G	T	T	G	G	G	G	G	G	T	T	T	T	C	C	A	A	C	C	A	A	C	C	C	C	A	A	T	T	T	T	T	T	G	G	G	G	T	T	T	T	G	A	T	T	A	A	T	T	A	A	A	A	A	A	G	G	A	A	A	A	C	C	C	C	G	G	T	T	C	C	C	C	A	A	G	G	G	G	A	A	G	G	A	A	A	A	T	T	C	C	A	A	A	A	C	C	A	A	A	A	T	T	T	T	C	C	C	C	C	C	G	G	G	G	T	T	G	G	A	A	T	T	A	A	A	A	A	A	G	G	C	C	T	T	C	C	G	G	G	G	A	A	T	T	C	C	A	A	C	C	G	G	G	G	C	C	T	T	C	C	A	A	A	A	T	T	C	C	A	A	T	T	A	A	C	C	G	G	A	A	T	T	G	G	A	A	C	C	A	A	G	G	C	C	A	A	G	G	G	G	G	G	C	C	T	T	A	A	A	A	A	A	T	T	T	T	G	G	G	G	A	A	C	C	A	A	T	T	T	T	C	C	G	G	C	C	A	A	G	G	G	G	G	G	T	T	T	T	A	A	A	A	A	A	G	G	A	A	A	A	A	A	A	A	C	C	G	G	A	A	C	C	A	A	G	G	G	G	C	C	T	T	C	C	A	A	C	C	C	C	C	C	G	G	G	G	C	C	G	G	C	C	T	T	T	T	A	A	C	C	A	A	C	C	A	A	C	C	T	T	A	A	C	C	C	C	T	T	A	A	A	A	A	A	G	G	A	A	A	A	G	G	G	G	C	C	G	G	G	G	NA	NA	G	G	T	T	C	C	A	A	T	T	G	G	A	A	C	C	A	A	A	A	T	T	G	G	T	T	A	A	T	T	T	T	A	A	A	A	C	C	G	G	C	C	T	T	G	G	G	G	A	A	A	A	G	G	G	G	C	C	C	C	A	A	A	A	T	T	T	T	T	T	C	C	A	A	T	T	A	A	T	T	A	A	T	T	T	T	C	C	T	T	G	G	A	A	C	C	T	T	T	T	C	C	A	A	T	T	C	C	T	T	T	T	G	G	C	C	A	A	A	A	C	C	C	C	T	T	T	T	T	T	T	T	G	G	C	C	A	A	T	T	T	T	C	C	T	T	C	C	G	G	T	T	T	T	A	A	A	A	T	T	T	T	A	A	C	C	T	T	T	T	T	T	A	A	C	C	G	G	T	T	C	C	T	T	C	C	C	C	C	C	C	C	A	A	C	C	A	A	C	C	G	G	C	C	A	A	G	G	A	A	G	G	C	C	C	C	A	A	A	A	A	A	G	G	C	C	C	C	C	C	G	G	A	A	C	C	C	C	C	C	C	C	T	T	A	A	C	C	G	G	A	A	G	G	A	A	A	A	A	A	C	C	A	A	G	G	C	C	T	T	A	A	G	G	A	A	A	A	G	G	C	C	C	C	C	C	C	C	C	C	G	G	C	C	G	G	G	G	C	C	G	G	G	G	A	A	C	C	A	A	T	T	C	C	G	G	C	C	T	T	A	A	C	C	G	G	C	C	T	T	G	G	A	A	A	A	C	C	C	C	A	A	A	A	C	C	A	A	G	G	C	C	C	C	C	C	T	T	T	T	G	G	A	A	C	C	C	C	G	G	C	C	C	C	C	C	G	G	A	A	A	A	T	T	G	G	A	A	G	G	A	A	A	A	T	T	C	C	G	G	A	A	A	A	C	C	G	G	T	T	G	G	C	C	A	A	C	C	C	C	T	T	A	A	C	C	T	T	G	G	A	A	C	C	A	A	T	T	C	C	G	G	G	G	A	A	C	C	A	A	C	C	T	T	T	T	T	T	C	C	G	G	T	T	T	T	A	A	C	C	T	T	A	A	A	A	T	T	T	T	A	A	A	A	T	T	T	T	A	A	C	C	T	T	T	T	C	C	G	G	G	G	G	G	A	A	T	T	A	A	T	T	A	A	G	G	T	T	A	A	G	G	C	C	G	G	T	T	T	T	C	C	T	T	A	A	T	T	G	G	G	G	T	T	G	G	C	C	A	A	A	A	G	G	T	T	G	G	T	T	C	C	A	A	G	G	G	G	G	G	A	A	A	A	A	A	A	A	G	G	A	A	C	C	G	G	C	C	A	A	G	G	T	T	A	A	G	G	C	C	A	A	G	G	T	T	C	C	G	G	C	C	T	T	T	T	G	G	C	C	C	C	A	A	T	T	T	T	A	A	C	C	G	G	T	T	C	C	A	A	T	T	G	G	A	A	T	T	G	G	C	C	T	T	A	A	G	G	C	C	C	C	A	A	C	C	T	T	C	C	C	C	C	C	C	C	C	C	G	G	T	T	T	T	T	T	C	C	T	T	C	C	C	C	A	A	T	T	A	A	A	A	T	T	A	A	A	A	C	C	T	T	G	G	A	A	C	C	C	C	C	C	G	G	A	A	C	C	A	A	T	T	C	C	C	C	G	G	T	T	C	C	A	A	G	G	T	T	T	T	G	G	T	T	G	G	T	T	T	T	A	A	C	C	C	C	T	T	G	G	T	T	C	C	C	C	T	T	C	C	T	T	G	G	A	A	A	A	G	G	A	A	G	G	C	C	G	G	A	A	A	A	A	A	G	G	C	C	G	G	G	G	C	C	C	C	C	C	C	C	T	T	A	A	T	T	G	G	G	G	G	G	G	G	G	G	G	G	T	T	G	G	G	G	G	G	A	A	G	G	A	A	T	T	C	C	A	A	A	A	G	G	A	A	G	G	T	T	C	C	T	T	G	G	G	G	G	G	C	C	T	T	G	G	C	C	C	C	T	T	C	C	T	T	C	C	A	A	A	A	A	A	A	A	G	G	A	A	C	C	G	G	A	A	A	A	C	C	T	T	G	G	T	T	C	C	T	T	T	T	G	G	T	T	G	G	C	C	T	T	G	G	T	T	G	G	A	A	A	A	C	C	C	C	G	G	C	C	A	A	G	G	T	T	A	A	G	G	C	C	T	T	T	T	A	A	G	G	G	G	T	T	G	G	G	G	C	C	C	C	G	G	C	C	A	A	G	G	T	T	G	G	T	T	T	T	T	T	T	T	A	A	A	A	G	G	T	T	C	C	G	G	C	C	C	C	T	T	T	T	T	T	G	G	A	A	G	G	G	G	C	C	T	T	C	C	G	G	C	C	A	A	C	C	C	C	G	G	G	G	C	C	T	T	G	G	A	A	C	C	C	C	A	A	A	A	G	G	G	G	A	A	A	A	C	C	G	G	A	A	G	G	T	T	A	A	A	A	T	T	G	G	G	G	A	A	A	A	T	T	A	A	T	T	C	C	G	G	T	T	T	T	T	T	A	A	G	G	A	A	G	G	A	A	A	A	G	G	G	G	C	C	A	A	A	A	G	G	C	C	T	T	C	C	C	C	A	A	C	C	A	A	C	C	A	A	C	C	G	G	G	G	G	G	A	A	T	T	C	C	A	A	A	A	G	G	C	C	A	A	C	C	A	A	T	T	T	T	A	A	G	G	C	C	C	C	C	C	C	C	C	C	A	A	A	A	T	T	T	T	C	C	T	T	C	C	T	T	G	G	T	T	T	T	A	A	A	A	T	T	G	G	C	C	C	C	A	A	A	A	G	G	C	C	A	A	C	C	T	T	C	C	T	T	T	T	G	G	C	C	A	A	G	G	C	C	C	C	G	G	T	T	A	A	C	C	A	A	T	T	T	T	C	C	C	C	C	C	A	A	A	A	G	G	G	G	G	G	A	A	T	T	T	T	T	T	A	A	G	G	T	T	A	A	C	C	C	C	G	G	C	C	A	A	T	T	A	A	C	C	C	C	C	C	C	C	G	G	T	T	A	A	A	A	G	G	T	T	T	T	G	G	G	G	T	T	T	T	C	C	C	C	G	G	T	T	T	T	T	T	G	G	T	T	C	C	A	A	G	G	A	A	C	C	C	C	G	G	T	T	T	T	G	G	G	G	T	T	C	C	A	A	NA	NA	C	C	T	T	G	G	A	A	G	G	A	A	A	A	G	G	A	A	T	T	T	T	C	C	C	C	G	G	G	G	T	T	T	T	G	G	T	T	G	G	A	A	G	G	C	C	A	A	G	G	T	T	G	G	G	G	T	T	A	A	A	A	T	T	C	C	C	C	T	T	G	G	A	A	A	A	G	G	A	A	T	T	T	T	T	T	T	T	G	G	T	T	T	T	T	T	C	C	G	G	T	T	T	T	A	A	G	G	T	T	G	G	G	G	T	T	G	G	T	T	A	A	G	G	T	T	G	G	A	A	G	G	T	T	A	A	G	G	C	C	C	C	A	A	C	C	T	T	G	G	C	C	G	G	G	G	A	A	G	G	C	C	A	A	C	C	C	C	C	C	T	T	G	G	G	G	G	G	T	T	C	C	T	T	A	A	T	T	T	T	A	A	A	A	T	T	T	T	T	T	C	C	T	T	T	T	C	C	A	A	C	C	T	T	G	G	T	T	T	T	G	G	T	T	C	C	A	A	T	T	C	C	A	A	C	C	C	C	C	C	T	T	C	C	C	C	T	T	C	C	A	A	A	A	A	A	G	G	G	G	G	G	C	C	T	T	C	C	G	G	A	A	T	T	C	C	T	T	A	A	T	T	A	A	A	A	A	A	T	T	C	C	G	G	G	G	T	T	C	C	T	T	T	T	C	C	C	C	T	T	G	A	G	G	T	T	G	G	A	A	C	C	G	G	G	G	T	T	A	A	G	G	C	C	G	G	T	T	T	T	T	T	T	T	A	A	C	C	G	G	C	C	C	C	C	C	T	T	T	T	C	C	C	C	C	C	A	A	C	C	C	C	G	G	C	C	T	T	T	T	C	C	A	A	A	A	G	G	A	A	T	T	C	C	C	C	G	G	G	G	C	C	T	T	T	T	C	C	G	G	A	A	A	A	A	A	C	C	T	T	T	T	A	A	A	A	G	G	G	G	T	T	T	T	T	T	T	T	T	T	G	G	C	C	C	C	T	T	G	G	G	G	T	T	G	G	A	A	C	C	A	A	G	G	G	G	T	T	C	C	C	C	C	C	G	G	C	C	A	A	A	A	C	C	A	A	A	A	G	G	C	C	A	A	A	A	G	G	C	C	G	G	A	A	C	C	A	A	C	C	T	T	A	A	T	T	G	G	G	G	G	G	G	G	G	G	C	C	A	A	C	C	G	G	G	G	T	T	G	G	A	A	T	T	A	A	T	T	G	G	T	T	C	C	T	T	T	T	C	C	C	C	G	G	T	T	A	A	T	T	C	C	C	C	G	G	A	A	G	G	A	A	T	T	A	A	G	G	A	A	C	C	T	T	A	A	C	C	T	T	C	C	G	G	T	T	T	T	A	A	T	T	A	A	A	A	A	A	A	A	C	C	G	G	C	C	G	G	G	G	T	T	A	A	G	G	G	G	A	A	G	G	A	A	T	T	T	T	G	G	G	G	T	T	T	T	T	T	A	A	A	A	T	T	C	C	G	G	A	A	A	A	T	T	C	C	C	C	T	T	A	A	T	T	C	C	T	T	G	G	G	G	C	C	A	A	C	C	C	C	C	C	C	C	G	G	A	A	T	T	T	T	G	G	A	A	C	C	G	G	C	C	C	C	A	A	C	C	T	T	T	T	G	G	A	A	G	G	T	T	G	G	G	G	G	G	A	A	A	A	T	T	C	C	G	G	C	C	G	G	G	G	A	A	G	G	G	G	G	G	A	A	A	A	C	C	C	C	T	T	A	A	G	G	C	C	C	C	T	T	T	T	T	T	A	A	A	A	G	G	T	T	A	A	A	A	A	A	T	T	A	A	G	G	C	C	T	T	G	G	G	G	C	C	A	A	G	G	G	G	A	A	A	A	G	G	T	T	G	G	A	A	A	A	C	C	C	C	A	A	C	C	T	T	A	A	C	C	A	A	G	G	C	C	T	T	C	C	G	G	T	T	G	G	G	G	C	C	C	C	C	C	C	C	A	A	G	G	T	T	G	G	T	T	G	G	C	C	C	C	G	G	A	A	T	T	A	A	T	T	C	C	C	C	A	A	G	G	A	A	C	C	G	G	T	T	A	A	C	C	T	T	A	A	A	A	C	C	C	C	T	T	T	T	T	T	T	T	T	T	C	C	G	G	T	T	C	C	T	T	A	A	T	T	A	A	A	A	A	A	T	T	T	T	G	G	T	T	A	A	T	T	G	G	G	G	G	G	T	T	C	C	G	G	A	A	C	C	G	G	G	G	T	T	G	G	C	C	G	G	G	G	A	A	G	G	G	G	T	T	T	T	C	C	T	T	C	C	A	A	A	A	A	A	A	A	G	G	C	C	C	C	A	A	A	A	C	C	T	T	C	C	G	G	A	A	C	C	T	T	C	C	T	T	C	C	C	C	C	C	G	G	A	A	C	C	G	G	C	C	T	T	T	T	A	A	T	T	T	T	C	C	A	A	T	T	T	T	G	G	C	C	A	A	G	G	T	T	C	C	G	G	C	C	C	C	C	C	G	G	A	A	C	C	T	T	G	G	C	C	T	T	C	C	G	G	A	A	T	T	T	T	T	T	C	C	C	C	C	C	T	T	A	A	G	G	G	G	A	A	C	C	C	C	C	C	C	C	C	C	A	A	G	G	G	G	T	T	G	G	A	A	T	T	C	C	G	G	G	G	T	T	C	C	G	G	T	T	G	G	T	T	A	A	T	T	A	A	A	A	T	T	T	T	C	C	G	G	C	C	T	T	G	G	A	A	G	G	C	C	G	G	C	C	T	T	T	T	C	C	G	G	A	A	G	G	G	G	C	C	T	T	C	C	C	C	G	G	G	G	A	A	T	T	T	T	C	C	G	G	T	T	C	C	A	A	G	G	A	A	C	C	A	A	G	G	G	G	G	G	A	A	T	T	G	G	G	G	C	C	T	T	A	A	C	C	G	G	A	A	T	T	A	A	A	A	A	A	NA	NA	G	G	T	T	A	A	G	G	C	C	G	G	T	T	C	C	C	C	G	G	A	A	T	T	A	A	A	A	C	C	C	C	A	A	T	T	T	T	A	A	T	T	A	A	C	C	T	T	G	G	G	G	G	G	T	T	A	A	T	T	T	C	G	G	C	C	A	A	T	T	A	A	T	T	C	C	A	A	A	A	G	G	G	G	A	A	C	C	G	G	C	C	A	A	A	A	T	T	C	C	T	T	C	C	C	C	G	G	G	G	G	G	T	T	G	G	G	G	G	G	T	T	A	A	G	G	T	T	C	C	T	T	T	T	A	A	A	A	C	C	C	C	A	A	C	C	T	T	T	T	T	T	A	A	G	G	G	G	T	T	T	T	A	A	G	G	C	C	T	T	C	C	G	G	T	T	A	A	C	C	G	G	G	G	G	G	C	C	G	G	A	A	A	A	C	C	A	A	T	T	A	A	T	T	G	G	T	T	C	C	G	G	G	G	A	A	C	C	G	G	A	A	C	C	G	G	G	G	T	T	C	C	T	T	T	T	T	T	G	G	A	A	G	G	C	C	C	C	A	A	A	A	G	G	C	C	T	T	G	G	G	G	G	G	G	G	G	G	C	C	A	A	G	G	G	G	T	T	T	T	C	C	G	G	C	C	G	G	C	C	G	G	G	G	C	C	A	A	A	A	A	A	C	C	T	T	A	A	G	G	G	G	T	T	T	T	A	A	G	G	A	A	T	T	T	T	G	G	A	A	A	A	G	G	G	G	A	A	T	T	A	A	A	A	A	A	G	G	C	C	C	C	T	T	C	C	A	A	A	A	G	G	T	T	T	T	C	C	C	C	A	A	C	C	A	A	G	G	C	C	T	T	C	C	C	C	C	C	G	G	C	C	T	T	C	C	G	G	C	C	T	T	G	G	T	T	A	A	C	C	A	A	G	G	C	C	G	G	T	T	G	G	C	C	G	G	C	C	G	G	G	G	T	T	A	A	T	T	A	A	T	T	C	C	A	A	G	G	A	A	G	G	G	G	T	T	G	G	C	C	A	A	C	C	C	C	G	G	A	A	C	C	C	C	T	T	A	A	T	T	G	G	C	C
CC	OR157f52	NA	NA	1	NA	A	A	G	G	T	T	C	C	T	T	G	G	A	A	G	G	G	G	A	A	C	C	A	A	G	G	T	T	C	C	T	T	A	A	C	C	T	T	G	G	C	C	C	C	C	C	G	G	T	T	A	A	T	T	C	C	T	T	T	T	C	C	C	C	G	G	T	T	T	T	C	C	C	C	A	A	T	T	G	G	A	A	T	T	G	G	C	C	C	C	T	T	C	C	G	G	C	C	A	A	A	G	C	C	T	T	T	T	G	G	T	T	G	G	C	C	G	G	A	A	G	G	G	G	C	C	G	G	G	G	T	T	G	G	A	A	G	G	C	C	T	T	G	G	A	A	C	C	T	T	A	A	T	T	T	T	G	G	C	C	C	C	G	G	A	A	C	C	C	C	G	G	A	A	G	G	C	C	C	C	T	T	G	G	C	C	T	T	T	T	T	T	C	T	C	C	C	C	A	A	C	C	A	A	G	G	C	C	T	T	G	G	G	G	T	T	A	A	C	C	C	C	G	G	C	C	G	G	T	T	A	A	A	A	G	G	G	G	T	T	A	A	G	G	T	T	A	A	A	A	G	G	A	A	C	C	C	C	T	T	G	G	T	T	T	T	A	A	G	G	A	A	C	C	T	T	G	G	A	A	T	T	C	C	A	A	C	C	C	C	G	G	T	T	C	C	A	A	T	T	T	T	T	T	T	T	C	C	C	C	A	A	C	C	G	G	G	G	A	A	C	C	C	C	A	A	C	C	T	T	A	A	C	C	G	G	A	A	G	G	T	T	C	C	G	G	A	A	T	T	C	C	G	G	G	G	C	C	G	G	C	C	A	A	C	C	C	C	C	C	G	G	C	C	A	A	A	A	T	T	A	A	G	G	G	G	T	T	G	G	T	T	T	T	A	A	T	T	C	C	A	A	G	G	C	C	T	T	G	G	C	C	G	G	G	G	T	T	G	G	G	G	C	C	A	A	G	G	C	C	T	T	G	G	G	G	G	G	G	G	G	G	NA	NA	G	G	G	G	G	G	A	A	T	T	C	C	T	T	G	G	C	C	G	G	A	A	A	A	G	G	C	C	T	T	A	A	T	T	C	C	C	C	C	C	A	A	T	T	T	T	C	C	T	T	C	C	C	C	G	G	G	G	G	G	T	T	G	G	G	G	T	T	T	T	G	G	A	A	T	T	C	C	T	T	C	C	G	G	G	G	A	A	C	C	G	G	C	C	T	T	C	C	C	C	A	A	A	A	A	A	C	C	T	T	A	A	T	A	G	G	G	G	A	A	T	T	G	G	T	T	C	C	T	T	G	G	C	C	A	A	T	T	A	A	C	C	C	C	C	C	G	G	A	A	G	G	A	A	C	C	C	C	C	C	C	C	A	A	T	T	T	T	A	A	A	A	T	T	A	A	A	A	G	G	A	A	A	A	G	G	T	T	A	A	T	T	A	A	G	G	C	C	G	G	A	A	G	G	C	C	G	G	T	T	G	G	A	A	G	G	A	A	C	C	T	T	A	A	A	A	A	A	G	G	G	G	C	C	C	C	T	T	T	T	A	A	G	G	A	A	A	A	T	T	C	C	C	C	G	G	G	G	C	C	A	A	T	T	C	C	G	G	T	T	G	G	T	T	T	T	G	G	A	A	A	A	C	C	C	C	G	G	A	A	A	A	A	A	A	A	A	A	A	A	C	C	G	G	C	C	G	G	C	C	C	C	A	A	T	T	T	T	G	G	G	G	C	C	T	T	C	C	G	G	T	T	A	A	G	G	C	C	G	G	A	A	T	T	G	G	C	C	A	A	G	G	A	A	G	G	C	C	A	A	G	G	C	C	A	A	C	C	C	C	C	C	C	C	G	G	A	A	G	G	G	G	A	A	C	C	T	T	G	G	G	G	A	A	T	T	T	T	C	C	A	A	T	T	C	C	G	G	C	C	G	G	A	A	G	G	C	C	A	A	A	A	T	T	A	A	C	C	C	C	G	G	A	A	A	A	A	A	T	T	C	C	C	C	C	C	C	C	A	A	C	C	G	G	C	C	G	G	C	C	C	C	C	C	A	A	A	A	G	G	C	C	C	C	C	C	G	G	G	G	G	G	T	T	A	A	T	T	C	C	C	C	A	A	C	C	T	T	C	C	C	C	T	T	C	C	A	A	T	T	G	G	T	T	A	A	A	A	T	T	A	A	C	C	G	G	A	A	C	C	G	G	C	C	A	A	T	T	C	C	A	A	C	C	A	A	C	C	T	T	A	A	A	A	G	G	T	T	G	G	C	C	G	G	T	T	T	T	T	T	A	A	C	C	T	T	C	C	T	T	A	A	G	G	A	A	C	C	T	T	A	A	A	A	A	A	A	A	T	T	A	A	T	T	A	A	T	T	C	C	A	A	T	T	G	G	A	A	G	G	G	G	C	C	C	C	G	G	A	A	A	A	G	G	C	C	T	T	T	T	C	C	G	G	G	G	A	A	G	G	A	A	T	T	T	T	G	G	G	G	A	A	A	A	C	C	G	G	C	C	A	A	A	A	A	A	C	C	T	T	A	A	C	C	A	A	C	C	T	T	G	G	A	A	A	A	T	T	C	C	T	T	C	C	T	T	C	C	C	C	G	G	T	T	G	G	T	T	C	C	C	C	C	C	G	G	A	A	A	A	G	G	T	T	C	C	G	G	C	C	T	T	C	C	A	A	G	G	G	G	A	A	C	C	T	T	C	C	G	G	T	T	C	C	T	T	G	G	G	G	G	G	G	G	G	G	T	T	A	A	T	T	C	C	G	G	T	T	T	T	G	G	T	T	C	C	G	G	A	A	C	C	T	T	A	A	G	G	C	C	T	T	A	A	G	G	G	G	T	T	G	G	G	G	A	A	C	C	C	C	T	T	A	A	A	A	C	C	G	G	T	T	C	C	T	T	C	C	T	T	C	C	A	A	G	G	G	G	G	G	C	C	G	G	C	C	G	G	C	C	T	T	T	T	A	A	C	C	C	C	T	T	T	T	C	C	T	T	T	T	C	C	C	C	G	G	A	A	C	C	A	A	A	A	G	G	G	G	T	T	A	A	C	C	A	A	T	T	T	T	G	G	C	C	G	G	C	C	T	T	A	A	G	G	C	C	A	A	C	C	A	A	G	G	A	A	C	C	C	C	A	A	C	C	C	C	C	C	T	T	G	G	T	T	A	A	G	G	T	T	A	A	A	A	G	G	G	G	T	T	A	A	C	C	A	A	A	A	T	T	T	T	A	A	T	T	T	T	A	A	A	A	C	C	C	C	C	C	A	A	C	C	G	G	C	C	G	G	C	C	NA	NA	T	T	C	C	C	C	C	C	T	T	T	T	G	G	A	A	G	G	G	G	G	G	C	C	T	T	T	T	T	T	A	A	G	G	A	A	A	A	T	T	C	C	A	A	T	T	C	C	G	G	A	A	C	C	T	T	T	T	C	C	C	C	T	T	A	A	G	G	T	T	T	T	T	T	C	C	A	A	T	T	G	G	T	T	T	T	A	A	G	G	G	G	G	G	T	T	A	A	A	A	A	A	G	G	G	G	T	T	G	G	A	A	A	A	G	G	C	C	A	A	G	G	T	T	C	C	G	G	T	T	A	A	A	A	T	T	T	T	G	G	C	C	T	T	C	C	G	G	A	A	G	G	G	G	C	C	A	A	C	C	T	T	C	C	A	A	C	C	C	C	C	C	G	G	T	T	T	T	A	A	C	C	C	C	C	C	C	C	A	A	C	C	G	G	C	C	A	A	T	T	G	G	A	A	T	T	C	C	A	A	T	T	G	G	T	T	A	A	C	C	A	A	G	G	C	C	C	C	T	T	A	A	T	T	G	G	G	G	A	A	G	G	T	T	A	A	G	G	T	T	C	C	G	G	T	T	T	T	G	G	C	C	G	G	G	G	T	T	G	G	T	T	A	A	C	C	C	C	A	A	G	G	A	A	C	C	A	A	C	C	T	T	G	G	C	C	C	C	G	G	A	A	C	C	G	G	T	T	C	C	C	C	G	G	C	C	T	T	C	C	G	G	G	G	T	T	A	A	G	G	T	T	G	G	T	T	A	A	G	G	C	C	C	C	A	A	A	A	T	T	T	T	G	G	G	G	A	A	T	T	C	C	T	T	G	G	G	G	C	C	G	G	A	A	A	A	A	A	A	A	T	T	A	A	G	G	T	T	A	A	T	T	T	T	T	T	A	A	A	A	G	G	T	T	A	A	C	C	G	G	G	G	T	T	T	T	G	G	T	T	C	C	T	T	G	G	G	G	T	T	C	C	T	T	A	A	C	C	C	C	G	G	G	G	G	G	A	A	T	T	C	C	G	G	G	G	A	A	A	A	G	G	C	C	T	T	C	C	A	A	C	C	A	A	C	C	C	C	A	A	T	T	T	T	C	C	G	G	C	C	C	C	T	T	G	G	G	G	G	G	A	A	A	A	A	A	T	T	C	C	T	T	A	A	A	A	C	C	A	A	A	A	A	A	A	A	G	G	T	T	A	A	G	G	A	A	T	T	T	T	A	A	G	G	A	A	G	G	A	A	T	T	C	C	G	G	G	G	C	C	G	G	T	T	T	T	G	G	C	C	T	T	C	C	G	G	G	G	C	C	G	G	T	T	T	T	T	T	G	G	A	A	G	G	T	T	A	A	G	G	T	T	T	T	A	A	G	G	G	G	C	C	C	C	A	A	A	A	A	A	A	A	G	G	T	T	G	G	T	T	A	A	C	C	G	G	T	T	C	C	C	C	G	G	C	C	G	G	T	T	T	T	C	C	G	G	T	T	G	G	A	A	G	G	C	C	T	T	G	G	A	A	A	A	T	T	C	C	C	C	G	G	C	C	A	A	G	G	A	A	A	A	T	T	A	A	A	A	C	C	G	G	T	T	C	C	A	A	T	T	C	C	T	T	A	A	A	A	T	T	G	G	G	G	G	G	T	T	G	G	A	A	T	T	G	G	G	G	A	A	A	A	T	T	A	A	G	G	C	C	A	A	G	G	T	T	A	A	A	A	G	G	A	A	G	G	C	C	T	T	A	A	A	A	C	C	T	T	A	A	A	A	C	C	C	C	C	C	G	G	T	T	G	G	T	T	A	A	C	C	T	T	T	T	C	C	C	C	T	T	C	C	C	C	C	C	G	G	A	A	A	A	A	A	T	T	A	A	C	C	A	A	A	A	T	T	G	G	C	C	G	G	G	G	A	A	C	C	T	T	C	C	G	G	C	C	G	G	C	C	G	G	G	G	G	G	G	G	G	G	G	G	G	G	A	A	C	C	T	T	C	C	C	C	C	C	A	A	G	G	A	A	C	C	C	C	T	T	G	G	A	A	G	G	A	A	T	T	G	G	A	A	A	A	G	G	A	A	C	C	A	A	C	C	T	T	G	G	A	A	T	T	A	A	G	G	A	A	C	C	C	C	C	C	G	G	T	T	C	C	G	G	A	A	G	G	T	T	T	T	A	A	A	A	G	G	T	T	T	T	C	C	A	A	T	T	A	A	C	C	A	A	A	A	A	A	G	G	G	G	C	C	A	A	G	G	G	G	C	C	C	C	A	A	T	T	A	A	G	G	G	G	A	A	G	G	T	T	G	G	C	C	C	C	A	A	G	G	G	G	T	T	G	G	C	C	C	C	C	C	G	G	G	G	G	G	T	T	G	G	C	C	T	T	T	T	C	C	G	G	G	G	T	T	A	A	A	A	T	T	T	T	T	T	T	T	A	A	T	T	C	C	C	C	T	T	G	G	C	C	G	G	A	A	G	G	T	T	C	C	G	G	A	A	G	G	C	C	T	T	A	A	C	C	G	G	C	C	T	T	C	C	A	A	G	G	G	G	C	C	T	T	G	G	T	T	C	C	C	C	T	T	G	G	G	G	C	C	C	C	G	G	A	A	T	T	C	C	T	T	T	T	T	T	A	A	T	T	A	A	C	C	C	C	G	G	C	C	A	A	T	T	G	G	T	T	G	G	C	C	G	G	G	G	A	A	C	C	C	C	G	G	G	G	T	T	G	G	G	G	G	G	T	T	T	T	A	A	A	A	G	G	A	A	C	C	G	G	A	A	C	C	G	G	A	A	A	A	T	T	G	G	C	C	C	C	C	C	C	C	C	C	C	C	G	G	C	C	C	C	C	C	C	C	A	A	A	A	G	G	C	C	A	A	T	T	G	G	A	A	A	A	T	T	G	G	C	C	A	A	C	C	G	G	C	C	G	G	C	C	G	G	C	C	C	C	G	G	G	G	G	G	G	G	C	C	G	G	A	A	T	T	C	C	C	C	T	T	G	G	G	G	C	C	G	G	T	T	C	C	C	C	G	G	A	A	A	A	T	T	G	G	C	C	C	C	C	C	C	C	G	G	G	G	A	A	T	T	C	C	T	T	G	G	T	T	C	C	G	G	C	C	C	C	T	T	T	T	A	A	A	A	G	G	T	T	A	A	A	A	A	A	C	C	C	C	G	G	C	C	A	A	C	C	T	T	T	T	A	A	G	G	A	A	A	A	G	G	C	C	A	A	G	G	A	A	G	G	G	G	T	T	G	G	A	A	T	T	G	G	G	G	G	G	T	T	A	A	A	A	T	T	A	A	T	T	G	G	T	T	G	G	G	G	T	T	A	A	A	A	C	C	A	A	G	G	G	G	T	T	G	G	C	C	C	C	T	T	G	G	A	G	C	C	T	T	C	C	G	G	G	G	G	G	T	T	A	A	G	G	NA	NA	C	C	G	G	T	T	G	G	T	T	T	T	C	C	C	C	T	T	C	C	A	A	T	T	T	T	A	A	G	G	C	C	C	C	G	G	A	A	G	G	G	G	A	A	C	C	A	A	G	G	G	G	A	A	A	A	A	A	T	T	G	G	T	T	C	C	G	G	G	G	C	C	A	A	C	C	G	G	C	C	A	A	C	C	T	T	T	T	G	G	T	T	C	C	G	G	A	A	T	T	G	G	C	C	G	G	A	A	G	G	A	A	A	A	C	C	T	T	G	G	T	T	C	C	T	T	G	G	A	A	A	A	T	T	G	G	C	C	G	G	C	C	T	T	A	A	T	T	C	C	T	T	T	T	T	T	T	T	A	A	G	G	G	G	A	A	C	C	C	C	T	T	C	C	T	T	T	T	A	A	C	C	A	A	C	C	A	A	T	T	T	T	T	T	A	A	A	A	C	C	G	G	A	A	A	A	T	T	C	C	T	T	G	G	C	C	A	A	G	G	T	T	A	A	A	A	A	A	C	C	T	T	C	C	A	A	G	G	A	A	C	C	G	G	G	G	C	C	C	C	T	T	C	C	A	A	T	T	T	T	G	G	A	A	G	G	A	A	T	T	T	T	A	A	G	G	G	G	G	G	C	C	G	G	A	A	A	A	G	G	A	A	A	A	A	A	T	T	C	C	T	T	G	G	G	G	A	A	G	G	A	A	C	C	T	T	T	T	C	C	G	G	C	C	G	G	A	A	C	C	C	C	C	C	T	T	C	C	G	G	G	G	C	C	G	G	G	G	T	T	G	G	T	T	G	G	A	A	G	G	G	G	C	C	G	G	G	G	T	T	C	C	C	C	T	T	T	T	G	G	G	G	G	G	T	T	C	C	C	C	G	G	C	C	A	A	C	C	C	C	G	G	T	T	C	C	G	G	T	T	G	G	C	C	G	G	T	T	T	T	T	T	A	A	A	A	C	C	A	A	G	G	G	G	A	A	G	G	A	A	G	G	T	T	T	T	A	A	A	A	G	G	A	A	A	A	G	G	G	G	A	A	T	T	G	G	C	C	G	G	A	A	G	G	C	C	T	T	T	T	C	C	A	A	C	C	A	A	T	T	G	G	T	T	A	A	C	C	T	T	G	G	G	G	A	A	C	C	T	T	C	C	C	C	C	C	G	G	A	A	A	A	G	G	G	G	G	G	G	G	T	T	T	T	C	C	A	A	T	T	C	C	C	C	A	A	A	A	T	T	G	G	A	A	A	A	A	A	T	T	A	A	T	T	G	G	T	T	G	G	A	A	C	C	T	T	T	T	T	T	G	G	G	G	G	G	G	G	C	C	C	C	G	G	A	A	T	T	G	G	G	G	T	T	C	C	A	A	A	A	G	G	T	T	A	A	A	A	C	C	A	A	A	A	A	A	G	G	A	A	G	G	G	G	A	A	C	C	A	A	G	G	G	G	G	G	A	A	G	G	T	T	A	A	G	G	G	G	A	A	T	T	T	T	C	C	G	G	C	C	A	A	G	G	C	C	T	T	C	C	A	A	G	G	T	T	C	C	A	A	C	C	A	A	T	T	C	C	G	G	T	T	A	A	G	G	T	T	A	A	G	G	A	A	G	G	T	T	G	G	G	G	C	C	T	T	A	A	T	T	G	G	T	T	G	G	G	G	T	T	T	T	G	G	G	G	A	A	G	G	T	T	G	G	G	G	C	C	G	G	A	A	A	A	G	G	A	A	C	C	T	T	T	T	G	G	T	T	T	T	C	C	A	A	A	A	G	G	C	C	T	C	G	G	C	C	T	T	G	G	G	G	G	G	G	G	G	G	T	T	G	G	A	A	T	T	T	T	T	T	C	C	T	T	G	G	C	C	A	A	G	G	G	G	A	A	T	T	T	T	G	G	A	A	A	A	T	T	G	G	A	A	A	A	C	C	C	C	A	A	T	T	G	G	G	G	G	G	A	A	T	T	G	G	T	T	C	C	C	C	G	G	G	G	A	A	T	T	C	C	C	C	T	T	C	C	T	T	G	G	A	A	C	C	T	T	A	A	T	T	G	G	T	T	C	C	G	G	C	C	G	G	C	C	G	G	T	T	C	C	A	A	A	A	C	C	C	C	T	T	G	G	T	T	C	C	T	T	T	T	G	G	G	G	A	A	A	A	A	A	G	G	A	A	T	T	T	T	G	G	T	T	T	T	C	C	A	A	A	A	G	G	C	C	C	C	A	A	G	G	T	T	C	C	C	C	G	G	A	A	C	C	G	G	A	A	A	A	T	T	A	A	C	C	T	T	G	G	C	C	A	A	A	A	G	G	C	C	G	G	G	G	C	C	A	A	T	T	A	A	G	G	A	A	G	G	T	T	T	T	C	C	G	G	A	A	T	T	T	T	A	A	A	A	A	A	T	T	G	G	A	A	C	C	C	C	T	T	G	G	A	A	A	A	A	A	C	C	G	G	G	G	G	G	G	G	C	C	C	C	T	T	T	T	A	A	G	G	A	A	T	T	T	T	C	C	A	A	G	G	C	C	T	T	G	G	A	A	T	T	T	T	T	T	T	T	T	T	C	C	C	C	A	A	A	A	G	G	G	G	A	A	C	C	C	C	C	C	T	T	A	A	T	T	A	A	C	C	T	T	C	C	C	C	G	G	C	C	G	G	A	A	A	A	C	C	C	C	A	A	G	G	C	C	A	A	A	A	G	G	C	C	G	G	G	G	G	G	C	C	A	A	A	A	G	G	G	G	C	C	G	G	T	T	A	A	G	G	C	C	A	A	A	A	G	G	T	T	G	G	C	C	C	C	C	C	A	A	G	G	A	A	A	A	G	G	A	A	T	T	C	C	C	C	G	G	G	G	G	G	A	A	C	C	C	C	T	T	T	T	A	A	C	C	A	A	T	T	G	G	G	G	G	G	C	C	T	T	G	G	G	G	T	T	C	C	G	G	T	T	C	C	C	C	C	C	T	T	C	C	G	G	A	A	C	C	C	C	C	C	G	G	G	G	A	A	C	C	A	A	G	G	T	T	G	G	C	C	T	T	T	T	T	T	T	T	T	T	A	A	T	T	C	C	A	A	C	C	T	T	G	G	G	G	T	T	A	A	A	A	G	G	C	C	A	A	G	G	A	A	G	G	A	A	A	A	T	T	A	A	G	G	C	C	A	A	A	A	C	C	T	T	C	C	G	G	A	A	C	C	C	C	G	G	G	G	G	G	T	T	G	G	T	T	T	T	A	A	A	A	C	C	A	A	A	A	T	T	G	G	C	C	T	T	G	G	T	T	C	C	C	C	T	T	C	C	A	A	G	G	C	C	T	T	A	A	T	T	C	C	C	C	C	C	C	C	C	C	C	C	C	C	C	C	A	A	G	G	A	A	C	C	A	A	C	C	G	G	C	C	G	G	T	T	C	C	A	A	T	T	G	G	C	C	T	T	G	G	T	T	T	T	T	T	G	G	C	C	G	G	G	G	A	A	T	T	C	C	G	G	A	A	A	A	G	G	A	A	T	T	G	G	A	A	C	C	T	T	T	T	T	T	C	C	C	C	T	T	G	G	A	A	T	T	T	T	A	A	T	T	C	C	C	C	C	C	T	T	A	A	C	C	T	T	T	T	C	C	G	G	C	C	A	A	T	T	A	A	G	G	T	T	C	C	T	T	T	T	C	C	T	T	A	A	C	C	T	T	G	G	G	G	G	G	T	T	T	T	C	C	T	T	T	T	G	G	T	T	C	C	T	T	A	A	T	T	A	A	A	A	A	A	C	C	A	A	T	T	C	C	T	T	A	A	T	T	T	T	T	T	A	A	T	T	T	T	A	A	G	G	C	C	C	C	C	C	A	A	C	C	G	G	C	C	C	C	G	G	G	G	G	G	G	G	A	A	G	G	C	C	G	G	T	T	G	G	C	C	A	A	G	G	A	A	A	A	A	A	A	A	C	C	A	A	A	A	G	G	G	G	G	G	T	T	A	A	A	A	C	C	C	C	A	A	T	T	T	T	A	A	C	C	C	C	C	C	A	A	G	G	A	A	G	G	G	G	G	G	G	G	C	C	G	G	G	G	A	A	NA	NA	A	A	C	C	C	C	G	G	G	G	G	G	G	G	C	C	A	A	T	T	C	C	C	C	A	A	C	C	G	G	C	C	A	A	T	T	T	T	C	C	A	A	A	A	G	G	T	T	C	C	C	C	G	G	C	C	T	T	NA	NA	G	G	G	G	C	C	C	C	T	T	C	C	T	T	A	A	G	G	A	A	T	T	G	G	A	A	A	A	T	T	T	T	T	T	G	G	C	C	C	C	A	A	A	A	G	G	T	T	A	A	T	T	C	C	A	A	C	C	A	A	G	G	G	G	A	A	C	C	A	A	C	C	C	C	T	T	T	T	T	T	T	T	C	C	T	T	C	C	T	T	C	C	A	A	A	A	G	G	T	T	G	G	C	C	C	C	T	T	T	T	G	G	T	T	G	G	G	G	G	G	C	C	G	G	G	G	C	C	C	C	G	G	A	A	G	G	G	G	G	G	C	C	A	A	C	C	C	C	T	T	A	A	C	C	T	T	T	T	T	T	C	C	T	T	A	A	T	T	C	C	A	A	C	C	T	T	A	A	G	G	G	G	A	A	C	C	T	T	A	A	A	A	A	A	G	G	G	G	A	A	G	G	C	C	G	G	C	C	C	C	T	T	C	C	A	A	G	G	C	C	T	T	A	A	C	C	C	C	T	T	C	C	C	C	A	A	T	T	G	G	A	A	G	G	T	T	C	C	G	G	C	C	A	A	T	T	A	A	T	T	T	T	C	C	C	C	G	G	A	A	C	C	A	A	C	C	T	T	A	A	C	C	A	A	NA	NA	C	C	A	A	A	A	G	G	A	A	A	A	T	T	G	G	C	C	C	C	T	T	T	T	G	G	C	C	C	C	C	C	T	T	A	A	G	G	T	T	G	G	A	A	G	G	C	C	G	G	C	C	G	G	T	T	G	G	C	C	G	G	T	T	C	C	G	G	T	T	G	G	T	T	A	A	C	C	G	G	C	C	C	C	G	G	C	C	A	A	G	G	G	G	G	G	A	A	A	A	C	C	G	G	G	G	A	A	C	C	T	T	T	T	A	A	C	C	G	G	C	C	C	C	A	A	C	C	G	G	C	C	A	A	T	T	T	T	C	C	C	C	A	A	T	T	C	C	A	A	G	G	G	G	T	T	T	T	C	C	C	C	T	T	G	G	G	G	G	G	A	A	G	G	C	C	C	C	T	T	T	T	C	C	G	G	G	G	A	A	G	G	A	A	C	C	C	C	T	T	C	C	T	T	T	T	C	C	T	T	G	G	C	C	T	T	T	T	G	G	A	A	G	G	G	G	C	C	C	C	G	G	C	C	T	T	C	C	G	G	G	G	C	C	T	T	G	G	A	A	T	T	T	T	A	A	A	A	G	G	A	A	T	T	G	G	A	A	T	T	A	A	G	G	G	G	G	G	T	T	T	T	A	A	T	T	T	T	G	G	T	T	C	C	T	T	A	A	G	G	G	G	G	G	C	C	A	A	G	G	T	T	C	C	T	T	T	T	T	T	T	T	C	C	T	T	A	A	T	T	G	G	T	T	T	T	C	C	A	A	G	G	T	T	T	T	A	A	T	T	G	G	G	G	A	A	A	A	G	G	A	A	A	A	G	G	T	T	A	A	G	G	A	A	C	C	G	G	A	A	T	T	T	T	C	C	G	G	C	C	T	T	T	T	C	C	A	A	A	A	T	T	A	A	C	C	A	A	C	C	C	C	C	C	T	T	G	G	G	G	T	T	G	G	C	C	G	G	T	T	G	G	C	C	C	C	C	C	G	G	C	C	C	C	G	G	T	T	C	C	C	C	A	A	G	G	C	C	A	A	G	G	A	A	C	C	C	C	C	C	G	G	C	C	G	G	C	C	A	A	C	C	G	G	T	T	A	A	A	A	T	T	G	G	A	A	G	G	C	C	T	T	C	C	C	C	T	T	G	G	T	T	C	C	G	G	A	A	G	G	T	T	G	G	G	G	T	T	C	C	C	C	T	T	A	A	A	A	C	C	A	A	G	G	C	C	C	C	G	G	G	G	G	G	A	A	C	C	C	C	C	C	A	A	C	C	A	A	T	T	C	C	A	A	C	C	A	A	G	G	A	A	G	G	A	A	G	G	G	G	C	C	G	G	C	C	G	G	G	G	G	G	C	C	C	C	A	A	C	C	G	G	A	A	A	A	T	T	T	T	T	T	C	C	C	C	A	A	C	C	T	T	A	A	A	A	A	A	G	G	G	G	C	C	A	A	C	C	T	T	G	G	A	A	A	A	G	G	T	T	A	A	C	C	T	T	A	A	A	A	G	G	A	A	A	A	A	A	A	A	A	A	C	C	A	A	G	G	C	C	A	A	C	C	A	A	G	G	T	T	T	T	A	A	G	G	A	A	C	C	T	T	A	A	G	G	G	G	C	C	A	A	T	T	G	G	C	C	G	G	T	T	C	C	T	T	A	A	T	T	A	A	T	T	G	G	C	C	T	T	C	C	G	G	A	A	C	C	A	A	G	G	G	G	C	C	A	A	A	A	T	T	G	G	C	C	A	A	A	A	G	G	T	T	T	T	A	A	C	C	A	A	T	T	A	A	G	G	A	A	C	C	T	T	T	T	A	A	T	T	G	G	C	C	C	C	G	G	A	A	T	T	A	A	A	A	A	A	C	C	A	A	A	A	G	G	G	G	T	T	C	C	C	C	T	T	T	T	A	A	G	G	A	A	T	T	G	G	A	A	G	G	G	G	G	G	A	A	A	A	T	T	T	T	A	A	A	A	G	G	A	A	C	C	G	G	G	G	C	C	G	G	T	T	C	C	T	T	T	T	A	A	G	G	T	T	A	A	A	A	G	G	A	A	A	A	G	G	G	G	A	A	G	G	T	T	A	A	C	C	A	A	C	C	T	T	A	A	C	C	T	T	T	T	G	G	A	A	A	A	A	A	A	A	G	G	A	A	G	G	G	G	C	C	T	T	G	G	G	G	G	G	T	T	C	C	G	G	C	C	T	T	C	C	T	T	A	A	C	C	G	G	T	T	C	C	G	G	A	A	G	G	C	C	C	C	T	T	G	G	G	G	A	A	A	A	C	C	A	A	G	G	G	G	A	A	A	A	C	C	C	C	C	C	G	G	A	A	T	T	C	C	C	C	A	A	G	G	T	T	A	A	A	A	A	A	T	T	A	A	A	A	A	A	A	A	G	G	T	T	T	T	C	C	T	T	A	A	G	G	G	G	T	T	C	C	T	T	T	T	A	A	T	T	T	T	G	G	C	C	G	G	G	G	C	C	A	A	T	T	A	A	G	G	G	G	A	A	A	A	T	T	G	G	NA	NA	NA	NA	A	A	NA	NA	G	G	T	T	T	T	G	G	G	G	T	T	A	A	T	T	C	C	C	C	C	C	G	G	A	A	G	G	A	A	C	C	G	G	C	C	C	C	A	A	A	A	G	G	T	T	C	C	C	C	G	G	C	C	G	G	A	A	A	A	C	C	T	T	G	G	C	C	A	A	C	C	A	A	G	G	G	G	G	G	C	C	G	G	A	A	C	C	C	C	A	A	G	G	A	A	A	A	C	C	T	T	G	G	C	C	G	G	T	T	G	G	T	T	A	A	G	G	T	T	G	G	C	C	C	C	A	A	G	G	A	A	T	T	C	C	C	C	A	A	G	G	G	G	A	A	A	A	G	G	T	T	G	G	C	C	A	A	T	T	G	G	C	C	A	A	G	G	G	G	T	T	C	C	T	T	G	G	G	G	A	A	C	C	T	T	A	A	T	T	T	T	T	T	G	G	G	G	T	T	A	A	A	A	G	G	C	C	G	G	G	G	C	C	G	G	C	C	C	C	C	C	A	A	T	T	G	G	A	A	A	A	G	G	G	G	G	G	G	G	C	C	A	A	A	A	G	G	A	A	G	G	G	G	C	C	G	G	C	C	G	G	A	A	C	C	T	T	T	T	C	C	T	T	T	T	A	A	C	C	A	A	C	C	C	C	G	G	C	C	G	G	T	T	C	C	G	G	A	A	A	A	A	A	T	T	G	G	G	G	A	A	T	T	G	G	G	G	T	T	T	T	A	A	G	G	C	C	G	G	T	T	C	C	G	G	G	G	G	G	C	C	G	G	T	T	G	G	C	C	G	G	A	A	A	A	C	C	G	G	C	T	A	A	A	A	T	T	A	A	C	C	A	A	G	G	G	G	G	G	T	T	G	G	C	C	A	A	C	C	A	A	C	C	A	A	C	C	C	C	G	G	G	G	G	G	G	G	T	T	G	G	C	C	C	C	A	A	A	A	C	C	C	C	T	T	C	C	C	C	T	T	A	A	T	T	T	T	C	C	T	T	A	A	A	A	A	A	T	T	C	C	C	C	A	A	A	A	A	A	A	A	G	G	C	C	C	C	A	A	G	G	C	C	T	T	T	T	A	A	A	A	G	G	C	C	C	C	C	C	A	A	G	G	A	A	A	A	A	A	T	T	C	C	G	G	C	C	T	T	C	C	A	A	C	C	C	C	T	T	C	C	T	T	C	C	A	A	T	T	C	C	C	C	A	A	G	G	G	G	T	T	C	C	A	A	C	C	C	C	A	A	A	A	G	G	C	C	G	G	T	T	C	C	T	T	G	G	C	C	T	T	T	T	A	A	A	A	T	T	G	G	T	T	A	A	T	T	C	C	G	G	C	C	T	T	G	G	T	T	C	C	G	G	A	A	T	T	T	T	G	G	G	G	A	A	C	C	A	A	G	G	C	C	G	G	T	T	A	A	G	G	G	G	T	T	A	A	G	G	A	A	G	G	C	C	G	G	T	T	A	A	A	A	C	C	C	C	G	G	A	A	A	A	C	C	T	T	T	T	G	G	G	G	T	T	C	C	C	C	G	G	C	C	A	A	G	G	C	C	C	C	A	A	T	T	A	A	G	G	C	C	C	C	A	A	T	T	C	C	A	A	G	G	C	C	A	A	G	G	C	C	G	G	A	A	C	C	G	G	C	C	A	A	T	T	A	A	T	T	A	A	A	A	T	T	C	C	G	G	G	G	C	C	C	C	T	T	G	G	A	A	T	T	C	C	T	T	G	G	C	C	G	G	G	G	G	G	C	C	A	A	G	G	G	G	G	G	G	G	A	A	C	C	A	A	A	A	A	A	A	A	C	C	A	A	G	G	C	C	C	C	C	C	G	G	A	A	C	C	C	C	A	A	T	T	G	G	C	C	G	G	T	T	G	G	G	G	A	A	T	T	T	T	G	G	C	C	A	A	C	C	T	T	A	A	G	G	C	C	T	T	G	G	T	T	T	T	A	A	G	G	G	G	A	A	A	A	C	C	C	C	T	T	G	G	T	T	C	C	A	A	G	G	C	C	A	A	C	C	C	C	G	G	G	G	C	C	C	C	T	T	T	T	G	G	A	A	A	A	T	T	A	A	T	T	A	A	T	T	G	G	A	A	C	C	C	C	G	G	T	T	G	G	C	C	C	C	C	C	T	T	A	A	G	G	C	C	C	C	C	C	A	A	T	T	G	G	G	G	C	C	A	A	G	G	C	C	G	G	G	G	C	C	T	T	T	T	T	T	T	T	G	G	C	C	G	G	T	T	G	G	T	T	A	A	C	C	A	A	T	T	G	G	G	G	A	A	C	C	C	C	G	G	T	T	T	T	G	G	C	C	A	A	C	C	G	G	G	G	A	A	T	T	C	C	G	G	G	G	T	T	G	G	G	G	T	T	T	T	A	G	A	A	A	A	G	G	T	C	C	C	A	G	T	T	G	G	T	T	C	C	T	G	C	T	A	G	NA	NA	G	G	C	G	T	T	C	A	G	G	A	G	C	C	T	A	G	A	G	G	G	G	C	C	C	T	C	C	G	A	C	G	T	G	C	T	A	A	A	T	T	C	C	C	G	G	A	A	C	C	NA	NA	A	G	C	T	A	A	G	A	G	G	G	G	A	A	NA	NA	G	A	NA	NA	G	G	T	T	C	C	A	A	T	T	C	T	G	G	G	A	T	C	C	C	C	C	C	T	T	C	C	C	C	T	T	G	C	C	T	G	T	A	C	C	T	A	G	G	T	T	A	C	A	A	A	A	C	C	A	G	T	T	NA	NA	T	C	T	C	C	C	G	A	G	G	A	A	A	A	A	G	A	A	NA	NA	G	G	C	C	A	G	G	A	C	T	G	A	G	G	A	G	T	C	C	C	T	T	C	C	G	C	T	A	C	C	A	G	G	A	C	C	A	T	G	G	C	T	A	A	NA	NA	A	C	G	G	G	A	C	C	C	G	C	C	A	T	G	G	A	G	C	T	A	A	G	G	C	T	G	G	C	T	C	C	G	G	T	C	A	A	C	C	C	C	G	G	A	T	A	G	A	A	A	A	T	G	G	G	T	C	C	C	G	G	G	G	NA	NA	G	C	T	A	A	G	A	G	C	C	G	G	T	T	C	T	C	T	T	A	C	T	T	C	A	G	A	A	G	A	T	C	G	G	G	G	A	T	A	C	G	A	C	C	T	G	C	T	NA	NA	G	G	G	G	C	T	C	T	C	C	G	G	T	C	A	A	NA	NA	C	C	G	A	G	G	NA	NA	C	T	G	A	C	T	G	G	G	G	A	A	A	C	C	C	A	G	C	C	C	C	G	G	T	A	T	T	G	G	A	A	A	A	T	T	A	A	C	T	NA	NA	C	A	A	A	A	A	A	A	G	G	G	A	T	C	T	T	A	A	C	C	G	G	T	T	A	G	C	C	T	C	A	A	C	T	G	G	A	G	T	C	G	G	A	G	A	A	G	G	A	G	A	G	C	T	G	G	G	G	T	C	T	T	G	G	G	A	G	G	G	C	A	A	C	C	C	C	A	T	C	T	A	G	T	C	G	C	C	C	A	G	T	C	NA	NA	A	A	C	T	T	C	C	A	T	A	T	T	T	T	A	G	T	T	G	T	A	C	A	A	G	C	C	T	NA	NA	A	G	T	C	NA	NA	C	C	G	A	C	C	A	A	A	A	C	C	A	G	G	G	A	G	C	C	G	G	C	T	T	C	C	C	C	C	G	G	T	C	NA	NA	T	G	C	T	G	G	C	C	T	G	G	A	A	G	C	C	C	A	C	C	A	G	A	T	A	T	G	G	G	A	A	G	G	A	G	G	A	T	A	A	T	C	G	A	C	C	A	A	C	C	C	C	G	G	G	A	C	G	G	T	A	A	NA	NA	A	A	A	A	G	C	C	T	C	T	T	G	G	A	G	G	C	C	A	A	C	G	G	C	T	T	C	T	T	C	G	A	C	T	NA	NA	A	T	A	A	G	G	T	C	T	T	T	A	T	A	A	G	C	T	T	A	G	G	A	G	C	C	A	G	G	A	A	G	T	T	C	T	G	G	G	T	T	A	A	A	T	G	G	T	T	C	A	A	G	A	NA	NA	G	A	C	C	G	G	A	G	T	T	T	T	G	G	G	G	G	A	G	A	G	G	NA	NA	C	T	A	G	A	G	A	A	A	G	C	A	C	C	C	T	T	C	A	G	C	G	T	A	G	G	A	T	T	A	T	T	C	C	C	C	T	A	A	G	G	G	A	A	T	T	G	G	A	G	C	C	C	T	C	C	A	A	G	G	G	G	C	T	A	A	G	A	T	C	C	T	G	G	T	C	A	C	G	A	C	C	A	T	G	G	G	C	T	A	T	A	A	A	G	A	T	C	C	C	G	G	T	T	C	T	G	T	G	G	C	G	G	A	C	C	C	G	A	A	A	T	A	G	T	C	T	G	T	A	T	T	C	T	A	A	G	G	G	A	C	C	C	C	G	A	G	G	C	A	G	A	G	G	A	A	A	A	G	A	T	C	A	G	NA	NA	T	C	C	C	A	A	C	A	C	A	A	T	A	G	T	G	C	C	C	C	C	T	G	G	C	C	T	C	G	G	G	A	G	A	C	C	NA	NA	A	C	C	T	G	G	T	C	T	T	C	T	T	C	A	G	G	G	T	C	T	A	T	C	T	C	C	C	NA	NA	C	T	NA	NA	G	A	T	C	T	C	G	G	C	C	G	G	A	C	A	G	G	G	A	A	T	C	C	C	G	G	A	G	C	C	C	C	T	C	C	G	G	G	C	C	A	G	G	G	A	A	T	A	G	T	C	C	T	T	C	T	NA	NA	C	C	G	A	G	A	A	C	G	G	T	C	A	G	C	T	T	C	A	A	C	C	NA	NA	T	C	G	G	G	C	C	T	T	T	T	A	A	T	T	G	A	A	A	A	A	G	C	A	NA	NA	A	A	A	A	T	C	T	T	A	A	G	G	T	C	G	T	C	C	G	A	G	A	A	A	NA	NA	C	T	A	A	G	G	C	T	T	C	G	A	G	G	G	G	C	A	C	C	A	A	T	T	C	T	A	A	C	C	G	G	T	C	C	C	C	A	C	C	C	T	A	A	NA	NA	C	T	G	A	G	G	G	A	G	G	G	A	A	A	T	A	C	C	C	C	T	A	G	A	C	T	G	A	G	G	T	T	A	A	A	A	G	G	A	C	G	G	T	T	NA	NA	T	C	G	A	NA	NA	A	G	C	C	C	C	NA	NA	G	G	T	C	C	T	G	G	T	T	G	C	T	A	G	G	C	T	T	G	T	T	G	A	T	C	A	A	G	G	T	G	T	T	T	T	C	C	G	A	A	G	A	C	A	G	G	G	G	A	T	C	T	T	C	C	G	G	C	C	G	G	G	G	C	C	T	G	G	C	A	G	G	C	A	T	G	G	T	T	C	C	NA	NA	G	G	T	G	C	C	A	G	T	T	T	C	T	C	C	C	A	C	A	A	A	A	G	G	G	C	A	G	G	G	G	A	G	G	C	C	G	G	C	G	C	C	T	A	C	A	A	C	T	T	C	C	NA	NA	C	C	G	G	T	T	A	T	G	A	T	T	NA	NA	T	C	NA	NA	G	G	A	G	C	T	NA	NA	T	A	T	C	G	A	C	G	T	T	G	G	G	G	G	A	A	A	G	G	G	A	T	G	C	C	G	A	G	A	C	A	A	C	T	T	C	C	T	T	A	A	T	T	T	G	T	T	C	T	NA	NA	G	A	T	T	A	G	C	C	C	G	G	T	C	C	T	T	A	T	C	C	C	C	T	G	C	C	A	A	G	A	NA	NA	G	G	C	C	C	T	G	G	C	T	G	G	G	G	A	G	G	A	A	G	C	T	G	A	G	A	G	G	A	G	G	G	G	G	G	A	G	G	C	C	A	G	C	T	A	T	NA	NA	A	G	G	G	G	C	T	T	G	G	C	A	T	C	C	C	G	G	T	A	G	A	C	C	G	A	G	G	A	G	T	C	A	C	A	A	G	G	T	T	T	T	C	C	G	G	T	T	T	C	C	C	A	A	A	A	G	G	G	G	A	A	C	C	A	A	A	A	G	G	G	G	T	T	C	C	G	G	A	A	A	C	A	A	C	C	C	T	A	A	C	C	G	G	C	C	T	T	C	T	G	G	T	C	G	A	T	G	T	T	A	A	A	A	T	C	T	C	T	C	NA	NA	T	T	T	C	T	T	C	T	G	G	C	C	G	A	A	A	A	A	T	T	A	A	C	C	C	T	T	A	C	G	C	C	C	C	C	C	G	G	T	T	T	T	A	A	T	T	T	T	T	T	A	A	G	A	A	A	T	T	T	T	C	C	C	C	C	C	G	G	A	A	G	G	G	G	C	C	C	C	C	T	C	C	A	A	A	T	C	A	C	A	A	C	C	T	G	G	A	T	NA	NA	G	G	T	T	C	T	T	A	A	G	T	T	T	T	A	G	T	C	A	A	A	A	C	C	C	C	T	T	C	C	T	T	C	C	A	A	C	C	T	T	G	G	G	G	T	C	A	G	A	A	G	A	G	G	G	A	C	A	C	T	C	T	C	T	A	A	A	A	A	A	G	G	T	T	C	C	G	G	C	G	T	T	G	G	G	G	A	A	C	C	C	C	A	A	C	C	C	C	C	T	G	G	C	C	C	C	C	C	T	T	G	G	C	T	T	C	G	G	T	T	T	T	T	A	A	A	G	G	A	C	A	A	G	G	A	A	G	A	G	G	G	A	A	A	A	A	T	T	T	T	G	G	T	T	T	C	T	C	G	A	C	C	T	T	A	A	A	G	G	G	G	G	A	A	C	T	C	C	T	T	T	T	T	T	G	G	G	A	T	C	C	C	G	G	C	C	C	T	A	A	A	A	G	G	G	G	C	T	A	G	T	T	C	C	C	C	C	A	T	C	A	A	T	T	T	T	G	G	A	G	G	G	A	A	G	G	T	T	C	C	G	G	G	G	C	C	C	C	G	A	C	C	G	G	A	G	A	G	A	A	C	C	T	A	T	C	T	T	C	T	G	A	G	A	T	T	A	G	C	C	T	T	C	A	A	A	A	A	C	C	C	T	T	T	T	T	T	T	C	C	G	G	T	T	G	G	A	A	T	T	A	A	A	A	T	T	C	C	A	A	G	G	G	G	A	G	G	G	T	G	C	T	T	T	A	A	A	A	T	C	G	G	T	T	A	A	G	G	A	A	T	T	NA	NA	T	C	C	T	A	G	C	C	C	C	C	T	G	A	A	A	C	C	G	A	C	C	A	A	G	G	T	G	C	C	G	G	G	G	A	A	T	T	A	A	A	A	A	A	G	G	A	A	C	C	T	T	A	A	G	G	A	A	C	C	G	G	C	C	A	A	G	G	T	C	A	A	G	G	G	G	G	G	T	T	A	A	C	C	C	C	T	T	T	T	A	A	A	A	A	A	A	A	T	T	A	A	G	G	T	T	G	G	A	A	T	T	G	G	G	C	T	T	A	A	C	C	T	T	A	A	A	A	C	C	C	T	C	C	T	T	G	A	G	G	T	T	A	A	G	A	G	G	T	A	T	T	C	T	C	C	T	T	T	T	A	A	C	C	C	C	T	T	C	C	A	A	A	A	C	C	A	A	T	T	G	G	T	T	G	G	C	C	C	C	C	C	A	A	C	C	C	C	C	C	G	G	A	A	T	T	C	C	C	C	G	G	C	C	C	C	NA	NA	T	T	T	T	G	G	G	G	A	A	G	G	A	A	A	A	T	T	T	T	C	C	C	G	A	A	G	G	G	G	A	A	T	T	A	A	C	C	G	G	G	A	T	C	T	T	A	A	C	C	A	A	A	G	C	C	T	G	T	T	A	A	G	T	C	C	A	A	C	C	C	C	C	C	T	T	G	G	NA	NA	C	C	A	A	C	C	G	G	A	A	T	T	G	G	T	T	A	A	A	A	A	A	T	T	C	C	T	T	C	C	T	T	G	G	A	A	C	C	T	T	C	C	T	T	A	A	T	T	C	C	C	C	A	A	A	A	T	C	NA	NA	A	A	A	A	C	T	T	T	A	T	C	C	A	A	T	C	G	G	A	A	A	G	A	A	T	C	A	A	A	G	T	T	G	C	T	T	G	G	C	T	G	G	G	G	T	T	C	C	T	T	C	T	NA	NA	C	C	T	C	T	C	A	A	C	C	C	C	T	T	T	G	G	G	G	A	T	C	T	T	G	A	A	A	A	A	T	C	A	A	A	A	T	C	C	T	A	A	A	A	T	T	T	C	A	G	G	A	C	G	NA	NA	C	C	A	G	C	C	C	C	A	A	C	T	T	A	C	T	C	T	A	G	A	A	C	C	G	G	G	G	A	A	A	A	C	C	C	C	G	C	G	A	G	A	G	G	T	C	A	A	T	C	G	A	C	T	C	C	C	C	T	C	T	T	T	T	A	A	C	C	C	C	A	G	A	A	G	G	A	A	G	A	T	T	G	A	C	C	T	T	T	C	G	A	G	G	A	T	A	G	T	T	G	G	T	T	NA	NA	T	T	G	A	A	G	C	T	C	C	C	G	C	G	G	G	G	G	A	A	G	G	A	G	G	G	C	C	T	T	C	C	G	G	A	A	T	T	C	C	G	G	T	T	T	T	C	C	G	G	G	G	C	C	G	G	C	T	T	T	C	C	T	T	G	G	G	G	G	G	T	T	T	C	G	G	G	G	A	A	G	C	A	A	G	A	A	A	A	A	NA	NA	G	G	G	G	A	A	C	C	T	C	A	G	G	A	G	G	T	T	T	T	A	A	C	C	A	A	A	G	C	T	G	G	T	T	C	C	A	G	T	G	C	T	G	G	G	G	T	C	G	G	G	G	C	C	G	A	A	A	T	C	C	T	G	C	NA	NA	T	T	C	C	T	T	A	A	A	A	A	A	A	A	G	G	G	G	A	A	G	G	G	G	A	A	A	A	C	C	A	A	G	G	T	T	T	T	G	A	T	T	C	C	G	A	T	C	G	G	A	T	T	C	G	A	T	C	T	T	G	G	T	T	C	C	T	T	T	T	T	T	T	T	G	G	T	T	A	A	A	A	C	C	C	C	G	G	G	G	G	G	C	C	T	T	C	C	A	A	A	C	G	G	T	T	A	G	A	A	C	C	A	A	T	T	C	T	G	G	NA	NA	G	G	G	G	C	C	T	C	C	T	A	G	T	C	C	T	A	G	T	T	G	G	T	C	C	T	G	G	T	T	T	T	A	T	G	A	NA	NA	C	C	G	G	T	C	A	A	A	G	T	C	G	A	A	C	T	C	G	G	G	A	G	G	C	A	C	C	T	C	A	A	C	C	T	A	T	C	G	A	C	C	G	A	G	G	T	C	A	G	NA	NA	G	A	G	A	C	C	A	A	T	T	C	C	T	C	G	G	G	G	A	A	C	C	A	A	C	C	A	A	T	T	G	G	C	C	T	C	T	T	T	G	C	T	G	G	G	A	T	A	G	G	G	G	C	C	T	C	G	T	C	T	A	C	G	C	NA	NA	T	A	G	G	G	G	A	G	C	C	T	T	C	C	G	G	NA	NA	A	A	T	G	C	A	C	G	C	C	G	G	T	T	C	G	G	G	C	C	A	T	A	A	A	A	A	A	A	A	G	G	C	C	C	C	C	C	A	A	G	G	A	A	T	T	C	C	G	G	C	C	C	A	A	A	A	A	T	C	C	C	G	C	A	A	C	C	C	C	A	A	T	T	T	T	C	C	A	A	T	C	G	G	A	G	A	A	T	C	A	G	C	C	T	T	G	G	T	T	G	G	G	G	G	A	G	T	G	G	T	C	T	C	G	T	A	A	G	G	G	G	G	G	C	T	C	C	T	T	T	C	C	C	C	C	A	A	G	G	G	G	C	T	T	T	G	G	T	C	C	C	A	A	G	G	A	A	A	A	A	A	A	A	A	G	T	C	C	C	A	A	A	G	G	G	G	A	C	C	G	A	A	C	C	T	G	G	C	C	C	T	G	G	G	T	A	A	G	G	T	T	G	G	C	T	C	T	G	G	C	T	G	G	T	A	C	C	C	C	A	G	C	C	G	G	G	G	C	A	C	A	G	G	T	T	C	C	G	G	G	A	G	T	A	T	T	C	G	G	G	G	G	G	A	G	G	G	T	T	T	A	A	A	A	A	C	C	G	G	G	G	C	C	G	G	A	A	T	T	A	A	C	C	G	G	NA	NA	NA	NA	A	G	A	A	T	T	A	C	C	T	G	G	A	A	C	C	T	T	G	G	G	G	C	C	T	T	A	A	C	C	G	G	T	T	C	C	T	T	C	A	T	T	A	A	NA	NA	T	G	A	G	G	G	G	G	T	T	A	A	G	G	T	T	T	T	T	T	T	T	C	C	C	C	G	G	T	T	C	C	G	G	T	T	A	A	G	G	C	A	A	T	A	A	A	A	T	T	A	C	G	G	T	T	C	C	T	A	G	T	C	T	C	C	A	A	T	C	T	T	C	A	T	T	C	C	C	C	G	G	A	A	C	C	T	T	C	C	A	A	C	C	C	C	G	G	T	T	C	T	G	G	G	G	A	A	G	G	T	C	T	A	C	C	G	T	G	G	C	C	G	G	T	T	A	A	G	A	A	T	A	A	G	A	A	G	G	A	G	G	G	G	T	A	A	A	C	T	C	C	A	A	T	T	NA	NA	A	G	C	C	T	A	G	G	A	A	T	T	C	C	C	A	G	C	G	G	NA	NA	T	T	T	T	A	C	T	G	A	A	A	A	NA	NA	A	T	T	C	C	C	A	A	A	G	T	G	C	C	A	A	T	T	C	T	A	A	C	A	C	C	C	A	T	T	G	G	C	T	C	C	A	A	A	A	C	C	C	C	A	A	G	G	A	A	A	A	C	C	C	T	A	A	G	A	C	C	T	T	G	G	A	A	G	G	C	C	G	G	C	A	A	T	T	C	G	G	T	C	A	A	T	T	G	G	A	A	A	A	G	G	A	A	G	A	A	A	T	T	A	A	T	T	G	G	T	T	T	T	A	A	A	T	C	C	C	C	G	G	G	G	C	C	C	C	A	A	T	T	C	T	T	T	T	T	A	A	NA	NA	A	A	G	G	A	A	G	G	G	G	A	A	T	C	T	A	G	G	C	C	A	G	C	T	C	C	G	G	A	G	G	G	G	C	T	T	T	T	C	C	A	A	T	T	G	G	G	G	G	G	G	G	C	C	C	T	G	G	C	T	NA	NA	C	C	G	A	G	T	G	G	C	C	T	T	C	C	A	T	G	A	NA	NA	NA	NA	T	C	T	T	G	G	T	C	G	G	C	G	A	G	C	C	G	G	G	A	A	G	A	A	C	C	G	G	A	A	G	G	G	A	A	G	T	T	A	A	T	C	A	A	G	A	C	A	C	C	A	A	G	G	T	T	C	C	A	A	T	C	T	T	A	C	C	C	C	A	A	A	C	T	T	G	C	C	T	T	T	T	NA	NA	T	T	T	T	A	G	A	A	C	C	G	G	G	A	A	A	C	C	T	T	A	A	G	T	T	T	C	C	C	C	A	A	A	G	A	T	C	C	C	G	A	A	T	T	T	C	C	C	C	C	T	T	T	T	T	T	G	G	A	A	A	A	C	A	G	G	G	A	A	A	A	A	A	G	G	G	C	C	C	C	A	A	C	T	A	A	C	C	C	C	T	T	A	G	G	G	G	T	T	T	T	C	C	G	G	T	C	G	T	C	A	A	G	G	A	A	C	G	G	T	T	T	A	A	T	T	A	A	T	T	T	T	A	A	G	A	C	C	C	C	G	A	G	G	G	G	T	A	G	G	C	C	C	C	T	T	A	A	G	G	T	T	C	C	C	T	G	G	T	T	A	A	G	G	C	C	G	G	A	G	T	T	C	C	G	G	C	C	C	C	T	T	C	C	A	A	T	T	A	A	C	C	C	C	C	C	A	A	T	T	C	C	A	A	G	G	C	C	A	A	G	G	T	T	A	A	T	T	C	C	A	A	T	T	T	T	A	A	G	G	G	G	C	C	G	G	C	C	A	A	G	T	C	A	C	G	G	A	A	A	G	G	C	C	G	G	A	A	G	G	G	G	T	T	C	C	C	C	C	C	A	T	G	A	T	T	G	C	G	G	G	G	C	C	G	G	G	G	C	C	C	C	T	T	T	T	T	T	A	A	A	A	T	C	A	T	G	G	C	C	T	T	C	C	A	A	C	C	C	C	G	G	G	G	A	G	A	G	A	A	C	T	G	G	T	C	G	G	A	G	G	A	G	G	G	G	T	T	T	T	T	T	T	T	T	T	A	A	C	A	G	G	NA	NA	C	T	C	C	G	G	G	G	T	C	G	G	A	A	G	G	NA	NA	A	A	G	G	G	G	A	A	T	T	C	C	A	A	C	C	A	A	G	G	G	A	C	C	G	G	T	T	T	C	G	G	T	T	G	G	G	G	G	G	T	T	T	T	C	C	G	G	G	G	G	G	G	G	G	G	G	G	T	T	C	C	G	G	A	A	G	G	A	A	T	T	A	A	A	A	T	T	A	A	G	G	G	G	A	A	T	T	C	C	T	T	A	A	C	C	C	C	A	A	A	A	A	A	C	C	A	T	C	T	C	C	C	C	T	T	G	A	C	T	T	C	G	G	C	A	G	G	G	A	A	A	A	A	T	T	C	C	G	G	T	T	G	A	G	C	T	T	A	A	A	T	C	C	G	G	G	G	A	G	A	A	T	T	T	T	A	G	T	T	A	A	C	T	T	A	C	T	G	G	T	C	G	G	C	T	A	A	G	G	C	C	T	T	A	A	T	T	G	G	T	T	A	G	C	T	C	C	T	T	C	T	T	T	A	A	A	G	A	T	A	G	C	A	G	G	G	G	T	T	C	T	A	A	G	A	G	A	C	A	C	C	C	C	A	A	T	T	T	T	T	A	A	A	A	A	G	A	C	T	C	C	G	G	C	C	G	G	C	C	A	A	G	A	A	G	A	T	G	T	A	A	T	T	A	C	T	A	C	C	T	T	A	G	T	G	G	G	T	T	T	G	A	A	C	C	C	A	G	G	C	C	G	C	G	A	G	G	C	C	G	G	A	G	C	C	G	G	T	T	T	T	A	A	T	C	C	A	G	G	C	C	A	A	T	T	A	A	A	A	A	A	G	G	C	C	T	C	G	G	T	C	A	A	NA	NA	G	G	C	T	G	G	A	A	A	A	C	C	C	G	T	C	G	A	C	C	C	A	C	C	G	A	A	A	NA	NA	C	A	G	G	G	T	C	T	G	G	C	G	G	G	G	G	G	G	C	C	T	T	C	C	G	G	T	T	G	G	A	A	G	G	C	C	G	G	C	C	G	G	T	T	A	T	T	A	G	A	C	T	T	A	C	C	G	G	C	C	C	C	G	G	C	C	T	T	A	A	A	G	C	C	C	T	T	C	G	A	G	G	C	C	G	G	A	A	C	C	C	C	T	T	T	T	T	T	C	C	T	T	T	T	A	A	C	C	G	G	A	G	T	C	C	C	T	T	T	T	C	C	A	G	T	T	C	A	C	C	T	T	G	A	C	T	C	C	G	G	C	C	A	A	NA	NA	G	G	A	A	C	C	G	G	A	A	T	G	C	A	T	C	C	C	C	C	C	C	G	A	G	G	T	T	G	G	T	T	A	G	G	A	NA	NA	G	A	T	A	C	C	G	A	A	G	G	G	G	A	C	T	G	A	C	C	C	C	A	A	T	C	NA	NA	A	A	T	T	G	G	C	C	A	A	C	C	C	C	T	T	G	G	A	A	T	A	G	G	C	T	G	A	C	C	A	G	G	A	A	T	C	C	C	C	G	G	C	C	A	A	G	G	A	A	A	A	G	G	A	A	A	A	G	G	A	G	A	A	T	A	G	G	T	G	G	A	G	T	T	G	A	A	C	T	A	A	C	C	T	T	T	T	G	A	A	A	A	A	A	A	A	C	G	A	T	A	G	A	C	C	T	T	C	C	T	C	T	C	G	G	T	C	G	G	T	C	C	T	G	G	A	G	C	C	T	T	T	T	G	G	T	T	G	G	C	T	C	C	G	G	A	G	C	C	T	C	T	C	A	A	C	C	A	T	A	A	A	A	A	A	G	A	C	T	A	G	T	C	A	A	C	C	G	A	A	T	A	G	C	T	G	G	G	G	T	T	G	A	T	C	A	T	T	A	T	C	C	T	G	A	T	T	G	G	C	A	T	T	C	C	G	G	G	G	C	C	C	C	T	C	A	A	C	T	T	T	T	C	T	G	NA	NA	T	T	T	T	C	T	C	C	C	T	T	T	T	T	C	C	G	G	A	A	G	G	G	G	T	C	A	C	T	C	G	G	C	T	C	C	A	A	A	A	C	C	G	A	T	T	C	C	T	C	A	A	A	A	G	C	G	A	C	C	G	T	G	T	T	T	T	C	NA	NA	C	T	G	A	T	T	A	G	G	G	A	A	G	A	T	T	A	A	C	C	C	C	G	G	T	T	A	G	C	C	T	T	A	G	T	T	C	T	T	T	G	G	T	T	T	T	T	T	T	C	T	T	T	C	A	G	C	C	T	T	G	T	A	A	G	A	A	A	G	G	T	T	C	C	C	C	A	A	T	T	G	A	C	C	A	G	G	A	T	T	G	G	T	T	A	A	T	T	T	T	C	C	A	A	C	C	C	C	G	G	T	T	T	T	T	T	A	A	C	C	C	C	C	C	A	A	A	A	C	C	G	G	C	C	A	A	C	C	T	T	G	G	T	T	C	C	A	A	C	C	C	C	G	G	A	A	C	C	G	G	G	G	C	C	G	G	T	T	T	T	G	G	T	T	A	A	C	C	G	G	T	T	A	A	A	A	A	A	A	A	C	C	G	G	C	C	C	C	A	A	G	G	T	T	T	T	T	T	G	G	T	T	A	A	G	G	C	C	T	T	G	G	T	T	T	T	G	G	A	A	G	G	T	T	A	A	T	T	C	C	C	C	T	T	G	G	T	T	G	G	T	T	C	C	A	A	T	T	T	T	A	A	G	G	A	A	A	A	A	A	T	T	T	T	G	G	C	C	G	G	C	C	G	G	C	C	A	A	A	A	T	T	C	C	G	G	A	A	C	C	G	G	A	A	T	T	A	A	G	G	A	A	G	G	G	G	A	A	G	G	G	G	C	C	A	A	A	A	T	T	G	G	C	C	G	G	T	T	C	C	G	G	C	C	C	C	G	G	A	A	G	G	A	A	T	T	G	G	C	C	C	C	C	C	A	A	A	A	G	G	T	T	C	C	T	T	G	G	G	G	T	T	C	C	T	T	A	A	T	T	G	G	C	C	T	T	C	C	T	T	C	C	C	C	A	A	G	G	T	T	C	C	T	T	G	G	A	A	A	A	G	G	A	A	C	C	C	C	T	T	A	A	G	G	C	C	T	T	A	A	T	T	T	T	A	A	C	C	T	T	A	A	A	A	T	T	C	C	A	A	C	C	T	T	T	T	T	T	G	G	T	T	C	C	A	A	T	T	G	G	T	T	G	G	A	A	A	A	T	T	G	G	G	G	G	G	T	T	G	G	G	G	T	T	T	T	C	C	A	A	C	C	T	T	A	A	G	G	T	T	T	T	G	G	C	C	C	C	G	G	T	T	C	C	T	T	G	G	G	G	A	A	C	C	G	G	C	C	A	A	C	C	C	C	G	G	C	C	T	T	T	T	T	T	G	G	A	A	G	G	A	A	G	G	T	T	G	G	C	C	C	C	A	A	C	C	T	T	T	T	G	G	C	C	G	G	T	T	A	A	A	A	T	T	C	C	A	A	T	T	A	A	T	T	A	A	G	G	A	A	C	C	C	C	C	C	T	T	A	A	A	A	G	G	T	T	C	C	G	G	G	G	T	T	C	C	T	T	T	T	C	C	A	A	T	T	C	C	G	G	C	C	G	G	G	G	C	C	A	A	A	A	G	G	G	G	G	G	G	G	A	A	T	T	G	G	C	C	T	T	G	G	T	T	C	C	A	A	A	A	C	C	C	C	C	C	A	A	A	A	C	C	G	G	T	T	A	A	G	G	G	G	G	G	C	C	C	C	G	G	T	T	C	C	C	C	G	G	A	A	G	G	A	A	G	G	A	A	G	G	A	A	A	A	A	A	A	A	G	G	G	G	T	T	T	T	G	G	G	G	T	T	A	A	C	C	C	C	T	T	T	T	C	C	A	A	A	A	C	C	A	A	G	G	T	T	A	A	C	C	A	A	C	C	T	T	A	A	A	A	G	G	A	A	T	T	G	G	G	G	C	C	G	G	G	G	G	G	C	C	G	G	C	C	C	C	C	C	A	A	T	T	C	C	G	G	A	A	A	A	A	A	A	A	T	T	C	C	A	A	A	A	G	G	G	G	G	G	C	C	A	A	C	C	T	T	C	C	C	C	G	G	G	G	C	C	C	C	C	C	G	G	C	C	T	T	T	T	G	G	A	A	T	T	C	C	T	T	G	G	G	G	A	A	A	A	A	A	C	C	A	A	G	G	G	G	A	A	C	C	G	G	C	C	C	C	G	G	T	T	G	G	C	C	G	G	T	T	A	A	T	T	C	C	C	C	G	G	T	T	T	T	C	C	C	C	A	A	C	C	C	C	T	T	T	T	G	G	T	T	A	A	A	A	C	C	T	T	G	G	T	T	T	T	T	T	C	C	A	A	C	C	G	G	T	T	T	T	T	T	C	C	G	G	T	T	T	T	G	G	T	T	C	C	G	G	T	T	C	C	T	T	G	G	A	A	T	T	G	G	C	C	C	C	T	T	G	G	C	C	A	A	G	G	A	A	A	A	A	A	A	A	C	C	C	C	T	T	T	T	T	T	C	C	C	C	A	A	C	C	T	T	C	C	G	G	C	C	G	G	G	G	A	A	T	T	G	G	C	C	A	A	A	A	C	C	C	C	T	T	G	G	C	C	C	C	A	A	T	T	T	T	C	C	A	A	G	G	A	A	A	A	C	C	C	C	A	A	A	A	A	A	C	C	T	T	C	C	A	A	G	G	C	C	A	A	A	A	G	G	G	G	C	C	T	T	T	T	A	A	G	G	A	A	A	A	T	T	T	T	T	T	G	G	T	T	T	T	T	T	T	T	A	A	A	A	A	A	G	G	G	G	C	C	T	T	T	T	C	C	C	C	A	A	G	G	A	A	T	T	C	C	A	A	C	C	C	C	A	A	G	G	A	A	C	G	G	G	C	C	G	G	C	C	T	T	G	G	G	G	T	T	A	A	C	C	C	C	C	C	C	C	C	C	T	T	T	T	A	A	C	C	G	G	C	C	T	T	T	T	C	C	C	C	G	G	G	G	A	A	A	A	A	A	G	G	G	G	C	C	G	G	T	T	G	G	T	T	C	C	T	T	T	T	G	G	G	G	C	C	C	C	G	G	G	G	G	G	G	G	C	C	C	C	A	A	A	A	G	G	T	T	G	G	T	T	T	T	C	C	A	A	G	G	A	A	C	C	C	C	T	T	A	A	C	C	A	A	A	A	G	G	G	G	A	A	T	T	C	C	A	A	G	G	G	G	G	G	A	A	C	C	T	T	C	C	A	A	G	G	G	G	A	A	A	A	A	A	T	T	G	G	C	C	A	A	G	G	G	G	T	T	T	T	C	C	C	C	A	A	C	C	C	C	C	C	A	A	T	T	T	T	C	C	T	T	A	A	T	T	C	C	A	A	C	C	C	C	A	A	G	G	G	G	T	T	C	C	T	T	C	C	G	G	C	C	G	G	T	T	C	C	A	A	C	C	C	C	C	C	C	C	G	G	G	G	A	A	C	C	C	C	T	T	C	C	T	T	T	T	T	T	T	T	C	C	C	C	C	C	A	A	T	T	A	A	C	C	C	C	A	A	A	A	A	A	G	G	G	G	C	C	C	C	T	T	G	G	T	T	A	A	G	G	G	G	G	G	G	G	T	T	G	G	A	A	C	C	A	A	G	G	G	G	C	C	A	A	A	A	C	C	A	A	C	C	C	C	A	A	G	G	C	C	T	T	C	C	T	T	C	C	C	C	T	T	A	A	C	C	C	C	T	T	G	G	T	T	G	G	T	T	G	G	C	C	C	C	A	A	A	A	C	C	A	A	A	A	G	G	G	G	C	C	C	C	G	G	G	G	C	C	T	T	C	C	T	T	G	G	T	T	A	A	T	T	A	A	G	G	C	C	T	T	C	C	C	C	G	G	G	G	G	G	T	T	A	A	A	A	NA	NA	G	G	A	A	C	C	G	G	C	C	G	G	G	G	T	T	C	C	T	T	A	A	A	A	C	C	T	T	G	G	G	G	G	G	A	A	C	C	A	A	G	G	T	T	G	G	T	T	C	C	C	C	C	C	C	C	C	C	T	T	T	T	C	C	T	T	C	C	C	C	A	A	A	A	T	T	G	G	C	C	A	A	T	T	T	T	G	G	C	C	C	C	G	G	C	C	C	C	A	A	C	C	T	T	C	C	T	T	T	T	A	A	A	A	G	G	A	A	G	G	A	A	T	T	C	C	T	T	A	A	A	A	T	T	T	T	G	G	A	A	A	A	A	A	G	G	G	G	A	A	A	A	G	G	C	C	G	G	T	T	C	C	G	G	A	A	A	A	G	G	G	G	C	C	C	C	A	A	G	G	G	G	A	A	G	G	G	G	A	A	A	A	C	C	G	G	C	C	T	T	G	G	T	T	G	G	C	C	C	C	G	G	A	A	C	C	C	C	A	A	G	G	A	A	G	G	T	T	A	A	A	A	C	C	G	G	C	C	G	G	C	C	A	A	T	T	G	G	A	A	A	A	G	G	G	G	A	A	T	T	G	G	A	A	A	A	C	C	T	T	C	C	G	G	C	C	C	C	C	C	A	A	A	A	A	A	G	G	C	C	C	C	C	C	C	C	T	T	C	C	C	C	A	A	T	T	C	C	T	T	T	T	A	A	G	G	A	A	A	A	C	C	G	G	G	G	A	A	G	G	T	T	C	C	T	T	T	T	G	G	G	G	G	G	A	A	A	A	T	T	C	C	G	G	T	T	G	G	G	G	G	G	G	G	G	G	A	A	G	G	G	G	C	C	G	G	G	G	C	C	C	C	A	A	G	G	C	C	A	A	G	G	T	T	A	A	C	C	T	T	C	C	G	G	T	T	C	C	T	T	G	G	A	A	G	G	G	G	T	T	A	A	G	G	C	C	C	C	C	C	C	C	G	G	G	G	T	T	T	T	C	C	C	C	C	C	C	C	C	C	C	C	G	G	G	G	C	C	T	T	C	C	G	G	T	T	A	A	T	T	A	A	G	G	G	G	C	C	A	A	C	C	C	C	T	T	G	G	T	T	A	A	G	G	G	G	A	A	A	A	T	T	G	G	C	C	A	A	C	C	C	C	A	A	G	G	A	A	C	C	C	C	A	A	T	T	T	T	C	C	T	T	T	T	G	G	G	G	T	T	G	G	T	T	T	T	C	C	T	T	G	G	T	T	C	C	G	G	C	C	C	C	G	G	G	G	C	C	A	A	A	A	A	A	T	T	C	C	G	G	T	T	C	C	G	G	C	C	T	T	C	C	T	T	A	A	T	T	A	A	C	C	A	A	A	A	T	T	C	C	C	C	C	C	T	T	A	A	C	C	C	C	G	G	A	A	T	T	NA	NA	G	G	A	A	C	C	C	C	C	C	C	C	A	A	C	C	C	C	G	G	T	T	C	C	G	G	C	C	A	A	G	G	C	C	A	A	A	A	G	G	A	A	T	T	G	G	C	C	C	C	G	G	T	T	T	T	C	C	G	G	T	T	C	C	G	G	A	A	T	T	T	T	G	G	A	A	G	G	G	G	T	T	C	C	C	C	G	G	G	G	C	C	A	A	A	A	C	C	A	A	T	T	A	A	T	T	T	T	A	A	C	C	G	G	T	T	A	A	G	G	G	G	T	T	C	C	A	A	A	A	G	G	A	A	T	T	T	T	G	G	G	G	T	T	T	T	T	T	A	A	G	G	G	G	G	G	G	G	C	C	T	T	G	G	T	T	C	C	G	G	C	C	T	T	A	A	G	G	A	A	T	T	G	G	G	G	C	C	T	T	C	C	G	G	C	C	C	C	A	A	T	T	C	C	T	T	G	G	C	C	G	G	G	G	C	C	T	T	T	T	A	A	A	A	A	A	C	C	G	G	NA	NA	C	C	T	T	T	T	T	T	A	A	T	T	C	C	C	C	A	A	T	T	A	A	T	T	T	T	G	G	G	G	A	A	G	G	A	A	C	C	A	A	C	C	A	A	A	A	A	A	A	A	G	G	T	T	C	C	C	C	G	G	G	G	G	G	T	T	C	C	T	T	A	A	C	C	A	A	A	A	T	T	G	G	A	A	C	C	T	T	G	G	T	T	T	T	C	C	T	T	G	G	T	T	C	C	G	G	C	C	G	G	C	C	T	T	T	T	T	T	T	T	T	T	C	C	G	G	G	G	T	T	A	A	A	A	G	G	A	A	A	A	G	G	C	C	T	T	G	G	T	T	C	C	A	A	C	C	C	C	G	G	G	G	C	C	G	G	G	G	T	T	C	C	G	G	A	A	G	G	C	C	G	A	C	C	C	T	G	A	T	C	C	C	NA	NA	G	A	A	A	G	A	A	G	A	G	C	A	C	C	G	G	C	C	C	C	C	C	A	A	C	C	C	C	A	C	T	T	C	C	G	G	A	A	T	T	G	G	G	G	C	C	G	G	A	A	C	C	C	C	C	C	G	G	T	T	C	C	A	C	A	G	A	G	C	T	T	T	G	A	A	G	A	A	T	T	A	A	A	A	T	T	T	T	G	A	T	T	A	A	G	G	A	A	C	T	C	C	G	T	C	C	A	A	C	T	C	C	T	C	T	C	A	A	C	C	T	T	G	G	A	A	A	A	T	T	C	C	NA	NA	C	C	A	A	T	T	A	A	G	G	G	A	NA	NA	G	A	G	G	A	G	C	A	T	A	G	G	C	C	T	T	C	C	G	G	T	T	T	T	C	C	A	A	A	A	A	A	T	T	G	G	T	T	T	T	G	G	G	G	A	A	T	C	T	T	A	A	G	G	C	C	A	A	G	G	C	C	G	G	G	G	G	G	T	T	A	A	T	T	G	G	T	T	G	G	C	C	A	A	A	A	T	T	C	C	C	C	C	C	C	C	T	T	A	A	G	G	C	C	T	T	A	A	T	T	T	T	G	G	T	T	T	T	C	C	T	T	C	C	A	A	A	A	G	G	C	C	T	T	T	T	NA	NA	A	A	T	T	A	A	T	T	T	T	C	C	C	C	C	C	A	A	G	G	A	A	A	A	G	G	T	T	G	G	T	T	T	T	G	A	T	T	G	G	G	G	G	G	A	A	T	T	T	T	A	A	A	A	T	T	C	C	T	T	G	G	G	G	C	C	C	C	C	C	G	G	C	C	G	G	G	C	A	A	A	A	G	G	C	C	G	G	C	A	G	G	C	T	G	G	T	C	C	T	NA	NA	T	T	C	C	A	C	C	C	C	C	T	T	A	A	G	G	G	G	G	G	C	C	C	C	NA	NA	T	C	G	G	T	G	C	T	T	C	T	T	G	G	C	C	C	C	A	G	A	A	C	T	G	A	G	G	C	C	C	C	A	A	A	A	C	C	G	A	A	G	C	C	T	T	C	C	G	G	NA	NA	G	G	T	A	G	G	G	G	C	C	A	G	C	C	G	G	G	A	A	A	T	C	C	C	G	G	G	G	T	A	G	G	C	C	G	G	T	C	G	G	T	T	G	G	T	C	A	G	C	T	C	T	G	G	G	G	G	G	G	A	G	G	NA	NA	C	C	A	A	T	T	C	T	T	C	C	T	G	G	G	G	G	A	T	A	T	T	A	A	T	T	G	A	G	A	C	C	T	A	T	T	NA	NA	G	G	C	C	T	T	NA	NA	A	G	G	G	G	G	A	G	T	C	T	A	C	A	G	G	C	C	T	C	C	T	C	C	G	G	T	G	G	G	T	T	C	C	G	G	C	T	G	A	G	G	G	G	C	T	G	A	C	C	T	C	C	C	C	C	G	A	A	A	C	C	C	C	G	A	A	A	C	C	T	T	G	G	T	T	C	T	A	A	T	C	A	G	C	T	T	T	T	T	C	C	T	T	C	C	C	C	G	G	C	C	C	C	C	C	G	G	T	T	T	T	C	C	A	A	G	G	T	T	C	C	C	C	C	C	A	A	T	T	T	T	A	A	A	A	C	C	T	T	A	A	G	G	A	A	A	A	G	G	A	A	G	G	G	G	G	G	G	G	T	T	G	G	A	G	NA	NA	G	G	A	A	C	T	C	C	T	T	A	G	G	C	C	T	A	G	G	G	G	G	A	G	A	A	A	C	T	T	G	G	C	T	G	A	T	T	A	G	C	T	G	G	T	T	A	A	C	C	C	C	C	C	G	G	T	T	A	A	C	C	T	T	G	G	C	C	T	T	G	G	A	A	G	G	T	T	A	A	A	T	T	T	C	C	A	G	C	T	C	T	T	T	C	C	C	C	G	G	G	G	C	C	C	C	G	G	G	G	G	G	A	A	C	C	G	G	A	A	A	A	G	G	G	G	C	C	G	G	C	T	G	G	A	T	A	G	T	T	A	A	T	C	C	C	G	G	A	A	NA	NA	C	C	G	T	C	T	G	G	G	G	G	A	A	A	C	C	A	A	A	A	T	C	T	T	C	T	T	C	C	C	G	T	C	C	A	C	C	C	A	A	T	T	T	T	T	T	G	G	G	G	T	C	C	T	C	C	T	A	C	T	A	A	A	A	T	T	T	T	A	A	A	A	T	T	A	A	A	A	C	C	T	T	C	A	A	G	T	T	T	T	C	T	C	C	G	G	C	C	T	T	G	G	C	C	C	C	T	T	T	T	T	T	C	C	C	T	G	G	C	C	G	G	G	G	G	G	T	T	C	C	C	C	C	C	G	G	T	T	A	A	NA	NA	G	G	T	T	A	A	G	G	T	T	C	T	G	G	T	T	T	T	T	T	T	T	G	G	C	C	C	C	T	T	G	G	A	A	T	T	A	A	T	T	T	T	A	A	G	G	C	C	A	A	G	G	G	G	A	A	G	G	C	C	A	A	A	A	C	C	G	A	C	C	NA	NA	T	C	T	C	G	G	T	A	C	C	A	A	C	C	T	T	T	T	C	C	A	G	G	T	G	A	G	G	G	G	C	T	G	A	A	A	T	T	A	T	T	T	C	C	G	G	A	A	A	A	A	A	C	T	T	T	G	G	G	A	A	A	G	G	C	T	C	A	C	T	T	T	G	G	G	G	A	G	T	T	G	G	A	G	C	C	C	C	T	G	A	A	A	G	A	G	A	A	C	C	T	T	T	T	G	G	T	T	C	C	T	T	T	T	G	G	C	C	G	G	G	G	A	A	T	C	G	G	G	G	A	A	T	T	G	A	A	A	A	A	G	G	G	A	A	G	C	C	T	T	A	T	C	C	C	T	C	T	G	G	G	G	C	C	T	T	C	C	A	G	T	C	G	G	C	C	G	G	A	A	G	T	C	C	G	C	A	T	A	G	NA	NA	A	A	T	C	C	C	C	T	T	T	C	T	G	G	T	A	A	C	A	C	G	T	C	T	C	C	T	C	A	A	C	T	G	A	T	C	A	A	C	C	T	T	A	C	G	G	A	A	T	C	G	G	C	C	T	T	C	C	C	C	G	A	A	A	G	G	C	C	A	A	C	C	T	T	T	T	G	G	G	A	T	T	A	G	C	T	T	T	T	T	G	G	A	G	C	C	G	G	A	C	G	G	T	C	G	T	A	A	T	C	C	C	C	C	A	A	C	A	G	A	C	C	C	T	T	T	T	T	T	T	C	C	G	G	T	T	G	G	A	G	G	G	G	A	G	A	C	C	C	T	G	A	C	A	A	A	G	A	G	A	C	C	T	T	C	T	G	G	A	G	C	T	G	A	G	G	G	C	C	C	NA	NA	A	A	T	C	G	G	C	C	G	G	G	G	G	G	A	A	T	T	C	C	G	G	C	C	G	G	G	G	C	C	C	C	C	C	C	C	T	T	A	A	C	C	C	C	G	G	T	T	A	G	G	G	G	G	T	T	G	A	T	T	T	T	T	T	C	C	T	T	C	C	A	A	C	C	A	C	T	T	T	T	G	G	G	G	C	T	T	T	A	A	C	T	C	C	A	A	C	T	G	G	G	G	T	C	G	G	G	G	C	C	C	C	G	G	T	T	G	G	A	G	G	A	T	C	T	T	A	A	A	A	G	G	G	G	A	G	C	C	T	T	C	T	T	T	T	T	T	C	T	T	C	C	T	A	C	T	NA	NA	C	C	A	A	A	A	C	C	C	C	C	T	G	G	G	G	A	G	T	T	A	C	C	C	G	G	A	A	C	C	A	G	A	A	G	G	C	C	A	A	G	A	G	G	T	T	C	C	A	A	A	A	C	C	G	T	A	A	G	G	G	G	A	A	T	T	C	C	G	G	G	G	T	T	G	G	T	T	NA	NA	G	G	A	A	A	A	G	G	G	G	T	T	A	A	A	G	A	A	A	A	C	C	T	T	T	T	G	G	G	G	T	T	A	A	A	G	T	C	C	C	T	C	C	T	C	A	C	C	A	G	G	A	G	G	C	C	NA	NA	A	G	C	C	G	A	C	C	T	C	A	A	C	A	G	G	A	A	NA	NA	G	A	G	G	A	G	T	T	G	A	G	G	G	G	G	G	G	G	NA	NA	A	G	C	C	A	A	C	C	A	A	T	C	A	G	T	C	G	T	G	C	C	T	A	G	G	A	NA	NA	A	G	A	G	A	A	G	G	A	A	G	G	C	C	G	G	T	A	C	C	G	G	T	T	C	C	C	C	T	T	C	T	G	C	T	C	T	C	T	T	G	G	A	G	T	T	T	C	T	T	T	C	T	T	T	T	T	T	A	A	A	A	A	A	G	G	G	G	T	T	C	C	T	T	C	C	T	T	G	G	T	T	T	T	A	A	T	T	C	C	C	C	C	C	C	C	A	A	A	A	C	C	G	G	G	G	G	G	G	G	A	A	G	G	A	A	C	C	G	G	T	T	T	T	A	A	G	G	A	A	C	C	A	A	C	C	A	A	A	A	A	A	G	G	G	G	G	G	G	G	A	A	T	T	C	C	C	C	C	C	A	A	C	C	C	C	C	C	A	A	G	G	T	T	G	G	C	C	C	C	T	T	A	A	G	G	G	G	A	A	A	A	A	A	T	T	G	G	C	C	C	C	C	C	G	G	G	G	C	C	A	A	C	C	A	A	A	G	G	T	A	C	C	C	C	C	A	G	T	C	A	A	A	A	G	T	C	C	C	C	C	C	G	G	T	T	C	T	C	T	C	T	C	C	A	G	G	A	A	A	A	C	A	A	G	G	T	T	A	A	G	G	A	A	G	G	C	C	G	T	G	G	T	A	C	A	G	G	A	A	T	T	C	C	A	A	G	T	A	A	G	A	G	G	G	G	G	G	T	G	T	T	T	C	A	A	G	A	A	A	C	C	A	A	A	A	G	G	C	C	T	T	T	T	T	T	G	G	A	A	C	C	C	C	A	A	C	C	G	G	A	A	C	C	C	C	A	A	T	T	G	G	G	G	A	A	G	G	G	G	G	G	A	A	NA	NA	T	T	C	C	C	C	C	C	T	T	T	T	C	C	T	T	T	T	T	T	G	G	A	A	T	T	T	T	G	G	C	C	C	C	C	C	C	C	NA	NA	G	G	G	G	T	T	C	C	C	C	C	C	T	T	A	A	C	C	C	C	T	T	G	G	C	C	A	A	C	C	A	A	C	C	G	G	T	T	T	T	T	T	A	A	C	C	C	C	C	C	C	C	C	C	A	A	T	T	G	G	A	A	G	G	T	T	G	G	G	G	G	G	T	T	T	T	C	C	A	A	C	C	A	A	C	C	C	C	A	A	T	T	C	C	C	C	A	A	G	G	T	T	C	C	G	G	C	C	G	G	T	T	A	A	A	A	A	A	C	C	G	G	G	G	C	C	C	C	C	C	T	T	C	C	C	C	A	A	G	G	A	A	T	T	A	G	G	A	G	A	T	T	C	T	A	A	A	A	C	C	A	A	A	A	T	T	T	T	C	C	C	T	C	C	G	A	G	G	C	T	A	A	A	A	T	T	A	A	A	A	A	A	G	G	C	T	T	C	C	T	G	A	G	G	A	A	T	T	C	C	A	A	NA	NA	A	G	G	T	C	C	T	T	C	C	A	A	A	A	C	C	C	C	G	G	T	T	A	G	C	C	NA	NA	A	G	T	T	G	G	G	A	C	T	A	G	G	A	C	C	NA	NA	G	G	G	A	A	A	T	T	T	T	G	G	G	G	G	G	T	T	T	T	C	C	G	G	A	A	C	C	G	G	T	T	G	G	C	C	G	G	C	C	C	C	G	A	G	G	G	A	C	C	C	C	A	A	C	A	G	A	NA	NA	A	A	G	G	A	A	A	A	T	C	NA	NA	G	A	T	C	A	G	G	G	G	T	C	C	T	T	C	C	A	A	C	C	C	C	C	C	A	A	NA	NA	T	T	A	A	T	T	C	C	C	C	G	G	C	C	A	A	C	C	G	G	T	T	G	G	A	A	C	C	C	C	T	T	A	G	A	A	A	A	G	G	A	A	G	A	G	G	G	G	C	T	G	G	G	A	A	G	G	A	T	T	C	C	A	A	C	C	G	G	A	A	T	T	G	G	A	A	T	T	T	G	C	T	A	G	T	C	C	T	A	A	G	G	C	C	T	T	A	A	C	C	A	G	A	G	A	A	G	A	G	G	G	G	A	A	G	G	G	G	A	A	C	C	T	T	A	A	C	C	A	A	C	C	G	G	C	C	G	G	T	T	C	C	T	T	A	A	G	G	A	A	C	C	T	T	T	T	C	C	A	A	T	T	C	C	T	T	G	G	G	G	C	C	A	A	G	G	C	C	T	T	T	T	T	T	NA	NA	T	A	G	G	G	G	NA	NA	T	T	T	T	C	T	T	C	C	C	G	A	C	C	T	T	G	G	G	G	T	A	T	C	A	A	C	C	C	C	T	T	C	C	A	A	C	C	G	G	T	T	C	C	T	T	C	T	C	C	C	C	C	C	G	G	C	C	A	A	C	C	G	G	C	C	A	A	G	G	A	G	G	A	C	T	C	C	A	A	A	A	A	A	G	G	C	T	C	C	C	T	G	C	A	T	C	G	C	T	C	C	C	C	T	T	A	G	C	C	G	G	A	A	G	G	NA	NA	A	G	A	G	C	C	A	A	G	A	C	C	T	C	A	G	G	G	A	A	A	A	G	G	C	C	C	C	C	C	C	C	C	C	G	G	C	C	G	G	G	G	C	C	G	G	G	A	A	C	NA	NA	A	A	T	T	NA	NA	G	G	C	C	T	T	A	A	C	C	G	G	C	C	T	T	G	G	A	A	A	A	C	T	C	C	A	A	A	A	C	C	A	G	G	A	C	T	C	C	NA	NA	T	T	T	C	G	G	NA	NA	C	C	NA	NA	G	G	C	C	C	C	C	C	G	G	A	G	A	G	T	T	G	G	A	A	G	G	A	A	A	A	T	T	C	C	G	G	A	A	A	A	C	T	G	G	T	T	G	G	C	C	A	A	C	C	C	C	T	C	A	A	C	C	T	G	G	G	G	G	C	C	A	A	T	T	C	T	G	G	G	G	A	A	C	C	A	A	C	C	T	T	T	T	T	T	C	C	G	G	T	T	T	A	A	A	C	C	T	T	A	A	A	A	NA	NA	T	T	A	A	G	A	T	T	C	T	NA	NA	A	C	C	T	A	T	C	C	G	G	A	G	G	G	G	A	C	T	G	A	A	T	A	A	T	G	T	T	A	T	G	G	C	T	G	G	T	T	T	T	C	C	T	C	A	A	T	C	G	A	G	G	NA	NA	G	G	C	T	A	G	A	A	G	G	T	G	G	G	T	T	C	A	NA	NA	G	A	G	A	G	G	A	A	A	C	A	G	A	G	G	A	A	A	C	C	G	G	C	C	A	A	G	G	T	A	A	A	G	G	C	C	A	A	G	G	T	T	C	C	G	G	C	C	T	T	T	T	G	G	C	C	C	C	A	A	T	T	T	T	A	A	C	C	G	G	T	T	C	C	A	A	T	T	G	G	A	A	T	T	G	G	C	C	T	T	A	A	G	G	C	C	C	C	A	A	C	C	T	T	C	C	C	C	C	C	C	C	C	C	G	G	T	T	T	T	T	T	C	C	T	T	C	C	C	C	A	A	T	T	A	A	A	A	T	T	A	A	A	A	C	C	T	T	G	G	A	A	C	C	C	C	C	C	G	G	A	A	C	C	A	A	T	T	C	C	C	C	G	G	T	T	C	C	A	A	G	G	NA	NA	T	T	G	G	T	T	G	G	T	T	T	T	A	A	C	C	C	C	T	T	G	G	T	T	C	C	C	C	T	T	C	C	C	C	T	T	A	A	C	C	A	A	G	G	A	A	C	C	A	A	G	G	C	C	G	G	G	G	C	C	G	G	A	A	C	C	T	T	C	C	C	C	C	C	A	A	T	T	A	A	G	G	A	A	A	A	G	G	G	G	T	T	A	A	G	G	G	G	G	G	T	T	A	A	T	T	C	C	G	G	G	G	G	G	A	A	G	G	T	T	C	C	T	T	G	G	G	G	G	G	C	C	T	T	G	G	C	C	C	C	T	T	C	C	T	T	C	C	A	A	A	A	A	A	A	A	G	G	A	A	C	C	G	G	A	A	A	A	C	C	T	T	G	G	T	T	C	C	T	T	T	T	G	G	T	T	G	G	C	C	T	T	G	G	T	T	G	G	A	A	A	A	C	C	C	C	G	G	C	C	A	A	G	G	T	T	A	A	G	G	C	C	T	T	T	T	A	A	G	G	G	G	C	C	G	G	G	G	C	C	A	A	T	T	A	A	A	A	A	A	C	C	G	G	T	T	T	T	T	T	T	T	A	A	A	A	G	G	C	C	C	C	G	G	C	C	T	T	C	C	T	T	C	C	G	G	G	G	G	G	C	C	T	T	C	C	C	C	G	G	T	T	G	G	T	T	T	T	A	A	A	A	C	C	T	T	G	G	A	A	G	G	C	C	G	G	G	G	G	G	G	G	C	C	T	T	T	T	G	G	A	A	G	G	G	G	G	G	G	G	T	T	C	C	A	A	A	A	A	A	C	C	A	A	T	T	C	C	A	A	C	C	T	T	T	T	A	A	A	A	A	A	T	T	A	A	T	T	G	G	G	G	C	C	A	A	A	A	G	G	C	C	T	T	C	C	C	C	A	A	C	C	A	A	C	C	A	A	C	C	G	G	G	G	G	G	A	A	T	T	C	C	A	A	A	A	G	G	C	C	A	A	C	C	A	A	T	T	T	T	A	A	G	G	C	C	C	C	C	C	C	C	C	C	A	A	A	A	T	T	T	T	C	C	T	T	C	C	T	T	G	G	T	T	T	T	G	G	G	G	T	T	G	G	C	C	C	C	A	A	G	G	G	G	T	T	A	A	C	C	C	C	C	C	T	T	C	C	A	A	C	C	A	A	A	A	G	G	C	C	A	A	T	T	C	C	C	C	A	A	T	T	T	T	C	C	C	C	C	C	A	A	G	G	A	A	G	G	T	T	A	A	T	T	C	C	T	T	A	A	T	T	T	T	A	A	C	C	C	C	G	G	T	T	A	A	T	T	A	A	C	C	C	C	C	C	C	C	G	G	T	T	A	A	G	G	G	G	T	T	T	T	G	G	G	G	T	T	C	C	C	C	C	C	G	G	C	C	C	C	T	T	T	T	T	T	A	A	G	G	A	A	G	G	T	T	C	C	A	A	A	A	T	T	A	A	C	C	T	T	C	C	A	A	T	T	T	T	T	T	G	G	A	A	A	A	G	G	G	G	C	C	G	G	C	C	C	C	T	T	T	T	G	G	G	G	C	C	A	A	G	G	C	C	G	G	A	A	G	G	C	C	G	G	A	A	T	T	G	G	G	G	C	C	A	A	A	A	T	T	T	T	C	C	T	T	G	G	A	A	A	A	G	G	A	A	T	T	T	T	T	T	T	T	G	G	T	T	T	T	T	T	C	C	G	G	T	T	T	T	A	A	G	G	T	T	G	G	G	G	T	T	G	G	T	T	A	A	G	G	T	T	G	G	A	A	G	G	T	T	G	G	G	G	T	T	A	A	G	G	C	C	C	C	G	G	T	T	G	G	A	A	G	G	G	G	T	T	A	A	G	G	T	T	A	A	A	A	G	G	G	G	A	A	T	T	C	C	C	C	A	A	C	C	T	T	A	A	A	A	C	C	T	T	C	C	C	C	T	T	C	C	C	C	G	G	C	C	T	T	G	G	T	T	T	T	G	G	T	T	C	C	A	A	T	T	C	C	G	G	C	C	T	T	C	C	T	T	T	T	C	C	T	T	C	C	A	A	A	A	A	A	G	G	G	G	G	G	C	C	T	T	C	C	G	G	A	A	T	T	C	C	T	T	A	A	T	T	A	A	A	A	A	A	T	T	C	C	G	G	G	G	T	T	C	C	T	T	C	C	C	C	C	C	T	T	G	G	G	G	T	T	G	G	A	A	C	C	G	G	G	G	T	T	A	A	G	G	C	C	G	G	T	T	T	T	T	T	T	T	A	A	C	C	G	G	C	C	C	C	C	C	T	T	T	T	C	C	C	C	C	C	A	A	C	C	C	C	G	G	C	C	T	T	C	C	C	C	A	A	A	A	G	G	A	A	T	T	C	C	C	C	G	G	G	G	C	C	T	T	T	T	C	C	G	G	A	A	A	A	A	A	C	C	T	T	T	T	A	A	A	A	G	G	G	G	T	T	A	A	C	C	G	G	G	G	A	A	C	C	C	C	T	T	G	G	G	G	T	T	G	G	A	A	C	C	A	A	G	G	G	G	T	T	C	C	C	C	C	C	G	G	C	C	A	A	A	A	C	C	A	A	A	A	G	G	C	C	A	A	G	G	A	A	C	C	G	G	A	A	T	T	G	G	T	T	C	C	G	G	C	C	A	A	G	G	G	G	G	G	G	G	C	C	A	A	C	C	G	G	G	G	T	T	G	G	A	A	T	T	A	A	T	T	C	C	T	T	C	C	T	T	C	C	T	T	T	T	G	G	C	C	A	A	C	C	C	C	C	C	G	G	A	A	G	G	A	A	T	T	A	A	G	G	A	A	C	C	T	T	G	G	C	C	T	T	C	C	G	G	C	C	T	T	A	A	T	T	A	A	G	G	T	T	A	A	C	C	G	G	C	C	G	G	G	G	T	T	A	A	G	G	G	G	A	A	C	C	A	A	C	C	C	C	G	G	G	G	C	C	C	C	T	T	A	A	A	A	T	T	C	C	A	A	A	A	A	A	T	T	C	C	C	C	C	C	T	T	T	T	A	A	G	G	G	G	A	A	T	T	G	G	T	T	A	A	C	C	C	C	G	G	G	G	C	C	T	T	A	A	A	A	T	T	G	G	G	G	T	T	A	A	T	T	C	C	T	T	G	G	G	G	T	T	C	C	G	G	A	A	A	A	C	C	G	G	A	A	C	C	G	G	C	C	G	G	G	G	A	A	G	G	G	G	G	G	G	G	A	A	C	C	C	C	T	T	A	A	C	C	C	C	C	C	C	C	T	T	T	T	G	G	A	A	G	G	T	T	A	A	A	A	A	A	T	T	G	G	G	G	G	G	C	C	G	G	G	G	C	C	A	A	A	A	G	G	G	G	G	G	G	G	T	T	G	G	A	A	A	A	C	C	C	C	A	A	A	A	T	T	A	A	C	C	G	G	A	A	C	C	C	C	T	T	A	A	C	C	C	C	T	T	T	T	T	T	C	C	C	C	A	A	A	A	G	G	G	G	T	T	G	G	C	C	T	T	A	A	T	T	C	C	A	A	T	T	A	A	C	C	G	G	G	G	T	T	T	T	C	C	G	G	G	G	C	C	T	T	C	C	A	A	C	C	C	C	G	G	C	C	G	G	T	T	T	T	T	T	G	G	T	T	C	C	C	C	A	A	C	C	A	A	A	A	A	A	T	T	G	G	G	G	T	T	A	A	C	C	C	C	G	G	A	A	T	T	C	C	A	A	C	C	C	C	C	G	G	G	T	T	G	G	C	C	G	G	G	G	A	A	G	G	G	G	T	T	T	T	C	C	C	C	G	G	A	A	A	A	G	G	A	A	G	G	C	C	C	C	A	A	G	G	T	T	T	T	T	T	G	G	A	A	A	A	C	C	C	C	T	T	T	T	C	C	T	T	G	G	A	A	T	T	G	G	C	C	T	T	T	T	A	A	T	T	T	T	T	T	A	A	T	T	T	T	G	G	C	C	G	G	A	A	T	T	C	C	A	A	T	T	T	T	C	C	A	A	A	A	C	C	T	T	A	A	T	T	C	C	C	C	G	G	G	G	C	C	T	T	G	G	T	T	T	T	C	C	C	C	G	G	G	G	G	G	A	A	C	C	C	C	C	C	A	A	C	C	A	A	G	G	C	C	T	T	A	A	A	A	C	C	T	T	G	G	G	G	T	T	C	C	G	G	T	T	G	G	T	T	G	G	A	A	G	G	A	A	T	T	T	T	C	C	G	G	C	C	T	T	T	T	C	C	G	G	C	C	A	A	C	C	T	T	T	T	C	C	A	A	G	G	G	G	G	G	C	C	C	C	C	C	T	T	A	A	A	A	G	G	C	C	T	T	C	C	G	G	T	T	C	C	A	A	G	G	G	G	C	C	G	G	A	A	A	A	G	G	A	A	T	T	A	A	G	G	C	C	C	C	A	A	C	C	G	G	G	G	A	A	A	A	A	A	G	G	T	C	G	G	T	T	A	A	G	G	C	C	G	G	T	T	C	C	C	C	G	G	A	A	T	T	A	A	A	A	C	C	C	C	T	T	C	C	T	T	C	C	C	C	G	G	T	T	C	C	G	G	A	A	G	G	C	C	A	A	T	T	T	T	G	G	C	C	A	A	C	C	G	G	G	G	T	T	A	A	A	A	G	G	G	G	A	A	C	C	G	G	C	C	A	A	A	A	T	T	C	C	T	T	C	C	T	T	G	G	G	G	G	G	T	T	G	G	G	G	A	A	T	T	T	T	G	G	T	T	C	C	G	G	T	T	A	A	A	A	C	C	C	C	A	A	C	C	T	T	T	T	T	T	A	A	G	G	G	G	T	T	T	T	C	C	A	A	T	T	C	C	C	C	G	G	T	T	A	A	C	C	G	G	G	G	G	G	C	C	NA	NA	A	A	A	A	C	C	A	A	T	T	A	A	T	T	G	G	T	T	C	C	T	T	G	G	A	A	C	C	C	C	A	A	C	C	G	G	A	A	C	C	C	C	T	T	T	T	G	G	G	G	A	A	G	G	T	T	C	C	G	G	A	A	G	G	T	T	T	T	A	A	G	G	G	G	G	G	G	G	T	C	A	A	G	G	G	G	T	T	T	T	T	T	G	G	C	C	G	G	T	T	G	G	G	G	C	C	A	A	A	A	A	A	C	C	T	T	A	A	G	G	G	G	T	T	T	T	A	A	G	G	A	A	T	T	T	T	G	G	A	A	A	A	G	G	G	G	A	A	T	T	A	A	A	A	A	A	G	G	C	C	C	C	T	T	C	C	A	A	A	A	G	G	T	T	T	T	C	C	C	C	A	A	C	C	A	A	G	G	T	T	G	G	A	A	C	C	T	T	A	A	T	T	A	A	C	C	A	A	T	T	C	C	A	A	C	C	G	G	T	T	A	A	G	G	C	C	G	G	C	C	T	T	T	T	T	T	C	C	G	G	G	G	C	C	G	G	A	A	G	G	C	C	T	T	G	G	A	A	G	G	G	G	A	A	G	G	G	G	G	G	G	G	T	T	T	T	A	A	A	A	T	T	T	T	T	T	G	G	T	T	G	G	T	T
CC	OR1639f140	NA	NA	1	NA	C	C	A	A	A	A	T	T	A	A	A	A	G	G	T	T	A	A	G	G	C	C	G	G	A	A	T	T	G	G	C	C	G	G	T	T	C	C	C	C	A	A	C	C	C	C	T	T	A	A	A	A	C	C	C	C	C	C	G	G	T	T	A	A	T	T	C	C	C	C	C	C	T	T	C	C	C	C	G	G	G	G	C	C	C	C	T	T	T	T	T	T	C	C	A	A	C	C	G	G	A	A	C	C	C	C	C	C	T	T	A	A	G	G	C	C	G	G	A	A	A	A	G	G	T	T	A	A	G	G	C	C	A	A	A	A	A	A	C	C	A	A	A	A	G	G	T	T	C	C	A	A	G	G	G	G	A	A	C	C	T	T	A	A	A	A	C	C	C	C	A	A	A	A	A	A	T	T	C	C	T	T	G	G	T	T	C	C	C	C	T	T	C	C	C	C	T	T	G	G	T	T	G	G	T	T	C	C	T	T	G	G	A	A	C	C	G	G	T	T	T	T	A	A	T	T	G	G	C	C	G	G	G	G	A	A	A	A	T	T	A	A	A	A	C	C	T	T	G	G	G	G	G	G	G	G	T	T	T	T	A	A	C	C	T	T	A	A	G	G	A	A	T	T	C	C	G	G	C	C	T	T	T	T	C	C	T	T	C	C	G	G	T	T	C	C	G	G	T	T	A	A	C	C	C	C	T	T	G	G	G	G	C	C	A	A	G	G	A	A	T	T	A	A	G	G	T	T	C	C	G	G	T	T	A	A	C	C	A	A	T	T	C	C	A	A	T	T	C	C	T	T	G	G	A	A	C	C	G	G	C	C	C	C	C	C	T	T	T	T	G	G	C	C	A	A	C	C	C	C	G	G	G	G	G	G	T	T	G	G	T	T	T	T	G	G	T	T	T	T	G	G	G	G	C	C	C	C	C	C	T	T	C	G	A	A	NA	NA	C	C	G	G	C	C	A	A	C	C	T	T	T	T	G	G	G	G	G	G	A	A	G	G	T	T	G	G	A	A	G	G	C	C	C	C	C	C	A	A	G	G	T	T	T	T	C	C	A	A	A	A	T	T	C	C	G	G	G	G	C	C	C	C	C	C	G	G	C	C	T	T	C	C	C	C	T	T	C	C	C	C	A	A	G	G	G	G	G	G	C	C	T	T	C	C	G	G	C	C	T	T	T	T	C	C	C	C	T	T	G	G	G	G	C	C	T	T	G	G	C	C	C	C	T	T	G	G	G	G	C	C	T	T	T	T	G	G	A	A	G	G	A	A	A	A	C	C	G	G	C	C	G	G	C	C	T	T	A	A	C	C	T	T	T	T	A	A	C	C	T	T	G	G	A	A	G	G	T	T	G	G	T	T	T	T	C	C	A	A	C	C	T	T	G	G	G	G	A	A	G	G	C	C	A	A	A	A	G	G	G	G	T	T	A	A	T	T	G	G	G	G	C	C	G	G	G	G	T	T	G	G	A	A	A	A	G	G	A	A	G	G	C	C	A	A	T	T	G	G	C	C	C	C	A	A	T	T	T	T	C	C	G	G	C	C	G	G	G	G	G	G	A	A	A	A	A	A	C	C	G	G	A	A	C	C	G	G	T	T	T	T	A	A	C	C	A	A	C	C	C	C	A	A	G	G	A	A	T	T	G	G	G	G	A	A	A	A	G	G	A	A	G	G	G	G	C	C	G	G	A	A	A	A	A	A	A	A	G	G	A	A	C	C	NA	NA	T	T	G	G	T	T	T	T	A	A	C	C	NA	NA	T	T	T	T	A	A	G	G	T	T	G	G	C	C	G	G	C	C	G	G	C	C	C	C	A	A	C	C	C	C	G	G	C	C	G	G	C	C	T	T	C	C	G	G	G	G	G	G	A	A	C	C	T	T	T	T	A	A	G	G	C	C	T	T	T	T	G	G	T	T	C	C	G	G	C	C	A	A	A	A	A	A	C	C	A	A	G	G	C	C	G	G	C	C	T	T	C	C	G	G	A	A	G	G	G	G	G	G	A	A	T	T	G	G	A	A	G	G	G	G	T	T	G	G	T	T	T	T	NA	NA	G	G	A	A	A	A	C	C	C	C	T	T	A	A	A	A	G	G	C	C	A	A	T	T	C	C	G	G	G	G	C	C	C	C	T	T	A	A	T	T	T	T	A	A	T	T	G	G	C	C	A	A	A	A	T	T	A	A	C	C	G	G	A	A	C	C	G	G	C	C	A	A	T	T	C	C	A	A	C	C	A	A	C	C	T	T	A	A	A	A	G	G	T	T	G	G	C	C	G	G	T	T	T	T	T	T	A	A	C	C	T	T	C	C	T	T	A	A	G	G	A	A	C	C	T	T	A	A	A	A	A	A	A	A	T	T	A	A	T	T	A	A	T	T	C	C	A	A	T	T	G	G	A	A	G	G	G	G	C	C	C	C	G	G	A	A	A	A	G	G	C	C	T	T	T	T	C	C	G	G	G	G	A	A	G	G	A	A	T	T	T	T	G	G	G	G	A	A	A	A	C	C	G	G	C	C	A	A	A	A	A	A	C	C	T	T	A	A	C	C	A	A	C	C	T	T	G	G	A	A	A	A	T	T	C	C	T	T	C	C	T	T	C	C	C	C	G	G	T	T	G	G	T	T	C	C	C	C	C	C	G	G	A	A	A	A	G	G	T	T	C	C	G	G	C	C	T	T	C	C	A	A	G	G	G	G	A	A	C	C	T	T	C	C	G	G	T	T	C	C	T	T	G	G	G	G	G	G	G	G	G	G	C	C	A	A	T	T	C	C	G	G	C	C	C	C	C	C	T	T	C	C	G	G	A	A	T	T	C	C	A	A	G	G	T	T	T	T	A	A	A	A	G	G	T	T	G	G	G	G	A	A	T	T	T	T	C	C	A	A	G	G	A	A	G	G	G	G	C	C	T	T	C	C	T	T	C	C	A	A	A	A	A	A	G	G	C	C	G	G	T	T	T	T	T	T	T	T	T	T	A	A	C	C	C	C	T	T	T	T	C	C	T	T	T	T	C	C	C	C	G	G	A	A	C	C	A	A	A	A	G	G	G	G	T	T	A	A	C	C	A	A	T	G	T	T	G	G	C	C	G	G	C	C	T	T	A	A	G	G	C	C	A	A	C	C	A	A	G	G	A	A	C	C	C	C	A	A	C	C	C	C	C	C	T	T	G	G	T	T	A	A	G	G	T	T	A	A	A	A	G	G	G	G	T	T	A	A	C	C	A	A	A	A	T	T	T	T	A	A	T	T	T	T	A	A	A	A	C	C	C	C	C	C	A	A	C	C	G	G	C	C	G	G	C	C	G	C	T	T	C	C	C	C	C	C	T	T	T	T	G	G	A	A	G	G	G	G	G	G	C	C	T	T	T	T	T	T	A	A	G	G	A	A	A	A	T	T	C	C	A	A	T	T	C	C	G	G	A	A	C	C	T	T	T	T	C	C	C	C	T	T	A	A	G	G	T	T	T	T	T	T	C	C	A	A	T	T	G	G	T	T	T	T	A	A	G	G	G	G	G	G	T	T	A	A	A	A	A	A	G	G	G	G	T	T	G	G	A	A	A	A	G	G	C	C	NA	NA	G	G	T	T	C	C	G	G	T	T	A	A	A	A	T	T	T	T	G	G	C	C	T	T	C	C	G	G	A	A	G	G	G	G	C	C	A	A	C	C	T	T	C	C	A	A	C	C	C	C	C	C	G	G	T	T	T	T	A	A	C	C	C	C	C	C	C	C	A	A	C	C	G	G	C	T	A	A	T	T	G	G	A	A	T	T	C	C	A	A	T	T	G	G	T	T	A	A	C	C	A	A	G	G	C	C	C	C	T	T	A	A	T	T	G	G	G	G	A	A	G	G	T	T	A	A	G	G	T	T	C	C	G	G	T	T	T	T	G	G	C	C	G	G	G	G	T	T	G	G	T	T	A	A	C	C	C	C	A	A	G	G	A	A	C	C	A	A	C	C	T	T	G	G	C	C	C	C	G	G	A	A	C	C	G	G	T	T	C	C	C	C	G	G	C	C	T	T	C	C	G	G	G	G	T	T	A	A	G	G	T	T	G	G	T	T	A	A	G	G	C	C	C	C	A	A	A	A	T	T	T	T	G	G	G	G	A	A	T	T	C	C	T	T	G	G	G	G	C	C	G	G	A	A	A	A	A	A	A	A	T	T	A	A	G	G	T	T	A	A	T	T	T	T	T	T	A	A	A	A	G	G	T	T	A	A	C	C	G	G	G	G	T	T	T	T	G	G	T	T	C	C	T	T	G	G	G	G	T	T	C	C	T	T	A	A	C	C	NA	NA	G	G	G	G	G	G	A	A	T	T	C	C	G	G	G	G	A	A	A	A	G	G	C	C	T	T	C	C	A	A	C	C	A	A	C	C	C	C	A	A	T	T	T	T	C	C	G	G	C	C	C	C	T	T	G	G	G	G	G	G	A	A	A	A	A	A	T	T	C	C	T	T	A	A	A	A	C	C	A	A	A	A	A	A	A	A	G	G	T	T	A	A	G	G	A	A	T	T	T	T	A	A	G	G	A	A	G	G	A	A	T	T	C	C	G	G	G	G	C	C	G	G	T	T	T	T	G	G	C	C	T	T	C	C	G	G	G	G	C	C	G	G	T	T	T	T	T	T	G	G	A	A	G	G	T	T	A	A	G	G	T	T	T	T	A	A	G	G	G	G	C	C	C	C	A	A	A	A	A	A	A	A	G	G	T	T	G	G	T	T	A	A	C	C	G	G	T	T	C	C	C	C	G	G	C	C	G	G	T	T	T	T	C	C	G	G	T	T	G	G	A	A	NA	NA	C	C	T	T	G	G	A	A	A	A	T	T	C	C	C	C	G	G	C	C	A	A	G	G	A	A	A	A	T	T	A	A	A	A	C	C	G	G	T	T	C	C	A	A	T	T	C	C	T	T	A	A	A	A	T	T	G	G	G	G	G	G	T	T	G	G	A	A	T	T	G	G	G	G	A	A	A	A	T	T	A	A	G	G	C	C	A	A	G	G	T	T	A	A	A	A	G	G	A	A	G	G	C	C	T	T	A	A	A	A	C	C	T	T	A	A	A	A	C	C	C	C	C	C	G	G	T	T	G	G	T	T	A	A	C	C	T	T	T	T	C	C	C	C	T	T	C	C	C	C	C	C	G	G	A	A	A	A	A	A	T	T	A	A	C	C	A	A	A	A	T	T	G	G	C	C	G	G	G	G	A	A	C	C	T	T	C	C	G	G	C	C	G	G	C	C	G	G	G	G	G	G	G	G	G	G	G	G	G	G	A	A	C	C	T	T	C	C	C	C	C	C	A	A	G	G	A	A	C	C	C	C	T	T	G	G	A	A	G	G	A	A	T	T	G	G	A	A	A	A	G	G	A	A	C	C	A	A	C	C	T	T	G	G	A	A	T	T	A	A	G	G	A	A	NA	NA	C	C	C	C	G	G	G	G	T	T	G	G	A	A	G	G	A	A	C	C	T	T	A	A	G	G	T	T	T	T	C	C	A	A	T	T	A	A	C	C	C	C	A	A	G	G	G	G	G	G	T	T	G	G	G	G	A	A	C	C	T	T	A	A	T	T	A	A	A	A	G	G	A	A	A	A	C	C	A	A	C	C	C	C	A	A	G	G	G	G	T	T	G	G	C	C	C	C	C	C	G	G	G	G	G	G	T	T	G	G	C	C	T	T	T	T	C	C	G	G	G	G	T	T	A	A	A	A	T	T	T	T	T	T	T	T	G	G	T	T	C	C	C	C	C	C	A	A	T	T	A	A	A	A	C	C	T	T	C	C	G	G	A	A	G	G	T	T	T	T	A	A	C	C	G	G	C	C	T	T	C	C	A	A	A	A	G	G	C	C	T	T	G	G	T	T	C	C	T	T	T	T	G	G	A	A	A	A	C	C	T	T	A	A	C	C	C	C	C	C	T	T	T	T	G	G	C	C	A	A	T	T	A	A	A	A	T	T	A	A	A	A	G	G	T	T	G	G	C	C	G	G	G	G	A	A	C	C	T	T	G	G	A	A	C	C	G	G	G	G	G	G	T	T	T	T	A	A	A	A	C	C	A	A	C	C	T	T	T	T	C	C	G	G	G	G	A	A	T	T	A	A	T	T	C	C	T	T	T	T	C	C	C	C	C	C	C	C	T	T	C	C	T	T	G	G	A	A	G	G	T	T	A	A	T	T	G	G	A	A	G	G	C	C	G	G	C	C	G	G	C	C	NA	NA	T	T	G	G	C	C	A	A	C	C	G	G	T	T	G	G	G	G	A	A	A	A	G	G	G	G	T	T	C	C	G	G	T	T	A	A	G	G	T	T	G	G	C	C	A	A	T	T	G	G	G	G	A	A	C	C	G	G	T	T	A	A	G	G	T	T	G	G	T	T	G	G	G	G	T	T	C	C	G	G	C	C	T	T	A	A	T	T	G	G	C	C	T	T	G	G	G	G	G	G	T	T	T	T	A	A	A	A	T	T	C	C	NA	NA	T	T	G	G	T	T	C	C	C	C	A	A	A	A	A	A	T	T	A	A	G	G	A	A	G	G	G	G	A	A	G	G	T	T	G	G	A	A	G	G	T	T	G	G	G	G	T	T	A	A	A	A	T	T	G	G	C	C	C	C	T	T	A	A	G	G	C	C	A	A	G	G	G	G	G	G	G	G	G	G	C	C	A	A	T	T	A	A	T	T	A	A	A	A	T	T	C	C	C	C	G	G	G	G	G	G	T	T	A	A	G	G	C	C	C	C	G	G	C	C	G	G	T	T	C	C	C	C	C	C	T	T	C	C	A	A	T	T	T	T	G	G	G	G	C	C	C	C	G	G	A	A	T	T	A	A	G	G	C	C	A	A	A	A	G	G	A	A	A	A	A	A	T	T	G	G	T	T	C	C	C	C	G	G	C	C	G	G	T	T	G	G	C	C	A	A	C	C	T	T	T	T	A	A	C	C	C	C	G	G	A	A	T	T	G	G	C	C	G	G	A	A	G	G	A	A	A	A	C	C	T	T	G	G	A	A	C	C	T	T	T	T	G	G	T	T	C	C	T	T	T	T	G	G	C	C	T	T	A	A	T	T	C	C	T	T	C	C	T	T	T	T	A	A	G	G	G	G	A	A	C	C	C	C	T	T	C	C	T	T	T	T	A	A	C	C	A	A	C	C	A	A	T	T	T	T	C	C	A	A	A	A	C	C	G	G	G	G	T	T	C	C	C	C	G	G	G	G	C	C	A	A	G	G	T	T	A	A	A	A	A	A	C	C	T	T	C	C	A	A	G	G	A	A	C	C	G	G	G	G	C	C	C	C	T	T	C	C	A	A	T	T	T	T	G	G	A	A	G	G	A	A	T	T	T	T	A	A	G	G	G	G	G	G	T	T	G	G	A	A	A	A	G	A	A	A	A	A	NA	NA	T	C	C	T	NA	NA	G	G	G	G	A	G	G	G	A	G	C	C	T	G	T	C	C	A	G	A	C	T	G	G	G	G	C	C	C	C	C	T	T	T	C	T	G	G	G	G	T	T	G	A	A	A	T	T	G	A	C	C	G	G	A	A	G	A	G	A	C	A	G	A	G	G	T	C	T	T	C	C	T	C	T	G	G	T	G	G	G	A	T	C	C	T	T	T	G	A	C	T	G	G	C	A	C	A	A	A	NA	NA	C	C	G	A	NA	NA	G	G	C	T	G	A	T	C	T	C	T	C	A	A	A	G	T	T	A	A	G	T	G	A	A	A	G	G	A	G	G	G	T	C	C	C	G	G	G	G	G	G	A	A	A	C	G	C	A	A	A	A	C	C	G	G	C	C	NA	NA	G	G	T	T	C	T	T	G	T	C	C	C	A	G	C	T	A	T	T	G	A	A	T	C	A	G	C	T	T	T	G	T	G	A	A	A	C	G	T	T	C	C	C	C	C	T	C	G	A	A	T	A	G	G	G	G	G	G	G	A	NA	NA	G	T	C	T	A	A	G	T	C	T	C	A	A	A	G	A	T	T	G	G	A	A	A	G	A	A	C	T	A	A	T	T	A	G	T	T	G	G	A	A	C	T	T	T	C	T	T	T	G	G	G	G	G	A	G	G	C	C	C	C	G	G	A	T	T	T	G	G	G	G	T	C	C	T	A	A	A	A	C	G	C	T	A	A	A	A	C	C	A	A	A	A	G	A	G	G	A	G	A	A	G	G	A	G	C	T	A	T	G	G	G	A	G	A	A	T	G	A	T	C	A	G	G	G	G	G	NA	NA	T	G	T	C	C	C	G	A	C	C	A	A	G	A	C	C	T	T	C	T	A	T	NA	NA	NA	NA	C	T	A	C	C	C	A	G	T	C	C	C	G	C	T	T	A	A	G	A	T	G	A	G	G	T	A	A	G	G	T	C	G	G	G	G	C	G	T	T	A	C	T	C	G	G	T	T	G	G	G	G	T	C	T	C	G	T	G	G	A	G	G	A	T	T	G	G	G	G	C	T	G	A	A	G	A	G	G	G	A	G	C	C	T	C	T	G	G	G	T	C	T	C	C	T	A	A	A	T	G	G	C	C	T	C	G	G	C	C	T	T	G	G	G	A	G	C	G	G	G	G	T	T	G	A	A	A	T	C	T	T	T	C	C	C	T	T	G	G	C	C	A	G	G	A	G	G	A	T	T	T	T	G	G	A	A	G	A	C	C	C	G	G	A	G	A	G	C	C	C	C	A	G	T	C	G	G	G	C	G	C	A	G	T	C	G	A	T	C	C	C	C	C	G	G	G	G	A	A	T	C	C	A	C	T	T	G	C	C	NA	NA	G	A	A	G	C	C	T	T	G	A	T	C	G	G	T	T	C	C	G	G	C	T	G	G	C	C	G	C	C	T	C	C	A	A	C	A	C	A	C	C	C	T	G	A	T	C	C	T	C	C	G	G	G	A	G	G	A	G	G	G	NA	NA	G	G	A	G	T	C	T	C	A	A	T	G	T	A	C	T	A	A	A	A	G	G	C	C	C	C	A	G	G	A	T	C	C	G	C	A	G	G	NA	NA	C	T	G	G	A	A	A	G	T	G	A	G	C	C	T	C	A	A	C	G	A	A	G	G	G	A	C	C	A	A	G	C	C	C	A	G	T	C	A	G	G	G	G	G	NA	NA	C	C	T	A	A	A	G	T	A	G	T	T	T	G	A	G	A	A	A	A	T	C	T	T	G	G	C	T	G	G	T	T	G	G	A	A	A	A	A	A	C	C	A	A	G	G	A	A	A	A	T	T	C	C	C	C	T	T	A	A	G	G	A	A	C	C	C	C	C	C	A	A	G	G	C	C	C	C	A	A	A	A	C	C	C	C	C	C	C	C	C	C	T	T	T	T	A	A	G	G	C	C	C	C	G	G	T	T	T	T	C	C	C	C	G	G	T	T	A	A	C	C	T	T	T	T	C	T	A	A	C	C	G	G	C	C	A	A	A	A	T	T	A	A	G	G	T	T	A	A	A	A	G	G	C	C	G	G	G	G	G	G	C	C	A	A	A	A	G	G	G	G	C	C	G	G	T	T	A	A	G	G	C	C	A	A	A	A	G	G	T	T	G	G	C	C	C	C	C	C	A	A	G	G	A	A	A	A	G	G	A	A	C	C	C	C	A	A	G	G	G	G	G	G	C	C	C	C	C	C	T	T	T	T	A	A	C	C	A	A	T	T	G	G	G	G	G	G	C	C	T	T	G	G	G	G	T	T	C	C	G	G	T	T	C	C	T	T	C	C	T	T	T	T	G	G	G	G	T	T	T	T	C	C	G	G	G	G	A	A	C	C	G	G	G	G	G	G	A	A	C	C	T	T	C	C	G	G	T	T	T	T	A	A	T	T	G	G	G	G	C	C	C	C	A	A	A	A	T	T	G	G	A	A	G	G	T	T	T	T	G	G	G	G	G	G	A	A	A	A	T	T	A	A	G	G	T	T	A	A	A	A	C	C	T	T	C	C	G	G	G	G	G	G	T	T	G	G	A	A	G	G	T	T	A	A	G	G	G	G	A	A	A	A	T	T	G	G	A	A	C	C	G	G	T	T	T	T	A	A	T	T	C	C	C	C	G	G	A	A	A	A	C	C	T	T	T	T	A	A	T	T	C	C	T	T	T	T	T	T	C	T	C	C	C	C	C	C	G	G	A	A	G	G	T	T	A	A	C	C	A	A	C	C	G	G	T	T	C	C	C	C	C	C	G	G	G	G	T	T	A	A	A	A	T	T	T	T	G	G	C	C	G	G	G	G	G	G	C	C	C	C	G	G	A	A	A	A	G	G	A	A	T	T	T	T	A	A	C	C	T	T	T	T	T	T	C	C	T	T	C	C	G	G	A	A	T	T	T	T	A	A	T	T	C	C	T	T	C	C	C	C	A	A	A	A	C	C	C	C	C	C	G	G	A	A	G	G	C	C	G	G	A	A	C	C	T	T	C	C	A	A	C	C	T	T	A	A	C	C	T	T	G	G	A	A	A	A	G	G	T	T	C	C	A	A	C	C	G	G	T	T	C	C	T	T	A	A	T	T	G	G	G	G	C	C	C	C	A	A	T	T	C	C	C	C	A	A	T	T	T	T	T	T	A	A	T	T	C	C	G	G	G	G	C	C	C	C	C	C	A	A	C	C	G	G	C	C	C	C	G	G	G	G	G	G	G	G	A	A	G	G	C	C	G	G	T	T	A	A	T	T	G	G	G	G	A	A	A	A	A	A	A	A	C	C	A	A	A	A	A	A	G	G	G	G	T	T	A	A	A	A	C	C	C	C	A	A	T	T	T	T	A	A	C	C	C	C	C	C	A	A	G	G	A	A	G	G	G	G	G	G	G	G	C	C	G	G	G	G	A	A	G	G	A	A	C	C	C	C	G	G	G	G	G	G	G	G	C	C	A	A	C	C	C	C	T	T	C	C	C	C	G	G	C	C	A	A	T	T	T	T	C	C	A	A	A	A	G	G	T	T	C	C	C	C	G	G	C	T	T	T	T	T	C	C	G	G	C	C	C	C	T	T	C	C	T	T	T	T	G	G	G	G	T	T	G	G	C	C	A	A	C	C	C	C	T	T	G	G	C	C	C	C	A	A	A	A	G	G	C	C	A	A	T	T	C	C	A	A	C	C	A	A	A	A	T	T	A	A	T	T	G	G	T	T	C	C	G	G	G	G	T	T	G	G	C	C	G	G	C	C	T	T	C	C	G	G	T	T	A	A	T	T	A	A	C	C	C	C	C	C	T	T	A	A	C	C	A	A	G	G	G	G	C	C	C	C	G	G	T	T	C	C	A	A	G	G	G	G	A	A	G	G	C	C	A	A	G	G	T	T	C	C	A	A	C	C	T	T	T	T	T	T	A	A	T	T	G	G	G	G	T	T	A	A	C	C	T	T	A	A	G	G	G	G	T	T	C	C	C	C	A	A	G	G	A	A	A	A	A	A	G	G	A	A	C	C	G	G	T	T	T	T	C	C	A	A	C	C	G	G	T	T	A	A	G	G	T	T	T	T	T	T	NA	NA	C	C	G	G	T	T	A	A	G	G	G	G	T	T	C	C	G	G	C	C	G	G	G	G	G	G	A	A	G	G	C	C	T	T	G	G	G	G	C	C	G	G	T	T	C	C	G	G	C	C	A	G	A	A	C	C	A	A	A	A	G	G	A	A	A	A	T	T	G	G	C	C	T	T	T	T	T	T	G	G	C	C	C	C	T	T	C	C	G	G	NA	NA	C	C	A	A	A	A	G	G	C	C	G	G	C	C	G	G	T	T	G	G	C	C	G	G	T	T	T	T	A	A	T	T	G	G	T	T	A	A	C	C	G	G	T	T	T	T	G	G	G	G	G	G	G	G	T	T	A	A	G	G	G	G	C	C	A	A	G	G	A	A	T	T	C	C	A	A	C	C	C	C	A	A	T	C	NA	NA	A	A	C	T	A	A	A	A	A	A	T	T	T	T	C	C	A	A	A	T	G	G	C	C	G	G	G	G	G	G	T	T	T	T	C	C	C	C	C	C	T	T	G	G	G	G	T	T	G	G	C	C	C	C	T	T	G	G	C	C	G	G	G	G	A	A	G	G	A	A	C	C	C	C	T	T	C	C	T	T	T	T	C	C	T	T	G	G	C	C	T	T	T	T	G	G	A	A	A	A	G	G	C	C	T	T	A	A	G	G	T	T	C	C	G	G	G	G	C	C	T	T	G	G	A	A	T	T	T	T	A	A	A	A	G	G	A	A	T	C	G	G	A	A	T	T	A	A	G	G	G	G	G	G	T	T	T	T	A	A	T	T	T	T	G	G	T	T	C	C	T	T	A	A	G	G	G	G	G	G	C	C	A	A	G	G	T	T	C	C	T	T	T	T	T	T	T	T	C	C	T	T	A	A	T	T	G	G	T	T	T	T	C	C	A	A	G	G	T	T	T	T	A	A	T	T	G	G	G	G	A	A	A	A	G	G	A	A	A	A	G	G	T	T	A	A	G	G	A	A	C	C	G	G	A	A	T	T	T	T	C	C	G	G	C	C	T	T	T	T	C	C	A	A	A	A	T	T	A	A	C	C	A	A	C	C	C	C	C	C	T	T	G	G	G	G	T	T	G	G	C	C	G	G	T	T	G	G	C	C	C	C	C	C	G	G	C	C	C	C	G	G	T	T	C	C	C	C	A	A	G	G	C	C	A	A	G	G	A	A	C	C	C	C	C	C	G	G	C	C	G	G	C	C	A	A	C	C	G	G	T	T	A	A	A	A	T	T	G	G	A	A	G	G	C	C	T	T	C	C	C	C	T	T	G	G	T	T	C	C	G	G	A	A	G	G	T	T	G	G	G	G	T	T	C	C	C	C	T	T	A	A	A	A	C	C	A	A	G	G	C	C	C	C	G	G	G	G	G	G	A	A	C	C	C	C	C	C	A	A	C	C	A	A	T	T	C	C	A	A	C	C	A	A	G	G	A	A	G	G	A	A	G	G	G	G	C	C	G	G	C	C	G	G	G	G	G	G	C	C	C	C	A	A	C	C	G	G	A	A	A	A	T	T	T	T	T	T	C	C	C	C	A	A	C	C	T	T	A	A	A	A	A	A	G	G	G	G	C	C	A	A	C	C	T	C	G	G	A	A	A	A	G	G	T	T	A	A	C	C	T	T	A	A	A	A	G	G	A	A	A	A	A	A	A	A	A	A	C	C	A	A	G	G	C	C	A	A	C	C	A	A	G	G	T	T	T	T	A	A	G	G	A	A	C	C	T	T	A	A	G	G	G	G	C	C	A	A	T	T	G	G	C	C	G	G	T	T	C	C	T	T	A	A	T	T	A	A	T	T	G	G	C	C	T	T	C	C	G	G	A	A	C	C	A	A	G	G	G	G	C	C	A	A	A	A	T	T	G	G	C	C	A	A	A	A	G	G	T	T	T	T	A	A	C	C	A	A	T	T	A	A	G	G	A	A	C	C	T	T	T	T	A	A	T	T	G	G	C	C	C	C	G	G	A	A	T	T	A	A	A	A	A	A	C	C	A	A	A	A	G	G	G	G	T	T	C	C	C	C	T	T	T	T	A	A	G	G	A	A	T	T	G	G	A	A	G	G	G	G	G	G	A	A	A	A	T	T	T	T	A	A	A	A	G	G	A	A	C	C	G	G	G	G	C	C	G	G	T	T	C	C	T	T	T	T	A	A	G	G	T	T	A	A	A	A	G	G	A	A	A	A	G	G	G	G	A	A	G	G	T	T	A	A	C	C	A	A	C	C	T	T	A	A	C	C	T	T	T	T	G	G	A	A	A	A	A	A	A	A	G	G	A	A	G	G	G	G	T	T	C	C	A	A	A	A	C	C	C	C	C	C	G	G	T	T	C	C	C	C	T	T	A	A	C	C	A	A	T	T	G	G	G	G	A	A	G	G	C	C	T	T	T	T	A	A	G	G	A	A	C	C	C	C	A	A	G	G	G	G	A	A	A	A	C	C	C	C	C	C	A	A	A	A	C	C	C	C	C	C	A	A	G	G	C	C	G	G	G	G	A	A	C	C	T	T	A	A	A	A	G	A	G	G	T	T	T	T	A	A	G	G	G	G	G	G	G	G	C	C	T	T	T	T	C	C	G	G	C	C	T	T	NA	NA	T	T	G	G	G	G	C	C	A	A	T	T	A	A	G	G	A	A	A	A	A	A	C	C	G	G	G	T	C	C	G	G	G	G	G	G	T	T	T	T	G	G	G	G	T	T	G	G	T	T	C	T	C	C	C	C	A	A	A	A	A	A	G	G	C	C	A	A	T	T	C	C	C	C	C	C	G	G	T	T	C	C	C	C	G	G	C	C	A	A	A	A	T	T	C	C	T	T	G	G	T	T	G	G	T	T	A	A	G	G	G	G	G	G	C	C	A	A	T	T	C	C	A	A	G	G	G	G	G	G	G	G	C	C	C	C	G	G	C	C	G	G	T	T	G	G	C	C	T	T	G	G	T	T	G	G	C	C	C	C	C	C	G	G	T	T	G	G	A	A	C	C	G	G	G	G	G	G	T	T	A	A	A	A	T	T	A	A	C	C	A	A	T	T	G	G	C	C	A	A	G	G	G	G	T	T	C	C	T	T	G	G	G	G	A	A	C	C	T	T	G	G	T	T	C	C	T	T	G	G	G	G	T	T	A	A	A	A	A	A	A	A	G	G	G	G	C	C	G	G	C	C	A	A	G	G	C	C	T	T	G	G	A	A	G	G	A	A	T	T	G	G	G	G	C	C	A	A	G	G	A	A	C	C	G	G	G	G	C	C	G	G	T	T	C	C	A	A	C	C	T	T	T	C	C	C	T	T	G	G	A	A	T	T	C	C	T	T	C	C	G	G	C	C	A	A	T	T	C	C	G	G	A	A	A	A	G	G	G	G	A	A	G	G	A	A	C	C	G	G	A	A	T	T	T	C	A	A	G	G	C	C	G	G	T	T	C	C	G	G	G	G	G	G	C	C	G	G	T	T	G	G	C	C	G	G	A	A	A	A	G	G	G	G	C	C	G	G	G	G	T	T	G	G	C	C	A	A	G	G	G	G	G	G	T	T	G	G	C	C	A	A	T	T	G	G	C	C	G	G	C	C	C	C	A	A	A	A	G	G	G	G	T	T	G	G	C	C	T	T	C	C	C	C	G	G	C	C	T	T	C	C	C	C	T	T	A	A	T	T	T	T	C	C	T	T	A	A	A	A	A	A	T	T	C	C	C	C	A	A	A	A	A	A	A	A	G	G	C	C	C	C	A	A	G	G	C	C	T	T	NA	NA	A	A	A	A	G	G	G	G	C	C	C	C	A	A	G	G	A	A	A	A	A	A	T	T	T	T	A	A	C	C	C	C	C	C	A	A	C	C	T	T	A	A	T	T	T	T	T	T	T	T	T	T	C	C	C	C	G	G	G	G	G	G	C	C	C	C	G	G	C	C	C	C	G	G	T	T	G	G	A	C	G	G	T	T	G	G	A	A	A	A	A	A	T	T	T	T	A	A	T	T	T	T	A	A	T	T	A	A	C	C	C	C	G	G	T	T	T	T	A	A	C	C	C	C	G	G	G	G	G	G	C	C	G	G	A	A	G	G	C	C	A	A	G	G	T	T	G	G	C	C	C	C	A	A	G	G	G	G	A	A	G	G	A	A	C	C	T	T	G	G	C	C	C	C	G	G	NA	NA	C	C	G	G	A	A	A	A	A	A	T	T	C	C	A	A	G	G	C	C	C	C	C	C	A	A	T	T	G	G	A	A	C	C	T	T	A	A	C	C	G	G	G	G	T	T	A	A	A	A	T	T	A	A	A	A	A	A	G	G	A	A	C	C	C	C	G	G	G	G	A	A	G	G	T	T	C	C	A	A	G	G	C	C	G	G	G	G	C	C	C	C	T	T	G	G	C	C	A	A	T	T	T	T	G	G	T	T	G	G	C	C	A	A	C	C	G	G	C	C	G	G	C	C	G	G	A	A	G	G	G	G	G	G	T	T	C	C	G	G	G	G	C	C	A	A	C	C	NA	NA	G	G	C	C	A	A	C	C	G	G	A	A	A	A	C	C	G	G	T	T	T	T	T	T	A	A	C	C	G	G	A	A	A	A	C	C	C	C	G	G	C	C	A	A	C	C	C	C	C	C	A	A	C	C	A	A	A	A	T	T	C	C	A	A	A	A	A	A	T	T	NA	NA	C	C	C	C	T	T	A	A	A	A	C	C	G	G	G	G	C	C	A	A	C	C	T	T	G	G	A	A	C	C	G	G	C	C	C	C	G	G	G	G	G	G	T	T	G	G	C	C	A	A	C	C	C	C	G	G	T	T	T	T	G	G	C	C	G	G	T	T	T	T	C	C	T	T	T	T	C	C	T	T	T	T	T	T	A	A	T	T	G	G	A	A	C	C	T	T	A	A	C	C	G	G	A	A	T	T	T	T	A	A	C	C	C	C	A	A	C	C	G	G	T	T	A	A	C	C	G	G	T	T	C	C	C	C	A	A	A	A	G	G	T	T	T	T	A	A	G	G	A	A	A	A	T	T	A	A	T	T	A	A	A	A	A	A	C	C	T	T	C	C	G	G	C	C	A	A	A	A	T	T	C	C	G	G	NA	NA	A	A	G	G	C	C	T	T	G	G	T	T	A	A	C	C	C	C	T	T	C	C	G	G	G	G	A	A	G	G	T	T	A	A	A	A	G	G	T	T	A	A	G	G	G	G	G	G	C	C	C	C	C	C	G	G	C	C	T	T	C	C	G	G	A	A	T	T	C	C	G	G	T	T	A	A	C	C	A	A	C	C	A	A	G	G	A	A	A	A	C	C	C	C	G	G	G	G	G	G	A	A	C	C	G	G	T	T	C	C	G	G	G	G	T	T	T	T	T	T	C	C	T	T	C	C	C	C	T	T	T	T	T	T	T	T	C	C	T	T	G	G	T	T	A	A	G	G	A	A	T	T	A	A	T	T	C	C	T	T	T	T	C	C	G	G	A	A	A	A	A	A	A	A	A	A	A	A	G	G	C	C	A	A	G	G	C	C	G	G	G	G	A	A	T	T	T	T	G	G	A	A	G	G	T	T	C	C	A	A	G	G	G	G	A	A	G	G	C	C	A	A	C	C	A	A	G	G	G	G	T	T	C	C	T	T	A	A	G	G	A	A	C	C	G	G	G	G	C	C	G	G	C	C	T	T	G	G	T	T	G	G	C	C	C	C	A	A	A	A	A	A	A	A	A	A	T	T	G	G	T	T	C	C	C	C	A	A	C	C	G	G	T	T	A	A	A	A	C	C	G	G	T	T	C	C	C	C	T	T	C	C	T	T	A	A	A	A	G	G	T	T	G	G	A	A	A	A	A	A	G	G	C	C	T	T	C	C	T	T	T	T	G	G	C	C	C	C	C	C	A	A	T	T	C	C	G	G	G	G	G	G	A	A	G	G	C	C	G	G	C	C	A	A	G	G	G	G	A	A	T	T	A	A	C	C	C	C	G	G	T	T	T	T	T	T	C	C	G	G	G	G	T	T	C	C	T	T	C	C	A	A	A	A	A	A	G	G	G	G	T	T	C	C	A	A	T	T	C	C	T	T	A	A	NA	NA	T	T	A	A	C	C	G	G	A	A	T	T	G	G	A	A	G	G	A	A	A	A	A	A	C	C	C	C	G	G	T	T	T	T	G	G	G	G	T	T	G	G	G	G	C	C	A	A	A	A	C	C	A	A	T	T	G	G	T	T	A	A	T	T	A	A	A	A	C	C	T	T	C	C	T	T	G	G	T	T	A	A	C	C	G	G	A	A	A	A	G	G	C	C	T	T	A	A	T	T	C	C	C	C	G	G	C	C	A	A	A	A	C	C	A	A	G	G	A	A	C	C	A	A	C	C	T	T	C	C	G	G	G	G	T	T	G	G	T	T	C	C	G	G	T	T	T	T	G	G	A	A	G	G	C	C	C	C	A	A	A	A	A	A	G	G	G	G	A	A	G	G	G	G	A	A	A	A	T	T	G	G	T	T	A	A	C	C	T	T	C	C	G	G	C	C	G	G	G	G	T	T	A	A	A	A	G	G	C	C	C	C	T	T	G	G	A	A	C	C	A	A	C	C	G	G	G	G	C	C	T	T	G	G	C	C	G	G	A	A	A	A	G	G	T	T	T	T	T	T	T	T	A	A	C	C	T	T	G	G	A	A	C	C	A	A	G	G	A	A	T	T	C	C	C	C	G	G	T	T	C	C	T	T	G	G	T	T	G	G	G	G	A	A	G	G	C	C	G	G	A	A	T	T	T	T	G	G	G	G	G	G	G	G	G	G	T	T	C	C	A	A	A	A	T	T	A	A	C	C	T	T	C	C	T	T	A	A	C	C	T	T	T	T	A	A	T	T	C	C	T	T	T	T	T	T	A	A	G	G	A	A	T	T	G	G	A	A	C	C	C	C	C	C	A	A	A	A	G	G	C	C	G	G	G	G	T	T	C	C	G	G	T	T	A	A	G	G	C	C	A	A	T	T	G	G	T	T	T	T	T	T	G	G	T	T	G	G	G	G	C	C	C	C	G	G	C	C	C	C	G	G	T	T	C	C	G	G	A	A	A	A	T	T	T	T	NA	NA	G	G	C	C	T	T	A	A	G	G	A	A	T	T	G	G	G	G	C	C	G	G	G	G	A	A	A	A	G	G	T	T	A	A	C	C	T	T	C	C	C	C	C	C	C	C	A	A	A	A	T	T	T	T	C	C	C	C	G	G	C	C	T	T	A	A	G	G	G	G	A	A	A	A	A	A	C	C	T	T	T	T	T	T	C	C	T	T	A	A	G	G	T	T	T	T	T	T	T	T	T	T	T	T	C	C	G	G	G	G	T	T	T	T	G	G	C	C	T	T	A	A	A	A	G	G	A	A	T	T	T	T	G	G	A	A	C	C	C	C	T	T	C	C	G	G	T	T	A	A	C	C	A	A	T	T	G	G	A	C	T	T	C	C	C	C	C	C	G	G	G	G	A	A	G	G	T	T	A	A	C	C	T	T	C	C	C	C	A	A	T	T	G	G	G	G	C	C	T	T	T	T	A	A	T	T	A	A	A	A	A	A	C	C	T	T	A	A	A	A	T	T	T	T	A	A	C	C	T	T	G	G	C	C	G	G	G	G	T	T	A	A	C	C	A	A	C	C	C	C	T	T	G	G	NA	NA	G	G	C	C	A	A	A	A	C	C	C	C	A	A	A	A	A	A	T	T	T	T	C	C	C	C	C	C	A	A	A	A	C	C	G	G	G	G	G	G	A	A	G	G	G	G	T	T	C	C	C	C	T	T	G	A	C	C	G	G	G	G	C	C	A	A	C	C	A	A	A	A	T	T	C	C	G	G	T	T	G	G	C	C	A	A	C	C	C	C	G	G	G	G	T	T	C	C	A	A	T	T	G	G	T	T	G	G	C	C	T	T	T	T	G	G	T	T	A	A	A	A	T	T	T	T	T	T	A	A	G	G	A	A	A	A	A	A	G	G	G	G	T	T	T	T	C	C	G	G	T	T	A	A	G	G	T	T	T	T	G	G	A	A	G	G	A	A	T	T	C	C	C	C	A	A	T	T	T	T	C	C	A	A	C	C	T	T	T	T	T	T	A	A	T	T	T	T	A	A	G	G	A	A	G	G	G	G	T	T	C	C	G	G	C	C	C	C	T	T	C	C	A	A	T	T	C	C	C	C	A	A	G	G	T	T	A	A	G	G	T	T	G	G	T	T	G	G	A	A	A	A	C	C	A	A	T	T	T	T	G	G	C	C	C	C	G	G	G	G	G	G	A	A	G	G	G	G	T	T	C	C	G	G	G	G	C	C	A	A	C	C	T	T	C	C	A	A	T	T	T	T	T	T	C	C	A	A	G	G	G	G	A	A	C	C	C	C	G	G	T	T	A	A	A	A	T	T	T	T	T	T	T	T	A	A	G	G	C	C	A	A	C	C	C	C	G	G	C	C	A	A	A	A	A	A	G	G	A	A	C	C	G	G	G	G	G	G	A	A	G	G	G	G	G	G	T	T	C	C	A	A	C	C	A	A	G	G	A	A	G	G	G	G	G	G	A	A	C	C	T	T	C	C	G	G	T	T	G	G	T	T	G	G	G	G	A	A	T	T	A	A	A	A	G	G	T	T	T	T	T	T	G	G	G	G	T	T	C	C	T	T	G	G	A	A	G	G	A	A	A	A	A	A	A	A	G	G	G	G	T	T	T	T	T	T	G	G	A	A	A	A	C	C	C	C	A	A	T	T	G	G	C	C	T	T	C	C	G	G	T	T	G	G	T	T	T	T	NA	NA	A	A	T	T	T	T	T	T	G	G	T	T	T	T	T	T	C	C	G	G	C	C	G	G	A	A	A	A	T	G	A	A	C	C	C	C	T	T	C	C	C	C	C	C	C	C	A	A	T	T	T	T	A	A	T	T	T	T	T	T	A	A	G	G	A	A	T	T	T	T	NA	NA	C	C	C	C	G	G	A	A	G	G	G	G	C	C	C	C	C	C	A	C	A	A	A	A	C	C	C	C	A	A	C	C	G	G	A	A	C	C	G	G	C	C	C	C	T	T	A	A	C	C	T	T	A	A	T	T	A	A	A	A	C	C	C	C	C	C	C	C	T	T	C	C	A	A	C	C	T	T	A	A	G	G	T	T	A	A	A	A	G	G	G	G	G	G	C	C	C	C	C	C	C	C	A	A	A	A	A	A	G	G	A	A	T	T	A	A	C	C	T	T	G	G	G	G	A	A	C	C	C	C	A	A	C	C	C	C	C	C	G	G	C	C	T	T	G	G	T	T	A	A	C	C	C	C	G	G	T	T	C	C	A	A	A	A	A	A	C	C	A	A	G	G	A	A	A	A	A	A	G	G	G	G	G	G	C	C	T	T	G	G	T	T	C	C	C	C	A	A	C	C	T	T	A	A	G	G	G	G	G	G	A	A	C	C	C	C	T	T	T	T	T	T	G	G	A	A	C	C	C	C	A	A	A	A	C	C	G	G	A	A	G	G	G	G	C	C	G	G	T	T	C	C	C	C	C	C	T	T	G	A	T	T	T	T	G	G	G	G	G	G	A	A	G	G	T	T	C	C	G	G	G	G	C	C	C	C	G	G	C	C	G	G	G	G	A	A	A	A	T	T	T	T	T	T	T	T	C	C	A	A	A	A	T	T	G	G	C	C	G	G	A	A	A	A	C	C	C	C	T	T	T	T	T	T	T	T	C	C	G	G	T	T	G	G	A	A	T	T	A	A	A	A	T	T	C	C	A	A	G	G	G	G	A	A	A	A	T	T	C	C	C	C	A	A	A	A	T	T	A	A	C	C	C	C	A	A	A	A	T	T	C	C	T	T	C	C	A	A	C	C	C	C	C	C	G	G	A	A	T	T	G	G	C	C	A	A	G	G	T	T	C	C	G	G	G	G	A	A	T	T	A	A	A	A	A	A	G	G	A	A	C	C	T	T	A	A	G	G	A	A	C	C	G	G	C	C	A	A	G	G	T	T	A	A	G	G	G	G	G	G	T	T	A	A	C	C	C	C	T	T	T	T	A	A	A	A	A	A	A	A	T	T	A	A	G	G	T	T	G	G	A	A	T	T	G	G	G	G	T	T	A	A	C	C	T	T	A	A	A	A	C	C	C	C	C	C	T	T	G	G	G	G	T	T	A	A	G	G	G	G	T	T	T	T	C	C	C	C	T	T	T	T	A	A	C	C	C	A	T	T	C	C	A	A	A	A	C	C	A	A	T	T	G	G	T	T	G	G	C	C	C	C	C	C	A	A	C	C	C	C	C	C	G	G	A	A	T	T	C	C	C	C	G	G	C	C	C	C	A	A	T	T	T	T	G	G	G	G	A	A	G	G	A	A	A	A	T	T	T	T	C	C	C	C	A	A	G	G	G	G	A	A	T	T	A	A	C	C	G	G	G	G	T	T	T	T	A	A	C	C	A	A	A	A	C	C	T	T	T	T	A	A	G	G	C	C	A	A	C	C	C	C	C	C	T	T	G	G	T	T	C	C	A	A	C	C	G	G	A	A	T	T	G	G	T	T	A	G	A	A	A	A	T	T	C	C	T	T	C	C	T	T	G	G	A	A	C	C	T	T	C	C	T	T	A	A	T	A	C	C	C	C	A	A	A	A	T	T	G	G	A	A	A	A	C	C	T	T	A	A	C	C	A	A	T	T	G	G	A	A	A	A	A	A	T	T	A	A	A	A	T	T	G	G	T	T	G	G	C	C	G	G	G	G	T	T	C	C	T	T	C	C	T	T	C	C	T	T	T	T	A	A	C	C	C	C	T	T	NA	NA	G	G	G	G	T	T	T	T	G	G	A	A	A	A	T	T	A	A	A	A	T	T	C	C	A	A	A	A	T	T	T	T	A	A	G	G	C	C	C	C	C	C	A	A	C	C	C	C	A	A	C	C	T	T	C	C	C	C	A	A	A	A	C	C	G	G	G	G	A	A	A	A	C	C	C	C	G	G	G	G	G	G	C	C	C	C	A	A	C	C	G	G	T	T	T	T	C	C	T	T	T	T	T	T	A	A	A	A	C	C	G	G	A	A	G	G	A	A	G	G	T	T	A	A	C	C	T	T	C	C	A	A	G	G	A	A	A	A	T	T	G	G	T	T	A	A	C	C	G	G	A	A	C	C	C	C	C	C	C	C	G	G	G	G	A	A	G	G	A	A	A	A	T	T	NA	NA	T	T	G	G	A	A	T	T	T	T	G	G	C	C	T	T	C	C	G	G	A	A	C	C	G	G	C	C	C	C	C	C	T	T	G	G	G	G	G	G	T	T	T	T	G	G	G	G	A	A	G	G	A	A	G	G	A	A	A	A	A	A	G	G	G	G	A	A	C	C	T	T	A	A	G	G	G	G	T	T	T	T	A	A	C	C	A	A	A	A	C	C	G	G	T	T	C	C	A	A	T	T	C	C	A	A	G	G	C	C	G	G	G	G	C	C	A	A	T	T	T	T	C	C	G	G	G	G	T	T	C	C	T	T	A	A	A	A	A	A	A	A	A	A	G	G	A	A	G	G	G	G	G	G	G	G	C	C	A	A	G	G	G	G	T	T	G	G	T	T	T	T	G	G	C	C	A	A	A	A	T	T	G	G	T	T	C	C	G	G	T	T	C	C	T	T	T	T	T	T	T	T	A	A	C	C	G	G	G	G	C	C	T	T	G	G	G	G	G	G	C	C	T	T	C	C	A	A	A	A	G	G	T	T	A	A	A	A	C	C	A	A	T	T	C	C	G	G	A	A	G	G	G	G	C	C	T	T	C	C	A	A	T	T	C	C	A	A	T	T	G	G	T	T	C	C	G	G	T	T	T	T	A	A	G	G	T	T	C	C	G	G	C	C	G	G	G	G	C	C	G	G	C	C	C	C	G	G	A	A	A	A	A	A	C	C	C	C	A	A	G	G	A	A	T	T	G	G	T	T	A	A	A	A	C	C	G	G	A	A	A	A	A	A	T	T	A	A	G	G	G	G	T	T	A	A	A	A	G	G	C	C	A	A	C	C	G	G	C	C	A	A	C	C	T	T	T	T	T	T	C	C	G	G	G	G	T	T	A	A	G	G	C	C	T	T	G	G	C	C	A	A	G	G	T	T	T	T	G	G	G	G	A	A	C	C	T	T	C	C	G	G	T	T	A	A	G	G	C	C	G	G	C	C	G	G	T	T	C	C	G	G	C	C	A	A	G	G	A	A	A	A	A	A	G	G	C	C	C	C	C	C	A	A	G	G	A	A	T	T	C	C	G	G	C	C	A	A	G	G	A	A	C	C	C	C	C	C	A	A	T	T	C	C	A	A	T	T	T	T	C	C	A	A	T	T	G	G	A	A	A	A	T	T	A	A	C	C	T	T	G	G	T	T	G	G	G	G	G	G	G	G	G	G	T	T	T	T	G	G	A	A	G	G	G	G	G	G	C	C	C	C	T	T	T	T	C	C	C	C	A	A	G	G	G	G	C	C	T	T	G	G	T	T	C	C	NA	NA	G	G	A	A	A	A	A	A	A	A	A	A	T	T	C	C	A	A	A	A	G	G	G	G	C	C	G	G	A	A	C	C	G	G	C	C	C	C	G	G	G	G	G	G	G	G	T	T	G	G	C	C	T	T	G	G	C	C	G	G	A	A	C	C	C	C	A	A	C	C	G	G	G	G	C	C	C	C	G	G	T	T	C	C	G	G	G	G	G	G	A	A	T	T	G	G	G	G	G	G	A	A	G	G	T	T	T	T	A	A	A	A	C	C	G	G	G	G	C	G	G	G	A	A	T	T	A	A	C	C	G	G	A	A	T	T	A	A	A	A	T	T	A	A	C	C	G	G	A	A	C	C	T	T	G	G	G	G	C	C	T	T	A	A	C	C	G	G	T	T	C	C	T	T	C	C	T	T	A	C	G	G	T	T	A	A	G	G	G	G	T	T	A	A	G	G	T	T	T	T	T	T	T	T	C	C	C	C	G	G	T	T	C	C	G	G	T	T	A	A	G	G	C	C	A	A	A	A	A	A	T	T	C	C	G	G	T	T	C	C	A	A	T	T	T	T	C	C	A	A	C	C	T	T	A	A	T	T	C	C	C	C	G	G	A	A	C	C	T	T	C	C	A	A	C	C	C	C	NA	NA	T	T	C	C	G	G	G	G	A	A	G	G	T	T	T	T	C	C	T	T	G	G	C	C	G	G	T	T	A	A	G	G	T	T	A	A	G	G	A	A	G	G	G	G	G	G	A	A	A	A	T	T	T	T	A	A	T	T	G	G	G	G	C	C	T	T	G	G	A	A	T	T	C	C	C	C	C	C	G	G	T	T	T	T	T	T	A	C	G	G	A	A	A	A	G	G	T	T	C	C	C	C	A	A	A	A	T	T	C	C	A	A	T	T	T	T	A	A	A	A	C	C	A	A	T	T	G	G	C	C	C	C	A	A	A	A	C	C	C	C	A	A	G	G	A	A	A	A	C	C	T	T	A	A	A	A	C	C	T	G	G	G	A	A	G	G	C	C	G	G	A	A	A	A	C	C	G	G	C	C	A	A	T	T	G	G	A	A	A	A	G	G	A	A	G	G	A	A	T	T	A	A	T	T	G	G	G	G	T	T	A	A	A	A	C	C	C	C	G	G	G	G	C	C	C	C	A	A	T	T	C	C	T	T	T	T	A	G	A	A	A	A	G	G	A	A	G	G	G	G	A	A	C	C	A	A	G	G	C	C	A	A	T	T	C	C	G	G	G	G	G	G	G	G	T	T	A	T	C	C	A	A	T	T	G	G	G	G	A	A	G	G	C	C	T	T	G	G	T	T	T	T	C	C	G	G	T	T	A	A	C	C	T	T	T	T	T	T	A	A	A	A	G	G	C	C	T	T	G	G	C	C	G	G	G	G	G	G	G	G	G	G	G	G	G	G	A	A	C	C	C	C	A	A	A	A	G	G	G	G	T	T	A	A	C	C	A	A	G	A	C	C	T	T	T	T	G	G	T	T	C	C	G	G	C	C	C	C	C	C	C	C	A	A	T	T	T	T	T	T	T	T	T	T	T	T	T	T	T	T	T	T	G	G	G	G	T	T	G	G	A	A	G	G	C	C	T	T	A	A	G	G	C	C	C	C	A	A	A	A	A	A	A	A	C	C	C	C	A	A	G	G	T	T	T	T	C	C	T	T	T	T	T	T	G	G	A	A	T	T	C	C	G	G	G	G	A	A	A	A	A	A	G	G	A	A	C	C	T	T	C	C	A	A	T	T	A	A	C	C	A	A	A	A	G	G	T	T	T	T	G	G	G	G	C	C	T	T	A	A	G	G	A	A	C	C	G	G	T	T	T	T	T	T	A	A	T	T	T	T	A	A	A	A	C	C	C	C	A	A	G	G	G	G	T	T	G	G	C	C	C	C	T	T	A	A	G	G	T	T	C	C	C	C	G	G	T	T	A	A	G	G	C	C	A	A	A	A	T	T	T	T	T	T	G	G	C	C	T	T	T	T	G	G	T	T	G	G	C	C	C	C	C	C	A	A	T	T	C	C	A	A	G	T	C	C	A	A	G	G	T	T	A	A	T	T	C	C	A	A	T	T	T	T	A	A	A	A	G	G	C	C	G	G	C	C	A	A	G	G	C	C	C	C	G	G	A	A	G	G	C	C	G	G	A	A	G	G	G	G	T	T	C	C	C	C	C	C	T	T	A	A	T	T	C	C	G	G	G	G	C	C	G	G	T	T	C	C	C	C	T	T	C	C	T	T	A	A	G	G	C	C	A	T	A	A	C	C	T	T	G	G	A	A	C	C	C	C	G	G	G	G	G	G	G	G	A	A	T	T	G	G	C	C	G	G	G	G	A	A	G	G	G	G	T	T	T	T	T	T	T	T	T	T	A	A	A	A	G	G	T	T	C	C	C	C	G	G	G	G	C	C	G	G	A	A	G	G	A	A	A	A	G	G	G	G	A	A	T	T	C	C	A	A	C	C	A	A	G	G	G	G	C	C	G	G	T	T	T	T	T	T	T	T	G	G	T	G	G	G	T	T	T	T	C	C	G	G	G	G	G	G	G	G	G	G	G	G	T	T	C	C	G	G	A	A	G	G	A	A	T	T	A	A	A	A	T	T	A	A	NA	NA	T	T	G	G	C	C	C	C	T	T	A	A	C	C	C	C	A	A	A	A	A	A	C	C	A	A	C	C	C	C	C	C	T	T	G	G	C	C	T	T	A	A	C	C	G	G	G	G	A	A	A	A	T	T	C	T	G	G	T	T	G	G	G	G	T	T	G	G	A	A	C	C	A	A	G	G	G	G	A	A	T	T	T	T	G	G	C	C	G	G	T	T	A	A	T	T	NA	NA	T	T	G	G	C	C	A	A	G	G	C	C	T	T	A	A	T	T	G	G	T	T	A	A	C	C	C	C	T	T	C	C	T	T	A	A	A	A	A	A	A	A	C	C	G	G	G	G	T	T	T	T	A	A	A	A	G	G	C	C	NA	NA	C	C	A	A	T	T	T	T	A	A	A	A	A	A	A	A	T	T	A	A	C	C	C	C	G	G	C	C	A	A	G	G	A	A	A	A	G	G	A	A	T	T	C	C	A	A	C	C	T	T	G	G	G	G	G	G	T	T	G	G	A	A	A	A	C	C	A	A	C	C	C	C	A	A	G	G	C	C	G	G	G	G	A	A	G	G	T	T	T	T	A	A	T	T	C	C	G	G	T	T	A	A	T	T	A	A	A	A	A	A	G	G	C	C	C	C	G	G	C	C	A	A	T	T	G	G	C	C	G	G	A	A	A	A	C	C	G	G	C	C	A	A	C	C	C	C	C	C	G	G	A	A	C	C	A	A	G	G	G	G	C	C	G	G	C	C	G	G	G	G	G	G	C	C	T	T	C	C	G	G	T	T	G	G	A	A	G	G	C	C	G	G	C	C	G	G	T	T	A	A	T	T	G	G	C	C	T	T	C	C	G	G	C	C	C	C	G	G	C	C	T	T	A	A	G	G	C	C	T	T	C	C	G	G	G	G	C	C	G	G	A	A	C	C	C	C	T	T	T	T	T	T	C	C	T	T	T	T	A	A	C	C	G	G	NA	NA	C	C	C	C	T	T	T	T	C	C	A	A	T	T	A	A	C	C	T	T	A	A	T	T	C	C	G	G	C	C	A	A	T	T	G	G	A	A	C	C	G	G	A	A	G	G	A	A	C	C	C	C	C	C	C	C	G	G	G	G	T	T	G	G	NA	NA	A	A	G	G	T	T	G	G	T	T	NA	NA	A	A	A	A	G	G	G	G	C	C	NA	NA	C	C	C	C	A	A	T	T	C	C	A	A	T	T	C	C	G	G	G	G	C	C	C	C	C	C	G	G	A	A	T	T	G	G	C	C	A	A	A	A	G	G	NA	NA	T	T	C	C	C	C	G	G	C	C	A	A	G	G	A	A	A	A	G	G	A	A	A	A	G	G	G	G	A	A	A	A	G	G	G	G	A	A	T	T	T	T	A	A	C	C	A	A	C	C	T	T	T	T	G	G	A	A	A	G	A	A	C	C	A	A	A	A	A	A	C	C	T	T	C	C	C	C	C	C	G	G	C	C	G	G	C	C	T	T	G	G	G	G	C	C	T	T	T	T	G	G	T	T	G	G	C	C	C	C	G	G	G	G	T	T	C	C	C	C	A	A	T	T	T	T	A	A	A	A	A	A	G	G	C	C	A	A	T	T	A	A	C	C	G	G	A	A	A	A	C	C	G	G	G	G	T	T	G	G	T	T	T	T	A	A	C	C	C	C	A	A	C	C	A	A	C	C	C	C	C	C	T	T	C	C	C	C	T	T	C	C	A	A	C	C	T	G	T	T	G	G	A	A	T	T	T	T	C	C	T	T	T	T	T	T	T	T	C	C	G	G	A	A	G	G	G	G	C	C	A	A	NA	NA	G	G	C	C	C	C	NA	NA	A	A	C	C	A	A	T	T	C	C	C	C	A	A	A	A	C	C	A	A	C	C	T	T	T	T	T	T	C	C	G	G	T	T	A	A	T	T	G	G	G	G	A	A	A	A	T	T	A	A	C	C	C	C	G	G	G	G	G	G	T	T	T	T	G	G	T	T	C	C	T	T	G	G	T	T	T	T	T	T	T	T	T	T	T	T	G	G	C	C	T	T	T	T	G	G	G	G	G	G	A	A	C	C	T	T	C	C	T	T	T	T	G	G	C	C	G	G	A	A	T	T	A	A	T	T	A	A	T	T	T	T	C	C	G	G	T	T	T	T	G	G	T	T	G	G	T	T	A	A	A	A	C	C	T	T	A	A	A	A	C	C	G	G	C	C	A	A	C	C	T	T	G	G	T	T	C	C	A	A	C	C	C	C	G	G	A	A	C	C	G	G	G	G	C	C	G	A	T	T	T	T	G	G	T	T	A	A	C	C	G	G	T	T	A	A	A	A	A	A	A	A	C	C	G	G	C	C	T	T	G	G	G	G	A	A	T	T	T	T	G	G	T	T	C	C	G	G	T	T	T	T	G	G	T	T	T	T	A	A	A	A	G	G	T	T	A	A	T	T	C	C	C	C	T	T	G	G	T	T	G	G	T	T	C	C	A	A	C	C	T	T	A	A	G	G	A	A	A	A	A	A	T	T	T	T	G	G	C	C	G	G	C	C	G	G	C	C	T	T	A	A	T	T	T	T	G	G	G	G	C	C	G	G	A	A	A	A	C	C	T	T	A	A	A	A	A	A	G	G	A	A	G	G	T	T	G	G	A	A	A	A	A	A	C	C	G	G	T	T	C	T	G	G	C	C	A	A	A	A	A	A	T	T	A	A	T	T	A	A	C	C	C	C	T	T	A	A	A	G	A	A	T	T	C	C	T	T	T	T	A	A	T	T	C	C	T	T	A	A	T	T	G	G	T	T	T	T	C	C	T	T	C	C	C	C	A	A	G	G	NA	NA	C	C	T	T	G	G	A	A	A	A	G	G	G	G	G	G	C	C	T	T	T	T	A	A	T	T	T	T	G	G	T	T	T	T	A	A	C	C	T	T	A	A	A	A	T	T	C	C	A	A	C	C	T	T	T	T	T	T	G	G	T	T	C	C	C	C	T	T	G	G	T	T	G	G	G	G	A	A	T	T	G	G	G	G	G	G	T	T	G	G	G	G	T	T	A	A	A	A	G	G	T	T	C	C	A	A	G	G	T	T	T	T	G	G	C	C	C	C	G	G	T	T	C	C	T	T	G	G	G	G	A	A	C	C	A	A	C	C	A	A	C	C	C	C	A	A	C	C	G	G	A	A	C	C	G	G	A	A	G	G	A	A	G	G	T	T	G	G	C	C	C	C	A	A	C	C	C	C	T	T	G	G	C	C	G	G	T	T	A	A	A	A	T	T	C	C	A	A	C	C	A	A	C	C	G	G	A	A	A	A	C	C	C	C	T	T	C	C	A	A	A	A	A	A	C	C	C	C	G	G	NA	NA	C	C	C	C	T	T	C	C	G	G	A	A	T	T	C	C	A	A	C	C	G	G	G	G	C	C	G	G	A	A	G	G	G	G	G	G	A	A	A	A	T	T	G	G	C	C	C	C	A	A	C	C	C	C	C	C	G	G	T	T	C	C	C	C	A	A	A	A	C	C	G	G	T	T	A	A	G	G	G	G	G	G	C	C	C	C	G	G	T	T	C	C	C	C	G	G	A	A	G	G	A	A	G	G	A	A	G	G	A	A	A	A	A	A	A	A	G	G	G	G	T	T	T	T	G	G	G	G	T	T	A	A	T	T	C	C	C	C	C	C	A	A	A	A	G	G	C	C	C	C	G	G	A	A	A	A	C	C	A	A	C	C	T	T	A	A	C	C	G	G	A	A	T	T	G	G	G	G	C	C	G	G	G	G	G	G	C	C	G	G	C	C	C	C	C	C	A	A	T	T	G	G	A	A	A	A	G	G	G	G	G	G	T	T	C	C	T	T	A	A	A	A	G	G	NA	NA	C	C	T	T	A	A	C	C	T	T	C	C	G	G	G	G	C	C	C	C	C	C	G	G	C	C	T	T	C	C	G	G	C	C	C	C	C	C	T	T	G	G	G	G	A	A	A	A	A	A	C	C	A	A	G	G	G	G	A	A	NA	NA	A	A	T	T	C	C	G	G	T	T	T	T	T	T	G	G	T	T	T	T	T	T	G	G	C	C	G	G	T	T	T	T	C	C	C	C	A	A	C	C	C	C	T	T	T	T	A	A	C	C	T	T	G	G	T	T	NA	NA	G	G	T	T	T	T	T	T	C	C	A	A	G	G	A	A	C	C	C	C	C	C	C	C	G	G	T	T	T	T	G	G	T	T	C	C	G	G	T	T	C	C	T	T	G	G	A	A	T	T	G	G	C	C	C	C	T	T	G	G	C	C	A	A	G	G	A	A	A	A	A	A	A	A	C	C	C	C	T	T	T	T	T	T	C	C	C	C	A	A	C	C	T	T	C	C	G	G	C	C	G	G	G	G	A	A	T	T	G	G	C	C	A	A	G	G	T	T	A	A	G	G	G	G	T	T	C	C	A	A	T	T	T	T	C	C	A	A	A	A	C	C	A	A	T	T	T	T	A	A	A	A	A	A	C	C	T	T	C	C	A	A	G	G	C	C	A	A	A	A	G	G	G	G	C	C	T	T	T	T	A	A	T	T	A	A	C	C	T	T	C	C	A	A	G	G	C	C	T	T	C	C	C	C	A	A	A	A	A	A	G	G	G	G	T	T	A	A	A	A	C	C	T	T	A	A	G	G	A	A	T	T	C	C	A	A	A	A	T	T	G	G	G	G	A	A	C	C	A	A	T	T	G	G	G	G	T	T	G	G	T	T	T	T	G	G	T	T	C	C	G	G	T	T	C	C	C	C	C	C	G	G	C	C	A	A	T	T	C	C	T	T	T	T	C	C	G	G	A	A	A	A	A	A	A	A	G	G	G	G	T	T	G	G	C	C	G	G	A	A	G	G	C	C	T	T	A	A	A	A	C	C	C	C	G	G	G	G	G	G	G	G	C	C	C	C	A	A	A	A	G	G	T	T	G	G	T	T	T	T	C	C	A	A	G	G	A	A	C	C	C	C	T	T	A	A	C	C	A	A	A	A	G	G	G	G	A	A	T	T	C	C	A	A	G	G	G	G	G	G	A	A	C	C	T	T	C	C	A	A	G	G	G	G	A	A	A	A	A	A	T	T	G	G	C	C	A	A	G	G	G	G	T	T	T	T	C	C	C	C	A	A	C	C	C	C	C	C	A	A	T	T	T	T	C	C	T	T	A	A	T	T	C	C	A	A	C	C	C	C	A	A	G	G	G	G	T	T	C	C	T	T	C	C	G	G	C	C	G	G	T	T	C	C	A	A	C	C	C	C	C	C	C	C	G	G	G	G	A	A	C	C	C	C	T	T	C	C	T	T	T	T	T	T	T	T	C	C	C	C	C	C	A	A	T	T	A	A	C	C	C	C	A	A	A	A	A	A	G	G	G	G	C	C	C	C	T	T	G	G	T	T	A	A	G	G	G	G	G	G	G	G	T	T	G	G	A	A	C	C	A	A	G	G	G	G	C	C	A	A	A	A	C	C	A	A	C	C	C	C	A	A	G	G	C	C	T	T	C	C	T	T	C	C	C	C	T	T	A	A	C	C	C	C	T	T	G	G	T	T	G	G	T	T	G	G	C	C	NA	NA	A	A	A	A	C	C	A	A	A	A	G	G	G	G	C	C	C	C	G	G	G	G	C	C	T	C	C	C	T	T	G	G	T	T	A	A	T	T	A	A	G	G	C	C	T	T	C	C	C	C	G	G	G	G	G	G	T	T	A	A	A	A	G	G	G	G	A	A	C	C	G	G	C	C	G	G	G	G	T	T	C	C	T	T	A	A	A	A	C	C	T	T	G	G	G	G	G	G	A	A	C	C	A	A	G	G	T	T	G	G	T	T	C	C	C	C	C	C	C	C	C	C	T	T	T	T	C	C	T	T	C	C	C	C	A	A	A	A	T	T	G	G	C	C	A	A	T	T	T	T	G	G	C	C	C	C	G	G	C	C	C	C	A	A	C	C	T	T	C	C	T	T	T	T	A	A	A	A	G	G	A	A	G	G	A	A	T	T	C	C	T	T	A	A	A	A	T	T	T	T	G	G	A	A	A	A	A	A	G	G	G	G	A	A	A	A	G	G	C	C	G	G	T	T	C	C	G	G	A	A	NA	NA	G	G	G	G	C	C	C	C	A	A	G	G	G	G	A	A	G	G	G	G	A	A	A	A	C	C	G	G	C	C	T	T	G	G	T	T	G	G	C	C	C	C	G	G	A	A	C	C	C	C	A	A	G	G	A	A	G	G	T	T	A	A	A	A	C	C	G	G	C	C	G	G	C	C	A	A	T	T	G	G	A	A	A	A	G	G	G	G	A	A	T	T	G	G	A	A	A	A	C	C	T	T	C	C	G	G	C	C	C	C	C	C	A	A	A	A	A	A	G	G	C	C	C	C	C	C	C	C	T	T	C	C	C	C	A	A	T	T	C	C	T	T	T	T	A	A	G	G	A	A	A	A	C	C	G	G	G	G	A	A	G	G	T	T	C	C	T	T	T	T	G	G	G	G	G	G	A	A	A	A	T	T	C	C	G	G	T	T	G	G	G	G	G	G	G	G	G	G	A	A	G	G	G	G	C	C	G	G	G	G	C	C	C	C	A	A	G	G	C	C	A	A	G	G	T	T	A	A	C	C	T	T	C	C	G	G	T	T	C	C	T	T	G	G	A	A	G	G	G	G	T	T	A	A	G	G	C	C	C	C	C	C	C	C	G	G	G	G	T	T	T	T	C	C	C	C	C	C	C	C	C	C	C	C	G	G	G	G	C	C	NA	NA	C	C	G	G	T	T	A	A	T	T	A	A	G	G	G	G	C	C	A	A	C	C	C	C	T	T	G	G	T	T	A	A	G	G	G	G	A	A	A	A	T	T	G	G	C	C	A	A	C	C	C	C	A	A	G	G	A	A	C	C	C	C	A	A	T	T	T	T	C	C	T	T	T	T	G	G	G	G	T	T	G	G	T	T	T	T	C	C	T	T	G	G	T	T	C	C	G	G	C	C	C	C	G	G	G	G	C	C	A	A	A	A	A	A	T	T	C	C	G	G	T	T	C	C	G	G	C	C	T	T	C	C	T	T	A	A	T	T	A	A	C	C	A	A	A	A	T	T	C	C	C	C	C	C	T	T	A	A	C	C	C	C	G	G	A	A	T	T	G	G	G	G	A	A	C	C	C	C	C	C	C	C	A	A	C	C	C	C	G	G	T	T	C	C	G	G	C	C	A	A	G	G	C	C	A	A	NA	NA	G	G	A	A	T	T	G	G	C	C	C	C	G	G	T	T	T	T	C	C	A	A	T	T	C	C	G	G	A	A	T	T	T	T	G	G	A	A	G	G	G	G	T	T	C	C	T	T	A	A	G	G	C	C	A	A	A	A	T	T	A	A	C	C	G	G	T	T	NA	NA	A	A	T	T	G	G	A	A	A	A	A	A	G	G	C	C	C	C	A	A	G	G	G	G	G	G	T	T	C	C	G	G	G	G	T	T	A	A	C	C	A	A	G	G	G	G	T	T	A	A	C	C	T	T	T	T	C	C	A	A	G	G	C	C	T	T	G	G	T	T	C	C	C	C	C	C	G	A	C	C	C	C	C	C	G	G	T	T	C	C	A	A	T	T	C	C	C	C	G	G	C	C	G	G	G	G	C	C	T	T	C	C	C	C	A	A	A	A	C	C	G	G	NA	NA	C	C	T	T	C	T	T	T	A	A	T	T	T	T	C	C	A	A	T	T	A	A	A	A	T	T	G	G	G	G	A	A	G	G	A	A	C	C	A	A	T	T	G	G	G	G	G	G	G	G	G	G	A	A	C	T	T	T	A	A	G	G	A	A	T	T	C	C	T	T	A	A	C	C	A	A	A	A	T	T	G	G	C	C	C	C	T	T	G	G	A	A	C	C	C	C	C	C	G	G	C	C	T	T	G	G	C	C	G	G	C	C	T	T	T	T	NA	NA	T	T	T	T	C	C	G	G	G	G	T	T	A	A	A	A	G	G	A	A	A	A	G	G	C	C	T	T	G	G	T	T	C	C	G	G	C	C	C	C	G	G	G	G	T	T	G	G	G	G	T	T	T	T	T	T	G	G	G	G	C	C	A	A	C	C	T	T	A	A	C	C	C	C	C	C	A	A	A	A	A	A	A	A	G	G	A	A	C	C	G	G	C	C	C	C	C	C	A	A	C	C	C	C	C	C	T	T	C	C	G	G	A	A	T	T	G	G	G	G	C	C	G	G	A	A	C	C	C	C	C	C	G	G	T	T	C	C	A	A	A	A	A	A	C	C	T	T	A	A	G	G	A	A	T	T	A	A	A	A	T	T	T	T	G	G	T	T	A	A	G	G	A	A	C	C	C	C	G	G	C	C	A	A	C	C	C	C	T	T	C	C	A	A	C	C	T	T	G	G	G	A	A	A	T	T	C	C	G	G	C	C	A	A	T	T	A	A	G	G	G	A	C	C	A	A	G	G	G	G	A	A	A	A	G	G	C	C	T	T	C	C	G	G	T	T	T	T	C	C	A	A	A	A	A	A	NA	NA	G	G	T	T	T	T	G	G	G	G	A	A	C	C	T	T	A	A	G	G	C	C	A	A	G	G	C	C	G	G	G	G	G	G	T	T	A	A	T	T	G	G	T	T	G	G	C	C	A	A	A	A	T	T	C	C	C	C	C	C	C	C	T	T	A	A	G	G	C	C	T	T	A	A	T	T	T	T	G	G	T	T	T	T	C	C	T	T	C	C	A	A	A	A	G	G	C	C	T	T	T	T	T	C	A	A	T	T	A	A	T	T	T	T	C	C	C	C	C	C	A	A	G	G	A	A	A	A	G	A	T	T	G	G	T	T	T	T	G	G	T	T	G	G	G	G	G	G	A	A	T	T	T	T	A	A	A	A	T	T	C	C	T	T	G	G	G	G	C	C	C	C	C	C	G	G	C	C	G	G	G	G	A	A	A	A	G	G	C	C	G	G	C	C	G	G	T	T	G	G	T	T	C	C	G	G	T	T	C	C	A	A	C	C	C	C	T	T	A	A	G	G	G	G	G	G	C	C	C	C	T	T	C	C	G	G	G	G	T	T	C	C	T	T	G	G	C	C	C	C	A	A	A	A	C	C	G	G	G	G	C	C	C	C	A	A	A	A	C	C	A	A	A	A	C	C	T	T	C	C	G	G	A	A	G	G	A	A	G	G	G	G	C	C	G	G	C	C	G	G	A	A	A	A	C	C	C	C	G	G	G	G	A	A	G	G	C	C	G	G	C	C	G	G	T	T	G	G	T	T	G	G	C	C	T	T	G	G	G	G	G	G	A	A	G	G	A	A	C	C	A	A	T	T	C	C	T	T	C	C	G	G	G	G	A	A	T	T	T	T	A	A	T	T	G	A	A	A	C	C	T	T	T	T	A	A	G	G	C	C	T	T	G	G	G	G	G	G	A	A	G	G	C	C	T	T	A	A	G	G	C	C	C	C	C	C	C	C	G	G	G	G	G	G	T	T	C	C	G	G	C	C	G	G	G	G	G	G	C	C	G	G	C	C	T	T	C	C	C	C	G	G	A	A	C	C	C	C	G	G	A	A	C	C	T	T	G	G	T	T	T	T	A	A	T	T	A	A	C	C	T	T	T	T	C	C	T	T	C	C	C	C	G	G	C	C	C	C	C	C	G	G	T	T	T	T	C	C	A	A	G	G	T	T	C	C	C	C	C	C	A	A	T	T	T	T	A	A	A	A	C	C	T	T	A	A	G	G	A	A	A	A	G	G	A	A	G	G	G	G	G	G	G	G	T	T	G	G	G	G	T	T	G	G	A	A	T	T	C	C	T	T	G	G	C	C	T	T	G	G	G	G	G	G	G	G	A	A	C	C	T	T	G	G	T	T	A	A	T	T	G	G	T	T	G	G	T	T	A	A	C	C	C	C	C	C	G	G	T	T	A	A	C	C	T	T	G	G	C	C	T	T	G	G	A	A	G	G	T	T	A	A	T	T	T	T	C	C	A	A	C	C	C	C	T	T	C	C	C	C	G	G	G	G	C	C	C	C	G	G	G	G	G	G	A	A	C	C	G	G	A	A	A	A	G	G	G	G	C	C	G	G	T	T	G	G	T	T	G	G	T	T	A	A	C	C	C	C	G	G	A	A	G	G	C	C	T	T	T	T	G	G	G	G	A	A	A	A	C	C	A	A	A	A	C	C	T	T	T	T	T	T	C	C	G	G	C	C	C	C	C	C	A	A	T	T	T	T	T	T	G	G	G	G	T	T	T	T	C	C	A	A	T	T	A	A	A	A	T	T	T	T	A	A	A	A	T	T	A	A	A	A	C	C	T	T	C	C	G	G	C	C	T	T	T	T	C	C	G	G	C	C	T	T	G	G	C	C	C	C	T	T	T	T	T	T	C	C	T	T	G	G	C	C	G	G	G	G	G	G	T	T	C	C	C	C	C	C	G	G	NA	NA	A	A	C	C	G	G	T	T	A	A	G	G	T	T	C	C	G	G	T	T	T	T	T	T	T	T	G	G	C	C	C	C	T	T	G	G	A	A	T	T	A	A	T	T	T	T	A	A	G	G	C	C	A	A	G	G	G	G	A	A	G	G	C	C	A	A	A	A	C	C	A	A	C	C	T	T	C	C	C	C	G	G	A	A	C	C	A	A	C	C	T	T	T	T	C	C	NA	NA	T	T	G	G	G	G	G	G	T	T	A	A	A	G	T	T	T	T	T	T	C	C	G	G	A	A	A	A	A	A	T	T	T	T	G	G	A	A	A	A	G	G	T	T	A	A	T	T	T	T	G	G	G	G	G	G	T	T	G	G	G	G	C	C	C	C	G	G	A	A	G	G	G	G	A	A	C	C	T	T	T	T	G	G	T	T	C	C	T	T	T	T	G	G	C	C	G	G	G	G	A	A	C	C	G	G	G	G	A	A	T	T	A	A	A	A	A	A	G	G	A	A	G	G	C	C	T	T	T	T	C	C	T	T	T	T	G	G	G	G	C	C	T	T	C	C	G	G	C	C	G	G	C	C	G	G	A	A	T	T	C	C	C	C	T	T	G	G	G	G	A	A	C	C	C	C	T	T	T	T	T	T	G	G	A	A	C	C	C	C	T	T	T	T	C	C	C	C	A	A	T	T	A	A	C	C	A	A	C	C	T	T	C	C	G	G	A	A	C	C	G	G	C	C	T	T	C	C	C	C	A	A	A	A	G	G	C	C	A	A	C	C	T	T	T	T	G	G	A	A	T	T	G	G	T	T	T	T	T	T	G	G	G	G	C	C	G	G	C	C	G	G	C	C	T	T	A	A	C	C	C	C	C	C	A	A	A	A	A	A	C	C	T	T	T	T	T	T	T	T	C	C	G	G	T	T	G	G	G	G	G	G	A	A	A	A	C	C	T	T	A	A	A	A	A	A	A	A	A	A	C	C	T	T	T	T	G	G	G	G	T	T	G	A	G	G	C	C	C	C	G	G	A	A	C	C	G	G	C	C	G	G	G	G	G	G	A	A	T	T	C	C	G	G	C	C	G	G	G	G	C	C	C	C	C	C	C	C	T	T	A	A	C	C	C	C	G	G	T	T	G	G	G	G	G	G	T	T	A	A	T	T	T	T	T	T	C	C	T	T	C	C	A	A	C	C	C	C	T	T	T	T	G	G	G	G	T	T	T	T	A	A	C	T	C	C	A	A	T	T	G	G	G	G	C	C	NA	NA	G	G	C	C	C	C	G	G	T	T	G	G	G	G	A	A	C	C	T	T	A	A	A	A	G	G	G	G	G	G	C	C	T	T	T	T	T	T	T	T	C	C	T	T	C	C	A	A	T	T	C	C	C	C	A	A	A	A	C	C	C	C	T	T	G	G	G	G	G	G	T	T	C	C	C	C	G	G	A	A	C	C	G	G	A	A	G	G	C	C	A	A	A	A	G	G	T	T	C	C	A	A	A	A	C	C	T	T	A	A	G	G	G	G	A	A	T	T	C	C	G	G	G	G	T	T	G	G	T	T	T	T	G	G	A	A	A	A	G	G	G	G	T	T	A	A	G	G	A	A	A	A	C	C	T	T	T	T	G	G	G	G	T	T	A	A	G	G	C	C	C	C	C	C	T	T	C	A	C	C	G	G	A	A	G	G	C	C	A	A	G	G	C	C	A	A	C	C	C	C	A	A	C	C	G	G	A	A	G	G	A	A	G	G	G	G	T	T	A	A	G	G	G	G	G	G	G	G	A	A	G	G	C	C	A	A	C	C	A	A	C	C	G	G	C	C	T	T	C	C	T	T	A	A	A	A	A	A	G	G	A	A	A	C	G	G	A	A	G	G	C	C	G	G	A	A	C	C	G	G	T	T	C	C	C	C	T	T	T	T	C	C	C	C	C	C	T	T	G	G	G	G	T	T	C	C	T	T	C	C	T	T	T	T	T	T	A	A	A	A	A	A	G	G	G	G	T	T	C	C	T	T	C	C	T	T	G	G	T	T	T	T	A	A	T	T	C	C	C	C	C	C	C	C	A	A	A	A	C	C	G	G	G	G	G	G	G	G	A	A	G	G	A	A	C	C	G	G	T	T	T	T	A	A	G	G	A	A	C	C	A	A	C	C	A	A	A	A	A	A	G	C	G	G	G	G	G	G	A	A	T	T	C	C	C	C	C	C	A	A	C	C	C	C	C	C	A	A	G	G	NA	NA	G	G	C	C	C	C	T	T	A	A	G	G	G	G	A	A	A	A	A	A	T	T	G	G	C	C	NA	NA	C	C	G	G	G	G	C	C	A	A	C	C	A	A	A	A	G	G	A	A	C	C	C	C	A	A	T	T	A	A	A	A	G	G	C	C	C	C	C	C	G	G	T	T	T	T	T	T	C	C	C	C	G	G	A	A	A	A	C	C	A	A	G	G	T	T	NA	NA	G	G	A	A	G	G	C	C	G	G	G	G	A	A	A	A	G	G	A	A	T	T	C	C	A	A	G	G	A	A	A	A	G	G	G	G	G	G	T	T	T	T	T	T	A	A	G	G	A	A	C	C	A	A	A	A	G	G	C	C	T	T	T	T	T	T	G	G	A	A	NA	NA	C	C	A	A	C	C	G	G	A	A	C	C	C	C	A	A	T	T	G	G	G	G	A	A	G	G	G	G	G	G	A	A	G	G	T	T	C	C	C	C	C	C	T	T	T	T	C	C	T	T	T	T	T	T	G	G	A	A	T	T	T	T	G	G	C	C	C	C	C	C	C	C	NA	NA	G	G	G	G	T	T	C	C	C	C	C	C	T	T	A	A	C	C	C	C	T	T	G	G	C	C	A	A	C	C	A	A	C	C	G	G	T	T	T	T	T	T	A	A	C	C	C	C	C	C	C	C	C	C	A	A	T	T	G	G	A	A	G	G	T	T	G	G	G	G	G	G	T	T	T	T	C	C	A	A	C	C	A	A	C	C	C	C	A	A	T	T	C	C	C	C	A	A	G	G	T	T	C	C	G	G	C	C	G	G	T	T	A	A	A	A	A	A	C	C	G	G	G	G	C	C	C	C	C	C	T	T	C	C	C	C	A	A	G	G	A	A	T	T	G	G	A	A	A	A	T	T	T	T	A	A	A	A	C	C	A	A	A	A	T	T	T	T	C	C	T	T	C	C	G	A	G	G	C	C	A	A	A	A	T	T	A	A	A	A	A	A	G	G	T	T	C	C	T	T	A	A	G	G	A	A	T	T	C	C	A	A	T	T	G	G	T	T	C	C	T	T	C	C	A	A	A	A	C	C	C	C	G	G	T	T	A	A	C	C	A	A	G	G	T	T	G	G	G	G	C	T	G	G	A	A	C	C	G	G	G	G	A	A	A	A	T	T	T	T	G	G	G	G	G	G	T	T	T	T	C	C	G	G	A	A	C	C	G	G	T	T	G	G	C	C	G	G	C	C	C	C	A	A	G	G	A	A	C	C	C	C	A	A	C	C	G	G	A	A	A	A	NA	NA	A	A	A	A	T	T	A	A	G	G	C	C	G	G	G	G	T	T	C	C	T	T	C	C	A	A	C	C	C	C	C	C	A	A	G	G	T	T	A	A	T	T	C	C	C	C	G	G	C	C	A	A	C	C	G	G	T	T	G	G	A	A	C	C	C	C	T	T	G	G	A	A	A	A	G	G	A	A	G	G	G	G	G	G	T	T	G	G	A	A	G	G	NA	NA	T	T	C	C	A	A	C	C	G	G	A	A	T	T	G	G	A	A	T	T	G	G	T	T	G	G	C	C	T	T	A	A	G	G	C	C	T	T	A	A	C	C	G	G	G	G	A	A	A	A	A	A	G	G	A	A	G	G	G	G	A	A	C	C	T	T	A	A	C	C	A	A	C	C	G	G	C	C	G	G	T	T	C	C	T	T	A	A	G	G	A	A	C	C	T	T	T	T	C	C	A	A	T	T	C	C	T	T	G	G	G	G	C	C	A	A	G	G	C	C	T	T	T	T	T	T	T	T	T	T	G	G	G	G	A	A	T	T	T	T	T	T	C	C	C	C	A	A	C	C	T	T	G	G	G	G	T	T	T	T	A	A	C	C	C	C	T	T	C	C	A	A	C	C	G	G	T	T	C	C	T	T	T	T	C	C	C	C	C	C	G	G	C	C	A	A	C	C	G	G	C	C	A	A	NA	NA	A	A	G	G	C	C	C	C	A	A	A	A	A	A	G	G	C	C	C	C	C	C	NA	NA	A	A	C	C	C	C	C	C	C	C	T	T	A	A	C	C	G	G	A	A	G	G	A	A	A	A	A	A	C	C	A	A	G	G	C	C	T	T	A	A	G	G	A	A	A	A	G	G	C	C	C	C	C	C	C	C	C	C	G	G	C	C	G	G	G	G	C	C	G	G	G	G	A	A	C	C	A	A	T	T	C	C	G	G	C	C	T	T	A	A	C	C	G	G	C	C	T	T	G	G	A	A	A	A	C	C	C	C	A	A	A	A	C	C	A	A	G	G	C	C	C	C	C	C	T	T	T	T	G	G	A	A	C	C	C	C	G	G	C	C	C	C	C	C	G	G	A	A	A	A	T	T	G	G	A	A	G	G	A	A	A	A	T	T	C	C	G	G	A	A	A	A	C	C	G	G	T	T	G	G	C	C	A	A	C	C	C	C	T	T	A	A	C	C	T	T	G	G	A	A	C	C	A	A	T	T	C	C	G	G	G	G	A	A	C	C	A	A	C	C	T	T	T	T	T	T	C	C	G	G	NA	NA	T	T	A	A	C	C	T	T	A	A	A	A	T	T	T	T	A	A	A	A	T	T	T	T	A	A	C	C	T	T	T	T	C	C	G	G	G	G	G	G	A	A	T	T	A	A	T	T	A	A	G	G	T	T	A	A	G	G	C	C	G	G	T	T	T	T	C	C	C	C	A	A	C	C	A	A	G	G	C	C	G	G	T	T	G	G	A	A	G	G	G	G	G	G	T	T	C	C	A	A	G	G	G	G	G	G	A	A	A	A	A	A	A	A	G	G	A	A	C	C	G	G	C	C	A	A	G	G	T	T	A	A	G	G	C	C	A	A	G	G	T	T	C	C	G	G	C	C	T	T	T	T	G	G	C	C	C	C	A	A	T	T	T	T	A	A	C	C	G	G	T	T	C	C	A	A	T	T	G	G	A	A	T	T	G	G	C	C	T	T	A	A	G	G	C	C	C	C	A	A	C	C	T	T	C	C	C	C	C	C	C	C	C	C	G	G	T	T	T	T	T	T	C	C	T	T	C	C	C	C	A	A	T	T	A	A	A	A	T	T	A	A	A	A	C	C	T	T	G	G	A	A	C	C	C	C	C	C	G	G	A	A	C	C	A	A	T	T	C	C	C	C	G	G	T	T	C	C	A	A	G	G	T	T	T	T	G	G	T	T	G	G	T	T	T	T	A	A	C	C	C	C	T	T	G	G	T	T	C	C	C	C	T	T	C	C	C	C	T	T	A	A	C	C	A	A	G	G	A	A	C	C	A	A	G	G	C	C	G	G	G	G	C	C	G	G	A	A	C	C	T	T	C	C	C	C	C	C	A	A	T	T	A	A	G	G	A	A	A	G	G	G	G	G	T	T	A	A	G	G	G	G	G	G	T	T	A	A	T	T	NA	NA	G	G	G	G	G	G	A	A	G	G	T	T	C	C	T	T	G	G	G	G	G	G	C	C	T	T	G	G	C	C	C	C	T	T	C	C	T	T	C	C	A	A	A	A	A	A	A	A	G	G	A	A	C	C	G	G	A	A	A	A	C	C	T	T	G	G	T	T	C	C	T	T	T	T	G	G	T	T	G	G	C	C	T	T	G	G	T	T	G	G	A	A	A	A	C	C	C	C	G	G	C	C	A	A	G	G	T	T	A	A	G	G	C	C	T	T	T	T	A	A	G	G	G	G	C	C	G	G	G	G	C	C	A	A	T	T	A	A	A	A	NA	NA	C	C	G	G	T	T	T	T	T	C	T	T	A	A	A	A	G	G	C	C	C	C	G	G	C	C	T	T	C	C	T	T	C	C	G	G	G	G	G	G	C	C	T	T	C	C	C	C	G	G	T	T	G	G	T	T	T	T	A	A	A	A	C	C	T	T	G	G	A	A	G	G	C	C	G	G	G	G	G	G	G	G	C	C	T	T	T	T	G	G	A	A	G	G	G	G	G	G	G	G	T	T	C	C	A	A	A	A	A	A	C	C	A	A	T	T	C	C	A	A	C	C	T	T	T	T	A	A	A	A	A	A	T	T	A	A	T	A	G	G	G	G	C	C	A	A	A	A	G	G	C	C	T	T	C	C	C	C	A	A	C	C	A	A	C	C	A	A	C	C	G	G	G	G	G	G	A	A	T	T	C	C	A	A	A	A	G	G	C	C	A	A	C	C	A	A	T	T	T	T	A	A	G	G	C	C	C	C	C	C	C	C	C	C	A	A	A	A	T	T	T	T	C	C	T	T	C	C	T	T	G	G	T	T	T	T	G	G	G	G	T	T	G	G	C	C	C	C	A	A	G	G	G	G	T	T	A	A	C	C	C	C	C	C	T	T	C	C	A	A	C	C	A	A	A	A	G	G	C	C	A	A	T	T	C	C	C	C	A	A	T	T	T	T	C	C	C	C	C	C	A	A	G	G	A	A	G	G	T	T	A	A	T	T	C	C	T	T	A	A	T	T	T	T	A	A	C	C	C	C	G	G	T	T	A	A	T	T	A	A	C	C	C	C	C	C	C	C	G	G	T	T	A	A	G	G	G	G	T	T	T	T	G	G	G	G	T	T	C	C	C	C	C	C	G	G	C	C	C	C	T	T	T	T	T	T	A	A	G	G	A	A	G	G	T	T	C	C	A	A	A	A	T	T	A	A	C	C	T	T	C	C	A	A	T	T	T	T	T	T	G	G	A	A	A	A	G	G	G	G	C	C	G	G	C	C	C	C	T	T	T	T	G	G	G	G	C	C	A	A	G	G	C	C	G	G	A	A	G	G	C	C	G	G	A	A	T	T	G	G	G	G	C	C	A	A	A	A	T	T	T	T	C	C	T	T	G	G	A	A	A	A	G	G	A	A	T	T	T	T	T	T	T	T	G	G	T	T	T	T	T	T	C	C	G	G	T	T	T	T	A	A	G	G	T	T	G	G	G	G	T	T	G	G	T	T	A	A	G	G	T	T	G	G	A	A	G	G	T	T	G	G	G	G	T	T	A	A	G	G	C	C	C	C	G	G	T	T	G	G	A	A	G	G	G	G	T	T	A	A	G	G	T	T	A	A	A	A	G	G	G	G	A	A	T	T	C	C	T	T	A	A	T	T	T	T	A	A	A	A	C	C	T	T	C	C	C	C	T	T	C	C	C	C	G	G	C	C	T	T	G	G	T	T	T	T	G	G	T	T	C	C	A	A	T	T	C	C	G	G	C	C	T	T	C	C	T	T	C	C	C	C	T	T	C	C	A	A	A	A	A	A	G	G	G	G	G	G	C	C	T	T	C	C	G	G	A	A	T	T	C	C	T	T	A	A	T	T	A	A	C	C	T	T	C	C	C	C	G	G	NA	NA	T	T	C	C	T	T	C	C	C	C	G	G	C	C	A	A	A	A	C	C	A	A	A	A	T	T	G	G	A	A	T	T	A	A	G	G	C	C	G	G	T	T	T	T	T	T	T	T	A	A	C	C	G	G	C	C	C	C	C	C	T	T	T	T	C	C	C	C	C	C	A	A	C	C	C	C	G	G	C	C	T	T	T	T	C	C	A	A	A	A	G	G	A	A	T	T	C	C	C	C	G	G	G	G	C	C	T	T	T	T	C	C	G	G	A	A	A	A	A	A	C	C	T	T	T	T	A	A	A	A	G	G	G	G	T	T	T	T	T	T	T	T	T	T	G	G	C	C	C	C	T	T	G	G	G	G	T	T	G	G	A	A	C	C	A	A	G	G	G	G	T	T	C	C	C	C	C	C	G	G	C	C	A	A	A	A	C	C	A	A	A	A	G	G	C	C	A	A	A	A	G	G	C	C	G	G	A	A	C	C	A	A	C	C	T	T	A	A	T	T	G	G	G	G	G	G	G	G	G	G	C	C	A	A	C	C	G	G	G	G	T	T	G	G	A	A	T	T	A	A	T	T	G	G	T	T	C	C	T	T	T	T	C	C	C	C	G	G	T	T	A	A	T	T	C	C	C	C	G	G	A	A	G	G	A	A	T	T	A	A	G	G	A	A	C	C	T	T	A	A	C	C	T	T	C	C	G	G	T	T	T	T	A	A	T	T	A	A	A	A	A	A	A	A	C	C	G	G	C	C	G	G	G	G	T	T	A	A	G	G	G	G	A	A	G	G	A	A	T	T	T	T	G	G	G	G	T	T	T	T	T	T	A	A	A	A	T	T	C	C	G	G	A	A	A	A	T	T	C	C	C	C	T	T	A	A	T	T	C	C	T	T	G	G	G	G	C	C	A	A	C	C	C	C	C	C	C	C	G	G	A	A	T	T	T	T	G	G	A	A	C	C	G	G	C	C	C	C	A	A	C	C	T	T	T	T	G	G	A	A	G	G	T	T	G	G	G	G	G	G	A	A	A	A	T	T	C	C	G	G	C	C	A	A	C	C	A	A	G	G	G	G	G	G	A	A	A	A	C	C	C	C	T	T	A	A	G	G	C	C	C	C	T	T	T	T	T	T	G	G	A	A	A	A	G	G	G	G	T	T	A	A	T	T	G	G	G	G	C	C	C	C	G	G	G	G	A	A	A	A	G	G	G	G	A	A	A	A	C	C	T	T	C	C	A	A	G	G	C	C	T	T	G	G	C	C	C	C	A	A	T	T	A	A	A	A	C	C	C	C	C	C	G	G	T	T	C	C	G	G	C	C	C	C	T	T	C	C	A	A	G	G	T	T	G	G	NA	NA	G	G	C	C	C	T	A	A	T	T	C	C	A	A	T	T	A	A	C	C	A	A	G	G	A	A	T	T	G	G	G	G	A	A	C	C	T	T	C	C	A	A	C	C	C	C	G	G	C	C	G	G	T	T	T	T	T	T	G	G	T	T	C	C	C	C	A	A	T	C	A	A	A	A	A	A	T	T	G	G	G	G	T	T	A	A	C	C	C	C	G	G	A	A	T	T	C	C	A	A	C	C	C	C	G	G	NA	NA	T	T	G	G	C	C	G	G	G	G	A	A	G	G	G	G	T	T	T	T	C	C	C	C	G	G	A	A	A	A	A	A	A	A	G	G	C	C	C	C	A	A	G	G	C	C	C	C	T	T	A	A	A	A	A	A	C	C	C	C	C	C	T	T	C	C	T	T	G	G	A	A	C	C	G	G	C	C	T	T	T	T	A	A	T	T	T	T	T	T	A	A	C	C	C	C	A	A	G	G	A	A	NA	NA	T	T	T	T	G	G	C	C	C	C	C	C	G	G	A	A	T	T	G	G	G	G	C	C	C	C	C	C	A	A	G	G	C	C	T	T	T	T	T	T	T	T	C	C	C	C	G	G	G	G	G	G	A	A	C	C	C	C	C	C	A	A	C	C	NA	NA	G	G	C	C	T	T	G	G	A	A	T	T	T	T	A	A	G	G	C	C	C	C	G	G	T	T	G	G	T	T	G	G	A	A	G	G	A	A	T	T	T	T	C	C	G	G	C	C	T	T	G	G	A	A	G	G	C	C	A	A	T	T	A	A	C	C	T	T	A	A	A	A	G	G	G	G	C	C	C	C	C	C	C	C	A	A	A	A	G	G	C	C	C	C	T	T	A	A	A	A	T	T	G	G	A	A	G	G	T	T	G	G	G	G	G	G	A	A	G	G	C	C	G	G	G	G	T	T	C	C	A	A	C	C	A	A	G	G	A	A	A	A	A	A	G	G	T	C	G	G	T	T	A	A	G	G	C	C	G	G	C	C	C	C	T	T	G	G	A	A	T	T	A	A	A	A	C	C	C	C	T	T	C	C	T	T	C	C	T	T	G	G	T	T	T	T	A	A	G	G	G	G	C	C	T	T	C	C	T	T	G	G	T	T	A	A	T	T	A	A	T	T	C	C	A	A	A	A	G	G	G	G	A	A	C	C	G	G	C	C	A	A	A	A	T	T	C	T	T	C	C	C	T	C	G	G	G	A	G	A	T	T	G	A	G	A	A	G	T	T	T	A	NA	NA	T	C	C	T	G	G	T	G	A	G	A	A	C	T	C	C	A	A	C	T	T	C	T	C	T	C	A	T	G	A	G	G	T	C	T	T	C	C	A	G	T	T	C	T	C	T	G	G	T	T	A	G	C	C	G	G	G	G	A	G	T	T	A	G	G	G	A	G	C	C	A	A	T	G	A	A	NA	NA	A	A	T	C	C	C	T	T	G	A	A	C	C	C	G	C	G	G	C	A	G	G	A	A	C	C	C	T	T	A	T	C	G	G	G	G	A	G	G	G	T	C	C	A	G	G	NA	NA	G	T	T	C	T	T	G	G	G	A	G	C	G	A	G	G	T	C	A	A	G	G	G	G	A	T	T	C	T	T	A	G	C	A	G	G	C	C	NA	NA	G	A	C	C	A	G	A	C	A	G	C	T	T	C	A	T	G	G	G	A	T	T	T	A	A	G	G	T	A	A	T	T	T	C	G	T	NA	NA	A	A	G	G	G	G	A	G	T	C	A	G	A	G	A	A	G	G	C	T	C	T	T	T	C	T	A	A	A	G	G	A	T	C	T	T	C	C	C	C	A	G	C	G	A	T	G	G	C	C	NA	NA	C	C	C	C	C	C	G	G	NA	NA	T	A	C	T	G	A	C	T	NA	NA	G	G	T	C	A	G	C	T	A	G	G	G	C	C	G	A	T	C	G	T	C	T	G	G	C	C	G	G	G	A	T	C	A	A	T	A	A	G	T	T	NA	NA	A	A	G	A	A	G	G	G	G	G	T	G	G	G	C	G	A	G	C	C	C	C	G	A	G	G	C	C	C	T	T	A	A	G	T	G	G	G	C	T
CC	OR167f171	NA	NA	1	NA	C	C	A	A	A	A	T	T	A	A	A	A	G	G	T	T	A	A	G	G	C	C	G	G	A	A	T	T	G	G	C	C	G	G	T	T	C	C	C	C	A	A	C	C	C	C	T	T	A	A	A	A	C	C	C	C	C	C	G	G	T	T	A	A	T	T	C	C	C	C	C	C	T	T	C	C	C	C	G	G	G	G	C	C	C	C	T	T	T	T	T	T	C	C	A	A	C	C	A	A	A	A	C	C	C	C	C	C	T	T	T	T	G	G	C	C	A	A	A	A	A	A	A	A	T	T	A	A	G	G	T	T	G	G	A	A	A	A	T	T	A	A	A	A	G	G	C	C	C	C	T	T	T	T	G	G	A	A	C	C	C	C	A	A	C	C	T	T	A	A	G	G	C	C	G	G	T	T	T	T	A	A	G	G	T	T	C	C	C	C	T	T	C	C	C	C	C	C	A	A	T	T	G	G	T	T	C	C	T	T	T	T	A	A	C	C	G	G	T	T	T	T	A	A	T	T	G	G	C	C	G	G	G	G	A	A	A	A	T	T	A	A	A	A	C	C	T	T	G	G	G	G	G	G	G	G	T	T	T	T	A	A	C	C	T	T	T	T	G	G	A	A	T	T	C	C	A	A	C	C	T	T	T	T	C	C	T	T	A	A	G	G	C	C	T	T	G	G	T	T	A	A	C	C	C	C	T	T	G	G	G	G	T	T	A	A	A	A	T	T	T	T	A	A	G	G	T	T	C	C	A	A	T	T	G	G	C	C	A	A	T	T	T	T	G	G	T	T	C	C	T	T	C	C	G	G	C	C	A	A	G	G	C	C	C	C	T	T	C	C	G	G	T	T	A	A	C	C	C	C	G	G	C	C	A	A	T	T	A	A	A	A	C	C	G	G	T	T	T	T	G	G	T	T	C	C	C	C	C	C	T	T	C	C	A	A	C	C	C	C	G	G	C	C	A	A	C	C	T	T	T	T	G	G	G	G	G	G	A	A	G	G	T	T	G	G	A	A	G	G	C	C	C	C	C	C	A	A	G	G	T	T	T	T	C	C	A	A	G	G	C	C	C	C	G	G	G	G	T	T	C	C	C	C	G	G	C	C	T	T	C	C	C	C	T	T	C	C	C	C	A	A	G	G	G	G	G	G	C	C	T	T	C	C	G	G	C	C	T	T	T	T	C	C	C	C	T	T	G	G	G	G	C	C	G	G	G	G	C	C	C	C	T	T	G	G	G	G	C	C	T	T	T	T	G	G	T	T	A	A	A	A	A	A	C	C	G	G	C	C	G	G	C	C	T	T	A	A	C	C	T	T	T	T	A	A	T	T	C	C	G	G	A	A	G	G	A	A	G	G	C	C	C	C	C	C	A	A	T	T	T	T	G	G	G	G	T	T	G	G	A	A	A	A	A	A	G	G	G	G	T	T	A	A	T	T	A	A	T	T	C	C	A	A	G	G	T	T	G	G	G	G	A	A	G	G	A	A	T	T	A	A	C	C	T	T	G	G	C	C	C	C	A	A	G	G	T	T	C	C	G	G	C	C	G	G	T	T	G	G	G	G	T	T	A	A	C	C	G	G	A	A	C	C	G	G	C	C	T	T	A	A	C	C	G	G	C	C	T	T	A	A	G	G	A	A	T	T	G	G	G	G	G	G	A	A	G	G	A	A	G	G	G	G	C	C	G	G	A	A	A	A	A	A	A	A	G	G	A	A	C	C	A	A	T	T	G	G	C	C	C	C	G	G	T	T	A	A	G	G	C	C	A	A	G	G	T	T	A	A	T	T	G	G	C	C	G	G	C	C	C	C	A	A	C	C	C	C	G	G	C	C	G	G	C	C	T	T	C	C	G	G	G	G	G	G	A	A	C	C	T	T	T	T	A	A	G	G	C	C	T	T	T	T	G	G	G	G	C	C	G	G	C	C	A	A	A	A	A	A	C	C	A	A	G	G	C	C	G	G	T	T	T	T	C	C	G	G	A	A	G	G	G	G	G	G	A	A	T	T	C	C	A	A	G	G	G	G	T	T	G	G	T	T	T	T	T	T	G	G	A	A	A	A	C	C	C	C	T	T	A	A	G	G	G	G	C	C	G	G	T	T	C	C	G	G	G	G	C	C	T	T	C	C	A	A	T	T	C	C	A	A	T	T	G	G	C	C	A	A	A	A	T	T	A	A	C	C	G	G	A	A	C	C	G	G	C	C	A	A	T	T	C	C	A	A	C	C	A	A	C	C	T	T	A	A	A	A	G	G	T	T	G	G	C	C	G	G	T	T	T	T	T	T	A	A	C	C	T	T	C	C	T	T	A	A	G	G	A	A	C	C	T	T	A	A	T	T	C	C	A	A	T	T	A	A	T	T	A	A	C	C	C	C	A	A	T	T	G	G	A	A	G	G	A	A	C	C	C	C	G	G	G	G	T	T	G	G	A	A	G	G	T	T	C	C	A	A	T	T	A	A	T	T	A	A	C	C	G	G	T	T	G	G	G	G	G	G	C	C	T	T	C	C	A	A	A	A	A	A	C	C	T	T	A	A	C	C	A	A	C	C	T	T	G	G	A	A	A	A	A	A	C	C	G	G	C	C	C	C	C	C	C	C	G	G	T	T	G	G	T	T	C	C	C	C	C	C	G	G	A	A	A	A	G	G	T	T	T	T	A	A	C	C	C	C	G	G	A	A	A	A	A	A	G	G	T	T	T	T	C	C	G	G	T	T	C	C	T	T	C	C	G	G	A	A	G	G	G	G	T	T	A	A	T	T	C	C	G	G	T	T	T	T	G	G	T	T	C	C	G	G	A	A	C	C	T	C	A	A	G	G	C	C	T	T	A	A	G	G	G	G	T	T	G	G	G	G	A	A	T	T	C	C	T	T	A	A	A	A	C	C	G	G	T	T	C	C	T	T	C	C	T	T	C	C	A	A	G	G	G	G	G	G	C	C	G	G	C	C	G	G	C	C	T	T	T	T	A	A	C	C	C	C	T	T	T	T	C	C	T	T	T	T	C	C	C	C	G	G	A	A	C	C	A	A	A	A	G	G	G	G	NA	NA	A	A	C	C	A	A	T	T	T	T	G	G	C	C	G	G	C	C	T	T	A	A	G	G	C	C	A	A	C	C	A	A	G	G	A	A	C	C	C	C	A	A	C	C	C	C	C	C	T	T	G	G	T	T	A	A	G	G	T	T	A	A	A	A	G	G	G	G	T	T	A	A	C	C	A	A	A	A	T	T	C	C	G	G	C	C	C	C	G	G	A	A	C	C	C	C	C	C	A	A	C	C	G	G	C	C	G	G	C	C	C	C	T	T	C	C	C	C	C	C	T	T	T	T	G	G	A	A	G	G	G	G	G	G	C	C	T	T	T	T	T	T	A	A	G	G	A	A	A	A	T	T	C	C	A	A	T	T	C	C	G	G	A	A	C	C	T	T	T	T	C	C	C	C	T	T	A	A	G	G	T	T	T	T	T	T	C	C	A	A	T	T	G	G	T	T	T	T	A	A	G	G	G	G	G	G	T	T	A	A	A	A	A	A	G	G	G	G	T	T	G	G	A	A	A	A	G	G	C	C	A	A	G	G	T	T	C	C	G	G	T	T	A	A	A	A	T	T	T	T	G	G	C	C	T	T	C	C	G	G	A	A	G	G	G	G	C	C	A	A	C	C	T	T	C	C	A	A	C	C	C	C	C	C	G	G	T	T	T	T	A	A	C	C	C	C	C	C	C	C	A	A	C	C	G	G	C	C	A	A	T	T	G	G	A	A	T	T	C	C	A	A	T	T	G	G	T	T	A	A	C	C	A	A	G	G	C	C	C	C	T	T	A	A	T	T	G	G	G	G	A	A	G	G	T	T	A	A	G	G	T	T	C	C	G	G	T	T	T	T	G	G	C	C	G	G	G	G	T	T	G	G	T	T	A	A	C	C	C	C	A	A	G	G	A	A	C	C	A	A	C	C	T	T	G	G	C	C	C	C	G	G	A	A	C	C	G	G	T	T	C	C	C	C	G	G	C	C	T	T	C	C	G	G	G	G	T	T	A	A	G	G	T	T	G	G	T	T	A	A	G	G	C	C	C	C	A	A	A	A	T	T	T	T	G	G	G	G	A	A	T	T	C	C	T	T	G	G	G	G	C	C	G	G	A	A	A	A	A	A	A	A	T	T	A	A	G	G	T	T	A	A	T	T	T	T	T	T	A	A	A	A	G	G	T	T	A	A	C	C	G	G	G	G	T	T	T	T	G	G	T	T	C	C	T	T	G	G	G	G	T	T	C	C	T	T	A	A	C	C	C	C	G	G	G	G	G	G	A	A	T	T	C	C	G	G	G	G	A	A	A	A	G	G	C	C	T	T	C	C	A	A	C	C	A	A	C	C	C	C	A	A	T	T	T	T	C	C	G	G	C	C	C	C	T	T	G	G	G	G	G	G	A	A	A	A	A	A	T	T	C	C	T	T	A	A	A	A	C	C	A	A	A	A	A	A	A	A	G	G	T	T	A	A	G	G	A	A	T	T	T	T	A	A	G	G	A	A	G	G	A	A	T	T	C	C	G	G	G	G	C	C	G	G	T	T	T	T	G	G	C	C	T	T	C	C	G	G	G	G	C	C	G	G	T	T	T	T	T	T	G	G	A	A	G	G	T	T	A	A	G	G	T	T	T	T	A	A	G	G	G	G	C	C	C	C	A	A	A	A	A	A	A	A	G	G	T	T	G	G	T	T	A	A	C	C	G	G	T	T	C	C	C	C	G	G	C	C	G	G	T	T	T	T	C	C	G	G	T	T	G	G	A	A	G	G	C	C	T	T	G	G	A	A	A	A	T	T	C	C	C	C	G	G	C	C	A	A	G	G	A	A	A	A	T	T	A	A	A	A	C	C	G	G	T	T	C	C	A	A	T	T	C	C	T	T	A	A	A	A	T	T	G	G	G	G	G	G	T	T	G	G	A	A	T	T	G	G	G	G	A	A	A	A	T	T	A	A	G	G	C	C	A	A	G	G	G	G	C	C	G	G	C	C	A	A	T	T	A	A	T	T	A	A	A	A	T	T	T	T	G	G	G	G	A	A	C	C	C	C	G	G	C	C	A	A	T	T	A	A	C	C	T	T	T	T	C	C	C	C	T	T	C	C	C	C	C	C	G	G	A	A	A	A	G	G	C	C	C	C	T	T	G	G	A	A	C	C	C	C	A	A	A	A	A	A	A	A	C	C	T	T	C	C	G	G	A	A	A	A	C	C	A	A	G	G	A	A	A	A	C	C	G	G	G	G	A	A	G	G	T	T	C	C	C	C	T	T	A	A	A	A	A	A	T	T	C	C	G	G	G	G	G	G	A	A	A	A	C	C	C	C	C	C	A	A	G	G	A	A	T	T	T	T	C	C	G	G	A	A	A	A	T	T	G	G	G	G	G	G	C	C	C	C	C	C	G	G	T	T	C	C	G	G	A	A	G	G	T	T	C	C	A	A	A	A	G	G	T	T	T	T	C	C	A	A	T	T	A	A	C	C	C	C	A	A	G	G	G	G	G	G	T	T	G	G	G	G	A	A	C	C	T	T	A	A	T	T	A	A	A	A	G	G	A	A	A	A	C	C	A	A	C	C	C	C	A	A	G	G	G	G	T	T	G	G	C	C	C	C	C	C	G	G	G	G	A	A	T	T	G	G	C	C	G	G	C	C	C	C	G	G	G	G	T	T	G	G	G	G	C	C	C	C	T	T	A	A	A	A	T	T	C	C	C	C	C	C	G	G	T	T	A	A	C	C	C	C	T	T	C	C	A	A	A	A	G	G	C	C	T	T	A	A	C	C	G	G	T	T	C	C	T	T	A	A	G	G	T	T	C	C	T	T	G	G	T	T	C	C	C	C	T	T	G	G	G	G	A	A	T	T	G	G	A	A	T	T	C	C	T	T	T	T	T	T	G	G	C	T	A	A	C	C	C	C	G	G	T	T	A	A	T	T	A	A	C	C	A	A	T	T	G	G	A	A	G	G	C	C	T	T	A	A	G	G	C	C	G	G	A	A	G	G	C	C	T	T	A	A	A	A	C	C	G	G	C	C	T	T	A	A	T	T	G	G	G	G	A	A	T	T	G	G	C	C	C	C	T	T	T	T	C	C	C	C	G	G	C	C	C	C	C	C	C	C	A	A	A	A	G	G	C	C	A	A	T	T	G	G	A	A	A	A	T	T	G	G	T	T	G	G	T	T	G	G	C	C	A	A	T	T	G	G	C	C	C	C	T	T	G	G	A	A	A	A	C	C	A	A	A	A	C	C	C	C	C	C	G	G	G	G	A	A	T	T	G	G	C	C	C	C	C	C	G	G	A	A	A	A	T	T	A	A	T	T	C	C	C	C	C	C	G	G	G	G	A	A	T	T	C	C	T	T	G	G	T	T	C	C	G	G	C	C	C	C	T	T	T	T	A	A	A	A	G	G	T	T	A	A	A	A	A	A	C	C	C	C	G	G	C	C	A	A	C	C	T	T	T	T	A	A	G	G	T	T	A	A	G	G	C	C	A	A	G	G	A	A	G	G	G	G	T	T	G	G	A	A	G	G	T	T	G	G	G	G	T	T	A	A	A	A	A	A	G	G	T	T	C	C	T	T	G	G	G	G	T	T	A	A	G	G	G	G	G	G	G	G	G	G	C	C	A	A	T	T	A	A	T	T	A	A	A	A	T	T	T	T	C	C	G	G	A	A	G	G	T	T	A	A	G	G	C	C	C	C	G	G	C	C	A	A	C	C	T	T	T	T	C	C	T	T	G	G	A	A	T	T	T	T	G	G	A	A	T	T	C	C	A	A	A	A	G	G	G	G	A	A	C	C	A	A	G	G	G	G	A	A	A	A	A	A	T	T	G	G	T	T	C	C	G	G	G	G	C	C	A	A	C	C	G	G	C	C	A	A	C	C	T	T	T	T	G	G	T	T	C	C	G	G	A	A	T	T	G	G	C	C	G	G	A	A	G	G	A	A	A	A	C	C	T	T	G	G	T	T	C	C	T	T	G	G	A	A	A	A	T	T	G	G	C	C	G	G	C	C	T	T	A	A	T	T	C	C	T	T	T	T	T	T	T	T	A	A	G	G	G	G	A	A	C	C	C	C	T	T	C	C	T	T	T	T	A	A	C	C	A	A	C	C	A	A	T	T	T	T	T	T	A	A	A	A	C	C	G	G	A	A	A	A	T	T	C	C	T	T	G	G	C	C	A	A	G	G	T	T	A	A	A	A	A	A	C	C	T	T	C	C	A	A	G	G	A	A	C	C	G	G	G	G	C	C	C	C	T	T	C	C	A	A	T	T	T	T	G	G	A	A	G	G	A	A	T	T	T	T	A	A	G	G	G	G	G	G	T	T	G	G	A	A	A	A	A	A	A	A	A	A	A	A	T	T	C	C	T	T	G	G	G	G	A	A	G	G	A	A	C	C	T	T	T	T	C	C	G	G	T	T	G	G	G	G	C	C	C	C	C	C	T	T	C	C	G	G	G	G	T	T	A	A	A	A	T	T	A	A	C	C	G	G	A	A	G	G	G	G	C	C	G	G	G	G	T	T	C	C	C	C	T	T	T	T	G	G	G	G	G	G	T	T	T	T	T	T	G	G	C	C	G	G	C	C	C	C	A	A	C	C	C	C	A	A	T	T	G	G	C	C	G	G	T	T	T	T	C	C	A	A	G	G	T	T	A	A	G	G	G	G	A	A	G	G	A	A	G	G	T	T	T	T	G	G	G	G	G	G	A	A	A	A	G	G	A	A	A	A	C	C	G	G	C	C	G	G	G	G	T	T	C	C	T	T	T	T	C	C	A	A	T	T	T	T	G	G	A	A	C	C	A	A	T	T	T	T	G	G	G	G	A	A	C	C	T	T	C	C	C	C	C	C	G	G	A	A	A	A	G	G	G	G	G	G	G	G	T	T	T	T	C	C	A	A	T	T	C	C	C	C	A	A	A	A	T	T	G	G	A	A	A	A	A	A	T	T	A	A	T	T	G	G	T	T	G	G	A	A	C	C	T	T	C	C	T	T	G	G	G	G	G	G	G	G	T	T	T	T	A	A	A	A	T	T	G	G	G	G	C	C	T	T	A	A	A	A	C	C	C	C	A	A	A	A	G	G	G	G	A	A	G	G	G	G	A	A	G	G	G	G	A	A	C	C	A	A	G	G	G	G	G	G	A	A	G	G	C	C	A	A	T	T	G	G	C	C	G	G	C	C	C	C	A	A	A	A	A	A	G	G	C	C	T	T	C	C	T	T	T	T	A	A	C	C	A	A	C	C	A	A	T	T	C	C	G	G	T	T	A	A	G	G	T	T	G	G	G	G	A	A	G	G	T	T	G	G	G	G	C	C	T	T	A	A	T	T	A	A	C	C	G	G	G	G	T	T	T	T	G	G	G	G	A	A	G	G	T	T	G	G	G	G	C	C	G	G	A	A	A	A	G	G	A	A	C	C	T	T	T	T	G	G	T	T	T	T	C	C	T	T	A	A	G	G	C	C	T	T	G	G	G	G	T	T	G	G	G	G	G	G	G	G	G	G	T	T	G	G	A	A	T	T	T	T	T	T	C	C	T	T	G	G	C	C	A	A	G	G	G	G	A	A	T	T	T	T	G	G	A	A	A	A	T	T	G	G	A	A	A	A	C	C	C	C	A	A	T	T	G	G	G	G	G	G	A	A	T	T	G	G	T	T	C	C	C	C	G	G	G	G	A	A	T	T	C	C	C	C	T	T	C	C	T	T	G	G	A	A	T	T	T	T	G	G	T	T	A	A	A	A	T	T	A	A	C	C	G	G	T	T	G	G	C	C	C	C	G	G	C	C	C	C	T	T	C	C	G	G	T	T	C	C	T	T	T	T	G	G	G	G	A	A	A	A	A	A	G	G	A	A	T	T	T	T	G	G	T	T	T	T	C	C	A	A	A	A	G	G	C	C	C	C	A	A	G	G	T	T	C	C	C	C	G	G	A	A	C	C	G	G	A	A	A	A	T	T	A	A	C	C	T	T	G	G	C	C	A	A	A	A	G	G	C	C	G	G	G	G	C	C	A	A	T	T	A	A	G	G	G	G	G	G	C	C	A	A	A	A	G	G	A	A	T	T	T	T	G	G	A	A	A	A	T	T	T	T	G	G	T	T	G	G	T	T	G	G	A	A	A	A	A	A	C	C	A	A	G	G	A	A	A	A	T	T	C	C	C	C	T	T	A	A	G	G	A	A	C	C	C	C	C	C	A	A	G	G	C	C	C	C	A	A	A	A	C	C	C	C	C	C	C	C	C	C	T	T	T	T	A	A	G	G	C	C	C	C	G	G	T	T	T	T	C	C	C	C	G	G	T	T	A	A	C	C	T	T	T	T	T	T	A	A	C	C	G	G	C	C	A	A	A	A	T	T	A	A	G	G	T	T	A	A	A	A	G	G	C	C	C	C	A	A	G	G	C	C	A	A	T	T	G	G	G	G	C	C	A	A	C	C	C	C	C	C	T	T	G	G	A	A	A	A	C	C	A	A	G	G	C	C	C	C	A	A	G	G	A	A	A	A	G	G	A	A	C	C	C	C	A	A	G	G	G	G	G	G	A	A	T	T	C	C	T	T	T	T	A	A	C	C	A	A	T	T	G	G	G	G	G	G	C	C	T	T	G	G	G	G	T	T	C	C	G	G	T	T	C	C	C	C	C	C	T	T	C	C	G	G	A	A	C	C	C	C	C	C	G	G	G	G	A	A	C	C	A	A	G	G	T	T	G	G	C	C	T	T	T	T	T	T	T	T	T	T	A	A	T	T	G	G	G	G	C	C	C	C	A	A	A	A	T	T	G	G	A	A	G	G	T	T	T	T	G	G	G	G	G	G	A	A	A	A	T	T	A	A	G	G	T	T	A	A	A	A	C	C	T	T	T	T	A	A	A	A	C	C	T	T	G	G	G	G	G	G	T	T	A	A	G	G	G	G	A	A	A	A	T	T	G	G	A	A	C	C	G	G	T	T	T	T	A	A	T	T	C	C	C	C	G	G	A	A	A	A	C	C	T	T	T	T	A	A	T	T	C	C	T	T	T	T	T	T	C	C	C	C	T	T	C	C	A	A	G	G	G	G	T	T	A	A	C	C	A	A	C	C	G	G	T	T	C	C	C	C	C	C	G	G	G	G	T	T	A	A	A	A	T	T	T	T	A	A	T	T	G	G	G	G	G	G	C	C	C	C	G	G	A	A	A	A	G	G	A	A	T	T	G	G	A	A	C	C	T	T	T	T	T	T	C	C	T	T	C	C	G	G	A	A	A	A	G	G	A	A	G	G	C	C	C	C	C	C	T	T	A	A	A	A	C	C	C	C	C	C	A	A	C	C	A	A	T	T	A	A	G	G	T	T	C	C	T	T	T	T	C	C	T	T	A	A	C	C	T	T	G	G	G	G	G	G	G	G	T	T	C	C	T	T	T	T	A	A	C	C	T	T	C	C	A	A	T	T	G	G	G	G	A	A	C	C	A	A	T	T	C	C	T	T	A	A	T	T	T	T	A	A	G	G	C	C	C	C	A	A	G	G	C	C	C	C	T	T	T	T	T	T	A	A	C	C	C	C	G	G	A	A	G	G	G	G	A	A	G	G	C	C	G	G	T	T	G	G	T	T	G	G	G	G	G	G	G	G	T	T	A	A	C	C	C	C	G	G	G	G	G	G	G	G	T	T	A	A	A	A	C	C	C	C	A	A	T	T	T	T	A	A	C	C	C	C	C	C	A	A	G	G	A	A	G	G	G	G	G	G	G	G	C	C	G	G	G	G	T	T	G	G	A	A	C	C	C	C	G	G	G	G	G	G	G	G	C	C	A	A	C	C	C	C	C	C	C	C	C	C	A	A	T	T	T	T	G	G	T	T	C	C	A	A	G	G	A	A	T	T	C	C	A	A	A	A	C	C	T	T	T	T	C	C	A	A	T	T	G	G	T	T	C	C	T	T	A	A	G	G	A	A	T	T	G	G	C	C	A	A	C	C	C	C	C	C	G	G	G	G	C	C	A	A	T	T	T	T	T	T	A	A	T	T	C	C	A	A	C	C	A	A	G	G	G	G	A	A	C	C	A	A	C	C	C	C	T	T	T	T	T	T	G	G	C	C	T	T	C	C	T	T	C	C	A	A	A	A	G	G	T	T	G	G	C	C	C	C	T	T	T	T	G	G	T	T	G	G	G	G	G	G	C	C	C	C	G	G	C	C	C	C	G	G	A	A	G	G	G	G	G	G	C	C	A	A	C	C	C	C	T	T	A	A	C	C	T	T	T	T	T	T	A	A	T	T	G	G	T	T	C	C	G	G	A	A	T	T	A	A	G	G	G	G	T	T	C	C	C	C	G	G	G	G	A	A	A	A	A	A	A	A	G	G	C	C	G	G	T	T	T	T	C	C	A	A	C	C	G	G	T	T	A	A	G	G	C	C	T	T	T	T	A	A	C	C	G	G	T	T	A	A	G	G	G	G	T	T	C	C	G	G	C	C	G	G	G	G	G	G	A	A	G	G	C	C	T	T	G	G	G	G	C	C	G	G	T	T	C	C	G	G	C	C	A	A	A	A	C	C	A	A	A	A	G	G	A	A	G	G	T	T	G	G	C	C	C	C	T	T	T	T	G	G	C	C	C	C	T	T	C	C	G	G	A	A	C	C	A	A	A	A	G	G	C	C	G	G	C	C	G	G	T	T	G	G	C	C	G	G	T	T	C	C	G	G	T	T	G	G	T	T	A	A	C	C	A	A	T	T	T	T	G	G	G	G	G	G	G	G	T	T	A	A	G	G	G	G	A	A	A	A	G	G	A	A	C	C	C	C	A	A	A	A	T	T	A	A	T	T	C	C	A	A	C	C	A	A	C	C	A	A	T	T	T	T	C	C	C	C	A	A	T	T	C	C	A	A	G	G	G	G	T	T	T	T	C	C	C	C	T	T	G	G	G	G	G	G	A	A	G	G	C	C	C	C	T	T	T	T	C	C	G	G	A	A	A	A	A	A	A	A	T	T	C	C	G	G	C	C	T	T	T	T	C	C	T	T	G	G	G	G	T	T	T	T	T	T	A	A	G	G	A	A	C	C	C	C	A	A	G	G	T	T	G	G	G	G	G	G	T	T	T	T	T	T	G	G	C	C	T	T	T	T	G	G	A	A	A	A	C	C	A	A	A	A	A	A	G	G	T	T	A	A	A	A	T	T	T	T	A	A	T	T	G	G	G	G	T	T	C	C	C	C	A	A	G	G	G	G	A	A	T	T	G	G	C	C	T	T	C	C	G	G	T	T	T	T	T	T	C	C	G	G	A	A	T	T	G	G	C	C	T	T	C	C	T	T	G	G	C	C	T	T	A	A	T	T	G	G	G	G	A	A	A	A	G	G	A	A	G	G	G	G	A	A	A	A	G	G	A	A	C	C	G	G	A	A	T	T	T	T	C	C	G	G	C	C	T	T	T	T	C	C	A	A	A	A	T	T	A	A	T	T	T	T	T	T	C	C	C	C	A	A	G	G	C	C	T	T	A	A	T	T	A	A	C	C	G	G	G	G	C	C	C	C	A	A	T	T	A	A	A	A	T	T	C	C	T	T	G	G	G	G	T	T	G	G	NA	NA	G	G	C	C	C	C	C	C	C	C	C	C	G	G	T	T	G	G	T	T	A	A	T	T	G	G	G	G	C	C	G	G	G	G	G	G	C	C	A	A	C	C	C	C	G	G	A	A	C	C	C	C	A	A	C	C	C	C	T	T	G	G	T	T	C	C	T	T	C	C	G	G	A	A	A	A	A	A	G	G	T	T	T	T	C	C	G	G	C	C	C	C	G	G	G	G	T	T	C	C	NA	NA	C	C	T	T	G	G	G	G	G	G	C	C	G	G	A	A	A	A	G	G	G	G	C	C	G	G	T	T	G	G	C	C	G	G	G	G	C	C	C	C	C	C	G	G	A	A	A	A	C	C	G	G	T	T	T	T	G	G	C	C	T	T	G	G	A	A	C	C	G	G	G	G	G	G	A	A	A	A	T	T	G	G	C	C	C	C	G	G	A	A	G	G	T	T	C	C	G	G	T	T	T	T	A	A	A	A	G	G	A	A	G	G	A	A	G	G	G	G	C	C	G	G	G	G	T	T	G	G	T	T	G	G	A	A	C	C	C	C	G	G	A	A	G	G	C	C	A	A	C	C	A	A	G	G	C	C	T	T	C	C	A	A	T	T	A	A	A	A	C	C	C	C	G	G	C	C	G	G	T	T	G	G	C	C	C	C	T	T	G	G	G	G	C	C	T	T	A	A	G	G	T	T	A	A	G	G	C	C	A	A	T	T	A	A	G	G	G	G	C	C	A	A	G	G	C	C	C	C	C	C	T	T	G	G	A	A	C	C	A	A	C	C	A	A	T	T	A	A	C	C	G	G	A	A	A	A	A	A	T	T	G	G	A	A	T	T	A	C	G	G	G	G	G	G	T	T	T	T	C	C	C	C	C	C	C	C	T	T	A	A	G	G	G	G	A	A	A	A	A	A	G	G	A	A	G	G	C	C	C	C	A	A	A	A	A	A	A	A	C	C	T	T	T	T	T	T	A	A	T	T	T	T	C	C	T	T	G	G	C	C	A	A	G	G	A	A	G	G	A	A	A	A	A	A	A	A	A	A	G	G	C	C	G	G	A	A	G	G	T	T	A	A	A	A	A	A	C	C	C	C	G	G	G	G	G	G	A	A	G	G	T	T	G	G	G	G	G	G	C	C	C	C	A	A	A	A	C	C	T	T	C	C	G	G	C	C	C	C	T	T	C	C	A	A	C	C	A	A	T	T	C	C	A	A	C	C	T	T	C	C	C	C	C	C	G	G	A	A	T	T	C	C	T	T	A	A	T	T	A	A	G	G	A	A	C	C	C	C	C	C	G	G	T	T	C	C	C	C	C	C	T	T	G	G	C	C	G	G	G	G	A	A	C	C	A	A	A	A	A	A	A	A	C	C	G	G	A	A	A	A	G	G	G	G	G	G	G	G	C	C	C	C	T	T	T	T	G	G	T	T	C	C	T	T	C	C	G	G	C	C	C	C	C	C	G	G	G	G	C	C	A	A	G	G	G	G	T	T	C	C	T	T	T	T	G	G	G	G	G	G	A	A	G	G	G	G	G	G	T	T	G	G	C	C	C	C	A	A	C	C	A	A	C	C	G	G	A	A	G	G	G	G	C	C	T	T	C	C	C	C	C	C	C	C	T	T	C	C	G	G	C	C	G	G	T	T	T	T	T	T	A	A	G	G	C	C	A	A	T	T	G	G	G	G	C	C	T	T	T	T	G	G	A	A	C	C	C	C	A	A	G	G	G	G	G	G	T	T	T	T	G	G	T	T	T	T	C	C	A	A	C	C	A	A	A	A	G	G	T	T	A	A	C	C	A	A	G	G	A	A	G	G	A	A	A	A	G	G	A	A	G	G	A	A	G	G	A	A	C	C	G	G	C	C	G	G	T	T	G	G	C	C	G	G	A	A	G	G	T	T	C	C	C	C	G	G	G	G	T	T	C	C	T	T	G	G	G	G	C	C	T	T	T	T	A	A	C	C	T	T	A	A	A	A	A	A	A	A	G	G	C	C	T	T	C	C	C	C	C	C	A	A	T	T	A	A	A	A	A	A	G	G	T	T	G	G	G	G	C	C	T	T	G	G	A	A	C	C	A	A	G	G	C	C	C	C	C	C	C	C	A	A	A	A	C	C	C	C	T	T	G	G	G	G	G	G	T	T	A	A	C	C	C	C	A	A	C	C	A	A	C	C	C	C	T	T	G	G	C	C	A	A	T	T	G	G	T	T	G	G	C	C	G	G	A	A	C	C	T	T	G	G	A	A	T	T	T	T	C	C	C	C	G	G	C	C	C	C	C	C	G	G	C	C	G	G	T	T	A	A	A	A	G	G	C	C	A	A	T	T	A	A	G	G	T	T	G	G	C	C	G	G	A	A	A	A	T	T	C	C	G	G	C	C	G	G	C	C	A	A	T	T	G	G	T	T	C	C	G	G	G	G	G	G	C	C	T	T	A	A	T	T	T	T	C	C	A	A	C	C	T	T	C	C	C	C	T	T	C	C	G	G	C	C	T	T	C	C	C	C	A	A	G	G	G	G	C	C	T	T	C	C	G	G	G	G	C	C	A	A	A	A	T	T	C	C	G	G	G	G	C	C	T	T	A	A	A	A	A	A	A	A	G	G	C	C	A	A	A	A	A	A	A	A	A	A	G	G	G	G	C	C	G	G	C	C	T	T	C	C	C	C	NA	NA	T	T	T	T	T	T	T	T	C	C	A	A	C	C	A	A	A	A	G	G	C	C	G	G	C	C	G	G	A	A	C	C	T	T	A	A	A	A	G	G	A	A	G	G	T	T	G	G	T	T	G	G	C	C	C	C	T	T	A	A	A	A	T	T	G	G	T	T	G	G	T	T	C	C	G	G	C	C	T	T	G	G	T	T	C	C	G	G	G	G	T	T	T	T	G	G	A	A	G	G	C	C	G	G	G	G	C	C	T	T	T	T	A	A	G	G	G	G	T	T	A	A	G	G	A	A	G	G	T	T	G	G	C	C	A	A	A	A	C	C	C	C	G	G	A	A	A	A	C	C	T	T	C	C	G	G	G	G	T	T	C	C	C	C	A	A	C	C	G	G	G	G	C	C	C	C	A	A	C	C	G	G	T	T	C	C	A	A	A	A	T	T	C	C	A	A	G	G	C	C	A	A	G	G	C	C	G	G	G	G	A	A	G	G	C	C	A	A	T	T	A	A	C	C	A	A	A	A	C	C	C	C	G	G	G	G	C	C	C	C	T	T	G	G	A	A	T	T	C	C	T	T	G	G	C	C	G	G	C	C	G	G	C	C	A	A	G	G	G	G	G	G	G	G	A	A	C	C	G	G	A	A	A	A	A	A	C	C	A	A	A	A	C	C	C	C	C	C	G	G	A	A	C	C	C	C	A	A	G	G	G	G	C	C	G	G	T	T	G	G	G	G	A	A	T	T	T	T	G	G	C	C	A	A	T	T	T	T	A	A	G	G	C	C	T	T	G	G	G	G	T	T	A	A	G	G	G	G	A	A	A	A	C	C	C	C	T	T	G	G	T	T	C	C	A	A	G	G	T	T	A	A	C	C	C	C	G	G	G	G	C	C	C	C	T	T	T	T	A	A	A	A	A	A	T	T	A	A	T	T	A	A	C	C	G	G	G	G	C	C	C	C	A	A	T	T	G	G	T	T	C	C	C	C	C	C	A	A	G	G	T	T	C	C	C	C	A	A	T	T	G	G	G	G	C	C	A	A	G	G	C	C	G	G	G	G	C	C	T	T	T	T	C	C	C	C	G	G	C	C	G	G	T	T	A	A	T	T	A	A	C	C	A	A	T	T	G	G	G	G	A	A	C	C	T	T	G	G	T	T	A	A	G	G	T	T	A	A	C	C	G	G	G	G	A	A	T	T	C	C	G	G	G	G	T	T	G	G	G	G	T	T	C	C	G	G	A	A	A	A	NA	NA	C	C	C	C	G	G	T	T	G	G	T	T	C	C	G	G	T	T	G	G	A	A	G	G	G	G	T	T	A	A	G	G	G	G	C	C	A	A	A	A	G	G	G	G	C	C	T	T	C	C	G	G	C	C	G	G	T	T	A	A	A	A	C	C	C	C	G	G	A	A	C	C	C	C	G	G	T	T	A	A	A	A	G	G	G	G	A	A	C	C	G	G	T	T	A	A	T	T	C	C	A	A	T	T	T	T	G	G	A	A	T	T	C	C	C	C	C	C	T	T	C	C	T	T	T	T	C	C	T	T	A	A	C	C	A	A	G	G	T	T	A	A	G	G	A	A	C	C	G	G	T	T	T	T	C	C	C	C	C	C	G	G	G	G	A	A	A	A	G	G	A	A	C	C	G	G	C	C	G	G	A	A	T	T	A	A	G	G	A	A	T	T	C	C	T	T	C	C	C	C	T	T	C	C	A	A	A	A	C	C	T	T	G	G	C	C	A	A	T	T	C	C	G	G	G	G	C	C	G	G	C	C	T	T	G	G	G	G	T	T	A	A	G	G	T	T	G	G	T	T	C	C	G	G	T	T	A	A	C	C	C	C	G	G	T	T	G	G	A	A	A	A	G	G	G	G	T	T	C	C	G	G	G	G	G	G	C	C	A	A	G	G	G	G	C	C	A	A	G	G	T	T	T	T	A	A	T	T	C	C	G	G	A	A	A	A	C	C	G	G	G	G	T	T	C	C	A	A	C	C	T	T	C	C	C	C	G	G	G	G	C	C	T	T	C	C	G	G	C	C	A	A	G	G	C	C	G	G	G	G	T	T	T	T	A	A	T	T	G	G	G	G	A	A	A	A	C	C	G	G	C	C	C	C	G	G	T	T	T	T	G	G	A	A	A	A	T	T	A	A	C	C	T	T	C	C	A	A	A	A	A	A	G	G	A	A	C	C	T	T	A	A	C	C	G	G	T	T	G	G	C	C	T	T	A	A	C	C	G	G	G	G	C	C	G	G	A	A	A	A	G	G	A	A	G	G	C	C	C	C	G	G	C	C	T	T	G	G	G	G	G	G	G	G	A	A	C	C	C	C	T	T	T	T	A	A	C	C	G	G	C	C	G	G	C	C	C	C	G	G	T	T	T	T	A	A	A	A	T	T	T	T	G	G	T	T	T	T	C	C	A	A	C	C	T	T	C	C	G	G	C	C	A	A	C	C	A	A	C	C	A	A	A	A	C	C	G	G	G	G	G	G	C	C	G	G	T	T	C	C	C	C	C	C	G	G	C	C	G	G	G	G	C	C	G	G	C	C	G	G	G	G	G	G	C	C	C	C	C	C	G	G	T	T	T	T	G	G	G	G	A	A	G	G	G	G	T	T	NA	NA	T	T	G	G	C	C	A	A	C	C	C	C	G	G	G	G	C	C	G	G	A	A	C	C	A	A	G	G	G	G	T	T	C	C	G	G	G	A	G	G	C	C	A	A	G	G	C	C	T	T	T	T	C	C	A	A	T	T	G	G	T	T	A	T	G	G	C	C	T	T	A	A	T	T	G	G	T	T	A	A	G	G	G	G	T	T	G	G	A	A	G	G	T	T	T	T	G	G	G	G	A	A	C	C	T	T	G	G	T	T	A	A	G	G	T	T	A	A	C	C	G	G	A	A	T	T	T	T	G	G	G	G	A	A	A	A	G	G	C	C	T	T	G	G	G	G	A	A	A	A	A	A	C	C	C	C	C	C	G	G	G	G	T	T	G	G	A	A	A	A	T	T	C	C	C	C	A	A	A	A	T	T	A	A	T	T	A	A	G	G	C	C	C	C	T	T	A	A	G	G	G	G	C	C	A	A	G	G	T	T	C	C	G	G	T	T	A	A	A	A	C	C	A	A	G	G	C	C	T	T	A	A	A	A	A	A	C	C	C	C	C	C	T	T	T	T	G	G	G	G	G	G	A	A	C	C	G	G	A	A	T	T	A	A	C	C	G	G	T	T	T	T	C	C	A	A	G	G	A	A	C	C	C	C	A	A	G	G	A	A	A	A	G	G	A	A	A	A	A	A	C	C	G	G	T	T	T	T	C	C	A	A	A	A	C	C	A	A	G	G	G	G	C	C	T	T	C	C	G	G	C	C	C	C	G	G	G	G	A	A	C	C	G	G	C	C	C	C	G	G	C	C	T	T	T	T	C	C	G	G	G	G	C	C	A	A	C	C	T	T	C	C	T	T	T	T	A	A	A	A	T	T	C	C	A	A	T	T	G	G	C	C	G	G	G	G	A	A	C	C	C	C	NA	NA	G	G	C	C	C	C	C	C	C	C	G	G	C	C	G	G	G	G	A	A	A	A	T	T	C	C	T	T	T	T	T	T	T	T	A	A	A	A	C	C	G	G	C	C	G	G	T	T	C	C	C	C	C	C	G	G	C	C	G	G	G	G	T	T	T	T	A	A	T	T	T	T	A	A	A	A	G	G	A	A	C	C	A	A	A	A	C	C	T	T	A	A	G	G	T	T	NA	NA	C	C	A	A	A	A	A	A	A	A	T	T	A	A	G	G	C	C	C	C	A	A	G	G	G	G	C	C	C	C	A	A	T	T	C	C	A	A	C	C	G	G	C	C	C	C	C	C	C	C	T	T	A	A	G	G	T	T	A	A	G	G	A	A	G	G	A	A	A	A	T	T	C	C	C	C	A	A	G	G	T	T	A	A	G	G	T	T	A	A	A	A	G	G	A	A	G	G	T	T	A	A	C	C	G	G	C	C	G	G	C	C	C	A	T	T	G	G	C	C	C	C	G	G	T	T	G	G	T	T	G	G	C	C	G	G	T	T	A	A	C	C	A	A	G	G	G	G	T	T	T	T	C	C	A	A	G	G	C	C	G	G	G	G	G	G	C	C	T	T	C	C	G	G	T	C	G	G	G	G	T	T	G	G	C	C	G	G	C	C	T	T	G	G	T	T	NA	NA	G	G	G	G	T	T	C	C	A	A	T	T	T	T	C	C	C	C	A	A	A	A	A	A	G	G	C	C	G	G	G	G	G	G	G	G	C	T	G	G	G	G	C	C	A	A	A	A	C	C	T	T	C	C	T	T	C	C	G	G	T	T	T	T	A	A	T	T	A	A	C	C	T	T	G	G	G	G	C	C	A	A	A	A	C	C	G	G	C	C	T	T	G	G	G	G	G	G	A	A	G	G	A	A	G	G	C	C	A	A	G	G	A	A	A	A	T	T	C	C	T	T	G	G	T	T	G	G	T	T	C	C	G	G	G	G	T	T	A	A	C	C	G	G	G	G	C	C	T	T	T	T	C	C	C	C	G	G	C	C	A	A	A	A	T	T	G	G	C	C	T	T	G	G	C	C	G	G	G	G	G	G	A	A	G	G	T	T	A	A	A	A	G	G	A	A	G	G	G	G	A	A	G	G	C	C	G	G	T	T	T	T	A	A	G	G	G	G	G	G	G	G	G	G	A	A	C	C	C	C	G	G	A	A	A	A	C	C	G	G	G	C	A	A	T	T	A	A	A	A	G	G	T	T	T	T	C	C	G	G	T	T	C	C	C	C	T	T	G	G	G	G	T	T	T	T	C	C	A	A	A	A	G	G	G	G	C	C	T	T	G	G	G	G	C	C	A	A	C	C	T	T	G	G	C	C	A	A	C	C	T	T	T	T	C	C	T	T	G	G	T	T	T	T	G	G	C	C	C	C	C	C	C	C	G	G	A	A	C	C	C	C	C	C	G	G	C	C	G	G	A	A	G	G	G	G	G	G	C	C	C	C	A	A	G	G	T	T	G	G	C	C	G	G	C	C	C	C	A	A	C	C	T	T	C	C	G	G	G	G	G	G	T	T	T	T	T	T	C	C	T	T	A	A	G	G	T	T	A	A	A	A	C	C	C	C	C	C	G	G	A	A	A	A	C	C	C	C	T	T	A	A	T	T	A	A	G	T	C	C	C	C	T	T	A	A	T	T	A	A	G	G	C	C	A	A	A	A	T	T	T	T	C	C	T	T	G	G	T	T	G	G	T	T	C	C	G	G	A	A	T	T	A	A	G	G	G	G	G	G	G	G	A	A	T	T	C	C	C	C	A	A	G	G	G	G	G	G	T	T	C	C	A	A	C	C	G	G	C	C	A	A	G	G	C	C	C	C	A	A	C	C	C	C	C	C	C	C	C	C	C	C	C	C	T	T	A	A	C	C	T	T	A	A	T	T	T	T	T	T	A	A	G	G	C	C	A	A	G	G	T	T	G	G	G	G	G	G	G	G	G	G	T	T	T	T	A	A	A	A	C	C	T	T	A	A	T	T	C	C	G	G	G	G	G	G	G	G	G	G	C	C	T	T	T	T	A	A	C	C	G	G	G	G	T	T	C	C	G	G	A	A	C	C	G	G	A	A	G	G	G	G	C	C	A	A	C	C	C	C	A	A	C	C	T	T	G	G	A	A	C	C	G	G	G	G	A	A	G	G	G	G	C	C	C	C	T	T	A	A	C	C	C	C	G	G	A	A	T	T	G	G	G	G	G	G	C	C	T	T	C	C	T	T	C	C	A	A	A	A	C	C	A	A	T	T	T	T	A	A	A	A	C	C	C	C	T	T	C	C	C	C	C	C	C	C	A	A	C	C	G	G	G	G	A	A	C	C	G	G	C	C	T	T	G	G	C	C	A	A	A	A	G	G	G	G	C	C	C	C	G	G	G	G	T	T	G	G	T	T	C	C	G	G	A	A	C	C	C	C	C	C	C	C	A	A	T	T	C	C	C	C	G	G	G	G	T	T	G	G	A	A	G	G	G	G	T	T	C	C	G	G	A	A	G	G	C	C	G	G	T	T	G	G	T	T	G	G	C	C	C	C	A	A	A	A	T	T	A	A	C	C	C	C	G	G	T	T	C	C	T	T	A	A	G	G	G	G	T	T	A	A	C	C	C	C	T	T	C	C	G	G	G	G	G	G	G	G	C	C	C	C	T	T	G	G	T	T	G	G	C	C	G	G	C	C	C	C	C	C	A	A	G	G	A	A	G	G	T	T	C	C	T	T	C	C	A	A	G	G	C	C	G	G	G	G	A	A	T	T	C	C	C	C	C	C	C	C	C	C	C	C	T	T	A	A	C	C	A	A	C	C	A	A	C	C	G	G	G	G	C	C	C	C	T	T	C	C	T	T	T	T	T	T	A	A	T	T	T	T	A	A	G	G	C	C	C	C	C	C	C	C	C	C	C	C	G	G	C	C	G	G	T	T	G	G	G	G	G	G	A	A	G	G	T	T	G	G	T	T	C	C	C	C	A	A	G	G	G	G	A	A	T	T	T	T	G	G	G	G	C	C	T	T	T	T	A	A	A	A	G	G	A	A	G	G	G	G	G	G	G	G	C	C	A	A	C	C	T	T	C	C	C	C	G	G	C	C	C	C	A	A	C	C	C	C	G	G	A	A	T	T	C	C	G	G	G	G	T	T	T	T	T	T	G	G	C	C	A	A	A	A	T	T	T	T	C	C	A	A	T	T	G	G	T	T	G	G	T	T	G	G	G	G	C	C	G	G	C	C	G	G	T	T	C	C	A	A	A	A	G	G	C	C	G	G	G	G	G	G	G	G	C	C	NA	NA	A	A	C	C	G	G	C	C	G	G	T	T	G	G	G	G	C	C	G	G	A	A	C	C	C	C	A	A	C	C	T	T	A	A	C	C	C	C	C	C	G	G	G	G	A	A	C	C	G	G	G	G	A	A	G	G	C	C	T	T	C	C	C	C	T	T	C	C	T	T	T	T	T	T	G	G	G	G	C	C	C	C	T	T	G	G	A	A	C	C	A	A	C	C	A	A	C	C	T	T	G	G	NA	NA	C	C	A	A	A	A	A	A	G	G	G	G	C	C	G	G	A	A	A	A	C	C	C	C	A	A	C	C	G	G	C	C	C	C	T	T	C	C	T	T	C	C	A	A	A	A	C	C	G	G	A	A	G	G	G	G	G	G	C	C	G	G	C	C	T	T	C	C	G	G	G	G	A	A	A	A	C	C	G	G	C	C	C	C	T	T	A	A	G	G	C	C	C	C	C	C	C	C	G	G	T	T	A	C	A	A	G	G	A	A	C	C	T	T	C	C	A	A	C	C	C	C	C	C	T	T	T	T	G	G	G	G	A	A	G	G	C	C	G	G	C	C	T	T	C	C	C	C	A	A	G	G	G	G	C	C	C	C	G	G	A	A	G	G	C	C	A	A	G	G	G	G	G	G	G	G	G	G	G	G	G	G	T	T	C	C	G	G	A	A	A	A	C	C	A	A	G	G	T	T	T	T	A	A	C	C	T	T	C	C	C	C	G	G	G	G	T	T	A	A	A	A	C	C	A	A	A	A	C	C	G	G	A	A	C	C	C	C	G	G	G	G	T	T	C	C	T	T	A	A	A	A	A	A	A	A	G	G	G	G	A	A	G	G	G	G	NA	NA	A	A	C	C	A	A	G	G	T	T	T	T	G	G	T	T	C	C	G	G	T	T	G	G	A	A	T	T	G	G	T	T	T	T	G	G	T	T	C	C	T	T	T	T	T	T	T	T	G	G	T	T	A	A	A	A	C	C	C	C	G	G	G	G	G	G	C	C	T	T	C	C	A	A	A	A	G	G	T	T	A	A	A	A	C	C	A	A	T	T	C	C	G	G	A	A	G	G	G	G	C	C	T	T	C	C	A	A	T	T	C	C	A	A	T	T	G	G	T	T	C	C	G	G	T	T	T	T	A	A	G	G	T	T	C	C	G	G	T	T	A	A	A	A	T	T	G	G	A	A	T	T	G	G	G	G	G	G	C	C	C	C	T	T	A	A	C	C	T	T	T	T	G	G	C	C	G	G	G	G	T	T	A	A	G	G	G	G	G	G	C	C	A	A	T	T	C	C	T	T	G	G	G	G	A	A	C	C	A	A	C	C	A	A	T	T	G	G	C	C	T	T	T	T	T	T	C	C	G	G	G	G	T	T	G	G	G	G	C	C	T	T	G	G	C	C	A	A	G	G	T	T	T	T	G	G	G	G	A	A	C	C	T	T	C	C	G	G	T	T	A	A	T	T	C	C	C	C	C	C	G	G	T	T	C	C	G	G	C	C	A	A	A	A	A	A	A	A	A	A	G	G	C	C	C	C	C	C	A	A	G	G	A	A	T	T	C	C	G	G	C	C	C	C	A	A	A	A	T	T	C	C	G	G	A	A	C	C	C	C	A	A	T	T	T	T	C	C	A	A	T	T	G	G	A	A	A	A	T	T	A	A	C	C	T	T	G	G	T	T	G	G	G	G	G	G	G	G	G	G	T	T	T	T	G	G	A	A	G	G	G	G	G	G	C	C	C	C	T	T	T	T	C	C	C	C	A	A	G	G	G	G	C	C	T	T	G	G	T	T	C	C	A	A	G	G	A	A	A	A	A	A	A	A	A	A	T	T	C	C	A	A	A	A	G	G	G	G	C	C	G	G	A	A	C	C	G	G	C	C	C	C	G	G	G	G	G	G	G	G	T	T	G	G	C	C	T	T	G	G	C	C	G	G	A	A	C	C	C	C	A	A	C	C	G	G	G	G	C	C	C	C	G	G	T	T	C	C	G	G	G	G	G	G	A	A	T	T	G	G	G	G	G	G	A	A	G	G	T	T	T	T	A	A	A	A	C	C	G	G	G	G	C	C	G	G	A	A	T	T	A	A	C	C	G	G	A	A	T	T	A	A	A	A	T	T	A	A	C	C	G	G	A	A	C	C	T	T	G	G	G	G	C	C	T	T	A	A	C	C	G	G	T	T	C	C	T	T	C	C	T	T	A	A	G	G	T	T	A	A	G	G	G	G	T	T	A	A	G	G	T	T	T	T	T	T	T	T	C	C	C	C	G	G	T	T	C	C	G	G	T	T	A	A	G	G	C	C	A	A	A	A	A	A	T	T	C	C	G	G	T	T	C	C	A	A	T	T	T	T	C	C	A	A	C	C	T	T	A	A	T	T	C	C	C	C	G	G	A	A	C	C	T	T	C	C	A	A	C	C	C	C	G	G	T	T	C	C	G	G	G	G	A	A	G	G	T	T	T	T	C	C	T	T	G	G	C	C	G	G	T	T	A	A	G	G	T	T	A	A	G	G	A	A	G	G	G	G	G	G	A	A	A	A	T	T	T	T	A	A	T	T	G	G	G	G	C	C	T	T	G	G	A	A	T	T	C	C	C	C	C	C	G	G	T	T	T	T	T	T	C	C	G	G	A	A	A	A	G	G	T	T	C	C	C	C	A	A	A	A	T	T	C	C	A	A	T	T	T	T	A	A	A	A	C	C	A	A	T	T	G	G	C	C	C	C	A	A	A	A	C	C	C	C	A	A	G	G	A	A	A	A	C	C	T	T	A	A	A	A	C	C	T	T	G	G	A	A	G	G	C	C	G	G	A	A	A	A	C	C	G	G	C	C	A	A	T	T	G	G	A	A	A	A	G	G	A	A	G	G	A	A	T	T	A	A	T	T	G	G	G	G	T	T	A	A	A	A	C	C	C	C	G	G	G	G	C	C	C	C	A	A	T	T	C	C	T	T	T	T	A	A	A	A	A	A	G	G	A	A	G	G	G	G	A	A	C	C	A	A	G	G	C	C	G	G	T	T	C	C	G	G	G	G	G	G	G	G	T	T	T	T	C	C	A	A	T	T	G	G	G	G	G	G	G	G	C	C	T	T	G	G	C	C	C	C	C	C	G	G	G	G	G	G	C	C	T	T	C	C	A	A	G	G	G	G	A	A	T	T	T	T	G	G	T	T	G	G	C	C	A	A	C	C	G	G	G	G	A	A	A	A	C	C	G	G	A	A	G	G	G	G	A	A	T	T	A	A	T	T	A	A	G	G	A	A	C	C	A	A	G	G	T	T	C	C	A	A	T	T	T	T	A	A	C	C	C	C	A	A	C	C	T	T	C	C	T	T	T	T	C	C	T	T	T	T	A	A	G	G	C	C	G	G	G	G	A	A	C	C	C	C	A	A	T	T	T	T	C	C	C	C	A	A	G	G	A	A	C	C	C	C	A	A	T	T	T	T	C	C	C	C	T	T	T	T	T	T	G	G	A	A	A	A	A	A	G	G	A	A	A	A	A	A	A	A	G	G	C	C	C	C	A	A	T	T	A	A	C	C	C	C	T	T	A	A	G	G	T	T	T	T	T	T	G	G	T	T	C	C	T	T	A	A	G	G	A	A	C	C	G	G	T	T	A	A	T	T	A	A	T	T	T	T	A	A	A	A	C	C	C	C	A	A	G	G	G	G	T	T	G	G	C	C	C	C	T	T	A	A	G	G	T	T	C	C	T	T	G	G	T	T	A	A	G	G	C	C	G	G	A	A	T	T	C	C	G	G	C	C	C	C	T	T	C	C	A	A	T	T	A	A	C	C	C	C	C	C	A	A	T	T	C	C	A	A	G	G	C	C	A	A	G	G	T	T	A	A	T	T	C	C	A	A	T	T	T	T	A	A	G	G	G	G	C	C	G	G	C	C	A	A	G	G	C	C	C	C	G	G	A	A	G	G	C	C	G	G	A	A	G	G	G	G	T	T	C	C	C	C	C	C	T	T	A	A	T	T	C	C	G	G	G	G	C	C	G	G	G	G	C	C	C	C	T	T	T	T	T	T	A	A	A	A	T	T	A	A	G	G	C	C	T	T	C	C	A	A	C	C	C	C	G	G	G	G	G	G	G	G	A	A	T	T	G	G	C	C	G	G	G	G	A	A	G	G	G	G	T	T	T	T	T	T	T	T	T	T	A	A	A	A	G	G	T	T	C	C	C	C	G	G	G	G	C	C	G	G	A	A	G	G	A	A	A	A	G	G	G	G	A	A	T	T	C	C	A	A	C	C	A	A	G	G	A	A	C	C	G	G	T	T	T	T	G	G	T	T	G	G	G	G	G	G	T	T	T	T	C	C	G	G	G	G	G	G	G	G	G	G	G	G	T	T	C	C	G	G	A	A	G	G	A	A	T	T	A	A	A	A	T	T	A	A	G	G	G	G	A	A	T	T	C	C	T	T	A	A	C	C	C	C	A	A	A	A	A	A	C	C	A	A	C	C	C	C	C	C	T	T	G	G	C	C	T	T	G	G	C	C	G	G	G	G	A	A	A	A	T	T	C	C	G	G	T	T	G	G	G	G	T	T	A	A	A	A	C	C	G	G	G	G	G	G	A	A	T	T	T	T	G	G	NA	NA	A	A	T	T	A	A	T	T	G	G	C	C	G	G	C	C	A	A	G	G	C	C	T	T	A	A	T	T	G	G	T	T	G	G	T	T	C	C	T	T	C	C	T	T	A	A	G	G	T	T	G	G	A	A	G	G	G	G	T	T	C	C	A	A	A	A	G	G	C	C	C	C	C	C	A	A	T	T	T	T	A	A	A	A	A	A	A	A	T	T	C	C	G	G	C	C	G	G	C	C	A	A	G	G	A	A	T	T	G	G	A	A	T	T	A	A	T	T	C	C	T	T	A	A	T	T	G	G	T	T	G	G	A	A	C	C	C	C	G	G	C	C	C	C	A	A	G	G	C	C	G	G	A	A	C	C	G	G	T	T	T	T	A	A	T	T	C	C	G	G	C	C	A	A	T	T	A	A	A	A	A	A	G	G	C	C	C	C	G	G	C	C	A	A	T	T	G	G	C	C	G	G	A	A	A	A	C	C	G	G	C	C	A	A	C	C	C	C	C	C	G	G	A	A	C	C	A	A	G	G	G	G	C	C	G	G	C	C	G	G	G	G	G	G	C	C	T	T	C	C	G	G	T	T	G	G	A	A	G	G	C	C	G	G	C	C	G	G	T	T	A	A	T	T	G	G	C	C	T	T	C	C	G	G	C	C	C	C	G	G	C	C	T	T	A	A	G	G	C	C	T	T	C	C	G	G	G	G	C	C	G	G	A	A	C	C	C	C	T	T	T	T	T	T	C	C	T	T	T	T	A	A	C	C	G	G	G	G	C	C	C	C	T	T	T	T	C	C	A	A	T	T	A	A	C	C	T	T	A	A	T	T	C	C	G	G	C	C	A	A	T	T	G	G	A	A	C	C	G	G	A	A	G	G	A	A	C	C	C	C	C	C	C	C	G	G	G	G	T	T	G	G	NA	NA	A	A	G	G	T	T	G	G	T	T	G	G	A	A	A	A	G	G	G	G	C	C	G	G	C	C	C	C	A	A	T	T	C	C	A	A	T	T	G	G	C	C	A	A	C	C	C	C	T	T	G	G	A	A	T	T	G	G	C	C	G	G	C	C	A	A	G	G	A	A	C	C	C	C	G	G	C	C	A	A	G	G	A	A	A	A	G	G	A	A	A	A	G	G	A	A	A	A	T	T	G	G	T	T	G	G	G	G	T	T	A	A	C	C	A	A	C	C	T	T	T	T	G	G	A	A	A	A	A	A	A	A	G	G	T	T	G	G	C	C	T	T	C	C	T	T	T	T	G	G	T	T	G	G	T	T	C	C	G	G	A	A	C	C	T	T	T	T	G	G	T	T	G	G	C	C	C	C	G	G	A	A	C	C	T	T	T	T	A	A	C	C	A	A	A	A	A	A	A	A	G	G	C	C	A	A	T	T	A	A	C	C	G	G	A	A	A	A	C	C	G	G	G	G	T	T	G	G	T	T	A	A	T	T	T	T	C	C	G	G	T	T	G	G	C	C	T	T	C	C	G	G	G	G	C	C	C	C	T	T	A	A	C	C	T	T	T	T	T	T	A	A	T	T	T	T	C	C	C	C	C	C	T	T	T	T	C	C	G	G	A	A	G	G	G	G	T	T	A	A	T	T	G	G	C	C	C	C	A	A	A	A	C	C	G	G	T	T	C	C	T	T	A	A	A	A	G	G	G	G	C	C	G	G	G	G	T	T	T	T	A	A	C	C	G	G	T	T	A	A	G	G	A	A	G	G	T	T	A	A	C	C	C	C	G	G	T	T	A	A	C	C	T	T	A	A	T	T	C	C	T	T	G	G	T	T	T	T	T	T	T	T	T	T	T	T	A	A	C	C	T	T	G	G	A	A	G	G	A	A	G	G	T	T	C	C	C	C	A	A	T	T	G	G	C	C	A	A	G	G	T	T	G	G	T	T	A	A	T	T	T	T	C	C	A	A	C	C	C	C	G	G	T	T	T	T	T	T	A	A	C	C	C	C	C	C	A	A	A	A	C	C	G	G	C	C	A	A	C	C	T	T	G	G	T	T	C	C	A	A	C	C	C	C	G	G	A	A	C	C	G	G	G	G	C	C	G	G	T	T	T	T	G	G	T	T	A	A	C	C	G	G	T	T	A	A	A	A	A	A	A	A	C	C	G	G	C	C	C	C	A	A	G	G	T	T	T	T	T	T	G	G	T	T	A	A	G	G	C	C	T	T	G	G	T	T	T	T	G	G	A	A	G	G	T	T	A	A	T	T	C	C	C	C	T	T	G	G	T	T	G	G	T	T	C	C	A	A	T	T	T	T	A	A	G	G	A	A	A	A	A	A	T	T	T	T	G	G	C	C	G	G	C	C	G	G	C	C	A	A	A	A	T	T	C	C	G	G	A	A	C	C	G	G	A	A	T	T	A	A	G	G	A	A	G	G	G	G	A	A	G	G	G	G	C	C	A	A	A	A	T	T	G	G	C	C	G	G	T	T	C	C	G	G	C	C	C	C	G	G	A	A	G	G	A	A	T	T	G	G	C	C	C	C	C	C	A	A	A	A	G	G	T	T	C	C	T	T	G	G	G	G	T	T	C	C	T	T	A	A	T	T	G	G	C	C	T	T	C	C	T	T	C	C	C	C	A	A	G	G	T	T	C	C	T	T	G	G	A	A	A	A	G	G	A	A	C	C	C	C	T	T	A	A	G	G	C	C	T	T	A	A	T	T	T	T	A	A	C	C	T	T	A	A	A	A	T	T	C	C	A	A	C	C	T	T	T	T	T	T	G	G	T	T	C	C	A	A	T	T	G	G	T	T	G	G	A	A	A	A	T	T	G	G	G	G	G	G	T	T	G	G	G	G	T	T	T	T	C	C	A	A	C	C	T	T	A	A	G	G	T	T	T	T	G	G	C	C	C	C	G	G	T	T	C	C	T	T	G	G	G	G	A	A	C	C	G	G	C	C	A	A	C	C	C	C	G	G	C	C	T	T	T	T	T	T	G	G	A	A	G	G	A	A	G	G	T	T	G	G	C	C	C	C	A	A	C	C	T	T	T	T	G	G	C	C	G	G	T	T	A	A	A	A	T	T	C	C	A	A	T	T	A	A	T	T	A	A	G	G	A	A	C	C	C	C	C	C	T	T	A	A	A	A	G	G	T	T	C	C	G	G	G	G	T	T	C	C	T	T	T	T	C	C	A	A	T	T	C	C	G	G	C	C	G	G	G	G	C	C	A	A	A	A	G	G	G	G	G	G	G	G	A	A	T	T	G	G	C	C	T	T	G	G	T	T	C	C	A	A	A	A	C	C	C	C	C	C	A	A	A	A	C	C	G	G	T	T	A	A	G	G	G	G	G	G	C	C	C	C	G	G	T	T	C	C	C	C	G	G	A	A	G	G	A	A	G	G	A	A	G	G	A	A	A	A	A	A	A	A	G	G	G	G	T	T	T	T	G	G	G	G	T	T	A	A	C	C	C	C	T	T	T	T	C	C	A	A	A	A	C	C	A	A	G	G	T	T	A	A	C	C	A	A	C	C	T	T	A	A	A	A	G	G	A	A	T	T	G	G	G	G	C	C	G	G	G	G	G	G	C	C	G	G	C	C	C	C	C	C	A	A	T	T	C	C	G	G	A	A	A	A	A	A	A	A	T	T	C	C	A	A	A	A	G	G	G	G	G	G	C	C	A	A	C	C	T	T	C	C	C	C	G	G	G	G	C	C	C	C	C	C	G	G	C	C	T	T	T	T	G	G	A	A	T	T	C	C	T	T	G	G	G	G	A	A	A	A	A	A	C	C	A	A	G	G	G	G	A	A	C	C	G	G	C	C	C	C	G	G	T	T	G	G	C	C	G	G	T	T	A	A	T	T	C	C	C	C	G	G	T	T	T	T	C	C	C	C	A	A	C	C	C	C	T	T	T	T	G	G	T	T	A	A	A	A	C	C	T	T	G	G	T	T	T	T	T	T	C	C	A	A	C	C	G	G	T	T	T	T	T	T	C	C	G	G	T	T	T	T	G	G	T	T	C	C	G	G	T	T	C	C	T	T	G	G	A	A	T	T	G	G	C	C	C	C	T	T	G	G	C	C	A	A	G	G	A	A	A	A	A	A	A	A	C	C	C	C	T	T	T	T	T	T	C	C	C	C	A	A	C	C	T	T	C	C	G	G	C	C	G	G	G	G	A	A	T	T	G	G	C	C	A	A	A	A	C	C	C	C	T	T	G	G	C	C	C	C	A	A	T	T	T	T	C	C	A	A	G	G	A	A	A	A	C	C	C	C	A	A	A	A	A	A	C	C	T	T	C	C	A	A	G	G	C	C	A	A	A	A	G	G	G	G	C	C	T	T	T	T	A	A	G	G	A	A	A	A	T	T	T	T	T	T	G	G	T	T	T	T	T	T	T	T	A	A	A	A	A	A	G	G	G	G	C	C	T	T	T	T	C	C	C	C	A	A	G	G	A	A	T	T	C	C	A	A	C	C	C	C	A	A	G	G	A	A	C	C	G	G	C	C	G	G	C	C	T	T	G	G	G	G	T	T	A	A	C	C	C	C	C	C	C	C	C	C	T	T	T	T	A	A	C	C	G	G	C	C	T	T	T	T	C	C	C	C	G	G	G	G	A	A	A	A	A	A	G	G	G	G	C	C	G	G	T	T	G	G	T	T	C	C	T	T	T	T	G	G	G	G	C	C	C	C	G	G	G	G	G	G	G	G	C	C	C	C	A	A	A	A	G	G	T	T	G	G	T	T	T	T	C	C	A	A	G	G	A	A	C	C	C	C	T	T	A	A	C	C	A	A	A	A	G	G	G	G	A	A	T	T	C	C	A	A	G	G	G	G	G	G	A	A	C	C	T	T	C	C	A	A	G	G	G	G	A	A	A	A	A	A	T	T	G	G	C	C	A	A	G	G	G	G	T	T	T	T	C	C	C	C	A	A	C	C	C	C	C	C	A	A	T	T	T	T	C	C	T	T	A	A	T	T	C	C	A	A	C	C	C	C	A	A	G	G	G	G	T	T	C	C	T	T	C	C	G	G	C	C	G	G	T	T	C	C	A	A	C	C	C	C	C	C	C	C	G	G	G	G	A	A	C	C	C	C	T	T	C	C	T	T	T	T	T	T	T	T	C	C	C	C	C	C	A	A	T	T	A	A	C	C	C	C	A	A	A	A	A	A	G	G	G	G	C	C	C	C	T	T	G	G	T	T	A	A	G	G	G	G	G	G	G	G	T	T	G	G	A	A	C	C	A	A	G	G	G	G	C	C	A	A	A	A	C	C	A	A	C	C	C	C	A	A	G	G	C	C	T	T	C	C	T	T	C	C	C	C	T	T	A	A	C	C	C	C	T	T	G	G	T	T	G	G	T	T	G	G	C	C	C	C	A	A	A	A	C	C	A	A	A	A	G	G	G	G	C	C	C	C	G	G	G	G	C	C	T	T	C	C	T	T	G	G	T	T	A	A	T	T	A	A	G	G	C	C	T	T	C	C	C	C	G	G	G	G	G	G	T	T	A	A	A	A	G	G	G	G	A	A	C	C	G	G	C	C	G	G	G	G	T	T	C	C	T	T	A	A	A	A	C	C	T	T	G	G	G	G	G	G	A	A	C	C	A	A	G	G	T	T	G	G	T	T	C	C	C	C	C	C	C	C	C	C	T	T	T	T	C	C	T	T	C	C	C	C	A	A	A	A	T	T	G	G	C	C	A	A	T	T	T	T	G	G	C	C	C	C	G	G	C	C	C	C	A	A	C	C	T	T	C	C	T	T	T	T	A	A	A	A	G	G	A	A	G	G	A	A	T	T	C	C	T	T	A	A	A	A	T	T	T	T	G	G	A	A	A	A	A	A	G	G	G	G	A	A	A	A	G	G	C	C	G	G	T	T	C	C	G	G	A	A	A	A	G	G	G	G	C	C	C	C	A	A	G	G	G	G	A	A	G	G	G	G	A	A	A	A	C	C	G	G	C	C	T	T	G	G	T	T	G	G	C	C	C	C	G	G	A	A	C	C	C	C	A	A	G	G	A	A	G	G	T	T	A	A	A	A	C	C	G	G	C	C	G	G	C	C	A	A	T	T	G	G	A	A	A	A	G	G	G	G	A	A	T	T	G	G	A	A	A	A	C	C	T	T	C	C	G	G	C	C	C	C	C	C	A	A	A	A	A	A	G	G	C	C	C	C	C	C	C	C	T	T	C	C	C	C	A	A	T	T	C	C	T	T	T	T	A	A	G	G	A	A	A	A	C	C	G	G	G	G	A	A	G	G	T	T	C	C	T	T	T	T	G	G	G	G	G	G	A	A	A	A	T	T	C	C	G	G	T	T	G	G	G	G	G	G	G	G	G	G	A	A	G	G	G	G	C	C	G	G	G	G	C	C	C	C	A	A	G	G	C	C	A	A	G	G	T	T	A	A	C	C	T	T	C	C	G	G	T	T	C	C	T	T	G	G	A	A	G	G	G	G	T	T	A	A	G	G	C	C	C	C	C	C	C	C	G	G	G	G	T	T	T	T	C	C	C	C	C	C	C	C	C	C	C	C	G	G	G	G	C	C	T	T	C	C	G	G	T	T	A	A	T	T	A	A	G	G	G	G	C	C	A	A	C	C	C	C	T	T	G	G	T	T	A	A	G	G	G	G	A	A	A	A	T	T	G	G	C	C	A	A	C	C	C	C	A	A	G	G	A	A	C	C	C	C	A	A	T	T	T	T	C	C	T	T	T	T	G	G	G	G	T	T	G	G	T	T	T	T	C	C	T	T	G	G	T	T	C	C	G	G	C	C	C	C	G	G	G	G	C	C	A	A	A	A	A	A	C	T	C	C	G	G	T	T	C	C	G	G	C	C	T	T	C	C	T	T	A	A	T	T	A	A	C	C	A	A	A	A	T	T	C	C	C	C	C	C	T	T	A	A	C	C	C	C	G	G	A	A	T	T	G	G	G	G	A	A	C	C	C	C	C	C	C	C	A	A	C	C	C	C	G	G	T	T	C	C	G	G	C	C	A	A	G	G	C	C	A	A	A	A	G	G	A	A	T	T	G	G	C	C	C	C	G	G	T	T	T	T	C	C	G	G	T	T	C	C	G	G	A	A	T	T	T	T	G	G	A	A	G	G	G	G	T	T	C	C	C	C	G	G	G	G	C	C	A	A	A	A	C	C	A	A	T	T	A	A	T	T	T	T	A	A	C	C	G	G	T	T	A	A	G	G	G	G	T	T	C	C	A	A	A	A	G	G	A	A	T	T	T	T	G	G	G	G	T	T	T	T	T	T	A	A	G	G	G	G	G	G	G	G	C	C	T	T	G	G	T	T	C	C	G	G	C	C	T	T	A	A	G	G	A	A	T	T	G	G	G	G	C	C	T	T	C	C	G	G	C	C	C	C	A	A	T	T	C	C	T	T	G	G	C	C	G	G	G	G	C	C	T	T	T	T	A	A	A	A	A	A	C	C	G	G	C	C	C	C	T	T	T	T	T	T	A	A	T	T	C	C	C	C	A	A	T	T	A	A	T	T	T	T	G	G	G	G	A	A	G	G	A	A	C	C	A	A	C	C	A	A	A	A	A	A	A	A	G	G	T	T	C	C	C	C	G	G	G	G	G	G	T	T	C	C	T	T	A	A	C	C	A	A	A	A	T	T	G	G	A	A	C	C	T	T	G	G	T	T	T	T	C	C	T	T	G	G	T	T	C	C	G	G	C	C	G	G	C	C	T	T	T	T	T	T	T	T	T	T	C	C	G	G	G	G	T	T	A	A	A	A	G	G	A	A	A	A	G	G	C	C	T	T	G	G	T	T	C	C	A	A	C	C	C	C	G	G	G	G	C	C	G	G	G	G	T	T	C	C	G	G	A	A	G	G	C	C	G	G	C	C	C	C	G	G	T	T	C	C	T	T	G	G	A	A	G	G	G	G	A	A	C	C	C	C	G	G	C	C	C	C	C	C	A	A	C	C	C	C	A	A	T	T	C	C	G	G	A	A	T	T	G	G	G	G	C	C	G	G	A	A	C	C	C	C	C	C	G	G	T	T	C	C	C	C	G	G	G	G	T	T	T	T	G	G	A	A	A	A	T	T	A	A	A	A	T	T	T	T	A	A	NA	NA	A	A	G	G	A	A	T	T	C	C	T	T	C	C	A	A	T	T	C	C	C	C	T	T	A	A	C	C	T	T	G	G	A	A	G	G	T	T	C	C	A	A	C	C	A	A	T	T	G	G	G	G	G	G	C	C	G	G	G	G	A	A	C	C	T	T	G	G	C	C	T	T	C	C	G	G	T	T	T	T	C	C	A	A	A	A	A	A	T	T	G	G	T	T	T	T	G	G	G	G	A	A	T	T	T	T	A	A	G	G	C	C	A	A	G	G	C	C	G	G	G	G	G	G	T	T	A	A	T	T	G	G	T	T	G	G	C	C	A	A	A	A	T	T	C	C	C	C	C	C	C	C	T	T	A	A	G	G	C	C	T	T	A	A	T	T	T	T	G	G	T	T	T	T	C	C	T	T	C	C	A	A	A	A	G	G	C	C	T	T	T	T	C	C	A	A	T	T	A	A	T	T	T	T	C	C	C	C	C	C	A	A	G	G	A	A	A	A	G	G	T	T	G	G	T	T	T	T	A	A	T	T	G	G	G	G	G	G	A	A	T	T	T	T	A	A	A	A	T	T	C	C	T	T	G	G	G	G	C	C	C	C	C	C	A	A	C	C	G	G	C	C	A	A	A	A	G	G	C	C	G	G	A	A	G	G	C	C	G	G	C	C	T	T	A	A	T	T	C	C	C	C	C	C	C	C	T	T	A	A	G	G	G	G	G	G	C	C	C	C	C	C	T	T	G	G	T	T	C	C	T	T	T	T	G	G	C	C	C	C	G	G	A	A	T	T	A	A	G	G	C	C	C	C	A	A	A	A	C	C	G	G	G	G	C	C	T	T	C	C	G	G	G	G	G	G	T	T	G	G	G	G	C	C	A	A	C	C	G	G	G	G	A	A	T	T	C	C	G	G	G	G	T	T	G	G	C	C	G	G	T	T	G	G	T	T	G	G	C	C	A	A	T	T	C	C	G	G	G	G	G	G	G	G	G	G	G	G	C	C	A	A	T	T	T	T	C	C	T	T	G	G	G	G	G	G	A	A	T	T	A	A	T	T	G	G	G	G	C	C	A	A	T	T	G	G	G	G	C	C	T	T	A	A	A	A	G	G	G	G	A	A	T	T	A	A	C	C	G	G	C	C	T	T	T	T	C	C	G	G	T	T	G	G	T	T	C	C	G	G	T	T	A	A	G	G	G	G	T	T	A	A	C	C	C	C	C	C	C	C	A	A	A	A	C	C	C	C	G	G	A	A	C	C	T	T	G	G	T	T	T	T	A	A	T	T	A	A	C	C	T	T	T	T	C	C	T	T	C	C	C	C	G	G	C	C	C	C	C	C	G	G	T	T	T	T	C	C	A	A	G	G	T	T	C	C	C	C	C	C	A	A	T	T	T	T	A	A	A	A	C	C	T	T	A	A	G	G	A	A	A	A	G	G	A	A	G	G	G	G	G	G	G	G	T	T	G	G	G	G	T	T	G	G	A	A	T	T	C	C	T	T	G	G	C	C	T	T	G	G	G	G	G	G	G	G	A	A	C	C	T	T	G	G	T	T	A	A	T	T	G	G	T	T	G	G	T	T	A	A	C	C	C	C	C	C	G	G	T	T	A	A	C	C	T	T	G	G	C	C	T	T	G	G	A	A	G	G	T	T	A	A	T	T	T	T	C	C	A	A	C	C	C	C	T	T	C	C	C	C	G	G	G	G	C	C	C	C	G	G	G	G	G	G	A	A	C	C	G	G	A	A	A	A	G	G	G	G	C	C	G	G	T	T	G	G	T	T	G	G	T	T	A	A	C	C	C	C	G	G	A	A	G	G	C	C	T	T	T	T	G	G	G	G	A	A	A	A	C	C	A	A	A	A	C	C	T	T	T	T	T	T	C	C	G	G	C	C	C	C	C	C	A	A	T	T	T	T	T	T	G	G	G	G	T	T	T	T	C	C	A	A	T	T	A	A	A	A	T	T	T	T	A	A	A	A	T	T	A	A	A	A	C	C	T	T	C	C	G	G	C	C	T	T	T	T	C	C	G	G	C	C	T	T	G	G	C	C	C	C	T	T	T	T	T	T	C	C	T	T	G	G	C	C	G	G	G	G	G	G	T	T	C	C	C	C	C	C	G	G	T	T	A	A	C	C	G	G	T	T	A	A	G	G	T	T	C	C	G	G	T	T	T	T	T	T	T	T	G	G	C	C	C	C	T	T	G	G	A	A	T	T	A	A	T	T	T	T	A	A	G	G	C	C	A	A	G	G	G	G	A	A	G	G	C	C	A	A	A	A	C	C	A	A	C	C	T	T	C	C	C	C	G	G	A	A	C	C	A	A	C	C	T	T	T	T	C	C	G	G	T	T	G	G	G	G	G	G	T	T	A	A	A	A	T	T	T	T	T	T	C	C	G	G	A	A	A	A	A	A	T	T	T	T	G	G	A	A	A	A	G	G	T	T	A	A	T	T	T	T	G	G	G	G	G	G	T	T	G	G	G	G	C	C	C	C	G	G	A	A	G	G	G	G	A	A	C	C	T	T	T	T	G	G	T	T	C	C	T	T	T	T	G	G	C	C	G	G	G	G	A	A	C	C	G	G	G	G	A	A	T	T	A	A	A	A	A	A	G	G	A	A	G	G	C	C	T	T	T	T	C	C	T	T	T	T	G	G	G	G	C	C	T	T	C	C	G	G	C	C	G	G	C	C	G	G	A	A	T	T	C	C	C	C	T	T	G	G	G	G	A	A	C	C	C	C	T	T	T	T	T	T	G	G	A	A	C	C	C	C	T	T	T	T	C	C	C	C	A	A	T	T	A	A	C	C	A	A	C	C	T	T	C	C	G	G	A	A	C	C	G	G	C	C	T	T	C	C	C	C	A	A	A	A	G	G	C	C	A	A	C	C	T	T	T	T	G	G	A	A	T	T	G	G	T	T	T	T	T	T	G	G	G	G	C	C	G	G	C	C	G	G	C	C	T	T	A	A	C	C	C	C	C	C	A	A	A	A	A	A	C	C	T	T	T	T	T	T	T	T	C	C	G	G	T	T	G	G	G	G	G	G	A	A	A	A	C	C	T	T	A	A	A	A	A	A	A	A	A	A	C	C	T	T	T	T	G	G	G	G	T	T	A	A	G	G	C	C	C	C	G	G	A	A	C	C	G	G	C	C	G	G	G	G	G	G	A	A	T	T	C	C	G	G	C	C	G	G	G	G	C	C	C	C	C	C	C	C	T	T	A	A	C	C	C	C	G	G	T	T	G	G	G	G	G	G	T	T	A	A	T	T	T	T	T	T	C	C	T	T	C	C	A	A	C	C	C	C	T	T	T	T	G	G	G	G	T	T	T	T	A	A	T	T	C	C	A	A	T	T	G	G	G	G	C	C	G	G	G	G	C	C	C	C	G	G	T	T	G	G	G	G	A	A	C	C	T	T	A	A	A	A	G	G	G	G	G	G	C	C	T	T	T	T	T	T	T	T	C	C	T	T	C	C	A	A	T	T	C	C	C	C	A	A	A	A	C	C	C	C	T	T	G	G	G	G	G	G	T	T	C	C	C	C	G	G	A	A	C	C	G	G	A	A	G	G	C	C	A	A	A	A	G	G	T	T	C	C	A	A	A	A	C	C	T	T	A	A	G	G	G	G	A	A	T	T	C	C	G	G	G	G	T	T	G	G	T	T	T	T	G	G	A	A	A	A	G	G	G	G	T	T	A	A	G	G	A	A	A	A	C	C	T	T	T	T	G	G	G	G	T	T	A	A	G	G	C	C	C	C	C	C	T	T	A	A	C	C	G	G	A	A	G	G	C	C	A	A	G	G	C	C	A	A	C	C	C	C	A	A	C	C	G	G	A	A	G	G	A	A	G	G	G	G	T	T	A	A	G	G	G	G	G	G	G	G	A	A	G	G	C	C	A	A	C	C	A	A	C	C	G	G	C	C	T	T	C	C	T	T	A	A	A	A	A	A	G	G	A	A	NA	NA	G	G	A	A	G	G	C	C	G	G	A	A	C	C	G	G	T	T	C	C	C	C	T	T	T	T	C	C	C	C	C	C	T	T	G	G	G	G	T	T	C	C	T	T	C	C	T	T	T	T	T	T	A	A	A	A	A	A	G	G	G	G	T	T	C	C	T	T	C	C	T	T	G	G	T	T	T	T	A	A	T	T	C	C	C	C	C	C	C	C	A	A	A	A	C	C	G	G	G	G	G	G	G	G	A	A	G	G	A	A	C	C	G	G	T	T	T	T	A	A	G	G	A	A	C	C	A	A	C	C	A	A	A	A	A	A	G	G	G	G	G	G	G	G	A	A	T	T	C	C	C	C	C	C	A	A	C	C	C	C	C	C	A	A	G	G	T	T	G	G	C	C	C	C	T	T	A	A	G	G	G	G	A	A	A	A	A	A	T	T	G	G	C	C	C	C	C	C	G	G	G	G	C	C	A	A	C	C	A	A	A	A	G	G	A	A	C	C	C	C	A	A	T	T	A	A	A	A	G	G	C	C	C	C	C	C	G	G	T	T	T	T	T	T	C	C	C	C	G	G	A	A	A	A	C	C	A	A	G	G	T	T	A	A	G	G	A	A	G	G	C	C	G	G	G	G	A	A	A	A	G	G	A	A	T	T	C	C	A	A	G	G	A	A	A	A	G	G	G	G	G	G	T	T	T	T	T	T	A	A	G	G	A	A	C	C	A	A	A	A	G	G	C	C	T	T	T	T	T	T	G	G	A	A	C	C	C	C	A	A	C	C	G	G	A	A	C	C	C	C	A	A	T	T	G	G	G	G	A	A	G	G	G	G	G	G	A	A	G	G	T	T	C	C	C	C	C	C	T	T	T	T	C	C	T	T	T	T	T	T	G	G	A	A	T	T	T	T	G	G	C	C	C	C	C	C	C	C	A	A	G	G	G	G	T	T	C	C	C	C	C	C	T	T	A	A	C	C	C	C	T	T	G	G	C	C	A	A	C	C	A	A	C	C	G	G	T	T	T	T	T	T	A	A	C	C	C	C	C	C	C	C	C	C	A	A	T	T	G	G	A	A	G	G	T	T	G	G	G	G	G	G	T	T	T	T	C	C	A	A	C	C	A	A	C	C	C	C	A	A	T	T	C	C	C	C	A	A	G	G	T	T	C	C	G	G	C	C	G	G	T	T	A	A	A	A	A	A	C	C	G	G	G	G	C	C	C	C	C	C	T	T	C	C	C	C	A	A	G	G	A	A	T	T	G	G	A	A	A	A	T	T	T	T	A	A	A	A	C	C	A	A	A	A	T	T	T	T	C	C	T	T	C	C	G	A	G	G	C	C	A	A	A	A	T	T	A	A	A	A	A	A	G	G	T	T	C	C	T	T	G	A	G	G	A	A	T	T	C	C	A	A	T	T	G	G	T	T	C	C	T	T	C	C	A	A	A	A	C	C	C	C	G	G	T	T	A	A	C	C	A	A	G	G	T	T	G	G	G	G	T	T	G	G	A	A	C	C	G	G	G	G	A	A	A	A	T	T	T	T	G	G	G	G	G	G	T	T	T	T	C	C	G	G	A	A	C	C	G	G	T	T	G	G	C	C	G	G	C	C	C	C	A	A	G	G	A	A	C	C	C	C	A	A	C	C	G	G	A	A	A	A	G	G	A	A	A	A	T	T	A	A	G	G	C	C	G	G	G	G	T	T	C	C	T	T	C	C	A	A	C	C	C	C	C	C	A	A	G	G	T	T	A	A	T	T	C	C	C	C	G	G	C	C	A	A	C	C	G	G	T	T	G	G	A	A	C	C	C	C	T	T	G	G	A	A	A	A	G	G	A	A	G	G	G	G	G	G	T	T	G	G	A	A	G	G	A	A	T	T	C	C	A	A	C	C	G	G	A	A	T	T	G	G	A	A	T	T	G	G	T	T	G	G	C	C	T	T	A	A	G	G	C	C	T	T	A	A	C	C	G	G	G	G	A	A	A	A	A	A	G	G	A	A	G	G	G	G	A	A	C	C	T	T	A	A	C	C	A	A	C	C	G	G	C	C	G	G	T	T	C	C	T	T	A	A	G	G	A	A	C	C	T	T	T	T	C	C	A	A	T	T	C	C	T	T	G	G	G	G	C	C	A	A	G	G	C	C	T	T	T	T	T	T	T	T	T	T	G	G	G	G	A	A	T	T	T	T	T	T	C	C	C	C	A	A	C	C	T	T	G	G	G	G	T	T	T	T	A	A	C	C	C	C	T	T	C	C	A	A	C	C	G	G	T	T	C	C	T	T	T	T	C	C	C	C	C	C	G	G	C	C	A	A	C	C	G	G	C	C	A	A	G	G	A	A	G	G	C	C	C	C	A	A	A	A	A	A	G	G	C	C	C	C	C	C	G	G	A	A	C	C	C	C	C	C	C	C	T	T	A	A	C	C	G	G	A	A	G	G	A	A	A	A	A	A	C	C	A	A	G	G	C	C	T	T	A	A	G	G	A	A	A	A	G	G	C	C	C	C	C	C	C	C	C	C	G	G	C	C	G	G	G	G	C	C	G	G	G	G	A	A	C	C	A	A	T	T	C	C	G	G	C	C	T	T	A	A	C	C	G	G	C	C	T	T	G	G	A	A	A	A	C	C	C	C	A	A	A	A	C	C	A	A	G	G	C	C	C	C	C	C	T	T	T	T	G	G	A	A	C	C	C	C	G	G	C	C	C	C	C	C	G	G	A	A	A	A	T	T	G	G	A	A	G	G	A	A	A	A	T	T	C	C	G	G	A	A	A	A	C	C	G	G	T	T	G	G	C	C	A	A	C	C	C	C	T	T	A	A	C	C	T	T	G	G	A	A	C	C	A	A	T	T	C	C	G	G	G	G	A	A	C	C	A	A	C	C	T	T	T	T	T	T	C	C	G	G	T	T	T	T	A	A	C	C	T	T	A	A	A	A	T	T	T	T	A	A	A	A	T	T	T	T	A	A	C	C	T	T	T	T	C	C	G	G	G	G	G	G	A	A	T	T	A	A	T	T	A	A	G	G	T	T	A	A	G	G	C	C	G	G	T	T	T	T	C	C	C	C	A	A	C	C	A	A	G	G	C	C	G	G	T	T	G	G	A	A	G	G	G	G	G	G	T	T	C	C	A	A	G	G	G	G	G	G	A	A	A	A	A	A	A	A	G	G	A	A	C	C	G	G	C	C	A	A	G	G	T	T	A	A	G	G	C	C	A	A	G	G	T	T	C	C	G	G	C	C	T	T	T	T	G	G	C	C	C	C	A	A	T	T	T	T	A	A	C	C	G	G	T	T	C	C	A	A	T	T	G	G	A	A	T	T	G	G	C	C	T	T	A	A	G	G	C	C	C	C	A	A	C	C	T	T	C	C	C	C	C	C	C	C	C	C	G	G	T	T	T	T	T	T	C	C	T	T	C	C	C	C	A	A	T	T	A	A	A	A	T	T	A	A	A	A	C	C	T	T	G	G	A	A	C	C	C	C	C	C	G	G	A	A	C	C	A	A	T	T	C	C	C	C	G	G	T	T	C	C	A	A	G	G	T	T	T	T	G	G	T	T	G	G	T	T	T	T	A	A	C	C	C	C	T	T	G	G	T	T	C	C	C	C	T	T	C	C	C	C	T	T	A	A	C	C	A	A	G	G	A	A	C	C	A	A	G	G	C	C	G	G	G	G	C	C	G	G	A	A	C	C	T	T	C	C	C	C	C	C	A	A	T	T	A	A	G	G	A	A	A	A	G	G	G	G	T	T	A	A	G	G	G	G	G	G	T	T	A	A	T	T	C	C	G	G	G	G	G	G	A	A	G	G	T	T	C	C	T	T	G	G	G	G	G	G	C	C	T	T	G	G	C	C	C	C	T	T	C	C	T	T	C	C	A	A	A	A	A	A	A	A	G	G	A	A	C	C	G	G	A	A	A	A	C	C	T	T	G	G	T	T	C	C	T	T	T	T	G	G	T	T	G	G	C	C	T	T	G	G	T	T	G	G	A	A	A	A	C	C	C	C	G	G	C	C	A	A	G	G	T	T	A	A	G	G	C	C	T	T	T	T	A	A	G	G	G	G	T	T	G	G	G	G	C	C	C	C	G	G	C	C	A	A	G	G	T	T	G	G	T	T	T	T	T	T	T	T	A	A	A	A	G	G	T	T	C	C	G	G	C	C	C	C	T	T	T	T	T	T	G	G	A	A	G	G	G	G	C	C	T	T	C	C	G	G	C	C	A	A	C	C	C	C	G	G	G	G	C	C	T	T	G	G	A	A	C	C	C	C	A	A	A	A	G	G	G	G	A	A	A	A	C	C	G	G	A	A	G	G	T	T	A	A	A	A	T	T	G	G	G	G	A	A	A	A	T	T	A	A	T	T	C	C	G	G	T	T	T	T	T	T	A	A	G	G	A	A	G	G	A	A	A	A	G	G	G	G	C	C	A	A	A	A	G	G	C	C	T	T	C	C	C	C	A	A	C	C	A	A	C	C	A	A	C	C	G	G	G	G	G	G	A	A	T	T	C	C	A	A	A	A	G	G	C	C	A	A	C	C	A	A	T	T	T	T	A	A	G	G	C	C	C	C	C	C	C	C	C	C	A	A	A	A	T	T	T	T	C	C	T	T	C	C	T	T	G	G	T	T	T	T	A	A	A	A	T	T	G	G	C	C	C	C	A	A	A	A	G	G	C	C	A	A	C	C	T	T	C	C	T	T	T	T	G	G	C	C	A	A	G	G	C	C	C	C	G	G	T	T	A	A	C	C	A	A	T	T	T	T	C	C	C	C	C	C	A	A	A	A	G	G	G	G	G	G	A	A	T	T	T	T	T	T	A	A	G	G	T	T	A	A	C	C	C	C	G	G	C	C	A	A	T	T	A	A	C	C	C	C	C	C	C	C	G	G	T	T	A	A	A	A	G	G	T	T	T	T	G	G	G	G	T	T	T	T	C	C	C	C	G	G	T	T	T	T	T	T	G	G	T	T	C	C	A	A	G	G	A	A	C	C	C	C	G	G	T	T	T	T	G	G	G	G	T	T	C	C	A	A	T	T	C	C	T	T	G	G	A	A	G	G	A	A	A	A	G	G	A	A	T	T	T	T	C	C	C	C	G	G	G	G	T	T	T	T	G	G	T	T	G	G	A	A	G	G	C	C	A	A	G	G	T	T	G	G	G	G	T	T	A	A	A	A	T	T	C	C	C	C	T	T	G	G	A	A	A	A	G	G	A	A	T	T	T	T	T	T	T	T	G	G	T	T	T	T	T	T	C	C	G	G	T	T	T	T	A	A	G	G	T	T	G	G	G	G	T	T	G	G	T	T	A	A	G	G	T	T	G	G	A	A	G	G	T	T	A	A	G	G	C	C	C	C	A	A	C	C	T	T	G	G	C	C	G	G	G	G	A	A	G	G	C	C	A	A	C	C	C	C	C	C	T	T	G	G	G	G	G	G	T	T	C	C	T	T	A	A	T	T	T	T	A	A	A	A	T	T	T	T	T	T	C	C	T	T	T	T	C	C	A	A	C	C	T	T	G	G	T	T	T	T	G	G	T	T	C	C	A	A	T	T	C	C	A	A	C	C	C	C	C	C	T	T	C	C	C	C	T	T	C	C	A	A	A	A	A	A	G	G	G	G	G	G	C	C	T	T	C	C	G	G	A	A	T	T	C	C	T	T	A	A	T	T	A	A	A	A	A	A	T	T	C	C	G	G	G	G	T	T	C	C	T	T	T	T	C	C	C	C	T	T	G	G	G	G	T	T	G	G	A	A	C	C	G	G	G	G	T	T	A	A	G	G	C	C	G	G	T	T	T	T	T	T	T	T	A	A	C	C	G	G	C	C	C	C	C	C	T	T	T	T	C	C	C	C	C	C	A	A	C	C	C	C	G	G	C	C	T	T	T	T	C	C	A	A	A	A	G	G	A	A	T	T	C	C	C	C	G	G	G	G	C	C	T	T	T	T	C	C	G	G	A	A	A	A	A	A	C	C	T	T	T	T	A	A	A	A	G	G	G	G	T	T	T	T	T	T	T	T	T	T	G	G	C	C	C	C	T	T	G	G	G	G	T	T	G	G	A	A	C	C	A	A	G	G	G	G	T	T	C	C	C	C	C	C	G	G	C	C	A	A	A	A	C	C	A	A	A	A	G	G	C	C	A	A	A	A	G	G	C	C	G	G	A	A	C	C	A	A	C	C	T	T	A	A	T	T	G	G	G	G	G	G	G	G	G	G	C	C	A	A	C	C	G	G	G	G	T	T	G	G	A	A	T	T	A	A	T	T	G	G	T	T	C	C	T	T	T	T	C	C	C	C	G	G	T	T	A	A	T	T	C	C	C	C	G	G	A	A	G	G	A	A	T	T	A	A	G	G	A	A	C	C	T	T	A	A	C	C	T	T	C	C	G	G	T	T	T	T	A	A	T	T	A	A	A	A	A	A	A	A	C	C	G	G	C	C	G	G	G	G	T	T	A	A	G	G	G	G	A	A	G	G	A	A	T	T	T	T	G	G	G	G	T	T	T	T	T	T	A	A	A	A	T	T	C	C	G	G	A	A	A	A	T	T	C	C	C	C	T	T	A	A	T	T	C	C	T	T	G	G	G	G	C	C	A	A	C	C	C	C	C	C	C	C	G	G	A	A	T	T	T	T	G	G	A	A	C	C	G	G	C	C	C	C	A	A	C	C	T	T	T	T	G	G	A	A	G	G	T	T	G	G	G	G	G	G	A	A	A	A	T	T	C	C	G	G	C	C	G	G	G	G	A	A	G	G	G	G	G	G	A	A	A	A	C	C	C	C	T	T	A	A	G	G	C	C	C	C	T	T	T	T	T	T	A	A	A	A	G	G	T	T	A	A	A	A	A	A	T	T	A	A	G	G	C	C	T	T	G	G	G	G	C	C	A	A	G	G	G	G	A	A	A	A	G	G	T	T	G	G	A	A	A	A	C	C	C	C	A	A	C	C	T	T	A	A	C	C	A	A	G	G	C	C	T	T	C	C	G	G	T	T	G	G	G	G	C	C	C	C	C	C	C	C	A	A	G	G	T	T	G	G	T	T	G	G	C	C	C	C	G	G	A	A	T	T	A	A	T	T	C	C	C	C	A	A	G	G	A	A	C	C	G	G	T	T	A	A	C	C	T	T	A	A	A	A	C	C	C	C	T	T	T	T	T	T	T	T	T	T	C	C	G	G	T	T	C	C	T	T	A	A	T	T	A	A	A	A	A	A	T	T	T	T	G	G	T	T	A	A	T	T	G	G	G	G	G	G	T	T	C	C	G	G	A	A	C	C	G	G	G	G	T	T	G	G	C	C	G	G	G	G	A	A	G	G	G	G	T	T	T	T	C	C	T	T	C	C	A	A	A	A	A	A	A	A	G	G	C	C	C	C	A	A	A	A	C	C	T	T	C	C	G	G	A	A	C	C	T	T	C	C	T	T	C	C	C	C	C	C	G	G	A	A	C	C	G	G	C	C	T	T	T	T	A	A	T	T	T	T	C	C	A	A	T	T	T	T	G	G	C	C	A	A	G	G	T	T	C	C	G	G	C	C	C	C	C	C	G	G	A	A	C	C	T	T	G	G	C	C	T	T	C	C	G	G	A	A	T	T	T	T	T	T	C	C	C	C	C	C	T	T	A	A	G	G	G	G	A	A	C	C	C	C	C	C	C	C	C	C	A	A	G	G	G	G	T	T	G	G	A	A	T	T	C	C	G	G	G	G	T	T	C	C	G	G	T	T	G	G	T	T	A	A	T	T	A	A	A	A	T	T	T	T	C	C	G	G	C	C	T	T	G	G	A	A	G	G	C	C	G	G	C	C	T	T	T	T	C	C	G	G	A	A	G	G	G	G	C	C	T	T	C	C	C	C	G	G	G	G	A	A	T	T	T	T	C	C	G	G	T	T	C	C	A	A	G	G	A	A	C	C	A	A	G	G	G	G	G	G	A	A	T	T	G	G	G	G	C	C	T	T	A	A	C	C	G	G	A	A	T	T	A	A	A	A	A	A	T	C	G	G	T	T	A	A	G	G	C	C	G	G	T	T	C	C	C	C	G	G	A	A	T	T	A	A	A	A	C	C	C	C	A	A	T	T	T	T	A	A	T	T	A	A	C	C	T	T	G	G	G	G	G	G	T	T	A	A	T	T	C	C	G	G	C	C	A	A	T	T	A	A	T	T	C	C	A	A	A	A	G	G	G	G	A	A	C	C	G	G	C	C	A	A	A	A	T	T	C	C	T	T	C	C	C	C	G	G	G	G	G	G	T	T	G	G	G	G	G	G	T	T	A	A	G	G	T	T	C	C	T	T	T	T	A	A	A	A	C	C	C	C	A	A	C	C	T	T	T	T	T	T	A	A	G	G	G	G	T	T	T	T	A	A	G	G	C	C	T	T	C	C	G	G	T	T	A	A	C	C	G	G	G	G	G	G	C	C	G	G	A	A	A	A	C	C	A	A	T	T	A	A	T	T	G	G	T	T	C	C	G	G	G	G	A	A	C	C	G	G	A	A	C	C	G	G	G	G	T	T	C	C	T	T	T	T	T	T	G	G	A	A	G	G	C	C	C	C	A	A	A	A	G	G	C	C	T	T	G	G	G	G	G	G	G	G	G	G	C	C	A	A	G	G	G	G	T	T	T	T	C	C	G	G	C	C	G	G	C	C	G	G	G	G	C	C	A	A	A	A	A	A	C	C	T	T	A	A	G	G	G	G	T	T	T	T	A	A	G	G	A	A	T	T	T	T	G	G	A	A	A	A	G	G	G	G	A	A	T	T	A	A	A	A	A	A	G	G	C	C	C	C	T	T	C	C	A	A	A	A	G	G	T	T	T	T	C	C	C	C	A	A	C	C	A	A	G	G	C	C	T	T	C	C	C	C	C	C	G	G	C	C	T	T	C	C	G	G	C	C	T	T	G	G	T	T	A	A	C	C	A	A	G	G	C	C	G	G	T	T	G	G	C	C	G	G	C	C	G	G	G	G	T	T	A	A	T	T	A	A	T	T	C	C	A	A	G	G	A	A	G	G	G	G	T	T	G	G	C	C	A	A	C	C	C	C	G	G	A	A	C	C	C	C	T	T	A	A	T	T	G	G	C	C
CC	OR2075f6	NA	NA	1	NA	C	A	G	G	A	T	NA	NA	NA	NA	A	G	G	A	T	G	A	G	G	A	C	C	G	A	A	G	T	A	C	C	C	T	G	A	T	C	C	T	C	G	A	C	C	C	C	C	T	G	A	T	A	T	T	T	C	C	C	T	G	T	T	C	NA	NA	T	G	C	T	C	T	C	C	T	C	A	A	C	T	G	G	G	A	C	C	G	G	T	C	T	C	T	C	C	T	A	G	C	T	A	G	A	G	C	C	C	T	C	T	G	G	T	T	G	G	C	C	A	G	A	C	NA	NA	G	G	T	C	G	G	G	A	T	T	G	G	A	A	A	G	C	C	A	T	A	G	G	A	C	T	C	T	A	A	T	G	G	T	A	G	C	T	C	C	NA	NA	A	A	C	C	C	C	G	A	A	A	G	A	T	C	C	C	T	T	G	G	T	C	C	T	T	T	T	T	C	T	C	C	C	C	A	G	T	C	G	A	T	G	C	A	T	C	T	G	A	G	C	T	G	A	T	C	T	C	G	G	C	C	G	G	C	T	G	A	G	A	A	A	A	G	T	T	A	A	A	G	C	T	T	A	G	A	G	G	NA	NA	G	C	T	T	T	T	A	G	C	T	T	T	A	A	G	G	A	A	T	T	T	T	G	G	C	A	T	T	T	C	C	C	T	C	A	A	G	G	C	T	T	C	G	A	T	T	A	T	C	T	NA	NA	C	C	C	C	G	A	C	C	A	G	G	G	A	A	T	C	A	C	G	A	NA	NA	C	T	NA	NA	T	T	G	A	C	A	A	G	T	T	C	C	G	A	T	A	C	T	T	C	G	G	G	A	C	C	G	G	C	C	C	C	C	T	T	C	C	T	G	G	C	C	A	A	C	A	C	T	G	A	G	G	G	G	T	T	G	G	T	T	T	T	G	A	T	T	T	C	G	A	G	G	C	C	C	T	C	G	T	C	C	G	G	G	C	T	C	G	G	A	NA	NA	A	C	C	G	C	C	T	A	G	A	G	G	G	A	A	A	G	G	T	T	G	G	A	G	G	T	A	A	T	T	C	C	A	T	G	A	T	C	T	G	C	A	A	A	G	G	C	T	C	T	G	A	G	T	C	C	C	C	C	C	G	A	C	T	T	T	C	A	T	T	T	C	C	C	G	G	A	G	G	G	G	T	G	G	C	G	T	T	C	T	G	G	C	A	NA	NA	T	C	C	T	C	T	T	G	G	A	G	A	C	C	G	G	G	C	C	T	C	C	T	C	G	A	G	A	C	A	T	C	T	C	A	A	T	A	G	G	A	G	A	A	C	T	G	G	C	T	G	C	C	T	T	G	A	C	C	A	T	T	T	A	A	C	C	C	C	C	G	G	A	A	G	G	A	A	G	C	T	C	T	T	C	C	A	A	T	T	T	C	G	A	G	A	T	T	G	A	A	A	G	G	A	A	G	A	NA	NA	T	T	A	A	T	T	G	A	G	G	C	C	G	G	G	A	T	G	G	C	G	G	A	T	G	A	A	C	G	G	A	A	C	C	T	T	G	A	C	A	C	A	G	G	G	G	T	C	C	C	G	T	C	T	G	A	G	T	G	G	A	G	T	T	A	C	C	C	G	G	A	G	C	C	G	A	T	C	T	C	A	G	C	C	G	G	C	C	T	T	A	G	NA	NA	A	A	T	C	G	C	G	G	A	A	A	G	A	A	A	A	A	A	A	A	C	C	G	A	C	C	A	G	C	C	NA	NA	G	A	A	T	T	T	G	G	T	G	NA	NA	T	T	T	C	A	G	NA	NA	A	A	T	G	T	C	A	G	A	A	T	T	G	G	C	C	G	A	C	C	G	A	C	G	C	C	A	A	C	G	C	C	G	G	C	C	G	C	C	C	T	T	C	G	G	A	G	G	G	G	A	A	C	C	T	T	T	G	A	G	G	G	C	T	T	T	T	C	NA	NA	T	T	C	T	G	A	C	C	NA	NA	A	A	G	G	C	C	A	A	G	A	C	T	G	G	C	C	T	C	C	C	G	A	A	A	G	A	G	T	G	C	A	C	C	C	C	C	A	A	G	C	G	G	T	C	G	G	T	C	C	C	T	C	G	A	A	A	A	G	C	C	C	C	T	C	A	G	G	G	G	G	C	T	A	G	T	T	C	C	G	C	G	A	C	C	T	T	C	C	A	C	T	T	C	C	A	A	T	T	G	A	T	T	A	A	A	A	T	C	A	A	C	C	G	G	A	A	C	C	G	G	C	C	A	G	T	T	C	C	A	G	C	C	A	A	C	C	T	T	A	G	A	A	G	G	A	A	G	G	C	C	G	G	T	T	T	T	T	T	A	A	C	C	T	A	C	C	T	T	A	A	G	G	A	A	C	C	T	C	A	A	A	T	A	A	A	A	T	C	A	A	T	T	A	A	T	T	C	C	A	A	T	T	G	G	A	A	G	G	G	G	C	C	C	C	G	G	A	A	A	T	G	G	C	C	T	T	T	T	C	C	G	G	G	G	A	A	G	G	A	A	T	T	T	T	G	T	G	G	A	A	A	A	C	C	G	G	C	C	A	A	A	A	A	A	C	C	T	T	A	A	C	C	A	A	C	C	T	T	G	G	A	A	A	A	T	A	C	C	T	G	C	C	T	C	C	C	C	C	G	G	T	T	G	G	T	T	C	C	C	C	C	C	G	G	A	A	A	A	G	G	T	T	C	T	G	G	C	C	T	T	C	C	A	A	G	G	G	G	A	A	C	C	T	T	C	C	G	G	T	T	C	C	T	T	G	C	NA	NA	G	A	G	G	G	A	T	T	T	A	A	T	C	A	G	G	T	C	C	C	G	G	T	G	C	G	G	A	A	C	C	T	T	C	A	G	G	G	C	C	T	T	A	A	G	G	G	A	T	T	G	G	G	G	A	A	T	C	C	C	T	T	A	A	A	A	C	C	G	G	T	G	C	C	T	T	C	T	T	T	C	T	A	A	G	G	G	G	G	A	C	T	G	A	C	C	G	T	NA	NA	T	T	T	T	A	A	C	A	C	C	T	T	T	T	C	C	T	C	T	T	C	C	C	T	G	G	G	A	C	C	A	A	G	A	G	G	A	G	T	T	NA	NA	C	C	NA	NA	T	T	T	T	G	G	C	C	G	G	C	C	T	T	G	A	G	G	T	C	G	A	C	C	A	A	C	G	A	A	C	C	C	C	A	G	C	C	T	C	C	C	T	T	G	T	T	C	A	T	G	G	T	T	A	A	A	A	G	G	G	G	T	T	A	A	C	C	A	A	A	A	T	C	T	T	G	A	C	T	T	T	A	A	A	A	C	C	C	C	C	C	G	G	C	C	G	G	C	C	A	G	A	C	G	C	T	T	C	C	A	C	G	C	C	T	C	T	G	G	A	A	G	G	G	G	G	T	C	C	G	T	T	T	T	T	C	A	G	G	A	A	G	A	C	T	C	C	G	A	C	T	T	C	G	G	A	A	C	C	T	T	C	T	C	C	C	C	T	T	A	A	G	G	T	T	T	T	T	T	C	C	A	A	T	T	G	G	T	T	T	T	A	A	G	G	G	G	G	A	T	C	A	G	A	C	A	A	G	G	G	G	T	T	G	G	A	C	A	G	G	G	C	T	A	A	G	G	T	G	C	T	G	G	T	T	A	A	A	A	T	T	T	T	G	G	C	C	T	T	C	C	G	G	A	T	G	G	G	A	C	C	A	G	C	A	T	T	C	C	A	G	C	C	C	C	C	C	G	G	T	C	T	T	A	G	C	A	C	T	C	A	C	T	A	A	C	C	G	G	C	C	A	G	T	C	G	G	A	A	T	A	C	A	A	A	T	T	G	G	T	T	A	A	C	C	A	A	G	G	C	C	C	C	T	T	A	A	T	T	G	G	G	G	A	A	G	G	T	T	A	A	G	G	G	G	C	T	G	A	T	C	T	T	G	G	C	C	G	G	G	G	T	T	G	G	T	C	A	G	C	T	C	C	A	G	G	G	A	G	C	A	A	A	C	C	T	T	G	G	C	G	C	C	G	G	A	G	C	C	G	G	T	C	C	C	C	C	G	A	C	C	T	T	C	C	G	G	G	G	T	T	A	T	G	G	T	C	G	G	T	T	A	A	G	G	C	C	C	C	A	A	A	G	T	T	T	C	G	T	G	C	A	G	C	C	C	C	T	T	G	A	G	G	C	T	G	A	A	G	A	T	A	C	A	A	T	C	A	T	G	A	T	C	A	A	T	T	T	T	T	C	A	A	A	A	G	T	T	T	A	A	C	T	G	G	G	G	T	T	T	T	G	G	T	T	C	C	T	T	G	G	G	G	T	T	C	C	T	T	A	A	C	C	C	C	G	G	G	G	G	G	A	A	T	T	C	C	G	G	G	G	A	A	A	A	G	G	C	C	T	T	C	C	A	A	C	C	A	G	C	C	C	C	A	A	T	T	T	T	C	C	G	G	C	C	C	C	T	T	G	G	G	G	G	G	A	A	A	A	A	A	T	T	C	C	T	T	A	A	A	A	C	C	A	A	A	A	A	A	A	A	G	G	T	T	A	C	G	A	A	A	NA	NA	T	C	A	A	G	G	A	A	G	G	A	A	T	T	C	C	G	G	G	A	C	T	G	A	T	T	T	C	G	G	C	C	T	C	C	T	G	T	G	A	C	C	G	G	T	T	T	T	T	T	G	G	A	A	G	G	T	T	A	A	G	G	T	T	T	T	A	A	G	G	G	G	C	C	C	C	A	A	NA	NA	A	C	A	G	G	G	T	A	G	G	T	T	A	A	C	C	G	G	T	T	C	C	C	C	G	G	C	C	G	G	T	T	T	T	C	C	G	G	T	T	G	G	A	A	G	G	C	C	T	T	G	G	A	A	A	A	T	T	C	C	C	C	G	G	C	C	A	A	G	G	A	A	A	A	T	T	A	A	A	A	C	C	G	G	T	T	C	C	A	A	T	T	C	C	T	T	A	A	A	A	T	T	G	G	G	G	G	G	T	T	G	G	A	A	T	T	G	G	G	G	A	A	A	A	T	T	A	A	G	A	C	C	A	A	G	G	T	G	A	C	A	G	G	C	A	A	G	G	C	C	T	T	A	A	A	A	C	C	T	T	A	A	A	A	C	C	C	C	C	C	G	G	T	T	G	G	T	C	A	G	C	C	T	G	T	T	C	C	C	C	T	T	C	C	C	C	C	C	G	G	A	A	A	A	A	G	T	C	A	A	C	C	A	A	NA	NA	T	C	G	G	C	C	NA	NA	G	A	A	A	C	C	T	T	C	T	G	G	C	A	G	A	C	C	G	A	G	A	G	A	G	A	G	C	G	G	G	G	A	A	C	C	T	T	C	C	C	C	C	C	A	A	G	G	A	A	C	C	C	C	T	T	G	G	G	G	G	G	A	A	T	T	G	G	A	A	A	A	G	T	A	A	C	C	A	T	C	C	T	T	G	G	A	G	T	T	A	G	G	G	A	G	A	A	C	C	C	C	G	G	G	T	T	C	G	G	A	A	G	G	A	T	C	T	A	A	A	A	G	G	T	T	T	T	C	T	A	A	NA	NA	A	T	C	C	A	A	A	A	A	A	G	A	G	G	T	C	G	A	G	G	G	G	C	T	C	C	A	A	T	T	A	A	G	G	G	G	A	A	G	G	C	T	G	G	C	C	C	T	A	A	G	G	G	G	T	T	G	G	C	G	C	T	C	C	G	G	G	G	G	G	T	T	G	G	C	C	G	T	C	T	C	C	G	G	C	G	T	T	A	A	A	A	T	T	C	T	T	T	NA	NA	A	A	T	T	C	C	C	C	T	T	G	G	C	C	G	G	A	A	G	C	T	T	C	C	G	A	A	A	G	C	C	C	T	T	A	A	C	C	G	G	C	T	NA	NA	C	T	A	A	G	G	T	G	C	C	T	T	G	G	T	T	C	C	C	C	T	G	G	G	G	G	A	C	C	T	T	G	A	A	T	T	C	C	C	T	T	T	T	C	G	A	T	T	A	A	T	C	A	C	A	G	T	C	A	G	A	T	G	G	T	T	A	G	T	C	G	G	A	G	G	A	C	C	C	C	A	G	G	G	C	T	G	G	G	A	G	G	T	C	T	T	A	A	A	G	C	G	A	G	C	T	T	G	A	A	C	T	G	G	G	A	A	A	T	T	A	G	C	C	C	C	T	C	C	C	C	C	C	C	G	G	C	T	C	C	C	C	C	C	A	A	A	A	G	G	C	C	A	A	T	T	G	G	A	A	A	A	T	T	G	G	C	T	G	A	C	T	G	T	T	C	G	G	C	C	G	G	C	G	C	C	T	G	G	G	G	G	G	G	C	C	G	A	A	A	T	C	C	C	C	C	T	T	G	G	G	A	T	C	G	G	T	T	C	C	C	C	G	G	A	A	A	C	T	T	G	A	C	C	C	C	C	C	C	C	G	G	G	G	A	A	T	T	C	C	T	T	G	G	T	T	C	C	G	G	C	C	C	C	T	T	T	T	A	A	A	A	G	G	T	T	A	A	A	A	A	A	C	C	C	C	G	G	C	C	G	A	C	C	T	T	T	T	A	A	G	G	A	T	A	A	G	G	C	C	A	A	G	G	A	A	G	G	G	G	T	T	G	A	A	A	G	T	G	G	G	G	G	G	T	T	A	A	A	A	T	A	G	A	T	T	C	G	T	T	G	G	G	G	T	T	A	A	G	A	G	C	G	A	G	G	G	G	T	C	A	G	T	C	A	C	T	T	A	G	A	A	T	C	NA	NA	C	C	G	G	A	G	G	G	T	T	A	A	G	G	C	T	C	C	G	G	C	T	G	A	T	C	T	T	C	T	C	C	T	T	C	G	A	A	T	T	T	T	NA	NA	G	A	C	T	C	C	A	G	A	A	NA	NA	G	G	G	A	C	C	A	A	G	G	G	G	A	C	G	A	G	A	T	T	G	G	T	T	C	C	G	G	G	G	C	C	A	A	C	C	G	G	C	C	A	A	C	C	T	T	T	T	G	G	T	T	C	C	G	G	A	A	T	C	G	G	C	C	G	G	A	A	G	G	A	A	A	A	C	C	T	T	G	G	T	T	C	C	T	T	G	G	A	A	A	A	C	T	T	G	C	C	G	T	C	C	T	T	A	A	T	T	C	C	NA	NA	T	T	T	T	T	T	A	A	G	G	G	G	A	A	C	C	C	C	T	A	C	C	T	T	T	G	A	A	NA	NA	A	A	C	C	A	A	T	T	T	T	T	T	A	A	A	A	C	C	G	G	A	G	A	T	T	T	C	C	T	G	G	G	C	T	A	A	G	G	T	A	A	A	A	A	A	A	C	T	T	T	C	T	A	G	G	A	A	C	C	C	G	G	G	G	C	C	C	C	T	C	C	T	A	C	T	T	T	T	G	A	A	A	G	T	NA	NA	T	T	T	T	A	A	G	G	G	G	G	G	C	T	G	G	A	A	A	A	G	A	A	A	A	A	A	A	T	T	C	C	T	A	G	G	G	G	A	A	G	G	A	A	C	C	T	T	T	T	C	C	G	G	C	T	G	G	A	G	C	C	C	C	C	C	T	T	C	C	G	G	G	G	C	C	G	A	G	A	T	T	G	A	T	C	G	G	A	A	G	G	G	G	C	C	G	G	G	G	T	T	C	C	C	T	T	T	T	T	G	G	G	G	G	G	T	T	C	T	C	T	G	G	C	C	A	A	C	C	C	C	G	G	T	T	C	C	G	G	T	T	G	G	C	C	G	G	T	T	T	T	T	T	A	A	G	G	T	T	A	A	G	G	A	A	T	T	A	A	G	G	A	A	T	T	T	T	G	G	A	A	G	G	A	A	A	A	G	G	A	A	A	A	C	C	A	A	C	C	G	G	G	G	G	G	T	T	G	G	C	C	C	C	A	A	C	C	T	T	G	G	G	G	C	C	G	G	C	C	C	C	G	G	A	A	A	A	C	C	T	T	C	C	T	T	C	C	C	C	G	G	T	T	A	A	C	C	G	G	G	G	T	T	G	G	C	C	G	G	T	T	C	C	C	C	A	A	G	G	T	T	A	A	G	G	NA	NA	A	A	C	C	T	T	C	C	A	A	C	C	A	A	A	A	C	C	T	T	C	C	T	T	G	G	A	A	G	G	A	A	C	C	C	C	G	G	A	A	T	T	C	C	G	G	C	C	T	T	A	A	G	G	C	C	C	C	A	A	G	G	G	G	A	A	A	A	G	G	G	G	A	A	G	G	G	G	G	G	C	C	T	T	T	T	G	G	G	G	A	A	G	G	C	C	A	A	T	T	G	G	C	C	T	T	C	C	C	C	G	G	C	C	A	A	G	G	C	C	T	T	C	C	T	T	T	T	A	A	C	C	A	A	C	C	A	A	T	T	C	C	G	G	T	T	A	A	G	G	T	T	G	G	G	G	A	A	G	G	T	T	G	G	G	G	C	C	T	T	A	A	T	T	A	A	C	C	G	G	G	G	T	T	T	T	G	G	G	G	G	G	G	G	G	G	G	G	G	G	C	C	G	G	G	G	A	A	C	C	A	A	C	C	T	T	T	T	G	G	T	T	T	T	C	C	T	T	A	A	G	G	C	C	T	C	G	G	C	C	T	T	A	A	G	G	G	G	G	G	G	G	T	T	G	G	A	A	T	T	T	T	T	T	NA	NA	T	T	G	G	T	T	G	G	G	G	A	A	A	A	T	T	T	T	G	G	A	A	A	A	T	T	G	G	A	A	A	A	C	C	C	C	A	A	T	T	A	A	G	G	G	G	A	A	C	C	G	G	C	C	C	C	C	C	A	A	G	G	G	G	T	T	C	C	C	C	T	T	C	C	C	C	G	G	G	G	C	C	T	T	G	G	C	C	G	G	A	A	T	T	A	A	C	C	G	G	T	T	G	G	C	C	C	C	G	G	C	C	C	C	T	T	C	C	G	G	T	T	C	C	T	T	T	T	G	G	G	G	A	A	A	A	A	A	G	G	A	A	T	T	T	T	G	G	T	T	T	T	C	C	A	A	A	A	G	G	C	C	C	C	A	A	G	G	T	T	C	C	C	C	G	G	A	A	T	T	C	C	A	A	G	G	G	G	G	G	C	C	C	C	G	G	C	C	A	A	G	G	G	G	C	C	G	G	G	G	C	C	A	A	T	T	A	A	G	G	A	A	G	G	T	T	T	T	C	C	G	G	A	A	T	T	T	T	G	G	A	A	G	G	T	T	G	G	G	G	C	C	G	G	C	C	G	G	A	A	A	A	A	A	C	C	A	A	G	G	G	G	A	A	T	T	T	T	C	C	T	T	A	A	G	G	A	A	C	C	C	C	C	C	A	A	G	G	C	C	C	C	A	A	A	A	C	C	C	C	C	C	C	C	C	C	T	T	T	T	A	A	G	G	C	C	C	C	G	G	T	T	T	T	C	C	C	C	G	G	T	T	T	T	C	C	T	T	T	T	T	T	A	A	C	C	G	G	C	C	A	A	A	A	T	T	A	A	G	G	T	T	A	A	G	G	G	G	C	C	G	G	G	G	A	A	NA	NA	A	A	T	T	G	G	G	G	C	C	A	A	C	C	C	C	C	C	T	T	G	G	A	A	A	A	C	C	A	A	G	G	C	C	C	C	G	G	G	G	T	T	A	A	G	G	C	C	T	T	C	C	A	A	G	G	G	G	G	G	A	A	C	C	C	C	T	T	T	T	G	G	C	C	A	A	T	T	G	G	G	G	G	G	C	C	C	C	G	G	A	A	T	T	T	T	G	G	T	T	C	C	T	T	C	C	T	T	T	T	G	G	G	G	T	T	T	T	T	T	G	G	G	G	A	A	T	T	G	G	G	G	G	G	A	A	C	C	T	T	C	C	G	G	T	T	T	T	A	A	T	T	G	G	G	G	C	C	C	C	A	A	A	A	T	T	A	A	A	A	G	G	C	C	A	A	G	G	A	A	G	G	A	A	A	A	T	T	A	A	G	G	T	T	A	A	A	A	C	C	T	T	T	T	A	A	A	A	C	C	T	T	G	G	G	G	G	G	T	T	A	A	G	G	G	G	NA	NA	A	A	T	T	G	G	A	A	C	C	G	G	T	T	T	T	A	A	T	T	C	C	C	C	G	G	A	A	A	A	C	C	T	T	T	T	A	A	T	T	C	C	T	T	T	T	T	T	T	T	C	C	C	C	C	C	G	G	A	A	G	G	T	T	A	A	C	C	G	G	C	C	G	G	T	T	C	C	A	A	C	C	G	G	C	C	T	T	G	G	T	T	T	T	T	T	G	G	C	C	A	A	G	G	A	A	T	T	G	G	G	G	A	A	A	A	G	G	A	A	T	T	G	G	A	A	C	C	T	T	T	T	T	T	C	C	C	C	T	T	G	G	A	A	T	T	G	G	A	A	G	G	C	C	C	C	C	C	C	C	G	G	C	C	T	T	T	T	C	C	G	G	A	A	A	A	T	T	A	A	G	G	T	T	C	C	T	T	T	T	C	C	T	T	A	A	T	T	T	T	G	G	G	G	G	G	T	T	T	T	C	C	T	T	T	T	A	A	C	C	T	T	C	C	A	A	T	T	G	G	G	G	A	A	C	C	G	G	T	T	C	C	T	T	A	A	T	T	G	G	T	T	A	A	T	T	T	T	A	A	G	G	G	G	A	A	T	T	A	A	C	C	G	G	T	T	C	C	G	G	G	G	G	G	G	G	A	A	G	G	C	C	G	G	T	T	G	G	T	T	G	G	G	G	G	G	G	G	A	A	G	G	T	T	C	C	G	G	G	G	G	G	T	T	T	T	G	G	G	G	C	C	C	C	G	G	T	T	C	C	G	G	T	T	C	C	C	C	G	G	G	G	A	A	G	G	G	G	G	G	A	A	C	C	A	A	A	A	T	T	G	G	G	G	A	A	C	C	G	G	A	A	T	T	G	G	T	T	A	A	C	C	C	C	T	T	C	C	C	C	G	G	C	C	A	A	T	T	T	T	C	C	A	A	A	A	G	G	T	T	C	C	A	A	A	A	C	C	T	T	T	T	C	C	A	A	T	T	G	G	T	T	C	C	T	T	A	A	G	G	A	A	T	T	G	G	C	C	A	A	C	C	C	C	C	C	G	G	C	C	G	G	G	G	T	T	T	T	T	T	A	A	T	T	C	C	A	A	C	C	G	G	G	G	T	T	A	A	C	C	G	G	C	C	C	C	G	G	G	G	T	T	G	G	C	C	G	G	T	T	T	T	T	T	A	A	A	A	G	G	T	T	G	G	T	T	C	C	C	C	T	T	A	A	C	C	A	A	G	G	G	G	C	C	C	C	NA	NA	T	T	T	T	G	G	G	G	G	G	A	A	C	C	C	C	A	A	G	G	T	T	T	T	A	A	C	C	T	T	T	T	T	T	A	A	T	T	G	G	G	G	T	T	G	G	A	A	T	T	A	A	G	G	G	G	A	A	C	C	C	C	A	A	G	G	A	A	A	A	A	A	G	G	G	A	C	C	G	G	T	T	T	T	C	C	A	A	C	C	G	G	T	T	T	T	A	A	T	T	T	T	T	T	A	A	C	C	G	G	C	C	A	A	A	A	A	A	C	C	C	C	G	G	C	C	A	A	T	T	G	G	A	A	G	G	C	C	T	T	G	G	G	G	C	C	G	G	T	T	C	C	G	G	C	C	A	A	A	A	C	C	A	A	A	A	G	G	A	A	A	A	T	T	G	G	C	C	C	C	T	T	T	T	G	G	C	C	C	C	T	T	C	C	G	G	A	A	C	C	A	A	A	A	G	G	C	C	G	G	C	C	G	G	T	T	G	G	C	C	G	G	T	T	C	C	G	G	T	T	G	G	T	T	C	C	T	T	G	G	C	C	C	C	G	G	G	G	G	G	G	G	T	T	A	A	G	G	G	G	A	A	A	A	G	G	A	A	C	C	T	T	T	T	A	A	C	C	G	G	C	C	C	C	A	A	C	C	G	G	C	C	A	A	C	C	G	G	T	T	C	C	A	A	T	T	T	T	A	A	G	G	G	G	C	C	T	T	A	A	C	C	T	T	T	T	G	G	G	G	A	A	G	G	T	T	C	C	T	T	T	T	C	C	G	G	A	A	A	A	A	A	A	A	T	T	C	C	T	T	C	C	T	T	T	T	C	C	T	T	G	G	C	C	T	T	T	T	G	G	A	A	G	G	G	G	C	C	T	T	A	A	G	G	T	T	C	C	G	G	G	G	T	T	T	T	T	T	G	G	C	C	T	T	T	T	G	G	A	A	A	A	C	C	A	A	A	A	A	A	G	G	T	T	G	G	G	G	T	T	T	T	A	A	T	T	T	T	G	G	T	T	C	C	C	C	A	A	G	G	G	G	A	A	T	T	G	G	C	C	A	A	G	G	G	G	T	T	T	T	T	T	T	T	G	G	A	A	C	C	A	A	T	T	T	T	C	C	T	T	G	G	C	C	T	T	A	A	T	T	G	G	T	T	G	G	A	A	G	G	A	A	G	G	G	G	A	A	A	A	G	G	G	G	A	A	A	A	A	A	T	T	C	C	C	C	G	T	C	C	G	G	T	T	T	T	A	A	A	A	T	T	A	A	C	C	A	A	C	C	G	G	T	T	A	A	A	A	G	G	T	T	G	G	C	C	G	G	T	T	G	G	C	C	C	C	C	C	G	G	C	C	C	C	G	G	C	C	C	C	C	C	G	G	G	G	C	C	G	G	G	G	G	G	G	G	C	C	C	C	C	C	A	A	T	T	T	T	G	G	C	C	A	A	A	A	G	G	G	G	T	T	G	G	G	G	G	G	T	T	T	T	C	C	A	A	T	T	G	G	T	T	A	A	G	G	A	A	G	G	T	T	A	A	G	G	T	T	T	T	A	A	T	T	G	G	G	G	A	A	G	G	G	G	C	C	C	C	C	C	C	C	G	G	G	G	C	C	C	C	C	C	G	G	C	C	T	T	T	T	G	G	A	A	C	C	G	G	A	A	G	G	G	G	G	G	G	G	A	A	C	C	A	A	T	T	T	T	G	G	C	C	A	A	C	C	A	A	A	A	A	A	A	A	A	A	T	T	T	T	G	G	T	T	C	C	G	G	A	A	T	T	A	A	A	A	G	G	A	A	A	A	C	C	A	A	A	A	C	C	A	A	T	T	G	G	T	T	C	C	G	G	C	C	C	C	A	A	C	C	A	A	G	G	G	G	G	G	A	A	G	G	A	A	A	A	A	A	C	C	G	G	C	C	G	G	G	G	C	C	T	T	A	A	G	G	A	A	G	G	T	T	C	C	G	G	A	A	C	C	A	A	C	C	G	G	C	C	A	A	T	T	T	T	T	T	A	A	T	T	G	G	T	T	G	G	G	G	T	T	C	C	G	G	G	G	C	C	A	A	G	G	A	A	T	T	G	G	A	A	T	T	A	A	C	C	NA	NA	G	G	G	G	T	T	T	T	A	A	C	C	A	A	T	T	A	A	G	G	A	A	C	C	T	T	C	C	A	A	T	T	G	G	C	C	G	G	A	A	A	A	T	T	T	T	G	G	G	G	C	C	A	A	G	G	G	G	G	G	T	T	C	C	C	C	T	T	T	T	A	A	G	G	A	A	T	T	G	G	A	A	G	G	G	G	A	A	A	A	G	G	T	T	T	T	A	A	A	A	G	G	G	G	C	C	G	G	G	G	T	T	G	G	C	C	T	T	C	C	C	C	A	A	C	C	T	T	A	A	G	G	G	G	G	G	G	G	A	A	A	A	G	G	G	G	T	T	A	A	C	C	A	A	C	C	T	T	A	A	C	C	T	T	T	T	G	G	A	A	A	A	A	A	A	A	G	G	A	A	G	G	C	C	C	C	T	T	G	G	A	A	G	G	T	T	T	T	T	T	T	T	C	C	C	C	T	T	G	G	C	C	A	A	T	T	C	C	A	A	C	C	G	G	T	T	T	T	T	T	A	A	G	G	A	A	C	C	C	C	A	A	G	G	G	G	A	A	G	G	C	C	C	C	C	C	G	G	A	A	T	T	C	C	T	T	A	A	G	G	T	T	A	A	A	A	A	A	T	T	A	A	A	A	A	A	A	A	G	G	T	T	T	T	A	A	T	T	A	A	G	G	G	G	T	T	C	C	T	T	T	T	A	A	T	T	T	T	G	G	C	C	G	G	G	G	C	C	A	A	T	T	A	A	G	C	A	A	G	G	A	A	T	T	G	G	G	T	C	C	G	G	G	G	T	T	T	T	T	T	G	G	G	G	T	T	G	G	T	T	C	T	C	C	C	C	A	A	A	A	G	G	A	A	C	C	G	G	C	C	C	C	A	A	A	A	G	G	T	T	C	C	C	C	G	G	C	C	G	G	A	A	A	A	C	C	T	T	G	G	C	C	A	A	T	T	A	A	G	G	G	G	G	G	C	C	G	G	A	A	C	C	A	A	G	G	A	A	A	A	A	A	C	C	C	C	G	G	C	C	G	G	T	T	G	G	C	C	A	A	G	G	G	G	T	T	A	A	C	C	C	C	G	T	T	T	T	T	C	C	C	C	A	A	G	G	G	G	A	A	A	A	A	A	T	T	A	A	C	C	G	G	T	T	G	G	C	C	A	A	G	G	G	G	C	C	T	T	C	C	G	G	G	G	A	A	C	C	T	T	G	G	T	T	T	T	T	T	G	G	G	G	T	T	A	A	A	A	A	A	C	C	G	G	G	G	C	C	G	G	C	C	C	C	G	G	C	C	T	T	G	G	A	A	G	G	A	A	T	T	G	G	A	A	C	C	A	A	G	G	A	A	C	C	G	G	G	G	C	C	C	C	C	C	C	C	A	A	C	C	C	C	NA	NA	C	C	T	T	G	G	A	A	T	T	A	A	C	C	A	A	G	G	C	C	G	G	T	T	C	C	G	G	A	A	A	A	A	A	T	T	G	G	G	G	A	A	T	T	G	G	A	A	C	C	T	T	A	A	A	A	C	C	G	G	T	T	C	C	T	T	C	C	C	C	C	C	G	G	C	C	G	G	C	C	G	G	G	G	G	G	C	C	G	G	NA	NA	A	A	G	G	T	T	G	G	C	C	A	A	G	G	A	A	T	T	C	C	T	T	T	T	A	A	C	C	G	G	C	C	G	G	C	C	C	C	A	A	A	A	G	G	G	G	T	T	G	G	C	C	T	T	C	C	C	C	G	G	C	C	T	T	C	C	C	C	T	T	A	A	T	T	T	T	C	C	T	T	A	A	A	A	A	A	T	T	C	C	T	T	G	G	A	A	C	C	G	G	A	A	C	C	C	C	A	A	A	A	G	G	T	T	T	T	A	A	A	A	G	G	G	G	T	T	A	A	A	A	A	A	A	A	C	C	A	A	T	T	C	C	G	G	C	C	C	C	T	T	A	A	C	C	T	T	T	T	C	C	T	T	C	C	A	A	C	C	C	C	C	C	G	G	G	G	G	G	T	T	C	C	A	A	C	C	C	C	A	A	A	A	A	A	C	C	G	G	T	T	G	G	A	A	G	G	A	A	T	T	A	A	A	A	T	T	C	C	A	A	C	C	A	A	T	T	T	T	G	G	C	C	T	T	A	A	C	C	G	G	G	G	G	G	G	G	C	C	A	A	A	A	G	G	C	C	A	A	G	G	T	T	G	G	C	C	C	C	A	A	G	G	G	G	A	A	G	G	A	A	C	C	T	T	G	G	C	C	C	C	A	A	T	T	C	C	G	G	A	A	G	G	A	A	T	T	C	C	A	A	T	T	C	C	C	C	C	C	A	A	T	T	G	G	A	A	C	C	T	T	A	A	C	C	G	G	G	G	T	T	A	A	A	A	T	T	A	A	A	A	A	A	C	C	A	A	C	C	C	C	G	G	G	G	A	A	G	G	T	T	C	C	A	A	G	G	C	C	G	G	G	G	C	C	T	T	T	T	G	G	C	C	A	A	G	G	T	T	G	G	T	T	G	G	T	T	A	A	C	C	G	G	C	C	A	A	C	C	G	G	G	G	G	G	G	G	G	G	A	A	G	G	G	G	G	G	A	A	G	G	C	C	A	A	A	A	T	T	C	C	T	T	A	A	A	A	C	C	C	C	A	A	T	T	T	T	C	C	A	A	C	C	G	G	A	A	A	A	C	C	C	C	T	T	C	C	A	A	C	C	C	C	C	C	A	A	C	C	A	A	A	A	T	T	C	C	G	G	G	G	G	G	T	T	A	A	T	T	C	C	T	T	G	G	A	A	C	C	G	G	G	G	C	C	A	A	T	T	C	C	G	G	A	A	T	T	G	G	C	C	C	C	G	G	G	G	A	G	T	T	G	G	C	C	A	A	C	C	C	C	G	G	T	T	T	T	G	G	C	C	G	G	T	T	T	T	T	T	T	T	T	T	C	C	T	T	C	C	T	T	A	A	C	C	G	G	G	G	C	C	T	T	G	G	T	T	A	A	G	G	C	C	A	A	T	T	C	C	C	C	A	A	T	T	C	C	A	A	A	A	C	C	G	G	T	T	C	C	C	C	A	A	A	A	G	G	T	T	T	T	G	G	G	G	A	A	A	A	T	T	A	A	T	T	A	A	A	A	A	A	T	T	T	T	C	C	G	G	C	C	A	A	A	A	T	T	C	C	A	A	A	A	G	G	G	G	T	T	C	C	A	A	T	T	G	G	C	C	C	C	T	T	C	C	A	A	G	G	G	G	C	C	T	T	A	A	A	A	G	G	C	C	A	A	G	G	A	A	G	G	T	T	C	C	T	T	A	A	G	G	G	G	C	C	G	G	A	T	T	T	C	C	A	A	A	A	C	C	C	C	A	A	C	C	G	G	G	G	A	A	A	A	A	A	T	T	G	G	G	G	G	G	T	T	A	A	G	G	A	A	C	C	T	T	G	G	C	C	C	C	C	C	T	T	C	C	C	C	C	C	T	T	T	T	T	T	T	T	C	C	T	T	G	G	T	T	NA	NA	A	A	G	G	C	C	A	A	T	T	T	T	T	T	T	T	C	C	A	A	G	G	G	G	G	G	A	A	A	A	C	C	G	G	C	C	G	G	A	A	C	C	A	A	A	A	G	G	C	C	C	C	G	G	C	C	G	G	T	T	C	C	G	G	G	G	C	C	T	T	A	A	C	C	G	G	C	C	C	C	G	G	A	A	C	C	C	C	C	C	T	T	A	A	A	A	C	C	A	A	A	A	T	T	G	G	C	C	C	C	G	G	C	C	G	G	C	C	C	C	G	G	T	T	A	A	C	C	A	A	T	T	A	A	C	C	C	C	C	C	A	A	C	C	G	G	T	T	A	A	A	A	C	C	G	G	T	T	C	C	C	C	T	T	C	C	T	T	A	A	A	A	G	G	T	T	G	G	G	G	A	A	A	A	G	G	C	C	T	T	C	C	T	T	T	T	G	G	C	C	C	C	C	C	A	A	T	T	A	A	G	G	G	G	G	G	G	G	G	G	C	C	A	A	T	T	G	G	G	G	A	A	A	A	T	T	A	A	C	C	C	C	G	G	A	A	T	T	G	G	A	A	A	A	G	G	A	A	C	C	T	T	A	A	A	A	A	A	A	A	G	G	G	G	T	T	C	C	A	A	T	T	C	C	T	T	NA	NA	C	C	T	T	A	A	T	T	G	G	A	A	T	T	G	G	G	G	A	A	G	G	A	A	A	A	C	C	C	C	A	A	T	T	T	T	T	T	G	G	T	T	G	G	A	A	C	C	C	C	A	A	C	C	G	G	T	T	G	G	T	T	A	A	T	T	A	A	A	A	C	C	T	T	C	C	T	T	T	T	A	A	A	A	C	C	G	G	NA	NA	G	G	G	G	C	C	T	T	A	A	T	T	A	A	C	C	G	G	T	T	A	A	T	T	A	A	G	G	A	A	A	A	C	C	G	G	C	C	T	T	C	C	C	C	T	T	C	C	G	G	T	T	C	C	T	T	C	C	T	T	G	G	A	A	G	G	C	C	C	C	A	A	A	A	A	A	T	T	G	G	A	A	G	G	G	G	A	A	T	T	T	T	A	A	C	C	C	C	C	C	C	C	G	G	G	G	C	C	G	G	A	A	T	T	C	C	A	A	G	G	C	C	T	T	T	T	G	G	A	A	C	C	A	A	C	C	G	G	T	T	C	C	C	C	G	G	C	C	G	G	A	A	T	T	G	G	C	C	C	C	T	T	T	T	A	A	C	C	T	T	A	A	A	A	C	C	A	A	G	G	A	A	C	C	C	C	G	G	T	T	T	T	A	A	G	G	T	T	C	C	A	A	A	A	A	A	G	G	C	C	G	G	A	A	T	T	T	T	G	G	G	G	G	G	G	G	G	G	NA	NA	C	C	A	A	A	A	A	A	G	G	C	C	C	C	T	T	T	T	A	A	C	C	A	A	G	G	T	T	T	T	T	T	C	C	NA	NA	T	T	G	G	G	G	A	A	T	T	G	G	A	A	C	C	T	T	C	C	A	A	G	G	G	G	T	T	A	A	A	A	C	C	T	T	G	G	C	C	C	C	G	G	C	C	T	T	G	G	G	G	A	A	T	T	A	A	G	G	T	T	C	C	G	G	T	T	C	C	T	T	G	G	C	C	G	G	C	C	C	C	A	A	A	A	G	G	T	T	T	T	A	A	T	T	T	T	A	A	G	G	G	G	C	C	C	C	G	G	G	G	C	C	G	G	G	G	A	A	A	A	G	G	T	T	A	A	C	C	C	C	NA	NA	A	A	C	C	A	A	T	T	A	A	T	T	C	C	C	C	T	T	G	G	C	C	T	T	G	G	A	A	G	G	A	A	A	A	A	A	T	T	G	G	T	T	T	T	C	C	T	T	A	A	G	G	T	T	T	T	T	T	C	C	C	C	C	C	C	C	G	G	G	G	C	C	T	T	G	G	C	C	G	G	A	A	A	A	G	G	A	A	T	T	T	T	G	G	A	A	C	C	C	C	T	T	G	G	G	G	C	C	A	A	C	C	A	A	T	T	G	G	C	C	T	T	C	C	C	C	C	C	G	G	G	G	A	A	G	G	T	T	A	A	C	C	T	T	A	A	C	C	A	A	T	T	G	G	C	C	C	C	T	T	T	T	A	A	G	G	A	A	A	A	A	A	C	C	T	T	A	A	A	A	T	T	T	T	A	A	G	G	C	C	G	G	C	C	G	G	G	G	A	A	G	G	C	C	A	A	C	G	T	T	T	T	G	G	G	G	T	T	NA	NA	A	A	A	A	T	T	T	T	A	A	C	C	G	G	T	T	C	C	A	A	C	C	C	C	A	A	A	A	C	C	G	G	G	G	G	G	G	G	G	G	A	A	A	A	C	C	C	C	T	T	A	A	C	C	G	G	G	G	T	T	A	A	A	A	G	G	C	C	G	G	T	T	G	G	T	T	A	A	T	T	A	A	C	C	C	C	G	G	G	G	T	T	T	T	G	G	T	T	C	C	A	A	G	G	T	T	T	T	T	T	G	G	T	T	A	A	G	G	T	T	T	T	T	T	C	C	G	G	A	A	A	A	A	A	G	G	A	A	T	T	T	T	C	C	A	A	C	C	G	G	G	G	C	C	T	T	G	G	A	A	G	G	A	A	T	T	T	T	C	C	A	A	G	G	G	G	C	C	G	G	T	T	C	C	T	T	T	T	C	C	A	A	A	A	G	G	G	G	A	A	G	G	A	A	G	G	C	C	G	G	C	C	C	C	T	T	C	C	A	A	T	T	C	C	NA	NA	C	C	G	G	T	T	A	A	G	G	T	T	G	G	T	T	G	G	G	G	A	A	T	T	G	G	T	T	T	T	A	A	G	G	T	T	G	G	A	A	A	A	NA	NA	G	G	G	G	T	T	C	C	G	G	A	A	C	C	C	C	T	T	C	C	T	T	A	A	T	T	T	T	T	T	T	T	A	A	A	A	T	T	G	G	C	C	C	C	T	T	C	C	T	T	A	A	NA	NA	C	C	T	T	C	C	A	A	G	G	C	C	A	G	C	C	C	C	G	C	C	T	A	G	NA	NA	A	A	G	G	A	A	C	C	G	G	G	G	G	A	G	G	G	A	G	A	G	G	T	T	C	T	NA	NA	C	T	A	T	G	A	A	G	G	A	C	C	G	T	G	G	C	C	T	C	C	C	G	G	T	A	G	G	C	C	A	A	G	G	A	G	NA	NA	NA	NA	A	A	G	G	T	T	T	G	T	C	G	G	G	T	T	C	C	C	A	A	A	A	G	G	G	G	A	A	C	C	A	A	A	A	G	G	G	G	T	T	C	C	G	G	A	A	NA	NA	A	A	C	C	T	T	A	A	C	C	G	G	C	C	T	T	C	C	G	G	T	C	G	A	T	G	T	T	A	A	A	A	T	C	T	C	T	C	NA	NA	T	T	T	C	T	T	C	T	G	G	C	C	G	A	A	A	A	A	T	G	A	A	C	C	C	T	T	A	C	G	C	C	C	C	C	C	G	G	T	T	T	T	A	A	T	T	T	T	T	T	A	A	G	A	A	A	T	T	T	T	C	C	C	C	C	C	G	G	A	A	G	G	G	G	C	C	C	C	C	T	A	C	A	A	A	A	C	C	C	C	C	C	C	T	G	G	A	T	A	A	G	G	T	T	C	T	A	A	A	G	T	T	T	T	NA	NA	NA	NA	A	A	A	A	C	C	C	C	T	T	C	C	T	T	C	C	A	A	C	C	T	T	G	G	G	G	T	C	A	G	A	G	A	A	G	A	G	A	A	A	C	T	C	T	C	T	A	A	A	A	A	A	G	A	T	T	C	C	G	G	C	C	T	T	G	G	G	G	A	A	C	C	NA	NA	A	T	C	C	C	T	C	T	G	G	C	C	C	C	G	C	T	T	A	G	C	T	T	C	G	G	T	T	C	T	T	A	A	A	G	A	A	C	A	A	G	G	A	A	A	A	G	G	G	A	A	A	A	A	T	T	T	T	G	G	T	T	C	C	C	C	A	A	C	C	T	T	A	A	G	G	G	A	G	A	A	A	C	T	T	C	C	T	T	T	C	T	A	G	G	A	T	C	C	C	A	G	A	C	C	T	G	A	A	A	G	G	G	G	C	T	A	A	T	T	C	T	C	C	A	A	C	C	A	A	T	T	T	T	G	G	A	G	G	G	A	A	G	G	T	T	C	C	G	G	G	G	C	C	C	C	G	A	C	C	G	G	A	G	A	G	A	A	C	C	T	T	T	T	T	T	C	C	A	A	A	A	T	T	G	G	C	C	T	G	A	A	A	A	A	C	C	C	T	T	T	T	T	T	T	T	C	C	G	G	T	T	G	G	A	A	T	T	A	A	A	A	T	T	C	C	A	A	G	G	G	G	A	G	A	G	T	G	C	T	C	C	A	A	A	A	T	C	NA	NA	C	T	C	A	A	G	A	A	T	T	C	C	T	T	C	T	A	A	C	C	C	C	C	C	G	G	A	A	T	T	G	A	C	C	A	A	G	G	T	G	C	T	G	G	G	G	A	A	T	T	A	A	A	A	A	A	G	G	A	A	C	C	T	T	A	A	G	G	A	A	C	C	G	G	C	C	A	A	G	G	NA	NA	A	A	G	G	G	G	G	G	T	T	A	A	C	C	C	C	T	T	T	T	A	A	A	A	A	A	A	A	T	T	A	A	G	G	T	T	G	G	A	A	T	T	G	G	G	C	T	T	A	A	C	C	T	T	A	A	A	A	C	C	C	T	C	C	T	T	G	A	G	G	T	T	A	A	G	A	G	G	T	A	T	T	C	T	C	C	T	T	T	T	A	A	C	C	C	C	T	T	C	C	A	A	A	A	C	C	A	A	T	T	C	G	T	T	G	G	C	C	T	C	C	C	A	A	C	C	T	C	T	C	A	G	A	A	T	T	C	C	A	C	G	G	T	C	C	C	G	G	T	T	T	T	G	G	T	G	A	A	G	G	A	A	G	A	T	T	G	T	T	C	C	G	A	A	G	G	A	G	A	A	T	T	A	A	C	C	G	G	G	G	T	T	T	T	A	A	C	C	A	A	A	G	C	C	T	G	T	T	A	A	G	T	C	C	A	A	C	C	C	C	C	C	T	T	G	G	T	T	C	C	A	T	C	C	G	G	A	A	T	T	G	G	T	T	A	A	A	A	A	A	T	T	C	C	T	T	C	C	T	T	G	G	A	A	C	C	T	T	C	C	T	T	A	A	T	T	C	C	C	C	A	A	A	A	T	C	NA	NA	A	A	A	A	C	T	T	T	A	T	C	C	A	A	C	C	G	A	A	A	G	G	A	A	T	C	A	C	G	G	T	T	NA	NA	T	T	G	G	T	T	G	G	G	A	T	T	NA	NA	T	T	C	T	T	C	C	C	T	C	T	T	A	A	C	C	C	T	T	T	T	G	G	G	A	A	C	C	T	T	A	A	A	A	A	A	C	C	A	A	A	A	C	C	T	T	A	A	T	T	T	T	C	C	G	G	A	A	G	G	T	T	C	C	G	G	C	A	C	T	A	G	C	T	A	A	T	T	T	T	G	G	A	A	NA	NA	G	A	G	G	A	G	A	A	C	C	C	T	G	C	A	A	G	A	G	G	T	C	A	A	T	C	G	A	C	T	C	C	C	C	C	C	NA	NA	T	C	G	G	C	C	C	T	A	A	G	A	G	G	NA	NA	G	A	T	T	G	G	C	T	T	C	T	T	G	G	G	G	A	A	G	G	T	T	G	G	T	T	C	C	T	T	G	G	A	A	C	C	C	T	G	G	G	G	G	G	G	G	A	A	G	G	G	G	A	G	T	C	C	T	T	T	G	A	A	C	T	C	C	C	G	T	T	T	T	T	C	G	G	A	G	G	NA	NA	G	T	C	C	C	T	C	C	T	T	G	G	G	G	G	A	T	T	C	C	G	G	G	G	A	A	G	C	A	A	G	A	A	A	A	A	G	G	G	G	G	G	A	A	C	C	NA	NA	A	G	G	A	G	G	T	T	T	T	A	A	C	C	A	A	NA	NA	C	T	G	G	T	T	C	C	A	G	T	G	C	T	G	G	G	G	T	C	G	G	G	G	C	C	G	A	A	A	T	C	C	T	G	C	NA	NA	T	T	C	C	T	T	A	A	A	A	A	A	A	A	G	G	G	G	A	A	G	G	G	G	A	G	A	A	C	C	A	A	G	G	T	T	T	T	G	A	T	T	C	C	G	A	T	C	G	G	A	T	T	C	G	A	T	C	T	T	G	G	T	T	C	C	T	T	T	T	T	T	T	T	G	G	T	T	A	A	A	A	C	C	C	C	G	G	G	G	G	G	C	C	T	T	C	C	A	A	A	C	G	G	T	T	NA	NA	A	A	C	C	A	A	T	T	C	T	G	G	A	G	G	G	G	G	C	C	T	C	C	T	A	G	T	C	C	T	A	G	T	T	G	G	T	C	C	T	G	G	T	T	T	T	A	T	G	A	NA	NA	NA	NA	G	G	C	C	G	G	G	G	C	C	A	A	C	C	C	C	G	G	A	A	G	G	A	A	NA	NA	T	C	A	A	C	G	A	A	T	C	A	A	T	T	A	A	G	A	C	C	A	G	G	A	G	A	G	A	C	T	A	A	T	G	C	G	C	C	G	G	G	G	A	A	C	C	A	A	NA	NA	A	A	T	T	G	A	C	C	C	C	T	C	G	G	NA	NA	G	A	A	A	NA	NA	G	G	G	G	C	C	T	C	T	T	T	T	C	C	C	C	C	C	A	A	G	G	G	G	A	G	C	T	T	T	C	C	G	A	NA	NA	A	A	T	G	C	A	C	G	C	C	G	G	T	T	C	G	G	G	C	C	A	T	A	A	A	A	A	A	A	A	G	G	C	T	C	C	C	C	A	A	G	G	A	A	T	T	C	C	G	G	C	C	C	A	G	G	A	A	C	C	C	C	C	C	A	A	C	T	A	A	A	A	T	T	T	T	C	C	A	A	T	C	G	G	A	G	A	A	T	C	A	G	C	C	T	T	NA	NA	T	C	G	G	G	A	A	A	G	T	G	A	T	C	C	C	G	T	A	A	G	G	G	G	G	G	T	T	C	A	T	T	T	C	C	C	C	C	A	A	G	G	G	G	C	T	T	T	G	G	T	C	C	C	A	A	G	G	A	G	A	A	A	A	A	A	G	G	C	C	C	T	A	A	G	G	G	G	G	A	C	C	A	A	A	C	T	T	G	A	C	C	NA	NA	G	G	T	T	A	A	G	G	T	T	G	G	C	T	C	C	T	G	C	T	G	G	T	T	C	C	C	C	A	G	C	C	G	G	G	G	C	A	C	A	G	G	T	T	C	C	G	G	G	A	G	T	A	T	T	C	G	A	G	G	G	G	A	G	G	G	T	T	T	A	A	A	A	A	C	C	G	G	G	G	C	C	G	G	A	A	T	T	A	A	C	C	G	G	A	C	T	T	A	G	A	A	T	T	NA	NA	C	T	G	G	A	A	C	C	T	T	G	G	G	T	NA	NA	T	C	G	A	C	C	C	G	T	C	T	C	NA	NA	A	A	T	T	A	A	G	C	G	G	A	G	G	G	G	G	T	T	A	G	G	G	T	T	T	T	T	G	T	C	C	C	C	T	G	A	T	T	C	C	G	A	T	C	A	C	G	G	C	A	A	T	A	A	A	A	T	T	A	C	G	G	T	T	C	C	T	A	G	T	C	T	C	C	A	A	T	C	T	T	C	A	T	T	C	C	C	C	G	G	A	A	C	C	T	T	C	C	A	A	C	C	C	C	G	G	T	T	C	T	G	G	G	G	A	A	G	A	C	C	A	A	C	C	G	G	G	G	C	C	G	G	T	T	A	A	G	A	A	A	A	A	G	A	G	G	G	A	G	G	G	G	T	A	NA	NA	C	C	C	C	A	A	T	T	G	A	A	A	G	C	T	A	A	G	A	A	T	T	C	C	C	A	G	G	A	G	NA	NA	C	T	T	T	A	A	T	T	A	A	G	A	A	A	A	A	T	T	C	C	A	A	A	G	T	G	C	C	A	A	G	T	C	C	G	A	C	C	C	C	C	C	T	T	G	G	C	T	G	C	T	A	T	A	T	C	T	C	A	A	A	G	A	A	A	A	T	C	C	C	A	A	G	G	C	C	T	T	G	G	A	A	A	G	C	C	C	G	C	C	A	T	T	T	G	G	T	T	C	A	T	T	T	G	A	A	A	A	G	G	A	A	G	A	A	A	T	T	T	A	C	T	G	G	G	T	NA	NA	C	A	T	T	C	C	C	C	G	G	A	G	C	C	C	A	A	G	NA	NA	C	T	NA	NA	T	C	A	A	C	C	A	A	G	G	A	A	A	A	G	G	A	A	T	C	T	A	G	G	T	C	A	A	C	C	T	C	A	G	A	A	G	G	G	C	T	T	A	T	T	C	G	A	C	T	G	G	G	G	G	G	A	G	C	C	C	C	A	G	C	T	C	T	C	C	G	A	G	T	G	G	C	C	T	T	C	C	A	T	G	A	A	A	A	G	T	C	T	T	G	G	T	C	G	G	C	G	A	G	C	C	G	G	G	A	A	G	A	A	NA	NA	G	G	A	A	G	G	A	A	A	G	T	T	A	A	T	C	A	A	G	A	C	C	C	T	A	T	G	G	T	T	C	C	A	G	C	C	T	C	C	C	C	C	A	A	A	T	T	T	T	G	C	T	T	T	T	T	T	T	T	T	T	T	G	G	A	A	T	T	G	G	A	A	A	G	C	C	T	T	A	A	G	G	T	C	C	C	C	A	A	A	A	A	A	T	C	C	C	G	A	A	NA	NA	T	C	T	C	C	C	T	T	T	T	T	T	G	G	A	A	A	A	C	C	G	G	G	G	A	A	T	A	NA	NA	G	G	A	A	C	C	T	A	C	C	A	A	T	C	NA	NA	C	T	A	A	A	G	G	G	T	T	T	C	C	C	G	G	C	G	NA	NA	A	A	G	G	A	A	C	G	G	T	T	T	A	A	T	T	A	A	C	T	G	T	A	A	G	G	T	T	T	C	G	G	A	G	G	G	T	A	G	G	T	C	C	C	T	T	A	A	G	G	T	T	C	C	C	C	G	G	T	T	A	A	G	G	C	C	A	G	A	G	T	T	C	C	G	G	C	C	C	C	T	T	C	C	A	A	T	T	A	A	C	C	C	C	C	C	A	A	T	T	C	C	A	A	NA	NA	C	C	A	A	G	G	T	T	A	A	T	T	C	C	A	A	T	T	T	T	A	A	A	G	G	G	C	C	G	G	C	T	A	A	G	T	C	A	C	G	G	A	A	A	G	G	C	C	G	G	A	A	G	G	G	G	T	T	C	C	A	C	C	C	A	A	G	G	T	T	G	G	G	G	G	G	C	C	A	G	G	G	C	C	C	C	T	T	T	T	T	T	A	A	A	A	NA	NA	A	T	G	G	C	C	T	T	C	C	A	A	C	C	T	C	A	G	G	G	A	G	A	G	A	A	C	T	G	G	T	C	G	G	A	G	G	G	G	A	NA	NA	T	T	T	C	T	C	T	C	T	C	A	A	C	C	G	G	C	C	T	T	C	C	G	G	G	G	T	T	G	G	A	A	G	G	G	G	G	G	G	G	G	G	A	C	T	C	C	C	A	G	C	C	A	A	G	G	G	G	C	C	G	A	T	T	T	C	T	G	T	T	G	G	G	G	G	G	T	T	T	T	C	C	G	G	G	G	G	G	G	G	G	G	G	G	T	T	C	C	G	G	A	A	G	G	A	A	T	T	A	A	A	A	T	T	A	A	G	G	G	G	A	A	T	T	C	C	T	C	A	A	C	C	C	C	A	A	A	A	A	A	C	C	A	T	C	T	C	T	C	C	T	T	G	A	C	T	T	C	G	A	C	A	G	G	G	A	A	A	A	A	T	T	C	T	G	G	T	T	G	A	G	C	T	T	NA	NA	NA	NA	C	C	G	A	G	G	A	G	A	A	T	T	T	T	A	G	T	C	A	G	C	T	NA	NA	T	T	G	G	T	T	G	G	C	T	A	G	G	G	C	C	T	T	A	A	T	T	G	G	T	T	A	A	C	C	C	C	T	T	C	T	T	T	A	A	A	A	A	A	A	A	C	C	G	G	G	G	T	C	C	T	A	A	G	A	G	A	C	C	C	C	C	C	A	A	T	T	T	T	T	A	A	A	A	A	G	A	C	T	C	A	G	C	C	C	G	G	C	C	A	A	G	A	A	G	A	A	G	T	A	A	NA	NA	C	C	A	A	C	C	T	T	G	G	G	G	G	A	T	T	T	T	A	G	C	C	C	A	A	G	C	C	G	G	G	G	G	G	C	T	G	G	G	G	C	C	T	G	T	C	T	T	A	A	T	C	C	A	G	G	C	T	A	G	T	C	A	A	A	T	A	A	G	G	C	C	T	T	G	G	T	T	A	T	C	C	G	G	T	T	G	A	A	A	A	A	C	C	C	G	T	C	G	A	C	C	C	C	C	C	A	A	A	A	T	T	C	C	G	G	T	T	T	T	G	G	C	G	G	A	G	G	G	G	C	C	T	T	C	T	G	G	T	T	G	G	A	A	G	G	C	C	G	G	C	C	NA	NA	T	T	A	T	T	A	G	A	C	T	T	A	C	C	G	G	C	C	C	T	G	A	C	C	T	T	A	A	A	G	C	C	C	T	T	C	G	A	G	G	C	C	G	G	A	A	C	C	C	C	T	T	T	T	T	C	C	T	T	G	T	T	A	A	T	C	G	G	A	A	T	T	C	C	T	T	T	T	T	C	A	G	T	T	C	C	C	C	T	T	G	A	C	T	C	C	G	G	C	G	A	G	A	A	G	G	A	A	C	C	G	G	A	A	T	G	C	A	T	C	C	C	C	C	C	A	G	A	G	G	T	T	G	G	T	T	A	G	G	A	NA	NA	G	A	T	A	C	C	G	G	A	G	G	G	G	A	C	T	A	A	C	C	C	C	A	A	T	C	C	T	A	A	T	T	G	G	C	C	A	A	C	C	C	C	T	T	G	G	A	A	T	A	G	G	C	T	G	A	C	C	A	G	G	A	A	T	C	C	C	C	G	G	C	C	A	A	G	G	A	A	A	A	G	G	A	A	A	A	G	G	A	G	A	A	T	A	G	G	T	G	G	A	G	T	T	G	A	A	C	T	A	A	C	C	T	T	T	T	G	A	A	A	A	A	A	A	A	C	G	A	T	A	A	A	C	C	T	T	C	C	T	C	T	C	G	G	T	C	G	G	T	C	C	T	G	G	G	G	C	C	T	T	T	T	G	G	T	T	G	G	C	T	C	C	G	G	A	G	C	C	C	C	C	C	A	A	C	C	T	T	A	A	A	A	A	A	G	A	C	T	A	G	T	C	A	A	C	C	A	A	T	T	G	G	T	T	G	G	G	G	T	T	A	A	C	C	T	T	A	A	C	C	T	T	A	A	T	C	G	G	C	A	T	C	C	C	G	G	G	G	C	C	C	C	C	C	A	A	T	T	T	T	C	C	G	G	C	C	T	T	T	T	T	T	C	C	T	T	T	T	T	T	C	T	G	G	A	A	G	G	G	G	C	C	NA	NA	C	C	G	G	T	T	C	C	A	G	A	A	C	C	G	A	T	T	C	C	T	C	A	A	A	A	G	C	G	A	C	C	G	T	G	T	T	T	T	C	NA	NA	C	C	G	A	T	T	A	G	G	G	A	A	G	A	T	T	A	A	C	C	C	C	G	G	T	T	A	G	C	C	T	T	A	G	T	T	C	T	T	T	G	G	T	T	T	T	T	T	T	C	T	T	C	C	A	G	C	C	T	T	NA	NA	A	A	G	A	A	A	G	G	T	T	C	C	C	C	A	A	T	T	G	A	C	C	G	G	A	A	T	T	A	A	T	T	G	G	C	C	T	C	C	T	A	A	C	C	C	C	G	G	T	T	T	T	T	C	A	A	C	C	C	T	C	C	A	A	A	A	C	C	G	A	C	C	G	A	A	C	T	T	G	G	C	T	C	T	A	T	C	C	C	C	G	C	A	A	C	C	G	G	A	G	C	A	G	G	T	C	C	T	G	G	T	T	A	A	C	C	NA	NA	T	C	A	A	G	A	G	A	G	A	C	C	G	G	C	C	C	C	A	A	G	G	T	T	T	T	T	T	G	G	T	T	C	A	G	G	T	T	T	T	G	G	T	T	T	C	G	A	A	A	G	G	C	T	A	A	T	T	C	C	C	C	T	T	G	G	T	T	G	G	T	T	C	C	A	A	C	T	T	T	C	C	G	G	A	A	A	A	A	A	T	C	A	A	T	T	C	C	A	A	C	C	G	T	NA	NA	A	A	A	G	T	C	C	C	G	A	A	A	C	T	C	C	A	A	T	T	A	A	T	T	G	G	A	A	A	A	G	G	G	A	G	G	C	T	A	G	A	A	T	T	A	A	C	C	G	G	T	T	C	T	G	A	C	C	C	C	G	G	A	A	T	T	A	A	T	T	A	A	C	C	C	C	C	C	T	T	A	A	G	G	T	T	C	C	T	T	T	T	A	A	T	T	C	C	T	T	A	A	T	T	G	G	C	T	T	T	T	T	C	T	C	C	C	C	A	A	G	G	T	T	C	C	T	T	G	G	A	A	A	A	G	G	G	G	G	G	C	C	T	T	T	T	A	A	T	T	T	T	G	G	T	T	T	T	A	A	C	C	T	T	NA	NA	A	A	T	T	C	T	A	G	C	G	T	C	T	T	T	T	G	G	T	T	C	C	C	A	T	T	G	A	T	T	G	A	G	G	NA	NA	T	T	G	G	G	G	G	G	T	T	G	G	G	G	T	T	T	T	C	C	G	G	C	C	T	T	A	A	NA	NA	T	T	T	T	G	G	C	C	G	G	A	A	A	A	C	C	T	C	G	G	A	A	A	A	C	T	A	A	C	T	A	G	C	C	C	T	A	A	C	A	G	G	A	A	C	C	G	A	T	T	G	G	A	A	A	G	T	T	G	G	C	G	C	C	A	A	C	C	C	T	T	T	A	A	T	C	A	A	C	C	A	A	C	A	G	G	T	T	G	A	C	C	A	A	C	T	G	G	A	A	A	G	C	T	C	C	T	C	C	C	A	G	A	A	G	G	C	C	C	A	G	G	G	G	C	C	C	C	T	T	C	T	G	G	A	G	T	T	C	C	A	G	C	C	G	G	G	G	C	C	G	A	C	A	G	G	A	G	C	C	G	G	A	A	A	A	A	G	C	C	C	C	A	G	C	T	C	T	C	A	G	G	T	T	C	T	C	T	A	A	NA	NA	C	C	G	G	T	T	C	A	G	A	G	A	G	G	C	C	C	C	G	C	T	T	T	T	C	T	G	G	A	A	G	A	A	A	G	G	A	A	G	G	A	G	A	G	A	G	A	G	G	G	G	G	T	A	T	T	G	A	G	G	T	T	A	A	T	T	C	C	C	C	C	C	A	A	A	A	G	G	C	T	C	C	G	G	A	T	A	A	G	C	G	A	T	C	NA	NA	G	A	C	C	G	G	G	A	G	T	G	G	G	G	G	C	G	A	A	G	G	G	C	C	NA	NA	C	C	C	C	C	C	G	A	T	G	G	C	G	A	A	A	A	G	G	G	A	G	T	G	C	T	T	T	NA	NA	G	A	G	G	G	A	C	C	A	T	C	A	C	T	T	C	C	C	G	G	G	T	G	G	C	C	C	T	G	G	C	C	T	T	T	C	G	G	C	C	C	C	NA	NA	T	T	G	A	G	G	A	A	A	G	A	A	C	C	A	G	G	G	G	G	A	A	NA	NA	A	G	T	C	C	T	G	G	T	T	G	G	C	C	G	G	T	T	A	A	A	T	G	G	C	C	G	G	T	T	T	T	C	C	C	C	A	A	C	C	T	T	T	A	T	T	G	G	C	T	A	A	G	A	C	C	T	T	G	G	T	T	T	T	T	T	C	G	G	G	C	C	G	G	T	T	T	T	T	T	A	A	G	G	T	T	T	T	G	G	T	A	C	C	G	G	T	T	C	C	T	T	G	G	A	A	T	T	G	G	C	C	C	C	T	T	A	A	T	C	A	A	G	A	A	G	G	A	G	A	G	A	C	T	C	C	T	T	C	T	T	A	C	C	C	T	A	A	C	C	T	T	C	C	G	G	C	C	G	G	G	G	A	G	T	T	G	A	C	C	A	A	G	A	T	C	A	C	G	T	G	G	T	C	C	C	A	G	T	T	T	T	C	C	A	A	G	G	A	A	A	A	C	T	C	T	A	G	A	G	A	A	C	T	T	T	C	C	A	A	G	G	C	C	A	A	A	G	G	G	G	G	C	G	T	T	T	T	A	A	G	G	A	C	A	A	T	C	T	T	T	T	G	G	T	T	T	C	T	C	T	T	A	A	A	A	A	A	G	G	G	G	C	C	A	T	T	T	C	C	C	C	A	T	G	G	A	G	T	T	C	C	A	A	C	A	C	C	A	A	G	G	A	C	C	G	A	G	T	C	G	G	C	C	NA	NA	G	G	G	G	T	T	A	A	C	C	C	A	C	C	C	C	C	T	T	T	C	T	G	A	C	T	G	G	C	C	C	T	T	T	T	C	C	T	G	G	G	G	A	G	A	T	A	G	G	G	G	T	C	C	G	G	T	T	G	G	T	T	C	C	T	T	T	T	G	G	G	G	C	T	C	A	G	G	G	A	G	G	G	G	C	C	C	C	A	A	A	G	G	G	T	T	G	G	T	C	T	T	C	A	A	A	G	G	A	A	C	C	C	C	T	C	G	G	C	C	A	G	A	A	G	G	G	G	A	C	T	T	C	T	A	A	G	G	G	G	G	G	A	A	C	C	T	T	C	C	A	A	G	G	G	G	A	A	A	A	A	C	T	C	G	A	C	C	A	T	G	G	G	A	NA	NA	T	A	C	C	C	C	A	T	C	C	C	C	C	C	A	A	T	T	T	T	C	C	T	T	A	A	T	C	C	C	A	A	C	C	C	C	A	A	G	G	C	C	T	T	C	C	T	T	C	T	G	G	C	T	G	G	T	C	C	C	A	A	C	C	C	C	C	C	C	T	G	A	G	G	A	A	C	C	C	C	T	T	C	C	T	T	T	T	T	T	T	T	C	C	C	T	C	A	G	A	C	T	A	A	C	C	C	C	A	A	G	A	A	A	G	A	NA	NA	C	C	C	C	T	T	G	G	T	T	A	A	G	G	G	G	G	G	G	G	T	T	G	G	A	A	C	C	A	A	G	G	G	G	NA	NA	A	A	A	A	C	C	A	A	C	C	C	C	A	A	G	G	C	C	T	T	C	C	T	T	C	C	C	C	T	T	A	A	C	C	C	C	T	T	G	G	T	T	G	G	T	T	G	G	C	C	C	C	A	A	A	A	C	C	A	A	A	A	G	G	G	G	C	C	C	C	G	G	G	G	C	C	T	T	C	C	T	T	G	G	T	T	A	A	T	T	A	A	G	G	C	C	T	T	C	C	C	C	G	G	G	G	G	G	T	T	A	A	A	A	G	G	G	G	A	A	C	C	G	G	C	C	G	G	G	G	T	T	C	C	T	T	A	A	A	A	C	C	T	T	G	G	G	G	G	G	A	A	C	C	A	A	G	G	T	T	G	G	T	T	C	C	C	C	C	C	C	C	C	C	T	T	T	T	C	C	T	T	C	C	C	C	A	A	A	A	T	T	G	G	C	C	A	A	T	T	T	T	G	G	C	C	C	C	G	G	C	C	C	C	A	A	C	C	T	T	C	C	T	T	T	T	A	A	A	A	G	G	A	A	G	G	A	A	T	T	C	C	T	T	A	A	A	A	T	T	T	T	G	G	A	A	A	A	A	A	G	G	G	G	A	A	A	A	G	G	C	C	G	G	T	T	T	T	A	A	A	A	A	G	G	G	A	A	C	C	C	C	A	A	G	G	T	T	A	A	G	G	G	G	G	G	A	A	T	T	A	A	T	T	A	A	A	A	T	T	G	G	C	C	C	C	G	G	A	A	C	C	C	C	A	A	G	G	A	A	G	G	T	T	A	A	A	A	T	T	G	G	G	G	C	C	C	C	A	A	C	C	C	C	G	G	G	G	G	G	G	G	T	T	C	C	G	G	C	C	A	A	C	C	C	C	C	C	G	G	C	C	A	A	T	T	A	A	G	G	A	A	G	G	C	C	C	C	C	C	T	T	C	C	C	C	T	T	A	A	T	T	C	C	T	T	G	G	A	A	G	G	G	G	A	A	C	C	G	G	G	G	T	T	G	G	A	A	T	T	A	A	T	T	G	G	G	G	G	G	G	G	A	A	C	C	A	A	A	A	T	T	A	A	G	G	T	T	G	G	C	C	A	A	A	A	G	G	C	C	G	G	G	G	C	C	A	A	G	G	G	G	T	T	A	A	G	G	T	T	A	A	T	T	C	C	C	C	G	G	T	T	C	C	C	C	T	T	A	A	G	G	G	G	A	A	A	A	A	A	T	T	C	C	C	C	C	C	G	G	A	A	C	C	G	G	T	T	T	T	C	C	C	C	C	C	C	C	A	A	G	G	C	C	C	C	A	A	G	G	C	C	A	A	T	T	A	A	G	G	G	G	T	T	G	G	C	C	C	C	G	G	A	A	A	A	T	T	G	G	G	G	A	A	A	A	C	C	G	G	T	T	T	T	C	C	C	C	A	A	A	A	G	G	C	C	T	T	A	A	T	T	T	T	C	C	C	C	C	C	A	A	G	G	T	T	G	G	T	T	T	T	C	C	T	T	C	C	G	G	T	T	T	T	T	T	C	C	A	A	G	G	C	C	A	A	A	A	A	A	C	C	A	A	G	G	T	T	T	T	G	G	C	C	T	T	C	C	T	T	A	A	C	C	G	G	C	C	A	A	A	A	T	T	C	C	C	C	T	T	T	T	A	A	C	C	C	C	G	G	A	A	T	T	G	G	G	G	A	A	C	C	C	C	C	C	C	C	A	A	C	C	C	C	G	G	T	T	C	C	G	G	C	C	A	A	G	G	C	C	A	A	A	A	G	G	A	A	T	T	G	G	C	C	C	C	G	G	T	T	T	T	C	C	G	G	T	T	C	C	G	G	A	A	T	T	T	T	G	G	A	A	G	G	G	G	T	T	C	C	C	C	G	G	G	G	C	C	A	A	A	A	C	C	A	A	T	T	A	A	T	T	T	T	A	A	C	C	G	G	T	T	A	A	G	G	G	G	T	T	C	C	A	A	A	A	G	G	A	A	T	T	T	T	G	G	G	G	T	T	T	T	T	T	A	A	G	G	G	G	G	G	G	G	C	C	T	T	T	T	C	C	C	C	G	G	C	C	T	T	A	A	G	G	A	A	C	C	C	C	G	G	A	A	T	T	C	C	G	G	C	C	C	C	A	A	T	T	C	C	C	C	G	G	C	C	G	G	A	A	C	C	T	T	T	T	A	A	A	A	A	A	T	T	A	A	T	T	T	T	C	C	C	C	T	T	A	A	T	T	T	T	T	T	A	A	T	T	A	A	A	A	T	T	G	G	G	G	C	C	G	G	G	G	A	A	A	A	C	C	A	A	A	A	A	A	A	A	G	G	T	T	C	C	C	C	A	A	T	T	A	A	T	T	T	T	T	T	A	A	C	C	A	A	A	A	T	T	G	G	A	A	C	C	T	T	G	G	T	T	T	T	C	C	T	T	G	G	T	T	C	C	G	G	C	C	G	G	C	C	T	T	T	T	T	T	T	T	T	T	C	C	G	G	G	G	T	T	A	A	A	A	G	G	A	A	A	A	G	G	C	C	T	T	G	G	T	T	C	C	A	A	C	C	C	C	G	G	G	G	C	C	G	G	G	G	T	T	C	C	G	G	A	A	G	G	C	C	G	G	C	C	C	C	G	G	T	T	C	C	T	T	G	G	A	A	G	G	A	A	A	A	C	C	G	G	G	G	T	T	C	C	C	C	G	G	C	C	T	T	A	A	T	T	C	C	T	T	G	G	T	T	T	T	G	G	C	C	G	G	A	A	C	C	T	T	C	C	G	G	A	A	NA	NA	A	A	A	G	A	A	C	C	T	T	G	G	A	A	A	A	T	T	A	A	A	A	T	T	T	T	G	G	T	T	A	A	G	G	A	A	C	C	C	C	G	G	C	C	A	A	C	C	C	C	T	T	T	T	A	A	C	C	T	T	G	G	G	G	A	A	T	T	C	C	G	G	T	T	G	G	C	C	G	G	G	G	G	G	C	T	G	G	G	G	A	A	C	C	T	T	G	G	C	C	T	T	C	C	G	G	C	C	T	T	C	C	G	G	G	G	A	A	T	T	G	G	T	T	T	T	A	A	G	G	A	A	T	T	T	T	G	G	A	A	C	C	G	G	G	G	C	C	G	G	G	G	G	G	T	T	A	A	T	T	G	G	T	T	G	G	T	T	C	C	C	C	C	C	C	C	C	C	C	C	A	A	T	T	A	A	G	G	C	C	T	T	A	A	T	T	T	T	G	G	T	T	T	T	C	C	T	T	C	C	A	A	A	A	A	A	T	T	C	C	C	C	T	T	T	T	C	C	A	A	C	C	C	C	T	T	C	C	T	T	C	C	G	G	A	A	A	A	G	G	T	T	T	T	C	C	C	C	G	G	A	A	G	G	G	G	G	G	A	A	T	T	T	T	A	A	A	A	T	T	C	C	T	T	C	C	G	G	C	C	C	C	C	C	G	G	C	C	G	G	G	G	A	A	A	A	G	G	C	C	G	G	C	C	G	G	C	C	G	G	T	T	C	C	G	G	T	T	C	C	A	A	C	C	C	C	T	T	A	A	G	G	G	G	A	A	C	C	C	C	C	C	T	T	A	A	T	T	C	C	T	T	T	T	G	G	C	C	T	T	A	A	A	A	C	C	G	G	G	G	C	C	C	C	A	A	A	A	C	C	G	G	A	A	A	A	T	T	A	A	C	C	A	A	G	G	T	T	A	A	A	A	T	T	A	A	C	C	A	A	G	G	A	A	T	T	T	T	G	G	G	G	T	T	A	A	T	T	A	A	T	T	G	G	T	T	A	A	T	T	A	A	C	C	C	C	G	G	G	G	G	G	G	G	A	A	A	A	C	C	C	C	C	C	C	C	T	T	C	C	G	G	C	C	G	G	T	T	C	C	A	A	T	T	G	G	G	G	T	T	T	T	G	G	A	A	G	G	C	C	T	T	A	A	A	A	T	T	G	G	A	A	T	T	T	T	C	C	A	A	C	C	T	T	C	C	T	T	G	G	T	T	A	A	C	C	C	C	G	G	C	C	G	G	G	G	G	G	C	C	G	G	C	C	T	T	C	C	C	C	G	G	A	A	C	C	C	C	G	G	A	A	C	C	T	T	G	G	T	T	C	C	G	G	T	T	A	A	C	C	T	T	T	T	C	C	C	C	T	T	C	C	A	A	A	A	C	C	C	C	A	A	T	T	T	T	T	T	A	A	A	A	A	A	T	T	C	C	C	C	A	A	C	C	T	T	A	A	A	A	C	C	T	T	A	A	G	G	A	A	A	A	G	G	A	A	G	G	G	G	G	G	G	G	T	T	G	G	A	A	C	C	G	G	A	A	C	C	T	T	T	T	A	A	G	G	C	C	A	A	G	G	G	G	A	A	A	A	A	A	T	T	G	G	C	C	G	G	T	T	A	A	C	C	G	G	T	T	A	A	C	C	C	C	C	C	G	G	T	T	G	G	T	T	G	G	G	G	C	C	G	G	C	C	A	A	G	G	T	T	A	A	A	A	T	T	C	C	A	A	C	C	C	C	T	T	C	C	C	C	A	A	G	G	A	A	C	C	G	G	G	G	G	G	A	A	T	T	G	G	A	A	A	A	G	G	G	G	C	C	A	A	C	C	G	G	A	A	A	A	T	T	A	A	T	T	C	C	G	G	A	A	G	G	C	C	G	G	C	C	G	G	G	G	G	G	A	A	C	C	A	A	A	A	T	T	T	T	C	C	T	T	T	T	G	G	T	T	A	A	C	C	A	A	T	T	T	T	A	A	A	A	G	G	T	T	C	C	C	C	T	T	C	C	A	A	A	A	T	T	T	T	A	A	A	A	T	T	A	A	A	A	C	C	T	T	C	C	A	A	T	T	T	T	C	C	C	C	G	G	C	C	T	T	G	G	C	C	C	C	T	T	T	T	T	T	C	C	C	C	G	G	C	C	G	G	G	G	G	G	T	T	C	C	C	C	C	C	G	G	T	T	A	A	G	G	G	G	T	T	C	C	G	G	C	C	C	C	G	G	A	A	C	C	G	G	T	T	T	T	C	C	G	G	C	C	G	G	A	A	T	T	A	A	C	C	T	T	A	A	G	G	T	T	A	A	G	G	G	G	G	G	A	A	C	C	A	A	A	A	C	C	G	G	C	C	C	C	T	T	T	T	T	T	T	T	C	C	NA	NA	C	C	T	T	T	T	C	C	A	A	G	G	A	A	G	G	G	G	C	C	G	G	A	A	T	T	A	A	T	T	C	C	G	G	A	A	A	A	A	A	C	C	T	T	G	G	G	G	A	A	G	G	C	C	C	C	C	C	T	T	G	G	G	G	A	A	T	T	G	G	A	A	C	C	C	C	T	T	A	A	A	A	A	A	A	A	C	C	T	T	T	T	G	G	NA	NA	C	A	T	C	T	C	G	G	NA	NA	G	T	G	G	A	T	T	C	G	C	G	G	A	A	T	T	G	A	A	C	A	A	G	G	G	A	A	G	C	C	T	T	A	T	C	C	C	T	C	T	G	G	G	G	C	C	T	C	C	C	A	G	NA	NA	G	G	C	C	G	G	A	A	G	G	C	C	G	G	A	A	A	A	A	A	A	A	T	T	C	C	C	T	T	C	C	C	G	G	T	A	A	A	A	A	G	G	C	C	C	C	T	C	A	A	C	T	G	A	T	T	A	A	C	C	T	T	A	A	G	G	A	G	T	C	G	G	C	T	T	T	C	C	C	C	G	G	A	T	G	A	C	C	A	A	C	C	T	T	T	T	G	G	G	A	T	T	A	G	C	T	T	T	T	T	G	G	A	G	C	C	G	G	A	C	G	G	T	C	G	T	A	T	T	C	C	C	C	C	A	A	C	A	G	A	C	T	C	C	T	T	T	T	T	T	C	C	G	G	T	T	G	G	A	A	A	A	G	G	G	G	C	C	C	C	G	G	C	A	A	A	G	G	G	G	C	C	T	T	C	C	G	G	A	A	C	C	G	G	G	G	G	G	C	C	A	A	A	A	T	T	G	G	C	C	G	C	G	G	G	G	A	A	T	C	C	T	G	G	C	C	G	A	G	G	C	C	C	C	C	C	C	T	T	C	A	G	C	C	C	C	G	A	T	T	A	A	A	A	G	G	T	T	G	G	T	T	T	T	T	T	C	C	T	T	C	T	A	A	C	T	A	C	T	C	T	C	G	A	G	A	C	C	T	T	A	G	C	T	C	C	A	G	C	T	G	G	G	G	T	T	G	G	G	G	C	C	C	C	G	G	NA	NA	G	A	A	A	G	G	T	T	T	T	A	A	A	A	G	G	G	G	A	A	C	C	T	T	C	C	T	T	T	T	T	T	T	T	C	C	T	T	C	C	T	T	C	C	A	A	A	A	C	C	C	C	C	C	G	G	G	G	A	G	T	T	A	C	NA	NA	G	G	A	A	C	C	A	G	A	A	G	G	C	C	A	A	G	A	G	G	T	T	C	C	A	A	A	A	C	C	G	G	G	G	A	G	G	G	G	A	T	C	C	C	G	G	G	G	T	G	G	G	T	T	C	C	G	G	G	A	A	A	G	G	A	A	C	C	A	A	A	A	A	G	A	A	C	C	T	T	T	T	G	C	G	A	T	C	A	A	A	A	T	C	C	C	T	T	C	C	C	C	C	C	NA	NA	G	G	G	A	C	T	NA	NA	A	G	C	C	G	G	C	C	T	T	A	T	C	C	G	A	A	G	A	A	G	G	G	G	A	A	T	T	G	G	G	G	G	A	G	A	G	T	C	A	A	G	C	C	A	A	C	C	C	C	T	T	A	A	T	T	G	G	G	G	C	C	A	A	G	A	G	G	A	A	A	A	A	A	G	G	A	A	A	G	C	C	G	G	T	A	C	C	G	G	T	T	C	C	C	C	T	T	C	T	G	G	T	C	T	T	T	T	G	G	A	A	T	C	T	T	T	T	T	C	T	T	C	T	T	T	G	A	A	A	G	G	G	G	G	G	C	C	C	T	T	T	C	T	T	C	G	G	T	T	T	C	G	G	T	T	NA	NA	C	A	C	T	C	T	A	G	A	G	C	C	G	G	G	G	G	A	G	G	G	G	G	A	A	G	C	C	G	A	T	C	C	C	T	T	G	G	G	G	T	T	G	G	T	T	G	G	G	G	G	G	G	G	G	A	G	A	A	A	A	A	C	C	G	G	C	C	T	T	G	A	C	C	C	C	C	C	A	A	C	C	T	T	A	A	T	T	T	T	C	C	G	A	G	G	G	A	A	A	A	C	A	A	T	A	G	G	C	C	G	C	A	C	G	G	G	G	C	C	A	A	T	C	A	A	A	G	G	T	A	C	C	C	C	T	A	G	T	C	A	A	A	A	G	G	C	C	C	C	T	C	T	G	G	T	C	T	C	C	C	C	T	T	A	A	G	G	A	A	A	A	A	A	G	G	T	T	A	A	G	A	A	A	T	G	C	C	G	G	G	T	T	A	C	C	G	G	A	A	T	T	C	C	G	A	G	T	A	A	G	G	G	G	G	G	G	G	T	T	T	T	T	T	A	A	G	G	T	A	C	C	A	G	A	C	A	A	C	C	T	T	T	T	C	C	G	G	G	A	C	C	C	C	A	A	C	C	A	G	A	A	C	C	T	C	T	A	T	T	G	G	G	G	A	G	G	A	G	T	A	G	A	A	C	C	T	T	C	C	C	T	C	C	T	T	T	T	C	C	T	T	T	T	NA	NA	G	G	C	C	C	C	T	T	A	A	G	G	T	C	C	C	T	C	C	C	G	G	A	A	C	C	C	A	C	C	C	G	T	T	A	A	NA	NA	G	C	T	C	G	C	C	C	A	G	C	T	G	G	C	C	T	G	C	T	G	T	G	T	C	A	NA	NA	C	C	NA	NA	C	C	T	C	T	A	C	C	G	G	A	G	A	A	T	C	A	G	G	A	G	A	T	C	C	C	C	C	A	T	C	C	A	A	C	C	C	C	A	A	T	C	T	T	C	C	A	A	G	G	T	T	C	C	G	G	T	C	G	G	T	T	A	A	A	A	A	G	G	C	A	G	A	G	C	C	C	C	G	C	T	T	C	C	C	C	A	A	G	G	A	A	T	T	A	G	G	A	G	A	T	T	C	T	NA	NA	A	C	C	A	A	A	G	A	C	C	A	A	T	C	C	T	T	T	G	G	G	G	C	C	A	A	A	A	C	T	G	A	A	A	NA	NA	G	A	C	T	T	T	C	C	G	G	G	G	A	A	T	G	C	T	A	A	C	C	A	A	G	G	C	C	T	T	C	C	A	A	A	G	C	C	C	C	G	G	T	C	A	A	C	A	G	G	A	G	T	C	G	A	G	G	C	C	A	A	G	G	C	C	A	A	G	G	G	G	A	G	T	T	T	T	G	G	G	A	G	G	T	T	T	C	C	G	A	A	G	A	C	T	G	G	T	C	T	T	C	C	G	G	C	T	A	A	G	G	G	G	G	G	T	T	T	T	A	A	C	A	G	A	A	G	A	A	G	A	A	A	A	A	T	C	NA	NA	G	A	T	C	A	A	G	G	G	G	T	C	T	T	C	C	A	C	C	C	C	T	T	C	A	A	G	A	T	T	A	G	T	C	C	T	C	T	G	G	NA	NA	A	A	C	T	G	G	T	T	G	G	A	A	C	C	C	C	C	T	A	A	A	A	A	A	A	A	A	A	G	G	A	A	G	G	C	C	G	G	G	G	A	G	G	G	T	T	C	C	NA	NA	C	C	G	G	A	A	C	T	A	G	A	A	T	T	T	T	C	C	A	A	T	T	C	C	A	A	G	G	C	C	T	T	A	A	C	C	A	A	A	A	A	A	G	G	G	G	G	G	A	A	G	G	G	G	A	A	C	C	T	T	A	A	C	C	A	A	C	C	G	G	C	C	G	G	T	T	C	C	T	T	A	A	G	G	A	A	C	C	T	A	T	C	C	C	A	C	T	T	C	C	T	T	G	G	G	G	C	C	A	A	G	G	C	C	T	T	T	A	T	T	T	T	T	A	G	G	C	C	A	G	T	T	T	T	C	T	T	T	C	C	G	G	T	C	T	T	A	G	A	A	T	T	T	C	A	G	C	C	C	C	T	T	T	T	A	A	C	C	G	G	T	T	C	C	T	T	C	C	C	C	C	C	C	T	A	A	C	C	A	A	NA	NA	G	A	C	C	A	A	G	G	A	A	G	G	C	C	C	C	A	A	A	A	A	A	G	G	C	C	C	C	C	C	G	G	A	A	C	C	C	C	C	C	C	C	T	T	A	G	C	G	G	A	A	G	G	G	A	A	A	G	A	A	C	T	A	A	G	G	C	C	T	T	A	A	G	G	A	A	A	A	G	G	C	C	C	C	C	C	C	C	C	C	G	G	C	C	G	G	G	G	C	C	G	G	G	G	A	A	C	C	A	A	T	T	C	C	G	A	C	T	T	T	A	G	C	C	G	G	C	C	T	T	G	G	A	A	A	A	C	T	C	T	A	G	A	A	C	C	A	G	G	G	C	T	C	C	C	C	T	T	T	C	G	A	A	A	C	C	C	C	G	G	C	T	T	T	NA	NA	G	A	A	G	A	G	T	T	G	G	A	A	G	G	A	A	A	A	T	T	C	C	G	G	A	A	A	A	C	C	G	G	T	T	G	G	C	T	A	A	C	C	C	C	T	T	A	A	C	C	T	T	G	T	NA	NA	C	T	A	A	T	T	C	C	G	A	G	G	A	G	C	T	A	G	C	T	T	C	T	C	T	T	C	C	G	G	T	C	T	A	A	A	T	T	T	T	A	A	A	A	C	C	T	T	G	G	G	A	T	T	C	T	G	A	A	C	C	T	A	T	C	C	G	G	A	G	G	A	G	G	C	C	G	G	A	T	A	A	T	T	T	A	A	T	G	G	C	C	G	A	T	T	T	T	C	C	T	T	A	A	T	T	G	G	G	G	T	T	G	G	C	C	A	A	A	A	G	G	T	T	G	G	T	T	C	A	A	G	G	A	G	A	G	G	A	A	A	C	A	G	NA	NA	G	A	A	A	C	C	G	G	C	T	A	G	G	A	T	A	A	A	G	G	C	T	A	G	G	G	T	T	C	C	G	G	C	T	T	T	T	T	G	G	C	C	C	T	A	A	T	T	T	T	A	A	C	C	G	G	T	T	C	G	A	T	T	T	G	G	A	A	T	T	G	G	T	T	T	T	A	A	G	G	C	C	C	C	A	A	C	C	T	C	C	T	C	C	C	C	C	C	C	C	G	G	T	T	T	T	T	T	C	T	T	T	C	C	C	T	A	G	T	C	A	A	A	G	T	T	A	A	A	A	C	C	T	T	G	G	A	A	C	C	C	C	C	C	G	G	A	A	C	C	A	A	T	T	C	C	C	C	G	G	T	T	C	C	A	A	G	A	T	T	T	T	G	G	T	T	G	T	T	C	T	T	A	A	C	C	C	C	T	C	G	G	T	C	C	C	C	C	T	T	C	C	NA	NA	T	G	A	A	C	A	A	G	G	A	A	G	C	C	A	A	G	G	C	A	G	G	G	G	C	C	G	G	A	G	C	C	T	C	C	C	C	C	C	T	A	A	T	T	NA	NA	G	G	A	G	A	G	G	G	G	G	T	T	A	G	G	G	G	G	G	A	T	G	A	A	T	T	C	C	G	G	G	A	G	A	A	A	G	G	T	T	C	C	T	G	NA	NA	G	G	G	G	C	T	T	T	G	G	C	C	C	C	T	T	C	C	T	T	C	C	A	G	A	A	A	G	A	T	G	A	A	A	C	C	G	G	A	G	A	C	C	T	T	T	G	G	T	C	C	C	T	T	T	T	G	G	T	T	G	C	C	T	T	T	G	G	NA	NA	G	G	NA	NA	A	G	C	C	C	T	G	G	C	C	A	A	G	G	T	C	A	A	G	G	C	C	T	C	T	C	A	G	G	G	G	G	C	T	G	G	G	G	C	T	A	C	T	G	NA	NA	A	A	NA	NA	C	T	G	G	T	T	T	T	T	T	T	T	A	A	A	A	G	G	C	C	C	C	G	G	C	C	T	C	C	C	T	T	C	T	G	G	G	A	G	G	C	G	T	T	C	C	C	C	G	G	T	T	G	G	T	C	T	T	A	A	A	A	C	C	T	T	T	G	A	G	G	C	C	T	G	A	G	G	G	G	G	A	C	A	T	A	T	C	G	G	A	A	G	A	G	T	G	A	G	G	T	T	C	C	A	G	A	G	G	G	C	C	A	G	T	C	G	G	A	A	C	T	T	T	T	T	A	A	A	G	A	A	T	G	A	A	T	T	G	A	G	G	C	C	A	A	A	A	G	G	C	C	T	T	T	C	C	C	A	A	A	A	A	A	C	C	G	G	T	C	G	T	T	T	T	G	A	A	C	T	T	T	A	C	A	G	G	G	C	T	A	G	C	C	A	A	T	C	T	G	A	A	G	G	C	T	C	T	C	T	C	T	C	C	G	G	C	A	C	C	C	T	C	T	A	A	C	C	G	G	T	T	T	T	T	G	A	G	A	G	T	C	G	G	C	T	C	T	A	G	A	G	G	G	C	C	A	G	C	C	T	T	C	C	T	T	T	T	G	G	C	C	A	A	G	G	C	C	C	C	G	G	T	T	A	A	C	C	A	A	T	T	T	T	C	C	C	C	C	C	A	A	G	G	A	A	G	G	T	T	A	A	T	T	C	C	T	T	A	A	T	T	T	T	A	A	C	C	C	C	G	G	C	C	A	A	T	T	A	A	C	C	C	C	C	C	C	C	G	G	T	T	A	A	A	A	T	T	T	T	C	C	A	A	G	G	T	T	T	T	C	C	C	C	A	A	C	C	C	C	T	T	T	T	C	C	A	A	A	A	A	A	A	A	T	T	C	C	G	G	T	T	T	T	A	A	C	C	C	C	A	A	A	A	T	T	C	C	T	T	G	G	A	A	G	G	A	A	A	A	G	G	A	A	T	T	T	T	C	C	C	C	G	G	G	G	T	T	T	T	G	G	T	T	G	G	A	A	G	G	C	C	A	A	G	G	T	T	G	G	G	G	T	T	A	A	A	A	T	T	C	C	C	C	T	T	G	G	A	A	A	A	G	G	A	A	T	T	T	T	T	T	T	T	G	G	T	T	T	T	T	T	C	C	G	G	T	T	T	T	A	A	G	G	T	T	G	G	A	A	T	T	G	G	T	T	A	A	G	G	T	T	G	G	A	A	G	G	T	T	G	G	G	G	T	T	A	A	G	G	C	C	C	C	G	G	T	T	G	G	A	A	G	G	A	A	C	C	A	A	C	C	C	C	C	C	T	T	G	G	G	G	G	G	C	C	C	C	T	T	A	A	C	C	T	T	A	A	A	A	C	C	T	T	C	C	C	C	T	T	C	C	C	C	G	G	C	C	T	T	G	G	T	T	T	T	G	G	T	T	C	C	A	A	T	T	C	C	G	G	C	C	T	T	C	C	T	T	C	C	C	C	T	T	C	C	A	A	A	A	A	A	G	G	G	G	G	G	C	C	T	T	C	C	G	G	A	A	T	T	C	C	T	T	A	A	T	T	A	A	A	A	A	A	T	T	C	C	G	G	G	G	T	T	C	C	T	T	T	T	C	C	C	C	T	T	G	G	G	G	T	T	G	G	A	A	C	C	G	G	G	G	T	T	A	A	G	G	C	C	G	G	T	T	T	T	T	T	T	T	A	A	C	C	G	G	C	C	C	C	C	C	T	T	T	T	C	C	C	C	C	C	A	A	C	C	C	C	G	G	C	C	T	T	T	T	C	C	A	A	A	A	G	G	A	A	T	T	C	C	C	C	G	G	G	G	C	C	T	T	T	T	C	C	G	G	A	A	A	A	A	A	C	C	T	T	T	T	A	A	A	A	G	G	G	G	T	T	T	T	T	T	T	T	G	G	A	A	T	T	C	C	T	T	A	A	A	A	C	C	G	G	G	G	T	T	A	A	G	G	G	G	T	T	T	T	C	C	C	C	A	A	C	C	G	G	A	A	C	C	G	G	T	T	A	A	C	C	A	A	A	A	G	G	C	C	A	A	A	A	C	C	A	A	C	C	T	T	A	A	T	T	A	A	G	G	T	T	G	G	G	G	C	C	A	A	C	C	G	G	G	G	T	T	G	G	A	A	T	T	A	A	T	T	G	G	T	T	C	C	T	T	T	T	C	C	C	C	G	G	T	T	NA	NA	T	T	C	C	C	C	G	G	A	A	G	G	A	A	T	T	A	A	G	G	A	A	C	C	T	T	A	A	C	C	T	T	C	C	G	G	T	T	T	T	A	A	T	T	A	A	A	A	A	A	A	A	C	C	G	G	C	C	G	G	G	G	T	T	A	A	G	G	G	G	A	A	G	G	A	A	T	T	T	T	G	G	G	G	T	T	T	T	T	T	A	A	A	A	T	T	C	C	G	G	A	A	A	A	T	T	C	C	C	C	T	T	A	A	T	T	C	C	T	T	G	G	G	G	T	T	G	G	T	T	C	C	C	C	C	C	G	G	G	G	C	C	T	T	G	G	A	A	C	C	G	G	C	C	C	C	A	A	C	C	T	T	T	T	G	G	A	A	G	G	T	T	G	G	G	G	G	G	A	A	A	A	T	T	C	C	G	G	C	C	A	A	C	C	A	A	G	G	G	G	G	G	A	A	G	G	C	C	C	C	T	T	A	A	C	C	C	C	C	C	C	C	T	T	T	T	G	G	A	A	A	A	G	G	G	G	A	A	A	A	C	C	G	G	G	G	C	C	T	T	G	G	G	G	C	C	A	A	G	G	G	G	A	A	A	A	C	C	T	T	G	G	A	A	A	A	C	C	C	C	A	A	A	A	T	T	A	A	C	C	G	G	A	A	C	C	C	C	C	C	G	G	T	T	C	C	G	G	C	C	C	C	T	T	C	C	A	A	G	G	T	T	A	A	T	T	G	G	C	C	C	C	G	G	A	A	T	T	A	A	T	T	A	A	T	T	G	G	G	G	A	A	T	T	G	G	G	G	A	A	C	C	T	T	C	C	A	A	C	C	C	C	T	T	T	T	T	T	T	T	T	T	C	C	G	G	T	T	C	C	T	T	A	A	T	T	A	A	A	A	A	A	T	T	G	G	G	G	T	T	A	A	C	C	C	C	G	G	A	A	T	T	C	C	A	A	C	C	C	C	C	C	T	T	C	C	G	G	C	C	G	G	G	G	A	A	G	G	G	G	T	T	T	T	C	C	C	C	G	G	A	A	A	A	G	G	A	A	G	G	C	C	C	C	A	A	G	G	T	T	T	T	T	T	G	G	A	A	A	A	C	C	C	C	T	T	T	C	C	C	T	T	G	G	A	A	T	T	G	G	C	C	T	T	T	T	A	A	T	T	T	T	T	T	A	A	T	T	T	T	G	G	C	C	G	G	A	A	T	T	C	C	A	A	T	T	T	T	C	C	A	A	A	A	C	C	T	T	A	A	C	C	T	T	A	A	G	G	G	G	T	T	T	T	T	T	C	C	C	C	C	C	T	T	A	A	G	G	G	G	A	A	C	C	C	C	C	C	A	A	T	T	A	A	G	G	C	C	T	T	NA	NA	A	A	C	C	T	T	G	G	G	G	C	C	C	C	G	G	T	T	G	G	T	T	A	A	T	T	G	G	A	A	T	T	T	T	C	C	G	G	C	C	T	T	G	G	A	A	G	G	C	C	A	A	T	T	A	A	C	C	T	T	A	A	A	A	G	G	G	G	C	C	C	C	C	C	C	C	A	A	A	A	G	G	C	C	C	C	T	T	A	A	A	A	T	T	G	G	A	A	G	G	T	T	G	G	G	G	G	G	A	A	G	G	C	C	G	G	G	G	T	T	C	C	A	A	C	C	A	A	G	G	A	A	A	A	A	A	G	G	T	C	G	G	T	T	A	A	G	G	C	C	G	G	C	C	C	C	T	T	G	G	A	A	T	T	A	A	A	A	C	C	C	C	T	T	C	C	T	T	C	C	T	T	G	G	T	T	T	T	A	A	G	G	G	G	C	C	T	T	C	C	T	T	G	G	T	T	A	A	T	T	A	A	T	T	C	C	A	A	A	A	G	G	G	G	A	A	C	C	G	G	C	C	A	A	A	A	T	T	C	C	T	T	C	C	T	T	G	G	G	G	G	G	T	T	G	G	G	G	A	A	T	T	T	T	G	G	T	T	C	C	G	G	T	T	A	A	A	A	C	C	C	C	A	A	C	C	T	T	T	T	T	T	A	A	G	G	G	G	T	T	T	T	C	C	A	A	T	T	C	C	C	C	G	G	T	T	A	A	C	C	G	G	G	G	A	A	T	T	A	A	G	G	A	A	C	C	A	A	T	T	A	A	G	G	A	A	T	T	C	C	T	T	G	G	A	A	C	C	G	G	G	G	C	C	G	G	A	A	C	C	C	C	T	T	T	T	G	G	G	G	A	A	G	G	T	T	C	C	G	G	A	A	G	G	NA	NA	T	T	A	A	G	G	G	G	G	G	G	G	NA	NA	A	A	G	G	G	G	A	A	T	T	T	T	A	A	C	C	G	G	C	C	G	G	G	G	C	C	A	A	A	A	A	A	C	C	T	T	A	A	G	G	G	G	T	T	T	T	A	A	G	G	A	A	T	T	T	T	G	G	A	A	A	A	G	G	G	G	A	A	T	T	A	A	A	A	A	A	G	G	C	C	C	C	T	T	C	C	A	A	A	A	G	G	T	T	T	T	C	C	C	C	A	A	C	C	A	A	G	G	C	C	T	T	C	C	C	C	C	C	G	G	C	C	T	T	C	C	G	G	C	C	T	T	G	G	T	T	A	A	C	C	A	A	G	G	C	C	G	G	T	T	G	G	C	C	G	G	C	C	G	G	G	G	T	T	A	A	T	T	A	A	T	T	C	C	A	A	G	G	A	A	G	G	G	G	T	T	G	G	C	C	A	A	C	C	C	C	G	G	A	A	C	C	C	C	T	T	A	A	T	T	G	G	C	C
[truncated: 1,625,186 more chars]
