# Supplementary material for: Expression Quantitative Trait Loci for Extreme Host Response to Influenza A in Pre-Collaborative Cross Mice
Source: G3 (Bethesda). 2012 Feb 1;2(2):213–21. doi: 10.1534/g3.111.001800 (PMC3284329; doi:10.1534/g3.111.001800)
Supplement: Supporting Information [file supp_2.2.213_FileS2.zip › File_S2/chr6.ped]

#family	subject	father	mother	sex	phenotype	JAX00601823		JAX00137325		JAX00137327		JAX00601829		JAX00137328		JAX00137329		JAX00601835		JAX00601838		JAX00601840		JAX00137334		JAX00228426		JAX00137337		JAX00601850		JAX00601851		JAX00601852		JAX00601853		JAX00601854		JAX00137343		JAX00601863		JAX00137346		JAX00601866		JAX00137347		JAX00137348		JAX00601878		JAX00137353		JAX00137354		JAX00137357		JAX00601881		JAX00137359		JAX00137360		JAX00601885		JAX00601886		JAX00137363		JAX00137366		JAX00601895		JAX00601896		JAX00137371		JAX00601898		JAX00137374		JAX00137376		JAX00601902		JAX00228437		JAX00601905		JAX00601906		JAX00601907		JAX00601910		JAX00601911		JAX00601915		JAX00189801		JAX00601918		JAX00137383		JAX00601921		JAX00601922		JAX00228440		JAX00137385		JAX00601924		JAX00137386		JAX00601927		JAX00601928		JAX00601929		JAX00137389		JAX00601935		JAX00601937		JAX00137391		JAX00601940		JAX00601941		JAX00601943		JAX00137394		JAX00601946		JAX00601950		JAX00228443		JAX00601953		JAX00601961		JAX00601963		JAX00601966		JAX00601968		JAX00137401		JAX00601974		JAX00601979		JAX00601980		JAX00601981		JAX00601983		JAX00601984		JAX00601985		JAX00137406		JAX00228445		JAX00228446		JAX00137409		JAX00601991		JAX00601992		JAX00601993		JAX00601997		JAX00601998		JAX00602000		JAX00602003		JAX00602004		JAX00602007		JAX00137414		JAX00228447		JAX00602012		JAX00137415		JAX00137416		JAX00602015		JAX00137421		JAX00602018		JAX00602019		JAX00137422		JAX00228450		JAX00228452		JAX00602022		JAX00602023		JAX00602025		JAX00602026		JAX00602029		JAX00602030		JAX00602032		JAX00602034		JAX00602036		JAX00137431		JAX00137434		JAX00137435		JAX00602043		JAX00228456		JAX00137439		JAX00602049		JAX00602051		JAX00137443		JAX00602064		JAX00602067		JAX00137446		JAX00137447		JAX00602071		JAX00602072		JAX00137450		JAX00602074		JAX00602079		JAX00602084		JAX00602085		JAX00602088		JAX00602092		JAX00602093		JAX00602095		JAX00602097		JAX00602098		JAX00602099		JAX00137468		JAX00137469		JAX00602107		JAX00602110		JAX00602114		JAX00137472		JAX00602115		JAX00602117		JAX00137477		JAX00602123		JAX00602124		JAX00602126		JAX00602132		JAX00189803		JAX00137482		JAX00602138		JAX00602139		JAX00602140		JAX00602141		JAX00602142		JAX00137485		JAX00602145		JAX00228470		JAX00137490		JAX00602148		JAX00602154		JAX00137494		JAX00602159		JAX00137496		JAX00137499		JAX00602172		JAX00602177		JAX00137505		JAX00228476		JAX00602188		JAX00602189		JAX00602190		JAX00137513		JAX00137514		JAX00602193		JAX00137515		JAX00602194		JAX00137517		JAX00602197		JAX00137520		JAX00602202		JAX00137523		JAX00602204		JAX00228478		JAX00602206		JAX00602209		JAX00137524		JAX00602215		JAX00602217		JAX00602218		JAX00137528		JAX00602220		JAX00602221		JAX00602223		JAX00602226		JAX00137530		JAX00602233		JAX00602235		JAX00602245		JAX00602246		JAX00137534		JAX00137539		JAX00137540		JAX00602254		JAX00602257		JAX00137543		JAX00602261		JAX00602266		JAX00137549		JAX00602268		JAX00602270		JAX00137552		JAX00137554		JAX00137555		JAX00602277		JAX00602281		JAX00602282		JAX00602292		JAX00602293		JAX00602296		JAX00602298		JAX00602305		JAX00602307		JAX00602308		JAX00137569		JAX00137570		JAX00602311		JAX00602312		JAX00602313		JAX00602317		JAX00602320		JAX00228487		JAX00137573		JAX00602323		JAX00602324		JAX00602325		JAX00137576		JAX00137577		JAX00137578		JAX00137579		JAX00602331		JAX00602332		JAX00602333		JAX00602334		JAX00602335		JAX00602338		JAX00602339		JAX00137581		JAX00602341		JAX00137583		JAX00602342		JAX00137585		JAX00602346		JAX00602353		JAX00602354		JAX00602355		JAX00602357		JAX00602360		JAX00602362		JAX00137590		JAX00602364		JAX00602365		JAX00602369		JAX00137592		JAX00602371		JAX00602378		JAX00137599		JAX00602383		JAX00602385		JAX00137601		JAX00602387		JAX00602388		JAX00228500		JAX00602398		JAX00137608		JAX00137610		JAX00602406		JAX00137612		JAX00602415		JAX00602416		JAX00602427		JAX00602429		JAX00137620		JAX00137621		JAX00602433		JAX00602437		JAX00137627		JAX00602444		JAX00602446		JAX00602452		JAX00602456		JAX00137632		JAX00137633		JAX00137635		JAX00137636		JAX00228509		JAX00602469		JAX00602470		JAX00602471		JAX00137637		JAX00137638		JAX00602474		JAX00602475		JAX00602477		JAX00602478		JAX00602480		JAX00602483		JAX00602485		JAX00602487		JAX00602488		JAX00602490		JAX00602491		JAX00137642		JAX00228512		JAX00602503		JAX00137646		JAX00137649		JAX00602510		JAX00602513		JAX00602514		JAX00602515		JAX00602516		JAX00602517		JAX00137654		JAX00602518		JAX00602519		JAX00228516		JAX00602524		JAX00137659		JAX00602526		JAX00602527		JAX00602533		JAX00602545		JAX00602547		JAX00602552		JAX00137665		JAX00602555		JAX00602557		JAX00602563		JAX00137671		JAX00602569		JAX00602570		JAX00602583		JAX00602584		JAX00602586		JAX00137678		JAX00137679		JAX00602587		JAX00602588		JAX00602593		JAX00602599		JAX00602604		JAX00602606		JAX00602607		JAX00602612		JAX00602616		JAX00602619		JAX00602623		JAX00602626		JAX00602632		JAX00137686		JAX00137687		JAX00602637		JAX00137689		JAX00137692		JAX00602657		JAX00602658		JAX00602661		JAX00602664		JAX00137695		JAX00602672		JAX00602675		JAX00602676		JAX00602678		JAX00602679		JAX00602680		JAX00602684		JAX00137701		JAX00602687		JAX00137704		JAX00602691		JAX00602692		JAX00602696		JAX00602698		JAX00602699		JAX00137706		JAX00602700		JAX00602704		JAX00602709		JAX00602710		JAX00602711		JAX00602712		JAX00602713		JAX00602718		JAX00137713		JAX00602729		JAX00137715		JAX00602733		JAX00602734		JAX00602735		JAX00602736		JAX00602739		JAX00602740		JAX00602741		JAX00602744		JAX00602745		JAX00602746		JAX00137720		JAX00602752		JAX00602753		JAX00137723		JAX00137724		JAX00137725		JAX00602757		JAX00602763		JAX00602764		JAX00602769		JAX00602770		JAX00602772		JAX00602773		JAX00602774		JAX00602777		JAX00137732		JAX00602784		JAX00137733		JAX00137734		JAX00137735		JAX00602788		JAX00602789		JAX00137737		JAX00137738		JAX00602800		JAX00602801		JAX00228534		JAX00602803		JAX00137746		JAX00137747		JAX00602818		JAX00137749		JAX00602822		JAX00602823		JAX00602824		JAX00602825		JAX00137752		JAX00602829		JAX00602833		JAX00228540		JAX00137756		JAX00602838		JAX00602843		JAX00602849		JAX00137759		JAX00602851		JAX00602852		JAX00602854		JAX00137763		JAX00602857		JAX00137764		JAX00137765		JAX00602859		JAX00137767		JAX00602863		JAX00602866		JAX00602869		JAX00228543		JAX00228544		JAX00228545		JAX00137772		JAX00602872		JAX00602878		JAX00137774		JAX00137780		JAX00602882		JAX00602883		JAX00602885		JAX00602888		JAX00602890		JAX00602893		JAX00228549		JAX00228550		JAX00602894		JAX00137790		JAX00602898		JAX00602903		JAX00137794		JAX00137796		JAX00228553		JAX00137797		JAX00137799		JAX00228556		JAX00228558		JAX00602924		JAX00602925		JAX00602927		JAX00137808		JAX00137810		JAX00602932		JAX00137815		JAX00137816		JAX00602942		JAX00602946		JAX00137826		JAX00602948		JAX00602950		JAX00602956		JAX00602964		JAX00602966		JAX00137836		JAX00137842		JAX00137843		JAX00602971		JAX00602972		JAX00137847		JAX00137851		JAX00602984		JAX00137852		JAX00137853		JAX00137854		JAX00602989		JAX00137856		JAX00137859		JAX00137860		JAX00137862		JAX00602997		JAX00602998		JAX00603001		JAX00137865		JAX00137867		JAX00603009		JAX00603011		JAX00603014		JAX00603020		JAX00137876		JAX00137878		JAX00603024		JAX00137880		JAX00603029		JAX00137882		JAX00137884		JAX00137886		JAX00603034		JAX00603037		JAX00137892		JAX00603053		JAX00137905		JAX00603061		JAX00603065		JAX00137912		JAX00137914		JAX00137915		JAX00137916		JAX00603068		JAX00137919		JAX00603070		JAX00228586		JAX00603073		JAX00137924		JAX00603075		JAX00603078		JAX00603079		JAX00603080		JAX00228591		JAX00603085		JAX00137933		JAX00228593		JAX00137937		JAX00137940		JAX00137941		JAX00228595		JAX00228596		JAX00603089		JAX00137944		JAX00137947		JAX00603092		JAX00603094		JAX00603095		JAX00137953		JAX00603097		JAX00603098		JAX00603101		JAX00603102		JAX00603112		JAX00603116		JAX00603118		JAX00603123		JAX00137968		JAX00137969		JAX00603132		JAX00137972		JAX00603134		JAX00137975		JAX00137977		JAX00603146		JAX00603147		JAX00137982		JAX00137985		JAX00137986		JAX00228614		JAX00137988		JAX00137990		JAX00603158		JAX00137992		JAX00603160		JAX00137994		JAX00137995		JAX00603168		JAX00603171		JAX00603173		JAX00138000		JAX00138002		JAX00603178		JAX00138003		JAX00603180		JAX00603184		JAX00138008		JAX00603189		JAX00603191		JAX00138011		JAX00603196		JAX00138015		JAX00138016		JAX00603201		JAX00603202		JAX00603207		JAX00603219		JAX00138022		JAX00603222		JAX00603223		JAX00603225		JAX00603227		JAX00603251		JAX00603257		JAX00603263		JAX00603267		JAX00603268		JAX00603272		JAX00603274		JAX00603276		JAX00603278		JAX00603281		JAX00138042		JAX00603286		JAX00603287		JAX00603290		JAX00138044		JAX00603298		JAX00603303		JAX00603306		JAX00138050		JAX00603308		JAX00603311		JAX00603314		JAX00138054		JAX00138057		JAX00603320		JAX00603323		JAX00138061		JAX00603328		JAX00138063		JAX00603334		JAX00603335		JAX00603336		JAX00603337		JAX00603345		JAX00603348		JAX00603352		JAX00138071		JAX00603355		JAX00603358		JAX00603363		JAX00603365		JAX00603370		JAX00138082		JAX00603375		JAX00603377		JAX00603378		JAX00603381		JAX00138086		JAX00138088		JAX00228638		JAX00228639		JAX00603392		JAX00603396		JAX00138090		JAX00138091		JAX00603398		JAX00138092		JAX00603401		JAX00603407		JAX00603411		JAX00138102		JAX00138104		JAX00138105		JAX00603416		JAX00603420		JAX00603427		JAX00603429		JAX00603431		JAX00228644		JAX00138114		JAX00138115		JAX00603437		JAX00603438		JAX00603439		JAX00603440		JAX00603441		JAX00138117		JAX00138118		JAX00603443		JAX00138119		JAX00603446		JAX00138121		JAX00603447		JAX00603448		JAX00603453		JAX00603455		JAX00138122		JAX00138124		JAX00603456		JAX00603457		JAX00603458		JAX00603459		JAX00138125		JAX00603462		JAX00603463		JAX00603464		JAX00603467		JAX00138128		JAX00603469		JAX00138136		JAX00603473		JAX00603476		JAX00603481		JAX00603483		JAX00603486		JAX00603489		JAX00603493		JAX00603494		JAX00603502		JAX00138149		JAX00603504		JAX00603506		JAX00138151		JAX00603508		JAX00603510		JAX00138153		JAX00603514		JAX00603515		JAX00138156		JAX00603523		JAX00603525		JAX00603527		JAX00138158		JAX00138160		JAX00603530		JAX00603532		JAX00603535		JAX00138165		JAX00603536		JAX00603540		JAX00228667		JAX00228668		JAX00138167		JAX00603546		JAX00603549		JAX00138184		JAX00603563		JAX00603564		JAX00138185		JAX00138186		JAX00603569		JAX00603573		JAX00138189		JAX00138190		JAX00603575		JAX00138194		JAX00603580		JAX00603586		JAX00228676		JAX00603590		JAX00603592		JAX00603598		JAX00603601		JAX00138200		JAX00138201		JAX00138203		JAX00138204		JAX00603607		JAX00603611		JAX00603616		JAX00603619		JAX00138211		JAX00603622		JAX00603629		JAX00603630		JAX00603635		JAX00603637		JAX00138220		JAX00603640		JAX00603642		JAX00603643		JAX00603646		JAX00603648		JAX00138225		JAX00138226		JAX00603653		JAX00603654		JAX00138229		JAX00603663		JAX00603665		JAX00228685		JAX00138232		JAX00603673		JAX00138233		JAX00603679		JAX00603682		JAX00603689		JAX00603691		JAX00138244		JAX00603693		JAX00138247		JAX00603697		JAX00603702		JAX00603703		JAX00603707		JAX00603711		JAX00603714		JAX00603715		JAX00138250		JAX00603720		JAX00603722		JAX00138251		JAX00228689		JAX00603725		JAX00603734		JAX00603735		JAX00603736		JAX00138256		JAX00603737		JAX00603739		JAX00138257		JAX00228692		JAX00603748		JAX00603751		JAX00138262		JAX00603753		JAX00603754		JAX00603756		JAX00603762		JAX00603765		JAX00603766		JAX00138269		JAX00603771		JAX00138273		JAX00138274		JAX00603778		JAX00603781		JAX00603782		JAX00138277		JAX00138281		JAX00603788		JAX00603789		JAX00138282		JAX00603794		JAX00228699		JAX00603801		JAX00138292		JAX00603804		JAX00138293		JAX00138295		JAX00603810		JAX00603812		JAX00603814		JAX00603815		JAX00138300		JAX00603819		JAX00138302		JAX00603821		JAX00603822		JAX00138306		JAX00138307		JAX00138311		JAX00138312		JAX00603837		JAX00603838		JAX00138315		JAX00603842		JAX00603844		JAX00603845		JAX00603846		JAX00138317		JAX00138319		JAX00138321		JAX00138322		JAX00603857		JAX00603859		JAX00138323		JAX00138324		JAX00603860		JAX00138325		JAX00603863		JAX00603866		JAX00603868		JAX00138326		JAX00603870		JAX00603881		JAX00603882		JAX00603883		JAX00138340		JAX00603888		JAX00603889		JAX00603895		JAX00603902		JAX00138346		JAX00603909		JAX00603910		JAX00603919		JAX00228720		JAX00138352		JAX00603921		JAX00603923		JAX00603926		JAX00603930		JAX00138358		JAX00603934		JAX00603935		JAX00603938		JAX00603939		JAX00603941		JAX00603944		JAX00138359		JAX00603946		JAX00603955		JAX00228725		JAX00603962		JAX00603964		JAX00603965		JAX00603969		JAX00603970		JAX00138368		JAX00603975		JAX00603980		JAX00603982		JAX00603984		JAX00603987		JAX00603989		JAX00603991		JAX00603995		JAX00603997		JAX00138376		JAX00604001		JAX00138377		JAX00604004		JAX00604007		JAX00604008		JAX00604009		JAX00604012		JAX00604014		JAX00604016		JAX00604018		JAX00604021		JAX00604023		JAX00138382		JAX00604035		JAX00604037		JAX00604040		JAX00604041		JAX00604045		JAX00604047		JAX00604049		JAX00604050		JAX00604051		JAX00138386		JAX00604055		JAX00604057		JAX00604061		JAX00138392		JAX00604067		JAX00604070		JAX00604071		JAX00604075		JAX00138396		JAX00138397		JAX00138398		JAX00138400		JAX00604079		JAX00138401		JAX00604085		JAX00604086		JAX00604087		JAX00604089		JAX00604090		JAX00138406		JAX00138407		JAX00604100		JAX00138410		JAX00604106		JAX00138412		JAX00604111		JAX00604113		JAX00604114		JAX00604116		JAX00604119		JAX00138413		JAX00138414		JAX00604122		JAX00604128		JAX00604129		JAX00138419		JAX00604134		JAX00604139		JAX00138422		JAX00138423		JAX00138426		JAX00604147		JAX00604148		JAX00604151		JAX00604152		JAX00604157		JAX00604161		JAX00604165		JAX00604172		JAX00138434		JAX00604176		JAX00138439		JAX00604181		JAX00604182		JAX00604183		JAX00604187		JAX00138443		JAX00604203		JAX00604205		JAX00604207		JAX00604209		JAX00138446		JAX00604214		JAX00604219		JAX00604220		JAX00138453		JAX00604233		JAX00138455		JAX00138457		JAX00604239		JAX00604240		JAX00604242		JAX00604244		JAX00604246		JAX00138463		JAX00604248		JAX00604249		JAX00604250		JAX00604254		JAX00604255		JAX00138464		JAX00604260		JAX00604264		JAX00604266		JAX00604267		JAX00138471		JAX00604275		JAX00604276		JAX00604278		JAX00604279		JAX00604281		JAX00604282		JAX00604283		JAX00138477		JAX00138478		JAX00604286		JAX00138479		JAX00604288		JAX00228740		JAX00604289		JAX00604290		JAX00138482		JAX00604297		JAX00138489		JAX00138492		JAX00604308		JAX00604309		JAX00604310		JAX00604313		JAX00604321		JAX00138502		JAX00138503		JAX00604333		JAX00138509		JAX00138510		JAX00138511		JAX00604345		JAX00604347		JAX00138518		JAX00138520		JAX00604358		JAX00138522		JAX00604362		JAX00138525		JAX00138526		JAX00604366		JAX00604367		JAX00604370		JAX00604372		JAX00604374		JAX00604375		JAX00138531		JAX00138535		JAX00604383		JAX00138539		JAX00604387		JAX00604389		JAX00604395		JAX00604396		JAX00138542		JAX00138544		JAX00138546		JAX00604416		JAX00604419		JAX00604420		JAX00604423		JAX00138554		JAX00604428		JAX00228747		JAX00604433		JAX00604440		JAX00604443		JAX00228750		JAX00604458		JAX00138569		JAX00604462		JAX00604464		JAX00138575		JAX00604466		JAX00604468		JAX00138579		JAX00138582		JAX00138583		JAX00604474		JAX00604478		JAX00138589		JAX00604486		JAX00604490		JAX00604491		JAX00604492		JAX00604494		JAX00138598		JAX00138600		JAX00138601		JAX00604497		JAX00604498		JAX00604500		JAX00604502		JAX00604503		JAX00604505		JAX00604506		JAX00604507		JAX00604508		JAX00138602		JAX00604518		JAX00604525		JAX00604527		JAX00604528		JAX00138614		JAX00604530		JAX00604531		JAX00138616		JAX00604537		JAX00138618		JAX00604539		JAX00604540		JAX00604546		JAX00604547		JAX00604548		JAX00604549		JAX00604550		JAX00604551		JAX00604554		JAX00604555		JAX00604558		JAX00138633		JAX00138634		JAX00604562		JAX00604565		JAX00604570		JAX00138638		JAX00138639		JAX00138640		JAX00138643		JAX00228764		JAX00604588		JAX00604593		JAX00604594		JAX00138652		JAX00604597		JAX00604598		JAX00604604		JAX00604605		JAX00138658		JAX00604609		JAX00604613		JAX00604619		JAX00604622		JAX00604624		JAX00604626		JAX00604635		JAX00138664		JAX00228772		JAX00138665		JAX00138666		JAX00604639		JAX00604640		JAX00604644		JAX00138668		JAX00228773		JAX00604648		JAX00604649		JAX00604650		JAX00604652		JAX00138677		JAX00604659		JAX00138680		JAX00604661		JAX00604662		JAX00228779		JAX00138684		JAX00604668		JAX00604669		JAX00604676		JAX00604680		JAX00604683		JAX00604684		JAX00604687		JAX00138696		JAX00604693		JAX00138698		JAX00138699		JAX00138700		JAX00604700		JAX00604703		JAX00138704		JAX00138705		JAX00138706		JAX00604705		JAX00138711		JAX00138712		JAX00604714		JAX00604717		JAX00604718		JAX00138716		JAX00138717		JAX00138718		JAX00604725		JAX00604729		JAX00604730		JAX00604731		JAX00228792		JAX00604732		JAX00604733		JAX00604736		JAX00604741		JAX00604746		JAX00138726		JAX00138728		JAX00604750		JAX00228795		JAX00604754		JAX00604757		JAX00604760		JAX00604770		JAX00604771		JAX00228797		JAX00138741		JAX00604779		JAX00604785		JAX00604789		JAX00604790		JAX00604792		JAX00138749		JAX00138750		JAX00228798		JAX00604819		JAX00604821		JAX00604822		JAX00604823		JAX00604824		JAX00604828		JAX00604837		JAX00604845		JAX00228804		JAX00604851		JAX00604857		JAX00138773		JAX00138774		JAX00138775		JAX00138778		JAX00138779		JAX00138781		JAX00604871		JAX00604880		JAX00604881		JAX00138787		JAX00604882		JAX00138790		JAX00604892		JAX00604893		JAX00604896		JAX00228808		JAX00604897		JAX00604900		JAX00138794		JAX00604905		JAX00138797		JAX00604907		JAX00604912		JAX00138802		JAX00228810		JAX00604921		JAX00604930		JAX00138809		JAX00604944		JAX00604945		JAX00604946		JAX00604949		JAX00604952		JAX00228813		JAX00138813		JAX00138815		JAX00604964		JAX00604966		JAX00604969		JAX00604970		JAX00604974		JAX00604976		JAX00604978		JAX00604987		JAX00604988		JAX00604990		JAX00604997		JAX00605000		JAX00138827		JAX00605001		JAX00605007		JAX00138831		JAX00138833		JAX00138834		JAX00605010		JAX00605012		JAX00605017		JAX00228820		JAX00605020		JAX00138843		JAX00138844		JAX00138845		JAX00138848		JAX00605032		JAX00605037		JAX00605040		JAX00138850		JAX00138851		JAX00605046		JAX00605050		JAX00138861		JAX00605052		JAX00605055		JAX00138867		JAX00138872		JAX00605065		JAX00138873		JAX00138874		JAX00605075		JAX00605076		JAX00138877		JAX00605079		JAX00605084		JAX00138879		JAX00138880		JAX00605087		JAX00138884		JAX00605092		JAX00605095		JAX00605099		JAX00605102		JAX00605105		JAX00138887		JAX00605107		JAX00605109		JAX00605112		JAX00138890		JAX00138892		JAX00605127		JAX00605131		JAX00605133		JAX00138896		JAX00605142		JAX00138897		JAX00605143		JAX00605144		JAX00138899		JAX00138900		JAX00605158		JAX00228838		JAX00605163		JAX00605166		JAX00605167		JAX00605168		JAX00138917		JAX00605173		JAX00605181		JAX00605182		JAX00138926		JAX00228845		JAX00605185		JAX00138929		JAX00605189		JAX00138933		JAX00605193		JAX00605195		JAX00605197		JAX00605200		JAX00605201		JAX00605202		JAX00138941		JAX00138942		JAX00605204		JAX00138943		JAX00605211		JAX00605212		JAX00605216		JAX00605217		JAX00605218		JAX00228849		JAX00138951		JAX00138952		JAX00605227		JAX00605234		JAX00138958		JAX00605236		JAX00605237		JAX00138962		JAX00228853		JAX00138965		JAX00605247		JAX00228856		JAX00605251		JAX00138968		JAX00605253		JAX00138972		JAX00605255		JAX00138976		JAX00605259		JAX00138977		JAX00138981		JAX00605264		JAX00138985		JAX00605267		JAX00138990		JAX00605271		JAX00605274		JAX00605277		JAX00605278		JAX00605280		JAX00605283		JAX00138996		JAX00605292		JAX00605294		JAX00605297		JAX00139001		JAX00605312		JAX00228863		JAX00605315		JAX00605316		JAX00605318		JAX00139004		JAX00139008		JAX00605324		JAX00605329		JAX00605331		JAX00605333		JAX00605336		JAX00228872		JAX00605344		JAX00605346		JAX00139022		JAX00139023		JAX00605348		JAX00605351		JAX00605353		JAX00139024		JAX00139026		JAX00605354		JAX00605357		JAX00605360		JAX00605361		JAX00605364		JAX00605370		JAX00605371		JAX00605372		JAX00139033		JAX00605380		JAX00605383		JAX00605385		JAX00605389		JAX00605397		JAX00605401		JAX00605407		JAX00605410		JAX00605411		JAX00139045		JAX00139048		JAX00605417		JAX00605418		JAX00605421		JAX00139059		JAX00139061		JAX00605429		JAX00228881		JAX00139066		JAX00139073		JAX00139074		JAX00605437		JAX00228884		JAX00139075		JAX00605441		JAX00605443		JAX00139082		JAX00228889		JAX00139088		JAX00605456		JAX00139092		JAX00605461		JAX00605462		JAX00139094		JAX00139095		JAX00605463		JAX00139101		JAX00605468		JAX00605472		JAX00605473		JAX00605476		JAX00139110		JAX00605481		JAX00605483		JAX00605485		JAX00605486		JAX00605487		JAX00139113		JAX00605488		JAX00605491		JAX00605495		JAX00139119		JAX00605497		JAX00139121		JAX00605499		JAX00605503		JAX00139126		JAX00139127		JAX00139140		JAX00139143		JAX00605526		JAX00139144		JAX00605529		JAX00605532		JAX00605535		JAX00605542		JAX00605544		JAX00605549		JAX00605552		JAX00139153		JAX00139154		JAX00605559		JAX00605566		JAX00605567		JAX00139162		JAX00605578		JAX00605581		JAX00605584		JAX00605587		JAX00605588		JAX00139166		JAX00605592		JAX00605593		JAX00605594		JAX00605596		JAX00139170		JAX00605600		JAX00605604		JAX00605606		JAX00139171		JAX00605617		JAX00139175		JAX00605623		JAX00139177		JAX00139178		JAX00605628		JAX00139181		JAX00605631		JAX00605632		JAX00605634		JAX00605636		JAX00605637		JAX00605643		JAX00605647		JAX00605650		JAX00139189		JAX00139190		JAX00605653		JAX00605654		JAX00605655		JAX00605658		JAX00139196		JAX00605675		JAX00605678		JAX00605680		JAX00605684		JAX00605685		JAX00139201		JAX00139202		JAX00139203		JAX00605694		JAX00605702		JAX00605703		JAX00605704		JAX00605706		JAX00139207		JAX00605716		JAX00605717		JAX00605718		JAX00139211		JAX00605719		JAX00605721		JAX00605724		JAX00605725		JAX00139217		JAX00605743		JAX00605744		JAX00605755		JAX00605760		JAX00605761		JAX00605762		JAX00605764		JAX00605773		JAX00605774		JAX00605775		JAX00139231		JAX00228916		JAX00605778		JAX00605779		JAX00605786		JAX00605791		JAX00605803		JAX00139244		JAX00605810		JAX00605812		JAX00605814		JAX00605817		JAX00605819		JAX00605821		JAX00605823		JAX00605825		JAX00605826		JAX00605829		JAX00605830		JAX00605831		JAX00605832		JAX00605838		JAX00605839		JAX00605846		JAX00605847		JAX00139258		JAX00605848		JAX00139261		JAX00139263		JAX00605852		JAX00605857		JAX00139267		JAX00139269		JAX00139270		JAX00605868		JAX00605872		JAX00139279		JAX00605875		JAX00139282		JAX00139283		JAX00228933		JAX00605885		JAX00139289		JAX00139290		JAX00605886		JAX00605888		JAX00605891		JAX00139294		JAX00228938		JAX00139298		JAX00605898		JAX00139299		JAX00139301		JAX00605905		JAX00605907		JAX00605909		JAX00605912		JAX00605913		JAX00605917		JAX00605919		JAX00605925		JAX00605927		JAX00605935		JAX00139313		JAX00139314		JAX00605945		JAX00228943		JAX00605951		JAX00605954		JAX00605958		JAX00139322		JAX00139323		JAX00605966		JAX00139326		JAX00605969		JAX00605970		JAX00228944		JAX00139328		JAX00139330		JAX00139332		JAX00139333		JAX00139334		JAX00605984		JAX00605985		JAX00605986		JAX00605987		JAX00139336		JAX00605989		JAX00605991		JAX00605993		JAX00605995		JAX00139339		JAX00606008		JAX00606011		JAX00606015		JAX00606018		JAX00606019		JAX00606020		JAX00606027		JAX00606029		JAX00228951		JAX00139354		JAX00139355		JAX00606032		JAX00606033		JAX00606036		JAX00606037		JAX00606039		JAX00606040		JAX00606042		JAX00606043		JAX00228954		JAX00606048		JAX00606049		JAX00606053		JAX00606057		JAX00139375		JAX00606068		JAX00606073		JAX00139381		JAX00606074		JAX00606082		JAX00139385		JAX00606087		JAX00606090		JAX00139393		JAX00606098		JAX00139397		JAX00606104		JAX00139403		JAX00606113		JAX00606114		JAX00606118		JAX00606121		JAX00606123		JAX00139409		JAX00606128		JAX00606130		JAX00606132		JAX00139414		JAX00606134		JAX00606135		JAX00139416		JAX00606142		JAX00606143		JAX00139417		JAX00139419		JAX00606151		JAX00228974		JAX00606155		JAX00139428		JAX00606167		JAX00606168		JAX00139432		JAX00139434		JAX00606171		JAX00606172		JAX00606175		JAX00606177		JAX00139436		JAX00606185		JAX00139439		JAX00606194		JAX00606196		JAX00606197		JAX00606199		JAX00606204		JAX00606205		JAX00606209		JAX00606212		JAX00606216		JAX00139449		JAX00606220		JAX00139451		JAX00139454		JAX00139455		JAX00606229		JAX00606231		JAX00606232		JAX00606234		JAX00606237		JAX00606238		JAX00139457		JAX00228983		JAX00228984		JAX00606244		JAX00139460		JAX00606252		JAX00606253		JAX00606254		JAX00139463		JAX00606257		JAX00139465		JAX00139466		JAX00228988		JAX00606264		JAX00606265		JAX00228989		JAX00139472		JAX00606271		JAX00606273		JAX00606276		JAX00606277		JAX00139478		JAX00228991		JAX00606286		JAX00606287		JAX00606292		JAX00139485		JAX00606298		JAX00606305		JAX00139488		JAX00606312		JAX00606313		JAX00606315		JAX00606316		JAX00606318		JAX00139490		JAX00606325		JAX00606326		JAX00606328		JAX00606330		JAX00606331		JAX00606334		JAX00606336		JAX00606340		JAX00606345		JAX00606353		JAX00606354		JAX00606359		JAX00606362		JAX00606364		JAX00606366		JAX00606377		JAX00606383		JAX00606384		JAX00606385		JAX00606389		JAX00606395		JAX00139506		JAX00228998		JAX00139507		JAX00606401		JAX00139510		JAX00139511		JAX00139512		JAX00606408		JAX00606418		JAX00606423		JAX00606427		JAX00139518		JAX00139521		JAX00139523		JAX00606435		JAX00606437		JAX00606439		JAX00606442		JAX00606443		JAX00606444		JAX00139524		JAX00606448		JAX00606453		JAX00139529		JAX00139531		JAX00139532		JAX00606461		JAX00606464		JAX00139535		JAX00606484		JAX00139542		JAX00606488		JAX00606490		JAX00139545		JAX00606503		JAX00606506		JAX00606508		JAX00606510		JAX00606515		JAX00606526		JAX00606529		JAX00606531		JAX00139554		JAX00606535		JAX00606545		JAX00139560		JAX00229010		JAX00229011		JAX00139563		JAX00139568		JAX00139570		JAX00606560		JAX00606562		JAX00606563		JAX00606566		JAX00606569		JAX00139574		JAX00606570		JAX00606574		JAX00606577		JAX00606578		JAX00606580		JAX00139577		JAX00606586		JAX00606587		JAX00229019		JAX00606595		JAX00606600		JAX00139582		JAX00606603		JAX00606606		JAX00139583		JAX00606608		JAX00606614		JAX00606617		JAX00139585		JAX00606619		JAX00606624		JAX00606625		JAX00606630		JAX00606632		JAX00139590		JAX00606637		JAX00606648		JAX00229023		JAX00139595		JAX00606658		JAX00606659		JAX00606663		JAX00606667		JAX00139599		JAX00606673		JAX00139600		JAX00606674		JAX00606676		JAX00606677		JAX00606686		JAX00139604		JAX00606687		JAX00606688		JAX00606689		JAX00139606		JAX00139608		JAX00606698		JAX00229028		JAX00606705		JAX00606712		JAX00139615		JAX00606713		JAX00606714		JAX00139617		JAX00606724		JAX00139621		JAX00606729		JAX00606734		JAX00139624		JAX00229030		JAX00139625		JAX00606742		JAX00606744		JAX00606759		JAX00606762		JAX00606766		JAX00606767		JAX00606768		JAX00606769		JAX00606770		JAX00606772		JAX00606779		JAX00606780		JAX00229034		JAX00606785		JAX00606787		JAX00724696		JAX00606790		JAX00606793		JAX00606794		JAX00606795		JAX00606797		JAX00606799		JAX00139640		JAX00139641		JAX00606800		JAX00606801		JAX00606804		JAX00606805		JAX00606809		JAX00606812		JAX00606813		JAX00606814		JAX00606817		JAX00606819		JAX00606822		JAX00606827		JAX00139651		JAX00606835		JAX00606836		JAX00606837		JAX00606840		JAX00139654		JAX00606841		JAX00606844		JAX00606846		JAX00139655		JAX00606851		JAX00606854		JAX00606855		JAX00606859		JAX00139657		JAX00606864		JAX00606867		JAX00606870		JAX00139663		JAX00606878		JAX00606882		JAX00139668		JAX00606896		JAX00139676		JAX00139680		JAX00606906		JAX00606912		JAX00139683		JAX00606916		JAX00606922		JAX00139684		JAX00606928		JAX00229049		JAX00229050		JAX00139689		JAX00606929		JAX00606932		JAX00139691		JAX00139692		JAX00606937		JAX00139693		JAX00139696		JAX00606939		JAX00139697		JAX00606946		JAX00606953		JAX00606955		JAX00606957		JAX00139706		JAX00606971		JAX00606972		JAX00606981		JAX00606982		JAX00606995		JAX00607001		JAX00607002		JAX00607009		JAX00139722		JAX00607014		JAX00229061		JAX00607015		JAX00607016		JAX00139731		JAX00607027		JAX00607029		JAX00229062		JAX00139735		JAX00139737		JAX00607035		JAX00139738		JAX00139741		JAX00139745		JAX00607043		JAX00607049		JAX00139751		JAX00607059		JAX00607062		JAX00607065		JAX00607071		JAX00607075		JAX00139760		JAX00607079		JAX00607084		JAX00607087		JAX00607090		JAX00139763		JAX00607094		JAX00139767		JAX00607098		JAX00607101		JAX00139768		JAX00607104		JAX00607113		JAX00607117		JAX00607122		JAX00607123		JAX00607124		JAX00607127		JAX00607129		JAX00607143		JAX00607148		JAX00607154		JAX00607155		JAX00607159		JAX00607162		JAX00607163		JAX00607164		JAX00607166		JAX00139785		JAX00607168		JAX00139788		JAX00607170		JAX00607171		JAX00229080		JAX00607174		JAX00607175		JAX00229081		JAX00139790		JAX00139792		JAX00139793		JAX00607183		JAX00607184		JAX00607185		JAX00607188		JAX00607190		JAX00139796		JAX00229083		JAX00607194		JAX00607195		JAX00607197		JAX00139800		JAX00607199		JAX00607200		JAX00139801		JAX00607201		JAX00607206		JAX00607209		JAX00139806		JAX00139807		JAX00607217		JAX00139811		JAX00189834		JAX00139812		JAX00607222		JAX00607223		JAX00607224		JAX00607226		JAX00607229		JAX00139813		JAX00607235		JAX00607237		JAX00607239		JAX00139817		JAX00229091		JAX00607245		JAX00607246		JAX00607248		JAX00607251		JAX00607257		JAX00139825		JAX00607265		JAX00139827		JAX00607268		JAX00607269		JAX00139830		JAX00607271		JAX00139833		JAX00607284		JAX00607286		JAX00607287		JAX00139835		JAX00607294		JAX00607299		JAX00607301		JAX00607302		JAX00607303		JAX00607306		JAX00607307		JAX00139844		JAX00607314		JAX00607317		JAX00607318		JAX00139845		JAX00139846		JAX00139848		JAX00607322		JAX00607325		JAX00607338		JAX00139851		JAX00607347		JAX00607352		JAX00607357		JAX00607358		JAX00607359		JAX00229102		JAX00607363		JAX00607366		JAX00139857		JAX00139859		JAX00607378		JAX00607386		JAX00229104		JAX00229105		JAX00607389		JAX00139864		JAX00607397		JAX00607398		JAX00607399		JAX00607400		JAX00607404		JAX00607406		JAX00139867		JAX00607409		JAX00607413		JAX00607414		JAX00607417		JAX00607420		JAX00607421		JAX00607422		JAX00607423		JAX00139873		JAX00139876		JAX00607434		JAX00607435		JAX00607436		JAX00229110		JAX00607438		JAX00607440		JAX00607443		JAX00139882		JAX00139884		JAX00607447		JAX00139886		JAX00607450		JAX00607462		JAX00139893		JAX00607464		JAX00607467		JAX00607470		JAX00607473		JAX00607476		JAX00139900		JAX00607477		JAX00607478		JAX00607479		JAX00139910		JAX00607497		JAX00139913		JAX00139914		JAX00607501		JAX00607505		JAX00607513		JAX00607521		JAX00139920		JAX00607528		JAX00139921		JAX00139922		JAX00607534		JAX00607536		JAX00607539		JAX00607541		JAX00607543		JAX00139926		JAX00607548		JAX00607553		JAX00139928		JAX00139932		JAX00607558		JAX00607561		JAX00607564		JAX00607568		JAX00607569		JAX00607570		JAX00607573		JAX00139936		JAX00229131		JAX00139941		JAX00139943		JAX00139944		JAX00607587		JAX00139951		JAX00139955		JAX00607599		JAX00607601		JAX00139959		JAX00229140		JAX00607612		JAX00607614		JAX00607615		JAX00139965		JAX00607618		JAX00607619		JAX00607625		JAX00139968		JAX00139970		JAX00229147		JAX00139975		JAX00139976		JAX00139977		JAX00607639		JAX00229148		JAX00607642		JAX00607648		JAX00607654		JAX00607657		JAX00607660		JAX00607664		JAX00607665		JAX00607669		JAX00607670		JAX00139986		JAX00607673		JAX00607678		JAX00139989		JAX00607684		JAX00607685		JAX00139990		JAX00607691		JAX00607693		JAX00607697		JAX00607699		JAX00607701		JAX00139999		JAX00140000		JAX00607703		JAX00607706		JAX00607707		JAX00607718		JAX00140009		JAX00607720		JAX00607724		JAX00607730		JAX00607731		JAX00607749		JAX00607757		JAX00607758		JAX00229167		JAX00607764		JAX00607765		JAX00607773		JAX00607774		JAX00140026		JAX00607776		JAX00607781		JAX00140029		JAX00140030		JAX00607787		JAX00607789		JAX00140034		JAX00607792		JAX00140035		JAX00140037		JAX00607797		JAX00607799		JAX00140039		JAX00607801		JAX00607802		JAX00140041		JAX00607804		JAX00140045		JAX00140046		JAX00607808		JAX00607819		JAX00607820		JAX00140049		JAX00607822		JAX00607826		JAX00607827		JAX00140051		JAX00607841		JAX00607845		JAX00140056		JAX00607855		JAX00607857		JAX00607858		JAX00140062		JAX00140063		JAX00607860		JAX00140066		JAX00140069		JAX00607865		JAX00607866		JAX00607872		JAX00607875		JAX00229187		JAX00607876		JAX00607881		JAX00607882		JAX00140081		JAX00607883		JAX00607885		JAX00607887		JAX00140088		JAX00607891		JAX00607896		JAX00140091		JAX00607899		JAX00607901		JAX00229190		JAX00140096		JAX00607908		JAX00607909		JAX00140098		JAX00607910		JAX00140101		JAX00229193		JAX00229195		JAX00140104		JAX00607919		JAX00140108		JAX00607927		JAX00607932		JAX00140121		JAX00140124		JAX00607946		JAX00607947		JAX00607948		JAX00140125		JAX00140127		JAX00607956		JAX00140132		JAX00607965		JAX00607966		JAX00140134		JAX00140138		JAX00607971		JAX00607972		JAX00140140		JAX00607975		JAX00607976		JAX00607977		JAX00607982		JAX00140143		JAX00607986		JAX00140144		JAX00607989		JAX00607992		JAX00607996		JAX00608001		JAX00608002		JAX00608003		JAX00608008		JAX00140151		JAX00608010		JAX00608013		JAX00608014		JAX00229210		JAX00140157		JAX00229214		JAX00608021		JAX00140162		JAX00140170		JAX00608034		JAX00608035		JAX00608038		JAX00608039		JAX00608041		JAX00608044		JAX00608047		JAX00140176		JAX00140177		JAX00608051		JAX00140178		JAX00229222		JAX00608061		JAX00608067		JAX00140185		JAX00140187		JAX00608074		JAX00140192		JAX00608082		JAX00608083		JAX00140194		JAX00140197		JAX00608099		JAX00608100		JAX00140206		JAX00608102		JAX00608109		JAX00608111		JAX00608112		JAX00140211		JAX00608118		JAX00608122		JAX00608124		JAX00608126		JAX00140219		JAX00140220		JAX00140223		JAX00608142		JAX00608155		JAX00608156		JAX00608159		JAX00140233		JAX00140235		JAX00608161		JAX00140236		JAX00608167		JAX00229245		JAX00608175		JAX00140247		JAX00608178		JAX00140252		JAX00608189		JAX00608190		JAX00608193		JAX00608198		JAX00608201		JAX00140260		JAX00608208		JAX00608211		JAX00608227		JAX00140272		JAX00229255		JAX00140273		JAX00608235		JAX00140288		JAX00608247		JAX00140291		JAX00608250		JAX00229259		JAX00608257		JAX00140293		JAX00229260		JAX00608261		JAX00140298		JAX00608265		JAX00608266		JAX00608272		JAX00608277		JAX00608282		JAX00140305		JAX00608286		JAX00140308		JAX00140309		JAX00608290		JAX00608293		JAX00608296		JAX00140313		JAX00608304		JAX00608307		JAX00140315		JAX00608308		JAX00608309		JAX00608310		JAX00608311		JAX00608313		JAX00608315		JAX00608316		JAX00608322		JAX00140319		JAX00608325		JAX00608330		JAX00608339		JAX00608340		JAX00608345		JAX00608351		JAX00608356		JAX00608359		JAX00229277		JAX00140335		JAX00140336		JAX00140337		JAX00608365		JAX00608366		JAX00608368		JAX00608370		JAX00608374		JAX00608378		JAX00140344		JAX00140349		JAX00608383		JAX00140351		JAX00608386		JAX00608389		JAX00608391		JAX00189839		JAX00140359		JAX00140362		JAX00140363		JAX00608398		JAX00608399		JAX00608401		JAX00608404		JAX00608405		JAX00140367		JAX00229288		JAX00140373		JAX00608419		JAX00140377		JAX00608423		JAX00608425		JAX00608437		JAX00140390		JAX00608445		JAX00608454		JAX00608457		JAX00608458		JAX00608461		JAX00140397		JAX00608467		JAX00608471		JAX00140400		JAX00608480		JAX00140404		JAX00608491		JAX00608492		JAX00140411		JAX00608495		JAX00140412		JAX00608500		JAX00140413		JAX00140424		JAX00140427		JAX00140428		JAX00608524		JAX00608527		JAX00608535		JAX00608537		JAX00608539		JAX00140438		JAX00608545		JAX00608546		JAX00608547		JAX00140442		JAX00608548		JAX00140443		JAX00140444		JAX00608549		JAX00608551		JAX00608555		JAX00140448		JAX00608557		JAX00608560		JAX00608565		JAX00608569		JAX00140454		JAX00229312		JAX00140455		JAX00608571		JAX00140457		JAX00608573		JAX00608577		JAX00140462		JAX00608582		JAX00229317		JAX00608583		JAX00229318		JAX00608586		JAX00608589		JAX00140468		JAX00608590		JAX00608592		JAX00608600		JAX00608602		JAX00608605		JAX00140472		JAX00608609		JAX00140473		JAX00608612		JAX00608613		JAX00140474		JAX00608618		JAX00608619		JAX00608620		JAX00140476		JAX00140477		JAX00229323		JAX00140481		JAX00608628		JAX00608635		JAX00140482		JAX00608637		JAX00608638		JAX00608639		JAX00608642		JAX00608648		JAX00140486		JAX00140489		JAX00140490		JAX00229326		JAX00608651		JAX00608652		JAX00140493		JAX00608657		JAX00229330		JAX00608664		JAX00608665		JAX00608672		JAX00608675		JAX00140505		JAX00229333		JAX00608680		JAX00140506		JAX00140507		JAX00229334		JAX00608685		JAX00140511		JAX00608691		JAX00608693		JAX00608694		JAX00140513		JAX00140516		JAX00608700		JAX00608701		JAX00608702		JAX00608705		JAX00608706		JAX00608709		JAX00140518		JAX00608710		JAX00140519		JAX00140522		JAX00140523		JAX00608717		JAX00608718		JAX00140526		JAX00608722		JAX00140527		JAX00608724		JAX00608726		JAX00608729		JAX00140531		JAX00140532		JAX00608731		JAX00229344		JAX00608736		JAX00608738		JAX00608739		JAX00140539		JAX00608746		JAX00608747		JAX00140542		JAX00140544		JAX00140547		JAX00608758		JAX00608759		JAX00608760		JAX00608761		JAX00140550		JAX00608766		JAX00140551		JAX00608769		JAX00608771		JAX00608773		JAX00140554		JAX00229350		JAX00608774		JAX00608776		JAX00608778		JAX00608780		JAX00608782		JAX00229351		JAX00608786		JAX00140560		JAX00608789		JAX00140562		JAX00608792		JAX00608794		JAX00608795		JAX00608797		JAX00608806		JAX00608810		JAX00608811		JAX00608819		JAX00608820		JAX00608823		JAX00608839		JAX00608840		JAX00140580		JAX00608843		JAX00608844		JAX00140582		JAX00140583		JAX00608849		JAX00608855		JAX00140586		JAX00608857		JAX00608858		JAX00608859		JAX00608862		JAX00229357		JAX00229358		JAX00140587		JAX00608863		JAX00140592		JAX00608871		JAX00140597		JAX00608886		JAX00608888		JAX00608891		JAX00608894		JAX00140599		JAX00608900		JAX00140604		JAX00608908		JAX00608909		JAX00608911		JAX00608913		JAX00140605		JAX00140606		JAX00140607		JAX00608916		JAX00608917		JAX00608919		JAX00608922		JAX00608925		JAX00608927		JAX00229365		JAX00140612		JAX00140613		JAX00140615		JAX00608938		JAX00608939		JAX00608941		JAX00229369		JAX00608946		JAX00608948		JAX00608952		JAX00140623		JAX00608955		JAX00140624		JAX00140625		JAX00140626		JAX00608964		JAX00608965		JAX00140631		JAX00608967		JAX00608968		JAX00608972		JAX00140632		JAX00608975		JAX00140635		JAX00608976		JAX00608978		JAX00140639		JAX00608982		JAX00608983		JAX00140641		JAX00608985		JAX00608986		JAX00608987		JAX00608989		JAX00140644		JAX00140645		JAX00608990		JAX00140647		JAX00608996		JAX00608999		JAX00609000		JAX00140652		JAX00229377		JAX00609004		JAX00609005		JAX00609011		JAX00609012		JAX00140653		JAX00609014		JAX00609015		JAX00609020		JAX00140661		JAX00609029		JAX00609031		JAX00609032		JAX00140664		JAX00229381		JAX00609033		JAX00609037		JAX00140668		JAX00140670		JAX00609041		JAX00609042		JAX00609044		JAX00609045		JAX00609046		JAX00609047		JAX00140678		JAX00609073		JAX00609078		JAX00609082		JAX00609083		JAX00609088		JAX00609091		JAX00140682		JAX00609092		JAX00609093		JAX00609098		JAX00140685		JAX00609108		JAX00609116		JAX00609119		JAX00609120		JAX00609124		JAX00609125		JAX00609129		JAX00609130		JAX00609131		JAX00609133		JAX00609134		JAX00140692		JAX00229393		JAX00609145		JAX00609151		JAX00609153		JAX00609154		JAX00609160		JAX00140698		JAX00140700		JAX00609170		JAX00609179		JAX00609181		JAX00609182		JAX00609185		JAX00140704		JAX00609190		JAX00609193		JAX00140708		JAX00140709		JAX00140711		JAX00609207		JAX00609208		JAX00609212		JAX00609216		JAX00609218		JAX00609223		JAX00140721		JAX00609225		JAX00609233		JAX00609234		JAX00609237		JAX00140723		JAX00140724		JAX00609247		JAX00609249		JAX00609254		JAX00609256		JAX00140728		JAX00609259		JAX00609260		JAX00609261		JAX00609264		JAX00609267		JAX00609270		JAX00609274		JAX00140737		JAX00609283		JAX00140739		JAX00609295		JAX00609296		JAX00609297		JAX00609298		JAX00609299		JAX00140750		JAX00609305		JAX00140752		JAX00140753		JAX00609313		JAX00140755		JAX00609318		JAX00140757		JAX00609319		JAX00609321		JAX00140759		JAX00609324		JAX00609325		JAX00229407		JAX00609331		JAX00140763		JAX00140764		JAX00609348		JAX00609350		JAX00140767		JAX00140768		JAX00609352		JAX00140769		JAX00140770		JAX00140772		JAX00609370		JAX00229411		JAX00609371		JAX00609372		JAX00609373		JAX00609375		JAX00609380		JAX00609385		JAX00609391		JAX00609400		JAX00609403		JAX00609405		JAX00609407		JAX00609408		JAX00140781		JAX00609412		JAX00140782		JAX00609417		JAX00609418		JAX00140783		JAX00609421		JAX00609424		JAX00609427		JAX00609432		JAX00609437		JAX00609438		JAX00609440		JAX00609442		JAX00140787		JAX00609447		JAX00140790		JAX00140791		JAX00140793		JAX00609449		JAX00609453		JAX00609454		JAX00609461		JAX00609462		JAX00609464		JAX00609467		JAX00140797		JAX00140798		JAX00609472		JAX00609474		JAX00609475		JAX00609476		JAX00609477		JAX00609479		JAX00609480		JAX00609481		JAX00609485		JAX00609486		JAX00609488		JAX00609489		JAX00609492		JAX00140800		JAX00140801		JAX00609495		JAX00609497		JAX00609498		JAX00609503		JAX00140805		JAX00609504		JAX00609506		JAX00609507		JAX00609508		JAX00609509		JAX00609510		JAX00609511		JAX00609513		JAX00609514		JAX00609516		JAX00609517		JAX00140811		JAX00140814		JAX00609523		JAX00609524		JAX00609538		JAX00609539		JAX00609541		JAX00609543		JAX00140816		JAX00609545		JAX00609546		JAX00609547		JAX00609549		JAX00609565		JAX00609570		JAX00140825		JAX00140826		JAX00609581		JAX00609582		JAX00609583		JAX00609588		JAX00609589		JAX00140828		JAX00140829		JAX00609595		JAX00609596		JAX00609598		JAX00609601		JAX00140830		JAX00140831		JAX00140832		JAX00609607		JAX00609610		JAX00609611		JAX00609613		JAX00609614		JAX00609617		JAX00609623		JAX00140835		JAX00609625		JAX00229433		JAX00609631		JAX00140838		JAX00189848		JAX00609634		JAX00140839		JAX00609635		JAX00140842		JAX00140843		JAX00609644		JAX00609646		JAX00609652		JAX00609660		JAX00609663		JAX00609668		JAX00609670		JAX00140851		JAX00140853		JAX00609685		JAX00609688		JAX00229437		JAX00140855		JAX00609697		JAX00609699		JAX00140857		JAX00609702		JAX00609704		JAX00609708		JAX00609711		JAX00229439		JAX00609721		JAX00609723		JAX00609724		JAX00609725		JAX00229440		JAX00609730		JAX00140864		JAX00609733		JAX00140865		JAX00609736		JAX00609756		JAX00140871		JAX00609770		JAX00140873		JAX00609771		JAX00609778		JAX00609781		JAX00609782		JAX00609787		JAX00609792		JAX00140875		JAX00609803		JAX00609806		JAX00609807		JAX00609822		JAX00609829		JAX00140887		JAX00609835		JAX00609836		JAX00229448		JAX00609842		JAX00609845		JAX00229450		JAX00609847		JAX00609854		JAX00609856		JAX00609863		JAX00609866		JAX00140900		JAX00609878		JAX00140906		JAX00609884		JAX00609888		JAX00140908		JAX00609894		JAX00140911		JAX00140912		JAX00140915		JAX00609910		JAX00140918		JAX00140919		JAX00609918		JAX00140921		JAX00609922		JAX00229459		JAX00609925		JAX00609926		JAX00609928		JAX00140924		JAX00140925		JAX00609930		JAX00229461		JAX00140927		JAX00609935		JAX00609936		JAX00609938		JAX00140928		JAX00609942		JAX00609943		JAX00609948		JAX00609949		JAX00609951		JAX00140932		JAX00609959		JAX00140933		JAX00140934		JAX00609965		JAX00609967		JAX00140936		JAX00140937		JAX00609980		JAX00609982		JAX00609988		JAX00140942		JAX00140943		JAX00609997		JAX00229465		JAX00610006		JAX00610012		JAX00610013		JAX00140947		JAX00140948		JAX00140949		JAX00610018		JAX00610021		JAX00610025		JAX00610027		JAX00610032		JAX00610035		JAX00610036		JAX00610038		JAX00140953		JAX00140955		JAX00610041		JAX00610047		JAX00610049		JAX00140958		JAX00189851		JAX00610051		JAX00610057		JAX00140964		JAX00610064		JAX00610065		JAX00140966		JAX00610075		JAX00610083		JAX00140971		JAX00229474		JAX00610090		JAX00140975		JAX00140976		JAX00140979		JAX00610095		JAX00140981		JAX00229479		JAX00610102		JAX00610104		JAX00610105		JAX00610109		JAX00140989		JAX00140993		JAX00140994		JAX00140997		JAX00229484		JAX00610120		JAX00140998		JAX00610123		JAX00610126		JAX00610127		JAX00141005		JAX00141006		JAX00141007		JAX00141010		JAX00610138		JAX00229491		JAX00141017		JAX00610144		JAX00610145		JAX00141020		JAX00610149		JAX00610157		JAX00610158		JAX00141030		JAX00610159		JAX00610164		JAX00610178		JAX00610186		JAX00610192		JAX00610193		JAX00610194		JAX00610196		JAX00610202		JAX00610203		JAX00141044		JAX00141045		JAX00610219		JAX00141047		JAX00610222		JAX00610234		JAX00610241		JAX00610243		JAX00610244		JAX00610245		JAX00610246		JAX00189853		JAX00610249		JAX00610254		JAX00610255		JAX00141053		JAX00229502		JAX00610261		JAX00610262		JAX00141058		JAX00610266		JAX00610281		JAX00610286		JAX00610297		JAX00610299		JAX00610300		JAX00610301		JAX00610303		JAX00610306		JAX00141064		JAX00610312		JAX00610313		JAX00610317		JAX00610321		JAX00610322		JAX00610325		JAX00610327		JAX00141068		JAX00141069		JAX00610335		JAX00610337		JAX00610338		JAX00610343		JAX00141071		JAX00229506		JAX00141072		JAX00610355		JAX00610358		JAX00610359		JAX00610364		JAX00141074		JAX00610366		JAX00141075		JAX00141076		JAX00610369		JAX00610370		JAX00610372		JAX00610375		JAX00610376		JAX00189855		JAX00610378		JAX00610383		JAX00610384		JAX00141081		JAX00610388		JAX00610389		JAX00610392		JAX00141083		JAX00610401		JAX00610405		JAX00141085		JAX00610406		JAX00610407		JAX00610408		JAX00610413		JAX00610414		JAX00610415		JAX00610421		JAX00610424		JAX00610431		JAX00610434		JAX00610436		JAX00610439		JAX00610442		JAX00610446		JAX00610447		JAX00610448		JAX00610463		JAX00610464		JAX00141099		JAX00610468		JAX00610471		JAX00610475		JAX00610478		JAX00610479		JAX00610484		JAX00610485		JAX00610488		JAX00610489		JAX00141101		JAX00141102		JAX00141103		JAX00141105		JAX00229516		JAX00610496		JAX00610498		JAX00610499		JAX00141106		JAX00610502		JAX00610504		JAX00141108		JAX00610510		JAX00610514		JAX00610520		JAX00610522		JAX00610523		JAX00610536		JAX00610537		JAX00610541		JAX00610542		JAX00610546		JAX00610549		JAX00141117		JAX00610550		JAX00610551		JAX00610552		JAX00610554		JAX00610557		JAX00141120		JAX00610563		JAX00610572		JAX00141123		JAX00610589		JAX00141128		JAX00610597		JAX00141132		JAX00610600		JAX00610608		JAX00141135		JAX00610613		JAX00610617		JAX00610622		JAX00141139		JAX00610626		JAX00610627		JAX00610630		JAX00610633		JAX00610639		JAX00610647		JAX00610649		JAX00141146		JAX00141147		JAX00141149		JAX00229526		JAX00610658		JAX00141151		JAX00141155		JAX00141156		JAX00610670		JAX00610671		JAX00610672		JAX00141158		JAX00610678		JAX00610682		JAX00141162		JAX00610688		JAX00229532		JAX00141163		JAX00610690		JAX00610692		JAX00610694		JAX00141167		JAX00141168		JAX00610700		JAX00610704		JAX00610706		JAX00610707		JAX00141171		JAX00141174		JAX00141176		JAX00610721		JAX00610727		JAX00610736		JAX00610737		JAX00141183		JAX00610740		JAX00610741		JAX00610749		JAX00610756		JAX00610759		JAX00141193		JAX00610764		JAX00141194		JAX00141197		JAX00610775		JAX00610780		JAX00610785		JAX00610787		JAX00610793		JAX00610803		JAX00141200		JAX00610805		JAX00141201		JAX00610812		JAX00141204		JAX00141205		JAX00141207		JAX00610826		JAX00141209		JAX00610828		JAX00610832		JAX00141211		JAX00141213		JAX00141215		JAX00141216		JAX00610849		JAX00141217		JAX00141219		JAX00610861		JAX00610862		JAX00610864		JAX00610865		JAX00610866		JAX00610868		JAX00610869		JAX00610870		JAX00610871		JAX00610877		JAX00610878		JAX00141222		JAX00610881		JAX00610883		JAX00189859		JAX00141223		JAX00141224		JAX00141225		JAX00141227		JAX00610892		JAX00229541		JAX00141234		JAX00610900		JAX00141236		JAX00610902		JAX00610903		JAX00141239		JAX00141240		JAX00610916		JAX00141245		JAX00610927		JAX00610935		JAX00141247		JAX00141248		JAX00610938		JAX00610940		JAX00141251		JAX00141252		JAX00229543		JAX00610942		JAX00141253		JAX00141254		JAX00610948		JAX00610949		JAX00610950		JAX00610951		JAX00610956		JAX00610957		JAX00610958		JAX00610959		JAX00610961		JAX00141260		JAX00141261		JAX00610966		JAX00141262		JAX00610970		JAX00141266		JAX00141267		JAX00229545		JAX00610974		JAX00610976		JAX00610978		JAX00610979		JAX00610981		JAX00610982		JAX00610985		JAX00610987		JAX00610988		JAX00141270		JAX00141272		JAX00611002		JAX00611003		JAX00611004		JAX00141282		JAX00611014		JAX00611015		JAX00611018		JAX00611019		JAX00141286		JAX00141288		JAX00141290		JAX00611026		JAX00611030		JAX00141292		JAX00611035		JAX00611036		JAX00611039		JAX00611040		JAX00611042		JAX00141295		JAX00611048		JAX00611051		JAX00611052		JAX00611055		JAX00611056		JAX00611057		JAX00611065		JAX00611068		JAX00611071		JAX00141304		JAX00141305		JAX00611076		JAX00611078		JAX00141308		JAX00611083		JAX00141311		JAX00141312		JAX00611090		JAX00611092		JAX00141315		JAX00141318		JAX00611093		JAX00141319		JAX00611103		JAX00611109		JAX00141322		JAX00611112		JAX00141326		JAX00141327		JAX00611114		JAX00611123		JAX00141339		JAX00611125		JAX00611127		JAX00611138		JAX00141343		JAX00141344		JAX00141345		JAX00611153		JAX00611160		JAX00141357		JAX00141440		JAX00611172		JAX00611174		JAX00611175		JAX00611176		JAX00141365		JAX00611179		JAX00141369		JAX00611182		JAX00141370		JAX00611186		JAX00141372		JAX00141374		JAX00141375		JAX00611193		JAX00611194		JAX00141376		JAX00141379		JAX00611199		JAX00611200		JAX00611203		JAX00611207		JAX00141382		JAX00611210		JAX00141383		JAX00141384		JAX00611215		JAX00611217		JAX00611218		JAX00611219		JAX00141390		JAX00141392		JAX00141396		JAX00611226		JAX00611234		JAX00141400		JAX00141401		JAX00611245		JAX00611250		JAX00141413		JAX00141419		JAX00611256		JAX00141428		JAX00611276		JAX00611283		JAX00611295		JAX00141448		JAX00141449		JAX00611299		JAX00141452		JAX00141456		JAX00611306		JAX00611314		JAX00141459		JAX00141461		JAX00141462		JAX00611318		JAX00141465		JAX00611320		JAX00611322		JAX00141466		JAX00611326		JAX00141470		JAX00141473		JAX00141474		JAX00611336		JAX00141479		JAX00141480		JAX00611340		JAX00611341		JAX00229576		JAX00141481		JAX00611342		JAX00141486		JAX00611346		JAX00141487		JAX00611354		JAX00141491		JAX00611355		JAX00611356		JAX00611357		JAX00229578		JAX00141493		JAX00611360		JAX00141498		JAX00611368		JAX00141503		JAX00611370		JAX00611374		JAX00611376		JAX00611379		JAX00141511		JAX00229585		JAX00611384		JAX00141514		JAX00611388		JAX00611389		JAX00141525		JAX00611443		JAX00611501		JAX00611502		JAX00611503		JAX00611505		JAX00141589		JAX00611513		JAX00229591		JAX00229594		JAX00611518		JAX00611521		JAX00611523		JAX00611524		JAX00141600		JAX00141601		JAX00611529		JAX00611531		JAX00611532		JAX00611538		JAX00141609		JAX00141610		JAX00611541		JAX00141613		JAX00611546		JAX00141616		JAX00611548		JAX00611552		JAX00611553		JAX00611554		JAX00611556		JAX00611562		JAX00611563		JAX00141625		JAX00611566		JAX00611567		JAX00611570		JAX00141630		JAX00611575		JAX00229610		JAX00141636		JAX00611581		JAX00611582		JAX00611583		JAX00611584		JAX00141637		JAX00611587		JAX00141638		JAX00611589		JAX00611591		JAX00611593		JAX00141641		JAX00611598		JAX00611599		JAX00141645		JAX00141647		JAX00611604		JAX00611606		JAX00141651		JAX00611607		JAX00611608		JAX00611609		JAX00611611		JAX00611617		JAX00611619		JAX00141656		JAX00611622		JAX00229615		JAX00611630		JAX00611631		JAX00611635		JAX00141665		JAX00141668		JAX00611645		JAX00611649		JAX00141676		JAX00141677		JAX00611650		JAX00141679		JAX00141680		JAX00611655		JAX00611657		JAX00611658		JAX00611659		JAX00611663		JAX00611665		JAX00141686		JAX00141689		JAX00611668		JAX00141692		JAX00611672		JAX00141694		JAX00611680		JAX00141695		JAX00611683		JAX00611684		JAX00611685		JAX00611689		JAX00141699		JAX00611691		JAX00611694		JAX00611695		JAX00141703		JAX00611696		JAX00611700		JAX00611701		JAX00141706		JAX00611712		JAX00141712		JAX00141715		JAX00611718		JAX00229636		JAX00611721		JAX00141717		JAX00141719		JAX00229638		JAX00141722		JAX00611726		JAX00611727		JAX00141729		JAX00611732		JAX00611735		JAX00611736		JAX00611739		JAX00141739		JAX00141744		JAX00611751		JAX00141748		JAX00611757		JAX00611758		JAX00611762		JAX00141753		JAX00141755		JAX00141757		JAX00141758		JAX00141760		JAX00611769		JAX00141763		JAX00611778		JAX00611779		JAX00611782		JAX00141770		JAX00611783		JAX00141774		JAX00141777		JAX00611788		JAX00141779		JAX00611794		JAX00141783		JAX00611797		JAX00611799		JAX00611800		JAX00141786		JAX00611807		JAX00611810		JAX00611813		JAX00611815		JAX00611819		JAX00229664		JAX00141801		JAX00611831		JAX00141807		JAX00611838		JAX00141812		JAX00611843		JAX00611844		JAX00611845		JAX00611848		JAX00611849		JAX00611851		JAX00611853		JAX00141819		JAX00611855		JAX00611856		JAX00141821		JAX00229669		JAX00229670		JAX00611862		JAX00611863		JAX00611865		JAX00141823		JAX00611870		JAX00611880		JAX00611881		JAX00141828		JAX00611888		JAX00141830		JAX00141832		JAX00611891		JAX00229674		JAX00229676		JAX00611898		JAX00611900		JAX00611903		JAX00611906		JAX00611908		JAX00141840		JAX00611913		JAX00141843		JAX00141845		JAX00611917		JAX00141848		JAX00611921		JAX00611929		JAX00229679		JAX00229680		JAX00141849		JAX00611931		JAX00141851		JAX00141853		JAX00611937		JAX00611939		JAX00611940		JAX00141855		JAX00141856		JAX00141858		JAX00229681		JAX00141861		JAX00611955		JAX00611956		JAX00611957		JAX00611958		JAX00611959		JAX00611960		JAX00141866		JAX00229682		JAX00611968		JAX00141867		JAX00141870		JAX00141871		JAX00141872		JAX00611973		JAX00141873		JAX00141874		JAX00611983		JAX00611988		JAX00611989		JAX00611990		JAX00141877		JAX00141879		JAX00141881		JAX00612002		JAX00612004		JAX00612010		JAX00612011		JAX00229687		JAX00229688		JAX00612015		JAX00612017		JAX00612019		JAX00612022		JAX00612027		JAX00612033		JAX00141892		JAX00612039		JAX00612042		JAX00612047		JAX00229691		JAX00141898		JAX00612054		JAX00141901		JAX00141903		JAX00141904		JAX00612059		JAX00141909		JAX00612065		JAX00612068		JAX00612074		JAX00141913		JAX00612076		JAX00612080		JAX00229699		JAX00141920		JAX00612086		JAX00612096		JAX00612099		JAX00612103		JAX00612104		JAX00229700		JAX00612108		JAX00229701		JAX00141927		JAX00612109		JAX00141932		JAX00612116		JAX00612120		JAX00612121		JAX00612123		JAX00141934		JAX00141936		JAX00612126		JAX00612127		JAX00612128		JAX00612130		JAX00612132		JAX00141939		JAX00612142		JAX00141942		JAX00612143		JAX00141945		JAX00141949		JAX00612150		JAX00612152		JAX00612153		JAX00141954		JAX00141956		JAX00612158		JAX00141958		JAX00612160		JAX00612167		JAX00612168		JAX00612169		JAX00612170		JAX00612172		JAX00612175		JAX00612176		JAX00612177		JAX00141966		JAX00229711		JAX00612178		JAX00612185		JAX00141970		JAX00141972		JAX00141976		JAX00612198		JAX00229714		JAX00612205		JAX00612207		JAX00141979		JAX00141980		JAX00612208		JAX00612209		JAX00612215		JAX00141981		JAX00612218		JAX00612219		JAX00612220		JAX00612221		JAX00612225		JAX00612226		JAX00612232		JAX00612233		JAX00141985		JAX00141988		JAX00612238		JAX00612241		JAX00612244		JAX00612245		JAX00612247		JAX00612248		JAX00229720		JAX00141993		JAX00612253		JAX00612254		JAX00612258		JAX00612260		JAX00141998		JAX00612265		JAX00142002		JAX00612267		JAX00142005		JAX00612273		JAX00612275		JAX00612276		JAX00229725		JAX00142009		JAX00612279		JAX00612284		JAX00142014		JAX00142019		JAX00612292		JAX00612302		JAX00612304		JAX00142026		JAX00612311		JAX00229731		JAX00612314		JAX00612315		JAX00612321		JAX00612324		JAX00612335		JAX00612336		JAX00142038		JAX00612339		JAX00612340		JAX00612342		JAX00612348		JAX00612350		JAX00142048		JAX00612354		JAX00612361		JAX00142051		JAX00142054		JAX00612365		JAX00612370		JAX00612376		JAX00612377		JAX00612386		JAX00612391		JAX00612392		JAX00142062		JAX00612394		JAX00612397		JAX00612404		JAX00612405		JAX00612406		JAX00142068		JAX00142069		JAX00612408		JAX00612412		JAX00612414		JAX00612415		JAX00612416		JAX00612417		JAX00142073		JAX00142074		JAX00612426		JAX00142075		JAX00229746		JAX00612436		JAX00612439		JAX00612443		JAX00612444		JAX00612445		JAX00142080		JAX00142083		JAX00612454		JAX00612455		JAX00612456		JAX00612458		JAX00612465		JAX00612466		JAX00229748		JAX00612469		JAX00612471		JAX00142089		JAX00142090		JAX00612473		JAX00612474		JAX00612477		JAX00612479		JAX00612480		JAX00142092		JAX00612484		JAX00612485		JAX00612489		JAX00142097		JAX00142101		JAX00229754		JAX00612508		JAX00612512		JAX00612516		JAX00142119		JAX00612551		JAX00612558		JAX00142131		JAX00142133		JAX00612567		JAX00612574		JAX00612575		JAX00229760		JAX00142141		JAX00612587		JAX00612597		JAX00612615		JAX00142165		JAX00612689		JAX00612690		JAX00142174		JAX00612703		JAX00229771		JAX00612710		JAX00612711		JAX00142181		JAX00612712		JAX00612713		JAX00612722		JAX00612724		JAX00612728		JAX00612746		JAX00612756		JAX00612757		JAX00612762		JAX00612763		JAX00189870		JAX00142212		JAX00142236		JAX00142237		JAX00612787		JAX00612788		JAX00142259		JAX00142265		JAX00612835		JAX00612848		JAX00612859		JAX00142278		JAX00612862		JAX00612866		JAX00142284		JAX00142285		JAX00612874		JAX00612877		JAX00612882		JAX00142291		JAX00612907		JAX00612954		JAX00612962		JAX00612964		JAX00612965		JAX00612969		JAX00612970		JAX00612972		JAX00612974		JAX00612975		JAX00612984		JAX00612987		JAX00612990		JAX00612991		JAX00142345		JAX00613004		JAX00613005		JAX00613012		JAX00613013		JAX00613015		JAX00613016		JAX00613018		JAX00142353		JAX00613023		JAX00613030		JAX00142355		JAX00613033		JAX00613035		JAX00613038		JAX00613041		JAX00613044		JAX00613048		JAX00613050		JAX00613052		JAX00613060		JAX00613061		JAX00613062		JAX00613063		JAX00613064		JAX00613065		JAX00613070		JAX00613073		JAX00613076		JAX00613080		JAX00613082		JAX00613090		JAX00613093		JAX00613097		JAX00613100		JAX00613103		JAX00613107		JAX00613114		JAX00142375		JAX00142376		JAX00613117		JAX00142378		JAX00613123		JAX00142380		JAX00613127		JAX00613132		JAX00613133		JAX00613134		JAX00142384		JAX00142386		JAX00613161		JAX00613162		JAX00142389		JAX00613168		JAX00613174		JAX00142391		JAX00142392		JAX00613178		JAX00613179		JAX00613181		JAX00613187		JAX00613191		JAX00613194		JAX00613196		JAX00229815		JAX00613198		JAX00142396		JAX00142398		JAX00613209		JAX00613211		JAX00613214		JAX00613215		JAX00142401		JAX00613218		JAX00613221		JAX00613222		JAX00613224		JAX00142405		JAX00613230		JAX00613231		JAX00613232		JAX00142408		JAX00613237		JAX00613238		JAX00142411		JAX00613244		JAX00613245		JAX00613247		JAX00613248		JAX00142413		JAX00142416		JAX00613257		JAX00613260		JAX00142417		JAX00613271		JAX00613274		JAX00142421		JAX00613276		JAX00613282		JAX00613283		JAX00613287		JAX00613288		JAX00142426		JAX00142427		JAX00613295		JAX00613298		JAX00613299		JAX00613302		JAX00613303		JAX00613305		JAX00613306		JAX00613307		JAX00613318		JAX00613323		JAX00613325		JAX00613327		JAX00613333		JAX00613335		JAX00613338		JAX00613347		JAX00613349		JAX00142438		JAX00142439		JAX00142442		JAX00142443		JAX00613352		JAX00142444		JAX00613362		JAX00613367		JAX00229829		JAX00613371		JAX00613375		JAX00613378		JAX00613384		JAX00142453		JAX00613387		JAX00613392		JAX00613399		JAX00613406		JAX00229834		JAX00613414		JAX00613416		JAX00613422		JAX00613423		JAX00613426		JAX00613430		JAX00613437		JAX00613439		JAX00613443		JAX00142465		JAX00613448		JAX00613451		JAX00613452		JAX00142468		JAX00613454		JAX00613455		JAX00142469		JAX00613458		JAX00142472		JAX00613460		JAX00613463		JAX00613469		JAX00613471		JAX00613477		JAX00613478		JAX00613482		JAX00229840		JAX00142477		JAX00613491		JAX00613492		JAX00613494		JAX00613504		JAX00142480		JAX00142482		JAX00613509		JAX00613511		JAX00613518		JAX00613520		JAX00613521		JAX00613522		JAX00142485		JAX00613529		JAX00613532		JAX00613536		JAX00142486		JAX00613541		JAX00613542		JAX00229844		JAX00229845		JAX00613554		JAX00613555		JAX00142491		JAX00613564		JAX00613567		JAX00613573		JAX00613575		JAX00613576		JAX00613578		JAX00613579		JAX00613582		JAX00613590		JAX00613591		JAX00613592		JAX00142499		JAX00613593		JAX00142500		JAX00613597		JAX00613598		JAX00613605		JAX00142502		JAX00613615		JAX00613623		JAX00613626		JAX00142512		JAX00142513		JAX00142514		JAX00613637		JAX00613650		JAX00142516		JAX00613657		JAX00613670		JAX00613674		JAX00613676		JAX00613681		JAX00613682		JAX00613688		JAX00613694		JAX00613696		JAX00613698		JAX00613703		JAX00142524		JAX00613712		JAX00613714		JAX00613715		JAX00613716		JAX00142530		JAX00142533		JAX00142534		JAX00613732		JAX00142535		JAX00613734		JAX00613735		JAX00613740		JAX00613741		JAX00613743		JAX00613746		JAX00613749		JAX00613758		JAX00142543		JAX00613762		JAX00613764		JAX00613765		JAX00613767		JAX00142548		JAX00142549		JAX00613784		JAX00613785		JAX00613792		JAX00613795		JAX00613796		JAX00613797		JAX00613798		JAX00613807		JAX00142559		JAX00613811		JAX00613813		JAX00613815		JAX00613817		JAX00613818		JAX00613819		JAX00142560		JAX00613821		JAX00613822		JAX00142561		JAX00613825		JAX00613827		JAX00613833		JAX00142564		JAX00613837		JAX00142566		JAX00142568		JAX00229859		JAX00613843		JAX00613844		JAX00613845		JAX00613846		JAX00613848		JAX00142572		JAX00613858		JAX00142576		JAX00613862		JAX00142580		JAX00613869		JAX00613879		JAX00613882		JAX00142589		JAX00613889		JAX00613892		JAX00613896		JAX00613901		JAX00613902		JAX00142599		JAX00613903		JAX00613908		JAX00613913		JAX00613917		JAX00613918		JAX00142605		JAX00142607		JAX00613924		JAX00613927		JAX00613928		JAX00613929		JAX00142609		JAX00229864		JAX00613932		JAX00613936		JAX00142612		JAX00613937		JAX00613939		JAX00142616		JAX00613944		JAX00142618		JAX00613947		JAX00613950		JAX00613952		JAX00613953		JAX00229867		JAX00142621		JAX00613959		JAX00142627		JAX00142628		JAX00189877		JAX00142630		JAX00613968		JAX00613971		JAX00613972		JAX00613973		JAX00613975		JAX00613979		JAX00142634		JAX00613991		JAX00613994		JAX00613995		JAX00142640		JAX00613997		JAX00613999		JAX00614001		JAX00142642		JAX00614009		JAX00614010		JAX00142644		JAX00614014		JAX00614015		JAX00614017		JAX00614019		JAX00142646		JAX00614027		JAX00142648		JAX00614032		JAX00142649		JAX00614034		JAX00142651		JAX00614042		JAX00142656		JAX00614052		JAX00614053		JAX00614056		JAX00614057		JAX00142658		JAX00614061		JAX00614065		JAX00614069		JAX00614079		JAX00614081		JAX00229882		JAX00142673		JAX00614086		JAX00142674		JAX00614088		JAX00614089		JAX00614092		JAX00614098		JAX00142679		JAX00614099		JAX00614105		JAX00142682		JAX00142683		JAX00614107		JAX00614121		JAX00614123		JAX00614124		JAX00614129		JAX00614130		JAX00614131		JAX00614139		JAX00614142		JAX00614144		JAX00614149		JAX00614150		JAX00614151		JAX00614152		JAX00614153		JAX00614156		JAX00614158		JAX00229889		JAX00229893		JAX00614164		JAX00142694		JAX00614167		JAX00614177		JAX00142698		JAX00614178		JAX00614179		JAX00614190		JAX00614195		JAX00614204		JAX00229895		JAX00614205		JAX00614208		JAX00142709		JAX00614214		JAX00142713		JAX00614216		JAX00614217		JAX00142716		JAX00229901		JAX00142717		JAX00614220		JAX00614225		JAX00614230		JAX00189879		JAX00614235		JAX00142723		JAX00142724		JAX00229903		JAX00614247		JAX00614248		JAX00614263		JAX00142736		JAX00614273		JAX00614277		JAX00614279		JAX00614281		JAX00614282		JAX00614283		JAX00614288		JAX00142742		JAX00614300		JAX00614305		JAX00142743		JAX00229908		JAX00614308		JAX00614315		JAX00142750		JAX00142751		JAX00614318		JAX00614321		JAX00142753		JAX00614322		JAX00614324		JAX00142755		JAX00142757		JAX00614328		JAX00614333		JAX00614334		JAX00614336		JAX00614339		JAX00614341		JAX00142760		JAX00614343		JAX00614349		JAX00142762		JAX00614350		JAX00614352		JAX00142763		JAX00142765		JAX00614360		JAX00614364		JAX00614366		JAX00614372		JAX00614375		JAX00142769		JAX00614376		JAX00614377		JAX00614378		JAX00142771		JAX00142773		JAX00614387		JAX00142774		JAX00614390		JAX00142777		JAX00229914		JAX00142782		JAX00142783		JAX00614407		JAX00142784		JAX00142786		JAX00142788		JAX00614419		JAX00142789		JAX00142791		JAX00614425		JAX00614430		JAX00614432		JAX00142794		JAX00614436		JAX00614439		JAX00614440		JAX00614443		JAX00614446		JAX00614448		JAX00614451		JAX00229923		JAX00142801		JAX00614457		JAX00614465		JAX00614466		JAX00614467		JAX00614469		JAX00142812		JAX00614481		JAX00614484		JAX00142813		JAX00189882		JAX00142815		JAX00614489		JAX00614491		JAX00614493		JAX00614494		JAX00142817		JAX00614499		JAX00142820		JAX00142821		JAX00614506		JAX00614509		JAX00614520		JAX00614521		JAX00614529		JAX00614530		JAX00229930		JAX00614537		JAX00229931		JAX00229932		JAX00142833		JAX00614545		JAX00142834		JAX00614547		JAX00229936		JAX00142836		JAX00614548		JAX00142837		JAX00614549		JAX00614550		JAX00614553		JAX00614554		JAX00614555		JAX00142841		JAX00142842		JAX00142845		JAX00229938		JAX00229939		JAX00614558		JAX00614559		JAX00614560		JAX00614561		JAX00614562		JAX00614563		JAX00614565		JAX00614567		JAX00142848		JAX00614572		JAX00614573		JAX00614577		JAX00614578		JAX00142851		JAX00614584		JAX00614588		JAX00614589		JAX00142855		JAX00142856		JAX00229943		JAX00229944		JAX00614590		JAX00614591		JAX00614593		JAX00614594		JAX00614595		JAX00614596		JAX00614597		JAX00614598		JAX00142865		JAX00614603		JAX00614605		JAX00614610		JAX00142870		JAX00142871		JAX00142874		JAX00614617		JAX00614621		JAX00614624		JAX00614625		JAX00142876		JAX00142878		JAX00614630		JAX00614640		JAX00142881		JAX00142882		JAX00614648		JAX00614649		JAX00614660		JAX00614661		JAX00614663		JAX00614665		JAX00614671		JAX00614673		JAX00142888		JAX00614680		JAX00614684		JAX00614691		JAX00614694		JAX00142895		JAX00142896		JAX00614699		JAX00614703		JAX00614704		JAX00229952		JAX00614715		JAX00614716		JAX00142898		JAX00614724		JAX00614735		JAX00614736		JAX00614737		JAX00614738		JAX00142901		JAX00614741		JAX00142902		JAX00614743		JAX00614751		JAX00614754		JAX00614757		JAX00614759		JAX00142907		JAX00614761		JAX00614763		JAX00614768		JAX00614769		JAX00142910		JAX00614771		JAX00614772		JAX00142913		JAX00614773		JAX00614778		JAX00614780		JAX00142920		JAX00142923		JAX00614791		JAX00614793		JAX00142924		JAX00614803		JAX00614804		JAX00614806		JAX00142928		JAX00614810		JAX00614815		JAX00142929		JAX00614821		JAX00142932		JAX00614828		JAX00614832		JAX00614838		JAX00614840		JAX00614841		JAX00614844		JAX00142942		JAX00614847		JAX00229966		JAX00142945		JAX00229967		JAX00142947		JAX00614853		JAX00614855		JAX00614858		JAX00614860		JAX00614861		JAX00614867		JAX00614870		JAX00614872		JAX00142956		JAX00142957		JAX00142958		JAX00142959		JAX00142961		JAX00614879		JAX00614882		JAX00142967		JAX00614891		JAX00142971		JAX00614897		JAX00614900		JAX00614902		JAX00614903		JAX00229978		JAX00142981		JAX00142984		JAX00614908		JAX00614909		JAX00614910		JAX00142987		JAX00614917		JAX00614919		JAX00229979		JAX00614920		JAX00614921		JAX00614922		JAX00614925		JAX00614928		JAX00614930		JAX00614936		JAX00614940		JAX00614941		JAX00142999		JAX00143001		JAX00614949		JAX00143003		JAX00614952		JAX00614954		JAX00614960		JAX00614962		JAX00614963		JAX00614965		JAX00614966		JAX00614967		JAX00143009		JAX00143010		JAX00614968		JAX00614969		JAX00614974		JAX00614975		JAX00614980		JAX00614983		JAX00614984		JAX00614987		JAX00614988		JAX00143019		JAX00614991		JAX00614993		JAX00614994		JAX00143024		JAX00143026		JAX00615001		JAX00615002		JAX00615003		JAX00615007		JAX00615011		JAX00143033		JAX00615015		JAX00143035		JAX00615016		JAX00143037		JAX00615020		JAX00615022		JAX00615024		JAX00615028		JAX00143043		JAX00615031		JAX00615035		JAX00143046		JAX00615037		JAX00615038		JAX00615041		JAX00615042		JAX00615044		JAX00615045		JAX00615046		JAX00615047		JAX00143053		JAX00615049		JAX00143055		JAX00615055		JAX00615057		JAX00615058		JAX00143061		JAX00230001		JAX00615069		JAX00615075		JAX00615076		JAX00615079		JAX00615084		JAX00615085		JAX00615093		JAX00143071		JAX00615099		JAX00615109		JAX00615110		JAX00615111		JAX00615112		JAX00615113		JAX00615114		JAX00615116		JAX00615117		JAX00143074		JAX00143075		JAX00615124		JAX00615129		JAX00615141		JAX00143081		JAX00143082		JAX00615153		JAX00230007		JAX00615154		JAX00143083		JAX00615161		JAX00615166		JAX00615169		JAX00143087		JAX00143088		JAX00143091		JAX00615182		JAX00615183		JAX00615184		JAX00615187		JAX00615189		JAX00615190		JAX00143093		JAX00143094		JAX00615196		JAX00615201		JAX00615207		JAX00615212		JAX00143099		JAX00615215		JAX00615219		JAX00143104		JAX00143105		JAX00615236		JAX00615239		JAX00615242		JAX00615247		JAX00615250		JAX00615263		JAX00143111		JAX00143114		JAX00615276		JAX00615278		JAX00615282		JAX00615291		JAX00615292		JAX00615294		JAX00615299		JAX00615310		JAX00143123		JAX00143127		JAX00615320		JAX00615322		JAX00143130		JAX00230017		JAX00615332		JAX00143135		JAX00615334		JAX00615335		JAX00615338		JAX00615339		JAX00615341		JAX00143138		JAX00143139		JAX00615347		JAX00230021		JAX00615350		JAX00615351		JAX00615353		JAX00615354		JAX00143145		JAX00615361		JAX00615365		JAX00615373		JAX00143150		JAX00615376		JAX00615383		JAX00615384		JAX00615388		JAX00615395		JAX00143156		JAX00615400		JAX00615402		JAX00230029		JAX00143160		JAX00615413		JAX00615418		JAX00615420		JAX00615427		JAX00615435		JAX00615436		JAX00615437		JAX00615441		JAX00615446		JAX00615448		JAX00615449		JAX00615450		JAX00615451		JAX00615457		JAX00615460		JAX00615464		JAX00615465		JAX00615469		JAX00615472		JAX00615473		JAX00615482		JAX00615483		JAX00615484		JAX00615488		JAX00615495		JAX00615497		JAX00143172		JAX00615509		JAX00615510		JAX00143178		JAX00615528		JAX00143180		JAX00615531		JAX00615534		JAX00615546		JAX00615548		JAX00615550		JAX00615559		JAX00615560		JAX00615564		JAX00615567		JAX00615568		JAX00615569		JAX00615570		JAX00615571		JAX00615572		JAX00615581		JAX00615592		JAX00615595		JAX00615598		JAX00143190		JAX00615604		JAX00615608		JAX00615611		JAX00615613		JAX00615614		JAX00615615		JAX00615622		JAX00615624		JAX00615635		JAX00615645		JAX00615647		JAX00615651		JAX00615656		JAX00615664		JAX00615665		JAX00615666		JAX00615669		JAX00615671		JAX00615673		JAX00615675		JAX00615677		JAX00615679		JAX00143203		JAX00143204		JAX00615683		JAX00615684		JAX00615690		JAX00615696		JAX00615698		JAX00615699		JAX00615701		JAX00615706		JAX00143209		JAX00615716		JAX00615719		JAX00615720		JAX00230039		JAX00615728		JAX00615729		JAX00615730		JAX00615731		JAX00615733		JAX00615735		JAX00615736		JAX00615739		JAX00615741		JAX00615742		JAX00615745		JAX00615746		JAX00615749		JAX00615755		JAX00615756		JAX00615758		JAX00615759		JAX00615764		JAX00615765		JAX00615769		JAX00615772		JAX00143222		JAX00143224		JAX00615787		JAX00615792		JAX00615793		JAX00615794		JAX00615796		JAX00615804		JAX00615805		JAX00615807		JAX00230043		JAX00143230		JAX00143231		JAX00615808		JAX00143232		JAX00143235		JAX00615817		JAX00615818		JAX00615819		JAX00615825		JAX00615826		JAX00615828		JAX00615834		JAX00615835		JAX00230048		JAX00615836		JAX00615840		JAX00615844		JAX00143239		JAX00615849		JAX00615851		JAX00615856		JAX00615860		JAX00615868		JAX00143244		JAX00615869		JAX00615870		JAX00615875		JAX00615878		JAX00230050		JAX00615879		JAX00615883		JAX00615885		JAX00143249		JAX00615890		JAX00615894		JAX00615895		JAX00143252		JAX00615897		JAX00615904		JAX00615905		JAX00615907		JAX00143254		JAX00143259		JAX00615915		JAX00615916		JAX00615918		JAX00615922		JAX00615923		JAX00615929		JAX00615930		JAX00143261		JAX00615934		JAX00143263		JAX00615938		JAX00615944		JAX00615948		JAX00615950		JAX00615951		JAX00143266		JAX00143267		JAX00615953		JAX00143269		JAX00143270		JAX00615955		JAX00615956		JAX00615959		JAX00615961		JAX00615967		JAX00615968		JAX00615971		JAX00615974		JAX00143276		JAX00615975		JAX00143279		JAX00615981		JAX00615982		JAX00615986		JAX00615990		JAX00143281		JAX00616000		JAX00616002		JAX00616004		JAX00616007		JAX00616009		JAX00616013		JAX00616016		JAX00143292		JAX00616027		JAX00616037		JAX00616041		JAX00230068		JAX00616043		JAX00616044		JAX00143298		JAX00616053		JAX00616057		JAX00616063		JAX00616071		JAX00616072		JAX00616073		JAX00616076		JAX00143303		JAX00616079		JAX00616080		JAX00616083		JAX00616086		JAX00616088		JAX00143305		JAX00616089		JAX00143308		JAX00616094		JAX00616095		JAX00616096		JAX00143309		JAX00616099		JAX00616100		JAX00616103		JAX00616105		JAX00616109		JAX00616110		JAX00616111		JAX00616112		JAX00143315		JAX00143316		JAX00616118		JAX00143318		JAX00616124		JAX00616126		JAX00616127		JAX00616128		JAX00616130		JAX00616131		JAX00616132		JAX00616133		JAX00616134		JAX00616136		JAX00143323		JAX00143324		JAX00616145		JAX00616147		JAX00143330		JAX00143331		JAX00616155		JAX00616160		JAX00230075		JAX00143336		JAX00616165		JAX00616166		JAX00143342		JAX00143343		JAX00616175		JAX00616179		JAX00143348		JAX00143349		JAX00143352		JAX00616184		JAX00143353		JAX00616189		JAX00616191		JAX00143356		JAX00143357		JAX00143358		JAX00616196		JAX00616199		JAX00616200		JAX00616201		JAX00616202		JAX00616205		JAX00616206		JAX00143363		JAX00616209		JAX00616211		JAX00616212		JAX00143365		JAX00616216		JAX00616217		JAX00616218		JAX00616219		JAX00143370		JAX00616222		JAX00616225		JAX00143372		JAX00616226		JAX00616227		JAX00230087		JAX00616234		JAX00616238		JAX00143374		JAX00143377		JAX00616240		JAX00616241		JAX00616244		JAX00143382		JAX00616249		JAX00616250		JAX00143384		JAX00143385		JAX00616253		JAX00143387		JAX00616256		JAX00616257		JAX00230092		JAX00143394		JAX00616267		JAX00143400		JAX00143402		JAX00616275		JAX00616276		JAX00143408		JAX00616280		JAX00616281		JAX00616282		JAX00143413		JAX00143415		JAX00230101		JAX00143418		JAX00616287		JAX00616291		JAX00616295		JAX00143426		JAX00616297		JAX00143429		JAX00616306		JAX00616310		JAX00616314		JAX00143438		JAX00616323		JAX00143442		JAX00616327		JAX00143444		JAX00143446		JAX00143447		JAX00189890		JAX00616334		JAX00616336		JAX00616337		JAX00616339		JAX00616347		JAX00616350		JAX00143451		JAX00616351		JAX00616352		JAX00616353		JAX00616354		JAX00143452		JAX00143455		JAX00616358		JAX00616363		JAX00616366		JAX00143470		JAX00616388		JAX00616389		JAX00616390		JAX00143471		JAX00143472		JAX00616404		JAX00616408		JAX00616410		JAX00616411		JAX00143479		JAX00143480		JAX00143481		JAX00143482		JAX00616418		JAX00143484		JAX00616422		JAX00616424		JAX00616426		JAX00143485		JAX00616433		JAX00616435		JAX00616436		JAX00616443		JAX00616444		JAX00143491		JAX00143493		JAX00616453		JAX00616455		JAX00616456		JAX00616458		JAX00143498		JAX00616459		JAX00616463		JAX00616465		JAX00616469		JAX00616476		JAX00616477		JAX00616479		JAX00143503		JAX00143504		JAX00616486		JAX00616488		JAX00616492		JAX00616493		JAX00616494		JAX00230128		JAX00616497		JAX00143507		JAX00616499		JAX00143510		JAX00616501		JAX00616503		JAX00616505		JAX00143513		JAX00143514		JAX00616506		JAX00616511		JAX00616515		JAX00143516		JAX00616516		JAX00143517		JAX00616517		JAX00616518		JAX00230133		JAX00616526		JAX00143522		JAX00616531		JAX00143523		JAX00616532		JAX00616533		JAX00143524		JAX00616534		JAX00143525		JAX00143526		JAX00616537		JAX00143527		JAX00143528		JAX00616540		JAX00616544		JAX00616546		JAX00616548		JAX00143530		JAX00616549		JAX00143535		JAX00616555		JAX00616556		JAX00616562		JAX00616565		JAX00616569		JAX00143543		JAX00616573		JAX00616576		JAX00616579		JAX00616582		JAX00616588		JAX00616591		JAX00616593		JAX00616594		JAX00616596		JAX00616598		JAX00616599		JAX00616601		JAX00143551		JAX00616605		JAX00616607		JAX00616616		JAX00616619		JAX00616625		JAX00616626		JAX00616627		JAX00616628		JAX00616629		JAX00616632		JAX00143554		JAX00616633		JAX00616635		JAX00616639		JAX00616645		JAX00143558		JAX00616648		JAX00230143		JAX00143561		JAX00143562		JAX00616658		JAX00616661		JAX00616669		JAX00616672		JAX00616673		JAX00616674		JAX00616675		JAX00143566		JAX00616676		JAX00143568		JAX00616683		JAX00143570		JAX00616687		JAX00616688		JAX00616689		JAX00616694		JAX00143576		JAX00143577		JAX00616703		JAX00143579		JAX00616706		JAX00616707		JAX00143580		JAX00616711		JAX00143583		JAX00616714		JAX00616718		JAX00616719		JAX00143584		JAX00230152		JAX00616721		JAX00143587		JAX00143588		JAX00616728		JAX00616730		JAX00616734		JAX00616735		JAX00143592		JAX00143594		JAX00616745		JAX00616749		JAX00616756		JAX00616761		JAX00143600		JAX00616762		JAX00616771		JAX00230156		JAX00143606		JAX00143610		JAX00616775		JAX00616778		JAX00616779		JAX00616781		JAX00616782		JAX00616786		JAX00616794		JAX00143617		JAX00616797		JAX00616799		JAX00616800		JAX00616801		JAX00616802		JAX00616803		JAX00616814		JAX00143623		JAX00143624		JAX00616818		JAX00143628		JAX00616821		JAX00143630		JAX00616824		JAX00616825		JAX00143633		JAX00616827		JAX00616832		JAX00616833		JAX00143634		JAX00616834		JAX00616837		JAX00616840		JAX00143636		JAX00143639		JAX00230169		JAX00616849		JAX00143642		JAX00616851		JAX00616854		JAX00616861		JAX00616866		JAX00616868		JAX00616870		JAX00616875		JAX00616876		JAX00616877		JAX00616878		JAX00616879		JAX00616889		JAX00616890		JAX00230173		JAX00230174		JAX00616892		JAX00616896		JAX00616897		JAX00616900		JAX00143667		JAX00616907		JAX00616909		JAX00616910		JAX00616914		JAX00616920		JAX00616921		JAX00143673		JAX00616926		JAX00616928		JAX00616929		JAX00616930		JAX00230179		JAX00143678		JAX00616941		JAX00616942		JAX00616943		JAX00143680		JAX00616946		JAX00616947		JAX00143683		JAX00616953		JAX00616954		JAX00616957		JAX00143686		JAX00143687		JAX00616963		JAX00616966		JAX00616969		JAX00616971		JAX00616975		JAX00143695		JAX00616979		JAX00616981		JAX00616985		JAX00616986		JAX00616987		JAX00616989		JAX00616990		JAX00143698		JAX00617001		JAX00143701		JAX00143702		JAX00617009		JAX00617011		JAX00143705		JAX00143707		JAX00617023		JAX00617027		JAX00143708		JAX00617030		JAX00617035		JAX00617043		JAX00230194		JAX00143713		JAX00143716		JAX00143717		JAX00617057		JAX00617066		JAX00617069		JAX00143720		JAX00143723		JAX00617073		JAX00143725		JAX00617077		JAX00617079		JAX00617081		JAX00143728		JAX00143729		JAX00143730		JAX00617082		JAX00617084		JAX00617087		JAX00143734		JAX00617094		JAX00617096		JAX00617098		JAX00617100		JAX00143737		JAX00617106		JAX00143740		JAX00617108		JAX00143742		JAX00617109		JAX00230201		JAX00230202		JAX00617114		JAX00143750		JAX00143756		JAX00617124		JAX00617128		JAX00617130		JAX00617132		JAX00617135		JAX00617136		JAX00230203		JAX00143765		JAX00143767		JAX00143769		JAX00617143		JAX00617146		JAX00143773		JAX00143775		JAX00230206		JAX00617157		JAX00617158		JAX00143777		JAX00143779		JAX00143780		JAX00143781		JAX00617172		JAX00617173		JAX00143789		JAX00617179		JAX00143790		JAX00617183		JAX00143798		JAX00617203		JAX00143804		JAX00617205		JAX00143805		JAX00617213		JAX00143806		JAX00143807		JAX00617214		JAX00143808		JAX00617217		JAX00617227		JAX00617228		JAX00617229		JAX00617230		JAX00617234		JAX00617235		JAX00617238		JAX00617246		JAX00143818		JAX00143819		JAX00617271		JAX00143828		JAX00617274		JAX00617282		JAX00617289		JAX00617295		JAX00617296		JAX00617301		JAX00617306		JAX00143837		JAX00143838		JAX00189898		JAX00617312		JAX00617315		JAX00617318		JAX00617319		JAX00617323		JAX00143846		JAX00617329		JAX00617333		JAX00617335		JAX00143849		JAX00617337		JAX00143851		JAX00617348		JAX00617351		JAX00617356		JAX00617361		JAX00617362		JAX00617367		JAX00617372		JAX00143859		JAX00143861		JAX00143862		JAX00617380		JAX00617382		JAX00143864		JAX00617390		JAX00143866		JAX00617403		JAX00617405		JAX00143870		JAX00617414		JAX00617415		JAX00617424		JAX00617429		JAX00617433		JAX00143876		JAX00617437		JAX00143878		JAX00617445		JAX00617446		JAX00617451		JAX00143886		JAX00617457		JAX00617458		JAX00143890		JAX00143893		JAX00617466		JAX00617468		JAX00617469		JAX00617470		JAX00143894		JAX00617472		JAX00143895		JAX00617475		JAX00617477		JAX00617479		JAX00617480		JAX00617485		JAX00143898		JAX00143899		JAX00617494		JAX00617497		JAX00617501		JAX00617504		JAX00617514		JAX00143906		JAX00143908		JAX00143910		JAX00617521		JAX00617523		JAX00143915		JAX00617533		JAX00143917		JAX00143920		JAX00617541		JAX00143921		JAX00617549		JAX00143923		JAX00143925		JAX00143926		JAX00617554		JAX00617559		JAX00617563		JAX00617570		JAX00617571		JAX00617574		JAX00617576		JAX00617578		JAX00143936		JAX00617583		JAX00617586		JAX00617592		JAX00617594		JAX00617598		JAX00617604		JAX00230257		JAX00617609		JAX00617610		JAX00230259		JAX00617612		JAX00617613		JAX00617614		JAX00617615		JAX00617617		JAX00617623		JAX00617626		JAX00143951		JAX00617631		JAX00617634		JAX00143952		JAX00617642		JAX00143954		JAX00617644		JAX00617649		JAX00617651		JAX00617656		JAX00617660		JAX00617662		JAX00617668		JAX00617669		JAX00617671		JAX00617672		JAX00143964		JAX00143965		JAX00617682		JAX00617687		JAX00617690		JAX00617693		JAX00617695		JAX00143967		JAX00143968		JAX00617703		JAX00617707		JAX00617708		JAX00617711		JAX00143971		JAX00617718		JAX00617722		JAX00617723		JAX00617732		JAX00617744		JAX00143982		JAX00617747		JAX00617748		JAX00617749		JAX00617751		JAX00617758		JAX00617760		JAX00143986		JAX00617765		JAX00617766		JAX00143988		JAX00617771		JAX00617772		JAX00617774		JAX00617780		JAX00617781		JAX00617782		JAX00143992		JAX00617784		JAX00617787		JAX00617789		JAX00617790		JAX00617791		JAX00143995		JAX00617793		JAX00143997		JAX00143998		JAX00617800		JAX00617802		JAX00617803		JAX00617805		JAX00144002		JAX00144005		JAX00144006		JAX00144008		JAX00617814		JAX00617815		JAX00617819		JAX00230275		JAX00617822		JAX00617823		JAX00617826		JAX00617831		JAX00617832		JAX00617833		JAX00617836		JAX00617837		JAX00617838		JAX00617840		JAX00189903		JAX00230277		JAX00617850		JAX00617853		JAX00617854		JAX00617858		JAX00617859		JAX00144019		JAX00144020		JAX00617866		JAX00144022		JAX00617869		JAX00617873		JAX00617874		JAX00617877		JAX00617878		JAX00617881		JAX00617883		JAX00617886		JAX00617887		JAX00617889		JAX00617891		JAX00144028		JAX00617900		JAX00144029		JAX00144032		JAX00230284		JAX00617913		JAX00617914		JAX00144034		JAX00617925		JAX00617928		JAX00617932		JAX00617940		JAX00617943		JAX00144040		JAX00617945		JAX00617946		JAX00144042		JAX00617948		JAX00617956		JAX00144045		JAX00617963		JAX00617966		JAX00617969		JAX00617970		JAX00617973		JAX00617974		JAX00144050		JAX00617977		JAX00617978		JAX00617985		JAX00617989		JAX00617993		JAX00617994		JAX00617995		JAX00617996		JAX00144051		JAX00144053		JAX00617998		JAX00618009		JAX00144055		JAX00144056		JAX00618015		JAX00618016		JAX00618027		JAX00618031		JAX00144061		JAX00618043		JAX00618048		JAX00618052		JAX00144063		JAX00618056		JAX00618060		JAX00144065		JAX00230293		JAX00618062		JAX00618065		JAX00618066		JAX00618067		JAX00618068		JAX00618069		JAX00144067		JAX00144068		JAX00618073		JAX00144069		JAX00230294		JAX00618076		JAX00618079		JAX00618081		JAX00618084		JAX00618085		JAX00144073		JAX00618090		JAX00618097		JAX00618099		JAX00618100		JAX00618104		JAX00618108		JAX00144077		JAX00618112		JAX00618114		JAX00144078		JAX00618118		JAX00618119		JAX00618121		JAX00144079		JAX00618129		JAX00144083		JAX00144084		JAX00618147		JAX00618148		JAX00144091		JAX00144092		JAX00144093		JAX00618154		JAX00618155		JAX00618159		JAX00144094		JAX00618161		JAX00618162		JAX00618163		JAX00144095		JAX00618164		JAX00618165		JAX00618166		JAX00230301		JAX00618169		JAX00618171		JAX00618172		JAX00618173		JAX00144099		JAX00618174		JAX00618182		JAX00618187		JAX00618189		JAX00618190		JAX00618191		JAX00618192		JAX00230304		JAX00618193		JAX00618194		JAX00230306		JAX00144108		JAX00618201		JAX00618202		JAX00618207		JAX00618210		JAX00618215		JAX00618216		JAX00144114		JAX00618225		JAX00144117		JAX00144118		JAX00618235		JAX00618238		JAX00618240		JAX00618241		JAX00144120		JAX00618242		JAX00618245		JAX00618246		JAX00618247		JAX00144125		JAX00618249		JAX00618250		JAX00618251		JAX00618254		JAX00618260		JAX00618263		JAX00618269		JAX00618273		JAX00144129		JAX00618274		JAX00618275		JAX00618279		JAX00144131		JAX00618284		JAX00618286		JAX00144133		JAX00618290		JAX00618293		JAX00144136		JAX00618306		JAX00618308		JAX00618309		JAX00618311		JAX00144137		JAX00618313		JAX00618315		JAX00144138		JAX00618318		JAX00618320		JAX00618322		JAX00618328		JAX00618329		JAX00618332		JAX00618337		JAX00618340		JAX00144146		JAX00618342		JAX00618343		JAX00618344		JAX00144147		JAX00144149		JAX00618353		JAX00618357		JAX00618360		JAX00618361		JAX00618362		JAX00618364		JAX00618367		JAX00144152		JAX00618371		JAX00618372		JAX00230319		JAX00618377		JAX00618380		JAX00618381		JAX00618383		JAX00618384		JAX00230320		JAX00618387		JAX00618390		JAX00618392		JAX00618395		JAX00618397		JAX00618402		JAX00618404		JAX00618406		JAX00144164		JAX00618415		JAX00618417		JAX00144165		JAX00144167		JAX00618419		JAX00618420		JAX00144168		JAX00144169		JAX00618425		JAX00618426		JAX00144171		JAX00144172		JAX00618427		JAX00618430		JAX00230324		JAX00618439		JAX00618444		JAX00618453		JAX00618454		JAX00618455		JAX00618458		JAX00144182		JAX00618461		JAX00618466		JAX00618469		JAX00618470		JAX00618471		JAX00618475		JAX00618476		JAX00618477		JAX00144183		JAX00618485		JAX00230331		JAX00144186		JAX00144187		JAX00144190		JAX00618498		JAX00618502		JAX00618503		JAX00144192		JAX00618510		JAX00144195		JAX00618523		JAX00618526		JAX00618527		JAX00618530		JAX00618532		JAX00230334		JAX00618539		JAX00618541		JAX00618542		JAX00144201		JAX00618544		JAX00618545		JAX00618546		JAX00144205		JAX00618552		JAX00618562		JAX00618575		JAX00144209		JAX00618578		JAX00618579		JAX00618580		JAX00618582		JAX00618583		JAX00618588		JAX00618590		JAX00618600		JAX00618601		JAX00618610		JAX00618612		JAX00618615		JAX00144226		JAX00230341		JAX00618624		JAX00618627		JAX00618629		JAX00144229		JAX00618631		JAX00144231		JAX00618635		JAX00618636		JAX00618645		JAX00618648		JAX00618649		JAX00144237		JAX00618650		JAX00618651		JAX00144241		JAX00144242		JAX00618658		JAX00230347		JAX00618661		JAX00618662		JAX00144245		JAX00618664		JAX00618674		JAX00618678		JAX00144252		JAX00618679		JAX00618680		JAX00230351		JAX00144254		JAX00618686		JAX00618688		JAX00144256		JAX00618691		JAX00618692		JAX00144259		JAX00230355		JAX00618697		JAX00144262		JAX00618703		JAX00144268		JAX00144269		JAX00144272		JAX00618717		JAX00618718		JAX00618730		JAX00618733		JAX00618736		JAX00618737		JAX00230361		JAX00618743		JAX00618748		JAX00618752		JAX00618753		JAX00144283		JAX00144284		JAX00618763		JAX00230363		JAX00618764		JAX00618765		JAX00618766		JAX00144285		JAX00144286		JAX00618768		JAX00618772		JAX00618775		JAX00618776		JAX00144290		JAX00618780		JAX00144294		JAX00618788		JAX00144298		JAX00144300		JAX00618795		JAX00144302		JAX00144303		JAX00618800		JAX00144304		JAX00144305		JAX00618802		JAX00618804		JAX00618809		JAX00618810		JAX00144308		JAX00618817		JAX00618818		JAX00618819		JAX00618824		JAX00618826		JAX00618827		JAX00618830		JAX00618831		JAX00618832		JAX00144312		JAX00618836		JAX00618838		JAX00144314		JAX00618842		JAX00144317		JAX00618846		JAX00144319		JAX00144320		JAX00618853		JAX00144322		JAX00144323		JAX00144325		JAX00618865		JAX00618866		JAX00618867		JAX00144329		JAX00618876		JAX00618877		JAX00618879		JAX00144330		JAX00144331		JAX00144332		JAX00144333		JAX00618885		JAX00618886		JAX00230379		JAX00144338		JAX00618891		JAX00618893		JAX00618897		JAX00618898		JAX00144342		JAX00144343		JAX00618900		JAX00618902		JAX00618903		JAX00144346		JAX00618911		JAX00618912		JAX00618914		JAX00618919		JAX00618920		JAX00618925		JAX00618926		JAX00618931		JAX00618934		JAX00618937		JAX00618940		JAX00144354		JAX00618954		JAX00618955		JAX00618963		JAX00618968		JAX00618971		JAX00618972		JAX00618975		JAX00618978		JAX00618981		JAX00618982		JAX00144363		JAX00618985		JAX00618990		JAX00230385		JAX00230386		JAX00618993		JAX00144368		JAX00618997		JAX00618999		JAX00619002		JAX00619008		JAX00619012		JAX00144372		JAX00619016		JAX00619017		JAX00619019		JAX00619020		JAX00619021		JAX00144374		JAX00619023		JAX00619025		JAX00619028		JAX00619030		JAX00619033		JAX00230388		JAX00230389		JAX00619036		JAX00619037		JAX00144380		JAX00619038		JAX00619039		JAX00144381		JAX00144382		JAX00144384		JAX00619065		JAX00144385		JAX00619069		JAX00619071		JAX00619074		JAX00619076		JAX00619079		JAX00144387		JAX00619082		JAX00619086		JAX00619092		JAX00144390		JAX00619093		JAX00230393		JAX00144394		JAX00619097		JAX00619098		JAX00619099		JAX00144395		JAX00619101		JAX00619102		JAX00619104		JAX00619107		JAX00230396		JAX00619111		JAX00144401		JAX00144402		JAX00619113		JAX00619116		JAX00619117		JAX00619118		JAX00619124		JAX00144406		JAX00230399		JAX00619136		JAX00619137		JAX00144413		JAX00144414		JAX00619152		JAX00619154		JAX00144417		JAX00619159		JAX00619160		JAX00619162		JAX00619163		JAX00619165		JAX00144422		JAX00619171		JAX00144423		JAX00619178		JAX00619179		JAX00619185		JAX00619186		JAX00619190		JAX00144428		JAX00619197		JAX00619199		JAX00144437		JAX00230406		JAX00619213		JAX00144439		JAX00619214		JAX00619215		JAX00619216		JAX00619218		JAX00619219		JAX00619223		JAX00619224		JAX00144448		JAX00144449		JAX00619236		JAX00619244		JAX00619245		JAX00619246		JAX00619248		JAX00619249		JAX00619252		JAX00144456		JAX00619263		JAX00619267		JAX00619272		JAX00619273		JAX00619275		JAX00144470		JAX00619277		JAX00619282		JAX00619284		JAX00144472		JAX00619288		JAX00619290		JAX00619293		JAX00619295		JAX00619300		JAX00619302		JAX00619307		JAX00144486		JAX00144490		JAX00144491		JAX00144492		JAX00230426		JAX00144495		JAX00619329		JAX00619331		JAX00619333		JAX00144500		JAX00619336		JAX00619337		JAX00619338		JAX00619341		JAX00144505		JAX00619342		JAX00619345		JAX00619347		JAX00619350		JAX00144509		JAX00619353		JAX00619357		JAX00619358		JAX00619361		JAX00619362		JAX00144513		JAX00619367		JAX00619370		JAX00619373		JAX00619375		JAX00619384		JAX00619386		JAX00619392		JAX00619397		JAX00619399		JAX00144523		JAX00619401		JAX00144525		JAX00144527		JAX00144528		JAX00144529		JAX00144530		JAX00619416		JAX00619422		JAX00619423		JAX00619436		JAX00619438		JAX00619464		JAX00619466		JAX00619470		JAX00619473		JAX00619474		JAX00230443		JAX00619480		JAX00619482		JAX00619487		JAX00619493		JAX00144550		JAX00144551		JAX00619495		JAX00619497		JAX00619498		JAX00144552		JAX00144553		JAX00144555		JAX00619508		JAX00619520		JAX00144559		JAX00619525		JAX00619526		JAX00619527		JAX00144560		JAX00619528		JAX00619532		JAX00619536		JAX00619538		JAX00619540		JAX00619547		JAX00619553		JAX00619556		JAX00619557		JAX00619559		JAX00619567		JAX00619568		JAX00619569		JAX00230453		JAX00619578		JAX00619582		JAX00619591		JAX00619599		JAX00619601		JAX00619604		JAX00619608		JAX00619612		JAX00144580		JAX00619614		JAX00619618		JAX00619619		JAX00619621		JAX00619622		JAX00144583		JAX00619626		JAX00619627		JAX00144586		JAX00619632		JAX00619635		JAX00619641		JAX00619642		JAX00619645		JAX00619649		JAX00619650		JAX00619653		JAX00619659		JAX00619662		JAX00619665		JAX00619668		JAX00144592		JAX00619674		JAX00619675		JAX00619684		JAX00619689		JAX00619693		JAX00144595		JAX00619710		JAX00144596		JAX00189911		JAX00619714		JAX00619717		JAX00230465		JAX00144599		JAX00619726		JAX00619732		JAX00619735		JAX00619737		JAX00619742		JAX00619750		JAX00619753		JAX00619754		JAX00619755		JAX00619756		JAX00619757		JAX00619759		JAX00144609		JAX00619766		JAX00619768		JAX00619770		JAX00619771		JAX00144612		JAX00619783		JAX00619785		JAX00619786		JAX00619789		JAX00619790		JAX00619792		JAX00619795		JAX00144616		JAX00619796		JAX00619800		JAX00619803		JAX00144620		JAX00619805		JAX00619808		JAX00619810		JAX00619815		JAX00619830		JAX00230472		JAX00230474		JAX00144622		JAX00619838		JAX00619839		JAX00144624		JAX00144625		JAX00619847		JAX00619855		JAX00619857		JAX00619859		JAX00619864		JAX00619876		JAX00619885		JAX00619890		JAX00619891		JAX00619898		JAX00619899		JAX00619900		JAX00144638		JAX00619906		JAX00619908		JAX00619912		JAX00619915		JAX00619920		JAX00230478		JAX00619925		JAX00619926		JAX00189913		JAX00619933		JAX00619938		JAX00619943		JAX00619954		JAX00619958		JAX00619959		JAX00619963		JAX00619964		JAX00619966		JAX00619968		JAX00619970		JAX00144650		JAX00619976		JAX00619977		JAX00230482		JAX00619984		JAX00619987		JAX00619993		JAX00144656		JAX00620008		JAX00620009		JAX00620010		JAX00620012		JAX00620013		JAX00620014		JAX00620018		JAX00620019		JAX00620023		JAX00620026		JAX00620029		JAX00620031		JAX00620034		JAX00620036		JAX00620041		JAX00620042		JAX00620044		JAX00620046		JAX00144663		JAX00620049		JAX00620050		JAX00620051		JAX00144666		JAX00620056		JAX00620057		JAX00144668		JAX00620062		JAX00230486		JAX00144669		JAX00620074		JAX00620075		JAX00620080		JAX00144675		JAX00620082		JAX00620083		JAX00620086		JAX00144677		JAX00620105		JAX00620108		JAX00620112		JAX00620113		JAX00144684		JAX00620115		JAX00620120		JAX00620124		JAX00620128		JAX00144689		JAX00620130		JAX00620136		JAX00620138		JAX00620139		JAX00620140		JAX00620143		JAX00620147		JAX00620149		JAX00144693		JAX00144694		JAX00144695		JAX00620152		JAX00620153		JAX00620155		JAX00620158		JAX00620166		JAX00620179		JAX00620180		JAX00620184		JAX00144706		JAX00620189		JAX00620195		JAX00620204		JAX00620208		JAX00620213		JAX00620215		JAX00620220		JAX00620222		JAX00620227		JAX00230503		JAX00620231		JAX00620232		JAX00144720		JAX00189916		JAX00144721		JAX00144722		JAX00620244		JAX00620247		JAX00144725		JAX00230508		JAX00620250		JAX00620251		JAX00620267		JAX00620271		JAX00620275		JAX00144734		JAX00620289		JAX00620290		JAX00620294		JAX00620297		JAX00620299		JAX00144741		JAX00620302		JAX00620307		JAX00620308		JAX00620319		JAX00620320		JAX00620321		JAX00144746		JAX00144748		JAX00620326		JAX00620330		JAX00620335		JAX00620337		JAX00620339		JAX00620340		JAX00620341		JAX00230515		JAX00230516		JAX00144757		JAX00620348		JAX00620349		JAX00620350		JAX00144762		JAX00620354		JAX00620355		JAX00620357		JAX00620358		JAX00620359		JAX00620360		JAX00620361		JAX00144769		JAX00144770		JAX00144771		JAX00144773		JAX00144775		JAX00144776		JAX00144777		JAX00144778		JAX00144779		JAX00620376		JAX00620379		JAX00144780		JAX00620385		JAX00620386		JAX00144784		JAX00144785		JAX00620393		JAX00620398		JAX00620399		JAX00620402		JAX00620406		JAX00144789		JAX00620407		JAX00620410		JAX00620411		JAX00144790		JAX00620414		JAX00620419		JAX00620421		JAX00144792		JAX00620423		JAX00620424		JAX00620425		JAX00620426		JAX00144797		JAX00620432		JAX00620434		JAX00620436		JAX00144800		JAX00620443		JAX00620445		JAX00620446		JAX00620451		JAX00620452		JAX00620453		JAX00620454		JAX00230531		JAX00620456		JAX00620458		JAX00620461		JAX00144805		JAX00620467		JAX00620471		JAX00620472		JAX00144809		JAX00620479		JAX00620483		JAX00144811		JAX00620490		JAX00620491		JAX00620493		JAX00620494		JAX00620495		JAX00144814		JAX00620501		JAX00620505		JAX00144817		JAX00620510		JAX00620511		JAX00620519		JAX00620521		JAX00620529		JAX00620534		JAX00620537		JAX00620543		JAX00620545		JAX00620549		JAX00144825		JAX00144826		JAX00144827		JAX00620554		JAX00620556		JAX00230541		JAX00620565		JAX00620566		JAX00620572		JAX00620574		JAX00620575		JAX00620578		JAX00620579		JAX00620580		JAX00144835		JAX00620585		JAX00620588		JAX00620589		JAX00620592		JAX00620596		JAX00620599		JAX00620602		JAX00620603		JAX00620606		JAX00620609		JAX00620611		JAX00144843		JAX00144844		JAX00620616		JAX00620618		JAX00620619		JAX00620624		JAX00620625		JAX00144851		JAX00620644		JAX00620645		JAX00620647		JAX00620652		JAX00620656		JAX00620657		JAX00620659		JAX00620660		JAX00620662		JAX00620665		JAX00144858		JAX00620669		JAX00620676		JAX00144869		JAX00620683		JAX00620684		JAX00620685		JAX00230551		JAX00620688		JAX00144875		JAX00620700		JAX00620701		JAX00620703		JAX00620706		JAX00620707		JAX00144877		JAX00144878		JAX00620713		JAX00620714		JAX00144879		JAX00144880		JAX00620718		JAX00620719		JAX00620722		JAX00620724		JAX00620725		JAX00144885		JAX00620730		JAX00620732		JAX00620734		JAX00144888		JAX00620737		JAX00620738		JAX00620739		JAX00144889		JAX00144892		JAX00620750		JAX00144894		JAX00620753		JAX00144897		JAX00144899		JAX00620759		JAX00620763		JAX00144900		JAX00144902		JAX00620765		JAX00620766		JAX00620768		JAX00620769		JAX00620771		JAX00144905		JAX00620780		JAX00620783		JAX00620784		JAX00144906		JAX00620800		JAX00144910		JAX00620802		JAX00144912		JAX00620808		JAX00620809		JAX00620814		JAX00620815		JAX00144915		JAX00620823		JAX00144917		JAX00144921		JAX00144923		JAX00620827		JAX00620831		JAX00144924		JAX00144925		JAX00144927		JAX00144928		JAX00620841		JAX00620843		JAX00620844		JAX00620846		JAX00620850		JAX00620851		JAX00620853		JAX00620855		JAX00620860		JAX00620862		JAX00144938		JAX00620867		JAX00620869		JAX00620881		JAX00620882		JAX00144945		JAX00620886		JAX00144947		JAX00144948		JAX00144949		JAX00620891		JAX00620894		JAX00620895		JAX00144951		JAX00144952		JAX00620896		JAX00144955		JAX00144957		JAX00620902		JAX00620904		JAX00144959		JAX00620908		JAX00620909		JAX00620910		JAX00620916		JAX00620917		JAX00144961		JAX00144962		JAX00620919		JAX00620920		JAX00144963		JAX00144964		JAX00620929		JAX00144965		JAX00230584		JAX00620931		JAX00620932		JAX00620938		JAX00144969		JAX00230586		JAX00144972		JAX00620943		JAX00620945		JAX00620946		JAX00620951		JAX00230587		JAX00144975		JAX00620953		JAX00144980		JAX00620956		JAX00620958		JAX00620959		JAX00620960		JAX00144982		JAX00620962		JAX00189923		JAX00144984		JAX00620964		JAX00144985		JAX00144986		JAX00144989		JAX00620972		JAX00144993		JAX00144995		JAX00144996		JAX00620980		JAX00620981		JAX00620982		JAX00144998		JAX00620986		JAX00620987		JAX00620989		JAX00145000		JAX00620990		JAX00620993		JAX00145004		JAX00620996		JAX00145005		JAX00621004		JAX00621005		JAX00621006		JAX00621007		JAX00145010		JAX00621014		JAX00145011		JAX00621018		JAX00621022		JAX00621025		JAX00621029		JAX00621031		JAX00621033		JAX00145014		JAX00145016		JAX00621038		JAX00621042		JAX00145019		JAX00621044		JAX00621045		JAX00621046		JAX00621047		JAX00621051		JAX00145020		JAX00145021		JAX00621058		JAX00621061		JAX00621066		JAX00621072		JAX00621073		JAX00621076		JAX00145026		JAX00145027		JAX00145028		JAX00621079		JAX00621081		JAX00621082		JAX00230600		JAX00621090		JAX00621093		JAX00621103		JAX00621104		JAX00621108		JAX00621110		JAX00145032		JAX00145033		JAX00145034		JAX00621111		JAX00621118		JAX00621122		JAX00621123		JAX00230603		JAX00621124		JAX00621126		JAX00621128		JAX00621132		JAX00145035		JAX00145037		JAX00145038		JAX00621142		JAX00621143		JAX00621144		JAX00621146		JAX00145042		JAX00621154		JAX00621156		JAX00621160		JAX00621162		JAX00621163		JAX00621164		JAX00621165		JAX00621166		JAX00621174		JAX00621175		JAX00621180		JAX00621181		JAX00621194		JAX00621195		JAX00621196		JAX00621198		JAX00621208		JAX00145056		JAX00621212		JAX00621213		JAX00621215		JAX00621216		JAX00621218		JAX00145060		JAX00621225		JAX00621226		JAX00621228		JAX00621229		JAX00621231		JAX00621232		JAX00145063		JAX00145064		JAX00145066		JAX00621251		JAX00621253		JAX00621254		JAX00621258		JAX00621261		JAX00145071		JAX00621265		JAX00145072		JAX00621272		JAX00621275		JAX00621280		JAX00621281		JAX00145077		JAX00621289		JAX00230619		JAX00230621		JAX00621290		JAX00621293		JAX00145081		JAX00145083		JAX00621296		JAX00621297		JAX00621301		JAX00145086		JAX00145087		JAX00621314		JAX00621317		JAX00230624		JAX00621322		JAX00145090		JAX00621323		JAX00145091		JAX00621326		JAX00145094		JAX00621337		JAX00621340		JAX00145097		JAX00621343		JAX00145099		JAX00621345		JAX00145100		JAX00621347		JAX00145101		JAX00621351		JAX00621353		JAX00621360		JAX00621362		JAX00621369		JAX00145105		JAX00145106		JAX00621373		JAX00621374		JAX00621377		JAX00621378		JAX00145109		JAX00621380		JAX00621381		JAX00621382		JAX00145112		JAX00621385		JAX00621394		JAX00145114		JAX00621396		JAX00621397		JAX00145117		JAX00621401		JAX00621404		JAX00621405		JAX00145123		JAX00145128		JAX00621418		JAX00621419		JAX00621420		JAX00621422		JAX00621424		JAX00621425		JAX00621428		JAX00621430		JAX00621431		JAX00145136		JAX00145140		JAX00145141		JAX00621442		JAX00621443		JAX00621447		JAX00621448		JAX00621450		JAX00621452		JAX00621457		JAX00621460		JAX00621461		JAX00621462		JAX00621468		JAX00621471		JAX00621472		JAX00621476		JAX00145150		JAX00621478		JAX00621480		JAX00621483		JAX00621484		JAX00621493		JAX00621495		JAX00145156		JAX00621499		JAX00621500		JAX00145157		JAX00621501		JAX00621511		JAX00621512		JAX00621514		JAX00621516		JAX00621517		JAX00621518		JAX00145159		JAX00621519		JAX00621524		JAX00145161		JAX00621529		JAX00621532		JAX00145163		JAX00621536		JAX00145165		JAX00621544		JAX00621549		JAX00621557		JAX00621559		JAX00621572		JAX00621575		JAX00621576		JAX00621577		JAX00621579		JAX00145172		JAX00621581		JAX00621582		JAX00621586		JAX00621587		JAX00621588		JAX00621589		JAX00621591		JAX00621597		JAX00145175		JAX00621603		JAX00621606		JAX00621607		JAX00145177		JAX00621617		JAX00621619		JAX00230639		JAX00621624		JAX00621641		JAX00621644		JAX00621647		JAX00621650		JAX00621651		JAX00621654		JAX00621657		JAX00145191		JAX00145192		JAX00145193		JAX00621675		JAX00621676		JAX00621677		JAX00145196		JAX00621681		JAX00145197		JAX00145198		JAX00621686		JAX00621690		JAX00621691		JAX00621693		JAX00621695		JAX00621696		JAX00621697		JAX00621699		JAX00145201		JAX00621705		JAX00621708		JAX00621715		JAX00145204		JAX00145205		JAX00621728		JAX00621732		JAX00621735		JAX00145206		JAX00621744		JAX00621745		JAX00145210		JAX00621752		JAX00145211		JAX00621756		JAX00145212		JAX00145213		JAX00621769		JAX00621772		JAX00621774		JAX00621775		JAX00621777		JAX00621783		JAX00145220		JAX00621790		JAX00621800		JAX00145228		JAX00621801		JAX00145230		JAX00621803		JAX00621805		JAX00145233		JAX00621814		JAX00145238		JAX00145239		JAX00145240		JAX00621822		JAX00621824		JAX00145244		JAX00621833		JAX00621834		JAX00621835		JAX00621836		JAX00621839		JAX00621844		JAX00621846		JAX00145248		JAX00621850		JAX00621851		JAX00230646		JAX00145251		JAX00621858		JAX00145254		JAX00145256		JAX00621860		JAX00621861		JAX00621863		JAX00621868		JAX00621872		JAX00621874		JAX00621875		JAX00621877		JAX00621879		JAX00145261		JAX00230649		JAX00145264		JAX00621889		JAX00145265		JAX00621890		JAX00145266		JAX00621899		JAX00145267		JAX00145268		JAX00230651		JAX00230652		JAX00621903		JAX00145270		JAX00621904		JAX00621907		JAX00621908		JAX00621909		JAX00145273		JAX00621915		JAX00621916		JAX00621921		JAX00621931		JAX00621933		JAX00621935		JAX00145282		JAX00621938		JAX00621939		JAX00621940		JAX00145288		JAX00621943		JAX00145289		JAX00621945		JAX00621948		JAX00145290		JAX00621953		JAX00621954		JAX00230655		JAX00145293		JAX00621959		JAX00621962		JAX00145296		JAX00145297		JAX00145298		JAX00621967		JAX00145299		JAX00621972		JAX00621973		JAX00621974		JAX00621975		JAX00621976		JAX00145302		JAX00621979		JAX00621982		JAX00621983		JAX00621987		JAX00621988		JAX00145304		JAX00621989		JAX00621992		JAX00145305		JAX00145306		JAX00621995		JAX00621997		JAX00621998		JAX00622000		JAX00622012		JAX00230659		JAX00622015		JAX00145316		JAX00622018		JAX00622026		JAX00145320		JAX00622036		JAX00622038		JAX00145325		JAX00622040		JAX00622041		JAX00622044		JAX00622045		JAX00145329		JAX00230669		JAX00622049		JAX00622051		JAX00145333		JAX00622053		JAX00622054		JAX00622058		JAX00145336		JAX00622070		JAX00622071		JAX00622074		JAX00145345		JAX00622079		JAX00622081		JAX00622082		JAX00622084		JAX00145347		JAX00622086		JAX00145348		JAX00622087		JAX00622088		JAX00622090		JAX00622091		JAX00145351		JAX00622093		JAX00145352		JAX00145353		JAX00145354		JAX00622102		JAX00145355		JAX00230677		JAX00622109		JAX00622111		JAX00145357		JAX00622115		JAX00622121		JAX00622123		JAX00622125		JAX00622130		JAX00622132		JAX00622142		JAX00622143		JAX00622146		JAX00622147		JAX00145370		JAX00622152		JAX00622158		JAX00622161		JAX00145373		JAX00622162		JAX00145374		JAX00622164		JAX00622168		JAX00622171		JAX00622173		JAX00622175		JAX00145380		JAX00622179		JAX00622183		JAX00622185		JAX00622187		JAX00622190		JAX00622191		JAX00622193		JAX00622196		JAX00145389		JAX00622197		JAX00145391		JAX00622200		JAX00622201		JAX00622202		JAX00622205		JAX00622206		JAX00622210		JAX00622216		JAX00622218		JAX00145399		JAX00622221		JAX00622225		JAX00622226		JAX00145404		JAX00622231		JAX00145406		JAX00622237		JAX00622238		JAX00145410		JAX00145412		JAX00622247		JAX00622253		JAX00622255		JAX00145418		JAX00622264		JAX00622266		JAX00622268		JAX00622270		JAX00622278		JAX00622280		JAX00145424		JAX00622291		JAX00145426		JAX00145427		JAX00622301		JAX00622303		JAX00622307		JAX00622320		JAX00622326		JAX00622331		JAX00622332		JAX00622333		JAX00145437		JAX00145438		JAX00145439		JAX00622336		JAX00622340		JAX00622342		JAX00145440		JAX00230696		JAX00145441		JAX00145442		JAX00622344		JAX00622345		JAX00145444		JAX00145445		JAX00622348		JAX00145447		JAX00622350		JAX00622352		JAX00145450		JAX00145451		JAX00622360		JAX00622365		JAX00145452		JAX00622367		JAX00622372		JAX00622373		JAX00145453		JAX00145454		JAX00622375		JAX00622377		JAX00622380		JAX00622383		JAX00145455		JAX00622385		JAX00145460		JAX00622394		JAX00622398		JAX00622402		JAX00622405		JAX00622407		JAX00145464		JAX00622413		JAX00145465		JAX00145466		JAX00622414		JAX00622423		JAX00622425		JAX00622426		JAX00622427		JAX00145472		JAX00622440		JAX00145473		JAX00622444		JAX00622448		JAX00622452		JAX00622458		JAX00622459		JAX00622464		JAX00622467		JAX00622468		JAX00622470		JAX00622471		JAX00622474		JAX00622476		JAX00622477		JAX00622479		JAX00622480		JAX00622481		JAX00622482		JAX00145482		JAX00145483		JAX00622485		JAX00145484		JAX00622488		JAX00622494		JAX00622496		JAX00145489		JAX00622505		JAX00622509		JAX00622510		JAX00622514		JAX00622517		JAX00622520		JAX00145493		JAX00622522		JAX00622523		JAX00622524		JAX00622527		JAX00622529		JAX00145494		JAX00622533		JAX00622540		JAX00622546		JAX00145497		JAX00622558		JAX00622559		JAX00622565		JAX00622566		JAX00145500		JAX00622567		JAX00622574		JAX00230709		JAX00622581		JAX00145504		JAX00622605		JAX00622607		JAX00622609		JAX00622610		JAX00622612		JAX00145511		JAX00622616		JAX00145515		JAX00622623		JAX00622627		JAX00622628		JAX00622629		JAX00622630		JAX00622637		JAX00622638		JAX00145527		JAX00622640		JAX00622644		JAX00622648		JAX00145530		JAX00622651		JAX00622654		JAX00622656		JAX00622658		JAX00622659		JAX00622660		JAX00145532		JAX00622664		JAX00145533		JAX00622668		JAX00622670		JAX00622673		JAX00622674		JAX00622677		JAX00622679		JAX00622685		JAX00622695		JAX00145540		JAX00622698		JAX00622699		JAX00622700		JAX00622702		JAX00622703		JAX00622706		JAX00622715		JAX00622716		JAX00622717		JAX00622718		JAX00622719		JAX00145551		JAX00145553		JAX00145555		JAX00622723		JAX00145558		JAX00622736		JAX00622739		JAX00145562		JAX00622750		JAX00622751		JAX00145567		JAX00622754		JAX00622756		JAX00145568		JAX00230726		JAX00622763		JAX00622774		JAX00145571		JAX00622777		JAX00622785		JAX00622789		JAX00145574		JAX00622791		JAX00145576		JAX00622797		JAX00622802		JAX00622803		JAX00622805		JAX00622806		JAX00145580		JAX00230731		JAX00622817		JAX00622824		JAX00622825		JAX00145582		JAX00622827		JAX00145585		JAX00622835		JAX00622840		JAX00622842		JAX00145587		JAX00622852		JAX00622853		JAX00622854		JAX00145588		JAX00622857		JAX00622860		JAX00622862		JAX00622865		JAX00622874		JAX00622879		JAX00622883		JAX00145596		JAX00622888		JAX00622890		JAX00145599		JAX00622894		JAX00622895		JAX00145600		JAX00622896		JAX00622897		JAX00145603		JAX00622902		JAX00145605		JAX00145606		JAX00145607		JAX00622907		JAX00622911		JAX00622912		JAX00145610		JAX00622917		JAX00622918		JAX00145611		JAX00145613		JAX00622933		JAX00622934		JAX00622935		JAX00622936		JAX00145614		JAX00622940		JAX00622943		JAX00622947		JAX00145615		JAX00622948		JAX00622958		JAX00230743		JAX00230744		JAX00622959		JAX00622961		JAX00145619		JAX00622966		JAX00622968		JAX00622969		JAX00145620		JAX00145621		JAX00622979		JAX00622986		JAX00145624		JAX00622988		JAX00622989		JAX00145627		JAX00230747		JAX00622997		JAX00623002		JAX00623004		JAX00145631		JAX00623007		JAX00623008		JAX00623013		JAX00623015		JAX00145634		JAX00623021		JAX00623022		JAX00623023		JAX00623024		JAX00623026		JAX00623028		JAX00623030		JAX00623031		JAX00145636		JAX00623037		JAX00145638		JAX00145639		JAX00230751		JAX00145640		JAX00145643		JAX00623054		JAX00623056		JAX00623058		JAX00145645		JAX00623061		JAX00145646		JAX00623065		JAX00623068		JAX00623069		JAX00230754		JAX00230755		JAX00145649		JAX00623081		JAX00145650		JAX00145652		JAX00145654		JAX00623089		JAX00145658		JAX00623098		JAX00623101		JAX00230760		JAX00623102		JAX00230761		JAX00623113		JAX00145666		JAX00623120		JAX00623121		JAX00145669		JAX00623130		JAX00623132		JAX00623138		JAX00623139		JAX00623143		JAX00623144		JAX00623145		JAX00623147		JAX00623148		JAX00145675		JAX00623153		JAX00145676		JAX00623157		JAX00145679		JAX00623166		JAX00623170		JAX00623172		JAX00623177		JAX00623181		JAX00623183		JAX00145686		JAX00145687		JAX00145688		JAX00145689		JAX00145690		JAX00623200		JAX00145698		JAX00623219		JAX00623222		JAX00623227		JAX00623228		JAX00623230		JAX00623231		JAX00623233		JAX00623239		JAX00145705		JAX00145706		JAX00623250		JAX00623257		JAX00623258		JAX00623265		JAX00623266		JAX00145711		JAX00623270		JAX00623273		JAX00623274		JAX00145713		JAX00623279		JAX00623281		JAX00623287		JAX00623290		JAX00623300		JAX00623302		JAX00623307		JAX00145719		JAX00145720		JAX00623312		JAX00145723		JAX00145724		JAX00230774		JAX00230775		JAX00145728		JAX00623329		JAX00145729		JAX00623334		JAX00623337		JAX00623345		JAX00623348		JAX00145732		JAX00623350		JAX00623353		JAX00623361		JAX00623362		JAX00145738		JAX00623364		JAX00623367		JAX00623369		JAX00623379		JAX00623380		JAX00623384		JAX00145743		JAX00145745		JAX00623395		JAX00623397		JAX00623398		JAX00623401		JAX00623403		JAX00623406		JAX00145748		JAX00623408		JAX00623411		JAX00145750		JAX00623413		JAX00623417		JAX00623418		JAX00623424		JAX00623433		JAX00145757		JAX00623440		JAX00623441		JAX00145762		JAX00145763		JAX00623446		JAX00623448		JAX00230788		JAX00623466		JAX00145770		JAX00145771		JAX00145772		JAX00623472		JAX00623473		JAX00623475		JAX00623478		JAX00623486		JAX00623487		JAX00623494		JAX00623495		JAX00623502		JAX00623506		JAX00623519		JAX00145781		JAX00623520		JAX00189939		JAX00145782		JAX00145783		JAX00623531		JAX00145784		JAX00623538		JAX00623539		JAX00623543		JAX00623545		JAX00230791		JAX00623553		JAX00623554		JAX00623555		JAX00623556		JAX00623557		JAX00623563		JAX00623565		JAX00623567		JAX00623568		JAX00623569		JAX00145791		JAX00623585		JAX00623587		JAX00623589		JAX00145794		JAX00623591		JAX00623595		JAX00623597		JAX00623598		JAX00623599		JAX00145800		JAX00623607		JAX00623608		JAX00623611		JAX00623621		JAX00623632		JAX00230801		JAX00623639		JAX00623640		JAX00623642		JAX00623644		JAX00145816		JAX00623657		JAX00623659		JAX00623661		JAX00145823		JAX00623667		JAX00623668		JAX00623677		JAX00623679		JAX00623680		JAX00145829		JAX00623683		JAX00623684		JAX00623687		JAX00623691		JAX00623696		JAX00623700		JAX00623705		JAX00145834		JAX00145836		JAX00230808		JAX00623709		JAX00623713		JAX00230810		JAX00145839		JAX00623721		JAX00623722		JAX00623729		JAX00145842		JAX00623733		JAX00623734		JAX00623744		JAX00623753		JAX00623754		JAX00623761		JAX00623763		JAX00623767		JAX00623775		JAX00230815		JAX00623784		JAX00623791		JAX00623794		JAX00145869		JAX00623800		JAX00623801		JAX00623802		JAX00145874		JAX00623805		JAX00145876		JAX00145877		JAX00623811		JAX00623813		JAX00145879		JAX00623820		JAX00623822		JAX00623824		JAX00623831		JAX00623844		JAX00623846		JAX00623847		JAX00623849		JAX00623852		JAX00623858		JAX00623862		JAX00145900		JAX00623867		JAX00623873		JAX00230833		JAX00623874		JAX00623878		JAX00623883		JAX00145906		JAX00623887		JAX00623890		JAX00623898		JAX00145912		JAX00623899		JAX00230836		JAX00623903		JAX00623905		JAX00145916		JAX00623908		JAX00623913		JAX00623914		JAX00623915		JAX00145918		JAX00623925		JAX00623927		JAX00623929		JAX00623931		JAX00623933		JAX00623941		JAX00145922		JAX00623947		JAX00623953		JAX00230841		JAX00623955		JAX00623956		JAX00145926		JAX00230842		JAX00230843		JAX00145927		JAX00623967		JAX00623968		JAX00623969		JAX00623970		JAX00623978		JAX00623985		JAX00623990		JAX00623991		JAX00623992		JAX00623993		JAX00145933		JAX00623998		JAX00145936		JAX00624001		JAX00624004		JAX00624008		JAX00624009		JAX00624014		JAX00624015		JAX00145940		JAX00624020		JAX00624025		JAX00145941		JAX00624029		JAX00624034		JAX00624037		JAX00145944		JAX00145946		JAX00624043		JAX00624044		JAX00624045		JAX00624048		JAX00624050		JAX00145948		JAX00624055		JAX00624057		JAX00145949		JAX00145950		JAX00145951		JAX00145952		JAX00624064		JAX00624066		JAX00624068		JAX00624070		JAX00624071		JAX00624074		JAX00624075		JAX00624077		JAX00145953		JAX00145954		JAX00624086		JAX00624089		JAX00145955		JAX00624093		JAX00624096		JAX00624097		JAX00624098		JAX00624099		JAX00624100		JAX00624102		JAX00145956		JAX00624112		JAX00145958		JAX00624121		JAX00624122		JAX00624128		JAX00145962		JAX00145964		JAX00624129		JAX00624134		JAX00624135		JAX00624140		JAX00624141		JAX00624144		JAX00624150		JAX00230857		JAX00624151		JAX00624153		JAX00145971		JAX00624154		JAX00145973		JAX00230860		JAX00145975		JAX00145976		JAX00624167		JAX00145978		JAX00145979		JAX00624169		JAX00145983		JAX00624183		JAX00624185		JAX00189942		JAX00145989		JAX00624196		JAX00145990		JAX00624200		JAX00624209		JAX00145991		JAX00624213		JAX00624214		JAX00624216		JAX00624221		JAX00624222		JAX00624224		JAX00624226		JAX00624231		JAX00145995		JAX00624236		JAX00145999		JAX00146000		JAX00624241		JAX00146001		JAX00146003		JAX00624247		JAX00624248		JAX00146004		JAX00230872		JAX00146005		JAX00146006		JAX00146007		JAX00146008		JAX00230874		JAX00624258		JAX00624260		JAX00624262		JAX00624265		JAX00146017		JAX00624272		JAX00624273		JAX00624275		JAX00624277		JAX00146022		JAX00624280		JAX00624281		JAX00624285		JAX00146025		JAX00146027		JAX00146028		JAX00624288		JAX00146032		JAX00624296		JAX00624298		JAX00624299		JAX00146037		JAX00230878		JAX00146041		JAX00624305		JAX00624306		JAX00624310		JAX00230879		JAX00624312		JAX00624313		JAX00624319		JAX00146044		JAX00624320		JAX00624327		JAX00624329		JAX00146052		JAX00624330		JAX00146054		JAX00146056		JAX00146060		JAX00624336		JAX00624337		JAX00624340		JAX00230889		JAX00146065		JAX00624345		JAX00624346		JAX00624348		JAX00624349		JAX00624355		JAX00146067		JAX00146068		JAX00624361		JAX00624365		JAX00146072		JAX00624373		JAX00624375		JAX00624376		JAX00146074		JAX00624380		JAX00624384		JAX00624385		JAX00624388		JAX00146081		JAX00624389		JAX00146083		JAX00624392		JAX00624397		JAX00624398		JAX00624400		JAX00230900		JAX00146088		JAX00146090		JAX00624404		JAX00146092		JAX00624407		JAX00624408		JAX00624409		JAX00624411		JAX00624423		JAX00624426		JAX00230902		JAX00624430		JAX00624433		JAX00146102		JAX00624437		JAX00624438		JAX00624440		JAX00624444		JAX00624445		JAX00624448		JAX00146103		JAX00624457		JAX00624458		JAX00146106		JAX00146107		JAX00146110		JAX00624460		JAX00146111		JAX00624463		JAX00624474		JAX00624475		JAX00146113		JAX00146114		JAX00624478		JAX00624483		JAX00146118		JAX00624491		JAX00624511		JAX00624519		JAX00624522		JAX00146125		JAX00624526		JAX00624527		JAX00230914		JAX00146131		JAX00146132		JAX00624543		JAX00230916		JAX00624545		JAX00624547		JAX00624549		JAX00146136		JAX00624550		JAX00624557		JAX00146140		JAX00146141		JAX00624561		JAX00146142		JAX00624564		JAX00624565		JAX00146144		JAX00624571		JAX00230920		JAX00146145		JAX00624574		JAX00624580		JAX00624582		JAX00624584		JAX00146150		JAX00189949		JAX00624587		JAX00624588		JAX00146151		JAX00146152		JAX00146155		JAX00146156		JAX00624599		JAX00146157		JAX00624609		JAX00146166		JAX00146167		JAX00146168		JAX00624612		JAX00624615		JAX00624618		JAX00624619		JAX00146173		JAX00146179		JAX00624627		JAX00624632		JAX00624642		JAX00624644		JAX00146190		JAX00146191		JAX00189950		JAX00624651		JAX00624652		JAX00624659		JAX00230932		JAX00624660		JAX00624661		JAX00146200		JAX00624663		JAX00230935		JAX00146206		JAX00624673		JAX00624689		JAX00146210		JAX00146211		JAX00146212		JAX00624697		JAX00624701		JAX00146214		JAX00624705		JAX00146216		JAX00146217		JAX00624713		JAX00624722		JAX00146220		JAX00624723		JAX00624726		JAX00624728		JAX00146228		JAX00624732		JAX00146230		JAX00624735		JAX00624737		JAX00624738		JAX00146234		JAX00230942		JAX00624747		JAX00624754		JAX00624757		JAX00624766		JAX00624769		JAX00624770		JAX00624772		JAX00230946		JAX00624785		JAX00624788		JAX00624792		JAX00146254		JAX00624800		JAX00146262		JAX00624811		JAX00624814		JAX00624815		JAX00624816		JAX00624821		JAX00146265		JAX00624830		JAX00189952		JAX00146284		JAX00146286		JAX00624853		JAX00624854		JAX00624855		JAX00624858		JAX00624873		JAX00624878		JAX00146311		JAX00146312		JAX00624880		JAX00624881		JAX00624885		JAX00146318		JAX00146319		JAX00146320		JAX00624890		JAX00146325		JAX00624896		JAX00146329		JAX00146334		JAX00624904		JAX00624905		JAX00624907		JAX00624908		JAX00624909		JAX00624915		JAX00146335		JAX00624916		JAX00146336		JAX00146338		JAX00624932		JAX00624962		JAX00230975		JAX00624969		JAX00146359		JAX00624971		JAX00146365		JAX00624981		JAX00230976		JAX00146373		JAX00146375		JAX00624990		JAX00624993		JAX00146377		JAX00146378		JAX00624995		JAX00624997		JAX00230979		JAX00624999		JAX00146380		JAX00625005		JAX00625006		JAX00625009		JAX00625011		JAX00625012		JAX00189957		JAX00146385		JAX00625022		JAX00146386		JAX00625029		JAX00625030		JAX00625031		JAX00230982		JAX00625040		JAX00625041		JAX00625042		JAX00625047		JAX00625049		JAX00625051		JAX00625054		JAX00146392		JAX00625055		JAX00625058		JAX00625061		JAX00146397		JAX00625063		JAX00146398		JAX00146399		JAX00625065		JAX00625066		JAX00625067		JAX00146402		JAX00230988		JAX00625076		JAX00146404		JAX00146405		JAX00625079		JAX00625083		JAX00625087		JAX00146408		JAX00230990		JAX00146411		JAX00625101		JAX00230991		JAX00146413		JAX00146416		JAX00625103		JAX00146418		JAX00625110		JAX00625111		JAX00146419		JAX00146420		JAX00625113		JAX00625114		JAX00625115		JAX00146421		JAX00625117		JAX00625119		JAX00625121		JAX00625122		JAX00625129		JAX00625130		JAX00146427		JAX00625136		JAX00625138		JAX00230997		JAX00146428		JAX00625144		JAX00625146		JAX00146429		JAX00146431		JAX00146432		JAX00146433		JAX00625150		JAX00625152		JAX00625154		JAX00146434		JAX00146435		JAX00625157		JAX00625162		JAX00231000		JAX00146440		JAX00146442		JAX00146443		JAX00146444		JAX00625182		JAX00146447		JAX00625184		JAX00625186		JAX00625188		JAX00625189		JAX00146449		JAX00146451		JAX00146452		JAX00625196		JAX00625197		JAX00146454		JAX00146456		JAX00625202		JAX00625203		JAX00625204		JAX00625207		JAX00625210		JAX00625211		JAX00625214		JAX00625216		JAX00231005		JAX00625217		JAX00625221		JAX00625222		JAX00625223		JAX00625229		JAX00625230		JAX00146465		JAX00146466		JAX00625233		JAX00625235		JAX00146467		JAX00625238		JAX00625239		JAX00625240		JAX00625242		JAX00146471		JAX00625243		JAX00625247		JAX00146474		JAX00625252		JAX00625253		JAX00625255		JAX00625257		JAX00625258		JAX00625260		JAX00625261		JAX00625264		JAX00625270		JAX00146477		JAX00625271		JAX00625273		JAX00625274		JAX00625277		JAX00625278		JAX00231011		JAX00146482		JAX00625283		JAX00625296		JAX00625297		JAX00146490		JAX00625301		JAX00625303		JAX00146492		JAX00625312		JAX00625313		JAX00625316		JAX00625319		JAX00625322		JAX00625325		JAX00625326		JAX00146500		JAX00625331		JAX00625332		JAX00231020		JAX00625342		JAX00146506		JAX00625347		JAX00625350		JAX00625358		JAX00625360		JAX00625362		JAX00146510		JAX00625366		JAX00625368		JAX00625374		JAX00146514		JAX00625377		JAX00625389		JAX00146520		JAX00625391		JAX00625392		JAX00625393		JAX00625395		JAX00146521		JAX00625400		JAX00146522		JAX00146523		JAX00625401		JAX00625409		JAX00146529		JAX00146530		JAX00146531		JAX00146532		JAX00625413		JAX00625414		JAX00625419		JAX00625420		JAX00146538		JAX00625430		JAX00625432		JAX00625433		JAX00146540		JAX00625442		JAX00146544		JAX00625459		JAX00625460		JAX00625461		JAX00625463		JAX00146549		JAX00625464		JAX00231038		JAX00625466		JAX00625468		JAX00146552		JAX00146553		JAX00625474		JAX00625484		JAX00625485		JAX00625488		JAX00146557		JAX00146561		JAX00146563		JAX00625502		JAX00625506		JAX00146566		JAX00625509		JAX00625514		JAX00625516		JAX00231046		JAX00625529		JAX00625530		JAX00625542		JAX00625543		JAX00189960		JAX00146580		JAX00625547		JAX00625557		JAX00625564		JAX00146584		JAX00625566		JAX00625568		JAX00625569		JAX00625570		JAX00625571		JAX00146590		JAX00625581		JAX00146591		JAX00625587		JAX00146592		JAX00625588		JAX00146594		JAX00625590		JAX00625592		JAX00625594		JAX00625599		JAX00146597		JAX00625608		JAX00231058		JAX00625612		JAX00625616		JAX00625622		JAX00625624		JAX00625626		JAX00625627		JAX00625628		JAX00146605		JAX00146606		JAX00625631		JAX00625633		JAX00625636		JAX00625637		JAX00625638		JAX00231060		JAX00146608		JAX00625644		JAX00625645		JAX00146609		JAX00625646		JAX00146610		JAX00625649		JAX00231061		JAX00625663		JAX00625665		JAX00625667		JAX00625670		JAX00625678		JAX00625681		JAX00625682		JAX00146617		JAX00146619		JAX00625684		JAX00625693		JAX00625695		JAX00625697		JAX00625700		JAX00625702		JAX00625706		JAX00625707		JAX00625711		JAX00625712		JAX00625714		JAX00625720		JAX00625721		JAX00625722		JAX00146625		JAX00625731		JAX00146627		JAX00625742		JAX00625744		JAX00625746		JAX00625747		JAX00231067		JAX00231069		JAX00146634		JAX00625750		JAX00625752		JAX00146639		JAX00625766		JAX00625767		JAX00625777		JAX00625778		JAX00625779		JAX00625781		JAX00625784		JAX00146644		JAX00625786		JAX00625790		JAX00625793		JAX00625796		JAX00625798		JAX00625799		JAX00146653		JAX00625813		JAX00625819		JAX00146660		JAX00625820		JAX00625825		JAX00625871		JAX00625873		JAX00625878		JAX00146680		JAX00146681		JAX00625892		JAX00625894		JAX00146682		JAX00625895		JAX00625897		JAX00625898		JAX00625906		JAX00625919		JAX00625922		JAX00625924		JAX00146693		JAX00146694		JAX00625929		JAX00625939		JAX00625940		JAX00625942		JAX00625944		JAX00625949		JAX00146703		JAX00625962		JAX00625963		JAX00625966		JAX00625969		JAX00625972		JAX00625976		JAX00625977		JAX00625979		JAX00625981		JAX00625982		JAX00625991		JAX00146708		JAX00625992		JAX00625996		JAX00625997		JAX00626004		JAX00146710		JAX00626007		JAX00626008		JAX00626010		JAX00626011		JAX00146713		JAX00626012		JAX00626021		JAX00626022		JAX00626024		JAX00146715		JAX00626030		JAX00146716		JAX00626035		JAX00626036		JAX00626044		JAX00626045		JAX00626047		JAX00626048		JAX00146719		JAX00146720		JAX00146722		JAX00146723		JAX00626055		JAX00626057		JAX00146726		JAX00626067		JAX00626074		JAX00626076		JAX00626081		JAX00626085		JAX00626088		JAX00146730		JAX00626099		JAX00146731		JAX00146738		JAX00146739		JAX00146741		JAX00626123		JAX00626126		JAX00626127		JAX00626131		JAX00626133		JAX00146749		JAX00626154		JAX00626203		JAX00626210		JAX00626228		JAX00626229		JAX00626234		JAX00626235		JAX00626236		JAX00626237		JAX00626240		JAX00626241		JAX00626242		JAX00626245		JAX00626246		JAX00146779		JAX00146783		JAX00626259		JAX00626261		JAX00626262		JAX00146787		JAX00146789		JAX00626271		JAX00626272		JAX00146790		JAX00626282		JAX00626286		JAX00626290		JAX00146809		JAX00146810		JAX00626304		JAX00146812		JAX00626309		JAX00626334		JAX00146830		JAX00146831		JAX00146832		JAX00146834		JAX00146835		JAX00626344		JAX00626345		JAX00146838		JAX00626350		JAX00626352		JAX00626357		JAX00146848		JAX00626360		JAX00626361		JAX00626362		JAX00626367		JAX00626371		JAX00626372		JAX00626377		JAX00626381		JAX00626387		JAX00146857		JAX00626390		JAX00626392		JAX00626415		JAX00146872		JAX00189967		JAX00626420		JAX00626429		JAX00146877		JAX00146879		JAX00626465		JAX00231109		JAX00626482		JAX00626488		JAX00626501		JAX00146911		JAX00626536		JAX00626537		JAX00146918		JAX00146924		JAX00626567		JAX00626570		JAX00626571		JAX00626575		JAX00146932		JAX00626582		JAX00626583		JAX00146938		JAX00146939		JAX00626591		JAX00626601		JAX00146942		JAX00146944		JAX00626603		JAX00146945		JAX00146948		JAX00626614		JAX00626616		JAX00626621		JAX00146954		JAX00146955		JAX00146956		JAX00626629		JAX00146962		JAX00626633		JAX00146963		JAX00146964		JAX00626638		JAX00146966		JAX00146967		JAX00626650		JAX00626651		JAX00626654		JAX00626656		JAX00626659		JAX00626664		JAX00146983		JAX00626673		JAX00626674		JAX00147005		JAX00626678		JAX00626683		JAX00626684		JAX00146994		JAX00626687		JAX00626689		JAX00626690		JAX00626691		JAX00626692		JAX00146997		JAX00626694		JAX00626696		JAX00626699		JAX00626700		JAX00147002		JAX00626714		JAX00626720		JAX00147014		JAX00626730		JAX00147022		JAX00626740		JAX00626747		JAX00626750		JAX00147032		JAX00147034		JAX00626752		JAX00147036		JAX00626759		JAX00626760		JAX00147038		JAX00147040		JAX00626767		JAX00147041		JAX00147045		JAX00626778		JAX00147047		JAX00147048		JAX00626779		JAX00626780		JAX00626791		JAX00626794		JAX00626796		JAX00626800		JAX00626801		JAX00626802		JAX00626803		JAX00147055		JAX00626809		JAX00626813		JAX00626821		JAX00626823		JAX00626825		JAX00189974		JAX00626830		JAX00626832		JAX00626834		JAX00626837		JAX00626839		JAX00626840		JAX00626841		JAX00626844		JAX00626848		JAX00626851		JAX00626855		JAX00626856		JAX00626858		JAX00626865		JAX00626876		JAX00147064		JAX00626880		JAX00147065		JAX00626899		JAX00626900		JAX00626903		JAX00147072		JAX00626911		JAX00626914		JAX00626916		JAX00626920		JAX00626921		JAX00626933		JAX00147075		JAX00147076		JAX00626941		JAX00147077		JAX00626944		JAX00626948		JAX00147078		JAX00626951		JAX00626954		JAX00626963		JAX00626965		JAX00626966		JAX00626967		JAX00626976		JAX00626980		JAX00626981		JAX00626982		JAX00626991		JAX00626996		JAX00627003		JAX00627004		JAX00147091		JAX00627006		JAX00627007		JAX00627011		JAX00147093		JAX00627015		JAX00627018		JAX00627023		JAX00627026		JAX00627027		JAX00189975		JAX00627031		JAX00147098		JAX00147099		JAX00627034		JAX00627039		JAX00627041		JAX00627046		JAX00627051		JAX00147104		JAX00627055		JAX00627056		JAX00147106		JAX00627064		JAX00627070		JAX00627072		JAX00627073		JAX00627076		JAX00627077		JAX00627081		JAX00627087		JAX00147114		JAX00627097		JAX00627098		JAX00147116		JAX00147118		JAX00627111		JAX00627114		JAX00627117		JAX00627121		JAX00147123		JAX00627123		JAX00147125		JAX00627140		JAX00627143		JAX00627151		JAX00627156		JAX00627166		JAX00627168		JAX00627171		JAX00627175		JAX00627176		JAX00147132		JAX00147133		JAX00627182		JAX00147134		JAX00147136		JAX00627195		JAX00627203		JAX00627204		JAX00627206		JAX00627207		JAX00627209		JAX00627210		JAX00627217		JAX00627220		JAX00627222		JAX00627225		JAX00627226		JAX00147146		JAX00147147		JAX00627227		JAX00627228		JAX00627229		JAX00627238		JAX00627243		JAX00627245		JAX00627248		JAX00627249		JAX00147151		JAX00627251		JAX00627255		JAX00147152		JAX00627263		JAX00627264		JAX00627266		JAX00627267		JAX00627269		JAX00627271		JAX00627272		JAX00627275		JAX00627276		JAX00627282		JAX00627284		JAX00627286		JAX00147158		JAX00147159		JAX00627290		JAX00627293		JAX00147162		JAX00627296		JAX00627299		JAX00627301		JAX00147163		JAX00627302		JAX00627307		JAX00627312		JAX00627314		JAX00627326		JAX00627333		JAX00147170		JAX00147172		JAX00627350		JAX00627354		JAX00627361		JAX00627364		JAX00627366		JAX00627367		JAX00147174		JAX00147175		JAX00627375		JAX00147176		JAX00627377		JAX00147179		JAX00627385		JAX00627386		JAX00627388		JAX00627395		JAX00147181		JAX00627397		JAX00627398		JAX00147182		JAX00627402		JAX00627403		JAX00627405		JAX00627412		JAX00147185		JAX00147187		JAX00627419		JAX00627422		JAX00627432		JAX00627435		JAX00627437		JAX00627443		JAX00147193		JAX00627447		JAX00627455		JAX00627456		JAX00627458		JAX00147199		JAX00627462		JAX00627468		JAX00627471		JAX00627472		JAX00147201		JAX00147202		JAX00627482		JAX00627487		JAX00627489		JAX00147203		JAX00627492		JAX00147205		JAX00627508		JAX00627509		JAX00627511		JAX00627518		JAX00627521		JAX00627522		JAX00627523		JAX00627535		JAX00627537		JAX00627540		JAX00627541		JAX00627546		JAX00627555		JAX00627557		JAX00627559		JAX00627560		JAX00147215		JAX00627563		JAX00147217		JAX00627565		JAX00627572		JAX00627573		JAX00627577		JAX00147220		JAX00627588		JAX00627589		JAX00627594		JAX00627602		JAX00147226		JAX00627619		JAX00147231		JAX00627631		JAX00627633		JAX00627635		JAX00627639		JAX00189980		JAX00147233		JAX00627644		JAX00627650		JAX00147241		JAX00627663		JAX00147245		JAX00627671		JAX00627676		JAX00627683		JAX00627684		JAX00627685		JAX00627686		JAX00627687		JAX00627691		JAX00627692		JAX00627693		JAX00627694		JAX00627695		JAX00147252		JAX00627698		JAX00627700		JAX00627710		JAX00627713		JAX00627724		JAX00627728		JAX00147259		JAX00627738		JAX00627739		JAX00147260		JAX00147261		JAX00627747		JAX00627749		JAX00627753		JAX00627755		JAX00147262		JAX00627758		JAX00627762		JAX00147268		JAX00147269		JAX00147271		JAX00627776		JAX00147273		JAX00627792		JAX00627796		JAX00627800		JAX00147276		JAX00627802		JAX00627803		JAX00627804		JAX00627805		JAX00627806		JAX00147279		JAX00627811		JAX00147283		JAX00627814		JAX00627815		JAX00147284		JAX00627820		JAX00627826		JAX00627827		JAX00147291		JAX00147292		JAX00627829		JAX00627833		JAX00627834		JAX00627835		JAX00147293		JAX00147295		JAX00627845		JAX00627848		JAX00627849		JAX00627851		JAX00627854		JAX00627858		JAX00627862		JAX00627864		JAX00627865		JAX00627868		JAX00627869		JAX00147302		JAX00627873		JAX00627874		JAX00627876		JAX00627878		JAX00147306		JAX00627884		JAX00147307		JAX00147308		JAX00627888		JAX00147309		JAX00147310		JAX00627891		JAX00627892		JAX00627893		JAX00627895		JAX00627898		JAX00627900		JAX00147311		JAX00627906		JAX00627907		JAX00627908		JAX00627909		JAX00627914		JAX00627918		JAX00627920		JAX00147316		JAX00627923		JAX00627925		JAX00627927		JAX00627929		JAX00147317		JAX00627936		JAX00147321		JAX00231132		JAX00147322		JAX00627940		JAX00627946		JAX00627949		JAX00627950		JAX00627951		JAX00147324		JAX00627957		JAX00147326		JAX00627960		JAX00627961		JAX00627971		JAX00627972		JAX00627974		JAX00147332		JAX00147333		JAX00627977		JAX00627978		JAX00627981		JAX00147336		JAX00627982		JAX00627983		JAX00147337		JAX00627986		JAX00627989		JAX00627990		JAX00627993		JAX00627995		JAX00147339		JAX00627996		JAX00627997		JAX00628002		JAX00147343		JAX00628014		JAX00147344		JAX00628016		JAX00628023		JAX00628024		JAX00628032		JAX00628035		JAX00628036		JAX00628040		JAX00628041		JAX00628042		JAX00147349		JAX00628045		JAX00628048		JAX00628050		JAX00628053		JAX00628056		JAX00628057		JAX00628058		JAX00628063		JAX00628070		JAX00628072		JAX00147351		JAX00147352		JAX00147354		JAX00628074		JAX00147355		JAX00628076		JAX00628077		JAX00628081		JAX00628082		JAX00628083		JAX00628087		JAX00147356		JAX00628091		JAX00628092		JAX00628095		JAX00628096		JAX00147359		JAX00628099		JAX00628101		JAX00628107		JAX00628108		JAX00628109		JAX00628117		JAX00628118		JAX00628119		JAX00147363		JAX00147364		JAX00628121		JAX00628122		JAX00628126		JAX00628131		JAX00628133		JAX00628137		JAX00628143		JAX00628145		JAX00628148		JAX00628149		JAX00147367		JAX00628153		JAX00628158		JAX00628163		JAX00147368		JAX00147369		JAX00628171		JAX00628172		JAX00628173		JAX00147372		JAX00628175		JAX00628183		JAX00628184		JAX00628189		JAX00147374		JAX00628192		JAX00628193		JAX00628194		JAX00147376		JAX00147377		JAX00628196		JAX00628197		JAX00147379		JAX00628199		JAX00628200		JAX00628203		JAX00628204		JAX00628206		JAX00628208		JAX00628216		JAX00628220		JAX00628226		JAX00147383		JAX00147384		JAX00147386		JAX00628240		JAX00628241		JAX00628246		JAX00147393		JAX00628250		JAX00628254		JAX00628260		JAX00628261		JAX00628263		JAX00628266		JAX00147399		JAX00628269		JAX00628270		JAX00147403		JAX00628279		JAX00628285		JAX00628286		JAX00628290		JAX00628292		JAX00628294		JAX00147406		JAX00628302		JAX00628303		JAX00628304		JAX00628311		JAX00147409		JAX00147410		JAX00147411		JAX00628316		JAX00147412		JAX00147413		JAX00147415		JAX00628322		JAX00628323		JAX00628324		JAX00628328		JAX00147418		JAX00628335		JAX00147420		JAX00147422		JAX00628345		JAX00147425		JAX00628346		JAX00628348		JAX00628361		JAX00628365		JAX00628366		JAX00628371		JAX00628372		JAX00628373		JAX00628376		JAX00147434		JAX00628379		JAX00628383		JAX00628388		JAX00628390		JAX00147438		JAX00628393		JAX00628396		JAX00628402		JAX00628406		JAX00147440		JAX00147442		JAX00628410		JAX00628411		JAX00628412		JAX00628413		JAX00628414		JAX00147443		JAX00628423		JAX00628428		JAX00147446		JAX00147448		JAX00628429		JAX00628433		JAX00628434		JAX00628449		JAX00628452		JAX00628458		JAX00628461		JAX00147453		JAX00628466		JAX00628474		JAX00628479		JAX00628480		JAX00628481		JAX00147460		JAX00628483		JAX00628486		JAX00628489		JAX00628491		JAX00628492		JAX00628500		JAX00628503		JAX00628504		JAX00147463		JAX00628507		JAX00628512		JAX00628513		JAX00628526		JAX00628531		JAX00147473		JAX00628540		JAX00628543		JAX00628547		JAX00628548		JAX00147477		JAX00189989		JAX00628552		JAX00628554		JAX00628556		JAX00147479		JAX00628576		JAX00628577		JAX00628588		JAX00628592		JAX00628594		JAX00628597		JAX00628601		JAX00628607		JAX00147482		JAX00628612		JAX00231145		JAX00628613		JAX00628614		JAX00147490		JAX00628624		JAX00628626		JAX00147492		JAX00628637		JAX00147495		JAX00628643		JAX00628644		JAX00147498		JAX00628649		JAX00147499		JAX00628651		JAX00628656		JAX00628662		JAX00628670		JAX00628671		JAX00628672		JAX00628674		JAX00628675		JAX00628679		JAX00147506		JAX00147507		JAX00628687		JAX00628690		JAX00147509		JAX00628692		JAX00628698		JAX00628700		JAX00628702		JAX00628703		JAX00147515		JAX00147516		JAX00628734		JAX00628738		JAX00147529		JAX00628743		JAX00628747		JAX00628749		JAX00628757		JAX00147534		JAX00628758		JAX00628760		JAX00628763		JAX00628764		JAX00628766		JAX00147541		JAX00628784		JAX00147545		JAX00147547		JAX00628795		JAX00628797		JAX00628801		JAX00628809		JAX00628810		JAX00628812		JAX00147548		JAX00147549		JAX00628820		JAX00628823		JAX00628828		JAX00628829		JAX00147556		JAX00147559		JAX00628834		JAX00628835		JAX00628836		JAX00628839		JAX00628843		JAX00147560		JAX00147561		JAX00628845		JAX00628849		JAX00628851		JAX00147565		JAX00628852		JAX00628855		JAX00628856		JAX00628859		JAX00628861		JAX00628865		JAX00628872		JAX00628873		JAX00628877		JAX00628880		JAX00628881		JAX00628882		JAX00147570		JAX00628884		JAX00147571		JAX00628890		JAX00628893		JAX00628894		JAX00628895		JAX00628898		JAX00628903		JAX00628906		JAX00628911		JAX00628914		JAX00628918		JAX00628923		JAX00147580		JAX00628929		JAX00628931		JAX00628932		JAX00147581		JAX00628936		JAX00147583		JAX00147585		JAX00147586		JAX00628939		JAX00628940		JAX00628943		JAX00628950		JAX00628953		JAX00628962		JAX00628963		JAX00628966		JAX00628974		JAX00147590		JAX00628976		JAX00628977		JAX00628978		JAX00628981		JAX00628982		JAX00628985		JAX00628986		JAX00147602		JAX00628995		JAX00628998		JAX00147606		JAX00629002		JAX00231157		JAX00629003		JAX00147610		JAX00629007		JAX00629014		JAX00629015		JAX00629019		JAX00147611		JAX00147613		JAX00629026		JAX00629028		JAX00147616		JAX00629029		JAX00629032		JAX00629034		JAX00629035		JAX00629049		JAX00629056		JAX00629058		JAX00629059		JAX00629061		JAX00147623		JAX00629069		JAX00629073		JAX00147629		JAX00147630		JAX00629075		JAX00629081		JAX00147635		JAX00147636		JAX00147638		JAX00629085		JAX00629091		JAX00147644		JAX00147646		JAX00629095		JAX00147650		JAX00147652		JAX00147658		JAX00629111		JAX00147659		JAX00147660		JAX00629130		JAX00629132		JAX00147662		JAX00629133		JAX00629134		JAX00629138		JAX00629142		JAX00629143		JAX00147665		JAX00147666		JAX00231162		JAX00629147		JAX00629154		JAX00629158		JAX00629159		JAX00629169		JAX00629171		JAX00629174		JAX00629175		JAX00629176		JAX00629177		JAX00629182		JAX00629184		JAX00147675		JAX00629189		JAX00629200		JAX00629201		JAX00629202		JAX00629204		JAX00629207		JAX00629208		JAX00629215		JAX00629216		JAX00629220		JAX00629221		JAX00147680		JAX00629234		JAX00629236		JAX00147683		JAX00147685		JAX00629239		JAX00629241		JAX00629242		JAX00629245		JAX00629246		JAX00629247		JAX00147687		JAX00147688		JAX00629254		JAX00629257		JAX00629258		JAX00629265		JAX00629266		JAX00629271		JAX00147690		JAX00629273		JAX00629278		JAX00147692		JAX00629279		JAX00629281		JAX00147697		JAX00629295		JAX00147699		JAX00629298		JAX00629307		JAX00629310		JAX00629312		JAX00629314		JAX00629316		JAX00629324		JAX00629328		JAX00629341		JAX00629342		JAX00629346		JAX00629347		JAX00629348		JAX00147715		JAX00629354		JAX00629358		JAX00147718		JAX00629363		JAX00629366		JAX00147719		JAX00147722		JAX00147724		JAX00629370		JAX00629372		JAX00147726		JAX00147728		JAX00147730		JAX00629384		JAX00629391		JAX00147733		JAX00629399		JAX00629402		JAX00629407		JAX00629411		JAX00147734		JAX00629413		JAX00629417		JAX00629423		JAX00629447		JAX00629453		JAX00629461		JAX00629462		JAX00629463		JAX00629464		JAX00629468		JAX00629470		JAX00629471		JAX00629476		JAX00629479		JAX00629482		JAX00147748		JAX00629483		JAX00629486		JAX00629487		JAX00629488		JAX00629505		JAX00629508		JAX00629512		JAX00231187		JAX00231188		JAX00629519		JAX00629520		JAX00629521		JAX00629522		JAX00629523		JAX00629524		JAX00629532		JAX00629534		JAX00629539		JAX00629540		JAX00629546		JAX00629547		JAX00629551		JAX00629554		JAX00147766		JAX00629557		JAX00629558		JAX00629559		JAX00629561		JAX00629572		JAX00629574		JAX00629576		JAX00629580		JAX00629581		JAX00629582		JAX00629584		JAX00629588		JAX00629589		JAX00629593		JAX00147770		JAX00147771		JAX00147772		JAX00147774		JAX00147775		JAX00629602		JAX00629615		JAX00629616		JAX00629621		JAX00629628		JAX00629637		JAX00629639		JAX00147782		JAX00629645		JAX00629648		JAX00629649		JAX00147785		JAX00629652		JAX00629659		JAX00629664		JAX00147790		JAX00629668		JAX00629669		JAX00629670		JAX00629672		JAX00629677		JAX00629679		JAX00629683		JAX00147792		JAX00629685		JAX00629686		JAX00629694		JAX00629696		JAX00629699		JAX00629701		JAX00629703		JAX00629704		JAX00629705		JAX00629707		JAX00629711		JAX00629716		JAX00629717		JAX00629719		JAX00629720		JAX00629722		JAX00629727		JAX00147801		JAX00629730		JAX00629741		JAX00629746		JAX00629748		JAX00147806		JAX00629749		JAX00147807		JAX00629750		JAX00231196		JAX00147808		JAX00629759		JAX00629762		JAX00147812		JAX00147813		JAX00629767		JAX00629770		JAX00629777		JAX00147821		JAX00629785		JAX00147822		JAX00147823		JAX00629793		JAX00629800		JAX00629801		JAX00147825		JAX00147826		JAX00629804		JAX00629805		JAX00629806		JAX00629807		JAX00629808		JAX00629809		JAX00629810		JAX00629812		JAX00147827		JAX00629815		JAX00629818		JAX00147829		JAX00629820		JAX00629821		JAX00629826		JAX00629832		JAX00147830		JAX00147831		JAX00147832		JAX00629839		JAX00147833		JAX00629840		JAX00629841		JAX00629843		JAX00629845		JAX00629848		JAX00147834		JAX00147837		JAX00147838		JAX00147839		JAX00629854		JAX00629855		JAX00629857		JAX00629858		JAX00629860		JAX00629864		JAX00629865		JAX00147840		JAX00629869		JAX00629870		JAX00629871		JAX00629876		JAX00147845		JAX00147846		JAX00629881		JAX00629883		JAX00629886		JAX00147850		JAX00629889		JAX00629890		JAX00629891		JAX00629892		JAX00147851		JAX00147852		JAX00147853		JAX00629895		JAX00147856		JAX00147859		JAX00147860		JAX00629918		JAX00629920		JAX00629922		JAX00629924		JAX00629925		JAX00629926		JAX00629929		JAX00629931		JAX00629933		JAX00629934		JAX00629939		JAX00147866		JAX00147867		JAX00147868		JAX00629942		JAX00147869		JAX00629944		JAX00147870		JAX00629954		JAX00147871		JAX00629957		JAX00629960		JAX00629961		JAX00629966		JAX00629967		JAX00629970		JAX00629971		JAX00629973		JAX00147875		JAX00147876		JAX00629981		JAX00147879		JAX00629989		JAX00147881		JAX00147882		JAX00629995		JAX00147884		JAX00630000		JAX00630003		JAX00147889		JAX00630005		JAX00630006		JAX00630013		JAX00630015		JAX00630019		JAX00630020		JAX00630027		JAX00630028		JAX00147893		JAX00147894		JAX00630037		JAX00630041		JAX00630043		JAX00630046		JAX00630048		JAX00630054		JAX00147900		JAX00630058		JAX00630061		JAX00630062		JAX00630064		JAX00630076		JAX00147902		JAX00630080		JAX00630087		JAX00147905		JAX00147906		JAX00630094		JAX00630095		JAX00630096		JAX00630097		JAX00630100		JAX00630101		JAX00630103		JAX00630105		JAX00630107		JAX00630108		JAX00147909		JAX00630114		JAX00630117		JAX00630119		JAX00630129		JAX00630135		JAX00630136		JAX00630137		JAX00630140		JAX00630143		JAX00630144		JAX00630145		JAX00630147		JAX00630148		JAX00147915		JAX00147916		JAX00147918		JAX00630149		JAX00630150		JAX00630151		JAX00630152		JAX00630154		JAX00147920		JAX00147921		JAX00147922		JAX00231215		JAX00147925		JAX00630161		JAX00630164		JAX00630168		JAX00147928		JAX00630173		JAX00630175		JAX00630180		JAX00147932		JAX00147933		JAX00630191		JAX00147934		JAX00630193		JAX00630195		JAX00147935		JAX00630202		JAX00630205		JAX00630211		JAX00231220		JAX00630218		JAX00630219		JAX00630221		JAX00630222		JAX00630227		JAX00630229		JAX00147946		JAX00630234		JAX00630236		JAX00630237		JAX00147948		JAX00630240		JAX00630241		JAX00630244		JAX00630246		JAX00630251		JAX00147952		JAX00630253		JAX00630255		JAX00630258		JAX00147955		JAX00630260		JAX00630262		JAX00630266		JAX00630267		JAX00630270		JAX00630271		JAX00147959		JAX00630275		JAX00630279		JAX00630280		JAX00147964		JAX00630284		JAX00147966		JAX00630289		JAX00147968		JAX00147969		JAX00630291		JAX00630296		JAX00630302		JAX00630303		JAX00630308		JAX00630309		JAX00630312		JAX00630313		JAX00630316		JAX00630318		JAX00630319		JAX00630324		JAX00147977		JAX00147978		JAX00630335		JAX00630336		JAX00630339		JAX00147980		JAX00630343		JAX00189993		JAX00630345		JAX00630347		JAX00630348		JAX00147989		JAX00147991		JAX00630357		JAX00630374		JAX00630375		JAX00147995		JAX00630382		JAX00630389		JAX00630391		JAX00630393		JAX00630401		JAX00630403		JAX00148006		JAX00630409		JAX00148008		JAX00630411		JAX00630413		JAX00630414		JAX00630417		JAX00630430		JAX00630433		JAX00630434		JAX00630436		JAX00148016		JAX00148018		JAX00630438		JAX00630447		JAX00630451		JAX00630453		JAX00630459		JAX00148022		JAX00630463		JAX00630466		JAX00630469		JAX00148024		JAX00148026		JAX00630472		JAX00630474		JAX00630475		JAX00630477		JAX00630478		JAX00630481		JAX00630483		JAX00630484		JAX00148033		JAX00630488		JAX00630491		JAX00630495		JAX00630498		JAX00630501		JAX00630507		JAX00630510		JAX00630511		JAX00630515		JAX00630517		JAX00148043		JAX00630522		JAX00630532		JAX00630535		JAX00630536		JAX00630541		JAX00630544		JAX00630549		JAX00630551		JAX00630557		JAX00630563		JAX00630565		JAX00630567		JAX00630568		JAX00630569		JAX00148049		JAX00148052		JAX00148053		JAX00630576		JAX00148056		JAX00148057		JAX00148058		JAX00148060		JAX00630583		JAX00630584		JAX00148061		JAX00148062		JAX00148063		JAX00630590		JAX00630593		JAX00630594		JAX00630598		JAX00148066		JAX00630599		JAX00189995		JAX00630623		JAX00148069		JAX00630626		JAX00630629		JAX00630632		JAX00148070		JAX00630645		JAX00630649		JAX00630651		JAX00630652		JAX00148074		JAX00630658		JAX00630662		JAX00630663		JAX00630664		JAX00630666		JAX00630667		JAX00630669		JAX00630678		JAX00630683		JAX00630684		JAX00630686		JAX00630687		JAX00630689		JAX00630695		JAX00148083		JAX00148084		JAX00630698		JAX00630701		JAX00630702		JAX00630709		JAX00630711		JAX00630713		JAX00630715		JAX00630716		JAX00630719		JAX00148088		JAX00630722		JAX00148090		JAX00630732		JAX00630738		JAX00630739		JAX00148093		JAX00148095		JAX00630748		JAX00630750		JAX00630751		JAX00231242		JAX00630756		JAX00630757		JAX00630761		JAX00148103		JAX00630763		JAX00630764		JAX00148105		JAX00148108		JAX00148110		JAX00630771		JAX00148111		JAX00630774		JAX00148113		JAX00630782		JAX00148117		JAX00630786		JAX00630787		JAX00148118		JAX00630794		JAX00148121		JAX00148122		JAX00630804		JAX00148125		JAX00630809		JAX00630813		JAX00630816		JAX00630820		JAX00630823		JAX00630824		JAX00630825		JAX00148127		JAX00630827		JAX00630828		JAX00630832		JAX00630833		JAX00630836		JAX00630837		JAX00630841		JAX00630843		JAX00148137		JAX00148139		JAX00148140		JAX00231253		JAX00231255		JAX00630865		JAX00148142		JAX00630867		JAX00630869		JAX00630890		JAX00630892		JAX00148148		JAX00148151		JAX00148153		JAX00148154		JAX00630912		JAX00148157		JAX00630914		JAX00231262		JAX00630916		JAX00630922		JAX00630923		JAX00630924		JAX00148166		JAX00630936		JAX00630937		JAX00630938		JAX00630941		JAX00630946		JAX00630950		JAX00630961		JAX00148175		JAX00148176		JAX00630964		JAX00630966		JAX00630967		JAX00630971		JAX00630972		JAX00630977		JAX00148185		JAX00630984		JAX00630985		JAX00630986		JAX00630988		JAX00630989		JAX00630991		JAX00630992		JAX00630996		JAX00631001		JAX00631006		JAX00631013		JAX00148193		JAX00148194		JAX00631017		JAX00631021		JAX00631030		JAX00631031		JAX00631033		JAX00631035		JAX00148202		JAX00148203		JAX00631041		JAX00148205		JAX00631042		JAX00631045		JAX00631046		JAX00631050		JAX00631055		JAX00631056	
CC	OR1114f62	NA	NA	1	NA	C	C	G	G	NA	NA	G	A	C	C	G	G	C	C	C	C	A	A	NA	NA	A	G	A	G	T	C	A	T	A	A	T	T	A	G	G	G	G	G	A	A	T	C	A	A	A	T	A	A	A	C	C	A	G	A	T	C	C	G	A	C	C	T	A	C	T	G	C	A	A	A	A	A	T	C	A	G	T	G	A	G	C	C	G	G	A	G	C	T	T	A	G	A	T	C	T	T	T	T	G	G	G	G	C	C	A	A	T	A	A	G	A	T	A	A	C	C	T	C	G	G	T	C	G	A	A	A	T	T	T	A	C	T	C	C	C	T	T	T	C	C	C	T	C	C	G	G	T	C	A	C	A	G	T	T	T	G	C	C	T	C	G	G	T	C	T	T	T	T	T	C	NA	NA	G	T	A	G	T	T	C	T	G	G	G	A	C	A	T	T	G	A	T	A	A	A	G	G	C	G	T	C	T	C	T	T	C	T	G	G	T	T	A	G	C	G	A	A	C	T	T	T	T	T	A	G	A	G	G	G	A	G	C	C	C	C	T	C	NA	NA	T	A	A	T	T	T	G	A	G	G	T	A	T	C	A	A	G	G	G	A	T	C	G	C	C	C	A	A	NA	NA	NA	NA	G	A	T	T	NA	NA	G	A	G	G	C	T	C	C	NA	NA	A	G	G	G	C	T	A	G	C	C	NA	NA	A	A	A	A	G	T	T	A	C	T	G	G	T	C	G	A	C	T	G	G	C	G	NA	NA	G	A	G	G	A	C	G	A	G	G	G	G	G	A	T	T	A	G	T	C	G	G	G	G	C	C	T	G	A	G	A	G	A	G	C	T	C	C	C	C	C	T	T	C	A	G	G	G	A	G	A	A	G	A	T	C	A	A	C	C	A	G	G	C	C	T	A	A	G	G	A	G	T	A	C	C	A	G	T	G	G	G	G	A	G	T	C	C	G	G	T	C	T	C	G	A	NA	NA	G	G	G	G	T	C	C	C	T	T	A	G	C	A	NA	NA	T	T	T	C	NA	NA	A	A	C	T	A	G	C	T	C	T	G	A	T	T	C	G	C	T	C	C	T	C	T	T	G	A	C	A	T	T	G	G	G	G	A	A	A	A	T	T	G	G	G	G	A	A	C	C	T	C	C	C	C	C	G	G	G	G	G	A	G	G	A	A	A	A	G	G	G	A	T	C	G	A	G	G	G	C	C	C	A	A	G	G	C	T	C	C	C	T	C	C	G	A	A	A	C	T	A	A	C	A	A	A	A	G	G	G	A	T	A	A	G	A	G	A	G	A	C	C	C	T	T	C	T	C	T	C	G	G	G	T	C	C	C	T	G	G	T	T	G	A	C	T	C	G	T	A	C	C	G	C	G	G	A	A	C	C	A	T	C	G	T	T	A	G	A	A	T	A	A	G	G	G	T	T	G	T	T	T	T	C	C	A	G	G	C	T	G	T	G	A	C	T	C	C	A	A	A	A	C	T	T	T	T	G	C	C	G	C	C	T	C	C	G	G	NA	NA	NA	NA	C	A	A	A	T	G	C	C	T	C	A	G	A	T	C	C	T	C	C	C	G	G	C	C	C	C	T	C	C	C	A	G	G	A	T	T	G	G	A	G	T	T	G	G	G	G	C	C	G	G	G	G	C	C	C	C	C	T	A	G	T	T	T	T	G	C	C	G	G	G	G	G	NA	NA	C	C	C	T	G	G	G	A	G	G	T	T	C	C	A	G	A	A	G	A	A	C	A	A	C	C	G	T	T	C	C	T	C	C	NA	NA	C	T	C	T	G	A	G	A	T	T	A	G	C	T	C	T	C	C	G	T	G	G	A	A	T	C	C	C	A	A	G	G	G	G	T	T	A	T	T	C	G	T	C	T	C	C	A	G	T	C	G	A	G	G	C	T	A	G	A	C	G	G	NA	NA	T	G	A	A	G	G	C	T	T	T	G	A	G	C	T	T	T	A	A	A	C	C	C	T	NA	NA	C	T	A	A	C	T	G	A	A	G	A	G	C	T	G	A	C	T	C	C	G	G	A	A	G	A	C	C	T	G	C	C	A	G	G	A	G	G	A	A	T	C	T	C	NA	NA	T	C	G	G	C	A	A	T	T	T	C	C	C	C	G	A	C	C	T	T	C	T	NA	NA	T	G	G	G	T	C	C	C	T	T	G	A	A	A	A	C	G	A	T	C	A	G	A	G	T	T	G	G	A	G	C	A	T	C	T	T	C	C	T	C	T	T	G	G	C	T	T	C	T	C	T	T	C	T	G	C	A	A	G	T	NA	NA	G	G	A	G	NA	NA	C	C	A	C	G	A	C	A	T	T	G	G	C	G	C	C	T	T	A	C	A	G	A	C	G	A	T	T	C	A	G	A	C	T	C	T	A	T	T	G	G	T	T	A	A	C	T	C	T	G	NA	NA	A	G	G	A	A	A	C	A	T	T	A	A	T	T	G	T	A	G	G	A	G	A	A	G	NA	NA	T	A	T	C	G	T	A	C	NA	NA	G	A	A	C	C	A	A	C	G	G	G	G	C	C	A	G	A	C	T	C	T	A	T	G	A	A	T	T	A	T	T	C	G	G	G	T	G	T	NA	NA	C	T	C	C	T	T	C	T	G	G	T	G	T	A	A	G	A	G	G	G	G	C	C	C	A	A	G	G	C	T	C	T	G	C	C	A	T	T	G	G	A	A	G	G	C	C	T	T	A	A	T	T	G	A	A	T	G	A	A	T	G	G	A	A	G	A	T	T	A	A	G	G	T	C	C	C	G	G	C	C	G	G	A	A	T	C	T	A	C	C	T	C	G	A	C	C	G	A	C	C	T	T	G	A	C	C	G	A	T	C	C	T	C	C	T	T	G	A	C	C	T	C	A	A	T	G	T	T	A	A	A	G	C	C	A	A	T	T	C	C	A	G	T	C	A	A	T	T	G	G	NA	NA	C	C	T	A	C	C	G	G	T	T	C	C	C	C	C	T	G	A	C	C	G	A	G	A	T	T	C	C	C	C	G	C	G	C	G	G	C	C	A	T	G	A	T	C	T	A	A	G	G	C	T	C	C	T	T	G	A	G	G	G	A	G	C	C	G	G	T	T	T	T	A	G	A	G	T	C	G	G	A	A	A	A	C	C	NA	NA	T	G	C	T	G	G	T	G	G	C	A	A	C	A	T	G	C	C	C	T	C	G	C	A	C	T	G	T	G	T	G	G	T	T	G	T	G	G	G	C	A	A	G	A	A	G	A	A	G	A	A	T	A	G	G	T	T	T	T	A	C	T	G	A	C	C	A	A	G	G	G	T	G	G	C	C	T	C	G	G	T	C	C	T	T	C	A	A	A	G	C	C	A	T	G	A	A	T	C	T	G	T	A	G	A	T	C	C	T	T	A	A	C	C	G	C	NA	NA	G	C	G	G	C	T	C	C	T	T	C	C	G	G	A	G	T	T	G	C	C	A	T	T	A	A	T	G	C	C	T	T	T	T	T	C	A	C	C	C	A	G	T	C	C	C	T	C	G	A	C	T	G	G	C	A	C	T	A	T	C	T	G	G	A	G	G	G	T	C	NA	NA	G	A	C	T	G	G	G	G	A	C	C	T	A	A	G	G	A	A	T	A	T	C	NA	NA	A	C	G	G	G	G	A	T	A	G	A	A	A	A	NA	NA	T	C	T	C	G	C	A	G	A	A	A	T	T	C	C	C	A	C	C	C	A	G	C	C	NA	NA	G	G	T	C	G	A	T	C	C	G	T	C	C	C	G	C	A	G	C	T	T	C	A	C	NA	NA	C	T	C	C	C	C	T	T	C	C	T	G	A	G	G	T	T	T	C	G	C	C	G	A	A	G	T	C	A	C	A	T	C	C	C	T	A	G	C	G	G	G	G	G	NA	NA	C	C	G	G	G	G	T	T	T	C	A	G	C	T	C	C	C	A	T	C	G	G	G	G	T	T	T	G	C	C	C	T	A	T	A	G	G	A	C	T	A	A	A	T	G	G	C	C	C	C	G	A	A	A	T	C	NA	NA	A	T	T	A	C	T	C	C	C	T	T	G	T	A	G	G	T	T	T	T	T	A	T	T	T	T	G	A	A	T	A	A	T	C	G	A	A	A	A	G	T	C	G	A	A	G	C	T	T	C	G	A	A	A	A	A	G	G	G	G	A	G	T	C	C	T	A	A	C	C	T	G	A	G	A	G	NA	NA	C	T	C	G	C	T	T	T	G	G	C	C	C	C	G	G	G	G	A	G	T	C	T	T	A	C	T	T	T	C	T	T	T	A	C	C	T	T	T	C	T	C	G	A	G	G	T	T	T	C	T	T	C	C	G	G	A	T	A	A	A	G	A	G	C	C	C	C	A	A	A	G	NA	NA	C	C	T	T	T	G	C	T	G	A	T	T	C	C	C	T	T	C	NA	NA	G	A	G	A	T	T	C	T	A	A	A	C	G	G	G	A	T	C	C	T	C	C	T	A	C	C	A	A	G	G	G	A	T	T	C	A	A	T	A	C	T	C	C	G	C	C	G	G	T	G	C	C	C	C	G	T	T	A	C	T	C	T	T	C	T	A	T	T	G	C	NA	NA	A	G	A	A	G	T	G	G	A	G	T	T	G	G	C	A	C	G	T	C	C	C	G	G	T	C	C	C	A	G	G	A	T	C	A	A	C	C	G	T	A	G	T	G	C	T	T	G	NA	NA	C	C	A	C	A	A	A	G	C	C	A	A	G	G	G	A	G	A	C	C	T	G	A	G	C	C	C	T	A	A	C	C	T	C	A	G	G	G	G	G	T	T	G	A	G	G	C	C	A	G	A	A	G	G	C	C	T	T	T	T	T	T	C	C	G	G	C	C	T	T	C	C	G	G	G	G	G	A	A	G	G	G	C	C	T	T	C	C	A	C	T	C	C	C	A	C	A	A	T	C	A	A	A	A	A	A	A	G	NA	NA	G	A	C	T	C	T	A	G	T	C	T	G	A	G	T	C	A	G	A	A	G	A	G	G	C	C	A	A	A	A	C	G	C	G	A	A	T	T	A	G	A	G	G	G	A	A	C	C	A	A	T	T	T	C	T	T	C	C	C	T	C	C	G	G	C	A	T	T	C	T	G	G	G	C	G	A	A	A	T	T	C	C	A	A	G	G	A	A	T	A	G	A	T	C	T	A	T	T	A	A	T	A	C	T	G	G	NA	NA	C	C	NA	NA	G	G	T	C	A	A	NA	NA	G	A	C	C	T	G	NA	NA	G	A	C	T	C	T	A	G	NA	NA	A	T	A	T	C	C	C	T	C	T	A	G	G	G	T	G	G	A	T	C	C	A	T	T	T	A	C	A	A	T	C	C	G	T	G	G	C	C	G	A	C	G	A	G	C	T	A	A	C	A	A	G	T	T	T	C	T	G	C	G	G	A	C	T	C	C	G	G	A	G	T	C	G	A	T	T	A	G	C	T	G	G	T	C	A	C	G	A	T	T	A	A	C	C	T	C	C	T	G	G	A	T	A	A	T	G	C	A	A	T	G	G	C	C	G	A	T	T	G	T	A	G	A	T	C	C	A	A	G	A	A	G	A	G	G	G	G	G	C	C	C	C	C	C	C	C	C	T	A	G	NA	NA	T	C	NA	NA	G	G	C	G	T	C	G	G	T	G	G	G	T	C	T	C	NA	NA	G	C	C	C	T	C	T	G	G	G	A	A	T	G	C	T	C	A	C	C	C	T	T	T	C	T	A	A	A	C	A	G	C	T	T	C	C	T	G	A	A	G	C	C	C	C	G	A	NA	NA	NA	NA	T	T	C	T	C	T	A	A	C	T	G	G	T	T	T	C	T	C	C	A	C	C	G	A	C	T	A	G	T	C	NA	NA	T	A	T	C	T	T	A	T	G	A	C	T	A	A	NA	NA	G	A	C	C	G	G	T	T	G	G	G	A	T	C	G	G	T	C	A	A	C	C	G	G	G	A	C	T	G	A	G	A	G	C	T	C	C	T	A	A	G	G	G	G	C	C	G	A	A	G	NA	NA	T	T	T	T	G	G	C	C	G	A	NA	NA	A	A	C	C	A	G	A	C	C	T	A	T	C	C	T	G	G	A	A	G	C	T	T	G	G	A	A	C	C	C	A	A	C	T	T	C	T	C	A	A	C	T	G	G	G	G	T	T	T	T	C	T	G	G	A	A	T	C	T	C	G	G	NA	NA	G	A	C	T	A	G	C	C	G	G	A	A	A	A	T	C	T	T	C	G	G	T	A	G	A	C	T	C	A	A	T	G	C	T	C	C	A	A	G	G	T	T	C	G	A	A	NA	NA	C	C	T	T	G	A	T	G	C	C	C	T	G	G	A	A	G	G	G	G	C	C	G	G	G	G	C	T	G	G	A	A	G	G	G	G	C	A	NA	NA	A	A	C	T	C	T	C	G	G	T	T	T	G	G	C	T	T	T	A	A	G	A	C	C	G	A	T	C	G	G	T	G	T	C	A	T	G	C	T	C	A	G	C	C	C	C	G	G	T	C	T	T	T	T	T	C	A	G	G	A	C	T	T	C	G	C	G	A	T	G	T	T	C	C	C	G	NA	NA	C	G	C	C	NA	NA	A	G	C	C	A	G	T	C	C	T	G	G	T	T	G	A	A	A	G	G	C	C	A	G	G	G	C	A	G	A	A	G	G	G	A	G	C	T	A	A	G	G	T	C	C	G	G	A	C	C	NA	NA	T	A	T	T	NA	NA	C	C	A	G	G	T	C	T	C	A	C	C	T	C	T	T	A	C	C	C	T	C	C	T	G	G	T	A	A	A	C	T	C	A	C	A	NA	NA	A	G	T	T	A	T	G	A	T	T	T	C	A	G	A	A	C	T	G	G	T	T	G	G	A	C	G	G	A	A	T	C	C	T	C	A	C	C	G	G	T	C	G	G	G	A	T	C	C	C	G	C	A	C	T	T	C	C	A	A	T	C	A	C	A	G	G	G	T	A	C	C	G	G	T	A	A	G	A	G	A	G	C	C	T	A	C	T	G	C	A	G	G	A	A	G	C	C	C	C	T	A	C	T	C	T	C	T	C	T	G	A	T	C	T	C	C	T	NA	NA	C	G	T	A	A	G	G	A	C	A	NA	NA	T	C	T	G	T	T	C	C	C	T	T	C	A	G	T	C	T	T	C	T	A	C	G	A	G	G	T	A	T	T	G	C	NA	NA	C	T	G	T	NA	NA	T	C	G	G	C	G	C	G	G	A	C	T	T	C	G	G	A	C	C	C	A	A	A	G	A	G	A	G	G	G	A	A	A	G	T	C	G	G	G	C	G	G	C	C	T	C	T	C	A	A	A	A	A	G	C	T	G	T	T	C	A	G	T	T	A	G	C	C	A	G	T	C	C	C	C	C	G	G	C	T	NA	NA	G	T	T	C	G	G	G	G	C	T	T	T	G	G	C	T	G	G	G	A	G	A	NA	NA	T	T	NA	NA	NA	NA	A	A	T	C	A	G	C	C	C	T	A	A	G	C	A	G	T	C	A	C	A	A	G	G	C	C	G	G	C	C	T	C	T	A	A	A	C	A	A	G	A	G	G	G	C	C	C	C	A	G	G	G	C	A	T	T	A	G	NA	NA	C	T	G	A	G	G	G	G	C	C	C	C	T	T	G	A	G	G	A	G	G	G	T	C	NA	NA	G	A	T	C	G	G	A	G	T	T	A	C	C	G	G	T	T	C	C	T	A	G	G	A	T	T	C	G	G	A	G	A	T	C	T	C	G	A	NA	NA	T	A	NA	NA	G	G	G	T	T	C	T	C	G	G	A	G	G	A	T	T	G	A	T	C	G	G	A	G	A	A	A	G	A	T	T	T	A	A	G	A	T	C	T	T	A	C	A	G	C	T	G	G	C	C	T	A	NA	NA	A	A	G	A	NA	NA	C	C	C	C	A	C	G	A	T	T	T	T	T	T	C	C	G	C	G	A	C	T	A	G	NA	NA	G	A	C	C	NA	NA	C	A	T	T	C	T	NA	NA	C	T	T	C	T	C	G	G	T	C	T	T	C	T	C	C	T	C	C	C	A	G	G	A	A	G	T	C	C	C	A	A	C	C	T	C	A	A	A	G	T	T	T	C	C	T	A	A	G	A	C	G	G	G	C	C	G	A	T	T	T	A	T	C	G	G	G	T	A	T	A	T	A	T	A	C	T	G	T	T	A	A	C	C	C	A	T	C	A	A	A	A	G	A	A	A	G	C	G	G	T	C	T	G	A	G	C	C	A	G	C	A	T	T	G	G	C	A	A	A	C	C	T	C	A	G	A	G	C	C	G	A	T	T	A	G	G	G	C	T	A	G	C	C	A	G	T	C	C	G	T	T	G	C	C	T	G	G	G	A	G	G	C	T	C	T	A	G	T	C	C	C	C	C	G	A	T	C	G	G	G	G	T	C	C	C	G	C	T	C	A	G	T	C	C	T	T	T	A	A	C	A	A	C	T	C	T	C	G	G	C	C	G	G	NA	NA	C	C	T	T	C	T	A	T	T	C	A	G	A	A	A	A	C	C	T	C	A	G	G	G	G	A	G	A	T	C	C	C	G	T	A	A	G	G	T	A	T	T	G	G	C	C	G	A	C	T	A	G	G	A	A	G	G	C	C	C	C	C	T	T	C	C	A	G	G	G	T	G	A	C	A	G	G	G	C	C	C	C	G	G	NA	NA	T	C	C	T	G	A	G	A	C	C	T	T	A	C	C	C	G	A	C	C	T	C	T	T	A	G	A	A	G	G	T	A	G	A	C	C	T	T	C	C	C	A	G	G	G	G	T	T	A	G	G	A	G	A	C	A	G	G	C	C	A	A	G	A	C	C	G	A	C	T	G	T	G	G	T	C	C	G	C	C	G	G	C	C	T	C	A	A	A	C	C	T	C	C	G	T	G	A	C	T	C	T	T	G	G	G	G	C	C	T	C	C	T	T	G	G	A	T	G	G	T	T	T	T	A	A	A	A	T	C	T	T	T	T	G	A	G	G	T	C	C	T	G	G	T	C	C	C	C	C	G	G	A	C	A	A	C	G	G	A	G	A	A	C	G	G	A	A	A	T	A	A	A	A	A	G	A	A	T	G	C	C	A	A	C	C	A	G	C	C	G	G	G	G	A	A	A	A	G	G	G	A	G	A	NA	NA	C	T	T	C	G	A	A	A	G	C	C	T	T	T	NA	NA	A	A	A	A	G	G	T	T	G	G	A	T	T	C	T	T	C	T	A	G	G	C	C	C	G	G	C	C	G	G	C	C	G	A	C	T	A	G	A	A	G	A	G	G	A	A	C	T	T	T	T	C	A	C	G	A	T	T	G	G	T	C	A	G	T	T	C	C	C	C	C	C	C	C	T	C	G	A	T	C	T	T	T	G	A	A	A	G	A	G	T	T	T	A	T	G	C	C	C	T	C	T	T	T	A	A	A	A	C	C	C	C	C	A	G	A	T	C	G	G	C	T	C	C	G	G	T	C	C	C	NA	NA	C	T	T	G	C	C	G	G	T	T	T	T	T	C	C	C	C	C	C	G	NA	NA	A	G	A	G	G	G	A	C	T	C	A	T	C	T	T	C	G	G	T	C	T	C	A	G	C	T	G	G	T	T	G	A	C	C	C	C	T	T	C	C	T	A	A	G	T	T	C	C	T	G	C	C	T	C	C	C	A	A	A	A	T	C	G	A	C	G	G	A	C	C	C	C	C	T	C	G	G	G	T	G	A	G	A	G	C	T	T	T	G	G	T	T	NA	NA	G	G	T	G	A	A	G	G	G	G	C	T	A	G	C	T	A	A	A	G	T	A	C	C	A	A	NA	NA	G	C	C	T	G	G	T	C	C	T	A	A	A	A	G	A	A	A	A	A	A	A	T	C	C	C	G	G	T	C	T	C	C	T	C	C	T	A	G	G	G	G	C	C	C	A	C	A	G	A	C	A	G	G	C	C	T	T	G	G	T	T	G	A	T	C	C	C	NA	NA	A	C	A	T	A	G	G	G	G	A	G	A	T	T	G	A	G	A	C	C	A	A	T	T	A	A	NA	NA	G	G	A	A	T	C	G	A	G	A	C	C	G	T	G	C	A	A	G	A	A	C	G	G	G	G	C	T	T	T	A	A	C	C	C	C	C	T	C	C	A	A	G	A	C	T	G	G	G	A	A	A	T	T	T	T	C	C	C	T	C	C	G	T	C	C	C	C	C	G	A	G	C	G	C	C	A	A	NA	NA	C	C	T	G	A	G	T	G	C	T	A	A	G	G	A	G	G	T	G	A	G	A	T	A	C	C	C	G	T	C	C	G	G	A	NA	NA	C	C	T	C	A	G	G	G	A	T	T	C	C	A	C	T	G	A	A	T	NA	NA	A	T	A	A	A	G	C	T	C	C	C	T	T	T	C	C	A	A	T	C	G	A	G	G	T	T	T	C	NA	NA	G	T	A	G	A	A	A	A	T	C	T	T	T	G	G	A	A	A	C	C	A	G	A	A	G	A	NA	NA	C	C	C	C	C	G	C	C	T	T	G	A	A	G	A	G	T	T	T	T	A	C	G	G	A	A	C	C	T	T	G	G	A	A	G	A	A	A	C	C	A	A	A	A	A	A	G	A	T	T	G	G	C	C	A	G	A	G	C	T	G	A	T	T	G	G	G	C	A	G	G	A	T	C	G	A	T	A	NA	NA	T	C	T	C	A	G	A	A	G	A	C	T	G	A	T	T	G	A	A	A	T	C	NA	NA	A	A	G	G	C	T	A	G	G	C	G	G	T	T	G	T	A	T	C	C	T	C	C	C	A	T	C	A	T	C	T	C	C	C	T	T	T	T	T	C	A	A	A	T	C	T	C	G	G	G	G	G	C	T	C	C	A	G	C	C	G	G	G	G	G	A	T	C	A	G	G	A	C	C	C	C	C	T	A	G	C	T	A	G	G	A	A	G	C	A	T	A	T	C	A	G	A	A	T	C	T	T	C	T	A	G	A	G	C	T	A	G	G	C	T	A	A	T	T	T	T	C	T	C	A	A	C	T	T	C	G	G	T	C	C	C	C	C	T	C	G	C	T	C	C	C	C	T	C	C	A	G	C	T	T	T	A	C	T	G	G	G	A	A	G	G	A	G	G	G	G	A	C	T	C	T	T	T	T	A	C	C	C	C	C	C	T	A	A	G	NA	NA	A	A	T	C	NA	NA	G	A	T	T	G	G	A	G	C	C	T	T	G	A	C	G	G	A	C	G	C	C	A	A	T	T	G	A	T	C	A	C	T	T	A	C	T	C	C	C	T	A	T	T	T	C	A	G	T	T	A	T	T	T	C	C	T	C	T	C	T	C	C	T	G	T	G	A	T	C	A	A	A	A	C	T	C	G	T	G	G	A	C	C	T	C	A	A	G	G	G	C	T	T	A	T	G	A	C	C	T	C	C	C	A	G	T	T	A	C	NA	NA	C	C	A	A	T	T	G	T	G	C	G	A	A	A	C	C	A	A	T	T	T	G	A	A	A	G	T	T	A	A	T	C	G	T	T	C	G	G	T	C	C	T	T	C	A	G	A	C	C	G	T	A	A	T	C	C	NA	NA	A	A	C	C	A	A	A	G	T	T	A	A	G	G	T	C	T	A	A	A	T	T	T	C	A	T	A	G	G	G	C	A	C	T	A	A	A	G	G	G	T	T	T	C	G	G	A	T	A	G	T	T	A	G	C	G	T	C	G	G	C	C	C	T	T	G	T	T	A	G	A	T	A	G	G	A	G	G	G	G	C	C	T	C	G	G	A	T	A	G	T	C	T	G	T	C	A	A	C	C	A	G	A	G	T	C	G	G	C	C	T	G	A	A	G	A	G	G	C	T	T	T	T	T	T	C	G	G	A	G	C	G	A	A	G	A	G	G	T	T	A	T	T	C	C	A	C	G	C	C	C	T	G	G	C	T	C	C	A	A	A	G	A	G	C	T	G	C	G	A	G	A	G	G	A	A	G	A	G	G	A	A	G	G	A	A	A	G	G	G	A	A	G	G	T	T	C	T	G	G	A	A	A	A	T	T	C	C	G	A	T	T	C	T	T	T	C	C	A	G	C	T	T	T	C	T	A	G	C	C	A	T	T	G	T	T	T	T	C	G	G	G	A	A	T	C	G	T	C	C	A	G	A	G	T	T	G	A	A	A	C	T	A	C	T	T	A	T	C	C	A	G	NA	NA	T	C	A	C	A	G	T	G	C	C	C	C	T	C	G	G	A	T	A	G	T	C	C	C	G	G	G	A	C	C	G	C	G	A	C	C	C	C	C	C	G	A	A	G	G	A	NA	NA	A	T	G	G	G	G	A	G	G	G	C	G	A	T	A	G	G	C	C	T	C	C	G	A	A	A	T	T	A	C	G	A	G	G	G	G	A	A	C	A	G	G	T	A	T	T	T	G	T	G	A	T	G	A	T	T	C	C	G	T	C	C	C	A	C	C	T	T	G	G	NA	NA	C	C	G	G	C	G	G	T	C	C	T	A	C	T	T	T	G	G	T	T	G	A	G	A	A	A	C	C	C	A	C	T	G	T	C	T	A	A	A	A	G	A	NA	NA	G	G	G	G	G	G	C	C	G	A	A	A	G	G	C	C	T	C	C	C	G	A	A	G	G	G	A	A	A	A	G	G	G	T	NA	NA	A	G	T	A	C	C	G	G	A	A	C	C	T	C	G	G	C	C	G	G	G	A	T	C	C	G	G	A	G	G	A	G	C	C	T	T	C	C	T	T	G	G	G	G	A	G	A	G	C	T	A	T	C	C	A	T	NA	NA	G	A	C	A	G	T	A	G	A	A	A	T	T	T	A	A	T	C	A	G	C	T	T	C	G	T	G	G	G	A	T	C	T	T	A	C	A	T	T	A	C	T	C	C	A	A	C	A	NA	NA	C	C	G	A	T	C	G	G	G	A	A	T	C	C	G	G	G	G	G	A	T	G	A	C	G	A	G	T	A	G	G	G	G	G	G	G	NA	NA	G	G	G	G	G	G	G	A	A	A	C	C	A	A	C	C	C	G	A	G	G	G	NA	NA	T	G	G	A	C	T	C	T	C	G	G	T	T	C	A	T	A	A	A	A	G	G	G	T	T	C	C	C	C	A	C	T	G	A	A	A	A	A	C	T	C	C	T	T	G	A	C	T	G	A	G	G	G	G	C	C	G	G	NA	NA	T	T	NA	NA	G	C	NA	NA	A	A	T	C	A	A	C	T	C	A	C	C	C	C	T	C	C	C	A	G	C	T	G	G	G	A	G	A	T	T	C	T	C	C	T	T	G	A	G	A	G	A	A	G	A	G	C	C	T	T	T	T	C	C	T	C	C	C	A	G	T	A	C	C	T	C	G	G	C	C	G	A	G	G	T	T	T	T	T	T	A	T	T	T	G	T	A	A	T	G	T	C	C	T	C	C	T	C	C	T	G	G	G	A	T	C	A	A	G	A	NA	NA	C	C	G	A	C	C	C	C	C	T	G	G	T	A	T	A	G	A	G	G	T	T	A	T	G	A	T	T	A	A	T	T	G	G	A	G	T	T	G	G	G	G	C	C	C	C	T	A	T	C	T	T	C	C	A	A	T	T	T	T	T	C	T	C	T	T	G	G	A	C	G	G	A	A	G	A	C	T	NA	NA	G	A	NA	NA	C	T	A	A	C	T	A	C	A	A	A	G	A	G	C	C	G	A	T	G	T	T	A	T	G	G	A	G	T	C	A	A	G	A	C	T	C	C	G	G	T	C	T	G	C	C	C	C	G	G	C	C	A	A	C	T	C	C	C	C	A	T	C	C	C	C	G	A	T	G	G	A	G	G	G	A	NA	NA	C	C	G	G	C	C	C	T	G	G	A	C	C	T	C	T	C	T	A	G	T	C	A	C	T	T	G	A	A	A	A	G	G	G	NA	NA	T	A	T	T	C	A	T	C	G	A	A	G	T	T	A	G	G	A	A	A	G	G	G	A	A	G	G	A	A	C	C	C	C	C	G	G	A	G	A	G	NA	NA	T	C	NA	NA	C	C	G	A	T	C	G	G	C	C	C	C	A	T	T	C	A	G	A	G	T	C	G	G	A	C	G	G	A	A	A	G	A	G	C	T	A	G	C	C	A	G	C	C	T	T	C	C	G	G	G	G	A	G	A	G	T	T	A	C	T	C	G	G	T	T	C	T	G	A	G	T	C	C	A	A	G	A	G	A	G	A	A	G	C	T	C	C	C	C	C	A	A	G	A	T	A	G	G	G	T	C	T	T	C	C	G	G	T	C	C	C	T	T	T	T	T	G	C	C	T	T	A	G	G	G	T	T	C	C	C	C	T	C	T	A	C	T	G	G	G	C	G	A	G	G	NA	NA	C	T	T	T	C	T	T	C	G	G	A	A	G	G	A	G	G	G	G	A	T	T	C	G	A	G	C	A	C	T	C	C	T	T	G	G	T	C	T	T	A	G	T	C	A	A	G	A	A	C	A	A	T	A	C	C	C	T	G	A	G	G	G	G	G	G	T	C	C	T	G	A	G	G	C	C	C	T	C	T	C	C	C	C	C	T	T	C	T	C	A	A	A	G	C	G	NA	NA	A	T	T	T	C	C	T	T	G	G	C	C	C	C	C	C	T	T	C	T	C	C	T	T	C	T	C	C	C	C	T	A	T	T	T	T	A	A	A	A	G	G	A	A	C	C	G	G	A	A	C	C	A	A	G	G	A	A	T	T	A	A	T	T	A	A	T	T	C	C	A	A	A	A	G	G	T	T	A	A	G	G	G	G	T	T	G	G	A	A	C	C	G	G	G	G	C	C	T	T	C	C	C	C	A	A	C	C	C	C	C	C	G	G	C	C	G	G	T	T	T	T	T	T	C	C	T	T	A	A	C	C	G	G	T	T	T	T	C	C	T	T	G	G	A	A	A	A	A	A	A	A	A	A	T	T	T	T	A	A	T	T	G	G	C	C	T	T	C	C	C	C	G	G	C	T	A	G	T	T	C	C	G	A	G	A	A	A	A	A	C	C	G	G	T	T	T	T	A	G	T	T	C	C	C	C	T	T	T	T	T	T	T	T	C	T	T	T	T	T	C	C	A	A	A	A	G	G	C	C	C	C	C	C	C	C	C	C	G	G	T	T	G	G	T	T	T	T	A	A	C	C	C	C	G	G	A	A	T	T	G	G	G	G	C	C	A	A	T	T	C	C	G	G	C	C	A	A	C	C	A	A	A	A	C	C	A	G	A	A	C	C	T	T	C	C	C	C	C	T	T	A	G	T	T	C	G	A	C	A	T	C	T	T	T	T	G	G	G	G	G	G	G	G	T	C	T	T	C	T	C	C	G	G	G	G	T	C	A	A	G	G	C	A	C	C	T	T	C	C	T	T	C	C	C	C	G	A	G	G	A	A	G	G	G	G	G	G	T	C	C	T	G	A	G	A	T	T	T	T	G	G	G	G	C	T	C	C	C	T	A	A	G	A	C	A	T	T	A	G	G	G	C	T	T	A	A	A	C	C	G	G	G	G	G	G	C	C	C	C	C	C	G	A	C	C	A	T	T	T	A	A	A	G	G	G	A	A	G	G	T	T	T	T	T	T	G	G	C	C	G	G	T	T	T	T	A	A	C	G	A	A	T	T	NA	NA	C	C	T	T	G	G	G	A	C	T	A	A	A	A	A	A	A	A	G	G	T	T	A	A	G	G	T	T	A	A	C	T	A	G	G	A	A	A	G	G	C	C	G	G	C	C	G	G	T	T	G	G	T	C	T	T	C	C	T	T	G	G	A	A	G	G	G	A	G	G	C	C	C	T	C	C	A	G	C	C	C	A	G	G	A	A	A	A	G	A	A	A	T	T	T	T	G	G	A	A	G	G	G	G	A	A	G	G	A	A	G	G	T	T	A	A	C	C	G	G	C	C	C	C	T	T	A	A	A	A	A	A	C	C	T	T	C	C	G	G	C	C	T	T	G	G	T	T	C	C	T	T	A	A	T	T	T	T	G	G	G	G	T	T	T	T	T	T	T	T	T	T	A	A	G	G	T	T	G	G	G	G	G	G	G	G	G	G	T	T	A	A	A	A	A	A	G	G	A	A	C	C	C	C	G	G	C	C	T	T	A	A	G	G	T	T	A	A	C	C	T	T	A	A	G	G	C	C	G	G	T	T	G	G	C	C	T	T	T	T	G	G	A	A	T	T	C	C	C	C	G	G	A	A	G	G	G	A	C	A	NA	NA	C	T	G	A	C	A	T	C	C	A	T	T	NA	NA	G	G	C	A	G	G	G	G	T	T	A	T	T	T	G	A	T	T	T	A	A	A	G	A	T	C	A	G	G	A	A	G	A	G	C	T	C	T	A	G	C	T	G	A	A	C	T	G	T	C	C	T	G	C	C	T	C	G	T	C	A	G	A	G	A	G	A	G	A	G	G	A	C	A	C	G	C	C	G	G	T	A	T	C	T	A	G	A	G	G	A	G	A	G	C	G	A	G	G	G	T	C	A	A	G	A	A	T	T	T	A	A	A	C	C	C	T	T	A	C	C	A	T	T	NA	NA	T	T	A	C	C	T	T	T	A	A	T	C	C	C	A	T	A	G	G	G	T	T	C	T	G	A	C	T	A	A	T	T	A	C	NA	NA	G	C	C	C	G	G	C	T	C	T	A	G	T	T	A	A	T	A	A	A	C	T	C	C	C	C	T	G	C	T	G	T	T	T	G	G	C	C	A	A	A	G	T	G	A	G	A	G	G	T	C	T	A	T	T	C	G	G	G	G	NA	NA	A	G	G	A	T	C	G	G	T	A	G	T	G	G	A	C	NA	NA	G	C	G	C	C	T	G	T	A	G	NA	NA	T	T	A	G	A	C	T	G	T	T	NA	NA	T	C	T	C	C	A	G	C	A	G	C	A	T	C	NA	NA	C	C	C	C	T	C	C	T	C	T	A	A	A	A	T	C	G	C	C	T	NA	NA	A	C	A	A	A	G	A	G	C	C	T	T	T	T	G	G	G	G	C	C	C	C	T	T	C	C	G	G	G	G	G	G	A	A	A	A	C	C	T	T	C	C	A	A	T	T	G	G	A	A	T	T	T	T	C	C	A	A	C	C	C	C	C	C	T	T	G	G	T	T	T	T	G	G	C	C	C	C	C	C	T	T	T	T	T	T	A	A	T	T	A	A	A	A	C	C	T	T	T	T	A	A	A	A	C	C	G	G	A	A	A	A	T	T	G	G	A	A	T	T	C	C	A	A	T	T	T	T	C	C	G	G	G	G	G	G	T	T	C	C	G	G	T	T	A	A	G	G	T	T	G	G	T	T	T	T	A	A	T	T	T	T	T	T	G	G	T	T	G	G	A	A	C	C	A	A	G	G	A	A	A	A	A	A	C	C	C	C	C	C	T	T	C	C	C	C	C	C	A	A	T	T	A	A	T	T	T	T	C	C	A	A	C	C	C	C	A	A	C	C	T	C	A	A	C	T	G	G	A	A	T	A	C	C	C	C	G	G	G	A	C	C	G	G	G	A	G	A	G	C	A	A	A	A	T	T	A	A	A	A	G	G	A	A	T	T	A	C	G	T	G	A	C	C	A	T	T	T	A	A	C	C	G	G	C	C	A	A	C	G	A	G	NA	NA	G	T	C	T	G	G	T	T	G	G	A	G	G	T	C	C	A	A	NA	NA	T	T	A	T	NA	NA	C	C	G	G	G	G	A	T	C	C	A	T	T	C	C	T	T	C	T	T	G	T	T	A	G	A	T	C	A	C	C	T	T	T	C	C	T	T	A	A	A	A	A	A	C	C	A	A	NA	NA	A	A	C	T	A	A	A	A	G	G	T	T	T	T	A	A	A	G	T	T	C	C	G	G	A	A	A	A	C	C	G	G	T	T	C	C	T	T	G	G	T	C	C	C	C	C	T	T	A	A	G	G	T	T	T	T	T	T	C	C	T	T	G	G	G	G	A	A	C	C	T	C	G	G	G	G	C	C	C	C	A	A	A	G	A	C	C	T	A	A	G	G	G	A	T	T	G	A	A	A	C	T	A	A	C	T	G	G	A	C	G	G	G	A	C	C	C	T	C	T	T	T	T	C	C	C	C	C	C	C	C	T	G	C	A	A	G	G	C	C	G	G	C	C	G	G	C	C	G	G	G	G	C	C	T	T	G	G	G	G	A	A	A	A	T	T	C	C	G	G	T	T	T	T	G	G	T	T	C	C	T	T	T	T	C	C	A	A	A	A	A	A	A	A	T	T	A	A	C	C	A	A	C	C	C	C	G	G	A	A	T	T	C	C	C	C	G	G	T	T	G	G	T	T	G	G	C	C	C	C	A	A	C	C	G	G	C	C	A	A	A	A	C	C	T	T	A	A	C	C	C	C	A	A	G	G	G	G	G	G	G	G	C	C	T	T	G	G	A	A	C	C	C	C	C	C	A	A	A	A	G	G	C	C	C	C	C	C	C	C	A	A	G	G	A	A	C	C	C	C	C	C	C	C	A	A	G	G	A	A	T	T	C	C	G	G	A	A	T	T	A	A	G	G	A	A	T	T	G	G	C	C	A	A	T	T	T	T	T	T	G	G	G	G	T	T	T	T	C	C	A	A	G	G	G	G	C	C	C	C	C	C	A	A	T	T	C	C	A	A	G	G	T	T	C	C	T	T	C	C	A	A	T	T	G	G	G	G	T	T	G	G	A	A	T	T	C	C	G	G	G	G	C	C	A	A	C	C	T	T	T	T	A	A	T	T	A	A	G	G	C	C	G	G	A	A	T	T	G	G	C	C	C	C	C	C	A	A	G	G	C	C	C	C	A	A	T	T	G	G	C	C	G	G	A	A	T	T	T	T	T	T	G	G	A	A	G	G	T	T	T	T	T	T	T	T	G	G	G	G	C	C	G	G	A	A	T	T	G	G	A	A	T	T	A	A	T	T	T	T	G	G	T	T	A	A	G	G	G	G	A	A	C	C	T	T	T	T	T	T	A	A	G	G	A	A	T	T	G	G	C	C	A	A	G	G	G	G	G	G	G	G	G	G	A	A	A	A	T	T	C	C	A	A	C	C	T	T	G	G	T	T	T	T	A	A	C	C	G	G	G	G	T	T	T	T	T	T	A	A	G	G	G	G	C	C	T	T	T	T	T	T	G	G	C	C	T	T	G	G	G	G	G	G	A	A	C	C	C	C	G	G	A	A	C	C	G	G	T	T	A	A	A	A	T	T	G	G	G	G	A	A	A	A	G	G	A	A	A	A	C	C	G	G	A	A	A	A	G	G	A	A	T	T	A	A	G	G	A	A	NA	NA	T	T	T	T	T	T	A	A	G	G	G	G	A	A	T	T	T	T	T	T	T	T	T	T	C	C	C	C	A	A	G	G	T	T	G	G	A	A	C	C	T	T	T	T	C	C	G	G	G	G	A	A	T	T	C	C	C	C	T	T	A	A	G	G	T	T	C	C	G	G	C	C	A	A	G	G	G	G	G	G	C	C	A	A	C	C	A	A	G	G	C	C	A	A	G	G	T	T	T	T	T	T	T	T	T	T	G	G	G	G	A	A	C	C	A	A	T	T	A	A	C	C	A	A	C	C	T	T	A	A	A	A	A	A	T	T	G	G	G	G	G	G	G	G	T	T	C	C	T	T	T	T	A	A	A	A	T	T	C	C	T	T	G	G	T	T	G	G	T	T	A	A	C	C	G	G	T	T	G	G	T	T	T	T	C	C	C	C	G	G	T	T	T	T	A	A	T	T	C	C	T	T	G	G	A	A	T	T	C	C	C	C	G	G	C	C	T	T	C	C	A	A	C	C	T	T	C	C	T	T	T	T	C	C	C	C	A	A	G	G	G	G	A	A	G	G	A	A	T	T	G	G	G	G	T	T	C	C	T	T	T	T	C	C	A	A	T	T	G	G	G	G	A	A	C	C	G	G	T	T	A	A	G	G	C	C	C	C	T	T	A	A	T	T	C	C	G	G	G	G	C	C	A	A	C	C	C	C	C	C	G	G	C	C	A	A	A	A	C	C	G	G	G	G	T	T	C	C	T	T	G	G	G	G	A	A	C	C	A	A	A	A	G	G	T	T	G	G	A	A	G	G	C	C	G	G	A	A	A	A	C	C	T	T	T	T	A	A	A	A	T	T	G	G	G	G	C	C	C	C	T	T	G	G	T	T	A	A	G	G	G	G	A	A	G	G	T	T	T	T	G	G	A	A	C	C	T	T	G	G	C	C	A	A	G	G	A	A	A	A	G	G	T	T	C	C	G	G	C	C	G	G	G	G	G	G	T	T	C	C	C	C	C	C	G	G	T	T	A	A	T	T	C	C	C	C	C	C	A	A	T	T	G	G	C	C	C	C	A	A	C	C	A	A	A	A	C	C	G	G	C	C	G	G	A	A	T	T	C	C	C	C	G	G	A	A	C	C	C	C	C	C	G	G	C	C	G	G	A	A	T	T	G	G	T	T	G	G	G	C	G	G	C	C	G	G	A	A	G	G	T	T	A	A	C	C	T	T	A	A	T	T	T	T	A	A	G	G	A	A	G	G	G	G	A	A	C	C	T	T	G	G	C	C	T	T	T	T	G	G	T	T	G	G	C	C	T	T	C	C	C	C	A	A	T	T	G	G	C	C	T	T	T	T	G	G	G	G	C	C	A	A	T	T	C	C	C	C	A	A	C	C	T	T	C	C	A	A	G	G	T	T	C	C	T	T	T	T	C	C	T	T	C	C	G	G	A	A	T	T	T	T	C	C	C	C	A	A	C	C	C	C	C	C	C	C	T	T	T	T	C	C	G	G	C	C	T	T	C	C	G	G	C	C	C	C	C	C	T	T	A	A	C	C	G	G	A	A	A	A	C	C	T	T	A	A	C	C	A	A	G	G	T	T	A	A	A	A	A	A	G	G	G	G	T	T	C	C	T	T	T	T	C	C	G	G	G	G	G	G	C	C	C	C	T	T	A	A	T	T	A	A	A	A	G	G	T	T	C	C	A	A	T	T	G	G	T	T	C	C	T	T	T	T	G	G	G	G	G	G	A	A	A	A	A	A	T	T	C	C	A	A	T	T	G	G	G	G	G	G	G	G	A	A	T	T	G	G	G	G	T	T	C	C	T	T	A	A	G	G	C	C	G	G	T	T	T	T	C	C	C	C	G	G	A	A	A	A	C	C	C	C	T	T	C	C	T	T	G	G	C	C	T	T	T	T	G	G	A	A	A	A	C	C	C	C	G	G	G	G	G	A	A	A	A	A	A	A	G	G	C	C	A	A	G	G	G	G	C	C	T	T	T	T	G	G	C	C	C	C	T	T	A	A	C	C	G	G	C	C	G	G	T	T	T	T	G	G	T	T	A	A	G	G	C	C	A	A	A	A	T	T	G	G	C	C	A	A	G	G	C	C	C	C	A	A	C	C	G	G	C	C	G	G	G	G	A	A	C	C	A	A	A	A	C	C	G	G	T	T	A	A	T	T	T	T	G	G	G	G	G	G	A	A	C	C	A	A	T	T	C	C	T	T	A	A	C	C	A	A	G	G	A	A	A	A	G	G	G	G	C	C	C	C	G	G	A	A	A	A	G	G	A	A	A	A	A	A	T	T	T	T	G	G	G	G	G	G	C	C	G	G	T	T	C	C	A	A	C	C	G	G	A	A	G	A	G	G	C	G	C	C	C	C	G	G	T	T	T	T	G	G	G	G	A	A	G	G	C	C	C	C	T	G	C	C	T	A	G	G	T	T	T	G	C	C	C	T	G	G	C	C	A	G	A	A	C	C	T	A	T	T	T	T	T	T	A	A	A	A	T	T	C	C	C	C	A	A	T	T	T	T	T	T	A	A	G	G	C	C	G	G	C	C	A	A	T	T	G	G	T	T	A	A	A	A	T	T	T	T	C	C	G	G	G	G	A	A	C	C	T	T	G	G	G	G	T	T	G	G	G	G	C	C	NA	NA	A	A	T	T	T	T	G	G	C	C	A	A	T	T	G	G	C	C	T	T	G	G	G	G	C	C	G	G	G	G	T	T	A	A	G	G	A	A	G	G	T	T	A	A	T	T	G	G	G	G	A	A	A	A	C	C	T	T	G	G	C	C	C	C	A	A	G	G	G	G	A	A	A	A	C	C	T	G	C	C	C	C	C	C	C	C	T	T	G	G	T	T	T	T	T	T	A	A	T	T	T	T	T	T	G	G	T	T	A	A	C	C	A	T	G	G	C	C	G	G	A	A	A	A	C	C	C	C	C	C	G	G	A	A	A	A	G	G	C	C	T	T	G	G	C	C	T	T	C	C	C	C	C	C	A	A	A	A	A	A	G	G	A	A	A	A	C	C	C	C	T	T	G	G	T	T	C	C	G	A	C	C	C	C	T	T	C	C	C	C	C	C	C	C	G	G	C	C	C	C	C	C	G	G	A	A	T	T	A	A	G	G	G	C	NA	NA	A	T	A	C	A	A	G	A	T	T	G	G	A	A	A	G	G	G	A	A	T	T	G	G	A	A	T	T	A	A	C	C	A	A	A	A	G	G	T	T	G	G	G	G	A	A	G	G	G	G	C	C	G	G	G	G	T	C	C	C	T	T	T	T	T	T	G	G	C	C	T	T	C	C	C	C	G	A	G	C	C	C	G	G	G	A	A	G	C	C	A	A	G	A	T	T	G	G	G	G	C	C	T	T	T	T	T	T	C	C	A	A	A	A	G	G	A	A	T	C	A	A	C	C	C	C	A	T	G	G	G	G	G	G	G	G	C	C	T	T	T	T	C	C	A	A	C	C	C	C	A	A	C	C	G	G	G	G	G	G	C	C	A	A	G	G	G	G	A	A	G	G	A	A	A	G	A	A	C	C	T	T	A	A	G	G	T	C	C	C	G	G	NA	NA	G	G	T	A	T	G	NA	NA	C	G	A	G	T	C	C	C	A	A	A	A	T	T	C	C	T	T	T	T	A	A	G	G	A	A	C	C	C	C	C	C	A	A	C	C	G	G	A	A	G	G	C	C	A	A	T	T	T	T	A	A	A	A	A	A	C	C	G	G	T	T	A	A	C	C	A	A	A	A	C	C	T	T	A	A	T	T	G	G	G	G	G	G	T	T	A	A	G	G	G	G	C	C	A	A	C	C	G	G	G	G	G	G	A	A	C	C	C	C	G	G	G	G	A	A	A	A	C	C	C	C	A	A	T	T	A	A	A	A	G	G	C	C	C	C	C	C	C	C	T	T	A	A	A	A	T	T	G	G	A	A	A	A	C	C	G	G	NA	NA	A	A	A	A	A	A	A	C	G	A	T	A	A	A	G	G	G	G	G	A	G	G	T	T	A	G	A	G	A	G	G	T	T	C	A	A	G	A	G	A	G	A	A	A	T	C	A	T	A	A	T	T	G	C	G	G	A	A	C	C	G	G	T	T	T	G	T	C	T	T	A	C	G	G	C	C	T	T	A	G	NA	NA	G	G	T	C	C	T	T	T	C	C	T	T	T	T	C	C	G	C	A	G	C	C	C	C	C	A	T	T	C	C	G	T	T	T	G	G	C	C	C	C	T	T	G	G	C	T	G	G	A	A	G	G	A	A	C	C	G	G	NA	NA	G	G	T	C	T	T	C	C	C	C	C	C	T	T	C	C	G	G	C	T	T	T	G	T	A	A	G	G	G	G	A	A	T	T	T	T	T	T	A	A	NA	NA	C	T	T	T	G	G	G	T	A	A	A	A	C	C	T	C	T	T	A	A	A	A	A	A	G	G	T	T	T	T	T	T	C	C	G	G	G	G	C	A	A	A	C	C	G	T	C	C	G	T	C	C	T	T	A	A	C	C	G	G	C	C	C	C	T	T	A	A	T	T	T	T	G	G	C	C	C	C	A	A	C	C	A	T	T	T	C	T	G	C	C	C	G	A	T	C	G	G	G	G	C	C	T	T	T	T	C	C	T	T	G	G	G	A	C	T	T	C	C	C	C	C	G	G	G	G	A	A	C	G	T	C	T	C	T	A	C	T	C	C	A	G	C	C	T	C	A	G	T	G	T	G	T	C	C	C	A	A	T	T	A	A	G	G	A	A	T	T	G	G	G	G	A	A	T	T	G	G	A	A	T	T	C	C	G	T	C	C	G	G	A	A	G	G	A	A	C	C	C	C	T	T	T	T	T	C	A	G	A	A	A	A	A	G	C	C	C	C	A	A	A	G	C	C	C	C	A	C	A	T	G	G	A	G	G	A	A	A	T	C	A	A	C	C	A	A	A	A	G	G	G	G	A	A	G	G	A	A	C	C	A	A	C	C	T	T	A	A	C	C	C	T	G	C	C	C	A	A	C	C	T	T	G	G	T	T	C	C	G	G	A	A	A	A	G	G	G	G	T	C	C	G	C	A	T	A	C	C	C	G	G	A	G	G	T	C	C	C	G	A	G	A	G	G	G	A	A	G	G	G	NA	NA	A	A	G	G	C	T	G	C	C	C	G	G	C	C	G	C	A	G	T	C	C	C	T	T	G	G	G	G	T	T	T	T	T	T	C	C	T	C	G	G	T	T	G	G	C	C	T	T	C	C	A	A	T	T	C	C	G	G	T	T	A	A	C	C	T	T	T	T	T	T	C	C	C	T	C	C	G	T	C	C	T	C	G	G	C	A	G	G	T	C	G	G	T	T	A	G	C	T	A	A	C	G	A	G	G	A	A	G	T	C	G	A	A	A	A	A	A	A	G	G	T	T	C	C	C	C	G	G	A	A	G	G	T	T	T	T	C	C	A	T	C	C	A	A	G	T	C	C	C	T	T	T	G	G	A	A	C	C	C	T	G	G	T	T	C	C	A	A	T	T	A	A	C	C	T	A	A	A	T	T	G	G	G	G	T	T	T	T	G	G	C	C	A	A	T	T	A	A	G	A	T	T	G	G	T	T	G	G	G	G	C	C	A	A	T	T	G	G	A	A	G	G	A	A	C	C	G	G	G	G	T	T	T	C	A	A	G	G	G	G	T	C	G	G	T	T	C	C	G	G	C	C	T	T	T	T	G	G	G	G	A	A	C	C	G	G	T	T	C	C	A	A	T	T	G	G	T	T	C	T	A	A	G	G	T	T	A	A	C	C	A	A	G	A	C	C	A	A	T	T	C	C	C	T	C	C	G	G	G	G	G	G	C	C	G	G	G	G	A	A	C	C	G	G	A	A	T	T	T	T	C	C	G	G	G	G	G	G	T	T	T	T	A	A	C	C	T	T	T	T	C	C	G	G	T	T	T	T	T	T	A	A	A	A	A	A	C	C	G	G	T	T	G	G	G	G	A	A	A	A	G	G	C	T	A	A	A	A	G	G	T	T	A	A	G	G	C	C	C	C	C	C	C	C	A	A	G	G	T	T	C	C	G	G	A	A	G	G	T	T	G	G	C	C	T	T	T	T	G	G	G	G	G	G	G	G	A	A	C	C	A	A	G	G	C	C	C	C	A	A	C	C	G	G	T	T	T	T	C	C	A	A	T	T	C	C	G	G	A	A	T	T	G	G	C	C	T	T	C	C	T	T	A	A	C	C	T	T	C	C	T	T	T	T	T	T	C	C	A	A	G	G	T	T	T	T	C	C	C	C	A	A	G	G	C	C	C	C	A	A	T	T	G	G	A	A	C	C	C	C	C	C	G	G	A	A	A	A	G	G	T	T	A	A	C	C	C	C	C	C	G	G	A	A	G	G	A	A	G	G	G	G	G	G	C	C	G	G	G	G	G	G	G	G	C	C	C	C	T	T	G	G	T	T	C	C	G	G	C	C	T	T	C	C	T	T	A	A	C	C	A	A	T	T	A	A	G	G	T	T	C	C	A	A	T	T	T	T	C	C	C	C	C	C	G	G	T	T	G	G	A	A	G	G	C	C	G	G	A	A	G	G	C	C	T	T	G	G	G	G	T	T	C	C	C	C	T	T	A	A	C	C	T	T	T	T	C	C	T	T	C	C	G	G	A	A	T	T	G	G	T	T	T	T	C	C	C	C	G	G	C	C	G	G	A	A	A	A	G	G	A	A	T	T	A	A	T	T	NA	NA	A	A	T	T	A	A	C	C	A	A	T	T	A	A	C	C	G	G	C	C	G	G	A	A	C	C	C	C	T	T	C	C	C	C	T	T	T	T	C	C	A	A	G	G	A	A	G	G	G	G	G	G	G	G	C	C	T	T	G	G	C	C	A	A	G	G	T	T	G	G	T	T	T	T	G	G	T	T	G	G	C	C	C	C	C	C	T	T	G	G	A	A	C	C	A	A	T	T	A	A	T	T	G	G	C	C	G	G	T	T	A	A	C	C	T	T	C	C	T	T	T	T	C	C	T	T	A	A	G	G	A	A	G	G	G	G	G	G	G	G	G	G	C	C	C	C	T	T	G	G	C	C	A	A	C	C	A	A	C	C	A	A	C	C	G	G	T	T	A	A	T	T	T	T	T	T	C	C	T	T	T	T	C	C	T	T	A	A	G	G	T	T	A	A	G	G	T	T	A	A	A	A	C	C	G	G	T	T	G	G	G	G	G	G	A	A	A	A	A	A	C	C	G	G	T	T	T	T	A	A	T	T	C	C	G	G	C	C	G	G	A	A	C	C	T	T	T	T	G	G	T	T	A	A	T	T	C	C	A	A	G	G	A	A	T	T	A	A	G	G	C	C	C	C	T	T	G	G	G	G	T	T	T	T	G	G	G	G	A	A	G	G	C	C	T	T	C	C	A	A	A	A	C	C	G	G	T	T	A	A	G	G	C	C	G	G	A	A	G	G	G	G	T	T	A	A	G	G	C	C	C	C	A	A	C	C	G	G	T	T	C	C	G	G	G	G	T	T	C	C	G	G	C	C	C	C	A	A	T	T	C	C	A	A	A	A	C	C	T	T	T	T	G	G	A	A	G	G	T	T	A	A	A	A	T	T	G	G	T	T	G	G	T	T	T	T	G	G	G	G	C	C	C	C	G	G	C	C	G	G	A	A	C	C	T	T	A	A	T	T	A	A	A	A	A	A	A	A	A	A	C	C	A	A	C	C	G	G	A	A	A	A	T	T	G	G	G	G	G	G	C	C	A	A	G	G	A	A	C	C	A	A	C	C	A	A	G	G	G	G	T	T	T	T	A	A	C	C	C	C	T	T	G	G	A	A	A	A	A	A	A	A	T	T	C	C	T	T	C	C	G	G	C	C	A	A	T	T	G	G	G	G	A	A	C	C	T	T	G	G	A	A	T	T	A	A	A	A	C	C	A	A	C	C	G	G	C	C	C	C	A	A	C	C	T	T	A	A	G	G	G	G	C	C	A	A	C	C	C	C	A	A	T	T	T	T	T	T	G	G	G	G	G	G	A	A	C	C	C	C	G	G	C	C	T	T	C	C	C	C	C	C	C	C	T	T	T	T	C	C	T	T	A	A	C	C	T	T	A	A	G	G	G	G	T	T	T	T	T	T	C	C	T	T	A	A	A	A	T	T	T	T	T	T	T	T	C	C	C	C	G	G	A	A	C	C	A	A	A	A	T	T	G	G	G	G	C	C	C	C	G	G	T	T	G	G	T	T	A	A	G	G	A	A	G	G	G	G	T	T	A	A	G	G	T	T	A	A	C	C	C	C	A	A	A	A	A	A	A	A	C	C	T	T	T	T	G	G	T	T	A	A	T	T	T	T	G	G	C	C	C	C	A	A	A	A	G	G	A	A	A	A	A	A	T	T	T	T	G	G	G	G	A	A	G	G	A	A	G	G	A	A	T	T	C	C	C	C	C	C	T	T	G	G	A	A	C	C	T	T	A	A	T	T	G	G	A	A	C	C	T	T	C	C	T	T	A	A	G	G	A	A	G	G	T	T	T	T	A	A	C	C	T	T	T	T	T	T	A	A	A	A	C	C	C	C	C	C	T	T	T	T	C	C	C	C	T	T	T	T	C	C	A	A	G	G	T	T	T	T	C	C	T	T	A	A	G	G	G	G	T	T	G	G	T	T	A	A	G	G	T	T	T	T	G	G	A	A	T	T	A	A	T	T	T	T	T	T	C	C	C	C	T	T	A	A	T	T	A	A	T	T	T	T	C	C	A	A	G	G	C	C	G	G	A	A	A	A	C	C	G	G	G	G	C	C	T	T	G	G	T	T	G	G	T	T	A	A	G	G	T	T	G	G	G	G	C	C	A	A	T	T	A	A	T	T	T	T	C	C	C	C	G	G	T	T	C	C	C	C	C	C	T	T	G	G	C	C	C	C	G	G	C	C	C	C	T	T	G	G	C	C	T	T	T	T	G	G	G	G	A	A	G	G	C	C	C	C	T	T	T	T	C	C	G	G	G	G	A	A	G	G	G	G	A	A	C	C	C	C	G	G	G	G	T	T	C	C	T	T	A	A	T	T	A	A	G	G	C	C	A	A	G	G	A	A	A	A	T	T	G	G	C	C	T	T	C	C	G	G	C	C	A	A	A	A	C	C	G	G	A	A	G	G	G	G	G	G	T	T	T	T	G	G	A	A	C	C	C	C	G	G	T	T	T	T	T	T	C	C	T	T	A	A	G	G	C	C	C	C	T	T	C	C	C	C	T	T	G	G	G	G	G	G	A	A	A	A	G	G	G	G	C	C	C	C	G	G	A	A	G	G	T	T	C	C	G	G	T	T	T	T	T	T	T	T	C	C	C	C	G	G	T	T	G	G	T	T	C	C	A	A	C	C	G	G	T	T	G	G	A	A	G	G	T	T	C	C	G	G	T	T	A	A	C	C	A	A	C	C	C	C	T	T	C	C	C	C	C	C	T	T	A	A	G	G	G	G	G	G	C	C	T	T	A	A	C	C	G	G	T	T	T	T	G	G	A	A	T	T	C	C	G	G	T	T	G	G	T	T	C	C	A	A	T	T	C	C	T	T	A	A	G	G	T	T	C	C	A	A	A	A	C	C	A	A	C	C	G	G	G	G	A	A	G	G	C	C	C	C	A	A	G	G	C	C	A	A	A	A	A	A	T	T	G	G	C	C	G	G	C	C	G	G	G	G	T	T	C	C	A	A	G	G	A	A	A	A	A	A	C	C	G	G	C	C	T	T	T	T	A	A	T	T	C	C	T	T	C	C	A	A	G	G	C	C	A	A	T	T	G	G	G	G	T	T	C	C	T	T	G	G	C	C	G	G	A	A	G	G	A	A	T	T	T	T	A	A	C	C	C	C	T	T	A	A	A	A	C	C	G	G	G	G	A	A	T	T	G	G	C	C	T	T	G	G	T	T	T	T	C	C	A	A	C	C	G	G	C	C	G	G	T	T	C	C	G	G	A	A	A	A	C	C	G	G	C	C	C	C	A	A	T	T	T	T	A	A	G	G	T	T	G	G	C	C	C	C	G	G	A	A	C	C	A	A	C	C	C	C	C	C	T	T	A	A	A	A	A	A	A	A	T	T	T	T	G	G	T	T	A	A	C	C	A	A	A	A	A	A	T	T	T	T	G	G	A	A	A	A	G	G	T	T	C	C	G	G	T	T	A	A	A	A	G	G	T	T	T	T	T	T	G	G	T	T	A	A	T	T	G	G	C	C	A	A	T	T	A	A	C	C	T	T	C	C	A	A	G	G	A	A	G	G	A	A	T	T	T	T	C	C	A	A	A	A	A	A	T	T	A	A	G	G	A	A	T	T	G	G	G	G	C	C	G	G	C	C	A	A	A	A	G	G	C	C	A	A	A	A	G	G	T	T	G	G	C	C	C	C	T	T	T	T	T	T	A	A	G	G	G	G	C	C	G	G	T	T	C	C	A	A	T	T	T	T	G	G	G	G	C	C	T	T	G	G	C	C	T	T	A	A	T	T	A	A	C	C	A	A	G	G	A	A	T	T	C	C	T	T	T	T	C	C	T	T	C	C	G	G	T	T	T	T	A	A	T	T	G	G	A	A	C	C	G	G	G	G	G	G	C	C	A	A	C	C	C	C	A	A	G	G	T	T	C	C	A	A	C	C	T	T	G	G	G	G	C	C	A	A	A	A	G	G	G	G	G	G	G	G	G	G	C	C	G	G	G	G	G	G	C	C	T	T	T	T	C	C	C	C	T	T	T	T	G	G	C	C	C	C	T	T	A	A	A	A	A	A	T	T	C	C	G	G	G	G	T	T	C	C	C	C	A	A	T	T	G	G	T	T	T	T	C	C	T	T	G	G	G	G	T	T	C	C	C	C	G	G	C	C	G	G	A	A	G	G	C	C	G	G	G	G	A	A	T	T	T	T	C	C	C	C	G	G	C	C	G	G	G	G	A	A	G	G	G	G	G	G	G	G	A	A	T	T	G	G	A	A	C	C	C	C	G	G	T	T	T	T	T	T	G	G	A	A	T	T	G	G	G	G	G	G	A	A	G	G	C	C	A	A	T	T	T	T	A	A	G	G	A	A	C	C	A	A	G	G	G	G	C	C	T	T	A	A	T	T	A	A	A	A	G	G	G	G	T	T	T	T	T	T	A	A	C	C	C	C	T	T	C	C	G	G	C	C	C	C	A	A	T	T	G	G	A	A	T	T	G	G	T	T	T	T	A	A	T	T	T	T	C	C	G	G	C	C	C	C	T	T	A	A	T	T	G	G	G	G	T	T	C	C	C	C	T	T	C	C	C	C	G	G	G	G	C	C	A	A	G	G	A	A	C	C	C	C	A	A	C	C	T	T	A	A	C	C	C	C	C	C	C	C	G	G	T	T	C	C	G	G	T	T	A	A	C	C	C	C	G	G	C	C	C	C	G	G	C	C	G	G	G	G	C	C	A	A	A	A	A	A	A	A	C	C	A	A	C	C	C	C	T	T	G	G	A	A	A	A	T	T	C	C	T	T	T	T	G	G	A	A	G	G	A	A	G	G	C	C	A	A	G	G	A	A	G	G	C	C	A	A	A	A	A	A	G	G	T	T	A	A	T	T	C	C	C	C	A	A	T	T	A	A	T	T	C	C	A	A	C	C	A	A	A	A	C	C	T	T	G	G	G	G	A	A	A	A	T	T	C	C	C	C	G	G	A	A	A	A	A	A	T	T	A	A	G	G	A	A	A	A	A	A	G	G	C	C	G	G	C	C	C	C	C	C	G	G	T	T	A	A	C	C	T	T	T	T	T	T	T	T	A	A	G	G	A	A	C	C	T	T	G	G	G	G	C	C	T	T	T	T	C	C	G	G	T	T	G	G	T	T	A	A	T	T	C	C	A	A	G	G	A	A	G	G	A	A	G	G	T	T	G	G	G	G	T	T	G	G	T	T	G	G	G	G	G	G	C	C	C	C	C	C	A	A	A	A	C	C	C	C	A	A	T	T	G	G	T	T	A	A	C	C	G	G	G	G	T	T	T	T	A	A	A	A	G	G	C	C	A	A	C	C	A	A	G	G	T	T	G	G	G	G	G	G	T	T	G	G	T	T	C	C	T	T	A	A	C	C	A	A	T	T	T	T	A	A	C	C	A	A	T	T	C	C	A	A	C	C	T	T	A	A	C	C	A	A	T	T	C	C	C	C	T	T	A	A	T	T	C	C	T	T	C	C	A	A	C	C	T	T	A	A	C	C	G	G	C	C	A	A	G	G	A	A	C	C	C	C	G	G	C	C	T	T	A	A	T	T	G	G	A	A	C	C	G	G	A	A	T	T	A	A	G	G	T	T	A	A	T	T	C	C	T	T	G	G	A	A	A	A	G	G	C	C	C	C	C	C	T	T	C	C	G	G	A	A	A	A	T	T	T	T	C	C	C	C	G	G	A	A	T	T	C	C	G	G	G	G	G	G	G	G	G	G	T	T	T	T	C	C	G	G	G	G	T	T	G	G	T	T	G	G	A	A	C	C	G	G	T	T	A	A	A	A	C	C	C	C	A	A	C	C	T	T	T	T	G	G	C	C	C	C	G	G	A	A	G	G	C	C	A	A	C	C	G	G	C	C	A	A	G	G	G	G	C	C	C	C	C	C	A	A	T	T	A	A	C	C	C	C	C	C	C	C	T	T	C	C	A	A	A	A	A	A	T	T	C	C	C	C	C	C	T	T	T	T	T	T	C	C	A	A	T	T	C	C	G	G	A	A	C	C	G	G	T	T	G	G	C	C	A	A	C	C	A	A	A	A	G	G	T	T	C	C	A	A	G	G	A	A	G	G	A	A	C	C	G	G	C	C	G	G	G	G	G	G	T	T	T	T	T	T	C	C	T	T	C	C	G	G	C	C	A	A	T	T	T	T	C	C	C	C	T	T	C	C	C	C	T	T	G	G	C	C	A	A	G	G	A	A	A	A	A	A	A	A	T	T	G	G	A	A	C	C	G	G	G	G	G	G	A	A	T	T	T	T	NA	NA	G	G	A	A	A	A	C	C	C	C	C	C	A	A	C	C	C	C	T	T	A	A	C	C	T	T	G	G	A	A	C	C	C	C	G	G	T	T	C	C	T	T	C	C	C	C	T	T	A	A	C	C	G	G	C	C	A	A	C	C	C	C	C	C	A	A	A	A	C	C	G	G	G	G	C	C	G	G	T	T	G	G	A	A	G	G	G	G	G	G	C	C	G	G	C	C	T	T	G	G	A	A	G	G	T	T	C	C	C	C	A	A	T	T	C	C	G	G	T	T	A	A	G	G	A	A	G	G	A	A	T	T	C	C	C	C	C	C	C	C	T	T	C	C	T	T	G	G	C	C	T	T	A	A	A	A	C	C	T	T	C	C	A	A	C	C	A	A	G	G	A	A	A	A	G	G	G	G	T	T	C	C	C	C	G	G	T	T	A	A	G	G	A	A	T	T	G	G	C	C	C	C	G	G	T	T	T	T	C	C	T	T	A	A	T	T	T	T	G	G	A	A	C	C	G	G	C	C	C	C	C	C	T	T	C	C	A	A	C	C	G	G	A	A	A	A	C	C	C	C	T	T	G	G	C	C	C	C	A	A	T	T	C	C	G	G	C	C	T	T	G	G	G	G	A	A	T	T	G	G	C	C	T	T	T	T	C	C	T	T	T	T	G	G	T	T	G	G	G	G	T	T	C	C	G	G	A	A	T	T	A	A	A	A	G	G	C	C	T	T	A	A	T	T	A	A	T	T	T	T	T	T	T	T	C	C	A	A	G	G	A	A	C	C	T	T	G	G	G	G	T	T	C	C	C	C	A	A	C	C	C	C	A	A	G	G	A	A	C	C	T	T	A	A	A	A	T	T	G	G	C	C	C	C	T	T	A	A	G	G	A	A	G	G	C	C	G	G	C	C	T	T	C	C	A	A	A	A	G	G	T	T	A	A	C	C	T	T	C	C	T	T	T	T	T	T	G	G	T	T	T	T	G	G	T	T	A	A	G	G	G	G	G	G	C	C	G	G	A	A	T	T	G	G	T	T	A	A	G	G	G	G	A	A	T	T	C	C	A	A	G	G	C	C	T	T	C	C	T	T	T	T	G	G	G	G	G	G	C	C	C	C	C	C	G	G	G	G	A	A	A	A	A	A	G	G	A	A	A	A	C	C	G	G	G	G	A	A	G	G	C	C	G	G	G	G	T	T	G	G	T	T	A	A	T	T	G	G	G	G	C	C	C	C	G	G	A	A	A	A	A	A	G	G	T	T	T	T	A	A	A	A	G	G	G	G	G	G	C	C	T	T	G	G	G	G	G	G	G	G	G	G	C	C	C	C	A	A	C	C	C	C	A	A	T	T	C	C	A	A	G	G	C	C	G	G	T	T	C	C	A	A	A	A	T	T	G	G	G	G	T	T	T	T	G	G	G	G	A	A	T	T	A	A	T	T	C	C	A	A	T	T	G	G	T	T	G	G	A	A	A	A	C	C	A	A	G	G	C	C	A	A	G	G	A	A	A	A	A	A	A	A	A	A	A	A	T	T	C	C	A	A	T	T	T	T	A	A	A	A	C	C	T	T	C	C	T	T	G	G	G	G	T	T	A	A	T	T	G	G	G	G	G	G	T	T	C	C	A	A	C	C	A	A	G	G	G	G	C	C	C	C	A	A	T	T	A	A	T	T	C	C	T	T	T	T	G	G	G	G	G	G	T	T	C	C	C	C	T	T	A	A	C	C	T	T	G	G	T	T	G	G	A	A	G	G	C	C	C	C	A	A	A	A	C	C	T	T	A	A	G	G	C	C	A	A	G	G	C	C	G	G	G	G	C	C	A	A	T	T	G	G	T	T	T	T	A	A	C	C	A	A	A	A	T	T	T	T	A	A	T	T	C	C	A	A	G	G	G	G	A	A	G	G	A	A	C	C	G	G	T	T	C	C	C	C	T	T	A	A	T	T	C	C	T	T	T	T	C	C	G	G	G	G	T	T	G	G	T	T	C	C	G	G	T	T	T	T	A	A	A	A	T	T	C	C	C	C	A	A	C	C	A	A	A	A	T	T	A	A	G	G	G	G	G	G	G	G	G	G	G	G	C	C	A	A	G	G	T	T	G	G	C	C	C	C	T	T	T	T	C	C	A	A	A	A	G	G	A	A	A	A	T	T	A	A	T	T	G	G	C	C	G	G	T	T	T	T	G	G	T	T	T	T	G	G	C	C	T	T	A	A	G	G	A	A	C	C	A	A	C	C	C	C	A	A	T	T	T	T	A	A	T	T	C	C	C	C	T	T	G	G	G	G	C	C	A	A	C	C	G	G	T	T	C	C	C	C	A	A	A	A	A	A	C	C	T	T	G	G	G	G	T	T	C	C	T	T	T	T	C	C	C	C	A	A	A	A	C	C	C	C	A	A	T	T	C	C	G	G	A	A	G	G	T	T	T	T	C	C	T	T	A	A	C	C	A	A	A	A	T	T	A	A	G	G	C	C	T	T	T	T	G	G	T	T	C	C	G	G	A	A	T	T	T	T	C	C	C	C	C	C	C	C	C	C	G	G	G	G	G	G	A	A	T	T	G	G	T	T	A	A	G	G	G	G	T	T	C	C	G	G	T	T	A	A	G	G	C	C	G	G	A	A	T	T	C	C	C	C	G	G	G	G	A	A	C	C	G	G	G	G	G	G	T	T	T	T	C	C	A	A	C	C	T	T	G	G	A	A	T	T	C	C	G	G	C	C	C	C	C	C	A	A	C	C	G	G	G	G	G	G	G	G	G	G	A	A	A	A	C	C	G	G	T	T	C	C	G	G	G	G	T	T	G	G	T	T	A	A	T	T	G	G	T	T	C	C	G	G	G	G	A	A	A	A	A	A	G	G	G	G	G	G	C	C	T	T	T	T	C	C	A	A	C	C	G	G	G	G	A	A	G	G	T	T	C	C	G	G	A	A	C	C	A	A	T	T	A	A	A	A	G	G	A	A	A	A	A	A	T	T	G	G	T	T	G	G	T	T	A	A	G	G	G	G	A	A	A	A	A	A	T	T	G	G	C	C	C	C	A	A	T	T	A	A	A	A	G	G	C	C	C	C	G	G	T	T	C	C	C	C	T	T	T	T	A	A	T	T	A	A	T	T	G	G	A	A	T	T	A	A	C	C	C	C	C	C	C	C	G	G	T	T	G	G	T	T	T	T	C	C	G	G	T	T	G	G	T	T	C	C	A	A	T	T	C	C	C	C	A	A	A	A	T	T	C	C	C	C	A	A	A	A	T	T	C	C	T	T	G	G	A	A	A	A	C	C	T	T	T	T	C	C	T	T	T	T	G	G	C	C	T	T	C	C	T	T	T	T	G	G	A	A	C	C	A	A	A	A	T	T	A	A	T	T	A	A	C	C	C	C	C	C	A	A	C	C	C	C	T	T	C	C	G	G	T	T	A	A	T	T	A	A	A	A	T	T	G	G	C	C	T	T	T	T	A	A	G	G	A	A	T	T	A	A	A	A	C	C	G	G	T	T	C	C	T	T	G	G	T	T	T	T	T	T	C	C	G	G	T	T	C	C	T	T	G	G	T	T	T	T	C	C	A	A	A	A	A	A	T	T	G	G	T	T	T	T	G	G	C	C	T	T	G	G	A	A	G	G	T	T	C	C	G	G	T	T	A	A	C	C	A	A	C	C	T	T	G	G	G	G	C	C	A	A	G	G	C	C	G	G	C	C	A	A	G	G	G	G	A	A	C	C	G	G	G	G	A	A	G	G	T	T	A	A	C	C	T	T	C	C	T	T	A	A	G	G	A	A	G	G	A	A	G	G	T	T	A	A	G	G	C	C	A	A	G	G	C	C	C	C	C	C	A	A	A	A	C	C	C	C	C	C	A	A	C	C	G	G	C	C	G	G	T	T	A	A	G	G	T	T	G	G	T	T	A	A	C	C	A	A	C	C	G	G	G	G	T	T	T	T	T	T	G	G	G	G	G	G	G	G	T	T	T	T	C	C	A	A	G	G	A	A	G	G	T	C	A	A	C	C	G	G	A	A	A	A	A	A	G	G	A	A	G	G	G	G	T	T	T	T	A	A	G	G	G	G	A	A	G	G	C	C	G	G	G	G	G	G	T	T	G	G	C	C	G	G	C	C	A	A	T	T	A	A	A	A	T	T	A	A	C	C	G	G	G	G	T	T	A	A	T	T	C	C	G	G	C	C	A	A	C	C	C	C	T	T	A	A	G	G	G	G	T	T	C	C	C	C	C	C	A	A	C	C	A	A	A	A	G	G	T	T	T	T	C	C	A	A	A	A	G	G	G	G	C	C	C	C	A	A	A	A	G	G	C	C	A	A	T	T	A	A	A	A	A	A	G	G	T	T	G	G	T	T	G	G	G	G	G	G	G	G	T	T	C	C	C	C	A	A	A	A	C	C	G	G	C	C	C	C	T	T	A	A	C	C	T	T	C	C	A	A	C	C	G	G	T	T	T	T	G	G	C	C	T	T	A	A	G	G	G	G	G	G	C	C	T	T	G	G	C	C	G	G	T	T	G	G	T	T	G	G	C	C	C	C	A	A	T	T	C	C	C	C	C	C	A	A	G	G	G	G	G	G	T	T	G	G	A	A	G	G	A	A	T	T	A	A	G	G	T	T	T	T	A	A	T	T	A	A	C	C	C	C	T	T	T	T	T	T	A	A	C	C	G	G	A	A	A	A	A	A	T	T	C	C	G	G	T	T	T	T	C	C	C	C	A	A	C	C	G	G	T	T	A	A	C	C	C	C	T	T	A	A	C	C	A	A	G	G	G	G	T	T	G	G	A	A	G	G	G	G	C	C	G	G	C	C	G	G	T	T	A	A	A	A	A	A	C	C	G	G	C	C	T	T	G	G	G	G	G	G	A	A	C	C	G	G	C	C	G	G	G	G	C	C	G	G	C	C	C	C	T	T	C	C	T	T	C	C	T	T	A	A	T	T	A	A	T	T	G	G	C	C	G	G	G	G	G	G	T	T	C	C	T	T	C	C	G	G	C	C	A	A	C	C	T	T	C	C	C	C	A	A	C	C	C	C	T	T	T	T	T	T	G	G	A	A	T	T	A	A	T	T	G	G	T	T	C	C	G	G	G	G	C	C	C	C	G	G	G	G	G	G	T	T	T	T	T	T	T	T	C	C	C	C	A	A	G	G	C	C	A	A	C	C	G	G	G	G	A	A	A	A	C	C	G	G	T	T	G	G	G	G	T	T	T	T	T	T	G	G	C	C	A	A	A	A	A	A	T	T	G	G	T	T	A	A	G	G	C	C	T	T	C	C	T	T	G	G	C	C	C	C	G	G	C	C	G	G	T	T	T	T	A	A	T	T	C	C	T	T	A	A	G	G	A	A	G	G	C	C	A	A	G	G	G	G	C	C	C	C	C	C	C	C	G	G	A	A	A	A	T	T	G	G	T	T	G	G	C	C	G	G	A	A	A	A	A	A	C	C	C	C	A	A	G	G	C	C	A	A	T	T	C	C	C	C	C	C	A	A	G	G	A	A	A	A	A	A	G	G	C	C	A	A	T	T	G	G	G	G	T	T	T	T	G	G	G	G	C	C	C	C	G	G	A	A	G	G	C	C	G	G	C	C	T	T	A	A	G	G	C	C	T	T	A	A	T	T	C	C	G	G	C	C	C	C	T	T	C	C	A	A	A	A	C	C	C	C	C	C	A	A	C	C	T	T	T	T	C	C	C	C	A	A	A	A	A	A	A	A	G	G	C	C	C	C	A	A	G	G	C	C	T	T	A	A	C	C	C	C	C	C	T	T	T	T	T	T	T	T	A	A	C	C	C	C	A	A	A	A	T	T	G	G	G	G	C	C	C	C	A	A	C	C	A	A	C	C	T	T	T	T	G	G	T	T	C	C	A	A	G	G	T	T	C	C	T	T	A	A	C	C	G	G	C	C	G	G	G	G	C	C	A	A	C	C	G	G	T	T	G	G	G	G	A	A	G	G	A	A	T	T	G	G	T	T	C	C	G	G	G	G	T	T	C	C	T	T	T	T	C	C	G	G	A	A	A	A	C	C	C	C	C	C	A	A	T	T	G	G	G	G	A	A	T	T	C	C	T	T	A	A	G	G	A	A	T	T	A	A	T	T	C	C	A	A	T	T	C	C	C	C	G	G	G	G	C	C	A	A	C	C	G	G	C	C	C	C	G	G	T	T	C	C	T	T	A	A	T	T	C	C	C	C	G	G	C	C	C	C	G	G	G	G	C	C	T	T	T	T	T	T	G	G	C	C	T	T	A	A	C	C	G	G	G	G	T	T	C	C	G	G	C	C	G	G	G	G	A	A	A	A	G	G	A	A	C	C	A	A	G	G	T	T	C	C	G	G	T	T	C	C	C	C	C	C	T	T	A	A	C	C	T	T	G	G	G	G	C	C	C	C	C	C	G	G	C	C	T	T	G	G	G	G	G	G	G	G	G	G	C	C	G	G	G	G	C	C	C	C	C	C	A	A	G	G	G	G	A	A	A	A	A	A	A	A	T	T	G	G	T	T	G	G	A	A	C	C	C	C	C	C	T	T	A	A	G	G	C	C	G	G	A	A	C	C	A	A	T	T	A	A	G	G	G	G	A	A	A	A	G	G	A	A	T	T	C	C	A	A	A	A	G	G	C	C	G	G	T	T	G	G	C	C	C	C	A	A	C	C	C	C	T	T	T	T	C	C	C	C	G	G	C	C	G	G	G	G	A	A	T	T	A	A	G	G	C	C	G	G	C	C	G	G	G	G	A	A	A	A	T	T	A	A	A	A	C	C	T	T	T	T	G	G	G	G	A	A	T	T	T	T	T	T	A	A	G	G	A	A	G	G	C	C	G	G	A	A	C	C	C	C	G	G	T	T	G	G	T	T	A	A	G	G	T	T	A	A	C	C	G	G	G	G	G	G	C	C	C	C	G	G	C	C	G	G	C	C	A	A	T	T	C	C	C	C	A	A	A	A	G	G	G	G	T	T	C	C	G	G	G	G	A	A	T	T	C	C	C	C	T	T	G	G	G	G	G	G	A	A	T	T	T	T	T	T	T	T	A	A	C	C	C	C	C	C	A	A	G	G	C	C	G	G	T	T	T	T	G	G	G	G	A	A	C	C	A	A	C	C	C	C	T	T	A	A	T	T	G	G	T	T	T	T	C	C	G	G	C	C	G	G	A	A	T	T	G	G	T	T	A	A	G	G	A	A	G	G	C	C	C	C	G	G	A	A	G	G	A	A	T	T	G	G	T	T	T	T	A	A	G	G	A	A	T	C	A	A	T	T	G	G	G	G	A	A	G	G	G	G	A	A	C	C	T	T	A	A	T	T	C	C	A	A	T	T	G	G	A	A	A	A	G	G	C	C	G	G	G	G	G	G	A	A	A	A	G	G	T	T	C	C	G	G	T	T	A	A	G	G	G	G	C	C	A	A	G	G	T	T	T	T	G	G	A	A	C	C	T	T	G	G	G	G	A	A	G	G	C	C	C	C	G	G	G	G	G	G	C	C	A	A	T	T	C	C	C	C	C	C	A	A	A	A	G	G	T	T	G	G	T	T	C	C	G	G	T	T	T	T	G	G	A	A	G	G	G	G	A	A	T	T	G	G	T	T	T	T	G	G	A	A	C	C	A	A	C	C	T	T	G	G	A	A	A	A	G	G	G	G	A	A	C	C	T	T	T	T	A	A	T	T	T	T	C	C	A	A	G	G	T	T	G	G	T	T	G	G	C	C	A	A	C	C	T	T	A	A	C	C	T	T	A	A	G	G	C	C	G	G	T	T	C	C	T	T	T	T	T	T	G	G	A	A	T	T	C	C	T	T	G	G	C	C	C	C	G	G	C	C	G	G	G	G	T	T	A	A	A	A	G	G	G	G	C	C	G	G	A	A	A	A	G	G	T	T	T	T	T	T	G	G	A	A	A	A	C	C	T	T	G	G	C	C	T	T	T	T	T	T	T	T	C	C	C	C	T	T	C	C	G	G	A	A	G	G	T	T	G	G	G	G	A	A	T	T	G	G	C	C	G	G	T	T	T	T	G	G	C	C	G	G	T	T	T	T	A	A	A	A	T	T	C	C	G	G	G	G	T	T	C	C	A	A	T	T	T	T	C	C	A	A	T	T	C	C	C	C	G	G	G	G	G	G	G	G	T	T	T	T	T	T	C	C	A	A	G	G	G	G	C	C	G	G	C	C	G	G	A	A	T	T	G	G	T	T	C	C	C	C	T	T	A	A	G	G	T	T	A	A	G	G	G	G	G	G	A	A	A	A	G	G	T	T	T	T	G	G	G	G	T	T	C	C	T	T	C	C	G	G	T	T	T	T	T	T	C	C	A	A	C	C	C	C	G	G	A	A	T	T	A	A	G	G	C	C	A	A	G	G	G	G	T	T	A	A	T	T	A	A	A	A	C	C	A	A	T	T	G	G	T	T	G	G	C	C	T	T	C	C	A	A	C	C	A	A	A	A	T	T	G	G	G	G	C	C	T	T	G	G	G	G	C	C	C	C	T	T	A	A	G	G	G	G	G	G	T	T	T	T	C	C	C	C	C	C	G	G	G	G	T	T	G	G	A	A	C	C	T	T	C	C	A	A	G	G	C	C	G	G	T	T	A	A	G	G	G	G	C	C	A	A	C	C	A	A	C	C	T	T	T	T	A	A	A	A	A	A	C	C	G	G	C	C	C	C	T	T	T	T	T	T	C	C	G	G	C	C	G	G	T	T	G	G	T	T	G	G	C	C	G	G	C	C	C	C	T	T	G	G	G	G	T	T	G	G	T	T	A	A	A	A	G	G	A	A	T	T	A	A	G	G	T	T	A	A	C	C	G	G	T	T	A	A	T	T	G	G	A	A	A	A	C	C	G	G	C	C	A	A	C	C	G	G	C	C	A	A	C	C	G	G	G	G	A	A	G	G	T	T	A	A	T	T	C	C	G	G	C	C	C	C	A	A	T	T	T	T	C	C	T	T	T	T	A	A	NA	NA	T	T	T	T	G	G	G	G	C	C	G	G	T	T	C	C	T	T	C	C	C	C	A	A	G	G	C	C	T	T	A	A	C	C	G	G	T	T	T	T	C	C	C	C	G	G	G	G	G	G	G	G	G	G	G	G	C	C	T	T	C	C	A	A	C	C	C	C	T	T	C	C	G	G	A	A	T	T	G	G	G	G	G	G	C	C	C	C	A	A	G	G	T	T	T	T	C	C	C	C	G	G	T	T	A	A	C	C	G	G	C	C	C	C	C	C	T	T	T	T	C	C	C	C	G	G	G	G	T	T	T	T	C	C	C	C	C	C	G	G	C	C	A	A	C	C	A	A	G	G	A	A	T	T	G	G	C	C	A	A	G	G	T	T	G	G	A	A	A	A	A	A	A	A	C	C	G	G	C	C	T	T	A	A	T	T	T	T	T	T	A	A	A	A	G	G	G	G	T	T	A	A	A	A	A	A	G	G	G	G	C	C	C	C	G	G	G	G	A	A	A	A	G	G	A	A	G	G	A	A	G	G	G	G	G	G	T	T	T	T	T	T	G	G	G	G	A	A	A	A	A	A	T	T	C	C	A	A	C	C	G	G	G	G	T	T	T	T	C	C	C	C	C	C	C	C	C	C	C	C	C	C	A	A	G	G	T	T	C	C	G	G	C	C	C	C	A	A	C	C	T	T	G	G	G	G	G	G	C	C	A	A	T	T	A	A	G	G	C	C	T	T	A	A	G	G	T	T	G	G	T	T	G	G	A	A	G	G	T	T	A	A	A	A	A	A	G	G	A	A	NA	NA	T	T	A	A	G	G	G	G	G	G	A	A	A	A	C	C	C	C	C	C	C	C	T	T	T	T	C	C	G	G	G	G	G	G	C	C	G	G	G	G	T	T	G	G	G	G	A	A	C	C	G	G	A	A	T	T	G	G	A	A	A	A	T	T	C	C	G	G	A	A	C	C	A	A	A	A	T	T	G	G	T	T	A	A	A	A	T	T	T	T	T	T	G	G	A	A	T	T	G	G	A	A	G	G	G	G	A	A	T	T	C	C	G	G	G	G	G	G	G	G	A	A	T	T	T	T	C	C	T	T	T	T	G	G	C	C	A	A	T	T	C	C	A	A	T	T	T	T	C	C	T	T	G	G	C	C	G	G	T	T	C	C	T	T	C	C	C	C	A	A	A	A	T	T	T	T	T	T	G	G	C	C	C	C	G	G	G	G	G	G	T	T	T	T	A	A	T	T	G	G	G	G	G	G	C	C	T	T	G	G	T	T	C	C	G	G	C	C	A	A	A	A	G	G	A	A	T	T	A	A	A	A	G	G	T	T	G	G	A	A	C	C	G	G	C	C	T	T	G	G	T	T	A	A	A	A	C	C	G	G	G	G	T	T	G	G	T	T	T	T	C	C	A	A	T	T	A	A	C	C	C	C	A	A	G	G	G	G	C	C	C	C	G	G	C	C	C	C	A	A	G	G	G	G	A	A	T	T	C	C	A	A	C	C	A	A	T	T	A	A	T	T	T	T	T	T	C	C	A	A	A	A	A	A	T	T	C	C	A	A	G	G	A	A	G	G	A	A	C	C	T	T	G	G	A	A	G	G	A	A	G	G	A	A	G	G	C	C	T	T	T	T	T	T	C	C	G	G	C	C	C	C	G	G	T	T	T	T	A	A	T	T	A	A	T	T	T	T	A	A	T	T	A	A	G	G	C	C	G	G	G	G	G	G	A	A	A	A	T	T	C	C	A	A	C	C	A	A	A	A	T	T	G	G	G	G	T	T	A	A	A	A	T	T	G	G	A	A	A	A	A	A	A	A	G	G	T	T	C	C	T	T	G	G	T	T	C	C	T	T	G	G	G	G	G	G	A	A	C	C	G	G	A	A	C	C	C	C	G	G	A	A	T	T	T	T	A	A	T	T	A	A	T	T	C	C	C	C	G	G	T	T	T	T	T	T	A	A	C	C	C	C	T	T	A	A	A	A	T	T	A	A	C	C	C	C	T	T	G	G	A	A	G	G	G	G	T	T	A	A	G	G	A	A	T	T	G	G	G	G	A	A	T	T	C	C	A	A	A	A	G	G	G	G	C	C	G	G	C	C	A	A	C	C	T	T	T	T	G	G	A	A	C	C	T	T	A	A	A	A	C	C	A	A	T	T	T	T	A	A	C	C	T	T	G	G	T	T	G	G	T	T	A	A	C	C	T	T	C	C	G	G	C	C	T	T	T	T	G	G	T	T	G	G	C	C	A	A	T	T	C	C	T	T	C	C	A	A	A	A	C	C	G	G	G	G	T	T	T	T	G	G	A	A	T	T	C	C	C	C	A	A	A	A	G	G	A	A	T	T	C	C	A	A	G	G	T	T	C	C	A	A	A	A	G	G	C	C	A	A	C	C	T	T	A	A	A	A	T	T	A	A	G	G	C	C	A	A	T	T	C	C	A	A	A	A	T	T	G	G	C	C	G	G	T	T	G	G	G	G	T	T	G	G	G	G	C	C	A	A	T	T	A	A	A	A	G	G	C	C	C	C	G	G	G	G	G	G	G	G	A	A	C	C	G	G	A	A	C	C	A	A	C	C	C	C	A	A	C	C	C	C	C	C	T	T	T	T	T	T	A	A	C	C	A	A	C	C	A	A	C	C	C	C	C	C	C	C	G	G	C	C	G	G	C	C	A	A	C	C	T	T	G	G	T	T	C	C	G	G	G	G	A	A	T	T	C	C	A	A	A	A	T	T	G	G	G	G	A	A	A	A	T	T	T	T	A	A	T	T	G	G	G	G	T	T	G	G	C	C	C	C	C	C	T	T	G	G	G	G	T	T	T	T	G	G	C	C	T	T	T	T	G	G	G	G	A	A	C	C	A	A	C	C	A	A	A	A	G	G	G	G	A	A	A	A	T	T	C	C	C	C	A	A	G	G	C	C	C	C	G	G	G	G	T	T	G	G	G	G	A	A	A	A	C	C	T	T	G	G	T	T	G	G	T	T	G	G	G	G	C	C	A	A	G	G	A	A	C	C	A	A	C	C	C	C	C	C	T	T	G	G	A	A	C	C	T	T	C	C	G	G	T	T	C	C	T	T	C	C	G	G	G	G	C	C	A	A	G	G	T	T	A	A	T	T	G	G	C	C	C	C	C	C	C	C	A	A	C	C	G	G	T	T	T	T	C	C	T	T	C	C	A	A	A	A	A	A	A	A	A	A	C	C	T	T	G	G	C	C	C	C	C	C	C	C	G	G	A	A	T	T	T	T	C	C	C	C	A	A	G	G	T	T	T	T	C	C	A	A	A	A	T	T	A	A	C	C	A	A	T	T	C	C	A	A	G	G	A	A	T	T	G	G	G	G	G	G	C	C	C	C	T	T	C	C	A	A	T	T	C	C	C	C	A	A	T	T	T	T	G	G	C	C	C	C	G	G	G	G	T	T	A	A	C	C	T	T	T	T	G	G	C	C	A	A	G	G	C	C	G	G	G	G	G	G	C	C	C	C	C	C	A	A	G	G	T	T	G	G	A	A	C	C	A	A	C	C	G	G	A	A	A	A	C	C	A	A	C	C	A	A	G	G	T	T	G	G	T	T	C	C	G	G	G	G	G	G	T	T	G	G	T	T	C	C	G	G	T	T	G	G	G	G	C	C	A	A	T	T	C	C	C	C	G	G	T	T	C	C	A	A	A	A	T	T	T	T	C	C	G	G	A	A	A	A	C	C	C	C	C	C	C	C	C	C	T	T	T	T	T	T	T	T	T	T	T	T	C	C	C	C	C	C	C	C	G	G	C	C	C	C	C	C	T	T	T	T	A	A	A	A	C	C	G	G	C	C	C	C	C	C	T	T	G	G	G	G	G	G	C	C	C	C	T	T	C	C	T	T	G	G	C	C	G	G	A	A	T	T	G	G	T	T	T	T	G	G	C	C	G	G	C	C	T	T	G	G	G	G	T	T	G	G	C	C	G	G	G	G	C	C	T	T	C	C	T	T	C	C	T	T	G	G	C	C	T	T	T	T	T	T	A	A	A	A	T	T	T	T	G	G	T	T	A	A	C	C	C	C	C	C	C	C	A	A	C	C	A	A	T	T	T	T	C	C	T	T	G	G	T	T	G	G	G	G	T	T	C	C	T	T	C	C	C	C	A	A	G	G	C	C	G	G	C	C	T	T	A	A	A	A	C	C	A	A	G	G	C	C	C	C	T	T	C	C	C	C	C	C	A	A	T	T	T	T	A	A	T	T	A	A	G	G	T	T	T	T	A	A	A	A	G	G	T	T	A	A	G	G	T	T	G	G	C	C	T	T	T	T	A	A	T	T	A	A	A	A	C	C	T	T	T	T	C	C	T	T	G	G	T	T	C	C	G	G	A	A	A	A	G	G	T	T	A	A	C	C	A	A	C	C	A	A	G	G	G	G	A	A	A	A	C	C	C	C	G	G	T	T	A	A	T	T	C	C	A	A	A	A	A	A	G	G	A	A	T	T	A	A	A	A	G	G	A	A	C	C	A	A	G	G	G	G	T	T	G	G	G	G	C	C	T	T	G	G	A	A	A	A	C	C	C	C	A	A	G	G	T	T	G	G	C	C	C	C	G	G	A	A	A	A	A	A	G	G	G	G	T	T	A	A	A	A	G	G	A	A	A	A	G	G	T	T	G	G	G	G	C	C	T	T	G	G	G	G	G	G	G	G	G	G	C	C	A	A	T	T	G	G	C	C	G	G	C	C	G	G	T	T	T	T	C	C	G	G	A	A	C	C	C	C	A	A	G	G	T	T	A	A	C	C	T	T	C	C	T	T	A	A	T	T	C	C	C	C	A	A	T	T	T	T	T	T	T	T	A	A	T	T	G	G	A	A	G	G	A	A	A	A	A	A	A	A	C	C	G	G	C	C	T	T	G	G	C	C	C	C	T	T	G	G	T	T	A	A	T	T	C	C	A	A	A	A	G	G	T	T	G	G	G	G	C	C	A	A	A	A	G	G	C	C	C	C	T	T	G	G	G	G	A	A	G	G	A	A	T	T	A	A	C	C	T	T	C	C	C	C	T	T	A	A	T	T	C	C	A	A	A	A	C	C	G	G	T	T	G	G	T	T	C	C	T	T	C	C	C	C	C	C	C	C	G	G	C	C	T	T	T	T	T	T	G	G	C	C	C	C	G	G	G	G	A	A	G	G	G	G	G	G	A	A	A	A	C	C	A	A	T	T	C	C	A	A	A	A	G	G	A	A	C	C	T	T	T	T	T	T	A	A	T	T	G	G	T	T	T	T	A	A	A	A	A	A	A	A	G	G	T	T	T	T	C	C	G	G	G	G	A	A	T	T	A	A	C	C	T	T	C	C	T	T	G	G	C	C	C	C	G	G	T	T	G	G	T	T	C	C	G	G	T	T	A	A	C	C	A	A	T	T	A	A	C	C	G	G	G	G	A	A	A	A	G	G	C	C	G	G	C	C	G	G	C	C	T	T	T	T	C	C	C	C	A	A	G	G	C	C	C	C	T	T	G	G	T	T	C	C	T	T	T	T	A	A	A	A	G	G	C	C	G	G	G	G	T	T	A	A	G	G	A	A	A	A	T	T	A	A	A	A	A	A	G	G	A	A	C	C	C	C	A	A	T	T	A	A	T	T	G	G	C	C	C	C	T	T	A	A	C	C	T	T	G	G	T	T	T	T	C	C	C	C	G	G	A	A	G	G	A	A	C	C	C	C	G	G	G	G	G	G	C	C	T	T	C	C	C	C	G	G	T	T	C	C	T	T	A	A	C	C	T	T	T	T	G	G	A	A	C	C	C	C	A	A	A	A	T	T	A	A	A	A	G	G	C	C	A	A	A	A	A	A	G	G	A	A	C	C	C	C	A	A	A	A	C	C	C	C	C	C	T	T	C	C	A	A	C	C	G	G	G	G	C	C	C	C	C	C	A	A	C	C	G	G	T	T	C	C	G	G	T	T	C	C	G	G	G	G	G	G	G	G	G	G	C	C	G	G	G	G	G	G	G	G	A	A	A	A	T	T	A	A	T	T	C	C	T	T	A	A	T	T	T	T	T	T	T	T	A	A	T	T	T	T	C	C	T	T	C	C	C	C	G	G	A	A	G	G	A	A	A	A	C	C	C	C	T	T	C	C	C	C	T	T	C	C	A	A	C	C	C	C	T	T	C	C	A	A	A	A	G	G	G	G	A	A	T	T	C	C	C	C	T	T	T	T	G	G	C	C	A	A	T	T	G	G	C	C	G	G	A	A	G	G	C	C	A	A	C	C	T	T	C	C	C	C	G	G	G	G	G	G	T	T	G	G	G	G	G	G	C	C	T	T	G	G	C	C	T	T	T	T	T	T	T	T	G	G	T	T	C	C	A	A	G	G	G	G	C	C	G	G	T	T	T	T	T	T	A	A	C	C	C	C	T	T	T	T	G	G	G	G	C	C	A	A	C	C	T	T	G	G	A	A	C	C	A	A	A	A	C	C	T	T	C	C	C	C	A	A	G	G	A	A	T	T	C	C	A	A	C	C	A	A	T	T	C	C	A	A	C	C	A	A	T	T	T	T	A	A	A	A	A	A	A	A	C	C	A	A	T	T	G	G	T	T	T	T	T	T	G	G	A	A	G	G	C	C	T	T	G	G	T	T	T	T	A	A	A	A	T	T	C	C	C	C	C	C	T	T	C	C	G	G	C	C	G	G	G	G	G	G	G	G	A	A	A	A	A	A	A	A	C	C	C	C	T	T	C	C	G	G	A	A	G	G	A	A	C	C	T	T	A	A	C	C	T	T	T	T	G	G	T	T	C	C	G	G	G	G	C	C	A	A	C	C	G	G	A	A	G	G	A	A	A	A	C	C	T	T	A	A	C	C	G	G	G	G	C	C	A	A	C	C	A	A	G	G	C	C	T	T	A	A	C	C	G	G	A	A	T	T	T	T	G	G	A	A	T	T	C	C	T	T	T	T	G	G	A	A	A	A	A	A	C	C	T	T	A	A	G	G	A	A	T	T	A	A	A	A	T	T	A	A	G	G	A	A	T	T	T	T	G	G	T	T	C	C	A	A	T	T	A	A	T	T	T	T	T	T	C	C	C	C	G	G	G	G	T	T	C	C	A	A	C	C	A	A	A	A	C	C	G	G	T	T	C	C	G	G	G	G	T	T	G	G	T	T	A	A	G	G	G	G	C	C	A	A	G	G	T	T	C	C	C	C	A	A	C	C	A	A	C	C	C	C	C	C	T	T	T	T	C	C	A	A	C	C	T	T	G	G	C	C	C	C	A	A	T	T	T	T	A	A	C	C	G	G	C	C	T	T	C	C	G	G	T	T	A	A	G	G	G	G	C	C	T	T	A	A	A	A	G	G	G	G	A	A	T	T	A	A	C	C	T	T	C	C	A	A	A	A	T	T	A	A	G	G	C	C	A	A	T	T	C	C	C	C	A	A	T	T	C	C	T	T	G	G	T	T	T	T	T	T	T	T	A	A	A	A	A	A	C	C	T	T	T	T	C	C	T	T	T	T	G	G	G	G	C	C	A	A	T	T	A	A	C	C	G	G	G	G	G	G	T	T	C	C	C	C	A	A	C	C	G	G	A	A	A	A	G	G	T	T	G	G	T	T	G	G	G	G	A	A	A	A	T	T	C	C	A	A	T	T	G	G	T	T	G	G	T	T	C	C	A	A	A	A	A	A	T	T	G	G	A	A	C	C	G	G	C	C	A	A	A	A	G	G	A	A	C	C	C	C	A	A	A	A	T	T	G	G	T	T	G	G	C	C	T	T	A	A	G	G	C	C	C	C	T	T	C	C	A	A	A	A	T	T	T	T	T	T	T	T	T	T	NA	NA	C	C	C	C	G	G	A	A	T	T	C	C	G	G	G	G	T	T	A	A	T	T	G	G	C	C	T	T	C	C	A	A	G	G	T	T	T	T	C	C	A	A	G	G	A	A	G	G	G	G	A	A	A	A	A	A	C	C	T	T	C	C	A	A	G	G	C	C	C	C	C	C	C	C	G	G	T	T	C	C	A	A	T	T	G	G	T	T	G	G	A	A	T	T	A	A	T	T	T	T	A	A	C	C	G	G	C	C	C	C	C	C	G	G	A	A	G	G	T	T	T	T	C	C	A	A	G	G	C	C	C	C
CC	OR1516f60	NA	NA	1	NA	C	C	G	G	A	A	A	A	C	C	G	G	C	C	C	C	A	A	G	G	A	A	G	G	T	T	T	T	A	A	T	T	G	G	G	G	C	C	A	A	T	T	A	A	A	A	A	A	A	A	C	C	G	G	T	T	C	C	A	A	T	T	A	A	T	T	A	A	A	A	A	A	T	T	A	A	T	T	A	A	C	C	G	G	A	A	C	C	T	T	G	G	T	T	T	T	T	T	G	G	G	G	C	C	A	A	T	T	G	G	A	A	A	A	T	T	T	T	G	G	C	C	A	A	A	A	T	T	T	T	C	C	C	C	T	T	T	T	C	C	C	C	C	C	G	G	T	T	A	A	A	A	T	T	T	T	C	C	C	C	G	G	T	T	T	T	T	T	C	C	C	C	G	G	A	A	T	T	C	C	G	G	G	G	C	C	T	T	G	G	T	T	A	A	C	C	C	C	T	T	C	C	T	T	C	C	G	G	T	T	A	A	C	C	A	A	C	C	T	T	T	T	A	A	A	A	G	G	A	A	C	C	C	C	T	T	C	C	A	A	A	A	T	T	G	G	G	G	T	T	C	C	A	A	G	G	A	A	C	C	G	G	C	C	A	A	T	T	T	T	G	G	T	T	T	T	G	G	G	G	C	C	C	C	G	G	A	A	G	G	C	C	A	A	C	C	A	A	A	A	A	A	G	G	A	A	NA	NA	G	G	C	C	A	A	C	C	G	G	G	G	C	C	A	A	G	G	A	A	G	G	A	A	G	G	G	G	T	T	A	A	T	T	G	G	G	G	T	T	T	T	A	A	A	A	A	A	C	C	C	C	T	T	C	C	T	T	A	A	G	G	A	A	A	A	G	G	T	T	A	A	C	C	A	A	G	G	C	C	A	A	G	G	A	A	T	T	C	C	A	A	T	T	G	G	G	G	G	G	C	C	G	G	T	T	T	T	G	G	A	A	G	G	G	G	T	T	C	C	T	T	A	A	C	C	T	T	T	T	T	T	T	T	A	A	T	T	G	G	T	T	C	C	G	G	T	T	C	C	C	C	C	C	T	T	T	T	G	G	A	A	T	T	G	G	G	G	A	A	A	A	T	T	G	G	G	G	A	A	C	C	T	T	C	C	C	C	G	G	G	G	G	G	G	G	A	A	A	A	A	A	G	G	T	T	A	A	G	G	C	C	C	C	A	A	G	G	T	T	C	C	C	C	C	C	G	G	A	A	T	T	A	A	C	C	A	A	G	G	G	G	NA	NA	A	A	A	A	G	G	A	A	C	C	C	C	T	T	T	T	C	C	G	G	G	G	C	C	C	C	G	G	NA	NA	G	G	C	C	C	C	T	T	C	C	G	G	A	A	G	G	C	C	A	A	C	C	T	T	A	A	A	A	T	T	A	A	G	G	T	T	G	G	T	T	T	T	C	C	G	G	C	C	G	G	G	G	C	C	C	C	A	A	A	A	C	C	T	T	T	T	C	C	G	G	C	C	C	C	G	G	C	C	T	T	C	C	A	A	T	T	C	C	T	T	A	A	A	A	C	C	T	T	C	C	G	G	C	C	C	C	T	T	C	C	A	A	G	G	T	T	G	G	A	A	T	T	G	G	G	G	C	C	A	A	G	G	C	C	C	C	C	C	A	A	T	T	T	T	G	G	C	C	G	G	G	G	A	A	C	C	C	C	G	G	G	G	G	G	T	T	C	C	A	A	A	A	G	G	A	A	A	A	C	C	T	T	C	C	T	T	C	C	G	G	C	C	T	T	G	G	A	A	T	T	A	A	C	C	C	C	C	C	T	T	G	G	A	A	T	T	C	C	A	A	G	G	G	G	T	T	T	T	T	T	G	G	C	C	C	C	A	A	T	T	A	A	G	G	C	C	A	A	A	A	G	G	G	G	T	T	A	A	G	G	T	T	T	T	G	G	G	G	T	T	A	A	A	A	C	C	T	T	T	T	C	C	A	A	C	C	A	A	G	G	G	G	T	T	A	A	T	T	C	C	G	G	A	A	G	G	C	C	G	G	C	C	A	A	A	A	A	A	A	A	T	T	T	T	C	C	T	T	G	G	C	C	T	T	T	T	C	C	C	C	G	G	C	C	C	C	C	C	T	T	T	T	G	G	C	C	C	C	T	T	G	G	A	A	A	A	G	G	T	T	A	A	A	A	T	T	G	G	A	A	A	A	C	C	T	T	C	C	T	T	T	T	G	G	C	C	T	T	T	T	T	T	C	C	NA	NA	A	A	T	T	T	T	G	G	A	A	A	A	A	A	A	A	G	G	C	C	T	T	G	G	G	G	C	C	T	T	A	A	A	A	C	C	G	G	T	T	C	C	G	G	C	C	T	T	T	T	G	G	T	T	A	A	C	C	C	C	G	G	A	A	G	G	A	A	A	A	A	A	T	T	A	A	T	T	G	G	A	A	G	G	A	A	G	G	G	G	T	T	T	T	G	G	A	A	C	C	G	G	A	A	C	C	C	C	G	G	G	G	C	C	G	G	C	C	T	T	A	A	T	T	A	A	T	T	A	A	T	T	G	G	T	T	G	G	A	A	C	C	C	C	T	T	C	C	G	G	T	T	T	T	A	A	A	A	G	G	G	G	C	C	A	A	G	G	C	C	C	C	G	G	A	A	T	T	G	G	A	A	G	G	C	C	T	T	A	A	T	T	G	G	A	A	G	G	A	A	G	G	A	A	G	G	T	T	A	A	A	A	C	C	C	C	G	G	C	C	G	G	A	A	C	C	T	T	C	C	C	C	G	G	C	C	G	G	C	C	T	T	G	G	C	C	A	A	C	C	T	T	C	C	C	C	A	A	C	C	C	C	A	A	G	G	T	T	A	A	A	A	C	C	A	A	T	T	C	C	A	A	C	C	A	A	T	T	G	G	C	C	C	C	A	A	C	C	G	G	T	T	C	C	C	C	C	C	G	G	C	C	A	A	G	G	T	T	C	C	A	A	G	G	G	G	G	G	C	C	A	A	G	G	T	T	T	T	A	A	G	G	T	T	C	C	T	T	A	A	G	G	A	A	C	C	G	G	T	T	T	T	A	A	A	A	T	T	G	G	A	A	A	A	C	C	T	T	T	T	C	C	G	G	T	T	G	G	A	A	C	C	T	T	C	C	C	C	C	C	C	C	C	C	G	G	G	G	G	G	T	T	G	G	G	G	G	G	A	A	G	G	A	A	A	A	G	G	A	A	A	A	G	G	T	T	T	T	C	C	G	G	C	C	A	A	G	G	G	G	G	G	C	C	T	T	G	G	T	T	C	C	T	T	A	A	A	A	C	C	A	A	G	G	A	A	C	C	G	G	A	A	A	A	C	C	T	T	A	A	C	C	G	G	G	G	G	G	G	G	C	C	C	C	T	T	C	C	G	G	A	A	T	T	G	G	C	C	T	T	A	A	T	T	C	C	T	T	T	T	T	T	A	A	C	C	A	A	T	T	C	C	T	T	G	G	C	C	G	G	C	C	C	C	A	A	C	C	A	A	A	A	G	G	T	T	G	G	G	G	C	C	G	G	G	G	A	A	C	C	A	A	G	G	A	A	T	T	T	T	C	C	A	A	G	G	G	G	A	A	A	A	A	A	A	A	G	G	T	T	T	T	G	G	A	A	A	A	A	A	T	T	C	C	A	A	C	C	A	A	C	C	C	C	G	G	T	T	G	G	T	T	C	C	T	T	C	C	G	G	A	A	C	C	T	T	A	A	C	C	C	C	C	C	C	C	T	T	C	C	T	T	A	A	G	G	T	T	C	C	T	T	G	G	A	A	T	T	A	A	A	A	C	C	C	C	A	A	C	C	G	G	G	G	C	C	C	C	G	G	G	G	T	T	T	T	A	A	C	C	C	C	C	C	T	T	G	G	G	G	T	T	T	T	C	C	T	T	A	A	A	A	G	G	C	C	A	A	A	A	G	G	C	C	C	C	A	A	A	A	T	T	T	T	A	A	T	T	T	T	C	C	C	C	T	T	T	T	G	G	T	T	T	T	A	A	T	T	T	T	G	G	A	A	A	A	T	T	G	G	A	A	A	A	T	T	G	G	A	A	C	C	C	C	A	A	A	A	A	A	G	G	G	G	A	A	T	T	C	C	A	A	C	C	T	T	A	A	A	A	A	A	C	C	C	C	C	C	T	T	G	G	C	C	C	C	G	G	G	G	A	A	T	T	T	T	A	A	T	T	T	T	T	T	T	T	C	C	T	T	T	T	T	T	A	A	G	G	T	T	T	T	T	T	C	C	G	G	A	A	A	A	A	A	A	A	C	C	C	C	A	A	G	G	T	T	C	C	T	T	T	T	T	T	G	G	T	T	C	C	T	T	T	T	C	C	A	A	A	A	T	T	T	T	A	A	A	A	G	G	A	A	C	C	T	T	G	G	A	A	C	C	A	A	G	G	G	G	T	T	C	C	A	A	A	A	T	T	C	C	C	C	G	G	G	G	C	C	C	C	G	G	T	T	C	C	C	C	T	T	T	T	T	T	G	G	A	A	A	A	A	A	G	G	G	G	A	A	T	T	G	G	C	A	C	C	C	C	C	C	G	G	T	T	C	C	A	A	G	G	T	T	A	A	C	C	G	G	A	A	T	T	C	C	T	T	T	T	C	C	A	A	A	A	A	A	C	C	A	A	G	G	G	G	G	G	C	C	T	T	A	A	C	C	C	C	A	A	C	C	C	C	A	A	G	G	G	G	T	T	A	A	G	G	C	C	A	A	A	A	A	A	C	C	T	T	T	T	T	T	C	C	G	G	C	C	T	T	C	C	G	G	G	G	G	G	A	A	G	G	C	C	T	T	C	C	A	A	T	T	C	C	A	A	A	A	T	T	A	A	A	A	A	A	A	A	T	T	G	G	C	C	C	C	A	A	T	T	T	T	A	A	T	T	A	A	A	A	G	G	G	G	C	C	A	A	A	A	C	C	C	C	A	A	T	T	A	A	A	A	G	G	A	A	C	C	A	A	T	T	T	T	T	T	C	C	C	C	C	C	G	G	C	C	T	T	C	C	G	G	G	G	G	G	A	A	T	T	C	C	A	A	G	G	A	A	T	T	G	G	T	T	T	T	T	T	A	A	T	T	C	C	G	G	G	G	C	C	A	A	G	G	T	T	A	A	G	G	G	G	C	C	T	T	G	G	G	G	C	C	C	C	A	A	G	G	A	A	A	A	C	C	C	C	C	C	A	A	G	G	T	T	G	G	T	T	C	C	T	T	T	T	C	C	A	A	C	C	G	G	G	G	C	C	G	G	C	C	A	A	C	C	A	A	C	C	A	A	T	T	T	T	T	T	C	C	G	G	C	C	C	C	G	G	A	A	T	T	G	G	T	T	A	A	C	C	G	G	T	T	A	A	G	G	T	T	A	A	C	C	T	T	C	C	G	G	A	A	A	A	T	T	C	C	A	A	G	G	C	C	G	G	T	T	G	G	A	A	A	A	C	C	A	A	G	G	A	A	A	A	G	G	G	G	C	C	C	C	C	C	C	C	C	C	A	A	G	G	T	T	A	A	G	G	C	C	T	T	G	G	T	T	A	A	T	T	T	T	A	A	G	G	C	C	T	T	T	T	G	G	A	A	T	T	C	C	C	C	C	C	C	C	T	T	C	C	A	A	A	A	A	A	C	C	T	T	C	C	G	G	A	A	C	C	C	C	G	G	T	T	C	C	T	T	C	C	C	C	A	A	C	C	T	T	T	T	T	T	T	T	C	C	C	C	G	G	T	T	A	A	T	T	G	G	T	T	T	T	T	T	A	A	G	G	C	C	A	A	T	T	G	G	C	C	G	G	C	C	G	G	G	G	T	T	G	G	T	T	A	A	C	C	G	G	G	G	C	C	G	G	G	G	G	G	T	T	C	C	A	A	G	G	G	G	C	C	G	G	A	A	T	T	T	T	T	T	G	G	C	C	G	G	G	G	A	A	C	C	A	A	A	A	C	C	A	A	C	C	T	T	G	G	A	A	C	C	T	T	G	G	A	A	C	C	A	A	C	C	T	T	C	C	A	A	T	T	G	G	G	G	T	T	T	T	T	T	G	G	A	A	C	C	C	C	G	G	C	C	A	A	T	T	G	G	C	C	G	G	A	A	A	A	T	T	T	T	C	C	G	G	A	A	A	A	T	T	A	A	T	T	C	C	C	C	A	A	G	G	T	T	C	C	A	A	G	G	C	C	T	T	A	A	T	T	C	C	T	T	G	G	A	A	G	G	G	G	C	C	G	G	G	G	C	C	G	G	A	A	G	G	G	G	C	C	A	A	A	A	C	C	C	C	C	C	T	T	T	T	G	G	C	C	T	T	A	A	G	G	C	C	G	G	T	T	G	G	T	T	T	T	A	A	G	G	T	T	A	A	C	C	C	C	G	G	T	T	T	T	T	T	T	T	A	A	G	G	C	C	T	T	G	G	G	G	T	T	T	T	C	C	C	C	A	A	C	C	C	C	A	A	A	A	C	C	A	A	T	T	T	T	G	G	T	T	A	A	A	A	G	G	C	C	A	A	T	T	C	C	G	G	A	A	G	G	A	A	C	C	A	A	G	G	T	T	C	C	G	G	C	C	A	A	T	T	T	T	A	A	C	C	A	A	G	G	C	C	C	C	C	C	T	T	T	T	A	A	C	C	T	T	C	C	G	G	T	T	A	A	C	C	C	C	C	C	C	C	A	A	T	T	A	A	G	G	T	T	T	T	A	A	A	A	C	C	G	G	T	T	G	G	A	A	G	G	A	A	T	T	C	C	C	C	C	C	G	G	T	T	G	G	G	G	T	T	C	C	G	G	A	A	T	T	C	C	A	A	T	T	A	A	A	A	G	G	T	T	C	C	G	G	T	T	A	A	A	A	A	A	C	C	T	T	C	C	G	G	A	A	G	G	A	A	C	C	C	C	T	T	C	C	C	C	C	C	C	C	G	G	T	T	T	T	C	C	T	T	C	C	T	T	A	A	G	G	C	C	G	G	T	T	T	T	T	T	C	C	C	C	T	T	A	A	T	T	T	T	C	C	A	A	G	G	G	G	T	T	T	T	G	G	A	A	C	C	G	G	T	T	T	T	G	G	C	C	C	C	G	G	C	C	T	T	G	G	A	A	C	C	A	A	A	A	A	A	A	A	G	G	A	A	A	A	T	T	G	G	G	G	G	G	C	C	T	T	T	T	A	A	A	A	A	A	C	C	G	G	T	T	A	A	T	T	A	A	C	C	A	A	T	T	C	C	C	C	G	G	C	C	A	A	G	G	T	T	G	G	G	G	C	C	T	T	G	G	C	C	G	G	G	G	G	G	G	G	T	T	T	T	T	T	A	A	T	T	A	A	C	C	C	C	A	A	G	G	A	A	T	T	A	A	A	A	G	G	C	C	G	G	C	C	T	T	T	T	A	A	C	C	A	A	A	A	G	G	C	C	C	C	A	A	G	G	C	C	T	T	A	A	C	C	C	C	G	G	G	G	G	G	C	C	C	C	T	T	A	A	G	G	G	G	G	G	T	T	T	T	G	G	C	C	G	G	G	G	T	T	A	A	G	G	G	G	T	T	C	C	A	A	G	G	T	T	C	C	G	G	G	G	T	T	T	T	A	A	T	T	T	T	C	C	G	G	G	G	T	T	T	T	A	A	A	A	A	A	T	T	G	G	C	C	G	G	A	A	A	A	A	A	T	T	C	C	A	A	G	G	T	T	T	T	A	A	A	A	C	C	G	G	C	C	A	A	T	T	A	A	G	G	T	T	G	G	C	C	A	A	A	A	T	T	T	T	T	T	C	C	G	G	G	G	T	T	A	A	A	A	A	A	C	C	T	T	C	C	T	T	C	C	T	T	C	C	T	T	T	T	G	G	T	T	T	T	C	C	C	C	T	T	C	C	A	A	G	G	A	A	T	T	C	C	A	A	C	C	T	T	A	A	A	A	T	T	T	T	C	C	A	A	G	G	C	C	G	G	C	C	G	G	T	T	T	T	T	T	G	G	G	G	A	A	A	A	A	A	A	A	T	T	T	T	A	A	C	C	C	C	T	T	A	A	A	A	G	G	A	A	G	G	G	G	T	T	T	T	A	A	C	C	A	A	C	C	T	T	G	G	C	C	A	A	C	C	T	T	A	A	A	A	C	C	G	G	T	T	A	A	G	G	C	C	A	A	T	T	A	A	T	T	C	C	T	T	G	G	C	C	G	G	G	G	G	G	C	C	C	C	A	A	T	T	C	C	C	C	G	G	T	T	G	G	G	G	T	T	C	C	G	G	T	T	A	A	T	T	C	C	T	T	A	A	C	C	A	A	T	T	T	T	G	G	C	C	G	G	G	G	C	C	T	T	C	C	A	A	T	T	A	A	A	A	A	A	C	C	T	T	A	A	G	G	A	A	A	A	T	T	C	C	T	T	A	A	G	G	T	T	T	T	G	G	C	C	A	A	T	T	A	A	A	A	G	G	C	C	C	C	C	C	T	T	C	C	A	A	G	G	T	T	A	A	A	A	G	G	C	C	C	C	G	G	A	A	T	T	T	T	G	G	A	A	C	C	T	T	A	A	C	C	A	A	C	C	C	C	T	T	G	G	A	A	G	G	T	T	G	G	C	C	T	T	C	C	C	C	G	G	G	G	T	T	A	A	A	A	A	A	C	C	G	G	C	C	A	A	G	G	C	C	G	G	C	C	G	G	G	G	T	T	C	C	C	C	G	G	C	C	T	T	A	A	A	A	C	C	C	C	G	G	G	G	C	C	C	C	T	T	G	G	G	G	C	C	C	C	T	T	G	G	A	A	G	G	T	T	T	T	A	A	A	A	T	T	T	T	T	T	G	G	G	G	T	T	C	C	G	G	T	T	C	C	C	C	G	G	A	A	A	A	C	C	G	G	G	G	A	A	G	G	A	A	A	A	A	A	A	A	A	A	A	A	T	T	C	C	A	A	C	C	A	A	C	C	G	G	G	G	A	A	A	A	G	G	G	G	G	G	A	A	C	C	T	T	G	G	A	A	G	G	C	C	T	T	T	T	A	A	A	A	G	G	T	T	G	G	A	A	T	T	T	T	C	C	A	A	G	G	C	C	G	G	C	C	G	G	C	C	G	G	C	C	A	A	A	A	G	G	G	G	A	A	C	C	T	T	T	T	A	A	G	G	C	C	G	G	T	T	A	A	T	T	C	C	C	C	C	C	C	C	T	T	G	G	T	T	T	T	T	T	A	A	A	A	G	G	T	T	T	T	T	T	C	C	T	T	C	C	T	T	A	A	A	A	C	C	C	C	A	A	G	G	C	C	G	G	C	C	C	C	G	G	T	T	C	C	T	T	C	C	T	T	C	C	G	G	T	T	T	T	T	T	C	C	C	C	C	C	T	T	A	A	A	A	G	G	A	A	T	T	A	A	C	C	T	T	G	G	T	T	T	T	A	A	C	C	G	G	T	T	G	G	C	C	C	C	T	T	C	C	T	T	A	A	T	T	C	C	T	T	C	C	T	T	C	C	A	A	A	A	T	T	G	G	C	C	G	G	C	C	C	C	C	C	C	C	G	G	T	T	A	A	A	A	C	C	T	T	G	G	T	T	G	G	G	G	T	T	A	A	G	G	G	G	T	T	A	A	T	T	A	A	A	A	A	A	C	C	A	A	C	C	C	C	T	T	G	G	T	T	C	C	A	A	A	A	G	G	A	A	A	A	A	A	T	T	C	C	G	G	C	C	T	T	T	T	C	C	T	T	G	G	G	G	C	C	C	C	A	A	G	G	C	C	G	G	C	C	T	T	G	G	T	T	G	G	T	T	C	C	G	G	A	A	A	A	A	A	G	G	A	A	A	A	T	T	G	G	G	G	C	C	A	A	T	T	A	A	C	C	G	G	A	A	T	T	G	G	A	A	C	C	T	T	G	G	A	A	A	A	A	A	G	G	G	G	C	C	T	T	A	A	C	C	C	C	C	C	C	C	A	A	G	G	C	C	G	G	G	G	A	A	T	T	T	T	C	C	C	C	C	C	G	G	G	G	C	C	C	C	A	A	C	C	C	C	A	A	A	A	C	C	T	T	A	A	T	T	C	C	A	A	G	G	A	A	G	G	G	G	G	G	T	T	C	C	C	C	T	T	C	C	G	G	A	A	C	C	T	T	A	A	G	G	A	A	T	T	C	C	C	C	G	G	A	A	G	G	A	A	A	A	A	A	C	C	C	C	C	C	T	T	C	C	A	A	T	T	G	G	G	G	T	T	T	T	T	T	G	G	A	A	A	A	A	A	T	T	T	T	T	T	G	G	A	A	C	C	A	A	A	A	G	G	T	T	C	C	A	A	C	C	C	C	T	T	G	G	A	A	A	A	T	T	T	T	A	A	G	G	NA	NA	T	T	T	T	G	G	A	A	G	G	A	A	C	C	A	A	A	A	A	A	G	G	T	T	G	G	C	C	A	A	A	A	C	C	G	G	T	T	A	A	G	G	A	A	G	G	T	T	G	G	T	T	T	T	T	T	T	T	A	A	A	A	G	G	C	C	G	G	T	T	G	G	A	A	T	T	G	G	A	A	G	G	C	C	A	A	G	G	G	G	T	T	G	G	A	A	C	C	T	T	C	C	A	A	C	C	T	T	T	T	C	C	T	T	T	T	T	T	A	A	A	A	C	C	C	C	G	G	G	G	C	C	C	C	A	A	C	C	G	G	G	G	G	G	T	T	A	A	G	G	C	C	C	C	C	C	A	A	C	C	A	A	G	G	A	A	C	C	T	T	T	T	A	A	A	A	T	T	T	T	C	C	A	A	A	A	C	C	A	A	G	G	T	T	A	A	T	T	T	T	T	T	A	A	C	C	T	T	G	G	T	T	T	T	C	C	T	T	G	G	T	T	C	C	C	C	C	C	A	A	C	C	T	T	A	A	T	T	G	G	A	A	G	G	A	A	G	G	G	G	C	C	C	C	T	T	T	T	C	C	C	C	C	C	T	T	A	A	T	T	A	A	T	T	T	T	G	G	T	T	G	G	A	A	C	C	T	T	G	G	C	C	G	G	C	C	C	C	A	A	T	T	G	G	T	T	A	A	T	T	A	A	T	T	C	C	T	T	T	T	T	T	A	A	T	T	A	A	T	T	T	T	T	T	T	T	T	T	C	C	G	G	G	G	T	T	A	A	A	A	C	C	C	C	T	T	G	G	C	C	T	T	A	A	G	G	G	G	T	T	A	A	G	G	C	C	T	T	T	T	A	A	T	T	A	A	A	A	C	C	A	A	T	T	G	G	G	G	G	G	A	A	C	C	A	A	A	A	T	T	A	A	A	A	T	T	A	A	T	T	G	G	T	T	G	G	T	T	C	C	T	T	A	A	A	A	C	C	T	T	A	A	C	C	A	A	A	A	C	C	A	A	A	A	T	T	A	A	G	G	T	T	T	T	A	A	T	T	T	T	A	A	A	A	G	G	C	C	C	C	G	G	A	A	G	G	T	T	T	T	G	G	A	A	A	A	T	T	A	A	C	C	T	T	G	G	C	C	C	C	T	T	T	T	A	A	A	A	A	A	G	G	T	T	G	G	C	C	T	T	G	G	A	A	A	A	T	T	T	T	T	T	A	A	C	C	A	A	A	A	T	T	G	G	A	A	T	T	A	A	G	G	G	G	C	C	T	T	T	T	T	T	G	G	A	A	C	C	A	A	G	G	G	G	T	T	A	A	T	T	C	C	C	C	C	C	C	C	G	G	C	C	C	C	A	A	A	A	A	A	C	C	G	G	G	G	G	G	G	G	A	A	G	G	G	G	A	A	G	G	A	A	A	A	G	G	A	A	G	G	T	T	C	C	G	G	A	A	A	A	T	T	C	C	G	G	T	T	C	C	T	T	C	C	A	A	C	C	T	T	C	C	A	A	C	C	A	A	T	T	T	T	T	T	C	C	G	G	A	A	T	T	G	G	C	C	A	A	A	A	T	T	G	G	A	A	C	C	A	A	T	T	A	A	T	T	A	A	T	T	T	T	A	A	A	A	T	T	C	C	C	C	T	T	G	G	A	A	A	A	T	T	C	C	G	G	A	A	C	C	G	G	G	G	C	C	C	C	C	C	G	G	A	A	A	A	G	G	T	T	G	G	G	G	A	A	G	G	C	C	A	A	A	A	C	C	C	C	C	C	G	G	A	A	T	T	C	C	G	G	G	G	G	G	A	A	C	C	G	G	T	T	T	T	G	G	G	G	T	T	A	A	T	T	T	T	G	G	C	C	C	C	C	C	T	T	G	G	A	A	C	C	G	G	C	C	G	G	C	C	T	T	C	C	T	T	G	G	T	T	G	G	G	G	A	A	C	C	C	C	C	C	T	T	C	C	A	A	A	A	A	A	A	A	G	G	G	G	A	A	C	C	G	G	A	A	G	G	C	C	T	T	C	C	G	G	A	A	G	G	A	A	A	A	G	G	T	T	T	T	A	A	A	A	C	C	G	G	A	A	C	C	T	T	G	G	C	C	G	G	G	G	T	T	C	C	G	G	G	G	G	G	C	C	T	T	C	C	T	T	G	G	G	G	A	A	A	A	C	C	A	A	C	C	A	A	C	C	G	G	C	C	G	G	A	A	A	A	A	A	T	T	A	A	C	C	A	A	C	C	C	C	G	G	G	G	G	G	C	C	T	T	A	A	A	A	T	T	C	C	C	C	A	A	A	A	G	G	C	C	A	A	T	T	G	G	A	A	T	T	C	C	G	G	G	G	G	G	T	T	A	A	G	G	G	G	A	A	G	G	G	G	G	G	A	A	G	G	G	G	G	G	G	G	G	G	C	C	A	A	C	C	C	C	A	A	G	G	G	G	T	T	G	G	C	C	C	C	C	C	G	G	T	T	A	A	A	A	A	A	G	G	T	T	C	C	C	C	A	A	C	C	G	G	A	A	A	A	C	C	C	C	T	T	A	A	T	T	A	A	G	G	G	G	C	C	G	G	C	C	T	T	C	C	G	G	T	T	A	A	T	T	A	A	C	C	C	C	C	C	C	C	T	T	C	C	A	A	T	T	G	G	G	G	A	A	T	T	C	C	C	C	T	T	G	G	A	A	G	G	A	A	A	A	C	C	T	T	T	T	C	C	T	T	C	C	A	A	T	T	C	C	T	T	G	G	C	C	A	A	G	G	T	T	T	T	T	T	A	A	T	T	T	T	A	A	T	T	T	T	C	C	C	C	T	T	C	C	G	G	A	A	C	C	A	A	A	A	A	A	C	C	G	G	C	C	C	C	C	C	G	G	T	T	T	T	G	G	G	G	T	T	A	A	A	A	T	T	A	A	T	T	G	G	G	G	T	T	G	G	G	G	C	C	C	C	A	A	C	C	T	T	C	C	A	A	T	T	T	T	C	C	T	T	T	T	G	G	A	A	G	G	A	A	G	G	T	T	T	T	G	G	C	C	T	T	A	A	T	T	A	A	A	A	A	A	A	A	C	C	G	G	T	T	T	T	A	A	G	G	A	A	T	T	A	A	G	G	C	C	C	C	G	G	T	T	T	T	C	C	C	C	G	G	C	C	A	A	C	C	C	C	C	C	A	A	C	C	C	C	G	G	T	T	A	A	G	G	A	A	C	C	C	C	G	G	C	C	T	T	G	G	C	C	T	T	C	C	C	C	G	G	C	C	A	A	T	T	G	G	A	A	A	A	G	G	C	C	A	A	T	T	C	C	T	T	G	G	A	A	T	T	A	A	G	G	A	A	G	G	G	G	A	A	G	G	A	A	C	C	C	C	G	G	A	A	A	A	C	C	T	T	T	T	C	C	G	G	T	T	G	G	C	C	C	C	A	A	T	T	A	A	A	A	T	T	G	G	A	A	G	G	T	T	A	A	A	A	C	C	G	G	C	C	A	A	C	C	T	T	C	C	G	G	G	G	A	A	A	A	C	C	A	A	T	T	G	G	T	T	C	C	G	G	T	T	C	C	A	A	G	G	A	A	A	A	A	A	C	C	C	C	C	C	A	A	G	G	A	A	A	A	G	G	T	T	T	T	C	C	G	G	T	T	C	C	T	T	T	T	T	T	C	C	T	T	A	A	G	G	T	T	C	C	C	C	C	C	A	A	T	T	G	G	C	C	A	A	G	G	C	C	T	T	T	T	C	C	C	C	G	G	A	A	G	G	G	G	G	G	A	A	T	T	C	C	A	A	C	C	C	C	C	C	T	T	G	G	T	T	T	T	A	A	T	T	A	A	A	A	A	A	A	A	T	T	C	C	C	C	G	G	G	G	G	G	G	G	T	T	C	C	G	G	G	G	C	C	C	C	C	C	C	C	C	C	C	C	T	T	T	T	A	A	G	G	C	C	G	G	T	T	T	T	C	C	T	T	G	G	C	C	C	C	C	C	T	T	C	C	C	C	T	T	T	T	C	C	C	C	T	T	T	T	T	T	A	A	A	A	G	G	A	A	C	C	G	G	A	A	C	C	A	A	G	G	A	A	T	T	A	A	T	T	A	A	T	T	C	C	A	A	A	A	G	G	T	T	A	A	G	G	G	G	T	T	G	G	A	A	C	C	G	G	G	G	C	C	T	T	C	C	C	C	A	A	C	C	C	C	C	C	G	G	C	C	G	G	T	T	T	T	T	T	C	C	T	T	A	A	C	C	G	G	T	T	T	T	C	C	T	T	G	G	A	A	A	A	A	A	A	A	A	A	T	T	T	T	A	A	T	T	G	G	C	C	T	T	C	C	C	C	G	G	C	C	A	A	T	T	C	C	G	G	G	G	NA	NA	A	A	C	C	G	G	T	T	T	T	A	A	T	T	C	C	C	C	T	T	T	T	T	T	T	T	C	C	T	T	T	T	C	C	A	A	A	A	G	G	C	C	C	C	C	C	C	C	C	C	G	G	T	T	G	G	T	T	T	T	A	A	C	C	C	C	G	G	A	A	T	T	G	G	G	G	C	C	A	A	T	T	C	C	G	G	C	C	A	A	C	C	A	A	A	A	C	C	A	A	A	A	C	C	T	T	C	C	C	C	T	T	A	A	T	T	C	C	A	A	C	C	T	T	T	T	T	T	G	G	G	G	G	G	G	G	T	T	T	T	C	C	C	C	G	G	G	G	T	T	A	A	G	G	C	C	C	C	T	T	C	C	T	T	C	C	C	C	G	G	G	G	A	A	G	G	G	G	G	G	C	C	T	T	A	A	G	G	T	T	T	T	G	G	G	G	T	T	C	C	T	T	A	A	G	G	A	A	T	T	G	G	G	G	T	T	A	A	A	A	C	C	G	G	G	G	G	G	C	C	C	C	C	C	A	A	C	C	T	T	T	T	A	A	G	G	G	G	A	A	G	G	T	T	T	T	T	T	G	G	C	C	G	G	T	T	T	T	A	A	G	G	A	A	T	T	G	G	C	C	T	T	G	G	G	G	C	C	A	A	A	A	A	A	A	A	G	G	T	T	A	A	G	G	T	T	A	A	C	C	G	G	G	G	A	A	G	G	C	C	G	G	C	C	G	G	T	T	G	G	C	C	T	T	C	C	T	T	G	G	A	A	G	G	G	G	G	G	C	C	C	C	C	C	A	A	C	C	C	C	G	G	A	A	A	A	G	G	A	A	T	T	T	T	G	G	A	A	G	G	G	G	A	A	G	G	A	A	G	G	T	T	A	A	C	C	G	G	C	C	C	C	T	T	A	A	A	A	A	A	C	C	T	T	C	C	G	G	C	C	T	T	G	G	T	T	C	C	T	T	A	A	T	T	T	T	G	G	G	G	T	T	T	T	T	T	T	T	T	T	A	A	G	G	T	T	G	G	G	G	G	G	G	G	G	G	T	T	A	A	A	A	A	A	G	G	A	A	C	C	C	C	G	G	C	C	T	T	A	A	G	G	T	T	A	A	C	C	T	T	A	A	G	G	C	C	G	G	T	T	G	G	C	C	T	T	T	T	G	G	A	A	T	T	C	C	C	C	G	G	A	A	G	G	A	A	C	C	A	A	C	C	A	A	C	C	T	T	A	A	A	A	C	C	G	G	C	C	G	G	G	G	T	T	A	A	T	T	A	A	T	T	A	A	A	A	G	G	T	T	A	A	G	G	A	A	A	A	C	C	C	C	A	A	C	C	G	G	A	A	T	T	T	T	C	C	G	G	C	C	C	C	T	T	A	A	A	A	A	A	A	A	A	A	G	G	C	C	C	C	C	C	G	G	T	T	T	T	T	T	G	G	G	G	A	A	A	A	C	C	A	A	G	G	T	T	A	A	G	G	A	A	G	G	A	A	A	A	C	C	T	T	A	A	C	C	T	T	A	A	T	T	A	A	C	C	T	T	A	A	T	T	T	T	A	A	A	A	G	G	T	T	C	C	G	G	C	C	A	A	T	T	A	A	G	G	G	G	C	C	G	G	C	C	C	C	A	A	A	A	A	A	T	T	A	A	C	C	C	C	C	C	T	T	C	C	G	G	T	T	G	G	T	T	A	A	A	A	T	T	A	A	A	A	G	G	C	C	A	A	T	T	G	G	G	G	T	T	A	A	G	G	T	T	G	G	T	T	G	G	G	G	A	A	T	T	G	G	G	G	C	C	G	G	A	A	T	T	T	T	A	A	A	A	T	T	T	T	G	G	T	T	T	T	C	C	G	G	A	A	C	C	T	T	G	G	C	C	C	C	T	T	C	C	C	C	A	A	A	A	T	T	G	G	C	C	G	G	A	A	A	A	A	A	A	A	C	C	T	T	T	T	G	G	G	G	C	C	C	C	T	T	C	C	G	G	G	G	G	G	A	A	A	A	C	C	T	T	C	C	A	A	T	T	G	G	A	A	T	T	T	T	C	C	A	A	C	C	C	C	C	C	T	T	G	G	T	T	T	T	G	G	C	C	C	C	C	C	T	T	T	T	T	T	A	A	T	T	A	A	A	A	C	C	T	T	T	T	A	A	A	A	C	C	G	G	A	A	A	A	T	T	G	G	A	A	T	T	C	C	A	A	T	T	T	T	C	C	G	G	G	G	G	G	T	T	C	C	G	G	T	T	A	A	G	G	T	T	G	G	T	T	T	T	A	A	T	T	T	T	T	T	G	G	T	T	G	G	A	A	C	C	A	A	G	G	A	A	A	A	A	A	C	C	C	C	C	C	T	T	C	C	C	C	C	C	A	A	T	T	A	A	T	T	T	T	C	C	A	A	C	C	C	C	A	A	C	C	T	T	A	A	C	C	G	G	A	A	T	T	C	C	C	C	G	G	G	G	C	C	G	G	G	G	G	G	G	G	A	A	A	A	T	T	A	A	A	A	G	G	A	A	T	T	A	A	G	G	G	G	C	C	A	A	T	T	A	A	C	C	G	G	C	C	A	A	C	C	A	A	G	G	G	G	C	C	G	G	T	T	G	G	A	A	G	G	C	C	A	A	T	T	T	T	A	A	A	A	C	C	G	G	G	G	A	A	C	C	A	A	T	T	C	C	T	T	T	T	G	G	T	T	G	G	T	T	A	A	C	C	T	T	C	C	T	T	A	A	A	A	A	A	C	C	A	A	C	C	A	A	C	C	A	A	A	A	G	G	T	T	T	T	A	A	A	A	T	T	C	C	G	G	A	A	A	A	C	C	G	G	T	T	C	C	T	T	G	G	T	T	T	T	C	C	T	T	A	A	G	G	T	T	T	T	T	T	C	C	T	T	G	G	G	G	A	A	C	C	T	T	G	G	G	G	C	C	C	C	A	A	A	A	A	A	C	C	A	A	G	G	G	G	T	T	G	G	A	A	C	C	A	A	C	C	G	G	A	A	G	G	G	G	C	C	C	C	C	C	T	T	T	T	C	C	C	C	C	C	C	C	G	G	A	A	G	G	C	C	G	G	C	C	G	G	C	C	G	G	G	G	C	C	T	T	G	G	G	G	A	A	A	A	T	T	C	C	G	G	T	T	T	T	G	G	T	T	C	C	T	T	T	T	C	C	A	A	A	A	A	A	A	A	T	T	A	A	C	C	A	A	C	C	C	C	G	G	A	A	T	T	C	C	C	C	G	G	T	T	G	G	T	T	G	G	C	C	C	C	A	A	C	C	G	G	C	C	A	A	A	A	C	C	T	T	A	A	C	C	C	C	A	A	G	G	G	G	G	G	G	G	C	C	T	T	G	G	A	A	C	C	C	C	C	C	A	A	A	A	G	G	C	C	C	C	C	C	C	C	A	A	G	G	A	A	C	C	C	C	C	C	C	C	A	A	G	G	A	A	T	T	C	C	G	G	A	A	T	T	A	A	G	G	A	A	T	T	G	G	C	C	A	A	T	T	T	T	T	T	G	G	G	G	T	T	T	T	C	C	A	A	G	G	G	G	C	C	C	C	C	C	A	A	T	T	C	C	A	A	G	G	T	T	C	C	T	T	C	C	A	A	T	T	G	G	G	G	T	T	G	G	A	A	T	T	C	C	G	G	G	G	C	C	A	A	NA	NA	T	T	T	T	A	A	T	T	A	A	G	G	C	C	G	G	A	A	T	T	G	G	C	C	C	C	C	C	A	A	G	G	C	C	C	C	A	A	T	T	G	G	C	C	G	G	A	A	T	T	T	T	T	T	G	G	A	A	G	G	T	T	T	T	T	T	T	T	G	G	G	G	C	C	G	G	A	A	T	T	G	G	A	A	T	T	A	A	T	T	T	T	G	G	T	T	A	A	G	G	G	G	A	A	C	C	T	T	T	T	T	T	A	A	G	G	A	A	T	T	G	G	C	C	A	A	G	G	G	G	G	G	G	G	G	G	A	A	A	A	T	T	C	C	A	A	C	C	T	T	G	G	T	T	T	T	A	A	C	C	G	G	G	G	T	T	T	T	NA	NA	A	A	G	G	G	G	C	C	T	T	T	T	T	T	G	G	C	C	T	T	G	G	G	G	G	G	A	A	C	C	C	C	G	G	A	A	C	C	G	G	T	T	A	A	A	A	T	T	G	G	G	G	A	A	A	A	G	G	A	A	A	A	C	C	G	G	A	A	A	A	G	G	A	A	T	T	A	A	G	G	A	A	T	T	T	T	T	T	T	T	A	A	G	G	G	G	A	A	T	T	T	T	T	T	T	T	T	T	C	C	C	C	A	A	G	G	T	T	G	G	A	A	C	C	T	T	T	T	C	C	G	G	G	G	A	A	T	T	C	C	C	C	T	T	A	A	G	G	T	T	C	C	G	G	C	C	A	A	G	G	G	G	G	G	C	C	A	A	C	C	A	A	G	G	C	C	A	A	G	G	T	T	T	T	T	T	T	T	T	T	G	G	G	G	A	A	C	C	A	A	T	T	A	A	C	C	A	A	C	C	T	T	A	A	A	A	A	A	T	T	G	G	G	G	G	G	G	G	T	T	C	C	T	T	T	T	A	A	A	A	T	T	C	C	T	T	G	G	T	T	G	G	T	T	A	A	C	C	G	G	T	T	G	G	T	T	T	T	C	C	C	C	G	G	T	T	T	T	A	A	T	T	C	C	T	T	G	G	A	A	T	T	C	C	C	C	G	G	C	C	T	T	C	C	A	A	C	C	T	T	C	C	T	T	T	T	C	C	C	C	A	A	G	G	G	G	A	A	G	G	A	A	T	T	G	G	G	G	T	T	C	C	T	T	T	T	C	C	A	A	T	T	G	G	G	G	A	A	C	C	G	G	T	T	A	A	G	G	C	C	C	C	T	T	A	A	T	T	C	C	G	G	G	G	C	C	A	A	C	C	C	C	C	C	G	G	C	C	A	A	A	A	C	C	G	G	G	G	T	T	C	C	T	T	G	G	G	G	A	A	C	C	A	A	A	A	G	G	T	T	G	G	A	A	G	G	C	C	G	G	A	A	A	A	C	C	T	T	T	T	A	A	A	A	T	T	G	G	G	G	C	C	C	C	T	T	G	G	T	T	A	A	G	G	G	G	A	A	G	G	T	T	T	T	G	G	A	A	C	C	T	T	G	G	C	C	A	A	G	G	A	A	A	A	G	G	T	T	C	C	G	G	C	C	G	G	G	G	G	G	T	T	C	C	C	C	C	C	G	G	T	T	A	A	T	T	C	C	C	C	C	C	A	A	T	T	G	G	C	C	C	C	A	A	C	C	A	A	A	A	C	C	G	G	C	C	G	G	A	A	T	T	C	C	C	C	G	G	A	A	C	C	C	C	C	C	G	G	C	C	G	G	A	A	T	T	G	G	T	T	G	G	NA	NA	G	G	C	C	G	G	A	A	G	G	T	T	A	A	C	C	T	T	A	A	T	T	T	T	A	A	G	G	A	A	G	G	G	G	A	A	C	C	T	T	G	G	C	C	T	T	T	T	G	G	T	T	G	G	C	C	T	T	C	C	C	C	A	A	T	T	G	G	C	C	T	T	T	T	G	G	G	G	C	C	A	A	T	T	C	C	C	C	A	A	C	C	T	T	C	C	A	A	G	G	T	T	C	C	T	T	T	T	C	C	T	T	C	C	G	G	A	A	T	T	T	T	C	C	C	C	A	A	C	C	C	C	C	C	C	C	T	T	T	T	C	C	G	G	C	C	T	T	C	C	G	G	C	C	C	C	C	C	T	T	A	A	C	C	G	G	A	A	A	A	C	C	T	T	A	A	C	C	A	A	G	G	T	T	A	A	A	A	A	A	G	G	G	G	T	T	C	C	T	T	T	T	C	C	G	G	G	G	G	G	C	C	C	C	T	T	A	A	T	T	A	A	A	A	G	G	T	T	C	C	A	A	T	T	G	G	T	T	C	C	T	T	T	T	G	G	G	G	G	G	A	A	A	A	A	A	T	T	C	C	A	A	T	T	G	G	G	G	G	G	G	G	A	A	T	T	G	G	G	G	T	T	C	C	T	T	A	A	G	G	C	C	G	G	T	T	T	T	C	C	C	C	G	G	A	A	A	A	C	C	C	C	T	T	C	C	T	T	G	G	C	C	T	T	T	T	G	G	A	A	A	A	C	C	C	C	G	G	G	G	G	G	A	A	A	A	A	A	G	G	C	C	A	A	G	G	G	G	C	C	T	T	T	T	G	G	C	C	C	C	T	T	A	A	C	C	G	G	C	C	G	G	T	T	T	T	G	G	T	T	A	A	G	G	C	C	A	A	A	A	T	T	G	G	C	C	A	A	G	G	C	C	C	C	A	A	C	C	G	G	C	C	G	G	G	G	A	A	C	C	A	A	A	A	C	C	G	G	T	T	A	A	T	T	T	T	G	G	G	G	G	G	A	A	C	C	A	A	T	T	C	C	T	T	A	A	C	C	A	A	G	G	A	A	A	A	G	G	G	G	C	C	C	C	G	G	A	A	A	A	G	G	A	A	A	A	A	A	T	T	T	T	G	G	G	G	G	G	C	C	G	G	T	T	C	C	A	A	C	C	G	G	A	A	A	A	G	G	G	G	C	C	C	C	G	G	T	T	T	T	G	G	G	G	A	A	G	G	C	C	C	C	G	G	C	C	A	A	G	G	T	T	T	T	C	C	C	C	G	G	C	C	A	A	A	A	C	C	T	T	T	T	T	T	T	T	A	A	A	A	T	T	C	C	C	C	A	A	T	T	T	T	T	T	A	A	G	G	C	C	G	G	C	C	A	A	T	T	G	G	T	T	A	A	A	A	T	T	T	T	C	C	G	G	G	G	A	A	C	C	T	T	G	G	G	G	T	T	G	G	G	G	C	C	T	T	A	A	T	T	T	T	G	G	C	C	A	A	T	T	G	G	C	C	T	T	G	G	G	G	C	C	G	G	G	G	T	T	A	A	G	G	A	A	G	G	T	T	A	A	T	T	G	G	G	G	A	A	A	A	C	C	T	T	G	G	C	C	C	C	A	A	G	G	G	G	A	A	A	A	C	C	G	G	C	C	C	C	C	C	C	C	T	T	G	G	T	T	T	T	T	T	A	A	T	T	T	T	T	T	G	G	T	T	A	A	C	C	T	T	G	G	C	C	G	G	A	A	A	A	C	C	C	C	C	C	G	G	A	A	A	A	G	G	C	C	T	T	G	G	C	C	T	T	C	C	C	C	C	C	A	A	A	A	A	A	G	G	A	A	A	A	C	C	C	C	T	T	G	G	T	T	C	C	G	G	C	C	C	C	T	T	C	C	C	C	C	C	C	C	G	G	C	C	C	C	C	C	G	G	A	A	T	T	A	A	G	G	G	G	C	C	A	A	A	A	A	A	G	G	T	T	G	G	A	A	A	A	G	G	A	A	T	T	G	G	A	A	T	T	A	A	C	C	A	A	A	A	G	G	T	T	G	G	G	G	A	A	G	G	G	G	C	C	G	G	G	G	T	T	C	C	T	T	T	T	T	T	G	G	C	C	T	T	C	C	C	C	A	A	G	G	C	C	G	G	A	A	A	A	C	C	A	A	A	A	T	T	G	G	G	G	C	C	T	T	T	T	T	T	C	C	A	A	A	A	G	G	A	A	T	T	A	A	C	C	C	C	A	A	G	G	G	G	G	G	G	G	C	C	T	T	T	T	C	C	A	A	C	C	C	C	A	A	C	C	G	G	G	G	G	G	C	C	A	A	G	G	G	G	A	A	G	G	A	A	A	A	A	A	C	C	T	T	A	A	G	G	T	T	C	C	G	G	G	G	G	G	T	T	T	T	G	G	C	C	A	A	T	T	A	A	A	A	A	A	T	T	C	C	T	T	T	T	A	A	G	G	A	A	C	C	C	C	C	C	A	A	C	C	G	G	A	A	G	G	C	C	A	A	T	T	T	T	A	A	A	A	A	A	C	C	G	G	T	T	A	A	C	C	A	A	A	A	C	C	T	T	A	A	T	T	G	G	G	G	G	G	T	T	A	A	G	G	G	G	C	C	A	A	C	C	G	G	G	G	G	G	A	A	C	C	C	C	G	G	G	G	A	A	A	A	C	C	C	C	A	A	T	T	A	A	A	A	G	G	C	C	C	C	C	C	C	C	T	T	A	A	A	A	NA	NA	G	G	A	A	A	A	C	C	G	G	A	A	A	A	A	A	A	A	C	C	A	A	A	A	A	A	G	G	G	G	A	A	G	G	T	T	G	G	G	G	G	G	T	T	C	C	A	A	A	A	A	A	A	A	A	A	C	C	T	T	A	A	T	T	C	C	G	G	A	A	C	C	G	G	T	T	G	G	C	C	T	T	C	C	G	G	C	C	T	T	G	G	A	A	G	G	T	T	C	C	T	T	C	C	T	T	T	T	C	C	C	C	G	G	C	C	C	C	A	A	T	T	C	C	T	T	T	T	G	G	C	C	C	C	T	T	G	G	T	T	G	G	A	A	G	G	A	A	C	C	G	G	G	G	G	G	C	C	T	T	C	C	C	C	C	C	T	T	C	C	G	G	T	T	T	T	G	G	A	A	G	G	G	G	A	A	T	T	T	T	T	T	A	A	A	A	C	C	T	T	G	G	T	T	A	A	A	A	C	C	C	C	T	T	A	A	A	A	A	A	G	G	T	T	T	T	T	T	C	C	G	G	G	G	A	A	A	A	C	C	T	T	C	C	T	T	C	C	T	T	A	A	C	C	G	G	C	C	C	C	T	T	A	A	T	T	T	T	G	G	C	C	C	C	A	A	C	C	A	A	T	T	T	T	C	C	C	C	A	A	T	T	G	G	G	G	C	C	T	T	T	T	C	C	T	T	G	G	A	A	T	T	C	C	C	C	C	C	G	G	G	G	A	A	G	G	C	C	C	C	A	A	C	C	C	C	A	A	C	C	T	T	A	A	T	T	T	T	T	T	C	C	A	A	T	T	A	A	G	G	A	A	T	T	G	G	G	G	A	A	T	T	G	G	A	A	T	T	C	C	G	G	C	C	G	G	A	A	G	G	A	A	C	C	C	C	T	T	T	T	T	T	A	A	A	A	A	A	A	A	T	T	C	C	A	A	G	G	C	C	C	C	C	C	T	T	G	G	G	G	A	A	A	A	C	C	A	A	C	C	A	A	A	A	G	G	G	G	A	A	G	G	A	A	C	C	A	A	C	C	T	T	A	A	C	C	T	T	C	C	C	C	A	A	C	C	T	T	G	G	T	T	C	C	G	G	A	A	A	A	G	G	G	G	T	T	C	C	A	A	A	A	C	C	G	G	A	A	G	G	C	C	T	T	G	G	G	G	G	G	G	G	G	G	G	G	T	T	A	A	G	G	T	T	C	C	C	C	G	G	C	C	G	G	A	A	T	T	C	C	T	T	G	G	G	G	T	T	T	T	T	T	C	C	C	C	G	G	T	T	G	G	C	C	T	T	C	C	A	A	T	T	C	C	G	G	T	T	A	A	C	C	T	T	T	T	T	T	C	C	C	C	C	C	G	G	C	C	C	C	G	G	A	A	G	G	C	C	G	G	T	T	A	A	C	C	A	A	C	C	A	A	G	G	A	A	T	T	G	G	A	A	A	A	A	A	G	G	T	T	C	C	C	C	G	G	A	A	G	G	T	T	T	T	C	C	A	A	C	C	A	A	T	T	C	C	C	C	T	T	G	G	A	A	C	C	C	C	G	G	T	T	C	C	A	A	T	T	A	A	C	C	A	A	A	A	T	T	G	G	G	G	T	T	T	T	G	G	C	C	A	A	T	T	A	A	A	A	T	T	G	G	T	T	G	G	G	G	C	C	A	A	T	T	G	G	A	A	G	G	A	A	C	C	G	G	G	G	T	T	C	C	A	A	G	G	G	G	T	T	G	G	T	T	C	C	G	G	C	C	T	T	T	T	A	A	G	G	A	A	C	C	G	G	T	T	C	C	A	A	T	T	G	G	T	T	T	T	A	A	G	G	T	T	A	A	C	C	A	A	G	G	C	C	A	A	T	T	C	C	T	T	C	C	G	G	G	G	G	G	C	C	G	G	G	G	A	A	C	C	G	G	A	A	T	T	T	T	C	C	G	G	G	G	G	G	T	T	T	T	A	A	C	C	T	T	T	T	C	C	G	G	T	T	T	T	T	T	A	A	A	A	A	A	C	C	G	G	T	T	G	G	G	G	A	A	A	A	G	G	T	T	A	A	A	A	G	G	T	T	A	A	G	G	C	C	C	C	C	C	C	C	A	A	G	G	T	T	C	C	G	G	A	A	G	G	T	T	G	G	C	C	T	T	T	T	G	G	G	G	G	G	G	G	A	A	C	C	A	A	G	G	C	C	C	C	A	A	C	C	G	G	T	T	T	T	C	C	G	G	C	C	C	C	G	G	A	A	T	T	G	G	C	C	G	G	G	G	C	C	A	G	T	T	C	C	C	C	T	T	C	C	T	T	T	T	G	G	G	G	T	T	A	A	T	T	T	T	T	T	A	A	T	T	C	C	A	A	C	C	G	G	G	G	T	T	T	T	T	T	A	A	G	G	A	A	G	G	A	A	G	G	C	C	C	C	T	T	A	A	G	G	A	A	G	G	G	G	G	G	G	G	T	T	A	A	G	G	A	A	G	G	C	C	T	T	C	C	G	G	T	T	C	C	G	G	C	C	A	A	T	T	G	G	G	G	C	C	G	G	T	T	G	G	A	A	T	T	C	C	G	G	T	T	T	T	T	T	C	C	A	A	G	G	C	C	G	G	A	A	C	C	T	T	G	G	T	T	G	G	T	T	A	A	G	G	G	G	T	T	C	C	C	C	C	C	G	G	C	C	C	C	C	C	C	C	A	A	C	C	G	G	G	G	T	T	A	A	C	C	C	C	C	C	T	T	A	A	C	C	G	G	G	G	A	A	A	A	T	T	G	G	G	G	C	C	G	G	A	A	C	C	A	A	C	C	A	A	C	C	G	G	C	C	G	G	C	C	A	A	G	G	C	C	T	T	T	T	C	C	T	T	C	C	T	T	C	C	C	C	G	G	A	A	A	A	G	G	A	A	A	A	T	T	C	C	A	A	C	C	G	G	G	G	C	C	A	A	T	T	C	C	A	A	G	G	G	G	C	C	T	T	T	T	G	G	A	A	T	T	T	T	G	G	A	A	G	G	G	G	G	G	C	C	A	A	T	T	G	G	C	C	T	T	C	C	T	T	G	G	T	T	A	A	G	G	A	A	G	G	G	G	G	G	G	G	A	A	A	A	T	T	T	T	T	T	T	T	C	C	G	G	T	T	G	G	C	C	A	G	A	A	G	G	C	C	A	A	C	C	T	T	T	T	T	T	G	G	C	C	C	C	C	C	G	G	G	G	T	T	A	G	G	G	C	C	G	G	G	G	C	C	A	A	C	C	G	G	A	A	G	G	A	A	G	G	G	G	C	C	A	A	C	C	A	A	A	A	G	G	C	C	A	A	C	C	G	G	A	A	G	G	A	A	C	C	G	G	C	C	T	T	C	C	T	T	G	G	G	G	A	A	C	C	G	G	A	A	G	G	C	C	C	C	G	G	G	G	G	G	C	C	A	A	G	G	C	C	A	A	C	C	C	C	T	T	G	G	A	A	C	C	G	G	T	T	A	A	G	G	C	C	G	G	A	A	G	G	G	G	T	T	A	A	G	G	C	C	C	C	A	A	C	C	G	G	T	T	C	C	G	G	G	G	T	T	C	C	G	G	C	C	C	C	A	A	T	T	C	C	A	A	A	A	C	C	T	T	T	T	G	G	A	A	G	G	T	T	A	A	A	A	T	T	G	G	T	T	G	G	T	T	T	T	G	G	G	G	C	C	C	C	A	A	T	T	G	G	A	A	C	C	T	T	A	A	T	T	A	A	A	A	A	A	G	G	G	G	T	T	T	T	T	T	G	G	A	A	A	A	T	T	G	G	G	G	G	G	C	C	A	A	G	G	A	A	C	C	A	A	C	C	A	A	T	T	T	T	T	T	T	T	G	G	T	T	T	T	T	T	A	A	G	G	G	G	G	G	A	A	T	T	C	C	C	C	C	C	C	C	T	T	A	A	C	C	A	A	T	T	G	G	C	C	T	T	G	G	A	A	T	T	A	A	A	A	C	C	T	T	C	C	G	G	C	C	C	C	A	A	C	C	T	T	A	A	G	G	G	G	C	C	A	A	C	C	C	C	G	G	C	C	C	C	C	C	T	T	C	C	G	G	G	G	T	T	C	C	G	G	C	C	T	T	C	C	T	T	T	T	C	C	G	G	G	G	T	T	A	A	G	G	T	T	C	C	G	G	G	G	G	G	A	A	T	T	C	C	T	T	C	C	G	G	G	G	A	A	A	A	C	C	G	G	C	C	T	T	G	G	A	A	C	C	G	G	G	G	C	C	A	A	NA	NA	C	C	A	A	G	G	A	A	A	A	G	G	A	A	G	A	A	A	G	G	G	G	C	C	A	A	G	G	T	T	A	A	C	C	T	T	A	A	G	G	G	G	G	G	A	A	C	C	T	T	A	A	A	A	A	A	T	T	NA	NA	G	G	T	T	T	T	A	A	G	G	A	A	G	G	A	A	A	A	A	A	C	C	G	G	G	G	G	G	A	A	A	A	G	G	G	G	C	C	C	C	C	C	C	C	C	C	A	A	G	G	T	T	C	C	G	G	C	C	A	A	A	A	C	C	A	A	T	T	C	C	A	A	A	A	G	G	A	A	C	C	C	C	C	C	T	T	T	T	T	T	T	T	T	T	A	A	C	C	T	T	C	C	A	A	T	T	C	A	T	T	C	C	T	T	T	T	C	C	A	A	C	C	T	T	C	C	C	C	A	A	A	A	A	A	C	C	G	G	G	G	A	A	A	A	T	T	C	C	A	A	G	G	C	C	G	G	C	C	C	C	C	C	T	T	C	C	A	A	G	G	C	C	A	A	T	T	C	C	C	C	G	G	A	A	C	C	G	G	G	G	A	A	T	T	G	G	A	A	A	A	A	A	G	G	C	C	A	A	T	T	G	G	A	A	T	T	G	G	A	A	C	C	C	C	T	T	G	G	A	A	T	T	G	G	T	T	G	G	C	C	C	C	T	T	G	G	C	C	A	A	C	C	C	C	T	T	C	C	T	T	T	T	G	G	T	T	T	T	A	A	G	G	C	C	G	G	A	A	C	C	C	C	C	C	C	C	T	T	G	G	A	A	A	A	G	G	G	G	T	T	C	C	T	T	A	A	G	G	C	C	C	C	NA	NA	G	G	G	G	G	G	G	G	C	C	A	A	G	G	T	T	C	C	G	G	A	A	C	C	T	T	A	A	G	G	C	C	A	A	G	G	T	T	G	G	A	A	A	A	A	A	A	A	G	G	C	C	G	G	T	T	C	C	C	C	A	A	T	T	C	C	C	C	C	C	C	C	A	A	G	G	C	C	T	T	C	C	C	C	G	G	C	C	G	G	A	A	A	A	G	G	A	A	G	G	A	A	C	C	T	T	G	G	G	G	A	A	C	C	C	C	G	G	C	C	C	C	C	C	C	C	T	T	C	C	T	T	T	T	A	A	C	C	A	A	G	G	C	C	A	A	T	T	A	A	C	C	A	A	T	T	T	T	A	A	T	T	T	T	C	C	G	G	C	C	T	T	T	T	C	C	T	T	G	G	C	C	A	A	G	G	G	G	A	A	C	C	C	C	C	C	C	C	G	G	C	C	T	T	C	C	G	G	C	C	C	C	A	A	C	C	A	A	T	T	C	C	G	G	T	T	C	C	C	C	T	T	A	A	C	C	C	C	G	G	A	A	C	C	A	A	C	C	G	G	G	G	A	A	G	G	C	C	T	T	T	T	T	T	T	T	A	A	A	A	G	G	C	C	A	A	A	A	A	A	G	G	G	G	A	A	A	A	C	C	G	G	G	G	C	C	G	G	G	G	C	C	A	A	C	C	A	A	C	C	G	G	A	A	T	T	C	C	C	C	C	C	A	A	C	C	C	C	T	T	G	G	A	A	T	T	G	G	T	T	G	G	A	A	A	A	G	G	A	A	T	T	T	T	T	T	G	G	C	C	C	C	G	G	G	G	G	G	T	T	G	G	A	A	G	G	G	G	G	G	C	C	C	C	G	G	T	T	T	T	C	C	A	A	T	T	C	C	A	A	A	A	T	T	C	C	G	G	G	G	A	A	G	G	G	G	T	T	A	A	A	A	T	T	G	G	A	A	G	G	G	G	A	A	C	C	C	C	G	G	C	C	C	C	A	A	C	C	A	A	T	T	C	C	A	A	A	A	G	G	G	G	C	C	C	C	T	T	T	T	G	G	T	T	T	T	A	A	G	G	G	G	C	C	A	A	C	C	G	G	G	G	C	C	C	C	A	A	C	C	A	A	A	A	G	G	G	G	A	A	C	C	G	G	C	C	A	A	T	T	G	G	T	T	G	G	C	C	A	A	C	C	C	C	T	T	G	G	A	A	A	A	A	A	T	T	T	T	G	G	C	C	T	T	A	A	NA	NA	T	T	G	G	T	T	A	A	C	C	A	A	G	G	T	T	A	A	T	T	A	A	A	A	G	G	C	C	G	G	A	A	G	G	T	T	G	G	T	T	C	C	G	G	C	C	C	C	G	G	G	G	C	C	C	C	A	A	T	T	C	C	C	C	C	C	T	T	G	G	G	G	C	C	C	C	C	C	C	T	C	C	C	C	T	T	A	A	C	C	G	G	A	A	A	A	A	A	C	C	G	G	C	C	C	C	T	T	C	C	A	A	T	T	T	T	T	T	C	C	A	A	G	G	T	T	G	G	G	G	G	G	C	C	C	C	C	C	T	T	C	C	A	A	T	T	T	T	G	G	G	G	C	C	G	G	G	G	T	T	G	G	T	T	T	T	G	G	G	G	G	G	T	T	T	T	A	A	G	G	G	G	T	T	C	C	C	C	A	A	T	T	C	C	T	T	A	A	C	C	C	C	T	T	A	A	G	G	G	G	T	T	T	T	T	T	G	G	T	T	C	C	C	C	G	G	T	T	A	A	C	C	C	C	C	C	C	C	T	T	T	T	T	T	C	C	C	C	A	A	T	T	G	G	C	C	T	T	T	T	G	G	A	A	G	G	C	C	T	T	T	T	T	T	A	A	A	A	NA	NA	G	G	A	A	G	G	G	G	A	A	A	A	T	T	T	T	A	A	G	G	C	C	C	C	G	G	T	T	A	A	T	T	A	A	G	G	C	C	C	C	A	A	T	T	G	G	G	G	C	C	C	C	T	T	C	C	G	G	A	A	G	G	C	C	G	G	A	A	T	T	T	T	T	T	C	C	C	C	A	A	G	G	A	A	G	G	C	C	G	G	T	T	G	G	C	C	T	T	C	C	T	T	G	G	C	C	C	C	C	C	T	T	G	G	G	G	G	G	G	G	G	G	A	A	G	G	C	C	C	C	T	T	G	G	C	C	C	C	C	C	A	A	T	T	A	A	G	G	G	G	C	C	T	T	A	A	T	T	C	C	G	G	G	G	G	G	G	G	G	G	G	G	A	A	T	T	G	G	C	C	C	C	T	T	C	C	G	G	C	C	T	T	A	A	C	C	C	C	G	G	T	T	A	A	C	C	T	T	A	A	T	T	T	T	C	C	T	T	A	A	G	G	A	A	G	G	C	C	A	A	C	C	C	C	G	G	T	T	C	C	C	C	G	G	T	T	G	G	A	A	T	T	T	T	A	A	G	G	T	T	A	A	G	G	G	G	C	C	A	A	G	G	A	A	G	G	C	C	A	A	T	T	G	G	G	G	G	G	C	C	C	C	A	A	G	G	G	G	T	T	G	G	T	T	C	C	A	A	C	C	A	A	G	G	C	C	C	C	G	G	T	T	G	G	C	C	T	T	C	C	T	T	A	A	A	A	A	A	T	T	T	T	A	A	G	G	A	A	A	G	G	G	A	A	C	T	A	A	G	G	C	C	T	T	G	G	T	T	T	T	C	C	T	T	T	T	T	T	C	C	G	G	G	G	G	G	C	C	C	C	A	A	A	A	C	C	T	T	A	A	C	C	G	G	G	G	G	G	T	T	A	A	T	T	C	C	A	A	A	A	A	A	A	A	G	G	G	G	C	C	A	A	C	C	C	C	A	A	T	T	T	T	G	G	G	G	C	C	A	A	T	T	G	G	G	G	C	C	C	C	T	T	A	A	G	G	T	T	G	G	C	C	G	G	G	G	A	A	A	A	G	G	A	A	A	A	C	C	G	G	T	T	G	G	T	T	C	C	C	C	A	A	A	A	C	C	G	G	C	C	T	T	T	T	G	G	T	T	A	A	C	C	C	C	A	A	T	T	G	G	C	C	T	T	G	G	T	T	T	T	A	A	A	A	G	G	T	T	C	C	G	G	C	C	C	C	A	A	C	C	T	T	C	C	G	G	T	T	C	C	A	A	T	T	G	G	T	T	C	C	A	A	G	G	C	C	C	C	G	G	T	T	T	T	A	A	C	C	G	G	G	G	T	T	C	C	G	G	T	T	A	A	G	G	T	T	A	A	A	A	T	T	G	G	G	G	A	A	G	G	C	C	T	T	C	C	C	C	T	T	T	T	G	G	G	G	C	C	T	T	T	T	C	C	T	T	T	T	C	C	T	T	C	C	G	G	A	A	G	G	G	G	G	G	A	A	T	T	C	C	G	G	A	A	C	C	A	A	A	A	G	G	T	T	T	T	A	A	C	C	A	A	G	G	NA	NA	T	T	G	G	T	T	G	G	A	A	G	G	A	A	A	A	A	A	A	A	G	G	A	A	G	G	T	T	C	C	T	T	A	A	G	G	G	G	C	C	C	C	C	C	G	G	T	T	G	G	A	A	C	C	A	A	C	C	G	G	A	A	T	T	G	G	A	A	C	C	T	T	C	C	T	T	T	T	T	T	C	C	G	G	G	G	T	T	T	T	A	A	G	G	T	T	G	G	A	A	G	G	C	C	C	C	C	C	G	G	C	C	A	A	T	T	T	T	A	A	G	G	G	G	A	A	A	A	C	C	A	A	C	C	G	G	C	C	G	G	A	A	T	T	C	C	C	C	C	C	C	C	G	G	G	G	A	A	C	C	T	T	G	G	C	C	G	G	C	C	C	C	T	T	G	G	C	C	A	A	A	A	G	G	G	G	T	T	T	T	C	C	G	G	G	G	C	C	A	A	A	A	A	A	A	A	T	T	C	C	G	G	G	G	C	C	G	G	T	T	C	C	C	C	A	A	A	A	C	C	C	C	G	G	G	G	A	A	G	G	T	T	G	G	C	C	G	G	T	T	C	C	G	G	A	A	T	T	A	A	T	T	T	T	A	A	C	C	G	G	C	C	C	C	C	C	G	G	T	T	C	C	A	A	T	T	C	C	G	G	G	G	A	A	G	G	G	G	A	A	A	A	G	G	T	T	T	T	C	C	A	A	A	A	G	G	T	T	C	C	T	T	T	T	T	T	A	A	A	A	T	T	A	A	A	A	G	G	G	G	A	A	T	T	C	C	C	C	C	C	C	C	C	C	C	C	T	T	G	G	C	C	T	T	A	A	A	A	C	C	T	T	C	C	A	A	C	C	A	A	G	G	A	A	A	A	G	G	G	G	T	T	C	C	C	C	G	G	T	T	A	A	G	G	A	A	T	T	G	G	C	C	C	C	G	G	C	C	C	C	T	T	T	T	A	A	T	T	T	T	C	C	G	G	C	C	G	G	T	T	T	T	C	C	T	T	C	C	A	A	C	C	G	G	A	A	A	A	C	C	C	C	C	C	G	G	C	C	C	C	G	G	T	T	C	C	G	G	T	T	C	C	A	A	A	A	G	G	T	T	G	G	C	C	T	T	A	A	C	C	G	G	T	T	G	G	T	T	G	G	C	C	T	T	C	C	G	G	A	A	G	G	C	C	G	G	G	G	T	T	T	T	A	A	T	T	A	A	T	T	G	G	C	C	C	C	C	C	G	G	G	G	A	A	A	A	T	T	G	G	G	G	T	T	T	T	C	C	A	A	C	C	C	C	G	G	T	T	A	A	C	C	T	T	A	A	A	A	T	T	G	G	C	C	C	C	T	T	G	G	G	G	A	A	G	G	T	T	G	G	C	C	G	G	C	C	A	A	A	A	G	G	T	T	A	A	T	T	T	T	T	T	T	T	C	C	C	C	G	G	G	T	C	C	C	C	C	C	G	G	G	G	C	C	G	G	T	T	G	G	G	G	C	C	A	A	C	C	T	T	G	G	G	G	A	A	T	T	T	T	A	A	C	C	C	C	C	C	T	T	C	C	T	T	T	T	A	A	A	A	T	T	C	C	T	T	G	G	G	G	G	G	G	G	A	A	A	A	A	A	A	A	NA	NA	G	G	A	A	A	A	G	G	G	G	G	G	T	T	T	T	C	C	T	T	G	G	T	T	G	G	G	G	T	T	T	T	A	A	G	G	G	G	G	G	A	A	C	C	T	T	A	A	G	G	A	A	T	T	A	A	C	C	C	C	G	G	A	A	G	G	G	G	T	T	C	C	C	C	A	A	G	G	C	C	G	A	T	T	C	C	G	G	A	A	T	T	A	A	T	T	C	C	G	G	A	A	T	T	G	G	A	A	A	A	G	G	G	G	G	G	G	G	C	C	T	T	C	C	C	C	G	G	C	C	A	A	T	T	G	G	A	A	A	A	T	T	G	G	G	T	G	G	G	G	G	G	G	G	G	G	G	G	G	G	G	G	A	A	T	T	T	T	A	A	T	T	T	T	A	A	G	G	C	C	T	T	T	T	A	A	A	A	A	A	C	C	C	C	G	G	A	A	A	A	A	A	C	C	A	A	A	A	G	G	G	G	A	A	G	G	T	T	A	A	G	G	T	T	A	A	C	C	T	T	C	C	T	T	T	T	A	A	A	A	C	C	C	C	T	T	T	T	G	G	T	T	A	A	G	G	G	G	G	G	C	C	A	A	T	T	T	T	T	T	G	G	T	T	G	G	G	G	G	G	C	C	A	A	G	G	T	T	A	A	G	G	C	C	G	G	T	T	G	G	C	C	C	C	A	A	G	G	A	A	G	G	C	C	G	G	G	G	C	C	A	A	G	G	G	G	G	G	A	A	G	G	A	A	T	T	A	A	G	G	G	G	T	T	C	C	T	T	T	T	C	C	C	C	T	T	C	C	G	G	G	G	T	T	G	G	C	C	C	C	G	G	C	C	C	C	A	G	G	G	A	A	C	C	T	T	G	G	C	C	G	G	A	A	T	T	A	A	A	A	A	A	T	T	C	C	A	A	G	G	C	C	A	A	G	G	C	C	G	G	C	C	T	T	G	G	C	C	A	A	A	A	G	G	G	G	T	T	G	G	T	T	G	G	T	T	G	G	C	C	G	G	T	T	G	G	A	A	G	G	T	T	A	A	C	C	C	C	G	G	G	G	G	G	T	T	G	G	C	C	C	C	T	T	G	G	A	A	A	A	T	T	C	C	A	A	C	C	G	G	C	C	C	C	A	A	C	C	G	G	C	C	G	G	C	C	C	C	A	A	A	A	C	C	T	T	G	G	G	G	T	T	T	T	G	G	C	C	T	T	T	T	G	G	G	G	T	T	C	C	G	G	C	C	C	C	G	G	G	G	A	A	T	T	T	T	A	A	T	T	A	A	A	A	A	A	C	C	NA	NA	G	G	A	A	C	C	T	T	T	T	A	A	T	T	T	T	A	A	T	T	T	T	T	T	T	T	T	T	T	T	A	A	A	A	T	T	G	G	G	G	T	T	T	T	G	G	C	C	G	G	C	C	A	A	T	T	A	A	G	G	A	A	A	A	A	A	T	T	G	G	A	A	C	C	C	C	C	C	G	G	A	A	C	C	T	T	G	G	C	C	G	G	C	C	C	C	C	C	T	T	T	T	C	C	A	A	G	G	A	A	A	A	A	A	C	C	C	C	T	T	G	G	T	T	A	A	G	G	A	A	T	T	G	G	A	A	G	G	T	T	G	G	C	C	T	T	G	G	T	T	T	T	A	A	T	T	A	A	C	C	G	G	C	C	A	A	A	A	G	G	A	A	G	G	C	C	G	G	A	A	G	G	C	C	C	C	C	C	G	G	C	C	A	A	A	A	G	G	C	C	C	C	C	C	C	C	G	G	A	A	T	T	G	G	T	T	A	A	A	A	G	G	A	A	A	A	G	G	T	T	A	A	C	C	G	G	T	T	G	G	A	A	G	G	A	A	A	A	T	T	T	T	T	T	C	C	C	C	G	G	T	T	G	G	A	A	A	A	C	C	C	C	A	A	C	C	C	C	C	C	T	T	T	T	T	T	G	G	G	G	T	T	G	G	A	A	C	C	A	A	A	A	T	T	T	T	C	C	G	G	C	C	G	G	C	C	C	C	C	C	G	G	G	G	A	A	G	G	C	C	G	G	T	T	A	A	C	C	G	G	G	G	C	C	C	C	A	A	A	A	A	A	G	G	C	C	C	C	A	A	T	T	A	A	C	C	A	A	C	C	C	C	A	A	T	T	A	A	C	C	C	C	C	C	C	C	A	A	G	G	G	G	C	C	G	G	G	G	G	G	A	A	T	T	T	T	C	C	C	C	C	C	G	G	T	T	C	C	C	C	C	C	G	G	C	C	G	G	G	G	G	G	G	G	C	C	G	G	T	T	C	C	T	T	G	G	A	A	G	G	A	A	A	A	G	G	C	C	G	G	C	C	C	C	T	T	A	A	C	C	G	G	T	T	T	T	C	C	C	C	T	T	C	C	G	A	T	T	C	C	C	C	A	A	G	G	G	G	C	C	A	A	T	T	T	T	T	T	T	T	C	C	G	G	G	G	T	T	G	G	T	T	A	A	T	T	T	T	C	C	A	A	A	A	C	C	G	G	G	G	T	T	G	G	G	G	C	C	G	G	C	C	NA	NA	G	G	A	A	G	G	T	T	G	G	G	G	A	A	T	T	C	C	G	G	C	C	C	C	G	G	T	T	G	G	A	A	G	G	G	G	G	G	A	A	T	T	G	G	A	A	A	A	A	A	G	G	C	C	T	T	C	C	G	G	G	G	T	T	C	C	T	T	A	A	C	C	C	C	C	C	T	T	C	C	G	G	A	A	T	T	G	G	G	G	G	G	T	T	A	A	C	C	G	G	G	G	C	C	T	T	T	T	G	G	G	G	G	G	G	G	C	C	G	G	T	T	A	A	G	G	A	A	G	G	C	C	A	A	C	C	A	A	G	G	G	G	T	T	G	G	G	G	A	A	G	G	T	T	C	C	G	G	G	G	C	C	G	G	C	C	G	G	G	G	C	C	A	A	C	C	T	T	C	C	A	A	C	C	A	A	T	T	G	G	T	T	C	C	G	G	C	C	A	A	G	G	G	G	G	G	T	T	C	C	G	G	C	C	G	G	C	C	A	A	G	G	G	G	G	G	A	A	G	G	T	T	A	A	C	C	G	G	G	G	G	G	G	G	G	G	C	C	C	C	C	C	G	G	G	G	A	A	A	A	T	T	G	G	C	C	G	G	G	G	T	T	G	G	T	T	A	A	G	G	C	C	A	A	C	C	A	A	C	C	T	T	G	G	G	G	A	A	C	C	C	C	C	C	G	G	G	G	C	C	G	G	C	C	C	C	C	C	A	A	C	C	C	C	A	A	G	G	G	G	T	T	A	A	C	C	G	G	C	C	T	T	C	C	A	A	T	T	A	A	T	T	C	C	G	G	C	C	A	A	C	C	G	G	T	T	G	G	T	T	C	C	G	G	C	C	C	C	C	C	T	T	G	G	G	G	G	G	G	G	C	C	C	C	G	G	G	G	G	G	C	C	A	A	C	C	NA	NA	A	A	G	G	C	C	G	G	C	C	C	C	C	C	C	C	A	A	A	A	T	T	G	G	G	G	G	G	G	G	T	T	T	T	A	A	T	T	C	C	T	T	C	C	A	A	T	T	G	G	T	C	A	A	G	G	C	C	C	C	G	G	C	C	A	A	G	G	T	T	C	C	G	G	G	G	G	G	G	G	T	T	A	A	C	C	A	A	C	C	G	G	C	C	A	A	A	A	G	G	A	A	C	C	A	A	G	G	G	G	G	G	C	T	A	A	T	T	A	A	A	A	C	C	G	G	C	C	C	C	C	C	G	G	A	A	A	A	T	T	A	A	T	T	T	T	A	A	G	G	C	C	G	G	G	G	G	G	C	C	T	T	C	C	C	C	G	G	A	A	G	G	C	C	C	C	A	A	C	C	T	T	T	T	A	A	T	T	T	T	G	G	G	G	A	A	A	A	G	G	C	C	G	G	C	C	C	C	G	G	T	T	C	C	T	T	C	C	A	A	G	G	C	C	C	C	T	T	A	A	C	C	T	T	C	C	T	T	C	C	G	G	C	C	G	G	T	T	G	G	G	G	A	A	A	A	C	C	G	G	C	C	C	C	C	C	C	C	G	G	T	T	G	G	G	G	G	G	C	C	C	C	C	C	A	A	G	G	C	C	C	C	C	C	C	C	C	C	C	C	C	C	G	G	C	C	G	G	C	C	C	C	A	A	T	T	T	T	G	G	G	G	A	A	T	T	A	A	C	C	C	C	A	A	A	A	C	C	T	T	T	T	T	T	T	T	C	C	G	G	A	A	G	G	C	C	A	A	T	T	NA	NA	G	G	G	G	G	G	T	T	C	C	G	G	G	G	T	T	G	G	C	C	C	C	T	T	C	C	G	G	A	A	G	G	A	A	G	G	A	A	C	C	T	T	A	A	A	A	A	A	G	G	T	T	G	G	T	T	C	C	C	C	G	G	G	G	C	C	A	A	A	A	C	C	C	C	G	G	G	G	T	T	T	T	G	G	C	C	T	T	T	T	T	T	T	T	T	T	G	G	G	G	G	G	G	G	T	T	A	A	A	G	T	T	T	T	C	C	G	G	G	G	G	G	G	G	G	G	C	C	T	T	T	T	C	C	C	C	G	G	C	C	C	C	G	G	T	T	C	C	T	T	A	A	NA	NA	C	C	T	T	A	A	A	A	C	C	G	G	G	G	G	G	A	A	A	A	T	T	T	T	NA	NA	T	T	A	A	T	T	T	T	T	T	A	A	T	T	A	A	A	A	G	G	C	C	C	C	C	C	C	C	T	T	A	A	T	T	G	G	A	A	C	C	G	G	C	C	A	A	C	C	C	C	G	G	A	A	C	C	NA	NA	T	T	A	A	C	C	T	T	C	C	A	A	T	T	T	T	C	C	A	A	T	T	G	G	G	G	A	A	A	A	T	T	C	C	A	A	C	C	G	G	G	G	G	G	C	C	A	A	T	T	G	G	T	T	G	G	T	T	A	A	C	C	C	C	G	G	C	C	C	C	C	C	G	G	A	A	C	C	T	T	G	G	A	A	T	T	C	C	G	G	A	A	T	T	T	T	A	A	C	C	C	C	T	T	A	A	C	T	C	C	A	A	G	G	C	C	C	C	C	C	T	T	A	A	T	T	T	T	A	A	C	C	A	A	G	G	C	C	G	G	A	A	T	T	A	A	A	A	G	G	G	G	G	G	G	G	C	C	G	G	A	A	C	C	C	C	T	T	A	A	T	T	C	C	C	C	C	C	T	T	C	C	C	C	A	A	T	T	C	C	C	C	T	T	A	A	C	C	T	T	A	A	A	A	G	G	A	A	G	G	C	C	G	G	G	G	C	C	A	A	C	C	G	G	A	A	G	G	C	C	G	G	A	A	G	G	C	C	G	G	C	C	G	G	C	C	T	T	C	C	T	T	T	T	A	A	G	G	T	T	G	G	G	G	T	T	G	G	G	G	G	G	A	A	G	G	G	G	C	C	T	T	G	G	C	C	NA	NA	G	G	G	G	A	A	C	C	G	G	C	C	G	G	C	C	C	C	G	G	G	G	G	G	C	C	C	C	C	C	C	C	A	A	G	G	C	C	G	G	G	G	G	G	G	G	A	A	C	C	A	A	C	C	G	G	C	C	A	A	A	A	C	C	A	A	A	A	C	C	C	C	C	C	T	T	A	A	A	A	T	T	A	A	C	C	A	A	T	T	G	G	G	G	C	C	G	G	G	G	A	A	T	T	A	A	C	C	A	A	C	C	G	G	A	A	C	C	A	A	C	C	T	T	G	G	A	A	T	T	T	T	G	G	C	C	G	G	C	C	G	G	T	T	T	T	T	T	G	G	A	A	G	G	A	A	C	C	T	T	C	C	A	A	A	A	G	G	T	T	T	T	T	T	G	G	A	A	A	A	G	G	C	C	C	C	C	C	C	C	T	T	A	A	T	T	G	G	A	A	G	G	T	T	A	A	A	A	C	C	G	G	NA	NA	G	G	C	C	G	G	T	T	T	T	T	T	G	G	T	T	G	G	T	T	C	C	C	C	G	G	C	C	T	T	T	T	G	G	A	A	C	C	A	A	A	A	G	G	A	A	G	G	C	C	G	G	G	G	A	A	G	G	T	T	A	A	NA	NA	T	T	A	A	A	A	G	G	C	C	A	A	C	C	A	A	G	G	G	G	G	G	A	A	A	A	NA	NA	C	C	A	A	C	C	G	G	G	G	T	T	T	T	T	T	A	A	G	G	T	T	G	G	G	G	A	A	G	G	G	G	A	A	A	A	C	C	A	A	C	C	T	T	A	A	G	G	T	T	C	C	G	G	C	C	T	T	C	C	G	G	T	T	C	C	T	T	G	G	A	A	T	T	C	C	T	T	G	G	G	G	G	G	T	T	A	A	G	G	T	T	C	C	C	C	G	G	A	A	G	G	T	T	A	A	A	A	T	T	G	G	T	T	C	C	C	C	A	A	G	G	T	T	A	A	T	T	G	G	T	T	T	T	G	G	A	A	C	C	A	A	T	T	G	G	C	C	A	A	A	A	C	C	T	T	G	G	G	G	A	A	C	C	T	T	C	C	G	G	C	C	A	A	A	A	T	T	G	G	C	C	G	G	T	T	A	A	C	C	C	C	G	G	T	T	C	C	C	C	G	G	C	C	A	A	T	T	C	C	C	C	C	C	C	C	A	A	C	C	C	C	C	C	C	C	A	A	C	C	C	C	G	G	T	T	G	G	A	A	T	T	G	G	G	G	A	A	G	G	T	T	G	G	G	G	G	G	G	G	G	G	C	C	T	T	G	G	G	G	C	C	C	C	C	C	A	A	C	C	T	T	C	C	C	C	T	T	C	C	C	C	T	T	T	T	G	G	G	G	G	G	T	T	G	G	A	A	A	A	T	T	A	A	C	C	G	G	C	C	C	C	A	A	T	T	G	G	C	C	C	C	G	G	T	T	C	C	T	T	G	G	A	A	C	C	T	T	G	G	A	A	G	G	T	T	G	G	A	A	T	T	T	T	T	T	G	G	T	T	A	A	C	C	T	T	T	T	C	C	G	G	G	C	A	A	T	T	G	G	T	T	G	G	G	G	C	C	G	G	C	C	T	T	T	T	C	C	A	A	G	G	T	T	G	G	G	G	A	A	A	A	G	G	G	G	C	C	G	G	C	C	A	A	T	T	T	T	T	T	G	G	C	C	C	C	T	T	T	T	C	C	T	T	A	A	T	T	A	A	A	A	A	A	T	T	A	A	G	G	T	T	T	T	A	A	A	A	T	T	A	A	G	G	C	C	A	A	C	C	G	G	A	A	T	T	A	A	G	G	T	T	T	T	A	A	G	G	T	T	G	G	A	A	T	T	T	T	A	A	T	T	T	T	C	C	A	A	C	C	C	C	T	T	G	G	G	G	G	G	G	G	T	T	T	T	C	C	A	A	C	C	G	G	G	G	T	T	G	G	G	G	C	C	T	T	C	C	C	C	A	A	T	T	A	A	G	G	A	A	A	A	G	G	C	C	C	C	C	C	G	G	C	C	T	T	C	C	G	G	C	C	G	G	T	T	A	A	T	T	C	C	C	C	C	C	C	C	T	T	G	G	C	C	G	G	T	T	G	G	C	C	A	A	T	T	NA	NA	C	C	T	T	C	C	A	A	G	G	C	C	G	G	A	A	T	T	C	C	T	T	G	G	C	C	G	G	G	G	T	T	A	A	C	C	G	G	C	C	G	G	G	G	T	T	G	G	G	G	G	G	G	G	T	T	G	G	C	C	A	A	C	C	G	G	C	C	G	G	A	A	G	G	G	G	C	C	G	G	C	C	C	C	G	G	T	T	C	C	G	G	A	A	C	C	A	A	C	C	C	C	G	G	G	G	C	C	C	C	G	G	A	A	T	T	A	A	G	G	T	T	T	T	C	C	C	C	G	G	A	A	C	C	T	T	G	G	C	C	NA	NA	T	T	A	A	C	C	T	T	G	G	G	G	A	A	T	T	G	G	G	G	C	C	G	G	C	C	T	T	G	G	C	C	T	T	C	C	A	A	G	G	T	T	G	G	A	A	G	G	A	A	C	C	T	T	A	A	C	C	C	C	C	C	C	C	T	T	T	T	A	A	C	C	G	G	C	C	A	A	C	C	T	T	A	A	T	T	T	T	G	G	G	G	C	C	C	C	T	T	C	C	C	C	G	G	C	C	G	G	C	C	G	G	C	C	G	G	T	T	G	G	C	C	G	G	G	G	T	T	C	C	A	A	A	A	A	A	T	T	T	T	G	G	C	C	T	T	G	G	C	C	T	T	T	T	A	A	G	G	A	A	G	G	C	C	G	G	G	G	A	A	A	A	T	T	A	A	C	C	T	T	G	G	C	C	A	A	A	A	A	A	G	G	G	G	A	A	G	G	G	G	T	T	C	C	T	T	G	G	A	A	A	A	A	A	A	A	T	T	C	C	A	A	C	C	G	G	G	G	T	T	T	T	C	C	C	C	C	C	C	C	C	C	C	C	C	C	A	A	G	G	T	T	C	C	G	G	C	C	C	C	A	A	C	C	T	T	G	G	G	G	A	A	C	C	A	A	T	T	A	A	G	G	C	C	A	A	A	A	A	A	T	T	G	G	T	T	G	G	NA	NA	G	G	T	T	A	A	C	C	A	A	G	G	A	A	G	G	T	T	A	A	G	G	C	C	G	G	A	A	A	A	C	C	C	C	C	C	C	C	T	T	T	T	C	C	G	G	G	G	G	G	A	A	G	G	G	G	T	T	G	G	A	A	A	A	C	C	A	A	A	A	A	A	G	G	A	A	A	A	T	T	C	C	A	A	A	A	C	C	A	A	C	C	T	T	G	G	T	T	A	A	A	A	T	T	T	T	T	T	G	G	A	A	T	T	T	T	A	A	G	G	G	G	A	A	T	T	T	T	A	A	G	G	G	G	G	G	A	A	C	C	T	T	C	C	T	T	C	C	G	G	C	C	A	A	T	T	C	C	A	A	T	T	T	T	C	G	T	T	G	G	C	C	G	G	T	T	C	C	T	T	G	G	T	T	A	A	A	A	T	T	T	T	T	T	G	G	G	G	C	C	T	T	T	T	A	A	T	T	T	T	A	A	T	T	G	G	G	G	G	G	C	C	C	C	G	G	C	C	A	A	G	G	C	C	A	A	A	A	G	G	A	A	G	G	G	G	C	C	A	A	T	T	G	G	G	G	T	T	G	G	T	T	A	A	G	G	C	C	G	G	G	G	C	C	A	A	A	A	T	T	A	A	T	T	C	C	T	T	G	G	T	T	A	A	C	C	C	C	A	A	A	A	C	C	A	A	C	C	T	T	T	T	C	C	C	C	A	A	G	G	T	T	C	C	C	C	T	T	C	C	G	G	C	C	T	T	C	C	C	C	C	C	T	T	A	A	G	G	G	G	C	C	C	C	A	A	G	G	G	G	T	T	G	G	C	C	C	C	A	A	G	G	G	G	G	G	G	G	G	G	G	G	C	C	C	C	C	C	C	C	T	T	G	G	A	A	T	T	G	G	G	G	C	C	G	G	T	T	G	G	C	C	G	G	G	G	C	C	A	A	A	A	C	C	A	A	G	G	G	G	T	T	A	A	C	C	C	C	A	A	C	C	G	A	G	G	C	C	A	A	A	A	T	T	A	A	A	A	T	T	G	G	A	A	G	G	G	G	G	G	A	A	T	T	C	C	T	T	A	A	T	T	G	G	G	G	G	G	A	A	G	G	G	G	T	T	A	A	A	A	T	T	T	T	C	C	G	G	T	T	C	C	A	A	T	T	G	G	C	C	T	T	T	T	G	G	T	T	C	C	C	C	G	G	C	C	T	T	T	T	A	A	G	G	C	C	G	G	C	C	A	A	T	T	A	A	G	G	G	G	C	C	C	C	G	G	G	G	G	G	T	T	G	G	T	T	C	C	NA	NA	C	C	T	T	C	C	T	T	G	G	C	C	A	A	C	C	C	C	T	T	T	T	T	T	A	A	A	A	C	C	T	T	C	C	G	G	G	G	G	G	C	C	A	A	G	G	T	T	C	C	A	A	T	T	A	A	T	T	C	C	T	T	C	C	C	C	G	G	A	A	A	A	C	C	G	G	C	C	A	A	C	C	G	G	T	T	T	T	T	T	T	T	A	A	A	A	T	T	A	A	G	G	T	T	T	T	A	A	G	G	T	T	C	C	C	C	G	G	C	C	G	G	G	G	T	T	C	C	G	G	G	G	T	T	T	T	G	G	A	A	A	A	A	A	G	G	T	T	C	C	G	G	G	G	C	C	G	G	G	G	C	C	C	C	T	T	C	C	G	G	T	T	C	C	A	A	C	C	G	G	T	T	G	G	A	A	C	C	C	C	G	G	A	A	C	C	G	G	G	G	G	G	G	G	C	C	A	A	G	G	G	G	A	A	G	G	G	G	C	T	G	G	A	A	C	C	A	A	C	C	A	A	A	A	C	C	C	C	C	C	T	T	A	A	T	T	A	A	C	C	C	C	T	T	A	A	C	C	C	C	T	T	C	C	G	G	C	C	G	G	T	T	G	G	T	T	C	C	A	A	C	C	C	C	G	G	G	G	G	G	C	C	G	G	C	C	A	A	C	C	G	G	C	C	G	G	G	G	C	C	G	G	A	A	A	A	C	C	A	A	T	T	T	T	T	T	G	G	G	G	A	A	G	G	G	G	C	C	C	C	G	G	T	T	G	G	T	T	C	C	G	G	G	G	C	C	G	G	T	T	C	C	G	G	A	A	G	G	G	G	G	G	T	T	T	T	C	C	G	G	G	G	C	C	C	C	G	G	G	G	T	T	G	G	A	A	G	G	A	A	C	C	A	A	T	T	C	C	C	C	C	C	G	G	G	G	G	G	A	A	G	G	C	C	C	C	C	C	C	C	C	C	C	T	C	C	A	A	A	A	C	C	T	T	T	T	G	G	C	C	C	C	C	C	T	T	G	G	G	G	C	C	A	A	G	G	T	T	A	A	T	T	G	G	C	C	C	C	C	C	C	C	A	A	C	C	G	G	T	T	T	T	C	C	C	C	C	C	A	A	A	A	A	A	A	A	A	A	C	C	T	T	G	G	C	C	C	C	C	C	C	C	G	G	A	A	T	T	T	T	C	C	T	T	G	G	G	G	C	C	T	T	C	C	G	G	A	A	C	C	A	A	C	C	G	G	T	T	G	G	A	A	G	G	A	A	T	T	C	C	C	C	G	G	C	C	C	C	G	G	C	C	A	A	T	T	C	C	C	C	C	C	T	T	G	G	G	G	C	C	C	C	G	G	G	G	T	T	A	A	C	C	T	T	T	T	G	G	C	C	A	A	G	G	C	C	G	G	G	G	G	G	C	C	C	C	C	C	G	G	C	C	T	T	A	A	G	G	T	T	G	G	T	T	G	G	A	A	C	C	C	C	A	A	C	C	A	A	G	G	T	T	G	G	T	T	C	C	G	G	G	G	G	G	C	C	A	A	T	T	T	T	G	G	T	T	C	C	A	A	A	A	A	A	T	T	A	A	C	C	G	G	A	A	C	C	A	A	A	A	C	C	T	T	C	C	T	T	A	A	A	A	C	C	C	C	C	C	C	C	C	C	T	T	T	T	T	T	T	T	T	T	T	T	C	C	C	C	T	T	C	C	T	T	C	C	C	C	T	T	C	C	C	C	G	G	G	G	C	C	G	G	C	C	C	C	C	C	T	T	G	G	G	G	G	G	C	C	C	C	T	T	C	C	T	T	G	G	T	T	G	G	A	A	T	T	G	G	T	T	T	T	G	G	C	C	G	G	G	G	T	T	G	G	T	T	C	C	G	G	C	C	T	T	G	G	C	C	T	T	C	C	T	T	NA	NA	T	T	G	G	C	C	T	T	T	T	T	T	C	C	G	G	T	T	T	T	A	A	T	T	A	A	C	C	C	C	C	C	C	C	A	A	T	T	A	A	T	T	T	T	A	A	T	T	G	G	C	C	G	G	A	A	T	T	T	T	T	T	T	C	C	C	G	G	A	A	C	C	G	G	C	C	T	T	A	A	A	A	C	C	A	A	G	G	C	C	C	C	T	T	C	C	C	C	C	C	G	G	A	A	C	C	C	C	G	G	A	A	G	G	T	T	T	T	A	A	A	A	A	A	T	T	A	A	G	G	T	T	G	G	C	C	T	T	T	T	A	A	C	C	C	C	A	A	C	C	T	T	C	C	C	C	T	T	G	G	T	T	C	C	G	G	A	A	A	A	G	G	T	T	G	G	T	T	T	T	C	C	A	A	G	G	G	G	A	A	A	A	C	C	C	C	T	T	T	T	A	A	C	C	C	C	G	G	G	G	A	A	G	G	A	A	T	T	A	A	G	G	G	G	G	G	T	T	A	A	G	G	G	G	C	C	G	G	A	A	C	C	T	T	G	G	A	A	A	A	C	C	G	G	A	A	G	G	T	T	G	G	T	T	C	C	G	G	A	A	A	A	G	G	G	G	G	G	T	T	A	A	A	A	G	G	A	A	A	A	G	G	T	T	G	G	A	A	T	T	C	C	G	G	G	G	G	G	G	G	G	G	A	A	A	A	T	T	G	G	C	C	T	T	C	C	G	G	T	T	T	T	T	T	A	A	A	A	T	T	C	C	A	A	G	G	T	T	A	A	C	C	C	C	C	C	T	T	A	A	T	T	A	A	T	T	G	G	C	C	T	T	T	T	T	T	A	A	T	T	A	A	A	A	G	G	A	A	A	A	A	A	G	G	C	C	G	G	C	C	C	C	G	G	C	C	C	C	T	T	G	G	T	T	A	A	T	T	C	C	A	A	A	A	G	G	T	T	G	G	A	A	C	G	A	A	G	G	G	G	T	T	A	A	C	C	G	G	G	G	A	A	A	A	A	A	T	T	A	A	C	C	C	C	C	C	T	T	C	C	A	A	T	T	T	T	A	A	G	G	C	C	G	G	T	T	C	C	A	A	C	C	T	T	A	A	C	C	C	C	C	C	A	A	C	C	C	C	T	T	C	C	T	T	C	C	T	T	A	A	A	A	A	A	G	G	C	C	G	G	G	G	G	G	G	G	G	G	T	T	C	C	A	A	A	A	G	G	A	A	T	T	C	C	T	C	T	T	A	A	T	T	A	A	C	C	T	T	G	G	A	A	G	G	C	C	A	A	T	T	C	C	T	T	A	A	A	A	A	A	G	G	G	G	G	G	C	C	C	C	C	C	G	G	C	C	T	T	G	G	G	G	G	G	C	C	T	T	G	G	A	A	A	A	T	T	A	A	T	T	T	T	C	C	G	G	A	A	G	G	G	G	G	G	T	T	G	G	C	C	A	A	A	A	C	C	C	C	T	T	T	T	G	G	A	A	T	T	T	T	G	G	G	G	C	C	C	C	C	C	C	C	G	G	A	A	G	G	G	G	G	G	G	G	T	T	A	A	G	G	A	A	A	A	T	T	A	A	A	A	A	A	G	G	A	A	C	C	C	C	A	A	T	T	A	A	T	T	G	G	C	C	C	C	C	C	A	A	C	C	C	C	A	A	T	T	T	T	C	C	C	C	G	G	A	A	G	G	A	A	C	C	C	C	G	G	G	G	G	G	A	A	T	T	C	C	C	C	A	A	G	G	C	C	C	C	G	G	G	G	T	T	C	C	A	A	G	G	A	A	C	C	G	G	A	A	C	C	A	A	A	A	G	G	C	C	G	G	G	G	G	G	A	A	C	C	T	T	T	T	G	G	A	A	C	C	G	G	T	T	C	C	C	C	A	A	T	T	A	A	G	G	C	C	C	C	T	T	G	G	G	G	G	G	C	C	C	C	G	G	C	C	G	G	A	A	A	A	G	G	G	G	A	A	C	C	G	G	A	A	G	G	A	A	G	G	T	T	T	T	A	A	C	C	T	T	C	C	G	G	C	C	C	C	T	T	T	T	G	G	C	C	C	C	C	C	T	T	T	T	T	T	G	G	A	A	G	G	A	A	C	C	T	T	T	T	T	T	C	C	G	G	C	C	T	T	A	A	C	C	G	G	C	C	C	C	A	A	G	G	A	A	A	A	G	G	C	C	A	A	T	T	C	C	C	C	A	A	T	T	T	T	A	A	T	T	T	T	T	T	A	A	C	C	T	T	C	C	C	C	G	G	T	T	C	C	A	A	T	T	A	A	C	C	A	A	C	C	A	A	G	G	C	C	G	G	C	C	C	C	G	G	T	T	C	C	T	T	T	T	T	T	T	T	G	G	A	A	T	T	A	A	C	C	T	T	C	C	C	C	C	C	C	C	T	T	C	C	G	G	A	A	T	T	G	G	T	C	C	C	G	G	A	A	C	C	G	G	C	C	T	T	C	C	T	T	C	C	G	G	G	G	A	A	G	G	C	C	A	A	C	C	A	A	T	T	T	T	A	A	G	G	G	G	C	C	C	C	G	G	G	G	C	C	C	C	C	C	A	A	G	G	T	T	T	T	C	C	T	T	G	G	A	A	C	C	T	T	C	C	A	A	T	T	T	T	A	A	A	A	C	C	T	T	T	T	G	G	C	C	C	C	A	A	T	T	A	A	C	C	G	G	A	A	G	G	G	G	G	G	G	G	G	G	T	T	T	T	C	C	G	G	A	A	A	A	G	G	C	C	C	C	A	A	C	C	G	G	NA	NA	A	A	C	C	C	C	G	G	A	A	T	T	G	G	C	C	G	G	G	G	G	G	G	G	A	A	A	A	C	C	A	A	A	A	C	C	A	A	C	C	G	G	T	T	G	G	T	T	T	T	T	T	C	C	T	T	A	A	G	G	C	C	A	A	A	A	G	G	C	C	C	C	C	C	G	G	A	A	A	A	A	A	G	G	C	C	T	T	C	C	A	A	A	A	T	T	G	G	A	A	C	C	G	G	G	G	T	T	C	C	C	C	A	A	C	C	C	C	C	C	C	C	T	T	C	C	C	C	T	T	C	C	T	T	A	A	A	A	T	T	C	C	G	G	C	C	A	A	T	T	T	T	A	A	G	G	C	C	T	T	G	G	C	C	G	G	T	T	C	C	A	A	G	G	C	C	G	G	A	A	C	C	T	T	C	C	G	G	C	C	T	T	C	C	A	A	T	T	A	A	C	C	C	C	A	A	T	T	C	C	T	T	G	G	A	A	C	C	T	T	C	C	A	A	C	C	G	G	T	T	T	T	C	C	A	A	T	T	A	A	G	G	G	G	C	C	G	G	G	G	G	G	C	C	G	G	T	T	C	C	A	A	G	G	T	T	G	G	G	G	G	G	G	G	G	G	G	G	G	G	C	C	A	A	C	C	T	T	T	T	C	C	C	C	T	T	G	G	C	C	T	T	T	T	C	C	A	A	A	A	A	A	C	C	C	C	G	G	NA	NA	T	T	T	T	A	A	T	T	T	T	A	A	T	T	T	T	C	C	T	G	G	G	G	G	T	T	T	T	C	C	C	C	C	C	A	A	G	G	G	G	G	G	C	C	A	A	A	A	A	A	G	G	G	G	G	G	C	C	A	A	A	A	C	C	C	C	C	C	A	A	C	C	C	C	G	G	C	C	A	A	A	A	G	G	G	G	G	G	G	A	T	T	C	C	G	G	A	A	T	T	C	C	G	G	G	G	G	G	A	A	G	G	C	C	A	A	C	C	C	C	G	G	A	A	A	A	C	C	T	T	C	C	G	G	G	G	C	C	T	T	T	T	C	C	G	G	C	C	T	T	T	T	G	G	C	C	G	G	C	C	G	G	A	A	C	C	G	G	A	A	G	G	T	T	T	T	T	T	C	C	A	A	C	C	A	A	C	C	G	G	A	A	A	A	A	A	G	G	A	A	C	C	G	G	A	A	C	C	T	T	G	G	C	C	C	C	T	T	C	C	A	A	T	T	A	A	C	C	A	A	T	T	A	A	T	T	A	A	A	A	G	G	A	A	A	A	C	C	G	G	G	G	G	A	T	T	T	T	T	T	A	A	A	A	G	A	C	C	A	A	T	T	G	G	T	T	C	C	C	C
CC	OR157f52	NA	NA	1	NA	C	C	G	G	G	A	A	A	C	C	G	G	C	C	C	C	A	A	G	G	A	A	G	G	T	T	T	T	C	C	T	T	G	G	G	G	C	C	A	A	T	T	A	A	A	A	A	A	A	A	C	C	G	G	T	T	C	C	A	A	C	C	A	A	T	T	C	C	A	A	A	A	T	T	A	A	T	T	A	A	C	C	G	G	G	G	C	C	A	A	A	A	T	T	C	C	T	T	A	A	G	G	C	C	A	A	T	T	A	A	T	T	G	G	T	T	C	C	A	A	T	T	A	A	A	A	T	T	T	T	C	C	A	A	C	C	T	T	T	T	C	C	C	C	A	A	C	C	C	C	A	A	T	T	T	T	A	A	T	T	G	G	T	T	T	T	T	T	T	T	C	C	G	G	A	A	T	T	C	C	G	G	G	G	C	C	C	C	A	A	NA	NA	G	G	C	C	C	C	T	T	T	T	T	T	C	C	G	G	T	T	A	A	C	C	A	A	C	C	T	T	T	T	A	A	A	A	G	G	A	A	T	T	C	C	T	T	C	C	T	T	A	A	T	T	G	G	G	G	T	T	C	C	G	G	A	A	G	G	T	T	G	G	C	C	A	A	T	T	T	T	G	G	T	T	T	T	G	G	G	G	T	T	T	T	T	T	G	G	G	G	C	C	A	A	C	C	A	A	A	A	A	A	G	G	A	A	T	T	G	G	C	C	A	A	C	C	G	G	G	G	C	C	A	A	G	G	A	A	G	G	A	A	G	G	G	G	T	T	A	A	T	T	G	G	G	G	T	T	T	T	A	A	A	A	A	A	C	C	C	C	T	T	C	C	T	T	A	A	G	G	A	A	A	A	G	G	T	T	A	A	C	C	A	A	G	G	C	C	A	A	G	G	A	A	T	T	C	C	A	A	T	T	G	G	G	G	G	G	C	C	G	G	T	T	T	T	G	G	A	A	G	G	G	G	T	T	C	C	T	T	A	A	C	C	T	T	T	T	T	T	T	T	A	A	C	C	A	A	C	C	C	C	G	G	T	T	C	C	C	C	C	C	T	T	G	G	G	G	C	C	A	A	A	A	G	G	C	C	A	A	T	T	G	G	A	A	G	G	T	T	T	T	G	G	T	T	A	A	A	A	G	G	A	A	G	G	T	T	G	G	G	G	T	T	G	G	G	G	G	G	C	C	G	G	G	G	C	C	T	T	C	C	C	C	G	G	A	A	C	C	A	A	C	C	A	A	A	A	G	G	A	A	T	T	G	G	G	G	G	G	C	C	C	C	T	T	T	T	T	T	A	A	G	G	T	T	C	C	G	G	C	C	G	G	C	C	C	C	T	T	C	C	G	G	A	A	G	G	C	C	A	A	C	C	T	T	A	A	A	A	T	T	A	A	G	G	T	T	G	G	T	T	T	T	C	C	G	G	C	C	G	G	G	G	C	C	C	C	A	A	A	A	C	C	T	T	T	T	C	C	G	G	C	C	C	C	G	G	C	C	T	T	C	C	A	A	T	T	C	C	T	T	A	A	A	A	C	C	T	T	C	C	G	G	C	C	C	C	T	T	C	C	A	A	G	G	T	T	G	G	A	A	T	T	G	G	G	G	C	C	A	A	G	G	C	C	C	C	C	C	A	A	T	T	T	T	G	G	C	C	G	G	G	G	A	A	C	C	C	C	G	G	G	G	G	G	T	T	C	C	A	A	A	A	G	G	A	A	A	A	C	C	T	T	C	C	T	T	C	C	G	G	C	C	T	T	G	G	A	A	T	T	A	A	C	C	C	C	C	C	T	T	G	G	A	A	T	T	C	C	A	A	G	G	G	G	T	T	T	T	T	T	G	G	C	C	C	C	A	A	T	T	A	A	G	G	C	C	A	A	A	A	G	G	G	G	T	T	A	A	G	G	T	T	T	T	G	G	G	G	T	T	A	A	A	A	C	C	T	T	T	T	C	C	A	A	C	C	A	A	G	G	G	G	T	T	A	A	T	T	C	C	G	G	A	A	G	G	C	C	G	G	C	C	A	A	A	A	A	A	A	A	T	T	T	T	C	C	T	T	G	G	C	C	T	T	T	T	C	C	C	C	G	G	C	C	C	C	C	C	C	C	T	T	T	T	T	T	C	C	G	G	G	G	A	A	A	A	G	G	T	T	A	A	A	A	T	T	G	G	A	A	C	C	T	T	C	C	T	T	T	T	C	C	G	G	C	C	T	T	T	T	G	G	C	C	G	G	T	T	G	G	T	C	T	T	A	A	A	A	A	A	A	A	G	G	C	C	G	G	A	A	C	C	A	A	C	C	A	A	A	A	A	A	G	G	T	T	C	C	G	G	C	C	C	C	A	A	T	T	G	G	T	T	A	A	T	T	T	T	T	T	A	A	G	G	G	G	C	C	G	G	G	G	G	G	G	G	A	A	G	G	A	A	G	G	G	G	T	T	T	T	G	G	A	A	C	C	G	G	A	A	C	C	C	C	G	G	G	G	C	C	G	G	C	C	T	T	A	A	T	T	A	A	T	T	A	A	T	T	G	G	G	G	G	G	A	A	C	C	C	C	T	T	C	C	G	G	T	T	T	T	A	A	A	A	G	G	G	G	C	C	A	A	G	G	C	C	C	C	G	G	A	A	T	T	G	G	A	A	G	G	C	C	T	T	A	A	T	T	G	G	A	A	G	G	A	A	G	G	A	A	G	G	T	T	A	A	A	A	C	C	C	C	G	G	C	C	G	G	A	A	C	C	T	T	C	C	C	C	G	G	C	C	G	G	C	C	T	T	G	G	C	C	A	A	C	C	T	T	C	C	C	C	A	A	C	C	C	C	A	A	G	G	T	T	A	A	A	A	C	C	A	A	T	T	C	C	A	A	C	C	A	A	T	T	G	G	C	C	C	C	A	A	C	C	G	G	T	T	C	C	C	C	C	C	G	G	C	C	A	A	G	G	T	T	C	C	A	A	G	G	G	G	G	G	C	C	A	A	G	G	T	T	T	T	A	A	G	G	T	T	C	C	T	T	A	A	G	G	A	A	C	C	A	A	T	T	T	T	A	A	A	A	T	T	G	G	A	A	A	A	C	C	T	T	T	T	C	C	G	G	T	T	G	G	A	A	C	C	T	T	C	C	C	C	C	C	C	C	C	C	G	G	G	G	G	G	T	T	G	G	A	A	G	G	G	G	G	G	A	A	A	A	G	G	A	A	G	G	T	T	T	T	T	T	C	C	G	G	C	C	A	A	G	G	T	T	A	A	T	T	C	C	A	A	T	T	C	C	C	C	T	T	A	A	C	C	A	A	G	G	A	A	C	C	G	G	A	A	A	A	C	C	T	T	A	A	C	C	G	G	G	G	G	G	G	G	C	C	C	C	T	T	C	C	T	T	G	G	A	A	G	G	C	C	T	T	A	A	T	T	C	C	A	A	C	C	T	T	A	A	C	C	A	A	T	T	C	C	T	T	G	G	C	C	G	G	C	C	C	C	A	A	C	C	A	A	A	A	G	G	T	T	G	G	G	G	C	C	G	G	G	G	A	A	C	C	A	A	G	G	A	A	T	T	T	T	C	C	A	A	G	G	G	G	A	A	A	A	A	A	A	A	G	G	T	T	T	T	G	G	A	A	A	A	A	A	T	T	C	C	A	A	C	C	A	A	C	C	C	C	G	G	T	T	G	G	T	T	C	C	T	T	C	C	G	G	A	A	C	C	T	T	A	A	C	C	C	C	C	C	C	C	T	T	C	C	T	T	A	A	G	G	T	T	C	C	T	T	G	G	A	A	T	T	A	A	A	A	C	C	C	C	A	A	C	C	G	G	G	G	C	C	C	C	G	G	G	G	T	T	T	T	A	A	C	C	C	C	C	C	T	T	G	G	G	G	T	T	T	T	C	C	T	T	A	A	A	A	G	G	C	C	A	A	A	A	G	G	C	C	C	C	A	A	A	A	T	T	T	T	A	A	T	T	T	T	C	C	C	C	T	T	T	T	G	G	T	T	T	T	A	A	T	T	T	T	G	G	A	A	A	A	T	T	G	G	A	A	A	A	T	T	G	G	A	A	C	C	C	C	A	A	A	A	A	A	G	G	G	G	A	A	T	T	C	C	A	A	C	C	T	T	A	A	A	A	A	A	C	C	C	C	C	C	T	T	G	G	C	C	C	C	G	G	G	G	A	A	T	T	T	T	A	A	T	T	T	T	T	T	T	T	C	C	T	T	T	T	T	T	A	A	G	G	T	T	T	T	T	T	C	C	G	G	A	A	A	A	A	A	A	A	C	C	C	C	A	A	G	G	T	T	C	C	T	T	T	T	T	T	G	G	T	T	C	C	T	T	T	T	C	C	A	A	A	A	T	T	T	T	A	A	A	A	G	G	A	A	C	C	T	T	G	G	A	A	C	C	A	A	G	G	G	G	T	T	C	C	A	A	A	A	T	T	C	C	C	C	G	G	G	G	C	C	C	C	G	G	T	T	C	C	C	C	T	T	T	T	T	T	G	G	A	A	A	A	A	A	G	G	G	G	A	A	T	T	G	G	A	A	C	C	C	C	C	C	G	G	T	T	C	C	A	A	G	G	T	T	A	A	C	C	G	G	A	A	T	T	C	C	T	T	T	T	C	C	A	A	A	A	A	A	C	C	A	A	G	G	G	G	G	G	C	C	T	T	A	A	C	C	C	C	A	A	C	C	C	C	A	A	G	G	G	G	T	T	A	A	G	G	C	C	A	A	A	A	A	A	C	C	T	T	T	T	T	T	C	C	G	G	C	C	T	T	C	C	G	G	G	G	G	G	A	A	G	G	C	C	T	T	C	C	A	A	T	T	C	C	A	A	A	A	T	T	A	A	A	A	A	A	A	A	T	T	G	G	C	C	C	C	A	A	T	T	T	G	A	A	T	T	A	A	A	A	G	G	G	G	C	C	A	A	A	A	C	C	C	C	A	A	T	T	A	A	A	A	G	G	A	A	C	C	A	A	T	T	T	T	T	T	C	C	C	C	C	C	G	G	C	C	T	T	C	C	G	G	G	G	A	A	G	G	T	T	C	C	A	A	G	G	T	T	T	T	A	A	C	C	T	T	T	T	G	G	T	T	T	T	G	G	G	G	A	A	A	A	G	G	T	T	A	A	G	G	G	G	C	C	T	T	G	G	G	G	C	C	C	C	A	A	G	G	A	A	A	A	C	C	C	C	C	C	A	A	G	G	T	T	G	G	T	T	C	C	T	T	T	T	C	C	A	A	C	C	G	G	G	G	C	C	G	G	C	C	A	A	C	C	A	A	C	C	A	A	T	T	T	T	T	T	C	C	G	G	C	C	C	C	A	A	A	A	T	T	G	G	T	T	A	A	C	C	G	G	T	T	A	A	G	G	T	T	A	A	C	C	T	T	C	C	G	G	A	A	A	A	T	T	C	C	A	A	G	G	C	C	G	G	T	T	T	T	G	G	A	A	C	C	A	A	G	G	G	G	A	A	A	A	G	G	C	C	C	C	C	C	T	T	C	C	A	A	G	G	T	T	A	A	G	G	C	C	T	T	G	G	T	T	A	A	T	T	T	T	A	A	G	G	C	C	T	T	T	T	G	G	A	A	T	T	C	C	C	C	C	C	C	C	T	T	C	C	A	A	A	A	A	A	C	C	T	T	C	C	G	G	A	A	C	C	C	C	G	G	T	T	C	C	T	T	C	C	C	C	A	A	C	C	T	T	T	T	T	T	T	T	C	C	C	C	G	G	C	C	A	A	T	T	G	G	T	T	T	T	T	T	A	A	G	G	C	C	A	A	T	T	G	G	C	C	G	G	C	C	G	G	G	G	C	C	G	G	C	C	G	G	C	C	G	G	G	G	C	C	G	G	G	A	G	G	T	T	C	C	A	A	G	G	G	G	C	C	G	G	A	A	T	T	T	T	T	T	G	G	C	C	G	G	G	G	A	A	C	C	A	A	C	C	T	T	A	A	C	C	G	G	G	G	G	G	C	C	G	G	A	A	C	C	C	C	C	C	C	C	T	T	T	T	T	T	T	T	G	G	G	G	T	T	T	T	T	T	G	G	A	A	C	C	C	C	G	G	C	C	A	A	T	T	G	G	C	C	G	G	A	A	A	A	T	T	T	T	C	C	G	G	A	A	A	A	T	T	A	A	T	T	C	C	C	C	A	A	G	G	T	T	C	C	A	A	G	G	C	C	T	T	A	A	T	T	C	C	T	T	G	G	A	A	G	G	G	G	C	C	G	G	G	G	C	C	G	G	A	A	G	G	G	G	C	C	A	A	A	A	C	C	C	C	C	C	T	T	T	T	G	G	C	C	T	T	A	A	G	G	C	C	G	G	T	T	G	G	T	T	T	T	A	A	G	G	T	T	A	A	C	C	C	C	G	G	T	T	T	T	T	T	T	T	A	A	G	G	C	C	T	T	G	G	G	G	T	T	T	T	C	C	C	C	A	A	C	C	C	C	A	A	A	A	C	C	A	A	T	T	T	T	G	G	T	T	A	A	A	A	G	G	C	C	A	A	T	T	C	C	G	G	A	A	G	G	A	A	C	C	A	A	G	G	T	T	C	C	G	G	C	C	A	A	T	T	T	T	A	A	C	C	A	A	G	G	C	C	C	C	C	C	T	T	T	T	A	A	C	C	T	T	C	C	G	G	T	T	A	A	C	C	C	C	C	C	C	C	A	A	T	T	A	A	G	G	T	T	T	T	A	A	A	A	C	C	G	G	T	T	G	G	A	A	G	G	A	A	T	T	C	C	NA	NA	C	C	G	G	T	T	G	G	G	G	T	T	C	C	G	G	A	A	T	T	C	C	A	A	T	T	A	A	A	A	G	G	T	T	C	C	G	G	T	T	A	A	A	A	A	A	C	C	T	T	C	C	G	G	A	A	G	G	A	A	C	C	C	C	T	T	C	C	C	C	C	C	C	C	G	G	T	T	T	T	C	C	T	T	C	C	T	T	A	A	G	G	C	C	G	G	T	T	T	T	T	T	C	C	C	C	T	T	A	A	T	T	T	T	C	C	A	A	G	G	G	G	T	T	T	T	G	G	A	A	C	C	G	G	T	T	T	T	G	G	C	C	C	C	G	G	C	C	T	T	G	G	A	A	C	C	A	A	A	A	A	A	A	A	G	G	A	A	A	A	T	T	G	G	G	G	G	G	C	C	T	T	T	T	A	A	A	A	A	A	C	C	G	G	T	T	A	A	T	T	A	A	C	C	A	A	T	T	C	C	C	C	G	G	C	C	A	A	G	G	T	T	G	G	G	G	C	C	T	T	G	G	C	C	G	G	G	G	G	G	G	G	T	T	T	T	T	T	A	A	T	T	A	A	C	C	C	C	A	A	G	G	A	A	T	T	A	A	A	A	G	G	C	C	G	G	C	C	T	T	T	T	A	A	C	C	A	A	A	A	G	G	C	C	C	C	A	A	G	G	C	C	T	T	A	A	C	C	C	C	G	G	G	G	G	G	C	C	C	C	T	T	A	A	G	G	G	G	G	G	T	T	T	T	G	G	C	C	G	G	G	G	T	T	A	A	G	G	G	G	T	T	C	C	A	A	G	G	T	T	C	C	G	G	G	G	T	T	T	T	A	A	T	T	T	T	C	C	G	G	G	G	T	T	T	T	A	A	A	A	A	A	T	T	G	G	C	C	G	G	A	A	A	A	A	A	T	T	C	C	A	A	G	G	T	T	T	T	A	A	A	A	C	C	G	G	C	C	A	A	T	T	A	A	G	G	T	T	G	G	C	C	A	A	A	A	T	T	T	T	T	T	C	C	G	G	G	G	T	T	A	A	A	A	A	A	C	C	T	T	C	C	T	T	C	C	T	T	C	C	T	T	T	T	G	G	T	T	T	T	C	C	C	C	T	T	C	C	A	A	G	G	A	A	T	T	C	C	A	A	C	C	T	T	A	A	A	A	T	T	T	T	C	C	A	A	G	G	C	C	G	G	C	C	G	G	T	T	T	T	T	T	G	G	G	G	A	A	A	A	A	A	A	A	T	T	T	T	A	A	C	C	C	C	T	T	A	A	A	A	G	G	A	A	G	G	G	G	T	T	T	T	A	A	C	C	A	A	C	C	T	T	G	G	C	C	A	A	C	C	T	T	A	A	A	A	C	C	G	G	T	T	A	A	G	G	C	C	A	A	T	T	A	A	T	T	C	C	T	T	G	G	C	C	G	G	G	G	G	G	C	C	C	C	A	A	T	T	C	C	C	C	G	G	T	T	G	G	G	G	T	T	C	C	G	G	T	T	A	A	T	T	C	C	T	T	A	A	C	C	A	A	T	T	T	T	G	G	C	C	G	G	G	G	C	C	T	T	C	C	A	A	T	T	A	A	A	A	A	A	C	C	T	T	A	A	G	G	A	A	A	A	T	T	C	C	T	T	A	A	G	G	T	T	T	T	G	G	C	C	A	A	T	T	A	A	A	A	G	G	C	C	C	C	C	C	T	T	C	C	A	A	G	G	T	T	A	A	A	A	G	G	C	C	C	C	G	G	A	A	T	T	T	T	G	G	A	A	C	C	T	T	A	A	C	C	A	A	C	C	C	C	T	T	G	G	A	A	G	G	T	T	G	G	C	C	T	T	C	C	C	C	G	G	G	G	T	T	A	A	A	A	A	A	C	C	G	G	C	C	A	A	G	G	C	C	G	G	C	C	G	G	G	G	T	T	C	C	C	C	G	G	C	C	T	T	A	A	A	A	C	C	C	C	G	G	G	G	C	C	C	C	T	T	G	G	G	G	C	C	C	C	T	T	G	G	A	A	G	G	T	T	T	T	A	A	A	A	T	T	T	T	T	T	G	G	G	G	T	T	C	C	G	G	T	T	C	C	C	C	G	G	A	A	A	A	C	C	G	G	G	G	A	A	G	G	A	A	A	A	A	A	A	A	A	A	A	A	T	T	C	C	A	A	C	C	A	A	C	C	G	G	G	G	A	A	A	A	G	G	G	G	G	G	A	A	C	C	T	T	G	G	A	A	G	G	C	C	T	T	T	T	A	A	A	A	G	G	T	T	G	G	A	A	T	T	T	T	C	C	A	A	G	G	C	C	G	G	C	C	G	G	C	C	G	G	C	C	A	A	A	A	G	G	G	G	A	A	C	C	T	T	T	T	A	A	G	G	C	C	G	G	T	T	A	A	T	T	C	C	C	C	C	C	C	C	T	T	G	G	T	T	T	T	T	T	A	A	A	A	A	A	T	T	T	T	T	T	T	T	C	C	C	C	C	C	G	G	G	G	C	C	A	A	C	C	G	G	T	T	G	G	C	C	C	C	G	G	T	T	C	C	T	T	C	C	T	T	C	C	G	G	T	T	T	T	T	T	C	C	C	C	C	C	T	T	A	A	A	A	G	G	A	A	T	T	A	A	C	C	T	T	G	G	T	T	T	T	A	A	C	C	G	G	T	T	G	G	C	C	C	C	T	T	C	C	T	T	A	A	T	T	C	C	T	T	C	C	T	T	C	C	A	A	A	A	T	T	G	G	C	C	G	G	C	C	C	C	C	C	C	C	G	G	T	T	A	A	A	A	C	C	T	T	G	G	T	T	A	A	C	C	T	T	A	A	G	G	G	G	C	C	A	A	C	C	A	A	A	A	T	T	G	G	A	A	C	C	G	G	C	C	G	G	T	T	C	C	G	G	C	C	G	G	G	G	G	G	A	A	T	T	C	C	A	A	T	T	T	T	C	C	C	C	T	T	G	G	G	G	C	C	C	C	C	C	G	G	C	C	G	G	C	C	T	T	G	G	T	T	G	G	T	T	C	C	G	G	A	A	A	A	A	A	G	G	G	G	G	G	C	C	G	G	G	G	NA	NA	G	G	A	A	T	T	A	A	G	G	G	G	T	T	G	G	G	G	T	T	G	G	G	G	G	G	G	G	A	A	G	G	G	G	C	C	T	T	A	A	C	C	C	C	C	C	C	C	A	A	G	G	C	C	G	G	G	G	A	A	T	T	T	T	C	C	C	C	C	C	G	G	G	G	C	C	C	C	A	A	C	C	C	C	A	A	A	A	C	C	T	T	A	A	T	T	C	C	A	A	G	G	A	A	G	G	G	G	G	G	T	T	C	C	C	C	T	T	C	C	G	G	A	A	C	C	T	T	A	A	G	G	A	A	T	T	C	C	C	C	G	G	A	A	G	G	A	A	A	A	A	A	C	C	C	C	C	C	T	T	C	C	A	A	T	T	G	G	G	G	T	T	T	T	T	T	G	G	A	A	A	A	A	A	T	T	T	T	T	T	G	G	A	A	C	C	A	A	A	A	G	G	T	T	C	C	A	A	C	C	C	C	T	T	G	G	A	A	A	A	T	T	T	T	A	A	G	G	A	A	T	T	T	T	G	G	A	A	G	G	A	A	C	C	A	A	A	A	A	A	G	G	T	T	G	G	C	C	A	A	A	A	C	C	G	G	T	T	A	A	G	G	A	A	G	G	T	T	G	G	T	T	T	T	T	T	T	T	A	A	A	A	G	G	C	C	G	G	T	T	G	G	A	A	T	T	G	G	A	A	G	G	C	C	A	A	G	G	A	A	T	T	G	G	A	A	C	C	T	T	C	C	A	A	C	C	T	T	T	T	C	C	T	T	T	T	T	T	A	A	A	A	C	C	C	C	G	G	G	G	C	C	C	C	A	A	C	C	G	G	G	G	G	G	T	T	A	A	G	G	C	C	C	C	C	C	A	A	C	C	A	A	G	G	A	A	C	C	T	T	T	T	A	A	A	A	T	T	T	T	C	C	A	A	A	A	C	C	A	A	G	G	T	T	A	A	T	T	T	T	T	T	A	A	C	C	T	T	G	G	T	T	T	T	C	C	T	T	G	G	T	T	C	C	C	C	C	C	A	A	C	C	T	T	A	A	T	T	G	G	A	A	G	G	A	A	G	G	G	G	C	C	C	C	T	T	T	T	C	C	C	C	C	C	T	T	A	A	T	T	A	A	T	T	T	T	G	G	T	T	G	G	A	A	C	C	T	T	G	G	C	C	G	G	C	C	C	C	A	A	T	T	G	G	T	T	A	A	T	T	A	A	T	T	C	C	T	T	T	T	T	T	A	A	T	T	A	A	T	T	T	T	T	T	T	T	T	T	C	C	G	G	G	G	T	T	A	A	A	A	C	C	C	C	T	T	G	G	C	C	T	T	A	A	G	G	G	G	T	T	A	A	G	G	C	C	T	T	T	T	A	A	T	T	A	A	A	A	C	C	A	A	T	T	G	G	G	G	G	G	A	A	C	C	A	A	A	A	T	T	A	A	A	A	T	T	A	A	T	T	G	G	T	T	G	G	T	T	C	C	T	T	A	A	A	A	C	C	T	T	A	A	C	C	A	A	A	A	C	C	A	A	A	A	T	T	A	A	G	G	T	T	T	T	A	A	T	T	T	T	A	A	A	A	G	G	C	C	C	C	G	G	A	A	G	G	T	T	T	T	G	G	A	A	A	A	T	T	A	A	C	C	T	T	G	G	C	C	C	C	T	T	T	T	A	A	A	A	A	A	G	G	T	T	G	G	C	C	T	T	G	G	A	A	A	A	T	T	T	T	T	T	A	A	C	C	A	A	A	A	T	T	G	G	A	A	T	T	A	A	G	G	G	G	C	C	T	T	T	T	T	T	G	G	A	A	C	C	A	A	G	G	G	G	T	T	A	A	T	T	C	C	C	C	C	C	C	C	G	G	C	C	C	C	A	A	A	A	A	A	C	C	G	G	G	G	G	G	G	G	A	A	G	G	G	G	A	A	G	G	A	A	A	A	G	G	A	A	G	G	T	T	C	C	G	G	A	A	G	G	A	A	G	G	G	G	T	T	C	C	C	C	C	T	A	A	T	T	T	T	C	C	A	A	C	C	T	T	G	G	G	G	C	C	G	G	A	A	G	G	C	C	G	G	T	T	G	G	G	G	C	C	G	G	A	A	T	T	A	A	A	A	A	A	T	T	G	G	T	T	T	T	A	A	A	A	G	G	C	C	T	T	C	C	G	G	T	T	G	G	C	C	C	C	A	A	G	G	C	C	G	G	G	G	T	T	C	C	C	C	G	G	A	A	G	G	G	G	A	A	G	G	A	A	A	A	G	G	C	C	A	A	A	A	G	G	C	C	C	C	G	G	C	C	C	C	A	A	G	G	C	C	G	G	A	A	C	C	T	T	T	T	T	T	T	T	T	T	A	A	G	G	T	T	C	C	G	G	G	G	C	C	C	C	C	C	G	G	G	G	T	T	G	G	C	C	G	G	C	C	T	T	C	C	T	T	G	G	T	T	G	G	G	G	C	C	C	C	C	C	C	C	G	G	C	C	A	A	C	C	G	G	A	A	A	A	C	C	A	A	C	C	G	G	G	G	A	A	C	C	T	T	A	A	G	G	A	A	G	G	T	T	A	A	A	A	G	G	C	C	A	A	T	T	T	T	G	G	T	T	C	C	T	T	G	G	T	T	T	T	G	G	T	T	C	C	G	G	G	G	A	A	T	T	C	C	G	G	G	G	G	G	G	G	A	A	A	A	C	C	A	A	C	C	A	A	C	C	G	G	C	C	G	G	A	A	A	A	A	A	A	A	G	G	T	T	A	A	C	C	T	T	G	G	A	A	G	G	T	T	T	T	A	A	A	A	T	T	C	C	C	C	A	A	C	C	G	G	G	G	G	G	T	T	G	G	G	G	A	A	T	T	G	G	A	A	G	G	T	T	A	A	G	G	G	G	A	A	A	A	G	G	C	C	A	A	A	A	G	G	T	T	G	G	G	G	T	T	G	G	T	T	C	C	A	A	G	G	G	G	T	T	G	G	C	C	C	C	C	C	G	G	T	T	A	A	A	A	A	A	A	A	G	G	T	T	C	C	C	C	C	C	G	G	A	A	A	A	C	C	T	T	C	C	G	G	C	C	G	G	G	G	A	A	T	T	A	A	C	C	T	T	A	A	G	C	G	G	A	A	T	T	G	G	C	C	C	C	T	T	C	C	T	T	T	T	A	A	C	C	A	A	G	G	G	G	T	T	C	C	C	C	C	C	G	G	G	G	G	G	A	A	A	A	T	T	T	T	T	T	C	C	T	T	C	C	A	A	T	T	T	T	T	T	G	G	C	C	G	G	A	A	C	C	C	C	C	C	A	A	T	T	G	G	C	C	T	T	T	T	C	C	C	C	T	T	C	C	A	A	G	G	T	T	G	G	G	G	G	G	T	T	G	G	T	T	T	T	C	C	T	T	T	T	T	T	G	G	G	G	C	C	A	A	G	G	A	A	G	G	T	T	A	A	A	A	A	A	G	G	A	A	T	T	T	T	T	T	T	T	C	C	C	C	G	G	C	C	C	C	T	T	T	T	T	T	G	G	A	A	G	G	A	A	G	G	C	C	C	C	G	G	T	T	C	C	G	G	C	C	A	A	A	A	A	A	A	A	C	C	G	G	T	T	T	T	A	A	G	G	A	A	T	T	C	C	G	G	C	C	C	C	G	G	T	T	T	T	C	C	T	T	C	C	A	A	G	G	C	C	T	T	T	T	A	A	T	T	C	C	G	G	T	T	G	G	C	C	G	G	C	C	C	C	T	T	T	T	C	C	A	A	A	A	C	C	C	C	C	C	A	A	T	T	A	A	C	C	G	G	A	A	A	A	G	G	T	T	T	T	C	C	C	C	T	T	G	G	A	A	T	T	A	A	G	G	A	A	G	G	G	G	A	A	G	G	A	A	C	C	C	C	G	G	A	A	A	A	C	C	T	T	T	T	C	C	G	G	T	T	G	G	C	C	C	C	A	A	T	T	A	A	A	A	T	T	C	C	A	A	A	A	T	T	A	A	A	A	C	C	A	A	C	C	A	A	T	T	C	C	T	T	T	T	G	G	A	A	A	A	C	C	A	A	T	T	G	G	T	T	C	C	G	G	G	G	C	C	A	A	G	G	G	G	G	G	A	A	C	C	C	C	C	C	NA	NA	A	A	A	A	A	A	G	G	T	T	T	T	C	C	G	G	T	T	C	C	T	T	T	T	T	T	C	C	T	T	A	A	G	G	T	T	C	C	C	C	T	T	T	T	C	C	T	T	G	G	G	G	G	G	T	C	C	C	T	T	C	C	T	T	G	G	A	A	G	G	A	A	A	A	G	G	C	C	C	C	A	A	C	C	C	C	C	C	T	T	G	G	T	T	T	T	A	A	T	T	A	A	G	G	A	A	A	A	T	T	C	C	C	C	G	G	G	G	A	A	A	A	T	T	C	C	G	G	G	G	C	C	C	C	C	C	C	C	C	C	C	C	T	T	T	T	A	A	A	A	C	C	T	T	A	A	A	A	C	C	T	T	G	G	C	C	T	T	C	C	T	T	C	C	C	C	T	T	C	C	C	C	C	C	T	T	T	T	C	C	A	A	A	A	G	G	A	A	T	T	G	G	A	A	C	C	A	A	G	G	A	A	C	C	A	A	T	T	A	A	C	C	C	C	G	G	C	C	G	G	T	T	A	A	G	G	G	G	T	T	G	G	A	A	C	C	G	G	G	G	C	C	T	T	C	C	C	C	A	A	C	C	C	C	C	C	G	G	C	C	G	G	T	T	C	C	T	T	C	C	T	T	A	A	C	C	G	G	T	T	T	T	C	C	T	T	G	G	A	A	A	A	A	A	A	A	G	G	T	T	T	T	A	A	T	T	G	G	C	C	T	T	C	C	C	C	G	G	C	C	A	A	T	T	C	C	G	G	G	G	G	G	A	A	C	C	A	A	T	T	T	T	A	A	T	T	C	C	C	C	NA	NA	T	T	T	T	T	T	C	C	T	T	T	T	C	C	A	A	A	A	G	G	C	C	C	C	C	C	C	C	C	C	G	G	T	T	G	G	T	T	T	T	A	A	C	C	C	C	G	G	A	A	T	T	G	G	G	G	C	C	A	A	T	T	C	C	G	G	C	C	A	A	C	C	A	A	A	A	C	C	A	A	A	A	C	C	T	T	A	A	T	T	C	C	T	T	G	G	T	T	G	G	C	C	T	C	T	T	T	T	A	A	G	G	A	A	G	G	T	T	T	T	C	C	C	C	G	G	G	G	T	T	A	A	G	G	C	C	C	C	T	T	C	C	T	T	C	C	C	C	G	G	G	G	A	A	G	G	G	G	T	T	T	T	C	C	G	G	G	G	C	C	T	T	G	G	T	T	C	C	C	C	C	C	G	G	G	G	C	C	C	C	A	A	G	G	C	C	T	T	A	A	T	T	G	G	G	G	G	G	T	T	C	C	C	C	G	G	C	C	A	A	T	T	A	A	A	A	G	G	A	A	G	G	T	T	T	T	T	T	G	G	C	C	G	G	T	T	T	T	A	A	C	C	A	A	T	T	G	G	C	C	T	T	G	G	G	G	C	C	G	G	C	C	A	A	T	T	G	G	C	C	G	G	G	G	C	C	A	A	C	C	A	A	G	G	A	A	G	G	T	T	A	A	T	T	A	A	C	C	G	G	T	T	G	T	C	C	T	T	A	A	A	A	G	G	G	G	G	G	C	C	C	C	C	C	A	A	C	C	C	C	G	G	A	A	A	A	G	G	A	A	T	T	C	C	A	A	T	T	A	A	G	G	A	A	G	G	G	G	G	G	T	T	A	A	T	T	G	G	C	C	C	C	T	T	G	G	A	A	A	A	C	C	T	T	C	C	G	G	C	C	T	T	G	G	C	C	C	C	T	T	A	A	C	C	T	T	G	G	T	T	T	T	T	T	T	T	T	T	T	T	A	A	G	G	T	T	G	G	G	G	G	G	G	G	A	A	C	C	G	G	A	A	A	A	G	G	A	A	C	C	C	C	G	G	C	C	C	C	C	C	T	T	T	T	G	G	T	T	C	C	A	A	G	G	C	C	G	G	T	T	G	G	C	C	C	C	T	T	A	A	G	G	C	C	C	C	T	C	G	G	A	A	A	A	G	G	C	C	A	A	C	C	G	G	C	C	T	T	C	C	A	A	C	C	G	G	C	C	C	C	G	G	C	C	A	A	T	T	G	G	G	G	T	T	NA	NA	G	G	T	T	A	A	G	G	A	A	A	A	C	C	C	C	A	A	C	C	G	G	A	A	T	T	T	T	C	C	G	G	C	C	C	C	T	T	A	A	A	A	A	A	A	A	A	A	G	G	C	C	C	C	C	C	G	G	T	T	T	T	T	T	G	G	G	G	A	A	A	A	C	C	A	A	G	G	T	T	A	A	G	G	A	A	G	G	A	A	A	A	C	C	T	T	A	A	C	C	T	T	A	A	T	T	A	A	C	C	T	T	A	A	T	T	T	T	A	A	A	A	G	G	T	T	C	C	G	G	C	C	A	A	T	T	A	A	G	G	G	G	C	C	G	G	C	C	C	C	A	A	A	A	A	A	T	T	A	A	C	C	C	C	C	C	T	T	C	C	G	G	T	T	G	G	T	T	A	A	A	A	T	T	A	A	A	A	G	G	C	C	A	A	T	T	G	G	G	G	T	T	A	A	G	G	T	T	G	G	T	T	G	G	G	G	A	A	T	T	G	G	G	G	C	C	G	G	A	A	T	T	T	T	A	A	A	A	T	T	T	T	G	G	T	T	T	T	C	C	G	G	A	A	C	C	T	T	G	G	C	C	C	C	T	T	C	C	C	C	A	A	A	A	T	T	G	G	C	C	G	G	A	A	A	A	A	A	A	A	C	C	T	T	T	T	G	G	G	G	C	C	C	C	T	T	C	C	G	G	G	G	G	G	A	A	A	A	C	C	T	T	C	C	A	A	T	T	G	G	A	A	T	T	T	T	C	C	A	A	C	C	C	C	C	C	T	T	G	G	T	T	T	T	G	G	C	C	C	C	C	C	T	T	T	T	T	T	A	A	T	T	A	A	A	A	C	C	T	T	T	T	A	A	A	A	C	C	G	G	A	A	A	A	T	T	G	G	A	A	T	T	C	C	A	A	T	T	T	T	C	C	G	G	G	G	G	G	T	T	C	C	G	G	T	T	A	A	G	G	T	T	G	G	T	T	T	T	G	G	T	T	T	T	T	T	G	G	T	T	G	G	A	A	C	C	A	A	G	G	A	A	A	A	A	A	C	C	C	C	C	C	T	T	C	C	C	C	C	C	A	A	T	T	A	A	T	T	T	T	C	C	A	A	C	C	C	C	A	A	C	C	T	T	A	A	C	C	G	G	A	A	T	T	C	C	C	C	G	G	G	G	C	C	G	G	G	G	G	G	G	G	A	A	A	A	T	T	A	A	A	A	G	G	A	A	T	T	A	A	G	G	G	G	C	C	A	A	T	T	A	A	C	C	A	A	C	C	A	A	C	C	A	A	G	G	G	G	C	C	G	G	T	T	G	G	A	A	G	G	C	C	A	A	T	T	T	T	A	A	A	A	C	C	G	G	G	G	A	A	T	T	T	T	C	C	T	T	C	C	T	T	T	T	A	A	G	G	T	T	A	A	C	C	T	T	T	T	T	T	C	C	A	A	A	A	T	T	A	A	C	C	A	A	C	C	A	A	T	T	C	C	C	C	T	T	A	A	A	A	T	T	C	C	C	C	A	A	A	A	C	C	G	G	T	T	C	C	T	T	G	G	T	T	T	T	C	C	T	T	A	A	G	G	T	T	T	T	T	T	C	C	T	T	G	G	G	G	A	A	C	C	C	C	G	G	G	G	C	C	T	T	A	A	A	A	A	A	C	C	A	A	G	G	A	A	T	T	G	G	G	G	C	C	A	A	T	T	G	G	A	A	G	G	G	G	C	C	C	C	T	T	C	C	T	T	C	C	C	C	C	C	T	T	C	C	A	A	G	G	T	T	T	T	C	C	G	G	T	T	G	G	G	G	T	T	G	G	G	G	G	G	A	A	A	A	T	T	C	C	G	G	T	T	T	T	G	G	T	T	C	C	C	C	T	T	C	C	G	G	A	A	G	G	G	G	T	T	A	A	C	C	G	G	T	T	G	G	G	G	G	G	T	T	T	T	A	A	G	G	C	C	G	G	A	A	G	G	T	T	G	G	A	A	C	C	G	G	C	C	C	C	G	G	G	G	T	T	A	A	T	T	T	T	A	A	G	G	G	G	G	G	G	G	C	C	T	T	G	G	G	G	T	T	T	T	T	T	G	G	G	G	A	A	C	C	C	C	C	C	C	C	A	A	G	G	G	G	T	T	C	C	C	C	T	T	A	A	G	G	A	A	C	C	C	C	G	G	A	A	A	A	G	G	G	G	G	G	T	T	A	A	C	C	A	G	T	T	T	T	T	T	G	G	C	C	C	C	T	T	C	C	A	A	G	G	C	C	C	C	C	C	C	C	G	G	T	T	C	C	A	A	G	G	T	T	C	C	T	T	C	C	A	A	T	T	G	G	G	G	T	T	G	G	G	G	T	T	C	C	G	G	G	G	C	C	A	A	C	C	T	T	T	T	A	A	C	C	A	A	G	G	G	G	A	A	A	A	T	T	C	C	C	C	C	C	C	C	A	A	G	G	C	C	T	T	G	G	A	A	G	G	C	C	G	G	A	A	T	T	T	T	T	T	G	G	A	A	G	G	C	C	C	C	T	T	T	T	G	G	C	C	C	C	G	G	A	A	T	T	G	G	A	A	T	T	A	A	T	T	T	T	A	A	T	T	A	A	A	A	G	G	G	G	C	C	T	T	T	T	T	T	A	A	G	G	A	A	T	T	A	A	C	C	A	A	T	T	A	A	G	G	G	G	A	A	G	G	G	G	T	T	T	T	A	A	T	T	C	C	G	G	G	G	T	T	A	A	C	C	G	G	G	G	T	T	T	T	T	T	A	A	G	G	G	G	C	C	NA	NA	T	T	T	T	G	G	T	T	T	T	G	G	G	G	G	G	A	A	T	T	C	C	G	G	G	G	C	C	A	A	T	T	A	A	A	A	T	T	A	A	A	A	A	A	A	A	G	G	A	A	A	A	C	C	G	G	A	A	A	A	G	G	A	A	T	T	A	A	G	G	A	A	T	T	T	T	T	T	T	T	A	A	G	G	G	G	A	A	T	T	C	C	C	C	G	G	T	T	C	C	T	T	A	A	G	G	T	T	A	A	A	A	T	T	T	T	C	C	C	C	G	G	T	T	A	A	T	T	T	T	C	C	T	T	A	A	A	A	C	C	C	C	C	C	T	T	A	A	G	G	C	C	G	G	C	C	T	T	C	C	G	G	C	C	C	C	G	G	G	G	T	T	T	T	T	T	T	T	T	T	G	G	G	G	G	G	G	G	A	A	T	T	A	A	G	G	A	A	C	C	T	T	A	A	A	A	A	A	T	T	G	G	G	G	G	G	G	G	C	C	C	C	T	T	T	T	A	A	A	A	T	T	C	C	T	T	G	G	T	T	G	G	T	T	A	A	C	C	G	G	T	T	G	G	T	T	A	A	T	T	C	C	G	G	G	G	C	C	G	G	T	T	T	T	C	C	A	A	A	A	T	T	C	C	T	T	G	G	C	C	T	T	C	C	A	A	C	C	C	C	T	T	T	T	C	C	C	C	T	T	C	C	G	G	G	G	G	G	A	A	G	G	T	T	G	G	G	G	T	T	C	C	C	C	C	C	C	C	G	G	T	T	G	G	G	G	A	A	C	C	G	G	T	T	G	G	A	A	C	C	C	C	T	T	A	A	C	C	T	T	G	G	A	A	G	G	G	G	C	C	G	G	T	T	G	G	C	C	A	A	A	A	C	C	G	G	G	G	T	T	C	C	C	C	G	G	G	G	NA	NA	T	T	G	G	A	A	G	G	C	C	G	G	A	A	G	G	C	C	G	G	A	A	G	G	C	C	T	T	T	T	G	G	A	A	T	T	G	G	A	A	C	C	C	C	C	C	C	C	G	G	G	G	G	G	G	G	A	A	G	G	T	T	T	T	G	G	A	A	C	C	T	T	G	G	C	C	A	A	G	G	A	A	A	A	G	G	C	C	C	C	G	G	C	C	G	G	G	G	G	G	T	T	C	C	C	C	C	C	G	G	C	C	A	A	T	T	C	C	T	T	C	C	A	A	T	T	G	G	C	C	C	C	A	A	C	C	A	A	A	A	C	C	G	G	C	C	G	G	G	G	C	C	C	C	C	C	T	T	G	G	C	C	C	C	C	C	C	C	C	C	A	A	C	C	C	C	C	C	C	C	A	A	G	G	G	G	C	C	G	G	G	G	G	G	T	T	A	A	C	C	T	T	A	A	C	C	T	T	A	A	G	G	A	A	G	G	A	A	C	C	C	C	C	C	C	C	T	T	A	A	C	C	G	G	C	C	G	G	T	T	C	C	C	C	C	G	A	A	G	G	G	G	T	T	C	C	T	T	A	A	C	C	C	C	A	A	T	T	C	C	C	C	G	G	C	C	C	C	A	A	A	A	G	G	C	C	T	T	C	C	T	T	T	T	T	T	T	T	G	G	A	A	T	T	T	T	T	T	T	T	A	A	C	C	C	A	C	C	G	G	C	C	G	G	T	T	G	G	A	A	C	C	T	T	G	G	T	T	C	C	C	C	T	T	A	A	C	C	A	A	A	A	A	A	C	C	T	T	A	A	C	C	A	A	G	G	C	C	A	A	G	G	A	A	G	G	G	G	T	T	C	C	C	C	T	T	T	T	G	G	A	A	G	G	C	C	C	C	T	T	A	A	C	C	T	T	A	A	G	G	T	T	C	C	C	C	T	T	G	G	T	T	C	C	T	T	T	T	G	G	G	G	G	G	A	A	A	A	A	A	T	T	C	C	A	A	T	T	G	G	G	G	G	G	G	G	C	C	T	T	G	G	G	G	T	T	C	C	C	C	A	A	A	A	A	A	G	G	G	G	T	T	C	C	C	C	G	G	A	A	A	A	C	C	C	C	T	T	C	C	T	T	G	G	C	C	T	T	C	C	G	G	A	A	G	G	C	C	C	C	G	G	G	G	G	G	A	A	A	A	A	A	A	A	T	T	A	A	G	G	A	A	C	C	T	T	T	T	G	G	C	C	C	C	T	T	A	A	C	C	G	G	C	C	G	G	T	T	T	T	G	G	T	T	C	C	G	G	C	C	A	A	A	A	T	T	G	G	T	T	G	G	A	A	C	C	T	T	A	A	C	C	A	A	C	C	G	G	C	C	A	A	A	A	A	A	A	A	C	C	G	G	T	T	A	A	T	T	G	G	G	G	G	G	G	G	A	A	T	T	A	A	T	T	C	C	T	T	G	G	C	C	G	G	G	G	A	A	A	A	G	G	T	T	T	T	C	C	T	T	A	A	A	A	G	G	G	G	G	G	G	G	T	T	A	A	G	G	G	G	A	A	T	T	G	G	T	T	C	C	A	A	C	C	G	G	G	G	G	G	G	G	C	C	C	C	C	C	G	G	T	T	T	T	G	G	G	G	A	A	G	G	C	C	C	C	T	T	C	C	A	A	G	G	T	T	T	T	C	C	C	C	G	G	C	C	A	A	C	C	C	C	T	T	T	T	T	T	G	G	C	C	A	A	G	G	C	C	C	C	A	A	T	T	T	T	A	A	G	G	C	C	C	C	A	A	C	C	G	G	C	C	G	G	G	G	T	T	G	G	T	T	A	A	T	T	G	G	G	G	A	A	T	T	T	T	G	G	T	T	T	T	G	G	G	G	C	C	T	T	T	T	T	T	T	T	T	T	T	T	A	A	C	C	G	G	T	T	G	G	G	G	A	A	T	T	A	A	G	G	T	T	T	T	G	G	T	T	A	A	T	T	A	A	T	T	G	G	G	G	A	A	A	A	C	C	T	T	G	G	C	C	C	C	A	A	G	G	G	G	A	A	A	A	C	C	T	T	C	C	C	C	C	C	C	C	C	C	A	A	T	T	T	T	T	T	A	A	T	T	T	T	T	T	G	G	T	T	A	A	C	C	T	T	A	A	C	C	A	A	G	G	A	A	C	C	C	C	C	C	G	G	A	A	A	A	G	G	C	C	T	T	G	G	C	C	T	T	C	C	C	C	C	C	A	A	A	A	A	A	G	G	A	A	A	A	C	C	C	C	T	T	G	G	T	T	C	C	G	G	C	C	C	C	T	T	C	C	C	C	C	C	A	A	G	G	T	T	C	C	T	T	G	G	A	A	T	T	A	A	G	G	C	C	T	T	T	T	C	C	A	A	A	A	T	T	G	G	A	A	G	G	G	G	A	A	T	T	G	G	A	A	T	T	A	A	C	C	A	A	A	A	G	G	T	T	G	G	G	G	G	G	G	G	G	G	C	C	G	G	G	G	T	T	C	C	T	T	T	T	T	T	G	G	C	C	T	T	T	T	C	C	G	G	G	G	T	T	G	G	A	A	G	G	C	C	A	A	G	G	T	T	G	G	G	G	C	C	T	T	T	T	T	T	C	C	A	A	A	A	G	G	A	A	T	T	A	A	C	C	C	C	A	A	G	G	G	G	G	G	G	G	C	C	T	T	T	T	C	C	A	A	T	T	C	C	A	A	C	C	G	G	G	G	G	G	C	C	A	A	G	G	G	G	A	A	G	G	A	A	A	A	A	A	C	C	T	T	A	A	G	G	T	T	C	C	G	G	G	G	G	G	T	T	G	G	G	G	C	C	A	A	T	T	A	A	A	A	A	A	T	T	C	C	T	T	T	T	A	A	G	G	A	A	C	C	C	C	C	C	A	A	C	C	G	G	A	A	G	G	C	C	G	G	T	T	T	T	C	C	C	C	G	G	C	C	T	T	T	T	A	A	C	C	G	G	T	T	C	C	C	C	G	G	T	T	G	G	G	G	G	G	C	C	G	G	G	G	A	A	T	T	A	A	C	C	C	C	G	G	G	G	A	A	T	T	A	A	G	G	G	G	A	A	G	G	C	C	C	C	A	A	T	T	A	A	A	A	T	T	C	C	C	C	T	T	A	A	C	C	G	G	A	A	T	T	G	G	G	G	A	A	C	C	A	A	G	G	A	A	A	A	G	G	A	A	G	G	T	T	A	A	G	G	G	G	A	A	G	G	T	T	A	A	A	A	A	A	G	G	T	T	A	A	G	G	G	G	G	G	A	A	T	T	A	A	A	A	T	T	G	G	G	G	A	A	C	C	G	G	T	T	T	T	T	T	T	T	A	A	G	G	T	T	T	T	G	G	A	A	G	G	C	C	T	T	A	A	C	C	C	C	T	T	C	C	G	G	A	A	C	C	C	C	C	C	T	T	C	C	G	G	T	T	G	G	C	C	C	C	T	T	G	G	C	C	G	G	A	A	G	G	A	A	C	C	G	G	A	A	G	G	T	T	T	T	C	C	C	C	C	C	T	T	C	C	G	G	C	C	T	T	G	G	A	A	A	A	G	G	C	C	A	A	T	T	T	T	A	A	G	G	C	C	T	T	G	G	G	G	A	A	A	A	C	C	T	T	C	C	G	G	G	G	A	A	G	G	T	T	T	T	T	T	C	C	G	G	G	G	C	C	G	G	T	T	T	T	C	C	G	G	C	C	C	C	A	A	T	T	G	G	T	T	C	C	T	T	A	A	T	T	T	T	G	G	C	C	C	C	G	G	C	C	A	A	A	A	T	T	G	G	G	G	G	G	T	T	G	G	G	G	C	C	T	T	C	C	C	C	T	T	G	G	A	A	C	C	T	T	A	A	C	C	G	G	G	G	G	G	C	C	T	T	T	T	T	T	C	C	C	C	G	G	C	C	C	C	A	A	T	T	T	T	C	C	C	C	G	G	G	G	A	A	G	G	A	A	T	T	G	G	C	C	A	A	T	T	G	G	A	A	T	T	C	C	G	G	C	C	G	G	G	G	G	G	T	T	C	C	C	C	C	C	T	T	C	C	G	G	A	A	A	A	A	A	T	T	C	C	A	A	G	G	C	C	C	C	C	C	T	T	G	G	G	G	A	A	A	A	C	C	A	A	C	C	A	A	T	T	G	G	G	G	G	G	G	G	G	G	C	C	A	A	G	G	C	C	G	G	C	C	C	C	G	G	C	C	A	A	C	C	T	T	G	G	T	T	C	C	G	G	A	A	A	A	G	G	G	G	T	T	C	C	A	A	A	A	C	C	G	G	A	A	G	G	C	C	C	T	G	G	G	G	G	G	G	G	A	A	G	G	T	T	A	A	G	G	T	T	C	C	C	C	G	G	C	C	G	G	A	A	T	T	C	C	T	T	G	G	G	G	T	T	T	T	T	T	C	C	C	C	G	G	C	C	A	A	G	G	T	T	C	C	A	A	T	T	C	C	T	T	T	T	G	G	C	C	T	T	T	T	T	T	C	C	C	C	C	C	G	G	C	C	C	C	A	A	C	C	G	G	C	C	G	G	T	T	G	G	T	T	G	G	C	C	G	G	G	G	A	A	T	T	G	G	G	G	G	G	A	A	G	G	C	C	C	C	C	C	G	G	A	A	G	G	T	T	T	T	C	C	A	A	C	C	G	G	G	G	C	C	C	C	T	T	A	A	A	A	C	C	C	C	G	G	T	T	C	C	G	G	C	C	A	A	C	C	A	A	A	A	T	T	G	G	G	G	T	T	T	T	G	G	C	C	A	A	T	T	A	A	G	G	T	T	G	G	C	C	G	G	G	G	T	T	A	A	T	T	G	G	A	A	A	A	G	G	C	C	G	G	G	G	C	C	T	T	A	A	T	T	A	A	T	T	G	G	T	T	C	C	G	G	C	C	T	T	T	T	A	A	G	G	A	A	C	C	G	G	C	C	C	C	G	G	G	G	A	A	T	T	C	C	C	C	A	A	T	T	A	A	T	T	A	A	G	G	C	C	A	A	T	T	A	A	C	C	A	A	G	G	G	G	G	G	C	C	G	G	G	G	A	A	C	C	G	G	A	A	T	T	T	T	C	C	G	G	A	A	G	G	C	C	A	A	G	G	C	C	C	C	C	C	C	C	G	G	G	G	T	T	T	T	A	A	A	A	A	A	A	A	G	G	C	C	G	G	G	G	G	G	A	A	G	G	C	C	A	A	A	A	G	G	T	T	G	G	C	C	C	C	C	C	T	T	T	T	A	A	G	G	T	T	C	C	T	T	G	G	G	G	T	T	G	G	C	C	T	T	T	T	G	G	G	G	G	G	G	G	A	A	C	C	A	A	G	G	C	C	C	C	A	A	C	C	C	C	T	T	T	T	T	T	G	G	T	T	C	C	G	G	A	A	T	T	G	G	T	T	T	T	C	C	T	T	A	A	C	C	T	T	T	T	T	T	C	C	T	T	C	C	A	A	G	G	C	C	A	A	C	C	C	C	T	T	G	G	T	T	A	A	A	A	T	T	A	A	G	G	C	C	T	T	C	C	G	G	G	G	A	A	G	G	A	A	A	A	T	T	T	T	C	C	G	G	A	A	G	G	G	G	G	G	A	A	G	G	C	C	G	G	G	G	G	G	G	G	C	C	T	T	C	C	G	G	T	T	C	C	G	G	T	T	T	T	C	C	G	G	G	G	C	C	G	G	T	T	A	A	G	G	T	T	C	C	A	A	C	C	C	C	C	C	T	T	A	A	G	G	T	T	G	G	A	A	C	C	C	C	A	A	A	A	G	G	C	C	A	A	A	A	A	A	T	T	T	T	C	C	T	T	G	G	C	C	C	C	T	T	T	T	T	T	A	A	A	A	G	G	T	T	G	G	T	T	C	C	T	T	C	C	A	A	T	T	A	A	A	A	A	A	G	G	A	A	T	T	A	A	T	T	G	G	G	G	C	C	G	G	C	C	T	T	T	T	A	A	A	A	G	G	C	C	G	G	A	A	C	C	C	C	T	T	C	C	C	C	T	T	C	C	A	A	C	C	G	G	A	A	A	A	A	A	G	G	A	A	C	C	C	C	A	A	T	T	G	G	T	T	T	T	G	G	T	T	C	C	G	G	T	T	A	A	T	T	C	C	C	C	T	T	G	G	A	A	C	C	G	G	A	A	A	A	T	T	A	A	C	C	G	G	T	T	G	G	C	C	T	T	A	A	G	G	T	T	T	T	T	T	A	A	G	G	A	A	G	G	A	A	C	C	G	G	A	A	T	T	C	C	C	C	G	G	C	C	A	A	C	C	G	G	C	C	G	G	C	C	A	A	C	C	A	A	C	C	C	C	T	T	C	C	G	G	C	C	G	G	T	T	G	G	T	T	T	T	A	A	G	G	C	C	G	G	G	G	C	C	A	A	C	C	A	A	G	G	G	G	A	A	G	G	A	A	T	T	A	A	T	T	T	T	A	A	T	T	C	C	G	G	C	C	G	G	C	C	G	G	T	T	C	C	G	G	C	C	A	A	T	T	C	C	A	A	G	G	A	A	C	C	A	A	G	G	C	C	C	C	C	C	G	G	G	G	T	T	T	T	A	A	G	G	A	A	G	G	C	C	T	T	T	T	G	G	A	A	C	C	G	G	T	G	A	A	G	G	C	C	G	G	G	G	G	G	A	A	T	T	A	A	G	G	C	C	T	T	A	A	T	T	G	G	G	G	C	C	G	G	G	G	T	T	C	C	G	G	C	C	C	C	A	A	T	T	C	C	G	G	A	A	A	A	T	T	A	A	A	A	G	G	G	G	T	T	G	G	G	G	T	T	A	A	C	C	T	T	C	C	C	C	A	A	G	G	C	C	T	T	G	G	T	T	T	T	G	G	T	T	T	T	G	G	T	T	A	A	G	G	G	G	G	G	A	A	C	C	A	A	C	C	G	G	A	A	G	G	C	C	G	G	A	A	G	G	T	T	A	A	G	G	T	T	C	C	A	A	C	C	A	A	G	G	G	G	T	T	T	T	A	A	C	C	C	C	T	T	G	G	A	A	A	A	A	A	A	A	T	T	T	T	C	C	C	C	C	C	T	T	A	A	C	C	A	A	T	T	G	G	C	C	T	T	G	G	A	A	T	T	A	A	A	A	C	C	T	T	C	C	G	G	C	C	C	C	A	A	T	T	T	T	A	A	G	G	G	G	C	C	A	A	C	C	C	C	A	A	T	T	T	T	T	T	G	G	G	G	G	G	A	A	C	C	C	C	G	G	C	C	T	T	C	C	C	C	C	C	C	C	T	T	T	T	C	C	T	T	A	A	C	C	C	C	A	A	G	G	G	G	A	A	C	C	C	C	C	C	T	T	G	G	A	A	T	T	T	T	T	T	T	T	T	T	C	C	G	G	A	A	T	T	A	A	G	G	C	C	G	G	C	C	T	T	A	A	G	G	T	T	G	G	G	G	G	G	G	G	C	C	G	G	G	G	T	T	T	T	A	A	C	C	A	A	G	G	T	T	C	C	G	G	G	G	G	G	C	C	T	T	T	T	G	G	T	T	A	A	T	T	T	T	G	G	C	C	C	C	C	C	A	A	A	A	G	G	A	A	G	G	T	T	T	T	A	A	A	A	A	A	G	G	A	A	T	T	A	A	C	C	C	C	C	C	C	C	T	T	G	G	A	A	C	C	T	T	A	A	T	T	G	G	A	A	C	C	T	T	C	C	T	T	A	A	G	G	A	A	G	G	T	T	T	T	A	A	C	C	T	T	T	T	T	T	A	A	A	A	C	C	C	C	C	C	T	T	T	T	C	C	C	C	T	T	T	T	C	C	A	A	G	G	T	T	T	T	C	C	T	T	A	A	G	G	G	G	T	T	G	G	T	T	A	A	G	G	T	T	T	T	G	G	G	G	C	C	G	G	C	C	C	C	C	C	C	C	C	C	A	A	G	G	C	C	A	A	T	T	C	C	C	C	G	G	A	A	C	C	G	G	G	G	G	G	C	C	G	G	A	A	A	A	A	A	G	G	C	C	A	A	T	T	G	G	A	A	T	T	G	G	A	A	A	A	C	C	C	C	G	G	A	A	G	G	G	G	T	T	G	G	C	C	C	C	T	T	G	G	C	C	A	A	T	T	C	C	T	T	T	T	T	T	T	T	A	A	C	C	T	T	A	A	G	G	C	C	G	G	G	G	C	C	C	C	C	C	C	C	C	C	G	G	G	G	G	G	A	A	A	A	T	T	C	C	C	C	A	A	A	A	C	C	C	C	C	C	G	G	G	G	G	G	G	G	T	T	A	A	G	G	T	T	C	C	G	G	A	A	C	C	T	T	A	A	G	G	C	C	A	A	G	G	T	T	A	A	G	G	G	G	G	G	G	G	G	G	C	C	A	A	T	T	C	C	C	C	A	A	T	T	C	C	C	C	C	C	C	C	A	A	G	G	C	C	C	C	C	C	C	C	G	G	C	C	G	G	A	A	A	A	G	G	A	A	T	T	G	G	C	C	T	T	G	G	G	G	G	G	C	C	T	T	G	G	C	C	C	C	C	C	C	C	T	T	C	C	T	T	T	T	A	A	C	C	A	A	G	G	C	C	A	A	T	T	A	A	C	C	A	A	C	C	T	T	G	G	T	T	T	T	C	C	G	G	A	A	T	T	C	C	C	C	C	C	G	G	C	C	G	G	G	G	G	G	A	A	C	C	C	C	C	C	T	T	G	G	C	C	C	C	C	C	G	G	C	C	C	C	A	A	C	C	A	A	T	T	A	A	G	G	T	T	C	C	C	C	T	T	A	A	C	C	T	T	A	A	A	A	T	T	G	G	C	C	G	G	A	A	A	A	G	G	C	C	T	T	T	T	T	T	T	T	T	T	A	A	G	G	C	C	G	G	C	C	G	G	C	C	G	G	G	G	T	T	C	C	A	A	G	G	A	A	A	A	G	G	T	T	A	A	T	T	T	T	C	C	A	A	T	T	C	C	T	T	T	T	C	C	A	A	T	T	C	C	T	T	G	G	G	G	T	T	C	C	T	T	G	G	C	C	G	G	A	A	G	G	A	A	T	T	T	T	A	A	A	A	C	C	T	T	A	A	A	A	C	C	G	G	G	G	A	A	T	T	G	G	C	C	T	T	G	G	T	T	T	T	C	C	A	A	C	C	G	G	C	C	G	G	T	T	C	C	G	G	A	A	A	A	C	C	G	G	C	C	C	C	A	A	T	T	T	T	A	A	G	G	T	T	G	G	C	C	T	T	G	G	A	A	C	C	G	G	C	C	C	C	C	C	C	C	A	A	A	A	A	A	A	A	T	T	T	T	G	G	T	T	A	A	C	C	A	A	A	A	G	G	T	T	T	T	G	G	A	A	A	A	G	G	T	T	C	C	G	G	T	T	A	A	G	G	A	A	T	T	T	T	T	T	A	A	C	C	G	G	C	C	T	T	T	T	A	A	T	T	G	G	C	C	C	C	C	C	A	A	G	G	A	A	G	G	A	A	T	T	T	T	T	T	A	A	A	A	A	A	T	T	A	A	T	T	A	A	C	C	A	A	A	A	C	C	G	G	C	C	G	G	C	C	A	A	C	C	A	A	A	A	A	A	C	C	A	A	T	T	C	C	T	T	T	T	T	T	G	G	A	A	C	C	A	A	G	G	C	C	T	T	C	C	C	C	A	A	A	A	G	G	C	C	T	T	G	G	NA	NA	T	T	A	A	T	T	T	T	T	T	A	A	A	A	G	G	A	A	T	T	G	G	C	C	C	C	T	T	C	C	G	G	T	T	T	T	T	T	T	T	A	A	A	A	C	C	T	T	G	G	G	G	C	C	A	A	C	C	C	C	A	A	G	G	T	T	C	C	A	A	C	C	T	T	G	G	G	G	C	C	A	A	A	A	G	G	G	G	G	G	G	G	G	G	C	C	G	G	G	G	G	G	C	C	T	T	T	T	C	C	C	C	T	T	T	T	G	G	C	C	C	C	T	T	A	A	A	A	A	A	T	T	C	C	G	G	G	G	T	T	C	C	C	C	A	A	T	T	G	G	T	T	T	T	C	C	T	T	G	G	G	G	T	T	C	C	C	C	G	G	C	C	G	G	A	A	G	G	C	C	G	G	G	G	A	A	T	T	T	T	C	C	C	C	A	A	C	C	C	C	G	G	T	T	A	A	G	G	G	G	A	A	A	A	T	T	G	G	G	G	A	A	A	A	G	G	C	C	T	T	T	T	G	G	A	A	T	T	G	G	G	G	G	G	A	A	G	G	C	C	A	A	T	T	T	T	A	A	G	G	A	A	C	C	A	A	G	G	G	G	C	C	T	T	A	A	T	T	A	A	A	A	G	G	G	G	T	T	T	T	T	T	A	A	C	C	C	C	T	T	C	C	G	G	C	C	C	C	A	A	T	T	G	G	A	A	T	T	G	G	T	T	T	T	A	A	T	T	T	T	C	C	G	G	C	C	C	C	T	T	A	A	T	T	G	G	G	G	T	T	C	C	C	C	T	T	C	C	C	C	G	G	G	G	C	C	A	A	G	G	A	A	C	C	C	C	A	A	C	C	T	T	A	A	C	C	C	C	C	C	C	C	G	G	T	T	C	C	G	G	T	T	A	A	C	C	C	C	G	G	C	C	C	C	G	G	C	C	G	G	G	G	C	C	A	A	A	A	A	A	A	A	C	C	A	A	C	C	C	C	T	T	G	G	A	A	A	A	T	T	C	C	T	T	T	T	G	G	A	A	G	G	A	A	G	G	C	C	A	A	G	G	A	A	G	G	C	C	A	A	A	A	A	A	G	G	T	T	A	A	T	T	C	C	C	C	A	A	T	T	A	A	T	T	C	C	A	A	C	C	A	A	A	A	C	C	T	T	G	G	G	G	A	A	A	A	T	T	C	C	C	C	G	G	A	A	A	A	A	A	T	T	A	A	G	G	A	A	A	A	A	A	G	G	C	C	G	G	C	C	C	C	C	C	G	G	T	T	A	A	C	C	T	T	T	T	T	T	T	T	A	A	G	G	A	A	C	C	T	T	G	G	G	G	C	C	T	T	T	T	C	C	G	G	T	T	G	G	T	T	A	A	T	T	C	C	A	A	G	G	A	A	G	G	A	A	G	G	T	T	G	G	G	G	T	T	G	G	T	T	G	G	G	G	G	G	C	C	C	C	C	C	A	A	A	A	C	C	C	C	A	A	T	T	G	G	T	T	A	A	C	C	G	G	G	G	T	T	T	T	A	A	A	A	G	G	C	C	A	A	C	C	A	A	G	G	T	T	G	G	G	G	G	G	T	T	G	G	T	T	C	C	T	T	A	G	C	C	A	A	T	T	T	T	A	A	C	C	A	A	T	T	C	C	A	A	C	C	T	T	A	A	C	C	A	A	T	T	C	C	C	C	T	T	A	A	T	T	C	C	T	T	C	C	A	A	C	C	T	T	A	A	C	C	G	G	C	C	A	A	G	G	A	A	C	C	C	C	G	G	C	C	T	T	A	A	T	T	G	G	A	A	C	C	G	G	A	A	T	T	A	A	G	G	T	T	A	A	T	T	C	C	T	T	G	G	A	A	A	A	G	G	C	C	C	C	C	C	T	T	C	C	G	G	A	A	A	A	T	T	T	T	C	C	C	C	G	G	A	A	T	T	C	C	G	G	G	G	G	G	G	G	G	G	T	T	T	T	NA	NA	G	G	G	G	T	T	G	G	T	T	C	C	T	T	C	C	A	A	T	T	G	G	A	A	C	C	T	T	G	G	T	T	G	G	A	A	A	A	A	A	C	C	A	A	G	G	G	G	A	A	G	G	C	C	G	G	C	C	G	G	G	G	A	A	C	C	T	T	C	C	G	G	T	T	G	G	A	A	C	C	C	C	C	C	G	G	C	C	A	A	G	G	A	A	T	T	T	T	NA	NA	T	T	T	T	T	T	C	C	C	C	A	A	C	C	T	T	G	G	G	G	T	T	G	G	A	A	G	G	C	C	C	C	C	C	G	G	C	C	A	A	C	C	T	T	A	A	G	G	G	G	A	A	A	A	T	T	A	A	T	T	G	G	G	G	G	G	T	T	C	C	C	C	C	C	T	T	G	G	G	G	G	G	T	T	C	C	T	T	C	C	C	C	G	G	T	T	T	T	T	T	A	A	C	C	T	T	G	G	G	G	G	G	T	T	T	T	T	T	C	C	G	G	C	C	A	A	G	G	G	G	A	A	C	C	C	C	G	G	G	G	C	C	G	G	T	T	C	C	C	C	G	G	C	C	C	C	C	C	A	A	C	C	T	T	G	G	T	T	C	C	C	C	C	C	C	C	T	T	G	G	A	A	C	C	T	T	A	A	C	C	G	G	A	A	G	G	G	G	A	A	C	C	G	G	T	T	C	C	G	G	G	G	T	T	A	A	T	T	G	G	A	A	G	G	G	G	G	G	C	C	G	G	C	C	C	C	G	G	A	A	G	G	C	C	C	C	C	C	A	A	T	T	A	A	G	G	T	T	A	A	G	G	A	A	G	G	A	A	T	T	C	C	C	C	C	C	C	C	C	C	A	A	T	T	A	A	C	C	C	C	T	T	G	G	A	A	C	C	G	G	A	A	C	C	A	A	A	A	A	A	A	A	T	T	C	C	T	T	T	T	T	T	T	T	G	G	A	A	A	A	C	C	C	C	A	A	T	T	C	C	G	G	T	T	T	T	C	C	T	T	A	A	T	T	T	T	G	G	G	G	C	C	A	A	T	T	C	C	T	T	C	C	T	T	A	A	C	C	G	G	A	A	G	G	T	T	C	C	T	T	G	G	T	T	T	T	A	A	T	T	C	C	G	G	T	T	C	C	G	G	G	G	G	G	T	T	A	A	C	C	T	T	T	T	C	C	G	G	T	T	T	T	G	G	G	G	C	C	T	T	T	T	A	A	A	A	G	G	A	A	A	A	G	G	C	C	A	A	G	G	G	G	A	A	A	A	T	T	C	C	C	C	T	T	G	G	G	G	A	A	A	A	G	G	G	G	G	G	T	T	C	C	T	T	C	C	C	C	C	C	A	A	T	T	A	A	C	C	C	C	A	A	A	A	T	T	G	G	C	C	C	C	T	T	A	A	G	G	A	A	G	G	C	C	G	G	A	A	T	T	C	C	A	A	G	G	A	A	C	C	G	G	T	T	T	T	C	C	A	A	C	C	C	C	A	A	G	G	C	C	G	G	C	C	G	G	G	G	G	G	A	A	T	T	G	G	G	G	C	C	A	A	C	C	T	T	A	A	C	C	A	A	T	T	T	T	C	C	G	G	A	A	T	T	C	C	C	C	T	T	T	T	A	A	G	G	C	C	T	T	C	C	C	C	G	G	G	G	G	G	A	A	G	G	T	T	C	C	T	T	G	G	A	A	A	A	C	C	G	G	A	A	G	G	T	T	C	C	A	A	G	G	T	T	A	A	G	G	T	T	T	T	G	G	G	G	A	A	G	G	G	G	C	C	C	C	C	C	A	A	A	A	T	T	A	A	C	C	C	C	G	G	A	A	G	G	T	T	G	G	C	C	C	C	A	A	C	C	C	C	G	G	T	T	T	T	G	G	G	G	T	T	A	A	T	T	C	C	G	G	A	A	T	T	T	T	G	G	A	A	G	G	G	G	A	A	G	G	C	C	T	T	C	C	C	C	A	A	C	C	G	G	T	T	T	T	A	A	G	G	NA	NA	G	G	G	G	G	G	A	A	A	A	G	G	A	A	G	G	G	G	G	G	T	T	T	T	T	T	A	A	T	T	A	A	A	A	A	A	C	C	T	T	C	C	T	T	G	G	G	G	C	C	A	A	G	G	G	G	G	G	G	G	T	T	C	C	A	A	C	C	A	A	G	G	T	T	C	C	C	C	A	A	T	T	A	A	T	T	C	C	T	T	T	T	G	G	A	A	A	A	T	T	C	C	C	C	T	T	G	G	C	C	T	T	T	T	G	G	G	G	C	C	G	G	C	C	C	C	T	T	A	A	T	T	T	T	A	A	A	A	T	T	T	T	G	G	C	C	G	G	A	A	T	T	G	G	C	C	C	C	T	T	T	T	A	A	C	C	G	G	A	A	T	T	G	G	A	A	T	T	C	C	A	A	A	A	A	A	G	G	A	A	G	G	C	C	G	G	G	G	C	C	C	C	C	C	A	A	A	A	A	A	T	T	T	T	T	T	G	G	A	A	C	C	G	G	C	C	C	C	G	G	C	C	T	T	A	A	A	A	T	T	C	C	C	C	A	A	T	T	G	G	A	A	A	A	G	G	A	A	G	G	T	T	G	G	A	A	G	G	A	A	A	A	A	A	T	T	G	G	C	C	T	T	T	T	T	T	C	C	A	A	G	G	C	C	A	A	G	G	T	T	A	A	T	T	G	G	C	C	G	G	T	T	T	T	G	G	T	T	T	T	A	A	C	C	T	T	A	A	G	G	A	A	C	C	G	G	T	T	C	C	T	T	T	T	T	T	A	A	C	C	C	C	C	C	T	T	T	T	C	C	G	G	A	A	C	C	C	C	C	C	G	G	C	C	C	C	A	A	G	G	C	C	T	T	T	T	A	A	G	G	C	C	T	T	T	T	C	C	C	C	A	A	A	A	C	C	C	C	A	A	T	T	C	C	G	G	A	A	G	G	A	A	A	A	A	A	T	T	G	G	C	C	A	A	A	A	T	T	A	A	G	G	C	C	C	C	T	T	G	G	C	C	T	T	G	G	T	T	T	T	T	T	C	C	C	C	C	C	C	C	C	C	G	G	G	G	G	G	A	A	T	T	G	G	T	T	A	A	G	G	G	G	T	T	C	C	A	A	A	A	A	A	A	A	T	T	T	T	A	A	T	T	C	A	C	C	A	A	A	A	C	C	T	T	G	G	C	C	T	T	C	C	C	C	C	C	T	T	C	C	C	C	A	A	G	G	T	T	A	A	A	A	C	C	T	T	T	T	G	G	T	T	A	A	A	A	A	A	T	T	G	G	A	A	A	A	C	C	G	G	T	T	C	C	G	G	G	G	T	T	G	G	T	T	A	A	T	T	G	G	T	T	C	C	G	G	T	T	G	G	G	G	C	C	G	G	G	G	G	G	T	T	T	T	T	T	G	G	C	C	C	C	G	G	G	G	A	A	G	G	T	T	C	C	G	G	A	A	C	C	A	A	T	T	G	G	T	T	G	G	T	T	G	G	A	A	C	C	A	A	T	T	A	A	T	T	G	G	A	A	G	G	C	C	A	A	A	A	T	T	G	G	C	C	C	C	A	A	T	T	A	A	A	A	G	G	T	T	C	C	G	G	T	T	C	C	C	C	T	T	T	T	A	A	T	T	G	G	G	G	G	G	A	A	T	T	A	A	C	C	C	C	T	T	C	C	G	G	T	T	G	G	T	T	T	T	G	G	G	G	G	G	G	G	G	G	C	C	A	A	T	T	C	C	C	C	A	A	A	A	T	T	C	C	C	C	A	A	A	A	T	T	C	C	T	T	G	G	A	A	A	A	C	C	T	T	T	T	C	C	A	A	C	C	G	G	T	T	C	C	T	T	C	C	T	T	G	G	A	A	C	C	A	A	A	A	T	T	A	A	T	T	A	A	C	C	C	C	C	C	A	A	C	C	C	C	T	T	C	C	G	G	T	T	A	A	T	T	A	A	A	A	T	T	G	G	C	C	T	T	T	T	A	A	G	G	G	G	T	T	A	A	G	G	G	G	A	A	T	T	T	T	T	T	A	A	C	C	G	G	T	T	C	C	G	G	T	T	T	T	T	T	G	G	T	T	T	T	C	C	A	A	A	A	A	A	T	T	G	G	T	T	T	T	G	G	T	T	T	T	G	G	A	A	G	G	T	T	C	C	G	G	T	T	A	A	C	C	A	A	C	C	T	T	G	G	G	G	C	C	A	A	G	G	C	C	G	G	C	C	A	A	G	G	G	G	A	A	C	C	G	G	G	G	A	A	G	G	T	T	A	A	C	C	T	T	C	C	T	T	A	A	G	G	A	A	G	G	A	A	G	G	T	T	G	G	G	G	C	C	G	G	G	G	T	T	T	T	C	C	A	A	A	A	C	C	C	C	C	C	A	A	C	C	G	G	A	A	G	G	C	C	A	A	G	G	T	T	A	A	T	T	A	A	C	C	G	G	C	C	A	A	A	A	C	C	T	T	C	C	G	G	A	A	A	A	A	A	C	C	T	T	T	T	A	A	G	G	A	A	G	G	T	T	A	A	A	A	A	A	A	A	A	A	A	A	A	A	G	G	A	A	T	T	T	T	T	T	A	A	G	G	G	G	A	A	G	G	C	C	G	G	G	G	G	G	T	T	T	T	C	C	G	G	A	A	A	A	T	T	G	G	A	A	T	T	A	A	T	T	A	A	A	A	T	T	G	G	T	T	T	T	NA	NA	C	C	A	A	C	C	C	C	G	G	A	A	A	A	A	A	G	G	T	T	C	C	A	A	A	A	C	C	A	A	A	A	G	G	T	T	T	T	C	C	A	A	A	A	G	G	G	G	C	C	C	C	A	A	A	A	NA	NA	C	C	A	A	T	T	A	A	A	A	A	A	G	G	T	T	G	G	T	T	G	G	G	G	G	G	G	G	T	T	C	C	C	C	A	A	A	A	C	C	G	G	C	C	C	C	T	T	A	A	C	C	T	T	C	C	A	A	C	C	G	G	T	T	T	T	G	G	C	C	T	T	A	A	G	G	G	G	G	G	C	C	T	T	G	G	C	C	G	G	T	T	G	G	T	T	G	G	C	C	C	C	A	A	T	T	C	C	C	C	C	C	A	A	G	G	G	G	G	G	T	T	G	G	A	A	G	G	A	A	T	T	A	A	G	G	T	T	T	T	A	A	T	T	A	A	C	C	C	C	T	T	T	T	T	T	A	A	C	C	G	G	A	A	A	A	A	A	T	T	C	C	G	G	T	T	T	T	C	C	C	C	A	A	C	C	G	G	T	T	A	A	C	C	C	C	T	T	A	A	C	C	A	A	G	G	G	G	T	T	G	G	A	A	G	G	G	G	C	C	G	G	G	G	G	G	T	T	A	A	A	A	A	A	C	C	G	G	C	C	T	T	A	A	A	A	A	A	G	G	C	C	G	G	C	C	G	G	G	G	C	C	G	G	C	C	C	C	T	T	C	C	T	T	C	C	T	T	A	A	C	C	A	A	A	A	A	A	T	T	A	A	A	A	G	G	T	T	C	C	T	T	T	T	A	A	C	C	G	G	T	T	C	C	A	A	T	T	A	A	C	C	A	A	T	T	G	G	T	T	G	G	A	A	T	T	G	G	T	T	A	A	T	T	T	T	A	A	G	G	C	C	C	C	G	G	A	A	G	G	C	C	C	C	T	T	T	T	C	C	C	C	A	A	G	G	T	T	G	G	C	C	A	A	G	G	A	A	G	G	C	C	G	G	T	T	G	G	G	G	T	T	T	T	T	T	G	G	C	C	A	A	A	A	A	A	T	T	G	G	T	T	A	A	G	G	C	C	T	T	C	C	T	T	G	G	T	T	C	C	T	T	C	C	A	A	C	C	C	C	C	C	A	A	C	C	T	T	A	A	G	G	A	A	G	G	C	C	A	A	G	G	A	A	C	C	C	C	C	C	C	C	G	G	A	A	A	A	T	T	G	G	C	C	G	G	C	C	G	G	A	A	A	A	A	A	C	C	C	C	A	A	G	G	C	C	A	A	T	T	C	C	C	C	C	C	A	A	G	G	A	A	A	A	A	A	G	G	C	C	A	A	T	T	G	G	A	A	T	T	T	T	G	G	G	G	C	C	C	C	G	G	A	A	G	G	C	C	G	G	C	C	T	T	A	A	G	G	C	C	T	T	A	A	T	T	C	C	G	G	C	C	C	C	T	T	C	C	A	A	A	A	C	C	C	C	C	C	A	A	C	C	T	T	T	T	C	C	C	C	A	A	A	A	A	A	A	A	G	G	C	C	C	C	A	A	G	G	C	C	T	T	A	A	C	C	T	T	C	C	A	A	T	T	C	C	C	C	A	A	C	C	C	C	A	A	A	A	T	T	G	G	G	G	C	C	T	T	A	A	C	C	G	G	C	C	A	A	C	C	A	A	T	T	C	C	G	G	G	G	T	T	C	C	T	T	A	A	C	C	A	A	T	T	G	G	G	G	C	C	A	A	T	T	G	G	T	T	C	C	G	G	A	A	G	G	A	A	T	T	G	G	T	T	C	C	G	G	G	G	C	C	C	C	T	T	T	T	C	C	G	G	A	A	A	A	C	C	C	C	C	C	A	A	T	T	G	G	G	G	A	A	T	T	C	C	T	T	A	A	G	G	A	A	T	T	A	A	T	T	C	C	A	A	T	T	C	C	C	C	G	G	G	G	C	C	A	A	C	C	G	G	C	C	C	C	G	G	T	T	C	C	T	T	A	A	T	T	C	C	C	C	G	G	C	C	C	C	G	G	G	G	C	C	T	T	T	T	T	T	G	G	C	C	T	T	A	A	C	C	G	G	G	G	T	T	C	C	G	G	C	C	G	G	G	G	A	A	A	A	G	G	A	A	C	C	A	A	G	G	T	T	C	C	G	G	T	T	C	C	C	C	C	C	T	T	A	A	C	C	T	T	G	G	G	G	C	C	C	C	C	C	G	G	C	C	T	T	G	G	G	G	G	G	G	G	G	G	C	C	G	G	G	G	C	C	C	C	C	C	A	A	G	G	G	G	A	A	A	A	A	A	A	A	T	T	G	G	T	T	G	G	A	A	C	C	C	C	C	C	T	T	A	A	G	G	C	C	G	G	A	A	C	C	A	A	T	T	A	A	G	G	G	G	A	A	A	A	G	G	A	A	T	T	C	C	A	A	A	A	G	G	C	C	G	G	T	T	G	G	C	C	C	C	A	A	C	C	C	C	T	T	T	T	C	C	C	C	G	G	C	C	G	G	G	G	A	A	T	T	A	A	G	G	C	C	G	G	C	C	G	G	G	G	A	A	A	A	T	T	A	A	A	A	C	C	T	T	T	T	G	G	G	G	A	A	T	T	T	T	T	T	A	A	G	G	A	A	G	G	C	C	G	G	A	A	C	C	C	C	G	G	T	T	G	G	T	T	A	A	G	G	T	T	A	A	C	C	G	G	G	G	G	G	C	C	C	C	G	G	C	C	G	G	C	C	A	A	T	T	C	C	C	C	A	A	A	A	G	G	G	G	T	T	C	C	G	G	G	G	A	A	T	T	C	C	C	C	T	T	G	G	G	G	G	G	A	A	T	T	T	T	T	T	T	T	A	A	C	C	C	C	C	C	A	A	G	G	C	C	G	G	T	T	T	T	G	G	G	G	A	A	C	C	A	A	C	C	C	C	T	T	A	A	T	T	G	G	T	T	T	T	C	C	G	G	C	C	G	G	A	A	T	T	G	G	T	T	A	A	G	G	A	A	G	G	C	C	C	C	G	G	A	A	G	G	A	A	T	T	G	G	T	T	T	T	A	A	G	G	A	A	T	T	A	A	T	T	G	G	G	G	A	A	G	G	G	G	A	A	C	C	T	T	A	A	T	T	C	C	A	A	T	T	G	G	A	A	A	A	G	G	C	C	G	G	G	G	G	G	A	A	A	A	G	G	T	T	C	C	G	G	T	T	A	A	G	G	G	G	C	C	A	A	G	G	T	T	T	T	G	G	A	A	C	C	T	T	G	G	G	G	A	A	G	G	C	C	C	C	G	G	G	G	G	G	C	C	A	A	T	T	C	C	C	C	C	C	A	A	A	A	G	G	T	T	G	G	T	T	C	C	G	G	T	T	T	T	G	G	A	A	G	G	G	G	A	A	T	T	G	G	T	T	T	T	G	G	A	A	C	C	A	A	C	C	T	T	G	G	A	A	A	A	G	G	G	G	A	A	C	C	T	T	T	T	A	A	T	T	T	T	C	C	A	A	G	G	T	T	G	G	T	T	G	G	C	C	A	A	C	C	T	T	A	A	C	C	T	T	A	A	G	G	C	C	G	G	T	T	C	C	T	T	T	T	T	T	G	G	A	A	T	T	C	C	T	T	G	G	C	C	C	C	G	G	NA	NA	G	G	G	G	T	T	A	A	A	A	G	G	G	G	C	C	G	G	A	A	A	A	G	G	T	T	T	T	T	T	G	G	A	A	A	A	C	C	T	T	G	G	C	C	T	T	T	T	T	T	T	T	C	C	C	C	T	T	C	C	G	G	A	A	G	G	T	T	G	G	G	G	A	A	T	T	G	G	C	C	G	G	T	T	T	T	G	G	C	C	G	G	T	T	T	T	A	A	A	A	T	T	C	C	G	G	G	G	T	T	C	C	A	A	T	T	T	T	C	C	A	A	T	T	C	C	C	C	G	G	G	G	G	G	G	G	C	C	C	C	A	A	C	C	A	A	G	G	G	G	C	C	G	G	C	C	G	G	A	A	T	T	G	G	T	T	C	C	C	C	C	C	C	C	A	A	T	T	A	A	G	G	G	G	G	G	A	A	G	G	G	G	T	T	C	C	A	A	T	T	C	C	T	T	T	T	T	T	C	C	C	C	C	C	C	C	T	T	A	A	T	T	C	C	G	G	A	A	T	T	A	A	G	G	C	C	A	A	A	A	G	G	T	T	A	A	G	G	A	A	A	A	T	T	A	A	T	T	G	G	T	T	A	A	C	C	T	T	C	C	A	A	C	C	A	A	A	A	T	T	G	G	G	G	C	C	T	T	G	G	G	G	A	A	A	A	T	T	G	G	G	G	A	A	G	G	T	T	T	T	C	C	C	C	C	C	G	G	G	G	T	T	G	G	A	A	C	C	T	T	C	C	A	A	G	G	C	C	G	G	G	G	G	G	A	A	G	G	T	T	C	C	C	C	A	A	T	T	C	C	C	C	A	A	C	C	A	A	C	C	G	G	C	C	T	T	C	C	C	C	C	C	T	T	NA	NA	T	T	G	A	G	G	G	A	T	C	G	A	T	T	G	A	C	C	C	C	T	T	G	G	C	C	T	T	G	G	A	A	T	A	A	A	G	G	G	A	T	C	A	A	G	G	T	A	A	C	C	C	G	G	T	T	A	A	T	T	G	G	A	G	G	A	G	C	G	G	T	C	G	A	C	C	G	G	C	T	G	A	C	C	G	A	A	A	G	G	A	A	C	C	G	G	T	T	C	A	A	A	C	C	T	T	A	A	A	T	T	T	C	C	C	T	C	T	G	A	NA	NA	T	T	T	T	G	C	A	A	C	T	G	G	T	T	C	C	C	T	C	C	C	C	A	A	G	G	C	A	T	C	A	G	T	T	G	G	T	T	T	T	T	T	C	C	G	G	A	A	A	A	G	G	G	G	G	G	C	T	T	G	C	T	A	A	C	C	T	T	T	T	C	A	A	A	A	G	C	T	A	G	G	G	G	G	C	C	C	A	A	A	A	A	T	T	T	T	C	C	C	G	G	G	C	T	A	A	C	T	G	G	C	C	C	C	C	T	T	G	T	T	C	T	C	T	G	C	G	G	C	C	C	C	T	T	C	C	C	C	G	G	C	C	A	A	C	C	G	A	G	C	A	G	T	T	G	A	C	G	A	G	G	A	T	A	G	C	NA	NA	A	A	A	A	A	A	C	T	G	G	C	C	T	T	A	G	T	C	T	T	T	C	A	G	A	A	G	G	A	A	C	C	G	G	G	G	G	G	A	G	T	T	C	C	T	T	G	G	NA	NA	C	C	A	T	G	A	A	A	G	G	A	A	G	G	A	G	T	G	C	C	C	C	T	T	G	C	A	A	G	G	T	T	NA	NA	T	C	C	G	T	T	T	T	G	G	C	C	T	T	C	C	C	T	C	C	C	C	C	C	C	C	T	T	T	T	A	A	G	G	C	C	C	C	G	G	C	C	C	T	A	G	C	C	G	G	G	G	A	A	A	A	C	C	C	C	C	C	A	A	G	G	C	C	A	A	C	C	A	A	T	T	G	G	T	T	G	G	A	A	G	G	G	G	A	A	C	C	A	A	G	G	G	G	C	C	C	C	A	A	G	G	G	G	C	C	T	T	A	A	C	C	C	C	C	C	T	T	T	T	T	T	A	C	T	T	T	T	G	A	C	A	T	G	C	C	A	A	G	G	G	G	G	G	C	C	G	G	A	A	A	A	G	A	G	G	T	T	T	T	C	C	G	G	C	C	C	C	A	A	C	C	C	C	G	G	A	A	A	A	T	T	A	A	T	T	C	C	G	A	C	C	T	T	G	G	T	T	A	A	G	A	G	G	T	T	C	C	A	A	G	G	A	A	A	A	G	G	T	T	C	T	C	G	A	A	C	C	NA	NA	T	T	G	A	C	C	A	C	A	G	G	G	T	T	C	C	C	C	A	G	C	A	A	A	T	C	T	T	G	G	G	G	C	C	T	T	G	G	C	T	T	C	T	T	G	A	C	C	C	C	T	T	T	T	G	G	T	A	G	G	A	A	A	T	NA	NA	G	G	NA	NA	NA	NA	C	T	G	G	C	T	C	C	G	G	C	C	G	A	A	G	A	G	A	A	NA	NA	G	A	C	A	G	G	T	C	G	G	A	A	C	C	G	T	C	C	T	T	G	G	T	C	A	A	A	A	C	C	G	G	G	G	T	T	G	G	T	A	T	T	C	C	A	G	T	T	A	G	C	C	C	T	A	A	G	G	G	G	C	C	C	C	G	G	C	C	C	C	A	A	G	G	G	G	A	A	T	T	C	T	A	A	C	C	G	A	T	T	A	A	T	T	T	T	C	T	C	C	A	A	A	A	A	A	C	T	C	C	A	G	G	G	G	A	G	G	A	A	C	C	T	T	G	G	G	A	G	A	A	A	G	G	G	A	G	G	C	T	T	T	T	T	T	T	C	C	G	G	C	C	T	C	G	G	T	T	T	T	A	A	T	T	G	A	C	T	T	T	A	A	T	T	A	A	G	G	C	T	G	G	G	G	NA	NA	A	A	A	A	C	T	C	C	A	A	C	A	G	A	G	A	C	T	G	G	G	G	T	T	A	A	A	A	T	T	G	G	A	A	A	A	A	A	A	A	G	G	T	T	C	C	T	T	G	G	T	T	C	C	T	T	G	G	G	G	G	G	A	A	T	C	G	G	A	A	C	C	T	C	G	G	A	G	T	A	C	T	A	C	T	A	G	A	C	T	C	C	C	C	G	G	T	T	C	T	C	T	G	A	C	C	C	C	T	C	A	A	A	A	C	T	A	G	NA	NA	C	C	T	T	G	G	A	A	G	A	G	G	C	T	A	G	G	G	G	A	T	T	G	A	G	G	A	A	T	T	C	C	A	A	A	A	NA	NA	G	A	C	T	G	G	C	C	A	A	C	C	T	C	T	T	G	G	A	A	C	C	T	T	A	A	A	A	C	C	A	A	T	T	T	T	A	A	C	C	T	T	G	G	T	T	A	G	T	T	A	A	T	C	T	T	C	T	G	G	C	C	A	A	C	T	G	A	T	T	G	G	T	C	A	A	T	T	C	C	T	T	C	C	A	A	A	A	C	C	A	G	G	G	T	T	G	G	A	G	A	A	T	T	C	C	C	C	A	A	A	A	G	G	A	A	T	T	C	T	A	A	G	G	T	T	C	C	A	G	NA	NA	A	G	C	C	A	A	C	T	C	C	G	A	A	A	C	T	G	A	NA	NA	C	T	A	A	T	T	C	T	A	A	T	A	C	T	G	G	C	T	A	G	T	T	G	G	G	G	T	T	G	G	G	G	C	C	A	A	T	T	A	A	A	A	G	G	C	C	C	C	G	G	G	G	G	G	G	G	A	A	C	C	NA	NA	A	A	C	C	A	A	C	T	C	C	A	A	C	C	C	T	C	C	T	T	A	T	T	C	NA	NA	C	T	A	A	C	C	A	A	C	C	C	C	T	C	C	C	G	G	C	C	G	G	C	C	A	A	C	C	C	T	A	G	T	T	C	C	G	A	G	G	A	A	T	T	C	C	A	A	A	G	T	T	NA	NA	G	G	A	A	G	A	T	T	T	T	G	G	A	T	C	G	G	G	T	T	G	G	T	C	G	C	G	C	T	T	G	G	G	G	C	T	T	T	G	A	NA	NA	T	G	T	T	G	G	G	G	A	A	C	C	A	A	C	C	A	A	G	A	G	G	G	T	A	A	G	A	T	G	T	C	C	T	A	A	G	G	C	C	C	C	G	A	G	G	T	A	G	A	G	A	A	A	A	A	C	T	A	T	G	G	T	T	G	G	T	T	G	A	NA	NA	C	C	A	A	G	G	C	A	C	G	A	C	C	A	C	C	C	T	T	C	G	A	T	T	NA	NA	T	C	C	C	G	A	T	T	C	G	T	C	C	C	G	A	NA	NA	C	A	A	A	G	G	T	C	A	A	T	T	G	A	C	A	C	C	C	T	C	C	A	G	C	A	G	A	T	A	T	A	C	T	T	C	C	C	A	C	A	A	A	A	A	G	A	G	NA	NA	T	C	G	G	C	C	C	T	NA	NA	C	C	G	G	A	G	T	C	T	T	C	C	C	T	A	G	G	A	T	C	T	C	C	C	A	G	A	A	T	C	A	A	C	C	A	G	T	T	C	G	A	T	G	A	A	G	T	C	G	G	G	C	G	G	C	C	C	T	T	T	C	C	A	G	T	G	C	C	C	C	A	C	T	T	T	G	G	G	C	C	C	T	G	A	G	G	T	T	A	G	T	T	T	T	T	G	G	A	C	A	A	A	G	C	C	T	G	A	G	A	G	G	C	C	T	C	G	C	G	A	C	C	C	T	A	G	A	A	C	C	G	A	T	C	A	G	T	A	C	A	T	C	G	A	A	C	A	A	G	G	C	T	A	G	A	T	C	C	G	G	G	A	A	G	C	T	G	G	G	G	C	C	G	A	T	T	C	C	A	A	A	A	G	A	C	T	C	C	G	C	T	G	T	T	C	C	G	A	A	A	C	T	T	T	T	C	T	G	A	A	C	A	C	C	C	C	G	C	T	C	C	T	T	T	T	T	T	T	G	T	T	T	G	T	T	C	C	C	T	C	C	T	T	G	C	C	C	C	T	C	T	C	C	T	G	A	A	G	C	T	G	C	G	C	A	C	C	T	C	T	A	G	C	G	G	G	T	C	T	C	C	T	C	C	T	T	G	G	C	C	G	A	G	A	T	T	G	G	T	T	A	T	A	G	T	C	A	G	C	C	T	T	NA	NA	T	G	C	T	A	G	C	C	G	G	G	G	A	C	C	T	T	C	T	C	C	C	C	T	G	G	NA	NA	T	T	C	T	A	T	C	A	G	A	G	T	T	T	G	G	G	T	G	A	G	C	C	C	C	C	C	T	A	A	T	C	A	A	T	T	G	T	C	C	C	T	G	G	C	T	G	A	A	G	C	T	C	C	C	T	T	T	G	C	A	A	G	G	C	C	G	G	C	C	T	T	A	A	A	A	C	C	A	A	G	G	C	C	C	C	T	T	C	C	C	C	C	C	A	A	T	T	T	T	A	A	T	T	A	A	G	G	T	T	T	T	A	A	A	A	G	G	T	T	A	A	G	G	T	T	G	G	C	C	T	T	T	T	A	A	T	T	A	A	A	A	C	C	T	T	T	T	C	C	T	T	G	G	T	T	C	C	G	G	A	A	A	A	G	G	T	T	A	A	C	C	A	A	C	C	A	A	G	G	G	G	A	A	A	A	C	C	C	C	G	G	T	T	A	A	T	T	C	C	A	G	A	A	A	G	G	G	A	G	T	C	A	A	A	G	G	A	A	A	C	C	A	G	G	G	NA	NA	T	C	G	G	G	G	C	A	T	G	G	G	A	G	A	T	C	C	C	C	C	C	NA	NA	T	T	G	G	C	C	C	C	G	A	A	C	A	G	A	G	G	G	G	G	T	C	A	A	NA	NA	G	A	A	C	A	A	G	A	T	T	G	C	G	G	C	C	T	C	G	G	G	A	G	A	G	G	G	G	C	A	A	A	T	C	G	T	C	C	G	T	C	T	G	G	T	G	T	T	C	C	G	G	A	G	C	T	C	C	A	A	G	G	T	C	NA	NA	C	T	T	T	C	T	T	T	A	A	T	T	C	A	C	T	A	A	T	C	T	T	T	A	T	C	NA	NA	T	T	NA	NA	A	G	G	G	A	A	A	C	A	A	A	G	C	C	G	G	C	T	T	C	G	C	C	T	C	T	T	C	G	G	T	A	A	T	T	T	C	C	A	C	A	G	G	A	T	C	G	G	G	G	C	G	A	G	A	G	G	A	C	C	C	C	T	C	G	G	G	A	A	T	G	G	A	G	T	T	A	T	C	C	T	C	C	T	C	T	T	C	A	A	T	T	C	C	A	A	A	G	C	C	G	G	T	T	G	C	T	A	C	T	T	C	C	A	C	C	C	T	C	T	G	G	C	C	T	T	T	C	T	C	G	G	C	C	C	C	G	G	G	G	A	G	G	A	G	C	G	A	A	G	A	A	C	C	A	G	T	C	C	C	A	G	A	G	G	A	A	G	C	C	T	T	T	C	T	T	A	A	T	T	G	G	T	T	T	T	A	A	A	A	A	A	A	A	G	G	T	T	T	T	C	C	G	G	G	G	A	A	T	T	A	A	C	C	T	T	C	C	T	T	G	G	C	C	C	C	G	G	T	T	G	G	T	T	C	C	G	G	T	T	A	A	C	C	A	A	T	T	A	A	C	C	G	G	G	G	A	A	A	A	G	G	C	C	G	G	C	C	G	G	C	C	T	T	T	T	C	C	C	C	A	A	G	G	C	C	C	C	T	T	G	G	T	T	C	C	T	T	T	T	A	A	A	A	G	G	C	C	G	G	G	G	T	T	A	A	G	G	A	A	A	A	T	T	A	A	A	A	A	A	G	G	A	A	C	C	C	C	A	A	T	T	A	A	T	T	G	G	C	C	C	C	T	T	A	A	C	C	T	T	G	G	T	T	T	T	C	C	C	C	G	G	A	A	G	G	A	A	C	C	C	C	G	G	G	G	G	G	C	C	T	T	C	C	C	C	G	G	T	T	C	C	T	T	A	A	C	C	T	T	T	T	G	G	A	A	C	C	C	C	A	A	A	A	T	T	A	A	A	A	G	G	C	C	A	A	A	A	A	A	G	G	A	A	C	C	C	C	A	A	A	A	C	C	C	C	C	C	T	T	C	C	A	C	C	C	G	A	G	G	C	C	T	C	NA	NA	A	A	C	G	G	G	T	C	C	A	G	G	T	C	C	G	G	A	G	A	G	G	G	A	G	A	C	C	G	G	G	G	G	G	G	G	A	A	A	A	T	T	A	A	T	T	C	C	T	T	A	A	T	T	T	T	T	T	T	T	A	A	T	T	T	T	C	C	T	G	C	C	C	C	G	G	A	G	G	G	A	G	A	A	C	C	C	C	T	C	C	C	C	C	T	T	C	C	A	A	C	C	C	C	T	T	C	C	A	A	A	A	G	G	G	G	A	A	T	C	C	C	C	C	T	T	T	T	G	G	C	C	A	A	T	T	G	G	C	C	G	G	A	G	G	G	C	C	A	A	C	C	G	T	C	C	C	C	G	G	G	G	G	G	T	T	G	G	G	G	G	G	C	C	C	T	G	G	C	C	C	T	G	T	T	T	C	C	T	G	T	T	C	C	A	A	G	A	G	G	C	C	G	G	T	T	T	T	T	T	A	A	C	C	C	C	T	T	T	T	G	G	G	G	C	C	A	A	C	C	T	T	G	G	A	A	C	C	A	A	A	A	C	C	T	T	T	C	C	C	A	A	G	G	A	G	G	T	NA	NA	A	A	C	C	A	A	T	T	C	C	A	A	C	C	A	A	C	T	T	T	G	A	A	A	A	A	A	A	C	C	A	A	T	T	G	G	T	T	T	T	T	T	G	G	A	A	G	G	C	C	T	T	A	G	T	T	T	T	A	A	A	A	T	T	C	C	C	C	C	C	T	T	C	C	G	G	C	C	G	G	G	G	G	G	G	G	A	A	A	A	A	A	A	A	C	C	C	T	T	G	C	C	G	A	A	A	G	A	A	G	C	T	T	C	A	C	C	C	T	T	T	A	G	G	T	C	NA	NA	G	G	NA	NA	C	T	A	A	C	C	G	G	A	A	G	G	A	A	A	A	C	C	T	T	A	A	C	C	G	G	G	G	C	C	A	A	C	C	A	A	G	G	C	C	T	T	C	C	C	C	G	G	A	A	C	T	T	T	G	G	A	A	T	T	C	C	T	T	G	T	G	G	A	A	A	A	A	A	C	C	T	T	A	A	G	G	A	A	T	T	A	A	A	A	T	T	A	A	G	G	A	A	T	T	T	T	G	G	T	T	C	A	A	A	C	T	A	A	T	T	T	T	T	C	C	C	C	C	G	G	G	G	T	T	C	C	A	A	C	C	A	A	A	A	C	C	G	G	T	T	C	C	G	G	G	G	T	T	G	G	T	T	A	A	G	G	G	A	T	T	A	A	A	G	C	T	C	C	C	T	A	A	C	C	A	A	C	C	C	C	C	C	T	T	T	T	C	C	A	A	C	C	T	T	G	G	C	C	C	C	A	A	T	T	T	T	A	A	C	C	G	G	C	C	T	T	C	C	A	G	T	T	A	G	G	A	G	G	C	C	G	T	A	A	A	A	G	G	G	G	A	A	T	T	A	A	C	C	T	T	C	C	A	A	A	A	T	T	A	A	G	G	C	C	A	A	T	T	C	C	C	C	A	A	T	T	C	C	T	T	G	A	T	T	T	C	T	T	T	C	A	A	A	G	A	A	C	C	T	T	T	T	C	C	T	T	T	T	G	G	G	G	C	C	A	A	T	T	A	A	C	C	G	G	G	G	G	G	T	T	C	C	C	C	A	A	C	C	G	G	A	A	G	G	G	G	T	T	G	G	T	T	G	G	G	G	A	A	A	A	T	T	C	C	A	A	T	T	G	G	T	T	G	G	T	T	C	C	A	A	A	A	A	A	T	T	G	G	A	A	C	C	G	G	C	C	A	A	A	A	G	G	A	A	C	C	C	C	A	A	A	A	T	T	G	G	T	T	G	G	C	C	T	T	A	A	G	G	C	C	C	C	T	T	C	C	A	A	A	A	T	T	T	T	T	T	T	T	T	T	T	C	C	C	C	C	G	G	A	A	T	T	C	C	G	G	G	G	T	T	A	A	T	T	T	G	C	C	T	T	C	C	A	A	G	G	T	T	T	T	C	C	A	A	G	G	A	A	G	G	G	G	A	A	A	A	A	A	C	C	T	T	C	C	A	A	G	G	C	C	C	C	C	C	C	C	G	G	T	T	C	C	A	A	T	T	G	G	T	T	G	G	A	A	T	T	A	A	T	T	T	T	A	A	C	C	G	G	C	C	C	C	C	C	G	G	A	A	G	G	T	T	T	T	C	C	A	A	G	G	C	C	C	C
CC	OR1639f140	NA	NA	1	NA	C	C	G	G	G	A	G	A	T	C	A	G	C	C	C	C	T	A	G	G	A	A	A	G	T	T	A	T	A	A	T	T	NA	NA	G	G	C	C	A	A	T	T	A	A	A	A	A	A	A	A	C	C	G	G	T	T	C	C	A	A	NA	NA	A	A	T	T	C	A	A	A	A	A	T	T	A	A	T	T	A	A	C	C	G	G	A	A	C	C	T	T	G	G	T	T	C	T	NA	NA	G	G	A	G	C	C	A	A	T	T	A	G	A	A	G	A	T	T	T	T	G	G	T	C	G	A	A	A	G	T	T	T	C	C	A	C	C	T	T	T	C	C	C	C	C	C	G	G	T	T	A	A	A	A	T	C	T	T	A	C	T	C	G	A	T	T	T	T	T	T	T	C	C	C	G	G	A	A	T	T	C	C	G	G	G	G	C	C	T	T	G	G	T	T	A	A	C	C	C	C	T	T	T	C	T	T	C	C	G	G	T	T	A	A	C	C	A	A	C	C	T	T	T	T	A	A	A	A	G	G	A	A	T	C	C	C	T	T	C	C	T	A	A	A	T	T	G	G	T	G	T	T	T	C	G	A	A	G	G	A	T	C	G	G	C	C	A	A	T	T	T	T	G	G	T	T	T	T	G	G	G	G	C	C	C	C	T	G	A	A	G	G	C	C	A	A	C	C	A	A	A	A	A	A	G	G	T	A	NA	NA	G	G	T	C	G	A	C	C	A	G	C	G	C	C	G	A	G	G	A	A	G	G	G	G	G	G	G	G	T	T	A	A	T	T	G	G	G	G	T	T	T	T	A	A	A	A	A	A	C	C	C	C	T	T	C	C	T	T	A	A	G	G	A	A	A	A	G	G	T	T	A	A	C	C	A	A	G	G	C	C	A	A	G	G	A	A	T	T	C	C	A	A	T	T	G	G	G	G	G	G	C	C	G	G	T	T	T	T	G	G	A	A	G	G	G	G	T	T	C	C	T	T	A	A	C	C	T	T	T	T	T	T	T	T	A	A	C	T	NA	NA	C	T	C	C	G	G	T	T	C	C	C	C	C	C	T	T	G	T	G	G	C	A	T	T	A	G	G	G	C	A	A	A	T	T	G	G	A	G	G	A	T	C	T	T	G	C	T	C	NA	NA	A	G	G	G	A	G	G	A	T	A	G	A	G	G	T	T	G	A	G	G	G	C	C	C	G	A	G	G	C	T	T	C	C	C	C	C	G	G	A	A	C	T	A	A	C	C	A	A	A	G	G	G	A	T	T	A	G	A	G	G	G	A	C	C	C	C	T	T	T	T	T	C	A	G	G	G	C	C	C	C	G	G	C	C	G	G	C	C	C	C	T	T	C	C	G	G	A	A	G	G	C	C	A	A	C	C	T	T	A	G	A	T	T	T	A	G	G	G	T	T	G	T	T	C	T	C	C	C	G	C	C	C	G	G	G	G	C	C	C	T	A	G	A	A	C	C	NA	NA	T	T	C	C	G	C	C	T	C	C	G	G	C	C	T	T	C	C	A	A	T	G	C	G	T	C	A	G	A	T	C	T	T	C	C	C	G	T	C	C	C	C	T	C	C	T	A	G	G	A	T	C	G	A	A	G	T	C	A	G	G	G	C	C	G	A	G	G	C	A	T	C	C	T	A	A	T	C	T	C	G	G	C	G	G	G	G	G	A	A	C	C	C	T	G	A	G	A	G	G	T	T	C	C	A	G	A	A	G	G	A	C	A	A	C	C	G	T	T	C	C	T	C	C	G	T	C	T	C	T	G	A	G	A	T	T	A	A	C	T	C	T	C	C	NA	NA	G	G	A	A	T	C	C	C	A	A	G	T	G	G	T	T	A	T	T	T	G	T	C	C	C	C	A	G	T	C	NA	NA	G	A	C	C	A	G	A	A	G	G	NA	NA	T	T	A	A	G	G	C	T	T	T	G	A	G	C	T	T	A	A	A	A	C	G	T	T	T	T	C	C	A	A	C	C	A	A	G	G	G	G	T	T	A	A	T	T	C	C	G	G	A	A	G	G	C	C	G	G	C	C	A	A	A	A	A	A	A	A	T	T	T	T	C	C	T	T	G	G	C	C	T	T	T	T	C	C	C	C	G	G	C	C	C	C	C	C	NA	NA	T	T	T	G	T	C	C	C	G	T	G	G	A	A	A	A	G	G	T	T	A	A	A	A	T	T	G	G	A	A	C	A	T	C	C	T	T	C	T	T	C	T	G	G	C	C	T	T	T	T	G	T	C	C	NA	NA	T	A	G	T	T	T	T	G	A	A	A	A	A	A	A	A	G	G	C	C	G	G	A	G	C	G	A	C	C	T	A	A	A	A	A	C	G	G	T	T	C	C	G	G	C	C	C	T	A	T	NA	NA	G	T	T	A	A	C	T	C	T	G	T	A	A	G	NA	NA	NA	NA	C	A	G	T	G	A	G	T	G	G	A	A	NA	NA	A	A	G	G	G	G	T	T	T	T	G	G	A	A	C	C	G	G	A	A	C	C	C	C	G	G	G	G	C	C	G	G	C	C	T	T	A	A	T	T	A	A	T	T	A	A	T	T	G	G	G	G	G	G	A	A	C	C	C	C	T	T	C	C	G	G	T	T	T	T	A	A	A	A	G	G	G	G	C	C	A	A	G	G	C	C	C	C	G	G	A	A	T	T	G	G	A	A	G	G	C	C	NA	NA	NA	NA	T	T	G	G	A	A	G	G	A	A	G	G	A	A	G	G	T	T	A	A	A	A	C	C	C	C	G	G	C	C	G	G	A	A	C	C	T	T	C	C	C	C	G	G	C	C	G	G	C	C	T	T	G	G	C	C	A	A	C	C	T	T	C	C	C	C	A	A	C	C	C	C	A	A	G	G	T	T	A	A	A	A	C	C	A	A	T	T	C	C	A	A	C	C	A	A	T	T	G	G	C	C	C	C	A	A	C	C	NA	NA	T	T	C	C	C	C	C	C	G	G	C	C	A	A	G	G	T	T	C	C	A	A	G	G	G	G	G	G	C	C	A	A	G	G	T	T	T	T	A	A	G	G	T	T	C	C	T	T	A	A	G	G	A	A	C	C	G	A	T	T	T	T	A	A	A	A	T	T	G	G	A	A	A	A	C	C	T	T	T	T	C	C	G	G	T	T	G	G	A	A	C	C	T	T	C	C	C	C	C	C	C	C	C	C	G	G	G	G	G	G	T	T	G	G	G	A	G	G	A	G	G	G	A	A	A	A	G	G	A	A	A	G	G	T	T	T	T	T	C	C	G	G	C	G	A	A	G	G	G	T	G	A	C	T	T	C	G	A	T	T	C	C	T	C	A	T	A	A	C	C	A	A	G	G	A	A	C	C	G	G	A	A	A	A	C	C	T	T	A	A	C	C	G	G	G	G	G	G	G	G	C	C	C	C	T	T	C	C	G	T	A	G	T	A	G	G	C	C	T	T	A	A	T	T	C	C	T	A	T	C	T	T	A	A	C	C	A	A	T	T	C	C	T	T	G	G	C	C	G	G	C	C	C	C	A	A	C	C	A	A	A	A	G	G	T	T	G	G	G	G	C	C	G	G	G	G	A	A	C	C	A	A	G	G	A	A	T	T	T	T	C	C	A	A	G	G	G	G	A	A	A	A	A	A	A	A	G	G	T	T	T	T	G	G	A	A	A	A	A	A	T	T	C	C	A	A	C	G	A	G	C	C	C	C	G	A	T	T	G	G	T	T	C	C	T	T	G	G	G	C	A	G	C	C	T	C	A	A	C	T	C	C	C	C	C	C	T	T	C	C	T	T	A	G	G	G	T	T	C	C	T	T	G	G	A	A	T	T	A	C	A	A	C	C	C	T	A	A	C	C	G	G	G	G	C	C	NA	NA	G	G	G	G	T	T	T	T	A	G	C	C	C	T	C	C	T	T	G	G	G	G	T	T	T	G	C	C	C	T	A	A	A	A	G	G	C	C	A	A	A	A	A	G	C	C	C	C	G	A	A	A	T	T	T	T	A	A	T	T	C	T	C	C	C	C	T	T	T	T	G	G	T	C	T	T	T	A	T	T	T	T	G	G	A	A	A	G	NA	NA	G	G	A	A	A	A	T	T	G	G	A	A	C	C	T	C	G	A	A	A	A	A	NA	NA	G	G	A	A	T	T	C	C	A	A	C	C	T	T	A	A	A	A	A	A	C	C	C	C	C	C	T	T	G	G	C	C	C	C	G	G	G	A	A	A	T	T	T	T	A	A	T	T	T	T	T	T	T	T	C	T	T	G	NA	NA	T	C	G	A	G	T	T	T	T	T	T	C	C	A	G	G	A	A	A	A	A	A	A	A	C	C	C	T	A	A	A	G	C	C	C	C	T	A	T	G	C	T	G	A	T	T	C	C	C	T	T	C	NA	NA	G	A	NA	NA	T	T	C	T	A	A	A	A	A	G	G	A	T	C	C	T	C	G	T	A	C	C	A	A	G	G	G	A	T	T	C	A	A	T	A	C	T	C	C	G	C	C	G	A	T	G	C	T	C	C	G	T	T	T	C	T	C	T	T	C	T	A	T	T	G	C	NA	NA	A	G	A	A	G	T	G	G	A	G	T	T	G	A	C	C	C	G	T	C	C	A	G	G	T	C	C	C	A	G	G	A	T	C	A	A	C	C	G	T	A	G	T	G	C	T	T	G	NA	NA	C	C	A	C	A	A	A	G	C	C	A	A	G	G	G	A	G	A	C	G	T	T	A	G	C	C	C	C	A	A	C	C	T	C	A	G	G	G	G	G	T	T	G	A	G	G	C	C	A	G	A	A	G	G	C	T	T	C	T	T	T	C	C	T	NA	NA	C	A	T	T	C	G	G	G	G	A	G	G	A	G	G	A	C	C	T	T	C	T	A	C	T	C	C	C	NA	NA	A	A	T	C	A	A	A	A	A	A	NA	NA	T	C	G	A	C	T	C	T	A	G	T	C	T	G	A	G	T	C	NA	NA	A	T	G	G	G	G	C	C	A	A	NA	NA	C	G	C	G	A	G	T	T	A	G	A	G	G	A	A	G	C	T	A	G	T	T	T	C	T	T	C	A	C	T	C	C	A	A	C	A	T	T	C	T	G	G	NA	NA	A	A	A	G	T	C	C	C	NA	NA	G	G	A	T	T	A	A	A	C	C	T	A	T	T	NA	NA	T	A	T	T	G	G	A	A	C	C	NA	NA	G	G	T	C	A	A	G	G	G	A	C	C	T	G	G	A	G	A	C	T	C	T	A	G	G	A	A	T	A	T	C	C	C	T	C	T	A	G	G	G	T	G	G	A	T	C	C	A	T	T	T	A	C	A	A	T	C	A	G	G	G	A	C	C	G	A	C	G	A	G	NA	NA	A	A	C	A	A	G	T	T	T	C	G	G	C	G	G	G	C	C	C	C	G	A	A	A	T	T	G	G	T	T	A	A	C	C	G	G	T	T	A	A	G	G	T	T	A	A	C	C	T	T	C	C	G	G	A	A	A	A	T	T	C	C	A	A	G	G	C	C	G	G	T	T	G	T	A	G	A	A	C	C	A	A	G	G	A	G	A	A	G	A	G	G	C	C	C	C	C	C	C	C	C	C	A	A	G	G	T	T	A	A	G	G	C	C	T	T	G	G	T	T	A	A	T	T	T	T	A	A	G	G	C	C	T	T	T	T	G	G	A	A	T	T	C	C	C	C	C	C	C	C	T	T	C	C	A	A	A	A	A	A	C	C	T	T	C	C	G	G	A	A	C	C	C	C	G	G	T	T	C	C	T	T	C	C	C	C	A	A	C	C	T	T	T	T	T	T	T	T	C	C	C	C	G	G	C	C	A	A	T	T	G	G	T	T	T	T	T	T	A	A	G	G	C	C	A	A	T	T	G	G	C	C	G	G	C	C	G	G	G	G	T	C	G	G	T	C	NA	NA	C	C	G	G	G	G	C	C	G	G	G	G	G	G	T	T	C	C	A	A	G	G	G	G	C	C	G	G	A	A	T	T	T	T	T	T	G	G	C	C	G	G	G	G	A	A	C	C	A	A	A	C	C	T	A	A	C	C	T	G	G	G	A	G	C	C	T	G	NA	NA	A	C	C	C	NA	NA	C	C	T	T	T	T	T	T	C	T	G	G	G	G	T	T	T	T	C	T	G	G	A	A	T	C	T	C	G	G	T	C	G	A	C	T	A	G	T	C	A	G	G	A	A	A	T	T	T	T	C	C	G	G	A	A	A	A	T	T	T	A	T	T	C	C	G	C	NA	NA	A	G	A	T	C	C	G	G	G	G	C	C	NA	NA	G	A	T	T	T	C	NA	NA	A	G	G	A	A	G	G	G	C	C	A	G	A	G	C	C	A	G	A	A	A	G	G	G	C	C	A	A	G	A	C	C	C	C	C	C	G	T	G	T	T	G	C	C	A	T	G	A	G	G	T	C	G	G	T	T	G	G	T	T	T	T	A	A	G	G	T	T	A	A	C	C	C	C	G	G	T	T	T	T	NA	NA	T	T	A	A	G	G	C	C	T	T	G	G	G	G	T	T	T	T	C	C	C	C	A	A	C	C	C	C	A	A	A	A	C	C	A	A	T	T	C	T	G	G	C	T	G	A	A	A	G	G	T	C	A	A	G	G	C	C	G	G	A	A	G	G	A	A	C	C	A	A	G	G	T	T	C	C	G	G	C	C	A	A	T	T	T	T	A	A	C	C	A	A	G	G	C	C	C	C	C	C	T	T	T	T	A	A	C	C	T	T	C	C	G	G	T	T	A	A	C	C	C	C	C	C	C	C	A	A	T	T	A	A	G	G	T	T	T	T	A	A	A	A	C	C	G	G	T	C	G	G	A	C	G	A	A	G	T	C	C	C	C	A	C	C	G	G	T	T	G	A	G	G	T	C	C	T	G	G	A	A	T	T	G	G	A	G	T	C	A	A	A	A	G	G	T	T	C	T	G	G	T	T	A	A	A	A	A	A	C	C	T	T	C	C	G	G	A	A	G	G	A	A	C	C	C	C	T	T	C	C	C	C	C	C	C	C	G	G	T	T	T	T	C	C	T	T	C	C	T	T	A	A	G	G	C	C	G	G	NA	NA	T	T	T	T	C	C	C	C	T	T	A	A	T	T	T	T	C	C	A	A	G	G	G	G	T	T	T	T	G	G	NA	NA	C	C	G	G	T	T	T	T	G	G	C	C	C	C	G	G	C	C	T	T	G	G	NA	NA	C	C	A	A	A	A	A	A	A	G	G	G	A	A	A	A	T	T	G	G	G	G	G	G	C	C	T	T	T	T	A	A	A	A	A	A	C	C	G	G	T	T	A	A	T	T	A	A	C	C	A	A	T	T	C	C	C	C	G	G	C	C	NA	NA	G	G	T	T	G	G	G	G	C	C	T	T	G	G	C	C	G	G	G	A	G	G	G	G	T	T	T	G	T	T	A	T	T	C	A	G	C	C	C	T	A	A	G	G	A	G	T	C	NA	NA	A	G	C	C	C	G	G	G	C	C	T	T	T	T	A	A	C	C	A	A	A	A	G	G	C	G	C	C	A	A	G	G	C	C	T	T	A	A	C	C	C	C	G	G	G	G	G	G	C	C	C	C	T	T	A	A	G	G	G	G	G	G	T	T	T	T	G	G	C	C	G	G	G	G	T	T	A	A	G	G	G	G	T	T	C	C	A	A	G	G	T	T	C	C	G	G	G	G	T	T	T	T	A	A	T	T	T	T	C	C	G	G	G	G	T	T	T	T	A	A	A	A	A	A	T	T	G	G	C	C	G	G	A	A	A	A	A	A	T	T	C	C	A	A	G	G	T	T	T	T	A	A	A	A	C	C	G	G	C	C	A	A	T	T	A	A	G	G	T	T	G	G	C	C	A	A	A	A	T	T	T	T	T	T	C	C	G	G	G	G	T	T	A	A	A	A	A	A	C	C	T	T	C	C	T	T	C	C	T	T	C	C	NA	NA	T	T	G	G	T	T	T	T	C	C	C	C	T	T	C	C	A	A	G	G	A	A	T	T	C	C	A	A	C	C	T	T	A	A	A	A	T	T	T	T	C	C	A	A	G	G	C	C	G	G	C	C	G	G	T	T	T	T	T	T	G	G	G	G	A	A	A	A	A	A	NA	NA	T	T	T	T	A	A	C	C	C	C	T	T	A	A	A	G	G	G	A	A	G	G	G	G	T	T	T	T	A	A	C	C	A	A	C	C	T	T	G	G	C	A	A	G	C	T	T	T	A	A	A	A	C	C	G	G	T	G	A	G	G	G	C	T	A	G	T	T	A	A	T	C	C	G	T	C	G	G	C	C	G	G	G	G	G	G	C	C	C	C	A	A	T	C	C	C	C	T	G	A	T	C	G	T	G	G	T	C	C	C	G	C	T	T	A	G	T	T	C	C	T	T	A	C	C	C	A	A	T	T	T	T	G	G	C	C	G	G	G	G	C	C	T	T	C	C	A	A	T	T	A	A	A	A	A	A	C	C	T	T	A	A	G	G	A	A	A	A	T	T	C	C	T	T	A	A	G	G	T	T	NA	NA	G	G	C	C	A	A	T	T	A	A	A	A	G	G	C	C	C	C	C	C	T	C	C	C	A	A	G	G	T	T	A	A	A	A	G	G	C	C	C	C	G	G	A	A	T	T	T	T	G	G	A	A	C	C	T	T	A	A	C	C	A	A	C	C	C	C	T	T	G	G	A	A	G	G	T	T	G	G	C	C	T	T	C	C	C	C	G	G	G	G	T	T	A	A	A	A	A	A	C	C	G	G	C	C	A	A	G	G	C	C	G	G	C	C	G	G	G	G	T	T	C	C	C	C	G	G	C	C	T	T	A	A	A	A	C	C	C	A	G	G	G	G	C	C	C	C	T	T	G	G	G	C	C	T	NA	NA	T	T	G	A	A	T	G	T	T	T	T	T	A	A	A	G	T	C	T	T	T	T	G	A	G	A	T	C	C	C	G	G	NA	NA	C	C	C	C	G	A	A	C	A	A	C	C	G	A	G	G	A	A	G	A	A	G	A	A	A	A	A	C	A	G	A	G	G	G	C	C	A	T	C	C	A	G	C	C	G	G	G	G	A	A	A	A	G	G	G	G	G	G	A	G	C	T	T	C	NA	NA	A	A	G	G	C	T	T	T	T	T	NA	NA	A	G	G	A	T	C	G	G	T	T	T	T	T	C	C	C	A	A	G	G	C	C	G	G	C	C	G	G	C	C	G	G	C	C	A	A	A	A	G	G	G	G	A	A	C	C	T	T	T	T	A	A	G	G	C	C	G	G	T	T	A	A	T	T	C	C	C	C	C	C	C	C	T	T	G	G	T	T	T	T	T	T	A	A	A	A	A	A	T	T	T	T	T	T	T	C	C	T	C	C	C	T	G	A	G	A	C	C	A	C	C	A	G	G	T	C	G	G	C	C	C	T	G	A	T	C	C	C	T	G	C	C	T	T	C	C	G	G	T	T	T	T	T	T	C	C	C	C	C	C	T	T	A	A	A	A	G	G	A	A	T	T	A	A	C	C	T	T	NA	NA	T	T	T	T	A	A	C	C	G	G	T	T	G	G	C	T	C	T	T	T	C	C	T	T	A	A	T	T	C	C	T	T	C	C	T	T	C	C	A	A	A	A	T	T	G	G	C	C	G	G	C	C	C	C	C	C	C	C	G	G	T	T	A	A	A	A	C	C	T	T	G	G	NA	NA	A	A	C	C	T	T	A	A	G	G	G	G	C	T	A	A	C	T	A	A	A	A	T	A	G	C	A	A	C	C	G	C	C	T	G	G	T	T	NA	NA	G	A	C	A	G	G	G	A	G	A	A	A	T	T	C	C	A	G	T	C	T	T	C	T	C	C	T	T	G	G	G	G	C	C	C	C	C	A	G	G	C	C	G	G	C	C	T	T	G	G	T	T	NA	NA	T	T	C	C	NA	NA	A	A	A	A	A	A	G	G	A	A	G	A	C	T	G	G	G	G	T	C	G	A	A	T	T	A	A	C	G	G	G	A	T	T	G	G	G	G	T	C	G	T	G	G	G	G	G	G	A	A	G	A	G	G	C	C	T	T	A	A	C	T	C	C	C	C	C	C	A	A	G	G	C	C	G	A	G	G	A	A	T	T	T	T	C	C	C	C	C	T	G	G	G	G	C	C	C	G	A	G	C	C	C	A	A	A	NA	NA	C	C	T	G	A	A	T	G	C	C	A	G	G	G	A	A	G	G	G	G	G	G	T	T	C	C	C	C	T	T	C	C	G	G	A	A	C	C	T	T	A	A	G	G	A	A	NA	NA	C	C	C	C	G	G	A	A	G	G	A	A	A	A	A	A	C	C	C	C	C	C	T	T	C	C	A	A	T	T	G	G	G	G	T	T	T	T	T	T	G	G	A	A	A	A	A	A	T	T	T	T	T	T	G	G	A	A	C	C	A	A	A	A	G	G	T	T	C	C	A	C	C	C	C	C	T	T	G	G	A	A	A	A	T	T	T	T	A	A	G	G	A	A	T	T	T	T	G	G	A	A	G	G	A	A	C	C	A	A	A	A	A	A	G	G	T	T	G	G	C	C	A	A	A	A	C	C	G	G	T	T	A	A	G	G	A	A	G	G	T	T	G	G	T	T	T	T	T	T	T	T	A	A	A	A	G	G	C	C	G	G	T	T	G	G	A	A	T	T	G	G	A	A	G	G	C	C	A	A	G	G	A	A	T	T	G	G	A	A	C	C	T	T	C	C	A	A	C	C	T	T	T	T	C	C	T	T	T	T	T	T	NA	NA	A	A	C	C	C	C	G	G	G	G	C	C	C	C	A	A	C	C	G	G	G	G	G	G	T	T	A	A	G	G	C	C	C	C	C	C	A	A	C	C	A	A	G	G	A	A	C	C	T	T	T	T	A	A	A	A	T	T	T	T	C	C	A	A	A	A	C	C	A	A	G	G	T	T	A	A	T	T	T	T	T	T	A	A	C	C	T	T	G	G	T	T	T	T	C	C	T	T	G	G	T	T	C	C	C	C	C	C	A	A	C	C	T	T	A	A	T	T	G	G	A	A	G	G	A	A	G	G	G	G	C	C	C	C	T	T	T	T	C	C	C	C	C	C	T	T	A	A	T	T	A	A	T	T	T	T	G	G	T	T	G	G	A	A	C	C	T	T	G	G	C	C	G	G	C	C	C	C	A	A	T	T	G	G	T	T	A	A	T	T	A	A	T	T	C	C	T	T	T	T	T	T	A	A	T	T	A	A	T	T	T	T	T	T	T	T	T	T	C	C	G	G	G	G	T	T	A	A	A	A	C	C	C	C	T	T	G	G	C	C	T	T	A	A	G	G	G	G	T	T	A	A	G	G	C	C	T	C	T	T	A	A	T	T	A	A	A	A	C	C	A	A	T	T	G	G	G	G	G	G	A	A	C	C	A	A	A	A	T	T	A	A	A	A	T	T	A	A	T	T	G	G	T	T	G	G	T	T	C	C	T	T	A	A	A	A	C	C	T	T	A	A	C	C	A	A	A	A	C	C	A	A	A	A	T	T	A	A	G	G	NA	NA	T	T	A	A	T	T	T	T	A	A	A	A	G	G	C	C	C	C	G	G	A	A	G	G	T	T	T	T	G	G	A	A	A	A	T	T	A	A	C	C	T	T	G	G	C	C	C	C	T	T	T	T	G	G	A	A	G	G	G	G	T	T	T	T	G	G	C	C	A	A	A	A	A	A	T	T	T	T	C	C	A	A	T	T	A	A	G	G	C	C	G	G	A	A	T	T	A	A	G	G	C	C	C	C	T	T	T	T	C	C	G	G	A	A	C	C	G	G	G	G	G	G	T	T	A	A	T	T	A	A	G	G	C	C	C	C	G	G	C	C	T	T	A	A	A	A	G	G	C	C	G	G	G	G	G	G	A	A	T	T	G	G	G	G	G	G	G	G	A	A	A	A	G	G	A	A	G	G	T	T	C	C	G	G	A	A	G	G	A	A	G	G	G	G	T	T	C	C	C	C	NA	NA	A	A	T	T	T	T	C	C	A	A	T	T	T	T	G	G	T	T	C	C	G	G	A	A	G	G	C	C	G	G	T	T	G	G	G	G	C	C	G	G	A	A	T	T	NA	NA	T	T	A	A	C	C	G	G	NA	NA	T	T	A	A	A	A	T	T	C	C	C	C	T	T	G	G	A	A	G	G	T	T	C	C	G	G	G	G	G	G	G	G	G	G	T	T	C	C	C	C	G	G	A	A	G	A	G	G	T	T	G	G	G	G	A	A	G	G	G	G	A	A	A	A	C	C	C	C	C	C	G	G	A	A	T	T	C	C	G	G	G	G	G	G	A	A	C	C	G	G	T	T	T	T	G	G	G	G	T	T	A	A	T	T	T	T	G	G	C	C	C	C	C	C	T	T	C	C	A	A	C	C	G	G	C	C	T	T	T	T	T	T	T	T	T	T	T	T	T	T	G	G	G	G	C	C	C	C	C	C	C	C	G	G	C	C	A	A	C	C	G	G	A	A	A	A	C	C	A	A	T	T	G	G	A	A	G	G	C	C	T	T	C	C	G	G	A	A	G	G	A	A	A	A	G	G	T	T	T	T	A	A	A	A	C	C	G	G	A	A	C	C	T	T	G	G	C	C	G	G	G	G	T	T	C	C	G	G	G	G	A	A	T	T	C	C	C	C	G	G	G	G	A	A	A	A	A	A	T	T	T	T	NA	NA	T	T	G	G	G	G	A	A	T	T	A	A	G	G	A	A	A	A	G	G	T	T	A	A	C	C	T	T	G	G	G	G	G	G	C	C	G	G	A	A	A	A	T	T	C	C	C	C	G	G	C	C	G	G	G	G	G	G	T	T	G	G	G	G	A	A	T	C	G	A	A	A	G	G	T	T	A	A	G	G	G	G	A	A	A	A	G	G	NA	NA	A	A	A	A	G	G	T	G	G	A	G	G	T	C	G	A	T	T	C	G	A	G	G	G	NA	NA	T	T	G	G	C	C	C	C	C	C	G	T	T	T	A	A	A	A	A	A	A	G	G	G	T	C	C	C	C	C	C	T	G	G	A	T	A	A	C	C	T	C	C	T	G	A	C	T	G	A	G	G	A	G	T	C	A	G	C	C	T	T	A	A	G	G	G	G	A	A	T	T	G	A	C	C	C	C	T	C	C	C	T	T	T	C	A	A	C	C	A	A	G	G	G	A	T	T	C	C	C	C	C	T	G	G	G	G	G	G	A	G	A	G	T	C	T	C	T	G	C	C	T	T	C	C	A	A	T	T	T	C	T	T	G	G	C	C	G	G	A	A	C	C	C	C	C	C	A	A	T	T	G	G	NA	NA	T	G	NA	NA	C	C	C	C	T	T	C	C	A	A	G	G	T	T	G	A	G	G	NA	NA	T	C	G	G	T	T	T	C	C	T	T	G	T	A	T	A	G	G	G	G	C	T	A	A	G	G	A	A	G	G	T	C	A	A	A	A	A	A	G	G	A	G	T	T	T	T	T	A	T	C	C	T	C	C	G	A	C	T	C	T	T	C	T	T	T	T	G	G	A	A	G	G	A	G	G	G	C	T	C	T	G	G	C	C	C	C	G	G	C	C	A	A	A	A	A	G	A	A	C	C	G	G	T	T	T	T	A	A	G	A	A	A	T	C	C	A	G	G	C	C	C	C	G	G	T	T	T	G	C	C	T	T	C	C	A	C	G	A	C	C	T	C	T	T	A	A	T	C	NA	NA	G	G	T	T	G	G	C	G	G	G	C	T	C	T	T	G	T	C	C	C	NA	NA	A	C	C	T	C	C	C	C	A	A	T	C	A	A	C	C	G	G	A	A	A	G	G	G	T	T	T	T	C	T	C	C	C	C	G	G	G	G	T	T	A	A	A	A	NA	NA	A	A	G	G	G	G	G	G	A	C	T	T	C	A	G	A	A	A	G	G	G	G	T	C	T	T	C	C	G	G	T	T	G	A	T	T	NA	NA	T	T	T	C	A	G	A	G	NA	NA	C	G	A	C	A	G	A	A	A	G	A	A	C	C	A	G	C	C	A	A	T	C	NA	NA	T	C	T	G	G	A	A	A	A	G	C	T	A	C	T	C	G	G	T	G	C	C	G	G	G	T	C	T	A	A	G	G	G	A	G	A	A	G	C	C	C	C	C	C	A	A	G	G	A	T	A	A	G	A	T	T	T	T	T	T	A	A	T	T	T	T	T	C	T	G	T	T	C	T	A	A	NA	NA	G	G	C	C	T	T	G	G	C	C	T	T	C	C	G	G	G	G	G	G	G	G	T	T	C	C	T	T	C	C	T	T	G	G	T	T	G	G	A	A	G	G	G	G	T	T	C	C	G	G	A	A	C	C	T	T	C	C	G	G	T	T	T	T	G	G	C	C	A	A	G	G	C	C	A	A	A	A	C	C	C	C	G	G	G	G	G	G	G	G	T	T	T	T	G	G	G	G	G	G	C	C	C	C	A	A	C	C	C	C	C	C	C	C	A	A	G	G	C	C	G	G	T	T	T	T	C	C	T	T	G	G	A	A	C	C	C	C	G	G	C	C	C	C	T	T	T	T	C	C	C	C	T	T	T	T	C	C	A	A	A	A	G	G	A	A	T	T	A	A	C	C	C	C	G	G	G	G	A	A	C	C	A	A	C	C	G	G	C	C	C	C	G	G	C	C	G	G	T	T	A	A	G	G	G	G	T	T	G	G	A	A	C	C	G	G	G	G	C	C	T	T	NA	NA	C	C	A	A	C	C	C	C	C	C	G	G	C	C	G	G	T	T	T	T	T	T	C	C	T	T	G	G	T	T	G	G	C	C	C	C	T	T	C	C	G	G	A	A	G	G	A	A	C	C	G	G	C	C	C	C	A	A	C	C	A	A	C	C	T	T	C	C	C	C	G	G	C	C	A	A	T	T	C	C	G	G	G	G	G	G	C	C	C	C	A	A	T	T	T	T	G	G	T	T	T	T	C	C	T	T	T	T	T	T	T	T	C	C	T	T	T	T	C	C	A	A	A	A	G	G	C	C	C	C	C	C	C	C	C	C	G	G	T	T	G	G	T	T	T	T	A	A	C	C	C	C	G	G	A	A	T	T	G	G	G	G	C	C	A	A	T	T	C	C	G	G	C	C	A	A	T	T	A	A	A	A	G	G	A	A	C	C	C	C	T	T	A	A	T	T	T	T	T	T	T	T	T	T	A	A	C	C	T	T	T	T	T	T	G	G	G	G	G	G	G	G	T	T	T	T	C	C	C	C	G	G	G	G	T	T	A	A	A	A	A	A	C	C	T	T	C	C	T	T	C	C	C	C	G	G	G	G	C	C	G	G	A	A	T	T	T	T	C	C	G	G	A	A	T	T	T	T	G	G	G	G	C	C	C	C	NA	NA	G	G	G	G	C	C	T	T	A	A	G	G	C	C	T	T	G	G	T	T	G	G	G	G	A	A	C	C	T	T	C	C	G	G	C	C	T	T	A	A	A	A	G	G	G	G	G	G	A	A	C	C	T	T	T	T	G	G	T	T	G	G	C	C	C	C	A	A	C	C	A	A	T	T	C	C	T	T	T	T	G	G	A	A	T	T	G	G	C	C	C	C	A	A	G	G	T	T	G	A	A	A	T	T	A	A	C	C	G	G	G	G	A	A	G	G	T	T	A	A	T	T	A	A	C	C	G	G	T	T	G	T	C	C	T	T	G	G	A	A	G	G	G	G	G	G	C	C	T	T	C	C	G	G	C	C	C	A	G	G	NA	NA	A	A	A	A	G	G	T	T	C	C	A	A	T	T	G	G	A	A	A	A	G	G	G	G	G	G	C	C	G	G	C	C	A	A	C	C	C	C	T	T	G	G	G	G	G	G	C	C	T	T	C	C	NA	NA	C	C	T	T	G	G	C	C	C	C	T	T	A	A	T	T	T	T	G	G	G	G	C	C	T	T	T	T	T	T	T	T	A	A	A	A	C	C	G	G	G	G	A	A	G	G	G	G	C	C	G	G	A	A	A	A	G	G	G	G	A	A	C	T	A	A	C	C	C	C	A	A	G	G	T	T	G	G	T	T	C	C	G	G	A	A	C	C	A	A	T	T	G	G	C	C	C	C	T	T	A	A	A	A	C	C	NA	NA	C	C	A	A	A	A	A	A	A	A	C	C	A	A	C	C	A	A	C	C	T	T	A	A	A	A	C	C	G	G	C	C	G	G	G	G	T	T	A	A	T	T	A	A	T	T	A	A	A	A	G	G	T	T	A	A	G	G	A	A	A	A	C	C	C	C	A	A	C	C	G	G	A	A	T	T	C	C	C	C	G	G	C	C	C	C	T	T	A	A	A	A	A	A	A	A	A	A	G	G	C	C	C	C	C	C	T	T	A	A	C	C	A	A	A	A	G	C	A	A	G	G	C	C	A	A	G	G	T	T	A	A	G	G	A	A	G	G	A	A	A	A	C	C	T	T	A	A	C	C	T	T	A	A	T	T	A	A	C	C	T	T	A	A	T	T	C	C	T	T	A	A	G	G	T	T	C	C	G	G	T	T	A	A	T	T	NA	NA	G	G	G	G	T	T	G	G	C	C	C	C	A	A	T	T	A	A	T	T	G	G	C	C	C	C	C	C	T	T	C	C	G	G	A	A	G	G	NA	NA	A	A	A	A	G	G	G	G	A	A	G	G	T	T	A	A	C	C	G	G	G	G	T	T	A	A	G	G	T	T	A	A	T	T	G	G	G	G	A	A	T	T	G	G	G	G	C	C	T	T	G	G	T	T	T	T	A	A	A	A	T	T	T	T	G	G	T	T	T	T	A	A	G	G	A	A	C	C	T	T	G	G	C	C	T	T	T	T	C	C	C	C	A	A	C	C	T	T	G	G	C	C	NA	NA	C	C	G	G	A	A	A	A	C	C	T	T	T	T	G	G	G	G	C	C	C	C	T	T	C	C	T	T	G	G	G	G	A	A	A	A	NA	NA	T	T	C	C	A	A	T	T	G	G	A	A	T	T	T	T	C	C	A	A	C	C	C	C	C	T	T	T	G	A	T	T	T	T	G	G	C	C	C	C	C	C	T	T	T	T	T	T	A	A	T	T	A	A	A	A	C	C	T	T	T	T	A	A	A	A	C	C	G	G	A	A	A	A	T	T	G	G	A	A	T	T	C	T	A	A	T	T	T	T	C	T	G	G	G	G	G	G	T	T	C	C	G	T	T	T	A	A	G	G	NA	NA	G	A	T	T	T	T	A	A	T	A	T	T	T	T	G	G	T	T	G	G	NA	NA	C	C	A	A	G	G	A	C	A	A	A	G	C	C	C	C	C	T	T	C	C	C	C	T	C	C	NA	NA	T	C	NA	NA	T	C	T	T	C	T	A	A	C	A	C	C	A	A	C	C	T	C	A	A	C	T	G	G	A	A	A	A	C	G	C	C	G	A	G	A	C	C	G	A	G	A	G	A	G	C	A	A	A	A	T	T	A	A	A	T	G	G	A	A	T	C	C	C	T	T	G	A	C	T	T	T	T	T	A	A	C	C	G	A	C	C	A	A	C	G	A	G	G	A	G	T	C	T	G	G	T	T	G	G	A	G	G	T	C	C	A	A	T	C	T	T	A	T	NA	NA	C	C	G	G	G	G	A	T	C	T	T	T	C	C	T	T	C	C	T	T	T	T	A	A	G	A	T	C	NA	NA	C	T	T	T	C	C	T	T	A	C	A	A	A	A	NA	NA	A	A	C	C	A	A	NA	NA	A	A	A	T	NA	NA	T	C	T	T	A	A	A	G	T	T	C	C	NA	NA	A	A	A	A	C	C	G	G	T	T	C	C	T	T	G	G	T	C	T	C	C	C	T	T	A	A	G	G	T	T	T	T	T	T	C	C	T	T	G	G	G	G	A	A	C	C	C	C	G	G	G	G	C	C	C	T	A	A	A	G	A	C	C	T	A	A	G	G	A	A	T	T	G	A	A	G	C	T	A	A	T	T	G	G	A	C	G	G	G	A	C	C	C	T	T	T	T	C	T	C	C	C	C	C	C	C	T	T	C	C	A	A	G	G	C	T	NA	NA	C	C	G	G	C	T	G	G	G	G	C	C	T	G	G	G	G	G	A	A	A	A	T	T	C	C	G	G	T	T	T	T	G	G	T	T	C	C	C	C	T	T	C	C	A	G	A	A	A	G	A	G	T	T	A	A	C	C	A	G	C	T	C	G	G	G	A	G	T	T	C	T	C	A	G	G	T	C	G	G	T	A	G	G	C	T	C	C	A	A	C	C	G	G	C	C	A	C	NA	NA	C	G	T	T	A	A	NA	NA	C	T	A	A	G	G	G	G	G	G	G	G	C	C	T	T	G	G	A	G	C	T	C	T	C	T	A	G	A	G	G	A	C	C	C	C	C	C	C	C	A	A	G	G	A	G	C	T	C	C	C	C	C	T	A	A	G	G	A	A	T	C	C	C	G	G	A	A	T	A	A	G	G	G	A	G	T	T	G	A	C	C	A	A	T	T	T	T	T	T	G	G	G	C	T	C	NA	NA	C	C	A	A	G	G	G	C	C	C	C	C	C	C	A	G	T	T	C	C	A	A	G	G	T	T	C	C	T	T	C	C	A	A	T	T	G	G	G	G	T	T	G	G	NA	NA	T	T	C	C	G	G	G	G	C	C	A	A	C	T	T	T	T	T	A	A	NA	NA	A	A	G	G	C	G	G	A	A	A	T	T	G	G	C	C	C	C	C	C	A	A	G	G	C	C	NA	NA	A	G	T	A	G	G	C	C	G	G	A	A	T	T	T	T	T	T	G	G	A	A	G	G	T	C	C	C	T	T	T	T	G	G	G	C	C	C	G	G	A	A	T	T	G	G	A	A	T	T	A	A	T	T	T	T	G	A	T	T	A	A	G	A	G	G	A	G	C	C	T	T	T	T	T	T	A	A	G	G	A	A	T	T	G	A	C	C	A	A	G	T	G	A	G	G	G	G	G	A	A	A	A	G	T	T	NA	NA	A	A	C	T	NA	NA	G	G	G	G	T	T	A	A	C	C	G	G	G	G	T	T	T	T	T	T	A	A	G	G	G	G	C	C	T	T	T	T	T	T	G	G	C	T	T	T	G	G	G	G	G	G	A	A	C	T	C	C	G	G	A	G	C	C	G	A	T	T	A	A	A	A	T	T	G	A	G	A	A	A	A	A	G	G	A	A	A	A	C	C	G	G	A	A	A	A	G	G	A	A	T	T	A	A	G	G	A	A	T	T	T	T	T	T	T	T	A	A	G	G	G	G	A	A	T	T	T	T	T	C	T	G	T	T	C	C	C	T	A	A	G	G	T	T	NA	NA	A	A	T	T	T	T	T	C	C	C	G	G	G	T	A	A	T	T	C	T	C	C	T	T	A	A	G	A	T	C	C	C	G	C	C	T	A	A	G	G	G	C	G	G	C	C	NA	NA	C	C	A	G	C	C	C	C	NA	NA	G	G	T	T	T	T	T	T	T	T	T	T	G	G	G	G	NA	NA	C	G	A	A	T	T	A	A	C	G	A	A	C	C	T	T	A	A	A	A	A	A	T	T	G	G	G	G	G	G	G	G	T	C	C	C	T	T	T	T	A	A	A	A	T	T	C	C	T	T	G	G	T	T	G	G	T	T	A	A	C	C	G	G	T	T	G	G	T	T	T	A	C	T	C	C	G	G	T	G	T	C	G	G	T	T	C	T	T	C	G	A	A	A	T	T	C	C	C	T	G	G	C	C	T	T	C	C	A	A	C	C	T	C	C	T	T	T	T	C	C	C	C	T	A	C	G	G	G	G	A	G	G	A	A	G	T	T	G	G	G	G	NA	NA	C	C	T	C	T	C	C	C	G	G	T	T	G	G	G	G	A	A	C	C	G	G	T	T	A	A	G	A	C	C	C	C	T	T	A	A	T	C	C	T	G	G	G	A	C	G	A	G	C	C	NA	NA	C	T	G	G	C	C	A	A	A	A	C	C	G	G	G	G	T	T	C	C	T	C	G	G	G	G	NA	NA	C	T	A	G	A	A	G	G	T	C	G	G	A	A	G	G	C	C	G	G	A	A	A	G	C	C	T	T	T	T	A	G	A	A	T	T	G	G	G	A	C	C	C	C	T	C	G	C	NA	NA	A	G	G	G	G	G	A	A	G	G	T	T	T	T	G	G	A	A	C	C	T	T	G	G	C	C	A	A	G	G	A	A	A	A	G	G	NA	NA	C	C	G	G	C	C	G	G	G	G	G	G	T	T	C	C	C	C	C	C	G	G	C	C	A	A	T	T	C	C	C	T	C	C	A	A	T	T	G	G	C	C	C	C	A	A	C	C	A	A	A	A	C	C	G	G	C	C	G	G	A	G	T	C	C	C	C	C	G	T	A	G	C	C	C	C	C	C	G	C	C	C	G	A	A	C	T	C	G	G	T	C	NA	NA	G	C	G	G	C	C	G	G	A	G	G	G	T	T	A	A	C	C	T	T	A	A	T	C	T	T	A	A	G	G	A	A	G	G	G	A	A	A	C	C	T	C	G	C	C	T	NA	NA	T	C	G	G	NA	NA	G	G	NA	NA	T	C	C	C	C	G	A	A	T	G	G	G	C	T	T	C	T	T	G	A	G	C	C	C	A	A	T	T	C	C	C	C	G	A	C	C	C	C	A	C	A	A	G	G	C	T	C	T	T	C	T	T	NA	NA	T	T	C	T	G	G	A	A	T	T	T	T	C	T	T	C	A	A	C	C	C	C	C	C	C	G	C	C	T	G	C	T	G	G	A	C	C	T	T	C	G	G	C	T	C	C	C	C	T	T	A	A	C	C	G	A	A	A	A	A	C	C	T	T	A	A	C	C	A	A	G	G	C	T	A	A	G	A	A	A	G	G	G	G	T	T	C	C	T	C	T	T	C	C	G	G	G	A	G	G	C	C	C	C	T	T	A	A	T	C	A	T	A	A	G	G	T	T	C	C	NA	NA	T	T	G	G	T	T	C	C	T	T	T	T	G	G	G	G	G	G	A	A	A	A	A	A	T	T	C	C	A	A	T	T	G	G	G	G	G	G	G	G	C	A	T	T	G	G	G	G	T	T	C	C	C	T	A	A	NA	NA	A	C	NA	NA	G	T	T	T	C	C	C	C	G	G	A	A	A	A	C	C	C	C	T	T	C	C	T	T	G	G	C	C	T	T	C	T	G	G	A	A	G	A	C	C	C	C	G	G	G	G	G	G	A	A	A	A	A	A	A	G	C	T	A	A	G	G	A	G	C	C	T	T	T	T	G	G	C	C	C	C	T	T	A	A	C	C	G	G	C	C	G	G	T	T	T	T	G	G	T	T	C	A	G	G	C	C	A	A	A	A	T	T	G	G	T	T	A	G	G	A	C	C	C	T	A	A	C	C	A	G	C	C	G	G	G	C	A	A	C	A	A	A	A	A	C	C	G	G	T	T	A	A	T	T	G	T	G	G	G	G	G	G	A	A	T	C	A	A	T	T	C	C	T	T	G	A	C	C	A	A	G	G	A	A	A	A	G	G	T	G	C	T	C	C	G	G	A	A	A	A	G	G	A	G	A	G	A	G	T	T	T	A	G	G	G	G	G	A	C	T	G	G	T	T	C	C	A	A	C	C	G	G	G	A	G	G	G	G	C	C	C	C	C	C	G	G	T	T	T	T	G	G	G	G	A	A	G	G	C	C	C	C	T	T	C	C	T	A	G	G	T	T	T	G	C	C	C	T	G	G	C	C	A	G	A	C	C	C	T	A	T	T	T	T	T	G	A	C	A	A	T	G	C	C	C	C	A	A	T	T	T	T	A	T	G	A	NA	NA	C	C	A	G	C	C	G	A	C	T	G	G	G	T	T	A	NA	NA	T	T	A	T	T	C	G	G	G	G	A	A	T	C	T	T	G	G	T	G	T	T	G	G	G	G	C	C	T	C	T	A	T	T	T	T	G	T	C	T	A	A	C	T	G	G	T	C	G	T	G	G	G	A	T	C	A	G	G	G	T	T	T	A	G	G	T	A	A	G	T	T	A	A	T	T	G	G	G	G	A	A	A	A	C	C	T	T	G	G	C	C	C	C	A	A	G	G	G	G	A	A	A	A	C	C	T	T	C	C	C	C	C	C	C	C	C	T	A	G	T	T	T	T	T	T	A	A	T	T	T	T	T	T	G	G	T	T	A	A	C	C	A	T	G	A	C	C	G	A	A	G	A	A	C	C	C	C	C	C	G	G	A	A	A	A	G	G	C	C	T	T	G	G	C	C	T	T	C	C	C	C	C	C	A	A	A	A	A	A	G	G	A	A	A	A	C	C	C	C	T	T	G	G	T	T	C	C	G	A	C	C	C	C	T	T	C	C	C	A	C	C	C	A	G	G	NA	NA	C	C	C	C	G	G	A	A	T	T	A	A	G	G	C	C	T	T	T	T	C	C	A	A	A	A	T	T	G	G	A	A	G	G	G	G	A	A	T	T	G	G	A	A	T	T	A	A	C	C	A	A	A	A	G	G	T	T	G	G	G	G	A	G	G	G	G	G	C	C	G	G	G	G	T	C	C	C	T	T	T	T	T	T	G	G	C	C	T	T	C	C	C	C	G	G	G	C	C	T	G	G	G	A	G	G	C	C	A	A	NA	NA	T	T	G	G	G	G	C	C	T	T	T	T	T	T	C	C	A	A	A	A	G	G	A	A	T	C	A	A	C	C	C	C	A	T	G	G	G	G	G	G	G	G	C	C	T	T	T	T	C	C	A	A	C	T	C	C	A	A	C	C	G	G	G	G	G	G	C	C	A	A	G	G	G	G	A	A	G	G	A	A	A	G	A	A	C	C	T	T	A	A	G	G	T	C	C	C	G	G	NA	NA	G	G	T	A	G	G	G	G	NA	NA	A	G	T	C	C	C	A	A	A	A	T	T	C	C	T	T	T	T	A	A	G	G	A	A	C	C	C	C	C	C	A	A	C	C	G	G	A	A	G	G	C	C	A	G	T	T	T	T	A	C	A	C	NA	NA	C	C	G	T	T	T	A	A	C	C	A	G	A	T	C	C	T	C	A	G	T	T	G	G	G	G	G	G	T	C	A	G	G	G	NA	NA	NA	NA	A	A	C	C	G	C	G	G	G	G	A	A	C	T	C	A	G	G	G	G	A	A	G	G	C	C	C	C	A	A	T	T	A	A	A	A	G	T	C	C	C	C	C	T	C	A	NA	NA	A	G	A	A	T	T	G	G	A	G	A	A	C	C	G	G	G	A	A	A	A	A	A	A	A	A	G	G	T	T	A	A	G	G	G	G	G	A	G	G	T	T	A	A	A	A	A	A	G	G	T	T	A	A	G	G	G	G	G	G	A	A	T	T	A	A	A	A	T	T	G	G	G	G	A	A	C	C	G	G	T	T	T	T	T	T	T	T	A	A	G	G	C	T	T	T	A	G	NA	NA	G	A	C	C	T	T	T	A	C	C	T	C	T	T	C	C	G	G	A	A	C	C	C	C	C	C	T	T	C	C	G	G	T	T	G	G	C	C	C	C	T	T	G	G	C	C	G	G	A	A	G	G	A	A	C	C	G	G	A	A	G	G	T	T	T	T	C	C	C	C	C	C	T	T	C	C	G	G	C	C	T	T	G	T	A	A	NA	NA	G	G	C	A	A	T	T	G	T	T	A	A	G	G	C	T	T	T	G	G	G	G	A	A	A	A	C	C	T	T	T	T	A	G	A	G	A	A	G	G	T	T	T	T	T	T	C	C	G	G	G	G	C	C	A	G	C	T	G	T	C	C	G	G	C	C	T	C	A	A	T	C	G	G	C	T	C	C	T	T	A	A	T	T	T	T	G	G	C	C	C	C	G	G	C	C	A	T	T	A	C	T	G	G	G	C	G	G	T	C	G	G	G	G	C	C	T	T	C	T	C	C	T	T	G	G	G	A	C	C	T	T	C	A	C	C	G	G	G	G	NA	NA	C	C	T	T	T	T	T	T	C	T	C	C	G	G	C	C	C	C	A	G	T	G	NA	NA	C	C	C	C	A	G	T	G	A	A	G	G	A	A	T	T	G	G	G	C	A	A	T	T	G	G	A	A	T	T	C	C	G	T	C	C	G	G	A	G	G	G	A	T	C	C	C	C	T	C	T	T	C	C	G	G	A	A	A	A	A	G	C	C	C	C	A	A	A	G	C	C	C	C	A	C	A	T	G	G	A	G	G	A	A	A	C	C	A	A	C	C	A	A	A	T	G	G	G	G	NA	NA	G	G	NA	NA	C	C	A	A	G	C	C	T	G	A	C	C	C	C	G	G	C	C	A	A	C	C	T	T	G	G	T	T	C	C	G	G	A	A	A	A	G	G	G	G	NA	NA	C	G	C	A	T	A	C	C	C	G	G	A	G	G	T	C	C	C	G	A	G	A	G	G	G	A	NA	NA	G	G	T	T	A	A	G	G	NA	NA	G	C	C	C	NA	NA	C	C	G	C	A	G	NA	NA	C	C	T	T	G	G	G	G	T	T	T	T	T	T	C	C	T	C	G	G	C	T	G	A	C	G	T	T	C	C	A	A	T	T	C	C	G	T	T	T	A	G	C	C	T	T	T	T	T	T	C	C	C	T	C	C	G	T	C	C	T	C	A	G	C	C	G	G	T	C	G	G	T	T	G	G	T	T	A	G	C	G	G	G	G	A	A	G	T	C	G	A	NA	NA	G	A	A	A	G	G	C	T	C	C	C	C	G	G	A	A	G	G	T	T	T	T	C	C	A	T	C	C	G	A	G	G	C	C	C	T	T	T	A	A	A	A	C	C	C	T	G	G	T	T	C	C	G	A	T	T	A	A	C	C	T	A	A	A	T	T	G	G	G	G	T	T	T	T	G	G	C	C	A	A	T	T	A	A	G	G	T	T	G	G	T	T	G	G	G	G	C	T	A	A	T	T	G	G	A	A	G	A	A	G	C	C	G	G	G	G	T	C	T	T	A	A	G	T	G	A	T	T	G	G	T	T	C	C	G	G	C	C	T	T	T	T	G	G	G	G	A	A	C	C	G	G	T	C	C	C	G	A	T	G	NA	NA	T	T	C	C	A	C	G	A	T	T	A	A	C	T	A	A	G	A	C	C	NA	NA	T	G	C	A	C	C	NA	NA	G	G	G	G	G	G	C	C	G	G	G	G	A	A	C	C	G	G	A	A	T	T	T	T	NA	NA	G	G	NA	NA	G	G	T	C	T	A	A	G	C	C	T	C	T	C	C	C	G	G	T	G	T	T	T	T	A	A	A	A	A	A	C	A	G	G	C	C	G	G	G	G	NA	NA	A	A	G	G	C	C	A	A	A	A	G	G	T	T	G	A	C	G	C	C	C	C	T	C	T	C	A	A	G	G	NA	NA	C	C	T	G	G	A	G	G	T	T	G	G	C	C	T	T	T	T	G	G	G	G	G	G	G	G	A	A	C	C	A	A	G	G	C	C	C	C	A	A	C	C	G	C	T	T	T	T	C	T	A	G	T	T	C	C	G	G	A	A	T	T	G	G	C	T	T	T	C	C	T	T	A	A	C	C	T	T	T	C	T	T	C	T	T	T	C	C	A	A	G	G	C	T	A	T	C	C	C	C	T	A	G	G	T	C	A	C	A	A	T	T	A	G	G	A	C	C	C	C	C	C	G	G	G	A	A	A	G	G	A	T	A	A	T	C	T	T	C	C	G	G	A	A	G	G	G	A	G	G	A	G	G	G	C	C	G	G	G	G	G	G	G	G	C	C	C	C	C	T	G	G	T	T	C	C	G	G	C	T	T	T	C	C	G	T	G	A	C	C	A	G	T	T	A	A	G	G	T	T	C	C	A	A	C	T	T	C	C	C	T	C	A	C	G	G	T	T	G	G	A	A	G	C	C	C	A	G	A	A	G	G	C	C	A	T	A	G	G	A	T	T	C	T	C	C	T	T	G	A	C	C	C	T	T	T	T	C	T	T	A	C	G	A	A	G	T	T	G	G	T	T	T	C	C	T	C	C	G	A	C	C	G	A	A	A	A	A	G	G	A	A	T	T	A	A	T	T	NA	NA	G	A	C	T	G	A	C	C	T	A	T	T	A	A	NA	NA	G	G	C	C	G	G	A	A	C	C	C	C	T	T	C	C	C	C	T	T	T	C	C	A	A	C	G	G	A	A	G	A	G	A	G	G	G	A	C	C	NA	NA	G	A	C	T	A	G	G	T	T	T	G	G	T	T	T	C	G	G	T	T	G	A	C	T	C	C	C	C	T	T	G	G	A	A	C	C	A	G	T	A	A	A	T	T	G	A	C	C	G	G	T	T	G	G	C	C	T	T	C	A	T	G	T	T	NA	NA	T	T	A	A	G	G	A	A	G	G	G	G	C	C	G	G	NA	NA	C	T	C	C	T	C	G	G	C	C	A	A	C	C	A	G	C	C	A	A	C	C	NA	NA	C	T	A	A	C	T	NA	NA	T	T	C	C	G	T	C	T	C	G	T	T	G	A	T	G	T	T	A	A	G	G	T	C	G	A	G	A	C	C	G	A	T	C	G	A	G	G	G	G	A	A	G	A	A	A	T	C	A	G	T	T	T	T	A	A	T	T	C	C	G	G	C	C	G	G	A	C	C	G	T	T	C	T	G	G	C	T	A	A	T	T	C	C	A	A	G	G	A	A	C	T	A	A	G	G	C	C	C	C	C	T	G	G	G	G	T	T	T	T	A	G	G	G	A	A	G	G	C	C	T	T	T	C	G	A	A	A	C	C	G	G	T	T	A	A	G	G	C	C	G	G	A	G	G	G	G	A	T	T	A	A	G	G	C	C	C	T	A	A	C	T	G	G	T	G	C	C	G	G	G	G	T	T	C	C	G	G	C	C	C	C	A	A	T	T	C	C	A	G	A	A	NA	NA	T	T	T	A	G	A	G	G	G	G	T	T	A	G	A	G	T	T	G	A	T	C	G	T	T	C	T	C	G	A	G	G	C	C	C	T	G	G	T	C	G	T	A	G	C	T	T	T	A	G	T	T	A	A	A	G	A	G	G	A	A	A	C	C	A	A	C	C	G	G	A	A	G	A	NA	NA	G	G	A	G	G	G	C	T	A	A	G	G	A	T	C	C	A	A	C	C	A	A	G	G	G	G	T	T	T	T	A	A	C	C	C	C	T	T	G	G	A	A	A	A	G	A	A	A	T	T	C	C	T	T	C	C	C	G	C	C	A	A	T	T	G	G	G	G	A	A	C	C	T	T	G	G	A	G	T	T	A	C	A	C	C	C	A	A	C	C	G	G	C	C	C	C	A	A	C	C	T	T	A	A	G	G	G	G	C	C	A	A	C	C	C	C	A	A	T	T	T	T	T	T	G	G	G	G	G	T	A	G	C	C	C	C	G	G	C	C	T	A	C	C	C	C	C	C	C	C	T	T	T	T	C	C	T	T	A	A	C	C	T	T	A	A	T	G	NA	NA	T	T	T	T	T	T	C	C	T	T	A	A	A	A	T	T	T	T	T	T	T	T	C	C	C	C	G	A	A	A	C	C	A	A	A	A	T	C	G	G	C	G	C	C	A	C	G	G	T	T	G	G	NA	NA	A	G	G	G	A	C	G	T	G	G	T	C	A	A	G	G	T	T	A	A	NA	NA	C	T	C	C	A	A	A	A	A	A	C	C	T	T	T	T	G	G	T	T	A	A	T	T	T	T	G	G	C	C	C	C	A	C	A	A	A	G	G	A	A	A	A	G	T	T	T	T	G	G	G	G	A	G	G	G	A	A	G	T	A	A	T	C	C	T	C	C	C	G	T	C	G	G	A	A	C	C	T	T	A	G	T	T	G	G	A	G	C	C	A	T	NA	NA	C	T	G	A	G	G	A	G	G	G	T	T	T	T	A	C	C	C	T	C	T	G	T	T	A	A	A	A	C	T	C	C	C	C	T	T	T	A	C	C	C	C	T	T	T	T	T	T	A	A	G	G	T	C	T	T	C	C	T	C	A	A	G	G	G	G	T	T	G	A	T	T	A	G	G	G	T	T	T	T	G	G	A	A	NA	NA	A	A	T	T	NA	NA	T	C	C	C	NA	NA	T	T	A	A	T	C	A	A	T	C	T	C	C	C	A	G	G	G	C	C	G	G	A	A	A	A	C	T	G	A	NA	NA	NA	NA	NA	NA	G	T	T	C	G	G	T	T	G	A	G	G	C	T	G	G	A	G	C	C	C	A	C	T	A	G	NA	NA	T	T	C	C	T	C	G	G	C	T	C	C	T	C	C	C	T	T	A	G	C	C	T	C	G	G	C	C	C	C	A	T	G	G	T	C	C	T	T	T	A	G	G	G	A	A	G	G	T	C	A	C	T	T	T	T	C	C	G	T	G	A	A	A	G	G	G	G	T	A	C	C	C	C	G	G	G	G	T	T	C	T	T	T	A	A	T	T	A	A	G	A	C	C	T	A	G	G	A	A	A	A	T	T	G	G	C	C	T	G	C	A	A	G	C	C	A	A	G	A	T	C	G	G	A	A	G	G	G	G	G	G	T	T	T	C	G	G	A	A	C	C	C	T	G	G	T	T	T	T	C	T	T	C	T	T	A	A	G	G	C	C	C	C	T	T	T	C	C	C	C	T	G	G	A	G	NA	NA	A	A	A	A	G	G	G	G	C	C	C	C	G	A	A	A	G	G	T	T	C	C	NA	NA	C	T	T	T	C	T	T	T	T	C	T	C	G	G	C	T	G	G	T	C	A	C	A	A	C	C	G	G	T	G	G	G	A	A	G	G	T	T	C	C	G	G	T	A	A	A	C	A	A	A	C	C	C	C	T	T	C	C	C	C	C	C	T	T	A	A	G	T	G	G	G	G	C	A	T	C	A	C	C	C	G	G	C	C	T	T	G	C	A	G	T	T	C	C	G	G	C	T	G	G	T	C	C	C	A	A	C	T	C	C	T	T	T	A	G	G	C	T	C	C	A	A	A	A	C	C	A	A	C	C	G	G	G	G	A	G	G	G	C	T	C	C	A	A	G	T	C	T	A	A	A	A	A	A	T	T	G	G	C	C	G	G	C	C	G	G	G	G	T	A	C	C	A	G	G	A	NA	NA	A	A	A	A	C	C	G	G	C	T	T	T	T	C	A	A	T	T	C	T	T	T	C	T	NA	NA	G	G	C	C	A	C	T	T	G	A	G	G	T	C	C	C	T	C	G	G	C	C	G	G	A	G	G	A	A	T	T	C	T	T	A	A	C	C	C	C	T	G	A	G	A	G	C	C	G	A	G	A	A	A	T	T	G	A	C	A	T	T	G	A	T	T	T	T	C	C	A	A	C	C	G	C	C	C	G	G	T	T	C	C	G	G	A	G	A	A	C	C	G	G	C	T	C	A	A	A	NA	NA	T	G	A	G	G	A	T	G	G	G	C	C	C	C	G	A	A	C	C	T	A	A	C	C	C	A	C	C	T	C	A	A	A	G	A	A	A	A	T	T	T	T	G	G	T	T	A	A	C	C	A	A	A	A	A	G	T	T	T	T	G	G	A	A	NA	NA	G	A	T	T	C	T	G	G	T	C	A	A	A	A	G	G	T	T	T	T	T	T	G	G	T	T	A	A	T	C	G	T	C	T	A	A	T	T	A	A	C	C	NA	NA	C	C	A	A	G	G	A	A	G	G	A	A	T	T	T	T	C	C	A	A	A	A	A	A	T	T	A	A	G	G	A	G	T	C	G	G	G	G	C	C	G	G	C	C	A	A	A	A	G	A	C	T	A	G	A	A	G	G	T	T	G	G	C	C	C	C	T	T	T	T	T	T	A	A	G	G	G	G	C	C	G	G	T	C	C	T	A	C	T	C	T	T	G	G	G	A	C	C	T	T	G	G	C	C	T	T	A	A	T	T	A	T	NA	NA	A	A	NA	NA	A	G	T	A	C	C	T	T	T	T	C	C	T	T	NA	NA	G	G	T	C	T	A	A	T	T	T	G	A	A	G	C	T	G	T	G	A	G	A	C	C	A	A	C	C	C	C	A	A	G	A	T	T	C	C	A	A	C	C	T	T	G	A	G	A	C	C	A	A	A	A	G	G	G	G	G	A	G	A	G	G	C	T	G	G	G	G	G	A	C	C	NA	NA	T	C	C	C	C	C	T	C	T	T	G	G	C	C	C	C	T	T	A	A	A	G	A	G	T	G	C	T	G	T	G	A	T	C	C	C	C	T	A	A	T	T	G	G	T	C	T	T	C	T	T	T	G	G	G	G	T	T	C	C	C	C	G	G	C	C	G	C	A	C	NA	NA	C	T	G	G	G	G	NA	NA	T	C	T	T	C	C	C	C	A	A	C	C	G	G	G	G	A	A	G	A	G	G	G	G	G	A	A	A	C	C	G	G	A	A	C	C	C	C	G	G	T	T	T	A	T	T	G	G	A	G	T	T	G	G	G	G	G	G	A	G	G	G	C	C	A	A	T	C	T	C	A	A	G	G	A	A	C	C	A	G	G	G	G	T	C	C	T	T	A	C	T	T	A	G	A	A	G	A	G	T	T	C	T	G	T	T	A	A	C	C	C	C	NA	NA	C	T	G	G	C	C	C	C	A	C	T	T	G	A	A	A	T	T	G	G	T	T	T	T	A	A	T	C	T	C	C	C	G	A	C	C	C	C	T	T	A	A	T	T	G	G	G	G	T	T	C	C	C	T	T	A	C	C	C	C	G	G	G	G	C	C	A	A	G	G	A	A	C	A	C	C	A	A	C	C	T	T	A	A	C	T	C	G	C	C	C	C	G	G	T	T	C	C	G	G	T	T	A	A	C	T	C	C	G	G	C	C	C	C	G	G	C	C	G	G	G	G	C	A	A	A	A	C	A	A	A	C	C	C	A	A	C	C	C	C	T	T	G	A	A	T	A	A	T	T	C	C	T	G	T	A	G	G	A	A	G	G	A	G	G	A	C	T	A	T	G	A	A	A	G	G	C	C	A	A	A	A	A	G	G	G	T	T	A	A	T	T	C	C	C	C	A	A	T	T	A	A	T	C	C	C	NA	NA	C	T	A	A	A	A	C	C	T	C	G	G	G	T	A	A	A	A	T	T	C	T	C	C	G	G	A	T	A	A	A	A	NA	NA	A	A	G	G	A	A	A	A	A	A	G	G	T	T	G	G	C	C	C	C	C	C	G	G	T	T	T	A	C	C	T	T	T	T	T	T	T	T	A	A	G	G	A	A	C	T	T	C	G	G	G	G	C	C	T	T	T	T	C	T	G	G	T	T	G	T	C	T	G	G	C	C	C	C	T	A	G	G	NA	NA	G	A	A	G	G	A	T	T	G	G	G	G	T	C	G	A	C	T	G	G	G	G	G	G	NA	NA	C	C	C	C	A	G	G	A	C	C	C	A	A	T	T	A	G	C	T	T	A	A	C	T	G	A	G	A	T	T	T	T	A	A	A	A	G	G	C	A	G	A	C	C	A	A	G	G	T	C	G	G	G	G	G	G	NA	NA	G	G	T	T	C	C	T	T	A	A	C	C	A	A	T	T	T	T	A	T	C	T	A	A	T	T	C	T	A	G	C	C	T	T	A	G	C	C	A	A	T	A	C	C	C	C	T	T	A	A	T	T	C	A	T	T	C	C	A	A	C	C	T	T	A	A	C	C	G	A	C	T	A	C	G	G	A	A	C	G	C	C	G	G	C	C	T	A	A	A	NA	NA	G	G	A	A	C	C	G	G	A	A	T	C	A	G	G	A	NA	NA	A	C	T	A	C	T	T	T	G	A	A	A	A	G	G	G	NA	NA	C	C	C	C	T	T	C	C	G	G	A	G	A	A	T	T	C	C	C	C	C	C	G	G	A	A	T	T	C	C	G	G	G	G	G	G	G	G	G	G	T	T	T	G	T	T	G	G	G	G	T	T	G	G	T	T	G	G	A	A	C	C	G	G	T	T	A	A	A	A	C	C	C	C	A	A	C	C	T	T	T	T	G	G	C	C	NA	NA	G	A	NA	NA	G	G	C	C	A	A	C	C	G	G	C	T	A	G	G	T	G	A	C	T	C	T	C	C	A	A	T	A	A	G	C	A	C	C	C	C	C	T	T	G	C	C	A	A	A	A	A	A	T	T	C	C	C	C	C	C	T	C	T	G	T	T	C	C	A	A	T	T	C	C	G	G	A	A	C	T	G	G	T	A	G	G	C	C	A	A	C	C	A	A	A	A	G	G	T	T	C	C	A	A	G	G	G	A	G	G	A	A	C	C	A	G	C	C	G	G	G	G	G	G	T	T	C	T	T	T	T	C	T	T	C	C	G	G	NA	NA	A	A	T	T	T	C	C	C	C	C	T	T	C	C	C	C	T	C	G	G	C	T	A	A	G	G	G	A	A	A	A	A	A	A	T	T	G	G	NA	NA	G	C	G	G	G	G	G	G	A	A	T	T	T	T	A	A	A	G	C	A	G	A	T	C	C	C	T	C	A	A	C	C	T	C	NA	NA	A	A	C	C	T	T	G	G	A	A	C	C	C	C	G	G	T	T	T	C	G	T	A	C	C	C	T	T	A	A	C	C	G	G	A	C	G	A	NA	NA	A	C	C	C	G	A	T	A	C	C	G	G	G	G	T	C	A	G	T	G	G	A	A	A	G	A	G	A	G	G	NA	NA	G	G	C	C	C	C	G	G	A	G	G	T	T	T	C	C	C	C	A	A	T	T	A	C	G	A	T	C	C	C	G	G	A	G	G	G	A	A	T	C	C	C	C	C	C	C	C	C	C	T	C	C	T	T	G	G	C	C	T	T	A	A	A	A	C	C	T	T	C	C	A	A	C	C	A	A	G	G	A	T	A	A	G	G	G	G	T	T	C	C	C	C	G	G	T	T	NA	NA	G	G	A	A	T	T	G	G	C	C	C	C	G	G	T	C	T	C	C	T	T	T	NA	NA	T	T	T	T	G	G	G	A	C	C	G	G	T	C	C	T	C	C	C	T	C	C	A	A	C	C	G	G	A	A	A	A	C	C	C	C	T	C	G	G	C	C	C	C	A	G	T	A	C	A	G	G	C	C	T	T	G	A	G	A	G	A	T	T	G	G	C	C	T	T	T	T	C	A	G	T	T	T	G	G	T	T	G	G	C	C	T	T	C	C	G	G	A	A	G	T	A	C	A	G	G	G	C	T	T	T	A	A	T	T	A	A	T	T	T	G	C	T	C	T	C	C	G	A	G	G	A	A	A	C	T	T	G	G	G	G	T	T	C	C	C	C	A	A	C	C	C	C	A	G	G	G	A	A	C	T	T	T	A	A	NA	NA	T	T	G	G	C	C	NA	NA	T	T	A	G	G	A	NA	NA	G	G	C	T	G	G	C	C	NA	NA	C	C	A	A	G	A	A	G	C	T	NA	NA	C	C	T	T	C	C	T	T	T	T	T	T	G	G	T	T	T	T	G	G	T	T	G	A	G	G	G	G	G	G	T	C	G	C	A	A	C	T	G	G	T	T	A	A	A	G	G	G	A	A	T	C	T	C	A	A	G	G	C	C	T	T	C	C	T	T	NA	NA	T	G	A	G	G	G	NA	NA	C	C	C	C	G	G	G	G	G	A	A	A	A	G	G	A	A	A	A	A	C	C	G	G	A	G	A	A	G	G	C	C	A	G	G	G	T	G	G	G	T	T	A	A	T	C	G	G	G	A	T	C	T	C	G	G	A	A	A	A	G	A	G	G	C	T	T	T	C	A	A	A	A	G	T	T	G	G	C	T	NA	NA	G	G	G	G	G	G	G	G	G	G	C	C	C	T	A	A	C	C	C	C	A	A	T	T	C	C	A	A	G	G	C	C	A	G	T	T	C	T	A	G	A	A	T	C	G	G	G	G	T	T	T	T	A	G	G	G	A	A	T	T	A	A	T	C	C	T	A	G	C	T	G	G	T	C	G	G	A	A	A	A	T	C	G	A	G	G	G	C	A	A	G	G	A	A	A	A	A	A	A	A	A	A	A	A	T	T	C	C	A	A	T	T	T	T	A	A	A	A	T	C	T	T	C	C	T	T	G	G	G	G	T	C	A	A	T	G	G	G	G	G	G	G	NA	NA	C	C	A	A	C	C	A	A	G	G	G	G	C	C	C	A	A	G	T	C	A	G	T	T	C	C	T	T	NA	NA	NA	NA	G	G	G	G	T	T	C	C	C	C	T	T	A	A	C	C	T	T	T	G	G	T	G	G	C	A	G	G	C	C	C	C	T	A	A	A	T	C	T	T	A	A	G	G	C	C	A	A	G	G	C	C	G	G	G	G	C	C	G	A	C	T	C	G	T	T	T	T	A	A	C	C	G	A	A	A	T	T	G	T	A	A	T	T	C	C	A	G	G	G	G	G	G	A	A	G	G	A	C	C	G	G	G	T	C	C	C	C	C	T	A	A	T	T	C	C	T	C	T	T	C	C	G	G	A	G	C	T	G	A	C	T	C	C	G	G	C	T	T	T	A	A	A	A	T	T	C	C	C	C	A	A	C	C	G	A	A	G	A	T	G	A	A	G	G	G	T	G	G	G	A	G	G	T	C	C	A	A	G	G	T	T	G	G	C	C	C	C	T	T	T	T	C	C	A	A	G	A	G	G	A	A	G	G	T	C	A	A	T	T	G	G	C	C	G	G	T	C	T	T	G	G	T	T	NA	NA	G	G	C	C	T	T	A	A	G	G	A	A	C	C	A	A	C	C	C	C	A	A	NA	NA	T	T	A	A	NA	NA	C	T	C	C	T	T	NA	NA	G	G	C	C	A	A	C	T	G	G	C	T	G	C	C	C	C	A	A	A	A	A	C	C	T	T	G	G	G	G	NA	NA	C	T	T	T	T	T	C	C	C	T	A	A	A	A	C	C	C	C	A	A	T	C	C	C	G	G	A	A	G	G	T	T	T	T	C	C	T	T	A	A	C	C	A	A	A	A	T	T	A	A	G	G	C	C	C	T	T	T	G	G	C	T	NA	NA	G	G	T	A	T	T	T	T	C	C	C	C	C	C	C	C	C	C	G	G	G	G	G	G	A	A	T	T	G	A	T	T	A	A	G	G	G	G	T	T	C	C	G	G	T	T	A	A	G	G	C	C	G	G	A	A	T	T	C	C	C	C	G	G	G	G	A	A	C	C	G	G	G	G	G	G	T	T	T	T	C	C	A	A	C	C	T	T	G	G	A	A	T	T	C	C	G	G	C	C	C	C	C	C	A	A	C	C	G	G	G	G	G	G	G	G	G	C	A	C	A	A	C	T	G	G	T	T	C	T	G	G	G	G	T	A	G	A	T	T	A	A	T	T	G	G	T	T	C	C	G	G	G	G	A	A	A	A	A	A	G	G	G	G	G	G	C	T	T	T	T	T	C	G	A	C	C	C	G	A	G	G	A	A	G	G	T	T	C	C	G	G	A	A	C	C	A	A	T	T	G	A	T	A	G	G	A	A	G	A	A	A	C	T	A	G	T	T	A	G	T	T	G	A	A	G	G	G	A	A	A	T	A	T	T	C	G	G	C	C	C	C	NA	NA	T	T	A	G	A	A	G	G	C	C	C	A	G	G	T	T	C	T	C	A	T	T	T	T	A	A	T	T	A	A	T	T	G	G	A	A	T	T	A	A	C	C	C	C	C	C	C	C	G	G	T	T	G	G	T	T	T	T	C	C	G	G	T	T	G	G	T	T	C	C	A	A	T	T	C	C	C	C	A	A	A	A	T	T	T	C	C	C	A	A	A	A	T	T	C	C	T	T	G	G	A	A	A	A	C	C	T	T	T	T	C	A	T	A	T	T	G	G	C	C	T	T	C	C	T	T	T	T	G	C	A	A	C	C	A	A	A	A	T	T	A	A	T	T	A	A	C	C	C	C	C	C	A	A	C	C	C	C	T	T	C	C	G	G	T	T	A	A	T	T	A	A	A	A	NA	NA	G	G	C	C	T	T	T	T	A	G	G	A	A	G	T	T	A	A	A	G	C	G	G	A	T	T	C	T	T	T	G	A	T	C	T	G	T	T	C	C	G	C	T	T	T	C	T	T	G	G	T	T	T	T	C	C	A	G	A	G	A	A	T	C	G	G	T	T	NA	NA	G	T	C	C	T	T	G	T	A	G	G	T	T	G	C	C	G	G	T	C	A	T	C	C	A	C	C	C	T	T	G	A	G	G	NA	NA	A	A	G	G	C	C	G	G	C	C	A	A	G	G	G	G	A	G	C	C	NA	NA	G	G	A	A	G	G	T	T	A	A	C	T	T	C	C	C	T	T	A	A	G	G	A	G	G	A	A	G	G	A	T	T	A	G	G	G	C	A	A	A	G	G	C	T	C	T	C	T	A	G	A	G	C	T	C	C	C	C	A	A	C	C	G	G	C	C	G	G	T	T	A	A	G	G	T	T	G	G	T	T	A	A	C	C	A	G	C	C	G	A	G	A	T	C	T	T	T	T	G	A	G	A	G	G	G	G	T	C	T	T	C	T	A	A	G	G	A	G	G	A	T	C	A	A	C	C	G	G	A	A	A	A	A	A	G	G	A	G	G	G	G	G	T	T	T	T	A	A	G	T	G	G	A	A	G	G	C	C	G	A	G	G	G	A	T	C	G	T	C	C	G	G	C	C	A	G	NA	NA	A	G	A	A	T	T	A	A	C	C	G	A	G	A	T	T	A	A	T	A	C	T	G	G	C	C	A	G	C	C	C	C	T	G	A	A	G	A	G	G	T	G	NA	NA	C	C	C	C	A	A	G	C	A	A	G	A	A	G	C	T	C	C	C	C	A	A	A	A	G	G	G	G	C	C	C	G	A	A	G	A	G	G	C	C	A	A	T	A	A	T	A	A	A	A	G	A	NA	NA	A	A	NA	NA	T	G	G	G	G	G	G	G	T	T	C	C	C	C	A	A	G	A	NA	NA	G	G	T	C	NA	NA	T	T	A	A	C	C	NA	NA	C	C	A	A	C	C	G	G	T	T	T	T	G	G	NA	NA	T	T	A	A	G	G	G	G	G	G	C	C	T	T	G	G	C	C	G	G	T	T	G	G	T	T	G	G	C	C	C	C	A	A	T	T	C	C	C	C	C	C	A	A	G	G	G	A	G	G	T	C	G	G	A	G	A	G	G	A	T	T	A	A	G	G	T	T	T	T	A	A	T	T	A	A	C	C	C	C	T	T	T	T	T	T	A	A	C	C	G	G	A	A	A	A	G	A	T	G	C	C	G	G	T	T	T	C	C	C	C	C	A	A	C	C	G	G	T	T	A	A	C	C	C	C	T	T	A	A	C	T	A	A	G	C	G	G	T	T	G	C	A	G	G	G	G	A	NA	NA	G	G	G	G	G	G	T	C	A	G	A	A	A	A	C	C	G	G	C	C	T	C	A	A	G	A	A	A	G	G	C	C	G	G	C	C	G	G	G	A	C	C	NA	NA	C	G	C	C	NA	NA	C	C	T	T	C	C	T	C	NA	NA	T	C	A	T	T	A	G	A	C	T	A	A	A	A	G	A	T	T	C	C	T	T	C	T	G	A	C	C	A	G	C	T	T	C	A	A	C	T	A	A	C	C	C	A	T	T	T	G	T	T	G	G	A	A	T	T	G	G	T	T	G	A	T	T	T	T	G	A	G	G	C	C	C	C	G	G	G	A	G	G	T	C	C	C	T	T	T	T	C	C	C	C	A	A	G	G	C	T	G	G	C	C	G	A	G	G	A	A	G	G	C	C	G	G	T	C	G	G	G	G	T	T	T	T	T	T	G	G	C	C	A	A	A	A	A	A	T	T	G	G	T	T	A	A	G	C	C	C	T	T	C	C	T	T	G	G	C	T	C	C	G	T	C	C	G	A	T	C	C	C	NA	NA	T	A	C	T	T	G	NA	NA	G	A	A	A	G	G	C	T	A	A	G	G	G	A	C	C	C	C	C	C	C	C	G	G	A	A	G	G	T	A	G	A	C	C	G	G	C	C	G	G	A	A	A	A	A	A	C	C	C	C	A	A	G	G	C	C	A	A	T	T	C	C	C	C	C	C	A	A	NA	NA	A	A	NA	NA	A	G	G	G	C	T	A	A	T	A	G	A	A	A	T	G	T	A	G	G	G	G	C	C	C	T	G	G	A	A	G	G	C	C	G	G	C	T	T	T	A	A	G	G	C	T	T	A	A	A	T	T	C	T	G	G	C	C	C	C	T	C	C	G	A	G	NA	NA	C	C	C	C	C	A	A	A	C	C	T	T	T	C	C	C	C	C	A	A	A	A	A	A	A	A	G	G	C	C	C	T	A	A	G	G	C	T	T	T	A	A	C	C	C	T	C	C	T	A	T	T	T	T	T	C	A	A	C	C	C	C	A	A	A	A	T	T	G	G	G	G	C	C	C	T	A	A	C	C	G	G	C	C	T	A	T	C	A	A	T	T	C	C	G	G	G	G	T	C	C	C	T	T	A	A	C	T	A	A	C	T	G	G	G	G	C	T	A	A	C	T	G	G	T	T	C	C	G	G	A	A	G	G	A	A	NA	NA	G	G	T	T	C	C	G	G	G	A	T	C	C	C	T	T	T	T	C	C	G	T	A	G	A	C	C	C	C	T	C	T	A	A	T	T	G	A	G	A	NA	NA	T	T	C	C	T	T	A	A	G	G	A	A	T	T	A	A	T	T	C	C	A	A	C	C	C	C	T	T	G	A	G	A	C	A	A	A	G	G	A	A	C	C	C	C	G	A	A	A	C	C	C	C	G	G	T	C	C	T	C	C	A	G	C	C	A	C	A	A	A	G	C	T	C	C	T	T	T	T	G	G	T	T	C	C	A	A	C	C	G	G	G	G	C	C	G	G	G	G	C	C	G	G	G	G	A	A	A	A	G	A	A	A	C	T	A	G	G	G	T	C	C	T	G	G	T	A	C	C	C	C	C	C	T	T	A	A	C	C	T	T	G	G	G	T	C	C	C	T	C	C	G	G	C	C	T	T	G	G	G	G	G	G	G	G	G	G	C	C	G	G	G	G	C	C	C	C	C	C	A	A	G	G	G	G	A	A	A	A	A	A	A	A	T	T	G	G	NA	NA	G	G	A	C	C	C	C	C	C	T	NA	NA	A	G	G	G	C	C	G	G	G	G	T	T	G	A	T	T	A	A	G	G	G	A	A	A	C	C	G	G	G	G	T	T	T	T	G	G	A	A	G	G	C	C	G	G	T	T	G	G	C	C	C	C	G	G	C	C	C	C	T	T	T	T	C	C	C	C	G	G	C	C	G	G	G	G	A	A	T	T	A	A	G	G	A	C	A	G	C	C	G	G	G	G	G	A	A	A	T	T	G	A	A	A	C	T	T	T	T	T	T	G	A	G	G	A	T	T	T	T	T	T	A	A	G	G	G	A	A	G	C	C	A	G	A	A	C	C	C	C	A	G	T	T	G	G	T	T	A	A	G	G	C	T	A	A	C	C	G	G	G	G	G	G	C	C	C	C	G	G	C	C	G	G	C	C	A	A	T	T	T	C	C	C	A	A	A	A	G	G	G	G	T	T	C	C	C	G	G	G	G	A	T	T	C	T	T	C	T	T	G	G	G	G	G	G	A	G	NA	NA	T	C	T	C	T	C	A	A	C	C	C	C	C	C	A	A	G	G	C	C	A	G	T	T	T	T	G	G	G	G	A	A	T	C	G	A	C	T	NA	NA	T	T	G	A	T	T	G	A	T	T	C	T	C	C	A	G	C	C	G	G	A	A	T	T	G	G	T	T	A	A	G	G	A	A	G	G	C	C	T	C	G	G	A	A	G	G	A	A	T	T	G	G	T	T	T	T	A	A	G	G	A	A	T	T	NA	NA	NA	NA	A	G	G	A	A	A	A	G	G	G	A	T	G	C	C	T	A	A	T	T	C	C	A	A	T	T	G	G	A	A	A	T	G	T	C	C	G	G	G	G	G	G	G	G	A	A	G	G	T	A	T	T	G	A	T	C	A	T	G	G	G	G	C	C	A	C	G	G	T	C	T	T	G	C	A	A	C	T	T	C	G	T	G	G	A	A	G	G	A	A	C	C	G	A	G	C	G	G	C	C	A	A	T	G	C	T	C	T	C	C	A	A	A	A	G	G	T	T	G	A	T	A	C	T	G	G	T	T	T	T	G	G	A	A	G	G	G	G	A	A	T	T	G	A	T	C	T	G	G	A	G	G	C	C	A	G	C	T	T	T	G	C	A	A	C	A	G	G	G	G	A	A	C	C	T	A	T	T	A	A	T	T	G	G	T	C	A	A	G	A	C	T	NA	NA	C	T	G	G	C	C	G	A	T	C	T	C	A	G	C	C	T	T	A	C	G	G	T	T	G	G	C	T	T	C	C	C	C	C	T	T	G	G	C	C	T	C	C	T	T	T	G	G	C	C	T	C	G	T	NA	NA	G	G	A	A	T	T	G	G	G	G	G	G	G	G	C	C	A	A	A	A	A	A	A	A	G	G	T	T	C	C	G	G	A	A	A	A	T	C	T	T	G	G	T	C	T	T	T	T	C	T	T	T	C	C	NA	NA	NA	NA	C	C	A	A	G	G	A	A	T	C	G	A	G	A	A	G	T	A	G	G	C	T	A	A	T	T	T	T	G	A	C	T	G	A	C	C	C	C	G	G	A	T	NA	NA	C	T	G	G	G	A	T	C	C	C	A	G	T	A	NA	NA	C	T	A	G	T	A	C	C	C	T	G	T	G	T	G	T	G	A	T	C	T	C	T	A	C	C	A	G	G	C	G	G	C	C	G	G	C	C	G	G	A	A	T	T	G	G	T	T	C	C	C	C	T	T	A	A	G	G	T	T	A	A	G	G	G	G	G	G	A	A	G	G	G	G	T	T	C	C	A	A	T	T	T	T	C	T	T	T	C	T	G	C	T	T	C	C	T	C	C	T	A	A	C	C	C	C	G	G	A	A	T	T	A	A	G	G	C	C	A	A	A	A	G	G	NA	NA	G	G	T	G	A	A	A	A	C	T	A	A	T	T	G	G	T	T	G	G	C	T	T	C	C	C	A	G	C	C	A	G	G	G	C	C	G	G	G	G	C	C	T	A	G	C	A	A	A	A	A	A	T	T	G	G	G	A	G	G	A	G	T	T	C	T	C	C	C	C	T	T	A	A	A	A	C	C	G	A	G	G	A	C	A	T	T	C	C	A	A	G	C	C	G	G	T	T	G	A	G	A	G	A	C	C	C	C	C	T	A	A	C	C	T	T	T	T	A	A	C	C	A	A	C	C	G	G	C	C	T	T	C	C	T	C	T	C	NA	NA	G	T	C	T	G	G	T	G	G	G	T	T	G	G	C	T	G	A	C	G	C	C	T	T	G	G	C	C	T	T	G	G	A	A	T	A	A	A	G	G	A	A	T	T	A	G	G	A	T	A	A	C	C	C	G	G	C	T	G	A	G	T	G	G	A	G	G	A	G	C	G	G	T	C	G	A	C	T	G	G	C	C	A	A	C	C	G	A	A	A	G	G	A	A	C	C	G	G	T	T	C	A	A	A	C	C	T	T	A	A	A	T	T	T	C	C	C	T	C	T	NA	NA	G	G	T	T	T	T	G	G	G	A	C	C	G	G	G	T	T	T	C	T	T	C	A	C	NA	NA	A	G	C	A	T	T	A	A	C	T	G	G	T	T	T	T	C	T	C	C	G	G	G	A	A	A	G	T	G	G	G	G	T	T	T	T	C	C	A	A	C	C	T	T	T	T	C	C	A	G	A	A	T	T	G	G	G	G	G	G	C	C	C	C	A	A	G	G	T	T	T	T	C	C	C	C	G	G	NA	NA	A	A	C	T	G	G	C	C	C	C	C	T	T	G	T	A	T	T	T	T	C	C	NA	NA	C	C	C	C	T	T	C	C	C	C	G	G	C	C	A	A	C	C	A	A	G	G	A	G	T	T	G	A	C	C	A	A	G	G	T	A	G	C	G	G	A	A	A	A	A	A	C	T	G	C	C	C	NA	NA	A	G	NA	NA	T	T	T	C	A	G	A	A	NA	NA	A	A	C	C	G	G	G	G	G	G	A	G	T	T	C	C	T	T	G	G	A	G	C	C	A	T	G	A	A	A	G	G	A	A	G	G	A	G	T	G	C	C	C	C	T	T	C	C	A	A	G	G	T	T	A	A	T	T	C	C	T	T	T	T	A	A	G	G	T	T	C	C	T	T	C	C	C	C	C	C	C	C	T	T	T	T	A	A	C	G	T	C	C	C	A	A	C	C	C	C	A	G	T	C	G	G	G	G	G	A	A	A	C	C	C	C	C	C	A	G	G	A	C	T	A	A	C	C	A	A	T	T	G	T	T	C	G	G	NA	NA	G	G	G	G	NA	NA	C	C	NA	NA	G	G	G	G	C	C	C	C	G	A	T	G	G	G	G	C	T	T	A	A	C	C	C	C	T	C	T	T	T	T	C	T	A	A	G	T	T	T	G	A	C	A	T	T	C	C	A	A	G	G	G	G	G	G	C	C	G	G	A	A	A	A	G	G	G	G	T	T	T	T	C	T	G	G	C	C	C	A	C	A	C	C	C	C	G	A	T	A	T	A	A	T	A	A	T	T	C	C	G	A	C	C	T	T	G	G	T	T	A	A	G	A	G	G	T	T	C	C	A	A	G	G	A	A	A	A	G	G	NA	NA	C	C	C	C	A	A	C	C	G	G	T	T	G	G	C	C	A	A	A	A	G	G	T	T	C	C	C	C	A	A	C	C	A	A	T	T	T	T	G	G	G	G	C	C	T	T	G	G	C	C	T	T	T	T	G	G	C	C	C	C	T	T	T	T	G	G	T	T	G	G	A	A	A	A	G	C	G	G	A	A	T	T	C	C	G	G	C	C	A	C	G	G	T	C	G	G	A	G	A	A	G	A	T	G	G	A	C	C	G	G	T	C	G	G	A	A	C	C	G	T	C	C	T	T	G	G	C	C	G	A	G	A	C	A	A	G	G	A	T	T	G	A	T	A	T	C	C	T	G	G	T	C	A	G	C	T	T	T	A	A	G	A	G	C	C	A	C	G	T	G	T	C	G	C	NA	NA	A	G	G	G	T	A	C	T	C	C	T	A	C	C	G	G	C	T	T	A	C	T	C	T	C	C	T	C	A	A	G	A	G	A	C	C	T	C	A	G	G	G	G	G	NA	NA	G	A	C	C	C	T	A	G	G	G	G	A	G	A	NA	NA	G	G	G	G	C	T	C	T	C	T	T	T	C	C	G	G	C	C	T	T	G	G	T	T	C	T	G	A	T	T	G	G	C	C	G	T	A	A	C	T	A	G	G	G	T	T	G	G	G	G	G	A	A	A	A	A	C	T	C	C	A	A	A	A	G	A	G	A	C	C	G	G	G	G	T	T	A	A	G	G	T	C	G	G	T	A	A	A	A	A	A	A	G	G	T	A	C	T	T	T	G	G	T	T	C	C	T	T	NA	NA	G	G	A	A	A	A	T	T	G	G	A	A	C	C	T	T	C	G	G	G	T	A	C	C	C	C	A	A	G	G	C	C	C	C	C	C	G	A	T	T	C	C	C	C	G	G	C	C	C	C	C	C	NA	NA	A	A	C	T	A	G	C	T	C	C	C	C	A	G	A	A	G	A	C	G	C	C	A	G	G	G	G	G	T	T	G	A	G	G	A	A	T	T	T	C	A	A	A	A	T	T	G	A	C	T	G	G	C	C	A	A	C	C	C	C	T	C	A	G	A	A	C	T	T	T	A	A	G	A	C	C	A	A	NA	NA	T	T	NA	NA	C	C	T	T	G	G	T	C	A	A	T	T	A	A	T	T	T	T	T	T	G	G	C	C	A	A	C	C	A	A	T	T	G	G	T	C	A	A	T	T	C	C	T	T	T	C	A	A	A	G	C	C	A	G	G	G	T	T	G	G	A	A	A	A	T	C	C	C	C	C	A	A	A	A	G	G	A	A	T	A	C	T	A	A	G	G	T	T	C	C	A	G	A	G	A	G	C	C	A	A	T	T	C	C	G	G	A	A	C	C	G	G	T	T	C	T	A	A	T	T	C	T	NA	NA	T	T	C	T	G	G	T	T	NA	NA	T	T	G	G	G	G	T	T	G	G	G	A	C	C	A	A	T	T	A	A	A	A	G	A	C	C	C	C	G	G	G	G	G	G	G	G	A	A	C	C	G	A	A	A	C	C	A	A	C	T	C	C	NA	NA	C	T	C	T	C	T	T	T	A	A	C	C	G	G	C	T	NA	NA	C	C	A	A	C	C	C	C	T	C	C	C	G	G	C	C	G	G	C	C	A	A	C	C	C	C	A	A	T	T	C	C	G	A	G	A	A	A	C	T	C	C	C	A	A	G	T	T	NA	NA	G	G	A	A	G	G	T	T	T	T	A	G	A	A	C	C	G	G	T	G	G	G	NA	NA	G	C	G	C	A	T	G	A	G	G	C	C	T	T	G	A	NA	NA	T	G	T	T	G	G	G	G	G	A	C	G	G	A	NA	NA	A	A	G	G	G	G	T	T	G	A	G	G	T	G	T	C	C	T	NA	NA	G	G	C	T	C	C	G	G	G	G	A	A	A	A	A	A	A	G	A	A	T	T	A	A	G	G	T	T	G	G	T	T	A	A	A	A	C	C	G	A	A	G	C	C	G	G	C	C	C	C	C	T	T	T	C	C	A	A	T	T	T	T	C	C	C	C	G	A	C	C	G	G	C	C	C	C	A	A	T	T	A	A	NA	NA	G	G	C	C	A	T	T	C	G	A	C	A	C	C	T	T	T	T	G	G	A	A	A	A	A	A	A	A	C	T	C	C	C	T	A	C	A	A	A	A	G	G	G	G	G	G	C	C	G	G	C	C	C	C	C	A	C	A	G	A	G	G	C	C	T	T	C	T	T	T	G	G	A	A	C	C	C	C	C	T	G	G	A	A	C	C	A	G	C	C	G	G	T	C	G	G	A	T	A	A	G	G	C	C	G	G	C	C	G	T	C	T	NA	NA	T	T	C	T	G	G	G	G	C	C	C	C	C	C	T	C	G	G	G	G	C	C	T	T	A	A	G	G	C	C	G	G	NA	NA	T	T	T	G	A	A	A	A	A	A	C	C	C	T	G	A	A	A	G	T	C	C	T	T	G	G	G	G	C	C	C	C	A	A	A	A	C	C	G	G	T	T	A	A	T	T	C	C	T	T	G	G	A	A	A	A	A	G	C	C	A	A	A	A	T	C	T	G	G	A	A	A	C	C	G	G	G	G	C	C	A	A	T	T	C	C	A	A	A	A	G	A	C	C	C	C	G	C	T	G	T	T	C	T	NA	NA	A	A	C	C	T	T	T	T	T	T	A	A	C	C	C	T	C	C	G	G	T	T	T	T	T	T	T	T	T	T	G	G	G	T	G	G	T	T	C	C	T	T	T	T	T	T	C	T	C	C	T	T	C	C	C	C	G	A	A	G	T	T	G	C	G	G	A	C	C	T	C	C	A	A	C	C	G	G	T	T	T	T	C	T	C	C	T	T	G	G	C	C	A	A	G	G	T	T	A	G	C	T	A	A	A	A	T	T	A	A	C	C	T	T	T	T	T	T	C	C	A	A	C	C	G	G	G	G	A	A	C	C	T	T	C	C	C	C	C	C	NA	NA	G	G	T	T	C	C	A	A	C	C	G	G	G	G	T	A	G	G	G	G	G	G	G	G	C	C	C	C	T	T	A	A	T	T	A	A	T	T	G	G	C	C	C	C	G	G	C	C	A	A	A	A	C	C	C	C	C	C	T	T	G	G	A	A	G	G	C	C	G	G	C	C	T	T	A	A	A	A	C	C	A	A	G	G	C	C	C	C	T	T	C	C	C	C	C	C	A	A	T	T	T	T	A	A	T	T	A	A	G	G	T	T	T	T	A	A	A	A	G	G	T	T	A	A	G	G	T	T	G	G	C	C	T	T	T	T	A	A	T	T	NA	NA	A	A	C	C	T	T	T	T	C	C	T	T	G	G	T	T	C	C	G	G	A	A	A	A	G	G	T	T	A	A	C	C	A	A	C	C	A	A	G	G	G	G	A	A	A	A	C	C	C	C	G	G	T	T	A	A	T	T	C	C	A	A	A	A	A	A	G	G	A	A	T	T	A	A	A	A	G	G	A	A	C	C	A	A	G	G	G	G	T	T	G	G	G	G	C	C	T	T	G	G	A	A	A	A	C	C	C	C	A	A	G	G	T	T	G	G	C	C	C	C	G	G	A	A	A	A	A	A	G	G	G	G	T	T	A	A	A	A	G	G	A	A	A	A	G	G	T	T	G	G	G	G	C	C	T	T	G	G	G	G	G	G	G	G	G	G	C	C	A	A	T	T	G	G	C	C	G	G	C	C	G	G	T	T	T	T	C	C	G	G	A	A	C	C	C	C	A	A	G	G	T	T	A	A	C	C	T	T	C	C	T	T	A	A	T	T	C	C	C	C	A	A	T	T	T	T	T	T	T	T	A	A	T	T	G	G	A	A	G	G	A	A	A	A	A	A	A	A	C	C	G	G	C	C	T	T	G	G	C	C	C	C	T	T	G	G	T	T	A	A	T	T	C	C	A	A	A	A	G	G	T	T	G	G	G	G	C	C	A	A	A	A	G	G	C	C	C	C	T	T	G	G	G	G	A	A	G	G	A	A	T	T	T	T	C	C	T	T	C	C	C	C	T	T	A	A	T	T	C	C	A	A	A	A	C	C	G	G	T	T	G	G	T	T	C	C	T	T	C	C	C	C	C	C	C	C	G	G	C	C	T	T	T	T	T	T	G	G	C	C	C	C	G	G	G	G	A	A	G	G	G	G	G	G	A	A	A	A	C	C	A	A	T	T	C	C	A	A	A	A	G	G	A	A	C	C	T	T	NA	NA	T	T	A	A	T	T	G	G	T	T	T	T	A	A	A	A	A	A	A	A	G	G	T	T	T	C	C	C	G	G	G	G	A	A	T	T	A	A	C	C	T	T	C	C	T	T	G	G	C	C	C	C	G	G	T	T	G	G	T	T	C	C	G	G	T	T	A	A	C	C	A	A	T	T	A	A	C	C	G	G	G	G	A	A	A	A	G	G	C	C	G	G	C	C	G	G	C	C	T	T	T	T	C	C	C	C	A	A	G	G	C	C	C	C	T	T	G	G	T	T	C	C	T	T	T	T	A	A	A	A	G	G	C	C	G	G	G	G	T	T	A	A	G	G	A	A	A	A	T	T	A	A	A	A	A	A	G	G	A	A	C	C	C	C	A	A	T	T	A	A	T	T	G	G	C	C	C	C	T	T	A	A	C	C	T	T	G	G	T	T	T	T	C	C	C	C	G	G	A	A	G	G	A	A	C	C	C	C	G	G	G	G	G	G	C	C	T	T	C	C	C	C	G	G	T	T	C	C	T	T	A	A	C	C	T	T	T	T	G	G	A	A	C	C	C	C	A	A	A	A	T	T	A	A	A	A	G	G	C	C	A	A	A	A	A	A	G	G	A	A	C	C	C	C	A	A	A	A	C	C	C	C	C	C	T	T	C	C	A	A	C	C	G	G	G	G	C	C	C	C	C	C	A	A	C	C	G	G	T	T	C	C	G	G	T	T	C	C	G	G	G	G	G	G	G	G	G	G	C	C	G	G	G	G	G	G	G	G	A	A	A	A	T	T	A	A	T	T	C	C	T	T	A	A	T	T	T	T	T	T	T	T	A	A	T	T	T	T	C	C	T	T	C	C	C	C	G	G	A	A	G	G	A	A	A	A	C	C	C	C	T	T	C	C	C	C	T	T	C	C	A	A	C	C	C	C	T	T	C	C	A	A	A	A	G	G	G	G	A	A	T	T	C	C	C	C	T	T	T	T	G	G	C	C	A	A	T	T	G	G	C	C	G	G	A	A	G	G	C	C	A	A	C	C	T	T	C	C	C	C	G	G	G	G	G	G	T	T	G	G	G	G	G	G	C	C	T	T	G	G	C	C	T	T	T	T	T	T	T	T	G	G	T	T	C	C	A	A	G	G	G	G	C	C	G	G	T	T	T	T	T	T	A	A	C	C	C	C	T	T	T	T	G	G	G	G	C	C	A	A	C	C	T	T	G	A	A	A	C	C	A	A	A	A	C	C	T	T	T	C	T	C	A	A	G	G	A	A	G	T	C	C	A	A	C	C	A	A	T	T	C	C	A	A	C	C	A	A	C	T	T	T	G	A	A	A	A	A	A	A	C	T	A	A	T	T	G	G	T	T	T	C	T	C	A	A	A	A	G	G	C	T	T	C	G	G	T	T	T	C	A	A	A	A	T	T	C	C	C	T	C	C	T	T	C	C	A	G	C	C	G	G	C	G	A	G	G	G	A	A	A	A	A	A	A	A	C	C	C	C	T	T	C	C	G	A	A	A	G	A	A	A	C	C	T	T	A	A	C	C	T	T	T	T	G	G	T	T	C	C	G	G	G	G	C	C	A	A	C	C	G	G	A	A	G	G	A	A	A	A	C	C	T	T	A	A	C	C	G	G	G	G	NA	NA	A	A	C	C	A	A	G	G	C	C	T	T	C	A	C	C	G	G	A	A	C	T	T	T	G	G	A	A	T	T	C	C	T	T	G	T	G	G	A	A	A	A	A	A	C	C	T	T	A	A	G	G	A	T	T	C	A	A	A	A	NA	NA	A	A	G	G	A	A	T	T	C	T	A	G	T	T	C	C	A	A	T	T	A	A	T	T	T	T	T	T	C	C	T	C	G	G	G	G	T	T	C	C	A	A	C	C	A	A	A	A	C	T	G	G	G	T	C	C	G	G	G	G	C	T	G	G	T	T	A	A	G	A	G	G	T	T	A	A	G	G	C	T	C	C	C	T	A	A	C	C	A	A	C	C	C	C	C	C	T	T	T	T	C	C	NA	NA	C	C	T	T	G	G	G	C	C	C	A	A	T	T	T	T	A	G	NA	NA	G	G	C	C	T	T	C	C	A	G	T	T	A	A	G	G	G	C	C	C	T	T	A	A	A	A	G	G	G	G	A	A	T	T	A	A	C	C	T	A	C	C	G	A	G	A	G	T	A	A	G	G	C	C	C	A	T	T	C	T	C	C	A	A	T	T	C	C	T	T	G	G	T	T	T	T	T	T	T	C	NA	NA	A	G	A	A	C	C	T	T	T	T	C	C	T	T	NA	NA	G	G	T	G	C	T	A	A	T	T	A	A	C	C	T	G	G	G	A	G	A	T	T	C	C	C	C	A	C	T	G	G	A	A	G	A	G	G	T	T	G	G	T	A	G	G	NA	NA	A	G	A	G	T	T	C	C	A	T	T	T	G	G	T	C	G	G	T	T	C	C	A	A	A	C	A	A	T	T	G	G	A	A	C	C	G	G	C	C	A	A	A	A	G	G	T	A	C	C	C	C	A	A	A	A	A	T	G	A	T	T	G	G	NA	NA	T	T	A	G	G	G	C	A	C	T	T	A	C	T	A	A	A	G	T	T	T	T	NA	NA	NA	NA	T	G	T	C	C	C	C	C	G	G	A	C	T	G	C	T	G	A	G	G	T	T	A	G	T	A	T	G	C	C	T	T	C	C	A	A	G	G	T	T	T	T	C	C	A	A	G	G	A	C	G	A	G	G	A	G	A	A	A	A	C	C	T	T	C	C	A	A	G	G	C	C	C	C	C	C	A	A	G	G	T	T	C	T	A	A	T	G	G	G	T	G	G	G	A	G	T	T	A	A	T	T	T	C	A	A	C	C	G	G	C	C	C	C	C	C	G	G	A	A	G	A	T	T	T	T	C	C	A	G	G	T	C	T	C	C
CC	OR167f171	NA	NA	1	NA	C	C	A	G	G	G	G	G	T	T	A	A	C	C	T	T	A	A	G	G	A	A	G	G	T	T	T	T	A	A	C	C	A	A	G	G	G	G	A	A	C	C	A	A	A	A	G	G	C	C	C	C	G	G	T	T	C	C	C	C	C	C	A	A	T	T	C	C	G	G	A	A	T	T	A	A	T	T	A	A	C	C	G	G	A	A	C	C	A	A	A	A	T	T	C	C	T	T	A	A	G	G	C	C	A	A	T	T	A	A	T	T	G	G	T	T	C	C	G	G	C	C	A	A	A	A	T	T	T	T	C	C	C	C	C	C	T	T	C	C	C	C	T	T	A	A	C	C	C	C	A	A	C	C	T	T	A	A	T	T	G	G	C	C	C	C	T	T	T	T	C	C	G	G	A	A	T	A	T	T	G	G	G	G	C	C	T	T	G	G	T	T	A	A	C	C	C	C	T	T	C	C	T	T	C	C	G	G	T	T	A	A	G	G	A	A	C	C	G	G	C	C	G	G	A	A	G	G	A	A	T	T	C	C	T	T	C	C	T	T	A	A	T	T	G	G	T	T	T	T	T	T	A	A	G	G	A	A	T	T	C	C	T	T	A	A	T	T	C	C	G	G	A	A	C	C	G	G	A	A	C	C	C	C	T	T	G	G	G	G	T	T	A	A	C	C	A	A	G	G	G	G	G	G	T	T	T	T	A	A	C	C	G	G	T	T	G	G	C	C	C	C	G	G	T	T	A	A	G	G	A	A	G	G	G	G	C	C	A	A	C	C	G	G	G	G	T	T	T	T	A	A	A	A	G	G	C	C	T	T	T	T	C	C	C	C	G	G	A	A	G	G	T	T	A	A	T	T	G	G	C	C	G	G	G	G	C	C	G	G	A	A	A	A	T	T	C	C	A	A	G	G	G	G	A	A	T	T	T	T	A	A	T	T	T	T	G	G	G	G	A	A	A	A	T	T	C	C	A	A	G	G	C	C	C	C	T	T	T	T	T	T	A	A	C	C	A	A	C	C	C	C	G	G	T	T	G	G	C	C	C	C	C	C	G	G	G	G	C	C	A	A	G	G	G	G	A	A	A	A	C	C	G	G	G	G	G	G	C	C	T	T	G	G	T	T	G	G	G	G	G	G	G	G	G	G	A	A	G	G	G	G	C	C	G	G	G	G	G	G	T	T	G	G	A	A	T	T	C	C	C	C	C	C	A	A	G	G	C	C	A	A	C	C	A	A	A	A	G	G	A	A	A	A	A	A	G	G	G	G	C	C	C	C	T	T	C	C	T	T	G	G	G	G	C	C	C	C	G	G	C	C	G	G	C	C	C	C	A	A	T	T	C	C	G	G	G	G	A	A	A	A	C	C	T	T	G	G	T	T	T	T	G	G	G	G	T	T	T	T	C	C	C	C	C	C	C	C	C	C	T	T	G	G	C	C	C	C	A	A	G	G	C	C	T	T	T	T	C	C	C	C	T	T	C	C	G	G	C	C	T	T	C	C	A	A	G	G	G	G	T	T	A	A	T	T	C	C	T	T	C	C	G	G	C	C	C	C	T	T	C	C	A	A	A	A	T	T	G	G	A	A	T	T	A	A	T	T	C	C	G	G	G	G	C	C	C	C	C	C	G	G	T	T	T	T	G	G	C	C	G	G	NA	NA	A	A	G	G	C	C	G	G	G	G	C	C	C	C	C	C	A	A	A	A	A	A	A	A	A	A	C	C	T	T	C	C	C	C	C	C	G	G	C	C	T	T	G	G	A	A	C	C	A	A	C	C	C	C	C	C	G	G	G	G	A	A	T	T	C	C	A	A	G	G	A	A	C	C	T	T	C	C	G	G	C	C	C	C	G	G	C	C	G	G	G	G	C	C	A	A	A	A	G	G	A	A	T	T	A	A	A	A	C	C	C	C	G	G	G	G	T	T	T	T	G	G	C	C	C	C	T	T	C	C	G	G	C	C	G	G	A	A	A	A	C	C	G	G	C	C	C	C	G	G	A	A	G	G	C	C	G	G	C	C	A	A	A	A	A	A	A	A	T	T	T	T	C	C	T	T	G	G	C	C	T	T	T	T	C	C	C	C	G	G	C	C	C	C	C	C	C	C	T	T	T	T	T	T	C	C	G	G	G	G	A	A	A	A	G	G	T	T	A	A	A	A	T	T	G	G	A	A	C	C	T	T	C	C	T	T	T	T	C	C	A	A	C	C	T	T	T	T	G	G	C	C	G	G	T	T	G	G	T	T	T	T	A	A	A	A	A	A	A	A	G	G	C	C	T	T	G	G	G	G	C	C	T	T	C	C	G	G	A	A	A	A	C	C	C	C	G	G	C	C	C	C	A	A	T	T	G	G	T	T	A	A	T	T	T	T	T	T	A	A	G	G	G	G	C	C	G	G	G	G	G	G	G	G	A	A	G	G	G	G	A	A	G	G	T	T	T	T	G	G	A	A	C	C	G	G	A	A	C	C	C	C	G	G	G	G	C	C	G	G	C	C	T	T	A	A	T	T	A	A	T	T	A	A	T	T	G	G	G	G	G	G	A	A	C	C	C	C	T	T	C	C	G	G	T	T	T	T	A	A	A	A	G	G	G	G	C	C	A	A	G	G	C	C	C	C	G	G	C	C	T	T	G	G	A	A	G	G	C	C	T	T	A	A	T	T	A	A	A	A	G	G	T	T	G	G	T	T	A	A	T	T	A	A	A	A	T	T	T	T	A	A	C	C	G	G	A	A	C	C	T	T	C	C	C	C	G	G	C	C	G	G	C	C	T	T	G	G	A	A	A	A	C	C	T	T	C	C	C	C	A	A	C	C	C	C	A	A	G	G	T	T	A	A	A	A	C	C	C	C	A	A	T	T	A	A	T	T	A	A	T	T	G	G	C	C	T	T	A	A	A	A	G	G	T	T	C	C	T	T	C	C	A	A	T	T	G	G	G	G	A	A	C	C	A	A	G	G	G	G	G	G	C	C	A	A	G	G	T	T	T	T	A	A	G	G	T	T	C	C	T	T	A	A	A	A	G	G	T	T	G	G	T	T	T	T	A	A	A	A	T	T	G	G	A	A	A	A	C	C	T	T	T	T	C	C	A	A	G	G	G	G	G	G	C	C	T	T	T	T	C	C	C	C	C	C	C	C	G	G	G	G	G	G	C	C	G	G	A	A	G	G	G	G	G	G	A	A	A	A	G	G	A	A	A	A	G	G	T	T	T	T	C	C	A	A	C	C	C	C	A	A	T	T	G	G	C	C	C	C	G	G	C	C	C	C	C	C	A	A	A	A	C	C	A	A	G	G	A	A	C	C	G	G	A	A	A	A	C	C	T	T	A	A	C	C	G	G	G	G	G	G	G	G	C	C	C	C	T	T	C	C	G	G	A	A	T	T	G	G	C	C	T	T	A	A	T	T	C	C	T	T	T	T	T	T	A	A	C	C	A	A	T	T	T	T	T	T	G	G	C	C	G	G	C	C	C	C	A	A	C	C	A	A	A	A	G	G	T	T	G	G	G	G	C	C	G	G	G	G	A	A	C	C	A	A	G	G	A	A	A	A	T	T	A	A	A	A	T	T	A	A	A	A	A	A	A	A	A	A	G	G	T	T	T	T	G	G	A	A	A	A	A	A	T	T	T	T	A	A	C	C	A	A	T	T	C	C	A	A	C	C	G	G	T	T	G	G	T	T	C	C	G	G	A	A	C	C	T	T	A	A	T	T	C	C	T	T	A	A	T	T	T	T	T	T	G	G	G	G	T	T	C	C	T	T	G	G	A	A	T	T	C	C	A	A	C	C	T	T	G	G	C	C	T	T	C	C	C	C	C	C	A	A	G	G	T	T	T	T	G	G	C	C	C	C	C	C	T	T	G	G	A	A	T	T	G	G	A	A	C	C	A	A	A	A	G	G	C	C	A	A	A	A	G	G	C	C	C	C	G	G	A	A	T	T	T	T	A	A	T	T	C	C	C	C	C	C	T	T	T	T	G	G	T	T	T	T	T	T	T	T	A	A	G	G	A	A	A	A	T	T	G	G	G	G	A	A	T	T	G	G	G	G	T	T	T	T	G	G	A	A	A	A	G	G	G	G	A	A	T	T	C	C	A	A	C	C	T	T	A	A	A	A	A	A	C	C	C	C	C	C	T	T	A	A	C	C	G	G	A	A	G	G	A	A	T	T	T	T	A	A	T	T	C	C	T	T	T	T	C	C	T	T	T	T	T	T	A	A	G	G	T	T	T	T	T	T	C	C	C	C	A	A	G	G	A	A	A	A	C	C	C	C	A	A	A	A	C	C	T	T	T	T	T	T	C	C	G	G	T	T	C	C	C	C	T	T	A	A	A	A	G	G	C	C	T	T	T	T	A	A	G	G	A	A	C	C	T	T	G	G	A	A	C	C	A	A	G	G	G	G	T	T	C	C	A	A	A	A	T	T	C	C	C	C	G	G	T	T	C	C	C	C	G	G	T	T	C	C	C	C	T	T	T	T	T	T	G	G	G	G	A	A	A	A	T	T	G	G	A	A	T	T	G	G	C	C	C	C	C	C	C	C	G	G	C	C	C	C	A	A	G	G	T	T	A	A	T	T	G	G	G	G	T	T	T	T	T	T	C	C	T	T	A	A	A	A	A	A	G	G	A	A	G	G	G	G	G	G	C	C	T	T	G	G	T	T	C	C	G	G	T	T	T	T	A	A	G	G	A	A	T	T	G	G	A	A	T	T	A	A	A	A	A	A	T	T	T	T	G	G	C	C	C	C	A	A	C	C	T	T	C	C	A	A	G	G	A	A	G	G	G	G	C	C	A	A	C	C	C	C	T	T	T	T	C	C	A	A	T	T	G	G	A	A	T	T	G	G	C	C	A	A	C	C	C	C	A	A	T	T	T	T	A	A	T	T	A	A	A	A	G	G	G	G	C	C	A	A	A	A	C	C	G	G	A	A	T	T	A	A	A	A	G	G	G	G	C	C	A	A	C	C	C	C	C	C	C	C	C	C	G	G	G	G	C	C	T	T	T	T	T	T	G	G	A	A	A	A	T	T	C	C	A	A	A	A	A	A	T	T	A	A	C	C	T	T	A	A	G	G	A	A	T	T	G	G	G	G	C	C	G	G	A	A	T	T	G	G	G	G	G	G	G	G	T	T	A	A	A	A	C	C	C	C	A	A	G	G	T	T	T	T	A	A	C	C	C	C	G	G	T	T	T	T	A	A	C	C	C	C	C	C	A	A	C	C	T	T	C	C	G	G	G	G	T	T	G	G	C	C	A	A	C	C	C	C	C	C	A	A	T	T	T	T	T	T	C	C	G	G	C	C	C	C	G	G	G	G	T	T	G	G	T	T	A	A	C	C	G	G	C	C	A	A	G	G	T	T	A	A	C	C	C	C	C	C	G	G	A	A	A	A	T	T	C	C	A	A	G	G	C	C	G	G	T	T	T	T	G	G	A	A	T	T	A	A	A	A	G	G	G	G	G	G	G	G	T	T	C	C	T	T	T	T	C	C	A	A	G	G	T	T	A	A	G	G	C	C	NA	NA	G	G	T	T	A	A	T	T	T	T	A	A	G	G	C	C	C	C	G	G	G	G	G	G	T	T	C	C	C	C	C	C	C	C	T	T	C	C	A	A	C	C	G	G	T	T	C	C	T	T	G	G	A	A	C	C	C	C	G	G	T	T	C	C	T	T	C	C	C	C	A	A	C	C	T	T	T	T	C	C	T	T	C	C	C	C	G	G	C	C	A	A	T	T	G	G	T	T	C	C	T	T	A	A	G	G	C	C	C	C	C	C	A	A	T	T	G	G	C	C	G	G	A	A	T	T	G	G	C	C	A	A	C	C	G	G	A	A	C	C	A	A	G	G	C	C	C	C	C	C	A	A	G	G	G	G	T	T	G	G	G	G	G	G	T	T	T	T	A	A	C	C	G	G	G	G	G	G	A	A	G	G	C	C	T	T	A	A	T	T	G	G	G	G	G	G	T	T	G	G	G	G	A	A	C	C	A	A	T	T	T	T	T	T	T	T	C	C	G	G	T	T	C	C	T	T	C	C	G	G	T	T	T	T	T	T	A	A	T	T	G	G	C	C	G	G	C	C	G	G	A	A	A	A	T	T	C	C	C	C	G	G	A	A	A	A	T	T	A	A	T	T	T	T	G	G	A	A	G	G	A	A	C	C	A	A	G	G	C	C	T	T	G	G	T	T	T	T	C	C	A	A	G	G	A	A	G	G	C	C	G	G	G	G	C	C	G	G	A	A	G	G	T	T	C	C	A	A	G	G	C	C	T	T	G	G	G	G	G	G	T	T	C	C	A	A	A	A	G	G	C	C	G	G	T	T	G	G	T	T	T	T	A	A	G	G	T	T	A	A	C	C	C	C	G	G	T	T	T	T	A	A	T	T	A	A	G	G	C	C	T	T	G	G	A	A	G	G	T	T	T	T	C	C	G	G	C	C	C	C	A	A	A	A	T	T	G	G	C	C	C	C	G	G	C	C	G	G	A	A	G	G	T	T	A	A	G	G	C	C	G	G	A	A	G	G	A	A	C	C	A	A	G	G	T	T	C	C	G	G	C	C	A	A	T	T	T	T	A	A	C	C	A	A	G	G	C	C	C	C	C	C	T	T	T	T	A	A	C	C	T	T	C	C	A	A	T	T	A	A	C	C	C	C	C	C	C	C	A	A	T	T	A	A	G	G	T	T	T	T	A	A	A	A	C	C	A	A	C	C	G	G	C	C	A	A	G	G	C	C	C	C	A	A	C	C	G	G	T	T	G	G	G	G	T	T	C	C	G	G	A	A	T	T	C	C	G	G	C	C	A	A	A	A	G	G	T	T	T	T	G	G	T	T	A	A	A	A	A	A	C	C	T	T	C	C	G	G	A	A	G	G	A	A	C	C	C	C	T	T	C	C	C	C	C	C	C	C	G	G	C	C	C	C	C	C	T	T	C	C	T	T	A	A	G	G	C	C	G	G	T	T	G	G	T	T	T	T	C	C	T	T	A	A	C	C	C	C	C	C	A	A	G	G	G	G	A	A	G	G	G	G	A	A	C	C	G	G	T	T	T	T	G	G	C	C	C	C	G	G	C	C	T	T	NA	NA	A	A	C	C	A	A	A	A	G	G	G	G	G	G	G	G	G	G	C	C	A	A	NA	NA	G	G	A	A	T	T	T	T	A	A	G	G	A	A	T	T	G	G	T	T	A	A	C	C	G	G	C	C	G	G	T	T	C	C	G	G	C	C	C	C	G	G	T	T	C	C	G	G	G	G	C	C	C	C	T	T	C	C	A	A	A	A	G	G	G	G	C	C	G	G	C	C	A	A	T	T	A	A	C	T	C	C	A	A	G	G	A	A	T	T	A	A	A	A	G	G	C	C	G	G	A	A	T	T	T	T	A	A	C	C	A	A	A	A	A	A	G	G	C	C	G	G	A	A	C	C	C	C	G	G	C	C	C	C	G	G	A	A	G	G	C	C	C	C	T	T	A	A	G	G	G	G	G	G	T	T	T	T	G	G	C	C	G	G	G	G	T	T	A	A	G	G	G	G	T	T	C	C	A	A	G	G	T	T	C	C	G	G	G	G	T	T	T	T	A	A	T	T	T	T	C	C	A	A	G	G	T	T	T	T	A	A	A	A	G	G	T	T	G	G	T	T	A	A	A	A	A	A	A	A	A	A	C	C	T	T	G	G	T	T	T	T	A	A	A	A	C	C	G	G	C	C	A	A	C	C	A	A	G	G	T	T	G	G	G	G	A	A	G	G	C	C	C	C	A	A	T	T	G	G	G	G	C	C	A	A	G	G	G	G	T	T	C	C	C	C	A	A	C	C	T	T	C	C	T	T	C	C	G	G	T	T	T	T	C	C	C	C	C	C	T	T	A	A	A	A	A	A	T	T	C	C	T	T	C	C	T	T	A	A	A	A	C	C	C	C	C	C	A	A	G	G	C	C	G	G	T	T	A	A	T	T	T	T	C	C	G	G	G	G	A	A	A	A	T	T	A	A	T	T	T	T	A	A	C	C	C	C	T	T	A	A	A	A	A	A	G	G	G	G	G	G	C	C	T	T	A	A	T	T	G	G	C	C	T	T	G	G	C	C	A	A	C	C	T	T	A	A	A	A	C	C	G	G	T	T	A	A	G	G	C	C	A	A	T	T	A	A	C	C	G	G	C	C	C	C	C	C	T	T	G	G	G	G	C	C	C	C	A	A	C	C	C	C	NA	NA	A	A	C	C	T	T	G	G	C	C	G	G	C	C	T	T	A	A	T	T	C	C	T	T	A	A	C	C	A	A	T	T	T	T	G	G	C	C	G	G	G	G	C	C	T	T	C	C	A	A	T	T	A	A	A	A	A	A	C	C	T	T	G	G	G	G	A	A	G	G	C	C	T	T	G	G	G	G	G	G	A	A	C	C	A	A	C	C	G	G	C	C	A	A	A	A	G	G	C	C	T	T	G	G	T	T	C	C	A	A	A	A	T	T	A	A	G	G	G	G	A	A	T	T	T	T	G	G	C	C	C	C	G	G	A	A	C	C	T	T	A	A	C	C	G	G	T	T	T	T	T	T	A	A	A	A	G	G	T	T	G	G	T	T	T	T	T	T	C	C	G	G	G	G	T	T	A	A	G	G	G	G	A	A	C	C	C	C	A	A	A	A	C	C	G	G	C	C	T	T	A	A	C	C	G	G	T	T	G	G	C	C	T	T	A	A	C	C	C	C	C	C	G	G	G	G	C	C	C	C	T	T	G	G	C	C	T	T	T	T	T	T	A	A	T	T	T	T	G	G	T	T	C	C	A	A	C	C	T	T	T	T	A	A	G	G	C	C	C	C	A	A	T	T	C	C	T	T	G	G	A	A	A	A	G	G	A	A	A	A	A	A	G	G	A	A	A	A	A	A	A	A	G	G	A	A	T	T	T	T	A	A	C	C	G	G	C	C	A	A	A	A	A	A	A	A	G	G	G	G	G	G	G	G	T	T	C	C	G	G	A	A	G	G	T	T	G	G	C	C	A	A	A	A	G	G	C	C	G	G	T	T	T	T	C	C	C	C	G	G	G	G	A	A	T	T	T	T	G	G	T	T	G	G	C	C	A	A	A	A	G	G	A	A	A	A	C	C	C	C	T	T	A	A	G	G	T	T	G	G	C	C	G	G	A	A	C	C	T	T	T	T	T	T	C	C	G	G	C	C	C	C	G	G	C	C	A	A	A	A	T	T	T	T	T	T	T	T	C	C	C	C	C	C	G	G	G	G	T	T	A	A	C	C	G	G	T	T	G	G	C	C	C	C	G	G	T	T	T	T	G	G	C	C	T	T	A	A	G	G	T	T	C	C	T	T	C	C	T	T	C	C	T	T	A	A	A	A	G	G	A	A	T	T	A	A	C	C	T	T	A	A	T	T	T	T	A	A	C	C	G	G	T	T	G	G	C	C	C	C	T	T	C	C	A	A	G	G	C	C	C	C	T	T	C	C	T	T	C	C	A	A	A	A	T	T	G	G	C	C	G	G	C	C	C	C	C	C	C	C	G	G	T	T	G	G	G	G	C	C	G	G	G	G	T	T	A	A	C	C	T	T	A	A	G	G	A	A	T	T	A	A	T	T	A	A	G	G	T	T	G	G	T	T	C	C	G	G	C	C	C	C	C	C	C	C	G	G	A	A	G	G	A	A	A	A	T	T	T	T	C	C	G	G	C	C	T	T	C	C	C	C	T	T	G	G	A	A	C	C	C	C	A	A	G	G	C	C	A	A	C	C	G	G	G	G	A	A	G	G	C	C	T	T	G	G	A	A	T	T	G	G	A	A	G	G	G	G	C	C	G	G	G	G	T	T	G	G	A	A	T	T	A	A	G	G	G	G	T	T	G	G	G	G	T	T	G	G	G	G	G	G	G	G	A	A	A	A	G	G	C	C	C	C	A	A	C	C	C	C	C	C	C	C	A	A	G	G	C	C	G	G	G	G	A	A	A	A	T	T	C	C	C	C	T	T	G	G	G	G	C	C	G	G	G	G	G	G	C	C	A	A	G	G	C	C	G	G	G	G	G	G	C	C	G	G	A	A	G	G	G	G	A	A	A	A	T	T	C	C	G	G	C	C	C	C	G	G	A	A	C	C	T	T	A	A	G	G	A	A	T	T	C	C	C	C	G	G	T	T	G	G	T	T	G	G	G	G	C	C	C	C	T	T	T	T	C	C	A	A	T	T	G	G	A	A	T	T	T	T	T	T	G	G	A	A	G	G	A	A	C	C	G	G	T	T	G	G	A	A	T	T	A	A	A	A	G	G	T	T	C	C	A	A	C	C	C	C	A	A	A	A	G	G	G	G	T	T	T	T	C	C	G	G	A	A	T	T	T	T	G	G	A	A	G	G	A	A	T	T	A	A	A	A	A	A	G	G	C	C	A	A	T	T	A	A	G	G	C	C	A	A	T	T	A	A	G	G	A	A	G	G	T	T	A	A	T	T	T	T	T	T	T	T	A	A	G	G	G	G	C	C	A	A	T	T	G	G	A	A	T	T	G	G	A	A	G	G	C	C	A	A	G	G	G	G	T	T	G	G	A	A	T	T	T	T	T	T	A	A	A	A	T	T	C	C	T	T	C	C	C	C	T	T	A	A	T	T	C	C	G	G	G	G	A	A	C	C	T	T	G	G	C	C	G	G	A	A	G	G	T	T	A	A	G	G	T	T	C	C	C	C	A	A	C	C	A	A	G	G	A	A	A	A	T	T	T	T	A	A	A	A	T	T	T	T	C	C	A	A	A	A	C	C	A	A	G	G	T	T	A	A	A	A	C	C	T	T	A	A	C	C	T	T	A	A	T	T	T	T	C	C	T	T	G	G	T	T	C	C	C	C	C	C	G	G	T	T	T	T	A	A	T	T	G	G	A	A	G	G	A	A	G	G	G	G	C	C	T	T	T	T	A	A	T	T	C	C	T	T	T	T	A	A	T	T	G	G	C	C	G	G	G	G	A	A	A	A	G	G	C	C	T	T	A	A	C	C	G	G	C	C	C	C	A	A	T	T	G	G	T	T	A	A	C	C	A	A	T	T	C	C	T	T	C	C	C	C	G	G	C	C	A	A	C	C	C	C	C	C	C	C	T	T	C	C	G	G	G	G	T	T	T	T	A	G	T	T	G	G	T	T	A	A	T	T	T	T	A	A	A	A	C	C	T	T	T	T	G	G	T	T	T	T	T	T	A	A	T	T	A	A	A	A	C	C	T	T	T	T	NA	NA	G	G	G	G	A	A	C	C	G	G	T	T	G	G	C	C	G	G	C	C	A	A	T	T	G	G	T	T	G	G	T	T	C	C	T	T	A	A	A	A	C	C	A	A	A	A	C	C	A	A	A	A	G	G	G	G	A	A	G	G	G	G	A	A	C	C	A	A	A	A	C	C	T	T	A	A	G	G	A	A	A	A	T	T	G	G	A	A	G	G	C	C	T	T	A	A	A	A	G	G	T	T	A	A	C	C	C	C	A	A	T	T	C	T	T	T	T	T	G	G	A	A	G	G	G	G	T	T	T	T	G	G	C	C	A	A	A	A	A	A	T	T	T	T	C	C	A	A	T	T	A	A	G	G	C	C	G	G	A	A	T	T	A	A	G	G	C	C	C	C	T	T	T	T	C	C	G	G	A	A	C	C	G	G	G	G	G	G	T	T	A	A	T	T	A	A	G	G	C	C	C	C	G	G	C	C	T	T	A	A	A	A	G	G	C	C	G	G	G	G	G	G	A	A	T	T	G	G	G	G	G	G	G	G	A	A	A	A	G	G	A	A	G	G	T	T	C	C	G	G	A	A	G	G	A	A	G	G	G	G	T	T	C	C	C	C	T	T	A	A	T	T	T	T	C	C	A	A	T	T	T	T	G	G	T	T	C	C	G	G	A	A	G	G	C	C	G	G	T	T	G	G	G	G	C	C	G	G	A	A	T	T	A	A	T	T	A	A	C	C	G	G	T	T	T	T	A	A	A	A	T	T	C	C	C	C	T	T	G	G	A	A	G	G	T	T	C	C	G	G	G	G	G	G	G	G	G	G	T	T	C	C	C	C	G	G	A	A	A	A	G	G	T	T	G	G	G	G	A	A	G	G	G	G	A	A	A	A	C	C	C	C	C	C	G	G	A	A	T	T	C	C	G	G	G	G	G	G	A	A	C	C	G	G	T	T	T	T	G	G	G	G	T	T	A	A	T	T	T	T	G	G	C	C	C	C	C	C	T	T	C	C	A	A	C	C	G	G	C	C	T	T	T	T	T	T	T	T	T	T	T	T	T	T	G	G	G	G	C	C	C	C	C	C	C	C	G	G	C	C	A	A	C	C	G	G	A	A	A	A	C	C	A	A	T	T	G	G	NA	NA	G	G	C	C	T	T	C	C	G	G	A	A	G	G	A	A	A	A	G	G	T	T	T	T	A	A	A	A	C	C	G	G	A	A	C	C	T	T	G	G	C	C	G	G	G	G	T	T	C	C	G	G	G	G	A	A	T	T	C	C	C	C	G	G	G	G	A	A	A	A	A	A	T	T	T	T	C	C	T	T	G	G	G	G	A	A	T	T	A	A	G	G	A	A	A	A	G	G	T	T	A	A	C	C	T	T	G	G	G	G	G	G	C	C	G	G	A	A	A	A	T	T	C	C	C	C	G	G	C	C	G	G	G	G	G	G	T	T	G	G	G	G	A	A	C	C	A	A	A	A	G	G	T	T	A	A	G	G	G	G	A	A	A	A	G	G	G	G	A	A	A	A	G	G	G	G	A	A	G	G	C	C	A	A	T	T	NA	NA	G	G	G	G	A	A	T	T	G	G	C	C	C	C	C	C	T	T	T	T	A	A	A	A	A	A	G	G	G	G	C	C	C	C	C	C	T	T	G	G	T	T	A	A	C	C	C	C	T	T	A	A	T	T	A	A	G	G	G	G	C	C	G	G	C	C	T	T	A	A	G	G	G	G	A	A	T	T	A	A	C	C	C	C	C	C	C	C	T	T	C	C	A	A	C	C	A	A	G	G	A	A	T	T	C	C	C	C	T	T	G	G	G	G	G	G	G	G	G	G	C	C	C	C	T	G	T	T	T	T	C	C	A	A	T	T	C	C	T	T	G	G	C	C	G	G	A	A	C	C	C	C	C	C	A	A	T	T	G	G	A	A	G	G	C	C	C	C	G	G	T	T	C	C	A	A	G	G	T	T	A	A	G	G	A	A	C	C	G	G	T	T	C	C	T	T	G	G	A	A	A	A	G	G	G	G	T	T	A	A	G	G	A	A	G	G	C	C	A	A	A	A	A	A	G	G	G	G	T	T	T	T	A	A	C	C	T	T	C	C	A	A	T	T	T	T	C	C	T	T	T	T	G	G	A	A	G	G	G	G	G	G	T	T	T	T	G	G	C	C	C	C	G	G	C	C	A	A	A	A	G	G	A	A	C	C	G	G	T	T	T	T	A	A	A	A	A	A	C	C	A	A	G	G	C	C	C	C	G	G	T	T	G	G	C	C	T	T	C	C	C	C	A	A	C	C	C	C	T	T	A	A	C	C	C	C	G	G	T	T	G	G	G	G	G	G	T	T	T	T	G	G	C	C	C	C	G	G	C	C	T	T	C	C	C	C	A	A	C	C	A	A	C	C	G	G	A	A	G	G	G	G	T	T	T	T	T	T	C	C	C	C	G	G	G	G	T	T	A	A	A	A	A	A	A	A	G	G	G	G	G	G	A	A	T	T	C	C	G	G	A	A	G	G	G	G	T	T	T	T	C	C	G	G	T	T	A	A	T	T	C	C	T	T	T	T	A	A	A	A	C	C	G	G	C	C	G	G	A	A	G	G	A	A	C	C	A	A	C	C	A	A	T	T	C	C	T	T	T	T	A	A	A	A	G	G	T	T	C	C	C	C	G	G	G	G	C	C	G	G	G	G	T	T	A	A	G	G	G	G	G	G	G	G	C	C	C	C	C	C	A	A	G	G	A	A	A	A	G	G	T	T	T	T	T	T	A	A	T	T	T	T	C	C	G	G	T	T	C	C	T	T	A	A	G	G	C	C	T	T	G	G	C	C	T	T	C	C	G	G	G	G	G	G	G	G	T	T	C	C	T	T	C	C	T	T	G	G	T	T	G	G	A	A	G	G	G	G	T	T	C	C	G	G	A	A	C	C	T	T	C	C	G	G	T	T	T	T	G	G	C	C	A	A	G	G	C	C	A	A	A	A	C	C	C	C	G	G	G	G	G	G	G	G	T	T	T	T	G	G	G	G	G	G	C	C	C	C	A	A	C	C	C	C	C	C	C	C	A	A	G	G	C	C	G	G	T	T	T	T	C	C	T	T	G	G	A	A	C	C	C	C	G	G	C	C	C	C	T	T	T	T	C	C	C	C	T	T	T	T	C	C	A	A	A	A	G	G	A	A	T	T	A	A	C	C	C	C	G	G	G	G	A	A	C	C	A	A	C	C	G	G	C	C	C	C	G	G	C	C	G	G	T	T	A	A	G	G	G	G	T	T	G	G	A	A	C	C	G	G	G	G	C	C	T	T	C	C	C	C	A	A	C	C	C	C	C	C	G	G	C	C	G	G	T	T	T	T	T	T	C	C	T	T	G	G	T	T	G	G	C	C	C	C	T	T	C	C	G	G	A	A	G	G	A	A	C	C	G	G	C	C	C	C	A	A	C	C	A	A	C	C	T	T	C	C	C	C	G	G	C	C	A	A	T	T	C	C	G	G	G	G	G	G	C	C	C	C	A	A	T	T	T	T	G	G	T	T	T	T	C	C	T	T	T	T	T	T	T	T	C	C	T	T	T	T	C	C	A	A	A	A	G	G	C	C	C	C	C	C	C	C	C	C	G	G	T	T	G	G	T	T	T	T	A	A	C	C	C	C	G	G	A	A	T	T	G	G	G	G	C	C	A	A	T	T	C	C	G	G	C	C	A	A	T	T	A	A	A	A	G	G	A	A	C	C	C	C	T	T	A	A	T	T	T	T	T	T	T	T	T	T	A	A	C	C	T	T	T	T	T	T	G	G	G	G	G	G	G	G	T	T	T	T	C	C	C	C	G	G	G	G	T	T	A	A	A	A	A	A	C	C	T	T	C	C	T	T	C	C	C	C	G	G	G	G	C	C	G	G	A	A	T	T	T	T	C	C	G	G	A	A	T	T	T	T	G	G	G	G	C	C	C	C	C	C	G	G	G	G	C	C	T	T	A	A	G	G	C	C	T	T	G	G	T	T	G	G	G	G	A	A	C	C	T	T	C	C	G	G	C	C	T	T	A	A	A	A	G	G	G	G	G	G	A	A	C	C	T	T	T	T	G	G	T	T	G	G	C	C	C	C	A	A	C	C	A	A	T	T	C	C	T	T	T	T	G	G	A	A	T	T	G	G	C	C	C	C	A	A	G	G	T	T	A	A	A	A	T	T	A	A	C	C	G	G	G	G	A	A	G	G	T	T	A	A	T	T	A	A	C	C	G	G	T	T	G	T	C	C	T	T	G	G	A	A	G	G	G	G	G	G	C	C	T	T	C	C	G	G	C	C	A	A	G	G	A	A	A	A	A	A	G	G	T	T	C	C	A	A	T	T	G	G	A	A	A	A	G	G	G	G	G	G	C	C	G	G	C	C	A	A	C	C	C	C	T	T	G	G	G	G	G	G	C	C	T	T	C	C	G	G	C	C	T	T	G	G	C	C	C	C	T	T	A	A	T	T	T	T	G	G	G	G	C	C	T	T	T	T	T	T	T	T	A	A	A	A	C	C	G	G	G	G	A	A	G	G	G	G	C	C	G	G	A	A	A	A	G	G	G	G	A	A	T	T	A	A	C	C	C	C	A	A	G	G	T	T	G	G	T	T	C	C	G	G	A	A	C	C	A	A	T	T	G	G	C	C	C	C	T	T	A	A	A	A	C	C	C	C	C	C	A	A	A	A	A	A	A	A	C	C	A	A	C	C	A	A	C	C	T	T	A	A	A	A	C	C	G	G	C	C	G	G	G	G	T	T	A	A	T	T	A	A	T	T	A	A	A	A	G	G	T	T	A	A	G	G	A	A	A	A	C	C	C	C	A	A	C	C	G	G	A	A	T	T	C	C	C	C	G	G	C	C	C	C	T	T	A	A	A	A	A	A	A	A	A	A	G	G	C	C	C	C	C	C	T	T	A	A	C	C	A	A	A	A	C	C	A	A	G	G	C	C	A	A	G	G	T	T	A	A	G	G	A	A	G	G	A	A	A	A	C	C	T	T	A	A	C	C	T	T	A	A	T	T	A	A	C	C	T	T	A	A	T	T	C	C	T	T	A	A	G	G	T	T	C	C	G	G	C	T	A	A	T	T	C	C	G	G	G	G	T	T	G	G	C	C	C	C	A	A	T	T	A	A	T	T	G	G	C	C	C	C	C	C	T	T	C	C	G	G	A	A	G	G	NA	NA	A	A	A	A	G	G	G	G	A	A	G	G	T	T	A	A	C	C	G	G	G	G	T	T	A	A	G	G	T	T	A	A	T	T	G	G	G	G	A	A	T	T	G	G	G	G	C	C	T	T	G	G	T	T	T	T	A	A	A	A	T	T	T	T	G	G	T	T	T	T	A	A	G	G	A	A	C	C	T	T	G	G	C	C	T	T	T	T	C	C	C	C	A	A	C	C	T	T	G	G	C	C	G	G	C	C	G	G	A	A	A	A	C	C	T	T	T	T	G	G	G	G	C	C	C	C	T	T	C	C	T	T	G	G	G	G	A	A	A	A	C	T	T	T	C	C	A	A	T	T	G	G	A	A	T	T	T	T	C	C	A	A	C	C	C	C	C	T	T	T	A	A	T	T	T	T	G	G	C	C	C	C	C	C	T	T	T	T	T	T	A	A	T	T	A	A	A	A	C	C	T	T	T	T	A	A	A	A	C	C	G	G	A	A	A	A	T	T	G	G	A	A	T	T	T	T	A	A	T	T	T	T	T	T	G	G	G	G	G	G	T	T	C	C	T	T	A	A	G	G	G	G	C	C	A	A	T	T	T	T	A	A	A	A	T	T	T	T	G	G	T	T	G	G	G	G	C	C	A	A	G	G	C	C	A	G	G	G	C	C	C	C	T	T	C	C	C	C	T	T	T	T	C	C	C	C	A	A	C	C	T	T	T	T	A	A	A	A	C	C	A	A	C	C	T	T	A	A	C	C	G	G	A	A	A	A	G	G	C	C	A	A	G	G	C	C	A	A	G	G	G	G	G	G	A	A	A	A	T	T	A	A	T	T	G	G	A	A	C	C	C	C	T	T	G	G	T	T	T	T	T	T	A	A	C	C	A	A	C	C	A	A	C	C	A	A	G	G	G	G	C	C	G	G	T	T	G	G	A	A	G	G	C	C	A	A	T	T	T	T	A	A	A	A	C	C	G	G	G	G	A	A	T	T	T	T	C	C	T	T	C	C	T	T	T	T	A	A	G	G	T	T	A	A	C	C	T	T	T	T	T	T	C	C	A	A	A	A	T	T	A	A	C	C	A	A	C	C	A	A	T	T	C	C	C	C	T	T	A	A	A	A	T	T	C	C	C	C	A	A	A	A	C	C	G	G	T	T	C	C	T	T	G	G	T	T	T	T	C	C	T	T	A	A	G	G	T	T	T	T	T	T	C	C	T	T	G	G	G	G	A	A	C	C	C	C	G	G	G	G	C	C	T	T	A	A	A	A	A	A	C	C	A	A	G	G	A	A	T	T	G	G	G	G	C	C	A	A	T	T	G	G	A	A	G	G	G	G	C	C	C	C	T	T	C	C	T	T	C	C	C	C	C	C	T	T	C	C	A	A	G	G	T	T	T	T	C	C	G	G	T	T	G	G	G	G	T	T	G	G	G	G	G	G	A	A	A	A	T	T	C	C	G	G	T	T	T	T	G	G	T	T	C	C	C	C	T	T	C	C	G	G	A	A	G	G	G	G	T	T	A	A	C	C	G	G	T	T	G	G	G	G	G	G	T	T	T	T	A	A	G	G	C	C	G	G	A	A	G	G	T	T	G	G	A	A	C	C	G	G	C	C	C	C	G	G	G	G	T	T	A	A	T	T	T	T	A	A	G	G	G	G	G	G	G	G	C	C	T	T	G	G	G	G	T	T	T	T	T	T	G	G	G	G	A	A	C	C	C	C	C	C	C	C	A	A	G	G	G	G	T	T	C	C	C	C	T	T	A	A	G	G	A	A	C	C	C	C	G	G	A	A	A	A	G	G	G	G	G	G	T	T	A	A	C	C	A	A	T	T	T	T	T	T	G	G	C	C	C	C	T	T	C	C	A	A	G	G	C	C	C	C	C	C	C	C	G	G	T	T	C	C	A	A	G	G	T	T	C	C	T	T	C	C	A	A	T	T	G	G	G	G	T	T	G	G	G	G	T	T	C	C	G	G	G	G	C	C	A	A	C	C	T	T	T	T	A	A	C	C	A	A	G	G	G	G	A	A	A	A	T	T	C	C	C	C	C	C	C	C	A	A	G	G	C	C	T	T	G	G	A	A	G	G	C	C	G	G	A	A	T	T	T	T	T	T	G	G	A	A	G	G	C	C	C	C	T	T	T	T	G	G	C	C	C	C	G	G	A	A	T	T	G	G	A	A	T	T	A	A	T	T	T	T	A	A	T	T	A	A	A	A	G	G	G	G	C	C	T	T	T	T	T	T	A	A	G	G	A	A	T	T	A	A	C	C	A	A	T	T	A	A	G	G	G	G	A	A	G	G	G	G	T	T	T	T	A	A	T	T	C	C	G	G	G	G	T	T	A	A	C	C	G	G	G	G	T	T	T	T	T	T	A	A	G	G	G	G	C	C	T	T	T	T	T	T	G	G	T	T	T	T	G	G	G	G	G	G	A	A	T	T	C	C	G	G	G	G	C	C	A	A	T	T	A	A	A	A	T	T	A	A	A	A	A	A	A	A	G	G	A	A	A	A	C	C	G	G	A	A	A	A	G	G	A	A	T	T	A	A	G	G	A	A	T	T	T	T	T	T	T	T	A	A	G	G	G	G	A	A	C	C	C	C	C	C	T	T	G	G	T	T	C	C	A	A	G	G	T	T	A	A	A	A	C	C	T	T	T	T	C	C	A	A	T	T	A	A	C	C	C	C	C	C	T	T	T	T	G	G	C	C	C	C	C	C	C	C	A	A	A	A	C	C	C	C	C	C	T	T	T	T	G	G	C	C	C	C	G	G	G	G	T	T	T	T	G	G	T	T	C	C	G	G	G	G	G	G	G	G	G	G	T	T	A	A	G	G	G	G	C	C	C	C	C	C	A	A	A	A	T	T	G	G	T	T	A	A	G	G	C	C	C	C	T	T	G	G	G	G	G	G	T	T	A	A	A	A	G	A	T	T	A	A	T	T	A	A	A	A	G	G	C	C	G	G	T	T	T	T	C	C	T	T	T	T	T	T	C	C	G	G	A	A	T	T	T	T	G	G	A	A	T	T	T	T	T	T	T	T	T	T	T	T	C	C	G	G	C	C	C	C	T	T	C	C	C	C	A	A	T	T	A	A	G	G	A	A	A	A	A	A	G	G	C	C	G	G	A	A	T	T	C	C	T	T	T	T	C	C	A	A	C	C	A	A	A	A	G	G	T	T	T	T	C	C	G	G	A	A	C	C	C	C	T	T	G	G	C	C	C	C	G	G	G	G	C	C	G	G	T	T	C	C	T	T	A	A	T	T	G	G	A	A	C	C	G	G	G	G	T	T	T	T	T	T	A	A	A	A	G	G	T	T	A	A	G	G	A	A	C	C	G	G	G	G	G	G	G	G	A	A	G	G	A	A	T	T	T	T	G	G	A	A	G	G	T	T	A	A	G	G	C	C	T	T	C	C	C	C	T	T	G	G	A	A	A	A	T	T	A	A	C	C	T	T	T	T	G	G	C	C	C	C	A	A	C	C	G	G	C	C	G	G	C	C	A	A	T	T	T	T	G	G	T	T	A	A	G	G	G	G	T	T	G	G	G	G	T	T	G	G	NA	NA	A	A	A	A	T	T	T	T	C	C	G	G	C	C	G	G	G	G	C	T	G	G	T	T	G	G	C	C	T	T	C	C	T	T	C	C	G	G	C	C	T	T	T	T	T	T	G	G	C	C	T	T	C	C	G	G	T	T	G	G	A	A	T	T	G	G	C	C	G	G	C	C	G	G	T	T	G	A	A	A	A	A	G	G	G	G	C	C	C	C	C	C	C	C	G	G	G	G	G	G	C	C	A	A	G	G	C	C	T	T	C	C	C	C	T	T	T	T	C	C	G	G	T	T	G	G	T	T	C	C	T	T	C	C	A	A	G	G	A	A	T	T	T	T	T	T	A	A	C	C	A	A	A	A	T	T	A	A	C	C	G	G	T	T	C	C	C	C	G	G	G	G	T	T	T	T	C	C	T	T	T	T	G	G	C	C	A	A	T	T	C	C	C	C	C	C	T	T	T	T	A	A	C	C	T	T	G	G	C	C	G	G	T	T	A	A	C	C	C	C	C	C	G	G	C	C	C	C	C	C	C	C	G	G	T	T	G	G	A	A	A	A	T	T	T	T	C	C	C	C	C	C	G	G	C	C	G	G	G	G	C	C	A	A	NA	NA	G	G	C	C	T	T	T	T	T	T	G	G	G	G	A	A	T	T	C	C	C	C	G	G	C	C	A	A	C	C	G	G	C	C	C	C	C	C	T	T	T	T	C	C	T	T	C	C	C	C	A	A	G	G	C	C	G	G	C	C	T	T	C	C	T	T	G	G	C	C	A	A	G	G	G	G	G	G	A	A	C	C	T	T	G	G	T	T	T	T	T	T	C	C	G	G	C	C	G	G	G	G	A	A	T	T	A	A	G	G	T	T	A	G	C	C	T	T	C	C	C	C	A	A	G	G	T	T	T	T	C	C	G	G	G	G	G	G	C	C	T	T	G	G	G	G	G	G	G	G	T	T	G	G	A	A	C	C	G	G	A	A	A	A	C	C	C	C	G	G	T	T	G	G	A	A	C	C	C	C	T	T	G	G	A	A	A	A	T	T	A	A	T	T	A	A	C	C	A	A	T	T	G	G	G	G	T	T	G	G	C	C	G	G	A	A	T	T	T	T	G	G	C	C	A	A	C	C	G	G	G	G	A	A	C	C	A	A	G	G	T	T	G	G	G	G	G	G	A	A	G	G	G	G	T	T	G	G	G	G	C	C	A	A	T	T	T	T	C	C	G	G	A	A	G	G	A	A	G	G	G	G	G	G	T	T	T	T	C	C	G	G	G	G	T	T	G	G	G	G	G	G	G	G	C	C	T	T	A	A	G	G	G	G	C	C	G	G	A	A	T	T	G	G	T	T	G	G	G	G	G	G	G	G	C	C	T	T	T	T	A	A	T	T	T	T	G	G	G	G	A	A	G	G	C	C	C	C	T	T	C	C	A	A	G	G	T	T	T	T	C	C	C	C	G	G	C	C	A	A	C	C	C	C	T	T	T	T	T	T	G	G	C	C	A	A	G	G	C	C	C	C	A	A	T	T	T	T	A	A	G	G	C	C	C	C	A	A	C	C	G	G	C	C	G	G	G	G	T	T	G	G	T	T	A	A	T	T	G	G	G	G	A	A	T	T	T	T	G	G	T	T	T	T	G	G	G	G	C	C	T	T	T	T	T	T	T	T	T	T	T	T	A	A	C	C	G	G	T	T	G	G	G	G	A	A	T	T	A	A	G	G	T	T	T	T	G	G	T	T	A	A	T	T	A	A	T	T	G	G	G	G	A	A	A	A	C	C	T	T	G	G	C	C	C	C	A	A	G	G	G	G	A	A	A	A	C	C	T	T	C	C	C	C	C	C	C	C	C	C	A	A	T	T	T	T	T	T	A	A	T	T	T	T	T	T	G	G	T	T	A	A	C	C	T	T	A	A	C	C	A	A	G	G	A	A	C	C	C	C	C	C	G	G	A	A	A	A	G	G	C	C	T	T	G	G	C	C	T	T	C	C	C	C	C	C	A	A	A	A	A	A	G	G	A	A	A	A	C	C	C	C	T	T	G	G	T	T	C	C	G	G	C	C	C	C	T	T	C	C	C	C	C	C	A	A	G	G	T	T	C	C	T	T	G	G	A	A	T	T	A	A	G	G	C	C	T	T	T	T	C	C	A	A	A	A	T	T	G	G	A	A	G	G	G	G	A	A	T	T	G	G	A	A	T	T	A	A	C	C	A	A	A	A	G	G	T	T	G	G	G	G	G	G	G	G	G	G	C	C	G	G	G	G	T	T	C	C	T	T	T	T	T	T	G	G	C	C	T	T	T	T	C	C	G	G	G	G	T	T	G	G	A	A	G	G	C	C	A	A	G	G	T	T	G	G	G	G	C	C	T	T	T	T	T	T	C	C	A	A	A	A	G	G	A	A	T	T	A	A	C	C	C	C	A	A	G	G	G	G	G	G	G	G	C	C	T	T	T	T	C	C	A	A	T	T	C	C	A	A	C	C	G	G	G	G	G	G	C	C	A	A	G	G	G	G	A	A	G	G	A	A	A	A	A	A	C	C	T	T	A	A	G	G	T	T	C	C	G	G	G	G	G	G	T	T	G	G	G	G	C	C	A	A	T	T	A	A	A	A	A	A	T	T	C	C	T	T	T	T	A	A	G	G	A	A	C	C	C	C	C	C	A	A	C	C	G	G	A	A	G	G	C	C	G	G	T	T	T	T	C	C	C	C	G	G	C	C	T	T	T	T	A	A	C	C	G	G	T	T	C	C	C	C	G	G	T	T	G	G	G	G	G	G	C	C	G	G	G	G	A	A	T	T	A	A	C	C	C	C	G	G	G	G	A	A	T	T	A	A	G	G	G	G	A	A	G	G	C	C	C	C	A	A	T	T	A	A	A	A	T	T	C	C	C	C	T	T	A	A	C	C	G	G	A	A	T	T	G	G	G	G	A	A	C	C	NA	NA	G	G	A	A	A	A	G	G	A	A	G	G	T	T	A	A	G	G	G	G	A	A	G	G	T	T	A	A	A	A	A	A	G	G	T	T	A	A	G	G	G	G	G	G	A	A	T	T	A	A	A	A	T	T	G	G	G	G	A	A	C	C	G	G	T	T	T	T	T	T	T	T	A	A	G	G	T	T	T	T	G	G	A	A	G	G	C	C	T	T	A	A	C	C	C	C	T	T	C	C	G	G	A	A	C	C	C	C	C	C	T	T	C	C	G	G	T	T	G	G	C	C	C	C	T	T	G	G	C	C	G	G	A	A	G	G	A	A	C	C	G	G	A	A	G	G	T	T	T	T	C	C	C	C	C	C	T	T	C	C	G	G	C	C	T	T	G	G	A	A	A	A	G	G	C	C	A	A	T	T	T	T	A	A	G	G	C	C	T	T	G	G	G	G	A	A	A	A	C	C	T	T	C	C	G	G	G	G	A	A	G	G	T	T	T	T	T	T	C	C	G	G	G	G	C	C	G	G	T	T	T	T	C	C	G	G	NA	NA	C	C	A	A	T	T	G	G	T	T	C	C	T	T	A	A	T	T	T	T	G	G	C	C	C	C	G	G	C	C	A	A	A	A	T	T	G	G	G	G	G	G	T	T	G	G	G	G	C	C	T	T	C	C	C	C	T	T	G	G	A	A	C	C	T	T	A	A	C	C	G	G	G	G	G	G	C	C	T	T	T	T	T	T	C	C	C	C	G	G	C	C	C	C	A	A	T	T	T	T	C	C	C	C	G	G	G	G	A	A	G	G	A	A	T	T	G	G	C	C	A	A	T	T	G	G	A	A	T	T	C	C	G	G	C	C	G	G	G	G	G	G	T	T	C	C	C	C	C	C	T	T	C	C	G	G	A	A	A	A	A	A	T	T	C	C	A	A	G	G	C	C	C	C	C	C	T	T	G	G	G	G	A	A	A	A	C	C	A	A	C	C	A	A	T	T	G	G	G	G	G	G	G	G	G	G	C	C	A	A	G	G	C	C	G	G	C	C	C	C	G	G	C	C	A	A	C	C	T	T	G	G	T	T	C	C	G	G	A	A	A	A	G	G	G	G	T	T	C	C	A	A	A	A	C	C	G	G	A	A	G	G	C	C	T	T	G	G	G	G	G	G	G	G	A	A	G	G	T	T	A	A	G	G	T	T	C	C	C	C	G	G	C	C	G	G	A	A	T	T	C	C	T	T	G	G	G	G	T	T	T	T	T	T	C	C	C	C	G	G	C	C	A	A	G	G	T	T	C	C	A	A	T	T	C	C	T	T	T	T	G	G	C	C	T	T	T	T	T	T	C	C	C	C	C	C	G	G	C	C	C	C	A	A	C	C	G	G	C	C	G	G	T	T	G	G	T	T	G	G	C	C	G	G	G	G	A	A	T	T	G	G	G	G	G	G	A	A	G	G	C	C	C	C	C	C	G	G	A	A	G	G	T	T	T	T	C	C	A	A	C	C	G	G	G	G	C	C	C	C	T	T	A	A	A	A	C	C	C	C	G	G	T	T	C	C	G	G	C	C	A	A	C	C	A	A	A	A	T	T	G	G	G	G	T	T	T	T	G	G	C	C	A	A	T	T	A	A	G	G	T	T	G	G	C	C	G	G	G	G	T	T	A	A	T	T	G	G	A	A	A	A	G	G	C	C	G	G	G	G	C	C	T	T	A	A	T	T	A	A	T	T	G	G	T	T	C	C	G	G	C	C	T	T	T	T	A	A	G	G	A	A	C	C	G	G	C	C	C	C	G	G	G	G	A	A	T	T	C	C	C	C	A	A	T	T	A	A	T	T	A	A	G	G	C	C	A	A	T	T	A	A	C	C	A	A	G	G	G	G	G	G	C	C	G	G	G	G	A	A	C	C	G	G	A	A	T	T	T	T	C	C	G	G	A	A	G	G	C	C	A	A	G	G	C	C	C	C	C	C	C	C	G	G	G	G	T	T	T	T	A	A	A	A	A	A	A	A	G	G	C	C	G	G	G	G	G	G	A	A	G	G	C	C	A	A	A	A	G	G	T	T	G	G	C	C	C	C	C	C	T	T	T	T	A	A	G	G	T	T	C	C	T	T	G	G	G	G	T	T	G	G	C	C	T	T	T	T	G	G	G	G	G	G	G	G	A	A	C	C	A	A	G	G	C	C	C	C	A	A	C	C	C	C	T	T	T	T	T	T	G	G	T	T	C	C	G	G	A	A	T	T	G	G	T	T	T	T	C	C	T	T	A	A	C	C	T	T	T	T	T	T	C	C	T	T	C	C	A	A	G	G	C	C	A	A	C	C	C	C	T	T	G	G	T	T	A	A	A	A	T	T	A	A	G	G	C	C	T	T	C	C	G	G	G	G	A	A	G	G	A	A	A	A	T	T	T	T	C	C	G	G	A	A	G	G	G	G	G	G	A	A	G	G	C	C	G	G	G	G	G	G	G	G	C	C	T	T	C	C	G	G	T	T	C	C	G	G	T	T	T	T	C	C	G	G	G	G	C	C	G	G	T	T	A	A	G	G	T	T	C	C	A	A	C	C	C	C	C	C	T	T	A	A	G	G	T	T	G	G	A	A	C	C	C	C	A	A	A	A	G	G	C	C	A	A	A	A	A	A	T	T	T	T	C	C	T	T	G	G	C	C	C	C	T	T	T	T	T	T	A	A	A	A	G	G	T	T	G	G	T	T	C	C	T	T	C	C	A	A	T	T	A	A	A	A	A	A	G	G	A	A	T	T	A	A	T	T	G	G	G	G	C	C	G	G	C	C	T	T	T	T	A	A	A	A	G	G	C	C	G	G	A	A	C	C	C	C	T	T	C	C	C	C	T	T	C	C	A	A	C	C	G	G	A	A	A	A	A	A	G	G	A	A	C	C	C	C	A	A	T	T	G	G	T	T	T	T	G	G	T	T	C	C	G	G	T	T	A	A	T	T	C	C	C	C	T	T	G	G	A	A	C	C	G	G	A	A	A	A	T	T	A	A	C	C	G	G	T	T	G	G	C	C	T	T	A	A	G	G	T	T	T	T	T	T	A	A	G	G	A	A	G	G	A	A	C	C	G	G	A	A	T	T	C	C	C	C	G	G	C	C	A	A	C	C	G	G	C	C	G	G	C	C	A	A	C	C	A	A	C	C	C	C	T	T	C	C	G	G	C	C	G	G	T	T	G	G	T	T	T	T	A	A	G	G	C	C	G	G	G	G	C	C	A	A	C	C	A	A	G	G	G	G	A	A	G	G	A	A	T	T	A	A	T	T	T	T	A	A	T	T	C	C	G	G	C	C	G	G	C	C	G	G	T	T	C	C	G	G	C	C	A	A	T	T	C	C	A	A	G	G	A	A	C	C	A	A	G	G	C	C	C	C	C	C	G	G	G	G	T	T	T	T	A	A	G	G	A	A	G	G	C	C	T	T	T	T	G	G	A	A	C	C	G	G	T	T	A	A	G	G	C	C	G	G	G	G	G	G	A	A	T	T	A	A	G	G	C	C	T	T	A	A	T	T	G	G	G	G	C	C	G	G	G	G	T	T	C	C	G	G	C	C	C	C	A	A	T	T	C	C	G	G	A	A	A	A	T	T	A	A	A	A	G	G	G	G	T	T	G	G	G	G	T	T	A	A	C	C	T	T	C	C	C	C	A	A	G	G	C	C	T	T	G	G	T	T	T	T	G	G	T	T	T	T	G	G	T	T	A	A	G	G	G	G	G	G	A	A	C	C	A	A	C	C	G	G	A	A	G	G	C	C	G	G	A	A	G	G	T	T	A	A	G	G	T	T	C	C	A	A	C	C	A	A	G	G	G	G	T	T	T	T	A	A	C	C	C	C	T	T	G	G	A	A	A	A	G	G	A	A	T	T	C	C	T	T	C	C	C	C	C	C	A	A	T	T	G	G	G	G	A	A	C	C	T	T	G	G	G	G	T	T	C	C	C	C	C	C	A	A	C	C	G	G	C	C	C	C	A	A	C	C	T	T	A	A	G	G	G	G	C	C	A	A	C	C	C	C	A	A	T	T	T	T	T	T	G	G	G	G	T	T	G	G	C	C	C	C	G	G	C	C	T	T	C	C	C	C	C	C	C	C	T	T	T	T	C	C	T	T	A	A	C	C	T	T	A	A	T	T	C	C	T	T	T	T	T	T	C	C	T	T	A	A	A	A	T	T	T	T	T	T	T	T	C	C	C	C	A	A	A	A	C	C	A	A	A	A	C	C	G	G	C	C	C	C	A	A	G	G	T	T	G	G	G	G	G	G	G	G	C	C	T	T	G	G	C	C	A	A	G	G	T	T	A	A	G	G	T	T	C	C	A	A	A	A	A	A	C	C	T	T	T	T	A	A	T	T	A	A	T	T	T	T	G	G	C	C	C	C	C	C	A	A	A	A	G	G	A	A	G	G	T	T	T	T	G	G	G	G	G	G	G	G	A	A	T	T	A	A	C	C	T	T	C	C	G	G	C	C	G	G	A	A	C	C	T	T	G	G	T	T	G	G	G	G	C	C	A	A	T	T	C	C	G	G	G	G	G	G	G	G	T	T	T	T	C	C	C	C	C	C	G	G	T	T	A	A	A	A	T	T	C	C	C	C	T	T	A	A	C	C	C	C	T	T	T	T	T	T	A	A	G	G	C	C	T	T	C	C	C	C	A	A	G	G	G	G	T	T	A	A	T	T	G	G	G	G	T	T	T	T	G	G	A	A	C	C	A	A	T	T	C	C	C	C	C	C	T	T	T	T	A	A	C	C	A	A	C	C	C	C	C	C	G	G	G	G	C	C	G	G	A	A	A	A	T	T	A	A	A	A	A	A	A	A	T	T	C	C	G	G	T	T	G	G	G	G	C	C	G	G	A	A	C	C	C	C	C	C	G	G	A	A	T	T	C	C	T	T	G	G	C	C	C	C	T	T	C	C	T	T	A	A	C	C	T	T	G	G	C	C	C	C	A	A	G	G	T	T	C	C	T	T	A	A	G	G	A	A	G	G	T	T	A	A	T	T	T	T	C	C	T	T	A	A	A	A	G	G	G	G	T	T	C	C	C	C	G	G	G	G	T	T	T	T	T	T	A	A	T	T	A	A	A	A	C	C	T	T	G	G	A	A	A	A	T	T	G	G	C	C	G	G	A	A	A	A	C	C	A	A	G	G	T	T	G	G	A	A	G	G	G	G	G	G	T	T	C	C	G	G	A	A	C	C	T	T	G	G	T	T	T	T	C	C	T	T	T	T	A	A	G	G	C	C	C	C	T	T	T	T	C	C	C	C	G	G	A	A	A	A	A	A	A	A	G	G	G	G	C	C	C	C	A	A	A	A	G	G	T	T	C	C	C	C	C	C	T	T	C	C	T	T	T	T	T	T	G	G	C	C	G	G	C	C	A	A	A	A	C	C	G	G	G	G	G	G	A	A	G	G	T	T	C	C	G	G	A	A	A	A	A	A	A	A	C	C	C	C	T	T	C	C	C	C	C	C	T	T	A	A	T	T	A	A	G	G	A	A	C	C	C	C	C	C	G	G	C	C	T	T	C	C	G	G	T	T	C	C	G	G	C	C	G	G	C	C	C	C	A	A	C	C	C	C	T	T	T	T	G	G	T	T	C	C	A	A	A	A	C	C	A	A	C	C	G	G	G	G	G	G	G	G	T	T	C	C	A	A	T	T	T	T	A	A	A	A	A	A	T	T	G	G	C	C	G	G	C	C	G	G	A	A	A	A	G	G	G	G	A	A	C	C	A	A	A	A	C	C	G	G	T	T	T	T	C	C	A	A	T	T	T	T	T	T	T	T	A	A	A	A	C	C	C	C	T	T	A	A	G	G	C	C	C	C	C	C	G	G	C	C	G	G	G	G	A	A	T	T	C	C	T	T	A	A	C	C	C	C	G	G	G	G	G	G	C	C	A	A	A	A	G	G	T	T	A	A	A	A	T	T	A	A	T	T	T	T	C	C	A	A	C	C	C	C	C	C	G	G	T	T	C	C	G	G	G	G	A	A	C	C	G	G	T	T	A	A	A	A	C	C	G	G	G	G	A	A	G	G	G	G	C	C	C	C	A	A	C	C	T	T	A	A	C	C	A	A	C	C	C	C	A	A	G	G	A	A	A	A	T	T	T	T	G	G	T	T	A	A	C	C	A	A	A	A	G	G	T	T	T	T	G	G	A	A	G	G	A	A	T	T	T	T	G	G	C	C	A	A	A	A	G	G	T	T	T	T	T	T	G	G	T	T	A	A	C	C	T	T	T	T	A	A	T	T	A	A	C	C	C	C	C	C	A	A	G	G	A	A	G	G	A	A	T	T	T	T	C	C	A	A	A	A	A	A	T	T	A	A	G	G	G	G	C	C	G	G	G	G	C	C	A	A	C	C	A	A	A	A	A	A	T	T	G	G	A	A	G	G	T	T	G	G	C	C	C	C	T	T	T	T	T	T	A	A	G	G	G	G	C	C	G	G	C	C	T	T	C	C	C	C	T	T	G	A	A	A	C	C	T	T	G	G	C	C	T	T	A	A	T	T	T	T	T	T	A	A	A	A	G	G	A	A	C	C	T	T	T	T	C	C	T	T	C	C	G	G	C	C	A	A	T	T	T	T	A	A	G	G	T	T	T	T	A	A	A	A	C	C	A	A	C	C	C	C	A	A	A	A	T	T	C	C	A	A	C	C	T	T	A	A	A	A	C	C	A	A	A	A	G	G	G	G	A	A	A	A	G	G	T	T	G	G	G	G	A	A	C	C	C	C	C	C	C	C	C	C	C	C	T	T	G	G	C	C	C	C	T	T	A	A	G	G	G	G	G	G	T	T	T	T	A	A	C	C	C	C	T	T	A	A	T	T	G	G	C	C	T	T	T	T	T	T	G	G	G	G	T	T	C	C	C	C	G	G	C	C	C	C	C	C	T	T	T	T	G	G	G	G	A	A	C	C	T	T	C	C	C	C	A	A	C	C	G	G	G	G	A	A	A	A	G	G	G	G	A	A	A	A	C	C	G	G	A	A	C	C	C	C	G	G	T	T	A	A	T	T	G	G	G	G	T	T	G	G	G	G	G	G	G	G	G	G	C	C	A	A	C	C	C	C	A	A	G	G	A	A	C	C	G	G	G	G	T	T	C	C	T	T	C	C	T	T	G	G	A	A	A	A	T	T	C	C	G	G	T	T	A	A	C	C	C	C	C	C	C	C	G	G	C	C	C	C	C	C	T	T	A	A	A	A	T	T	G	G	T	T	T	T	A	A	C	C	C	C	C	C	A	A	C	C	C	C	T	T	A	A	T	T	G	G	G	G	T	T	C	C	T	T	A	A	C	C	C	C	G	G	G	G	C	C	A	A	G	G	A	A	A	A	C	C	A	A	C	C	T	T	A	A	T	T	G	G	C	C	C	C	G	G	T	T	C	C	G	G	T	T	A	A	T	T	C	C	G	G	C	C	C	C	G	G	C	C	G	G	G	G	A	A	A	A	C	C	A	A	C	C	C	C	A	A	C	C	C	C	T	T	A	A	T	T	A	A	T	T	C	C	G	G	A	A	G	G	A	A	G	G	G	G	A	A	T	T	T	T	A	A	A	A	G	G	C	C	A	A	A	A	G	G	G	G	T	T	A	A	T	T	C	C	C	C	A	A	T	T	A	A	C	C	C	C	G	G	T	T	A	A	A	A	C	C	C	C	G	G	T	T	A	A	A	A	T	T	T	T	C	C	G	G	T	T	A	A	A	A	C	C	A	A	G	G	A	A	A	A	A	A	G	G	T	T	G	G	C	C	C	C	C	C	G	G	T	T	T	T	C	C	T	T	T	T	T	T	T	T	A	A	G	G	A	A	T	T	C	C	G	G	G	G	C	C	T	T	T	T	T	T	G	G	T	T	T	T	C	C	G	G	C	C	C	C	T	T	G	G	G	G	A	A	G	G	A	A	T	T	G	G	G	G	C	C	A	A	C	C	G	G	G	G	G	G	T	T	C	C	C	C	G	G	G	G	C	C	A	A	T	T	A	A	C	C	T	T	A	A	T	T	A	A	A	A	T	T	T	T	A	A	A	A	G	G	A	A	G	G	C	C	A	A	G	G	C	C	G	G	G	G	G	G	C	C	G	G	T	T	C	C	T	T	A	A	C	C	A	A	T	T	T	T	T	T	T	T	A	A	T	T	T	T	G	G	C	C	T	T	G	G	C	C	A	A	A	A	C	C	C	C	T	T	A	A	T	T	A	A	T	T	C	C	A	A	C	C	T	T	A	A	C	C	A	A	T	T	C	C	G	G	G	G	G	G	C	C	G	G	C	C	A	A	A	A	C	C	A	A	A	A	C	C	G	G	A	A	C	C	G	G	A	A	G	G	C	C	A	A	T	T	T	T	A	A	A	A	G	G	G	G	C	C	C	C	C	C	T	T	C	C	G	G	G	G	A	A	T	T	C	C	C	C	C	C	G	G	A	A	T	T	C	C	G	G	G	G	G	G	G	G	G	G	T	T	G	G	T	T	G	G	G	G	T	T	G	G	T	T	G	G	A	A	C	C	G	G	T	T	A	A	A	A	C	C	C	C	A	A	C	C	T	T	T	T	G	G	C	C	C	C	A	A	A	A	G	G	C	C	A	A	C	C	NA	NA	T	T	G	G	T	T	A	A	T	T	T	T	C	C	A	A	A	A	G	G	A	A	C	C	C	C	T	T	G	G	C	C	A	A	A	A	A	A	T	T	C	C	C	C	C	C	C	C	G	G	T	T	C	C	A	A	T	T	C	C	G	G	G	G	T	T	G	G	A	A	G	G	C	C	A	A	C	C	A	A	A	A	G	G	T	T	C	C	A	A	G	G	G	G	G	G	A	A	C	C	A	A	C	C	G	G	G	G	G	G	T	T	C	C	T	T	T	T	T	T	C	C	G	G	G	G	A	A	T	T	C	C	C	C	C	C	T	T	C	C	C	C	C	C	G	G	T	T	A	A	G	G	G	G	A	A	A	A	A	A	T	T	G	G	G	G	G	G	G	G	G	G	G	G	A	A	T	T	T	T	A	A	A	A	C	C	G	G	T	T	C	C	T	T	A	A	C	C	T	T	C	C	A	A	C	C	T	T	G	G	A	A	C	C	C	C	G	G	T	T	T	T	G	G	A	A	C	C	T	T	A	A	C	C	G	G	A	A	G	G	G	G	A	A	C	C	G	G	T	T	C	C	G	G	G	G	T	T	A	A	G	G	A	A	A	A	A	A	A	A	G	G	G	G	G	G	C	C	C	C	G	G	G	G	T	T	T	T	C	C	C	C	A	A	T	T	A	A	A	A	C	C	C	C	G	G	G	G	G	G	A	A	C	C	C	C	C	C	C	C	C	C	C	C	C	C	T	T	G	G	C	C	T	T	A	A	A	A	C	C	T	T	C	C	A	A	C	C	A	A	G	G	T	T	A	A	G	G	G	G	T	T	C	C	C	C	G	G	T	T	A	A	G	G	A	A	T	T	G	G	C	C	C	C	G	G	C	C	C	C	T	T	T	T	A	A	T	T	T	T	G	G	G	G	C	C	G	G	T	T	T	T	C	C	C	C	C	C	A	A	C	C	G	G	A	A	A	A	C	C	C	C	C	C	G	G	C	C	C	C	G	G	A	A	A	A	G	G	C	C	T	T	A	A	A	A	G	G	T	T	G	G	C	C	T	T	T	T	A	A	G	G	T	T	G	G	T	T	G	G	C	C	T	T	C	C	G	G	A	A	G	G	C	C	G	G	G	G	T	T	T	T	A	A	T	T	A	A	T	T	G	G	C	C	C	C	C	C	G	G	G	G	A	A	A	A	T	T	G	G	G	G	T	T	C	C	C	C	A	A	C	C	C	C	G	G	G	G	A	A	T	T	T	T	A	A	T	T	T	T	G	G	C	C	T	T	T	T	G	G	A	A	G	G	G	G	T	T	G	G	C	C	G	G	C	C	A	A	G	G	A	A	C	C	G	G	NA	NA	T	T	C	C	T	T	T	T	T	T	G	G	T	T	T	T	G	G	T	T	G	G	G	G	G	G	G	G	T	T	C	C	A	A	C	C	G	G	T	T	A	A	A	A	G	G	A	A	C	C	T	T	A	A	G	G	C	C	T	T	C	C	T	T	A	A	T	T	A	A	G	G	T	T	C	C	C	C	G	G	G	G	G	G	A	A	G	G	A	A	A	A	A	A	C	C	G	G	A	A	A	A	G	G	C	C	A	A	G	G	G	G	G	G	T	T	A	A	C	C	G	G	A	A	T	T	T	T	G	G	A	A	A	A	G	G	G	G	C	C	T	T	C	C	A	A	A	A	T	T	G	G	T	T	C	C	G	G	G	G	G	G	G	G	G	G	C	C	T	T	A	A	C	C	C	C	A	A	T	T	C	C	A	A	G	G	C	C	A	A	T	T	T	T	G	G	A	A	C	C	G	G	G	G	T	T	T	T	A	A	G	G	A	A	T	T	A	A	C	C	T	T	G	G	C	C	G	G	C	C	G	G	A	A	A	A	T	T	G	G	G	G	G	G	A	A	G	G	A	A	A	A	A	A	A	A	A	A	A	A	T	T	C	C	A	A	T	T	T	T	A	A	A	A	T	T	T	T	C	C	T	T	G	G	G	G	C	C	A	A	G	G	G	G	G	G	G	G	C	C	C	C	A	A	C	C	A	A	G	G	G	G	C	C	A	A	G	G	C	C	G	G	T	T	C	C	T	T	T	T	T	T	G	G	G	G	T	T	C	C	C	C	T	T	A	A	C	C	T	T	T	T	G	G	G	G	C	C	G	G	C	C	C	C	T	T	A	A	T	T	T	T	A	A	G	G	C	C	A	A	G	G	C	C	G	G	G	G	C	C	G	G	C	C	C	C	T	T	T	T	A	A	C	C	G	G	A	A	T	T	G	G	A	A	T	T	C	C	G	G	G	G	G	G	G	G	A	A	G	G	C	C	G	G	G	G	C	C	C	C	C	C	A	A	T	T	C	C	C	C	T	T	C	C	G	G	A	A	C	C	A	A	C	C	C	C	G	G	C	C	T	T	A	A	A	A	T	T	C	C	C	C	A	A	C	C	G	G	G	G	A	A	G	G	A	A	G	G	T	T	G	G	A	A	T	T	C	C	A	A	G	G	T	T	G	G	C	C	C	C	T	T	T	T	C	C	A	A	G	G	G	G	A	A	G	G	C	C	A	A	T	T	G	G	C	C	G	G	C	C	T	T	G	G	T	T	T	T	G	G	C	C	T	T	A	A	G	G	A	A	C	C	A	A	C	C	C	C	A	A	G	G	T	T	A	A	C	C	T	T	C	C	T	T	T	T	G	G	C	C	A	A	T	T	G	G	C	C	G	G	C	C	C	C	A	A	A	A	C	C	T	T	G	G	G	G	T	T	T	T	T	T	T	T	C	C	T	T	A	A	A	A	C	C	C	C	A	A	C	C	C	C	G	G	A	A	G	G	T	T	T	T	C	C	T	T	A	A	C	C	A	A	A	A	T	T	A	A	G	G	C	C	C	C	T	T	G	G	C	C	T	T	G	G	T	T	T	T	T	T	C	C	C	C	C	C	C	C	C	C	G	G	G	G	G	G	A	A	T	T	A	A	T	T	A	A	G	G	G	G	T	T	C	C	G	G	T	T	A	A	G	G	C	C	G	G	A	A	T	T	C	C	C	C	G	G	G	G	A	A	C	C	G	G	G	G	G	G	T	T	T	T	C	C	A	A	C	C	T	T	G	G	A	A	T	T	C	C	G	G	C	C	C	C	C	C	A	A	C	C	G	G	G	G	G	G	G	G	C	C	C	C	A	A	T	T	G	G	T	T	T	T	G	G	G	G	A	A	A	A	T	T	A	A	T	T	G	G	T	T	C	C	G	G	G	G	A	A	A	A	A	A	G	G	G	G	G	G	T	T	T	T	T	T	G	G	C	C	C	C	A	A	G	G	A	A	G	G	T	T	C	C	G	G	A	A	C	C	A	A	T	T	G	G	T	T	G	G	A	A	G	G	A	A	C	C	A	A	T	T	A	A	T	T	G	G	A	A	G	G	A	A	T	T	T	T	C	C	G	G	C	C	C	C	G	G	T	T	G	G	A	A	G	G	C	C	A	A	G	G	T	T	T	T	A	A	T	T	T	T	A	A	T	T	A	A	T	T	G	G	A	A	T	T	A	A	C	C	C	C	C	C	C	C	G	G	T	T	G	G	T	T	T	T	C	C	G	G	T	T	G	G	T	T	C	C	A	A	T	T	C	C	C	C	A	A	A	A	T	T	T	T	C	C	A	A	A	A	T	T	C	C	T	T	G	G	A	A	A	A	C	C	T	T	T	T	A	A	A	A	T	T	G	G	C	C	T	T	C	C	T	T	T	T	C	C	A	A	C	C	A	A	A	A	T	T	A	A	T	T	A	A	C	C	C	C	C	C	A	A	C	C	C	C	T	T	C	C	G	G	T	T	A	A	T	T	A	A	A	A	T	T	G	G	C	C	T	T	T	T	G	G	A	A	G	G	T	T	A	A	G	G	G	G	A	A	T	T	T	T	T	T	A	A	C	C	G	G	T	T	C	C	C	C	T	T	T	T	T	T	G	G	T	T	T	T	C	C	G	G	G	G	A	A	C	C	G	G	T	T	C	C	T	T	C	C	T	T	T	T	G	G	T	T	G	G	C	C	G	G	C	C	T	T	C	C	C	C	C	C	T	T	A	A	G	G	T	T	A	A	G	G	C	C	G	G	C	C	A	A	G	G	G	G	G	G	C	C	C	C	G	G	A	A	G	G	T	T	A	A	T	T	C	C	C	C	T	T	A	A	G	G	G	G	A	A	G	G	A	A	C	C	G	G	G	G	A	A	A	A	G	G	T	T	T	T	T	T	G	G	G	G	T	T	C	C	C	C	A	A	C	C	G	G	C	C	G	G	T	T	A	A	G	G	T	T	G	G	T	T	A	A	C	C	G	G	C	C	A	A	A	A	C	C	T	T	T	T	A	A	A	A	G	G	G	G	C	C	T	T	T	T	A	A	G	G	G	G	A	A	T	T	A	A	C	C	G	G	A	A	A	A	A	A	G	G	G	G	G	G	G	G	T	T	T	T	A	A	T	T	G	G	A	A	G	G	C	C	A	A	G	G	A	A	C	C	T	T	C	C	G	G	C	C	G	G	C	C	G	G	A	A	T	T	A	A	C	C	A	A	A	A	T	T	A	A	A	A	T	T	G	G	C	C	G	G	A	A	C	C	G	G	A	A	A	A	G	G	G	G	T	T	C	C	C	C	A	A	G	G	A	A	G	G	A	A	C	C	C	C	C	C	A	A	A	A	G	G	G	G	C	C	G	G	A	A	G	G	G	G	C	C	A	A	A	A	T	T	A	A	A	A	A	A	C	C	A	A	C	C	T	T	G	G	G	G	G	G	T	T	C	C	C	C	A	A	G	G	T	T	G	G	T	T	T	T	T	T	A	A	C	C	C	C	C	C	A	A	C	C	G	G	T	T	T	T	G	G	C	C	T	T	A	A	G	G	G	G	G	G	C	C	T	T	G	G	C	C	G	G	T	T	G	G	T	T	G	G	C	C	C	C	A	A	T	T	C	C	C	C	C	C	A	A	G	G	A	A	G	G	C	C	G	G	G	G	A	A	G	G	T	T	A	A	G	G	T	T	T	T	A	A	T	T	A	A	C	C	C	C	T	T	T	T	T	T	A	A	C	C	G	G	A	A	A	A	G	G	G	G	C	C	G	G	T	T	C	C	C	C	C	C	A	A	C	C	A	A	T	T	A	A	C	C	C	C	T	T	A	A	T	T	A	A	C	C	G	G	T	T	C	C	G	G	G	G	A	A	T	T	G	G	G	G	G	G	C	C	G	G	A	A	A	A	C	C	G	G	C	C	C	C	A	A	G	G	A	A	G	G	C	C	G	G	C	C	G	G	A	A	C	C	A	A	G	G	C	C	C	C	G	G	T	T	C	C	C	C	T	T	T	T	T	T	T	T	G	G	C	C	A	A	A	A	A	A	T	T	C	C	T	T	C	C	G	G	C	C	A	A	C	C	T	T	A	A	C	C	A	A	C	C	C	C	T	T	T	T	T	T	T	T	A	A	T	T	G	G	T	T	G	G	T	T	T	T	G	G	G	G	C	C	C	C	G	G	G	G	G	G	T	T	C	C	T	T	T	T	C	C	C	C	A	A	G	G	C	C	G	G	C	C	G	G	G	G	A	A	G	G	C	C	G	G	C	C	G	G	G	G	T	T	T	T	T	T	G	G	C	C	A	A	A	A	A	A	T	T	G	G	T	T	A	A	C	C	C	C	T	T	C	C	T	T	G	G	C	C	C	C	G	G	C	C	G	G	T	T	C	C	A	A	T	T	T	T	G	G	G	G	A	A	A	A	G	G	T	T	A	A	G	G	G	G	C	C	C	C	C	C	C	C	G	G	A	A	G	G	A	A	A	A	C	C	G	G	C	C	G	G	A	A	A	A	A	A	C	C	C	C	A	A	G	G	C	C	A	A	T	T	C	C	C	C	C	C	A	A	A	A	A	A	C	C	G	G	G	G	T	T	A	A	A	A	A	A	A	A	G	G	A	A	G	G	G	G	C	C	T	T	G	G	G	G	G	G	C	C	G	G	T	T	T	T	A	A	G	G	T	T	A	A	A	A	T	T	T	T	G	G	C	C	C	C	C	C	G	G	G	G	A	A	C	C	C	C	A	A	A	A	C	C	T	T	C	C	C	C	C	C	A	A	A	A	A	A	A	A	G	G	C	C	T	T	A	A	G	G	T	T	T	T	A	A	C	C	C	C	C	C	T	T	T	T	T	T	T	T	A	A	C	C	C	C	A	A	A	A	T	T	G	G	G	G	C	C	C	C	A	A	C	C	G	G	C	C	T	T	T	T	A	A	T	T	C	C	G	G	G	G	C	C	C	C	T	T	A	A	T	T	A	A	C	C	G	G	G	G	T	T	A	A	C	C	G	G	T	T	C	C	G	G	A	A	G	G	A	A	T	T	G	G	T	T	C	C	G	G	A	A	T	T	C	C	T	T	T	T	C	C	T	T	G	G	C	C	C	C	T	T	T	T	A	A	T	T	A	A	A	A	G	G	T	T	C	C	T	T	A	A	G	G	A	A	T	T	A	A	T	T	C	C	A	A	C	C	C	C	T	T	A	A	G	G	C	C	A	A	G	G	A	A	C	C	C	C	G	G	A	A	C	C	C	C	G	G	C	C	C	C	C	C	G	G	C	C	C	C	A	A	A	A	C	C	C	C	T	T	T	T	G	G	T	T	C	C	A	A	C	C	G	G	G	G	C	C	G	G	G	G	C	C	G	G	G	G	A	A	A	A	G	G	A	A	C	C	A	A	G	G	T	T	C	C	G	G	T	T	C	C	C	C	C	C	T	T	A	A	C	C	T	T	G	G	G	G	C	C	C	C	C	C	G	G	C	C	T	T	G	G	G	G	G	G	G	G	G	G	C	C	G	G	G	G	C	C	C	C	C	C	A	A	G	G	G	G	A	A	A	A	A	A	A	A	T	T	G	G	T	T	G	G	A	A	C	C	C	C	C	C	T	T	A	A	G	G	C	C	G	G	G	G	T	T	G	G	T	T	A	A	G	G	G	G	A	A	C	C	G	G	G	G	T	T	T	T	G	G	A	A	G	G	C	C	G	G	T	T	G	G	C	C	C	C	G	G	C	C	C	C	T	T	T	T	C	C	C	C	G	G	C	C	G	G	G	G	A	A	T	T	A	A	G	G	A	A	A	A	C	C	G	G	G	G	G	G	A	A	T	T	G	G	A	A	T	T	T	T	T	T	T	T	A	A	G	G	T	T	T	T	T	T	A	A	G	G	G	G	A	A	C	C	A	A	A	A	C	C	C	C	A	A	T	T	G	G	T	T	A	A	G	G	C	C	A	A	C	C	G	G	G	G	G	G	C	C	C	C	G	G	C	C	G	G	C	C	A	A	T	T	T	T	C	C	A	A	A	A	G	G	G	G	T	T	C	C	C	C	G	G	G	G	T	T	T	T	T	T	T	T	G	G	G	G	G	G	G	G	T	T	C	C	C	C	C	C	A	A	C	C	C	C	C	C	A	A	G	G	C	C	A	A	T	T	T	T	G	G	G	G	A	A	T	T	G	G	T	T	T	T	T	T	G	G	T	T	A	A	T	T	C	C	C	C	A	A	C	C	G	G	A	A	T	T	G	G	T	T	A	A	G	G	A	A	G	G	C	C	T	T	G	G	A	A	G	G	A	A	T	T	G	G	T	T	T	T	A	A	G	G	A	A	T	T	G	G	C	C	A	A	A	A	A	A	A	A	G	G	T	T	G	G	C	C	A	A	T	T	C	C	A	A	T	T	G	G	A	A	T	T	T	T	C	C	G	G	G	G	G	G	G	G	A	A	G	G	A	A	T	T	A	A	C	C	T	T	G	G	G	G	C	C	C	C	G	G	C	C	T	T	C	C	A	A	T	T	C	C	T	T	G	G	A	A	G	G	A	A	C	C	A	A	C	C	G	G	C	C	A	A	G	G	T	T	T	T	C	C	A	A	A	A	G	G	T	T	A	A	A	A	T	T	G	G	T	T	T	T	G	G	A	A	G	G	G	G	A	A	T	T	A	A	C	C	G	G	A	A	G	G	C	C	G	G	T	T	T	T	C	C	A	A	A	A	G	G	G	G	A	A	C	C	A	A	T	T	A	A	T	T	G	G	C	C	A	A	A	A	T	T	G	G	T	T	G	G	C	C	A	A	C	C	C	C	G	G	C	C	T	T	C	C	G	G	T	T	G	G	T	T	C	C	C	C	C	C	T	T	G	G	C	C	C	C	T	T	T	T	G	G	C	C	C	C	T	T	T	T	G	G	A	A	T	T	G	G	G	G	G	G	G	G	C	C	A	A	A	A	A	A	A	A	G	G	T	T	C	C	G	G	A	A	A	A	C	C	T	T	G	G	C	C	T	T	T	T	T	T	T	T	C	C	C	C	T	T	C	C	A	A	G	G	A	A	C	C	A	A	A	A	G	G	T	T	G	G	C	C	A	A	T	T	T	T	G	G	C	C	G	G	C	C	C	C	G	G	A	A	T	T	C	C	G	G	G	G	T	T	C	C	A	A	T	T	T	T	C	C	A	A	T	T	C	C	C	C	G	G	G	G	T	T	A	A	T	T	T	T	T	T	C	C	A	A	G	G	G	G	C	C	G	G	C	C	G	G	A	A	T	T	G	G	T	T	C	C	C	C	T	T	A	A	G	G	T	T	A	A	G	G	G	G	G	G	A	A	G	G	G	G	T	T	C	C	A	A	T	T	T	T	T	T	T	T	T	T	C	C	T	T	C	C	C	C	T	T	A	A	C	C	C	C	G	G	A	A	T	T	A	A	G	G	C	C	A	A	A	A	G	G	T	T	G	G	T	T	A	A	A	A	C	C	A	A	T	T	G	G	T	T	G	G	T	T	C	C	C	C	G	G	C	C	G	G	G	G	C	C	G	G	G	G	T	T	A	A	C	C	A	A	A	A	A	A	T	T	G	G	A	A	G	G	G	G	T	T	T	T	C	C	C	C	T	T	A	A	A	A	C	C	A	A	G	G	C	C	T	T	C	C	A	A	G	G	C	C	G	G	T	T	A	A	A	A	A	A	C	C	C	C	T	T	A	A	C	C	NA	NA	T	T	A	A	C	C	A	A	C	C	G	G	C	C	T	T	C	C	C	C	C	C	T	T	T	T	T	T	G	G	G	G	G	G	T	T	G	G	T	T	A	A	C	C	C	C	T	T	G	G	C	C	T	T	G	G	A	A	A	A	A	A	G	G	A	A	T	T	A	A	G	G	T	T	A	A	C	C	G	G	T	T	A	A	T	T	G	G	A	A	A	A	C	C	G	G	C	C	A	A	C	C	G	G	C	C	A	A	C	C	A	A	A	A	G	G	A	A	C	C	G	G	T	T	A	A	A	A	C	C	T	T	A	A	T	T	T	T	C	C	T	T	T	T	A	A	G	G	T	T	T	T	G	G	A	A	C	C	G	G	T	T	C	C	T	T	C	C	C	C	A	A	G	G	A	A	T	T	A	A	T	T	G	G	T	T	T	T	T	T	C	C	G	G	A	A	A	A	G	G	G	G	G	G	T	T	T	T	C	C	A	A	C	C	T	T	T	T	C	C	A	A	A	A	T	T	G	G	G	G	G	G	C	C	C	C	A	A	G	G	T	T	T	T	C	C	C	C	G	G	C	C	A	A	T	T	G	G	C	C	C	C	T	T	G	G	T	T	T	T	T	T	C	C	G	G	C	C	C	C	T	T	C	C	C	C	G	G	C	C	A	A	C	C	A	A	G	G	A	A	T	T	A	A	C	C	A	A	G	G	T	T	G	G	A	A	A	A	A	A	A	A	C	C	G	G	C	C	T	T	A	A	T	T	T	T	C	C	G	G	A	A	G	G	A	A	C	C	G	G	G	G	G	G	G	G	T	T	C	C	T	T	G	G	G	G	C	C	T	T	A	A	A	A	G	G	A	A	G	G	G	G	G	G	C	C	C	C	T	T	C	C	A	A	G	G	T	T	A	A	T	T	C	C	T	T	T	T	A	A	G	G	T	T	C	C	T	T	C	C	C	C	C	C	C	C	T	T	T	T	A	A	C	G	T	T	C	C	G	G	A	A	C	C	G	G	C	C	G	G	G	G	A	A	A	A	C	C	C	C	C	C	A	A	G	G	C	C	A	A	C	C	A	A	T	T	G	G	T	T	G	G	A	A	G	G	G	G	A	A	C	C	A	A	G	G	G	G	C	C	C	C	A	A	G	G	G	G	C	C	T	T	A	A	C	C	C	C	C	C	T	T	T	T	T	T	A	A	T	T	T	T	A	A	A	A	T	T	C	C	A	A	G	G	G	G	G	G	C	C	G	G	A	A	A	A	G	G	G	G	T	T	T	T	C	C	G	G	C	C	C	C	A	A	C	C	C	C	G	G	A	A	A	A	T	T	A	A	T	T	C	C	A	A	C	C	T	T	G	G	T	T	A	A	G	G	G	G	T	T	C	C	A	A	G	G	A	A	A	A	G	G	T	T	C	C	C	C	A	A	C	C	G	G	T	T	G	G	C	C	A	A	A	A	G	G	T	T	C	C	C	C	A	A	C	C	A	A	T	T	T	T	G	G	G	G	C	C	T	T	G	G	C	C	T	T	T	T	G	G	C	C	C	C	T	T	T	T	G	G	T	T	G	G	A	A	A	A	C	C	G	G	A	A	T	T	C	C	G	G	C	C	C	C	G	G	C	C	G	G	G	G	A	A	A	A	G	G	G	G	C	C	G	G	C	C	G	G	A	A	C	C	T	T	C	C	T	T	G	G	C	C	A	A	A	A	C	C	G	G	G	G	T	T	G	G	A	A	T	T	C	C	G	G	T	T	G	G	C	C	T	T	A	A	G	G	G	G	C	C	C	C	G	G	C	C	C	C	A	A	G	G	G	G	A	A	T	T	T	T	A	A	C	C	G	G	T	T	A	A	T	T	T	T	C	C	C	C	A	A	A	A	A	A	C	C	C	C	G	G	G	G	G	G	G	G	A	A	C	C	T	T	G	G	G	G	A	A	A	A	A	A	G	G	G	G	T	T	T	T	T	T	T	T	C	C	G	G	C	C	T	T	G	G	T	T	T	T	A	A	T	T	G	G	C	C	T	T	A	A	T	T	A	A	G	G	T	T	G	G	G	G	A	A	A	A	A	A	C	C	C	C	A	A	A	A	G	G	G	G	C	C	G	G	G	G	T	T	A	A	G	G	T	T	G	G	A	A	A	A	A	A	A	A	G	G	T	T	C	C	T	T	G	G	T	T	C	C	T	T	G	G	G	G	A	A	A	A	T	T	G	G	A	A	C	C	T	T	C	C	G	G	T	T	C	C	C	C	A	A	G	G	C	C	C	C	C	C	A	A	T	T	C	C	C	C	G	G	C	C	C	C	C	C	T	T	A	A	T	T	A	A	C	C	C	C	C	C	G	G	A	A	G	G	C	C	C	C	A	A	G	G	G	G	T	T	G	G	G	G	A	A	T	T	T	T	A	A	A	A	T	T	G	G	C	C	G	G	C	C	A	A	C	C	C	C	C	C	A	A	A	A	T	T	T	T	A	A	G	G	NA	NA	A	A	C	C	T	T	A	A	C	C	T	T	G	G	C	C	A	A	T	T	A	A	T	T	T	T	T	T	G	G	C	C	A	A	C	C	A	A	T	T	G	G	C	C	A	A	T	T	C	C	T	T	T	T	A	A	G	G	C	C	G	G	G	G	T	T	T	T	A	A	A	A	C	C	C	C	C	C	A	A	A	A	G	G	A	A	A	A	C	C	A	A	G	G	T	T	C	C	A	A	A	A	G	G	C	C	A	A	T	T	C	C	G	G	A	A	C	C	G	G	G	G	C	C	A	A	T	T	C	C	G	G	T	T	T	T	G	G	C	C	G	G	T	T	G	G	G	G	T	T	G	G	A	A	C	C	A	A	T	T	A	A	A	A	A	A	C	C	C	C	G	G	G	G	G	G	G	G	A	A	C	C	A	A	A	A	C	C	A	A	C	C	C	C	G	G	T	T	C	C	T	T	T	T	A	A	C	C	G	G	C	C	A	A	C	C	A	A	C	C	C	C	C	C	C	C	G	G	C	C	G	G	C	C	A	A	C	C	C	C	A	A	T	T	C	C	G	G	A	A	A	A	C	C	C	C	C	C	A	A	T	T	G	G	G	G	A	A	G	G	T	T	T	T	A	A	A	A	C	C	G	G	G	G	G	G	C	C	C	C	C	C	A	A	A	A	G	G	C	C	T	T	G	G	C	C	T	T	T	T	G	G	G	G	G	G	G	G	G	G	T	T	A	A	G	G	G	G	T	T	G	G	G	G	T	T	C	C	C	C	G	G	G	G	T	T	C	C	G	G	G	G	A	A	A	A	A	A	G	G	A	A	T	T	A	A	G	G	T	T	G	G	T	T	A	A	A	A	C	C	G	G	A	A	C	C	G	G	C	C	C	C	T	T	T	T	C	C	A	A	T	T	T	T	C	C	C	C	G	G	C	C	G	G	C	C	NA	NA	A	A	T	T	A	A	NA	NA	G	G	C	C	T	T	C	C	G	G	C	C	C	C	T	T	T	T	G	G	A	A	A	A	A	A	A	A	C	C	C	C	T	T	A	A	A	A	A	A	G	G	G	G	G	G	C	C	G	G	C	C	C	C	C	C	A	A	A	A	G	G	C	C	T	T	T	T	T	T	G	G	A	A	C	C	C	C	T	T	G	G	A	A	C	C	G	G	C	C	G	G	C	C	G	G	A	A	G	G	G	G	C	C	G	G	C	C	T	T	T	T	C	C	T	T	T	T	G	G	G	G	C	C	C	C	C	C	C	C	G	G	G	G	C	C	T	T	A	A	G	G	C	C	G	G	C	C	T	T	T	T	A	A	A	A	A	A	C	C	C	C	G	G	A	A	T	T	C	C	T	T	G	G	G	G	C	C	C	C	A	A	A	A	C	C	G	G	T	T	A	A	T	T	C	C	T	T	G	G	A	A	A	A	A	A	C	C	A	A	A	A	T	T	T	T	G	G	A	A	C	C	G	G	G	G	C	C	A	A	T	T	C	C	A	A	A	A	A	A	C	C	C	C	C	C	G	G	T	T	T	T	G	G	A	A	C	C	T	T	T	T	T	T	A	A	C	C	T	T	C	C	G	G	T	T	T	T	T	T	T	T	T	T	G	G	G	G	G	G	T	T	C	C	T	T	T	T	T	T	T	T	C	C	T	T	C	C	C	C	A	A	A	A	T	T	G	G	G	G	C	C	C	C	C	C	A	A	C	C	G	G	T	T	T	T	T	T	C	C	T	T	G	G	C	C	A	A	G	G	T	T	A	A	C	C	A	A	A	A	T	T	A	A	C	C	T	T	T	T	T	T	C	C	A	A	C	C	G	G	G	G	A	A	C	C	T	T	C	C	C	C	C	C	A	A	G	G	T	T	C	C	A	A	C	C	G	G	G	G	A	A	G	G	G	G	G	G	G	G	C	C	C	C	T	T	A	A	T	T	A	A	T	T	G	G	C	C	C	C	G	G	C	C	A	A	A	A	C	C	C	C	C	C	T	T	G	G	A	A	G	G	T	T	A	A	T	T	T	T	A	A	G	G	T	T	A	A	G	G	C	C	C	C	C	C	T	T	C	C	C	C	A	A	T	T	C	C	A	A	T	T	C	C	A	A	T	T	G	G	G	G	G	G	A	A	A	A	G	G	G	G	T	T	A	A	T	T	T	T	C	C	T	T	C	C	C	C	A	A	T	T	C	C	C	C	T	T	C	C	C	C	C	C	G	G	A	A	G	G	A	C	A	A	T	T	G	G	T	T	A	A	C	C	G	G	G	G	G	G	G	G	G	G	A	A	T	T	G	G	T	T	G	G	C	C	A	A	G	G	G	G	A	A	A	A	A	A	C	C	A	A	G	G	A	A	A	A	C	C	G	G	G	G	A	A	C	C	G	G	G	G	C	C	G	G	A	A	G	G	A	A	T	T	C	C	C	C	A	A	T	T	G	G	T	T	C	C	A	A	C	C	G	G	G	G	G	G	A	A	C	C	A	A	C	C	A	A	C	C	A	A	A	A	T	T	C	C	G	G	C	C	C	C	A	A	A	A	A	A	A	A	G	G	A	A	A	A	C	C	G	G	T	T	T	T	T	T	G	G	G	G	T	T	C	C	G	G	G	G	T	T	C	C	G	G	A	A	C	C	T	T	T	T	T	T	T	T	T	T	A	A	G	G	A	A	C	C	G	G	C	C	T	T	A	A	C	C	G	G	T	T	A	A	G	G	G	G	A	A	C	C	G	G	G	G	C	C	G	G	T	T	C	C	C	C	T	T	T	T	C	C	G	G	A	A	T	T	T	T	C	C	C	C	G	G	A	A	T	T	G	G	G	G	G	G	G	G	G	G	A	A	C	C	C	C	C	C	G	G	G	G	T	T	G	G	G	G	T	T	A	A	T	T	C	C	C	C	C	C	T	T	G	G	C	C	T	T	G	G	A	A	T	T	A	A	C	C	G	G	A	A	C	C	C	C	A	A	T	T	C	C	C	C	G	G	A	A	T	T	C	C	C	C	T	T	T	T	C	C	G	G	G	G	A	A	A	A	C	C	A	A	G	G	A	A	C	C	G	G	C	C	A	A	G	G	G	G	G	G	G	G	C	C	C	C	C	C	C	C	G	G	A	A	G	G	C	C	T	T	G	G	A	G	G	G	C	C	A	A	C	C	C	C	T	T	A	A	A	A	A	A	G	G	G	G	G	G	C	C	G	G	C	C	A	A	C	C	T	T	A	A	G	G	A	A	T	T	T	T	A	A	A	A	G	G	C	C	A	A	C	C	T	T	G	G	A	A	G	G	A	A	G	G	C	C	T	T	A	A	T	T	G	G	A	A	C	C	T	T	C	C	C	C	A	A	G	G	T	T	T	T	T	T	A	A	C	C	C	C	T	T	T	T	G	G	A	A	G	G	G	G	A	A	A	A	T	T	C	C	A	A	C	C	C	C	T	T	A	A	A	A	A	A	A	A	G	G	T	T	T	T	T	T	C	C	G	G	C	C	A	A	C	C	C	C	T	T	A	A	T	T	C	C	A	A	C	C	C	C	C	C	G	G	C	C	A	A	A	A	G	G	G	G	T	T	A	A	A	A	G	G	C	C	T	T	T	T	A	A	A	A	T	T	C	C	T	T	G	G	C	C	T	T	T	T	G	G	A	A	A	A	T	T	G	G	G	G	T	T	A	A	A	A	G	G	C	C	A	A	A	A	A	A	G	G	A	A	C	C	C	C	A	A	A	A	C	C	C	C	C	C	T	T	C	C	A	A	C	C	G	G	G	G	C	C	C	C	T	T	A	A	C	C	G	G	T	T	C	C	G	G	T	T	C	C	A	A	G	G	G	G	G	G	G	G	T	T	G	G	G	G	G	G	G	G	A	A	A	A	T	T	A	A	T	T	C	C	T	T	A	A	T	T	T	T	T	T	T	T	A	A	T	T	T	T	C	C	G	G	C	C	C	C	G	G	G	G	T	T	A	A	A	A	C	C	C	C	T	T	C	C	C	C	T	T	C	C	A	A	C	C	G	G	C	C	T	T	A	A	A	A	G	G	G	G	A	A	T	T	C	C	C	C	T	T	T	T	G	G	C	C	A	A	T	T	G	G	C	C	G	G	G	G	G	G	C	C	A	A	C	C	T	T	C	C	C	C	G	G	G	G	G	G	T	T	G	G	G	G	G	G	C	C	C	C	A	A	T	T	T	T	T	T	T	T	T	T	G	G	T	T	C	C	A	A	G	G	G	G	C	C	G	G	T	T	G	G	C	C	A	A	C	C	C	C	T	T	T	T	G	G	G	G	C	C	A	A	C	C	T	T	A	A	A	A	C	C	A	A	A	A	C	C	T	T	T	T	T	T	G	G	G	G	A	A	G	G	C	C	A	A	C	C	A	A	T	T	C	C	A	A	C	C	A	A	C	C	T	T	G	G	A	A	C	C	A	A	T	T	A	A	T	T	G	G	T	T	C	C	C	C	A	A	A	A	G	G	T	T	C	C	G	G	T	T	C	C	A	A	A	A	T	T	C	C	T	T	C	C	T	T	C	C	A	A	C	C	G	G	C	C	A	A	G	G	A	A	A	A	A	A	A	A	C	C	C	C	T	T	C	C	A	A	A	A	A	A	A	A	C	C	T	T	A	A	C	C	T	T	T	T	G	G	T	T	C	C	G	G	G	G	C	C	A	A	C	C	G	G	A	A	G	G	A	A	A	A	C	C	T	T	A	A	C	C	G	G	G	G	A	A	A	A	C	C	A	A	G	G	C	C	T	T	C	C	C	C	G	G	A	A	C	C	T	T	G	G	A	A	T	T	C	C	T	T	G	G	G	G	A	A	A	A	A	A	C	C	T	T	A	A	G	G	T	T	C	C	A	A	A	A	T	T	A	A	NA	NA	A	A	T	T	C	C	A	A	T	T	C	C	A	A	T	T	A	A	T	T	T	T	T	T	C	C	T	T	G	G	G	G	T	T	C	C	A	A	C	C	A	A	A	A	T	T	G	G	G	G	C	C	G	G	G	G	C	C	G	G	T	T	A	A	A	A	G	G	C	C	A	A	G	G	C	C	C	C	T	T	A	A	C	C	A	A	C	C	C	C	C	C	T	T	T	T	C	C	G	G	C	C	T	T	G	G	G	G	C	C	A	A	T	T	T	T	G	G	A	A	G	G	C	C	T	T	C	C	A	A	T	T	A	A	G	G	C	C	C	C	T	T	A	A	A	A	G	G	G	G	A	A	T	T	A	A	C	C	A	A	C	C	G	G	G	G	G	G	A	A	G	G	C	C	C	C	T	T	T	T	C	C	A	A	T	T	C	C	T	T	G	G	T	T	T	T	T	T	C	C	G	G	G	G	A	A	C	C	T	T	T	T	A	A	T	T	C	C	G	G	T	T	T	T	A	A	T	T	A	A	C	C	T	T	G	G	A	A	A	A	T	T	C	C	C	C	T	T	G	G	A	A	G	G	G	G	T	T	G	G	A	A	G	G	A	A	G	G	G	G	T	T	C	C	T	T	T	T	G	G	C	C	G	G	T	T	C	C	A	A	C	C	A	A	T	T	G	G	A	A	C	C	G	G	C	C	A	A	A	A	G	G	T	T	C	C	C	C	A	A	A	A	A	A	A	A	T	T	G	G	T	T	T	T	G	G	G	G	A	A	T	T	A	A	T	T	A	A	G	G	T	T	T	T	C	C	C	C	G	G	C	C	C	C	C	C	G	G	C	C	G	G	T	T	A	A	G	G	T	T	G	G	A	A	T	T	C	C	T	T	C	C	A	A	G	G	T	T	T	T	C	C	A	A	G	G	C	C	A	A	G	G	G	G	A	A	A	A	C	C	T	T	C	C	A	A	G	G	C	C	C	C	C	C	A	A	G	G	T	T	T	T	A	A	G	G	G	G	G	G	G	G	G	G	T	T	A	A	T	T	C	C	A	A	C	C	G	G	C	C	C	C	C	C	G	G	A	A	A	A	T	T	T	T	C	C	G	G	T	T	T	T	C	C
[truncated: 1,711,065 more chars]
