# Supplementary material for: Expression Quantitative Trait Loci for Extreme Host Response to Influenza A in Pre-Collaborative Cross Mice
Source: G3 (Bethesda). 2012 Feb 1;2(2):213–21. doi: 10.1534/g3.111.001800 (PMC3284329; doi:10.1534/g3.111.001800)
Supplement: Supporting Information [file supp_2.2.213_FileS2.zip › File_S2/chr7.ped]

#family	subject	father	mother	sex	phenotype	JAX00631071		JAX00631073		JAX00148224		JAX00631080		JAX00148227		JAX00148228		JAX00631088		JAX00148231		JAX00631090		JAX00631097		JAX00148232		JAX00631112		JAX00148240		JAX00148241		JAX00631114		JAX00631115		JAX00631116		JAX00148244		JAX00631119		JAX00148247		JAX00631126		JAX00631128		JAX00148251		JAX00148252		JAX00148253		JAX00631133		JAX00631147		JAX00631155		JAX00148266		JAX00631164		JAX00631166		JAX00631167		JAX00631170		JAX00631171		JAX00631174		JAX00631176		JAX00631177		JAX00631181		JAX00631182		JAX00631183		JAX00148284		JAX00631185		JAX00631190		JAX00631195		JAX00631196		JAX00631197		JAX00631201		JAX00631210		JAX00148296		JAX00631216		JAX00631217		JAX00631222		JAX00631227		JAX00148306		JAX00631243		JAX00631253		JAX00631255		JAX00631266		JAX00148315		JAX00631268		JAX00631271		JAX00631274		JAX00631275		JAX00631278		JAX00631279		JAX00631289		JAX00631290		JAX00631293		JAX00631295		JAX00631298		JAX00631302		JAX00631306		JAX00631307		JAX00631310		JAX00631311		JAX00148323		JAX00148324		JAX00631321		JAX00631331		JAX00231300		JAX00631336		JAX00148334		JAX00631338		JAX00148341		JAX00631341		JAX00631342		JAX00631344		JAX00631346		JAX00148343		JAX00631348		JAX00631361		JAX00631364		JAX00631376		JAX00148371		JAX00631380		JAX00231312		JAX00631388		JAX00631392		JAX00148383		JAX00631399		JAX00190007		JAX00631400		JAX00148388		JAX00148392		JAX00148393		JAX00148400		JAX00631412		JAX00631414		JAX00631418		JAX00148402		JAX00148403		JAX00631420		JAX00631425		JAX00631426		JAX00148407		JAX00231320		JAX00631428		JAX00631436		JAX00631438		JAX00631439		JAX00631444		JAX00631445		JAX00631451		JAX00631456		JAX00631458		JAX00631459		JAX00631460		JAX00148423		JAX00631468		JAX00631470		JAX00231326		JAX00631483		JAX00631484		JAX00631491		JAX00231329		JAX00231332		JAX00631505		JAX00148444		JAX00148445		JAX00631529		JAX00148450		JAX00631531		JAX00231334		JAX00231335		JAX00631534		JAX00148453		JAX00631539		JAX00148455		JAX00631548		JAX00631550		JAX00631552		JAX00631554		JAX00148458		JAX00631559		JAX00148466		JAX00631566		JAX00631572		JAX00631575		JAX00231338		JAX00148471		JAX00631577		JAX00631580		JAX00148476		JAX00631584		JAX00631585		JAX00631586		JAX00148478		JAX00631593		JAX00148480		JAX00631599		JAX00148481		JAX00631606		JAX00631618		JAX00148561		JAX00148565		JAX00148568		JAX00631682		JAX00148573		JAX00148574		JAX00631692		JAX00631693		JAX00148576		JAX00631694		JAX00631695		JAX00631698		JAX00631701		JAX00148579		JAX00190009		JAX00148581		JAX00148582		JAX00148583		JAX00631708		JAX00631710		JAX00148588		JAX00148590		JAX00631714		JAX00631715		JAX00231344		JAX00148592		JAX00631718		JAX00631719		JAX00631720		JAX00631724		JAX00148594		JAX00631731		JAX00631734		JAX00148599		JAX00148602		JAX00148604		JAX00631741		JAX00631744		JAX00148607		JAX00631747		JAX00631748		JAX00631754		JAX00631756		JAX00631760		JAX00631762		JAX00148609		JAX00148637		JAX00631795		JAX00148668		JAX00631800		JAX00631801		JAX00148672		JAX00631812		JAX00631814		JAX00631815		JAX00148677		JAX00631820		JAX00631822		JAX00631823		JAX00148680		JAX00631825		JAX00631826		JAX00148681		JAX00631828		JAX00631829		JAX00631831		JAX00631836		JAX00148689		JAX00631839		JAX00148691		JAX00148692		JAX00631842		JAX00148693		JAX00631855		JAX00148694		JAX00631859		JAX00631879		JAX00631881		JAX00148706		JAX00631898		JAX00148707		JAX00631904		JAX00631905		JAX00148710		JAX00631910		JAX00148714		JAX00148715		JAX00631922		JAX00631923		JAX00148718		JAX00631924		JAX00148721		JAX00631929		JAX00631939		JAX00231374		JAX00148726		JAX00631942		JAX00631944		JAX00631946		JAX00148731		JAX00631954		JAX00231375		JAX00148732		JAX00631955		JAX00631956		JAX00631958		JAX00631964		JAX00631966		JAX00148739		JAX00148747		JAX00631976		JAX00631978		JAX00631980		JAX00631983		JAX00148753		JAX00148755		JAX00231382		JAX00631989		JAX00631992		JAX00631997		JAX00148758		JAX00632001		JAX00148760		JAX00632018		JAX00632021		JAX00632023		JAX00632028		JAX00148764		JAX00148767		JAX00632044		JAX00632049		JAX00632055		JAX00632056		JAX00632057		JAX00632060		JAX00632062		JAX00632067		JAX00148770		JAX00148772		JAX00632082		JAX00632083		JAX00148779		JAX00632087		JAX00148782		JAX00632091		JAX00632092		JAX00632099		JAX00632100		JAX00148791		JAX00632111		JAX00632112		JAX00632117		JAX00632124		JAX00632125		JAX00148795		JAX00632127		JAX00148799		JAX00632130		JAX00632132		JAX00632143		JAX00632147		JAX00632151		JAX00148815		JAX00632163		JAX00148842		JAX00148844		JAX00231401		JAX00231402		JAX00231403		JAX00632200		JAX00148848		JAX00632203		JAX00632206		JAX00231408		JAX00632210		JAX00632214		JAX00632217		JAX00632218		JAX00148856		JAX00148857		JAX00148858		JAX00632224		JAX00632225		JAX00632230		JAX00632232		JAX00632235		JAX00632242		JAX00148872		JAX00632247		JAX00632251		JAX00148877		JAX00632257		JAX00632258		JAX00632259		JAX00632260		JAX00632263		JAX00632264		JAX00632268		JAX00632269		JAX00632272		JAX00632273		JAX00632275		JAX00632278		JAX00632279		JAX00632280		JAX00148883		JAX00632282		JAX00632285		JAX00632286		JAX00148930		JAX00632306		JAX00632310		JAX00632311		JAX00632313		JAX00632319		JAX00632323		JAX00148944		JAX00148945		JAX00632330		JAX00632336		JAX00632337		JAX00148948		JAX00632343		JAX00148951		JAX00632347		JAX00632348		JAX00632349		JAX00632358		JAX00632361		JAX00148955		JAX00148956		JAX00632368		JAX00148957		JAX00632378		JAX00632383		JAX00148959		JAX00632389		JAX00632390		JAX00632395		JAX00148961		JAX00148963		JAX00190022		JAX00190023		JAX00632397		JAX00632401		JAX00632402		JAX00632408		JAX00148968		JAX00632412		JAX00632414		JAX00148971		JAX00632417		JAX00632418		JAX00632424		JAX00632427		JAX00148974		JAX00632445		JAX00632451		JAX00632452		JAX00632453		JAX00148984		JAX00632454		JAX00632458		JAX00148985		JAX00148987		JAX00632465		JAX00148991		JAX00632475		JAX00632486		JAX00148996		JAX00632487		JAX00632489		JAX00632490		JAX00632492		JAX00632493		JAX00149000		JAX00632498		JAX00149001		JAX00149002		JAX00149003		JAX00149004		JAX00632507		JAX00632515		JAX00632516		JAX00149006		JAX00149007		JAX00149008		JAX00632524		JAX00190024		JAX00632530		JAX00632535		JAX00149020		JAX00632542		JAX00632543		JAX00632544		JAX00632547		JAX00632555		JAX00632556		JAX00149022		JAX00632558		JAX00149023		JAX00632560		JAX00149026		JAX00632564		JAX00632567		JAX00632571		JAX00632574		JAX00632580		JAX00632582		JAX00632584		JAX00149032		JAX00632586		JAX00632588		JAX00632589		JAX00632593		JAX00632595		JAX00632600		JAX00632601		JAX00632604		JAX00632606		JAX00632607		JAX00149033		JAX00149034		JAX00149035		JAX00632611		JAX00632612		JAX00632616		JAX00149038		JAX00632618		JAX00632619		JAX00149039		JAX00632628		JAX00632629		JAX00632632		JAX00149053		JAX00149054		JAX00632634		JAX00632636		JAX00632642		JAX00632643		JAX00632645		JAX00632646		JAX00149056		JAX00632654		JAX00632655		JAX00632658		JAX00149059		JAX00149060		JAX00149061		JAX00149062		JAX00632668		JAX00632676		JAX00149064		JAX00231470		JAX00231471		JAX00632684		JAX00632685		JAX00632687		JAX00149067		JAX00149069		JAX00632688		JAX00149072		JAX00632691		JAX00632692		JAX00632694		JAX00632697		JAX00632700		JAX00632702		JAX00149075		JAX00632705		JAX00632707		JAX00632709		JAX00632710		JAX00632712		JAX00632713		JAX00632717		JAX00632721		JAX00632725		JAX00632727		JAX00632732		JAX00632734		JAX00632736		JAX00632737		JAX00632738		JAX00632739		JAX00632742		JAX00149083		JAX00632745		JAX00632751		JAX00632752		JAX00149090		JAX00632757		JAX00149091		JAX00632758		JAX00149092		JAX00149093		JAX00632759		JAX00632760		JAX00632762		JAX00632763		JAX00632765		JAX00632766		JAX00149094		JAX00632771		JAX00632833		JAX00632834		JAX00632835		JAX00632842		JAX00632843		JAX00149121		JAX00149123		JAX00632851		JAX00632865		JAX00231485		JAX00231486		JAX00149130		JAX00149131		JAX00632867		JAX00632868		JAX00632871		JAX00632873		JAX00632874		JAX00632876		JAX00632885		JAX00632887		JAX00632890		JAX00632897		JAX00632902		JAX00632912		JAX00632913		JAX00632919		JAX00632924		JAX00149148		JAX00632932		JAX00632935		JAX00632942		JAX00149151		JAX00632946		JAX00149152		JAX00632949		JAX00149158		JAX00149159		JAX00632959		JAX00149161		JAX00149166		JAX00632969		JAX00149170		JAX00632980		JAX00149172		JAX00149173		JAX00149175		JAX00632993		JAX00149177		JAX00633001		JAX00633006		JAX00633007		JAX00149178		JAX00633017		JAX00633025		JAX00149184		JAX00149186		JAX00633031		JAX00633032		JAX00633044		JAX00149188		JAX00149189		JAX00633047		JAX00633051		JAX00633052		JAX00633057		JAX00633058		JAX00633067		JAX00149202		JAX00633078		JAX00231501		JAX00633079		JAX00633081		JAX00633084		JAX00633085		JAX00633086		JAX00633087		JAX00633090		JAX00633097		JAX00633109		JAX00633118		JAX00633121		JAX00633122		JAX00149215		JAX00633129		JAX00149217		JAX00633140		JAX00633151		JAX00633160		JAX00633162		JAX00633164		JAX00633166		JAX00633167		JAX00149226		JAX00149227		JAX00633171		JAX00149229		JAX00633176		JAX00149233		JAX00149234		JAX00633179		JAX00633181		JAX00633186		JAX00633190		JAX00633191		JAX00149235		JAX00149236		JAX00633217		JAX00633223		JAX00149275		JAX00633225		JAX00633228		JAX00633229		JAX00633232		JAX00633233		JAX00633235		JAX00633236		JAX00633237		JAX00231510		JAX00149276		JAX00149277		JAX00633241		JAX00149280		JAX00633244		JAX00633245		JAX00633246		JAX00633248		JAX00633250		JAX00633280		JAX00633251		JAX00633252		JAX00633254		JAX00149292		JAX00633260		JAX00633277		JAX00633282		JAX00633287		JAX00633289		JAX00633291		JAX00633295		JAX00633298		JAX00149314		JAX00149315		JAX00190037		JAX00633300		JAX00633307		JAX00633312		JAX00149322		JAX00149323		JAX00149325		JAX00633315		JAX00149328		JAX00149329		JAX00633319		JAX00633320		JAX00149332		JAX00149333		JAX00633326		JAX00633329		JAX00633331		JAX00633332		JAX00633337		JAX00633346		JAX00633349		JAX00633355		JAX00149341		JAX00633361		JAX00633362		JAX00149342		JAX00633366		JAX00149343		JAX00149345		JAX00633374		JAX00633378		JAX00633382		JAX00633385		JAX00633389		JAX00633390		JAX00633400		JAX00633416		JAX00633420		JAX00633423		JAX00633424		JAX00633428		JAX00633430		JAX00633437		JAX00633438		JAX00633439		JAX00633441		JAX00149364		JAX00633448		JAX00149365		JAX00633452		JAX00633455		JAX00633462		JAX00633463		JAX00633464		JAX00633465		JAX00633468		JAX00149373		JAX00149375		JAX00633476		JAX00149378		JAX00633484		JAX00149380		JAX00633488		JAX00633493		JAX00149384		JAX00633502		JAX00633504		JAX00633513		JAX00633514		JAX00149392		JAX00149393		JAX00633517		JAX00633520		JAX00633521		JAX00633525		JAX00149395		JAX00633528		JAX00633532		JAX00633542		JAX00633543		JAX00231538		JAX00633549		JAX00633554		JAX00633555		JAX00149402		JAX00633559		JAX00633562		JAX00633565		JAX00633575		JAX00633576		JAX00633577		JAX00149408		JAX00633588		JAX00633590		JAX00633591		JAX00633592		JAX00149415		JAX00633597		JAX00633609		JAX00149420		JAX00633610		JAX00633614		JAX00149423		JAX00633617		JAX00633619		JAX00633626		JAX00633628		JAX00633631		JAX00633638		JAX00633643		JAX00149431		JAX00633646		JAX00633647		JAX00633650		JAX00633652		JAX00633653		JAX00633659		JAX00149440		JAX00633663		JAX00633669		JAX00633672		JAX00149452		JAX00633681		JAX00633682		JAX00633683		JAX00633685		JAX00149461		JAX00633694		JAX00149480		JAX00149482		JAX00149483		JAX00633720		JAX00149484		JAX00149486		JAX00633731		JAX00633733		JAX00633736		JAX00633738		JAX00633742		JAX00633747		JAX00149500		JAX00633753		JAX00633755		JAX00149502		JAX00633759		JAX00633764		JAX00149511		JAX00633775		JAX00633778		JAX00149515		JAX00149516		JAX00149519		JAX00633790		JAX00149521		JAX00633793		JAX00149524		JAX00149526		JAX00633813		JAX00149529		JAX00149531		JAX00149535		JAX00633829		JAX00633832		JAX00633833		JAX00633835		JAX00633840		JAX00633841		JAX00149543		JAX00633844		JAX00633846		JAX00633848		JAX00633850		JAX00633852		JAX00633854		JAX00149548		JAX00149549		JAX00231583		JAX00149557		JAX00633871		JAX00149560		JAX00633874		JAX00633875		JAX00149564		JAX00149565		JAX00633889		JAX00231588		JAX00633892		JAX00633894		JAX00633898		JAX00633900		JAX00633901		JAX00149573		JAX00633903		JAX00633907		JAX00633908		JAX00633909		JAX00149574		JAX00633934		JAX00633936		JAX00633937		JAX00633938		JAX00633943		JAX00633946		JAX00149586		JAX00149590		JAX00149591		JAX00633956		JAX00633957		JAX00633961		JAX00633965		JAX00149593		JAX00633970		JAX00633974		JAX00633981		JAX00231596		JAX00149605		JAX00633991		JAX00634005		JAX00634007		JAX00634008		JAX00149613		JAX00149614		JAX00149615		JAX00231600		JAX00634018		JAX00149618		JAX00634032		JAX00634034		JAX00634044		JAX00149622		JAX00634051		JAX00634054		JAX00149624		JAX00149627		JAX00634061		JAX00149629		JAX00634062		JAX00149631		JAX00634065		JAX00634071		JAX00149642		JAX00149646		JAX00634087		JAX00634088		JAX00149653		JAX00149654		JAX00231613		JAX00634103		JAX00634104		JAX00634105		JAX00634107		JAX00634109		JAX00634115		JAX00634120		JAX00149660		JAX00634130		JAX00149663		JAX00634139		JAX00149667		JAX00634141		JAX00149669		JAX00634143		JAX00634144		JAX00634148		JAX00231618		JAX00149671		JAX00149673		JAX00634151		JAX00149675		JAX00634157		JAX00149677		JAX00634175		JAX00634178		JAX00149679		JAX00634191		JAX00634196		JAX00634209		JAX00634219		JAX00149683		JAX00634224		JAX00634225		JAX00634227		JAX00231625		JAX00634236		JAX00634241		JAX00634245		JAX00634252		JAX00231627		JAX00231628		JAX00634256		JAX00634257		JAX00634258		JAX00634259		JAX00149695		JAX00634272		JAX00634275		JAX00634282		JAX00634288		JAX00634292		JAX00634295		JAX00634296		JAX00634297		JAX00634302		JAX00634303		JAX00634310		JAX00149708		JAX00149709		JAX00634313		JAX00634314		JAX00634319		JAX00634323		JAX00634325		JAX00149714		JAX00634333		JAX00634336		JAX00231633		JAX00231635		JAX00634339		JAX00634341		JAX00634343		JAX00634344		JAX00149717		JAX00634351		JAX00149719		JAX00634354		JAX00634355		JAX00634356		JAX00634358		JAX00634359		JAX00634361		JAX00634363		JAX00634365		JAX00149724		JAX00149725		JAX00149726		JAX00634383		JAX00634384		JAX00634387		JAX00634388		JAX00149728		JAX00634392		JAX00149738		JAX00634398		JAX00634403		JAX00634404		JAX00634405		JAX00634412		JAX00149744		JAX00634414		JAX00190048		JAX00634418		JAX00634420		JAX00634421		JAX00634427		JAX00634429		JAX00149749		JAX00149754		JAX00149756		JAX00634440		JAX00634441		JAX00634443		JAX00634445		JAX00149757		JAX00634454		JAX00634458		JAX00149765		JAX00634463		JAX00634465		JAX00634469		JAX00149766		JAX00634472		JAX00149770		JAX00149773		JAX00149774		JAX00231651		JAX00149777		JAX00634493		JAX00149779		JAX00634498		JAX00634508		JAX00149783		JAX00634516		JAX00149785		JAX00149787		JAX00149789		JAX00634525		JAX00634526		JAX00634527		JAX00634528		JAX00149791		JAX00634531		JAX00634534		JAX00634538		JAX00149794		JAX00634540		JAX00634541		JAX00634542		JAX00634544		JAX00149797		JAX00634550		JAX00634552		JAX00634554		JAX00634558		JAX00634564		JAX00634567		JAX00634577		JAX00634588		JAX00634593		JAX00149803		JAX00149804		JAX00634597		JAX00634598		JAX00149805		JAX00149806		JAX00634611		JAX00149807		JAX00634617		JAX00634622		JAX00634623		JAX00634625		JAX00149809		JAX00634633		JAX00634634		JAX00634635		JAX00634642		JAX00634644		JAX00634646		JAX00190050		JAX00149817		JAX00149818		JAX00634649		JAX00634664		JAX00634665		JAX00634666		JAX00634670		JAX00634671		JAX00634672		JAX00634673		JAX00149824		JAX00634680		JAX00634682		JAX00634685		JAX00634688		JAX00634693		JAX00634695		JAX00634697		JAX00634698		JAX00634701		JAX00149833		JAX00634705		JAX00634706		JAX00149836		JAX00149838		JAX00634720		JAX00634724		JAX00634728		JAX00634731		JAX00634734		JAX00634737		JAX00634739		JAX00634744		JAX00634746		JAX00634751		JAX00149843		JAX00634761		JAX00634768		JAX00634776		JAX00634782		JAX00634784		JAX00634785		JAX00634788		JAX00634789		JAX00634795		JAX00634796		JAX00634798		JAX00634799		JAX00149848		JAX00634803		JAX00634804		JAX00634805		JAX00149854		JAX00149856		JAX00634813		JAX00634821		JAX00149861		JAX00634827		JAX00634828		JAX00149864		JAX00634833		JAX00634861		JAX00634940		JAX00634942		JAX00149960		JAX00634944		JAX00634956		JAX00634957		JAX00634963		JAX00634968		JAX00149975		JAX00634971		JAX00634972		JAX00149976		JAX00634979		JAX00634984		JAX00149979		JAX00634987		JAX00634992		JAX00634994		JAX00634995		JAX00149982		JAX00634998		JAX00635001		JAX00635005		JAX00635009		JAX00635010		JAX00635011		JAX00635012		JAX00635017		JAX00149991		JAX00149992		JAX00149993		JAX00635027		JAX00149996		JAX00149997		JAX00635033		JAX00149998		JAX00149999		JAX00231682		JAX00635039		JAX00635048		JAX00635053		JAX00635062		JAX00635063		JAX00635068		JAX00635069		JAX00635071		JAX00635074		JAX00635077		JAX00635081		JAX00635084		JAX00635088		JAX00635093		JAX00635095		JAX00231687		JAX00635098		JAX00150023		JAX00635101		JAX00635107		JAX00150024		JAX00150025		JAX00635109		JAX00635110		JAX00635118		JAX00150027		JAX00635121		JAX00635123		JAX00635125		JAX00635126		JAX00635128		JAX00150030		JAX00635131		JAX00150033		JAX00150034		JAX00150035		JAX00635145		JAX00635149		JAX00635155		JAX00635156		JAX00635158		JAX00150039		JAX00635161		JAX00635165		JAX00150042		JAX00635170		JAX00635180		JAX00635184		JAX00635187		JAX00635189		JAX00150046		JAX00150048		JAX00635194		JAX00150049		JAX00635202		JAX00635209		JAX00635210		JAX00635216		JAX00635217		JAX00635219		JAX00635224		JAX00635225		JAX00635233		JAX00635242		JAX00635243		JAX00635244		JAX00635246		JAX00635255		JAX00635256		JAX00635257		JAX00635258		JAX00635263		JAX00635264		JAX00635265		JAX00635266		JAX00635271		JAX00150062		JAX00635278		JAX00635282		JAX00635285		JAX00635289		JAX00150064		JAX00635291		JAX00635294		JAX00635295		JAX00635298		JAX00231699		JAX00231701		JAX00635299		JAX00635303		JAX00150066		JAX00635309		JAX00635310		JAX00635311		JAX00150068		JAX00635312		JAX00635316		JAX00635318		JAX00635323		JAX00635326		JAX00635328		JAX00635331		JAX00635332		JAX00635335		JAX00635337		JAX00635350		JAX00635352		JAX00635353		JAX00150074		JAX00635358		JAX00635361		JAX00635367		JAX00150075		JAX00635376		JAX00635377		JAX00635382		JAX00635383		JAX00635389		JAX00635394		JAX00635395		JAX00635396		JAX00635397		JAX00635404		JAX00635407		JAX00635413		JAX00635420		JAX00635435		JAX00635439		JAX00150085		JAX00635444		JAX00635445		JAX00635448		JAX00231705		JAX00150088		JAX00150089		JAX00635451		JAX00635455		JAX00635456		JAX00150091		JAX00635465		JAX00635472		JAX00635474		JAX00635475		JAX00635476		JAX00150093		JAX00635480		JAX00635491		JAX00150095		JAX00635496		JAX00635497		JAX00150096		JAX00231709		JAX00150097		JAX00635504		JAX00635505		JAX00635506		JAX00635508		JAX00635511		JAX00635512		JAX00635514		JAX00150103		JAX00150107		JAX00635531		JAX00635532		JAX00635542		JAX00635545		JAX00635547		JAX00150109		JAX00150110		JAX00150111		JAX00231711		JAX00635551		JAX00635554		JAX00635556		JAX00635562		JAX00150115		JAX00635568		JAX00150116		JAX00635575		JAX00150117		JAX00150118		JAX00635581		JAX00150120		JAX00635583		JAX00635587		JAX00635598		JAX00635604		JAX00150131		JAX00635615		JAX00635620		JAX00635621		JAX00635622		JAX00150136		JAX00635625		JAX00635628		JAX00635629		JAX00635631		JAX00150140		JAX00635637		JAX00635639		JAX00635640		JAX00635642		JAX00635649		JAX00635650		JAX00150144		JAX00635652		JAX00635655		JAX00635657		JAX00635668		JAX00231722		JAX00635673		JAX00150151		JAX00635680		JAX00635687		JAX00635688		JAX00635695		JAX00635697		JAX00635698		JAX00150160		JAX00635699		JAX00150161		JAX00635703		JAX00635705		JAX00635706		JAX00150162		JAX00635712		JAX00150164		JAX00150165		JAX00635714		JAX00635716		JAX00635717		JAX00635725		JAX00635726		JAX00635727		JAX00635729		JAX00635730		JAX00150172		JAX00635743		JAX00635748		JAX00150176		JAX00635751		JAX00150177		JAX00635760		JAX00231730		JAX00150178		JAX00635766		JAX00635767		JAX00635768		JAX00150181		JAX00635771		JAX00635774		JAX00635782		JAX00635788		JAX00635789		JAX00635795		JAX00635796		JAX00635797		JAX00635803		JAX00635807		JAX00150185		JAX00635811		JAX00635821		JAX00635822		JAX00635824		JAX00635825		JAX00635826		JAX00635828		JAX00150187		JAX00231733		JAX00635832		JAX00635833		JAX00635834		JAX00635835		JAX00150190		JAX00150191		JAX00635837		JAX00635840		JAX00635842		JAX00635843		JAX00635849		JAX00635863		JAX00635881		JAX00635883		JAX00635890		JAX00635894		JAX00635897		JAX00635902		JAX00635914		JAX00635930		JAX00635931		JAX00635932		JAX00635934		JAX00635954		JAX00150211		JAX00150212		JAX00635968		JAX00635980		JAX00635983		JAX00635986		JAX00635987		JAX00635988		JAX00635990		JAX00150216		JAX00635992		JAX00150217		JAX00635997		JAX00636004		JAX00636008		JAX00636010		JAX00150223		JAX00150226		JAX00636022		JAX00636026		JAX00636031		JAX00636032		JAX00636040		JAX00636041		JAX00150231		JAX00636047		JAX00636049		JAX00636051		JAX00150233		JAX00636052		JAX00150235		JAX00636063		JAX00636073		JAX00636075		JAX00636076		JAX00636079		JAX00636082		JAX00636085		JAX00636089		JAX00636092		JAX00636093		JAX00636096		JAX00636097		JAX00636106		JAX00636107		JAX00636119		JAX00636127		JAX00636128		JAX00636131		JAX00636134		JAX00636135		JAX00636136		JAX00636138		JAX00636141		JAX00636144		JAX00636145		JAX00150250		JAX00150252		JAX00636151		JAX00636155		JAX00636157		JAX00636161		JAX00636162		JAX00150255		JAX00150257		JAX00636170		JAX00636174		JAX00636176		JAX00636179		JAX00150260		JAX00636189		JAX00150261		JAX00150263		JAX00636197		JAX00636198		JAX00190061		JAX00636208		JAX00636217		JAX00636219		JAX00636221		JAX00150266		JAX00636224		JAX00636226		JAX00150268		JAX00636229		JAX00636236		JAX00636239		JAX00636241		JAX00636242		JAX00636245		JAX00636252		JAX00636254		JAX00150271		JAX00150272		JAX00636260		JAX00636263		JAX00636266		JAX00636269		JAX00636270		JAX00636272		JAX00636275		JAX00150276		JAX00150277		JAX00636283		JAX00636285		JAX00150281		JAX00636294		JAX00636303		JAX00636310		JAX00636312		JAX00636313		JAX00150285		JAX00150286		JAX00150287		JAX00636327		JAX00150289		JAX00150290		JAX00636328		JAX00636331		JAX00636342		JAX00636344		JAX00636347		JAX00636348		JAX00636349		JAX00636357		JAX00636367		JAX00636373		JAX00636374		JAX00150300		JAX00636382		JAX00150301		JAX00150302		JAX00636383		JAX00636384		JAX00636385		JAX00150303		JAX00150304		JAX00150308		JAX00150311		JAX00636397		JAX00636398		JAX00150312		JAX00636402		JAX00150317		JAX00636410		JAX00150320		JAX00636416		JAX00150323		JAX00636417		JAX00150326		JAX00636473		JAX00636474		JAX00150369		JAX00150371		JAX00636478		JAX00150374		JAX00636483		JAX00636484		JAX00150376		JAX00636489		JAX00636492		JAX00150380		JAX00636494		JAX00636500		JAX00150386		JAX00150387		JAX00150388		JAX00150389		JAX00636505		JAX00636510		JAX00636512		JAX00636513		JAX00150392		JAX00636518		JAX00636520		JAX00636521		JAX00636522		JAX00636526		JAX00636527		JAX00636528		JAX00636542		JAX00150399		JAX00636544		JAX00636545		JAX00636546		JAX00636549		JAX00636552		JAX00150402		JAX00150403		JAX00150404		JAX00636556		JAX00150407		JAX00150409		JAX00150413		JAX00636566		JAX00636571		JAX00150415		JAX00150417		JAX00150419		JAX00636579		JAX00636581		JAX00636582		JAX00636583		JAX00636588		JAX00150420		JAX00636595		JAX00636600		JAX00150422		JAX00636603		JAX00636604		JAX00636605		JAX00150423		JAX00636609		JAX00636610		JAX00636612		JAX00636614		JAX00150427		JAX00636615		JAX00636617		JAX00636618		JAX00636624		JAX00636625		JAX00636628		JAX00636631		JAX00636632		JAX00636633		JAX00636641		JAX00150433		JAX00636643		JAX00636644		JAX00636646		JAX00636653		JAX00636654		JAX00636657		JAX00150435		JAX00150436		JAX00150437		JAX00636660		JAX00636661		JAX00636663		JAX00636666		JAX00636671		JAX00636672		JAX00636676		JAX00150439		JAX00150440		JAX00636682		JAX00150441		JAX00150442		JAX00636686		JAX00636691		JAX00636694		JAX00636696		JAX00636697		JAX00150444		JAX00636701		JAX00150445		JAX00636704		JAX00636717		JAX00636724		JAX00636725		JAX00636730		JAX00636731		JAX00636734		JAX00636735		JAX00636736		JAX00636738		JAX00231759		JAX00150453		JAX00636752		JAX00636753		JAX00150458		JAX00636766		JAX00636767		JAX00636773		JAX00636779		JAX00636780		JAX00636782		JAX00150463		JAX00636786		JAX00636787		JAX00636790		JAX00636799		JAX00150469		JAX00636803		JAX00150471		JAX00150473		JAX00636827		JAX00636829		JAX00636845		JAX00150477		JAX00636846		JAX00150480		JAX00150481		JAX00636850		JAX00636858		JAX00636859		JAX00636865		JAX00636888		JAX00150508		JAX00150509		JAX00636893		JAX00150513		JAX00636905		JAX00636907		JAX00150523		JAX00636923		JAX00636927		JAX00150549		JAX00636945		JAX00636946		JAX00150556		JAX00636950		JAX00636952		JAX00150562		JAX00636955		JAX00636958		JAX00150565		JAX00150568		JAX00636961		JAX00636967		JAX00150571		JAX00636970		JAX00636974		JAX00636977		JAX00150581		JAX00636980		JAX00150583		JAX00636987		JAX00636988		JAX00636989		JAX00637004		JAX00150611		JAX00637020		JAX00637024		JAX00150614		JAX00150615		JAX00150616		JAX00637026		JAX00637028		JAX00150623		JAX00637047		JAX00150638		JAX00637053		JAX00637054		JAX00150642		JAX00637056		JAX00150645		JAX00637064		JAX00150647		JAX00637065		JAX00637068		JAX00637069		JAX00637070		JAX00637071		JAX00637072		JAX00637074		JAX00637078		JAX00637081		JAX00150650		JAX00637092		JAX00150652		JAX00150653		JAX00637094		JAX00150654		JAX00150655		JAX00637096		JAX00637097		JAX00150656		JAX00637101		JAX00150660		JAX00150662		JAX00637115		JAX00231785		JAX00231786		JAX00637116		JAX00637118		JAX00150664		JAX00637126		JAX00637130		JAX00150666		JAX00637133		JAX00637135		JAX00637138		JAX00637151		JAX00637152		JAX00637153		JAX00150677		JAX00637159		JAX00637174		JAX00637181		JAX00637182		JAX00150693		JAX00637205		JAX00637206		JAX00637211		JAX00637212		JAX00637224		JAX00637226		JAX00637227		JAX00637234		JAX00637239		JAX00637242		JAX00637247		JAX00637262		JAX00231806		JAX00637282		JAX00150714		JAX00150720		JAX00637295		JAX00637296		JAX00637299		JAX00637305		JAX00150726		JAX00637308		JAX00150729		JAX00637313		JAX00637318		JAX00637322		JAX00150731		JAX00150732		JAX00637324		JAX00150733		JAX00637325		JAX00231812		JAX00150739		JAX00637337		JAX00637338		JAX00637342		JAX00150742		JAX00637345		JAX00637346		JAX00231813		JAX00150743		JAX00150744		JAX00231815		JAX00637352		JAX00637356		JAX00150748		JAX00231817		JAX00637365		JAX00150749		JAX00637366		JAX00150750		JAX00637367		JAX00150753		JAX00637375		JAX00637376		JAX00150755		JAX00637385		JAX00637386		JAX00150759		JAX00637391		JAX00637401		JAX00637408		JAX00150764		JAX00637414		JAX00150769		JAX00231825		JAX00637428		JAX00637429		JAX00637430		JAX00637435		JAX00150775		JAX00637437		JAX00637450		JAX00637456		JAX00637458		JAX00637460		JAX00637464		JAX00637466		JAX00637470		JAX00637471		JAX00150786		JAX00637474		JAX00150790		JAX00637481		JAX00637482		JAX00150791		JAX00637490		JAX00637497		JAX00150794		JAX00150795		JAX00150797		JAX00637503		JAX00150800		JAX00637513		JAX00637514		JAX00150803		JAX00150804		JAX00637516		JAX00637517		JAX00637518		JAX00637519		JAX00637522		JAX00150808		JAX00637525		JAX00150811		JAX00190067		JAX00150815		JAX00637539		JAX00637540		JAX00637544		JAX00637548		JAX00637551		JAX00637553		JAX00637555		JAX00637556		JAX00150821		JAX00637561		JAX00150823		JAX00637562		JAX00150824		JAX00150825		JAX00150831		JAX00637576		JAX00637580		JAX00637595		JAX00637606		JAX00637607		JAX00637609		JAX00637610		JAX00637613		JAX00637616		JAX00150837		JAX00637623		JAX00637631		JAX00637633		JAX00637634		JAX00637635		JAX00637638		JAX00637640		JAX00150839		JAX00637643		JAX00637649		JAX00637650		JAX00150841		JAX00637666		JAX00637668		JAX00150845		JAX00150847		JAX00637679		JAX00637685		JAX00150850		JAX00637688		JAX00637693		JAX00637698		JAX00150851		JAX00637710		JAX00637713		JAX00637714		JAX00637715		JAX00637718		JAX00637733		JAX00637735		JAX00637736		JAX00637737		JAX00637740		JAX00637748		JAX00637749		JAX00637752		JAX00150860		JAX00637753		JAX00637755		JAX00150861		JAX00150862		JAX00637762		JAX00637764		JAX00637775		JAX00150864		JAX00150865		JAX00637780		JAX00637785		JAX00637794		JAX00637800		JAX00150871		JAX00637811		JAX00637819		JAX00637820		JAX00150875		JAX00637833		JAX00637835		JAX00637836		JAX00637837		JAX00637838		JAX00637839		JAX00637843		JAX00150878		JAX00637848		JAX00150881		JAX00231843		JAX00150886		JAX00637862		JAX00637864		JAX00231845		JAX00637868		JAX00637869		JAX00637875		JAX00637876		JAX00637878		JAX00150890		JAX00150892		JAX00637882		JAX00150896		JAX00637896		JAX00637899		JAX00637903		JAX00637905		JAX00637913		JAX00150900		JAX00637916		JAX00637919		JAX00637921		JAX00150903		JAX00637925		JAX00150907		JAX00637931		JAX00231849		JAX00637937		JAX00637941		JAX00637942		JAX00637944		JAX00231851		JAX00637949		JAX00637952		JAX00637953		JAX00637958		JAX00637961		JAX00637966		JAX00637967		JAX00150921		JAX00150925		JAX00637972		JAX00637977		JAX00637981		JAX00637985		JAX00637992		JAX00637999		JAX00638001		JAX00150940		JAX00638005		JAX00638014		JAX00231859		JAX00638019		JAX00638033		JAX00638037		JAX00150954		JAX00150955		JAX00638041		JAX00150956		JAX00150958		JAX00638076		JAX00638079		JAX00150980		JAX00638131		JAX00638151		JAX00150994		JAX00638157		JAX00638162		JAX00638166		JAX00638168		JAX00150998		JAX00150999		JAX00638171		JAX00638176		JAX00638177		JAX00638178		JAX00151009		JAX00638188		JAX00638221		JAX00638227		JAX00638228		JAX00151028		JAX00638232		JAX00638233		JAX00638237		JAX00638238		JAX00151037		JAX00638242		JAX00638245		JAX00638248		JAX00638250		JAX00151044		JAX00151045		JAX00638252		JAX00638255		JAX00638263		JAX00638267		JAX00638273		JAX00151049		JAX00151051		JAX00638278		JAX00638283		JAX00638284		JAX00638286		JAX00638288		JAX00638290		JAX00638292		JAX00638296		JAX00231878		JAX00231879		JAX00151060		JAX00638305		JAX00151061		JAX00638314		JAX00638316		JAX00151064		JAX00638320		JAX00638321		JAX00638322		JAX00638324		JAX00638327		JAX00151066		JAX00638334		JAX00638335		JAX00638336		JAX00638341		JAX00151068		JAX00638347		JAX00638349		JAX00638350		JAX00638353		JAX00638356		JAX00638357		JAX00638361		JAX00638364		JAX00638367		JAX00638374		JAX00231884		JAX00638385		JAX00638390		JAX00638395		JAX00638397		JAX00638399		JAX00638402		JAX00638406		JAX00151075		JAX00151076		JAX00151078		JAX00638416		JAX00638417		JAX00638419		JAX00638421		JAX00151079		JAX00231888		JAX00638429		JAX00231889		JAX00151082		JAX00151083		JAX00638436		JAX00638438		JAX00638440		JAX00638441		JAX00231890		JAX00638445		JAX00638446		JAX00638447		JAX00638460		JAX00638468		JAX00151090		JAX00638470		JAX00638481		JAX00638483		JAX00638484		JAX00151094		JAX00638489		JAX00638490		JAX00638491		JAX00638496		JAX00638506		JAX00151097		JAX00638519		JAX00638520		JAX00638526		JAX00231896		JAX00151100		JAX00638541		JAX00638542		JAX00638543		JAX00638553		JAX00638557		JAX00151103		JAX00638561		JAX00638565		JAX00151104		JAX00638567		JAX00638570		JAX00638574		JAX00151107		JAX00638580		JAX00638587		JAX00638590		JAX00638593		JAX00638594		JAX00638602		JAX00638603		JAX00638606		JAX00151111		JAX00151112		JAX00638613		JAX00151117		JAX00231901		JAX00638619		JAX00231902		JAX00231903		JAX00638629		JAX00638632		JAX00638634		JAX00638635		JAX00638639		JAX00638640		JAX00638642		JAX00638645		JAX00151125		JAX00190072		JAX00638653		JAX00638656		JAX00151127		JAX00638661		JAX00638662		JAX00638664		JAX00151130		JAX00638675		JAX00638677		JAX00638680		JAX00638681		JAX00151133		JAX00638682		JAX00638684		JAX00638685		JAX00151135		JAX00638688		JAX00638689		JAX00638692		JAX00151136		JAX00151139		JAX00231907		JAX00151140		JAX00638713		JAX00638716		JAX00638719		JAX00638720		JAX00231909		JAX00638721		JAX00638731		JAX00638739		JAX00638741		JAX00151154		JAX00151155		JAX00638748		JAX00638753		JAX00638757		JAX00151159		JAX00231914		JAX00638761		JAX00638764		JAX00151161		JAX00151162		JAX00638769		JAX00638772		JAX00638773		JAX00638774		JAX00151163		JAX00638779		JAX00638780		JAX00638782		JAX00151166		JAX00151172		JAX00231917		JAX00638809		JAX00638810		JAX00638811		JAX00151177		JAX00638814		JAX00638818		JAX00151178		JAX00638821		JAX00151179		JAX00638822		JAX00151180		JAX00638823		JAX00638826		JAX00231920		JAX00151184		JAX00638829		JAX00638832		JAX00231922		JAX00638837		JAX00638841		JAX00231923		JAX00638845		JAX00638848		JAX00151190		JAX00638851		JAX00638853		JAX00638864		JAX00638865		JAX00151194		JAX00231925		JAX00638875		JAX00638876		JAX00638880		JAX00151196		JAX00151197		JAX00638883		JAX00151201		JAX00638889		JAX00638891		JAX00638892		JAX00151202		JAX00151203		JAX00638898		JAX00638901		JAX00638905		JAX00638908		JAX00638909		JAX00638912		JAX00151208		JAX00638929		JAX00151213		JAX00151216		JAX00638934		JAX00638936		JAX00638937		JAX00151217		JAX00151218		JAX00638944		JAX00638946		JAX00231929		JAX00151220		JAX00638948		JAX00638949		JAX00638950		JAX00638954		JAX00638961		JAX00638964		JAX00638965		JAX00151232		JAX00190076		JAX00638975		JAX00151235		JAX00638979		JAX00638988		JAX00638991		JAX00151241		JAX00638999		JAX00639000		JAX00639008		JAX00639009		JAX00639028		JAX00639029		JAX00231939		JAX00639033		JAX00639039		JAX00151260		JAX00639042		JAX00639043		JAX00639046		JAX00151262		JAX00639051		JAX00639054		JAX00639058		JAX00639059		JAX00639060		JAX00639061		JAX00639063		JAX00639065		JAX00639069		JAX00639070		JAX00151272		JAX00639092		JAX00231943		JAX00639097		JAX00639099		JAX00639102		JAX00639103		JAX00639109		JAX00151278		JAX00639122		JAX00639124		JAX00639126		JAX00151280		JAX00151281		JAX00151282		JAX00639127		JAX00639140		JAX00639147		JAX00639148		JAX00151285		JAX00639154		JAX00639168		JAX00639169		JAX00639171		JAX00639172		JAX00639185		JAX00639187		JAX00151295		JAX00639191		JAX00639192		JAX00639197		JAX00151302		JAX00639200		JAX00639201		JAX00639210		JAX00151304		JAX00639220		JAX00639227		JAX00639229		JAX00639230		JAX00639231		JAX00639241		JAX00639242		JAX00639247		JAX00151317		JAX00639250		JAX00151319		JAX00639256		JAX00639260		JAX00639263		JAX00639264		JAX00639265		JAX00190079		JAX00639267		JAX00639268		JAX00639269		JAX00639271		JAX00151329		JAX00639277		JAX00639281		JAX00639282		JAX00639283		JAX00151332		JAX00151333		JAX00639286		JAX00639288		JAX00639290		JAX00151335		JAX00639294		JAX00639295		JAX00639302		JAX00151337		JAX00639303		JAX00151339		JAX00639307		JAX00639309		JAX00639311		JAX00151341		JAX00151342		JAX00639317		JAX00639320		JAX00639336		JAX00639339		JAX00151350		JAX00639346		JAX00151351		JAX00151353		JAX00639355		JAX00151359		JAX00639373		JAX00639376		JAX00639390		JAX00639391		JAX00231964		JAX00639394		JAX00639396		JAX00639398		JAX00639401		JAX00639405		JAX00190080		JAX00151373		JAX00639412		JAX00639422		JAX00151375		JAX00190081		JAX00231970		JAX00639424		JAX00639426		JAX00639430		JAX00639439		JAX00639441		JAX00151389		JAX00151390		JAX00639448		JAX00639450		JAX00639452		JAX00151392		JAX00151395		JAX00639457		JAX00151397		JAX00151398		JAX00151399		JAX00639466		JAX00151401		JAX00151402		JAX00151403		JAX00639475		JAX00639478		JAX00639479		JAX00151412		JAX00639489		JAX00151415		JAX00639495		JAX00639499		JAX00639505		JAX00639506		JAX00639508		JAX00151421		JAX00639517		JAX00639518		JAX00151423		JAX00151425		JAX00639521		JAX00151426		JAX00151427		JAX00190083		JAX00639535		JAX00639536		JAX00639538		JAX00151432		JAX00639541		JAX00639546		JAX00639549		JAX00639558		JAX00639561		JAX00639565		JAX00639566		JAX00639572		JAX00639583		JAX00151449		JAX00639585		JAX00639588		JAX00639589		JAX00639590		JAX00639593		JAX00151453		JAX00151454		JAX00639597		JAX00639598		JAX00639612		JAX00639616		JAX00639617		JAX00639620		JAX00639624		JAX00639627		JAX00639629		JAX00151462		JAX00151466		JAX00151467		JAX00639636		JAX00151468		JAX00639648		JAX00151473		JAX00639652		JAX00639653		JAX00639654		JAX00639658		JAX00231993		JAX00231994		JAX00639661		JAX00639665		JAX00639669		JAX00151480		JAX00639671		JAX00639674		JAX00151483		JAX00639677		JAX00639679		JAX00639681		JAX00639682		JAX00639683		JAX00639684		JAX00151489		JAX00151490		JAX00151492		JAX00151494		JAX00639697		JAX00639699		JAX00639701		JAX00639704		JAX00190084		JAX00639706		JAX00151503		JAX00639709		JAX00639710		JAX00639716		JAX00639720		JAX00639723		JAX00151507		JAX00151509		JAX00639728		JAX00639730		JAX00639731		JAX00639732		JAX00639733		JAX00639736		JAX00639739		JAX00639740		JAX00639747		JAX00151515		JAX00151517		JAX00639759		JAX00639764		JAX00639766		JAX00639774		JAX00639776		JAX00151522		JAX00639788		JAX00639793		JAX00151527		JAX00639809		JAX00151533		JAX00639820		JAX00639823		JAX00639824		JAX00639826		JAX00639833		JAX00151538		JAX00151539		JAX00151542		JAX00639845		JAX00639846		JAX00151544		JAX00151545		JAX00151546		JAX00151547		JAX00151550		JAX00639859		JAX00639861		JAX00190085		JAX00639862		JAX00639863		JAX00151554		JAX00151555		JAX00639879		JAX00639884		JAX00639885		JAX00639890		JAX00639902		JAX00639903		JAX00639907		JAX00639909		JAX00639912		JAX00639913		JAX00151571		JAX00639927		JAX00639941		JAX00151574		JAX00639944		JAX00639945		JAX00151575		JAX00639952		JAX00639954		JAX00639956		JAX00151577		JAX00639958		JAX00151578		JAX00639960		JAX00151579		JAX00639962		JAX00151580		JAX00639964		JAX00639975		JAX00639977		JAX00639978		JAX00639979		JAX00639980		JAX00639985		JAX00639986		JAX00151583		JAX00639987		JAX00639992		JAX00639993		JAX00639997		JAX00639998		JAX00640002		JAX00151589		JAX00640009		JAX00640013		JAX00640014		JAX00151593		JAX00640017		JAX00640018		JAX00640023		JAX00640024		JAX00640027		JAX00640029		JAX00640031		JAX00151600		JAX00640035		JAX00151601		JAX00640041		JAX00151605		JAX00640046		JAX00640047		JAX00640048		JAX00640056		JAX00640057		JAX00640059		JAX00640065		JAX00640067		JAX00640068		JAX00151607		JAX00640074		JAX00640076		JAX00640077		JAX00640078		JAX00151610		JAX00640085		JAX00640095		JAX00151617		JAX00640102		JAX00640116		JAX00640119		JAX00640121		JAX00640124		JAX00151626		JAX00151627		JAX00640133		JAX00640140		JAX00151630		JAX00640144		JAX00640147		JAX00640150		JAX00640152		JAX00151631		JAX00640155		JAX00640156		JAX00640158		JAX00640160		JAX00640162		JAX00640164		JAX00151636		JAX00151637		JAX00151639		JAX00640171		JAX00640173		JAX00640195		JAX00151649		JAX00151653		JAX00640209		JAX00151655		JAX00640219		JAX00640222		JAX00640224		JAX00151658		JAX00640227		JAX00640229		JAX00640232		JAX00151661		JAX00640239		JAX00232036		JAX00640243		JAX00151667		JAX00640248		JAX00640249		JAX00151669		JAX00640251		JAX00151670		JAX00640258		JAX00640259		JAX00640261		JAX00640263		JAX00232038		JAX00640271		JAX00151673		JAX00640280		JAX00640281		JAX00151675		JAX00151677		JAX00640287		JAX00640288		JAX00640290		JAX00640292		JAX00640294		JAX00640295		JAX00640296		JAX00640298		JAX00640304		JAX00640315		JAX00640316		JAX00640317		JAX00640318		JAX00640323		JAX00190089		JAX00640325		JAX00151687		JAX00151688		JAX00190090		JAX00151692		JAX00640332		JAX00640335		JAX00640338		JAX00151694		JAX00640346		JAX00151697		JAX00640350		JAX00640351		JAX00640356		JAX00640365		JAX00640378		JAX00151703		JAX00151704		JAX00640386		JAX00640387		JAX00640389		JAX00640390		JAX00640393		JAX00151706		JAX00640398		JAX00640399		JAX00640403		JAX00640405		JAX00640406		JAX00151712		JAX00640422		JAX00640428		JAX00640430		JAX00640433		JAX00640436		JAX00640439		JAX00640445		JAX00640448		JAX00151714		JAX00151716		JAX00640452		JAX00232049		JAX00151717		JAX00151719		JAX00640455		JAX00640472		JAX00640474		JAX00640475		JAX00640477		JAX00232053		JAX00151724		JAX00640485		JAX00640486		JAX00640487		JAX00640488		JAX00640493		JAX00151727		JAX00151728		JAX00640502		JAX00151731		JAX00640508		JAX00640513		JAX00640517		JAX00151734		JAX00640519		JAX00640521		JAX00640530		JAX00151738		JAX00151739		JAX00640531		JAX00640532		JAX00640533		JAX00151741		JAX00640535		JAX00640538		JAX00640539		JAX00640545		JAX00151747		JAX00151749		JAX00640552		JAX00640555		JAX00640558		JAX00151753		JAX00640563		JAX00640565		JAX00232062		JAX00640570		JAX00151757		JAX00640577		JAX00640578		JAX00151759		JAX00151763		JAX00151764		JAX00640589		JAX00640593		JAX00151765		JAX00151766		JAX00151767		JAX00232065		JAX00151768		JAX00640606		JAX00151771		JAX00640616		JAX00151774		JAX00232068		JAX00640618		JAX00640626		JAX00640627		JAX00151780		JAX00640631		JAX00640632		JAX00640635		JAX00640636		JAX00640637		JAX00640645		JAX00151789		JAX00640649		JAX00232073		JAX00232075		JAX00640659		JAX00640660		JAX00640669		JAX00640674		JAX00640682		JAX00640685		JAX00640688		JAX00640689		JAX00640690		JAX00640691		JAX00640700		JAX00640706		JAX00640708		JAX00640713		JAX00640716		JAX00640722		JAX00640729		JAX00151808		JAX00640733		JAX00151811		JAX00232083		JAX00640759		JAX00640760		JAX00640761		JAX00151828		JAX00151830		JAX00640763		JAX00151833		JAX00151834		JAX00151836		JAX00151837		JAX00151839		JAX00640774		JAX00151841		JAX00640776		JAX00640781		JAX00151843		JAX00151844		JAX00151846		JAX00640794		JAX00640795		JAX00151852		JAX00151853		JAX00151854		JAX00640798		JAX00640799		JAX00640802		JAX00640804		JAX00151855		JAX00640805		JAX00640808		JAX00640812		JAX00640817		JAX00640830		JAX00640838		JAX00151880		JAX00151881		JAX00640846		JAX00640850		JAX00151909		JAX00640883		JAX00640884		JAX00151913		JAX00640886		JAX00640887		JAX00640890		JAX00640894		JAX00640896		JAX00151915		JAX00640898		JAX00151918		JAX00151919		JAX00640901		JAX00640903		JAX00640904		JAX00640907		JAX00640909		JAX00640912		JAX00151928		JAX00640917		JAX00640919		JAX00640923		JAX00640925		JAX00640930		JAX00640932		JAX00640935		JAX00640936		JAX00640938		JAX00640944		JAX00190093		JAX00151948		JAX00151949		JAX00640958		JAX00640959		JAX00151951		JAX00640962		JAX00640964		JAX00640965		JAX00640968		JAX00640969		JAX00640971		JAX00640972		JAX00640977		JAX00640982		JAX00151964		JAX00151967		JAX00640983		JAX00151969		JAX00640990		JAX00640994		JAX00641001		JAX00641003		JAX00641005		JAX00151977		JAX00641008		JAX00641010		JAX00641016		JAX00641032		JAX00641034		JAX00232096		JAX00151994		JAX00641045		JAX00641046		JAX00641054		JAX00641058		JAX00152000		JAX00152001		JAX00152003		JAX00152004		JAX00641073		JAX00641081		JAX00152005		JAX00641089		JAX00641091		JAX00152011		JAX00190094		JAX00641095		JAX00641100		JAX00152017		JAX00641105		JAX00641106		JAX00641108		JAX00641109		JAX00641113		JAX00152023		JAX00641114		JAX00152024		JAX00152025		JAX00641120		JAX00641121		JAX00641124		JAX00641129		JAX00641134		JAX00641135		JAX00152033		JAX00152034		JAX00641139		JAX00641141		JAX00152035		JAX00641143		JAX00641145		JAX00641146		JAX00641150		JAX00152042		JAX00641152		JAX00152043		JAX00152047		JAX00641156		JAX00152052		JAX00641163		JAX00641165		JAX00641169		JAX00641171		JAX00641172		JAX00152061		JAX00641177		JAX00641180		JAX00641183		JAX00641185		JAX00641187		JAX00641188		JAX00152072		JAX00641189		JAX00152073		JAX00152074		JAX00152075		JAX00641199		JAX00152077		JAX00152079		JAX00152081		JAX00641206		JAX00152085		JAX00641212		JAX00232106		JAX00641238		JAX00641242		JAX00641243		JAX00641246		JAX00152093		JAX00152096		JAX00641250		JAX00641251		JAX00641256		JAX00152099		JAX00152103		JAX00641262		JAX00152105		JAX00641267		JAX00641272		JAX00641276		JAX00641281		JAX00152110		JAX00641285		JAX00641286		JAX00641289		JAX00152113		JAX00152114		JAX00641291		JAX00641295		JAX00641296		JAX00152116		JAX00152117		JAX00641301		JAX00641302		JAX00152122		JAX00641316		JAX00641317		JAX00641319		JAX00641323		JAX00641325		JAX00152126		JAX00641329		JAX00641331		JAX00641332		JAX00152127		JAX00152128		JAX00152130		JAX00152132		JAX00641341		JAX00152134		JAX00641344		JAX00641346		JAX00641350		JAX00152138		JAX00641355		JAX00641356		JAX00641360		JAX00152140		JAX00641361		JAX00641362		JAX00641363		JAX00152142		JAX00641365		JAX00152144		JAX00641368		JAX00641370		JAX00641372		JAX00152146		JAX00641383		JAX00641385		JAX00641389		JAX00641393		JAX00152149		JAX00641395		JAX00641398		JAX00641399		JAX00641400		JAX00152152		JAX00641412		JAX00641414		JAX00152158		JAX00641416		JAX00641419		JAX00152162		JAX00641424		JAX00641425		JAX00152164		JAX00152165		JAX00641427		JAX00641429		JAX00152167		JAX00641431		JAX00152168		JAX00152169		JAX00152172		JAX00641441		JAX00152177		JAX00641448		JAX00641452		JAX00641458		JAX00641461		JAX00152183		JAX00641466		JAX00641467		JAX00641468		JAX00641472		JAX00641473		JAX00641476		JAX00641478		JAX00152188		JAX00152189		JAX00641483		JAX00641486		JAX00641493		JAX00641496		JAX00152193		JAX00232118		JAX00641506		JAX00641507		JAX00641509		JAX00641515		JAX00641518		JAX00232119		JAX00641521		JAX00152197		JAX00641526		JAX00152200		JAX00641532		JAX00641533		JAX00152203		JAX00152204		JAX00641546		JAX00152206		JAX00641548		JAX00641550		JAX00152209		JAX00152210		JAX00152211		JAX00641555		JAX00641557		JAX00232123		JAX00152212		JAX00641567		JAX00641570		JAX00641573		JAX00152220		JAX00152221		JAX00641579		JAX00152223		JAX00152229		JAX00641596		JAX00641597		JAX00641599		JAX00641606		JAX00641614		JAX00641620		JAX00152241		JAX00152242		JAX00152243		JAX00152244		JAX00152245		JAX00641625		JAX00152246		JAX00641629		JAX00152248		JAX00152249		JAX00152250		JAX00641633		JAX00152251		JAX00152252		JAX00641635		JAX00641636		JAX00641641		JAX00641642		JAX00641643		JAX00641645		JAX00641646		JAX00641651		JAX00641653		JAX00641655		JAX00641659		JAX00641660		JAX00641662		JAX00641668		JAX00641671		JAX00641675		JAX00152265		JAX00641677		JAX00641679		JAX00641681		JAX00152268		JAX00152270		JAX00641684		JAX00641685		JAX00641686		JAX00641692		JAX00641694		JAX00641695		JAX00641700		JAX00152277		JAX00641704		JAX00152281		JAX00152283		JAX00641715		JAX00641723		JAX00641724		JAX00641725		JAX00641726		JAX00641728		JAX00152286		JAX00641744		JAX00152290		JAX00152292		JAX00641750		JAX00641754		JAX00641755		JAX00641756		JAX00641757		JAX00641758		JAX00641761		JAX00152293		JAX00152294		JAX00641764		JAX00641766		JAX00641771		JAX00641776		JAX00641778		JAX00641782		JAX00152298		JAX00641785		JAX00152301		JAX00641795		JAX00152303		JAX00641806		JAX00641809		JAX00152307		JAX00641811		JAX00152308		JAX00641816		JAX00152309		JAX00641819		JAX00641820		JAX00641821		JAX00641825		JAX00641827		JAX00152313		JAX00152314		JAX00152316		JAX00641845		JAX00641846		JAX00641850		JAX00641858		JAX00641861		JAX00641865		JAX00641866		JAX00641867		JAX00641877		JAX00152321		JAX00641882		JAX00152322		JAX00232131		JAX00641892		JAX00641902		JAX00641905		JAX00641907		JAX00641912		JAX00641914		JAX00641918		JAX00641920		JAX00641921		JAX00641926		JAX00641929		JAX00641930		JAX00641938		JAX00641944		JAX00641948		JAX00641950		JAX00641962		JAX00641964		JAX00641966		JAX00641986		JAX00641995		JAX00641998		JAX00642003		JAX00642005		JAX00152349		JAX00642010		JAX00642011		JAX00642022		JAX00152355		JAX00642023		JAX00152359		JAX00152360		JAX00642040		JAX00642042		JAX00152364		JAX00642043		JAX00642047		JAX00642053		JAX00642054		JAX00642056		JAX00642058		JAX00642063		JAX00152368		JAX00152369		JAX00642071		JAX00152371		JAX00152372		JAX00642073		JAX00152375		JAX00642087		JAX00152376		JAX00642090		JAX00642091		JAX00152377		JAX00642095		JAX00642099		JAX00642101		JAX00152379		JAX00152380		JAX00642110		JAX00642114		JAX00642116		JAX00152381		JAX00152382		JAX00642122		JAX00642130		JAX00152385		JAX00642138		JAX00642140		JAX00642141		JAX00642150		JAX00152388		JAX00152389		JAX00642152		JAX00152390		JAX00642155		JAX00642157		JAX00642159		JAX00642160		JAX00152397		JAX00642164		JAX00642165		JAX00152398		JAX00642169		JAX00642172		JAX00642173		JAX00642174		JAX00642176		JAX00152402		JAX00232143		JAX00152404		JAX00642178		JAX00642182		JAX00642184		JAX00642186		JAX00642190		JAX00232145		JAX00642191		JAX00152411		JAX00642192		JAX00642194		JAX00642196		JAX00642198		JAX00232147		JAX00152415		JAX00642212		JAX00642216		JAX00642218		JAX00152418		JAX00642221		JAX00642223		JAX00232148		JAX00642229		JAX00642230		JAX00642231		JAX00642232		JAX00232150		JAX00642236		JAX00152426		JAX00642241		JAX00642243		JAX00642247		JAX00642252		JAX00152433		JAX00642267		JAX00642269		JAX00152435		JAX00642270		JAX00152436		JAX00642272		JAX00642275		JAX00642278		JAX00642284		JAX00152441		JAX00152442		JAX00152445		JAX00642294		JAX00152448		JAX00642297		JAX00232159		JAX00152453		JAX00152454		JAX00642307		JAX00642310		JAX00232160		JAX00642314		JAX00152457		JAX00152458		JAX00642322		JAX00642323		JAX00642324		JAX00152461		JAX00642325		JAX00232163		JAX00642328		JAX00642329		JAX00642333		JAX00642334		JAX00152465		JAX00152466		JAX00642335		JAX00642343		JAX00152472		JAX00642345		JAX00642346		JAX00642348		JAX00642351		JAX00642355		JAX00152479		JAX00642357		JAX00642359		JAX00152484		JAX00642380		JAX00152485		JAX00152488		JAX00152489		JAX00152490		JAX00642385		JAX00190106		JAX00642390		JAX00152491		JAX00642395		JAX00642397		JAX00642400		JAX00152494		JAX00152495		JAX00232173		JAX00642402		JAX00152497		JAX00642403		JAX00642410		JAX00152499		JAX00642411		JAX00642416		JAX00642417		JAX00642418		JAX00152500		JAX00152501		JAX00152503		JAX00642421		JAX00152504		JAX00642422		JAX00642426		JAX00642429		JAX00642435		JAX00642437		JAX00642442		JAX00152515		JAX00152517		JAX00642443		JAX00642449		JAX00642450		JAX00642454		JAX00642457		JAX00642458		JAX00152521		JAX00642460		JAX00152523		JAX00232184		JAX00642466		JAX00642471		JAX00152526		JAX00152528		JAX00642483		JAX00152533		JAX00642489		JAX00642490		JAX00642492		JAX00642494		JAX00642496		JAX00152537		JAX00642498		JAX00152539		JAX00152540		JAX00642504		JAX00642505		JAX00642506		JAX00152542		JAX00232193		JAX00152546		JAX00642512		JAX00642513		JAX00642517		JAX00642518		JAX00232196		JAX00152556		JAX00642524		JAX00642528		JAX00642529		JAX00152557		JAX00642534		JAX00642537		JAX00642539		JAX00642540		JAX00642544		JAX00642547		JAX00642548		JAX00642550		JAX00152564		JAX00190108		JAX00152567		JAX00190109		JAX00152569		JAX00642561		JAX00642562		JAX00232200		JAX00642563		JAX00642564		JAX00642565		JAX00152573		JAX00642576		JAX00642584		JAX00190110		JAX00642592		JAX00642594		JAX00642596		JAX00152584		JAX00642609		JAX00642610		JAX00642612		JAX00152592		JAX00642616		JAX00642617		JAX00642619		JAX00642620		JAX00642622		JAX00152593		JAX00152595		JAX00642625		JAX00642626		JAX00642631		JAX00152599		JAX00152601		JAX00642633		JAX00642637		JAX00642639		JAX00642642		JAX00152602		JAX00642645		JAX00232215		JAX00642654		JAX00152609		JAX00642662		JAX00642668		JAX00152615		JAX00642671		JAX00642674		JAX00232219		JAX00642678		JAX00152620		JAX00642680		JAX00642683		JAX00152622		JAX00642685		JAX00642689		JAX00642690		JAX00642693		JAX00152626		JAX00152627		JAX00642702		JAX00642706		JAX00642707		JAX00152631		JAX00642712		JAX00152632		JAX00152633		JAX00642713		JAX00152634		JAX00642718		JAX00152637		JAX00642721		JAX00642724		JAX00642733		JAX00152641		JAX00642738		JAX00642740		JAX00642742		JAX00152643		JAX00642746		JAX00642748		JAX00152644		JAX00642749		JAX00152645		JAX00642752		JAX00152647		JAX00152648		JAX00642763		JAX00152651		JAX00152652		JAX00642772		JAX00642773		JAX00642775		JAX00642776		JAX00152654		JAX00642781		JAX00642782		JAX00152655		JAX00642789		JAX00642790		JAX00152656		JAX00642794		JAX00152659		JAX00152661		JAX00152662		JAX00642805		JAX00642807		JAX00642808		JAX00642809		JAX00642818		JAX00152663		JAX00152664		JAX00152665		JAX00642824		JAX00642828		JAX00642830		JAX00642833		JAX00642834		JAX00642836		JAX00642838		JAX00642842		JAX00642846		JAX00642847		JAX00642849		JAX00642853		JAX00642854		JAX00152681		JAX00642856		JAX00642858		JAX00642859		JAX00152686		JAX00152688		JAX00642869		JAX00152689		JAX00642871		JAX00642874		JAX00642876		JAX00642877		JAX00642879		JAX00642880		JAX00152693		JAX00642882		JAX00152694		JAX00642883		JAX00152695		JAX00152696		JAX00642891		JAX00642900		JAX00642901		JAX00642902		JAX00642907		JAX00642909		JAX00152702		JAX00152704		JAX00152707		JAX00642924		JAX00642926		JAX00642931		JAX00232242		JAX00642933		JAX00642934		JAX00152715		JAX00642944		JAX00642946		JAX00190113		JAX00152716		JAX00152717		JAX00152718		JAX00152721		JAX00642953		JAX00642954		JAX00642960		JAX00642963		JAX00642969		JAX00232248		JAX00232249		JAX00642973		JAX00642977		JAX00642984		JAX00642986		JAX00642988		JAX00642989		JAX00642994		JAX00643000		JAX00152731		JAX00643013		JAX00643014		JAX00643016		JAX00643020		JAX00643024		JAX00643028		JAX00152740		JAX00643031		JAX00152741		JAX00643034		JAX00643038		JAX00643040		JAX00152743		JAX00643041		JAX00643046		JAX00643047		JAX00643049		JAX00643050		JAX00643051		JAX00643054		JAX00643056		JAX00643060		JAX00152749		JAX00643065		JAX00643069		JAX00643073		JAX00232255		JAX00152754		JAX00643078		JAX00643079		JAX00643083		JAX00152758		JAX00152759		JAX00152761		JAX00152763		JAX00643090		JAX00643091		JAX00643094		JAX00643105		JAX00643106		JAX00643107		JAX00152768		JAX00643114		JAX00643115		JAX00643120		JAX00152770		JAX00152771		JAX00643124		JAX00152773		JAX00152774		JAX00232263		JAX00643132		JAX00643133		JAX00152781		JAX00643140		JAX00643142		JAX00232267		JAX00152785		JAX00152786		JAX00152787		JAX00643152		JAX00643153		JAX00152788		JAX00152789		JAX00232271		JAX00643158		JAX00643161		JAX00643163		JAX00643166		JAX00643168		JAX00152791		JAX00643171		JAX00643179		JAX00152793		JAX00643185		JAX00152794		JAX00152795		JAX00643190		JAX00152796		JAX00643193		JAX00232273		JAX00152799		JAX00152800		JAX00643198		JAX00152802		JAX00643204		JAX00643206		JAX00643208		JAX00152805		JAX00643215		JAX00643217		JAX00643226		JAX00643227		JAX00643232		JAX00643234		JAX00643235		JAX00643237		JAX00232278		JAX00643246		JAX00643251		JAX00643253		JAX00643254		JAX00643256		JAX00643260		JAX00152818		JAX00152821		JAX00152827		JAX00152828		JAX00643276		JAX00643288		JAX00643293		JAX00643294		JAX00643296		JAX00643299		JAX00643303		JAX00152838		JAX00643309		JAX00643317		JAX00643318		JAX00643321		JAX00643323		JAX00643325		JAX00643331		JAX00643334		JAX00152843		JAX00643336		JAX00643339		JAX00643343		JAX00643346		JAX00643347		JAX00232288		JAX00643351		JAX00643353		JAX00643363		JAX00643365		JAX00643367		JAX00643368		JAX00643372		JAX00643379		JAX00643380		JAX00643384		JAX00643385		JAX00152852		JAX00643389		JAX00152854		JAX00152855		JAX00643394		JAX00643398		JAX00643400		JAX00643404		JAX00152860		JAX00643405		JAX00643410		JAX00643415		JAX00643421		JAX00152867		JAX00152869		JAX00643427		JAX00643430		JAX00643432		JAX00643440		JAX00643442		JAX00643443		JAX00232296		JAX00643454		JAX00643456		JAX00643457		JAX00643465		JAX00643469		JAX00643474		JAX00643475		JAX00643486		JAX00643488		JAX00643508		JAX00643509		JAX00152895		JAX00643518		JAX00643519		JAX00643522		JAX00643525		JAX00643526		JAX00643529		JAX00643530		JAX00152898		JAX00643533		JAX00643538		JAX00232299		JAX00643544		JAX00643545		JAX00152902		JAX00643549		JAX00643557		JAX00643562		JAX00152908		JAX00152909		JAX00152910		JAX00643581		JAX00152916		JAX00152917		JAX00643587		JAX00643588		JAX00643597		JAX00232304		JAX00643605		JAX00643610		JAX00152920		JAX00152921		JAX00643615		JAX00643616		JAX00152928		JAX00643621		JAX00643622		JAX00643623		JAX00643636		JAX00643637		JAX00643638		JAX00643639		JAX00643641		JAX00643647		JAX00643655		JAX00152933		JAX00152936		JAX00643661		JAX00643667		JAX00232310		JAX00190120		JAX00190121		JAX00643670		JAX00643671		JAX00643672		JAX00152938		JAX00152940		JAX00643673		JAX00643675		JAX00643680		JAX00643683		JAX00152941		JAX00152942		JAX00643687		JAX00643690		JAX00643691		JAX00152944		JAX00643697		JAX00643700		JAX00643701		JAX00643713		JAX00643715		JAX00643718		JAX00643720		JAX00152948		JAX00232311		JAX00152951		JAX00643723		JAX00643724		JAX00152953		JAX00152954		JAX00643727		JAX00643728		JAX00152955		JAX00232312		JAX00232313		JAX00643731		JAX00190122		JAX00643740		JAX00152960		JAX00152961		JAX00152962		JAX00643753		JAX00152964		JAX00643754		JAX00643757		JAX00152967		JAX00643758		JAX00643759		JAX00643760		JAX00152968		JAX00152973		JAX00643773		JAX00643777		JAX00643778		JAX00643780		JAX00643784		JAX00232318		JAX00643791		JAX00643792		JAX00643794		JAX00643795		JAX00643798		JAX00643800		JAX00643801		JAX00643804		JAX00643808		JAX00152980		JAX00152981		JAX00232319		JAX00643811		JAX00643812		JAX00152984		JAX00643813		JAX00643817		JAX00152987		JAX00190123		JAX00190124		JAX00152990		JAX00152991		JAX00643821		JAX00643822		JAX00643825		JAX00643828		JAX00643829		JAX00643831		JAX00643835		JAX00232325		JAX00152995		JAX00152996		JAX00643838		JAX00643840		JAX00643841		JAX00643844		JAX00643846		JAX00153001		JAX00643849		JAX00643861		JAX00153006		JAX00643872		JAX00643876		JAX00153008		JAX00643887		JAX00643893		JAX00153012		JAX00643899		JAX00643906		JAX00643912		JAX00643913		JAX00643915		JAX00153013		JAX00643919		JAX00643920		JAX00643921		JAX00153016		JAX00153018		JAX00643927		JAX00643928		JAX00153019		JAX00643934		JAX00643935		JAX00153021		JAX00643936		JAX00643943		JAX00643948		JAX00643950		JAX00153027		JAX00643959		JAX00643962		JAX00643964		JAX00232333		JAX00153029		JAX00153033		JAX00643975		JAX00643977		JAX00643993		JAX00232336		JAX00232337		JAX00232338		JAX00644004		JAX00644005		JAX00644010		JAX00644011		JAX00644020		JAX00153043		JAX00153044		JAX00153045		JAX00644035		JAX00153047		JAX00644038		JAX00644042		JAX00644045		JAX00644048		JAX00153052		JAX00644061		JAX00644066		JAX00644072		JAX00644076		JAX00644079		JAX00644081		JAX00644089		JAX00153061		JAX00644091		JAX00644099		JAX00644102		JAX00153065		JAX00644112		JAX00644114		JAX00153072		JAX00644121		JAX00644123		JAX00644125		JAX00644127		JAX00153073		JAX00153074		JAX00644128		JAX00644132		JAX00644137		JAX00644138		JAX00644139		JAX00153076		JAX00644147		JAX00644149		JAX00644152		JAX00153078		JAX00153079		JAX00644165		JAX00644166		JAX00644168		JAX00644171		JAX00644172		JAX00232340		JAX00644174		JAX00644176		JAX00153082		JAX00644180		JAX00644182		JAX00644183		JAX00644186		JAX00644187		JAX00153085		JAX00644190		JAX00153086		JAX00153088		JAX00232342		JAX00232343		JAX00153092		JAX00644207		JAX00153095		JAX00153096		JAX00644210		JAX00644217		JAX00644225		JAX00644228		JAX00153100		JAX00644231		JAX00644232		JAX00644234		JAX00153103		JAX00644242		JAX00644244		JAX00644245		JAX00153110		JAX00644254		JAX00644256		JAX00153113		JAX00153114		JAX00644259		JAX00644262		JAX00153118		JAX00644266		JAX00644267		JAX00644268		JAX00153120		JAX00644270		JAX00644272		JAX00153122		JAX00644280		JAX00153126		JAX00644282		JAX00644284		JAX00232350		JAX00644288		JAX00644291		JAX00644292		JAX00153133		JAX00644293		JAX00644296		JAX00644300		JAX00644301		JAX00644302		JAX00232353		JAX00644305		JAX00644308		JAX00644310		JAX00153144		JAX00153145		JAX00153146		JAX00644313		JAX00153150		JAX00153152		JAX00153153		JAX00644324		JAX00644327		JAX00644329		JAX00232355		JAX00644331		JAX00644335		JAX00153160		JAX00644337		JAX00644338		JAX00644339		JAX00644342		JAX00644343		JAX00644344		JAX00232358		JAX00644348		JAX00153168		JAX00644352		JAX00644356		JAX00644359		JAX00644361		JAX00644368		JAX00644369		JAX00232362		JAX00644371		JAX00644374		JAX00644375		JAX00153184		JAX00153185		JAX00644379		JAX00644383		JAX00644385		JAX00153188		JAX00644392		JAX00153190		JAX00644401		JAX00153198		JAX00644404		JAX00644412		JAX00644413		JAX00644423		JAX00644424		JAX00644426		JAX00644429		JAX00644435		JAX00644436		JAX00644441		JAX00153208		JAX00644450		JAX00644451		JAX00644452		JAX00644454		JAX00644455		JAX00644456		JAX00153209		JAX00644463		JAX00153210		JAX00644470		JAX00644471		JAX00644475		JAX00644479		JAX00153213		JAX00644481		JAX00644483		JAX00644487		JAX00644497		JAX00153221		JAX00153223		JAX00644515		JAX00644518		JAX00153229		JAX00153231		JAX00644525		JAX00644527		JAX00153232		JAX00644533		JAX00153236		JAX00153237		JAX00644540		JAX00644544		JAX00644550		JAX00644552		JAX00153242		JAX00644562		JAX00644565		JAX00644566		JAX00644568		JAX00644570		JAX00644572		JAX00232380		JAX00644575		JAX00232381		JAX00153251		JAX00153252		JAX00644584		JAX00644590		JAX00644593		JAX00153256		JAX00644594		JAX00153257		JAX00644596		JAX00644599		JAX00644600		JAX00232383		JAX00644602		JAX00232386		JAX00644606		JAX00644608		JAX00644611		JAX00644612		JAX00644615		JAX00644617		JAX00644619		JAX00644620		JAX00232388		JAX00190129		JAX00644631		JAX00644632		JAX00644634		JAX00644638		JAX00644645		JAX00190130		JAX00644652		JAX00644654		JAX00644656		JAX00153276		JAX00232392		JAX00644665		JAX00644677		JAX00153281		JAX00644684		JAX00644685		JAX00644687		JAX00644688		JAX00153283		JAX00644692		JAX00644696		JAX00644697		JAX00644698		JAX00644699		JAX00644700		JAX00644706		JAX00644707		JAX00153291		JAX00232397		JAX00232399		JAX00644715		JAX00644722		JAX00644727		JAX00644730		JAX00153298		JAX00644735		JAX00644738		JAX00644741		JAX00153302		JAX00153303		JAX00644743		JAX00644745		JAX00644748		JAX00153307		JAX00232405		JAX00153309		JAX00644765		JAX00153311		JAX00153312		JAX00644769		JAX00644770		JAX00644771		JAX00644776		JAX00644777		JAX00153321		JAX00644800		JAX00153323		JAX00153324		JAX00153325		JAX00644805		JAX00644810		JAX00153329		JAX00153330		JAX00644816		JAX00644817		JAX00644818		JAX00232412		JAX00644826		JAX00644830		JAX00644833		JAX00644834		JAX00153349		JAX00644852		JAX00644855		JAX00153352		JAX00153353		JAX00153354		JAX00644860		JAX00153357		JAX00153358		JAX00153359		JAX00644869		JAX00644874		JAX00153361		JAX00153363		JAX00644875		JAX00153365		JAX00644882		JAX00644886		JAX00644888		JAX00644895		JAX00644896		JAX00153369		JAX00644902		JAX00644910		JAX00644911		JAX00644914		JAX00153371		JAX00644920		JAX00644922		JAX00644925		JAX00644927		JAX00153373		JAX00153375		JAX00644936		JAX00644939		JAX00644943		JAX00153378		JAX00153380		JAX00644945		JAX00644949		JAX00644957		JAX00644960		JAX00190134		JAX00190135		JAX00644963		JAX00153386		JAX00644965		JAX00153389		JAX00644970		JAX00644985		JAX00644986		JAX00644988		JAX00644995		JAX00153396		JAX00153397		JAX00644998		JAX00644999		JAX00645000		JAX00153398		JAX00645003		JAX00232430		JAX00645013		JAX00645015		JAX00645023		JAX00153406		JAX00645028		JAX00645031		JAX00153411		JAX00153412		JAX00645037		JAX00153414		JAX00153415		JAX00645048		JAX00153416		JAX00645051		JAX00645053		JAX00645055		JAX00645058		JAX00645060		JAX00232439		JAX00645062		JAX00645064		JAX00153425		JAX00153426		JAX00645074		JAX00645075		JAX00645078		JAX00645080		JAX00645081		JAX00645082		JAX00645087		JAX00645090		JAX00645091		JAX00645093		JAX00645096		JAX00645097		JAX00153433		JAX00232443		JAX00153435		JAX00645111		JAX00645117		JAX00153445		JAX00153450		JAX00645136		JAX00645138		JAX00645145		JAX00153461		JAX00645151		JAX00153462		JAX00645155		JAX00645156		JAX00645157		JAX00645158		JAX00645159		JAX00645161		JAX00645165		JAX00645168		JAX00645173		JAX00645174		JAX00153471		JAX00645177		JAX00645187		JAX00153476		JAX00645189		JAX00645190		JAX00153478		JAX00153482		JAX00153483		JAX00645200		JAX00645201		JAX00645203		JAX00153485		JAX00232459		JAX00645206		JAX00645211		JAX00153490		JAX00153491		JAX00153492		JAX00645215		JAX00645216		JAX00645218		JAX00645220		JAX00645222		JAX00645223		JAX00645224		JAX00645235		JAX00645236		JAX00645238		JAX00645239		JAX00232461		JAX00232462		JAX00645242		JAX00645243		JAX00645252		JAX00645270		JAX00153505		JAX00645275		JAX00153507		JAX00153509		JAX00645286		JAX00645287		JAX00153514		JAX00645295		JAX00645304		JAX00153517		JAX00232467		JAX00153521		JAX00645314		JAX00645320		JAX00645330		JAX00645334		JAX00645338		JAX00645339		JAX00232470		JAX00645341		JAX00645344		JAX00153527		JAX00153528		JAX00645351		JAX00645355		JAX00153531		JAX00153534		JAX00645359		JAX00645362		JAX00232471		JAX00190139		JAX00645372		JAX00645378		JAX00190140		JAX00645379		JAX00645381		JAX00645383		JAX00190141		JAX00645386		JAX00153545		JAX00645390		JAX00645397		JAX00645398		JAX00232478		JAX00153551		JAX00153552		JAX00645403		JAX00645405		JAX00645409		JAX00645412		JAX00153558		JAX00645417		JAX00153559		JAX00153561		JAX00153563		JAX00153564		JAX00153565		JAX00153566		JAX00645432		JAX00153567		JAX00232483		JAX00153570		JAX00645443		JAX00153571		JAX00153575		JAX00645448		JAX00153576		JAX00645450		JAX00645452		JAX00645453		JAX00153579		JAX00645455		JAX00645456		JAX00645458		JAX00153580		JAX00645464		JAX00153583		JAX00153585		JAX00232488		JAX00153589		JAX00153591		JAX00645478		JAX00645480		JAX00645481		JAX00153592		JAX00645482		JAX00645483		JAX00645484		JAX00645487		JAX00645491		JAX00645499		JAX00153602		JAX00153603		JAX00645507		JAX00645508		JAX00153604		JAX00645516		JAX00645517		JAX00153608		JAX00645521		JAX00153610		JAX00645526		JAX00645528		JAX00645532		JAX00153613		JAX00153614		JAX00645542		JAX00153617		JAX00153618		JAX00645543		JAX00153620		JAX00153621		JAX00645546		JAX00645552		JAX00153622		JAX00645564		JAX00645567		JAX00153626		JAX00153627		JAX00645576		JAX00645579		JAX00645581		JAX00153630		JAX00645585		JAX00232498		JAX00153631		JAX00645589		JAX00645590		JAX00645598		JAX00645609		JAX00645613		JAX00645614		JAX00645619		JAX00645623		JAX00153642		JAX00645625		JAX00645626		JAX00645628		JAX00645630		JAX00645632		JAX00153646		JAX00645637		JAX00645639		JAX00645640		JAX00645643		JAX00645645		JAX00645650		JAX00153652		JAX00645651		JAX00645653		JAX00153653		JAX00645654		JAX00153654		JAX00645657		JAX00645658		JAX00645661		JAX00645665		JAX00645668		JAX00645669		JAX00232508		JAX00232509		JAX00645672		JAX00153662		JAX00153663		JAX00645676		JAX00645681		JAX00645683		JAX00153666		JAX00645686		JAX00645687		JAX00645689		JAX00153668		JAX00645700		JAX00153671		JAX00645706		JAX00153673		JAX00645711		JAX00153676		JAX00645719		JAX00645722		JAX00645725		JAX00153681		JAX00645729		JAX00645731		JAX00190145		JAX00645734		JAX00153682		JAX00645736		JAX00645737		JAX00153683		JAX00153687		JAX00645746		JAX00645750		JAX00645753		JAX00645754		JAX00645758		JAX00645760		JAX00645763		JAX00645765		JAX00153695		JAX00645768		JAX00645771		JAX00645773		JAX00153697		JAX00645775		JAX00645777		JAX00645778		JAX00645782		JAX00153698		JAX00153699		JAX00232516		JAX00232517		JAX00645786		JAX00645790		JAX00645797		JAX00645798		JAX00645802		JAX00153709		JAX00645809		JAX00645812		JAX00645813		JAX00645819		JAX00153719		JAX00645825		JAX00153721		JAX00645826		JAX00645827		JAX00645829		JAX00153729		JAX00645839		JAX00645840		JAX00645842		JAX00645845		JAX00645850		JAX00232526		JAX00645858		JAX00232528		JAX00153747		JAX00153750		JAX00645870		JAX00645875		JAX00153758		JAX00645881		JAX00645883		JAX00645885		JAX00645889		JAX00153765		JAX00153770		JAX00153771		JAX00153773		JAX00153774		JAX00645909		JAX00645911		JAX00645915		JAX00153790		JAX00232546		JAX00645934		JAX00645949		JAX00645955		JAX00153804		JAX00153806		JAX00645958		JAX00153808		JAX00153809		JAX00645960		JAX00645961		JAX00645962		JAX00645967		JAX00153825		JAX00153826		JAX00153827		JAX00645993		JAX00645994		JAX00645996		JAX00646001		JAX00646017		JAX00153839		JAX00153840		JAX00153841		JAX00646020		JAX00646024		JAX00646025		JAX00646028		JAX00646032		JAX00646034		JAX00153848		JAX00646037		JAX00232564		JAX00646040		JAX00646042		JAX00646043		JAX00646044		JAX00232565		JAX00153858		JAX00646050		JAX00153860		JAX00646054		JAX00153863		JAX00153864		JAX00646062		JAX00646068		JAX00646069		JAX00153877		JAX00646078		JAX00646080		JAX00153882		JAX00153884		JAX00646086		JAX00646087		JAX00646089		JAX00646090		JAX00153885		JAX00646097		JAX00153889		JAX00232577		JAX00646104		JAX00646108		JAX00153893		JAX00646113		JAX00646118		JAX00153895		JAX00646119		JAX00646120		JAX00646121		JAX00153898		JAX00646126		JAX00646127		JAX00646128		JAX00153900		JAX00646130		JAX00646132		JAX00646135		JAX00646139		JAX00646140		JAX00646141		JAX00153906		JAX00153907		JAX00646144		JAX00646148		JAX00646149		JAX00153910		JAX00153911		JAX00646157		JAX00153917		JAX00646161		JAX00646164		JAX00153920		JAX00646171		JAX00153921		JAX00646173		JAX00646176		JAX00153924		JAX00153925		JAX00646177		JAX00646178		JAX00646183		JAX00646187		JAX00153930		JAX00153931		JAX00232591		JAX00646199		JAX00646200		JAX00153935		JAX00153937		JAX00646206		JAX00646207		JAX00153940		JAX00153942		JAX00153943		JAX00646210		JAX00646211		JAX00646212		JAX00646213		JAX00153947		JAX00646217		JAX00153949		JAX00153950		JAX00153953		JAX00646224		JAX00646229		JAX00153957		JAX00153958		JAX00232599		JAX00232600		JAX00153962		JAX00646238		JAX00646240		JAX00646243		JAX00646245		JAX00646247		JAX00153967		JAX00153968		JAX00646248		JAX00646252		JAX00646253		JAX00646254		JAX00646262		JAX00646267		JAX00646271		JAX00153975		JAX00646275		JAX00646277		JAX00646279		JAX00232607		JAX00232608		JAX00646282		JAX00646285		JAX00646289		JAX00153992		JAX00232610		JAX00646293		JAX00153996		JAX00646296		JAX00154003		JAX00646309		JAX00646310		JAX00154007		JAX00646311		JAX00154009		JAX00646313		JAX00154014		JAX00646318		JAX00154017		JAX00646322		JAX00646325		JAX00646326		JAX00154020		JAX00646328		JAX00646329		JAX00646330		JAX00646333		JAX00154025		JAX00646338		JAX00646340		JAX00646341		JAX00646344		JAX00646350		JAX00646351		JAX00154029		JAX00154032		JAX00154033		JAX00232621		JAX00646358		JAX00646359		JAX00646360		JAX00646362		JAX00154037		JAX00646369		JAX00646370		JAX00154041		JAX00154042		JAX00232623		JAX00646374		JAX00232624		JAX00646378		JAX00646379		JAX00154047		JAX00646386		JAX00646388		JAX00646389		JAX00154053		JAX00154057		JAX00646404		JAX00154063		JAX00190154		JAX00646416		JAX00646417		JAX00154070		JAX00646420		JAX00646423		JAX00646424		JAX00154074		JAX00646432		JAX00646436		JAX00646441		JAX00154082		JAX00646443		JAX00154083		JAX00646456		JAX00154087		JAX00646458		JAX00646459		JAX00154091		JAX00646462		JAX00646467		JAX00154092		JAX00646470		JAX00154093		JAX00646471		JAX00232641		JAX00232642		JAX00646476		JAX00154096		JAX00646477		JAX00646479		JAX00646481		JAX00646482		JAX00646483		JAX00646486		JAX00646491		JAX00646495		JAX00646497		JAX00154104		JAX00646501		JAX00646505		JAX00646508		JAX00646509		JAX00232644		JAX00232645		JAX00646510		JAX00154109		JAX00646513		JAX00646514		JAX00646516		JAX00646517		JAX00646519		JAX00646520		JAX00646526		JAX00154111		JAX00646527		JAX00646530		JAX00646532		JAX00154112		JAX00646534		JAX00154113		JAX00646549		JAX00646550		JAX00646560		JAX00646563		JAX00646564		JAX00646566		JAX00646569		JAX00646571		JAX00646576		JAX00646581		JAX00646586		JAX00646593		JAX00646595		JAX00154124		JAX00646598		JAX00646599		JAX00646604		JAX00646605		JAX00646607		JAX00646608		JAX00154125		JAX00154129		JAX00646621		JAX00154133		JAX00646631		JAX00154134		JAX00646639		JAX00646640		JAX00646642		JAX00646645		JAX00646646		JAX00232652		JAX00646648		JAX00646651		JAX00646654		JAX00646655		JAX00646657		JAX00646660		JAX00154147		JAX00646661		JAX00646664		JAX00646670		JAX00154154		JAX00154155		JAX00646678		JAX00646680		JAX00646683		JAX00646686		JAX00646687		JAX00154159		JAX00646688		JAX00646691		JAX00646692		JAX00646699		JAX00154164		JAX00232659		JAX00646706		JAX00154165		JAX00646712		JAX00646716		JAX00646723		JAX00154174		JAX00646730		JAX00646731		JAX00646732		JAX00646741		JAX00154177		JAX00154178		JAX00232661		JAX00646744		JAX00646745		JAX00646747		JAX00646748		JAX00646749		JAX00154179		JAX00646750		JAX00154180		JAX00646756		JAX00646760		JAX00646762		JAX00646763		JAX00154182		JAX00646767		JAX00646770		JAX00646771		JAX00646773		JAX00154185		JAX00646776		JAX00646779		JAX00646780		JAX00646781		JAX00646782		JAX00154190		JAX00646784		JAX00646786		JAX00646787		JAX00646789		JAX00232668		JAX00232669		JAX00154198		JAX00232670		JAX00232671		JAX00646805		JAX00646806		JAX00154200		JAX00154202		JAX00154203		JAX00646815		JAX00646816		JAX00646817		JAX00646823		JAX00154206		JAX00646831		JAX00646841		JAX00646843		JAX00154212		JAX00646850		JAX00646851		JAX00646852		JAX00646855		JAX00646858		JAX00646859		JAX00646861		JAX00154215		JAX00154216		JAX00646866		JAX00154218		JAX00646870		JAX00154220		JAX00646879		JAX00646880		JAX00646884		JAX00154224		JAX00646886		JAX00646887		JAX00646900		JAX00154232		JAX00646903		JAX00646906		JAX00154237		JAX00646910		JAX00232684		JAX00646912		JAX00154243		JAX00646920		JAX00646921		JAX00646923		JAX00646926		JAX00154246		JAX00646928		JAX00646929		JAX00646932		JAX00646933		JAX00154248		JAX00646940		JAX00154253		JAX00646943		JAX00646948		JAX00154255		JAX00646951		JAX00646963		JAX00154259		JAX00154260		JAX00646967		JAX00646971		JAX00646982		JAX00232688		JAX00646984		JAX00154266		JAX00646987		JAX00646988		JAX00154269		JAX00646997		JAX00647005		JAX00154270		JAX00647011		JAX00647012		JAX00647017		JAX00647018		JAX00647019		JAX00647020		JAX00647021		JAX00647022		JAX00647031		JAX00154277		JAX00154279		JAX00647036		JAX00647037		JAX00647042		JAX00154290		JAX00647052		JAX00647054		JAX00154292		JAX00647058		JAX00154294		JAX00647059		JAX00154295		JAX00647061		JAX00647062		JAX00647065		JAX00647066		JAX00647068		JAX00647072		JAX00647073		JAX00647077		JAX00647080		JAX00647081		JAX00647085		JAX00647090		JAX00647091		JAX00647092		JAX00647096		JAX00647102		JAX00647104		JAX00647106		JAX00647109		JAX00647118		JAX00154311		JAX00154312		JAX00154314		JAX00232702		JAX00647134		JAX00647135		JAX00647136		JAX00154320		JAX00154322		JAX00190161		JAX00154324		JAX00647142		JAX00647143		JAX00647146		JAX00647148		JAX00647152		JAX00647153		JAX00154326		JAX00154327		JAX00154328		JAX00647159		JAX00154331		JAX00647170		JAX00232708		JAX00154332		JAX00154336		JAX00647194		JAX00647199		JAX00154346		JAX00647200		JAX00647205		JAX00647208		JAX00154347		JAX00647214		JAX00154350		JAX00154353		JAX00647217		JAX00154355		JAX00154356		JAX00647225		JAX00647226		JAX00647229		JAX00154359		JAX00154360		JAX00647233		JAX00647234		JAX00647237		JAX00154362		JAX00647238		JAX00647242		JAX00232716		JAX00647245		JAX00647249		JAX00154369		JAX00647259		JAX00647260		JAX00154371		JAX00647262		JAX00647268		JAX00154372		JAX00154373		JAX00232720		JAX00647270		JAX00154374		JAX00647271		JAX00232722		JAX00647273		JAX00647278		JAX00154378		JAX00647280		JAX00154379		JAX00647281		JAX00154382		JAX00154383		JAX00647292		JAX00647294		JAX00647295		JAX00647296		JAX00647299		JAX00647300		JAX00154392		JAX00647307		JAX00647312		JAX00154400		JAX00647315		JAX00647316		JAX00154402		JAX00154403		JAX00232725		JAX00647321		JAX00647326		JAX00647327		JAX00647328		JAX00647332		JAX00154404		JAX00647336		JAX00647337		JAX00154407		JAX00647342		JAX00647343		JAX00647346		JAX00647349		JAX00647353		JAX00647354		JAX00647355		JAX00154413		JAX00154414		JAX00647356		JAX00154415		JAX00647364		JAX00647371		JAX00154418		JAX00647382		JAX00647388		JAX00647389		JAX00647394		JAX00647404		JAX00232734		JAX00154425		JAX00647411		JAX00647414		JAX00154429		JAX00647416		JAX00647417		JAX00647419		JAX00154432		JAX00154433		JAX00647428		JAX00647429		JAX00647430		JAX00154434		JAX00154435		JAX00647437		JAX00647438		JAX00154436		JAX00647440		JAX00154439		JAX00647441		JAX00647443		JAX00647444		JAX00154440		JAX00232739		JAX00647445		JAX00647453		JAX00154443		JAX00647454		JAX00647455		JAX00647456		JAX00154445		JAX00647462		JAX00647465		JAX00647469		JAX00647472		JAX00647479		JAX00647487		JAX00647492		JAX00647495		JAX00647498		JAX00647501		JAX00647502		JAX00154457		JAX00154458		JAX00647516		JAX00647518		JAX00232746		JAX00647525		JAX00647530		JAX00647531		JAX00190165		JAX00647539		JAX00647540		JAX00154465		JAX00647542		JAX00232747		JAX00647545		JAX00647546		JAX00154467		JAX00647548		JAX00232749		JAX00647549		JAX00647555		JAX00154471		JAX00154474		JAX00154475		JAX00647557		JAX00647559		JAX00154476		JAX00647561		JAX00647563		JAX00647564		JAX00647568		JAX00647578		JAX00647579		JAX00647580		JAX00647581		JAX00647582		JAX00154490		JAX00647585		JAX00154492		JAX00647589		JAX00154494		JAX00647591		JAX00647600		JAX00647601		JAX00647605		JAX00647610		JAX00647613		JAX00647615		JAX00647623		JAX00647625		JAX00647626		JAX00154504		JAX00647629		JAX00647634		JAX00647639		JAX00647640		JAX00647641		JAX00154510		JAX00647643		JAX00647645		JAX00647646		JAX00647647		JAX00647650		JAX00154512		JAX00647657		JAX00647659		JAX00190167		JAX00647662		JAX00647665		JAX00647673		JAX00154515		JAX00154516		JAX00154517		JAX00647675		JAX00647678		JAX00647679		JAX00647682		JAX00154519		JAX00647687		JAX00647689		JAX00647690		JAX00647691		JAX00154523		JAX00647692		JAX00647694		JAX00647697		JAX00232762		JAX00647701		JAX00154525		JAX00647704		JAX00647705		JAX00647707		JAX00647709		JAX00647717		JAX00647718		JAX00154528		JAX00647724		JAX00154529		JAX00647727		JAX00154530		JAX00647735		JAX00647740		JAX00647742		JAX00647745		JAX00647746		JAX00647747		JAX00154538		JAX00647754		JAX00647755		JAX00232766		JAX00154539		JAX00647766		JAX00647769		JAX00647771		JAX00647772		JAX00647773		JAX00647774		JAX00154543		JAX00154545		JAX00647787		JAX00647788		JAX00647789		JAX00647792		JAX00647800		JAX00647805		JAX00647806		JAX00647807		JAX00154552		JAX00647818		JAX00647822		JAX00647823		JAX00647828		JAX00647830		JAX00647831		JAX00647832		JAX00647841		JAX00647842		JAX00647845		JAX00647849		JAX00647851		JAX00647853		JAX00647854		JAX00154564		JAX00647855		JAX00647864		JAX00647865		JAX00154569		JAX00647870		JAX00647872		JAX00647873		JAX00647876		JAX00647878		JAX00647890		JAX00647891		JAX00647895		JAX00647902		JAX00232778		JAX00647907		JAX00647915		JAX00647916		JAX00647918		JAX00647922		JAX00647934		JAX00647938		JAX00647940		JAX00647942		JAX00154588		JAX00647944		JAX00647945		JAX00647954		JAX00647956		JAX00154590		JAX00190170		JAX00154594		JAX00647969		JAX00647970		JAX00647974		JAX00647978		JAX00647991		JAX00647992		JAX00648002		JAX00648003		JAX00154600		JAX00648007		JAX00648009		JAX00648014		JAX00648015		JAX00154603		JAX00648017		JAX00648018		JAX00648019		JAX00648022		JAX00648023		JAX00648028		JAX00648030		JAX00648038		JAX00154606		JAX00154607		JAX00648044		JAX00154608		JAX00648045		JAX00648046		JAX00648049		JAX00648050		JAX00154612		JAX00648054		JAX00648055		JAX00648056		JAX00648057		JAX00648059		JAX00648061		JAX00648062		JAX00648063		JAX00648064		JAX00154617		JAX00648069		JAX00154622		JAX00648075		JAX00648079		JAX00648080		JAX00154623		JAX00648082		JAX00648083		JAX00154628		JAX00154629		JAX00154631		JAX00648091		JAX00648092		JAX00648093		JAX00648095		JAX00648096		JAX00648097		JAX00648100		JAX00154639		JAX00648102		JAX00648107		JAX00648108		JAX00154642		JAX00154643		JAX00648113		JAX00154648		JAX00648122		JAX00648123		JAX00648126		JAX00648127		JAX00154651		JAX00648132		JAX00648136		JAX00648137		JAX00154653		JAX00154654		JAX00648147		JAX00154657		JAX00154658		JAX00648151		JAX00648161		JAX00648165		JAX00648170		JAX00154665		JAX00154668		JAX00648177		JAX00648179		JAX00648180		JAX00648181		JAX00648182		JAX00648183		JAX00154671		JAX00648191		JAX00648194		JAX00154673		JAX00648196		JAX00154674		JAX00648199		JAX00648203		JAX00154681		JAX00154682		JAX00648208		JAX00648209		JAX00648210		JAX00154686		JAX00154688		JAX00648217		JAX00648218		JAX00648219		JAX00648221		JAX00648222		JAX00154692		JAX00648225		JAX00154693		JAX00154694		JAX00648236		JAX00648238		JAX00648239		JAX00648246		JAX00154701		JAX00154703		JAX00648266		JAX00648269		JAX00648272		JAX00648275		JAX00648284		JAX00648288		JAX00154709		JAX00648291		JAX00648292		JAX00154711		JAX00648300		JAX00154712		JAX00648301		JAX00154713		JAX00648303		JAX00648308		JAX00154716		JAX00648316		JAX00648317		JAX00648322		JAX00648324		JAX00648325		JAX00648332		JAX00648336		JAX00648337		JAX00648341		JAX00648344		JAX00648345		JAX00648356		JAX00648359		JAX00648368		JAX00648376		JAX00648379		JAX00154731		JAX00648387		JAX00648389		JAX00648398		JAX00648401		JAX00648404		JAX00648410		JAX00648414		JAX00648415		JAX00154743		JAX00154744		JAX00648421		JAX00232804		JAX00154749		JAX00648424		JAX00648427		JAX00648433		JAX00648439		JAX00154752		JAX00648445		JAX00648447		JAX00648455		JAX00648459		JAX00154755		JAX00648461		JAX00648462		JAX00648464		JAX00154757		JAX00648471		JAX00648472		JAX00648482		JAX00648484		JAX00648487		JAX00648488		JAX00154761		JAX00648489		JAX00648490		JAX00648491		JAX00648495		JAX00154764		JAX00154765		JAX00232811		JAX00648498		JAX00648501		JAX00154766		JAX00648504		JAX00648506		JAX00648507		JAX00154767		JAX00648509		JAX00648510		JAX00648512		JAX00648513		JAX00648514		JAX00648515		JAX00648516		JAX00648517		JAX00154771		JAX00648518		JAX00154772		JAX00648519		JAX00232813		JAX00154774		JAX00648526		JAX00154777		JAX00648534		JAX00154779		JAX00648537		JAX00648538		JAX00232815		JAX00154781		JAX00648539		JAX00648541		JAX00154782		JAX00648544		JAX00648545		JAX00648546		JAX00154783		JAX00648548		JAX00648550		JAX00648557		JAX00648559		JAX00648561		JAX00648563		JAX00154793		JAX00648565		JAX00648566		JAX00154794		JAX00648571		JAX00648573		JAX00648576		JAX00154798		JAX00648578		JAX00154800		JAX00154801		JAX00648593		JAX00648595		JAX00648599		JAX00648612		JAX00648613		JAX00648616		JAX00154813		JAX00648633		JAX00190177		JAX00648640		JAX00648648		JAX00648652		JAX00648660		JAX00648665		JAX00648669		JAX00154828		JAX00154829		JAX00648689		JAX00648690		JAX00648692		JAX00154830		JAX00232826		JAX00648695		JAX00648697		JAX00648699		JAX00154834		JAX00154835		JAX00648709		JAX00648711		JAX00648712		JAX00154836		JAX00648713		JAX00648715		JAX00648721		JAX00154837		JAX00154838		JAX00648728		JAX00648734		JAX00648736		JAX00648737		JAX00154844		JAX00648740		JAX00154845		JAX00648767		JAX00648775		JAX00648778		JAX00154849		JAX00648787		JAX00648788		JAX00648794		JAX00154857		JAX00648800		JAX00648801		JAX00648802		JAX00154858		JAX00154859		JAX00648812		JAX00648815		JAX00648820		JAX00648824		JAX00648825		JAX00154860		JAX00154861		JAX00648827		JAX00154862		JAX00648829		JAX00648830		JAX00154863		JAX00648833		JAX00648834		JAX00648837		JAX00648838		JAX00648841		JAX00154864		JAX00648851		JAX00648852		JAX00154867		JAX00648853		JAX00648854		JAX00154868		JAX00648860		JAX00154870		JAX00154871		JAX00648867		JAX00648873		JAX00648874		JAX00648878		JAX00154875		JAX00648892		JAX00648894		JAX00648896		JAX00154880		JAX00648898		JAX00648899		JAX00648909		JAX00154883		JAX00648913		JAX00154884		JAX00648915		JAX00154886		JAX00648917		JAX00648918		JAX00154888		JAX00648922		JAX00154889		JAX00648924		JAX00648926		JAX00154894		JAX00154895		JAX00648938		JAX00648939		JAX00648941		JAX00154897		JAX00648947		JAX00154899		JAX00648951		JAX00648956		JAX00648957		JAX00648959		JAX00648960		JAX00154901		JAX00154903		JAX00648963		JAX00154907		JAX00648969		JAX00648971		JAX00648974		JAX00154908		JAX00648977		JAX00648980		JAX00648987		JAX00648989		JAX00648995		JAX00648997		JAX00154913		JAX00649000		JAX00154914		JAX00649003		JAX00649004		JAX00649005		JAX00154922		JAX00649027		JAX00649029		JAX00649030		JAX00154927		JAX00154928		JAX00649033		JAX00649036		JAX00154930		JAX00154933		JAX00154934		JAX00649045		JAX00649047		JAX00154935		JAX00154936		JAX00154937		JAX00649048		JAX00649049		JAX00649050		JAX00649052		JAX00649053		JAX00154942		JAX00649055		JAX00649066		JAX00154947		JAX00649068		JAX00649074		JAX00649076		JAX00649081		JAX00154951		JAX00154952		JAX00649094		JAX00649097		JAX00649099		JAX00154956		JAX00649104		JAX00154957		JAX00649117		JAX00649118		JAX00649119		JAX00154960		JAX00649121		JAX00649137		JAX00154966		JAX00649138		JAX00649139		JAX00649146		JAX00649147		JAX00154969		JAX00649150		JAX00649154		JAX00154971		JAX00649160		JAX00649163		JAX00154974		JAX00154975		JAX00649171		JAX00649172		JAX00154977		JAX00649177		JAX00649178		JAX00649179		JAX00154979		JAX00649184		JAX00649185		JAX00649186		JAX00154983		JAX00649191		JAX00154985		JAX00649199		JAX00154987		JAX00154988		JAX00649204		JAX00649205		JAX00649209		JAX00649210		JAX00154991		JAX00649212		JAX00649213		JAX00649218		JAX00154993		JAX00649222		JAX00649225		JAX00154995		JAX00649231		JAX00649238		JAX00649241		JAX00649244		JAX00232855		JAX00649253		JAX00649254		JAX00649258		JAX00649262		JAX00649263		JAX00649265		JAX00649267		JAX00155006		JAX00649273		JAX00155008		JAX00649279		JAX00649286		JAX00649288		JAX00155014		JAX00649292		JAX00649294		JAX00649295		JAX00649297		JAX00649298		JAX00649300		JAX00649303		JAX00649307		JAX00649311		JAX00649313		JAX00649319		JAX00649320		JAX00649321		JAX00155025		JAX00155026		JAX00155027		JAX00649327		JAX00649328		JAX00155029		JAX00649331		JAX00649334		JAX00649339		JAX00649341		JAX00649346		JAX00649349		JAX00649353		JAX00155034		JAX00649356		JAX00649365		JAX00649368		JAX00155039		JAX00649369		JAX00649370		JAX00649372		JAX00649373		JAX00649375		JAX00155042		JAX00649379		JAX00649383		JAX00649384		JAX00155044		JAX00649390		JAX00232870		JAX00649395		JAX00649401		JAX00155050		JAX00155055		JAX00649419		JAX00155060		JAX00649422		JAX00649424		JAX00649427		JAX00649429		JAX00155063		JAX00649436		JAX00649438		JAX00649440		JAX00649445		JAX00155064		JAX00649452		JAX00649453		JAX00649455		JAX00649457		JAX00649460		JAX00649463		JAX00649464		JAX00232876		JAX00649467		JAX00649468		JAX00155074		JAX00649474		JAX00649476		JAX00649478		JAX00649485		JAX00155079		JAX00649489		JAX00649491		JAX00649495		JAX00649496		JAX00649501		JAX00649503		JAX00155094		JAX00155095		JAX00155099		JAX00155100		JAX00155101		JAX00155102		JAX00649520		JAX00649521		JAX00155103		JAX00155106		JAX00155107		JAX00649532		JAX00649534		JAX00649539		JAX00649540		JAX00649541		JAX00649545		JAX00190181		JAX00190182		JAX00155117		JAX00649552		JAX00155118		JAX00155122		JAX00155126		JAX00649561		JAX00649565		JAX00649568		JAX00649569		JAX00649570		JAX00155129		JAX00649571		JAX00649574		JAX00155132		JAX00649576		JAX00649578		JAX00155138		JAX00649582		JAX00649584		JAX00649586		JAX00155139		JAX00649591		JAX00649595		JAX00649597		JAX00649598		JAX00649600		JAX00649603		JAX00649604		JAX00649605		JAX00649606		JAX00232895		JAX00649612		JAX00649615		JAX00155148		JAX00649623		JAX00649625		JAX00649632		JAX00649646		JAX00649650		JAX00649653		JAX00649655		JAX00649656		JAX00649657		JAX00649659		JAX00649660		JAX00649661		JAX00232900		JAX00649663		JAX00155159		JAX00649668		JAX00649673		JAX00649702		JAX00649709		JAX00649711		JAX00155180		JAX00649713		JAX00649715		JAX00155183		JAX00155185		JAX00649725		JAX00190183		JAX00649727		JAX00155189		JAX00649735		JAX00649736		JAX00155190		JAX00649738		JAX00155192		JAX00649742		JAX00155196		JAX00649762		JAX00155197		JAX00155199		JAX00649768		JAX00155206		JAX00649775		JAX00649778		JAX00155212		JAX00649780		JAX00649781		JAX00649783		JAX00649785		JAX00155214		JAX00155216		JAX00649789		JAX00155218		JAX00649791		JAX00649792		JAX00155221		JAX00155222		JAX00649794		JAX00649795		JAX00649801		JAX00649809		JAX00649813		JAX00649815		JAX00155229		JAX00649817		JAX00155233		JAX00649823		JAX00649825		JAX00649830		JAX00649833		JAX00155239		JAX00649841		JAX00649842		JAX00649843		JAX00649844		JAX00155246		JAX00649853		JAX00649862		JAX00649863		JAX00155255		JAX00649866		JAX00649870		JAX00649873		JAX00155259		JAX00155262		JAX00649882		JAX00649885		JAX00155267		JAX00649889		JAX00649893		JAX00155269		JAX00649895		JAX00649897		JAX00649901		JAX00155273		JAX00649902		JAX00649903		JAX00649905		JAX00649906		JAX00155275		JAX00649910		JAX00155276		JAX00649914		JAX00155278		JAX00649916		JAX00649917		JAX00649920		JAX00649921		JAX00155280		JAX00155289		JAX00649933		JAX00649939		JAX00649969		JAX00649946		JAX00649948		JAX00155300		JAX00155306		JAX00649955		JAX00649963		JAX00649966		JAX00649967		JAX00155318		JAX00649976		JAX00649977		JAX00649981		JAX00649988		JAX00155324		JAX00649993		JAX00649995		JAX00155331		JAX00650005		JAX00155333		JAX00650012		JAX00155334		JAX00650014		JAX00155335		JAX00650017		JAX00650019		JAX00650024		JAX00155338		JAX00650033		JAX00155340		JAX00190185		JAX00650036		JAX00650041		JAX00650043		JAX00650050		JAX00155345		JAX00650054		JAX00155347		JAX00650058		JAX00724778		JAX00155352		JAX00650072		JAX00650075		JAX00650078		JAX00650079		JAX00650081		JAX00155356		JAX00155357		JAX00155358		JAX00650083		JAX00650086		JAX00155361		JAX00155363		JAX00155364		JAX00155366		JAX00650091		JAX00650092		JAX00650093		JAX00650094		JAX00650095		JAX00650097		JAX00155368		JAX00650104		JAX00650105		JAX00155370		JAX00232942		JAX00650111		JAX00650117		JAX00650118		JAX00155371		JAX00650123		JAX00650124		JAX00650127		JAX00155376		JAX00650133		JAX00650136		JAX00650142		JAX00650143		JAX00155377		JAX00650146		JAX00650149		JAX00650151		JAX00650156		JAX00650162		JAX00650163		JAX00650164		JAX00650165		JAX00650166		JAX00650172		JAX00650175		JAX00155383		JAX00650184		JAX00650185		JAX00155386		JAX00650189		JAX00155387		JAX00650192		JAX00650193		JAX00650198		JAX00650200		JAX00650201		JAX00650207		JAX00650208		JAX00650212		JAX00650215		JAX00650217		JAX00155396		JAX00650220		JAX00650223		JAX00155397		JAX00650224		JAX00155398		JAX00650229		JAX00650231		JAX00650232		JAX00650233		JAX00650238		JAX00650240		JAX00650246		JAX00650250		JAX00650253		JAX00650255		JAX00650256		JAX00650260		JAX00650264		JAX00650265		JAX00155404		JAX00650272		JAX00650273		JAX00650274		JAX00650275		JAX00155408		JAX00155409		JAX00650280		JAX00650284		JAX00155412		JAX00650285		JAX00155416		JAX00155421		JAX00650299		JAX00155426		JAX00650318		JAX00650319		JAX00650322		JAX00155430		JAX00650324		JAX00650359		JAX00650360		JAX00232971		JAX00650362		JAX00650364		JAX00650367		JAX00650369		JAX00155453		JAX00650377		JAX00232976		JAX00650381		JAX00650387		JAX00155458		JAX00650395		JAX00650401		JAX00650406		JAX00650407		JAX00650417		JAX00155467		JAX00650431		JAX00650434		JAX00650437		JAX00155482		JAX00155483		JAX00650438		JAX00650442		JAX00650444		JAX00650445		JAX00650458		JAX00650459		JAX00155494		JAX00155496		JAX00650466		JAX00650470		JAX00650471		JAX00650472		JAX00650479		JAX00650481		JAX00650487		JAX00650488		JAX00155497		JAX00650489		JAX00650490		JAX00155502		JAX00232991		JAX00232992		JAX00650506		JAX00155506		JAX00650517		JAX00650521		JAX00155511		JAX00155513		JAX00650541		JAX00155515		JAX00155517		JAX00650544		JAX00650551		JAX00650553		JAX00650554		JAX00650555		JAX00650558		JAX00650562		JAX00650563		JAX00155520		JAX00650568		JAX00155523		JAX00650576		JAX00650579		JAX00650588		JAX00650590		JAX00155531		JAX00650604		JAX00650606		JAX00650611		JAX00650612		JAX00650620		JAX00650625		JAX00650626		JAX00155535		JAX00650628		JAX00155536		JAX00650630		JAX00650639		JAX00650641		JAX00155538		JAX00650643		JAX00650651		JAX00650657		JAX00155543		JAX00650666		JAX00155545		JAX00155547		JAX00650672		JAX00650673		JAX00233002		JAX00233004		JAX00650675		JAX00650676		JAX00650678		JAX00650680		JAX00650682		JAX00155554		JAX00650687		JAX00650696		JAX00650698		JAX00650704		JAX00155559		JAX00650711		JAX00650712		JAX00155560		JAX00155561		JAX00155562		JAX00650713		JAX00650714		JAX00650719		JAX00650722		JAX00650724		JAX00650728		JAX00650730		JAX00155570		JAX00650734		JAX00650735		JAX00650736		JAX00155573		JAX00155576		JAX00650743		JAX00233014		JAX00233015		JAX00650751		JAX00650762		JAX00155588		JAX00650774		JAX00650775		JAX00650778		JAX00650781		JAX00650784		JAX00650785		JAX00650790		JAX00650791		JAX00650794		JAX00650796		JAX00155595		JAX00650802		JAX00650812		JAX00650822		JAX00650823		JAX00650825		JAX00155600		JAX00155601		JAX00650832		JAX00650837		JAX00650838		JAX00155606		JAX00155607		JAX00650839		JAX00650840		JAX00650844		JAX00155608		JAX00650847		JAX00650850		JAX00650854		JAX00155615		JAX00155616		JAX00650857		JAX00650862		JAX00650863		JAX00650865		JAX00650866		JAX00155621		JAX00650868		JAX00650870		JAX00650875		JAX00650878		JAX00650879		JAX00155624		JAX00650883		JAX00650889		JAX00155628		JAX00650893		JAX00650896		JAX00650897		JAX00650898		JAX00650902		JAX00650904		JAX00650906		JAX00650912		JAX00650915		JAX00650917		JAX00650922		JAX00155632		JAX00155634		JAX00650927		JAX00650928		JAX00650932		JAX00650936		JAX00650937		JAX00650941		JAX00650943		JAX00650948		JAX00650949		JAX00650953		JAX00650955		JAX00155644		JAX00155645		JAX00650969		JAX00650971		JAX00650972		JAX00650973		JAX00650975		JAX00650983		JAX00155650		JAX00155652		JAX00650992		JAX00155654		JAX00155655		JAX00650995		JAX00155658		JAX00650996		JAX00650998		JAX00651000		JAX00651002		JAX00651003		JAX00155662		JAX00155664		JAX00651008		JAX00651012		JAX00651013		JAX00651015		JAX00651017		JAX00651018		JAX00651020		JAX00651022		JAX00651024		JAX00651027		JAX00651030		JAX00155670		JAX00651037		JAX00651038		JAX00651041		JAX00155671		JAX00651046		JAX00651047		JAX00651056		JAX00651057		JAX00651060		JAX00651061		JAX00651064		JAX00651065		JAX00155680		JAX00651067		JAX00651068		JAX00651069		JAX00651071		JAX00651079		JAX00155683		JAX00155685		JAX00651084		JAX00651088		JAX00651090		JAX00233042		JAX00651102		JAX00651110		JAX00651117		JAX00651119		JAX00651127		JAX00651128		JAX00651130		JAX00651134		JAX00651135		JAX00651148		JAX00651149		JAX00651150		JAX00651151		JAX00651157		JAX00155701		JAX00651165		JAX00651166		JAX00155704		JAX00651168		JAX00651171		JAX00651174		JAX00651175		JAX00651176		JAX00651186		JAX00155707		JAX00155709		JAX00651195		JAX00651196		JAX00155710		JAX00651197		JAX00651198		JAX00651201		JAX00651202		JAX00651207		JAX00651218		JAX00155718		JAX00651226		JAX00651229		JAX00651230		JAX00651232		JAX00651233		JAX00155720		JAX00651241		JAX00651247		JAX00651248		JAX00651249		JAX00233054		JAX00233055		JAX00651258		JAX00651260		JAX00651262		JAX00651263		JAX00155733		JAX00651272		JAX00651276		JAX00651277		JAX00651278		JAX00651286		JAX00155738		JAX00651288		JAX00651292		JAX00155741		JAX00651296		JAX00651298		JAX00651300		JAX00651304		JAX00651306		JAX00155748		JAX00651318		JAX00651323		JAX00651326		JAX00651332		JAX00155751		JAX00651336		JAX00651338		JAX00651347		JAX00651349		JAX00651350		JAX00155755		JAX00651358		JAX00155756		JAX00651372		JAX00651374		JAX00651375		JAX00651376		JAX00651378		JAX00651382		JAX00651385		JAX00155763		JAX00651387		JAX00155764		JAX00651389		JAX00651391		JAX00651397		JAX00651402		JAX00651406		JAX00651411		JAX00651412		JAX00651415		JAX00651417		JAX00155771		JAX00155772		JAX00651420		JAX00155775		JAX00233066		JAX00651424		JAX00651426		JAX00651427		JAX00651429		JAX00651430		JAX00651432		JAX00651433		JAX00651441		JAX00651443		JAX00155788		JAX00155790		JAX00651456		JAX00651458		JAX00651462		JAX00651464		JAX00155792		JAX00651470		JAX00651471		JAX00651472		JAX00651474		JAX00651475		JAX00651477		JAX00651478		JAX00155794		JAX00155795		JAX00651482		JAX00651483		JAX00155796		JAX00651493		JAX00155800		JAX00651497		JAX00155802		JAX00651503		JAX00155804		JAX00651504		JAX00651508		JAX00651510		JAX00155808		JAX00651518		JAX00651520		JAX00651523		JAX00651527		JAX00651529		JAX00155809		JAX00651532		JAX00651535		JAX00155811		JAX00651541		JAX00651542		JAX00155813		JAX00651545		JAX00651546		JAX00155816		JAX00155817		JAX00651549		JAX00651551		JAX00651554		JAX00651556		JAX00651563		JAX00651567		JAX00651569		JAX00155825		JAX00651573		JAX00651574		JAX00651576		JAX00651578		JAX00651583		JAX00651586		JAX00155830		JAX00155832		JAX00155833		JAX00155834		JAX00155835		JAX00651592		JAX00651593		JAX00651596		JAX00651597		JAX00651598		JAX00155838		JAX00651600		JAX00155839		JAX00155841		JAX00155843		JAX00651612		JAX00651613		JAX00651617		JAX00651619		JAX00155847		JAX00651621		JAX00651622		JAX00155848		JAX00651629		JAX00651630		JAX00651637		JAX00651639		JAX00651643		JAX00651653		JAX00651654		JAX00651655		JAX00155855		JAX00155856		JAX00651662		JAX00651663		JAX00651665		JAX00155859		JAX00651667		JAX00651669		JAX00155860		JAX00651671		JAX00651673		JAX00651684		JAX00651685		JAX00651687		JAX00651698		JAX00651700		JAX00651705		JAX00155869		JAX00651706		JAX00651707		JAX00651708		JAX00155870		JAX00155871		JAX00651715		JAX00233086		JAX00651720		JAX00651721		JAX00155873		JAX00155874		JAX00651724		JAX00651727		JAX00651728		JAX00651729		JAX00155876		JAX00651732		JAX00651738		JAX00155879		JAX00651739		JAX00155880		JAX00651741		JAX00155882		JAX00651745		JAX00155885		JAX00651747		JAX00155886		JAX00651752		JAX00651753		JAX00651755		JAX00651757		JAX00651759		JAX00651760		JAX00651762		JAX00651763		JAX00651765		JAX00651766		JAX00155891		JAX00651768		JAX00190194		JAX00651772		JAX00155897		JAX00155900		JAX00155902		JAX00155903		JAX00155904		JAX00651790		JAX00651792		JAX00651795		JAX00651797		JAX00651800		JAX00155914		JAX00651803		JAX00155917		JAX00155919		JAX00155922		JAX00651815		JAX00651816		JAX00651817		JAX00651818		JAX00651820		JAX00651822		JAX00651825		JAX00651827		JAX00651831		JAX00651832		JAX00155932		JAX00651837		JAX00651838		JAX00155933		JAX00155937		JAX00651845		JAX00651849		JAX00155939		JAX00155940		JAX00155941		JAX00233101		JAX00651858		JAX00155942		JAX00651865		JAX00155944		JAX00651868		JAX00651871		JAX00155948		JAX00651875		JAX00651877		JAX00651878		JAX00651883		JAX00651885		JAX00651887		JAX00651889		JAX00155952		JAX00651897		JAX00651900		JAX00155954		JAX00651905		JAX00155955		JAX00651907		JAX00651908		JAX00651916		JAX00651919		JAX00651920		JAX00651921		JAX00651923		JAX00651925		JAX00651926		JAX00651928		JAX00233108		JAX00233109		JAX00233110		JAX00651929		JAX00155959		JAX00651930		JAX00155962		JAX00155964		JAX00651937		JAX00651941		JAX00651948		JAX00651950		JAX00651951		JAX00651953		JAX00651954		JAX00155970		JAX00651958		JAX00651961		JAX00155971		JAX00651965		JAX00651966		JAX00651969		JAX00651975		JAX00651977		JAX00651978		JAX00651981		JAX00651983		JAX00651984		JAX00155975		JAX00651990		JAX00651991		JAX00652001		JAX00652002		JAX00652016		JAX00652020		JAX00652024		JAX00652030		JAX00652034		JAX00155984		JAX00155985		JAX00155986		JAX00652038		JAX00652044		JAX00652045		JAX00155991		JAX00652046		JAX00155993		JAX00652050		JAX00652054		JAX00652055		JAX00652059		JAX00155996		JAX00155997		JAX00155999		JAX00156000		JAX00652078		JAX00156002		JAX00156003		JAX00652086		JAX00652088		JAX00156004		JAX00156005		JAX00652090		JAX00156006		JAX00652099		JAX00156008		JAX00156009		JAX00652104		JAX00652110		JAX00652111		JAX00652112		JAX00156012		JAX00652114		JAX00156013		JAX00652119		JAX00652120		JAX00156017		JAX00652135		JAX00652140		JAX00156022		JAX00156023		JAX00156024		JAX00156026		JAX00190197		JAX00652153		JAX00652158		JAX00652160		JAX00652171		JAX00156032		JAX00652181		JAX00652189		JAX00652197		JAX00652206		JAX00652210		JAX00652211		JAX00156038		JAX00652214		JAX00652221		JAX00652223		JAX00652225		JAX00156041		JAX00652228		JAX00652231		JAX00652232		JAX00652235		JAX00652242		JAX00156046		JAX00652255		JAX00156050		JAX00156051		JAX00652262		JAX00233121		JAX00156052		JAX00156053		JAX00156054		JAX00156055		JAX00652271		JAX00652272		JAX00652278		JAX00652280		JAX00652288		JAX00652289		JAX00652291		JAX00652292		JAX00652294		JAX00156061		JAX00652296		JAX00156062		JAX00652298		JAX00156063		JAX00652299		JAX00652300		JAX00156065		JAX00652304		JAX00652305		JAX00652307		JAX00652309		JAX00156068		JAX00652312		JAX00156072		JAX00652316		JAX00652317		JAX00652325		JAX00652326		JAX00652338		JAX00652341		JAX00652342		JAX00652344		JAX00156080		JAX00156081		JAX00652346		JAX00156083		JAX00652363		JAX00652364		JAX00652367		JAX00652372		JAX00156089		JAX00652377		JAX00652380		JAX00652381		JAX00652389		JAX00156093		JAX00156094		JAX00156096		JAX00652403		JAX00652404		JAX00156097		JAX00652405		JAX00156099		JAX00156100		JAX00156101		JAX00652416		JAX00652418		JAX00652419		JAX00652421		JAX00156103		JAX00652422		JAX00652423		JAX00652425		JAX00652428		JAX00156106		JAX00652431		JAX00156108		JAX00652436		JAX00652438		JAX00156109		JAX00156111		JAX00652450		JAX00156114		JAX00652451		JAX00652454		JAX00652465		JAX00652467		JAX00652469		JAX00652471		JAX00652474		JAX00652475		JAX00652477		JAX00156120		JAX00652485		JAX00652487		JAX00156121		JAX00652502		JAX00652508		JAX00652514		JAX00652515		JAX00652517		JAX00652518		JAX00652520		JAX00652523		JAX00652534		JAX00652539		JAX00652541		JAX00156130		JAX00652552		JAX00652554		JAX00156133		JAX00156134		JAX00652559		JAX00652564		JAX00652566		JAX00652567		JAX00652569		JAX00156137		JAX00652570		JAX00652571		JAX00156138		JAX00652574		JAX00156140		JAX00652579		JAX00652580		JAX00652583		JAX00156142		JAX00156144		JAX00652589		JAX00652595		JAX00652601		JAX00652602		JAX00652603		JAX00652605		JAX00652612		JAX00652618		JAX00652624		JAX00652625		JAX00652628		JAX00652629		JAX00652630		JAX00652631		JAX00652632		JAX00156151		JAX00652633		JAX00652642		JAX00652644		JAX00156154		JAX00652651		JAX00652657		JAX00652660		JAX00652661		JAX00652662		JAX00233132		JAX00652665		JAX00652667		JAX00156159		JAX00652669		JAX00652670		JAX00652677		JAX00156161		JAX00156162		JAX00652682		JAX00652688		JAX00652691		JAX00652696		JAX00652698		JAX00652702		JAX00652703		JAX00652707		JAX00233133		JAX00652709		JAX00652712		JAX00652714		JAX00652716		JAX00652718		JAX00156167		JAX00156168		JAX00652722		JAX00652726		JAX00652728		JAX00652732		JAX00156169		JAX00156171		JAX00652733		JAX00652737		JAX00652738		JAX00652741		JAX00652744		JAX00652747		JAX00652748		JAX00156174		JAX00652749		JAX00652750		JAX00652751		JAX00652758		JAX00652761		JAX00156175		JAX00652765		JAX00652766		JAX00652771		JAX00652772		JAX00652775		JAX00652780		JAX00652781		JAX00652783		JAX00156182		JAX00652784		JAX00156184		JAX00652789		JAX00652790		JAX00156187		JAX00156188		JAX00652793		JAX00156192		JAX00652803		JAX00652808		JAX00156194		JAX00156195		JAX00652812		JAX00652818		JAX00652820		JAX00156197		JAX00156199		JAX00652829		JAX00652830		JAX00652831		JAX00652837		JAX00652838		JAX00652846		JAX00156204		JAX00652853		JAX00652860		JAX00652862		JAX00652864		JAX00652866		JAX00652867		JAX00652870		JAX00156205		JAX00652877		JAX00652878		JAX00652879		JAX00156207		JAX00652882		JAX00652883		JAX00652884		JAX00652888		JAX00652893		JAX00156208		JAX00156209		JAX00652899		JAX00652921		JAX00652922		JAX00652924		JAX00652926		JAX00652931		JAX00156215		JAX00652938		JAX00652939		JAX00652941		JAX00652953		JAX00652955		JAX00652957		JAX00652958		JAX00652963		JAX00652972		JAX00190200		JAX00652977		JAX00652982		JAX00652989		JAX00652990		JAX00652991		JAX00652992		JAX00156226		JAX00652994		JAX00652995		JAX00652997		JAX00653001		JAX00156229		JAX00653002		JAX00653006		JAX00653015		JAX00653018		JAX00653021		JAX00653022		JAX00653029		JAX00653033		JAX00653042		JAX00653043		JAX00156236		JAX00653046		JAX00653047		JAX00653050		JAX00156237		JAX00653052		JAX00653054		JAX00653056		JAX00653057		JAX00653061		JAX00653062		JAX00653068		JAX00653069		JAX00653072		JAX00653082		JAX00653086		JAX00653089		JAX00156245		JAX00653090		JAX00653091		JAX00653092		JAX00653093		JAX00653095		JAX00653096		JAX00653106		JAX00653108		JAX00653117		JAX00653119		JAX00156253		JAX00156254		JAX00653128		JAX00653129		JAX00653130		JAX00653137		JAX00653140		JAX00653144		JAX00653150		JAX00653152		JAX00156259		JAX00653158		JAX00653159		JAX00653162		JAX00653164		JAX00156262		JAX00653167		JAX00653168		JAX00653172		JAX00653181		JAX00156265		JAX00653182		JAX00156266		JAX00156267		JAX00653195		JAX00156273		JAX00233152		JAX00653198		JAX00653202		JAX00653206		JAX00653208		JAX00653209		JAX00653211		JAX00653213		JAX00653218		JAX00653221		JAX00156284		JAX00156285		JAX00653234		JAX00653235		JAX00653236		JAX00653247		JAX00156290		JAX00653253		JAX00156292		JAX00156293		JAX00653258		JAX00653259		JAX00653260		JAX00156295		JAX00653266		JAX00653268		JAX00653274		JAX00156299		JAX00653279		JAX00156301		JAX00156305		JAX00653298		JAX00156311		JAX00156314		JAX00653304		JAX00156317		JAX00156318		JAX00156319		JAX00653312		JAX00653318		JAX00156327		JAX00653326		JAX00653328		JAX00156328		JAX00653334		JAX00156330		JAX00653336		JAX00653344		JAX00233169		JAX00156331		JAX00653352		JAX00156334		JAX00653356		JAX00653358		JAX00233171		JAX00156340		JAX00156341		JAX00653361		JAX00653366		JAX00156343		JAX00156344		JAX00653375		JAX00653378		JAX00156352		JAX00156354		JAX00653385		JAX00653386		JAX00156355		JAX00156357		JAX00653390		JAX00653395		JAX00653398		JAX00653411		JAX00156360		JAX00156362		JAX00156364		JAX00653415		JAX00156365		JAX00156368		JAX00156369		JAX00156370		JAX00653425		JAX00653431		JAX00653434		JAX00156373		JAX00653441		JAX00156375		JAX00653445		JAX00653447		JAX00653449		JAX00156381		JAX00653474		JAX00653480		JAX00653488		JAX00156389		JAX00653489		JAX00156392		JAX00653492		JAX00156396		JAX00653499		JAX00653501		JAX00653505		JAX00653509		JAX00156398		JAX00653512		JAX00156401		JAX00653519		JAX00653520		JAX00653521		JAX00156404		JAX00653525		JAX00156406		JAX00653531		JAX00156408		JAX00653534		JAX00653535		JAX00156411		JAX00653539		JAX00653542		JAX00653550		JAX00653551		JAX00653552		JAX00653554		JAX00653555		JAX00156415		JAX00653557		JAX00653559		JAX00653568		JAX00653571		JAX00653573		JAX00653577		JAX00156419		JAX00653580		JAX00653581		JAX00653587		JAX00653590		JAX00653602		JAX00233204		JAX00653603		JAX00653606		JAX00653616		JAX00653618		JAX00653619		JAX00653622		JAX00653627		JAX00653637		JAX00653638		JAX00653640		JAX00653644		JAX00653646		JAX00156438		JAX00653654		JAX00653655		JAX00653656		JAX00653662		JAX00653665		JAX00653668		JAX00156443		JAX00156444		JAX00653671		JAX00653677		JAX00156447		JAX00653679		JAX00653682		JAX00653684		JAX00653685		JAX00653686		JAX00156448		JAX00156450		JAX00653691		JAX00653700		JAX00653702		JAX00653705		JAX00653717		JAX00156459		JAX00156461		JAX00653735		JAX00653736		JAX00653739		JAX00653742		JAX00653743		JAX00653744		JAX00156467		JAX00653755		JAX00653763		JAX00653766		JAX00653769		JAX00156470		JAX00653776		JAX00653778		JAX00653782		JAX00653785		JAX00156477		JAX00653786		JAX00653793		JAX00653798		JAX00653801		JAX00653802		JAX00653803		JAX00156481		JAX00156483		JAX00653817		JAX00233216		JAX00653822		JAX00653823		JAX00156485		JAX00653830		JAX00156486		JAX00653836		JAX00156487		JAX00653848		JAX00233217		JAX00653850		JAX00653854		JAX00156493		JAX00156495		JAX00653868		JAX00653869		JAX00653872		JAX00156498		JAX00653873		JAX00233221		JAX00653878		JAX00653880		JAX00653884		JAX00653888		JAX00653890		JAX00653893		JAX00653894		JAX00653895		JAX00653898		JAX00156505		JAX00653908		JAX00156508		JAX00653917		JAX00653919		JAX00653920		JAX00653927		JAX00653929		JAX00653930		JAX00653931		JAX00653932		JAX00653949		JAX00653956		JAX00653959		JAX00653962		JAX00653970		JAX00653971		JAX00653972		JAX00653973		JAX00653981		JAX00233228		JAX00233229		JAX00156523		JAX00156524		JAX00653987		JAX00156526		JAX00653993		JAX00653995		JAX00653996		JAX00653999		JAX00654001		JAX00654007		JAX00156533		JAX00654011		JAX00654016		JAX00654024		JAX00654026		JAX00654045		JAX00654046		JAX00654048		JAX00156536		JAX00654050		JAX00654054		JAX00156538		JAX00654058		JAX00654062		JAX00156542		JAX00654069		JAX00654077		JAX00654086		JAX00654092		JAX00654093		JAX00156551		JAX00654100		JAX00156552		JAX00654103		JAX00654106		JAX00654109		JAX00654116		JAX00156554		JAX00156555		JAX00654123		JAX00654127		JAX00156557		JAX00156559		JAX00654148		JAX00156561		JAX00654149		JAX00654151		JAX00654156		JAX00654160		JAX00654171		JAX00654173		JAX00654181		JAX00156567		JAX00654200		JAX00654203		JAX00654204		JAX00156572		JAX00654210		JAX00654215		JAX00654216		JAX00654222		JAX00654228		JAX00654230		JAX00654233		JAX00654246		JAX00654247		JAX00654252		JAX00233250		JAX00654254		JAX00156580		JAX00156581		JAX00654258		JAX00654259		JAX00654262		JAX00654282		JAX00654285		JAX00654286		JAX00156588		JAX00156589		JAX00654295		JAX00156591		JAX00654306		JAX00156596		JAX00654313		JAX00156597		JAX00654321		JAX00654327		JAX00156601		JAX00156602		JAX00654332		JAX00156606		JAX00654337		JAX00654338		JAX00654347		JAX00233254		JAX00156613		JAX00654360		JAX00654361		JAX00654367		JAX00156616		JAX00654372		JAX00654375		JAX00156617		JAX00654378		JAX00654381		JAX00156619		JAX00156620		JAX00654396		JAX00654397		JAX00654405		JAX00654407		JAX00654408		JAX00156626		JAX00654411		JAX00156629		JAX00156630		JAX00233255		JAX00654413		JAX00654419		JAX00156634		JAX00654425		JAX00654428		JAX00654429		JAX00156637		JAX00654440		JAX00156641		JAX00156642		JAX00654453		JAX00654456		JAX00654459		JAX00654462		JAX00654464		JAX00654467		JAX00654468		JAX00233260		JAX00156654		JAX00654483		JAX00156655		JAX00156657		JAX00654489		JAX00654490		JAX00654491		JAX00156660		JAX00654502		JAX00156665		JAX00156667		JAX00654506		JAX00654509		JAX00654511		JAX00654515		JAX00654517		JAX00654521		JAX00654523		JAX00156671		JAX00654525		JAX00654527		JAX00654529		JAX00654531		JAX00654557		JAX00654560		JAX00654567		JAX00654569		JAX00654575		JAX00654579		JAX00654581		JAX00654582		JAX00654584		JAX00654585		JAX00654587		JAX00654588		JAX00654589		JAX00654593		JAX00654595		JAX00654596		JAX00654598		JAX00654600		JAX00654603		JAX00654606		JAX00654614		JAX00654615		JAX00654616		JAX00654620		JAX00654627		JAX00654630		JAX00156693		JAX00654631		JAX00654633		JAX00156697		JAX00654644		JAX00654647		JAX00654648		JAX00654650		JAX00654651		JAX00654652		JAX00654660		JAX00654673		JAX00654677		JAX00654678		JAX00654682		JAX00654684		JAX00654688		JAX00654690		JAX00654693		JAX00654699		JAX00233278		JAX00654702		JAX00156707		JAX00654705		JAX00654710		JAX00654715		JAX00654717		JAX00654723		JAX00654727		JAX00654729		JAX00156710		JAX00156711		JAX00654737		JAX00654738		JAX00156713		JAX00654743		JAX00654744		JAX00654748		JAX00654752		JAX00654753		JAX00156715		JAX00654759		JAX00654761		JAX00654767		JAX00654778		JAX00654779		JAX00654784		JAX00654785		JAX00654788		JAX00654790		JAX00654792		JAX00654793		JAX00654804		JAX00654805		JAX00654807		JAX00654811		JAX00654812		JAX00654814		JAX00654815		JAX00654816		JAX00654817		JAX00654832		JAX00654844		JAX00654849		JAX00654852		JAX00654856		JAX00654857		JAX00654873		JAX00156738		JAX00654882		JAX00654885		JAX00654887		JAX00654888		JAX00654900		JAX00654902		JAX00654904		JAX00654905		JAX00654906		JAX00654925		JAX00654926		JAX00654928		JAX00654933		JAX00156755		JAX00156756		JAX00654938		JAX00654942		JAX00654943		JAX00654948		JAX00654962		JAX00654965		JAX00156763		JAX00156764		JAX00654969		JAX00654972		JAX00156767		JAX00654980		JAX00654985		JAX00654998		JAX00655002		JAX00156773		JAX00156774		JAX00655008		JAX00655013		JAX00156778		JAX00655022		JAX00156779		JAX00655026		JAX00655030		JAX00655035		JAX00156786		JAX00655041		JAX00156788		JAX00655048		JAX00156790		JAX00655049		JAX00655053		JAX00156795		JAX00655063		JAX00655065		JAX00655066		JAX00156804		JAX00156809		JAX00655080		JAX00655086		JAX00655089		JAX00655112		JAX00655122		JAX00156821		JAX00156822		JAX00655125		JAX00655126		JAX00655128		JAX00655129		JAX00655136		JAX00655138		JAX00655142		JAX00655153		JAX00655155		JAX00655157		JAX00655158		JAX00655160		JAX00156834		JAX00655163		JAX00655164		JAX00655168		JAX00655171		JAX00156840		JAX00655177		JAX00655186		JAX00156844		JAX00655190		JAX00156847		JAX00655196		JAX00655197		JAX00655199		JAX00156849		JAX00655205		JAX00156851		JAX00156853		JAX00156855		JAX00655212		JAX00655213		JAX00655216		JAX00655217		JAX00655221		JAX00655223		JAX00655237		JAX00655239		JAX00233322		JAX00233323		JAX00655242		JAX00655245		JAX00655246		JAX00156867		JAX00655250		JAX00655254		JAX00655259		JAX00156868		JAX00655261		JAX00655262		JAX00156873		JAX00655279		JAX00655280		JAX00655285		JAX00655286		JAX00655288		JAX00655290		JAX00655292		JAX00655293		JAX00655294		JAX00655297		JAX00156880		JAX00655302		JAX00156882		JAX00655305		JAX00655306		JAX00156884		JAX00655312		JAX00655313		JAX00655314		JAX00655315		JAX00655316		JAX00655317		JAX00655322		JAX00655323		JAX00655325		JAX00655328		JAX00156897		JAX00655334		JAX00655335		JAX00156899		JAX00655337		JAX00156901		JAX00655340		JAX00655343		JAX00156902		JAX00156903		JAX00156904		JAX00655356		JAX00156907		JAX00655358		JAX00156908		JAX00156909		JAX00156910		JAX00156912		JAX00655372		JAX00655374		JAX00156914		JAX00655375		JAX00655377		JAX00156915		JAX00655379		JAX00655380		JAX00655381		JAX00655383		JAX00233342		JAX00156916		JAX00655387		JAX00156921		JAX00156922		JAX00655395		JAX00156923		JAX00655396		JAX00655397		JAX00655402		JAX00655403		JAX00156925		JAX00655410		JAX00655411		JAX00655413		JAX00655417		JAX00655423		JAX00655428		JAX00655429		JAX00655431		JAX00233348		JAX00655440		JAX00655442		JAX00655444		JAX00156939		JAX00655452		JAX00156940		JAX00655458		JAX00655459		JAX00156942		JAX00156944		JAX00156945		JAX00655472		JAX00655474		JAX00156946		JAX00655477		JAX00655479		JAX00156949		JAX00233352		JAX00655487		JAX00156953		JAX00156955		JAX00156957		JAX00655493		JAX00156960		JAX00233356		JAX00655508		JAX00655514		JAX00655516		JAX00655517		JAX00655519		JAX00156966		JAX00655525		JAX00655527		JAX00655528		JAX00655529		JAX00655530		JAX00156972		JAX00655541		JAX00655544		JAX00655547		JAX00655550		JAX00156975		JAX00156977		JAX00156979		JAX00156980		JAX00156982		JAX00655569		JAX00655578		JAX00156988		JAX00655584		JAX00156990		JAX00655592		JAX00655597		JAX00655599		JAX00655600		JAX00655601		JAX00655608		JAX00655609		JAX00156996		JAX00655611		JAX00655614		JAX00655615		JAX00655621		JAX00655622		JAX00655623		JAX00655625		JAX00157002		JAX00157005		JAX00157006		JAX00655641		JAX00655642		JAX00655658		JAX00655659		JAX00655665		JAX00655666		JAX00655672		JAX00655673		JAX00655675		JAX00157020		JAX00655679		JAX00157022		JAX00655689		JAX00655693		JAX00655704		JAX00655705		JAX00157029		JAX00655706		JAX00655708		JAX00157032		JAX00157033		JAX00655715		JAX00655716		JAX00157034		JAX00655718		JAX00655720		JAX00233369		JAX00157037		JAX00655724		JAX00157039		JAX00157040		JAX00655731		JAX00157042		JAX00655741		JAX00655743		JAX00157045		JAX00655746		JAX00157046		JAX00157047		JAX00655750		JAX00655751		JAX00157050		JAX00157052		JAX00655774		JAX00157054		JAX00655785		JAX00655795		JAX00655799		JAX00157059		JAX00655804		JAX00655806		JAX00655807		JAX00157060		JAX00655810		JAX00233372		JAX00233373		JAX00655819		JAX00157064		JAX00655820		JAX00655829		JAX00655830		JAX00655836		JAX00157070		JAX00655841		JAX00655842		JAX00655847		JAX00157072		JAX00655850		JAX00655854		JAX00655856		JAX00157074		JAX00655861		JAX00655867		JAX00655868		JAX00655869		JAX00655878		JAX00655879		JAX00157081		JAX00655886		JAX00157085		JAX00157086		JAX00157087		JAX00655898		JAX00655900		JAX00655903		JAX00655909		JAX00655919		JAX00655923		JAX00655924		JAX00655925		JAX00157097		JAX00655933		JAX00655938		JAX00157099		JAX00655940		JAX00655943		JAX00655944		JAX00233384		JAX00233385		JAX00655953		JAX00655954		JAX00655958		JAX00157107		JAX00157109		JAX00655964		JAX00655966		JAX00655967		JAX00655974		JAX00157115		JAX00655976		JAX00655978		JAX00655979		JAX00157118		JAX00655981		JAX00655982		JAX00655983		JAX00157121		JAX00655993		JAX00655994		JAX00656007		JAX00656008		JAX00656011		JAX00656014		JAX00656016		JAX00656021		JAX00157131		JAX00656022		JAX00157132		JAX00656028		JAX00656031		JAX00656035		JAX00656037		JAX00157139		JAX00656044		JAX00157144		JAX00157148		JAX00656059		JAX00656061		JAX00157150		JAX00157151		JAX00656067		JAX00656071		JAX00656072		JAX00656075		JAX00157156		JAX00656080		JAX00656081		JAX00656083		JAX00157157		JAX00157158		JAX00656085		JAX00656088		JAX00157164		JAX00656091		JAX00656095		JAX00157166		JAX00656097		JAX00157170		JAX00656102		JAX00656105		JAX00157172		JAX00233408		JAX00157176		JAX00157178		JAX00157182		JAX00656125		JAX00656126		JAX00656132		JAX00656133		JAX00656137		JAX00656140		JAX00157191		JAX00656145		JAX00656154		JAX00656155		JAX00157202		JAX00157203		JAX00656175		JAX00656176		JAX00656180		JAX00656181		JAX00157205		JAX00157207		JAX00656189		JAX00656190		JAX00656196		JAX00656198		JAX00656200		JAX00157212		JAX00656208		JAX00656215		JAX00157215		JAX00656220		JAX00157216		JAX00157217		JAX00157218		JAX00656226		JAX00656227		JAX00656230		JAX00157220		JAX00656232		JAX00656237		JAX00157224		JAX00157226		JAX00656246		JAX00157227		JAX00233421		JAX00656263		JAX00656267		JAX00656269		JAX00656270		JAX00656271		JAX00656275		JAX00656278		JAX00656284		JAX00656286		JAX00656287		JAX00157237		JAX00656289		JAX00656291		JAX00656293		JAX00157240		JAX00157242		JAX00656307		JAX00157247		JAX00656316		JAX00656318		JAX00656319		JAX00157251		JAX00157253		JAX00656323		JAX00656327		JAX00656332		JAX00656333		JAX00656334		JAX00656340		JAX00656341		JAX00656348		JAX00656351		JAX00656355		JAX00233434		JAX00157272		JAX00157274		JAX00157275		JAX00656387		JAX00656391		JAX00656396		JAX00656397		JAX00656401		JAX00656407		JAX00157279		JAX00157281		JAX00656412		JAX00656413		JAX00656414		JAX00157287		JAX00656430		JAX00656432		JAX00656433		JAX00656434		JAX00157292		JAX00656437		JAX00157294		JAX00656439		JAX00656441		JAX00656442		JAX00190214		JAX00157297		JAX00157298		JAX00656451		JAX00157300		JAX00656462		JAX00157303		JAX00656474		JAX00656476		JAX00656481		JAX00656483		JAX00656486		JAX00656487		JAX00656489		JAX00656490		JAX00656494		JAX00656507		JAX00157312		JAX00157313		JAX00157314		JAX00656517		JAX00656522		JAX00656523		JAX00656525		JAX00656527		JAX00157317		JAX00656530		JAX00157319		JAX00656532		JAX00157321		JAX00656537		JAX00656539		JAX00656550		JAX00656556		JAX00157327		JAX00656559		JAX00656560		JAX00656563		JAX00656565		JAX00656567		JAX00656573		JAX00656574		JAX00656576		JAX00656578		JAX00656583		JAX00656584		JAX00656585		JAX00157342		JAX00157343		JAX00157344		JAX00656594		JAX00656595		JAX00656598		JAX00656603		JAX00656606		JAX00656607		JAX00656608		JAX00656617		JAX00157353		JAX00656622		JAX00656624		JAX00157356		JAX00656627		JAX00157357		JAX00157358		JAX00233454		JAX00656636		JAX00157362		JAX00656641		JAX00656643		JAX00656651		JAX00656652		JAX00656664		JAX00656665		JAX00656671		JAX00656677		JAX00656682		JAX00656685		JAX00656687		JAX00656689		JAX00656696		JAX00656703		JAX00656706		JAX00656708		JAX00157387		JAX00190216		JAX00656712		JAX00656713		JAX00656714		JAX00157389		JAX00656718		JAX00656719		JAX00656721		JAX00656723		JAX00656726		JAX00656727		JAX00157390		JAX00190218		JAX00656729		JAX00656732		JAX00656735		JAX00157393		JAX00656739		JAX00656740		JAX00656742		JAX00157398		JAX00656747		JAX00656749		JAX00656754		JAX00656759		JAX00233469		JAX00656764		JAX00656765		JAX00157399		JAX00157401		JAX00656770		JAX00157404		JAX00656776		JAX00656777		JAX00157407		JAX00656786		JAX00656789		JAX00656791		JAX00157411		JAX00656792		JAX00656794		JAX00656800		JAX00656801		JAX00656804		JAX00656805		JAX00656808		JAX00656810		JAX00656811		JAX00656813		JAX00656815		JAX00656816		JAX00157414		JAX00656818		JAX00233473		JAX00157421		JAX00157422		JAX00656829		JAX00656831		JAX00656837		JAX00656839		JAX00656842		JAX00656849		JAX00656851		JAX00157427		JAX00157428		JAX00656865		JAX00656868		JAX00656869		JAX00157430		JAX00656876		JAX00656877		JAX00157433		JAX00656880		JAX00656881		JAX00233477		JAX00656885		JAX00157436		JAX00656890		JAX00656892		JAX00656902		JAX00233480		JAX00656904		JAX00656910		JAX00656911		JAX00157440		JAX00656913		JAX00656916		JAX00656917		JAX00656918		JAX00656919		JAX00157441		JAX00656925		JAX00656927		JAX00656938		JAX00656942		JAX00656947		JAX00656948		JAX00656950		JAX00656953		JAX00656955		JAX00656958		JAX00656960		JAX00656962		JAX00656963		JAX00656964		JAX00656972		JAX00157448		JAX00656975		JAX00656982		JAX00656990		JAX00157454		JAX00656992		JAX00656993		JAX00656996		JAX00657000		JAX00157457		JAX00157458		JAX00657002		JAX00657003		JAX00657007		JAX00157462		JAX00657014		JAX00657017		JAX00157467		JAX00657024		JAX00157468		JAX00657027		JAX00657028		JAX00157470		JAX00657032		JAX00157471		JAX00657036		JAX00157474		JAX00157475		JAX00233494		JAX00157476		JAX00657041		JAX00657044		JAX00657046		JAX00657051		JAX00157481		JAX00657056		JAX00657059		JAX00657071		JAX00657072		JAX00657073		JAX00657078		JAX00657085		JAX00657087		JAX00657090		JAX00157498		JAX00233503		JAX00657091		JAX00657095		JAX00657096		JAX00657097		JAX00657098		JAX00657099		JAX00657100		JAX00657105		JAX00157505		JAX00657111		JAX00657112		JAX00657115		JAX00233508		JAX00657124		JAX00657127		JAX00657128		JAX00657130		JAX00157513		JAX00157514		JAX00657132		JAX00157516		JAX00657137		JAX00657138		JAX00657139		JAX00657142		JAX00657145		JAX00657146		JAX00157521		JAX00657147		JAX00657150		JAX00157522		JAX00657157		JAX00657161		JAX00657163		JAX00657164		JAX00657165		JAX00657166		JAX00657168		JAX00233515		JAX00657176		JAX00657179		JAX00657180		JAX00657182		JAX00657188		JAX00657191		JAX00233516		JAX00657201		JAX00657202		JAX00657203		JAX00157544		JAX00657208		JAX00657210		JAX00657213		JAX00657216		JAX00157547		JAX00657218		JAX00657222		JAX00657224		JAX00657225		JAX00657228		JAX00657234		JAX00657235		JAX00657236		JAX00657238		JAX00657239		JAX00157557		JAX00657247		JAX00157558		JAX00157559		JAX00657266		JAX00157561		JAX00157562		JAX00657269		JAX00657270		JAX00657275		JAX00157564		JAX00233523		JAX00657279		JAX00157567		JAX00657294		JAX00157569		JAX00657297		JAX00657303		JAX00157571		JAX00157572		JAX00657306		JAX00657307		JAX00157573		JAX00157575		JAX00657315		JAX00657327		JAX00657329		JAX00157583		JAX00233529		JAX00657334		JAX00657337		JAX00657345		JAX00657351		JAX00657357		JAX00657361		JAX00657362		JAX00157595		JAX00233533		JAX00657368		JAX00657371		JAX00657376		JAX00657377		JAX00157598		JAX00657379		JAX00157599		JAX00657387		JAX00657392		JAX00657394		JAX00157601		JAX00157602		JAX00657402		JAX00157603		JAX00657404		JAX00657409		JAX00657410		JAX00657411		JAX00657417		JAX00657421		JAX00657423		JAX00657425		JAX00157610		JAX00657437		JAX00657440		JAX00657442		JAX00657445		JAX00657447		JAX00657449		JAX00657451		JAX00657455		JAX00157613		JAX00657459		JAX00657462		JAX00157614		JAX00657465		JAX00657467		JAX00657468		JAX00657470		JAX00657473		JAX00157618		JAX00657479		JAX00657482		JAX00657483		JAX00657485		JAX00657489		JAX00157623		JAX00657493		JAX00657499		JAX00657500		JAX00157627		JAX00157629		JAX00657503		JAX00157632		JAX00657516		JAX00157637		JAX00157638		JAX00657534		JAX00657536		JAX00157647		JAX00657544		JAX00657549		JAX00657558		JAX00657560		JAX00657561		JAX00157654		JAX00157655		JAX00657567		JAX00657569		JAX00657572		JAX00157658		JAX00657574		JAX00657577		JAX00157660		JAX00157662		JAX00657582		JAX00657590		JAX00657599		JAX00157667		JAX00657607		JAX00657611		JAX00157668		JAX00657614		JAX00657615		JAX00657619		JAX00657626		JAX00157672		JAX00657629		JAX00657631		JAX00657636		JAX00657647		JAX00157675		JAX00657651		JAX00157677		JAX00657655		JAX00657660		JAX00657663		JAX00157679		JAX00657666		JAX00657669		JAX00657672		JAX00657674		JAX00657682		JAX00157683		JAX00657685		JAX00657692		JAX00657695		JAX00157684		JAX00657698		JAX00657702		JAX00657703		JAX00157690		JAX00157691		JAX00657708		JAX00657712		JAX00657714		JAX00657716		JAX00657724		JAX00657725		JAX00657727		JAX00657730		JAX00657731		JAX00657733		JAX00657735		JAX00657739		JAX00657742		JAX00657745		JAX00657747		JAX00657749		JAX00657752		JAX00657754		JAX00157697		JAX00157698		JAX00657760		JAX00657762		JAX00657766		JAX00233570		JAX00233571		JAX00657767		JAX00657769		JAX00657770		JAX00657773		JAX00657774		JAX00657775		JAX00657777		JAX00657783		JAX00657785		JAX00657787		JAX00657793		JAX00657794		JAX00657799		JAX00157703		JAX00657804		JAX00157707		JAX00657809		JAX00657810		JAX00657816		JAX00657817		JAX00657824		JAX00157710		JAX00657829		JAX00233573		JAX00157711		JAX00157712		JAX00657841		JAX00657847		JAX00657851		JAX00233576		JAX00157717		JAX00157719		JAX00657857		JAX00657860		JAX00657862		JAX00657869		JAX00657872		JAX00657879		JAX00657880		JAX00657883		JAX00657884		JAX00657892		JAX00657894		JAX00657903		JAX00157729		JAX00657905		JAX00657908		JAX00157733		JAX00657912		JAX00233581		JAX00657918		JAX00657922		JAX00657926		JAX00657932		JAX00157739		JAX00657935		JAX00657937		JAX00657939		JAX00657942		JAX00157744		JAX00157745		JAX00157749		JAX00657948		JAX00657949		JAX00157757		JAX00157758		JAX00657958		JAX00657962		JAX00657963		JAX00657972		JAX00157762		JAX00233582		JAX00657989		JAX00657990		JAX00657991		JAX00657993		JAX00657994		JAX00157765		JAX00658001		JAX00658009		JAX00658010		JAX00157767		JAX00658012		JAX00658019		JAX00658021		JAX00658029		JAX00190222		JAX00658032		JAX00658039		JAX00658042		JAX00658043		JAX00157775		JAX00658045		JAX00658048		JAX00658051		JAX00658052		JAX00157778		JAX00658057		JAX00658058		JAX00658060		JAX00658069		JAX00157780		JAX00658072		JAX00658074		JAX00157785		JAX00658079		JAX00658085		JAX00658088		JAX00157792		JAX00157794		JAX00157797		JAX00233593		JAX00157800		JAX00157801		JAX00157802		JAX00157803		JAX00658107		JAX00233594		JAX00157804		JAX00658109		JAX00658110		JAX00658111		JAX00157805		JAX00658124		JAX00658128		JAX00157810		JAX00658139		JAX00658140		JAX00658141		JAX00658142		JAX00658143		JAX00658145		JAX00233597		JAX00233598		JAX00658146		JAX00658149		JAX00658151		JAX00658152		JAX00157817		JAX00157822		JAX00157824		JAX00157825		JAX00157826		JAX00157827		JAX00658175		JAX00658176		JAX00157829		JAX00658186		JAX00658188		JAX00157831		JAX00157834		JAX00658201		JAX00658202		JAX00658204		JAX00658207		JAX00658210		JAX00157841		JAX00658213		JAX00658217		JAX00658223		JAX00658233		JAX00658238		JAX00658239		JAX00658240		JAX00658245		JAX00658248		JAX00157852		JAX00658249		JAX00658250		JAX00658254		JAX00658258		JAX00658259		JAX00157858		JAX00658274		JAX00157864		JAX00157866		JAX00658280		JAX00157869		JAX00157872		JAX00658286		JAX00658296		JAX00658302		JAX00658303		JAX00658309		JAX00658313		JAX00658320		JAX00658325		JAX00658335		JAX00157889		JAX00157890		JAX00658337		JAX00658340		JAX00157891		JAX00658358		JAX00658363		JAX00658371		JAX00157897		JAX00157899		JAX00658374		JAX00658376		JAX00658384		JAX00658388		JAX00157902		JAX00658391		JAX00658397		JAX00658401		JAX00658402		JAX00233622		JAX00157906		JAX00658405		JAX00658409		JAX00658417		JAX00658420		JAX00658422		JAX00233626		JAX00658427		JAX00658432		JAX00658437		JAX00157924		JAX00157925		JAX00658441		JAX00658442		JAX00658444		JAX00658447		JAX00658449		JAX00658452		JAX00658453		JAX00157931		JAX00157935		JAX00658461		JAX00658469		JAX00157940		JAX00157942		JAX00658477		JAX00658479		JAX00658482		JAX00658486		JAX00157946		JAX00658489		JAX00658490		JAX00658491		JAX00658494		JAX00658495		JAX00157950		JAX00157952		JAX00658505		JAX00157954		JAX00658513		JAX00658515		JAX00658523		JAX00157961		JAX00658544		JAX00658549		JAX00658552		JAX00157965		JAX00658560		JAX00658564		JAX00658566		JAX00658575		JAX00157970		JAX00658584		JAX00658586		JAX00157976		JAX00157977		JAX00658589		JAX00658591		JAX00658594		JAX00157982		JAX00658598		JAX00658600		JAX00658607		JAX00658608		JAX00157986		JAX00658615		JAX00658616		JAX00233649		JAX00658631		JAX00658641		JAX00658646		JAX00658649		JAX00658650		JAX00157999		JAX00658664		JAX00658668		JAX00658674		JAX00158008		JAX00658675		JAX00658677		JAX00658683		JAX00158014		JAX00658691		JAX00158018		JAX00658702		JAX00658706		JAX00158020		JAX00158022		JAX00658709		JAX00658710		JAX00658714		JAX00158023		JAX00158024		JAX00158025		JAX00658719		JAX00658722		JAX00658725		JAX00658726		JAX00658730		JAX00658735		JAX00158033		JAX00658739		JAX00158040		JAX00658748		JAX00658750		JAX00658757		JAX00158044		JAX00658764		JAX00658766		JAX00158049		JAX00158050		JAX00658780		JAX00158058		JAX00658788		JAX00658792		JAX00658796		JAX00658799		JAX00658800		JAX00658801		JAX00658804		JAX00158068		JAX00158069		JAX00658811		JAX00658812		JAX00158077		JAX00158084		JAX00658827		JAX00158087		JAX00658834		JAX00658835		JAX00658836		JAX00658839		JAX00158095		JAX00158096		JAX00158097		JAX00658848		JAX00658850		JAX00158102		JAX00658854		JAX00658857		JAX00158104		JAX00658866		JAX00658869		JAX00658870		JAX00658872		JAX00658874		JAX00158112		JAX00658876		JAX00233690		JAX00658879		JAX00658880		JAX00658882		JAX00658887		JAX00658891		JAX00158119		JAX00658903		JAX00658904		JAX00158125		JAX00233693		JAX00658908		JAX00158126		JAX00658909		JAX00158127		JAX00658914		JAX00658915		JAX00658918		JAX00658920		JAX00158129		JAX00658924		JAX00158130		JAX00658927		JAX00158131		JAX00658934		JAX00158134		JAX00658938		JAX00658944		JAX00658947		JAX00158136		JAX00658948		JAX00658956		JAX00658957		JAX00158137		JAX00658963		JAX00658967		JAX00658969		JAX00658971		JAX00658972		JAX00658973		JAX00658977		JAX00658981		JAX00658985		JAX00658987		JAX00658997		JAX00659001		JAX00659003		JAX00659007		JAX00659011		JAX00659012		JAX00659015		JAX00659016		JAX00158151		JAX00659020		JAX00659030		JAX00659032		JAX00659038		JAX00158155		JAX00659039		JAX00659044		JAX00659047		JAX00158160		JAX00659055		JAX00158162		JAX00659059		JAX00659062		JAX00659063		JAX00659064		JAX00659066		JAX00659069		JAX00659073		JAX00158165		JAX00659076		JAX00158169		JAX00659079		JAX00659083		JAX00659084		JAX00659085		JAX00659086		JAX00659088		JAX00659089		JAX00659092		JAX00158175		JAX00158176		JAX00158177		JAX00659095		JAX00659097		JAX00659098		JAX00659100		JAX00659101		JAX00158178		JAX00659102		JAX00659103		JAX00659110		JAX00158181		JAX00659113		JAX00659118		JAX00659121		JAX00158185		JAX00659133		JAX00659137		JAX00158190		JAX00158193		JAX00659143		JAX00659147		JAX00659148		JAX00659152		JAX00158196		JAX00659158		JAX00158200		JAX00659161		JAX00158203		JAX00659163		JAX00158204		JAX00158205		JAX00659166		JAX00659167		JAX00659169		JAX00659175		JAX00659182		JAX00659183		JAX00659186		JAX00659187		JAX00158214		JAX00659191		JAX00659194		JAX00158216		JAX00158217		JAX00659198		JAX00659201		JAX00659202		JAX00659207		JAX00659208		JAX00659216		JAX00158222		JAX00158223		JAX00659219		JAX00659225		JAX00659226		JAX00659229	
CC	OR1114f62	NA	NA	1	NA	C	C	G	G	C	C	T	T	G	G	G	G	C	C	G	G	G	G	A	A	C	C	C	C	G	G	G	G	A	A	G	G	T	T	A	A	G	G	G	G	G	G	G	G	T	T	C	C	T	T	A	A	T	T	C	C	C	C	C	C	A	A	C	C	T	T	A	A	T	T	C	C	A	A	T	T	G	G	C	C	A	A	G	G	A	A	G	G	A	A	G	G	G	G	A	A	G	G	C	C	G	G	T	T	A	A	A	A	C	C	G	G	A	A	A	A	C	C	T	T	A	A	C	C	C	C	G	G	C	C	A	A	G	G	C	C	G	G	C	C	C	C	C	C	A	A	G	G	C	C	G	G	T	T	G	G	G	G	A	A	G	G	T	T	T	T	G	G	C	C	C	C	T	T	T	T	T	T	C	C	C	C	A	A	A	A	C	C	T	T	T	T	G	G	A	A	A	A	A	A	A	A	C	C	T	T	C	C	A	A	G	G	T	T	C	C	A	A	A	A	T	T	A	A	G	G	A	A	A	A	G	G	T	T	A	A	T	T	T	T	G	G	C	C	T	T	T	T	C	C	G	G	T	T	C	C	T	T	C	C	G	G	T	T	C	C	T	T	G	G	A	A	A	A	G	G	G	G	C	C	C	C	T	T	T	T	T	T	G	G	T	T	G	G	A	A	C	C	T	T	T	T	A	A	T	T	A	A	G	G	C	C	T	T	C	C	C	C	T	T	T	T	T	T	C	C	T	T	A	A	T	T	C	C	C	C	G	G	G	G	A	A	C	C	G	G	T	T	C	C	G	G	T	T	C	C	C	C	G	G	C	C	A	A	G	G	C	C	T	T	G	G	T	T	C	C	C	C	C	C	A	A	G	G	T	T	T	T	T	T	G	G	G	G	C	C	A	A	A	A	A	A	C	C	T	T	A	A	C	C	C	C	G	G	G	G	T	T	T	T	T	T	T	T	C	C	G	G	A	A	G	G	C	C	C	C	A	A	C	C	T	T	G	G	A	A	G	G	C	C	A	A	C	C	C	C	C	C	A	A	T	T	C	C	C	C	C	C	A	A	G	G	G	G	T	T	A	A	T	T	T	T	A	A	G	G	T	T	T	T	G	G	C	C	A	A	G	G	C	C	G	G	T	T	G	G	G	G	A	A	G	G	NA	NA	T	T	A	A	T	T	C	C	G	G	A	A	T	T	G	G	A	A	C	C	A	A	C	C	C	C	C	C	T	T	A	A	T	T	A	A	G	G	T	T	A	A	G	G	G	G	G	G	T	T	C	C	A	A	T	T	T	T	C	C	C	C	G	G	A	A	T	T	C	C	C	C	T	T	C	C	C	C	G	G	T	T	G	G	A	A	C	C	G	G	T	T	C	C	G	G	A	A	A	A	T	T	C	C	G	G	A	A	C	C	G	G	G	G	A	A	G	G	T	T	T	T	A	A	G	G	A	A	T	T	G	G	C	C	A	A	T	T	C	C	A	A	C	C	T	T	G	G	A	A	C	C	G	G	C	C	C	C	C	C	G	G	G	G	G	G	A	A	C	C	A	A	T	T	A	A	G	G	A	A	C	C	T	T	G	G	C	C	G	G	C	C	A	A	T	T	A	A	C	C	G	G	C	C	A	A	A	A	T	T	A	A	T	T	C	C	T	T	G	G	T	T	G	G	G	G	G	G	C	C	A	A	C	C	T	T	T	T	T	T	T	T	C	C	C	C	A	A	T	T	A	A	C	C	G	G	G	G	A	A	C	C	A	A	A	A	C	C	A	A	A	A	T	T	T	T	T	T	C	C	C	C	G	G	C	C	C	C	C	C	C	C	T	T	A	A	T	T	A	A	C	C	C	C	G	G	C	C	G	G	T	T	G	G	A	A	C	C	C	C	A	A	T	T	A	A	T	T	C	C	G	G	A	A	G	G	T	T	A	A	C	C	T	T	T	T	G	G	C	C	T	T	C	C	C	C	C	C	C	C	C	C	A	A	G	G	A	A	G	G	A	A	G	G	T	T	C	C	G	G	C	C	T	T	G	G	A	A	T	T	C	C	G	G	C	C	G	G	C	C	A	A	C	C	C	C	T	T	G	G	A	A	C	C	A	A	T	T	G	G	C	C	T	T	C	C	T	T	C	C	C	C	G	G	T	T	A	A	G	G	T	T	G	G	G	G	C	C	G	G	T	T	A	A	G	G	T	T	G	G	G	G	A	A	A	A	G	G	A	A	A	A	G	G	C	C	A	A	G	G	C	C	C	C	G	G	G	G	C	C	A	A	T	T	C	C	T	T	G	G	G	G	G	G	A	A	G	G	G	G	T	T	C	C	T	T	A	A	A	A	A	A	C	C	T	T	T	T	G	G	A	A	A	A	A	A	G	G	A	A	G	G	A	A	C	C	C	C	A	A	A	A	G	G	G	G	G	G	G	G	T	T	A	A	G	G	G	G	T	T	T	T	C	C	C	C	A	A	T	T	G	G	C	C	G	G	A	A	G	G	C	C	G	G	A	A	T	T	A	A	C	C	C	C	C	C	T	T	A	A	T	T	C	C	T	T	C	C	C	C	A	A	T	T	G	G	A	A	C	C	G	G	G	G	G	G	C	C	A	A	A	A	T	T	C	C	C	C	A	A	C	C	G	G	C	C	G	G	G	G	A	A	T	T	A	A	G	G	G	G	A	A	A	A	A	A	C	C	G	G	C	C	C	C	C	C	G	G	G	G	T	T	T	T	A	A	T	T	T	T	A	A	T	T	G	G	A	A	C	C	C	C	A	A	A	A	G	G	A	A	G	G	C	C	C	C	A	A	A	A	A	A	C	C	C	C	T	T	G	G	G	G	A	A	G	G	G	G	T	T	A	A	G	G	C	C	A	A	G	G	T	T	G	G	C	C	C	C	C	C	T	T	A	A	T	T	C	C	T	T	C	C	T	T	A	A	G	G	A	A	C	C	T	T	T	T	T	T	T	T	G	G	A	A	G	G	C	C	G	G	C	C	G	G	C	C	A	A	C	C	G	G	A	A	G	G	C	C	G	G	T	T	G	G	T	T	T	T	G	G	T	T	T	T	G	G	C	C	C	C	G	G	C	C	G	G	G	G	C	C	C	C	A	A	G	G	C	C	T	T	G	G	A	A	A	A	T	T	G	G	C	C	T	T	G	G	T	T	G	G	G	G	C	C	G	G	C	C	G	G	G	G	T	T	A	A	A	A	A	A	C	T	G	G	A	A	T	T	C	C	T	T	G	G	G	G	G	G	G	G	G	G	G	G	C	C	G	G	G	G	T	T	C	C	A	A	T	T	T	T	T	T	C	C	A	A	C	C	C	C	G	G	G	G	G	G	T	T	G	G	C	C	T	T	A	A	G	G	G	G	C	C	A	A	C	C	A	A	A	A	C	C	G	G	A	A	C	C	A	A	C	C	T	T	G	G	C	C	C	C	T	T	A	A	T	T	A	A	C	C	C	C	C	C	C	C	G	G	A	A	G	G	T	T	T	T	G	G	C	C	T	T	A	A	A	A	G	G	G	G	G	G	A	A	C	C	A	A	T	T	A	A	G	G	C	C	T	T	T	T	G	G	C	C	G	G	G	G	G	G	G	G	G	G	C	C	C	C	C	C	G	G	G	G	T	T	C	C	C	C	T	T	A	A	G	G	C	C	T	T	C	C	T	T	C	C	G	G	A	A	G	G	C	C	T	T	G	G	T	T	A	A	T	T	C	C	T	T	G	G	C	C	T	T	A	A	T	T	T	T	G	G	A	A	C	C	G	G	A	A	G	G	NA	NA	C	C	A	A	C	C	A	A	T	T	T	T	C	C	G	G	A	A	G	G	T	T	G	G	C	C	G	G	C	C	A	A	G	G	A	A	A	A	C	C	A	A	A	A	G	G	C	C	A	A	G	G	T	T	A	A	A	A	A	A	A	A	T	T	T	T	C	C	G	G	T	T	T	T	G	G	C	C	A	A	G	G	G	G	G	G	G	G	G	G	G	G	G	G	A	A	T	T	A	A	A	A	G	G	C	C	G	G	A	A	T	T	A	A	A	A	T	T	C	C	T	T	G	G	G	G	A	A	G	G	T	T	C	C	T	T	G	G	C	C	G	G	A	A	G	G	T	T	G	G	A	A	A	A	G	G	G	G	A	A	G	G	C	C	G	G	C	C	G	G	T	T	G	G	G	G	T	T	T	T	A	A	T	T	G	G	G	G	G	G	A	A	A	A	C	C	T	T	C	C	C	C	T	T	A	A	A	A	A	A	C	C	A	A	T	T	T	T	T	T	G	G	A	A	A	A	A	A	G	G	C	C	A	A	A	A	T	T	A	A	G	G	A	A	C	C	G	G	G	G	C	C	A	A	A	A	A	A	G	G	G	G	T	T	T	T	A	A	T	T	T	T	A	A	C	C	A	A	T	T	G	G	G	G	G	G	C	C	G	G	G	G	G	G	G	G	T	T	G	G	A	A	C	C	T	T	C	C	G	G	G	G	T	T	C	C	G	G	A	A	T	T	A	A	A	A	G	G	G	G	T	T	C	C	C	C	A	A	A	A	G	G	A	A	C	C	C	C	C	C	G	G	A	A	T	T	T	T	G	G	A	A	A	A	C	C	C	C	T	T	G	G	C	C	T	T	A	A	T	T	C	C	T	T	C	C	C	C	A	A	G	G	A	A	G	G	G	G	C	C	T	T	G	G	A	A	T	T	G	G	G	G	C	C	C	C	G	G	C	C	A	A	A	A	C	C	C	C	T	T	C	C	G	G	T	T	C	C	G	G	C	C	C	C	A	A	C	C	G	G	T	T	C	C	C	C	C	C	G	G	A	A	C	C	G	G	A	A	G	G	A	A	C	C	C	C	A	A	G	G	G	G	G	G	C	C	C	C	A	A	G	G	T	T	C	C	T	T	C	C	C	C	A	A	A	A	G	G	C	C	T	T	G	G	G	G	A	A	A	A	C	C	G	G	G	G	A	A	G	G	G	G	G	G	A	A	C	C	C	C	G	G	C	C	T	T	T	T	C	C	C	C	C	C	C	C	A	A	C	C	G	G	C	C	T	T	C	C	G	G	C	C	T	T	A	A	T	T	T	T	T	T	C	C	C	C	G	G	A	A	C	C	T	T	C	C	G	G	C	C	A	A	C	C	G	G	T	T	C	C	T	T	G	G	C	C	A	A	G	G	T	T	G	G	C	C	T	T	G	G	G	G	A	A	G	G	C	C	G	G	C	C	C	C	A	A	C	C	G	G	C	C	T	T	C	C	G	G	A	A	A	A	C	C	T	T	T	T	G	G	C	C	C	C	T	T	C	C	G	G	C	C	G	G	G	G	T	T	G	G	C	C	G	G	T	T	G	G	T	T	C	C	G	G	C	C	C	C	G	G	C	C	G	G	T	T	C	C	A	A	T	T	A	A	G	G	A	A	G	G	T	T	C	C	G	G	C	C	A	A	G	G	T	T	C	C	G	G	C	C	C	C	C	C	A	A	C	C	A	A	C	C	T	T	T	T	G	G	C	C	A	A	T	T	G	G	G	G	T	T	T	T	C	C	T	T	C	C	C	C	A	A	G	G	T	T	C	C	T	T	A	A	C	C	G	G	A	A	T	T	G	G	G	G	T	T	G	G	A	A	A	A	C	C	G	G	G	G	T	T	T	T	G	G	G	G	G	G	T	T	C	C	G	G	C	C	G	G	G	G	G	G	A	A	C	C	G	G	C	C	G	G	G	G	G	G	C	C	C	C	T	T	C	C	T	T	G	G	T	T	T	T	G	G	G	G	G	G	T	T	T	T	C	C	NA	NA	C	C	G	G	G	G	T	T	C	C	C	C	C	C	C	C	C	C	G	G	T	T	A	A	G	G	C	C	G	G	G	G	T	T	G	G	G	G	G	G	C	C	C	C	A	A	G	G	G	G	T	T	C	C	G	G	C	C	C	C	C	C	T	T	C	C	A	A	T	T	G	G	C	C	C	C	C	C	A	A	C	C	G	G	G	G	T	T	G	G	A	A	G	G	G	G	G	G	C	C	A	A	A	A	A	A	A	A	G	G	A	A	G	G	C	C	A	A	A	A	C	C	T	T	A	A	T	T	G	G	G	G	G	G	C	C	C	C	C	C	G	G	T	T	T	T	C	C	G	G	A	A	C	C	T	T	T	T	A	A	A	A	T	T	A	A	T	T	G	G	C	C	C	C	T	T	A	A	A	A	G	G	A	A	C	C	A	A	T	T	C	C	A	A	T	T	T	T	C	C	T	T	G	G	T	T	A	A	G	G	G	G	C	C	G	G	T	T	C	C	G	G	T	T	C	C	C	C	G	G	G	G	C	C	T	T	C	C	G	G	G	G	C	C	T	T	G	G	G	G	C	C	G	G	C	C	A	A	G	G	C	C	C	C	C	C	C	C	A	A	T	T	C	C	A	A	A	A	G	G	A	A	T	T	C	C	A	A	A	A	T	T	C	C	A	A	G	G	T	T	A	A	T	T	G	G	C	C	C	C	A	A	G	G	G	G	T	T	A	A	T	T	A	A	G	G	C	C	A	A	G	G	A	A	T	T	G	G	C	C	A	A	G	G	T	T	A	A	G	G	NA	NA	C	C	A	A	A	A	T	T	A	A	T	T	G	G	C	C	T	T	T	T	A	A	C	C	C	C	G	G	C	C	A	A	T	T	A	G	T	C	T	A	T	T	T	T	T	T	A	A	G	G	G	G	C	C	G	G	A	A	G	A	A	G	C	C	NA	NA	T	T	A	T	T	C	C	T	A	A	G	G	G	G	A	A	A	A	T	T	C	C	T	T	T	T	A	A	G	G	T	T	C	C	C	C	G	G	C	C	T	T	G	G	T	T	G	G	C	C	G	G	C	C	G	G	C	C	G	G	T	T	A	A	A	A	A	A	T	T	A	A	T	T	G	G	G	G	T	A	G	G	C	C	G	G	A	A	T	T	G	G	T	T	G	G	G	G	C	C	C	C	G	G	G	G	T	T	T	T	C	C	G	G	T	T	C	C	T	T	G	G	G	G	C	C	T	T	C	C	C	C	T	T	A	A	C	C	T	T	A	A	C	C	T	T	A	G	A	A	G	G	C	T	T	T	C	C	C	C	G	A	C	C	C	C	T	T	C	C	C	C	C	T	C	C	A	A	A	T	G	C	T	T	G	G	T	T	G	G	A	A	A	A	T	T	G	G	A	T	A	A	C	C	C	T	T	T	G	G	C	C	G	G	C	C	A	A	T	T	A	G	G	A	T	T	A	A	A	G	C	G	A	C	G	G	A	A	G	G	C	C	A	A	C	C	G	G	G	A	G	G	T	T	G	G	G	G	T	T	T	T	C	C	A	G	G	G	C	C	A	A	C	C	A	A	A	A	C	C	C	C	A	A	G	G	C	C	G	G	G	G	G	G	T	T	G	G	A	A	C	C	C	C	T	T	C	C	C	C	G	G	A	A	A	A	T	T	G	G	A	A	A	G	C	C	C	C	C	C	C	C	C	A	G	G	C	C	A	A	A	A	G	G	T	T	A	A	G	G	A	A	A	A	G	G	G	G	C	C	C	C	T	T	A	A	T	T	T	T	C	C	C	C	A	A	C	C	C	C	G	G	C	C	T	T	A	A	C	G	C	G	C	C	C	C	T	A	C	T	G	G	G	G	G	G	C	C	T	T	A	A	T	T	A	A	G	G	T	G	C	C	A	A	T	C	G	G	G	G	A	A	G	G	A	A	C	C	A	A	A	A	G	G	C	C	T	T	C	C	A	A	C	C	A	A	T	T	C	C	C	C	T	T	T	T	A	A	T	T	G	G	G	G	G	G	T	A	T	T	C	C	G	G	G	G	T	T	C	C	G	G	A	A	G	G	C	C	G	G	C	C	T	T	C	C	A	A	G	G	G	G	T	T	C	T	C	C	C	C	T	T	C	T	G	G	G	C	G	G	T	A	A	G	T	T	C	T	T	T	A	G	C	T	C	T	C	C	A	A	G	G	G	T	C	G	T	C	A	G	G	A	A	A	C	C	G	G	G	G	G	G	C	C	T	G	C	T	C	C	A	G	A	G	C	C	G	G	C	G	G	A	T	T	G	G	C	A	T	C	C	C	G	A	T	C	NA	NA	A	G	A	G	A	G	T	C	T	C	C	C	A	G	T	T	G	A	G	G	T	G	T	A	G	C	C	C	NA	NA	G	G	A	A	T	C	G	G	T	T	A	G	C	T	G	G	A	C	T	T	A	G	C	C	G	T	T	T	C	T	G	G	G	G	T	C	A	G	C	G	T	C	T	G	NA	NA	G	T	G	C	T	C	C	T	A	C	NA	NA	A	A	G	G	C	T	G	T	T	C	A	G	A	T	C	C	G	G	G	G	T	T	T	G	T	G	A	G	G	G	G	G	C	C	G	A	G	G	C	T	NA	NA	T	C	T	C	C	T	A	G	T	C	C	C	C	C	T	G	G	A	A	G	NA	NA	A	G	G	C	C	T	T	A	NA	NA	A	G	A	G	T	T	C	G	A	G	G	A	T	C	T	T	NA	NA	A	G	NA	NA	C	T	G	A	A	T	A	C	A	C	G	A	C	C	A	G	C	C	G	G	A	G	A	G	C	C	A	G	A	G	G	A	G	G	C	C	A	A	T	C	A	A	T	C	G	G	C	C	C	C	G	G	T	T	T	C	C	T	A	G	A	A	G	A	NA	NA	C	T	A	G	A	G	G	G	A	C	G	A	T	T	A	A	C	C	A	A	G	G	G	G	A	A	G	A	T	C	A	A	C	C	C	T	T	T	T	C	T	A	G	G	T	T	T	A	C	C	G	A	C	T	A	G	T	C	C	C	A	T	A	G	G	A	T	G	NA	NA	C	C	G	G	G	G	C	C	G	A	C	T	G	T	A	A	T	T	T	C	G	G	G	G	C	T	T	T	A	A	G	A	T	A	A	A	C	C	T	C	G	G	G	G	T	C	A	G	T	C	G	A	G	G	C	G	G	G	C	C	G	G	G	A	G	A	G	T	NA	NA	T	C	C	T	C	C	T	C	A	T	C	T	C	C	T	T	A	G	C	T	G	A	C	A	G	A	C	T	T	G	G	A	T	A	G	A	A	G	A	G	G	A	G	G	T	C	G	A	A	G	T	T	C	T	T	C	C	C	A	G	T	C	G	G	T	G	G	A	T	T	C	C	G	A	G	A	C	C	C	C	G	G	A	G	G	G	NA	NA	T	T	C	C	G	G	T	T	G	A	C	C	G	A	G	G	G	G	NA	NA	C	C	G	A	C	A	G	A	NA	NA	T	T	A	G	G	G	A	G	A	A	T	T	C	A	G	A	G	A	C	T	G	G	G	G	G	G	C	C	C	C	G	G	G	G	G	C	NA	NA	C	C	T	C	C	C	G	G	C	T	G	T	C	C	T	T	C	C	C	T	C	C	G	A	C	C	NA	NA	A	A	C	T	C	T	A	A	A	A	C	A	C	C	T	G	C	T	A	G	G	G	T	C	NA	NA	A	A	T	T	C	T	C	C	C	C	C	C	T	T	A	G	A	A	G	A	C	C	C	T	A	G	C	C	C	C	A	G	A	G	A	A	T	C	T	T	T	C	A	G	G	A	A	A	A	A	T	C	G	G	A	G	C	T	C	C	T	C	A	G	T	G	G	A	G	A	NA	NA	G	G	A	G	C	C	G	G	T	C	T	C	T	T	T	C	C	T	G	G	A	G	G	G	T	T	G	A	T	C	G	G	NA	NA	NA	NA	A	G	T	C	T	C	A	G	NA	NA	C	T	G	G	C	C	G	T	C	C	C	T	G	G	C	C	G	C	C	C	G	G	A	A	T	C	G	G	C	T	A	G	C	C	NA	NA	A	A	G	A	C	C	C	C	C	C	A	A	A	A	T	T	C	C	G	G	C	C	G	G	A	G	C	A	T	T	T	T	C	C	C	C	G	G	A	G	T	G	G	A	G	G	G	A	A	A	T	C	A	T	G	G	G	A	G	G	T	T	A	G	T	A	A	A	A	A	T	T	G	G	C	C	G	G	A	G	G	A	C	G	T	T	G	G	G	G	T	T	T	T	G	G	T	C	G	G	A	C	T	T	T	C	A	G	T	C	G	G	A	A	G	G	G	A	C	C	G	G	A	G	A	G	C	A	T	A	G	G	A	G	T	C	G	G	G	A	A	C	T	C	G	G	C	C	A	A	A	A	G	G	G	G	T	C	G	A	T	T	T	C	C	C	T	C	T	C	C	T	T	T	C	C	G	G	C	C	G	G	A	C	A	G	NA	NA	A	A	G	G	G	T	T	C	C	C	G	G	A	A	A	G	A	G	G	A	G	G	T	T	T	T	A	G	A	A	T	T	C	T	G	A	T	C	G	G	C	C	A	G	G	T	C	T	C	C	G	T	T	C	A	A	G	G	G	G	A	G	A	G	G	G	C	T	A	G	A	G	A	G	G	G	G	A	A	G	A	G	G	A	G	G	A	G	C	T	C	C	C	C	C	C	NA	NA	A	G	T	T	T	C	G	A	A	A	T	C	G	G	G	G	G	G	A	G	G	G	C	C	G	G	NA	NA	T	T	NA	NA	A	A	C	C	T	C	T	G	T	A	T	G	G	G	G	G	C	C	C	C	G	A	T	C	T	C	C	C	T	T	G	C	C	A	G	A	T	C	T	T	C	C	C	C	NA	NA	C	T	G	G	G	G	T	C	T	T	T	T	C	T	G	A	NA	NA	C	T	C	T	T	T	G	A	T	C	G	G	C	C	C	C	G	G	G	A	G	G	A	T	C	T	T	T	NA	NA	A	A	T	T	NA	NA	C	C	T	C	C	C	G	G	C	C	NA	NA	C	A	G	G	T	C	T	C	G	A	C	T	G	G	C	C	T	C	T	G	G	G	A	A	T	T	C	T	C	T	G	G	A	G	G	G	C	A	G	G	G	G	G	G	G	A	T	T	G	G	NA	NA	A	G	A	A	T	C	T	C	T	T	T	A	C	C	G	A	G	G	T	T	G	C	A	A	T	T	A	G	C	C	A	G	G	A	C	T	C	T	G	G	T	C	A	A	T	A	A	A	A	C	G	A	C	C	G	G	G	G	C	C	C	C	G	G	G	G	T	T	C	C	G	G	C	C	T	C	G	C	T	T	A	A	G	G	A	A	G	G	C	C	G	G	A	A	G	G	A	A	G	G	G	G	G	G	C	C	A	A	A	A	T	T	G	G	C	C	G	G	C	C	G	G	T	T	A	A	T	T	A	A	C	C	C	C	G	G	C	C	C	C	T	T	A	A	T	T	T	T	T	T	G	G	C	C	C	C	G	G	T	T	T	T	G	G	A	A	A	A	G	G	C	C	A	A	T	T	T	T	G	G	C	C	T	T	A	A	C	C	T	T	A	A	A	A	T	T	T	T	T	T	T	T	T	T	A	A	A	A	A	A	C	C	A	A	T	T	C	C	G	G	G	G	C	C	A	A	A	A	G	G	C	C	G	G	G	G	C	C	A	A	G	G	T	T	T	T	G	G	C	C	A	A	T	T	C	C	G	G	A	A	C	C	A	A	T	T	T	T	A	A	G	G	T	T	T	T	A	A	G	G	A	A	C	C	G	G	T	T	G	G	C	C	G	G	A	A	C	C	G	G	A	A	G	G	T	T	G	G	T	T	C	C	C	C	A	A	G	G	T	T	C	C	T	T	G	G	A	A	T	T	A	A	G	G	C	C	T	T	C	C	G	G	C	C	G	G	C	C	T	T	C	C	T	T	T	T	G	G	G	G	C	C	C	C	A	A	A	A	C	C	G	G	T	T	T	T	G	G	C	C	A	G	A	A	C	C	T	T	G	G	C	C	T	T	A	A	C	C	A	A	A	A	T	T	C	C	T	T	C	C	A	A	C	C	C	C	T	T	G	G	G	G	G	G	A	A	A	A	T	T	C	C	C	C	A	A	G	G	T	T	C	C	C	C	C	C	C	C	G	G	A	A	A	A	C	C	G	G	C	C	G	G	A	A	C	C	T	T	T	T	A	A	C	C	A	A	C	C	T	T	A	A	A	A	T	T	C	C	T	T	C	C	T	T	A	A	G	G	A	A	T	T	C	C	C	C	A	A	G	G	T	T	C	C	C	C	G	G	A	A	NA	NA	T	T	G	G	C	C	G	G	C	C	C	C	C	C	A	A	A	A	C	C	C	C	A	A	A	A	G	G	A	A	C	C	G	G	A	A	G	G	A	A	T	T	T	T	C	C	T	T	A	A	C	C	G	G	A	A	G	G	C	C	C	C	T	T	A	A	C	C	G	G	A	A	T	T	T	T	C	C	T	T	A	A	G	G	C	C	A	A	A	A	T	T	G	G	G	G	C	C	G	G	C	C	A	A	G	G	G	G	C	C	G	G	C	C	C	C	G	G	T	T	G	G	A	A	C	C	C	C	A	A	A	A	G	G	T	T	T	T	C	C	C	C	A	A	G	G	G	G	T	T	A	A	C	C	T	T	C	T	A	A	C	C	T	T	C	C	A	A	T	T	T	T	C	C	NA	NA	C	C	T	T	C	C	G	G	G	G	T	T	NA	NA	T	T	A	A	C	C	G	G	G	G	G	G	T	T	T	T	C	C	C	C	C	C	A	A	G	G	C	C	C	C	C	C	T	T	T	T	G	G	A	A	G	G	G	G	T	T	T	T	C	C	G	G	C	T	T	T	G	G	C	C	A	A	C	C	C	C	T	T	A	A	A	A	G	G	C	C	A	A	G	G	C	C	T	C	G	G	G	G	A	A	G	G	C	C	A	A	G	G	C	C	C	C	G	G	G	G	C	C	G	G	C	C	A	A	A	A	A	A	A	A	T	T	C	C	T	T	G	G	T	T	C	C	C	A	C	C	G	G	C	C	C	C	C	C	C	C	G	G	A	A	A	A	A	A	C	C	C	C	C	C	C	C	A	A	G	G	T	T	A	A	C	C	A	A	T	T	C	C	A	A	G	G	T	T	T	T	A	A	C	C	C	C	C	C	G	G	C	C	A	A	G	G	T	T	C	C	A	A	G	G	G	G	T	T	T	T	T	T	A	A	G	G	G	G	C	C	C	C	A	A	G	G	C	C	C	C	G	G	T	T	A	A	A	A	C	C	C	C	C	C	A	A	G	G	G	G	A	A	C	C	C	C	C	C	C	C	C	C	A	A	C	C	G	G	G	G	A	A	C	C	T	T	A	A	A	A	A	A	C	C	C	C	T	T	G	G	C	C	C	C	G	G	G	G	C	C	T	T	C	C	G	G	G	G	G	G	C	C	C	C	A	A	G	G	T	T	C	C	C	C	C	C	A	A	C	C	C	C	A	A	G	G	T	T	C	C	T	T	C	C	A	A	C	C	T	T	C	C	G	G	C	C	C	C	A	A	A	A	A	A	G	G	G	G	T	T	C	C	T	T	G	G	C	C	C	C	T	T	C	C	T	T	G	G	C	C	A	A	C	C	C	C	C	C	C	C	C	C	C	C	A	A	C	C	G	G	A	A	G	G	G	G	C	C	A	A	G	G	A	A	G	G	A	A	A	A	G	G	C	C	G	G	C	C	C	C	C	C	A	A	T	T	T	T	G	G	G	G	G	G	G	G	A	A	G	G	T	T	T	T	A	A	A	A	A	A	T	T	T	T	G	G	C	C	T	T	T	T	G	G	C	C	C	C	T	T	C	C	G	G	G	G	A	A	T	T	T	T	C	C	T	T	G	G	G	G	A	A	A	A	G	G	A	A	A	A	G	G	C	C	C	C	A	A	C	C	C	C	A	A	G	G	C	C	A	A	C	C	C	C	C	C	A	A	A	A	A	A	T	T	C	C	C	C	T	T	G	G	G	G	G	G	C	C	T	T	T	T	C	C	T	T	G	G	C	C	C	C	T	T	T	T	G	G	T	T	C	C	T	T	A	A	G	G	T	T	A	A	A	A	G	G	G	G	T	T	T	T	G	G	A	A	A	A	A	A	G	G	T	T	G	A	A	A	T	T	C	C	C	C	G	G	A	A	T	T	C	C	T	T	A	A	G	G	C	C	T	T	A	A	A	A	G	G	G	G	G	G	C	C	G	G	C	C	A	A	A	A	A	A	C	C	G	G	G	G	A	A	C	C	A	A	G	G	G	G	C	C	C	C	A	A	G	G	C	C	A	A	A	A	A	A	G	G	G	G	A	A	C	C	G	G	G	G	C	C	C	C	C	C	A	A	A	A	A	A	T	T	G	G	A	A	A	A	T	T	G	G	G	G	A	A	G	G	C	C	C	C	C	C	T	T	T	T	C	C	C	C	A	A	C	C	C	C	A	A	A	A	G	G	C	C	A	A	C	C	T	T	G	G	G	G	C	C	G	G	C	C	C	C	G	G	T	T	C	C	T	T	G	G	C	C	A	A	T	T	G	G	G	G	G	G	T	T	A	A	T	T	C	C	C	C	A	A	G	G	A	A	A	A	G	G	C	C	C	C	G	G	C	C	G	G	G	G	T	T	C	C	C	C	G	G	T	T	A	A	A	A	T	T	G	G	G	G	G	G	C	C	G	G	A	A	C	C	A	A	T	T	A	A	A	A	C	C	C	C	A	A	T	T	C	C	C	C	A	A	C	C	A	A	C	C	A	A	G	G	C	C	A	A	G	G	C	C	G	G	A	A	C	C	T	T	A	A	NA	NA	G	G	C	C	G	G	G	G	A	A	G	G	A	A	G	G	C	C	T	T	G	G	T	T	G	G	C	C	G	G	G	G	A	A	T	T	C	C	G	G	T	T	G	G	C	C	C	C	C	C	C	C	G	G	C	C	T	T	A	A	T	T	T	T	T	T	C	C	G	G	C	C	C	C	C	C	C	C	C	C	C	C	NA	NA	A	A	G	G	T	T	T	T	A	A	T	T	T	T	G	G	T	T	G	G	G	G	C	C	G	G	C	C	C	C	G	G	C	C	C	C	A	A	G	G	C	C	C	C	C	C	G	G	G	G	G	G	G	G	G	G	C	C	G	G	C	C	A	A	C	C	C	C	A	A	A	A	A	A	G	G	G	G	C	C	C	C	C	C	C	C	C	C	G	G	C	C	C	C	C	C	G	G	C	C	G	G	C	C	A	A	C	C	G	G	A	A	T	T	A	A	A	A	G	G	T	T	T	T	G	G	G	G	C	C	G	G	G	G	C	C	A	A	G	G	C	C	T	T	C	C	C	C	C	C	G	G	C	C	G	G	C	C	A	A	C	C	T	T	G	G	C	C	C	C	T	T	T	T	C	C	A	A	C	C	G	G	G	G	C	C	G	G	C	C	G	G	G	G	G	G	G	G	T	T	C	C	C	C	G	G	G	G	G	G	A	A	A	A	C	C	A	A	C	C	C	C	A	A	T	T	A	A	A	A	G	G	G	G	A	A	C	C	T	T	A	A	G	G	C	C	G	G	T	T	G	G	C	C	A	A	A	A	A	A	A	A	A	A	T	T	A	A	C	C	C	C	C	C	C	C	G	G	C	C	NA	NA	G	G	T	T	A	A	G	G	C	C	G	G	T	T	T	T	C	C	T	T	A	A	G	G	G	G	G	G	A	A	T	T	T	T	T	T	G	G	A	A	C	C	A	A	C	C	A	A	C	C	C	C	G	G	A	A	C	C	C	C	A	A	C	C	G	G	T	T	A	A	T	T	T	T	C	C	C	C	A	A	C	C	C	C	C	C	G	G	C	C	G	G	T	T	G	G	C	C	C	C	A	A	C	C	A	A	A	A	C	C	C	C	G	G	T	C	C	C	C	C	C	C	C	C	A	A	A	A	C	C	G	G	C	C	A	A	T	T	G	G	T	T	G	G	A	A	C	C	G	G	T	T	G	G	T	T	NA	NA	C	C	G	G	G	G	T	T	T	T	C	C	C	C	G	G	C	C	G	G	G	G	G	G	G	G	C	C	G	G	G	G	A	A	C	C	C	C	C	C	T	T	C	C	A	A	C	C	C	C	A	A	A	A	G	G	G	G	G	G	T	T	C	C	C	C	C	C	C	C	C	C	T	T	T	T	C	C	T	T	C	C	T	T	T	T	C	C	C	C	A	A	C	C	A	A	C	C	G	G	C	C	T	T	G	G	A	A	T	T	G	G	T	T	C	C	T	T	C	C	G	G	C	C	G	G	G	G	G	G	C	C	G	G	C	C	G	G	G	G	T	T	T	T	A	A	G	G	T	T	C	C	T	T	G	G	C	C	C	C	T	T	C	C	G	G	G	G	C	C	C	C	C	C	T	T	A	A	A	A	C	C	G	G	G	G	T	T	A	A	G	G	T	T	T	T	C	C	T	T	C	C	T	T	G	G	T	T	A	A	T	T	C	C	G	G	G	G	C	C	A	A	A	A	G	G	G	G	G	G	T	T	C	C	A	A	C	C	C	C	G	G	C	C	G	G	A	A	A	A	A	A	C	C	T	T	C	C	G	G	G	G	C	C	C	C	G	G	C	C	A	A	T	T	T	T	A	A	C	C	A	A	G	G	A	A	G	G	C	C	T	T	C	C	G	G	T	T	C	C	G	G	C	C	C	C	C	C	C	C	C	C	G	G	G	G	A	A	A	A	C	C	C	C	T	T	C	C	G	G	G	G	C	C	T	T	C	C	C	C	T	T	A	A	G	G	C	C	G	G	G	G	A	A	C	C	A	A	C	C	G	G	T	T	G	G	G	G	A	A	A	A	G	G	A	A	A	A	C	C	A	A	G	G	A	A	A	A	G	G	G	G	C	C	T	T	T	T	T	T	A	A	T	T	G	G	C	C	T	T	T	T	C	C	C	C	C	C	T	T	A	A	G	G	T	T	A	A	G	G	T	T	A	A	A	A	T	T	G	G	A	A	G	G	A	A	G	G	C	C	G	G	A	A	A	A	G	G	A	A	A	A	G	G	T	T	A	A	T	T	T	T	C	C	A	A	T	T	C	C	A	A	A	A	C	C	A	A	G	G	A	A	C	C	G	G	C	C	C	C	T	T	C	C	G	G	G	G	A	A	G	G	A	A	A	A	C	C	G	G	A	A	A	A	T	T	C	C	G	G	A	A	A	A	C	C	C	C	C	C	G	G	C	C	A	A	G	G	C	C	T	T	T	T	C	C	C	C	T	T	C	C	A	A	G	G	A	A	T	T	C	C	T	T	C	C	G	G	T	T	G	G	C	C	G	G	G	G	C	C	A	A	C	C	C	C	T	T	G	G	T	T	T	T	A	A	A	A	A	A	C	C	NA	NA	C	C	C	C	C	C	C	C	C	C	G	G	C	C	A	A	C	C	A	A	G	G	A	A	C	C	C	C	G	G	A	A	G	G	T	T	G	G	A	A	A	A	T	T	C	C	A	A	A	A	G	G	C	C	T	T	T	T	G	G	T	T	G	G	G	G	G	G	A	A	C	C	A	A	T	T	T	T	C	C	C	C	G	G	G	G	C	C	T	T	C	C	A	A	C	C	G	G	G	G	C	C	C	C	A	A	G	G	C	C	C	C	C	C	T	T	A	A	T	T	C	C	C	C	A	A	G	G	C	C	A	A	A	A	G	G	G	G	G	G	G	G	G	G	G	G	G	G	T	T	G	G	G	G	T	T	C	C	G	G	C	C	T	T	T	T	A	A	G	G	C	C	T	T	A	A	A	A	A	A	G	G	C	C	G	G	C	C	G	G	A	A	T	T	C	C	C	C	G	G	C	C	A	A	G	G	T	T	G	G	A	A	A	A	G	G	C	C	G	G	G	G	C	C	A	A	G	G	G	G	C	C	T	T	A	A	C	C	G	G	T	T	T	T	G	G	T	T	T	T	T	T	T	T	T	T	C	C	C	C	C	C	T	T	A	A	T	T	G	G	C	C	G	G	T	T	C	C	T	T	G	G	G	G	G	G	A	A	G	G	G	G	T	C	C	C	G	G	T	T	T	T	G	G	T	T	G	G	A	A	G	G	T	T	G	G	G	G	C	C	C	C	G	G	C	C	T	T	T	T	G	G	C	C	T	T	T	T	G	G	NA	NA	T	T	G	G	A	A	G	G	G	G	T	T	A	A	G	G	G	G	A	A	T	T	T	T	C	C	C	C	C	C	A	A	A	A	A	A	T	T	A	A	T	T	C	C	A	A	C	C	G	G	A	A	T	T	C	C	C	C	A	A	C	C	NA	NA	A	A	C	C	A	A	C	C	T	T	T	T	G	G	A	A	T	T	G	A	G	G	C	C	A	A	T	T	C	C	G	G	NA	NA	G	G	C	C	A	A	T	T	A	A	C	C	T	T	C	C	A	A	C	C	T	T	G	G	G	G	C	C	T	T	G	G	C	C	G	G	A	A	A	A	T	T	C	C	G	G	C	C	T	T	A	A	T	T	C	C	G	G	C	C	A	A	A	A	G	G	G	G	C	C	C	C	T	T	C	C	T	T	A	A	A	A	G	G	G	G	C	C	C	C	G	G	C	C	A	A	C	C	G	G	A	A	G	G	T	T	C	C	A	A	G	G	C	C	G	G	A	A	A	A	A	A	T	T	G	G	T	T	T	T	C	C	A	A	T	T	A	A	G	G	T	T	C	C	C	C	A	A	G	G	C	C	C	C	C	C	G	G	A	A	T	T	C	C	G	G	C	C	C	C	G	G	T	T	A	A	G	G	G	G	G	G	G	G	G	G	NA	NA	G	G	C	C	C	C	G	G	G	G	G	G	T	T	C	C	A	A	A	A	C	C	T	T	G	G	A	A	G	G	C	C	G	G	C	C	A	A	G	G	G	G	C	C	A	A	A	A	A	A	T	T	G	G	T	T	T	T	A	A	C	C	T	T	C	C	G	G	T	T	A	A	T	T	G	G	T	T	C	C	G	G	G	G	C	C	A	A	C	C	C	C	C	C	A	A	A	A	C	C	T	T	T	T	T	T	A	A	G	G	G	G	G	G	A	A	A	A	G	G	G	G	G	G	C	C	T	T	C	C	C	C	A	A	C	C	C	C	G	G	A	A	C	C	T	T	T	T	G	G	T	T	A	A	C	C	G	G	A	A	T	T	C	C	A	A	G	G	G	G	A	A	G	G	G	G	G	G	G	G	G	G	C	C	C	C	G	G	G	G	G	G	A	A	C	C	G	G	G	G	C	C	G	G	C	C	G	G	G	G	C	C	G	G	A	A	C	C	G	G	T	T	T	T	T	T	T	T	G	G	C	C	C	C	T	T	T	T	T	T	C	C	C	C	A	A	C	C	T	T	A	A	G	G	T	T	C	C	A	A	G	G	C	C	C	C	C	C	C	C	C	C	C	C	C	C	A	A	C	C	A	A	C	C	G	G	G	G	T	T	C	C	C	C	A	A	T	T	G	G	G	G	G	G	A	A	G	G	A	A	T	T	A	A	A	A	C	C	T	T	T	T	C	C	C	C	T	T	T	T	C	C	A	A	T	T	A	A	A	A	C	C	C	C	G	G	A	A	C	C	G	G	C	C	G	G	C	C	A	A	T	T	G	G	T	T	C	C	T	T	T	T	C	C	G	G	A	A	C	C	T	T	T	T	C	C	C	C	C	C	G	G	G	G	A	A	C	C	A	A	C	C	C	C	A	A	C	C	A	A	A	A	A	A	C	A	A	A	G	G	C	C	A	A	G	G	C	C	G	G	A	A	A	A	G	G	A	A	G	G	T	T	C	C	A	A	G	G	G	G	G	G	A	A	C	C	A	A	A	A	C	C	A	A	G	G	G	G	T	T	T	T	G	G	T	T	C	C	G	G	T	T	G	G	A	A	A	A	G	G	G	G	G	G	A	A	A	A	T	T	A	A	C	C	A	A	C	C	T	T	G	G	A	A	A	A	NA	NA	A	A	T	T	C	C	T	T	T	T	C	C	T	T	T	T	T	T	G	G	C	C	C	C	C	C	G	G	G	G	C	C	G	G	G	G	A	A	T	T	C	C	A	A	G	G	A	A	C	C	G	G	G	G	A	A	A	A	A	A	T	T	T	T	A	A	A	A	T	T	A	A	C	C	A	A	C	C	C	C	A	A	A	A	T	T	G	G	G	G	C	C	G	G	T	T	A	A	G	G	G	G	C	C	C	C	A	A	A	A	G	G	T	T	T	T	C	C	T	T	G	G	G	G	A	A	A	A	A	A	G	G	C	C	G	G	G	G	T	T	C	C	A	A	G	G	G	G	T	T	G	G	C	C	T	T	T	T	G	G	G	G	A	A	A	A	A	A	G	G	A	A	C	C	A	A	C	C	G	G	C	C	G	G	G	G	NA	NA	T	T	T	T	C	C	G	G	G	G	C	C	G	G	C	C	A	A	G	G	G	G	G	G	T	T	G	G	G	G	T	T	G	G	G	G	G	G	G	G	A	A	A	A	C	C	A	A	G	G	C	C	G	G	G	G	C	C	A	A	C	C	A	A	T	T	A	A	T	T	C	C	T	T	C	C	G	G	C	C	C	C	G	G	T	T	C	C	A	A	T	T	C	C	A	A	T	T	G	G	C	C	G	G	G	G	A	A	T	T	C	C	T	T	A	A	G	G	C	C	G	G	G	G	T	T	A	A	A	A	T	T	C	C	T	T	C	C	A	A	C	C	C	C	G	G	C	C	G	G	G	G	A	A	G	G	G	G	G	G	A	A	C	C	G	G	G	G	T	T	C	C	C	C	A	A	G	G	G	G	T	T	C	C	C	C	C	C	G	G	G	G	G	G	C	C	A	A	G	G	A	A	C	C	G	G	A	A	T	T	G	G	C	C	G	G	C	C	A	A	C	C	G	G	G	G	G	G	T	T	G	G	G	G	T	T	A	A	G	G	C	C	G	G	T	T	T	T	T	T	C	C	T	T	C	C	A	A	T	T	C	C	G	G	G	G	C	C	C	C	G	G	T	T	G	G	C	C	G	G	C	C	C	C	C	C	G	G	T	T	A	A	G	G	G	G	T	T	A	A	G	G	T	T	T	T	C	C	G	G	C	C	G	G	A	A	G	G	A	A	A	A	G	G	G	G	T	T	G	G	G	G	G	G	T	T	A	A	A	A	G	G	T	T	C	C	A	A	C	C	T	T	C	C	G	G	T	T	A	A	T	T	G	G	C	C	C	C	C	C	G	G	T	T	A	A	A	A	C	C	C	C	T	T	G	G	G	G	C	C	C	C	G	G	G	G	A	A	A	A	A	A	G	G	G	G	A	A	G	G	C	C	C	C	C	C	T	T	A	A	G	G	A	A	C	C	A	A	C	C	A	A	C	C	T	T	C	C	C	C	C	C	G	G	A	A	T	T	T	T	C	C	A	A	A	A	C	C	G	G	C	C	C	C	G	G	C	C	G	G	C	C	G	G	T	T	A	A	G	G	C	C	C	C	G	G	A	A	G	G	G	G	G	G	T	T	G	G	G	G	A	A	T	T	A	A	C	C	G	G	C	C	A	A	C	C	T	T	C	C	A	A	T	T	G	G	C	C	A	A	G	G	C	C	C	C	T	T	T	T	G	G	G	G	A	A	T	T	T	T	T	T	A	A	T	T	G	G	G	G	T	T	G	G	A	A	C	C	G	G	T	T	G	G	G	G	T	T	G	G	C	C	G	G	A	A	A	A	C	C	A	A	T	T	C	C	T	T	C	C	C	C	C	C	G	G	A	A	T	T	T	T	T	T	C	C	G	G	T	T	C	C	G	G	A	A	A	A	T	T	T	T	T	T	T	T	G	G	C	C	T	T	C	C	G	G	G	G	A	A	G	G	G	G	T	T	C	C	T	T	A	A	G	G	G	G	G	G	T	T	C	C	A	A	A	A	C	C	A	A	A	A	G	G	G	G	C	C	C	C	T	T	C	C	C	C	G	G	C	C	C	C	A	A	C	C	G	G	T	T	C	C	C	C	T	T	G	G	G	G	G	G	A	A	C	C	G	G	C	C	G	G	T	T	C	C	G	G	C	C	C	C	G	G	A	A	C	C	C	C	G	G	C	C	A	A	T	T	G	G	G	G	A	A	T	T	G	G	C	C	C	C	T	T	T	T	G	G	C	C	G	G	A	A	G	G	G	G	A	A	NA	NA	C	C	C	C	G	G	C	C	T	T	C	C	G	G	G	G	C	C	C	C	C	C	G	G	T	T	C	C	C	C	A	A	C	C	C	C	C	C	G	G	T	T	A	A	C	C	G	G	C	C	G	G	A	A	C	C	T	T	G	G	C	C	C	C	G	G	A	A	C	C	G	G	G	G	T	T	G	G	A	A	G	G	A	A	T	T	G	G	G	G	G	G	T	T	C	C	G	G	G	G	T	T	T	T	G	G	C	C	T	T	G	G	G	G	C	C	G	G	T	T	T	T	T	T	G	G	C	C	C	C	A	A	G	G	G	G	G	G	G	G	G	G	C	C	T	T	G	G	C	C	T	T	A	A	G	G	G	G	C	C	T	T	C	C	G	G	G	G	A	A	G	G	G	G	C	C	A	A	A	A	A	A	T	T	A	A	A	A	C	C	C	C	G	G	G	G	A	A	C	C	G	G	T	T	A	A	G	G	A	A	G	G	A	A	T	T	G	G	G	G	C	C	G	G	T	T	C	C	A	A	C	C	T	T	G	G	A	A	A	A	T	T	G	G	G	G	G	G	A	A	C	C	G	G	C	C	T	T	A	A	T	T	C	C	T	T	A	A	G	G	T	T	G	G	T	T	G	G	T	T	A	A	C	C	C	C	G	G	A	A	C	C	C	C	T	T	A	A	A	A	G	G	G	G	G	G	G	G	A	A	T	T	A	A	C	C	A	A	C	C	G	G	A	A	G	G	T	T	A	A	A	A	A	A	C	C	G	G	T	T	A	A	C	C	A	A	C	C	A	A	C	C	G	G	T	T	A	A	G	G	A	A	T	T	C	C	G	G	C	C	T	T	T	T	G	G	A	A	G	G	T	T	A	A	A	A	A	A	G	G	C	C	A	A	T	T	G	G	T	T	G	G	G	G	A	A	G	G	G	G	T	T	T	T	T	T	C	C	C	C	A	A	C	C	T	T	G	G	A	A	T	T	A	A	C	C	T	T	T	T	A	A	T	T	C	C	G	G	G	G	A	A	T	T	C	C	C	C	G	G	C	C	T	T	G	G	C	C	C	C	A	A	T	T	C	C	C	C	A	A	A	A	G	G	T	T	T	T	C	C	G	G	G	G	T	T	C	C	T	T	G	G	G	G	G	G	C	C	G	G	G	G	C	C	G	G	C	C	T	T	G	G	C	C	C	C	C	C	C	C	C	C	A	A	G	G	T	T	A	A	G	G	A	A	C	C	A	A	C	C	C	C	C	C	C	C	T	T	T	T	A	A	A	A	T	T	A	A	G	G	C	C	A	A	G	G	A	A	A	A	T	T	G	G	A	A	G	G	C	C	A	A	G	G	T	T	T	T	C	C	G	G	G	G	C	C	C	C	G	G	C	C	G	G	T	T	A	A	A	A	A	A	C	C	A	A	T	T	C	C	T	T	G	G	A	A	G	G	C	C	T	T	C	C	A	A	G	G	A	A	T	T	G	G	G	G	G	G	A	A	C	C	A	A	A	A	C	C	C	C	A	A	T	T	C	C	G	G	T	T	C	C	G	G	A	A	A	A	A	A	C	C	G	G	G	G	C	C	T	T	C	C	T	T	C	C	T	T	C	C	T	T	G	G	A	A	A	A	G	G	A	A	G	G	C	C	T	T	C	C	C	C	G	G	C	C	T	T	C	C	A	A	T	T	C	C	G	G	G	G	C	C	T	T	C	C	T	T	G	G	T	T	C	C	A	A	A	A	G	G	T	T	G	G	C	C	A	A	C	C	C	C	C	C	C	C	A	A	C	C	G	G	T	T	C	C	T	T	T	T	C	C	T	T	T	T	A	A	C	C	A	A	T	T	T	T	C	C	G	G	A	A	G	G	T	T	G	G	G	G	C	C	G	G	C	C	T	T	T	T	C	C	T	T	G	G	T	T	C	C	T	T	A	A	C	C	C	C	G	G	C	C	G	G	G	G	C	C	C	C	T	T	G	G	C	C	T	T	G	G	A	A	G	G	C	C	A	A	A	A	C	C	T	T	G	G	T	T	A	A	C	C	T	T	C	C	A	A	G	G	T	T	C	C	C	C	A	A	A	A	A	A	C	C	C	C	C	C	G	G	C	C	T	T	C	C	T	T	A	A	G	G	G	G	A	A	G	G	A	A	G	G	G	G	A	A	T	T	C	C	T	T	C	C	T	T	T	T	T	T	T	T	A	A	A	A	C	C	A	A	T	T	C	C	T	T	A	A	T	T	G	G	C	C	A	A	T	T	C	C	C	C	C	C	G	G	T	T	G	G	A	A	T	T	C	C	T	T	G	G	C	C	A	A	G	G	G	G	T	T	C	C	G	G	T	T	G	G	T	T	T	T	C	C	A	A	T	T	A	A	C	C	G	G	T	T	T	T	C	C	T	T	T	T	G	G	A	A	G	G	T	T	A	A	A	A	T	T	T	T	G	G	G	G	A	A	T	T	C	C	C	C	G	G	G	G	A	A	T	T	G	G	G	G	C	C	A	A	T	T	G	G	A	A	T	T	A	A	T	T	A	A	T	T	C	C	C	C	T	T	G	G	C	C	T	T	G	G	G	G	A	A	A	A	C	C	G	G	C	C	G	G	G	G	G	G	G	G	T	T	A	A	T	T	G	G	G	G	T	T	T	T	C	C	G	G	G	G	G	G	A	A	G	G	T	T	A	A	A	A	C	C	G	G	T	T	G	G	G	G	A	A	T	T	C	C	G	G	T	T	C	C	C	C	A	A	A	A	C	C	A	A	T	T	G	G	A	A	G	G	T	T	C	C	G	G	A	A	G	G	C	C	G	G	T	T	T	T	G	G	A	A	G	G	C	C	T	T	A	A	C	C	C	C	G	G	T	T	G	G	G	G	T	T	A	A	G	G	T	T	C	C	A	A	T	T	A	A	A	A	A	A	G	G	G	G	C	C	G	G	A	A	G	G	T	T	T	T	A	A	A	A	A	A	T	T	G	G	C	C	C	C	G	G	A	A	A	A	C	C	C	C	T	T	T	T	A	A	T	T	C	C	G	G	G	G	A	A	G	G	T	T	C	C	G	G	T	T	G	G	G	G	G	G	C	C	A	A	A	A	G	G	T	T	G	G	A	A	G	G	A	A	T	T	G	G	C	C	C	C	G	G	C	C	T	T	A	A	T	T	G	G	A	A	T	T	G	G	C	C	G	G	A	A	A	A	T	T	C	C	T	T	G	G	A	A	T	T	G	G	G	G	A	A	G	G	A	A	A	A	T	T	A	A	A	A	T	T	A	A	A	A	G	G	C	C	C	C	A	A	A	A	C	C	A	A	G	G	G	G	T	T	C	C	T	T	G	G	T	T	G	G	G	G	T	T	A	A	T	T	T	T	C	C	T	T	A	A	C	C	G	G	T	T	G	G	C	C	C	C	A	A	T	T	C	C	T	T	G	G	T	T	T	T	A	A	G	G	C	C	C	C	G	G	T	T	T	T	G	G	C	C	C	C	G	G	T	T	C	C	G	G	T	T	C	C	T	T	T	T	C	C	A	A	G	G	T	T	A	A	G	G	A	A	C	C	T	T	A	A	T	T	G	G	C	C	G	G	A	A	A	A	C	C	C	C	A	A	T	T	C	C	C	C	G	G	G	G	C	C	G	G	T	T	C	C	C	C	T	T	A	A	T	T	G	G	G	G	A	A	G	G	T	T	A	A	A	A	A	A	G	G	G	G	G	G	A	A	C	C	A	A	C	C	T	T	G	G	T	T	A	A	C	C	G	G	C	C	C	C	C	C	T	T	C	C	T	T	A	A	T	T	A	A	G	G	A	A	T	T	C	C	A	A	G	G	G	G	G	G	C	C	T	T	C	C	A	A	C	C	T	T	T	T	G	G	C	C	C	C	A	A	T	T	T	T	T	T	A	A	A	A	C	C	C	C	G	G	C	C	G	G	T	T	T	T	G	G	A	A	A	A	G	G	T	T	G	G	G	G	A	A	G	G	C	C	A	A	T	T	C	C	G	G	G	G	A	A	T	T	T	T	T	T	T	T	G	G	G	G	A	A	A	A	G	G	G	G	T	T	C	C	G	G	C	C	G	G	T	T	G	G	C	C	C	C	G	G	G	G	G	G	G	G	G	G	A	A	G	G	C	C	C	C	G	G	A	A	C	C	T	T	G	G	A	A	G	G	C	C	G	G	C	C	G	G	A	A	C	C	C	C	G	G	A	A	T	T	G	G	C	C	G	G	G	G	C	C	G	G	C	C	C	C	A	A	C	C	G	G	G	G	T	T	G	G	C	C	T	T	T	T	A	A	C	C	G	G	T	T	C	C	C	C	G	G	G	G	G	G	G	G	C	C	A	A	C	C	G	G	G	G	T	T	T	T	G	G	G	G	C	C	A	A	G	G	T	T	C	C	T	T	T	T	C	C	T	T	C	C	T	T	T	T	A	A	C	C	C	C	C	C	T	T	C	C	C	C	C	C	C	C	A	A	A	A	A	A	A	A	C	C	A	A	T	T	A	A	A	A	G	G	G	G	T	T	G	G	C	C	A	A	A	A	G	G	G	G	A	A	C	C	G	G	G	G	A	A	A	A	C	C	T	T	A	A	T	T	G	G	C	C	A	A	T	T	T	T	T	T	C	C	T	T	G	G	T	T	G	G	A	A	G	G	C	C	G	G	G	G	A	A	A	A	G	G	G	G	G	G	A	A	G	G	G	G	G	G	G	G	C	C	C	C	G	G	G	G	G	G	C	C	C	C	A	A	A	A	G	G	G	G	G	G	A	A	A	A	A	A	T	T	C	C	G	G	T	T	C	C	G	G	T	T	T	T	G	G	T	T	G	G	T	T	G	G	A	A	T	T	C	C	C	C	T	T	G	G	G	G	A	A	G	G	G	G	T	T	T	T	C	C	C	C	G	G	C	C	A	A	T	T	T	T	C	C	C	C	G	G	A	A	G	G	G	G	T	T	A	A	T	T	G	G	T	T	C	C	C	C	A	A	C	C	G	G	C	C	T	T	C	C	A	A	C	C	C	C	T	T	T	T	C	C	T	T	C	C	C	C	C	C	T	T	A	A	T	T	C	C	C	C	G	G	T	T	G	G	G	G	A	A	A	A	T	T	G	G	A	A	G	G	T	T	A	A	G	G	T	T	A	A	G	G	A	A	A	A	G	G	G	G	C	C	T	T	C	C	G	G	C	C	C	C	C	C	G	G	C	C	C	C	C	C	G	G	T	T	T	T	C	C	T	T	G	G	G	G	A	A	T	T	A	A	A	A	G	G	C	C	T	T	C	C	A	A	G	G	G	G	C	C	G	G	T	T	A	A	C	C	C	C	A	A	A	A	C	C	T	T	A	A	A	A	T	T	C	C	T	T	T	T	G	G	A	A	C	C	G	G	T	T	T	T	C	C	C	C	C	C	A	A	A	A	G	G	T	T	C	C	C	C	G	G	C	C	G	G	G	G	G	G	A	A	T	T	G	G	G	G	G	G	G	G	T	T	G	G	C	C	A	A	G	G	G	G	T	T	A	A	A	A	G	G	C	C	T	T	C	C	C	C	G	G	G	G	G	G	T	T	C	C	C	C	C	C	C	C	A	A	G	G	G	G	T	T	G	G	C	C	A	A	G	G	A	A	T	T	T	T	G	G	G	G	A	A	C	C	G	G	C	C	G	G	C	C	G	G	C	C	C	C	T	T	C	C	C	C	A	A	A	A	G	G	A	A	G	G	G	G	A	A	T	T	C	C	A	A	C	C	G	G	A	A	G	G	T	T	G	G	G	G	G	G	A	A	C	C	C	C	T	T	C	C	G	G	A	A	C	C	T	T	G	G	A	A	C	C	C	C	G	G	C	C	A	A	G	G	T	T	A	A	A	A	A	A	C	C	A	A	G	G	A	A	C	C	T	T	G	G	T	T	C	C	C	C	C	C	G	G	A	A	C	C	C	C	C	C	C	C	C	C	T	T	C	C	T	T	C	C	C	C	C	C	T	T	T	T	G	G	T	T	G	G	T	T	C	C	T	T	A	A	G	G	G	G	T	T	A	A	C	C	C	C	G	G	T	T	G	G	C	C	A	A	T	T	A	A	C	C	G	G	A	A	G	G	A	A	G	G	G	G	G	G	A	A	C	C	G	G	A	A	A	A	G	G	G	G	C	C	G	G	C	C	T	T	C	C	G	G	T	T	C	C	T	T	G	G	T	T	G	G	A	A	C	C	A	A	T	T	G	G	T	T	T	T	C	C	C	C	G	G	C	C	C	C	A	A	G	G	A	A	A	A	C	C	C	C	G	G	A	A	A	A	G	G	G	G	C	C	T	T	C	C	G	G	C	C	C	C	C	C	T	T	A	A	A	A	A	A	C	C	C	C	G	G	C	C	A	A	G	G	C	C	G	G	A	A	A	A	A	A	C	C	G	G	A	A	G	G	T	T	A	A	C	C	G	G	T	T	G	G	G	G	C	C	G	G	G	G	G	G	C	C	A	A	C	C	A	A	C	C	C	C	G	G	A	A	T	T	G	G	C	C	C	C	A	A	C	C	A	A	G	G	A	A	C	C	G	G	A	A	C	C	G	G	A	A	A	A	G	G	C	C	A	A	A	A	C	C	T	T	T	T	C	C	C	C	C	C	C	C	G	G	A	A	A	A	G	G	C	C	T	T	G	G	T	T	G	G	A	A	G	G	G	G	C	C	A	A	C	C	A	A	T	T	T	T	A	A	A	A	T	T	A	A	G	G	A	A	T	T	G	G	A	A	A	A	T	T	T	T	A	A	G	G	T	T	A	A	C	C	T	T	G	G	A	A	A	A	A	A	C	C	G	G	G	G	C	C	G	G	T	T	C	C	A	A	C	C	G	G	G	G	G	G	A	A	T	T	G	G	G	G	T	T	C	C	G	G	G	G	T	T	A	A	G	G	T	T	A	A	C	C	G	G	T	T	G	G	G	G	G	G	A	A	T	T	C	C	C	C	A	A	T	T	A	A	C	C	G	G	A	A	T	T	T	T	G	G	G	G	G	G	G	G	C	C	G	G	G	G	T	T	C	C	G	G	C	C	A	A	G	G	A	A	T	T	T	T	T	T	T	T	T	T	C	C	C	C	T	T	A	A	T	T	A	A	C	C	A	A	C	C	T	T	G	G	G	G	T	T	G	G	G	G	T	T	A	A	G	G	A	A	A	A	A	A	A	A	C	C	A	A	G	G	G	G	G	G	G	G	G	G	T	T	G	G	C	C	G	G	G	G	C	C	G	G	G	G	G	G	G	G	T	T	T	T	A	A	A	A	G	G	G	G	T	T	A	A	A	A	T	T	A	A	A	A	G	G	C	C	C	C	T	T	G	G	A	A	G	G	T	T	A	A	G	G	T	T	G	G	C	C	C	C	T	T	A	A	A	A	C	C	G	G	T	T	A	A	G	G	G	G	T	T	G	G	C	C	A	A	C	C	C	C	C	C	C	C	C	C	A	A	C	C	G	G	C	C	T	T	A	A	C	C	T	T	C	C	C	C	G	G	A	A	C	C	A	A	T	T	G	G	G	G	T	T	A	A	G	G	G	G	C	C	T	T	C	C	A	A	C	C	G	G	G	G	C	C	A	A	T	T	G	G	C	C	A	A	A	A	C	C	T	T	C	C	A	A	G	G	T	T	T	T	C	C	C	C	C	C	C	C	T	T	T	T	T	T	A	A	T	T	C	C	A	A	C	C	A	A	C	C	A	A	T	T	T	T	NA	NA	C	C	A	A	C	C	G	G	T	T	C	C	C	C	T	T	T	T	A	A	A	A	G	G	C	C	G	G	C	C	C	C	T	T	T	T	G	G	T	T	T	T	C	C	A	A	G	G	T	T	C	C	G	G	G	G	T	T	G	G	G	G	T	T	A	A	C	C	T	T	C	C	C	C	A	A	T	T	C	C	A	A	C	C	T	T	T	T	A	A	T	T	G	G	A	A	A	A	A	A	A	A	A	A	A	A	T	T	A	A	G	G	G	G	A	A	C	C	C	C	G	G	A	A	A	A	A	A	T	T	T	T	G	G	C	C	C	C	A	A	G	G	C	C	T	T	C	C	G	G	G	G	T	T	T	T	A	A	A	A	C	C	T	T	G	G	A	A	C	C	T	T	T	T	G	G	T	T	G	G	A	A	T	T	G	G	G	G	T	T	A	A	C	C	A	A	A	A	A	A	C	C	A	A	A	A	A	A	T	T	T	T	C	C	T	T	G	G	A	A	A	A	A	A	C	C	A	A	C	C	A	A	T	T	G	G	A	A	C	C	G	G	C	C	G	G	G	G	C	C	C	C	T	T	T	T	G	G	T	T	A	A	C	C	A	A	G	G	A	A	C	C	A	A	C	C	T	T	T	T	T	T	A	A	A	A	G	G	G	G	A	A	T	T	T	T	G	G	T	T	G	G	C	C	C	C	C	C	G	G	T	T	T	T	G	G	C	C	T	T	T	T	G	G	A	A	T	T	A	A	C	C	C	C	T	T	G	G	G	G	C	C	G	G	C	C	C	C	G	G	A	A	C	C	A	A	G	G	T	T	G	G	C	C	A	A	A	A	T	T	C	C	G	G	T	T	T	T	A	A	A	A	A	A	T	T	C	C	C	C	A	A	G	G	T	T	A	A	T	T	T	T	T	T	T	T	T	T	C	C	C	C	G	G	G	G	G	G	C	C	A	A	A	A	C	C	T	T	G	G	T	T	A	A	T	T	T	T	G	G	G	G	A	A	A	A	G	G	C	C	T	T	A	A	T	T	A	A	C	C	A	A	A	A	T	T	C	C	G	G	G	G	G	G	G	G	C	C	C	C	T	T	A	A	T	T	T	T	T	T	T	T	T	T	T	T	A	A	T	T	A	A	G	G	G	G	T	T	C	C	G	G	G	G	A	A	T	T	T	T	A	A	C	C	C	C	A	A	G	G	G	G	C	C	C	C	C	C	C	C	T	T	A	A	G	G	G	G	C	C	C	C	T	T	T	T	G	G	A	A	A	A	C	C	C	C	A	A	T	T	G	G	T	T	C	C	A	A	G	G	G	G	T	T	T	T	T	T	C	C	T	T	G	G	A	A	T	T	T	T	C	C	A	A	G	G	A	A	G	G	A	A	C	C	A	A	G	G	G	G	A	A	A	A	T	T	C	C	G	G	G	G	A	A	C	C	C	C	G	G	C	C	T	T	C	C	T	T	C	C	C	C	G	G	A	A	T	T	T	T	A	A	C	C	A	A	A	A	G	G	T	T	C	C	T	T	C	C	A	A	T	T	T	T	G	G	A	A	C	C	T	T	A	A	G	G	C	C	T	T	T	T	T	T	C	C	G	G	C	C	C	C	G	G	T	T	G	G	T	T	A	A	G	G	A	A	T	T	T	T	T	T	G	G	A	A	G	G	G	G	C	C	A	A	A	A	A	A	A	A	T	T	C	C	G	G	T	T	C	C	A	A	G	G	T	T	G	G	T	T	C	C	G	G	A	A	A	A	A	A	T	T	A	A	C	C	C	C	A	A	A	A	A	A	G	G	G	G	C	C	C	C	C	C	G	G	A	A	A	A	G	G	A	A	T	T	C	C	C	C	C	C	A	A	A	A	G	G	G	G	G	G	C	C	C	C	C	C	G	G	T	T	C	C	A	A	A	A	T	T	A	A	C	C	C	C	A	A	A	A	T	T	G	G	G	G	G	G	C	C	C	C	T	T	T	T	A	A	A	A	T	T	A	A	G	G	C	C	G	G	G	G	A	A	G	G	A	A	T	T	C	C	A	A	C	C	A	A	T	T	C	C	C	C	T	T	G	G	T	T	G	G	A	A	G	G	C	C	C	C	A	A	G	G	G	G	T	T	C	C	G	G	G	G	A	A	A	A	G	G	T	T	C	C	T	T	T	T	A	A	G	G	T	T	A	A	G	G	T	T	T	T	C	C	C	C	C	C	T	T	G	G	A	A	G	G	C	C	T	T	G	G	G	G	T	T	T	T	T	T	C	C	C	C	C	C	A	A	T	T	A	A	C	C	C	C	C	C	A	A	A	A	G	G	T	T	G	G	G	G	A	A	G	G	G	G	C	C	C	C	T	T	C	C	C	C	A	A	C	C	G	G	A	A	T	T	C	C	A	A	C	C	G	G	A	A	G	G	C	C	G	G	T	T	T	T	C	C	A	A	C	C	G	G	A	A	C	C	G	G	C	C	G	G	A	A	T	T	A	A	A	A	T	T	A	A	A	A	A	A	A	A	C	C	G	G	C	C	G	G	G	G	A	A	T	T	C	C	A	A	A	A	T	T	T	T	G	G	T	T	T	T	A	A	A	A	G	G	C	C	G	G	A	A	C	C	T	T	C	C	C	C	C	C	T	T	T	T	A	A	T	T	G	G	G	G	G	G	G	G	G	G	A	A	C	C	A	A	G	G	C	C	G	G	C	C	T	T	T	T	G	G	G	G	A	A	G	G	T	T	G	G	T	T	G	G	T	T	A	A	A	A	G	G	G	G	C	C	A	A	C	C	A	A	C	C	G	G	T	T	G	G	C	C	A	A	T	T	C	C	A	A	A	A	T	T	C	C	A	A	T	T	C	C	C	C	C	C	C	C	C	C	G	G	G	G	G	G	T	T	C	C	G	G	C	C	C	C	A	A	C	C	C	C	G	G	G	G	C	C	A	G	G	G	G	G	A	A	A	A	G	G	G	G	A	A	T	T	T	T	A	A	G	G	A	A	C	C	A	A	T	T	G	G	T	T	C	C	T	T	T	T	G	G	C	C	A	A	A	A	G	G	G	G	T	T	C	C	T	T	G	G	A	A	A	A	T	T	T	T	G	G	T	T	C	C	G	G	G	G	A	A	G	G	C	C	C	C	T	T	T	T	T	T	A	A	T	T	T	T	A	A	C	C	G	G	C	C	T	T	T	T	A	A	T	T	G	G	G	G	G	G	A	A	NA	NA	A	A	G	G	G	G	T	T	G	G	A	A	C	C	T	T	G	G	C	C	C	C	G	G	C	C	C	C	A	A	A	A	T	T	G	G	G	G	C	C	G	G	A	A	T	T	A	A	T	T	T	T	T	T	G	G	A	A	C	C	C	C	C	C	C	C	T	T	A	A	C	C	G	G	A	A	G	G	T	T	G	G	C	C	G	G	G	G	C	C	T	T	A	A	C	C	T	T	G	G	G	G	A	A	A	A	T	T	G	G	A	A	C	C	G	G	C	C	T	T	C	C	C	C	G	G	C	C	A	A	G	G	C	C	T	T	T	T	T	T	G	G	C	C	T	T	G	G	A	A	C	C	G	G	T	T	G	G	C	C	A	A	T	T	A	A	A	A	T	T	T	T	C	C	A	A	G	G	G	G	C	C	A	A	A	A	G	G	T	T	G	G	C	C	G	G	C	C	G	G	T	T	G	G	G	G	G	G	C	C	G	G	G	G	A	A	C	C	A	A	G	G	T	T	A	A	A	A	A	A	T	T	A	A	C	C	G	G	G	G	C	C	G	G	G	G	T	T	C	C	T	T	T	T	C	C	G	G	A	A	C	C	T	T	T	T	A	A	C	C	C	C	T	T	T	T	T	T	C	C	G	G	A	A	G	G	G	G	G	G	A	A	G	G	T	T	T	T	T	T	G	G	C	C	C	C	A	A	C	C	C	C	T	T	C	C	G	G	C	C	G	G	A	A	A	A	A	A	A	A	G	G	A	A	G	G	A	A	C	C	T	T	C	C	T	T	T	T	T	T	A	A	A	A	T	T	C	C	G	G	T	T	G	G	A	A	C	C	G	G	C	C	C	C	A	A	C	C	G	G	G	G	T	T	C	C	A	A	A	A	C	C	G	G	T	T	T	T	G	G	G	G	C	C	G	G	G	G	G	G	G	G	A	A	T	T	A	A	T	T	A	A	T	T	G	G	G	G	A	A	A	A	T	T	C	C	T	T	G	G	A	A	A	A	T	T	A	A	T	T	A	A	G	G	C	C	G	G	T	T	A	A	G	G	A	A	G	G	C	C	T	T	T	T	A	A	T	T	A	A	T	T	C	C	A	A	C	C	G	G	G	G	C	C	A	A	G	G	G	G	G	G	T	T	A	A	G	G	G	G	G	G	A	A	C	C	T	T	C	C	C	C	G	G	A	A	T	T	A	A	C	C	C	C	T	T	C	C	T	T	T	T	G	G	C	C	A	A	T	T	C	C	G	G	G	G	T	T	C	C	C	C	G	G	A	A	C	C	T	T	T	T	A	A	G	G	A	A	C	C	C	C	T	T	A	A	A	A	C	C	T	T	G	G	C	C	G	G	C	C	A	A	T	T	G	G	G	G	A	A	G	G	G	G	G	G	G	G	T	T	A	A	C	C	T	T	G	G	G	G	C	C	G	G	T	T	G	G	T	T	G	G	A	A	A	A	C	C	C	C	C	C	C	C	C	C	C	C	C	C	A	A	A	A	A	A	C	C	A	A	G	G	A	A	C	C	C	C	A	A	C	C	T	T	G	G	C	C	T	T	T	T	A	A	A	A	A	A	A	A	G	G	G	G	G	G	G	G	C	C	G	G	G	G	A	A	G	G	A	A	A	A	G	G	G	G	T	T	C	C	G	G	G	G	T	T	G	G	C	C	G	G	A	A	A	A	A	A	C	C	T	T	C	C	T	T	C	C	G	G	A	A	G	G	T	T	C	C	T	T	A	A	C	C	T	T	C	C	T	T	G	G	G	G	C	C	C	C	T	T	A	A	G	G	C	C	A	A	C	C	G	G	C	C	G	G	A	A	T	T	C	C	G	G	C	C	C	C	A	A	C	C	G	G	C	C	C	C	T	T	A	A	G	G	A	A	G	G	T	T	T	T	G	G	G	G	G	G	A	A	C	C	C	C	G	G	G	G	A	A	T	T	C	C	G	G	T	T	C	C	T	T	T	T	G	G	T	T	A	A	C	C	C	C	T	T	G	G	G	G	T	T	G	G	G	G	A	A	G	G	C	C	T	T	A	A	A	A	A	A	C	C	G	G	G	G	A	A	T	T	A	A	C	C	A	A	G	G	G	G	G	G	A	A	A	A	C	C	T	T	C	C	A	A	C	C	A	A	A	A	A	A	G	G	A	A	A	A	T	T	C	C	T	T	T	T	G	G	T	T	C	C	T	T	T	T	A	A	C	C	C	C	A	A	A	A	A	A	G	G	G	G	G	G	C	C	T	T	T	T	A	A	C	C	G	G	A	A	G	G	G	G	A	A	T	T	G	G	A	A	C	C	A	A	A	A	C	C	T	T	T	T	T	T	G	G	T	T	T	T	C	C	T	T	C	C	A	A	A	A	G	G	A	A	T	T	G	G	C	C	G	G	A	A	G	G	A	A	C	C	G	G	C	C	A	A	G	G	A	A	T	T	G	G	G	G	G	G	A	A	A	A	G	G	G	G	A	A	A	A	G	G	G	G	A	A	G	G	G	G	G	G	C	C	G	G	T	T	G	G	C	C	C	C	G	G	T	T	G	G	T	T	G	G	T	T	C	C	G	G	C	C	A	A	T	T	T	T	A	A	T	T	G	G	T	T	C	C	C	C	C	C	G	G	C	C	A	A	T	T	T	T	A	A	G	G	G	G	A	A	G	G	C	C	T	T	G	G	T	T	C	C	A	A	C	C	C	C	G	G	T	T	C	C	A	A	A	A	T	T	T	T	G	G	T	T	G	G	C	C	T	T	G	G	C	C	G	G	A	A	C	C	C	C	T	T	T	T	A	A	T	T	C	C	A	A	T	T	T	T	C	C	C	C	A	A	G	G	C	C	A	A	C	C	G	G	T	T	T	T	T	T	G	G	A	A	C	C	G	G	T	T	C	C	A	A	G	G	G	G	G	G	T	T	G	G	C	C	A	A	A	A	C	C	C	C	G	G	A	A	C	C	C	C	A	A	C	C	A	A	A	A	A	A	C	C	A	A	A	A	C	C	A	A	C	C	G	G	T	T	A	A	T	T	C	C	G	G	G	G	A	A	C	C	T	T	A	A	C	C	C	C	C	C	A	A	C	C	A	A	A	A	C	C	G	G	A	A	C	C	G	G	G	G	G	G	T	T	C	C	A	A	A	A	G	G	G	G	T	T	A	A	G	G	G	G	C	C	A	A	A	A	A	A	G	G	A	A	G	G	A	A	G	G	T	T	G	G	C	C	C	C	A	A	G	G	C	C	G	G	A	A	G	G	T	T	C	C	G	G	A	A	T	T	A	A	A	A	C	C	T	T	G	G	G	G	A	A	G	G	A	A	G	G	C	C	C	C	G	G	A	A	T	T	G	G	T	T	A	A	T	T	T	T	T	T	T	T	T	T	T	T	A	A	A	A	A	A	C	C	T	T	G	G	G	G	G	G	C	C	G	G	C	C	G	G	G	G	C	C	G	G	T	T	C	C	A	A	T	T	C	C	A	A	C	C	C	C	A	A	A	A	G	G	T	T	G	G	T	T	G	G	T	T	T	T	T	T	G	G	A	A	G	G	G	G	G	G	A	A	T	T	A	A	A	A	G	G	C	C	G	G	G	G	G	G	G	G	T	T	C	C	T	T	T	T	C	C	G	G	G	G	G	G	G	G	A	A	T	T	G	G	T	T	C	C	C	C	G	G	C	C	C	C	C	C	G	G	T	T	G	G	A	A	C	C	G	G	C	C	A	A	C	C	A	A	C	C	C	C	A	A	T	T	T	T	T	T	T	T	G	G	G	G	G	G	C	C	T	T	A	A	G	G	T	T	T	T	A	A	C	C	A	A	T	T	T	T	T	T	T	T	G	G	C	C	C	C	G	G	T	T	A	A	A	A	A	A	A	A	C	C	G	G	C	C	T	T	A	A	C	C	C	C	A	A	T	T	C	C	T	T	G	G	C	C	T	T	G	G	A	A	C	C	A	A	T	T	T	T	G	G	T	T	G	G	T	T	C	C	T	T	G	G	T	T	G	G	G	G	G	G	G	G	C	C	G	G	C	C	A	A	C	C	A	A	G	G	C	C	G	G	G	G	T	T	T	T	G	G	G	G	A	A	C	C	G	G	C	C	A	A	A	A	C	C	C	C	A	A	A	A	A	A	C	C	A	A	C	C	T	T	T	T	A	A	C	C	G	G	C	C	G	G	C	C	A	A	A	A	T	T	T	T	A	A	A	A	C	C	T	T	G	G	G	G	G	G	A	A	G	G	G	G	A	A	G	G	G	G	T	T	T	T	C	C	A	A	A	A	G	G	G	G	A	A	G	G	G	G	C	C	C	C	G	G	A	A	C	C	T	T	C	C	G	G	T	T	C	C	G	G	C	C	C	C	C	C	T	T	A	A	A	A	A	A	G	G	A	A	T	T	G	G	T	T	T	T	G	G	T	T	G	G	G	G	C	C	G	G	C	C	G	G	A	A	A	A	G	G	C	C	T	T	T	T	T	T	T	T	G	G	C	C	C	C	T	T	T	T	A	A	G	G	G	G	C	C	G	G	G	G	C	C	A	A	A	A	T	T	A	A	T	T	G	G	C	C	G	G	T	T	G	G	A	A	A	A	C	C	T	T	A	A	G	G	C	C	T	T	C	C	A	A	G	G	T	T	C	C	G	G	A	A	G	G	G	G	G	G	C	C	A	A	A	A	G	G	G	G	C	C	G	G	C	C	C	C	A	A	A	A	A	A	T	T	G	G	G	G	G	G	G	G	C	C	C	C	T	T	G	G	T	T	A	A	T	T	C	C	C	C	G	G	G	G	T	T	G	G	G	G	C	C	A	A	A	A	C	C	G	G	C	C	C	C	C	C	G	G	G	G	C	C	C	C	C	C	T	T	A	A	C	C	C	C	G	G	G	G	T	T	G	G	G	G	T	T	A	A	A	A	G	G	G	G	C	C	T	T	T	T	G	G	G	G	A	A	G	G	A	A	T	T	A	A	G	G	C	C	C	C	G	G	T	T	A	A	C	C	C	C	G	G	G	G	T	T	G	G	A	A	G	G	A	A	G	G	G	G	G	G	A	A	A	A	T	T	T	T	C	C	G	G	C	C	G	G	A	A	T	T	G	G	C	C	C	C	G	G	G	G	C	C	A	A	C	C	A	A	C	C	T	T	T	T	G	G	C	C	C	C	C	C	A	A	G	G	T	T	T	T	A	A	A	A	G	G	T	T	C	C	G	G	G	G	G	G	G	G	G	G	G	G	T	T	G	G	G	G	G	G	A	A	C	C	G	G	G	G	T	T	A	A	G	G	C	C	C	C	T	T	T	T	A	A	A	A	G	G	T	T	A	A	C	C	G	G	G	G	T	T	T	T	G	G	T	T	C	C	T	T	A	A	C	C	C	C	C	C	G	G	C	C	A	A	G	G	A	A	T	T	G	G	G	G	C	C	A	A	C	C	A	A	T	T	T	T	T	T	C	C	T	T	A	A	C	C	G	G	G	G	A	A	A	A	C	C	A	A	T	T	T	T	G	G	A	A	C	C	T	T	C	C	A	A	T	T	C	C	C	C	C	C	G	G	T	T	C	C	A	A	C	C	A	A	G	G	C	C	A	A	A	A	G	G	C	C	T	T	T	T	C	C	C	C	G	G	A	A	T	T	C	C	C	C	A	A	T	T	C	C	G	G	C	C	C	C	G	G	C	C	G	G	G	G	G	G	C	C	T	T	T	T	G	G	A	A	G	G	T	T	G	G	A	A	C	C	C	C	T	T	C	C	C	C	T	T	T	T	A	A	C	C	G	G	G	G	C	C	C	C	A	A	C	C	C	C	A	A	T	T	G	G	T	T	T	T	T	T	T	T	G	G	C	C	A	A	T	T	T	T	C	C	A	A	T	T	T	T	C	C	T	T	G	G	T	T	G	G	T	T	A	A	C	C	G	G	T	T	C	C	A	A	T	T	T	T	G	G	T	T	G	G	C	C	T	T	G	G	G	G	A	A	C	C	T	T	A	A	G	G	A	A	G	G	A	A	T	T	G	G	A	A	G	G	A	A	T	T	C	C	C	C	A	A	A	A	C	C	G	G	A	A	T	T	A	A	T	T	G	G	C	C	T	T	G	G	C	C	T	T	C	C	G	G	C	C	T	T	C	C	A	A	G	G	C	C	NA	NA	C	C	C	C	C	C	C	C	A	A	C	C	C	C	A	A	A	A	A	A	A	A	T	T	C	C	C	C	T	T	G	G	T	T	T	T	G	G	C	C	G	G	C	C	A	A	A	A	A	A	G	G	C	C	T	A	C	C	C	C	C	C	T	T	C	C	T	T	C	C	G	G	G	G	A	A	C	C	G	G	A	A	T	T	C	C	C	C	C	C	G	G	A	A	G	G	G	G	G	G	T	T	G	G	A	A	T	T	T	T	G	G	A	A	A	A	T	T	T	T	T	T	C	C	T	T	A	A	C	C	T	T	A	A	A	A	G	G	G	G	C	C	G	G	G	G	T	T	C	C	G	G	A	A	G	G	A	A	T	T	T	T	G	G	C	C	T	T	T	T	G	G	G	G	T	T	G	G	T	T	G	G	C	C	A	A	T	T	C	C	A	A	A	A	C	C	T	T	T	T	G	G	C	C	A	A	C	C	T	T	A	A	C	C	T	T	G	G	A	G	T	T	A	G	A	G	A	G	A	G	C	T	G	A	T	C	T	T	A	A	A	A	A	A	G	T	A	G	T	T	T	T	G	T	G	G	G	A	T	C	C	C	G	C	A	C	A	A	C	G	C	C	T	T	NA	NA	T	G	G	G	G	G	C	T	A	A	A	A	C	C	T	T	A	A	G	T	C	C	C	C	A	G	A	C	G	A	G	A	A	G	C	C	A	A	A	G	C	A	G	G	G	A	G	A	C	C	A	G	T	C	G	G	G	G	G	A	NA	NA	A	G	G	G	C	T	G	G	G	A	G	G	T	C	A	A	G	T	C	T	A	A	G	G	G	T	NA	NA	T	A	C	T	A	G	A	G	G	G	C	T	C	T	C	G	A	A	C	A	T	C	C	T	G	A	A	G	T	T	A	C	G	C	G	T	G	G	T	T	G	A	T	T	C	C	A	G	C	C	C	C	A	A	G	G	T	C	T	T	C	A	C	C	C	C	A	A	C	T	G	G	A	A	C	C	A	T	A	A	C	T	A	A	G	A	C	C	T	T	G	G	A	G	G	A	A	A	G	G	A	A	C	T	G	G	C	C	C	C	C	C	G	C	T	G	G	A	G	A	A	A	A	G	C	G	NA	NA	C	C	G	G	A	G	G	G	C	T	C	G	T	C	C	C	A	A	G	G	A	G	A	T	T	C	A	A	G	A	A	G	T	G	NA	NA	T	G	G	G	A	G	T	T	T	C	C	T	G	A	T	G	NA	NA	A	T	T	G	T	C	T	C	A	G	G	G	T	T	G	T	G	G	A	G	C	C	C	T	C	C	T	T	T	G	T	G	T	A	T	C	C	C	A	G	T	C	G	G	C	C	T	T	A	T	T	T	A	G	C	C	T	T	A	T	T	C	T	T	C	C	C	T	T	C	NA	NA	T	C	G	G	C	C	NA	NA	A	A	C	C	T	T	A	A	C	C	G	G	A	A	T	T	G	G	G	G	C	C	C	C	C	C	A	A	C	C	G	G	A	A	G	G	C	C	A	A	A	A	G	G	G	G	G	G	T	T	C	C	T	T	T	T	C	C	A	A	G	G	G	G	A	A	C	C	A	A	G	G	T	T	C	C	G	G	T	T	A	A	G	G	A	G	G	G	C	C	T	T	T	T	G	G	A	A	A	A	A	A	A	A	G	G	A	A	C	C	G	G	C	C	C	C	C	C	G	G	C	C	C	C	C	C	C	C	A	A	T	T	C	C	G	G	G	G	G	G	C	C	C	C	A	A	G	G	T	T	C	C	G	G	A	A	A	A	T	T	C	C	C	C	C	C	C	C	C	C	G	G	A	A	C	C	C	C	C	C	A	A	G	G	C	C	C	C	G	G	A	A	A	A	T	T	G	G	C	C	T	T	A	A	A	A	A	A	G	G	C	C	T	T	C	C	C	C	G	G	C	C	G	G	G	G	T	T	G	G	C	C	A	A	A	A	T	T	A	A	G	G	A	A	T	T	T	T	G	G	A	A	T	T	C	C	A	A	A	A	G	G	T	T	A	A	C	C	A	A	T	T	C	C	G	G	A	A	A	A	C	C	C	C	G	G	A	A	G	G	A	A	C	C	T	T	A	A	C	C	A	A	C	C	C	C	G	G	T	T	A	A	G	G	C	C	G	G	T	T	G	G	T	T	A	A	A	A	A	A	C	C	A	A	A	A	C	C	T	T	G	G	A	A	A	A	A	A	T	T	G	G	T	T	A	A	C	C	C	C	A	A	A	A	T	T	G	G	T	T	C	C	T	T	A	A	T	T	A	A	C	C	A	A	C	C	G	G	C	C	C	C	T	T	T	T	T	T	C	C	A	A	T	T	G	G	C	C	G	G	A	A	T	T	T	T	A	A	G	G	A	A	C	C	T	T	T	T	A	A	T	T	T	T	T	T	G	G	G	G	T	T	G	G	T	T	T	T	T	T	G	G	A	A	G	G	C	C	G	G	G	G	A	A	NA	NA	C	C	G	G	C	C	T	T	A	A	A	A	A	A	A	A	T	T	A	A	T	T	C	C	C	C	C	C	G	G	C	C	C	C	A	A	G	G	C	C	T	T	G	G	G	G	C	C	C	C	G	G	G	G	G	G	T	T	T	T	G	G	G	G	G	G	G	G	A	A	T	T	A	A	G	G	G	G	G	G	G	G	A	A	G	G	G	G	C	C	T	T	A	A	G	G	G	G	A	A	T	T	T	T	C	C	G	G	T	T	A	A	T	T	G	G	A	A	G	G	A	A	A	A	G	G	T	T	T	T	T	T	T	T	A	A	G	G	A	A	T	T	G	G	A	A	T	T	C	C	A	A	G	G	C	C	T	T	T	T	C	C	A	A	C	C	G	G	C	C	A	A	C	C	C	C	C	C	C	C	A	A	C	C	T	T	T	T	C	C	G	G	G	G	T	T	T	T	G	G	C	C	G	G	G	G	A	A	A	A	A	A	C	C	T	T	G	G	G	G	A	A	G	G	T	T	A	A	A	A	G	G	C	C	T	T	T	T	C	C	T	T	A	A	G	G	C	C	G	G	G	G	G	G	T	T	G	G	C	C	C	C	A	A	C	C	G	G	T	T	A	A	C	C	A	A	C	C	A	A	G	G	T	T	A	A	T	T	A	A	G	G	A	A	A	A	C	C	A	A	C	C	T	T	A	A	A	A	T	T	T	T	A	A	A	A	C	C	C	C	C	C	C	C	T	T	G	G	C	C	G	G	T	T	A	A	C	C	C	C	G	G	C	C	C	C	A	A	T	T	A	A	C	C	G	G	C	C	T	T	G	G	A	A	G	G	T	T	G	G	C	C	G	G	A	A	T	T	G	G	C	C	T	T	C	C	T	T	T	T	C	C	T	T	T	T	C	C	A	A	C	C	C	C	C	C	C	C	A	A	C	C	G	G	T	T	T	T	T	T	A	A	A	A	A	A	G	G	A	A	C	C	T	T	G	G	G	G	A	A	C	C	G	G	G	G	C	C	G	G	C	C	A	A	A	A	G	G	G	G	T	T	A	A	C	C	G	G	T	T	G	G	G	G	G	G	G	G	A	A	C	C	G	G	G	G	T	T	A	A	T	T	A	A	T	T	T	T	A	A	T	T	G	G	C	C	A	A	A	A	G	G	G	G	C	C	C	C	C	C	A	A	T	T	G	G	A	A	T	T	G	G	G	G	T	T	C	C	C	C	T	T	C	C	T	T	G	G	A	A	C	C	C	C	A	A	A	A	A	A	G	G	T	T	T	T	C	C	G	G	T	T	T	T	T	T	A	A	A	A	A	A	T	T	G	G	T	T	G	G	C	C	G	G	A	A	T	T	A	A	C	C	A	A	C	C	C	C	A	A	G	G	A	A	C	C	G	G	G	G	T	T	T	T	A	A	C	C	G	G	G	G	T	T	C	C	G	G	A	A	C	C	A	A	C	C	T	T	A	A	T	T	A	A	G	G	T	T	G	G	C	C	A	A	G	G	G	G	A	A	A	A	T	T	C	C	A	A	C	C	T	T	C	C	T	T	G	G	A	A	A	A	T	T	A	A	A	A	G	G	G	G	A	A	C	C	C	C	A	A	A	A	A	A	A	A	A	A	C	C	A	A	A	A	G	G	C	C	T	T	A	A	G	G	C	C	C	C	T	T	A	A	A	A	T	T	T	T	C	C	T	T	C	C	C	C	A	A	C	C	G	G	T	T	T	T	G	G	A	A	G	G	C	C	G	G	A	A	T	T	C	C	A	A	T	T	A	A	T	T	G	G	C	C	T	T	A	A	A	A	C	C	C	C	G	G	G	G	G	G	T	T	T	T	G	G	C	C	G	G	G	G	C	C	G	G	T	T	A	A	G	G	T	T	T	T	G	G	G	G	C	C	A	A	C	C	C	C	G	G	A	A	C	C	A	A	T	T	G	G	A	A	T	T	G	G	T	T	A	A	G	G	T	T	T	T	A	A	C	C	T	T	T	T	C	C	C	C	C	C	G	G	G	G	A	A	G	G	G	G	T	T	A	A	T	T	T	T	T	T	G	G	G	G	A	A	C	C	G	G	C	C	C	C	T	T	T	T	A	A	C	C	A	A	G	G	A	A	T	T	T	T	A	A	G	G	A	A	C	C	A	A	A	A	C	C	T	T	T	T	A	A	T	T	C	C	A	A	A	A	A	A	G	G	G	G	C	C	G	G	A	A	T	T	C	C	G	G	T	T	G	G	C	C	G	G	A	A	G	G	G	G	G	G	C	C	G	G	C	C	G	G	C	C	C	C	T	T	T	T	T	T	G	G	A	A	A	A	A	A	T	T	T	T	C	C	G	G	A	A	T	T	A	A	C	C	A	A	T	T	T	T	C	C	G	G	C	C	G	G	G	G	G	G	A	A	G	G	T	T	C	C	C	C	G	G	T	T	T	T	A	A	G	G	G	G	C	C	G	G	A	A	A	A	A	A	C	C	A	A	A	A	C	C
CC	OR1516f60	NA	NA	1	NA	C	C	G	G	C	C	T	T	G	G	G	G	C	C	G	G	G	G	A	A	C	C	C	C	G	G	G	G	A	A	G	G	T	T	A	A	G	G	G	G	G	G	G	G	T	T	C	C	T	T	A	A	T	T	C	C	C	C	C	C	A	A	C	C	T	T	A	A	T	T	C	C	A	A	T	T	G	G	C	C	A	A	G	G	A	A	G	G	A	A	G	G	G	G	A	A	G	G	C	C	G	G	T	T	G	G	C	C	C	C	G	G	A	A	A	A	C	C	T	T	A	A	C	C	C	C	G	G	C	C	A	A	G	G	C	C	G	G	C	C	C	C	C	C	A	A	G	G	C	C	G	G	T	T	G	G	G	G	A	A	G	G	T	T	T	T	G	G	C	C	C	C	T	T	T	T	T	T	C	C	C	C	A	A	A	A	C	C	T	T	T	T	G	G	A	A	A	A	A	A	A	A	C	C	T	T	C	C	A	A	G	G	T	T	C	C	A	A	A	A	T	T	A	A	G	G	A	A	A	A	G	G	T	T	A	A	T	T	T	T	G	G	C	C	T	T	T	T	C	C	G	G	T	T	C	C	T	T	C	C	G	G	T	T	C	C	T	T	G	G	A	A	A	A	G	G	G	G	C	C	C	C	T	T	T	T	T	T	G	G	T	T	G	G	A	A	C	C	T	T	T	T	A	A	T	T	A	A	G	G	C	C	T	T	C	C	C	C	T	T	T	T	T	T	C	C	T	T	A	A	T	T	C	C	C	C	G	G	G	G	A	A	C	C	G	G	T	T	C	C	G	G	T	T	NA	NA	G	G	C	C	G	G	C	C	G	G	C	C	C	C	C	C	A	A	C	C	G	G	T	T	T	T	A	A	C	C	C	C	C	C	A	A	G	G	C	C	G	G	A	A	G	G	C	C	G	G	G	G	C	C	C	C	A	A	A	A	C	C	T	T	T	T	C	C	C	C	G	G	A	A	G	G	G	G	T	T	C	C	G	G	T	T	A	A	A	A	G	G	T	T	A	A	C	C	C	C	C	C	A	A	T	T	C	C	C	C	C	C	A	A	G	G	G	G	T	T	A	A	T	T	T	T	A	A	G	G	T	T	T	T	G	G	C	C	A	A	G	G	C	C	G	G	T	T	G	G	G	G	A	A	G	G	T	T	T	T	A	A	T	T	C	C	G	G	A	A	T	T	G	G	A	A	C	C	A	A	C	C	C	C	C	C	T	T	A	A	T	T	A	A	G	G	T	T	A	A	G	G	G	G	G	G	T	T	C	C	A	A	T	T	T	T	C	C	C	C	G	G	A	A	T	T	C	C	C	C	T	T	C	C	T	T	G	G	C	C	C	C	G	G	A	A	T	T	C	C	C	C	A	A	A	A	G	G	T	T	T	T	G	G	G	G	G	G	G	G	G	G	G	G	G	G	T	T	T	T	A	A	G	G	A	A	T	T	G	G	C	C	A	A	T	T	C	C	G	G	C	C	T	T	G	G	A	A	C	C	G	G	C	C	C	C	C	C	G	G	G	G	G	G	A	A	C	C	A	A	T	T	A	A	G	G	A	A	C	C	T	T	G	G	C	C	G	G	C	C	A	A	T	T	A	A	C	C	G	G	C	C	A	A	A	A	T	T	A	A	C	C	C	C	T	T	G	G	T	T	G	G	G	G	G	G	C	C	A	A	C	C	T	T	T	T	T	T	T	T	A	A	T	T	A	A	T	T	A	A	C	C	G	G	G	G	A	A	C	C	A	A	A	A	C	C	A	A	A	A	T	T	T	T	T	T	C	C	C	C	G	G	C	C	C	C	C	C	C	C	T	T	A	A	T	T	A	A	C	C	C	C	G	G	C	C	G	G	T	T	G	G	A	A	C	C	C	C	A	A	T	T	G	G	G	G	T	T	C	C	T	T	G	G	T	T	G	G	T	T	C	C	C	C	G	G	A	A	T	T	T	T	T	T	T	T	T	T	T	T	G	G	A	A	C	C	NA	NA	NA	NA	G	G	T	T	C	G	G	A	C	C	T	C	G	G	A	A	T	G	C	T	G	T	C	C	G	A	C	C	A	G	C	T	C	A	T	T	A	G	A	A	C	C	A	T	NA	NA	A	G	C	T	G	T	T	T	T	A	C	T	C	C	A	G	T	T	A	G	G	A	T	C	A	G	G	G	C	C	G	G	T	T	A	C	G	G	C	C	G	G	A	G	G	G	G	G	G	A	G	G	A	G	A	G	C	T	G	G	G	T	C	C	C	T	G	G	G	A	C	C	A	G	T	C	C	C	T	T	G	C	G	A	G	A	A	G	G	A	G	A	T	T	C	C	T	T	A	G	A	G	A	A	C	T	T	C	T	C	G	A	A	G	A	A	A	T	T	T	A	G	G	A	A	G	C	C	NA	NA	A	G	A	G	G	G	G	T	G	A	G	A	C	T	A	A	G	G	A	A	T	C	C	C	C	A	C	T	G	A	T	A	G	G	C	C	A	G	A	G	G	G	T	T	A	G	T	T	G	G	A	A	T	C	C	C	T	T	T	T	A	G	T	C	C	T	T	T	C	T	C	C	A	G	T	C	G	G	A	G	C	T	G	G	G	A	G	T	C	G	A	T	A	A	T	C	C	C	C	C	A	G	C	A	G	A	C	C	G	T	NA	NA	A	G	T	G	A	G	G	G	G	G	NA	NA	A	A	A	C	C	A	G	G	C	C	C	C	C	A	G	T	G	A	T	T	T	T	A	A	T	G	T	C	A	A	T	T	G	A	A	A	C	G	T	T	A	G	G	G	G	G	A	G	G	C	C	C	C	A	A	G	A	T	G	G	A	A	C	T	T	C	G	A	G	G	A	G	A	A	G	G	NA	NA	A	G	G	A	C	C	A	G	G	G	T	A	G	G	C	C	C	C	C	C	T	C	A	A	T	G	C	G	T	T	C	C	T	C	A	G	G	A	A	T	C	C	T	T	T	G	T	C	T	G	G	A	A	A	G	A	C	T	G	G	C	A	G	G	C	T	A	G	C	C	G	T	A	G	G	G	NA	NA	G	G	T	T	G	C	T	T	T	C	G	G	NA	NA	T	C	G	G	G	G	C	T	G	A	C	T	G	A	T	T	C	T	T	T	A	A	T	T	T	T	T	T	G	T	NA	NA	A	A	T	C	A	G	C	T	C	T	A	G	T	C	T	G	G	G	C	C	T	T	C	T	T	T	G	G	T	G	NA	NA	A	G	C	C	C	C	A	A	G	G	T	G	T	T	T	T	A	G	A	G	A	G	A	G	G	C	G	G	C	A	A	G	A	G	T	T	C	G	A	G	T	T	T	C	T	C	C	T	A	C	NA	NA	C	C	G	G	G	G	G	A	T	C	G	G	C	C	T	C	A	G	G	A	G	A	T	C	A	G	C	C	G	G	G	G	T	C	G	A	C	C	C	C	A	A	C	C	T	T	G	G	C	C	C	C	T	T	A	A	T	T	A	A	C	C	C	C	C	C	C	C	G	G	A	A	G	G	T	T	T	T	G	G	C	C	T	T	A	A	A	A	G	G	G	G	G	G	A	A	C	C	A	A	T	T	A	A	G	G	C	C	T	T	T	T	G	G	C	T	G	G	G	G	G	G	G	G	G	G	C	C	C	C	T	T	G	G	A	A	C	C	T	T	C	C	T	T	G	G	A	A	C	C	C	C	C	C	T	T	C	C	T	T	G	G	G	G	C	C	G	G	G	G	T	T	A	A	T	T	C	C	T	T	G	G	C	C	C	C	G	G	T	T	C	C	G	G	A	A	C	C	G	G	A	A	G	G	NA	NA	C	C	A	A	C	C	G	G	T	T	C	C	C	C	A	A	A	A	A	A	G	G	A	A	G	G	G	G	C	C	A	A	G	G	G	G	G	G	C	C	NA	NA	G	G	A	A	C	C	C	C	G	G	T	T	A	G	A	A	A	A	G	G	C	C	C	C	C	C	A	A	T	T	G	G	A	A	C	C	G	G	A	A	A	A	G	G	T	T	G	G	G	G	G	G	G	G	A	A	A	A	A	A	G	G	C	C	G	G	A	A	T	T	A	A	A	A	G	G	C	C	C	C	A	A	A	A	T	T	A	A	T	T	C	C	T	T	A	A	T	T	A	A	G	G	G	G	C	C	G	G	C	C	G	G	A	A	A	A	A	A	A	A	C	C	A	A	C	C	G	G	T	T	G	G	G	G	T	T	T	T	A	A	T	T	G	G	G	G	G	G	A	A	A	A	T	T	T	T	C	C	C	C	T	T	A	A	A	A	A	A	A	A	G	A	T	T	C	C	C	C	T	T	A	A	A	A	G	G	G	G	C	C	A	A	A	A	T	T	A	A	G	G	G	G	C	C	C	C	G	G	C	C	A	A	A	A	A	A	G	G	G	G	T	T	T	T	A	A	T	T	T	T	A	A	C	C	A	A	C	C	G	G	A	A	G	G	T	T	G	G	G	G	G	G	C	C	T	T	G	G	A	A	T	T	T	T	C	C	A	A	G	G	T	T	C	C	G	G	A	A	T	T	A	A	A	A	G	G	G	G	C	C	A	A	T	T	A	A	A	A	G	G	A	A	A	A	T	T	C	C	G	G	T	T	T	T	T	T	C	C	A	A	A	A	C	C	C	C	T	T	G	G	A	A	C	C	G	G	A	A	C	C	C	C	A	A	C	C	G	G	G	G	A	A	G	G	G	G	C	C	T	T	A	A	G	G	T	T	G	G	G	G	C	C	C	C	A	A	A	A	G	G	A	A	C	C	T	T	C	C	A	A	G	G	C	C	C	C	G	G	T	T	C	C	A	A	C	C	G	G	T	T	C	C	T	T	T	T	G	G	A	A	T	T	A	A	G	G	T	T	G	G	T	T	G	G	G	G	G	G	A	A	G	G	T	T	G	G	G	G	G	G	G	G	T	T	C	C	C	C	C	C	G	G	G	G	A	A	T	T	T	T	A	A	A	A	G	G	G	G	C	C	A	A	A	A	C	C	A	A	T	T	A	A	T	T	C	C	C	C	T	T	T	T	C	C	T	T	T	T	G	G	T	T	C	C	G	A	T	C	A	A	C	C	T	C	NA	NA	T	T	C	C	T	T	T	T	T	T	T	T	T	T	C	C	T	T	A	A	G	G	T	C	C	C	T	T	G	G	C	C	G	G	A	A	G	G	A	T	G	C	T	T	G	G	C	C	G	A	T	G	T	T	G	G	T	C	C	T	G	G	G	G	G	G	A	A	T	C	G	A	G	G	C	C	A	A	C	C	G	G	C	C	T	T	C	C	G	G	A	A	A	A	C	C	T	T	T	T	T	G	C	C	C	C	T	T	C	C	G	G	T	T	G	G	A	G	NA	NA	G	G	C	T	A	A	C	C	G	G	C	T	C	C	C	C	T	T	C	C	T	T	C	C	G	G	T	T	C	C	A	A	T	T	A	A	G	G	A	A	A	G	C	T	C	C	G	G	T	C	A	A	G	G	T	T	C	C	T	G	C	C	C	C	C	C	A	A	C	C	T	A	C	C	T	T	A	T	C	G	C	C	G	A	T	T	G	G	G	G	T	T	G	T	A	A	T	T	C	C	A	C	A	A	G	G	C	T	C	C	C	T	G	A	T	C	G	G	A	A	C	T	G	G	G	G	T	T	G	G	A	A	A	A	C	C	G	G	G	G	T	T	T	T	G	G	G	G	G	G	T	T	T	C	G	G	A	C	A	G	G	G	G	G	A	A	C	C	G	G	T	C	G	G	G	G	A	G	C	C	C	C	T	T	C	C	T	T	G	G	T	T	T	C	G	T	G	C	G	A	T	T	T	T	C	C	NA	NA	C	C	G	G	C	C	T	T	T	C	G	G	C	C	C	C	C	C	G	A	T	T	A	A	G	A	C	T	NA	NA	G	G	T	G	A	A	NA	NA	G	A	C	C	T	T	A	C	G	G	G	G	T	T	C	C	G	G	T	T	C	C	C	C	T	T	C	C	A	A	T	A	G	C	T	C	C	C	T	C	A	A	A	A	G	A	T	T	T	T	G	G	NA	NA	A	G	G	G	G	G	C	C	A	G	T	T	G	A	T	T	NA	NA	G	G	G	G	T	C	A	A	G	A	C	T	T	C	C	C	T	G	G	G	G	G	G	G	C	C	C	C	C	T	G	C	T	T	T	T	C	T	G	G	G	A	C	C	T	T	C	C	A	A	A	A	T	T	A	A	T	T	G	G	C	C	C	C	NA	NA	A	A	A	G	G	G	A	A	C	C	A	A	C	C	T	T	A	C	T	T	T	T	T	C	T	T	G	G	T	T	G	A	T	G	A	G	C	C	G	G	A	T	T	C	G	G	NA	NA	C	C	G	G	G	G	A	A	C	A	G	G	T	C	G	A	G	G	T	C	C	T	G	A	G	G	C	C	G	G	C	C	G	G	A	A	T	T	C	C	C	C	T	T	A	A	T	T	T	T	G	G	C	C	G	G	A	A	T	T	C	C	A	A	G	G	C	C	C	C	A	A	G	G	G	G	A	A	C	C	G	G	C	C	C	C	G	G	G	G	G	G	C	C	A	A	T	T	G	G	G	G	C	C	A	A	C	C	G	G	C	C	T	T	T	T	A	A	G	G	T	T	A	A	G	G	C	C	C	C	A	A	A	A	T	T	A	A	T	T	G	G	C	C	T	T	T	T	A	A	C	C	C	C	G	G	C	C	A	A	T	T	A	G	T	C	T	A	T	T	T	T	T	T	A	A	G	G	G	G	C	C	G	G	A	A	G	A	A	G	C	C	T	C	T	T	A	T	T	C	C	T	A	A	G	G	C	G	NA	NA	G	A	C	T	C	C	G	T	T	T	G	A	T	G	C	T	A	C	A	C	G	G	T	C	T	T	A	G	C	T	G	G	C	C	T	G	T	C	G	G	C	C	A	G	C	T	A	A	A	A	C	A	A	T	G	A	T	T	G	G	G	G	T	T	G	G	G	C	G	G	C	A	C	T	A	G	C	T	G	G	NA	NA	C	C	C	C	A	G	A	G	T	T	C	T	C	C	A	G	A	T	C	C	T	T	G	G	A	G	T	C	C	T	G	C	T	C	T	T	A	A	T	C	C	T	G	A	C	C	C	T	A	A	C	A	A	G	C	T	T	T	T	C	T	C	G	A	A	C	C	C	C	C	C	C	C	C	C	T	C	C	A	A	A	T	G	G	C	T	G	G	C	T	G	G	A	A	A	A	C	T	G	G	A	A	G	A	T	C	C	C	T	T	A	G	C	C	G	G	C	C	C	A	A	T	A	G	G	G	C	T	A	A	A	G	C	C	NA	NA	T	G	A	A	G	G	A	C	G	A	C	C	A	G	G	A	G	G	G	G	G	G	A	G	G	T	G	T	C	C	A	G	A	G	A	C	A	A	C	C	G	G	T	A	C	C	C	C	NA	NA	G	G	C	C	A	G	G	G	A	G	C	T	G	G	C	A	A	C	C	C	C	T	C	C	C	C	G	G	G	A	G	A	C	T	G	G	T	A	A	G	C	C	T	C	T	C	C	C	C	C	T	G	T	C	G	A	A	A	A	G	T	T	NA	NA	C	G	G	A	T	A	A	G	G	G	T	C	T	C	G	T	G	A	A	T	C	T	C	C	C	C	A	A	G	C	NA	NA	A	G	C	C	C	T	A	A	C	G	C	C	C	C	T	C	T	A	C	T	G	G	T	G	C	G	G	C	T	T	A	A	C	T	C	A	T	G	T	T	T	C	G	A	NA	NA	A	G	G	G	G	A	T	G	G	A	T	C	T	A	A	A	G	G	C	C	C	T	C	C	A	A	A	C	T	A	A	T	C	C	C	C	C	T	C	C	G	A	C	T	G	G	A	G	C	G	T	T	T	T	T	C	T	G	A	G	NA	NA	C	C	G	G	T	A	A	G	T	C	C	G	A	C	T	T	T	C	A	A	A	G	G	G	C	T	C	C	C	C	G	C	T	T	C	T	A	G	G	G	G	G	T	A	A	A	T	T	C	C	T	T	A	A	C	C	C	C	C	C	A	A	G	G	G	G	C	C	T	C	A	G	G	A	C	A	T	C	A	G	G	G	G	G	C	C	T	T	C	C	C	C	A	A	A	A	C	C	G	G	C	C	G	G	T	T	G	G	C	C	T	T	C	C	G	G	T	T	T	T	A	A	A	A	A	A	T	T	T	T	C	C	A	A	T	T	G	A	G	G	T	G	T	T	G	C	C	C	C	T	G	G	A	A	T	T	G	G	A	T	A	G	C	C	G	G	A	A	C	T	A	A	T	C	NA	NA	C	T	C	T	G	G	T	G	T	T	NA	NA	C	G	T	T	T	T	C	C	G	G	G	G	T	T	C	C	A	A	T	T	A	A	A	A	C	C	G	G	T	T	A	A	A	A	C	C	G	G	G	G	T	T	T	T	T	T	A	A	G	G	G	G	C	C	G	G	G	G	C	C	G	G	T	T	T	T	C	C	A	A	T	T	T	T	C	C	T	T	G	G	A	A	G	G	A	A	G	G	C	C	T	T	A	A	A	A	A	A	T	T	C	C	A	A	G	G	T	T	T	T	C	C	A	A	G	G	C	C	G	G	A	A	A	A	A	A	G	A	C	C	A	A	C	C	G	G	A	A	A	A	C	C	A	A	A	A	G	G	G	G	C	C	A	A	T	T	A	A	T	T	G	G	C	C	C	C	G	G	T	T	T	T	C	C	A	A	C	C	G	G	A	A	T	T	A	A	A	A	G	G	A	A	G	G	T	T	A	A	C	C	A	A	G	G	G	G	A	A	G	G	T	T	A	A	C	C	C	C	T	T	T	T	T	T	G	G	T	T	T	T	C	C	G	G	C	C	A	A	T	T	C	C	A	A	A	A	G	G	T	T	A	A	C	C	G	G	G	G	C	C	G	G	C	C	T	T	A	A	T	T	T	T	G	G	G	G	C	C	T	T	A	A	A	A	T	T	A	A	C	C	T	T	G	G	G	G	T	T	A	A	T	T	G	G	G	G	G	G	G	G	C	C	G	G	G	G	A	A	G	G	C	C	T	T	T	T	C	C	T	T	A	A	T	T	C	C	T	T	A	A	T	T	G	G	C	C	G	G	C	C	T	T	G	G	T	T	G	G	A	A	A	A	G	G	G	G	T	T	G	G	A	A	T	T	C	C	T	T	C	C	A	A	T	T	G	G	T	T	G	G	T	T	C	C	G	G	A	A	C	C	C	C	G	G	A	A	G	G	T	T	T	T	C	C	G	G	T	T	G	G	C	C	G	G	G	G	G	G	C	C	C	C	A	A	C	C	A	A	C	C	T	T	A	A	G	G	A	A	A	A	T	T	A	A	G	G	G	G	C	C	G	G	G	G	G	G	C	C	C	C	G	G	G	G	G	G	G	G	C	C	C	C	C	C	G	G	C	C	T	T	C	C	T	T	T	T	C	C	C	C	G	G	C	C	A	A	A	A	T	T	T	T	A	A	A	A	A	A	C	C	T	T	T	T	A	A	G	G	T	T	G	G	A	A	T	T	T	T	C	C	C	C	C	C	T	T	G	G	A	A	A	A	C	C	C	C	A	A	T	T	C	C	A	A	A	A	A	A	T	T	T	T	T	T	A	A	G	G	A	A	A	A	T	T	G	G	A	A	C	C	C	C	T	T	A	A	T	T	G	G	G	G	C	C	G	G	A	A	C	C	G	G	T	T	T	T	A	A	T	T	T	T	G	G	A	A	A	A	T	T	G	G	T	T	G	G	C	C	C	C	A	A	T	T	T	T	A	A	A	A	C	C	G	G	C	C	G	G	C	C	C	C	G	G	C	C	G	G	C	C	G	G	A	A	T	T	G	G	C	C	A	A	C	C	T	T	A	A	G	G	C	C	C	C	T	T	A	A	A	A	T	T	C	C	G	G	C	C	G	G	A	A	C	C	T	T	T	T	C	C	C	C	G	G	A	A	T	T	G	G	G	G	G	G	A	A	T	T	A	A	G	G	G	G	G	G	T	T	A	A	T	T	A	A	A	A	T	T	G	G	C	C	G	G	A	A	G	G	C	C	T	T	G	G	G	G	T	T	T	T	G	G	T	T	G	G	A	A	T	T	T	T	A	A	T	T	G	G	A	A	G	G	G	G	C	C	G	G	A	A	A	A	C	C	T	T	G	G	A	A	T	T	G	G	G	G	A	A	T	T	G	G	C	C	A	A	A	A	G	G	G	G	T	T	G	G	T	T	T	T	C	C	T	T	T	T	C	C	T	T	C	C	G	G	C	C	G	G	A	A	A	A	G	G	A	A	G	G	G	G	T	T	C	C	G	G	A	A	A	A	A	A	G	G	G	G	T	T	T	T	A	A	A	A	T	T	C	C	G	G	T	T	G	G	A	A	A	A	G	G	C	C	C	C	G	G	T	T	A	A	G	G	G	G	A	A	A	A	G	G	C	C	A	A	A	A	A	A	G	G	G	G	A	A	A	A	G	G	G	G	A	A	C	C	C	C	C	C	C	C	A	A	A	A	T	T	T	T	G	G	A	A	T	T	G	G	G	G	G	G	A	A	G	G	C	C	G	G	G	G	T	T	T	T	A	A	C	C	T	T	T	T	T	T	T	T	G	G	G	G	C	C	C	C	G	G	T	T	T	T	C	C	T	T	G	G	C	C	G	G	T	T	T	T	C	C	C	C	G	G	C	C	G	G	G	G	T	T	T	T	T	T	T	T	A	A	T	T	C	C	C	C	T	T	A	A	T	T	G	G	C	C	C	C	G	G	G	G	G	G	T	T	T	T	T	T	C	C	A	A	T	T	A	A	C	C	T	T	C	C	G	G	C	C	G	G	A	A	G	G	T	T	T	T	A	A	C	C	G	G	C	C	T	T	T	T	G	G	A	A	T	T	T	T	T	T	G	G	A	A	G	G	C	C	G	G	G	G	G	G	G	G	T	T	G	G	G	G	A	A	A	A	T	T	T	T	T	T	T	T	C	C	G	G	G	G	T	T	G	G	A	A	T	T	A	A	C	C	A	A	G	G	C	C	C	C	G	G	T	T	A	A	T	T	A	A	C	C	G	G	C	C	G	G	A	A	C	C	G	G	A	A	G	G	C	C	T	T	A	A	C	C	C	C	G	G	G	G	T	T	A	A	G	G	G	G	C	C	A	A	T	T	A	A	T	T	A	A	A	A	G	G	C	C	G	G	G	G	A	A	C	C	C	C	A	A	C	C	G	G	C	C	G	G	C	C	G	G	A	A	C	C	G	G	T	T	C	C	T	T	A	A	C	C	C	C	G	G	A	A	T	T	T	T	G	G	T	T	C	C	G	G	G	G	A	A	T	T	C	C	G	G	T	T	C	C	A	A	C	C	T	T	T	T	T	T	T	T	C	C	T	T	A	A	A	A	T	T	G	G	T	T	G	G	A	A	T	T	A	A	A	A	C	C	C	C	G	G	A	A	G	G	T	T	C	C	G	G	G	G	A	A	G	G	C	C	T	T	G	G	T	T	C	C	C	C	T	T	T	T	G	G	A	A	G	G	A	A	T	T	A	A	C	C	T	T	G	G	A	A	C	C	C	C	G	G	A	A	A	A	C	C	G	G	C	C	G	G	T	T	G	G	T	T	C	C	C	C	G	G	G	G	C	C	C	C	T	T	C	C	C	C	A	A	C	C	C	C	C	C	C	C	T	T	G	G	A	A	G	G	A	A	T	T	T	T	C	C	G	G	A	A	G	G	C	C	C	C	A	A	C	C	T	T	A	A	A	A	T	T	T	T	G	G	A	A	T	T	A	A	T	T	G	G	G	G	T	T	A	A	G	G	T	T	T	T	A	A	T	T	T	T	G	G	T	T	A	A	C	C	A	A	C	C	T	T	T	T	A	A	T	T	C	C	C	C	C	C	A	A	G	G	A	A	G	G	C	C	C	C	T	T	G	G	A	A	A	A	C	C	G	G	C	C	A	A	G	G	A	A	A	A	A	A	G	G	C	C	G	G	G	G	T	T	C	C	C	C	A	A	A	A	A	A	G	G	T	T	G	G	C	C	T	T	C	C	C	C	C	C	C	C	A	A	G	G	A	A	T	T	C	C	C	C	G	G	G	G	C	C	C	C	A	A	G	G	C	C	T	T	T	T	C	C	NA	NA	A	A	T	T	A	A	C	C	G	G	C	C	T	T	C	C	T	T	A	A	T	T	T	T	T	T	G	G	G	G	A	A	G	G	T	T	A	A	A	A	T	T	A	A	C	C	G	G	G	G	A	A	C	C	T	T	C	C	A	A	G	G	A	A	A	A	A	A	G	G	C	C	T	T	A	A	G	G	C	C	T	T	G	G	T	T	G	G	A	A	C	C	A	A	C	C	A	A	G	G	A	A	C	C	A	A	C	C	A	A	G	G	T	T	G	G	T	T	C	C	T	T	G	G	A	A	G	G	C	C	A	A	C	C	T	T	A	A	A	A	A	A	T	T	G	G	T	T	T	T	NA	NA	A	A	C	C	G	G	C	C	A	A	A	A	A	A	T	T	G	G	C	C	C	C	C	C	C	C	A	A	C	C	A	A	C	C	G	G	A	A	A	A	A	A	A	A	T	T	A	A	C	C	T	T	T	T	A	A	A	A	T	T	C	C	T	T	A	A	C	C	G	G	G	G	A	A	A	A	C	C	A	A	C	C	A	A	T	T	C	C	A	A	G	G	G	G	T	T	G	G	C	C	A	A	C	C	A	A	T	T	G	G	G	G	C	C	T	T	G	G	A	A	A	A	A	A	C	C	G	G	G	G	A	A	C	C	A	A	G	G	C	C	C	C	C	C	G	G	G	G	G	G	G	G	C	C	C	C	C	C	G	G	T	T	T	T	C	C	C	C	A	A	C	C	C	C	T	T	T	T	G	G	A	A	G	G	A	A	C	C	C	C	T	T	C	C	A	A	G	G	C	C	C	C	T	T	A	A	C	C	C	C	A	A	A	A	C	C	T	T	T	T	C	C	A	A	C	C	A	A	T	T	G	G	A	A	T	T	C	C	A	A	G	G	A	A	C	C	T	T	T	T	G	G	G	G	A	A	C	C	C	C	A	A	T	T	C	C	A	A	A	A	T	T	A	A	G	G	C	C	C	C	C	C	T	T	G	G	A	A	C	C	T	T	A	A	T	T	C	C	A	A	A	A	C	C	G	G	A	A	G	G	T	T	C	C	T	T	A	A	T	T	C	C	T	T	C	C	A	A	T	T	G	G	G	G	G	G	C	C	T	T	C	C	A	A	A	A	G	G	A	A	T	T	G	G	G	G	G	G	A	A	C	C	C	C	A	A	C	C	C	C	G	G	A	A	C	C	C	C	A	A	C	C	C	C	T	T	T	T	C	C	G	G	C	C	A	A	T	T	C	C	C	C	G	G	A	A	T	T	C	C	T	T	T	T	A	A	C	C	G	G	T	T	C	C	A	A	T	T	T	T	C	C	T	T	T	T	C	C	C	C	C	C	C	C	C	C	G	G	G	G	G	G	G	G	T	T	G	G	G	G	A	A	C	C	G	G	A	A	G	G	C	C	T	T	A	A	T	T	T	T	A	A	G	G	C	C	G	G	A	A	G	G	A	A	A	A	G	G	T	T	A	A	C	C	A	A	G	G	A	A	G	G	A	A	A	A	C	C	G	G	G	G	A	A	T	T	T	T	T	T	G	G	G	G	G	G	G	G	T	T	G	G	C	C	G	G	A	A	G	G	G	G	G	G	G	G	A	A	A	A	T	T	C	C	A	A	C	C	T	T	T	T	G	G	A	A	G	G	C	C	T	T	C	C	A	A	A	A	A	A	G	G	C	C	C	C	C	C	A	A	G	G	A	A	C	C	C	C	C	C	C	C	T	T	C	C	C	C	G	G	T	T	T	T	A	A	A	A	T	T	T	T	A	A	G	G	C	C	T	T	G	G	A	A	A	A	G	G	T	T	A	A	A	A	T	T	G	G	G	G	A	A	G	G	A	A	C	C	T	T	A	A	A	A	G	G	A	A	C	C	C	C	A	A	G	G	G	G	C	C	C	C	A	A	G	G	G	G	A	A	A	A	A	A	C	C	T	T	C	C	G	G	C	C	T	T	G	G	A	A	A	A	G	G	A	A	G	G	G	G	T	T	T	T	G	G	C	C	G	G	A	A	G	G	G	G	T	T	C	C	C	C	G	G	T	T	C	C	T	T	T	T	T	T	A	A	A	A	T	T	G	G	G	G	T	T	C	C	G	G	A	A	A	A	A	A	C	C	C	C	C	C	C	C	C	C	T	T	T	T	A	A	C	C	C	C	G	G	G	G	G	G	C	C	A	A	T	T	A	A	G	G	A	A	T	T	C	C	T	T	T	T	C	C	T	T	C	C	G	G	A	A	A	A	G	G	C	C	T	T	A	A	A	A	C	C	G	G	C	C	A	A	C	C	G	G	C	C	G	G	T	T	G	G	C	C	A	A	A	A	T	T	A	A	A	A	T	T	A	A	T	T	G	G	C	C	A	A	T	T	T	T	A	A	G	G	A	A	T	T	G	G	A	A	T	T	G	G	T	T	A	A	G	G	C	C	T	T	T	T	T	T	A	A	T	T	G	G	C	C	A	A	T	T	A	A	A	A	T	T	G	G	G	G	C	C	C	C	T	T	T	T	C	C	A	A	T	T	G	G	T	T	G	G	C	C	A	A	A	A	G	G	A	A	C	C	C	C	A	A	T	T	A	A	T	T	G	G	T	T	G	G	G	G	T	T	A	A	G	G	A	A	C	C	C	C	C	C	C	C	G	G	G	G	A	A	A	A	C	C	T	T	G	G	G	G	G	G	T	T	T	T	T	T	T	T	T	T	T	T	A	A	C	C	G	G	C	C	T	T	A	A	T	T	T	T	A	A	G	G	A	A	G	G	C	C	G	G	T	T	T	T	C	C	C	C	A	A	T	T	G	G	T	T	C	C	T	T	A	A	G	G	T	T	A	A	A	A	C	C	G	G	C	C	G	G	C	C	G	G	A	A	G	G	A	A	G	G	T	T	T	T	C	C	A	A	C	C	T	T	A	A	A	A	NA	NA	C	C	G	G	T	T	A	A	A	A	G	G	C	C	A	A	G	G	C	C	A	A	A	A	A	A	C	C	T	T	A	A	G	G	C	C	A	A	G	G	T	T	G	G	A	A	T	T	T	T	T	T	G	G	C	C	G	G	A	A	G	G	C	C	G	G	T	T	A	A	A	A	C	C	C	C	C	C	C	C	G	G	A	A	C	C	G	G	A	A	T	T	G	G	T	T	A	A	G	G	A	A	A	A	T	T	C	C	T	T	G	G	A	A	G	G	A	A	C	C	C	C	A	A	C	C	C	C	A	A	T	T	C	C	A	A	G	G	G	G	A	A	G	G	G	G	A	A	T	T	T	T	A	A	C	C	A	A	C	C	G	G	A	A	C	C	G	G	A	A	C	C	A	A	A	A	A	A	C	C	C	C	G	G	C	C	T	T	G	G	C	C	G	G	G	G	T	T	A	A	A	A	C	C	C	C	G	G	A	A	G	G	A	A	A	A	A	A	T	T	T	T	T	T	A	A	A	A	T	T	G	G	C	C	G	G	C	C	C	C	G	G	A	A	C	C	T	T	G	G	A	A	G	G	C	C	T	T	T	T	T	T	T	T	C	C	G	G	C	C	T	T	G	G	G	G	T	T	G	G	T	T	A	A	T	T	T	T	G	G	C	C	G	G	A	A	T	T	T	T	A	A	T	T	T	T	T	T	T	T	C	C	G	G	C	C	C	C	A	A	C	C	A	A	C	C	G	G	G	G	G	G	A	A	C	C	G	G	C	C	C	C	C	C	C	C	C	C	G	G	G	G	C	C	C	C	T	T	C	C	A	A	C	C	A	A	A	A	A	A	G	G	C	C	A	A	A	A	A	A	C	C	T	T	C	C	C	C	T	T	G	G	C	C	C	C	T	T	A	A	A	A	A	A	A	A	A	A	T	T	C	C	T	T	T	T	C	C	T	T	T	T	T	T	C	C	T	T	T	T	T	T	C	C	C	C	G	G	C	C	G	G	T	T	A	A	G	G	C	C	G	G	G	G	A	A	G	G	C	C	T	T	C	C	A	A	G	G	G	G	G	G	G	G	G	G	C	C	A	A	C	C	A	A	C	C	T	T	C	C	A	A	G	G	C	C	C	C	T	T	A	A	T	T	T	T	C	C	T	T	G	G	A	A	C	C	C	C	G	G	C	C	G	G	G	G	G	G	C	C	A	A	A	A	G	G	A	A	C	C	G	G	T	T	T	T	C	C	T	T	G	G	T	T	G	G	A	A	C	C	A	A	A	A	C	C	G	G	A	A	G	G	A	A	G	G	C	C	T	T	G	G	C	C	C	C	C	C	T	T	G	G	G	G	C	C	A	A	T	T	C	C	T	T	G	G	A	A	T	T	T	T	G	G	C	C	A	A	T	T	A	A	T	T	C	C	G	G	T	T	G	G	A	A	C	C	C	C	C	C	C	C	C	C	A	A	G	G	T	T	T	T	C	C	A	A	G	G	G	G	G	G	A	A	A	A	C	C	C	C	G	G	T	T	A	A	G	G	C	C	A	A	T	T	C	C	C	C	T	T	G	G	C	C	T	T	G	G	G	G	C	C	A	A	C	C	G	G	T	T	G	G	G	G	G	G	G	G	T	T	G	G	G	G	A	A	G	G	G	G	A	A	G	G	G	G	A	A	T	T	C	C	C	C	T	T	G	G	T	T	G	G	T	T	T	T	T	T	T	T	T	T	C	C	T	T	G	G	T	T	T	T	G	G	T	T	T	T	G	G	G	G	C	C	G	G	G	G	A	A	G	G	G	G	C	C	T	T	A	A	A	A	A	A	A	A	G	G	T	T	C	C	G	G	G	G	T	T	C	C	G	G	C	C	T	T	G	G	A	A	G	G	C	C	T	T	T	T	C	C	A	A	A	A	C	C	T	T	C	C	G	G	A	A	A	A	G	G	A	A	G	G	C	C	A	A	A	A	G	A	T	T	C	C	G	G	T	T	T	T	T	T	C	C	C	C	A	A	G	G	T	T	G	G	C	C	T	T	G	G	C	C	A	A	G	G	T	T	A	A	T	T	C	C	C	C	T	T	C	C	G	G	G	G	T	T	T	T	C	C	A	A	G	G	T	T	G	G	A	A	C	C	A	A	G	G	C	C	C	C	C	C	A	A	A	A	C	C	C	C	C	C	C	C	C	C	T	T	C	C	G	G	C	C	A	A	C	C	G	G	A	A	C	C	T	T	C	C	G	G	A	A	A	A	C	C	G	G	A	A	T	T	T	T	G	G	A	A	A	A	A	A	C	C	T	T	T	T	G	G	G	G	A	A	A	A	A	A	A	A	A	A	A	A	G	G	C	C	A	A	C	C	A	A	G	G	T	T	C	C	A	A	G	G	T	T	T	T	A	A	C	C	T	T	A	A	C	C	T	T	T	T	C	C	C	C	A	A	T	T	T	T	A	A	A	A	G	G	A	A	G	G	A	A	A	A	G	G	A	A	C	C	C	C	G	G	G	G	T	T	G	G	G	G	T	T	C	C	A	A	C	C	G	G	C	C	A	A	G	G	C	C	T	T	G	G	G	G	G	G	G	G	C	C	T	T	C	C	A	A	C	C	T	T	C	C	T	T	G	G	C	C	T	T	G	G	T	T	A	A	G	G	C	C	G	G	C	C	A	A	G	G	T	T	G	G	G	G	G	G	T	T	C	C	G	G	T	T	G	G	C	C	T	T	A	A	C	C	G	G	C	C	C	C	T	T	T	T	T	T	T	T	T	T	A	A	T	T	A	A	C	C	G	G	C	C	C	C	C	C	G	G	T	T	T	T	G	G	G	G	G	G	T	T	T	T	G	G	T	T	T	T	G	G	T	T	T	T	G	G	A	A	T	T	T	T	A	A	A	A	T	T	A	A	T	T	A	A	T	T	T	T	C	C	G	G	T	T	G	G	C	C	T	T	A	A	A	A	G	G	A	A	A	A	A	A	A	A	G	G	G	G	T	T	T	T	T	T	T	T	C	C	G	G	T	T	A	A	A	A	A	A	T	T	T	T	A	A	G	G	G	G	T	T	G	G	C	C	T	T	A	A	C	C	NA	NA	G	G	A	A	A	A	C	C	A	A	G	G	A	A	G	G	C	C	G	G	A	A	T	T	A	A	C	C	C	C	G	G	T	T	C	C	T	T	G	G	C	C	A	A	C	C	A	A	C	C	A	A	C	C	C	C	A	A	G	G	G	G	T	T	G	G	T	T	G	G	T	T	G	G	C	C	T	T	G	G	C	C	C	C	A	A	C	C	T	T	T	T	C	C	A	A	T	T	A	A	G	G	C	C	T	T	C	C	C	C	C	C	A	A	A	A	G	G	G	G	T	T	T	T	G	G	T	T	A	A	T	T	G	G	A	A	G	G	T	T	C	C	A	A	A	A	G	G	G	G	A	A	A	A	A	A	C	C	G	G	T	T	T	T	C	C	G	G	T	T	G	G	G	G	C	C	T	T	T	T	A	A	G	G	T	T	C	C	T	T	G	G	G	G	T	T	T	T	A	A	T	T	C	C	A	A	T	T	A	A	C	C	G	G	G	G	A	A	G	G	A	A	G	G	T	T	C	C	G	G	C	C	T	T	G	G	T	T	G	G	A	A	T	T	T	T	G	G	G	G	G	G	T	T	C	C	C	C	C	C	C	C	A	A	C	C	A	A	C	C	A	A	C	C	G	G	T	T	T	T	C	C	C	C	T	T	T	T	G	G	G	G	A	A	T	T	G	G	T	T	C	C	G	G	G	G	T	T	C	C	C	C	T	T	T	T	A	A	G	G	T	T	C	C	C	C	T	T	G	G	G	G	A	A	T	T	G	G	G	G	A	A	C	C	T	T	G	G	T	T	C	C	C	C	G	G	T	T	T	T	G	G	G	G	C	C	T	T	T	T	G	G	T	T	A	A	C	C	G	G	G	G	C	C	C	C	A	A	G	G	G	G	A	A	G	G	G	G	A	A	A	A	A	A	T	T	C	C	A	A	G	G	A	A	A	A	T	T	G	G	T	T	C	C	G	G	C	C	G	G	A	A	T	T	A	A	G	G	C	C	G	G	C	C	C	C	T	T	T	T	G	G	C	C	C	C	A	A	T	T	T	T	C	C	T	T	T	T	C	C	C	C	T	T	C	C	C	C	C	C	G	G	T	T	C	C	T	T	C	C	C	C	C	C	T	T	G	G	G	G	T	T	G	G	C	C	A	A	A	A	C	C	C	C	T	T	A	A	C	C	G	G	A	A	A	A	C	C	A	A	G	G	T	T	C	C	C	C	C	C	T	T	T	T	T	T	T	T	T	T	T	T	T	T	A	A	C	C	A	A	A	A	C	C	C	C	G	G	G	G	T	T	G	G	C	C	G	G	T	T	G	G	C	C	G	G	C	C	C	C	C	C	T	T	C	C	G	G	A	A	C	C	T	T	T	T	C	C	T	T	C	C	C	C	G	G	T	T	C	C	G	G	T	T	C	C	G	G	C	C	A	A	T	T	T	T	A	A	A	A	A	A	T	T	G	G	A	A	T	T	A	A	A	A	C	C	G	G	A	A	A	A	T	T	T	T	G	G	T	T	G	G	G	G	A	A	C	C	A	A	G	G	C	C	G	G	G	G	A	A	A	A	T	T	G	G	T	T	A	A	A	A	T	T	A	A	C	C	A	A	G	G	A	A	A	A	A	A	A	A	T	T	T	T	G	G	G	G	C	C	A	A	A	A	G	G	A	A	C	C	T	T	G	G	C	C	C	C	C	C	C	C	T	T	T	T	T	T	T	T	A	A	C	C	C	C	G	G	A	A	T	T	A	A	C	C	A	A	T	T	C	C	G	G	A	A	T	T	A	A	T	T	G	G	G	G	A	A	G	G	C	C	G	G	A	A	A	A	A	A	A	G	G	G	A	A	T	T	C	C	G	G	G	G	C	C	G	G	A	A	T	T	A	A	C	C	A	A	G	G	A	A	C	C	A	A	G	G	A	A	G	G	A	A	A	A	C	C	C	C	G	G	T	T	T	T	G	G	G	G	G	G	C	C	G	G	G	G	C	C	T	T	C	C	A	A	A	A	T	T	G	G	G	G	C	C	A	A	G	G	A	A	G	G	G	G	G	G	A	A	T	T	T	T	A	A	C	C	G	G	T	T	A	A	G	G	T	T	C	C	C	C	T	T	G	G	A	A	C	C	G	G	A	A	G	G	G	G	A	A	A	A	C	C	G	G	G	G	G	G	G	G	T	T	A	A	G	G	A	A	A	A	C	C	C	C	A	A	T	T	G	G	G	G	C	C	A	A	C	C	A	A	T	T	G	G	T	T	G	G	A	A	T	T	A	A	C	C	C	C	G	G	A	A	C	C	A	A	G	G	C	C	T	T	T	T	A	A	T	T	G	G	C	C	A	A	T	T	C	C	G	G	G	G	T	T	C	C	G	G	C	C	T	T	A	A	C	C	G	G	C	C	T	T	C	C	G	G	C	C	C	C	A	A	C	C	A	A	A	A	A	A	A	A	G	G	A	A	T	T	C	C	T	T	A	A	C	C	T	T	C	C	G	G	A	A	A	A	C	C	A	A	T	T	G	G	G	G	G	G	A	A	T	T	A	A	T	T	G	G	C	C	G	G	G	G	C	C	A	A	C	C	A	A	C	C	G	G	T	T	A	A	A	A	G	G	C	C	A	G	A	A	G	G	C	C	A	A	A	A	T	T	C	C	C	C	C	C	C	C	T	T	C	C	A	A	C	C	T	T	G	G	A	A	T	T	T	T	C	C	T	T	A	A	T	T	A	A	T	T	T	T	C	C	A	A	A	A	A	A	G	G	A	A	C	C	G	G	G	G	C	C	C	C	T	T	C	C	T	T	A	A	G	G	A	A	A	A	A	A	G	G	A	A	C	C	G	G	G	G	G	G	C	C	G	G	C	C	A	A	T	T	C	C	G	G	C	C	T	T	C	C	G	G	T	T	G	G	C	C	A	A	T	T	C	C	A	A	G	G	G	G	A	A	C	C	T	T	C	C	T	T	G	G	A	A	C	C	C	C	G	G	G	G	A	A	C	C	A	A	A	A	T	T	A	A	G	G	C	C	A	A	C	C	C	C	G	G	G	G	A	A	T	T	C	C	C	C	G	G	T	T	C	C	T	T	A	A	C	C	A	A	A	A	C	C	A	A	C	C	A	A	T	T	T	T	G	G	T	T	T	T	A	A	T	T	C	C	C	C	G	G	C	C	G	G	A	A	C	C	T	T	A	A	G	G	G	G	G	G	A	A	C	C	A	A	G	G	G	G	C	C	A	A	T	T	A	A	C	C	A	A	C	C	C	C	T	T	G	G	T	T	G	G	C	C	G	G	A	A	C	C	C	C	T	T	G	G	T	T	A	A	A	A	C	C	T	T	G	G	G	G	C	C	A	A	A	A	C	C	T	T	A	A	T	T	C	C	C	C	A	A	G	G	C	C	A	A	C	C	A	A	A	A	C	C	T	T	C	C	C	C	C	C	C	C	C	C	T	T	G	G	G	G	G	G	C	C	T	T	T	T	T	T	A	A	C	C	A	A	A	A	G	G	A	A	C	C	G	G	T	T	C	C	G	G	C	C	C	C	T	T	G	G	G	G	A	A	G	G	G	G	C	C	T	T	T	T	A	A	C	C	G	G	G	G	A	A	C	C	G	G	G	G	C	C	A	A	G	G	G	G	A	A	C	C	C	C	C	C	C	C	T	T	G	G	A	A	C	C	A	A	T	T	A	A	C	C	C	C	A	A	C	C	G	G	G	G	T	T	G	G	T	T	G	G	C	C	G	G	T	T	T	T	G	G	C	C	T	T	G	G	G	G	T	T	T	T	A	A	C	C	A	A	T	T	G	G	A	A	T	T	C	C	A	A	C	C	T	T	T	T	G	G	A	A	T	T	T	T	G	G	A	A	G	G	T	T	A	A	T	T	C	C	A	A	C	C	T	T	T	T	G	G	G	G	T	T	C	C	C	C	C	C	T	T	T	T	A	A	A	A	C	C	C	C	C	C	A	A	C	C	G	G	T	T	A	A	T	T	G	G	C	C	C	C	C	C	A	A	T	T	A	A	A	A	G	G	C	C	A	A	G	G	C	C	A	A	A	A	A	A	A	A	C	C	G	G	A	A	A	A	C	C	A	A	C	C	A	A	G	G	G	G	G	G	C	C	T	T	A	A	A	A	T	T	G	G	C	C	G	G	T	T	G	G	A	A	C	C	A	A	A	A	G	G	A	A	G	G	A	A	T	T	T	T	G	G	T	T	C	C	A	A	G	G	A	A	G	G	C	C	C	C	A	A	A	A	G	G	A	A	G	G	T	T	G	G	G	G	C	C	T	T	G	G	A	A	C	C	C	C	G	G	G	G	A	A	C	C	G	G	T	T	A	A	G	G	A	A	G	G	A	A	T	T	G	G	A	A	C	C	G	G	T	T	A	A	A	A	T	T	T	T	G	G	A	A	A	A	T	T	A	A	G	G	G	G	G	G	C	C	G	G	C	C	T	T	A	A	T	T	T	T	T	T	A	A	G	G	T	T	G	G	T	T	G	G	T	T	A	A	C	C	C	C	G	G	A	A	C	C	C	C	C	C	A	A	A	A	G	G	G	G	A	A	G	G	A	A	T	T	A	A	C	C	A	A	C	C	G	G	A	A	G	G	T	T	A	A	A	A	A	A	C	C	G	G	T	T	A	A	C	C	A	A	C	C	A	A	C	C	G	G	T	T	A	A	G	G	A	A	T	T	C	C	G	G	C	C	T	T	C	C	G	G	G	G	G	G	A	A	A	A	A	A	A	A	G	G	C	C	A	A	T	T	A	A	C	C	G	G	G	G	A	A	G	G	A	A	T	T	C	C	T	T	C	C	C	C	T	T	C	C	T	T	G	G	A	A	C	C	G	G	T	T	T	T	C	C	A	A	C	C	T	T	G	G	T	T	A	G	T	T	C	C	G	G	G	G	C	C	T	T	G	G	C	C	C	C	A	A	G	G	C	C	G	G	T	T	A	A	A	A	T	T	T	T	A	A	A	A	G	G	C	C	C	C	T	T	T	T	C	C	G	G	C	C	G	G	G	G	C	C	G	G	C	C	T	T	G	G	C	C	C	C	C	C	C	C	C	C	A	A	G	G	T	T	A	A	G	G	A	A	C	C	A	A	C	C	C	C	C	C	C	C	T	T	T	T	A	A	A	A	T	T	A	A	T	T	C	C	T	T	A	A	G	G	A	A	T	T	G	G	A	A	G	G	C	C	A	A	G	G	T	T	T	T	C	C	G	G	G	G	C	C	C	C	G	G	C	C	G	G	T	T	A	A	A	A	A	A	C	C	A	A	C	C	C	C	T	T	G	G	A	A	G	G	T	T	T	T	C	C	A	A	G	G	A	A	T	T	G	G	G	G	G	G	A	A	C	C	A	A	A	A	C	C	C	C	A	A	T	T	C	C	G	G	T	T	C	C	G	G	A	A	A	A	A	A	C	C	G	G	G	G	C	C	T	T	C	C	T	T	T	T	T	T	C	C	T	T	A	A	C	C	G	G	A	A	C	C	T	T	C	C	T	T	T	T	T	T	G	G	C	C	C	C	T	T	G	G	T	T	C	C	A	A	G	G	G	G	C	C	T	T	A	A	G	G	C	C	C	C	A	A	A	A	G	G	C	C	G	G	T	T	A	A	C	C	T	T	C	C	C	C	A	A	C	C	A	A	T	T	C	C	T	T	T	T	C	C	T	T	T	T	C	C	T	T	A	A	A	A	T	T	T	T	A	A	A	A	A	A	C	C	A	A	G	G	C	C	G	G	T	T	C	C	C	C	C	C	T	T	G	G	T	T	C	C	T	T	A	A	C	C	C	C	G	G	C	C	G	G	G	G	C	C	C	C	T	T	G	G	C	C	T	T	G	G	G	G	A	A	C	C	G	G	A	A	C	C	T	T	G	G	T	T	A	A	C	C	T	T	C	C	A	A	G	G	T	T	C	C	C	C	A	A	A	A	A	A	C	C	C	C	C	C	G	G	C	C	T	T	C	C	T	T	A	A	G	G	G	G	A	A	G	G	A	A	G	G	G	G	A	A	T	T	G	G	T	T	T	T	G	G	C	C	G	G	C	C	A	A	T	T	C	C	A	C	C	C	C	C	C	C	A	A	C	C	G	G	C	C	A	A	T	T	A	A	C	C	C	C	G	G	T	T	C	C	A	A	G	G	C	C	A	A	A	A	G	G	A	A	G	G	G	G	T	T	C	C	G	G	C	C	G	G	T	T	C	C	A	A	C	C	A	A	T	T	C	C	G	G	T	T	C	C	C	C	T	T	T	T	G	G	T	T	G	G	T	T	A	A	G	G	T	T	G	G	A	A	T	T	G	G	T	T	T	T	G	G	A	A	G	G	G	G	T	T	A	A	G	G	T	T	A	A	T	T	G	G	A	A	T	T	A	A	T	T	A	A	C	C	C	C	C	C	T	T	G	G	G	G	T	T	G	G	G	G	G	G	G	G	C	C	A	A	T	T	A	A	A	A	A	A	G	G	C	C	G	G	T	T	T	T	G	G	T	T	T	T	C	C	G	G	G	G	A	A	T	T	G	G	C	C	A	A	A	A	T	T	G	G	A	A	G	G	A	A	A	A	A	A	T	T	T	T	T	T	C	C	C	C	A	A	A	A	C	C	G	G	T	T	C	C	A	A	A	A	T	T	C	C	A	A	A	A	G	G	C	C	G	G	T	T	T	T	G	G	A	A	G	G	C	C	T	T	A	A	C	C	C	C	G	G	T	T	G	G	G	G	T	T	A	A	G	G	T	T	C	C	A	A	A	A	G	G	G	G	G	G	A	A	G	G	C	C	A	A	A	A	T	T	A	A	C	C	G	G	G	G	G	G	T	T	G	G	C	C	C	C	G	G	A	A	G	G	C	C	C	C	T	T	T	T	A	A	T	T	C	C	G	G	G	G	A	A	G	G	T	T	C	C	A	A	C	C	G	G	G	G	G	G	T	T	T	T	A	A	G	G	T	T	G	G	G	G	G	G	G	G	C	C	T	T	C	C	C	C	A	A	C	C	C	C	G	G	G	G	G	G	A	A	T	T	A	A	C	C	G	G	C	C	T	T	NA	NA	C	C	A	A	G	G	A	A	A	A	G	G	T	T	G	G	G	G	A	A	A	A	T	T	T	T	G	G	T	T	A	A	A	A	G	G	C	C	C	C	G	G	T	T	C	C	G	G	G	G	G	G	G	G	C	C	T	T	G	G	T	T	T	T	A	A	G	G	C	C	A	A	T	T	C	C	T	T	G	G	C	C	G	G	T	T	G	G	T	T	C	C	A	A	C	C	C	C	T	T	A	A	T	T	A	A	A	A	A	A	C	C	C	C	G	G	T	T	T	T	G	G	C	C	C	C	T	T	T	T	C	C	G	G	T	T	C	C	T	T	T	T	C	C	A	A	G	G	T	T	A	A	G	G	A	A	C	C	T	T	A	A	C	C	G	G	C	C	G	G	G	G	A	A	T	T	C	C	T	T	T	T	C	C	C	C	G	G	T	T	C	C	A	A	G	G	C	C	C	C	T	T	A	A	T	T	G	G	G	G	A	A	G	G	A	A	G	G	A	A	A	A	A	A	T	T	G	G	A	A	C	C	A	A	C	C	A	A	G	G	C	C	A	A	C	C	A	A	T	T	T	T	C	C	T	T	C	C	C	C	A	A	T	T	A	A	A	A	A	A	C	C	C	C	A	A	G	G	A	A	G	G	T	T	A	A	C	C	G	G	C	C	T	T	T	T	A	A	C	C	T	T	G	G	C	C	T	T	T	T	A	A	T	T	A	A	T	T	G	A	G	G	G	G	T	T	T	T	G	G	A	A	A	A	G	G	C	C	G	G	G	G	G	G	G	G	C	C	A	A	C	C	T	T	G	G	C	C	A	A	T	A	T	T	C	C	T	T	A	A	G	G	G	G	G	G	G	G	G	G	T	T	C	C	A	A	C	C	A	A	T	T	G	G	C	C	C	C	A	A	G	G	G	G	G	G	A	A	A	A	A	A	T	T	C	C	G	G	G	G	G	G	T	T	A	A	A	A	G	G	C	C	G	G	C	C	A	A	T	T	C	C	C	C	G	G	A	A	A	A	G	G	C	C	C	C	G	G	T	T	A	A	C	C	C	C	A	A	C	C	G	G	G	G	T	T	G	G	C	C	C	C	T	T	A	A	C	C	A	A	T	T	C	C	T	T	G	G	C	C	G	G	G	G	C	C	A	A	C	C	G	G	G	G	T	T	C	C	A	A	G	G	G	G	A	A	G	G	T	T	C	C	T	T	T	T	C	C	T	T	C	C	T	T	C	C	A	A	T	T	C	C	C	C	T	T	C	C	C	C	C	C	C	C	G	G	G	G	G	G	G	G	C	C	A	A	T	T	A	A	A	A	G	G	G	G	T	C	G	G	C	C	A	A	A	A	T	T	A	A	A	A	C	C	G	G	G	G	G	G	A	A	T	T	T	T	A	A	A	A	G	G	T	T	A	A	T	T	T	T	T	T	C	C	T	T	G	G	T	T	G	G	G	G	G	G	T	T	G	G	NA	NA	G	G	A	A	G	G	T	T	T	T	G	G	G	G	G	G	G	G	G	G	C	C	T	T	G	G	C	C	G	G	C	C	C	C	A	A	A	A	G	G	G	G	G	G	A	A	A	A	A	A	T	T	C	C	G	G	T	T	C	C	G	G	T	T	T	T	G	G	T	T	A	A	T	T	G	G	G	G	T	T	C	C	C	C	T	T	A	A	G	G	A	A	G	G	G	G	T	T	T	T	C	C	T	T	G	G	A	A	G	G	T	T	T	T	C	C	C	C	A	A	T	T	A	A	G	G	C	C	G	G	T	T	G	G	T	T	C	C	C	C	A	A	T	T	G	G	C	C	T	T	C	C	A	A	C	C	C	C	T	T	T	T	T	T	T	T	T	T	C	C	T	T	C	C	G	G	C	C	C	C	C	C	G	G	C	C	A	A	G	G	A	A	A	A	T	T	G	G	G	G	G	G	T	T	A	A	A	A	T	T	A	A	G	G	A	A	G	G	G	G	G	G	T	T	C	C	C	C	A	A	T	T	C	C	C	C	G	G	C	C	C	C	C	C	G	G	T	T	T	T	C	C	C	C	G	G	C	C	A	A	T	T	C	C	G	G	G	G	C	C	G	G	C	C	G	G	G	G	G	G	T	T	G	G	T	T	A	A	C	C	C	C	A	A	A	A	C	C	T	T	A	A	A	A	T	T	C	C	T	T	T	T	A	A	A	A	C	C	G	G	T	T	T	T	C	C	C	C	C	C	A	A	A	A	G	G	T	T	T	T	T	T	G	G	C	C	G	G	G	G	G	G	A	A	T	T	G	G	G	G	G	G	G	G	C	C	G	G	C	C	A	A	G	G	G	G	T	T	A	A	G	G	G	G	C	C	T	T	C	C	T	T	G	G	G	G	G	G	T	T	C	C	C	C	C	C	T	T	A	A	G	G	G	G	T	T	G	G	C	C	A	A	G	G	A	A	T	T	T	T	G	G	G	G	A	A	C	C	G	G	C	C	G	G	T	T	G	G	C	C	C	C	C	C	T	T	T	T	A	A	A	A	G	G	A	A	G	G	G	G	A	A	T	T	C	C	A	A	C	C	G	G	A	A	G	G	C	C	G	G	G	G	G	G	A	A	A	A	C	C	T	T	G	G	G	G	A	A	C	C	T	T	G	G	A	A	C	C	C	C	G	G	T	T	A	A	G	G	C	C	A	A	A	A	A	A	C	C	A	A	G	G	A	A	C	C	T	T	G	G	T	T	C	C	C	C	C	C	G	G	A	A	C	C	C	C	C	C	C	C	C	C	T	T	T	T	T	T	C	C	C	C	C	C	T	T	A	A	G	G	A	A	G	G	T	T	C	C	T	T	A	A	G	G	G	G	T	T	T	T	C	C	C	C	G	G	T	T	G	G	C	C	A	A	T	T	A	A	C	C	A	A	A	A	A	A	T	T	G	G	NA	NA	G	G	A	A	C	C	G	G	A	A	A	A	G	G	G	G	A	A	G	G	C	C	T	T	T	T	A	A	T	T	C	C	T	T	G	G	T	T	G	G	A	A	C	C	A	A	T	T	G	G	T	T	C	C	T	T	T	T	G	G	C	C	T	T	G	G	A	A	G	G	G	G	C	C	G	G	G	G	A	A	A	A	G	G	G	G	C	C	T	T	C	C	G	G	A	A	G	G	T	T	T	T	A	A	A	A	G	G	A	A	A	A	G	G	C	C	G	G	A	A	C	T	C	C	A	A	A	A	G	G	C	C	A	A	A	A	G	G	T	T	A	A	C	C	G	G	T	T	G	G	A	A	G	G	G	G	A	A	G	G	C	C	A	A	G	G	G	G	C	C	C	C	G	G	G	G	T	T	G	G	C	C	C	C	T	T	A	A	A	A	G	G	G	G	T	T	A	A	A	A	C	C	G	G	A	A	A	A	G	G	C	C	A	A	A	A	C	C	T	T	T	T	C	C	C	C	C	C	C	C	G	G	A	A	A	A	G	G	C	C	T	T	G	G	T	T	G	G	G	G	G	G	G	G	C	C	G	G	C	C	T	T	C	C	C	C	A	A	A	A	A	A	T	T	A	A	A	A	G	G	A	A	A	A	A	A	T	T	T	T	A	A	C	C	G	G	A	A	T	T	T	T	G	G	C	C	A	A	A	A	T	T	G	G	G	G	C	C	G	G	T	T	C	C	A	A	C	C	A	A	G	G	G	G	G	G	C	C	A	A	A	A	C	C	A	A	T	T	G	G	T	T	A	A	A	A	A	A	G	G	A	A	G	G	T	T	A	A	G	G	G	G	A	A	T	T	G	G	T	T	A	A	T	T	G	G	C	C	G	G	A	A	C	C	C	C	G	G	T	T	G	G	A	A	C	C	T	T	A	A	C	C	C	C	G	G	C	C	G	G	A	A	A	A	T	T	C	C	T	T	T	T	C	C	C	C	G	G	G	G	A	A	G	G	G	G	T	T	A	A	C	C	T	T	G	G	G	G	T	T	G	G	T	T	T	T	G	G	G	G	A	A	A	A	C	C	A	A	C	C	A	A	G	G	G	G	A	A	G	G	G	G	T	T	G	G	C	C	G	G	G	G	C	C	G	G	C	C	A	A	G	G	C	C	C	C	G	G	G	G	A	A	A	A	T	T	G	G	G	G	T	T	G	G	G	G	G	G	C	C	C	C	C	C	G	G	T	T	G	G	C	C	A	A	A	A	G	G	G	G	C	C	C	C	C	C	G	G	G	G	G	G	A	A	C	C	A	A	C	C	G	G	T	T	G	G	C	C	A	A	T	T	C	C	C	C	C	C	C	C	G	G	C	C	T	T	C	C	T	T	A	A	A	A	G	G	C	C	C	C	G	G	A	A	C	C	A	A	T	T	G	G	T	T	T	T	G	G	A	A	G	G	C	C	T	T	C	C	C	C	T	T	G	G	T	T	T	T	C	C	C	C	G	G	C	C	A	A	A	A	C	C	C	C	T	T	A	A	G	G	C	C	T	T	C	C	C	C	C	C	C	C	T	T	T	T	G	G	G	G	T	T	C	C	G	G	C	C	T	T	C	C	A	A	G	G	T	T	A	A	C	C	G	G	C	C	G	G	C	C	T	T	C	C	G	G	T	T	G	G	T	T	G	G	T	T	A	A	T	T	T	T	C	C	C	C	G	G	G	G	T	T	A	A	A	A	A	A	C	C	C	C	A	A	C	C	T	T	G	G	A	A	T	T	A	A	C	C	C	C	C	C	G	G	G	G	C	C	T	T	G	G	T	T	A	A	T	T	T	T	C	C	G	G	A	A	G	G	T	T	A	A	A	A	G	G	T	T	A	A	G	G	G	G	A	A	C	C	C	C	G	G	G	G	A	A	A	A	C	C	C	C	A	A	C	C	C	C	C	C	G	G	C	C	T	T	C	C	G	G	G	G	T	T	T	T	G	G	A	A	C	C	C	C	G	G	A	A	T	T	C	C	T	T	G	G	T	T	G	G	A	A	T	T	G	G	G	G	T	T	A	A	C	C	A	A	A	A	A	A	C	C	A	A	A	A	A	A	T	T	T	T	C	C	T	T	G	G	A	A	G	G	G	G	C	C	A	A	T	T	A	A	T	T	A	A	C	C	C	C	T	T	C	C	G	G	G	G	C	C	C	C	T	T	T	T	G	G	T	T	A	A	A	A	A	A	T	T	G	G	C	C	A	A	C	C	C	C	T	T	T	T	G	G	A	A	G	G	G	G	A	A	C	C	NA	NA	G	G	A	A	NA	NA	C	C	T	T	T	T	A	A	T	T	T	T	G	G	C	C	C	C	C	C	A	A	G	G	C	C	A	A	C	C	C	C	T	T	G	G	G	G	C	C	G	G	T	T	G	G	G	G	T	T	T	T	A	A	T	T	T	T	G	G	C	C	A	A	A	A	T	G	C	T	G	T	T	C	T	C	G	G	A	T	G	G	NA	NA	NA	NA	C	C	A	G	G	G	C	C	G	G	NA	NA	C	C	T	T	T	C	C	C	NA	NA	C	A	G	A	A	A	G	A	NA	NA	A	A	A	A	T	T	T	C	G	A	C	C	A	C	G	G	T	A	G	A	G	G	G	G	A	A	G	G	C	C	T	C	T	T	T	C	A	C	C	T	A	G	A	A	T	T	C	C	G	G	G	T	G	G	G	A	T	T	C	A	T	C	A	A	T	T	C	C	T	T	T	T	T	C	T	A	G	G	T	C	A	A	G	T	G	G	T	C	C	C	G	A	G	G	A	A	T	T	T	T	A	G	C	A	C	C	A	A	G	G	G	A	NA	NA	T	T	T	T	C	T	C	C	G	G	G	A	G	C	C	G	NA	NA	T	A	C	C	C	C	A	A	A	A	C	C	C	T	A	A	C	C	G	A	T	T	C	C	A	T	G	G	G	G	T	C	C	C	C	C	C	C	T	C	G	A	A	G	T	T	T	T	C	A	T	T	G	A	A	C	G	G	G	G	A	A	A	G	G	G	G	A	A	G	G	G	NA	NA	C	T	G	A	G	A	G	G	C	T	C	T	G	G	C	T	C	C	C	T	T	C	C	C	C	C	G	G	A	G	T	C	T	A	A	A	C	T	A	G	A	G	G	G	C	C	C	C	T	T	C	T	C	C	C	C	T	A	A	A	A	G	C	C	T	T	A	A	G	A	C	T	C	C	NA	NA	T	C	C	A	G	A	C	T	C	A	G	A	C	C	NA	NA	T	A	A	A	G	A	A	A	T	C	C	C	C	C	G	A	A	G	G	A	G	A	C	T	A	G	T	T	A	C	A	T	T	T	C	T	G	G	T	G	C	T	A	G	G	G	T	G	G	A	T	C	C	C	G	G	A	A	A	G	A	G	T	C	A	C	T	T	C	C	A	G	C	C	A	A	G	A	G	C	T	T	C	T	C	T	G	A	C	C	G	G	G	A	A	G	C	C	T	T	C	A	C	T	G	G	A	G	G	G	G	T	G	A	C	T	C	T	C	T	C	C	C	C	C	C	A	G	A	A	T	C	A	G	C	C	C	T	NA	NA	A	G	A	A	G	A	G	G	G	G	C	T	C	T	T	C	T	C	A	G	A	T	T	C	NA	NA	A	A	C	C	G	G	G	G	A	T	G	A	A	A	G	G	C	C	G	G	C	T	A	T	T	C	C	C	C	G	T	A	G	G	T	G	G	G	NA	NA	G	G	C	T	C	C	A	G	A	A	G	A	G	G	C	C	G	A	G	A	G	G	G	G	G	G	C	C	C	T	G	G	T	T	A	A	G	A	C	C	A	A	G	G	T	T	T	T	C	C	C	T	C	T	T	T	C	C	A	C	G	C	C	C	T	G	G	A	NA	NA	C	C	T	T	T	T	C	C	C	A	C	T	A	G	G	G	G	G	C	T	C	C	C	G	A	G	A	G	G	G	T	T	G	A	G	A	A	C	G	A	G	G	C	C	C	G	T	T	C	T	C	C	A	A	C	T	G	A	NA	NA	T	T	C	C	A	C	C	T	G	G	A	G	G	C	C	C	G	G	T	C	T	T	C	C	G	G	C	T	G	A	A	A	C	G	T	T	C	C	A	A	A	G	T	A	G	G	A	T	T	C	A	C	G	G	A	G	A	G	C	C	G	A	C	C	G	A	C	C	A	A	T	G	C	G	A	A	G	G	T	C	A	A	G	A	T	T	T	C	A	G	A	G	G	A	C	C	G	G	A	A	T	T	T	C	C	C	C	C	C	T	T	G	T	C	A	G	T	A	G	A	G	A	G	G	A	A	G	C	A	A	C	C	NA	NA	G	A	C	T	G	G	T	T	T	G	NA	NA	G	C	G	C	A	T	G	G	T	T	G	A	T	C	G	A	T	T	A	A	A	A	G	G	G	G	C	T	G	G	C	T	A	G	C	T	G	G	T	T	G	G	C	C	A	G	T	C	C	C	A	T	A	A	T	A	C	C	A	G	T	T	C	C	C	C	C	C	C	C	C	C	G	G	A	A	G	G	G	G	C	C	G	T	C	C	C	T	A	G	C	A	C	C	G	G	G	G	C	A	G	G	G	G	G	T	A	C	A	G	G	G	G	G	A	A	C	C	T	T	G	G	G	A	A	G	C	T	G	G	T	T	G	A	T	T	C	A	NA	NA	T	C	G	G	T	T	G	G	A	G	A	A	A	A	T	C	C	G	T	C	G	A	A	G	A	G	C	C	T	C	G	G	C	C	A	A	G	G	G	G	A	C	G	A	C	T	T	T	C	C	T	T	C	C	G	G	T	T	G	G	A	A	C	A	G	A	C	C	T	C	T	A	A	A	T	C	G	G	G	A	G	G	T	T	C	T	G	G	G	A	G	G	T	T	G	G	A	A	NA	NA	T	C	G	G	C	C	C	C	G	A	C	T	C	C	NA	NA	A	A	T	T	G	G	G	G	C	C	G	G	A	C	T	T	C	C	T	T	T	C	T	C	G	C	A	C	C	C	C	T	C	C	C	C	T	C	G	G	C	A	G	A	G	G	G	G	T	A	A	A	C	C	G	A	G	G	C	T	T	T	A	A	C	T	T	T	G	G	G	G	A	G	A	G	C	C	G	A	A	A	C	G	G	G	C	T	T	C	C	C	C	T	G	G	C	A	A	T	G	A	C	T	T	C	NA	NA	T	C	G	G	C	C	T	T	A	A	G	G	C	C	G	A	T	T	G	G	T	T	A	T	T	T	G	G	A	A	T	C	T	C	C	C	A	A	NA	NA	G	T	C	T	A	G	G	G	G	G	G	G	G	G	C	C	NA	NA	C	C	G	A	T	C	A	A	G	A	G	G	C	C	G	G	G	G	A	A	C	G	A	A	G	G	T	C	A	A	A	G	A	G	T	C	A	A	C	C	G	G	G	G	C	T	G	A	G	A	T	T	C	C	T	T	T	T	C	T	G	C	A	A	C	C	T	T	NA	NA	A	G	C	C	C	T	T	G	NA	NA	NA	NA	C	T	G	G	A	G	G	A	G	G	G	G	A	G	G	T	T	C	T	T	C	C	C	C	C	C	T	T	A	A	T	T	C	C	G	G	C	T	G	G	T	T	G	C	G	G	C	C	A	G	A	C	G	A	A	G	G	G	A	A	C	C	T	C	C	C	A	A	T	T	C	C	A	A	A	G	T	T	C	A	G	A	T	A	A	A	A	G	T	T	G	C	C	T	C	C	A	G	C	T	G	A	G	G	C	C	C	C	A	A	A	T	C	T	G	G	C	C	C	C	G	G	C	C	C	C	G	G	A	A	G	G	G	A	A	G	T	C	A	G	T	C	G	G	G	G	G	A	G	G	A	G	A	G	T	T	C	G	T	T	G	G	A	A	A	G	C	C	A	G	T	G	G	G	G	C	C	A	G	G	T	C	A	G	A	A	A	C	G	G	C	T	T	G	C	C	A	A	T	T	A	G	T	A	T	T	A	T	C	T	G	G	A	A	C	C	G	G	G	A	A	A	G	C	T	C	A	A	G	G	G	G	G	G	A	T	C	T	T	C	C	T	C	C	C	C	A	A	T	C	A	G	C	T	C	C	T	T	C	T	T	T	T	C	G	G	C	C	A	A	T	T	C	C	G	A	G	A	C	C	C	C	C	C	A	A	A	G	C	T	T	C	T	G	T	T	G	A	A	A	C	C	C	T	T	C	A	G	A	G	C	T	C	C	G	G	C	T	G	G	G	G	A	A	C	C	G	G	G	A	A	G	G	A	A	A	G	G	G	G	T	C	A	A	T	T	NA	NA	G	A	G	A	C	C	G	G	C	C	G	A	C	C	G	A	A	G	A	G	C	C	C	T	C	C	C	C	C	C	C	C	C	A	A	T	A	A	A	C	C	T	A	A	G	C	A	G	C	C	C	C	G	G	C	C	T	T	G	A	T	T	T	C	T	T	T	T	G	G	G	G	C	C	G	G	G	G	G	A	G	G	C	C	G	G	G	G	A	A	G	G	A	A	A	G	G	G	G	G	G	G	C	C	G	A	G	A	C	C	T	T	C	C	G	A	A	G	A	G	A	G	C	C	C	C	C	G	NA	NA	G	G	G	G	C	C	G	A	C	C	C	T	T	T	G	G	C	C	NA	NA	C	T	T	C	G	G	G	A	C	C	C	C	T	T	G	G	G	G	C	C	A	G	NA	NA	G	A	C	C	G	C	A	A	T	A	C	C	G	G	C	T	C	C	NA	NA	C	C	G	A	C	C	C	C	G	G	G	G	G	G	A	G	G	A	T	T	T	C	G	G	G	G	G	G	A	A	C	T	C	T	G	A	G	G	A	G	C	C	C	T	G	A	C	C	C	C	G	G	T	C	G	G	C	C	C	C	C	T	C	C	C	C	G	G	G	A	T	T	G	C	G	G	G	G	G	A	C	T	T	C	A	T	C	C	A	T	C	T	G	A	G	A	A	A	T	C	A	A	C	C	A	A	G	T	G	G	G	A	A	A	A	A	C	T	T	C	C	A	A	A	C	T	G	G	G	G	A	C	G	G	G	G	A	T	T	C	C	T	G	G	T	C	A	A	NA	NA	C	C	T	A	C	C	A	T	C	C	C	T	A	G	A	G	NA	NA	G	G	G	G	G	A	C	C	A	A	T	T	A	G	NA	NA	NA	NA	A	C	A	A	NA	NA	A	A	A	A	G	A	A	A	C	T	A	A	A	A	C	C	C	C	NA	NA	NA	NA	A	A	C	C	T	C	T	T	C	C	NA	NA	A	T	NA	NA	G	G	G	G	T	T	G	A	T	T	G	A	A	G	A	A	A	G	C	C	G	G	C	C	A	A	G	G	A	A	T	T	G	G	G	G	G	G	A	A	A	A	G	G	G	G	A	A	A	A	G	G	G	G	A	A	A	A	G	G	G	G	C	C	G	G	T	T	G	G	C	C	T	T	A	A	T	T	G	G	T	T	G	G	T	T	C	C	G	G	T	T	A	A	T	T	T	T	A	A	T	T	G	G	T	T	C	C	C	C	C	C	G	G	C	C	G	G	T	T	T	T	A	A	A	A	A	A	T	T	G	G	T	T	T	T	A	A	C	C	T	T	G	G	C	C	A	A	G	G	C	C	C	C	A	A	A	A	T	T	T	T	G	G	C	C	A	A	T	T	T	T	G	G	C	C	G	G	A	A	C	C	C	C	T	T	T	T	A	A	T	T	C	C	A	A	T	T	T	T	C	C	C	C	A	A	G	G	C	C	A	A	C	C	G	G	T	T	T	T	T	T	G	G	A	A	C	C	A	A	C	C	C	C	A	A	A	A	G	G	G	G	T	T	G	G	T	T	G	G	G	G	T	T	T	T	G	G	A	A	T	T	C	C	G	G	T	T	A	A	A	A	G	G	T	T	T	T	G	G	T	T	G	G	T	T	T	T	C	C	G	G	C	C	C	C	G	G	G	G	A	A	T	T	T	T	A	A	C	C	C	C	C	C	T	T	C	C	A	A	A	A	C	C	A	A	G	G	C	C	G	G	G	G	G	G	T	T	A	A	G	G	A	A	T	T	G	G	C	C	A	A	A	A	G	G	G	G	A	A	A	C	A	A	G	A	G	G	A	A	A	A	G	G	T	T	G	G	C	C	C	C	A	A	G	G	G	G	G	G	A	A	G	G	C	C	T	T	A	A	A	A	T	T	G	G	A	A	C	C	T	T	G	G	G	G	C	C	A	A	T	T	T	T	C	C	T	T	A	A	A	A	T	T	G	G	T	T	A	A	T	T	T	T	T	T	T	T	T	T	T	T	A	A	G	G	G	G	C	C	T	T	A	A	T	T	G	G	T	T	A	A	C	C	G	G	G	G	T	T	G	G	T	T	C	C	A	A	T	T	C	C	A	A	C	C	C	C	A	A	A	A	G	G	T	T	G	G	T	T	T	T	C	C	T	T	T	T	G	G	G	G	G	G	A	A	A	A	A	A	T	T	G	G	G	G	G	G	C	C	G	G	G	G	G	G	G	G	T	T	T	T	T	T	C	C	A	A	G	G	A	A	A	A	G	G	G	G	T	T	T	T	T	T	A	A	T	T	A	A	T	T	T	T	A	A	A	A	T	T	G	G	C	C	C	C	G	G	C	C	A	A	C	C	A	A	C	C	C	C	T	T	T	T	T	T	T	T	C	C	G	G	G	G	G	G	C	C	T	T	A	A	G	G	T	T	T	T	C	C	T	T	G	G	T	T	T	T	T	T	T	T	A	A	C	C	C	C	G	G	C	C	T	T	A	A	A	A	A	A	C	C	G	G	A	A	C	C	C	C	C	C	C	C	A	A	C	C	A	A	T	T	G	G	A	A	C	C	G	G	A	A	T	T	A	A	C	C	T	T	G	G	T	T	A	A	C	C	T	T	C	C	G	G	T	T	A	A	A	A	T	T	T	T	C	C	A	A	C	C	A	A	T	T	G	G	G	G	C	C	G	G	C	C	C	C	T	T	G	G	G	G	A	A	C	C	A	A	T	T	G	G	C	C	C	C	G	G	C	C	G	G	A	A	C	C	A	A	C	C	T	T	C	C	G	G	G	G	A	A	C	C	G	G	A	A	G	G	G	G	C	C	T	T	A	A	A	A	C	C	T	T	A	A	G	G	G	G	A	A	G	G	G	G	A	A	G	G	G	G	C	C	C	C	C	C	G	G	G	G	A	A	G	G	A	A	G	G	C	C	G	G	T	T	G	G	G	G	A	A	A	A	C	C	A	A	T	T	C	C	G	G	T	T	G	G	C	C	C	C	G	G	A	A	A	A	G	G	A	A	T	T	A	A	T	T	T	T	G	G	T	T	G	G	G	G	C	C	G	G	C	C	T	T	G	G	C	C	A	A	T	T	T	T	C	C	C	C	T	T	A	A	G	G	T	T	T	T	T	T	G	G	G	G	G	G	C	C	G	G	G	G	C	C	A	A	A	A	T	T	A	A	T	T	G	G	C	C	G	G	C	C	G	G	G	G	A	A	T	T	C	C	A	A	A	A	C	C	T	T	C	C	A	A	G	G	T	T	C	C	G	G	A	A	T	T	A	A	A	A	C	C	T	T	C	C	G	G	G	G	T	T	G	G	C	C	C	C	G	G	G	G	A	A	T	T	G	G	G	G	A	A	G	G	T	T	T	T	A	A	A	A	T	T	C	C	C	C	G	G	T	T	A	A	G	G	C	C	G	G	G	G	T	T	A	A	A	A	C	C	G	G	C	C	T	T	T	T	G	G	G	G	C	C	C	C	C	C	C	C	A	A	T	T	C	C	A	A	A	A	T	T	A	A	G	G	T	T	G	G	G	G	G	G	A	A	T	T	G	G	G	G	G	G	A	A	A	A	A	A	A	A	C	C	G	G	A	A	C	C	C	C	C	C	T	T	A	A	C	C	C	C	G	G	G	G	T	T	G	G	A	A	G	G	A	A	G	G	G	G	G	G	A	A	A	A	T	T	T	T	C	C	G	G	C	C	NA	NA	G	G	T	T	G	G	C	C	C	C	G	G	G	G	C	C	A	A	C	C	T	T	C	C	T	T	T	T	G	G	C	C	C	C	C	C	A	A	G	G	T	T	T	T	G	G	A	A	G	G	T	T	C	C	G	G	G	G	G	G	A	A	G	G	T	T	T	T	G	G	G	G	G	G	A	A	C	C	G	G	G	G	T	T	A	A	G	G	C	C	C	C	T	T	T	T	A	A	A	A	G	G	G	G	G	G	C	C	G	G	G	G	T	T	T	T	G	G	T	T	C	C	T	T	A	A	C	C	C	C	C	C	G	G	T	T	A	A	G	G	A	A	T	T	G	G	G	G	C	C	A	A	C	C	C	C	C	C	C	C	T	T	C	C	C	C	A	A	C	C	T	T	G	G	G	G	A	A	C	C	A	A	T	T	T	T	C	C	C	C	C	C	A	A	T	T	A	A	T	T	C	C	A	A	C	C	A	A	T	T	C	C	C	C	T	T	A	A	A	A	T	T	A	A	A	A	G	G	C	C	T	T	T	T	T	T	C	C	G	G	G	G	T	T	C	C	G	G	A	A	T	T	C	C	G	G	C	C	C	C	G	G	C	C	G	G	G	G	A	A	C	C	T	T	T	T	A	A	C	C	C	C	G	G	C	C	A	A	C	C	C	C	T	T	C	C	C	C	T	T	T	T	A	A	C	C	G	G	NA	NA	C	C	C	C	A	A	C	C	A	A	A	A	A	A	A	A	T	T	T	T	T	T	T	T	G	G	C	C	A	A	T	T	T	T	A	A	A	A	T	T	T	T	T	T	T	T	G	G	T	T	G	G	C	C	A	A	C	C	G	G	T	T	T	T	A	A	T	T	C	C	G	G	C	C	G	G	C	C	T	T	G	G	G	G	A	A	C	C	C	C	A	G	G	G	A	A	G	G	C	C	T	T	G	G	A	A	A	A	A	A	T	T	C	C	C	C	G	G	A	A	C	C	A	A	A	A	T	T	A	A	T	T	G	G	C	C	T	T	G	G	C	C	G	G	C	C	G	G	C	C	T	T	C	C	C	C	A	A	T	T	C	C	C	C	C	C	C	C	C	C	A	A	C	C	C	C	A	A	A	A	A	A	A	A	C	C	C	C	G	G	T	T	A	A	T	T	T	T	G	G	C	C	G	G	C	C	G	G	A	A	A	A	G	G	C	C	T	T	A	A	T	T	C	C	T	T	C	C	T	T	C	C	G	G	G	G	A	A	G	G	G	G	A	A	C	C	G	G	C	C	C	C	A	A	A	A	A	A	A	A	A	A	C	C	G	G	G	G	T	T	T	T	G	G	C	C	A	A	C	C	G	G	T	T	C	C	T	T	A	A	A	A	T	T	A	A	T	T	A	A	G	G	C	C	A	A	C	C	T	T	C	C	G	G	A	A	A	A	G	G	C	C	T	T	G	G	C	T	T	T	T	T	G	G	G	G	T	T	G	G	T	T	G	G	T	T	A	A	T	T	C	C	A	A	A	A	C	C	T	T	T	T	G	G	A	A	A	A	C	C	G	G	A	A	C	C	T	T	G	G	A	A	T	T	G	G	G	G	A	A	A	A	C	C	G	G	T	T	T	T	A	A	A	A	A	A	G	G	G	G	C	C	C	C	G	G	G	G	G	G	T	T	G	G	C	C	A	A	A	A	C	C	C	C	T	T	C	C	G	G	G	G	A	A	C	C	A	A	G	G	C	C	C	C	A	A	G	G	T	T	C	C	A	A	A	A	G	G	A	A	A	A	C	C	A	A	G	G	C	C	A	A	G	G	A	A	T	T	G	G	C	C	A	A	G	G	G	G	G	G	A	A	G	G	C	C	G	G	G	G	G	G	T	T	A	A	G	G	C	C	A	A	G	G	G	G	A	A	T	T	C	C	A	A	A	A	G	G	C	C	C	C	C	C	G	G	C	C	C	C	C	C	G	G	G	G	T	T	A	A	G	G	G	G	G	G	T	T	G	G	T	T	C	C	A	A	C	C	C	C	A	A	T	T	C	C	C	C	C	C	T	T	G	G	C	C	C	C	A	A	G	G	T	T	T	T	A	A	C	C	A	A	G	G	C	C	T	T	G	G	G	G	G	G	T	T	A	A	A	A	C	C	G	G	T	T	C	C	C	C	C	C	T	T	G	G	G	G	A	A	G	G	C	C	C	C	T	T	G	G	A	A	A	A	T	T	G	G	C	C	A	A	A	A	A	A	G	G	A	A	C	C	G	G	A	A	G	G	T	T	G	G	T	T	G	G	A	A	T	T	T	T	T	T	A	A	T	T	G	G	A	A	G	G	T	T	C	C	G	G	A	A	T	T	G	G	G	G	A	A	C	C	C	C	T	T	T	T	G	G	T	T	A	A	C	C	C	C	A	A	C	C	G	G	G	G	C	C	T	T	T	T	G	G	C	C	C	C	T	T	C	C	C	C	C	C	C	C	C	C	G	G	C	C	T	T	T	T	C	C	G	G	T	T	C	C	A	A	C	C	G	G	A	A	C	C	A	A	A	A	T	T	T	T	T	T	C	C	C	C	A	A	G	G	C	C	C	C	G	G	A	A	G	G	G	G	A	A	T	T	C	C	C	C	A	A	T	T	G	G	G	G	T	T	G	G	T	T	C	C	A	A	C	C	C	C	G	G	A	A	G	G	A	A	A	G	G	G	T	T	T	T	C	C	G	G	A	A	A	A	G	G	G	G	G	G	A	A	C	C	A	A	T	T	T	T	T	T	G	G	C	C	T	T	C	C	C	C	G	G	T	T	C	C	G	G	G	G	G	G	A	A	A	A	T	T	T	T	C	C	C	C	G	G	A	A	A	A	T	T	C	C	C	C	C	C	T	T	C	C	G	G	A	A	C	C	T	T	C	C	C	C	G	G	C	C	C	C	G	G	T	T	A	A	T	T	A	A	T	T	C	C	G	G	A	A	G	G	G	G	T	T	T	T	G	G	C	C	A	A	C	C	C	C	A	A	G	G	G	G	C	C	A	A	A	A	T	T	C	C	A	A	G	G	T	T	G	G	G	G	A	A	G	G	T	T	T	T	G	G	G	G	T	T	A	A	C	C	A	A	C	C	C	C	G	G	A	A	A	A	C	C	C	C	G	G	G	G	G	G	A	A	C	C	T	T	A	A	C	C	A	A	C	C	C	C	G	G	T	T	G	G	A	A	T	T	A	A	G	G	A	A	G	G	T	T	A	A	G	G	T	T	A	A	A	A	C	C	T	T	G	G	A	A	A	A	G	G	T	T	A	A	T	T	A	A	C	C	T	T	A	A	T	T	C	C	G	G	C	C	C	C	T	T	A	A	T	T	A	A	C	C	A	A	C	C	A	A	C	C	C	C	T	T	G	G	T	T	C	C	A	A	C	C	A	A	C	C	G	G	A	A	T	T	C	C	G	G	G	G	A	A	C	C	T	T	T	T	A	A	T	T	T	T	A	A	G	G	G	G	C	C	G	G	T	T	T	T	T	T	G	G	G	G	A	A	C	C	A	A	A	A	A	A	G	G	C	C	G	G	C	C	T	T	G	G	G	G	A	A	G	G	C	C	T	T	T	T	C	C	C	C	C	C	G	G	C	C	C	C	G	G	G	G	A	A	T	T	G	G	G	G	T	T	C	C	G	G	G	G	G	G	T	T	C	C	G	G	G	G	C	C	G	G	G	G	G	G	A	A	A	A	G	G	G	G	G	G	A	A	G	G	G	G	C	C	A	A	T	T	C	C	G	G	G	G	C	C	T	T	C	C	G	G	T	T	A	A	T	T	G	G	G	G	G	G	T	T	A	A	A	A	T	T	T	T	T	T	T	T	A	A	G	G	A	A	T	T	A	A	A	A	C	C	C	C	A	A	G	G	C	C	T	T	T	T	C	C	A	A	T	T	G	G	C	C	A	A	T	T	NA	NA	C	C	T	T	A	A	C	C	T	T	T	T	T	T	A	A	G	G	T	T	C	C	G	G	C	C	G	G	A	A	A	A	G	G	A	A	T	T	C	C	G	G	A	A	A	A	G	G	T	T	A	A	G	G	G	G	A	A	T	T	T	T	C	C	T	T	G	G	G	G	C	C	A	A	G	G	A	A	T	T	G	G	C	C	T	T	C	C	C	C	T	T	C	C	T	T	T	T	G	G	C	C	G	G	G	G	C	C	A	A	T	T	A	A	G	G	G	G	G	G	C	C	A	A	C	C	T	T	A	A	A	A	C	C	T	T	A	A	A	A	C	C	C	C	C	C	C	C	T	T	G	G	C	C	G	G	A	A	A	A	T	T	A	A	T	T	T	T	C	C	A	A	C	C	G	G	C	C	G	G	C	C	T	T	G	G	G	G	G	G	C	C	G	G	C	C	G	G	G	G	T	T	G	G	C	C	T	T	T	T	T	T	G	G	C	C	G	G	T	T	T	T	A	A	C	C	C	C	C	C	C	C	A	A	C	C	G	G	T	T	T	T	T	T	A	A	C	C	G	G	G	G	A	A	T	T	T	T	A	A	G	G	A	A	C	C	G	G	G	G	C	C	G	G	C	C	A	A	A	A	G	G	G	G	T	T	A	A	C	C	A	A	T	T	G	G	G	G	G	G	G	G	C	C	T	T	G	G	A	A	T	T	A	A	T	T	T	T	A	A	C	C	T	T	T	T	G	G	G	G	G	G	G	G	T	T	G	G	T	T	C	C	T	T	A	A	T	T	G	G	A	A	G	G	G	G	A	A	G	G	C	C	C	C	T	T	C	C	T	T	G	G	A	A	C	C	C	C	A	A	A	A	T	T	G	G	T	T	T	G	C	A	NA	NA	C	C	NA	NA	G	G	A	G	G	G	G	G	T	T	G	A	T	T	C	C	T	T	G	T	G	G	T	T	A	G	C	T	A	G	C	C	C	G	A	G	G	A	G	G	C	A	G	G	G	G	T	T	C	C	G	G	NA	NA	G	G	G	G	T	A	C	C	G	C	A	G	C	C	A	A	C	T	T	C	A	G	T	C	A	A	G	G	T	C	A	A	C	C	A	A	G	A	G	T	G	G	T	T	T	C	C	T	A	A	C	T	T	C	C	C	T	T	G	A	A	G	A	C	T	C	A	G	NA	NA	G	A	G	A	A	T	C	C	C	T	G	G	A	G	A	A	A	G	A	G	C	C	A	T	A	G	G	G	C	G	T	G	A	G	G	A	C	T	C	C	T	C	A	A	A	A	T	T	A	A	C	T	C	C	C	T	C	T	A	A	NA	NA	G	G	T	T	G	G	G	C	G	G	A	A	C	T	G	G	C	C	C	C	C	C	A	G	T	T	NA	NA	T	T	G	G	C	T	T	C	A	T	G	G	C	C	C	A	G	T	G	A	G	A	C	C	T	C	G	A	C	G	G	G	G	G	C	T	G	G	T	T	A	A	G	A	C	C	G	G	G	A	G	T	C	C	A	G	C	C	NA	NA	G	T	A	T	T	T	G	G	T	C	G	G	G	G	C	C	G	G	C	C	A	A	A	A	T	C	C	C	A	G	T	T	T	C	C	C	T	T	C	T	T	T	G	G	NA	NA	G	G	G	T	G	G	T	T	G	G	T	G	C	C	C	C	G	A	G	G	A	G	C	T	G	A	C	A	C	C	T	T	T	C	A	G	C	T	A	A	G	T	A	A	T	T	C	C	A	A	G	G	A	A	T	T	A	A	A	A	C	C	T	T	T	T	A	A	T	T	C	C	A	A	G	G	A	A	G	G	A	A	T	T	A	A	G	G	T	T	C	C	G	G	T	T	G	G	C	C	G	G	A	A	G	G	G	G	G	G	C	C	G	G	NA	NA	A	A	C	C	T	T	C	C	T	T	G	G	G	G	A	A	G	G	A	A	T	T	G	G	C	C	G	G	A	A	T	T	A	A	C	C	G	G	T	T	T	T	C	C	G	G	C	C	G	G	G	G	G	G	A	A	G	G	A	A	C	C	C	C	G	G	T	T	C	C	G	G	G	G	G	G	C	C	G	G	A	A	A	A	G	G	C	C	G	G	G	G	C	C
CC	OR157f52	NA	NA	1	NA	C	C	G	G	C	T	T	T	A	G	T	T	C	C	A	A	G	G	A	G	G	G	C	T	G	G	A	G	A	A	G	G	NA	NA	A	G	G	G	G	T	G	A	G	A	A	T	G	C	C	T	NA	NA	G	T	C	T	C	T	A	A	A	G	C	T	T	C	A	G	T	C	C	C	A	G	NA	NA	G	A	C	C	A	A	G	G	T	T	G	G	A	T	G	A	G	G	A	A	NA	NA	T	C	G	A	T	T	A	G	C	A	C	T	A	G	A	A	A	G	C	T	NA	NA	C	C	G	G	C	T	A	G	A	C	G	A	G	C	C	T	G	A	C	A	C	G	C	C	C	C	A	G	C	T	G	G	T	C	A	A	G	T	A	G	G	A	NA	NA	T	T	G	A	C	C	C	C	T	G	T	T	T	C	C	A	C	C	A	G	A	G	C	T	T	T	T	T	G	G	A	A	A	A	A	A	C	C	C	T	T	C	C	G	G	G	G	A	T	A	C	C	A	T	A	T	T	C	A	T	G	C	G	G	A	G	G	G	T	A	A	G	T	A	T	C	G	G	C	T	T	C	T	T	C	C	NA	NA	T	T	C	C	T	A	C	C	G	G	T	T	C	T	T	T	G	G	NA	NA	A	C	G	A	G	T	C	G	A	A	A	A	T	T	T	T	G	G	C	C	G	A	C	C	C	C	T	T	G	T	T	A	C	C	A	C	A	G	C	T	T	T	C	A	C	T	C	T	T	T	T	C	T	T	T	C	A	G	NA	NA	NA	NA	C	C	A	G	G	C	G	G	C	C	A	G	G	T	C	C	A	G	C	T	T	C	G	G	C	C	G	C	C	C	NA	NA	C	A	C	C	C	G	A	T	T	C	G	C	T	T	T	A	A	G	C	T	C	C	C	C	A	A	G	A	C	T	G	G	A	G	G	G	C	G	G	G	G	G	C	T	C	T	NA	NA	A	A	C	C	NA	NA	T	G	C	C	C	T	G	G	A	G	G	A	G	G	T	C	C	C	G	G	C	C	A	G	A	A	G	A	T	T	NA	NA	C	C	C	G	C	C	A	T	T	G	C	C	C	T	C	C	A	C	G	A	G	G	T	C	NA	NA	T	C	T	T	A	A	G	G	T	T	T	C	G	C	C	C	A	G	G	G	C	C	G	T	T	T	G	G	C	G	A	G	G	A	C	C	T	C	A	A	T	C	C	C	G	G	A	G	T	A	G	G	A	G	C	C	A	G	C	G	C	C	C	T	T	C	A	A	T	T	A	G	G	G	T	G	A	G	G	G	G	A	G	A	A	A	C	C	A	A	T	C	T	T	C	C	C	C	G	C	A	C	T	T	T	T	C	C	T	C	C	C	C	C	G	A	T	C	G	C	A	G	C	C	G	G	C	C	C	C	A	A	A	A	G	G	T	A	C	C	G	G	G	G	C	C	G	G	G	G	G	A	G	A	T	T	T	T	NA	NA	G	A	A	A	C	C	G	A	C	G	A	C	T	C	C	T	G	G	C	C	T	G	G	T	A	G	NA	NA	G	T	C	C	C	A	C	C	NA	NA	G	A	G	G	A	A	C	G	A	T	T	T	A	T	G	G	A	A	C	C	T	C	G	G	C	C	G	A	C	C	A	G	T	C	A	A	C	G	G	G	C	C	A	A	A	G	T	C	A	A	C	C	C	T	T	C	G	G	T	C	NA	NA	A	A	G	G	C	C	A	G	C	T	T	T	T	T	T	T	T	C	A	A	NA	NA	A	C	T	A	A	G	C	C	G	A	G	G	A	G	C	C	NA	NA	A	G	C	C	A	A	A	G	T	T	C	C	T	C	C	A	T	C	G	G	C	T	C	C	C	C	T	T	C	C	G	G	C	C	G	G	G	C	T	C	T	G	C	C	G	A	C	C	A	A	G	G	G	C	G	C	A	T	C	C	G	G	T	G	C	C	G	C	A	T	G	G	T	C	A	G	C	C	NA	NA	T	T	G	A	C	C	T	T	C	C	C	C	T	T	C	C	C	C	A	A	G	A	A	C	G	T	A	A	G	G	T	C	C	C	G	G	C	C	T	C	G	G	NA	NA	T	G	C	T	G	G	C	T	G	G	C	C	A	A	C	C	C	C	T	C	A	A	A	A	C	C	A	T	C	C	A	G	C	T	G	T	T	T	T	A	C	T	C	C	A	G	T	T	A	G	G	G	T	C	A	G	G	G	C	C	G	G	T	T	A	C	G	G	C	C	G	G	A	G	G	G	G	G	G	A	G	G	A	A	A	G	C	C	A	A	G	G	C	T	C	C	G	G	G	A	C	C	A	A	T	C	C	C	T	T	G	G	G	A	G	A	A	G	G	G	G	G	T	T	C	A	T	C	A	G	A	G	A	T	C	C	T	C	T	C	G	G	A	G	A	A	A	A	T	T	A	G	G	A	A	G	C	T	C	C	A	G	A	G	G	G	G	T	G	G	G	G	C	C	A	A	G	G	A	A	T	T	C	C	C	C	C	T	G	A	T	A	G	A	C	C	A	G	A	A	G	A	T	C	A	G	T	T	G	G	A	A	T	C	C	C	C	C	T	T	A	G	T	C	C	C	T	C	C	C	C	C	A	G	T	T	G	A	A	G	C	C	G	G	G	G	G	G	C	G	A	T	A	A	T	T	C	C	C	C	A	G	C	C	G	G	C	T	NA	NA	G	A	A	A	T	G	A	G	G	G	G	A	A	A	A	A	A	A	C	C	A	A	C	C	C	C	C	A	G	G	G	A	T	T	NA	NA	A	C	T	G	T	C	A	G	T	C	G	A	A	G	C	G	C	C	A	A	G	G	G	G	A	A	G	G	C	G	C	C	A	A	A	T	G	G	A	A	C	C	T	T	G	G	G	A	A	G	G	G	G	G	T	G	A	G	G	G	C	C	A	G	G	C	T	A	G	G	C	T	C	C	C	T	T	T	A	G	T	G	C	G	T	T	C	C	T	C	A	G	G	G	A	T	C	C	T	G	T	G	T	T	T	G	G	G	A	A	G	A	C	T	G	G	C	C	G	C	C	T	A	G	C	C	G	T	A	A	G	G	C	C	G	G	T	T	G	G	T	T	T	T	G	G	T	C	T	C	G	T	C	C	C	C	G	A	C	T	G	G	T	T	C	C	T	C	A	G	T	G	T	C	T	T	NA	NA	NA	NA	G	A	T	T	A	G	C	C	C	T	A	G	T	C	T	G	G	G	C	T	T	T	C	T	T	T	G	A	T	G	A	T	A	G	C	C	C	C	A	A	G	G	T	G	T	C	T	T	A	G	A	G	A	G	A	A	G	C	G	G	C	C	A	G	A	G	T	A	C	G	A	A	T	G	T	C	T	C	C	T	A	A	NA	NA	C	C	G	G	G	G	G	G	T	C	G	A	C	C	T	C	A	G	G	G	G	G	T	T	A	A	C	C	G	G	G	G	NA	NA	G	G	C	A	C	C	A	A	C	T	T	C	G	G	C	C	C	C	T	T	A	A	T	C	A	G	C	A	T	T	C	T	C	C	G	T	A	G	G	G	T	C	T	T	G	C	C	C	T	T	A	C	A	A	G	G	G	G	G	T	A	G	C	C	A	G	T	C	A	A	G	G	C	C	T	C	T	C	G	G	C	T	G	A	G	G	G	G	G	G	G	A	C	C	C	C	C	C	G	A	G	A	T	C	C	C	C	C	T	T	A	G	G	G	C	C	T	C	C	C	T	T	C	T	G	G	A	G	G	G	NA	NA	T	G	G	A	T	T	A	A	T	T	C	C	T	A	G	A	C	C	T	C	A	A	T	T	T	C	G	G	A	A	C	T	G	A	A	C	G	G	A	G	C	C	NA	NA	C	C	A	G	T	C	T	C	C	G	G	A	A	T	G	G	T	T	G	G	C	C	G	A	C	G	A	G	G	C	G	A	A	A	C	G	A	G	G	A	A	A	C	A	A	A	G	A	T	T	A	A	A	T	A	G	A	G	T	C	T	C	C	G	G	A	T	G	T	G	G	G	C	C	A	G	G	G	A	G	G	G	G	G	G	G	G	G	G	G	A	G	T	T	A	A	A	A	G	C	C	C	G	G	A	A	T	C	A	A	A	A	T	G	C	T	T	C	G	G	G	G	T	A	A	G	T	G	C	C	T	G	A	A	C	C	G	G	A	G	C	G	C	C	G	G	C	C	G	G	G	G	G	G	A	A	NA	NA	T	C	G	G	T	C	T	T	T	T	G	C	G	A	T	T	T	A	G	A	G	G	G	G	G	A	NA	NA	A	A	T	A	C	C	T	C	C	C	C	C	A	A	G	G	G	G	A	A	C	C	G	G	C	T	T	C	T	T	G	G	A	A	A	A	NA	NA	G	G	C	C	A	T	A	G	T	C	A	A	G	A	NA	NA	C	C	G	C	G	C	T	C	G	G	A	A	A	C	G	G	G	G	T	C	T	C	A	G	T	C	T	C	G	G	NA	NA	A	A	T	C	G	A	G	G	G	G	C	C	G	G	G	A	G	A	G	C	T	G	G	A	A	G	C	C	T	C	C	C	G	G	G	G	T	C	C	C	G	G	A	G	T	G	A	G	A	A	G	A	G	A	T	T	A	C	C	C	A	A	A	A	A	G	A	A	A	C	T	T	T	C	G	A	T	T	A	A	T	T	G	G	A	A	A	A	C	C	C	A	T	A	G	G	A	A	T	T	A	A	T	T	C	C	T	T	C	C	C	C	A	G	G	G	A	A	G	G	G	G	C	T	T	C	G	G	A	A	T	C	G	G	G	G	C	T	C	C	G	A	C	A	A	G	A	A	C	C	C	C	T	C	C	C	G	G	NA	NA	C	C	G	G	T	T	C	G	A	A	C	C	G	C	T	C	C	C	C	T	T	T	G	T	C	C	T	C	A	A	G	G	T	T	A	A	T	C	G	C	G	G	G	G	A	A	NA	NA	C	C	G	G	G	G	G	G	G	G	T	C	C	C	T	T	T	C	G	G	G	A	A	A	T	C	T	T	A	A	NA	NA	G	A	G	G	C	T	A	A	A	G	C	A	A	A	T	T	A	A	T	T	C	C	C	C	T	T	T	C	C	C	T	G	T	T	G	G	T	T	C	T	G	A	T	C	A	A	C	C	T	T	T	C	T	G	C	T	NA	NA	T	A	T	C	T	A	T	C	C	C	T	C	A	G	G	G	T	C	C	C	T	C	G	T	C	C	G	G	A	C	G	G	A	A	G	G	T	C	G	A	C	C	G	G	T	T	T	T	G	G	T	C	C	C	G	G	G	G	G	G	A	A	T	C	G	G	G	G	C	T	A	A	C	C	G	G	C	T	T	C	C	C	G	G	A	G	A	G	C	A	T	C	T	A	T	G	C	C	C	C	T	T	C	C	G	G	T	C	G	G	A	G	G	G	G	A	C	C	A	A	C	C	G	A	C	C	C	C	C	C	T	T	C	T	T	T	C	A	G	A	T	A	C	T	A	A	T	T	A	G	G	G	A	C	A	G	C	T	C	G	G	G	T	C	A	A	G	G	NA	NA	C	G	T	G	C	C	C	C	C	C	A	G	C	C	T	A	C	C	T	T	A	A	C	G	C	C	G	G	T	T	G	A	G	G	T	T	G	T	A	A	T	C	C	T	A	A	A	A	A	A	C	T	C	T	C	C	G	G	NA	NA	G	T	A	T	C	C	G	G	G	A	T	T	G	G	A	G	A	A	C	A	G	A	G	A	T	T	T	T	G	A	G	G	G	G	T	T	T	C	G	A	A	C	A	G	G	G	G	A	A	A	C	C	G	A	T	T	G	G	G	G	A	G	C	T	C	C	NA	NA	C	C	T	T	G	C	T	C	T	C	G	G	NA	NA	G	G	T	C	T	C	C	C	G	G	C	T	G	G	C	C	T	A	T	C	NA	NA	C	C	C	C	C	C	G	G	T	C	A	G	G	G	C	C	G	G	G	G	T	G	A	A	G	G	G	G	C	C	T	T	A	C	G	A	G	A	T	C	C	C	G	G	T	C	C	T	C	C	T	T	NA	NA	A	A	T	A	G	G	T	C	C	T	T	C	A	G	A	C	G	G	T	T	T	T	G	A	G	G	A	G	G	G	G	G	C	C	A	A	T	A	NA	NA	T	T	G	A	G	G	G	G	T	C	A	A	NA	NA	C	T	T	C	A	A	T	T	G	G	G	G	G	G	C	C	C	C	C	T	G	C	T	T	T	T	C	C	G	A	G	A	C	C	T	T	C	C	A	A	A	A	T	G	A	A	T	T	G	G	C	C	C	T	T	T	A	A	A	G	G	G	A	G	C	A	A	A	C	C	T	C	A	A	T	A	T	C	T	C	T	T	G	G	T	T	G	G	T	G	A	G	C	T	G	G	A	A	T	T	G	G	C	C	C	T	G	C	G	G	A	A	C	C	G	G	T	C	G	G	G	A	C	C	C	C	G	G	G	G	C	C	NA	NA	C	G	G	G	A	G	T	C	C	C	C	C	T	C	A	G	T	T	T	C	G	G	C	A	G	A	A	G	T	C	C	C	A	G	G	A	C	C	C	C	A	A	G	G	G	T	A	A	C	C	G	G	C	C	C	T	G	G	G	G	G	G	NA	NA	NA	NA	T	C	G	G	G	G	C	C	A	G	C	G	G	G	C	C	T	T	T	C	A	A	G	T	T	T	A	G	G	G	C	C	C	C	A	G	A	A	T	C	A	A	T	C	A	A	C	C	T	A	T	T	A	G	C	A	C	C	G	A	C	C	A	G	T	C	A	G	T	T	T	T	T	T	T	C	T	T	A	G	G	G	G	A	C	C	G	G	A	A	G	A	A	A	C	C	T	C	T	G	NA	NA	T	C	C	C	A	A	G	G	C	C	G	G	G	A	C	C	C	A	G	G	G	G	G	A	T	G	C	C	A	A	A	C	G	T	T	C	T	T	A	A	C	C	G	T	C	T	T	T	T	T	G	G	C	T	A	G	C	T	A	A	A	C	C	C	A	A	G	G	T	T	G	G	G	A	T	A	NA	NA	G	C	G	G	C	A	C	C	A	A	C	C	G	G	A	A	C	C	C	C	A	G	A	G	T	T	C	C	C	C	A	A	A	T	C	C	T	C	G	G	A	A	T	C	C	C	G	G	T	C	T	T	A	G	T	T	C	C	G	G	C	T	C	T	A	A	C	C	A	G	C	C	T	C	T	T	T	C	G	G	A	C	C	C	T	T	C	T	C	T	C	C	C	C	A	A	A	T	G	G	C	T	G	A	C	T	G	G	A	G	A	G	C	T	G	A	A	A	G	A	T	T	C	C	NA	NA	A	G	C	C	G	G	C	T	C	C	A	T	A	A	G	G	C	C	A	G	A	G	C	C	A	A	T	G	A	G	G	G	A	C	G	G	C	C	A	G	G	G	A	G	G	G	G	A	A	A	G	T	G	G	C	C	A	A	A	G	A	C	A	A	C	C	G	G	T	T	C	A	C	C	G	G	G	A	C	C	NA	NA	G	G	A	A	C	C	G	G	C	A	A	A	C	C	C	C	C	A	C	T	G	A	G	A	G	G	C	C	G	C	T	A	A	A	C	C	T	C	T	T	C	C	C	C	T	G	T	C	G	A	A	G	A	G	T	C	C	C	C	G	G	G	T	T	A	A	G	G	T	T	T	C	G	G	G	G	A	T	C	C	C	T	A	A	A	A	G	C	T	C	A	A	C	T	C	C	A	A	C	C	C	C	C	C	T	T	T	T	C	C	A	A	T	T	C	C	G	C	T	A	A	C	C	C	C	A	T	T	T	T	T	C	G	G	T	T	A	A	G	G	G	G	T	T	G	G	T	C	T	T	A	A	G	G	C	C	C	T	C	C	A	A	A	C	T	A	A	T	C	T	C	C	T	T	C	C	G	G	C	C	G	G	A	A	C	C	T	T	T	C	T	C	T	T	A	A	A	T	C	C	G	G	T	A	A	A	T	T	C	C	A	C	G	G	T	T	A	A	A	A	G	G	C	C	C	T	C	T	G	C	C	C	C	C	A	A	G	G	G	G	T	T	A	A	T	G	C	C	T	C	A	A	C	T	C	T	C	C	A	A	NA	NA	G	T	C	G	T	T	A	A	G	G	C	A	T	C	A	G	G	G	G	G	C	C	T	G	C	T	C	C	A	G	A	G	C	C	G	G	C	G	G	A	T	T	G	G	C	A	T	C	C	C	G	A	T	C	T	T	A	G	A	G	A	G	T	C	T	C	C	C	A	G	T	T	G	A	T	G	T	T	T	A	G	G	C	C	C	C	G	G	A	A	T	C	G	G	A	T	A	A	C	T	G	G	A	C	C	T	A	G	T	T	G	G	C	T	C	C	G	G	T	G	T	C	A	A	C	C	T	C	NA	NA	C	C	G	T	G	C	T	C	C	T	A	C	T	C	A	A	A	G	C	T	G	T	T	C	A	G	NA	NA	C	C	G	G	G	G	T	T	T	G	T	G	A	G	G	G	G	G	C	C	G	A	G	G	C	T	G	A	T	C	T	C	C	T	A	G	T	C	C	C	C	C	T	G	G	A	A	G	G	T	A	G	G	C	C	T	NA	NA	A	G	A	G	A	G	T	T	C	G	A	G	G	A	T	C	T	T	NA	NA	A	G	NA	NA	C	T	G	A	A	T	A	C	A	C	G	G	C	C	A	G	C	C	G	G	A	G	NA	NA	C	C	A	G	A	G	G	A	G	G	C	C	A	A	T	C	A	A	T	C	G	G	C	C	C	C	G	G	T	T	T	C	C	T	A	G	A	A	G	A	A	G	C	C	A	G	G	G	A	G	A	C	G	A	T	T	A	A	T	C	A	A	G	G	G	G	A	A	G	A	T	C	A	A	C	C	C	T	T	T	T	C	T	A	G	G	T	T	T	A	C	C	G	A	C	T	A	G	T	C	C	C	A	T	A	G	G	A	T	G	A	A	C	C	G	G	G	G	C	C	A	A	C	T	G	G	A	A	T	T	T	C	C	G	G	G	C	T	T	T	G	G	G	G	T	A	A	A	C	C	T	C	G	G	G	G	T	C	A	G	T	C	NA	NA	G	G	C	C	A	G	T	C	G	G	G	A	G	G	G	T	C	A	T	C	C	C	C	C	T	C	A	T	C	C	T	C	T	T	NA	NA	C	C	G	A	C	A	G	A	C	T	T	G	G	A	T	A	G	A	A	G	A	G	NA	NA	G	G	T	C	NA	NA	A	G	T	T	C	T	T	C	C	C	A	G	T	C	G	G	T	G	G	A	C	T	NA	NA	G	A	G	G	C	C	C	C	G	G	A	G	G	G	C	C	A	T	C	T	G	G	C	T	G	A	C	C	G	A	G	G	G	G	C	T	C	C	G	G	C	A	G	G	NA	NA	T	T	A	G	G	G	A	G	A	A	C	T	C	C	G	A	G	A	C	T	G	G	A	A	A	G	C	C	T	C	G	G	G	G	G	C	NA	NA	C	C	T	T	C	C	A	G	C	T	G	G	C	C	T	T	C	C	C	T	C	C	G	A	C	C	A	A	NA	NA	C	C	C	C	A	A	A	G	C	C	C	C	T	G	C	C	A	G	G	G	T	C	G	G	A	A	T	T	C	C	C	C	T	C	T	C	A	T	A	A	G	A	G	G	T	C	C	T	A	G	C	C	C	C	A	G	A	G	A	A	T	C	T	T	T	C	A	G	G	A	A	A	A	A	T	C	G	G	A	G	C	T	C	C	T	C	A	G	T	G	G	G	G	A	C	T	G	G	A	G	C	C	G	G	T	C	T	C	A	T	T	C	C	T	G	G	A	G	G	G	T	T	G	A	T	C	NA	NA	C	A	C	T	A	G	T	C	T	C	A	G	G	G	C	T	G	G	C	C	G	T	C	C	C	T	G	G	C	C	G	C	C	C	G	G	A	A	T	C	G	G	NA	NA	A	G	C	C	T	C	A	A	G	A	C	C	C	C	C	C	A	A	A	A	T	T	C	C	G	G	C	C	G	G	A	G	NA	NA	T	T	T	T	C	C	C	C	G	G	A	G	T	G	G	A	G	G	G	A	A	A	T	C	NA	NA	G	G	G	A	G	G	T	T	NA	NA	T	A	A	A	A	A	T	T	G	G	C	C	G	G	A	G	G	A	C	G	T	T	G	G	G	G	T	T	T	T	G	G	T	C	G	G	A	C	T	T	T	C	A	G	T	C	G	G	A	A	G	G	G	A	C	C	G	G	A	G	A	G	C	A	T	A	G	G	A	G	T	C	NA	NA	G	A	A	C	T	C	G	G	C	C	A	A	A	A	G	G	G	G	T	C	G	A	T	T	T	C	C	C	T	C	T	C	C	T	T	T	C	C	G	G	C	C	G	G	A	C	A	G	G	T	A	A	G	G	G	T	T	C	C	C	G	G	A	A	A	G	A	G	G	A	G	G	T	T	T	T	A	G	A	A	T	T	C	T	G	A	T	C	G	G	C	C	A	G	NA	NA	C	T	C	C	NA	NA	T	C	A	A	G	G	G	G	A	G	A	G	G	G	C	T	A	G	A	G	A	G	G	G	G	A	A	G	A	G	G	A	G	G	A	G	C	T	C	C	C	C	C	C	A	G	A	G	T	T	T	C	G	A	A	A	T	C	G	G	G	G	G	G	A	G	G	G	C	C	G	G	G	T	T	T	NA	NA	A	A	C	C	T	C	T	G	T	A	T	G	G	G	G	G	C	C	C	C	G	A	T	C	T	C	C	C	T	T	G	C	C	A	G	A	T	C	A	T	C	C	C	C	NA	NA	C	T	G	G	G	G	T	C	T	T	C	T	C	C	G	G	C	C	C	T	C	T	NA	NA	G	G	T	C	G	G	C	T	T	C	A	G	G	A	T	G	A	A	C	C	T	T	C	T	A	A	T	T	NA	NA	C	C	T	C	T	C	T	G	C	C	G	A	C	C	A	G	T	C	T	C	G	G	C	T	G	G	C	C	T	C	T	G	G	G	A	A	C	T	C	C	C	C	G	G	A	G	G	G	C	A	G	G	G	G	G	G	G	A	T	T	G	G	G	G	A	G	A	A	T	C	T	C	T	T	T	A	C	C	G	A	G	G	T	T	G	C	A	A	T	T	A	G	C	C	A	G	G	A	C	T	C	T	G	G	T	C	A	A	T	A	A	A	A	A	NA	NA	C	C	G	G	G	G	T	C	C	C	A	G	A	G	T	T	T	C	A	G	C	C	NA	NA	G	G	G	T	A	A	A	G	G	A	G	G	C	C	G	G	A	A	G	G	A	A	A	G	G	G	G	G	T	T	G	A	G	A	A	T	C	G	C	C	G	G	T	C	C	G	T	T	A	A	C	T	A	A	A	C	C	C	G	G	C	C	C	C	T	T	A	A	C	T	T	T	G	T	A	G	C	C	T	C	G	G	C	T	C	T	G	G	G	A	G	A	NA	NA	C	C	G	A	T	T	T	T	A	G	C	C	T	T	T	A	C	C	T	T	C	C	NA	NA	A	T	A	T	T	T	T	T	T	T	A	A	C	A	A	A	C	C	A	A	T	T	C	C	G	G	A	G	G	C	T	A	A	A	G	G	G	C	A	G	G	G	C	C	A	A	G	G	C	T	T	T	G	G	C	C	A	A	T	T	C	C	T	G	NA	NA	T	C	G	A	C	T	T	T	G	A	A	G	C	T	C	T	G	A	G	G	G	A	T	C	G	G	C	T	A	G	T	C	G	G	NA	NA	C	C	NA	NA	G	A	G	G	C	T	C	G	T	T	C	C	C	C	A	A	C	G	NA	NA	C	C	C	T	T	G	G	A	A	T	G	A	G	G	T	C	T	T	T	C	NA	NA	A	C	G	G	C	C	T	T	A	C	C	C	T	T	G	G	A	G	C	C	T	C	G	A	T	A	T	T	A	G	T	T	G	T	C	G	C	C	A	A	A	A	C	C	T	T	A	A	C	C	C	T	G	G	T	C	A	A	C	A	A	T	C	C	T	T	T	C	A	A	T	C	C	C	C	T	C	G	G	G	G	G	A	A	G	A	C	T	C	C	T	C	G	A	NA	NA	A	T	C	C	G	C	C	C	A	C	G	G	A	A	A	A	C	C	G	G	C	C	G	G	G	A	C	C	T	T	NA	NA	A	A	C	C	T	T	G	C	T	T	A	A	A	A	C	T	T	C	NA	NA	C	C	C	T	A	A	G	G	A	A	NA	NA	T	C	C	C	G	A	G	G	C	T	C	C	A	C	G	G	C	A	T	T	T	T	C	G	G	C	A	G	T	T	A	C	C	C	A	A	C	A	T	C	C	C	T	A	A	A	T	G	T	A	T	C	G	G	G	G	A	G	G	G	T	T	NA	NA	A	C	T	T	A	A	C	C	G	G	G	A	A	G	T	C	C	C	C	T	A	A	C	C	G	G	A	A	T	T	G	T	C	C	T	T	A	A	A	G	C	C	A	A	G	A	C	T	C	G	G	G	C	C	A	G	C	C	A	A	G	G	A	G	C	C	G	G	C	C	A	C	G	G	C	T	G	G	T	A	C	C	T	C	G	A	A	A	G	G	C	T	A	T	C	C	T	C	A	A	A	G	A	G	T	T	G	A	T	C	T	T	C	T	A	A	T	C	G	T	C	C	A	A	A	T	A	T	T	C	A	A	T	C	C	T	A	C	C	G	A	G	NA	NA	A	A	C	T	G	A	A	C	A	G	A	G	A	G	T	T	A	T	C	C	T	C	NA	NA	A	A	A	G	C	C	C	C	T	C	A	T	C	T	G	G	G	A	G	G	A	G	T	T	A	T	C	C	G	G	C	C	T	T	A	G	G	C	G	A	C	C	NA	NA	C	T	A	A	A	A	G	G	C	C	G	A	G	G	T	C	NA	NA	C	G	A	G	A	A	G	G	T	T	G	A	G	G	A	C	C	C	A	G	G	G	C	C	G	G	C	C	A	A	A	A	G	A	G	A	C	T	C	C	C	T	G	G	T	T	C	C	C	A	C	C	A	G	C	C	C	C	T	C	T	C	G	G	A	A	G	A	A	A	C	C	A	C	T	C	C	C	A	A	G	G	C	T	C	A	T	T	A	A	C	T	C	C	A	A	A	G	C	T	T	T	T	A	C	C	A	C	C	C	A	G	T	T	G	A	A	G	T	T	C	C	A	A	G	G	A	G	C	T	T	T	T	T	G	A	G	G	A	G	C	C	C	C	A	A	T	G	C	C	A	C	A	G	T	T	A	A	G	A	C	C	C	C	C	C	T	A	G	G	A	G	C	A	T	C	A	C	C	C	T	T	A	C	NA	NA	T	C	NA	NA	A	G	G	A	T	C	C	T	A	A	A	A	A	A	C	C	C	C	NA	NA	G	G	T	T	C	C	A	G	G	G	T	C	C	T	T	C	G	G	A	G	G	G	NA	NA	T	C	NA	NA	A	G	G	T	A	C	G	C	C	C	A	A	T	C	A	C	A	A	G	G	T	T	C	C	T	T	T	C	C	A	T	C	T	T	C	C	G	G	T	C	C	C	A	A	C	A	NA	NA	G	G	A	G	T	T	T	C	C	T	G	G	A	C	C	C	T	T	T	C	C	T	A	G	NA	NA	T	A	C	C	T	C	C	C	C	C	C	C	C	C	C	A	C	C	G	G	G	A	G	G	G	G	T	C	NA	NA	G	G	A	A	C	G	G	A	A	A	G	G	C	C	T	G	A	C	T	C	T	C	A	A	G	T	C	T	G	G	A	G	G	G	A	G	A	A	G	G	T	T	A	T	NA	NA	A	A	G	G	A	T	G	T	A	G	A	C	C	T	G	T	G	G	A	C	T	C	T	T	T	C	G	G	G	G	G	A	G	T	T	T	G	C	C	T	G	G	A	G	G	A	G	A	G	G	G	A	A	A	A	A	T	C	C	C	A	A	C	C	T	C	T	A	G	G	A	C	G	A	C	C	T	C	C	C	A	A	A	A	A	A	G	T	C	C	C	C	C	T	NA	NA	G	G	A	G	C	C	NA	NA	C	T	C	C	T	T	C	G	C	C	G	C	T	T	T	T	NA	NA	A	T	T	C	T	T	A	A	G	G	C	T	T	A	G	A	A	G	A	G	NA	NA	T	T	A	G	A	A	T	A	G	A	G	G	A	T	NA	NA	A	A	C	T	T	C	A	C	A	G	G	A	NA	NA	C	C	C	T	A	A	G	G	G	C	C	T	C	A	A	A	G	G	G	G	A	G	A	C	A	G	C	C	T	A	C	A	G	A	C	C	T	G	G	G	A	A	A	C	G	A	A	G	G	G	G	C	T	C	T	A	G	G	C	C	G	A	A	A	NA	NA	G	G	T	G	NA	NA	A	C	G	G	T	G	C	C	T	C	T	C	T	A	A	A	A	A	T	T	G	G	G	A	T	A	C	T	G	G	A	G	A	A	A	G	C	C	C	C	C	C	C	C	C	T	T	C	T	C	A	A	C	C	C	C	G	G	G	A	G	G	C	C	A	A	T	C	A	T	G	G	A	G	T	C	C	G	T	C	T	C	NA	NA	T	T	C	C	G	T	A	G	A	C	G	A	C	T	T	G	A	G	A	G	C	T	G	A	C	T	A	C	C	C	G	A	C	G	G	A	T	A	G	G	C	C	A	C	A	G	T	C	NA	NA	A	G	T	T	A	C	T	C	G	G	C	T	A	A	T	A	T	T	A	G	G	G	NA	NA	T	C	G	G	A	A	C	C	G	A	T	T	A	A	NA	NA	C	C	T	C	T	A	T	T	A	C	T	C	G	A	C	C	A	A	T	C	A	A	NA	NA	T	C	G	A	G	G	C	C	C	G	T	A	T	C	C	T	A	A	T	A	G	G	T	C	G	G	NA	NA	A	A	A	G	G	A	A	G	C	C	C	T	NA	NA	T	T	A	G	T	C	G	G	T	G	G	G	G	T	T	C	NA	NA	G	T	A	G	C	C	C	C	C	C	C	C	G	G	G	C	A	T	A	A	C	T	T	T	G	T	G	G	G	G	NA	NA	T	C	T	C	T	C	T	T	T	C	A	A	C	A	G	G	NA	NA	T	T	A	A	T	T	T	T	A	G	G	T	A	G	G	G	C	C	G	G	T	C	T	C	C	G	C	C	A	C	T	A	G	G	T	C	C	C	T	C	A	G	G	G	T	T	A	G	A	G	C	C	G	G	C	C	G	A	C	C	G	G	A	A	G	G	A	A	G	G	T	G	T	C	C	C	A	C	C	C	T	C	A	G	A	C	A	C	C	C	G	G	T	C	A	G	C	C	G	A	C	C	A	G	G	A	C	T	G	A	A	A	G	G	T	T	T	T	G	G	A	G	T	C	G	G	A	G	C	C	G	A	G	G	C	C	T	T	T	C	G	C	C	C	G	G	A	C	G	G	C	C	A	A	T	C	A	T	A	G	C	C	C	C	C	T	C	T	C	C	A	A	C	C	G	G	A	G	T	C	G	G	T	C	A	G	G	G	NA	NA	G	G	T	T	C	C	T	C	G	G	A	G	G	G	A	A	C	A	C	C	A	A	C	C	C	C	A	A	T	T	C	A	A	A	G	G	G	G	A	A	G	C	NA	NA	A	A	T	G	T	C	A	G	C	T	A	G	C	C	G	A	A	A	C	A	G	G	A	A	C	T	A	A	A	C	A	C	C	C	C	C	G	G	C	C	T	T	G	G	C	T	G	A	G	G	NA	NA	A	A	A	T	C	T	C	C	NA	NA	A	A	G	G	A	G	A	G	A	A	T	T	T	T	T	T	A	G	G	A	T	C	NA	NA	C	C	G	A	C	C	C	C	G	G	A	A	C	C	C	C	G	A	NA	NA	G	G	C	T	T	T	T	T	T	T	C	C	C	C	G	A	C	C	C	C	G	C	G	G	C	C	G	G	T	T	A	G	T	C	T	C	G	A	T	C	G	A	A	A	C	C	C	C	A	G	NA	NA	C	C	C	C	C	C	C	C	G	A	A	A	T	C	G	G	C	C	A	A	C	T	G	G	G	T	G	G	A	A	C	C	G	G	C	T	C	G	C	T	NA	NA	C	C	G	G	G	G	T	T	C	T	T	C	C	C	G	G	C	C	A	G	A	G	A	G	G	G	C	C	A	A	A	A	A	A	C	C	T	T	C	C	C	C	T	T	G	G	C	C	C	C	T	T	A	A	A	A	A	A	A	A	A	A	T	T	C	C	T	T	T	T	C	C	T	T	T	T	T	T	C	C	T	T	T	T	T	T	C	C	C	C	G	G	C	C	G	G	T	T	A	A	G	G	C	C	G	G	G	G	A	A	G	G	C	C	T	T	C	C	A	A	G	G	C	C	A	A	T	T	C	C	T	T	G	G	C	C	A	A	C	C	T	T	C	C	A	A	G	G	C	C	T	T	A	A	A	A	C	T	T	T	C	C	T	T	T	G	G	A	C	C	C	C	C	G	C	C	G	G	G	G	G	G	G	C	G	A	A	A	G	G	G	A	C	C	G	G	C	T	T	T	C	C	T	T	G	G	T	T	G	G	NA	NA	T	C	A	A	A	A	T	C	G	G	G	G	T	T	A	A	G	G	C	C	T	T	G	A	C	C	C	T	C	C	C	C	G	G	A	A	C	C	A	A	T	T	C	C	T	T	G	G	A	A	T	C	T	C	G	G	T	C	A	A	T	T	A	A	T	T	C	C	G	G	T	T	G	G	A	A	C	C	C	C	C	C	C	C	C	C	A	A	G	A	T	T	T	T	T	C	A	A	G	G	G	G	G	G	G	G	C	C	C	C	T	T	G	T	T	T	A	G	A	A	C	T	A	T	T	T	G	C	C	C	T	T	G	G	C	C	T	T	A	A	A	A	C	C	A	A	T	T	A	A	T	T	A	A	A	A	A	A	G	G	G	G	NA	NA	G	G	A	A	G	G	G	C	A	A	G	G	G	G	A	A	C	T	C	C	C	C	T	T	G	A	T	T	A	A	C	C	C	C	G	G	T	T	T	T	C	C	T	T	G	G	T	T	T	T	G	G	T	T	NA	NA	G	G	G	G	C	T	G	T	G	G	A	G	G	G	G	A	C	C	T	G	A	C	A	A	A	G	A	A	G	G	T	T	C	C	G	G	G	G	T	T	C	T	G	G	C	C	T	T	G	G	A	A	G	G	A	A	T	G	A	T	T	C	NA	NA	C	A	A	C	A	T	G	C	A	G	G	A	A	A	C	C	A	A	G	G	C	C	A	A	A	A	G	G	A	A	T	C	G	G	A	A	T	T	C	C	T	T	T	T	A	A	C	G	A	A	A	A	C	C	T	T	G	G	T	C	A	C	T	T	C	C	A	G	T	G	C	A	C	C	T	T	C	C	G	G	G	A	C	C	T	T	C	C	G	G	A	A	T	T	G	G	C	C	C	C	A	A	A	A	C	C	C	C	C	C	A	T	G	G	T	T	C	C	T	T	A	C	C	C	C	C	T	T	G	G	C	A	A	A	C	C	G	G	A	A	C	A	T	T	C	C	G	G	T	A	A	A	C	T	G	G	C	C	A	A	A	T	G	G	C	A	G	A	A	A	T	C	T	T	A	T	A	G	T	G	G	A	G	A	A	A	A	C	A	A	A	A	T	G	T	C	A	A	T	C	A	A	G	G	T	T	T	T	C	A	NA	NA	C	T	G	T	G	A	C	C	T	T	C	A	G	C	C	T	C	T	C	C	T	C	G	A	T	T	T	T	A	A	A	A	G	G	A	A	G	G	A	A	A	A	G	G	A	A	C	C	C	C	G	G	G	G	T	T	G	A	A	G	T	T	C	C	G	A	T	C	G	G	C	C	C	A	G	G	T	C	T	T	G	A	G	A	G	G	A	A	C	C	G	G	C	C	G	G	A	A	T	T	A	A	T	T	G	G	C	C	T	T	G	G	T	T	A	G	G	G	C	C	A	G	C	T	A	G	A	A	C	T	G	A	G	A	T	G	C	T	C	C	G	G	T	T	G	G	C	C	T	T	G	G	T	T	NA	NA	C	C	C	C	T	C	C	C	T	T	T	C	T	T	G	G	T	T	A	G	C	T	G	A	C	T	C	T	C	C	G	C	T	T	T	T	G	G	G	G	G	G	T	T	T	T	G	G	T	T	A	T	G	G	A	A	T	T	G	G	G	G	T	T	T	T	A	A	A	A	T	T	A	A	T	T	A	A	T	T	T	T	C	C	G	G	T	T	G	A	C	C	T	T	A	A	A	A	G	G	A	A	T	A	G	A	A	A	G	G	G	G	T	T	T	T	T	T	T	T	C	C	G	G	T	T	A	A	A	A	G	A	T	C	T	T	A	A	C	C	G	G	A	A	G	G	C	T	T	T	A	A	C	A	C	C	G	G	A	A	A	C	C	T	A	A	T	T	G	A	A	G	C	C	G	G	G	G	C	C	T	T	C	C	C	C	G	G	T	C	C	C	C	T	G	A	C	C	A	A	C	C	T	A	C	C	A	A	T	T	T	T	A	A	G	A	G	G	T	T	G	G	C	C	G	A	A	T	A	A	T	C	T	T	A	A	T	C	C	C	A	A	C	C	T	T	T	T	T	T	A	A	A	A	G	G	G	G	C	C	C	C	C	C	C	C	C	C	C	A	G	G	A	G	G	G	T	C	T	T	G	G	T	T	A	T	T	T	G	G	A	A	G	G	G	G	T	T	A	A	A	A	C	C	G	G	G	G	A	A	A	A	T	T	A	A	C	C	T	T	C	C	G	G	C	C	A	A	G	G	C	C	T	T	C	C	G	G	A	A	C	C	C	C	C	C	G	G	G	G	T	T	T	T	A	A	T	T	C	C	A	A	T	T	A	A	C	C	G	G	G	G	A	A	G	G	A	A	G	G	T	T	C	C	G	G	C	C	T	T	G	G	T	T	G	G	A	A	T	T	C	C	A	A	G	G	G	G	C	C	C	C	T	T	C	C	G	G	G	G	T	T	C	C	A	A	A	A	C	C	G	G	T	T	T	T	C	C	C	C	T	T	T	T	G	G	T	T	G	G	T	T	G	G	T	T	C	C	G	G	G	G	T	T	C	C	G	G	C	C	C	C	G	G	G	G	T	T	T	T	T	T	T	T	G	G	G	G	G	G	T	T	A	A	A	A	G	G	C	C	T	T	G	G	A	A	C	C	T	T	G	G	C	C	C	C	A	A	G	G	T	T	C	C	T	T	G	G	T	T	A	A	C	C	G	G	A	A	T	T	T	T	C	C	A	A	T	T	G	G	C	C	A	A	G	G	A	A	A	A	T	T	C	C	A	A	G	G	A	A	A	A	T	T	G	G	T	T	C	C	G	G	C	C	A	A	A	A	T	T	A	A	G	G	C	C	G	G	C	C	C	C	T	T	T	T	G	G	C	C	C	C	A	A	T	T	T	T	C	C	T	T	T	T	C	C	C	C	T	T	C	C	C	C	C	C	G	G	T	T	C	C	T	T	C	C	T	T	C	C	T	T	G	G	G	G	T	T	G	G	C	C	A	A	A	A	C	C	C	C	T	T	A	A	C	C	G	G	A	A	A	A	C	C	G	G	A	A	T	T	C	C	C	C	C	C	T	T	T	T	T	T	T	T	T	T	C	C	C	C	A	A	C	C	A	A	A	A	T	T	G	G	G	G	G	G	T	T	G	G	C	C	G	G	T	T	G	G	C	C	G	G	C	C	T	T	T	T	C	C	C	C	A	A	A	A	C	C	T	T	T	T	C	C	T	T	C	C	C	C	G	G	A	A	C	C	G	G	C	C	C	C	G	G	C	C	G	G	T	T	T	T	C	C	A	A	A	A	T	T	G	G	G	G	T	T	A	A	A	A	C	C	G	G	A	A	A	A	T	T	T	T	G	G	T	T	A	A	A	A	A	A	C	C	C	C	A	A	T	T	G	G	G	G	G	G	A	A	C	C	G	G	A	A	A	A	G	G	T	T	G	G	A	A	A	A	G	G	G	G	A	A	G	G	G	G	T	T	T	T	C	C	G	G	T	T	A	A	A	A	G	G	C	C	C	C	T	T	G	G	A	A	C	C	C	C	G	G	C	C	T	T	T	T	G	G	C	C	C	C	C	C	A	A	A	A	T	T	A	A	C	C	G	G	C	C	T	T	G	G	A	A	T	T	A	A	G	G	A	A	G	G	A	A	G	G	C	C	G	G	A	A	A	A	A	A	G	G	G	G	A	A	T	T	G	G	G	G	G	G	C	C	G	G	A	A	T	T	A	A	C	C	A	A	G	G	A	A	C	C	A	A	G	G	A	A	G	G	A	A	A	A	C	C	C	C	G	G	T	T	T	T	G	G	G	G	G	G	C	C	G	G	G	G	C	C	T	T	C	C	A	A	G	G	T	T	A	A	G	G	C	C	A	A	G	G	A	A	G	G	G	G	G	G	A	A	T	T	T	T	A	A	C	C	G	G	T	T	A	A	G	G	T	T	C	C	C	C	T	T	G	G	A	A	C	C	G	G	A	A	A	A	A	A	G	G	A	A	C	C	A	A	T	T	G	G	G	G	T	T	A	A	G	G	A	A	A	A	C	C	C	C	A	A	T	T	G	G	T	T	C	C	G	G	T	T	A	A	T	T	G	G	T	T	G	G	A	A	T	T	A	A	C	C	C	C	G	G	A	A	C	C	A	A	G	G	C	C	T	T	T	T	A	A	T	T	G	G	C	C	G	G	C	C	A	A	G	G	G	G	T	T	C	C	G	G	C	C	T	T	A	A	C	C	G	G	T	T	T	T	C	C	G	G	C	C	C	C	G	G	C	C	G	G	G	G	A	A	A	A	G	G	A	A	T	T	C	C	T	T	A	A	C	C	T	T	C	C	G	G	A	A	A	A	T	T	A	A	T	T	G	G	A	A	G	G	A	A	C	C	G	G	T	T	G	G	T	T	T	T	G	G	C	C	A	G	T	T	A	A	T	T	G	G	C	C	G	G	G	G	A	A	C	C	G	G	G	G	G	G	C	C	G	G	A	A	T	T	T	T	C	C	C	C	C	C	T	T	C	C	A	A	C	C	T	T	G	G	A	A	T	T	T	T	C	C	T	T	A	A	T	T	A	A	T	T	T	T	C	C	A	A	A	A	A	A	A	A	G	G	C	C	A	A	G	G	C	C	C	C	T	T	C	C	C	C	A	A	A	A	A	A	A	A	T	T	G	G	A	A	C	C	G	G	A	A	A	A	C	C	G	G	C	C	G	G	A	A	T	T	G	G	T	T	T	T	C	C	G	G	T	T	A	A	T	T	G	G	C	C	C	C	A	A	G	G	G	G	G	G	A	A	T	T	C	C	T	T	A	A	A	A	C	C	C	C	C	C	G	G	C	C	C	C	A	A	G	G	G	G	A	A	A	A	A	A	C	C	T	T	T	T	G	G	G	G	A	A	T	T	C	C	C	C	G	G	T	T	C	C	T	T	A	A	C	C	A	A	A	A	C	C	A	A	C	C	A	A	T	T	T	T	G	G	T	T	T	T	A	A	T	T	C	C	C	C	G	G	C	C	G	G	A	A	C	C	T	T	G	G	G	G	G	G	G	G	A	A	C	C	A	A	G	G	G	G	C	C	A	A	T	T	A	A	C	C	A	A	C	C	C	C	T	T	G	G	T	T	G	G	C	C	G	G	A	A	C	C	C	C	T	T	G	G	T	T	A	A	A	A	C	C	T	T	G	G	G	G	C	C	A	A	A	A	C	C	T	T	A	A	T	T	C	C	C	C	A	A	G	G	C	C	G	G	C	C	A	A	A	A	C	C	T	T	A	A	C	C	C	C	T	T	C	C	C	C	G	G	A	A	G	G	T	T	G	G	G	G	T	T	A	A	T	T	C	C	G	G	G	G	A	A	T	T	G	G	T	T	C	C	G	G	C	C	C	C	T	T	G	G	G	G	G	G	A	A	G	G	T	T	C	C	C	C	G	G	C	C	G	G	A	A	T	T	C	C	G	G	G	G	C	C	C	C	G	G	A	A	G	G	T	T	A	A	C	C	C	C	T	T	G	G	A	A	C	C	A	A	T	T	A	A	C	C	C	C	A	A	C	C	G	G	G	G	T	T	G	G	T	T	G	G	C	C	G	G	T	T	T	T	G	G	C	C	T	T	G	G	G	G	T	T	T	T	A	A	C	C	A	A	T	T	G	G	A	A	T	T	C	C	A	A	C	C	T	T	T	T	T	T	A	A	T	T	T	T	G	G	A	A	G	G	T	T	A	A	C	C	T	T	A	A	T	T	G	G	T	T	T	T	T	T	T	T	C	C	C	C	C	C	T	T	T	T	A	A	A	A	C	C	C	C	T	T	A	A	C	C	G	G	T	T	G	G	T	T	G	G	C	C	T	T	C	C	A	A	T	T	A	A	G	G	A	A	C	C	A	A	G	G	C	C	A	A	A	A	G	G	A	A	C	C	A	A	A	A	A	A	C	C	A	A	C	C	A	A	G	G	G	G	G	G	C	C	C	C	G	G	G	G	T	T	G	G	C	C	T	T	T	T	G	G	A	A	T	T	A	A	G	G	G	G	G	G	G	G	G	G	C	C	A	A	G	G	C	C	T	T	T	T	G	G	A	A	C	C	C	C	C	C	G	G	G	G	G	G	A	A	G	G	T	T	G	G	G	G	C	C	T	T	A	A	A	A	C	C	C	C	T	T	G	G	A	A	C	C	G	G	C	C	G	G	G	G	A	A	G	G	A	A	T	T	G	G	A	A	T	T	G	G	T	T	A	A	A	A	C	C	T	T	A	A	A	A	A	A	T	T	A	A	G	G	G	G	G	G	C	C	G	G	C	C	T	T	A	A	T	T	C	C	T	T	G	G	T	T	T	T	A	A	T	T	G	G	G	G	G	G	T	T	T	T	A	A	A	A	T	T	C	C	T	T	A	A	A	A	G	G	G	G	A	A	G	G	A	A	T	T	A	A	C	C	A	A	C	C	G	G	G	G	A	A	C	C	A	A	A	A	A	A	C	C	G	G	C	C	C	C	G	G	A	A	T	T	A	A	C	C	A	A	C	C	T	T	G	G	A	A	T	T	C	C	G	G	C	C	T	T	T	T	G	G	A	A	A	A	T	T	T	T	A	A	A	A	G	G	G	G	G	G	T	T	G	G	C	C	G	G	G	G	A	A	G	G	A	A	T	T	T	T	T	T	C	C	T	T	A	A	T	T	T	T	A	A	A	A	T	T	G	G	C	C	T	T	C	C	A	A	T	T	C	C	G	G	G	G	NA	NA	T	T	C	C	C	C	G	G	C	C	T	T	G	G	C	C	C	C	A	A	T	T	C	C	C	C	A	A	A	A	G	G	T	T	T	T	C	C	G	G	G	G	C	C	C	C	T	T	T	T	G	G	G	G	C	C	G	G	G	G	C	C	G	G	C	C	T	T	G	G	C	C	C	C	C	C	C	C	C	C	A	A	G	G	T	T	A	A	G	G	A	A	C	C	A	A	C	C	C	C	C	C	C	C	T	T	T	T	A	A	A	A	T	T	A	A	T	T	C	C	T	T	A	A	G	G	A	A	T	T	G	G	A	A	G	G	C	C	A	A	G	G	T	T	T	T	C	C	G	G	G	G	C	C	C	C	G	G	C	C	G	G	T	T	A	A	A	A	A	A	C	C	A	A	C	C	C	C	A	A	G	G	A	A	G	G	C	C	T	T	C	C	A	A	G	G	A	A	T	T	G	G	G	G	G	G	G	G	C	C	C	C	C	C	T	T	C	C	A	A	C	C	C	C	G	G	G	G	C	C	G	G	G	G	G	G	A	A	A	A	A	A	A	A	C	C	T	T	C	C	T	T	C	C	T	T	C	C	T	T	A	A	C	C	G	G	A	A	C	C	T	T	C	C	T	T	T	T	T	T	G	G	C	C	C	C	T	T	G	G	T	T	C	C	G	G	G	G	C	C	T	T	C	C	T	T	G	G	T	T	C	C	A	A	A	A	G	G	T	T	G	G	C	C	A	A	C	C	C	C	C	C	C	C	A	A	C	C	G	G	T	T	C	C	T	T	T	T	C	C	T	T	T	T	A	A	C	C	A	A	T	T	T	T	C	C	G	G	A	A	G	G	T	T	G	G	G	G	C	C	G	G	C	C	C	C	T	T	T	T	A	A	T	T	A	A	C	C	C	C	G	G	C	C	C	C	G	G	C	C	G	G	G	G	C	C	C	C	T	T	G	G	C	C	T	T	C	C	G	G	G	G	C	C	G	G	A	A	C	C	C	C	G	G	C	C	A	A	C	C	T	T	C	C	A	A	G	G	C	C	T	T	C	C	G	G	A	A	G	G	T	T	C	C	T	T	G	G	C	C	T	T	T	T	T	T	A	A	G	G	G	G	G	G	G	G	G	G	C	C	A	A	A	A	T	T	G	G	T	T	T	T	G	G	T	T	G	G	C	C	A	A	T	T	C	C	C	C	C	C	C	C	T	T	A	A	C	C	A	A	G	G	A	A	T	T	C	C	C	C	T	T	G	G	C	C	C	C	A	A	G	G	C	C	T	T	G	G	C	C	A	A	G	G	G	G	T	T	C	C	G	G	T	T	G	G	T	T	T	T	A	A	A	A	A	A	T	T	T	T	G	G	A	A	C	C	T	T	T	T	T	T	G	G	A	A	G	G	A	A	A	A	A	A	T	T	T	T	G	G	G	G	A	A	T	C	C	C	C	C	G	G	G	G	A	A	T	T	A	A	G	G	T	T	A	A	T	T	G	G	A	A	T	T	A	A	T	T	A	A	C	C	C	C	C	C	C	C	C	C	G	G	T	T	G	G	A	A	G	G	G	G	C	C	A	A	T	T	A	A	G	G	A	A	G	G	T	T	A	A	T	T	G	G	G	G	T	T	C	C	T	T	G	G	C	C	G	G	A	A	G	G	T	T	C	C	A	A	T	T	G	G	T	T	G	G	G	G	A	A	T	T	C	C	T	T	T	T	C	C	T	T	A	A	A	A	C	C	A	A	T	T	G	G	A	A	A	A	T	T	C	C	A	A	A	A	A	A	G	G	G	G	G	G	T	T	T	T	A	A	G	G	C	C	A	A	G	G	A	A	C	C	G	G	C	C	G	G	A	A	C	C	G	G	G	G	T	T	C	C	A	A	A	A	G	G	G	G	G	G	A	A	G	G	C	C	A	A	A	A	T	T	T	T	T	T	A	A	A	A	G	G	C	C	G	G	C	C	C	C	G	G	A	A	G	G	G	G	C	C	T	T	C	C	A	A	A	A	A	A	G	G	A	A	A	A	T	T	C	C	C	C	G	G	T	T	G	G	G	G	G	G	C	C	A	A	A	A	G	G	T	T	G	G	A	A	G	G	A	A	T	T	G	G	C	C	C	C	G	G	C	C	T	T	A	A	T	T	G	G	A	A	T	T	G	G	C	C	G	G	A	A	A	A	T	T	C	C	T	T	G	G	A	A	T	T	T	T	G	G	A	A	G	G	C	C	A	A	T	T	A	A	A	A	T	T	G	G	G	G	G	G	C	C	C	C	A	A	A	A	C	C	A	A	G	G	G	G	G	G	C	C	T	T	G	G	T	T	T	T	A	A	G	G	A	A	A	A	T	T	C	C	T	T	G	G	C	C	G	G	T	T	G	G	C	C	C	C	A	A	T	T	C	C	T	T	G	G	C	C	T	T	A	A	G	G	C	C	C	C	G	G	T	T	T	T	G	G	C	C	C	C	T	T	T	T	C	C	G	G	T	T	C	C	T	T	C	C	C	C	G	G	G	G	T	T	A	A	G	G	A	A	C	C	C	C	A	A	T	T	G	G	C	C	G	G	G	G	C	C	C	C	T	T	A	A	T	T	C	C	C	C	A	A	T	T	C	C	G	G	G	G	C	C	C	C	T	T	A	A	T	T	G	G	G	G	A	A	G	G	T	T	A	A	A	A	A	A	G	G	G	G	G	G	A	A	C	C	A	A	C	C	T	T	G	G	T	T	A	A	C	C	G	G	C	C	C	C	C	C	T	T	C	C	C	C	A	A	T	T	A	A	G	G	G	G	T	T	C	C	C	C	T	T	G	G	G	G	C	C	T	T	C	C	A	A	T	T	T	T	T	T	G	G	C	C	C	C	A	A	C	C	T	T	T	T	A	A	A	A	C	C	C	C	G	G	G	G	G	G	T	T	T	T	G	G	A	A	A	A	G	G	C	C	G	G	G	G	A	A	G	G	C	C	A	A	T	T	C	C	G	G	G	G	A	A	T	T	T	T	C	C	T	T	A	A	A	A	A	A	G	G	G	G	G	G	T	T	C	C	A	A	C	C	A	A	T	T	A	A	T	T	T	T	G	G	A	A	A	A	G	G	G	G	A	A	G	G	C	C	C	C	G	G	A	A	C	C	T	T	G	G	A	A	G	G	C	C	G	G	C	C	G	G	A	A	C	C	C	C	G	G	A	A	T	T	G	G	C	C	G	G	G	G	C	C	G	G	C	C	C	C	A	A	C	C	G	G	G	G	T	T	G	G	C	C	T	T	T	T	A	A	C	C	A	A	T	T	C	C	T	T	G	G	G	G	G	G	G	G	C	C	A	A	C	C	G	G	G	G	T	T	C	C	A	A	G	G	C	C	A	A	G	G	A	A	T	T	T	T	T	T	C	C	T	T	C	C	T	T	C	C	A	A	C	C	C	C	C	C	T	T	T	T	C	C	C	C	C	C	A	A	A	A	A	A	A	A	C	C	A	A	T	T	A	A	T	T	C	C	A	A	C	C	G	G	T	T	A	A	A	A	G	G	G	G	G	G	C	C	A	A	G	G	A	A	A	A	T	T	C	C	A	A	A	A	NA	NA	T	T	A	A	T	T	T	T	T	T	C	C	T	T	G	G	C	C	G	G	A	A	G	G	C	C	G	G	G	G	G	G	A	A	G	G	T	T	G	G	G	G	G	G	G	G	A	A	A	A	C	C	C	C	A	A	G	G	G	G	C	C	C	C	A	A	G	G	G	G	A	A	G	G	G	G	A	A	G	G	A	A	T	T	G	G	T	T	C	C	G	G	A	A	T	T	G	G	A	A	A	A	T	T	G	G	A	A	G	G	T	T	C	C	T	T	G	G	G	G	G	G	A	A	T	T	T	T	C	C	C	C	C	C	A	A	A	A	G	G	T	T	T	T	T	T	C	C	G	G	A	A	G	G	G	G	T	T	A	A	T	T	G	G	T	T	C	C	C	C	A	A	C	C	G	G	C	C	T	T	C	C	A	A	C	C	T	T	T	T	T	T	C	C	C	C	C	C	C	C	C	C	T	T	A	A	C	C	C	C	C	C	G	G	T	T	A	A	G	G	A	A	C	C	T	T	G	G	G	G	G	G	T	T	A	A	G	G	T	T	A	A	A	A	A	A	G	G	G	G	G	G	T	T	C	C	C	C	G	G	C	C	T	T	C	C	G	G	C	C	T	T	C	C	G	G	A	A	T	T	C	C	C	C	G	G	C	C	A	A	T	T	C	C	A	A	G	G	C	C	T	T	C	C	A	A	A	A	G	G	C	C	G	G	T	T	C	C	C	C	C	C	G	G	A	A	C	C	T	T	A	A	A	A	T	T	C	C	T	T	T	T	G	G	A	A	C	C	G	G	T	T	T	T	T	T	C	C	C	C	A	A	A	A	A	A	T	T	C	C	C	C	G	G	C	C	A	A	G	G	C	C	A	A	C	C	G	G	G	G	A	A	G	G	C	C	G	G	C	C	A	A	G	G	G	G	T	T	C	C	A	A	G	G	T	T	T	T	C	C	C	C	G	G	G	G	G	G	T	T	C	C	C	C	C	C	C	C	G	G	G	G	G	G	T	T	G	G	C	C	A	A	G	G	A	A	T	T	T	T	G	G	G	G	A	A	C	C	G	G	C	C	G	G	C	C	G	G	A	A	C	C	C	C	T	T	C	C	A	A	A	A	G	G	G	G	G	G	A	A	A	A	T	T	T	T	A	A	C	C	G	G	G	G	A	A	T	T	G	G	G	G	G	G	A	A	C	C	C	C	T	T	C	C	G	G	A	A	C	C	T	T	G	G	A	A	C	C	A	A	G	G	C	C	T	T	G	G	C	C	A	A	T	T	G	G	C	C	A	A	G	G	C	C	T	T	T	T	G	G	T	T	C	C	C	C	C	C	A	A	A	A	T	T	C	C	A	A	C	C	C	C	T	T	C	C	C	C	C	C	C	C	T	T	G	G	T	T	G	G	T	T	A	A	T	T	C	C	T	T	A	A	G	G	C	C	T	T	T	T	C	C	C	C	G	G	T	T	G	G	C	C	A	A	T	T	A	A	C	C	G	G	G	G	G	G	T	T	G	G	A	A	G	G	A	A	C	C	G	G	A	A	A	A	G	G	G	G	A	A	G	G	T	T	T	T	T	T	A	A	T	T	C	C	T	T	G	G	T	T	G	G	A	A	C	C	A	A	T	T	G	G	T	T	C	C	T	T	T	T	G	G	C	C	T	T	G	G	A	A	A	A	G	G	T	T	G	G	G	G	G	G	C	C	G	G	G	G	T	T	T	T	C	C	A	A	C	C	C	C	C	C	C	C	C	C	A	A	A	A	A	A	C	C	G	G	T	T	G	G	A	A	C	C	C	C	G	G	A	A	A	A	C	C	G	G	A	A	G	G	T	T	A	A	C	C	G	G	T	T	G	G	G	G	C	C	G	G	G	G	G	G	C	C	A	A	C	C	G	G	C	C	C	C	A	A	G	G	T	T	G	G	C	C	C	C	A	A	C	C	A	A	G	G	G	G	C	C	G	G	T	T	C	C	G	T	A	A	A	A	G	G	T	T	A	A	A	A	C	C	T	T	G	G	C	C	C	C	C	C	C	C	G	G	A	A	A	A	G	G	T	T	C	C	T	T	G	G	A	A	G	G	G	G	G	G	C	C	A	A	C	C	T	T	C	C	C	C	A	A	A	A	A	A	T	T	A	A	A	A	G	G	A	A	A	A	A	A	T	T	T	T	A	A	C	C	G	G	A	A	C	C	T	T	A	A	C	C	A	A	G	G	C	C	G	G	A	A	G	G	A	A	C	C	C	C	A	A	C	C	A	A	G	G	G	G	G	G	T	T	G	G	G	G	T	T	C	C	G	G	G	G	T	T	A	A	G	G	T	T	A	A	C	C	G	G	T	T	G	G	G	G	G	G	A	A	A	A	G	G	T	T	A	A	T	T	G	G	C	C	G	G	C	C	C	C	C	C	A	A	G	G	G	G	G	G	C	C	G	G	A	A	C	C	T	T	G	G	T	T	G	G	A	A	A	A	T	T	C	C	T	T	T	T	C	C	C	C	G	G	G	G	A	A	G	G	G	G	C	C	C	C	T	T	C	C	G	G	G	G	T	T	G	G	G	G	T	T	A	A	G	G	A	A	A	A	A	A	A	A	C	C	A	A	G	G	G	G	G	G	G	G	G	G	T	T	G	G	C	C	G	G	G	G	C	C	G	G	G	G	G	G	G	G	T	T	T	T	A	A	A	A	A	A	G	G	T	T	G	G	G	G	G	G	G	G	G	G	A	A	C	C	NA	NA	C	C	G	G	T	T	G	G	T	T	A	A	G	G	T	T	G	G	C	C	C	C	T	T	A	A	A	A	C	C	G	G	T	T	A	A	G	G	G	G	T	T	G	G	C	C	A	A	C	C	C	C	C	C	C	C	C	C	A	A	C	C	G	G	C	C	T	T	A	A	C	C	T	T	C	C	C	C	G	G	A	A	C	C	A	A	T	T	G	G	G	G	T	T	A	A	G	G	G	G	C	C	T	T	C	C	C	C	T	T	A	A	G	G	C	C	A	A	T	T	G	G	C	C	A	A	A	A	C	C	T	T	C	C	A	A	G	G	C	C	T	T	C	C	C	C	C	C	C	C	T	T	T	T	T	T	A	A	T	T	C	C	A	A	C	C	A	A	T	T	G	G	G	G	T	T	A	A	NA	NA	G	G	T	T	G	G	C	C	T	T	C	C	T	T	T	T	A	A	A	A	G	G	C	C	G	G	C	C	C	C	T	T	T	T	A	A	T	T	C	C	A	A	C	C	G	G	C	C	C	C	A	A	C	C	C	C	G	G	A	A	C	C	A	A	C	C	C	C	C	C	G	G	G	G	C	C	T	T	G	G	C	C	A	A	A	A	T	T	C	C	G	G	A	A	G	G	A	A	A	A	A	A	G	G	T	T	C	C	A	A	G	G	A	A	T	T	C	C	A	A	G	G	A	A	G	G	C	C	T	T	G	G	C	C	C	C	C	C	A	A	C	C	C	C	C	C	G	G	G	G	T	T	T	T	A	A	A	A	C	C	T	T	G	G	G	G	T	T	T	T	C	C	T	T	T	T	G	G	A	A	T	T	G	G	A	A	T	T	C	C	C	C	G	G	A	A	G	G	T	T	A	A	C	C	A	A	T	T	T	T	C	C	T	T	G	G	A	A	A	A	A	A	C	C	A	A	C	C	A	A	T	T	G	G	A	A	C	C	G	G	C	C	G	G	G	G	C	C	C	C	T	T	T	T	G	G	T	T	A	A	C	C	A	A	G	G	A	A	C	C	A	A	C	C	T	T	T	T	T	T	A	A	A	A	G	G	G	G	A	A	T	T	T	T	G	G	T	T	G	G	C	C	C	C	C	C	G	G	T	T	T	T	G	G	C	C	T	T	T	T	G	G	A	A	T	T	A	A	C	C	C	C	T	T	G	G	G	G	C	C	G	G	C	C	C	C	G	G	A	A	C	C	A	A	G	G	T	T	G	G	C	C	A	A	A	A	T	T	C	C	G	G	T	T	T	T	A	A	A	A	A	A	T	T	C	C	C	C	A	A	G	G	T	T	A	A	T	T	T	T	T	T	T	T	T	T	C	C	C	C	G	G	G	G	G	G	C	C	A	A	A	A	C	C	T	T	G	G	T	T	A	A	T	T	T	T	G	G	G	G	A	A	A	A	G	G	C	C	T	T	A	A	T	T	A	A	C	C	A	A	A	A	T	T	C	C	G	G	G	G	G	G	G	G	C	C	C	C	T	T	A	A	T	T	T	T	T	T	T	T	T	T	T	T	A	A	T	T	A	A	G	G	G	G	T	T	C	C	G	G	G	G	A	A	T	T	T	T	A	A	C	C	C	C	A	A	G	G	G	G	C	C	C	C	C	C	C	C	T	T	A	A	G	G	G	G	C	C	C	C	T	T	T	T	G	G	A	A	A	A	C	C	C	C	A	A	T	T	G	G	T	T	C	C	A	A	G	G	G	G	T	T	T	T	T	T	C	C	T	T	G	G	A	A	T	T	T	T	C	C	A	A	G	G	A	A	G	G	A	A	C	C	A	A	G	G	G	G	A	A	A	A	T	T	C	C	G	G	G	G	A	A	C	C	C	C	G	G	C	C	T	T	C	C	T	T	C	C	C	C	G	G	A	A	T	T	T	T	A	A	C	C	A	A	A	A	G	G	T	T	C	C	T	T	C	C	A	A	T	T	T	T	G	G	A	A	C	C	T	T	A	A	G	G	C	C	T	T	T	T	T	T	C	C	G	G	C	C	C	C	G	G	T	T	G	G	T	T	A	A	G	G	A	A	T	T	T	T	T	T	G	G	A	A	G	G	G	G	C	C	A	A	A	A	A	A	A	A	T	T	C	C	G	G	T	T	C	C	A	A	G	G	T	T	G	G	T	T	C	C	G	G	A	A	A	A	A	A	T	T	A	A	C	C	C	C	A	A	A	A	A	A	G	G	G	G	C	C	C	C	C	C	G	G	A	A	A	A	G	G	A	A	T	T	C	C	C	C	T	T	G	G	A	A	G	G	T	T	A	A	C	C	C	C	C	C	G	G	T	T	A	A	G	G	A	A	T	T	G	G	C	C	C	C	A	A	A	A	A	A	G	G	A	A	G	G	C	C	C	C	T	T	T	T	G	G	A	A	T	T	A	A	A	A	C	C	G	G	G	G	A	A	G	G	A	A	T	T	C	C	A	A	C	C	A	A	T	T	NA	NA	C	C	T	T	C	C	G	G	A	A	G	G	G	G	C	C	T	T	A	A	G	G	G	G	G	G	T	T	G	G	G	G	G	G	G	G	G	G	C	C	C	C	G	G	T	T	G	G	A	A	C	C	A	A	G	G	T	T	G	G	T	T	NA	NA	C	C	C	C	G	G	A	A	G	G	C	C	T	T	G	G	G	G	C	C	C	C	T	T	T	T	C	C	C	C	G	G	G	G	G	G	C	C	C	C	C	C	G	G	A	A	A	A	C	C	G	G	G	G	A	A	G	G	G	G	C	C	C	C	C	C	C	C	C	C	A	A	C	C	G	G	G	G	C	C	C	C	C	C	T	T	G	G	A	A	C	C	C	C	A	A	C	C	T	T	T	T	G	G	C	C	A	A	A	A	C	C	T	T	C	C	A	A	A	A	A	A	G	G	A	A	T	T	A	A	G	G	A	A	A	A	C	C	G	G	C	C	G	G	C	C	A	A	G	G	G	G	A	A	G	G	T	T	T	T	G	G	T	T	T	T	A	A	A	A	G	G	C	C	G	G	A	A	C	C	T	T	C	C	C	C	C	C	T	T	T	T	A	A	T	T	G	G	G	G	G	G	G	G	G	G	A	A	C	C	A	A	G	G	C	C	G	G	C	C	T	T	T	T	G	G	G	G	A	A	G	G	T	T	G	G	T	T	G	G	T	T	A	A	A	A	G	G	G	G	T	T	G	G	C	C	A	A	C	C	G	G	T	T	G	G	C	C	A	A	T	T	C	C	A	A	A	A	T	T	C	C	A	A	T	T	C	C	C	C	C	C	C	C	C	C	G	G	A	A	G	G	G	G	C	C	T	T	C	C	C	C	A	A	A	A	C	C	G	G	G	G	C	C	G	G	G	G	T	T	A	A	A	A	G	G	G	G	A	A	C	C	T	T	A	A	G	G	A	A	C	C	A	A	T	T	G	G	T	T	C	C	T	T	T	T	G	G	C	C	A	A	A	A	G	G	G	G	T	T	C	C	T	T	G	G	A	A	A	A	T	T	T	T	G	G	T	T	C	C	G	G	G	G	A	A	G	G	C	C	C	C	T	T	T	T	T	T	A	A	T	T	T	T	A	A	A	A	A	A	T	T	C	C	A	A	A	A	C	C	G	G	G	G	A	A	T	T	C	C	G	G	A	A	A	A	T	T	A	A	T	T	C	C	T	T	G	G	C	C	C	C	A	A	C	C	C	C	A	A	A	A	T	T	A	A	G	G	T	T	A	A	C	C	C	C	C	C	T	T	C	C	C	C	C	C	C	C	C	C	T	T	T	T	T	T	T	T	A	A	A	A	G	G	G	G	A	A	T	T	G	G	T	T	A	A	T	T	C	C	C	C	C	C	T	T	C	C	A	A	A	A	G	G	G	G	C	C	A	A	G	G	C	C	A	A	T	T	C	C	C	C	C	C	A	A	C	C	T	T	A	A	T	T	C	C	C	C	C	C	A	A	C	C	G	G	A	A	G	G	T	T	A	A	T	T	T	T	T	T	T	T	C	C	G	G	G	G	C	C	C	C	G	G	G	G	G	G	T	T	T	T	G	G	G	G	T	T	G	G	A	A	A	A	G	G	T	T	A	A	T	T	A	A	G	G	G	G	T	T	A	A	G	G	A	A	G	G	A	A	A	A	T	T	T	T	G	G	G	G	T	T	A	A	G	G	A	A	A	A	C	C	A	A	A	A	C	C	C	T	C	C	C	C	T	T	C	C	C	C	T	T	T	T	T	T	G	G	T	T	C	C	G	G	C	C	C	C	T	T	G	G	G	G	A	A	A	A	G	G	A	A	T	T	C	C	T	T	T	T	C	C	T	T	T	T	C	C	T	T	T	T	G	G	C	C	G	G	C	C	C	C	G	G	C	C	G	G	C	C	G	G	A	A	A	A	G	G	G	G	C	C	G	G	A	A	G	G	C	C	G	G	G	G	G	G	C	C	A	A	T	T	A	A	G	G	T	T	G	G	C	C	T	T	G	G	T	T	A	A	A	A	C	C	T	T	G	G	A	A	T	T	A	A	T	T	C	C	A	A	G	G	A	A	A	A	G	G	T	T	A	A	A	A	C	C	A	A	C	C	G	G	G	G	G	G	C	C	G	G	G	G	T	T	G	G	C	C	A	A	C	C	A	A	C	C	G	G	T	T	A	A	C	C	A	A	A	A	C	C	G	G	G	G	C	C	A	A	C	C	T	T	C	C	G	G	T	T	G	G	A	A	T	T	A	A	T	T	G	G	A	A	T	T	G	G	G	G	G	G	G	G	C	C	A	A	A	A	A	A	G	G	A	A	T	T	C	C	C	C	T	T	C	C	G	G	T	T	G	G	C	C	T	T	T	T	T	T	T	T	C	C	G	G	G	G	G	G	C	C	G	G	G	G	A	A	C	C	T	T	T	T	G	G	A	A	T	T	C	C	G	G	T	T	G	G	G	G	T	T	T	T	T	T	G	G	A	A	C	C	C	C	T	T	C	C	A	A	C	C	G	G	C	C	C	C	G	G	A	A	A	A	A	A	C	C	G	G	C	C	G	G	C	C	C	C	G	G	G	G	T	T	T	T	C	C	G	G	C	C	G	G	G	G	G	G	G	G	C	C	G	G	C	C	T	T	T	T	C	C	T	T	T	T	C	C	T	T	G	G	G	G	G	G	G	G	C	C	G	G	C	C	G	G	A	A	C	C	C	C	A	A	A	A	G	G	G	G	C	C	A	A	A	A	G	G	A	A	T	T	A	A	T	T	T	T	A	A	G	G	G	G	A	A	G	G	G	G	C	C	G	G	A	A	C	C	T	T	C	C	A	A	G	G	G	G	G	G	C	C	C	C	G	G	C	C	C	C	A	A	A	A	G	G	C	C	T	T	A	A	G	G	T	T	T	T	T	T	T	T	G	G	G	G	T	T	C	C	C	C	G	G	A	A	T	T	G	G	C	C	G	G	C	C	C	C	A	A	A	A	T	T	G	G	T	T	T	T	G	G	T	T	G	G	T	T	T	T	T	T	G	G	G	G	A	A	G	G	G	G	C	C	G	G	G	G	A	A	G	G	T	T	T	T	A	A	T	T	G	G	C	C	C	C	G	G	T	T	T	T	G	G	C	C	A	A	T	T	C	C	C	C	T	T	T	T	C	C	G	G	T	T	C	C	A	A	G	G	A	A	C	C	C	C	A	A	A	A	A	A	C	C	G	G	G	G	A	A	T	T	A	A	C	C	A	A	G	G	G	G	G	G	A	A	A	A	C	C	T	T	C	C	A	A	C	C	A	A	A	A	A	A	G	G	A	A	A	A	T	T	C	C	T	T	T	T	G	G	T	T	C	C	T	T	T	T	A	A	C	C	C	C	A	A	A	A	A	A	G	G	G	G	G	G	C	C	T	T	T	T	A	A	C	C	G	G	A	A	G	G	G	G	A	A	T	T	G	G	A	A	C	C	A	A	A	A	C	C	T	T	T	T	T	T	G	G	T	T	T	T	C	C	T	T	C	C	A	A	A	A	G	G	A	A	T	T	G	G	C	C	G	G	A	A	G	G	A	A	C	C	G	G	C	C	A	A	G	G	A	A	T	T	G	G	G	G	G	G	A	A	A	A	G	G	G	G	A	A	A	A	G	G	G	G	A	A	G	G	G	G	G	G	C	C	G	G	T	T	G	G	C	C	C	C	G	G	T	T	G	G	T	T	G	G	T	T	C	C	G	G	C	C	A	A	T	T	T	T	A	A	T	T	G	G	T	T	C	C	C	C	C	C	G	G	C	C	A	A	T	T	T	T	A	A	G	G	G	G	A	A	G	G	C	C	T	T	G	G	T	T	C	C	A	A	C	C	C	C	G	G	T	T	C	C	A	A	A	A	T	T	T	T	G	G	T	T	G	G	C	C	T	T	G	G	C	C	G	G	A	A	C	C	C	C	T	T	T	T	A	A	T	T	C	C	A	A	T	T	T	T	C	C	C	C	A	A	G	G	C	C	A	A	C	C	G	G	T	T	T	T	T	T	G	G	A	A	C	C	G	G	T	T	C	C	A	A	G	G	A	A	G	G	T	T	G	G	C	C	A	A	A	A	T	T	C	C	G	G	A	A	C	C	T	T	G	G	T	T	A	A	A	A	G	G	T	T	T	T	G	G	T	T	G	G	T	T	T	T	C	C	G	G	C	C	C	C	G	G	G	G	A	A	C	C	T	T	A	A	C	C	C	C	C	C	A	A	C	C	A	A	A	A	C	C	G	G	A	A	C	C	G	G	G	G	G	G	T	T	C	C	A	A	A	A	G	G	G	G	T	T	A	A	G	G	G	G	C	C	A	A	A	A	T	T	G	G	G	G	A	A	A	A	G	G	T	T	G	G	C	C	C	C	A	A	G	G	C	C	G	G	A	A	G	G	T	T	C	C	G	G	A	A	T	T	A	A	A	A	C	C	T	T	G	G	G	G	A	A	G	G	A	A	G	G	C	C	C	C	G	G	A	A	T	T	G	G	T	T	A	A	T	T	T	T	T	T	T	T	T	T	T	T	A	A	A	A	A	A	C	C	T	T	G	G	G	G	G	G	C	C	G	G	C	C	G	G	G	G	C	C	G	G	T	T	C	C	A	A	T	T	C	C	A	A	C	C	C	C	A	A	A	A	G	G	T	T	G	G	T	T	G	G	T	T	T	T	T	T	G	G	A	A	G	G	G	G	G	G	A	A	T	T	A	A	A	A	G	G	C	C	G	G	G	G	G	G	G	G	T	T	C	C	T	T	T	T	C	C	G	G	G	G	G	G	G	G	A	A	T	T	G	G	T	T	C	C	C	C	G	G	C	C	C	C	C	C	G	G	T	T	G	G	A	A	C	C	G	G	C	C	A	A	C	C	A	A	C	C	C	C	T	T	T	T	T	T	T	T	C	C	G	G	A	A	T	T	T	T	C	C	G	G	C	C	C	C	T	T	A	A	C	C	A	A	T	T	T	T	T	T	T	T	G	G	C	C	C	C	G	G	C	C	T	T	A	A	A	A	A	A	T	T	A	A	C	C	T	T	C	C	C	C	A	A	A	A	C	C	C	C	T	T	G	G	C	C	C	C	G	G	G	G	C	C	A	A	C	C	T	T	G	G	T	T	A	A	T	T	C	C	T	T	G	G	T	T	G	G	G	G	G	G	T	T	C	C	G	G	C	C	A	A	C	C	A	A	G	G	C	C	G	G	G	G	C	C	T	T	A	A	A	A	A	A	T	T	A	A	C	C	A	A	A	A	C	C	C	C	A	A	A	A	A	A	T	T	T	T	C	C	T	T	C	C	G	G	G	G	G	G	C	C	G	G	A	A	A	A	G	G	C	C	C	C	G	G	C	C	T	T	A	A	G	G	G	G	G	G	T	T	A	A	G	G	A	A	G	G	G	G	T	T	T	T	T	T	A	A	A	A	A	A	C	C	G	G	G	G	G	G	C	C	C	C	A	A	A	A	C	C	T	T	C	C	G	G	T	T	C	C	G	G	C	C	G	G	C	C	T	T	A	A	NA	NA	A	A	G	G	A	A	T	T	G	G	T	T	T	T	G	G	T	T	G	G	G	G	C	C	G	G	C	C	G	G	A	A	A	A	G	G	C	C	T	T	T	C	T	C	T	T	G	G	C	G	C	C	T	C	T	C	A	A	G	G	G	G	C	C	G	A	G	G	C	C	A	A	A	A	T	T	A	A	T	T	G	G	C	C	G	G	T	C	G	G	A	G	A	A	C	T	T	C	A	A	G	A	C	C	T	C	C	T	A	G	G	A	T	T	C	C	G	G	A	G	G	G	G	A	G	G	C	C	A	T	A	C	G	A	G	G	C	T	G	G	C	T	C	C	A	G	A	G	A	A	NA	NA	G	G	G	G	G	A	G	G	C	T	C	T	NA	NA	G	G	T	T	A	C	T	C	C	C	C	T	G	A	G	G	T	C	G	G	G	G	C	C	A	A	A	A	C	C	G	G	C	C	C	T	C	C	G	G	G	G	C	T	C	C	C	C	T	C	A	A	C	T	C	C	G	A	G	A	T	T	G	G	G	G	T	T	A	G	A	G	G	G	G	A	C	C	T	T	T	G	G	G	G	A	A	A	G	A	A	A	T	C	A	A	G	A	C	T	C	C	G	C	T	T	A	G	C	C	C	C	G	A	A	A	T	A	G	A	A	G	G	A	A	C	NA	NA	G	G	G	C	A	G	A	G	T	T	NA	NA	C	C	G	G	C	C	G	G	A	G	T	T	G	G	C	C	C	C	G	G	G	G	C	C	A	A	C	C	A	T	C	C	T	T	T	T	G	T	C	C	C	C	C	C	A	A	G	G	T	T	T	T	A	A	A	A	G	G	T	T	C	C	G	G	G	G	G	G	NA	NA	G	G	G	G	T	T	G	G	G	G	G	G	A	A	C	C	G	G	G	G	T	T	A	A	G	G	C	C	C	C	T	T	T	T	A	A	A	A	G	G	T	G	A	G	C	C	G	G	G	G	T	T	T	T	G	G	T	T	C	C	T	T	A	A	C	C	C	T	C	C	G	G	C	T	A	A	G	G	A	A	T	T	G	G	G	G	C	C	A	A	C	C	A	A	T	T	T	T	T	T	C	C	T	T	A	A	C	C	G	G	G	G	A	A	A	A	C	C	A	A	T	T	T	T	G	G	A	A	C	C	T	T	C	C	A	A	T	T	C	C	C	C	C	C	G	G	T	T	C	C	A	A	C	C	A	A	G	G	C	C	A	A	A	A	G	G	C	C	T	T	T	T	C	C	C	C	G	G	A	A	T	T	C	C	C	C	A	A	T	T	C	C	G	G	C	C	C	C	G	G	C	C	G	G	G	G	G	G	C	C	T	T	T	T	G	G	A	A	G	G	T	T	G	G	A	A	C	C	C	C	T	T	C	C	C	C	T	T	T	T	A	A	C	C	G	G	G	G	C	T	C	C	A	A	C	C	C	A	A	A	T	T	NA	NA	T	T	T	C	T	C	T	T	G	G	C	C	A	T	T	T	T	T	C	C	A	A	T	T	T	T	C	T	T	T	G	G	T	T	G	A	T	C	A	G	C	C	G	A	T	C	C	T	A	A	T	G	T	C	G	G	T	C	G	G	C	C	T	T	G	G	G	G	A	A	C	C	T	T	A	A	G	G	A	A	G	G	A	C	T	T	G	G	A	A	G	G	A	A	T	T	C	T	C	C	A	G	A	A	C	C	G	G	A	A	T	T	A	A	T	T	G	G	C	C	T	T	G	G	C	C	T	T	C	C	G	G	C	C	T	T	C	C	A	A	G	A	C	T	T	C	C	C	C	C	C	C	C	C	A	A	C	C	C	C	A	A	A	A	A	A	A	A	T	T	C	C	C	C	T	T	G	G	T	T	T	T	G	G	C	C	G	G	C	C	A	A	A	A	A	A	G	G	C	C	T	A	C	A	C	T	C	C	T	T	C	C	T	T	C	C	G	G	G	G	A	A	C	C	G	G	A	A	T	T	C	G	C	C	C	C	G	G	A	G	G	G	G	G	G	G	T	C	G	A	A	G	T	T	T	T	G	G	A	A	A	A	T	C	T	T	T	T	C	C	T	T	A	A	C	C	T	T	A	A	A	A	G	G	G	G	C	C	G	G	G	G	T	T	C	C	G	G	A	A	G	G	A	A	T	T	T	T	G	G	C	C	T	T	T	T	G	G	G	G	T	T	G	G	T	T	G	G	NA	NA	A	A	T	T	C	C	A	A	A	A	C	C	T	T	T	T	G	G	C	C	A	A	C	C	T	T	A	A	C	C	T	T	G	G	A	A	T	T	A	A	A	A	A	A	A	A	C	C	G	G	T	T	T	T	A	A	A	A	A	A	G	G	A	A	T	T	T	T	G	G	G	G	G	G	T	C	C	G	G	C	A	A	A	A	C	C	C	C	T	T	T	T	T	T	G	G	G	G	C	C	NA	NA	NA	NA	C	C	T	T	A	A	G	G	C	C	C	C	A	A	A	A	G	G	G	G	A	A	C	C	A	A	A	A	C	C	G	G	G	G	G	G	C	T	A	G	T	T	G	G	G	G	G	G	A	A	A	A	G	G	C	C	G	G	G	G	G	G	T	T	A	A	G	G	C	C	A	A	G	G	G	G	A	A	T	T	C	C	A	A	A	A	G	G	C	C	C	C	C	C	A	A	C	C	T	T	C	C	G	G	A	A	T	T	A	A	G	G	G	G	G	G	T	T	G	G	T	T	C	C	G	G	A	A	T	T	G	G	T	T	C	C	C	C	C	C	T	T	G	G	C	C	C	C	A	A	G	G	T	T	T	T	G	G	C	C	A	A	A	A	A	A	T	T	G	G	A	A	G	G	A	A	G	G	A	A	C	C	G	G	C	C	C	C	C	C	C	C	T	T	G	G	G	G	A	A	G	G	C	C	C	C	C	C	C	C	A	A	G	G	C	C	C	C	T	T	C	C	A	A	G	G	A	A	A	A	C	C	G	G	A	A	G	G	T	T	G	G	T	T	G	G	A	A	T	T	T	T	C	C	G	G	T	T	A	A	T	T	G	G	T	T	C	C	G	G	A	A	C	C	T	T	G	G	A	A	C	C	C	C	T	T	T	T	G	G	T	T	T	T	T	T	C	C	A	A	T	T	G	G	C	C	T	T	A	A	T	T	A	A	C	C	T	T	A	A	T	T	T	T	C	C	C	C	T	T	G	G	T	T	G	G	C	C	T	T	A	A	T	T	T	T	G	G	C	C	G	G	A	A	C	C	A	A	A	A	NA	NA	T	T	T	T	C	C	C	C	A	A	G	G	C	C	C	C	A	A	A	A	A	A	A	A	G	G	A	A	T	T	C	C	A	A	T	T	G	G	G	G	T	T	G	G	C	C	C	C	G	G	T	T	T	T	A	A	A	A	G	G	G	G	A	A	G	G	C	C	T	T	T	T	G	G	A	A	A	A	A	A	A	A	G	G	A	A	C	C	G	G	C	C	C	C	C	C	NA	NA	C	C	C	C	C	C	C	C	A	A	T	T	C	C	G	G	G	G	G	G	C	C	C	C	A	A	G	G	T	T	C	C	G	G	A	A	A	A	T	T	C	C	C	C	C	C	C	C	C	C	G	G	A	A	C	C	C	C	C	C	A	A	G	G	C	C	C	C	G	G	A	A	A	A	T	T	G	G	C	C	T	T	A	A	A	A	A	A	G	G	C	C	T	T	C	C	C	C	G	G	C	C	G	G	G	G	T	T	G	G	C	C	A	A	A	A	T	T	A	A	G	G	A	A	T	T	T	T	G	G	A	A	T	T	C	C	A	A	A	A	G	G	T	T	A	A	C	C	A	A	T	T	C	C	G	G	A	A	A	A	C	C	C	C	G	G	A	A	G	G	A	A	C	C	T	T	A	A	T	T	A	A	C	C	C	C	G	G	T	T	A	A	G	G	C	C	G	G	T	T	G	G	T	T	NA	NA	A	A	A	A	C	C	A	A	A	A	C	C	T	T	G	G	A	A	A	A	A	A	T	T	G	G	T	T	A	A	C	C	C	C	A	A	A	A	T	T	G	G	T	T	C	C	T	T	A	A	T	T	A	A	C	C	A	A	C	C	G	G	C	C	C	C	T	T	T	T	T	T	C	C	A	A	T	T	G	G	C	C	G	G	A	A	T	T	T	T	A	A	G	G	A	A	C	C	T	T	T	T	A	A	T	T	T	T	T	T	G	G	G	G	T	T	G	G	T	T	T	T	T	T	G	G	A	A	G	G	C	C	G	G	G	G	A	A	NA	NA	C	C	G	G	C	C	T	T	A	A	A	A	A	A	A	A	T	T	A	A	T	T	C	C	C	C	C	C	G	G	C	C	C	C	A	A	G	G	C	C	T	T	G	G	G	G	C	C	C	C	G	G	G	G	G	G	T	T	T	T	G	G	G	G	G	G	G	G	A	A	T	T	A	A	G	G	G	G	G	G	G	G	A	A	G	G	G	G	C	C	T	T	A	A	G	G	G	G	A	A	T	T	T	T	C	C	G	G	T	T	A	A	T	T	G	G	A	A	G	G	A	A	A	A	G	G	T	T	T	T	T	T	T	T	A	A	G	G	A	A	T	T	G	G	A	A	T	T	C	C	A	A	G	G	C	C	T	T	T	T	C	C	A	A	C	C	G	G	C	C	A	A	C	C	C	C	C	C	C	C	A	A	C	C	T	T	T	T	C	C	G	G	G	G	T	T	T	T	G	G	C	C	G	G	G	G	A	A	A	A	A	A	C	C	T	T	G	G	G	G	A	A	G	G	T	T	A	A	A	A	G	G	C	C	T	T	T	T	C	C	T	T	A	A	G	G	C	C	G	G	G	G	G	G	T	T	G	G	C	C	T	T	C	C	C	C	T	T	T	T	A	A	C	C	G	G	T	T	G	G	A	A	T	T	G	G	T	T	A	A	G	G	G	G	G	G	C	C	A	A	C	C	T	T	G	G	A	A	T	T	T	T	A	A	A	A	C	C	C	C	T	T	C	C	T	T	G	G	A	A	T	T	A	A	A	A	T	T	A	A	T	T	T	T	C	C	A	A	C	C	A	A	C	C	G	G	T	T	T	T	A	A	G	G	G	G	C	C	G	G	A	A	A	A	A	A	T	T	G	G	C	C	T	T	T	T	T	T	G	G	G	G	G	G	C	C	C	C	A	A	C	C	C	C	C	C	C	C	A	A	C	C	G	G	T	T	T	T	T	T	A	A	A	A	A	A	G	G	A	A	C	C	T	T	G	G	G	G	A	A	C	C	G	G	G	G	C	C	G	G	C	C	A	A	A	A	G	G	G	G	T	T	A	A	C	C	G	G	T	T	G	G	G	G	G	G	G	G	A	A	C	C	G	G	G	G	T	T	A	A	T	T	A	A	T	T	T	T	A	A	T	T	G	G	C	C	A	A	A	A	G	G	G	G	C	C	C	C	C	C	A	A	T	T	G	G	A	A	T	T	G	G	G	G	T	T	C	C	C	C	T	T	C	C	T	T	G	G	A	A	C	C	C	C	A	A	A	A	A	A	G	G	T	T	T	T	C	C	G	G	T	T	T	T	T	T	A	A	A	A	A	A	T	T	G	G	T	T	G	G	C	C	G	G	A	A	T	T	A	A	C	C	A	A	C	C	C	C	A	A	G	G	A	A	C	C	G	G	G	G	T	T	T	T	A	A	C	C	G	G	G	G	T	T	C	C	G	G	A	A	C	C	A	A	C	C	T	T	A	A	T	T	A	A	G	G	T	T	G	G	C	C	A	A	G	G	G	G	A	A	A	A	T	T	C	C	A	A	C	C	T	T	C	C	T	T	G	G	A	A	A	A	T	T	A	A	A	A	G	G	G	G	A	A	C	C	C	C	A	A	A	A	A	A	A	A	A	A	C	C	A	A	A	A	G	G	C	C	T	T	A	A	G	G	C	C	C	C	T	T	A	A	A	A	T	T	T	T	C	C	T	T	C	C	C	C	A	A	C	C	G	G	T	T	T	T	G	G	A	A	G	G	C	C	G	G	A	A	T	T	C	C	A	A	T	T	A	A	T	T	G	G	C	C	T	T	A	A	A	A	C	C	C	C	G	G	G	G	G	G	T	T	T	T	G	G	C	C	G	G	G	G	C	C	G	G	T	T	A	A	G	G	T	T	T	T	G	G	G	G	C	C	A	A	C	C	C	C	G	G	A	A	C	C	A	A	T	T	G	G	A	A	T	T	G	G	T	T	A	A	G	G	T	T	T	T	A	A	C	C	T	T	T	T	C	C	C	C	C	C	G	G	G	G	A	A	G	G	G	G	T	T	A	A	T	T	T	T	T	T	G	G	G	G	A	A	C	C	G	G	C	C	C	C	NA	NA	T	T	A	A	C	C	A	A	G	G	A	A	T	T	T	C	A	A	G	G	C	C	C	C	G	G	T	T	C	C	T	T	T	T	A	A	T	T	T	T	G	G	NA	NA	A	A	G	G	G	G	C	C	G	G	A	A	T	T	C	C	G	G	T	T	T	T	A	A	G	G	A	A	A	A	A	A	A	A	A	A	G	G	G	G	G	G	T	T	C	C	T	T	T	T	G	G	A	A	A	A	A	A	A	A	T	T	T	T	C	C	G	G	A	A	T	T	A	A	C	C	A	A	T	T	T	T	C	C	G	G	C	C	G	G	G	G	G	G	A	A	G	G	T	T	C	C	C	C	G	G	T	T	T	T	A	A	G	G	G	G	C	C	G	G	A	A	A	A	A	A	C	C	A	A	A	A	C	C
CC	OR1639f140	NA	NA	1	NA	C	C	G	G	C	C	T	T	A	A	T	T	C	C	A	A	G	G	A	A	G	G	C	C	G	G	A	A	A	A	G	G	T	C	A	A	G	G	G	G	G	G	G	G	A	A	G	G	C	C	A	A	G	G	C	C	C	C	A	A	A	A	C	C	T	T	A	A	T	T	C	C	A	A	T	T	G	G	C	C	A	A	G	G	T	T	G	G	A	A	G	G	G	G	A	A	G	G	T	T	G	G	T	T	A	A	C	C	C	C	A	A	A	A	A	A	C	C	T	T	C	C	G	G	C	C	A	A	A	A	G	G	G	G	C	C	G	G	C	C	C	C	C	C	C	C	A	A	C	C	G	G	T	T	A	A	G	G	A	A	G	G	T	T	T	T	G	G	C	C	C	C	T	T	T	T	T	C	C	C	C	C	A	A	A	A	C	C	T	T	NA	NA	G	G	A	A	A	A	A	A	C	C	C	C	T	T	C	C	G	G	G	G	T	T	C	C	A	A	A	A	T	T	A	A	G	G	A	A	A	A	G	G	T	T	A	A	T	T	T	T	G	G	C	C	T	T	T	T	C	C	G	G	T	T	C	C	T	T	C	C	G	G	T	T	C	C	T	T	G	G	A	A	A	A	G	G	G	G	C	C	A	A	A	A	T	T	T	T	G	G	C	C	G	G	C	C	C	C	T	T	G	G	T	T	C	C	A	A	A	A	C	C	T	T	C	C	C	C	C	C	T	T	T	T	T	T	T	T	A	A	T	T	T	T	C	C	A	A	G	G	G	G	C	C	A	A	G	G	T	C	A	A	C	C	T	C	G	G	C	C	G	G	C	C	G	G	C	C	C	C	C	C	A	A	T	T	G	G	T	T	T	T	A	A	C	C	C	C	C	C	A	A	G	G	C	C	G	G	A	A	G	G	C	C	G	G	G	G	C	C	C	C	A	A	A	A	C	C	T	T	T	T	C	C	C	C	G	G	A	A	G	G	G	G	T	T	C	C	G	G	T	T	A	A	A	A	G	G	T	T	A	A	C	C	C	C	NA	NA	A	A	T	T	C	C	C	C	C	C	A	A	G	G	G	G	NA	NA	A	A	T	T	T	T	A	A	G	G	T	T	T	T	G	G	C	C	A	A	G	G	C	C	G	G	T	T	G	G	C	C	A	A	G	G	C	C	T	T	A	A	T	T	C	C	G	G	A	A	T	T	G	G	A	A	C	C	A	A	C	C	C	C	C	C	T	T	A	A	T	T	A	A	G	G	T	T	A	A	G	G	G	G	G	G	A	A	C	C	A	A	T	T	T	T	C	C	C	C	G	G	A	A	T	T	T	T	C	C	T	T	C	C	C	C	G	G	T	C	G	G	A	A	C	C	G	G	C	C	C	C	A	A	NA	NA	G	G	T	T	C	C	G	G	G	G	C	C	G	G	G	G	G	G	G	G	T	T	T	T	A	A	G	G	A	A	C	C	G	G	C	C	A	A	T	T	C	C	G	G	C	C	T	T	G	G	NA	NA	C	C	G	G	C	C	C	C	C	C	G	G	G	G	G	G	A	A	C	C	A	A	T	T	A	A	G	G	NA	NA	C	C	T	T	G	G	C	C	G	G	C	C	A	A	T	T	A	A	C	C	G	G	C	C	A	A	A	A	T	T	A	A	C	C	C	C	T	T	G	G	T	T	T	T	A	A	G	G	C	C	A	A	C	C	T	T	T	T	T	T	T	T	A	A	T	T	A	A	T	T	A	A	C	C	G	G	G	G	A	A	C	C	A	A	A	A	C	C	A	A	A	A	T	T	C	C	T	T	C	C	T	T	G	G	C	C	C	C	C	C	T	T	C	C	G	G	C	C	G	G	G	G	T	T	T	T	C	C	G	G	C	C	A	A	G	G	G	G	G	G	A	A	C	C	G	G	T	T	C	C	G	G	A	A	G	G	T	T	A	A	C	C	T	T	T	T	G	G	C	C	T	T	C	C	C	C	T	T	C	C	C	C	A	A	G	G	A	A	G	G	A	A	G	G	T	T	C	C	G	G	C	C	T	T	G	G	A	A	T	T	C	C	G	G	C	C	G	G	C	C	A	A	C	C	C	C	T	T	A	A	A	A	C	C	A	A	NA	NA	A	A	C	C	G	G	T	T	T	T	C	C	C	C	A	A	T	T	A	A	G	G	T	T	A	A	G	G	C	C	G	G	T	T	A	A	G	G	C	C	G	G	A	A	G	G	G	G	G	G	G	G	A	A	A	A	C	C	A	A	G	G	C	C	C	C	G	G	G	G	C	C	A	A	T	T	C	C	T	T	G	G	G	G	G	G	A	A	G	G	G	G	T	T	C	C	T	T	A	A	A	A	A	A	C	C	T	T	T	T	G	G	A	A	A	A	A	A	T	T	A	A	G	G	A	A	C	C	C	C	A	A	A	A	G	G	G	G	G	G	G	G	C	C	A	A	G	G	A	A	T	T	C	C	C	C	C	C	G	G	T	T	G	G	C	C	A	A	A	A	G	G	T	T	A	A	T	T	G	G	A	A	T	T	C	C	C	C	T	T	A	A	T	T	C	C	T	T	C	C	C	C	A	A	T	T	G	G	A	A	C	C	G	G	G	G	G	G	C	C	A	A	A	A	T	T	C	C	C	C	A	A	C	C	G	G	C	C	G	G	G	G	A	A	T	T	A	A	G	G	G	G	A	A	A	A	A	A	C	C	G	G	C	C	C	C	C	C	G	G	G	G	T	T	NA	NA	A	A	T	T	T	T	A	A	T	T	G	G	A	A	C	C	C	C	A	A	A	A	G	G	A	A	G	G	C	C	C	C	A	A	A	A	G	G	A	A	C	C	T	T	G	G	G	G	A	A	NA	NA	G	G	T	T	A	A	G	G	C	C	A	A	C	C	T	T	A	A	C	C	C	C	C	C	T	T	A	A	T	T	C	C	T	T	C	C	T	T	A	A	G	G	A	A	C	C	T	T	G	G	T	T	T	T	G	G	A	G	G	G	T	T	A	A	C	C	G	G	T	T	G	G	C	T	G	T	G	G	G	T	C	C	A	A	G	G	G	G	T	A	T	T	G	G	C	C	C	C	G	G	C	C	C	C	G	G	C	C	G	G	T	G	C	C	T	C	A	A	T	G	C	C	T	T	G	G	A	A	A	A	T	T	A	A	C	C	C	C	A	G	T	T	T	T	G	G	C	C	T	T	C	C	T	T	G	G	T	T	A	A	A	A	C	C	C	C	A	G	G	A	T	T	C	C	T	C	G	G	G	G	G	G	G	G	G	G	G	G	C	C	A	G	A	G	T	T	C	C	A	A	T	T	T	C	C	C	T	T	C	C	C	C	T	T	G	A	A	A	G	G	T	C	G	G	T	T	T	T	G	G	G	G	G	G	C	C	A	A	C	T	G	G	G	G	NA	NA	G	G	C	C	C	G	A	A	C	C	T	T	G	G	C	C	C	C	C	C	G	G	T	T	G	G	C	C	C	C	C	C	T	T	G	G	G	G	G	G	T	T	A	A	G	G	T	T	A	A	NA	NA	A	A	G	G	G	G	G	G	A	A	C	C	G	G	T	T	G	G	G	G	C	C	C	C	C	C	G	G	C	C	G	G	G	T	A	A	G	G	G	G	T	T	C	C	C	C	G	G	G	G	T	T	C	C	T	T	C	C	A	A	G	G	C	C	C	C	C	C	C	C	C	C	G	G	G	G	A	A	C	C	G	G	G	G	T	T	A	A	T	T	C	C	A	A	G	G	C	C	T	T	A	A	T	T	C	C	G	G	G	G	C	C	G	G	C	C	G	G	A	A	C	C	A	A	C	C	G	G	C	C	C	C	C	C	A	A	A	A	G	G	G	G	A	A	G	G	G	G	C	C	A	A	G	G	G	G	A	A	C	C	G	G	A	A	A	A	C	C	A	A	G	G	NA	NA	A	A	A	A	A	A	A	A	T	T	T	T	C	C	G	G	T	T	NA	NA	G	G	C	C	A	A	G	G	G	G	A	A	T	T	G	G	A	A	G	G	G	G	T	T	A	A	A	A	G	G	C	C	G	G	A	A	T	T	A	A	A	A	G	G	C	C	T	T	G	G	G	G	T	T	A	A	T	T	C	C	T	T	A	A	T	T	A	A	G	G	G	G	C	C	G	G	A	A	A	A	G	G	G	G	A	A	A	A	C	C	G	G	C	C	G	G	T	T	G	G	A	A	C	C	T	T	G	G	G	G	G	G	G	G	G	G	A	A	A	A	C	C	T	T	C	C	C	C	A	A	G	G	G	G	A	A	C	C	NA	NA	T	T	T	T	C	C	G	G	T	T	A	A	A	A	G	G	C	C	A	A	A	A	T	T	A	A	G	G	G	G	C	C	C	C	G	G	C	C	G	G	A	A	C	C	A	A	G	G	T	T	T	T	G	G	C	C	C	C	G	G	C	C	A	A	C	C	G	G	A	A	G	G	T	T	G	G	G	G	A	A	C	C	T	T	G	G	A	A	C	C	T	T	C	C	A	A	G	G	T	T	T	T	G	G	A	A	T	T	G	G	A	A	NA	NA	G	G	T	T	C	C	C	C	A	A	A	A	G	G	A	A	C	C	C	C	C	C	G	G	T	T	A	A	T	T	G	G	G	G	G	G	G	G	C	C	T	T	A	A	A	A	T	T	A	A	T	T	C	C	T	T	A	A	C	C	G	G	G	G	A	A	G	G	G	G	C	C	T	T	G	G	G	G	C	C	G	G	T	T	C	C	T	T	A	A	C	C	A	A	G	G	C	C	C	C	T	T	C	C	G	G	T	T	C	C	G	G	C	C	C	C	A	A	T	T	G	G	T	T	C	C	C	C	T	T	G	G	C	C	T	T	A	A	G	G	T	T	G	G	T	T	G	G	G	G	G	G	A	A	G	G	T	T	G	G	G	G	G	G	G	G	T	T	C	C	T	T	C	C	G	G	G	G	A	A	T	T	C	C	G	G	G	G	G	G	G	G	C	C	G	G	A	A	C	C	A	A	T	T	A	A	T	T	T	T	C	C	T	T	T	T	C	C	T	T	T	T	G	G	T	T	C	C	G	G	T	T	A	A	C	C	T	T	T	T	T	T	C	C	T	T	T	T	T	T	T	T	T	T	T	T	T	T	A	A	G	G	T	T	C	C	T	T	G	G	C	C	G	G	A	A	G	G	A	A	G	G	T	T	G	G	T	T	G	G	T	T	T	T	G	G	T	T	C	C	G	G	G	G	A	A	G	G	C	C	G	G	G	G	C	C	G	G	T	T	G	G	C	C	T	T	C	C	G	G	A	A	G	G	C	C	T	T	T	T	T	T	C	C	G	G	C	C	C	C	T	T	C	C	A	A	G	G	T	T	G	G	C	C	A	A	C	C	G	G	C	C	T	T	C	C	T	T	C	C	T	T	C	C	G	G	T	T	C	C	A	A	T	T	A	A	G	G	A	A	G	G	T	T	G	G	G	G	T	T	A	A	G	G	T	T	C	C	T	T	C	C	C	C	C	C	A	A	C	C	T	T	C	C	T	T	T	T	G	G	C	C	A	A	T	T	G	G	G	G	T	T	T	T	C	C	T	T	C	C	A	A	A	A	A	A	C	C	C	C	C	C	G	G	T	T	G	G	A	A	C	C	G	G	G	G	C	C	G	G	A	A	A	A	C	C	G	G	G	G	T	T	T	T	G	G	G	G	G	G	T	T	C	C	G	G	C	C	G	G	G	G	G	G	A	A	C	C	G	G	C	C	G	G	G	G	A	A	C	C	C	C	T	T	C	C	T	T	G	G	T	T	T	T	G	G	G	G	G	G	T	T	T	T	C	C	G	G	C	C	G	G	NA	NA	T	T	C	C	C	C	C	C	C	C	C	C	G	G	T	T	A	A	G	G	C	C	G	G	G	G	T	T	A	A	A	A	A	A	T	T	C	C	C	C	G	G	G	G	T	T	C	C	G	G	T	T	T	T	A	A	C	C	C	C	A	A	A	A	C	C	T	T	C	C	C	C	A	A	C	C	G	G	T	T	T	T	G	G	A	A	G	G	G	G	G	G	C	C	G	G	T	T	A	A	A	A	G	G	NA	NA	G	G	C	C	A	A	A	A	C	C	T	T	A	A	T	T	G	G	G	G	G	G	C	C	C	C	C	C	G	G	T	T	T	T	C	C	G	G	A	A	C	C	T	T	C	C	A	A	C	C	T	T	C	C	T	T	A	A	C	C	C	C	T	T	A	A	A	A	G	G	A	A	C	C	A	A	C	C	T	T	C	C	T	T	T	T	T	T	T	T	G	G	T	T	A	A	G	G	G	G	C	C	G	G	A	A	T	T	G	G	C	C	C	C	C	C	G	G	G	G	C	C	T	T	C	C	G	G	G	G	C	C	T	T	G	G	G	G	C	C	A	A	C	C	G	G	G	G	C	C	C	C	C	C	C	C	A	A	T	T	C	C	A	A	A	A	G	G	G	G	C	C	C	C	G	G	A	A	C	C	C	C	NA	NA	G	G	G	G	A	A	C	C	G	G	C	C	C	C	A	A	G	G	G	G	T	T	A	A	T	T	G	G	G	G	T	T	A	A	G	G	G	G	C	C	G	G	C	C	A	A	G	G	T	T	A	A	G	G	C	C	C	C	A	A	A	A	T	T	A	A	T	T	G	G	C	C	T	T	T	T	A	A	A	A	C	C	G	G	C	C	G	G	T	T	G	G	T	T	T	T	A	A	T	T	C	C	G	G	G	G	G	G	C	T	G	G	A	A	G	G	A	A	C	C	T	T	T	T	A	A	C	C	C	C	A	A	G	G	G	G	G	G	A	A	T	T	C	C	T	T	T	T	A	A	G	G	T	T	C	C	C	C	G	G	C	C	T	T	G	G	T	T	G	G	C	C	G	G	C	C	G	G	C	C	G	G	T	T	G	G	A	A	A	A	T	T	A	A	T	T	A	A	G	G	T	T	G	G	G	G	G	G	A	A	T	T	G	G	T	T	G	G	G	G	C	C	T	T	A	A	G	G	T	T	C	C	C	C	A	A	T	T	C	C	C	C	G	G	G	G	C	C	T	T	G	G	T	T	A	A	G	G	T	T	T	T	A	A	C	C	C	C	A	A	C	C	G	G	C	C	T	T	C	C	C	C	A	A	A	A	T	T	C	C	C	C	T	T	C	C	T	T	A	A	T	T	C	C	T	T	G	G	T	T	G	G	A	A	A	A	T	T	G	G	A	A	A	A	C	C	C	C	T	T	G	G	C	C	G	G	C	C	A	A	T	T	A	A	G	G	T	T	A	A	G	G	C	C	A	A	G	G	A	A	A	A	C	C	G	G	T	T	G	G	G	G	G	G	G	G	G	G	G	G	T	T	T	T	C	C	A	A	G	G	C	C	C	C	T	T	G	G	A	A	C	C	C	C	NA	NA	G	G	C	C	A	A	A	A	G	G	T	T	C	C	A	A	C	C	T	T	T	T	C	C	C	C	G	G	A	A	A	A	T	T	G	G	A	A	G	G	C	C	C	C	C	C	A	A	C	C	NA	NA	C	C	A	A	A	A	G	G	T	T	A	A	G	G	A	A	A	A	G	G	G	G	C	C	C	C	T	T	A	A	T	T	T	T	C	C	C	C	A	A	C	C	C	C	G	G	C	C	T	T	A	A	C	C	C	C	T	T	C	C	T	T	C	C	A	A	G	G	G	G	C	C	T	T	A	A	T	T	A	A	G	G	G	G	C	C	A	A	T	T	G	G	A	A	G	G	G	G	G	G	C	C	T	T	G	G	A	A	T	T	C	C	C	C	G	G	C	C	A	A	T	T	C	C	C	C	T	T	T	T	A	A	T	T	A	A	G	G	G	G	T	T	T	T	C	C	G	G	G	G	T	T	C	C	G	G	A	A	G	G	C	C	G	G	C	C	T	T	C	C	A	A	G	G	G	G	C	C	C	C	C	C	C	C	T	T	T	T	G	G	G	G	T	T	A	A	A	A	T	T	C	C	T	T	A	A	C	C	C	C	C	C	A	A	G	G	G	G	C	C	T	T	A	A	G	G	C	C	T	T	G	G	G	G	G	G	C	C	T	T	T	T	C	C	G	G	G	G	C	C	G	G	C	C	G	G	A	A	A	A	A	A	T	T	C	C	G	G	T	T	T	T	A	A	A	A	A	A	C	C	T	T	C	C	G	G	C	C	G	G	G	G	T	T	T	T	G	G	T	T	C	C	G	G	A	A	T	T	G	G	T	T	G	G	NA	NA	G	G	A	A	T	T	A	A	C	C	T	T	T	T	T	T	G	G	G	G	T	T	G	G	G	G	T	T	T	T	C	C	G	G	G	G	T	T	C	C	A	A	NA	NA	G	G	A	A	C	C	G	G	T	T	A	A	A	A	C	C	G	G	G	G	T	T	T	T	T	T	A	A	G	G	G	G	C	C	G	G	G	G	C	C	A	A	T	T	T	T	C	C	A	A	T	T	T	T	C	C	T	T	G	G	A	A	G	G	A	A	G	G	C	C	T	T	A	A	A	A	A	A	T	T	C	C	A	A	G	G	T	T	T	T	C	C	A	A	G	G	C	C	G	G	A	A	C	C	A	A	G	G	C	C	G	G	C	C	G	G	A	A	G	G	T	T	G	G	A	A	G	G	G	G	C	C	A	A	T	T	G	G	T	T	G	G	C	C	C	C	G	G	G	G	C	C	C	C	A	A	C	C	G	G	A	A	C	C	A	A	A	A	G	G	A	A	G	G	T	T	G	G	C	C	A	A	G	G	G	G	T	T	A	A	C	C	G	G	NA	NA	C	C	A	A	T	T	T	T	G	G	T	T	T	T	C	C	G	G	T	T	A	A	T	T	C	C	A	A	A	A	G	G	T	T	A	A	C	C	G	G	G	G	C	C	G	G	C	C	G	G	A	A	T	T	T	T	C	C	G	G	C	C	T	T	G	G	G	G	T	T	A	A	C	C	T	T	G	G	G	G	T	T	A	A	T	T	G	G	G	G	C	C	A	A	T	T	G	G	G	G	G	G	G	G	C	C	T	T	C	C	T	T	T	T	A	A	C	C	T	T	T	T	A	A	C	C	G	G	C	C	G	G	C	C	T	T	G	G	T	T	G	G	A	A	A	A	G	G	G	G	T	T	G	G	A	A	T	T	C	C	T	T	C	C	A	A	T	T	G	G	T	T	G	G	C	C	T	T	G	G	G	G	C	C	C	C	G	G	A	A	G	G	T	T	A	A	C	C	G	G	C	C	G	G	C	C	G	G	G	G	G	G	C	C	C	C	G	G	C	C	G	G	C	C	T	T	A	A	G	A	A	A	A	A	C	C	C	C	G	G	G	G	C	C	G	G	A	A	A	A	C	C	T	T	G	G	G	G	G	G	G	G	C	C	T	T	C	C	A	A	C	C	G	G	C	C	T	T	T	T	C	C	C	C	G	G	C	C	A	A	A	A	C	C	C	C	A	A	A	A	C	C	C	C	T	T	C	C	A	A	G	G	T	T	G	G	A	A	T	T	C	C	C	C	T	T	T	T	A	A	A	A	G	G	G	G	T	T	C	C	A	A	T	T	C	C	A	A	A	A	A	A	T	T	T	T	T	T	A	A	G	G	A	A	A	A	T	T	G	G	A	A	C	C	A	A	T	T	A	A	T	T	G	G	G	G	C	C	G	G	A	A	C	C	G	G	T	T	T	T	A	A	T	T	C	T	G	G	A	A	A	A	T	T	G	G	T	T	G	G	C	C	C	C	A	A	T	T	T	T	A	A	A	A	C	C	G	G	C	C	G	G	C	C	C	C	G	G	C	C	G	G	C	C	G	G	A	A	T	T	G	G	C	C	A	A	C	C	T	T	A	A	G	G	C	C	C	C	T	T	T	T	G	G	C	C	C	C	G	G	T	T	A	A	A	A	A	A	G	G	C	C	T	T	G	G	G	T	A	A	G	G	G	G	G	G	G	G	A	A	C	C	T	T	A	A	G	G	NA	NA	C	C	G	G	T	T	G	G	A	A	A	A	G	G	C	C	G	G	A	A	G	G	G	G	T	T	A	A	A	A	C	C	T	T	A	A	C	C	A	A	C	C	A	A	T	T	A	A	T	T	G	G	A	A	G	G	G	G	T	T	G	G	A	A	A	A	C	C	T	T	G	G	A	A	T	T	G	G	G	G	A	A	T	T	G	G	C	C	A	A	A	A	G	G	G	G	T	T	G	G	C	C	C	C	C	C	T	T	C	C	C	C	G	G	T	T	G	G	C	C	G	G	C	C	A	A	G	G	A	A	G	G	G	G	T	T	C	C	G	G	A	A	A	A	G	G	G	G	G	G	T	T	C	C	G	G	A	A	C	C	C	C	G	G	T	T	G	G	A	A	A	A	G	G	C	C	T	T	G	G	C	C	A	A	G	G	G	G	A	A	A	A	G	G	C	C	A	A	A	A	A	A	G	G	G	G	A	A	A	A	G	G	C	C	A	A	C	C	C	C	A	A	T	T	G	G	A	A	C	C	C	C	G	G	G	G	C	C	G	G	G	G	C	C	G	G	A	A	C	C	G	G	T	T	A	A	T	T	A	A	C	C	T	T	T	T	T	T	T	T	G	G	G	G	C	C	C	C	G	G	T	T	T	T	C	C	T	T	G	G	C	C	G	G	T	T	A	A	C	C	C	C	G	G	C	C	G	G	G	G	T	T	T	T	C	C	C	C	G	G	C	C	C	C	C	C	A	A	G	G	T	T	G	G	C	C	T	T	A	A	G	G	T	T	A	A	C	C	T	T	C	C	A	A	T	T	A	A	C	C	T	T	C	C	G	G	C	C	G	G	A	A	G	G	T	T	T	T	A	A	C	C	G	G	C	C	T	T	T	T	G	G	A	A	T	T	T	T	T	T	G	G	A	A	G	G	C	C	G	G	G	G	G	G	G	G	T	T	G	G	G	G	A	A	A	A	T	T	T	T	T	T	T	T	C	C	G	G	G	G	T	T	G	G	A	A	T	T	A	A	C	C	A	A	G	G	C	C	C	C	G	G	T	T	A	A	T	T	A	A	C	C	G	G	C	C	G	G	A	A	C	C	G	G	A	A	G	G	C	C	T	T	A	A	C	C	C	C	G	G	G	G	T	T	A	A	G	G	G	G	C	C	A	A	T	T	A	A	T	T	A	A	A	A	G	G	C	C	G	G	G	G	A	A	C	C	C	C	A	A	C	C	G	G	C	C	G	G	C	C	G	G	A	A	C	C	G	G	T	T	C	C	T	T	A	A	C	C	C	C	G	G	A	A	T	T	T	T	G	G	T	T	C	C	G	G	G	G	A	A	T	T	C	C	G	G	T	T	C	C	A	A	C	C	T	T	T	T	T	T	T	T	C	C	T	T	A	A	A	A	T	T	G	G	T	T	G	G	A	A	T	T	A	A	A	A	C	C	C	C	G	G	A	A	G	G	T	T	C	C	G	G	G	G	A	A	G	G	C	C	T	T	G	G	T	T	T	C	C	C	T	T	T	T	G	G	A	A	G	G	A	A	T	T	A	A	C	C	T	T	G	G	A	A	C	C	C	C	G	G	A	A	A	A	C	C	G	G	C	C	G	G	T	T	G	G	T	T	C	C	NA	NA	G	G	G	G	C	C	C	C	T	T	C	C	C	C	A	A	C	C	C	C	C	C	C	C	T	T	G	G	A	A	G	G	A	A	T	T	T	T	C	C	G	G	A	A	G	G	C	C	C	C	A	A	C	C	T	T	A	A	A	A	T	T	T	T	G	G	A	A	T	T	A	A	T	T	G	G	G	G	T	T	A	A	G	G	T	T	T	T	A	A	T	T	T	T	G	G	T	T	A	A	C	C	A	A	C	C	T	T	T	T	A	A	T	T	C	C	C	C	C	C	A	A	G	G	A	A	G	G	C	C	NA	NA	T	T	G	G	A	A	A	A	C	C	G	G	C	C	A	A	G	G	A	A	A	A	A	A	G	G	C	C	G	G	G	G	T	T	C	C	C	C	A	A	A	A	A	A	C	C	C	C	G	G	C	C	T	T	C	C	C	C	C	C	C	C	A	A	G	G	A	A	C	C	T	T	C	C	G	G	G	G	C	C	C	C	A	A	T	T	C	C	T	T	T	T	C	C	G	G	A	A	T	T	A	A	C	C	A	A	C	C	T	T	C	C	T	T	A	A	T	T	T	T	T	T	G	G	G	G	A	A	G	G	T	T	A	A	A	A	T	T	A	A	C	C	G	G	G	G	A	A	T	T	C	C	C	C	A	A	G	G	A	A	A	A	A	A	G	G	C	C	T	T	A	A	G	G	C	C	A	T	G	G	T	T	G	G	A	A	C	C	A	A	C	C	A	A	G	G	A	A	C	C	A	A	C	C	A	A	G	G	T	T	G	G	T	T	C	C	T	T	G	G	A	A	G	G	C	C	A	A	C	C	T	T	A	A	A	A	A	A	T	T	G	G	T	T	T	T	NA	NA	A	A	C	C	G	G	C	C	A	A	A	A	A	A	T	T	G	G	C	C	C	C	C	C	C	C	A	A	C	C	A	A	C	C	G	G	A	A	A	A	A	A	A	A	T	T	A	A	C	C	T	T	T	T	A	A	A	A	T	T	C	C	T	T	A	A	C	C	G	G	G	G	A	A	A	A	C	C	A	A	C	C	A	A	T	T	C	C	A	A	G	G	G	G	T	T	G	G	C	C	A	A	C	C	A	A	T	T	G	G	G	G	C	C	T	T	G	G	A	A	A	A	A	A	C	C	G	G	G	G	A	A	C	C	A	A	G	G	C	C	C	C	C	C	G	G	G	G	G	G	G	G	C	C	C	C	C	C	G	G	T	T	T	T	C	C	C	C	A	A	C	C	C	C	T	T	T	T	G	G	A	A	G	G	A	A	C	C	C	C	T	T	C	C	A	A	G	G	C	C	C	C	T	T	A	A	C	C	C	C	A	A	A	A	C	T	T	T	T	T	C	C	A	A	C	C	A	A	T	T	G	G	A	A	T	T	C	C	A	A	G	G	A	A	C	C	T	T	T	T	G	G	G	G	A	A	C	C	C	C	A	A	T	T	C	C	NA	NA	A	A	T	T	A	A	G	G	C	C	C	C	A	A	T	T	A	A	A	A	C	C	T	T	A	A	C	C	T	T	A	A	T	T	T	T	G	G	A	A	G	G	T	T	C	C	A	A	A	A	A	A	C	C	C	C	C	C	A	A	T	T	C	C	G	G	G	G	NA	NA	C	C	C	C	A	A	A	A	A	A	A	A	T	T	G	G	A	A	G	G	A	A	G	G	C	C	A	A	T	T	A	A	A	A	G	G	T	T	C	C	T	T	T	T	C	C	T	T	T	T	C	C	G	G	T	T	C	C	A	A	C	C	C	C	G	G	A	A	T	T	T	T	C	C	G	G	A	A	C	C	T	T	C	C	NA	NA	G	G	T	T	A	A	C	C	T	T	C	C	C	C	A	A	C	C	C	A	T	T	T	T	A	A	NA	NA	A	A	T	T	G	G	G	G	NA	NA	G	G	G	G	A	A	A	A	C	C	T	T	A	A	T	T	C	C	A	A	G	G	C	C	A	A	G	G	T	T	A	A	A	A	G	G	A	A	A	A	C	C	A	A	G	G	T	T	G	G	A	A	C	C	T	T	T	T	G	G	A	A	C	C	A	A	C	C	G	G	G	G	G	G	G	G	C	C	C	C	C	C	A	A	G	G	G	G	A	A	G	G	G	G	A	A	A	A	T	T	C	C	NA	NA	C	C	T	T	T	T	G	G	C	C	G	G	C	C	C	C	C	C	G	G	T	T	G	G	T	T	C	C	T	T	T	T	A	A	G	G	A	A	C	C	T	T	C	C	T	T	T	T	C	C	C	C	G	G	T	T	T	T	A	A	A	A	C	C	T	T	A	A	G	G	T	T	T	T	G	G	A	A	G	G	G	G	G	G	A	A	A	A	T	T	G	G	A	A	T	T	G	G	A	A	C	C	T	T	A	A	A	A	G	G	A	A	C	C	C	C	NA	NA	G	G	G	G	C	C	C	C	A	A	G	G	T	T	G	G	A	A	G	G	C	C	T	T	A	A	A	A	T	T	G	G	G	G	A	A	A	A	G	G	G	G	A	A	G	G	T	T	T	T	G	G	C	C	G	G	A	A	G	G	G	G	T	T	C	A	C	C	G	G	T	T	C	C	T	T	T	T	T	T	A	A	A	A	T	T	G	G	G	G	T	T	C	C	G	G	A	A	A	A	A	A	C	C	C	C	C	C	C	C	C	C	T	T	T	T	A	A	C	C	C	C	G	G	G	G	G	G	C	C	A	A	T	C	A	A	G	G	A	A	T	T	C	C	T	T	T	T	C	C	T	T	C	C	G	G	A	A	A	A	G	G	C	C	T	T	A	A	A	A	C	C	A	A	C	C	A	A	C	C	NA	NA	C	C	G	G	T	T	G	G	C	C	A	A	A	A	T	T	A	A	A	A	T	T	A	A	T	T	G	G	C	C	A	A	T	T	T	T	A	A	G	G	A	A	C	C	G	G	A	A	T	T	G	G	T	T	A	A	G	G	C	C	T	T	T	T	T	T	A	A	T	T	G	G	C	C	A	A	T	T	A	A	A	A	T	T	G	G	G	G	T	T	C	C	T	T	T	T	C	C	A	A	T	T	G	G	T	T	G	G	C	G	A	A	A	A	G	G	A	A	C	C	C	C	A	A	T	T	A	A	C	C	G	G	G	G	G	G	T	T	C	C	G	G	T	T	G	G	G	G	A	A	T	T	C	C	T	T	C	C	A	A	C	C	C	C	T	T	T	T	C	C	G	G	C	C	C	C	C	C	C	C	C	C	T	T	C	C	C	C	G	G	C	C	C	C	A	A	T	T	T	T	A	A	G	G	A	A	G	G	C	C	G	G	T	T	T	T	C	C	C	C	C	C	T	T	G	G	C	C	NA	NA	C	C	A	A	A	A	T	T	G	G	G	G	C	C	G	G	C	C	G	G	C	C	G	G	A	A	G	G	A	A	G	G	T	T	T	T	T	T	A	A	T	T	C	C	A	A	A	A	NA	NA	C	C	G	G	T	T	A	A	A	A	G	G	C	C	A	A	G	G	C	C	A	A	A	A	A	A	C	C	T	T	A	A	G	G	C	C	A	A	G	G	T	T	G	G	A	A	T	T	T	T	T	T	G	G	C	C	G	G	A	A	G	G	C	C	G	G	T	T	A	A	A	A	C	C	C	C	C	C	C	C	G	G	A	A	C	C	G	G	A	A	T	T	G	G	T	T	A	A	G	G	A	A	A	A	T	T	C	C	T	T	G	G	A	A	G	G	A	A	C	C	C	C	A	A	C	C	C	C	A	A	T	T	C	C	A	A	G	G	G	G	A	A	G	G	G	G	A	A	T	T	T	T	A	A	C	C	A	A	C	C	G	G	A	A	C	C	G	G	A	A	C	C	A	A	A	A	A	A	C	C	C	C	G	G	C	C	T	T	G	G	C	C	G	G	G	G	T	T	A	A	A	A	C	C	C	C	G	G	A	A	G	G	A	A	A	A	A	A	T	T	T	T	T	T	A	A	A	A	T	T	G	G	C	C	G	G	C	C	C	C	G	G	A	A	C	C	T	T	G	G	A	A	G	G	C	C	T	T	T	T	T	T	T	T	C	C	G	G	C	C	T	T	G	G	G	G	T	T	G	G	T	T	A	A	T	C	T	T	G	G	C	C	G	G	A	A	T	T	T	T	A	A	T	T	T	T	T	T	T	T	C	C	G	G	C	C	C	C	A	A	C	C	A	A	C	C	G	G	G	G	G	G	A	A	C	C	G	G	C	C	C	C	C	C	C	C	C	C	G	G	G	G	C	C	C	C	T	T	C	C	A	A	C	C	A	A	A	A	A	A	G	G	C	C	A	A	A	A	A	A	C	C	T	T	C	C	C	C	T	T	G	G	C	C	C	C	T	T	A	A	A	A	A	A	A	A	A	A	T	T	C	C	T	T	T	T	C	C	T	T	T	T	T	T	C	C	T	T	T	T	T	T	C	C	C	C	G	G	C	C	G	G	T	T	A	A	G	G	C	C	A	A	G	G	A	A	G	G	C	C	T	T	C	C	A	A	G	G	C	C	A	A	T	T	C	C	T	T	G	G	NA	NA	A	A	C	C	T	T	C	C	A	A	G	G	C	C	T	T	A	A	A	A	T	T	T	T	C	C	T	T	G	G	A	A	C	C	C	C	G	G	C	C	G	G	G	G	G	G	C	C	A	A	A	A	G	G	A	A	C	C	G	G	T	T	T	T	C	C	T	T	G	G	T	T	G	G	A	A	C	C	A	A	A	A	C	C	G	G	G	G	T	T	A	A	G	G	C	C	T	T	A	A	C	C	T	T	C	C	C	C	G	G	A	A	C	C	A	A	T	T	C	C	T	T	G	G	A	A	C	C	C	C	G	G	C	C	A	A	T	T	A	A	T	T	C	C	G	G	T	T	G	G	A	A	C	C	C	C	C	C	C	C	C	C	A	A	A	A	T	T	T	T	C	C	A	A	G	G	G	G	G	G	G	G	C	C	C	C	T	T	T	T	T	T	G	G	A	A	T	T	T	T	T	T	C	C	C	C	T	T	G	G	C	C	T	T	A	A	A	A	C	C	A	A	T	T	A	A	T	T	A	A	A	A	A	A	G	G	G	G	G	G	G	G	A	A	G	G	C	C	A	A	G	G	G	G	A	A	T	T	C	C	C	C	T	T	G	G	T	T	A	A	C	C	C	C	G	G	T	T	T	T	C	C	T	T	G	G	T	T	T	T	G	G	T	T	C	C	G	G	G	G	T	T	T	T	G	G	G	G	G	G	A	A	C	C	G	G	C	C	A	G	G	G	A	A	G	G	T	T	C	C	G	G	NA	NA	T	T	T	T	G	G	C	C	T	T	A	A	A	A	G	G	A	A	G	G	T	T	C	C	A	A	A	A	C	C	T	T	C	C	G	G	A	A	A	A	G	G	A	A	G	G	C	C	A	A	A	A	G	G	A	A	C	C	G	G	A	A	T	T	C	C	T	T	T	T	A	A	G	G	A	A	A	A	C	C	T	T	G	G	C	C	C	C	T	T	C	C	G	G	G	G	A	A	C	C	T	T	C	C	G	G	A	A	C	C	T	T	C	C	G	G	A	A	T	T	G	G	C	C	C	C	A	A	A	A	C	C	C	C	C	C	T	T	G	G	T	T	C	C	T	T	C	C	C	C	C	C	T	T	G	G	A	A	A	A	C	C	G	G	A	A	A	A	T	T	C	C	G	G	A	A	A	A	T	T	G	G	C	C	A	A	T	T	G	G	A	A	A	A	A	A	C	C	T	T	T	T	G	G	G	G	A	A	A	A	A	A	C	C	A	A	A	A	G	G	C	C	A	A	C	C	A	A	G	G	T	T	T	T	A	A	G	G	T	T	T	T	A	A	C	C	T	T	A	A	C	C	T	T	T	T	C	C	C	C	A	A	T	T	T	T	A	A	A	G	G	G	A	A	G	G	A	A	A	A	G	G	A	A	C	C	C	C	G	G	G	G	T	T	G	G	A	A	T	T	C	C	G	G	T	T	G	G	C	C	C	C	G	G	T	T	T	T	G	G	G	G	G	G	A	A	C	C	G	G	G	G	G	G	C	C	T	T	C	C	T	T	G	G	C	C	T	T	A	A	T	T	A	A	G	G	C	C	A	A	C	C	A	A	G	G	T	T	A	A	A	A	G	G	T	T	C	C	G	G	T	T	A	A	T	T	T	T	A	A	C	C	G	G	C	C	C	C	T	T	C	C	T	T	C	C	T	T	NA	NA	T	T	G	G	T	T	G	G	T	T	C	C	C	C	G	G	T	T	G	G	A	A	G	G	A	A	T	T	T	T	A	A	T	T	T	T	G	G	T	T	T	T	G	G	G	G	A	A	G	G	G	G	C	C	C	C	G	G	C	C	A	A	C	C	T	T	T	T	G	G	C	C	G	G	A	A	G	G	G	G	G	G	A	A	G	G	A	A	A	A	A	A	G	G	G	G	C	C	C	C	T	T	T	T	C	G	A	A	A	A	A	A	A	A	A	A	T	T	C	C	A	A	C	C	C	C	A	A	G	G	C	C	C	C	A	A	C	C	NA	NA	G	G	A	A	C	C	T	T	A	A	T	T	A	A	G	G	C	C	G	G	G	G	C	C	T	T	C	C	C	C	A	A	C	C	C	C	T	T	A	A	C	C	G	G	C	C	A	A	C	C	A	A	C	C	C	C	A	A	G	G	G	G	T	T	G	G	C	C	A	A	T	T	A	A	C	C	T	T	A	A	C	C	C	C	A	A	C	C	T	T	T	T	NA	NA	A	A	A	A	G	G	G	G	C	C	C	C	C	C	C	C	C	C	A	A	G	G	G	G	G	G	C	C	C	C	G	G	T	T	T	T	T	T	G	G	A	A	G	G	G	G	T	T	A	A	A	A	C	C	G	G	G	G	A	A	A	A	T	T	A	A	C	C	T	T	C	C	G	G	C	C	A	A	G	G	C	C	T	T	C	C	G	G	A	A	C	C	C	C	C	C	G	G	G	G	T	T	T	T	A	A	T	T	C	C	A	A	T	T	A	A	C	C	G	G	G	G	A	A	G	G	A	A	G	G	T	T	C	C	G	G	C	C	T	T	G	G	T	T	G	G	A	A	T	T	T	T	G	G	G	G	G	G	T	T	C	C	C	C	C	C	C	C	A	A	C	C	A	A	C	C	A	A	C	C	G	G	C	C	C	C	C	C	NA	NA	T	T	T	T	G	G	T	T	A	A	T	T	A	A	T	T	C	C	G	G	G	G	T	T	C	C	G	G	C	C	C	C	A	A	A	A	T	T	T	T	T	T	T	T	G	G	G	G	A	A	T	T	G	G	G	G	A	A	C	C	T	T	G	G	A	A	C	C	T	T	G	G	C	C	C	C	G	G	G	G	T	T	T	T	T	T	G	G	T	T	A	A	C	A	A	A	A	A	T	T	T	T	C	C	A	A	T	T	G	G	C	C	G	G	G	G	A	A	A	A	T	T	C	C	A	A	G	G	A	A	A	A	T	T	G	G	T	T	C	C	G	G	C	C	G	G	A	A	T	T	A	A	G	G	C	C	G	G	C	C	C	C	T	T	T	T	G	G	C	C	C	C	A	A	T	T	T	T	C	C	T	T	T	T	C	C	C	C	T	T	C	C	C	C	C	C	G	G	T	T	C	C	T	T	C	C	C	C	C	C	T	T	G	G	G	G	T	T	G	G	C	C	A	A	A	A	C	C	C	C	T	T	A	A	C	C	G	G	A	A	A	A	C	C	A	A	G	G	T	T	C	C	C	C	C	C	T	T	T	T	T	T	T	T	T	T	T	T	T	T	A	A	C	C	A	A	A	A	C	C	C	C	G	G	G	G	T	T	G	G	C	C	G	G	T	T	G	G	C	C	G	G	C	C	C	C	C	C	T	T	C	C	G	G	A	A	C	C	T	T	T	T	C	C	T	T	C	C	C	C	G	G	T	T	C	C	G	G	T	T	C	C	G	G	C	C	A	A	T	T	NA	NA	A	A	A	A	A	A	T	T	G	G	G	A	T	T	A	A	A	A	C	C	G	G	A	A	A	A	T	T	T	T	G	G	T	T	G	G	G	G	A	A	C	C	A	A	G	G	C	C	G	G	G	G	A	A	A	A	T	T	G	G	T	T	A	A	A	A	T	T	A	A	C	C	A	A	G	G	A	A	A	A	A	A	A	A	T	T	T	T	G	G	G	G	C	C	A	A	A	A	G	G	A	A	C	C	T	T	G	G	C	C	C	C	C	C	C	C	T	T	T	T	T	T	T	T	A	A	C	C	C	C	G	G	A	A	T	T	A	A	C	C	A	A	T	T	C	C	G	G	A	A	T	T	A	A	T	T	G	G	G	G	A	A	G	G	C	C	G	G	A	A	A	A	A	A	G	G	G	G	A	A	T	T	C	C	G	G	G	G	C	C	G	G	A	A	T	T	A	A	C	C	A	A	G	G	A	A	C	C	A	A	G	G	A	A	G	G	A	A	A	A	C	C	C	C	G	G	T	T	T	T	G	G	G	G	G	G	C	C	G	G	G	G	C	C	T	T	C	C	A	A	A	A	T	T	G	G	G	G	C	C	A	A	G	G	A	A	G	G	G	G	G	G	A	A	T	T	T	T	A	A	NA	NA	G	G	T	T	A	A	G	G	T	T	C	C	C	C	T	T	NA	NA	A	A	C	C	G	G	A	A	G	G	G	G	A	G	A	A	C	C	G	G	G	G	G	G	G	G	T	T	A	A	G	G	A	A	A	A	C	C	C	C	A	A	T	T	G	G	G	G	C	C	A	A	C	C	A	A	T	T	G	G	T	T	G	G	A	A	T	T	A	A	C	C	C	C	G	G	A	A	C	C	A	A	G	G	C	C	T	T	T	T	A	A	T	T	G	G	C	C	A	A	T	T	C	C	G	G	G	G	T	T	C	C	G	G	C	C	T	T	A	A	C	C	G	G	C	C	T	T	C	C	G	G	C	C	C	C	G	G	C	C	G	G	A	A	T	T	A	A	G	G	A	A	T	T	C	C	T	T	A	A	C	C	T	T	C	C	G	G	A	A	A	A	C	C	A	A	T	T	G	G	G	G	G	G	A	A	T	T	A	A	T	T	G	G	C	C	G	G	G	G	C	C	A	A	C	C	A	A	C	C	G	G	T	T	A	A	A	A	G	G	C	C	A	G	A	A	G	G	C	C	A	A	A	A	T	T	C	C	C	C	C	C	C	C	T	T	C	C	A	A	C	C	T	T	G	G	A	A	T	T	C	T	C	C	T	T	A	A	T	T	A	A	T	T	T	T	C	C	A	A	A	A	A	A	NA	NA	G	G	C	C	A	A	G	G	C	C	C	C	T	T	C	C	C	C	A	A	A	A	A	A	A	A	T	T	G	G	A	A	C	C	G	G	A	A	A	A	C	C	G	G	C	C	G	G	A	A	T	T	G	G	T	T	T	T	C	C	G	G	T	T	A	A	T	T	G	G	C	C	C	C	A	A	G	G	G	G	G	G	A	A	T	T	C	C	T	T	A	A	A	A	C	C	C	C	C	C	G	G	C	C	C	C	A	A	A	A	T	T	A	A	G	G	C	C	A	A	C	C	C	C	G	G	G	G	A	A	T	T	C	C	C	C	G	G	T	T	C	C	T	T	A	A	NA	NA	A	A	A	A	C	C	A	A	C	C	A	A	T	T	T	T	G	G	T	T	T	T	A	A	T	T	C	C	C	C	G	G	C	C	G	G	A	A	C	C	T	T	A	A	G	G	G	G	G	G	A	A	C	C	A	A	T	T	G	G	C	C	A	A	T	T	A	A	C	C	A	A	C	C	C	C	T	T	G	G	T	T	G	G	C	C	G	G	A	A	C	C	C	C	T	T	G	G	T	T	A	A	A	A	C	C	T	T	G	G	G	G	C	C	A	A	A	A	C	C	T	T	A	A	T	T	C	C	C	C	A	A	G	G	C	C	A	A	C	C	A	A	A	A	C	C	T	T	C	C	C	C	C	C	C	C	C	C	T	T	G	G	G	G	G	G	C	C	T	T	T	T	T	T	A	A	C	C	A	A	A	A	G	A	A	A	C	C	G	G	T	T	C	C	G	G	C	C	C	C	T	T	G	G	G	G	A	A	G	G	G	G	C	C	T	T	T	T	A	A	C	C	G	G	G	G	A	A	C	C	G	G	G	G	C	C	A	A	G	G	G	G	A	A	C	C	C	C	C	C	C	C	T	T	G	G	A	A	C	C	A	A	T	T	A	A	C	C	C	C	A	A	C	C	G	G	G	G	T	T	G	G	T	T	G	G	C	C	G	G	T	T	T	T	G	G	C	C	T	T	G	G	G	G	T	T	T	T	A	A	C	C	A	A	T	T	G	G	A	A	T	T	C	C	A	A	C	C	T	T	T	T	G	G	A	A	T	T	T	T	G	G	A	A	G	G	T	T	A	A	T	T	C	C	A	A	C	C	T	T	T	T	G	G	G	G	T	T	C	C	C	C	C	C	T	T	T	T	A	A	A	A	C	C	C	C	C	C	A	A	C	C	G	G	T	T	A	A	T	T	G	G	C	C	C	C	C	C	A	A	T	T	A	A	A	A	G	G	C	C	A	A	G	G	C	C	A	A	A	A	A	A	A	A	C	C	G	G	A	A	A	A	C	C	A	A	C	C	A	A	G	G	G	G	G	G	C	C	T	T	A	A	A	A	T	T	G	G	C	C	G	G	T	T	G	G	A	A	C	C	A	A	A	A	G	G	A	A	G	G	A	A	T	T	T	T	G	G	T	T	C	C	A	A	G	G	A	A	G	G	C	C	C	C	A	A	A	A	G	G	A	A	G	G	T	T	G	G	G	G	C	C	T	T	G	G	A	A	C	C	C	C	G	G	G	G	A	A	C	C	G	G	T	T	A	A	G	G	A	A	G	G	A	A	T	T	G	G	A	A	C	C	G	G	T	T	A	A	A	A	T	T	T	T	G	G	A	A	A	A	T	T	A	A	G	G	G	G	G	G	C	C	G	G	C	C	T	T	A	A	T	T	T	T	T	T	A	A	G	G	T	T	G	G	T	T	G	G	T	T	A	A	NA	NA	C	C	G	G	A	A	C	C	C	C	C	C	A	A	A	A	G	G	G	G	A	A	G	G	A	A	T	T	A	A	C	C	A	A	C	C	G	G	A	A	G	G	T	T	A	A	A	A	A	A	C	C	G	G	NA	NA	A	A	C	C	A	A	C	C	A	A	C	C	G	G	T	T	A	A	G	A	A	A	T	T	C	C	G	G	C	C	T	T	C	C	G	G	G	G	G	G	A	A	A	A	A	A	A	A	G	G	C	C	A	A	T	T	A	A	C	C	G	G	G	G	A	A	G	G	A	A	T	T	C	C	T	T	C	C	C	C	T	T	C	C	T	T	G	G	A	A	C	C	G	G	T	T	T	T	C	C	A	A	C	C	T	T	G	G	T	T	NA	NA	T	T	C	C	G	G	G	G	C	C	T	T	G	G	C	C	C	C	A	A	G	G	C	C	G	G	T	T	A	A	A	A	T	T	T	T	A	A	A	A	G	G	C	C	C	C	T	T	T	T	C	C	G	G	C	C	G	G	G	G	C	C	G	G	C	C	T	T	G	G	C	C	C	C	C	C	C	C	C	C	A	A	G	G	T	T	A	A	G	G	A	A	C	C	A	A	C	C	C	C	C	C	C	C	T	T	T	T	A	A	A	A	NA	NA	A	A	T	T	C	C	T	T	A	A	G	G	A	A	T	T	G	G	A	A	G	G	C	C	A	A	G	G	T	T	T	T	C	C	G	G	G	G	C	C	C	C	G	G	C	C	G	C	NA	NA	A	A	A	A	A	A	C	C	A	A	C	C	C	C	T	T	G	G	A	A	G	G	T	T	T	T	C	C	A	A	G	G	A	A	T	T	G	G	G	G	G	G	A	A	C	C	A	A	A	A	C	C	C	C	A	A	T	T	C	C	G	G	T	T	C	C	G	G	A	A	A	A	A	A	C	C	G	G	G	G	NA	NA	T	T	C	C	T	T	T	T	T	T	C	C	T	T	A	A	C	C	G	G	A	A	C	C	T	T	C	C	T	T	T	T	T	T	G	G	C	C	C	C	T	T	G	G	T	T	C	C	A	A	G	G	G	G	C	C	T	T	A	A	G	G	C	C	C	C	A	A	A	A	G	G	C	C	G	G	T	T	A	A	C	C	T	T	C	C	C	C	A	A	C	C	A	A	T	T	C	C	T	T	T	T	C	C	T	T	NA	NA	C	C	T	T	A	A	A	A	T	T	T	T	A	A	A	A	A	A	C	C	A	A	G	G	C	C	G	G	T	T	C	C	C	C	C	C	T	T	G	G	T	T	C	C	T	T	A	A	C	C	C	C	G	G	C	C	G	G	G	G	C	C	C	C	T	T	G	G	C	C	T	T	G	G	G	G	A	A	C	C	G	G	A	A	C	C	T	T	G	G	T	T	A	A	C	C	T	T	C	C	A	A	G	G	T	T	C	C	C	C	A	A	A	A	A	A	C	C	C	C	C	C	G	G	C	C	T	T	C	C	T	T	A	A	G	G	G	G	A	A	G	G	A	A	G	G	G	G	A	A	T	T	G	G	T	T	T	T	G	G	C	C	G	G	C	C	A	A	T	T	C	C	C	C	C	C	C	C	C	C	A	A	C	C	G	G	C	C	A	A	T	T	A	A	C	C	C	C	G	G	T	T	C	C	A	A	G	G	C	C	A	A	A	A	G	G	A	A	G	G	G	G	T	T	C	C	G	G	C	C	G	G	T	T	C	C	A	A	C	C	A	A	T	T	C	C	G	G	T	T	C	C	C	C	T	T	T	T	G	G	T	T	G	G	T	T	A	A	G	G	T	T	G	G	A	A	T	T	G	G	T	T	T	T	G	G	A	A	G	G	G	G	T	T	A	A	G	G	T	T	A	A	T	T	G	G	A	A	T	T	A	A	T	T	A	A	C	C	C	C	C	C	T	T	G	G	G	G	T	T	G	G	G	G	G	G	G	G	C	C	A	A	T	T	A	A	A	A	A	A	A	A	C	C	A	A	T	T	G	G	G	G	T	T	T	T	T	T	G	G	C	C	G	G	A	A	G	G	C	C	A	A	A	A	C	C	G	G	A	A	G	G	A	A	A	A	T	T	C	C	G	G	T	T	C	C	C	C	A	A	A	A	C	C	NA	NA	T	T	C	C	A	A	A	A	T	T	C	C	A	A	A	A	G	G	C	C	G	G	T	T	T	T	G	G	A	A	G	G	C	C	T	T	A	A	C	C	C	C	G	G	T	T	G	G	G	G	T	T	A	A	G	G	T	T	C	C	A	A	A	A	G	G	G	G	G	G	A	A	G	G	C	C	A	A	NA	NA	T	T	A	A	C	C	G	G	G	G	G	G	T	T	G	G	C	C	C	C	G	G	A	A	G	G	C	C	C	C	T	T	T	T	A	A	T	T	C	C	G	G	G	G	A	A	G	G	T	T	C	C	A	A	C	C	G	G	G	G	G	G	T	T	T	T	A	A	G	G	T	T	G	G	G	G	G	G	G	G	C	C	T	T	C	C	C	C	A	A	C	C	C	C	G	G	G	G	G	G	A	A	T	T	A	A	C	C	G	G	C	C	T	T	NA	NA	C	C	A	A	G	G	A	A	A	A	G	G	T	T	G	G	G	G	A	A	A	A	T	T	T	T	G	G	T	T	A	A	A	A	G	G	C	C	C	C	G	G	T	T	C	C	G	G	G	G	G	G	G	G	C	C	T	T	G	G	T	T	T	T	A	A	G	G	C	C	A	A	T	T	C	C	T	T	G	G	C	C	G	G	T	T	G	G	T	T	C	C	A	A	C	C	C	C	T	T	A	A	T	C	A	A	C	C	G	G	C	C	T	T	A	A	T	T	A	A	A	A	G	G	T	T	T	T	T	T	C	C	T	T	T	T	C	C	T	T	C	C	C	C	A	A	G	G	C	C	A	A	G	G	A	A	T	T	C	C	A	A	T	T	A	A	C	C	G	G	A	A	A	A	T	T	C	C	T	T	NA	NA	C	C	C	C	A	A	T	T	C	C	G	G	G	G	T	T	C	C	T	T	A	A	G	G	G	G	G	G	A	A	T	T	T	T	A	A	A	A	A	A	G	G	G	G	G	G	A	A	C	C	A	A	C	C	T	T	G	G	T	T	A	A	T	T	G	G	C	C	C	C	C	C	T	T	C	C	C	C	A	A	T	T	A	A	G	G	G	G	T	T	C	C	C	C	T	T	G	G	G	G	C	C	T	T	A	A	A	A	C	C	T	T	T	T	G	G	T	T	C	C	A	A	C	C	T	T	T	T	A	A	A	A	C	C	C	C	G	G	G	G	A	A	T	T	C	C	G	G	A	A	A	A	G	G	C	C	G	G	G	G	G	G	G	G	C	C	A	T	T	T	C	C	A	A	C	C	A	A	T	T	T	T	T	T	C	C	G	G	G	G	G	G	A	A	G	G	G	G	A	A	C	C	A	A	C	C	A	A	T	T	G	G	T	T	C	C	G	G	A	A	A	A	G	G	A	A	A	A	A	A	T	T	C	C	G	G	A	A	C	C	T	T	G	G	A	A	G	G	C	C	A	A	C	C	G	G	A	A	C	C	C	C	G	G	A	A	A	A	G	G	C	C	C	C	G	G	T	T	G	G	C	C	A	A	G	G	C	C	G	G	G	G	T	T	G	G	C	C	C	C	T	T	A	A	T	T	G	G	T	T	C	C	C	C	G	G	G	G	G	G	A	A	T	T	G	G	G	G	G	G	G	G	T	T	C	C	A	A	G	G	C	C	A	A	G	G	A	A	T	T	T	T	T	T	C	C	T	T	C	C	T	T	C	C	A	A	C	C	C	C	C	C	T	T	T	T	C	C	C	C	C	C	A	A	A	A	A	A	A	A	C	C	A	A	T	T	A	A	T	T	C	C	A	A	C	C	G	G	T	T	A	A	A	A	G	G	G	G	G	G	C	C	A	A	G	G	A	A	A	A	T	T	C	C	A	A	A	A	A	A	T	T	A	A	T	T	T	T	T	T	C	C	T	T	G	G	C	C	G	G	A	A	G	G	C	C	G	G	G	G	G	G	A	A	G	G	T	T	G	G	G	G	G	G	G	G	A	A	A	A	C	C	C	C	A	A	G	G	G	G	C	C	C	C	A	A	G	G	G	G	A	A	G	G	G	G	A	A	G	G	A	A	T	T	G	G	T	T	C	C	G	G	A	A	T	T	G	G	A	A	A	A	T	T	G	G	A	A	G	G	T	T	C	C	T	T	G	G	G	G	G	G	A	A	T	T	T	T	C	C	C	C	C	C	A	A	A	A	G	G	T	T	T	T	T	T	C	C	G	G	A	A	G	G	G	G	T	T	A	A	T	T	G	G	T	T	C	C	C	C	A	A	C	C	G	G	C	C	T	T	C	C	A	A	C	C	T	T	T	T	T	T	C	C	C	C	C	C	NA	NA	C	C	T	T	A	A	C	C	C	C	C	C	G	G	T	T	A	A	G	G	A	A	C	C	T	T	G	G	G	G	G	G	T	T	A	A	G	G	T	T	A	A	A	A	A	A	G	G	G	G	G	G	T	T	C	C	C	C	G	G	C	C	T	T	C	C	G	G	C	C	C	C	T	T	A	A	T	T	T	T	C	C	T	T	G	G	G	G	A	A	T	T	A	A	G	G	G	G	C	C	G	G	C	C	G	G	G	G	G	G	C	C	G	G	T	T	A	A	C	C	C	C	A	A	A	A	C	C	T	T	A	A	A	A	T	T	C	C	T	T	T	T	G	G	A	A	C	C	G	G	T	T	T	T	T	T	C	C	C	C	A	A	A	A	A	A	T	T	C	C	C	C	G	G	C	C	A	A	G	G	C	C	A	A	C	C	G	G	G	G	A	A	G	G	C	C	G	G	C	C	A	A	G	G	G	G	T	T	C	C	A	A	G	G	T	T	T	T	T	T	C	C	G	G	G	G	G	G	T	T	C	C	C	C	C	C	C	C	G	G	G	G	G	G	T	T	G	G	C	C	A	A	G	G	A	A	T	T	T	T	G	G	G	G	A	A	C	C	G	G	C	C	G	G	C	C	G	G	A	A	C	C	C	C	T	T	C	C	A	A	A	A	G	G	G	G	G	G	G	G	T	T	A	A	C	C	A	A	C	C	A	A	G	G	A	A	T	T	G	G	G	G	G	G	A	A	C	C	C	C	T	T	G	G	G	G	A	A	G	G	T	T	G	G	T	T	C	C	C	C	G	G	C	C	A	A	G	G	T	T	A	A	A	A	A	A	C	C	A	A	G	G	A	A	C	C	T	T	G	G	T	T	C	C	C	C	C	C	G	G	A	A	C	C	C	C	C	C	C	C	C	C	T	T	T	T	T	T	C	C	C	C	C	C	T	T	A	A	T	T	T	T	G	G	T	T	T	T	T	T	A	A	T	T	C	C	C	C	A	A	T	T	T	T	G	G	T	T	G	G	C	C	C	C	T	T	A	A	C	C	A	A	G	G	G	G	A	A	G	G	G	G	NA	NA	G	G	T	T	G	G	A	A	A	A	G	G	G	G	A	A	G	G	C	C	T	T	T	T	A	A	T	T	C	C	T	T	G	G	T	T	G	G	A	A	C	C	A	A	T	T	G	G	T	T	C	C	T	T	T	T	G	G	C	C	T	T	G	G	A	A	A	A	G	G	T	T	G	G	G	G	G	G	C	C	G	G	G	G	T	T	T	T	T	T	A	A	A	A	G	G	C	C	T	T	A	A	A	A	A	A	C	C	C	C	G	G	C	C	A	A	G	G	C	C	G	G	A	A	A	A	A	A	C	C	G	G	A	A	G	G	T	T	A	A	C	C	G	G	T	T	G	G	G	G	C	C	G	G	G	G	G	G	C	C	A	A	C	C	A	A	T	T	C	C	G	G	A	A	T	T	G	G	C	C	C	C	A	A	C	C	A	A	G	G	A	A	C	C	G	G	A	A	C	C	NA	NA	A	A	G	G	A	A	C	C	G	G	G	G	C	C	A	A	T	T	T	T	C	C	T	T	A	A	G	G	G	G	G	G	A	A	C	C	T	T	G	G	T	T	A	A	A	A	G	G	A	A	C	C	G	G	T	T	A	A	T	T	T	T	G	G	A	A	T	T	T	T	G	G	A	A	T	T	G	G	G	G	G	G	C	C	A	A	G	G	C	C	T	T	T	T	T	T	C	C	G	G	C	C	G	G	A	A	C	C	G	G	G	G	G	G	G	G	C	C	C	T	A	A	T	T	A	A	G	G	G	G	A	A	C	C	G	G	A	A	T	T	C	A	G	G	T	T	C	C	A	A	A	A	T	T	G	G	A	A	G	G	T	T	G	G	G	G	A	A	G	G	T	T	C	C	C	C	G	G	C	C	G	G	C	C	A	A	A	A	T	T	T	T	G	G	G	G	G	G	G	G	C	C	G	G	A	A	C	C	T	T	A	A	T	T	A	A	G	G	A	A	T	T	C	C	T	T	T	T	T	T	C	C	C	C	T	T	A	A	T	T	A	A	C	C	A	A	C	C	T	T	G	G	G	G	C	C	G	G	G	T	C	C	G	G	A	A	G	G	G	G	C	C	G	G	T	T	G	G	A	A	G	G	G	G	A	A	G	G	C	C	G	G	G	G	G	G	G	G	T	T	T	T	G	G	G	G	G	G	C	C	C	C	G	G	G	G	A	A	G	G	C	C	A	A	A	A	T	T	G	G	G	G	G	G	T	T	C	C	T	T	C	C	A	A	G	C	C	C	G	G	A	A	G	G	T	T	T	T	A	A	T	T	G	G	G	G	G	G	A	A	T	T	G	G	C	C	T	T	A	A	A	A	T	T	NA	NA	T	T	T	T	NA	NA	A	A	G	G	G	G	A	A	T	T	C	C	C	C	G	G	C	C	T	T	NA	NA	T	T	NA	NA	T	T	A	A	G	G	A	A	T	T	G	G	G	G	G	G	G	G	A	A	T	T	T	T	T	T	C	C	C	C	G	G	G	G	C	C	C	C	C	C	A	A	C	C	G	G	T	T	C	C	T	T	C	C	T	T	G	G	C	C	T	T	T	T	C	C	C	C	G	G	T	T	T	T	G	G	G	G	A	A	A	A	A	A	T	T	NA	NA	T	T	G	G	G	G	NA	NA	A	A	G	G	G	G	C	C	T	T	C	C	C	C	T	T	T	T	G	G	G	G	A	T	A	A	T	T	G	G	T	T	T	T	C	C	C	C	G	G	T	T	C	C	NA	NA	A	A	G	G	C	C	C	C	A	A	C	C	C	C	G	G	A	A	T	T	A	A	C	C	C	C	T	T	C	C	G	G	C	C	C	C	G	G	C	C	T	T	T	T	T	T	C	C	G	G	C	C	G	G	A	A	G	G	A	A	G	G	C	C	C	C	G	G	G	G	T	T	T	T	T	T	G	G	G	G	G	G	A	A	C	C	C	C	A	A	C	C	C	C	C	C	G	G	G	G	T	T	T	T	A	A	G	G	T	T	C	C	A	A	G	G	C	C	C	C	A	A	G	G	T	T	T	T	T	T	G	G	C	C	A	A	G	G	T	T	G	G	G	G	C	C	A	A	C	C	G	G	A	A	G	G	C	C	G	G	C	C	G	G	C	C	T	T	C	C	G	G	A	A	A	A	A	A	G	G	G	G	A	A	T	T	A	A	C	C	G	G	C	C	C	C	G	T	C	C	T	T	A	A	T	T	G	G	G	G	T	T	T	T	G	G	G	G	A	A	A	A	T	T	A	A	C	C	A	A	T	T	C	C	C	C	C	C	G	G	G	G	A	A	A	A	G	G	T	T	T	T	A	A	A	A	G	G	C	C	T	T	C	C	A	A	T	A	C	C	G	G	T	T	C	C	C	C	A	A	G	G	C	C	A	A	C	C	C	C	G	G	G	G	A	A	A	A	A	A	C	C	C	C	T	T	A	A	C	C	G	G	G	G	T	T	A	A	A	A	G	G	T	T	G	G	C	C	G	G	C	C	C	C	NA	NA	T	T	G	G	T	C	C	C	T	T	G	G	A	A	C	C	A	A	T	T	C	C	C	C	T	T	C	C	T	T	C	C	G	G	A	A	A	A	T	T	G	G	A	A	T	T	T	T	G	G	C	C	C	C	G	G	T	T	G	G	A	A	G	G	G	G	G	G	C	C	C	C	T	T	C	C	C	C	C	C	A	A	G	G	A	A	A	A	G	G	G	G	G	G	A	A	T	T	C	C	T	T	G	G	C	C	C	C	C	C	C	C	C	C	A	A	G	G	T	T	A	A	T	T	G	G	T	T	T	T	A	A	A	A	T	T	C	C	C	C	G	G	A	A	T	T	G	G	G	T	A	A	C	C	T	T	T	T	C	C	C	C	G	G	A	A	G	G	C	C	G	G	A	A	C	C	C	C	G	G	G	G	C	C	T	T	C	C	C	C	A	A	A	A	T	T	A	A	A	A	G	G	T	T	C	C	C	C	T	T	C	C	G	G	A	A	C	C	C	C	A	A	T	T	G	G	A	A	T	T	G	G	A	A	A	G	A	A	A	A	G	G	G	G	G	G	T	T	G	G	G	G	G	G	C	C	C	C	G	G	C	C	C	C	T	T	C	C	C	C	A	A	G	G	G	G	T	T	A	A	G	G	C	C	G	G	G	G	A	A	C	C	C	C	T	T	T	T	C	C	C	C	T	T	A	A	G	G	T	T	T	T	G	G	G	G	C	C	T	T	T	T	T	T	C	C	G	G	C	C	C	C	G	G	T	T	G	G	T	T	A	A	G	G	A	A	T	T	T	T	T	T	G	G	A	A	G	G	G	G	C	C	A	A	A	A	A	A	A	A	T	T	C	C	G	G	T	T	C	C	A	A	G	G	T	T	G	G	T	T	C	C	G	G	A	A	A	A	A	A	T	T	A	A	C	C	C	C	A	A	A	A	A	A	G	G	G	G	C	C	C	C	C	C	G	G	A	A	A	A	G	G	A	A	T	T	C	C	C	C	T	T	G	G	A	A	G	G	T	T	A	A	C	C	C	C	C	C	G	G	T	T	A	A	G	G	A	A	T	T	G	G	C	C	C	C	A	A	A	A	A	A	G	G	G	A	G	G	C	C	C	C	T	T	T	T	G	G	A	A	T	T	A	A	A	A	C	C	G	G	G	G	A	A	G	G	A	A	T	T	C	C	A	A	C	C	A	A	T	T	T	T	C	C	T	T	C	C	G	G	A	A	G	G	G	G	C	C	T	T	A	A	G	G	G	G	G	G	T	T	G	G	G	G	G	G	G	G	G	G	C	C	C	C	G	G	T	T	G	G	A	A	C	C	A	A	G	G	T	T	G	G	T	T	T	T	C	C	C	C	G	G	A	A	G	G	C	C	T	T	G	G	G	G	C	C	C	C	T	T	T	T	C	C	C	C	G	G	G	G	G	G	C	C	C	C	C	C	G	G	A	A	A	A	C	C	G	G	G	G	A	A	G	G	G	G	C	C	C	C	C	C	C	C	C	C	A	A	C	C	G	G	G	G	C	C	C	C	C	C	T	T	G	G	A	A	C	C	C	C	A	A	C	C	T	T	T	T	G	G	C	C	A	A	A	A	C	C	T	T	C	C	A	A	A	A	A	A	G	G	A	A	T	T	A	A	G	G	A	A	A	A	C	C	G	G	C	C	G	G	C	C	A	A	G	G	G	G	A	A	G	G	T	T	T	T	G	G	T	T	T	T	A	A	A	A	G	G	C	C	G	G	A	A	C	C	T	T	C	C	C	C	C	C	T	T	T	T	A	A	T	T	G	G	G	G	G	G	NA	NA	G	G	A	A	NA	NA	A	A	G	G	C	C	G	G	C	C	T	T	T	T	G	G	G	G	A	A	G	G	T	T	G	G	T	T	G	G	T	T	A	A	A	A	G	G	G	G	T	T	G	G	C	C	A	A	C	C	G	G	T	T	G	G	C	C	A	A	T	T	C	C	A	A	A	A	T	T	C	C	A	A	T	T	C	C	C	C	C	C	C	C	C	C	G	G	A	A	G	G	G	G	C	C	T	T	C	C	C	C	A	A	A	A	C	C	G	G	G	G	C	C	G	G	G	G	T	T	A	A	A	A	G	G	G	G	A	A	C	C	T	T	G	G	A	A	G	G	T	T	G	G	T	T	A	A	T	T	C	C	T	T	C	C	G	G	T	T	G	G	A	A	G	G	G	G	T	T	C	C	T	T	G	G	A	A	A	A	T	T	T	T	T	T	T	T	C	C	A	A	G	G	A	A	G	G	T	T	T	T	C	C	T	T	T	T	G	G	T	T	G	G	A	A	A	A	A	A	T	T	C	C	A	A	A	A	C	C	G	G	G	G	A	A	T	T	C	C	G	G	A	A	A	A	T	T	A	A	T	T	C	T	T	T	G	G	C	C	C	C	A	A	C	C	C	C	A	A	A	A	T	T	A	A	NA	NA	C	C	G	G	A	A	T	T	C	C	A	A	C	C	C	C	G	G	A	A	C	C	C	C	C	C	C	C	T	T	A	A	C	C	G	G	A	A	G	G	T	T	A	A	C	C	G	G	G	G	C	C	T	T	A	A	C	C	T	T	G	G	G	G	A	A	A	A	C	C	G	G	A	A	C	C	G	G	C	C	T	T	A	A	C	C	G	G	C	C	A	A	G	G	C	C	T	T	T	T	T	T	G	G	C	C	T	T	G	G	A	A	C	C	G	G	T	T	G	G	C	C	A	A	T	T	A	A	A	A	T	T	T	T	C	C	A	A	G	G	G	G	C	C	NA	NA	A	A	G	G	T	T	G	G	C	C	G	G	C	C	G	G	T	T	G	G	G	G	G	G	C	C	G	G	G	G	A	A	C	C	A	A	G	G	T	T	A	A	A	A	A	A	T	T	A	A	C	C	G	G	G	G	C	C	G	G	G	G	T	T	C	C	T	T	T	T	C	C	G	G	A	A	C	C	T	T	T	T	A	A	C	C	C	C	T	T	T	T	T	T	C	C	G	G	A	A	G	G	G	G	G	G	G	G	G	G	T	T	T	T	T	T	G	G	C	C	C	C	A	A	C	C	C	C	T	T	C	C	G	G	C	C	G	C	A	A	A	A	A	A	A	A	G	G	A	A	G	G	A	A	C	C	T	T	C	C	T	T	T	T	T	T	A	A	A	A	T	T	C	C	G	G	T	T	G	G	A	A	C	C	G	G	C	C	C	C	A	A	NA	NA	G	G	G	G	T	T	C	C	A	A	A	A	C	C	G	G	T	T	T	T	G	G	G	G	C	C	G	G	G	G	G	G	G	G	A	A	T	T	A	A	T	T	A	A	T	T	G	G	G	G	A	A	A	A	T	T	C	C	T	T	G	G	A	A	A	A	T	T	A	A	T	T	A	A	G	G	C	C	G	G	T	T	A	A	G	G	A	A	G	G	C	C	T	T	T	T	A	A	T	T	A	A	T	T	C	C	A	A	C	C	G	G	G	G	C	C	A	A	G	G	G	G	G	G	T	T	A	A	G	G	G	G	G	G	A	A	C	C	T	T	C	C	NA	NA	G	G	A	G	T	T	A	A	C	C	C	C	T	T	C	C	T	T	T	T	G	G	C	C	A	A	T	T	C	C	G	G	G	G	T	T	C	C	C	C	G	G	A	A	C	C	T	T	T	T	A	A	G	G	A	A	C	C	C	C	T	T	A	A	A	A	C	C	T	T	G	G	C	C	G	G	C	C	A	A	T	T	G	G	G	G	A	A	G	G	G	G	G	G	G	G	T	T	A	A	C	C	T	T	G	G	G	G	C	C	G	G	T	T	G	G	T	T	G	G	A	A	A	A	C	C	C	C	C	C	C	C	C	C	C	C	C	C	A	A	A	A	A	A	C	C	A	A	G	G	A	A	C	C	C	C	A	A	C	C	T	T	G	G	C	C	T	T	T	T	A	A	A	A	A	A	A	A	G	G	G	G	G	G	G	G	C	C	G	G	G	G	A	A	G	G	A	A	A	A	G	G	G	G	T	T	C	C	G	G	G	G	T	T	G	G	C	C	G	G	A	A	A	A	A	A	NA	NA	T	T	C	C	T	T	C	C	G	G	A	A	G	G	T	T	C	C	T	T	A	A	C	C	T	T	C	C	T	T	G	G	G	G	C	C	C	C	T	T	A	A	G	G	C	C	A	A	C	C	G	G	C	C	G	G	A	A	T	T	C	C	G	G	C	C	C	C	A	A	C	C	G	G	C	C	C	C	T	T	A	A	G	G	A	A	G	G	T	G	T	T	G	G	G	G	G	G	A	A	C	C	C	C	G	G	G	G	A	A	T	T	C	C	G	G	T	T	C	C	T	T	T	T	G	G	T	T	A	A	C	C	C	C	T	T	G	G	G	G	T	T	G	G	G	G	A	A	G	G	C	C	T	T	A	A	A	A	A	A	C	C	G	G	G	G	A	A	T	T	A	A	C	C	A	A	G	G	G	G	G	G	A	A	A	A	C	C	T	T	C	C	A	A	C	C	A	A	A	A	A	A	G	G	A	A	A	A	T	T	C	C	T	T	T	T	G	G	T	T	C	C	T	T	T	T	A	A	C	C	C	C	NA	NA	A	A	A	A	G	G	G	G	G	G	C	C	T	T	T	T	A	A	NA	NA	G	G	A	A	G	G	G	G	A	A	T	T	G	G	A	A	C	C	A	A	A	A	C	C	T	T	T	T	T	T	G	G	T	T	T	T	C	C	T	T	C	C	A	A	A	A	G	G	A	A	T	T	G	G	C	C	G	G	A	A	G	G	A	A	C	C	G	G	C	C	A	A	G	G	A	A	T	T	G	G	G	G	G	G	A	A	A	A	G	G	G	G	A	A	A	A	G	G	G	G	A	A	G	G	G	G	G	G	C	C	G	G	T	T	G	G	C	C	C	C	G	G	T	T	G	G	T	T	G	G	T	T	C	C	G	G	C	C	A	A	T	T	T	T	A	A	T	T	G	G	T	T	C	C	C	C	C	C	G	G	C	C	A	A	T	T	T	T	A	A	G	G	G	G	A	A	G	G	C	C	T	T	G	G	T	T	C	C	A	A	C	C	C	C	G	G	T	T	C	C	A	A	A	A	T	T	T	T	G	G	T	T	G	G	C	C	T	T	G	G	C	C	G	G	A	A	C	C	C	C	T	T	T	T	A	A	T	T	C	C	A	A	T	T	T	T	C	C	C	C	A	A	G	G	C	C	A	A	C	C	G	G	T	T	T	T	T	T	G	G	A	A	C	C	G	G	T	T	NA	NA	A	A	G	G	G	G	G	G	T	T	G	G	C	C	A	A	A	A	C	C	C	C	G	G	A	A	C	C	C	C	A	A	C	C	A	A	A	A	A	A	C	C	A	A	A	A	C	C	A	A	C	C	G	G	T	T	A	A	NA	NA	C	C	G	G	G	G	A	A	C	C	T	T	A	A	C	C	C	C	C	C	A	A	C	C	A	A	A	A	C	C	G	G	A	A	C	C	G	G	G	G	G	G	T	T	C	C	A	A	A	A	G	G	G	G	T	T	A	A	G	G	G	G	C	C	A	A	A	C	A	A	G	G	A	A	G	G	A	A	G	G	T	T	G	G	C	C	A	A	T	T	A	A	G	G	G	G	A	A	G	G	C	C	T	T	A	A	G	G	T	T	A	A	G	G	T	T	T	T	G	G	G	G	A	A	G	G	A	A	G	G	C	C	C	C	G	G	A	A	T	T	G	G	T	T	A	A	T	T	T	T	T	T	T	T	T	T	T	T	A	A	G	G	G	G	C	C	T	T	G	G	T	T	G	G	T	T	A	A	T	T	G	A	G	G	T	T	T	T	C	C	T	T	G	G	A	A	C	C	G	G	C	T	T	T	A	A	A	A	A	A	A	A	G	G	C	C	G	G	C	C	T	T	C	C	A	A	G	G	A	A	A	A	G	G	C	C	T	T	A	A	A	A	G	G	C	C	G	G	G	G	G	G	G	G	T	T	C	C	T	T	T	T	C	C	G	G	A	A	A	A	G	G	G	G	T	T	T	T	T	T	A	A	T	T	A	A	T	T	T	T	A	A	A	A	T	T	G	G	C	C	C	C	G	G	C	C	A	A	C	C	A	A	C	C	C	C	T	T	T	T	T	T	T	T	C	C	G	G	G	G	G	G	C	C	T	T	A	A	G	G	T	T	T	T	A	A	C	C	A	A	T	T	NA	NA	T	T	T	T	G	G	C	C	C	C	G	G	T	T	A	A	A	A	A	A	A	A	C	C	G	G	C	C	T	T	A	A	C	C	C	C	A	A	T	T	C	C	T	T	G	G	C	C	T	T	G	G	A	A	C	C	A	A	T	T	T	T	G	G	T	T	G	G	T	T	C	C	T	T	G	G	T	T	G	G	G	G	G	G	G	G	C	C	G	G	C	C	A	A	C	C	A	A	G	G	C	C	G	G	G	G	T	T	T	T	G	G	G	G	A	A	C	C	NA	NA	C	C	A	A	A	A	C	C	C	C	A	A	A	A	A	A	C	C	A	A	C	C	T	T	T	T	A	A	C	C	G	G	C	C	G	G	C	C	A	A	A	A	T	T	T	T	A	A	A	A	C	C	T	T	G	G	G	G	G	G	A	A	G	G	G	G	A	A	G	G	G	G	T	T	T	T	C	C	A	A	A	A	G	G	G	G	A	A	G	G	G	G	C	C	C	C	G	G	A	A	C	A	T	T	C	C	G	G	T	T	C	C	G	G	C	C	C	C	C	C	T	T	A	A	A	A	A	A	G	G	A	A	T	T	G	G	T	T	T	T	G	G	T	T	G	G	G	G	C	C	G	G	C	C	G	G	G	G	C	C	A	A	NA	NA	T	T	C	C	C	C	T	T	G	G	G	G	T	T	T	T	T	T	A	A	G	G	A	A	C	C	A	A	G	G	C	C	A	A	A	A	T	T	A	A	T	T	G	G	C	C	G	G	C	C	G	G	G	G	A	A	C	C	C	C	A	A	G	G	T	T	T	T	C	C	A	A	G	G	T	T	C	C	G	G	A	A	G	G	G	G	G	G	C	C	A	A	A	A	G	G	G	G	C	C	G	G	C	C	C	C	A	A	A	A	A	A	T	T	G	G	G	G	G	G	G	G	C	C	C	C	T	T	G	G	T	T	C	C	C	C	C	C	T	T	A	A	G	G	C	C	G	G	G	G	C	C	A	A	A	A	C	C	G	G	C	C	C	C	C	C	G	G	G	G	C	C	C	C	C	C	C	C	A	A	T	T	C	C	A	A	A	A	T	T	G	G	G	G	T	T	A	A	A	A	G	G	A	A	C	C	T	T	G	G	G	G	A	A	A	A	A	A	A	A	C	C	A	A	A	A	C	C	C	C	C	C	T	T	G	G	C	C	C	C	G	G	G	G	A	A	G	G	A	A	G	G	A	A	G	G	G	G	G	G	A	A	A	A	T	T	T	T	C	C	A	A	C	C	G	G	G	G	T	T	G	G	C	C	T	T	G	G	G	A	C	C	NA	NA	C	C	T	T	C	C	T	T	T	T	G	G	C	C	C	C	C	C	A	A	G	G	T	T	T	T	A	A	A	A	G	G	T	T	C	C	G	G	A	A	A	A	G	G	G	G	G	G	T	T	G	G	G	G	C	C	A	A	C	C	G	G	G	G	T	T	A	A	G	G	C	C	C	C	T	T	T	T	A	A	A	A	G	G	T	T	G	G	C	C	A	A	G	T	T	T	T	T	G	G	T	T	C	C	T	T	G	G	T	T	T	T	C	C	G	G	C	C	A	A	G	G	A	A	T	T	G	G	G	G	C	C	A	A	C	C	A	A	T	T	T	T	T	T	C	C	T	T	A	A	C	C	G	G	G	G	A	A	A	A	C	C	A	A	T	T	T	T	G	G	A	A	C	C	T	T	C	C	A	A	T	T	C	C	C	C	C	C	G	G	T	T	C	C	A	A	C	C	A	A	G	G	C	C	A	A	A	A	G	G	C	C	T	T	T	T	C	C	C	C	G	G	A	A	T	T	C	C	C	C	A	A	T	T	C	C	G	G	C	C	C	C	G	G	C	C	G	G	G	G	G	G	C	C	T	T	T	T	G	G	A	A	G	G	T	T	G	G	A	A	C	C	C	C	T	T	C	C	C	C	T	T	T	T	A	A	C	C	G	G	G	G	C	C	C	C	A	A	C	C	C	C	A	A	T	T	G	G	T	T	T	T	T	T	T	T	G	G	C	C	A	A	T	T	T	T	C	C	A	A	T	T	T	T	C	C	T	T	G	G	T	T	G	G	T	T	A	A	C	C	G	G	T	T	C	C	A	A	T	T	T	T	G	A	T	T	G	G	C	C	T	T	G	G	G	G	A	A	C	C	T	T	A	A	G	G	A	A	G	G	A	A	T	T	G	G	A	A	G	G	A	A	T	T	C	C	C	C	A	A	A	A	C	C	G	G	A	A	T	T	A	A	T	T	G	G	C	C	T	T	G	G	C	C	T	T	C	C	G	G	C	C	T	T	C	C	NA	NA	G	G	C	C	T	T	C	C	C	C	C	C	C	C	A	A	C	C	C	C	A	A	A	A	A	A	A	A	T	T	C	C	C	C	T	T	G	G	T	T	T	T	G	G	C	C	G	G	C	C	A	A	A	A	A	A	G	G	C	C	T	A	C	C	C	C	C	C	T	T	C	C	T	T	C	C	G	G	G	G	A	A	C	C	G	G	A	A	T	T	C	C	C	C	C	C	G	G	A	A	G	G	G	G	G	G	T	T	G	G	A	A	T	T	T	T	G	G	A	A	A	A	T	T	T	T	T	T	C	C	T	T	A	A	C	C	T	T	A	A	A	A	G	G	G	G	C	C	G	G	G	G	T	T	C	C	G	G	A	A	G	G	NA	NA	T	T	T	T	G	G	C	C	T	T	T	T	G	G	G	G	T	T	G	G	T	T	G	G	C	C	A	A	T	T	C	C	A	A	A	A	C	C	T	T	T	T	G	G	C	C	A	A	C	C	T	T	A	A	C	C	T	T	G	G	A	A	T	T	A	A	A	A	A	A	A	A	C	C	G	G	T	T	T	T	A	A	A	A	A	A	G	G	A	A	T	T	C	C	G	G	G	G	G	G	C	C	G	G	C	C	A	A	A	A	C	C	C	C	T	T	NA	NA	T	T	G	G	G	G	C	C	G	G	G	G	C	C	T	T	A	A	G	G	C	C	C	C	A	A	A	A	G	G	G	G	A	A	C	C	A	A	A	A	C	C	G	G	G	G	G	G	C	C	A	A	T	T	G	G	G	G	G	G	A	A	A	A	NA	NA	C	C	G	G	G	G	G	G	T	T	A	A	G	G	C	C	A	A	G	G	G	G	A	A	T	T	C	C	A	A	A	A	G	G	C	C	C	C	C	C	A	A	C	C	T	T	C	C	G	G	A	A	T	T	A	A	G	G	G	G	G	G	T	T	G	G	T	T	C	C	A	A	C	C	C	C	A	A	G	G	T	T	T	T	C	C	C	C	C	C	A	A	C	C	G	G	A	A	C	C	A	A	A	A	C	C	A	A	G	G	C	C	T	T	G	G	A	A	G	G	A	A	G	G	A	A	C	C	G	G	C	C	C	C	C	C	G	G	T	T	G	G	G	G	A	A	A	A	C	C	C	C	C	C	G	G	A	A	G	G	C	C	C	C	T	T	C	C	A	A	G	G	A	A	A	A	T	T	A	A	G	G	A	A	T	T	G	G	T	T	G	G	A	A	T	T	T	T	C	C	G	G	T	T	G	A	A	A	T	T	T	T	T	T	A	A	A	A	T	T	G	G	G	G	A	A	C	C	C	C	C	C	T	T	T	T	T	T	T	T	T	T	C	C	A	A	T	T	G	G	C	C	T	T	A	A	T	T	A	A	C	C	T	T	A	A	T	T	T	T	C	C	C	C	T	T	G	G	T	T	G	G	C	C	T	T	A	A	T	T	T	T	G	G	C	C	G	G	A	A	C	C	A	A	A	A	T	T	T	T	T	T	C	C	C	C	A	A	G	G	C	C	C	C	A	A	A	A	A	A	A	A	G	G	A	A	T	T	C	C	A	A	T	T	G	G	G	G	T	T	G	G	C	C	C	C	G	G	T	T	T	T	A	A	A	A	G	G	G	G	A	A	G	G	C	C	T	T	T	T	G	G	A	A	A	A	A	A	A	A	G	G	A	A	C	C	G	G	C	C	C	C	C	C	G	G	C	C	C	C	C	C	C	C	A	A	T	T	C	C	G	G	G	G	G	G	C	C	C	C	A	A	G	G	T	T	C	C	G	G	A	A	A	A	T	T	C	C	C	C	C	C	C	C	C	C	G	G	NA	NA	C	C	C	C	C	C	A	A	G	G	C	C	C	C	G	G	A	A	A	A	T	T	G	G	C	C	T	T	A	A	A	A	A	A	G	G	C	C	T	T	C	C	C	C	G	G	C	C	G	G	G	G	T	T	G	G	C	C	A	A	NA	NA	T	T	A	A	G	G	A	A	T	T	T	T	G	G	A	A	T	T	C	C	A	A	A	A	G	G	T	T	A	A	C	C	A	A	T	T	C	C	G	G	A	A	A	A	C	C	C	C	G	G	A	A	G	G	A	A	C	C	T	T	A	A	T	T	A	A	C	C	C	C	G	G	T	T	A	A	G	G	C	C	G	G	T	T	G	G	T	T	A	A	A	A	A	A	C	C	A	A	A	A	C	C	T	T	G	G	A	A	A	A	A	A	T	T	G	G	T	T	A	A	C	C	C	C	A	A	A	A	T	T	G	G	T	T	C	C	T	T	A	A	T	T	A	A	C	C	A	A	C	C	G	G	C	C	C	C	T	T	T	T	T	T	C	C	A	A	T	T	G	G	C	C	G	G	A	A	T	T	T	T	A	A	G	G	A	A	C	C	T	T	T	T	A	A	T	T	T	T	T	T	G	G	G	G	T	T	G	G	T	T	T	T	T	T	G	G	A	A	G	G	C	C	A	A	G	G	G	G	G	G	C	C	G	G	T	T	G	G	A	A	A	A	G	G	G	G	C	C	T	T	C	C	T	T	G	G	C	C	A	A	T	T	T	T	A	A	T	T	A	A	G	G	G	G	G	G	C	C	G	G	G	A	G	A	A	A	C	C	C	C	G	G	A	A	G	G	G	G	G	G	T	T	A	A	G	G	C	C	A	A	G	G	G	G	A	A	G	G	T	T	A	A	T	T	C	C	A	A	G	G	T	T	C	C	C	C	A	A	G	G	T	T	C	C	A	A	G	G	G	G	A	A	G	G	G	G	T	T	C	C	C	C	C	C	T	T	A	A	G	G	C	C	G	G	G	G	T	T	G	G	G	G	T	T	T	T	C	C	T	T	A	A	G	G	C	C	A	A	C	C	A	A	T	T	A	A	C	C	C	C	A	A	C	C	C	C	T	T	C	C	G	G	A	A	C	C	T	T	G	G	A	A	G	G	G	G	G	G	A	A	A	A	C	C	T	T	G	G	G	G	A	A	G	G	T	T	A	A	A	A	A	A	A	A	C	C	T	T	C	C	T	T	G	G	G	G	T	T	G	G	A	A	A	A	T	T	G	G	G	G	T	T	A	A	C	C	G	G	T	T	A	A	C	C	A	A	C	C	A	A	G	G	T	T	A	A	T	T	A	A	G	G	G	G	G	G	C	C	A	A	C	C	T	T	G	G	A	A	T	T	T	T	A	A	A	A	C	C	C	C	T	T	C	C	T	T	G	G	A	A	T	T	A	A	A	A	T	T	A	A	T	T	T	T	C	C	A	A	C	C	A	A	C	C	G	G	T	T	T	T	A	A	G	G	G	G	C	C	G	G	A	A	A	A	A	A	T	T	G	G	C	C	T	T	T	T	T	T	G	G	G	G	G	G	C	C	C	C	A	A	C	C	C	C	C	C	C	C	A	A	C	C	G	G	C	C	T	T	T	T	A	A	C	C	G	G	G	G	A	A	C	C	T	T	NA	NA	G	G	A	A	C	C	G	G	G	G	C	C	G	G	C	C	A	A	A	A	G	G	G	G	T	T	A	A	C	C	G	G	T	T	G	G	G	G	G	G	G	G	A	A	C	C	G	G	G	G	T	T	A	A	T	T	A	A	T	T	T	T	A	A	T	T	NA	NA	C	C	A	A	A	A	G	G	G	G	C	C	C	C	C	C	A	A	T	T	G	G	A	A	T	T	G	G	G	G	T	T	C	C	C	C	T	T	C	C	T	T	G	G	A	A	C	C	C	C	A	A	A	A	A	A	G	G	NA	NA	T	T	C	C	G	G	T	T	T	T	T	T	A	A	A	A	A	A	T	T	G	G	T	T	G	G	C	C	G	G	A	A	T	T	A	A	C	C	A	A	C	C	C	C	A	A	G	G	A	A	C	C	G	G	G	G	T	T	T	T	A	A	C	C	G	G	G	G	T	T	C	C	G	G	A	A	C	C	A	A	C	C	T	T	A	A	T	T	A	A	G	G	T	T	G	G	C	C	A	A	G	G	G	G	A	A	A	A	T	T	C	C	A	A	C	C	T	T	C	C	T	T	G	G	A	A	A	A	T	T	A	A	A	A	G	G	G	G	A	A	C	C	C	C	A	A	A	A	A	A	A	A	A	A	C	C	A	A	A	A	G	G	C	C	T	T	A	A	G	G	C	C	C	C	T	T	A	A	A	A	T	T	T	T	C	C	T	T	C	C	C	C	A	A	C	C	G	G	T	T	T	T	G	G	A	A	G	G	C	C	G	G	A	A	T	T	C	C	A	A	T	T	A	A	T	T	G	G	C	C	T	T	A	A	A	A	C	C	C	C	G	G	G	G	G	G	T	T	T	T	G	G	C	C	G	G	G	G	C	C	G	G	T	T	A	A	G	G	T	T	T	T	G	G	G	G	C	C	A	A	C	C	C	C	G	G	A	A	C	C	A	A	T	T	G	G	A	A	T	T	G	G	T	T	A	A	G	G	T	T	T	T	A	A	C	C	T	T	T	T	C	C	C	C	C	C	G	G	G	G	A	A	G	G	G	G	T	T	A	A	T	T	T	T	T	T	G	G	G	G	A	A	C	C	G	G	C	C	C	C	T	T	T	T	A	A	C	C	A	A	G	G	A	A	T	T	NA	NA	A	A	G	G	A	A	C	C	A	A	A	A	C	C	T	T	T	T	A	A	T	T	C	C	A	A	A	A	A	A	G	G	G	G	C	C	G	G	A	A	T	T	C	C	G	G	T	T	G	G	C	C	G	G	A	A	G	G	G	G	G	G	C	C	G	G	C	C	G	G	C	C	C	C	T	T	T	T	T	T	NA	NA	A	A	A	A	A	A	T	T	T	T	C	C	G	G	A	A	T	T	A	A	C	C	A	A	T	T	T	T	C	C	G	G	C	C	G	G	G	G	G	G	A	A	G	G	T	T	C	C	C	C	G	G	T	T	T	T	A	A	G	G	G	G	C	C	G	G	A	A	A	A	A	A	C	C	A	A	A	A	C	C
CC	OR167f171	NA	NA	1	NA	C	C	G	G	C	C	T	T	A	A	T	T	C	C	A	A	G	G	A	A	C	C	C	C	G	G	G	G	A	A	G	G	T	T	A	A	G	G	G	G	G	G	G	G	T	T	C	C	T	T	A	A	T	T	C	C	C	C	C	C	A	A	C	C	T	T	A	A	T	T	C	C	A	A	T	T	G	G	T	T	C	C	G	G	T	T	G	G	A	A	G	G	G	G	A	A	G	G	C	C	G	G	T	T	A	A	A	A	C	C	G	G	A	A	A	A	C	C	T	T	A	A	C	C	C	C	G	G	C	C	A	A	G	G	C	C	G	G	C	C	C	C	C	C	A	A	G	G	C	C	G	G	T	T	G	G	G	G	A	A	G	G	T	T	T	T	G	G	C	C	C	C	T	T	T	T	T	T	C	C	C	C	A	A	A	A	C	C	T	T	T	T	G	G	A	A	A	A	A	A	A	A	C	C	T	T	C	C	A	A	G	G	T	T	C	C	A	A	A	A	T	T	A	A	G	G	A	A	A	A	G	G	T	T	A	A	T	T	T	T	G	G	C	C	T	T	T	T	C	C	G	G	T	T	C	C	T	T	C	C	G	G	T	T	C	C	T	T	G	G	A	A	A	A	G	G	G	G	C	C	C	C	T	T	T	T	T	T	G	G	T	T	G	G	A	A	C	C	T	T	T	T	A	A	T	T	A	A	G	G	C	C	T	T	C	C	C	C	T	T	T	T	T	T	C	C	T	T	A	A	T	T	C	C	C	C	G	G	G	G	A	A	C	C	G	G	T	T	C	C	G	G	T	T	C	C	C	C	G	G	C	C	A	A	G	G	C	C	T	T	G	G	T	T	C	C	C	C	C	C	A	A	G	G	T	T	T	T	T	T	G	G	G	G	C	C	A	A	A	A	A	A	C	C	T	T	A	A	C	C	C	C	G	G	G	G	T	T	T	T	T	T	T	T	C	C	G	G	A	A	G	G	C	C	C	C	A	A	C	C	T	T	G	G	A	A	G	G	C	C	A	A	C	C	C	C	T	T	A	A	T	T	T	T	T	T	C	C	A	A	A	A	A	A	T	T	A	A	C	C	A	A	A	A	A	A	A	A	C	C	C	C	C	T	G	G	G	G	G	G	T	T	A	A	G	G	G	G	G	G	G	G	C	C	C	C	A	A	C	C	T	T	G	G	A	A	T	T	C	C	A	A	C	C	A	A	C	C	C	C	C	C	T	T	C	C	C	C	A	A	A	A	T	T	A	A	G	G	G	G	G	G	A	A	T	T	A	A	T	T	T	T	C	C	T	T	G	G	A	A	T	T	C	C	C	C	C	C	C	C	C	C	A	A	C	C	C	C	A	A	C	C	G	G	T	T	C	C	A	A	T	T	G	G	T	T	C	C	G	G	G	G	C	C	G	G	G	G	G	G	G	G	T	T	T	T	A	A	G	G	T	T	C	C	G	G	C	C	A	A	T	T	C	C	G	G	C	C	T	T	G	G	A	A	C	C	G	G	C	C	C	C	C	C	G	G	G	G	G	G	A	A	C	C	A	A	A	A	T	T	G	G	A	A	C	C	C	C	A	A	C	C	A	A	T	T	A	A	T	T	G	G	C	C	G	G	C	C	T	T	G	G	C	C	A	A	C	C	C	C	T	T	G	G	T	T	G	G	A	A	T	T	C	C	A	A	C	C	G	G	T	T	T	T	T	T	A	A	T	T	A	A	T	T	A	A	C	C	G	G	A	A	G	G	C	G	A	A	A	A	T	T	G	G	A	A	T	T	C	C	T	T	C	C	T	T	G	G	C	C	C	C	C	C	T	T	C	C	G	G	C	C	A	A	G	G	C	C	G	G	T	T	G	G	T	T	G	G	G	G	G	G	G	G	A	A	T	T	A	A	T	T	C	C	G	G	A	A	G	G	T	T	A	A	C	C	T	T	T	T	G	G	C	C	T	T	C	C	C	C	T	T	C	C	C	C	A	A	G	G	A	A	G	G	A	A	A	A	T	T	G	G	G	G	T	T	T	T	G	G	A	A	T	T	C	C	G	G	T	T	G	G	T	T	A	A	C	C	C	C	T	T	G	G	T	T	C	C	A	A	C	C	A	A	C	C	G	G	T	T	T	T	C	C	C	C	A	A	C	C	A	A	G	G	T	T	A	A	G	G	C	C	A	A	T	T	A	A	A	A	T	T	G	G	A	A	G	G	G	G	G	G	G	G	A	A	G	G	C	C	A	A	G	G	C	C	C	C	G	G	A	A	C	C	A	A	C	C	T	T	C	C	G	G	A	A	A	A	G	G	G	G	G	G	C	C	C	C	T	T	A	A	A	A	A	A	C	C	C	C	NA	NA	G	G	A	A	A	A	A	A	T	T	A	A	A	A	A	A	C	C	C	C	A	A	A	A	A	A	T	T	G	G	G	G	T	T	G	G	G	G	G	G	T	T	C	C	C	C	C	C	A	A	T	T	G	G	C	C	G	G	A	A	G	G	C	C	G	G	A	A	T	T	A	A	C	C	C	C	C	C	T	T	A	A	T	T	C	C	T	T	C	C	C	C	A	A	T	T	G	G	A	A	C	C	G	G	G	G	G	G	C	C	A	A	A	A	T	T	C	C	C	C	A	A	C	C	G	G	C	C	G	G	G	G	A	A	T	T	A	A	G	G	G	G	A	A	G	G	C	C	C	C	G	G	G	G	C	C	C	C	G	G	G	G	A	A	T	T	A	A	G	G	T	T	A	A	T	T	A	A	A	A	G	G	C	C	G	G	G	G	G	G	G	G	C	C	C	C	A	A	G	G	T	T	G	G	A	A	T	T	C	C	A	A	G	G	G	G	A	A	G	G	G	G	G	G	A	A	C	C	G	G	G	G	A	A	G	G	C	C	C	C	C	C	C	C	A	A	G	G	G	G	T	T	C	C	C	C	G	G	A	A	T	T	C	C	T	T	G	G	C	C	G	G	A	A	A	A	A	A	T	T	G	G	A	A	G	G	T	T	G	G	C	C	T	T	G	G	G	G	A	A	G	G	T	T	C	C	T	T	C	C	A	A	C	C	C	C	G	G	G	G	T	T	A	A	T	T	A	A	T	T	T	T	T	T	A	A	T	T	C	C	NA	NA	T	T	T	T	A	A	C	C	G	G	T	T	T	T	G	G	C	C	G	G	G	G	C	C	T	T	T	T	T	T	G	G	G	G	T	T	G	G	C	C	C	C	A	A	G	G	G	G	T	T	T	T	G	G	G	G	G	G	G	G	C	C	G	G	A	A	G	G	G	G	T	T	G	G	G	G	T	T	C	C	C	C	T	T	C	C	G	G	C	C	G	G	G	G	A	A	C	C	G	G	C	C	C	C	G	G	A	A	A	A	C	C	G	G	C	C	G	G	G	G	C	C	A	A	C	C	C	C	C	C	C	C	C	C	A	A	T	T	T	T	T	T	G	G	C	C	G	G	A	A	C	C	C	C	C	C	T	T	G	G	A	A	T	T	A	A	C	C	C	C	T	T	A	A	A	A	G	G	G	G	G	G	A	A	G	G	A	A	T	T	A	A	A	A	T	T	C	C	T	T	G	G	C	C	G	G	G	G	G	G	G	G	G	G	C	C	C	C	C	C	G	G	G	G	T	T	C	C	C	C	T	T	A	A	G	G	C	C	T	T	C	C	T	T	C	C	G	G	G	G	G	G	C	C	G	G	G	G	T	T	A	A	C	C	T	T	A	A	A	A	C	C	T	T	A	A	T	T	T	T	G	G	A	A	T	T	G	G	C	C	G	G	A	A	C	C	A	A	C	C	A	A	T	T	T	T	C	C	G	G	A	A	G	G	T	T	G	G	C	C	G	G	C	C	A	A	G	G	A	A	A	A	C	C	A	A	G	G	A	A	C	C	A	A	G	G	T	T	A	A	A	A	A	A	A	A	T	T	T	T	C	C	G	G	T	T	G	G	A	A	C	C	A	A	G	G	A	A	G	G	G	G	G	G	G	G	A	A	A	A	T	T	C	C	A	A	C	C	C	A	A	A	G	G	T	T	A	A	A	A	T	T	C	C	T	T	G	G	G	G	T	T	A	A	T	T	C	C	T	T	A	A	C	C	G	G	A	A	C	C	C	C	G	G	A	A	A	A	G	G	G	G	A	A	NA	NA	C	C	G	G	C	C	T	T	T	T	G	G	G	G	T	T	T	T	G	G	G	G	G	G	G	G	G	G	A	A	T	T	C	C	T	T	C	C	C	C	A	A	G	G	G	G	A	A	C	C	G	G	T	T	T	T	T	T	G	G	A	A	A	A	A	A	G	G	C	C	A	A	A	A	T	T	A	A	G	G	A	A	T	T	G	G	G	G	T	T	G	G	A	A	A	A	G	G	G	G	T	T	T	T	A	A	T	T	T	T	G	G	A	A	A	A	T	T	G	G	G	G	G	G	C	C	G	G	G	G	G	G	G	G	T	T	G	G	A	A	C	C	T	T	C	C	G	G	G	G	T	T	C	C	G	G	A	A	T	T	A	A	A	A	G	G	G	G	T	T	A	A	C	C	A	A	A	A	A	A	A	A	A	A	T	T	T	T	G	G	T	T	A	A	T	T	G	G	A	A	A	A	C	C	C	C	T	T	G	G	A	A	T	T	A	A	T	T	C	C	T	T	C	C	NA	NA	A	A	G	G	A	A	G	G	G	G	C	C	T	T	G	G	A	A	T	T	NA	NA	G	G	C	C	C	C	G	G	C	C	A	A	A	A	C	C	C	C	T	T	C	C	G	G	T	T	C	C	G	G	T	T	C	C	A	G	C	C	G	G	T	T	C	C	C	C	T	C	G	G	C	A	T	C	A	A	G	G	T	T	A	G	T	T	G	C	G	G	A	A	A	A	G	T	C	T	G	C	G	G	G	A	G	G	T	T	C	C	T	T	T	C	G	G	G	G	A	A	T	T	T	T	A	A	A	A	G	G	G	G	C	C	A	G	A	A	C	C	A	A	T	T	A	A	T	T	C	T	C	C	T	T	T	T	C	C	T	T	T	T	G	G	T	T	C	C	G	G	T	T	A	A	C	C	T	T	T	T	T	T	C	C	T	T	T	A	T	T	T	A	T	T	C	C	T	T	A	A	G	G	T	C	C	C	T	T	G	G	C	C	G	A	A	C	G	G	A	T	G	C	T	T	G	G	C	C	G	A	T	G	T	T	G	G	T	C	C	T	G	G	G	G	G	A	A	G	T	C	G	G	G	C	C	C	A	A	C	C	G	G	C	C	T	T	C	C	G	G	A	A	A	A	C	C	T	T	T	T	T	G	C	C	C	C	T	T	C	C	G	G	T	C	G	G	A	G	G	T	G	G	C	C	A	A	C	C	G	G	C	C	C	C	C	C	T	T	C	C	T	T	C	C	G	G	T	T	C	C	A	A	T	T	A	A	G	G	A	A	A	A	C	C	C	C	G	G	T	T	A	A	G	G	T	T	C	C	T	T	C	C	C	C	C	C	A	A	C	C	T	T	C	C	T	T	A	A	C	C	C	C	G	G	T	T	G	G	G	G	T	T	G	G	A	A	T	T	C	C	A	A	A	A	A	A	C	C	C	C	C	C	G	G	T	T	G	G	A	A	C	C	G	G	G	G	T	T	G	G	A	A	A	A	C	C	G	G	G	G	T	T	T	T	G	G	G	G	G	G	T	T	T	T	G	G	A	A	A	A	G	G	G	G	A	A	C	C	G	G	T	T	G	G	G	G	A	A	C	C	C	C	T	T	C	C	T	T	G	G	T	T	T	T	G	G	G	G	G	G	T	T	T	T	C	C	G	G	C	C	G	G	C	C	T	T	T	T	G	G	C	C	C	C	C	C	G	G	T	T	A	A	G	G	C	C	G	G	G	G	T	T	A	A	G	G	G	G	C	C	T	T	A	A	G	G	G	G	T	T	C	C	G	G	T	T	C	C	C	C	T	T	C	C	A	A	T	T	G	G	T	T	C	C	T	T	A	A	A	A	G	G	T	T	T	T	G	G	G	G	A	A	G	G	G	G	C	C	A	A	T	T	G	G	T	T	G	G	G	G	G	G	T	T	A	A	G	G	C	C	T	T	A	A	T	T	G	G	G	G	G	G	C	C	C	C	C	C	G	G	T	T	T	T	C	C	G	G	G	G	C	C	T	T	C	C	A	A	A	A	T	T	A	A	T	T	G	G	C	C	C	C	T	T	A	A	A	A	G	G	A	A	C	C	A	A	C	C	T	T	A	A	T	T	T	T	T	T	T	T	G	G	T	T	G	G	T	T	A	A	C	C	G	G	A	A	T	T	G	G	C	C	C	C	G	G	G	G	A	A	C	C	G	G	T	T	G	G	G	G	T	T	C	C	G	G	G	G	C	C	G	G	C	C	G	G	A	A	T	T	C	C	C	C	T	T	A	A	T	T	T	T	G	G	C	C	G	G	A	A	T	T	C	C	A	A	G	G	C	C	C	C	A	A	G	G	G	G	A	A	C	C	G	G	C	C	C	C	G	G	G	G	G	G	C	C	A	A	T	T	G	G	G	G	C	C	A	A	C	C	G	G	C	C	T	T	T	T	A	A	G	G	T	T	A	A	G	G	C	C	C	C	A	A	A	A	T	T	A	A	T	T	G	G	C	C	T	T	T	T	A	A	C	C	C	C	G	G	C	C	A	A	T	T	A	A	T	T	T	T	T	T	T	T	T	T	A	A	G	G	G	G	C	C	G	G	A	A	G	G	A	A	C	C	T	T	T	T	A	A	T	T	C	C	A	A	G	G	C	C	G	G	G	G	C	C	C	C	G	G	G	G	G	G	T	T	C	C	A	A	A	A	G	G	T	T	T	T	A	A	C	C	G	G	C	C	T	T	T	T	G	G	C	C	A	A	C	C	A	A	A	A	C	C	A	A	G	G	T	T	G	G	G	G	T	T	G	G	G	G	G	G	C	C	C	C	A	A	C	C	G	G	A	A	C	C	C	C	A	A	A	A	T	T	C	C	C	C	A	A	A	A	C	C	T	T	G	G	A	A	T	T	C	C	G	G	T	T	T	T	A	A	T	T	C	C	G	G	C	C	C	C	A	A	C	C	A	A	C	C	T	T	T	T	T	T	G	G	A	A	C	C	C	C	C	C	C	C	C	C	C	C	A	A	A	A	G	G	C	C	G	G	C	C	G	G	A	A	A	A	C	C	G	G	A	A	G	G	T	T	C	C	T	T	A	A	C	C	G	G	C	C	C	C	A	A	A	A	G	G	C	C	A	A	A	A	C	C	A	A	T	T	A	A	G	G	A	A	G	G	C	C	A	A	G	G	A	A	G	G	G	G	A	A	G	G	G	G	C	C	A	A	A	A	A	A	A	A	C	C	G	G	T	T	C	C	C	C	G	G	G	G	C	C	A	A	G	G	A	A	C	C	G	G	C	C	A	A	C	C	C	C	C	C	C	C	G	G	G	G	G	G	C	C	G	G	T	T	A	A	C	C	T	T	T	T	C	C	C	C	T	T	T	T	G	G	A	A	A	A	T	T	C	C	C	C	G	G	T	T	A	A	G	G	T	T	T	T	G	G	G	G	A	A	C	C	C	C	A	A	A	A	G	G	T	T	A	A	C	C	C	C	A	A	C	C	C	C	C	C	T	T	T	T	C	C	A	A	T	T	C	C	G	G	T	T	A	A	C	C	C	C	T	T	T	T	T	T	G	G	T	T	A	A	G	G	G	G	T	T	G	G	T	T	T	T	A	A	G	G	C	C	C	C	C	C	A	A	A	A	T	T	A	A	C	C	C	C	C	C	C	C	G	G	C	C	G	G	A	A	C	C	T	T	T	T	T	T	T	T	A	A	A	A	C	C	G	G	T	T	A	A	T	T	C	C	A	A	T	T	T	T	A	A	A	A	G	G	C	C	C	C	C	C	G	G	T	T	C	C	A	A	G	G	G	G	T	T	A	A	T	T	C	C	T	T	A	A	C	C	C	C	C	C	A	A	G	G	G	G	C	C	T	T	A	A	G	G	C	C	T	T	A	A	G	G	G	G	C	C	T	T	C	C	C	C	A	A	A	A	C	C	G	G	C	C	G	G	T	T	G	G	C	C	T	T	C	C	G	G	NA	NA	T	T	A	A	A	A	A	A	T	T	T	T	C	C	A	A	T	T	G	G	T	G	T	T	T	T	G	G	C	C	C	C	G	G	A	A	T	T	G	G	A	A	A	A	C	C	G	G	A	A	C	C	A	A	T	T	G	G	C	C	C	C	G	G	T	T	T	T	A	A	C	C	T	T	T	T	C	C	G	G	G	G	T	T	C	C	A	A	T	T	A	A	A	A	C	C	G	G	T	T	A	A	A	A	C	C	G	G	G	G	T	T	T	T	T	T	A	A	G	G	G	G	C	C	G	G	G	G	C	C	G	G	T	T	T	T	C	C	A	A	T	T	T	T	C	C	T	T	G	G	A	A	G	G	A	A	G	G	C	C	T	T	A	A	A	A	A	A	T	T	C	C	A	A	G	G	T	T	T	T	C	C	A	A	G	G	C	C	G	G	A	A	A	A	A	A	G	G	C	C	A	A	C	C	G	G	A	A	A	A	C	C	A	A	A	A	G	G	G	G	C	C	A	A	T	T	A	A	T	T	G	G	C	C	C	C	G	G	T	T	T	T	C	C	A	A	C	C	G	G	A	A	C	C	A	A	A	A	A	A	A	A	G	G	T	T	A	A	T	T	A	A	G	G	G	G	A	A	G	G	T	T	A	A	C	C	C	C	T	T	T	T	T	T	G	G	T	T	T	T	C	C	G	G	C	C	A	A	T	T	C	C	A	A	A	A	G	G	T	T	A	A	C	C	G	G	G	G	C	C	G	G	C	C	G	G	A	A	T	T	T	T	C	C	G	G	C	C	T	T	G	G	G	G	T	T	A	A	C	C	T	T	G	G	G	G	T	T	A	A	T	T	G	G	G	G	C	C	A	A	T	T	G	G	G	G	G	G	G	G	C	C	T	T	C	C	T	T	T	T	A	A	C	C	T	T	T	T	A	A	C	C	G	G	C	C	G	G	C	C	T	T	G	G	T	T	G	G	A	A	A	A	G	G	G	G	T	T	G	G	A	A	T	T	C	C	T	T	C	C	A	A	T	T	G	G	T	T	G	G	C	C	T	T	G	G	G	G	C	C	C	C	G	G	A	A	G	G	T	T	A	A	C	C	G	G	C	C	G	G	C	C	G	G	G	G	G	G	C	C	C	C	G	G	C	C	G	G	C	C	T	T	A	A	G	G	A	A	A	A	C	C	C	C	G	G	G	G	C	C	G	G	A	A	A	A	C	C	T	T	G	G	G	G	G	G	G	G	C	C	T	T	C	C	A	A	C	C	G	G	C	C	T	T	T	T	C	C	C	C	G	G	C	C	A	A	A	A	C	C	C	C	A	A	A	A	C	C	C	C	T	T	C	C	A	A	G	G	T	T	G	G	A	A	T	T	C	C	C	C	T	T	T	T	A	A	A	A	G	G	G	G	T	T	C	C	A	A	T	T	C	C	A	A	A	A	A	A	T	T	T	T	T	T	A	A	G	G	A	A	A	A	T	T	G	G	A	A	C	C	C	C	T	T	A	A	T	T	G	G	G	G	C	C	G	G	A	A	C	C	G	G	T	T	T	T	A	A	T	T	T	T	G	G	A	A	A	A	T	T	G	G	T	T	G	G	C	C	C	C	A	A	T	T	T	T	A	A	A	A	C	C	G	G	C	C	G	G	C	C	C	C	G	G	C	C	G	G	C	C	G	G	A	A	T	T	G	G	C	C	A	A	C	C	T	T	A	A	G	G	C	C	C	C	T	T	A	A	A	A	T	T	C	C	G	G	C	C	G	G	A	A	C	C	T	T	T	T	C	C	C	C	G	G	A	A	T	T	G	G	G	G	G	G	A	A	T	T	A	A	G	G	G	G	G	G	T	T	A	A	T	T	A	A	A	A	T	T	G	G	C	C	G	G	A	A	G	G	C	C	T	T	G	G	G	G	T	T	T	T	G	G	T	T	G	G	A	A	T	T	T	T	A	A	T	T	G	G	A	A	G	G	G	G	C	C	G	G	A	A	A	A	C	C	T	T	G	G	A	A	T	T	G	G	G	G	A	A	T	T	G	G	C	C	A	A	A	A	G	G	G	G	T	T	G	G	T	T	T	T	C	C	T	T	T	T	C	C	T	T	C	C	G	G	C	C	G	G	A	A	A	A	G	G	A	A	G	G	G	G	T	T	C	C	G	G	A	A	A	A	A	A	G	G	G	G	T	T	T	T	A	A	A	A	T	T	C	C	G	G	T	T	G	G	A	A	A	A	G	G	C	C	C	C	G	G	T	T	A	A	G	G	G	G	A	A	A	A	G	G	C	C	A	A	A	A	A	A	G	G	G	G	A	A	A	A	G	G	G	G	A	A	C	C	C	C	C	C	C	C	A	A	A	A	T	T	T	T	G	G	A	A	T	T	G	G	G	G	G	G	A	A	G	G	C	C	G	G	G	G	T	T	T	T	A	A	C	C	T	T	T	T	T	T	T	T	G	G	G	G	C	C	C	C	G	G	T	T	T	T	C	C	T	T	G	G	C	C	G	G	T	T	A	A	C	C	C	C	G	G	C	C	G	G	G	G	T	T	T	T	C	C	C	C	G	G	C	C	C	C	C	C	A	A	G	G	T	T	G	G	C	C	T	T	A	A	G	G	T	T	A	A	C	C	T	T	C	C	A	A	T	T	A	A	C	C	T	T	T	T	T	T	C	C	G	G	C	C	A	A	T	T	T	T	G	G	C	C	G	G	C	C	T	T	T	T	G	G	A	A	C	C	C	C	C	C	G	G	A	A	G	G	C	C	G	G	G	G	G	G	G	G	T	T	G	G	G	G	A	A	A	A	T	T	T	T	T	T	T	T	C	C	G	G	G	G	T	T	G	G	A	A	T	T	A	A	C	C	A	A	G	G	C	C	C	C	G	G	T	T	A	A	T	T	A	A	A	A	G	G	C	C	G	G	G	G	T	T	C	C	A	A	A	A	T	T	T	T	A	A	C	C	T	T	G	G	G	G	A	A	A	A	G	G	G	G	C	C	G	G	A	A	G	G	A	A	A	A	G	G	G	G	T	T	G	G	G	G	A	A	C	C	C	C	G	G	T	T	C	C	T	T	A	A	C	C	G	G	A	A	C	C	G	G	C	C	C	C	T	T	A	A	C	C	T	T	G	G	A	A	C	C	T	T	G	G	C	C	C	C	G	G	G	G	G	G	T	T	C	C	G	G	T	T	T	T	A	A	C	C	T	T	T	T	C	C	T	T	C	C	T	T	A	A	A	A	T	T	T	T	T	T	A	A	C	C	A	A	C	C	A	A	T	T	C	C	G	G	A	A	G	G	T	T	A	A	G	G	G	G	A	A	G	G	C	C	A	A	G	G	C	C	T	T	G	G	C	C	A	A	T	T	C	C	T	T	G	G	T	T	G	G	C	C	T	T	G	G	A	A	C	C	C	C	G	G	G	G	G	G	T	T	G	G	C	C	A	A	T	T	G	G	T	T	C	C	C	C	G	G	G	G	C	C	C	C	T	T	C	C	C	C	A	A	C	C	C	C	C	C	C	C	T	T	G	G	A	A	G	G	G	G	T	T	T	T	T	T	A	A	A	A	G	G	C	C	T	T	A	A	C	C	T	T	G	G	A	A	C	C	T	T	G	G	T	T	T	T	A	A	T	T	G	G	C	C	C	C	A	A	A	A	C	C	T	T	A	A	C	C	C	C	G	G	T	T	A	A	C	C	A	A	C	C	T	T	T	T	A	A	T	T	C	C	C	C	C	C	A	A	G	G	A	A	G	G	C	C	C	C	T	T	G	G	A	A	A	A	C	C	G	G	C	C	A	A	G	G	A	A	A	A	C	C	G	G	C	C	G	G	G	G	C	C	T	T	C	C	A	A	C	C	T	T	G	G	T	T	A	A	A	A	C	C	T	T	C	C	C	C	C	C	A	A	G	G	A	A	C	C	T	T	C	C	G	G	G	G	C	C	C	C	A	A	G	G	C	C	T	T	T	T	C	C	G	G	A	A	T	T	A	A	C	C	A	A	C	C	T	T	C	C	T	T	A	A	T	T	T	T	T	T	G	G	G	G	A	A	G	G	T	T	A	A	A	A	T	T	A	A	C	C	G	G	G	G	A	A	T	T	C	C	C	C	A	A	C	C	G	G	A	A	T	T	G	G	C	C	T	T	A	A	A	A	C	C	A	A	G	G	C	C	C	C	G	G	C	C	A	A	C	C	A	A	G	G	A	A	C	C	A	A	C	C	A	A	G	G	C	C	G	G	T	T	C	C	T	T	G	G	A	A	G	G	C	C	A	A	C	C	T	T	A	A	A	A	A	A	T	T	G	G	T	T	T	T	NA	NA	A	A	T	T	G	G	C	C	A	A	A	A	A	A	T	T	A	A	T	T	C	C	A	A	C	C	A	A	C	C	A	A	C	C	G	G	A	A	A	A	A	A	A	A	T	T	A	A	C	C	T	T	T	T	A	A	A	A	C	C	C	C	T	T	A	A	C	C	G	G	G	G	G	G	A	A	T	T	A	A	C	C	A	A	C	C	T	T	A	A	G	G	G	G	C	C	G	G	C	C	A	A	A	A	G	G	C	C	G	G	G	G	T	T	T	T	C	C	A	A	A	A	G	G	T	T	G	G	G	G	A	A	C	C	A	A	G	G	C	C	G	G	C	C	A	A	A	A	G	G	G	G	C	C	C	C	C	C	G	G	T	T	C	C	C	C	C	C	A	A	C	C	C	C	T	T	T	T	G	G	A	A	G	G	A	A	C	C	A	A	T	T	C	C	A	A	G	G	C	C	C	C	T	T	A	A	C	C	C	C	A	A	A	A	NA	NA	T	T	T	T	C	C	A	A	C	C	A	A	T	T	G	G	A	A	T	T	C	C	A	A	G	G	A	A	C	C	T	T	T	T	G	G	G	G	A	A	C	C	C	C	A	A	T	T	C	C	A	A	A	A	T	T	A	A	G	G	C	C	C	C	C	C	T	T	G	G	A	A	C	C	T	T	A	A	C	C	T	T	A	A	T	T	T	T	G	G	A	A	G	G	T	T	C	C	A	A	A	A	A	A	C	C	C	C	C	C	A	A	T	T	C	C	A	A	G	G	T	T	C	C	T	T	G	G	A	A	G	G	A	A	T	T	G	G	A	A	G	G	A	A	G	G	C	C	A	A	T	T	A	A	A	A	G	G	T	T	C	C	T	T	T	T	C	C	T	T	T	T	C	C	G	G	T	T	C	C	A	A	C	C	C	C	G	G	A	A	T	T	T	T	C	C	G	G	A	A	C	C	T	T	T	T	C	C	A	A	T	T	T	T	C	C	T	T	T	T	C	C	C	C	C	C	C	C	C	C	G	G	G	G	G	G	G	G	T	T	G	G	G	G	A	A	C	C	G	G	A	A	G	G	C	C	T	T	A	A	T	T	T	T	A	A	G	G	C	C	G	G	A	A	G	G	A	A	A	A	G	G	T	T	A	A	C	C	A	A	G	G	A	A	G	G	A	A	A	A	C	C	G	G	G	G	A	A	T	T	T	T	T	T	G	G	G	G	G	G	G	G	T	T	G	G	C	C	G	G	A	A	G	G	G	G	G	G	G	G	A	A	A	A	T	T	C	C	A	A	C	C	T	T	T	T	G	G	A	A	G	G	C	C	T	T	C	C	A	A	A	A	A	A	G	G	C	C	C	C	C	C	A	A	G	G	A	A	C	C	C	C	C	C	C	C	T	T	C	C	C	C	G	G	T	T	T	T	A	A	A	A	T	T	T	T	A	A	G	G	C	C	T	T	G	G	A	A	A	A	G	G	T	T	A	A	A	A	T	T	G	G	G	G	A	A	G	G	A	A	C	C	T	T	A	A	A	A	G	G	A	A	C	C	C	C	A	A	G	G	G	G	C	C	C	C	A	A	G	G	G	G	A	A	A	A	A	A	C	C	T	T	C	C	G	G	C	C	T	T	G	G	A	A	A	A	G	G	A	A	G	G	G	G	T	T	T	T	G	G	C	C	G	G	A	A	G	G	G	G	T	T	C	C	A	A	G	G	T	T	C	C	T	T	T	T	T	T	A	A	A	A	T	T	G	G	G	G	T	T	C	C	G	G	A	A	A	A	A	A	C	C	C	C	C	C	C	C	C	C	T	T	T	T	A	A	C	C	C	C	G	G	G	G	G	G	C	C	A	A	T	T	A	A	G	G	A	A	T	T	C	C	T	T	T	T	C	C	T	T	C	C	G	G	A	A	A	A	G	G	C	C	T	T	A	A	A	A	C	C	G	G	C	C	A	A	C	C	G	G	C	C	G	G	T	T	G	G	C	C	A	A	A	A	T	T	A	A	A	A	T	T	A	A	T	T	G	G	C	C	A	A	T	T	T	T	A	A	G	G	A	A	T	T	G	G	A	A	T	T	G	G	T	T	A	A	G	G	C	C	T	T	T	T	T	T	A	A	T	T	G	G	C	C	A	A	T	T	A	A	A	A	T	T	G	G	G	G	C	C	C	C	T	T	T	T	C	C	A	A	T	T	G	G	T	T	G	G	C	C	A	A	A	A	G	G	A	A	C	C	C	C	A	A	T	T	A	A	T	T	G	G	T	T	G	G	G	G	T	T	A	A	G	G	A	A	C	C	C	C	C	C	C	C	G	G	G	G	A	A	A	A	C	C	T	T	G	G	G	G	G	G	T	T	T	T	T	T	T	T	T	T	T	T	A	A	C	C	G	G	C	C	T	T	A	A	T	T	T	T	A	A	G	G	A	A	G	G	C	C	G	G	T	T	T	T	C	C	C	C	A	A	T	T	G	G	T	T	C	C	T	T	A	A	G	G	T	T	A	A	A	A	C	C	G	G	C	C	G	G	C	C	G	G	A	A	G	G	A	A	G	G	T	T	T	T	C	C	A	A	C	C	T	T	A	A	A	A	A	A	C	C	G	G	T	T	A	A	C	C	G	G	C	C	A	A	G	G	C	C	G	G	A	A	G	G	T	T	T	T	G	G	A	A	T	T	G	G	A	A	C	C	G	G	G	G	C	C	T	T	T	T	G	G	C	C	G	G	A	A	G	G	C	C	A	A	T	T	A	A	A	A	C	C	C	C	C	C	C	C	C	C	A	A	C	C	G	G	A	A	T	T	G	G	T	T	A	A	G	G	A	A	G	G	T	T	C	C	T	T	G	G	A	A	G	G	A	A	C	C	C	C	A	A	C	C	C	C	A	A	T	T	C	C	A	A	G	G	G	G	A	A	G	G	G	G	A	A	T	T	T	T	A	A	C	C	A	A	C	C	G	G	A	A	C	C	G	G	A	A	C	C	A	A	A	A	A	A	C	C	C	C	G	G	C	C	T	T	G	G	C	C	G	G	G	G	T	T	A	A	A	A	C	C	C	C	G	G	A	A	G	G	A	A	A	A	A	A	T	T	T	T	T	T	A	A	G	G	T	T	G	G	C	C	G	G	C	C	C	C	G	G	A	A	C	C	T	T	G	G	A	A	G	G	C	C	T	T	T	T	T	T	C	C	C	C	G	G	C	C	C	C	G	G	G	G	C	C	G	G	T	T	A	A	T	T	T	T	G	G	T	T	G	G	A	A	C	C	C	C	A	A	T	T	C	C	C	C	C	C	C	C	G	G	A	A	T	T	G	G	C	C	A	A	C	C	G	G	G	G	G	G	A	A	C	C	G	G	C	C	C	C	C	C	C	C	C	C	G	G	G	G	T	T	C	C	T	T	C	C	G	G	C	C	A	A	A	A	A	A	G	G	C	C	A	A	A	A	A	A	C	C	T	T	C	C	C	C	T	T	G	G	C	C	C	C	T	T	A	A	A	A	A	A	A	A	A	A	T	T	C	C	T	T	T	T	C	C	T	T	T	T	T	T	C	C	T	T	T	T	T	T	C	C	C	C	G	G	C	C	G	G	T	T	A	A	G	G	C	C	G	G	G	G	A	A	G	G	C	C	T	T	C	C	A	A	G	G	C	C	A	A	T	T	C	C	T	T	G	G	C	C	A	A	C	C	T	T	C	C	A	A	G	G	C	C	T	T	A	A	A	A	C	C	T	T	C	C	T	T	T	T	G	G	C	C	G	G	C	C	C	C	G	G	G	G	G	G	G	G	G	G	A	A	G	G	G	G	C	C	G	G	C	C	T	T	C	C	T	T	G	G	T	T	G	G	T	T	T	T	A	A	A	A	T	T	G	G	G	G	T	T	A	A	G	G	C	C	T	T	G	G	C	C	C	C	C	C	C	C	G	G	A	A	C	C	A	A	T	T	C	C	T	T	G	G	A	A	T	T	T	T	G	G	NA	NA	A	A	T	T	A	A	T	T	C	C	G	G	T	T	G	G	A	A	C	C	C	C	C	C	C	C	C	C	A	A	G	G	T	T	T	T	T	T	A	A	G	G	G	G	G	G	G	G	C	C	C	C	T	T	G	G	T	T	A	A	A	A	C	C	A	A	T	T	G	G	C	C	T	T	G	G	C	C	T	T	A	A	A	A	C	C	A	A	T	T	A	A	T	T	A	A	A	A	A	A	G	G	G	G	G	G	G	G	A	A	G	G	G	G	A	A	G	G	G	G	A	A	C	C	C	C	C	C	T	T	G	G	T	T	A	A	C	C	C	C	G	G	T	T	T	T	C	C	T	T	G	G	T	T	T	T	G	G	T	T	T	T	G	G	G	G	C	C	G	G	G	G	A	A	G	G	G	G	C	C	T	T	A	A	A	A	A	A	A	A	G	G	T	T	C	C	G	G	G	G	T	T	C	C	G	G	C	C	T	T	G	G	A	A	G	G	A	A	T	T	A	A	T	T	G	G	C	C	A	A	A	A	G	G	A	A	G	G	A	A	C	C	A	A	G	G	C	C	A	A	A	A	G	G	A	A	T	T	G	G	A	A	T	T	C	C	T	T	T	T	A	A	C	C	A	A	A	A	C	C	T	T	G	G	T	T	A	A	T	T	C	C	A	A	T	T	C	C	C	C	T	T	C	C	G	G	G	G	C	C	T	T	C	C	G	G	A	A	T	T	G	G	C	C	C	C	A	A	A	A	C	C	C	C	C	C	A	A	G	G	T	T	C	C	T	T	A	A	C	C	C	C	T	T	G	G	C	C	A	A	C	C	G	G	A	A	C	C	T	T	C	C	G	G	T	T	G	G	C	C	G	G	C	C	A	A	A	A	G	G	C	C	G	G	A	A	T	T	T	T	A	A	A	A	T	T	G	G	G	G	A	A	A	A	A	A	A	A	T	T	T	T	A	A	T	T	A	A	G	G	T	T	T	T	C	C	A	A	C	C	G	G	G	G	NA	NA	NA	NA	C	C	G	G	C	C	C	C	C	C	T	T	G	G	T	T	T	T	A	A	A	A	G	G	A	A	G	G	A	A	A	A	G	G	A	A	C	C	C	C	G	G	G	G	T	T	G	G	A	A	T	T	C	C	G	G	T	T	G	G	C	C	C	C	G	G	T	T	T	T	G	G	G	G	G	G	A	A	C	C	G	G	C	C	G	G	A	A	T	T	A	A	T	T	G	G	C	C	T	T	G	G	T	T	A	A	G	G	C	C	A	A	C	C	A	A	G	G	C	C	G	G	G	G	T	T	C	C	C	C	G	G	T	T	G	G	C	C	T	T	G	G	T	T	T	T	C	C	C	C	T	T	C	C	T	T	T	T	T	T	G	G	T	T	A	A	C	C	G	G	C	C	C	C	C	C	G	G	T	T	T	T	G	G	G	G	G	G	T	T	T	T	G	G	T	T	A	A	G	G	A	A	T	T	G	G	G	G	T	T	T	T	A	A	A	A	T	T	A	A	T	T	A	A	T	T	T	T	C	C	G	G	T	T	G	G	C	C	T	T	A	A	A	A	G	G	A	A	T	T	G	G	A	A	G	G	G	G	T	T	T	T	T	T	T	T	C	C	G	G	T	T	A	A	A	A	G	G	T	T	T	T	A	A	C	C	G	G	A	A	G	G	C	C	T	T	A	A	C	C	C	C	G	G	A	A	A	A	C	C	A	A	T	T	G	G	A	A	C	C	G	G	G	G	C	C	T	T	C	C	C	C	G	G	T	T	G	G	C	C	G	G	C	C	A	A	C	C	T	T	C	C	A	A	T	T	T	T	A	A	G	G	G	G	T	T	G	G	C	C	G	G	A	A	A	A	T	T	T	T	A	A	T	T	C	C	A	A	C	C	T	T	T	T	T	T	A	A	A	A	G	G	G	G	C	C	C	C	C	C	C	C	C	C	C	C	G	G	A	A	G	G	T	T	T	T	G	G	T	T	A	A	T	T	G	G	A	A	G	G	G	G	T	T	A	A	A	A	C	C	G	G	G	G	A	A	A	A	T	T	A	A	C	C	T	T	C	C	G	G	C	C	A	A	G	G	C	C	T	T	C	C	G	G	A	A	T	T	C	C	T	T	A	A	G	G	C	C	C	C	G	G	T	T	C	C	A	A	T	T	A	A	C	C	G	G	G	G	A	A	G	G	A	A	G	G	C	C	T	T	A	A	C	C	T	T	G	G	C	C	G	G	C	C	C	C	T	T	G	G	G	G	G	G	T	T	C	C	C	C	C	C	C	C	A	A	C	C	A	A	C	C	A	A	C	C	G	G	T	T	T	T	C	C	C	C	T	T	T	T	G	G	T	T	A	A	T	T	G	G	T	T	A	A	A	A	G	G	T	T	A	A	C	C	T	T	T	T	A	A	G	G	T	T	C	C	C	C	T	T	G	G	G	G	A	A	T	T	G	G	G	G	A	A	C	C	T	T	G	G	A	A	C	C	T	T	G	G	C	C	C	C	A	A	G	G	T	T	C	C	T	T	G	G	T	T	T	T	C	C	A	A	A	A	C	C	C	C	A	A	G	G	G	G	A	A	G	G	G	G	A	A	A	A	A	A	T	T	C	C	A	A	G	G	A	A	A	A	T	T	G	G	G	G	C	C	C	C	T	T	G	G	A	A	C	C	G	G	A	A	C	C	G	G	C	C	C	C	T	T	T	T	G	G	T	T	T	T	T	T	A	A	G	G	C	C	C	C	T	T	C	C	C	C	T	T	C	C	C	C	T	T	G	G	T	T	C	C	T	T	C	C	T	T	C	C	T	T	C	C	A	A	C	C	G	G	C	C	A	A	A	A	C	C	C	C	T	T	A	A	C	C	G	G	A	A	A	A	C	C	A	A	G	G	T	T	A	A	A	A	C	C	T	T	C	C	C	C	T	T	T	T	T	T	T	T	A	A	C	C	A	A	A	A	C	C	C	C	G	G	G	G	C	C	G	G	C	C	G	G	T	T	G	G	C	C	G	G	C	C	C	C	C	C	T	T	C	C	G	G	A	A	C	C	T	T	T	T	C	C	T	T	C	C	C	C	G	G	T	T	C	C	G	G	T	T	C	C	G	G	C	C	A	A	T	T	T	T	C	C	A	A	A	A	T	T	G	G	G	G	C	C	A	A	A	A	C	C	G	G	A	A	G	G	G	G	T	T	A	A	G	G	G	G	A	A	G	G	C	C	A	A	G	G	T	T	G	G	G	G	G	G	A	A	C	C	G	G	A	A	A	A	G	G	T	T	G	G	A	A	A	A	G	G	A	A	A	A	A	A	A	A	C	C	T	T	G	G	G	G	C	C	A	A	A	A	G	G	A	A	C	C	T	T	G	G	C	C	C	C	C	C	G	G	C	C	T	T	T	T	T	T	A	A	C	C	C	C	G	G	A	A	T	T	A	A	C	C	A	A	T	T	C	C	G	G	A	A	T	T	A	A	T	T	G	G	G	G	G	G	G	G	C	C	G	G	G	G	A	A	A	A	A	A	C	C	T	T	T	T	C	C	G	G	G	G	C	C	G	G	A	A	T	T	A	A	C	C	A	A	G	G	A	A	C	C	A	A	G	G	A	A	G	G	A	A	A	A	C	C	C	C	G	G	T	T	T	T	G	G	G	G	G	G	C	C	G	G	G	G	C	C	T	T	C	C	A	A	G	G	T	T	A	A	G	G	T	T	A	A	G	G	A	A	G	G	G	G	G	G	G	G	A	A	C	C	A	A	A	A	A	A	C	C	G	G	G	G	T	T	C	C	T	T	T	T	T	T	A	A	C	C	G	G	A	A	G	G	G	G	A	A	A	A	C	C	G	G	G	G	G	G	G	G	T	T	A	A	G	G	A	A	A	A	C	C	C	C	G	G	T	T	G	G	T	T	C	C	G	G	C	C	A	A	T	T	G	G	T	T	G	G	A	A	T	T	A	A	C	C	T	T	G	G	A	A	C	C	A	A	G	G	C	C	T	T	T	T	A	A	T	T	G	G	C	C	A	A	T	T	C	C	G	G	G	G	T	T	C	C	G	G	C	C	A	A	C	C	C	C	G	G	T	T	T	T	T	T	G	G	C	C	C	C	G	G	C	C	G	G	A	A	T	T	A	A	A	A	G	G	A	A	T	T	G	G	G	G	T	T	C	C	C	C	G	G	G	G	A	A	T	T	A	A	T	T	G	G	G	G	G	G	A	A	T	T	A	A	T	T	G	G	C	C	G	G	G	G	C	C	A	A	C	C	A	A	C	C	G	G	T	T	A	A	A	A	G	G	C	C	A	A	G	G	G	G	C	C	G	G	C	C	G	G	T	T	C	C	C	C	C	C	T	T	C	C	A	A	C	C	T	T	G	G	A	A	T	T	C	C	G	G	G	G	G	G	C	C	A	A	T	T	T	T	T	T	G	G	T	T	A	A	G	G	A	A	C	C	G	G	A	A	C	C	C	C	C	C	C	C	C	C	G	G	A	A	A	A	A	A	T	T	A	A	A	A	C	C	G	G	A	A	G	G	C	C	G	G	C	C	G	G	A	A	T	T	A	A	C	C	T	T	G	G	A	A	T	T	A	A	T	T	G	G	C	C	C	C	A	A	A	A	G	G	A	A	C	C	T	T	C	C	T	T	A	A	A	A	C	C	C	C	C	C	G	G	C	C	C	C	A	A	A	A	G	G	A	A	A	A	A	A	C	C	T	T	T	T	G	G	G	G	A	A	T	T	C	C	C	C	G	G	C	C	T	T	T	T	A	A	C	C	A	A	G	G	C	C	T	T	C	C	A	A	A	A	C	C	T	T	C	C	T	T	G	G	T	T	C	C	C	C	G	G	C	C	G	G	G	G	A	A	C	C	G	G	A	A	A	A	A	A	G	G	T	T	A	A	G	G	G	G	C	C	A	A	C	C	A	A	C	C	G	G	C	C	C	C	C	C	G	G	T	T	G	G	C	C	G	G	G	G	C	C	C	C	T	T	T	T	G	G	G	G	G	G	C	C	A	A	T	T	G	G	T	T	G	G	G	G	T	T	T	T	A	A	T	T	C	C	T	T	A	A	G	G	T	T	G	G	T	T	A	A	A	A	C	C	C	C	A	A	C	C	C	C	C	C	C	C	C	C	C	C	A	A	A	A	T	T	G	G	G	G	T	T	A	A	C	C	C	C	G	G	G	G	T	T	T	T	T	T	T	T	C	C	G	G	T	T	C	C	T	T	A	A	G	G	G	G	A	A	T	T	T	T	C	C	T	T	A	A	C	C	G	G	G	G	A	A	C	C	G	G	G	G	C	C	A	A	A	A	G	G	A	A	C	C	C	C	T	T	T	T	T	T	T	T	A	A	T	T	G	G	T	T	G	G	T	T	T	T	A	A	C	C	G	G	A	A	G	G	G	G	T	T	A	A	C	C	G	G	T	T	T	T	A	A	A	A	T	T	G	G	A	A	C	C	C	C	G	G	C	C	T	T	T	T	G	G	A	A	T	T	C	C	A	A	C	C	T	T	T	T	T	T	A	A	C	C	T	T	G	G	A	A	T	T	A	A	A	A	C	C	T	T	A	A	T	T	G	G	T	T	G	G	G	G	T	T	C	C	T	T	G	G	T	T	C	C	A	A	G	G	C	C	C	C	T	T	A	A	C	C	G	G	T	T	G	G	T	T	G	G	C	C	T	T	C	C	A	A	T	T	A	A	G	G	A	A	C	C	A	A	G	G	C	C	A	A	A	A	G	G	A	A	C	C	G	G	A	A	A	A	C	C	A	A	C	C	A	A	G	G	G	G	G	G	C	C	T	T	A	A	A	A	T	T	G	G	C	C	G	G	T	T	G	G	A	A	C	C	A	A	A	A	G	G	A	A	G	G	A	A	T	T	T	T	A	A	C	C	C	C	T	T	A	A	A	A	C	C	C	C	C	C	G	G	A	A	G	G	A	A	G	G	T	T	G	G	G	G	C	C	T	T	A	A	A	A	C	C	C	C	G	G	G	G	A	A	C	C	G	G	T	T	A	A	G	G	A	A	G	G	A	A	T	T	G	G	G	G	C	C	G	G	T	T	C	C	A	A	C	C	T	T	G	G	A	A	A	A	T	T	G	G	G	G	G	G	A	A	C	C	G	G	C	C	T	T	A	A	T	T	C	C	T	T	A	A	G	G	T	T	G	G	T	T	G	G	T	T	A	A	C	C	C	C	G	G	A	A	C	C	C	C	T	T	A	A	A	A	G	G	G	G	G	G	G	G	A	A	T	T	A	A	C	C	A	A	C	C	G	G	A	A	G	G	T	T	A	A	A	A	A	A	C	C	G	G	T	T	A	A	C	C	A	A	C	C	A	A	C	C	G	G	T	T	A	A	G	G	A	A	T	T	C	C	G	G	C	C	T	T	T	T	G	G	A	A	G	G	T	T	A	A	A	A	A	A	G	G	C	C	A	A	T	T	G	G	T	T	G	G	G	G	A	A	G	G	G	G	T	T	T	T	T	T	C	C	C	C	A	A	C	C	T	T	G	G	A	A	T	T	A	A	C	C	T	T	T	T	A	A	T	T	C	C	G	G	G	G	A	A	T	T	C	C	C	C	G	G	C	C	T	T	G	G	C	C	C	C	A	A	T	T	C	C	C	C	A	A	A	A	G	G	T	T	T	T	C	C	G	G	G	G	T	T	C	C	T	T	G	G	G	G	G	G	C	C	G	G	G	G	C	C	G	G	C	C	T	T	G	G	C	C	C	C	C	C	C	C	C	C	A	A	G	G	T	T	A	A	G	G	A	A	C	C	A	A	C	C	C	C	C	C	C	C	T	T	T	T	A	A	A	A	T	T	A	A	G	G	C	C	A	A	G	G	A	A	A	A	T	T	G	G	A	A	G	G	C	C	A	A	G	G	T	T	T	T	C	C	G	G	G	G	C	C	C	C	G	G	C	C	G	G	T	T	A	A	A	A	A	A	C	C	A	A	T	T	C	C	T	T	G	G	A	A	G	G	C	C	T	T	C	C	A	A	G	G	A	A	T	T	G	G	G	G	G	G	A	A	C	C	A	A	A	A	C	C	C	C	A	A	T	T	C	C	G	G	T	T	C	C	G	G	A	A	A	A	A	A	C	C	G	G	G	G	C	C	T	T	C	C	T	T	C	C	T	T	C	C	T	T	G	G	A	A	A	A	G	G	A	A	G	G	C	C	T	T	C	C	C	C	G	G	C	C	T	T	C	C	A	A	T	T	C	C	G	G	G	G	C	C	T	T	C	C	T	T	G	G	T	T	C	C	A	A	A	A	G	G	T	T	G	G	C	C	A	A	C	C	C	C	C	C	C	C	A	A	C	C	G	G	T	T	C	C	T	T	T	T	C	C	T	T	T	T	A	A	C	C	A	A	T	T	T	T	C	C	G	G	A	A	G	G	T	T	G	G	G	G	C	C	G	G	C	C	T	T	T	T	C	C	T	T	G	G	T	T	C	C	T	T	A	A	C	C	C	C	G	G	C	C	G	G	G	G	C	C	C	C	T	T	G	G	C	C	T	T	G	G	A	A	G	G	C	C	A	A	A	A	C	C	T	T	G	G	T	T	A	A	C	C	T	T	C	C	A	A	G	G	T	T	C	C	C	C	A	A	A	A	A	A	C	C	C	C	C	C	G	G	C	C	T	T	C	C	T	T	A	A	G	G	G	G	A	A	G	G	A	A	G	G	G	G	A	A	T	T	C	C	T	T	C	C	T	T	T	T	T	T	T	T	A	A	A	A	C	C	A	A	T	T	C	C	T	T	A	A	T	T	G	G	C	C	A	A	T	T	C	C	C	C	C	C	G	G	T	T	G	G	A	A	T	T	C	C	T	T	G	G	C	C	A	A	G	G	G	G	T	T	C	C	G	G	T	T	G	G	T	T	T	T	C	C	A	A	T	T	A	A	C	C	G	G	T	T	T	T	C	C	T	T	T	T	G	G	A	A	G	G	T	T	A	A	A	A	T	T	T	T	G	G	G	G	A	A	T	T	C	C	C	C	G	G	G	G	A	A	T	T	G	G	G	G	C	C	A	A	T	T	G	G	A	A	T	T	A	A	T	T	A	A	T	T	C	C	C	C	T	T	G	G	C	C	T	T	G	G	G	G	A	A	A	A	C	C	G	G	C	C	G	G	G	G	G	G	G	G	T	T	A	A	T	T	G	G	G	G	T	T	T	T	C	C	G	G	G	G	G	G	A	A	G	G	T	T	A	A	A	A	C	C	G	G	T	T	G	G	G	G	A	A	T	T	C	C	G	G	T	T	C	C	C	C	A	A	A	A	C	C	A	A	T	T	G	G	A	A	G	G	T	T	C	C	G	G	A	A	G	G	C	C	G	G	T	T	T	T	G	G	A	A	G	G	C	C	T	T	A	A	C	C	C	C	G	G	T	T	G	G	G	G	T	T	A	A	G	G	T	T	C	C	A	A	T	T	A	A	A	A	A	A	G	G	G	G	C	C	G	G	A	A	G	G	T	T	T	T	A	A	A	A	A	A	T	T	G	G	C	C	C	C	G	G	A	A	A	A	C	C	C	C	T	T	T	T	A	A	T	T	C	C	G	G	G	G	A	A	G	G	T	T	C	C	G	G	T	T	G	G	G	G	G	G	C	C	A	A	A	A	G	G	T	T	G	G	A	A	G	G	A	A	T	T	G	G	C	C	C	C	G	G	C	C	T	T	A	A	T	T	G	G	A	A	T	T	G	G	C	C	G	G	A	A	A	A	T	T	C	C	T	T	G	G	A	A	T	T	G	G	G	G	A	A	G	G	A	A	A	A	T	T	A	A	A	A	T	T	A	A	A	A	G	G	C	C	C	C	A	A	A	A	C	C	A	A	G	G	G	G	T	T	C	C	T	T	G	G	T	T	G	G	G	G	T	T	A	A	T	T	T	T	C	C	T	T	A	A	C	C	G	G	T	T	G	G	C	C	C	C	A	A	T	T	C	C	T	T	G	G	T	T	T	T	A	A	G	G	C	C	C	C	G	G	T	T	T	T	G	G	C	C	C	C	G	G	T	T	C	C	G	G	T	T	C	C	T	T	T	T	C	C	A	A	G	G	T	T	A	A	G	G	A	A	C	C	T	T	A	A	T	T	G	G	C	C	G	G	A	A	A	A	C	C	C	C	A	A	T	T	C	C	C	C	G	G	G	G	C	C	G	G	T	T	C	C	C	C	T	T	A	A	T	T	G	G	G	G	A	A	G	G	T	T	A	A	A	A	A	A	G	G	G	G	G	G	A	A	C	C	A	A	C	C	T	T	G	G	T	T	A	A	C	C	G	G	C	C	C	C	C	C	T	T	C	C	T	T	A	A	T	T	NA	NA	G	G	A	A	T	T	C	C	A	A	G	G	G	G	G	G	C	C	T	T	C	C	A	A	C	C	T	T	T	T	G	G	C	C	C	C	A	A	T	T	T	T	T	T	A	A	A	A	C	C	C	C	G	G	C	C	G	G	T	T	T	T	G	G	A	A	A	A	G	G	T	T	G	G	G	G	A	A	G	G	C	C	A	A	T	T	C	C	G	G	G	G	A	A	T	T	T	T	T	T	T	T	G	G	G	G	A	A	A	A	G	G	G	G	T	T	C	C	G	G	C	C	G	G	T	T	G	G	C	C	C	C	G	G	G	G	G	G	G	G	G	G	A	A	G	G	C	C	C	C	G	G	A	A	C	C	T	T	G	G	A	A	G	G	C	C	G	G	C	C	G	G	A	A	C	C	C	C	G	G	A	A	T	T	G	G	C	C	G	G	G	G	C	C	G	G	C	C	C	C	A	A	C	C	G	G	G	G	T	T	G	G	C	C	T	T	T	T	A	A	C	C	G	G	T	T	C	C	C	C	G	G	G	G	G	G	G	G	C	C	A	A	C	C	G	G	G	G	T	T	T	T	G	G	G	G	C	C	A	A	G	G	T	T	C	C	T	T	T	T	C	C	T	T	C	C	T	T	T	T	A	A	C	C	C	C	C	C	T	T	C	C	C	C	C	C	C	C	A	A	A	A	A	A	A	A	C	C	A	A	T	T	A	A	A	A	G	G	G	G	T	T	G	G	C	C	A	A	A	A	G	G	G	G	A	A	C	C	G	G	G	G	A	A	A	A	C	C	T	T	A	A	T	T	G	G	C	C	A	A	T	T	T	T	T	T	C	C	T	T	G	G	T	T	G	G	A	A	G	G	C	C	G	G	G	G	A	A	A	A	G	G	G	G	G	G	A	A	G	G	G	G	G	G	G	G	C	C	C	C	G	G	G	G	G	G	C	C	C	C	A	A	A	A	G	G	G	G	G	G	A	A	A	A	A	A	T	T	C	C	G	G	T	T	C	C	G	G	T	T	T	T	G	G	T	T	G	G	T	T	G	G	A	A	T	T	C	C	C	C	T	T	G	G	G	G	A	A	G	G	G	G	T	T	T	T	C	C	C	C	G	G	C	C	A	A	T	T	T	T	C	C	C	C	G	G	A	A	G	G	G	G	T	T	A	A	T	T	G	G	T	T	C	C	C	C	A	A	C	C	G	G	C	C	T	T	C	C	A	A	C	C	C	C	T	T	T	T	C	C	T	T	C	C	C	C	C	C	T	T	A	A	T	T	C	C	C	C	G	G	T	T	G	G	G	G	A	A	A	A	T	T	G	G	A	A	G	G	T	T	A	A	G	G	T	T	A	A	G	G	A	A	A	A	G	G	G	G	C	C	T	T	C	C	G	G	C	C	C	C	C	C	G	G	C	C	C	C	C	C	G	G	T	T	T	T	C	C	T	T	G	G	G	G	A	A	T	T	A	A	A	A	G	G	C	C	T	T	C	C	A	A	G	G	G	G	C	C	G	G	T	T	A	A	C	C	C	C	A	A	A	A	C	C	T	T	A	A	A	A	T	T	C	C	T	T	T	T	G	G	A	A	C	C	G	G	T	T	T	T	C	C	C	C	C	C	A	A	A	A	G	G	T	T	C	C	C	C	G	G	C	C	G	G	G	G	G	G	A	A	T	T	G	G	G	G	G	G	G	G	T	T	G	G	C	C	A	A	G	G	G	G	T	T	A	A	A	A	G	G	C	C	T	T	C	C	C	C	G	G	G	G	G	G	T	T	C	C	C	C	C	C	C	C	A	A	G	G	G	G	T	T	G	G	C	C	A	A	G	G	A	A	T	T	T	T	G	G	G	G	A	A	C	C	G	G	C	C	G	G	C	C	G	G	C	C	C	C	T	T	C	C	C	C	A	A	A	A	G	G	A	A	G	G	G	G	A	A	T	T	C	C	A	A	C	C	G	G	A	A	G	G	T	T	G	G	G	G	G	G	A	A	C	C	C	C	T	T	C	C	G	G	A	A	C	C	T	T	G	G	A	A	C	C	C	C	G	G	C	C	A	A	G	G	T	T	A	A	A	A	A	A	C	C	A	A	G	G	A	A	C	C	T	T	G	G	T	T	C	C	C	C	C	C	G	G	A	A	C	C	C	C	C	C	C	C	C	C	T	T	C	C	T	T	C	C	C	C	C	C	T	T	T	T	G	G	T	T	G	G	T	T	C	C	T	T	A	A	G	G	G	G	T	T	A	A	C	C	C	C	G	G	T	T	G	G	C	C	A	A	T	T	A	A	C	C	G	G	A	A	G	G	A	A	G	G	G	G	G	G	A	A	C	C	G	G	A	A	A	A	G	G	G	G	C	C	G	G	C	C	T	T	C	C	G	G	T	T	C	C	T	T	G	G	T	T	G	G	A	A	C	C	A	A	T	T	G	G	T	T	T	T	C	C	C	C	G	G	C	C	C	C	A	A	G	G	A	A	A	A	C	C	C	C	G	G	A	A	A	A	G	G	G	G	C	C	T	T	C	C	G	G	C	C	C	C	C	C	T	T	A	A	A	A	A	A	C	C	C	C	G	G	C	C	A	A	G	G	C	C	G	G	A	A	A	A	A	A	C	C	G	G	A	A	G	G	T	T	A	A	C	C	G	G	T	T	G	G	G	G	C	C	G	G	G	G	G	G	C	C	A	A	C	C	A	A	C	C	C	C	G	G	A	A	T	T	G	G	C	C	C	C	A	A	C	C	A	A	G	G	A	A	C	C	G	G	A	A	C	C	G	G	A	A	A	A	G	G	C	C	A	A	A	A	C	C	T	T	T	T	C	C	C	C	C	C	C	C	G	G	A	A	A	A	G	G	C	C	T	T	G	G	T	T	G	G	A	A	G	G	G	G	C	C	A	A	C	C	A	A	T	T	T	T	A	A	A	A	T	T	A	A	G	G	A	A	T	T	G	G	A	A	A	A	T	T	T	T	A	A	G	G	T	T	A	A	C	C	T	T	G	G	A	A	A	A	A	A	C	C	G	G	G	G	C	C	G	G	T	T	C	C	A	A	C	C	G	G	G	G	G	G	A	A	T	T	G	G	G	G	T	T	C	C	G	G	G	G	T	T	A	A	G	G	T	T	A	A	C	C	G	G	T	T	G	G	G	G	G	G	A	A	T	T	C	C	C	C	A	A	T	T	A	A	C	C	G	G	A	A	T	T	T	T	G	G	G	G	G	G	G	G	C	C	G	G	G	G	T	T	C	C	G	G	C	C	A	A	G	G	A	A	T	T	T	T	T	T	T	T	T	T	C	C	C	C	T	T	A	A	T	T	A	A	C	C	A	A	C	C	T	T	G	G	G	G	T	T	G	G	G	G	T	T	A	A	G	G	A	A	A	A	A	A	A	A	C	C	A	A	G	G	G	G	G	G	G	G	G	G	T	T	G	G	C	C	G	G	G	G	C	C	G	G	G	G	G	G	G	G	T	T	T	T	A	A	A	A	G	G	G	G	T	T	A	A	A	A	T	T	A	A	A	A	G	G	C	C	C	C	T	T	G	G	A	A	G	G	T	T	A	A	G	G	T	T	G	G	C	C	C	C	T	T	A	A	A	A	C	C	G	G	T	T	A	A	G	G	G	G	T	T	G	G	C	C	A	A	C	C	C	C	C	C	C	C	C	C	A	A	C	C	G	G	C	C	T	T	A	A	C	C	T	T	C	C	C	C	G	G	A	A	C	C	A	A	T	T	G	G	G	G	T	T	A	A	G	G	G	G	C	C	T	T	C	C	A	A	C	C	G	G	G	G	C	C	A	A	T	T	G	G	C	C	A	A	A	A	C	C	T	T	C	C	A	A	G	G	T	T	T	T	C	C	C	C	C	C	C	C	T	T	T	T	T	T	A	A	T	T	C	C	A	A	C	C	A	A	C	C	A	A	T	T	T	T	T	T	C	C	A	A	C	C	G	G	T	T	C	C	C	C	T	T	T	T	A	A	A	A	G	G	C	C	G	G	C	C	C	C	T	T	T	T	G	G	T	T	T	T	C	C	A	A	G	G	T	T	C	C	G	G	G	G	T	T	G	G	G	G	T	T	A	A	C	C	T	T	C	C	C	C	A	A	T	T	C	C	A	A	C	C	T	T	T	T	A	A	T	T	G	G	A	A	A	A	A	A	A	A	A	A	A	A	T	T	A	A	G	G	G	G	A	A	C	C	C	C	G	G	A	A	A	A	A	A	T	T	T	T	G	G	C	C	C	C	A	A	G	G	C	C	T	T	C	C	G	G	G	G	T	T	T	T	A	A	A	A	C	C	T	T	G	G	A	A	C	C	T	T	T	T	G	G	T	T	G	G	A	A	T	T	G	G	G	G	T	T	A	A	C	C	A	A	A	A	A	A	C	C	A	A	A	A	A	A	T	T	T	T	C	C	T	T	G	G	A	A	A	A	A	A	C	C	A	A	C	C	A	A	T	T	G	G	A	A	C	C	G	G	C	C	G	G	G	G	C	C	C	C	T	T	T	T	G	G	T	T	A	A	C	C	A	A	G	G	A	A	C	C	A	A	C	C	T	T	T	T	T	T	A	A	A	A	G	G	G	G	A	A	T	T	T	T	G	G	T	T	G	G	C	C	C	C	C	C	G	G	T	T	T	T	G	G	C	C	T	T	T	T	G	G	A	A	T	T	A	A	C	C	C	C	T	T	G	G	G	G	C	C	G	G	C	C	C	C	G	G	A	A	C	C	A	A	G	G	T	T	G	G	C	C	A	A	A	A	T	T	C	C	G	G	T	T	T	T	A	A	A	A	A	A	T	T	C	C	C	C	A	A	G	G	T	T	A	A	T	T	T	T	T	T	T	T	T	T	C	C	C	C	G	G	G	G	G	G	C	C	A	A	A	A	C	C	T	T	G	G	T	T	A	A	T	T	T	T	G	G	G	G	A	A	A	A	G	G	C	C	T	T	A	A	T	T	A	A	C	C	A	A	A	A	T	T	C	C	G	G	G	G	G	G	G	G	C	C	C	C	T	T	A	A	T	T	T	T	T	T	T	T	T	T	T	T	A	A	T	T	A	A	G	G	G	G	T	T	C	C	G	G	G	G	A	A	T	T	T	T	A	A	C	C	C	C	A	A	G	G	G	G	C	C	C	C	C	C	C	C	T	T	A	A	G	G	G	G	C	C	C	C	T	T	T	T	G	G	A	A	A	A	C	C	C	C	A	A	T	T	G	G	T	T	C	C	A	A	G	G	G	G	T	T	T	T	T	T	C	C	T	T	G	G	A	A	T	T	T	T	C	C	A	A	G	G	A	A	G	G	A	A	C	C	A	A	G	G	G	G	A	A	A	A	T	T	C	C	G	G	G	G	A	A	C	C	C	C	G	G	C	C	T	T	C	C	T	T	C	C	C	C	G	G	A	A	T	T	T	T	A	A	C	C	A	A	A	A	G	G	T	T	C	C	T	T	C	C	A	A	T	T	T	T	G	G	A	A	C	C	T	T	A	A	G	G	C	C	T	T	T	T	T	T	C	C	G	G	C	C	C	C	G	G	T	T	G	G	T	T	A	A	G	G	A	A	T	T	T	T	T	T	G	G	A	A	G	G	G	G	C	C	A	A	A	A	A	A	A	A	T	T	C	C	G	G	T	T	C	C	A	A	G	G	T	T	G	G	T	T	C	C	G	G	A	A	A	A	A	A	T	T	A	A	C	C	C	C	A	A	A	A	A	A	G	G	G	G	C	C	C	C	C	C	G	G	A	A	A	A	G	G	A	A	T	T	C	C	C	C	C	C	A	A	A	A	G	G	G	G	G	G	C	C	C	C	C	C	G	G	T	T	C	C	A	A	A	A	T	T	A	A	C	C	C	C	A	A	A	A	T	T	G	G	G	G	G	G	C	C	C	C	T	T	T	T	A	A	A	A	T	T	A	A	G	G	C	C	G	G	G	G	A	A	G	G	A	A	T	T	C	C	A	A	C	C	A	A	T	T	C	C	C	C	T	T	G	G	T	T	G	G	A	A	G	G	C	C	C	C	A	A	G	G	G	G	T	T	C	C	G	G	G	G	A	A	A	A	G	G	T	T	C	C	T	T	T	T	A	A	G	G	T	T	A	A	G	G	T	T	T	T	C	C	C	C	C	C	T	T	G	G	A	A	G	G	C	C	T	T	G	G	G	G	T	T	T	T	T	T	C	C	C	C	C	C	A	A	T	T	A	A	C	C	C	C	C	C	A	A	A	A	G	G	T	T	G	G	G	G	A	A	G	G	G	G	C	C	C	C	T	T	C	C	C	C	A	A	C	C	G	G	A	A	T	T	C	C	A	A	C	C	G	G	A	A	G	G	C	C	G	G	T	T	T	T	C	C	A	A	C	C	G	G	A	A	C	C	G	G	C	C	G	G	A	A	T	T	A	A	A	A	T	T	A	A	A	A	A	A	A	A	C	C	G	G	C	C	G	G	G	G	A	A	T	T	C	C	A	A	A	A	T	T	T	T	G	G	T	T	T	T	A	A	A	A	G	G	C	C	G	G	A	A	C	C	T	T	C	C	C	C	C	C	T	T	T	T	A	A	T	T	G	G	G	G	G	G	G	G	G	G	A	A	C	C	A	A	G	G	C	C	G	G	C	C	T	T	T	T	G	G	G	G	A	A	G	G	T	T	G	G	T	T	G	G	T	T	A	A	A	A	G	G	G	G	C	C	A	A	C	C	A	A	C	C	G	G	T	T	G	G	C	C	A	A	T	T	C	C	A	A	A	A	T	T	C	C	A	A	T	T	C	C	C	C	C	C	C	C	C	C	G	G	G	G	G	G	T	T	C	C	G	G	C	C	C	C	A	A	C	C	C	C	G	G	G	G	C	C	A	A	G	G	G	G	A	A	A	A	G	G	G	G	A	A	T	T	T	T	A	A	G	G	A	A	C	C	A	A	T	T	G	G	T	T	C	C	T	T	T	T	G	G	C	C	A	A	A	A	G	G	G	G	T	T	C	C	T	T	G	G	A	A	A	A	T	T	T	T	G	G	T	T	C	C	G	G	G	G	A	A	G	G	C	C	C	C	T	T	T	T	T	T	A	A	T	T	T	T	A	A	C	C	G	G	C	C	T	T	T	T	A	A	T	T	G	G	G	G	G	G	A	A	C	C	A	A	G	G	G	G	T	T	G	G	A	A	C	C	T	T	G	G	C	C	C	C	G	G	C	C	C	C	A	A	A	A	T	T	G	G	G	G	C	C	G	G	A	A	T	T	A	A	T	T	T	T	T	T	G	G	A	A	C	C	C	C	C	C	C	C	T	T	A	A	C	C	G	G	A	A	G	G	T	T	G	G	C	C	G	G	G	G	C	C	T	T	A	A	C	C	T	T	G	G	G	G	A	A	A	A	T	T	G	G	A	A	C	C	G	G	C	C	T	T	C	C	C	C	G	G	C	C	A	A	G	G	C	C	T	T	T	T	T	T	G	G	C	C	T	T	G	G	A	A	C	C	G	G	T	T	G	G	C	C	A	A	T	T	A	A	A	A	T	T	T	T	C	C	A	A	G	G	G	G	C	C	A	A	A	A	G	G	T	T	G	G	C	C	G	G	C	C	G	G	T	T	G	G	G	G	G	G	C	C	G	G	G	G	A	A	C	C	A	A	G	G	T	T	A	A	A	A	A	A	T	T	A	A	C	C	G	G	G	G	C	C	G	G	G	G	T	T	C	C	T	T	T	T	C	C	G	G	A	A	C	C	T	T	T	T	A	A	C	C	C	C	T	T	T	T	T	T	C	C	G	G	A	A	G	G	G	G	G	G	A	A	G	G	T	T	T	T	T	T	G	G	C	C	C	C	A	A	C	C	C	C	T	T	C	C	G	G	C	C	G	G	A	A	A	A	A	A	A	A	G	G	A	A	G	G	A	A	C	C	T	T	C	C	T	T	T	T	T	T	A	A	A	A	T	T	C	C	G	G	T	T	G	G	A	A	C	C	G	G	C	C	C	C	A	A	C	C	G	G	G	G	T	T	C	C	A	A	A	A	C	C	G	G	T	T	T	T	G	G	G	G	C	C	G	G	G	G	G	G	G	G	A	A	T	T	A	A	T	T	A	A	T	T	G	G	G	G	A	A	A	A	T	T	C	C	T	T	G	G	A	A	A	A	T	T	A	A	T	T	A	A	G	G	C	C	G	G	T	T	A	A	G	G	A	A	G	G	C	C	T	T	T	T	A	A	T	T	A	A	T	T	C	C	A	A	C	C	G	G	G	G	C	C	A	A	G	G	G	G	G	G	T	T	A	A	G	G	G	G	G	G	A	A	C	C	T	T	C	C	C	C	G	G	A	A	T	T	A	A	C	C	C	C	T	T	C	C	T	T	T	T	G	G	C	C	A	A	T	T	C	C	G	G	G	G	T	T	C	C	C	C	G	G	A	A	C	C	T	T	T	T	A	A	G	G	A	A	C	C	C	C	T	T	A	A	A	A	C	C	T	T	G	G	C	C	G	G	C	C	A	A	T	T	G	G	G	G	A	A	G	G	G	G	G	G	G	G	T	T	A	A	C	C	T	T	G	G	G	G	C	C	G	G	T	T	G	G	T	T	G	G	A	A	A	A	C	C	C	C	C	C	C	C	C	C	C	C	C	C	A	A	A	A	A	A	C	C	A	A	G	G	A	A	C	C	C	C	A	A	C	C	T	T	G	G	C	C	T	T	T	T	A	A	A	A	A	A	A	A	G	G	G	G	G	G	G	G	C	C	G	G	G	G	A	A	G	G	A	A	A	A	G	G	G	G	T	T	C	C	G	G	G	G	T	T	G	G	C	C	G	G	A	A	A	A	A	A	C	C	T	T	C	C	T	T	C	C	G	G	A	A	G	G	T	T	C	C	T	T	A	A	C	C	T	T	C	C	T	T	G	G	G	G	C	C	C	C	T	T	A	A	G	G	C	C	A	A	C	C	G	G	C	C	G	G	A	A	T	T	C	C	G	G	C	C	C	C	A	A	C	C	G	G	C	C	C	C	T	T	A	A	G	G	A	A	G	G	T	T	T	T	G	G	G	G	G	G	A	A	C	C	C	C	G	G	G	G	A	A	T	T	C	C	G	G	T	T	C	C	T	T	T	T	G	G	T	T	A	C	C	C	C	C	T	T	G	G	G	G	T	T	G	G	G	G	A	A	G	G	C	C	T	T	A	A	A	A	A	A	C	C	G	G	G	G	A	A	T	T	A	A	C	C	A	A	G	G	G	G	G	G	A	A	A	A	C	C	T	T	C	C	A	A	C	C	A	A	A	A	A	A	G	G	A	A	A	A	T	T	C	C	T	T	T	T	G	G	T	T	C	C	T	T	T	T	A	A	C	C	C	C	A	A	A	A	A	A	G	G	G	G	G	G	C	C	T	T	T	T	A	A	C	C	G	G	A	A	G	G	G	G	A	A	T	T	G	G	A	A	C	C	A	A	A	A	C	C	T	T	T	T	T	T	G	G	T	T	T	T	C	C	T	T	C	C	A	A	A	A	G	G	A	A	T	T	G	G	C	C	G	G	A	A	G	G	A	A	C	C	G	G	C	C	A	A	G	G	A	A	T	T	G	G	G	G	G	G	A	A	A	A	G	G	G	G	A	A	A	A	G	G	G	G	A	A	G	G	G	G	G	G	C	C	G	G	T	T	G	G	C	C	C	C	G	G	T	T	G	G	T	T	G	G	T	T	C	C	G	G	C	C	A	A	T	T	T	T	A	A	T	T	G	G	T	T	C	C	C	C	C	C	G	G	C	C	A	A	T	T	T	T	A	A	G	G	G	G	A	A	G	G	C	C	T	T	G	G	T	T	C	C	A	A	C	C	C	C	G	G	T	T	C	C	A	A	A	A	T	T	T	T	G	G	T	T	G	G	C	C	T	T	G	G	C	C	G	G	A	A	C	C	C	C	T	T	T	T	A	A	T	T	C	C	A	A	T	T	T	T	C	C	C	C	A	A	G	G	C	C	A	A	C	C	G	G	T	T	T	T	T	T	G	G	A	A	C	C	G	G	T	T	C	C	A	A	G	G	G	G	G	G	T	T	G	G	C	C	A	A	A	A	C	C	C	C	G	G	A	A	C	C	C	C	A	A	C	C	A	A	A	A	A	A	C	C	A	A	A	A	C	C	A	A	C	C	G	G	T	T	A	A	T	T	C	C	G	G	G	G	A	A	C	C	T	T	A	A	C	C	C	C	C	C	A	A	C	C	A	A	A	A	C	C	G	G	A	A	C	C	G	G	G	G	G	G	T	T	C	C	A	A	A	A	G	G	G	G	T	T	A	A	G	G	G	G	C	C	A	A	A	A	A	A	G	G	A	A	G	G	A	A	G	G	T	T	G	G	C	C	C	C	A	A	G	G	C	C	G	G	A	A	G	G	T	T	C	C	G	G	A	A	T	T	A	A	A	A	C	C	T	T	G	G	G	G	A	A	G	G	A	A	G	G	C	C	C	C	G	G	A	A	T	T	G	G	T	T	A	A	T	T	T	T	T	T	T	T	T	T	T	T	A	A	A	A	A	A	C	C	T	T	G	G	G	G	G	G	C	C	G	G	C	C	G	G	G	G	C	C	G	G	T	T	C	C	A	A	T	T	C	C	A	A	C	C	C	C	A	A	A	A	G	G	T	T	G	G	T	T	G	G	T	T	T	T	T	T	G	G	A	A	G	G	G	G	G	G	A	A	T	T	A	A	A	A	G	G	C	C	G	G	G	G	G	G	G	G	T	T	C	C	T	T	T	T	C	C	G	G	G	G	G	G	G	G	A	A	T	T	G	G	T	T	C	C	C	C	G	G	C	C	C	C	C	C	G	G	T	T	G	G	A	A	C	C	G	G	C	C	A	A	C	C	A	A	C	C	C	C	A	A	T	T	T	T	T	T	T	T	G	G	G	G	G	G	C	C	T	T	A	A	G	G	T	T	T	T	A	A	C	C	A	A	T	T	T	T	T	T	T	T	G	G	C	C	C	C	G	G	T	T	A	A	A	A	A	A	A	A	C	C	G	G	C	C	T	T	A	A	C	C	C	C	A	A	T	T	C	C	T	T	G	G	C	C	T	T	G	G	A	A	C	C	A	A	T	T	T	T	G	G	T	T	G	G	T	T	C	C	T	T	G	G	T	T	G	G	G	G	G	G	G	G	C	C	G	G	C	C	A	A	C	C	A	A	G	G	C	C	G	G	G	G	T	T	T	T	G	G	G	G	A	A	C	C	G	G	C	C	A	A	A	A	C	C	C	C	A	A	A	A	A	A	C	C	A	A	C	C	T	T	T	T	A	A	C	C	G	G	C	C	G	G	C	C	A	A	A	A	T	T	T	T	A	A	A	A	C	C	T	T	G	G	G	G	G	G	A	A	G	G	G	G	A	A	G	G	G	G	T	T	T	T	C	C	A	A	A	A	G	G	G	G	A	A	G	G	G	G	C	C	C	C	G	G	A	A	C	C	T	T	C	C	G	G	T	T	C	C	G	G	C	C	C	C	C	C	T	T	A	A	A	A	A	A	G	G	A	A	T	T	G	G	T	T	T	T	G	G	T	T	G	G	G	G	C	C	G	G	C	C	G	G	A	A	A	A	G	G	C	C	T	T	T	T	T	T	T	T	G	G	C	C	C	C	T	T	T	T	A	A	G	G	G	G	C	C	G	G	G	G	C	C	A	A	A	A	T	T	A	A	T	T	G	G	C	C	G	G	T	T	G	G	A	A	A	A	C	C	T	T	A	A	G	G	C	C	T	T	C	C	A	A	G	G	T	T	C	C	G	G	A	A	G	G	G	G	G	G	C	C	A	A	A	A	G	G	G	G	C	C	G	G	C	C	C	C	A	A	A	A	A	A	T	T	G	G	G	G	G	G	G	G	C	C	C	C	T	T	G	G	T	T	A	A	T	T	C	C	C	C	G	G	G	G	T	T	G	G	G	G	C	C	A	A	A	A	C	C	G	G	C	C	C	C	C	C	G	G	G	G	C	C	C	C	C	C	T	T	A	A	C	C	C	C	G	G	G	G	T	T	G	G	G	G	T	T	A	A	A	A	G	G	G	G	C	C	T	T	T	T	G	G	G	G	A	A	G	G	A	A	T	T	A	A	G	G	C	C	C	C	G	G	T	T	A	A	C	C	C	C	G	G	G	G	T	T	G	G	A	A	G	G	A	A	G	G	G	G	G	G	A	A	A	A	T	T	T	T	C	C	G	G	C	C	G	G	A	A	T	T	G	G	C	C	C	C	G	G	G	G	C	C	A	A	C	C	A	A	C	C	T	T	T	T	G	G	C	C	C	C	C	C	A	A	G	G	T	T	T	T	A	A	A	A	G	G	T	T	C	C	G	G	G	G	G	G	G	G	G	G	G	G	T	T	G	G	G	G	G	G	A	A	C	C	G	G	G	G	T	T	A	A	G	G	C	C	C	C	T	T	T	T	A	A	A	A	G	G	T	T	A	A	C	C	G	G	G	G	T	T	T	T	G	G	T	T	C	C	T	T	A	A	C	C	C	C	C	C	G	G	C	C	A	A	G	G	A	A	T	T	G	G	G	G	C	C	A	A	C	C	A	A	T	T	T	T	T	T	C	C	T	T	A	A	C	C	G	G	G	G	A	A	A	A	C	C	A	A	T	T	T	T	G	G	A	A	C	C	T	T	C	C	A	A	T	T	C	C	C	C	C	C	G	G	T	T	C	C	A	A	C	C	A	A	G	G	C	C	A	A	A	A	G	G	C	C	T	T	T	T	C	C	C	C	G	G	A	A	T	T	C	C	C	C	A	A	T	T	C	C	G	G	C	C	C	C	G	G	C	C	G	G	G	G	G	G	C	C	T	T	T	T	G	G	A	A	G	G	T	T	G	G	A	A	C	C	C	C	T	T	C	C	C	C	T	T	T	T	A	A	C	C	G	G	G	G	C	C	C	C	A	A	C	C	C	C	A	A	T	A	G	A	T	T	T	T	T	T	T	T	G	G	C	C	A	A	T	T	T	T	C	A	A	A	T	T	T	T	C	T	T	T	G	G	T	T	G	G	T	C	A	A	C	C	G	G	T	T	C	T	A	A	T	T	T	C	G	G	T	C	G	G	C	C	T	T	G	G	G	G	A	A	C	C	T	C	A	A	G	G	A	A	G	G	A	C	T	T	G	G	A	A	G	A	A	A	T	T	C	C	C	C	A	G	A	A	C	C	G	A	A	A	T	T	A	A	T	T	G	G	C	C	T	T	G	G	C	C	T	G	C	C	G	G	C	C	T	T	C	C	A	C	NA	NA	C	T	T	C	C	C	C	C	C	C	C	C	A	A	C	C	C	C	A	A	A	A	A	A	A	A	T	C	C	C	C	G	T	T	G	A	T	T	T	T	G	G	C	C	G	G	C	C	NA	NA	A	A	A	A	G	G	C	C	NA	NA	C	A	C	T	C	C	T	T	C	C	T	T	C	C	G	G	G	G	A	A	C	G	G	G	A	A	T	C	C	G	C	C	C	C	NA	NA	A	A	G	A	G	A	G	A	T	C	G	G	A	G	T	T	T	T	G	G	A	C	A	A	T	C	T	T	T	T	C	C	T	T	A	A	C	A	T	T	A	A	A	T	G	A	G	G	C	C	G	A	G	C	T	T	C	C	G	G	A	A	G	A	A	G	T	C	T	T	G	G	C	C	T	T	T	T	G	G	G	G	T	T	G	G	T	T	G	G	C	T	A	A	T	T	C	C	A	A	A	A	C	C	T	T	T	T	G	G	C	A	A	A	C	C	T	G	A	A	C	C	T	T	G	G	A	A	T	T	A	G	A	G	A	A	A	A	C	C	G	G	T	T	T	T	A	A	A	A	A	A	G	G	A	G	T	C	NA	NA	G	G	G	G	G	G	T	T	C	G	G	C	A	A	A	A	C	C	C	C	T	T	T	C	T	G	G	G	G	A	C	C	A	A	A	G	C	C	T	C	A	A	G	G	NA	NA	C	C	A	A	A	A	G	G	G	A	A	A	C	C	A	A	A	G	C	C	G	G	G	G	G	A	C	T	A	G	T	C	G	A	G	G	G	G	A	G	A	A	G	G	C	C	G	G	G	G	G	G	T	T	A	A	G	G	C	C	A	A	G	G	G	G	A	A	T	T	C	C	A	A	A	A	G	G	C	C	C	C	C	C	NA	NA	C	C	T	C	C	C	G	G	A	G	T	T	A	A	G	G	G	G	G	G	T	T	G	G	T	T	C	C	A	A	C	C	C	C	A	A	G	T	T	C	T	C	C	C	C	T	C	G	A	C	C	C	G	A	A	G	C	T	A	T	A	A	C	C	A	A	G	G	C	C	T	T	G	G	A	G	G	G	A	T	G	A	A	A	C	C	G	G	NA	NA	C	C	C	C	G	C	T	T	G	G	G	G	A	A	A	G	C	C	C	C	C	T	G	G	A	A	G	A	C	T	C	G	T	C	C	A	A	A	G	A	A	G	A	A	T	C	A	G	G	A	A	G	T	T	G	G	T	T	G	G	A	A	T	T	T	T	C	T	G	A	T	T	G	G	A	A	T	G	T	T	NA	NA	A	G	A	A	T	T	G	G	G	G	A	A	C	C	C	C	C	T	T	T	T	G	T	T	T	A	T	C	C	C	A	A	T	C	G	G	C	G	T	C	A	T	T	T	A	G	C	C	T	C	A	T	T	C	T	C	C	C	C	C	T	C	G	G	T	C	G	T	C	T	T	C	A	G	T	T	T	C	G	A	C	C	G	G	A	A	C	C	A	A	A	A	NA	NA	T	T	T	T	C	C	C	C	A	A	G	G	C	C	C	C	A	G	A	A	A	G	A	G	G	A	A	T	T	C	C	C	A	A	T	T	G	G	G	G	T	T	G	G	C	T	C	C	G	A	C	C	T	C	A	G	A	A	G	G	G	A	A	A	G	G	NA	NA	T	T	T	C	G	G	A	A	A	A	A	G	A	G	G	G	A	A	C	C	G	A	C	C	C	T	C	T	G	G	C	C	T	T	C	C	C	C	NA	NA	T	T	C	C	G	G	G	G	G	G	C	A	C	A	A	T	G	T	T	C	C	C	G	G	A	A	A	A	T	T	C	C	C	C	C	C	T	T	C	C	G	G	A	A	C	C	C	T	C	C	A	C	G	G	C	C	C	C	G	G	A	T	A	A	T	T	NA	NA	C	T	T	C	A	G	A	A	G	G	G	G	C	T	T	T	NA	NA	C	C	G	A	C	C	G	C	A	A	G	G	G	G	C	C	A	A	A	A	T	T	A	C	G	A	A	G	T	T	T	G	G	G	A	A	T	G	C	T	A	T	A	G	G	G	T	T	A	A	C	C	A	A	T	C	C	C	G	G	A	A	A	A	C	C	C	C	G	G	NA	NA	G	G	A	A	C	C	T	T	A	A	C	C	A	A	C	C	C	C	G	G	T	T	A	G	G	A	C	T	G	A	T	G	G	A	T	G	A	T	A	A	A	G	C	T	A	A	A	A	C	C	T	T	G	G	A	A	A	A	A	G	T	T	G	A	T	T	A	A	C	C	C	T	A	A	A	T	T	C	G	G	T	C	C	C	T	T	A	A	T	T	A	A	C	C	A	A	C	C	G	A	C	C	C	C	T	T	T	G	T	T	C	C	A	A	T	C	G	A	C	C	G	G	A	A	T	T	T	C	A	G	G	G	A	A	C	C	T	T	T	T	A	A	T	T	T	T	NA	NA	G	G	G	G	NA	NA	G	G	T	T	T	T	T	T	G	G	A	G	A	A	C	C	G	A	G	A	A	A	NA	NA	C	C	G	G	C	C	T	T	A	G	A	G	A	A	A	G	T	C	A	T	T	T	C	C	C	C	C	C	G	G	C	C	C	C	G	G	G	G	C	A	T	T	G	G	G	G	C	T	C	C	G	G	G	G	G	G	T	T	T	C	G	G	G	G	G	C	G	G	A	G	T	G	A	A	A	A	G	G	G	G	G	G	A	A	G	G	G	G	C	C	T	A	NA	NA	G	C	G	G	A	G	T	C	T	T	C	C	G	G	T	T	A	A	T	T	G	G	NA	NA	G	G	NA	NA	A	A	G	A	T	T	T	T	T	T	T	T	A	A	G	G	A	A	T	T	G	A	A	A	T	C	C	C	A	A	G	G	C	C	T	T	T	T	C	C	A	A	C	T	G	G	C	C	A	A	C	T	C	A	C	C	C	T	A	A	C	C	T	T	T	T	C	T	NA	NA	G	G	T	T	T	C	G	G	C	C	G	G	G	A	A	A	A	G	A	A	C	T	T	C	G	G	G	A	A	A	G	G	T	T	A	A	A	G	G	G	C	A	T	T	T	T	C	C	T	T	A	G	G	G	C	C	G	A	G	G	A	A	T	T	G	G	C	C	C	C	A	A	C	C	G	G	T	T	A	A	C	C	A	A	C	C	A	A	G	G	T	T	A	A	T	T	A	A	G	G	A	A	A	A	C	C	A	A	C	C	T	T	A	A	A	A	T	T	T	T	A	A	A	A	C	C	C	C	C	C	C	C	T	T	G	G	C	C	G	G	T	T	A	A	C	C	C	C	G	G	C	C	C	C	A	A	T	T	A	A	C	C	G	G	C	C	T	T	G	G	A	A	G	G	T	T	G	G	C	C	G	G	A	A	T	T	G	G	C	C	T	T	C	C	T	T	T	T	C	C	T	T	T	T	C	C	A	A	C	C	C	C	C	C	C	C	A	A	C	C	G	G	T	T	T	T	T	T	A	A	A	A	A	A	G	G	A	A	C	C	T	T	G	G	G	G	A	A	C	C	G	G	G	G	C	C	G	G	C	C	A	A	A	A	G	G	G	G	T	T	A	A	C	C	G	G	T	T	G	G	G	G	G	G	G	G	A	A	C	C	G	G	G	G	T	T	A	A	T	T	A	A	T	T	T	T	A	A	T	T	G	G	C	C	A	A	A	A	G	G	G	G	C	C	C	C	C	C	A	A	T	T	G	G	A	A	T	T	G	G	G	G	T	T	C	C	C	C	T	T	C	C	T	T	G	G	A	A	C	C	C	C	A	A	A	A	A	A	G	G	T	T	T	T	C	C	G	G	T	T	T	T	T	T	A	A	A	A	A	A	T	T	G	G	T	T	G	G	C	C	G	G	A	A	T	T	A	A	C	C	A	A	C	C	C	C	A	A	G	G	A	A	C	C	G	G	G	G	T	T	T	T	A	A	C	C	G	G	G	G	T	T	C	C	G	G	A	A	C	C	A	A	C	C	T	T	A	A	T	T	A	A	G	G	T	T	G	G	C	C	A	A	G	G	G	G	A	A	A	A	T	T	C	C	A	A	C	C	T	T	C	C	T	T	G	G	A	A	A	A	T	T	A	A	A	A	G	G	G	G	A	A	C	C	C	C	A	A	A	A	A	A	A	A	A	A	C	C	A	A	A	A	G	G	C	C	T	T	A	A	G	G	C	C	C	C	T	T	A	A	A	A	T	T	T	T	C	C	T	T	C	C	C	C	A	A	C	C	G	G	T	T	T	T	G	G	A	A	G	G	C	C	G	G	A	A	T	T	C	C	A	A	T	T	A	A	T	T	G	G	C	C	T	T	A	A	A	A	C	C	C	C	G	G	G	G	G	G	T	T	T	T	G	G	C	C	G	G	G	G	C	C	G	G	T	T	A	A	G	G	T	T	T	T	G	G	G	G	C	C	A	A	C	C	C	C	G	G	A	A	C	C	A	A	T	T	G	G	A	A	T	T	G	G	T	T	A	A	G	G	T	T	T	T	A	A	C	C	T	T	T	T	C	C	C	C	C	C	G	G	G	G	A	A	G	G	G	G	T	T	A	A	T	T	T	T	T	T	G	G	G	G	A	A	C	C	G	G	C	C	C	C	T	T	T	T	A	A	C	C	A	A	G	G	A	A	T	T	T	T	A	A	G	G	A	A	C	C	A	A	A	A	C	C	T	T	T	T	A	A	T	T	C	C	A	A	A	A	A	A	G	G	G	G	C	C	G	G	A	A	T	T	C	C	G	G	T	T	G	G	C	C	G	G	A	A	G	G	G	G	G	G	C	C	G	G	C	C	G	G	C	C	C	C	T	T	T	T	T	T	G	G	A	A	G	A	T	A	C	T	G	T	T	C	G	G	G	A	T	T	G	A	T	C	G	A	T	T	G	T	G	C	A	G	T	C	G	G	G	G	A	G	G	A	NA	NA	T	T	C	C	C	C	G	G	C	T	C	T	G	A	A	G	G	G	T	C	A	G	G	A	G	A	G	A	T	T	A	A	G	A	C	C
CC	OR2075f6	NA	NA	1	NA	T	T	G	G	C	C	T	T	G	G	G	G	C	C	G	G	A	A	A	A	C	C	C	C	G	G	A	A	A	A	G	G	T	T	A	A	G	G	G	G	G	G	G	G	A	A	G	G	C	C	A	A	T	T	C	C	C	C	C	C	A	A	C	C	T	T	A	A	T	T	C	C	A	A	T	T	G	G	C	C	A	A	G	G	A	A	A	A	A	A	G	G	A	A	A	A	G	G	T	T	G	G	C	C	G	G	C	C	C	C	A	A	G	G	G	G	C	C	G	G	C	C	G	G	C	C	A	A	A	A	G	G	C	C	C	C	A	A	A	A	C	C	T	T	C	C	A	A	T	T	G	G	C	C	G	G	T	T	G	G	G	G	T	T	T	T	G	G	A	A	C	C	T	T	G	G	T	T	C	C	C	C	G	G	A	A	C	C	T	T	T	T	G	G	A	A	A	A	A	A	C	C	C	C	T	T	C	C	G	G	G	G	T	T	C	C	A	A	A	A	T	T	A	A	G	G	A	A	A	A	G	G	A	A	A	A	T	T	T	T	C	C	C	C	T	T	C	C	T	T	G	G	T	T	T	T	T	T	T	T	G	G	T	T	C	C	T	T	G	G	A	A	A	A	G	G	G	G	C	C	C	C	A	A	T	T	T	T	G	G	T	T	G	G	C	C	C	C	T	T	T	T	A	A	C	C	A	A	A	A	C	C	T	T	C	C	C	C	C	C	T	T	T	T	T	T	T	T	A	A	T	T	C	C	T	T	G	G	G	G	G	G	T	T	G	G	G	G	T	T	A	A	C	C	T	T	G	G	C	C	G	G	C	C	G	G	C	C	C	C	C	C	A	A	C	C	G	G	T	T	T	T	A	A	C	C	C	C	C	C	A	A	G	G	C	C	G	G	A	A	G	G	C	C	G	G	G	G	C	C	C	C	A	G	A	A	C	C	T	T	T	T	C	C	C	C	G	G	A	A	G	G	G	G	T	C	A	A	G	G	T	T	G	G	A	A	G	G	T	T	A	A	T	T	C	C	C	C	T	T	T	T	T	T	T	T	C	C	A	A	A	A	A	A	T	T	A	A	C	C	T	T	A	A	G	G	T	T	C	C	G	G	C	C	G	G	G	G	C	C	T	T	T	T	G	G	G	G	A	A	G	G	C	C	T	T	A	A	C	C	T	T	A	A	A	A	T	T	G	G	A	A	T	T	A	A	G	G	T	T	T	T	C	C	A	A	T	T	G	G	G	G	T	T	A	A	A	A	G	G	A	A	A	A	C	C	G	G	T	T	G	G	T	T	C	C	G	G	A	A	C	C	C	C	C	C	C	C	C	C	C	C	A	A	C	C	C	C	A	A	A	A	G	G	T	T	T	T	G	G	A	A	A	A	T	T	C	C	G	G	G	G	C	C	G	G	G	G	G	G	G	G	T	T	A	A	A	A	G	G	A	A	C	C	A	A	C	C	A	A	T	T	C	C	G	G	C	C	T	T	G	G	A	A	C	C	G	G	C	C	C	C	C	C	G	G	G	G	G	G	A	A	G	G	A	A	T	T	A	A	C	C	A	A	T	T	C	C	G	G	C	C	A	A	C	C	A	A	C	C	A	A	C	C	G	G	C	C	A	A	A	A	T	T	A	A	C	C	C	C	T	T	G	G	T	T	T	T	A	A	G	G	C	C	A	A	C	C	T	T	T	T	T	T	T	T	C	C	C	C	A	A	T	T	A	A	C	C	G	G	G	G	A	A	G	G	A	A	A	A	T	T	G	G	A	A	T	T	C	C	T	T	C	C	C	C	G	G	C	C	C	C	C	C	C	C	T	T	A	A	T	T	A	A	C	C	C	C	G	G	C	C	G	G	T	T	G	G	A	A	C	C	C	C	A	A	T	T	G	G	T	T	C	C	G	G	A	A	A	A	T	T	A	A	C	C	C	C	T	T	G	G	C	C	C	C	C	C	C	C	T	T	C	C	C	C	A	A	G	G	A	A	G	G	A	A	G	G	T	T	C	C	G	G	C	C	T	T	G	G	A	A	T	T	C	C	G	G	C	C	G	G	C	C	A	A	NA	NA	C	C	T	T	G	G	T	T	C	C	A	A	C	C	A	A	C	C	G	G	T	T	T	T	C	C	C	C	A	A	T	T	A	A	G	G	T	T	G	G	G	G	T	T	G	G	T	T	A	A	G	G	C	C	G	G	A	A	A	A	A	A	G	G	G	G	A	A	G	G	C	C	A	A	G	G	C	C	C	C	G	G	G	G	C	C	A	A	T	T	C	C	T	T	G	G	G	G	G	G	A	A	G	G	G	G	T	T	C	C	T	T	A	A	A	A	A	A	C	C	T	T	T	T	G	G	A	A	A	A	A	A	T	T	A	A	G	G	A	A	C	C	C	C	A	A	A	A	G	G	G	G	G	G	G	G	C	C	A	A	G	G	A	A	T	T	C	C	C	C	C	C	G	G	T	T	G	G	C	C	A	A	A	A	G	G	T	T	A	A	T	T	G	G	A	A	T	T	C	C	C	C	T	T	A	A	T	T	C	C	T	T	C	C	C	C	A	A	T	T	G	G	A	A	C	C	T	T	G	G	G	G	C	C	A	A	G	G	T	T	C	C	C	C	A	A	C	C	G	G	C	C	T	T	A	A	A	A	T	T	A	A	A	A	G	G	G	G	A	A	A	A	C	C	G	G	C	C	T	T	A	A	G	G	G	G	A	A	T	T	A	A	G	G	T	T	A	A	T	T	A	A	A	A	G	G	C	C	A	A	A	A	G	G	A	A	G	G	C	C	C	C	A	A	A	A	A	A	C	C	C	C	T	T	G	G	G	G	A	A	G	G	G	G	T	T	A	A	G	G	T	T	G	G	C	C	T	T	A	A	C	C	C	C	C	C	T	T	A	A	G	G	C	C	T	T	C	C	T	T	A	A	G	G	A	A	C	C	T	T	G	G	T	T	T	T	G	G	A	A	G	G	T	T	A	A	C	C	G	G	T	T	G	G	C	C	T	T	G	G	T	T	C	C	A	A	G	G	G	G	T	T	T	T	G	G	C	C	C	C	G	G	C	C	C	C	G	G	C	C	G	G	G	G	C	C	C	C	A	A	G	G	C	C	T	C	T	T	A	A	A	A	T	T	A	A	C	C	C	T	G	G	T	T	T	T	G	G	C	C	T	T	C	C	T	T	G	G	T	T	A	A	A	A	C	C	C	C	G	G	A	A	T	T	C	C	T	T	G	G	G	G	G	G	G	G	G	G	G	G	C	C	G	G	G	G	T	T	C	C	A	A	T	T	T	T	C	C	T	T	C	C	C	C	T	T	A	A	A	A	G	G	C	C	G	G	T	T	T	T	G	G	G	G	G	G	C	C	A	A	C	C	G	G	G	G	C	C	G	G	C	C	G	G	A	A	C	C	T	T	G	G	C	C	C	C	C	C	G	G	T	T	G	G	C	C	C	C	C	C	T	T	G	G	G	G	G	G	T	T	A	A	G	G	T	T	A	A	C	C	A	A	G	G	G	G	G	G	A	A	C	C	G	G	T	T	G	G	G	G	C	C	C	C	C	C	G	G	C	C	G	G	G	T	A	A	G	G	G	G	T	T	C	C	NA	NA	G	G	G	G	T	T	C	C	T	T	C	C	A	A	G	G	C	C	C	C	C	C	C	C	C	C	G	G	G	G	A	A	C	C	G	G	G	G	T	T	A	A	T	T	C	C	A	A	G	G	C	C	T	T	A	A	T	T	C	C	G	G	G	G	C	C	G	G	C	C	G	G	A	A	C	C	A	A	C	C	G	G	C	C	C	C	C	C	A	A	A	A	G	G	G	G	A	A	G	G	G	G	C	C	A	A	G	G	G	G	A	A	C	C	G	G	A	A	A	A	C	C	A	A	G	G	T	T	A	A	A	A	A	A	A	A	T	T	T	T	C	C	G	G	T	T	T	T	G	G	C	C	A	A	G	G	G	G	A	A	T	T	G	G	A	A	G	G	G	G	T	T	A	A	A	A	G	G	C	C	G	G	A	A	T	T	A	A	A	A	G	G	C	C	T	T	G	G	G	G	T	T	A	A	T	T	C	C	T	T	A	A	T	T	A	A	G	G	G	G	C	C	G	G	A	A	A	A	G	G	G	G	A	A	A	G	C	C	G	G	C	C	G	G	T	T	G	G	A	A	C	C	T	T	G	G	G	G	G	G	G	G	G	G	A	A	A	A	C	C	T	T	C	C	C	C	A	A	G	G	G	G	A	A	C	C	A	A	T	T	T	T	C	C	G	G	T	T	A	A	A	A	G	G	C	C	A	A	A	A	T	T	A	A	G	G	G	G	C	C	C	C	G	G	C	C	G	G	A	A	C	C	A	A	G	G	T	T	T	T	G	G	C	C	C	C	G	G	C	C	A	A	C	C	G	G	A	A	G	G	T	T	G	G	G	G	A	A	C	C	T	T	G	G	A	A	C	C	T	T	C	C	A	A	G	G	T	T	T	T	G	G	A	A	T	T	G	G	A	A	G	G	G	G	T	T	C	C	C	C	A	A	A	A	G	G	A	A	C	C	C	C	C	C	G	G	T	T	A	A	T	T	G	G	G	G	G	G	G	G	C	C	T	T	A	A	A	A	T	T	A	A	T	T	C	C	T	T	A	A	C	C	G	G	G	G	A	A	G	G	G	G	C	C	T	T	G	G	G	G	C	C	G	G	T	T	C	C	T	T	A	A	C	C	A	A	G	G	C	C	C	C	T	T	C	C	G	G	T	T	C	C	G	G	C	C	C	C	A	A	T	T	G	G	T	T	C	C	C	C	T	T	G	G	C	C	T	T	A	A	G	G	T	T	G	G	T	T	G	G	G	G	G	G	A	A	G	G	T	T	NA	NA	G	G	G	G	G	G	T	T	C	C	T	T	C	C	G	G	G	G	A	A	T	T	C	C	G	G	G	G	G	G	G	G	C	C	G	G	A	A	C	C	A	A	T	T	A	A	T	T	T	T	C	C	T	T	T	T	C	C	T	T	T	T	G	G	T	T	C	C	G	G	T	T	A	A	C	C	T	T	T	T	T	T	C	C	T	T	T	T	T	T	T	T	T	T	T	T	T	T	A	A	G	G	T	T	C	C	T	T	G	G	C	C	G	G	A	A	G	G	A	A	G	G	T	T	G	G	T	T	G	G	T	T	T	T	G	G	T	T	C	C	G	G	G	G	A	A	G	G	C	C	G	G	G	G	C	C	G	G	T	T	G	G	C	C	T	T	C	C	G	G	A	A	G	G	C	C	T	T	T	T	T	T	C	C	G	G	C	C	C	C	T	T	C	C	A	A	G	G	T	T	G	G	C	C	A	A	C	C	G	G	C	C	T	T	C	C	T	T	C	C	T	T	C	C	G	G	T	T	C	C	A	A	T	T	A	A	G	G	A	A	G	G	T	T	G	G	G	G	T	T	A	A	G	G	T	T	C	C	T	T	C	C	C	C	C	C	A	A	C	C	T	T	C	C	T	T	T	T	G	G	C	C	A	A	T	T	G	G	G	G	T	T	T	T	C	C	T	T	C	C	A	A	A	A	A	A	C	C	C	C	C	C	G	G	T	T	G	G	A	A	C	C	G	G	G	G	C	C	G	G	A	A	A	A	C	C	G	G	G	G	T	T	T	T	G	G	G	G	G	G	T	T	C	C	G	G	C	C	G	G	G	G	G	G	A	A	C	C	G	G	C	C	G	G	G	G	A	A	C	C	C	C	T	T	C	C	T	T	G	G	T	T	T	T	G	G	G	G	G	G	T	T	T	T	C	C	G	G	C	C	G	G	C	C	T	T	C	C	C	C	C	C	C	C	C	C	G	G	T	T	A	A	G	G	C	C	G	G	G	G	T	T	A	A	A	A	A	A	T	T	C	C	C	C	G	G	G	G	T	T	C	C	G	G	T	T	T	T	A	A	C	C	C	C	A	A	A	A	C	C	T	T	C	C	C	C	A	A	C	C	G	G	T	T	T	T	G	G	A	A	G	G	G	G	G	G	C	C	G	G	T	T	A	A	A	A	G	G	A	A	G	G	C	C	A	A	A	A	C	C	T	T	A	A	T	T	G	G	G	G	G	G	C	C	C	C	C	C	G	G	T	T	T	T	C	C	G	G	A	A	C	C	T	T	C	C	A	A	C	C	T	T	C	C	T	T	A	A	C	C	C	C	T	T	A	A	A	A	G	G	A	A	C	C	A	A	C	C	T	T	C	C	T	T	T	T	T	T	T	T	G	G	T	T	A	A	G	G	G	G	C	C	G	G	A	A	T	T	G	G	C	C	C	C	C	C	G	G	G	G	C	C	T	T	C	C	G	G	G	G	C	C	T	T	G	G	G	G	C	C	A	A	C	C	G	G	G	G	C	C	C	C	C	C	C	C	A	A	T	T	C	C	A	A	A	A	G	G	G	G	C	C	C	C	G	G	A	A	C	C	C	C	NA	NA	G	G	G	G	A	A	C	C	G	G	C	C	C	C	A	A	G	G	G	G	T	T	A	A	T	T	G	G	G	G	T	T	A	A	G	G	G	G	C	C	G	G	C	C	A	A	G	G	T	T	A	A	G	G	C	C	C	C	A	A	A	A	T	T	A	A	T	T	G	G	C	C	T	T	T	T	A	A	A	A	C	C	G	G	C	C	G	G	T	T	G	G	T	T	T	T	A	A	T	T	C	C	G	G	G	G	G	G	C	C	G	G	A	A	G	G	A	A	C	C	T	T	T	T	A	A	C	C	C	C	A	A	G	G	G	G	G	A	A	A	T	T	C	C	T	T	T	T	A	A	G	G	T	T	C	C	C	C	G	G	C	C	T	T	G	G	T	T	G	G	C	C	G	G	C	C	G	G	C	C	G	G	T	T	G	G	A	A	A	A	T	T	A	A	T	T	A	A	G	G	T	T	G	G	G	G	G	G	A	A	T	T	G	G	T	T	G	G	G	G	C	C	T	T	A	A	G	G	T	T	C	C	C	C	A	A	T	T	C	C	C	C	G	G	G	G	C	C	T	T	G	G	T	T	A	A	G	G	T	T	T	T	A	A	C	C	C	C	A	A	C	C	G	G	C	C	T	T	C	C	C	C	A	A	A	A	T	T	C	C	C	C	T	T	C	C	T	T	A	A	T	T	C	C	T	T	G	G	T	T	G	G	A	A	A	A	T	T	G	G	A	A	A	A	C	C	C	C	T	T	G	G	C	C	G	G	C	C	A	A	T	T	A	A	G	G	T	T	A	A	G	G	C	C	A	A	G	G	A	A	A	A	C	C	G	G	T	T	G	G	G	G	G	G	G	G	G	G	G	G	T	T	T	T	C	C	A	A	G	G	C	C	C	C	T	T	G	G	A	A	C	C	C	C	NA	NA	G	G	C	C	A	A	A	A	G	G	T	T	C	C	A	A	C	C	T	T	T	T	C	C	C	C	G	G	A	A	A	A	T	T	G	G	A	A	G	G	C	C	C	C	C	C	A	A	C	C	G	G	C	C	A	A	A	A	G	G	T	T	A	A	G	G	A	A	A	A	G	G	G	G	C	C	C	C	T	T	A	A	T	T	T	T	C	C	C	C	A	A	C	C	C	C	G	G	C	C	T	T	A	A	C	C	C	C	T	T	C	C	T	T	C	C	A	A	G	G	G	G	C	C	T	T	A	A	T	T	A	A	G	G	G	G	C	C	A	A	T	T	G	G	A	A	G	G	G	G	G	G	C	C	T	T	G	G	A	A	T	T	C	C	C	C	G	G	C	C	A	A	T	T	C	C	C	C	T	T	T	T	A	A	T	T	A	A	G	G	G	G	T	T	T	T	C	C	G	G	G	G	T	T	C	C	G	G	A	A	G	G	C	C	G	G	C	C	T	T	C	C	A	A	G	G	G	G	C	C	C	C	C	C	C	C	T	T	T	T	G	G	G	G	T	T	A	A	A	A	T	T	C	C	T	T	A	A	C	C	C	C	C	C	A	A	G	G	G	G	C	C	T	T	A	A	G	G	C	C	T	T	G	G	G	G	G	G	C	C	T	T	T	T	C	C	G	G	G	G	C	C	G	G	C	C	G	G	A	A	A	A	A	A	T	T	C	C	G	G	T	T	T	T	A	A	A	A	A	A	C	C	T	T	C	C	G	G	C	C	G	G	G	G	T	T	T	T	G	G	T	T	C	C	G	G	A	A	T	T	G	G	T	T	G	G	C	C	G	G	A	A	T	T	A	A	C	C	T	T	T	T	T	T	G	G	G	G	T	T	G	G	G	G	T	T	T	T	C	C	G	G	G	G	T	T	C	C	A	A	T	T	G	G	A	A	C	C	G	G	T	T	A	A	A	A	C	C	G	G	G	G	T	T	T	T	T	T	A	A	G	G	G	G	C	C	G	G	G	G	C	C	A	A	T	T	T	T	C	C	A	A	T	T	T	T	C	C	T	T	G	G	A	A	G	G	A	A	G	G	C	C	T	T	A	A	A	A	A	A	T	T	C	C	A	A	G	G	T	T	T	T	C	C	A	A	G	G	C	C	G	G	A	A	C	C	A	A	G	G	C	C	G	G	C	C	G	G	A	A	G	G	T	T	G	G	A	A	G	G	G	G	C	C	A	A	T	T	G	G	T	T	G	G	C	C	C	C	G	G	G	G	C	C	C	C	A	A	C	C	G	G	A	G	C	C	A	A	A	A	G	G	A	A	G	G	T	T	G	G	C	C	A	A	G	G	G	G	T	T	A	A	C	C	A	G	C	C	C	C	A	A	T	T	T	T	G	G	T	T	T	T	C	C	G	G	T	T	A	A	T	T	C	C	A	A	A	A	G	G	T	T	A	A	C	C	G	G	G	G	C	C	G	G	C	C	G	G	A	A	T	T	T	T	C	C	G	G	C	C	T	T	NA	NA	G	G	T	T	A	A	T	T	T	T	G	G	G	G	T	T	A	A	T	T	G	G	G	G	G	G	G	G	C	C	G	G	G	G	A	A	G	G	C	C	T	T	T	T	C	C	T	T	A	A	C	C	T	T	T	T	A	A	C	C	G	G	C	C	G	G	C	C	T	T	G	G	T	T	G	G	A	A	A	A	G	G	G	G	T	T	G	G	A	A	C	C	C	C	T	T	C	C	A	A	T	T	G	G	T	T	G	G	C	C	T	T	G	G	G	G	C	C	C	C	G	G	A	A	G	G	T	T	T	T	C	C	G	G	T	T	G	G	C	C	G	G	G	G	G	G	C	C	C	C	A	A	C	C	G	G	C	C	T	T	A	A	G	G	A	A	A	A	C	C	A	A	G	G	G	G	C	C	G	G	A	A	G	G	T	T	C	C	C	C	T	T	G	G	G	G	C	C	T	T	C	C	G	G	C	C	G	G	C	C	T	T	T	T	C	C	C	C	G	G	C	C	A	A	G	G	C	C	C	C	NA	NA	A	A	C	C	C	C	T	T	T	T	A	A	A	A	C	C	A	A	G	G	T	T	T	T	C	C	T	T	T	T	T	T	A	A	G	G	G	G	T	T	C	C	A	A	T	T	C	C	A	A	G	G	G	G	C	C	C	C	C	C	G	G	G	G	A	A	A	A	T	T	G	G	A	A	T	T	C	C	T	T	A	A	T	T	G	G	A	A	C	C	A	A	A	A	T	T	A	A	T	T	T	T	T	T	T	T	C	C	A	A	G	G	A	A	C	C	G	G	C	C	A	A	A	A	T	T	A	A	T	T	T	T	A	A	A	A	C	C	G	G	C	C	G	G	C	C	C	C	G	G	C	C	C	C	C	C	G	G	A	A	T	T	G	G	C	C	G	G	C	T	T	T	A	A	A	A	G	G	C	C	C	C	A	A	A	A	T	T	G	G	G	G	C	C	G	G	G	G	A	A	G	G	T	T	C	C	C	C	T	T	A	A	G	G	G	G	G	G	G	G	A	A	C	C	T	T	G	G	G	G	G	G	T	T	A	A	T	T	A	A	C	C	T	T	G	G	C	C	G	G	A	A	G	G	G	G	T	T	A	A	A	A	C	C	T	T	A	A	C	C	A	A	A	A	T	T	T	T	G	G	C	C	G	G	A	A	A	A	G	G	C	C	G	G	G	G	A	A	C	C	T	T	G	G	A	A	T	T	G	G	G	G	C	C	C	C	T	T	C	C	A	A	A	A	C	C	G	G	T	T	G	G	T	T	T	T	C	C	C	C	T	T	C	C	T	T	C	C	A	A	T	T	A	A	C	C	A	A	G	G	A	A	A	A	G	G	C	C	C	C	G	G	G	G	G	G	G	G	G	G	G	G	T	T	C	C	G	G	A	A	C	C	C	C	G	G	T	T	T	T	A	A	G	G	G	G	C	C	C	C	G	G	T	T	A	A	G	G	A	A	G	G	G	G	G	G	C	C	A	A	A	A	G	G	G	G	G	G	G	G	G	G	G	G	G	G	A	A	C	C	C	C	A	A	T	T	A	A	A	A	C	C	C	C	A	A	A	A	T	T	G	G	G	G	G	G	A	A	A	A	C	C	G	G	T	T	A	A	T	T	G	G	T	T	C	C	T	T	T	T	T	T	G	G	G	G	C	C	C	C	G	G	T	T	T	T	C	C	T	T	C	C	A	A	A	A	C	C	T	T	G	G	C	C	G	G	C	C	G	G	A	A	C	C	C	C	T	T	T	T	A	A	C	C	C	C	C	C	T	T	G	G	C	C	G	G	C	C	C	C	G	G	G	G	G	G	T	T	C	C	T	T	C	C	A	A	T	T	A	A	C	C	T	T	T	T	T	T	C	C	G	G	C	C	A	A	T	T	T	T	G	G	C	C	G	G	C	C	T	T	T	T	G	G	A	A	T	T	T	T	T	T	G	G	A	A	G	G	C	C	G	G	G	G	G	G	G	G	T	T	G	G	G	G	A	A	A	A	T	T	T	T	T	T	T	T	C	T	G	G	G	A	T	T	G	C	A	A	T	T	A	A	C	A	A	G	G	G	C	C	C	C	G	A	T	C	A	A	T	T	A	A	A	C	G	G	C	C	G	G	G	A	T	C	G	G	A	A	A	G	T	C	T	T	A	G	C	T	T	C	G	G	G	G	T	T	A	A	G	G	G	G	C	T	A	A	T	T	A	A	T	T	A	A	A	A	G	G	C	C	G	G	G	G	A	A	C	C	C	A	A	A	C	C	G	G	C	C	G	G	C	C	G	G	A	A	C	C	G	G	T	T	C	T	T	T	A	A	C	C	T	C	G	G	A	A	T	T	T	T	G	G	T	T	C	C	G	G	G	G	A	A	T	T	C	C	G	G	T	T	C	C	A	A	C	A	T	T	T	A	C	T	T	T	C	C	T	T	A	A	A	A	T	T	T	G	T	T	A	G	C	A	A	T	C	A	A	A	T	C	C	C	G	G	A	A	G	G	T	T	A	C	G	G	G	G	A	A	G	G	C	C	A	T	G	G	C	T	T	T	G	C	C	T	A	T	NA	NA	C	A	T	G	NA	NA	T	T	G	A	C	C	T	T	G	G	A	A	C	C	C	C	G	G	G	A	NA	NA	T	C	G	G	C	C	A	G	T	T	G	G	T	T	C	C	C	C	G	G	G	G	C	C	C	C	T	T	C	C	C	C	A	A	C	C	C	C	C	C	C	C	NA	NA	G	G	A	A	G	G	G	A	T	T	T	T	T	C	A	G	A	A	G	G	C	C	T	C	A	A	C	C	T	T	G	A	A	A	C	T	T	T	G	G	T	A	T	T	A	A	T	T	G	G	C	G	NA	NA	A	A	A	G	C	T	T	C	A	A	C	T	C	T	G	G	T	T	A	A	C	C	A	A	C	C	T	T	T	T	A	A	T	T	C	C	C	C	C	C	A	A	G	G	A	A	G	G	C	C	C	C	T	T	G	G	A	A	A	A	C	C	NA	NA	C	C	A	A	G	G	A	A	A	A	A	A	G	G	C	C	G	G	G	G	T	T	C	C	C	C	A	A	A	A	A	A	C	C	C	C	G	G	C	C	T	T	C	C	C	C	C	C	C	C	A	A	G	G	A	A	C	T	C	C	C	C	G	A	G	G	C	C	C	T	A	A	G	T	C	C	T	T	T	T	C	C	G	C	A	A	T	T	A	A	C	C	A	G	C	A	T	C	C	C	T	T	A	A	T	G	T	T	T	C	G	G	G	G	A	A	G	G	T	A	A	A	A	A	T	T	A	G	C	C	G	G	G	G	A	G	T	C	C	T	C	C	A	A	G	G	A	A	A	A	T	A	G	G	C	C	T	T	A	A	G	G	C	C	T	T	G	G	T	T	G	G	A	A	C	C	A	G	C	C	A	A	G	G	A	A	C	C	A	A	C	C	A	A	G	G	C	T	G	G	T	T	C	C	T	T	G	G	A	A	G	G	C	C	A	A	C	C	T	T	A	A	A	A	A	A	T	T	G	G	T	T	T	T	C	T	A	A	C	C	G	G	C	C	A	A	A	A	A	A	T	T	G	G	C	C	C	C	C	C	C	C	A	A	C	C	A	A	C	C	G	G	A	A	A	A	A	A	A	A	T	C	A	A	G	G	T	T	T	C	A	G	A	A	T	T	C	C	T	T	A	A	C	C	G	G	G	G	G	A	A	A	C	C	A	A	C	C	A	A	T	T	C	C	A	A	G	G	G	G	T	T	G	G	C	C	A	A	C	C	A	A	T	T	G	G	G	G	C	C	T	T	G	G	A	A	A	A	A	A	C	C	G	G	G	G	A	A	C	C	A	A	G	G	C	C	G	G	C	C	A	A	A	A	G	G	G	G	C	C	C	C	C	C	G	G	T	T	C	C	C	C	C	C	A	A	C	C	T	T	C	C	C	C	G	G	A	A	G	G	G	G	C	C	C	C	T	T	C	C	A	A	G	G	C	C	C	C	T	T	A	A	C	C	C	C	A	A	A	A	C	C	C	C	A	A	T	T	A	A	C	C	A	A	C	C	A	A	G	G	C	C	C	A	A	A	G	G	G	G	C	C	A	A	C	C	G	G	G	G	G	G	A	A	C	C	A	A	G	G	T	T	C	C	A	A	C	C	G	G	A	A	C	C	T	T	C	C	T	T	G	G	A	A	C	C	C	C	A	A	C	C	T	T	A	A	T	T	T	T	G	A	G	G	G	G	T	T	C	C	T	T	A	A	A	A	T	T	T	T	C	C	A	A	T	T	G	G	G	G	G	G	C	C	C	C	C	C	G	G	A	A	A	A	A	A	C	C	G	G	G	G	G	G	A	A	C	C	C	C	A	A	C	C	C	C	A	A	G	G	C	C	T	T	A	A	C	C	C	C	C	C	C	C	T	T	G	G	T	T	C	C	A	A	A	A	A	A	A	A	A	A	T	T	T	T	T	T	T	T	A	A	C	C	T	T	C	C	C	C	A	A	T	T	T	T	C	C	T	T	C	C	C	C	A	A	T	T	C	C	C	C	G	G	A	A	G	G	A	A	T	T	G	G	A	A	A	A	C	C	G	G	A	A	A	A	C	C	T	T	A	A	T	T	C	C	A	A	G	G	C	C	G	G	A	A	G	G	G	G	C	C	A	A	T	T	A	A	C	C	A	A	G	G	T	T	G	G	A	A	A	A	T	T	T	T	G	G	A	A	C	C	A	A	C	C	G	G	G	G	A	A	G	G	T	T	G	G	C	C	G	G	A	A	G	G	G	G	G	G	G	G	C	C	A	A	T	T	C	C	G	G	C	C	T	T	T	T	G	G	C	C	G	G	C	C	T	T	T	T	A	A	A	A	A	A	T	T	C	C	C	C	C	C	A	A	A	A	G	G	C	C	T	T	C	C	C	C	T	T	C	C	C	C	G	G	T	T	T	T	A	A	A	A	C	C	T	T	A	A	G	G	T	T	T	T	G	G	A	A	G	G	G	G	G	G	A	A	A	A	T	T	G	G	A	A	T	T	G	G	A	A	C	C	C	C	A	A	A	A	G	G	T	T	C	C	C	C	A	A	G	G	G	G	C	C	C	C	A	A	G	G	G	G	G	G	A	A	A	A	C	C	T	T	C	C	G	G	C	C	T	T	G	G	A	A	A	A	G	G	G	G	G	G	G	G	T	T	T	T	G	G	C	C	G	G	A	A	G	G	G	G	T	T	C	C	C	C	G	G	T	T	C	C	C	C	T	T	T	T	A	A	A	A	T	T	G	G	G	G	T	T	C	C	G	G	A	A	A	A	A	A	C	C	C	C	C	C	C	C	C	C	T	T	T	T	T	T	C	C	C	C	G	G	G	G	G	G	C	C	A	A	T	T	A	A	G	G	A	A	C	C	C	C	T	T	T	T	C	C	T	T	A	A	G	G	G	G	A	A	G	G	C	C	T	T	A	A	G	G	C	C	A	A	C	C	C	C	A	A	G	G	C	C	G	G	T	T	G	G	A	A	A	A	A	A	C	C	G	G	G	G	T	T	C	C	T	T	G	G	C	C	A	A	A	A	C	C	G	G	G	G	A	A	C	C	A	A	G	G	T	T	G	G	A	A	A	A	G	G	C	C	T	T	A	A	C	C	C	C	C	C	G	G	C	C	A	A	T	T	A	A	A	A	T	T	G	G	G	G	T	T	C	C	T	T	T	T	C	C	A	A	T	T	G	G	T	T	A	A	C	G	A	A	A	A	G	G	A	A	C	C	C	C	A	A	C	C	A	A	C	C	A	A	G	G	G	G	T	T	C	C	G	G	T	T	G	G	C	C	C	C	C	C	T	T	T	T	C	C	A	A	C	C	C	C	T	T	T	T	C	C	G	G	C	C	C	C	C	C	C	C	C	C	T	T	C	C	C	C	G	G	C	C	C	C	A	A	T	T	T	T	A	A	G	G	A	A	G	G	C	C	G	G	T	T	T	T	C	C	C	C	C	C	T	T	G	G	T	T	C	C	T	T	A	A	G	G	T	T	A	A	A	A	C	C	G	G	C	C	G	G	C	C	G	G	A	A	G	G	A	A	G	G	T	T	T	T	C	C	A	A	T	T	C	C	A	A	A	A	C	C	C	C	G	G	T	T	A	A	A	A	G	G	C	C	A	A	G	G	C	C	A	A	G	G	G	G	C	C	T	T	G	G	A	A	C	C	G	G	G	G	C	C	G	G	G	G	C	C	C	C	T	T	G	G	C	C	G	G	A	A	G	G	C	C	G	G	T	T	A	A	A	A	C	C	C	C	C	C	C	C	C	C	A	A	C	C	G	G	A	A	T	T	G	G	T	T	A	A	G	G	A	A	G	G	T	T	C	C	T	T	G	G	A	A	G	G	A	A	C	C	C	C	A	A	C	C	C	C	A	A	T	T	A	A	A	A	G	G	G	G	A	A	G	G	G	G	A	A	G	G	T	T	A	A	C	C	G	G	A	A	A	A	A	A	C	C	G	G	G	G	T	T	A	A	A	A	A	A	C	C	C	C	G	G	C	C	T	T	G	G	C	C	G	G	G	G	T	T	A	A	A	A	C	C	C	C	T	T	A	A	G	G	A	A	A	A	A	A	T	T	T	T	T	T	A	A	A	A	C	C	G	G	C	C	G	G	C	C	C	C	G	G	T	T	C	C	C	C	A	A	A	A	A	A	C	C	T	T	T	T	T	T	T	T	C	C	G	G	G	G	C	C	G	G	G	G	C	C	G	G	T	T	G	G	C	C	T	T	G	G	C	C	G	G	A	A	T	T	T	T	A	A	T	T	C	C	C	C	C	C	C	C	G	G	A	A	T	T	A	A	C	C	A	A	C	C	G	G	G	G	G	G	A	A	C	C	G	G	C	C	C	C	C	C	C	C	C	C	G	G	G	G	T	T	C	C	T	T	C	C	G	G	C	C	A	A	A	A	A	A	A	A	A	A	A	A	A	A	A	A	C	C	T	T	C	C	C	C	C	C	G	G	C	C	C	C	T	T	A	A	A	A	A	A	A	A	A	A	T	T	G	G	C	C	C	C	C	C	T	T	T	T	T	T	C	C	T	T	T	T	T	T	A	A	C	C	G	G	T	T	G	G	C	C	A	A	G	G	C	C	G	G	G	G	A	A	A	A	C	C	C	C	C	C	A	A	T	T	G	G	G	G	G	G	G	G	C	C	A	A	C	C	A	A	C	C	T	T	C	C	A	A	G	G	C	C	C	C	T	T	A	A	T	T	T	T	C	C	T	T	G	G	A	A	C	C	C	C	G	G	C	C	G	G	G	G	G	G	C	C	A	A	A	A	G	G	A	A	C	C	G	G	T	T	T	T	C	C	T	T	G	G	T	T	G	G	A	A	C	C	A	A	A	A	C	C	G	G	A	A	G	G	A	A	G	G	C	C	T	T	G	G	C	C	C	C	C	C	T	T	G	G	G	G	C	C	A	A	T	T	C	C	T	T	G	G	A	A	T	T	T	T	G	G	C	C	A	A	T	T	A	A	T	T	C	C	G	G	T	T	G	G	A	A	C	C	C	C	C	C	C	C	C	C	A	A	G	G	T	T	T	T	C	C	A	A	G	G	G	G	G	G	A	A	A	A	C	C	C	C	G	G	T	T	A	A	G	G	C	C	A	A	T	T	C	C	C	C	T	T	G	G	C	C	T	T	G	G	G	G	C	C	A	A	C	C	G	G	T	T	G	G	G	G	G	G	G	G	T	T	G	G	G	G	A	A	G	G	G	G	A	A	G	G	G	G	A	A	T	T	C	C	C	C	T	T	NA	NA	T	T	G	G	T	T	T	T	T	T	T	T	T	T	C	C	T	T	G	G	T	T	T	T	G	G	T	T	T	T	G	G	G	G	C	C	G	G	G	G	A	A	G	G	G	G	C	C	T	T	A	A	A	A	A	A	A	A	G	G	T	T	C	C	G	G	G	G	T	T	C	C	G	G	C	C	T	T	G	G	A	A	G	G	C	C	T	T	T	T	C	C	A	A	A	A	C	C	T	T	C	C	G	G	A	A	A	A	G	G	A	A	G	G	C	C	A	A	A	A	G	A	T	T	C	C	G	G	T	T	T	T	T	T	C	C	C	C	A	A	G	G	T	T	G	G	C	C	T	T	G	G	C	C	A	A	G	G	T	T	A	A	T	T	C	C	C	C	T	T	C	C	G	G	G	G	T	T	T	T	C	C	A	A	G	G	T	T	G	G	A	A	C	C	A	A	G	G	C	C	C	C	C	C	A	A	A	A	C	C	C	C	C	C	C	C	C	C	T	T	C	C	G	G	C	C	A	A	C	C	G	G	A	A	C	C	T	T	C	C	G	G	A	A	A	A	C	C	G	G	A	A	T	T	T	T	G	G	A	A	A	A	A	A	C	C	T	T	T	T	G	G	G	G	A	A	A	A	A	A	A	A	A	A	A	A	G	G	C	C	A	A	C	C	A	A	G	G	T	T	C	C	A	A	G	G	T	T	T	T	A	A	C	C	T	T	A	A	C	C	T	T	T	T	C	C	C	C	A	A	T	T	T	T	A	A	A	A	G	G	A	A	G	G	A	A	A	A	G	G	A	A	C	C	C	C	G	G	G	G	T	T	G	G	G	G	T	T	C	C	A	A	C	C	G	G	C	C	A	A	G	G	C	C	T	T	G	G	G	G	G	G	G	G	C	C	T	T	C	C	A	A	C	C	T	T	C	C	T	T	G	G	C	C	T	T	G	G	T	T	A	A	G	G	C	C	G	G	C	C	A	A	NA	NA	T	T	G	G	G	G	G	G	T	T	C	C	G	G	T	T	G	G	C	C	T	T	A	A	C	C	G	G	C	C	C	C	T	T	T	T	T	T	T	T	T	T	A	A	T	T	A	A	C	C	G	G	C	C	C	C	C	C	G	G	T	T	T	T	G	G	G	G	G	G	T	T	T	T	G	G	T	T	T	T	G	G	T	T	T	T	G	G	A	A	T	T	T	T	A	A	A	A	T	T	A	A	T	T	A	A	T	T	T	T	C	C	G	G	T	T	G	G	C	C	T	T	A	A	A	A	G	G	A	A	A	A	A	A	A	A	G	G	G	G	T	T	T	T	T	T	T	T	C	C	G	G	T	T	A	A	A	A	A	A	T	T	T	T	A	A	G	G	G	G	T	T	G	G	C	C	T	T	A	A	C	C	T	T	G	G	A	A	A	A	C	C	A	A	G	G	A	A	G	G	C	C	G	G	A	A	T	T	A	A	C	C	C	C	G	G	T	T	C	C	T	T	G	G	C	C	A	A	C	C	A	A	C	C	A	A	C	C	C	C	A	A	G	G	G	G	NA	NA	G	G	T	T	G	G	T	T	G	G	C	C	T	T	G	G	C	C	C	C	A	A	C	C	T	T	T	T	C	C	A	A	T	T	A	A	G	G	C	C	T	T	C	C	C	C	C	C	A	A	A	A	G	G	G	G	T	T	T	T	G	G	T	T	A	A	T	T	G	G	A	A	G	G	T	T	C	C	A	A	A	A	G	G	G	G	A	A	A	A	A	A	C	C	G	G	T	T	T	T	C	C	G	G	T	T	G	G	G	G	C	C	T	T	T	T	A	A	G	G	T	T	C	C	T	T	G	G	A	A	C	C	C	C	G	G	C	C	T	T	G	G	C	C	G	G	C	C	C	C	A	A	G	G	G	G	A	A	G	G	C	C	T	T	A	A	C	C	G	G	G	G	T	T	A	A	A	A	C	C	C	C	A	A	G	G	G	G	C	C	C	C	C	C	C	C	G	G	G	G	T	T	C	C	A	A	G	G	T	T	G	G	C	C	C	C	C	C	T	T	C	C	T	T	G	G	T	T	A	A	T	T	A	A	T	T	C	C	G	G	G	G	T	T	C	C	G	G	C	C	C	C	A	A	G	G	T	T	T	T	T	T	T	T	G	G	A	A	G	G	T	T	A	A	A	A	G	G	G	G	T	T	G	G	T	T	C	C	T	T	G	G	C	C	C	C	G	G	G	G	T	T	T	T	T	T	G	G	T	T	A	A	C	C	A	A	A	A	C	C	C	C	A	A	G	G	G	G	A	A	G	G	G	G	A	A	A	A	G	G	T	T	T	T	A	A	A	A	G	G	A	A	C	C	A	A	G	G	C	C	C	C	T	T	G	G	A	A	C	C	G	G	G	G	C	C	G	G	C	C	C	C	T	T	T	T	G	G	C	C	C	C	A	A	T	T	T	T	C	C	T	T	T	T	C	C	T	T	A	A	C	C	C	C	C	C	G	G	T	T	C	C	T	T	C	C	C	C	C	C	T	T	C	C	A	A	C	C	A	A	C	C	G	G	G	G	C	C	C	C	C	C	C	C	T	T	A	A	A	A	NA	NA	C	C	G	G	A	A	A	A	A	A	A	A	T	T	C	C	C	C	C	C	T	T	T	T	C	C	C	C	A	A	C	C	A	A	A	A	T	T	G	G	G	G	G	G	T	T	G	G	C	C	G	G	C	C	A	A	T	T	A	A	C	C	C	C	T	T	T	T	T	T	G	G	G	G	T	T	A	A	C	C	T	T	T	T	T	T	G	G	A	A	A	A	A	A	G	G	T	T	C	C	G	G	T	T	G	G	T	T	T	T	C	C	A	A	A	A	T	T	G	G	G	G	C	C	A	A	A	A	C	C	G	G	A	A	G	G	G	G	T	T	A	A	G	G	G	G	A	A	G	G	T	T	C	C	G	G	C	C	G	G	A	A	G	G	A	A	C	C	G	G	A	A	A	A	G	G	T	T	G	G	A	A	A	A	G	G	A	A	A	A	A	A	A	A	C	C	T	T	G	G	G	G	C	C	A	A	A	A	G	G	A	A	C	C	T	T	G	G	C	C	C	C	C	C	C	C	T	T	C	C	T	T	G	G	C	C	T	T	A	A	A	A	A	A	T	T	A	A	C	C	G	G	C	C	T	T	G	G	A	A	T	T	A	A	T	T	G	G	G	G	G	G	G	G	C	C	G	G	G	G	A	A	A	A	A	A	C	C	T	T	T	T	C	C	G	G	G	G	C	C	G	G	G	G	C	C	G	G	C	C	T	T	G	G	A	A	NA	NA	C	C	G	G	C	C	G	G	A	A	A	A	C	C	C	C	G	G	G	G	T	T	G	G	G	G	G	G	C	C	A	A	G	G	C	C	T	T	C	C	A	A	G	G	A	A	G	G	G	G	C	C	A	A	T	T	A	A	G	G	G	G	G	G	A	A	T	T	T	T	T	T	C	C	A	A	C	C	G	G	G	G	T	T	C	C	T	T	T	T	G	G	G	G	A	A	G	G	A	A	A	A	G	G	A	A	A	A	C	C	G	G	T	T	G	G	G	G	T	T	A	A	A	A	A	A	A	A	C	C	C	C	A	A	T	T	G	G	G	G	C	C	G	G	C	C	A	A	C	C	A	A	T	T	C	C	A	A	T	T	G	G	T	T	C	C	A	A	A	A	C	C	A	A	G	G	C	C	T	T	C	C	A	A	T	T	G	G	C	C	G	G	C	C	C	C	G	G	G	G	T	T	C	C	G	G	G	G	T	T	C	C	A	A	G	G	C	C	T	T	C	C	A	A	T	T	T	T	G	G	C	C	G	G	G	G	A	A	G	G	A	A	G	G	A	A	T	T	G	G	A	A	C	C	T	T	T	T	G	G	A	A	A	A	T	T	A	A	T	T	C	C	G	G	G	G	A	A	C	C	G	G	T	T	A	A	C	C	G	G	G	G	C	C	A	A	C	C	A	A	T	T	G	G	C	C	A	A	G	G	A	A	C	C	A	A	G	G	T	T	C	C	G	G	C	C	G	G	T	T	C	C	C	C	C	C	T	T	C	C	A	A	C	C	T	T	G	G	A	A	T	T	T	T	C	C	T	T	A	A	T	T	A	A	T	T	T	T	C	C	G	G	A	A	A	A	G	G	A	A	C	C	G	G	G	G	C	C	C	C	C	C	C	C	C	C	G	G	A	A	A	A	A	A	T	T	A	A	A	A	C	C	A	A	A	A	G	G	C	C	G	G	C	C	G	G	T	T	C	C	G	G	C	C	G	G	C	C	G	G	T	T	A	A	T	T	G	G	T	T	C	C	A	A	G	G	G	G	A	A	A	A	T	T	C	C	T	T	G	G	A	A	C	C	T	T	NA	NA	G	G	C	C	C	C	A	A	A	A	G	G	A	A	G	G	C	C	C	C	C	C	T	T	G	G	G	G	T	T	T	T	C	C	C	C	G	G	T	T	C	C	T	T	A	A	C	C	G	G	G	G	C	C	T	T	T	T	A	A	T	T	T	T	G	G	T	T	T	T	A	A	T	T	C	C	C	C	G	G	C	C	G	G	A	A	C	C	T	T	G	G	G	G	G	G	G	G	A	A	C	C	A	A	G	G	G	G	C	C	A	A	T	T	A	A	C	C	A	A	C	C	C	C	T	T	G	G	T	T	T	T	A	A	G	G	G	G	C	C	C	C	T	T	T	T	G	G	G	G	G	G	C	C	A	A	G	G	G	G	C	C	A	A	A	A	C	C	G	G	T	T	T	T	C	C	C	C	A	A	G	G	T	T	G	G	T	T	A	A	A	A	C	C	C	C	A	A	C	C	C	C	T	T	C	C	T	T	G	G	G	G	A	A	T	T	G	G	G	G	C	C	G	G	T	T	C	C	G	G	G	G	A	A	T	T	G	G	T	T	C	C	G	G	C	C	C	C	T	T	G	G	G	G	A	A	G	G	G	G	C	C	T	T	C	C	G	G	C	C	G	G	A	A	T	T	C	C	G	G	G	G	C	C	A	A	A	A	A	A	G	G	C	C	C	C	C	C	C	C	T	T	G	G	A	A	C	C	A	A	T	T	A	A	C	C	C	C	A	A	C	C	G	G	G	G	T	T	G	G	T	T	G	G	C	C	G	G	T	T	T	T	G	G	A	A	T	T	G	G	G	G	T	T	T	T	A	A	C	C	A	A	A	A	G	G	A	A	A	A	T	T	G	G	C	C	T	T	T	T	T	T	A	A	C	C	T	T	G	G	A	A	G	G	T	T	A	A	C	C	T	T	A	A	T	T	G	G	T	T	T	T	T	T	C	C	C	C	T	T	G	G	A	A	C	C	A	A	G	G	C	C	C	C	C	C	A	A	C	C	G	G	C	C	G	G	T	T	G	G	C	C	C	C	C	C	A	A	T	T	A	A	G	G	G	G	C	C	G	G	A	A	T	T	G	G	A	A	A	A	A	A	C	C	G	G	A	A	A	A	C	C	C	C	C	C	A	A	G	G	G	G	G	G	C	C	T	T	G	G	G	G	T	T	T	T	C	C	G	G	T	T	G	G	A	A	C	C	A	A	A	A	G	G	A	A	G	G	A	A	T	T	T	T	A	A	C	C	C	C	T	T	G	G	A	A	G	G	C	C	C	C	A	A	A	A	G	G	A	A	G	G	T	T	A	A	G	G	C	C	T	T	A	A	A	A	T	T	C	C	G	G	G	G	G	G	T	T	G	G	T	T	A	A	A	A	A	A	C	C	T	T	T	T	G	G	G	G	C	C	G	G	T	T	C	C	A	A	C	C	T	T	G	G	A	A	A	A	T	T	G	G	G	G	G	G	A	A	C	C	G	G	C	C	T	T	A	A	T	T	C	C	T	T	A	A	G	G	T	T	G	G	T	T	G	G	T	T	A	A	C	C	C	C	G	G	A	A	C	C	C	C	T	T	A	A	A	A	G	G	G	G	A	A	G	G	A	A	T	T	A	A	C	C	A	A	C	C	G	G	G	G	A	A	C	C	A	A	A	A	A	A	C	C	G	G	C	C	C	C	G	G	A	A	T	T	A	A	C	C	A	A	C	C	T	T	G	G	A	A	T	T	C	C	G	G	C	C	T	T	T	T	G	G	A	A	G	G	A	A	A	A	A	A	A	A	G	G	C	C	A	A	T	T	A	A	C	C	G	G	G	G	A	A	G	G	A	A	T	T	T	T	T	T	C	C	C	T	A	A	T	T	T	T	A	A	A	A	T	T	G	G	C	C	T	T	C	C	A	A	C	C	T	T	C	C	T	T	A	A	T	T	T	T	C	C	G	G	C	C	T	T	A	A	C	C	C	C	A	A	G	G	C	C	G	G	A	A	T	T	G	G	T	T	T	T	A	A	G	G	G	G	T	T	C	C	T	T	G	G	G	G	G	G	C	C	G	G	G	G	C	C	G	G	C	C	T	T	G	G	C	C	C	C	C	C	C	C	C	C	A	A	G	G	T	T	A	A	G	G	A	A	C	C	A	A	C	C	C	C	C	C	C	C	T	T	T	T	G	G	A	A	T	T	A	A	G	G	C	C	A	A	G	G	A	A	G	G	T	T	G	G	A	A	G	G	C	C	A	A	G	G	T	T	T	T	C	C	G	G	G	G	C	C	C	C	G	G	C	C	G	G	T	T	A	A	A	A	A	A	C	C	A	A	C	C	C	C	T	T	A	A	C	C	A	A	T	T	T	T	C	C	G	G	G	G	C	C	G	G	G	G	G	G	G	G	G	G	C	C	A	A	A	A	C	C	C	C	A	A	C	C	T	T	G	G	T	T	C	C	A	A	A	A	A	A	A	A	C	C	G	G	G	G	C	C	T	T	C	C	T	T	C	C	T	T	C	C	T	T	G	G	A	A	A	A	G	G	A	A	G	G	C	C	T	T	C	C	C	C	G	G	C	C	C	C	T	T	G	G	T	T	T	T	G	G	G	G	C	C	C	C	C	C	T	T	G	G	T	T	C	C	A	A	A	A	G	G	T	T	G	G	C	C	G	G	C	C	C	C	T	T	C	C	A	A	T	T	G	G	T	T	C	C	T	T	T	T	C	C	T	T	T	T	A	A	C	C	A	A	T	T	T	T	C	C	G	G	T	T	A	A	C	C	A	A	G	G	C	C	G	G	T	T	C	C	T	T	T	T	T	T	T	T	T	T	T	T	C	C	A	A	C	C	T	T	A	A	C	C	G	G	A	A	C	C	C	C	G	G	G	G	C	C	C	C	C	C	G	G	G	G	C	C	G	G	A	A	C	C	T	T	G	G	T	T	A	A	C	C	T	T	C	C	C	C	G	G	C	C	T	T	C	C	A	A	A	A	A	A	T	T	C	C	C	C	G	G	C	C	T	T	C	C	T	T	T	T	G	G	G	G	G	G	A	A	A	A	G	G	A	A	A	A	T	T	C	C	T	T	C	C	T	T	C	C	G	G	C	C	A	A	A	A	C	C	A	A	T	T	C	C	C	C	A	A	C	C	G	G	G	G	G	G	T	T	C	C	C	C	T	T	G	G	C	C	C	C	A	A	G	G	C	C	A	A	A	A	C	C	T	T	G	G	A	A	T	T	C	C	G	G	T	T	G	G	T	T	T	T	C	C	A	A	T	T	A	A	C	C	G	G	T	T	T	T	C	C	T	T	T	T	G	G	A	A	G	G	T	T	A	A	G	G	C	C	T	T	G	G	G	G	A	A	T	T	C	C	C	C	G	G	G	G	A	A	T	T	A	A	G	G	T	T	A	A	T	T	G	G	A	A	T	T	A	A	T	T	A	A	C	C	C	C	T	T	C	C	C	C	G	G	T	T	T	T	G	G	A	A	G	G	C	C	A	A	C	C	A	A	G	G	A	A	G	G	C	C	G	G	T	T	T	T	G	G	T	T	T	T	C	C	G	G	G	G	A	A	A	A	G	G	T	T	A	A	A	A	C	C	G	G	A	A	G	G	A	A	A	A	T	T	C	C	G	G	T	T	C	C	C	C	A	A	A	A	C	C	A	A	T	T	C	C	G	G	A	A	T	T	C	C	A	A	A	A	G	G	C	C	A	A	T	T	T	T	G	G	A	A	G	G	C	C	T	T	A	A	C	C	C	C	G	G	T	T	G	G	A	A	C	C	G	G	G	G	C	C	C	C	A	A	T	T	G	G	G	G	G	G	G	G	A	A	C	C	G	G	A	A	G	G	A	A	C	C	G	G	G	G	G	G	T	T	G	G	C	C	C	C	G	G	A	A	G	G	C	C	C	C	T	T	T	T	A	A	T	T	C	C	G	G	G	G	A	A	G	G	T	T	C	C	A	A	C	C	G	G	G	G	G	G	T	T	T	T	A	A	G	G	T	T	G	G	G	G	G	G	G	G	C	C	T	T	C	C	C	C	A	A	C	C	C	C	G	G	G	G	G	G	A	A	T	T	A	A	C	C	G	G	A	A	T	T	C	C	C	C	A	A	G	G	A	A	A	A	G	G	T	T	G	G	G	G	C	C	A	A	T	T	A	A	A	A	T	T	A	A	A	A	G	G	C	C	C	C	A	A	A	A	T	T	A	A	G	G	G	G	G	G	C	C	T	T	G	G	T	T	T	T	A	A	G	G	A	A	A	A	T	T	A	A	A	A	A	A	C	C	G	G	T	T	G	G	T	T	C	C	A	A	C	C	C	C	T	T	A	A	T	T	A	A	A	A	A	A	C	C	C	C	G	G	T	T	T	T	G	G	C	C	C	C	T	T	T	T	C	C	G	G	T	T	C	C	T	T	T	T	C	C	A	A	G	G	T	T	A	A	G	G	A	A	C	C	T	T	A	A	C	C	G	G	C	C	G	G	G	G	A	A	T	T	C	C	T	T	T	T	C	C	C	C	G	G	T	T	C	C	A	A	G	G	C	C	C	C	T	T	A	A	T	T	G	G	G	G	A	A	G	G	A	A	G	G	A	A	A	A	A	A	T	T	G	G	A	A	C	C	A	A	C	C	A	A	G	G	C	C	A	A	C	C	A	A	T	T	T	T	C	C	T	T	C	C	C	C	A	A	T	T	A	A	A	A	A	A	C	C	C	C	A	A	G	G	A	A	G	G	T	T	A	A	C	C	G	G	C	C	T	T	T	T	A	A	C	C	T	T	G	G	C	C	T	T	T	T	A	A	T	T	A	A	T	T	NA	NA	G	G	G	G	T	T	T	T	G	G	A	A	A	A	G	G	C	C	G	G	G	G	G	G	G	G	C	C	A	A	C	C	T	T	G	G	C	C	A	A	T	T	T	T	C	C	T	T	A	A	G	G	G	G	G	G	G	G	G	G	T	T	C	C	A	A	C	C	A	A	T	T	G	G	C	C	C	C	A	A	G	G	G	G	G	G	A	A	A	A	A	A	T	T	C	C	G	G	G	G	G	G	T	T	A	A	A	A	G	G	C	C	G	G	C	C	A	A	T	T	NA	NA	C	C	G	G	A	A	A	A	G	G	C	C	C	C	G	G	T	T	A	A	C	C	C	C	A	A	C	C	G	G	G	G	T	T	G	G	C	C	C	C	T	T	A	A	C	C	A	A	T	T	C	C	T	T	G	G	C	C	G	G	G	G	C	C	A	A	C	C	G	G	G	G	T	T	C	C	A	A	G	G	G	G	A	A	G	G	T	T	C	C	T	T	T	T	C	C	T	T	C	C	T	T	C	C	A	A	T	T	C	C	C	C	T	T	C	C	C	C	C	C	C	C	G	G	G	G	G	G	G	G	C	C	A	A	T	T	A	A	A	A	G	G	G	G	T	T	G	G	C	C	A	A	A	A	T	T	A	A	A	A	C	C	G	G	G	G	G	G	A	A	T	T	T	T	A	A	A	A	G	G	T	T	A	A	T	T	T	T	T	T	C	C	T	T	G	G	T	T	G	G	G	G	G	G	T	T	G	G	A	A	G	G	A	A	G	G	T	T	T	T	G	G	G	G	G	G	G	G	G	G	C	C	T	T	G	G	C	C	G	G	C	C	C	C	A	A	A	A	G	G	G	G	G	G	A	A	A	A	A	A	T	T	C	C	G	G	T	T	C	C	G	G	T	T	T	T	G	G	T	T	A	A	T	T	G	G	G	G	T	T	C	C	C	C	T	T	A	A	G	G	A	A	G	G	G	G	T	T	T	T	C	C	T	T	G	G	A	A	G	G	T	T	T	T	C	C	C	C	A	A	T	T	A	A	G	G	C	C	G	G	T	T	G	G	T	T	C	C	C	C	A	A	T	T	G	G	C	C	T	T	C	C	A	A	C	C	C	C	T	T	T	T	T	T	T	T	T	T	C	C	T	T	C	C	G	G	C	C	C	C	C	C	G	G	C	C	A	A	G	G	A	A	A	A	T	T	G	G	G	G	G	G	T	T	A	A	A	A	T	T	A	A	G	G	A	A	G	G	G	G	G	G	T	T	C	C	C	C	A	A	T	T	C	C	C	C	G	G	C	C	C	C	C	C	G	G	T	T	T	T	C	C	C	C	G	G	C	C	A	A	T	T	C	C	G	G	G	G	C	C	G	G	C	C	G	G	G	G	G	G	T	T	G	G	T	T	A	A	C	C	C	C	A	A	A	A	C	C	T	T	A	A	A	A	T	T	C	C	T	T	T	T	A	A	A	A	C	C	G	G	T	T	T	T	C	C	C	C	C	C	A	A	A	A	G	G	T	T	T	T	T	T	G	G	C	C	G	G	G	G	G	G	A	A	T	T	G	G	G	G	G	G	G	G	C	C	G	G	C	C	A	A	G	G	G	G	T	T	A	A	NA	NA	G	G	C	C	T	T	C	C	T	T	G	G	G	G	G	G	T	T	C	C	C	C	C	C	T	T	A	A	G	G	G	G	T	T	G	G	C	C	A	A	G	G	A	A	T	T	T	T	G	G	G	G	A	A	C	C	G	G	C	C	G	G	T	T	G	G	C	C	C	C	C	C	T	T	T	T	A	A	A	A	G	G	A	A	G	G	G	G	A	A	T	T	C	C	A	A	C	C	G	G	A	A	G	G	C	C	G	G	G	G	G	G	A	A	A	A	C	C	T	T	G	G	G	G	A	A	C	C	T	T	G	G	A	A	C	C	C	C	G	G	T	T	A	A	G	G	C	C	A	A	A	A	A	A	C	C	A	A	G	G	A	A	C	C	T	T	G	G	T	T	C	C	C	C	C	C	G	G	A	A	C	C	C	C	C	C	C	C	C	C	T	T	T	T	T	T	C	C	C	C	C	C	T	T	A	A	G	G	A	A	G	G	T	T	C	C	T	T	A	A	G	G	G	G	T	T	T	T	C	C	C	C	G	G	T	T	G	G	C	C	A	A	T	T	A	A	C	C	A	A	A	A	A	A	T	T	G	G	A	A	G	G	A	A	C	C	G	G	A	A	A	A	G	G	G	G	A	A	G	G	C	C	T	T	T	T	A	A	T	T	C	C	T	T	G	G	T	T	G	G	A	C	C	C	A	A	T	T	G	G	T	T	C	C	T	T	T	T	G	G	C	C	T	T	G	G	A	A	G	G	G	G	C	C	G	G	G	G	A	A	A	A	G	G	G	G	C	C	T	T	C	C	G	G	A	A	G	G	T	T	T	T	A	A	A	A	G	G	A	A	A	A	G	G	C	C	G	G	A	A	C	T	C	C	A	A	A	A	G	G	C	C	A	A	A	A	G	G	T	T	A	A	C	C	G	G	T	T	G	G	A	A	G	G	G	G	A	A	G	G	C	C	A	A	G	G	G	G	C	C	C	C	G	G	G	G	T	T	G	G	C	C	C	C	T	T	A	A	A	A	G	G	G	G	T	T	A	A	A	A	C	C	G	G	A	A	A	A	G	G	C	C	A	A	A	A	C	C	T	T	T	T	C	C	C	C	C	C	C	C	G	G	A	A	A	A	G	G	C	C	T	T	G	G	T	T	G	G	G	G	G	G	G	G	C	C	G	G	C	C	T	T	C	C	C	C	A	A	A	A	A	A	T	T	A	A	A	A	G	G	A	A	A	A	A	A	T	T	T	T	A	A	C	C	G	G	A	A	T	T	T	T	G	G	C	C	A	A	A	A	T	T	G	G	G	G	C	C	G	G	T	C	C	C	A	A	C	C	A	A	G	G	G	G	G	G	C	C	A	A	A	A	C	C	A	A	T	T	G	G	T	T	A	A	A	A	A	A	G	G	A	A	G	G	T	T	A	A	G	G	G	G	A	A	T	T	G	G	C	T	A	A	T	T	G	G	C	C	G	G	A	A	C	C	C	C	G	G	T	T	G	G	A	A	C	C	T	T	A	A	C	C	C	C	G	G	C	C	G	G	A	A	A	A	T	T	C	C	T	T	T	T	C	C	C	C	G	G	G	G	A	A	G	G	G	G	T	T	A	A	C	C	T	T	G	G	G	G	T	T	G	G	T	T	T	T	G	G	G	G	A	A	A	A	C	C	A	A	C	C	A	A	G	G	G	G	A	A	G	G	G	G	T	T	G	G	C	C	G	G	G	G	C	C	G	G	C	C	A	A	G	G	C	C	C	C	G	G	G	G	A	A	A	A	T	T	G	G	G	G	T	T	G	G	G	G	G	G	C	C	C	C	C	C	G	G	T	T	G	G	C	C	A	A	A	A	G	G	G	G	C	C	C	C	C	C	G	G	G	G	G	G	A	A	C	C	A	A	C	C	G	G	T	T	G	G	C	C	A	A	T	T	C	C	C	C	C	C	C	C	G	G	C	C	T	T	C	C	T	T	A	A	A	A	G	G	C	C	C	C	G	G	A	A	C	C	A	A	T	T	G	G	T	T	T	T	G	G	A	A	G	G	C	C	T	T	C	C	C	C	T	T	G	G	T	T	T	T	C	C	C	C	G	G	C	C	A	A	A	A	C	C	C	C	T	T	A	A	G	G	C	C	T	T	C	C	C	C	C	C	C	C	T	T	T	T	G	G	G	G	T	T	C	C	G	G	C	C	T	T	C	C	A	A	G	G	T	T	A	A	C	C	G	G	C	C	G	G	C	C	T	T	C	C	G	G	T	T	G	G	T	T	G	G	T	T	A	A	T	T	T	T	C	C	C	C	G	G	G	G	T	T	A	A	A	A	A	A	C	C	C	C	A	A	C	C	T	T	G	G	A	A	T	T	A	A	C	C	C	C	C	C	G	G	G	G	C	C	T	T	G	G	T	T	A	A	T	T	T	T	C	C	G	G	A	A	G	G	T	T	A	A	A	A	G	G	T	T	A	A	G	G	G	G	A	A	C	C	C	C	G	G	G	G	A	A	A	A	C	C	C	C	A	A	C	C	C	C	C	C	G	G	C	C	T	T	C	C	G	G	G	G	T	T	T	T	G	G	A	A	C	C	C	C	G	G	A	A	T	T	C	C	T	T	G	G	T	T	G	G	A	A	T	T	G	G	G	G	T	T	A	A	C	C	A	A	A	A	A	A	C	C	A	A	A	A	A	A	T	T	T	T	C	C	T	T	G	G	A	A	G	G	G	G	C	C	A	A	T	T	A	A	T	T	A	A	C	C	C	C	T	T	C	C	G	G	G	G	C	C	C	C	T	T	T	T	G	G	T	T	A	A	A	A	A	A	T	T	G	G	C	C	A	A	C	C	C	C	T	T	T	T	G	G	A	A	G	G	G	G	A	A	C	C	T	C	G	G	A	A	G	G	C	C	T	T	T	T	A	A	T	T	T	T	G	G	C	C	C	C	C	C	A	A	G	G	C	C	A	A	C	C	C	C	T	T	G	G	G	G	C	C	G	G	T	T	G	G	G	G	T	T	T	T	A	A	T	T	T	T	G	G	C	C	A	A	A	A	T	T	C	C	G	G	T	T	T	T	G	G	A	A	G	G	T	T	C	C	C	C	A	A	G	G	C	C	G	G	T	T	C	C	T	T	C	C	C	C	C	C	A	A	A	A	A	A	G	G	C	C	A	A	G	G	C	C	C	C	A	A	C	C	A	A	G	G	A	A	G	G	G	G	G	G	A	A	G	G	C	C	C	C	T	T	T	T	A	A	T	T	A	A	A	A	T	T	C	C	G	G	G	G	G	G	NA	NA	T	T	A	A	T	T	A	A	T	T	C	C	T	T	T	T	T	T	T	T	G	G	C	C	A	A	G	G	G	G	T	T	C	C	G	G	G	G	A	A	T	T	T	T	A	A	C	C	C	C	A	A	G	G	G	G	T	T	T	T	T	T	T	T	C	C	G	G	G	G	C	C	C	C	G	G	T	T	C	C	C	C	A	A	A	A	C	C	T	T	A	A	C	C	G	G	T	T	C	C	A	A	G	G	G	G	C	C	C	C	C	C	C	C	C	C	A	A	G	G	T	T	T	T	A	A	T	T	G	G	C	C	G	G	G	G	A	A	A	A	G	G	A	A	G	G	G	G	T	T	C	C	A	A	A	A	G	G	T	T	T	T	G	G	C	C	C	C	C	C	T	T	C	C	C	C	G	G	A	A	T	T	T	T	A	A	T	T	A	A	A	A	G	G	C	C	C	C	T	T	C	C	C	C	C	C	A	A	A	A	A	A	C	C	T	T	A	A	G	G	C	C	C	C	T	T	T	T	C	C	G	G	C	C	C	C	G	G	C	C	A	A	T	T	A	A	G	G	A	A	T	T	C	C	C	C	A	A	A	A	G	G	A	A	C	C	A	A	T	T	A	A	A	A	T	T	C	C	G	G	G	G	T	T	G	G	G	G	G	G	G	G	T	T	C	C	G	G	A	A	A	A	A	A	T	T	A	A	T	T	C	C	A	A	C	C	A	A	G	G	C	C	T	T	C	C	T	T	A	A	C	C	G	G	G	G	A	A	C	C	T	T	C	C	T	T	G	G	A	A	G	G	T	T	A	A	C	C	T	T	T	T	C	C	C	C	C	C	A	A	A	A	T	T	A	A	C	C	C	C	A	A	A	A	A	A	G	G	G	G	G	G	C	C	C	C	T	T	T	T	G	G	T	T	T	T	A	A	A	A	C	C	G	G	G	G	T	T	A	A	A	A	T	T	C	C	G	G	T	T	T	T	C	C	C	T	G	G	T	T	G	G	T	T	G	G	A	A	G	G	C	C	C	C	G	G	A	A	G	G	G	G	C	C	G	G	A	A	G	G	G	G	G	G	C	C	C	C	G	G	C	C	A	A	G	G	C	C	G	G	G	G	T	T	T	T	C	C	NA	NA	C	C	T	T	G	G	A	A	G	G	C	C	G	G	G	G	G	G	C	C	T	T	T	T	C	C	C	C	T	T	G	G	G	G	G	G	C	C	C	C	C	C	A	A	A	A	G	G	T	T	G	G	G	G	A	A	G	G	G	G	C	C	C	C	T	T	C	C	C	C	A	A	C	C	G	G	A	A	T	T	C	C	A	A	C	C	G	G	A	A	G	G	C	C	G	G	C	C	T	T	C	C	G	G	C	C	A	A	A	A	C	C	T	T	C	C	A	A	A	A	A	A	G	G	A	A	T	T	C	C	G	G	A	A	A	A	C	C	G	G	C	C	G	G	C	C	A	A	G	G	G	G	A	A	G	G	C	C	A	A	G	G	T	T	C	C	A	A	A	A	G	G	C	C	G	G	A	A	T	T	T	T	C	C	C	C	C	C	T	T	T	T	A	A	T	T	A	A	G	G	G	G	A	A	G	G	A	A	C	C	A	A	A	A	C	C	G	G	T	T	T	T	C	C	C	C	G	G	A	A	G	G	T	T	G	G	T	T	G	G	T	T	A	A	A	A	G	G	G	G	T	T	G	G	C	C	A	A	C	C	G	G	T	T	G	G	C	C	A	A	T	T	C	C	A	A	A	A	T	T	C	C	A	A	T	T	C	C	C	C	C	C	C	C	C	C	G	G	A	A	G	G	G	G	C	C	T	T	C	C	C	C	A	A	A	A	C	C	G	G	G	G	C	C	G	G	G	G	T	T	A	A	A	A	G	G	G	G	A	A	C	C	T	T	G	G	A	A	G	G	T	T	G	G	T	T	A	A	T	T	C	C	T	T	C	C	G	G	T	T	G	G	A	A	A	A	A	A	C	C	G	G	T	T	A	A	A	A	A	A	C	C	C	C	G	G	C	C	A	A	G	G	G	G	C	C	G	G	T	T	T	T	C	C	T	T	C	C	G	G	T	T	G	G	A	A	A	A	A	A	C	C	T	T	T	T	G	G	C	C	G	G	G	G	G	G	T	T	C	C	G	G	G	G	G	G	T	T	G	G	A	A	C	C	T	T	G	G	C	C	C	C	A	A	C	C	C	C	G	G	A	A	T	T	G	G	G	G	C	C	G	G	A	A	T	T	C	C	T	T	T	T	T	T	G	G	A	A	C	C	C	C	C	C	C	C	T	T	G	G	A	A	G	G	G	G	G	G	A	A	A	A	C	C	G	G	G	G	C	C	T	T	A	A	C	C	T	T	G	G	G	G	A	A	A	A	C	C	G	G	A	A	C	C	G	G	C	C	T	T	C	C	C	C	G	G	A	A	A	A	G	G	C	C	T	T	T	T	T	T	G	G	C	C	T	T	A	A	G	G	C	C	G	G	T	T	G	G	T	T	A	A	T	T	A	A	A	A	T	T	T	T	C	C	A	A	G	G	G	G	C	C	A	A	G	G	G	G	G	G	G	G	C	C	A	A	C	C	G	G	T	T	A	A	A	A	G	G	C	C	G	G	G	G	A	A	C	C	A	A	G	G	T	T	A	A	A	A	A	A	T	T	A	A	C	C	G	G	G	G	C	C	G	G	G	G	T	T	C	C	T	T	T	T	C	C	G	G	A	A	C	C	T	T	T	T	A	A	C	C	C	C	T	T	T	T	T	T	C	C	G	G	A	A	G	G	G	G	G	G	G	G	T	T	T	T	T	T	C	C	C	C	C	C	T	T	A	A	T	T	C	C	G	G	T	T	G	G	T	T	C	C	G	G	C	C	A	A	A	A	G	G	G	G	G	G	A	A	C	C	T	T	C	C	A	A	T	T	C	C	A	A	A	A	T	T	C	C	G	G	A	A	A	A	A	A	T	T	G	G	T	T	C	C	A	A	C	C	G	G	G	G	C	C	C	C	A	A	A	A	C	C	G	G	C	C	C	C	G	G	C	C	C	C	G	G	A	A	G	G	G	G	G	G	C	C	A	A	T	T	G	G	G	G	A	A	G	G	A	A	A	A	T	T	C	C	T	T	G	G	A	A	A	A	C	C	A	A	T	T	G	G	G	G	A	A	G	G	C	C	G	G	A	A	A	A	G	G	C	C	G	G	C	C	A	A	T	T	A	A	A	A	T	T	A	A	T	T	G	G	A	A	C	C	G	G	G	G	A	A	C	C	T	T	A	A	G	G	G	G	T	T	T	T	C	C	T	T	C	C	C	C	C	C	A	A	C	C	G	G	T	T	C	C	T	T	C	C	T	T	T	T	G	G	C	C	A	A	T	T	C	C	A	A	G	G	C	C	C	C	C	C	A	A	A	A	C	C	T	T	T	T	T	T	G	G	A	A	C	C	C	C	T	T	A	A	G	G	C	C	C	C	G	G	T	T	G	G	G	G	A	A	C	C	G	G	A	A	A	A	G	G	A	A	G	G	G	G	T	T	A	A	C	C	T	T	G	G	A	A	C	C	G	G	C	C	A	A	C	C	A	A	A	A	A	A	C	C	T	T	C	C	C	C	C	C	C	C	C	C	A	A	A	A	A	A	C	C	A	A	G	G	A	A	C	C	C	C	G	G	C	C	T	T	G	G	T	T	T	T	T	T	A	A	G	G	G	G	C	C	G	G	G	G	G	G	G	G	C	C	G	G	G	G	A	A	G	G	A	A	A	A	G	G	G	G	G	G	T	T	G	G	A	A	C	C	T	T	C	C	G	G	A	A	A	A	G	G	C	C	C	C	C	C	T	T	G	G	G	G	C	C	G	G	C	C	C	C	T	T	G	G	T	T	C	C	C	C	T	T	G	G	G	G	C	C	C	C	T	T	G	G	G	G	C	C	A	A	T	T	G	G	C	C	G	G	A	A	A	A	C	C	G	G	C	C	C	C	A	A	C	C	G	G	C	C	C	C	G	G	G	G	G	G	A	A	G	G	T	T	T	T	G	G	G	G	G	G	A	A	C	C	C	C	G	G	G	G	A	A	C	C	C	C	A	A	C	C	C	C	G	G	T	T	G	G	C	C	C	C	C	C	C	C	C	C	G	G	G	G	T	T	G	G	G	G	G	G	G	G	T	T	T	T	A	A	C	C	T	T	C	C	G	G	G	G	A	A	T	T	A	A	C	C	A	A	G	G	G	G	G	G	A	A	A	A	C	C	T	T	C	C	A	A	C	C	G	G	G	G	A	A	G	G	G	G	A	A	T	T	T	T	G	G	T	T	A	A	T	T	C	C	T	T	C	C	A	A	C	C	C	C	A	A	A	A	A	A	G	G	G	G	G	G	C	C	A	A	T	T	A	A	T	T	G	G	C	C	A	A	A	A	T	T	A	A	G	G	A	A	C	C	A	A	A	A	C	C	C	C	T	T	T	T	A	A	C	C	T	T	T	T	C	C	T	T	A	A	A	A	G	G	A	A	T	T	G	G	C	C	G	G	A	A	A	A	A	A	C	C	G	G	C	C	A	A	G	G	A	A	T	T	G	G	G	G	G	G	A	A	A	A	G	G	G	G	A	A	A	A	G	G	G	G	A	A	A	A	G	G	G	G	C	C	G	G	T	C	G	G	C	C	T	T	A	A	T	T	G	G	T	T	G	G	T	T	C	C	G	G	T	T	A	A	T	T	T	T	A	A	T	T	G	G	T	T	C	C	C	C	C	C	G	G	C	C	G	G	T	T	T	T	A	A	G	A	A	A	T	T	G	G	T	T	T	T	A	A	C	C	T	T	G	G	C	C	A	A	G	G	C	C	C	C	A	A	A	A	T	T	NA	NA	G	G	C	C	A	A	T	T	T	T	G	G	C	C	G	G	A	A	C	C	C	C	T	T	T	T	A	A	T	T	C	C	A	A	T	T	T	T	C	C	C	C	A	A	G	G	C	C	A	A	C	C	G	G	T	T	T	T	T	T	G	G	A	A	C	C	G	A	T	C	C	C	A	A	G	A	G	G	G	G	T	T	G	G	C	T	A	G	A	G	C	T	T	T	G	G	A	A	C	T	C	C	A	G	C	T	A	A	A	A	A	G	C	T	A	T	A	G	C	T	NA	NA	C	T	G	T	T	T	G	G	NA	NA	C	C	G	G	G	G	A	A	C	T	T	T	A	A	C	C	C	C	C	C	A	T	C	C	A	A	A	A	C	C	NA	NA	A	G	C	C	G	G	G	G	G	G	T	T	C	A	A	G	A	A	G	G	G	G	T	T	A	A	G	G	G	G	C	C	A	A	A	A	A	A	G	G	A	A	G	G	A	A	G	G	T	T	G	G	C	C	C	A	A	T	G	A	C	G	G	G	A	A	G	G	T	C	C	T	G	A	A	G	T	T	A	A	A	G	C	T	T	T	G	G	G	G	A	A	G	G	A	A	G	G	C	C	C	C	G	G	A	A	T	T	G	G	T	T	A	A	T	T	T	T	T	T	T	T	T	T	T	T	A	A	A	G	A	G	C	C	T	T	G	G	G	T	G	G	C	T	G	A	C	T	G	A	G	G	C	T	G	T	T	C	C	T	A	G	T	A	C	C	A	G	C	T	C	T	A	A	A	A	G	A	T	A	G	G	T	C	G	G	T	C	T	T	T	C	G	A	A	G	G	A	G	A	G	G	A	C	T	T	A	A	A	A	G	G	C	C	G	G	G	G	G	G	G	G	T	T	C	C	T	T	T	T	C	C	G	G	G	A	G	A	G	G	A	G	T	T	G	T	T	T	C	A	C	T	G	A	NA	NA	C	T	C	A	G	A	T	T	G	G	A	C	C	C	G	G	C	C	A	A	C	C	A	A	C	C	C	C	A	T	T	T	T	T	T	T	T	C	G	G	G	G	G	G	C	C	T	T	A	A	G	G	T	T	T	T	A	A	C	C	A	A	T	T	T	T	T	T	T	T	G	G	C	C	C	C	G	G	T	T	A	A	A	A	A	A	A	A	C	C	G	G	C	C	T	T	A	A	C	C	C	C	A	A	T	T	C	C	T	T	G	G	C	C	T	T	G	G	A	A	C	C	A	A	T	T	T	T	G	G	T	T	G	G	T	T	C	C	T	T	G	G	T	T	G	G	G	G	G	G	G	G	C	C	G	G	C	C	A	A	C	C	A	A	G	G	C	C	G	G	G	G	T	T	T	T	G	G	G	G	A	A	C	C	G	G	C	C	A	A	A	A	C	C	C	C	A	A	A	A	A	A	C	C	A	A	C	C	T	T	T	T	A	A	C	C	G	G	C	C	G	G	C	C	A	A	A	A	T	T	T	T	A	A	A	A	C	C	T	T	G	G	G	G	G	G	A	A	G	G	G	G	A	A	G	G	G	G	T	T	T	T	C	C	A	A	A	A	G	G	G	G	A	A	G	G	G	G	C	C	C	C	G	G	A	A	C	A	T	T	C	C	G	G	T	T	C	C	G	G	C	C	C	C	C	C	NA	NA	A	A	A	A	A	A	G	G	A	A	T	T	G	G	T	T	T	T	G	G	T	T	G	G	G	G	C	C	G	G	C	C	G	G	NA	NA	A	C	G	A	C	T	T	T	T	C	T	C	T	T	G	G	C	G	C	T	T	T	T	T	A	A	G	G	G	A	C	C	G	A	G	G	C	C	A	A	A	A	T	T	A	A	T	T	G	G	C	C	G	G	T	C	G	G	A	G	A	A	C	C	NA	NA	A	A	G	G	NA	NA	T	T	C	C	A	A	G	G	T	T	C	C	G	G	A	A	G	G	G	G	G	G	C	C	A	A	A	A	G	G	G	G	C	C	G	G	C	C	C	C	A	A	A	A	A	A	T	T	G	G	G	G	G	G	G	G	C	C	C	C	T	T	G	G	T	T	A	C	T	C	C	C	C	T	G	A	G	G	T	C	G	G	G	G	C	C	A	G	A	G	C	C	G	C	C	T	C	C	C	C	G	G	G	G	C	T	T	T	C	G	C	C	A	G	C	T	C	C	G	A	A	A	T	C	G	G	G	G	T	T	NA	NA	A	G	G	A	A	A	C	C	T	G	T	G	G	A	G	A	A	A	A	A	A	T	T	C	A	A	A	A	C	C	C	T	G	C	T	T	G	G	C	C	C	T	G	A	G	G	A	A	NA	NA	A	G	G	G	A	C	G	G	G	G	G	G	A	G	A	G	T	A	T	T	NA	NA	G	A	C	C	G	G	G	G	T	A	G	G	C	C	T	T	G	C	A	A	C	C	A	G	C	A	T	T	C	T	T	T	T	C	G	G	C	C	C	T	C	C	A	A	G	G	T	T	T	C	A	A	A	G	G	A	T	C	C	T	G	G	A	A	A	A	G	G	G	G	G	G	T	G	G	A	G	A	C	C	NA	NA	C	T	G	C	G	G	T	T	A	T	G	G	C	T	C	C	T	T	T	C	A	G	A	G	G	A	T	G	A	G	C	C	G	A	G	T	T	A	T	C	G	G	T	C	C	C	T	C	G	G	C	T	C	T	C	C	G	G	NA	NA	A	G	G	T	A	G	T	A	G	G	G	G	C	T	A	A	C	G	A	A	T	C	T	C	T	G	C	C	T	T	A	A	C	G	G	G	G	G	A	A	A	C	C	A	A	G	T	C	T	C	G	C	A	C	C	C	T	A	C	C	A	A	T	T	C	C	C	C	C	T	G	G	T	C	C	C	A	C	C	C	A	A	G	A	C	C	C	C	A	A	G	G	C	T	T	C	T	C	C	C	C	T	G	G	A	G	T	C	C	T	C	C	A	G	G	G	C	C	G	C	C	A	C	C	G	A	C	T	G	A	G	A	G	A	C	T	T	C	T	T	G	A	A	C	G	G	T	T	G	G	A	G	C	C	C	G	T	T	C	T	C	C	NA	NA	T	C	A	G	C	A	G	G	G	G	C	C	C	C	A	G	C	C	C	C	A	G	T	A	NA	NA	T	A	T	C	T	C	T	C	G	A	C	G	A	A	T	T	T	G	C	A	A	G	T	T	T	G	C	T	T	C	NA	NA	T	C	G	A	T	C	A	A	C	T	G	G	T	C	C	C	A	A	T	G	T	C	G	G	T	C	G	T	C	T	T	C	G	A	G	A	A	A	C	C	T	C	A	A	G	G	A	G	G	G	A	C	NA	NA	G	G	A	G	G	A	A	G	T	G	C	C	C	C	A	A	A	G	C	T	NA	NA	A	G	T	T	A	C	NA	NA	G	A	C	C	T	T	G	A	C	T	T	G	C	T	G	C	C	C	T	C	C	C	A	A	G	A	C	C	C	C	C	T	C	T	C	C	C	T	A	A	C	T	NA	NA	G	G	A	G	A	G	NA	NA	T	C	C	T	C	C	NA	NA	G	A	C	C	T	T	G	A	C	T	G	A	C	T	NA	NA	NA	NA	A	G	G	G	C	T	A	A	C	A	C	C	C	T	NA	NA	C	C	T	T	C	C	G	A	G	G	A	G	C	G	G	A	A	G	T	C	G	G	C	T	NA	NA	G	G	A	G	G	G	G	G	G	G	T	C	G	G	A	G	T	C	C	C	G	C	A	C	A	G	T	C	T	T	T	T	C	T	T	C	A	G	C	C	T	C	NA	NA	A	A	G	G	G	G	C	T	G	A	G	G	T	C	NA	NA	G	T	A	A	G	G	A	G	T	C	T	C	NA	NA	T	T	T	C	T	G	G	A	G	G	T	A	G	A	T	C	G	A	NA	NA	A	G	T	T	C	C	A	A	A	T	C	C	T	C	T	A	G	G	C	C	A	A	C	C	T	G	A	A	C	C	T	T	G	G	A	G	T	T	A	G	A	G	NA	NA	A	A	C	T	G	G	T	C	NA	NA	A	G	A	C	A	A	G	T	A	G	T	C	C	C	G	T	G	G	G	G	C	C	C	G	C	C	A	C	A	A	C	G	C	T	T	C	T	C	T	G	G	A	G	G	C	T	NA	NA	G	G	C	C	T	C	A	G	G	G	C	C	C	T	A	G	A	C	G	G	G	G	A	G	C	T	T	T	A	G	C	C	G	G	G	G	G	A	C	C	A	A	NA	NA	G	G	G	A	G	G	A	G	A	G	G	T	C	T	G	T	G	G	G	A	T	C	G	G	G	G	C	T	A	T	G	G	G	G	NA	NA	T	A	C	C	A	A	A	G	G	G	C	T	C	T	C	G	A	A	C	A	T	C	C	C	G	G	A	G	NA	NA	A	C	G	G	G	G	G	G	T	T	G	G	NA	NA	C	C	A	A	C	C	C	C	A	A	G	T	T	C	T	C	C	A	C	C	C	C	A	C	C	C	G	G	A	G	C	C	A	T	A	G	C	C	A	G	G	A	C	C	T	C	G	A	A	G	G	G	A	A	G	G	C	C	C	T	NA	NA	C	C	C	T	C	T	G	C	T	T	NA	NA	G	A	A	C	A	G	C	C	C	T	C	C	G	G	A	G	G	G	C	C	C	G	T	C	C	C	G	G	G	G	A	G	A	T	T	C	A	A	G	A	A	A	T	G	NA	NA	T	G	G	T	A	G	T	C	NA	NA	C	C	G	G	T	T	NA	NA	A	A	T	T	T	C	C	C	NA	NA	A	A	T	T	G	T	G	C	A	A	C	C	C	T	C	C	T	C	G	G	T	T	T	A	T	C	C	C	A	G	T	C	G	G	C	C	T	T	A	A	T	T	A	G	C	C	T	T	A	T	T	C	T	T	C	T	C	C	T	C	G	G	T	T	G	G	C	C	T	C	A	G	T	T	T	T	G	G	C	T	G	G	A	A	NA	NA	A	G	A	A	T	C	T	C	T	C	C	A	C	C	A	A	NA	NA	C	C	C	T	A	A	NA	NA	NA	NA	A	G	G	G	NA	NA	T	T	C	C	A	A	T	C	G	A	G	A	T	G	G	A	C	T	C	C	G	G	C	C	T	C	A	A	A	A	NA	NA	G	G	A	A	G	C	C	T	T	C	T	C	NA	NA	A	T	A	G	A	G	A	G	G	A	A	A	C	T	G	G	C	C	C	T	C	T	NA	NA	C	C	C	C	C	T	C	C	A	G	T	T	C	C	G	A	G	A	G	C	C	A	C	C	A	T	G	G	T	C	C	T	G	A	A	T	NA	NA	NA	NA	C	C	C	C	C	T	C	C	C	C	G	G	A	C	C	T	C	C	C	G	A	A	G	G	C	G	C	T	NA	NA	A	T	A	A	T	C	G	A	C	T	NA	NA	A	G	A	C	G	G	NA	NA	C	C	T	C	C	C	C	C	G	G	T	T	G	C	G	G	G	G	NA	NA	C	C	A	C	A	A	T	C	A	C	G	G	A	G	T	T	T	G	A	A	A	A	T	G	C	T	A	A	A	G	G	G	T	T	A	C	C	T	A	A	T	C	C	C	G	G	A	A	A	G	C	T	C	T	G	G	A	A	G	G	A	A	C	C	T	C	A	A	C	T	A	G	C	C	C	G	G	G	T	G	A	G	G	G	C	C	G	G	T	G	G	G	T	T	NA	NA	A	A	A	G	C	C	NA	NA	A	G	C	A	T	C	G	A	A	G	A	A	A	G	T	T	G	G	T	C	A	A	C	T	C	C	A	G	A	T	T	C	G	G	T	T	C	T	T	C	A	G	C	C	A	G	C	C	A	A	C	A	G	G	C	C	C	G	T	G	T	G	T	T	C	T	C	C	T	T	G	G	C	G	G	A	A	G	T	T	T	C	A	G	G	A	A	G	C	T	T	C	T	T	A	G	T	A	T	C	T	T	G	A	NA	NA	T	C	G	G	T	T	T	T	T	T	G	G	A	A	G	G	C	A	A	A	G	G	G	G	G	G	C	C	G	G	C	T	G	G	A	G	A	A	G	G	G	G	C	C	T	T	C	C	T	T	C	G	C	C	G	A	T	T	C	T	A	A	T	T	A	A	T	G	G	A	G	G	C	C	G	G	A	A	G	A	G	A	T	C	C	C	G	A	G	A	G	C	NA	NA	G	G	T	G	A	A	A	A	C	C	A	A	G	A	G	G	A	A	G	A	NA	NA	T	A	T	T	G	G	A	A	G	G	T	T	C	C	C	C	G	A	G	G	T	T	C	C	G	A	G	G	G	G	A	A	G	G	G	G	T	T	C	C	C	C	T	C	T	T	A	A	G	G	C	C	G	G	G	G	T	T	C	G	A	G	T	T	T	T	C	C	T	C	C	A	A	G	C	C	G	A	C	C	A	T	T	T	C	A	C	C	C	C	A	A	NA	NA	C	C	T	C	C	C	G	G	A	A	T	C	T	T	G	G	C	A	G	G	G	A	A	G	A	A	NA	NA	C	C	T	C	G	G	G	G	A	G	G	G	T	T	A	G	A	G	G	A	C	A	T	C	T	C	C	T	T	C	G	G	G	G	C	T	G	G	G	A	A	A	C	C	G	G	G	G	C	T	A	A	C	T	G	G	T	T	A	A	C	C	A	G	C	T	A	G	G	A	T	T	A	G	T	T	A	G	G	G	G	G	A	G	C	T	A	G	C	C	T	T	A	G	A	T	T	C	T	C	A	G	A	G	C	T	C	T	C	T	C	C	T	C	G	A	C	A	T	T	T	A	A	G	C	T	C	A	G	T	C	T	C	G	A	T	T	C	A	G	C	T	G	T	T	T	T	A	G	A	G	G	G	A	T	C	G	A	A	A	A	A	NA	NA	T	C	G	A	C	C	T	G	C	T	T	T	T	G	C	G	T	G	C	C	C	C	A	G	C	C	C	T	C	T	C	A	A	A	C	T	G	A	T	C	T	T	T	T	A	T	A	C	G	G	G	A	A	G	C	C	T	A	G	A	NA	NA	A	A	C	T	G	G	NA	NA	C	C	G	A	C	C	A	G	A	G	G	G	G	G	T	A	A	G	C	T	G	A	T	T	G	A	G	A	G	A	NA	NA	A	C	C	C	G	G	G	A	NA	NA	A	G	T	C	A	A	T	A	T	C	A	T	NA	NA	G	G	C	C	A	A	A	G	G	T	G	G	C	C	C	T	C	C	A	A	T	G	G	G	A	C	T	G	G	G	G	A	T	G	C	C	C	G	T	C	C	T	T	T	G	T	A	G	C	T	C	C	A	A	A	A	A	A	G	C	T	C	T	G	C	A	G	A	NA	NA	T	C	T	G	A	A	A	A	A	A	T	G	G	G	T	C	G	G	C	T	G	G	A	A	T	C	A	G	C	C	NA	NA	C	T	C	G	A	G	NA	NA	A	G	NA	NA	G	G	G	A	T	C	T	T	A	G	C	C	G	G	G	A	T	T	C	T	G	G	A	G	NA	NA	A	G	C	T	T	C	A	A	T	C	A	A	G	C	T	C	G	A	C	G	A	C	G	G	G	G	A	G	A	T	T	T	C	C	A	G	C	C	T	C	C	T	T	C	G	A	A	A	NA	NA	T	T	A	G	A	G	G	G	G	G	A	A	C	G	C	T	A	G	A	G	A	T	A	G	A	G	C	T	A	A	A	G	G	A	C	G	T	G	A	G	G	A	NA	NA	C	T	T	C	A	G	A	G	T	C	T	T	C	C	T	C	C	C	C	T	A	A	C	C	G	A	T	A	G	G	G	G	A	G	G	A	C	C	G	C	C	C	C	C	T	T	G	G	C	C	G	G	A	A	A	A	C	C	C	C	T	T	G	G	T	T	C	C	G	G	G	G	A	A	C	C	T	T	G	G	C	C	A	A	A	A	C	C	A	A	A	A	G	G	G	G	C	C	G	G	A	A	G	G	T	T	G	G	A	A	G	G	T	T	T	T	T	T	G	G	C	C	A	A	G	G	C	C	G	G	C	C	G	G	A	A	C	C	C	C	G	G	C	C	C	C	C	C	T	T	T	T	T	T	G	G	G	G	G	G	G	G	A	A	C	C	G	G	T	T	C	C	C	C	A	A	C	C	G	G	T	T	G	G	A	A	A	A	C	C	T	T	G	G	T	T	C	C	T	T	G	G	T	T	C	C	G	G	G	G	A	A	C	C	A	A	T	T	C	C	C	C	T	T	A	A	T	C	C	C	A	A	G	G	A	A	G	G	A	A	C	C	G	G	G	G	C	C	C	C	A	A	C	C	G	G	C	C	G	G	A	A	G	G	A	A	A	A	C	C	A	A	C	C	G	G	C	C	C	C	C	C	C	C	T	T	G	A	G	G	G	G	A	A	T	T	G	G	C	C	G	G	G	G	T	T	G	G	T	T	G	G	T	T	T	T	G	G	A	A	T	T	A	A	C	C	A	A	G	G	G	G	T	T	C	C	C	C	G	G	C	C	C	C	G	G	G	G	G	G	T	T	A	A	G	G	G	G	G	G	T	T	A	A	G	G	C	C
[truncated: 1,493,478 more chars]
