# Supplementary material for: Expression Quantitative Trait Loci for Extreme Host Response to Influenza A in Pre-Collaborative Cross Mice
Source: G3 (Bethesda). 2012 Feb 1;2(2):213–21. doi: 10.1534/g3.111.001800 (PMC3284329; doi:10.1534/g3.111.001800)
Supplement: Supporting Information [file supp_2.2.213_FileS2.zip › File_S2/chr8.ped]

#family	subject	father	mother	sex	phenotype	JAX00662862		JAX00159498		JAX00662867		JAX00659231		JAX00158231		JAX00158234		JAX00659241		JAX00659242		JAX00659244		JAX00158239		JAX00158240		JAX00659259		JAX00659264		JAX00659265		JAX00659266		JAX00158246		JAX00659275		JAX00158249		JAX00158250		JAX00158251		JAX00158252		JAX00158253		JAX00158254		JAX00659291		JAX00659297		JAX00158256		JAX00158257		JAX00659303		JAX00158259		JAX00659309		JAX00659313		JAX00659317		JAX00158264		JAX00158265		JAX00659319		JAX00659320		JAX00158268		JAX00659322		JAX00659323		JAX00659332		JAX00659333		JAX00233722		JAX00659334		JAX00659335		JAX00158275		JAX00659336		JAX00659337		JAX00659340		JAX00659342		JAX00158277		JAX00659343		JAX00659344		JAX00659345		JAX00158280		JAX00659351		JAX00158282		JAX00659357		JAX00158288		JAX00158289		JAX00659364		JAX00659366		JAX00158291		JAX00158293		JAX00659378		JAX00659380		JAX00659382		JAX00158303		JAX00659389		JAX00659390		JAX00158308		JAX00659397		JAX00158310		JAX00659398		JAX00158313		JAX00158314		JAX00659402		JAX00659406		JAX00659408		JAX00659410		JAX00659414		JAX00659417		JAX00158318		JAX00158320		JAX00659422		JAX00659423		JAX00659427		JAX00659428		JAX00158322		JAX00158324		JAX00158326		JAX00659443		JAX00659444		JAX00659445		JAX00659446		JAX00659448		JAX00659451		JAX00659454		JAX00158334		JAX00158336		JAX00158337		JAX00659456		JAX00659457		JAX00659458		JAX00158340		JAX00659459		JAX00659460		JAX00659462		JAX00158342		JAX00659465		JAX00659469		JAX00158345		JAX00158346		JAX00659474		JAX00158351		JAX00158352		JAX00659476		JAX00158354		JAX00659482		JAX00659483		JAX00659486		JAX00158364		JAX00659493		JAX00158366		JAX00158367		JAX00158371		JAX00158372		JAX00659504		JAX00659505		JAX00659512		JAX00158380		JAX00233735		JAX00659518		JAX00158386		JAX00158388		JAX00659525		JAX00659526		JAX00158392		JAX00158393		JAX00659531		JAX00659539		JAX00158397		JAX00659546		JAX00659547		JAX00158406		JAX00158408		JAX00158409		JAX00158412		JAX00659557		JAX00158418		JAX00659571		JAX00158419		JAX00659574		JAX00659579		JAX00659580		JAX00158423		JAX00158424		JAX00659592		JAX00659593		JAX00659595		JAX00659596		JAX00659597		JAX00659598		JAX00659599		JAX00659602		JAX00659603		JAX00659607		JAX00659617		JAX00158441		JAX00158442		JAX00659620		JAX00158444		JAX00158446		JAX00233740		JAX00233741		JAX00659629		JAX00233743		JAX00158455		JAX00659635		JAX00659636		JAX00158457		JAX00659640		JAX00659641		JAX00158458		JAX00158459		JAX00659645		JAX00659649		JAX00659655		JAX00233745		JAX00659656		JAX00158462		JAX00659658		JAX00158464		JAX00659662		JAX00158469		JAX00659670		JAX00659671		JAX00659673		JAX00659676		JAX00158473		JAX00158475		JAX00659680		JAX00659681		JAX00158476		JAX00659686		JAX00659687		JAX00659690		JAX00233748		JAX00158479		JAX00659697		JAX00659699		JAX00659707		JAX00659713		JAX00659720		JAX00659721		JAX00659722		JAX00659723		JAX00659724		JAX00659725		JAX00233749		JAX00659733		JAX00659736		JAX00659737		JAX00659740		JAX00659742		JAX00659744		JAX00158494		JAX00659747		JAX00158497		JAX00659753		JAX00659754		JAX00659755		JAX00659756		JAX00659766		JAX00659768		JAX00158501		JAX00158502		JAX00659771		JAX00659774		JAX00659775		JAX00659778		JAX00158503		JAX00158505		JAX00659780		JAX00659793		JAX00659809		JAX00659815		JAX00158512		JAX00659819		JAX00659820		JAX00659822		JAX00659824		JAX00659830		JAX00659839		JAX00659841		JAX00158522		JAX00158526		JAX00659849		JAX00158527		JAX00158529		JAX00659854		JAX00158532		JAX00659858		JAX00659861		JAX00659862		JAX00659865		JAX00659871		JAX00158540		JAX00659875		JAX00659876		JAX00158542		JAX00158543		JAX00659885		JAX00659891		JAX00659893		JAX00659894		JAX00659903		JAX00158550		JAX00659905		JAX00659906		JAX00659907		JAX00659912		JAX00659913		JAX00659919		JAX00158552		JAX00659925		JAX00659927		JAX00659928		JAX00659932		JAX00659937		JAX00158555		JAX00659946		JAX00233762		JAX00659954		JAX00659955		JAX00659958		JAX00659960		JAX00659969		JAX00659970		JAX00659976		JAX00659977		JAX00158562		JAX00659982		JAX00158566		JAX00659990		JAX00659993		JAX00659995		JAX00659996		JAX00158569		JAX00158570		JAX00659998		JAX00659999		JAX00660000		JAX00158571		JAX00660001		JAX00158572		JAX00158573		JAX00158575		JAX00158576		JAX00158577		JAX00660008		JAX00660009		JAX00660011		JAX00660014		JAX00660016		JAX00660020		JAX00660023		JAX00660024		JAX00660028		JAX00660029		JAX00660030		JAX00660038		JAX00660040		JAX00660041		JAX00660043		JAX00660045		JAX00660047		JAX00158589		JAX00158590		JAX00660050		JAX00660052		JAX00660053		JAX00660055		JAX00660056		JAX00660059		JAX00660060		JAX00660061		JAX00158595		JAX00660066		JAX00158596		JAX00660070		JAX00660074		JAX00660077		JAX00660081		JAX00660083		JAX00660085		JAX00660090		JAX00660092		JAX00158612		JAX00233771		JAX00660104		JAX00660105		JAX00660108		JAX00660112		JAX00660119		JAX00158619		JAX00660129		JAX00660134		JAX00660135		JAX00158620		JAX00660140		JAX00660143		JAX00660147		JAX00660153		JAX00660157		JAX00158625		JAX00660163		JAX00660165		JAX00660166		JAX00660171		JAX00660176		JAX00660186		JAX00660199		JAX00660207		JAX00660212		JAX00158632		JAX00660216		JAX00660217		JAX00660218		JAX00660221		JAX00660222		JAX00660223		JAX00660233		JAX00660241		JAX00660245		JAX00660247		JAX00158643		JAX00660259		JAX00660260		JAX00660262		JAX00158647		JAX00660265		JAX00660266		JAX00233780		JAX00233781		JAX00660272		JAX00660274		JAX00660276		JAX00660278		JAX00158655		JAX00660280		JAX00660281		JAX00660283		JAX00660285		JAX00660287		JAX00660292		JAX00158657		JAX00158659		JAX00660306		JAX00660307		JAX00158668		JAX00158670		JAX00660310		JAX00660318		JAX00158678		JAX00660320		JAX00660321		JAX00660326		JAX00660327		JAX00660330		JAX00660331		JAX00660334		JAX00660337		JAX00660339		JAX00660343		JAX00660348		JAX00660351		JAX00660352		JAX00660354		JAX00660356		JAX00158693		JAX00158694		JAX00660368		JAX00660373		JAX00158699		JAX00660381		JAX00660383		JAX00660385		JAX00660388		JAX00233800		JAX00660390		JAX00660392		JAX00660393		JAX00660399		JAX00660400		JAX00660401		JAX00660402		JAX00660404		JAX00660405		JAX00660406		JAX00660416		JAX00660417		JAX00660419		JAX00158715		JAX00660428		JAX00660429		JAX00660430		JAX00660433		JAX00660435		JAX00660439		JAX00158716		JAX00158717		JAX00660441		JAX00660442		JAX00660443		JAX00660445		JAX00158719		JAX00660453		JAX00660454		JAX00660459		JAX00158725		JAX00158727		JAX00660460		JAX00660465		JAX00660467		JAX00660470		JAX00158731		JAX00660477		JAX00660480		JAX00158734		JAX00660481		JAX00660486		JAX00660491		JAX00660492		JAX00660493		JAX00158739		JAX00660499		JAX00660503		JAX00660504		JAX00158745		JAX00660511		JAX00660512		JAX00660513		JAX00158746		JAX00158748		JAX00660517		JAX00660518		JAX00660520		JAX00660521		JAX00660524		JAX00158750		JAX00233812		JAX00158754		JAX00660530		JAX00158757		JAX00660532		JAX00660535		JAX00660544		JAX00660545		JAX00660548		JAX00660552		JAX00660555		JAX00660556		JAX00660559		JAX00660560		JAX00158762		JAX00660561		JAX00660568		JAX00660569		JAX00660571		JAX00660584		JAX00660585		JAX00158775		JAX00660590		JAX00660591		JAX00660598		JAX00660599		JAX00660605		JAX00158783		JAX00660610		JAX00660616		JAX00660623		JAX00660626		JAX00660632		JAX00158788		JAX00660633		JAX00660640		JAX00158791		JAX00233823		JAX00660654		JAX00660656		JAX00660657		JAX00158795		JAX00660659		JAX00660676		JAX00660677		JAX00660680		JAX00660683		JAX00660685		JAX00660686		JAX00660689		JAX00158805		JAX00660693		JAX00158808		JAX00660696		JAX00158810		JAX00660703		JAX00660708		JAX00233829		JAX00233831		JAX00660713		JAX00660714		JAX00158817		JAX00660722		JAX00158818		JAX00158819		JAX00660726		JAX00233834		JAX00660729		JAX00158823		JAX00660730		JAX00660731		JAX00660736		JAX00660742		JAX00158831		JAX00660747		JAX00660751		JAX00660753		JAX00158834		JAX00158836		JAX00158838		JAX00660763		JAX00660765		JAX00660767		JAX00660771		JAX00660772		JAX00660774		JAX00660776		JAX00158842		JAX00660786		JAX00158845		JAX00660789		JAX00158846		JAX00660793		JAX00233843		JAX00158850		JAX00660802		JAX00660804		JAX00660805		JAX00660806		JAX00660807		JAX00660817		JAX00660819		JAX00660820		JAX00660821		JAX00660822		JAX00660823		JAX00158854		JAX00660832		JAX00660835		JAX00158856		JAX00660837		JAX00660838		JAX00660840		JAX00660842		JAX00660846		JAX00660847		JAX00660852		JAX00660856		JAX00158864		JAX00158866		JAX00158867		JAX00158868		JAX00158870		JAX00660874		JAX00660886		JAX00233851		JAX00158877		JAX00660891		JAX00660895		JAX00660899		JAX00660900		JAX00660901		JAX00660902		JAX00660904		JAX00660906		JAX00660907		JAX00660914		JAX00660915		JAX00660919		JAX00158887		JAX00158888		JAX00158889		JAX00660922		JAX00660923		JAX00660924		JAX00660933		JAX00660934		JAX00660935		JAX00158893		JAX00660937		JAX00660943		JAX00660946		JAX00660951		JAX00660955		JAX00233860		JAX00660964		JAX00660965		JAX00158903		JAX00660969		JAX00158906		JAX00660971		JAX00660972		JAX00660974		JAX00660978		JAX00660980		JAX00660984		JAX00660989		JAX00660994		JAX00660995		JAX00660996		JAX00158911		JAX00158912		JAX00660999		JAX00661001		JAX00158915		JAX00661010		JAX00158916		JAX00661018		JAX00661021		JAX00158917		JAX00661028		JAX00661032		JAX00661033		JAX00661034		JAX00661035		JAX00661036		JAX00661039		JAX00661041		JAX00158921		JAX00661046		JAX00661051		JAX00661052		JAX00661054		JAX00158923		JAX00233871		JAX00661062		JAX00661064		JAX00158926		JAX00661069		JAX00158929		JAX00233872		JAX00661077		JAX00661079		JAX00661085		JAX00661089		JAX00661090		JAX00158940		JAX00661094		JAX00661095		JAX00661097		JAX00661099		JAX00661109		JAX00661111		JAX00158943		JAX00661118		JAX00158944		JAX00661121		JAX00233880		JAX00158945		JAX00661122		JAX00661127		JAX00661128		JAX00661129		JAX00661130		JAX00661131		JAX00661135		JAX00661146		JAX00661151		JAX00661152		JAX00158958		JAX00661163		JAX00661169		JAX00661170		JAX00661171		JAX00158961		JAX00661174		JAX00661180		JAX00661186		JAX00661194		JAX00661195		JAX00661201		JAX00661208		JAX00661212		JAX00233887		JAX00661213		JAX00158973		JAX00661223		JAX00661226		JAX00661227		JAX00661234		JAX00661238		JAX00158975		JAX00158976		JAX00661247		JAX00661248		JAX00661249		JAX00158979		JAX00661259		JAX00158980		JAX00158982		JAX00661267		JAX00661268		JAX00233892		JAX00661273		JAX00158983		JAX00661276		JAX00661281		JAX00158986		JAX00661291		JAX00233895		JAX00158990		JAX00661301		JAX00158993		JAX00661304		JAX00661305		JAX00661308		JAX00661310		JAX00661311		JAX00661312		JAX00661313		JAX00159000		JAX00661316		JAX00661324		JAX00159001		JAX00661326		JAX00661327		JAX00661330		JAX00159004		JAX00661333		JAX00661334		JAX00661336		JAX00661339		JAX00661340		JAX00661346		JAX00661350		JAX00661354		JAX00661355		JAX00661361		JAX00159013		JAX00159014		JAX00159016		JAX00159019		JAX00159020		JAX00661383		JAX00233906		JAX00661386		JAX00233907		JAX00661392		JAX00661393		JAX00159027		JAX00661402		JAX00661404		JAX00159028		JAX00661409		JAX00661417		JAX00661424		JAX00661428		JAX00159041		JAX00159042		JAX00661432		JAX00661437		JAX00661449		JAX00661452		JAX00661454		JAX00661461		JAX00661469		JAX00159058		JAX00661473		JAX00661476		JAX00661477		JAX00661478		JAX00159062		JAX00159063		JAX00661482		JAX00661484		JAX00661488		JAX00661493		JAX00661496		JAX00661497		JAX00661504		JAX00661505		JAX00159072		JAX00661519		JAX00661520		JAX00661522		JAX00159073		JAX00661532		JAX00661539		JAX00661543		JAX00661555		JAX00661558		JAX00233928		JAX00661568		JAX00159084		JAX00661571		JAX00661573		JAX00661574		JAX00159086		JAX00661576		JAX00159087		JAX00661589		JAX00661591		JAX00190240		JAX00661593		JAX00661594		JAX00661598		JAX00661602		JAX00661603		JAX00159091		JAX00661607		JAX00661613		JAX00159094		JAX00159095		JAX00661615		JAX00661616		JAX00661617		JAX00159096		JAX00661618		JAX00661620		JAX00661623		JAX00661626		JAX00661630		JAX00661631		JAX00661633		JAX00159099		JAX00661641		JAX00661642		JAX00661651		JAX00661653		JAX00661657		JAX00661661		JAX00661663		JAX00661668		JAX00661672		JAX00159109		JAX00661675		JAX00661676		JAX00661679		JAX00159112		JAX00661690		JAX00661692		JAX00661693		JAX00661696		JAX00661697		JAX00159118		JAX00159119		JAX00159120		JAX00661714		JAX00661727		JAX00661730		JAX00661731		JAX00159126		JAX00233943		JAX00661750		JAX00661753		JAX00661760		JAX00661765		JAX00159130		JAX00661775		JAX00159134		JAX00661779		JAX00661780		JAX00661786		JAX00661787		JAX00159137		JAX00661791		JAX00159138		JAX00661796		JAX00159139		JAX00159140		JAX00661800		JAX00661801		JAX00159142		JAX00661803		JAX00661807		JAX00661810		JAX00190241		JAX00661816		JAX00661817		JAX00661821		JAX00661822		JAX00661823		JAX00159149		JAX00159152		JAX00159153		JAX00661833		JAX00661835		JAX00159156		JAX00661838		JAX00159161		JAX00661843		JAX00661844		JAX00661846		JAX00661848		JAX00661853		JAX00159168		JAX00661861		JAX00661866		JAX00661869		JAX00661872		JAX00159171		JAX00661874		JAX00661878		JAX00661881		JAX00661884		JAX00159174		JAX00661890		JAX00661893		JAX00159175		JAX00159176		JAX00661896		JAX00159177		JAX00661903		JAX00661907		JAX00661911		JAX00661913		JAX00159180		JAX00159181		JAX00661918		JAX00661922		JAX00159184		JAX00661926		JAX00661927		JAX00159189		JAX00661929		JAX00661931		JAX00661932		JAX00661935		JAX00661939		JAX00661940		JAX00159191		JAX00661942		JAX00661943		JAX00661944		JAX00661946		JAX00661951		JAX00661956		JAX00159196		JAX00661983		JAX00159197		JAX00661990		JAX00661991		JAX00159199		JAX00661992		JAX00661999		JAX00662002		JAX00662004		JAX00662005		JAX00662006		JAX00662007		JAX00159202		JAX00159203		JAX00662011		JAX00662012		JAX00662014		JAX00159205		JAX00662016		JAX00662017		JAX00662018		JAX00662019		JAX00662020		JAX00159207		JAX00662022		JAX00662023		JAX00159210		JAX00159214		JAX00662037		JAX00662038		JAX00159217		JAX00662041		JAX00662042		JAX00662044		JAX00662049		JAX00662050		JAX00662056		JAX00159223		JAX00159224		JAX00662061		JAX00662062		JAX00662063		JAX00662064		JAX00159225		JAX00662067		JAX00662068		JAX00159226		JAX00159227		JAX00159228		JAX00662070		JAX00662071		JAX00662076		JAX00662077		JAX00662085		JAX00662098		JAX00662099		JAX00662100		JAX00662101		JAX00662106		JAX00159235		JAX00159236		JAX00662110		JAX00159238		JAX00662119		JAX00662123		JAX00662125		JAX00662126		JAX00662131		JAX00159241		JAX00662144		JAX00662149		JAX00662150		JAX00662152		JAX00662153		JAX00159244		JAX00233969		JAX00662157		JAX00662159		JAX00662164		JAX00662166		JAX00159250		JAX00662171		JAX00662174		JAX00662178		JAX00662180		JAX00662183		JAX00159256		JAX00662190		JAX00662191		JAX00662192		JAX00662193		JAX00662195		JAX00159261		JAX00662201		JAX00662205		JAX00159263		JAX00159266		JAX00662216		JAX00662224		JAX00662229		JAX00159269		JAX00159271		JAX00662235		JAX00662237		JAX00662239		JAX00662243		JAX00662244		JAX00662249		JAX00662250		JAX00662253		JAX00159275		JAX00662257		JAX00159276		JAX00159278		JAX00662264		JAX00662265		JAX00662266		JAX00662273		JAX00662276		JAX00662280		JAX00233984		JAX00662289		JAX00662290		JAX00662297		JAX00159285		JAX00662304		JAX00662313		JAX00662318		JAX00662319		JAX00662321		JAX00662323		JAX00159293		JAX00662329		JAX00662332		JAX00662335		JAX00662339		JAX00159295		JAX00159296		JAX00662342		JAX00159297		JAX00662347		JAX00662352		JAX00662354		JAX00662355		JAX00662356		JAX00662359		JAX00662360		JAX00159300		JAX00662369		JAX00662370		JAX00662372		JAX00233990		JAX00233991		JAX00662379		JAX00662380		JAX00662390		JAX00662394		JAX00662395		JAX00662399		JAX00662401		JAX00662402		JAX00662403		JAX00159308		JAX00159309		JAX00662408		JAX00662420		JAX00662423		JAX00662426		JAX00159314		JAX00159317		JAX00190243		JAX00662436		JAX00662443		JAX00662444		JAX00662446		JAX00662449		JAX00662450		JAX00159326		JAX00662453		JAX00233999		JAX00159329		JAX00662458		JAX00662459		JAX00662466		JAX00662467		JAX00662468		JAX00662471		JAX00662472		JAX00159337		JAX00662478		JAX00662479		JAX00662480		JAX00662484		JAX00662486		JAX00159344		JAX00662490		JAX00662491		JAX00662493		JAX00159346		JAX00662499		JAX00159348		JAX00662508		JAX00662509		JAX00159352		JAX00159354		JAX00159356		JAX00662517		JAX00662518		JAX00662519		JAX00662521		JAX00662522		JAX00234008		JAX00159359		JAX00159360		JAX00662525		JAX00159361		JAX00662529		JAX00662531		JAX00662534		JAX00662536		JAX00662537		JAX00662542		JAX00159368		JAX00234013		JAX00662549		JAX00159370		JAX00159371		JAX00662550		JAX00159372		JAX00662557		JAX00662558		JAX00662561		JAX00159377		JAX00662570		JAX00662571		JAX00662575		JAX00662578		JAX00662580		JAX00159385		JAX00159386		JAX00662591		JAX00662593		JAX00159394		JAX00159398		JAX00234022		JAX00159401		JAX00662619		JAX00159402		JAX00662620		JAX00662621		JAX00662623		JAX00662624		JAX00662627		JAX00662636		JAX00234026		JAX00662639		JAX00159409		JAX00662640		JAX00159414		JAX00662644		JAX00662648		JAX00234030		JAX00159419		JAX00662658		JAX00662661		JAX00662664		JAX00662665		JAX00159421		JAX00662670		JAX00662671		JAX00662672		JAX00662673		JAX00662676		JAX00662680		JAX00662681		JAX00662683		JAX00159425		JAX00159428		JAX00662688		JAX00662694		JAX00159435		JAX00662700		JAX00159436		JAX00159438		JAX00662704		JAX00662707		JAX00159441		JAX00159444		JAX00234035		JAX00662737		JAX00662739		JAX00662746		JAX00662790		JAX00159470		JAX00159471		JAX00662811		JAX00662814		JAX00662817		JAX00159494		JAX00159493		JAX00662909		JAX00662941		JAX00159566		JAX00662944		JAX00662947		JAX00662949		JAX00159570		JAX00662953		JAX00159571		JAX00234058		JAX00159573		JAX00662963		JAX00662966		JAX00159577		JAX00662972		JAX00662982		JAX00159581		JAX00159582		JAX00159583		JAX00190251		JAX00159586		JAX00662995		JAX00662996		JAX00662997		JAX00662999		JAX00159590		JAX00663007		JAX00159594		JAX00234061		JAX00159595		JAX00234063		JAX00663017		JAX00159598		JAX00663024		JAX00663028		JAX00663031		JAX00663033		JAX00159603		JAX00159604		JAX00663038		JAX00663045		JAX00663046		JAX00663047		JAX00663048		JAX00159611		JAX00234066		JAX00663058		JAX00663059		JAX00663063		JAX00663068		JAX00663069		JAX00663071		JAX00159623		JAX00663080		JAX00159628		JAX00159630		JAX00663087		JAX00234072		JAX00234073		JAX00663088		JAX00159633		JAX00159634		JAX00159637		JAX00663096		JAX00159643		JAX00663100		JAX00663109		JAX00159649		JAX00159650		JAX00159651		JAX00234081		JAX00663113		JAX00159653		JAX00663116		JAX00159655		JAX00663119		JAX00663122		JAX00663124		JAX00663128		JAX00663131		JAX00663134		JAX00663135		JAX00663138		JAX00159659		JAX00663143		JAX00159660		JAX00663144		JAX00663149		JAX00663152		JAX00663156		JAX00159663		JAX00159664		JAX00663160		JAX00663169		JAX00663174		JAX00663181		JAX00159668		JAX00234086		JAX00663194		JAX00663195		JAX00663196		JAX00663197		JAX00663198		JAX00663199		JAX00663203		JAX00663204		JAX00159674		JAX00159677		JAX00663211		JAX00159679		JAX00234092		JAX00159681		JAX00663223		JAX00663224		JAX00663229		JAX00663232		JAX00159685		JAX00663234		JAX00663239		JAX00159692		JAX00663240		JAX00159693		JAX00159694		JAX00663250		JAX00234097		JAX00663257		JAX00663260		JAX00663263		JAX00663264		JAX00663266		JAX00159698		JAX00159699		JAX00663278		JAX00159702		JAX00663283		JAX00159704		JAX00663287		JAX00159706		JAX00663296		JAX00663299		JAX00663301		JAX00663303		JAX00663306		JAX00663307		JAX00663310		JAX00663311		JAX00663317		JAX00159711		JAX00663319		JAX00663321		JAX00663322		JAX00663323		JAX00663325		JAX00663326		JAX00159716		JAX00663336		JAX00663341		JAX00663345		JAX00663347		JAX00159722		JAX00159723		JAX00663354		JAX00663358		JAX00663359		JAX00663361		JAX00663375		JAX00663376		JAX00234108		JAX00663378		JAX00663382		JAX00159734		JAX00159736		JAX00663391		JAX00159737		JAX00663406		JAX00663407		JAX00159744		JAX00663413		JAX00663414		JAX00663415		JAX00159747		JAX00159750		JAX00663425		JAX00159752		JAX00663429		JAX00663431		JAX00663434		JAX00663437		JAX00663441		JAX00159759		JAX00159760		JAX00663446		JAX00663449		JAX00663451		JAX00663452		JAX00663456		JAX00663457		JAX00159766		JAX00663465		JAX00663469		JAX00663473		JAX00663475		JAX00663478		JAX00159770		JAX00159771		JAX00663481		JAX00663485		JAX00663489		JAX00663494		JAX00663495		JAX00663499		JAX00663501		JAX00159775		JAX00663506		JAX00159777		JAX00663508		JAX00663511		JAX00663516		JAX00663519		JAX00663523		JAX00159785		JAX00159786		JAX00159787		JAX00663531		JAX00663533		JAX00234126		JAX00159791		JAX00159794		JAX00663549		JAX00663553		JAX00663556		JAX00159802		JAX00663558		JAX00663560		JAX00663564		JAX00663568		JAX00663569		JAX00159806		JAX00159807		JAX00234134		JAX00663573		JAX00159810		JAX00663577		JAX00663578		JAX00663580		JAX00159812		JAX00159813		JAX00159817		JAX00663584		JAX00663585		JAX00159819		JAX00159820		JAX00663596		JAX00663597		JAX00159829		JAX00663608		JAX00159834		JAX00663615		JAX00663616		JAX00663624		JAX00663626		JAX00663628		JAX00663638		JAX00159846		JAX00159847		JAX00663642		JAX00663646		JAX00234145		JAX00663661		JAX00663664		JAX00234149		JAX00159856		JAX00663669		JAX00159857		JAX00159858		JAX00663674		JAX00663677		JAX00234151		JAX00663680		JAX00663688		JAX00159866		JAX00159868		JAX00663691		JAX00159870		JAX00663692		JAX00159878		JAX00663705		JAX00663707		JAX00663708		JAX00663710		JAX00663717		JAX00663720		JAX00663723		JAX00663727		JAX00663732		JAX00663734		JAX00159890		JAX00663740		JAX00159892		JAX00663742		JAX00663743		JAX00663747		JAX00159894		JAX00190257		JAX00663750		JAX00159898		JAX00663768		JAX00159902		JAX00663772		JAX00663777		JAX00663780		JAX00159905		JAX00159906		JAX00663781		JAX00159910		JAX00663785		JAX00663788		JAX00663790		JAX00159911		JAX00663798		JAX00663799		JAX00663802		JAX00663808		JAX00663814		JAX00159917		JAX00159918		JAX00663821		JAX00159919		JAX00663822		JAX00663827		JAX00663829		JAX00663830		JAX00663832		JAX00159925		JAX00663841		JAX00663844		JAX00159929		JAX00159931		JAX00663848		JAX00663850		JAX00159932		JAX00663851		JAX00663852		JAX00159933		JAX00663853		JAX00159934		JAX00663860		JAX00159936		JAX00663868		JAX00663875		JAX00663876		JAX00663879		JAX00159938		JAX00234164		JAX00159941		JAX00663881		JAX00663883		JAX00663885		JAX00663889		JAX00663895		JAX00663899		JAX00663900		JAX00234171		JAX00234172		JAX00159953		JAX00663902		JAX00663903		JAX00663904		JAX00663905		JAX00159956		JAX00663906		JAX00663917		JAX00234175		JAX00663922		JAX00663925		JAX00159962		JAX00234176		JAX00234177		JAX00159967		JAX00159968		JAX00159969		JAX00663933		JAX00663940		JAX00663941		JAX00663942		JAX00663945		JAX00663946		JAX00663950		JAX00159973		JAX00663955		JAX00663958		JAX00234180		JAX00663965		JAX00159979		JAX00663969		JAX00663970		JAX00663971		JAX00159983		JAX00663998		JAX00234186		JAX00664002		JAX00159993		JAX00664012		JAX00159997		JAX00664024		JAX00664026		JAX00664027		JAX00664028		JAX00664031		JAX00664035		JAX00664040		JAX00234188		JAX00234190		JAX00664043		JAX00664044		JAX00234192		JAX00160005		JAX00664049		JAX00160007		JAX00664059		JAX00160011		JAX00160012		JAX00234195		JAX00160013		JAX00160018		JAX00664075		JAX00664082		JAX00160019		JAX00160020		JAX00664090		JAX00664091		JAX00664094		JAX00664095		JAX00664102		JAX00664106		JAX00664107		JAX00160030		JAX00664108		JAX00160033		JAX00664115		JAX00160037		JAX00160039		JAX00664121		JAX00664122		JAX00234199		JAX00664127		JAX00664128		JAX00664131		JAX00160047		JAX00664134		JAX00664135		JAX00234202		JAX00664142		JAX00160055		JAX00160057		JAX00664175		JAX00664185		JAX00664188		JAX00664190		JAX00160068		JAX00160069		JAX00664191		JAX00664192		JAX00664194		JAX00160071		JAX00664201		JAX00160073		JAX00664202		JAX00664212		JAX00160076		JAX00160077		JAX00160078		JAX00664219		JAX00664220		JAX00160079		JAX00160080		JAX00664224		JAX00664229		JAX00664231		JAX00160083		JAX00664233		JAX00160085		JAX00664238		JAX00160087		JAX00664243		JAX00664251		JAX00664252		JAX00664253		JAX00160093		JAX00664264		JAX00664269		JAX00160099		JAX00664275		JAX00664281		JAX00664286		JAX00664291		JAX00160103		JAX00664304		JAX00234215		JAX00160113		JAX00664310		JAX00160115		JAX00160116		JAX00664313		JAX00664315		JAX00664316		JAX00664318		JAX00664320		JAX00664326		JAX00664338		JAX00664340		JAX00160129		JAX00664343		JAX00664345		JAX00664346		JAX00160131		JAX00160132		JAX00234225		JAX00160133		JAX00664351		JAX00664352		JAX00160139		JAX00664358		JAX00664361		JAX00664363		JAX00664364		JAX00234227		JAX00160143		JAX00664367		JAX00160146		JAX00664368		JAX00664375		JAX00160152		JAX00664381		JAX00664388		JAX00664389		JAX00160154		JAX00664391		JAX00664395		JAX00160155		JAX00160156		JAX00664401		JAX00664404		JAX00664405		JAX00160164		JAX00160167		JAX00160168		JAX00160169		JAX00664411		JAX00664413		JAX00664414		JAX00160174		JAX00664415		JAX00664416		JAX00664420		JAX00160177		JAX00664423		JAX00664424		JAX00160179		JAX00664429		JAX00160184		JAX00160185		JAX00664432		JAX00664434		JAX00664436		JAX00664437		JAX00160191		JAX00160192		JAX00664440		JAX00664444		JAX00160193		JAX00664447		JAX00664449		JAX00664464		JAX00664466		JAX00664469		JAX00160212		JAX00160213		JAX00664480		JAX00160215		JAX00664481		JAX00160219		JAX00664484		JAX00160222		JAX00664488		JAX00160223		JAX00160224		JAX00664495		JAX00664502		JAX00664504		JAX00160226		JAX00664506		JAX00664507		JAX00664508		JAX00160232		JAX00664529		JAX00160236		JAX00160237		JAX00664543		JAX00664547		JAX00664556		JAX00664561		JAX00664562		JAX00664564		JAX00664565		JAX00160241		JAX00160246		JAX00664575		JAX00664578		JAX00160249		JAX00190262		JAX00234238		JAX00664588		JAX00664604		JAX00160253		JAX00664605		JAX00160256		JAX00664610		JAX00664614		JAX00664615		JAX00160261		JAX00664618		JAX00664619		JAX00664620		JAX00160263		JAX00664625		JAX00664629		JAX00664631		JAX00664634		JAX00160266		JAX00664636		JAX00664647		JAX00664653		JAX00160268		JAX00160269		JAX00664658		JAX00664664		JAX00160275		JAX00664670		JAX00160280		JAX00160282		JAX00664677		JAX00664678		JAX00664680		JAX00664682		JAX00160283		JAX00664687		JAX00664688		JAX00664689		JAX00160285		JAX00160286		JAX00664694		JAX00664695		JAX00664700		JAX00160290		JAX00664706		JAX00664707		JAX00664716		JAX00160292		JAX00160293		JAX00664719		JAX00664721		JAX00234244		JAX00664723		JAX00664732		JAX00664734		JAX00664739		JAX00664741		JAX00664745		JAX00160302		JAX00664752		JAX00664753		JAX00664756		JAX00664759		JAX00160307		JAX00664762		JAX00664770		JAX00160312		JAX00664774		JAX00664775		JAX00664777		JAX00664782		JAX00160313		JAX00664786		JAX00160314		JAX00664787		JAX00160317		JAX00160319		JAX00664800		JAX00664808		JAX00664811		JAX00664818		JAX00664820		JAX00664821		JAX00664823		JAX00160323		JAX00664833		JAX00664840		JAX00664845		JAX00664846		JAX00664847		JAX00664849		JAX00664850		JAX00664852		JAX00664854		JAX00664855		JAX00664858		JAX00664861		JAX00664862		JAX00664863		JAX00664865		JAX00664869		JAX00160336		JAX00160337		JAX00664872		JAX00160339		JAX00664874		JAX00160340		JAX00160341		JAX00160342		JAX00664875		JAX00664876		JAX00664884		JAX00160343		JAX00664891		JAX00664895		JAX00160346		JAX00160347		JAX00664896		JAX00160351		JAX00664905		JAX00664907		JAX00664915		JAX00664921		JAX00664922		JAX00664923		JAX00160361		JAX00160362		JAX00664928		JAX00664932		JAX00664937		JAX00664938		JAX00664941		JAX00664946		JAX00160364		JAX00160370		JAX00160372		JAX00664957		JAX00664962		JAX00664966		JAX00664968		JAX00160376		JAX00160378		JAX00664972		JAX00160381		JAX00664974		JAX00664975		JAX00664976		JAX00160382		JAX00664979		JAX00160384		JAX00160385		JAX00160386		JAX00664983		JAX00664996		JAX00664997		JAX00665003		JAX00160393		JAX00665007		JAX00665008		JAX00665010		JAX00160396		JAX00665014		JAX00665016		JAX00665017		JAX00665029		JAX00665032		JAX00665036		JAX00665041		JAX00665042		JAX00160402		JAX00160403		JAX00665051		JAX00665056		JAX00665058		JAX00665059		JAX00665064		JAX00665068		JAX00160408		JAX00665072		JAX00160409		JAX00665074		JAX00160410		JAX00160411		JAX00665077		JAX00160414		JAX00665080		JAX00665087		JAX00665090		JAX00665094		JAX00665099		JAX00160423		JAX00665103		JAX00665116		JAX00665119		JAX00665128		JAX00665130		JAX00665133		JAX00665135		JAX00665136		JAX00665138		JAX00665143		JAX00160431		JAX00665147		JAX00160435		JAX00665149		JAX00160436		JAX00665154		JAX00665155		JAX00665157		JAX00665158		JAX00665162		JAX00160443		JAX00665165		JAX00665167		JAX00665169		JAX00160446		JAX00665173		JAX00665182		JAX00160454		JAX00160455		JAX00665183		JAX00665186		JAX00160457		JAX00160459		JAX00665195		JAX00160460		JAX00665198		JAX00665199		JAX00665201		JAX00665202		JAX00160463		JAX00160466		JAX00160467		JAX00665212		JAX00665215		JAX00160469		JAX00160471		JAX00665220		JAX00160472		JAX00160473		JAX00665227		JAX00665228		JAX00160476		JAX00665234		JAX00665240		JAX00665244		JAX00665245		JAX00160485		JAX00665254		JAX00665256		JAX00160491		JAX00665262		JAX00665263		JAX00665264		JAX00665265		JAX00665266		JAX00665267		JAX00665275		JAX00665276		JAX00160496		JAX00665278		JAX00160499		JAX00665281		JAX00160503		JAX00665293		JAX00665299		JAX00665304		JAX00665305		JAX00665307		JAX00665311		JAX00665313		JAX00665315		JAX00665316		JAX00665318		JAX00665319		JAX00665320		JAX00665321		JAX00160514		JAX00665340		JAX00160515		JAX00665341		JAX00665344		JAX00665347		JAX00665348		JAX00665351		JAX00665353		JAX00665359		JAX00665361		JAX00665364		JAX00665366		JAX00665369		JAX00160525		JAX00665379		JAX00665380		JAX00665384		JAX00665388		JAX00160527		JAX00665399		JAX00665401		JAX00665407		JAX00665408		JAX00665409		JAX00665414		JAX00665417		JAX00665418		JAX00160534		JAX00665423		JAX00665425		JAX00160535		JAX00160537		JAX00665428		JAX00665429		JAX00160538		JAX00160539		JAX00665430		JAX00665432		JAX00665435		JAX00665436		JAX00665438		JAX00665441		JAX00665444		JAX00160543		JAX00665452		JAX00665455		JAX00665456		JAX00160545		JAX00160547		JAX00665460		JAX00160548		JAX00160549		JAX00665466		JAX00665467		JAX00160551		JAX00665469		JAX00665476		JAX00665478		JAX00160556		JAX00160557		JAX00665487		JAX00665496		JAX00665499		JAX00190273		JAX00665501		JAX00665503		JAX00665507		JAX00160566		JAX00665508		JAX00665515		JAX00665517		JAX00160573		JAX00665522		JAX00665530		JAX00160575		JAX00160576		JAX00160583		JAX00665547		JAX00160588		JAX00665550		JAX00665551		JAX00665554		JAX00665555		JAX00160589		JAX00160591		JAX00665557		JAX00665558		JAX00665565		JAX00160593		JAX00160595		JAX00160597		JAX00665577		JAX00665588		JAX00665589		JAX00160598		JAX00665592		JAX00665596		JAX00665603		JAX00665610		JAX00160604		JAX00160605		JAX00665617		JAX00160606		JAX00665619		JAX00665620		JAX00665623		JAX00665627		JAX00665628		JAX00665631		JAX00665635		JAX00665643		JAX00665645		JAX00160610		JAX00160612		JAX00665651		JAX00665654		JAX00665655		JAX00665658		JAX00160614		JAX00665661		JAX00665662		JAX00665664		JAX00665668		JAX00665669		JAX00665670		JAX00665675		JAX00665676		JAX00160618		JAX00665679		JAX00665681		JAX00160620		JAX00665689		JAX00665691		JAX00160621		JAX00665696		JAX00665697		JAX00665701		JAX00665706		JAX00665707		JAX00160626		JAX00160627		JAX00665709		JAX00665710		JAX00665711		JAX00665714		JAX00665718		JAX00665722		JAX00665731		JAX00665734		JAX00665737		JAX00665738		JAX00665741		JAX00665742		JAX00160632		JAX00665745		JAX00665750		JAX00665751		JAX00665754		JAX00665756		JAX00665759		JAX00160636		JAX00665765		JAX00665766		JAX00160637		JAX00665774		JAX00665777		JAX00160638		JAX00665778		JAX00665779		JAX00160640		JAX00665781		JAX00160641		JAX00665789		JAX00160644		JAX00665792		JAX00665793		JAX00160647		JAX00665796		JAX00665797		JAX00665800		JAX00160648		JAX00665801		JAX00665803		JAX00160649		JAX00665810		JAX00665812		JAX00665814		JAX00665816		JAX00665819		JAX00665820		JAX00665821		JAX00160653		JAX00160654		JAX00665827		JAX00160656		JAX00160657		JAX00160658		JAX00665831		JAX00160659		JAX00160660		JAX00665839		JAX00160661		JAX00160665		JAX00665850		JAX00665864		JAX00665866		JAX00160671		JAX00665873		JAX00665875		JAX00665876		JAX00665879		JAX00665880		JAX00665883		JAX00665885		JAX00665889		JAX00160679		JAX00665896		JAX00665906		JAX00665909		JAX00160687		JAX00665911		JAX00160690		JAX00665922		JAX00665926		JAX00665928		JAX00665931		JAX00665932		JAX00665934		JAX00665935		JAX00665943		JAX00665956		JAX00665964		JAX00160703		JAX00160707		JAX00665969		JAX00665970		JAX00665977		JAX00665978		JAX00665980		JAX00665985		JAX00665986		JAX00665987		JAX00665990		JAX00665992		JAX00666007		JAX00666009		JAX00666010		JAX00160723		JAX00666012		JAX00666015		JAX00666017		JAX00666022		JAX00666026		JAX00160728		JAX00160730		JAX00666038		JAX00666039		JAX00666040		JAX00666044		JAX00160737		JAX00666058		JAX00160745		JAX00666065		JAX00666066		JAX00666070		JAX00666073		JAX00666075		JAX00160752		JAX00666077		JAX00666083		JAX00666084		JAX00160755		JAX00160756		JAX00666086		JAX00160758		JAX00666089		JAX00160763		JAX00666098		JAX00666100		JAX00666102		JAX00666103		JAX00666113		JAX00666115		JAX00160772		JAX00666117		JAX00666118		JAX00160775		JAX00160777		JAX00666121		JAX00160779		JAX00160782		JAX00666130		JAX00666132		JAX00666134		JAX00666135		JAX00666142		JAX00160785		JAX00666149		JAX00160787		JAX00190281		JAX00666152		JAX00666155		JAX00666156		JAX00666158		JAX00666159		JAX00160793		JAX00160795		JAX00666166		JAX00666168		JAX00666170		JAX00160800		JAX00160801		JAX00160803		JAX00666186		JAX00666189		JAX00160810		JAX00666192		JAX00666194		JAX00666195		JAX00666198		JAX00666199		JAX00160813		JAX00160814		JAX00666201		JAX00160816		JAX00666209		JAX00666210		JAX00666211		JAX00666215		JAX00666219		JAX00666220		JAX00666221		JAX00666222		JAX00666224		JAX00666226		JAX00666229		JAX00666231		JAX00666239		JAX00666243		JAX00666244		JAX00160830		JAX00666249		JAX00160831		JAX00666254		JAX00160833		JAX00160835		JAX00666262		JAX00666263		JAX00160838		JAX00666268		JAX00666269		JAX00666270		JAX00666272		JAX00666275		JAX00666276		JAX00666277		JAX00666278		JAX00666288		JAX00160848		JAX00666290		JAX00666292		JAX00160850		JAX00666307		JAX00666314		JAX00160856		JAX00160859		JAX00160861		JAX00666328		JAX00160863		JAX00666340		JAX00666351		JAX00160869		JAX00666360		JAX00666362		JAX00666368		JAX00666369		JAX00666370		JAX00160871		JAX00666371		JAX00666374		JAX00666375		JAX00666377		JAX00666380		JAX00666382		JAX00666385		JAX00666386		JAX00666390		JAX00666392		JAX00666393		JAX00666397		JAX00666401		JAX00160884		JAX00666402		JAX00160886		JAX00160887		JAX00160890		JAX00666414		JAX00666416		JAX00666418		JAX00666419		JAX00160892		JAX00160894		JAX00666420		JAX00160898		JAX00666427		JAX00160900		JAX00160904		JAX00666442		JAX00666443		JAX00666446		JAX00666447		JAX00666449		JAX00666452		JAX00666453		JAX00666454		JAX00666457		JAX00666458		JAX00666459		JAX00666460		JAX00666465		JAX00666467		JAX00666470		JAX00160923		JAX00666474		JAX00666475		JAX00666476		JAX00666480		JAX00666482		JAX00666487		JAX00666489		JAX00666490		JAX00666491		JAX00666493		JAX00160931		JAX00160932		JAX00160933		JAX00666495		JAX00160935		JAX00666501		JAX00666502		JAX00160937		JAX00666504		JAX00666505		JAX00160940		JAX00666511		JAX00160943		JAX00160947		JAX00666528		JAX00160957		JAX00666535		JAX00666536		JAX00160958		JAX00666546		JAX00160962		JAX00666551		JAX00160965		JAX00160966		JAX00160967		JAX00666552		JAX00666553		JAX00160969		JAX00666554		JAX00666558		JAX00666559		JAX00666562		JAX00160970		JAX00160974		JAX00160975		JAX00666573		JAX00666576		JAX00666578		JAX00666580		JAX00666582		JAX00666585		JAX00666588		JAX00666596		JAX00160986		JAX00666603		JAX00666604		JAX00160987		JAX00666608		JAX00160989		JAX00666618		JAX00160995		JAX00666621		JAX00666625		JAX00160998		JAX00666629		JAX00666637		JAX00161001		JAX00666641		JAX00666645		JAX00666647		JAX00666648		JAX00666650		JAX00161006		JAX00666662		JAX00666663		JAX00666666		JAX00666667		JAX00161007		JAX00161008		JAX00161009		JAX00666675		JAX00666685		JAX00666690		JAX00161012		JAX00666695		JAX00666696		JAX00666697		JAX00161015		JAX00666709		JAX00666714		JAX00666716		JAX00161018		JAX00161020		JAX00161023		JAX00666723		JAX00666730		JAX00666731		JAX00161026		JAX00666732		JAX00161027		JAX00666743		JAX00161028		JAX00666749		JAX00666750		JAX00666752		JAX00161033		JAX00161037		JAX00666761		JAX00666766		JAX00666772		JAX00666779		JAX00666780		JAX00666783		JAX00666791		JAX00161045		JAX00666799		JAX00666800		JAX00666802		JAX00161048		JAX00666803		JAX00666807		JAX00666810		JAX00666813		JAX00666814		JAX00666823		JAX00666824		JAX00666833		JAX00161058		JAX00666840		JAX00161060		JAX00666844		JAX00161063		JAX00666848		JAX00161066		JAX00666857		JAX00666858		JAX00666859		JAX00666860		JAX00666866		JAX00666869		JAX00666875		JAX00666877		JAX00666878		JAX00666879		JAX00161078		JAX00161079		JAX00666883		JAX00161080		JAX00666886		JAX00666887		JAX00666894		JAX00666895		JAX00666896		JAX00161090		JAX00666905		JAX00666909		JAX00666911		JAX00161092		JAX00161101		JAX00666928		JAX00666929		JAX00161103		JAX00666931		JAX00666935		JAX00161107		JAX00666938		JAX00161110		JAX00666939		JAX00161111		JAX00161112		JAX00666940		JAX00666941		JAX00666943		JAX00666944		JAX00161116		JAX00666947		JAX00666949		JAX00666951		JAX00666954		JAX00666956		JAX00666957		JAX00161127		JAX00666964		JAX00161132		JAX00666973		JAX00666974		JAX00666976		JAX00161136		JAX00161137		JAX00666980		JAX00161139		JAX00161140		JAX00666986		JAX00666987		JAX00666990		JAX00666991		JAX00666992		JAX00666993		JAX00666994		JAX00666995		JAX00161144		JAX00666997		JAX00161145		JAX00161146		JAX00161149		JAX00667005		JAX00161151		JAX00667007		JAX00667008		JAX00667009		JAX00667010		JAX00161154		JAX00667014		JAX00667020		JAX00161158		JAX00161159		JAX00667023		JAX00161160		JAX00667025		JAX00667026		JAX00667030		JAX00667038		JAX00667039		JAX00667040		JAX00667045		JAX00667049		JAX00667051		JAX00667052		JAX00161171		JAX00667053		JAX00161173		JAX00161175		JAX00667058		JAX00161176		JAX00667060		JAX00667062		JAX00667068		JAX00667075		JAX00667082		JAX00667086		JAX00161188		JAX00667087		JAX00667088		JAX00667089		JAX00667094		JAX00667096		JAX00667097		JAX00667099		JAX00667102		JAX00234292		JAX00234293		JAX00667109		JAX00667110		JAX00161197		JAX00667113		JAX00161200		JAX00161205		JAX00667134		JAX00161214		JAX00161215		JAX00667157		JAX00161229		JAX00667158		JAX00667165		JAX00234301		JAX00161234		JAX00161235		JAX00667170		JAX00667175		JAX00667176		JAX00161241		JAX00667188		JAX00667194		JAX00667196		JAX00667198		JAX00667199		JAX00234308		JAX00667204		JAX00667208		JAX00161252		JAX00667214		JAX00161256		JAX00161257		JAX00234310		JAX00667219		JAX00161261		JAX00161263		JAX00667228		JAX00667230		JAX00161264		JAX00161266		JAX00667233		JAX00667234		JAX00161268		JAX00161269		JAX00667238		JAX00667239		JAX00667240		JAX00234316		JAX00234317		JAX00667245		JAX00161274		JAX00667248		JAX00667249		JAX00667250		JAX00161277		JAX00161278		JAX00667257		JAX00667265		JAX00667273		JAX00667276		JAX00161290		JAX00667285		JAX00667287		JAX00667290		JAX00234322		JAX00667291		JAX00667295		JAX00667298		JAX00161298		JAX00667301		JAX00161300		JAX00667303		JAX00667304		JAX00667305		JAX00161302		JAX00667307		JAX00161303		JAX00667310		JAX00161306		JAX00161307		JAX00667311		JAX00667320		JAX00667322		JAX00667323		JAX00667324		JAX00161312		JAX00667331		JAX00667332		JAX00234328		JAX00667334		JAX00667340		JAX00667342		JAX00667346		JAX00667347		JAX00161323		JAX00667358		JAX00667368		JAX00667369		JAX00667371		JAX00667378		JAX00667384		JAX00667385		JAX00667387		JAX00667389		JAX00667394		JAX00667395		JAX00234335		JAX00161338		JAX00667400		JAX00667401		JAX00161339		JAX00161340		JAX00667404		JAX00234340		JAX00161343		JAX00161344		JAX00667411		JAX00667412		JAX00667415		JAX00667418		JAX00161349		JAX00667426		JAX00667427		JAX00667430		JAX00161351		JAX00161353		JAX00667432		JAX00667433		JAX00667436		JAX00667437		JAX00667439		JAX00667446		JAX00667447		JAX00667449		JAX00667450		JAX00667455		JAX00161364		JAX00667458		JAX00667464		JAX00667466		JAX00161368		JAX00667469		JAX00161369		JAX00161370		JAX00667471		JAX00161372		JAX00161373		JAX00161374		JAX00161377		JAX00667478		JAX00667479		JAX00667480		JAX00161378		JAX00161379		JAX00667484		JAX00667489		JAX00667492		JAX00667493		JAX00161382		JAX00667502		JAX00667504		JAX00667506		JAX00161386		JAX00667509		JAX00234349		JAX00667517		JAX00667519		JAX00667521		JAX00161392		JAX00161394		JAX00667526		JAX00667530		JAX00667534		JAX00667540		JAX00667542		JAX00667545		JAX00667546		JAX00667547		JAX00667551		JAX00161405		JAX00667561		JAX00667568		JAX00667569		JAX00161408		JAX00667577		JAX00234353		JAX00667585		JAX00234355		JAX00667586		JAX00667589		JAX00667590		JAX00667591		JAX00667601		JAX00667604		JAX00667606		JAX00161427		JAX00667615		JAX00667616		JAX00667617		JAX00667621		JAX00667622		JAX00667623		JAX00667631		JAX00667632		JAX00667633		JAX00161441		JAX00161442		JAX00161443		JAX00667639		JAX00667641		JAX00667647		JAX00667648		JAX00161446		JAX00667662		JAX00161449		JAX00667666		JAX00667669		JAX00667672		JAX00161452		JAX00161454		JAX00161455		JAX00667680		JAX00667683		JAX00667688		JAX00667689		JAX00667692		JAX00667697		JAX00667709		JAX00161461		JAX00667713		JAX00667715		JAX00667716		JAX00161462		JAX00161465		JAX00161466		JAX00667724		JAX00667725		JAX00667726		JAX00161468		JAX00667730		JAX00667732		JAX00667746		JAX00667747		JAX00667748		JAX00667750		JAX00161473		JAX00667753		JAX00667754		JAX00667755		JAX00667760		JAX00667761		JAX00667762		JAX00161474		JAX00667766		JAX00667769		JAX00161476		JAX00667774		JAX00667775		JAX00161478		JAX00667780		JAX00667782		JAX00667790		JAX00234375		JAX00667794		JAX00161485		JAX00667799		JAX00161486		JAX00667810		JAX00667811		JAX00667813		JAX00161489		JAX00667822		JAX00667823		JAX00161492		JAX00667833		JAX00667836		JAX00161496		JAX00667838		JAX00161497		JAX00667841		JAX00667845		JAX00667847		JAX00234381		JAX00161498		JAX00667849		JAX00667857		JAX00234383		JAX00667859		JAX00667862		JAX00667863		JAX00667864		JAX00667865		JAX00667866		JAX00161507		JAX00667879		JAX00161510		JAX00161512		JAX00667880		JAX00161516		JAX00667883		JAX00161518		JAX00161520		JAX00667893		JAX00667897		JAX00667898		JAX00667906		JAX00667910		JAX00667919		JAX00161528		JAX00667925		JAX00667926		JAX00667931		JAX00667936		JAX00161534		JAX00161536		JAX00234392		JAX00667950		JAX00667951		JAX00667954		JAX00667955		JAX00667958		JAX00667959		JAX00667963		JAX00667965		JAX00161543		JAX00161544		JAX00161545		JAX00161546		JAX00667993		JAX00161549		JAX00161550		JAX00161551		JAX00667995		JAX00161554		JAX00668006		JAX00668009		JAX00668013		JAX00668017		JAX00668018		JAX00668019		JAX00668020		JAX00668021		JAX00668022		JAX00668023		JAX00668025		JAX00668027		JAX00668030		JAX00668032		JAX00668033		JAX00161566		JAX00668036		JAX00668037		JAX00668040		JAX00161568		JAX00668044		JAX00668045		JAX00668048		JAX00668049		JAX00668051		JAX00668056		JAX00668065		JAX00668066		JAX00161579		JAX00161581		JAX00234410		JAX00161582		JAX00668072		JAX00668076		JAX00668081		JAX00668086		JAX00668091		JAX00668092		JAX00668093		JAX00161587		JAX00668094		JAX00161588		JAX00668098		JAX00668100		JAX00161592		JAX00161593		JAX00668103		JAX00668105		JAX00668107		JAX00668108		JAX00668109		JAX00161598		JAX00161599		JAX00668112		JAX00668115		JAX00161600		JAX00668134		JAX00161614		JAX00668138		JAX00161616		JAX00161617		JAX00668152		JAX00161620		JAX00668156		JAX00668157		JAX00668160		JAX00668163		JAX00668165		JAX00668167		JAX00668168		JAX00668169		JAX00668173		JAX00668176		JAX00668180		JAX00161628		JAX00161629		JAX00668181		JAX00668183		JAX00668184		JAX00668188		JAX00668189		JAX00668194		JAX00234422		JAX00668199		JAX00668203		JAX00668204		JAX00161635		JAX00161636		JAX00161637		JAX00668214		JAX00668215		JAX00668216		JAX00161639		JAX00668220		JAX00161641		JAX00668221		JAX00668231		JAX00668237		JAX00668240		JAX00161650		JAX00161651		JAX00161653		JAX00668245		JAX00668246		JAX00668253		JAX00161661		JAX00668257		JAX00161663		JAX00668262		JAX00668263		JAX00668264		JAX00668267		JAX00668268		JAX00668271		JAX00668274		JAX00161669		JAX00668294		JAX00668295		JAX00668298		JAX00161679		JAX00668302		JAX00668303		JAX00668306		JAX00668310		JAX00668315		JAX00668316		JAX00234431		JAX00668317		JAX00668318		JAX00668320		JAX00668321		JAX00668323		JAX00668325		JAX00668326		JAX00668330		JAX00668332		JAX00668334		JAX00668335		JAX00161697		JAX00668348		JAX00668349		JAX00668353		JAX00234434		JAX00234435		JAX00668357		JAX00161704		JAX00668363		JAX00668364		JAX00161707		JAX00668371		JAX00668373		JAX00668377		JAX00668381		JAX00668382		JAX00161713		JAX00668390		JAX00161716		JAX00668398		JAX00668401		JAX00161718		JAX00668402		JAX00161722		JAX00668405		JAX00668410		JAX00668413		JAX00668417		JAX00668418		JAX00668420		JAX00668422		JAX00668423		JAX00161726		JAX00668424		JAX00668425		JAX00161728		JAX00161729		JAX00668430		JAX00668434		JAX00234447		JAX00161734		JAX00668435		JAX00161736		JAX00668440		JAX00161740		JAX00668443		JAX00234451		JAX00161744		JAX00668457		JAX00161747		JAX00161749		JAX00668468		JAX00668469		JAX00668470		JAX00668472		JAX00161756		JAX00161758		JAX00234456		JAX00668481		JAX00161761		JAX00161762		JAX00668486		JAX00668488		JAX00668490		JAX00668494		JAX00668500		JAX00668503		JAX00161772		JAX00161775		JAX00668506		JAX00668507		JAX00668508		JAX00668509		JAX00161776		JAX00668512		JAX00234464		JAX00234466		JAX00668516		JAX00668518		JAX00161786		JAX00161788		JAX00668527		JAX00668529		JAX00161791		JAX00161792		JAX00234467		JAX00234468		JAX00161793		JAX00161795		JAX00668537		JAX00161796		JAX00161797		JAX00668547		JAX00668556		JAX00161801		JAX00668560		JAX00668561		JAX00668562		JAX00161804		JAX00161809		JAX00668566		JAX00668567		JAX00668569		JAX00668571		JAX00668572		JAX00668573		JAX00668574		JAX00161813		JAX00161815		JAX00668577		JAX00668579		JAX00668580		JAX00161819		JAX00161820		JAX00668592		JAX00161823		JAX00668605		JAX00668606		JAX00668607		JAX00668608		JAX00668610		JAX00161833		JAX00668611		JAX00668613		JAX00668614		JAX00668617		JAX00668619		JAX00668620		JAX00161841		JAX00668622		JAX00668623		JAX00668624		JAX00161844		JAX00161846		JAX00161848		JAX00668631		JAX00234481		JAX00161850		JAX00668636		JAX00668638		JAX00234484		JAX00668641		JAX00161857		JAX00161859		JAX00668644		JAX00234485		JAX00668645		JAX00161861		JAX00161865		JAX00668646		JAX00161866		JAX00668653		JAX00668654		JAX00161873		JAX00668660		JAX00668661		JAX00668665		JAX00161879		JAX00161880		JAX00668671		JAX00161884		JAX00161885		JAX00668676		JAX00668677		JAX00161888		JAX00161891		JAX00668689		JAX00161895		JAX00668695		JAX00668696		JAX00161903		JAX00668704		JAX00161904		JAX00161910		JAX00668717		JAX00668720		JAX00161912		JAX00668721		JAX00161916		JAX00668729		JAX00668730		JAX00668731		JAX00161922		JAX00668737		JAX00161924		JAX00668741		JAX00668742		JAX00668745		JAX00161928		JAX00668749		JAX00668754		JAX00668755		JAX00668756		JAX00161934		JAX00161935		JAX00668757		JAX00161936		JAX00161939		JAX00161940		JAX00668770		JAX00668772		JAX00668775		JAX00668780		JAX00668782		JAX00668786		JAX00234511		JAX00668791		JAX00668792		JAX00234513		JAX00668796		JAX00161946		JAX00668797		JAX00668800		JAX00161948		JAX00161949		JAX00668802		JAX00668805		JAX00668806		JAX00668812		JAX00668813		JAX00668817		JAX00161955		JAX00161956		JAX00668820		JAX00668821		JAX00161958		JAX00668826		JAX00668827		JAX00668829		JAX00668830		JAX00161960		JAX00161965		JAX00668833		JAX00668835		JAX00668836		JAX00668838		JAX00668839		JAX00668845		JAX00668849		JAX00668856		JAX00161975		JAX00668858		JAX00161978		JAX00668862		JAX00668863		JAX00234522		JAX00668871		JAX00668873		JAX00668877		JAX00161984		JAX00161985		JAX00668881		JAX00668883		JAX00668890		JAX00668891		JAX00668897		JAX00668900		JAX00668902		JAX00668912		JAX00668914		JAX00668916		JAX00668917		JAX00668925		JAX00668926		JAX00234529		JAX00234530		JAX00162003		JAX00162004		JAX00668927		JAX00668933		JAX00668935		JAX00668936		JAX00668938		JAX00668944		JAX00668945		JAX00668946		JAX00668950		JAX00162016		JAX00668952		JAX00668954		JAX00668955		JAX00668963		JAX00668970		JAX00162025		JAX00668971		JAX00668975		JAX00668978		JAX00668984		JAX00162026		JAX00162032		JAX00668999		JAX00669004		JAX00669007		JAX00669010		JAX00669013		JAX00162040		JAX00669016		JAX00234539		JAX00669017		JAX00669018		JAX00669020		JAX00162042		JAX00669027		JAX00162046		JAX00162047		JAX00669032		JAX00669033		JAX00162048		JAX00669034		JAX00669036		JAX00669039		JAX00162050		JAX00669042		JAX00669044		JAX00669047		JAX00162056		JAX00162057		JAX00669058		JAX00669065		JAX00669069		JAX00669072		JAX00669078		JAX00669079		JAX00669080		JAX00669086		JAX00162068		JAX00162069		JAX00234546		JAX00669095		JAX00162076		JAX00669114		JAX00669118		JAX00669121		JAX00162087		JAX00669127		JAX00669130		JAX00669131		JAX00669136		JAX00669137		JAX00669138		JAX00669141		JAX00669142		JAX00669143		JAX00162095		JAX00162096		JAX00234557		JAX00669153		JAX00162103		JAX00669159		JAX00162106		JAX00234559		JAX00669163		JAX00669164		JAX00669166		JAX00162112		JAX00669168		JAX00669171		JAX00234561		JAX00162114		JAX00162121		JAX00669189		JAX00162127		JAX00162129		JAX00669197		JAX00234566		JAX00669204		JAX00669205		JAX00669209		JAX00669212		JAX00669215		JAX00669217		JAX00162136		JAX00669218		JAX00669222		JAX00669223		JAX00669234		JAX00669239		JAX00669240		JAX00162143		JAX00162144		JAX00669247		JAX00669248		JAX00669250		JAX00669252		JAX00162148		JAX00669257		JAX00669259		JAX00669260		JAX00669261		JAX00669264		JAX00669267		JAX00669268		JAX00669269		JAX00162155		JAX00234576		JAX00162156		JAX00162157		JAX00162158		JAX00669276		JAX00162160		JAX00669281		JAX00669284		JAX00669287		JAX00162162		JAX00162163		JAX00162164		JAX00669289		JAX00669290		JAX00669291		JAX00162168		JAX00669298		JAX00162172		JAX00669299		JAX00234584		JAX00669304		JAX00162177		JAX00669311		JAX00162179		JAX00162180		JAX00669314		JAX00669318		JAX00669321		JAX00162187		JAX00669325		JAX00669326		JAX00669327		JAX00669328		JAX00234589		JAX00669343		JAX00669347		JAX00669351		JAX00234590		JAX00669358		JAX00162204		JAX00162205		JAX00669362		JAX00669363		JAX00162207		JAX00162208		JAX00669368		JAX00669369		JAX00162212		JAX00669379		JAX00162213		JAX00669385		JAX00669389		JAX00669390		JAX00669395		JAX00669397		JAX00669401		JAX00669403		JAX00162218		JAX00162221		JAX00669414		JAX00669415		JAX00669417		JAX00234595		JAX00162224		JAX00162226		JAX00669427		JAX00234598		JAX00162229		JAX00162230		JAX00669432		JAX00669433		JAX00234599		JAX00669437		JAX00669439		JAX00669443		JAX00669450		JAX00669457		JAX00162237		JAX00669460		JAX00669463		JAX00669466		JAX00669471		JAX00162244		JAX00669475		JAX00669477		JAX00669479		JAX00669481		JAX00669482		JAX00162246		JAX00162248		JAX00669490		JAX00669495		JAX00669496		JAX00162252		JAX00669498		JAX00162254		JAX00234610		JAX00669505		JAX00669509		JAX00669513		JAX00669516		JAX00669522		JAX00234612		JAX00234613		JAX00162264		JAX00162265		JAX00669531		JAX00669535		JAX00669536		JAX00669539		JAX00669543		JAX00162268		JAX00669548		JAX00669550		JAX00669556		JAX00669558		JAX00669561		JAX00669565		JAX00162276		JAX00669567		JAX00162280		JAX00669573		JAX00669576		JAX00162282		JAX00669580		JAX00162286		JAX00669587		JAX00669590		JAX00669592		JAX00669599		JAX00162291		JAX00669608		JAX00669617		JAX00669619		JAX00669621		JAX00162301		JAX00162302		JAX00669625		JAX00669628		JAX00234624		JAX00234625		JAX00669632		JAX00669634		JAX00669640		JAX00234626		JAX00162310		JAX00669648		JAX00669650		JAX00162313		JAX00669653		JAX00669656		JAX00669657		JAX00162314		JAX00669660		JAX00162317		JAX00669667		JAX00162318		JAX00669671		JAX00669674		JAX00669676		JAX00669679		JAX00669681		JAX00669685		JAX00669686		JAX00669687		JAX00162324		JAX00669691		JAX00162325		JAX00162326		JAX00669693		JAX00669696		JAX00669697		JAX00162327		JAX00669708		JAX00162332		JAX00669717		JAX00669720		JAX00669721		JAX00669723		JAX00669725		JAX00162339		JAX00162341		JAX00162342		JAX00669728		JAX00669730		JAX00669731		JAX00669732		JAX00162347		JAX00162349		JAX00669740		JAX00669746		JAX00669751		JAX00669756		JAX00669757		JAX00669758		JAX00669762		JAX00162363		JAX00669766		JAX00162366		JAX00669771		JAX00669775		JAX00669776		JAX00669777		JAX00162371		JAX00669779		JAX00669780		JAX00669781		JAX00669787		JAX00669788		JAX00669789		JAX00162377		JAX00669794		JAX00162383		JAX00162387		JAX00234644		JAX00669810		JAX00162394		JAX00162395		JAX00669819		JAX00162399		JAX00669827		JAX00669828		JAX00669831		JAX00162405		JAX00669833		JAX00669835		JAX00669836		JAX00162407		JAX00669853		JAX00669858		JAX00669859		JAX00162408		JAX00162410		JAX00669861		JAX00669862		JAX00669871		JAX00162411		JAX00669874		JAX00669875		JAX00669877		JAX00162415		JAX00669881		JAX00669883		JAX00669884		JAX00669885		JAX00669886		JAX00669887		JAX00669891		JAX00669894		JAX00669898		JAX00162423		JAX00669901		JAX00669902		JAX00669904		JAX00162430		JAX00669906		JAX00162432		JAX00162436		JAX00669919		JAX00669921		JAX00669922		JAX00669925		JAX00669927		JAX00669928		JAX00669929		JAX00669932		JAX00162439		JAX00669934		JAX00669936		JAX00162444		JAX00669938		JAX00162445		JAX00669941		JAX00669943		JAX00669948		JAX00190308		JAX00162451		JAX00162452		JAX00162456		JAX00669969		JAX00669970		JAX00669972		JAX00162463		JAX00669981		JAX00669988		JAX00669989		JAX00669991		JAX00669992		JAX00669993		JAX00669996		JAX00670000		JAX00234661		JAX00162472		JAX00190310		JAX00670011		JAX00670012		JAX00670018		JAX00670019		JAX00670023		JAX00670024		JAX00670028		JAX00670029		JAX00670031		JAX00670038		JAX00670041		JAX00234664		JAX00162478		JAX00670045		JAX00670046		JAX00670047		JAX00670048		JAX00234666		JAX00234667		JAX00670056		JAX00162488		JAX00670057		JAX00670059		JAX00234668		JAX00162489		JAX00670063		JAX00670067		JAX00670069		JAX00670072		JAX00670073		JAX00162497		JAX00162498		JAX00162499		JAX00670092		JAX00670093		JAX00670100		JAX00162505		JAX00670103		JAX00670104		JAX00670105		JAX00670106		JAX00162508		JAX00670115		JAX00670126		JAX00670135		JAX00670136		JAX00670137		JAX00670141		JAX00234675		JAX00670145		JAX00162517		JAX00670147		JAX00670148		JAX00670165		JAX00670170		JAX00670171		JAX00162522		JAX00670179		JAX00670180		JAX00670181		JAX00162526		JAX00670182		JAX00162528		JAX00234679		JAX00162529		JAX00670198		JAX00670199		JAX00670201		JAX00670209		JAX00162533		JAX00670216		JAX00670217		JAX00162535		JAX00670218		JAX00234680		JAX00670219		JAX00670220		JAX00670226		JAX00162540		JAX00670235		JAX00670237		JAX00670243		JAX00670253		JAX00670260		JAX00670261		JAX00670262		JAX00670267		JAX00670272		JAX00162552		JAX00670273		JAX00670274		JAX00670276		JAX00670277		JAX00234687		JAX00670280		JAX00162559		JAX00670285		JAX00670288		JAX00670290		JAX00670291		JAX00670292		JAX00234689		JAX00670299		JAX00670303		JAX00162567		JAX00670314		JAX00670317		JAX00234694		JAX00162582		JAX00162583		JAX00162585		JAX00162586		JAX00162587		JAX00162589		JAX00234698		JAX00234701		JAX00670343		JAX00162599		JAX00670347		JAX00670350		JAX00162602		JAX00162603		JAX00670357		JAX00670358		JAX00670363		JAX00162610		JAX00162613		JAX00162614		JAX00670368		JAX00162616		JAX00670372		JAX00670373		JAX00162617		JAX00670377		JAX00670378		JAX00162618		JAX00670379		JAX00670387		JAX00670389		JAX00670390		JAX00162627		JAX00162628		JAX00162629		JAX00162630		JAX00670401		JAX00670403		JAX00670407		JAX00670411		JAX00670412		JAX00162636		JAX00162638		JAX00670418		JAX00670424		JAX00234717		JAX00162648		JAX00162650		JAX00670431		JAX00670434		JAX00670435		JAX00670439		JAX00670440		JAX00670441		JAX00670442		JAX00670445		JAX00670453		JAX00670454		JAX00670456		JAX00670461		JAX00670462		JAX00670463		JAX00670468		JAX00670479		JAX00670482		JAX00162673		JAX00670485		JAX00670487		JAX00670490		JAX00670491		JAX00670492		JAX00670494		JAX00670501		JAX00670503		JAX00234730		JAX00234731		JAX00670511		JAX00162685		JAX00162686		JAX00670517		JAX00670519		JAX00670520		JAX00670524		JAX00234732		JAX00670528		JAX00670529		JAX00162693		JAX00670533		JAX00670534		JAX00162697		JAX00670540		JAX00670543		JAX00162706		JAX00162707		JAX00670547		JAX00670548		JAX00670549		JAX00162708		JAX00670550		JAX00670555		JAX00670558		JAX00162713		JAX00670563		JAX00162714		JAX00670574		JAX00670575		JAX00162720		JAX00670586		JAX00670589		JAX00670600		JAX00670603		JAX00670613		JAX00670615		JAX00670618		JAX00162731		JAX00670622		JAX00670625		JAX00162733		JAX00670628		JAX00162735		JAX00162736		JAX00162737		JAX00670635		JAX00670636		JAX00670639		JAX00670641		JAX00670643		JAX00670648		JAX00670649		JAX00670653		JAX00670654		JAX00162743		JAX00670658		JAX00234745		JAX00670665		JAX00162749		JAX00162750		JAX00162751		JAX00670676		JAX00670677		JAX00670679		JAX00162754		JAX00670687		JAX00234750		JAX00162756		JAX00670692		JAX00670697		JAX00670702		JAX00670704		JAX00162759		JAX00670706		JAX00670709		JAX00670714		JAX00162764		JAX00670715		JAX00162767		JAX00670717		JAX00162769		JAX00670721		JAX00670726		JAX00670728		JAX00670729		JAX00670733		JAX00162772		JAX00670737		JAX00670740		JAX00162779		JAX00670746		JAX00670747		JAX00670749		JAX00234759		JAX00162786		JAX00670757		JAX00162789		JAX00670761		JAX00670765		JAX00234763		JAX00234764		JAX00162792		JAX00670766		JAX00670774		JAX00162795		JAX00670775		JAX00670778		JAX00162796		JAX00162797		JAX00670783		JAX00162800		JAX00670791		JAX00670800		JAX00162801		JAX00670807		JAX00670818		JAX00162808		JAX00162811		JAX00162815		JAX00670821		JAX00670826		JAX00670828		JAX00670829		JAX00234769		JAX00162818		JAX00670838		JAX00670839		JAX00670841		JAX00670842		JAX00670844		JAX00670852		JAX00162826		JAX00670856		JAX00670858		JAX00670859		JAX00670864		JAX00670870		JAX00670873		JAX00670874		JAX00670877		JAX00670879		JAX00162832		JAX00162833		JAX00670890		JAX00162834		JAX00670896		JAX00670898		JAX00670900		JAX00162836		JAX00162839		JAX00670910		JAX00670912		JAX00234776		JAX00162842		JAX00670920		JAX00670930		JAX00670931		JAX00670933		JAX00670936		JAX00670937		JAX00670941		JAX00162847		JAX00162848		JAX00670944		JAX00670947		JAX00670948		JAX00670954		JAX00234780		JAX00162850		JAX00162851		JAX00670956		JAX00162852		JAX00670962		JAX00670963		JAX00162853		JAX00670967		JAX00162855		JAX00670970		JAX00670971		JAX00670973		JAX00670979		JAX00670980		JAX00670982		JAX00162859		JAX00670990		JAX00670994		JAX00670995		JAX00670997		JAX00670999		JAX00671000		JAX00671003		JAX00671010		JAX00671011		JAX00162866		JAX00671012		JAX00671014		JAX00671015		JAX00671016		JAX00671018		JAX00162868		JAX00162873		JAX00671037		JAX00234790		JAX00162876		JAX00671040		JAX00671042		JAX00671047		JAX00671048		JAX00671049		JAX00162878		JAX00671052		JAX00162879		JAX00671059		JAX00671061		JAX00671062		JAX00234792		JAX00162882		JAX00234793		JAX00671067		JAX00671068		JAX00162885		JAX00671079		JAX00671080		JAX00671083		JAX00162891		JAX00671093		JAX00671094		JAX00671096		JAX00671097		JAX00671098		JAX00671110		JAX00234798		JAX00671113		JAX00671115		JAX00671116		JAX00671124		JAX00671126		JAX00162899		JAX00671132		JAX00671134		JAX00671136		JAX00671140		JAX00671145		JAX00671146		JAX00162903		JAX00671148		JAX00162904		JAX00671153		JAX00671158		JAX00162911		JAX00671168		JAX00162915		JAX00162918		JAX00162919		JAX00162920		JAX00234804		JAX00162923		JAX00162924		JAX00671180		JAX00162928		JAX00162929		JAX00234808		JAX00234809		JAX00671189		JAX00162932		JAX00671193		JAX00671198		JAX00671200		JAX00162936		JAX00234810		JAX00162940		JAX00162942		JAX00671207		JAX00162945		JAX00162946		JAX00671211		JAX00671215		JAX00671216		JAX00162957		JAX00162958		JAX00162962		JAX00671235		JAX00671237		JAX00162963		JAX00162964		JAX00671238		JAX00671239		JAX00162967		JAX00671245		JAX00671246		JAX00234821		JAX00671249		JAX00671251		JAX00671255		JAX00671260		JAX00671263		JAX00671264		JAX00671268		JAX00671274		JAX00671275		JAX00671281		JAX00671285		JAX00671288		JAX00162986		JAX00671293		JAX00162988		JAX00671297		JAX00671298		JAX00162989		JAX00671305		JAX00671308		JAX00234828		JAX00671313		JAX00671318		JAX00162995		JAX00671329		JAX00671331		JAX00163003		JAX00671335		JAX00163007		JAX00163011		JAX00671346		JAX00671347		JAX00671348		JAX00671350		JAX00671351		JAX00671353		JAX00671355		JAX00671358		JAX00163019		JAX00163020		JAX00671362		JAX00671364		JAX00671365		JAX00671369		JAX00671372		JAX00163027		JAX00671377		JAX00234837		JAX00671387		JAX00671391		JAX00671394		JAX00163030		JAX00671396		JAX00671399		JAX00671402		JAX00671406		JAX00234838		JAX00234839		JAX00671415		JAX00671416		JAX00234840		JAX00671419		JAX00671421		JAX00163035		JAX00671424		JAX00671425		JAX00671430		JAX00671432		JAX00163039		JAX00671436		JAX00671437		JAX00671438		JAX00163040		JAX00163041		JAX00671444		JAX00163042		JAX00671453		JAX00234843		JAX00163045		JAX00671457		JAX00671459		JAX00671461		JAX00163046		JAX00163047		JAX00163050		JAX00671463		JAX00671465		JAX00163051		JAX00671469		JAX00671475		JAX00163054		JAX00163055		JAX00671482		JAX00671492		JAX00671493		JAX00671496		JAX00163060		JAX00671503		JAX00163064		JAX00671509		JAX00671516		JAX00671518		JAX00671520		JAX00163074		JAX00671523		JAX00163076		JAX00671528		JAX00671530		JAX00671531		JAX00163077		JAX00671537		JAX00163082		JAX00163084		JAX00671542		JAX00671544		JAX00163087		JAX00671552		JAX00671554		JAX00163088		JAX00163089		JAX00671557		JAX00671558		JAX00671567		JAX00671568		JAX00671569		JAX00671570		JAX00163092		JAX00671574		JAX00671575		JAX00163095		JAX00163096		JAX00671583		JAX00671584		JAX00671586		JAX00671590		JAX00671592		JAX00163097		JAX00163098		JAX00671603		JAX00671606		JAX00671608		JAX00671612		JAX00671613		JAX00671618		JAX00671622		JAX00671624		JAX00671630		JAX00671631		JAX00671632		JAX00163107		JAX00671639		JAX00671644		JAX00163109		JAX00671655		JAX00671659		JAX00671662		JAX00163115		JAX00163116		JAX00671664		JAX00163117		JAX00163121		JAX00163132		JAX00163133		JAX00671689		JAX00163137		JAX00163141		JAX00163142		JAX00671701		JAX00671705		JAX00671707		JAX00671708		JAX00163146		JAX00671712		JAX00163149		JAX00671719		JAX00671723		JAX00671724		JAX00671725		JAX00163153		JAX00671735		JAX00671736		JAX00671739		JAX00671740		JAX00671741		JAX00671743		JAX00163161		JAX00163164		JAX00671754		JAX00671755		JAX00671757		JAX00671762		JAX00671764		JAX00671771		JAX00671773		JAX00163170		JAX00163171		JAX00163172		JAX00671784		JAX00671787		JAX00163177		JAX00163178		JAX00163179		JAX00671802		JAX00163184		JAX00163185		JAX00671805		JAX00671806		JAX00163186		JAX00163187		JAX00671808		JAX00163189		JAX00671815		JAX00671816		JAX00671819		JAX00671820		JAX00163195		JAX00671826		JAX00671827		JAX00163197		JAX00671828		JAX00163198		JAX00163199		JAX00163203		JAX00671838		JAX00163204		JAX00671840		JAX00671851		JAX00163208		JAX00671855		JAX00163210		JAX00671860		JAX00671862		JAX00163217		JAX00163218		JAX00671870		JAX00671871		JAX00671872		JAX00671874		JAX00671879		JAX00163228		JAX00671900		JAX00163231		JAX00671904		JAX00671914		JAX00671917		JAX00163234		JAX00671923		JAX00671928		JAX00671930		JAX00163240		JAX00671936		JAX00163245		JAX00671938		JAX00163255		JAX00163256		JAX00163257		JAX00671946		JAX00671949		JAX00163260		JAX00671953		JAX00671959		JAX00163261		JAX00163263		JAX00671963		JAX00671967		JAX00671969		JAX00163265		JAX00671987		JAX00671997		JAX00671999		JAX00672002		JAX00163270		JAX00163271		JAX00163273		JAX00163274		JAX00163276		JAX00672013		JAX00672015		JAX00163279		JAX00672023		JAX00672028		JAX00672029		JAX00672030		JAX00163282		JAX00163284		JAX00672038		JAX00672039		JAX00163289		JAX00163291		JAX00163292		JAX00163293		JAX00672063		JAX00672067		JAX00163296		JAX00672078		JAX00163306		JAX00672081		JAX00163308		JAX00672083		JAX00672084		JAX00672088		JAX00672091		JAX00163310		JAX00163311		JAX00672094		JAX00163313		JAX00672121		JAX00672126		JAX00672128		JAX00163324		JAX00163325		JAX00672129		JAX00672130		JAX00672132		JAX00163327		JAX00163329		JAX00163330		JAX00163331		JAX00672137		JAX00672139		JAX00672141		JAX00163333		JAX00163336		JAX00672148		JAX00672150		JAX00672153		JAX00163339		JAX00163340		JAX00672157		JAX00672161		JAX00163342		JAX00163343		JAX00672165		JAX00672169		JAX00163346		JAX00672170		JAX00163350		JAX00672171		JAX00163352		JAX00163353		JAX00163357		JAX00672185		JAX00163362		JAX00672195		JAX00163363		JAX00672200		JAX00672203		JAX00163367		JAX00672215		JAX00234873		JAX00234874		JAX00672218		JAX00672222		JAX00672223		JAX00672227		JAX00672228		JAX00672229		JAX00163378		JAX00163380		JAX00672233		JAX00672234		JAX00163381		JAX00672244		JAX00163384		JAX00672246		JAX00163386		JAX00672248		JAX00672252		JAX00672253		JAX00672256		JAX00234877		JAX00672257		JAX00672258		JAX00163390		JAX00163392		JAX00672261		JAX00672263		JAX00163395		JAX00672265		JAX00163397		JAX00672268		JAX00163399		JAX00163400		JAX00672274		JAX00672279		JAX00672280		JAX00163402		JAX00163406		JAX00672290		JAX00672292		JAX00163413		JAX00672297		JAX00672300		JAX00672302		JAX00163418		JAX00234883		JAX00672313		JAX00672321		JAX00163426		JAX00163429		JAX00163430		JAX00672327		JAX00672330		JAX00163432		JAX00163433		JAX00672336		JAX00672337		JAX00672338		JAX00163437		JAX00672343		JAX00163439		JAX00672349		JAX00163440		JAX00672350		JAX00672351		JAX00672357		JAX00672360		JAX00672362		JAX00672365		JAX00672367		JAX00163451		JAX00672374		JAX00672380		JAX00672382		JAX00672383		JAX00672385		JAX00163454		JAX00672386		JAX00163456		JAX00163457		JAX00163458		JAX00672394		JAX00672396		JAX00234894		JAX00163466		JAX00672401		JAX00672403		JAX00672404		JAX00672405		JAX00672406		JAX00672407		JAX00672415		JAX00163477		JAX00672419		JAX00672420		JAX00672433		JAX00163486		JAX00163488		JAX00672439		JAX00672444		JAX00672445		JAX00672447		JAX00163489		JAX00163492		JAX00672451		JAX00163495		JAX00163496		JAX00234902		JAX00234903		JAX00234904		JAX00672460		JAX00672462		JAX00672465		JAX00163498		JAX00163499		JAX00672467		JAX00234905		JAX00672469		JAX00672471		JAX00672474		JAX00672476		JAX00163509		JAX00672483		JAX00672484		JAX00163511		JAX00672486		JAX00672488		JAX00672490		JAX00672493		JAX00672494		JAX00672500		JAX00672504		JAX00163521		JAX00672506		JAX00672508		JAX00672511		JAX00672518		JAX00163525		JAX00163527		JAX00672528		JAX00190332		JAX00163531		JAX00163533		JAX00163534		JAX00672540		JAX00672541		JAX00163537		JAX00163538		JAX00672546		JAX00672550		JAX00672554		JAX00672557		JAX00672558		JAX00672559		JAX00672562		JAX00672565		JAX00163543		JAX00672568		JAX00163545		JAX00163546		JAX00672582		JAX00672584		JAX00672587		JAX00672588		JAX00672589		JAX00163549		JAX00672590		JAX00672591		JAX00672594		JAX00163550		JAX00672599		JAX00672600		JAX00163552		JAX00672609		JAX00672610		JAX00672616		JAX00672620		JAX00163560		JAX00672627		JAX00672632		JAX00672633		JAX00672638		JAX00672639		JAX00672640		JAX00672642		JAX00163565		JAX00672645		JAX00672648		JAX00672649		JAX00672651		JAX00672654		JAX00672656		JAX00163571		JAX00672658		JAX00163573		JAX00672661		JAX00672663		JAX00672664		JAX00672669		JAX00672671		JAX00672673		JAX00672674		JAX00672683		JAX00672687		JAX00672692		JAX00672699		JAX00672702		JAX00672703		JAX00672706		JAX00672710		JAX00163593		JAX00672712		JAX00672718		JAX00234939		JAX00163597		JAX00672720		JAX00672721		JAX00163599		JAX00163600		JAX00163601		JAX00163603		JAX00672733		JAX00163609		JAX00163623		JAX00234948		JAX00163626		JAX00672764		JAX00672767		JAX00672768		JAX00672769		JAX00672770		JAX00672774		JAX00672777		JAX00163631		JAX00672784		JAX00672785		JAX00672787		JAX00672790		JAX00672791		JAX00672792		JAX00163638		JAX00163640		JAX00234955		JAX00672797		JAX00672802		JAX00163644		JAX00672805		JAX00163645		JAX00672812		JAX00163649		JAX00672819		JAX00672822		JAX00234959		JAX00672825		JAX00672829		JAX00672834		JAX00672835		JAX00672837		JAX00672842		JAX00163657		JAX00163659		JAX00672846		JAX00163661		JAX00234961		JAX00234963		JAX00672852		JAX00672869		JAX00672870		JAX00672881		JAX00672882		JAX00672883		JAX00163676		JAX00163677		JAX00672905		JAX00163679		JAX00672911		JAX00672920		JAX00672921		JAX00163680		JAX00672922		JAX00672924		JAX00672928		JAX00234971		JAX00672931		JAX00163686		JAX00163687		JAX00672936		JAX00672940		JAX00672945		JAX00163696		JAX00163697		JAX00163698		JAX00672962		JAX00672971		JAX00672978		JAX00672980		JAX00672983		JAX00672984		JAX00163705		JAX00163706		JAX00672985		JAX00672987		JAX00672988		JAX00673000		JAX00673003		JAX00673004		JAX00163712		JAX00673008		JAX00673011		JAX00673016		JAX00673019		JAX00673022		JAX00163719		JAX00673039		JAX00673041		JAX00673042		JAX00673044		JAX00673045		JAX00673048		JAX00673049		JAX00163724		JAX00163725		JAX00163726		JAX00673056		JAX00673070		JAX00673071		JAX00673072		JAX00673076		JAX00673077		JAX00673082		JAX00673083		JAX00673084		JAX00673085		JAX00163733		JAX00673088		JAX00673093		JAX00163734		JAX00673098		JAX00673114		JAX00673115		JAX00163741		JAX00673118		JAX00673126		JAX00673130		JAX00673140		JAX00163748		JAX00163749		JAX00673144		JAX00234993		JAX00163750		JAX00673150		JAX00673152		JAX00673156		JAX00673159		JAX00163753		JAX00673162		JAX00163754		JAX00673163		JAX00673165		JAX00673166		JAX00673167		JAX00673168		JAX00673170		JAX00163758		JAX00673173		JAX00673178		JAX00673188		JAX00673190		JAX00673191		JAX00673198		JAX00673199		JAX00673201		JAX00673203		JAX00673204		JAX00673207		JAX00673209		JAX00163762		JAX00673213		JAX00673214		JAX00673215		JAX00673217		JAX00163764		JAX00673220		JAX00673225		JAX00163766		JAX00673231		JAX00673232		JAX00673234		JAX00673237		JAX00673247		JAX00673252		JAX00673258		JAX00673261		JAX00673264		JAX00673268		JAX00673272		JAX00673275		JAX00673280		JAX00673281		JAX00673288		JAX00234999		JAX00673294		JAX00673297		JAX00673300		JAX00673311		JAX00673322		JAX00163781		JAX00673323		JAX00673326		JAX00673328		JAX00673329		JAX00673332		JAX00673341		JAX00163783		JAX00673344		JAX00235005		JAX00673352		JAX00673353		JAX00673357		JAX00673364		JAX00673369		JAX00163789		JAX00673371		JAX00673373		JAX00673376		JAX00673377		JAX00163794		JAX00673378		JAX00673382		JAX00163798		JAX00673390		JAX00673392		JAX00673394		JAX00673395		JAX00673399		JAX00673404		JAX00163802		JAX00673409		JAX00673413		JAX00673417		JAX00673419		JAX00163807		JAX00673423		JAX00673426		JAX00673428		JAX00673439		JAX00163810		JAX00673440		JAX00673444		JAX00673445		JAX00673449		JAX00673450		JAX00163813		JAX00163814		JAX00163815		JAX00673455		JAX00673459		JAX00163817		JAX00673461		JAX00673464		JAX00673466		JAX00673469		JAX00163824		JAX00673475		JAX00673478		JAX00673485		JAX00673488		JAX00673492		JAX00673494		JAX00673496		JAX00673502		JAX00673503		JAX00673507		JAX00673509		JAX00163836		JAX00673515		JAX00673522		JAX00673523		JAX00673528		JAX00235017		JAX00673541		JAX00163843		JAX00163844		JAX00673546		JAX00673548		JAX00673550		JAX00673554		JAX00673556		JAX00673557		JAX00163846		JAX00163847		JAX00673559		JAX00673566		JAX00673572		JAX00673574		JAX00235022		JAX00673581		JAX00163858		JAX00673584		JAX00163859		JAX00673585		JAX00163860		JAX00163862		JAX00673588		JAX00163863		JAX00673592		JAX00673596		JAX00673600		JAX00673602		JAX00673603		JAX00235029		JAX00673605		JAX00163870		JAX00673608		JAX00673609		JAX00163875		JAX00673612		JAX00673613		JAX00673615		JAX00673617		JAX00673618		JAX00163877		JAX00673621		JAX00163882		JAX00673633		JAX00673638		JAX00163890		JAX00673644		JAX00673645		JAX00163894		JAX00673649		JAX00673651		JAX00163897		JAX00673653		JAX00673655		JAX00163899		JAX00673657		JAX00673658		JAX00163903		JAX00163904		JAX00163905		JAX00673671		JAX00673677		JAX00673679		JAX00673680		JAX00673682		JAX00163912		JAX00163914		JAX00163915		JAX00673700		JAX00673701		JAX00673705		JAX00673708		JAX00673710		JAX00673715		JAX00163922		JAX00163923		JAX00163925		JAX00673724		JAX00673727		JAX00673729		JAX00673730		JAX00163931		JAX00163932		JAX00673736		JAX00673741		JAX00163935		JAX00673742		JAX00673743		JAX00163936		JAX00673750		JAX00673756		JAX00673757		JAX00673758		JAX00673760		JAX00673764		JAX00673766		JAX00673767		JAX00673771		JAX00673774		JAX00673775		JAX00673776		JAX00673778		JAX00673781		JAX00673785		JAX00673788		JAX00673789		JAX00673794		JAX00673797		JAX00673808		JAX00163957		JAX00673811		JAX00673812		JAX00673813		JAX00673815		JAX00673816		JAX00673817		JAX00673837		JAX00673839		JAX00673840		JAX00673843		JAX00673847		JAX00163976		JAX00163978		JAX00673861		JAX00673865		JAX00673866		JAX00163982		JAX00673869		JAX00673871		JAX00673872		JAX00673874		JAX00673876		JAX00673879		JAX00673881		JAX00673883		JAX00673884		JAX00163984		JAX00163986		JAX00673887		JAX00673888		JAX00673890		JAX00163990		JAX00673892		JAX00673893		JAX00673895		JAX00673896		JAX00163991		JAX00673897		JAX00673899		JAX00673903		JAX00163993		JAX00673907		JAX00163998		JAX00163999		JAX00673917		JAX00673920		JAX00673924		JAX00673931		JAX00673933		JAX00673935		JAX00673941		JAX00673944		JAX00673949		JAX00673951		JAX00673953		JAX00673954		JAX00673959		JAX00673960		JAX00164007		JAX00164010		JAX00164012		JAX00673968		JAX00673970		JAX00673972		JAX00164013		JAX00164015		JAX00673974		JAX00190343		JAX00673982		JAX00164019		JAX00673983		JAX00673985		JAX00673987		JAX00673988		JAX00673989		JAX00164024		JAX00673990		JAX00673991		JAX00673994		JAX00164028		JAX00164029		JAX00673995		JAX00164030		JAX00673996		JAX00674001		JAX00674003		JAX00674005		JAX00164033		JAX00674006		JAX00674007		JAX00674008		JAX00164035		JAX00674010		JAX00674012		JAX00674013		JAX00164037		JAX00164038		JAX00164039		JAX00674018		JAX00164040		JAX00164042		JAX00674025		JAX00164047		JAX00674034		JAX00674035		JAX00164048		JAX00674037		JAX00164049		JAX00164050		JAX00164051		JAX00674039		JAX00674043		JAX00164052		JAX00674048		JAX00164054		JAX00674054		JAX00674055		JAX00164057		JAX00674069		JAX00674070		JAX00164059		JAX00164063		JAX00674078		JAX00164065		JAX00674079		JAX00674082		JAX00674086		JAX00674088		JAX00164071		JAX00674090		JAX00674091		JAX00674094		JAX00164074		JAX00164075		JAX00674096		JAX00674098		JAX00674102		JAX00674104		JAX00674105		JAX00164079		JAX00674107		JAX00674108		JAX00674109		JAX00164081		JAX00164082		JAX00674112		JAX00674113		JAX00674114		JAX00164086		JAX00674122		JAX00164088		JAX00164089		JAX00674123		JAX00164093		JAX00674128		JAX00674133		JAX00164097		JAX00164099		JAX00674145		JAX00164100		JAX00164102		JAX00164104		JAX00190346		JAX00674162		JAX00674158		JAX00674157		JAX00674155		JAX00674154		JAX00164106		JAX00164115		JAX00674173		JAX00674177		JAX00674180		JAX00164126		JAX00674182		JAX00674183		JAX00164127		JAX00674187		JAX00674188		JAX00674189		JAX00164129		JAX00674192		JAX00164131		JAX00164132		JAX00164133		JAX00674199		JAX00674201		JAX00164134		JAX00674203		JAX00164136		JAX00674205		JAX00674206		JAX00674212		JAX00164140		JAX00164141		JAX00674216		JAX00674217		JAX00164143		JAX00164144		JAX00164145		JAX00674225		JAX00674226		JAX00674229		JAX00674233		JAX00674235		JAX00164151		JAX00164152		JAX00164153		JAX00674244		JAX00164155		JAX00674246		JAX00164156		JAX00164159		JAX00674248		JAX00674249		JAX00674250		JAX00674252		JAX00164162		JAX00164167		JAX00674275		JAX00674292		JAX00674295		JAX00674296		JAX00164175		JAX00674301		JAX00164177		JAX00674305		JAX00164179		JAX00674309		JAX00674312		JAX00674314		JAX00164181		JAX00164183		JAX00674319		JAX00674323		JAX00674325		JAX00164186		JAX00674335		JAX00674339		JAX00674352		JAX00164195		JAX00674357		JAX00674362		JAX00674363		JAX00674371		JAX00674373		JAX00164203		JAX00164204		JAX00674377		JAX00674378		JAX00674380		JAX00164211		JAX00164213		JAX00674391		JAX00674397		JAX00674398		JAX00164217		JAX00674410		JAX00674411		JAX00674412		JAX00674417		JAX00674429		JAX00674430		JAX00164223		JAX00164224		JAX00674440		JAX00164226		JAX00164227		JAX00674442		JAX00164231		JAX00674451		JAX00164233		JAX00674455		JAX00674456		JAX00164236		JAX00164237		JAX00674469		JAX00164239		JAX00674479		JAX00674480		JAX00164244		JAX00674493		JAX00674494		JAX00674495		JAX00674496		JAX00674500		JAX00674501		JAX00164249		JAX00674503		JAX00164251		JAX00674506		JAX00674510		JAX00674512		JAX00674513		JAX00164253		JAX00674517		JAX00674519		JAX00164258		JAX00164259		JAX00674523		JAX00674525		JAX00674527		JAX00674529		JAX00674533		JAX00674535		JAX00164270		JAX00674545		JAX00164272		JAX00674549		JAX00674553		JAX00164277		JAX00674555		JAX00164278		JAX00164279		JAX00190349		JAX00164280		JAX00164281		JAX00674563		JAX00164285		JAX00674573		JAX00674575		JAX00674579		JAX00674580		JAX00164293		JAX00674584		JAX00674585		JAX00674586		JAX00164297		JAX00674589		JAX00674591		JAX00164298		JAX00674600		JAX00164303		JAX00674603		JAX00674605		JAX00674606		JAX00674610		JAX00164305		JAX00674612		JAX00674614		JAX00674615		JAX00674617		JAX00674622		JAX00674624		JAX00674628		JAX00164313		JAX00674635		JAX00164315		JAX00674636		JAX00164317		JAX00674640		JAX00674641		JAX00674642		JAX00674655		JAX00674656		JAX00674657		JAX00674658		JAX00164322		JAX00164323		JAX00164325		JAX00674664		JAX00674669		JAX00674671		JAX00164328		JAX00674674		JAX00674675		JAX00164329		JAX00164330		JAX00164334		JAX00674686		JAX00674689		JAX00164339		JAX00674698		JAX00674700		JAX00674704		JAX00674705		JAX00674706		JAX00164346		JAX00674708		JAX00674710		JAX00164351		JAX00674721		JAX00164357		JAX00674730		JAX00164358		JAX00674738		JAX00674740		JAX00674741		JAX00674742		JAX00235097		JAX00164363		JAX00164364		JAX00674755		JAX00674756		JAX00674757		JAX00164367		JAX00674767		JAX00674770		JAX00674773		JAX00674786		JAX00674787		JAX00164382		JAX00164383		JAX00674791		JAX00674794		JAX00674795		JAX00674807		JAX00674809		JAX00164388		JAX00674816		JAX00164389		JAX00674825		JAX00674831		JAX00674832		JAX00164394		JAX00674835		JAX00674836		JAX00674838		JAX00674842		JAX00674844		JAX00674847		JAX00164401		JAX00674850		JAX00674852		JAX00674854		JAX00674859		JAX00674861		JAX00674862		JAX00674865		JAX00674867		JAX00164412		JAX00164413		JAX00164414		JAX00164416		JAX00674871		JAX00674873		JAX00164419		JAX00674879		JAX00674881		JAX00674883		JAX00674890		JAX00674897		JAX00674898		JAX00674900		JAX00235123		JAX00674911		JAX00674913		JAX00674914		JAX00164431		JAX00674916		JAX00164434		JAX00674922		JAX00674925		JAX00235126		JAX00164436		JAX00674927		JAX00164439		JAX00674930		JAX00674931		JAX00674937		JAX00674943		JAX00674945		JAX00164442		JAX00674948		JAX00674949		JAX00674951		JAX00674957		JAX00164443		JAX00674966		JAX00674967		JAX00164444		JAX00674968		JAX00164445		JAX00235129		JAX00674971		JAX00164448		JAX00674985		JAX00674992		JAX00164454		JAX00674998		JAX00164456		JAX00675003		JAX00164457		JAX00164459		JAX00675015		JAX00675018		JAX00675027		JAX00675031		JAX00675035		JAX00675036		JAX00164471		JAX00675038		JAX00164472		JAX00675042		JAX00164473		JAX00164475		JAX00675046		JAX00164477		JAX00675050		JAX00235140		JAX00675059		JAX00164482		JAX00675066		JAX00675071		JAX00675073		JAX00675076		JAX00164486		JAX00675079		JAX00675080		JAX00675083		JAX00164487		JAX00675093		JAX00675098		JAX00675107		JAX00164490		JAX00675114		JAX00675115		JAX00675118		JAX00675120		JAX00675122		JAX00675137		JAX00675144		JAX00675147		JAX00675148		JAX00675149		JAX00675150		JAX00675151		JAX00675153		JAX00675154		JAX00675156		JAX00675159		JAX00164504		JAX00675168		JAX00164506		JAX00675176		JAX00164509		JAX00675183		JAX00675185		JAX00675186		JAX00675187		JAX00675188		JAX00164511		JAX00675202		JAX00675209		JAX00675210		JAX00675212		JAX00675213		JAX00675218		JAX00675220		JAX00675222		JAX00164520		JAX00675223		JAX00164522		JAX00675224		JAX00675225		JAX00675227		JAX00675234		JAX00675240		JAX00675243		JAX00675246		JAX00164530		JAX00675250		JAX00675251		JAX00675252		JAX00675254		JAX00675257		JAX00675259		JAX00675260		JAX00675261		JAX00675262		JAX00675267		JAX00164537		JAX00164538		JAX00164539		JAX00675273		JAX00675274		JAX00675277		JAX00675289		JAX00164543		JAX00675294		JAX00675295		JAX00675296		JAX00675307		JAX00164547		JAX00675309		JAX00675315		JAX00164552		JAX00675322		JAX00675325		JAX00675329		JAX00675330		JAX00164556		JAX00675337		JAX00675342		JAX00675344		JAX00675347		JAX00164558		JAX00675352		JAX00675354		JAX00675355		JAX00675361		JAX00675366		JAX00675367		JAX00164559		JAX00675369		JAX00164565		JAX00675374		JAX00675375		JAX00164567		JAX00675387		JAX00164568		JAX00164570		JAX00675396		JAX00675397		JAX00675398		JAX00164574		JAX00675401		JAX00675407		JAX00675408		JAX00164576		JAX00675415		JAX00164579		JAX00675421		JAX00675428		JAX00675430		JAX00164584		JAX00675440		JAX00675455		JAX00164588		JAX00164590		JAX00675458		JAX00675460		JAX00675461		JAX00675464		JAX00675467		JAX00675469		JAX00675471		JAX00675472		JAX00675474		JAX00675478		JAX00675485		JAX00675488		JAX00675489		JAX00675490		JAX00164599		JAX00675493		JAX00675495		JAX00675496		JAX00675498		JAX00164601		JAX00675502		JAX00164606		JAX00675510		JAX00675511		JAX00675512		JAX00164607		JAX00164608		JAX00675515		JAX00675518		JAX00675521		JAX00675522		JAX00675523		JAX00675524		JAX00675526		JAX00675530		JAX00164610		JAX00164612		JAX00164616		JAX00675546		JAX00675557		JAX00675565		JAX00675567		JAX00675569		JAX00675571		JAX00164623		JAX00675572		JAX00675573		JAX00675577		JAX00164625		JAX00164627		JAX00675581		JAX00164629		JAX00675585		JAX00675588		JAX00675589		JAX00675590		JAX00675595		JAX00675597		JAX00164633		JAX00675608		JAX00675610		JAX00164635		JAX00675621		JAX00675627		JAX00675631		JAX00164637		JAX00164638		JAX00675635		JAX00675638		JAX00675639		JAX00164641		JAX00164642		JAX00675647		JAX00675658		JAX00675660		JAX00675663		JAX00675672		JAX00164649		JAX00675685		JAX00675686		JAX00675689		JAX00675691		JAX00675692		JAX00675700		JAX00164656		JAX00675702		JAX00675703		JAX00675707		JAX00675708		JAX00675709		JAX00675713		JAX00675718		JAX00675723		JAX00675724		JAX00675726		JAX00164664		JAX00675731		JAX00675739		JAX00675743		JAX00675748		JAX00675751		JAX00675753		JAX00675755		JAX00675756		JAX00164667		JAX00675761		JAX00675764		JAX00675767		JAX00675772		JAX00675775		JAX00675780		JAX00675782		JAX00675783		JAX00675789		JAX00164674		JAX00164675		JAX00675794		JAX00164676		JAX00675797		JAX00675807		JAX00164681		JAX00675820		JAX00675821		JAX00675822		JAX00164682		JAX00164683		JAX00164684		JAX00164686		JAX00675835		JAX00675838		JAX00675841		JAX00675842		JAX00675844		JAX00675845		JAX00164689		JAX00675850		JAX00164695		JAX00675864		JAX00675865		JAX00675866		JAX00164697		JAX00675874		JAX00675875		JAX00675876		JAX00164698		JAX00675879		JAX00675880		JAX00675881		JAX00164699		JAX00164700		JAX00675884		JAX00675888		JAX00675889		JAX00675893		JAX00164706		JAX00164707		JAX00164708		JAX00675901		JAX00675904		JAX00164711		JAX00675908		JAX00164712		JAX00675911		JAX00675912		JAX00675915		JAX00675916		JAX00675917		JAX00164715		JAX00164718		JAX00675929		JAX00675931		JAX00164719		JAX00675936		JAX00675946		JAX00675953		JAX00675954		JAX00675955		JAX00164723		JAX00164724		JAX00675966		JAX00164729		JAX00164732		JAX00675973		JAX00675977		JAX00164734		JAX00164735		JAX00675980		JAX00675981		JAX00675984		JAX00164737		JAX00164738		JAX00675992		JAX00675994		JAX00675995		JAX00164739		JAX00675997		JAX00675998		JAX00676001		JAX00164743		JAX00676002		JAX00164744		JAX00676006		JAX00676007		JAX00676023		JAX00676024		JAX00676026		JAX00676028		JAX00676029		JAX00676031		JAX00676032		JAX00676037		JAX00676039		JAX00676040		JAX00164748		JAX00676044		JAX00676048		JAX00676049		JAX00676050		JAX00164754		JAX00676059		JAX00676060		JAX00676061		JAX00676063		JAX00164758		JAX00676065		JAX00676067		JAX00676069		JAX00676072		JAX00676078		JAX00676080		JAX00676081		JAX00676087		JAX00676088		JAX00676090		JAX00676095		JAX00676100		JAX00676102		JAX00676106		JAX00676111		JAX00676112		JAX00676115		JAX00164768		JAX00676126		JAX00676129		JAX00676131		JAX00676133		JAX00164769		JAX00676145		JAX00676146		JAX00676148		JAX00676149		JAX00676151		JAX00190362		JAX00676154		JAX00676155		JAX00676156		JAX00676167		JAX00676168		JAX00676169		JAX00676170		JAX00676175		JAX00676176		JAX00164773		JAX00676177		JAX00676178		JAX00164775		JAX00676181		JAX00676182		JAX00164777		JAX00676195		JAX00676198		JAX00676200		JAX00676203		JAX00676207		JAX00676211		JAX00164781		JAX00164782		JAX00164783		JAX00676215		JAX00676222		JAX00676223		JAX00164785		JAX00676224		JAX00676230		JAX00676236		JAX00676245		JAX00164790		JAX00676250		JAX00676251		JAX00676252		JAX00676253		JAX00676254		JAX00676259		JAX00164796		JAX00164797		JAX00164798		JAX00676264		JAX00676267		JAX00164799		JAX00676279		JAX00164802		JAX00676288		JAX00676292		JAX00164807		JAX00676293		JAX00676295		JAX00676297		JAX00676298		JAX00676299		JAX00676301		JAX00676302		JAX00164809		JAX00676311		JAX00676312		JAX00676314		JAX00164815		JAX00676323		JAX00676325		JAX00676328		JAX00676329		JAX00676332		JAX00164817		JAX00164818		JAX00164819		JAX00676333		JAX00676335		JAX00676337		JAX00676339		JAX00676341		JAX00676342		JAX00676348		JAX00676350		JAX00164821		JAX00676356		JAX00676358		JAX00676366		JAX00676367		JAX00676371		JAX00676375		JAX00164825		JAX00676379		JAX00676381		JAX00164826		JAX00676391		JAX00676392		JAX00676393		JAX00164828		JAX00164829		JAX00676400		JAX00676401		JAX00676407		JAX00676409		JAX00676413		JAX00676423		JAX00676425		JAX00676428		JAX00676430		JAX00676433		JAX00676434		JAX00676437		JAX00676443		JAX00676444		JAX00676448		JAX00676452		JAX00676454		JAX00676456		JAX00676459		JAX00676460		JAX00676462		JAX00676471		JAX00676476		JAX00164839		JAX00676490		JAX00676491		JAX00676494		JAX00164841		JAX00676495		JAX00676499		JAX00676502		JAX00676506		JAX00676512		JAX00676516		JAX00676518		JAX00676524		JAX00676525		JAX00676532		JAX00676535		JAX00676542		JAX00676545		JAX00164853		JAX00164854		JAX00676547		JAX00676550		JAX00676551		JAX00676552		JAX00676554		JAX00676556		JAX00676557		JAX00164856		JAX00676565		JAX00676569		JAX00676570		JAX00676571		JAX00676572		JAX00676575		JAX00676584		JAX00164859		JAX00676587		JAX00164860		JAX00676590		JAX00676591		JAX00164862		JAX00676596		JAX00164864		JAX00676598		JAX00676602		JAX00676603		JAX00676611		JAX00676613		JAX00676614		JAX00676618		JAX00164867		JAX00676625		JAX00676626		JAX00676627		JAX00164869		JAX00676633		JAX00676642		JAX00676643		JAX00676645		JAX00676649		JAX00164874		JAX00676655		JAX00676662		JAX00164877		JAX00164878		JAX00676671		JAX00676677		JAX00676678		JAX00676679		JAX00164882		JAX00676689		JAX00164884		JAX00164885		JAX00676695		JAX00164886		JAX00164889		JAX00164890		JAX00676716		JAX00676722		JAX00676729		JAX00164896		JAX00676732		JAX00676734		JAX00676736		JAX00676737		JAX00235173		JAX00676738		JAX00676739		JAX00676740		JAX00676743		JAX00676752		JAX00676753		JAX00164901		JAX00676754		JAX00676756		JAX00676761		JAX00676762		JAX00676766		JAX00676771		JAX00164907		JAX00676773		JAX00164910		JAX00164911		JAX00676779		JAX00676781		JAX00676786		JAX00676791		JAX00676792		JAX00676794		JAX00235177		JAX00676800		JAX00676801		JAX00676808		JAX00676809		JAX00676810		JAX00676811		JAX00676818		JAX00676824		JAX00164919		JAX00676835		JAX00164922		JAX00676838		JAX00676840		JAX00164924		JAX00676844		JAX00164925		JAX00676851		JAX00676853		JAX00676855		JAX00676858		JAX00676867		JAX00235183		JAX00235185		JAX00676877		JAX00676879		JAX00164931		JAX00676882		JAX00164932		JAX00676890		JAX00676894		JAX00164937		JAX00676901		JAX00676902		JAX00676904		JAX00676907		JAX00676909		JAX00676910		JAX00164941		JAX00676912		JAX00676913		JAX00164942		JAX00164943		JAX00164944		JAX00676920		JAX00676922		JAX00676928		JAX00676933		JAX00676936		JAX00164949		JAX00676937		JAX00676941		JAX00676944		JAX00676945		JAX00676948		JAX00676956		JAX00676958		JAX00164957		JAX00164959		JAX00164960		JAX00676965		JAX00164961		JAX00164963		JAX00676968		JAX00676969		JAX00676971		JAX00676981		JAX00676982		JAX00676992		JAX00676993		JAX00676998		JAX00676999		JAX00677013		JAX00164978		JAX00677021		JAX00677024		JAX00677027		JAX00677028		JAX00677031		JAX00677032		JAX00677036		JAX00677037		JAX00677040		JAX00677044		JAX00164985		JAX00677052		JAX00164986		JAX00677056		JAX00677062		JAX00677064		JAX00164989		JAX00235199		JAX00235200		JAX00677075		JAX00677078		JAX00677081		JAX00235202		JAX00164998		JAX00677086		JAX00677092		JAX00677096		JAX00165003		JAX00165004		JAX00677106		JAX00677107		JAX00235206		JAX00165006		JAX00165009		JAX00677117		JAX00677118		JAX00165013		JAX00677129		JAX00677130		JAX00677134		JAX00677136		JAX00165017		JAX00677141		JAX00677145		JAX00677148		JAX00677150		JAX00235210		JAX00165023		JAX00190371		JAX00677156		JAX00677167		JAX00165028		JAX00677168		JAX00677178		JAX00677179		JAX00677186		JAX00677189		JAX00677191		JAX00165033		JAX00165035		JAX00677193		JAX00677194		JAX00677195		JAX00677198		JAX00677200		JAX00677201		JAX00165039		JAX00677203		JAX00165041		JAX00165045		JAX00677213		JAX00677214		JAX00677225		JAX00677231		JAX00677232		JAX00677235		JAX00235219		JAX00235221		JAX00677244		JAX00165053		JAX00677257		JAX00165055		JAX00677262		JAX00677263		JAX00677270		JAX00165060		JAX00165062		JAX00677288		JAX00677301		JAX00165066		JAX00677307		JAX00165068		JAX00165069		JAX00677321		JAX00165071		JAX00677328		JAX00677330		JAX00677336		JAX00677338		JAX00677341		JAX00235230		JAX00677350		JAX00677351		JAX00677358		JAX00677364		JAX00677371		JAX00677383		JAX00677384		JAX00165084		JAX00677390		JAX00677391		JAX00677395		JAX00677397		JAX00677402		JAX00165089		JAX00677404		JAX00677406		JAX00677409		JAX00677410		JAX00677411		JAX00677415		JAX00165094		JAX00677418		JAX00165096		JAX00677426		JAX00235234		JAX00677437		JAX00677444		JAX00677447		JAX00677449		JAX00677453		JAX00677454		JAX00677455		JAX00165110		JAX00235240		JAX00677464		JAX00165111		JAX00677468		JAX00165113		JAX00677473		JAX00165114		JAX00677480		JAX00677481		JAX00677482		JAX00677484		JAX00677488		JAX00677489		JAX00677490		JAX00677495		JAX00677497		JAX00677498		JAX00165117		JAX00677502		JAX00165118		JAX00677509		JAX00677514		JAX00677517		JAX00235243		JAX00677529		JAX00677532		JAX00677535		JAX00677539		JAX00677551		JAX00677557		JAX00165128		JAX00677559		JAX00677565		JAX00677574		JAX00165136		JAX00677575		JAX00677578		JAX00677581		JAX00677584		JAX00677593		JAX00677596		JAX00165145		JAX00677604		JAX00677605		JAX00677611		JAX00677612		JAX00677619		JAX00165147		JAX00165148		JAX00677620		JAX00677624		JAX00165152		JAX00677625		JAX00677627		JAX00677629		JAX00677632		JAX00165153		JAX00165158		JAX00165159		JAX00677635		JAX00677657		JAX00677658		JAX00677659		JAX00677662		JAX00165162		JAX00165163		JAX00677665		JAX00677667		JAX00677675		JAX00165165		JAX00677676		JAX00677685		JAX00677691		JAX00165170		JAX00165172		JAX00235257		JAX00165176		JAX00677703		JAX00677708		JAX00677709		JAX00677714		JAX00165177		JAX00677716		JAX00165178		JAX00235258		JAX00677719		JAX00677725		JAX00677727		JAX00677730		JAX00677740		JAX00677743		JAX00165186		JAX00165187		JAX00677747		JAX00677748		JAX00677749		JAX00677751		JAX00677753		JAX00165192		JAX00165193		JAX00677767		JAX00165198		JAX00165200		JAX00677771		JAX00677773		JAX00677774		JAX00677776		JAX00677777		JAX00677779		JAX00677791		JAX00235267		JAX00235268		JAX00165202		JAX00165204		JAX00165205		JAX00677804		JAX00677807		JAX00677808		JAX00677812		JAX00677814		JAX00677817		JAX00165207		JAX00165208		JAX00235270		JAX00165210		JAX00677832		JAX00677833		JAX00677834		JAX00677838		JAX00677839		JAX00677841		JAX00677842		JAX00677845		JAX00677847		JAX00165216		JAX00677852		JAX00677857		JAX00677860		JAX00677863		JAX00677868		JAX00677870		JAX00677872		JAX00677874		JAX00165226		JAX00165227		JAX00677878		JAX00677882		JAX00677883		JAX00677886		JAX00677891		JAX00165229		JAX00677893		JAX00235276		JAX00677899		JAX00165233		JAX00677902		JAX00165235		JAX00677907		JAX00677910		JAX00677911		JAX00677914		JAX00677916		JAX00677918		JAX00677919		JAX00677925		JAX00165244		JAX00677927		JAX00165245		JAX00677929		JAX00677930		JAX00165248		JAX00677934		JAX00677947		JAX00190378		JAX00165259		JAX00235288		JAX00235289		JAX00677956		JAX00165265		JAX00165266		JAX00677960		JAX00165269		JAX00677961		JAX00677964		JAX00165270		JAX00165273		JAX00165274		JAX00677970		JAX00165278		JAX00677972		JAX00165279		JAX00677976		JAX00677980		JAX00165281		JAX00677982		JAX00165284		JAX00677989		JAX00677994		JAX00677995		JAX00678007		JAX00165297		JAX00165298		JAX00165299		JAX00678013		JAX00678016		JAX00165300		JAX00678020		JAX00678021		JAX00165303		JAX00678025		JAX00165306		JAX00678036		JAX00165310		JAX00235299		JAX00235301		JAX00165312		JAX00678041		JAX00678045		JAX00678046		JAX00678051		JAX00678054		JAX00678057		JAX00678058		JAX00678060		JAX00678061		JAX00165322		JAX00678062		JAX00678066		JAX00678067		JAX00678070		JAX00165324		JAX00165330		JAX00678077		JAX00678079		JAX00678080		JAX00165333		JAX00165335		JAX00165336		JAX00678099		JAX00678100		JAX00678101		JAX00235313		JAX00235314		JAX00165342		JAX00678103		JAX00678106		JAX00678109		JAX00678113		JAX00678115		JAX00678121		JAX00678123		JAX00678128		JAX00678129		JAX00678135		JAX00678138		JAX00165353		JAX00678143		JAX00678144		JAX00678146		JAX00678147		JAX00165354		JAX00678149		JAX00678153		JAX00235318		JAX00165362		JAX00678174		JAX00678176		JAX00678177		JAX00165364		JAX00678181		JAX00235322		JAX00678195		JAX00678199		JAX00678201		JAX00678203		JAX00678205		JAX00678209		JAX00678211		JAX00678215		JAX00678216		JAX00165380		JAX00235326		JAX00235327		JAX00235328		JAX00678221		JAX00678227		JAX00678230		JAX00165383		JAX00165384		JAX00165385		JAX00165386		JAX00678232		JAX00165389		JAX00235331		JAX00678241		JAX00165390		JAX00165391		JAX00678245		JAX00165394		JAX00678251		JAX00678255		JAX00678259		JAX00678260		JAX00678263		JAX00678265		JAX00165396		JAX00678271		JAX00678272		JAX00678277		JAX00678280		JAX00678281		JAX00165403		JAX00678293		JAX00165405		JAX00165406		JAX00678297		JAX00678300		JAX00678301		JAX00165408		JAX00165410		JAX00678304		JAX00165413		JAX00678305		JAX00165416		JAX00678317		JAX00678323		JAX00678327		JAX00678328		JAX00678329		JAX00678331		JAX00165429		JAX00165433		JAX00678343		JAX00678346		JAX00678351		JAX00678354		JAX00678356		JAX00678358		JAX00165437		JAX00678366		JAX00165440		JAX00678370		JAX00165441		JAX00165443		JAX00678372		JAX00165445		JAX00678378		JAX00678382		JAX00235347		JAX00678387		JAX00678397		JAX00678399		JAX00678404		JAX00678406		JAX00678408		JAX00190386		JAX00678409		JAX00165465		JAX00165466		JAX00165467		JAX00678413		JAX00678414		JAX00678416		JAX00678417		JAX00678418		JAX00678419		JAX00678423		JAX00678424		JAX00165468		JAX00678428		JAX00678432		JAX00678439		JAX00678442		JAX00678450		JAX00678453		JAX00678459		JAX00165483		JAX00235359		JAX00165486		JAX00165487		JAX00678468		JAX00678470		JAX00678476		JAX00678479		JAX00678487		JAX00678489		JAX00165495		JAX00678493		JAX00678496		JAX00235362		JAX00678511		JAX00165505		JAX00678515		JAX00678516		JAX00165506		JAX00678520		JAX00678522		JAX00235367		JAX00165514		JAX00165516		JAX00678534		JAX00678537		JAX00165517		JAX00165518		JAX00678543		JAX00678544		JAX00678554		JAX00165524		JAX00678560		JAX00678561		JAX00165527		JAX00678562		JAX00165528		JAX00165529		JAX00678565		JAX00678573		JAX00678577		JAX00678579		JAX00235374		JAX00678582		JAX00235376		JAX00678586		JAX00165535		JAX00678591		JAX00678595		JAX00235379		JAX00678597		JAX00678601		JAX00678602		JAX00678607		JAX00678608		JAX00678609		JAX00190387		JAX00678612		JAX00678614		JAX00678616		JAX00678618		JAX00235380		JAX00678621		JAX00165547		JAX00678630		JAX00678633		JAX00678634		JAX00678635		JAX00678637		JAX00678639		JAX00165553		JAX00678645		JAX00678648		JAX00678650		JAX00165555		JAX00165557		JAX00678653		JAX00678655		JAX00678658		JAX00678663		JAX00678664		JAX00235384		JAX00678668		JAX00678670		JAX00678676		JAX00165564		JAX00678677		JAX00165565		JAX00165566		JAX00678678		JAX00678681		JAX00678684		JAX00165567		JAX00165569		JAX00678686		JAX00678687		JAX00165570		JAX00165572		JAX00678689		JAX00678690		JAX00235386		JAX00678696		JAX00678697		JAX00678698		JAX00165578		JAX00165581		JAX00678703		JAX00165582		JAX00678707		JAX00678708		JAX00678709		JAX00678710		JAX00678713		JAX00678717		JAX00678718		JAX00165589		JAX00165590		JAX00678725		JAX00678726		JAX00678730		JAX00235391		JAX00678739		JAX00165595		JAX00678744		JAX00678745		JAX00678746		JAX00678751		JAX00165597		JAX00165600		JAX00678765		JAX00678771		JAX00678779		JAX00678780		JAX00165607		JAX00165608		JAX00678788		JAX00678789		JAX00678792		JAX00190390		JAX00165613		JAX00165614		JAX00678802		JAX00678804		JAX00235400		JAX00165617		JAX00235401		JAX00678811		JAX00165619		JAX00678827		JAX00678830		JAX00235403		JAX00678835		JAX00678839		JAX00678848		JAX00235405		JAX00678850		JAX00678857		JAX00165632		JAX00235407		JAX00678860		JAX00678873		JAX00165636		JAX00235408		JAX00165639		JAX00235410		JAX00678892		JAX00165646		JAX00678901		JAX00678902		JAX00678904		JAX00235414		JAX00235415		JAX00165651		JAX00165653		JAX00678917		JAX00165654		JAX00678921		JAX00678923		JAX00235416		JAX00678926		JAX00678927		JAX00678932		JAX00165658		JAX00678935		JAX00678936		JAX00678941		JAX00678942		JAX00678943		JAX00235417		JAX00678953		JAX00678955		JAX00678956		JAX00678960		JAX00678962		JAX00165663		JAX00165664		JAX00678969		JAX00165668		JAX00678973		JAX00165669		JAX00165670		JAX00165671		JAX00678983		JAX00678988		JAX00678991		JAX00678993		JAX00165673		JAX00678997		JAX00678998		JAX00678999		JAX00679002		JAX00679004		JAX00165677		JAX00679005		JAX00679009		JAX00679010		JAX00679015		JAX00165686		JAX00679024		JAX00679026		JAX00679030		JAX00679034		JAX00679035		JAX00679038		JAX00679041		JAX00679042		JAX00679047		JAX00679048		JAX00679051		JAX00679056		JAX00679065		JAX00679068		JAX00165702		JAX00165703		JAX00679075		JAX00165704		JAX00679081		JAX00679082		JAX00235431		JAX00165705		JAX00679084		JAX00679088		JAX00679089		JAX00679092		JAX00679098		JAX00679099		JAX00679105		JAX00679106		JAX00679111		JAX00679116		JAX00165717		JAX00165718		JAX00679141		JAX00679146		JAX00165725		JAX00679152		JAX00679154		JAX00679155		JAX00679156		JAX00165729		JAX00165730		JAX00165731		JAX00679170		JAX00679177		JAX00679179		JAX00165733		JAX00679180		JAX00165735		JAX00165736		JAX00165737		JAX00165738		JAX00679185		JAX00679189		JAX00165742		JAX00679193		JAX00679194		JAX00165744		JAX00679196		JAX00165751		JAX00235445		JAX00679210		JAX00679212		JAX00165756		JAX00165757		JAX00679215		JAX00679217		JAX00165761		JAX00165762		JAX00679232		JAX00679233		JAX00679234		JAX00679237		JAX00165768		JAX00165770		JAX00679242		JAX00679243		JAX00679245		JAX00679247		JAX00679252		JAX00679253		JAX00679254		JAX00165781		JAX00679258		JAX00679259		JAX00165783		JAX00235449		JAX00165788		JAX00679266		JAX00679267		JAX00679269		JAX00679277		JAX00679278		JAX00679282		JAX00165798		JAX00679284		JAX00235454		JAX00679292		JAX00165809		JAX00235456		JAX00235458		JAX00679300		JAX00679301		JAX00679302		JAX00679303		JAX00679307		JAX00679309		JAX00679310		JAX00679313		JAX00679314		JAX00679316		JAX00679318		JAX00679321		JAX00165820		JAX00679322		JAX00679323		JAX00235461		JAX00679326		JAX00679327		JAX00679329		JAX00235463		JAX00235464		JAX00679332		JAX00679336		JAX00679337		JAX00165832		JAX00679340		JAX00679347		JAX00165835		JAX00679354		JAX00165838		JAX00679359		JAX00679360		JAX00165842		JAX00679369		JAX00165843		JAX00165844		JAX00235469		JAX00679375		JAX00679377		JAX00679378		JAX00165848		JAX00679384		JAX00679385		JAX00679387		JAX00679391		JAX00679396		JAX00165855		JAX00165862		JAX00165863		JAX00679402		JAX00165864		JAX00165865		JAX00165867		JAX00165868		JAX00165870		JAX00679412		JAX00679416		JAX00679420		JAX00679427		JAX00679430		JAX00165879		JAX00165880		JAX00235478		JAX00165881		JAX00679438		JAX00679439		JAX00679443		JAX00679445		JAX00679448		JAX00235481		JAX00679454		JAX00679455		JAX00165889		JAX00165890		JAX00235482		JAX00165893		JAX00679473		JAX00679477		JAX00165899		JAX00679479		JAX00679480		JAX00679485		JAX00679486		JAX00679488		JAX00679489		JAX00679491		JAX00679495		JAX00679497		JAX00679499		JAX00165903		JAX00679510		JAX00190393		JAX00679511		JAX00165908		JAX00679519		JAX00679520		JAX00679523		JAX00679525		JAX00679531		JAX00165912		JAX00235487		JAX00235488		JAX00679544		JAX00165917		JAX00165920		JAX00679549		JAX00679553		JAX00165926		JAX00679558		JAX00165927		JAX00679564		JAX00679566		JAX00679573		JAX00165933		JAX00679576		JAX00165936		JAX00165938		JAX00165940		JAX00679584		JAX00679587		JAX00679589		JAX00165943		JAX00165944		JAX00679593		JAX00679594		JAX00165945		JAX00165947		JAX00679601		JAX00679602		JAX00679607		JAX00679612		JAX00679614		JAX00679615		JAX00165953		JAX00165954		JAX00165955		JAX00679620		JAX00165959		JAX00679624		JAX00679626		JAX00679631		JAX00679632		JAX00235504		JAX00165967		JAX00679636		JAX00679639		JAX00679646		JAX00679650		JAX00165970		JAX00165973		JAX00679656		JAX00679658		JAX00679661		JAX00679662		JAX00679671		JAX00679676		JAX00679677		JAX00165984		JAX00679682		JAX00679685		JAX00165986		JAX00679686		JAX00165989		JAX00679704		JAX00679706		JAX00679709		JAX00679713		JAX00235513		JAX00679717		JAX00165997		JAX00165998		JAX00165999		JAX00679726		JAX00679728		JAX00235514		JAX00166008		JAX00166010		JAX00235517		JAX00166013		JAX00679743		JAX00679744		JAX00166016		JAX00679745		JAX00166017		JAX00679750		JAX00679752		JAX00679758		JAX00679762		JAX00679763		JAX00166024		JAX00166025		JAX00679769		JAX00679776		JAX00679777		JAX00166027		JAX00679780		JAX00679781		JAX00166030		JAX00679782		JAX00679785		JAX00166032		JAX00166033		JAX00166034		JAX00166036		JAX00679795		JAX00679800		JAX00679805		JAX00166042		JAX00679810		JAX00679811		JAX00679812		JAX00679814		JAX00166044		JAX00166047		JAX00679820		JAX00679821		JAX00679825		JAX00166048		JAX00679827		JAX00679829		JAX00679830		JAX00679832		JAX00166052		JAX00679837		JAX00166053		JAX00679842		JAX00679843		JAX00166056		JAX00679845		JAX00235532		JAX00235533		JAX00679850		JAX00166066		JAX00679864		JAX00679867		JAX00235537		JAX00679870		JAX00166068		JAX00166069		JAX00166070		JAX00679874		JAX00679876		JAX00679879		JAX00166072		JAX00679891		JAX00679892		JAX00679894		JAX00679895		JAX00166079		JAX00679896		JAX00679899		JAX00166080		JAX00166082		JAX00679911		JAX00166091		JAX00679915		JAX00679921		JAX00679922		JAX00679926		JAX00679927		JAX00166099		JAX00679929		JAX00679930		JAX00679932		JAX00679933		JAX00166100		JAX00679935		JAX00166102		JAX00679939		JAX00166103		JAX00679947		JAX00166108		JAX00166109		JAX00679951		JAX00166111		JAX00679959		JAX00679960		JAX00679965		JAX00679968		JAX00679972		JAX00679975		JAX00166116		JAX00166118		JAX00679977		JAX00679978		JAX00679980		JAX00679989		JAX00679990		JAX00679996		JAX00680002		JAX00680003		JAX00235555		JAX00166128		JAX00680004		JAX00166129		JAX00680007		JAX00166132		JAX00235558		JAX00680013		JAX00680015		JAX00680016		JAX00680019		JAX00680020		JAX00680023		JAX00680026		JAX00235560		JAX00166140		JAX00680029		JAX00235562		JAX00166143		JAX00680034		JAX00166146		JAX00235564		JAX00680044		JAX00680047		JAX00166158		JAX00166163		JAX00680050		JAX00680055		JAX00166164		JAX00680061		JAX00680063		JAX00680064		JAX00166167		JAX00166168		JAX00680067		JAX00680069		JAX00166171		JAX00680071		JAX00166175		JAX00680073		JAX00680075		JAX00680076		JAX00680089		JAX00166179		JAX00166182		JAX00680096		JAX00680097		JAX00166183		JAX00166185		JAX00166186		JAX00166187		JAX00235571		JAX00680105		JAX00680106		JAX00166191		JAX00166193		JAX00680109		JAX00680112		JAX00680116		JAX00680118		JAX00166198		JAX00166199		JAX00190397		JAX00680123		JAX00680124		JAX00680125		JAX00235575		JAX00166201		JAX00680129		JAX00680130		JAX00166203		JAX00680131		JAX00680132		JAX00680133		JAX00680136		JAX00166210		JAX00680143		JAX00166214		JAX00166217		JAX00166220		JAX00680151		JAX00680152		JAX00680154		JAX00680156		JAX00680157		JAX00680162		JAX00680164		JAX00680165		JAX00680166		JAX00680169		JAX00235584		JAX00166228		JAX00680175		JAX00680176		JAX00680178		JAX00166231		JAX00166233		JAX00680186		JAX00680190		JAX00680197		JAX00680198		JAX00680199		JAX00680200		JAX00680202		JAX00166237		JAX00166238		JAX00680205		JAX00166240		JAX00235586		JAX00166241		JAX00680207		JAX00166242		JAX00680212		JAX00166246		JAX00680213		JAX00166248		JAX00235591		JAX00235594		JAX00166258		JAX00235595		JAX00166264		JAX00680234		JAX00680235		JAX00680236		JAX00166267		JAX00680243		JAX00166270		JAX00166271		JAX00680245		JAX00166274		JAX00680255		JAX00680268		JAX00680271		JAX00680273		JAX00680287		JAX00680293		JAX00680306		JAX00680310		JAX00680312		JAX00166298		JAX00680322		JAX00680324		JAX00680325		JAX00680327		JAX00680332		JAX00680338		JAX00680339		JAX00166304		JAX00166306		JAX00166307		JAX00680348		JAX00680370		JAX00680372		JAX00166317		JAX00680373		JAX00680376		JAX00235614		JAX00166320		JAX00166321		JAX00166322		JAX00680380		JAX00680383		JAX00680384		JAX00680386		JAX00680387		JAX00166324		JAX00680395		JAX00680409		JAX00235615		JAX00235617		JAX00680418		JAX00166331		JAX00680427		JAX00680428		JAX00680432		JAX00680433		JAX00680435		JAX00680436		JAX00680438		JAX00680440		JAX00166336		JAX00680448		JAX00166337		JAX00166338		JAX00235619		JAX00680458		JAX00680460		JAX00680462		JAX00680463		JAX00166343		JAX00680468		JAX00680469		JAX00166345		JAX00680470		JAX00680472		JAX00680473		JAX00680474		JAX00680478		JAX00680479		JAX00680480		JAX00680486		JAX00166350		JAX00680498		JAX00680499		JAX00680500		JAX00680505		JAX00680507		JAX00680510		JAX00166353		JAX00166355		JAX00680512		JAX00680513		JAX00680517		JAX00680519		JAX00680520		JAX00235625		JAX00166359		JAX00166360		JAX00680529		JAX00166361		JAX00680533		JAX00680534		JAX00680535		JAX00680543		JAX00166365		JAX00680547		JAX00166368		JAX00680558		JAX00680562		JAX00166373		JAX00680569		JAX00680570		JAX00680572		JAX00680575		JAX00680579		JAX00680581		JAX00166374		JAX00166375		JAX00166376		JAX00680583		JAX00680595		JAX00680602		JAX00680604		JAX00166379		JAX00680609		JAX00235634		JAX00680618		JAX00680619		JAX00680620		JAX00680621		JAX00680622		JAX00680625		JAX00680629		JAX00166391		JAX00680635		JAX00680636		JAX00680639		JAX00680643		JAX00680644		JAX00166397		JAX00680645		JAX00235639		JAX00235640		JAX00166399		JAX00680649		JAX00166401		JAX00166403		JAX00680652		JAX00680653		JAX00680654		JAX00680655		JAX00680660		JAX00166407		JAX00235645		JAX00680667		JAX00166415		JAX00680673		JAX00680680		JAX00680682		JAX00166420		JAX00680684		JAX00680686		JAX00166424		JAX00166425		JAX00680688		JAX00166427		JAX00680697		JAX00680699		JAX00680700		JAX00680707		JAX00680712		JAX00680713		JAX00166434		JAX00166435		JAX00680716		JAX00166438		JAX00680722		JAX00680725		JAX00680726		JAX00680728		JAX00680733		JAX00680743		JAX00680744		JAX00680746		JAX00680747		JAX00166446		JAX00680751		JAX00680754		JAX00166448		JAX00680755		JAX00680756		JAX00680759		JAX00680760		JAX00680763		JAX00680767		JAX00680770		JAX00166451		JAX00680772		JAX00680773		JAX00680782		JAX00680783		JAX00680788		JAX00680789		JAX00680798		JAX00166458		JAX00680800		JAX00680807		JAX00166461		JAX00680809		JAX00190402		JAX00166462		JAX00680810		JAX00680815		JAX00680821		JAX00166465		JAX00680826		JAX00166466		JAX00680838		JAX00680839		JAX00680843		JAX00680844		JAX00680845		JAX00680847		JAX00166471		JAX00680849		JAX00680854		JAX00680856		JAX00680858		JAX00680861		JAX00680865		JAX00680868		JAX00680872		JAX00680873		JAX00680876		JAX00680882		JAX00680883		JAX00680887		JAX00680889		JAX00680891		JAX00166485		JAX00680894		JAX00680898		JAX00680908		JAX00166488		JAX00166489		JAX00680915		JAX00680916		JAX00680928		JAX00235673		JAX00680932		JAX00680933		JAX00680939		JAX00680940		JAX00680942		JAX00680944		JAX00235675		JAX00680948		JAX00166497		JAX00166499		JAX00680957		JAX00680958		JAX00235678		JAX00680966		JAX00680967		JAX00680968		JAX00166503		JAX00166504		JAX00680971		JAX00680981		JAX00235679		JAX00235680		JAX00680987		JAX00680988		JAX00680991		JAX00680998		JAX00680999		JAX00166511		JAX00681003		JAX00681004		JAX00681006		JAX00681014		JAX00166513		JAX00681021		JAX00681024		JAX00681027		JAX00166516		JAX00681031		JAX00681036		JAX00681038		JAX00681039		JAX00681040		JAX00681042		JAX00681044		JAX00681045		JAX00681046		JAX00681048		JAX00681049		JAX00166521		JAX00681051		JAX00681056		JAX00681059		JAX00681064		JAX00166524		JAX00166526		JAX00235686		JAX00681068		JAX00681075		JAX00681079		JAX00681081		JAX00681085		JAX00166534		JAX00235691		JAX00235693		JAX00681103		JAX00681104		JAX00681106		JAX00681107		JAX00681108		JAX00681115		JAX00681121		JAX00166545		JAX00681127		JAX00235695		JAX00681133		JAX00166548		JAX00681146		JAX00681150		JAX00681154		JAX00681155		JAX00166559		JAX00681158		JAX00166561		JAX00681162		JAX00681164		JAX00681172		JAX00166564		JAX00681173		JAX00681177		JAX00235703		JAX00166567		JAX00166568		JAX00681183		JAX00681188		JAX00681189		JAX00166571		JAX00681195		JAX00166573		JAX00166574		JAX00681205		JAX00681206		JAX00681208		JAX00681210		JAX00681213		JAX00166580		JAX00681222		JAX00681224		JAX00681229		JAX00681233		JAX00166582		JAX00166583		JAX00681237		JAX00681239		JAX00681244		JAX00681247		JAX00681257		JAX00166587		JAX00166588		JAX00681280		JAX00681283		JAX00166590		JAX00235708		JAX00681290		JAX00681293		JAX00681294		JAX00681295		JAX00166595		JAX00681306		JAX00681311		JAX00166597		JAX00681313		JAX00166598		JAX00681320		JAX00681325		JAX00681327		JAX00166600		JAX00166601		JAX00681328		JAX00235714		JAX00681330		JAX00681337		JAX00681341		JAX00681342		JAX00681345		JAX00681353		JAX00681356		JAX00681357		JAX00166613		JAX00681360		JAX00681365		JAX00681369		JAX00681370		JAX00681372		JAX00681376		JAX00681379		JAX00166621		JAX00681381		JAX00681387		JAX00681388		JAX00681391		JAX00681396		JAX00681399		JAX00166626		JAX00166627		JAX00166631		JAX00681417		JAX00681419		JAX00681420		JAX00681431		JAX00166637		JAX00681434		JAX00681435		JAX00681436		JAX00166639		JAX00166640		JAX00681439		JAX00681440		JAX00681442		JAX00681445		JAX00681446		JAX00166643		JAX00681449		JAX00681450		JAX00681453		JAX00681454		JAX00166645		JAX00681461		JAX00681464		JAX00681465		JAX00681466		JAX00681467		JAX00681469		JAX00166649		JAX00681478		JAX00681479		JAX00681480		JAX00681482		JAX00681483		JAX00681490		JAX00681499		JAX00681500		JAX00681505		JAX00681512		JAX00681518		JAX00681522		JAX00681523		JAX00681524		JAX00166666		JAX00681528		JAX00681529		JAX00681533		JAX00681535		JAX00166668		JAX00166669		JAX00681538		JAX00681540		JAX00681547		JAX00681553		JAX00681554		JAX00681556		JAX00166679		JAX00681566		JAX00166681		JAX00166682		JAX00681574		JAX00166684		JAX00681580		JAX00681594		JAX00681597		JAX00681599		JAX00681600		JAX00681602		JAX00681605		JAX00681606		JAX00681610		JAX00166695		JAX00166696		JAX00681618		JAX00681621		JAX00166701		JAX00166702		JAX00166705		JAX00681627		JAX00681629		JAX00166711		JAX00681641		JAX00166714		JAX00681646		JAX00681649		JAX00681653		JAX00166717		JAX00681655		JAX00166719		JAX00681666		JAX00681671		JAX00681672		JAX00681676		JAX00166728		JAX00166730		JAX00681685		JAX00681686		JAX00681689		JAX00681690		JAX00166732		JAX00681695		JAX00681698		JAX00681701		JAX00166734		JAX00681709		JAX00681711		JAX00681712		JAX00166743		JAX00166745		JAX00681715		JAX00681716		JAX00681717		JAX00681719		JAX00681722		JAX00681728		JAX00166749		JAX00681733		JAX00681737		JAX00681739		JAX00166752		JAX00681743		JAX00681745		JAX00681748		JAX00681749		JAX00166756		JAX00681751		JAX00166758		JAX00166759		JAX00681752		JAX00681754		JAX00681756		JAX00681757		JAX00681759		JAX00166762		JAX00166763		JAX00681761		JAX00681766		JAX00681767		JAX00681768		JAX00166764		JAX00681770		JAX00681771		JAX00681781		JAX00681784		JAX00681787		JAX00681789		JAX00681792		JAX00681793		JAX00681797		JAX00681801		JAX00681802		JAX00681806		JAX00681809		JAX00681815		JAX00681820		JAX00681822		JAX00681823		JAX00681824		JAX00681831		JAX00681835		JAX00681838		JAX00681839		JAX00681840		JAX00681852		JAX00681853		JAX00166786		JAX00681857		JAX00681866		JAX00235748		JAX00681878		JAX00166794		JAX00166796		JAX00681883		JAX00166797		JAX00681886		JAX00681889		JAX00681891		JAX00681893		JAX00166802		JAX00681894		JAX00235751		JAX00681902		JAX00681906		JAX00166803		JAX00166804		JAX00681908		JAX00681913		JAX00681915		JAX00166806		JAX00166807		JAX00166808		JAX00681918		JAX00681920		JAX00681926		JAX00681931		JAX00166809		JAX00166812		JAX00166813		JAX00681942		JAX00681943		JAX00166827		JAX00681967		JAX00235761		JAX00235762		JAX00681969		JAX00681977		JAX00166834		JAX00166835		JAX00681980		JAX00681981		JAX00681984		JAX00166840		JAX00166841		JAX00235765		JAX00235768		JAX00166842		JAX00681992		JAX00166847		JAX00682001		JAX00166849		JAX00682003		JAX00682006		JAX00166851		JAX00166852		JAX00166853		JAX00166855		JAX00682015		JAX00166857		JAX00682017		JAX00682023		JAX00682025		JAX00166866		JAX00166867		JAX00166869		JAX00166870		JAX00166871		JAX00682046		JAX00166872		JAX00166873		JAX00166874		JAX00682052		JAX00682053		JAX00682054		JAX00682055		JAX00682056		JAX00682073		JAX00682076		JAX00682080		JAX00682081		JAX00682082		JAX00682084		JAX00682085		JAX00682086		JAX00682087		JAX00166888		JAX00682097		JAX00682106		JAX00682112		JAX00166897		JAX00682121		JAX00166900		JAX00166902		JAX00166904		JAX00682128		JAX00682137		JAX00682142		JAX00166911		JAX00166912		JAX00682153		JAX00682157		JAX00682158		JAX00682159		JAX00682161		JAX00166918		JAX00682163		JAX00682165		JAX00682168		JAX00682173		JAX00682175		JAX00166926		JAX00166941		JAX00166942		JAX00166943		JAX00166945		JAX00166949		JAX00682206		JAX00682207		JAX00682212		JAX00682215		JAX00682217		JAX00682218		JAX00682220		JAX00682223		JAX00682224		JAX00682228		JAX00682230		JAX00682231		JAX00166960		JAX00682233		JAX00682239		JAX00682240		JAX00166966		JAX00682245		JAX00682247		JAX00682248		JAX00682256		JAX00166974		JAX00166976		JAX00682268		JAX00682272		JAX00682273		JAX00166983		JAX00682276		JAX00682277		JAX00166988		JAX00682279		JAX00682281		JAX00682287		JAX00682288		JAX00166994		JAX00682291		JAX00166998		JAX00682296		JAX00682303		JAX00682304		JAX00682305		JAX00682313		JAX00682314		JAX00682315		JAX00682316		JAX00167005		JAX00167006		JAX00682318		JAX00682321		JAX00167009		JAX00682322		JAX00167011		JAX00682324		JAX00167013		JAX00682331		JAX00682332		JAX00682339		JAX00682347		JAX00682348		JAX00682349		JAX00682351		JAX00167020		JAX00682353		JAX00682356		JAX00682366		JAX00682367		JAX00682368		JAX00167032		JAX00682372		JAX00167033		JAX00682373		JAX00682374		JAX00682377		JAX00682378		JAX00682382		JAX00682386		JAX00682389		JAX00682391		JAX00682394		JAX00682398		JAX00682403		JAX00682406		JAX00682409		JAX00682410		JAX00682412		JAX00682413		JAX00682416		JAX00682420		JAX00682426		JAX00682429		JAX00682430		JAX00682437		JAX00682438		JAX00682440		JAX00682442		JAX00167050		JAX00167051		JAX00235819		JAX00682446		JAX00167054		JAX00167056		JAX00167057		JAX00682462		JAX00167059		JAX00682470		JAX00682471		JAX00682481		JAX00682483		JAX00167061		JAX00167062		JAX00167063		JAX00682489		JAX00682490		JAX00682492		JAX00682493		JAX00167064		JAX00682501		JAX00682502		JAX00682506		JAX00682509		JAX00682511		JAX00682512		JAX00682516		JAX00682521		JAX00682526		JAX00682529		JAX00682530		JAX00682532		JAX00167071		JAX00167074		JAX00682547		JAX00167075		JAX00682551		JAX00682558		JAX00682573		JAX00682580		JAX00682584		JAX00682590		JAX00682592		JAX00682594		JAX00167079		JAX00682596		JAX00682598		JAX00167084		JAX00167086		JAX00682603		JAX00682604		JAX00682614		JAX00167089		JAX00167090		JAX00682620		JAX00682623		JAX00682624		JAX00682626		JAX00235832		JAX00682632		JAX00167095		JAX00682635		JAX00682636		JAX00682638		JAX00682639		JAX00167101		JAX00682643		JAX00682644		JAX00682645		JAX00167104		JAX00167105		JAX00682662		JAX00682664		JAX00682671		JAX00682679		JAX00682681		JAX00682685		JAX00167110		JAX00235836		JAX00682693		JAX00682696		JAX00167111		JAX00682714		JAX00167113		JAX00167114		JAX00682717		JAX00682718		JAX00682719		JAX00682720		JAX00682723		JAX00167116		JAX00682731		JAX00682734		JAX00682736		JAX00682738		JAX00167118		JAX00682747		JAX00682750		JAX00235841		JAX00682755		JAX00682756		JAX00682757		JAX00682760		JAX00167124		JAX00167126		JAX00682772		JAX00682773		JAX00167129		JAX00682776		JAX00682777		JAX00167132		JAX00682778		JAX00682781		JAX00167135		JAX00682793		JAX00167137		JAX00682799		JAX00235848		JAX00682800		JAX00682807		JAX00682810		JAX00682813		JAX00682815		JAX00167143		JAX00682824		JAX00167146		JAX00682828		JAX00682834		JAX00682845		JAX00682847		JAX00682850		JAX00682851		JAX00682853		JAX00682861		JAX00682863		JAX00682866		JAX00682868		JAX00682876		JAX00167159		JAX00682890		JAX00167160		JAX00682891		JAX00682896		JAX00167166		JAX00167168		JAX00682911		JAX00682915		JAX00682917		JAX00682920		JAX00682921		JAX00682924		JAX00682927		JAX00167175		JAX00167177		JAX00682932		JAX00682933		JAX00682936		JAX00682940		JAX00167180		JAX00682942		JAX00682943		JAX00167182		JAX00682946		JAX00682954		JAX00682958		JAX00682961		JAX00682964		JAX00235858		JAX00682970		JAX00682975		JAX00682976		JAX00682979		JAX00167192		JAX00682981		JAX00682983		JAX00682985		JAX00167194		JAX00167195		JAX00682987		JAX00682988		JAX00682990		JAX00682991		JAX00682992		JAX00682995		JAX00682996		JAX00682999		JAX00683005		JAX00167200		JAX00683015		JAX00683016		JAX00683017		JAX00167204		JAX00683021		JAX00167206		JAX00683025		JAX00683026		JAX00683032		JAX00683033		JAX00683034		JAX00683035		JAX00683039		JAX00167208		JAX00683045		JAX00683047		JAX00683048		JAX00167211		JAX00167212		JAX00683052		JAX00683058		JAX00167215		JAX00167219		JAX00167220		JAX00167221		JAX00683079		JAX00683085		JAX00167225		JAX00683098		JAX00683105		JAX00683116		JAX00683121		JAX00683122		JAX00683123		JAX00167229		JAX00683132		JAX00683136		JAX00683146		JAX00683151		JAX00683152		JAX00683155		JAX00683157		JAX00683162		JAX00683163		JAX00683164		JAX00683166		JAX00683167		JAX00683173		JAX00167235		JAX00683176		JAX00683181		JAX00683188		JAX00167240		JAX00683196		JAX00683197		JAX00683210		JAX00683213		JAX00683221		JAX00683227		JAX00683229		JAX00683231		JAX00683232		JAX00683233		JAX00167244		JAX00167245		JAX00683238		JAX00683239		JAX00683240		JAX00683243		JAX00683245		JAX00683250		JAX00683251		JAX00683253		JAX00683260		JAX00683261		JAX00683263		JAX00683267		JAX00683271		JAX00683276		JAX00683277		JAX00683278		JAX00683280		JAX00683281		JAX00683284		JAX00683286		JAX00683287		JAX00683289		JAX00683292		JAX00683296		JAX00683300		JAX00167260		JAX00683304		JAX00167262		JAX00683310		JAX00683315		JAX00683317		JAX00683320		JAX00683322		JAX00167272		JAX00683323		JAX00683324		JAX00683328		JAX00683337		JAX00683338		JAX00683339		JAX00167276		JAX00683340		JAX00683344		JAX00683347		JAX00235876		JAX00683349		JAX00167278		JAX00683350		JAX00683351		JAX00167280		JAX00683355		JAX00683356		JAX00683359		JAX00683361		JAX00683362		JAX00683365		JAX00683366		JAX00167287		JAX00167288		JAX00683369		JAX00683370		JAX00683372		JAX00167289		JAX00683376		JAX00683377		JAX00683378		JAX00683389		JAX00167294		JAX00683394		JAX00683399		JAX00683400		JAX00683402		JAX00683403		JAX00683405		JAX00683408		JAX00683416		JAX00683418		JAX00683423		JAX00683424		JAX00167299		JAX00683426		JAX00683428		JAX00167301		JAX00167302		JAX00167303		JAX00683434		JAX00683435		JAX00683442		JAX00683445		JAX00683446		JAX00683448		JAX00167305		JAX00167306		JAX00683451		JAX00683452		JAX00167307		JAX00683455		JAX00683460		JAX00683461		JAX00683469		JAX00683475		JAX00167311		JAX00167312		JAX00683478		JAX00683481		JAX00683486		JAX00683493		JAX00683496		JAX00167313		JAX00683501		JAX00683502		JAX00683503		JAX00683508		JAX00683511		JAX00683513		JAX00683514		JAX00683515		JAX00683516		JAX00683519		JAX00167316		JAX00167317		JAX00167318		JAX00167319		JAX00683527		JAX00683529		JAX00683530		JAX00683532		JAX00683545		JAX00683551		JAX00683554		JAX00683556		JAX00683562		JAX00683563		JAX00683565		JAX00683566		JAX00683571		JAX00167324		JAX00683573		JAX00683574		JAX00167327		JAX00167330		JAX00683591		JAX00683593		JAX00683597		JAX00683602		JAX00235886		JAX00683610		JAX00167334		JAX00167335		JAX00683614		JAX00683617		JAX00683620		JAX00683622		JAX00683629		JAX00167338		JAX00167339		JAX00683638		JAX00683644		JAX00683645		JAX00167341		JAX00167342		JAX00683647		JAX00167347		JAX00683661		JAX00683664		JAX00683665		JAX00683671		JAX00683673		JAX00683676		JAX00683680		JAX00167354		JAX00683690		JAX00683693		JAX00683694		JAX00683700		JAX00683701		JAX00167359		JAX00167360		JAX00683705		JAX00683707		JAX00167363		JAX00167364		JAX00167365		JAX00683723		JAX00683725		JAX00683726		JAX00683727		JAX00167368		JAX00683734		JAX00683743		JAX00167371		JAX00683744		JAX00683745		JAX00683746		JAX00683749		JAX00167374		JAX00683758		JAX00683759		JAX00683760		JAX00167376		JAX00683762		JAX00683765		JAX00683767		JAX00683768		JAX00683769		JAX00167380		JAX00683773		JAX00683776		JAX00167383		JAX00683781		JAX00167386		JAX00683783		JAX00683784		JAX00683790		JAX00167388		JAX00167390		JAX00683799		JAX00683808		JAX00683809		JAX00683816		JAX00683817		JAX00683819		JAX00683822		JAX00167394		JAX00683826		JAX00683829		JAX00683832		JAX00167399		JAX00167401		JAX00683840		JAX00167402		JAX00683845		JAX00167403		JAX00683856		JAX00167404		JAX00167406		JAX00683859		JAX00683867		JAX00167409		JAX00167410		JAX00683874		JAX00167415		JAX00683894		JAX00167417		JAX00683896		JAX00683897		JAX00167420		JAX00683902		JAX00683903		JAX00683913		JAX00683915		JAX00683916		JAX00235909		JAX00167428		JAX00167429		JAX00683919		JAX00167430		JAX00683928		JAX00683931		JAX00683932		JAX00683934		JAX00683935		JAX00683936		JAX00683937		JAX00167435		JAX00167437		JAX00235910		JAX00683943		JAX00167439		JAX00167441		JAX00167443		JAX00683960		JAX00683965		JAX00167451		JAX00683968		JAX00683969		JAX00683976		JAX00683977		JAX00683981		JAX00683984		JAX00167458		JAX00683990		JAX00683991		JAX00683993		JAX00235918		JAX00683996		JAX00683997		JAX00683999		JAX00167461		JAX00684002		JAX00684003		JAX00684007		JAX00684011		JAX00684013		JAX00684014		JAX00684015		JAX00235921		JAX00684023		JAX00167468		JAX00684027		JAX00684031		JAX00684034		JAX00684045		JAX00684046		JAX00167469		JAX00684048		JAX00167471		JAX00684051		JAX00684055		JAX00684056		JAX00684061		JAX00684062		JAX00167472		JAX00684063		JAX00684071		JAX00684074		JAX00684083		JAX00684085		JAX00684087		JAX00684091		JAX00167476		JAX00167478		JAX00167480		JAX00684099		JAX00684106		JAX00684107		JAX00684108		JAX00684111		JAX00167483		JAX00167484		JAX00167485		JAX00167486		JAX00684119		JAX00684120		JAX00167487		JAX00684132		JAX00167488		JAX00684134		JAX00235926		JAX00235928		JAX00167490		JAX00684151		JAX00684152		JAX00684154		JAX00684155		JAX00684157		JAX00684158		JAX00167491		JAX00167495		JAX00684160		JAX00684165		JAX00167496		JAX00684170		JAX00167498		JAX00684172		JAX00684176		JAX00684179		JAX00684180		JAX00684182		JAX00684193		JAX00684194		JAX00167504		JAX00684201		JAX00684202		JAX00167506		JAX00684210		JAX00684211		JAX00684215		JAX00684218		JAX00684219		JAX00684221		JAX00684223		JAX00167508		JAX00684231		JAX00684232		JAX00684237		JAX00684238		JAX00684241		JAX00684242		JAX00684247		JAX00167512		JAX00684250		JAX00684253		JAX00684254		JAX00167515		JAX00684257		JAX00684260		JAX00235936		JAX00684264		JAX00684266		JAX00167518		JAX00684270		JAX00684271		JAX00684275		JAX00684276		JAX00684277		JAX00684279		JAX00167522		JAX00167525		JAX00684291		JAX00684296		JAX00684298		JAX00167526		JAX00167527		JAX00684300		JAX00684301		JAX00684302		JAX00684304		JAX00684306		JAX00684310		JAX00684317		JAX00167532		JAX00684320		JAX00684321		JAX00684322		JAX00684324		JAX00684325		JAX00684326		JAX00684327		JAX00684329		JAX00684331		JAX00684335		JAX00684342		JAX00684345		JAX00684346		JAX00167536		JAX00684347		JAX00684349		JAX00684351		JAX00684353		JAX00684355		JAX00684357		JAX00684364		JAX00684365		JAX00684366		JAX00684367		JAX00684372		JAX00684373		JAX00684374		JAX00684376		JAX00167541		JAX00167543		JAX00167544		JAX00684382		JAX00684386		JAX00684390		JAX00684391		JAX00684392		JAX00684394		JAX00684398		JAX00684399		JAX00684406		JAX00684407		JAX00167549		JAX00684411		JAX00684413		JAX00190428		JAX00684414		JAX00684416		JAX00167552		JAX00684422		JAX00684423		JAX00684427		JAX00684437		JAX00684441		JAX00167556		JAX00167558		JAX00167559		JAX00684444		JAX00167560		JAX00167562		JAX00167566		JAX00684458		JAX00167567		JAX00684461		JAX00167568		JAX00684462		JAX00684463		JAX00235948		JAX00167572		JAX00684468		JAX00684469		JAX00684470		JAX00684472		JAX00167575		JAX00167576		JAX00684479		JAX00684480		JAX00167578		JAX00167591		JAX00167580		JAX00684484		JAX00684485		JAX00684486		JAX00684490		JAX00167583		JAX00684494		JAX00167585		JAX00684498		JAX00167588		JAX00684500		JAX00684504		JAX00684505		JAX00684512		JAX00167594	
CC	OR1114f62	NA	NA	1	NA	C	C	A	A	C	C	G	G	A	A	G	G	C	C	A	A	C	C	T	T	G	G	G	G	G	G	G	G	G	G	C	C	G	G	C	C	T	T	C	C	C	C	A	A	G	G	T	T	C	C	T	T	A	A	C	C	G	G	G	G	A	A	A	A	C	C	G	G	C	C	G	G	G	G	C	C	G	G	C	C	T	T	T	T	C	C	C	C	G	G	C	C	A	A	C	C	C	C	C	C	C	C	C	C	T	T	G	G	NA	NA	C	C	G	G	A	A	T	T	G	G	G	G	G	G	C	C	C	C	C	C	G	G	A	A	NA	NA	T	T	G	G	G	G	A	A	A	A	C	C	A	A	T	T	C	C	A	A	C	C	G	G	G	G	C	C	G	G	C	C	C	C	A	A	C	C	A	A	A	A	G	G	G	G	C	C	T	T	A	A	A	A	C	C	C	C	A	A	A	A	A	A	A	A	A	A	G	G	C	C	T	T	A	A	G	G	G	G	T	T	G	G	C	C	T	T	G	G	G	G	C	C	C	C	C	C	T	T	A	A	C	C	G	G	G	G	C	C	C	C	G	A	T	T	G	G	A	A	T	T	T	T	T	T	T	T	C	A	G	G	G	G	C	C	G	G	T	T	C	C	G	G	G	G	T	T	G	G	G	G	T	T	G	G	C	C	T	T	C	C	C	C	C	C	C	C	T	T	A	A	C	C	T	T	A	A	T	T	C	C	T	T	T	T	C	C	C	C	C	C	A	A	T	T	T	T	C	C	A	A	C	C	G	G	G	G	G	G	G	G	A	A	T	T	A	A	C	C	T	T	G	G	G	G	G	G	A	A	A	A	G	G	C	C	A	A	C	C	A	A	A	A	G	G	C	C	A	A	T	T	T	T	G	G	C	C	C	C	C	C	T	T	T	T	C	C	G	G	A	A	T	T	T	T	T	T	C	C	T	T	T	T	A	A	T	T	A	A	A	A	G	G	C	C	G	G	C	C	T	T	G	G	C	C	G	G	G	G	C	C	G	G	C	C	A	A	C	C	T	T	C	C	C	C	C	C	C	C	T	T	G	G	C	C	G	G	C	C	G	G	C	C	C	C	C	C	A	A	A	A	A	A	C	C	T	T	G	G	G	G	G	G	T	T	T	T	A	A	A	A	C	C	C	C	C	C	A	A	G	G	C	C	C	C	A	A	A	A	G	G	G	G	C	C	T	T	A	A	T	T	G	G	A	A	A	A	G	G	A	A	T	T	T	T	G	G	T	T	A	A	T	T	G	G	T	T	G	G	C	C	T	T	G	A	G	G	T	T	C	C	G	G	G	G	A	A	G	G	T	T	G	G	A	A	A	A	C	C	G	G	T	T	C	C	G	G	NA	NA	C	C	A	A	T	T	G	G	A	A	C	C	G	G	T	T	A	A	A	A	C	C	T	T	C	C	G	G	A	A	G	G	C	C	G	G	G	G	G	G	G	G	C	C	G	G	A	A	C	C	C	C	G	G	T	T	C	C	C	C	C	C	C	C	T	T	G	G	A	A	C	C	T	T	A	A	T	T	T	T	A	A	C	C	T	T	T	T	G	G	G	G	C	C	A	A	C	C	C	C	A	A	T	T	A	A	C	C	T	T	C	C	C	C	T	T	A	A	G	G	G	G	A	A	C	C	C	C	C	C	G	G	C	C	C	C	C	C	A	A	G	G	T	T	A	A	A	A	T	T	T	T	G	G	A	A	C	C	A	A	G	G	A	A	T	T	T	T	G	G	T	T	C	C	G	G	G	G	C	C	C	C	C	C	G	G	C	C	G	G	C	C	T	T	G	G	C	C	G	G	C	C	T	T	G	G	C	C	C	C	G	G	C	C	G	G	A	A	C	C	T	T	T	T	C	C	G	G	G	G	T	T	T	T	T	T	G	G	C	C	T	T	C	C	C	C	T	T	T	T	C	C	G	G	C	C	C	T	C	C	T	T	G	G	C	C	T	T	A	A	T	T	T	T	C	C	T	T	G	G	A	A	T	T	A	A	T	T	A	A	A	A	A	A	C	C	G	G	G	G	T	T	C	C	G	G	A	A	C	C	T	T	C	C	T	T	T	T	C	C	C	C	A	A	C	C	G	C	G	G	T	T	C	C	C	C	G	G	G	G	G	G	C	C	C	C	G	G	C	C	T	T	A	A	A	A	T	T	C	C	C	C	A	A	T	T	A	A	C	C	T	T	A	A	G	G	T	T	G	G	T	T	C	T	G	G	A	A	T	T	T	T	C	C	A	A	T	T	C	C	T	T	C	C	A	A	G	G	G	G	G	G	G	G	NA	NA	C	C	G	G	T	T	A	A	C	C	C	C	G	G	C	C	T	T	G	G	C	C	A	A	T	T	A	A	A	A	A	A	A	A	A	A	G	G	G	G	C	C	G	G	T	T	NA	NA	C	C	C	C	G	G	A	A	C	C	G	G	C	C	A	A	T	T	C	C	T	T	G	G	T	T	A	A	T	T	G	G	C	C	C	C	C	T	C	C	C	C	A	A	G	G	T	T	T	T	C	C	G	G	T	T	C	C	T	T	G	G	T	T	G	G	A	A	T	T	A	A	C	C	A	A	C	C	A	A	NA	NA	G	G	T	T	G	G	A	A	T	T	T	T	C	C	G	G	T	T	G	G	A	A	G	G	G	G	T	T	G	G	A	A	A	A	C	C	G	G	T	T	G	G	C	C	C	C	T	T	T	T	A	A	C	C	A	A	G	G	T	T	C	C	G	G	G	G	C	C	C	C	NA	NA	G	G	T	T	T	T	C	C	G	G	T	T	C	C	C	C	C	C	A	A	C	C	G	G	G	G	G	G	C	C	G	G	G	G	A	A	T	T	C	C	T	T	C	C	C	C	T	T	T	T	T	T	C	C	G	G	G	G	G	G	T	T	T	T	A	A	C	C	T	T	G	G	G	G	A	A	A	A	A	A	G	G	G	G	G	G	C	C	C	C	T	T	T	T	C	C	G	G	G	G	G	G	A	A	C	C	T	T	G	G	G	G	C	C	C	C	T	T	A	A	G	G	C	C	C	C	G	G	C	C	G	G	G	G	T	T	C	C	G	G	C	C	C	C	T	T	A	A	G	G	G	G	C	C	C	C	C	C	C	C	T	T	A	A	C	C	A	A	G	G	C	C	G	G	C	C	T	T	C	C	G	G	G	G	A	A	G	G	C	C	G	G	T	T	T	T	C	C	C	C	G	G	G	G	G	G	A	A	A	A	T	T	A	A	G	G	G	G	G	G	G	G	C	C	T	T	T	T	G	G	G	G	T	T	A	A	T	T	G	G	G	G	G	G	G	G	G	G	C	C	C	C	G	G	G	G	G	G	A	A	G	G	C	C	T	T	C	C	C	C	G	G	G	G	T	T	A	A	G	G	A	A	C	C	C	C	G	G	G	G	G	G	A	A	T	T	T	T	G	G	C	T	C	C	G	G	T	T	G	G	A	A	C	C	T	T	G	G	C	C	G	G	G	G	C	C	T	T	C	C	A	A	G	G	G	G	G	G	G	G	G	G	T	T	A	A	G	G	C	C	C	C	G	G	G	G	G	G	C	C	T	T	C	C	G	G	C	C	T	T	C	C	A	A	G	G	A	A	C	C	C	C	G	G	A	A	G	G	G	G	T	T	A	A	C	C	C	C	A	A	G	G	T	T	T	T	G	G	G	G	T	T	G	G	G	G	C	C	C	C	G	G	C	C	C	C	G	G	A	A	A	A	C	C	C	C	A	A	A	A	G	G	G	G	T	T	G	G	G	G	C	C	A	A	A	A	C	C	C	C	C	C	C	C	C	C	T	T	C	C	C	C	C	C	A	A	T	T	A	A	G	G	A	A	G	G	G	G	C	C	T	T	T	T	G	G	C	C	C	C	A	A	C	C	C	C	G	G	A	A	C	C	G	G	G	G	C	C	G	G	A	A	A	A	T	T	G	G	A	A	C	C	A	A	C	C	G	G	G	G	G	G	C	C	C	C	T	T	C	C	C	C	G	G	C	C	T	T	A	A	G	G	C	C	T	T	T	T	G	G	A	A	C	C	G	G	C	C	C	C	G	G	C	C	T	T	C	C	G	G	A	A	G	G	G	G	G	G	G	G	G	G	G	G	C	C	G	G	A	A	C	C	T	T	A	A	G	G	G	G	T	T	G	G	C	C	G	G	C	C	C	C	C	C	T	T	C	C	C	C	C	C	C	C	G	G	T	T	G	G	G	G	T	T	T	T	C	C	A	A	C	C	T	T	A	A	G	G	C	C	A	A	T	T	C	C	T	T	C	C	G	G	T	T	C	C	A	A	G	G	T	T	G	G	C	C	G	G	C	C	G	G	G	G	C	C	A	A	C	C	A	A	C	C	C	C	G	G	G	G	G	G	T	T	C	C	G	G	C	C	T	T	G	G	C	C	T	T	C	C	C	C	G	G	G	G	A	A	G	G	G	G	G	G	G	G	G	G	C	C	T	T	T	T	G	G	T	T	A	A	T	T	A	A	A	A	A	A	C	C	G	G	T	T	T	T	C	C	A	A	G	G	A	A	C	C	A	A	T	T	G	G	C	C	C	C	C	C	C	C	A	A	C	C	A	A	G	G	T	T	A	A	A	A	A	A	A	A	T	T	G	G	C	C	G	G	T	T	T	T	G	G	A	A	G	G	G	G	C	C	C	C	G	G	C	C	A	A	A	A	C	C	C	C	C	C	G	G	A	A	A	A	T	T	C	C	C	C	G	G	G	G	T	T	C	C	T	T	A	A	T	T	G	G	G	G	G	G	A	A	NA	NA	T	T	A	A	C	C	G	G	A	A	C	C	G	G	A	A	C	C	T	T	T	T	G	G	A	A	C	C	T	T	T	T	G	G	G	G	G	G	G	G	C	C	C	C	G	G	G	G	C	C	A	A	C	C	G	G	C	C	T	T	G	G	G	G	G	G	T	T	T	T	A	A	C	C	A	A	G	G	C	C	A	A	C	C	G	G	G	G	C	C	A	A	A	A	T	T	G	G	T	T	G	G	A	A	A	A	A	A	A	A	C	C	T	T	C	C	C	C	A	A	T	T	T	T	C	C	A	A	C	C	C	C	A	A	C	C	G	G	G	G	T	T	C	C	T	T	A	A	C	C	C	C	A	A	C	C	A	A	G	G	G	G	A	A	T	T	G	G	T	T	C	C	C	C	G	G	A	A	T	T	G	G	C	C	T	T	G	G	A	A	T	T	T	T	A	A	G	G	T	T	T	T	A	A	A	A	T	T	G	G	C	C	G	G	A	A	A	A	C	C	G	G	T	T	A	A	T	T	T	T	C	C	T	T	G	G	A	A	T	T	T	T	C	C	C	C	A	A	A	A	T	T	T	T	A	A	G	G	T	T	G	G	C	C	A	A	A	A	T	T	G	G	G	G	A	A	G	G	A	A	A	A	C	C	G	G	A	A	G	G	T	T	C	C	A	A	C	C	C	C	A	A	A	A	T	T	C	C	G	G	A	A	T	T	A	A	C	C	T	T	A	A	C	C	G	G	C	C	G	G	T	T	C	C	C	C	G	G	C	C	A	A	A	A	C	C	A	A	A	A	A	A	G	G	C	C	A	A	T	T	G	G	C	C	G	G	T	T	G	G	A	A	C	C	G	G	C	C	G	G	G	G	C	C	T	T	T	T	G	G	A	A	A	A	G	G	G	G	G	G	C	C	A	A	C	C	G	G	C	C	A	A	G	G	A	A	T	T	G	G	G	G	C	C	C	C	G	G	C	C	A	A	A	A	G	G	G	G	A	A	C	C	A	A	A	A	T	T	C	C	T	T	C	C	C	C	A	A	A	A	A	A	T	T	C	C	T	T	G	G	G	G	G	G	C	C	C	C	G	G	C	C	T	T	C	C	G	G	A	A	A	A	T	T	A	A	C	C	A	A	A	A	G	G	C	C	G	G	A	A	C	C	G	G	G	G	C	C	A	A	C	C	T	T	C	C	T	T	A	A	T	T	T	T	C	C	T	T	A	A	C	C	C	C	A	A	A	A	A	A	T	T	A	A	G	G	G	G	G	G	T	T	T	T	T	T	T	T	A	A	C	C	A	A	G	G	T	T	T	T	T	T	T	T	A	A	A	A	T	T	T	T	G	G	T	T	C	C	A	A	C	C	T	T	T	T	A	A	C	C	T	T	T	T	T	T	G	G	T	T	C	C	T	T	T	T	T	T	C	C	A	A	G	G	T	T	C	C	T	T	T	T	C	C	A	A	A	A	G	G	A	A	C	C	G	G	A	A	A	A	C	C	G	G	C	C	G	G	A	A	T	T	C	C	T	T	T	T	G	G	A	A	T	T	T	T	C	C	A	A	T	T	C	C	G	G	T	T	C	C	C	C	C	C	A	A	C	C	T	T	C	C	T	T	A	A	G	G	G	G	C	C	A	A	T	T	G	G	A	A	G	G	T	T	C	C	T	T	A	A	A	A	G	G	A	A	C	C	G	G	T	T	T	T	A	A	G	G	G	G	C	C	T	T	C	C	G	G	A	A	G	G	C	C	T	T	C	C	T	T	G	G	G	G	A	A	C	C	G	G	G	G	A	A	G	G	C	C	C	C	A	A	G	G	T	T	T	T	G	G	G	G	A	A	G	G	G	G	A	A	G	G	A	A	A	A	C	C	T	T	C	C	C	C	C	C	G	G	T	T	A	A	A	A	C	C	T	T	T	T	C	C	G	G	A	A	T	T	C	C	C	C	G	G	T	T	T	T	A	A	G	G	G	G	T	T	A	A	C	C	G	G	A	A	A	A	A	A	G	G	C	C	A	A	G	G	T	T	G	G	G	G	T	T	T	T	G	G	C	C	T	T	C	C	T	T	G	G	A	A	C	C	G	G	T	T	C	C	G	G	T	T	G	G	C	C	G	G	C	C	A	A	T	T	C	C	T	T	A	A	T	T	G	G	A	A	C	C	A	A	G	G	A	A	A	A	T	T	C	C	G	G	C	C	C	C	G	G	G	G	A	A	G	G	G	G	A	A	G	G	G	G	G	G	G	G	A	A	A	A	T	T	G	G	G	G	T	T	T	T	C	C	A	A	A	A	T	T	T	T	G	G	G	G	C	C	T	T	A	A	C	C	G	G	C	C	T	T	C	C	G	G	G	G	G	G	C	C	C	C	G	G	C	C	G	G	C	C	T	T	A	A	C	C	C	C	A	A	C	C	T	T	T	T	G	G	T	T	A	A	G	G	G	G	G	G	A	A	C	C	T	T	C	C	T	T	G	G	C	C	T	T	G	G	G	G	A	A	C	C	A	A	C	C	G	G	A	A	C	C	T	T	G	G	A	A	G	G	C	C	T	T	T	T	C	C	A	A	T	T	C	C	C	C	G	G	C	C	C	C	C	C	C	C	T	T	C	C	T	T	G	G	A	A	A	A	G	G	T	T	T	T	C	C	C	C	G	G	G	G	C	C	T	T	G	G	G	G	T	T	T	T	C	C	T	T	A	A	T	T	A	A	G	G	A	A	G	G	G	G	C	C	G	G	T	T	C	C	C	C	G	G	A	A	C	C	C	C	A	A	T	T	A	A	G	G	G	G	A	A	C	C	T	T	A	A	T	T	C	C	G	G	G	G	G	G	G	G	C	C	T	T	T	T	C	C	G	G	C	C	G	G	T	T	G	G	A	A	C	C	T	T	A	A	G	G	C	C	T	T	A	A	A	A	C	C	A	A	G	G	T	T	C	C	G	G	G	G	C	C	T	T	T	T	C	C	G	G	C	C	T	T	T	T	T	T	C	C	C	C	T	T	G	G	A	A	G	G	A	A	C	C	C	C	A	A	C	C	G	G	G	G	C	C	A	A	A	A	A	A	C	C	A	A	A	A	T	T	A	A	T	T	G	G	G	G	T	T	A	A	C	C	G	G	G	C	C	C	G	G	G	G	A	A	C	C	T	T	A	A	C	C	T	T	C	C	T	T	C	C	C	C	G	A	C	C	C	C	G	G	G	G	T	T	C	C	T	T	G	G	C	T	T	C	A	G	T	T	A	A	T	C	A	A	T	T	G	G	C	C	A	C	G	G	C	C	A	A	C	C	T	T	NA	NA	T	T	G	C	G	G	C	C	T	T	T	A	A	A	A	A	C	C	C	C	A	A	NA	NA	A	G	A	A	G	G	A	A	G	G	G	A	C	T	A	A	G	G	T	T	C	C	A	A	A	G	A	A	C	C	T	T	A	A	G	G	T	T	A	A	C	C	C	C	T	G	A	G	A	T	C	C	A	A	A	A	A	G	C	C	NA	NA	T	T	A	A	A	A	C	C	T	T	T	T	C	C	C	C	A	A	G	G	T	T	G	G	G	T	C	C	T	T	G	A	A	A	G	G	A	A	A	A	G	G	C	C	T	T	G	G	T	T	C	C	G	G	T	T	G	G	G	G	G	G	C	C	T	T	C	C	T	T	C	C	A	A	A	A	T	T	A	C	C	T	C	C	G	G	C	C	T	A	C	A	C	T	T	C	A	T	G	G	C	C	A	G	C	C	C	T	G	G	A	G	G	G	C	T	T	C	A	A	C	A	C	C	T	C	T	C	A	G	C	G	NA	NA	G	A	A	A	C	C	A	G	G	G	G	A	G	G	T	T	A	G	C	T	NA	NA	A	A	T	A	G	G	G	G	A	G	NA	NA	C	T	A	G	C	T	G	G	C	T	G	G	C	C	G	A	G	A	G	A	T	T	C	T	A	A	C	G	A	G	T	T	T	A	G	G	T	C	A	G	A	G	A	G	C	T	T	C	A	C	T	G	C	T	T	A	C	T	T	A	C	C	C	T	C	A	T	C	T	C	T	C	T	C	T	C	T	T	C	C	G	G	C	C	T	G	G	C	T	A	T	G	G	G	C	C	C	C	C	C	T	T	A	A	C	C	A	A	A	A	T	G	G	G	G	A	T	C	G	A	T	C	G	A	T	A	A	G	A	G	T	T	C	C	T	C	T	T	T	G	A	G	A	A	A	A	G	T	C	C	T	T	T	G	A	A	T	C	G	G	A	G	G	A	C	C	T	C	C	T	G	A	A	G	C	C	C	C	G	C	C	A	G	A	G	G	A	T	G	A	A	A	T	T	T	C	A	G	G	C	A	A	T	G	T	T	T	T	T	T	NA	NA	C	A	NA	NA	NA	NA	T	T	G	G	C	C	G	A	A	G	T	T	T	G	A	A	C	C	G	T	A	A	C	A	G	A	C	T	G	A	G	G	A	A	T	C	T	C	A	C	T	C	A	C	C	T	T	C	A	A	T	T	T	A	A	C	C	C	T	C	G	G	C	T	T	A	C	C	C	T	A	A	G	A	A	T	A	G	C	C	A	G	G	A	A	G	C	G	C	T	G	G	G	A	A	A	C	A	NA	NA	G	G	C	C	T	C	G	A	G	A	A	A	G	G	G	A	T	C	A	C	T	C	G	G	G	A	C	T	A	G	C	A	G	G	G	A	G	G	G	G	A	G	A	A	G	A	G	A	A	A	C	T	A	G	G	G	T	C	A	G	G	A	C	C	G	G	T	C	A	G	A	A	T	C	T	G	T	T	C	T	A	G	T	C	T	C	C	T	G	C	C	G	G	A	C	C	G	T	G	A	G	G	G	G	A	G	G	A	A	T	G	G	G	C	G	G	G	C	T	C	T	T	G	T	T	T	A	G	G	G	A	A	C	C	C	C	G	G	C	G	G	A	G	A	C	C	G	G	T	C	A	G	C	C	C	C	C	C	T	C	G	A	G	C	G	A	T	T	A	A	C	T	T	T	A	G	A	G	G	G	C	C	G	G	G	G	T	C	C	G	A	A	C	T	C	C	C	A	G	G	T	C	C	T	T	T	G	C	T	C	NA	NA	T	T	T	C	G	C	G	G	G	G	C	C	G	A	C	C	NA	NA	C	C	G	A	C	T	G	T	G	A	C	C	C	T	C	A	G	A	NA	NA	T	T	C	C	C	C	A	G	G	G	C	G	G	G	G	G	G	G	T	G	T	C	T	T	T	G	C	C	T	T	T	T	G	G	G	A	C	T	G	T	T	C	G	C	C	T	C	C	T	T	C	A	T	C	C	C	G	G	C	C	G	A	G	G	G	G	NA	NA	G	T	C	C	T	T	T	C	G	A	G	G	C	C	G	G	T	T	G	A	C	C	A	A	G	G	G	G	T	T	T	T	A	A	G	G	A	A	T	T	T	T	C	C	A	A	C	C	A	A	T	T	A	A	C	C	G	G	C	C	A	A	C	T	C	C	C	C	T	T	G	G	T	T	C	C	C	C	G	G	C	C	T	T	T	T	A	A	C	C	G	G	G	G	A	A	T	T	C	C	A	A	A	A	A	A	C	T	A	A	G	A	G	G	G	G	G	G	C	C	A	A	G	G	G	G	C	C	C	C	C	C	T	T	C	T	G	G	G	G	C	C	T	T	NA	NA	C	G	T	C	T	C	G	G	T	T	T	T	C	C	G	G	G	G	G	G	A	G	G	C	A	A	C	C	A	A	C	C	G	G	G	G	A	A	T	T	A	A	G	G	A	A	C	C	A	A	G	A	C	C	A	A	C	C	T	T	A	A	C	G	C	T	G	G	C	C	A	A	G	A	T	T	G	G	C	T	G	A	A	G	C	T	C	C	A	A	T	G	A	A	T	C	A	T	C	T	A	G	A	C	C	T	A	G	G	A	A	G	G	A	T	C	G	G	A	A	C	C	G	G	A	A	G	A	A	G	A	A	A	G	A	G	T	C	C	T	G	G	A	G	G	G	C	C	C	C	T	C	C	C	T	C	C	C	C	T	G	A	C	C	C	T	A	G	A	A	C	C	G	G	G	A	G	G	G	G	G	G	G	G	A	A	G	C	T	T	G	G	A	A	G	G	C	C	C	C	G	A	G	A	G	A	G	A	A	A	C	C	A	A	T	T	A	A	T	T	G	G	T	T	C	G	T	T	G	G	C	C	G	G	T	T	T	T	A	A	G	G	C	C	C	C	C	T	C	C	G	A	G	G	G	G	A	A	A	A	T	T	G	T	A	A	G	A	T	T	C	C	A	G	G	G	G	G	A	A	C	C	C	C	C	G	A	G	C	C	G	A	C	C	G	A	T	T	T	C	NA	NA	T	T	A	A	C	C	A	C	C	C	T	T	T	T	C	C	A	A	T	T	A	C	A	A	T	T	A	A	G	G	G	G	G	G	A	A	A	A	A	A	A	A	C	C	A	A	G	G	G	G	T	T	G	G	G	A	T	A	G	G	C	C	G	G	C	C	A	A	G	G	T	C	C	T	C	C	G	A	T	T	NA	NA	C	C	T	T	T	T	A	G	C	C	G	A	T	T	T	T	G	G	C	C	C	C	C	T	T	C	C	T	NA	NA	A	A	A	A	C	G	C	C	A	G	G	G	T	T	G	G	G	G	T	T	G	T	C	C	T	T	T	T	A	C	G	G	G	G	G	G	A	A	G	G	T	C	G	G	C	C	T	T	G	A	C	C	A	C	T	T	C	C	G	G	G	A	C	C	G	G	T	T	G	G	C	C	C	T	A	G	G	G	G	G	T	T	T	T	T	T	A	A	A	A	T	T	T	T	G	G	T	T	A	A	T	T	A	A	A	A	C	C	A	A	G	G	C	C	G	G	A	A	T	T	G	G	T	T	G	G	C	C	G	G	T	T	C	A	A	A	T	T	C	C	A	A	T	T	G	G	G	A	A	A	A	A	A	G	C	C	C	C	A	A	A	A	G	G	T	T	G	G	G	G	G	A	G	G	C	C	A	A	T	T	NA	NA	G	G	T	T	A	A	T	T	G	G	G	C	G	G	A	A	A	A	T	C	C	T	G	A	A	A	T	T	C	C	A	A	C	C	C	C	A	A	C	C	T	T	T	T	G	G	G	G	A	A	G	G	G	G	C	C	T	T	G	G	C	C	G	C	G	A	T	T	T	T	C	C	G	G	C	C	T	T	A	A	A	A	NA	NA	T	T	G	A	A	C	C	T	A	A	A	A	C	C	C	C	C	C	C	C	G	G	T	T	T	T	G	G	G	T	C	C	C	C	A	A	C	C	C	C	C	C	C	C	G	G	A	A	C	C	C	C	T	T	G	G	G	C	G	G	T	T	T	T	G	G	A	A	T	T	C	C	G	G	C	T	T	C	G	G	T	T	T	T	G	G	C	C	C	C	T	C	T	T	G	A	G	C	G	A	T	T	C	C	T	T	G	A	T	T	T	T	C	C	C	C	G	G	C	C	G	G	C	C	T	T	G	G	A	A	A	A	G	G	T	T	C	C	A	G	A	A	C	C	G	G	C	C	T	T	A	A	T	T	G	G	A	A	NA	NA	C	C	C	C	C	C	G	G	G	G	G	G	C	C	T	T	G	A	C	C	NA	NA	A	A	C	C	NA	NA	C	C	T	T	C	A	T	G	C	C	A	A	C	C	C	C	G	G	C	C	C	C	C	C	C	C	T	T	T	T	G	G	C	C	C	C	C	C	T	T	C	C	G	G	A	A	G	G	A	A	C	C	C	C	T	T	T	T	A	A	C	C	C	C	T	T	C	C	C	C	T	T	G	G	G	G	G	G	G	G	T	T	C	C	G	G	C	C	G	G	A	A	C	C	T	T	A	A	G	G	T	T	NA	NA	G	A	A	A	A	G	T	T	T	T	C	C	C	C	C	C	A	G	C	C	C	T	T	T	C	C	T	T	C	C	C	C	T	T	G	G	C	T	G	G	A	G	C	C	G	G	C	C	G	C	G	A	NA	NA	C	C	G	G	T	T	A	A	A	A	C	C	A	A	T	T	C	C	T	T	A	A	A	G	C	C	A	A	C	T	T	T	C	C	C	C	G	C	C	C	G	A	G	G	C	C	T	T	G	G	T	C	C	C	C	C	G	A	T	C	A	A	T	T	A	C	G	G	T	T	A	A	C	C	G	G	T	T	T	T	C	C	A	A	C	C	T	T	A	A	G	G	G	G	T	T	T	T	T	T	C	C	T	T	C	A	C	T	C	C	T	T	A	G	G	G	A	A	T	T	C	C	G	G	A	A	G	G	C	T	A	A	T	T	G	G	G	G	A	A	G	G	A	G	G	G	T	T	A	G	G	G	T	T	A	A	G	G	G	G	A	A	C	C	A	T	A	A	A	A	C	C	T	C	G	G	C	C	T	T	A	G	C	C	C	G	T	T	T	C	A	A	G	C	G	G	C	C	G	G	C	C	C	C	C	T	C	C	A	A	A	A	G	C	T	C	T	C	C	C	G	G	C	C	C	C	T	T	T	T	C	C	A	A	A	A	A	A	C	C	G	G	G	G	G	G	A	A	T	T	C	A	G	G	A	G	G	A	T	C	A	A	T	G	A	T	A	A	A	A	G	G	A	T	C	C	G	C	G	G	T	T	C	C	A	A	C	G	T	T	A	G	T	C	C	C	A	A	A	A	A	G	T	T	A	A	T	C	C	C	C	G	T	T	T	C	C	C	T	T	C	C	A	A	C	C	T	T	T	T	C	C	A	A	T	C	A	A	A	A	C	C	C	T	G	A	T	C	A	G	C	C	C	T	C	T	T	T	C	C	C	C	T	T	C	C	G	G	G	G	T	T	T	A	A	G	G	G	A	A	C	C	G	A	C	A	C	C	T	T	T	T	G	A	NA	NA	G	G	NA	NA	G	A	C	C	C	C	C	T	G	G	G	C	A	A	T	C	G	A	A	A	C	C	G	A	G	G	A	A	A	A	A	G	G	A	G	G	T	A	C	C	NA	NA	T	G	C	A	G	G	C	C	T	A	C	C	C	C	A	A	G	A	A	A	G	G	C	C	C	C	T	T	C	C	A	A	G	G	C	C	C	T	C	T	T	C	A	G	G	A	C	C	A	C	A	C	T	T	C	C	C	C	T	T	C	C	C	C	G	G	C	T	C	G	C	G	T	G	T	T	A	A	A	A	G	G	G	G	A	A	T	T	C	C	A	G	C	C	A	A	T	T	T	T	A	A	A	C	T	T	A	C	C	C	A	A	G	G	A	A	T	G	A	G	A	G	C	T	T	T	A	T	G	T	T	T	G	G	T	T	C	C	C	G	C	C	T	T	T	T	G	G	G	A	T	T	C	C	C	C	C	A	T	C	A	A	T	T	G	T	A	A	C	C	A	A	G	A	C	C	NA	NA	C	C	C	C	T	T	G	G	G	G	C	C	C	T	G	G	T	C	G	G	G	G	A	G	C	C	C	C	G	A	T	T	T	T	T	T	G	G	G	G	C	C	A	A	C	C	NA	NA	G	G	G	G	NA	NA	C	C	T	T	T	T	C	C	A	A	C	C	T	T	C	C	G	G	T	T	G	G	T	C	T	C	C	C	T	T	G	A	C	T	C	C	T	T	C	C	G	A	C	T	C	T	T	C	T	C	G	G	T	C	G	G	T	C	C	C	A	G	C	T	C	C	C	T	G	A	T	G	G	G	C	T	G	A	C	C	T	C	A	A	C	T	C	T	C	T	T	G	A	A	G	A	A	G	C	C	C	T	C	C	NA	NA	T	T	NA	NA	T	C	G	A	C	C	T	G	C	C	A	A	G	G	C	C	A	G	T	T	A	A	C	C	G	G	G	G	A	A	G	G	G	G	T	T	C	C	G	C	T	T	C	C	G	G	A	A	C	C	C	C	G	T	T	T	T	C	G	G	G	G	G	G	A	T	G	G	T	T	C	C	C	C	G	G	G	G	C	C	T	T	C	C	G	G	C	C	C	C	C	C	A	A	T	T	T	T	G	G	A	A	C	C	C	C	G	G	A	A	T	T	A	A	A	A	A	A	A	A	A	A	A	A	G	G	A	A	C	C	G	G	A	A	G	G	T	T	G	G	A	A	T	T	T	T	A	G	G	A	T	A	G	G	T	T	G	A	G	A	G	A	NA	NA	T	C	C	C	T	T	A	T	C	C	A	C	C	C	C	C	G	G	T	T	A	C	A	G	A	A	T	C	C	A	A	A	C	T	C	C	G	G	G	G	C	T	C	T	G	T	T	T	A	G	G	G	G	G	C	C	G	G	NA	NA	T	T	C	C	C	C	C	C	A	A	G	G	A	A	C	C	A	A	A	A	A	A	G	G	T	T	C	T	NA	NA	NA	NA	G	G	A	A	C	C	G	A	G	G	G	G	C	C	G	G	A	A	A	A	A	A	T	T	G	T	C	C	A	A	T	C	T	C	A	A	A	A	C	C	C	C	C	C	C	T	A	A	A	T	A	A	T	C	G	A	T	T	G	G	A	G	NA	NA	C	C	C	C	G	G	T	G	A	G	G	G	A	A	T	T	A	A	G	G	T	T	G	G	A	A	G	G	A	A	A	A	G	G	G	A	C	C	T	A	T	G	C	T	G	G	NA	NA	A	C	G	A	C	C	A	A	G	G	C	C	C	C	A	A	G	G	A	A	C	T	NA	NA	C	C	T	T	C	C	T	G	A	A	C	C	G	G	G	G	C	C	C	C	C	C	T	T	A	A	T	T	C	C	C	C	G	G	A	A	G	G	T	T	A	A	G	G	C	A	G	G	G	G	G	G	A	A	C	C	G	A	C	C	G	G	C	T	G	G	T	G	G	G	T	T	T	T	G	G	A	A	T	A	G	G	T	G	T	A	T	T	G	A	T	C	A	C	G	G	C	A	C	C	G	G	C	T	A	A	A	T	G	G	A	T	T	T	G	A	T	T	T	T	G	G	C	C	G	G	A	A	C	C	A	A	G	C	G	G	G	T	A	T	G	G	C	C	C	C	A	A	T	T	C	C	C	T	C	C	A	A	G	G	G	G	G	A	C	C	C	C	A	A	T	T	A	A	A	A	A	A	T	T	G	G	A	C	G	G	T	T	T	T	C	C	A	A	C	C	G	G	A	A	A	A	T	C	A	A	G	G	G	G	T	T	T	C	A	G	A	G	C	T	C	C	C	T	C	C	G	A	T	T	A	A	T	T	C	A	C	C	G	G	C	C	A	A	T	T	G	G	A	A	C	C	A	T	NA	NA	T	C	G	C	C	T	T	C	T	A	G	A	A	A	G	G	G	G	G	G	C	T	G	G	T	T	A	A	G	G	A	A	G	G	T	A	T	A	NA	NA	A	G	A	A	A	C	G	G	A	G	NA	NA	T	C	A	G	G	A	A	A	C	A	C	C	C	C	A	A	A	A	T	T	T	A	G	A	T	T	T	T	NA	NA	C	C	T	C	C	G	T	C	G	G	G	G	G	G	C	T	T	T	C	C	C	C	T	T	C	C	C	G	C	T	A	A	A	A	A	G	NA	NA	A	T	A	A	C	C	G	T	G	G	T	T	T	T	G	G	T	T	T	T	A	A	C	C	G	A	G	G	C	C	A	A	C	C	A	A	G	G	C	C	A	A	NA	NA	T	C	G	G	T	T	G	A	T	G	T	T	A	C	C	A	G	T	A	A	T	C	NA	NA	G	G	G	G	G	G	G	G	T	T	T	T	A	A	T	G	C	C	C	C	C	C	C	C	C	C	G	G	G	G	C	C	G	A	NA	NA	G	G	A	A	A	T	C	C	C	C	C	C	G	G	C	C	T	T	G	G	C	C	A	A	T	C	A	G	A	A	C	A	T	C	A	A	T	T	A	A	T	T	C	C	G	G	A	A	A	A	C	C	C	C	C	C	C	C	G	G	T	G	C	T	T	T	C	C	C	C	G	G	C	C	T	T	C	C	G	G	A	A	C	C	C	C	G	A	G	G	C	C	C	C	T	T	G	C	T	T	T	C	A	G	G	G	G	G	T	T	G	G	NA	NA	G	G	C	T	T	T	G	A	T	C	A	A	C	C	G	C	G	G	T	C	T	A	C	A	NA	NA	T	C	T	C	A	G	T	T	C	T	A	G	T	T	G	G	T	T	A	G	C	C	G	G	A	T	G	G	T	C	C	C	NA	NA	C	C	C	C	T	G	C	C	G	G	T	T	C	C	G	G	G	G	T	T	C	T	A	A	T	T	G	G	G	G	G	G	A	A	C	C	G	G	A	A	G	G	A	A	C	T	T	T	A	G	A	A	G	G	G	G	G	G	A	A	T	T	G	G	A	A	C	C	T	T	A	A	T	T	T	T	A	A	A	A	A	C	C	C	A	A	G	A	A	A	T	C	NA	NA	C	T	C	C	A	A	A	A	C	C	T	T	A	A	A	C	G	C	G	A	G	A	T	C	A	T	A	T	NA	NA	C	T	C	G	C	C	G	G	G	A	G	G	T	A	G	A	T	A	NA	NA	C	T	A	A	C	T	NA	NA	C	C	G	G	C	C	A	G	C	T	T	C	NA	NA	T	A	A	A	C	C	C	G	C	T	G	G	A	G	C	T	A	G	G	G	T	T	A	A	C	C	A	A	C	C	G	G	G	G	A	A	G	G	C	C	G	G	G	G	C	C	C	C	A	A	T	T	A	A	G	G	G	G	A	A	T	T	A	A	C	C	C	C	A	A	G	G	T	T	C	C	G	G	C	C	G	G	T	T	C	C	A	A	A	A	C	C	A	A	C	C	C	C	C	C	T	T	T	T	T	T	A	A	C	C	C	C	C	C	A	A	G	G	T	T	G	G	A	A	A	A	G	G	A	A	G	G	A	A	G	G	G	G	A	A	A	A	T	T	T	T	C	C	C	C	T	T	G	G	C	C	T	T	C	C	G	G	C	C	T	T	C	C	T	T	A	A	A	A	C	C	T	T	C	C	A	A	A	A	G	G	T	T	T	T	A	A	G	G	T	T	G	G	A	A	A	A	G	G	C	C	A	A	T	T	C	C	G	G	G	G	G	G	T	T	A	A	T	T	T	T	G	G	C	C	C	C	A	A	T	T	T	T	G	G	C	C	C	C	A	A	G	G	G	G	C	C	T	T	A	A	T	T	C	C	A	A	A	A	G	G	G	G	G	G	A	A	A	A	G	G	G	G	C	C	G	G	A	A	T	T	A	A	C	C	A	A	C	C	C	C	C	C	C	C	A	A	A	A	A	A	T	T	T	T	A	A	T	T	A	A	G	G	A	A	G	G	A	A	T	T	T	T	G	G	C	C	A	A	A	A	T	T	A	A	T	T	T	T	G	G	G	G	G	G	G	G	C	C	T	T	C	C	T	T	T	T	A	A	A	A	T	T	T	T	T	T	G	G	T	T	C	C	A	A	C	C	G	G	G	G	A	A	T	T	C	C	C	C	G	G	A	A	G	G	G	G	A	A	C	C	A	A	A	A	T	T	T	T	T	T	G	G	A	A	C	C	A	A	A	A	T	T	T	T	A	A	G	G	G	G	C	C	T	T	A	A	G	G	G	G	C	C	C	C	C	C	C	C	G	G	T	T	T	T	C	C	G	G	T	T	T	T	G	G	T	T	C	C	G	G	C	C	G	G	C	C	A	A	C	C	C	C	C	C	C	C	T	T	C	C	T	T	C	C	C	C	G	G	T	T	C	C	T	T	C	C	C	C	A	A	T	T	G	G	T	T	G	G	G	G	G	G	G	G	T	T	G	G	C	C	A	A	A	A	T	T	G	G	G	G	C	C	C	C	T	T	A	A	G	G	G	G	G	G	A	A	C	C	A	A	G	G	T	T	G	G	G	G	G	G	T	T	G	G	A	A	G	G	A	A	C	C	A	A	C	C	T	T	G	G	T	T	C	C	G	G	C	C	G	G	C	C	C	C	T	T	T	T	G	G	C	C	G	G	G	G	G	G	G	G	T	T	C	C	C	C	C	C	C	C	T	T	A	A	C	C	T	T	T	T	G	G	C	C	G	G	T	T	T	T	G	G	T	T	C	C	T	T	G	G	A	A	C	C	T	T	G	G	G	G	G	G	A	A	G	G	A	A	C	C	G	G	T	T	T	T	G	G	G	G	C	C	G	G	C	C	T	T	A	A	G	G	T	T	A	A	G	G	T	T	T	T	G	G	T	T	C	C	C	C	C	C	T	T	G	G	A	A	A	A	A	A	A	A	T	T	C	C	G	G	T	T	T	T	T	T	C	C	G	G	C	C	A	A	T	T	C	C	A	A	C	C	T	T	C	C	C	C	T	T	A	A	G	G	A	A	G	G	C	C	G	G	C	C	G	G	T	T	T	T	A	A	C	C	G	G	C	C	G	G	A	A	G	G	A	A	G	G	A	A	T	T	C	C	T	T	A	A	C	C	T	T	T	T	A	A	G	G	C	C	C	C	A	A	C	C	G	G	A	A	T	T	G	G	T	T	A	A	G	G	C	C	C	C	C	C	G	G	C	C	T	T	A	A	A	A	A	A	C	C	A	A	C	C	A	A	G	G	C	C	C	C	A	A	T	T	T	T	C	C	A	A	C	C	A	A	A	A	C	C	G	G	G	G	A	A	G	G	G	G	T	T	C	C	C	C	G	G	T	T	G	G	C	C	G	G	C	C	G	G	G	G	C	C	T	T	T	T	T	T	T	T	T	T	C	C	C	C	T	T	G	G	A	A	C	C	G	G	A	A	G	G	A	A	T	T	C	C	C	C	T	T	G	G	G	G	C	C	T	T	T	T	T	T	A	A	A	A	A	A	T	T	A	A	C	C	T	T	T	T	G	G	G	G	G	G	C	C	T	T	C	C	T	T	G	G	C	C	G	G	A	A	T	T	G	G	T	T	G	G	C	C	C	C	C	C	T	T	A	A	A	A	G	G	T	T	T	T	G	G	G	G	C	C	A	A	T	T	G	G	G	G	T	T	C	C	T	T	T	T	T	T	A	A	T	T	A	A	A	A	G	G	A	A	C	C	A	A	A	A	G	G	T	T	T	T	A	A	A	A	G	G	G	G	C	C	G	G	G	G	C	C	T	T	T	T	C	C	G	G	A	A	G	G	C	C	A	A	A	A	A	A	T	T	T	T	C	C	C	C	A	A	C	C	A	A	A	A	G	G	C	C	C	C	T	T	A	A	A	A	G	G	A	A	T	T	T	T	T	T	C	C	T	T	C	C	NA	NA	T	T	C	C	G	G	G	G	G	G	C	C	A	A	A	A	C	C	G	G	T	T	A	A	T	T	C	C	T	T	A	A	A	A	A	A	T	T	A	A	G	G	C	C	A	A	A	A	G	G	A	A	G	G	T	T	C	C	C	C	A	A	C	C	G	G	G	G	C	C	C	C	C	C	T	T	A	A	A	A	A	A	G	G	G	G	C	C	A	A	C	C	G	G	G	G	T	T	T	T	G	G	A	A	T	T	A	A	T	T	G	G	C	C	T	T	C	C	C	C	T	T	T	T	T	T	A	A	G	G	T	T	T	T	A	A	A	A	G	G	T	T	T	T	A	A	C	C	T	T	C	C	A	A	A	A	T	T	C	C	G	G	T	T	T	T	A	A	G	G	G	G	C	C	G	G	T	T	A	A	C	C	C	C	A	A	T	T	C	C	G	G	A	A	A	A	C	C	G	G	A	A	C	C	G	G	G	G	A	A	A	A	T	T	G	G	A	A	A	A	G	G	A	A	T	T	T	T	T	T	C	C	G	G	G	G	A	A	A	A	C	C	G	G	G	G	A	A	G	G	T	T	G	G	A	A	C	C	C	C	C	C	T	T	A	A	C	C	A	A	T	T	C	C	G	G	T	T	A	A	NA	NA	A	A	T	T	T	T	T	T	T	T	C	C	C	C	C	C	T	T	A	A	G	G	A	A	A	A	A	A	A	A	T	T	C	C	A	A	T	T	C	C	G	G	A	A	T	T	T	T	T	T	A	A	A	A	A	A	T	T	A	A	A	A	A	A	G	G	C	C	G	G	G	G	T	T	A	A	C	C	C	C	T	T	G	G	T	T	G	G	A	A	G	G	C	C	G	G	A	A	C	C	G	G	C	C	T	T	A	A	G	G	C	C	T	T	A	A	G	G	T	T	A	A	T	T	G	G	T	T	G	G	C	C	A	A	A	A	T	T	A	A	G	G	G	G	A	A	G	G	T	T	A	A	G	G	G	G	A	A	T	T	A	A	G	G	A	A	G	G	G	G	A	A	G	G	A	A	A	A	T	T	C	C	T	T	G	G	C	C	A	A	C	C	T	T	A	A	C	C	C	C	C	C	A	A	G	G	A	A	C	C	C	C	T	T	G	G	G	G	G	G	G	G	T	T	C	C	T	T	A	A	G	G	G	G	A	A	G	G	C	C	C	C	C	C	T	T	C	C	G	G	G	G	G	G	C	C	T	T	G	G	A	A	G	G	G	G	G	G	T	T	C	C	A	A	G	G	C	C	C	C	C	C	T	T	G	G	T	T	G	G	T	T	T	T	G	G	G	G	A	A	G	G	G	G	C	C	G	G	T	T	T	T	C	C	T	T	C	C	C	C	G	G	A	A	T	T	A	A	T	T	G	G	G	G	C	C	A	A	C	C	A	A	C	C	C	C	C	C	A	A	C	C	C	C	A	A	T	T	C	C	G	G	A	A	G	G	T	T	A	A	A	A	T	T	G	G	G	G	T	T	C	C	C	C	C	C	G	G	T	T	C	C	G	G	T	T	A	A	A	A	G	G	A	A	G	G	G	G	C	C	A	A	G	G	A	A	C	C	A	A	A	A	G	G	C	C	G	G	T	T	A	A	G	G	G	G	T	T	T	T	C	C	T	T	T	T	T	T	G	G	G	G	C	C	G	G	C	C	C	C	A	A	G	G	T	T	A	A	A	A	G	G	G	G	G	G	T	T	G	G	C	C	G	G	C	C	T	T	T	T	G	G	A	A	T	T	A	A	C	C	C	T	C	C	C	C	A	A	G	G	C	C	A	A	A	A	A	A	T	T	A	A	C	C	C	C	C	C	A	A	G	G	G	G	C	C	T	T	C	C	G	G	C	C	A	A	T	T	T	T	A	A	G	G	G	G	A	A	A	A	C	C	T	T	G	G	A	A	C	C	C	C	G	G	C	C	G	G	T	T	A	A	T	T	A	A	A	A	C	C	T	T	G	G	C	C	G	G	C	C	G	G	A	A	T	T	G	G	G	G	C	C	G	G	A	A	A	A	A	A	G	G	G	G	C	C	C	C	T	T	T	T	C	C	T	T	C	C	T	T	C	C	T	T	A	A	C	C	T	T	T	T	A	A	C	C	T	T	T	T	C	C	G	G	A	A	C	C	A	A	T	T	G	G	T	T	C	C	C	C	C	C	C	C	G	G	T	T	C	C	A	A	C	C	A	A	T	T	T	T	A	A	G	G	A	A	A	A	A	A	T	T	T	T	T	T	C	C	G	G	T	T	G	G	G	G	G	G	G	G	A	A	C	C	G	G	A	A	G	G	T	T	A	A	T	T	G	G	G	G	G	G	T	T	C	C	G	G	T	T	G	G	T	T	T	T	C	C	A	A	T	T	G	G	T	T	C	C	C	C	G	G	A	A	A	A	G	G	T	T	A	A	T	T	C	C	C	C	C	C	A	A	C	C	G	G	G	G	T	T	G	G	G	G	T	T	C	C	A	A	T	T	A	A	C	C	T	T	C	C	G	G	T	T	G	G	G	G	T	T	G	G	A	A	C	C	A	A	T	T	G	G	A	A	C	C	G	G	A	A	G	G	C	C	T	T	G	G	G	G	A	A	C	C	T	T	A	A	A	A	A	A	A	A	A	A	A	A	C	C	T	T	C	C	A	A	A	A	A	A	C	C	C	C	C	C	C	C	G	G	T	T	T	T	T	T	C	C	C	C	G	G	C	C	C	C	T	T	A	A	G	G	G	G	T	T	T	T	T	T	C	C	C	C	G	G	C	C	G	G	G	G	C	C	T	T	G	G	A	A	T	T	T	T	A	A	T	T	T	T	T	T	G	G	G	G	G	G	G	G	T	T	C	C	C	C	A	A	T	T	C	C	A	A	T	T	C	C	A	A	G	G	A	A	C	C	A	A	C	C	T	T	A	A	C	C	C	C	A	A	C	C	A	A	G	G	C	C	T	T	G	G	G	G	C	C	C	C	T	T	A	A	C	C	C	C	C	C	T	T	A	A	A	A	C	C	C	C	T	T	C	C	C	C	A	A	T	T	T	T	C	C	A	A	T	T	A	A	A	A	C	C	T	T	C	C	C	C	G	G	T	T	G	G	C	C	C	C	A	A	A	A	T	T	T	T	G	G	A	A	A	A	C	C	A	A	G	G	T	T	A	A	A	A	A	A	T	T	G	G	T	T	A	A	A	A	G	G	C	C	G	G	C	C	C	C	C	C	C	C	T	T	C	C	G	G	T	T	T	T	G	G	C	C	G	G	T	T	T	T	A	A	G	G	T	T	G	G	C	C	T	T	T	T	G	G	G	G	C	C	C	C	G	G	C	C	C	C	T	T	T	T	A	A	T	T	G	G	A	A	T	T	T	T	G	G	G	G	G	G	C	C	C	C	G	G	T	T	A	A	G	G	C	C	C	C	A	A	G	G	G	G	G	G	T	T	C	C	C	C	A	A	C	C	A	A	G	G	T	T	C	C	A	A	G	G	A	A	A	A	C	C	T	T	T	T	G	G	T	T	C	C	T	T	T	T	T	T	G	G	G	G	G	G	G	G	C	C	A	A	G	G	G	G	A	A	G	G	A	A	G	G	T	T	A	A	G	G	C	C	T	T	C	C	T	T	G	G	C	C	T	T	G	G	T	T	C	C	G	G	G	G	G	G	G	G	A	A	T	T	G	G	G	G	C	C	A	A	G	G	T	T	C	C	T	T	G	G	A	A	C	C	A	A	A	A	G	G	G	G	T	T	C	C	T	T	A	A	G	G	G	G	T	T	A	A	A	A	A	A	T	T	A	A	T	T	G	G	C	C	G	G	G	G	T	T	C	C	C	C	G	G	A	A	A	A	A	A	A	A	T	T	A	A	T	T	G	G	A	A	T	T	T	T	C	C	T	T	T	T	A	A	A	A	T	T	T	T	A	A	C	C	T	T	A	A	T	T	G	G	A	A	T	T	T	T	A	A	A	A	G	G	T	T	C	C	T	T	G	G	T	T	C	C	T	T	T	T	G	G	T	T	G	G	C	C	C	C	G	G	C	C	C	C	G	G	T	T	T	T	T	T	C	C	C	C	A	A	G	G	C	C	G	G	T	T	G	G	A	A	A	A	C	C	C	C	T	T	C	C	T	T	A	A	A	A	A	A	C	C	G	G	A	A	G	G	G	G	A	A	A	A	A	A	G	G	G	G	T	T	C	C	A	A	G	G	A	A	G	G	A	A	A	A	A	A	G	G	G	G	G	G	G	G	G	G	G	G	A	A	A	A	G	G	T	T	T	T	C	C	C	C	C	C	T	T	C	C	G	G	A	A	A	A	T	T	A	A	A	A	G	G	T	T	G	G	A	A	A	A	C	C	C	C	T	T	G	G	T	T	C	C	G	G	G	G	A	A	T	T	T	T	G	G	A	A	G	G	T	T	T	T	C	C	G	G	C	C	G	G	G	G	C	C	A	A	C	C	C	C	A	A	A	A	A	A	A	A	A	A	T	T	C	C	A	A	A	A	A	A	G	G	G	G	G	G	G	G	G	G	C	C	G	G	T	T	A	A	G	G	A	A	G	G	A	A	C	C	G	G	T	T	T	T	C	C	A	A	T	T	C	C	C	C	A	A	T	T	T	T	A	A	G	G	G	G	C	C	T	T	G	G	A	A	A	A	C	C	C	C	G	G	G	G	A	A	G	G	A	A	C	C	T	T	G	G	C	C	G	G	T	T	T	T	T	T	C	C	C	C	C	C	C	C	C	C	C	C	G	G	T	T	G	G	T	T	G	G	T	T	C	C	T	T	A	A	C	C	G	G	C	C	C	C	G	G	G	G	A	A	G	G	G	G	G	G	G	G	C	C	T	T	T	T	A	A	A	A	G	G	C	C	C	C	A	A	T	T	C	C	T	T	T	T	G	G	C	C	C	C	A	A	C	C	T	T	G	G	T	T	C	C	A	A	A	A	C	C	T	T	T	T	G	G	G	G	T	T	T	T	G	G	T	T	C	C	A	A	G	G	C	C	A	A	G	G	T	T	C	C	A	A	T	T	G	G	A	A	A	A	A	A	A	A	A	A	A	A	C	C	A	A	T	T	A	A	T	T	G	G	C	C	A	A	T	T	A	A	C	C	T	T	G	G	A	A	C	C	T	T	C	C	T	T	G	G	G	G	C	C	C	C	G	G	C	C	C	C	C	C	G	G	A	A	G	G	T	T	T	T	A	A	C	C	T	T	A	A	A	A	C	C	A	A	T	T	T	T	G	G	A	A	T	T	C	C	T	T	G	G	T	T	C	C	T	T	G	G	A	A	G	G	A	A	T	T	C	C	G	G	T	T	T	T	A	A	A	A	T	T	G	G	G	G	A	A	G	G	G	G	T	T	G	G	T	T	C	C	C	C	C	C	C	C	G	G	T	T	G	G	T	T	A	A	C	C	T	T	C	C	T	T	G	G	A	A	T	T	T	T	G	G	G	G	T	T	C	C	T	T	G	G	C	C	A	A	A	A	C	C	T	T	T	T	C	C	C	C	T	T	G	G	G	G	T	T	G	G	T	T	A	A	A	A	T	T	G	G	G	G	G	G	C	C	A	A	C	C	C	C	C	C	C	C	A	A	G	G	G	G	T	T	C	C	G	G	C	C	G	G	T	T	T	T	A	A	A	A	T	T	T	T	A	A	G	G	G	G	T	T	T	T	A	A	C	C	A	A	T	T	T	T	G	G	C	C	C	C	G	G	C	C	C	C	T	T	C	C	C	C	G	G	C	C	C	C	C	C	C	C	C	C	G	G	A	A	C	C	G	G	G	G	T	T	G	G	G	G	A	A	G	G	T	T	C	C	G	G	G	G	C	C	T	T	G	G	G	G	G	G	C	C	A	G	T	T	C	C	G	G	A	A	G	G	T	T	A	A	G	G	C	C	A	A	C	C	G	G	A	A	C	C	C	C	G	G	G	G	A	A	A	A	T	T	C	C	G	G	A	A	G	G	G	G	G	G	C	C	T	T	T	T	T	T	C	C	A	A	G	G	C	C	C	C	C	C	A	A	T	T	C	C	C	C	C	C	T	T	C	C	T	T	T	T	C	C	G	G	C	C	C	C	C	C	C	C	C	C	C	C	A	A	G	G	A	A	G	G	T	T	C	C	A	A	C	C	A	A	T	T	A	A	T	T	C	C	G	G	A	A	G	G	C	C	G	G	G	G	G	G	A	A	C	C	C	C	T	T	G	G	T	T	C	C	G	G	G	G	A	A	T	T	G	G	A	A	A	A	T	T	C	C	G	G	T	T	A	A	C	C	C	C	G	G	C	C	T	T	A	A	T	T	G	G	G	G	C	C	C	C	G	G	T	T	G	G	T	T	A	A	A	A	A	A	C	C	C	C	C	C	T	T	C	C	C	C	C	C	A	A	C	C	G	G	T	T	A	A	G	G	T	T	C	C	C	C	T	T	T	T	T	T	T	T	A	A	C	C	T	T	A	A	G	G	T	T	C	C	T	T	C	C	T	T	A	A	C	C	T	T	A	A	G	G	A	A	G	G	C	C	G	G	C	C	A	A	C	C	G	G	G	G	T	T	C	C	C	C	G	G	G	G	C	C	A	A	A	A	C	C	C	C	C	C	G	G	A	A	T	T	C	C	C	C	A	A	G	G	A	A	T	T	T	T	G	G	A	A	T	T	G	G	C	C	A	A	T	T	G	G	G	G	A	A	C	C	A	A	T	T	C	C	C	C	C	C	G	G	A	A	T	T	G	G	C	C	T	T	T	T	C	C	G	G	T	T	C	C	A	A	G	G	C	C	T	T	C	C	C	C	G	G	C	C	T	T	T	T	A	A	G	G	T	T	A	A	C	C	G	G	A	A	C	C	G	G	C	C	C	C	T	T	T	T	A	A	A	A	G	G	G	G	G	G	A	A	G	G	G	G	A	A	C	C	C	C	T	T	C	C	G	G	G	G	A	A	G	G	G	G	C	C	G	G	A	A	C	C	G	G	A	A	C	C	G	G	C	C	G	G	C	C	C	C	C	C	G	G	A	A	C	C	C	C	G	G	A	A	G	G	A	A	A	A	T	T	C	C	C	C	C	C	A	A	C	C	C	C	T	T	A	A	C	C	G	G	G	G	T	T	T	T	C	C	G	G	G	G	A	A	T	T	A	A	T	T	C	C	G	G	C	C	C	C	C	C	T	T	C	C	G	G	T	T	C	C	A	A	G	G	C	C	A	A	G	G	C	C	A	A	C	C	G	G	T	T	T	T	C	C	G	G	C	C	C	C	G	G	T	T	G	G	C	C	A	A	A	A	G	G	A	A	C	C	C	C	G	G	C	C	C	C	G	G	G	G	C	C	G	G	C	C	G	G	A	A	T	T	A	A	T	T	G	G	A	A	C	C	A	A	A	A	C	C	T	T	T	T	C	C	A	A	A	A	T	T	T	T	C	C	A	A	C	C	C	C	A	A	A	A	A	A	T	T	A	A	G	G	C	C	C	C	A	A	T	T	G	G	A	A	C	C	T	T	T	T	T	T	G	G	G	G	C	C	G	G	A	A	T	T	G	G	T	T	C	C	G	G	T	T	C	C	A	A	C	C	C	C	T	T	A	A	T	T	G	G	A	A	G	G	G	G	G	G	G	G	G	G	C	C	A	A	G	G	T	T	G	G	G	G	G	G	G	G	G	G	C	C	A	A	G	G	A	A	A	A	T	T	G	G	C	C	T	T	A	A	A	A	T	T	C	A	A	A	C	C	T	T	A	A	C	C	C	C	G	G	A	A	A	A	C	C	C	C	C	C	C	C	T	T	G	G	G	G	G	G	G	G	T	T	G	G	G	G	A	A	A	A	G	G	T	T	T	T	A	A	C	C	A	A	A	A	A	A	G	G	A	A	T	T	T	T	A	A	G	G	G	G	A	A	T	T	G	G	C	C	T	T	G	G	T	T	T	T	A	A	A	A	T	T	C	C	G	G	C	C	G	G	G	G	C	C	G	G	G	G	C	C	G	G	T	T	A	A	A	A	A	A	C	C	G	G	C	C	G	G	G	G	C	C	C	C	T	T	G	G	C	C	A	A	C	C	G	G	A	A	T	T	G	G	G	G	A	A	C	C	C	C	A	A	C	C	C	C	G	G	A	A	G	G	A	A	G	G	G	G	C	C	C	C	A	A	G	G	G	G	T	T	C	C	G	G	T	T	G	G	G	G	G	G	T	T	G	G	G	G	G	G	A	A	C	C	C	C	T	T	C	C	T	T	C	C	G	G	A	A	G	G	G	G	G	G	C	C	C	C	A	A	G	G	G	G	C	C	G	G	T	T	C	C	C	C	T	T	T	T	C	C	T	T	C	C	C	C	A	A	G	G	G	G	G	G	A	A	G	G	C	C	G	G	T	T	C	C	C	C	G	G	C	C	A	A	A	A	C	C	A	A	C	C	G	G	T	T	A	A	C	C	C	C	G	G	T	T	T	T	G	G	G	G	G	G	T	T	G	G	T	T	T	T	T	T	C	C	A	A	C	C	T	T	G	G	C	C	A	A	C	C	T	T	T	T	C	C	A	A	A	A	T	T	C	C	G	G	C	C	T	T	C	C	C	C	T	T	A	A	C	C	A	A	A	A	T	T	C	C	C	C	C	C	G	G	C	C	A	A	A	A	A	A	G	G	T	T	C	C	G	G	G	G	C	C	T	T	G	G	T	T	G	G	T	T	A	A	T	T	C	C	G	G	A	A	G	G	C	C	T	T	A	A	G	G	C	C	T	T	T	T	C	C	C	C	G	G	T	T	A	A	A	A	C	C	G	G	A	A	G	G	C	C	G	G	A	A	G	G	C	C	A	A	C	C	G	G	A	A	A	A	T	T	C	C	C	C	T	T	G	G	T	T	A	A	G	G	C	C	C	C	T	T	T	T	G	G	C	C	G	G	A	A	C	C	A	A	C	C	G	G	C	C	C	C	G	G	G	G	G	G	A	A	G	G	G	G	C	C	A	A	G	G	A	A	G	G	C	C	A	A	A	A	G	G	G	G	G	G	G	G	A	A	C	C	C	C	C	C	G	G	C	C	A	A	T	T	G	G	C	C	C	C	A	A	A	A	T	T	T	T	G	G	A	A	G	G	G	G	T	T	C	C	T	T	T	T	G	G	C	C	T	T	A	A	C	C	A	A	G	G	C	C	T	T	G	G	C	C	A	A	T	T	A	A	C	C	T	T	G	G	A	A	T	T	T	T	C	C	T	T	G	G	A	A	A	A	C	C	T	T	A	A	A	A	A	A	T	T	T	T	T	T	A	A	G	G	C	C	T	T	C	C	A	A	A	A	G	G	C	C	G	G	A	A	G	G	C	C	C	C	A	A	G	G	C	C	A	A	A	A	T	T	G	G	C	C	T	T	T	T	C	C	C	C	T	T	C	C	T	T	G	G	G	G	G	G	T	T	A	A	A	A	T	T	C	C	A	A	C	C	C	C	T	T	A	A	T	T	T	T	A	A	G	G	T	T	T	T	A	A	A	A	T	T	C	C	G	G	A	A	T	T	A	A	T	T	C	C	G	G	T	T	C	C	T	T	C	C	A	A	G	G	C	C	C	C	T	T	A	A	T	T	T	T	G	G	G	G	A	A	C	C	T	T	C	C	T	T	G	G	A	A	C	C	T	T	C	C	C	C	C	C	T	T	G	G	G	G	C	C	A	A	T	T	G	G	T	T	A	A	C	C	A	A	A	A	T	T	G	G	A	A	C	C	T	T	C	C	T	T	T	T	G	G	G	G	G	G	G	G	G	G	C	C	A	A	A	A	C	C	A	A	G	G	C	C	G	G	C	C	G	G	C	C	C	C	G	G	A	A	G	G	C	C	G	G	G	G	G	G	C	C	G	G	C	C	C	C	T	T	G	G	C	C	T	T	A	A	A	A	C	C	T	T	T	T	A	A	A	A	G	G	A	A	C	C	C	C	G	G	C	C	C	C	C	C	C	C	C	C	G	G	G	G	A	A	C	C	A	A	A	A	G	G	G	G	T	T	T	T	C	C	T	T	T	T	A	A	G	G	C	C	T	T	A	A	C	C	C	C	G	G	A	A	A	A	A	A	G	G	G	G	T	T	T	T	C	C	G	G	NA	NA	G	G	T	T	G	G	A	A	G	G	G	G	C	C	G	G	G	G	T	T	A	A	C	C	T	T	A	A	T	T	C	C	C	C	A	A	G	G	C	C	C	C	A	A	A	A	C	C	G	G	T	T	C	C	G	G	C	C	A	A	G	G	C	C	G	G	T	T	T	T	T	T	C	C	A	A	G	G	G	G	C	C	A	A	C	C	A	A	A	A	C	C	G	G	A	A	G	G	A	A	G	G	A	A	T	T	T	T	A	A	G	G	C	C	T	T	T	T	C	C	A	A	T	T	G	G	G	G	G	G	T	T	G	G	G	G	G	G	A	A	G	G	A	A	T	T	C	C	C	C	T	T	A	A	C	C	C	C	C	C	C	C	C	C	A	A	C	C	T	T	C	C	G	G	T	T	C	C	G	G	T	T	C	C	C	C	C	C	G	G	A	A	T	T	C	C	T	T	G	G	C	C	T	T	G	G	G	G	C	C	A	A	C	C	C	C	G	G	T	T	A	A	A	A	G	G	G	G	C	C	G	G	G	G	A	A	G	G	G	G	C	C	C	C	A	A	G	G	A	A	T	T	A	A	C	C	C	C	A	A	A	A	T	T	A	A	C	C	T	T	G	G	A	A	T	T	T	T	T	T	T	T	A	A	G	G	T	T	G	G	A	A	A	A	T	T	G	G	C	C	C	C	C	C	A	A	T	T	G	G	C	C	T	T	G	G	G	G	C	C	T	T	C	C	A	A	G	G	G	G	A	A	A	A	C	C	C	C	G	G	C	C	T	T	C	C	G	G	G	G	A	A	G	G	A	A	T	T	T	T	G	G	A	A	C	C	A	A	A	A	C	C	T	T	A	A	A	A	G	G	T	T	T	T	G	G	C	C	A	A	C	C	C	C	T	T	T	T	T	T	T	T	T	T	G	G	C	C	G	G	C	C	G	G	C	C	T	T	G	G	A	A	C	C	T	T	G	G	T	T	A	A	C	C	C	C	A	A	A	A	A	A	G	G	T	T	T	T	A	A	C	C	T	T	A	A	T	T	C	C	C	C	G	G	C	C	C	C	G	G	G	G	T	T	A	A	A	A	A	A	A	A	A	A	T	T	G	G	C	C	C	C	A	A	G	G	G	G	C	C	A	A	C	C	G	G	C	C	G	G	G	G	A	A	C	C	A	A	C	C	G	G	C	C	C	C	T	T	T	T	G	G	T	T	A	A	G	G	T	T	G	G	T	T	A	A	T	T	A	A	C	C	G	G	A	A	T	T	G	G	G	G	C	C	A	A	C	C	T	T	C	C	C	C	C	C	T	T	A	A	A	A	C	C	T	T	A	A	T	T	T	T	G	G	A	A	A	A	C	C	G	G	T	T	A	A	A	A	A	A	G	G	G	G	T	T	T	T	C	C	G	G	C	C	T	T	T	T	T	T	C	C	T	T	G	G	T	T	A	A	G	G	G	G	T	T	A	A	G	G	A	A	G	G	C	C	T	T	G	G	T	T	A	A	T	T	C	C	A	A	C	C	T	T	A	A	A	A	C	C	C	C	G	G	G	G	A	A	C	C	A	A	C	C	A	A	A	A	A	A	C	C	A	A	A	A	C	C	T	T	G	G	T	T	T	T	T	T	G	G	C	C	T	T	C	C	C	C	G	G	T	T	C	C	T	T	C	C	C	C	C	C	C	C	G	G	C	C	C	C	G	G	A	A	G	G	G	G	G	G	A	A	A	A	T	T	G	G	C	C	A	A	A	A	T	T	G	G	A	A	G	G	C	C	C	C	G	G	G	G	T	T	C	C	A	A	A	A	C	C	A	A	T	T	A	A	A	A	A	A	A	A	A	A	A	A	A	G	C	C	A	A	T	T	T	T	C	C	A	A	G	G	A	A	C	C	T	T	G	G	C	C	T	T	A	A	G	G	A	A	G	G	A	A	G	G	T	T	A	A	A	A	T	T	G	G	T	T	T	T	A	A	T	T	A	A	G	G	T	T	C	C	T	T	G	G	G	G	C	C	C	C	C	C	G	G	C	C	C	C	T	T	A	A	G	G	T	T	G	G	C	C	A	A	T	T	G	G	T	T	A	A	G	G	C	C	T	T	G	G	G	G	G	G	C	C	T	T	C	C	A	A	G	G	T	T	G	G	A	A	C	C	T	T	T	T	A	A	C	C	A	A	G	G	G	G	T	T	G	G	A	A	T	T	T	T	A	A	G	G	C	C	T	T	C	C	G	G	A	A	C	C	G	G	C	C	T	T	A	A	T	T	T	T	A	A	A	A	C	C	G	G	C	C	A	A	A	A	A	A	A	A	A	A	G	G	G	G	T	T	A	A	A	A	T	T	G	G	C	C	A	A	A	A	C	C	T	T	T	T	C	C	T	T	T	T	T	T	C	C	C	C	C	C	T	T	G	G	C	C	G	G	T	T	A	A	C	C	C	C	G	G	A	A	G	G	G	G	A	A	A	A	C	C	C	C	A	A	G	G	T	T	G	G	G	G	G	G	C	C	T	T	C	C	T	T	T	T	G	G	T	T	C	C	A	A	G	G	A	A	C	C	C	C	G	G	G	G	T	T	G	G	T	T	A	A	G	G	G	G	T	T	G	G	G	G	A	A	T	T	G	G	T	T	C	C	C	C	A	A	T	T	A	A	C	C	G	G	G	G	C	C	C	C	A	A	T	T	G	G	A	A	T	T	C	C	A	A	T	T	A	A	C	C	C	C	T	T	C	C	T	T	C	C	G	G	A	A	T	T	T	T	A	A	A	A	C	C	C	C	T	T	T	T	G	G	A	A	G	G	C	C	C	C	C	C	A	A	C	C	T	T	T	T	T	T	C	C	C	C	A	A	G	G	T	T	A	A	G	G	G	G	C	C	T	T	C	C	G	G	A	A	G	G	G	G	C	C	C	C	A	A	C	C	C	C	T	T	T	T	A	A	G	G	A	A	C	C	C	C	T	T	T	T	C	C	G	G	A	A	G	G	A	A	G	G	T	T	A	A	A	A	A	A	T	T	G	G	C	C	G	G	A	A	T	T	A	A	T	T	A	A	G	G	G	G	T	T	T	T	T	T	G	G	T	T	G	G	A	A	G	G	G	G	A	A	G	G	T	T	A	A	C	C	G	G	C	C	G	G	A	A	C	C	G	G	C	C	C	C	G	G	G	G	G	G	G	G	A	A	T	T	C	C	T	T	T	T	T	T	G	G	C	C	G	G	A	A	G	G	A	A	G	G	C	C	A	A	T	T	G	G	T	T	A	A	A	A	A	A	G	G	G	G	T	T	C	C	C	C	T	T	A	A	G	G	C	C	A	A	T	T	A	A	A	A	G	G	T	T	A	A	C	C	T	T	G	G	T	T	G	G	C	C	T	T	C	C	C	C	A	A	C	C	T	T	C	C	C	C	T	T	A	A	A	A	T	T	T	T	T	T	A	A	A	A	G	G	A	A	C	C	A	A	C	C	T	T	T	T	C	C	A	A	T	T	G	G	T	T	C	C	T	T	T	T	A	A	A	A	C	C	A	A	G	G	C	C	A	A	G	G	A	A	A	A	G	G	A	A	G	G	A	A	A	A	G	G	T	T	T	T	G	G	A	A	A	A	T	T	C	C	G	G	A	A	C	C	C	C	C	C	G	G	C	C	T	T	A	A	G	G	G	G	T	T	C	C	T	T	C	C	G	G	T	T	C	C	G	G	C	C	A	A	T	T	T	T	T	T	G	G	C	C	G	G	T	T	A	A	G	G	T	T	A	A	A	A	C	C	A	A	C	C	C	C	C	C	G	G	T	T	C	C	G	G	G	G	A	A	T	T	A	A	T	T	C	C	C	C	C	C	T	T	T	T	A	A	A	A	G	G	T	T	A	A	A	A	C	C	C	C	G	G	A	A	T	T	C	C	T	T	T	T	G	G	G	G	T	T	G	G	G	G	T	T	G	G	T	T	A	A	A	A	G	G	A	A	C	C	A	A	T	T	A	A	T	T	T	T	T	T	A	A	G	G	C	C	A	A	G	G	G	G	T	T	C	C	C	C	C	C	T	T	A	A	G	G	A	A	C	C	A	A	A	A	G	G	A	A	C	C	T	T	A	A	A	A	T	T	C	C	A	A	G	G	G	G	C	C	G	G	T	T	T	T	C	C	C	C	T	T	A	A	T	T	G	G	A	A	T	T	A	A	G	G	C	C	G	G	A	A	C	C	A	A	C	C	C	C	C	C	C	C	A	A	T	T	T	T	A	A	A	A	G	G	T	T	C	C	G	G	A	A	G	G	T	T	T	T	A	A	T	T	T	T	G	G	C	C	G	G	C	C	T	T	G	G	A	A	C	C	G	G	A	A	A	A	T	T	C	C	T	T	G	G	C	C	G	G	A	A	A	A	A	A	G	G	G	G	A	A	A	A	T	T	A	A	A	A	C	C	T	T	G	G	A	A	A	A	C	C	T	T	C	C	G	G	C	C	G	G	G	G	A	A	T	T	T	T	T	T	G	G	C	C	G	G	A	A	G	G	A	A	G	G	A	A	A	A	A	A	C	C	A	A	A	A	G	G	T	T	T	T	G	G	G	G	A	A	A	A	C	C	G	G	C	C	A	A	A	A	G	G	C	C	A	A	G	G	G	G	A	A	A	A	A	A	T	T	G	G	A	A	T	T	C	C	A	A	G	G	A	A	T	T	T	T	A	A	C	C	T	T	T	T	A	A	T	T	C	C	C	C	T	T	A	A	A	A	A	A	C	C	C	C	T	T	C	C	A	A	C	C	G	G	A	A	G	G	G	G	T	T	T	T	T	T	A	A	G	G	T	T	C	C	C	C	G	G	G	G	T	T	C	C	T	T	C	C	C	C	C	C	T	T	T	T	A	A	G	G	T	T	G	G	T	T	A	A	G	G	A	A	G	G	T	T	G	G	A	A	G	G	T	T	C	C	G	G	A	A	G	G	C	C	A	A	T	T	G	G	C	C	A	A	C	C	G	G	T	T	G	G	C	C	A	A	G	G	C	C	A	A	T	T	C	C	A	A	T	T	T	T	C	C	C	C	C	C	C	C	T	T	T	T	T	T	G	G	C	C	C	C	G	G	A	A	T	T	C	C	A	A	G	G	C	C	A	A	C	C	G	G	C	C	G	G	T	T	A	A	T	T	G	G	G	G	G	G	A	A	G	G	G	G	A	A	A	A	G	G	G	G	T	T	T	T	G	G	C	C	C	C	C	C	G	G	T	T	G	G	A	A	G	G	C	C	A	A	A	A	C	C	G	G	A	A	A	A	C	C	C	C	G	G	A	A	C	C	A	A	C	C	A	A	A	A	A	A	G	G	G	G	T	T	G	G	T	T	G	G	A	A	A	A	T	T	G	G	G	G	G	G	G	G	A	A	G	G	C	C	A	A	G	G	T	T	C	C	C	C	G	G	G	G	A	A	G	G	C	C	T	T	A	A	C	C	A	A	A	A	C	C	G	G	A	A	C	C	C	C	G	G	C	C	G	G	C	C	T	T	A	A	A	A	T	T	T	T	A	A	C	C	A	A	A	A	G	G	G	G	G	G	A	A	T	T	C	C	T	T	T	T	G	G	A	A	T	T	T	T	T	T	C	C	T	T	C	C	G	G	G	G	G	A	T	T	A	A	T	T	C	C	C	C	C	C	A	A	T	T	T	T	C	C	T	T	C	C	G	G	T	T	A	A	G	G	G	G	C	C	G	G	A	A	G	G	A	A	T	T	G	G	G	G	C	C	C	C	T	T	G	G	G	G	C	C	G	G	G	G	C	C	C	C	C	C	C	C	T	T	T	T	T	T	A	A	G	G	C	C	C	C	G	G	G	G	T	T	A	A	T	T	G	G	T	T	C	C	G	G	A	A	C	C	A	A	G	G	G	G	A	A	T	T	C	C	C	C	T	T	G	G	C	C	C	C	G	G	C	C	G	G	G	G	G	G	T	T	T	T	T	T	A	A	T	T	A	A	C	C	C	C	C	C	C	C	C	C	T	T	T	T	T	T	G	G	C	C	T	T	A	A	G	G	C	C	A	A	G	G	C	C	G	G	C	C	T	T	C	C	T	T	G	G	C	C	G	G	A	A	C	C	G	G	T	T	G	G	G	G	G	G	G	G	C	C	T	T	C	C	G	G	G	G	A	A	G	G	T	T	G	G	G	G	G	G	G	G	C	C	T	T	C	C	A	A	T	T	C	C	C	C	C	C	C	C	C	C	C	C	G	G	C	C	G	G	G	G	T	T	T	T	A	A	T	T	T	T	T	T	A	A	C	C	T	T	A	A	T	T	G	G	G	G	G	G	G	G	C	C	A	A	T	T	C	C	A	A	G	G	A	A	G	G	C	C	C	C	G	G	G	G	A	A	C	C	T	T	G	G	G	G	C	C	G	G	C	C	G	G	T	T	T	T	T	T	T	T	T	T	T	T	A	A	C	C	G	G	A	A	T	T	T	T	C	C	A	A	A	A	T	T	T	T	C	C	C	C	C	C	C	C	A	A	T	T	T	T	G	G	A	A	G	G	T	T	G	G	T	T	A	A	T	T	G	G	A	A	G	G	A	A	A	A	G	G	T	T	T	T	T	T	C	C	C	C	G	G	C	C	C	C	G	G	G	G	C	C	G	G	G	G	C	C	A	A	T	T	C	C	C	C	C	C	T	T	G	G	C	C	G	G	T	T	C	C	C	C	C	C	C	C	G	G	A	A	A	A	A	A	A	A	A	A	G	G	G	G	A	A	G	G	G	G	C	C	G	G	T	T	T	T	A	A	G	G	T	T	C	C	G	G	A	A	G	G	A	A	T	T	A	A	A	A	G	G	G	G	T	T	T	T	T	T	C	C	G	G	A	A	T	T	G	G	C	C	T	T	A	A	T	T	T	T	A	A	A	A	T	T	T	T	C	C	A	A	A	A	G	G	C	C	G	G	C	C	A	A	C	C	A	A	A	A	C	C	C	C	A	A	A	A	A	A	G	G	C	C	T	T	C	C	A	A	C	C	G	G	A	A	T	T	G	G	G	G	G	G	G	G	A	A	C	C	A	A	C	C	C	C	A	A	G	G	G	G	C	C	G	G	G	G	C	C	A	A	G	G	A	A	G	G	G	G	C	C	A	A	G	G	T	T	G	G	T	T	G	G	A	A	C	C	T	T	A	A	G	G	A	A	T	T	C	C	A	A	T	T	G	G	C	C	G	G	G	G	A	A	G	G	G	G	G	G	C	C	G	G	G	G	A	A	T	T	C	C	T	T	C	C	C	C	T	T	G	G	A	A	G	G	A	A	T	T	G	G	T	T	T	T	A	A	C	C	G	G	G	G	T	T	C	C	G	G	A	A	G	G	G	G	C	C	G	G	C	C	G	G	T	T	C	C	T	T	C	C	G	G	G	G	C	C	G	G	G	G	T	T	T	T	T	T	G	G	T	T	T	T	T	T	C	C	T	T	C	C	G	G	A	A	A	A	G	G	A	A	C	C	T	T	C	C	C	C	C	C	T	T	A	A	A	A	A	A	G	G	T	T	G	G	A	A	G	G	T	T	G	G	A	A	T	T	G	G	C	C	T	T	A	A	A	A	C	C	C	C	T	T	C	C	T	T	A	A	G	G	G	G	C	C	T	T	G	G	C	C	G	G	G	G	T	T	C	C	A	A	C	C	T	T	G	G	G	G	C	C	C	C	C	C	C	C	G	G	C	C	C	C	A	A	C	C	T	T	G	G	C	C	T	T	C	C	C	C	C	C	T	T	A	A	C	C	T	T	T	T	T	T	T	T	G	G	T	T	T	T	G	G	C	C	C	C	T	T	G	G	T	T	A	A	G	G	C	C	A	A	T	T	C	C	G	G	T	T	T	T	T	T	T	T	G	G	A	A	A	A	G	G	C	C	C	C	A	A	A	A	C	C	C	C	T	T	C	C	A	A	C	C	T	T	C	C	T	T	C	C	T	T	T	T	C	C	T	T	T	T	T	T	C	C	G	G	A	A	G	G	T	T	C	C	A	A	T	T	A	A	G	G	A	A	T	T	G	G	C	C	G	G	C	C	T	T	T	T	A	A	T	T	C	C	A	A	G	G	C	C	T	T	A	A	A	A	G	G	T	T	C	C	A	A	C	C	A	A	A	A	C	C	A	A	G	G	A	A	C	C	A	A	G	G	C	C	T	T	T	T	G	G	T	T	T	T	A	A	A	A	C	C	C	C	A	A	A	A	C	C	A	A	G	G	C	C	T	T	G	G	C	C	A	A	T	T	C	C	G	G	T	T	G	G	C	C	C	C	C	C	T	T	T	T	A	A	C	C	G	G	G	G	A	A	G	G	A	A	G	G	G	G	C	C	A	A	G	G	G	G	T	T	A	A	C	C	T	T	A	A	T	T	G	G	G	G	T	T	T	T	G	G	T	T	G	G	C	C	C	C	G	G	C	C	C	C	G	G	G	G	C	C	A	A	T	T	A	A	C	C	A	A	G	G	T	T	C	C	C	C	T	T	G	G	C	C	T	T	C	C	A	A	T	T	A	A	A	A	T	T	G	G	C	C	C	C	A	A	A	A	C	C	A	A	C	C	A	A	G	G	A	A	T	T	T	T	T	T	A	A	T	T	G	G	C	C	T	T	C	C	G	G	A	A	A	A	C	C	A	A	T	T	A	A	C	C	C	C	C	C	G	G	G	G	A	A	G	G	A	A	G	G	C	C	A	A	G	G	T	T	T	T	T	T	T	T	G	G	C	C	A	A	C	C	G	G	C	C	T	T	G	G	C	C	T	T	T	T	A	A	G	G	T	T	C	C	A	A	G	G	C	C	G	G	G	G	C	C	A	A	A	A	G	G	G	G	G	G	C	C	G	G	G	G	C	C	T	T	T	T	C	C	C	C	A	A	G	G	A	A	C	C	T	T	C	C	C	C	T	T	T	T	T	T	T	T	T	T	T	T	G	G	A	A	C	C	C	C	G	G	G	G	G	G	G	G	G	G	A	A	G	G	C	C	A	A	C	C	A	A	G	G	A	A	C	C	A	A	G	G	G	G	C	C	C	C	A	A	C	C	C	C	G	G	G	G	C	C	G	G	C	C	T	T	G	G	A	A	T	T	G	G	C	C	A	A	A	A	T	T	C	C	C	C	A	A	C	C	G	G	G	G	G	G	A	A	C	C	G	G	C	C	T	T	G	G	A	A	C	C	G	G	T	T	A	A	T	T	C	C	T	T	C	C	G	G	G	G	C	C	C	C	G	G	G	G	T	T	G	G	C	C	C	C	G	G	G	G	C	C	T	T	C	C	G	G	A	A	G	G	G	G	C	C	G	G	T	T	G	G	T	T	G	G	G	G	A	A	G	G	T	T	C	C	G	G	C	C	C	C	T	T	A	A	A	A	C	C	G	G	T	T	C	C	T	T	G	G	T	T	G	G	G	G	T	T	T	T	A	A	T	T	T	T	C	C	T	T	C	C	T	T	G	G	G	G	C	C	C	C	A	A	G	G	A	A	T	T	C	C	G	G	A	A	A	A	C	C	T	T	G	G	G	G	T	T	A	A	C	C	C	C	G	G	G	G	A	A	A	A	A	A	G	G	C	C	A	A	T	T	C	C	C	C	T	T	C	C	C	C	C	C	G	G	T	T	T	T	G	G	A	A	C	C	T	T	C	C	T	T	T	T	T	T	A	A	G	G	T	T	G	G	T	T	C	C	T	T	T	T	C	C	A	A	A	A	G	G	A	A	A	A	G	G	A	A	T	T	A	A	T	T	C	C	C	C	C	C	G	G	C	C	C	C	A	A	G	G	T	T	T	T	T	T	C	C	C	C	T	T	C	C	T	T	A	A	C	C	T	T	T	T	C	C	G	G	T	T	C	C	C	C	A	A	A	A	T	T	G	G	G	G	T	T	T	T	G	G	A	A	NA	NA	G	G	T	T	C	C	C	C	C	C	C	C	G	G	A	A	T	T	C	C	T	T	A	A	G	G	A	A	C	C	C	C	C	C	C	C	A	A	C	C	G	G	A	A	C	C	G	G	A	A	T	T	A	A	G	G	T	T	T	T	G	G	A	A	A	A	C	C	T	T	C	C	T	T	T	T	A	A	A	A	A	A	G	G	T	T	C	C	C	C	C	C	T	T	C	C	A	A	T	T	T	T	A	A	T	T	A	A	A	A	G	G	C	C	T	T	A	A	C	C	G	G	A	A	T	T	T	T	C	C	G	G	A	A	C	C	T	T	G	G	G	G	T	T	A	A	C	C	G	G	A	A	C	C	G	G	T	T	C	C	C	C	A	A	G	G	G	G	G	G	G	G	C	C	G	G	T	T	C	C	G	G	C	C	G	G	C	C	A	A	G	G	A	A	G	G	A	A	G	G	G	G	G	G	C	C	G	G	C	C	C	C	C	C	G	G	T	T	C	C	C	C	T	T	C	C	A	A	C	C	C	C	G	G	C	C	G	G	A	A	T	T	A	A	G	G	C	C	T	T	C	C	A	A	A	A	C	C	T	T	A	A	C	C	T	T	C	C	C	C	G	G	G	G	C	C	A	A	C	C	A	A	C	C	C	C	T	T	A	A	T	T	T	G	T	T	G	G	T	T	A	A	G	G	A	A	C	C	G	G	C	C	T	T	T	T	T	T	C	C	G	G	A	A	G	G	G	A	A	A	T	T	G	G	T	T	A	A	C	C	G	G	A	A	C	C	G	G	G	G	T	T	A	A	C	C	T	T	C	C	A	A	T	T	A	A	T	T	C	C	A	A	A	A	A	A	A	A	T	T	T	T	T	T	G	G	A	A	C	C	G	G	A	A	C	C	T	T	A	A	G	G	A	A	C	C	T	T	T	T	C	C	C	C	G	G	C	C	A	A	A	A	A	A	G	G	G	G	A	A	T	T	T	T	C	C	A	A	T	T	A	A	T	T	C	C	G	G	G	G	A	A	G	G	T	T	G	G	G	G	A	A	T	T	C	C	C	C	G	G	T	T	C	C	A	A	G	G	G	G	C	C	G	G	A	A	C	C	A	A	G	G	A	A	A	A	T	T	A	A	C	C	C	C	C	C	A	A	C	C	G	G	A	A	C	C	A	A	G	G	C	C	C	C	A	A	G	G	G	G	A	A	C	C	C	C	C	C	G	G	G	G	G	G	C	C	NA	NA	A	A	G	G	G	G	A	A	C	C	G	G	T	T	T	T	C	C	C	C	C	C	T	T	T	T	C	C	A	A	G	G	G	G	G	G	C	C	C	C	G	G	A	A	C	C	T	T	C	C	T	T	G	G	G	G	A	A	C	C	G	G	C	C	T	T	C	C	A	A	G	G	T	T	A	A	A	A	A	A	T	T	G	G	T	T	A	A	T	T	A	A	C	C	G	G	C	C	C	C	C	C	T	T	C	C	T	T	A	A	A	A	T	T	G	G	A	A	G	G	T	T	A	A	G	G	C	C	A	A	G	G	A	A	C	C	C	C	G	G	C	C	C	C	C	C	A	A	C	C	A	A	C	C	C	C	G	G	T	T	G	G	G	G	G	G	G	G	G	G	T	T	T	T	G	G	T	T	C	C	G	G	A	A	T	T	A	A	C	C	A	A	C	C	G	G	G	G	T	T	C	C	G	G	G	G	G	G	G	G	C	C	C	C	C	C	T	T	C	C	T	T	T	T	T	T	G	G	A	A	A	A	G	G	G	G	A	A	T	T	G	G	T	T	T	T	T	T	A	A	G	G	A	A	C	C	G	G	C	C	C	C	C	C	C	C	T	T	G	G	A	A	C	C	A	A	G	G	C	C	A	A	C	C	C	C	C	C	A	A	C	C	T	T	A	A	C	C	G	G	C	C	G	G	T	T	A	A	A	A	T	T	T	T	C	C	C	C	A	A	A	A	G	G	C	C	A	A	C	C	G	G	G	G	G	G	A	A	T	T	C	C	A	A	T	T	A	A	A	A	A	A	C	C	A	A	A	A	A	A	A	A	A	A	T	T	T	T	T	T	A	A	A	A	G	G	T	T	C	C	T	T	G	G	C	C	G	G	C	C	A	A	T	T	A	A	G	G	T	T	C	C	G	G	C	C	G	G	C	C	A	A	C	C	A	A	A	A	G	G	G	G	C	C	A	A	C	C	C	C	C	C	T	T	T	T	G	G	G	G	C	C	G	G	C	C	C	C	T	T	T	T	A	A	G	G	G	G	C	C	C	C	T	T	G	G	A	A	C	C	G	G	A	A	G	G	C	C	A	A	C	C	T	T	G	G	G	G	C	C	A	A	T	T	C	C	T	T	T	T	G	G	T	T	G	G	T	T	A	A	T	T	A	A	A	A	C	C	G	G	T	T	C	C	G	G	T	T	G	G	C	C	C	C	T	T	T	T	T	T	C	C	C	C	G	G	A	A	A	A	C	C	A	A	C	C	A	A	A	A	T	T	C	C	C	C	T	T	G	G	A	A	A	A	A	A	A	A
CC	OR1516f60	NA	NA	1	NA	C	C	A	A	C	C	A	A	G	G	C	C	C	C	G	G	C	C	C	C	A	A	A	A	A	A	G	G	A	A	T	T	C	C	C	C	G	G	T	T	T	T	A	A	G	G	T	T	A	A	G	G	G	G	C	C	G	G	G	G	G	G	A	A	C	C	C	C	C	C	G	G	A	A	C	C	G	G	C	C	A	A	C	C	T	T	C	C	A	A	C	C	G	G	C	C	C	C	C	C	C	C	G	G	T	T	T	T	T	T	T	T	A	A	A	A	C	C	G	G	T	T	A	A	T	T	C	C	C	C	G	G	G	G	G	G	T	T	G	G	T	T	G	G	G	G	A	A	G	G	T	T	C	C	G	G	T	T	G	G	A	A	T	T	G	G	C	C	C	C	C	A	T	T	G	G	C	C	T	T	G	G	C	C	A	A	A	A	G	G	C	C	T	T	G	G	G	G	A	A	G	G	G	G	C	C	T	T	G	G	G	G	G	G	A	A	A	A	G	G	T	T	C	C	A	A	G	G	T	T	T	T	C	C	T	T	A	A	C	C	G	G	G	G	T	T	T	T	G	G	T	T	G	G	C	C	C	C	C	C	T	T	A	A	C	C	G	G	NA	NA	C	C	A	A	T	T	C	C	G	G	T	T	C	C	A	A	A	A	G	G	T	T	T	T	C	C	C	C	T	T	C	C	T	T	G	G	G	G	C	C	T	T	C	C	T	T	C	C	A	A	A	A	T	T	G	G	A	A	A	A	G	G	C	C	C	C	A	A	C	C	A	A	C	C	G	G	G	G	A	A	T	T	T	T	T	T	T	T	G	G	A	A	G	G	G	G	G	G	G	G	A	A	G	G	C	C	G	G	A	A	G	G	T	T	A	A	A	A	T	T	A	A	T	T	T	T	C	C	T	T	C	C	C	C	A	A	T	T	T	T	T	T	G	G	C	C	C	C	T	T	A	A	C	C	G	G	A	A	G	G	C	C	A	A	T	T	C	C	A	A	T	T	A	A	G	G	C	C	G	G	G	G	A	A	T	T	C	C	C	C	T	T	T	T	C	C	G	G	A	A	C	C	G	G	C	C	G	G	C	C	C	C	G	G	A	A	A	A	A	A	C	C	C	C	A	A	A	A	G	G	C	C	T	T	C	C	T	T	C	C	G	G	T	T	C	C	A	A	A	A	T	T	C	C	C	C	G	G	A	A	T	T	C	C	A	A	T	T	G	G	A	A	C	C	G	G	T	T	A	A	G	G	G	G	A	A	C	C	C	C	G	G	C	C	G	G	A	A	T	T	G	G	G	G	T	T	T	T	G	G	G	G	G	G	A	A	T	T	G	G	A	A	C	C	G	G	C	C	C	C	T	T	A	A	A	A	G	G	A	A	T	T	C	C	A	A	C	C	G	G	T	T	G	G	C	C	C	C	A	A	C	C	A	A	G	G	G	G	A	A	G	G	G	G	G	G	A	A	T	T	T	T	G	G	C	C	C	C	G	G	C	C	T	T	T	T	C	C	C	C	C	C	G	G	A	A	C	C	T	T	G	G	C	C	T	T	G	G	C	C	A	A	T	T	T	T	G	G	C	C	G	G	T	T	T	T	A	A	C	C	A	A	C	C	G	G	C	C	C	C	C	C	G	G	G	G	G	G	A	A	T	T	C	C	C	C	A	A	C	C	C	C	C	C	A	A	T	T	C	C	A	A	G	G	T	T	C	C	G	G	G	G	C	C	G	G	A	A	A	A	G	G	C	C	G	G	C	C	C	C	G	G	A	A	A	A	T	T	C	C	T	T	C	C	G	G	C	C	C	C	G	G	T	T	T	T	C	C	G	G	G	G	T	T	C	C	A	A	T	T	A	A	G	G	C	C	T	T	T	T	G	G	A	A	G	G	T	T	T	T	C	C	G	G	C	C	T	T	C	C	T	T	T	T	T	T	C	C	G	G	T	T	C	C	G	G	T	T	G	G	T	T	T	T	G	G	T	T	A	A	T	T	T	T	A	A	C	C	T	T	G	G	T	T	A	A	T	T	G	G	T	T	G	G	A	A	T	T	C	C	G	G	G	G	C	C	T	T	C	C	T	T	G	G	A	A	C	C	A	A	C	C	G	G	A	A	C	C	T	T	C	C	G	G	A	A	G	G	T	T	T	T	A	A	T	T	C	C	T	T	T	T	T	T	T	T	T	T	A	A	T	T	T	T	T	T	A	A	A	A	G	G	C	C	C	C	G	G	C	C	A	A	G	G	A	A	A	A	T	T	G	G	T	T	C	C	A	A	C	C	T	T	A	A	C	C	A	A	G	G	C	C	T	T	G	G	A	A	G	G	C	C	T	T	A	A	G	G	T	T	A	A	C	C	A	A	C	C	G	G	G	G	A	A	A	A	T	T	A	A	G	G	T	T	A	A	T	T	G	G	A	A	C	C	G	G	G	G	C	C	A	A	C	C	C	C	T	T	C	C	G	G	A	A	T	T	G	G	T	T	G	G	T	T	A	A	C	C	T	T	C	C	T	T	T	T	C	C	T	T	A	A	A	A	T	T	C	C	C	C	A	A	A	A	A	A	A	A	C	C	A	A	C	C	A	A	T	T	G	G	G	G	G	G	C	C	T	T	G	G	T	T	A	A	C	C	G	G	C	C	A	A	G	G	A	A	A	A	T	T	G	G	G	G	G	G	T	T	A	A	T	T	A	A	T	T	T	T	T	T	T	T	C	C	C	C	G	G	A	A	A	A	A	A	G	G	G	G	C	C	T	T	C	C	G	G	G	G	T	T	T	T	G	G	A	A	T	T	T	T	T	T	A	A	C	C	G	G	A	A	G	G	C	C	T	T	A	A	C	C	C	C	T	T	G	G	G	G	C	C	G	G	T	T	T	T	T	T	A	A	G	G	A	A	T	T	T	T	G	G	T	T	T	T	A	A	A	A	C	C	G	G	C	C	A	A	G	G	G	G	T	T	C	C	T	T	T	T	A	A	A	A	A	A	G	G	T	T	T	T	G	G	A	A	G	G	T	T	C	C	C	C	A	A	G	G	T	T	T	T	G	G	T	T	G	G	G	G	C	C	C	C	G	G	A	A	C	C	A	A	G	G	G	G	G	G	C	C	T	T	C	C	T	T	C	C	A	A	G	G	A	A	A	A	T	T	G	G	T	T	C	C	C	C	A	A	G	G	C	C	G	G	T	T	G	G	C	C	C	C	T	T	C	C	T	T	G	G	G	G	G	G	G	G	T	T	G	G	A	A	A	A	G	G	G	G	T	T	T	T	T	T	A	A	G	G	T	T	G	G	T	T	G	G	C	C	G	G	G	G	G	G	C	C	T	T	A	A	G	G	C	C	G	G	G	G	A	A	T	T	T	T	G	G	G	G	A	A	C	C	G	G	G	G	G	G	C	C	C	C	A	A	G	G	G	G	G	G	T	A	C	C	G	G	C	C	T	C	G	A	C	C	G	A	G	A	T	T	G	T	A	G	T	T	A	A	G	G	T	T	C	C	C	C	G	G	A	A	G	G	G	G	T	T	A	A	T	T	G	G	A	A	T	T	T	C	A	A	G	G	A	A	A	A	T	T	T	T	G	G	C	T	G	G	T	T	A	A	A	G	G	G	T	C	T	C	A	A	A	A	C	C	G	G	T	C	C	C	C	C	T	C	T	T	A	A	C	C	C	C	G	G	T	T	T	T	G	G	C	G	C	C	T	T	T	T	C	C	C	C	A	A	A	A	C	C	C	C	C	C	G	G	A	A	G	A	T	T	C	C	G	T	A	G	A	C	G	G	T	T	C	C	T	C	T	C	C	T	C	T	T	T	C	C	C	C	T	C	G	A	C	C	G	A	G	G	A	A	NA	NA	A	A	T	T	A	A	C	C	G	G	T	T	C	C	G	G	C	C	T	T	A	A	G	G	T	T	G	G	A	A	T	T	C	G	A	A	G	G	C	C	C	G	A	A	C	C	A	G	C	C	A	G	G	A	G	A	T	T	T	T	T	C	C	T	C	C	G	A	NA	NA	G	G	A	G	T	T	C	A	T	T	T	T	G	G	G	G	C	C	A	A	G	G	C	T	G	A	C	C	T	C	C	C	G	G	A	G	G	G	G	T	C	G	T	T	G	G	G	A	T	T	T	T	G	G	C	C	G	T	G	A	G	A	G	G	T	T	G	G	C	T	G	G	C	C	C	T	T	T	NA	NA	T	C	T	T	C	C	G	C	G	A	T	G	A	G	A	G	C	C	T	T	C	T	A	C	T	T	C	C	C	C	T	G	C	C	A	C	T	C	C	G	T	T	T	T	C	C	T	T	G	G	A	A	G	G	T	T	T	T	C	C	G	T	A	C	G	A	G	T	T	T	A	A	C	T	G	A	C	T	C	C	A	G	G	G	G	G	T	C	T	C	A	G	C	T	T	T	G	G	C	C	T	C	C	C	A	A	G	G	G	C	C	C	A	G	G	G	A	G	T	G	NA	NA	G	C	C	C	T	T	G	G	C	C	G	G	C	T	G	A	G	G	A	G	C	C	NA	NA	T	G	C	T	T	T	G	G	G	G	G	G	C	C	C	A	C	T	A	G	C	T	T	T	C	C	G	G	A	C	C	C	G	G	NA	NA	G	G	A	A	A	A	A	A	A	A	C	C	G	G	T	T	G	G	T	T	T	T	G	G	G	G	T	T	G	G	A	A	T	T	G	A	T	T	G	G	A	A	C	C	C	T	T	T	T	T	T	A	NA	NA	T	T	T	T	A	C	G	G	T	T	T	T	C	C	T	T	A	A	C	C	C	G	A	A	G	G	G	G	A	A	T	T	G	A	C	C	G	G	A	C	T	C	A	A	A	A	C	A	NA	NA	A	A	G	G	A	A	C	T	NA	NA	C	C	G	A	A	G	G	A	A	G	C	C	C	C	A	G	A	G	T	C	A	A	T	C	G	A	C	C	T	T	A	G	G	G	G	C	T	T	G	G	G	G	T	T	A	A	G	G	T	C	A	A	C	C	NA	NA	G	G	C	C	A	A	A	A	T	T	G	G	G	G	G	G	A	A	A	A	A	A	A	A	C	C	T	T	C	C	C	C	A	A	T	T	T	T	C	C	A	A	C	C	C	C	A	A	C	C	G	G	G	G	T	T	C	C	T	T	A	A	C	C	C	C	A	A	C	C	A	A	G	G	G	G	A	A	T	T	G	G	T	T	C	C	C	C	G	G	A	A	T	T	G	G	C	C	T	T	G	G	A	A	T	T	T	T	A	A	G	G	T	T	T	T	A	A	A	A	T	T	G	G	C	C	G	G	A	A	A	A	C	C	G	G	T	T	A	A	T	T	T	T	C	C	T	T	G	G	A	A	T	T	T	T	C	C	C	C	A	A	A	A	T	T	T	T	A	A	G	G	T	T	G	G	C	C	A	A	A	A	T	T	G	G	G	G	A	A	G	G	A	A	A	A	C	C	G	G	A	A	G	G	T	T	C	C	A	A	C	C	C	C	A	A	A	A	T	T	C	C	G	G	A	A	T	T	A	A	C	C	T	T	A	A	C	C	G	G	C	C	G	G	T	T	C	C	C	C	G	G	C	C	A	A	A	A	C	C	A	A	A	A	A	A	G	G	C	C	A	A	T	T	G	G	C	C	G	G	T	T	G	G	A	A	C	C	G	G	C	C	G	G	G	G	C	C	T	T	T	T	G	G	A	A	A	A	G	G	G	G	G	G	C	C	A	A	C	C	G	G	C	C	A	A	G	G	A	A	T	T	G	G	G	G	C	C	C	C	G	G	C	C	A	A	A	A	G	G	G	G	A	A	C	C	A	A	A	A	T	T	C	C	T	T	C	C	C	C	A	A	A	A	A	A	T	T	C	C	T	T	G	G	G	G	G	G	C	C	C	C	G	G	C	C	T	T	C	C	G	G	A	A	A	A	T	T	A	A	C	C	A	A	A	A	G	G	C	C	G	G	A	A	C	C	G	G	G	G	C	C	A	A	C	C	T	T	C	C	T	T	A	A	T	T	T	T	C	C	T	T	A	A	C	C	C	C	A	A	A	A	A	A	T	T	A	A	G	G	G	G	G	G	T	T	T	T	T	T	T	T	A	A	C	C	A	A	G	G	T	T	T	T	T	T	T	T	A	A	A	A	T	T	T	T	G	G	T	T	C	C	A	A	C	C	T	T	T	T	A	A	C	C	T	T	T	T	T	T	G	G	T	T	C	C	T	T	T	T	T	T	C	C	A	A	G	G	T	T	C	C	T	T	T	T	C	C	A	A	A	A	G	G	A	A	C	C	G	G	A	A	A	A	C	C	G	G	C	C	G	G	A	A	T	T	C	C	T	T	T	T	G	G	A	A	T	T	T	T	C	C	A	A	T	T	C	C	G	G	T	T	C	C	C	C	C	C	A	A	C	C	T	T	C	C	T	T	A	A	G	G	G	G	C	C	A	A	T	T	G	G	A	A	G	G	T	T	C	C	T	T	A	A	A	A	G	G	A	A	C	C	G	G	T	T	T	T	A	A	G	G	G	G	C	C	T	T	C	C	G	G	A	A	G	G	C	C	T	T	C	C	T	T	G	G	G	G	A	A	C	C	G	G	G	G	A	A	G	G	C	C	C	C	A	A	G	G	T	T	T	T	G	G	G	G	A	A	G	G	G	G	A	A	G	G	A	A	A	A	C	C	T	T	C	C	C	C	C	C	G	G	T	T	A	A	A	A	C	C	T	T	T	T	C	C	G	G	A	A	T	T	C	C	C	C	G	G	T	T	T	T	A	A	G	G	G	G	T	T	A	A	C	C	G	G	A	A	A	A	A	A	G	G	C	C	A	A	G	G	T	T	G	G	G	G	T	T	T	T	G	G	C	C	T	T	C	C	T	T	G	G	A	A	C	C	G	G	T	T	C	C	G	G	T	T	G	G	C	C	G	G	C	C	A	A	T	T	C	C	T	T	A	A	T	T	G	G	A	A	C	C	A	A	G	G	A	A	A	A	T	T	C	C	G	G	C	C	C	C	G	G	G	G	A	A	G	G	G	G	A	A	G	G	G	G	G	G	G	G	A	A	A	A	T	T	G	G	G	G	T	T	T	T	C	C	A	A	A	A	T	T	T	T	G	G	G	G	C	C	T	T	A	A	C	C	G	G	C	C	T	T	C	C	G	G	G	G	G	G	C	C	C	C	G	G	C	C	G	G	C	C	T	T	A	A	C	C	C	C	A	A	C	C	T	T	T	T	G	G	T	T	A	A	G	G	G	G	G	G	A	A	C	C	T	T	C	C	T	T	G	G	C	C	T	T	G	G	G	G	A	A	C	C	A	A	C	C	G	G	A	A	C	C	T	T	G	G	A	A	G	G	C	C	T	T	T	T	C	C	A	A	T	T	C	C	C	C	G	G	C	C	C	C	C	C	C	C	T	T	C	C	T	T	G	G	A	A	A	A	G	G	T	T	T	T	C	C	C	C	G	G	G	G	C	C	T	T	G	G	G	G	T	T	T	T	C	C	T	T	A	A	T	T	A	A	G	G	A	A	G	G	G	G	C	C	G	G	T	T	C	C	C	C	G	G	A	A	C	C	C	C	A	A	T	T	A	A	G	G	G	G	A	A	C	C	T	T	A	A	T	T	C	C	G	G	G	G	G	G	G	G	C	C	T	T	T	T	C	C	G	G	C	C	G	G	T	T	G	G	A	A	C	C	T	T	A	A	G	G	C	C	T	T	A	A	A	A	C	C	A	A	G	G	T	T	C	C	G	G	G	G	C	C	T	T	T	T	C	C	G	G	C	C	T	T	T	T	T	T	C	C	C	C	T	T	G	G	A	A	G	G	A	A	C	C	C	C	A	A	C	C	G	G	G	G	C	C	A	A	A	A	A	A	C	C	A	A	A	A	T	T	A	A	T	T	G	G	G	G	T	T	A	A	C	C	G	G	C	C	NA	NA	G	G	G	G	A	A	C	C	T	T	A	A	C	C	T	T	C	C	T	T	C	C	C	C	A	A	C	C	C	C	G	G	G	G	T	T	C	C	T	T	G	G	T	T	C	C	G	G	T	T	A	A	C	C	A	A	T	T	G	G	C	C	C	C	G	G	C	C	A	A	C	C	T	T	T	T	T	T	G	G	G	G	C	C	T	T	A	A	A	A	A	A	C	C	C	C	A	A	A	A	A	A	A	A	G	G	A	A	G	G	A	A	T	T	A	A	G	G	T	T	C	C	A	A	A	A	A	A	C	C	T	T	A	A	G	G	T	T	A	A	C	C	C	C	G	G	G	G	T	T	C	C	A	A	A	A	G	G	C	C	T	T	T	T	A	A	A	A	C	C	T	T	T	T	C	C	C	C	A	A	G	G	T	T	G	G	G	G	C	C	T	T	A	A	A	A	G	G	A	A	A	A	G	G	C	C	T	T	G	G	T	T	C	C	G	G	T	T	G	G	G	G	G	G	C	C	T	T	C	C	T	T	T	C	G	A	A	A	A	T	A	C	T	T	C	C	G	A	C	T	T	A	A	A	C	T	C	C	A	T	NA	NA	C	T	A	G	C	G	C	T	G	A	A	G	G	G	C	T	T	C	A	C	C	A	C	T	C	C	T	C	G	G	G	G	G	G	G	A	A	C	C	C	G	G	G	G	A	A	G	G	T	C	G	G	C	T	C	C	A	A	A	A	A	A	NA	NA	G	G	A	G	C	T	A	G	C	T	G	G	T	T	G	A	C	C	A	A	A	A	A	A	T	T	C	T	A	G	G	G	G	G	T	T	A	A	NA	NA	C	C	A	G	NA	NA	G	G	T	T	C	C	C	C	T	G	C	T	A	A	C	T	A	A	C	T	C	T	C	A	C	C	C	C	C	C	C	C	C	C	T	T	C	C	G	G	C	T	T	G	G	C	T	A	G	G	G	G	C	C	NA	NA	NA	NA	T	G	A	A	C	C	A	G	A	G	G	G	G	T	A	A	C	C	G	A	C	C	NA	NA	A	A	G	G	G	G	NA	NA	C	C	T	C	T	T	G	G	G	G	A	A	A	A	T	T	C	C	T	T	T	G	A	A	NA	NA	G	G	A	G	A	A	C	C	T	C	C	T	A	A	A	G	C	T	C	C	G	C	A	A	A	A	G	G	A	T	G	A	A	A	T	G	C	C	G	G	C	C	A	G	G	G	T	T	T	T	T	T	G	G	C	A	C	G	T	T	T	T	G	G	C	C	A	A	G	G	T	T	G	G	A	G	C	C	T	T	A	A	C	A	G	A	NA	NA	A	A	G	A	A	A	T	C	T	C	A	C	T	C	A	C	C	T	C	C	NA	NA	T	C	T	A	C	C	C	C	C	C	G	T	C	T	A	A	C	C	T	T	A	T	G	A	T	T	G	G	C	C	G	G	G	A	A	G	G	G	C	T	G	G	A	A	A	A	A	A	A	A	G	G	C	G	C	C	A	A	G	A	A	A	G	C	G	A	T	C	C	C	T	C	G	A	NA	NA	C	T	G	G	C	A	G	T	A	A	G	A	G	G	G	G	G	G	G	A	G	A	A	G	T	T	G	G	G	G	T	C	G	G	G	A	C	C	G	G	T	C	G	G	A	G	T	C	G	G	T	C	C	T	G	G	T	C	NA	NA	C	T	C	C	G	G	G	A	C	T	T	T	A	A	G	T	G	A	A	G	G	A	NA	NA	G	A	C	C	G	G	C	C	T	C	C	C	T	T	T	T	G	G	G	G	A	G	C	T	C	C	G	G	C	G	A	A	A	A	C	A	G	G	C	C	G	G	C	C	C	C	C	T	C	C	G	A	G	C	A	A	T	T	A	A	C	T	T	T	G	G	G	G	G	G	C	C	G	G	G	T	T	C	G	G	A	A	C	T	C	C	A	A	G	G	T	C	C	T	T	T	C	C	C	C	A	A	T	C	T	C	C	C	G	G	G	G	C	A	A	A	C	C	G	T	C	C	G	A	T	T	G	T	G	A	C	C	T	T	NA	NA	G	A	T	T	T	T	C	C	C	C	NA	NA	G	G	G	G	G	G	G	G	NA	NA	G	G	C	C	T	T	T	G	C	C	T	T	T	C	G	A	G	A	T	T	G	T	T	C	C	C	NA	NA	C	C	T	T	A	A	C	C	NA	NA	G	G	C	C	G	A	G	G	C	C	NA	NA	G	T	C	C	T	T	C	C	G	A	G	G	C	T	G	G	C	T	G	A	C	T	G	A	G	G	A	G	T	T	C	T	NA	NA	G	A	A	G	T	T	G	T	C	C	C	A	C	C	A	A	T	T	A	A	T	C	C	G	C	T	A	A	C	C	C	C	C	C	C	T	G	G	T	T	C	C	C	C	G	G	C	C	C	T	T	C	A	A	C	C	G	G	G	G	A	A	T	C	G	C	A	C	A	G	G	A	C	T	A	A	A	A	G	G	G	G	A	G	C	C	A	G	G	T	G	G	C	C	C	T	C	A	C	C	C	T	G	G	G	G	C	C	T	C	T	T	C	C	T	C	T	T	G	A	T	T	T	T	C	C	G	G	G	G	G	A	A	A	G	C	A	G	C	C	NA	NA	NA	NA	G	G	G	G	G	A	C	T	A	G	G	A	A	G	C	C	A	A	G	A	C	T	A	G	C	C	T	T	A	G	C	G	C	C	G	A	C	C	A	A	G	A	T	T	A	G	C	C	G	A	G	G	T	T	C	T	A	A	T	G	A	G	T	C	A	T	C	T	A	G	A	C	C	T	A	G	A	A	G	G	G	A	C	C	G	G	A	G	C	C	G	A	A	A	A	A	G	G	A	G	A	G	G	G	C	C	C	T	G	A	A	G	G	G	C	A	C	T	C	C	C	C	T	C	C	T	C	T	A	A	C	C	C	T	A	G	T	A	C	C	G	G	G	A	G	G	G	G	G	G	NA	NA	A	T	G	C	T	C	G	G	A	A	G	G	T	C	T	C	G	A	G	A	G	A	G	G	G	A	T	C	A	G	C	T	T	A	T	C	G	G	T	T	C	G	T	C	T	G	C	C	G	G	T	T	C	T	A	T	G	G	C	G	C	C	C	C	C	C	G	A	G	G	G	A	A	A	A	A	C	T	G	G	A	G	G	G	T	G	C	C	A	A	G	G	G	G	A	T	C	C	C	C	C	G	A	A	C	C	G	G	C	T	G	A	C	T	NA	NA	G	T	C	T	A	A	T	C	A	A	C	C	T	T	T	T	T	T	A	T	C	T	A	A	A	A	T	A	A	A	G	C	G	G	G	G	C	A	A	A	A	A	G	A	C	C	A	A	G	G	NA	NA	T	T	G	G	G	G	T	T	NA	NA	NA	NA	G	G	C	C	A	A	G	G	T	C	C	C	NA	NA	G	G	T	T	C	C	C	T	T	C	T	T	A	A	C	C	G	A	T	T	A	T	G	G	C	C	C	C	T	T	T	C	C	C	C	C	G	A	A	A	C	C	T	C	A	A	G	G	T	T	A	G	G	A	T	T	G	T	C	T	C	T	C	T	A	A	G	A	G	G	A	G	C	A	G	G	T	T	G	G	C	C	T	T	G	A	C	C	A	C	C	T	C	T	G	G	G	G	NA	NA	A	G	C	T	G	G	C	C	C	T	G	G	G	G	G	T	T	T	G	G	C	T	A	A	A	A	T	G	T	T	A	G	T	T	G	A	T	G	NA	NA	A	A	C	C	A	G	T	G	C	C	A	G	A	T	A	T	A	G	C	T	G	C	C	C	C	G	A	T	C	A	A	C	G	T	T	C	A	A	NA	NA	G	G	G	G	A	C	C	A	A	G	C	C	T	C	A	A	T	A	G	A	T	T	G	G	G	G	G	A	A	G	C	C	A	C	T	T	G	G	A	G	T	T	A	G	T	T	G	G	G	G	G	G	A	T	G	A	T	C	C	T	G	G	NA	NA	T	G	C	C	A	A	T	C	T	C	NA	NA	T	C	T	T	T	T	G	C	G	G	A	A	G	G	G	G	C	C	T	T	G	G	C	C	G	C	G	G	C	T	T	T	G	C	G	G	C	C	T	A	A	A	G	A	NA	NA	T	T	G	G	A	C	C	C	NA	NA	A	A	C	C	T	T	C	C	T	C	G	G	C	T	T	T	G	G	G	G	C	C	C	C	G	A	C	A	A	C	C	C	C	C	G	G	A	A	C	C	C	T	T	T	G	G	G	C	G	G	T	T	T	T	G	G	A	A	T	C	C	C	G	G	C	T	T	C	G	G	T	T	C	T	G	G	T	C	C	C	C	C	T	C	A	A	G	G	G	G	T	T	C	C	T	T	G	A	T	T	C	T	C	C	C	C	G	A	C	C	G	G	C	C	T	T	G	G	A	A	A	A	G	G	T	T	C	T	A	G	A	G	C	C	G	G	C	C	T	T	A	A	T	T	G	G	A	A	G	G	C	C	C	C	C	C	G	G	G	G	G	G	C	C	T	T	G	G	C	C	G	G	A	A	C	C	C	T	C	C	T	T	C	A	T	G	C	C	A	A	C	C	C	C	G	G	C	C	C	C	C	C	C	C	T	T	T	T	G	G	C	C	C	C	C	C	T	T	C	C	G	G	A	A	G	G	A	A	C	C	C	C	T	T	T	T	A	A	C	C	C	C	T	T	C	C	C	C	T	T	G	G	G	G	G	G	G	G	T	T	C	C	G	G	C	C	NA	NA	A	A	C	C	T	T	A	A	G	G	T	T	G	A	G	A	A	A	A	G	T	T	NA	NA	C	C	C	C	C	C	NA	NA	C	C	C	T	T	T	C	C	T	T	C	C	C	C	T	T	G	G	C	T	G	G	A	G	C	C	G	G	NA	NA	G	C	G	A	C	T	C	C	G	G	T	T	A	A	A	A	C	C	A	A	T	T	C	C	T	T	A	A	G	G	C	T	A	A	C	T	A	T	C	C	C	C	G	C	NA	NA	G	A	G	G	C	C	T	T	G	G	C	C	C	C	C	C	NA	NA	T	C	A	A	T	T	A	A	G	G	T	T	A	A	G	C	G	G	T	T	C	T	C	C	A	A	C	C	T	T	A	A	G	G	G	G	T	T	T	T	T	T	T	C	T	T	C	C	C	C	C	C	T	T	A	G	G	G	A	A	T	T	C	C	G	G	A	A	G	G	C	T	A	A	T	T	G	G	G	G	A	A	G	G	A	G	G	G	T	T	A	G	G	G	T	T	A	A	G	G	G	G	A	A	C	C	A	T	A	A	A	A	C	C	T	C	G	G	C	C	T	T	A	G	C	C	C	G	T	T	T	C	A	A	G	C	G	G	C	C	G	G	C	C	C	C	C	T	C	C	A	A	A	A	G	C	T	C	T	C	C	C	G	G	C	C	C	C	T	T	T	T	C	C	A	A	A	A	A	A	C	C	G	G	G	G	G	G	A	A	T	T	NA	NA	G	G	A	G	G	A	T	C	A	A	T	G	A	T	A	A	A	A	G	G	A	T	C	C	G	C	G	G	T	T	C	C	A	A	C	G	T	T	NA	NA	T	C	C	C	A	A	A	A	A	G	T	T	A	A	T	C	C	C	C	G	T	T	T	C	C	C	T	T	C	C	A	A	C	C	T	T	T	T	C	C	A	A	T	C	A	A	A	A	C	C	C	T	G	A	T	C	A	G	C	C	C	T	C	T	T	T	C	C	C	C	T	T	C	C	G	G	G	G	T	T	T	A	A	G	G	G	A	A	C	C	G	G	C	C	T	C	T	T	A	T	G	A	T	T	A	G	G	G	G	A	C	C	C	C	C	C	A	G	G	C	A	A	T	C	G	A	A	A	C	C	G	A	G	G	A	A	A	A	A	G	G	A	G	G	T	A	C	C	C	T	T	G	C	C	G	G	C	C	T	T	T	C	C	C	C	A	G	G	A	A	G	G	C	C	C	C	C	T	C	C	G	A	A	G	T	C	C	T	C	T	T	C	A	G	G	A	C	C	A	C	A	C	T	T	C	C	C	C	C	T	A	C	A	C	A	G	C	C	C	G	C	C	T	T	C	T	G	A	A	A	G	G	G	G	T	A	A	T	T	C	A	G	C	C	A	A	T	T	T	T	G	A	A	A	A	A	A	A	C	C	A	A	G	G	NA	NA	T	T	A	G	A	G	C	T	G	T	A	A	NA	NA	T	T	G	G	T	T	C	C	C	C	C	C	T	T	T	T	G	G	G	G	T	T	T	C	T	C	C	C	T	C	A	A	T	T	G	T	A	A	C	C	A	A	G	A	C	C	C	A	C	C	T	C	C	T	A	G	T	G	G	C	C	T	A	G	T	T	G	G	G	G	A	A	C	C	T	C	G	A	T	T	T	T	T	T	T	G	G	G	T	C	A	A	C	C	A	C	G	G	G	G	A	G	C	C	A	T	T	T	C	C	A	A	C	C	C	T	C	C	G	G	C	T	G	G	T	C	T	C	C	C	T	T	G	A	C	C	C	C	T	T	C	C	G	A	C	T	C	T	T	C	T	C	G	G	T	C	G	G	T	C	C	C	A	A	C	T	T	C	C	C	G	G	T	T	G	G	C	C	G	G	C	C	T	C	A	A	NA	NA	C	C	C	C	T	G	A	A	G	G	A	G	C	C	C	T	T	C	C	T	T	T	C	A	T	C	G	A	C	C	T	G	C	C	A	A	G	G	C	C	A	A	T	T	G	A	C	C	A	G	G	G	A	A	G	G	G	G	T	T	C	C	G	G	T	T	C	C	A	A	G	G	T	T	C	C	G	G	T	T	T	T	G	G	G	G	G	G	A	A	G	G	T	T	C	C	C	C	G	G	G	G	C	C	T	T	C	C	G	G	T	T	C	C	C	C	C	C	C	C	T	T	A	A	A	A	C	C	A	A	G	G	G	G	C	C	C	C	A	A	A	A	G	G	A	A	A	A	G	G	A	A	C	C	G	G	A	A	G	G	T	T	G	G	G	G	T	T	T	T	A	A	G	G	T	T	G	G	T	T	G	G	G	G	G	G	C	C	T	T	C	C	T	T	A	A	C	C	A	A	C	C	C	C	G	G	T	T	A	A	A	A	A	A	T	T	C	C	A	A	C	C	C	C	G	G	G	G	C	C	C	C	G	G	T	T	A	A	G	G	G	G	C	C	G	G	C	C	T	T	C	C	C	C	C	C	A	A	G	G	A	A	C	C	A	A	A	A	A	A	G	G	T	T	C	C	C	C	G	G	G	G	A	A	C	C	G	G	A	A	G	G	C	C	A	A	A	A	G	G	A	A	T	T	G	G	C	C	A	A	T	T	T	T	A	A	A	A	C	C	T	T	C	C	C	C	A	A	A	A	A	A	T	T	G	G	T	T	A	A	A	A	T	T	C	C	C	C	G	G	T	T	A	A	A	A	A	A	T	T	A	A	G	G	T	T	G	G	G	G	G	G	T	T	G	G	G	G	G	G	C	C	T	T	T	T	C	C	G	G	C	C	A	A	G	G	C	C	A	A	G	G	C	C	C	C	A	A	C	C	G	G	C	C	T	T	C	C	T	T	A	A	T	T	A	A	C	C	G	G	G	G	T	T	T	T	A	A	T	T	T	T	C	C	C	C	C	C	A	A	C	C	A	A	G	G	G	G	G	G	C	C	G	G	G	G	G	G	G	G	T	T	G	G	C	C	G	G	C	C	G	G	T	T	T	T	T	T	G	G	A	A	A	A	T	T	G	G	T	T	T	T	T	T	G	G	T	T	A	A	G	G	C	C	C	C	A	A	C	C	A	A	A	A	G	G	A	A	T	T	G	G	C	C	T	T	G	G	A	A	C	C	G	G	T	T	A	A	G	G	G	G	G	G	A	A	G	G	T	T	A	A	A	A	T	T	C	C	C	C	T	T	A	A	C	C	G	G	G	G	C	C	C	C	A	A	T	T	A	A	A	A	A	A	T	T	A	A	A	A	G	G	T	T	T	T	C	C	G	G	T	T	G	G	C	C	A	A	T	T	C	C	G	G	G	G	T	T	T	T	A	A	A	A	C	C	C	C	C	C	C	C	G	G	C	C	A	A	T	T	C	C	C	C	G	G	C	C	A	A	A	A	T	T	G	G	T	T	A	A	A	A	T	T	G	G	C	C	T	T	T	T	G	G	A	A	G	G	A	A	G	G	C	C	T	T	T	T	A	A	G	G	G	G	G	G	T	T	T	T	G	G	A	A	A	A	A	A	G	G	A	A	T	T	T	T	A	A	G	G	A	A	C	C	C	C	C	C	A	A	A	A	T	T	T	T	G	G	T	T	T	T	A	A	C	C	T	T	C	C	T	T	G	G	G	G	G	G	C	C	T	T	C	C	C	C	T	T	C	C	C	C	C	C	A	A	A	A	A	A	T	T	A	A	A	A	C	C	G	G	G	G	T	T	T	T	A	A	C	C	T	T	A	A	C	C	G	G	G	G	C	C	A	A	C	C	A	A	A	A	T	T	A	A	G	G	T	T	G	G	A	A	G	G	T	T	C	C	A	A	C	C	G	G	A	A	T	T	G	G	T	T	G	G	A	A	G	G	T	T	T	T	A	A	T	T	T	T	T	C	T	T	T	T	C	C	G	G	C	C	T	T	G	G	A	A	T	T	A	A	A	A	C	C	C	C	T	T	G	G	C	C	T	T	G	G	C	C	A	A	T	T	A	A	A	A	C	C	T	T	A	A	T	T	A	A	T	T	C	C	A	A	A	A	C	C	C	C	G	G	C	C	C	C	A	A	T	T	T	T	T	T	C	C	C	C	G	G	C	C	T	T	C	C	G	G	A	A	C	C	C	C	A	A	G	G	C	C	C	C	T	T	G	G	T	T	C	C	G	G	G	G	G	G	T	T	G	G	G	G	A	A	T	T	T	T	A	A	T	T	G	G	T	T	C	C	G	G	C	C	A	A	A	A	G	G	T	T	T	T	A	A	T	T	C	C	A	A	T	T	G	G	T	T	A	A	C	C	G	G	T	T	G	G	C	C	C	C	C	C	C	C	T	T	T	T	C	C	G	G	A	A	C	C	A	A	G	G	A	A	C	C	C	C	T	T	T	T	G	G	G	G	A	A	T	T	G	G	G	G	A	A	A	A	C	C	T	T	G	G	A	A	G	G	G	G	G	G	A	A	T	T	G	G	A	A	C	C	T	T	A	A	T	T	T	T	A	A	A	A	C	C	C	C	A	A	A	A	A	A	C	C	G	G	T	T	C	C	A	A	A	A	C	C	T	T	A	A	C	C	C	C	A	A	A	A	T	T	T	T	A	A	C	C	C	C	C	C	C	C	G	G	G	G	A	A	T	T	G	G	T	T	A	A	C	C	G	G	T	T	G	G	T	T	G	G	A	A	A	A	C	C	C	C	T	T	T	T	G	G	T	T	C	C	C	C	G	G	G	G	C	C	G	G	A	A	C	C	G	G	C	C	G	G	C	C	A	A	C	C	G	G	G	G	G	G	A	A	G	G	C	C	T	T	A	A	C	C	T	T	C	C	G	G	G	G	T	T	T	T	C	C	T	T	G	G	A	A	C	C	C	C	G	G	A	A	A	A	T	T	C	C	T	T	G	G	T	T	A	A	C	C	C	C	C	C	A	A	C	C	G	G	G	G	T	T	C	C	G	G	G	G	A	A	T	T	G	G	A	A	G	G	G	G	A	A	T	T	C	C	T	T	T	T	G	G	G	G	C	C	T	T	C	C	A	A	T	T	T	T	C	C	C	C	C	C	G	G	T	T	T	T	C	C	C	C	C	C	A	A	C	C	G	G	C	C	A	A	A	A	G	G	C	C	C	C	C	C	G	G	T	T	G	G	A	A	G	G	A	A	C	C	G	G	T	T	C	C	G	G	A	A	G	G	C	C	A	A	C	C	T	T	G	G	C	C	A	A	A	A	T	T	T	T	G	G	C	C	C	C	G	G	T	T	G	G	C	C	C	C	A	A	T	T	G	G	G	G	A	A	A	A	G	G	G	G	A	A	G	G	G	G	G	G	T	T	C	C	C	C	T	T	A	A	T	T	G	G	A	A	A	A	C	C	C	C	A	A	A	A	A	A	C	C	C	C	A	A	A	A	G	G	C	C	C	C	G	G	A	A	T	T	C	C	G	G	C	C	A	A	T	T	T	T	C	C	C	C	C	C	A	A	G	G	G	G	G	G	C	C	T	T	T	T	T	T	T	T	C	C	A	A	T	T	T	T	T	T	G	G	T	T	C	C	C	C	C	C	T	T	G	G	A	A	T	T	A	A	C	C	G	G	G	G	G	G	G	G	A	A	T	T	A	A	G	G	C	C	T	T	G	G	G	G	A	A	C	C	A	A	G	G	T	T	C	C	A	A	G	G	G	G	C	C	T	T	A	A	G	G	G	G	C	C	C	C	C	C	C	C	G	G	T	T	T	T	C	C	A	A	T	T	T	T	G	G	T	T	C	C	A	A	T	T	G	G	C	C	A	A	T	T	T	T	T	T	T	T	T	T	C	C	C	C	C	C	C	C	G	G	T	T	T	T	T	T	C	C	C	C	A	A	T	T	G	G	C	C	G	G	G	G	A	A	A	A	T	T	G	G	T	T	T	T	G	G	T	T	A	A	G	G	C	C	C	C	T	T	A	A	G	G	G	G	G	G	A	A	C	C	A	A	G	G	T	T	G	G	G	G	G	G	T	T	G	G	A	A	G	G	A	A	C	C	A	A	C	C	T	T	G	G	C	C	C	C	G	G	C	C	A	A	C	C	T	T	T	T	T	T	G	G	C	C	A	A	G	G	G	G	G	G	T	T	C	C	C	C	C	C	C	C	T	T	A	A	C	C	T	T	T	T	G	G	A	A	G	G	T	T	T	T	G	G	T	T	C	C	T	T	G	G	A	A	C	C	T	T	G	G	G	G	G	G	A	A	G	G	NA	NA	C	C	G	G	T	T	T	T	A	A	G	G	C	C	G	G	C	C	T	T	A	A	G	G	T	T	A	A	G	G	T	T	T	T	G	G	T	T	C	C	C	C	C	C	T	T	G	G	A	A	A	A	A	A	A	A	T	T	C	C	G	G	T	T	T	T	T	T	C	C	G	G	C	C	A	A	T	T	C	C	A	A	C	C	T	T	C	C	C	C	T	T	A	A	G	G	A	A	T	T	T	T	T	T	T	T	G	G	A	A	T	T	NA	NA	C	C	A	A	C	C	G	G	A	A	A	A	A	A	C	C	A	A	G	G	C	C	T	T	A	A	T	T	T	T	T	T	A	A	A	A	C	C	C	C	T	T	C	C	A	A	A	A	G	G	G	G	T	T	A	A	G	G	C	C	C	C	C	C	G	G	T	T	T	T	NA	NA	A	A	A	A	C	C	A	A	C	C	A	A	G	G	C	C	C	C	A	A	T	T	T	T	C	C	G	G	C	C	G	G	A	A	C	C	G	G	G	G	G	G	G	G	G	G	T	T	A	A	C	C	G	G	T	T	G	G	A	A	G	G	C	C	G	G	A	A	C	C	C	C	T	T	A	A	T	T	T	T	C	C	T	T	T	T	G	G	A	A	C	C	A	A	A	A	G	G	A	A	A	A	C	C	C	C	C	C	A	A	A	A	C	C	C	C	C	C	T	T	A	A	G	G	A	A	G	G	A	A	C	C	T	T	C	C	G	G	A	A	T	T	C	C	T	T	C	C	G	G	A	A	T	T	A	A	A	A	T	T	G	G	G	G	T	T	A	A	C	C	T	T	T	T	A	A	G	G	A	A	C	C	T	T	T	T	A	A	T	T	A	A	T	T	G	G	G	G	C	C	T	T	G	G	C	C	T	T	A	A	C	C	G	G	A	A	G	G	A	A	C	C	A	A	A	A	A	A	T	T	T	T	A	A	A	A	T	T	A	A	C	C	G	G	G	G	C	C	T	T	A	A	A	A	T	T	G	G	G	G	T	T	A	A	A	A	A	A	T	T	T	T	C	C	G	G	C	C	T	T	G	G	G	G	G	G	C	C	C	C	C	C	G	G	G	G	G	G	A	A	T	T	T	T	T	T	C	C	T	T	T	T	A	G	A	A	C	C	G	G	A	A	A	A	C	C	A	A	A	A	C	C	G	G	T	T	C	C	A	A	T	T	G	G	A	A	G	G	A	A	T	T	A	A	G	G	C	C	A	A	A	A	G	G	A	A	C	C	C	C	C	C	C	C	A	A	C	C	G	G	G	G	C	C	C	C	C	C	C	C	A	A	A	A	A	A	G	G	G	G	C	C	A	A	C	C	G	G	G	G	A	A	G	G	G	G	A	A	T	T	A	A	T	T	G	G	C	C	T	T	C	C	C	C	T	T	T	T	T	T	A	A	G	G	T	T	T	T	A	A	A	A	G	G	T	T	T	T	A	A	C	C	T	T	C	C	A	A	A	A	T	T	C	C	G	G	T	T	T	T	A	A	G	G	G	G	C	C	G	G	T	T	A	A	C	C	C	C	A	A	T	T	C	C	G	G	A	A	A	A	T	T	G	G	G	G	C	C	G	G	G	G	A	A	G	G	T	T	G	G	A	A	T	T	G	G	A	A	T	T	T	T	T	T	C	C	A	A	T	T	A	A	A	A	T	T	T	T	G	G	A	A	G	G	T	T	G	G	A	A	T	T	G	G	G	G	T	T	G	G	T	T	G	G	C	C	C	C	G	G	T	T	A	A	G	G	G	G	C	C	A	A	T	T	T	T	C	C	C	C	C	C	T	T	A	A	G	G	A	A	A	A	G	G	A	A	C	C	T	T	A	A	T	T	C	C	A	A	A	A	A	A	A	A	T	T	G	G	A	A	A	A	T	T	A	A	A	A	A	A	T	T	C	C	G	G	G	G	C	C	A	A	A	A	C	C	C	C	G	G	T	T	G	G	A	A	G	G	C	C	G	G	A	A	C	C	G	G	C	C	T	T	A	A	G	G	C	C	T	T	A	A	G	G	T	T	A	A	T	T	G	G	T	T	G	G	C	C	A	A	A	A	T	T	A	A	G	G	G	G	A	A	G	G	T	T	A	A	G	G	G	G	G	G	C	C	G	G	G	G	A	A	A	A	A	A	G	G	T	T	T	T	A	A	C	C	NA	NA	C	C	T	T	C	C	A	A	A	A	T	T	G	G	T	T	A	A	T	T	A	A	A	A	C	C	C	C	T	T	A	A	A	A	G	G	T	T	C	C	C	C	T	T	T	T	C	C	T	T	G	G	G	G	G	G	T	T	C	C	T	T	C	C	T	T	G	G	A	A	G	G	C	C	C	C	A	A	G	G	A	A	G	G	C	C	C	C	G	G	C	C	A	A	C	C	T	T	A	A	T	T	A	A	C	C	G	G	C	C	T	T	G	G	G	G	G	G	G	G	G	G	C	C	A	A	G	G	C	C	C	C	C	C	T	T	G	G	A	A	T	T	G	G	A	A	T	T	A	G	G	G	C	C	NA	NA	T	T	G	G	T	T	T	T	T	T	C	C	C	C	C	C	G	G	A	A	T	T	G	G	A	A	A	A	G	G	G	G	G	G	T	T	A	A	C	C	A	A	T	T	A	A	C	C	G	G	C	C	T	T	T	T	C	C	A	A	G	G	G	G	G	G	G	G	A	A	T	T	G	G	G	G	A	A	T	T	A	A	A	A	C	C	T	T	G	G	C	C	G	G	T	T	G	G	C	C	C	C	C	C	C	C	G	G	C	C	A	A	T	T	C	C	G	G	T	T	C	C	G	G	G	G	T	T	G	G	G	G	G	G	G	G	C	C	C	C	A	A	A	A	G	G	C	C	C	C	T	T	A	A	A	A	C	C	G	G	C	C	C	C	T	T	G	G	G	G	G	G	T	T	G	G	A	A	G	G	A	A	G	G	C	C	G	G	A	A	C	C	C	C	A	A	T	T	C	C	T	T	G	G	A	A	G	G	C	C	T	T	C	C	A	A	A	A	G	G	T	T	A	A	C	C	A	A	T	T	A	A	C	C	C	C	T	T	A	A	G	G	G	G	C	C	A	A	A	A	C	C	T	T	G	G	C	C	G	G	C	C	G	G	A	A	T	T	G	G	G	G	C	C	G	G	A	A	A	A	A	A	G	G	G	G	C	C	T	T	T	T	G	G	C	C	T	T	C	C	T	T	C	C	T	T	A	A	C	C	T	T	T	T	A	A	C	C	T	T	T	T	C	C	G	G	A	A	C	C	A	A	C	C	G	G	T	T	C	C	C	C	C	C	C	C	G	G	T	T	C	C	A	A	T	T	A	A	C	C	T	T	A	A	A	A	A	A	A	A	A	A	A	A	G	G	A	A	T	T	A	A	C	C	G	G	A	A	G	G	G	G	T	T	C	C	G	G	A	A	G	G	C	C	A	A	C	C	G	G	C	C	A	A	C	C	T	T	G	G	A	A	T	T	T	T	G	G	C	C	A	A	T	T	G	G	T	T	C	C	C	C	G	G	G	G	G	G	G	G	T	T	G	G	C	C	G	G	C	C	C	C	C	C	G	G	A	A	A	A	T	T	A	A	A	A	T	T	C	C	A	A	C	C	A	A	G	G	C	C	T	T	G	G	T	T	G	G	G	G	G	G	G	G	G	G	T	T	A	A	C	C	A	A	C	C	C	C	G	G	A	A	G	G	C	C	C	C	G	G	A	A	A	A	C	C	T	T	A	A	A	A	A	A	A	A	A	A	A	A	C	C	T	T	C	C	A	A	A	A	G	G	C	C	C	C	C	C	T	T	G	G	A	A	C	C	T	T	T	T	C	C	G	G	C	C	C	T	C	C	A	G	C	C	A	A	C	C	T	T	T	T	C	C	C	C	G	G	C	C	G	G	G	G	C	C	T	T	G	G	A	A	T	T	T	T	A	A	T	T	T	T	T	T	G	G	G	G	G	G	G	G	T	T	C	C	C	C	A	A	T	T	C	C	A	A	T	T	C	C	A	A	G	G	A	A	C	C	A	A	C	C	T	T	A	A	C	C	C	C	A	A	C	C	A	A	G	G	C	C	T	T	G	G	G	G	C	C	C	C	T	T	A	A	C	C	C	C	C	C	T	T	A	A	A	A	C	C	C	C	T	T	C	C	C	C	A	A	T	T	T	T	C	C	A	A	T	T	A	A	A	A	C	C	T	T	C	C	C	C	G	G	T	T	G	G	C	C	C	C	A	A	A	A	T	T	T	T	G	G	A	A	A	A	C	C	A	A	G	G	T	T	A	A	A	A	A	A	T	T	G	G	T	T	A	A	A	A	G	G	C	C	G	G	C	C	C	C	C	C	A	A	T	T	C	C	G	G	T	T	T	T	G	G	T	T	A	A	C	C	C	C	G	G	A	A	T	T	A	A	T	T	C	C	G	G	C	C	C	C	C	C	T	T	T	T	T	T	C	C	G	G	C	C	A	A	C	C	G	G	T	T	C	C	C	C	A	A	G	G	A	A	T	T	C	C	G	G	C	C	G	G	C	C	T	T	C	C	G	G	A	A	C	C	G	G	G	G	C	C	C	C	A	A	G	G	A	A	A	A	C	C	T	T	G	G	A	A	A	A	C	C	T	T	T	T	A	A	A	A	A	A	G	G	C	C	C	C	C	C	A	A	G	G	G	G	G	G	T	T	A	A	G	G	G	G	G	G	G	G	A	A	A	A	T	T	A	A	G	G	A	A	A	A	C	C	A	A	G	G	T	T	T	T	A	A	G	G	T	T	A	A	C	C	G	G	A	A	G	G	T	T	A	A	G	G	C	C	C	C	A	A	C	C	C	C	T	T	G	G	C	C	C	C	A	A	G	G	NA	NA	A	A	G	G	G	G	T	T	G	G	G	G	G	G	C	C	A	A	A	A	A	A	T	T	A	A	T	T	G	G	C	C	G	G	G	G	T	T	C	C	C	C	G	G	A	A	A	A	A	A	A	A	T	T	A	A	T	T	G	G	A	A	T	T	T	T	C	C	T	T	T	T	A	A	A	A	T	T	T	T	A	A	C	C	T	T	A	A	T	T	G	G	A	A	T	T	T	T	A	A	A	A	G	G	T	T	C	C	T	T	G	G	T	T	C	C	T	T	T	T	G	G	T	T	G	G	C	C	C	C	G	G	C	C	C	C	G	G	T	T	T	T	T	T	C	C	C	C	A	A	G	G	C	C	G	G	T	T	G	G	A	A	A	A	C	C	C	C	T	T	C	C	T	T	A	A	A	A	A	A	C	C	G	G	A	A	G	G	G	G	A	A	A	A	A	A	G	G	G	G	T	T	C	C	A	A	G	G	A	A	G	G	A	A	A	A	A	A	G	G	G	G	G	G	G	G	G	G	G	G	A	A	A	A	G	G	T	T	T	T	C	C	C	C	C	C	T	T	C	C	G	G	A	A	A	A	T	T	A	A	A	A	G	G	T	T	G	G	A	A	A	A	C	C	C	C	T	T	G	G	T	T	C	C	G	G	G	G	A	A	T	T	T	T	G	G	A	A	G	G	T	T	T	T	C	C	G	G	C	C	G	G	G	G	C	C	A	A	C	C	C	C	A	A	A	A	A	A	A	A	A	A	T	T	C	C	A	A	A	A	A	A	G	G	G	G	G	G	G	G	G	G	C	C	G	G	T	T	A	A	G	G	A	A	G	G	A	A	C	C	G	G	T	T	T	T	C	C	A	A	T	T	C	C	C	C	A	A	T	T	T	T	A	A	G	G	G	G	C	C	T	T	G	G	A	A	A	A	C	C	C	C	G	G	G	G	A	A	G	G	A	A	C	C	T	T	A	A	T	T	G	G	T	T	C	C	C	C	C	C	C	C	C	C	T	T	C	C	C	C	G	G	T	T	G	G	T	T	G	G	T	T	C	C	T	T	A	A	G	G	G	G	C	C	T	T	A	A	G	G	G	G	G	G	A	A	T	T	G	G	T	T	T	T	C	C	A	A	A	A	G	G	C	C	C	C	A	A	T	T	C	C	T	T	T	T	G	G	C	C	C	C	A	A	C	C	T	T	G	G	T	T	C	C	A	A	A	A	C	C	T	T	T	T	G	G	G	G	T	T	C	C	A	A	T	T	C	C	A	A	G	G	C	C	G	G	G	G	T	T	T	T	A	A	T	T	A	A	G	G	A	A	A	A	T	T	A	A	A	A	C	C	A	A	T	T	A	A	T	T	G	G	C	C	A	A	T	T	A	A	C	C	T	T	G	G	A	A	C	C	T	T	C	C	T	T	G	G	G	G	C	C	C	C	G	G	C	C	C	C	C	C	G	G	A	A	G	G	T	T	T	T	A	A	C	C	T	T	A	A	A	A	C	C	A	A	T	T	T	T	G	G	A	A	T	T	C	C	T	T	G	G	T	T	C	C	C	C	G	G	T	T	A	A	T	T	T	T	T	T	A	A	T	T	C	C	G	G	G	G	G	G	G	G	C	C	G	G	T	T	G	G	G	G	G	G	G	G	T	T	C	C	T	T	C	C	G	G	C	C	A	A	A	A	A	A	C	C	C	C	G	G	C	C	A	A	G	G	C	C	G	G	T	T	G	G	T	T	A	A	G	G	A	A	C	C	T	T	G	G	C	C	C	C	C	C	A	A	A	A	C	C	A	A	A	A	C	C	A	A	T	T	G	G	A	A	C	C	C	C	G	G	C	C	T	T	G	G	G	G	T	T	T	T	C	C	G	G	G	G	T	T	C	C	C	C	A	A	C	C	C	C	C	C	T	T	A	A	G	G	C	C	T	T	G	G	G	G	A	A	T	T	A	A	G	G	C	C	G	G	T	T	C	C	G	G	T	T	C	C	G	G	C	C	T	T	G	G	C	C	T	T	G	G	G	G	T	T	C	C	G	G	C	C	G	G	G	G	T	T	G	G	A	A	C	C	G	G	G	G	G	G	A	A	C	C	C	C	G	G	G	G	T	T	C	C	G	G	A	A	G	G	T	T	G	G	T	T	G	G	G	G	A	A	G	G	G	G	C	C	A	A	C	C	A	A	T	T	A	A	G	G	C	C	C	C	G	G	G	G	A	A	G	G	C	C	C	C	G	G	G	G	A	A	G	G	G	G	T	T	C	C	C	C	C	C	T	T	G	G	G	G	C	C	T	T	T	T	T	T	T	T	T	T	C	C	C	C	A	A	C	C	C	C	C	C	T	T	C	C	C	C	C	C	C	C	C	C	G	G	T	T	T	T	G	G	G	G	T	T	A	A	C	C	C	C	C	C	G	G	G	G	T	T	T	T	T	T	G	G	A	A	A	A	C	C	G	G	T	T	A	A	G	G	C	C	C	C	T	T	G	G	T	T	C	C	G	G	G	G	A	A	T	T	G	G	A	A	A	A	T	T	C	C	G	G	T	T	A	A	C	C	C	C	G	G	C	C	T	T	A	A	T	T	G	G	G	G	C	C	C	C	G	G	T	T	G	G	T	T	A	A	A	A	A	A	C	C	C	C	C	C	T	T	C	C	C	C	C	C	A	A	C	C	G	G	T	T	A	A	G	G	T	T	C	C	C	C	T	T	T	T	T	T	T	T	A	A	C	C	T	T	A	A	G	G	T	T	C	C	T	T	C	C	T	T	A	A	C	C	T	T	NA	NA	G	G	A	A	G	G	C	C	G	G	C	C	A	A	C	C	G	G	G	G	T	T	C	C	C	C	G	G	G	G	C	C	A	A	A	A	C	C	C	C	C	C	G	G	A	A	T	T	C	C	C	C	A	A	G	G	A	A	T	T	T	T	G	G	A	A	T	T	G	G	C	C	A	A	T	T	G	G	G	G	A	A	C	C	A	A	T	T	C	C	C	C	C	C	G	G	A	A	T	T	G	G	C	C	T	T	T	T	NA	NA	G	G	T	T	C	C	A	A	G	G	C	C	T	T	C	C	C	C	G	G	C	C	T	T	T	T	A	A	G	G	T	T	A	A	C	C	G	G	A	A	C	C	G	G	C	C	C	C	T	T	T	T	A	A	A	A	G	G	G	G	G	G	A	A	G	G	G	G	A	A	C	C	C	C	T	T	C	C	G	G	G	G	A	A	G	G	G	G	C	C	G	G	A	A	C	C	G	G	A	A	C	C	G	G	C	C	G	G	C	C	C	C	C	C	G	G	A	A	C	C	C	C	G	G	A	A	G	G	A	A	A	A	T	T	C	C	C	C	C	C	A	A	C	C	C	C	T	T	A	A	C	C	G	G	G	G	T	T	T	T	C	C	G	G	G	G	A	A	T	T	A	A	T	T	C	C	G	G	C	C	C	C	C	C	T	T	C	C	G	G	T	T	C	C	A	A	G	G	C	C	A	A	G	G	C	C	A	A	C	C	G	G	T	T	T	T	C	C	G	G	C	C	C	C	G	G	T	T	G	G	C	C	A	A	A	A	G	G	A	A	C	C	C	C	G	G	C	C	C	C	G	G	G	G	C	C	G	G	C	C	G	G	A	A	T	T	A	A	T	T	G	G	A	A	C	C	A	A	A	A	C	C	T	T	T	T	C	C	A	A	A	A	T	T	T	T	C	C	A	A	C	C	C	C	A	A	A	A	A	A	T	T	A	A	G	G	C	C	C	C	A	A	T	T	G	G	A	A	C	C	T	T	T	T	T	T	G	G	G	G	C	C	G	G	A	A	T	T	G	G	T	T	C	C	G	G	T	T	C	C	A	A	C	C	C	C	T	T	A	A	T	T	G	G	A	A	G	G	G	G	G	G	G	G	G	G	C	C	A	A	G	G	T	T	G	G	G	G	G	G	G	G	G	G	C	C	A	A	G	G	A	A	A	A	C	C	G	G	C	C	T	T	A	A	G	G	T	T	C	C	A	A	T	T	T	T	G	G	C	C	T	T	G	G	A	A	A	A	T	T	A	A	C	C	C	C	T	T	G	G	G	G	G	G	G	G	T	T	G	G	G	G	A	A	A	A	G	G	T	T	T	T	A	A	C	C	G	G	A	A	A	A	G	G	A	G	T	T	G	G	A	A	A	A	G	G	A	A	T	T	G	G	T	T	G	G	G	G	T	T	T	T	A	A	A	A	T	T	C	C	G	G	C	C	G	G	G	G	C	C	A	A	G	G	C	C	A	A	T	T	A	A	C	C	A	A	C	C	G	G	C	C	G	G	G	G	C	C	T	T	T	T	G	G	C	C	A	A	C	C	G	G	G	G	T	T	T	T	G	G	A	A	C	C	C	C	A	A	C	C	C	C	G	G	G	G	G	G	A	A	G	G	A	A	C	C	C	C	A	A	G	G	G	G	T	T	C	C	G	G	T	T	G	G	G	G	G	G	T	T	G	G	G	G	G	G	A	A	C	C	C	C	C	C	C	C	NA	NA	C	C	G	G	G	G	A	A	G	G	A	A	C	C	C	C	A	A	A	A	G	G	C	C	G	G	T	T	C	C	C	C	T	T	T	T	C	C	C	C	C	C	C	C	G	G	G	G	G	G	G	G	A	A	G	G	C	C	G	G	T	T	C	C	C	C	G	G	T	T	T	T	T	T	C	C	A	A	C	C	G	G	T	T	G	G	T	T	C	C	G	G	T	T	T	T	G	G	G	G	G	G	T	T	G	G	T	T	T	T	T	T	C	C	A	A	C	C	C	C	G	G	C	C	A	A	T	T	C	C	T	T	C	C	G	G	G	G	T	T	C	C	G	G	C	C	T	T	C	C	C	C	T	T	A	A	C	C	G	G	G	G	C	C	C	C	C	C	C	C	G	G	A	A	A	A	G	G	A	A	A	A	T	T	T	T	G	G	G	G	T	T	C	C	A	A	T	T	G	G	T	T	A	A	T	T	C	C	G	G	G	G	G	G	C	C	T	T	G	G	T	T	C	C	T	T	C	C	T	T	A	A	G	G	T	T	G	G	G	G	T	T	A	A	G	G	A	A	C	C	G	G	A	A	G	G	C	C	A	A	C	C	A	A	G	G	A	A	T	T	T	T	C	C	T	T	G	G	C	C	G	G	G	G	C	C	C	C	T	T	T	T	G	G	G	G	G	G	G	G	C	C	A	A	C	C	G	G	C	C	T	T	C	C	G	G	G	G	A	A	G	G	G	G	C	C	A	A	G	G	C	C	A	A	C	C	A	A	G	G	G	G	A	A	G	G	A	A	A	A	C	C	A	A	C	C	A	G	C	C	A	A	A	A	T	T	C	C	C	C	A	A	A	A	C	C	G	G	G	G	C	C	G	G	G	G	T	T	C	C	G	G	C	C	G	G	T	T	G	G	C	C	C	C	A	A	C	C	T	T	C	C	A	A	C	C	A	A	T	T	A	A	C	C	C	C	A	A	A	A	C	C	T	T	C	C	C	C	G	G	A	A	A	A	C	C	T	T	A	A	A	A	A	A	T	T	T	T	G	G	A	A	G	G	T	T	T	T	C	C	A	A	C	C	G	G	T	T	G	G	G	G	G	G	C	C	C	C	G	G	A	A	T	T	G	G	G	G	C	C	G	G	C	C	C	C	T	T	C	C	C	C	C	C	C	C	C	C	G	G	G	G	A	A	T	T	A	A	A	A	T	T	C	C	G	G	A	A	C	C	T	T	A	A	T	T	C	C	A	A	A	A	C	C	T	T	A	A	A	A	T	T	C	C	G	G	A	A	T	T	A	A	T	T	C	C	G	G	T	T	C	C	T	T	C	C	A	A	G	G	C	C	C	C	T	T	A	A	T	T	T	T	T	T	G	G	A	A	C	C	T	T	C	C	C	C	G	G	A	A	G	G	T	T	C	C	C	C	C	C	T	T	A	A	G	G	T	T	A	A	T	T	G	G	T	T	A	A	C	C	A	A	C	C	A	A	G	G	C	C	C	C	C	C	C	C	T	T	T	T	G	G	G	G	G	G	A	A	G	G	C	C	A	A	A	A	T	T	A	A	A	A	C	C	A	A	C	C	G	G	T	T	C	C	G	G	A	A	G	G	C	C	G	G	T	T	G	G	C	C	G	G	C	C	C	C	T	T	G	G	G	G	C	C	G	G	A	A	C	C	T	T	T	T	A	A	A	A	G	G	A	A	C	C	T	T	G	G	C	C	T	T	C	C	C	C	C	C	T	T	G	G	A	A	C	C	G	G	A	A	G	G	G	G	T	T	T	T	C	C	T	T	T	T	A	A	A	A	C	C	C	C	G	G	C	C	C	C	G	G	A	A	A	A	A	A	G	G	G	G	C	C	T	T	G	G	A	A	T	T	G	G	T	T	A	A	G	G	G	G	G	G	T	T	G	G	A	A	G	G	G	G	C	C	T	T	A	A	T	T	C	C	C	C	A	A	G	G	C	C	C	C	A	A	A	A	C	C	G	G	A	A	C	C	G	G	C	C	A	A	G	G	C	C	G	G	T	T	T	T	T	T	T	T	A	A	G	G	G	G	C	C	G	G	T	T	G	G	A	A	C	C	G	G	A	A	G	G	G	G	G	G	A	A	C	C	G	G	G	G	A	A	C	C	G	G	T	T	C	C	A	A	C	C	A	A	A	A	A	A	T	T	G	G	A	A	A	A	A	A	G	G	G	G	C	C	G	G	T	T	T	T	A	A	C	C	T	T	C	C	C	C	C	C	G	G	C	C	T	T	C	C	G	G	T	T	C	C	G	G	T	T	C	C	C	C	C	C	G	G	A	A	T	T	C	C	T	T	G	G	C	C	T	T	G	G	G	G	C	C	A	A	C	C	C	C	G	G	T	T	A	A	A	A	G	G	G	G	T	T	T	T	G	G	A	A	C	C	G	G	G	G	T	T	A	A	G	G	A	A	T	T	A	A	C	C	C	C	A	A	A	A	C	C	A	A	C	C	C	C	G	G	A	A	T	T	T	T	C	C	T	T	G	G	G	G	C	C	A	A	G	G	G	G	C	C	T	T	C	C	C	C	C	C	A	A	T	T	G	G	C	C	T	T	G	G	G	G	C	C	C	C	T	T	C	C	G	G	A	A	A	A	A	A	C	C	C	C	G	G	C	C	T	T	C	C	G	G	G	G	A	A	G	G	A	A	T	T	T	T	G	G	A	A	C	C	A	A	A	A	C	C	T	T	A	A	A	A	G	G	T	T	T	T	G	G	C	C	C	C	C	C	T	T	T	T	T	T	T	T	C	C	C	C	G	G	T	T	G	G	C	C	C	C	C	C	T	T	G	G	A	A	C	C	A	A	G	G	T	T	A	A	C	C	C	C	G	G	A	A	C	C	A	A	T	T	T	T	G	G	T	T	C	C	A	A	T	T	T	T	C	C	G	G	A	A	NA	NA	G	G	G	G	C	C	G	G	A	A	G	G	A	A	A	A	T	T	G	G	C	C	C	C	A	A	G	G	G	G	C	C	A	A	C	C	G	G	C	C	G	G	G	G	A	A	C	C	A	A	C	C	G	G	C	C	C	C	T	T	T	T	G	G	T	T	A	A	G	G	C	T	G	G	T	T	A	A	T	T	A	A	C	C	G	G	A	A	T	T	G	G	G	G	C	C	A	A	C	C	T	T	C	C	C	C	C	C	T	T	A	A	A	A	C	C	T	T	A	A	T	T	T	T	G	G	A	A	A	A	C	C	G	G	T	T	A	A	A	A	A	A	G	G	G	G	T	T	T	T	C	C	G	G	C	C	T	T	T	T	T	T	C	C	T	T	G	G	T	T	A	A	G	G	G	G	T	T	A	A	G	G	A	A	G	G	C	C	T	T	G	G	T	T	A	A	T	T	C	C	A	A	C	C	T	T	A	A	A	A	C	C	C	C	G	G	G	G	A	A	C	C	A	A	C	C	A	A	A	A	A	A	C	C	A	A	A	A	C	C	T	T	G	G	T	T	T	T	T	T	G	G	C	C	T	T	C	C	C	C	G	G	T	T	C	C	T	T	C	C	C	C	C	C	C	C	G	G	C	C	C	C	G	G	A	A	G	G	G	G	G	G	A	A	A	A	T	T	G	G	C	C	A	A	A	A	T	T	G	G	A	A	G	G	C	C	C	C	G	G	G	G	T	T	C	C	A	A	A	A	C	C	A	A	T	T	A	A	A	A	A	A	A	A	A	A	T	T	A	A	T	T	A	A	T	T	T	T	T	T	A	A	A	A	C	C	T	T	C	C	G	G	C	C	T	T	G	G	A	A	T	T	A	A	A	A	T	T	A	A	A	A	A	A	T	T	G	G	G	G	NA	NA	G	G	C	C	G	G	G	G	T	T	T	T	C	C	G	G	G	G	T	T	C	C	C	C	A	A	C	C	T	T	T	T	A	A	G	G	T	T	G	G	C	C	A	A	T	T	G	G	T	T	A	A	A	A	T	T	T	T	G	G	G	G	G	G	C	C	T	T	C	C	A	A	G	G	T	T	G	G	A	A	C	C	T	T	T	T	A	A	C	C	A	A	G	G	G	G	T	T	G	G	A	A	T	T	T	T	A	A	G	G	T	T	T	T	C	C	G	G	G	G	T	T	A	A	T	T	G	G	A	A	T	T	T	T	A	A	A	A	C	C	G	G	G	G	A	A	A	A	A	A	A	A	A	A	G	G	G	G	T	T	A	A	A	A	T	T	C	C	A	A	A	A	A	A	C	C	T	T	T	T	A	A	C	C	C	C	T	T	C	C	C	C	C	C	G	G	G	G	C	C	G	G	T	T	T	T	C	C	T	T	T	T	A	A	G	G	T	T	A	A	G	G	T	T	C	C	T	T	G	G	C	C	A	A	G	G	G	G	T	T	G	G	C	C	T	T	T	T	G	G	T	T	C	C	A	A	G	G	A	A	C	C	C	C	T	T	G	G	T	T	G	G	T	T	A	A	G	G	G	G	T	T	G	G	A	A	G	G	C	C	G	G	T	T	C	C	C	C	G	G	T	T	A	A	C	C	G	G	G	G	C	C	C	C	A	A	T	T	G	G	G	G	G	G	C	C	T	T	T	T	A	A	C	C	C	C	T	T	C	C	T	T	C	C	T	T	C	C	G	G	T	T	A	A	A	A	A	A	C	C	T	T	T	T	G	G	A	A	G	G	C	C	C	C	C	C	A	A	C	C	T	T	T	T	A	A	C	C	C	C	A	A	G	G	T	T	A	A	G	G	G	G	C	C	T	T	C	C	G	G	A	A	G	G	G	G	T	T	C	C	A	A	C	C	C	C	T	T	T	T	A	A	G	G	G	G	C	C	T	T	T	T	T	T	C	C	G	G	A	A	G	G	A	A	A	A	T	T	G	G	G	G	C	C	T	T	G	G	T	T	C	C	C	C	T	T	A	A	C	C	G	G	A	A	A	A	T	T	T	T	T	T	G	G	T	T	G	G	A	A	G	G	G	G	A	A	G	G	T	T	A	A	C	C	G	G	C	C	G	G	A	A	C	C	G	G	C	C	C	C	G	G	G	G	G	G	G	G	A	A	T	T	C	C	T	T	T	T	T	T	G	G	C	C	G	G	A	A	G	G	A	A	G	G	C	C	A	A	T	T	G	G	T	T	A	A	A	A	A	A	G	G	G	G	T	T	C	C	C	C	T	T	A	A	G	G	C	C	A	A	T	T	A	A	A	A	G	G	T	T	A	A	C	C	T	T	G	G	T	T	G	G	C	C	T	T	C	C	C	C	A	A	C	C	T	T	C	C	C	C	T	T	A	A	A	A	T	T	T	T	T	T	A	A	A	A	G	G	A	A	C	C	A	A	C	C	T	T	T	T	C	C	A	A	T	T	G	G	T	T	C	C	T	T	T	T	A	A	A	A	C	C	A	A	G	G	C	C	A	A	G	G	A	A	A	A	G	G	A	A	G	G	A	A	A	A	G	G	T	T	T	T	G	G	A	A	A	A	T	T	C	C	G	G	A	A	C	C	C	C	C	C	G	G	C	C	T	T	A	A	G	G	G	G	T	T	C	C	T	T	C	C	G	G	T	T	C	C	G	G	C	C	A	A	T	T	T	T	T	T	G	G	C	C	G	G	T	T	A	A	G	G	T	T	A	A	A	A	C	C	A	A	C	C	C	C	C	C	G	G	T	T	C	C	G	G	G	G	A	A	T	T	A	A	T	T	C	C	C	C	C	C	T	T	T	T	C	C	A	A	G	G	T	T	A	A	A	A	C	C	C	C	G	G	A	A	T	T	C	C	T	T	T	T	G	G	G	G	T	T	G	G	G	G	T	T	G	G	T	T	A	A	A	A	G	G	A	A	C	C	A	A	T	T	A	A	T	T	T	T	T	T	A	A	G	G	C	C	A	A	A	A	G	G	C	C	C	C	C	C	T	T	T	T	A	A	G	G	G	G	C	C	A	A	G	G	A	A	C	C	T	T	T	T	A	A	A	A	T	T	C	C	A	A	G	G	G	G	C	C	G	G	T	T	T	T	C	C	C	C	T	T	A	A	T	T	G	G	A	A	T	T	A	A	G	G	C	C	G	G	A	A	C	C	A	A	C	C	C	C	C	C	C	C	A	A	T	T	T	T	A	A	A	A	G	G	T	T	C	C	G	G	A	A	G	G	T	T	T	T	A	A	T	T	T	T	G	G	C	C	G	G	C	C	T	T	G	G	A	A	C	C	G	G	A	A	A	A	T	T	C	C	T	T	G	G	C	C	G	G	A	A	A	A	A	A	G	G	G	G	A	A	A	A	T	T	A	A	A	A	C	C	T	T	G	G	A	A	A	A	C	C	T	T	C	C	G	G	C	C	G	G	G	G	A	A	T	T	T	T	T	T	G	G	C	C	G	G	A	A	G	G	A	A	G	G	A	A	A	A	A	A	C	C	A	A	A	A	G	G	T	T	T	T	G	G	G	G	A	A	A	A	C	C	G	G	C	C	A	A	A	A	G	G	C	C	A	A	G	G	G	G	A	A	A	A	A	A	T	T	G	G	A	A	T	T	C	C	A	A	G	G	A	A	T	T	T	T	A	A	C	C	T	T	T	T	A	A	T	T	C	C	C	C	G	G	A	A	A	A	A	A	C	C	C	C	T	T	C	C	A	A	C	C	G	G	A	A	G	G	G	G	T	T	T	T	T	T	A	A	G	G	T	T	C	C	C	C	G	G	G	G	T	T	C	C	T	T	C	C	C	C	C	C	T	T	T	T	A	A	G	G	T	T	G	G	T	T	A	A	G	G	A	A	G	G	T	T	G	G	A	A	G	G	T	T	C	C	G	G	A	A	G	G	C	C	A	A	T	T	G	G	C	C	A	A	C	C	G	G	T	T	G	G	C	C	A	A	G	G	C	C	A	A	T	T	C	C	A	A	T	T	T	T	C	C	C	C	C	C	C	C	T	T	T	T	T	T	G	G	C	C	C	C	G	G	A	A	T	T	C	C	A	A	G	G	C	C	A	A	C	C	G	G	C	C	G	G	T	T	A	A	T	T	G	G	G	G	G	G	A	A	G	G	G	G	A	A	A	A	G	G	G	G	T	T	T	T	G	G	C	C	C	C	C	C	G	G	T	T	G	G	A	A	G	G	C	C	A	A	A	A	C	C	G	G	A	A	A	A	C	C	C	C	G	G	A	A	C	C	A	A	C	C	A	A	A	A	A	A	G	G	G	G	T	T	G	G	T	T	G	G	A	A	A	A	T	T	G	G	G	G	G	G	G	G	A	A	G	G	C	C	A	A	G	G	T	T	C	C	C	C	G	G	G	G	A	A	G	G	C	C	T	T	A	A	C	C	A	A	A	A	T	T	A	A	A	A	T	T	T	T	G	G	T	T	A	A	C	C	A	A	A	A	A	A	T	T	T	T	G	G	T	T	A	A	A	A	G	G	G	G	A	A	A	A	C	C	T	T	T	T	C	C	G	G	A	A	T	T	T	T	C	C	C	C	T	T	T	T	A	A	A	A	G	G	T	T	A	A	T	T	C	C	C	C	C	C	A	A	T	T	T	T	C	C	T	T	C	C	G	G	T	T	A	A	G	G	A	A	T	T	A	A	A	A	A	A	A	A	A	A	G	G	G	G	T	T	C	C	T	T	A	A	G	G	T	T	A	A	A	A	C	C	C	C	C	C	C	C	T	T	T	T	T	T	C	C	A	A	T	T	T	T	G	G	G	G	C	C	G	G	C	C	A	A	C	C	T	T	G	G	C	C	C	C	G	G	G	G	G	G	A	A	C	C	C	C	C	C	T	T	A	A	C	C	T	T	G	G	A	A	G	G	A	A	A	A	C	C	C	C	T	T	A	A	T	T	A	A	C	C	C	C	T	T	T	T	T	T	C	C	C	C	T	T	G	G	G	G	A	A	A	A	G	G	C	C	A	A	G	G	C	C	G	G	C	C	C	C	C	C	G	G	T	T	C	C	G	G	A	A	C	C	G	G	T	T	G	G	A	A	G	G	A	A	C	C	C	C	C	C	G	G	G	G	A	A	G	G	T	T	C	C	T	T	G	G	G	G	C	C	T	T	C	C	G	G	C	C	C	C	T	T	C	C	A	A	G	G	C	C	G	G	C	C	G	G	G	G	T	T	T	T	A	A	C	C	C	C	T	T	T	T	T	T	C	C	T	T	C	C	A	A	G	G	G	G	G	G	C	C	A	A	T	T	C	C	A	A	G	G	A	A	G	G	C	C	C	C	G	G	G	G	A	A	C	C	T	T	T	T	G	G	C	C	A	A	C	C	A	A	A	A	T	T	T	T	T	T	T	T	T	T	A	A	T	T	A	A	A	A	T	T	A	A	C	C	A	A	A	A	T	T	T	T	T	T	C	C	T	T	G	G	A	A	T	T	T	T	G	G	A	A	A	A	T	T	G	G	T	T	A	A	C	C	G	G	A	A	G	G	A	A	A	A	G	G	T	T	T	T	A	A	G	G	G	G	A	A	C	C	T	T	A	A	A	A	T	T	A	A	A	A	C	C	G	G	T	T	C	C	C	C	C	C	T	T	G	G	C	C	G	G	T	T	T	T	T	T	C	C	C	C	G	G	A	A	A	A	C	C	A	A	G	G	T	T	G	G	A	A	A	A	A	A	C	C	G	G	T	T	T	T	A	A	G	G	C	C	C	C	G	G	C	C	G	G	G	G	T	T	A	A	A	A	T	T	G	G	G	G	A	A	C	C	T	T	C	C	A	A	A	A	G	G	T	T	T	T	A	A	T	T	T	T	A	A	G	G	A	A	T	T	C	C	A	A	G	G	G	G	C	T	G	G	C	C	A	A	C	C	A	A	A	A	C	C	C	C	G	G	G	G	A	A	C	C	C	C	T	T	C	C	A	A	C	C	G	G	T	T	T	T	G	G	G	G	G	G	G	G	A	A	C	C	T	T	C	C	C	C	G	G	G	G	G	G	C	C	G	G	A	A	G	G	G	G	A	A	C	C	G	G	G	G	T	T	A	A	T	T	T	T	A	A	T	T	G	G	A	A	T	T	C	C	G	G	A	A	A	A	C	C	C	C	G	G	G	G	A	A	T	T	G	G	G	G	A	A	T	T	G	G	G	G	C	C	A	A	G	G	G	G	G	G	T	T	C	C	T	T	T	T	C	C	G	G	A	A	T	T	A	A	T	T	G	G	T	T	T	T	G	G	T	T	A	A	A	A	T	T	T	T	G	G	A	A	A	A	T	T	C	C	A	A	T	T	A	A	T	T	C	C	T	T	T	T	A	A	T	T	C	C	G	G	G	G	C	C	T	T	T	T	G	G	T	T	T	T	T	T	C	C	T	T	T	T	G	G	A	A	A	A	G	G	G	G	T	T	T	T	C	C	C	C	C	C	T	T	A	A	A	A	A	A	G	G	C	C	A	A	A	A	G	G	C	C	A	A	G	G	T	T	G	G	T	T	T	T	C	C	G	G	T	T	G	G	T	T	C	C	A	A	G	G	A	A	G	G	C	C	T	T	G	G	C	C	G	G	G	G	T	T	C	C	A	A	C	C	T	T	A	A	G	G	C	C	C	C	T	T	C	C	A	A	T	T	C	C	A	A	T	T	T	T	G	G	T	T	C	C	A	A	C	C	C	C	C	C	A	A	T	T	T	T	T	T	A	A	T	T	G	G	T	T	T	T	G	G	C	C	C	C	T	T	G	G	T	T	A	A	G	G	C	C	A	A	T	T	C	C	G	G	T	T	T	T	C	C	T	T	A	A	A	A	A	A	G	G	C	C	C	C	A	A	A	A	C	C	C	C	T	T	T	T	A	A	G	G	C	C	C	C	C	C	C	C	T	T	T	T	C	C	T	T	T	T	C	C	C	C	G	G	G	G	G	G	T	T	C	C	G	G	T	T	G	G	G	G	A	A	T	T	G	G	T	T	A	A	C	C	C	C	T	T	G	G	T	T	C	C	G	G	G	G	C	C	T	T	A	A	G	G	A	A	T	T	C	C	A	A	C	C	A	A	A	A	C	C	G	G	G	G	A	A	C	C	A	A	G	G	C	C	T	T	T	T	G	G	T	T	T	T	A	A	A	A	C	C	C	C	A	A	A	A	C	C	G	G	G	G	C	C	T	T	A	A	C	C	A	A	T	T	C	C	G	G	C	C	G	G	C	C	C	C	C	C	T	T	T	T	A	A	C	C	G	G	G	G	A	A	G	G	A	A	G	G	G	G	C	C	A	A	G	G	G	G	C	C	C	C	T	T	T	T	A	A	T	T	A	A	G	G	T	T	T	T	G	G	T	T	G	G	C	C	C	C	T	T	C	C	C	C	A	A	G	G	C	C	G	G	T	T	A	A	T	T	A	A	A	A	C	C	C	C	C	C	T	T	G	G	C	C	C	C	C	C	G	G	T	T	A	A	A	A	C	C	G	G	C	C	C	C	A	A	G	G	C	C	A	A	C	C	A	A	A	A	A	A	T	T	T	T	T	T	A	A	T	T	G	G	T	T	T	T	A	A	G	G	G	G	A	A	C	C	G	G	T	T	G	G	C	C	C	C	T	T	G	G	G	G	A	A	T	T	A	A	G	G	C	C	G	G	G	G	T	T	C	C	T	T	C	C	A	A	C	C	A	A	C	C	G	G	T	T	T	T	G	G	C	C	T	T	C	C	A	A	G	G	T	T	C	C	A	A	A	A	T	T	G	G	G	G	C	C	A	A	A	A	A	A	G	G	G	G	C	C	G	G	G	G	C	C	T	T	A	A	C	C	T	T	A	A	G	G	A	A	C	C	C	C	G	G	C	C	C	C	T	T	T	T	T	T	T	T	C	C	G	G	A	A	C	C	C	C	G	G	A	A	T	T	C	C	A	A	T	T	A	A	C	C	A	A	C	C	A	A	G	G	G	G	T	T	G	G	G	G	A	A	C	C	C	C	A	A	C	C	G	G	G	G	G	G	A	A	G	G	A	A	A	A	A	A	G	G	C	C	T	T	C	C	G	G	A	A	T	T	G	G	C	C	A	A	C	C	G	G	G	G	G	G	A	A	C	C	A	A	T	T	T	T	G	G	G	G	C	C	G	G	T	T	G	G	T	T	T	T	T	T	C	C	G	G	G	G	C	C	C	C	G	G	G	G	T	T	G	G	C	C	C	C	G	G	G	G	C	C	T	T	C	C	G	G	A	A	G	G	G	G	G	G	G	G	T	T	G	G	T	T	G	G	G	G	A	A	T	T	C	C	A	A	A	A	C	C	C	C	T	T	G	G	A	A	C	C	G	G	T	T	G	G	C	C	G	G	T	T	A	A	G	G	C	C	G	G	G	G	C	C	T	T	C	C	T	T	T	T	T	T	G	G	G	G	C	C	C	C	G	G	A	A	A	A	C	C	C	C	A	A	A	A	A	A	T	T	C	C	G	G	G	G	C	C	G	G	T	T	C	C	G	G	G	G	A	A	A	A	A	A	G	G	T	T	A	A	T	T	C	C	C	C	T	T	C	C	C	C	C	C	G	G	T	T	T	T	A	A	A	A	C	C	T	T	C	C	T	T	C	C	T	T	A	A	G	G	C	C	C	C	T	T	C	C	T	T	T	T	C	C	A	A	A	A	G	G	A	A	A	A	G	G	A	A	T	T	A	A	T	T	C	C	C	C	C	C	A	A	T	T	T	T	C	C	G	G	T	T	T	T	T	T	C	C	C	C	C	C	C	C	T	T	A	A	C	C	T	T	T	T	C	C	G	G	T	T	C	C	C	C	A	A	A	A	T	T	G	G	G	G	T	T	A	A	G	G	A	A	C	C	A	A	C	C	C	C	C	C	C	C	C	C	G	G	A	A	T	T	C	C	C	C	G	G	G	G	G	G	C	C	A	A	C	C	A	A	A	A	T	T	A	A	A	A	C	C	A	A	G	G	T	T	A	A	G	G	C	C	T	T	G	G	A	A	A	A	C	C	T	T	C	C	T	T	T	T	G	G	A	A	G	G	A	A	C	C	C	C	T	T	G	G	T	T	C	C	A	A	C	C	C	C	A	A	T	T	A	A	A	A	G	G	T	T	C	C	A	A	C	C	G	G	A	A	C	C	T	T	C	C	G	G	A	A	C	C	C	C	G	G	G	G	C	C	A	A	C	C	G	G	A	A	C	C	G	G	C	C	C	C	T	T	G	G	G	G	G	G	G	G	G	G	C	C	G	G	T	T	C	C	G	G	C	C	T	T	T	T	A	A	G	G	A	A	G	G	A	A	G	G	G	G	G	G	C	C	G	G	C	C	C	C	C	C	T	T	T	T	C	C	C	C	T	T	C	C	A	A	C	C	C	C	G	G	C	C	G	G	A	A	T	T	A	A	G	G	C	C	C	C	C	C	A	A	G	G	C	C	C	C	G	G	C	C	C	C	C	C	C	C	A	A	G	G	C	C	A	A	T	T	A	A	C	C	C	C	T	T	C	C	T	T	G	G	C	C	G	G	T	T	NA	NA	G	G	G	G	C	C	G	G	T	T	C	C	T	T	T	T	C	C	G	G	A	A	G	G	G	G	G	G	C	C	A	A	T	T	G	G	C	C	G	G	A	A	C	C	G	G	G	G	T	T	A	A	G	G	T	T	C	C	A	A	T	T	A	A	T	T	C	C	A	A	A	A	A	A	G	G	T	T	T	T	T	T	G	G	A	A	C	C	G	G	A	A	C	C	T	T	C	C	G	G	G	G	T	T	C	C	C	C	C	C	C	C	G	G	C	C	G	G	G	G	A	A	A	A	G	G	G	G	C	C	T	T	C	C	A	A	G	G	A	A	T	T	C	C	G	G	A	A	G	G	G	G	G	G	A	A	G	G	A	A	T	T	T	T	C	C	A	A	C	C	C	C	A	A	G	G	T	T	G	G	G	G	A	A	C	C	A	A	G	G	A	A	G	G	T	T	G	G	C	C	G	G	C	C	G	G	C	C	G	G	A	A	C	C	A	A	G	G	T	T	C	C	G	G	G	G	G	G	A	A	A	A	C	C	C	C	G	G	G	G	G	G	T	T	C	C	A	A	A	A	A	A	A	A	C	C	G	G	T	T	T	T	C	C	C	C	T	T	C	C	T	T	C	C	A	A	G	G	G	G	G	G	C	C	C	C	G	G	A	A	C	C	T	T	G	G	T	T	G	G	G	G	A	A	C	C	G	G	C	C	T	T	C	C	A	A	G	G	T	T	G	G	A	A	G	G	C	C	G	G	T	T	A	A	T	T	A	A	C	C	G	G	C	C	C	C	C	C	T	T	C	C	T	T	A	A	A	A	T	T	G	G	A	A	G	G	T	T	G	G	A	A	C	C	A	A	G	G	A	A	T	T	C	C	G	G	C	C	C	C	C	C	A	A	C	C	A	A	C	C	C	C	G	G	T	T	G	G	G	G	G	G	G	G	G	G	T	T	C	C	G	G	C	C	C	C	T	T	G	G	G	G	A	A	C	C	G	G	T	T	G	G	G	G	C	C	C	C	G	G	T	T	A	A	G	G	T	T	T	T	C	C	T	T	C	C	T	T	T	T	T	T	G	G	A	A	A	A	G	G	C	C	A	A	T	T	G	G	T	T	T	T	T	T	A	A	G	G	A	A	A	A	G	G	C	C	C	C	T	T	C	C	T	T	G	G	A	A	C	C	A	A	G	G	C	C	G	G	T	T	C	C	T	T	A	A	T	T	T	T	G	G	A	A	G	G	T	T	G	G	T	T	T	T	G	G	C	C	T	T	C	C	C	C	A	A	A	A	A	A	T	T	G	G	T	T	A	A	G	G	T	T	A	A	T	T	T	T	A	A	T	T	A	A	T	T	G	G	C	C	A	A	A	A	A	A	G	G	G	G	T	T	T	T	T	T	A	A	A	A	A	A	T	T	C	C	C	C	G	G	T	T	G	G	C	C	T	T	T	T	A	A	G	G	T	T	T	T	G	G	T	T	G	G	A	A	G	G	C	C	G	G	A	A	G	G	G	G	C	C	G	G	T	T	T	T	C	C	C	C	T	T	T	T	G	G	C	C	A	A	T	T	C	C	T	T	T	T	A	A	C	C	T	T	T	T	T	T	T	T	G	G	A	A	T	T	G	G	G	G	G	G	C	C	A	A	C	C	T	T	G	G	G	G	C	C	A	A	T	T	C	C	T	T	C	C	T	T	C	C	G	G	C	C	G	G	G	G	A	A	A	A	C	C	C	C	A	A	A	A	G	G	C	C	G	G	C	C	C	C	C	C	A	A	C	C	C	C	C	C	G	G	G	G	T	T	T	T	T	T	C	C	A	A	A	A	A	A	T	T	T	T	C	C	G	G	A	A	A	A	A	A	A	A
CC	OR157f52	NA	NA	1	NA	C	C	G	G	C	C	A	A	G	G	C	C	C	C	G	G	C	C	C	C	A	A	A	A	A	A	G	G	A	A	T	T	C	C	C	C	G	G	T	T	T	T	A	A	G	G	T	T	A	A	G	G	G	G	C	C	G	G	G	G	G	G	A	A	C	C	C	C	C	C	G	G	A	A	C	C	G	G	C	C	A	A	C	C	T	T	C	C	A	A	C	C	G	G	C	C	C	C	C	C	C	C	G	G	T	T	T	T	T	T	T	T	A	A	A	A	C	C	G	G	T	T	A	A	T	T	C	C	C	C	G	G	G	G	G	G	T	T	G	G	T	T	G	G	G	G	A	A	G	G	T	T	C	C	G	G	T	T	G	G	A	A	T	T	G	G	C	C	C	C	C	C	T	T	G	G	C	C	T	T	G	G	C	C	A	A	A	A	G	G	C	C	T	T	G	G	G	G	A	A	G	G	G	G	C	C	T	T	G	G	G	G	G	G	A	A	A	A	G	G	T	T	C	C	A	A	G	G	T	T	T	T	C	C	T	T	A	A	C	C	G	G	G	G	T	T	T	T	G	G	T	T	G	G	C	C	C	C	C	C	T	T	A	A	C	C	G	G	A	A	C	C	A	A	T	T	C	C	G	G	T	T	C	C	A	A	A	A	G	G	T	T	T	T	C	C	C	C	T	T	C	C	T	T	G	G	G	G	C	C	T	T	C	C	T	T	C	C	A	A	A	A	T	T	G	G	A	A	A	A	G	G	C	C	C	C	A	A	C	C	A	A	C	C	G	G	G	G	A	A	T	T	T	T	T	T	T	T	G	G	A	A	G	G	G	G	G	G	G	G	A	A	G	G	C	C	G	G	A	A	G	G	T	T	A	A	A	A	T	T	A	A	T	T	T	T	C	C	T	T	C	C	C	C	A	A	T	T	T	T	T	T	G	G	C	C	C	C	T	T	A	A	C	C	G	G	A	A	G	G	C	C	A	A	T	T	C	C	A	A	T	T	A	A	G	G	C	C	G	G	G	G	A	A	T	T	C	C	C	C	T	T	T	T	C	C	G	G	A	A	C	C	G	G	C	C	G	G	C	C	C	C	G	G	A	A	A	A	A	A	C	C	C	C	A	A	A	A	G	G	C	C	T	T	C	C	T	T	C	C	G	G	T	T	C	C	A	A	A	A	T	T	C	C	C	C	G	G	A	A	T	T	C	C	A	A	T	T	G	G	A	A	C	C	G	G	T	T	A	A	G	G	G	G	A	A	C	C	C	C	G	G	C	C	G	G	A	A	T	T	G	G	G	G	T	T	T	T	G	G	G	G	G	G	A	A	T	T	G	G	A	A	C	C	G	G	C	C	C	C	T	T	A	A	A	A	G	G	A	A	T	T	C	C	A	A	C	C	G	G	T	T	G	G	C	C	C	C	A	A	C	C	A	A	G	G	G	G	A	A	G	G	G	G	G	G	A	A	T	T	T	T	G	G	C	C	C	C	G	G	C	C	T	T	T	T	C	C	C	C	C	C	G	G	A	A	C	C	T	T	G	G	C	C	T	T	G	G	C	C	A	A	T	T	T	T	G	G	C	C	G	G	T	T	T	T	A	A	C	C	A	A	C	C	G	G	C	C	C	C	C	C	G	G	G	G	G	G	A	A	T	T	C	C	C	C	A	A	C	C	C	C	C	C	A	A	T	T	C	C	A	A	G	G	T	T	C	C	G	G	G	G	C	C	G	G	A	A	A	A	G	G	C	C	G	G	C	C	C	C	G	G	A	A	A	A	T	T	C	C	T	T	C	C	G	G	C	C	C	C	G	G	T	T	T	T	C	C	G	G	G	G	T	T	C	C	A	A	T	T	A	A	G	G	C	C	T	T	T	T	G	G	A	A	G	G	T	T	T	T	C	C	G	G	C	C	T	T	C	C	T	T	T	T	T	T	C	C	G	G	T	T	C	C	G	G	T	T	G	G	T	T	T	T	G	G	T	T	A	A	T	T	T	T	A	A	C	C	T	T	G	G	T	T	A	A	T	T	G	G	T	T	G	G	A	A	T	T	C	C	G	G	G	G	C	C	T	T	C	C	T	T	G	G	A	A	C	C	A	A	C	C	G	G	A	A	C	C	T	T	C	C	G	G	A	A	G	G	T	T	T	T	A	A	T	T	C	C	T	T	T	T	T	T	T	T	T	T	A	A	T	T	T	T	T	T	A	A	A	A	G	G	C	C	C	C	G	G	C	C	A	A	G	G	A	A	A	A	T	T	G	G	T	T	C	C	A	A	C	C	T	T	A	A	C	C	A	A	G	G	C	C	T	T	G	G	A	A	G	G	C	C	T	T	A	A	G	G	T	T	A	A	C	C	A	A	C	C	G	G	G	G	A	A	A	A	T	T	A	A	G	G	T	T	A	A	T	T	G	G	A	A	C	C	G	G	G	G	C	C	A	A	C	C	C	C	T	T	C	C	G	G	A	A	T	T	G	G	T	T	G	G	T	T	A	A	C	C	T	T	C	C	T	T	T	T	C	C	T	T	A	A	A	A	T	T	C	C	C	C	A	A	A	A	A	A	A	A	C	C	A	A	C	C	A	A	T	T	G	G	G	G	G	G	C	C	T	T	G	G	T	T	A	A	C	C	G	G	C	C	A	A	G	G	A	A	A	A	T	T	G	G	G	G	G	G	T	T	A	A	T	T	A	A	T	T	T	T	T	T	T	T	C	C	C	C	G	G	A	A	A	A	A	A	G	G	G	G	T	T	T	T	C	C	G	G	G	G	T	T	T	T	G	G	A	A	T	T	T	T	T	T	A	A	C	C	G	G	A	A	G	G	C	C	T	T	A	A	C	C	C	C	T	T	G	G	G	G	C	C	G	G	T	T	T	T	T	T	A	A	G	G	A	A	T	T	T	T	G	G	T	T	T	T	A	A	A	A	C	C	NA	NA	C	C	A	A	G	G	G	G	T	T	C	C	T	T	T	T	A	A	A	A	A	A	G	G	T	T	T	T	T	T	G	G	A	A	C	C	A	A	C	C	A	A	A	A	C	C	T	T	G	G	T	T	G	G	G	G	C	C	T	T	A	A	C	C	T	T	A	A	G	G	G	G	G	G	C	C	T	T	T	T	T	T	C	C	A	A	G	G	A	A	A	A	T	T	G	G	T	T	C	C	C	C	G	G	G	G	C	C	G	G	T	T	G	G	C	C	C	C	T	T	C	C	G	G	G	G	G	G	G	G	G	G	C	C	G	G	A	A	A	A	A	A	A	A	T	T	C	C	C	C	G	G	A	A	C	C	G	G	T	T	A	A	C	C	G	G	G	G	A	A	T	T	T	T	G	G	G	G	G	G	G	G	G	G	A	A	T	T	T	T	G	G	A	A	G	G	C	C	G	G	G	G	G	G	C	C	C	C	A	A	G	G	A	A	G	G	T	T	C	C	G	G	C	C	T	T	G	G	C	C	G	G	G	G	T	T	G	G	A	A	T	T	A	A	G	G	T	T	C	C	C	C	G	G	A	A	G	G	G	G	T	T	A	A	T	T	G	G	A	A	T	T	T	T	A	A	G	G	A	A	A	A	T	T	T	T	G	G	C	C	G	G	T	T	A	A	A	A	A	A	T	T	T	T	A	A	A	A	C	C	G	G	T	T	C	C	C	C	T	T	T	T	A	A	C	C	C	C	G	G	T	T	T	T	G	G	C	C	C	C	T	T	T	T	C	C	C	C	A	A	A	A	C	C	C	C	C	C	G	G	A	A	G	G	T	T	C	C	G	G	A	A	A	A	G	G	T	T	C	C	T	T	T	T	C	C	C	C	T	T	C	C	C	C	T	T	G	G	C	C	G	G	G	G	A	A	A	A	A	A	T	T	A	A	C	C	G	G	T	T	C	C	G	G	C	C	T	T	A	A	G	G	T	T	G	G	A	A	T	T	C	C	A	A	G	G	C	C	G	G	A	A	C	C	G	G	C	C	G	G	A	A	A	A	T	T	T	T	C	C	T	T	C	C	A	A	G	G	G	G	G	G	T	T	A	A	C	C	T	T	G	G	G	G	C	C	A	A	G	G	C	C	A	A	C	C	C	C	C	C	G	G	A	A	G	G	G	G	C	C	T	T	G	G	G	G	T	T	T	T	G	G	C	C	T	T	A	A	A	A	G	G	T	T	G	G	C	C	G	G	T	T	T	T	T	T	C	C	C	C	T	T	C	C	C	C	A	A	T	T	A	A	A	A	C	C	T	T	C	C	C	C	T	T	C	C	C	C	G	G	C	C	A	A	T	T	G	G	T	T	T	T	C	C	T	T	G	G	A	A	G	G	T	T	T	T	C	C	G	G	C	C	A	A	G	G	T	T	A	A	T	T	G	G	C	C	C	C	A	A	G	G	G	G	T	T	T	T	A	A	C	C	T	T	G	G	C	C	T	T	C	C	A	A	G	G	G	G	C	C	A	A	G	G	A	A	T	T	A	A	G	G	C	C	T	T	G	G	C	C	G	G	C	C	G	G	G	G	G	G	C	C	G	G	T	T	C	C	T	T	G	G	G	G	G	G	T	T	A	A	T	T	G	G	C	C	T	T	C	C	G	G	A	A	C	C	G	G	C	C	G	G	A	A	A	A	A	A	A	A	C	C	G	G	T	T	G	G	T	T	T	T	G	G	G	G	T	T	G	G	A	A	T	T	A	A	T	T	G	G	A	A	C	C	T	T	T	T	T	T	T	T	C	C	T	T	T	T	A	A	G	G	T	T	T	T	C	C	T	T	A	A	C	C	C	C	A	A	G	G	G	G	A	A	T	T	A	A	C	C	G	G	C	C	C	C	A	A	A	A	C	C	C	C	A	A	G	G	A	A	T	T	T	T	C	C	G	G	G	G	G	G	G	G	C	T	C	C	G	G	A	A	T	T	A	A	T	T	G	G	C	C	T	T	A	A	G	G	G	G	T	T	G	G	G	G	T	T	A	A	G	G	T	T	A	A	C	C	T	T	G	G	C	C	A	A	A	A	T	T	G	G	G	G	G	G	A	A	A	A	A	A	A	A	C	C	T	T	C	C	C	C	A	A	T	T	C	C	C	C	A	A	C	C	C	C	G	G	C	C	G	G	G	G	T	T	C	C	T	T	A	A	C	C	C	C	A	A	C	C	A	A	G	G	G	G	A	A	T	T	G	G	T	T	C	C	C	C	G	G	A	A	T	T	G	G	C	C	T	T	G	G	A	A	T	T	T	T	A	A	G	G	T	T	T	T	A	A	A	A	T	T	G	G	C	C	G	G	A	A	A	A	C	C	G	G	T	T	A	A	T	T	T	T	C	C	T	T	G	G	A	A	T	T	T	T	C	C	C	C	A	A	A	A	T	T	T	T	A	A	G	G	T	T	G	G	C	C	G	G	T	T	T	T	A	A	G	G	A	A	A	A	G	G	G	G	C	C	G	G	A	A	G	G	T	T	C	C	G	G	A	A	T	T	G	G	G	G	C	C	G	G	G	G	C	C	T	T	A	A	C	C	T	T	G	G	C	C	G	G	C	C	C	C	C	C	T	T	C	C	G	G	C	C	A	A	A	A	C	C	A	A	A	A	A	A	G	G	C	C	A	A	A	A	G	G	C	C	G	G	C	C	A	A	G	G	C	C	A	A	T	T	G	G	A	A	T	T	C	C	T	T	G	G	A	A	G	G	G	G	G	G	G	G	C	C	A	A	C	C	T	T	C	C	C	C	G	G	G	G	NA	NA	A	A	G	G	C	C	T	T	G	G	C	C	A	A	A	A	A	A	A	A	G	G	T	T	G	G	A	A	T	T	C	C	T	T	C	C	C	C	A	A	A	A	A	A	C	C	T	T	T	T	G	G	G	G	C	C	T	T	C	C	G	G	C	C	T	T	C	C	T	T	C	C	A	A	T	T	T	T	G	G	A	A	G	G	T	T	C	C	A	A	A	A	T	T	G	G	G	G	T	T	G	G	C	C	C	C	T	T	C	C	T	T	T	T	T	T	C	C	T	T	A	A	C	C	C	C	A	A	A	A	A	A	T	T	A	A	G	G	G	G	G	G	T	T	C	C	A	A	T	T	G	G	T	T	A	A	A	A	C	C	T	T	T	T	T	T	A	A	A	A	T	T	T	T	G	G	T	T	C	C	A	A	C	C	T	T	T	T	A	A	C	C	T	T	T	T	T	T	G	G	C	C	C	C	T	T	T	T	T	T	C	C	A	A	G	G	T	T	C	C	T	T	T	T	C	C	A	A	G	G	G	G	A	A	T	T	A	A	A	A	G	G	C	C	G	G	C	C	G	G	G	G	T	T	T	T	C	C	T	T	G	G	A	A	T	T	T	T	C	C	A	A	G	G	C	C	A	A	C	C	A	A	C	C	A	A	G	G	C	C	T	T	C	C	T	T	A	A	G	G	G	G	C	C	A	A	T	T	G	G	A	A	G	G	T	T	C	C	T	T	A	A	C	C	G	G	G	G	T	T	T	T	C	C	C	C	G	G	A	A	A	A	T	T	C	C	G	G	C	C	A	A	A	A	C	C	C	C	C	C	T	T	G	G	T	T	C	C	T	T	G	G	G	G	G	G	A	A	A	A	T	T	A	A	G	G	C	C	C	C	A	A	A	A	A	A	G	G	G	G	A	A	G	G	A	A	A	A	C	C	C	C	C	C	C	C	C	C	G	G	C	C	A	A	A	A	T	T	T	T	A	A	C	C	G	G	A	A	T	T	C	C	C	C	A	A	C	C	T	T	A	A	G	G	G	G	C	C	A	A	C	C	G	G	A	A	A	A	A	A	G	G	C	C	A	A	G	G	T	T	G	G	G	G	C	C	T	T	G	G	C	C	C	C	T	T	T	T	T	T	G	G	T	T	A	A	T	T	C	C	A	A	C	C	G	G	C	C	G	G	C	C	A	A	T	T	C	C	C	C	G	G	T	T	G	G	C	C	A	A	A	A	A	A	A	A	C	C	T	T	C	C	G	G	C	C	C	C	G	G	G	G	T	T	G	G	G	G	G	G	G	G	A	A	G	G	A	A	A	A	G	G	C	C	A	A	A	A	T	T	C	C	C	C	C	C	A	A	T	T	T	T	T	T	A	A	C	C	G	G	A	A	C	C	T	T	C	C	A	A	C	C	G	G	G	G	A	A	A	A	T	T	G	G	C	C	G	G	C	C	T	T	A	A	T	T	T	T	G	G	C	C	C	C	T	T	G	G	T	T	A	A	A	A	T	T	G	G	G	G	C	C	C	C	T	T	T	T	G	G	C	C	T	T	G	G	A	A	G	G	A	A	A	A	C	C	G	G	G	G	C	C	T	T	G	G	A	A	A	A	T	T	C	C	C	C	C	C	G	G	C	C	A	A	T	T	A	A	C	C	C	C	C	C	C	C	T	T	C	C	G	G	G	G	G	G	A	A	G	G	T	T	NA	NA	A	A	C	C	G	G	G	G	C	C	T	T	A	A	A	A	C	C	T	T	C	C	C	C	A	A	T	T	A	A	G	G	A	A	G	G	G	G	C	C	G	G	T	T	C	C	T	T	G	G	A	A	C	C	T	T	G	G	C	C	A	A	G	G	G	G	G	G	C	C	T	T	A	A	T	T	C	C	G	G	A	A	G	G	G	G	G	G	C	C	G	G	A	A	A	A	C	C	G	G	T	T	G	G	T	T	T	T	T	T	A	A	A	A	C	C	T	T	A	A	A	A	C	C	A	A	G	G	T	T	T	T	G	G	A	A	T	T	T	T	T	T	C	C	G	G	C	C	T	T	C	C	T	T	T	T	C	C	T	T	G	G	A	A	G	G	A	A	C	C	C	C	C	C	T	T	A	A	G	G	C	C	T	T	G	G	C	C	T	T	A	A	A	A	T	T	A	A	C	C	G	G	G	G	T	T	A	A	C	C	G	G	G	G	C	C	G	G	G	G	A	A	C	C	T	T	A	A	C	C	T	T	C	C	T	T	C	C	T	T	G	G	C	C	C	C	G	G	G	G	T	T	C	C	T	T	G	G	C	C	T	T	A	A	T	T	A	A	T	T	A	A	T	T	G	G	C	C	A	A	A	A	C	C	A	A	C	C	T	T	C	C	T	T	G	G	G	G	C	C	T	T	T	T	A	A	G	G	C	C	C	C	A	A	A	A	NA	NA	A	A	G	G	A	A	G	G	G	G	C	C	G	G	G	G	T	T	C	C	A	A	A	A	A	A	C	C	T	T	A	A	G	G	T	T	A	A	C	C	C	C	G	G	G	G	A	A	C	C	A	A	A	A	A	A	C	C	G	G	T	T	A	A	G	G	C	C	T	T	T	T	C	C	C	C	A	A	G	G	T	T	G	G	G	G	C	C	T	T	A	A	A	A	G	G	A	A	A	A	G	G	C	C	T	T	G	G	T	T	C	C	G	G	T	T	G	G	G	G	G	G	C	C	T	T	C	C	T	T	C	C	A	A	A	A	T	T	C	C	T	T	C	C	G	G	C	C	A	A	A	A	T	T	C	C	T	T	G	G	C	C	G	G	C	C	T	T	G	G	G	G	T	T	C	C	C	C	A	A	A	A	C	C	C	C	C	C	G	G	C	C	G	G	A	A	C	C	C	C	A	A	G	G	G	G	T	T	C	C	G	G	T	T	C	C	A	A	A	A	A	A	G	G	G	G	A	A	T	T	A	A	T	T	A	A	T	T	G	G	T	T	A	A	A	A	A	A	A	A	C	C	A	A	G	G	G	G	A	A	A	A	G	G	C	C	G	G	G	G	G	G	T	T	C	C	C	C	T	T	T	T	A	A	T	T	A	A	C	C	T	T	C	C	C	C	C	C	C	C	C	C	C	C	T	T	C	C	A	A	C	C	G	G	C	C	A	A	G	G	G	G	C	C	C	C	C	C	T	T	A	A	C	C	A	A	A	A	G	G	G	G	A	A	C	C	A	A	C	C	A	A	A	A	G	G	G	G	T	T	T	T	T	T	C	C	G	G	G	G	T	T	G	G	T	T	C	C	A	A	G	G	A	A	T	T	G	G	G	G	A	A	C	C	T	T	T	T	G	G	A	A	C	C	T	T	C	C	A	A	A	A	G	G	A	A	G	G	G	G	G	G	C	C	G	G	C	C	A	A	G	G	C	C	G	G	T	T	G	G	A	A	G	G	C	C	C	C	A	A	T	T	A	A	G	G	T	T	G	G	A	A	A	A	T	T	G	G	A	A	A	A	T	T	A	A	G	G	A	A	C	C	NA	NA	A	A	C	C	C	C	T	T	C	C	A	A	T	T	A	A	C	C	T	T	C	C	G	G	T	T	T	T	T	T	C	C	T	T	G	G	T	T	G	G	T	T	G	G	A	A	G	G	G	G	T	T	T	T	G	G	A	A	A	A	A	A	A	A	G	G	C	C	A	A	A	A	G	G	G	G	A	A	C	C	C	C	C	C	G	G	A	A	C	C	G	G	A	A	G	G	A	A	G	G	A	A	G	G	A	A	A	A	A	A	A	A	T	T	G	G	G	G	C	C	A	A	A	A	C	C	G	G	T	T	A	A	A	A	T	T	G	G	T	T	T	T	G	G	C	C	T	T	T	T	C	C	G	G	A	A	C	C	T	T	A	A	G	G	G	G	A	A	G	G	A	A	G	G	C	C	A	A	C	C	T	T	C	C	T	T	G	G	G	G	T	T	G	G	C	C	T	T	A	A	G	G	A	A	A	A	C	C	A	A	C	C	G	G	T	T	T	T	T	T	C	C	A	A	C	C	A	A	T	T	A	A	T	T	A	A	G	G	G	G	C	C	C	C	A	A	G	G	T	T	G	G	A	A	C	C	T	T	C	C	A	A	T	T	T	T	T	T	C	C	C	C	A	A	T	T	C	C	G	G	G	G	G	G	A	A	A	A	T	T	G	G	T	T	G	G	T	T	T	T	A	A	C	C	T	T	A	A	A	A	T	T	T	T	C	C	T	T	G	G	A	A	G	G	G	G	G	G	G	G	G	G	C	C	T	T	G	G	C	C	C	C	T	T	G	G	A	A	T	T	T	T	C	C	C	C	T	T	C	C	C	C	A	A	C	C	C	C	G	G	C	C	A	A	G	G	G	G	T	T	T	T	C	C	T	T	C	C	A	A	G	G	C	C	G	G	T	T	G	G	C	C	A	A	G	G	G	G	T	T	T	T	A	A	G	G	A	A	T	T	T	T	C	C	A	A	C	C	A	A	T	T	A	A	C	C	G	G	C	C	A	A	T	T	C	C	C	C	T	T	G	G	T	T	C	C	C	C	G	G	C	C	T	T	T	T	A	A	C	C	A	A	A	A	G	G	C	C	C	C	A	A	A	A	A	A	C	C	A	A	G	G	A	A	A	A	G	G	A	A	A	A	T	T	G	G	C	C	C	C	C	C	T	T	T	T	G	G	A	A	T	T	T	T	C	C	C	C	T	T	C	C	G	G	T	T	T	T	T	T	A	A	G	G	G	G	A	A	C	C	A	A	C	C	G	G	C	C	G	G	A	A	A	A	T	T	A	A	A	A	A	A	T	T	G	G	G	G	C	C	A	A	C	C	C	C	A	A	C	C	C	C	G	G	C	C	G	G	G	G	C	C	G	G	C	C	G	G	G	G	T	T	C	C	G	G	G	G	A	A	C	C	A	A	C	C	G	G	C	C	T	T	G	G	A	A	G	G	A	A	C	C	G	G	A	A	C	C	G	G	A	A	A	A	G	G	A	A	A	A	G	G	C	C	C	C	A	A	A	A	A	A	A	A	C	C	C	C	A	A	C	C	T	T	T	T	A	A	C	C	T	T	G	G	A	A	C	C	G	G	G	G	G	G	G	G	G	G	G	G	A	A	G	G	T	T	G	G	A	A	G	G	C	C	C	C	G	G	G	G	G	G	A	A	A	A	C	C	A	A	T	T	A	A	T	T	G	G	T	T	C	C	T	T	G	G	C	C	G	G	T	T	T	T	A	A	G	G	C	C	C	C	T	T	C	C	A	A	G	G	G	G	A	A	A	A	T	T	T	T	A	A	A	A	T	T	C	C	G	G	G	G	G	G	A	A	C	C	C	C	C	C	G	G	C	C	A	A	C	C	G	G	T	T	T	T	G	G	T	T	A	A	C	C	C	C	C	C	T	T	T	T	C	C	A	A	T	T	C	C	A	A	T	T	A	A	G	G	G	G	G	G	C	C	A	A	A	A	A	A	C	C	A	A	G	G	G	G	T	T	G	G	A	A	A	A	A	A	C	C	G	G	C	C	A	A	G	G	T	T	T	T	C	C	A	A	T	T	A	A	C	C	T	T	T	T	G	G	C	C	G	G	T	T	T	T	G	G	C	C	C	C	C	C	T	T	T	T	T	T	A	A	A	A	C	C	C	C	A	A	G	G	G	G	G	G	G	G	C	C	G	G	C	C	C	C	C	C	A	A	G	G	G	G	G	G	A	A	T	T	T	T	G	G	C	C	T	T	G	G	C	C	C	C	T	T	C	C	G	G	G	G	C	C	G	G	T	T	G	G	C	C	C	C	A	A	G	G	G	G	T	T	T	T	T	T	C	C	A	A	G	G	T	T	G	G	A	A	G	G	G	G	A	A	G	G	C	C	G	G	T	T	A	A	G	G	A	A	T	T	A	A	C	C	G	G	T	T	C	C	A	A	A	A	A	A	T	T	C	C	A	A	T	T	G	G	A	A	A	A	A	A	A	A	C	C	C	C	C	C	A	A	G	G	T	T	G	G	G	G	G	G	G	G	C	C	A	A	T	T	A	A	G	G	T	T	A	A	T	T	G	G	G	G	G	G	A	A	A	A	C	C	T	T	G	G	G	G	T	T	A	A	A	A	C	C	T	T	G	G	C	C	T	T	T	T	G	G	G	G	A	A	A	A	T	T	C	C	T	T	G	G	C	C	C	C	G	G	T	T	T	T	C	C	G	G	C	C	T	T	G	A	A	A	T	T	T	T	A	A	A	A	T	T	A	A	A	A	C	C	C	C	C	C	C	C	G	G	T	T	T	T	G	G	G	G	C	C	C	C	G	G	A	A	A	A	C	C	C	C	G	G	A	A	C	C	T	T	T	T	G	G	C	C	G	G	T	T	T	T	G	G	A	A	C	C	C	C	G	G	C	C	C	C	G	G	T	T	C	C	G	G	T	T	C	C	C	C	C	C	A	A	G	G	G	G	T	T	C	C	T	T	G	G	T	T	C	C	C	C	C	C	A	A	C	C	G	G	C	C	T	T	G	G	A	A	A	A	G	G	T	T	T	T	A	A	G	G	C	C	G	G	C	C	T	T	A	A	T	T	G	G	A	A	G	G	C	C	C	C	C	C	G	G	G	G	G	G	C	C	T	T	G	G	C	C	G	G	A	A	C	C	C	C	C	C	T	T	A	A	G	G	C	C	A	A	C	C	C	C	G	G	C	C	C	C	C	C	C	C	T	T	T	T	G	G	C	C	C	C	C	C	T	T	C	C	G	G	A	A	G	G	A	A	C	C	C	C	T	T	T	T	A	A	C	C	C	C	T	T	C	C	C	C	T	T	G	G	G	G	G	G	G	G	T	T	C	C	G	G	C	C	G	G	A	A	C	C	T	T	A	A	G	G	T	T	G	G	A	A	A	A	G	G	T	T	T	T	C	C	C	C	C	C	G	G	C	C	C	C	T	T	C	C	T	T	C	C	C	C	T	T	G	G	C	C	G	G	A	A	C	C	G	G	C	C	C	C	A	A	T	T	C	C	G	G	T	T	A	A	A	A	C	C	A	A	T	T	C	C	T	T	A	A	G	G	T	T	A	A	C	C	A	A	C	C	C	C	C	C	C	C	G	G	G	G	C	C	T	T	G	G	C	C	C	C	C	C	G	G	C	C	A	A	T	T	A	A	G	G	T	T	A	A	G	G	G	G	T	T	C	C	C	C	A	A	C	C	T	T	A	A	G	G	G	G	T	T	T	T	T	T	T	T	T	T	C	C	C	C	C	C	T	T	A	A	G	G	A	A	T	T	C	C	G	G	A	A	G	G	C	C	A	A	T	T	G	G	G	G	A	A	G	G	A	A	G	G	T	T	A	A	G	G	T	T	A	A	G	G	G	G	A	A	C	C	A	A	A	A	A	A	C	C	T	T	G	G	C	C	T	T	A	A	C	C	C	C	T	T	T	T	A	A	G	G	G	G	C	C	G	G	C	C	C	C	C	C	C	C	A	A	A	A	G	G	T	T	T	T	C	C	G	G	C	C	C	C	T	T	T	T	C	C	A	A	A	A	A	A	C	C	G	G	G	G	G	G	A	A	T	T	C	C	G	G	A	A	G	G	T	T	A	A	T	T	A	A	A	A	A	A	A	A	A	A	C	C	G	G	A	A	T	T	C	C	A	A	C	C	T	T	A	A	T	T	C	C	A	A	A	A	A	A	T	T	A	A	T	T	C	C	C	C	T	T	T	T	C	C	T	T	C	C	A	A	C	C	T	T	T	T	C	C	A	A	T	T	A	A	A	A	C	C	C	C	G	G	T	T	A	A	C	C	C	C	C	C	T	T	C	C	C	C	T	T	C	C	G	G	G	G	T	T	T	T	A	A	G	G	A	A	C	C	G	G	C	C	T	T	T	T	A	A	G	G	T	T	A	A	G	G	G	G	C	C	C	C	C	C	A	A	G	G	A	A	T	T	G	G	A	A	C	C	G	G	G	G	A	A	A	A	A	A	G	G	G	G	T	T	C	C	C	C	T	T	C	C	G	G	C	C	T	T	T	T	C	C	C	C	G	G	A	A	G	G	C	C	C	C	C	C	C	C	G	G	A	A	T	T	C	C	C	C	T	T	A	A	G	G	C	C	A	A	A	A	T	T	C	C	C	C	C	C	A	A	A	A	A	A	C	C	C	C	C	C	T	T	C	C	G	G	A	A	G	G	G	G	T	T	A	A	T	T	A	A	C	C	A	A	T	T	T	T	G	G	A	A	A	A	A	A	C	C	A	A	A	A	G	G	T	T	A	A	A	A	C	C	G	G	A	A	G	G	T	T	G	G	T	T	C	C	C	C	C	C	T	T	T	T	A	A	G	G	T	T	T	T	T	T	C	C	T	T	A	A	T	T	G	G	G	G	C	C	A	A	G	G	C	C	C	C	C	C	T	T	C	C	A	A	T	T	G	G	C	C	A	A	T	T	A	A	G	G	A	A	C	C	T	T	G	G	T	T	T	T	T	T	T	T	G	G	T	T	A	A	C	C	A	A	G	G	G	G	A	A	C	C	A	A	T	T	C	C	A	A	C	C	C	C	C	C	G	G	C	C	G	G	T	T	T	T	C	C	T	T	G	G	C	C	C	C	T	T	C	C	G	G	C	C	C	C	T	T	T	T	G	G	T	T	G	G	T	T	C	C	A	A	C	C	T	T	C	C	G	G	T	T	G	G	C	C	G	G	C	C	T	T	A	A	C	C	C	C	C	C	T	T	A	A	G	G	A	A	C	C	C	C	T	T	C	C	T	T	C	C	T	T	G	G	C	C	T	T	C	C	A	A	G	G	C	C	A	A	T	T	G	G	C	C	A	A	G	G	A	A	G	G	G	G	T	T	C	C	G	G	T	T	C	C	A	A	G	G	T	T	C	C	G	G	T	T	T	T	G	G	G	G	G	G	A	A	G	G	T	T	C	C	C	C	G	G	G	G	C	C	T	T	C	C	G	G	T	T	C	C	C	C	C	C	C	C	T	T	A	A	A	A	C	C	A	A	G	G	G	G	C	C	C	C	A	A	A	A	G	G	A	A	A	A	G	G	A	A	C	C	G	G	A	A	G	G	T	T	G	G	G	G	T	T	T	T	A	A	G	G	T	T	G	G	T	T	G	G	G	G	G	G	C	C	T	T	C	C	T	T	A	A	C	C	A	A	C	C	C	C	G	G	T	T	A	A	A	A	A	A	T	T	C	C	A	A	C	C	C	C	G	G	G	G	C	T	C	T	G	T	T	T	A	G	G	G	G	G	C	C	G	G	C	C	T	T	C	C	C	C	C	C	A	A	G	G	A	A	C	C	A	A	A	A	A	A	G	G	T	T	NA	NA	C	C	NA	NA	G	G	A	A	C	C	G	A	A	G	G	G	C	C	A	G	A	A	G	A	A	A	T	T	G	G	C	C	A	A	T	T	T	T	A	A	A	A	C	C	T	T	C	C	C	C	A	A	A	A	A	A	T	T	G	G	T	T	A	G	A	A	T	T	C	C	C	C	G	G	T	T	A	A	A	G	A	A	T	T	A	A	G	G	T	T	G	G	NA	NA	G	G	T	A	G	A	G	G	G	G	C	C	T	A	T	G	C	T	G	G	C	C	A	C	G	A	C	C	A	A	G	G	C	C	C	C	A	A	C	G	G	A	C	C	T	T	C	C	T	T	A	C	T	T	A	A	C	C	G	G	G	G	T	C	C	C	NA	NA	T	T	T	A	C	T	C	C	C	C	A	G	C	A	A	G	G	T	NA	NA	G	G	C	C	G	G	G	G	G	G	G	A	T	C	G	A	C	C	G	G	C	C	G	G	T	G	T	G	T	T	G	T	A	G	A	A	T	T	G	G	T	G	T	A	T	T	G	A	T	C	A	A	G	G	C	C	C	C	A	G	NA	NA	A	A	A	A	G	G	A	T	T	T	G	A	C	T	T	T	G	G	A	C	C	G	G	A	T	C	A	A	G	C	G	G	G	T	A	A	G	G	T	C	A	C	A	A	T	T	C	C	C	T	T	C	A	A	C	G	G	G	G	G	C	C	C	C	A	A	T	T	A	A	A	A	A	A	T	T	A	G	A	A	G	G	T	T	T	T	C	C	G	A	T	C	G	G	C	A	A	A	T	C	C	A	G	G	G	G	T	T	T	T	A	A	A	A	C	C	C	C	C	T	C	C	G	A	C	T	A	A	T	T	C	A	C	C	G	G	C	C	A	A	A	T	T	G	G	A	T	C	A	T	A	G	T	C	G	C	C	T	T	C	T	A	G	A	A	A	G	G	A	G	G	G	C	C	T	G	T	T	A	A	NA	NA	G	A	G	G	T	T	T	T	G	G	A	A	A	A	A	A	G	G	A	A	T	T	T	T	A	A	G	G	A	A	C	C	C	C	C	C	A	A	A	A	T	T	T	T	G	G	T	T	T	T	A	A	C	C	T	T	C	C	T	T	G	G	G	G	G	G	C	C	T	T	C	C	C	C	T	T	C	C	C	C	C	C	A	A	A	A	A	G	T	C	T	T	A	A	C	C	G	G	G	G	T	T	T	T	A	G	C	T	T	T	A	A	C	C	NA	NA	G	G	C	C	A	A	C	C	A	A	A	G	T	T	A	A	G	G	T	C	G	G	A	T	G	G	T	T	C	T	A	A	C	A	G	T	A	A	T	C	G	G	T	G	G	G	A	G	G	G	T	T	T	T	A	A	T	T	T	C	T	C	T	C	T	C	C	C	G	G	C	G	T	C	NA	NA	NA	NA	T	G	A	A	A	T	C	C	NA	NA	T	C	G	G	C	C	T	T	G	G	C	C	A	A	T	T	A	A	A	A	C	C	T	T	A	A	T	T	A	A	T	T	C	C	A	G	A	A	C	A	C	C	G	C	C	C	C	C	A	G	T	G	T	T	T	T	C	C	C	C	G	G	C	C	T	T	C	C	G	G	A	A	C	C	C	C	G	A	G	G	C	C	C	C	T	T	G	C	T	T	T	C	A	G	G	G	G	G	T	T	G	G	G	A	G	A	C	T	T	T	G	A	T	T	A	G	C	T	C	C	G	G	T	C	T	A	C	A	G	G	T	C	T	C	A	G	T	T	C	C	A	A	T	T	G	G	T	T	A	A	C	C	G	G	T	T	G	G	C	C	C	C	C	C	C	C	C	T	T	T	C	C	G	G	T	A	C	C	A	G	G	G	T	A	C	C	NA	NA	T	T	G	T	G	G	G	G	A	A	T	C	G	G	G	A	A	G	A	A	C	C	T	T	A	G	A	A	G	G	G	G	G	G	A	A	T	T	G	G	A	A	C	C	T	T	A	A	T	T	T	T	A	A	A	A	C	C	C	C	A	A	A	A	A	A	C	C	G	G	T	T	C	C	A	A	A	A	C	C	T	T	A	A	C	C	C	C	A	A	A	A	T	T	T	T	A	A	C	C	C	C	C	C	C	C	G	G	G	G	A	A	T	T	G	G	T	T	A	A	C	C	G	G	T	T	G	G	T	T	G	G	A	A	A	A	C	C	C	C	T	T	T	T	G	G	T	T	C	C	C	C	G	G	G	G	C	C	G	G	A	A	C	C	G	G	C	C	G	G	C	C	A	A	C	C	G	G	G	G	G	G	A	A	G	G	C	C	T	T	A	A	C	C	T	T	C	C	G	G	G	G	T	T	T	T	C	C	T	T	G	G	A	A	C	C	C	C	G	G	A	A	A	A	T	T	C	C	T	T	G	G	T	T	A	A	C	C	C	C	C	C	A	A	C	C	G	G	G	G	T	T	C	C	G	G	G	G	A	A	T	T	G	G	A	A	G	G	G	G	A	A	T	T	C	C	T	T	T	T	G	G	G	G	C	C	T	T	C	C	A	A	T	T	T	T	C	C	C	C	C	C	G	G	T	T	T	T	C	C	C	C	C	C	A	A	C	C	G	G	C	C	A	A	A	A	G	G	C	C	C	C	C	C	G	G	T	T	G	G	A	A	G	G	A	A	C	C	G	G	T	T	C	C	G	A	A	A	G	G	C	C	A	A	C	C	T	T	G	G	C	C	A	A	A	A	T	T	T	T	G	G	C	C	C	C	G	G	T	T	G	G	C	C	C	C	A	A	T	T	G	G	G	G	A	A	A	A	G	G	G	G	A	A	G	G	G	G	G	G	T	T	C	C	C	C	T	T	A	A	T	T	G	G	A	A	A	A	C	C	C	C	A	A	A	A	A	A	C	C	C	C	A	A	A	A	G	G	C	C	C	C	G	G	A	A	T	T	C	C	G	G	C	C	A	A	T	T	T	T	C	C	C	C	C	C	A	A	G	G	G	G	G	G	C	C	T	T	T	T	T	T	T	T	C	C	A	A	T	T	T	T	T	T	G	G	T	T	C	C	C	C	C	C	T	T	G	G	A	A	T	T	A	A	C	C	G	G	G	G	G	G	G	G	A	A	T	T	A	A	G	G	C	C	T	T	G	G	G	G	A	A	C	C	A	A	G	G	T	T	C	C	A	A	G	G	G	G	C	C	T	T	A	A	G	G	G	G	C	C	C	C	C	C	C	C	G	G	T	T	T	T	C	C	A	A	T	T	T	T	G	G	T	T	C	C	A	A	T	T	G	G	C	C	A	A	T	T	T	T	T	T	T	T	T	T	C	C	C	C	C	C	C	C	G	G	T	T	T	T	T	T	C	C	C	C	A	A	T	T	G	G	C	C	G	G	G	G	A	A	A	A	T	T	G	G	T	T	T	T	G	G	T	T	A	A	G	G	C	C	C	C	T	T	A	A	G	G	G	G	G	G	A	A	C	C	A	A	G	G	T	T	G	G	G	G	G	G	T	T	G	G	A	A	G	G	A	A	C	C	A	A	C	C	T	T	G	G	C	C	C	C	G	G	C	C	A	A	C	C	T	T	T	T	T	T	G	G	C	C	A	A	G	G	G	G	G	G	T	T	C	C	C	C	C	C	C	C	T	T	A	A	C	C	T	T	T	T	G	G	A	A	G	G	T	T	T	T	G	G	T	T	C	C	T	T	G	G	A	A	C	C	T	T	G	G	G	G	G	G	A	A	G	G	A	A	C	C	G	G	T	T	T	T	A	A	G	G	C	C	G	G	C	C	T	T	A	A	G	G	T	T	A	A	G	G	T	T	T	T	G	G	T	T	C	C	C	C	C	C	T	T	G	G	A	A	A	A	A	A	A	A	T	T	C	C	G	G	T	T	T	T	T	T	C	C	G	G	C	C	A	A	T	T	C	C	A	A	C	C	T	T	C	C	C	C	T	T	A	A	G	G	A	A	T	T	T	T	T	T	T	T	G	G	A	A	T	T	NA	NA	C	C	A	A	C	C	G	G	A	A	A	A	A	A	C	C	A	A	G	G	C	C	T	T	A	A	T	T	T	T	T	T	A	A	A	A	C	C	C	C	T	T	C	C	A	A	A	G	G	T	G	A	T	T	NA	NA	G	G	C	G	NA	NA	C	T	G	C	T	T	T	G	A	A	A	A	G	A	C	C	G	A	C	C	G	A	G	G	C	C	C	C	A	G	T	T	T	T	C	C	G	G	C	C	G	G	G	A	C	C	G	G	G	T	A	G	G	G	G	G	T	C	C	A	C	C	C	G	T	T	G	G	NA	NA	G	G	C	T	G	G	G	A	C	T	C	C	T	C	A	T	T	T	T	C	C	C	NA	NA	T	G	G	G	A	A	C	T	G	A	A	G	G	G	A	G	A	T	C	C	C	T	C	T	A	G	A	A	C	C	C	T	C	T	T	G	A	A	G	G	A	A	G	G	A	T	C	C	T	A	C	C	G	A	A	A	T	G	C	C	T	C	C	C	G	G	A	A	C	T	G	A	A	G	T	T	G	G	G	G	T	T	A	A	NA	NA	C	T	T	C	A	G	G	G	NA	NA	C	C	T	A	T	T	A	A	C	T	A	A	T	G	G	G	G	G	T	C	T	T	G	G	T	C	T	T	A	C	C	C	G	G	A	A	G	T	A	G	C	C	A	G	A	G	A	A	T	T	T	A	A	A	A	G	T	T	A	G	C	C	G	G	G	C	C	C	T	C	A	T	A	C	T	G	G	G	G	G	C	T	G	A	G	A	A	A	T	G	T	C	C	C	G	G	C	C	C	T	G	G	G	G	G	A	C	C	C	C	T	T	NA	NA	G	G	G	G	G	A	T	T	T	T	T	T	C	C	T	C	C	T	A	G	T	A	C	A	G	A	G	A	G	A	C	A	A	A	T	A	C	C	G	G	T	T	C	C	A	A	T	T	T	G	A	A	G	G	A	G	T	T	A	G	G	G	C	T	A	G	G	A	G	G	A	G	G	C	C	C	C	T	C	C	A	A	C	C	G	G	G	G	A	C	C	C	C	C	T	C	A	G	A	G	C	A	G	A	G	G	C	C	A	A	C	C	G	G	G	G	T	A	G	G	G	A	A	G	T	T	A	A	C	T	G	G	A	C	T	T	C	T	C	C	C	C	T	T	T	T	A	A	G	G	A	T	T	A	A	G	A	A	G	A	NA	NA	C	T	A	T	C	C	C	T	C	C	A	A	A	A	T	G	C	C	G	T	T	A	T	G	G	G	G	G	G	G	C	C	G	G	T	T	NA	NA	C	G	T	T	A	A	T	T	C	T	G	A	A	T	A	T	T	T	G	G	G	A	C	T	G	G	G	G	A	G	G	A	T	T	G	T	A	A	A	T	G	G	A	G	T	C	T	T	NA	NA	C	T	A	G	T	G	A	A	A	A	T	C	T	T	G	A	A	G	G	C	T	C	G	G	A	T	C	T	G	G	C	G	T	T	G	G	C	T	A	A	C	C	C	C	A	A	C	C	T	T	G	G	G	G	C	C	A	A	C	C	C	C	C	C	T	T	C	C	C	C	A	A	G	G	G	G	G	G	A	A	G	G	C	C	T	T	G	G	T	T	C	C	A	A	A	A	A	A	A	A	T	T	G	G	A	A	A	A	C	C	C	C	A	A	T	T	T	T	T	T	G	G	G	G	T	T	A	A	C	C	T	T	C	C	G	G	C	C	G	G	A	A	A	A	C	C	G	T	A	A	C	C	G	G	T	T	T	T	G	G	G	G	C	C	T	T	G	G	G	G	T	T	G	G	G	G	G	G	C	C	A	A	C	C	A	A	T	T	C	C	A	A	A	A	G	G	A	A	G	G	C	C	G	G	G	G	A	A	A	A	C	C	G	G	G	G	A	A	A	A	G	G	G	G	G	G	T	T	A	A	C	C	T	T	C	C	T	T	G	G	G	G	C	C	C	C	G	G	C	C	A	A	C	C	A	A	G	G	C	C	C	C	C	C	A	A	A	A	A	A	T	T	G	G	T	T	C	C	T	T	C	C	G	G	A	A	G	G	G	G	C	C	G	G	T	T	C	C	C	C	G	G	G	G	A	A	C	C	T	T	A	A	G	G	G	G	T	T	G	G	C	C	G	G	C	C	G	G	C	C	T	T	C	C	C	C	G	G	C	C	G	G	C	C	T	T	G	G	A	A	A	A	G	G	G	G	C	C	G	G	G	G	C	C	T	T	C	C	T	T	C	C	G	G	A	A	G	G	G	G	T	T	A	A	G	G	C	C	A	A	C	C	G	G	C	C	C	C	C	C	A	A	C	C	C	C	G	G	A	A	C	C	G	G	A	A	G	G	T	T	G	G	G	G	C	C	A	A	G	G	T	T	C	C	C	C	C	C	A	A	C	C	T	T	G	G	C	C	G	G	G	G	G	G	A	A	C	C	G	G	C	C	A	A	A	A	A	A	C	C	G	G	G	G	G	G	C	C	G	G	C	C	G	G	G	G	G	G	T	T	C	C	C	C	C	C	G	G	C	C	A	A	G	G	T	T	G	G	T	T	C	C	G	G	G	G	C	C	G	G	G	G	G	G	G	G	G	G	C	C	G	G	C	C	A	A	G	G	C	C	C	C	A	A	A	A	C	C	G	G	T	T	C	C	C	C	C	C	G	G	C	C	C	C	A	A	A	A	G	G	A	A	G	G	G	G	C	C	C	C	C	C	G	G	A	A	T	T	C	C	C	C	G	G	A	A	G	G	C	C	T	T	C	C	A	A	A	A	G	G	T	T	A	A	C	C	A	A	A	A	A	A	T	T	C	C	T	T	A	A	T	T	G	G	C	C	G	G	A	A	T	T	C	C	G	G	C	C	G	G	T	T	A	A	A	A	A	A	G	G	A	A	C	C	T	T	G	G	G	G	C	C	C	C	G	G	T	T	C	C	C	C	G	G	C	C	C	C	T	T	C	C	T	T	C	C	A	A	T	T	T	T	T	T	G	G	C	C	C	C	C	C	C	C	G	G	G	G	T	T	A	A	T	T	G	G	T	T	A	A	C	C	C	C	C	C	T	T	C	C	T	T	T	T	C	C	G	G	T	T	T	T	G	G	G	G	A	A	G	G	A	A	T	T	G	G	A	A	T	T	G	G	C	C	A	A	G	G	A	A	A	A	T	T	A	A	G	G	G	G	T	T	C	C	C	C	C	C	A	A	C	C	G	G	C	C	C	C	G	G	A	A	T	T	T	T	T	T	C	C	A	A	A	A	G	G	A	A	C	C	C	C	A	A	G	G	G	G	A	A	C	C	A	A	C	C	G	G	C	C	T	T	A	A	C	C	A	A	G	G	T	T	G	G	G	G	C	C	T	T	G	G	C	C	C	C	G	G	C	C	T	T	G	G	C	C	A	A	G	G	G	G	A	A	G	G	T	C	G	G	C	C	A	A	C	C	C	C	A	A	G	G	G	G	C	C	T	T	G	G	A	A	G	G	A	A	C	C	T	T	G	G	A	A	G	G	A	A	G	G	G	G	T	T	T	T	A	A	C	C	A	A	T	T	C	C	A	A	T	T	G	G	A	A	T	T	C	C	C	C	C	C	G	G	A	A	C	C	T	T	A	A	C	C	A	A	C	C	C	C	A	A	T	T	C	C	G	G	C	C	A	A	A	A	A	A	C	C	T	T	C	C	T	T	G	G	A	A	C	C	A	A	G	G	G	G	C	C	G	G	G	G	C	C	T	T	C	C	A	A	T	T	T	T	A	A	T	T	C	C	A	A	A	A	G	G	C	C	C	C	C	C	C	C	G	G	C	C	G	G	G	G	C	C	A	A	A	A	T	T	T	T	A	A	G	G	T	T	A	A	G	G	G	G	C	C	A	A	T	T	C	C	G	G	A	A	C	C	T	T	C	C	C	C	C	C	G	G	T	T	C	C	G	G	G	G	C	C	C	C	G	G	C	C	G	G	C	C	C	C	C	C	C	C	C	C	C	C	G	G	A	A	G	G	T	T	C	C	A	A	G	G	T	T	C	C	C	C	G	G	T	T	G	G	G	G	G	G	C	C	A	A	T	T	A	A	G	G	A	A	C	C	G	G	C	C	C	C	C	C	A	A	T	T	T	T	G	G	C	C	T	T	T	T	C	C	A	A	C	C	C	C	G	G	G	G	T	T	G	G	T	T	T	T	T	T	G	G	C	C	C	C	C	C	T	T	T	T	C	C	G	G	T	T	G	G	C	C	G	G	A	A	T	T	C	C	G	G	C	C	A	A	C	C	C	C	G	G	C	C	G	G	C	C	C	C	T	T	G	G	A	A	C	C	G	G	G	G	G	G	T	T	A	A	C	C	G	G	A	A	C	C	T	T	A	A	A	A	G	G	C	C	T	T	T	T	T	T	G	G	T	T	G	G	T	T	C	C	T	T	G	G	G	G	G	G	G	G	T	T	A	A	G	G	G	G	A	A	T	T	A	A	G	G	T	T	A	A	G	G	C	C	A	A	A	A	A	A	G	G	T	T	C	C	A	A	G	G	T	T	A	A	G	G	A	A	A	A	G	G	T	T	G	G	G	G	C	C	C	C	G	G	T	T	C	C	C	C	G	C	C	C	C	C	G	G	G	G	A	A	A	A	T	T	C	C	C	C	G	G	A	A	G	G	C	C	A	A	A	A	A	A	T	T	C	C	C	C	G	G	A	A	G	G	G	G	C	C	C	C	C	C	G	G	A	A	A	A	C	C	G	G	T	T	C	C	T	T	G	G	G	G	G	G	C	C	A	A	C	C	C	C	A	A	G	G	G	G	A	A	G	G	T	T	C	C	A	A	C	C	A	A	A	A	C	C	C	C	A	A	G	G	G	G	C	C	T	T	C	C	C	C	C	C	C	C	C	C	G	G	A	A	A	A	A	A	C	C	C	C	G	G	C	C	T	T	G	G	C	C	C	C	C	C	C	C	C	C	G	G	A	A	A	A	A	A	C	C	G	G	T	T	G	G	T	T	T	T	T	T	C	C	C	C	A	A	A	A	C	C	C	C	G	G	G	G	G	G	G	G	C	C	A	A	A	A	A	A	G	G	C	C	T	T	G	G	G	G	A	A	A	A	G	G	G	G	G	G	G	G	G	G	G	G	G	G	G	G	C	C	G	G	A	A	G	G	C	C	C	C	T	T	A	A	C	C	G	G	C	C	G	G	G	G	A	A	C	C	G	G	G	G	G	G	G	G	A	A	T	T	A	C	T	T	T	T	T	T	G	G	T	T	C	C	G	G	G	G	G	G	C	C	T	T	A	A	G	G	G	G	C	C	T	T	C	C	A	A	C	C	NA	NA	A	A	T	T	A	A	C	C	T	T	T	T	G	G	T	T	A	A	G	G	C	C	C	C	T	T	G	G	G	G	T	T	A	A	T	T	A	A	G	G	T	T	G	G	C	C	G	G	G	G	T	T	G	G	G	G	C	C	G	G	C	C	T	T	T	T	A	A	T	T	C	C	C	C	A	A	C	C	C	C	A	A	G	G	G	G	C	C	G	G	A	A	A	A	NA	NA	T	T	A	A	T	T	G	G	G	G	C	C	A	A	T	T	C	C	G	G	C	C	G	G	C	C	C	C	C	C	T	T	C	C	C	C	C	C	C	C	C	C	G	G	A	A	G	G	C	C	C	C	T	T	C	C	C	C	A	A	C	C	G	G	T	T	C	C	A	A	G	G	A	A	G	G	A	A	G	G	G	G	C	C	T	T	C	C	G	G	A	A	G	G	T	T	T	T	A	A	C	C	C	C	G	G	C	C	G	G	T	T	A	A	A	A	NA	NA	C	C	A	A	C	C	C	C	T	T	A	A	C	C	C	C	T	T	C	C	G	G	T	T	T	T	A	A	T	T	A	A	A	A	G	G	C	C	A	A	C	C	T	T	C	C	A	A	C	C	A	A	G	G	G	G	A	A	T	T	A	A	A	A	C	C	G	G	T	T	A	A	T	T	A	A	T	T	G	G	T	T	T	T	T	T	T	T	G	G	G	G	T	T	C	C	C	C	G	G	G	G	G	G	A	A	A	A	G	G	T	T	T	T	C	C	NA	NA	C	C	A	G	A	A	A	A	A	A	A	A	A	A	A	A	G	G	C	C	G	G	C	C	T	T	G	G	G	G	G	G	T	T	C	C	G	G	T	T	C	C	C	C	A	A	A	A	G	G	T	T	A	A	C	C	G	G	T	T	T	T	A	A	G	G	G	G	A	A	G	G	G	G	T	T	C	C	G	G	A	A	G	G	C	C	C	C	T	T	C	C	A	A	T	T	G	G	A	A	C	C	T	T	C	C	C	C	T	T	G	G	A	A	C	C	T	T	G	G	G	G	C	C	C	C	T	T	G	G	T	T	A	A	A	A	C	C	T	T	C	C	A	A	A	A	T	T	A	A	G	G	C	C	G	G	T	T	G	G	A	A	C	C	G	G	A	A	C	C	C	C	G	G	G	G	C	C	T	T	A	A	G	G	G	G	G	G	C	C	C	C	A	A	C	C	C	C	T	T	T	T	G	G	G	G	C	C	C	C	G	G	G	G	A	A	T	T	A	A	A	A	C	C	G	G	T	T	T	T	A	A	T	T	C	C	G	G	T	T	C	C	G	G	C	C	C	C	G	G	C	C	C	C	C	C	C	C	T	T	G	G	G	G	C	C	G	G	G	G	C	C	G	G	G	G	G	G	G	G	T	T	T	T	G	G	G	G	C	C	C	C	G	G	G	G	G	G	T	T	G	G	T	T	C	C	C	C	A	A	G	G	T	T	C	C	G	G	C	C	A	A	T	T	G	G	G	G	C	C	C	C	A	A	A	A	A	A	A	A	C	C	C	C	G	G	A	A	G	G	G	G	A	A	C	C	C	C	T	T	T	T	T	T	G	G	A	A	C	C	C	C	C	C	T	T	C	C	T	T	C	C	T	T	T	T	C	C	C	C	T	T	C	C	G	G	C	C	T	T	T	T	T	T	G	G	C	C	A	A	A	A	G	G	G	G	A	A	C	C	C	C	A	A	G	G	G	G	T	T	T	T	T	T	G	G	G	G	G	G	C	C	G	G	G	G	G	G	A	A	C	C	T	T	G	G	G	G	T	T	C	C	G	G	A	A	G	G	G	G	T	T	A	T	G	G	C	C	C	C	T	T	C	C	A	A	C	C	C	C	G	G	T	T	T	T	G	G	A	A	G	G	G	G	C	C	C	C	T	T	C	C	G	G	C	C	A	A	G	G	A	A	A	A	C	C	C	C	C	C	G	G	T	T	C	C	A	A	T	T	G	G	C	C	G	G	A	A	G	G	C	C	T	T	A	A	T	T	C	C	C	C	C	C	A	A	C	C	A	A	G	G	C	C	C	C	C	C	C	C	T	T	G	G	G	G	A	A	G	G	G	G	G	G	A	A	A	A	G	G	C	C	A	A	C	C	G	G	A	A	A	A	T	T	C	C	A	A	C	C	T	T	G	G	G	G	T	T	T	T	C	C	G	G	A	A	T	T	T	T	T	T	A	A	A	A	G	G	T	T	C	C	A	A	C	C	A	A	A	A	C	C	A	A	C	C	G	G	A	A	A	A	G	G	G	G	C	C	C	C	C	C	T	T	C	C	G	G	T	T	C	C	C	C	C	C	T	T	C	C	G	G	C	C	T	T	A	A	T	T	T	T	C	C	C	C	C	C	T	T	T	T	T	T	G	G	G	G	A	A	T	T	A	A	C	C	A	A	A	A	T	T	G	G	C	C	C	C	G	G	T	T	C	C	C	C	G	G	G	G	A	A	G	G	G	G	G	G	A	A	C	C	C	C	C	C	T	T	A	A	A	A	G	G	G	G	T	T	C	C	A	A	G	G	C	C	G	G	G	G	T	T	G	G	C	C	C	C	C	C	T	T	C	C	G	G	G	G	C	C	T	T	G	G	G	G	C	C	A	A	G	G	C	C	C	C	T	T	C	C	C	C	T	T	C	C	T	T	T	T	C	C	G	G	A	A	T	T	C	C	C	C	G	G	G	G	T	T	C	C	A	A	G	G	C	C	G	G	C	C	T	T	C	C	C	C	T	T	A	A	C	C	C	C	A	A	A	A	T	T	G	G	G	G	C	C	C	C	A	A	A	A	A	A	T	T	T	T	A	A	C	C	T	T	T	T	C	C	G	G	T	T	G	G	A	A	G	G	G	G	T	T	A	A	A	A	C	C	C	C	C	C	G	G	C	C	G	G	T	T	A	A	A	A	C	C	G	G	C	C	A	A	A	A	C	C	G	G	A	A	C	C	C	C	C	C	C	C	A	A	G	G	C	C	T	T	C	C	G	G	T	T	C	C	C	C	A	A	A	A	C	C	G	G	G	G	C	C	C	C	A	A	T	T	G	G	A	A	G	G	T	T	T	T	T	T	G	G	T	T	C	C	A	A	A	A	C	C	G	G	C	C	C	C	A	A	C	C	C	C	A	A	T	T	C	C	T	T	T	T	C	C	A	A	A	A	G	G	G	G	G	G	G	G	G	G	T	T	T	T	G	G	T	T	G	G	T	T	G	G	G	G	A	A	C	C	G	G	T	T	G	G	G	G	C	C	A	A	C	C	T	T	A	A	G	G	T	T	A	A	A	A	C	C	G	G	G	G	T	T	C	C	A	A	A	A	G	G	C	C	C	C	C	C	C	C	C	C	A	A	A	A	A	A	G	G	C	C	C	C	A	A	G	G	C	C	A	A	C	C	C	C	A	A	C	C	G	G	A	A	T	T	A	A	G	G	C	C	T	T	G	G	A	A	G	G	G	G	A	A	G	G	T	T	T	T	G	G	A	A	T	T	G	G	A	A	C	C	C	C	G	G	G	G	G	G	A	A	C	C	G	G	G	G	C	C	G	G	G	G	G	G	A	A	A	A	C	C	G	G	C	C	C	C	A	A	C	C	T	T	C	C	A	A	C	C	A	A	C	C	A	A	G	G	C	C	G	G	G	G	T	T	C	C	G	G	G	G	C	C	C	C	G	G	A	A	G	G	A	A	G	G	G	G	C	C	T	T	A	A	G	G	T	T	T	T	G	G	A	A	T	T	A	A	G	G	G	G	T	T	T	T	C	C	G	G	A	A	C	C	C	C	C	C	C	C	T	T	C	C	G	G	G	G	G	G	G	G	G	G	C	C	C	C	A	A	A	A	G	G	C	C	G	G	C	C	T	T	G	G	T	T	T	T	G	G	C	C	C	C	T	T	G	G	G	G	G	G	C	C	G	G	G	G	C	T	G	G	C	C	T	T	C	C	G	G	C	C	T	T	A	A	T	T	A	A	C	C	G	G	C	C	G	G	C	C	C	C	A	A	C	C	T	T	G	G	G	G	T	T	C	C	G	G	C	C	G	G	C	C	C	C	C	C	C	C	C	C	A	A	C	C	C	C	C	C	C	C	C	C	T	T	G	G	G	G	A	A	C	C	A	A	C	C	T	T	C	C	T	T	C	C	G	G	T	T	G	G	G	G	C	C	C	C	C	C	C	C	A	A	C	C	G	G	A	A	G	G	G	G	T	T	C	C	A	A	G	G	C	C	C	C	G	G	C	C	G	G	C	C	G	G	C	C	C	C	G	G	G	G	G	G	C	C	C	C	A	G	G	G	C	C	C	C	C	C	C	C	C	C	G	G	T	T	G	G	G	G	C	C	G	G	G	G	G	G	G	G	G	G	G	G	G	G	C	C	C	C	C	C	A	A	G	G	C	C	C	C	C	C	C	C	T	T	G	G	C	C	G	G	G	G	C	C	C	C	T	T	C	C	A	A	G	G	A	A	G	G	T	T	A	A	A	A	G	G	C	C	T	T	C	C	A	A	G	G	C	C	G	G	A	A	T	T	G	G	G	G	C	C	A	A	C	C	G	G	G	G	G	G	A	A	G	G	A	A	A	A	C	C	C	C	C	C	G	G	T	T	G	G	T	T	T	T	C	C	C	C	A	A	T	T	C	C	T	T	G	G	C	C	A	A	T	T	C	C	C	C	T	T	C	C	G	G	C	C	G	G	C	C	C	C	C	C	C	C	T	T	T	T	G	G	C	C	G	G	C	C	G	G	T	T	C	C	G	G	T	T	T	T	C	C	T	T	C	C	G	G	A	A	G	G	T	T	C	C	G	G	A	A	A	A	C	C	C	C	T	T	T	T	A	A	C	C	T	T	T	T	A	A	C	C	A	A	C	C	G	G	G	G	A	A	C	C	C	C	G	G	G	G	C	C	G	G	A	A	T	T	C	C	C	C	C	C	C	C	A	A	A	A	C	C	T	T	T	T	G	G	G	G	NA	NA	T	T	A	A	G	A	C	T	C	C	G	A	C	A	C	G	T	T	A	A	T	A	C	C	A	A	G	A	C	C	T	T	A	A	A	G	T	T	C	C	NA	NA	A	A	NA	NA	A	T	T	G	C	T	G	G	T	T	C	G	T	T	C	C	A	C	G	G	C	C	C	C	T	G	A	G	T	A	T	C	T	T	G	A	A	A	C	C	T	C	C	G	C	C	G	G	A	A	G	G	T	G	C	C	C	C	C	C	T	T	G	A	G	A	T	T	A	G	T	T	G	G	T	T	A	G	C	C	A	C	C	C	A	A	G	A	A	C	C	T	T	C	C	C	T	T	NA	NA	G	A	G	C	G	G	A	A	A	G	C	C	A	G	A	A	NA	NA	A	T	A	A	C	C	A	A	C	A	G	G	C	T	C	C	G	G	A	A	G	G	C	A	G	G	T	G	G	G	C	C	G	A	C	C	C	T	T	T	G	G	C	G	T	C	G	G	A	G	C	T	T	T	T	C	C	A	NA	NA	T	G	A	A	NA	NA	T	T	G	G	C	T	C	T	C	T	C	T	C	C	T	G	G	A	A	A	NA	NA	G	G	A	A	G	A	G	C	NA	NA	T	C	T	C	C	T	T	T	A	A	A	A	C	C	C	C	G	G	C	C	C	C	G	A	A	G	G	A	A	A	G	A	G	A	C	C	T	C	G	G	A	G	T	T	G	G	T	T	A	G	G	G	G	A	G	A	T	C	C	G	A	A	G	G	G	G	C	C	T	C	G	A	C	T	C	C	C	C	A	A	G	G	C	C	C	G	G	A	A	A	C	C	G	A	T	A	C	C	G	G	C	T	A	A	G	G	C	C	G	A	T	C	T	C	T	T	C	T	A	G	G	G	G	G	C	C	A	G	T	T	G	G	A	A	C	T	G	G	A	A	G	C	G	G	G	A	A	A	C	C	G	G	G	G	A	A	C	C	G	G	G	T	C	C	A	A	C	T	A	G	G	A	A	G	NA	NA	G	C	G	A	G	A	A	A	G	G	A	G	T	C	C	G	C	T	T	T	A	A	T	C	T	T	C	C	C	T	C	C	G	G	C	T	T	C	C	T	G	G	C	T	C	C	G	A	T	T	C	T	C	T	C	C	G	G	A	G	T	C	C	T	T	T	G	G	C	T	T	T	G	A	G	G	C	C	A	T	C	C	C	A	C	G	T	T	A	A	T	A	G	G	G	T	C	T	T	T	G	A	A	G	C	G	G	G	G	C	T	C	A	A	G	G	A	A	T	T	A	A	C	T	C	C	A	A	A	G	T	C	A	T	C	T	C	C	G	G	A	C	T	G	T	T	C	C	T	C	G	G	G	G	T	C	A	A	G	G	G	G	C	C	T	T	C	T	C	C	C	C	A	G	T	C	G	G	C	C	T	C	G	A	G	A	C	A	C	C	T	T	C	C	G	C	G	A	G	A	G	A	G	C	A	C	G	G	C	A	T	T	C	C	G	G	G	A	A	A	G	G	A	T	C	T	T	T	G	G	A	A	C	T	A	G	A	A	C	C	C	T	A	A	A	A	G	G	T	T	T	T	G	G	C	A	A	C	C	C	T	T	T	T	T	T	T	C	C	C	C	T	G	G	T	C	G	G	C	C	C	C	C	C	T	T	G	A	G	A	T	C	A	T	G	G	T	T	A	G	C	C	C	C	G	G	A	A	C	C	G	A	T	T	T	G	G	G	C	T	C	C	A	A	G	T	C	T	C	C	G	G	A	A	G	G	G	T	G	G	T	C	G	G	G	A	G	G	A	G	A	G	A	T	A	G	C	C	C	G	A	A	G	G	G	G	C	C	G	A	C	C	G	G	C	C	G	G	G	G	A	A	C	C	A	A	T	C	G	A	C	T	NA	NA	T	C	T	T	G	A	T	C	A	A	NA	NA	C	T	G	G	T	T	A	A	NA	NA	A	A	C	T	NA	NA	A	A	T	T	G	G	G	G	C	T	A	G	C	C	T	G	C	A	C	T	C	T	T	C	A	A	A	G	A	C	T	T	A	T	T	C	T	G	A	G	G	A	A	A	C	C	G	A	T	T	A	T	A	T	NA	NA	G	A	G	A	T	T	T	C	C	C	G	G	C	C	NA	NA	T	T	C	T	A	C	NA	NA	G	G	G	G	A	A	G	G	G	G	T	G	A	A	G	G	A	G	A	G	C	C	T	T	G	G	T	A	T	A	T	G	C	C	A	A	T	C	T	T	C	A	A	A	C	C	C	C	G	G	G	G	A	A	C	C	A	G	C	C	A	A	A	A	A	G	C	C	A	A	A	A	C	C	T	C	G	T	T	G	T	C	T	T	G	G	C	C	T	T	C	C	C	A	G	G	T	T	C	A	T	G	C	C	C	C	C	T	C	A	G	G	C	C	C	C	G	T	A	G	G	C	G	T	G	A	NA	NA	A	A	T	T	G	G	C	C	A	A	A	A	T	T	G	G	A	C	G	G	C	C	C	T	G	A	G	G	T	A	C	C	A	G	A	A	C	T	A	A	T	T	A	C	A	A	A	T	A	A	A	A	T	T	A	G	T	T	A	G	T	T	T	C	T	C	A	A	A	A	C	C	NA	NA	C	T	G	T	C	C	T	T	G	A	A	G	NA	NA	A	A	A	A	T	G	A	A	A	C	NA	NA	C	C	G	G	G	G	C	C	G	A	C	C	G	G	G	C	T	T	T	C	C	C	G	G	G	G	C	T	C	C	C	C	G	G	C	C	T	T	T	T	A	T	G	G	T	A	NA	NA	C	T	A	A	T	C	G	G	T	T	A	C	A	A	C	T	T	G	G	A	G	G	G	G	NA	NA	T	C	C	C	A	G	G	G	C	T	G	A	A	C	C	C	T	A	C	C	A	A	C	C	A	C	G	G	G	T	T	A	G	T	NA	NA	T	C	T	T	A	A	G	G	C	T	T	C	C	C	NA	NA	G	G	NA	NA	A	A	T	T	G	G	A	A	T	G	T	T	A	A	A	A	C	G	G	G	C	G	A	A	A	A	A	G	A	A	T	A	G	G	A	G	C	T	G	A	G	A	G	T	C	C	A	A	A	A	A	G	C	G	T	T	T	T	C	A	T	C	C	C	T	C	C	C	C	A	T	C	G	G	G	G	C	C	A	G	T	T	T	T	C	T	T	T	T	T	A	T	G	G	G	T	A	T	G	G	T	T	C	C	A	T	G	G	C	C	G	A	G	A	G	G	C	T	G	G	C	C	T	C	T	C	G	C	T	A	C	C	A	A	G	G	A	T	C	C	C	C	G	T	G	G	T	T	G	G	T	T	A	A	G	G	C	G	T	C	C	G	G	A	G	A	C	C	G	G	T	T	C	T	C	C	G	G	T	G	A	G	C	C	G	A	G	A	C	T	C	T	A	G	T	C	G	G	G	G	T	G	C	C	T	T	T	C	A	A	C	C	T	C	T	T	C	T	T	A	C	C	G	T	C	A	T	G	T	C	A	A	A	A	C	A	G	C	C	T	T	G	G	G	A	A	G	G	C	C	C	T	C	C	A	A	C	C	T	T	T	C	A	T	C	C	C	C	A	A	G	G	T	G	A	G	G	G	G	C	C	C	T	A	C	C	G	A	A	G	G	G	G	G	T	C	C	C	A	G	C	T	C	G	T	A	T	C	A	T	G	A	G	A	C	C	T	C	T	T	T	T	C	C	G	T	A	G	G	C	A	G	A	A	T	G	G	G	G	G	C	A	T	C	G	C	T	T	C	C	C	C	T	T	A	C	C	C	G	G	A	A	A	G	T	C	T	C	T	G	G	A	T	T	G	A	C	C	G	A	G	A	A	A	G	A	T	T	A	A	NA	NA	G	G	C	T	G	A	A	A	C	T	G	G	C	A	C	C	G	G	G	G	G	G	G	A	A	G	T	A	C	T	T	C	T	G	T	A	G	G	NA	NA	G	G	A	C	G	G	A	G	G	G	C	T	A	G	T	C	G	C	T	C	A	G	A	A	A	G	G	C	G	A	T	C	C	T	C	C	T	T	A	A	G	G	C	T	A	G	NA	NA	A	A	A	T	G	T	T	C	A	T	C	C	T	T	G	G	T	T	G	G	C	G	NA	NA	C	T	C	C	A	A	C	C	T	C	C	T	C	C	T	C	A	A	A	G	T	T	T	C	T	C	G	G	C	C	G	A	A	G	C	C	A	G	C	C	NA	NA	T	G	C	C	A	G	T	T	G	G	T	C	C	A	T	T	T	T	A	T	A	G	NA	NA	A	G	G	A	C	C	A	C	G	A	A	G	A	A	G	G	A	G	G	G	A	G	A	A	G	A	T	C	T	A	G	A	NA	NA	A	A	T	C	C	T	G	G	A	A	C	T	C	C	C	A	G	G	C	C	T	C	A	A	G	G	G	T	T	C	C	A	T	T	C	G	G	A	NA	NA	C	T	G	A	C	C	A	G	T	A	T	C	T	C	G	G	C	C	G	G	T	C	A	A	G	G	T	T	A	G	A	G	C	C	A	G	C	T	C	T	C	C	G	A	T	T	C	T	NA	NA	G	G	A	A	T	C	G	G	T	T	C	C	C	C	C	C	T	T	T	T	C	C	A	A	G	A	T	T	A	C	A	G	C	A	C	C	G	G	A	A	T	C	C	T	T	T	C	C	G	G	G	G	T	T	G	G	G	G	T	T	G	G	T	C	A	G	A	G	G	A	A	C	NA	NA	A	A	C	C	A	G	T	T	T	T	T	C	A	A	G	G	C	C	NA	NA	A	A	G	G	C	C	C	C	T	C	C	T	T	G	A	A	G	G	G	G	C	C	A	G	G	A	A	G	C	C	T	C	T	T	NA	NA	A	C	T	G	C	T	A	A	G	C	G	G	C	A	G	G	T	C	T	C	C	C	C	C	C	T	A	A	C	T	G	A	A	A	C	T	A	G	G	G	C	T	G	G	A	T	T	T	A	G	C	C	C	C	C	C	C	T	A	G	T	C	T	A	A	G	A	G	G	G	T	C	C	C	G	A	A	G	G	G	T	A	T	G	A	A	T	C	T	T	G	G	T	C	G	G	C	C	T	T	G	G	A	G	C	C	G	A	A	G	A	G	T	C	C	C	G	T	G	G	C	T	G	G	A	A	A	A	G	A	T	G	G	G	A	A	A	A	NA	NA	A	G	A	G	C	T	T	C	G	A	A	A	A	A	C	C	T	T	C	C	G	G	C	T	G	G	G	G	A	G	T	A	T	T	T	T	G	C	C	T	G	G	NA	NA	G	A	A	C	G	G	C	A	A	A	A	A	C	C	A	T	A	A	G	A	T	T	T	A	G	G	G	A	G	A	A	A	C	C	G	G	C	C	G	A	G	A	G	A	C	C	A	A	G	G	G	G	A	G	G	A	A	G	T	T	G	G	A	G	C	T	C	C	G	A	G	G	A	G	C	T	C	T	G	A	C	C	T	T	G	T	NA	NA	T	T	C	C	NA	NA	T	G	C	A	A	G	A	A	A	C	C	C	C	T	C	C	A	G	C	T	G	G	A	A	G	G	G	G	C	T	C	T	C	T	G	A	G	G	T	T	C	C	C	T	G	G	G	A	T	C	C	C	T	C	T	C	C	C	C	C	T	T	C	T	A	A	NA	NA	T	T	G	G	NA	NA	A	G	G	G	A	G	G	G	NA	NA	G	A	A	G	G	G	T	T	C	T	G	A	A	A	G	A	C	C	A	G	T	T	G	G	C	C	A	A	C	C	G	G	T	C	G	G	C	T	A	G	G	A	C	A	A	A	T	C	C	G	A	C	C	T	T	C	C	C	T	C	C	C	C	T	C	T	T	G	T	C	G	G	C	C	C	G	NA	NA	A	G	T	C	C	T	A	G	G	C	C	A	A	C	C	C	G	G	C	C	G	G	T	T	A	A	T	T	G	G	G	C	G	A	A	G	G	A	G	T	A	A	A	G	G	G	G	A	T	T	T	T	G	T	C	T	C	T	C	C	G	G	T	C	G	G	A	G	G	A	C	C	A	A	A	G	C	C	G	A	A	A	A	A	C	T	C	C	G	A	A	G	C	C	A	T	C	C	A	G	A	G	A	A	G	G	G	G	T	C	G	A	T	T	G	A	A	C	A	A	T	T	G	A	G	A	G	A	G	G	A	T	G	G	C	T	A	G	G	G	T	T	C	C	C	G	G	G	G	G	A	A	G	G	C	C	T	T	A	A	C	C	A	A	A	A	T	C	A	G	A	A	T	C	C	C	G	G	NA	NA	A	G	C	C	A	A	A	T	A	G	T	C	T	C	G	G	T	C	A	G	A	G	NA	NA	G	C	A	G	A	A	C	C	T	C	T	G	C	T	G	A	A	T	T	C	T	C	C	C	C	C	T	T	T	C	NA	NA	A	A	G	G	T	C	A	G	T	G	C	T	C	T	NA	NA	A	T	T	C	T	C	C	C	T	C	C	C	G	A	T	C	A	G	G	A	A	G	T	C	A	G	A	A	A	A	A	G	A	T	G	A	G	A	T	C	C	C	T	T	A	G	G	G	T	T	A	G	A	A	C	T	C	T	C	A	C	C	T	A	T	T	T	T	C	A	A	G	T	T	T	T	G	C	G	A	C	C	G	A	C	C	A	G	C	C	T	C	G	G	C	C	C	T	G	G	G	G	G	G	NA	NA	C	T	NA	NA	C	T	T	T	A	G	C	T	T	C	NA	NA	A	A	G	A	A	G	A	G	C	C	C	T	T	T	A	G	T	A	A	C	NA	NA	NA	NA	T	C	T	C	T	T	C	T	C	C	T	T	G	A	G	G	A	T	A	C	G	G	C	T	C	C	G	T	NA	NA	G	G	C	T	C	C	C	C	G	T	T	T	NA	NA	G	C	A	G	C	C	G	A	T	C	G	A	A	G	G	G	A	G	C	C	C	C	C	C	G	G	G	G	A	A	G	G	T	C	C	G	T	G	G	G	G	A	C	C	T	A	C	C	G	G	C	T	C	C	NA	NA	C	T	A	A	G	C	C	G	G	A	C	T	G	T	G	G	T	C	T	C	A	A	C	C	C	C	T	T	T	A	T	C	C	C	T	A	C	C	A	G	G	G	G	G	G	G	C	C	A	A	T	A	C	T	A	A	G	G	A	G	NA	NA	C	C	C	C	G	G	NA	NA	A	A	C	C	T	T	T	G	G	G	C	C	A	A	C	T	A	G	A	A	T	T	T	T	T	T	T	C	T	C	A	G	T	C	A	G	A	A	T	A	A	T	C	T	A	G	A	G	T	C	T	C	T	T	C	T	T	C	G	C	A	A	T	C	T	T	G	G	A	A	A	A	T	C	G	A	NA	NA	A	A	C	C	G	G	A	G	G	G	A	G	A	G	G	A	T	C	T	T	A	A	G	G	G	G	A	G	C	T	T	C	A	G	A	G	T	C	A	G	A	G	C	C	G	A	T	T	C	C	C	C	C	C	T	C	G	T	C	C	G	G	NA	NA	T	C	T	T	C	C	C	C	G	T	A	G	A	A	C	A	A	G	G	A	T	G	NA	NA	A	A	A	G	A	A	NA	NA	G	A	T	A	T	C	A	A	G	G	C	C	C	A	G	G	A	C	A	G	G	G	T	T	A	G	NA	NA	T	G	G	G	G	T	A	T	C	C	T	C	C	C	A	G	A	A	G	A	T	T	T	T	A	G	T	T	T	C	A	T	G	G	A	A	T	T	C	T	A	A	G	G	G	G	C	T	G	A	C	C	A	G	C	C	G	A	A	A	T	C	C	C	G	G	G	G	A	T	C	C	C	C	T	C	C	C	NA	NA	C	G	G	A	T	T	T	G	G	G	G	G	G	A	G	G	A	A	C	T	A	T	C	C	C	A	G	A	G	A	G	G	C	T	G	A	A	G	G	G	G	A	A	G	C	C	A	G	G	G	C	C	A	G	G	G	T	T	A	G	T	T	G	G	A	T	T	C	C	T	G	G	A	G	A	G	C	C	C	T	G	G	G	G	A	G	T	C	G	A	G	G	A	G	T	T	G	G	G	A	C	C	A	A	G	A	G	G	G	G	T	C	C	C	T	C	T	T	C	C	G	G	A	C	T	G	A	G	T	T	NA	NA	T	T	T	T	G	G	T	C	A	G	A	G	T	A	T	T	G	A	A	G	A	A	T	T	C	C	A	G	T	C	A	A	T	C	C	T	T	A	T	C	A	G	NA	NA	C	C	G	C	G	C	C	T	T	C	T	A	G	G	T	T	T	C	T	C	C	C	T	T	NA	NA	G	G	A	G	A	T	G	A	G	A	T	C	T	T	C	T	C	C	C	C	T	T	A	A	A	G	A	A	G	A	C	C	A	A	A	A	G	G	C	T	A	G	G	G	T	T	G	G	T	T	T	C	C	C	G	G	T	T	G	C	T	C	C	C	A	A	G	A	A	A	G	C	C	C	T	C	G	A	C	A	G	G	G	A	T	G	C	C	A	G	C	C	NA	NA	A	G	NA	NA	C	C	C	T	T	C	C	C	A	G	T	T	C	C	A	G	T	C	T	C	G	A	T	T	C	C	A	C	C	T	C	T	C	C	A	T	T	T	T	C	T	T	A	A	T	C	G	A	T	T	T	T	G	A	C	T	C	A	T	T	NA	NA	T	A	A	G	NA	NA	G	G	A	G	T	T	C	C	G	G	T	A	T	C	C	C	T	C	A	G	A	G	A	A	G	A	C	C	C	C	A	G	A	G	A	A	C	C	T	T	T	C	A	T	G	G	C	T	C	C	C	T	C	C	C	C	T	C	C	C	T	C	NA	NA	C	C	C	T	G	A	G	G	G	G	T	T	C	C	G	G	T	C	G	A	G	G	A	G	T	T	G	C	T	T	A	A	C	C	C	C	T	T	G	G	T	C	C	C	G	A	G	A	C	T	T	C	A	T	G	A	A	G	T	T	C	C	A	G	NA	NA	A	G	A	G	C	C	G	G	C	G	A	A	C	C	A	G	G	G	A	C	C	T	G	T	A	G	G	T	T	C	G	G	A	T	C	C	C	A	G	G	A	A	C	C	G	G	G	A	C	T	T	C	A	G	C	C	A	A	T	C	C	C	G	A	C	C	G	G	NA	NA	C	C	C	T	T	C	T	G	A	G	C	C	G	G	G	A	A	G	G	G	A	A	G	A	G	A	C	C	A	A	G	A	G	C	C	C	C	C	T	T	T	T	A	A	T	T	A	A	G	G	T	T	T	T	G	G	T	T	G	G	C	C	C	C	T	T	C	C	C	C	A	A	G	G	C	C	G	G	T	T	A	A	T	T	A	A	A	A	C	C	C	C	C	C	T	T	G	G	C	C	C	C	C	C	G	G	T	T	A	A	A	A	C	C	G	G	C	C	C	C	A	A	G	G	C	C	A	A	C	C	A	A	A	A	A	A	T	T	T	T	T	T	A	A	T	T	G	G	T	T	T	T	A	A	G	G	G	G	A	A	C	C	G	G	T	T	G	G	C	C	C	C	T	T	G	G	G	G	A	A	T	T	A	A	G	G	C	C	G	G	G	G	T	T	C	C	T	T	C	C	A	A	C	C	A	A	C	C	G	G	T	T	T	T	G	G	C	C	T	T	C	C	A	A	G	G	T	T	C	C	A	A	A	A	T	T	G	G	G	G	C	C	A	A	A	A	A	A	G	G	G	G	C	C	G	G	G	G	C	C	T	T	A	A	C	C	T	T	A	A	G	G	A	A	C	C	C	C	G	G	C	C	C	C	T	T	T	T	T	T	T	T	C	C	G	G	A	A	C	C	C	C	G	G	A	A	T	T	C	C	A	A	T	T	A	A	C	C	A	A	C	C	A	A	G	G	G	G	T	T	G	G	G	G	A	A	C	C	C	C	A	A	C	C	G	G	G	G	G	G	A	A	G	G	A	A	A	A	A	A	G	G	C	C	T	T	C	C	G	G	A	A	T	T	G	G	C	C	A	A	C	C	G	G	G	G	G	G	A	A	C	C	A	A	T	T	T	T	G	G	G	G	C	C	G	G	T	T	G	G	T	T	T	T	T	T	C	C	G	G	G	G	C	C	C	C	G	G	G	G	T	T	G	G	C	C	C	C	G	G	G	G	C	C	T	T	C	C	G	G	A	A	G	G	G	G	G	G	G	G	T	T	G	G	T	T	G	G	G	G	A	A	T	T	C	C	A	A	A	A	C	C	C	C	T	T	G	G	A	A	C	C	G	G	T	T	G	G	C	C	G	G	T	T	A	A	G	G	C	C	G	G	G	G	C	C	T	T	C	C	T	T	T	T	T	T	G	G	G	G	C	C	C	C	G	G	A	A	A	A	C	C	C	C	A	A	A	A	A	A	T	T	C	C	G	G	G	G	C	C	G	G	T	T	C	C	G	G	G	G	A	A	A	A	A	A	G	G	T	T	A	A	T	T	C	C	C	C	T	T	C	C	C	C	C	C	G	G	T	T	T	T	A	A	A	A	C	C	T	T	C	C	T	T	C	C	T	T	A	A	G	G	C	C	C	C	T	T	C	C	T	T	T	T	C	C	A	A	A	A	G	G	A	A	A	A	G	G	A	A	T	T	A	A	T	T	C	C	C	C	C	C	A	A	T	T	T	T	C	C	G	G	T	T	T	T	T	T	C	C	C	C	C	C	C	C	T	T	A	A	C	C	T	T	T	T	C	C	G	G	T	T	C	C	C	C	A	A	A	A	T	T	G	G	G	G	T	T	A	A	G	G	A	A	C	C	A	A	C	C	C	C	C	C	C	C	C	C	G	G	A	A	T	T	C	C	C	C	G	G	G	G	G	G	C	C	A	A	C	C	A	A	A	A	T	T	A	A	A	A	C	C	A	A	G	G	T	T	A	A	G	G	C	C	T	T	G	G	A	A	A	A	C	C	T	T	C	C	T	T	T	T	G	G	A	A	G	G	A	A	C	C	C	C	T	T	G	G	T	T	C	C	A	A	C	C	C	C	A	A	T	T	A	A	A	A	G	G	T	T	C	C	A	A	C	C	G	G	A	A	C	C	T	T	C	C	G	G	A	A	C	C	C	C	G	G	G	G	C	C	A	A	C	C	G	G	A	A	C	C	G	G	C	C	C	C	T	T	G	G	G	G	G	G	G	G	G	G	C	C	G	G	T	T	C	C	G	G	C	C	T	T	T	T	A	A	G	G	A	A	G	G	A	A	G	G	G	G	G	G	C	C	G	G	C	C	C	C	C	C	T	T	T	T	C	C	C	C	T	T	C	C	A	A	C	C	C	C	G	G	C	C	G	G	A	A	T	T	A	A	G	G	C	C	C	C	C	C	A	A	G	G	C	C	C	C	G	G	C	C	C	C	C	C	C	C	A	A	G	G	C	C	A	A	T	T	A	A	C	C	C	C	T	T	C	C	T	T	G	G	C	C	G	G	T	T	A	A	G	G	G	G	C	C	G	G	T	T	C	C	T	T	T	T	C	C	G	G	A	A	G	G	G	G	G	G	C	C	A	A	T	T	G	G	C	C	G	G	A	A	C	C	G	G	G	G	T	T	A	A	G	G	T	T	C	C	A	A	T	T	A	A	T	T	C	C	A	A	A	A	A	A	G	G	T	T	T	T	T	T	G	G	A	A	C	C	G	G	A	A	C	C	T	T	C	C	G	G	G	G	T	T	C	C	C	C	C	C	C	C	G	G	C	C	G	G	G	G	A	A	A	A	G	G	G	G	C	C	T	T	C	C	A	A	G	G	A	A	T	T	C	C	G	G	A	A	G	G	G	G	G	G	A	A	G	G	A	A	T	T	T	T	C	C	A	A	C	C	C	C	A	A	G	G	T	T	G	G	G	G	A	A	C	C	A	A	G	G	A	A	G	G	T	T	G	G	C	C	G	G	C	C	G	G	C	C	G	G	A	A	C	C	A	A	G	G	T	T	C	C	G	G	G	G	G	G	A	A	A	A	C	C	C	C	G	G	G	G	G	G	T	T	C	C	A	A	A	A	A	A	A	A	C	C	G	G	T	T	T	T	C	C	C	C	T	T	C	C	T	T	C	C	A	A	G	G	G	G	G	G	C	C	C	C	G	G	A	A	C	C	T	T	G	G	T	T	G	G	G	G	A	A	C	C	G	G	C	C	T	T	C	C	A	A	G	G	T	T	G	G	A	A	G	G	C	C	G	G	T	T	A	A	T	T	A	A	C	C	G	G	C	C	C	C	C	C	T	T	C	C	T	T	A	A	A	A	T	T	G	G	A	A	G	G	T	T	G	G	A	A	C	C	A	A	G	G	A	A	T	T	C	C	G	G	C	C	C	C	C	C	A	A	C	C	A	A	C	C	C	C	G	G	T	T	G	G	G	G	G	G	G	G	G	G	T	T	C	C	G	G	C	C	C	C	T	T	G	G	G	G	NA	NA	C	C	G	G	T	T	G	G	G	G	C	C	C	C	G	G	T	G	A	A	G	G	T	T	T	T	C	C	T	T	C	C	T	T	T	T	T	T	G	G	A	A	A	A	G	G	C	C	A	A	T	T	G	G	T	T	T	T	T	T	A	A	G	G	A	A	A	A	G	G	C	C	C	C	T	T	C	C	T	T	G	G	A	A	C	C	A	A	G	G	C	C	G	G	T	T	C	C	T	T	A	A	T	T	T	T	G	G	A	A	G	G	T	T	G	G	T	T	T	T	G	G	C	C	T	T	C	C	C	C	A	A	A	A	A	A	T	T	G	G	T	T	A	A	G	G	T	T	A	A	T	T	T	T	A	A	T	T	A	A	T	T	G	G	C	C	A	A	A	A	A	A	G	G	G	G	T	T	T	T	T	T	A	A	A	A	A	A	T	T	C	C	C	C	G	G	T	T	G	G	C	C	T	T	T	T	A	A	G	G	T	T	T	T	G	G	T	T	G	G	A	A	G	G	C	C	G	G	A	A	G	G	G	G	C	C	G	G	T	T	T	T	C	C	C	C	T	T	T	T	G	G	C	C	A	A	T	T	C	C	T	T	T	T	A	A	C	C	T	T	T	T	T	T	T	T	G	G	A	A	T	T	G	G	G	G	G	G	C	C	A	A	C	C	T	T	G	G	G	G	C	C	A	A	T	T	C	C	T	T	C	C	T	T	C	C	G	G	C	C	G	G	G	G	A	A	A	A	C	C	C	C	A	A	A	A	G	G	C	C	G	G	C	C	C	C	C	C	A	A	C	C	C	C	C	C	G	G	G	G	T	T	T	T	T	T	C	C	A	A	A	A	A	A	T	T	T	T	C	C	G	G	A	A	A	A	A	A	A	A
CC	OR1639f140	NA	NA	1	NA	C	C	A	G	C	C	A	A	G	G	C	C	C	C	G	G	C	C	C	C	A	A	A	A	A	A	G	G	A	A	T	T	C	C	C	C	G	G	T	T	T	T	A	A	G	G	T	T	A	A	G	G	G	G	C	C	G	G	G	G	G	G	A	A	C	C	C	C	C	C	G	G	A	A	C	C	G	G	C	C	A	A	C	C	T	T	C	C	A	A	C	C	G	G	C	C	C	C	C	C	C	C	G	G	T	T	T	T	T	T	T	T	A	A	A	A	C	C	G	G	T	T	A	A	T	T	C	C	C	C	G	G	G	G	G	G	T	T	G	G	T	T	G	G	G	G	A	A	G	G	T	T	C	C	G	G	T	T	G	G	A	A	T	T	G	G	C	C	C	C	C	C	T	T	G	G	C	C	T	T	G	G	C	C	A	A	A	A	G	G	C	C	T	T	G	G	G	G	A	A	G	G	G	G	C	C	T	T	G	G	G	G	G	G	A	A	A	A	G	G	T	T	C	C	A	A	G	G	T	T	T	T	C	C	T	T	A	A	C	C	G	G	G	G	T	T	T	T	G	G	T	T	G	G	C	C	C	C	C	C	T	T	A	A	C	C	G	G	A	A	C	C	A	A	NA	NA	C	C	G	G	T	T	C	C	A	A	A	A	G	G	T	T	T	T	C	C	C	C	T	T	C	C	T	T	G	G	G	G	C	C	T	T	C	C	T	T	C	C	A	A	A	A	T	T	G	G	A	A	A	A	G	G	C	C	C	C	A	A	C	C	A	A	C	C	G	G	G	G	A	A	T	T	T	T	T	T	T	T	G	G	A	A	G	G	G	G	G	G	G	G	A	A	G	G	C	C	G	G	A	A	G	G	T	T	A	A	A	A	T	T	A	A	T	T	T	T	C	C	T	T	C	C	C	C	A	A	T	T	T	T	T	T	G	G	C	C	C	C	T	T	A	A	C	C	G	G	A	A	G	G	C	C	A	A	T	T	C	C	A	A	T	T	A	A	G	G	C	C	G	G	G	G	A	A	T	T	C	C	C	C	T	T	T	T	C	C	G	G	A	A	C	C	G	G	C	C	G	G	C	C	C	C	G	G	A	A	A	A	A	A	C	C	C	C	A	A	A	A	G	G	C	C	T	T	C	C	T	T	C	C	G	G	T	T	C	C	A	A	A	A	T	T	C	C	C	C	G	G	A	A	T	T	C	C	A	A	T	T	G	G	A	A	C	C	G	G	T	T	A	A	G	G	G	G	A	A	C	C	C	C	G	G	C	C	G	G	A	A	T	T	G	G	G	G	T	T	T	T	G	G	G	G	G	G	A	A	T	T	G	G	A	A	C	C	G	G	C	C	C	C	T	T	A	A	A	A	G	G	A	A	T	T	C	C	A	A	C	C	G	G	T	T	G	G	C	C	C	C	A	A	C	C	A	A	G	G	A	A	A	A	G	G	G	G	G	G	A	A	T	T	T	T	G	G	C	C	C	C	G	G	C	C	T	T	T	T	C	C	C	C	C	C	C	C	C	C	C	C	T	T	A	A	C	C	T	T	G	G	C	C	A	A	G	G	G	G	T	T	C	C	G	G	T	T	T	T	A	A	C	C	A	A	C	C	G	G	C	C	C	C	C	C	G	G	G	G	G	G	A	A	T	T	C	C	C	C	A	A	C	C	C	C	C	C	A	A	T	T	C	C	A	A	G	G	T	T	C	C	G	G	G	G	C	C	G	G	A	A	A	A	G	G	C	C	G	G	C	C	C	C	G	G	A	A	A	A	T	T	C	C	T	T	C	C	G	G	C	C	C	C	G	G	T	T	T	T	C	C	G	G	G	G	T	T	C	C	A	A	T	T	A	A	G	G	C	C	T	T	T	T	G	G	A	A	G	G	T	T	T	T	C	C	G	G	C	C	T	T	C	C	T	T	T	T	T	T	C	C	G	G	T	T	C	C	G	G	T	T	G	G	T	T	T	T	G	G	T	T	A	A	T	T	T	T	A	A	C	C	T	T	G	G	T	T	A	A	T	T	G	G	T	T	G	G	A	A	T	T	C	C	G	G	G	G	C	C	T	T	C	C	T	T	G	G	A	A	C	C	A	A	C	C	G	G	A	A	C	C	T	T	C	C	G	G	A	A	G	G	T	T	T	T	A	A	T	T	C	C	T	T	T	T	T	T	T	T	T	T	A	A	T	T	T	T	T	T	A	A	A	A	G	G	C	C	C	C	G	G	C	C	A	A	G	G	A	A	A	A	T	T	G	G	T	T	C	C	A	A	C	C	T	T	A	A	C	C	A	A	G	G	C	C	T	T	G	G	A	A	G	G	C	C	T	T	A	A	G	G	T	T	A	A	C	C	A	A	C	C	G	G	G	G	A	A	A	A	T	T	A	A	G	G	T	T	A	A	T	T	G	G	A	A	C	C	G	G	G	G	C	C	A	A	C	C	C	C	T	T	C	C	G	G	A	A	T	T	G	G	T	T	G	G	T	T	A	A	C	C	T	T	C	C	T	T	T	T	C	C	T	T	A	A	A	A	T	T	C	C	C	C	A	A	A	A	A	A	A	A	C	C	A	A	C	C	A	A	T	T	G	G	G	G	G	G	C	C	T	T	G	G	T	T	A	A	C	C	G	G	C	C	NA	NA	G	G	A	A	A	A	T	T	G	G	G	G	G	G	T	T	A	A	T	T	A	A	T	T	T	T	T	T	T	T	C	C	C	C	G	G	A	A	A	A	A	A	G	G	G	G	C	C	T	T	C	C	G	G	G	G	T	T	T	T	G	G	A	A	T	T	T	T	T	T	A	A	C	C	G	G	A	A	G	G	C	C	T	T	A	A	C	C	C	C	T	T	G	G	G	G	C	C	G	G	T	T	T	T	T	T	A	A	G	G	A	A	T	T	T	T	G	G	T	T	T	T	A	A	A	A	C	C	G	G	C	C	A	A	G	G	G	G	T	T	C	C	T	T	T	T	A	A	A	A	A	A	G	G	T	T	T	T	T	T	G	G	A	A	C	C	A	A	C	C	A	A	A	A	C	C	T	T	G	G	T	T	G	G	G	G	C	C	T	T	A	A	C	C	T	T	A	A	G	G	G	G	G	G	C	C	T	T	T	T	T	T	C	C	A	A	G	G	A	A	A	A	T	T	G	G	T	T	C	C	C	C	G	G	G	G	C	C	G	G	T	T	G	G	C	C	C	C	T	T	C	C	G	G	G	G	G	G	G	G	G	G	C	C	G	G	A	A	A	A	A	A	A	A	T	T	C	C	C	C	G	G	A	A	C	C	G	G	T	T	G	G	C	C	G	G	G	G	A	A	T	T	T	T	G	G	G	G	G	G	G	G	G	G	A	A	T	T	T	T	G	G	A	A	G	G	C	C	G	G	G	G	G	G	C	C	C	C	A	A	G	G	A	A	G	G	T	T	C	C	G	G	C	C	T	T	G	G	C	C	G	G	G	G	T	T	G	G	A	A	T	T	A	A	G	G	T	T	C	C	C	C	G	G	A	A	G	G	G	G	T	T	A	A	T	G	G	G	A	A	T	T	T	T	A	A	G	G	A	A	A	A	T	T	T	T	G	G	C	C	G	G	T	T	A	A	A	A	A	A	T	T	T	T	A	A	A	A	C	C	G	G	T	T	C	C	C	C	T	T	T	T	A	A	C	C	C	C	G	G	T	T	T	T	G	G	C	C	C	C	T	T	NA	NA	C	C	C	C	A	A	A	A	C	C	C	C	C	C	G	G	A	A	G	G	T	T	C	C	G	G	A	A	A	A	G	G	T	T	C	C	T	T	T	T	C	C	C	C	T	T	C	C	C	C	T	T	G	G	C	C	G	G	G	G	A	A	A	A	A	A	T	T	A	A	C	C	G	G	T	T	C	C	G	G	T	T	T	T	A	A	G	G	C	T	G	G	G	A	T	T	C	C	NA	NA	G	G	C	C	C	G	A	A	C	C	A	G	C	C	A	G	G	A	G	A	T	T	T	T	T	C	C	T	C	C	G	A	C	G	G	G	A	G	T	T	C	A	T	T	T	T	G	G	G	G	C	C	A	A	G	G	C	C	G	A	C	C	T	C	C	C	G	G	A	A	G	G	G	G	C	C	T	T	G	G	G	G	C	T	T	T	G	G	C	C	G	T	G	A	NA	NA	G	G	T	T	G	G	C	C	G	G	T	T	C	T	T	T	T	C	T	C	T	T	C	C	G	C	G	A	T	T	A	A	A	A	C	C	T	T	C	C	A	C	T	T	C	C	C	C	T	G	T	C	A	A	T	T	NA	NA	T	T	T	T	C	C	T	T	G	G	A	A	G	G	T	T	T	T	C	C	G	G	A	C	G	A	G	G	T	T	A	A	C	C	G	G	C	C	C	C	A	A	T	G	T	G	T	T	T	T	A	A	C	C	T	T	G	G	C	C	T	T	C	C	A	A	G	G	G	G	C	C	A	A	G	G	A	A	T	T	A	A	G	G	C	C	C	T	G	G	T	C	G	G	C	C	G	G	G	G	A	G	A	C	G	G	T	T	C	C	C	T	G	G	T	T	G	G	C	T	C	A	C	T	A	G	C	C	T	T	C	C	G	G	A	A	C	C	G	G	NA	NA	NA	NA	A	A	G	A	C	A	G	A	T	C	G	G	T	T	G	G	T	T	C	T	G	G	G	G	T	T	G	G	A	A	T	T	G	A	T	T	G	G	A	A	C	C	NA	NA	NA	NA	T	T	T	T	C	C	T	T	T	T	A	A	G	G	T	T	T	T	C	C	T	T	A	A	C	C	C	C	A	A	G	G	G	G	A	A	T	T	G	A	C	C	A	G	A	C	T	C	A	A	C	C	C	C	C	C	T	A	G	G	A	A	C	T	NA	NA	C	C	G	G	A	G	G	G	NA	NA	C	C	C	C	A	G	A	A	T	T	A	A	T	T	G	G	C	C	T	T	A	A	G	G	G	G	T	T	G	G	G	G	T	T	A	A	G	G	T	T	A	A	C	C	T	T	G	G	C	C	G	A	T	A	C	T	G	G	G	G	G	G	A	A	A	A	A	A	A	A	T	C	T	T	T	C	NA	NA	A	A	T	T	C	C	C	C	A	A	C	C	C	C	G	G	C	C	G	G	A	G	T	T	C	C	T	T	A	A	C	C	C	C	A	A	C	C	A	A	G	G	G	G	G	A	A	T	A	G	C	T	C	C	T	C	G	G	A	A	T	T	A	G	C	C	C	T	G	G	A	A	T	T	T	T	A	A	G	G	T	T	T	T	A	A	A	A	T	T	G	G	C	C	G	G	G	A	G	A	C	C	G	G	T	T	A	A	T	T	G	T	T	C	C	T	G	C	A	A	T	T	T	T	C	C	C	C	A	A	A	A	T	T	T	T	A	A	G	G	T	T	G	G	C	C	G	G	T	T	T	T	A	A	G	G	A	A	A	A	A	G	A	A	C	C	G	G	A	A	NA	NA	T	T	C	C	G	G	C	A	T	T	G	G	G	G	C	C	G	G	G	G	C	C	T	T	A	A	C	C	T	T	G	G	C	C	G	G	C	C	C	C	C	C	T	T	C	C	G	G	C	C	A	A	A	A	C	C	C	A	A	A	A	A	G	G	C	C	A	A	A	A	G	G	C	C	G	G	T	C	G	A	A	G	C	C	G	A	C	C	G	G	G	A	C	T	T	C	T	T	G	G	A	A	A	G	NA	NA	G	G	G	G	C	C	A	A	C	C	G	T	C	C	C	C	G	G	A	G	C	C	A	A	G	G	C	C	C	T	G	G	C	C	A	A	A	A	G	A	A	A	G	G	C	T	A	G	A	A	T	T	C	C	C	T	T	C	T	C	C	A	A	A	A	A	T	C	C	T	T	T	G	G	G	G	G	C	C	T	C	C	G	G	C	C	T	T	C	C	G	T	A	C	A	A	T	T	A	T	C	G	A	A	A	G	G	T	C	C	G	A	A	A	C	T	G	G	G	G	C	T	A	G	C	C	T	C	C	T	T	C	A	T	T	T	T	T	C	C	T	T	A	A	C	C	C	C	T	A	A	A	G	A	T	T	G	A	A	G	G	G	G	G	T	T	C	C	A	A	A	T	G	G	T	T	A	A	A	A	C	C	T	T	T	T	T	T	A	A	A	A	C	T	T	T	G	G	G	T	C	C	A	A	C	C	T	T	T	T	A	A	C	C	T	T	T	T	T	T	G	G	T	C	C	C	T	T	NA	NA	T	T	C	C	A	A	G	G	T	T	C	C	T	T	T	T	C	C	A	A	G	G	G	G	C	A	C	T	A	A	G	A	G	G	C	C	G	G	T	C	G	G	G	G	NA	NA	C	T	C	C	T	T	G	G	A	A	T	T	T	T	C	C	A	A	G	G	C	C	A	A	C	C	A	A	C	C	A	A	A	G	C	C	C	T	C	C	T	T	G	A	G	G	G	G	C	C	G	A	A	T	G	G	G	A	G	G	C	T	T	C	C	T	A	A	NA	NA	A	G	A	G	T	T	T	T	T	C	T	C	A	G	G	A	G	G	C	T	T	C	C	G	G	C	A	A	A	A	T	C	C	C	C	C	T	T	G	G	T	T	A	C	C	T	A	G	G	G	A	G	G	A	C	A	C	T	A	A	G	G	T	C	C	C	G	A	G	A	A	A	G	G	G	G	A	A	G	G	A	A	A	A	C	C	C	C	C	C	C	C	C	C	G	G	C	C	A	A	A	A	T	T	T	T	A	A	C	C	G	G	A	A	T	T	C	C	C	C	A	A	C	C	G	T	A	A	G	G	G	G	C	C	A	A	C	C	G	G	A	A	A	A	A	A	G	G	C	C	A	A	G	G	NA	NA	G	G	G	G	C	C	T	T	G	G	C	C	T	C	NA	NA	C	T	T	T	G	G	T	T	A	A	T	T	C	C	G	A	T	C	G	G	C	C	G	G	C	C	A	A	NA	NA	C	C	C	C	A	G	C	T	G	G	C	C	C	A	A	A	G	A	NA	NA	A	C	T	T	C	C	G	G	T	C	C	C	G	G	G	G	A	T	G	G	G	G	G	G	G	G	A	A	G	G	A	A	A	A	G	G	C	C	A	A	A	A	T	T	C	C	C	C	C	C	A	A	T	T	T	T	T	T	A	A	C	C	G	G	A	A	C	C	T	T	C	C	NA	NA	C	C	G	G	G	G	A	A	A	A	C	T	G	G	C	C	G	A	C	C	T	T	T	A	T	T	T	T	G	G	C	C	C	C	C	C	G	G	T	T	A	A	G	A	G	T	G	G	A	G	C	C	NA	NA	C	T	G	T	C	C	C	C	T	T	G	G	G	A	G	G	A	A	A	A	NA	NA	G	G	G	G	T	C	T	T	G	G	T	A	G	A	T	T	C	C	C	C	C	C	A	G	T	C	C	A	C	T	G	A	C	C	C	C	C	C	C	C	T	T	C	C	T	G	G	G	A	G	C	A	A	G	A	T	T	G	C	A	C	C	A	G	G	G	T	C	T	T	G	A	NA	NA	T	C	T	T	C	C	T	C	A	A	T	T	A	A	G	G	A	A	G	G	G	G	C	C	G	G	T	T	C	C	T	T	G	G	A	A	C	C	T	T	G	G	C	C	A	A	G	G	G	G	G	G	C	C	T	T	A	A	T	T	C	C	G	G	A	A	G	G	G	G	G	G	C	C	G	G	A	A	A	A	C	C	G	G	T	T	G	G	T	T	T	T	T	T	A	A	A	A	C	C	T	T	A	A	A	A	C	C	A	A	G	G	T	T	T	T	G	G	A	A	T	T	T	T	T	T	C	C	G	G	C	C	T	T	C	C	T	T	T	T	C	C	T	T	G	G	A	A	G	G	A	A	C	C	C	C	C	C	T	T	A	A	G	G	C	C	T	T	G	G	C	C	T	T	A	A	A	A	T	T	A	A	C	C	G	G	G	G	T	T	A	A	C	C	G	G	G	G	C	C	G	G	G	G	A	A	C	C	T	T	A	A	C	C	T	T	C	C	T	T	C	C	C	T	G	G	C	C	C	C	G	G	G	G	T	T	C	C	T	T	G	G	C	C	T	T	A	A	T	T	A	A	T	T	A	A	T	T	G	G	C	C	A	A	A	A	C	C	A	A	C	C	T	T	C	C	T	T	G	G	G	G	C	C	T	T	T	T	A	A	G	G	C	C	C	C	A	T	A	A	A	A	A	A	G	G	A	A	G	G	G	G	C	C	G	G	G	G	T	T	C	C	A	A	A	A	A	A	C	C	T	T	A	A	G	G	T	T	A	A	C	C	C	C	T	G	A	G	A	A	C	C	A	A	A	A	A	A	C	C	G	G	T	T	A	A	G	G	C	C	G	T	C	T	T	C	C	C	G	A	C	G	C	T	G	G	G	G	C	C	C	T	G	A	G	A	C	G	G	A	A	A	G	G	NA	NA	C	T	G	G	NA	NA	T	C	G	G	T	T	G	G	T	G	A	G	A	C	T	T	T	C	C	T	T	C	G	A	T	A	A	T	A	C	C	T	C	C	G	G	C	C	T	A	C	A	C	T	T	C	A	T	G	G	C	C	A	G	C	C	C	T	G	G	A	G	G	G	C	C	T	C	A	A	C	A	C	C	T	C	T	C	A	G	C	C	NA	NA	G	A	A	C	C	C	A	A	G	G	G	G	T	T	C	C	A	G	C	T	NA	NA	A	A	T	A	G	G	G	G	A	G	A	A	C	T	A	A	C	T	G	A	C	T	G	G	NA	NA	G	A	G	A	G	A	T	A	C	C	A	A	C	G	A	G	T	A	T	A	G	G	T	C	A	G	A	G	A	G	C	T	T	C	A	A	T	T	C	T	T	A	C	T	T	A	C	C	C	T	C	C	NA	NA	T	C	T	C	T	C	T	C	T	T	C	C	G	G	C	C	T	G	G	C	T	A	T	G	G	G	C	C	C	C	C	C	T	T	A	A	NA	NA	A	A	A	A	T	G	G	G	G	A	T	C	G	A	T	C	G	A	T	A	A	G	A	G	T	T	C	T	T	T	NA	NA	T	G	A	G	A	T	A	G	G	T	C	C	T	A	T	G	A	A	T	T	G	G	A	G	G	A	C	C	T	T	C	T	G	G	A	A	C	C	C	T	G	C	C	A	G	A	G	G	A	A	G	G	A	G	T	G	T	C	A	G	G	C	A	A	T	G	T	C	T	G	C	T	A	G	C	A	C	G	C	C	T	C	G	A	C	C	G	A	NA	NA	T	T	T	G	A	A	C	A	G	T	A	G	C	A	G	A	C	T	G	A	G	G	A	A	T	C	T	T	A	A	T	C	A	C	C	T	T	C	A	A	T	T	T	A	A	C	C	T	T	C	G	G	C	T	T	T	C	T	C	C	A	T	G	G	A	T	A	G	C	T	A	G	G	A	A	G	C	G	C	T	G	T	G	G	A	A	C	A	NA	NA	G	A	C	G	T	C	G	A	G	A	A	G	G	G	G	A	T	C	A	C	T	C	G	G	G	A	C	C	G	G	C	A	G	G	G	A	G	G	G	A	A	G	A	A	G	A	NA	NA	A	A	NA	NA	A	G	G	G	T	C	A	A	G	A	C	C	G	G	T	T	A	A	A	A	T	T	T	G	T	T	C	T	A	G	T	C	T	T	C	T	G	C	C	G	NA	NA	C	C	G	T	G	A	G	G	G	G	A	A	G	G	A	A	G	G	G	C	NA	NA	G	C	T	T	NA	NA	G	T	T	G	A	G	G	T	A	G	C	C	C	T	G	A	C	G	G	A	G	A	C	C	NA	NA	T	C	A	G	C	T	C	T	C	T	T	C	G	A	G	C	G	A	T	T	A	A	C	T	T	A	A	G	A	G	G	G	C	C	G	A	G	G	T	T	C	G	A	A	C	C	C	T	C	C	G	A	T	T	C	T	T	T	G	C	NA	NA	NA	NA	T	T	T	C	G	G	G	G	G	G	C	A	G	A	C	T	G	G	C	T	G	G	C	T	G	T	G	A	C	C	NA	NA	C	A	G	A	G	T	T	T	C	C	NA	NA	NA	NA	G	A	C	C	G	G	G	G	G	G	T	T	T	T	T	T	T	T	C	C	T	T	T	T	G	G	G	G	C	C	G	G	T	T	G	G	C	C	C	C	T	T	C	C	T	T	C	C	G	G	C	C	G	G	G	G	G	G	C	C	G	G	C	C	T	T	T	T	G	G	A	A	C	C	A	A	C	C	G	G	C	C	G	G	A	A	A	A	A	A	C	C	G	G	G	G	A	A	C	C	G	G	C	C	C	C	A	A	G	G	C	C	A	A	T	T	C	C	C	C	G	G	C	C	NA	NA	T	C	C	C	C	C	C	C	T	T	T	T	A	A	T	T	C	C	T	T	G	G	T	T	G	G	G	G	A	A	T	T	G	G	A	A	A	A	G	G	C	C	T	T	G	G	G	G	G	G	A	A	C	C	A	A	G	G	G	G	T	T	C	C	C	C	T	T	C	C	A	A	G	G	C	C	T	T	T	T	C	C	T	T	T	T	G	G	A	A	T	T	T	T	A	A	A	A	G	G	A	A	G	G	A	A	T	T	A	A	T	T	A	A	G	G	G	G	C	C	A	A	G	G	A	A	C	C	A	A	G	G	C	C	A	A	A	A	C	C	A	A	C	C	C	C	G	G	G	G	G	G	G	G	T	T	A	A	C	C	G	G	A	A	C	C	NA	NA	A	A	T	T	A	A	T	T	A	A	C	C	A	A	A	A	C	C	A	A	G	G	A	A	G	G	T	T	G	G	A	A	T	T	G	G	A	A	G	G	A	A	A	A	A	A	A	A	T	T	C	C	G	G	A	A	G	G	C	C	C	C	T	T	C	C	T	T	C	C	C	C	G	G	C	C	C	C	A	A	T	T	G	G	C	C	G	G	G	G	T	T	A	A	C	C	A	A	G	G	T	T	A	A	A	A	A	A	T	T	T	T	G	G	G	G	G	G	G	G	G	G	T	T	A	A	C	C	T	T	T	T	A	A	C	C	C	C	T	T	T	T	C	C	A	G	G	G	C	C	A	A	G	G	C	C	C	C	C	C	T	T	G	G	A	A	G	G	G	G	G	G	C	C	G	G	A	A	G	G	T	T	C	C	A	A	T	T	T	T	A	A	T	T	T	T	C	C	A	A	C	C	G	G	C	C	G	G	C	C	T	T	G	G	C	C	A	A	T	T	A	A	T	T	C	C	G	G	T	T	A	A	C	C	A	A	G	G	T	T	T	T	G	G	G	G	A	A	C	C	NA	NA	T	T	G	G	C	C	G	G	A	A	G	G	T	T	A	A	G	G	T	T	G	G	C	C	T	T	T	T	A	A	G	G	T	T	C	C	C	C	G	G	A	A	A	A	C	C	T	T	T	T	A	A	T	T	G	G	T	T	A	A	G	G	C	C	A	A	C	C	T	T	C	C	C	C	G	G	G	G	C	C	T	T	A	A	A	A	G	G	A	A	G	G	C	C	G	G	C	C	C	C	C	C	A	A	G	G	G	G	A	A	C	C	G	G	T	T	A	A	G	G	G	G	G	G	T	T	A	A	C	C	C	C	A	A	G	G	C	C	A	A	C	C	G	G	A	A	C	C	A	A	A	A	G	G	T	T	G	G	C	C	A	A	A	A	T	T	A	A	A	A	T	T	G	G	T	T	A	A	G	G	T	T	A	A	T	T	C	C	A	A	A	A	A	A	A	A	C	C	G	G	C	C	C	G	A	A	C	C	A	A	G	G	T	T	C	C	C	C	C	C	G	G	A	A	C	C	A	A	NA	NA	T	T	A	A	T	T	G	G	C	C	A	A	A	A	G	G	A	A	T	T	A	A	C	C	A	A	A	A	T	T	A	A	G	G	G	G	G	G	A	A	A	A	G	G	T	T	C	C	G	G	G	G	T	T	C	C	C	C	T	T	T	T	G	G	T	T	G	G	C	C	G	G	A	A	A	A	G	G	G	G	C	C	C	C	A	A	C	C	G	G	G	G	C	C	A	A	G	G	G	G	T	T	T	T	G	G	G	G	C	C	C	C	G	G	A	A	C	C	G	G	C	C	C	C	C	C	T	T	T	T	A	A	C	C	T	T	A	A	G	G	C	C	NA	NA	G	G	C	C	A	A	T	T	T	T	A	A	G	G	T	T	C	C	A	A	A	A	G	G	G	G	G	G	C	C	G	G	G	G	T	T	T	T	A	A	C	C	T	T	A	A	T	T	C	C	G	G	T	T	T	T	T	T	T	T	G	G	G	G	G	G	C	C	C	C	A	A	G	G	C	C	C	C	C	C	C	C	G	G	T	T	A	A	T	T	A	A	A	A	A	A	A	A	A	A	T	T	C	C	A	A	A	A	T	T	G	G	T	T	T	T	A	A	C	C	G	G	A	A	A	A	C	C	A	A	T	T	G	G	A	A	A	A	A	A	T	T	G	G	C	C	A	A	G	G	T	T	C	C	T	T	T	T	C	C	T	T	T	T	A	A	T	T	A	A	A	A	C	C	C	C	T	T	T	T	C	C	T	T	G	G	A	A	T	T	T	T	C	C	T	T	C	C	A	A	G	G	G	G	C	C	T	T	G	G	C	C	A	A	G	G	A	A	T	T	C	C	T	T	T	T	A	A	T	T	G	G	A	A	A	A	G	G	A	A	C	C	G	G	T	T	C	C	C	C	T	T	G	G	T	T	G	G	G	G	C	C	A	A	A	A	C	C	C	C	G	G	T	T	A	A	G	G	C	C	A	A	T	T	C	C	C	C	C	C	C	C	G	G	C	C	G	G	A	A	T	T	G	G	T	T	G	G	G	G	C	C	T	T	G	G	T	T	G	G	G	G	A	A	C	C	C	C	T	T	C	C	A	A	A	A	C	C	A	A	C	C	A	A	C	C	C	C	G	G	C	C	G	G	G	G	T	T	T	T	A	A	T	T	C	C	A	A	G	G	T	T	G	G	T	T	A	A	G	G	C	C	A	A	G	G	A	A	G	G	C	C	T	T	A	A	C	C	T	T	A	A	G	G	G	G	T	T	T	T	T	T	T	T	T	T	C	C	C	C	C	C	T	T	A	A	G	G	A	A	T	T	C	C	G	G	A	A	G	G	C	C	A	A	T	T	G	G	G	G	A	A	G	G	A	A	G	G	T	T	A	A	G	G	T	T	A	A	G	G	G	G	A	A	C	C	A	A	A	A	A	A	C	C	T	T	G	G	C	C	T	T	A	A	C	C	C	C	T	T	T	T	A	A	G	G	G	G	C	C	G	G	C	C	C	C	C	C	C	C	A	A	A	A	G	G	T	T	T	T	C	C	G	G	C	C	C	C	T	T	T	T	C	C	A	A	A	A	A	A	C	C	G	G	G	G	G	G	A	A	T	T	C	C	G	G	A	A	G	G	T	T	A	A	T	T	A	A	A	A	A	A	A	A	A	A	C	C	G	G	A	A	T	T	C	C	A	A	C	C	T	T	A	A	T	T	C	C	A	A	A	A	A	A	T	T	A	A	T	T	C	C	C	C	T	T	T	T	C	C	T	T	C	C	A	A	C	C	T	T	T	T	C	C	A	A	T	T	A	A	A	A	T	T	C	C	G	G	T	T	A	A	C	C	C	C	C	C	T	T	C	C	C	C	T	T	C	C	G	G	G	G	T	T	T	T	A	A	G	G	A	A	C	C	G	G	C	C	T	T	T	T	A	A	G	G	T	T	A	A	G	G	G	G	C	C	C	C	C	C	A	A	G	G	A	A	T	T	G	G	A	A	C	C	G	G	G	G	A	A	A	A	A	A	G	G	G	G	T	T	C	C	C	C	T	T	C	C	G	G	C	C	T	T	T	T	C	C	C	C	G	G	A	A	G	G	C	C	C	C	C	C	C	C	G	G	A	A	T	T	C	C	C	C	T	T	A	A	G	G	C	C	A	A	A	A	T	T	C	C	C	C	C	C	A	A	A	A	A	A	C	C	C	C	C	C	T	T	C	C	G	G	A	A	G	G	G	G	T	T	A	A	T	T	A	A	C	C	A	A	T	T	T	T	G	G	A	A	A	A	A	A	C	C	A	A	A	A	G	G	T	T	A	A	A	A	C	C	G	G	A	A	G	G	T	T	G	G	T	T	C	C	C	C	C	C	T	T	T	T	A	A	G	G	T	T	T	T	T	T	C	C	T	T	A	A	T	T	G	G	G	G	C	C	A	A	G	G	C	C	C	C	C	C	T	T	C	C	A	A	T	T	G	G	C	C	A	A	T	T	A	A	G	G	A	A	C	C	T	T	G	G	T	T	T	T	T	T	T	T	G	G	T	T	A	A	C	C	A	A	G	G	G	G	A	A	C	C	A	A	T	T	C	C	A	A	C	C	C	C	C	C	G	G	C	C	G	G	T	T	T	T	C	C	T	T	G	G	C	C	C	C	T	T	C	C	G	G	C	C	C	C	T	T	T	T	G	G	T	T	G	G	T	T	C	C	A	A	C	C	T	T	C	C	G	G	T	T	G	G	C	C	G	G	C	C	T	T	A	A	C	C	C	C	C	C	T	T	A	A	G	G	A	A	C	C	C	C	T	T	C	C	T	T	C	C	T	T	G	G	C	C	T	T	C	C	A	A	G	G	C	C	A	A	T	T	G	G	C	C	A	A	G	G	A	A	G	G	G	G	T	T	C	C	G	G	T	T	C	C	A	A	G	G	T	T	C	C	G	G	T	T	T	T	G	G	G	G	G	G	A	A	G	G	T	T	C	C	C	C	G	G	G	G	C	C	T	T	C	C	G	G	T	T	C	C	C	C	C	C	C	C	T	T	A	A	A	A	C	C	A	A	G	G	G	G	C	C	C	C	A	A	A	A	G	G	A	A	A	A	G	G	A	A	C	C	G	G	A	A	G	G	T	T	G	G	G	G	T	T	T	T	A	A	G	G	T	T	G	G	T	T	G	G	G	G	G	G	C	C	T	T	C	C	T	T	A	A	C	C	A	A	C	C	C	C	G	G	T	T	A	A	A	A	A	A	T	T	C	C	A	A	C	C	C	C	G	G	G	G	C	C	C	C	G	G	T	T	A	A	G	G	G	G	C	C	G	G	C	C	T	T	C	C	C	C	C	C	A	A	G	G	A	A	C	C	A	A	A	A	A	A	G	G	T	T	C	C	C	C	G	G	G	G	A	A	C	C	G	G	A	A	G	G	C	C	A	A	A	A	G	G	A	A	T	T	G	G	C	C	A	A	T	T	T	T	A	A	A	A	C	C	T	T	C	C	C	C	A	A	A	A	A	A	T	T	G	G	T	T	A	A	A	A	T	T	C	C	C	C	G	G	T	T	A	A	A	A	A	A	T	T	A	A	G	G	T	T	G	G	G	G	G	G	T	T	G	G	G	G	G	G	C	C	T	T	T	T	C	C	G	G	C	C	A	A	G	G	NA	NA	A	A	G	G	C	C	C	C	A	A	C	C	G	G	C	C	T	T	C	C	T	T	A	A	T	T	A	A	C	C	G	G	G	G	T	T	NA	NA	A	A	T	T	T	T	C	C	C	C	C	C	A	A	C	C	A	A	G	G	G	G	G	G	C	C	G	G	G	G	G	G	G	G	T	T	G	G	C	C	G	G	C	C	G	G	T	T	T	T	T	T	G	G	A	A	A	A	T	T	G	G	T	T	T	T	T	T	G	G	T	T	A	A	G	G	C	C	C	C	A	A	C	C	A	A	A	A	G	G	A	A	T	T	G	G	C	C	T	T	G	G	A	A	C	C	G	G	T	T	A	A	G	G	G	G	G	G	A	A	G	G	NA	NA	A	A	A	A	T	T	C	C	C	C	T	T	A	A	C	C	G	G	G	G	C	C	C	C	A	A	T	T	A	A	A	A	A	A	T	T	A	A	A	A	G	G	T	T	T	T	C	C	G	G	NA	NA	G	G	C	C	A	A	T	T	C	C	G	G	G	G	T	T	T	C	A	A	A	A	C	C	C	C	C	C	C	C	G	G	C	C	A	A	T	T	C	C	C	C	G	G	C	C	A	A	A	A	T	T	G	G	T	T	A	A	A	A	T	T	G	G	C	C	T	T	T	T	G	G	A	A	G	G	A	A	G	G	C	C	T	T	T	T	A	A	G	G	G	G	G	G	T	T	T	T	G	G	A	A	A	A	A	C	G	G	A	A	T	T	T	T	A	A	G	G	A	A	C	C	C	C	C	C	A	A	A	A	T	T	T	T	G	G	T	T	T	T	A	A	C	C	T	T	C	C	T	T	G	G	G	G	G	G	C	C	T	T	C	C	C	C	T	T	C	C	C	C	C	C	A	A	A	A	A	A	T	T	A	A	A	A	C	C	G	G	G	G	T	T	T	T	A	A	C	C	T	T	A	A	C	C	G	G	G	G	C	C	A	A	C	C	A	A	A	A	T	T	A	A	NA	NA	T	T	G	G	A	A	G	G	T	T	C	C	A	A	C	C	G	G	A	A	T	T	G	G	T	T	G	G	A	A	G	G	T	T	T	T	A	A	T	T	T	T	T	T	T	T	T	T	C	C	G	G	C	C	T	T	G	G	A	A	T	T	A	A	A	A	C	C	C	C	T	T	G	G	C	C	T	T	G	G	C	C	A	A	T	T	A	A	A	A	C	C	T	T	A	A	T	T	A	A	T	T	C	C	A	A	A	A	C	C	C	C	G	G	C	C	C	C	A	A	T	T	T	T	T	T	C	C	C	C	G	G	C	C	T	T	C	C	G	G	A	A	C	C	C	C	A	A	G	G	C	C	C	C	T	T	G	G	T	T	C	C	G	G	G	G	G	G	T	T	G	G	G	G	A	A	NA	NA	T	T	A	A	T	T	G	G	T	T	C	C	G	G	C	C	A	A	A	A	G	G	T	T	T	T	A	A	T	T	C	C	A	A	T	T	G	G	T	T	A	A	C	C	G	G	T	T	G	G	C	C	C	C	C	C	C	C	T	T	T	T	C	C	G	G	A	A	C	C	A	A	G	G	A	A	C	C	C	C	T	T	T	T	G	G	G	G	A	A	T	T	G	G	G	G	A	A	A	A	C	C	T	T	G	G	A	A	G	G	G	G	G	G	A	A	T	T	G	G	A	A	C	C	T	T	A	A	T	T	T	T	A	A	A	A	C	C	C	C	A	A	A	A	A	A	C	C	G	G	T	T	C	C	A	A	A	A	C	C	T	T	A	A	C	C	C	C	A	A	A	A	T	T	T	T	A	A	C	C	C	C	C	C	C	C	G	G	G	G	A	A	T	T	G	G	T	T	A	A	C	C	G	G	T	T	G	G	T	T	G	G	A	A	A	A	C	C	C	C	T	T	T	T	G	G	T	T	C	C	C	C	G	G	G	G	C	C	G	G	A	A	C	C	G	G	C	C	G	G	C	C	A	A	C	C	G	G	G	G	G	G	A	A	G	G	C	C	T	T	A	A	C	C	T	T	C	C	G	G	G	G	T	T	T	T	C	C	T	T	G	G	A	A	C	C	C	C	G	G	A	A	A	A	T	T	C	C	T	T	G	G	T	T	A	A	C	C	C	C	C	C	A	A	C	C	G	G	G	G	T	T	C	C	G	G	G	G	A	A	T	T	G	G	A	A	G	G	G	G	A	A	T	T	C	C	T	T	T	T	G	G	G	G	C	C	T	T	C	C	A	A	T	T	T	T	C	C	C	C	C	C	G	G	T	T	T	T	C	C	C	C	C	C	A	A	C	C	G	G	NA	NA	A	A	A	A	G	G	C	C	C	C	C	C	G	G	T	T	G	G	A	A	G	G	A	A	C	C	G	G	T	T	C	C	G	G	A	A	G	G	C	C	A	A	C	C	T	T	G	G	C	C	A	A	A	A	T	T	T	T	G	G	C	C	C	C	G	G	T	T	G	G	C	C	C	C	A	A	T	T	G	G	G	G	A	A	A	A	G	G	G	G	A	A	G	G	G	G	G	G	T	T	C	C	C	C	T	T	A	A	T	T	G	G	A	A	A	A	C	C	C	C	A	A	A	A	A	A	C	C	C	C	A	A	A	A	G	G	C	C	C	C	G	G	A	A	T	T	C	C	G	G	C	C	A	A	T	T	T	T	C	C	C	C	C	C	A	A	G	G	G	G	G	G	C	C	T	T	T	T	T	T	T	T	C	C	A	A	T	T	T	T	T	T	G	G	T	T	C	C	C	C	C	C	T	T	G	G	A	A	T	T	A	A	C	C	G	G	G	G	G	G	G	G	A	A	T	T	A	A	G	G	C	C	T	T	G	G	G	G	A	A	C	C	A	A	G	G	T	T	C	C	A	A	G	G	G	G	C	C	T	T	A	A	G	G	G	G	C	C	C	C	C	C	C	C	G	G	T	T	T	T	C	C	A	A	T	T	T	T	G	G	T	T	C	C	A	A	T	T	G	G	C	C	A	A	T	T	T	T	T	T	T	T	T	T	C	C	C	C	C	C	C	C	G	G	T	T	T	T	T	T	C	C	C	C	A	A	T	T	G	G	C	C	G	G	G	G	A	A	A	A	T	T	G	G	T	T	T	T	G	G	T	T	A	A	G	G	C	C	C	C	T	T	A	A	G	G	G	G	G	G	A	A	C	C	A	A	G	G	T	T	G	G	G	G	G	G	T	T	G	G	A	A	G	G	A	A	C	C	A	A	C	C	T	T	G	G	C	C	C	C	G	G	C	C	A	A	C	C	T	T	T	T	T	T	G	G	C	C	A	A	G	G	G	G	G	G	T	T	C	C	C	C	C	C	C	C	T	T	A	A	C	C	T	T	T	T	G	G	A	A	G	G	T	T	T	T	G	G	T	T	C	C	T	T	G	G	A	A	C	C	T	T	G	G	G	G	G	G	A	A	G	G	NA	NA	C	C	G	G	T	T	T	T	A	A	G	G	C	C	G	G	C	C	T	T	A	A	G	G	T	T	A	A	G	G	T	T	T	T	G	G	T	T	C	C	C	C	C	C	T	T	G	G	A	A	A	A	A	A	A	A	T	T	C	C	G	G	T	T	T	T	T	T	C	C	G	G	C	C	A	A	T	T	C	C	A	A	C	C	T	T	C	C	C	C	T	T	A	A	G	G	A	A	T	T	T	T	T	T	T	T	G	G	A	A	T	T	A	A	C	C	A	A	C	C	G	G	A	A	A	A	A	A	C	C	A	A	G	G	C	C	T	T	A	A	T	T	T	T	T	T	A	A	A	A	C	C	C	C	T	T	C	C	A	A	A	A	G	G	G	G	T	T	A	A	G	G	C	C	C	C	C	C	G	G	T	T	T	T	A	G	A	A	NA	NA	T	C	G	A	C	C	G	A	G	G	G	C	C	C	A	A	C	T	T	T	C	T	G	G	C	C	A	G	G	A	A	C	G	G	G	G	A	G	A	G	G	G	T	T	C	A	C	C	C	G	T	T	G	G	C	A	G	G	C	C	G	G	G	A	C	C	T	C	T	T	A	A	T	T	T	T	C	C	T	T	T	T	G	G	A	A	C	C	G	A	A	A	G	G	A	A	A	A	C	C	C	C	C	C	A	A	A	A	C	C	C	C	C	C	T	T	A	A	G	G	A	A	G	G	A	A	C	C	T	T	C	C	G	G	A	A	T	T	C	C	T	T	T	C	T	G	G	A	C	T	G	A	A	A	T	T	G	G	NA	NA	G	T	C	A	C	C	C	T	T	T	A	A	NA	NA	NA	NA	T	C	T	T	G	T	G	A	C	T	A	A	T	T	G	G	G	G	T	C	C	T	T	G	T	C	T	T	A	A	T	C	G	G	A	A	G	G	A	A	T	C	A	A	A	A	A	A	T	T	T	T	A	A	A	A	T	T	A	A	NA	NA	G	G	G	G	C	C	T	T	A	A	A	A	T	T	G	G	G	G	C	T	G	A	G	A	G	A	T	T	T	T	C	C	C	G	C	C	C	T	A	G	G	G	G	G	C	C	C	C	NA	NA	A	A	A	G	A	G	G	A	C	T	T	T	T	T	C	C	T	T	C	T	A	A	T	A	C	C	G	G	G	A	G	A	C	C	A	A	T	A	C	C	NA	NA	C	T	C	C	A	A	C	T	T	G	A	A	G	G	A	A	T	T	A	A	T	G	C	C	A	A	G	A	A	G	A	A	G	C	C	C	C	C	C	C	G	A	C	C	A	G	A	G	A	C	T	T	C	C	NA	NA	A	A	A	A	C	A	G	G	A	G	T	T	G	A	T	C	G	G	G	G	T	A	T	T	G	G	A	A	G	T	G	A	NA	NA	G	G	A	C	C	T	C	C	T	C	NA	NA	T	T	T	T	A	A	A	G	A	T	T	T	A	A	NA	NA	G	G	T	T	C	T	NA	NA	G	C	C	T	C	C	A	A	A	A	T	T	C	C	G	G	T	T	T	T	A	A	T	G	G	G	C	C	G	G	T	T	A	A	C	C	C	C	A	A	T	T	C	C	G	G	A	A	A	A	C	T	G	G	G	G	C	C	G	G	A	G	A	A	G	G	T	T	G	G	G	A	A	T	A	G	A	A	T	T	T	T	T	T	C	C	A	A	T	T	A	A	NA	NA	T	T	T	T	G	G	A	A	G	G	T	T	G	G	A	A	T	T	G	G	G	G	T	T	G	G	T	T	G	G	C	C	C	C	G	G	T	T	A	A	G	G	G	G	C	C	A	A	T	T	T	T	C	C	C	C	C	C	T	T	A	A	G	G	A	A	A	A	A	G	A	G	T	C	C	T	A	A	T	C	C	C	A	A	A	A	T	A	T	A	T	T	A	G	A	A	A	A	T	T	A	A	A	A	A	A	T	T	NA	NA	G	A	G	G	T	C	NA	NA	A	A	C	C	C	C	G	G	T	T	G	G	A	A	G	G	C	C	G	G	A	A	C	C	G	G	NA	NA	T	T	A	A	G	G	C	C	T	T	A	A	G	G	T	T	A	A	T	T	G	G	T	T	G	G	C	C	A	A	A	A	T	T	A	A	G	G	G	G	A	A	G	G	T	T	A	A	G	G	G	G	G	G	C	T	G	A	G	G	A	G	NA	NA	A	G	G	A	T	G	T	A	A	A	T	T	NA	NA	C	C	T	G	C	C	A	A	A	C	T	T	G	A	T	C	A	C	T	C	A	C	A	G	C	A	C	C	T	C	A	T	A	G	G	G	NA	NA	C	G	C	T	T	C	T	T	C	A	T	G	G	G	G	A	G	A	NA	NA	C	C	T	C	C	T	T	C	G	G	G	G	G	G	C	C	C	T	A	G	G	A	A	G	G	G	C	C	NA	NA	G	C	C	A	A	G	C	C	T	C	A	A	T	T	A	G	C	T	G	A	C	T	NA	NA	G	G	G	G	G	A	G	A	G	T	C	C	A	G	G	T	C	T	C	C	C	T	T	C	G	C	A	G	T	A	G	T	A	A	T	T	A	G	G	G	C	C	G	A	T	C	G	A	T	C	T	C	T	C	C	A	C	C	C	C	G	A	A	T	T	C	G	G	A	A	A	G	G	T	NA	NA	G	A	T	T	A	G	C	G	A	T	T	C	A	C	C	C	G	G	T	T	T	C	NA	NA	C	T	A	A	G	A	G	G	G	A	G	G	A	G	T	C	G	A	G	G	A	A	T	C	A	A	A	A	C	G	T	C	G	G	C	T	G	A	T	G	G	G	C	T	C	T	C	C	C	T	NA	NA	C	T	A	G	T	G	C	C	G	G	NA	NA	C	C	G	A	G	G	T	T	G	A	G	A	G	G	G	G	C	G	C	T	A	G	A	C	G	G	C	C	C	T	T	T	A	G	A	A	C	T	G	A	C	C	C	T	T	C	G	C	G	A	G	G	T	C	G	A	A	A	G	A	A	T	G	A	C	C	G	C	A	C	C	A	C	G	A	G	T	C	NA	NA	T	C	G	G	A	C	G	A	C	T	T	T	NA	NA	A	G	NA	NA	G	A	T	A	A	C	C	T	A	G	T	A	NA	NA	C	C	C	G	NA	NA	A	G	G	T	G	A	C	T	A	A	A	A	C	C	T	T	G	G	C	C	G	G	C	C	G	G	A	A	T	T	G	G	G	G	C	C	G	G	A	A	A	A	A	A	G	G	G	G	C	C	T	C	T	T	G	T	C	C	T	T	C	C	T	T	C	C	T	T	A	A	C	C	T	T	T	T	A	A	C	C	T	T	T	T	C	C	G	G	A	A	C	C	A	A	T	C	G	G	T	T	C	C	C	C	C	C	C	C	G	G	T	T	C	C	A	A	C	T	NA	NA	T	C	T	T	A	A	G	A	A	A	A	A	A	A	A	T	G	T	A	T	C	C	G	A	C	T	G	G	A	G	G	G	G	G	A	T	C	C	G	G	A	A	G	G	C	T	A	A	T	C	G	G	NA	NA	G	A	C	T	C	T	G	G	A	T	T	G	T	T	G	T	C	C	A	A	T	T	G	G	T	T	C	C	C	C	G	G	G	A	G	A	G	G	T	T	G	A	C	T	C	C	C	C	C	C	C	A	G	C	A	G	A	G	T	T	A	G	A	G	T	T	C	C	A	A	C	T	A	A	G	C	C	T	T	C	G	G	T	T	G	G	G	G	NA	NA	G	G	G	A	NA	NA	A	A	C	T	A	G	C	A	C	C	G	G	A	A	G	G	C	C	C	T	G	G	A	G	A	A	C	C	T	T	A	A	A	A	A	A	A	A	A	A	A	A	C	C	T	T	C	C	A	A	A	A	A	G	C	C	C	C	C	C	T	C	G	G	A	T	C	T	T	T	T	C	C	C	G	G	C	C	C	C	T	C	A	A	C	G	G	A	T	C	T	T	T	T	C	C	C	C	G	G	C	C	G	G	G	G	C	C	T	T	G	G	A	A	T	T	T	T	A	A	T	T	T	T	T	T	G	G	G	G	G	G	G	G	T	T	C	C	C	C	A	A	T	T	C	C	A	A	T	T	C	C	A	A	G	G	A	A	C	C	A	A	C	C	T	T	A	A	C	C	C	G	A	A	C	C	A	A	G	G	C	C	T	T	G	G	G	G	C	C	C	C	T	T	A	A	C	C	C	C	C	C	T	T	A	A	A	A	C	C	C	C	T	T	C	C	C	C	A	A	T	T	T	T	C	C	A	A	T	T	A	A	A	A	C	C	T	T	C	C	C	C	G	G	T	T	G	G	C	C	C	C	A	A	A	A	T	T	T	T	G	G	A	A	A	A	C	C	A	A	G	G	T	T	A	A	A	A	A	A	T	T	G	G	NA	NA	A	A	A	A	G	G	C	C	G	G	C	C	C	C	C	C	A	A	T	T	C	C	G	G	T	T	T	T	G	G	C	T	G	A	C	C	T	C	A	G	G	A	T	T	G	A	C	T	T	C	T	G	G	C	G	C	C	C	C	T	G	T	C	T	G	C	G	G	T	C	A	A	T	C	NA	NA	T	T	T	C	C	C	G	A	G	G	G	G	C	T	T	C	A	G	T	C	A	G	G	C	C	T	C	C	G	G	A	A	C	C	NA	NA	G	G	C	C	T	C	G	A	C	G	A	A	A	A	C	C	C	T	A	G	G	A	A	A	C	C	T	T	C	T	T	A	G	A	T	A	G	G	T	C	T	C	T	C	G	A	A	G	A	G	G	G	C	T	G	G	G	G	T	G	G	G	T	G	C	A	G	A	C	T	NA	NA	G	G	C	A	A	A	C	C	T	A	A	G	C	T	C	C	A	A	T	G	C	T	G	A	C	C	G	G	A	A	A	G	T	T	G	A	NA	NA	A	C	C	C	G	A	C	C	T	C	C	T	G	G	C	C	T	C	G	A	A	G	NA	NA	G	A	NA	NA	C	G	C	T	G	G	G	G	G	G	T	C	A	A	A	A	A	A	T	T	C	A	C	T	G	G	C	C	T	G	C	G	T	T	C	C	C	C	G	G	A	A	A	A	A	A	G	A	T	T	C	A	T	T	G	G	G	A	T	T	T	T	C	C	T	T	T	T	A	A	A	A	T	T	T	T	A	A	C	C	T	T	A	A	T	T	G	G	A	A	T	T	T	T	A	A	A	A	G	G	C	T	C	C	C	T	NA	NA	C	C	G	C	T	T	T	T	G	G	T	T	G	G	T	C	T	C	A	G	C	C	C	C	A	G	T	T	T	T	T	T	C	C	T	C	G	A	A	G	C	C	G	G	C	T	G	G	T	A	A	A	C	C	C	C	T	T	C	C	T	T	A	A	A	A	A	A	C	C	A	G	G	A	NA	NA	G	G	C	A	A	A	G	A	A	G	G	G	T	T	C	C	A	A	G	G	A	A	G	G	A	A	A	A	G	A	G	G	A	G	G	G	G	G	A	G	G	G	A	A	A	A	G	G	T	T	T	T	C	C	C	C	C	C	T	T	A	C	G	G	A	A	A	A	T	T	G	A	A	A	G	G	T	T	G	G	A	A	A	A	T	C	C	C	T	T	A	G	C	T	C	C	G	G	G	G	A	A	T	T	C	T	G	G	G	A	A	G	T	T	T	T	C	C	G	G	T	C	T	G	G	G	C	C	G	A	T	C	C	C	A	A	A	A	T	A	G	A	G	G	T	T	T	C	A	A	A	A	A	A	G	G	G	G	G	G	G	G	G	G	C	C	C	G	T	T	G	A	G	G	A	A	G	G	A	A	C	C	G	G	T	T	C	T	T	C	G	A	C	T	C	C	C	C	T	A	T	T	T	T	T	A	A	G	G	G	G	C	T	T	A	G	A	A	C	A	T	C	C	C	G	G	G	G	A	A	G	G	A	A	C	C	T	T	A	A	T	T	G	G	T	T	C	C	C	C	C	C	C	C	C	C	T	T	C	C	C	C	G	G	T	T	G	G	T	T	G	G	T	T	C	C	T	T	A	A	G	G	G	G	C	C	T	T	A	A	G	G	G	G	G	G	A	A	T	T	G	G	T	T	T	T	C	C	A	A	A	A	G	G	C	C	C	C	A	A	T	T	C	C	T	T	T	T	T	G	C	C	C	C	A	A	C	C	T	T	G	G	T	T	C	C	A	A	A	A	C	C	T	T	T	T	G	G	G	G	T	T	C	C	A	A	T	T	C	C	A	A	G	G	C	C	G	G	G	G	T	T	T	T	A	A	T	T	A	A	G	G	A	A	A	A	T	T	A	A	A	A	C	C	A	A	T	T	A	A	T	T	G	G	C	C	A	A	T	T	A	A	C	C	T	T	G	G	A	A	C	C	T	T	C	C	T	T	G	G	G	G	C	C	C	C	G	G	C	C	C	C	C	C	G	G	A	A	G	G	T	T	T	T	A	A	C	C	T	T	A	A	A	A	C	C	A	A	T	T	T	T	G	G	A	A	T	T	C	C	T	T	G	G	T	T	C	C	C	C	G	G	T	T	A	A	T	T	T	T	T	T	A	A	T	T	C	C	G	G	G	G	G	G	G	G	NA	NA	G	G	T	T	G	G	G	G	NA	NA	G	G	T	T	C	C	T	T	C	C	G	G	C	C	A	A	A	A	A	A	C	C	C	C	G	G	C	C	A	A	G	G	C	C	G	G	T	T	G	G	T	T	A	A	G	G	A	A	C	C	T	T	G	G	C	C	C	C	C	C	A	A	A	A	C	C	A	A	A	A	C	C	A	A	T	T	G	G	A	A	C	C	C	C	G	G	C	C	T	T	G	G	G	G	T	T	T	T	C	C	G	G	G	A	G	T	C	C	C	C	G	A	C	T	C	C	T	C	T	T	A	A	G	G	C	C	T	C	G	G	G	T	A	A	T	T	A	A	G	G	C	C	G	G	T	T	C	C	G	G	T	T	C	C	G	G	C	C	C	T	G	G	C	T	C	T	G	A	C	G	T	T	C	C	C	G	C	C	G	A	G	G	T	T	G	A	A	A	C	C	G	G	G	G	G	G	A	A	T	C	C	T	G	A	G	C	T	T	C	C	G	G	A	A	G	G	T	T	G	G	T	C	C	G	G	C	A	G	G	A	G	G	C	C	NA	NA	C	C	A	G	T	T	A	A	G	G	C	T	C	A	G	G	G	A	A	A	G	G	C	C	C	C	G	G	G	G	A	A	G	G	G	G	C	T	C	C	T	C	C	C	T	T	G	G	G	G	C	T	T	T	T	T	T	T	T	T	T	T	C	T	C	C	NA	NA	C	T	C	C	T	C	T	T	C	C	C	T	C	C	C	C	C	C	G	G	C	T	T	T	G	G	G	G	G	T	A	A	C	C	C	C	C	C	G	G	G	G	A	T	T	C	C	T	G	A	NA	NA	G	A	C	T	G	A	T	T	A	A	A	G	C	T	C	C	T	T	G	G	T	T	C	C	G	G	G	G	A	G	T	G	G	G	A	A	A	G	T	C	C	T	G	T	NA	NA	A	A	C	T	C	C	G	G	C	T	C	C	A	G	T	T	G	G	G	T	C	C	C	C	G	G	T	T	G	G	T	C	A	A	A	A	A	G	C	C	C	C	C	T	T	T	C	C	C	C	C	C	A	G	C	C	G	A	T	C	A	A	G	G	T	T	C	C	C	C	T	T	T	T	T	T	T	T	A	C	C	C	T	T	A	A	G	G	T	T	C	C	T	C	NA	NA	T	C	A	A	C	C	T	T	G	G	NA	NA	A	A	G	G	C	A	G	A	C	G	A	C	C	C	G	A	G	G	T	T	C	C	C	C	G	G	G	G	C	C	A	A	A	A	C	C	C	C	C	C	G	A	A	A	T	T	C	C	C	C	A	A	G	G	A	G	T	T	T	T	G	G	A	A	T	A	G	A	C	T	A	C	T	T	G	G	G	G	A	A	C	G	A	G	NA	NA	C	C	C	C	C	C	G	C	A	A	T	T	G	G	C	C	T	C	T	T	C	C	G	A	T	T	C	C	A	A	T	G	C	T	T	T	C	C	NA	NA	G	T	C	T	T	C	T	G	A	G	G	G	T	T	A	A	C	C	G	G	A	A	C	C	G	G	C	T	C	C	T	T	NA	NA	A	A	A	C	G	G	G	G	G	G	A	G	G	G	G	A	A	C	C	T	C	T	T	T	C	C	G	G	G	G	A	A	G	G	G	G	C	T	G	G	A	A	C	C	G	A	A	A	C	C	G	G	C	C	G	C	C	T	C	T	C	T	G	T	A	G	C	C	C	C	G	A	A	A	G	G	A	A	A	A	T	T	C	C	C	C	C	C	A	A	C	C	C	C	T	T	A	A	C	C	G	G	G	G	T	T	NA	NA	C	C	G	G	G	G	A	A	T	T	A	A	T	T	C	C	G	G	C	C	C	C	C	C	T	T	C	C	G	A	T	T	C	C	A	A	G	G	C	C	A	A	G	G	C	C	A	A	C	C	G	G	T	T	T	T	C	C	G	G	C	C	C	C	G	G	T	T	G	G	C	C	A	A	A	A	G	G	A	A	C	C	C	C	G	G	C	C	C	C	G	G	G	G	C	C	G	G	C	C	G	G	A	A	T	T	A	A	T	T	G	G	A	A	C	C	A	A	G	A	C	C	NA	NA	T	T	C	C	NA	NA	A	A	T	T	T	T	C	C	A	A	C	C	C	C	C	A	A	A	A	A	C	T	A	A	G	A	C	C	C	C	A	A	T	T	G	G	G	A	C	C	T	T	C	T	T	A	G	G	T	G	C	C	G	G	A	A	T	T	G	A	C	T	C	C	G	G	C	T	C	A	A	A	NA	NA	C	C	T	T	T	A	C	T	A	G	A	A	G	G	G	G	G	G	G	G	G	G	C	T	NA	NA	G	A	T	C	G	C	G	G	G	G	G	G	G	G	C	C	A	A	G	G	A	A	A	A	C	T	G	G	C	C	T	T	A	A	G	A	T	T	NA	NA	A	A	C	T	T	T	G	A	C	C	NA	NA	G	G	A	A	A	A	NA	NA	C	A	C	C	C	C	T	T	G	G	G	G	G	G	G	G	T	T	G	G	G	G	A	A	A	A	G	G	T	T	T	T	A	A	C	C	G	A	A	A	A	A	G	G	A	A	T	T	NA	NA	A	A	NA	NA	G	G	A	A	T	T	G	G	T	C	T	G	G	G	T	T	T	T	A	A	A	A	T	T	C	C	G	G	C	C	NA	NA	G	G	C	C	G	A	G	G	C	C	G	A	T	T	A	A	A	C	A	A	C	C	G	G	C	C	G	G	G	G	C	C	T	C	T	T	G	G	C	C	A	A	C	C	G	G	G	A	T	T	G	T	G	G	A	A	C	C	C	C	A	A	NA	NA	C	C	G	G	A	G	G	G	A	A	G	G	NA	NA	C	C	C	C	A	A	G	G	G	G	T	T	C	C	G	G	T	T	G	G	G	G	G	G	T	T	G	G	G	G	G	G	A	A	C	C	C	C	T	T	C	C	T	T	C	C	G	G	G	A	G	A	G	G	NA	NA	C	C	C	C	A	A	A	G	G	G	C	C	G	G	T	T	C	C	C	C	T	T	T	T	C	C	C	T	C	C	C	C	G	A	G	G	G	G	G	G	A	A	G	G	C	C	G	G	T	T	C	C	C	C	G	G	C	T	NA	NA	T	A	C	C	A	A	C	C	G	G	T	T	G	A	C	T	C	C	G	G	T	T	T	T	G	G	G	G	G	G	T	T	G	G	T	T	T	T	T	T	C	C	A	A	C	C	C	T	G	G	C	C	A	A	C	T	C	T	T	T	C	C	G	A	A	G	T	T	C	C	G	G	C	C	T	T	NA	NA	C	C	T	T	A	A	C	C	NA	NA	G	A	C	T	C	C	C	C	C	C	G	G	C	A	A	A	A	G	A	A	G	A	T	T	NA	NA	G	G	G	G	T	C	C	T	G	A	T	T	G	G	T	T	A	A	T	T	C	C	G	G	G	A	G	G	C	C	T	T	A	G	G	T	C	C	T	T	C	T	C	T	C	A	G	G	T	T	A	G	A	G	C	T	G	A	G	A	A	A	C	C	G	G	A	A	G	G	C	C	A	A	C	C	A	G	G	A	A	A	T	T	C	C	C	C	T	T	G	G	C	T	G	A	G	G	C	C	C	C	T	T	T	T	G	G	G	C	G	G	G	A	C	C	A	A	C	C	G	G	C	C	C	T	G	C	G	G	G	G	A	A	G	G	G	G	C	C	A	A	G	G	C	A	NA	NA	C	C	A	A	G	A	G	G	A	G	G	G	A	G	A	A	C	C	C	A	C	C	A	G	C	C	A	A	T	A	T	G	C	C	C	C	A	A	A	A	C	T	G	T	G	G	C	A	G	G	G	G	T	T	C	C	NA	NA	C	T	G	G	C	T	G	T	C	A	C	C	A	A	C	G	T	C	T	C	G	A	C	C	A	A	T	T	A	A	C	C	C	T	G	A	A	A	T	C	T	T	C	C	T	C	G	G	A	A	A	A	C	C	T	T	A	A	A	A	A	A	T	T	T	T	G	T	A	A	G	G	C	T	T	T	C	C	A	A	C	A	G	G	T	C	G	G	G	A	G	G	C	C	C	C	G	A	G	A	C	T	G	A	NA	NA	T	C	G	G	C	C	C	T	T	T	C	C	C	C	C	T	C	C	C	T	G	G	G	G	G	G	T	T	A	A	A	A	T	T	C	C	G	A	C	A	C	C	T	T	A	A	T	T	C	T	A	A	G	A	C	T	T	T	A	A	A	A	T	T	C	C	G	G	A	A	T	T	A	A	T	T	C	C	G	G	T	T	C	C	T	T	C	C	A	A	G	G	C	C	C	C	T	T	A	A	T	T	T	T	G	G	G	G	A	A	C	C	T	T	C	C	T	C	G	G	A	A	C	G	T	G	C	C	C	C	C	C	T	T	G	A	G	G	C	T	A	A	NA	NA	G	G	T	T	A	A	C	C	A	A	A	C	T	A	G	G	A	C	C	C	T	C	C	C	T	T	T	T	G	G	G	G	G	G	NA	NA	G	G	C	C	A	A	A	A	C	T	A	A	A	G	C	C	G	A	C	C	G	G	C	T	C	C	G	G	A	A	G	G	C	C	G	G	T	G	G	G	C	C	G	G	C	C	C	C	T	T	G	G	C	G	T	C	G	A	A	A	C	C	T	T	T	T	A	A	A	A	G	G	A	A	C	C	T	C	G	G	C	C	C	T	C	C	C	C	C	C	T	G	G	G	A	A	C	C	G	A	A	A	G	G	G	G	T	T	T	T	C	C	T	T	T	T	A	A	G	A	C	C	T	C	G	A	C	C	C	C	G	G	A	A	A	A	A	A	G	G	G	G	C	T	T	T	G	C	A	G	T	T	G	G	T	T	A	G	G	A	G	G	G	G	T	C	G	G	A	G	T	G	A	G	C	C	T	T	A	A	T	T	C	C	C	C	A	A	G	G	C	C	C	C	A	A	A	A	C	C	G	G	T	A	C	C	G	G	C	C	A	A	G	G	C	C	G	G	T	T	T	T	T	T	C	T	A	A	G	G	G	G	C	C	A	G	C	T	NA	NA	A	A	C	C	G	G	A	A	G	G	A	G	G	G	A	A	C	T	G	T	G	A	A	G	C	C	G	T	T	T	C	C	A	A	C	T	A	G	G	A	A	G	T	T	G	G	G	A	G	A	A	A	G	G	A	G	T	C	C	G	C	C	T	T	A	A	C	C	T	C	C	C	C	C	C	C	A	A	C	C	T	T	C	C	G	G	T	T	C	C	G	G	T	T	C	C	C	C	NA	NA	G	G	A	A	T	T	C	C	T	T	G	G	C	C	T	T	G	G	G	G	C	C	A	A	C	C	C	C	G	G	T	T	A	A	A	A	G	G	G	G	C	C	G	G	G	G	A	A	G	G	G	G	C	C	C	C	A	A	G	G	A	A	T	T	A	A	C	C	C	C	A	A	A	A	T	T	A	A	C	C	T	T	G	G	A	A	T	T	T	T	T	T	T	T	A	A	G	G	T	T	G	G	A	A	A	A	T	T	G	G	C	C	C	C	C	C	A	A	T	T	G	G	C	C	T	T	G	G	G	G	C	C	T	T	C	C	A	A	G	G	G	G	A	A	A	A	C	C	C	C	G	G	C	C	T	T	C	C	G	G	G	G	A	A	G	G	A	A	T	T	T	T	G	G	A	A	C	C	A	A	A	A	C	C	T	T	A	A	A	A	G	G	T	T	T	T	G	G	C	C	A	A	C	C	C	C	T	T	T	T	T	T	T	T	T	T	G	G	C	C	G	G	C	C	G	G	C	C	T	T	G	G	A	A	C	C	T	T	G	G	T	T	A	A	C	C	C	C	A	A	A	A	A	A	G	G	T	T	T	T	A	A	C	C	T	T	A	A	T	T	C	C	C	C	G	G	C	C	C	C	G	G	G	G	T	T	A	A	A	A	A	A	A	A	A	A	T	T	G	G	C	C	C	C	A	A	G	G	G	G	C	C	A	A	C	C	G	G	C	C	G	G	G	G	A	A	C	C	A	A	C	C	G	G	C	C	C	C	T	T	T	T	G	G	T	T	A	A	G	G	T	T	G	G	T	T	A	A	T	T	A	A	C	C	G	G	A	A	T	T	G	G	G	G	C	C	A	A	C	C	T	T	C	C	C	C	C	C	T	T	A	A	A	A	C	C	T	T	A	A	T	T	T	T	G	G	A	A	A	A	C	C	G	G	T	T	A	A	A	A	A	A	G	G	G	G	T	T	T	T	C	C	G	G	C	C	T	T	T	T	T	T	C	C	T	T	G	G	T	T	A	A	G	G	G	G	T	T	A	A	G	G	A	A	G	G	C	C	T	T	G	G	T	T	A	A	T	T	C	C	A	A	C	C	T	T	A	A	A	A	C	C	C	C	G	G	G	G	A	A	C	C	A	A	C	C	A	A	A	A	A	A	C	C	A	A	A	A	C	C	T	T	G	G	T	T	T	T	T	T	G	G	C	C	T	T	C	C	C	C	G	G	T	T	C	C	T	T	C	C	C	C	C	C	C	C	G	G	C	C	C	C	G	G	A	A	G	G	G	G	G	G	A	A	A	A	T	T	G	G	C	C	A	A	A	A	T	T	G	G	A	A	G	G	C	C	C	C	G	G	G	G	T	T	C	C	A	A	A	A	C	C	A	A	NA	NA	A	A	A	A	A	A	A	A	A	A	A	A	A	G	C	C	A	A	T	T	T	T	C	C	A	A	G	G	A	A	C	C	T	T	G	G	C	C	T	T	A	A	G	G	A	A	G	G	A	A	G	G	T	T	A	A	A	A	NA	NA	G	G	T	T	T	T	A	A	T	T	A	A	G	G	T	T	C	C	T	T	G	G	G	G	C	C	C	C	C	C	G	G	C	C	C	C	T	T	A	A	G	G	T	T	G	G	C	C	A	A	T	T	G	G	T	T	A	A	G	G	C	C	T	T	G	G	G	G	G	G	NA	NA	T	T	C	C	A	A	G	G	T	T	G	G	A	A	C	C	T	T	T	T	A	A	C	C	A	A	G	G	G	G	T	T	G	G	A	A	T	T	T	T	A	A	G	G	C	C	T	T	C	C	G	G	A	A	C	C	G	G	C	C	T	T	A	A	T	T	T	T	A	A	A	A	C	C	G	G	C	C	A	A	A	A	A	A	A	A	A	A	G	G	G	G	T	T	A	A	A	A	T	T	G	G	C	C	A	A	A	A	C	C	T	T	T	T	C	C	T	T	T	T	T	T	C	C	C	C	C	C	T	T	G	G	C	C	G	G	T	T	A	A	C	C	C	C	G	G	A	A	G	G	G	G	A	A	A	A	C	C	C	C	A	A	G	G	T	T	G	G	G	G	G	G	C	C	T	T	C	C	T	T	T	T	G	G	T	T	NA	NA	A	A	G	G	A	A	C	C	C	C	G	G	G	G	T	T	G	G	T	T	A	A	NA	NA	G	G	T	T	G	G	G	G	A	A	T	T	G	G	T	T	C	C	C	C	A	A	T	T	A	A	C	C	G	G	G	G	C	C	C	C	A	A	T	T	G	G	A	A	T	T	C	C	A	A	T	T	A	A	C	C	C	C	T	T	C	C	T	T	C	C	G	G	A	A	T	T	T	T	A	A	A	A	C	C	C	C	T	T	T	T	G	G	A	A	G	G	C	C	C	C	C	C	A	A	C	C	T	T	T	T	T	T	C	C	C	C	A	A	G	G	T	T	A	A	G	G	G	G	C	C	T	T	C	C	G	G	A	A	G	G	G	G	C	C	C	C	A	A	C	C	C	C	T	T	T	T	A	A	G	G	A	A	C	C	C	C	T	T	T	T	C	C	G	G	A	A	G	G	A	A	G	G	T	T	A	A	A	A	A	A	T	T	G	G	C	C	G	G	A	A	T	T	A	A	T	T	A	A	G	G	G	G	T	T	T	T	T	T	G	G	T	T	G	G	A	A	G	G	G	G	A	A	G	G	T	T	A	A	C	C	G	G	C	C	G	G	A	A	C	C	G	G	C	C	C	C	G	G	G	G	G	G	G	G	A	A	T	T	C	C	T	T	T	T	T	T	G	G	C	C	G	G	A	A	G	G	A	A	G	G	C	C	A	A	T	T	G	G	NA	NA	A	A	A	A	A	A	G	G	G	G	T	T	C	C	C	C	T	T	A	A	G	G	C	C	A	A	T	T	A	A	A	A	G	G	T	T	A	A	C	C	T	T	G	G	T	T	G	G	C	C	T	T	C	C	C	C	A	A	C	C	T	T	C	C	C	C	T	T	A	A	A	A	T	T	T	T	T	T	A	A	A	A	G	G	NA	NA	C	C	A	A	C	C	T	T	T	T	C	C	A	A	T	T	G	G	T	T	C	C	T	T	T	T	A	A	A	A	C	C	A	A	G	G	C	C	A	A	G	G	A	A	A	A	G	G	A	A	G	G	A	A	A	A	G	G	T	T	T	T	G	G	A	A	A	A	T	T	C	C	G	G	A	A	C	C	C	C	C	C	G	G	C	C	T	T	A	A	G	G	G	G	T	T	C	C	T	T	C	C	G	G	T	T	C	C	G	G	C	C	A	A	T	T	T	T	T	T	G	G	C	C	G	G	T	T	A	A	G	G	T	T	A	A	A	A	C	C	A	G	C	C	C	C	C	C	G	G	T	T	C	C	G	G	G	G	A	A	T	T	A	A	T	T	C	C	C	C	C	C	T	T	T	T	A	A	NA	NA	G	G	T	T	A	A	A	A	C	C	C	C	G	G	A	A	T	T	C	C	T	T	T	T	G	G	G	G	T	T	G	G	G	G	T	T	G	G	T	T	A	A	A	A	G	G	A	A	C	C	A	A	T	T	A	A	T	T	T	T	T	T	A	A	NA	NA	C	C	A	A	G	G	G	G	T	T	C	C	C	C	C	C	T	T	A	A	G	G	A	A	C	C	A	A	A	A	G	G	A	A	C	C	T	T	A	A	A	A	T	T	C	C	A	A	G	G	G	G	C	C	G	G	T	T	T	T	C	C	C	C	T	T	A	A	T	T	G	G	A	A	T	T	A	A	G	G	C	C	G	G	A	A	C	C	A	A	C	C	C	C	C	C	C	C	A	A	T	T	T	T	A	A	A	G	G	G	T	T	C	C	G	G	A	A	G	G	T	T	T	T	A	A	T	T	T	T	G	G	C	C	G	G	C	C	T	T	G	G	A	A	C	C	G	G	A	A	A	A	T	T	C	C	T	T	G	G	C	C	G	G	A	A	A	A	A	A	G	G	G	G	A	A	A	A	T	T	A	A	A	A	C	C	T	T	G	G	A	A	A	A	C	C	T	T	C	C	G	G	C	C	G	G	G	G	A	A	T	T	T	A	T	T	G	G	C	C	G	G	A	A	G	G	A	A	G	G	A	A	A	A	A	A	C	C	A	A	A	A	G	G	T	T	T	T	G	G	G	G	A	A	A	A	C	C	G	G	C	C	A	A	A	A	G	G	C	C	A	A	G	G	G	G	A	A	A	A	A	A	T	T	G	G	A	A	T	T	C	C	A	A	G	G	A	A	T	T	T	T	A	A	C	C	T	T	T	T	A	A	T	T	C	C	C	C	T	T	A	A	A	A	A	A	C	C	C	C	T	T	C	C	A	A	C	C	G	G	A	A	G	G	G	G	T	T	T	T	T	T	A	A	G	G	T	T	C	C	C	C	G	G	G	G	T	T	C	C	T	T	C	C	C	C	C	C	T	T	T	T	A	A	G	G	T	T	G	G	T	T	A	A	G	G	A	A	G	G	T	T	G	A	A	A	G	G	T	T	C	C	G	G	A	A	G	G	C	C	A	A	T	T	G	G	C	C	A	A	C	C	G	G	T	T	G	G	C	C	A	A	G	G	C	C	A	A	T	T	C	C	A	A	T	T	T	T	C	C	C	C	C	C	C	C	T	T	T	T	T	T	G	G	C	C	C	C	G	G	A	A	T	T	C	C	A	A	G	G	C	C	A	A	C	C	G	G	C	C	G	G	T	T	A	A	T	T	G	G	G	G	G	G	A	A	G	G	G	G	A	A	A	A	G	G	G	G	T	T	T	T	G	G	C	C	C	C	C	C	G	G	T	T	G	G	A	A	G	G	C	C	A	A	A	A	C	C	G	G	A	A	A	A	C	C	C	C	G	G	A	A	C	C	A	A	C	C	A	A	A	A	A	A	G	G	G	G	T	T	G	G	T	T	G	G	A	A	A	A	T	T	G	G	G	G	G	G	G	G	A	A	G	G	C	C	A	A	G	G	T	T	C	C	C	C	G	G	G	G	A	A	G	G	C	C	T	T	A	A	C	C	A	A	A	A	T	T	A	A	A	A	T	T	T	T	G	G	T	T	A	A	C	C	A	A	A	A	A	A	T	T	T	T	G	G	T	C	A	A	A	A	G	G	G	G	A	A	A	A	C	C	T	T	T	T	C	C	G	G	A	A	T	T	T	T	NA	NA	C	C	T	T	T	T	A	A	A	A	G	G	T	T	A	A	T	T	C	C	C	C	C	C	A	A	T	T	T	T	C	C	T	T	C	C	G	G	NA	NA	A	A	G	G	A	A	T	T	A	A	A	A	A	A	A	A	A	A	G	G	G	G	T	T	C	C	T	T	A	A	G	G	T	T	A	A	A	A	C	C	C	C	C	C	C	C	T	T	T	T	T	T	C	C	A	A	T	T	T	T	G	G	G	G	C	C	G	G	C	C	A	A	C	C	T	T	G	G	C	C	C	C	G	G	G	G	G	G	A	A	C	C	C	C	C	C	T	T	A	A	C	C	T	T	G	G	A	A	G	G	A	A	A	A	C	C	C	C	T	T	A	A	NA	NA	A	A	C	C	C	C	T	T	T	T	T	T	C	C	C	C	T	T	G	G	G	G	A	A	A	A	G	G	C	C	A	A	G	G	C	C	G	G	C	C	C	C	C	C	G	G	T	T	C	C	G	G	A	A	C	C	G	G	T	T	G	G	A	A	G	G	A	A	C	C	C	C	C	C	G	G	G	G	A	A	G	G	T	T	C	C	T	T	G	G	G	G	C	C	T	T	C	C	G	G	C	C	C	C	T	T	C	C	A	A	G	G	C	C	G	G	C	C	G	G	G	G	T	T	T	T	A	A	C	C	C	C	T	T	A	A	T	T	C	C	T	A	C	C	A	A	G	G	G	G	G	G	C	C	A	A	T	T	C	C	A	A	G	G	A	A	G	G	C	C	C	C	G	G	G	G	A	A	C	C	T	T	NA	NA	G	G	C	C	A	G	C	C	A	G	A	T	T	T	T	T	T	C	T	C	T	C	A	G	T	C	A	A	A	A	T	T	A	A	C	C	A	A	A	G	T	C	T	T	T	T	C	C	T	C	G	C	A	A	T	T	T	C	G	G	A	A	NA	NA	T	C	G	G	NA	NA	A	A	C	C	G	A	A	G	G	A	A	A	A	A	G	G	T	T	T	T	A	T	G	G	G	C	A	G	C	C	T	T	A	A	A	A	T	C	A	G	A	A	C	C	G	G	T	T	C	T	C	C	C	C	T	T	G	T	C	C	G	G	T	T	NA	NA	T	T	C	C	C	C	G	G	A	A	A	A	C	C	A	A	G	G	T	T	G	G	A	A	A	G	A	A	C	C	G	G	T	T	T	T	A	A	G	G	C	C	C	C	G	A	C	C	A	G	G	G	T	T	A	A	A	A	T	T	A	G	G	G	A	A	C	C	T	T	C	C	A	A	A	A	G	G	T	T	T	T	A	G	T	A	T	T	NA	NA	G	G	A	A	T	T	C	C	A	A	G	G	G	G	C	T	G	G	C	C	A	A	C	C	A	A	A	A	C	C	C	C	G	G	G	G	A	A	C	C	C	C	T	T	C	C	A	G	C	C	G	G	T	T	T	T	G	G	G	G	G	G	G	G	A	A	C	C	T	T	C	C	C	C	G	G	G	G	G	G	C	C	G	G	A	A	G	G	G	G	A	A	C	C	G	G	G	G	T	T	A	A	T	T	T	T	A	A	T	T	G	G	A	A	T	T	C	C	G	G	A	A	A	A	C	C	C	C	G	G	G	G	A	A	T	T	G	G	G	G	A	A	T	T	G	G	G	G	C	C	A	A	G	G	G	G	G	G	T	T	C	C	T	T	T	T	C	C	G	G	A	A	T	T	A	A	T	T	G	G	T	T	T	T	G	G	T	T	A	A	A	A	T	T	T	T	G	G	A	A	A	A	T	T	C	C	A	A	T	T	A	A	T	T	C	C	T	T	T	T	A	A	T	T	C	C	G	G	G	G	C	C	T	T	T	T	G	G	T	T	T	T	T	T	C	C	T	T	T	T	G	G	A	A	A	A	G	G	G	G	T	T	T	T	C	C	C	C	C	C	T	T	A	A	A	A	A	A	G	G	C	C	A	A	A	A	G	G	C	C	A	A	G	G	T	T	G	G	T	T	T	T	C	C	G	G	T	T	G	G	T	T	C	C	A	A	G	G	A	A	G	G	C	C	T	T	G	G	C	C	G	G	G	G	T	T	C	C	A	A	C	C	T	T	A	A	G	G	C	C	C	C	T	T	C	C	A	A	T	T	C	C	A	A	T	T	T	T	G	G	T	T	C	C	A	A	C	C	C	C	C	C	A	A	T	T	T	T	T	T	A	A	T	T	G	G	T	T	T	T	G	G	C	C	C	C	T	T	G	G	T	T	A	A	G	G	C	C	A	A	T	T	C	C	G	G	T	T	T	T	C	C	T	T	A	A	A	A	A	A	G	G	C	C	C	C	A	A	A	A	C	C	C	C	T	T	T	T	A	A	G	G	C	C	C	C	C	C	C	C	T	T	T	T	C	C	T	T	T	T	C	C	C	C	G	G	G	G	G	G	T	T	C	C	G	G	T	T	G	G	G	G	A	A	T	T	G	G	T	T	A	A	C	C	C	C	T	T	G	G	T	T	C	C	G	G	G	G	C	C	T	T	A	A	G	G	A	A	T	T	C	C	A	A	C	C	A	A	A	A	C	C	G	G	G	G	A	A	C	C	A	A	G	G	C	C	T	T	T	T	G	G	T	T	T	T	A	A	A	A	C	C	C	C	A	A	A	A	C	C	G	G	G	G	C	C	T	T	A	A	C	C	A	A	T	T	C	C	G	G	C	C	G	G	C	C	C	C	C	C	T	T	T	T	A	A	C	C	G	G	G	G	A	A	G	G	A	A	G	G	G	G	C	C	A	A	G	G	G	G	C	C	C	C	T	T	T	T	A	A	T	T	A	A	G	G	T	T	T	T	G	G	T	T	G	G	C	C	C	C	T	T	C	C	C	C	A	A	G	G	C	C	G	G	T	T	A	A	T	T	A	A	A	A	C	C	C	C	C	C	T	T	G	G	C	C	C	C	C	C	G	G	T	T	A	A	A	A	C	C	G	G	C	C	C	C	A	A	G	G	C	C	A	A	C	C	A	A	A	A	A	A	T	T	T	T	T	T	A	A	T	T	G	G	T	T	T	T	A	A	G	G	G	G	A	A	C	C	G	G	T	T	G	G	C	C	C	C	T	T	G	G	G	G	A	A	T	T	A	A	G	G	C	C	G	G	G	G	T	T	C	C	T	T	C	C	A	A	C	C	A	A	C	C	G	G	T	T	T	T	G	G	C	C	T	T	C	C	A	A	G	G	T	T	C	C	A	A	A	A	T	T	G	G	G	G	C	C	A	A	A	A	A	A	G	G	G	G	C	C	NA	NA	G	G	C	C	T	T	A	A	C	C	T	T	A	A	G	G	A	A	C	C	C	C	G	G	C	C	C	C	T	T	T	T	T	T	T	T	C	C	G	G	A	A	C	C	C	C	G	G	A	A	T	T	C	C	A	A	T	T	A	A	C	C	A	A	C	C	C	A	G	G	G	G	T	T	G	G	G	G	A	A	C	C	C	C	A	A	C	C	G	G	G	G	G	G	A	A	G	G	A	A	A	A	A	A	G	G	C	C	T	T	C	C	G	G	A	A	T	T	G	G	C	C	A	A	C	C	G	G	G	G	G	G	A	A	C	C	A	A	T	T	T	T	G	G	G	G	C	C	G	G	T	T	G	G	T	T	T	T	T	T	C	C	G	G	G	G	C	C	C	C	G	G	G	G	T	T	G	G	C	C	C	C	G	G	G	G	C	C	T	T	C	C	G	G	A	A	G	G	G	G	G	G	G	G	T	T	G	G	T	T	G	G	G	G	A	A	T	T	C	C	A	A	A	A	C	C	C	C	T	T	G	G	A	A	C	C	G	G	T	T	G	G	C	C	G	G	T	T	A	A	G	G	C	C	G	G	G	G	C	C	T	T	C	C	T	T	T	T	T	T	G	G	G	G	C	C	C	C	G	G	A	A	A	A	C	C	C	C	A	A	A	A	A	A	T	T	C	C	G	G	G	G	C	C	G	G	T	T	C	C	G	G	G	G	A	A	A	A	A	A	G	G	T	T	A	A	T	T	C	C	C	C	T	T	C	C	C	C	C	C	G	G	T	T	T	T	A	A	A	A	C	C	T	T	C	C	T	T	C	C	T	T	A	A	G	G	C	C	C	G	T	T	C	C	T	T	T	T	C	C	A	A	A	A	G	G	A	A	A	A	G	G	A	A	T	T	A	A	T	T	C	C	C	C	C	C	A	A	T	T	T	T	C	C	G	G	T	T	T	T	T	T	C	C	C	C	C	C	C	C	T	T	A	A	C	C	T	T	T	T	C	C	G	G	T	T	C	C	C	C	A	A	A	A	T	T	G	G	G	G	T	T	A	A	G	G	A	A	C	C	A	A	C	C	C	C	C	C	C	C	C	C	G	G	A	A	T	T	C	C	C	C	G	G	G	G	G	G	C	C	A	A	C	C	A	A	A	A	T	T	A	A	A	A	C	C	A	A	G	G	T	T	A	A	G	G	C	C	T	T	G	G	A	A	A	A	C	C	T	T	C	C	T	T	T	T	G	G	A	A	G	G	A	A	C	C	C	C	T	T	G	G	T	T	C	C	A	A	C	C	C	C	A	A	T	T	A	A	A	A	G	G	T	T	C	C	A	A	C	C	G	G	A	A	C	C	T	T	C	C	G	G	A	A	C	C	C	C	G	G	G	G	C	C	A	A	C	C	G	G	A	A	C	C	G	G	C	C	C	C	T	T	G	G	G	G	G	G	G	G	G	G	C	C	G	G	T	T	C	C	G	G	C	C	T	T	T	T	A	A	G	G	A	A	G	G	A	A	G	G	G	G	G	G	C	C	G	G	C	C	C	C	C	C	T	T	T	T	C	C	C	C	T	T	C	C	A	A	C	C	C	C	G	G	C	C	G	G	A	A	T	T	A	A	G	G	C	C	C	C	C	C	A	A	G	G	C	C	C	C	G	G	C	C	C	C	C	C	C	C	A	A	G	G	C	C	A	A	T	T	A	A	C	C	C	C	T	T	C	C	T	T	G	G	C	C	G	G	T	T	A	A	G	G	G	G	C	C	G	G	T	T	C	C	T	T	T	T	C	C	G	G	A	A	G	G	G	G	G	G	C	C	A	A	T	T	G	G	C	C	G	G	A	A	C	C	G	G	G	G	T	T	A	A	G	G	T	T	C	C	A	A	T	T	A	A	T	T	C	C	A	A	A	A	A	A	G	G	T	T	T	T	T	T	G	G	A	A	C	C	G	G	A	A	C	C	T	T	C	C	G	G	G	G	T	T	C	C	C	C	C	C	C	C	G	G	C	C	G	G	G	G	A	A	A	A	G	G	G	G	C	C	T	T	C	C	A	A	G	G	A	A	T	T	C	C	G	G	A	A	G	G	G	G	G	G	A	A	G	G	A	A	T	T	T	T	C	C	A	A	C	C	C	C	A	A	G	G	T	T	G	G	G	G	A	A	C	C	A	A	G	G	A	A	G	G	T	T	G	G	C	C	G	G	C	C	G	G	C	C	G	G	A	A	C	C	A	A	G	G	T	T	C	C	G	G	G	G	G	G	A	A	A	A	C	C	C	C	G	G	G	G	G	G	T	T	C	C	A	A	A	A	A	A	A	A	C	C	G	G	T	T	T	T	C	C	C	C	NA	NA	C	C	T	T	C	C	A	A	G	G	G	G	G	G	C	C	C	C	G	G	A	A	C	C	T	T	G	G	T	T	G	G	G	G	A	A	C	C	G	G	C	C	T	T	C	C	A	A	G	G	T	T	G	G	A	A	G	G	C	C	G	G	T	T	A	A	T	T	A	A	C	C	G	G	C	C	C	C	C	C	T	T	C	C	T	T	A	A	A	A	T	T	G	G	A	A	G	G	T	T	G	G	A	A	C	C	A	A	G	G	A	A	T	T	C	C	G	G	C	C	C	C	C	C	A	A	C	C	A	A	C	C	C	C	G	G	T	T	G	G	G	G	G	G	G	G	G	G	T	T	C	C	G	G	C	C	C	C	T	T	G	G	G	G	A	A	C	C	G	G	T	T	G	G	G	G	C	C	C	C	G	G	T	T	A	A	G	G	T	T	T	T	C	C	T	T	C	C	T	T	T	T	T	T	G	G	A	A	A	A	G	G	C	C	A	A	T	T	G	G	T	T	T	T	T	T	A	A	G	G	A	A	A	A	G	G	C	C	C	C	T	T	C	C	T	T	G	G	A	A	C	C	A	A	G	G	C	C	G	G	NA	NA	C	C	T	T	A	A	T	T	T	T	G	G	A	A	G	G	T	T	G	G	T	T	T	T	G	G	C	C	T	T	C	C	C	C	A	A	A	A	A	A	T	T	G	G	T	T	A	A	G	G	T	G	A	A	T	T	T	T	A	A	T	T	A	A	T	T	G	G	C	C	A	A	A	A	A	A	G	G	G	G	T	T	T	T	T	T	A	A	A	A	A	A	T	T	C	C	C	C	G	G	T	T	G	G	C	C	T	T	T	T	A	A	G	G	T	T	T	T	G	G	T	T	G	G	A	A	G	G	C	C	G	G	A	A	G	G	G	G	C	C	G	G	T	T	T	T	C	C	C	C	T	T	T	T	G	G	C	C	A	A	T	T	C	C	T	T	T	T	A	A	C	C	T	T	T	T	T	T	T	T	G	G	A	A	T	T	G	G	G	G	G	G	C	C	A	G	C	C	T	T	G	G	G	G	C	C	A	A	T	T	C	C	T	T	C	C	T	T	C	C	G	G	C	C	G	G	G	G	A	A	A	A	C	C	C	C	A	A	A	A	G	G	C	C	G	G	C	C	C	C	C	C	A	A	C	C	C	C	C	C	NA	NA	G	G	T	T	T	T	T	T	C	C	A	A	A	A	A	A	T	T	T	T	C	C	G	G	A	A	A	A	A	A	A	A
CC	OR167f171	NA	NA	1	NA	C	C	A	A	C	C	A	A	G	G	C	C	C	C	G	G	C	C	C	C	A	A	A	A	A	A	G	G	A	A	T	T	C	C	C	C	G	G	T	T	T	T	A	A	G	G	T	T	A	A	G	G	G	G	C	C	G	G	G	G	G	G	A	A	C	C	C	C	C	C	G	G	A	A	C	C	G	G	C	C	A	A	C	C	T	T	C	C	A	A	C	C	G	G	C	C	C	C	C	C	C	C	G	G	T	T	T	T	T	T	T	T	A	A	A	A	C	C	G	G	T	T	A	A	T	T	C	C	C	C	G	G	G	G	G	G	T	T	G	G	T	T	G	G	G	G	A	A	G	G	T	T	C	C	G	G	T	T	G	G	A	A	T	T	G	G	C	C	C	C	C	C	T	T	G	G	C	C	T	T	G	G	C	C	A	A	A	A	G	G	C	C	T	T	G	G	G	G	A	A	G	G	G	G	C	C	T	T	G	G	G	G	G	G	A	A	A	A	G	G	T	T	C	C	A	A	G	G	T	T	T	T	C	C	T	T	A	A	C	C	G	G	G	G	T	T	T	T	G	G	T	T	G	G	C	C	C	C	C	C	T	T	A	A	C	C	G	G	A	A	C	C	A	A	T	T	C	C	G	G	T	T	C	C	A	A	A	A	G	G	T	T	T	T	C	C	C	C	T	T	C	C	T	T	G	G	G	G	C	C	T	T	C	C	T	T	C	C	A	A	A	A	T	T	G	G	A	A	A	A	G	G	C	C	C	C	A	A	C	C	A	A	C	C	G	G	G	G	A	A	T	T	T	T	T	T	T	T	G	G	A	A	G	G	G	G	G	G	G	G	A	A	G	G	C	C	G	G	A	A	G	G	T	T	A	A	A	A	T	T	A	A	T	T	T	T	C	C	T	T	C	C	C	C	A	A	T	T	T	T	T	T	G	G	C	C	C	C	T	T	A	A	C	C	G	G	A	A	G	G	C	C	A	A	T	T	C	C	A	A	T	T	A	A	G	G	C	C	G	G	G	G	A	A	T	T	C	C	C	C	T	T	T	T	C	C	G	G	A	A	C	C	G	G	C	C	G	G	C	C	C	C	G	G	A	A	A	A	A	A	C	C	C	C	A	A	A	A	G	G	C	C	T	T	C	C	T	T	C	C	G	G	T	T	C	C	A	A	A	A	T	T	C	C	C	C	G	G	A	A	T	T	C	C	A	A	T	T	G	G	A	A	C	C	G	G	T	T	A	A	G	G	G	G	A	A	C	C	C	C	G	G	C	C	G	G	A	A	T	T	G	G	G	G	T	T	T	T	G	G	G	G	G	G	A	A	T	T	G	G	A	A	C	C	G	G	C	C	C	C	T	T	A	A	A	A	G	G	A	A	T	T	C	C	A	A	C	C	G	G	T	T	G	G	C	C	C	C	A	A	C	C	A	A	G	G	A	A	A	A	G	G	G	G	G	G	A	A	T	T	T	T	G	G	C	C	C	C	G	G	C	C	T	T	T	T	C	C	C	C	C	C	C	C	C	C	C	C	T	T	A	A	C	C	T	T	G	G	C	C	A	A	G	G	G	G	T	T	C	C	G	G	T	T	T	T	A	A	C	C	A	A	C	C	G	G	C	C	C	C	C	C	G	G	G	G	G	G	A	A	T	T	C	C	C	C	A	A	C	C	C	C	C	C	A	A	T	T	C	C	A	A	G	G	T	T	C	C	G	G	G	G	C	C	G	G	A	A	A	A	G	G	C	C	G	G	C	C	C	C	G	G	A	A	A	A	T	T	C	C	T	T	C	C	G	G	C	C	C	C	G	G	T	T	T	T	C	C	G	G	G	G	T	T	C	C	A	A	T	T	A	A	G	G	C	C	T	T	T	T	G	G	A	A	G	G	T	T	T	T	C	C	G	G	C	C	T	T	C	C	T	T	T	T	T	T	C	C	G	G	T	T	C	C	G	G	T	T	G	G	T	T	T	T	G	G	T	T	A	A	T	T	T	T	A	A	C	C	T	T	G	G	T	T	A	A	T	T	G	G	T	T	G	G	A	A	T	T	C	C	G	G	G	G	C	C	T	T	C	C	T	T	G	G	A	A	C	C	A	A	C	C	G	G	A	A	C	C	T	T	C	C	G	G	A	A	G	G	T	T	T	T	A	A	T	T	C	C	T	T	T	T	T	T	T	T	T	T	A	A	T	T	T	T	T	T	A	A	A	A	G	G	C	C	C	C	G	G	C	C	A	A	G	G	A	A	A	A	T	T	G	G	T	T	C	C	A	A	C	C	T	T	A	A	C	C	A	A	G	G	C	C	T	T	G	G	A	A	G	G	C	C	T	T	A	A	G	G	T	T	A	A	C	C	A	A	C	C	G	G	G	G	A	A	A	A	T	T	A	A	G	G	T	T	A	A	T	T	G	G	A	A	C	C	G	G	G	G	C	C	A	A	C	C	C	C	T	T	C	C	G	G	A	A	T	T	G	G	T	T	G	G	T	T	A	A	C	C	T	T	C	C	T	T	T	T	C	C	T	T	A	A	A	A	T	T	C	C	C	C	A	A	A	A	A	A	A	A	C	C	A	A	C	C	A	A	T	T	G	G	G	G	G	G	C	C	T	T	G	G	T	T	A	A	C	C	G	G	C	C	A	A	G	G	A	A	A	A	T	T	G	G	G	G	G	G	T	T	A	A	T	T	A	A	T	T	T	T	T	T	T	T	C	C	C	C	G	G	A	A	A	A	A	A	G	G	G	G	C	C	T	T	C	C	G	G	G	G	T	T	T	T	G	G	A	A	T	T	T	T	T	T	A	A	C	C	G	G	A	A	G	G	C	C	T	T	A	A	C	C	C	C	T	T	G	G	G	G	C	C	G	G	T	T	T	T	T	T	A	A	G	G	A	A	T	T	T	T	G	G	T	T	T	T	A	A	A	A	C	C	G	G	C	C	A	A	G	G	G	G	T	T	C	C	T	T	T	T	A	A	A	A	A	A	G	G	T	T	T	T	T	T	G	G	A	A	C	C	A	A	C	C	A	A	A	A	C	C	T	T	G	G	T	T	G	G	G	G	C	C	T	T	A	A	C	C	T	T	A	A	G	G	G	G	G	G	C	C	T	T	T	T	T	T	C	C	A	A	G	G	A	A	A	A	T	T	G	G	T	T	C	C	C	C	G	G	G	G	C	C	G	G	T	T	G	G	C	C	C	C	T	T	C	C	G	G	G	G	G	G	G	G	G	G	C	C	G	G	A	A	A	A	A	A	A	A	T	T	C	C	C	C	G	G	A	A	C	C	G	G	T	T	G	G	C	C	G	G	G	G	A	A	T	T	T	T	G	G	G	G	G	G	G	G	G	G	A	A	T	T	T	T	G	G	A	A	G	G	C	C	G	G	G	G	G	G	C	C	C	C	A	A	G	G	A	A	G	G	T	T	C	C	G	G	C	C	T	T	G	G	C	C	G	G	G	G	T	T	G	G	A	A	T	T	A	A	G	G	T	T	C	C	C	C	G	G	A	A	G	G	G	G	T	T	A	A	T	T	G	G	A	A	T	T	T	T	A	A	G	G	A	A	A	A	T	T	T	T	G	G	C	C	G	G	T	T	A	A	A	A	A	A	T	T	T	T	A	A	A	A	C	C	G	G	T	T	C	C	C	C	T	T	T	T	A	A	C	C	C	C	G	G	T	T	T	T	G	G	C	C	C	C	T	T	T	T	C	C	C	C	A	A	A	A	C	C	C	C	C	C	G	G	A	A	G	G	T	T	C	C	G	G	A	A	A	A	G	G	T	T	C	C	T	T	T	T	C	C	C	C	T	T	C	C	C	C	T	T	G	G	C	C	G	G	G	G	A	A	A	A	A	A	T	T	A	A	C	C	G	G	T	T	C	C	G	G	T	T	T	T	A	A	G	G	C	C	G	G	G	G	T	T	C	C	G	G	G	G	C	C	C	C	A	A	C	C	A	A	C	C	A	A	G	G	G	G	T	T	T	T	T	T	C	C	C	C	G	G	C	C	G	G	A	A	T	T	C	C	T	T	T	T	G	G	G	G	C	C	A	A	G	G	C	C	G	G	C	C	T	T	C	C	G	G	A	A	G	G	G	G	C	C	T	T	G	G	G	G	C	C	T	T	G	G	C	C	G	G	G	G	G	G	G	G	T	T	G	G	C	C	G	G	T	T	C	C	T	T	T	T	T	T	T	T	C	C	G	G	G	G	T	T	A	A	A	A	C	C	T	T	C	C	A	A	T	T	C	C	C	C	T	T	T	T	A	A	T	T	C	C	T	T	T	T	C	C	T	T	G	G	A	A	G	G	T	T	T	T	C	C	G	G	A	A	G	G	G	G	T	T	A	A	C	C	G	G	C	C	C	C	A	A	T	T	T	T	T	T	T	T	A	A	C	C	T	T	G	G	C	C	T	T	C	C	A	A	G	G	G	G	C	C	NA	NA	G	G	A	A	T	T	A	A	G	G	C	C	C	C	G	G	T	T	G	G	C	C	G	G	G	G	A	A	A	A	G	G	T	T	C	C	C	C	G	G	T	T	G	G	C	C	C	C	C	C	A	A	C	C	T	T	C	C	G	G	A	A	C	C	G	G	G	G	T	T	A	A	G	G	C	C	G	G	T	T	G	G	T	T	G	G	T	T	C	C	G	G	G	G	T	T	G	G	A	A	T	T	G	G	T	T	G	G	A	A	C	C	C	C	T	T	T	T	T	T	C	C	T	T	T	T	A	A	G	G	T	T	T	T	C	C	T	T	A	A	C	C	C	C	A	A	G	G	G	G	A	A	T	T	G	G	C	C	A	A	A	A	T	T	A	A	C	C	C	C	C	C	T	T	G	G	A	A	C	C	A	A	T	T	G	G	A	A	G	G	A	A	C	C	C	C	A	A	A	A	T	T	A	A	T	T	G	G	C	C	T	T	A	A	G	G	G	G	T	T	G	G	G	G	T	T	A	A	G	G	T	T	A	A	C	C	T	T	G	G	C	C	G	G	T	T	C	C	G	G	T	T	G	G	A	A	A	A	A	A	A	A	T	T	T	T	T	T	T	T	A	A	T	T	C	C	C	C	A	A	C	C	C	C	G	G	C	C	G	G	A	A	T	T	C	C	T	T	A	A	C	C	C	C	A	A	C	C	A	A	G	G	G	G	G	G	A	A	A	A	C	C	C	C	T	T	G	G	A	A	T	T	A	A	C	C	C	C	G	G	A	A	T	T	T	T	A	A	G	G	T	T	T	T	A	A	A	A	T	T	G	G	C	C	G	G	G	G	G	G	C	C	G	G	T	T	A	A	T	T	G	G	T	T	C	C	G	G	A	A	T	T	T	T	C	C	C	C	A	A	A	A	T	T	T	T	A	A	G	G	T	T	G	G	C	C	G	G	T	T	T	T	A	A	G	G	A	A	A	A	A	A	A	A	C	C	G	G	A	A	G	G	T	T	C	C	G	G	C	C	T	T	G	G	G	G	C	C	G	G	G	G	C	C	T	T	A	A	C	C	T	T	G	G	C	C	G	G	C	C	C	C	C	C	T	T	C	C	G	G	C	C	A	A	A	A	C	C	C	C	A	A	A	A	G	G	C	C	A	A	A	A	G	G	C	C	G	G	T	T	G	G	A	A	C	C	G	G	C	C	G	G	G	G	C	C	T	T	T	T	G	G	A	A	A	A	A	A	G	G	G	G	C	C	A	A	C	C	T	T	C	C	C	C	G	G	A	A	C	C	A	A	G	G	C	C	C	C	G	G	C	C	A	A	A	A	G	G	A	A	G	G	C	C	A	A	A	A	T	T	C	C	C	C	T	T	T	T	C	C	A	A	A	A	T	T	C	C	T	T	G	G	G	G	G	G	C	C	C	C	G	G	C	C	T	T	C	C	G	G	A	A	A	A	T	T	A	A	C	C	A	A	A	A	G	G	C	C	G	G	A	A	C	C	G	G	G	G	C	C	A	A	C	C	T	T	C	C	T	T	A	A	T	T	T	T	C	C	T	T	A	A	C	C	C	C	T	T	A	A	G	G	T	T	G	G	A	A	G	G	G	G	T	T	C	C	A	A	A	A	G	G	T	T	A	A	A	A	C	C	T	T	T	T	T	T	A	A	A	A	C	C	T	T	G	G	G	G	C	C	A	A	C	C	T	T	T	T	A	A	C	C	T	T	T	T	T	T	G	G	T	T	C	C	T	T	T	T	T	T	C	C	A	A	G	G	T	T	C	C	T	T	T	T	C	C	A	A	G	G	G	G	C	C	C	C	A	A	G	G	G	G	C	C	G	G	T	T	G	G	G	G	C	C	C	C	C	C	T	T	G	G	A	A	T	T	T	T	C	C	A	A	G	G	C	C	A	A	C	C	A	A	C	C	A	A	A	A	C	C	C	C	C	C	T	T	G	G	G	G	G	G	C	C	G	G	A	A	G	G	G	G	G	G	C	C	T	T	C	C	A	A	A	A	A	A	A	A	T	T	T	T	T	T	T	T	A	A	G	G	G	G	C	C	T	T	C	C	G	G	A	A	A	A	T	T	C	C	C	C	T	T	G	G	T	T	A	A	C	C	A	A	G	G	A	A	G	G	C	C	C	C	A	A	G	G	T	T	C	C	G	G	G	G	A	A	G	G	G	G	A	A	G	G	A	A	A	A	C	C	C	C	C	C	C	C	C	C	G	G	C	C	A	A	A	A	T	T	T	T	A	A	C	C	G	G	A	A	T	T	C	C	C	C	A	A	C	C	G	G	A	A	G	G	G	G	C	C	A	A	C	C	G	G	A	A	A	A	A	A	G	G	C	C	A	A	A	A	C	C	G	G	G	G	C	C	T	T	G	G	C	C	T	T	C	C	C	C	T	T	G	G	T	T	A	A	T	T	C	C	G	G	T	T	G	G	C	C	G	G	C	C	A	A	C	C	C	C	C	C	A	A	C	C	G	G	C	C	C	C	A	A	G	G	G	G	A	A	T	T	C	C	G	G	T	T	C	C	G	G	G	G	A	A	G	G	G	G	G	G	G	G	A	A	G	G	A	A	A	A	G	G	C	C	A	A	A	A	T	T	C	C	C	C	C	C	A	A	T	T	T	T	T	T	A	A	C	C	G	G	A	A	C	C	T	T	C	C	T	T	C	C	G	G	G	G	A	A	A	A	C	C	G	G	C	C	G	G	C	C	T	T	T	T	T	T	T	T	G	G	C	C	C	C	C	C	G	G	T	T	A	A	G	G	G	G	G	G	A	A	C	C	T	T	C	C	G	G	C	C	C	C	T	T	G	G	G	G	G	G	A	A	A	A	C	C	G	G	G	G	T	T	T	T	G	G	T	T	G	G	T	T	C	C	C	C	C	C	A	A	T	T	C	C	C	C	G	G	C	C	C	C	C	C	C	C	T	T	T	T	T	T	G	G	A	A	C	C	A	A	A	A	T	T	C	C	C	C	A	A	G	G	T	T	T	T	G	G	G	G	T	T	T	T	C	C	T	T	A	A	T	T	A	A	G	G	A	A	G	G	G	G	C	C	G	G	T	T	C	C	T	T	G	G	A	A	C	C	T	T	G	G	C	C	A	A	G	G	G	G	G	G	C	C	T	T	A	A	T	T	C	C	G	G	A	A	G	G	G	G	G	G	C	C	G	G	A	A	A	A	C	C	G	G	T	T	G	G	T	T	T	T	T	T	A	A	A	A	C	C	T	T	A	A	A	A	C	C	A	A	G	G	T	T	T	T	G	G	A	A	T	T	T	T	T	T	C	C	G	G	C	C	T	T	C	C	T	T	T	T	C	C	T	T	G	G	A	A	G	G	A	A	C	C	C	C	C	C	T	T	A	A	G	G	C	C	T	T	G	G	C	C	T	T	A	A	A	A	T	T	A	A	C	C	G	G	G	G	T	T	A	A	C	C	G	G	G	G	C	C	G	G	G	G	A	A	C	C	T	T	A	A	C	C	T	T	C	C	T	T	C	C	C	C	G	G	C	C	C	C	G	G	G	G	T	T	C	C	T	T	G	G	C	C	T	T	A	A	T	T	A	A	T	T	A	A	T	T	G	G	C	C	A	A	A	A	C	C	A	A	C	C	T	T	C	C	T	T	G	G	G	G	C	C	T	T	T	T	A	A	G	G	C	C	C	C	A	A	A	A	A	A	A	A	G	G	A	A	G	G	G	G	C	C	G	G	G	G	T	T	C	C	A	A	A	A	A	A	C	C	T	T	A	A	G	G	T	T	A	A	C	C	C	C	T	T	A	A	A	A	C	C	A	A	A	A	A	A	C	C	G	G	T	T	A	A	A	A	C	C	G	G	C	C	T	T	C	C	G	G	C	C	C	C	G	G	G	G	C	C	C	C	G	G	G	G	C	C	G	G	A	A	G	G	T	T	C	C	C	C	G	G	T	T	G	G	T	T	A	A	T	T	A	A	A	A	T	T	T	T	C	C	T	T	G	G	T	T	A	A	A	A	C	C	C	C	G	G	C	C	T	T	C	C	C	C	T	T	A	A	G	G	C	C	A	A	C	C	C	C	G	G	A	A	G	G	C	C	T	T	A	A	C	C	C	C	T	T	T	T	A	A	C	C	C	C	G	G	A	A	C	C	A	A	C	C	G	G	G	G	T	T	A	A	C	C	T	T	A	A	T	T	G	G	G	G	A	A	A	A	C	C	A	A	C	C	G	G	C	C	G	G	C	C	G	G	G	G	G	G	T	T	C	C	A	A	C	C	A	A	T	T	T	T	G	G	T	T	A	A	A	A	A	A	C	C	T	T	A	A	T	T	C	C	T	T	C	C	T	T	C	C	C	C	C	C	T	T	T	T	T	T	T	T	T	T	T	T	C	C	G	G	C	C	T	T	G	G	T	T	T	T	G	G	C	C	C	C	C	C	T	T	A	A	C	C	A	A	A	A	T	T	G	G	G	G	T	T	G	G	T	T	G	G	T	T	A	A	A	A	T	T	C	C	T	T	T	T	T	T	A	A	A	A	A	A	G	G	C	C	T	T	T	T	A	A	T	T	G	G	A	A	G	G	C	C	T	T	C	C	G	G	A	A	C	C	C	C	G	G	C	C	G	G	G	G	A	A	G	G	A	A	T	T	T	T	A	A	G	G	A	A	T	T	T	T	T	T	C	C	A	A	C	C	C	C	C	C	T	T	G	G	C	C	G	G	A	A	T	T	T	T	A	A	C	C	G	G	A	A	C	C	G	G	C	C	G	G	G	G	A	A	T	T	T	T	A	A	T	T	A	A	C	C	T	T	A	A	T	T	T	T	A	A	C	C	T	T	G	G	C	C	T	T	C	C	C	C	A	A	G	G	A	A	A	A	C	C	A	A	G	G	A	A	C	C	C	C	G	G	G	G	A	A	C	C	G	G	G	G	C	C	T	T	G	G	G	G	A	A	G	G	G	G	T	T	A	A	T	T	G	G	G	G	C	C	A	A	C	C	G	G	G	G	G	G	G	G	A	A	A	A	G	G	G	G	A	A	C	C	A	A	G	G	T	T	A	A	G	G	C	C	G	G	T	T	A	A	A	A	T	T	T	T	T	T	C	C	A	A	T	T	T	T	C	C	G	G	C	C	G	G	C	C	G	G	G	G	G	G	G	G	A	A	G	G	A	A	G	G	G	G	G	G	G	G	T	T	T	T	G	G	T	T	A	A	G	G	A	A	C	C	C	C	G	G	C	C	G	G	G	G	C	C	G	G	T	T	A	A	C	C	C	C	C	C	T	T	G	G	G	G	G	G	T	T	A	A	C	C	T	T	A	A	A	A	G	G	C	C	G	G	G	G	T	T	C	C	A	A	C	C	C	C	C	C	G	G	T	T	C	C	T	T	G	G	T	T	G	G	T	T	T	T	G	G	G	G	G	G	C	C	G	G	C	C	G	G	C	C	G	G	C	C	G	G	G	G	C	C	C	C	C	C	G	G	G	G	T	T	C	C	C	C	A	A	G	G	C	C	G	G	G	G	G	G	T	T	T	T	T	T	T	T	C	C	T	T	T	T	G	G	G	G	C	C	G	G	T	T	G	G	C	C	C	C	T	T	C	C	T	T	C	C	G	G	C	C	G	G	G	G	G	G	C	C	G	G	C	C	T	T	T	T	G	G	A	A	C	C	A	A	C	C	G	G	C	C	G	G	A	A	A	A	A	A	C	C	G	G	G	G	A	A	C	C	G	G	C	C	C	C	A	A	G	G	C	C	A	A	T	T	C	C	C	C	G	G	C	C	T	T	T	T	C	C	C	C	C	C	T	T	T	T	A	A	T	T	C	C	T	T	G	G	T	T	G	G	G	G	A	A	T	T	G	G	A	A	A	A	G	G	C	C	T	T	G	G	G	G	G	G	A	A	C	C	A	A	G	G	G	G	T	T	C	C	C	C	T	T	C	C	A	A	G	G	C	C	T	T	T	T	C	C	T	T	T	T	G	G	A	A	T	T	T	T	A	A	A	A	G	G	A	A	G	G	A	A	T	T	A	A	T	T	A	A	G	G	G	G	C	C	A	A	G	G	A	A	C	C	A	A	G	G	C	C	A	A	A	A	C	C	A	A	C	C	C	C	G	G	G	G	G	G	G	G	T	T	A	A	C	C	G	G	A	A	C	C	C	C	A	A	T	T	A	A	T	T	A	A	C	C	A	A	A	A	C	C	A	A	G	G	A	A	G	G	T	T	G	G	A	A	T	T	G	G	A	A	G	G	A	A	A	A	A	A	A	A	T	T	C	C	G	G	A	A	G	G	C	C	C	C	T	T	C	C	T	T	C	C	C	C	G	G	C	C	C	C	A	A	T	T	G	G	C	C	G	G	G	G	T	T	A	A	C	C	A	A	G	G	T	T	A	A	A	A	A	A	T	T	T	T	G	G	G	G	G	G	G	G	G	G	T	T	A	A	C	C	T	T	T	T	A	A	C	C	C	C	T	T	T	T	C	C	A	A	G	G	C	C	A	A	G	G	C	C	C	C	C	C	T	T	G	G	A	A	G	G	G	G	G	G	C	C	G	G	A	A	G	G	T	T	C	C	A	A	T	T	T	T	A	A	T	T	T	T	C	C	A	A	C	C	G	G	C	C	G	G	C	C	T	T	G	G	C	C	A	A	T	T	A	A	T	T	C	C	G	G	T	T	A	A	C	C	A	A	G	G	T	T	T	T	G	G	G	G	A	A	C	C	A	A	T	T	G	G	C	C	G	G	A	A	G	G	T	T	A	A	G	G	T	T	G	G	C	C	T	T	T	T	A	A	G	G	T	T	C	C	C	C	G	G	A	A	A	A	C	C	T	T	T	T	A	A	T	T	G	G	T	T	A	A	G	G	C	C	A	A	C	C	T	T	C	C	C	C	G	G	G	G	C	C	T	T	A	A	A	A	G	G	A	A	G	G	C	C	G	G	C	C	C	C	C	C	A	A	G	G	G	G	A	A	C	C	G	G	T	T	A	A	G	G	G	G	G	G	T	T	A	A	C	C	C	C	A	A	G	G	C	C	A	A	C	C	G	G	A	A	C	C	A	A	A	A	G	G	T	T	G	G	C	C	A	A	A	A	T	T	A	A	A	A	T	T	G	G	T	T	A	A	G	G	T	T	A	A	T	T	C	C	A	A	A	A	A	A	A	A	C	C	G	G	C	C	C	C	A	A	C	C	A	A	G	G	T	T	C	C	C	C	C	C	G	G	A	A	C	C	A	A	A	A	T	T	A	A	T	T	G	G	C	C	A	A	A	A	G	G	A	A	T	T	A	A	C	C	A	A	A	A	T	T	A	A	G	G	G	G	G	G	A	A	A	A	G	G	T	T	C	C	G	G	G	G	T	T	C	C	C	C	T	T	T	T	G	G	T	T	G	G	C	C	G	G	A	A	A	A	G	G	G	G	C	C	C	C	A	A	C	C	G	G	G	G	C	C	A	A	G	G	G	G	T	T	T	T	G	G	G	G	C	C	C	C	G	G	A	A	C	C	G	G	C	C	C	C	C	C	T	T	T	T	A	A	C	C	T	T	A	A	G	G	C	C	T	T	G	G	C	C	A	A	T	T	T	T	A	A	G	G	T	T	C	C	A	A	A	A	G	G	G	G	G	G	C	C	G	G	G	G	T	T	T	T	A	A	C	C	T	T	A	A	T	T	C	C	G	G	T	T	T	T	T	T	T	T	G	G	G	G	G	G	C	C	C	C	A	A	G	G	C	C	C	C	C	C	C	C	G	G	T	T	A	A	T	T	A	A	A	A	A	A	A	A	A	A	T	T	C	C	A	A	A	A	T	T	G	G	T	T	T	T	A	A	C	C	G	G	A	A	A	A	C	C	A	A	T	T	G	G	A	A	A	A	A	A	T	T	G	G	C	C	A	A	G	G	T	T	C	C	T	T	T	T	C	C	T	T	T	T	A	A	T	T	A	A	A	A	C	C	C	C	T	T	T	T	C	C	T	T	G	G	A	A	T	T	T	T	C	C	T	T	C	C	A	A	G	G	G	G	C	C	T	T	G	G	C	C	A	A	G	G	A	A	T	T	C	C	T	T	T	T	A	A	T	T	G	G	A	A	A	A	G	G	A	A	C	C	G	G	T	T	C	C	C	C	T	T	G	G	T	T	G	G	G	G	C	C	A	A	A	A	C	C	C	C	G	G	T	T	A	A	G	G	C	C	A	A	T	T	C	C	C	C	C	C	C	C	G	G	C	C	G	G	A	A	T	T	G	G	T	T	G	G	G	G	C	C	T	T	G	G	T	T	G	G	G	G	A	A	C	C	C	C	T	T	C	C	A	A	A	A	C	C	A	A	C	C	A	A	C	C	C	C	G	G	C	C	G	G	G	G	T	T	T	T	A	A	T	T	C	C	A	A	G	G	T	T	G	G	T	T	A	A	G	G	C	C	A	A	G	G	A	A	G	G	C	C	T	T	A	A	C	C	T	T	A	A	G	G	G	G	T	T	T	T	T	T	T	T	T	T	C	C	C	C	C	C	T	T	A	A	G	G	A	A	T	T	C	C	G	G	A	A	G	G	C	C	A	A	T	T	G	G	G	G	A	A	G	G	A	A	G	G	T	T	A	A	G	G	T	T	A	A	G	G	G	G	A	A	C	C	A	A	A	A	A	A	C	C	T	T	G	G	C	C	T	T	A	A	C	C	C	C	T	T	T	T	A	A	G	G	G	G	C	C	G	G	C	C	C	C	C	C	C	C	A	A	A	A	G	G	T	T	T	T	C	C	G	G	C	C	C	C	T	T	T	T	C	C	A	A	A	A	A	A	C	C	G	G	G	G	G	G	A	A	T	T	C	C	G	G	A	A	G	G	T	T	A	A	T	T	A	A	A	A	A	A	A	A	A	A	C	C	G	G	A	A	T	T	C	C	A	A	C	C	T	T	A	A	T	T	C	C	A	A	A	A	A	A	T	T	A	A	T	T	C	C	C	C	T	T	T	T	C	C	T	T	C	C	A	A	C	C	T	T	T	T	C	C	A	A	T	T	A	A	A	A	T	T	C	C	G	G	T	T	A	A	C	C	C	C	C	C	T	T	C	C	C	C	T	T	C	C	G	G	G	G	T	T	T	T	A	A	G	G	A	A	C	C	G	G	C	C	T	T	T	T	A	A	G	G	T	T	A	A	G	G	G	G	C	C	C	C	C	C	A	A	G	G	A	A	T	T	G	G	A	A	C	C	G	G	G	G	A	A	A	A	A	A	G	G	G	G	T	T	C	C	C	C	T	T	C	C	G	G	C	C	T	T	T	T	C	C	C	C	G	G	A	A	G	G	C	C	C	C	C	C	C	C	G	G	A	A	T	T	C	C	C	C	T	T	A	A	G	G	C	C	A	A	A	A	T	T	C	C	C	C	C	C	A	A	A	A	A	A	C	C	C	C	C	C	T	T	C	C	G	G	A	A	G	G	G	G	T	T	A	A	T	T	A	A	C	C	A	A	T	T	T	T	G	G	A	A	A	A	A	A	C	C	A	A	A	A	G	G	T	T	A	A	A	A	C	C	G	G	A	A	G	G	T	T	G	G	T	T	C	C	C	C	C	C	T	T	T	T	A	A	G	G	T	T	T	T	T	T	C	C	T	T	A	A	T	T	G	G	G	G	C	C	A	A	G	G	C	C	C	C	C	C	T	T	C	C	A	A	T	T	G	G	C	C	A	A	T	T	A	A	G	G	A	A	C	C	T	T	G	G	T	T	T	T	T	T	T	T	G	G	T	T	A	A	C	C	A	A	G	G	G	G	A	A	C	C	A	A	T	T	C	C	A	A	C	C	C	C	C	C	G	G	C	C	G	G	T	T	T	T	C	C	T	T	G	G	C	C	C	C	T	T	C	C	G	G	C	C	C	C	T	T	T	T	G	G	T	T	G	G	T	T	C	C	A	A	C	C	T	T	C	C	G	G	T	T	G	G	C	C	G	G	C	C	T	T	A	A	C	C	C	C	C	C	T	T	A	A	G	G	A	A	C	C	C	C	T	T	C	C	T	T	C	C	T	T	G	G	C	C	T	T	C	C	A	A	G	G	C	C	A	A	T	T	G	G	C	C	A	A	G	G	A	A	G	G	G	G	T	T	C	C	G	G	T	T	C	C	A	A	G	G	T	T	C	C	G	G	T	T	T	T	G	G	G	G	G	G	A	A	G	G	T	T	C	C	C	C	G	G	G	G	C	C	T	T	C	C	G	G	T	T	C	C	C	C	C	C	C	C	T	T	A	A	A	A	C	C	A	A	G	G	G	G	C	C	C	C	A	A	A	A	G	G	A	A	A	A	G	G	A	A	C	C	G	G	A	A	G	G	T	T	G	G	G	G	T	T	T	T	A	A	G	G	T	T	G	G	T	T	G	G	G	G	G	G	C	C	T	T	C	C	T	T	A	A	C	C	A	A	C	C	C	C	G	G	T	T	A	A	A	A	A	A	T	T	C	C	A	A	C	C	C	C	G	G	G	G	C	C	C	C	G	G	T	T	A	A	G	G	G	G	C	C	G	G	C	C	T	T	C	C	C	C	C	C	A	A	G	G	A	A	C	C	A	A	A	A	A	A	G	G	T	T	C	C	C	C	G	G	G	G	A	A	C	C	G	G	A	A	G	G	C	C	A	A	A	A	G	G	A	A	T	T	G	G	C	C	A	A	T	T	T	T	A	A	A	A	C	C	T	T	C	C	C	C	A	A	A	A	A	A	T	T	G	G	T	T	A	A	A	A	T	T	C	C	C	C	G	G	T	T	A	A	A	A	A	A	T	T	A	A	G	G	T	T	G	G	G	G	G	G	T	T	G	G	G	G	G	G	C	C	T	T	T	T	C	C	G	G	C	C	A	A	G	G	C	C	A	A	G	G	C	C	C	C	A	A	C	C	G	G	C	C	T	T	C	C	T	T	A	A	T	T	A	A	C	C	G	G	G	G	T	T	T	T	A	A	T	T	T	T	C	C	C	C	C	C	A	A	C	C	A	A	G	G	G	G	G	G	C	C	G	G	G	G	G	G	G	G	T	T	G	G	C	C	G	G	C	C	G	G	T	T	T	T	T	T	G	G	A	A	A	A	T	T	G	G	T	T	T	T	T	T	G	G	T	T	A	A	G	G	C	C	C	C	A	A	C	C	A	A	A	A	G	G	A	A	T	T	G	G	C	C	T	T	G	G	A	A	C	C	G	G	T	T	A	A	G	G	G	G	G	G	A	A	G	G	T	T	A	A	A	A	T	T	C	C	C	C	T	T	A	A	C	C	G	G	G	G	C	C	C	C	A	A	T	T	A	A	A	A	A	A	T	T	A	A	A	A	G	G	T	T	T	T	C	C	G	G	T	T	G	G	C	C	A	A	T	T	C	C	G	G	G	G	T	T	T	T	A	A	A	A	C	C	C	C	C	C	C	C	G	G	C	C	A	A	T	T	C	C	C	C	G	G	C	C	A	A	A	A	T	T	G	G	T	T	A	A	A	A	T	T	G	G	C	C	T	T	T	T	G	G	A	A	G	G	A	A	G	G	C	C	T	T	T	T	A	A	G	G	G	G	G	G	T	T	T	T	G	G	A	A	A	A	A	A	G	G	A	A	T	T	T	T	A	A	G	G	A	A	C	C	C	C	C	C	A	A	A	A	T	T	T	T	G	G	T	T	T	T	A	A	C	C	T	T	C	C	T	T	G	G	G	G	G	G	C	C	T	T	C	C	C	C	T	T	C	C	C	C	C	C	A	A	A	A	A	A	T	T	A	A	A	A	C	C	G	G	G	G	T	T	T	T	A	A	C	C	T	T	A	A	C	C	G	G	G	G	C	C	A	A	C	C	A	A	A	A	T	T	A	A	G	G	T	T	G	G	A	A	G	G	T	T	C	C	A	A	C	C	G	G	A	A	T	T	G	G	T	T	G	G	A	A	G	G	T	T	T	T	A	A	T	T	T	T	T	T	T	T	T	T	C	C	G	G	C	C	T	T	G	G	A	A	T	T	A	A	A	A	C	C	C	C	T	T	G	G	C	C	T	T	G	G	C	C	A	A	T	T	A	A	A	A	C	C	T	T	A	A	T	T	A	A	T	T	C	C	A	A	A	A	C	C	C	C	G	G	C	C	C	C	A	A	T	T	T	T	T	T	C	C	C	C	G	G	C	C	T	T	C	C	G	G	A	A	C	C	C	C	A	A	G	G	C	C	C	C	T	T	G	G	T	T	C	C	G	G	G	G	G	G	T	T	G	G	G	G	A	A	T	T	T	T	A	A	T	T	G	G	T	T	C	C	G	G	C	C	A	A	A	A	G	G	T	T	T	T	A	A	T	T	C	C	A	A	T	T	G	G	T	T	A	A	C	C	G	G	T	T	G	G	C	C	C	C	C	C	C	C	T	T	T	T	C	C	G	G	A	A	C	C	A	A	G	G	A	A	C	C	C	C	T	T	T	T	G	G	G	G	A	A	T	T	G	G	G	G	A	A	A	A	C	C	T	T	G	G	A	A	G	G	G	G	G	G	A	A	T	T	G	G	A	A	C	C	T	T	A	A	T	T	T	T	A	A	A	A	C	C	C	C	A	A	A	A	A	A	C	C	G	G	T	T	C	C	A	A	A	A	C	C	T	T	A	A	C	C	C	C	A	A	A	A	T	T	T	T	A	A	C	C	C	C	C	C	C	C	G	G	G	G	A	A	T	T	G	G	T	T	A	A	C	C	G	G	T	T	G	G	T	T	G	G	A	A	A	A	C	C	C	C	T	T	T	T	G	G	T	T	C	C	C	C	G	G	G	G	C	C	G	G	A	A	C	C	G	G	C	C	G	G	C	C	A	A	C	C	G	G	G	G	G	G	A	A	G	G	C	C	T	T	A	A	C	C	T	T	C	C	G	G	G	G	T	T	T	T	C	C	T	T	G	G	A	A	C	C	C	C	G	G	A	A	A	A	T	T	C	C	T	T	G	G	T	T	A	A	C	C	C	C	C	C	A	A	C	C	G	G	G	G	T	T	C	C	G	G	G	G	A	A	T	T	G	G	A	A	G	G	G	G	A	A	T	T	C	C	T	T	T	T	G	G	G	G	C	C	T	T	C	C	A	A	T	T	T	T	C	C	C	C	C	C	G	G	T	T	T	T	C	C	C	C	C	C	A	A	C	C	G	G	C	C	A	A	A	A	G	G	C	C	C	C	C	C	G	G	T	T	G	G	A	A	G	G	A	A	C	C	G	G	T	T	C	C	G	G	A	A	G	G	C	C	A	A	C	C	T	T	G	G	C	C	A	A	A	A	T	T	T	T	G	G	C	C	C	C	G	G	T	T	G	G	C	C	C	C	A	A	T	T	G	G	G	G	A	A	A	A	G	G	G	G	A	A	G	G	G	G	G	G	T	T	C	C	C	C	T	T	A	A	T	T	G	G	A	A	A	A	C	C	C	C	A	A	A	A	A	A	C	C	C	C	A	A	A	A	G	G	C	C	C	C	G	G	A	A	T	T	C	C	G	G	C	C	A	A	T	T	T	T	C	C	C	C	C	C	A	A	G	G	G	G	G	G	C	C	T	T	T	T	T	T	T	T	C	C	A	A	T	T	T	T	T	T	G	G	T	T	C	C	C	C	C	C	T	T	G	G	A	A	T	T	A	A	C	C	G	G	G	G	G	G	G	G	A	A	T	T	A	A	G	G	C	C	T	T	G	G	G	G	A	A	C	C	A	A	G	G	T	T	C	C	A	A	G	G	G	G	C	C	T	T	A	A	G	G	G	G	C	C	C	C	C	C	C	C	G	G	T	T	T	T	C	C	A	A	T	T	T	T	G	G	T	T	C	C	A	A	T	T	G	G	C	C	A	A	T	T	T	T	T	T	T	T	T	T	C	C	C	C	C	C	C	C	G	G	T	T	T	T	T	T	C	C	C	C	A	A	T	T	G	G	C	C	G	G	G	G	A	A	A	A	T	T	G	G	T	T	T	T	G	G	T	T	A	A	G	G	C	C	C	C	T	T	A	A	G	G	G	G	G	G	A	A	C	C	A	A	G	G	T	T	G	G	G	G	G	G	T	T	G	G	A	A	G	G	A	A	C	C	A	A	C	C	T	T	G	G	C	C	C	C	G	G	C	C	A	A	C	C	T	T	T	T	T	T	G	G	C	C	A	A	G	G	G	G	G	G	T	T	C	C	C	C	C	C	C	C	T	T	A	A	C	C	T	T	T	T	G	G	A	A	G	G	T	T	T	T	G	G	T	T	C	C	T	T	G	G	A	A	C	C	T	T	G	G	G	G	G	G	A	A	G	G	A	A	C	C	G	G	T	T	T	T	A	A	G	G	C	C	G	G	C	C	T	T	A	A	G	G	T	T	A	A	G	G	T	T	T	T	G	G	T	T	C	C	C	C	C	C	T	T	G	G	A	A	A	A	A	A	A	A	T	T	C	C	G	G	T	T	T	T	T	T	C	C	G	G	C	C	A	A	T	T	C	C	A	A	C	C	T	T	C	C	C	C	T	T	A	A	G	G	A	A	T	T	T	T	T	T	T	T	G	G	A	A	T	T	A	A	C	C	A	A	C	C	G	G	A	A	A	A	A	A	C	C	A	A	G	G	C	C	T	T	A	A	T	T	T	T	T	T	A	A	A	A	C	C	C	C	T	T	C	C	A	A	A	A	G	G	G	G	T	T	A	A	G	G	C	C	C	C	C	C	G	G	T	T	T	T	A	A	A	A	A	A	C	C	A	A	C	C	A	A	G	G	C	C	C	C	A	A	T	T	T	T	C	C	G	G	C	C	G	G	A	A	C	C	G	G	G	G	G	G	G	G	G	G	T	T	A	A	C	C	G	G	T	T	G	G	A	A	G	G	C	C	G	G	A	A	C	C	C	C	T	T	A	A	T	T	T	T	C	C	T	T	T	T	G	G	A	A	C	C	A	A	A	A	G	G	A	A	A	A	C	C	C	C	C	C	A	A	A	A	C	C	C	C	C	C	T	T	A	A	G	G	A	A	G	G	A	A	C	C	T	T	C	C	G	G	A	A	T	T	C	C	T	T	C	C	G	G	A	A	T	T	A	A	A	A	T	T	G	G	G	G	T	T	A	A	C	C	T	T	T	T	A	A	G	G	A	A	C	C	T	T	T	T	A	A	T	T	A	A	T	T	G	G	G	G	C	C	T	T	G	G	C	C	T	T	A	A	C	C	G	G	A	A	G	G	A	A	C	C	A	A	A	A	A	A	T	T	T	T	A	A	A	A	T	T	A	A	C	C	G	G	G	G	C	C	T	T	A	A	A	A	T	T	G	G	G	G	T	T	A	A	A	A	A	A	T	T	T	T	C	C	G	G	C	C	T	T	G	G	G	G	G	G	C	C	C	C	C	C	G	G	G	G	G	G	A	A	T	T	T	T	T	T	C	C	T	T	T	T	G	G	A	A	C	C	G	G	A	A	A	A	C	C	A	A	A	A	C	C	G	G	T	T	C	C	A	A	T	T	G	G	A	A	G	G	A	A	T	T	A	A	G	G	C	C	A	A	A	A	G	G	A	A	C	C	C	C	C	C	C	C	A	A	C	C	G	G	G	G	C	C	C	C	C	C	C	C	A	A	A	A	A	A	G	G	G	G	C	C	A	A	C	C	G	G	G	G	A	A	G	G	G	G	A	A	T	T	A	A	T	T	G	G	C	C	T	T	C	C	C	C	T	T	T	T	T	T	A	A	G	G	T	T	T	T	A	A	A	A	G	G	T	T	T	T	A	A	C	C	T	T	C	C	A	A	A	A	T	T	C	C	G	G	T	T	T	T	A	A	G	G	G	G	C	C	G	G	T	T	A	A	C	C	C	C	A	A	T	T	C	C	G	G	A	A	A	A	T	T	G	G	G	G	C	C	G	G	G	G	A	A	G	G	T	T	G	G	A	A	T	T	G	G	A	A	T	T	T	T	T	T	C	C	A	A	T	T	A	A	A	A	T	T	T	T	G	G	A	A	G	G	T	T	G	G	A	A	T	T	G	G	G	G	T	T	G	G	T	T	G	G	C	C	C	C	G	G	T	T	A	A	G	G	G	G	C	C	A	A	T	T	T	T	C	C	C	C	C	C	T	T	A	A	G	G	A	A	A	A	G	G	A	A	C	C	T	T	A	A	T	T	C	C	A	A	A	A	A	A	A	A	T	T	G	G	A	A	A	A	T	T	A	A	A	A	A	A	T	T	C	C	G	G	G	G	C	C	A	A	A	A	C	C	C	C	G	G	T	T	G	G	A	A	G	G	C	C	G	G	A	A	C	C	G	G	C	C	T	T	A	A	G	G	C	C	T	T	A	A	G	G	T	T	A	A	T	T	G	G	T	T	G	G	C	C	A	A	A	A	T	T	A	A	G	G	G	G	A	A	G	G	T	T	A	A	G	G	G	G	G	G	C	C	G	G	G	G	A	A	A	A	A	A	G	G	T	T	T	T	A	A	C	C	C	C	C	C	T	T	C	C	A	A	A	A	T	T	G	G	T	T	A	A	T	T	A	A	A	A	C	C	C	C	T	T	A	A	A	A	G	G	T	T	C	C	C	C	T	T	T	T	C	C	T	T	G	G	G	G	G	G	T	T	C	C	T	T	C	C	T	T	G	G	A	A	G	G	C	C	C	C	A	A	G	G	A	A	G	G	C	C	C	C	G	G	C	C	A	A	C	C	T	T	A	A	T	T	A	A	C	C	G	G	C	C	T	T	G	G	G	G	G	G	G	G	G	G	C	C	A	A	G	G	C	C	C	C	C	C	T	T	G	G	A	A	T	T	G	G	A	A	T	T	A	A	G	G	C	C	NA	NA	T	T	G	G	T	T	T	T	T	T	C	C	C	C	C	C	G	G	A	A	T	T	G	G	A	A	A	A	G	G	G	G	G	G	T	T	A	A	C	C	A	A	T	T	A	A	C	C	G	G	C	C	T	T	T	T	C	C	A	A	G	G	G	G	G	G	G	G	A	A	T	T	G	G	G	G	A	A	T	T	A	A	A	A	C	C	T	T	G	G	C	C	G	G	T	T	G	G	C	C	C	C	C	C	C	C	G	G	C	C	A	A	T	T	C	C	G	G	T	T	C	C	G	G	G	G	T	T	G	G	G	G	G	G	G	G	C	C	C	C	A	A	A	A	G	G	C	C	C	C	T	T	A	A	A	A	C	C	G	G	C	C	C	C	T	T	G	G	G	G	G	G	T	T	G	G	A	A	G	G	A	A	G	G	C	C	G	G	A	A	C	C	C	C	A	A	T	T	C	C	T	T	G	G	A	A	G	G	C	C	T	T	C	C	A	A	A	A	G	G	T	T	A	A	C	C	A	A	T	T	A	A	C	C	C	C	T	T	A	A	G	G	G	G	C	C	A	A	A	A	C	C	T	T	G	G	C	C	G	G	C	C	G	G	A	A	T	T	G	G	G	G	C	C	G	G	A	A	A	A	A	A	G	G	G	G	C	C	T	T	T	T	G	G	C	C	T	T	C	C	T	T	C	C	T	T	A	A	C	C	T	T	T	T	A	A	C	C	T	T	T	T	C	C	G	G	A	A	C	C	A	A	C	C	G	G	T	T	C	C	C	C	C	C	C	C	G	G	T	T	C	C	A	A	T	T	A	A	C	C	T	T	NA	NA	A	A	A	A	A	A	A	A	A	A	G	G	A	A	T	T	A	A	C	C	G	G	A	A	G	G	G	G	T	T	C	C	G	G	A	A	G	G	C	C	A	A	C	C	G	G	C	C	A	A	C	C	T	T	G	G	A	A	T	T	T	T	G	G	C	C	A	A	T	T	G	G	T	T	C	C	C	C	G	G	G	G	G	G	G	G	T	T	G	G	C	C	G	G	C	C	C	C	C	C	G	G	A	A	A	A	T	T	A	A	A	A	T	T	C	C	A	A	C	C	A	A	G	G	C	C	T	T	G	G	T	T	G	G	G	G	G	G	G	G	G	G	T	T	A	A	C	C	A	A	C	C	C	C	G	G	A	A	G	G	C	C	C	C	G	G	A	A	A	A	C	C	T	T	A	A	A	A	A	A	A	A	A	A	A	A	C	C	T	T	C	C	A	A	A	A	G	G	C	C	C	C	C	C	T	T	G	G	A	A	C	C	T	T	T	T	C	C	G	G	C	C	C	T	C	C	G	G	C	C	A	A	C	C	T	T	T	T	C	C	C	C	G	G	C	C	G	G	G	G	C	C	T	T	G	G	A	A	T	T	T	T	A	A	T	T	T	T	T	T	G	G	G	G	G	G	G	G	T	T	C	C	C	C	A	A	T	T	C	C	A	A	T	T	C	C	A	A	G	G	A	A	C	C	A	A	C	C	T	T	A	A	C	C	C	C	A	A	C	C	A	A	G	G	C	C	T	T	G	G	G	G	C	C	C	C	T	T	A	A	C	C	C	C	C	C	T	T	A	A	A	A	C	C	C	C	T	T	C	C	C	C	A	A	T	T	T	T	C	C	A	A	T	T	A	A	A	A	C	C	T	T	C	C	C	C	G	G	T	T	G	G	C	C	C	C	A	A	A	A	T	T	T	T	G	G	A	A	A	A	C	C	A	A	G	G	T	T	A	A	A	A	A	A	T	T	G	G	T	T	A	A	A	A	G	G	C	C	G	G	C	C	C	C	C	C	A	A	T	T	C	C	G	G	T	T	T	T	G	G	T	T	A	A	C	C	C	C	G	G	A	A	T	T	A	A	T	T	C	C	G	G	C	C	C	C	C	C	T	T	T	T	T	T	C	C	G	G	C	C	A	A	C	C	G	G	T	T	C	C	C	C	A	A	G	G	G	A	T	T	C	C	G	G	C	C	G	G	C	C	T	T	C	C	G	G	A	A	C	C	G	G	G	G	C	C	C	C	A	A	G	G	A	A	A	A	C	C	T	T	G	G	A	A	A	A	C	C	T	T	T	T	A	A	A	A	A	A	G	G	C	C	C	C	C	C	A	A	G	G	G	G	G	G	T	T	A	A	G	G	G	G	G	G	G	G	A	A	A	A	T	T	A	A	G	G	A	A	A	A	C	C	A	A	G	G	T	T	T	T	A	A	G	G	T	T	A	A	C	C	G	G	A	A	G	G	T	T	A	A	G	G	C	C	C	C	A	A	C	C	C	C	T	T	G	G	C	C	C	C	A	A	G	G	A	A	A	A	G	G	G	G	T	T	G	G	G	G	G	G	C	C	A	A	A	A	A	A	T	T	A	A	T	T	G	G	C	C	G	G	G	G	T	T	C	C	C	C	G	G	A	A	A	A	A	A	A	A	T	T	A	A	T	T	G	G	A	A	T	T	T	T	C	C	T	T	T	T	A	A	A	A	T	T	T	T	A	A	C	C	T	T	A	A	T	T	G	G	A	A	T	T	T	T	A	A	A	A	G	G	T	T	C	C	T	T	G	G	T	T	C	C	T	T	T	T	G	G	T	T	G	G	C	C	C	C	G	G	C	C	C	C	G	G	T	T	T	T	T	T	C	C	C	C	A	A	G	G	C	C	G	G	T	T	G	G	A	A	A	A	C	C	C	C	T	T	C	C	T	T	A	A	A	A	A	A	C	C	G	G	A	A	G	G	G	G	A	A	A	A	A	A	G	G	G	G	T	T	C	C	A	A	G	G	A	A	G	G	A	A	A	A	A	A	G	G	G	G	G	G	G	G	G	G	G	G	A	A	A	A	G	G	T	T	T	T	C	C	C	C	C	C	T	T	C	C	G	G	A	A	A	A	T	T	A	A	A	A	G	G	T	T	G	G	A	A	A	A	C	C	C	C	T	T	G	G	T	T	C	C	G	G	G	G	A	A	T	T	T	T	G	G	A	A	G	G	T	T	T	T	C	C	G	G	C	C	G	G	G	G	C	C	A	A	C	C	C	C	A	A	A	A	A	A	A	A	A	A	T	T	C	C	A	A	A	A	A	A	G	G	G	G	G	G	G	G	G	G	C	C	G	G	T	T	A	A	G	G	A	A	G	G	A	A	C	C	G	G	T	T	T	T	C	C	A	A	T	T	C	C	C	C	A	A	T	T	T	T	A	A	G	G	G	G	C	C	T	T	G	G	A	A	A	A	C	C	C	C	G	G	G	G	A	A	G	G	A	A	C	C	T	T	A	A	T	T	G	G	T	T	C	C	C	C	C	C	C	C	C	C	T	T	C	C	C	C	G	G	T	T	G	G	T	T	G	G	T	T	C	C	T	T	A	A	G	G	G	G	C	C	T	T	A	A	G	G	G	G	G	G	A	A	T	T	G	G	T	T	T	T	C	C	A	A	A	A	G	G	C	C	C	C	A	A	T	T	C	C	T	T	T	T	G	G	C	C	C	C	A	A	C	C	T	T	G	G	T	T	C	C	A	A	A	A	C	C	T	T	T	T	G	G	G	G	T	T	C	C	A	A	T	T	C	C	A	A	G	G	C	C	G	G	G	G	T	T	T	T	A	A	T	T	A	A	G	G	A	A	A	A	T	T	A	A	A	A	C	C	A	A	T	T	A	A	T	T	G	G	C	C	A	A	T	T	A	A	C	C	T	T	G	G	A	A	C	C	T	T	C	C	T	T	G	G	G	G	C	C	C	C	G	G	C	C	C	C	C	C	G	G	A	A	G	G	T	T	T	T	A	A	C	C	T	T	A	A	A	A	C	C	A	A	T	T	T	T	G	G	A	A	T	T	C	C	T	T	G	G	T	T	C	C	C	C	G	G	T	T	A	A	T	T	T	T	T	T	A	A	T	T	C	C	G	G	G	G	G	G	G	G	C	C	G	G	T	T	G	G	G	G	G	G	G	G	T	T	C	C	T	T	C	C	G	G	C	C	A	A	A	A	A	A	C	C	C	C	G	G	C	C	A	A	G	G	C	C	G	G	T	T	G	G	T	T	A	A	G	G	A	A	C	C	T	T	G	G	C	C	C	C	C	C	A	A	A	A	C	C	A	A	A	A	C	C	A	A	T	T	G	G	A	A	C	C	C	C	G	G	C	C	T	T	G	G	G	G	T	T	T	T	C	C	G	G	G	G	T	T	C	C	C	C	A	A	C	C	C	C	C	C	T	T	A	A	G	G	C	C	T	T	G	G	G	G	A	A	T	T	A	A	G	G	C	C	G	G	T	T	C	C	G	G	T	T	C	C	G	G	C	C	T	T	G	G	C	C	T	T	G	G	G	G	T	T	C	C	G	G	C	C	G	G	G	G	T	T	G	G	A	A	C	C	G	G	G	G	G	G	A	A	C	C	C	C	G	G	G	G	T	T	C	C	G	G	A	A	G	G	T	T	G	G	T	T	G	G	G	G	A	A	G	G	G	G	C	C	A	A	C	C	A	A	T	T	A	A	G	G	C	C	C	C	G	G	G	G	A	A	G	G	C	C	C	C	G	G	G	G	A	A	G	G	G	G	T	T	C	C	C	C	C	C	T	T	G	G	G	G	C	C	T	T	T	T	T	T	T	T	T	T	C	C	C	C	A	A	C	C	C	C	C	C	T	T	C	C	C	C	C	C	C	C	C	C	G	G	T	T	T	T	G	G	G	G	T	T	A	A	C	C	C	C	C	C	G	G	G	G	T	T	T	T	T	T	G	G	A	A	A	A	C	C	G	G	T	T	A	A	G	G	C	C	C	C	T	T	G	G	T	T	C	C	G	G	G	G	A	A	T	T	G	G	A	A	A	A	T	T	C	C	G	G	T	T	A	A	C	C	C	C	G	G	C	C	T	T	A	A	T	T	G	G	G	G	C	C	C	C	G	G	T	T	G	G	T	T	A	A	A	A	A	A	C	C	C	C	C	C	T	T	C	C	C	C	C	C	A	A	C	C	G	G	NA	NA	A	A	G	G	T	T	C	C	C	C	T	T	T	T	T	T	T	T	A	A	C	C	T	T	A	A	G	G	T	T	C	C	T	T	C	C	T	T	A	A	C	C	T	T	A	A	G	G	A	A	G	G	C	C	G	G	C	C	A	A	C	C	G	G	G	G	T	T	C	C	C	C	G	G	G	G	C	C	A	A	A	A	C	C	C	C	C	C	G	G	A	A	T	T	C	C	C	C	A	A	G	G	A	A	T	T	T	T	G	G	A	A	T	T	G	G	C	C	A	A	T	T	G	G	G	G	A	A	C	C	A	A	T	T	C	C	C	C	C	C	G	G	A	A	T	T	G	G	C	C	T	T	T	T	C	C	G	G	T	T	C	C	A	A	G	G	C	C	T	T	C	C	C	C	G	G	C	C	T	T	T	T	A	A	G	G	T	T	A	A	C	C	G	G	A	A	C	C	G	G	C	C	C	C	T	T	T	T	A	A	A	A	G	G	G	G	G	G	A	A	G	G	G	G	A	A	C	C	C	C	T	T	C	C	G	G	G	G	A	A	G	G	G	G	C	C	G	G	A	A	C	C	G	G	A	A	C	C	G	G	C	C	G	G	C	C	C	C	C	C	G	G	A	A	C	C	C	C	G	G	A	A	G	G	A	A	A	A	T	T	C	C	C	C	C	C	A	A	C	C	C	C	T	T	A	A	C	C	G	G	G	G	T	T	T	T	C	C	G	G	G	G	A	A	T	T	A	A	T	T	C	C	G	G	C	C	C	C	C	C	T	T	C	C	G	G	T	T	C	C	A	A	G	G	C	C	A	A	G	G	C	C	A	A	C	C	G	G	T	T	T	T	C	C	G	G	C	C	C	C	G	G	T	T	G	G	C	C	A	A	A	A	G	G	A	A	C	C	C	C	G	G	C	C	C	C	G	G	G	G	C	C	G	G	C	C	G	G	A	A	T	T	A	A	T	T	G	G	A	A	C	C	A	A	A	A	C	C	T	T	T	T	C	C	A	A	A	A	T	T	T	T	C	C	A	A	C	C	C	C	A	A	A	A	A	A	T	T	A	A	G	G	C	C	C	C	A	A	T	T	G	G	A	A	C	C	T	T	T	T	T	T	G	G	G	G	C	C	G	G	A	A	T	T	G	G	T	T	C	C	G	G	T	T	C	C	A	A	C	C	C	C	T	T	A	A	T	T	G	G	A	A	G	G	G	G	G	G	G	G	G	G	C	C	A	A	G	G	T	T	G	G	G	G	G	G	G	G	G	G	C	C	A	A	G	G	A	A	A	A	C	C	G	G	C	C	T	T	A	A	G	G	T	T	C	C	A	A	T	T	T	T	G	G	C	C	T	T	G	G	A	A	A	A	T	T	A	A	C	C	C	C	T	T	G	G	G	G	G	G	G	G	T	T	G	G	G	G	A	A	A	A	G	G	T	T	T	T	A	A	C	C	G	G	A	A	A	A	G	G	G	G	T	T	G	G	A	A	A	A	G	G	A	A	T	T	G	G	T	T	G	G	G	G	T	T	T	T	A	A	A	A	T	T	C	C	G	G	C	C	G	G	G	G	C	C	A	A	G	G	C	C	A	A	T	T	A	A	C	C	A	A	C	C	G	G	C	C	G	G	G	G	C	C	T	T	T	T	G	G	C	C	A	A	C	C	G	G	G	G	T	T	T	T	G	G	A	A	C	C	C	C	A	A	C	C	C	C	G	G	G	G	G	G	A	A	G	G	A	A	C	C	C	C	A	A	G	G	G	G	T	T	C	C	G	G	T	T	G	G	G	G	G	G	T	T	G	G	G	G	G	G	A	A	C	C	C	C	C	C	C	C	T	T	C	C	G	G	G	G	A	A	G	G	A	A	C	C	C	C	A	A	A	A	G	G	C	C	G	G	T	T	C	C	C	C	T	T	T	T	C	C	C	C	C	C	C	C	G	G	G	G	G	G	G	G	A	A	G	G	C	C	G	G	T	T	C	C	C	C	G	G	T	T	T	T	T	T	C	C	A	A	C	C	G	G	T	T	G	G	T	T	C	C	G	G	T	T	T	T	G	G	G	G	G	G	T	T	G	G	T	T	T	T	T	T	C	C	A	A	C	C	C	C	G	G	C	C	A	A	T	T	C	C	T	T	C	C	G	G	G	G	T	T	C	C	G	G	C	C	T	T	C	C	C	C	T	T	A	A	C	C	G	G	G	G	C	C	C	C	C	C	C	C	G	G	A	A	A	A	G	G	A	A	A	A	T	T	T	T	G	G	G	G	T	T	C	C	A	A	T	T	G	G	T	T	A	A	T	T	C	C	G	G	G	G	G	G	C	C	T	T	G	G	T	T	C	C	T	T	C	C	T	T	A	A	G	G	T	T	G	G	G	G	T	T	A	A	G	G	A	A	C	C	G	G	A	A	G	G	C	C	A	A	C	C	A	A	G	G	A	A	T	T	T	T	C	C	T	T	G	G	C	C	G	G	G	G	C	C	C	C	T	T	T	T	G	G	G	G	G	G	G	G	C	C	A	A	C	C	G	G	C	C	T	T	C	C	G	G	G	G	A	A	G	G	G	G	C	C	A	A	G	G	C	C	A	A	C	C	A	A	G	G	G	G	A	A	G	G	A	A	A	A	C	C	A	A	C	C	G	G	C	C	A	A	A	A	T	T	C	C	C	C	A	A	A	A	C	C	G	G	G	G	C	C	G	G	G	G	T	T	C	C	G	G	C	C	G	G	T	T	G	G	C	C	C	C	A	A	C	C	T	T	C	C	A	A	C	C	A	A	T	T	A	A	C	C	C	C	A	A	A	A	C	C	T	T	C	C	C	C	G	G	A	A	A	A	C	C	T	T	A	A	A	A	A	A	T	T	T	T	G	G	A	A	G	G	T	T	T	T	C	C	A	A	C	C	G	G	T	T	G	G	G	G	G	G	C	C	C	C	G	G	A	A	T	T	G	G	G	G	C	C	G	G	C	C	C	C	T	T	C	C	C	C	C	C	C	C	C	C	G	G	G	G	A	A	T	T	A	A	A	A	T	T	C	C	G	G	A	A	C	C	T	T	A	A	T	T	C	C	A	A	A	A	C	C	T	T	A	A	A	A	T	T	C	C	G	G	A	A	T	T	A	A	T	T	C	C	G	G	T	T	C	C	T	T	C	C	A	A	G	G	C	C	C	C	T	T	A	A	T	T	T	T	T	T	G	G	A	A	C	C	T	T	C	C	C	C	G	G	A	A	G	G	T	T	C	C	C	C	C	C	T	T	A	A	G	G	T	T	A	A	T	T	G	G	T	T	A	A	C	C	A	A	C	C	A	A	G	G	C	C	C	C	C	C	C	C	T	T	T	T	G	G	G	G	G	G	A	A	G	G	C	C	A	A	A	A	T	T	A	A	A	A	C	C	A	A	C	C	G	G	T	T	C	C	G	G	A	A	G	G	C	C	G	G	T	T	G	G	C	C	G	G	C	C	C	C	T	T	G	G	G	G	C	C	G	G	A	A	C	C	T	T	T	T	A	A	A	A	G	G	A	A	C	C	T	T	G	G	C	C	T	T	C	C	C	C	C	C	T	T	G	G	A	A	C	C	G	G	A	A	G	G	G	G	T	T	T	T	C	C	T	T	T	T	A	A	A	A	C	C	C	C	G	G	C	C	C	C	G	G	A	A	A	A	A	A	G	G	G	G	C	C	T	T	G	G	A	A	T	T	G	G	T	T	A	A	G	G	G	G	G	G	T	T	G	G	A	A	G	G	G	G	C	C	T	T	A	A	T	T	C	C	C	C	A	A	G	G	C	C	C	C	A	A	A	A	C	C	G	G	A	A	C	C	G	G	C	C	A	A	G	G	C	C	G	G	T	T	T	T	T	T	T	T	A	A	G	G	G	G	C	C	G	G	T	T	G	G	A	A	C	C	G	G	A	A	G	G	G	G	G	G	A	A	C	C	G	G	G	G	A	A	C	C	G	G	T	T	C	C	A	A	C	C	A	A	A	A	A	A	T	T	G	G	A	A	A	A	A	A	G	G	G	G	C	C	G	G	T	T	T	T	A	A	C	C	T	T	C	C	C	C	C	C	G	G	C	C	T	T	C	C	G	G	T	T	C	C	G	G	T	T	C	C	C	C	C	C	G	G	A	A	T	T	C	C	T	T	G	G	C	C	T	T	G	G	G	G	C	C	A	A	C	C	C	C	G	G	T	T	A	A	A	A	G	G	G	G	T	T	T	T	G	G	A	A	C	C	G	G	G	G	T	T	A	A	G	G	A	A	T	T	A	A	C	C	C	C	A	A	A	A	C	C	A	A	C	C	C	C	G	G	A	A	T	T	T	T	C	C	T	T	G	G	G	G	C	C	A	A	G	G	G	G	C	C	T	T	C	C	C	C	C	C	A	A	T	T	G	G	C	C	T	T	G	G	G	G	C	C	C	C	T	T	C	C	G	G	A	A	A	A	A	A	C	C	C	C	G	G	C	C	T	T	C	C	G	G	G	G	A	A	G	G	A	A	T	T	T	T	G	G	A	A	C	C	A	A	A	A	C	C	T	T	A	A	A	A	G	G	T	T	T	T	G	G	C	C	C	C	C	C	T	T	T	T	T	T	T	T	C	C	C	C	G	G	T	T	G	G	C	C	C	C	C	C	T	T	G	G	A	A	C	C	A	A	G	G	T	T	A	A	C	C	C	C	G	G	A	A	C	C	A	A	T	T	T	T	G	G	T	T	C	C	A	A	T	T	T	T	C	C	G	G	A	A	G	G	G	G	G	G	C	C	G	G	A	A	G	G	A	A	A	A	T	T	G	G	C	C	C	C	A	A	G	G	G	G	C	C	A	A	C	C	G	G	C	C	G	G	G	G	A	A	C	C	A	A	C	C	G	G	C	C	C	C	T	T	T	T	G	G	T	T	A	A	G	G	T	T	G	G	T	T	A	A	T	T	A	A	C	C	G	G	A	A	T	T	G	G	G	G	C	C	A	A	C	C	T	T	C	C	C	C	C	C	T	T	A	A	A	A	C	C	T	T	A	A	T	T	T	T	G	G	A	A	A	A	C	C	G	G	T	T	A	A	A	A	A	A	G	G	G	G	T	T	T	T	C	C	G	G	C	C	T	T	T	T	T	T	C	C	T	T	G	G	T	T	A	A	G	G	G	G	T	T	A	A	G	G	A	A	G	G	C	C	T	T	G	G	T	T	A	A	T	T	C	C	A	A	C	C	T	T	A	A	A	A	C	C	C	C	G	G	G	G	A	A	C	C	A	A	C	C	A	A	A	A	A	A	C	C	A	A	A	A	C	C	T	T	G	G	T	T	T	T	T	T	G	G	C	C	T	T	C	C	C	C	G	G	T	T	C	C	T	T	C	C	C	C	C	C	C	C	G	G	C	C	C	C	G	G	A	A	G	G	G	G	G	G	A	A	A	A	T	T	G	G	C	C	A	A	A	A	T	T	G	G	A	A	G	G	C	C	C	C	G	G	G	G	T	T	C	C	A	A	A	A	C	C	A	A	T	T	A	A	A	A	A	A	A	A	A	A	T	T	A	A	T	T	A	A	T	T	T	T	T	T	A	A	A	A	C	C	T	T	C	C	G	G	C	C	T	T	G	G	A	A	T	T	A	A	A	A	T	T	A	A	A	C	A	A	T	T	G	G	G	G	C	C	G	G	C	C	G	G	G	G	T	T	T	T	C	C	G	G	G	G	T	T	C	C	C	C	A	A	C	C	T	T	T	T	A	A	G	G	T	T	G	G	C	C	A	A	T	T	G	G	T	T	A	A	A	A	T	T	T	T	G	G	G	G	G	G	C	C	T	T	C	C	A	A	G	G	T	T	G	G	A	A	C	C	T	T	T	T	A	A	C	C	A	A	G	G	G	G	T	T	G	G	A	A	T	T	T	T	A	A	G	G	T	T	T	T	C	C	G	G	G	G	T	T	A	A	T	T	G	G	A	A	T	T	T	T	A	A	A	A	C	C	G	G	G	G	A	A	A	A	A	A	A	A	A	A	G	G	G	G	T	T	A	A	A	A	T	T	C	C	A	A	A	A	A	A	C	C	T	T	T	T	A	A	C	C	C	C	T	T	C	C	C	C	C	C	G	G	G	G	C	C	G	G	T	T	T	T	C	C	T	T	T	T	A	A	G	G	T	T	A	A	G	G	T	T	C	C	T	T	G	G	C	C	A	A	G	G	G	G	T	T	G	G	C	C	T	T	T	T	G	G	T	T	C	C	A	A	G	G	A	A	C	C	C	C	T	T	G	G	T	T	G	G	T	T	A	A	G	G	G	G	T	T	G	G	A	A	G	G	C	C	G	G	T	T	C	C	C	C	G	G	T	T	A	A	C	C	G	G	G	G	C	C	C	C	A	A	T	T	G	G	G	G	G	G	C	C	T	T	T	T	A	A	C	C	C	C	T	T	C	C	T	T	C	C	T	T	C	C	G	G	T	T	A	A	A	A	A	A	C	C	T	T	T	T	G	G	A	A	G	G	C	C	C	C	C	C	A	A	C	C	T	T	T	T	A	A	C	C	C	C	A	A	G	G	T	T	A	A	G	G	G	G	C	C	T	T	C	C	G	G	A	A	G	G	G	G	T	T	C	C	A	A	C	C	C	C	T	T	T	T	A	A	G	G	G	G	C	C	T	T	T	T	T	T	C	C	G	G	A	A	G	G	A	A	A	A	T	T	G	G	G	G	C	C	T	T	G	G	T	T	C	C	C	C	T	T	A	A	C	C	G	G	A	A	A	A	T	T	T	T	T	T	G	G	T	T	G	G	A	A	G	G	G	G	A	A	G	G	T	T	A	A	C	C	G	G	C	C	G	G	A	A	C	C	G	G	C	C	C	C	G	G	G	G	G	G	G	G	A	A	T	T	C	C	T	T	T	T	T	T	G	G	C	C	G	G	A	A	G	G	A	A	G	G	C	C	A	A	T	T	G	G	T	T	A	A	A	A	A	A	G	G	G	G	T	T	C	C	C	C	T	T	A	A	G	G	C	C	A	A	T	T	A	A	A	A	G	G	T	T	A	A	C	C	T	T	G	G	T	T	G	G	C	C	T	T	C	C	C	C	A	A	C	C	T	T	C	C	C	C	T	T	A	A	A	A	T	T	T	T	T	T	A	A	A	A	G	G	A	A	C	C	A	A	C	C	T	T	T	T	C	C	A	A	T	T	G	G	T	T	C	C	T	T	T	T	A	A	A	A	C	C	A	A	G	G	C	C	A	A	G	G	A	A	A	A	G	G	A	A	G	G	A	A	A	A	G	G	T	T	T	T	G	G	A	A	A	A	T	T	C	C	G	G	A	A	C	C	C	C	C	C	G	G	C	C	T	T	A	A	G	G	G	G	T	T	C	C	T	T	C	C	G	G	T	T	C	C	G	G	C	C	A	A	T	T	T	T	T	T	G	G	C	C	G	G	T	T	A	A	G	G	T	T	A	A	A	A	C	C	A	A	C	C	C	C	C	C	G	G	T	T	C	C	G	G	G	G	A	A	T	T	A	A	T	T	C	C	C	C	C	C	T	T	T	T	A	A	A	A	G	G	T	T	A	A	A	A	C	C	C	C	G	G	A	A	T	T	C	C	T	T	T	T	G	G	G	G	T	T	G	G	G	G	T	T	G	G	T	T	A	A	A	A	G	G	A	A	C	C	A	A	T	T	A	A	T	T	T	T	T	T	A	A	G	G	C	C	A	A	G	G	G	G	T	T	C	C	C	C	C	C	T	T	A	A	G	G	A	A	C	C	A	A	A	A	G	G	A	A	C	C	T	T	A	A	A	A	T	T	C	C	A	A	G	G	G	G	C	C	G	G	T	T	T	T	C	C	C	C	T	T	A	A	T	T	G	G	A	A	T	T	A	A	G	G	C	C	G	G	A	A	C	C	A	A	C	C	C	C	C	C	C	C	A	A	T	T	T	T	A	A	A	A	G	G	T	T	C	C	G	G	A	A	G	G	T	T	T	T	A	A	T	T	T	T	G	G	C	C	G	G	C	C	T	T	G	G	A	A	C	C	G	G	A	A	A	A	T	T	C	C	T	T	G	G	C	C	G	G	A	A	A	A	A	A	G	G	G	G	A	A	A	A	T	T	A	A	A	A	C	C	T	T	G	G	A	A	A	A	C	C	T	T	C	C	G	G	C	C	G	G	G	G	A	A	T	T	T	T	T	T	G	G	C	C	G	G	A	A	G	G	A	A	G	G	A	A	A	A	A	A	C	C	A	A	A	A	G	G	T	T	T	T	G	G	G	G	A	A	A	A	C	C	G	G	C	C	A	A	A	A	G	G	C	C	A	A	G	G	G	G	A	A	A	A	A	A	T	T	G	G	A	A	T	T	C	C	A	A	G	G	A	A	T	T	T	T	A	A	C	C	T	T	T	T	A	A	T	T	C	C	C	C	T	T	A	A	A	A	A	A	C	C	C	C	T	T	C	C	A	A	C	C	G	G	A	A	G	G	G	G	T	T	T	T	T	T	A	A	G	G	T	T	C	C	C	C	G	G	G	G	T	T	C	C	T	T	C	C	C	C	C	C	T	T	T	T	A	A	G	G	T	T	G	G	T	T	A	A	G	G	A	A	G	G	T	T	G	G	A	A	G	G	T	T	C	C	G	G	A	A	G	G	C	C	A	A	T	T	G	G	C	C	A	A	C	C	G	G	T	T	G	G	C	C	A	A	G	G	C	C	A	A	T	T	C	C	A	A	T	T	T	T	C	C	C	C	C	C	C	C	T	T	T	T	T	T	G	G	C	C	C	C	G	G	A	A	T	T	C	C	A	A	G	G	C	C	A	A	C	C	G	G	C	C	G	G	T	T	A	A	T	T	G	G	G	G	G	G	A	A	G	G	G	G	A	A	A	A	G	G	G	G	T	T	T	T	G	G	C	C	C	C	C	C	G	G	T	T	G	G	A	A	G	G	C	C	A	A	A	A	C	C	G	G	A	A	A	A	C	C	C	C	G	G	A	A	C	C	A	A	C	C	A	A	A	A	A	A	G	G	G	G	T	T	G	G	T	T	G	G	A	A	A	A	T	T	G	G	G	G	G	G	G	G	A	A	G	G	C	C	A	A	G	G	T	T	C	C	C	C	G	G	G	G	A	A	G	G	C	C	T	T	A	A	C	C	A	A	A	A	T	T	A	A	A	A	T	T	T	T	G	G	T	T	A	A	C	C	A	A	A	A	A	A	T	T	T	T	G	G	T	T	A	A	A	A	G	G	G	G	A	A	A	A	C	C	T	T	T	T	C	C	G	G	A	A	T	T	T	T	C	C	C	C	T	T	T	T	A	A	A	A	G	G	T	T	A	A	T	T	C	C	C	C	C	C	A	A	T	T	T	T	C	C	T	T	C	C	G	G	T	T	A	A	G	G	A	A	T	T	A	A	A	A	A	A	A	A	A	A	G	G	G	G	T	T	C	C	T	T	A	A	G	G	T	T	A	A	A	A	C	C	C	C	C	C	C	C	T	T	T	T	T	T	C	C	A	A	T	T	T	T	G	G	G	G	C	C	G	G	C	C	A	A	C	C	T	T	G	G	C	C	C	C	G	G	G	G	G	G	A	A	C	C	C	C	C	C	T	T	A	A	C	C	T	T	G	G	A	A	G	G	A	A	A	A	C	C	C	C	T	T	A	A	T	T	A	A	C	C	C	C	T	T	T	T	T	T	C	C	C	C	T	T	G	G	G	G	A	A	A	A	G	G	C	C	A	A	G	G	C	C	G	G	C	C	C	C	C	C	G	G	T	T	C	C	G	G	A	A	C	C	G	G	T	T	G	G	A	A	G	G	A	A	C	C	C	C	C	C	G	G	G	G	A	A	G	G	T	T	C	C	T	T	G	G	G	G	C	C	T	T	C	C	G	G	C	C	C	C	T	T	C	C	A	A	G	G	C	C	G	G	C	C	G	G	G	G	T	T	T	T	A	A	C	C	C	C	T	T	T	T	T	T	C	C	T	T	C	C	A	A	G	G	G	G	G	G	C	C	A	A	T	T	C	C	A	A	G	G	A	A	G	G	C	C	C	C	G	G	G	G	A	A	C	C	T	T	T	T	G	G	C	C	A	A	C	C	A	A	A	A	T	T	T	T	T	T	T	T	T	T	A	A	T	T	A	A	A	A	T	T	A	A	C	C	A	A	A	A	T	T	T	T	T	T	C	C	T	T	G	G	A	A	T	T	C	C	G	G	A	A	G	G	T	T	G	G	C	C	A	A	C	C	A	A	A	A	G	G	A	A	A	A	G	G	T	T	C	C	T	T	G	G	C	C	G	G	C	C	T	T	A	A	G	G	T	T	A	A	A	A	C	C	G	G	T	T	C	C	C	C	C	C	T	T	G	G	C	C	G	G	T	T	T	T	T	T	G	G	C	C	G	G	A	A	A	A	A	A	A	A	G	G	T	T	G	G	A	A	G	G	G	G	C	C	G	G	T	T	T	T	A	A	G	G	C	C	C	C	A	A	A	A	A	A	G	G	T	T	A	A	A	A	T	T	A	A	G	G	A	A	C	C	T	T	C	C	A	A	A	A	G	G	T	T	T	T	A	A	T	T	T	T	A	A	G	G	A	A	T	T	C	C	A	A	G	G	G	G	C	C	G	G	C	C	A	A	C	C	A	A	A	A	C	C	T	C	G	G	G	G	A	A	C	C	C	C	C	C	C	C	G	G	G	G	G	G	T	T	T	T	G	G	G	G	G	G	G	G	A	A	C	C	A	A	C	C	C	C	A	A	G	G	G	G	C	C	G	G	G	G	C	C	A	A	G	G	A	A	A	A	T	T	C	C	A	A	T	T	T	T	A	A	T	T	G	G	A	A	T	T	C	C	G	G	A	A	A	A	C	C	C	C	G	G	G	G	G	G	C	C	G	G	G	G	G	G	T	T	G	G	G	G	C	C	A	A	G	G	G	G	G	G	T	T	C	C	C	C	T	T	C	C	G	G	A	A	T	T	A	A	T	T	G	G	T	T	T	T	G	G	T	T	A	A	A	A	T	T	T	T	G	G	A	A	A	A	T	T	C	C	A	A	T	T	A	A	T	T	C	C	T	T	T	T	A	A	T	T	C	C	G	G	G	G	C	C	T	T	T	T	G	G	C	C	C	C	C	C	T	T	C	C	T	T	G	G	A	A	A	A	G	G	G	G	T	T	T	T	C	C	C	C	C	C	T	T	G	G	G	G	A	A	G	G	C	C	A	A	C	C	A	A	T	T	G	G	G	G	T	T	G	G	T	T	T	T	C	C	G	G	T	T	C	C	T	T	C	C	A	A	G	G	A	A	G	G	C	C	T	T	G	G	C	C	G	G	G	G	T	T	C	C	A	A	C	C	T	T	G	G	G	G	C	C	C	C	T	T	C	C	A	A	T	T	C	C	A	A	T	T	T	T	G	G	T	T	C	C	A	A	C	C	C	C	C	C	A	A	T	T	T	T	T	T	A	A	T	T	G	G	T	T	T	T	G	G	C	C	C	C	T	T	G	G	T	T	A	A	G	G	C	C	A	A	T	T	C	C	G	G	T	T	T	T	C	C	T	T	A	A	A	A	A	A	G	G	C	C	C	C	A	A	A	A	C	C	C	C	T	T	T	T	A	A	G	G	C	C	C	C	C	C	C	C	T	T	T	T	C	C	T	T	T	T	C	C	C	C	G	G	G	G	G	G	T	T	C	C	G	G	T	T	G	G	G	G	A	A	T	T	G	G	T	T	A	A	C	C	C	C	T	T	G	G	T	T	C	C	G	G	G	G	C	C	T	T	A	A	G	G	A	A	T	T	C	C	A	A	C	C	A	A	A	A	C	C	G	G	C	C	G	G	A	A	A	A	G	G	A	A	C	C	G	G	A	A	G	G	T	T	G	G	A	A	C	C	C	C	A	A	A	A	C	C	G	G	G	G	C	C	T	T	A	A	C	C	A	A	T	T	C	C	G	G	C	C	G	G	C	C	C	C	C	C	T	T	T	T	A	A	C	C	G	G	G	G	A	A	G	G	A	A	G	G	G	G	C	C	A	A	G	G	G	G	C	C	C	C	T	T	T	T	A	A	T	T	A	A	G	G	T	T	T	T	G	G	T	T	G	G	C	C	C	C	T	T	C	C	C	C	A	A	G	G	C	C	G	G	T	T	A	A	T	T	A	A	A	A	C	C	C	C	C	C	T	T	G	G	C	C	C	C	C	C	G	G	T	T	A	A	A	A	C	C	G	G	C	C	C	C	A	A	G	G	C	C	A	A	C	C	A	A	A	A	A	A	T	T	T	T	T	T	A	A	T	T	G	G	T	T	T	T	A	A	G	G	G	G	A	A	C	C	G	G	T	T	G	G	C	C	C	C	T	T	G	G	G	G	A	A	T	T	A	A	G	G	C	C	G	G	G	G	T	T	C	C	T	T	C	C	A	A	C	C	A	A	C	C	G	G	T	C	T	T	G	G	C	C	T	T	NA	NA	A	A	G	G	T	T	C	C	A	A	A	A	T	T	G	G	G	G	C	C	A	A	A	A	G	G	G	G	A	A	T	T	G	G	G	A	C	C	T	T	T	A	C	C	T	C	A	A	G	G	A	A	C	C	C	C	C	C	C	C	T	T	T	T	T	T	T	T	T	T	T	C	G	G	A	A	C	T	C	C	G	G	G	G	NA	NA	G	G	A	G	T	T	A	A	C	C	A	C	T	C	C	C	A	A	A	A	C	T	A	A	G	G	G	A	C	C	C	C	A	A	C	T	C	G	G	T	G	A	C	A	A	G	A	A	T	T	G	G	A	A	T	T	G	G	C	T	A	A	A	A	T	T	C	C	C	A	A	G	C	C	G	A	G	G	G	G	A	A	C	C	G	G	T	T	T	T	G	G	A	G	T	T	A	G	T	C	G	G	T	T	T	C	T	T	C	T	C	C	G	G	C	T	NA	NA	G	G	G	G	A	T	G	G	C	C	C	C	G	G	G	G	C	C	T	T	C	T	G	G	G	A	G	G	G	G	G	C	G	G	T	T	G	G	T	T	NA	NA	G	G	A	A	T	T	NA	NA	A	C	A	A	C	C	C	T	T	C	G	A	A	A	C	T	G	G	T	T	G	G	C	T	G	G	T	G	A	G	G	G	C	C	G	G	G	G	C	C	T	C	C	G	T	T	T	C	T	T	G	G	G	G	C	C	C	C	G	A	A	G	A	A	C	T	C	T	A	G	A	A	A	G	NA	NA	C	T	G	G	G	A	C	C	G	G	T	C	C	C	G	A	G	G	A	A	A	A	A	C	G	A	T	C	A	A	T	G	C	C	C	G	T	A	C	A	C	C	C	G	G	T	T	C	T	T	A	A	A	A	C	C	T	T	C	C	T	T	C	C	T	T	A	A	G	G	C	C	C	C	T	T	C	C	T	T	T	T	C	C	A	A	A	A	G	G	A	A	A	A	G	G	A	A	T	T	A	A	T	T	C	C	C	C	C	C	A	A	T	T	T	C	C	C	G	A	T	A	T	A	T	T	C	T	C	C	C	C	C	T	C	C	G	G	T	T	T	T	C	C	T	T	T	T	C	C	C	C	T	T	A	A	A	A	C	C	G	G	T	T	A	A	T	T	A	A	G	G	C	C	G	G	T	T	G	G	T	T	T	T	C	C	C	C	A	A	T	T	T	T	C	C	G	G	G	G	G	G	A	A	C	C	T	T	C	C	G	G	T	T	G	G	A	A	T	T	G	G	A	A	C	C	T	T	A	A	C	C	C	C	G	G	T	T	C	C	T	T	C	C	C	C	C	C	A	A	G	G	T	T	A	A	G	G	C	C	A	A	C	C	C	C	T	T	C	C	A	A	T	T	C	C	G	G	C	C	G	G	A	A	A	A	C	C	C	C	G	G	T	T	A	A	G	G	C	C	NA	NA	C	C	T	T	G	G	T	T	C	C	G	A	G	G	T	C	A	G	C	T	NA	NA	A	A	C	T	G	A	T	T	C	A	C	C	G	G	G	A	G	G	G	G	G	C	C	T	G	A	A	A	C	A	G	A	T	C	G	G	C	C	A	G	T	T	G	G	G	A	T	A	G	A	NA	NA	A	A	NA	NA	G	A	C	T	C	C	C	T	G	G	T	T	C	C	C	C	T	C	C	T	A	A	C	C	T	T	T	G	T	T	G	A	A	G	T	C	A	G	G	G	T	C	C	T	C	C	G	G	G	G	C	C	C	C	G	A	C	C	C	C	C	C	C	C	G	G	G	G	T	C	G	G	T	T	G	A	C	T	C	T	T	T	C	C	T	C	T	G	T	C	G	G	T	C	G	A	G	A	G	G	T	C	G	G	C	C	C	C	C	T	C	C	T	C	G	C	A	G	NA	NA	G	G	A	A	C	T	NA	NA	T	T	G	A	NA	NA	G	A	A	G	C	T	NA	NA	G	A	T	C	A	G	G	G	T	A	C	T	G	A	G	T	G	A	C	C	C	T	A	G	A	C	A	G	G	G	T	C	T	A	T	C	G	A	G	G	NA	NA	A	G	A	C	T	C	T	T	C	C	G	G	A	A	C	C	T	T	T	T	C	C	C	C	G	G	C	C	G	G	G	G	A	A	G	G	G	G	G	G	C	C	T	T	C	C	A	A	G	G	A	A	T	T	C	C	G	G	A	A	G	A	G	G	G	T	A	G	G	G	A	A	T	T	T	C	C	C	A	G	C	T	C	C	A	A	NA	NA	G	T	C	G	G	G	A	A	C	C	C	A	T	G	G	A	G	G	T	A	G	A	C	C	G	C	C	C	G	A	C	C	G	G	A	A	C	C	A	A	G	G	T	T	C	C	G	G	G	G	NA	NA	A	G	A	C	C	T	C	A	G	G	G	A	G	A	T	C	C	T	A	G	A	A	A	A	A	A	C	C	G	G	T	T	T	T	C	C	C	C	T	C	C	T	T	C	C	C	A	G	G	G	G	A	G	G	C	A	A	A	G	A	A	A	C	T	T	C	G	G	T	T	G	G	G	G	A	A	C	C	G	G	C	C	T	T	C	C	A	A	G	G	T	T	G	A	A	A	NA	NA	NA	NA	G	G	T	C	NA	NA	T	T	A	G	C	C	G	G	C	T	C	T	C	C	T	T	C	C	T	T	A	A	A	A	T	T	G	A	A	A	G	G	T	T	G	G	A	A	C	C	A	A	G	G	A	A	T	T	C	C	G	T	C	T	T	T	NA	NA	A	A	C	T	A	A	C	C	C	C	G	C	T	G	G	G	G	G	G	T	G	A	G	G	T	C	C	C	G	C	C	T	C	C	T	G	G	A	G	T	A	A	C	C	G	G	T	C	G	G	G	A	C	C	NA	NA	G	G	T	G	A	A	G	G	T	C	T	C	C	T	T	T	C	C	T	T	T	T	T	T	G	G	A	A	A	A	G	G	C	C	A	A	T	T	G	G	T	T	T	T	T	T	A	G	G	G	A	G	A	A	G	G	C	C	C	T	T	C	C	T	T	G	G	G	A	T	C	C	A	G	G	G	C	C	G	A	T	C	C	C	T	T	A	A	T	T	T	T	G	G	A	C	G	A	T	T	G	G	T	T	T	A	G	A	C	T	T	C	C	C	C	T	A	G	A	A	A	A	T	T	G	G	T	T	A	A	G	G	T	T	A	A	T	T	T	T	A	A	T	T	A	A	T	A	G	A	C	C	A	A	A	A	A	A	G	G	G	A	T	C	T	T	T	A	A	A	A	G	A	G	T	T	C	C	C	T	G	G	NA	NA	G	G	C	C	T	A	T	T	A	A	G	G	T	A	T	C	G	A	C	C	G	G	C	A	A	G	G	C	G	G	A	A	A	G	A	G	T	C	G	G	C	C	C	C	T	T	C	C	T	T	G	G	G	G	T	C	A	A	T	C	C	A	T	C	C	T	NA	NA	G	G	G	G	T	T	C	C	G	T	G	G	A	G	T	C	A	G	G	G	A	G	C	C	A	A	C	C	T	T	G	G	A	G	C	C	A	A	T	T	C	C	T	T	T	T	G	G	T	T	G	G	T	T	A	A	T	T	A	A	A	A	C	C	NA	NA	T	T	C	C	G	G	T	T	G	G	C	C	C	C	T	T	T	T	T	T	C	C	C	C	G	G	A	A	A	A	C	C	A	A	C	C	A	A	NA	NA	T	T	C	C	C	C	T	T	G	G	A	A	A	A	A	A	A	A
CC	OR2075f6	NA	NA	1	NA	C	C	A	A	C	C	A	G	G	G	C	C	C	C	G	G	C	C	C	C	A	A	A	A	A	A	G	G	A	A	T	T	C	C	C	C	G	G	T	T	T	T	A	A	G	G	T	T	A	A	G	G	G	G	C	C	G	G	G	G	G	G	A	A	C	C	C	C	C	C	G	G	A	A	C	C	G	G	C	C	A	A	C	C	T	T	C	C	A	A	C	C	G	G	C	C	C	C	C	C	C	C	G	G	T	T	T	T	T	T	T	T	A	A	A	A	C	C	G	G	T	T	A	A	T	T	C	C	C	C	G	G	G	G	G	G	T	T	G	G	T	T	G	G	G	G	A	A	G	G	T	T	C	C	G	G	T	T	G	G	A	A	T	T	G	G	C	C	C	C	C	A	T	T	G	G	C	C	T	T	G	G	C	C	A	A	A	A	G	G	C	C	T	T	G	G	G	G	A	A	G	G	G	G	C	C	T	T	G	G	G	G	G	G	A	A	A	A	G	G	T	T	C	C	A	A	G	G	T	T	T	T	C	C	T	T	A	A	C	C	G	G	G	G	T	T	T	T	G	G	T	T	G	G	C	C	C	C	C	C	T	T	A	A	C	C	G	G	A	A	C	C	A	A	T	T	C	C	G	G	T	T	C	C	A	A	A	A	G	G	T	T	T	T	C	C	C	C	T	T	C	C	T	T	G	G	G	G	C	C	T	T	C	C	T	T	NA	NA	A	A	A	A	T	T	G	G	A	A	A	A	G	G	C	C	C	C	A	A	C	C	A	A	C	C	G	G	G	G	A	A	T	T	T	T	NA	NA	T	T	G	G	A	A	G	G	G	G	G	G	G	G	A	A	G	G	C	C	G	G	A	A	G	G	T	T	A	A	A	A	T	T	A	A	T	T	T	T	C	C	T	T	C	C	C	C	A	A	T	T	T	T	T	T	G	G	C	C	C	C	T	T	A	A	C	C	G	G	A	A	G	G	C	C	A	A	T	T	C	C	A	A	T	T	A	A	G	G	C	C	G	G	G	G	A	A	T	T	C	C	C	C	T	T	T	T	C	C	G	G	A	A	C	C	G	G	C	C	G	G	C	C	C	C	G	G	A	A	A	A	A	A	C	C	C	C	A	A	A	A	G	G	C	C	T	T	C	C	T	T	C	C	G	G	T	T	C	C	A	A	A	A	T	T	C	C	C	C	G	G	A	A	T	T	C	C	A	A	T	T	G	G	A	A	C	C	G	G	T	T	A	A	G	G	G	G	A	A	C	C	C	C	G	G	C	C	G	G	A	A	T	T	G	G	G	G	T	T	T	T	G	G	G	G	G	G	A	A	T	T	G	G	A	A	C	C	G	G	C	C	C	C	T	T	A	A	A	A	G	G	A	A	T	T	C	C	A	A	NA	NA	G	G	T	T	G	G	C	C	C	C	A	A	C	C	A	A	G	G	G	G	A	A	G	G	G	G	G	G	A	A	T	T	T	T	G	G	C	C	C	C	G	G	C	C	T	T	T	T	C	C	C	C	C	C	G	G	A	A	C	C	T	T	G	G	C	C	T	T	G	G	C	C	A	A	T	T	T	T	G	G	C	C	G	G	T	T	T	T	A	A	C	C	A	A	C	C	G	G	C	C	C	C	C	C	G	G	G	G	G	G	A	A	T	T	C	C	C	C	A	A	C	C	C	C	C	C	A	A	T	T	C	C	A	A	G	G	T	T	C	C	G	G	G	G	C	C	G	G	A	A	A	A	G	G	C	C	G	G	C	C	C	C	G	G	A	A	A	A	T	T	C	C	T	T	C	C	G	G	C	C	NA	NA	G	G	T	T	T	T	C	C	G	G	G	G	T	T	C	C	A	A	T	T	A	A	G	G	C	C	T	T	T	T	G	G	A	A	G	G	T	T	T	T	C	C	G	G	C	C	T	T	C	C	T	T	T	T	T	T	C	C	G	G	T	T	C	C	G	G	T	T	G	G	T	T	T	T	G	G	T	T	A	A	T	T	T	T	A	A	C	C	T	T	G	G	T	T	A	A	T	T	G	G	T	T	G	G	A	A	T	T	C	C	G	G	G	G	C	T	T	G	C	T	T	T	G	G	A	A	C	C	A	G	C	T	NA	NA	A	G	C	T	T	T	C	C	G	C	A	G	G	G	T	T	T	T	A	A	T	T	C	C	T	T	T	T	T	T	T	C	T	T	A	A	T	T	T	A	T	C	A	T	C	C	G	G	C	C	C	C	G	G	C	C	A	A	G	G	A	A	A	A	T	C	G	A	T	A	C	T	A	A	C	T	T	T	A	A	G	G	A	A	G	G	C	C	T	T	G	A	A	A	G	G	C	C	T	T	A	G	G	C	T	T	A	A	C	T	G	G	C	C	G	A	G	G	A	A	A	G	NA	NA	A	G	G	G	T	T	A	A	T	A	G	G	A	A	C	G	G	G	G	A	C	T	A	G	C	C	C	C	T	T	C	T	G	G	A	A	T	T	G	G	T	T	G	G	T	T	A	C	C	T	T	T	C	C	T	T	T	T	C	C	T	T	A	A	A	A	T	T	C	C	C	C	A	G	A	A	A	A	A	A	C	C	A	T	C	C	A	T	T	T	G	G	G	G	G	G	C	C	T	T	G	G	T	T	A	A	C	C	G	G	C	C	NA	NA	G	G	A	A	A	A	T	T	G	G	G	G	G	G	T	T	A	A	T	T	A	A	T	T	T	T	T	C	T	G	C	A	C	C	G	G	A	G	A	A	A	C	G	G	G	G	C	C	T	T	C	C	G	G	G	G	T	T	T	T	G	G	A	A	C	C	T	C	C	C	A	G	C	C	G	A	A	A	G	G	C	C	T	T	A	A	C	C	C	C	T	T	G	G	G	G	C	C	G	G	T	T	T	T	T	T	A	A	G	G	A	A	T	T	T	T	G	A	T	C	T	T	A	G	A	A	C	C	G	A	C	C	A	A	G	G	G	G	T	T	C	T	T	T	T	A	A	C	A	A	A	A	G	A	T	T	T	T	T	G	G	A	A	G	C	T	A	C	C	C	A	A	A	G	C	T	T	T	G	G	T	T	G	G	G	G	C	C	T	C	A	G	C	A	T	C	A	A	G	G	G	G	G	G	C	C	T	T	T	C	T	T	C	C	A	A	G	G	A	A	A	A	T	T	G	G	T	T	C	C	C	C	G	A	G	G	C	C	G	G	T	T	G	G	C	C	C	C	T	T	C	C	G	T	G	G	G	G	G	G	G	G	C	T	G	G	A	A	A	A	A	G	A	G	T	T	C	T	C	T	G	A	NA	NA	C	T	G	G	T	T	G	G	C	C	G	G	G	G	A	G	C	C	T	T	G	A	G	G	G	C	G	G	G	G	A	A	T	T	T	T	G	G	A	G	G	A	C	C	G	G	G	G	G	G	C	C	C	C	A	A	G	G	A	G	G	G	T	A	C	C	G	G	C	C	T	C	G	A	C	C	G	A	G	A	T	T	G	T	A	G	T	T	A	A	G	G	T	T	C	C	C	C	G	G	A	A	G	G	G	G	T	T	A	A	T	T	G	G	A	A	T	T	T	C	A	A	G	G	A	A	A	A	T	T	T	T	G	G	C	T	G	G	T	T	A	T	A	G	A	G	T	C	T	C	A	A	A	A	C	C	G	G	C	C	C	C	C	C	C	C	T	T	A	A	C	C	C	C	G	G	T	T	T	T	G	G	G	G	C	C	T	T	T	T	C	C	C	C	A	A	A	A	C	C	C	C	C	C	G	G	A	A	A	A	T	T	C	C	T	T	G	G	C	C	G	G	T	T	C	C	C	C	C	C	T	T	T	T	A	A	C	C	C	C	C	C	A	A	C	C	A	A	G	G	A	A	G	G	A	A	T	T	A	A	C	C	G	G	T	T	C	C	G	G	C	C	T	T	A	A	G	G	T	T	G	G	A	A	T	T	G	G	A	A	G	G	C	C	C	C	A	A	C	C	A	A	C	C	A	A	G	G	G	G	T	T	T	T	T	T	C	C	C	C	G	G	C	C	G	G	A	A	T	T	C	C	T	T	T	T	G	G	G	G	C	C	A	A	G	G	T	T	G	G	C	C	T	T	C	C	G	G	G	G	G	G	T	T	G	G	T	T	G	G	A	A	T	T	T	T	G	G	C	C	G	G	G	G	G	G	G	G	T	T	G	G	T	T	G	G	C	C	C	C	T	T	T	T	T	T	T	T	C	C	G	G	G	G	G	G	G	G	G	G	C	C	T	T	T	T	A	A	T	T	C	C	C	C	T	T	C	C	C	C	C	C	C	C	T	T	T	T	C	C	T	T	G	G	A	A	C	C	T	T	T	T	C	C	T	T	A	A	G	G	T	T	T	T	A	A	C	C	A	A	T	T	C	C	G	G	G	G	G	G	C	C	C	C	G	G	T	T	T	T	G	G	C	C	C	C	C	C	A	A	G	G	C	C	A	A	G	G	G	G	G	G	G	G	G	G	C	C	C	C	T	T	G	G	C	C	G	G	T	T	A	A	G	G	A	A	C	C	A	A	G	G	T	T	T	T	G	G	G	G	G	G	C	C	C	C	C	C	A	A	T	T	T	T	C	C	G	G	C	C	C	C	G	G	G	G	G	G	A	A	A	A	A	A	A	A	C	C	G	G	T	T	G	G	T	T	T	T	G	G	G	G	T	T	G	G	A	A	T	T	G	G	T	T	G	G	A	A	C	C	C	C	T	T	T	T	A	A	A	A	T	T	T	T	C	C	G	G	T	T	T	T	C	C	T	T	A	A	C	C	G	G	A	A	G	G	G	G	A	A	T	T	G	G	C	C	G	G	A	A	T	T	A	A	A	A	A	A	T	T	A	A	G	G	A	A	C	C	A	A	C	C	A	A	A	A	A	A	A	A	C	C	C	C	A	A	G	G	C	C	A	A	C	C	A	A	C	C	T	T	G	G	G	G	C	C	T	T	G	G	G	G	T	T	A	A	G	G	C	C	A	A	C	C	G	G	G	G	C	C	A	A	A	A	T	T	G	G	T	T	G	G	A	A	A	A	A	A	A	A	C	C	T	T	C	C	C	C	A	A	T	T	T	T	C	C	A	A	C	C	C	C	A	A	C	C	G	G	G	G	T	T	C	C	T	T	A	A	C	C	C	C	A	A	C	C	A	A	G	G	G	G	A	A	T	T	G	G	T	T	C	C	C	C	G	G	A	A	T	T	G	G	C	C	T	T	G	G	A	A	T	T	T	T	A	A	G	G	T	T	T	T	A	A	A	A	T	T	G	G	C	C	G	G	A	A	A	A	C	C	G	G	T	T	A	A	T	T	T	T	C	C	T	T	G	G	A	A	T	T	T	T	C	C	C	C	A	A	A	A	T	T	T	T	A	A	G	G	T	T	G	G	C	C	A	A	A	A	T	T	G	G	G	G	A	A	G	G	A	A	A	A	C	C	G	G	A	A	G	G	T	T	C	C	A	A	C	C	C	C	A	A	A	A	T	T	C	C	G	G	A	A	T	T	A	A	C	C	T	T	A	A	C	C	G	G	C	C	G	G	T	T	C	C	C	C	G	G	C	C	A	A	A	A	C	C	A	A	A	A	A	A	G	G	C	C	A	A	T	T	G	G	C	C	G	G	T	T	G	G	A	A	C	C	G	G	C	C	G	G	G	G	C	C	T	T	T	T	G	G	A	A	A	A	G	G	G	G	G	G	C	C	A	A	C	C	G	G	C	C	A	A	G	G	A	A	T	T	G	G	G	G	C	C	C	C	G	G	C	C	A	A	A	A	G	G	G	G	A	A	C	C	A	A	A	A	T	T	C	C	T	T	C	C	C	C	A	A	A	A	A	A	T	T	C	C	T	T	G	G	G	G	G	G	C	C	C	C	G	G	C	C	T	T	C	C	G	G	A	A	A	A	T	T	A	A	C	C	A	A	A	A	G	G	C	C	G	G	A	A	C	C	G	G	G	G	C	C	A	A	C	C	T	T	C	C	T	T	A	A	T	T	T	T	C	C	T	T	A	A	C	C	C	C	A	A	A	A	A	A	T	T	A	A	G	G	G	G	G	G	T	T	T	T	T	T	T	T	A	A	C	C	A	A	G	G	T	T	T	T	T	T	T	T	A	A	A	A	T	T	T	T	G	G	T	T	C	C	A	A	C	C	T	T	T	T	A	A	C	C	T	T	T	T	T	T	G	G	T	T	C	C	T	T	T	T	T	T	C	C	A	A	G	G	T	T	C	C	T	T	T	T	C	C	A	A	A	A	G	G	A	A	C	C	G	G	A	A	A	A	C	C	G	G	C	C	G	G	A	A	T	T	C	C	T	T	T	T	G	G	A	A	T	T	T	T	C	C	A	A	T	T	C	C	G	G	T	T	C	C	C	C	C	C	A	A	C	C	T	T	C	C	T	T	A	A	G	G	G	G	C	C	A	A	T	T	G	G	A	A	G	G	T	T	C	C	T	T	NA	NA	A	A	G	G	A	A	C	C	G	G	T	T	T	T	A	A	G	G	G	G	C	C	T	T	C	C	G	G	A	A	G	G	C	C	T	T	C	C	T	T	G	G	G	G	A	A	C	C	G	G	G	G	A	A	G	G	C	C	C	C	A	A	G	G	T	T	T	T	G	G	G	G	A	A	G	G	G	G	A	A	G	G	A	A	A	A	C	C	T	T	C	C	C	C	C	C	G	G	T	T	A	A	A	A	C	C	T	T	T	T	C	C	G	G	A	A	T	T	C	C	C	C	G	G	T	T	T	T	A	A	G	G	G	G	T	T	A	A	C	C	G	G	A	A	A	A	A	A	G	G	C	C	A	A	G	G	T	T	G	G	G	G	T	T	T	T	G	G	C	C	T	T	C	C	T	T	G	G	A	A	C	C	G	G	T	T	C	C	G	G	T	T	G	G	C	C	G	G	C	C	A	A	T	T	C	C	T	T	A	A	T	T	G	G	A	A	C	C	A	A	G	G	A	A	A	A	T	T	C	C	G	G	C	C	C	C	G	G	G	G	A	A	G	G	G	G	A	A	G	G	G	G	G	G	G	G	A	A	A	A	T	T	G	G	G	G	T	T	T	T	C	C	A	A	A	A	T	T	T	T	G	G	G	G	C	C	T	T	A	A	C	C	G	G	C	C	T	T	C	C	G	G	G	G	G	G	C	C	C	C	G	G	C	C	G	G	C	C	T	T	A	A	C	C	C	C	A	A	C	C	T	T	T	T	G	G	T	T	A	A	G	G	G	G	G	G	A	A	C	C	T	T	C	C	T	T	G	G	C	C	T	T	G	G	G	G	A	A	C	C	A	A	C	C	G	G	A	A	C	C	T	T	G	G	A	A	G	G	C	C	T	T	T	T	C	C	A	A	T	T	C	C	C	C	G	G	C	C	C	C	C	C	C	C	T	T	C	C	T	T	G	G	A	A	A	A	G	G	A	T	NA	NA	C	C	C	C	G	G	G	G	C	C	T	T	G	G	G	G	T	T	T	T	C	C	T	T	A	A	T	T	A	A	G	G	A	A	G	G	G	G	C	C	G	G	T	T	C	C	C	C	G	G	A	A	C	C	C	C	A	A	C	T	A	A	G	G	G	G	A	A	C	C	T	T	A	A	T	T	C	C	G	G	G	G	G	G	G	G	C	C	T	T	T	T	C	C	G	G	C	C	G	G	T	T	G	G	A	A	C	C	T	T	A	A	G	G	C	C	T	T	A	A	A	A	C	C	A	A	G	G	T	T	C	C	G	G	G	G	C	C	T	T	T	T	C	C	G	G	C	C	T	T	T	T	T	T	C	C	C	C	T	T	G	G	NA	NA	G	G	A	A	C	C	C	C	A	A	C	C	G	G	G	G	C	C	A	A	A	A	A	A	C	C	A	A	A	A	T	T	A	A	T	T	G	G	G	G	T	T	A	A	C	C	G	G	C	C	C	C	G	G	G	G	A	A	C	C	T	T	A	A	C	C	T	T	C	C	T	T	C	C	C	C	A	A	C	C	C	C	G	G	G	G	T	T	C	C	T	T	G	G	T	T	C	C	G	G	T	T	A	A	C	C	A	A	T	T	G	G	C	C	C	C	G	G	C	C	NA	NA	C	C	T	T	T	T	T	T	G	G	G	G	C	C	T	T	A	A	A	A	A	A	C	C	C	C	NA	NA	A	A	A	A	A	A	G	G	A	A	G	G	A	A	T	T	A	A	G	G	T	T	C	C	A	A	A	A	A	A	C	C	T	T	A	A	G	G	T	T	A	A	C	C	C	C	G	G	G	G	T	T	C	C	A	A	A	A	G	G	C	C	T	T	T	T	A	A	A	A	C	C	T	T	T	T	C	C	C	C	A	A	G	G	T	T	G	G	G	T	C	C	T	T	A	A	A	A	G	G	A	A	A	A	G	G	C	C	T	T	G	G	T	T	C	C	G	G	T	T	G	G	G	G	G	G	C	C	T	T	C	C	T	T	C	C	A	A	A	A	T	T	C	C	T	T	C	C	G	G	C	C	A	A	A	A	T	T	C	C	T	T	G	G	C	C	G	G	C	C	T	T	G	G	G	G	T	T	T	T	C	C	A	A	A	A	C	C	C	C	C	C	G	G	G	G	G	G	A	A	A	A	C	C	G	G	G	G	A	A	G	G	T	T	G	G	T	T	C	C	A	A	A	A	A	A	G	G	G	G	G	G	T	T	G	G	T	T	G	G	T	T	G	G	C	C	A	A	A	A	A	A	T	T	T	T	A	A	G	G	G	G	T	T	A	A	G	G	C	C	G	G	G	G	G	G	T	T	C	C	C	C	G	G	T	T	A	A	T	T	A	A	C	C	T	T	A	A	C	C	C	C	C	C	C	C	C	C	T	T	C	C	A	A	C	C	G	G	C	C	A	A	G	G	G	G	C	C	C	C	C	C	T	T	A	A	C	C	A	A	A	A	G	G	G	G	A	A	C	C	A	A	C	C	A	A	A	A	G	G	G	G	T	T	C	C	C	C	T	T	G	G	G	G	A	A	A	A	T	T	C	C	T	T	G	G	A	A	C	C	G	G	G	G	A	A	C	C	C	C	T	T	A	A	G	G	C	C	C	C	C	C	A	A	A	A	G	G	T	T	A	A	A	A	T	T	C	C	G	G	C	C	A	A	G	G	T	T	T	T	T	T	G	G	A	A	G	G	T	T	T	T	G	G	C	C	A	A	G	G	T	T	G	G	A	A	C	C	T	T	A	A	A	A	A	A	T	T	A	A	G	G	A	A	C	C	C	C	C	C	C	C	C	C	T	T	C	C	A	A	T	T	A	A	C	C	C	C	C	C	G	G	T	T	A	A	C	C	T	T	A	A	A	A	T	T	G	G	C	C	G	G	A	A	G	G	G	G	T	T	G	G	A	A	A	A	A	A	A	A	G	G	C	C	C	C	A	A	A	A	A	A	G	G	A	A	C	C	C	C	C	C	G	G	A	A	NA	NA	G	G	A	A	G	G	A	A	G	G	A	A	G	G	A	A	A	A	A	A	A	A	T	T	G	G	G	G	C	C	G	G	G	G	T	T	G	G	C	C	A	A	A	A	T	T	G	G	C	C	T	T	G	G	C	C	T	T	T	T	C	C	G	G	A	A	C	C	T	T	A	A	G	G	G	G	A	A	G	G	A	A	G	G	C	C	A	A	C	C	T	T	C	C	T	T	G	G	G	G	T	T	G	G	C	C	T	T	A	A	G	G	A	A	A	A	C	C	A	A	C	C	G	G	T	T	T	T	T	T	C	C	A	A	C	C	A	A	T	T	A	A	T	T	A	A	G	G	G	G	C	C	C	C	A	A	G	G	T	T	G	G	A	A	C	C	T	T	C	C	A	A	T	T	T	T	T	T	G	G	C	C	A	A	T	T	C	C	C	C	G	G	G	G	A	A	A	A	C	C	G	G	T	T	G	G	T	T	T	T	A	A	C	C	T	T	A	A	G	G	G	G	T	T	C	C	T	T	A	A	G	G	G	G	G	G	A	A	A	A	G	G	C	C	T	T	G	G	C	C	T	T	T	T	G	G	A	A	T	T	T	T	T	T	C	C	T	T	C	C	C	C	A	A	C	C	C	C	A	A	T	T	G	G	A	A	G	G	NA	NA	T	T	C	C	A	A	C	C	A	A	G	G	C	C	G	G	T	T	A	A	C	C	A	A	G	G	G	G	T	T	T	T	A	A	G	G	A	A	T	T	T	T	C	C	A	A	C	C	A	A	T	T	A	A	C	C	G	G	C	C	A	A	T	T	C	C	C	C	T	T	G	G	T	T	C	C	C	C	G	G	C	C	T	T	T	T	A	A	C	C	A	A	A	A	G	G	C	C	C	C	A	A	A	A	A	A	C	C	A	A	G	G	A	A	A	A	G	G	A	A	A	A	T	T	G	G	C	C	C	C	C	C	T	T	T	T	G	G	A	A	T	T	T	T	C	C	C	C	T	T	C	C	G	G	T	T	T	T	T	T	A	A	G	G	G	G	A	A	C	C	A	A	C	C	G	G	C	C	G	G	A	A	A	A	T	T	A	A	A	A	A	A	T	T	G	G	G	G	C	C	A	A	C	C	C	C	A	A	C	C	C	C	G	G	C	C	G	G	G	G	C	C	G	G	C	C	G	G	G	G	T	T	C	C	G	G	G	G	A	A	C	C	A	A	C	C	G	G	C	C	T	T	G	G	A	A	G	G	A	A	C	C	G	G	A	A	C	C	G	G	A	A	A	A	G	G	A	A	A	A	G	G	C	C	C	C	A	A	A	A	A	A	A	A	C	C	C	C	A	A	C	C	T	T	T	T	A	A	C	C	T	T	G	G	A	A	C	C	G	G	G	G	G	G	G	G	G	G	G	G	A	A	G	G	T	T	G	G	A	A	G	G	C	C	C	C	G	G	G	G	G	G	A	A	A	A	C	C	A	A	T	T	A	A	T	T	G	G	T	T	C	C	T	T	G	G	C	C	G	G	T	T	T	T	A	A	G	G	C	C	C	C	T	T	C	C	A	A	G	G	G	G	A	A	A	A	T	T	T	T	A	A	A	A	T	T	C	C	G	G	G	G	G	G	A	A	C	C	C	C	C	C	G	G	C	C	A	A	C	C	G	G	T	T	T	T	G	G	T	T	A	A	C	C	C	C	C	C	T	T	T	T	C	C	A	A	T	T	C	C	A	A	T	T	A	A	G	G	G	G	G	G	C	C	NA	NA	A	A	A	A	C	C	A	A	G	G	G	G	T	T	G	G	A	A	A	A	A	A	C	C	G	G	C	C	A	A	G	G	T	T	T	T	C	C	A	A	T	T	A	A	C	C	T	T	T	T	G	G	C	C	G	G	T	T	T	T	G	G	C	C	C	C	C	C	T	T	T	T	T	T	A	A	A	A	C	C	C	C	A	A	G	G	G	G	G	G	G	G	C	C	G	G	C	C	C	C	C	C	A	A	G	G	G	G	G	G	A	A	T	T	T	T	G	G	C	C	T	T	G	G	C	C	C	C	T	T	C	C	G	G	G	G	C	C	G	G	T	T	G	G	C	C	C	C	A	A	G	G	G	G	T	T	NA	NA	T	T	C	C	A	A	G	G	T	T	G	G	A	A	G	G	G	G	A	A	G	G	C	C	G	G	T	T	A	A	G	G	A	A	T	T	A	A	C	C	G	G	T	T	C	C	A	A	A	A	A	A	T	T	C	C	A	A	T	T	G	G	A	A	A	A	A	A	A	A	C	C	C	C	C	C	A	A	G	G	T	T	G	G	G	G	G	G	G	G	C	C	A	A	T	T	A	A	G	G	T	T	A	A	T	T	G	G	G	G	G	G	A	A	A	A	C	C	T	T	G	G	G	G	T	T	A	A	A	A	C	C	T	T	G	G	C	C	T	T	T	T	G	G	G	G	A	A	A	A	T	T	C	C	T	T	G	G	C	C	C	C	G	G	T	T	T	T	C	C	G	G	C	C	T	T	NA	NA	A	A	T	T	T	T	A	A	A	A	T	T	A	A	A	A	C	C	C	C	C	C	C	C	G	G	T	T	T	T	G	G	G	G	C	C	C	C	G	G	A	A	A	A	C	C	C	C	G	G	A	A	C	C	T	T	T	T	G	G	C	C	G	G	T	T	T	T	G	G	A	A	C	C	C	C	G	G	C	C	C	C	G	G	T	T	C	C	G	G	T	T	C	C	C	C	C	C	A	A	G	G	G	G	T	T	C	C	T	T	G	G	T	T	C	C	C	C	C	C	A	A	C	C	G	G	C	C	T	T	G	G	A	A	A	G	G	G	T	T	T	T	A	A	G	G	C	C	G	G	C	C	T	T	A	A	T	T	G	G	A	A	G	G	C	C	C	C	C	C	G	G	G	G	G	G	C	C	T	T	G	G	C	C	G	G	A	A	C	C	C	C	C	C	T	T	A	A	G	G	C	C	A	A	C	C	C	C	G	G	C	C	C	C	C	C	C	C	T	T	T	T	G	G	C	C	C	C	C	C	T	T	C	C	G	G	A	A	G	G	A	A	C	C	C	C	T	T	T	T	A	A	C	C	C	C	T	T	C	C	C	C	T	T	G	G	G	G	G	G	G	G	T	T	C	C	G	G	C	C	G	G	A	A	C	C	T	T	A	A	G	G	T	T	NA	NA	A	A	A	A	G	G	T	T	T	T	C	C	C	C	C	C	G	G	C	C	C	C	T	T	C	C	T	T	C	C	C	C	T	T	G	G	C	C	G	G	A	A	C	C	G	G	C	C	C	C	A	A	T	T	C	C	G	G	T	T	A	A	A	A	C	C	A	A	T	T	C	C	T	T	A	A	G	G	T	T	A	A	C	C	A	A	C	C	C	C	C	C	C	C	G	G	G	G	C	C	T	T	G	G	C	C	C	C	C	C	G	G	C	C	A	A	T	T	A	A	G	G	T	T	A	A	G	G	G	G	T	T	C	C	C	C	A	A	T	T	T	T	A	A	G	G	G	G	T	T	T	T	T	T	T	T	T	T	C	C	C	C	C	C	T	T	A	A	G	G	A	A	T	T	C	C	G	G	A	A	G	G	C	C	A	A	T	T	G	G	G	G	A	A	G	G	A	A	G	G	T	T	A	A	G	G	T	T	A	A	G	G	G	G	A	A	C	C	A	A	A	A	A	A	C	C	T	T	G	G	C	C	T	T	A	A	C	C	C	C	T	T	T	T	A	A	G	G	G	G	C	C	G	G	C	C	C	C	C	C	C	C	A	A	A	A	G	G	T	T	T	T	C	C	G	G	C	C	C	C	T	T	T	T	C	C	A	A	A	A	A	A	C	C	G	G	G	G	G	G	A	A	T	T	NA	NA	G	G	A	A	G	G	T	T	A	A	T	T	A	A	A	A	A	A	A	A	A	A	C	C	G	G	A	A	T	T	C	C	A	A	C	C	T	T	A	A	T	T	C	C	A	A	A	A	A	A	T	T	A	A	T	T	C	C	C	C	T	T	T	T	C	C	T	T	C	C	A	A	C	C	T	T	T	T	C	C	A	A	T	T	A	A	A	A	C	C	C	C	G	G	T	T	A	A	C	C	C	C	C	C	T	T	C	C	C	C	T	T	C	C	G	G	G	G	T	T	T	T	A	A	G	G	A	A	C	C	A	A	A	A	C	C	T	T	T	T	G	G	C	C	G	G	T	T	G	G	C	C	C	C	T	T	G	G	G	G	A	A	T	T	G	G	A	A	C	C	G	G	G	G	A	A	A	A	A	A	G	G	G	G	T	T	C	C	C	C	T	T	A	A	G	G	C	C	A	A	C	C	C	C	A	A	A	A	A	A	G	G	C	C	C	C	T	T	C	C	A	A	G	G	C	C	C	C	C	C	T	T	A	A	G	G	C	C	A	A	A	A	T	T	C	C	C	C	T	T	C	C	C	C	G	G	T	T	C	C	G	G	G	G	T	T	A	A	A	A	G	G	G	G	A	A	T	T	C	C	A	A	C	C	A	A	T	T	T	T	A	A	NA	NA	T	T	C	C	C	C	G	G	G	G	A	A	T	T	G	G	G	G	T	T	T	T	T	T	G	G	T	T	A	A	G	G	C	C	G	G	C	C	C	C	C	C	A	A	G	G	T	T	T	T	T	T	C	C	T	T	A	A	T	T	G	G	G	G	C	C	A	A	G	G	C	C	A	A	C	C	C	C	T	T	G	G	G	G	C	C	C	C	G	G	C	C	A	A	G	G	G	G	C	C	C	C	G	G	T	T	T	T	T	T	G	G	G	G	C	C	A	A	C	C	A	A	G	G	G	G	A	A	C	C	T	T	T	T	C	C	A	A	C	C	T	T	C	C	G	G	C	C	G	G	C	C	T	T	C	C	G	G	G	G	C	C	C	C	T	T	C	C	A	A	T	T	T	T	T	T	T	T	G	G	C	C	A	A	C	C	C	T	A	A	C	C	C	C	T	T	A	A	G	G	G	G	T	T	A	A	T	T	T	T	A	A	C	C	T	T	T	T	T	T	A	A	A	A	A	A	C	C	C	C	C	C	C	C	T	T	C	C	T	T	G	G	C	C	T	T	C	C	A	A	A	A	C	C	A	A	T	T	G	G	C	C	A	A	A	A	G	G	C	C	A	A	T	T	T	T	C	C	T	T	C	C	G	G	A	A	C	C	C	C	T	T	T	T	C	C	G	G	G	G	A	A	T	T	G	G	T	T	C	C	C	C	G	G	G	G	C	C	T	T	C	C	G	G	T	T	T	T	C	C	A	A	T	T	T	T	G	G	G	G	C	C	C	C	G	G	G	G	C	C	C	C	C	C	A	A	G	G	A	A	G	G	A	A	A	A	C	C	G	G	A	A	G	G	T	T	G	G	A	A	T	T	T	T	G	G	A	A	A	A	G	G	T	T	A	A	A	A	A	A	T	T	C	C	C	C	T	T	A	A	T	T	A	A	C	C	C	C	G	G	T	T	C	C	A	A	C	C	C	C	A	A	T	T	C	C	C	C	G	G	G	G	T	T	T	T	T	T	T	T	G	G	G	G	G	G	C	C	G	G	C	C	T	T	C	C	C	C	C	C	A	A	G	G	A	A	C	C	A	A	A	A	A	A	G	G	T	T	T	T	C	C	A	A	G	G	A	A	C	C	A	A	G	G	G	G	C	C	G	G	A	A	A	A	A	A	T	T	G	G	C	C	A	A	T	T	T	T	A	A	A	A	C	C	T	T	C	C	C	C	A	A	A	A	A	A	T	T	G	G	T	T	G	G	A	A	T	T	C	C	C	C	G	G	T	T	A	A	G	G	A	A	T	T	A	A	G	G	T	T	G	G	A	A	G	G	A	A	A	A	G	G	G	G	C	C	A	A	G	G	T	T	G	G	T	T	C	C	A	A	C	C	A	A	G	G	C	C	C	C	A	A	G	G	A	A	C	C	T	T	C	C	T	T	C	C	T	T	A	A	C	C	G	G	G	G	C	C	C	C	C	C	T	T	A	A	T	T	C	C	C	C	G	G	A	A	G	G	T	T	A	A	G	G	C	C	G	G	G	G	G	G	A	A	C	C	A	A	C	C	G	G	C	C	G	G	G	G	G	G	T	T	T	T	G	G	A	A	T	T	G	G	G	G	A	A	T	T	A	A	C	C	A	A	G	G	C	C	C	C	G	G	T	T	A	A	A	A	G	G	T	T	T	T	A	A	T	T	T	T	G	G	C	C	G	G	A	A	C	C	A	A	C	C	G	G	T	T	A	A	G	G	C	C	C	C	A	A	T	T	C	C	T	T	C	C	A	A	G	G	G	G	G	G	C	C	C	C	A	A	T	T	A	A	A	A	A	A	T	T	G	G	A	A	G	G	T	T	T	T	C	C	A	A	C	C	G	G	A	A	A	A	C	C	A	A	G	G	G	G	T	T	T	T	A	A	A	A	C	C	C	C	T	T	C	C	A	A	T	T	A	A	T	T	A	A	C	C	G	G	C	C	A	A	T	T	G	G	A	A	C	C	T	T	NA	NA	C	C	C	C	T	T	C	C	A	A	A	A	A	A	G	G	G	G	G	G	C	C	G	G	T	T	A	A	A	A	A	A	G	G	T	T	T	T	G	G	A	A	A	A	A	A	G	G	A	A	T	T	T	T	A	A	G	G	A	A	C	C	C	C	C	C	A	A	A	A	T	T	T	T	G	G	T	T	T	T	A	A	C	C	T	T	C	C	T	T	G	G	G	G	G	G	C	C	T	T	C	C	C	C	T	T	C	C	C	C	C	C	A	A	A	A	G	G	C	C	T	T	A	A	C	C	G	G	G	G	T	T	T	T	G	G	T	T	T	T	A	A	C	C	A	A	G	G	C	C	A	A	C	C	A	A	G	G	T	T	A	A	G	G	C	C	G	G	T	T	G	G	T	T	T	T	A	A	A	A	T	T	A	A	C	C	G	G	G	G	G	G	G	G	G	G	T	T	T	T	A	A	NA	NA	C	C	C	C	C	C	C	C	C	C	G	G	G	G	C	C	A	A	A	G	G	G	A	A	T	T	C	C	T	T	C	C	G	G	C	C	T	T	G	G	C	C	A	A	T	T	A	A	A	A	C	C	T	T	A	A	T	T	A	A	T	T	C	C	G	G	A	A	A	A	C	C	C	C	C	C	C	C	G	G	G	G	T	T	T	T	C	C	C	C	G	G	C	C	T	T	C	C	G	G	A	A	C	C	C	C	G	G	G	G	C	C	C	C	T	T	C	C	T	T	T	T	A	A	G	G	G	G	T	T	G	G	A	A	G	G	C	C	T	T	G	G	T	T	A	A	C	C	C	C	G	G	T	T	T	T	C	C	A	A	C	C	C	C	G	G	T	T	C	C	A	A	T	T	G	G	T	T	A	A	C	C	G	G	T	T	G	G	C	C	C	C	C	C	C	C	C	C	T	T	C	C	G	G	T	T	C	C	G	G	G	G	T	T	C	C	A	A	T	T	G	G	G	G	G	G	A	A	C	C	G	G	A	A	G	G	A	A	C	C	T	T	A	A	A	A	G	G	G	G	G	G	A	A	T	T	G	G	A	A	C	C	T	T	A	A	T	T	T	T	A	A	A	A	C	C	C	C	A	A	A	A	A	A	C	C	G	G	T	T	C	C	A	A	A	A	C	C	T	T	A	A	C	C	C	C	A	A	A	A	T	T	T	T	A	A	C	C	C	C	C	C	C	C	G	G	G	G	A	A	T	T	G	G	T	T	A	A	C	C	G	G	T	T	G	G	T	T	G	G	A	A	A	A	C	C	C	C	T	T	T	T	G	G	T	T	C	C	C	C	G	G	G	G	C	C	G	G	A	A	C	C	G	G	C	C	G	G	C	C	A	A	C	C	G	G	G	G	G	G	A	A	G	G	C	C	T	T	A	A	C	C	T	T	C	C	G	G	G	G	T	T	T	T	C	C	T	T	G	G	A	A	C	C	C	C	G	G	A	A	A	A	T	T	C	C	T	T	G	G	T	T	A	A	C	C	C	C	C	C	A	A	C	C	G	G	G	G	T	T	T	T	G	G	G	G	G	G	T	T	A	A	A	A	G	G	G	G	A	A	T	T	C	C	T	T	T	T	A	A	G	G	C	C	T	T	C	C	A	A	T	T	T	T	C	C	T	T	G	G	T	T	C	C	C	C	C	C	T	T	C	C	A	A	A	A	G	G	C	C	A	A	A	A	G	G	C	C	T	T	C	C	G	G	T	T	G	G	A	A	G	G	A	A	C	C	G	G	T	T	C	C	G	G	A	A	G	G	C	C	A	A	C	C	T	T	G	G	C	C	A	A	T	T	C	C	T	T	G	G	C	C	C	C	A	A	G	G	G	G	C	C	C	C	A	A	T	T	C	C	A	A	A	A	G	G	G	G	G	G	A	A	G	G	A	A	A	A	T	T	C	C	A	A	C	C	A	A	T	T	G	G	C	C	C	C	C	C	A	A	A	A	A	A	A	A	C	C	C	C	A	A	A	A	G	G	G	G	A	A	G	G	A	A	T	T	C	C	G	G	G	G	A	A	T	T	T	T	C	C	C	C	C	C	A	A	G	G	G	G	G	G	C	C	A	A	C	C	A	A	T	T	A	A	T	T	T	T	C	C	T	T	G	G	T	T	C	C	A	A	A	A	T	T	G	G	A	A	T	T	A	A	C	C	NA	NA	G	G	G	G	G	G	A	A	T	T	A	A	G	G	C	C	T	T	G	G	G	G	A	A	C	C	A	A	G	G	T	T	C	C	A	A	G	G	G	G	C	C	T	T	A	A	G	G	G	G	C	C	C	C	C	C	C	C	G	G	T	T	T	T	C	C	A	A	NA	NA	T	T	G	G	T	T	C	C	A	A	T	T	G	G	C	C	A	A	T	T	T	T	T	T	T	T	T	T	C	C	C	C	C	C	A	A	G	G	T	T	T	T	T	T	C	C	C	C	T	T	T	T	G	G	C	C	T	T	G	G	G	G	G	G	T	T	G	G	C	C	A	A	A	A	T	T	G	G	G	G	C	C	C	C	T	T	A	A	G	G	G	G	G	G	A	A	C	C	A	A	G	G	T	T	G	G	G	G	G	G	T	T	G	G	A	A	G	G	A	A	C	C	A	A	C	C	T	T	G	G	C	C	C	C	G	G	C	C	NA	NA	C	C	C	C	T	T	T	T	G	G	C	C	G	G	G	G	G	G	G	G	T	T	C	C	C	C	C	C	C	C	T	T	A	A	C	C	T	T	T	T	G	G	C	C	G	G	T	T	T	T	T	G	T	T	C	C	T	T	G	G	A	A	C	C	T	T	A	G	G	G	G	G	G	A	NA	NA	NA	NA	T	C	A	G	A	T	T	T	G	G	G	G	C	C	G	G	C	C	T	T	A	A	G	G	T	T	A	A	G	G	T	T	T	T	G	G	T	T	C	C	C	C	C	C	T	T	G	G	A	A	A	A	A	A	A	A	T	T	C	C	G	G	C	T	A	T	T	T	T	C	G	G	T	C	A	A	T	T	C	C	A	A	C	C	T	T	C	C	C	C	T	T	A	A	G	G	A	A	T	G	T	C	T	G	T	C	G	G	A	T	T	T	A	A	C	C	A	G	C	C	G	G	A	A	A	G	A	A	C	G	A	A	NA	NA	C	C	T	T	A	A	T	C	T	T	T	T	A	A	A	G	C	C	C	C	T	A	C	C	NA	NA	A	A	G	T	G	G	T	T	A	A	G	G	C	C	C	C	C	C	G	G	NA	NA	NA	NA	A	A	A	A	G	A	T	C	G	A	C	C	G	A	G	G	G	C	C	C	A	A	C	T	T	T	C	T	G	A	C	C	A	A	G	A	A	C	G	G	G	G	A	A	A	G	G	G	T	T	C	C	C	C	C	G	T	T	G	G	C	C	G	G	C	C	G	G	G	G	C	C	T	T	T	T	A	T	T	T	T	T	C	C	T	C	T	T	G	G	A	A	C	C	G	G	A	A	G	G	A	A	A	T	C	C	C	C	C	T	A	G	A	G	C	C	C	T	C	T	T	T	A	A	G	A	A	A	G	T	A	A	C	C	T	T	T	T	G	G	G	G	T	G	C	C	T	T	T	C	T	T	G	G	C	C	G	G	A	A	T	T	G	G	T	T	G	G	C	C	C	C	C	C	T	T	A	A	A	A	G	G	T	T	T	T	G	G	G	G	C	C	A	A	T	T	G	G	G	G	T	T	C	C	T	T	T	T	T	T	A	A	T	T	G	A	A	A	G	G	A	A	T	C	A	A	A	A	A	G	T	T	T	T	A	A	A	A	T	G	A	G	C	C	G	G	G	G	C	C	T	T	A	T	A	C	NA	NA	G	A	G	G	C	C	G	A	G	A	G	A	T	T	T	T	C	C	C	C	C	A	C	C	A	A	G	A	G	G	C	C	C	C	T	T	A	A	A	A	A	G	G	A	C	T	T	T	T	T	C	C	T	T	C	C	A	G	T	T	C	C	G	G	G	G	G	G	C	C	A	A	T	A	C	C	A	G	C	T	C	A	A	T	C	C	T	T	A	A	NA	NA	A	A	T	T	A	A	T	G	C	C	A	A	G	A	A	G	A	A	G	G	T	T	C	C	C	C	NA	NA	C	C	A	G	A	G	A	C	T	C	C	C	T	T	A	A	A	A	C	A	G	G	A	G	NA	NA	G	A	T	C	G	G	G	G	T	T	T	T	G	G	A	A	G	T	G	A	NA	NA	G	G	A	C	C	T	C	C	T	C	NA	NA	T	T	T	T	A	A	A	G	A	T	T	T	A	A	NA	NA	G	G	T	T	C	T	A	A	G	C	C	T	C	C	A	A	A	A	T	T	C	C	G	G	T	T	T	T	A	A	T	G	G	G	C	C	G	G	T	T	A	A	C	C	C	C	A	A	T	T	C	C	G	G	A	A	A	A	C	C	G	G	NA	NA	C	C	G	G	A	G	A	A	G	A	T	T	G	G	G	A	A	A	A	G	A	A	T	T	T	T	T	T	C	C	A	G	NA	NA	A	A	G	A	C	C	T	G	G	G	A	A	G	G	T	T	G	G	A	A	C	T	C	G	C	G	NA	NA	A	G	C	T	A	G	T	C	C	C	G	G	T	T	A	A	T	G	A	G	T	C	T	A	T	T	T	T	C	C	C	C	C	C	T	T	A	A	G	G	A	A	A	A	A	A	A	G	T	T	C	C	A	A	T	C	C	C	G	A	A	A	T	T	T	T	T	T	A	A	A	A	A	A	T	T	A	A	A	A	A	A	G	T	C	T	G	A	G	G	T	T	NA	NA	C	A	C	C	T	C	G	G	T	T	G	G	A	A	G	G	C	C	G	G	A	A	C	C	G	G	C	C	T	T	A	A	G	G	C	C	T	T	A	A	G	G	T	T	NA	NA	T	T	G	G	T	T	G	G	C	C	A	A	A	A	T	T	A	A	G	G	G	G	A	A	G	G	T	T	A	A	G	G	G	G	G	A	T	T	A	A	G	G	A	G	G	G	G	G	A	A	G	G	A	A	A	A	T	T	C	C	T	T	G	G	C	C	A	A	C	C	T	T	A	A	C	C	C	C	C	C	A	C	G	G	A	A	C	C	C	C	T	T	G	G	G	G	G	G	G	G	T	T	C	C	T	T	A	A	G	G	G	G	A	A	G	A	C	C	C	C	C	C	T	T	C	C	G	G	G	G	G	G	C	C	T	T	G	G	A	A	G	G	G	G	G	G	T	T	C	C	A	A	G	G	C	C	C	C	C	C	T	T	G	G	T	T	G	A	T	T	NA	NA	G	G	G	G	A	A	G	A	G	T	C	C	G	G	T	T	T	T	C	C	T	T	C	C	C	C	G	G	A	A	T	T	A	A	T	T	G	G	G	G	C	C	A	A	C	C	A	A	C	C	C	C	C	C	A	A	C	C	C	C	A	A	T	T	C	C	G	G	A	A	G	G	T	T	A	A	A	A	T	T	G	G	G	G	T	T	C	C	C	C	C	C	G	G	T	T	C	C	G	G	T	T	A	A	A	A	G	G	A	A	G	G	G	G	C	C	A	A	G	G	A	A	C	C	A	A	A	A	G	G	C	C	G	G	T	T	A	A	G	G	G	G	T	T	T	T	C	C	T	T	T	T	T	T	G	G	G	G	C	C	G	G	C	C	C	C	A	A	G	G	T	T	A	A	A	A	G	G	G	G	G	G	T	T	G	G	C	C	G	G	C	C	T	T	T	T	G	G	A	A	T	T	A	A	C	C	T	T	C	C	C	C	A	A	G	G	C	C	A	A	A	A	A	A	T	T	A	A	C	C	C	C	C	C	A	A	G	G	G	G	C	C	T	T	C	C	G	G	C	C	A	A	T	T	T	T	A	A	G	G	G	G	A	A	A	A	C	C	T	T	G	G	A	A	C	C	C	C	G	G	C	C	G	G	T	T	A	A	T	T	A	A	A	A	C	C	T	T	G	G	C	C	G	G	C	C	G	G	A	A	T	T	G	G	G	G	C	C	G	G	A	A	A	A	A	A	G	G	G	G	C	C	C	C	T	T	T	T	C	C	T	T	C	C	T	T	C	C	T	T	A	A	C	C	T	T	T	T	A	A	C	C	T	T	T	T	C	C	G	G	A	A	C	C	A	A	T	T	G	G	T	T	C	C	C	C	C	C	C	C	G	G	T	T	C	C	A	A	C	C	A	A	T	T	T	T	A	A	G	G	A	A	A	A	A	A	T	T	T	T	T	T	C	C	G	G	T	T	G	G	G	G	G	G	G	G	A	A	C	C	G	G	A	A	G	G	T	T	A	A	T	T	G	G	C	G	G	G	T	T	C	C	G	G	T	T	G	G	T	T	T	T	C	C	A	A	T	T	G	G	T	T	C	C	C	C	G	G	A	A	A	A	G	G	T	T	A	A	T	T	C	C	C	C	C	C	A	A	C	C	G	G	G	G	T	T	G	G	G	G	T	T	C	C	A	A	T	T	A	A	C	C	T	T	C	C	G	G	T	T	G	G	G	G	G	T	G	G	A	A	C	C	A	A	T	T	G	G	A	A	C	C	G	G	A	A	G	G	C	C	T	T	G	G	G	G	A	A	C	C	T	T	A	A	A	A	A	A	A	A	A	A	A	A	C	C	T	T	C	C	A	A	A	A	A	A	C	C	C	C	C	C	C	C	G	G	T	T	T	T	T	T	C	C	C	C	G	G	C	C	C	C	T	T	A	A	G	G	G	G	T	T	T	T	T	T	C	C	C	C	G	G	C	C	G	G	G	G	C	C	T	T	G	G	A	A	T	T	T	T	A	A	T	T	T	T	T	T	G	G	G	G	G	G	G	G	T	T	C	C	C	C	A	A	T	T	C	C	A	A	T	T	C	C	A	A	G	G	A	A	C	C	A	A	C	C	T	T	A	A	C	C	C	C	A	A	C	C	A	A	G	G	C	C	T	T	G	G	G	G	C	C	C	C	T	T	A	A	C	C	C	C	C	C	T	T	A	A	A	A	C	C	C	C	T	T	C	C	C	C	A	A	T	T	T	T	C	C	A	A	T	T	A	A	A	A	C	C	T	T	C	C	C	C	G	G	T	T	G	G	C	C	C	C	A	A	A	A	T	T	T	T	G	G	A	A	A	A	C	C	A	A	G	G	T	T	A	A	A	A	A	A	T	T	G	G	T	T	A	A	A	A	G	G	C	C	G	G	C	C	C	C	C	C	A	C	T	T	C	C	G	G	T	T	T	T	G	G	C	C	G	G	T	T	T	T	A	A	G	G	T	T	G	G	C	C	T	T	T	T	G	G	G	G	C	C	C	C	G	G	C	C	G	C	G	T	T	T	A	A	T	T	G	G	T	A	T	T	C	T	G	G	G	G	G	G	C	C	T	C	A	G	T	T	A	A	G	G	C	C	C	C	G	A	A	G	C	G	A	G	G	T	C	C	T	C	G	A	C	C	A	A	A	G	C	T	C	C	A	A	G	G	G	A	C	A	NA	NA	C	T	T	T	G	G	T	T	G	C	T	T	T	T	T	T	G	G	A	G	A	G	G	G	C	C	G	A	G	G	T	G	G	G	T	G	C	A	G	G	C	T	NA	NA	G	G	C	C	A	T	C	C	T	T	A	G	C	C	C	C	A	G	T	T	C	C	G	G	C	G	G	G	A	G	A	A	T	T	G	G	A	G	A	C	C	A	G	G	C	T	C	C	NA	NA	G	G	NA	NA	T	C	G	A	A	A	G	G	G	G	T	T	C	C	C	T	G	A	G	G	G	G	T	T	A	A	A	A	A	A	T	T	C	A	C	T	G	G	C	C	T	T	C	C	T	T	C	C	A	A	G	G	A	A	A	A	A	A	G	G	T	T	C	C	T	T	G	G	G	G	T	T	NA	NA	C	C	T	T	T	T	A	A	A	A	T	T	T	T	A	A	C	C	T	T	A	A	T	T	G	G	A	A	T	T	T	T	A	A	A	A	G	G	C	C	C	C	C	C	C	C	C	C	G	G	T	T	T	T	G	G	T	T	G	G	T	T	T	T	A	A	C	C	C	C	A	A	T	T	T	T	T	T	C	C	T	T	G	G	A	A	C	C	G	G	C	C	G	G	T	T	A	A	C	C	C	C	T	T	C	C	T	T	A	A	A	A	A	A	C	C	A	A	G	G	A	A	G	G	C	C	A	A	G	G	A	A	G	G	T	T	C	C	A	A	G	G	A	A	G	G	A	A	A	A	G	G	G	G	A	A	G	G	G	G	A	A	G	G	A	A	A	A	G	G	T	T	T	T	C	C	C	C	C	C	T	T	A	A	G	G	A	A	A	A	T	T	G	G	A	A	G	G	T	T	G	G	A	A	A	C	T	T	C	C	T	T	A	A	C	C	C	C	G	G	G	G	A	A	T	T	C	C	G	G	G	G	A	A	T	T	T	T	C	C	G	G	T	T	T	T	G	G	C	C	G	G	T	T	C	C	A	A	A	A	T	T	G	G	G	G	T	T	T	T	A	A	A	A	A	A	G	G	G	G	G	G	G	G	G	G	C	C	C	C	T	T	G	G	A	A	A	A	G	G	A	A	C	C	G	G	T	T	C	C	T	T	G	G	C	C	C	C	C	C	T	T	T	T	T	T	T	T	A	A	G	G	G	G	T	T	A	A	A	A	C	C	T	T	C	C	G	G	G	G	A	A	G	G	A	A	C	C	T	T	A	A	T	T	G	G	T	T	C	C	C	C	C	C	C	C	C	C	T	T	C	C	C	C	G	G	T	T	G	G	T	T	G	G	T	T	C	C	T	T	A	A	G	G	G	G	C	C	T	T	A	A	G	G	G	G	G	G	A	A	T	T	G	G	T	T	T	T	C	C	A	A	A	A	G	G	C	C	C	C	A	A	T	T	C	C	T	T	T	T	G	G	C	C	C	C	A	A	C	C	T	T	G	G	T	T	C	C	A	A	A	A	C	C	T	T	T	T	G	G	G	G	T	T	C	C	A	A	T	T	C	C	A	A	G	G	C	C	G	G	G	G	T	T	T	T	A	A	T	T	A	A	G	G	A	A	A	A	T	T	A	A	A	A	C	C	A	A	T	T	A	A	T	T	G	G	C	C	A	A	T	T	A	A	C	C	T	T	G	G	A	A	C	C	T	T	C	C	T	T	G	G	G	G	C	C	C	C	G	G	C	C	C	C	C	C	G	G	A	A	G	G	T	T	T	T	A	A	C	C	T	T	A	A	A	A	C	C	A	A	T	T	T	T	G	G	A	A	T	T	C	C	T	T	G	G	T	T	C	C	C	C	G	G	T	T	A	A	T	T	T	T	T	T	A	A	T	T	C	C	G	G	G	G	G	G	G	G	C	C	G	G	T	T	G	G	G	G	G	G	G	G	T	T	C	C	T	T	C	C	G	G	C	C	A	A	A	A	A	A	C	C	C	C	G	G	C	C	A	A	G	G	C	C	G	G	T	T	G	G	T	T	A	A	G	G	A	A	C	C	T	T	G	G	C	C	C	C	C	C	A	A	A	A	C	C	A	A	A	A	C	C	A	A	T	T	G	G	A	A	C	C	C	C	G	G	C	C	T	T	G	G	G	G	T	T	T	T	C	C	G	G	A	A	G	G	C	C	C	C	G	G	T	T	C	C	T	T	T	T	A	A	G	G	C	C	C	C	G	G	T	T	A	A	T	T	A	A	G	G	C	C	G	G	T	T	C	C	G	G	T	T	C	C	G	G	C	C	C	C	G	G	T	T	C	C	A	A	C	C	T	T	C	C	C	C	C	C	A	A	G	G	T	T	A	A	A	A	C	C	G	G	G	G	G	G	A	A	T	T	T	T	A	A	C	C	T	T	C	C	G	G	A	A	G	G	T	T	G	G	C	C	C	C	C	C	G	G	A	A	G	G	C	C	G	G	C	C	G	G	T	T	A	A	G	G	T	T	A	A	G	G	A	A	A	A	G	G	C	C	C	C	G	G	G	G	A	A	G	G	G	G	C	C	C	C	T	T	C	C	T	T	G	G	G	G	T	T	T	T	T	T	T	T	T	T	T	T	T	T	C	C	T	T	T	T	C	C	T	T	C	C	C	C	T	T	C	C	C	C	C	C	G	G	C	C	T	T	G	G	G	G	G	G	A	A	C	C	C	C	C	C	G	G	G	G	A	A	C	C	C	C	A	A	G	G	G	G	T	T	A	A	T	T	A	A	A	A	T	T	C	C	T	T	G	G	T	T	C	C	G	G	G	G	G	G	G	G	G	G	A	A	G	G	C	C	T	T	T	T	T	T	A	A	T	T	C	C	G	G	T	T	C	C	G	G	T	T	G	G	T	T	C	C	C	C	G	G	T	T	G	G	C	C	A	A	A	A	G	G	C	C	C	C	T	T	T	T	C	C	C	C	C	C	G	G	C	C	A	A	C	C	A	A	G	G	T	T	C	C	C	C	T	T	T	T	T	T	T	T	C	C	C	C	T	T	A	A	G	G	T	T	C	C	C	C	G	G	C	C	A	A	C	C	T	T	G	G	A	A	A	A	G	G	A	A	A	A	G	G	C	C	C	C	G	G	G	G	T	T	C	C	C	C	G	G	G	G	C	C	A	A	A	A	C	C	C	C	C	C	A	A	A	A	T	T	C	C	C	C	A	A	G	G	G	G	T	T	T	T	G	G	A	A	A	A	A	A	T	T	C	C	T	T	G	G	G	G	A	A	G	G	G	G	C	C	T	T	C	C	C	C	C	C	A	A	T	T	G	G	C	C	C	C	T	T	C	C	A	A	T	T	C	C	A	A	T	T	T	T	T	T	C	C	T	T	T	T	T	T	C	C	G	G	G	G	G	G	T	T	A	A	C	C	G	G	A	A	C	C	G	G	T	T	C	C	T	T	G	G	A	A	C	C	G	G	G	G	G	G	G	G	G	G	A	A	C	C	T	T	T	T	T	T	C	C	G	G	G	G	A	A	G	G	G	G	T	T	G	G	A	A	C	C	A	A	A	A	C	C	G	G	C	C	C	C	T	T	T	T	T	T	T	T	G	G	C	C	C	C	A	A	A	A	G	G	A	A	A	A	T	T	C	C	C	C	C	C	A	A	C	C	C	C	T	T	A	A	C	C	G	G	G	G	T	T	T	T	C	C	G	G	G	G	A	A	T	T	A	A	T	T	C	C	G	G	C	C	C	C	C	C	T	T	C	C	G	G	T	T	C	C	A	A	G	G	C	C	A	A	G	G	C	C	A	A	C	C	G	G	T	T	T	T	C	C	G	G	C	C	C	C	G	G	T	T	G	G	C	C	A	A	A	A	G	G	A	A	C	C	C	C	G	G	C	C	C	C	G	G	G	G	C	C	G	G	C	C	G	G	A	A	T	T	A	A	T	T	G	G	A	A	C	C	A	A	G	G	C	C	C	C	T	T	C	C	G	G	A	A	T	T	T	T	C	C	A	A	C	C	C	C	C	C	A	A	A	A	C	C	A	A	A	A	C	C	C	C	A	A	T	T	G	G	G	G	C	C	T	T	C	C	A	A	G	G	T	T	C	C	G	G	A	A	T	T	A	A	C	C	C	C	G	G	C	C	A	A	A	A	T	T	C	C	T	T	T	T	C	C	A	A	A	A	G	G	G	G	G	G	G	G	G	G	T	T	T	T	A	A	C	C	C	C	G	G	G	G	G	G	G	G	C	C	A	A	G	G	A	A	A	A	T	T	G	G	C	C	T	T	A	A	A	A	T	T	NA	NA	A	A	C	C	T	T	A	A	C	C	C	C	G	G	A	A	A	A	C	C	C	C	C	C	C	C	T	T	G	G	G	G	G	G	G	G	T	T	G	G	G	G	A	A	A	A	G	G	T	T	T	T	A	A	C	C	A	A	A	A	A	A	G	G	A	A	T	T	T	T	A	A	G	G	G	G	A	A	T	T	G	G	C	C	T	T	G	G	T	T	T	T	A	A	A	A	T	T	C	C	G	G	C	C	G	G	G	G	C	C	G	G	G	G	C	C	G	G	T	T	A	A	A	A	A	A	C	C	G	G	C	C	G	G	G	G	C	C	C	C	T	T	G	G	C	C	A	A	C	C	G	G	A	A	T	T	G	G	G	G	A	A	C	C	C	C	A	A	C	C	C	C	G	G	A	A	G	G	A	A	G	G	G	G	C	C	C	C	A	A	G	G	G	G	T	T	C	C	G	G	T	T	G	G	G	G	G	G	T	T	G	G	G	G	G	G	A	A	C	C	C	C	T	T	C	C	T	T	C	C	G	G	A	A	G	G	G	G	G	G	C	C	C	C	A	A	G	G	G	G	C	C	G	G	T	T	C	C	C	C	T	T	T	T	C	C	T	T	C	C	C	C	A	A	G	G	G	G	G	G	A	A	G	G	C	C	G	G	T	T	C	C	C	C	G	G	C	C	A	A	A	A	C	C	A	A	C	C	G	G	T	T	A	A	C	C	C	C	G	G	T	T	T	T	G	G	G	G	G	G	T	T	G	G	T	T	T	T	T	T	C	C	A	A	C	C	T	T	G	G	C	C	A	A	C	C	T	T	T	T	C	C	A	A	A	A	T	T	C	C	G	G	C	C	T	T	C	C	T	C	T	T	A	A	C	C	A	A	A	A	T	T	C	C	C	C	C	C	G	G	C	C	A	A	A	A	A	A	G	G	T	T	C	C	G	G	G	G	C	C	T	T	G	G	T	T	G	G	T	T	A	A	T	T	C	C	G	G	A	A	G	G	C	C	T	T	A	A	G	G	C	C	T	T	T	T	C	C	C	C	G	G	T	T	A	A	A	A	C	C	G	G	A	A	G	G	C	C	G	G	A	A	G	G	C	C	A	A	C	C	G	G	A	A	A	A	T	T	C	C	C	C	T	T	G	G	T	T	A	A	G	G	C	C	C	C	T	T	T	T	G	G	C	C	G	A	A	A	C	C	A	A	C	C	G	G	C	C	C	C	G	G	G	G	G	G	A	A	G	G	G	G	C	C	A	A	G	G	A	A	G	G	C	C	A	A	A	A	G	G	G	G	G	G	G	G	A	A	C	C	C	C	C	C	G	G	C	C	A	A	T	T	G	G	C	C	C	C	A	A	A	A	T	T	T	T	G	G	A	A	G	G	G	G	T	T	C	C	T	T	T	T	G	G	C	C	T	T	A	A	C	C	A	A	G	G	C	C	T	T	G	G	C	C	A	A	T	T	A	A	C	C	T	T	G	G	A	A	T	T	T	T	C	C	T	T	G	G	A	A	A	A	C	C	T	T	A	A	A	A	A	A	T	T	T	T	T	T	A	A	G	G	C	C	T	T	C	C	A	A	A	A	G	G	C	C	G	G	A	A	G	G	C	C	C	C	A	A	G	G	C	C	A	A	A	A	T	T	G	G	C	C	T	T	T	T	C	C	C	C	T	T	C	C	T	T	G	G	G	G	G	G	T	T	A	A	A	A	T	T	C	C	A	A	C	C	C	C	T	T	A	A	T	T	T	T	A	A	G	G	T	T	T	T	A	A	A	A	T	T	C	C	G	G	A	A	T	T	A	A	T	T	C	C	G	G	T	T	C	C	T	T	C	C	A	A	G	G	C	C	C	C	T	T	A	A	T	T	T	T	G	G	G	G	A	A	C	C	T	T	C	C	T	T	G	G	A	A	C	C	T	T	C	C	C	C	C	C	T	T	G	G	G	G	C	C	A	A	T	T	G	G	T	T	A	A	C	C	A	A	A	A	T	T	G	G	A	A	C	C	NA	NA	C	C	T	T	T	T	G	G	G	G	G	G	G	G	G	G	C	C	A	A	A	A	C	C	A	A	G	G	C	C	G	G	C	C	G	G	C	C	C	C	G	G	A	A	G	G	C	C	G	G	G	G	G	G	C	C	G	G	C	C	C	C	T	T	G	G	C	C	T	T	A	A	A	A	C	C	T	T	T	T	A	A	A	A	G	G	A	A	C	C	C	C	G	G	C	C	C	C	C	C	C	C	C	C	G	G	G	G	A	A	C	C	A	A	A	A	G	G	G	G	T	T	T	T	C	C	T	T	T	T	A	A	G	G	C	C	T	T	A	A	C	C	C	C	G	G	A	A	A	A	A	A	G	G	G	G	T	T	T	T	C	C	G	G	T	T	G	G	T	T	G	G	A	A	G	G	G	G	C	C	G	G	G	G	T	T	A	A	C	C	T	T	A	A	T	T	C	C	C	C	A	A	G	G	C	C	C	C	A	A	A	A	C	C	G	G	T	T	C	C	G	G	C	C	A	A	G	G	C	C	G	G	T	T	T	T	T	T	C	C	A	A	G	G	G	G	C	C	A	A	C	C	A	A	A	A	C	C	G	G	A	A	G	G	A	A	G	G	A	A	T	T	T	T	A	A	G	G	C	C	T	T	T	T	C	C	A	A	T	T	G	G	G	G	G	G	T	T	G	G	G	G	G	G	A	A	G	G	A	A	T	T	C	C	C	C	T	T	A	A	C	C	C	C	C	C	C	C	C	C	A	A	C	C	T	T	C	C	G	G	T	T	C	C	G	G	T	T	C	C	C	C	C	C	G	G	A	A	T	T	C	C	T	T	G	G	C	C	T	T	G	G	G	G	C	C	A	A	C	C	C	C	G	G	T	T	A	A	A	A	G	G	G	G	C	C	G	G	G	G	A	A	G	G	G	G	C	C	C	C	A	A	G	G	A	A	T	T	A	A	C	C	C	C	A	A	A	A	T	T	A	A	C	C	T	T	G	G	A	A	T	T	T	T	T	T	T	T	A	A	G	G	T	T	G	G	A	A	A	A	T	T	G	G	C	C	C	C	C	C	A	A	T	T	G	G	C	C	T	T	G	G	G	G	C	C	T	T	C	C	A	A	G	G	G	G	A	A	A	A	C	C	C	C	G	G	C	C	T	T	C	C	G	G	G	G	A	A	G	G	A	A	T	T	T	T	G	G	A	A	C	C	A	A	A	A	C	C	T	T	A	A	A	A	G	G	T	T	T	T	G	G	C	C	A	A	C	C	C	C	T	T	T	T	T	T	T	T	T	T	G	G	C	C	G	G	C	C	G	G	C	C	T	T	G	G	A	A	C	C	T	T	G	G	T	T	A	A	C	C	C	C	A	A	A	A	A	A	G	G	T	T	T	T	A	A	C	C	T	T	A	A	T	T	C	C	C	C	G	G	C	C	C	C	G	G	G	G	T	T	A	A	A	A	A	A	A	A	A	A	T	T	G	G	C	C	C	C	A	A	G	G	G	G	C	C	A	A	C	C	G	G	C	C	G	G	G	G	A	A	C	C	A	A	C	C	G	G	C	C	C	C	T	T	T	T	G	G	T	T	A	A	G	G	T	T	G	G	T	T	A	A	T	T	A	A	C	C	G	G	A	A	T	T	G	G	G	G	C	C	A	A	C	C	T	T	C	C	C	C	C	C	T	T	A	A	A	A	C	C	T	T	A	A	T	T	T	T	G	G	A	A	A	A	C	C	G	G	T	T	A	A	A	A	A	A	G	G	G	G	T	T	T	T	C	C	G	G	C	C	T	T	T	T	T	T	C	C	T	T	G	G	T	T	A	A	G	G	G	G	T	T	NA	NA	G	G	A	A	G	G	C	C	T	T	G	G	T	T	A	A	T	T	C	C	A	A	C	C	T	T	A	A	A	A	C	C	C	C	G	G	G	G	A	A	C	C	A	A	C	C	A	A	A	A	A	A	C	C	A	A	A	A	C	C	T	T	G	G	T	T	T	T	T	T	G	G	C	C	T	T	C	C	C	C	G	G	T	T	C	C	T	T	C	C	C	C	C	C	C	C	G	G	C	C	C	C	G	G	A	A	G	G	G	G	G	G	A	A	A	A	T	T	G	G	C	C	A	A	A	A	T	T	G	G	A	A	G	G	C	C	C	C	G	G	G	G	T	T	C	C	A	A	A	A	C	C	A	A	T	T	A	A	A	A	A	A	A	A	A	A	A	A	A	A	C	C	A	A	T	T	T	T	C	C	A	A	G	G	A	A	C	C	T	T	G	G	C	C	T	T	A	A	G	G	A	A	G	G	A	A	G	G	T	T	A	A	A	A	T	T	G	G	T	T	T	T	A	A	T	T	A	A	G	G	T	T	C	C	T	T	G	G	G	G	C	C	C	C	C	C	G	G	C	C	C	C	T	T	A	A	G	G	T	T	G	G	C	C	A	A	T	T	G	G	T	T	A	A	G	G	C	C	T	T	G	G	G	G	G	G	C	C	T	T	C	C	A	A	G	G	T	T	G	G	A	A	C	C	T	T	T	T	A	A	C	C	A	A	G	G	G	G	T	T	G	G	A	A	T	T	T	T	A	A	G	G	C	C	T	T	C	C	G	G	A	A	C	C	G	G	C	C	T	T	A	A	T	T	T	T	A	A	A	A	C	C	G	G	C	C	A	A	A	A	A	A	A	A	A	A	G	G	G	G	T	T	A	A	A	A	T	T	G	G	C	C	A	A	A	A	C	C	T	T	T	T	C	C	T	T	T	T	T	T	C	C	C	C	C	C	T	T	G	G	C	C	G	G	T	T	A	A	C	C	C	C	G	G	A	A	G	G	G	G	A	A	A	A	C	C	C	C	A	A	G	G	T	T	G	G	G	G	G	G	C	C	T	T	C	C	T	T	T	T	G	G	T	T	C	C	A	A	G	G	A	A	C	C	C	C	G	G	G	G	T	T	G	G	T	T	A	A	G	G	G	G	T	T	G	G	G	G	A	A	T	T	G	G	T	T	C	C	C	C	A	A	T	T	A	A	C	C	G	G	G	G	C	C	C	C	A	A	T	T	G	G	A	A	T	T	C	C	A	A	T	T	A	A	C	C	C	C	T	T	C	C	T	T	C	C	G	G	A	A	T	T	T	T	NA	NA	A	A	C	C	C	C	T	T	T	T	G	G	A	A	G	G	C	C	C	C	C	C	A	A	C	C	T	T	T	T	T	T	C	C	C	C	A	A	G	G	T	T	A	A	G	G	G	G	C	C	T	T	C	C	G	G	A	A	G	G	G	G	C	C	C	C	A	A	C	C	C	C	T	T	T	T	A	A	G	G	A	A	C	C	C	C	T	T	T	T	C	C	G	G	A	A	G	G	A	A	G	G	T	T	A	A	A	A	A	A	T	T	G	G	C	C	G	G	A	A	T	T	A	A	T	T	A	A	G	G	G	G	T	T	T	T	T	T	G	G	T	T	G	G	A	A	NA	NA	G	G	A	A	G	G	T	T	A	A	C	C	G	G	C	C	G	G	A	A	C	C	G	G	C	C	C	C	G	G	G	G	G	G	G	G	A	A	T	T	C	C	T	T	T	T	T	T	G	G	C	C	G	G	A	A	G	G	A	A	G	G	C	C	A	A	T	T	G	G	T	T	A	A	A	A	A	A	G	G	G	G	T	T	C	C	C	C	T	T	A	A	G	G	C	C	A	A	T	T	A	A	A	A	G	G	T	T	A	A	C	C	T	T	G	G	T	T	G	G	C	C	T	T	C	C	C	C	A	A	C	C	T	T	C	C	C	C	T	T	A	A	A	A	T	T	T	T	T	T	A	A	A	A	G	G	NA	NA	C	C	A	A	NA	NA	T	T	T	T	C	C	A	A	T	T	G	G	T	T	C	C	T	T	T	T	A	A	A	A	C	C	A	A	G	G	C	C	A	A	G	G	A	A	A	A	G	G	A	A	G	G	A	A	A	A	G	G	T	T	T	T	G	G	A	A	A	A	T	T	C	C	G	G	A	A	C	C	C	C	C	C	G	G	C	C	T	T	A	A	G	G	G	G	T	T	C	C	T	T	C	C	G	G	T	T	C	C	G	G	C	C	A	A	T	T	T	T	T	T	G	G	C	C	G	G	T	T	A	A	G	G	T	T	A	A	A	A	C	C	A	A	C	C	C	C	C	C	G	G	T	T	C	C	G	G	G	G	A	A	T	T	A	A	T	T	C	C	C	C	C	C	T	T	T	T	A	A	A	A	G	G	T	T	A	A	A	A	C	C	C	C	G	G	A	A	T	T	C	C	T	T	T	T	G	G	G	G	T	T	G	G	G	G	T	T	G	G	T	T	A	A	A	A	G	G	A	A	C	C	A	A	T	T	A	A	T	T	T	T	T	T	A	A	G	G	C	C	A	A	G	G	G	G	T	T	C	C	C	C	C	C	T	T	A	A	G	G	A	A	C	C	A	A	A	A	G	G	A	A	C	C	T	T	A	A	A	A	T	T	C	C	A	A	G	G	G	G	C	C	G	G	T	T	T	T	C	C	C	C	T	T	A	A	T	T	G	G	A	A	T	T	A	A	G	G	C	C	G	G	A	A	C	C	A	A	C	C	C	C	C	C	C	C	A	A	T	T	T	T	A	A	A	A	G	G	T	T	C	C	G	G	A	A	G	G	T	T	T	T	A	A	T	T	T	T	G	G	C	C	G	G	C	C	T	T	G	G	A	A	C	C	G	G	A	A	A	A	T	T	C	C	T	T	G	G	C	C	G	G	A	A	A	A	A	A	G	G	G	G	A	A	A	A	T	T	A	A	A	A	C	C	T	T	G	G	A	A	A	A	C	C	T	T	C	C	G	G	C	C	G	G	G	G	A	A	T	T	T	T	T	T	G	G	C	C	G	G	A	A	G	G	A	A	G	G	A	A	A	A	A	A	C	C	A	A	A	A	G	G	T	T	T	T	G	G	G	G	A	A	A	A	C	C	G	G	C	C	A	A	A	A	G	G	C	C	A	A	G	G	G	G	A	A	A	A	A	A	T	T	G	G	A	A	T	T	C	C	A	A	G	G	A	A	T	T	T	T	A	A	C	C	T	T	T	T	A	A	T	T	C	C	C	C	T	T	A	A	A	A	A	A	C	C	C	C	T	T	C	C	A	A	C	C	G	G	A	A	G	G	G	G	T	T	T	T	T	T	A	A	G	G	T	T	C	C	C	C	G	G	G	G	T	T	C	C	T	T	C	C	C	C	C	C	T	T	T	T	A	A	G	G	T	T	G	G	T	T	A	A	G	G	A	A	G	G	T	T	G	G	A	A	G	G	T	T	C	C	G	G	A	A	G	G	C	C	A	A	T	T	G	G	C	C	A	A	C	C	G	G	T	T	G	G	C	C	A	A	G	G	C	C	A	A	T	T	C	C	A	A	T	T	T	T	C	C	C	C	C	C	C	C	T	T	T	T	T	T	G	G	C	C	C	C	G	G	A	A	T	T	C	C	A	A	G	G	C	C	A	A	C	C	G	G	C	C	G	G	T	T	A	A	T	T	G	G	G	G	G	G	A	A	G	G	G	G	A	A	A	A	G	G	G	G	T	T	T	T	G	G	C	C	C	C	C	C	G	G	T	T	G	G	A	A	G	G	C	C	A	A	A	A	C	C	G	G	A	A	A	A	C	C	C	C	G	G	A	A	C	C	A	A	C	C	A	A	A	A	A	A	G	G	G	G	T	T	G	G	T	T	G	G	A	A	A	A	T	T	G	G	G	G	G	G	G	G	A	A	G	G	C	C	A	A	G	G	T	T	C	C	C	C	G	G	G	G	A	A	G	G	C	C	T	T	A	G	C	C	A	A	A	A	T	T	A	A	A	A	T	T	T	T	G	G	T	T	A	A	C	C	A	A	A	A	A	A	T	T	T	T	G	G	T	T	A	A	A	A	G	G	G	G	A	A	A	A	C	C	T	T	T	T	C	C	G	G	A	A	T	T	T	T	C	C	C	C	T	T	T	T	A	A	A	A	G	G	T	T	A	A	T	T	C	C	C	C	C	C	A	A	T	T	T	T	C	C	T	T	C	C	G	G	T	T	A	A	G	G	A	A	T	T	A	A	A	A	A	A	A	A	A	A	G	G	G	G	T	T	C	C	T	T	A	A	G	G	T	T	A	A	A	A	C	C	C	C	C	C	C	C	T	T	T	T	T	T	C	C	A	A	T	T	T	T	G	G	G	G	C	C	G	G	C	C	A	A	C	C	T	T	G	G	C	C	C	C	G	G	G	G	G	G	A	A	C	C	C	C	C	C	T	T	A	A	C	C	T	T	G	G	A	A	G	G	A	A	A	A	C	C	C	C	T	T	A	A	T	T	A	A	C	C	C	C	T	T	T	T	T	T	C	C	C	C	T	T	G	G	G	G	A	A	A	A	G	G	C	C	A	A	G	G	C	C	G	G	C	C	C	C	C	C	G	G	T	T	C	C	G	G	A	A	C	C	G	G	T	T	G	G	A	A	G	G	A	A	C	C	C	C	C	C	G	G	G	G	A	A	G	G	T	T	G	G	G	G	G	G	G	G	C	C	T	T	C	C	A	A	T	T	C	C	C	C	C	C	C	C	C	C	C	C	G	G	C	C	G	G	G	G	T	T	T	T	A	A	T	T	T	T	T	T	A	A	C	C	T	T	A	A	T	T	G	G	G	G	G	G	G	G	C	C	A	A	T	T	C	C	A	A	G	G	A	A	G	G	C	C	C	C	G	G	G	G	A	A	C	C	T	T	G	G	G	G	C	C	G	G	C	C	G	G	T	T	T	T	T	T	T	T	T	T	T	T	A	A	C	C	G	G	A	A	T	T	T	T	C	C	A	A	A	A	T	T	T	T	C	C	C	C	C	C	C	C	A	A	T	T	T	T	G	G	A	A	G	G	T	T	G	G	T	T	A	A	T	T	G	G	A	A	G	G	A	A	A	A	G	G	T	T	T	T	T	T	C	C	C	C	G	G	C	C	C	C	G	G	G	G	C	C	G	G	G	G	C	C	A	A	T	T	C	C	C	C	C	C	T	T	G	G	C	C	G	G	T	T	C	C	C	C	C	C	C	C	G	G	A	A	A	A	A	A	A	A	A	A	G	G	G	G	A	A	G	G	G	G	C	C	G	G	T	T	T	T	A	A	G	G	T	T	C	C	G	G	A	A	G	G	A	A	NA	NA	A	A	A	A	G	G	G	G	T	T	T	T	T	T	C	C	G	G	A	A	T	T	G	G	C	C	T	T	A	A	T	T	T	T	A	A	A	A	T	T	T	T	C	C	A	A	A	A	G	G	C	C	G	G	C	C	A	A	C	C	A	A	A	A	C	C	T	C	A	A	A	A	A	A	G	G	C	C	T	T	C	C	A	A	C	C	G	G	A	A	T	T	G	G	G	G	G	G	G	G	A	A	C	C	A	A	C	C	C	C	A	A	G	G	G	G	C	C	G	G	G	G	C	C	A	A	G	G	A	A	G	G	G	G	C	C	A	A	G	G	T	T	G	G	T	T	G	G	A	A	C	C	T	T	A	A	G	G	A	A	T	T	C	C	A	A	T	T	G	G	C	C	G	G	G	G	A	A	G	G	G	G	G	G	C	C	G	G	G	G	A	A	T	T	C	C	T	T	C	C	C	C	T	T	G	G	A	A	G	G	A	A	T	T	G	G	T	T	T	T	A	A	C	C	G	G	G	G	T	T	C	C	G	G	A	A	G	G	G	G	C	C	G	G	C	C	G	G	T	T	C	C	T	T	C	C	G	G	G	G	C	C	G	G	G	G	T	T	NA	NA	T	T	G	G	T	T	T	T	T	T	C	C	T	T	C	C	G	G	A	A	A	A	G	G	A	A	C	C	T	T	C	C	C	C	C	C	T	T	A	A	A	A	A	A	G	G	T	T	A	G	A	C	G	G	T	T	G	G	G	A	T	T	G	G	T	C	T	T	C	A	G	A	T	C	C	C	T	T	C	C	A	T	G	A	A	G	G	G	C	C	T	T	G	G	C	C	G	G	G	G	T	T	C	C	A	A	C	C	T	T	G	G	G	G	C	C	C	C	T	C	C	C	A	G	T	C	C	C	A	A	T	C	T	T	G	G	C	C	C	C	A	C	C	C	C	C	C	T	A	A	T	C	T	T	T	T	A	T	T	T	G	G	T	T	T	T	G	G	C	C	C	C	T	T	G	G	T	T	A	A	G	G	C	C	A	A	T	T	C	C	G	G	T	T	T	T	C	C	T	T	A	G	A	A	A	A	G	G	C	C	C	C	A	A	A	A	C	C	C	C	T	T	T	C	A	A	NA	NA	C	T	C	C	C	T	C	C	T	T	T	T	C	C	T	T	T	T	C	T	C	C	G	G	G	A	G	G	T	T	C	C	G	A	T	T	NA	NA	G	G	A	A	T	T	G	G	T	C	A	G	C	C	C	T	T	T	G	A	T	T	C	C	G	A	G	G	C	C	T	T	A	A	G	A	A	G	T	T	C	C	A	A	C	C	A	A	A	A	C	C	G	A	C	G	G	A	A	C	A	A	G	G	A	C	C	T	G	T	A	G	G	T	T	T	G	G	A	A	C	C	C	C	A	A	A	A	C	C	G	A	G	G	C	C	T	T	A	G	C	C	A	A	T	T	C	C	G	G	C	T	G	G	C	C	C	C	C	C	T	T	T	T	A	A	C	C	G	G	G	G	A	A	G	G	A	A	G	G	G	G	C	C	A	A	G	G	G	G	C	T	C	A	T	C	T	T	A	A	T	T	A	G	G	G	T	T	T	T	G	G	T	T	G	G	C	C	C	C	T	G	C	C	C	C	A	G	G	G	C	C	G	A	T	T	A	A	T	C	A	A	A	G	C	T	C	C	C	C	T	T	G	G	C	C	C	C	C	C	G	A	T	T	A	A	A	A	C	T	G	G	C	C	C	C	A	A	G	A	C	C	A	A	C	C	A	A	A	G	A	A	T	T	T	T	T	T	NA	NA	T	T	G	G	T	C	T	T	A	C	G	G	G	A	A	A	C	C	G	A	T	T	G	A	C	C	C	C	T	C	G	G	G	G	A	A	T	G	A	A	G	G	C	C	G	A	G	G	T	T	C	T	T	T	C	T	A	G	C	C	A	A	C	C	G	G	C	C	T	T	G	G	C	C	T	T	T	T	A	A	G	G	T	T	C	C	A	A	A	G	T	C	G	G	G	G	C	C	A	A	A	A	G	G	G	G	A	G	C	C	G	G	G	G	C	C	T	T	T	A	C	C	T	C	A	A	G	G	A	A	C	C	C	T	C	C	C	C	T	T	T	T	T	T	T	T	T	T	T	T	G	G	A	A	C	C	C	C	G	G	G	G	T	G	NA	NA	A	G	T	A	A	G	C	C	A	A	NA	NA	C	A	A	G	A	A	C	C	A	A	G	G	G	G	C	C	C	C	A	A	C	C	C	C	G	G	G	G	C	C	A	G	NA	NA	T	T	G	G	A	A	T	T	G	G	C	C	A	A	A	A	T	T	NA	NA	C	C	A	A	C	C	G	G	G	G	G	G	A	A	C	C	G	G	T	C	T	T	G	G	A	A	T	T	A	G	T	T	NA	NA	T	T	T	C	T	T	C	C	C	G	G	G	C	C	NA	NA	G	G	G	G	A	T	G	G	C	C	C	C	G	G	G	G	C	C	T	T	C	C	G	G	G	A	G	G	G	G	G	C	G	G	T	T	G	G	T	T	G	G	G	G	A	A	T	T	C	T	A	C	A	G	C	C	C	C	T	T	G	A	A	A	C	C	G	G	T	T	G	G	C	T	G	G	T	T	A	G	G	G	C	T	G	T	A	A	C	T	T	T	C	C	T	T	T	C	T	T	G	G	G	G	C	C	C	C	G	A	A	G	A	A	C	T	C	C	A	G	A	A	A	A	NA	NA	C	T	G	G	G	G	C	T	G	A	T	C	C	C	G	G	G	G	A	A	A	A	A	A	G	G	T	C	A	A	T	T	C	C	C	C	T	T	C	C	C	C	C	C	G	G	T	T	T	T	A	G	A	A	C	C	T	T	C	C	T	T	C	T	T	T	A	A	G	G	C	T	C	G	T	T	C	C	T	T	T	T	C	C	A	A	A	A	G	G	A	A	A	A	G	G	A	A	T	T	A	A	T	T	C	C	C	C	C	C	A	G	T	C	C	C	C	A	G	A	T	A	NA	NA	T	T	C	T	C	C	C	T	C	T	T	C	NA	NA	C	T	T	T	T	C	C	T	G	T	T	C	C	C	C	T	A	A	A	A	NA	NA	G	G	G	T	T	A	T	T	G	A	A	G	C	T	G	G	T	T	C	G	C	T	C	T	C	C	G	C	A	A	T	T	C	T	C	T	G	A	G	G	G	A	C	A	C	C	C	T	C	C	A	G	T	C	G	G	A	A	C	T	G	G	A	A	T	C	A	T	G	A	C	T	T	C	G	G	A	T	A	C	C	T	T	C	C	C	T	C	NA	NA	G	A	A	T	A	A	G	G	T	T	C	C	C	C	C	C	T	T	C	C	A	A	T	T	C	T	A	G	T	C	A	G	A	A	G	A	C	C	T	C	NA	NA	C	T	G	A	A	G	T	C	T	T	C	C	G	T	A	G	C	T	C	T	G	G	G	G	T	T	A	A	C	C	G	G	A	A	C	C	G	G	T	T	C	C	C	C	G	A	G	G	G	G	G	G	G	C	C	C	G	G	T	T	C	C	G	G	T	C	G	G	C	C	A	A	T	G	G	A	G	G	T	A	G	G	G	G	A	G	C	C	G	G	C	C	C	C	C	C	G	G	T	T	C	C	C	C	T	T	C	C	A	A	C	C	NA	NA	T	G	C	C	G	G	A	A	T	T	A	A	G	G	T	C	C	T	C	C	G	A	G	A	C	C	T	T	G	A	C	C	C	C	C	C	C	C	G	G	G	G	T	C	G	A	T	C	NA	NA	C	C	C	C	T	T	C	A	T	T	T	T	T	T	G	G	T	T	G	A	G	G	G	A	T	C	G	G	C	C	C	T	T	T	C	T	T	C	G	G	A	A	G	G	G	G	A	A	C	T	A	G	T	T	G	A	A	C	G	G	A	A	C	C	G	G	G	G	T	T	A	A	C	C	T	T	C	C	G	A	T	T	G	A	C	T	C	C	A	A	A	A	A	A	G	A	T	T	T	T	T	T	G	G	G	A	NA	NA	A	G	A	A	T	C	T	T	C	A	G	G	A	A	C	C	T	T	T	T	C	C	C	C	G	G	C	C	G	A	G	A	A	A	G	G	G	G	G	A	C	T	T	T	C	C	A	A	G	T	A	A	T	T	C	C	G	G	A	G	G	A	G	G	G	T	A	G	G	G	A	A	T	T	NA	NA	C	C	A	G	C	T	C	C	A	A	G	G	G	G	C	C	G	G	A	A	C	C	C	A	T	G	G	A	G	A	T	T	G	A	C	C	G	C	C	C	G	A	C	C	G	G	A	A	C	C	A	A	G	G	T	C	C	C	G	A	G	G	G	G	A	A	A	C	C	C	C	C	G	G	G	G	G	G	T	C	NA	NA	A	A	A	G	A	G	A	A	C	C	G	G	T	T	T	T	C	C	C	C	T	C	NA	NA	T	T	C	C	A	A	G	G	G	G	G	G	C	C	C	C	G	G	A	A	C	C	T	T	G	C	T	T	G	G	G	G	A	A	C	C	G	G	C	C	T	T	C	C	A	A	G	G	T	T	G	A	A	A	G	A	C	T	G	G	T	T	A	A	T	T	A	A	C	C	G	G	C	C	C	C	C	C	T	T	C	C	T	T	A	A	A	A	T	T	G	G	A	A	G	G	T	T	G	A	A	G	C	C	A	A	G	G	A	A	T	C	C	C	G	G	C	C	C	C	C	C	A	A	C	C	A	A	C	C	C	C	G	G	T	T	G	G	G	G	G	G	G	G	G	G	T	T	C	T	G	G	C	T	C	C	T	G	G	A	G	T	A	A	C	C	G	A	T	C	G	G	G	G	C	T	C	C	G	G	NA	NA	A	G	G	G	T	C	T	C	C	C	T	T	C	C	T	T	T	T	T	T	G	G	A	A	A	A	G	G	C	G	A	A	T	T	G	G	T	T	T	T	T	T	A	A	G	G	A	A	A	C	G	G	C	C	C	C	T	C	C	C	T	T	G	G	A	A	C	C	A	A	G	G	C	C	NA	NA	T	C	C	C	T	C	A	A	T	C	T	T	G	A	A	C	NA	NA	T	C	G	G	T	T	T	A	G	A	C	T	T	T	C	C	C	C	A	A	A	A	A	G	T	C	G	A	T	C	A	G	G	G	T	G	A	A	T	T	T	C	A	A	T	T	A	A	T	A	G	A	C	C	A	A	A	A	A	A	G	A	G	A	T	T	T	T	T	T	A	A	A	A	A	G	T	T	C	C	C	T	G	G	T	C	G	G	C	C	T	A	T	T	A	A	G	G	T	T	T	C	G	G	C	C	G	G	C	C	A	A	G	C	A	A	A	A	A	G	A	G	T	C	G	A	C	C	C	C	T	C	C	T	T	T	G	G	G	G	T	C	A	A	T	C	C	C	T	T	C	T	A	A	G	G	G	G	T	C	C	C	G	T	G	G	A	A	T	C	A	G	G	A	A	G	C	C	A	A	C	C	T	T	NA	NA	A	G	C	C	A	A	T	T	C	C	T	T	T	T	G	G	T	T	G	G	T	T	A	A	T	T	A	A	A	A	C	C	C	G	T	T	C	C	G	G	T	T	G	G	C	C	C	C	T	T	T	T	T	T	C	C	C	C	G	G	A	A	A	A	C	C	A	A	C	C	A	A	T	A	T	T	C	C	C	C	T	T	G	G	A	A	A	A	A	A	A	A
CC	OR219f64	NA	NA	1	NA	C	C	A	A	C	C	NA	NA	G	G	C	C	C	C	G	G	C	C	C	C	A	A	A	A	A	A	G	G	A	A	T	T	C	C	C	C	G	G	T	T	T	T	A	A	G	G	T	T	A	A	G	G	G	G	C	C	G	G	G	G	G	G	A	A	C	C	C	C	C	C	G	G	A	A	C	C	G	G	C	C	A	A	C	C	T	T	C	C	A	A	C	C	G	G	C	C	C	C	C	C	C	C	G	G	T	T	T	T	T	T	T	T	A	A	A	A	C	C	G	G	T	T	A	A	T	T	C	C	C	C	G	G	G	G	G	G	T	T	G	G	T	T	G	G	G	G	A	A	G	G	T	T	C	C	G	G	T	T	G	G	A	A	T	T	G	G	C	C	C	C	C	C	T	T	G	G	C	C	T	T	G	G	C	C	A	A	A	A	G	G	C	C	T	T	G	G	G	G	A	A	G	G	G	G	C	C	T	T	G	G	G	G	G	G	A	A	A	A	G	G	T	T	C	C	A	A	G	G	T	T	T	T	C	C	T	T	A	A	C	C	G	G	G	G	T	T	T	T	G	G	T	T	G	G	C	C	C	C	C	C	T	T	A	A	C	C	G	G	A	A	C	C	A	A	T	T	C	C	G	G	T	T	C	C	A	A	A	A	G	G	T	T	T	T	C	C	C	C	T	T	C	C	T	T	G	G	G	G	C	C	T	T	C	C	T	T	C	T	A	A	A	A	T	T	G	G	A	A	A	A	G	G	C	C	C	C	A	A	C	C	A	A	C	C	G	G	G	G	A	A	T	T	T	T	T	T	T	T	G	G	A	A	G	G	G	G	G	G	G	G	A	A	G	G	C	C	G	G	A	A	G	G	T	T	A	A	A	A	T	T	A	A	T	T	T	T	C	C	T	T	C	C	C	C	A	A	T	T	T	T	T	T	G	G	C	C	C	C	T	T	A	A	C	C	G	G	A	A	G	G	C	C	A	A	T	T	C	C	A	A	T	T	A	A	G	G	C	C	G	G	G	G	A	A	T	T	C	C	C	C	T	T	T	T	C	C	G	G	A	A	C	C	G	G	C	C	G	G	C	C	C	C	G	G	A	A	A	A	A	A	C	C	C	C	A	A	A	A	G	G	C	C	T	T	C	C	T	T	C	C	G	G	T	T	C	C	A	A	A	A	T	T	C	C	C	C	G	G	A	A	T	T	C	C	A	A	T	T	G	G	A	A	C	C	G	G	T	T	A	A	G	G	G	G	A	A	C	C	C	C	G	G	C	C	G	G	A	A	T	T	G	G	G	G	T	T	T	T	G	G	G	G	G	G	A	A	T	T	G	G	A	A	C	C	G	G	C	C	C	C	T	T	A	A	A	A	G	G	A	A	T	T	C	C	A	A	NA	NA	G	G	T	T	G	G	C	C	C	C	A	A	C	C	A	A	G	G	A	A	A	A	G	G	G	G	G	G	A	A	T	T	T	T	G	G	C	C	C	C	G	G	C	C	T	T	T	T	C	C	C	C	C	C	C	C	C	C	C	C	T	T	A	A	C	C	T	T	G	G	C	C	A	A	G	G	G	G	T	T	C	C	G	G	T	T	T	T	A	A	C	C	A	A	C	C	G	G	C	C	C	C	C	C	G	G	G	G	G	G	A	A	T	T	C	C	C	C	A	A	C	C	C	C	C	C	A	A	T	T	C	C	A	A	G	G	T	T	C	C	G	G	G	G	C	C	G	G	A	A	A	A	G	G	C	C	G	G	C	C	C	C	G	G	A	A	A	A	T	T	C	C	T	T	C	C	G	G	C	C	NA	NA	G	G	T	T	T	T	C	C	G	G	G	G	T	T	C	C	A	A	T	T	A	A	G	G	C	C	T	T	T	T	G	G	A	A	G	G	T	T	T	T	C	C	G	G	C	C	T	T	C	C	T	T	T	T	T	T	C	C	G	G	T	T	C	C	G	G	T	T	G	G	T	T	T	T	G	G	T	T	A	A	T	T	T	T	A	A	C	C	T	T	G	G	T	T	A	A	T	T	G	G	T	T	G	G	A	A	T	T	C	C	G	G	G	G	C	C	T	T	C	C	T	T	G	G	A	A	C	C	A	A	C	C	G	G	A	A	C	C	T	T	C	C	G	G	A	A	G	G	T	T	T	T	A	A	T	T	C	C	T	T	T	T	T	T	T	T	T	T	A	A	T	T	T	T	T	T	A	A	A	A	G	G	C	C	C	C	G	G	C	C	A	A	G	G	A	A	A	A	T	T	G	G	T	T	C	C	A	A	C	C	T	T	A	A	C	C	A	A	G	G	C	C	T	T	G	G	A	A	G	G	C	C	T	T	A	A	G	G	T	T	A	A	C	C	A	A	C	C	G	G	G	G	A	A	A	A	T	T	A	A	G	G	T	T	A	A	T	T	G	G	A	A	C	C	G	G	G	G	C	C	A	A	C	C	C	C	T	T	C	C	G	G	A	A	T	T	G	G	T	T	G	G	T	T	A	A	C	C	T	T	C	C	T	T	T	T	C	C	T	T	A	A	A	A	T	T	C	C	C	C	A	A	A	A	A	A	A	A	C	C	A	A	C	C	A	A	T	T	G	G	G	G	G	G	C	C	T	T	G	G	T	T	A	A	C	C	G	G	C	C	A	A	G	G	A	A	A	A	T	T	G	G	G	G	G	G	T	T	A	A	T	T	A	A	T	T	T	T	T	T	T	T	C	C	C	C	G	G	A	A	A	A	A	A	G	G	G	G	C	C	T	T	C	C	G	G	G	G	T	T	T	T	G	G	A	A	T	T	T	T	T	T	A	A	C	C	G	G	A	A	G	G	C	C	T	T	A	A	C	C	C	C	T	T	G	G	G	G	C	C	G	G	T	T	T	T	T	T	A	A	G	G	A	A	T	T	T	T	G	G	T	T	T	T	A	A	A	A	C	A	G	A	NA	NA	A	A	G	G	G	G	T	T	C	C	T	T	T	T	A	A	A	A	A	A	G	G	T	T	T	T	T	T	G	G	A	A	C	C	A	A	C	C	A	A	A	A	C	C	T	T	G	G	T	T	G	G	G	G	C	C	T	T	A	A	C	C	T	T	A	A	G	G	G	G	G	G	C	C	T	T	T	T	T	T	C	C	A	A	G	G	A	A	A	A	T	T	G	G	T	T	C	C	C	C	G	G	G	G	C	C	G	G	T	T	G	G	C	C	C	C	T	T	C	C	G	G	G	G	G	G	G	G	G	G	C	C	G	G	A	A	A	A	A	A	A	A	T	T	C	C	C	C	G	G	A	A	C	C	G	G	T	T	G	G	C	C	G	G	G	G	A	A	T	T	T	T	G	G	G	G	G	G	G	G	G	G	A	A	T	T	T	T	G	G	A	A	G	G	C	C	G	G	G	G	G	G	C	C	C	C	A	A	G	G	A	A	G	G	T	T	C	C	G	G	C	C	T	T	G	G	C	C	G	G	G	G	T	T	G	G	A	A	T	T	A	A	G	G	T	T	C	C	C	C	G	G	A	A	G	G	G	G	T	T	A	A	T	T	G	G	A	A	T	T	T	T	A	A	G	G	A	A	A	A	T	T	T	T	G	G	C	C	G	G	T	T	A	A	A	A	A	A	T	T	T	T	A	A	A	A	C	C	G	G	T	T	C	C	C	C	T	T	T	T	A	A	C	C	C	C	G	G	T	T	T	T	G	G	C	C	C	C	T	T	T	T	C	C	C	C	A	A	A	A	C	C	C	C	C	C	G	G	A	A	G	G	T	T	C	C	G	G	A	A	A	A	G	G	T	T	C	C	T	T	T	T	C	C	C	C	T	T	C	C	C	C	T	T	G	G	C	C	G	G	G	G	A	A	A	A	A	A	T	T	A	A	C	T	G	G	T	T	NA	NA	G	G	T	T	T	T	A	A	G	G	C	C	G	G	G	G	T	T	C	C	G	G	G	G	C	C	C	C	A	A	NA	NA	A	A	C	C	A	A	G	G	G	G	T	T	T	T	T	T	C	C	C	C	G	G	C	C	G	G	A	A	T	T	C	C	T	T	T	T	G	G	G	G	C	C	A	A	G	G	C	C	G	G	C	C	T	T	C	C	G	G	A	A	G	G	G	G	C	C	T	T	G	G	G	G	C	C	T	T	G	G	C	C	G	G	G	G	G	G	G	G	T	T	G	G	C	C	G	G	T	T	C	C	T	T	T	T	T	T	T	T	C	C	G	G	G	G	T	T	A	A	A	A	C	C	T	T	C	C	A	A	T	T	C	C	C	C	T	T	T	T	A	A	T	T	C	C	T	T	T	T	C	C	T	T	G	G	A	A	G	G	T	T	T	T	C	C	G	G	A	A	G	G	G	G	T	T	A	A	C	C	G	G	C	C	C	C	A	A	T	T	T	T	T	T	T	T	A	A	C	C	T	T	G	G	C	C	T	T	C	C	A	A	G	G	G	G	C	C	A	A	G	G	A	A	T	T	A	A	G	G	C	C	C	C	G	G	T	T	G	G	C	C	G	G	G	G	A	A	A	A	G	G	T	T	C	C	C	C	G	G	T	T	G	G	C	C	C	C	C	C	A	A	C	C	T	T	C	C	G	G	A	A	C	C	G	G	G	G	T	T	A	A	G	G	C	C	G	G	T	T	G	G	T	T	G	G	T	T	C	C	G	G	G	G	T	T	G	G	A	A	T	T	G	G	T	T	G	G	A	A	C	C	C	C	T	T	T	T	T	T	C	C	T	T	T	T	A	A	G	G	T	T	T	T	C	C	T	T	A	A	C	C	C	C	A	A	G	G	G	G	A	A	T	T	G	G	C	C	A	A	A	A	T	T	A	A	C	C	C	C	C	C	T	T	G	G	A	A	C	C	A	A	T	T	G	G	A	A	G	G	A	A	C	C	C	C	A	A	A	A	T	T	A	A	T	T	G	G	C	C	T	T	A	A	G	G	G	G	T	T	G	G	G	G	T	T	A	A	G	G	T	T	A	A	C	C	NA	NA	G	G	C	C	G	G	T	T	C	C	G	G	T	T	G	G	A	A	A	A	A	A	A	A	T	T	T	T	T	T	T	T	A	A	T	T	C	C	C	C	A	A	C	C	C	C	G	G	C	C	G	G	A	A	T	T	C	C	T	T	A	A	C	C	C	C	A	A	C	C	A	A	G	G	G	G	G	G	A	A	A	A	C	C	C	C	T	T	G	G	A	A	T	T	A	A	C	C	C	C	G	G	A	A	T	T	T	T	A	A	G	G	T	T	T	T	A	A	A	A	T	T	G	G	C	C	G	G	G	G	G	G	C	C	G	G	T	T	A	A	T	T	G	G	T	T	C	C	G	G	A	T	T	T	T	T	C	C	C	C	A	A	A	A	T	T	T	T	A	A	G	G	T	T	G	G	C	C	G	G	NA	NA	T	T	A	A	G	G	A	A	A	A	A	G	A	A	C	C	G	G	A	A	G	G	T	T	C	C	G	G	C	C	T	T	G	G	G	G	C	C	G	G	G	G	C	C	T	T	A	A	C	C	T	T	G	G	C	C	G	G	C	C	C	C	C	C	T	T	C	C	G	G	C	C	A	A	A	A	C	C	C	C	A	A	A	A	NA	NA	C	C	A	A	A	A	G	G	C	C	G	G	T	T	G	G	A	A	C	C	G	G	C	C	G	G	G	G	C	C	T	T	T	T	G	G	A	A	A	A	A	A	G	G	G	G	C	C	A	A	C	C	G	G	C	C	C	C	G	G	A	A	C	C	A	A	G	G	C	C	C	C	G	G	C	C	A	A	A	A	G	G	A	A	G	G	C	C	A	A	A	A	T	T	C	C	C	C	T	T	T	T	C	C	A	A	A	A	T	T	C	C	T	T	G	G	G	G	G	G	C	C	C	C	G	G	C	C	T	T	C	C	G	G	A	A	A	A	T	T	A	A	C	C	A	A	A	A	G	G	C	C	G	G	A	A	C	C	G	G	G	G	C	C	A	A	C	C	T	T	C	C	T	T	A	A	T	T	T	T	C	C	T	T	A	A	C	C	C	C	T	T	A	A	G	G	T	T	G	G	A	A	G	G	G	G	T	T	C	C	A	A	A	A	G	G	T	T	A	A	A	A	C	C	T	T	T	T	T	T	A	A	A	A	C	C	T	T	G	G	G	G	C	C	A	A	C	C	T	T	T	T	A	A	C	C	T	T	T	T	T	T	G	G	T	T	C	C	T	T	T	T	T	T	C	C	A	A	G	G	T	T	C	C	T	T	T	T	C	C	A	A	G	G	G	G	C	C	C	C	A	A	G	G	G	G	C	C	G	G	T	T	G	G	G	G	C	C	C	C	C	C	T	T	G	G	A	A	T	T	NA	NA	C	C	A	A	G	G	C	C	A	A	C	C	A	A	C	C	A	A	A	A	C	C	C	C	C	C	T	T	G	G	G	G	G	G	C	C	G	G	A	A	G	G	G	G	G	G	C	C	T	T	C	C	A	G	A	A	A	A	A	A	T	T	T	T	T	T	T	T	A	A	G	G	G	G	C	C	T	T	C	C	G	G	A	A	A	A	T	T	C	C	C	C	T	T	G	G	T	T	A	A	C	C	NA	NA	G	G	A	A	G	G	C	C	C	C	A	A	G	G	T	T	C	C	G	G	G	G	A	A	G	G	G	G	A	A	G	G	A	A	A	A	C	C	C	C	C	C	C	C	C	C	G	G	C	C	A	A	A	A	T	T	T	T	A	A	C	C	G	G	A	A	T	T	C	C	C	C	A	A	C	C	G	G	A	A	G	G	G	G	C	C	A	A	C	C	G	G	A	A	A	A	A	A	G	G	C	C	A	A	A	A	C	C	G	G	G	G	C	C	T	T	G	G	C	C	T	T	C	C	C	C	T	T	G	G	T	T	A	A	T	T	C	C	G	G	T	T	G	G	C	C	G	G	C	C	A	A	C	C	C	C	C	C	A	A	C	C	G	G	C	C	C	C	A	A	G	G	G	G	A	A	T	T	C	C	G	G	T	T	C	C	G	G	G	G	A	A	G	G	G	G	G	G	G	G	A	A	G	G	A	A	A	A	G	G	C	C	A	A	A	A	T	T	C	C	C	C	C	C	A	A	T	T	T	T	T	T	A	A	C	C	G	G	A	A	C	C	T	T	C	C	T	T	C	C	G	G	G	G	A	A	A	A	C	C	G	G	C	C	NA	NA	C	C	T	T	T	T	T	T	T	T	G	G	C	C	C	C	C	C	G	G	T	T	A	A	G	G	G	G	G	G	A	A	C	C	T	T	C	C	G	G	C	C	C	C	T	T	G	G	G	G	G	G	A	A	A	A	C	C	G	G	G	G	T	T	T	T	G	G	T	T	G	G	T	T	C	C	C	C	C	C	A	A	T	T	C	C	C	C	G	G	C	C	C	C	C	C	C	C	T	T	T	T	T	T	G	G	A	A	C	C	A	A	A	A	T	G	NA	NA	C	C	A	A	G	G	T	T	T	T	G	G	G	G	T	T	T	T	C	C	T	T	A	A	T	T	A	A	G	G	A	A	G	G	G	G	C	C	G	G	T	T	C	C	T	T	G	G	A	A	C	C	T	T	G	G	C	C	A	A	G	G	G	G	G	G	C	C	T	T	A	A	T	T	C	C	G	G	A	A	G	G	G	G	G	G	C	C	G	G	A	A	A	A	C	C	G	G	T	T	G	G	T	T	T	T	T	T	A	A	A	A	C	C	T	T	A	A	A	A	C	C	A	A	G	G	T	T	T	T	G	G	A	A	T	T	T	T	T	T	C	C	G	G	C	C	T	T	C	C	T	T	T	T	C	C	T	T	G	G	A	A	G	G	A	A	C	C	C	C	C	C	T	T	A	A	G	G	C	C	T	T	G	G	C	C	T	T	A	A	A	A	T	T	A	A	C	C	G	G	G	G	T	T	A	A	C	C	G	G	G	G	C	C	G	G	G	G	A	A	C	C	T	T	A	A	C	C	T	T	C	C	T	T	C	C	C	C	G	G	C	C	C	C	G	G	G	G	T	T	C	C	T	T	G	G	C	C	T	T	A	A	T	T	A	A	T	T	A	A	T	T	G	G	C	C	A	A	A	A	C	C	A	A	C	C	T	T	C	C	T	T	G	G	G	G	C	C	T	T	T	T	A	A	G	G	C	C	C	C	A	T	A	A	A	G	A	A	G	G	A	A	G	G	G	G	C	C	G	G	G	G	T	T	C	C	A	A	A	A	A	A	C	C	T	T	A	A	G	G	T	T	A	A	C	C	C	C	T	T	A	A	A	A	C	C	A	A	A	A	A	A	C	C	G	G	T	T	A	A	A	A	C	C	G	G	C	C	T	T	C	C	G	G	C	C	C	C	G	G	NA	NA	C	C	C	C	G	G	G	G	C	C	G	G	A	A	G	G	T	T	C	C	C	C	G	G	T	T	G	G	T	T	A	A	T	T	A	A	A	A	T	T	T	T	C	C	T	T	G	G	T	T	A	A	A	A	C	C	C	C	G	G	C	C	T	T	C	C	C	C	T	T	A	A	G	G	C	C	A	A	C	C	C	C	G	G	A	A	G	G	C	C	T	T	A	A	C	C	C	C	T	T	T	T	A	A	C	C	C	C	G	G	A	A	C	C	A	A	C	C	G	G	G	G	T	T	A	A	C	C	T	T	A	A	T	T	G	G	G	G	A	A	A	A	C	C	A	A	C	C	G	G	C	C	G	G	C	C	G	G	G	G	G	G	T	T	C	C	A	A	C	C	A	A	T	T	T	T	G	G	T	T	A	A	A	A	A	A	C	C	T	T	A	A	T	T	NA	NA	T	T	C	C	T	T	C	C	C	C	C	C	T	T	T	T	T	T	T	T	T	T	T	T	C	C	G	G	C	C	T	T	G	G	T	T	T	T	G	G	C	C	C	C	C	C	T	T	A	A	C	C	A	A	A	A	T	T	G	G	G	G	T	T	G	G	T	T	G	G	T	T	A	A	A	A	T	T	C	C	T	T	T	T	T	T	A	A	A	A	A	A	G	G	C	C	T	T	T	T	A	A	T	T	G	G	A	A	G	G	C	C	T	T	C	C	G	G	A	A	C	C	C	C	G	G	C	C	G	G	G	G	A	A	G	G	A	A	T	T	T	T	A	A	G	G	A	A	T	T	T	T	T	T	C	C	A	A	C	C	C	C	C	C	T	T	G	G	C	C	G	G	A	A	T	T	T	T	A	A	C	C	G	G	A	A	C	C	G	G	C	C	G	G	G	G	A	A	T	T	T	C	A	A	T	T	A	A	C	C	T	T	A	A	T	T	T	T	A	A	C	C	T	T	G	T	C	C	T	T	C	C	C	C	A	A	G	G	A	A	A	A	C	C	A	A	G	G	A	A	C	C	C	C	G	G	G	G	A	A	C	C	G	G	G	G	C	C	T	T	G	G	G	G	A	A	G	G	G	G	T	T	A	A	T	T	G	G	G	G	NA	NA	A	A	C	C	G	G	G	G	G	G	G	G	A	A	A	A	G	G	G	G	A	A	C	C	A	A	G	G	T	T	A	A	G	G	C	C	NA	NA	T	T	A	A	A	A	T	T	T	T	T	T	C	C	A	A	T	T	T	T	C	C	G	G	C	C	G	G	C	C	G	G	G	G	G	G	G	G	A	A	G	G	A	A	G	G	G	G	G	G	G	G	T	T	T	T	G	G	T	T	A	A	G	G	A	A	C	C	C	C	G	G	C	C	G	G	G	G	C	C	G	G	T	T	A	A	C	C	C	C	C	C	T	T	G	G	G	G	G	G	T	T	A	A	C	C	T	T	A	A	A	A	G	G	C	C	G	G	G	G	T	T	C	C	A	A	C	C	C	C	C	C	G	G	T	T	C	C	T	T	G	G	T	T	G	G	T	T	T	T	G	G	G	G	G	G	C	C	G	G	C	C	G	G	C	C	G	G	C	C	G	G	G	G	C	C	C	C	C	C	G	G	G	G	T	T	C	C	C	C	A	A	G	G	C	C	G	G	G	G	G	G	T	T	T	T	T	T	T	T	C	C	T	T	T	T	G	G	G	G	C	C	G	G	T	T	G	G	C	C	C	C	T	T	C	C	T	T	C	C	G	G	C	C	G	G	G	G	G	G	C	C	G	G	C	C	T	T	T	T	G	G	A	A	C	C	A	A	C	C	G	G	C	C	G	G	A	A	A	A	A	A	C	C	G	G	G	G	A	A	C	C	G	G	C	C	C	C	A	A	G	G	C	C	A	A	T	T	C	C	C	C	G	G	C	C	T	T	T	T	C	C	C	C	C	C	T	T	T	T	A	A	T	T	C	C	T	T	NA	NA	T	T	G	G	G	G	A	A	T	T	G	G	A	A	A	A	G	G	C	C	T	T	G	G	G	G	G	G	A	A	C	C	A	A	G	G	G	G	T	T	C	C	C	C	T	T	C	C	A	A	G	G	C	C	T	T	T	T	C	C	T	T	T	T	G	G	A	A	T	T	T	T	A	A	A	A	G	G	A	A	G	G	A	A	T	T	A	A	T	T	A	A	G	G	G	G	C	C	A	A	G	G	A	A	C	C	A	A	G	G	C	C	A	A	A	A	C	C	A	A	C	C	C	C	G	G	G	G	G	G	G	G	T	T	A	A	C	C	G	G	A	A	C	C	C	T	A	A	T	T	A	A	T	T	A	A	C	C	A	A	A	A	C	C	A	A	G	G	A	A	G	G	T	T	G	G	A	A	T	T	G	G	A	A	G	G	A	A	A	A	A	A	A	A	T	T	C	C	G	G	A	A	G	G	C	C	C	C	T	T	C	C	T	T	C	C	C	C	G	G	C	C	C	C	A	A	T	T	G	G	C	C	G	G	G	G	T	T	A	A	C	C	A	A	G	G	T	T	A	A	A	A	A	A	T	T	T	T	G	G	G	G	G	G	G	G	G	G	T	T	A	A	C	C	T	T	T	T	A	A	C	C	C	C	T	T	T	T	C	C	A	A	G	G	C	C	A	A	G	G	C	C	C	C	C	C	T	T	G	G	A	A	G	G	G	G	G	G	C	C	G	G	A	A	G	G	T	T	C	C	A	A	T	T	T	T	A	A	T	T	T	T	C	C	A	A	C	C	G	G	C	C	G	G	C	C	T	T	G	G	C	C	A	A	T	T	A	A	T	T	C	C	G	G	T	T	A	A	C	C	A	A	G	G	T	T	T	T	G	G	G	G	A	A	C	C	A	A	T	T	G	G	C	C	G	G	A	A	G	G	T	T	A	A	G	G	T	T	G	G	C	C	T	T	T	T	A	A	G	G	T	T	C	C	C	C	G	G	A	A	A	A	C	C	T	T	T	T	A	A	T	T	G	G	T	T	A	A	G	G	C	C	A	A	C	C	T	T	C	C	C	C	G	G	G	G	C	C	T	T	A	A	A	A	G	G	A	G	G	G	C	C	G	G	C	C	C	C	C	C	A	A	G	G	G	G	A	A	C	C	G	G	T	T	A	A	G	G	G	G	G	G	T	T	A	A	C	C	C	C	A	A	G	G	C	C	A	A	C	C	G	G	A	A	C	C	A	A	A	A	G	G	T	T	G	G	C	C	A	A	A	A	T	T	A	A	A	A	T	T	G	G	T	T	A	A	G	G	T	T	A	A	T	T	C	C	A	A	A	A	A	A	A	A	C	C	G	G	C	C	C	C	A	A	C	C	A	A	G	G	T	T	C	C	C	C	C	C	G	G	A	A	C	C	A	A	A	C	T	T	A	A	T	T	G	G	C	C	A	A	A	A	G	G	A	A	T	T	A	A	C	C	A	A	A	A	T	T	A	A	G	G	G	G	G	G	A	A	A	A	G	G	T	T	C	C	G	G	G	G	T	T	C	C	C	C	T	T	T	T	G	G	T	T	G	G	C	C	G	G	A	A	A	A	G	G	G	G	C	C	C	C	A	A	C	C	G	G	G	G	C	C	A	A	G	G	G	G	T	T	T	T	G	G	G	G	C	C	C	C	G	G	A	A	C	C	G	G	C	C	NA	NA	C	C	T	T	T	T	A	A	C	C	T	T	A	A	G	G	C	C	T	C	G	G	C	C	A	A	T	T	T	T	A	A	G	G	T	T	C	C	A	A	A	A	G	G	G	G	G	G	C	C	G	G	G	G	T	T	T	T	A	A	C	C	T	T	A	A	T	T	C	C	G	G	T	T	T	T	T	T	T	T	G	G	G	G	G	G	C	C	C	C	A	A	G	G	C	C	C	C	C	C	C	C	G	G	T	T	A	A	T	T	A	A	A	A	A	A	A	G	A	A	T	T	C	C	A	A	A	A	T	T	G	G	T	T	T	T	A	A	C	C	G	G	A	A	A	A	C	C	A	A	T	T	G	G	A	A	A	A	A	A	T	T	G	G	C	C	A	A	G	G	T	T	C	C	T	T	T	T	C	C	T	T	T	T	A	A	NA	NA	A	A	A	A	C	C	C	C	T	T	T	T	C	C	T	T	G	G	A	A	T	T	T	T	C	C	T	T	C	C	A	A	G	G	G	G	C	C	T	T	G	G	C	C	A	A	G	G	A	A	T	T	C	C	T	T	T	T	A	A	T	T	G	G	A	A	A	A	G	G	A	A	C	C	G	G	T	T	C	C	C	C	T	T	G	G	T	T	NA	NA	G	G	C	C	A	A	A	A	C	C	C	C	G	G	T	T	A	A	G	G	C	C	A	A	T	T	C	C	C	C	C	C	C	C	G	G	C	C	G	G	A	A	T	T	G	G	T	T	G	G	G	G	C	C	T	T	G	G	T	T	G	G	G	G	A	A	C	C	C	C	T	T	C	C	A	A	A	A	C	C	A	A	C	C	A	A	C	C	C	C	G	G	C	C	G	G	G	G	T	T	T	T	A	A	T	T	C	C	A	A	G	G	T	T	G	G	T	T	A	A	G	G	C	C	A	A	G	G	A	A	G	G	C	C	NA	NA	A	A	C	C	T	T	A	A	G	G	G	G	T	T	T	T	T	T	T	T	T	T	C	C	C	C	C	C	T	T	A	A	G	G	A	A	T	T	C	C	G	G	A	A	G	G	C	C	A	A	T	T	G	G	G	G	A	A	G	G	A	A	G	G	T	T	A	A	G	G	T	T	A	A	G	G	G	G	A	A	C	C	A	A	A	A	A	A	C	C	T	T	G	G	C	C	T	T	A	A	C	C	C	C	T	T	T	T	A	A	G	G	G	G	C	C	G	G	C	C	C	C	C	C	C	C	A	A	A	A	G	G	T	T	T	T	C	C	G	G	C	C	C	C	T	T	T	T	C	C	A	A	A	A	A	A	C	C	G	G	G	G	G	G	A	A	T	T	NA	NA	G	G	A	A	G	G	T	T	A	A	T	T	A	A	A	A	A	A	A	A	A	A	C	C	G	G	A	A	T	T	C	C	A	A	C	C	T	T	A	A	T	T	C	C	A	A	A	A	A	A	T	T	A	A	T	T	C	C	C	C	T	T	T	T	C	C	T	T	C	C	A	A	C	C	T	T	T	T	C	C	A	A	T	T	A	A	A	A	T	T	C	C	G	G	T	T	A	A	C	C	C	C	C	C	T	T	C	C	C	T	T	T	C	C	G	G	G	G	T	T	T	T	A	A	G	G	A	A	C	C	G	G	C	C	T	T	T	T	A	A	G	G	T	T	A	A	G	G	G	G	C	C	C	C	C	C	A	A	G	G	A	A	T	T	G	G	A	A	C	C	G	G	G	G	A	A	A	A	A	A	G	G	G	G	T	T	C	C	C	C	T	T	C	C	G	G	C	C	T	T	T	T	C	C	C	C	G	G	A	A	G	G	C	C	C	C	C	C	C	C	G	G	A	A	T	T	C	C	C	C	T	T	A	A	G	G	C	C	A	A	A	A	T	T	C	C	C	C	C	C	A	A	A	A	A	A	C	C	C	C	C	C	T	T	C	C	G	G	A	A	G	G	G	G	T	T	A	A	T	T	A	A	C	C	A	A	T	T	T	T	G	G	A	A	A	A	A	A	C	C	A	A	A	A	G	G	T	T	A	A	NA	NA	C	C	G	G	A	A	G	G	T	T	G	G	T	T	C	C	C	C	C	C	T	T	T	T	A	A	G	G	T	T	T	T	T	T	C	C	T	T	A	A	T	T	G	G	G	G	C	C	A	A	G	G	C	C	C	C	C	C	T	T	NA	NA	A	A	T	T	G	G	C	C	A	A	T	T	A	A	G	G	A	A	C	C	T	T	G	G	T	T	T	T	T	T	T	T	G	G	T	T	A	A	C	C	A	A	G	G	G	G	A	A	C	C	A	A	T	T	C	C	A	A	C	C	C	C	C	C	G	G	C	C	G	G	T	T	T	T	C	C	T	T	G	G	C	C	C	C	T	T	C	C	G	G	C	C	C	C	T	T	T	T	G	G	T	T	G	G	T	T	C	C	A	A	C	C	T	T	C	C	G	G	T	T	G	G	C	C	NA	NA	C	C	T	T	A	A	C	C	C	C	C	C	T	T	A	A	G	G	A	A	C	C	C	C	T	T	C	C	T	T	C	C	T	T	G	G	C	C	T	T	C	C	A	A	G	G	C	C	A	A	T	T	G	G	C	C	A	A	G	G	A	A	G	G	G	G	T	T	C	C	G	G	T	T	C	C	A	A	G	G	T	T	C	C	G	G	T	T	T	T	G	G	G	G	G	G	A	A	G	G	T	T	C	C	C	C	G	G	G	G	C	C	T	T	C	C	G	G	T	T	C	C	C	C	C	C	C	C	T	T	A	A	A	A	C	C	A	A	G	G	G	G	C	C	C	C	A	A	A	A	G	G	A	A	A	A	G	G	A	A	C	C	G	G	A	A	G	G	T	T	G	G	G	G	T	T	T	T	A	A	G	G	T	T	G	G	T	T	G	G	G	G	G	G	C	C	T	T	C	C	T	T	A	A	C	C	A	A	C	C	C	C	G	G	T	T	A	A	A	A	A	A	T	T	C	C	A	A	C	C	C	C	G	G	G	G	C	C	C	C	G	G	T	T	A	A	G	G	G	G	C	C	G	G	C	C	T	T	C	C	C	C	C	C	A	A	G	G	A	A	C	C	A	A	A	A	A	A	G	G	T	T	C	C	C	C	G	G	G	G	A	A	C	C	G	G	A	A	G	G	C	C	A	A	A	A	G	G	A	A	T	T	G	G	C	C	A	A	T	T	T	T	A	A	A	A	C	C	T	T	C	C	C	C	A	A	A	A	A	A	T	T	G	G	T	T	A	A	A	A	T	T	C	C	C	C	G	G	T	T	A	A	A	A	A	A	T	T	A	A	G	G	T	T	G	G	G	G	G	G	T	T	G	G	G	G	G	G	C	C	T	T	T	T	C	C	G	G	C	C	A	A	G	G	C	C	A	A	G	G	C	C	C	C	A	A	C	C	G	G	NA	NA	T	T	C	C	T	T	A	A	T	T	A	A	C	C	G	G	G	G	T	T	T	T	A	A	T	T	T	T	C	C	C	C	C	C	A	A	C	C	A	A	G	G	G	G	G	G	C	C	G	G	G	G	G	G	NA	NA	T	T	G	G	C	C	G	G	C	C	G	G	T	T	T	T	T	T	G	G	A	A	A	A	T	T	G	G	T	T	T	T	T	T	G	G	T	T	A	A	G	G	C	C	C	C	A	A	C	C	A	A	A	A	G	G	A	A	T	T	G	G	C	C	T	T	G	G	A	A	C	C	G	G	T	T	A	A	G	G	G	G	G	G	A	A	G	G	T	T	A	A	A	A	T	T	C	C	C	C	T	T	A	A	C	C	G	G	G	G	C	C	C	C	A	A	T	T	A	A	A	A	A	A	T	T	A	A	A	A	G	G	T	T	T	T	C	C	G	G	T	T	G	G	C	C	A	A	T	T	C	C	G	G	G	G	T	T	T	T	A	A	A	A	C	C	C	C	C	C	C	C	G	G	C	C	A	A	T	T	C	C	C	C	G	G	C	C	A	A	A	A	T	T	G	G	T	T	A	A	A	A	T	T	G	G	C	C	T	T	T	T	G	G	A	A	G	G	A	A	G	G	C	C	T	T	T	T	A	A	G	G	G	A	G	G	T	T	T	T	G	G	A	A	A	A	A	A	G	G	A	A	T	G	T	T	A	A	G	G	A	A	C	C	C	C	C	C	A	A	A	A	T	T	T	T	G	G	T	T	T	T	A	A	C	C	T	T	C	C	T	T	G	G	G	G	G	G	C	C	T	T	C	C	C	C	T	T	C	C	C	C	C	C	A	A	A	A	A	A	T	T	A	A	A	A	C	C	G	G	G	G	T	T	T	T	A	A	C	C	T	T	A	A	C	C	G	G	G	G	C	C	A	A	C	C	A	A	A	A	T	T	A	A	G	G	T	T	G	G	A	A	G	G	T	T	C	C	A	A	C	C	G	G	A	A	T	T	G	G	T	T	G	G	A	A	G	G	T	T	T	T	A	A	T	T	T	T	T	T	T	T	T	T	C	C	G	G	C	C	T	T	G	G	A	A	T	T	A	A	A	A	C	C	C	C	T	T	G	G	C	C	T	T	G	G	C	C	A	A	T	T	A	A	A	A	C	C	T	T	A	A	T	T	A	A	T	T	C	C	A	A	A	A	C	C	C	C	G	G	C	C	C	C	A	A	T	T	C	C	C	C	A	A	C	C	G	G	C	C	C	C	C	C	G	G	A	A	C	C	A	A	G	G	G	G	C	C	C	C	T	T	G	G	T	T	T	T	A	A	G	G	G	G	T	T	G	G	G	G	G	G	C	C	T	T	G	G	T	T	A	A	C	C	G	G	G	G	T	T	T	T	C	C	G	G	T	T	T	T	A	A	G	G	C	C	A	A	T	T	G	G	T	T	A	A	C	C	G	G	A	A	G	G	T	T	C	C	A	A	C	C	C	C	T	T	C	C	G	G	T	T	T	T	A	A	G	G	T	A	C	C	A	A	T	T	G	G	G	G	G	G	A	A	T	T	G	G	G	G	A	A	A	A	C	C	T	T	A	A	A	A	G	G	G	G	G	G	A	A	T	T	G	G	A	A	C	C	T	T	A	A	T	T	T	T	A	A	A	A	A	A	C	C	A	A	G	G	A	A	T	T	C	C	C	C	C	C	A	A	A	A	C	C	T	T	A	A	A	A	G	G	G	G	G	G	T	T	A	A	A	A	C	C	C	C	C	C	C	C	G	G	G	G	A	A	T	T	G	G	T	T	A	A	C	C	A	A	C	C	G	G	T	T	G	G	A	A	A	A	C	C	T	T	C	C	T	T	G	G	C	C	C	C	C	C	G	G	A	A	C	C	A	A	A	A	C	C	A	A	C	C	G	G	G	G	A	A	C	C	A	A	C	C	C	C	G	G	C	C	C	C	T	T	T	T	T	T	A	A	C	C	C	C	G	G	T	T	T	T	C	C	T	T	G	G	A	A	C	C	C	C	A	A	C	C	A	A	T	T	C	C	T	T	G	G	T	T	A	A	C	C	C	C	C	C	A	A	C	C	G	G	G	G	T	T	C	C	G	G	G	G	A	A	T	T	G	G	A	A	G	G	G	G	A	A	T	T	C	C	T	T	T	T	A	A	G	G	C	C	T	T	C	C	A	A	T	T	T	T	C	C	C	C	C	C	G	G	T	T	T	T	C	C	C	C	C	C	A	A	C	C	G	G	C	C	A	A	A	A	G	G	C	C	T	T	C	C	G	G	T	T	G	G	A	A	G	G	A	A	C	C	G	G	T	T	C	C	G	G	A	A	G	G	C	C	A	A	C	C	NA	NA	G	G	C	C	A	A	T	T	C	C	T	T	G	G	C	C	C	C	A	A	G	G	G	G	C	C	C	C	A	A	T	T	C	C	A	A	A	A	G	G	G	G	G	G	A	A	G	G	A	A	A	A	T	T	C	C	A	A	C	C	A	A	T	T	G	G	C	C	C	C	C	C	A	A	A	A	A	A	A	A	C	C	C	C	A	A	A	A	G	G	G	G	A	A	G	G	A	A	T	T	C	C	G	G	G	G	A	A	A	A	T	T	A	A	C	C	C	C	A	A	G	G	G	G	G	G	C	C	A	A	C	C	A	A	T	T	A	A	T	T	T	T	C	C	T	T	G	G	T	T	T	T	A	A	A	A	T	T	G	G	A	A	T	T	C	C	C	C	G	A	A	A	G	G	G	G	A	A	C	C	A	A	A	A	T	T	T	T	T	T	G	G	A	A	C	C	A	A	A	A	T	T	T	T	A	A	G	G	G	G	C	C	T	T	A	A	G	G	G	G	C	C	C	C	C	C	C	C	G	G	T	T	T	T	C	C	G	G	T	C	T	T	G	G	T	T	C	C	G	G	C	C	G	G	T	T	A	A	T	T	T	T	T	T	T	T	T	T	C	C	C	C	C	C	A	A	G	G	T	T	T	T	T	T	C	C	C	C	T	T	T	T	G	G	C	C	T	T	G	G	G	G	G	G	T	T	G	G	C	C	A	A	A	A	T	T	G	G	G	G	C	C	C	C	T	T	A	A	G	G	G	G	G	G	A	A	NA	NA	A	A	G	G	T	T	G	G	G	G	G	G	T	T	G	G	A	A	G	G	A	A	C	C	A	A	C	C	T	T	G	G	C	C	C	C	G	G	C	C	NA	NA	C	C	C	C	T	T	T	T	G	G	C	C	G	G	G	G	G	G	G	G	T	T	C	C	C	C	C	C	C	C	T	T	A	A	C	C	T	T	T	T	G	G	C	C	G	G	T	T	T	T	T	T	T	T	C	C	T	T	G	G	A	A	C	C	T	T	A	A	G	G	G	G	G	G	T	T	A	G	T	T	A	A	A	A	T	T	G	G	G	G	C	C	G	G	C	C	T	T	A	A	G	G	T	T	A	A	G	G	T	T	T	T	G	G	T	T	C	C	C	C	C	C	T	T	G	G	A	A	A	A	A	A	A	A	T	T	C	C	G	G	C	C	A	A	T	T	T	T	G	G	T	T	A	A	T	T	C	C	A	A	C	C	T	T	C	C	C	C	T	T	A	A	G	G	A	A	T	T	T	T	T	T	T	T	G	G	A	A	T	T	A	G	C	C	A	A	C	C	G	G	A	A	A	A	A	A	C	C	A	A	G	G	C	C	T	T	A	A	T	T	T	T	T	T	A	A	A	A	C	C	C	C	T	T	C	C	A	A	A	A	G	G	G	G	T	T	A	A	G	G	C	C	C	C	C	C	G	G	T	T	NA	NA	A	A	A	A	G	G	T	T	G	G	C	C	G	G	G	G	G	G	C	C	A	A	C	C	T	T	C	C	G	G	C	C	A	A	G	G	A	A	G	G	G	G	A	A	A	A	G	G	T	T	C	C	C	C	C	C	T	T	G	G	C	C	G	G	C	C	G	G	G	G	C	C	T	T	T	T	A	A	T	T	T	T	C	C	T	T	T	T	G	G	A	A	C	C	G	G	A	A	G	G	A	A	A	A	C	C	C	C	C	C	A	A	A	A	C	C	C	C	C	C	T	T	A	A	G	G	A	A	G	G	A	A	C	C	T	T	C	T	G	G	A	A	T	T	C	C	T	T	T	T	T	T	G	G	C	C	G	G	A	A	T	T	G	G	T	T	G	G	C	C	C	C	C	C	T	T	A	A	A	A	G	G	T	T	T	T	G	G	G	G	C	C	A	A	T	T	G	G	G	G	T	T	C	C	T	T	T	T	T	T	A	A	T	T	G	G	A	A	G	G	A	A	T	T	A	A	A	A	A	A	T	T	T	T	A	A	A	A	T	T	A	A	C	C	G	G	G	G	C	C	T	T	A	A	A	A	T	T	G	G	A	G	C	C	G	G	G	G	G	G	T	T	T	T	C	C	NA	NA	C	A	C	C	A	A	G	G	G	G	C	C	C	C	T	T	A	A	A	A	A	A	G	G	C	C	T	T	T	T	C	C	T	T	C	C	A	A	T	T	C	C	G	G	G	G	G	G	C	C	NA	NA	T	T	C	C	A	A	C	C	C	C	A	A	C	C	T	T	A	A	G	G	A	A	T	T	A	A	T	T	C	C	A	A	G	G	A	A	A	A	G	G	T	T	C	C	C	C	G	G	C	C	A	A	A	A	A	A	T	T	C	C	T	T	A	A	A	A	C	C	G	G	A	A	T	T	G	G	T	T	G	G	G	G	T	T	T	T	G	G	A	A	G	G	G	G	C	C	G	G	A	A	C	C	C	C	T	T	C	C	T	T	T	T	A	A	A	A	A	A	T	T	A	A	T	T	G	G	T	T	C	C	A	A	G	G	C	C	C	C	A	A	A	A	T	T	C	C	G	G	T	T	T	T	A	A	T	T	G	G	C	C	G	G	T	T	A	A	C	C	C	C	A	A	T	T	C	C	G	G	A	A	A	A	C	C	G	G	G	G	C	C	G	G	A	A	A	A	G	G	T	T	G	G	G	G	A	A	A	A	A	A	T	T	T	T	T	T	C	C	A	A	T	T	A	A	G	G	T	T	T	T	G	G	A	A	G	G	T	T	G	G	A	A	C	C	C	C	C	C	T	T	A	A	C	C	A	A	T	T	C	C	G	G	T	T	A	A	T	T	A	A	T	T	T	T	T	T	T	T	C	C	C	C	C	C	T	T	A	A	G	G	A	A	A	A	A	A	A	A	T	T	C	C	A	A	T	T	C	C	G	G	A	A	T	T	T	T	T	T	A	A	A	A	A	A	T	T	A	A	A	A	A	A	G	G	C	C	G	G	G	G	T	T	A	A	C	C	C	C	T	T	G	G	T	T	G	G	A	A	G	G	C	C	NA	NA	G	G	G	G	T	T	C	C	A	A	G	G	A	A	T	T	T	T	G	G	A	A	C	C	G	G	G	G	A	A	C	C	G	G	T	T	G	G	T	T	C	C	G	G	A	A	T	T	A	A	A	A	C	C	G	G	A	A	G	G	G	G	C	C	G	G	G	G	A	A	A	A	A	A	G	G	T	T	T	T	A	A	C	C	C	C	C	C	T	T	C	C	A	A	A	A	T	T	G	G	T	T	A	A	T	T	A	A	A	A	C	C	C	C	T	T	A	A	A	A	G	G	T	T	C	C	C	C	T	T	T	T	C	C	T	T	G	G	G	G	G	G	T	T	C	C	T	T	C	C	T	T	G	G	A	A	G	G	C	C	C	C	A	A	G	G	A	A	G	G	C	C	C	C	G	G	C	C	A	A	C	C	T	T	A	A	T	T	A	A	C	C	G	G	C	C	T	T	G	G	G	G	G	G	G	G	G	G	C	C	A	A	G	G	C	C	C	C	C	C	T	T	G	G	A	A	T	T	G	G	A	A	T	T	A	A	G	G	C	C	G	G	T	T	G	G	T	T	T	T	T	T	C	C	C	C	C	C	G	G	A	A	T	T	G	G	A	A	A	A	G	G	G	G	G	G	T	T	A	A	C	C	A	A	T	T	A	A	C	C	G	G	C	C	T	T	T	T	C	C	A	A	G	G	G	G	G	G	G	G	A	A	T	T	G	G	G	G	A	A	T	T	A	A	A	A	C	C	T	T	G	G	C	C	G	G	T	T	G	G	C	C	C	C	C	C	C	C	G	G	C	C	A	A	T	T	C	C	G	G	T	T	C	C	G	G	G	G	T	T	G	G	G	G	G	G	G	G	C	C	C	C	A	A	A	A	G	G	C	C	C	C	T	T	A	A	A	A	C	C	G	G	C	C	C	C	T	T	G	G	G	G	G	G	T	T	G	G	A	A	G	G	A	A	G	G	C	C	G	G	A	A	C	C	C	C	A	A	T	T	C	C	T	T	G	G	A	A	G	G	C	C	T	T	C	C	A	A	A	A	G	G	T	T	A	A	C	C	A	A	T	T	A	A	C	C	C	C	T	T	A	A	G	G	G	G	C	C	A	A	A	A	C	C	T	T	G	G	NA	NA	G	G	C	C	G	G	A	A	T	T	G	G	G	G	C	C	G	G	A	A	A	A	A	A	G	G	G	G	C	C	T	T	T	T	G	G	C	C	T	T	C	C	T	T	C	C	C	C	A	A	T	T	C	C	T	T	G	G	A	A	T	T	C	C	T	T	A	A	G	G	C	C	A	A	T	T	A	A	C	C	C	C	C	C	C	C	C	C	G	G	T	T	C	C	A	A	C	C	A	A	T	T	T	T	A	A	G	G	A	A	G	G	C	C	A	A	G	G	A	A	T	T	G	G	C	C	G	G	A	A	G	G	G	G	A	A	C	C	G	G	A	A	G	G	C	C	C	C	T	T	A	A	C	C	G	G	C	C	C	C	A	A	A	A	T	T	T	T	G	G	C	C	A	A	T	T	G	G	T	T	C	C	C	C	G	G	G	G	G	G	G	G	T	T	G	G	C	C	G	G	C	C	C	C	C	C	G	G	A	A	A	A	T	T	A	A	A	A	T	T	C	C	A	A	C	C	A	A	G	G	C	C	NA	NA	G	G	T	T	G	G	G	G	NA	NA	G	G	G	G	T	T	A	A	C	T	A	A	C	C	C	C	G	G	A	A	G	G	C	C	C	C	G	G	A	A	A	A	C	C	C	C	T	T	A	A	T	T	G	G	T	T	A	A	C	C	T	T	C	C	A	A	A	A	A	A	C	C	T	C	C	C	T	T	G	G	A	A	C	C	T	T	T	T	T	T	NA	NA	C	C	C	C	T	T	A	A	C	C	G	G	T	T	T	T	A	A	C	C	T	T	T	T	C	C	G	G	G	G	C	C	C	C	G	G	A	A	T	T	T	T	A	A	C	C	T	T	G	G	G	G	G	G	A	A	A	A	T	T	C	C	T	T	A	A	T	T	C	C	A	A	T	T	C	C	A	A	G	G	A	A	C	C	A	A	C	C	C	C	NA	NA	C	C	C	C	A	A	C	C	A	A	G	G	C	C	C	C	G	G	G	G	C	C	C	C	T	T	G	G	C	C	C	C	C	C	T	T	A	A	A	A	C	C	C	C	T	T	C	C	C	C	A	A	C	C	T	T	C	C	A	A	T	T	A	A	A	A	T	T	G	G	C	C	T	T	G	G	C	C	G	G	C	C	C	C	A	A	A	A	T	T	T	T	G	G	A	A	A	A	C	C	A	A	G	G	T	T	A	A	A	A	A	A	T	T	G	G	T	T	A	A	A	A	G	G	C	C	G	G	C	C	C	C	C	C	A	A	T	T	C	C	G	G	T	T	T	T	G	G	C	C	G	G	T	T	T	T	A	A	G	G	T	T	G	G	C	C	T	T	T	T	G	G	G	G	C	C	C	C	G	G	C	C	G	G	G	G	T	T	A	A	T	T	G	G	T	T	T	T	C	C	G	G	G	G	G	G	C	C	T	T	A	A	T	T	A	A	G	G	C	C	C	C	G	G	A	A	C	C	A	A	G	G	C	C	T	T	G	A	C	C	A	A	A	A	C	C	C	C	A	A	G	G	G	G	C	C	T	T	C	C	T	T	G	G	T	T	G	G	T	T	T	T	T	T	G	G	A	A	A	A	G	G	C	C	G	G	G	G	T	T	G	G	T	T	C	C	G	G	C	C	G	G	G	G	C	C	A	A	C	C	T	T	A	A	C	C	C	C	A	A	T	T	C	C	G	G	C	C	G	G	A	A	A	A	T	T	G	G	A	A	A	A	C	C	G	G	C	C	T	T	C	C	G	G	C	C	T	T	G	G	A	A	G	G	G	G	T	T	C	C	C	C	G	G	G	G	G	G	T	T	A	A	A	A	A	A	T	T	C	C	C	C	G	G	C	C	T	T	C	C	T	T	C	C	A	A	G	G	A	A	A	A	A	A	G	G	T	T	C	C	T	T	G	G	G	G	T	T	T	C	C	C	T	T	T	T	A	A	A	A	T	T	T	T	A	A	C	C	T	T	A	A	T	T	G	G	A	A	T	T	T	T	A	A	A	A	G	G	C	C	C	C	C	C	C	C	C	C	G	G	T	T	T	T	G	G	T	T	G	G	T	T	T	T	A	A	C	C	C	C	A	A	T	T	T	T	T	T	C	C	T	T	G	G	A	A	C	C	G	G	C	C	G	G	T	T	A	A	C	C	C	C	T	T	C	C	T	T	A	A	A	A	A	A	C	C	A	A	G	G	A	A	G	G	C	C	A	A	G	G	A	A	G	G	T	T	C	C	A	A	G	G	A	A	G	G	A	A	A	A	G	G	G	G	A	A	G	G	G	G	A	A	G	G	A	A	A	A	G	G	T	T	T	T	C	C	C	C	C	C	T	T	A	A	G	G	A	A	A	A	T	T	G	G	A	A	G	G	T	T	G	G	A	A	A	A	T	T	C	C	T	T	A	A	C	C	C	C	G	G	G	G	A	A	T	T	C	C	G	G	G	G	A	A	T	T	T	T	C	C	G	G	T	T	T	T	G	G	C	C	G	G	T	T	C	C	A	A	A	A	T	T	G	G	G	G	T	T	T	T	A	A	A	A	A	A	G	G	G	G	G	G	G	G	G	G	C	C	C	C	T	T	G	G	A	A	A	A	G	G	A	A	C	C	G	G	T	T	C	C	T	T	G	G	C	C	C	C	C	C	T	T	T	T	T	T	T	T	A	A	G	G	G	G	T	T	A	A	A	A	C	C	T	T	C	C	G	G	G	G	A	G	G	G	A	A	C	C	T	T	G	G	C	C	G	G	T	T	C	C	C	C	T	T	C	C	C	C	C	C	T	T	C	C	A	A	A	A	A	A	C	C	C	C	G	G	C	C	C	C	A	A	G	G	G	G	C	C	C	C	A	A	G	G	G	G	G	G	A	A	G	G	G	G	C	C	C	C	C	C	A	A	A	A	G	G	C	C	T	T	G	G	T	T	T	T	T	T	C	C	T	T	T	T	A	A	T	T	G	G	T	T	A	A	C	C	T	T	T	T	G	G	A	A	T	T	T	T	G	G	A	A	T	T	T	T	G	G	A	A	C	C	NA	NA	G	G	C	C	A	A	G	G	T	T	C	C	G	G	T	T	A	A	G	G	A	A	A	A	T	T	G	G	G	G	T	T	A	A	T	T	A	A	C	C	A	A	T	C	G	G	C	C	T	T	C	C	G	G	G	G	G	G	T	T	C	C	C	C	G	T	G	G	G	G	A	A	C	C	A	A	C	C	T	T	C	C	A	A	C	C	A	A	A	A	A	A	G	G	C	C	A	A	A	A	G	G	T	T	G	G	T	T	G	G	A	A	G	G	G	G	C	C	C	C	A	A	A	A	A	A	C	C	G	G	A	A	G	G	A	A	T	T	C	C	G	G	T	T	T	T	A	A	A	A	T	T	G	G	G	G	A	A	G	G	G	G	T	T	G	G	T	T	C	C	C	C	C	C	C	C	G	G	T	T	G	G	T	T	A	A	C	C	T	T	C	C	T	T	G	G	A	A	T	T	T	T	G	G	G	G	T	T	C	C	T	T	G	G	C	C	A	A	A	A	C	C	T	T	T	T	C	C	C	C	T	T	G	G	G	G	T	T	G	G	T	T	A	A	A	A	T	T	G	G	G	G	G	G	C	C	A	A	C	C	C	C	C	C	C	C	A	A	G	G	G	G	T	T	C	C	G	G	C	C	G	G	T	T	T	T	A	A	A	A	T	T	T	T	A	A	G	G	G	G	T	T	T	T	A	A	C	C	A	A	T	T	T	T	G	G	C	C	C	C	G	G	C	C	C	C	T	T	C	C	C	C	G	G	C	C	C	C	C	C	C	C	C	C	G	G	A	A	C	C	G	G	G	G	T	T	G	G	G	G	A	A	G	G	T	T	C	C	G	G	G	G	C	C	T	T	G	G	G	G	G	G	C	C	A	A	T	T	C	C	G	G	A	A	G	G	T	T	A	A	G	G	C	C	A	A	C	C	G	G	A	A	C	C	C	C	G	G	G	G	A	A	A	A	T	T	NA	NA	G	G	A	A	G	G	G	G	G	G	C	C	T	T	T	T	T	T	C	C	A	A	G	G	C	C	C	C	C	C	A	A	T	T	C	C	C	C	C	C	T	T	C	C	T	T	T	T	C	C	G	G	C	C	C	C	C	C	C	C	C	C	C	C	A	A	G	G	A	A	G	G	T	T	C	C	A	A	C	C	A	A	T	T	A	A	T	T	C	C	G	G	A	A	G	G	C	C	G	G	G	G	G	G	A	A	C	C	C	C	T	T	G	G	T	T	C	C	G	G	G	G	A	A	T	T	G	G	A	A	A	A	T	T	C	C	G	G	T	T	NA	NA	C	C	C	C	G	G	C	C	T	T	A	A	T	T	G	G	G	G	C	C	C	C	G	G	T	T	G	G	T	T	A	A	A	A	A	A	C	C	C	C	C	C	T	T	C	C	C	C	C	C	A	A	C	C	G	G	T	C	A	A	G	G	T	T	C	C	C	C	T	T	T	T	T	T	T	T	A	A	C	C	T	T	A	A	G	G	T	T	C	C	T	T	C	C	T	T	A	A	C	C	T	T	A	A	G	G	A	A	G	G	C	C	G	G	C	C	A	A	C	C	G	G	G	G	T	T	C	C	C	C	G	G	G	G	C	C	A	A	A	A	C	C	C	C	C	C	G	G	A	A	T	T	C	C	C	C	A	A	G	G	A	A	T	T	T	T	G	G	A	A	T	T	G	G	C	C	A	A	T	T	G	G	G	G	A	A	C	C	A	A	T	T	C	C	C	C	C	C	G	G	A	A	T	T	G	G	C	C	T	T	T	T	C	C	G	G	T	T	C	C	A	A	T	T	C	C	T	T	C	C	C	C	G	G	C	C	T	T	T	T	A	A	G	G	T	T	A	A	C	C	G	G	A	A	C	C	G	G	C	C	C	C	T	T	T	T	A	A	A	A	G	G	G	G	G	G	A	A	G	G	G	G	A	A	C	C	C	C	T	T	C	C	G	G	G	G	A	A	G	G	G	G	C	C	G	G	A	A	C	C	G	G	A	A	C	C	G	G	C	C	G	G	C	C	C	C	C	C	G	G	A	A	C	C	C	C	G	G	A	G	G	G	A	A	A	A	T	T	C	C	T	T	C	C	A	A	T	T	T	T	T	T	A	A	C	C	G	G	G	G	T	C	T	C	T	T	A	A	A	A	A	A	T	T	A	A	T	T	C	C	G	G	C	C	T	T	T	T	T	T	C	C	G	G	C	C	C	C	G	G	G	G	C	C	A	A	T	T	C	T	C	C	A	A	A	A	A	A	T	T	T	T	G	G	C	C	T	T	G	G	C	C	A	A	C	C	G	G	T	T	A	A	G	G	T	T	A	A	G	G	C	C	C	C	C	C	T	T	T	T	G	G	C	C	A	A	A	A	C	C	G	G	T	T	A	A	C	C	C	C	G	G	G	G	G	G	C	C	T	T	C	C	A	A	G	G	C	C	C	C	T	T	G	G	C	C	T	T	C	C	G	G	A	A	C	C	A	A	G	G	T	T	T	T	A	A	T	T	T	T	G	G	G	G	C	C	C	C	T	T	G	G	T	T	T	T	A	A	A	A	T	T	G	G	C	C	C	C	G	G	C	C	C	C	G	G	T	T	A	A	T	T	T	T	C	C	A	A	G	G	A	A	A	A	G	G	A	A	G	G	C	C	T	T	G	G	T	T	NA	NA	G	G	A	A	A	A	A	A	C	C	A	A	T	T	G	G	A	A	C	C	A	A	T	T	C	C	G	G	G	G	C	C	C	C	T	T	C	C	G	G	G	G	C	C	C	C	A	A	A	A	G	G	C	C	C	C	T	T	T	T	C	C	A	A	A	A	A	A	A	A	C	C	C	C	A	A	G	G	C	C	A	A	C	C	C	C	C	C	G	G	G	G	G	G	T	T	G	G	A	A	C	C	T	T	A	A	A	A	A	A	G	G	T	T	A	A	T	T	T	T	A	A	T	T	T	T	G	G	G	G	C	T	T	T	G	G	G	G	G	G	A	A	T	T	G	G	T	T	C	C	G	G	G	G	G	G	A	A	C	C	C	C	A	A	T	T	G	G	G	G	A	A	T	T	C	C	A	A	T	T	G	G	T	T	G	G	G	G	C	C	G	G	A	A	A	A	C	C	G	G	G	G	C	C	T	T	G	G	A	A	G	G	G	G	T	T	G	G	C	C	T	T	G	G	A	A	G	G	T	T	C	C	G	G	C	C	A	A	G	G	G	G	C	C	G	G	C	C	G	G	G	G	C	C	C	C	C	C	T	T	A	A	C	C	G	G	G	G	G	G	G	G	G	G	C	C	C	C	G	G	A	A	A	A	T	T	A	A	C	C	C	C	G	G	C	C	A	A	G	G	C	C	T	T	T	T	G	G	G	G	A	A	C	C	G	G	A	A	C	C	A	A	C	C	T	T	C	C	G	G	C	C	T	T	T	T	T	T	G	G	A	A	G	G	T	T	G	G	C	C	T	T	G	G	C	C	C	C	A	A	C	C	T	T	T	T	A	A	T	T	G	G	T	T	C	C	C	C	A	A	C	C	G	G	T	T	C	C	C	C	C	C	C	C	C	C	G	G	A	A	A	A	C	C	G	G	C	C	C	C	C	C	T	T	C	C	G	G	C	C	G	G	G	G	C	C	C	C	T	T	C	C	G	G	C	C	G	G	A	A	A	A	G	G	T	T	C	C	A	A	G	G	T	T	C	C	G	G	C	C	A	A	C	C	G	A	T	T	T	T	A	A	G	G	A	A	A	A	C	C	A	A	G	G	T	T	C	C	C	C	C	C	C	C	A	A	C	C	A	A	A	A	C	C	G	G	G	G	G	G	G	G	A	A	G	G	A	A	G	G	C	C	C	C	A	A	G	G	A	A	C	C	C	C	T	T	C	C	G	G	C	C	G	G	G	G	T	T	C	C	T	T	T	T	A	A	G	G	G	A	G	G	T	T	T	T	A	A	A	A	G	G	C	C	G	G	A	A	A	A	C	C	G	G	G	G	C	C	G	G	A	A	C	C	G	G	T	T	A	A	G	G	A	A	A	A	G	G	A	A	A	A	T	T	C	C	A	A	A	A	T	T	G	G	T	T	T	T	C	C	C	C	T	T	A	A	C	C	G	G	G	G	C	C	NA	NA	T	T	C	C	C	C	T	T	C	C	A	A	C	C	G	G	C	C	C	C	C	C	C	C	T	T	T	T	G	G	T	T	A	A	T	T	G	G	C	C	C	C	G	G	T	T	T	T	C	C	C	C	T	T	G	G	C	C	G	G	C	C	T	T	A	A	A	A	A	A	C	C	C	C	G	G	A	A	G	G	C	C	C	C	C	C	G	G	C	C	A	A	T	T	A	A	G	G	G	G	T	C	T	T	G	G	G	G	C	C	G	G	A	A	T	T	C	C	C	C	C	C	C	C	A	A	C	C	C	C	T	T	C	C	A	A	G	G	G	G	T	T	A	A	G	G	C	C	G	G	G	G	C	C	C	C	T	T	G	G	T	T	C	C	G	G	G	G	C	C	T	T	A	A	A	A	T	T	C	C	G	G	A	A	T	T	A	A	T	T	C	C	G	G	T	T	C	C	T	T	C	C	A	A	G	G	C	C	C	C	T	T	A	A	T	T	T	T	T	T	G	G	A	A	C	C	T	T	C	C	T	T	G	G	A	A	C	C	T	T	C	C	C	C	C	C	T	T	G	G	G	G	C	C	A	A	T	T	G	G	T	T	A	A	C	C	A	A	A	A	T	T	G	G	A	A	C	C	T	T	C	C	T	T	T	T	G	G	G	G	A	A	A	A	A	A	C	C	A	A	G	G	C	C	A	A	A	A	T	T	G	G	C	C	A	A	C	C	C	C	A	A	T	T	A	A	C	C	G	G	T	T	G	G	C	C	G	G	C	C	C	C	T	T	G	G	C	C	T	T	G	G	A	A	C	C	A	A	T	T	C	C	G	G	T	T	C	C	T	T	T	T	G	G	C	C	C	C	C	C	C	C	C	C	T	T	G	G	A	A	C	C	G	G	A	A	G	G	G	G	T	T	T	T	T	T	C	C	T	T	C	C	G	G	T	T	T	T	G	G	C	C	C	C	G	G	A	A	G	G	A	A	G	G	G	G	C	C	T	T	G	G	A	A	T	T	G	G	T	T	A	A	G	G	G	G	G	G	T	T	C	C	A	A	T	T	A	A	C	C	T	T	G	G	C	C	C	C	C	C	G	G	A	A	C	C	C	C	G	G	A	A	T	T	G	G	T	T	C	C	G	G	C	C	A	A	G	G	C	C	G	G	T	T	T	T	T	T	C	C	A	A	G	G	G	G	C	C	A	A	C	C	A	A	A	A	C	C	G	G	A	A	G	G	A	A	G	G	A	A	C	C	G	G	G	G	A	A	T	T	G	G	G	G	T	T	G	G	C	C	A	A	G	G	A	A	T	T	G	G	G	G	G	G	A	A	G	G	A	A	T	T	C	C	C	C	T	T	A	A	T	T	T	T	C	C	C	C	C	C	G	G	C	C	T	T	C	C	G	G	C	C	C	C	G	G	T	T	C	C	C	C	NA	NA	G	G	A	A	T	T	C	C	T	T	G	G	C	C	T	T	G	G	T	T	C	C	A	A	T	T	C	C	C	C	T	T	G	G	T	T	G	G	G	G	C	C	T	T	G	G	A	A	C	C	G	G	G	G	T	T	G	G	A	A	A	A	T	T	C	C	C	C	C	C	G	G	A	A	T	T	A	A	C	C	C	C	G	G	A	A	T	T	NA	NA	T	T	T	T	A	A	G	G	T	T	G	G	A	A	A	A	T	T	G	G	C	C	C	C	C	C	A	A	T	T	G	G	C	C	T	T	G	G	G	G	C	C	C	C	T	T	C	C	G	G	G	G	G	G	G	G	G	G	A	A	A	A	C	C	T	T	C	C	A	A	G	G	A	A	G	G	A	A	C	C	T	T	G	G	A	A	C	C	A	A	T	T	C	C	C	C	A	A	A	A	G	G	T	T	T	T	G	G	C	C	A	A	C	C	T	T	T	T	T	T	T	T	C	C	C	C	G	G	T	T	G	G	C	C	C	C	C	C	T	T	G	G	G	G	T	T	A	A	A	A	T	T	A	A	C	C	T	T	A	A	A	A	A	A	G	G	T	T	T	T	A	A	C	C	T	T	A	A	G	G	C	C	C	C	G	G	C	C	C	C	G	G	G	G	T	T	A	A	G	G	A	A	A	A	A	A	A	A	A	A	C	C	C	C	A	A	A	A	A	A	C	C	G	G	T	T	G	G	T	T	A	A	A	A	A	A	C	C	T	T	T	T	G	G	C	C	C	C	T	T	T	T	G	G	T	T	G	G	G	G	C	C	G	G	C	C	A	A	T	T	A	A	C	C	T	T	C	C	T	T	G	G	G	G	C	C	A	A	G	G	T	T	C	C	C	C	C	C	T	T	A	C	A	A	A	A	C	C	A	A	T	T	T	T	A	A	G	G	G	G	T	T	G	G	T	T	A	A	A	A	A	A	G	G	G	G	T	T	T	T	C	C	G	G	C	C	G	G	T	T	C	C	A	A	T	T	G	G	T	T	A	A	G	G	G	G	T	T	A	G	G	G	A	A	A	A	C	C	T	T	G	G	T	T	T	T	T	T	C	C	A	A	T	T	C	C	C	C	G	G	T	T	A	A	A	A	T	T	G	G	C	C	A	A	C	C	G	G	A	A	A	A	C	C	A	A	A	A	C	C	T	T	G	G	T	T	T	T	T	T	G	G	C	C	T	T	C	C	C	C	G	G	T	T	C	C	T	T	C	C	C	C	C	C	C	C	G	G	C	C	C	C	G	G	A	A	G	G	G	G	G	G	A	A	A	A	T	T	G	G	C	C	A	A	A	A	T	T	G	G	A	A	G	G	C	C	C	C	G	G	G	G	T	T	C	C	A	A	A	A	C	C	A	A	T	T	A	A	A	A	A	A	A	A	A	A	T	T	A	A	T	T	A	A	T	T	T	T	T	T	A	A	A	A	C	C	T	T	C	C	G	G	C	C	T	T	G	G	A	A	T	T	A	A	A	A	T	T	A	A	A	A	A	A	T	T	G	G	G	G	T	T	G	G	C	C	G	G	G	G	T	T	T	T	C	C	G	G	G	G	C	C	C	C	C	C	NA	NA	NA	NA	C	C	T	T	A	A	G	G	T	T	G	G	C	C	A	A	T	T	G	G	C	C	A	A	G	G	C	C	T	T	G	G	G	G	G	G	C	C	T	T	C	C	A	A	G	G	C	C	G	G	A	A	C	C	T	T	T	T	A	A	C	C	A	A	G	G	G	G	T	T	G	G	A	A	T	T	T	T	A	A	G	G	C	C	T	T	C	C	G	G	A	A	C	C	G	G	C	C	T	T	A	A	T	T	T	T	A	A	T	T	C	C	G	G	C	C	G	G	A	A	A	A	A	A	T	T	A	A	A	A	C	C	G	G	G	G	G	G	C	C	A	A	G	G	A	A	C	C	T	T	T	T	C	C	T	T	T	T	T	T	C	C	C	C	T	T	G	G	G	G	C	C	A	A	C	C	T	T	C	C	T	T	T	T	A	A	G	G	G	G	A	A	A	A	C	C	C	C	A	A	A	A	T	T	G	G	G	G	G	G	C	C	G	G	C	C	T	T	T	T	G	G	T	T	C	C	C	C	A	A	A	A	T	T	C	C	G	G	T	T	C	C	G	G	C	C	G	G	A	A	C	C	T	T	C	C	G	G	G	G	C	C	G	G	T	T	C	C	C	C	G	G	T	T	A	A	T	T	G	G	G	G	C	C	C	C	A	A	T	T	G	G	G	G	T	T	C	C	T	T	T	T	A	A	C	C	T	T	T	T	C	C	T	T	C	C	G	G	C	C	T	T	T	T	A	A	A	A	C	C	G	G	C	C	T	T	G	G	T	T	A	A	T	T	C	C	C	C	A	A	C	C	T	T	T	T	A	A	C	C	C	C	A	A	G	G	NA	NA	A	A	G	G	G	G	C	C	T	T	C	C	G	G	A	A	G	G	G	G	T	T	C	C	A	A	C	C	C	C	T	T	T	T	A	A	G	G	G	G	C	C	T	T	T	T	T	T	C	C	G	G	A	A	G	G	A	A	A	A	T	T	G	G	G	G	C	C	T	T	G	G	T	T	C	C	C	C	T	T	A	A	C	C	G	G	A	A	A	A	T	T	T	T	T	T	G	G	T	T	G	G	A	A	G	A	G	G	A	A	G	G	T	T	A	A	C	C	G	G	C	C	G	G	A	A	C	C	G	G	C	C	C	C	G	G	G	G	G	G	G	G	A	A	T	T	C	C	T	T	T	T	T	T	G	G	C	C	G	G	A	A	G	G	A	A	G	G	C	C	A	A	T	T	G	G	T	T	A	A	A	A	A	A	G	G	G	G	T	T	C	C	G	G	T	T	A	A	T	T	C	C	A	A	T	T	A	A	A	A	G	G	T	T	T	T	C	C	T	T	G	G	C	C	G	G	C	C	T	T	C	C	T	T	A	A	T	T	T	T	T	T	C	C	C	C	G	G	A	A	T	T	T	T	T	T	A	A	A	A	G	G	A	G	C	C	A	A	C	T	T	T	T	T	C	C	A	A	T	T	G	G	T	T	C	C	T	T	T	T	A	A	A	A	C	C	A	A	G	G	C	C	A	A	G	G	A	A	A	A	G	G	A	A	G	G	A	A	A	A	G	G	C	C	T	T	G	G	A	A	A	A	T	T	C	C	G	G	A	A	C	C	C	C	C	C	G	G	T	T	T	T	G	G	G	G	G	G	C	C	A	A	C	C	C	C	G	G	T	T	T	T	G	G	C	C	A	A	T	T	T	T	C	C	G	G	T	T	G	G	C	C	T	T	A	A	A	A	A	A	A	A	C	C	A	A	C	C	C	C	C	C	A	A	T	T	T	T	G	G	C	C	G	G	T	T	G	G	T	T	C	C	C	C	C	C	T	T	T	T	A	A	A	A	G	G	C	C	C	C	A	A	C	C	T	T	A	A	A	A	C	C	C	C	T	T	T	T	A	A	A	A	T	T	T	T	A	A	T	T	G	G	C	C	G	G	A	A	A	A	C	C	C	C	A	A	T	T	A	A	C	C	A	A	C	C	A	A	G	G	T	T	G	G	A	A	A	A	T	T	T	T	T	T	C	C	T	T	A	A	G	G	G	G	C	C	A	A	G	G	A	A	C	C	T	T	T	T	A	A	A	A	T	T	C	C	A	A	G	G	T	T	A	A	G	G	T	T	T	T	C	C	T	T	C	C	G	G	C	C	G	G	A	A	C	C	A	A	A	A	C	C	A	A	T	T	C	C	A	A	C	C	C	C	C	C	C	C	A	A	C	C	T	T	A	A	A	A	G	G	T	T	C	C	G	G	A	A	A	A	T	T	T	T	G	G	C	C	T	T	A	A	T	T	G	G	C	C	T	T	G	G	A	A	C	C	G	G	G	G	G	G	C	C	T	T	G	G	G	G	C	C	A	A	A	A	G	G	A	A	T	T	G	G	A	A	A	A	C	C	G	G	A	A	C	C	T	T	G	G	A	A	G	G	T	T	T	T	T	T	A	A	C	C	G	G	G	G	A	A	T	T	T	T	C	C	C	C	C	C	G	G	A	A	G	G	A	A	A	A	C	C	G	G	A	A	C	C	A	A	A	A	G	G	T	T	T	T	G	G	G	G	G	G	G	G	T	T	G	G	C	C	A	A	A	A	G	G	C	C	G	G	C	C	G	G	A	A	G	G	A	A	T	T	G	G	A	A	T	T	T	T	G	G	G	G	A	A	T	T	T	T	G	G	T	T	T	T	T	T	C	C	T	T	T	T	C	C	T	T	C	C	A	A	A	A	A	A	C	C	C	C	C	C	A	A	C	C	G	G	C	C	T	T	A	A	C	C	C	C	C	C	A	A	G	G	T	T	C	C	C	C	G	G	G	G	T	T	C	C	T	T	C	C	C	C	C	C	C	C	T	T	T	T	T	T	T	T	G	G	C	C	A	A	G	G	A	A	T	T	C	C	G	G	A	A	G	G	T	T	C	C	G	G	A	A	G	G	C	C	G	G	G	G	G	G	A	A	G	G	T	T	G	G	T	T	G	G	C	C	A	A	G	G	C	C	A	A	T	T	C	C	A	A	T	T	T	T	C	C	C	C	C	C	C	C	C	C	T	T	T	T	A	A	C	C	C	C	NA	NA	A	A	T	T	C	C	A	A	G	G	A	A	C	C	C	C	G	G	C	C	G	G	T	T	A	A	T	T	G	G	C	C	G	G	G	G	A	A	T	T	A	A	G	G	A	A	A	A	T	T	T	T	T	T	T	T	T	T	C	C	G	G	T	T	G	G	A	A	G	G	C	C	A	A	A	A	C	C	G	G	A	A	A	A	C	C	T	T	G	G	A	A	C	C	A	A	T	T	A	A	A	A	A	A	G	G	G	G	T	T	G	G	T	T	G	G	A	A	A	A	T	T	G	G	G	G	G	G	G	G	A	A	G	G	C	C	A	A	G	G	T	T	C	C	G	G	A	A	G	G	A	A	G	G	A	A	T	T	A	G	C	C	A	A	A	A	C	C	G	G	A	A	C	C	C	C	G	G	C	C	G	G	C	C	T	T	A	A	A	A	T	T	T	T	A	A	C	C	A	A	A	A	G	G	G	G	G	G	A	A	NA	NA	C	C	T	T	T	T	G	G	A	A	T	T	T	T	T	T	C	C	T	T	C	C	G	G	G	G	A	A	T	T	A	A	T	T	C	C	C	C	C	C	A	A	T	T	T	T	C	C	T	T	C	C	G	G	T	T	A	A	G	G	G	G	C	C	G	G	A	A	G	G	A	A	T	T	G	G	G	G	C	C	C	C	T	T	G	G	G	G	C	C	G	G	G	G	C	C	C	C	C	C	C	C	T	T	T	T	T	T	A	A	G	G	C	C	C	C	G	G	G	G	T	T	A	A	T	T	G	G	T	T	C	C	G	G	A	A	C	C	A	A	G	G	G	G	A	A	T	T	C	C	C	C	T	T	G	G	C	C	C	C	G	G	C	C	G	G	G	G	G	G	T	T	T	T	T	T	A	A	T	T	A	A	C	C	C	C	C	C	C	C	C	C	T	T	T	T	T	T	G	G	C	C	T	T	A	A	G	G	C	C	A	A	G	G	C	C	G	G	C	C	T	T	C	C	T	T	G	G	C	C	G	G	A	A	C	C	G	G	T	T	G	G	G	G	G	G	G	G	C	C	T	T	C	C	G	G	G	G	A	A	G	G	T	T	G	G	G	G	G	G	G	G	C	C	T	T	C	C	A	A	T	T	C	C	C	C	C	C	C	C	C	C	C	C	G	G	C	C	G	G	G	G	T	T	T	T	A	A	T	T	T	T	T	T	A	A	C	C	T	T	A	A	T	T	G	G	G	G	G	G	G	G	C	C	A	A	T	T	C	T	A	A	G	G	A	A	G	G	C	C	C	C	G	G	G	G	A	A	C	C	T	T	G	G	G	G	C	C	G	G	C	C	G	G	T	T	T	T	T	T	T	T	T	T	T	T	A	A	C	C	G	G	A	A	T	T	T	T	C	C	A	A	A	A	T	T	T	T	C	C	C	C	C	C	C	C	A	A	T	T	T	T	G	G	A	A	G	G	T	T	G	G	T	T	A	A	T	T	G	G	A	A	G	G	A	A	A	A	G	G	T	T	T	T	T	T	C	C	C	C	G	G	C	C	C	C	G	G	G	G	C	C	G	G	G	G	C	C	A	A	T	T	C	C	C	C	C	C	T	T	G	G	C	C	G	G	T	T	C	C	C	C	C	C	C	C	G	G	A	A	A	A	A	A	A	A	A	A	G	G	G	G	A	A	G	G	G	G	C	C	G	G	T	T	T	T	A	A	G	G	T	T	C	C	G	G	A	A	G	G	A	A	T	T	A	A	A	A	G	G	G	G	T	T	T	T	T	T	C	C	G	G	A	A	T	T	G	G	C	C	T	T	A	A	T	T	T	T	A	A	A	A	T	T	T	T	C	C	A	A	A	A	G	G	C	C	G	G	C	C	A	A	C	C	A	A	A	A	C	C	T	C	A	A	A	A	A	A	G	G	C	C	T	T	C	C	A	A	C	C	G	G	A	A	T	T	G	G	G	G	G	G	G	G	A	A	C	C	A	A	C	C	C	C	A	A	G	G	G	G	C	C	G	G	G	G	C	C	A	A	G	G	A	A	G	G	G	G	C	C	A	A	G	G	T	T	G	G	T	T	G	G	A	A	C	C	T	T	A	A	G	G	A	A	T	T	C	C	A	A	T	T	G	G	C	C	G	G	G	G	A	A	G	G	G	G	G	G	C	C	G	G	G	G	A	A	T	T	C	C	T	T	C	C	C	C	T	T	G	G	A	A	G	G	A	A	T	T	G	G	T	T	T	T	A	A	C	C	G	G	G	G	T	T	C	C	G	G	A	A	G	G	G	G	C	C	G	G	C	C	G	G	T	T	C	C	T	T	C	C	G	G	G	G	C	C	G	G	G	G	T	T	T	T	T	T	G	G	T	T	T	T	T	T	C	C	T	T	C	C	G	G	A	A	A	A	G	G	A	A	C	C	T	T	C	C	C	C	C	C	T	T	A	A	A	A	A	A	G	G	T	T	G	G	A	A	G	G	T	T	G	G	A	A	T	T	G	G	C	C	T	T	A	A	A	A	C	C	C	C	T	T	C	C	T	T	A	A	G	G	G	G	C	C	T	T	G	G	C	C	G	G	G	G	T	T	C	C	A	A	C	C	T	T	G	G	G	G	C	C	C	C	C	C	C	C	G	G	C	C	C	C	A	A	C	C	T	T	G	G	C	C	T	T	C	C	C	C	C	C	T	T	A	A	C	C	T	T	T	T	T	T	T	T	G	G	T	T	T	T	G	G	C	C	C	C	T	T	G	G	T	T	A	A	G	G	C	C	A	A	T	T	C	C	G	G	T	T	T	T	T	T	T	T	G	G	A	A	A	A	G	G	C	C	C	C	A	A	A	A	C	C	C	C	T	T	C	C	A	A	C	C	T	T	C	C	T	T	C	C	T	T	T	T	C	C	T	T	T	T	T	T	C	C	G	G	A	A	G	G	T	T	C	C	A	A	T	T	A	A	G	G	A	A	T	T	G	G	C	C	G	G	C	C	T	T	T	T	A	A	T	T	C	C	A	A	G	G	C	C	T	T	A	A	A	A	G	G	T	T	C	C	A	A	C	C	A	A	A	A	C	C	A	A	G	G	A	A	C	C	A	A	G	G	C	C	T	T	T	T	G	G	T	T	T	T	A	A	A	A	C	C	C	C	A	A	A	A	C	C	A	A	G	G	C	C	T	T	G	G	C	C	A	A	T	T	C	C	G	G	T	T	G	G	C	C	C	C	C	C	T	T	T	T	A	A	C	C	G	G	G	G	A	A	G	G	A	A	G	G	G	G	C	C	A	A	G	G	G	G	T	T	A	A	C	C	T	T	A	A	T	T	G	G	G	G	T	T	T	T	G	G	T	T	G	G	C	C	C	C	G	G	C	C	C	C	G	G	G	G	C	C	A	A	T	T	A	A	C	C	A	A	G	G	T	T	C	C	C	C	T	T	G	G	C	C	C	T	C	C	A	A	T	T	A	A	A	A	T	T	G	G	C	C	C	C	A	A	A	A	C	C	A	A	C	C	A	A	G	G	A	A	T	T	T	T	T	T	A	T	T	T	G	G	C	C	T	T	C	C	G	G	A	A	A	A	C	C	A	A	T	T	G	A	C	C	C	C	C	C	G	G	G	G	A	A	G	G	A	A	G	G	C	C	A	A	G	G	T	T	T	T	T	T	T	T	G	G	C	C	A	A	C	C	G	G	C	C	T	C	G	G	C	C	T	T	T	T	A	A	G	G	T	T	C	C	A	A	G	G	C	C	G	G	G	G	C	C	A	G	A	A	G	G	G	G	G	G	C	C	G	G	G	G	C	C	T	T	T	T	C	C	C	C	A	A	G	G	A	A	C	C	T	T	C	C	C	C	T	T	T	T	T	T	T	T	T	T	T	T	G	G	A	A	C	C	C	C	G	G	G	G	G	G	G	G	NA	NA	A	A	G	G	C	C	A	A	C	C	A	A	G	G	A	A	C	C	A	A	G	A	G	G	C	C	C	C	A	A	C	C	C	C	G	G	G	G	C	C	G	G	C	C	T	T	G	G	A	A	T	T	G	G	C	C	A	A	A	A	T	T	NA	NA	C	C	A	A	C	C	G	G	G	G	G	G	A	A	C	C	G	G	C	C	T	T	G	G	A	A	C	C	G	G	T	T	A	A	T	T	C	C	T	T	C	C	G	G	G	G	C	C	C	C	G	G	G	G	T	T	G	G	C	C	C	C	G	G	G	G	C	C	T	T	C	C	G	G	A	A	G	G	G	G	C	C	G	G	T	T	G	G	T	T	G	G	G	G	A	A	G	G	T	T	C	C	G	G	C	C	C	C	T	T	A	A	A	A	C	C	G	G	T	T	C	C	T	T	G	G	T	T	G	G	G	G	T	T	T	T	A	A	T	T	T	T	C	C	T	T	C	C	T	T	G	G	G	G	C	C	C	C	A	A	G	G	A	A	T	T	C	C	G	G	A	A	A	A	C	C	T	T	G	G	G	G	T	T	A	A	C	C	C	C	G	G	G	G	A	A	A	A	A	A	G	G	C	C	A	A	T	T	C	C	C	C	T	T	C	C	C	C	C	C	G	G	T	T	T	T	G	G	A	A	C	C	T	T	C	C	T	T	T	T	T	T	A	A	G	G	T	T	G	G	T	T	C	C	T	T	T	T	C	C	A	A	A	A	G	G	A	A	A	A	G	G	A	A	T	T	A	A	T	T	C	C	C	C	C	C	G	G	C	C	C	C	A	A	G	G	T	T	T	T	T	T	C	C	C	C	T	T	C	C	T	T	A	A	C	C	T	T	T	T	C	C	G	G	T	T	C	C	C	C	A	A	A	A	T	T	G	G	G	G	T	T	T	T	G	G	A	A	T	T	G	G	T	T	C	C	C	C	C	C	C	C	G	G	A	A	T	T	C	C	T	T	A	A	G	G	A	A	C	C	C	C	C	C	C	C	A	A	C	C	G	G	A	A	C	C	G	G	A	A	T	T	A	A	G	G	T	T	T	T	G	G	A	A	A	A	C	C	T	T	C	C	T	T	T	T	A	A	A	A	A	A	G	G	NA	NA	C	C	C	C	C	C	T	T	C	C	A	A	T	T	T	T	A	A	T	T	A	A	A	A	G	G	C	C	T	T	A	A	C	C	G	G	A	A	T	T	T	T	C	C	G	G	A	A	C	C	T	T	G	G	G	G	T	T	A	A	C	C	G	G	A	A	C	C	G	G	T	T	C	C	C	C	A	A	G	G	G	G	G	G	G	C	C	C	G	G	T	T	C	C	G	G	C	C	G	G	C	C	A	A	G	G	A	A	G	G	A	A	G	G	G	G	G	G	C	C	G	G	C	C	C	C	C	C	G	G	T	T	C	C	C	C	T	T	C	C	A	A	C	C	C	C	G	G	C	C	G	G	A	A	T	T	A	A	G	G	C	C	T	T	C	C	A	A	A	A	C	C	T	T	A	A	C	C	T	T	C	C	C	C	G	G	G	G	C	C	A	A	C	C	A	A	C	C	C	C	T	T	A	A	T	T	NA	NA	T	T	G	G	T	T	A	A	G	G	A	A	C	C	G	G	C	C	T	T	T	T	T	T	C	C	G	G	A	A	G	G	NA	NA	A	A	T	T	G	G	T	T	A	A	C	C	G	G	A	A	C	C	G	G	G	G	T	T	A	A	C	C	T	T	C	C	A	A	T	T	A	A	T	T	C	C	A	A	A	A	A	A	A	A	T	T	T	T	T	T	G	G	A	A	C	C	G	G	A	A	C	C	T	T	A	A	G	G	A	A	C	C	T	T	T	T	C	C	C	C	G	G	C	C	A	A	A	A	A	A	G	G	G	G	A	A	T	T	T	T	C	C	A	A	T	T	A	A	T	T	C	C	G	G	G	G	A	A	G	G	T	T	G	G	G	G	A	A	T	T	C	C	C	C	G	G	T	T	C	C	A	A	G	G	G	G	C	C	G	G	A	A	C	C	A	A	G	G	A	A	A	A	T	T	A	A	C	C	C	C	C	C	A	A	C	C	G	G	A	A	C	C	A	A	G	G	C	C	C	C	A	A	G	G	G	G	A	A	C	C	C	C	C	C	G	G	G	G	G	G	C	C	C	T	A	A	G	G	G	G	A	A	C	C	G	G	T	T	T	T	C	C	C	C	C	C	T	T	T	T	C	C	A	A	G	G	G	G	G	G	C	C	C	C	G	G	A	A	C	C	T	T	C	C	T	T	G	G	G	G	A	A	C	C	G	G	C	C	T	T	C	C	A	A	G	G	T	T	A	A	A	A	A	A	T	T	G	G	T	T	A	A	T	T	A	A	C	C	G	G	C	C	C	C	C	C	T	T	C	C	T	T	A	A	A	A	T	T	G	G	A	A	G	G	T	T	A	A	G	G	C	C	A	A	G	G	A	A	C	C	C	C	G	G	C	C	C	C	C	C	A	A	C	C	A	A	C	C	C	C	G	G	T	T	G	G	G	G	G	G	G	G	G	G	T	T	T	T	G	G	T	T	C	C	G	G	A	A	T	T	A	G	C	C	A	A	C	C	G	G	G	G	T	T	C	C	G	G	G	G	G	G	G	G	C	C	C	C	C	C	T	T	C	C	T	T	T	T	T	T	G	G	A	A	A	A	G	G	G	G	A	A	T	T	G	G	T	T	T	T	T	T	A	A	G	G	A	A	C	C	G	G	C	C	C	C	C	C	C	C	T	T	G	G	A	A	C	C	A	A	G	G	C	C	A	A	C	C	C	C	C	C	A	A	C	C	T	T	A	A	C	C	G	G	C	C	G	G	T	T	A	A	A	A	T	T	T	T	C	C	C	C	A	A	A	A	G	G	C	C	A	A	C	C	G	G	G	G	G	G	A	A	T	T	C	C	A	A	T	T	A	A	A	A	A	A	C	C	A	A	A	A	A	A	A	A	A	A	T	T	T	T	T	T	A	A	A	A	G	G	T	T	C	C	T	T	G	G	C	C	G	G	C	C	A	A	T	T	A	A	G	G	T	T	C	C	G	G	C	C	G	G	C	C	A	A	C	C	A	A	A	A	G	G	G	G	C	C	A	A	C	C	C	C	C	C	T	T	T	T	G	G	G	G	C	C	G	G	C	C	C	C	T	T	T	T	A	A	G	G	G	G	C	C	C	C	T	T	G	G	A	A	C	C	G	G	A	A	G	G	C	C	A	A	C	C	T	T	G	G	G	G	C	C	A	A	T	T	C	C	T	T	T	T	G	G	T	T	G	G	T	T	A	A	T	T	A	A	A	A	C	C	G	G	T	T	C	C	G	G	T	T	G	G	C	C	C	C	T	T	T	T	T	T	C	C	C	C	G	G	A	A	A	A	C	C	A	A	C	C	NA	NA	A	A	T	T	C	C	C	C	T	T	G	G	A	A	A	A	A	A	A	A
[truncated: 1,403,969 more chars]
