# Supplementary material for: Expression Quantitative Trait Loci for Extreme Host Response to Influenza A in Pre-Collaborative Cross Mice
Source: G3 (Bethesda). 2012 Feb 1;2(2):213–21. doi: 10.1534/g3.111.001800 (PMC3284329; doi:10.1534/g3.111.001800)
Supplement: Supporting Information [file supp_2.2.213_FileS2.zip › File_S2/chr9.ped]

#family	subject	father	mother	sex	phenotype	JAX00684516		JAX00684521		JAX00684524		JAX00684527		JAX00684531		JAX00167607		JAX00684535		JAX00684537		JAX00684538		JAX00684544		JAX00684548		JAX00235954		JAX00167618		JAX00684549		JAX00684550		JAX00167622		JAX00684555		JAX00167624		JAX00167626		JAX00684561		JAX00167630		JAX00167632		JAX00684563		JAX00684567		JAX00684572		JAX00684573		JAX00167642		JAX00167643		JAX00167644		JAX00235960		JAX00684576		JAX00684577		JAX00684578		JAX00684579		JAX00167645		JAX00167646		JAX00235962		JAX00167650		JAX00684583		JAX00684584		JAX00167651		JAX00684590		JAX00167654		JAX00167655		JAX00167656		JAX00684595		JAX00684599		JAX00684600		JAX00684601		JAX00684603		JAX00167666		JAX00684607		JAX00167671		JAX00684617		JAX00684619		JAX00167675		JAX00167678		JAX00167679		JAX00235967		JAX00684624		JAX00684627		JAX00167684		JAX00167685		JAX00684628		JAX00684630		JAX00235969		JAX00235970		JAX00684632		JAX00167688		JAX00167689		JAX00684635		JAX00684638		JAX00684639		JAX00684640		JAX00684643		JAX00167695		JAX00167701		JAX00684659		JAX00684660		JAX00684661		JAX00167707		JAX00167708		JAX00684671		JAX00235975		JAX00167713		JAX00235977		JAX00684679		JAX00167718		JAX00684688		JAX00684694		JAX00684696		JAX00684699		JAX00167722		JAX00684700		JAX00684701		JAX00684704		JAX00684707		JAX00684708		JAX00167736		JAX00235979		JAX00684716		JAX00167739		JAX00684721		JAX00684722		JAX00167743		JAX00167744		JAX00684733		JAX00167746		JAX00684737		JAX00684741		JAX00684743		JAX00684745		JAX00167754		JAX00684749		JAX00167756		JAX00684757		JAX00684758		JAX00684763		JAX00684767		JAX00684770		JAX00684774		JAX00235990		JAX00167765		JAX00167767		JAX00684779		JAX00684780		JAX00684782		JAX00167771		JAX00684784		JAX00684788		JAX00167776		JAX00235993		JAX00167780		JAX00167781		JAX00684798		JAX00684799		JAX00684803		JAX00684806		JAX00684807		JAX00684808		JAX00167783		JAX00167784		JAX00684809		JAX00167785		JAX00684811		JAX00684813		JAX00167790		JAX00167794		JAX00684822		JAX00235998		JAX00167797		JAX00167798		JAX00235999		JAX00684827		JAX00684828		JAX00684838		JAX00684839		JAX00167804		JAX00167805		JAX00684841		JAX00167808		JAX00167810		JAX00167811		JAX00684853		JAX00167816		JAX00684863		JAX00684873		JAX00236008		JAX00684878		JAX00684879		JAX00684882		JAX00236010		JAX00684887		JAX00684890		JAX00167832		JAX00684898		JAX00684899		JAX00167834		JAX00236013		JAX00236014		JAX00167836		JAX00684904		JAX00684906		JAX00684908		JAX00684909		JAX00236015		JAX00684917		JAX00684921		JAX00684922		JAX00167841		JAX00167842		JAX00684923		JAX00236017		JAX00167843		JAX00684925		JAX00236018		JAX00167850		JAX00684942		JAX00167854		JAX00167855		JAX00167856		JAX00684944		JAX00684950		JAX00684956		JAX00684958		JAX00167861		JAX00684967		JAX00684969		JAX00167863		JAX00167867		JAX00167872		JAX00684982		JAX00167877		JAX00684989		JAX00684990		JAX00684991		JAX00684999		JAX00685003		JAX00685004		JAX00685006		JAX00685011		JAX00685012		JAX00167888		JAX00685015		JAX00685018		JAX00167891		JAX00685022		JAX00167893		JAX00167894		JAX00685024		JAX00685026		JAX00236032		JAX00167898		JAX00685029		JAX00685030		JAX00167901		JAX00685032		JAX00685033		JAX00685036		JAX00685038		JAX00685040		JAX00685041		JAX00685048		JAX00685050		JAX00167910		JAX00167911		JAX00685059		JAX00685071		JAX00167921		JAX00685085		JAX00685087		JAX00685088		JAX00685089		JAX00167927		JAX00685090		JAX00685092		JAX00685095		JAX00685106		JAX00685107		JAX00167931		JAX00685113		JAX00167932		JAX00685120		JAX00685123		JAX00685125		JAX00167937		JAX00685131		JAX00685134		JAX00685136		JAX00685137		JAX00167943		JAX00685159		JAX00167946		JAX00685166		JAX00685173		JAX00685174		JAX00167955		JAX00685175		JAX00167956		JAX00685177		JAX00685178		JAX00685179		JAX00685183		JAX00167958		JAX00685184		JAX00685192		JAX00685193		JAX00685198		JAX00167963		JAX00167964		JAX00685210		JAX00685212		JAX00685218		JAX00685219		JAX00685221		JAX00167969		JAX00685227		JAX00685231		JAX00685232		JAX00167973		JAX00685267		JAX00167993		JAX00685271		JAX00685272		JAX00167997		JAX00685275		JAX00685279		JAX00167999		JAX00168001		JAX00168003		JAX00685285		JAX00685291		JAX00685292		JAX00685296		JAX00685297		JAX00168007		JAX00685298		JAX00168008		JAX00236065		JAX00685311		JAX00168018		JAX00168019		JAX00236069		JAX00168022		JAX00685327		JAX00685329		JAX00685330		JAX00685333		JAX00685336		JAX00685337		JAX00685340		JAX00685343		JAX00168028		JAX00685345		JAX00685349		JAX00685350		JAX00685352		JAX00685353		JAX00685356		JAX00236070		JAX00685365		JAX00685368		JAX00168040		JAX00685377		JAX00685378		JAX00685379		JAX00685385		JAX00168044		JAX00685388		JAX00685392		JAX00685393		JAX00685394		JAX00685396		JAX00685399		JAX00236076		JAX00685412		JAX00168049		JAX00685416		JAX00685423		JAX00685424		JAX00685425		JAX00685430		JAX00685434		JAX00168056		JAX00685436		JAX00685441		JAX00685443		JAX00685445		JAX00685446		JAX00168060		JAX00685452		JAX00168063		JAX00685456		JAX00168065		JAX00168066		JAX00685460		JAX00685461		JAX00685466		JAX00685469		JAX00685471		JAX00168071		JAX00685473		JAX00685475		JAX00685480		JAX00168074		JAX00168075		JAX00685484		JAX00685486		JAX00168076		JAX00685490		JAX00685492		JAX00685493		JAX00685502		JAX00685509		JAX00685511		JAX00168086		JAX00685515		JAX00685517		JAX00168089		JAX00168090		JAX00685525		JAX00168091		JAX00685527		JAX00685529		JAX00236086		JAX00685536		JAX00685537		JAX00685542		JAX00168096		JAX00685554		JAX00685558		JAX00168100		JAX00168101		JAX00685562		JAX00685563		JAX00685567		JAX00685570		JAX00168108		JAX00685579		JAX00168111		JAX00685585		JAX00685586		JAX00168113		JAX00685587		JAX00685590		JAX00685591		JAX00685595		JAX00685596		JAX00685597		JAX00685602		JAX00168119		JAX00685606		JAX00236098		JAX00168127		JAX00685615		JAX00685616		JAX00685621		JAX00685626		JAX00168137		JAX00168138		JAX00168139		JAX00685635		JAX00685637		JAX00685638		JAX00168144		JAX00685647		JAX00685648		JAX00168148		JAX00685652		JAX00685655		JAX00236107		JAX00685665		JAX00168157		JAX00685669		JAX00685670		JAX00685674		JAX00685675		JAX00685676		JAX00168164		JAX00168165		JAX00685680		JAX00685686		JAX00168166		JAX00685691		JAX00685692		JAX00685693		JAX00168171		JAX00685696		JAX00685697		JAX00168172		JAX00685707		JAX00168175		JAX00236117		JAX00685712		JAX00685713		JAX00168187		JAX00685718		JAX00685722		JAX00168194		JAX00168195		JAX00168196		JAX00168198		JAX00685736		JAX00685738		JAX00168200		JAX00685743		JAX00685748		JAX00168203		JAX00685752		JAX00685760		JAX00685761		JAX00168209		JAX00685768		JAX00685771		JAX00168219		JAX00685779		JAX00685780		JAX00685781		JAX00168221		JAX00168222		JAX00236127		JAX00685786		JAX00685791		JAX00685795		JAX00168228		JAX00685799		JAX00168234		JAX00236131		JAX00236132		JAX00685808		JAX00685811		JAX00168241		JAX00685826		JAX00236135		JAX00685829		JAX00685830		JAX00236138		JAX00685841		JAX00685843		JAX00685846		JAX00685853		JAX00168263		JAX00168265		JAX00685861		JAX00236141		JAX00168269		JAX00168270		JAX00685866		JAX00685869		JAX00685871		JAX00685875		JAX00685878		JAX00168278		JAX00685879		JAX00168281		JAX00685881		JAX00685885		JAX00685891		JAX00685896		JAX00685900		JAX00685903		JAX00168295		JAX00168297		JAX00168299		JAX00685912		JAX00168302		JAX00685917		JAX00168305		JAX00685923		JAX00685925		JAX00685926		JAX00685927		JAX00685938		JAX00168315		JAX00168317		JAX00685945		JAX00168322		JAX00685952		JAX00685953		JAX00685955		JAX00685957		JAX00685958		JAX00685971		JAX00168335		JAX00168337		JAX00685985		JAX00168342		JAX00168343		JAX00685986		JAX00685987		JAX00685989		JAX00168346		JAX00685997		JAX00685999		JAX00686000		JAX00686008		JAX00686012		JAX00686014		JAX00686015		JAX00686017		JAX00236158		JAX00168357		JAX00686019		JAX00686022		JAX00686023		JAX00168359		JAX00686025		JAX00686027		JAX00686029		JAX00686032		JAX00686033		JAX00686036		JAX00686037		JAX00168364		JAX00168365		JAX00686045		JAX00168368		JAX00686046		JAX00686048		JAX00686051		JAX00686054		JAX00686055		JAX00168377		JAX00168378		JAX00686056		JAX00168379		JAX00168381		JAX00686062		JAX00686064		JAX00686065		JAX00686066		JAX00686073		JAX00686074		JAX00686077		JAX00686079		JAX00168388		JAX00168389		JAX00168390		JAX00168392		JAX00686085		JAX00168397		JAX00686090		JAX00686091		JAX00168401		JAX00168402		JAX00686094		JAX00168403		JAX00686099		JAX00168406		JAX00168407		JAX00686101		JAX00686102		JAX00686104		JAX00168410		JAX00686108		JAX00686109		JAX00168412		JAX00686116		JAX00236178		JAX00686125		JAX00190436		JAX00168419		JAX00168420		JAX00686137		JAX00686139		JAX00686140		JAX00168425		JAX00168426		JAX00168427		JAX00686148		JAX00168430		JAX00686151		JAX00686153		JAX00686156		JAX00686159		JAX00686160		JAX00686165		JAX00686168		JAX00686171		JAX00686199		JAX00168452		JAX00686206		JAX00686211		JAX00686212		JAX00686215		JAX00168461		JAX00686218		JAX00686219		JAX00686224		JAX00686227		JAX00686228		JAX00686229		JAX00686230		JAX00686239		JAX00168475		JAX00168476		JAX00168477		JAX00686245		JAX00686246		JAX00686248		JAX00686249		JAX00686254		JAX00686259		JAX00686263		JAX00686265		JAX00686266		JAX00686269		JAX00686270		JAX00686273		JAX00686274		JAX00168493		JAX00686275		JAX00686276		JAX00686278		JAX00686282		JAX00686283		JAX00168500		JAX00686286		JAX00168502		JAX00686293		JAX00686298		JAX00686306		JAX00686307		JAX00686308		JAX00686316		JAX00168511		JAX00168513		JAX00686321		JAX00686327		JAX00686328		JAX00686331		JAX00686342		JAX00686345		JAX00168525		JAX00686354		JAX00168531		JAX00686361		JAX00686362		JAX00686363		JAX00686364		JAX00686367		JAX00686368		JAX00686369		JAX00686372		JAX00686375		JAX00686378		JAX00686381		JAX00686382		JAX00686388		JAX00686389		JAX00686391		JAX00686392		JAX00686393		JAX00686395		JAX00686396		JAX00686399		JAX00168541		JAX00686407		JAX00686410		JAX00686412		JAX00686414		JAX00686419		JAX00686420		JAX00168549		JAX00686426		JAX00686427		JAX00168550		JAX00686428		JAX00686430		JAX00686433		JAX00686435		JAX00686437		JAX00236225		JAX00686441		JAX00686442		JAX00686443		JAX00686446		JAX00686448		JAX00168555		JAX00686453		JAX00686454		JAX00686458		JAX00686460		JAX00686464		JAX00686465		JAX00686467		JAX00686468		JAX00686471		JAX00686472		JAX00168561		JAX00686476		JAX00236228		JAX00686478		JAX00686483		JAX00686485		JAX00686486		JAX00686487		JAX00686488		JAX00686489		JAX00686491		JAX00686492		JAX00686496		JAX00686498		JAX00686503		JAX00686505		JAX00686506		JAX00686507		JAX00686508		JAX00686511		JAX00168571		JAX00168572		JAX00686514		JAX00686517		JAX00686518		JAX00686519		JAX00686522		JAX00168577		JAX00686523		JAX00686526		JAX00686529		JAX00686530		JAX00168581		JAX00686541		JAX00236230		JAX00168589		JAX00168590		JAX00686548		JAX00236232		JAX00686550		JAX00686554		JAX00686555		JAX00168596		JAX00686557		JAX00168603		JAX00236236		JAX00686569		JAX00686571		JAX00686574		JAX00686578		JAX00168610		JAX00686579		JAX00686581		JAX00168614		JAX00686582		JAX00686585		JAX00686588		JAX00686592		JAX00686593		JAX00686595		JAX00686598		JAX00686599		JAX00168622		JAX00686602		JAX00686606		JAX00686607		JAX00168625		JAX00168627		JAX00168629		JAX00686615		JAX00686616		JAX00168632		JAX00686619		JAX00686621		JAX00686624		JAX00686626		JAX00686635		JAX00686643		JAX00686645		JAX00686647		JAX00686649		JAX00686650		JAX00686651		JAX00686655		JAX00686658		JAX00686662		JAX00686663		JAX00168646		JAX00686668		JAX00686669		JAX00686670		JAX00168653		JAX00168654		JAX00686693		JAX00686700		JAX00686701		JAX00168657		JAX00168658		JAX00686717		JAX00686722		JAX00686729		JAX00686732		JAX00168661		JAX00168664		JAX00168666		JAX00686757		JAX00686763		JAX00686766		JAX00686769		JAX00686772		JAX00686776		JAX00686777		JAX00686778		JAX00168686		JAX00686779		JAX00236258		JAX00686789		JAX00686790		JAX00168695		JAX00168696		JAX00168697		JAX00686795		JAX00686796		JAX00686798		JAX00686799		JAX00686801		JAX00686804		JAX00168708		JAX00168709		JAX00168710		JAX00686809		JAX00168715		JAX00686819		JAX00236261		JAX00168719		JAX00168721		JAX00168722		JAX00686830		JAX00686831		JAX00686833		JAX00168731		JAX00168732		JAX00686836		JAX00686839		JAX00686843		JAX00168737		JAX00686848		JAX00168744		JAX00686856		JAX00236267		JAX00236268		JAX00168748		JAX00686861		JAX00686871		JAX00168761		JAX00168765		JAX00168770		JAX00686898		JAX00686900		JAX00686901		JAX00168781		JAX00168783		JAX00168784		JAX00236279		JAX00168787		JAX00168789		JAX00686908		JAX00168792		JAX00686915		JAX00168795		JAX00686918		JAX00686922		JAX00686927		JAX00168806		JAX00686937		JAX00686938		JAX00686941		JAX00168811		JAX00168819		JAX00168821		JAX00168825		JAX00686963		JAX00686965		JAX00168828		JAX00686967		JAX00168833		JAX00168834		JAX00686975		JAX00168835		JAX00168840		JAX00686978		JAX00686979		JAX00686982		JAX00236293		JAX00236294		JAX00686993		JAX00686988		JAX00686990		JAX00686992		JAX00168852		JAX00168859		JAX00168860		JAX00168861		JAX00168863		JAX00687006		JAX00687010		JAX00236301		JAX00168870		JAX00687016		JAX00687020		JAX00687026		JAX00687027		JAX00687031		JAX00687039		JAX00168878		JAX00687042		JAX00687047		JAX00168882		JAX00687052		JAX00168883		JAX00687056		JAX00687057		JAX00168889		JAX00168890		JAX00687071		JAX00687072		JAX00687077		JAX00168896		JAX00687080		JAX00168897		JAX00168899		JAX00168900		JAX00687096		JAX00687097		JAX00687100		JAX00687104		JAX00687105		JAX00168907		JAX00687107		JAX00687112		JAX00236319		JAX00687121		JAX00168917		JAX00687125		JAX00687126		JAX00687128		JAX00687130		JAX00687131		JAX00168920		JAX00168921		JAX00687136		JAX00168925		JAX00687140		JAX00687142		JAX00687143		JAX00168927		JAX00687145		JAX00236323		JAX00168932		JAX00687149		JAX00687151		JAX00687152		JAX00687157		JAX00168933		JAX00168934		JAX00687164		JAX00687169		JAX00168943		JAX00687172		JAX00687173		JAX00236328		JAX00168947		JAX00687175		JAX00687182		JAX00687185		JAX00236332		JAX00687189		JAX00687190		JAX00168954		JAX00168955		JAX00168957		JAX00687194		JAX00687195		JAX00168959		JAX00687198		JAX00168961		JAX00687206		JAX00687207		JAX00168964		JAX00687212		JAX00168966		JAX00168967		JAX00687216		JAX00687219		JAX00168971		JAX00687220		JAX00687226		JAX00168972		JAX00687228		JAX00687229		JAX00168977		JAX00168979		JAX00168986		JAX00687246		JAX00168988		JAX00168989		JAX00236340		JAX00236341		JAX00687264		JAX00169001		JAX00687276		JAX00687277		JAX00687278		JAX00687282		JAX00687284		JAX00169006		JAX00687286		JAX00687287		JAX00169010		JAX00687291		JAX00687293		JAX00687299		JAX00169013		JAX00687300		JAX00687302		JAX00687304		JAX00169016		JAX00687307		JAX00687313		JAX00687314		JAX00169022		JAX00687323		JAX00687325		JAX00169023		JAX00687328		JAX00169027		JAX00687335		JAX00236354		JAX00687337		JAX00169031		JAX00687339		JAX00687347		JAX00169035		JAX00687353		JAX00687362		JAX00687363		JAX00687365		JAX00687368		JAX00687371		JAX00687374		JAX00687375		JAX00687381		JAX00687382		JAX00687383		JAX00687384		JAX00236361		JAX00190444		JAX00687390		JAX00687394		JAX00687395		JAX00169053		JAX00687399		JAX00169056		JAX00169057		JAX00687405		JAX00687407		JAX00687408		JAX00687409		JAX00687413		JAX00687421		JAX00169066		JAX00169067		JAX00687423		JAX00687427		JAX00169068		JAX00169070		JAX00236367		JAX00236368		JAX00169071		JAX00169073		JAX00687432		JAX00687438		JAX00169075		JAX00687441		JAX00687447		JAX00687452		JAX00687454		JAX00687455		JAX00687457		JAX00687462		JAX00687466		JAX00687467		JAX00169085		JAX00687472		JAX00687473		JAX00687476		JAX00687477		JAX00687481		JAX00687482		JAX00687485		JAX00169091		JAX00687491		JAX00687492		JAX00687495		JAX00687497		JAX00687498		JAX00687500		JAX00687504		JAX00169099		JAX00169100		JAX00687505		JAX00169101		JAX00169102		JAX00687507		JAX00687508		JAX00687517		JAX00236380		JAX00236381		JAX00169109		JAX00687525		JAX00169110		JAX00687527		JAX00687533		JAX00236384		JAX00687537		JAX00687542		JAX00687549		JAX00687550		JAX00169120		JAX00687553		JAX00169125		JAX00169126		JAX00687559		JAX00169128		JAX00169129		JAX00687564		JAX00236389		JAX00687567		JAX00687582		JAX00169137		JAX00169138		JAX00169139		JAX00687594		JAX00169140		JAX00169142		JAX00687601		JAX00687604		JAX00687605		JAX00687607		JAX00687608		JAX00169145		JAX00687609		JAX00236394		JAX00687611		JAX00687613		JAX00687615		JAX00169146		JAX00687627		JAX00169150		JAX00687638		JAX00687641		JAX00169152		JAX00687644		JAX00687648		JAX00687650		JAX00687657		JAX00687659		JAX00687663		JAX00687664		JAX00687666		JAX00687669		JAX00687670		JAX00169169		JAX00687674		JAX00687684		JAX00687688		JAX00687696		JAX00687700		JAX00687701		JAX00169173		JAX00687705		JAX00687711		JAX00169177		JAX00169179		JAX00169181		JAX00687714		JAX00687718		JAX00687719		JAX00687720		JAX00687723		JAX00169186		JAX00687726		JAX00169190		JAX00687734		JAX00169191		JAX00169192		JAX00687739		JAX00687740		JAX00169195		JAX00687749		JAX00687750		JAX00169197		JAX00236405		JAX00687757		JAX00687759		JAX00687761		JAX00169202		JAX00687762		JAX00687763		JAX00687764		JAX00687765		JAX00687767		JAX00687772		JAX00687775		JAX00169207		JAX00687782		JAX00687786		JAX00687789		JAX00687790		JAX00169210		JAX00687804		JAX00687816		JAX00169218		JAX00687819		JAX00687825		JAX00236413		JAX00236414		JAX00687833		JAX00169224		JAX00169227		JAX00169229		JAX00687844		JAX00687845		JAX00169230		JAX00687849		JAX00169232		JAX00687850		JAX00687857		JAX00687861		JAX00687862		JAX00687863		JAX00687866		JAX00687872		JAX00169239		JAX00169241		JAX00169243		JAX00169245		JAX00169246		JAX00169247		JAX00236419		JAX00169248		JAX00169249		JAX00169254		JAX00169255		JAX00687913		JAX00687916		JAX00687921		JAX00687929		JAX00687933		JAX00687938		JAX00169265		JAX00169266		JAX00687945		JAX00169270		JAX00687950		JAX00687951		JAX00687952		JAX00169275		JAX00169278		JAX00169282		JAX00169283		JAX00687958		JAX00169284		JAX00687962		JAX00169287		JAX00169290		JAX00236429		JAX00687975		JAX00687977		JAX00169295		JAX00687979		JAX00687981		JAX00687994		JAX00169302		JAX00687997		JAX00169305		JAX00169308		JAX00169309		JAX00169310		JAX00169314		JAX00169316		JAX00688004		JAX00688006		JAX00169317		JAX00169319		JAX00688008		JAX00169321		JAX00236436		JAX00169328		JAX00688021		JAX00688026		JAX00236441		JAX00169335		JAX00688031		JAX00688040		JAX00688043		JAX00236444		JAX00169345		JAX00688050		JAX00169347		JAX00169348		JAX00688054		JAX00169352		JAX00688060		JAX00169354		JAX00688064		JAX00688066		JAX00688068		JAX00688071		JAX00688072		JAX00688073		JAX00688075		JAX00688076		JAX00688082		JAX00169362		JAX00688088		JAX00169367		JAX00236451		JAX00169370		JAX00688092		JAX00688095		JAX00169375		JAX00688098		JAX00169376		JAX00688103		JAX00688105		JAX00688106		JAX00688107		JAX00688111		JAX00688112		JAX00688114		JAX00169378		JAX00688122		JAX00169380		JAX00169381		JAX00169382		JAX00169383		JAX00688130		JAX00688132		JAX00688135		JAX00688141		JAX00688142		JAX00688143		JAX00169392		JAX00169393		JAX00688152		JAX00688153		JAX00688157		JAX00169396		JAX00236462		JAX00169399		JAX00169400		JAX00169401		JAX00236465		JAX00169405		JAX00169406		JAX00169407		JAX00169409		JAX00688173		JAX00169412		JAX00688174		JAX00688181		JAX00688183		JAX00169416		JAX00688194		JAX00688195		JAX00688197		JAX00688203		JAX00169421		JAX00688211		JAX00236469		JAX00688213		JAX00688219		JAX00169424		JAX00688226		JAX00688227		JAX00688228		JAX00169427		JAX00688232		JAX00688238		JAX00688240		JAX00688241		JAX00688244		JAX00688245		JAX00688246		JAX00688247		JAX00688249		JAX00688251		JAX00688253		JAX00688254		JAX00688259		JAX00688262		JAX00688267		JAX00688268		JAX00688269		JAX00688270		JAX00688276		JAX00688277		JAX00688278		JAX00688282		JAX00688283		JAX00688285		JAX00169438		JAX00688293		JAX00688297		JAX00169441		JAX00169442		JAX00688304		JAX00688309		JAX00688310		JAX00688312		JAX00688315		JAX00688317		JAX00169444		JAX00688318		JAX00688320		JAX00688321		JAX00169445		JAX00688328		JAX00688331		JAX00236476		JAX00688334		JAX00688335		JAX00688336		JAX00169451		JAX00169453		JAX00688344		JAX00688348		JAX00169457		JAX00688352		JAX00688356		JAX00688359		JAX00688360		JAX00688364		JAX00688365		JAX00688368		JAX00688369		JAX00688370		JAX00688376		JAX00688378		JAX00688386		JAX00688387		JAX00688388		JAX00688390		JAX00688392		JAX00688393		JAX00169474		JAX00236488		JAX00688401		JAX00688402		JAX00688411		JAX00688413		JAX00169477		JAX00169478		JAX00688428		JAX00688431		JAX00688434		JAX00688437		JAX00169484		JAX00236492		JAX00688442		JAX00688443		JAX00688444		JAX00688446		JAX00688449		JAX00236493		JAX00169485		JAX00688452		JAX00688455		JAX00688457		JAX00169486		JAX00169487		JAX00688459		JAX00688461		JAX00688462		JAX00169489		JAX00688465		JAX00688468		JAX00688471		JAX00169493		JAX00688479		JAX00236496		JAX00688486		JAX00169494		JAX00236498		JAX00688496		JAX00688498		JAX00688500		JAX00688502		JAX00688504		JAX00688505		JAX00169500		JAX00688507		JAX00688508		JAX00169501		JAX00688510		JAX00688511		JAX00169503		JAX00688523		JAX00688524		JAX00236499		JAX00236500		JAX00688537		JAX00688539		JAX00688541		JAX00688549		JAX00688550		JAX00688560		JAX00688561		JAX00688563		JAX00688564		JAX00169515		JAX00169517		JAX00169520		JAX00688572		JAX00169521		JAX00169522		JAX00688581		JAX00688584		JAX00688585		JAX00169525		JAX00688587		JAX00688591		JAX00688592		JAX00688600		JAX00688603		JAX00688604		JAX00688609		JAX00169532		JAX00688612		JAX00688613		JAX00688614		JAX00688615		JAX00169534		JAX00169535		JAX00688623		JAX00688625		JAX00169536		JAX00169538		JAX00688628		JAX00688632		JAX00688633		JAX00169541		JAX00688635		JAX00169543		JAX00236513		JAX00169545		JAX00169546		JAX00688647		JAX00688648		JAX00688650		JAX00688652		JAX00688657		JAX00688659		JAX00688664		JAX00688666		JAX00688678		JAX00688681		JAX00688682		JAX00169552		JAX00688685		JAX00169554		JAX00688688		JAX00688691		JAX00236518		JAX00688697		JAX00688703		JAX00688704		JAX00688705		JAX00236519		JAX00236520		JAX00169557		JAX00169558		JAX00688709		JAX00688711		JAX00688713		JAX00688720		JAX00169561		JAX00688723		JAX00688727		JAX00688732		JAX00688739		JAX00169565		JAX00688740		JAX00688742		JAX00688745		JAX00688748		JAX00688753		JAX00169568		JAX00688759		JAX00688760		JAX00688765		JAX00688766		JAX00688767		JAX00688768		JAX00688769		JAX00688776		JAX00688780		JAX00688781		JAX00688782		JAX00688784		JAX00688785		JAX00688786		JAX00688794		JAX00688798		JAX00169577		JAX00688802		JAX00688804		JAX00688807		JAX00688809		JAX00688811		JAX00688813		JAX00688817		JAX00688819		JAX00688822		JAX00169585		JAX00688823		JAX00688830		JAX00688836		JAX00688839		JAX00688841		JAX00688842		JAX00169593		JAX00169594		JAX00169595		JAX00688845		JAX00688847		JAX00688849		JAX00169598		JAX00688850		JAX00688852		JAX00169601		JAX00688857		JAX00190453		JAX00236533		JAX00688872		JAX00688874		JAX00169605		JAX00169609		JAX00688875		JAX00169611		JAX00688876		JAX00169613		JAX00688877		JAX00688878		JAX00169616		JAX00236539		JAX00688892		JAX00169620		JAX00688900		JAX00688909		JAX00169624		JAX00688911		JAX00688912		JAX00169625		JAX00169626		JAX00688917		JAX00169632		JAX00688920		JAX00169633		JAX00169634		JAX00688933		JAX00236544		JAX00688940		JAX00688942		JAX00169639		JAX00688945		JAX00688948		JAX00688950		JAX00688951		JAX00688954		JAX00688955		JAX00688956		JAX00688962		JAX00688963		JAX00688966		JAX00688967		JAX00169644		JAX00688974		JAX00169649		JAX00169652		JAX00688980		JAX00688987		JAX00688988		JAX00688990		JAX00688991		JAX00236548		JAX00236549		JAX00169657		JAX00689000		JAX00689003		JAX00689004		JAX00169661		JAX00689010		JAX00236551		JAX00169663		JAX00169664		JAX00169665		JAX00169666		JAX00689017		JAX00689019		JAX00689021		JAX00689023		JAX00689027		JAX00689030		JAX00689031		JAX00169673		JAX00689038		JAX00169675		JAX00689042		JAX00689043		JAX00689045		JAX00169679		JAX00689050		JAX00169687		JAX00689060		JAX00689061		JAX00689064		JAX00689067		JAX00689070		JAX00689076		JAX00689077		JAX00689078		JAX00169694		JAX00689080		JAX00169695		JAX00169696		JAX00169700		JAX00689087		JAX00689088		JAX00689090		JAX00689094		JAX00689102		JAX00689104		JAX00169705		JAX00169709		JAX00689107		JAX00236564		JAX00236565		JAX00689110		JAX00689112		JAX00169712		JAX00689113		JAX00689115		JAX00236567		JAX00169713		JAX00169714		JAX00689118		JAX00689123		JAX00689124		JAX00169717		JAX00689130		JAX00689132		JAX00689133		JAX00689137		JAX00169721		JAX00169723		JAX00689140		JAX00689141		JAX00689142		JAX00689145		JAX00689150		JAX00689153		JAX00689154		JAX00689155		JAX00689163		JAX00236575		JAX00169738		JAX00689175		JAX00689177		JAX00689178		JAX00689179		JAX00236577		JAX00689184		JAX00169744		JAX00169745		JAX00689189		JAX00169746		JAX00169748		JAX00689197		JAX00689200		JAX00689203		JAX00169754		JAX00169755		JAX00689228		JAX00689229		JAX00689230		JAX00169765		JAX00689243		JAX00689249		JAX00689255		JAX00169767		JAX00689257		JAX00689258		JAX00689262		JAX00689266		JAX00236585		JAX00236586		JAX00689267		JAX00689269		JAX00169771		JAX00689271		JAX00689272		JAX00689278		JAX00689279		JAX00169774		JAX00689290		JAX00689294		JAX00689303		JAX00689304		JAX00689308		JAX00689312		JAX00689323		JAX00689338		JAX00689340		JAX00169785		JAX00169786		JAX00169787		JAX00169788		JAX00689351		JAX00169790		JAX00689356		JAX00689357		JAX00689358		JAX00689368		JAX00689369		JAX00689370		JAX00169791		JAX00689374		JAX00689383		JAX00689384		JAX00689385		JAX00689386		JAX00169796		JAX00689395		JAX00689400		JAX00689404		JAX00689406		JAX00689407		JAX00689410		JAX00689411		JAX00689417		JAX00689426		JAX00689428		JAX00689429		JAX00689431		JAX00689432		JAX00689434		JAX00689435		JAX00689437		JAX00689441		JAX00689442		JAX00169804		JAX00689449		JAX00689450		JAX00236590		JAX00689452		JAX00689459		JAX00689461		JAX00689462		JAX00689466		JAX00689470		JAX00689471		JAX00169809		JAX00689472		JAX00169810		JAX00689478		JAX00689483		JAX00169813		JAX00169815		JAX00689488		JAX00689492		JAX00689493		JAX00689494		JAX00689495		JAX00169818		JAX00169822		JAX00689504		JAX00689512		JAX00689514		JAX00169824		JAX00689517		JAX00689518		JAX00689521		JAX00689524		JAX00689530		JAX00169835		JAX00689533		JAX00169837		JAX00689534		JAX00689538		JAX00689546		JAX00689547		JAX00689549		JAX00689551		JAX00689555		JAX00689559		JAX00689565		JAX00689566		JAX00689569		JAX00169849		JAX00169850		JAX00689570		JAX00169851		JAX00689571		JAX00169852		JAX00689578		JAX00689579		JAX00689580		JAX00190454		JAX00169857		JAX00689586		JAX00689591		JAX00169860		JAX00169864		JAX00169865		JAX00689597		JAX00236607		JAX00689599		JAX00689603		JAX00169869		JAX00689607		JAX00169870		JAX00169873		JAX00689621		JAX00689623		JAX00689629		JAX00169876		JAX00689635		JAX00689638		JAX00689643		JAX00689645		JAX00689647		JAX00169880		JAX00169881		JAX00689648		JAX00169882		JAX00169883		JAX00689655		JAX00169884		JAX00169885		JAX00689660		JAX00169888		JAX00689665		JAX00689669		JAX00689671		JAX00689678		JAX00689679		JAX00169896		JAX00689681		JAX00689683		JAX00689684		JAX00689689		JAX00689694		JAX00689697		JAX00689701		JAX00169899		JAX00689703		JAX00689706		JAX00169904		JAX00689712		JAX00689713		JAX00169905		JAX00689717		JAX00169907		JAX00169908		JAX00689733		JAX00689734		JAX00689737		JAX00689741		JAX00169913		JAX00689742		JAX00689743		JAX00689758		JAX00689766		JAX00689767		JAX00689772		JAX00689775		JAX00169925		JAX00689784		JAX00689785		JAX00689786		JAX00689791		JAX00689793		JAX00689796		JAX00689801		JAX00169926		JAX00169927		JAX00169929		JAX00689805		JAX00689806		JAX00689808		JAX00689810		JAX00689812		JAX00689815		JAX00689820		JAX00689828		JAX00689830		JAX00689831		JAX00689833		JAX00169933		JAX00689837		JAX00689838		JAX00689840		JAX00689845		JAX00689846		JAX00169934		JAX00689848		JAX00190456		JAX00689856		JAX00689859		JAX00689861		JAX00689862		JAX00689868		JAX00689870		JAX00169940		JAX00689875		JAX00689876		JAX00689878		JAX00190457		JAX00689881		JAX00169942		JAX00689882		JAX00689883		JAX00689889		JAX00689890		JAX00689891		JAX00689893		JAX00689898		JAX00169946		JAX00689901		JAX00689902		JAX00689908		JAX00689911		JAX00689916		JAX00689918		JAX00689922		JAX00689924		JAX00689928		JAX00689930		JAX00689946		JAX00689951		JAX00689952		JAX00689959		JAX00689961		JAX00169953		JAX00689967		JAX00689969		JAX00689974		JAX00689977		JAX00689978		JAX00689990		JAX00689998		JAX00690000		JAX00690005		JAX00690006		JAX00690014		JAX00690016		JAX00690020		JAX00690023		JAX00690026		JAX00690027		JAX00690032		JAX00690037		JAX00690040		JAX00690043		JAX00236633		JAX00236634		JAX00690047		JAX00690049		JAX00690052		JAX00690061		JAX00690071		JAX00690073		JAX00690076		JAX00690077		JAX00169971		JAX00169972		JAX00690083		JAX00169973		JAX00690091		JAX00690093		JAX00690094		JAX00169974		JAX00690097		JAX00690100		JAX00690101		JAX00169975		JAX00690105		JAX00169978		JAX00690106		JAX00690108		JAX00169979		JAX00690116		JAX00690120		JAX00690122		JAX00690126		JAX00690130		JAX00690137		JAX00690139		JAX00690140		JAX00690147		JAX00690150		JAX00690152		JAX00690155		JAX00169989		JAX00690157		JAX00690158		JAX00690160		JAX00690163		JAX00690167		JAX00690171		JAX00169995		JAX00690175		JAX00690176		JAX00690182		JAX00690183		JAX00690184		JAX00169997		JAX00690185		JAX00690192		JAX00690193		JAX00690194		JAX00690197		JAX00690203		JAX00690204		JAX00170000		JAX00690214		JAX00690217		JAX00690219		JAX00690227		JAX00690231		JAX00690232		JAX00690234		JAX00690238		JAX00170001		JAX00690243		JAX00690251		JAX00690253		JAX00170011		JAX00690258		JAX00170015		JAX00690263		JAX00170016		JAX00170017		JAX00690267		JAX00690268		JAX00170023		JAX00690290		JAX00690292		JAX00690300		JAX00690306		JAX00236646		JAX00170034		JAX00236647		JAX00170036		JAX00690314		JAX00690315		JAX00690316		JAX00170039		JAX00690319		JAX00690327		JAX00170043		JAX00690332		JAX00690337		JAX00690338		JAX00690339		JAX00690342		JAX00170050		JAX00690352		JAX00690357		JAX00170058		JAX00170063		JAX00690369		JAX00170066		JAX00690372		JAX00690374		JAX00690381		JAX00690383		JAX00170076		JAX00690386		JAX00690388		JAX00170082		JAX00690397		JAX00690398		JAX00690400		JAX00170085		JAX00236659		JAX00170088		JAX00690403		JAX00690404		JAX00690405		JAX00690408		JAX00170091		JAX00690414		JAX00170093		JAX00690422		JAX00170095		JAX00690423		JAX00170098		JAX00170101		JAX00170104		JAX00690441		JAX00690443		JAX00690446		JAX00690453		JAX00170107		JAX00690455		JAX00690457		JAX00690458		JAX00690459		JAX00690470		JAX00690473		JAX00690474		JAX00690476		JAX00690477		JAX00690479		JAX00690481		JAX00690482		JAX00170112		JAX00690492		JAX00690495		JAX00690501		JAX00690504		JAX00690506		JAX00170115		JAX00170121		JAX00690516		JAX00690522		JAX00690523		JAX00690524		JAX00170122		JAX00690526		JAX00170124		JAX00690528		JAX00690529		JAX00170125		JAX00170126		JAX00170127		JAX00236676		JAX00170129		JAX00170130		JAX00690542		JAX00690544		JAX00170131		JAX00690545		JAX00690548		JAX00690551		JAX00690552		JAX00690553		JAX00690555		JAX00690560		JAX00690566		JAX00690567		JAX00690569		JAX00690570		JAX00690574		JAX00170140		JAX00690585		JAX00690586		JAX00690593		JAX00690602		JAX00690603		JAX00170146		JAX00170148		JAX00690607		JAX00690615		JAX00170153		JAX00690619		JAX00690621		JAX00690623		JAX00170154		JAX00690626		JAX00690630		JAX00690632		JAX00690633		JAX00690636		JAX00170163		JAX00690637		JAX00690642		JAX00690643		JAX00690644		JAX00690647		JAX00690661		JAX00690663		JAX00170171		JAX00690673		JAX00690675		JAX00690676		JAX00690677		JAX00690680		JAX00690681		JAX00690682		JAX00690683		JAX00690684		JAX00690686		JAX00690687		JAX00170181		JAX00690695		JAX00690696		JAX00170182		JAX00170184		JAX00690704		JAX00690705		JAX00690706		JAX00690713		JAX00690719		JAX00170186		JAX00690720		JAX00690724		JAX00690727		JAX00690733		JAX00690739		JAX00690741		JAX00690742		JAX00690743		JAX00170199		JAX00690749		JAX00170201		JAX00690758		JAX00170203		JAX00170204		JAX00170205		JAX00690763		JAX00690765		JAX00170207		JAX00690767		JAX00690771		JAX00170211		JAX00690773		JAX00690775		JAX00690777		JAX00690781		JAX00690782		JAX00690784		JAX00170216		JAX00690792		JAX00690796		JAX00690797		JAX00690798		JAX00170218		JAX00690801		JAX00170220		JAX00690802		JAX00690806		JAX00190462		JAX00170229		JAX00690816		JAX00690823		JAX00690824		JAX00690826		JAX00690827		JAX00690833		JAX00690840		JAX00170242		JAX00690846		JAX00170244		JAX00690847		JAX00690849		JAX00170245		JAX00170248		JAX00236700		JAX00690868		JAX00170255		JAX00690873		JAX00690876		JAX00690879		JAX00690887		JAX00690888		JAX00690897		JAX00690899		JAX00690904		JAX00690908		JAX00170269		JAX00690912		JAX00236705		JAX00170275		JAX00690922		JAX00690925		JAX00690926		JAX00236708		JAX00690929		JAX00690933		JAX00690939		JAX00690943		JAX00690946		JAX00690948		JAX00690949		JAX00170293		JAX00690964		JAX00690965		JAX00690966		JAX00690971		JAX00170297		JAX00690973		JAX00170299		JAX00170300		JAX00690981		JAX00690984		JAX00690988		JAX00170304		JAX00690989		JAX00690990		JAX00690993		JAX00170306		JAX00190463		JAX00691001		JAX00691003		JAX00691004		JAX00691005		JAX00236721		JAX00170309		JAX00691015		JAX00691017		JAX00170321		JAX00691022		JAX00170324		JAX00691027		JAX00691030		JAX00170328		JAX00236727		JAX00691035		JAX00691040		JAX00170331		JAX00691041		JAX00691042		JAX00691046		JAX00691051		JAX00691052		JAX00170334		JAX00691056		JAX00691059		JAX00190464		JAX00691061		JAX00691063		JAX00691064		JAX00691067		JAX00170339		JAX00691069		JAX00691073		JAX00170341		JAX00170342		JAX00691084		JAX00691087		JAX00691091		JAX00691094		JAX00691096		JAX00170344		JAX00691107		JAX00691116		JAX00170348		JAX00691120		JAX00691122		JAX00691129		JAX00691131		JAX00170352		JAX00691138		JAX00691142		JAX00691148		JAX00170357		JAX00691150		JAX00691151		JAX00236735		JAX00691154		JAX00691155		JAX00691158		JAX00691171		JAX00170364		JAX00691175		JAX00691176		JAX00691179		JAX00691183		JAX00691185		JAX00691188		JAX00691193		JAX00170365		JAX00170366		JAX00691198		JAX00691200		JAX00170368		JAX00170370		JAX00691209		JAX00691215		JAX00691216		JAX00691217		JAX00691224		JAX00691226		JAX00170371		JAX00691227		JAX00691229		JAX00691231		JAX00691234		JAX00691238		JAX00691239		JAX00170377		JAX00170379		JAX00170380		JAX00691249		JAX00170382		JAX00691254		JAX00691258		JAX00190466		JAX00691262		JAX00691263		JAX00691264		JAX00170388		JAX00170389		JAX00691270		JAX00170392		JAX00691273		JAX00691275		JAX00170395		JAX00170397		JAX00691283		JAX00691284		JAX00170401		JAX00691290		JAX00691291		JAX00691292		JAX00691295		JAX00691299		JAX00691302		JAX00170405		JAX00691306		JAX00691307		JAX00691308		JAX00170407		JAX00170408		JAX00691315		JAX00170411		JAX00170412		JAX00691331		JAX00691335		JAX00691338		JAX00170413		JAX00170414		JAX00691339		JAX00691343		JAX00691345		JAX00691351		JAX00691356		JAX00691362		JAX00691363		JAX00691365		JAX00691366		JAX00170419		JAX00691368		JAX00170421		JAX00170425		JAX00691374		JAX00170428		JAX00691376		JAX00170432		JAX00691381		JAX00691382		JAX00170436		JAX00691389		JAX00691390		JAX00691394		JAX00170437		JAX00170438		JAX00691399		JAX00691401		JAX00170442		JAX00691408		JAX00691417		JAX00170443		JAX00170444		JAX00170445		JAX00691426		JAX00170447		JAX00691432		JAX00691433		JAX00691436		JAX00691438		JAX00691444		JAX00170451		JAX00691451		JAX00691455		JAX00691456		JAX00691459		JAX00170456		JAX00691461		JAX00170457		JAX00691472		JAX00691473		JAX00691477		JAX00170459		JAX00691478		JAX00691479		JAX00691480		JAX00170463		JAX00691493		JAX00691496		JAX00691497		JAX00691499		JAX00691500		JAX00691501		JAX00691504		JAX00691509		JAX00691510		JAX00691518		JAX00691520		JAX00691524		JAX00170470		JAX00691533		JAX00691536		JAX00170474		JAX00170475		JAX00691538		JAX00691541		JAX00691551		JAX00691553		JAX00691555		JAX00691559		JAX00691560		JAX00170476		JAX00170477		JAX00691567		JAX00691569		JAX00691570		JAX00691572		JAX00691575		JAX00691577		JAX00691582		JAX00691584		JAX00691589		JAX00691591		JAX00691593		JAX00691597		JAX00691599		JAX00691602		JAX00691610		JAX00170487		JAX00691614		JAX00691619		JAX00691623		JAX00691624		JAX00691625		JAX00691631		JAX00691632		JAX00691633		JAX00691634		JAX00170495		JAX00691650		JAX00691658		JAX00691660		JAX00170497		JAX00691666		JAX00691668		JAX00170499		JAX00691671		JAX00691672		JAX00691673		JAX00691681		JAX00691682		JAX00691683		JAX00170500		JAX00691689		JAX00691691		JAX00691695		JAX00691697		JAX00691701		JAX00691702		JAX00170504		JAX00691703		JAX00691706		JAX00170506		JAX00170507		JAX00691714		JAX00691719		JAX00691726		JAX00691727		JAX00691729		JAX00691730		JAX00691732		JAX00236745		JAX00170514		JAX00691748		JAX00691750		JAX00691751		JAX00170515		JAX00691756		JAX00691759		JAX00170520		JAX00691780		JAX00691782		JAX00691783		JAX00691788		JAX00691790		JAX00691795		JAX00691796		JAX00691800		JAX00691801		JAX00691803		JAX00691806		JAX00691807		JAX00170522		JAX00691813		JAX00691814		JAX00691815		JAX00691824		JAX00691836		JAX00691837		JAX00691843		JAX00691845		JAX00691848		JAX00691855		JAX00170531		JAX00691856		JAX00691857		JAX00691863		JAX00691864		JAX00170535		JAX00691866		JAX00691868		JAX00691870		JAX00691875		JAX00170536		JAX00170537		JAX00170539		JAX00170540		JAX00691882		JAX00691885		JAX00691888		JAX00691890		JAX00691891		JAX00691893		JAX00691895		JAX00691902		JAX00170549		JAX00691905		JAX00170551		JAX00691914		JAX00170555		JAX00691917		JAX00170557		JAX00170559		JAX00691923		JAX00691929		JAX00691932		JAX00691935		JAX00170563		JAX00691936		JAX00691938		JAX00691941		JAX00691942		JAX00691943		JAX00691946		JAX00691947		JAX00691948		JAX00170567		JAX00170568		JAX00691957		JAX00170569		JAX00691961		JAX00691962		JAX00691963		JAX00691964		JAX00691965		JAX00691968		JAX00691973		JAX00170573		JAX00170577		JAX00691990		JAX00691995		JAX00691999		JAX00692001		JAX00692005		JAX00692006		JAX00170583		JAX00692016		JAX00692017		JAX00692022		JAX00692024		JAX00692027		JAX00692032		JAX00236760		JAX00692042		JAX00692047		JAX00692049		JAX00692053		JAX00692056		JAX00692060		JAX00692061		JAX00692066		JAX00692067		JAX00692068		JAX00170595		JAX00692077		JAX00692078		JAX00692086		JAX00170600		JAX00692091		JAX00692094		JAX00692102		JAX00170602		JAX00692108		JAX00692113		JAX00692117		JAX00692121		JAX00692123		JAX00170611		JAX00692132		JAX00692134		JAX00692137		JAX00692147		JAX00692150		JAX00170615		JAX00692152		JAX00692158		JAX00692163		JAX00170617		JAX00692164		JAX00236772		JAX00692171		JAX00170620		JAX00170621		JAX00170624		JAX00692182		JAX00692185		JAX00170626		JAX00170627		JAX00692192		JAX00692193		JAX00692198		JAX00692203		JAX00170629		JAX00170635		JAX00170636		JAX00692218		JAX00692220		JAX00692223		JAX00170638		JAX00692226		JAX00692227		JAX00170640		JAX00170643		JAX00692240		JAX00170644		JAX00170645		JAX00170646		JAX00692243		JAX00692252		JAX00692253		JAX00692257		JAX00692259		JAX00692267		JAX00692268		JAX00236776		JAX00170654		JAX00692277		JAX00692278		JAX00692284		JAX00692287		JAX00692288		JAX00692291		JAX00692293		JAX00692294		JAX00692295		JAX00692301		JAX00170664		JAX00170665		JAX00692303		JAX00692304		JAX00170666		JAX00170667		JAX00692307		JAX00692308		JAX00692311		JAX00170669		JAX00692317		JAX00170670		JAX00692321		JAX00170671		JAX00692323		JAX00692329		JAX00692332		JAX00692333		JAX00692339		JAX00692340		JAX00170679		JAX00692359		JAX00692361		JAX00692370		JAX00692373		JAX00170684		JAX00692375		JAX00692383		JAX00170687		JAX00170688		JAX00692387		JAX00692393		JAX00692396		JAX00692399		JAX00692401		JAX00692402		JAX00692414		JAX00692417		JAX00190473		JAX00692422		JAX00170698		JAX00170699		JAX00692426		JAX00692429		JAX00692431		JAX00692432		JAX00692436		JAX00170703		JAX00692439		JAX00692443		JAX00692449		JAX00170709		JAX00692453		JAX00692454		JAX00692459		JAX00692464		JAX00692467		JAX00692470		JAX00692472		JAX00692473		JAX00170714		JAX00692483		JAX00692484		JAX00692489		JAX00692492		JAX00170720		JAX00170721		JAX00692500		JAX00170722		JAX00692504		JAX00692508		JAX00170725		JAX00692509		JAX00170726		JAX00692518		JAX00692523		JAX00692531		JAX00692533		JAX00170729		JAX00692539		JAX00692547		JAX00692548		JAX00692562		JAX00692564		JAX00170733		JAX00692571		JAX00692578		JAX00692594		JAX00692597		JAX00692599		JAX00692600		JAX00692605		JAX00692607		JAX00692610		JAX00692616		JAX00692619		JAX00692621		JAX00692627		JAX00692628		JAX00692635		JAX00692639		JAX00692644		JAX00170745		JAX00692645		JAX00692654		JAX00692657		JAX00692658		JAX00692659		JAX00692666		JAX00692675		JAX00692682		JAX00692687		JAX00692692		JAX00692698		JAX00692713		JAX00692715		JAX00170757		JAX00692724		JAX00692727		JAX00692728		JAX00692729		JAX00170758		JAX00692733		JAX00692734		JAX00692735		JAX00692743		JAX00692745		JAX00692746		JAX00692757		JAX00692758		JAX00170769		JAX00692762		JAX00692764		JAX00692766		JAX00692767		JAX00692776		JAX00170776		JAX00692778		JAX00170778		JAX00692781		JAX00692786		JAX00692787		JAX00692791		JAX00170783		JAX00692793		JAX00692794		JAX00692795		JAX00692798		JAX00170787		JAX00692802		JAX00170788		JAX00692811		JAX00170789		JAX00692814		JAX00692819		JAX00170791		JAX00170792		JAX00692821		JAX00692824		JAX00692825		JAX00692826		JAX00692828		JAX00692830		JAX00170794		JAX00692832		JAX00692833		JAX00692836		JAX00692851		JAX00692853		JAX00692859		JAX00692860		JAX00170803		JAX00692863		JAX00692866		JAX00692869		JAX00692873		JAX00692874		JAX00170809		JAX00170810		JAX00170811		JAX00692889		JAX00236795		JAX00692893		JAX00692896		JAX00170812		JAX00692913		JAX00692914		JAX00692918		JAX00692921		JAX00692923		JAX00170818		JAX00692928		JAX00692930		JAX00692933		JAX00692934		JAX00692940		JAX00170822		JAX00170823		JAX00692946		JAX00692950		JAX00692951		JAX00692952		JAX00692954		JAX00170827		JAX00692955		JAX00692958		JAX00692960		JAX00692961		JAX00170828		JAX00692963		JAX00692964		JAX00692965		JAX00692966		JAX00692967		JAX00692973		JAX00692979		JAX00692982		JAX00692983		JAX00692984		JAX00692991		JAX00692992		JAX00170833		JAX00692994		JAX00236802		JAX00170838		JAX00190475		JAX00236804		JAX00693002		JAX00693007		JAX00693009		JAX00170842		JAX00170843		JAX00170844		JAX00693011		JAX00170846		JAX00170847		JAX00693015		JAX00693021		JAX00236808		JAX00693029		JAX00693035		JAX00170853		JAX00693041		JAX00693044		JAX00693047		JAX00693049		JAX00693051		JAX00693058		JAX00693060		JAX00693061		JAX00693062		JAX00693063		JAX00693064		JAX00693066		JAX00170856		JAX00693073		JAX00170857		JAX00170858		JAX00170859		JAX00693078		JAX00170862		JAX00693085		JAX00693086		JAX00693087		JAX00693088		JAX00170863		JAX00236813		JAX00693097		JAX00693101		JAX00693102		JAX00170869		JAX00693103		JAX00693104		JAX00693106		JAX00693107		JAX00693108		JAX00170874		JAX00693120		JAX00693128		JAX00693129		JAX00170875		JAX00693133		JAX00693134		JAX00170876		JAX00693136		JAX00170877		JAX00693142		JAX00170880		JAX00693148		JAX00693150		JAX00693157		JAX00693158		JAX00170885		JAX00170886		JAX00170887		JAX00170888		JAX00693169		JAX00693170		JAX00693171		JAX00693173		JAX00693176		JAX00693178		JAX00693180		JAX00693182		JAX00693184		JAX00693186		JAX00693191		JAX00693192		JAX00693193		JAX00170892		JAX00693196		JAX00693204		JAX00693209		JAX00693210		JAX00170896		JAX00693215		JAX00170897		JAX00170898		JAX00693218		JAX00693219		JAX00693220		JAX00170899		JAX00170900		JAX00170901		JAX00170902		JAX00693232		JAX00693233		JAX00693234		JAX00693237		JAX00693242		JAX00693243		JAX00693247		JAX00190476		JAX00170909		JAX00693248		JAX00693249		JAX00693252		JAX00693253		JAX00693261		JAX00693262		JAX00693267		JAX00693272		JAX00170914		JAX00170916		JAX00693274		JAX00693275		JAX00693276		JAX00693280		JAX00693285		JAX00693293		JAX00693295		JAX00170919		JAX00693299		JAX00693303		JAX00693306		JAX00170920		JAX00693309		JAX00693311		JAX00693313		JAX00693316		JAX00693320		JAX00170922		JAX00693327		JAX00693329		JAX00170924		JAX00693332		JAX00170926		JAX00170927		JAX00693347		JAX00693350		JAX00693351		JAX00693355		JAX00693358		JAX00170936		JAX00693359		JAX00693364		JAX00693365		JAX00170939		JAX00693377		JAX00693378		JAX00693379		JAX00693380		JAX00693381		JAX00693385		JAX00693387		JAX00170943		JAX00693392		JAX00693400		JAX00693407		JAX00693409		JAX00693410		JAX00693415		JAX00693420		JAX00170952		JAX00693421		JAX00693424		JAX00170957		JAX00170958		JAX00693431		JAX00693432		JAX00170959		JAX00693433		JAX00693438		JAX00693440		JAX00693447		JAX00693452		JAX00693454		JAX00693455		JAX00693456		JAX00693462		JAX00170965		JAX00693467		JAX00693469		JAX00693472		JAX00693473		JAX00693474		JAX00693475		JAX00170968		JAX00170971		JAX00693484		JAX00693489		JAX00170975		JAX00693497		JAX00693500		JAX00170977		JAX00693509		JAX00170979		JAX00693517		JAX00693518		JAX00693519		JAX00170981		JAX00170982		JAX00693529		JAX00693530		JAX00693531		JAX00693532		JAX00693534		JAX00693536		JAX00693544		JAX00693549		JAX00693552		JAX00693553		JAX00170985		JAX00693554		JAX00170986		JAX00170987		JAX00170988		JAX00693558		JAX00693561		JAX00693563		JAX00693565		JAX00170990		JAX00693569		JAX00693570		JAX00170992		JAX00693572		JAX00170993		JAX00170994		JAX00693583		JAX00693597		JAX00693598		JAX00693602		JAX00693607		JAX00693609		JAX00693621		JAX00693622		JAX00171001		JAX00693630		JAX00693631		JAX00171004		JAX00693638		JAX00693639		JAX00236827		JAX00236828		JAX00693661		JAX00693663		JAX00693664		JAX00693667		JAX00171018		JAX00693669		JAX00693672		JAX00693673		JAX00693676		JAX00693679		JAX00693684		JAX00693685		JAX00693687		JAX00171019		JAX00693694		JAX00693696		JAX00693704		JAX00171020		JAX00693705		JAX00171021		JAX00236832		JAX00693711		JAX00171023		JAX00693717		JAX00693720		JAX00693722		JAX00171025		JAX00171027		JAX00693725		JAX00693726		JAX00693729		JAX00171028		JAX00171030		JAX00693736		JAX00693737		JAX00693745		JAX00171034		JAX00171035		JAX00171036		JAX00693747		JAX00693750		JAX00693756		JAX00693758		JAX00693760		JAX00693762		JAX00693767		JAX00236838		JAX00171040		JAX00171043		JAX00693785		JAX00171046		JAX00171047		JAX00693810		JAX00693811		JAX00693813		JAX00693822		JAX00693824		JAX00693826		JAX00693831		JAX00693832		JAX00693834		JAX00693835		JAX00693837		JAX00693838		JAX00171052		JAX00693843		JAX00693846		JAX00171056		JAX00171057		JAX00693853		JAX00693854		JAX00693858		JAX00693860		JAX00171061		JAX00171063		JAX00171067		JAX00693881		JAX00693882		JAX00693888		JAX00171074		JAX00171075		JAX00693889		JAX00693890		JAX00693894		JAX00171079		JAX00693904		JAX00171085		JAX00693911		JAX00693914		JAX00693917		JAX00171089		JAX00693921		JAX00693922		JAX00693924		JAX00693926		JAX00693931		JAX00171092		JAX00171093		JAX00693937		JAX00693938		JAX00693939		JAX00693941		JAX00693942		JAX00171095		JAX00693949		JAX00171099		JAX00693959		JAX00171100		JAX00171104		JAX00693966		JAX00693970		JAX00693972		JAX00693974		JAX00693978		JAX00693984		JAX00693988		JAX00171109		JAX00236858		JAX00693992		JAX00693994		JAX00693998		JAX00694000		JAX00171111		JAX00236860		JAX00694012		JAX00694013		JAX00694015		JAX00694021		JAX00171116		JAX00694027		JAX00694028		JAX00694029		JAX00171120		JAX00694032		JAX00694034		JAX00694037		JAX00171124		JAX00694038		JAX00694039		JAX00694042		JAX00694043		JAX00171129		JAX00694045		JAX00694050		JAX00171130		JAX00694055		JAX00171132		JAX00171133		JAX00190482		JAX00694059		JAX00694060		JAX00694061		JAX00694063		JAX00694067		JAX00694070		JAX00694074		JAX00171142		JAX00694078		JAX00171147		JAX00694079		JAX00694080		JAX00171149		JAX00694083		JAX00171151		JAX00171153		JAX00171156		JAX00171157		JAX00171160		JAX00171161		JAX00694097		JAX00694104		JAX00694107		JAX00694116		JAX00694123		JAX00694124		JAX00171169		JAX00694129		JAX00694134		JAX00694139		JAX00694143		JAX00694144		JAX00694146		JAX00171178		JAX00694152		JAX00171180		JAX00694155		JAX00694156		JAX00694158		JAX00694159		JAX00694162		JAX00171184		JAX00694169		JAX00694173		JAX00694174		JAX00694177		JAX00171191		JAX00171192		JAX00694182		JAX00171195		JAX00694188		JAX00694190		JAX00694192		JAX00171201		JAX00694197		JAX00694198		JAX00694199		JAX00694200		JAX00694202		JAX00171205		JAX00171206		JAX00236875		JAX00694206		JAX00171210		JAX00694209		JAX00171212		JAX00694215		JAX00694216		JAX00694217		JAX00694225		JAX00694229		JAX00694230		JAX00694231		JAX00694232		JAX00171220		JAX00171221		JAX00694238		JAX00694243		JAX00694245		JAX00171223		JAX00171224		JAX00694248		JAX00694255		JAX00236880		JAX00694258		JAX00694260		JAX00171229		JAX00171231		JAX00694264		JAX00694266		JAX00171234		JAX00694268		JAX00694269		JAX00694277		JAX00694280		JAX00236883		JAX00171237		JAX00694285		JAX00694286		JAX00171239		JAX00694289		JAX00694290		JAX00171246		JAX00694303		JAX00171247		JAX00171249		JAX00694309		JAX00694313		JAX00694316		JAX00694325		JAX00694332		JAX00694334		JAX00694336		JAX00694338		JAX00694339		JAX00694341		JAX00171259		JAX00694348		JAX00694351		JAX00694360		JAX00694362		JAX00171262		JAX00694368		JAX00694369		JAX00694371		JAX00694374		JAX00694375		JAX00171266		JAX00694381		JAX00171268		JAX00694384		JAX00694385		JAX00236898		JAX00694391		JAX00694393		JAX00694394		JAX00171274		JAX00694397		JAX00694403		JAX00236901		JAX00694404		JAX00694411		JAX00694412		JAX00171280		JAX00694416		JAX00171285		JAX00171286		JAX00171287		JAX00190485		JAX00171289		JAX00694433		JAX00171290		JAX00694434		JAX00694436		JAX00694438		JAX00694439		JAX00171296		JAX00171297		JAX00171298		JAX00236907		JAX00171301		JAX00694447		JAX00694451		JAX00236909		JAX00694455		JAX00694456		JAX00694459		JAX00171311		JAX00694464		JAX00694466		JAX00171316		JAX00694471		JAX00694473		JAX00171320		JAX00236912		JAX00236913		JAX00694479		JAX00694480		JAX00694483		JAX00236915		JAX00694488		JAX00694489		JAX00171332		JAX00171333		JAX00694493		JAX00171334		JAX00694497		JAX00694501		JAX00694502		JAX00171338		JAX00694507		JAX00694510		JAX00694511		JAX00236919		JAX00171344		JAX00171345		JAX00694515		JAX00694516		JAX00694517		JAX00694518		JAX00694520		JAX00694523		JAX00694524		JAX00236923		JAX00171354		JAX00694527		JAX00171355		JAX00171357		JAX00171358		JAX00171361		JAX00171362		JAX00171366		JAX00694540		JAX00694541		JAX00694547		JAX00694552		JAX00694557		JAX00694559		JAX00694563		JAX00171377		JAX00694568		JAX00694574		JAX00694575		JAX00171378		JAX00171379		JAX00694578		JAX00694582		JAX00694584		JAX00171382		JAX00694589		JAX00171386		JAX00694601		JAX00694602		JAX00694603		JAX00171388		JAX00694605		JAX00236933		JAX00694609		JAX00694610		JAX00694616		JAX00694617		JAX00694618		JAX00694622		JAX00694626		JAX00171395		JAX00236935		JAX00694628		JAX00171396		JAX00694631		JAX00171397		JAX00694634		JAX00694635		JAX00694641		JAX00694643		JAX00236937		JAX00171399		JAX00694646		JAX00236938		JAX00694650		JAX00171402		JAX00694659		JAX00171405		JAX00171406		JAX00694673		JAX00171410		JAX00694678		JAX00694679		JAX00694680		JAX00694681		JAX00694683		JAX00171419		JAX00171420		JAX00171423		JAX00694691		JAX00694696		JAX00694700		JAX00171426		JAX00171428		JAX00694701		JAX00694704		JAX00694711		JAX00171429		JAX00171431		JAX00694716		JAX00171432		JAX00171433		JAX00236947		JAX00171437		JAX00171440		JAX00694747		JAX00171442		JAX00171445		JAX00171446		JAX00236951		JAX00171448		JAX00694760		JAX00171452		JAX00694762		JAX00236954		JAX00694764		JAX00694765		JAX00171454		JAX00171456		JAX00694773		JAX00171459		JAX00694774		JAX00171461		JAX00236957		JAX00171465		JAX00694786		JAX00694788		JAX00171468		JAX00694789		JAX00694790		JAX00694791		JAX00171472		JAX00694794		JAX00694796		JAX00171477		JAX00694799		JAX00694800		JAX00694806		JAX00694807		JAX00694809		JAX00694811		JAX00694812		JAX00694824		JAX00694833		JAX00694845		JAX00171488		JAX00694848		JAX00694854		JAX00171491		JAX00694865		JAX00694866		JAX00694868		JAX00694869		JAX00694872		JAX00171498		JAX00236967		JAX00694879		JAX00171501		JAX00171504		JAX00171507		JAX00694891		JAX00171510		JAX00171511		JAX00171512		JAX00171514		JAX00694894		JAX00171520		JAX00694898		JAX00694899		JAX00694900		JAX00694901		JAX00694903		JAX00171524		JAX00694908		JAX00694914		JAX00171526		JAX00694928		JAX00694930		JAX00171533		JAX00694938		JAX00171534		JAX00694939		JAX00171535		JAX00171538		JAX00694949		JAX00171545		JAX00694951		JAX00694954		JAX00694957		JAX00694958		JAX00694961		JAX00171551		JAX00694962		JAX00694964		JAX00171554		JAX00694967		JAX00236983		JAX00694968		JAX00694972		JAX00171559		JAX00694973		JAX00694975		JAX00171561		JAX00171564		JAX00694977		JAX00171569		JAX00171571		JAX00694987		JAX00694988		JAX00694990		JAX00694991		JAX00190494		JAX00695000		JAX00695005		JAX00171586		JAX00695018		JAX00695020		JAX00695028		JAX00171592		JAX00695032		JAX00695034		JAX00695036		JAX00171595		JAX00695037		JAX00695047		JAX00171600		JAX00171606		JAX00695053		JAX00695055		JAX00695058		JAX00171610		JAX00695059		JAX00695060		JAX00171613		JAX00171615		JAX00695063		JAX00171618		JAX00695065		JAX00695066		JAX00695067		JAX00236998		JAX00695080		JAX00171628		JAX00171631		JAX00171632		JAX00695092		JAX00237003		JAX00171634		JAX00171635		JAX00695099		JAX00695103		JAX00695105		JAX00171640		JAX00171641		JAX00237006		JAX00171643		JAX00171652		JAX00695127		JAX00695128		JAX00171655		JAX00695133		JAX00171657		JAX00695134		JAX00695138		JAX00237013		JAX00695140		JAX00695144		JAX00695145		JAX00695147		JAX00695148		JAX00171667		JAX00237014		JAX00237017		JAX00695159		JAX00695160		JAX00695167		JAX00695169		JAX00695177		JAX00171685		JAX00171686		JAX00695187		JAX00695188		JAX00695189		JAX00171687		JAX00695196		JAX00695199		JAX00695203		JAX00695223		JAX00695226		JAX00171700		JAX00695230		JAX00171702		JAX00171704		JAX00695237		JAX00695243		JAX00171705		JAX00695246		JAX00695248		JAX00695252		JAX00171712		JAX00171713		JAX00695257		JAX00695259		JAX00695263		JAX00171716		JAX00695264		JAX00695266		JAX00237030		JAX00695272		JAX00695275		JAX00695276		JAX00171717		JAX00695278		JAX00695280		JAX00695281		JAX00695283		JAX00695288		JAX00171722		JAX00695295		JAX00171724		JAX00695299		JAX00695300		JAX00171725		JAX00695302		JAX00695303		JAX00171726		JAX00171727		JAX00695305		JAX00171728		JAX00171730		JAX00695317		JAX00171733		JAX00171734		JAX00695324		JAX00237037		JAX00695328		JAX00695329		JAX00695334		JAX00695337		JAX00695338		JAX00695341		JAX00695342		JAX00695344		JAX00695345		JAX00695346		JAX00695349		JAX00695357		JAX00695359		JAX00237039		JAX00695378		JAX00237043		JAX00695382		JAX00695383		JAX00171750		JAX00695385		JAX00695387		JAX00171754		JAX00237044		JAX00171758		JAX00695394		JAX00171759		JAX00695397		JAX00171760		JAX00695400		JAX00695405		JAX00695407		JAX00695409		JAX00695412		JAX00695414		JAX00171762		JAX00695418		JAX00695420		JAX00695422		JAX00171765		JAX00237048		JAX00171768		JAX00695427		JAX00695436		JAX00695440		JAX00171771		JAX00695444		JAX00171772		JAX00171773		JAX00695447		JAX00695451		JAX00695452		JAX00695457		JAX00171778		JAX00695464		JAX00171781		JAX00695465		JAX00695467		JAX00695473		JAX00171788		JAX00171790		JAX00171791		JAX00695481		JAX00695482		JAX00695497		JAX00695499		JAX00171801		JAX00171803		JAX00695502		JAX00695503		JAX00695504		JAX00695506		JAX00695508		JAX00171805		JAX00171808		JAX00171812		JAX00695519		JAX00171815		JAX00695521		JAX00695523		JAX00695524		JAX00695525		JAX00695526		JAX00171819		JAX00695529		JAX00171822		JAX00171823		JAX00695531		JAX00171826		JAX00695538		JAX00695540		JAX00237067		JAX00171830		JAX00695547		JAX00695548		JAX00171834		JAX00171835		JAX00171836		JAX00695563		JAX00695565		JAX00695567		JAX00695574		JAX00171838		JAX00695577		JAX00695582		JAX00695583		JAX00695584		JAX00695591		JAX00695592		JAX00171842		JAX00695600		JAX00695605		JAX00695607		JAX00695610		JAX00171843		JAX00695616		JAX00171845		JAX00695617		JAX00171846		JAX00695632		JAX00695633		JAX00695637		JAX00695641		JAX00171850		JAX00237072		JAX00695655		JAX00171853		JAX00695659		JAX00695662		JAX00695667		JAX00695669		JAX00695671		JAX00695674		JAX00171856		JAX00695679		JAX00171857		JAX00695681		JAX00695683		JAX00695684		JAX00695686		JAX00695689		JAX00171859		JAX00695690		JAX00695695		JAX00695698		JAX00695699		JAX00695700		JAX00695701		JAX00171861		JAX00695702		JAX00695709		JAX00171866		JAX00695716		JAX00695719		JAX00695720		JAX00171869		JAX00695723		JAX00695726		JAX00695730		JAX00695731		JAX00695736		JAX00695738		JAX00695740		JAX00695741		JAX00171873		JAX00171874		JAX00695742		JAX00695743		JAX00695745		JAX00171877		JAX00695748		JAX00171878		JAX00237080		JAX00171881		JAX00171883		JAX00695758		JAX00695759		JAX00695761		JAX00695764		JAX00695765		JAX00695769		JAX00171885		JAX00171886		JAX00695770		JAX00695774		JAX00695776		JAX00695778		JAX00695780		JAX00171892		JAX00695782		JAX00695789		JAX00695790		JAX00695793		JAX00695794		JAX00171895		JAX00695795		JAX00695797		JAX00695798		JAX00171898		JAX00695806		JAX00695809		JAX00171900		JAX00171901		JAX00237088		JAX00237089		JAX00695823		JAX00695824		JAX00237092		JAX00695830		JAX00171911		JAX00695834		JAX00695835		JAX00695838		JAX00695840		JAX00695841		JAX00171912		JAX00695847		JAX00695851		JAX00695852		JAX00171916		JAX00695854		JAX00171917		JAX00695858		JAX00695863		JAX00695867		JAX00695872		JAX00171918		JAX00695876		JAX00171919		JAX00695878		JAX00695883		JAX00695885		JAX00695889		JAX00237097		JAX00695892		JAX00695893		JAX00695896		JAX00695899		JAX00695903		JAX00695904		JAX00695905		JAX00695906		JAX00237098		JAX00695908		JAX00695911		JAX00171927		JAX00171929		JAX00695916		JAX00171930		JAX00695917		JAX00695920		JAX00695924		JAX00695925		JAX00237104		JAX00171938		JAX00695933		JAX00695939		JAX00695941		JAX00171942		JAX00695951		JAX00171945		JAX00695954		JAX00695967		JAX00695970		JAX00171950		JAX00695973		JAX00171951		JAX00695988		JAX00171954		JAX00695989		JAX00695992		JAX00695993		JAX00695995		JAX00695996		JAX00237110		JAX00237111		JAX00171957		JAX00696001		JAX00171960		JAX00696004		JAX00696005		JAX00696010		JAX00696011		JAX00171963		JAX00171964		JAX00696023		JAX00171965		JAX00696027		JAX00696036		JAX00696043		JAX00696048		JAX00696053		JAX00696055		JAX00696061		JAX00171974		JAX00696063		JAX00696067		JAX00696069		JAX00696071		JAX00696073		JAX00696077		JAX00696079		JAX00171981		JAX00171982		JAX00696084		JAX00696086		JAX00171986		JAX00171989		JAX00696093		JAX00171990		JAX00171991		JAX00171993		JAX00696101		JAX00171994		JAX00696103		JAX00696104		JAX00696107		JAX00696111		JAX00696112		JAX00171996		JAX00171997		JAX00696120		JAX00696121		JAX00696122		JAX00696123		JAX00696124		JAX00696126		JAX00172004		JAX00696128		JAX00172006		JAX00172007		JAX00696134		JAX00172008		JAX00172009		JAX00696142		JAX00696151		JAX00172014		JAX00696155		JAX00696157		JAX00696178		JAX00696180		JAX00696181		JAX00172021		JAX00172023		JAX00237126		JAX00172025		JAX00696198		JAX00237130		JAX00696204		JAX00696205		JAX00696207		JAX00172028		JAX00696208		JAX00696209		JAX00237131		JAX00696214		JAX00696215		JAX00172031		JAX00696216		JAX00696224		JAX00696225		JAX00696226		JAX00696229		JAX00172036		JAX00237133		JAX00172038		JAX00696244		JAX00172041		JAX00172048		JAX00696252		JAX00696253		JAX00696254		JAX00172050		JAX00696257		JAX00696258		JAX00172052		JAX00172053		JAX00696260		JAX00696262		JAX00172055		JAX00696272		JAX00237136		JAX00696275		JAX00696277		JAX00172069		JAX00237139		JAX00696282		JAX00696284		JAX00172075		JAX00696292		JAX00696295		JAX00696297		JAX00696298		JAX00172079		JAX00696299		JAX00696300		JAX00696303		JAX00172082		JAX00696305		JAX00172087		JAX00172089		JAX00237147		JAX00696318		JAX00172091		JAX00696320		JAX00696322		JAX00696324		JAX00696325		JAX00696326		JAX00696328		JAX00696329		JAX00696335		JAX00696337		JAX00696339		JAX00172098		JAX00696342		JAX00696343		JAX00696350		JAX00696352		JAX00172102		JAX00696362		JAX00696363		JAX00696369		JAX00696371		JAX00172106		JAX00696372		JAX00696377		JAX00696378		JAX00696381		JAX00237154		JAX00172109		JAX00696382		JAX00696384		JAX00696386		JAX00696387		JAX00172110		JAX00696393		JAX00696395		JAX00172112		JAX00696400		JAX00696401		JAX00172114		JAX00696403		JAX00696404		JAX00172115		JAX00172117		JAX00172120		JAX00696412		JAX00696415		JAX00696416		JAX00696426		JAX00172128		JAX00696428		JAX00190505		JAX00696430		JAX00696432		JAX00696435		JAX00172133		JAX00172135		JAX00696441		JAX00696442		JAX00172137		JAX00696451		JAX00172141		JAX00237165		JAX00696457		JAX00172144		JAX00696465		JAX00172145		JAX00696470		JAX00696473		JAX00696474		JAX00696478		JAX00696481		JAX00696484		JAX00696486		JAX00172151		JAX00696487		JAX00172152		JAX00172154		JAX00696490		JAX00696493		JAX00696494		JAX00696496		JAX00696497		JAX00696499		JAX00696502		JAX00172155		JAX00696504		JAX00172158		JAX00237171		JAX00172159		JAX00696509		JAX00696511		JAX00696517		JAX00172160		JAX00696520		JAX00172161		JAX00172163		JAX00696527		JAX00696530		JAX00696531		JAX00172169		JAX00172173		JAX00172175		JAX00696546		JAX00696547		JAX00696548		JAX00696549		JAX00696550		JAX00696559		JAX00696561		JAX00696563		JAX00696566		JAX00696573		JAX00696574		JAX00172184		JAX00696576		JAX00696577		JAX00696580		JAX00172187		JAX00696586		JAX00172188		JAX00696590		JAX00172190		JAX00696593		JAX00696594		JAX00696595		JAX00696599		JAX00696602		JAX00172195		JAX00696611		JAX00696615		JAX00696616		JAX00172198		JAX00696617		JAX00696619		JAX00696621		JAX00696622		JAX00696624		JAX00696625		JAX00696627		JAX00172201		JAX00172204		JAX00696633		JAX00696636		JAX00696640		JAX00696643		JAX00696644		JAX00172210		JAX00696650		JAX00172211		JAX00696653		JAX00172216		JAX00696662		JAX00696663		JAX00696667		JAX00172217		JAX00172218		JAX00172219		JAX00696671		JAX00696674		JAX00696679		JAX00696681		JAX00696682		JAX00237191		JAX00696683		JAX00696684		JAX00172224		JAX00696694		JAX00237192		JAX00237193		JAX00172234		JAX00696702		JAX00696708		JAX00696710		JAX00696712		JAX00696715		JAX00696719		JAX00696720		JAX00696722		JAX00696724		JAX00696726		JAX00172241		JAX00696731		JAX00172243		JAX00696733		JAX00696734		JAX00696736		JAX00696737		JAX00696738		JAX00696739		JAX00696742		JAX00172245		JAX00696746		JAX00696750		JAX00696756		JAX00696761		JAX00696763		JAX00696765		JAX00696767		JAX00696771		JAX00696778		JAX00172256		JAX00696781		JAX00696785		JAX00172258		JAX00696790		JAX00172259		JAX00696793		JAX00696795		JAX00696796		JAX00696799		JAX00172263		JAX00696806		JAX00172267		JAX00172270		JAX00696812		JAX00696813		JAX00172271		JAX00172272		JAX00696816		JAX00172275		JAX00237207		JAX00237208		JAX00696824		JAX00172277		JAX00172278		JAX00696828		JAX00172284		JAX00696837		JAX00696839		JAX00172285		JAX00696843		JAX00696845		JAX00696846		JAX00696850		JAX00172286		JAX00696852		JAX00237211		JAX00696855		JAX00172291		JAX00696857		JAX00696859		JAX00696860		JAX00172293		JAX00696870		JAX00696874		JAX00696875		JAX00696876		JAX00696880		JAX00696883		JAX00696885		JAX00696886		JAX00696888		JAX00696892		JAX00696895		JAX00696896		JAX00696898		JAX00172305		JAX00172306		JAX00696904		JAX00172308		JAX00696905		JAX00696906		JAX00172311		JAX00696911		JAX00696912		JAX00696915		JAX00696917		JAX00696918		JAX00172317		JAX00696920		JAX00172318		JAX00172319		JAX00172321		JAX00696929		JAX00696932		JAX00237225		JAX00172329		JAX00696937		JAX00696939		JAX00237226		JAX00696947		JAX00696951		JAX00696954		JAX00696955		JAX00172336		JAX00696962		JAX00696969		JAX00696971		JAX00696972		JAX00696974		JAX00696983		JAX00696984		JAX00696987		JAX00696993		JAX00172344		JAX00172348		JAX00697005		JAX00172349		JAX00237233		JAX00697013		JAX00172353		JAX00697015		JAX00697018		JAX00697022		JAX00697029		JAX00697031		JAX00697038		JAX00697042		JAX00697044		JAX00697049		JAX00172362		JAX00697065		JAX00697066		JAX00237240		JAX00697076		JAX00697078		JAX00172370		JAX00697079		JAX00697081		JAX00697086		JAX00697087		JAX00697089		JAX00697101		JAX00697103		JAX00697106		JAX00697107		JAX00172379		JAX00697117		JAX00697119		JAX00697120		JAX00697121		JAX00237244		JAX00697123		JAX00697125		JAX00697127		JAX00697128		JAX00697130		JAX00697132		JAX00697138		JAX00697141		JAX00697142		JAX00697144		JAX00172385		JAX00697146		JAX00697154		JAX00172390		JAX00697159		JAX00697163		JAX00697180		JAX00172397		JAX00697184		JAX00697185		JAX00697186		JAX00190512		JAX00697190		JAX00697193		JAX00697194		JAX00172401		JAX00697195		JAX00697197		JAX00697198		JAX00697199		JAX00697203		JAX00697204		JAX00697206		JAX00172406		JAX00172408		JAX00697218		JAX00697219		JAX00697224		JAX00697225		JAX00697227		JAX00697235		JAX00172414		JAX00697238		JAX00697240		JAX00697241		JAX00697242		JAX00172418		JAX00237255		JAX00697254		JAX00697258		JAX00697259		JAX00697260		JAX00237256		JAX00697264		JAX00697267		JAX00697268		JAX00172427		JAX00172428		JAX00237257		JAX00697273		JAX00172429		JAX00172430		JAX00172432		JAX00697284		JAX00172433		JAX00697286		JAX00697288		JAX00697289		JAX00237260		JAX00697297		JAX00172436		JAX00697299		JAX00697303		JAX00697305		JAX00697306		JAX00697307		JAX00697311		JAX00697312		JAX00697313		JAX00697315		JAX00697316		JAX00172439		JAX00697319		JAX00697321		JAX00697323		JAX00172440		JAX00697327		JAX00697328		JAX00697331		JAX00697335		JAX00172447		JAX00172450		JAX00697348		JAX00697352		JAX00697355		JAX00172455		JAX00697359		JAX00697364		JAX00697366		JAX00697368		JAX00172458		JAX00172459		JAX00697373		JAX00697374		JAX00697375		JAX00697379		JAX00190514		JAX00697382		JAX00697383		JAX00172465		JAX00697387		JAX00697388		JAX00697390		JAX00172466		JAX00172467		JAX00237271		JAX00237272		JAX00697396		JAX00697397		JAX00697400		JAX00697403		JAX00697404		JAX00697405		JAX00697408		JAX00697412		JAX00697413		JAX00172472		JAX00697415		JAX00172474		JAX00190515		JAX00697424		JAX00237274		JAX00697426		JAX00697428		JAX00697429		JAX00697430		JAX00697437		JAX00697439		JAX00697453		JAX00697455		JAX00697456		JAX00697458		JAX00697459		JAX00697465		JAX00697466		JAX00172485		JAX00697468		JAX00697470		JAX00697474		JAX00172486		JAX00697481		JAX00172487		JAX00172488		JAX00697488		JAX00172489		JAX00697494		JAX00237279		JAX00237281		JAX00697498		JAX00697500		JAX00172493		JAX00697503		JAX00697506		JAX00697507		JAX00172495		JAX00697509		JAX00697510		JAX00697515		JAX00172498		JAX00697520		JAX00697522		JAX00697526		JAX00697528		JAX00697530		JAX00697532		JAX00697534		JAX00697535		JAX00697536		JAX00697537		JAX00172500		JAX00697541		JAX00697542		JAX00697544		JAX00697550		JAX00172503		JAX00697553		JAX00697556		JAX00697557		JAX00697559		JAX00697563		JAX00697565		JAX00172506		JAX00697566		JAX00697570		JAX00697571		JAX00697572		JAX00697578		JAX00697579		JAX00172508		JAX00697585		JAX00697588		JAX00697596		JAX00697601		JAX00697602		JAX00697604		JAX00697607		JAX00697611		JAX00697614		JAX00697620		JAX00697623		JAX00697626		JAX00697627		JAX00697628		JAX00697631		JAX00697635		JAX00697638		JAX00697641		JAX00697643		JAX00697644		JAX00697653		JAX00697654		JAX00697659		JAX00697668		JAX00697669		JAX00697672		JAX00172529		JAX00697700		JAX00697702		JAX00237291		JAX00697706		JAX00697707		JAX00172536		JAX00697708		JAX00697711		JAX00172538		JAX00697714		JAX00697718		JAX00697719		JAX00697721		JAX00697722		JAX00697723		JAX00697724		JAX00697739		JAX00697740		JAX00697743		JAX00172543		JAX00697744		JAX00697746		JAX00697747		JAX00697756		JAX00697759		JAX00697764		JAX00697765		JAX00697770		JAX00172549		JAX00697774		JAX00697775		JAX00172552		JAX00697779		JAX00697792		JAX00172554		JAX00697799		JAX00172556		JAX00697812		JAX00697813		JAX00697815		JAX00697816		JAX00697820		JAX00697824		JAX00237298		JAX00172563		JAX00697827		JAX00697829		JAX00697831		JAX00697833		JAX00697836		JAX00172565		JAX00172567		JAX00697838		JAX00237301		JAX00172570		JAX00697843		JAX00172573		JAX00237304		JAX00697846		JAX00172578		JAX00697855		JAX00697858		JAX00697859		JAX00697861		JAX00172583		JAX00172585		JAX00237307		JAX00697863		JAX00697865		JAX00172587		JAX00172589		JAX00697870		JAX00697872		JAX00697874		JAX00697875		JAX00172592		JAX00172593		JAX00697878		JAX00237311		JAX00697882		JAX00172599		JAX00172602		JAX00697893		JAX00172605		JAX00697895		JAX00697899		JAX00697901		JAX00697902		JAX00172608		JAX00697904		JAX00697905		JAX00697906		JAX00697907		JAX00237317		JAX00172610		JAX00697911		JAX00697912		JAX00172611		JAX00172612		JAX00697914		JAX00697916		JAX00697919		JAX00172616		JAX00172618		JAX00172622		JAX00697928		JAX00697934		JAX00172627		JAX00697936		JAX00697938		JAX00172630		JAX00172632		JAX00697942		JAX00697948		JAX00697960		JAX00172637		JAX00697963		JAX00697965		JAX00697968		JAX00697970		JAX00697994		JAX00172645		JAX00698001		JAX00698004		JAX00698005		JAX00698012		JAX00698014		JAX00172651		JAX00172655		JAX00698021		JAX00698025		JAX00698027		JAX00172658		JAX00172660		JAX00698035		JAX00698039		JAX00237332		JAX00237334		JAX00698054		JAX00698057		JAX00698059		JAX00698062		JAX00698068		JAX00172668		JAX00237335		JAX00698071		JAX00172671		JAX00698076		JAX00698077		JAX00172673		JAX00698085		JAX00698091		JAX00698093		JAX00698094		JAX00698098		JAX00698100		JAX00237340		JAX00172682		JAX00698104		JAX00698108		JAX00172683		JAX00698120		JAX00698123		JAX00698124		JAX00172688		JAX00172689		JAX00698132		JAX00237342		JAX00698143		JAX00172693		JAX00698148		JAX00698149		JAX00172695		JAX00698153		JAX00698156		JAX00172696		JAX00698159		JAX00698160		JAX00698162		JAX00698171		JAX00698172		JAX00172699		JAX00172700		JAX00698175		JAX00698177		JAX00698181		JAX00698182		JAX00698187		JAX00172704		JAX00172705		JAX00698189		JAX00698190		JAX00172706		JAX00698192		JAX00172707		JAX00698194		JAX00698195		JAX00172709		JAX00237352		JAX00698199		JAX00698200		JAX00698203		JAX00698205		JAX00698206		JAX00698207		JAX00698208		JAX00698213		JAX00698214		JAX00698216		JAX00237353		JAX00172718		JAX00172719		JAX00698218		JAX00698219		JAX00698220		JAX00172722		JAX00698227		JAX00698229		JAX00172724		JAX00698230		JAX00172726		JAX00698233		JAX00698235		JAX00698236		JAX00172728		JAX00172732		JAX00698241		JAX00172734		JAX00698246		JAX00698250		JAX00698251		JAX00698253		JAX00698255		JAX00698256		JAX00698264		JAX00172742		JAX00172744		JAX00698268		JAX00172748		JAX00698270		JAX00698273		JAX00698278		JAX00698279		JAX00698282		JAX00172754		JAX00172757		JAX00698286		JAX00698288		JAX00698289		JAX00172759		JAX00172760		JAX00698295		JAX00698296		JAX00698304		JAX00698305		JAX00698306		JAX00172765		JAX00698308		JAX00172766		JAX00172767		JAX00172768		JAX00698312		JAX00698313		JAX00237367		JAX00172769		JAX00698318		JAX00172771		JAX00172773		JAX00698321		JAX00172774		JAX00698326		JAX00698327		JAX00237371		JAX00172779		JAX00698330		JAX00698331		JAX00698333		JAX00698334		JAX00190521		JAX00237373		JAX00698343		JAX00172788		JAX00172793		JAX00172795		JAX00237379		JAX00698363		JAX00172796		JAX00698368		JAX00172801		JAX00698370		JAX00698371		JAX00172802		JAX00698372		JAX00172803		JAX00698375		JAX00237382		JAX00698382		JAX00698383		JAX00698384		JAX00172808		JAX00172809		JAX00698386		JAX00698387		JAX00172813		JAX00237384		JAX00172815		JAX00698394		JAX00698396		JAX00698398		JAX00698399		JAX00172817		JAX00698402		JAX00172820		JAX00172822		JAX00698407		JAX00172823		JAX00698411		JAX00172830		JAX00172831		JAX00698415		JAX00698419		JAX00698423		JAX00698424		JAX00698425		JAX00698427		JAX00172837		JAX00237392		JAX00172840		JAX00698436		JAX00698443		JAX00698444		JAX00698446		JAX00172841		JAX00172842		JAX00698449		JAX00698450		JAX00698451		JAX00172845		JAX00172846		JAX00698456		JAX00172849		JAX00698457		JAX00698458		JAX00698466		JAX00698467		JAX00698470		JAX00172857		JAX00698475		JAX00698477		JAX00698481		JAX00172859		JAX00172867		JAX00190522		JAX00698492		JAX00698495		JAX00172871		JAX00172873		JAX00172875		JAX00698512		JAX00698515		JAX00698541		JAX00172883		JAX00190523		JAX00190524		JAX00698547		JAX00698557		JAX00698559		JAX00698561		JAX00698564		JAX00698568		JAX00698569		JAX00698571		JAX00172892		JAX00172893		JAX00698577		JAX00172894		JAX00698581		JAX00698583		JAX00698584		JAX00172895		JAX00172896		JAX00698585		JAX00698586		JAX00698587		JAX00698588		JAX00698591		JAX00698593		JAX00698595		JAX00698597		JAX00698599		JAX00698601		JAX00172899		JAX00172900		JAX00698610		JAX00172904		JAX00698621		JAX00172907		JAX00698633		JAX00698642		JAX00698643		JAX00698636		JAX00172915		JAX00698647		JAX00698650		JAX00172919		JAX00698654		JAX00172922		JAX00172923		JAX00172926		JAX00698664		JAX00698665		JAX00172928		JAX00172929		JAX00698668		JAX00698670		JAX00172933		JAX00698680		JAX00172939		JAX00698682		JAX00698683		JAX00172941		JAX00172942		JAX00698693		JAX00698696		JAX00698698		JAX00698700		JAX00698701		JAX00698706		JAX00172946		JAX00237426		JAX00237427		JAX00698716		JAX00172949		JAX00172952		JAX00172953		JAX00698724		JAX00698727		JAX00698729		JAX00698731		JAX00698732		JAX00698734		JAX00698738		JAX00172964		JAX00172965		JAX00237430		JAX00237431		JAX00698744		JAX00698748		JAX00698749		JAX00172972		JAX00698752		JAX00172973		JAX00698758		JAX00172975		JAX00698760		JAX00698764		JAX00698775		JAX00698781		JAX00172984		JAX00698784		JAX00698787		JAX00698788		JAX00698790		JAX00172986		JAX00698795		JAX00698796		JAX00698798		JAX00698799		JAX00698804		JAX00698805		JAX00172990		JAX00237441		JAX00698811		JAX00698814		JAX00172995		JAX00698818		JAX00173002		JAX00237445		JAX00698833		JAX00173004		JAX00173005		JAX00698834		JAX00173007		JAX00173008		JAX00698837		JAX00173009		JAX00698846		JAX00698847		JAX00173015		JAX00173017		JAX00698858		JAX00698862		JAX00698866		JAX00173021		JAX00173022		JAX00698867		JAX00237451		JAX00237452		JAX00698868		JAX00698871		JAX00698874		JAX00173026		JAX00237454		JAX00173028		JAX00698880		JAX00698881		JAX00698883		JAX00698885		JAX00698889		JAX00698891		JAX00173030		JAX00698893		JAX00698895		JAX00698900		JAX00698902		JAX00698903		JAX00698905		JAX00173038		JAX00698909		JAX00698910		JAX00698912		JAX00698918		JAX00698920		JAX00173044		JAX00698923		JAX00173045		JAX00698927		JAX00173047		JAX00698928		JAX00698929		JAX00698933		JAX00190526		JAX00698936		JAX00173050		JAX00698938		JAX00190527		JAX00698939		JAX00698943		JAX00698944		JAX00698945		JAX00698947		JAX00698950		JAX00173060		JAX00190528		JAX00173061		JAX00698956		JAX00698959		JAX00698960		JAX00698961		JAX00698964		JAX00698968		JAX00698971		JAX00698974		JAX00698975		JAX00173070		JAX00698976		JAX00698979		JAX00237470		JAX00237471		JAX00173075		JAX00698983		JAX00698988		JAX00173078		JAX00698990		JAX00698991		JAX00698992		JAX00173083		JAX00698993		JAX00237472		JAX00698996		JAX00698997		JAX00699002		JAX00173084		JAX00699004		JAX00699005		JAX00699007		JAX00699008		JAX00173089		JAX00699009		JAX00699010		JAX00699013		JAX00699014		JAX00173094		JAX00699016		JAX00699018		JAX00699021		JAX00173099		JAX00173100		JAX00699025		JAX00173102		JAX00173104		JAX00699028		JAX00699032		JAX00173107		JAX00699033		JAX00699035		JAX00699040		JAX00173111		JAX00699043		JAX00699044		JAX00699045		JAX00173113		JAX00699048		JAX00237482		JAX00237484		JAX00173119		JAX00699060		JAX00699064		JAX00173123		JAX00699067		JAX00237486		JAX00699072		JAX00173126		JAX00699079		JAX00173132		JAX00237492		JAX00699088		JAX00699090		JAX00699091		JAX00173133		JAX00699094		JAX00699099		JAX00699108		JAX00699110		JAX00699116		JAX00173139		JAX00699117		JAX00173140		JAX00173142		JAX00699123		JAX00699125		JAX00699127		JAX00173144		JAX00699131		JAX00173145		JAX00173146		JAX00173147		JAX00173148		JAX00173149		JAX00237497		JAX00173151		JAX00699145		JAX00699154		JAX00699157		JAX00699160		JAX00699163		JAX00699165		JAX00699166		JAX00699178		JAX00699179		JAX00699181		JAX00173164		JAX00699184		JAX00173167		JAX00699190		JAX00699191		JAX00699193		JAX00173168		JAX00699197		JAX00173170		JAX00173173		JAX00173174		JAX00699212		JAX00699218		JAX00173177		JAX00173178		JAX00699224		JAX00699225		JAX00699226		JAX00173179		JAX00173180		JAX00173181		JAX00699230		JAX00699232		JAX00173183		JAX00699235		JAX00699240		JAX00699241		JAX00173185		JAX00699243		JAX00699245		JAX00699248		JAX00699251		JAX00699262		JAX00173195		JAX00699265		JAX00699272		JAX00173199		JAX00699288		JAX00237513		JAX00699289		JAX00699290		JAX00699292		JAX00173204		JAX00173209		JAX00699297		JAX00699304		JAX00699305		JAX00173214		JAX00173215		JAX00699308		JAX00699309		JAX00699310		JAX00699318		JAX00699320		JAX00699334		JAX00173222		JAX00699336		JAX00699340		JAX00699341		JAX00173227		JAX00237520		JAX00237521		JAX00699350		JAX00173230		JAX00173231		JAX00699368		JAX00173233		JAX00699369		JAX00237523		JAX00699370		JAX00699371		JAX00173234		JAX00699372		JAX00699378		JAX00699380		JAX00699387		JAX00699391		JAX00699395		JAX00699397		JAX00699398		JAX00699402		JAX00699404		JAX00699408		JAX00699412		JAX00699416		JAX00237528		JAX00173246		JAX00173248		JAX00173250		JAX00699427		JAX00699432		JAX00699435		JAX00173253		JAX00699443		JAX00699444		JAX00173256		JAX00699448		JAX00699450		JAX00699451		JAX00699452		JAX00237531		JAX00699455		JAX00173261		JAX00173263		JAX00699463		JAX00699466		JAX00699467		JAX00699473		JAX00173267		JAX00699474		JAX00173268		JAX00699476		JAX00699479		JAX00237537		JAX00699480		JAX00173270		JAX00173271		JAX00173272		JAX00699482		JAX00699492		JAX00173274		JAX00699494		JAX00173276		JAX00173277		JAX00173278		JAX00699500		JAX00699503		JAX00699509		JAX00699510		JAX00699511		JAX00237541		JAX00699513		JAX00699516		JAX00699518		JAX00173285		JAX00173291		JAX00173292		JAX00699522		JAX00699523		JAX00699527		JAX00699536		JAX00699540		JAX00173294		JAX00173298		JAX00699543		JAX00699544		JAX00699545		JAX00699549		JAX00699552		JAX00173302		JAX00699556		JAX00173303		JAX00699558		JAX00699559		JAX00699563		JAX00173307		JAX00173308		JAX00699569		JAX00237546		JAX00699576		JAX00699578		JAX00699583		JAX00173311		JAX00699586		JAX00699588		JAX00699593		JAX00173312		JAX00173313		JAX00699598		JAX00173317		JAX00699602		JAX00699606		JAX00699609		JAX00699612		JAX00699613		JAX00173321		JAX00699617		JAX00699618		JAX00699623		JAX00237555		JAX00699626		JAX00699627		JAX00699630		JAX00173325		JAX00173326		JAX00173328		JAX00699634		JAX00699635		JAX00173330		JAX00699639		JAX00699642		JAX00173333		JAX00699644		JAX00237558		JAX00699649		JAX00699653		JAX00699655		JAX00699656		JAX00699657		JAX00699659		JAX00699667		JAX00699668		JAX00699669		JAX00699672		JAX00699675		JAX00699676		JAX00699678		JAX00699683		JAX00173343		JAX00699692		JAX00699700		JAX00699710		JAX00699717		JAX00699722		JAX00699725		JAX00699726		JAX00173353		JAX00699738		JAX00699740		JAX00699745		JAX00173359		JAX00699755		JAX00699756		JAX00699759		JAX00699762		JAX00699768		JAX00699769		JAX00173371		JAX00699772		JAX00699773		JAX00699774		JAX00699776		JAX00237569		JAX00237570		JAX00173373		JAX00237571		JAX00699780		JAX00699782		JAX00699785		JAX00190535		JAX00173376		JAX00699792		JAX00699793		JAX00173378		JAX00699796		JAX00699799		JAX00699802		JAX00699803		JAX00699804		JAX00699805		JAX00699806		JAX00699808		JAX00699809		JAX00699811		JAX00173387		JAX00699812		JAX00173389		JAX00699814		JAX00699822		JAX00699824		JAX00173390		JAX00173391		JAX00699830		JAX00173392		JAX00699838		JAX00699842		JAX00699846		JAX00699856		JAX00699863		JAX00699868		JAX00699870		JAX00173404		JAX00699876		JAX00699878		JAX00699879		JAX00699880		JAX00173406		JAX00173407		JAX00699884		JAX00699885		JAX00699892		JAX00699893		JAX00699894		JAX00173415		JAX00173416		JAX00699899		JAX00173417		JAX00699904		JAX00173420		JAX00173422		JAX00173425		JAX00699916		JAX00699917		JAX00173431		JAX00699926		JAX00173434		JAX00173437		JAX00699930		JAX00173438		JAX00173440		JAX00173443		JAX00699940		JAX00173452		JAX00699947		JAX00699948		JAX00699952		JAX00699954		JAX00699955		JAX00173456		JAX00699956		JAX00699958		JAX00173459		JAX00699959		JAX00173460		JAX00699962		JAX00173462		JAX00173465		JAX00699972		JAX00699975		JAX00173469		JAX00173472		JAX00237598		JAX00173476		JAX00699990		JAX00173481		JAX00237603		JAX00699995		JAX00699999		JAX00700002		JAX00237605		JAX00700010		JAX00700012		JAX00173490		JAX00173491		JAX00237607		JAX00173495		JAX00173496		JAX00700028		JAX00700040		JAX00700041		JAX00700043		JAX00173501		JAX00173502		JAX00700044		JAX00700045		JAX00700052		JAX00700053		JAX00700054		JAX00173515		JAX00700058		JAX00173517		JAX00700059		JAX00700065		JAX00700077		JAX00700080		JAX00700086		JAX00700096		JAX00700097		JAX00700100		JAX00173530		JAX00700113		JAX00173536		JAX00700114		JAX00700118		JAX00700120		JAX00173541		JAX00173542		JAX00173543		JAX00173546		JAX00190540		JAX00700126		JAX00700129		JAX00700130		JAX00700133		JAX00700135		JAX00173549		JAX00173551		JAX00700144		JAX00173553		JAX00700151		JAX00700152		JAX00700154		JAX00700155		JAX00700157		JAX00173555		JAX00173559		JAX00700165		JAX00173561		JAX00173563		JAX00173565		JAX00700184		JAX00173569		JAX00700187		JAX00700188		JAX00173570		JAX00237630		JAX00173573		JAX00700195		JAX00700201		JAX00173576		JAX00237633		JAX00700218		JAX00700219		JAX00173585		JAX00700223		JAX00700227		JAX00700231		JAX00700232		JAX00700234		JAX00700235		JAX00700237		JAX00237638		JAX00700249		JAX00700251		JAX00700253		JAX00700255		JAX00700256		JAX00700261		JAX00173596		JAX00173598		JAX00700268		JAX00173599		JAX00700273		JAX00173600		JAX00700279		JAX00700280		JAX00173602		JAX00237640		JAX00237641		JAX00237642		JAX00173604		JAX00173607		JAX00173608		JAX00700291		JAX00700292		JAX00700296		JAX00700297		JAX00700298		JAX00173611		JAX00700300		JAX00700303		JAX00173612		JAX00173615		JAX00173616		JAX00173617		JAX00700309		JAX00700310		JAX00173619		JAX00700319		JAX00700322		JAX00700324		JAX00700325		JAX00237648		JAX00173624		JAX00700329		JAX00700333		JAX00700340		JAX00173632		JAX00700347		JAX00700354		JAX00700357		JAX00700358		JAX00173635		JAX00700367		JAX00700370		JAX00700371		JAX00700372		JAX00700375		JAX00700380		JAX00173643		JAX00700383		JAX00700384		JAX00700386		JAX00173645		JAX00700390		JAX00173647		JAX00700392		JAX00700394		JAX00173648		JAX00700396		JAX00700399		JAX00173650		JAX00173652		JAX00700403		JAX00173655		JAX00700409		JAX00700417		JAX00700419		JAX00700421		JAX00173662		JAX00700432		JAX00173664		JAX00173665		JAX00700435		JAX00700436		JAX00700437		JAX00700438		JAX00173666		JAX00700439		JAX00700441		JAX00700444		JAX00700447		JAX00700449		JAX00173669		JAX00700454		JAX00700455		JAX00700457		JAX00173672		JAX00700463		JAX00700464		JAX00700465		JAX00173678		JAX00700469		JAX00700471		JAX00700476		JAX00700478		JAX00173682		JAX00173683		JAX00173688		JAX00173693		JAX00173695		JAX00173697		JAX00173698		JAX00700501		JAX00700506		JAX00700510		JAX00700516		JAX00700518		JAX00173702		JAX00700520		JAX00173703		JAX00700521		JAX00700526		JAX00173705		JAX00173706		JAX00700532		JAX00700535		JAX00173709		JAX00700536		JAX00700539		JAX00700543		JAX00700545		JAX00700546		JAX00173712		JAX00700550		JAX00173716		JAX00700554		JAX00700556		JAX00700558		JAX00237658		JAX00700559		JAX00700560		JAX00700561		JAX00173721		JAX00700563		JAX00700565		JAX00173725		JAX00700593		JAX00700596		JAX00700597		JAX00700598		JAX00700602		JAX00700603		JAX00700613		JAX00173730		JAX00700621		JAX00700624		JAX00173731		JAX00173732		JAX00173734		JAX00700628		JAX00700630		JAX00700634		JAX00700640		JAX00700641		JAX00173737		JAX00700643		JAX00173738		JAX00700644		JAX00173741		JAX00237663		JAX00700651		JAX00700667		JAX00700670		JAX00700675		JAX00700676		JAX00173744		JAX00173746		JAX00700685		JAX00700687		JAX00700689		JAX00700694		JAX00700695		JAX00173748		JAX00173750		JAX00700705		JAX00700710		JAX00700715		JAX00700720		JAX00700722		JAX00700727		JAX00173755		JAX00190548		JAX00700738		JAX00700739		JAX00700743		JAX00173758		JAX00700745		JAX00190549		JAX00173759		JAX00700748		JAX00173761		JAX00700753		JAX00700755		JAX00700760		JAX00700765		JAX00700768		JAX00700772		JAX00700777		JAX00700778		JAX00700782		JAX00700790		JAX00700791		JAX00237673		JAX00237674		JAX00173771		JAX00173773		JAX00700795		JAX00700797		JAX00700799		JAX00237675		JAX00700800		JAX00700806		JAX00700807		JAX00700811		JAX00700814		JAX00173778		JAX00700815		JAX00700820		JAX00173781		JAX00700827		JAX00173783		JAX00173787		JAX00700832		JAX00700833		JAX00700837		JAX00700840		JAX00700841		JAX00700842		JAX00700843		JAX00700849		JAX00700851		JAX00700852		JAX00700855		JAX00700859		JAX00700860		JAX00173796		JAX00700862		JAX00700871		JAX00700873		JAX00700874		JAX00173798		JAX00173800		JAX00173804		JAX00700877		JAX00173805		JAX00173806		JAX00700880		JAX00700881		JAX00173807		JAX00700883		JAX00700884		JAX00700887		JAX00700889		JAX00700892		JAX00700893		JAX00700895		JAX00700896		JAX00700898		JAX00173810		JAX00173811		JAX00237684		JAX00190550		JAX00173818		JAX00700913		JAX00700915		JAX00173823		JAX00700917		JAX00173824		JAX00237689		JAX00700922		JAX00700927		JAX00700929		JAX00173830		JAX00700930		JAX00700931		JAX00700932		JAX00190552		JAX00700934		JAX00173832		JAX00173833		JAX00700935		JAX00700940		JAX00700941		JAX00700944		JAX00700946		JAX00700947		JAX00700948		JAX00700949		JAX00700951		JAX00700955		JAX00700956		JAX00700957		JAX00173843		JAX00173845		JAX00700959		JAX00700963		JAX00173848		JAX00173849		JAX00700971		JAX00700972		JAX00700975		JAX00700985		JAX00700988		JAX00701000		JAX00173859		JAX00701005		JAX00237698		JAX00701007		JAX00701009		JAX00701010		JAX00701012		JAX00173863		JAX00701013		JAX00701024		JAX00701025		JAX00173868		JAX00701026		JAX00237700		JAX00701031		JAX00237701		JAX00173870		JAX00701032		JAX00701039		JAX00701040		JAX00701047		JAX00173875		JAX00701063		JAX00701068		JAX00173877		JAX00701069		JAX00701070		JAX00701076		JAX00701078		JAX00173879		JAX00701086		JAX00173882		JAX00701091		JAX00701092		JAX00237706		JAX00701102		JAX00237707		JAX00173887		JAX00701111		JAX00701114		JAX00701116		JAX00173891		JAX00173892		JAX00701120		JAX00173895		JAX00701125		JAX00701126		JAX00701127		JAX00190554		JAX00701129		JAX00701133		JAX00701134		JAX00173898		JAX00173899		JAX00701138		JAX00701143		JAX00701144		JAX00701145		JAX00173904		JAX00173905		JAX00173906		JAX00701151		JAX00701153		JAX00237714		JAX00701156		JAX00701157		JAX00173911		JAX00701165		JAX00701166		JAX00173916		JAX00701172		JAX00173917		JAX00173919		JAX00237720		JAX00701187		JAX00701188		JAX00701189		JAX00701190		JAX00173924		JAX00701192		JAX00701194		JAX00701197		JAX00701202		JAX00701210		JAX00701211		JAX00701213		JAX00701214		JAX00701215		JAX00701219		JAX00701220		JAX00173932		JAX00173933		JAX00701224		JAX00701226		JAX00173934		JAX00173936		JAX00701233		JAX00701234		JAX00173941		JAX00701236		JAX00190556		JAX00701245		JAX00701250		JAX00237727		JAX00237728		JAX00173950		JAX00701253		JAX00173952		JAX00173953		JAX00173954		JAX00237730		JAX00173955		JAX00237731		JAX00701259		JAX00173956		JAX00173957		JAX00237732		JAX00701266		JAX00701267		JAX00701268		JAX00173959		JAX00173960		JAX00701270		JAX00173969		JAX00701294		JAX00701295		JAX00701297		JAX00701301		JAX00237740		JAX00174009		JAX00701305		JAX00174012		JAX00701309		JAX00174016		JAX00701311		JAX00174020		JAX00237744		JAX00174024		JAX00174025		JAX00701327		JAX00701334		JAX00701339		JAX00701346		JAX00701347		JAX00701349		JAX00174035		JAX00701350		JAX00701352		JAX00174038		JAX00174043		JAX00701354		JAX00701359		JAX00701363		JAX00174048		JAX00701365		JAX00701367		JAX00701368		JAX00701382		JAX00701383		JAX00701385		JAX00237754		JAX00701387		JAX00701388		JAX00701389		JAX00174057		JAX00174059		JAX00701395		JAX00174061		JAX00701404		JAX00701410		JAX00701413		JAX00701428		JAX00174067		JAX00701437		JAX00237759		JAX00174070		JAX00174073		JAX00701440		JAX00701444		JAX00174077		JAX00174078		JAX00701447		JAX00701452		JAX00174080		JAX00174081		JAX00701461		JAX00174084		JAX00701465		JAX00701467		JAX00174088		JAX00174089		JAX00174091		JAX00174094		JAX00701475		JAX00174095		JAX00174097		JAX00701484		JAX00701487		JAX00701488		JAX00237769		JAX00174099		JAX00701492		JAX00701495		JAX00174102		JAX00701496		JAX00174114		JAX00701512		JAX00701514		JAX00701515		JAX00174115		JAX00701517		JAX00701520		JAX00701524		JAX00701526		JAX00174122		JAX00701528		JAX00174124		JAX00174126		JAX00701534		JAX00701535		JAX00174127		JAX00701537		JAX00174129		JAX00174131		JAX00701541		JAX00701542		JAX00701548		JAX00701552		JAX00701553		JAX00174136		JAX00701555		JAX00701557		JAX00701558		JAX00174137		JAX00237776		JAX00237777		JAX00237778		JAX00701564		JAX00701565		JAX00174140		JAX00701568		JAX00701573		JAX00701574		JAX00701575		JAX00701576		JAX00174149		JAX00701581		JAX00174153		JAX00701591		JAX00701597		JAX00701600		JAX00701601		JAX00174160		JAX00701608		JAX00701614		JAX00701619		JAX00701620		JAX00701623		JAX00701632		JAX00237791		JAX00174170		JAX00701635		JAX00701640		JAX00701644		JAX00237792		JAX00701649		JAX00174181		JAX00701661		JAX00174188		JAX00174190		JAX00174199		JAX00174200		JAX00701669		JAX00174201		JAX00701670		JAX00174203		JAX00701682		JAX00237801		JAX00701686		JAX00701688		JAX00174213		JAX00237802		JAX00701693		JAX00174221		JAX00701696		JAX00174223		JAX00174224		JAX00237806		JAX00174227		JAX00701702		JAX00174229		JAX00701706		JAX00701707		JAX00174230		JAX00174231		JAX00701710		JAX00701713		JAX00237809		JAX00701715		JAX00174234		JAX00701724		JAX00174237		JAX00174239		JAX00701731		JAX00174240		JAX00701732		JAX00174241		JAX00701739		JAX00701740		JAX00174247		JAX00174248		JAX00237813		JAX00701747		JAX00701749		JAX00701750		JAX00174252		JAX00701751		JAX00174253		JAX00701752		JAX00701753		JAX00174254		JAX00174255		JAX00701759		JAX00701763		JAX00701766		JAX00701769		JAX00701770		JAX00701771		JAX00174257		JAX00701774		JAX00701778		JAX00701779		JAX00701780		JAX00701784		JAX00237818		JAX00701790		JAX00701796		JAX00701801		JAX00701803		JAX00701813		JAX00701816		JAX00701817		JAX00701819		JAX00701831		JAX00701843		JAX00701844		JAX00701845		JAX00701847		JAX00701855		JAX00701858		JAX00237822		JAX00701859		JAX00701863		JAX00701864		JAX00701872		JAX00701873		JAX00701876		JAX00701877		JAX00701882		JAX00174275		JAX00701883		JAX00701888		JAX00701890		JAX00701892		JAX00701896		JAX00701897		JAX00174281		JAX00174282		JAX00701903		JAX00701909		JAX00701910		JAX00701918		JAX00701919		JAX00701920		JAX00701921		JAX00701931		JAX00701932		JAX00701933		JAX00701937		JAX00701938		JAX00701954		JAX00237831		JAX00174297		JAX00701972		JAX00174298		JAX00701977		JAX00701980		JAX00701983		JAX00701984		JAX00701985		JAX00174304		JAX00701996		JAX00702000		JAX00702001		JAX00702006		JAX00702010		JAX00237835		JAX00702012		JAX00702014		JAX00702015		JAX00702016		JAX00174320		JAX00174322		JAX00174324		JAX00702031		JAX00237838		JAX00174330		JAX00702036		JAX00702040		JAX00702041		JAX00702044		JAX00174332		JAX00702052		JAX00174339		JAX00702064		JAX00702069		JAX00174341		JAX00702076		JAX00702077		JAX00174350		JAX00174352		JAX00702090		JAX00237849		JAX00174353		JAX00702102		JAX00174356		JAX00702117		JAX00174358		JAX00702118		JAX00174360		JAX00174361		JAX00702136		JAX00702138		JAX00702141		JAX00702143		JAX00702144		JAX00174370		JAX00174371		JAX00174372		JAX00702149		JAX00702152		JAX00702155		JAX00702156		JAX00702157		JAX00702158		JAX00702168		JAX00702170		JAX00702174		JAX00702180		JAX00702181		JAX00174381		JAX00174382		JAX00702190		JAX00702193		JAX00702196		JAX00702201		JAX00702205		JAX00174384		JAX00702208		JAX00702209		JAX00174392		JAX00702217		JAX00702218		JAX00174393		JAX00702220		JAX00702222		JAX00702225		JAX00702228		JAX00702234		JAX00702240		JAX00702247		JAX00702263		JAX00702267		JAX00174405		JAX00702272		JAX00174408		JAX00702275		JAX00174409		JAX00702277		JAX00702282		JAX00702288		JAX00702297		JAX00702303		JAX00702307		JAX00702308		JAX00702310		JAX00702315		JAX00702322		JAX00174419		JAX00174421		JAX00702328		JAX00702329		JAX00174424		JAX00702336		JAX00702338		JAX00702357		JAX00702363		JAX00702374		JAX00702375		JAX00702382		JAX00174434		JAX00174435		JAX00237875		JAX00702386		JAX00174440		JAX00702389		JAX00702390		JAX00702391		JAX00702396		JAX00237879		JAX00702397		JAX00702398		JAX00702404		JAX00702406		JAX00174447		JAX00702408		JAX00702409		JAX00174450		JAX00702411		JAX00702413		JAX00702414		JAX00702416		JAX00702420		JAX00174455		JAX00702424		JAX00174457		JAX00702426		JAX00702434		JAX00174460		JAX00702435		JAX00702437		JAX00174462		JAX00702440		JAX00702445		JAX00702453		JAX00174470		JAX00174471		JAX00702456		JAX00702459		JAX00702460		JAX00702461		JAX00174474		JAX00702470		JAX00702471		JAX00702472		JAX00702475		JAX00174481		JAX00174483		JAX00174484		JAX00702483		JAX00174486		JAX00702487		JAX00174488		JAX00237897		JAX00174493		JAX00702493		JAX00702495		JAX00702501		JAX00702508		JAX00174497		JAX00174498		JAX00702515		JAX00702519		JAX00702521		JAX00174502		JAX00174504		JAX00237902		JAX00702524		JAX00702525		JAX00702526		JAX00702528		JAX00174506		JAX00702531		JAX00174511		JAX00702534		JAX00174512		JAX00702536		JAX00237908		JAX00174516		JAX00702541		JAX00174519		JAX00702547		JAX00174528		JAX00174530		JAX00174531		JAX00702551		JAX00702558		JAX00702559		JAX00237911		JAX00237912		JAX00702565		JAX00702568		JAX00174536		JAX00237914		JAX00174538		JAX00237915		JAX00702577		JAX00702583		JAX00702587		JAX00702589		JAX00702592		JAX00702593		JAX00174542		JAX00174543		JAX00702597		JAX00702598		JAX00174547		JAX00702600		JAX00174548		JAX00702608		JAX00702613		JAX00702616		JAX00702617		JAX00174553		JAX00702628		JAX00174559		JAX00702639		JAX00702641		JAX00702645		JAX00702653		JAX00702657		JAX00702658		JAX00702662		JAX00702666		JAX00237925		JAX00702672		JAX00702678		JAX00702679		JAX00702684		JAX00702685		JAX00702688		JAX00702689		JAX00702690		JAX00702692		JAX00702696		JAX00702698		JAX00702705		JAX00174578		JAX00702708		JAX00174580		JAX00702716		JAX00174582		JAX00702728		JAX00237929		JAX00702733		JAX00702734		JAX00702736		JAX00174585		JAX00174586		JAX00702743		JAX00174587		JAX00702751		JAX00702753		JAX00702763		JAX00174593		JAX00702768		JAX00237934		JAX00702770		JAX00174598		JAX00174601		JAX00702776		JAX00702779		JAX00702785		JAX00702787		JAX00174602		JAX00702789		JAX00702790		JAX00174606		JAX00702792		JAX00702793		JAX00702794		JAX00702795		JAX00702800		JAX00702803		JAX00702805		JAX00702809		JAX00702810		JAX00702811		JAX00174616		JAX00702812		JAX00702816		JAX00174621		JAX00702823		JAX00174623		JAX00702831		JAX00702833		JAX00702834		JAX00174624		JAX00174625		JAX00702839		JAX00702847		JAX00702850		JAX00702852		JAX00174626		JAX00174628		JAX00702858		JAX00174631		JAX00702865		JAX00702866		JAX00702872		JAX00702873		JAX00702874		JAX00174637		JAX00702887		JAX00702888		JAX00174638		JAX00237946		JAX00174640		JAX00702896		JAX00702899		JAX00702900		JAX00174641		JAX00702912		JAX00237948		JAX00702913		JAX00702914		JAX00702916		JAX00174647		JAX00702917		JAX00174650		JAX00702919		JAX00174652		JAX00237951		JAX00702921		JAX00702923		JAX00702926		JAX00174653		JAX00174655		JAX00174656		JAX00174657		JAX00702937		JAX00702938		JAX00702940		JAX00702941		JAX00174659		JAX00702945		JAX00174660		JAX00702947		JAX00174663		JAX00702951		JAX00174666		JAX00702954		JAX00702959		JAX00174668		JAX00702960		JAX00702967		JAX00702968		JAX00237958		JAX00702977		JAX00702979		JAX00174686		JAX00174688		JAX00702982		JAX00702986		JAX00237961		JAX00174689		JAX00702988		JAX00702989		JAX00702992		JAX00702996		JAX00702999		JAX00703003		JAX00174696		JAX00703005		JAX00703007		JAX00703008		JAX00237965		JAX00703010		JAX00703013		JAX00703015		JAX00174702		JAX00237968		JAX00703026		JAX00174707		JAX00703032		JAX00703033		JAX00174710		JAX00703036		JAX00703038		JAX00703040		JAX00703041		JAX00703042		JAX00703044		JAX00703048		JAX00703050		JAX00174714		JAX00174715		JAX00703055		JAX00703062		JAX00703066		JAX00703067		JAX00174719		JAX00174723		JAX00703073		JAX00703080		JAX00703094		JAX00703099		JAX00703108		JAX00703115		JAX00703116		JAX00703117		JAX00174739		JAX00703123		JAX00174740		JAX00703126		JAX00174743		JAX00174744		JAX00703128		JAX00703129		JAX00174747		JAX00237980		JAX00237981		JAX00174749		JAX00703144		JAX00703145		JAX00237982		JAX00703147		JAX00703151		JAX00703153		JAX00174752		JAX00174754		JAX00174755		JAX00174757		JAX00703163		JAX00703167		JAX00703174		JAX00703175		JAX00703177		JAX00174761		JAX00237986		JAX00237987		JAX00703182		JAX00703190		JAX00174765		JAX00703191		JAX00703192		JAX00703193		JAX00703197		JAX00703198		JAX00703202		JAX00174769		JAX00703203		JAX00703207		JAX00237988		JAX00237990		JAX00703209		JAX00703217		JAX00703220		JAX00703228		JAX00703232		JAX00703234		JAX00703241		JAX00703242		JAX00703244		JAX00174776		JAX00703252		JAX00174777		JAX00703265		JAX00703266		JAX00703268		JAX00174784		JAX00703281		JAX00703282		JAX00703284		JAX00174786		JAX00703287		JAX00237992		JAX00703295		JAX00174791		JAX00174792		JAX00703313		JAX00174793		JAX00703318		JAX00703321		JAX00237994		JAX00703323		JAX00174794		JAX00174795		JAX00703328		JAX00703331		JAX00703333		JAX00703334		JAX00703341		JAX00703344		JAX00703348		JAX00703350		JAX00703351		JAX00174800		JAX00174801		JAX00703360		JAX00174802		JAX00703365		JAX00703369		JAX00174803		JAX00174804		JAX00237998		JAX00703385		JAX00703386		JAX00703387		JAX00703390		JAX00703395		JAX00174807		JAX00174808		JAX00174812		JAX00703411		JAX00703416		JAX00703419		JAX00703427		JAX00703431		JAX00703433		JAX00703436		JAX00703442		JAX00703443		JAX00703444		JAX00174820		JAX00703449		JAX00703454		JAX00703456		JAX00174824		JAX00174825		JAX00703457		JAX00703458		JAX00703459		JAX00703462		JAX00703464		JAX00174829		JAX00703465		JAX00703466		JAX00703471		JAX00703476		JAX00174830		JAX00703483		JAX00174835		JAX00703484		JAX00703486		JAX00703487		JAX00703488		JAX00703491		JAX00703492		JAX00703494		JAX00703498		JAX00703500		JAX00703502		JAX00703504		JAX00703505		JAX00174836		JAX00174837		JAX00174838		JAX00703510		JAX00703512		JAX00703513		JAX00703520		JAX00703521		JAX00174841		JAX00703533		JAX00703534		JAX00703536		JAX00703538		JAX00703543		JAX00703550		JAX00703552		JAX00703562		JAX00703564		JAX00703566		JAX00703569		JAX00174850		JAX00703570		JAX00703573		JAX00703575		JAX00703577		JAX00703578		JAX00703580		JAX00703582		JAX00703585		JAX00703593		JAX00174857		JAX00703595		JAX00703597		JAX00703599		JAX00174862		JAX00703609		JAX00703611		JAX00703614		JAX00174865		JAX00174866		JAX00703624		JAX00703625		JAX00703629		JAX00703632		JAX00174875		JAX00703642		JAX00703643		JAX00174877		JAX00703650		JAX00703651		JAX00703655		JAX00703656		JAX00174882		JAX00703666		JAX00703669		JAX00703671		JAX00703675		JAX00703676		JAX00703677		JAX00703680		JAX00703688		JAX00703689		JAX00703708		JAX00174893		JAX00174894		JAX00174895		JAX00703712		JAX00703713		JAX00174899		JAX00174901		JAX00703719		JAX00174902		JAX00703724		JAX00703726		JAX00703727		JAX00174904		JAX00703729		JAX00703731		JAX00703732		JAX00238017		JAX00703734		JAX00703736		JAX00703737		JAX00703739		JAX00174907		JAX00703740		JAX00174908		JAX00703741		JAX00703745		JAX00174910		JAX00703749		JAX00703751		JAX00703759		JAX00703767		JAX00174917		JAX00174918		JAX00238019		JAX00703774		JAX00703776		JAX00703779		JAX00703780		JAX00703782		JAX00703784		JAX00703793		JAX00703796		JAX00703798		JAX00174931		JAX00703803		JAX00703804		JAX00703806		JAX00703809		JAX00174937		JAX00703817		JAX00703823		JAX00703827		JAX00174939		JAX00703831		JAX00703832		JAX00703835		JAX00238025		JAX00174944		JAX00703838		JAX00190578		JAX00703850		JAX00238028		JAX00174952		JAX00703857		JAX00703858		JAX00703862		JAX00703863		JAX00174955		JAX00703866		JAX00703867		JAX00703877		JAX00703878		JAX00174959		JAX00238033		JAX00174960		JAX00174962		JAX00174963		JAX00174964		JAX00703884		JAX00703886		JAX00174965		JAX00703888		JAX00174966		JAX00174967		JAX00703897		JAX00703901		JAX00703903		JAX00703908		JAX00174972		JAX00703913		JAX00703918		JAX00238037		JAX00238038		JAX00703931		JAX00703932		JAX00174980		JAX00174981		JAX00703936		JAX00703937		JAX00703938		JAX00703940		JAX00703943		JAX00703947		JAX00703950		JAX00703954		JAX00174989		JAX00703962		JAX00703965		JAX00174993		JAX00703967		JAX00174995		JAX00703972		JAX00238045		JAX00703976		JAX00703985		JAX00703986		JAX00703987		JAX00703989		JAX00703990		JAX00703991		JAX00703992		JAX00703995		JAX00175009		JAX00704003		JAX00704007		JAX00704011		JAX00704015		JAX00175012		JAX00704024		JAX00704026		JAX00704030		JAX00704032		JAX00704033		JAX00704037		JAX00704038		JAX00704042		JAX00704043		JAX00175021		JAX00704044		JAX00238052		JAX00704048		JAX00238054		JAX00175028		JAX00704052		JAX00175034		JAX00704058		JAX00704060		JAX00704061		JAX00175036		JAX00704064		JAX00175037		JAX00704066		JAX00704068		JAX00704072		JAX00704076		JAX00175041		JAX00704078		JAX00704079		JAX00175045		JAX00238059		JAX00704088		JAX00175052		JAX00175053		JAX00704095		JAX00704107		JAX00704109		JAX00704111		JAX00704112		JAX00175059		JAX00704114		JAX00704116		JAX00704118		JAX00175061		JAX00704121		JAX00704124		JAX00704125		JAX00704129		JAX00175066		JAX00704137		JAX00704138		JAX00175067		JAX00175068		JAX00175069		JAX00704140		JAX00704141		JAX00704143		JAX00238067		JAX00704144		JAX00704147		JAX00175073		JAX00175075		JAX00704152		JAX00704153		JAX00704156		JAX00704158		JAX00175080		JAX00175081		JAX00704160		JAX00704163		JAX00175082		JAX00704165		JAX00175083		JAX00704169		JAX00704170		JAX00704171		JAX00704172		JAX00704176		JAX00704177		JAX00704178		JAX00704180		JAX00704181		JAX00175085		JAX00175086		JAX00175087		JAX00175089		JAX00704182		JAX00704187		JAX00704188		JAX00704190		JAX00704192		JAX00175096		JAX00704207		JAX00704210		JAX00704213		JAX00704220		JAX00704223		JAX00175099		JAX00175101		JAX00238077		JAX00704231		JAX00704233		JAX00704236		JAX00704238		JAX00704241		JAX00704244		JAX00175110		JAX00704249		JAX00175114		JAX00704250		JAX00704251		JAX00704254		JAX00704255		JAX00175115		JAX00175116		JAX00238082		JAX00175120		JAX00704261		JAX00704262		JAX00704263		JAX00704264		JAX00704268		JAX00238083		JAX00175124		JAX00704270		JAX00704278		JAX00175128		JAX00175130		JAX00704286		JAX00704288		JAX00704289		JAX00704292		JAX00704293		JAX00175136		JAX00704297		JAX00704298		JAX00704300		JAX00704301		JAX00175139		JAX00704304		JAX00704305		JAX00175142		JAX00175143		JAX00704311		JAX00704312		JAX00704318		JAX00704320		JAX00704322		JAX00175151		JAX00704329		JAX00704331		JAX00175156		JAX00704336		JAX00175158		JAX00704340		JAX00704341		JAX00704344		JAX00704346		JAX00175164		JAX00175165		JAX00704347		JAX00704350		JAX00704351		JAX00704353		JAX00175168		JAX00175172		JAX00175174		JAX00704362		JAX00704363		JAX00704365		JAX00704368		JAX00704370		JAX00175178		JAX00175179		JAX00704373		JAX00704374		JAX00175181		JAX00175182		JAX00175183		JAX00704381		JAX00704384		JAX00175184		JAX00175185		JAX00175186		JAX00704385		JAX00704386		JAX00175187		JAX00704394		JAX00175191		JAX00704397		JAX00175195		JAX00704401		JAX00704403		JAX00704407		JAX00704409		JAX00175196		JAX00704412		JAX00704413		JAX00175198		JAX00175199		JAX00704417		JAX00704421		JAX00704424		JAX00704425		JAX00704428		JAX00704429		JAX00175206		JAX00175208		JAX00704448		JAX00704449		JAX00704450		JAX00704456		JAX00175212		JAX00175213		JAX00704457		JAX00704461		JAX00704466		JAX00175215		JAX00704470		JAX00175217		JAX00175218		JAX00175219		JAX00704474		JAX00704478		JAX00704483		JAX00704487		JAX00704488		JAX00175221		JAX00175222		JAX00704494		JAX00704501		JAX00704502		JAX00704503		JAX00175224		JAX00175225		JAX00704510		JAX00175227		JAX00704514		JAX00704515		JAX00704521		JAX00175232		JAX00175234		JAX00175235		JAX00175236		JAX00704527		JAX00175237		JAX00704535		JAX00704537		JAX00175245		JAX00175246		JAX00704539		JAX00704541		JAX00704544		JAX00175254		JAX00175258		JAX00704564		JAX00704566		JAX00175260		JAX00175261		JAX00704570		JAX00704571		JAX00704572		JAX00175262		JAX00704574		JAX00175263		JAX00704578		JAX00704579		JAX00704586		JAX00704594		JAX00704599		JAX00704601		JAX00175271		JAX00704607		JAX00704613		JAX00175276		JAX00704615		JAX00704616		JAX00704620		JAX00175279		JAX00175280		JAX00704623		JAX00704626		JAX00704629		JAX00175286		JAX00175287		JAX00704635		JAX00704641		JAX00175293		JAX00175294		JAX00704645		JAX00704649		JAX00704652		JAX00704661		JAX00175306		JAX00175307		JAX00175309		JAX00175310		JAX00175312		JAX00190586		JAX00175313		JAX00175314		JAX00704678		JAX00704679		JAX00704680		JAX00704684		JAX00704691		JAX00704694		JAX00704695		JAX00175318		JAX00704697		JAX00704700		JAX00704707		JAX00175319		JAX00175320		JAX00175323		JAX00175324		JAX00704719		JAX00704720		JAX00175326		JAX00704722		JAX00704723		JAX00704724		JAX00175328		JAX00175329		JAX00704727		JAX00175332		JAX00704731		JAX00704733		JAX00175334		JAX00175338		JAX00704742		JAX00175339		JAX00175340		JAX00175343		JAX00175344		JAX00704751		JAX00704754		JAX00175349		JAX00175351		JAX00704756		JAX00704757		JAX00704759		JAX00175355		JAX00704763		JAX00175358		JAX00704764		JAX00704765		JAX00704768		JAX00704771		JAX00175363		JAX00704773		JAX00175368		JAX00175370		JAX00704789		JAX00704791		JAX00704797		JAX00704800		JAX00175374		JAX00704803		JAX00704812		JAX00704813		JAX00175376		JAX00704814		JAX00175377		JAX00704816		JAX00704828		JAX00704830		JAX00704831		JAX00704835		JAX00175384		JAX00704844		JAX00175386		JAX00704851		JAX00175390		JAX00704857		JAX00704859		JAX00704864		JAX00704865		JAX00704866		JAX00704868		JAX00175394		JAX00175396		JAX00704875		JAX00704879		JAX00175399		JAX00175401		JAX00704888		JAX00175402		JAX00238112		JAX00704891		JAX00704895		JAX00704898		JAX00704900		JAX00190590		JAX00175412		JAX00704916		JAX00704917		JAX00704918		JAX00175414		JAX00704924		JAX00175415		JAX00704929		JAX00175416		JAX00704930		JAX00175418		JAX00704935		JAX00704936		JAX00175420		JAX00704937		JAX00704939		JAX00704941		JAX00175423		JAX00238120		JAX00704952		JAX00704957		JAX00704963		JAX00175429		JAX00175430		JAX00704966		JAX00175431		JAX00704970		JAX00238124		JAX00704974		JAX00175442		JAX00175444		JAX00704986		JAX00175445		JAX00704993		JAX00704996		JAX00175453		JAX00705004		JAX00175456		JAX00175457		JAX00175458		JAX00175461		JAX00705009		JAX00705012		JAX00705015		JAX00175464		JAX00175465		JAX00175467		JAX00175468		JAX00705021		JAX00705024		JAX00705026		JAX00175473		JAX00705029		JAX00705031		JAX00705033		JAX00175481		JAX00705040		JAX00175482		JAX00705051		JAX00175488		JAX00705058		JAX00175490		JAX00705064		JAX00705072		JAX00238132		JAX00705077		JAX00705079		JAX00705080		JAX00705081		JAX00705083		JAX00238133		JAX00705086		JAX00705088		JAX00705094		JAX00705098		JAX00175502		JAX00705101		JAX00705102		JAX00705107		JAX00705108		JAX00705111		JAX00705113		JAX00175510		JAX00175511		JAX00175516		JAX00175517		JAX00175519		JAX00175523		JAX00175526		JAX00705122		JAX00175531		JAX00175532		JAX00705129		JAX00705133		JAX00705135		JAX00175536		JAX00190592		JAX00238142		JAX00705143		JAX00175542		JAX00705149		JAX00175545		JAX00705151		JAX00705155		JAX00175550		JAX00705162		JAX00705163		JAX00705167		JAX00705172		JAX00705174		JAX00705179		JAX00705180		JAX00705181		JAX00238149		JAX00175560		JAX00175561		JAX00705189		JAX00705191		JAX00705196		JAX00175567		JAX00705200		JAX00705204		JAX00705208		JAX00705212		JAX00238154		JAX00705221		JAX00705222		JAX00175580		JAX00705228		JAX00705229		JAX00705231		JAX00705233		JAX00705234		JAX00175583		JAX00705237		JAX00705238		JAX00705241		JAX00705243		JAX00705248		JAX00705251		JAX00238157		JAX00238158		JAX00175589		JAX00705259		JAX00705262		JAX00705264		JAX00705270		JAX00175594		JAX00175595		JAX00705273		JAX00705277		JAX00705288		JAX00705291		JAX00175604		JAX00238161		JAX00705294		JAX00175605		JAX00705296		JAX00175608		JAX00705298		JAX00705301		JAX00705304		JAX00175611		JAX00238165		JAX00705317		JAX00705319		JAX00705322		JAX00705326		JAX00238169		JAX00705338		JAX00705348		JAX00175627		JAX00705353		JAX00175629		JAX00175632		JAX00705376		JAX00175635		JAX00175637		JAX00705388		JAX00705390		JAX00175639		JAX00705404		JAX00705407		JAX00175642		JAX00175645		JAX00705411		JAX00705419		JAX00705423		JAX00705425		JAX00705427		JAX00705434		JAX00705437		JAX00705440		JAX00705443		JAX00705444		JAX00175660		JAX00705451		JAX00705453		JAX00175664		JAX00705456		JAX00705463		JAX00705464		JAX00705467		JAX00175666		JAX00705469		JAX00705475		JAX00705476		JAX00705482		JAX00175668		JAX00705486		JAX00705490		JAX00705491		JAX00705492		JAX00705497		JAX00175673		JAX00705499		JAX00705505		JAX00705509		JAX00705510		JAX00190597		JAX00705511		JAX00705512		JAX00705514		JAX00705520		JAX00705522		JAX00705525		JAX00705526		JAX00175680		JAX00705528		JAX00175682		JAX00705534		JAX00705537		JAX00705539		JAX00705541		JAX00705542		JAX00705543		JAX00705547		JAX00705548		JAX00705555		JAX00705556		JAX00705557		JAX00175688		JAX00175689		JAX00705565		JAX00238188		JAX00175692		JAX00175693		JAX00705572		JAX00705573		JAX00705574		JAX00175696		JAX00175698		JAX00705593		JAX00705595		JAX00175700		JAX00705597		JAX00705598		JAX00705600		JAX00705601		JAX00175702		JAX00705608		JAX00175707		JAX00705613		JAX00175712		JAX00238196		JAX00705623		JAX00175714		JAX00705626		JAX00705628		JAX00238198		JAX00705630		JAX00175717		JAX00705634		JAX00705636		JAX00175719		JAX00705637		JAX00175723		JAX00175725		JAX00705644		JAX00705645		JAX00705646		JAX00705647		JAX00705648		JAX00175727		JAX00705654		JAX00190598		JAX00705656		JAX00705658		JAX00705660		JAX00175728		JAX00705664		JAX00705665		JAX00175730		JAX00705669		JAX00705673		JAX00705675		JAX00175733		JAX00705676		JAX00705682		JAX00238203		JAX00238204		JAX00238205		JAX00705691		JAX00705692		JAX00705693		JAX00175736		JAX00705699		JAX00705702		JAX00705707		JAX00175738		JAX00705709		JAX00175739		JAX00705711		JAX00705712		JAX00705713		JAX00175741		JAX00175744		JAX00705718		JAX00705719		JAX00705722		JAX00705725		JAX00705726		JAX00705727		JAX00705732		JAX00705736		JAX00705738		JAX00705742		JAX00705744		JAX00175754		JAX00705754		JAX00705755		JAX00705759		JAX00705767		JAX00705770		JAX00705772		JAX00705777		JAX00705778		JAX00705780		JAX00705784		JAX00238209		JAX00175758		JAX00175759		JAX00705793		JAX00705795		JAX00705796		JAX00705802		JAX00705804		JAX00175762		JAX00705818		JAX00705820		JAX00175765		JAX00705823		JAX00705826		JAX00705831		JAX00175768		JAX00175769		JAX00705840		JAX00705843		JAX00705844		JAX00705845		JAX00705846		JAX00238216		JAX00175773		JAX00705855		JAX00705856		JAX00705860		JAX00705863		JAX00705865		JAX00175776		JAX00705870		JAX00705872		JAX00175779		JAX00238217		JAX00238218		JAX00705876		JAX00705877		JAX00705881		JAX00705883		JAX00705884		JAX00705893		JAX00705894		JAX00705895		JAX00705897		JAX00705898		JAX00705900		JAX00175785		JAX00175786		JAX00705908		JAX00705909		JAX00705910		JAX00705911		JAX00705912		JAX00705915		JAX00705917		JAX00705918		JAX00175789		JAX00175790		JAX00705927		JAX00175791		JAX00175792		JAX00175793		JAX00705932		JAX00705933		JAX00705934		JAX00705935		JAX00238224		JAX00175795		JAX00175796		JAX00705948		JAX00705955		JAX00705956		JAX00705957		JAX00705958		JAX00175798		JAX00705965		JAX00705966		JAX00705967		JAX00705971		JAX00705973		JAX00175800		JAX00175801		JAX00175802		JAX00705977		JAX00705978		JAX00705979		JAX00705990		JAX00705992		JAX00705995		JAX00705996		JAX00706003		JAX00175806		JAX00706010		JAX00706011		JAX00175809		JAX00706016		JAX00706019		JAX00706020		JAX00706021		JAX00706023		JAX00706031		JAX00706032		JAX00175813		JAX00706036		JAX00706040		JAX00706049		JAX00175816		JAX00706057		JAX00706059		JAX00175817		JAX00175819		JAX00175820		JAX00706069		JAX00706071		JAX00706072		JAX00238234		JAX00238235		JAX00706075		JAX00706079		JAX00706084		JAX00706087		JAX00706088		JAX00706090		JAX00706094		JAX00706097		JAX00238238		JAX00175834		JAX00706112		JAX00175837		JAX00175840		JAX00706122		JAX00175842		JAX00175843		JAX00706133		JAX00706136		JAX00238242		JAX00175849		JAX00706140		JAX00706143		JAX00706145		JAX00706149		JAX00706151		JAX00706153		JAX00706156		JAX00706159		JAX00238247		JAX00706164		JAX00706168		JAX00175862		JAX00706172		JAX00706174		JAX00706176		JAX00706180		JAX00706181		JAX00706183		JAX00706184		JAX00706186		JAX00706187		JAX00706233		JAX00175893		JAX00706236		JAX00175895		JAX00706239		JAX00706242		JAX00706245		JAX00706250		JAX00706256		JAX00706274		JAX00175904		JAX00706276		JAX00238263		JAX00175908		JAX00706286		JAX00706287		JAX00706289		JAX00706290		JAX00238264		JAX00706291		JAX00706296		JAX00706299		JAX00706303		JAX00706307		JAX00175914		JAX00238266		JAX00175919		JAX00706319		JAX00706326		JAX00706328		JAX00706332		JAX00238268		JAX00706342		JAX00706343		JAX00706344		JAX00706350		JAX00706351		JAX00706352		JAX00238270		JAX00175926		JAX00706360		JAX00706364		JAX00706365		JAX00706380		JAX00175929		JAX00706385		JAX00706391		JAX00706392		JAX00706393		JAX00706394		JAX00706402		JAX00175934		JAX00706408		JAX00175935		JAX00706415		JAX00706416		JAX00706417		JAX00706418		JAX00706422		JAX00706423		JAX00706426		JAX00706429		JAX00706430		JAX00706435		JAX00706438		JAX00706440		JAX00238275		JAX00175940		JAX00706449		JAX00706451		JAX00706452		JAX00706457		JAX00706459		JAX00706465		JAX00175943		JAX00706469		JAX00238277		JAX00175946		JAX00706476		JAX00706479		JAX00706480		JAX00706482		JAX00706485		JAX00175951		JAX00706490		JAX00706500		JAX00706502		JAX00706507		JAX00706508		JAX00706511		JAX00706518		JAX00175957		JAX00706522		JAX00706523		JAX00706524		JAX00175959		JAX00706533		JAX00175960		JAX00706535		JAX00175962		JAX00706539		JAX00706540		JAX00706542		JAX00706544		JAX00706551		JAX00706553		JAX00175967		JAX00706561		JAX00706564		JAX00706565		JAX00706574		JAX00706576		JAX00175972		JAX00706578		JAX00706579		JAX00706580		JAX00706597		JAX00706602		JAX00706606		JAX00706611		JAX00175977		JAX00175978		JAX00706619		JAX00706622		JAX00706624		JAX00706625		JAX00706628		JAX00706632		JAX00175980		JAX00706636		JAX00706640		JAX00706641		JAX00175981		JAX00706644		JAX00706648		JAX00175984		JAX00175985		JAX00238280		JAX00706655		JAX00706656		JAX00706659		JAX00706662		JAX00175986		JAX00706665		JAX00706668		JAX00175990		JAX00175991		JAX00238284		JAX00706676		JAX00175992		JAX00175993		JAX00706678		JAX00175994		JAX00175995		JAX00706685		JAX00706690		JAX00706692		JAX00706696		JAX00706697		JAX00706701		JAX00706703		JAX00176004		JAX00706705		JAX00706706		JAX00176005		JAX00706712		JAX00176008		JAX00706717		JAX00706721		JAX00706724		JAX00706725		JAX00706727		JAX00706728		JAX00706732		JAX00706736		JAX00706739		JAX00706744		JAX00176016		JAX00706746		JAX00706748		JAX00706752		JAX00706758		JAX00176022		JAX00238294		JAX00706763		JAX00706765		JAX00706768		JAX00706769		JAX00706772		JAX00176026		JAX00706777		JAX00706778		JAX00176028		JAX00706783		JAX00706787		JAX00706789		JAX00706790		JAX00706791		JAX00176031		JAX00706795		JAX00706797		JAX00706798		JAX00176035		JAX00176036		JAX00706803		JAX00706806		JAX00706812		JAX00176039		JAX00706813		JAX00176042		JAX00706827		JAX00706829		JAX00176046		JAX00706836		JAX00706837		JAX00706840		JAX00176048		JAX00176049		JAX00706842		JAX00706844		JAX00706849		JAX00706854		JAX00706855		JAX00706859		JAX00706860		JAX00176052		JAX00176053		JAX00706861		JAX00706862		JAX00238303		JAX00706865		JAX00706867		JAX00176056		JAX00706875		JAX00706876		JAX00176060		JAX00706880		JAX00706882		JAX00706885		JAX00176064		JAX00176066		JAX00706887		JAX00706889		JAX00706890		JAX00176067		JAX00176069		JAX00706893		JAX00176071		JAX00706895		JAX00706896		JAX00706898		JAX00706901		JAX00706902		JAX00706904		JAX00706907		JAX00706910		JAX00176076		JAX00176077		JAX00706914		JAX00706915		JAX00706919		JAX00706922		JAX00176079		JAX00706928		JAX00706930		JAX00706933		JAX00176084		JAX00706937		JAX00706938		JAX00176085		JAX00706939		JAX00706940		JAX00176086		JAX00706941		JAX00706942		JAX00176089		JAX00706945		JAX00706946		JAX00238316		JAX00176090		JAX00706948		JAX00176093		JAX00706955		JAX00176097		JAX00176098		JAX00706962		JAX00706964		JAX00706966		JAX00706967		JAX00706969		JAX00706972		JAX00706975		JAX00706976		JAX00706988		JAX00176105		JAX00706993		JAX00176107		JAX00176108		JAX00706999		JAX00176111		JAX00707009		JAX00707013		JAX00707014		JAX00707015		JAX00707021		JAX00176117		JAX00707025		JAX00707026		JAX00238328		JAX00176121		JAX00707036		JAX00707037		JAX00707041		JAX00707042		JAX00176124		JAX00176125		JAX00707049		JAX00707050		JAX00707051		JAX00238331		JAX00176130		JAX00176131		JAX00238332		JAX00707059		JAX00707062		JAX00707063		JAX00707066		JAX00707067		JAX00707077		JAX00238333		JAX00176139		JAX00707082		JAX00176141		JAX00707083		JAX00707086		JAX00707087		JAX00707093		JAX00707109		JAX00707110		JAX00707117		JAX00707120		JAX00238335		JAX00707122		JAX00707124		JAX00707132		JAX00176149		JAX00707139		JAX00707140		JAX00707141		JAX00707144		JAX00707145		JAX00707147		JAX00707148		JAX00176151		JAX00176153		JAX00176154		JAX00707150		JAX00176156		JAX00707164		JAX00707165		JAX00707166		JAX00707167		JAX00707169		JAX00707171		JAX00707173		JAX00707175		JAX00707179		JAX00707181		JAX00707186		JAX00707187		JAX00707189		JAX00707191		JAX00707196		JAX00707199		JAX00707200		JAX00707204		JAX00707223		JAX00707224		JAX00707226		JAX00176177		JAX00707235		JAX00707241		JAX00707242		JAX00707245		JAX00707246		JAX00176183		JAX00707252		JAX00707253		JAX00176185		JAX00707261		JAX00707262		JAX00707266		JAX00707270		JAX00176188		JAX00176189		JAX00707275		JAX00707278		JAX00707282		JAX00707283		JAX00707287		JAX00707292		JAX00707294		JAX00707298		JAX00707303		JAX00707306		JAX00707310		JAX00707313		JAX00707314		JAX00707316		JAX00707319		JAX00176206		JAX00707320		JAX00707324		JAX00176210		JAX00707331		JAX00176211		JAX00707336		JAX00707337		JAX00707342		JAX00707344		JAX00707353		JAX00707362		JAX00176217		JAX00176218		JAX00707367		JAX00707371		JAX00707372		JAX00176220		JAX00176221		JAX00176222		JAX00707379		JAX00707381		JAX00707383		JAX00707389		JAX00176224		JAX00176225		JAX00707394		JAX00176226		JAX00707397		JAX00707403		JAX00707407		JAX00707408		JAX00707409		JAX00707414		JAX00707416		JAX00707423		JAX00707430		JAX00707433		JAX00707434		JAX00707439		JAX00238365		JAX00707440		JAX00176236		JAX00707444		JAX00707447		JAX00707451		JAX00238367		JAX00176241		JAX00707461		JAX00707464		JAX00707466		JAX00707467		JAX00707470		JAX00707471		JAX00176250		JAX00176253		JAX00707479		JAX00176254		JAX00176256		JAX00707486		JAX00176257		JAX00707490		JAX00707491		JAX00707495		JAX00707497		JAX00707499		JAX00176265		JAX00176266		JAX00707503		JAX00707507		JAX00176269		JAX00707511		JAX00176273		JAX00707521		JAX00176274		JAX00176275		JAX00707535		JAX00707546		JAX00707548		JAX00707550		JAX00707559		JAX00707561		JAX00707564		JAX00176283		JAX00238379		JAX00176287		JAX00707578		JAX00707579		JAX00176289		JAX00707587		JAX00707588		JAX00707591		JAX00707592		JAX00707596		JAX00707599		JAX00707602		JAX00707604		JAX00707610		JAX00707613		JAX00176295		JAX00176298		JAX00707632		JAX00707634		JAX00707635		JAX00176302		JAX00707636		JAX00176304		JAX00176309		JAX00176310		JAX00176311		JAX00176312		JAX00176315		JAX00707652		JAX00707653		JAX00707654		JAX00707656		JAX00707661		JAX00707665		JAX00707666		JAX00707674		JAX00176319		JAX00176321		JAX00707677		JAX00707678		JAX00176324		JAX00238391		JAX00707695		JAX00707698		JAX00176333		JAX00176335		JAX00176336		JAX00707710		JAX00176337		JAX00176338		JAX00707720		JAX00707721		JAX00707731		JAX00707732		JAX00707733		JAX00707743		JAX00707745		JAX00707747		JAX00176349		JAX00707764		JAX00707769		JAX00707770		JAX00176355		JAX00707772		JAX00707777		JAX00707779		JAX00707786		JAX00707788		JAX00707793		JAX00176365		JAX00707794		JAX00707795		JAX00707796		JAX00707800		JAX00707801		JAX00176368		JAX00707803		JAX00707805		JAX00707806		JAX00176371		JAX00238405		JAX00707810		JAX00707811		JAX00707812		JAX00707813		JAX00176373		JAX00707819		JAX00707823		JAX00176377		JAX00176378		JAX00707831		JAX00176379		JAX00176380		JAX00707834		JAX00176384		JAX00176385		JAX00707836		JAX00707842		JAX00176387		JAX00707846		JAX00707847		JAX00176388		JAX00707849		JAX00176391		JAX00707856		JAX00707863		JAX00707877		JAX00707880		JAX00707881		JAX00707882		JAX00238414		JAX00176394		JAX00707890		JAX00176399		JAX00707894		JAX00707896		JAX00707898		JAX00707901		JAX00707907		JAX00707909		JAX00707916		JAX00707917		JAX00707920		JAX00707924		JAX00176402		JAX00176404		JAX00707934		JAX00707935		JAX00238418		JAX00707936		JAX00707938		JAX00176407		JAX00176408		JAX00176411		JAX00707955		JAX00707956		JAX00707959		JAX00707961		JAX00707962		JAX00707971		JAX00707974		JAX00707975		JAX00176423		JAX00707994		JAX00707996		JAX00707997		JAX00707999		JAX00176424		JAX00708002		JAX00708005		JAX00708006		JAX00708008		JAX00708019		JAX00708020		JAX00176434		JAX00708037		JAX00708041		JAX00176436		JAX00238428		JAX00176437		JAX00708046		JAX00708047		JAX00708052		JAX00708054		JAX00708058		JAX00708059		JAX00176440		JAX00708065		JAX00708067		JAX00708071		JAX00176445		JAX00708075		JAX00708078		JAX00708080		JAX00708081		JAX00708082		JAX00708083		JAX00708084		JAX00708085		JAX00708094		JAX00176455		JAX00708108		JAX00176460		JAX00708116		JAX00176461		JAX00708125		JAX00708130		JAX00176470		JAX00176471		JAX00176472		JAX00708144		JAX00708146		JAX00176477		JAX00708150		JAX00708152		JAX00708153		JAX00708155		JAX00708157		JAX00708164		JAX00176479		JAX00708170		JAX00176484		JAX00708174		JAX00238443		JAX00176490		JAX00176491		JAX00708182		JAX00708188		JAX00708191		JAX00176493		JAX00176496		JAX00176497		JAX00708199		JAX00708203		JAX00708204		JAX00708206		JAX00176499		JAX00708207		JAX00708211		JAX00176503		JAX00708217		JAX00708218		JAX00708225		JAX00708226		JAX00708229		JAX00238451		JAX00708246		JAX00708248		JAX00708249		JAX00176515		JAX00176517		JAX00708259		JAX00708261		JAX00708265		JAX00708266		JAX00176524		JAX00176525		JAX00238454		JAX00708275		JAX00708276		JAX00176527		JAX00708280		JAX00176528		JAX00708286		JAX00708287		JAX00708288		JAX00176531		JAX00708290		JAX00176532		JAX00708293		JAX00708295		JAX00708297		JAX00708298		JAX00708299		JAX00708300		JAX00708301		JAX00238455		JAX00238456		JAX00176537		JAX00708302		JAX00708303		JAX00176539		JAX00708306		JAX00176541		JAX00708313		JAX00708315		JAX00708317		JAX00176544		JAX00708319		JAX00708322		JAX00708325		JAX00176548		JAX00176549		JAX00708327		JAX00708330		JAX00708334		JAX00708335		JAX00176551		JAX00176554		JAX00176555		JAX00176556		JAX00238463		JAX00176558		JAX00708348		JAX00708349		JAX00176560		JAX00176561		JAX00708353		JAX00176562		JAX00708357		JAX00708359		JAX00708368		JAX00708377		JAX00708378		JAX00176571		JAX00176572		JAX00708390		JAX00708400		JAX00708401		JAX00176576		JAX00708404		JAX00708406		JAX00176577		JAX00176579		JAX00708411		JAX00708414		JAX00708418		JAX00176585		JAX00708421		JAX00708422		JAX00176586		JAX00708435		JAX00176590		JAX00176592		JAX00176594		JAX00708449		JAX00176595		JAX00176596		JAX00708451		JAX00708453		JAX00708455		JAX00176599		JAX00176600		JAX00708463		JAX00708470		JAX00708472		JAX00708476		JAX00708484		JAX00176604		JAX00708493		JAX00176605		JAX00176606		JAX00176608		JAX00708496		JAX00708497		JAX00708498		JAX00708506		JAX00176611		JAX00176612		JAX00708509		JAX00708510		JAX00176615		JAX00708519		JAX00176616		JAX00708523		JAX00708525		JAX00708526		JAX00708527		JAX00708530		JAX00708531		JAX00708532		JAX00708537	
CC	OR1114f62	NA	NA	1	NA	C	C	A	A	T	T	T	T	A	A	G	G	C	C	T	T	T	T	A	A	C	C	A	A	T	T	A	A	A	A	A	A	G	G	C	C	G	G	A	A	T	T	T	T	T	T	A	A	C	C	A	A	T	T	G	G	A	A	A	A	T	T	G	G	G	G	A	A	C	C	T	T	T	T	G	G	G	G	T	T	T	T	T	T	T	T	T	T	T	T	G	G	T	T	A	A	A	A	A	A	T	T	C	C	A	A	G	G	G	G	C	C	A	A	G	G	C	C	G	G	T	T	T	T	C	C	C	C	G	G	T	T	A	A	G	G	C	C	T	T	T	T	T	T	C	C	A	A	G	G	A	A	G	G	G	G	C	C	C	C	A	A	G	G	T	T	A	A	A	A	A	A	C	C	T	T	C	C	C	C	A	A	A	A	C	C	A	A	G	G	G	G	C	C	G	G	G	G	T	T	T	T	C	C	T	T	A	A	T	T	A	A	T	T	A	A	C	C	A	A	G	G	G	G	T	T	C	C	C	C	T	T	G	G	C	C	A	A	T	T	A	A	C	C	T	T	T	T	T	T	G	G	G	G	C	C	G	G	C	C	C	C	T	T	A	A	T	T	G	G	C	C	A	A	A	A	A	A	C	C	A	A	C	C	T	T	T	T	G	G	C	C	T	T	T	T	C	C	A	A	A	A	A	A	T	T	T	T	G	G	C	C	G	G	C	C	A	A	G	G	A	A	T	T	G	G	T	T	A	A	T	T	C	C	T	T	C	C	C	C	C	C	T	T	A	A	G	G	A	A	A	A	G	G	C	C	A	A	C	C	T	T	C	C	A	A	C	C	T	T	C	C	C	C	G	G	C	C	G	G	C	C	G	G	T	T	T	T	G	G	A	A	C	C	C	C	T	T	G	G	C	C	T	T	A	A	G	G	C	C	A	A	T	T	C	C	A	A	G	G	C	C	T	T	G	G	C	C	C	C	A	A	A	A	T	T	C	C	G	G	C	C	T	T	A	A	C	C	T	T	A	A	G	G	A	A	T	T	G	G	A	A	A	A	A	A	G	G	T	T	C	C	A	A	T	T	G	G	G	G	T	T	C	C	G	G	T	T	G	G	C	C	C	C	A	A	C	C	A	A	T	T	C	C	G	G	A	A	G	G	C	C	C	C	T	T	C	C	G	G	G	G	C	C	A	A	G	G	T	T	G	G	C	C	G	G	T	T	G	G	T	T	A	A	T	T	T	T	C	C	A	A	A	A	C	C	C	C	C	C	C	C	A	A	T	T	G	G	C	C	A	A	A	A	C	C	G	G	A	A	T	T	G	G	A	A	T	T	C	C	A	A	G	G	A	A	T	T	G	G	C	C	T	T	G	G	G	G	A	A	A	A	T	T	T	T	G	G	A	A	A	A	T	T	A	A	C	C	T	T	T	T	T	T	T	T	A	A	G	G	C	C	T	T	T	T	A	A	A	A	C	C	G	G	T	T	T	T	G	G	G	G	T	T	T	T	T	T	C	C	T	T	A	A	C	C	T	T	T	T	G	G	C	C	A	A	G	G	C	C	C	C	G	G	A	A	C	C	G	G	A	A	C	C	C	C	A	A	T	T	A	A	G	G	C	C	C	C	A	A	G	G	C	C	G	G	A	A	C	C	G	G	G	G	A	A	T	T	T	T	G	G	T	T	C	C	A	A	G	G	G	G	T	T	C	C	C	C	G	G	A	A	T	T	G	G	G	G	C	C	C	C	A	A	A	A	T	T	C	C	T	T	T	T	C	C	T	T	T	T	G	G	A	A	C	C	G	G	G	G	T	T	C	C	C	C	G	G	C	C	C	C	C	C	A	A	T	T	T	T	C	C	A	A	A	A	C	C	C	C	C	C	A	A	C	C	T	T	A	A	C	C	T	T	C	C	T	T	T	T	A	A	T	T	A	A	G	G	T	T	T	T	T	T	C	C	G	G	A	A	T	T	A	A	A	A	T	T	G	G	C	C	G	G	T	T	G	G	C	C	T	T	C	C	C	C	G	G	T	T	C	C	C	C	T	T	T	T	C	C	T	T	G	G	T	T	G	G	G	G	G	G	G	G	G	G	A	A	A	A	A	A	T	T	T	T	G	G	T	T	T	T	G	G	T	T	C	C	G	G	A	A	A	A	G	G	T	T	T	T	T	T	T	T	A	A	A	A	T	T	T	T	G	G	A	A	C	C	G	G	C	C	C	C	G	G	T	T	G	G	C	C	A	A	G	G	A	A	C	C	A	A	C	C	A	A	C	C	C	C	A	A	C	C	G	G	G	G	T	T	T	T	T	T	T	T	T	T	G	G	A	A	A	A	A	A	T	T	A	A	T	T	T	T	T	T	G	G	C	C	T	T	T	T	G	G	G	G	C	C	T	T	C	C	T	T	A	A	C	C	T	T	A	A	T	T	T	T	C	C	T	T	G	G	G	G	A	A	G	G	T	T	G	G	G	G	T	T	C	C	A	A	A	A	T	T	T	T	A	A	G	G	C	C	C	C	A	A	G	G	A	A	C	C	T	T	G	G	C	C	A	A	A	A	T	T	G	G	T	T	A	A	G	G	C	C	T	T	G	G	C	C	C	C	G	G	T	T	T	T	T	T	A	A	G	G	C	C	C	C	A	A	A	A	A	A	T	T	G	G	C	C	C	C	G	G	T	T	G	G	T	T	C	C	T	T	A	A	A	A	A	A	A	A	A	A	A	A	A	A	A	A	C	C	C	C	G	G	T	T	A	A	T	T	A	A	T	T	G	G	A	A	G	G	G	G	T	T	T	T	G	G	T	T	C	C	G	G	T	T	C	C	G	G	C	C	G	G	G	G	C	C	G	G	A	A	T	T	C	C	C	C	A	A	T	T	A	A	T	T	T	T	C	C	C	C	T	T	C	C	T	T	T	T	A	A	C	C	T	T	G	G	G	G	A	A	G	G	A	A	T	T	C	C	G	G	T	T	T	T	A	A	G	G	C	C	T	T	T	T	T	T	C	C	A	A	T	T	G	G	G	G	T	T	C	C	G	G	G	G	T	T	G	G	T	T	A	A	T	T	T	T	A	A	T	T	A	A	T	T	A	A	T	T	C	C	A	A	G	G	C	C	T	T	T	T	C	C	G	G	G	G	G	G	C	C	A	A	A	A	G	G	T	T	T	T	G	G	C	C	G	G	G	G	C	C	A	A	T	T	C	C	C	C	C	C	C	C	G	G	A	A	C	C	G	G	G	G	T	T	C	C	T	T	T	T	A	A	A	A	C	C	T	T	T	T	T	T	T	T	C	C	C	C	C	C	A	A	A	A	C	C	T	T	G	G	T	T	C	C	G	G	C	C	G	G	T	T	T	T	G	G	A	A	A	A	A	A	G	G	A	A	T	T	C	C	A	A	G	G	C	C	A	A	A	A	G	G	T	T	A	A	A	A	A	A	A	A	T	T	T	T	C	C	C	C	G	G	G	G	C	C	G	G	T	T	T	T	G	G	C	C	G	G	C	C	G	G	G	G	T	T	A	A	T	T	G	G	T	T	G	G	T	T	T	T	C	C	T	T	C	C	C	C	G	G	C	C	C	C	T	T	T	T	T	T	A	A	G	G	T	T	A	A	G	G	C	C	C	C	C	C	C	C	G	G	C	C	C	C	G	G	T	T	A	A	C	C	T	T	G	G	T	T	T	T	C	C	C	C	C	C	T	T	C	C	T	T	G	G	T	T	G	G	G	G	C	C	G	G	T	T	C	C	A	A	A	A	T	T	C	C	C	C	A	A	G	G	C	C	G	G	C	C	A	A	T	T	A	A	T	T	G	G	C	C	G	G	A	A	A	A	T	T	C	C	T	T	G	G	C	C	T	T	C	C	A	A	A	A	T	T	A	A	A	A	A	A	T	T	A	A	A	A	A	A	G	G	C	C	C	C	T	T	C	C	T	T	T	T	T	T	C	C	C	C	C	C	T	T	A	A	G	G	T	T	A	A	T	T	G	G	C	C	T	T	C	C	A	A	A	A	C	C	T	T	A	A	T	T	T	T	T	T	C	C	T	T	C	C	A	A	T	T	G	G	A	A	C	C	A	A	T	T	T	T	T	T	G	G	G	G	C	C	A	A	A	A	G	G	C	C	T	T	A	A	C	C	A	A	C	C	T	T	T	T	A	A	A	A	T	T	T	T	A	A	G	G	T	T	T	T	T	T	T	T	T	T	A	A	T	T	A	A	C	C	C	C	C	C	T	T	A	A	T	T	T	T	G	G	G	G	G	G	A	A	T	T	T	T	C	C	C	C	T	T	A	A	G	G	A	A	G	G	C	C	G	G	C	C	G	G	C	C	C	C	G	G	G	G	G	G	T	T	T	T	T	T	T	T	C	C	G	G	G	G	A	A	C	C	A	A	C	C	G	G	T	T	T	T	G	G	C	C	T	T	A	A	G	G	G	G	T	T	C	C	C	C	G	G	G	G	T	T	G	G	G	G	T	T	G	G	C	C	T	T	T	T	T	T	C	C	G	G	T	T	G	G	G	G	C	C	A	A	G	G	G	G	A	A	T	T	G	G	C	C	G	G	C	C	G	G	C	C	C	C	G	G	T	T	G	G	A	A	A	A	T	T	C	C	T	T	A	A	G	G	C	C	G	G	T	T	C	C	G	G	C	C	T	T	A	A	T	T	G	G	C	C	T	T	T	T	G	G	G	G	A	A	T	T	T	T	G	G	T	T	G	G	A	A	A	A	A	A	G	G	C	C	T	T	C	C	C	C	A	A	G	G	A	A	C	C	G	G	T	T	T	T	A	A	A	A	C	C	T	T	C	C	C	C	T	T	C	C	A	A	C	C	G	G	G	G	T	T	C	C	C	C	G	G	T	T	C	C	C	C	G	G	G	G	C	C	G	G	A	A	C	C	A	A	T	T	A	A	C	C	T	T	T	T	T	T	T	T	A	A	C	C	C	C	T	T	C	C	A	A	G	G	G	G	T	T	G	G	A	A	G	G	C	C	T	T	G	G	C	C	G	G	A	A	G	G	G	G	T	T	A	A	A	A	C	C	A	A	G	G	G	G	C	C	G	G	T	T	C	C	A	A	A	A	A	A	G	G	G	G	T	T	G	G	A	A	T	T	A	A	C	C	G	G	C	C	A	A	A	A	G	G	G	G	A	A	G	G	C	C	G	G	A	A	C	C	C	C	A	A	C	C	T	T	G	G	T	T	G	G	G	G	C	C	T	T	T	T	T	T	T	T	G	G	C	C	C	C	A	A	C	C	C	C	C	C	T	T	A	A	T	T	A	A	A	A	C	C	C	C	T	T	C	C	C	C	A	A	C	C	T	T	C	C	T	T	G	G	C	C	C	C	A	A	T	T	G	G	T	T	C	C	G	G	G	G	C	C	C	C	G	G	T	T	A	A	T	T	T	T	T	T	A	A	T	T	C	C	G	G	T	T	C	C	A	A	G	G	C	C	G	G	G	G	T	T	G	G	G	G	C	C	G	G	G	G	C	C	G	G	T	T	C	C	T	T	T	T	G	G	T	T	A	A	A	A	G	G	T	T	C	C	A	A	C	C	T	T	A	A	G	G	C	C	G	G	A	A	G	G	A	A	T	T	T	T	C	C	G	G	T	T	C	C	G	G	C	C	T	T	NA	NA	T	T	C	C	G	G	A	A	T	T	C	C	A	A	A	A	G	G	C	C	C	C	A	A	A	A	C	C	T	T	G	G	A	A	A	A	G	G	G	G	A	A	C	C	C	C	A	A	T	T	C	C	C	C	A	A	A	A	C	C	A	A	C	C	T	T	A	A	T	T	G	G	C	C	G	G	C	C	C	C	G	G	T	T	G	G	C	C	A	A	T	T	C	C	T	T	C	C	C	C	T	T	T	T	G	G	G	G	G	G	A	A	G	G	T	T	T	T	C	C	T	T	C	C	G	G	T	T	T	T	G	G	G	G	T	T	T	T	T	T	C	C	G	G	A	A	C	C	A	A	A	A	G	G	C	C	T	T	A	A	A	A	C	C	T	T	T	T	C	C	T	T	G	G	G	G	A	A	A	A	T	T	C	C	T	T	G	G	G	G	C	C	A	A	C	C	T	T	T	T	G	G	C	C	G	G	T	T	G	G	C	C	C	C	T	T	G	G	A	A	C	C	G	G	T	T	A	A	C	C	G	G	C	C	T	T	G	G	C	C	T	T	A	A	T	T	A	A	C	C	C	C	C	C	A	A	T	T	C	C	G	G	T	T	C	C	T	T	C	C	T	T	A	A	C	C	G	G	A	A	C	C	C	C	G	G	A	A	G	G	G	G	T	T	C	C	C	C	G	G	T	T	T	T	G	G	A	A	C	C	C	C	A	A	A	A	G	G	C	C	G	G	T	T	C	C	A	A	A	A	G	G	C	C	T	T	A	A	A	A	T	T	T	T	A	A	T	T	G	G	C	C	G	G	A	A	G	G	G	G	G	G	T	T	C	C	G	G	T	T	G	G	C	C	A	A	C	C	C	C	G	G	A	A	G	G	G	G	C	C	G	G	C	C	T	T	C	C	G	G	C	C	G	G	G	G	C	C	T	T	T	T	A	A	G	G	T	T	T	T	C	C	A	A	T	T	G	G	G	G	C	C	T	T	T	T	C	C	G	G	G	G	T	T	C	C	C	C	A	A	T	T	T	T	A	A	G	G	T	T	A	A	T	T	G	G	T	T	G	G	T	T	T	T	A	A	C	C	A	A	T	T	C	C	G	G	C	C	G	G	C	C	A	A	A	A	A	A	A	A	C	C	A	A	A	A	C	C	T	T	C	C	C	C	T	T	C	C	G	G	C	C	C	C	A	A	G	G	G	G	A	A	A	A	G	G	A	A	T	T	A	A	C	C	T	T	T	T	A	A	T	T	A	A	T	T	A	A	A	A	T	T	G	G	A	A	T	T	C	C	T	T	G	G	C	C	A	A	G	G	C	C	G	G	G	G	G	G	A	A	G	G	T	T	T	T	T	T	C	C	C	C	T	T	C	C	G	G	C	C	A	A	G	G	C	C	C	C	T	T	A	A	G	G	T	T	A	A	T	T	T	T	C	C	C	C	G	G	A	A	C	C	A	A	A	A	A	A	C	C	A	A	A	A	C	C	A	A	T	T	G	G	G	G	C	C	G	G	C	C	G	G	C	C	T	T	G	G	T	T	G	G	A	A	C	C	G	G	G	G	C	C	A	A	G	G	G	G	T	T	G	G	T	T	C	C	T	T	C	C	G	G	A	A	C	C	G	G	A	A	A	A	G	G	C	C	A	A	T	T	C	C	G	G	A	A	A	A	C	C	C	C	G	G	A	A	G	G	C	C	C	C	C	C	G	G	T	T	A	A	A	A	A	A	G	G	A	A	C	C	A	A	A	A	C	C	G	G	C	C	G	G	C	C	C	C	A	A	C	C	T	T	A	A	T	T	G	G	T	T	A	A	A	A	A	A	A	A	C	C	C	C	A	A	T	T	T	T	T	T	A	A	G	G	T	T	A	A	A	A	NA	NA	T	T	A	A	C	C	C	C	G	G	T	T	C	C	T	T	C	C	G	G	A	A	T	T	T	T	T	T	A	A	T	T	T	T	C	C	G	G	T	T	T	T	G	G	G	G	G	G	G	G	A	G	A	A	NA	NA	A	G	T	C	G	G	C	C	T	T	A	A	G	A	A	G	A	A	T	T	T	T	T	A	A	A	G	T	G	G	A	G	G	G	A	A	G	G	G	T	C	C	A	A	A	A	G	G	G	A	T	T	A	A	A	C	G	A	T	C	G	A	A	A	C	C	T	T	T	T	A	A	A	A	G	G	T	T	T	T	A	G	G	A	G	G	G	G	NA	NA	T	T	G	G	C	C	G	G	G	A	T	T	C	T	G	A	NA	NA	C	T	G	A	A	T	G	G	A	A	A	A	C	C	C	T	T	T	G	G	G	G	T	T	T	T	T	T	C	C	C	C	G	G	A	A	T	C	C	C	A	C	A	G	G	G	A	A	C	C	A	A	A	A	NA	NA	G	G	T	T	C	G	G	G	T	C	A	A	T	C	T	C	T	T	G	C	A	A	G	G	G	G	C	C	T	T	G	G	C	C	G	G	A	A	A	A	A	A	T	T	C	C	T	T	T	T	A	A	A	A	T	T	C	C	T	T	G	G	A	A	C	C	A	A	T	T	T	T	C	C	G	G	C	C	C	C	T	T	G	G	G	G	T	T	A	G	A	A	A	A	T	T	G	G	G	G	A	A	A	A	T	C	T	T	T	C	G	G	G	G	G	G	G	G	A	A	A	A	G	G	T	T	C	C	T	T	C	C	T	C	G	A	T	T	C	T	G	A	T	T	G	T	T	T	T	T	G	G	G	G	G	G	T	T	C	C	T	T	T	T	G	G	G	G	G	G	C	C	T	C	C	C	C	T	T	C	A	C	C	C	G	G	A	A	C	C	C	C	G	G	G	G	A	A	G	G	C	C	A	A	T	T	A	A	A	A	G	G	C	C	C	G	C	C	C	T	G	G	C	C	G	G	C	C	C	C	G	G	A	A	C	T	T	T	T	C	G	A	T	C	T	C	T	T	C	C	G	G	G	T	G	G	T	T	T	T	G	G	G	G	T	T	G	G	T	T	T	T	A	A	G	G	C	C	A	A	T	T	T	T	G	G	C	C	G	G	T	T	A	A	A	A	G	G	A	A	C	C	C	C	T	T	T	T	G	G	T	T	C	C	G	G	C	C	G	G	C	C	G	G	A	A	C	C	A	A	G	G	T	T	G	T	C	C	A	A	A	G	C	C	T	G	A	A	T	C	G	G	T	T	G	G	C	C	G	A	G	G	G	A	G	G	G	T	T	C	C	T	C	C	T	T	C	C	T	T	A	A	G	G	G	G	G	G	T	T	T	T	G	G	A	A	T	A	T	C	A	T	C	T	C	A	C	C	C	A	C	G	C	T	G	G	G	G	T	G	C	C	A	A	C	T	T	C	T	T	C	T	T	T	A	A	C	C	C	A	T	T	C	C	C	T	C	C	C	C	A	G	G	G	C	C	G	G	G	G	G	C	T	T	G	G	G	G	T	T	A	A	T	T	G	G	A	G	A	A	T	T	G	A	A	A	G	A	C	T	C	C	A	C	C	C	T	T	T	C	A	G	C	C	C	C	C	C	G	A	T	T	C	C	A	T	G	A	C	C	C	G	T	T	C	T	G	A	C	C	G	G	A	C	G	G	T	T	T	T	C	C	T	T	T	T	G	G	C	C	A	G	A	G	A	A	G	G	C	C	A	A	T	T	C	C	G	G	C	C	T	T	A	G	C	C	A	A	C	T	C	C	G	G	T	T	C	A	T	C	C	C	T	T	C	C	G	G	C	T	A	G	G	C	G	A	G	A	C	C	T	T	G	A	C	C	T	T	G	G	G	G	C	C	C	C	C	C	T	T	G	G	C	C	T	T	G	G	G	G	A	A	A	A	A	A	T	T	A	A	G	G	A	A	A	G	G	G	NA	NA	T	C	T	T	A	A	C	C	A	A	T	T	C	G	G	A	G	A	T	G	T	A	G	G	G	A	C	C	NA	NA	C	C	G	G	C	T	T	T	C	C	C	T	C	T	C	G	C	G	T	A	G	G	T	A	C	C	A	A	C	C	T	T	T	A	C	T	C	C	A	A	A	A	G	G	G	G	C	C	C	T	G	G	C	T	C	C	G	G	G	G	C	C	A	T	A	A	T	T	T	T	G	G	A	T	T	T	C	A	C	A	G	G	G	A	G	G	C	C	C	G	T	A	G	A	T	T	G	T	C	T	C	C	A	C	C	C	A	A	C	C	C	C	T	C	T	C	G	G	A	G	T	T	G	G	T	T	A	A	NA	NA	G	G	C	T	G	G	T	C	C	T	T	C	A	G	G	G	G	G	T	T	C	T	T	T	T	T	T	T	G	G	C	C	NA	NA	A	G	G	A	T	C	C	A	A	A	C	G	T	T	A	G	C	T	C	C	G	G	A	A	C	G	A	A	C	C	C	T	T	C	C	C	A	G	A	A	C	T	A	C	NA	NA	T	C	C	C	A	A	T	C	G	G	G	G	T	C	C	C	A	A	G	G	T	T	G	G	G	A	G	G	A	A	C	C	A	A	T	T	A	A	A	G	G	G	T	T	C	C	C	A	C	C	C	C	G	G	C	C	C	C	G	G	G	G	G	G	G	A	A	A	G	G	T	C	A	A	C	A	C	C	A	G	T	T	T	T	C	C	A	T	NA	NA	C	C	A	A	G	A	T	C	C	C	G	G	A	G	A	G	C	C	C	C	NA	NA	G	G	G	G	C	C	G	G	G	G	T	T	T	C	T	A	A	C	C	T	G	G	C	T	A	A	G	G	T	T	C	C	A	A	G	A	T	T	C	C	C	C	T	T	G	A	A	G	NA	NA	A	A	G	C	A	A	C	C	G	G	C	C	G	G	C	C	T	T	T	T	A	A	T	T	A	G	T	T	C	C	A	A	T	T	T	T	G	G	A	A	G	G	A	A	C	C	C	C	C	C	C	T	G	G	A	A	A	A	G	G	G	G	C	C	A	A	G	G	C	T	C	T	C	C	A	A	T	T	A	A	C	C	T	T	G	G	C	T	G	T	A	A	G	G	T	T	C	C	C	C	T	T	C	C	C	C	G	G	G	A	G	G	C	C	T	G	T	T	T	T	G	G	T	T	C	C	T	T	C	T	C	T	T	T	A	G	T	T	C	C	T	T	A	A	G	G	C	C	C	C	C	C	T	T	G	G	T	C	C	C	C	C	A	G	C	T	G	G	T	T	C	T	A	A	A	A	NA	NA	T	T	C	C	A	A	A	A	C	T	A	A	G	G	C	C	G	G	T	T	C	C	A	C	C	C	A	A	G	G	G	T	G	G	T	C	C	A	G	A	A	A	G	A	T	C	G	G	C	C	G	G	A	A	G	G	A	A	G	A	T	C	C	C	A	A	A	G	A	A	C	C	G	G	T	T	C	C	T	T	G	G	G	G	T	A	G	G	A	A	G	G	T	T	G	G	C	T	A	G	G	A	T	T	A	T	T	T	C	A	T	C	A	G	G	G	T	T	T	T	T	G	A	A	A	A	A	A	T	T	A	G	C	C	T	T	G	G	G	A	G	G	A	A	T	C	T	T	A	A	G	G	T	C	T	T	A	A	G	G	G	G	C	C	G	G	A	A	G	G	G	G	A	A	C	T	G	G	T	T	G	A	A	C	C	T	T	T	G	A	C	A	C	C	T	G	T	C	G	G	A	A	G	G	NA	NA	C	C	A	A	G	G	A	A	A	C	T	C	T	G	T	T	C	C	C	C	G	A	G	G	C	C	G	C	T	T	G	G	NA	NA	T	C	C	T	C	C	G	C	A	A	A	G	A	G	T	T	C	C	C	T	T	T	G	A	T	T	C	C	T	T	G	G	T	T	G	A	T	T	T	T	C	C	T	T	G	G	C	C	C	C	G	T	C	T	A	G	A	T	G	G	C	T	G	T	C	C	C	T	C	A	G	A	T	T	T	A	G	G	A	A	G	A	G	G	C	C	T	T	C	C	A	A	G	A	A	G	C	T	T	T	G	G	G	C	A	A	G	G	G	A	G	G	G	G	C	T	C	G	A	G	T	T	G	G	C	C	T	T	G	G	T	T	G	G	T	T	A	A	T	T	A	A	T	T	C	C	G	G	A	G	C	C	C	T	C	C	T	A	A	G	C	G	C	T	A	A	T	T	C	T	C	C	A	A	C	T	C	A	A	G	A	A	G	G	T	T	T	T	T	T	G	G	C	C	T	T	G	G	C	C	A	A	A	A	G	G	G	G	G	A	C	C	A	A	G	G	G	G	C	C	C	C	A	A	G	G	A	A	A	T	C	T	A	A	A	A	G	G	T	T	A	A	T	T	A	A	G	G	A	A	C	C	A	A	G	G	A	A	A	A	G	G	G	A	C	G	T	C	A	C	A	G	G	A	T	G	A	A	G	G	C	A	G	G	G	G	C	C	A	A	T	T	A	A	G	G	G	G	A	A	T	T	A	A	C	C	G	G	G	G	G	G	G	A	T	C	C	C	A	G	A	G	G	C	C	C	T	T	T	T	A	A	C	T	C	T	C	A	G	T	G	G	C	T	C	C	A	A	C	C	T	T	G	A	T	T	C	C	G	T	C	C	A	G	C	C	A	A	C	T	C	C	C	C	A	G	A	G	C	C	A	A	T	T	C	C	T	C	G	G	A	A	C	C	C	C	C	C	T	G	T	A	G	G	T	C	G	G	G	G	C	C	T	T	A	A	G	G	G	G	G	A	G	G	A	A	T	T	C	C	G	G	T	C	T	C	T	T	T	C	A	C	A	G	C	C	G	C	G	G	G	G	C	A	C	T	G	G	C	C	C	T	G	G	T	C	C	C	T	C	G	G	C	T	T	T	A	A	A	G	A	C	A	A	G	G	T	C	C	C	G	G	A	A	C	C	C	C	C	C	C	C	C	A	G	T	A	C	G	G	A	A	G	A	A	A	G	A	C	C	C	C	T	C	A	A	T	T	T	C	A	G	C	C	T	T	A	A	C	C	C	C	A	A	A	A	C	C	C	C	T	T	G	G	C	C	C	C	T	T	C	C	A	A	A	A	A	A	G	G	G	G	T	T	T	T	T	T	C	A	G	G	T	C	C	T	C	A	G	G	C	T	G	A	T	T	A	A	T	G	T	T	G	G	A	G	G	G	T	T	T	T	C	C	T	C	T	C	A	A	C	C	C	C	G	G	NA	NA	T	C	T	C	C	T	G	G	C	T	C	A	C	C	T	C	G	G	A	A	G	G	A	A	G	G	A	A	T	T	A	G	C	T	T	C	G	G	C	C	G	G	G	G	T	T	C	C	C	T	C	T	C	C	T	T	T	T	T	T	C	C	G	G	G	G	C	T	T	C	G	G	C	C	G	G	C	C	A	A	A	A	C	T	A	A	G	G	G	A	C	T	C	G	C	T	C	C	A	A	A	A	T	C	A	G	T	T	T	C	C	C	C	C	G	G	A	A	C	C	T	T	G	T	A	A	C	C	T	C	T	T	G	G	NA	NA	C	A	T	G	C	C	G	G	G	G	G	G	G	G	G	G	G	T	A	A	A	A	G	G	G	G	T	T	G	G	C	C	T	T	G	G	A	A	G	G	C	C	G	G	C	T	C	C	A	A	T	T	A	A	NA	NA	A	A	A	A	G	G	G	G	T	T	G	C	T	T	T	T	C	T	C	C	A	G	A	A	T	T	T	T	C	A	G	A	C	C	T	T	A	A	A	A	T	T	A	A	A	A	T	C	T	T	A	G	C	C	C	T	T	T	A	A	A	G	G	G	G	A	G	A	C	C	G	A	T	T	G	A	A	T	G	A	C	C	T	T	C	C	A	A	G	T	C	C	T	T	G	G	G	G	A	A	A	A	A	A	C	C	G	G	A	A	C	C	C	C	T	T	C	C	A	A	A	A	C	C	C	T	A	A	T	T	C	C	C	C	G	A	C	T	G	T	C	C	T	T	C	T	C	C	A	A	A	G	T	A	G	T	C	C	C	C	A	A	C	T	G	G	T	T	C	C	G	G	G	A	NA	NA	A	G	NA	NA	A	A	C	T	C	C	G	C	A	C	NA	NA	C	C	G	G	C	C	G	A	G	G	G	A	T	C	C	C	G	A	G	A	C	C	G	G	C	C	G	G	NA	NA	C	T	A	A	C	C	G	A	G	G	NA	NA	G	G	C	T	A	A	G	G	C	C	G	G	C	C	G	G	G	G	G	T	G	G	G	G	G	A	T	T	G	G	G	G	C	C	G	G	G	G	C	C	G	G	G	G	T	T	A	A	C	C	C	C	C	C	T	T	A	A	C	C	C	C	A	A	T	T	C	C	C	C	C	C	T	A	G	G	G	G	A	A	C	T	T	C	G	G	G	A	A	A	C	C	T	T	T	T	C	T	T	C	T	T	A	G	C	C	G	G	G	G	T	C	NA	NA	A	A	C	C	A	G	G	G	T	T	A	A	G	G	A	A	C	C	A	A	C	C	A	A	A	A	A	G	T	C	A	G	C	T	G	G	G	A	T	C	C	T	C	C	C	C	A	G	T	T	T	T	A	A	C	C	C	C	G	G	G	G	G	G	A	A	T	T	C	C	T	T	C	C	T	T	T	T	A	A	A	A	C	C	T	T	G	G	G	T	A	A	T	T	T	T	A	G	G	A	T	T	G	G	T	T	G	G	T	T	A	G	T	C	T	C	C	C	G	G	NA	NA	G	G	A	A	A	G	G	G	C	T	T	A	NA	NA	G	A	T	T	G	A	A	A	C	C	C	C	A	A	G	A	T	C	C	T	T	C	T	T	A	A	C	C	A	T	A	A	T	T	A	A	G	G	C	G	C	C	G	G	A	A	G	G	A	A	G	G	T	T	G	G	G	G	A	G	T	C	C	G	G	C	G	T	G	G	G	A	A	T	T	G	T	T	A	A	C	C	A	A	A	A	C	C	T	T	G	G	A	A	A	A	A	A	G	G	G	G	A	A	C	C	G	G	A	A	T	T	A	A	G	G	T	T	A	A	T	T	C	G	G	G	G	T	G	G	G	A	C	C	A	G	G	A	G	A	T	A	T	T	G	A	NA	NA	C	A	NA	NA	C	C	C	C	T	C	C	T	G	G	T	T	T	T	C	C	T	T	A	A	G	G	C	C	A	A	A	A	C	C	C	C	C	C	G	G	G	A	G	G	G	G	C	C	T	T	C	C	G	G	NA	NA	A	A	C	C	A	A	A	A	C	C	T	T	C	C	C	C	T	T	A	A	G	G	T	T	C	C	A	C	G	G	G	G	A	A	C	C	A	A	A	A	A	A	T	T	T	T	C	C	C	C	G	G	A	A	G	G	A	A	C	C	C	C	C	T	A	A	C	C	A	A	G	C	C	T	A	A	A	A	C	C	G	G	C	T	C	C	G	G	T	T	T	C	T	T	G	A	A	T	T	T	G	G	T	T	G	G	T	A	A	C	T	C	T	G	G	G	C	C	T	C	G	G	G	G	G	G	G	A	C	T	G	A	C	T	A	A	C	C	C	T	G	A	G	G	T	T	A	T	C	T	C	C	C	C	G	T	G	A	T	T	C	A	C	C	A	A	G	G	C	C	G	G	G	G	C	C	G	G	C	G	G	G	T	T	C	C	T	T	A	A	G	G	A	A	C	A	C	T	T	C	C	T	C	A	G	A	G	A	T	C	C	C	T	C	A	C	G	C	A	A	G	G	G	G	G	G	G	G	A	A	C	A	C	C	A	A	T	T	G	G	G	A	C	T	NA	NA	C	T	G	G	C	C	C	C	G	C	A	A	C	C	C	C	T	A	G	A	G	T	T	C	A	A	T	T	C	C	T	T	C	C	T	T	T	T	T	T	C	C	G	G	G	G	A	A	G	G	G	G	T	T	A	C	C	A	NA	NA	T	G	T	A	T	C	G	G	A	A	T	T	G	A	A	A	T	T	C	C	G	G	T	T	A	A	C	A	G	A	T	T	T	T	A	G	A	G	A	G	G	A	C	C	T	C	C	T	G	A	G	A	T	C	T	T	T	C	A	G	C	T	C	C	A	A	T	T	T	C	G	G	G	A	G	A	T	T	T	T	C	C	G	A	A	G	A	A	G	A	G	G	C	C	C	G	C	T	G	T	G	G	A	A	T	T	T	T	T	C	A	G	A	A	G	G	G	G	T	T	T	T	T	T	A	A	C	C	A	G	C	C	NA	NA	A	T	T	T	T	T	T	T	C	C	C	C	T	A	T	C	G	T	G	A	G	T	T	C	C	C	G	A	A	G	C	C	C	C	C	C	C	C	A	C	C	C	G	A	G	A	T	T	A	A	C	C	A	A	C	G	A	A	C	C	G	G	C	T	A	A	NA	NA	A	G	A	T	A	T	T	T	G	G	C	A	T	C	NA	NA	G	G	A	T	G	G	C	C	C	C	A	A	A	A	T	T	C	C	G	G	A	A	G	G	C	C	C	C	C	C	G	G	C	C	C	C	A	A	A	A	G	G	G	A	NA	NA	G	G	C	T	T	C	T	G	C	C	A	A	T	C	C	T	G	G	A	A	T	T	G	G	G	G	G	G	C	C	T	T	T	T	C	C	C	C	T	T	G	G	C	C	G	G	T	T	A	A	T	T	T	T	T	T	A	A	G	G	A	A	C	C	C	C	T	T	T	T	C	C	T	T	A	A	C	C	T	T	C	C	T	T	A	A	C	C	C	C	C	C	T	T	T	T	G	G	C	C	C	C	A	A	G	G	A	A	A	A	G	G	T	T	A	A	G	G	G	G	A	A	T	T	A	A	G	G	A	A	C	C	G	G	G	G	T	T	C	C	A	A	A	A	G	G	G	G	T	T	T	T	C	C	T	T	T	T	T	T	G	G	C	C	T	T	A	A	A	A	C	C	T	T	C	C	G	G	T	T	C	C	T	T	G	G	G	G	T	T	C	C	A	A	T	T	A	A	A	A	T	T	A	A	T	T	T	T	G	G	G	G	T	T	C	C	G	G	C	C	G	G	A	A	C	C	A	A	A	A	T	T	A	A	A	A	C	C	G	G	C	C	A	A	G	G	C	C	G	G	A	A	T	T	A	A	G	G	A	A	G	G	C	C	T	T	A	A	C	C	T	T	A	A	T	T	T	T	G	G	T	T	T	T	T	T	G	G	T	T	G	G	A	A	G	G	A	A	A	A	A	A	G	G	G	G	G	G	T	T	T	T	G	G	A	A	A	A	T	T	A	A	A	A	G	G	C	C	C	C	A	A	T	T	C	C	A	A	G	G	G	G	G	G	A	A	G	G	C	C	G	G	G	G	C	C	A	A	T	T	A	A	T	T	T	T	A	A	T	T	C	C	G	G	G	G	C	C	G	G	T	T	C	C	T	T	G	G	T	T	T	T	A	A	G	G	G	G	A	A	G	G	C	C	T	T	A	A	A	A	C	C	A	A	C	C	C	C	G	G	G	G	T	T	A	A	A	A	T	T	T	T	C	C	A	A	T	T	C	C	C	C	C	C	A	A	T	T	C	C	C	C	C	C	G	G	C	C	G	G	A	A	G	G	C	C	T	T	T	T	A	A	C	C	C	C	C	C	C	C	A	A	C	C	C	C	G	G	T	T	T	T	G	G	A	A	C	C	C	C	C	C	T	T	C	C	G	G	C	C	A	A	G	G	C	C	G	G	G	G	A	A	G	G	A	A	G	G	A	A	A	A	A	A	G	G	C	C	G	G	C	C	G	G	A	A	A	A	A	A	A	A	A	A	G	G	A	A	A	A	T	T	G	G	C	C	C	C	C	C	C	C	G	G	G	G	A	A	T	T	C	C	A	A	G	G	A	A	C	C	G	G	T	T	A	A	G	G	A	A	C	C	A	A	T	T	A	A	G	G	C	C	C	C	A	A	A	A	G	G	T	T	G	G	T	T	G	G	A	A	A	A	G	G	C	C	C	C	A	A	T	T	T	T	T	T	A	A	C	C	A	A	T	T	A	A	C	C	G	G	G	G	T	T	C	C	C	C	C	C	T	T	G	G	T	T	T	T	A	A	G	G	G	G	A	A	T	T	A	A	C	C	C	C	G	G	G	G	T	T	T	T	T	T	A	A	T	T	A	A	G	G	A	A	A	A	C	C	C	C	A	A	A	A	A	A	G	G	G	G	G	G	G	G	T	T	G	G	C	C	T	T	G	G	A	A	T	T	C	C	C	C	C	C	T	T	A	A	T	T	G	G	A	A	G	G	A	A	T	T	A	A	A	A	A	A	A	A	T	T	A	A	T	T	A	A	T	T	T	T	G	G	C	C	C	C	G	G	G	G	T	T	G	G	T	T	G	G	C	C	G	G	G	G	C	C	G	G	C	C	G	G	A	A	G	G	C	C	G	G	G	G	C	C	G	G	T	T	C	C	A	A	A	A	C	C	T	T	G	G	A	A	G	G	C	C	G	G	A	A	C	C	C	C	A	A	T	T	G	G	G	G	A	A	G	G	G	G	G	G	G	G	T	T	C	C	T	T	T	T	C	C	A	A	C	C	G	G	T	T	C	C	C	C	G	G	T	T	T	T	G	G	G	G	C	C	A	A	A	A	T	T	G	G	C	C	A	A	G	G	C	C	G	G	C	C	G	G	C	C	T	T	G	G	G	G	C	C	G	G	C	C	T	T	C	C	C	C	T	T	T	T	G	G	T	T	C	C	G	G	G	G	A	A	C	C	T	T	C	C	C	C	A	A	C	C	T	T	T	T	A	A	T	T	T	T	T	T	A	A	C	C	A	A	A	A	C	C	G	G	T	T	G	G	C	C	G	G	G	G	T	T	T	T	A	A	A	A	A	A	G	G	A	A	T	T	G	G	C	C	C	C	C	C	A	A	C	C	G	G	T	T	A	A	T	T	C	C	G	G	T	T	C	C	T	T	G	G	G	G	G	G	C	C	T	T	C	C	C	C	C	C	G	G	T	T	C	C	A	A	T	T	A	A	G	G	T	T	G	G	A	A	T	T	G	G	T	T	G	G	A	A	G	G	A	A	T	T	A	A	T	T	A	A	T	T	T	T	G	G	G	G	G	G	A	A	G	G	G	A	C	C	G	G	T	T	G	G	T	T	G	G	G	G	T	T	A	A	A	A	A	A	T	T	A	A	C	C	A	A	A	A	G	G	T	T	A	A	A	A	T	T	T	T	C	C	A	A	T	T	G	G	T	T	G	G	T	T	T	T	G	G	T	T	C	C	T	T	A	A	T	T	C	C	G	G	A	A	A	A	G	G	T	T	A	A	C	C	G	G	G	G	A	A	A	A	T	T	T	T	T	T	C	C	G	G	G	G	C	C	T	T	C	C	T	T	C	C	G	G	A	A	A	A	G	G	G	G	C	C	C	C	G	G	G	G	C	C	C	C	G	G	C	C	T	T	T	T	A	A	A	A	C	C	T	T	T	T	A	A	G	G	A	A	C	C	G	C	A	A	G	G	T	T	C	C	C	C	C	C	C	C	A	A	A	A	G	G	C	C	T	T	T	T	G	G	G	G	A	A	A	A	T	T	C	C	T	T	T	T	G	G	C	C	A	A	A	A	A	A	A	A	T	T	C	C	A	A	G	G	G	G	C	C	A	A	C	C	T	T	A	A	T	T	G	G	G	G	T	T	A	A	A	A	C	C	G	G	A	A	G	G	G	G	C	C	A	A	G	G	T	T	T	T	C	C	T	T	C	C	T	T	C	C	C	C	A	A	T	T	T	T	A	A	C	C	C	C	T	T	C	C	C	C	C	C	G	G	T	T	G	G	C	C	T	T	C	C	C	C	T	T	A	A	C	C	A	A	G	G	C	C	A	A	G	G	A	A	T	T	A	A	G	G	T	T	T	T	C	C	G	G	G	G	T	T	C	C	G	G	A	A	A	A	A	A	T	T	G	G	G	G	A	A	G	G	A	A	A	A	A	A	G	G	C	C	T	T	G	G	T	T	T	T	T	T	G	G	A	A	C	C	G	G	T	T	A	A	C	C	A	A	A	A	T	T	C	C	A	A	T	T	T	T	A	A	G	G	C	C	G	G	G	G	T	T	C	C	T	T	G	G	T	T	G	G	C	C	A	A	A	A	C	C	T	T	G	G	A	A	G	G	C	C	T	T	T	T	C	C	C	C	A	A	G	G	C	C	T	T	G	G	C	C	A	A	G	G	G	G	C	C	A	A	C	C	C	C	C	C	G	G	G	G	T	T	C	C	G	G	T	T	G	G	T	T	A	A	A	A	A	A	G	G	C	C	G	G	T	T	T	T	G	G	G	G	G	G	A	A	G	G	A	A	G	G	G	G	G	G	G	G	G	G	A	A	C	C	A	A	G	G	A	A	G	G	A	A	G	G	A	A	A	A	G	G	T	T	T	T	C	C	T	T	G	G	A	A	T	T	A	A	T	T	A	A	G	G	T	T	C	C	C	C	G	G	T	T	G	G	T	T	C	C	A	A	A	A	G	G	G	G	C	C	T	T	G	G	A	A	A	A	G	G	T	T	G	G	A	A	G	G	C	C	T	T	T	T	G	G	C	C	C	C	C	C	A	A	A	A	A	A	G	G	A	A	T	T	G	G	C	C	G	G	C	C	T	T	G	G	C	C	A	A	G	G	G	G	A	A	C	C	T	T	A	A	G	G	C	C	C	C	C	C	A	A	T	T	C	C	T	T	A	A	T	T	G	G	C	C	A	A	C	C	C	C	A	A	G	G	C	C	C	C	T	T	C	C	G	G	A	A	A	A	G	G	G	G	A	A	G	G	C	C	G	G	C	C	T	T	A	A	C	C	C	C	T	T	G	G	G	G	T	T	A	A	G	G	A	A	C	C	A	A	C	C	T	T	A	A	C	C	T	T	T	T	A	A	A	A	A	A	A	A	C	C	C	C	G	G	C	C	C	C	G	G	T	T	A	A	A	A	A	A	T	T	A	A	T	T	G	G	C	C	G	G	T	T	T	T	T	T	T	T	G	G	C	C	G	G	G	G	C	C	G	G	T	T	G	G	G	G	G	G	C	C	C	C	T	T	G	G	T	T	A	A	C	C	T	T	T	T	G	G	T	T	G	G	T	T	C	C	T	T	T	T	A	A	G	G	T	T	T	T	C	C	G	G	T	T	G	G	G	G	T	T	C	C	G	G	G	G	C	C	G	G	G	G	T	T	C	C	T	A	T	T	C	T	A	A	C	C	A	A	C	T	C	T	C	C	T	T	A	A	T	T	A	A	C	C	T	T	A	A	C	A	A	G	A	A	T	T	G	G	T	T	NA	NA	C	T	C	T	A	A	G	G	T	T	G	A	C	C	G	G	C	T	G	G	A	G	T	G	G	T	G	A	G	G	C	C	A	A	T	T	C	A	T	C	C	C	C	C	A	A	A	A	T	T	T	T	C	C	T	T	T	T	G	G	C	C	C	C	T	T	T	T	G	G	T	C	G	A	A	A	C	C	G	G	G	G	T	T	G	G	A	A	T	T	T	T	A	A	T	T	A	A	G	G	G	G	G	G	C	C	G	G	NA	NA	T	T	G	A	T	C	A	G	G	G	G	G	A	A	G	A	G	C	C	C	C	A	G	T	T	C	C	T	A	T	T	C	G	G	T	T	T	T	G	G	C	T	G	A	A	A	G	G	G	A	T	T	T	T	G	G	G	G	A	A	C	G	G	G	C	C	T	T	A	G	T	C	A	C	C	G	A	A	A	A	T	C	G	G	A	G	G	G	T	T	C	C	C	T	T	T	A	A	G	A	C	T	T	A	C	A	C	T	C	C	G	G	C	T	G	G	A	G	G	G	A	G	G	G	T	T	G	G	C	C	G	G	C	C	T	T	T	T	G	G	T	T	T	T	T	T	T	T	A	A	C	T	G	G	C	C	T	T	A	A	G	G	G	G	T	T	G	G	A	A	G	G	C	C	C	C	T	T	C	C	C	C	T	T	C	T	G	T	C	T	T	C	G	G	A	G	T	G	G	C	A	A	G	G	NA	NA	G	G	C	C	C	C	T	T	C	C	NA	NA	G	G	C	C	C	C	C	C	C	C	A	A	C	C	G	G	C	C	G	G	T	T	C	T	A	T	C	C	A	G	NA	NA	T	C	C	T	C	T	C	C	C	C	G	G	T	T	A	A	A	T	G	G	T	C	T	C	C	C	A	G	C	C	A	A	G	G	G	G	G	G	A	A	A	A	G	G	C	C	A	A	A	A	T	T	A	A	T	T	G	G	G	G	A	T	G	G	T	T	A	G	G	A	A	A	G	G	G	G	A	A	G	G	G	G	C	C	A	A	T	T	C	C	A	A	G	G	A	A	C	T	C	T	G	G	C	G	T	T	T	A	A	T	G	G	G	G	G	G	T	T	C	G	T	T	T	C	A	T	C	T	C	C	G	G	A	A	A	A	G	G	G	A	G	G	A	A	T	T	C	C	A	G	G	G	C	C	C	T	T	C	G	G	C	C	A	A	T	C	C	T	C	C	T	T	T	T	A	A	T	C	T	C	T	T	T	C	T	T	G	G	C	T	G	G	C	C	G	G	C	C	G	C	C	T	T	C	T	C	G	G	T	C	C	T	A	G	G	A	T	G	T	C	C	C	C	C	A	A	G	G	T	T	G	G	C	C	C	C	G	G	C	C	C	T	C	C	C	T	G	G	C	C	C	C	G	G	T	C	A	A	C	C	C	C	C	C	G	C	G	G	C	C	C	T	G	G	C	T	G	A	A	T	A	C	A	A	T	T	C	C	A	A	T	T	C	T	G	G	G	G	G	G	G	G	C	C	NA	NA	C	T	G	G	G	G	A	A	C	C	T	C	A	T	C	A	A	G	C	C	NA	NA	C	G	C	T	A	A	A	G	A	T	NA	NA	A	G	A	A	T	A	T	C	A	A	C	C	T	A	C	T	C	T	T	G	G	A	G	C	C	C	T	G	T	C	A	A	T	T	G	G	T	T	C	C	C	C	G	G	T	T	G	G	C	C	A	A	T	T	G	G	A	A	G	G	A	A	T	T	T	C	C	T	T	C	G	G	T	C	G	G	A	A	T	T	C	C	A	A	G	G	A	A	A	A	T	T	A	A	T	T	G	G	A	A	A	A	A	A	C	C	A	A	G	G	G	G	G	G	C	C	G	A	G	T	T	G	C	C	G	G	T	A	C	C	G	G	A	A	T	T	T	T	T	C	A	A	A	A	T	G	C	C	G	G	G	G	C	C	G	G	T	T	G	T	G	G	A	T	G	T	G	G	NA	NA	A	G	T	C	NA	NA	T	C	A	G	C	C	G	G	T	T	T	T	C	C	C	T	T	T	C	C	G	T	G	G	A	T	C	C	G	C	A	A	C	T	T	C	A	A	G	C	T	C	G	G	G	A	G	G	A	A	T	T	G	G	A	G	C	C	G	G	C	A	A	T	C	T	C	T	T	T	C	C	C	C	A	G	A	A	A	A	T	T	T	T	C	T	A	A	T	C	C	T	C	G	G	G	A	A	A	A	G	A	A	A	C	C	A	A	G	A	T	T	G	A	A	G	C	C	A	A	A	G	C	T	C	T	T	T	G	G	T	G	C	C	A	A	A	A	T	C	NA	NA	A	A	A	G	G	G	A	G	T	T	C	C	C	C	T	T	A	A	G	G	A	A	T	T	G	A	G	G	A	T	T	T	A	G	T	T	C	C	A	A	C	C	A	A	A	A	A	A	G	G	A	A	G	T	A	A	G	G	C	T	G	G	C	C	T	A	T	T	G	G	C	C	C	T	C	C	C	C	C	T	A	C	T	T	G	G	G	A	C	C	C	T	C	C	G	G	A	G	T	A	A	G	G	G	G	G	C	C	C	C	T	T	C	C	A	A	G	A	A	A	C	C	A	A	G	G	C	C	T	T	G	G	C	C	A	A	G	G	G	G	A	A	A	A	C	T	NA	NA	A	G	A	G	A	A	G	G	A	A	G	A	C	T	G	G	A	A	G	G	T	C	G	G	A	A	C	C	C	C	NA	NA	NA	NA	A	A	T	G	C	T	C	T	G	G	A	G	T	A	T	T	A	A	G	G	C	C	C	C	A	A	T	T	C	T	G	C	C	T	A	G	A	A	T	G	A	A	G	A	C	C	A	A	C	C	C	C	G	G	G	T	T	T	T	G	G	G	A	A	T	T	A	A	G	A	C	C	T	T	C	C	A	A	T	C	T	T	C	G	T	C	A	A	T	A	A	A	C	C	T	T	C	C	A	A	C	C	A	G	A	G	C	C	A	A	G	A	A	A	G	A	G	G	G	A	G	A	G	G	A	G	T	T	G	G	C	C	G	G	G	G	NA	NA	G	A	G	G	G	G	C	C	T	T	A	G	G	A	A	A	T	T	C	T	A	A	G	A	C	C	A	T	T	G	NA	NA	C	T	G	A	C	C	T	A	C	C	A	G	G	A	G	A	T	T	C	C	T	C	G	G	A	A	C	C	C	C	T	C	T	T	C	G	T	T	T	T	G	A	A	T	A	G	T	T	T	C	C	C	C	C	A	A	G	G	T	T	C	C	A	A	G	G	A	A	G	G	T	T	C	G	A	A	G	G	G	A	C	C	C	C	G	G	G	G	G	G	C	C	T	T	G	G	T	T	T	T	G	G	C	C	G	A	G	G	T	T	A	A	C	C	A	A	A	A	C	T	C	T	T	C	C	C	A	A	C	C	A	A	A	G	A	G	C	C	C	T	C	C	C	G	T	A	A	G	T	C	G	G	T	C	T	T	A	C	G	G	C	C	A	T	C	T	G	G	C	C	T	T	C	C	A	C	G	G	G	G	G	G	C	C	G	G	C	C	C	A	T	G	A	G	A	C	T	G	T	C	C	G	A	A	T	T	G	G	A	G	C	T	T	T	A	A	T	A	A	A	G	G	A	G	A	A	A	G	A	G	G	A	A	G	G	G	C	T	T	C	A	G	T	C	T	A	C	C	A	A	T	T	G	A	T	A	A	G	C	T	G	G	G	G	T	T	G	G	T	T	NA	NA	G	A	A	T	G	G	C	C	C	C	A	G	A	A	C	T	T	C	T	C	C	C	T	A	G	G	C	C	C	C	T	C	A	G	G	G	T	A	A	A	T	C	C	C	C	C	T	G	C	C	A	G	G	G	A	G	C	A	G	C	A	G	T	T	G	A	A	A	G	A	C	T	T	C	NA	NA	G	G	A	A	G	A	G	T	T	C	C	T	C	T	A	T	A	T	T	G	T	C	T	C	A	A	G	A	G	A	G	C	C	C	C	T	G	A	C	A	G	A	NA	NA	A	G	C	A	G	G	T	C	G	A	C	C	C	A	A	A	T	C	G	G	NA	NA	A	G	C	C	G	G	C	C	G	T	C	C	C	T	C	T	A	A	C	T	G	G	A	T	C	T	A	A	A	G	G	T	C	C	C	C	A	G	C	A	G	A	C	T	C	T	C	C	A	A	G	G	A	G	G	G	C	C	G	A	A	A	C	C	A	T	C	C	G	G	NA	NA	C	C	G	G	G	G	C	A	A	A	C	A	T	C	T	T	C	C	T	C	NA	NA	A	C	T	T	G	G	T	A	C	C	G	T	G	T	G	G	G	C	T	T	C	C	A	G	T	A	C	A	A	T	C	C	G	G	T	T	A	T	G	T	G	G	T	T	A	A	G	A	C	T	G	C	C	C	C	T	G	G	T	T	G	G	C	T	G	C	C	C	T	C	A	G	A	A	C	C	T	C	T	T	C	C	C	C	C	C	A	A	A	T	A	A	T	T	G	G	G	G	T	C	T	T	G	A	T	C	G	A	A	A	A	C	T	T	A	C	C	A	A	A	C	T	A	A	C	A	T	C	G	G	NA	NA	A	A	C	C	G	G	A	G	G	G	A	G	G	G	NA	NA	T	C	A	G	G	C	C	T	C	A	G	G	NA	NA	G	A	C	G	A	A	A	A	A	C	A	A	NA	NA	T	C	T	C	G	A	C	C	A	C	G	G	C	T	G	G	C	C	A	A	T	A	G	G	C	T	A	G	T	T	C	C	C	C	G	A	T	C	G	G	T	A	C	C	C	A	G	A	T	C	C	T	T	C	NA	NA	C	A	G	G	C	T	G	G	G	A	NA	NA	G	G	A	A	A	G	C	C	C	T	T	C	G	T	C	T	A	T	C	T	C	C	C	C	A	A	G	A	G	A	T	T	T	T	T	T	G	G	G	A	A	A	A	T	T	C	T	C	C	C	A	A	C	C	G	A	G	A	G	A	G	A	A	G	G	G	G	G	T	T	G	A	NA	NA	A	A	A	A	C	C	A	G	G	A	NA	NA	A	A	C	C	G	A	G	G	C	C	T	C	A	G	A	A	A	G	C	T	C	T	C	C	C	A	T	A	A	G	C	T	C	C	C	T	NA	NA	G	G	A	A	A	T	A	G	C	C	T	C	G	T	T	C	T	T	G	A	T	C	A	T	C	T	G	C	A	A	A	G	T	T	G	G	T	T	G	T	G	G	A	A	C	C	C	C	G	G	A	G	C	T	G	G	C	C	T	T	A	A	A	A	T	T	C	C	A	G	G	G	C	T	C	C	T	C	C	C	C	C	A	A	C	C	C	T	A	G	G	G	C	T	A	G	G	A	T	C	C	T	A	A	G	G	G	G	A	G	T	C	G	G	G	A	C	C	G	G	G	A	G	A	A	C	T	T	G	C	T	G	T	C	G	A	A	G	T	T	T	C	G	G	C	C	T	C	T	G	C	A	A	G	G	A	C	C	T	T	C	G	G	A	T	G	A	T	T	A	G	G	G	A	T	A	A	G	C	C	NA	NA	T	C	C	C	C	C	G	G	G	G	A	G	C	C	T	C	T	A	A	A	T	A	G	A	T	C	C	T	T	C	T	C	A	G	A	T	T	T	G	C	C	T	T	C	G	C	T	C	C	C	C	C	C	A	NA	NA	C	G	C	T	G	A	T	A	G	G	C	C	A	G	C	A	G	A	T	C	A	C	G	G	T	C	C	A	C	C	T	G	T	G	T	A	A	A	T	T	A	A	A	T	T	T	G	A	A	G	G	G	C	C	A	G	G	A	A	T	G	G	C	C	C	C	G	A	G	A	A	C	G	T	C	T	C	C	C	C	C	G	A	C	G	G	T	C	T	T	C	C	C	T	G	G	C	T	C	T	T	T	T	C	C	C	C	T	G	G	A	A	C	T	G	A	C	T	C	T	T	T	C	C	A	A	G	G	T	T	T	T	C	C	T	C	T	T	T	T	T	T	C	T	G	G	T	G	A	A	A	A	A	T	G	A	G	G	G	G	T	C	C	C	A	T	C	C	G	G	G	T	T	T	C	C	T	T	A	A	NA	NA	C	C	G	A	A	G	C	T	C	C	C	T	C	C	G	A	G	A	A	A	C	C	A	A	C	C	G	A	C	C	G	G	C	A	C	C	G	A	A	G	G	G	A	G	G	A	C	T	C	C	C	C	A	T	G	T	A	A	T	C	C	T	T	C	G	G	C	C	A	A	G	G	C	C	C	C	G	T	C	C	G	G	A	A	G	G	A	G	A	A	C	T	A	A	G	G	T	C	G	G	C	T	G	A	A	A	G	G	G	T	T	C	G	T	T	C	G	G	C	C	A	A	G	G	T	C	A	A	A	A	G	A	C	C	G	G	C	C	C	C	G	T	T	T	A	A	G	A	C	C	G	G	C	T	C	C	G	G	T	G	G	A	A	A	G	G	G	A	A	A	T	C	A	G	G	A	G	G	G	T	A	A	T	G	C	C	C	C	C	T	A	G	G	T	G	A	G	G	G	G	NA	NA	C	C	T	G	T	T	G	A	G	A	G	A	C	C	G	G	C	C	G	C	C	C	C	C	T	C	C	C	G	G	A	G	C	C	G	G	T	T	C	T	G	C	A	T	C	T	C	C	C	C	C	C	T	C	G	A	C	A	C	T	A	G	G	G	A	G	G	G	C	C	T	C	G	G	A	G	C	C	C	T	G	G	C	C	C	T	T	T	G	A	G	G	A	G	G	G	G	G	A	A	A	A	C	C	A	A	C	C	NA	NA	T	T	C	C	C	C	G	A	NA	NA	C	T	A	A	C	G	A	A	C	T	G	G	A	A	C	C	T	C	A	G	T	A	G	G	G	T	G	A	NA	NA	T	T	C	T	A	G	G	G	A	A	A	G	G	A	C	A	G	T	A	G	T	C	C	A	C	C	NA	NA	C	C	A	A	A	G	G	G	G	G	C	T	T	G	A	A	A	A	T	T	C	C	C	A	G	T	C	G	G	A	G	A	C	C	T	A	A	T	T	T	T	A	G	G	T	T	G	G	C	C	T	G	G	G	T	G	A	T	T	T	T	T	C	T	C	C	C	T	A	T	T	A	T	T	A	G	A	A	A	C	T	C	C	A	G	G	T	T	T	C	C	C	C	A	C	C	C	C	T	A	C	G	A	G	C	C	C	C	T	C	T	T	A	A	T	G	G	A	A	G	G	G	T	C	T	G	G	G	T	A	A	T	NA	NA	T	T	C	C	NA	NA	G	G	G	C	A	A	G	T	A	G	C	C	G	G	C	C	A	G	C	C	T	C	C	T	A	G	C	C	C	G	C	T	G	A	C	A	G	A	T	C	G	G	T	T	G	A	G	T	C	C	T	C	T	T	C	C	A	C	G	G	C	T	C	C	T	A	A	C	T	T	G	G	G	G	T	T	G	G	T	T	A	A	T	T	T	T	C	C	C	C	G	G	C	T	C	C	G	G	C	C	C	C	A	A	T	T	T	T	T	T	T	T	A	A	C	C	A	A	A	A	G	G	A	A	G	G	G	G	G	G	A	A	A	A	C	C	C	C	G	G	G	G	G	G	A	A	A	A	C	C	A	A	T	T	G	G	G	G	C	C	C	C	A	A	C	C	C	C	G	G	A	A	G	G	A	A	C	C	G	G	G	G	G	G	C	C	T	T	T	T	G	G	A	A	T	T	A	A	T	T	C	C	C	C	A	A	A	A	G	G	NA	NA	C	C	G	G	G	G	T	T	T	T	C	C	C	C	C	C	C	C	A	A	G	G	G	G	T	T	C	C	NA	NA	T	T	C	C	A	A	A	A	A	A	T	T	C	C	C	C	A	A	A	A	T	T	A	A	C	C	G	G	G	G	G	G	C	C	C	C	G	G	C	C	C	C	T	T	C	C	C	C	G	G	T	T	C	C	G	G	C	C	A	A	G	G	G	G	A	A	G	G	C	C	A	A	T	T	T	T	T	T	A	A	G	G	T	T	C	C	T	T	C	C	C	C	G	G	G	G	T	T	C	C	A	A	C	C	A	A	A	A	T	T	A	A	C	C	T	T	C	C	G	G	C	C	T	T	C	C	T	T	T	T	T	T	A	A	A	A	G	G	A	A	A	A	T	T	G	G	G	G	G	G	C	C	G	G	C	C	C	C	T	T	A	A	G	G	A	A	A	A	C	C	A	A	T	T	C	C	G	G	C	C	A	A	C	C	A	A	G	G	C	C	G	G	A	A	G	G	A	A	T	T	T	T	C	C	T	T	C	C	C	C	C	C	A	A	C	C	T	T	G	G	G	G	T	T	G	G	G	G	G	G	T	T	C	C	T	T	C	C	C	C	G	G	T	T	G	G	G	G	G	G	T	T	T	T	G	G	G	G	T	T	C	C	C	C	C	C	T	T	G	G	G	G	A	A	C	C	G	G	C	C	G	G	G	G	G	G	C	C	C	C	G	G	G	G	G	G	C	C	A	A	T	T	G	G	C	C	G	G	C	C	G	G	G	G	C	C	A	A	C	C	C	C	T	T	G	G	G	G	G	G	T	T	C	C	T	T	C	C	C	C	A	A	G	G	A	A	C	C	T	T	G	G	C	C	G	G	G	G	G	G	T	T	G	G	G	G	C	C	C	C	C	C	A	A	G	G	G	G	C	C	G	G	G	G	G	G	C	C	G	G	A	A	T	T	T	T	C	C	A	A	G	G	G	G	T	T	A	A	NA	NA	G	G	A	A	A	A	T	T	C	C	C	C	A	A	G	G	A	A	A	A	G	G	G	G	A	A	G	G	G	G	T	T	A	A	C	C	C	C	C	C	G	G	G	G	A	A	G	G	A	A	C	C	G	G	C	C	G	G	A	A	C	C	C	C	T	T	G	G	C	C	C	C	G	G	G	G	T	T	T	T	G	G	G	G	G	G	T	T	C	C	G	G	G	G	A	A	C	C	G	G	G	G	G	G	C	C	A	A	C	C	C	C	T	T	C	C	A	A	C	C	C	C	G	G	C	C	A	A	C	C	C	C	C	C	G	G	A	A	T	T	C	C	C	C	C	C	T	T	G	G	C	C	C	C	C	C	G	G	C	C	C	C	T	T	G	G	G	G	G	G	C	C	C	C	C	C	G	G	G	G	G	G	G	G	C	C	T	T	G	G	A	A	C	C	C	C	T	T	G	G	T	T	G	G	C	C	T	T	T	T	A	A	G	G	C	C	T	T	T	T	T	T	G	G	T	T	C	C	A	A	G	G	G	G	G	G	C	C	C	C	C	C	C	C	A	A	C	C	NA	NA	T	T	A	A	T	T	C	C	A	A	T	T	T	T	G	G	A	A	T	T	A	A	A	A	T	T	G	G	A	A	C	C	C	C	A	A	C	C	T	T	G	G	T	T	T	T	T	T	C	C	C	C	C	C	C	C	C	C	T	T	G	G	C	C	G	G	C	C	T	T	T	T	C	C	A	A	C	C	G	G	G	G	G	G	G	G	G	G	A	A	T	T	C	C	A	A	A	A	A	A	T	T	A	A	C	C	G	G	C	C	G	G	G	G	C	C	A	A	G	G	G	G	A	A	C	C	A	A	G	G	T	T	A	A	G	G	A	A	A	A	G	G	A	A	G	G	T	T	A	A	G	G	T	T	A	A	A	A	G	G	G	G	T	T	C	C	A	A	G	G	C	C	C	C	T	T	T	T	C	C	G	G	T	T	A	A	C	C	G	G	A	A	T	T	G	G	C	C	A	A	A	A	NA	NA	C	C	T	T	C	C	C	C	C	C	A	A	C	C	G	G	A	A	C	C	T	T	T	T	T	T	T	T	C	C	T	T	C	C	T	T	G	G	T	T	T	T	C	C	T	T	G	G	T	T	C	C	C	C	G	G	G	G	T	T	G	G	T	T	G	G	T	T	C	C	A	A	C	C	A	A	A	A	G	G	C	C	C	C	T	T	A	A	G	G	G	G	C	C	G	G	T	T	A	A	G	G	A	A	A	A	T	T	T	T	A	A	C	C	A	A	G	G	G	G	C	C	G	G	C	C	A	A	C	C	G	G	G	G	G	G	C	C	C	C	C	C	G	G	G	G	C	C	C	C	C	C	T	T	A	G	G	G	G	G	G	G	A	A	A	A	C	C	C	C	G	G	G	G	G	G	T	T	T	T	T	T	G	G	G	G	A	A	G	G	A	A	T	T	C	C	A	A	G	G	C	C	C	C	C	C	A	A	C	C	C	C	C	C	C	C	G	G	C	C	T	T	C	C	A	A	T	T	G	G	C	C	G	G	G	G	C	C	T	T	G	G	C	C	G	G	A	A	T	T	G	G	G	G	G	G	T	T	C	C	G	G	T	T	T	T	G	G	A	A	T	T	A	A	A	A	C	C	C	C	A	A	C	C	G	G	T	T	G	G	A	A	G	G	A	A	C	C	G	G	T	T	A	A	C	C	A	A	G	G	C	C	G	G	G	G	G	G	G	G	C	C	T	T	G	G	C	C	A	A	C	C	C	C	G	G	G	G	C	C	C	C	G	G	C	C	T	C	C	C	G	G	G	G	C	C	G	G	G	G	A	A	G	G	C	C	A	A	C	C	G	G	G	G	G	G	A	A	C	C	C	C	C	C	C	C	C	C	C	C	T	T	G	G	G	G	A	A	A	A	A	A	A	A	C	C	C	C	T	T	T	T	C	C	T	T	G	G	A	A	A	A	C	C	A	A	G	G	T	T	C	C	A	A	T	T	C	C	C	C	G	G	C	C	G	G	G	G	C	C	G	G	A	A	A	A	A	A	G	G	G	G	A	A	A	A	G	G	C	C	C	C	T	T	G	G	T	T	G	G	C	C	C	C	G	G	C	C	T	T	A	A	T	T	A	A	C	C	C	C	G	G	G	G	T	T	T	T	C	C	C	C	A	A	A	A	C	C	C	C	G	G	A	A	G	G	T	T	G	G	G	G	T	T	T	T	G	G	G	G	C	C	C	C	C	C	C	C	A	A	G	G	G	G	G	G	G	G	C	C	G	G	G	G	C	C	T	T	T	T	T	T	C	C	A	A	T	T	G	G	T	T	G	G	T	T	T	T	G	G	G	G	C	C	T	T	C	C	G	G	C	C	C	C	T	T	A	A	A	A	G	G	G	G	G	G	T	T	C	C	A	A	A	A	G	G	A	A	C	C	A	A	T	T	C	C	C	C	G	G	C	C	A	A	G	G	A	A	C	C	C	C	C	C	T	T	T	T	G	G	A	A	C	C	C	C	C	C	A	A	C	C	A	A	C	C	A	A	A	A	C	C	T	T	A	A	A	A	G	G	T	T	A	A	G	G	T	T	T	T	T	T	A	A	C	C	G	G	C	C	T	T	A	A	G	G	A	A	T	T	C	C	A	A	C	C	G	G	G	G	C	C	A	A	A	A	A	A	A	A	A	A	T	T	T	T	C	C	C	C	A	A	C	C	G	G	T	T	G	G	G	G	G	G	C	C	A	A	C	C	T	T	T	T	A	A	A	A	A	A	A	A	G	G	G	G	T	T	C	C	G	G	C	C	T	T	C	C	G	G	G	G	G	G	C	C	C	C	C	C	A	A	A	A	G	G	G	G	G	G	T	T	C	C	G	G	A	A	G	G	A	A	T	T	C	C	C	C	C	C	G	G	C	C	G	G	G	G	T	T	G	G	T	T	G	G	G	G	T	T	A	A	A	A	C	C	A	A	NA	NA	T	T	G	G	T	T	T	T	T	T	C	C	A	A	G	G	A	A	A	A	G	G	G	G	G	G	A	A	A	A	T	T	A	A	A	A	A	A	G	G	G	G	T	T	G	G	G	G	G	G	T	T	C	C	C	C	G	G	C	C	G	G	C	C	C	C	A	A	G	G	T	T	A	A	C	C	A	A	T	T	T	T	G	G	T	T	G	G	T	T	G	G	C	C	A	A	T	T	G	G	G	G	C	C	G	G	G	G	C	C	T	T	C	C	A	A	C	C	C	C	A	A	C	C	A	A	G	G	A	A	A	A	C	C	C	C	T	T	G	G	C	C	G	G	C	C	G	G	A	A	T	T	C	C	G	G	C	C	C	C	G	G	A	A	G	G	T	T	C	C	T	T	G	G	G	G	G	G	G	G	C	C	T	T	G	G	A	A	A	A	T	T	G	G	A	A	C	C	G	G	T	T	T	T	A	A	T	T	A	A	G	G	G	G	G	G	G	G	A	A	A	A	T	T	A	A	G	G	A	A	C	C	T	T	C	C	T	T	T	T	G	G	G	G	G	G	T	T	C	C	A	A	C	C	T	T	G	G	T	T	G	G	A	A	G	G	C	C	G	G	T	T	T	T	G	G	G	G	G	G	C	C	A	A	G	G	T	T	C	C	G	G	C	C	G	G	C	C	T	T	A	A	A	A	C	C	G	G	G	G	G	G	C	C	G	G	C	C	G	G	C	C	G	G	G	G	T	T	G	G	G	G	G	G	G	G	T	T	C	C	A	A	G	G	G	G	T	T	A	A	C	C	G	G	G	G	T	T	C	C	T	T	A	A	T	T	C	C	C	C	G	G	A	A	C	C	C	C	T	T	A	A	T	T	C	C	A	A	A	A	A	A	G	G	C	C	G	G	G	G	C	C	G	G	C	C	C	C	A	A	A	A	G	G	T	T	A	G	C	C	G	G	C	C	T	T	A	A	A	A	A	A	A	A	C	C	A	A	G	G	G	G	C	C	T	T	T	T	A	A	C	C	G	G	C	C	T	T	C	C	T	T	C	C	C	C	A	A	C	C	G	G	G	G	G	G	C	C	C	C	C	C	A	A	A	A	C	C	G	G	G	G	T	T	C	C	G	G	G	G	T	T	A	A	C	C	C	C	C	C	NA	NA	C	C	T	T	NA	NA	A	A	NA	NA	T	T	C	C	T	T	C	C	C	C	T	T	T	T	G	G	C	C	A	A	T	T	C	C	C	C	C	C	T	T	T	T	T	T	G	G	C	C	T	T	G	G	G	G	C	C	C	C	C	C	A	A	A	A	A	A	T	T	G	G	G	G	G	G	C	C	T	T	G	G	A	A	C	C	G	G	A	A	T	T	T	T	G	G	A	A	T	T	G	G	G	G	G	G	A	A	C	C	C	C	T	T	A	A	A	A	T	T	G	G	T	T	T	T	T	T	C	G	G	G	A	A	A	A	T	T	T	T	C	C	G	G	A	A	T	T	G	G	T	T	G	G	A	A	A	A	G	G	G	G	G	G	T	T	G	G	A	A	T	T	G	G	G	G	C	C	G	G	A	A	G	G	C	C	A	A	C	C	C	C	T	T	T	T	G	G	A	A	C	C	G	G	G	G	A	A	G	G	G	G	A	A	A	A	C	C	T	T	G	G	G	G	T	T	C	C	T	T	C	C	A	A	T	T	G	G	G	G	G	G	G	G	T	T	A	A	NA	NA	A	A	C	C	T	T	A	A	A	A	C	C	C	C	C	C	C	C	A	A	A	A	C	C	G	G	G	G	C	C	C	C	C	C	C	C	T	T	C	C	A	A	G	G	G	G	C	C	G	G	T	T	T	T	C	C	C	C	C	C	C	C	A	A	C	C	A	A	G	G	G	G	C	C	T	T	T	T	T	T	G	G	C	C	G	G	A	A	C	C	C	C	T	T	A	A	T	T	G	G	C	C	A	A	A	A	T	T	A	A	T	T	T	T	T	T	T	T	G	G	T	T	G	G	C	C	C	C	G	G	T	T	G	G	C	C	C	C	A	A	A	A	T	T	C	C	C	C	C	C	G	G	C	C	G	G	T	T	G	G	T	T	C	C	C	C	C	C	C	C	A	A	C	C	A	A	A	A	T	T	G	G	G	G	C	C	G	G	G	G	C	C	C	C	A	A	C	C	G	G	G	G	C	C	A	A	T	T	C	C	G	G	C	C	C	C	C	C	C	C	G	G	T	T	T	T	G	G	C	C	C	C	G	G	G	G	A	A	G	G	A	A	C	C	A	A	T	T	C	C	C	C	T	T	T	T	G	G	G	G	C	C	C	C	T	T	C	C	C	C	G	G	G	G	G	G	T	T	T	T	G	G	C	C	A	A	G	G	A	A	G	G	G	G	A	A	A	A	C	C	T	T	T	T	T	T	C	C	A	A	A	A	G	G	G	G	A	A	C	C	G	G	A	A	G	G	T	T	A	A	G	G	C	C	T	T	A	A	A	A	G	G	A	A	A	A	G	G	C	C	C	C	G	G	C	C	A	A	A	A	G	G	C	C	G	G	A	A	A	A	C	C	A	A	A	A	C	C	T	T	C	C	C	C	C	C	C	C	T	T	C	C	T	T	G	G	A	A	A	A	T	T	T	T	G	G	C	C	A	A	A	A	G	G	C	C	G	G	C	C	T	T	C	C	C	C	T	T	C	C	A	A	G	G	C	C	G	G	G	G	A	A	G	G	C	C	G	G	C	C	C	C	G	G	G	G	A	A	G	G	A	A	T	T	T	T	G	G	A	A	C	C	C	C	C	C	G	G	C	C	T	T	G	G	A	A	C	C	A	A	A	A	G	G	C	C	C	C	C	C	T	T	A	A	T	T	G	G	T	T	C	C	A	A	C	C	C	C	G	G	C	C	G	G	T	T	C	C	C	C	G	G	T	T	G	G	C	C	G	G	C	C	C	C	G	G	A	A	A	A	C	C	C	C	G	G	T	T	C	C	T	T	G	G	G	G	C	C	G	G	C	C	A	A	T	T	A	A	A	A	G	G	T	T	T	T	C	C	T	T	A	A	C	C	C	C	C	C	G	G	G	G	A	A	T	T	C	C	T	T	A	A	G	G	T	T	C	C	T	T	C	C	T	T	C	C	A	A	C	C	T	T	T	T	C	C	C	C	A	A	C	C	C	C	A	A	C	C	A	A	G	G	G	G	T	T	T	T	T	T	G	G	A	A	C	C	A	A	T	T	A	A	C	C	C	C	A	A	T	T	C	C	G	G	G	G	A	A	T	T	A	A	G	G	A	A	T	T	G	G	T	T	T	T	G	G	C	C	G	G	C	C	G	G	A	A	T	T	G	G	G	G	G	G	T	T	G	G	A	A	A	A	G	G	T	T	G	G	G	G	A	A	T	T	A	A	C	C	C	C	G	G	G	G	G	G	A	A	G	G	C	C	T	T	A	A	T	T	T	T	C	C	G	G	G	G	G	G	G	G	G	G	C	C	C	C	A	A	C	C	C	C	G	G	G	G	T	T	A	A	G	G	C	C	T	T	C	C	T	T	G	G	A	A	C	C	G	G	C	C	T	T	C	C	C	C	C	C	G	G	C	C	G	G	G	G	C	C	T	C	T	T	C	C	C	C	T	T	T	T	C	C	T	T	C	C	T	T	C	C	T	T	T	T	T	T	C	C	C	C	G	G	C	C	C	C	C	C	G	G	C	C	C	C	G	G	C	C	T	T	C	C	C	C	G	G	G	G	G	G	T	T	G	G	C	C	C	C	G	G	C	C	C	C	A	A	C	C	G	G	G	G	G	G	G	G	A	A	A	A	G	G	A	A	A	A	A	A	T	T	A	A	G	G	G	G	G	G	C	C	G	G	C	C	C	C	G	G	G	G	T	T	C	C	C	C	C	C	C	C	G	G	C	C	G	G	C	C	T	T	C	C	G	G	T	T	G	G	T	T	G	G	A	A	T	T	G	G	T	T	C	C	T	T	C	C	C	C	T	T	C	C	C	C	A	A	A	A	T	T	C	C	C	C	C	C	C	C	C	C	G	G	A	A	C	C	G	G	C	C	C	C	G	G	G	G	C	C	A	A	C	C	T	T	T	T	G	G	G	G	G	G	T	T	G	G	T	T	C	C	C	C	C	C	G	G	C	C	G	G	A	A	T	T	T	T	C	C	A	A	C	C	G	G	G	G	G	G	C	C	C	C	A	A	G	G	T	T	T	T	T	T	A	A	G	G	C	C	A	A	A	A	T	T	G	G	T	T	C	C	G	G	C	C	G	G	T	T	G	G	T	T	T	T	C	C	G	G	T	T	T	T	A	A	A	A	G	G	G	G	T	T	T	T	T	T	G	G	C	C	A	A	A	A	A	A	G	A	G	G	A	A	T	T	G	G	G	G	C	C	C	C	T	T	C	C	C	C	C	C	T	T	G	G	G	G	G	G	G	G	T	T	C	C	T	T	C	C	C	C	T	T	C	C	T	T	T	A	T	T	G	G	G	G	C	C	A	A	A	A	A	A	C	C	T	T	T	T	C	C	C	C	G	G	G	G	G	G	T	T	G	G	C	C	C	C	G	G	G	G	T	T	C	C	C	C	A	A	C	C	A	A	T	T	C	C	G	G	G	G	T	T	G	G	C	C	G	G	T	T	G	G	G	G	A	A	T	T	G	G	C	C	G	G	A	A	C	C	T	T	G	G	G	G	G	G	A	A	A	A	A	A	C	C	C	C	C	C	G	G	C	C	G	G	A	A	C	C	C	C	C	C	G	G	G	G	G	G	G	G	G	G	G	G	C	C	G	G	G	G	A	A	G	G	A	A	G	G	A	A	G	G	T	T	G	G	G	G	T	T	A	A	C	C	A	A	C	C	T	T	G	G	C	C	C	C	C	C	C	C	C	C	C	C	G	G	C	C	T	T	T	T	C	C	C	C	A	A	T	T	G	G	C	C	A	A	T	T	T	C	C	C	T	T	T	T	C	C	C	C	G	G	T	T	C	C	T	T	A	A	G	G	C	C	G	G	T	T	C	C	G	G	G	G	C	C	G	G	T	T	C	C	C	C	C	C	T	T	A	A	C	C	C	C	A	A	G	G	G	G	A	A	G	G	C	C	G	G	C	C	A	A	C	C	NA	NA	A	A	C	C	A	A	C	C	T	T	C	C	A	A	G	G	T	T	C	C	G	G	G	G	C	C	T	T	T	T	T	T	G	G	A	A	A	A	C	C	C	C	C	C	T	T	C	C	G	G	A	A	G	G	A	A	T	T	C	C	A	A	C	C	C	C	C	C	C	C	C	C	T	T	A	A	G	G	C	C	T	T	G	G	G	G	C	C	C	C	C	C	A	A	T	T	G	G	C	C	A	A	A	A	T	T	T	T	G	G	C	C	G	G	A	A	C	C	T	T	G	G	T	T	G	G	C	C	C	C	G	G	T	T	G	G	C	C	G	G	G	G	A	A	G	G	T	T	C	C	G	G	T	T	A	A	G	G	G	G	A	A	C	C	A	A	C	C	A	A	A	A	C	C	T	T	G	G	A	A	T	T	T	T	C	C	C	C	G	G	G	G	T	T	C	C	G	G	C	C	C	C	T	T	A	A	G	G	T	T	C	C	G	G	C	C	C	C	C	C	T	T	T	T	T	T	G	G	T	T	A	A	T	T	A	A	G	G	G	G	G	G	G	G	C	C	C	C	C	C	C	C	C	C	C	C	T	T	C	C	G	G	A	A	T	T	T	T	T	T	G	G	T	T	G	G	C	C	C	C	C	C	G	G	T	T	G	G	C	C	A	A	A	A	C	C	A	A	G	G	C	C	G	G	NA	NA	A	A	A	A	C	C	A	A	A	A	T	T	C	C	G	G	G	G	C	C	C	C	G	G	G	G	G	G	A	A	T	T	C	C	A	A	G	G	C	C	C	C	C	C	A	A	G	G	C	C	G	G	C	C	T	T	T	T	G	G	NA	NA	C	C	C	C	C	C	T	T	G	G	A	A	G	G	C	C	G	G	C	C	C	C	C	C	T	T	T	T	C	C	A	A	G	G	G	G	T	T	G	G	T	T	C	C	T	T	T	T	T	T	C	C	A	A	C	C	C	C	G	G	C	C	A	A	T	T	C	C	C	C	G	G	G	G	A	A	C	C	T	T	T	T	A	A	G	G	T	T	G	G	A	A	C	C	G	G	C	C	C	C	G	G	C	C	G	G	G	G	A	A	G	G	C	C	C	C	T	T	T	T	C	C	T	T	G	G	A	A	G	G	A	A	T	T	G	G	G	G	C	C	G	G	C	C	C	C	C	C	T	T	A	A	A	A	T	T	T	T	A	A	G	G	G	G	C	C	C	C	A	A	T	T	C	C	C	C	T	T	T	T	T	T	G	G	C	C	T	T	C	C	C	C	C	C	A	A	G	G	A	G	C	C	T	T	T	T	A	A	C	C	G	G	G	G	C	C	C	C	T	T	T	T	T	T	C	C	T	T	A	A	A	A	G	G	G	G	G	G	A	A	C	C	A	A	C	C	A	A	T	T	G	G	C	C	A	A	C	C	A	A	T	T	G	G	G	G	G	G	T	T	A	A	C	C	C	C	G	G	T	T	T	T	C	C	T	T	C	C	C	C	G	G	A	A	T	T	A	A	T	T	C	C	A	A	C	C	C	C	C	C	G	G	A	A	A	A	A	A	C	C	A	A	T	T	C	C	C	C	C	C	G	G	C	C	C	C	G	G	C	C	C	C	A	A	G	G	G	G	C	C	T	T	G	G	A	A	G	G	A	A	C	C	A	A	T	T	T	T	T	T	G	G	T	T	C	C	C	C	G	G	T	T	A	A	T	T	A	A	A	A	A	A	T	T	C	C	G	G	T	T	T	T	T	T	T	T	T	T	T	T	T	T	T	T	A	A	A	A	T	T	T	T	G	G	A	A	G	G	G	G	G	G	C	C	C	C	C	C	G	G	A	A	A	A	C	C	A	A	T	T	G	G	C	C	C	C	A	A	C	C	T	T	T	T	C	C	T	T	G	G	T	T	T	T	T	T	C	C	G	G	G	G	C	C	T	T	C	C	A	A	A	A	C	C	C	C	G	G	T	T	A	A	A	A	C	C	A	A	A	A	A	A	G	G	C	C	G	G	T	T	A	A	A	A	T	T	G	G	G	G	C	C	A	A	C	C	C	C	A	A	G	G	A	A	C	C	C	C	G	G	G	G	A	A	C	C	T	T	A	A	C	C	C	C	C	C	T	T	C	C	C	C	G	G	C	C	T	T	C	C	A	A	T	T	T	T	G	G	G	G	A	A	C	C	A	A	G	G	A	A	T	T	G	G	T	T	G	G	T	T	A	A	G	G	G	G	C	C	C	C	G	G	G	G	T	T	G	G	G	G	T	T	T	T	T	T	G	G	T	T	G	G	A	A	T	T	A	A	A	G	A	A	G	G	G	G	C	C	G	G	C	C	A	A	A	A	A	A	C	C	T	T	C	C	C	C	C	C	T	T	T	T	T	T	C	C	T	T	T	T	C	C	A	A	C	C	A	A	A	A	T	T	A	A	A	A	T	T	G	G	G	G	G	G	A	A	C	C	A	A	NA	NA	A	A	A	A	A	A	T	T	T	T	C	C	T	T	A	A	G	G	G	G	G	G	G	G	A	A	C	C	G	C	A	A	A	A	G	G	C	C	G	G	G	G	G	G	A	A	G	G	G	G	T	T	C	C	G	G	T	T	T	T	C	C	C	C	C	C	C	C	T	T	T	T	C	C	A	A	A	A	A	A	A	A	A	A	T	T	A	A	T	T	A	A	T	T	G	G	T	T	A	A	G	G	G	G	C	C	A	A	G	G	G	G	G	G	T	T	T	T	C	C	A	A	A	A	G	G	C	C	G	G	G	G	T	T	G	G	T	T	A	A	A	A	A	A	A	A	G	G	C	C	C	C	C	C	C	C	C	C	T	T	C	C	C	C	C	C	C	C	T	T	G	G	G	G	G	G	C	C	C	C	C	C	C	C	G	G	A	A	C	C	C	C	T	T	A	A	T	T	C	C	G	G	T	T	T	T	C	C	A	A	C	C	G	G	G	G	A	A	T	T	T	T	T	T	G	G	C	C	G	G	T	T	G	G	T	T	G	A	T	T	C	C	T	T	T	T	C	C	T	T	C	C	A	A	C	C	C	C	G	G	A	A	C	C	C	C	G	G	C	C	T	T	C	C	C	C	G	G	T	T	G	G	T	T	C	C	C	T	G	G	C	C	C	C	G	G	T	T	A	A	G	G	T	T	G	G	A	A	A	A	T	T	C	C	C	C	T	T	C	C	G	G	T	T	C	C	T	T	G	G	T	T	T	T	A	A	T	T	C	C	C	C	C	C	A	A	A	A	T	T	A	A	G	G	T	T	G	G	G	G	C	C	T	T	G	G	T	T	T	T	C	C	C	C	G	G	T	T	A	A	T	T	A	A	C	C	C	C	G	G	A	A	G	G	C	C	G	G	G	G	C	C	C	C	C	C	A	A	A	A	T	T	C	C	A	A	C	C	G	G	A	A	G	G	A	A	T	T	G	G	A	A	A	A	G	G	C	C	G	G	T	T	C	C	A	A	C	C	C	C	A	A	T	T	T	T	C	C	G	G	G	G	G	G	T	T	G	G	C	C	C	C	T	T	G	G	G	G	G	G	G	G	C	C	G	G	T	T	T	T	C	C	G	G	G	G	A	A	G	G	T	T	T	T	A	A	G	G	T	T	C	C	G	G	C	C	T	T	A	A	T	T	T	T	A	A	T	T	G	G	T	T	G	G	C	C	C	C	C	C	G	G	T	T	C	C	C	C	A	A	A	A	C	C	A	A	A	A	A	A	C	C	C	C	T	T	G	G	G	G	A	A	T	T	C	C	T	T	C	C	T	T	G	G	T	T	G	G	A	A	C	C	G	G	T	T	G	G	A	A	C	C	T	T	G	G	G	G	G	G	G	G	C	C	A	A	G	G	T	T	T	T	C	C	C	C	G	G	A	A	G	G	G	G	A	A	G	G	C	C	C	C	G	G	G	G	A	A	G	G	T	T	C	C	A	A	C	C	A	A	G	G	T	T	G	G	A	A	A	A	T	T	G	G	G	G	C	C	G	G	G	G	C	C	G	G	C	C	G	G	G	G	T	T	C	C	C	C	C	C	G	G	T	T	A	A	C	C	C	C	C	C	C	C	A	A	C	C	C	C	G	G	C	C	A	A	G	G	T	T	A	A	A	A	G	G	C	C	G	G	C	C	C	T	T	T	NA	NA	C	C	T	T	C	C	G	G	G	G	T	T	T	T	T	T	G	G	T	T	C	C	A	A	G	G	A	A	G	G	T	T	C	C	T	T	T	T	T	T	A	A	G	G	G	G	T	T	C	C	G	G	A	A	T	T	C	C	G	G	G	G	G	G	G	G	G	G	C	C	C	C
CC	OR1516f60	NA	NA	1	NA	C	C	A	C	T	C	T	C	A	A	G	T	C	C	T	C	T	A	A	G	C	T	A	C	T	A	NA	NA	A	A	A	G	G	A	C	C	G	A	A	G	T	A	T	C	T	G	A	T	C	T	A	A	T	T	G	G	A	G	A	T	T	C	G	A	G	G	A	T	C	G	T	C	T	T	G	G	G	G	T	T	T	C	T	C	T	A	T	C	T	C	G	G	T	C	A	A	A	A	A	A	T	C	C	G	A	G	NA	NA	G	C	C	T	A	G	G	G	C	T	G	G	T	T	T	T	C	T	C	T	NA	NA	T	C	A	C	G	G	A	C	T	C	T	T	T	C	C	T	A	G	G	A	A	A	NA	NA	G	G	C	T	C	T	A	A	G	A	T	T	A	A	A	G	A	G	C	C	T	G	C	G	C	C	A	T	A	G	C	T	NA	NA	G	A	C	C	C	C	G	G	G	G	T	T	T	A	C	A	T	C	A	T	T	T	A	C	T	T	A	G	C	C	A	T	C	C	G	A	T	T	C	A	C	C	T	T	G	G	C	C	A	A	T	T	A	C	C	A	T	T	NA	NA	T	A	G	T	G	G	C	G	G	G	C	C	C	C	T	T	A	A	T	C	G	G	C	C	A	G	A	A	NA	NA	C	C	NA	NA	C	C	T	C	T	C	NA	NA	C	T	G	G	NA	NA	C	C	A	G	A	A	A	G	T	A	T	C	NA	NA	C	T	G	A	C	T	A	A	G	A	A	A	T	T	G	G	C	C	A	G	T	C	C	C	T	T	C	C	C	C	C	G	T	T	A	A	NA	NA	A	A	A	A	G	G	C	C	A	G	C	C	T	T	C	C	A	T	C	T	T	T	C	T	C	T	G	A	C	C	G	G	C	C	G	G	T	T	T	C	G	T	A	A	C	C	C	T	T	T	G	G	C	C	T	C	A	A	G	T	C	C	NA	NA	G	G	C	T	A	G	G	G	C	G	T	C	G	A	C	T	T	T	A	G	A	A	T	G	C	T	G	G	C	T	T	A	A	C	C	G	T	G	A	G	G	G	A	G	T	C	G	C	A	A	A	T	A	A	G	A	T	C	C	T	A	A	T	C	G	A	G	C	T	T	C	G	G	G	T	C	G	G	C	T	A	A	NA	NA	C	T	G	G	T	C	C	C	G	A	A	G	G	T	C	T	C	T	T	T	C	T	G	C	G	A	C	C	A	T	G	G	T	C	G	G	C	C	G	T	T	T	G	A	T	C	A	T	T	A	T	T	C	T	A	G	A	C	C	C	C	A	C	C	C	C	A	G	T	C	G	A	C	C	A	G	A	A	C	C	G	G	G	G	T	C	G	G	A	G	T	T	C	T	A	G	G	G	A	A	T	T	G	A	C	G	T	G	G	G	G	G	A	A	A	G	T	T	T	G	G	T	A	G	A	T	T	C	A	C	C	C	T	A	T	T	T	C	C	C	A	G	NA	NA	C	T	T	C	T	A	A	G	A	G	C	T	G	G	T	C	T	T	G	A	G	A	T	C	T	T	T	G	C	A	T	C	A	A	C	C	T	A	T	C	G	G	C	C	A	G	NA	NA	T	T	C	C	G	A	A	G	C	G	G	G	A	A	C	T	G	G	A	A	T	C	A	A	G	A	C	C	C	C	A	A	G	C	C	T	G	A	A	T	C	T	G	G	G	G	A	G	T	T	T	G	G	G	T	C	C	T	A	A	G	G	G	G	C	C	C	C	C	T	G	G	A	G	T	C	G	G	G	A	C	C	C	T	A	A	A	A	T	T	C	A	T	G	T	C	C	T	T	C	T	C	G	A	A	A	C	C	G	G	G	G	T	C	C	C	NA	NA	G	A	C	G	C	C	C	T	A	A	T	C	T	T	C	C	A	C	A	C	C	C	C	C	C	C	A	T	C	T	T	C	A	G	C	T	T	T	C	G	T	C	T	T	A	G	T	C	A	G	G	A	T	C	T	C	T	C	C	C	G	A	A	T	T	A	A	G	A	A	T	C	NA	NA	C	T	G	G	T	G	G	A	C	T	T	C	NA	NA	T	T	G	A	T	C	C	C	C	C	T	T	T	T	C	C	T	A	G	A	T	G	G	A	G	A	G	G	G	A	G	T	A	T	A	G	A	G	T	T	T	C	G	G	T	T	T	T	G	A	T	T	C	G	G	G	A	A	A	A	G	G	T	C	T	T	T	T	T	T	A	T	A	G	T	C	T	T	G	G	A	A	C	C	G	G	C	C	C	C	G	G	T	G	G	C	C	C	A	G	G	G	A	G	C	G	A	A	C	T	A	G	C	T	C	A	A	A	C	C	G	A	G	G	T	T	T	T	T	T	NA	NA	T	T	G	G	A	A	A	A	A	T	T	C	A	G	T	T	T	C	T	T	G	G	C	C	T	T	T	T	G	T	G	G	C	C	T	G	C	C	T	G	A	A	C	C	T	T	A	A	T	T	T	T	C	C	T	T	G	G	G	G	A	A	G	G	T	T	G	C	G	G	T	T	C	C	A	A	A	C	T	T	T	T	NA	NA	G	G	C	C	C	C	A	T	G	G	A	A	C	T	T	T	G	G	C	C	A	A	G	G	T	T	G	G	T	T	A	A	G	G	C	C	T	T	G	G	C	C	C	C	G	G	T	T	C	T	T	T	G	A	G	G	T	C	G	C	G	A	A	T	G	G	C	C	G	G	C	C	C	A	G	G	T	C	G	A	T	T	C	C	T	T	A	A	A	G	A	A	A	A	A	G	A	A	A	G	A	A	C	C	C	A	G	C	NA	NA	A	G	T	T	A	A	C	C	T	T	A	A	G	G	G	G	T	C	T	T	G	G	T	T	C	C	G	C	T	C	C	G	G	A	NA	NA	G	G	G	A	C	C	G	A	A	A	T	T	C	A	C	T	A	G	T	T	A	A	T	C	T	T	C	C	T	T	T	T	C	A	T	C	T	T	A	G	C	C	NA	NA	NA	NA	G	G	A	A	G	A	NA	NA	T	T	C	C	G	A	T	C	T	T	NA	NA	G	A	C	T	T	C	T	C	T	C	C	G	A	A	T	T	G	A	G	G	C	C	C	C	G	A	G	T	C	C	G	A	T	C	A	A	T	T	T	C	A	T	T	C	A	A	T	T	A	A	T	C	C	T	A	G	G	A	C	T	T	C	T	C	C	C	G	G	G	T	G	A	NA	NA	NA	NA	G	G	A	A	T	C	T	T	G	A	C	G	G	A	G	G	C	C	A	G	T	A	C	T	A	A	C	T	C	C	G	G	G	G	C	T	G	C	G	A	T	A	G	G	NA	NA	NA	NA	A	A	A	G	A	A	C	C	T	C	G	G	C	C	C	C	T	T	C	C	A	C	A	G	C	T	T	C	G	T	T	C	C	T	G	G	C	C	G	G	T	A	T	G	G	A	G	G	A	G	A	G	G	G	C	C	C	C	C	C	A	G	G	G	C	T	A	A	A	A	T	T	T	T	A	G	A	A	A	C	A	A	T	C	T	C	C	A	C	C	G	G	A	A	C	T	G	A	C	C	C	C	NA	NA	C	C	G	G	C	T	G	T	G	A	T	T	A	G	T	C	G	A	T	C	G	G	T	T	T	A	C	C	T	T	C	C	C	T	G	T	C	C	C	T	T	G	T	C	T	T	G	G	NA	NA	T	C	C	C	NA	NA	C	A	A	A	C	A	C	C	NA	NA	C	C	C	T	G	G	T	C	A	G	C	C	T	C	G	T	T	T	T	T	C	G	C	T	C	T	T	T	C	G	C	C	G	G	T	T	C	C	G	A	C	C	G	G	T	G	G	G	A	A	A	G	NA	NA	G	G	C	C	G	G	G	T	C	T	T	T	C	T	G	G	T	T	G	G	T	T	G	G	C	T	A	A	A	G	A	A	T	C	C	C	T	T	NA	NA	C	C	A	A	C	T	G	G	C	C	T	A	T	T	C	C	G	G	G	G	A	T	T	T	G	G	T	T	C	T	C	T	T	A	T	T	C	C	T	C	T	A	C	A	C	C	C	T	T	C	A	A	G	A	T	T	A	G	T	T	G	C	C	C	T	C	C	T	A	G	A	A	C	T	T	G	A	G	T	T	T	C	T	C	C	T	T	C	C	C	A	T	T	T	G	G	A	G	C	C	A	A	T	T	T	G	T	T	G	A	T	T	C	C	A	A	A	G	G	C	C	T	T	C	A	T	C	T	A	A	C	T	T	C	T	T	C	C	G	G	C	C	T	C	A	A	G	A	T	C	T	C	C	C	T	T	C	C	C	C	T	C	A	G	C	C	T	T	NA	NA	T	G	NA	NA	T	A	T	A	G	T	G	G	G	A	A	T	A	A	T	C	C	C	C	T	T	T	A	G	A	A	A	C	G	G	NA	NA	G	C	C	C	G	G	C	T	C	T	G	G	G	G	G	G	T	C	T	T	T	C	T	T	C	C	G	G	G	G	G	G	C	C	A	A	C	T	C	C	T	C	T	T	G	G	C	C	T	C	A	G	G	G	G	A	C	C	C	C	G	G	G	A	G	A	G	G	G	C	G	A	T	C	G	A	C	T	C	C	C	C	C	C	C	T	G	A	T	C	A	A	G	G	C	T	G	G	G	C	G	G	A	C	T	C	G	G	C	C	G	G	C	C	G	G	C	T	C	T	G	A	T	C	G	G	A	G	A	G	T	C	C	C	T	C	A	G	G	G	C	T	G	C	T	T	C	C	G	G	C	T	T	C	A	T	T	T	G	A	C	G	T	C	T	C	G	G	G	G	A	T	T	C	T	C	G	G	T	C	G	A	A	G	A	A	A	T	G	A	C	C	NA	NA	C	T	C	T	A	G	G	G	A	G	C	C	G	G	T	C	T	C	A	A	A	T	C	C	T	T	C	G	C	C	T	C	C	C	A	C	C	G	G	G	G	G	T	T	C	T	C	A	G	A	T	T	C	T	C	C	G	A	G	A	C	C	G	A	A	G	C	T	A	A	NA	NA	A	T	C	C	T	C	C	C	T	G	T	C	A	G	T	T	C	C	T	T	C	C	A	C	G	G	G	C	T	T	G	A	A	G	G	A	C	T	T	C	G	G	C	T	G	A	NA	NA	G	A	G	G	T	C	A	G	A	A	C	C	A	A	G	A	G	A	C	C	G	G	T	C	C	C	A	T	A	G	A	G	G	C	G	G	T	C	G	C	A	G	T	T	A	G	C	C	G	G	C	T	A	G	A	G	G	A	G	C	A	G	G	G	C	G	G	A	A	G	C	T	C	T	C	C	C	T	C	C	A	A	C	C	G	G	NA	NA	C	C	C	C	T	C	C	C	C	C	NA	NA	NA	NA	NA	NA	A	C	C	C	A	A	C	A	T	A	C	C	T	C	A	C	A	G	C	C	C	C	T	C	C	T	C	T	A	T	C	C	T	C	C	C	T	T	G	G	T	T	T	T	A	G	T	C	G	G	C	C	C	C	G	A	G	G	C	T	C	T	G	G	C	C	A	G	T	T	C	C	T	C	A	C	T	T	C	C	G	A	T	C	C	G	C	C	G	G	C	T	NA	NA	A	A	T	G	G	G	G	A	C	C	A	A	A	A	A	A	G	G	T	G	C	C	T	T	C	C	G	A	T	A	A	A	A	C	G	A	C	C	T	T	A	G	C	C	T	A	A	C	G	A	C	T	G	G	G	G	A	A	C	C	T	G	C	C	C	C	G	G	T	T	C	A	G	G	G	G	T	G	NA	NA	T	A	NA	NA	G	A	G	G	C	C	C	T	A	A	A	C	G	A	C	C	C	C	A	A	A	A	C	C	T	C	T	T	A	T	A	G	G	T	G	A	A	T	C	C	C	C	G	G	C	C	C	C	C	T	T	T	A	A	C	A	A	A	C	T	T	C	G	G	T	T	G	G	C	A	G	T	C	T	C	C	G	A	T	G	G	G	C	T	A	A	A	A	C	C	T	C	C	C	C	T	NA	NA	T	A	G	T	G	G	G	A	A	A	G	A	NA	NA	T	T	C	C	T	A	C	A	G	A	T	C	T	A	G	T	G	A	T	C	C	C	T	C	C	C	G	A	G	G	C	C	A	G	G	G	G	A	C	C	NA	NA	T	T	A	C	C	C	T	C	T	C	C	C	C	C	G	G	G	G	A	A	A	G	T	C	C	T	C	C	G	G	G	A	C	C	G	G	C	C	T	T	T	T	G	A	C	C	G	G	T	T	G	G	C	C	C	A	T	C	G	G	A	A	C	C	G	G	T	T	A	A	C	C	G	G	C	T	T	C	G	A	C	T	T	C	A	A	T	C	A	C	C	C	C	C	C	T	A	G	T	T	C	C	G	T	T	A	C	T	C	C	C	T	C	C	A	A	C	C	C	C	G	G	C	C	C	C	G	G	A	A	G	G	G	G	C	C	C	T	C	C	G	C	T	T	C	C	C	C	A	G	C	T	C	T	NA	NA	NA	NA	G	G	C	C	G	C	T	T	C	C	A	T	A	G	G	C	C	A	T	C	A	A	A	C	T	C	T	C	A	G	T	C	G	A	C	C	A	A	C	C	G	T	G	A	G	A	T	T	C	G	G	G	T	G	G	A	T	T	A	G	T	T	T	T	G	A	A	A	G	A	G	T	C	C	G	G	C	T	T	T	T	T	G	A	C	C	G	A	G	A	C	T	T	C	T	C	A	G	G	G	T	C	T	T	C	C	G	G	C	C	T	T	G	A	C	T	C	C	T	A	C	T	A	A	T	T	T	T	C	C	C	C	G	G	T	C	T	C	A	A	G	A	T	C	A	A	T	T	C	C	T	G	T	T	T	G	C	C	A	G	C	T	A	G	C	C	C	T	C	C	C	T	G	T	C	C	A	T	G	G	G	G	G	G	T	T	A	G	A	A	C	T	C	C	C	T	C	T	C	C	NA	NA	G	A	C	C	C	T	A	G	A	A	G	G	A	G	A	G	G	G	A	T	T	T	A	G	C	T	T	C	G	G	A	C	T	A	A	G	T	C	G	G	A	G	A	A	G	G	A	A	G	G	C	C	T	C	G	G	T	T	A	G	G	A	C	C	A	A	G	G	G	A	A	G	A	A	C	C	T	G	T	C	C	T	A	A	T	T	C	C	G	G	C	G	A	G	G	G	C	C	A	A	T	C	A	A	G	A	C	C	A	G	T	C	C	C	C	C	C	T	G	G	G	G	T	T	A	C	A	G	G	G	C	T	A	G	A	G	C	T	NA	NA	T	T	G	A	G	A	C	A	G	A	C	C	A	A	C	T	C	C	G	G	T	T	G	G	A	A	C	C	T	T	T	T	C	T	G	G	G	G	G	G	A	A	A	A	T	C	G	G	C	C	C	C	G	A	C	C	C	T	A	A	T	T	A	A	A	A	G	G	C	C	C	C	T	T	G	A	G	G	G	G	C	C	T	T	A	A	G	G	A	A	C	T	T	T	NA	NA	G	A	C	C	G	G	A	A	A	A	T	T	G	G	A	A	G	G	G	G	C	C	G	C	C	C	G	G	NA	NA	C	A	G	G	T	T	C	C	G	G	G	G	A	A	C	C	A	A	A	C	G	G	A	G	C	T	C	A	A	T	G	G	T	T	NA	NA	G	G	G	C	C	C	A	C	G	G	G	A	T	T	A	A	C	C	C	C	G	G	T	T	C	T	T	C	C	A	G	G	A	G	T	C	T	T	T	G	T	T	NA	NA	T	C	C	C	G	C	T	C	T	T	T	G	G	A	G	G	G	G	A	G	A	T	T	T	A	G	T	C	G	A	C	T	T	C	A	G	G	A	A	A	A	A	T	C	T	G	T	T	A	G	G	G	G	G	A	G	G	G	A	G	G	G	G	G	C	G	G	G	A	G	G	A	G	G	T	C	G	G	C	C	G	G	C	C	G	A	A	C	C	C	T	G	T	T	A	G	NA	NA	G	G	T	C	C	C	A	G	G	G	G	G	G	G	A	A	G	G	G	G	C	T	G	T	G	A	T	T	C	T	G	G	A	G	T	T	G	A	A	A	G	A	A	T	A	G	C	C	C	C	T	T	G	A	NA	NA	T	C	T	C	T	T	C	C	C	T	G	G	A	G	C	C	C	T	C	C	A	G	G	G	A	G	C	C	A	A	A	T	A	A	G	G	T	C	C	C	G	G	T	C	A	G	C	C	C	C	T	C	C	C	A	G	NA	NA	G	A	G	G	T	T	G	G	T	T	A	A	A	G	A	T	A	G	T	A	C	T	T	A	T	C	A	G	A	G	T	C	C	C	T	T	G	T	A	G	C	G	A	G	T	C	T	T	C	C	G	G	C	T	C	T	T	T	G	G	G	A	T	C	A	G	A	G	A	A	T	C	G	G	G	A	G	G	A	G	T	T	T	C	T	C	G	G	G	G	G	A	G	A	NA	NA	A	G	G	A	T	G	NA	NA	T	C	C	T	T	C	G	G	T	C	C	C	G	G	T	T	G	T	T	T	T	A	G	A	G	T	G	A	T	C	C	T	T	T	T	T	G	T	G	A	G	G	C	T	C	C	C	C	T	T	C	C	C	C	C	C	G	G	G	G	C	T	C	A	NA	NA	G	C	A	G	G	G	C	C	A	G	T	T	A	G	G	G	G	A	C	A	C	G	A	A	C	T	G	A	C	T	G	G	C	T	C	C	G	T	A	G	C	T	T	T	T	C	G	A	T	T	C	C	C	T	C	C	G	A	G	T	NA	NA	T	C	T	C	G	A	G	G	T	T	G	C	T	A	T	A	A	T	G	C	C	C	A	C	C	T	C	C	G	A	C	C	G	T	T	C	A	T	A	T	A	A	A	A	T	T	C	C	C	C	T	A	G	G	C	C	C	C	G	G	C	C	G	A	T	C	G	G	G	A	C	C	A	A	G	G	T	C	G	G	C	C	A	A	A	G	C	T	T	T	A	A	C	C	G	G	T	T	G	G	C	T	G	G	G	A	G	G	G	A	T	T	C	C	NA	NA	C	C	C	T	T	C	T	T	C	A	G	G	G	C	G	G	C	T	T	C	G	G	A	G	T	A	T	T	A	T	C	C	C	C	C	C	C	C	C	C	C	T	G	G	G	G	G	G	C	C	NA	NA	C	T	T	T	T	G	NA	NA	NA	NA	A	G	C	T	C	A	G	G	C	C	C	T	C	C	T	T	A	A	G	G	C	G	C	G	G	A	G	C	C	T	G	G	G	G	T	T	A	A	NA	NA	G	C	A	G	NA	NA	T	C	A	A	A	G	A	A	C	C	C	T	A	C	C	C	T	T	T	C	A	G	T	C	C	C	T	C	G	A	T	C	C	T	A	T	A	A	C	T	C	C	T	T	T	T	G	A	C	T	NA	NA	A	A	G	C	T	T	T	C	C	C	T	T	T	T	G	G	C	T	A	A	A	G	G	G	A	A	T	T	G	G	C	T	C	C	G	G	T	T	C	C	A	A	C	C	C	C	C	C	C	C	T	T	C	C	C	A	C	C	T	T	T	C	T	T	G	G	C	C	G	G	G	G	G	A	G	G	C	T	T	T	G	G	C	C	C	T	G	A	A	A	G	G	C	A	C	T	C	C	G	G	C	T	T	A	G	G	G	G	A	A	G	A	A	A	C	C	T	A	G	G	C	C	G	G	G	G	C	T	C	C	T	G	G	G	T	T	G	G	T	C	C	G	A	A	G	A	T	T	T	A	G	G	G	G	A	A	G	G	C	A	G	A	C	C	T	T	C	T	C	T	C	T	C	G	C	G	A	A	C	G	T	T	C	C	A	A	C	T	A	A	T	T	C	T	C	T	G	G	A	G	G	T	G	A	C	T	C	C	A	A	C	T	C	T	G	A	G	A	C	C	A	A	C	C	C	C	C	C	G	A	A	A	C	T	C	C	C	A	A	A	G	G	G	G	T	T	C	C	T	T	G	G	G	G	T	T	C	C	C	T	A	C	C	T	G	G	C	T	C	C	T	C	T	C	G	A	A	G	C	C	G	A	C	C	G	G	T	T	G	A	C	T	G	A	C	C	T	T	T	T	G	G	G	G	T	T	G	G	C	C	G	G	C	C	G	G	T	T	C	C	G	G	A	A	G	G	C	C	A	A	A	A	G	G	G	G	G	G	T	T	C	C	G	G	G	G	C	C	G	G	C	T	T	T	T	C	C	G	A	G	A	A	T	T	A	C	T	T	C	C	C	A	A	A	C	C	G	G	G	G	T	T	C	T	A	A	G	G	T	C	G	G	G	G	G	G	A	C	C	C	G	G	T	T	A	G	A	A	A	A	A	A	C	T	A	A	C	T	C	T	G	A	C	A	C	C	G	A	G	G	G	G	A	A	G	G	G	T	C	C	A	T	C	C	C	T	A	A	NA	NA	T	G	C	C	A	A	C	T	T	T	A	A	G	A	C	C	C	C	G	G	A	A	A	G	C	C	T	T	C	C	G	G	G	A	T	T	C	C	G	G	C	C	C	C	T	T	C	C	C	C	G	A	C	C	T	T	A	A	T	T	A	A	A	G	G	G	C	C	C	C	C	C	NA	NA	G	A	A	A	A	A	G	G	G	C	G	G	C	T	A	G	T	T	G	G	C	T	T	A	C	C	A	A	C	C	G	G	T	T	C	T	A	A	T	C	T	G	T	T	T	T	G	A	A	G	G	G	T	T	C	A	C	C	A	A	A	A	G	G	A	A	A	A	C	T	C	C	G	G	C	C	C	C	NA	NA	G	G	T	C	A	A	C	C	T	A	G	A	C	C	G	G	T	T	G	G	C	T	T	C	C	C	NA	NA	G	G	NA	NA	A	A	G	G	G	A	C	T	T	T	T	C	T	T	G	A	T	C	C	A	T	C	C	C	C	T	T	A	A	A	NA	NA	G	G	T	T	A	G	NA	NA	C	T	C	A	NA	NA	T	A	G	G	T	T	C	T	T	T	A	A	C	C	T	T	A	A	C	C	G	A	C	C	G	G	C	T	A	C	A	A	A	G	C	C	G	A	G	A	A	A	A	A	T	C	C	C	A	A	C	A	A	G	C	C	G	G	G	G	T	T	C	C	G	G	A	G	G	G	T	T	G	G	T	T	T	T	A	A	G	A	A	T	G	G	T	T	C	C	A	A	A	G	A	G	C	T	NA	NA	NA	NA	C	C	NA	NA	G	A	G	C	T	A	G	C	A	C	G	G	T	T	G	G	C	C	NA	NA	G	A	T	A	A	T	T	T	C	A	T	T	A	G	G	G	T	C	T	G	T	T	A	G	A	C	A	C	T	G	A	G	C	C	T	T	G	G	G	G	G	A	A	C	T	T	T	T	A	A	A	G	T	T	T	C	A	T	G	G	NA	NA	C	C	G	A	G	A	G	G	G	G	A	C	C	C	G	A	T	C	NA	NA	A	C	C	T	T	T	G	G	C	A	NA	NA	T	G	T	C	G	A	A	C	G	G	NA	NA	C	C	A	A	NA	NA	A	A	A	C	T	C	T	G	T	C	C	C	C	T	G	G	G	G	T	C	G	C	C	T	G	T	A	G	T	C	C	C	C	C	G	G	A	A	A	G	A	A	T	T	C	C	C	C	T	C	G	G	T	G	C	C	T	C	G	A	T	G	G	G	T	A	T	A	C	C	T	C	C	G	C	C	C	C	G	G	C	C	A	A	A	A	A	A	C	C	G	G	C	C	C	C	C	C	G	G	C	C	T	T	T	T	C	C	G	G	G	G	C	C	C	C	A	A	A	A	G	G	A	A	C	C	T	T	A	A	G	G	A	A	C	C	G	G	A	A	A	A	C	C	C	C	G	G	T	T	G	G	T	T	G	G	G	G	G	G	A	A	A	A	A	A	C	C	C	C	A	A	T	T	G	G	A	A	T	T	C	C	C	C	T	T	A	A	C	C	C	C	C	C	T	T	C	C	A	A	G	G	C	C	C	C	G	G	A	A	A	A	T	T	C	C	C	C	A	A	T	T	G	G	G	G	T	T	C	C	A	A	A	A	T	T	G	G	C	C	G	G	A	A	A	A	C	C	T	T	G	G	G	G	A	A	T	T	C	C	A	A	A	A	G	G	C	C	G	G	T	T	C	C	A	A	G	G	T	T	G	G	A	A	G	G	C	C	G	G	G	G	C	C	T	T	A	A	A	A	G	G	T	T	C	C	A	A	C	C	A	A	A	A	T	T	C	C	C	C	G	G	G	G	G	G	A	A	C	C	A	A	T	T	A	A	A	A	A	A	G	G	T	T	T	T	A	A	A	A	G	G	T	T	C	C	T	T	C	C	C	C	C	C	C	C	G	G	G	G	C	C	C	C	G	G	C	C	G	G	G	G	C	C	C	C	G	G	C	C	A	A	C	C	A	A	C	C	T	T	A	A	A	A	A	A	C	C	G	G	A	A	C	C	T	T	G	G	G	G	C	C	C	C	T	T	T	T	T	T	A	A	T	T	G	G	G	G	C	C	C	C	A	A	A	A	T	T	G	G	T	T	G	G	T	A	T	T	A	A	C	C	T	T	C	C	T	T	C	C	A	A	T	T	G	G	A	A	A	A	C	C	C	C	G	G	T	T	C	C	A	A	T	T	T	T	T	T	G	G	C	C	C	C	T	T	G	G	C	C	A	A	C	C	T	T	C	C	G	G	A	A	C	C	C	C	G	G	C	C	C	C	T	T	A	A	A	A	G	G	G	G	G	G	G	G	C	C	T	T	C	C	G	G	C	C	T	T	G	G	C	C	T	T	G	G	T	T	T	T	A	A	G	G	G	G	G	G	T	T	A	A	C	C	A	A	NA	NA	C	C	G	G	G	G	G	G	G	G	G	G	C	C	C	C	C	C	C	C	A	A	C	C	C	C	C	C	A	A	T	T	A	A	A	A	G	G	G	G	T	T	G	G	A	A	A	A	T	G	G	G	T	T	C	C	C	C	G	G	C	C	C	C	T	T	C	C	C	C	T	T	C	C	A	A	T	T	A	A	C	A	T	T	T	T	A	A	G	G	G	G	G	G	A	A	G	G	A	A	C	C	C	C	C	C	T	T	A	A	G	G	C	C	G	G	C	C	C	C	T	T	T	T	C	C	C	C	T	T	A	A	C	C	C	C	T	T	A	A	A	A	G	G	C	C	A	A	T	T	C	C	G	G	A	A	G	G	C	C	G	G	C	C	C	C	G	G	A	A	T	T	G	G	C	C	T	T	C	C	T	T	A	A	G	G	T	T	T	T	T	T	A	A	C	C	T	T	T	T	A	A	G	G	C	C	G	G	T	T	C	C	A	A	G	G	A	A	A	A	G	G	G	G	G	G	G	G	A	A	A	A	A	A	T	T	G	G	G	G	G	G	G	G	C	C	T	T	C	C	C	C	G	G	C	C	G	G	A	A	G	G	C	C	G	G	G	G	C	C	G	G	T	T	C	C	C	C	C	C	G	G	G	G	C	C	C	C	A	A	A	A	T	T	C	C	C	C	G	G	C	C	G	G	A	A	C	C	A	A	G	G	C	C	C	C	T	T	G	G	G	G	C	C	G	G	G	G	C	C	A	A	C	C	G	G	A	A	G	G	C	C	C	C	C	C	C	C	G	G	A	A	C	C	A	A	G	G	A	A	G	G	G	G	T	T	G	G	T	T	T	T	C	C	A	A	T	T	G	G	G	G	T	T	C	T	T	T	C	C	C	C	C	C	A	A	C	C	G	G	A	A	C	C	C	C	T	T	C	C	G	G	A	A	G	G	A	A	T	T	T	T	T	T	C	C	T	T	C	C	G	G	A	A	A	A	A	A	G	G	A	A	C	C	C	C	G	G	C	C	G	G	C	C	T	T	C	C	A	A	T	T	G	G	C	C	A	A	G	G	G	G	C	C	G	G	C	C	T	T	G	G	T	T	T	T	C	C	A	A	G	G	C	C	A	A	T	T	A	A	G	G	C	C	C	C	T	T	A	A	G	G	G	G	A	A	A	A	G	G	T	T	A	A	A	A	C	C	T	T	G	G	C	C	A	A	G	G	C	C	G	G	C	C	C	C	T	T	C	C	G	G	T	T	C	C	G	G	A	A	C	C	T	T	C	C	A	A	T	T	C	C	G	G	C	C	C	C	G	G	A	A	G	G	C	C	C	C	G	G	T	T	C	C	T	T	G	G	C	C	A	A	G	G	C	C	G	G	T	T	C	C	G	G	A	A	C	C	G	G	G	G	G	G	T	T	G	G	C	C	G	G	G	G	G	G	T	T	A	A	C	C	T	T	G	G	T	T	C	C	C	C	A	A	A	A	G	G	C	C	G	G	C	C	T	T	A	A	A	A	G	G	G	G	C	C	T	T	T	T	G	G	T	T	C	C	A	A	A	A	T	T	C	C	A	A	G	G	A	A	C	C	C	C	A	A	G	G	C	C	A	A	C	C	C	C	T	T	G	G	T	T	C	C	T	T	C	C	C	C	G	G	A	A	A	A	G	G	C	C	T	T	T	T	G	G	T	T	G	G	A	A	C	C	C	C	A	A	G	G	T	T	C	C	T	T	C	C	G	G	C	C	T	T	G	G	T	T	A	A	G	G	C	C	C	C	G	G	G	G	G	G	A	A	G	G	T	T	G	G	G	G	A	A	T	T	C	C	G	G	G	G	G	G	G	G	A	A	T	T	C	C	A	A	C	C	G	G	G	G	C	C	T	T	T	T	T	T	C	C	A	A	G	G	G	G	A	A	C	C	G	G	A	A	T	T	A	A	G	G	T	T	A	A	T	T	G	G	G	G	G	G	G	G	A	A	C	C	A	A	G	G	G	G	T	T	T	T	G	G	A	A	C	C	T	T	C	C	C	C	C	C	T	T	G	G	T	T	G	G	C	C	T	T	G	G	G	G	T	T	G	G	A	A	C	C	C	C	C	C	G	G	G	G	A	A	C	C	T	T	T	T	C	C	G	G	C	C	A	A	C	C	A	A	A	A	C	C	T	T	C	C	C	C	G	G	G	G	A	A	T	T	C	C	A	A	G	G	G	G	A	A	C	C	A	A	G	G	G	G	T	T	T	T	C	C	C	C	G	G	A	A	G	G	A	A	C	C	C	C	T	T	A	A	C	C	A	A	G	G	C	C	A	A	A	A	C	C	G	G	T	T	C	C	G	G	T	T	T	T	T	T	G	G	A	A	T	T	G	G	T	T	A	A	T	T	C	C	T	T	G	G	G	G	C	C	C	C	G	G	A	G	A	A	G	G	C	C	G	G	C	C	G	G	C	C	C	C	G	G	G	G	T	T	A	A	C	C	C	C	A	A	G	G	G	G	T	T	C	C	C	C	A	A	G	G	T	T	G	G	A	A	T	T	A	A	C	C	A	A	C	C	A	A	T	T	G	G	G	G	G	G	C	C	C	C	T	T	C	C	C	C	G	G	G	G	T	T	T	T	T	T	A	A	G	G	A	A	A	A	A	A	A	A	G	G	G	G	C	C	C	C	G	G	T	T	G	G	G	G	C	C	G	G	C	C	T	T	C	C	T	T	G	G	G	G	C	C	C	C	T	T	G	G	G	G	T	T	A	A	T	T	C	C	T	T	C	C	T	T	T	T	T	T	C	C	A	A	T	T	G	G	A	A	G	G	C	C	A	A	C	C	C	C	T	T	T	T	T	T	A	A	G	G	T	T	G	G	A	A	T	T	T	T	T	T	G	G	A	A	C	C	G	G	T	T	T	T	A	A	A	A	A	A	G	G	C	C	T	T	C	C	G	G	G	G	T	T	T	T	T	T	A	A	C	C	C	C	G	G	T	T	T	T	A	A	G	G	G	G	C	C	T	T	C	C	G	G	A	A	G	G	G	G	G	G	C	C	C	C	C	C	G	G	G	G	C	C	T	T	T	T	T	T	A	A	A	A	G	G	G	G	T	T	T	T	T	T	G	G	C	C	A	A	T	T	C	C	A	A	T	T	C	C	T	T	T	T	C	C	T	T	T	T	G	G	G	G	G	G	T	T	C	C	G	G	A	A	C	C	T	T	G	G	T	T	A	A	A	A	G	G	G	G	C	C	C	C	T	T	A	A	C	C	G	G	C	C	T	T	C	C	C	C	T	T	A	A	A	A	A	A	T	T	G	G	C	C	T	T	A	A	G	G	A	A	G	G	C	C	C	C	A	A	A	A	T	T	C	C	G	G	A	A	G	G	C	C	C	C	C	C	G	G	C	C	C	C	A	A	G	G	G	G	G	G	G	G	G	G	C	C	T	T	T	T	C	C	A	A	T	T	C	C	A	A	A	A	T	T	A	A	G	G	G	G	C	C	T	T	T	T	C	C	C	C	T	T	G	G	C	C	A	A	C	C	A	A	C	C	T	T	G	G	A	A	A	A	G	G	T	T	C	C	T	T	T	T	C	C	T	T	A	A	C	C	C	C	C	C	T	T	A	A	C	C	C	C	C	C	T	T	T	T	G	G	C	C	T	T	C	C	A	A	A	A	A	A	G	G	C	C	G	G	G	G	A	A	G	G	G	G	G	G	A	A	A	A	T	T	A	A	G	G	C	C	G	G	G	G	C	C	G	G	A	A	C	C	C	C	C	C	T	T	C	C	C	C	G	G	C	C	T	T	A	A	G	G	A	A	A	A	NA	NA	A	A	T	C	C	C	T	T	G	G	T	T	C	C	C	C	A	A	C	C	A	A	G	G	C	C	A	A	T	T	C	C	G	G	G	G	C	C	C	C	G	G	C	C	A	A	C	C	C	C	G	G	G	G	T	T	T	T	A	A	C	C	G	G	C	C	G	G	G	G	C	C	A	A	A	A	T	T	T	T	G	G	G	G	G	G	C	C	C	C	G	G	C	C	C	C	T	T	T	T	C	C	G	G	C	C	T	T	G	G	A	A	T	T	T	T	G	G	G	G	G	G	A	A	A	A	G	G	G	G	A	A	C	C	C	C	G	G	A	A	C	C	C	C	A	A	C	C	G	C	T	T	G	G	G	G	T	T	T	T	NA	NA	A	A	G	G	G	G	C	C	A	A	T	T	T	T	G	G	A	A	G	G	A	A	G	G	A	A	C	C	G	G	T	T	C	C	C	C	T	T	G	G	A	A	T	T	T	T	A	A	G	G	T	T	C	C	G	G	C	C	G	G	G	G	A	A	T	T	T	T	T	T	G	G	T	T	A	A	T	T	G	G	T	T	G	G	C	C	G	G	T	T	T	T	A	A	C	C	A	A	C	C	T	T	G	G	C	C	A	A	A	A	C	C	T	T	T	T	G	G	C	C	G	G	A	A	C	C	T	T	C	C	T	T	A	A	C	C	C	C	C	C	T	T	G	G	A	A	C	C	G	G	C	C	G	G	A	A	A	A	C	C	C	C	G	G	C	C	C	C	G	G	C	C	G	G	G	G	C	C	C	C	G	G	G	G	C	C	A	A	A	A	A	A	C	C	G	G	A	A	T	T	G	G	C	C	A	A	G	G	G	G	T	T	G	G	G	G	G	G	G	G	T	T	C	C	G	G	T	T	C	C	T	T	C	C	G	G	G	G	G	G	C	C	T	T	G	G	G	G	C	C	T	T	G	G	C	C	G	G	T	T	A	A	T	T	A	A	G	G	G	G	A	A	T	T	C	C	G	G	G	G	G	G	G	G	A	A	T	C	G	G	A	A	A	A	G	G	C	C	T	T	A	A	C	C	T	T	T	T	T	T	C	C	G	G	T	T	G	G	C	C	G	G	C	C	T	T	G	G	T	T	C	C	C	C	G	G	T	T	T	T	A	A	G	G	G	G	A	A	T	T	A	A	G	C	T	T	G	G	G	G	C	C	C	C	C	C	A	A	A	A	A	A	C	C	T	T	C	C	T	T	C	C	A	A	C	C	A	A	G	G	G	G	G	G	T	T	G	G	A	A	T	T	C	C	G	G	G	G	C	C	C	C	C	C	T	T	C	C	A	A	T	T	G	G	G	G	A	A	A	A	C	C	T	T	G	G	T	T	G	G	C	C	G	G	C	C	C	C	C	C	C	C	G	G	A	A	T	T	G	G	G	G	C	C	G	G	C	C	A	A	C	C	G	G	G	G	C	C	G	G	C	C	G	G	NA	NA	A	A	C	C	C	C	G	G	T	T	A	A	C	C	C	C	C	C	G	G	C	C	G	G	A	A	T	T	T	T	C	C	T	T	A	A	C	C	C	C	G	G	T	T	T	T	C	C	G	G	C	C	A	A	A	A	G	G	T	T	T	T	C	C	T	T	C	C	A	A	C	C	G	G	T	T	C	C	C	C	G	G	T	T	T	T	G	G	G	G	C	C	A	A	A	A	T	T	G	G	C	C	A	A	G	G	C	C	G	G	C	C	G	G	C	C	T	T	G	G	G	G	C	C	G	G	C	C	T	T	C	C	C	C	T	T	T	T	G	G	T	T	C	C	G	G	G	G	A	A	C	C	T	T	C	C	C	C	A	A	C	C	T	T	T	T	A	A	T	T	NA	NA	T	T	A	A	C	C	A	A	A	A	C	C	G	G	T	T	G	G	C	C	G	G	G	G	T	T	T	T	A	A	NA	NA	A	A	G	G	A	A	T	T	G	G	C	C	C	C	C	C	A	A	C	C	G	G	T	T	A	A	T	T	C	C	G	G	T	T	C	C	T	T	G	G	G	G	G	G	C	C	T	T	C	C	C	C	C	C	G	G	T	T	C	C	A	A	T	T	A	A	G	G	T	T	G	G	A	A	T	T	G	G	T	T	G	G	A	A	G	G	A	A	T	T	A	A	T	T	A	A	T	T	T	T	G	G	G	G	G	G	A	A	G	G	NA	NA	C	C	G	G	T	T	G	G	T	T	G	G	G	G	T	T	A	A	A	A	A	A	T	T	A	A	C	C	A	A	A	A	G	G	T	T	A	A	A	A	T	T	T	T	C	C	A	A	T	T	G	G	T	T	G	G	T	T	NA	NA	G	G	T	T	C	C	T	T	A	A	T	T	C	C	G	G	A	A	A	A	G	G	T	T	A	A	C	C	G	G	G	G	A	A	A	A	T	T	T	T	T	T	C	C	G	G	G	G	C	C	T	T	C	C	T	T	C	C	G	G	A	A	A	A	G	G	G	G	C	C	C	C	G	G	G	G	C	C	C	C	G	G	C	C	T	T	T	T	A	A	A	A	C	C	T	T	T	T	A	A	G	G	A	A	C	C	C	C	A	A	G	G	T	T	C	C	C	C	C	C	C	C	A	A	A	A	G	G	C	C	T	T	T	T	G	G	G	G	A	A	A	A	T	T	C	C	T	T	T	T	G	G	C	C	A	A	A	A	A	A	A	A	T	T	C	C	A	A	G	G	G	G	C	C	A	A	C	C	T	T	A	A	T	T	G	G	G	G	T	T	A	A	A	A	C	C	G	G	A	A	G	G	G	G	C	C	A	A	G	G	T	T	T	T	C	C	T	T	C	C	T	T	C	C	C	C	A	A	T	T	T	T	A	A	C	C	C	C	T	T	C	C	C	C	C	C	G	G	T	T	G	G	C	C	T	T	C	C	C	C	T	T	A	A	C	C	A	A	G	G	C	C	A	A	G	G	A	A	T	T	A	A	G	G	T	T	T	T	C	C	G	G	G	G	T	T	C	C	G	G	A	A	A	A	A	A	T	T	G	G	G	G	A	A	G	G	A	A	A	A	A	A	G	G	C	C	T	T	G	G	T	T	T	T	T	T	G	G	A	A	C	C	G	G	T	T	A	A	C	C	A	A	A	A	T	T	C	C	A	A	T	T	T	T	A	A	G	G	C	C	G	G	G	G	T	T	C	C	T	T	G	G	T	T	G	G	C	C	A	A	A	A	C	C	T	T	G	G	A	A	G	G	C	C	T	T	T	T	C	C	C	C	A	A	G	G	C	C	T	T	G	G	C	C	A	A	G	G	G	G	C	C	A	A	C	C	C	C	C	C	G	G	G	G	T	T	C	C	G	G	T	T	G	G	T	T	A	A	A	A	A	A	G	G	C	C	G	G	T	T	T	T	G	G	G	G	G	G	A	A	G	G	A	A	G	G	G	G	G	G	G	G	G	G	A	A	C	C	A	A	G	G	A	A	G	G	A	A	G	G	A	A	A	A	G	G	T	T	T	T	C	C	T	T	G	G	A	A	T	T	A	A	T	T	A	A	G	G	T	T	C	C	C	C	G	G	T	T	G	G	T	T	C	C	A	A	A	A	G	G	G	G	C	C	T	T	G	G	A	A	A	A	G	G	T	T	G	G	A	A	G	G	C	C	T	T	T	T	G	G	C	C	C	C	C	C	A	A	A	A	A	A	G	G	A	A	T	T	G	G	C	C	G	G	C	C	T	T	G	G	C	C	A	A	G	G	G	G	A	A	C	C	T	T	A	A	G	G	C	C	C	C	C	C	A	A	T	T	C	C	T	T	A	A	T	T	G	G	C	C	A	A	C	C	C	C	A	A	G	G	C	C	C	C	T	T	C	C	G	G	A	A	A	A	G	G	G	G	A	A	G	G	C	C	G	G	C	C	T	T	A	A	C	C	C	C	T	T	G	G	G	G	T	T	A	A	G	G	A	A	C	C	A	A	C	C	T	T	A	A	C	C	T	T	T	T	A	A	A	A	A	A	A	A	C	C	C	C	G	G	C	C	C	C	G	G	T	T	A	A	A	A	A	A	T	T	A	A	T	T	G	G	C	C	G	G	T	T	T	T	T	T	T	T	G	G	C	C	G	G	G	G	C	C	G	G	T	T	G	G	G	G	G	G	C	C	C	C	T	T	G	G	T	T	A	A	C	C	T	T	T	T	G	G	T	T	G	G	T	T	C	C	T	T	T	T	A	A	G	G	T	T	T	T	C	C	G	G	T	T	G	G	G	G	T	T	C	C	G	G	G	G	C	C	G	G	G	G	T	T	C	C	T	T	T	T	T	T	A	A	C	C	A	A	T	T	C	C	C	C	T	T	A	A	T	T	A	A	C	C	T	T	A	A	A	A	G	G	A	A	T	T	G	G	T	T	T	T	T	T	C	C	A	A	G	G	T	T	A	A	C	C	G	G	C	C	G	G	A	A	T	T	G	G	G	G	G	G	C	C	A	A	T	T	C	C	T	T	C	C	C	C	A	A	A	A	T	T	T	T	C	C	T	T	T	T	G	G	C	C	C	C	T	T	T	T	G	G	C	C	A	A	A	A	C	C	G	G	G	G	T	T	G	G	A	A	T	T	T	T	A	A	C	C	A	A	G	G	G	G	G	G	C	C	G	G	A	A	T	T	A	A	C	C	G	G	G	G	G	G	A	A	A	A	C	C	C	C	A	A	T	T	C	C	T	T	T	T	C	C	G	G	T	T	T	T	G	G	T	T	A	A	A	A	G	G	NA	NA	T	T	T	T	G	G	G	G	A	A	G	G	G	G	C	C	T	T	G	G	C	C	C	C	G	G	A	A	A	A	C	C	G	G	G	G	G	G	T	T	C	C	T	T	T	T	A	A	A	A	T	T	A	A	A	A	T	T	C	C	G	G	T	T	G	G	G	G	G	G	G	G	G	G	T	A	G	G	C	C	G	G	C	C	T	T	T	T	G	G	T	T	T	T	T	T	NA	NA	A	A	T	T	G	G	C	C	T	T	A	A	G	G	G	G	T	T	G	G	A	A	G	G	C	C	C	C	T	T	C	C	C	C	T	T	C	C	NA	NA	T	T	C	C	G	G	A	A	T	T	G	G	A	A	G	G	G	G	G	G	C	C	C	C	T	T	C	C	A	A	G	G	C	C	C	C	C	C	C	C	A	A	C	C	G	G	C	C	G	G	T	T	T	T	T	T	C	C	G	G	T	T	T	T	C	C	T	T	C	C	C	C	G	G	T	T	A	A	A	A	G	G	C	C	C	C	C	C	G	G	C	C	A	A	G	G	G	G	G	G	A	A	A	A	G	G	C	C	A	A	A	A	T	T	A	A	T	T	G	G	G	G	A	A	G	G	T	T	A	A	G	G	A	A	G	G	G	G	A	A	G	G	G	G	C	C	A	A	T	T	C	C	A	A	G	G	A	A	C	C	C	C	G	G	G	G	T	T	T	T	A	A	G	G	G	G	G	G	T	T	G	G	T	T	T	T	A	A	C	C	C	C	A	A	A	A	A	A	G	G	G	G	G	G	A	A	T	T	C	C	A	A	G	G	C	C	C	C	T	T	G	G	C	C	A	A	C	C	C	C	C	C	T	T	T	T	A	A	T	T	T	T	T	T	T	T	T	T	G	G	C	C	G	G	C	C	G	G	C	C	C	C	C	C	T	T	T	T	G	G	C	C	T	T	A	A	G	G	G	G	T	T	C	C	C	C	A	A	G	G	T	T	G	G	C	C	C	C	G	G	C	C	C	C	C	C	C	C	G	G	C	C	C	C	G	G	C	C	A	A	C	C	C	C	C	C	C	C	G	G	C	C	C	C	G	G	T	T	A	A	A	A	A	A	A	A	T	T	C	C	A	A	T	T	T	T	G	G	G	G	G	G	G	G	C	C	A	A	C	C	G	G	G	G	A	A	C	C	T	T	A	A	C	C	A	A	C	C	C	C	G	G	C	C	A	A	G	G	A	A	A	A	G	G	A	A	A	A	C	C	A	A	C	C	A	A	C	C	C	C	T	T	G	G	G	G	T	T	T	T	T	T	A	A	T	T	G	G	T	T	C	C	C	C	G	G	T	T	G	G	C	C	A	A	T	T	G	G	A	A	G	G	A	A	T	T	T	T	C	C	T	T	G	G	T	T	G	G	A	A	T	T	C	C	A	A	G	G	A	A	A	A	T	T	A	A	T	T	G	G	A	A	A	A	A	A	C	C	A	A	G	G	G	G	G	G	C	C	G	G	G	G	T	T	T	T	G	G	T	T	C	C	G	G	A	A	T	T	T	T	T	T	A	A	A	A	T	T	C	C	G	G	G	G	C	C	G	G	T	T	G	G	G	G	T	T	G	G	G	G	T	T	A	A	T	T	T	T	T	T	A	A	C	C	G	G	T	T	T	T	C	C	C	C	T	T	C	C	G	G	G	G	A	A	C	C	G	G	A	A	C	C	T	T	A	A	G	G	T	T	G	G	G	G	G	G	A	A	T	T	G	G	A	A	C	C	G	G	C	C	A	A	C	C	C	C	T	T	C	C	C	C	A	A	A	A	A	A	T	T	T	T	T	T	A	A	C	C	T	T	G	G	G	G	A	A	A	A	A	A	A	A	C	C	A	A	G	G	T	T	A	A	G	G	C	C	A	A	A	A	C	C	C	C	T	T	G	G	T	T	C	C	A	A	A	A	C	C	A	A	A	A	A	A	G	G	G	G	T	T	C	C	C	C	T	T	A	A	G	G	A	A	T	T	A	A	G	G	T	T	T	T	A	A	T	T	C	C	A	A	C	C	A	A	A	A	A	A	G	G	A	A	G	G	A	A	G	G	C	C	G	G	C	C	T	T	T	T	G	G	C	C	C	C	C	C	C	C	C	C	A	A	T	T	G	G	A	A	C	C	C	C	C	C	G	G	G	G	A	A	G	G	G	G	G	G	C	C	C	C	T	T	C	C	A	A	G	G	A	A	C	C	A	A	G	G	C	C	T	T	G	G	C	C	A	A	G	G	G	G	A	A	A	A	T	T	T	T	G	G	G	G	A	A	G	G	A	A	A	A	T	T	G	G	A	A	G	G	C	C	G	G	G	G	C	C	C	C	C	C	A	A	A	A	G	G	T	T	T	T	G	G	G	G	T	T	T	T	A	A	G	G	C	C	C	C	A	A	T	T	T	T	C	C	T	T	G	G	A	A	G	G	A	A	A	A	C	C	A	A	C	C	C	C	G	G	T	T	T	T	T	T	G	G	A	A	T	T	A	A	A	A	C	C	T	T	C	C	A	A	C	C	T	T	C	C	C	C	A	A	A	A	A	A	C	C	T	T	C	C	A	A	C	C	G	G	A	A	C	C	A	A	A	A	A	A	A	A	G	G	A	A	A	A	G	G	G	G	T	T	G	G	C	C	G	G	G	G	A	A	A	A	G	G	G	G	C	C	T	T	G	G	G	G	A	A	T	T	C	C	A	A	A	A	C	C	A	A	T	T	C	C	C	C	G	G	C	C	T	T	C	C	G	G	A	A	G	G	T	T	C	C	C	C	G	G	A	A	C	C	C	C	C	C	T	T	G	G	T	T	T	T	A	A	T	T	G	G	T	T	T	T	C	C	C	C	A	A	G	G	T	T	C	C	A	A	G	G	A	A	G	G	T	T	G	G	A	A	T	T	A	A	C	C	C	C	G	G	G	G	G	G	C	C	T	T	G	G	T	T	T	T	G	G	C	C	A	A	G	G	T	T	A	A	C	C	A	A	A	A	C	C	C	C	T	T	C	C	A	A	C	C	A	A	G	G	G	G	C	C	T	T	C	C	G	G	A	A	G	G	C	C	G	G	C	C	T	T	A	A	G	G	C	C	A	A	C	C	G	G	C	C	T	T	C	C	A	A	G	G	G	G	G	G	C	C	G	G	C	C	C	C	T	T	A	A	A	A	T	T	T	T	G	G	A	A	T	T	A	A	A	A	T	T	T	T	A	A	T	T	A	A	A	A	G	G	A	A	G	G	G	G	A	A	A	A	G	G	T	T	C	C	A	A	T	T	T	T	C	C	A	A	T	T	G	G	A	A	A	A	C	C	G	G	G	G	T	T	G	G	T	T	G	G	G	G	A	A	G	G	C	C	C	C	G	G	A	A	C	C	T	T	C	C	C	C	T	T	G	G	C	C	C	C	T	T	A	A	T	T	T	T	A	A	T	T	C	C	C	C	G	G	C	C	G	G	G	G	A	A	A	A	C	C	G	G	A	A	G	G	A	A	G	G	T	T	C	C	A	A	G	G	A	A	G	G	G	G	T	T	C	C	C	C	A	A	A	A	T	T	T	T	T	T	A	A	G	G	A	A	G	G	T	T	T	T	A	A	C	C	G	G	G	G	A	A	A	A	G	G	T	T	A	A	C	C	A	A	A	A	C	C	G	G	T	T	A	A	C	C	G	G	C	C	G	G	C	C	T	T	T	T	A	A	C	C	G	G	T	T	T	T	A	A	G	G	T	T	C	C	C	C	A	A	C	C	G	G	T	T	C	C	C	C	A	A	G	G	G	G	G	G	C	C	G	G	A	A	C	C	A	A	C	C	G	G	G	G	C	C	G	G	G	G	C	C	A	A	C	C	T	T	T	T	C	C	T	T	G	G	A	A	T	T	G	G	T	T	C	C	G	G	G	G	G	G	C	C	T	T	C	C	A	A	A	A	A	A	T	T	C	C	G	G	T	T	T	T	G	G	G	G	T	T	A	A	G	G	C	C	G	G	C	C	T	T	G	G	T	T	G	G	C	C	G	G	C	C	T	T	A	A	A	A	C	C	T	T	T	T	C	C	C	C	C	C	A	A	A	A	A	A	T	T	G	G	G	G	T	T	T	T	G	G	T	T	G	G	A	A	A	A	T	T	A	A	C	C	A	A	C	C	A	A	C	C	T	T	G	G	T	T	A	A	C	C	G	G	A	A	G	G	A	A	G	G	A	A	C	C	A	A	G	G	C	C	A	A	G	G	A	A	G	G	G	G	A	A	A	A	A	A	A	A	C	C	T	T	T	T	A	A	C	C	A	A	G	G	T	T	G	G	C	C	A	A	T	T	G	G	C	C	G	G	T	T	C	C	C	C	A	A	T	T	G	G	A	A	C	C	A	A	A	A	T	T	T	T	T	T	A	A	C	C	G	G	C	C	G	G	A	A	T	T	G	G	A	A	A	A	C	C	T	T	C	C	G	G	T	T	A	A	C	C	C	C	C	C	A	A	G	G	A	A	T	T	T	T	T	T	G	G	G	G	A	A	A	A	C	C	C	C	C	C	A	A	C	C	A	A	A	A	A	A	A	A	G	G	G	G	G	G	T	T	G	G	A	A	A	A	A	A	C	C	A	A	A	A	A	A	A	A	C	C	A	A	G	G	C	C	T	T	A	A	A	A	A	A	C	C	C	C	C	C	C	C	T	T	A	A	C	C	C	C	C	C	T	T	G	G	A	A	A	A	A	A	C	C	T	T	G	G	T	T	T	T	G	G	T	T	A	A	C	C	G	G	A	A	A	A	T	T	G	G	T	T	G	G	G	G	A	A	C	C	C	C	G	G	A	A	C	C	G	G	C	C	T	T	A	A	A	A	T	T	C	C	A	A	G	G	C	C	C	C	C	C	C	C	C	C	A	A	C	C	C	C	G	G	G	G	C	C	A	A	G	G	T	T	C	C	A	A	G	G	G	G	A	A	T	T	G	G	G	G	C	C	G	G	G	G	G	G	A	A	T	T	G	G	T	T	T	T	G	G	A	A	T	T	T	T	G	G	C	C	T	T	G	G	A	A	G	G	A	A	C	C	T	T	C	C	A	A	T	T	A	A	T	T	G	G	A	A	A	A	A	A	C	C	T	T	T	T	C	C	C	C	G	G	G	G	G	G	C	C	T	T	T	T	A	A	A	A	A	A	T	T	C	C	T	T	T	T	A	A	A	A	T	T	G	G	C	C	T	T	G	G	T	T	C	C	C	C	C	C	T	T	C	C	C	C	G	G	T	T	G	G	C	C	A	A	C	C	A	A	T	T	A	A	G	G	T	T	C	C	C	C	T	T	G	G	A	A	A	A	T	T	A	A	A	A	T	T	A	A	G	G	G	G	T	T	G	G	G	G	A	A	G	G	C	C	T	T	G	G	G	G	A	A	T	T	C	C	C	C	C	C	C	C	A	A	G	G	T	T	T	T	C	C	C	C	G	G	C	C	T	T	T	T	T	T	C	C	T	T	G	G	A	A	C	C	G	G	C	C	T	T	T	T	C	C	A	A	G	G	T	T	T	T	C	C	C	C	T	T	T	T	T	T	C	C	G	G	G	G	A	A	A	A	T	T	A	A	G	G	G	G	T	T	C	C	A	A	C	C	G	G	G	G	T	T	C	C	T	T	A	A	A	A	C	C	G	G	G	G	T	T	C	C	T	T	C	C	G	G	A	A	A	A	C	C	A	A	C	C	A	A	C	C	G	G	A	A	C	C	A	A	G	G	G	G	A	A	G	G	T	T	C	C	C	C	T	T	T	T	A	A	T	T	C	C	T	T	G	G	C	C	A	A	G	G	C	C	C	C	G	G	C	C	G	G	A	A	G	G	A	A	A	A	C	C	A	A	G	G	T	T	G	G	C	C	G	G	A	A	A	A	G	G	C	C	G	G	C	C	T	T	C	C	A	A	A	A	C	C	G	G	G	G	G	G	G	G	A	A	C	C	A	A	T	T	C	C	T	T	G	G	T	T	A	A	T	T	A	A	A	A	G	G	G	G	T	T	G	G	A	A	G	G	C	C	A	A	G	G	A	A	G	G	G	G	T	T	G	G	T	T	C	C	G	G	G	G	G	G	G	G	A	A	C	C	T	T	G	G	C	C	G	G	A	A	G	G	A	A	A	A	C	C	G	G	C	C	A	A	T	T	C	C	G	G	A	A	C	C	G	G	T	T	T	T	G	G	A	A	C	C	C	C	C	C	C	C	T	T	G	G	C	C	C	C	A	A	G	G	A	A	G	G	C	C	T	T	G	G	A	A	C	C	C	C	G	G	C	C	T	T	T	T	NA	NA	G	G	A	A	G	G	G	G	A	A	A	A	C	C	A	A	C	C	T	T	T	T	C	C	T	T	G	G	C	C	T	T	A	A	C	C	A	A	T	T	G	G	A	A	C	C	T	T	A	A	T	T	A	A	G	G	G	G	G	G	A	A	C	C	A	A	A	A	A	A	G	G	G	G	A	A	G	G	A	A	T	T	C	C	C	C	T	T	C	C	A	A	A	A	G	G	G	G	C	C	T	T	A	A	A	A	T	T	C	C	C	C	G	G	G	G	A	A	A	A	C	C	T	T	A	A	T	T	A	A	G	G	T	T	G	G	C	C	T	T	G	G	G	G	A	A	T	T	T	T	C	C	C	C	T	T	T	T	A	A	T	T	A	A	A	A	A	A	T	T	A	A	G	G	T	T	T	T	C	C	C	C	C	C	C	C	T	T	C	C	A	A	C	C	C	C	T	T	T	T	A	A	T	T	G	G	A	A	T	T	T	T	T	T	G	G	T	T	A	A	G	G	T	T	C	C	C	C	G	G	G	G	G	G	T	T	G	G	A	A	T	T	T	T	A	A	T	T	C	C	T	T	A	A	C	C	C	C	T	T	A	A	C	C	G	G	C	C	G	G	T	T	G	G	T	T	C	C	C	C	T	T	C	C	A	A	G	G	C	C	C	C	T	T	A	A	T	T	G	G	T	T	T	T	G	G	C	C	T	T	C	C	A	A	A	A	G	G	G	G	T	T	T	T	A	A	C	C	T	T	G	G	C	C	G	G	T	T	A	A	C	C	C	C	A	A	T	T	G	G	A	A	A	A	G	G	G	G	T	T	A	A	C	C	C	C	A	A	G	G	A	A	G	G	C	C	C	C	G	G	T	T	G	G	G	G	A	A	C	C	A	A	T	T	T	T	G	G	T	T	G	G	A	A	C	C	A	A	G	G	G	G	C	C	C	C	A	A	G	G	A	A	G	G	A	A	C	C	C	C	T	T	A	A	G	G	G	G	G	G	C	C	A	A	G	G	G	G	C	C	T	T	C	C	C	C	T	T	A	A	G	G	A	A	T	T	T	T	G	G	T	T	C	C	G	G	A	A	A	A	G	G	C	C	C	C	T	T	G	G	C	C	A	A	T	T	G	G	G	G	A	A	C	C	C	C	T	T	T	T	C	C	C	C	C	C	C	C	G	G	A	A	A	A	A	A	C	C	A	A	A	A	G	G	G	G	A	A	T	T	G	G	T	T	C	C	T	T	G	G	G	G	C	C	C	C	C	C	T	T	C	C	A	A	T	T	T	T	C	C	A	A	C	C	A	A	G	G	C	C	G	G	T	T	T	T	C	C	G	G	C	C	T	A	C	C	T	T	T	T	T	T	A	A	C	C	G	G	G	G	A	A	T	T	G	G	G	G	A	A	C	C	G	G	A	A	T	T	T	T	G	G	G	G	C	C	A	A	T	T	A	A	T	T	T	T	A	A	T	T	A	A	T	T	T	T	G	G	C	C	A	A	G	G	G	G	G	G	T	T	T	T	C	C	T	T	T	T	C	C	T	T	G	G	C	C	G	G	A	A	A	A	T	T	A	A	G	G	C	C	T	T	T	T	C	C	A	A	A	A	A	A	C	C	A	A	T	T	G	G	T	T	T	T	T	T	G	G	T	T	C	C	C	C	C	C	C	C	G	G	A	A	A	A	C	C	G	G	T	T	G	G	A	A	A	A	T	T	T	T	A	A	G	G	C	C	C	C	G	G	A	A	G	G	C	C	A	A	T	T	A	A	G	G	C	C	G	G	C	C	C	C	C	C	A	A	T	T	G	G	A	A	T	T	C	C	T	T	C	C	T	T	A	A	A	A	G	G	T	T	G	G	C	C	A	A	A	A	A	A	T	T	G	G	A	A	C	C	C	C	C	C	A	A	T	T	A	A	C	C	G	G	A	A	G	G	C	C	A	A	A	A	T	T	C	C	C	C	G	G	C	C	G	G	G	G	G	G	C	C	G	G	C	C	A	A	C	C	T	T	A	A	G	G	G	G	A	A	A	A	G	G	A	A	G	G	A	A	A	A	T	T	A	A	T	T	A	A	C	C	T	T	A	A	T	T	A	A	A	A	T	T	A	A	T	T	G	G	A	A	C	C	C	C	C	C	T	T	C	C	T	T	A	A	G	G	T	T	C	C	G	G	T	T	G	G	C	C	T	T	G	G	A	A	G	G	T	T	G	G	A	A	A	A	T	T	A	A	C	C	C	C	C	C	C	C	G	G	C	C	C	C	T	T	T	T	G	G	T	T	A	A	T	T	G	G	G	G	G	G	T	T	T	T	T	T	G	G	A	A	T	T	C	C	T	T	A	A	T	T	C	C	C	C	G	G	C	C	A	A	T	T	T	T	C	C	A	A	C	C	G	G	T	T	A	A	A	A	T	T	T	T	T	T	C	C	A	A	G	G	C	C	G	G	A	A	C	C	T	T	C	C	A	A	C	C	T	T	C	C	C	C	G	G	A	A	C	C	T	T	G	G	G	G	G	G	T	T	C	C	C	C	C	C	G	G	A	A	T	T	T	T	C	C	G	G	G	G	C	C	A	A	G	G	G	G	A	A	T	T	G	G	G	G	T	T	G	G	G	G	C	C	C	C	A	A	C	C	A	A	G	G	T	T	T	T	C	C	C	C	G	G	A	A	A	A	A	A	T	T	G	G	C	C	T	T	C	C	T	T	T	T	C	C	G	G	G	G	A	A	A	A	A	A	A	A	G	G	A	A	G	G	C	C	A	A	G	G	A	A	C	C	G	G	C	C	G	G	C	C	G	G	A	A	C	C	G	G	A	A	A	A	G	G	T	T	C	C	G	G	G	G	A	A	G	G	G	G	T	T	G	G	G	G	A	A	T	T	T	T	T	T	T	T	A	A	A	A	T	T	A	A	G	G	C	C	G	G	G	G	T	T	T	T	T	T	T	T	A	A	G	G	G	G	A	A	G	G	G	G	A	A	T	T	A	A	C	C	A	A	T	T	G	G	T	T	T	T	T	T	C	C	T	T	G	G	C	C	C	C	A	A	C	C	T	T	T	T	T	T	A	A	C	C	T	T	C	C	C	C	G	G	C	C	T	T	G	G	T	T	C	C	T	T	C	C	C	C	C	C	G	G	C	C	T	T	T	T	G	G	C	C	C	C	A	A	NA	NA	G	G	C	C	G	G	A	A	T	T	T	T	A	A	G	G	A	A	C	C	C	C	C	C	G	G	G	G	A	A	G	G	G	G	G	G	A	A	A	A	A	A	G	G	G	G	A	A	G	G	C	C	G	G	C	C	T	T	G	G	G	G	A	A	C	C	C	C	G	G	C	C	C	C	C	C	T	T	C	C	A	A	C	C	A	A	A	A	G	G	C	C	G	G	T	T	G	G	G	G	A	A	T	T	G	G	T	T	A	A	A	A	G	G	A	A	A	A	G	G	G	G	G	G	A	A	C	C	T	T	A	A	A	A	T	T	C	C	C	C	T	T	A	A	G	G	G	G	T	T	A	A	T	T	A	A	T	T	G	G	G	G	G	G	C	C	G	G	C	C	G	G	A	A	A	A	G	G	C	C	G	G	C	C	C	C	A	A	T	T	G	G	G	G	G	G	G	G	G	G	A	A	C	C	C	C	G	G	A	A	G	G	C	C	G	G	G	G	A	A	A	A	C	C	T	T	C	C	A	A	A	A	G	G	G	G	T	T	A	A	A	A	A	A	G	G	A	A	A	A	G	G	T	T	A	A	T	T	G	G	G	G	G	G	C	C	A	A	G	G	A	A	T	T	C	C	G	G	A	A	T	T	A	A	A	A	G	G	A	A	T	T	A	A	T	T	A	A	G	G	T	T	G	G	C	C	T	T	T	T	C	C	T	T	C	C	T	T	C	C	G	G	G	G	G	G	G	G	C	C	C	C	T	T	T	T	G	G	C	C	T	T	A	A	A	A	G	G	T	T	T	T	A	A	C	C	C	C	A	A	T	T	T	T	C	C	G	G	C	C	G	G	G	G	T	T	A	A	A	A	T	T	A	A	A	A	G	G	G	G	G	G	A	A	T	T	C	C	C	C	A	A	C	C	G	G	C	C	T	T	G	G	C	C	T	T	A	A	T	T	A	A	T	T	C	C	G	G	A	A	T	T	C	C	T	T	C	C	G	G	A	A	C	C	A	A	G	G	A	A	G	G	G	G	A	A	G	G	T	T	C	C	A	A	A	A	C	C	C	C	C	C	T	T	G	G	G	G	T	T	T	T	T	T	T	T	G	G	G	G	G	G	T	T	T	T	C	C	C	C	T	T	T	T	A	A	T	T	A	A	T	T	C	C	A	A	G	G	C	C	T	T	C	C	G	G	C	C	C	C	C	C	G	G	C	C	G	G	G	G	G	G	T	T	C	C	A	A	A	A	G	G	A	A	C	C	A	A	T	T	C	C	C	C	G	G	C	C	A	A	G	G	A	A	C	C	C	C	C	C	T	T	C	C	A	A	G	G	A	A	C	C	C	C	A	A	C	C	A	A	T	T	A	A	G	G	A	A	T	T	A	A	C	C	G	G	C	C	T	T	A	A	A	A	A	A	C	C	A	A	T	T	A	A	C	C	C	C	A	A	G	G	A	A	A	A	C	C	T	T	T	T	T	T	C	C	C	C	G	G	A	A	G	G	G	G	G	G	T	T	T	T	C	C	T	T	A	A	C	C	A	A	G	G	G	G	G	G	G	G	A	A	A	A	C	C	C	C	T	T	G	G	G	G	G	G	T	T	G	G	G	G	C	C	C	C	G	G	T	T	T	T	C	C	A	A	A	A	A	A	C	C	C	C	C	C	G	G	G	G	G	G	G	G	C	C	T	T	C	C	G	G	G	G	G	G	A	A	C	C	C	C	G	G	T	T	G	G	T	T	G	G	G	G	T	T	G	G	T	T	G	G	A	A	A	A	A	A	A	A	G	G	A	A	G	G	T	T	G	G	T	T	T	T	C	C	T	T	G	G	G	G	A	A	A	A	G	G	G	G	G	G	A	A	A	A	G	G	A	A	A	A	A	A	G	G	A	A	C	C	A	A	G	G	T	T	C	C	T	T	C	C	G	G	C	C	G	G	C	C	T	T	A	A	G	G	T	T	T	T	C	C	G	G	C	C	T	T	G	G	C	C	G	G	T	T	G	G	C	C	A	A	T	T	G	G	G	G	T	T	A	A	A	A	NA	NA	C	C	A	A	A	A	C	C	C	C	G	G	C	C	A	A	G	G	A	A	G	G	C	C	G	G	T	T	G	G	C	C	A	A	NA	NA	G	G	G	G	T	T	C	C	G	G	T	T	C	C	A	A	A	A	G	G	C	C	NA	NA	C	C	G	G	G	G	T	T	G	G	A	A	C	C	A	A	C	C	A	A	T	T	A	A	T	T	C	C	G	G	C	C	G	G	G	G	T	T	T	T	G	G	A	A	A	A	G	G	A	A	A	A	C	C	G	G	G	G	A	A	T	T	T	T	T	T	G	G	C	C	G	G	G	G	G	G	C	C	C	C	T	T	T	T	T	T	A	A	T	T	G	G	G	G	G	G	C	C	A	A	T	T	C	C	A	A	G	G	G	G	C	C	A	A	G	G	C	C	T	T	T	T	C	C	T	T	C	C	C	C	G	G	G	G	C	C	G	G	G	G	C	C	G	G	G	G	T	T	G	G	T	T	G	G	A	A	T	T	G	G	G	G	G	G	A	A	T	T	A	A	A	A	G	G	G	G	G	G	G	G	A	A	G	G	G	G	T	T	T	T	C	C	A	A	T	T	C	C	C	C	G	G	C	C	T	T	T	T	T	T	C	C	T	T	C	C	A	A	A	A	G	G	A	A	G	G	G	G	T	T	T	T	T	T	T	T	T	T	T	T	T	T	G	G	C	C	G	G	T	T	G	G	C	C	T	T	A	A	A	A	A	A	A	A	T	T	G	G	A	A	A	A	C	C	G	G	G	G	G	G	A	A	C	C	C	C	T	T	C	C	C	C	C	C	T	T	G	G	T	T	G	G	A	A	G	G	G	G	C	C	C	C	A	A	G	G	C	C	T	T	G	G	C	C	C	C	G	G	C	C	T	T	G	G	T	T	C	C	T	T	T	T	C	C	C	C	A	A	G	G	T	T	T	T	T	T	A	A	T	T	T	T	T	T	C	C	A	A	T	T	A	A	C	C	C	C	C	C	C	C	C	C	T	T	C	C	G	G	T	T	C	C	G	G	A	A	C	C	C	C	C	C	A	A	G	G	A	A	T	T	A	A	C	C	G	G	G	G	T	T	A	A	T	T	C	C	G	G	C	C	T	T	T	T	G	G	A	A	T	T	G	G	A	A	A	A	G	G	C	C	T	T	T	T	G	G	T	T	T	T	G	G	T	T	C	C	T	T	C	G	G	G	A	A	A	A	T	T	T	T	A	A	A	A	G	G	C	C	A	A	A	A	A	A	A	A	A	A	G	G	A	A	G	G	T	T	G	G	A	A	T	T	G	G	A	A	C	C	A	A	G	G	G	G	G	G	A	A	T	T	C	C	C	C	G	G	G	G	A	A	C	C	A	A	G	G	G	G	G	G	G	G	A	A	G	G	C	C	C	C	T	T	G	G	C	C	C	C	C	C	C	C	A	A	G	G	A	A	G	G	A	A	A	A	A	A	A	A	C	C	A	A	C	C	C	C	T	T	G	G	A	A	C	C	C	C	T	T	G	G	G	G	A	A	A	A	A	A	T	T	T	T	C	C	C	C	T	T	C	C	A	A	G	G	A	A	C	C	G	G	G	G	C	C	C	C	C	C	C	C	C	C	G	G	T	T	G	G	G	G	A	A	C	C	T	T	G	G	C	C	A	A	A	A	A	A	A	A	C	C	C	C	T	T	G	G	T	T	G	G	C	C	G	G	T	T	T	T	A	A	C	C	T	T	C	C	T	T	G	G	T	T	G	G	C	C	T	T	C	C	C	C	A	A	C	C	G	G	G	G	G	G	T	T	C	C	C	C	C	C	A	A	A	A	A	A	A	A	A	A	T	T	C	C	T	T	C	C	A	A	G	G	C	C	A	A	A	A	T	T	A	A	G	G	T	T	A	A	A	A	A	A	T	T	C	C	T	T	A	A	G	G	C	C	A	A	C	C	C	C	G	G	T	T	T	T	C	C	C	C	G	G	A	A	T	T	A	A	C	C	C	C	A	A	G	G	A	A	A	A	C	C	T	T	G	G	C	C	T	T	T	T	C	C	NA	NA	A	A	T	T	G	G	C	C	C	C	T	T	T	T	A	A	G	G	G	G	C	C	C	C	C	C	T	T	G	G	G	G	G	G	A	A	A	A	A	A	G	G	G	G	C	C	T	T	C	C	C	C	C	C	A	A	G	G	G	G	A	A	C	C	A	A	G	G	G	G	C	C	G	G	T	T	T	T	G	G	A	A	G	G	T	T	A	A	G	G	G	G	T	T	C	C	G	G	G	G	T	T	A	A	A	A	T	T	A	A	G	G	T	T	C	C	A	A	A	A	A	A	A	A	T	T	A	A	T	T	A	A	C	C	C	C	T	T	A	A	G	G	A	A	C	C	T	T	C	C	A	A	C	C	G	G	G	G	C	C	G	G	T	T	T	T	T	T	T	T	A	A	T	T	G	G	C	C	C	C	A	A	A	A	G	G	G	G	T	T	A	A	C	C	T	T	G	G	A	A	G	G	G	G	G	G	C	C	C	C	A	A	A	A	C	C	T	T	T	T	A	A	C	C	C	C	G	G	T	T	C	C	A	A	A	A	A	A	G	G	C	C	T	T	T	T	C	C	C	C	G	G	C	C	C	C	G	G	C	C	C	C	G	G	T	T	G	G	T	T	C	C	T	T	A	A	C	C	G	G	C	C	A	A	C	C	C	C	A	A	G	G	G	G	G	G	T	T	G	G	A	A	C	C	T	T	A	A	A	A	T	T	G	G	C	C	G	G	C	C	G	G	G	G	G	G	T	T	T	T	T	T	T	T	A	A	T	T	A	A	T	T	G	G	C	C	G	G	C	C	C	C	T	T	A	A	G	G	G	G	T	T	T	T	T	T	T	T	C	C	A	A	T	T	C	C	G	G	C	C	C	C	C	C	T	T	C	C	G	G	C	C	G	G	A	A	G	G	C	C	C	C	C	C	T	T	G	G	T	T	A	A	T	T	T	T	T	T	C	C	A	A	T	T	C	C	A	A	A	A	C	C	T	T	G	G	A	A	G	G	C	C	T	T	T	T	C	C	G	G	T	T	G	G	T	T	G	G	A	A	T	T	G	G	G	G	T	T	A	A	G	G	A	A	G	G	G	G	A	A	A	A	G	G	A	A	C	C	A	A	T	T	C	C	A	A	G	G	A	A	A	A	G	G	A	A	A	A	A	A	T	T	C	C	T	T	G	G	G	G	G	G	T	T	A	A	C	C	C	C	G	G	C	C	C	C	A	A	T	T	A	A	A	A	A	A	C	C	T	T	T	T	A	A	T	T	A	A	C	C	G	G	C	C	T	T	C	C	A	A	C	C	G	G	G	G	A	A	C	C	T	T	T	T	T	T	T	T	C	C	G	G	T	T	C	C	C	C	T	T	G	G	C	C	C	C	A	A	C	C	T	T	T	T	A	A	T	T	T	T	C	C	A	A	C	C	C	C	G	G	C	C	T	T	C	C	T	T	T	T	T	T	G	G	T	T	G	G	C	C	T	T	G	G	A	C	T	T	A	A	C	C	G	G	A	A	A	A	G	G	C	C	A	A	G	G	G	G	A	A	G	G	T	T	G	G	G	G	A	A	A	A	T	T	A	A	T	T	A	A	A	A	T	T	G	G	T	T	C	C	C	C	C	C	A	A	C	C	G	G	G	G	T	T	C	C	G	G	C	C	G	G	T	T	A	A	C	C	C	C	A	A	T	T	C	C	A	A	T	T	T	T	C	C	T	T	C	C	G	G	C	C	G	G	T	T	T	T	T	T	C	C	C	C	A	A	A	A	T	T	G	G	T	T	C	C	A	A	G	G	C	C	A	A	G	G	A	A	C	C	G	G	A	A	G	G	A	A	G	G	A	A	T	T	C	C	C	C	T	T	C	C	A	A	G	G	T	T	C	C	NA	NA	G	G	T	T	G	G	G	G	T	T	T	T	T	T	G	G	A	A	C	C	T	T	C	C	C	C	A	A	T	T	A	A	G	G	C	C	A	A	A	A	C	C	T	T	C	C	G	G	T	T	G	G	G	G	T	T	A	A	T	T	T	T	C	C	G	G	A	A	T	T	G	G	C	C	C	C	T	T	G	G	C	C	A	A	G	G	G	G	G	G	G	G	G	G	C	C	T	T	A	A	C	C	T	T	T	T	C	C	C	C	A	A	G	G	T	T	G	G	A	A	A	A	T	T	C	C	C	C	T	T	C	C	T	T	G	G	C	C	A	A	T	T	A	A	G	G	C	C	G	G	T	T	G	G	C	C	T	T	T	T	C	C	T	T	G	G	A	A	A	A	T	T	A	A	C	C	T	T	A	A	T	T	C	C	C	C	T	T	A	A	A	A	A	A	A	A	C	C	A	A	A	A	G	G	A	A	T	T	G	G	A	A	A	A	G	G	G	G	T	T	A	A	C	C	A	A	G	G	C	C	T	T	C	C	G	G	A	A	A	A	G	G	G	G	C	C	T	T	A	A	G	G	C	C	C	C	A	A	C	C	C	C	T	T	G	G	T	T	G	G	G	G	A	A	T	T	C	C	A	A	A	A	G	G	A	A	A	A	G	G	T	T	A	A	C	C	G	G	G	G	T	T	A	A	A	A	A	A	C	C	C	C	G	G	C	C	C	C	T	T	C	C	A	A	C	C	G	G	T	T	T	T	T	T	C	C	T	T	C	C	G	G	A	A	C	C	A	A	T	T	T	T	T	T	C	C	T	T	A	A	C	C	G	G	T	T	C	C	C	C	G	G	A	A	T	T	G	G	C	C	C	C	G	G	G	G	C	C	G	G	C	C	T	T	C	C	C	C	A	A	G	G	A	A	C	C	A	A	G	G	G	G	A	A	G	G	T	T	A	A	C	C	G	G	C	C	G	T	C	C	C	C	C	C	A	A	C	C	C	C	G	G	G	G	C	C	C	C	G	G	G	G	C	C	T	T	T	T	C	C	A	A	A	A	A	A	C	C	C	C	C	C	T	T	C	C	G	G	A	A	T	T	A	A	C	C	C	C	T	T	C	C	C	C	C	C	C	C	A	A	C	C	A	A	A	A	C	C	T	T	A	A	T	T	C	C	G	G	C	C	A	A	C	C	G	G	G	G	T	T	G	G	T	T	T	T	G	G	T	T	A	A	A	A	T	T	G	G	G	G	T	T	G	G	C	C	T	T	G	G	C	C	A	A	C	C	A	A	C	C	A	A	A	A	T	T	C	C	A	A	C	C	T	T	A	A	A	A	A	A	T	T	A	A	C	C	A	A	G	G	C	C	T	T	A	A	G	G	C	C	C	C	C	C	A	A	G	G	A	A	A	A	C	C	A	A	C	C	C	C	T	T	G	G	G	G	T	T	T	T	G	G	C	C	T	T	C	C	T	T	G	G	C	C	G	G	C	C	G	G	T	T	C	C	A	A	G	G	G	G	G	G	T	T	T	T	G	G	C	C	C	C	T	T	C	C	A	A	G	G	C	C	T	T	C	C	C	C	T	T	C	C	A	A	G	G	C	C	C	C	T	T	C	C	G	G	C	C	A	A	G	G	T	T	A	A	G	G	T	T	G	G	G	G	A	A	T	T	G	G	G	G	C	C	C	C	T	T	G	G	G	G	C	C	T	T	G	G	A	A	G	G	A	A	C	C	C	C	A	A	G	G	T	T	T	T	C	C	A	A	G	G	C	C	A	A	C	C	C	C	T	T	G	G	G	G	C	C	C	C	C	C	A	A	G	G	A	A	A	A	T	T	A	A	C	C	C	C	C	C	T	T	T	T	G	G	T	T	G	G	A	A	C	C	G	G	C	C	C	C	G	G	C	C	T	T	T	T	A	A	C	C	C	C	G	G	T	T	A	A	C	C	C	C	C	C	A	A	G	G	G	G	T	T	T	T	A	A	T	T	G	G	A	A	G	G	A	A	C	C	G	G	C	C	T	T	A	A	C	C	G	G	C	C	G	G	G	G	C	C	C	C	T	T	C	C	C	C	T	T	G	G	A	A	G	G	G	G	C	C	A	A	G	G	C	C	C	C	T	T	C	C	T	T	G	G	G	G	A	A	C	C	T	T	G	G	G	G	G	G	C	C	C	C	A	A	T	T	C	C	C	C	T	T	T	T	T	T	G	G	A	A	T	T	C	C	C	C	C	C	A	A	G	G	G	G	C	C	C	C	T	T	A	A	C	C	G	G	A	A	A	A	C	C	C	C	T	T	C	C	A	A	C	C	A	A	G	G	C	C	T	T	G	G	A	A	C	C	G	G	T	T	C	C	C	C	G	G	T	T	A	A	C	C	A	A	T	T	C	C	G	G	G	G	T	T	G	G	G	G	C	C	G	G	T	T	A	A	T	T	C	C	T	T	A	A	G	G	A	A	C	C	G	G	C	C	C	C	A	A	C	C	C	C	C	C	G	G	A	A	A	A	A	A	C	C	A	A	T	T	C	C	C	C	C	C	G	G	C	C	C	C	G	G	C	C	C	C	A	A	G	G	A	A	C	C	C	C	C	C	G	G	A	A	A	A	C	C	A	A	T	T	T	T	T	T	G	G	T	T	T	T	A	A	G	G	C	C	T	T	T	T	A	A	T	T	A	A	C	C	A	A	G	G	T	T	T	T	T	T	T	T	T	T	T	T	A	A	T	T	A	A	T	T	T	T	T	T	G	G	G	G	A	A	G	G	A	A	C	C	T	T	C	C	T	T	T	T	A	A	C	C	A	A	C	C	G	G	T	T	T	T	A	A	T	T	C	C	T	T	G	G	T	T	G	G	T	T	T	T	G	G	T	T	A	A	A	A	C	C	T	T	C	C	A	A	A	A	T	T	C	C	G	G	C	C	G	G	A	A	T	T	G	G	G	G	A	A	G	G	A	A	G	G	C	C	G	G	C	C	G	G	A	A	G	G	C	C	G	G	T	T	T	T	A	A	G	G	C	C	C	C	C	C	G	G	G	G	A	A	A	A	T	T	A	A	G	G	C	C	T	T	C	C	C	C	C	C	G	G	T	T	T	T	C	C	T	T	T	T	G	G	A	A	G	G	A	A	C	C	A	A	G	G	T	T	C	C	A	A	C	C	A	A	C	C	C	C	G	G	G	G	T	T	C	C	A	A	G	G	C	C	G	G	G	G	T	T	T	T	C	C	A	A	C	C	A	A	G	G	T	T	T	T	A	A	A	A	G	G	A	A	T	T	G	G	T	T	G	G	A	A	A	A	T	T	C	C	T	T	A	A	T	T	T	T	C	C	C	C	C	C	T	T	C	C	C	C	G	G	C	C	C	C	G	G	T	T	A	A	A	A	T	T	G	G	G	G	G	G	G	G	T	T	A	A	A	A	G	G	A	A	A	A	C	C	C	C	C	C	A	A	A	A	T	T	G	G	G	G	G	G	G	G	T	T	G	G	G	G	T	T	A	A	A	A	G	G	G	G	A	A	T	T	T	T	G	G	C	C	T	T	A	A	T	T	T	T	C	C	T	T	T	T	C	C	C	C	C	C	C	C	G	G	G	G	A	A	C	C	G	G	C	C	A	A	G	G	A	A	T	T	G	G	T	T	A	A	G	G	A	A	C	C	C	C	G	G	G	G	G	G	T	T	T	T	A	A	T	T	G	G	A	A	T	T	G	G	G	G	G	G	T	T	C	C	A	A	G	G	G	G	A	A	G	G	C	C	T	T	C	C	T	T	T	T	C	C	C	C	C	C	C	C	C	C	C	C	G	G	G	G	G	G	A	A	C	C	C	C	G	G	G	G	G	G	G	G	T	T	C	C	A	A	C	C	T	T	G	G	C	C	T	T	C	C	C	C	T	T	A	A	A	A	G	G	C	C	T	T	T	T	A	A	C	C	A	A	T	T	T	T	T	T	G	G	C	C	T	T	T	T	C	C	T	T	T	T	C	C	C	C	A	A	T	T	G	G	A	A	T	T	T	T	A	A	T	T	A	A	T	T	T	T	G	G	A	A	A	A	A	A	C	C	C	C	G	G	C	C	T	T	A	A	C	C	A	A	G	G	C	C	G	G	A	A	A	A	C	C	T	T	T	T	C	C	T	T	G	G	T	T	C	C	C	C	G	G	C	C	C	C	C	C	C	C	A	A	T	T	C	C	G	G	A	A	T	T	A	A	G	G	T	T	A	A	A	A	T	T	C	C	A	A	T	T	C	C	C	C	T	T	G	G	C	C	G	G	C	C	G	G	C	C	C	C	A	A	G	G	A	A	T	T	G	G	T	T	C	C	C	C	T	T	G	G	NA	NA	T	T	T	T	T	T	T	T	G	G	A	A	G	G	G	G	C	C	A	A	G	G	A	A	A	A	C	C	A	A	C	C	T	T	A	A	G	G	C	C	G	G	T	T	T	T	T	T	A	A	G	G	A	A	C	C	C	C	C	C	T	T	C	C	G	G	A	A	G	G	A	A	A	A	A	A	C	C	T	T	T	T	G	G	A	A	A	A	A	A	C	C	C	C	G	G	G	G	C	C	T	T	G	G	T	T	C	C	A	A	C	C	C	C	G	G	C	C	A	A	C	C	A	A	C	C	T	T	C	C	A	A	C	C	G	G	G	G	C	C	G	G	T	T	A	A	A	A	G	G	G	G	T	T	T	T	G	G	A	A	G	G	T	T	T	T	T	T	C	C	T	T	G	G	T	T	T	T	C	C	C	C	G	G	A	A	G	G	G	G	C	C	C	C	A	A	T	T	G	G	T	T	A	A	G	G	A	A	T	T	T	T	T	T	T	T	A	A	A	A	G	G	A	A	A	A	G	G	C	C	C	C	A	A	G	G	A	A	A	A	C	C	T	T	A	A	C	C	A	A	G	G	T	T	A	A	G	G	T	T	C	C	A	A	G	G	T	T	G	G	G	G	T	T	G	G	C	C	G	G	A	A	T	T	C	C	T	T	C	C	G	G	T	T	G	G	T	T	C	C	A	A	G	G	C	C	C	C	A	A	G	G	G	G	A	A	G	G	C	C	C	C	G	G	A	A	C	C	G	G	C	C	C	C	C	C	G	G	T	T	G	G	T	T	C	C	T	T	C	C	T	T	T	T	G	G	T	T	C	C	G	G	G	G	A	A	G	G	T	T	C	C	C	C	C	C	T	T	A	A	G	G	G	G	T	T	C	C	G	G	A	A	T	T	C	C	G	G	G	G	G	G	G	G	A	A	T	T	NA	NA
CC	OR157f52	NA	NA	1	NA	C	C	A	A	T	T	T	T	A	A	G	G	C	C	T	T	T	T	A	A	C	C	A	A	T	T	A	A	A	A	A	A	G	G	C	C	G	G	A	A	T	T	T	C	T	T	A	A	C	C	A	A	T	T	G	G	A	A	A	T	T	T	G	G	G	G	A	A	C	C	T	T	T	T	G	G	G	G	T	T	T	C	T	T	T	A	T	T	T	T	G	G	T	T	A	A	A	A	A	A	T	C	C	C	A	G	G	G	G	G	C	C	A	G	G	G	C	C	G	G	T	T	T	C	C	T	C	C	G	G	T	T	A	A	G	G	A	C	T	C	T	T	T	T	C	C	A	A	G	G	A	T	G	G	G	G	C	C	C	C	A	A	G	G	T	T	A	A	A	A	A	A	C	C	T	T	C	C	C	C	A	A	A	A	C	C	A	A	G	G	G	G	C	C	G	G	G	G	T	T	T	T	C	C	T	T	A	A	T	T	A	C	T	T	A	A	C	C	A	A	G	G	G	G	T	T	C	C	C	C	T	T	G	G	C	C	A	A	T	T	A	A	C	C	T	T	T	T	T	T	G	G	G	G	C	C	G	G	C	C	C	C	T	T	A	A	T	T	G	G	C	C	A	A	A	A	A	A	C	C	A	A	C	C	T	T	T	T	G	G	C	C	T	T	T	T	C	C	A	A	A	A	A	A	T	T	T	T	G	G	C	C	G	G	C	C	A	A	G	G	A	A	T	T	G	G	T	T	A	A	T	T	C	C	T	T	C	C	C	C	NA	NA	T	T	A	A	G	G	A	A	A	A	G	G	C	C	A	A	C	C	T	T	C	C	A	A	C	C	T	C	C	C	C	C	G	G	C	C	G	T	C	T	G	G	T	T	T	C	G	G	A	A	C	C	C	C	T	T	G	G	C	C	T	T	A	A	G	G	C	C	A	A	T	T	C	C	A	A	G	G	C	C	T	T	G	G	C	C	C	C	A	A	A	A	T	T	C	C	G	G	C	C	T	T	A	A	C	C	T	T	A	A	G	G	A	A	T	T	G	G	A	A	A	A	A	A	G	G	T	T	C	C	A	G	T	T	G	G	G	G	T	T	C	C	G	G	T	T	G	G	C	C	C	C	A	A	C	C	A	A	T	T	C	C	G	G	A	A	G	G	C	C	C	C	T	T	C	C	G	G	G	G	C	C	A	A	G	G	T	T	G	G	C	C	G	G	T	T	G	G	T	T	A	A	T	T	T	T	C	C	A	A	A	A	C	C	C	C	C	C	C	C	A	A	T	T	G	G	C	C	A	A	A	A	C	C	G	G	A	A	T	T	G	G	A	A	T	T	C	C	A	A	G	G	A	A	T	T	G	G	C	C	T	T	G	G	G	G	A	A	A	A	T	T	T	T	G	G	A	A	A	A	T	T	A	A	C	C	T	T	T	T	T	T	T	T	A	A	G	G	C	C	T	T	T	T	A	A	A	A	C	C	G	G	T	T	T	T	G	G	G	G	T	T	T	T	T	T	C	C	T	T	A	A	C	C	T	T	T	T	G	G	C	C	A	A	G	G	C	C	C	C	G	G	A	A	C	C	G	G	A	A	C	C	C	C	A	A	T	T	A	A	G	G	C	C	C	C	A	A	G	G	C	C	G	G	A	A	C	C	G	G	G	G	A	A	T	T	T	T	G	G	T	T	C	C	A	A	G	G	G	G	T	T	C	C	C	C	G	G	A	A	T	T	G	G	G	G	C	C	C	C	A	A	A	A	T	T	C	C	T	T	T	T	C	C	T	T	T	T	G	G	A	A	C	C	G	G	G	G	T	T	C	C	C	C	G	G	C	C	C	C	C	C	A	A	T	T	T	T	C	C	A	A	A	A	C	C	C	C	C	C	A	A	C	C	T	T	A	A	C	C	T	T	C	C	T	T	T	T	A	A	T	T	A	A	G	G	T	T	T	T	T	T	C	C	G	G	A	A	T	T	A	A	A	A	T	T	G	G	C	C	G	G	T	T	G	G	C	C	T	T	C	C	T	T	G	G	T	T	C	C	C	C	T	T	T	T	C	C	T	T	G	G	T	T	G	G	G	G	G	G	G	G	G	G	A	A	A	A	A	A	T	T	T	T	G	G	T	T	T	T	G	G	T	T	C	C	G	G	A	A	A	A	G	G	T	T	T	T	T	T	T	T	A	A	A	A	T	T	T	T	G	G	A	A	C	C	G	G	C	C	C	C	G	G	T	T	G	G	C	C	A	A	G	G	A	A	C	C	A	A	C	C	A	A	C	C	C	C	A	A	C	C	G	G	G	G	T	T	T	T	T	T	T	T	T	T	G	G	A	A	A	A	A	A	T	T	A	A	T	T	T	T	T	T	G	G	C	C	T	T	T	T	G	G	G	G	C	C	T	T	C	C	T	T	A	A	C	C	T	T	A	A	T	T	T	T	C	C	T	T	G	G	G	G	A	A	G	G	T	T	G	G	G	G	T	T	C	C	A	A	A	A	T	T	T	T	A	A	G	G	C	C	C	C	A	A	G	G	A	A	C	C	T	T	G	G	C	C	A	A	A	A	A	T	T	G	C	T	A	A	A	G	C	C	T	T	G	G	C	C	C	C	G	G	T	T	C	T	T	T	G	A	G	G	T	C	G	C	G	A	A	A	A	A	T	T	G	G	C	C	C	C	G	G	T	T	G	G	T	T	C	C	T	T	A	A	A	A	A	A	A	A	A	A	A	A	A	A	A	A	C	C	C	C	G	G	T	T	A	A	T	T	A	A	T	T	G	G	A	A	G	G	G	G	T	T	T	T	G	G	T	T	C	C	G	G	T	T	C	C	G	G	C	C	G	G	G	G	C	C	G	G	A	A	T	T	C	C	C	C	A	A	T	T	A	A	T	T	T	T	C	C	C	C	T	T	C	C	T	T	T	T	A	A	C	C	T	T	G	G	G	G	A	A	G	G	A	A	T	T	C	C	G	G	T	T	T	T	A	A	G	G	C	C	T	T	T	T	T	T	C	C	A	A	T	T	G	G	G	G	T	T	C	C	G	G	G	G	T	T	G	G	T	T	A	A	T	T	T	T	A	A	T	T	A	A	T	T	A	A	T	T	C	C	A	A	G	G	C	C	T	T	T	T	C	C	G	G	G	G	G	G	C	C	A	A	A	A	G	G	T	T	T	T	G	G	C	C	G	G	G	G	C	C	A	A	T	T	C	C	C	C	C	C	C	C	G	G	A	A	C	C	G	G	G	G	T	T	C	C	T	T	T	T	A	A	A	A	C	C	T	T	T	T	T	T	T	T	C	C	C	C	C	C	A	A	A	A	C	C	T	T	G	G	T	T	C	C	G	G	C	C	G	G	T	T	T	T	G	G	A	A	A	A	A	A	G	G	A	A	T	T	C	C	A	G	G	G	C	C	A	C	A	A	G	T	T	T	A	A	T	T	A	A	A	A	T	T	T	C	C	C	C	C	G	G	G	A	C	C	G	G	T	C	T	C	G	G	C	C	G	G	C	C	G	G	G	A	T	G	A	A	T	T	G	G	T	C	G	G	T	T	T	T	C	C	T	T	C	C	C	C	G	G	C	C	C	C	T	T	T	T	T	T	A	G	G	G	T	C	A	C	G	G	C	C	C	A	C	A	C	C	G	G	C	C	C	C	G	G	T	T	A	A	C	C	T	T	G	G	T	T	T	T	C	C	C	C	C	C	T	T	C	C	T	T	G	G	T	T	G	G	G	G	C	C	G	G	T	T	G	G	A	A	A	A	T	T	C	C	C	C	A	G	G	G	C	T	G	T	C	C	A	A	T	T	A	A	T	C	G	G	C	C	G	A	A	A	A	A	T	T	C	T	T	T	G	G	C	C	T	A	C	C	A	A	A	A	T	T	A	A	A	A	A	A	T	T	A	A	A	A	A	A	G	G	C	C	C	C	T	T	NA	NA	T	C	T	T	T	T	C	A	C	C	C	C	T	T	A	A	G	G	T	T	A	A	T	T	G	G	C	C	T	T	C	C	A	A	A	A	C	C	T	T	A	A	T	T	T	T	T	T	C	C	T	T	C	C	A	A	T	T	G	G	A	A	C	C	A	A	T	T	T	T	T	T	G	G	G	G	C	C	A	A	A	A	G	G	C	C	T	T	A	A	C	C	A	A	C	T	T	T	T	T	A	A	A	G	T	C	T	T	A	A	G	G	T	C	T	T	NA	NA	T	T	T	C	A	C	T	T	A	G	C	C	C	T	C	C	T	T	A	A	T	T	T	T	G	G	G	G	G	G	A	T	T	A	T	T	C	C	C	C	T	T	A	A	G	A	A	C	NA	NA	C	C	G	G	C	C	G	G	C	C	C	C	G	G	G	G	G	G	T	T	T	T	T	C	T	T	C	C	G	G	G	G	A	A	C	C	A	A	C	C	G	G	T	T	T	T	G	G	C	C	T	T	A	A	G	G	G	G	T	C	C	C	C	G	G	G	G	A	T	G	G	C	G	G	T	T	G	G	C	T	T	C	T	C	T	C	C	T	G	G	T	T	G	A	G	G	C	C	A	G	G	G	G	G	A	A	T	T	G	G	C	C	G	G	C	C	G	G	C	C	C	T	G	A	T	T	G	G	A	A	A	A	T	T	C	C	T	T	A	A	G	G	C	C	G	G	T	T	C	C	G	G	C	C	T	T	A	A	T	T	G	G	C	C	T	T	T	T	G	G	G	G	A	A	T	T	T	T	G	G	T	T	G	G	A	A	A	A	A	A	G	G	C	C	T	T	C	C	C	C	A	A	G	G	A	A	C	C	G	G	T	T	T	T	A	A	A	A	C	C	T	T	C	C	C	C	T	T	C	C	A	A	C	C	G	G	G	G	T	T	C	C	C	C	G	G	T	T	C	C	C	C	G	G	G	G	C	C	G	G	A	A	C	C	A	A	T	T	A	A	C	C	T	T	T	T	T	T	T	T	A	G	C	C	C	C	T	T	C	C	A	A	G	G	G	G	T	T	G	G	A	A	G	G	C	C	T	T	G	G	C	C	G	G	A	A	G	G	G	G	T	T	A	A	A	A	C	C	A	A	G	G	G	G	C	C	A	G	T	T	C	C	A	A	A	A	A	A	G	G	G	G	T	T	G	G	A	A	T	T	A	A	C	C	G	G	C	C	A	A	A	A	G	G	G	G	A	A	G	G	C	C	G	G	A	A	C	C	C	C	A	A	C	C	T	T	G	G	T	T	G	G	G	G	C	C	T	T	T	T	T	T	T	T	G	G	C	C	C	C	A	A	C	C	C	C	C	A	T	A	A	C	T	T	A	A	A	A	C	C	C	C	T	T	C	C	C	C	A	A	C	C	T	T	C	C	T	T	G	G	C	T	C	T	A	A	T	T	G	G	T	C	C	C	G	G	G	G	C	T	C	T	G	G	T	C	A	G	T	T	T	C	T	C	A	A	T	T	C	C	G	G	T	T	C	C	A	C	G	G	C	T	G	C	G	A	T	T	G	G	G	A	C	C	G	G	G	G	C	C	G	G	T	T	C	C	T	T	T	T	G	G	T	T	A	A	A	A	G	G	T	T	C	C	A	A	C	C	T	T	A	A	G	G	C	C	G	G	A	A	G	G	A	A	T	T	T	T	C	C	G	G	T	T	C	C	G	G	C	C	T	T	G	G	T	T	C	C	G	G	A	A	T	T	C	C	A	A	A	A	G	G	C	C	C	C	A	A	A	A	T	C	T	T	G	G	A	A	A	A	G	G	G	G	A	A	C	C	C	C	A	A	T	T	C	C	C	C	A	A	A	A	C	C	A	A	C	C	T	T	A	A	T	T	G	G	C	C	G	G	C	C	C	C	G	G	T	T	G	G	C	C	C	C	T	T	C	C	T	T	C	C	C	C	T	T	T	T	G	G	G	G	G	G	A	A	G	G	T	T	T	T	C	T	T	T	C	C	G	G	T	T	T	T	G	G	G	G	T	T	T	T	T	T	C	C	G	G	A	A	C	C	A	A	A	A	G	G	C	C	T	T	A	A	A	A	C	C	T	T	T	T	C	C	T	T	G	G	G	G	A	A	A	A	T	T	C	C	T	T	G	G	G	G	C	C	A	A	C	C	T	T	T	T	G	G	C	C	G	G	T	T	G	G	C	C	C	C	T	T	G	G	A	A	C	C	G	G	T	T	A	A	C	C	G	G	C	C	T	T	G	G	C	T	T	T	A	A	T	T	A	A	C	C	C	C	C	C	A	G	T	T	C	C	NA	NA	T	T	C	C	T	T	C	T	T	C	A	A	C	C	G	C	A	G	C	C	C	C	G	G	A	A	G	G	G	G	T	T	C	C	C	C	G	G	T	T	T	T	G	G	A	A	C	C	C	C	A	A	A	A	G	G	C	C	G	G	T	T	C	C	A	A	A	A	G	G	C	C	T	T	A	A	A	A	T	T	T	T	A	A	T	T	G	G	C	C	G	G	A	A	G	G	G	G	G	G	T	T	C	C	G	G	T	T	G	G	C	C	A	A	C	C	C	C	G	G	A	A	G	G	G	G	C	C	G	G	C	C	T	T	C	C	G	G	C	C	G	G	G	G	C	C	T	T	T	T	A	A	G	G	T	T	T	T	C	C	A	A	T	T	G	G	G	G	C	C	T	T	T	T	C	C	G	G	G	G	T	T	C	C	C	C	A	A	T	T	T	T	A	A	G	G	T	T	A	A	T	T	G	G	T	T	G	G	T	T	T	T	A	A	C	C	A	A	T	T	C	C	G	G	C	C	G	G	C	C	A	A	A	A	A	A	A	A	C	C	A	A	A	A	C	C	T	T	C	C	C	C	T	T	C	C	G	G	C	C	C	C	A	A	G	G	G	G	A	A	A	A	G	G	A	A	T	T	A	A	C	C	T	T	T	T	A	A	T	T	A	A	T	T	A	A	A	A	A	A	G	G	A	C	T	T	C	C	T	T	G	G	C	C	A	A	G	G	C	C	G	G	G	G	G	G	A	A	G	G	T	T	T	T	T	T	C	C	C	C	T	T	C	C	G	G	C	C	A	A	G	G	C	C	C	C	T	T	A	A	G	G	T	T	A	A	T	T	T	T	C	C	C	C	G	G	A	A	C	C	A	A	A	A	A	A	C	C	A	A	A	A	C	C	A	A	T	T	G	G	G	G	C	C	G	G	C	C	G	G	C	C	T	T	G	G	T	T	G	G	A	A	C	C	G	G	G	G	C	C	A	A	G	G	G	G	T	T	G	G	T	T	C	C	T	T	C	C	G	G	A	A	C	C	G	G	A	A	A	A	G	G	C	C	A	A	T	T	C	C	G	G	A	A	A	A	C	C	C	C	G	G	A	A	G	G	C	C	C	C	C	C	G	G	T	T	A	A	A	A	A	A	G	G	A	A	C	C	A	A	A	A	C	C	G	G	C	C	G	G	C	C	C	C	A	A	C	C	T	T	A	A	T	T	G	G	T	T	A	A	A	A	A	A	A	A	C	C	C	C	A	A	T	T	T	T	T	T	A	A	G	G	T	T	A	A	A	A	G	G	T	T	A	A	C	C	C	C	G	G	T	T	C	C	T	T	C	C	G	G	A	A	T	T	T	T	T	T	A	A	T	T	T	T	C	C	G	G	T	T	T	T	T	G	G	G	G	G	G	G	A	A	A	A	T	T	A	A	T	T	G	G	C	C	T	T	A	A	G	G	A	A	A	A	T	T	T	T	T	T	A	A	G	G	A	G	A	A	G	G	A	A	G	G	G	G	C	C	A	A	A	A	G	G	G	G	T	T	A	A	A	A	G	G	T	T	G	G	A	A	C	C	T	T	T	T	A	A	A	A	G	G	T	T	T	T	A	A	G	G	G	G	G	G	A	A	T	T	G	G	C	C	G	G	G	G	T	T	C	C	G	G	A	A	C	C	G	G	A	A	G	G	A	A	A	A	C	C	C	C	T	T	G	G	G	G	T	T	T	T	T	T	C	C	C	C	G	G	A	A	T	T	C	C	A	A	A	A	G	G	A	A	C	C	A	A	A	A	A	A	G	G	T	T	C	C	G	G	T	T	A	A	T	T	T	T	T	T	G	G	A	A	G	G	G	G	C	C	T	T	G	G	C	C	G	G	A	A	A	A	A	A	T	T	C	C	T	T	T	T	A	A	A	A	T	T	C	C	T	T	G	G	A	A	C	C	A	A	T	T	T	T	C	C	G	G	C	C	C	C	T	T	G	G	G	G	T	T	A	A	A	A	A	A	T	T	G	G	G	G	A	A	A	A	T	T	T	T	T	T	G	G	G	G	G	G	G	G	A	A	A	A	G	G	T	T	C	C	T	T	C	C	T	T	G	G	T	T	C	C	G	G	T	T	G	G	T	T	T	T	G	G	G	G	G	G	T	T	C	C	T	T	T	T	G	G	G	G	G	G	C	C	T	T	C	C	C	C	T	T	A	A	C	C	G	G	A	A	C	C	C	C	G	G	G	G	A	A	G	G	C	C	A	A	T	T	A	A	A	A	G	G	C	C	C	C	A	A	C	C	G	G	C	C	G	G	C	C	C	C	G	G	A	A	C	T	T	T	T	C	G	A	T	T	T	C	C	T	T	C	G	G	G	T	A	G	T	T	T	T	G	G	G	G	C	T	G	G	T	T	T	T	A	A	G	G	T	C	A	A	C	T	T	T	G	G	C	C	G	G	T	T	A	A	A	A	A	G	A	A	C	C	T	C	T	T	T	T	G	G	C	T	T	C	G	G	C	C	G	G	T	C	G	G	G	A	T	C	G	A	G	G	T	T	G	T	T	C	C	A	A	A	C	C	T	T	A	A	T	T	T	G	T	T	G	G	C	C	G	A	G	G	G	G	G	G	G	T	T	C	C	T	C	C	C	T	T	C	T	T	C	A	G	G	G	G	G	G	C	T	T	T	G	G	A	A	T	A	T	C	A	T	C	T	C	A	C	C	C	A	C	G	C	T	C	G	A	G	T	G	C	C	A	A	C	T	T	C	T	T	C	T	T	T	A	A	C	C	C	A	T	T	G	C	C	T	C	C	C	C	A	A	T	G	C	C	C	G	G	G	G	C	C	T	A	G	T	G	T	T	G	A	NA	NA	G	G	A	G	A	A	T	T	G	A	A	A	G	A	C	C	C	C	A	A	C	C	T	T	T	C	A	G	T	C	C	C	T	C	G	A	T	T	C	C	A	A	G	A	C	C	C	C	A	T	C	T	G	A	C	C	G	G	A	A	G	G	T	T	T	T	C	C	T	T	T	T	G	G	C	C	A	A	A	A	A	A	G	G	C	C	A	A	C	T	T	T	G	A	C	C	C	T	A	G	T	C	C	A	C	T	T	C	G	G	C	T	C	C	T	T	C	C	T	T	C	C	G	G	C	T	A	A	G	C	G	G	G	G	C	C	G	T	G	A	T	C	C	T	G	G	G	G	C	C	C	C	C	C	NA	NA	G	G	C	C	T	T	A	G	A	G	T	A	G	A	G	A	C	T	T	A	T	G	C	A	A	G	A	G	C	C	T	T	T	T	A	A	C	C	A	A	T	T	C	G	G	G	G	G	T	T	T	A	G	G	G	G	C	C	A	G	C	C	G	G	C	C	C	T	C	C	C	T	C	C	C	C	C	G	T	T	C	G	T	A	C	C	A	A	C	C	A	T	T	A	C	C	C	C	A	A	A	A	G	G	G	G	C	C	C	C	A	G	C	C	C	C	G	G	G	G	T	C	NA	NA	A	A	C	T	T	T	G	G	A	A	C	T	C	A	C	A	G	G	G	A	G	G	T	C	C	G	T	T	G	A	T	T	G	G	C	C	C	C	A	A	C	C	A	A	C	C	C	C	T	T	T	T	G	G	A	A	T	T	G	G	T	T	A	A	T	T	G	G	C	T	G	G	T	C	C	C	T	T	A	A	T	T	G	G	G	T	C	T	G	T	C	T	G	T	G	G	G	C	C	G	A	G	G	A	T	T	C	C	A	A	C	C	T	T	A	A	C	C	C	C	G	G	G	G	C	C	A	A	C	C	C	C	T	T	C	C	A	A	G	A	C	C	A	A	T	T	T	T	C	C	C	A	T	T	G	G	A	G	T	T	C	C	G	A	G	G	T	T	A	G	G	G	G	G	A	A	C	C	A	A	G	T	A	A	A	A	A	G	A	A	C	C	C	C	C	C	C	C	G	G	C	C	C	C	G	G	G	G	G	G	G	G	A	A	G	G	T	C	A	A	A	A	C	C	A	A	T	T	T	T	G	C	A	A	C	T	C	C	G	A	G	G	T	T	T	C	C	G	A	G	A	A	T	C	C	C	T	C	G	G	G	G	C	C	C	G	A	G	T	T	T	T	T	T	A	A	C	T	G	G	C	T	T	A	G	G	T	T	C	C	A	A	G	G	C	T	A	C	C	C	T	T	G	G	A	A	G	G	G	A	G	G	G	G	C	C	A	G	C	C	G	G	C	C	T	T	T	T	A	A	T	T	A	A	T	T	C	C	A	A	T	T	T	T	G	G	A	A	G	G	A	A	C	C	C	C	C	C	C	T	G	G	A	A	A	A	G	G	G	G	C	C	A	A	G	G	C	C	C	C	C	C	A	A	T	T	G	A	C	C	T	T	G	G	C	T	G	G	T	A	G	G	C	T	T	C	C	C	T	T	G	C	C	C	A	G	G	A	G	G	C	C	T	T	T	T	T	T	G	G	T	T	C	C	T	T	C	C	C	C	T	T	A	A	T	T	C	C	T	T	A	A	G	G	C	C	C	C	C	C	T	T	G	G	T	T	C	C	C	C	A	G	C	T	T	G	A	T	C	C	G	A	C	A	NA	NA	C	T	A	C	A	A	A	A	T	T	G	A	G	G	A	C	G	G	T	T	C	C	A	C	C	C	A	A	C	G	G	G	G	G	T	T	C	C	G	A	A	A	G	A	T	T	G	G	T	C	T	G	A	A	G	G	A	A	G	G	T	T	C	C	A	A	A	A	A	A	C	C	G	G	T	T	C	C	T	T	G	G	G	G	T	T	G	G	A	A	G	G	T	T	G	G	C	C	A	A	G	G	T	T	A	A	T	T	C	C	T	T	A	A	G	G	T	T	T	T	T	T	A	A	A	A	A	A	T	T	A	A	C	C	T	T	G	G	G	G	G	G	A	A	T	T	T	T	NA	NA	A	G	T	T	T	T	A	A	A	G	G	G	C	C	G	G	G	A	A	G	T	G	A	A	C	C	G	G	T	T	G	A	A	A	C	C	T	T	G	G	C	C	G	G	T	T	T	T	G	G	A	A	G	G	C	C	C	C	A	A	G	G	A	A	A	A	T	T	T	T	T	T	T	C	C	C	G	G	G	G	T	C	G	C	C	T	G	G	A	A	T	T	C	C	C	C	G	G	A	A	A	A	A	A	T	T	C	C	C	C	T	T	G	G	T	T	C	C	T	T	G	G	T	T	G	G	T	T	T	T	C	C	T	T	C	G	C	C	C	C	G	T	C	T	A	A	A	A	A	G	C	T	G	G	T	C	C	C	C	A	G	A	T	T	T	A	T	G	NA	NA	G	G	NA	NA	C	T	T	T	A	C	A	A	G	A	A	A	C	T	T	T	A	G	G	C	A	A	C	G	G	A	A	G	A	G	NA	NA	C	C	A	A	G	T	G	G	T	C	G	T	G	G	G	T	A	G	A	T	A	A	C	T	C	C	A	T	T	C	G	G	A	G	T	C	C	T	C	C	T	T	A	G	C	G	C	T	C	A	T	T	C	C	A	C	G	A	C	C	C	A	A	G	T	A	NA	NA	T	T	C	T	C	T	A	G	T	C	G	T	G	G	T	C	C	A	A	A	A	G	G	G	G	A	C	C	G	A	A	G	A	G	T	C	C	C	G	A	C	G	A	A	A	T	C	T	A	A	C	A	A	G	C	T	G	A	T	T	C	A	A	G	G	A	T	C	G	A	A	G	G	A	C	A	A	G	G	G	C	C	T	T	A	A	A	A	G	G	T	G	C	A	A	G	C	C	G	G	A	G	C	C	A	A	T	T	G	A	G	G	A	G	G	A	C	T	A	A	T	C	A	G	A	G	A	G	G	G	T	T	T	C	A	A	A	G	NA	NA	C	C	NA	NA	T	T	C	A	C	C	C	C	C	C	G	T	G	G	C	C	C	C	A	A	A	C	G	T	G	A	C	T	C	C	G	T	C	T	A	A	C	T	C	A	C	C	T	C	A	A	A	A	A	A	C	C	NA	NA	A	T	C	T	T	T	A	A	A	A	T	C	C	C	C	C	T	T	T	T	A	G	T	T	G	G	G	G	C	C	C	T	A	A	A	G	NA	NA	G	A	T	G	G	A	T	T	C	C	G	G	T	C	T	T	C	T	T	C	A	A	A	A	T	C	G	C	A	G	A	G	C	A	C	T	G	G	C	C	C	C	G	G	T	T	C	C	T	T	G	G	C	C	T	T	A	A	A	A	A	A	A	A	G	G	T	T	T	T	G	G	A	A	T	T	T	T	C	C	C	C	C	C	G	G	A	A	G	G	A	A	G	G	A	A	G	G	C	C	T	T	T	T	A	A	T	T	T	T	A	A	C	C	T	C	A	A	C	C	C	T	A	A	A	G	C	C	C	G	T	C	G	G	C	T	C	A	T	C	C	T	A	A	A	A	A	G	G	G	G	G	T	T	T	T	T	T	C	A	G	G	T	C	C	T	C	A	G	G	C	T	G	A	T	T	A	A	T	T	T	T	A	G	A	A	A	A	T	T	T	T	C	C	T	T	T	T	A	A	C	T	C	T	G	G	C	C	T	T	T	T	C	C	G	G	C	C	C	C	C	C	T	T	T	T	G	G	A	A	G	G	G	G	A	A	G	G	A	A	C	C	T	T	G	G	C	C	G	G	G	G	T	T	C	C	C	C	C	C	C	C	T	T	T	T	T	T	T	T	G	G	G	G	C	T	T	T	G	G	C	C	G	G	C	C	A	A	A	A	C	C	A	A	G	G	G	G	C	C	C	C	C	T	C	A	A	A	A	A	T	T	A	A	T	C	T	C	C	C	C	C	G	G	A	A	C	C	T	T	G	T	A	G	T	T	T	T	T	T	G	G	A	A	C	C	T	T	C	C	G	G	G	G	NA	NA	G	A	G	A	G	G	NA	NA	A	G	G	G	G	G	T	A	A	A	T	T	T	G	A	G	G	G	G	G	C	C	G	G	C	C	T	T	A	G	T	C	A	G	G	A	A	G	A	C	G	A	G	G	T	T	G	G	T	T	T	C	C	C	C	T	A	G	A	G	T	T	T	C	C	A	G	A	C	T	T	C	NA	NA	G	G	T	C	G	G	A	A	T	C	T	A	A	G	C	C	C	C	T	T	NA	NA	A	G	G	C	G	G	G	G	C	C	G	A	T	T	G	G	A	A	G	G	C	C	T	T	C	G	C	C	G	G	C	A	T	T	G	G	A	G	A	A	G	G	A	G	C	C	G	G	T	T	T	T	C	T	T	A	C	C	A	G	A	G	C	T	C	C	A	A	T	T	C	C	C	T	G	A	C	C	G	G	C	A	C	C	C	T	T	T	A	C	A	G	T	A	G	G	C	A	C	T	A	T	C	T	G	C	T	G	C	C	G	G	G	A	NA	NA	A	A	G	G	A	G	C	T	C	T	G	G	A	C	A	A	T	C	G	T	C	C	G	G	G	G	G	G	T	C	C	A	G	G	G	G	C	C	G	A	C	C	G	G	G	G	C	T	NA	NA	C	C	G	A	A	G	C	C	G	G	C	T	A	A	G	G	C	C	G	G	C	C	G	A	A	G	G	G	G	A	G	G	G	G	T	C	G	A	G	G	C	T	G	T	G	G	C	G	G	A	G	T	T	C	A	G	C	C	C	C	C	C	T	C	A	A	C	T	C	T	A	G	T	A	C	C	C	T	C	T	T	A	G	G	G	C	A	G	C	C	T	C	G	A	G	A	A	G	A	C	T	C	T	G	NA	NA	T	C	T	T	A	G	A	C	G	A	G	A	T	C	G	G	A	A	C	T	A	A	G	G	T	T	A	A	G	G	A	A	C	C	A	A	C	C	A	A	A	A	A	G	T	C	A	G	C	T	G	G	G	G	T	C	C	C	C	C	C	C	A	A	T	T	T	T	G	G	C	C	C	C	G	G	A	G	A	A	A	A	C	T	C	C	NA	NA	C	C	G	G	C	T	G	A	A	A	T	C	C	C	G	A	G	G	T	T	C	C	T	T	A	A	G	G	T	T	G	G	T	T	G	G	T	T	A	A	T	T	T	C	C	C	G	G	C	G	NA	NA	A	A	A	G	G	G	C	C	T	T	T	T	G	G	T	T	G	G	A	A	C	C	T	C	A	A	G	G	T	T	C	C	T	T	C	C	G	G	A	C	A	A	A	A	C	C	A	G	G	A	C	C	C	C	G	A	G	G	G	G	G	G	A	A	C	C	G	G	NA	NA	A	A	T	T	C	C	G	G	G	G	G	G	G	G	A	A	T	T	C	C	A	A	C	C	G	G	G	G	G	G	C	C	G	T	A	A	A	A	G	G	C	C	C	C	G	G	T	T	A	A	A	A	C	C	A	A	A	A	C	C	A	A	C	C	C	C	A	A	G	G	G	G	G	G	C	C	A	A	G	G	G	G	T	T	T	T	G	G	A	A	C	C	G	G	C	C	T	C	T	C	C	T	NA	NA	C	T	G	T	T	T	C	T	G	A	G	G	C	C	G	A	G	A	T	C	T	C	G	C	A	G	G	G	G	G	G	G	C	C	C	T	C	C	A	G	C	C	G	A	C	C	C	A	C	A	C	C	T	T	C	C	A	C	G	T	G	A	A	G	T	T	T	C	A	C	G	G	G	G	A	A	T	C	G	A	A	A	G	A	C	T	T	T	T	C	T	C	NA	NA	C	A	T	G	A	A	T	C	T	C	C	T	G	A	T	C	A	A	G	G	C	C	G	A	A	A	T	C	T	G	C	T	C	C	A	G	A	A	T	T	T	C	G	A	A	A	G	T	A	G	A	T	G	A	T	A	A	A	T	T	T	G	G	G	C	C	T	C	A	G	A	G	A	G	G	G	C	T	G	A	C	T	G	A	C	C	C	T	G	A	G	A	T	T	A	A	C	T	C	C	NA	NA	G	T	G	G	T	C	C	C	NA	NA	NA	NA	NA	NA	NA	NA	G	G	A	G	T	C	A	G	C	C	A	G	C	C	A	C	T	T	G	A	G	G	G	A	C	A	C	C	T	C	C	C	C	C	G	G	G	A	T	T	T	C	T	T	A	A	G	G	A	A	A	G	A	G	A	G	G	G	G	A	C	A	C	C	G	G	T	C	G	A	G	A	C	T	G	G	C	C	T	G	C	T	C	C	G	G	G	G	C	C	C	C	T	T	G	G	G	G	T	T	A	A	T	T	C	C	T	T	C	C	T	T	T	T	T	T	C	C	A	A	T	T	G	G	A	A	G	G	C	C	A	A	C	C	C	C	T	T	T	T	T	T	A	A	G	G	T	T	G	G	A	A	T	T	T	T	T	T	G	G	A	A	C	C	G	G	T	T	T	T	A	A	A	A	A	A	G	G	C	C	T	T	C	C	G	G	G	G	T	T	T	T	T	T	A	A	C	C	C	C	G	G	T	T	T	T	A	A	G	G	G	G	C	C	T	T	C	C	G	G	A	A	G	G	G	G	G	G	C	C	C	C	C	C	G	G	G	G	C	C	T	T	T	T	T	T	A	A	A	A	G	G	G	G	T	T	T	T	T	T	G	G	C	C	A	A	T	T	C	C	A	A	T	T	C	C	T	T	T	T	C	C	T	T	T	T	G	G	G	G	G	G	T	T	C	C	G	G	A	A	C	C	T	T	G	G	T	T	A	A	A	A	G	G	G	G	C	C	C	C	T	T	A	A	C	C	G	G	C	C	T	T	C	C	C	C	T	T	A	A	A	A	A	A	T	T	G	G	C	C	T	T	A	A	G	G	A	A	G	G	C	C	C	C	A	G	A	T	T	T	C	T	G	G	A	T	G	A	C	C	C	A	C	T	G	A	C	A	C	T	A	G	G	G	G	G	G	G	G	G	G	C	C	C	T	C	T	G	C	C	A	G	T	C	C	C	A	A	A	G	T	C	A	G	G	G	G	A	C	C	T	T	T	G	C	G	C	T	T	A	G	A	C	T	A	G	C	C	A	C	C	C	T	G	G	T	A	G	A	G	G	G	T	C	C	C	T	C	T	T	C	C	T	G	NA	NA	C	T	C	C	C	T	T	C	A	G	C	T	C	C	T	T	NA	NA	T	T	G	G	C	C	T	C	C	A	G	G	T	A	A	A	G	G	C	T	G	A	G	G	G	G	A	A	T	T	A	A	A	G	G	A	C	C	G	G	G	G	T	C	C	G	A	G	A	A	G	A	G	G	NA	NA	T	C	C	C	T	T	C	C	C	C	A	A	C	C	C	C	G	G	G	G	A	A	A	A	C	C	G	G	T	T	T	T	A	A	G	G	T	T	C	T	C	G	C	C	T	T	G	A	A	A	C	C	A	A	T	T	C	C	G	G	C	C	T	T	C	C	G	G	C	C	G	G	A	A	C	C	A	A	G	G	T	T	A	A	A	A	A	A	G	G	A	A	A	A	A	A	T	T	A	A	G	G	T	T	A	A	G	G	A	A	G	G	C	C	T	T	A	A	C	C	T	T	A	A	T	T	T	T	G	G	T	T	T	T	T	T	G	G	T	T	T	T	A	A	A	A	A	A	A	A	T	T	G	G	T	G	G	G	T	T	T	T	G	G	A	A	A	A	T	T	A	A	A	A	G	G	C	C	C	C	A	A	T	T	C	C	G	G	G	G	A	A	A	A	A	A	G	G	T	T	G	G	G	G	C	C	A	A	T	T	A	A	T	T	T	T	A	A	T	T	C	C	G	G	G	G	C	C	G	G	T	T	C	C	T	T	G	G	T	T	T	T	A	A	G	G	G	G	A	A	G	G	C	C	T	T	A	A	A	A	C	C	A	A	C	C	C	C	G	G	G	G	C	T	A	A	A	A	T	T	T	T	C	C	A	A	T	T	C	C	C	C	C	C	G	A	A	T	C	C	T	C	C	C	G	G	G	C	A	G	A	A	G	G	T	T	C	C	A	A	A	A	C	C	C	C	T	T	C	C	A	A	C	C	T	T	G	A	C	C	G	G	A	A	A	A	T	T	T	T	G	G	C	C	C	C	G	A	T	T	G	G	G	G	C	C	G	G	G	A	A	A	G	G	A	A	G	G	A	A	A	A	A	A	G	G	C	C	G	G	C	C	G	G	A	A	A	A	A	A	G	G	A	A	G	G	A	A	A	A	T	T	G	G	C	C	C	C	C	C	C	C	G	G	G	G	A	G	T	T	C	C	A	G	G	G	A	A	C	C	G	G	T	T	A	A	G	G	A	A	C	C	A	A	T	T	A	A	G	G	C	C	C	C	A	A	A	A	G	G	T	T	G	G	T	T	G	G	A	A	A	A	G	G	C	C	C	C	A	A	T	T	T	T	T	T	A	A	C	C	A	A	T	T	A	A	C	T	G	G	G	C	T	T	C	C	T	T	C	C	T	T	T	T	T	T	T	T	A	A	G	G	G	G	A	A	T	T	A	A	G	G	C	C	G	G	G	G	C	C	T	T	T	T	A	A	T	T	T	T	G	G	A	A	A	A	C	C	C	T	G	G	C	C	G	A	NA	NA	NA	NA	G	G	NA	NA	G	T	A	G	C	C	C	T	A	G	A	A	T	T	C	C	C	C	C	C	T	T	A	A	T	T	G	G	A	A	G	G	A	A	T	T	A	A	A	A	A	A	A	A	T	T	A	A	C	C	A	A	C	C	T	T	NA	NA	A	C	C	C	G	G	A	G	T	T	G	G	T	T	G	G	A	C	G	G	A	G	C	C	C	G	T	C	A	G	A	A	G	G	C	C	G	G	G	G	C	C	G	G	T	T	C	C	A	A	A	A	C	C	G	T	A	G	A	A	T	G	A	C	G	G	C	A	T	C	T	C	G	A	C	T	G	G	G	G	A	A	G	G	G	G	G	G	NA	NA	C	T	C	C	T	T	T	T	C	C	A	A	C	C	G	G	T	T	C	C	C	C	G	G	T	T	T	T	G	G	G	G	T	C	A	A	A	A	T	T	G	G	C	C	A	A	G	G	C	C	A	G	A	C	G	G	C	C	A	A	A	A	G	G	C	C	G	A	C	C	T	T	C	C	C	C	C	C	T	T	G	G	T	T	C	C	G	G	G	G	A	A	C	C	C	C	C	C	C	C	A	A	C	T	T	T	C	C	A	A	C	T	T	T	T	T	G	G	C	C	A	A	G	G	T	C	A	A	T	T	C	C	T	T	G	G	G	G	T	T	T	T	A	A	G	G	T	T	G	G	T	T	C	C	A	A	G	G	NA	NA	C	C	A	A	C	T	NA	NA	G	G	G	G	A	A	C	T	A	G	T	T	C	C	T	G	G	A	NA	NA	G	G	C	C	T	T	C	C	C	C	C	C	A	A	C	C	C	C	G	G	T	T	G	A	G	G	C	C	G	G	G	G	C	C	A	A	C	C	A	A	G	G	A	A	C	C	T	T	G	G	T	T	T	T	T	T	C	C	G	G	G	A	A	A	G	G	G	G	G	G	C	C	G	G	T	T	G	G	T	T	A	A	G	G	C	C	A	A	A	A	A	A	C	C	T	T	T	T	A	A	A	A	G	G	T	T	A	A	A	A	T	T	T	T	C	C	A	A	T	T	G	G	T	T	G	G	T	T	T	T	G	G	T	T	C	C	T	T	A	A	T	T	C	C	G	G	A	A	A	A	G	G	T	T	A	A	C	C	A	A	G	G	A	A	G	G	T	T	T	T	T	T	C	C	G	G	G	G	T	T	C	C	T	T	T	T	C	C	A	A	T	T	G	G	G	G	G	G	C	C	T	T	A	A	G	G	G	G	A	A	A	A	C	C	T	T	T	T	C	C	C	C	C	C	T	T	A	A	A	A	G	G	A	A	C	C	G	G	G	G	A	A	G	G	T	T	T	T	C	C	C	C	A	A	G	G	A	A	A	A	T	T	C	C	G	G	G	G	G	G	G	G	T	T	G	G	C	C	C	C	G	G	C	C	G	G	G	G	A	A	A	A	T	T	C	C	A	A	G	G	G	G	G	G	C	C	C	C	T	T	A	A	T	T	G	G	G	G	T	T	G	G	A	A	C	C	G	G	A	A	G	G	G	G	C	C	A	A	G	G	T	T	T	T	C	C	T	T	C	C	T	T	C	C	C	C	A	A	T	T	T	T	A	A	C	C	C	C	T	T	T	T	T	T	C	C	C	C	G	G	G	G	C	C	T	T	C	C	C	C	T	T	A	A	C	C	A	A	G	G	C	C	A	A	G	G	A	A	T	T	A	A	A	A	T	T	C	C	C	C	G	G	G	G	T	T	T	T	G	G	T	T	G	G	C	C	C	C	G	G	G	G	A	A	G	G	A	A	A	A	A	A	G	G	C	C	T	T	G	G	T	T	T	T	C	C	G	G	A	A	C	C	G	G	T	T	A	A	C	C	A	A	A	A	A	A	C	C	A	A	C	C	T	T	C	C	G	G	T	T	G	G	A	A	T	T	T	T	T	T	A	A	T	T	A	A	C	C	A	A	T	T	C	C	T	T	A	A	A	A	A	A	C	C	C	C	T	T	C	C	A	A	C	C	T	T	G	G	C	C	G	G	C	C	A	A	G	G	T	T	C	C	G	G	T	T	T	T	C	C	G	G	G	G	T	T	C	C	G	G	T	T	G	G	T	T	A	A	A	A	A	A	A	A	T	T	A	A	T	T	C	C	G	G	A	A	C	C	T	T	G	G	G	G	G	G	G	G	A	A	G	G	T	T	G	G	C	C	G	G	A	A	C	C	C	C	G	G	G	G	G	G	G	G	G	G	C	C	C	C	C	C	C	C	G	G	G	G	C	C	A	A	T	T	A	A	G	G	T	T	C	C	C	C	G	G	C	C	G	G	T	T	C	C	A	A	G	G	T	T	G	G	C	C	T	T	G	G	G	G	C	C	G	G	C	C	G	G	G	G	G	G	C	C	T	T	T	T	G	G	C	C	C	C	C	C	A	A	A	A	A	A	G	G	A	A	T	T	G	G	C	C	A	A	C	C	T	T	G	G	T	T	A	A	G	G	G	G	A	A	A	A	T	T	A	A	G	G	T	T	C	C	T	T	C	C	NA	NA	T	T	A	A	A	A	A	A	G	G	C	C	A	A	C	C	A	A	A	A	C	C	T	T	T	T	G	G	G	G	T	T	A	A	C	C	A	A	G	G	G	G	G	G	T	T	G	G	C	C	T	T	A	A	C	C	G	G	C	C	G	G	C	C	T	T	A	A	G	G	A	A	T	T	A	A	T	T	T	T	A	A	T	T	C	C	T	T	G	G	A	A	G	G	G	G	T	T	T	T	G	G	T	T	T	T	G	G	C	C	G	G	C	C	A	A	T	T	G	G	T	T	G	G	C	C	G	G	T	T	T	T	T	T	T	T	G	G	C	C	G	G	G	G	C	C	G	G	C	C	G	G	C	C	A	A	C	C	T	T	T	T	A	A	C	C	T	T	C	C	C	C	T	T	A	A	T	T	A	A	A	A	C	C	T	T	C	C	G	G	A	A	C	C	T	T	C	C	G	G	A	A	A	A	A	A	T	T	C	C	G	G	G	G	C	C	G	G	G	G	T	T	C	C	T	T	T	T	C	C	A	A	C	C	A	A	C	C	C	C	T	T	T	T	G	G	A	A	A	A	C	C	C	C	A	A	C	C	A	A	A	A	T	T	A	A	T	T	C	C	C	C	C	C	A	A	G	G	T	T	G	G	C	C	G	G	C	C	G	G	A	A	T	T	G	G	G	G	G	G	C	C	A	A	T	T	C	C	T	T	T	T	T	T	G	G	G	G	T	T	T	T	C	C	T	T	T	T	G	G	C	C	A	A	C	C	T	T	G	G	T	T	G	G	A	A	C	C	A	A	G	G	C	C	G	G	G	G	C	C	T	T	G	G	C	C	C	C	G	G	A	A	G	G	T	T	G	G	G	G	T	T	G	G	T	T	A	A	G	G	G	G	A	A	G	G	G	G	C	C	C	C	G	G	T	T	C	C	A	A	T	T	G	G	T	T	T	T	G	G	C	C	G	G	A	A	A	A	G	G	T	T	T	T	G	G	G	G	A	A	C	C	G	G	C	C	T	T	NA	NA	T	T	A	A	C	C	A	A	A	A	T	T	G	G	A	A	G	G	T	T	C	C	C	C	T	T	A	A	G	G	C	C	T	T	C	C	C	C	C	C	G	G	C	C	G	G	A	A	G	G	A	A	G	G	T	T	G	G	C	C	T	T	C	C	T	T	C	C	G	G	T	T	T	T	T	T	T	T	A	A	C	C	G	G	C	C	T	T	A	A	G	G	G	G	T	T	G	G	A	A	G	G	C	C	C	C	C	C	C	C	C	C	T	T	C	C	G	G	C	C	T	T	T	T	A	A	T	T	G	G	A	A	G	G	G	G	G	G	C	C	C	C	T	T	C	C	A	A	G	G	C	C	C	C	C	C	C	C	A	A	C	C	G	G	C	C	G	G	T	T	C	C	A	A	C	C	A	A	A	A	T	T	C	C	C	C	C	C	C	C	A	A	T	T	A	A	A	A	A	A	T	T	T	T	C	C	A	A	C	C	G	G	G	G	G	G	G	G	A	A	A	A	G	G	C	C	T	T	G	G	C	C	G	G	G	G	G	G	G	G	A	A	A	A	T	T	A	A	G	G	G	G	G	G	T	T	G	G	C	C	G	G	T	T	A	A	C	C	T	T	T	T	G	G	A	A	C	C	C	C	G	G	C	C	T	T	T	T	A	A	G	G	G	G	G	G	T	T	C	C	A	A	T	T	A	A	C	C	C	C	A	A	A	A	A	A	G	G	G	G	G	G	A	A	T	T	C	C	A	A	A	A	C	C	C	C	T	T	G	G	C	C	A	A	T	T	C	C	T	T	C	C	T	T	A	A	T	T	T	T	C	C	T	T	T	T	G	G	C	C	T	T	T	T	G	G	T	T	G	G	C	C	T	T	T	T	A	A	T	T	C	C	A	A	G	G	T	T	T	T	C	C	C	C	A	A	G	G	T	T	G	G	C	C	C	C	G	G	T	T	C	C	C	C	C	C	G	G	T	T	C	C	G	G	T	T	A	A	C	C	C	C	C	C	G	G	G	G	C	C	C	C	G	G	C	C	G	G	A	A	A	A	G	G	T	T	T	T	A	A	C	C	C	C	A	A	G	G	G	G	G	G	T	T	G	G	C	C	G	G	A	A	A	A	T	T	T	T	A	A	C	C	A	A	C	C	A	A	C	C	C	C	A	A	A	A	A	A	C	C	A	A	C	C	T	T	T	T	A	A	C	C	T	T	C	C	C	C	T	T	G	G	G	G	T	T	T	T	T	T	A	A	T	T	G	G	T	T	G	G	C	C	G	G	T	T	G	G	C	C	A	A	C	C	C	C	A	A	G	G	A	A	T	T	T	T	C	C	T	T	G	G	T	T	G	G	G	G	G	G	C	C	G	G	G	G	T	T	A	A	T	T	G	G	C	C	A	A	G	G	A	A	A	A	C	C	A	A	G	G	A	A	A	A	C	C	G	G	G	G	T	T	T	T	G	G	T	T	C	C	G	G	A	A	T	T	T	T	T	T	A	A	A	A	T	T	T	T	G	G	G	G	C	C	G	G	T	T	G	G	G	G	A	A	G	G	G	G	T	T	A	A	T	T	T	T	T	T	A	A	C	C	G	G	C	C	C	C	T	T	C	C	A	A	C	C	G	G	G	G	A	A	C	C	C	C	A	A	C	C	C	C	A	A	G	G	C	C	G	G	G	G	G	G	A	A	C	C	G	G	G	G	T	T	T	T	A	A	A	A	T	T	C	C	T	T	T	T	T	T	G	G	A	A	T	T	C	C	T	T	T	T	A	A	C	C	T	T	G	G	G	G	A	A	A	A	A	A	A	A	C	C	A	A	G	G	T	T	A	A	G	G	C	C	A	A	A	A	C	C	C	C	T	T	G	G	T	T	G	G	G	G	A	A	T	T	G	G	A	A	A	A	G	G	A	A	T	T	C	C	C	C	T	T	A	A	A	A	A	A	T	T	G	G	T	T	A	A	T	T	A	A	T	T	C	C	A	A	C	C	A	A	A	A	A	A	G	G	A	A	G	G	A	A	G	G	C	C	G	G	C	C	T	T	T	T	G	G	C	C	T	T	T	T	C	C	C	C	A	A	T	T	G	G	G	G	C	C	T	T	C	C	A	A	A	A	T	T	A	A	G	G	G	G	C	C	C	C	T	T	C	C	A	A	A	A	A	A	C	C	A	A	G	G	C	C	C	C	G	G	T	T	A	A	G	G	G	G	T	T	A	A	C	C	T	T	G	G	G	G	A	A	G	G	A	A	A	A	T	T	G	G	A	A	G	G	C	C	G	G	G	G	C	C	C	C	C	C	G	G	A	A	G	G	T	T	C	C	G	G	G	G	A	A	T	T	G	G	A	A	C	C	C	C	T	T	C	C	T	T	C	C	C	C	G	G	T	T	T	T	G	G	G	G	C	C	G	G	C	C	C	C	G	G	G	G	A	A	T	T	G	G	A	A	T	T	T	T	A	A	C	C	C	C	C	C	G	G	T	T	G	G	C	C	T	T	A	A	T	T	A	A	C	C	A	A	C	C	A	A	C	C	A	A	A	A	T	T	G	G	G	G	C	C	NA	NA	A	A	G	G	A	A	A	A	A	A	T	T	A	A	C	C	G	G	A	A	A	A	G	G	G	G	C	C	C	C	T	T	A	A	G	G	G	G	C	C	T	T	G	G	A	A	T	T	A	A	T	T	T	T	C	C	A	A	T	T	A	A	C	C	A	A	G	G	G	G	T	T	C	C	C	C	G	G	C	C	G	G	C	C	T	T	C	C	G	G	NA	NA	T	T	G	G	A	A	G	G	T	T	T	T	C	C	T	T	A	A	G	G	T	C	C	C	C	C	A	A	C	C	A	A	C	C	C	C	G	G	G	G	G	G	C	C	C	C	A	A	G	G	C	C	NA	NA	A	A	A	A	A	A	C	C	G	G	C	C	G	G	T	T	C	C	G	G	T	T	T	T	G	G	C	C	C	C	C	C	C	C	G	G	C	C	G	G	A	A	G	G	C	C	C	C	T	T	G	G	T	T	A	A	T	T	A	A	C	C	T	T	A	A	G	G	C	C	T	T	T	T	G	G	C	C	T	T	C	C	C	C	G	G	G	G	G	G	C	C	G	G	C	C	A	A	G	G	G	G	C	C	G	G	C	C	C	C	A	A	T	T	G	G	G	G	C	C	NA	NA	A	A	A	A	A	A	G	G	A	A	A	A	A	A	A	A	G	G	G	G	G	G	C	C	T	T	G	G	C	C	A	A	C	C	A	A	T	T	A	A	T	T	G	G	T	T	G	G	G	G	T	T	NA	NA	T	T	A	A	A	A	T	T	A	A	C	C	C	C	A	A	A	A	T	T	C	C	T	T	C	C	A	A	G	G	C	C	C	C	C	C	G	G	G	G	A	A	A	A	C	C	C	C	C	C	T	T	C	C	A	A	G	G	G	G	C	C	G	G	A	A	T	T	A	A	A	A	A	A	C	C	T	T	G	G	G	G	A	A	A	A	T	T	C	C	T	T	T	T	T	T	T	T	G	G	C	C	C	C	A	A	A	A	G	G	C	C	C	C	C	C	G	G	A	A	A	A	C	C	G	G	C	C	G	G	C	C	G	G	NA	NA	C	C	A	A	T	T	G	G	C	C	G	G	T	T	G	G	C	C	T	T	C	C	C	C	C	C	A	A	T	T	G	G	A	A	C	C	A	A	A	A	G	G	C	C	C	C	G	G	A	A	A	A	C	C	T	T	C	C	A	A	G	G	A	A	G	G	C	C	A	A	A	A	C	C	T	T	C	C	G	G	C	C	C	C	G	G	G	G	A	A	A	A	A	A	C	C	T	T	C	C	C	C	T	T	C	C	T	T	G	G	A	A	C	C	T	T	T	T	G	G	G	G	T	T	C	C	G	G	T	T	C	C	A	A	C	C	G	G	T	T	A	A	T	T	G	G	T	T	A	A	A	A	T	T	C	C	C	C	C	C	G	G	C	C	G	G	T	T	C	C	C	C	C	C	G	G	A	A	C	C	C	C	T	T	C	C	C	C	C	C	A	A	T	T	A	A	T	T	G	G	G	G	C	C	T	T	A	A	C	C	A	A	A	A	C	C	T	T	C	C	A	A	A	A	T	T	A	A	A	A	C	C	A	A	G	G	A	A	C	C	G	G	G	G	G	G	G	G	G	G	G	G	T	T	G	G	C	C	T	T	C	C	G	G	G	G	A	A	C	C	A	A	A	A	C	C	A	A	T	T	C	C	C	C	G	G	C	C	C	C	G	G	C	C	G	G	C	C	A	A	A	A	G	G	T	T	A	A	C	C	C	C	C	C	G	G	C	C	G	G	T	T	C	C	C	C	G	G	C	C	C	C	C	C	A	A	A	A	G	G	T	T	G	G	G	G	C	C	G	G	A	A	G	G	C	C	C	C	T	T	T	T	C	C	T	T	T	T	C	C	C	C	A	A	A	A	G	G	T	T	T	T	C	C	G	G	A	A	T	T	T	T	T	T	T	T	C	C	A	A	C	C	G	G	G	G	G	G	G	G	A	A	G	G	G	G	T	T	A	A	G	G	G	G	A	A	C	C	G	G	G	G	G	G	A	A	C	C	G	G	G	G	C	C	C	C	G	G	G	G	G	G	T	T	T	T	C	C	A	A	A	A	G	G	T	T	C	C	T	T	C	C	G	G	A	A	T	T	G	G	C	C	C	C	T	T	C	C	T	T	A	A	C	C	T	T	T	T	NA	NA	A	A	G	G	T	T	G	G	T	T	T	T	G	G	A	A	C	C	C	C	G	G	G	G	T	T	G	G	C	C	T	T	A	A	A	A	T	T	C	C	G	G	G	G	T	T	C	C	T	T	T	T	T	T	A	A	C	C	T	T	A	A	G	G	T	T	G	G	A	A	C	C	T	T	A	A	G	G	G	G	G	G	C	C	G	G	A	A	C	C	G	G	A	A	A	A	C	C	T	T	C	C	G	G	C	C	A	A	G	G	T	T	C	C	G	G	C	C	C	C	T	T	C	C	A	A	G	G	C	C	T	T	G	G	G	G	G	G	T	T	A	A	G	G	G	G	T	T	G	G	C	C	A	A	C	C	C	C	C	C	G	G	A	A	A	A	C	C	C	C	A	A	A	A	T	T	G	G	C	C	T	T	C	C	C	C	G	G	T	T	T	T	C	C	T	T	C	C	C	C	C	C	C	C	C	C	A	A	A	A	G	G	T	T	A	A	A	A	G	G	C	C	G	G	A	A	G	G	C	C	C	C	G	G	C	C	A	A	C	C	G	G	T	T	T	T	A	A	T	T	A	A	T	T	T	T	G	G	A	A	G	G	C	C	A	A	A	A	T	T	G	G	C	C	C	C	A	A	A	A	C	C	G	G	T	T	C	C	C	C	G	G	C	C	G	G	C	C	T	T	C	C	T	T	G	G	T	T	C	C	T	T	NA	NA	C	C	C	C	G	G	A	A	T	T	A	A	T	T	C	C	C	C	C	C	A	A	G	G	T	T	T	T	C	C	T	T	T	T	T	T	T	T	T	T	G	G	T	T	A	A	A	A	NA	NA	G	G	G	G	G	G	C	C	C	C	T	T	C	C	G	G	T	T	T	T	C	C	T	T	G	G	G	G	C	C	A	A	A	A	C	C	C	C	C	C	C	C	A	A	G	G	A	A	C	C	A	A	C	C	G	G	C	C	G	G	C	C	C	C	G	G	A	A	G	G	G	G	A	A	C	C	C	C	C	C	A	A	G	G	A	A	C	C	T	T	C	C	G	G	C	C	A	A	G	G	C	C	T	T	T	T	T	T	G	G	A	A	G	G	G	G	A	A	T	T	A	A	G	G	C	C	G	G	T	T	A	A	A	A	G	G	T	T	C	C	T	T	C	C	G	G	C	C	A	A	G	G	C	C	A	A	A	A	A	A	C	C	G	G	C	C	C	C	T	T	T	T	A	A	A	A	C	C	G	G	T	T	C	C	G	G	G	G	A	A	A	A	G	G	A	A	A	A	C	C	G	G	A	A	A	A	T	T	A	A	G	G	C	C	C	C	T	T	G	G	T	T	A	A	G	G	G	G	C	C	C	C	G	G	T	T	G	G	A	A	A	A	C	C	G	G	C	C	G	G	C	C	C	C	C	C	C	C	G	G	G	G	C	C	G	G	T	T	C	C	C	C	T	T	T	T	C	C	C	C	C	C	C	C	A	A	A	A	T	T	G	G	G	G	G	G	A	A	C	C	C	C	G	G	G	G	C	C	T	T	G	G	C	C	C	C	T	T	G	G	G	G	G	G	G	G	G	G	A	A	A	A	C	C	A	A	C	C	C	C	T	T	C	C	C	C	A	A	T	T	C	C	A	A	G	G	A	A	C	C	G	G	A	A	C	C	C	C	G	G	A	A	G	G	T	T	A	A	G	G	T	T	T	T	G	G	G	G	A	A	G	G	A	A	C	C	T	T	G	G	C	C	A	A	C	T	C	C	C	C	A	A	G	G	G	G	G	G	T	T	G	G	A	A	A	A	T	T	C	C	A	A	T	T	C	C	G	G	G	G	C	C	A	A	T	T	T	T	T	T	G	G	T	T	G	G	C	C	G	G	G	G	T	T	T	T	T	T	T	T	T	T	C	C	C	C	A	A	T	T	T	T	G	G	A	A	C	C	C	C	C	C	G	G	T	T	C	C	C	C	A	A	C	C	C	C	A	A	G	G	G	G	C	C	C	C	C	C	T	T	A	A	G	G	A	A	G	G	G	G	C	C	G	G	G	G	A	A	T	T	T	T	A	A	T	T	T	T	G	G	G	G	G	G	T	T	G	G	C	C	G	G	C	C	G	G	C	C	C	C	T	T	A	A	C	C	G	G	C	C	G	G	A	A	A	A	T	T	G	G	T	T	A	A	G	G	C	C	T	T	T	T	C	C	C	C	G	G	T	T	C	C	A	A	C	C	T	T	G	G	G	G	T	T	G	G	T	T	A	A	T	T	T	T	C	C	C	C	G	G	T	T	C	C	G	G	C	C	C	C	A	A	T	T	T	T	T	T	T	T	A	A	C	C	A	A	A	A	G	G	A	A	G	G	G	G	G	G	A	A	A	A	C	C	C	C	G	G	G	G	G	G	A	A	A	A	C	C	A	A	T	T	G	G	G	G	C	C	C	C	A	A	C	C	C	C	G	G	A	A	G	G	A	A	C	C	G	G	G	G	G	G	C	C	T	T	T	T	G	G	A	A	T	T	A	A	T	T	C	C	C	C	A	A	A	A	G	G	T	T	C	C	G	G	G	G	T	T	T	T	C	C	C	C	C	C	C	C	A	A	G	G	G	G	T	T	C	C	G	G	T	T	C	C	A	A	A	A	A	A	T	T	C	C	C	C	A	A	A	A	T	T	A	A	C	C	G	G	G	G	G	G	C	C	C	C	G	G	C	C	C	C	T	T	C	C	C	C	G	G	T	T	C	C	G	G	C	C	A	A	G	G	G	G	A	A	G	G	C	C	A	A	T	T	T	T	T	T	A	A	G	G	T	T	C	C	T	T	C	C	C	C	G	G	G	G	T	T	C	C	A	A	C	C	A	A	A	A	T	T	A	A	C	C	T	T	C	C	G	G	C	C	T	T	C	C	T	T	T	T	T	T	A	A	A	A	G	G	A	A	A	A	T	T	G	G	G	G	G	G	C	C	G	G	C	C	C	C	T	T	A	A	G	G	A	A	A	A	C	C	A	A	T	T	C	C	G	G	C	C	A	A	C	C	A	A	G	G	C	C	G	G	A	A	G	G	A	A	T	T	T	T	C	C	T	T	C	C	C	C	C	C	A	A	C	C	T	T	G	G	G	G	T	T	G	G	G	G	G	G	T	T	C	C	T	T	C	C	C	C	G	G	T	T	G	G	G	G	G	G	T	T	T	T	G	G	G	G	T	T	C	C	C	C	C	C	T	T	G	G	G	G	A	A	C	C	G	G	C	C	G	G	G	G	G	G	C	C	C	C	G	G	G	G	G	G	C	C	A	A	T	T	G	G	C	C	G	G	C	C	G	G	G	G	C	C	A	A	C	C	C	C	T	T	G	G	G	G	G	G	T	T	C	C	T	T	C	C	C	C	A	A	G	G	A	A	C	C	T	T	G	G	C	C	G	G	NA	NA	G	G	T	T	G	G	G	G	C	C	C	C	C	C	A	A	G	G	G	G	C	C	G	G	G	G	G	G	C	C	G	G	A	A	T	T	T	T	C	C	A	A	G	G	G	G	T	T	A	A	C	T	G	G	A	A	A	A	T	T	C	C	C	C	A	A	G	G	A	A	A	A	G	G	G	G	A	A	G	G	G	G	T	T	A	A	C	C	C	C	C	C	G	G	G	G	A	A	G	G	A	A	C	C	G	G	C	C	G	G	A	A	C	C	C	C	T	T	G	G	C	C	C	C	G	G	G	G	T	T	T	T	G	G	G	G	G	G	T	T	C	C	G	G	G	G	A	A	C	C	G	G	G	G	G	G	C	C	A	A	C	C	C	C	T	T	C	C	A	A	C	C	C	C	G	G	C	C	A	A	C	C	C	C	T	C	G	G	A	A	T	T	C	C	C	C	C	C	T	T	G	G	C	C	C	C	C	C	G	G	C	C	C	C	T	T	G	G	G	G	G	G	C	C	C	C	C	C	G	G	G	G	G	G	G	G	C	C	T	T	G	G	A	A	C	C	C	C	T	T	G	G	T	T	G	G	C	C	C	T	T	T	A	A	G	G	C	C	T	T	T	T	T	T	G	G	T	T	C	C	A	A	G	G	G	G	G	G	C	C	C	C	C	C	C	C	A	A	C	C	C	C	T	T	A	A	T	T	C	C	A	A	T	T	T	T	G	G	A	A	T	T	A	A	A	A	T	T	G	G	A	A	C	C	C	C	A	A	C	C	T	T	G	G	T	T	T	T	T	T	C	C	C	C	C	C	C	C	C	C	T	T	G	G	C	C	G	G	C	C	T	T	T	T	C	C	A	A	C	C	G	G	G	G	G	G	G	G	G	G	A	A	T	T	C	C	A	A	A	A	A	A	T	T	A	A	C	C	G	G	C	C	G	G	G	G	C	C	A	A	G	G	G	G	A	A	C	C	A	A	G	G	T	T	A	A	G	G	A	A	A	A	G	G	A	A	G	G	T	T	A	A	G	G	T	T	A	A	A	A	G	G	G	G	T	T	C	C	A	A	G	G	C	C	C	C	T	T	T	T	C	C	G	G	T	T	A	A	C	C	G	G	A	A	T	T	G	G	C	C	A	A	A	A	A	A	C	C	T	T	C	C	C	C	C	C	A	A	C	C	G	G	A	A	C	C	T	T	T	T	T	T	T	T	C	C	T	T	C	C	T	T	G	G	T	T	T	T	C	C	T	T	G	G	T	T	C	C	C	C	G	G	G	G	T	T	G	G	T	T	G	G	T	T	C	C	A	A	C	C	A	A	A	A	G	G	C	C	C	C	T	T	A	A	G	G	G	G	C	C	G	G	T	T	A	A	G	G	A	A	A	A	T	T	T	T	A	A	C	C	A	A	G	G	G	G	C	C	G	G	C	C	A	A	C	C	G	G	G	G	G	G	C	C	C	C	C	C	G	G	G	G	C	C	C	C	C	C	T	T	A	A	G	G	G	G	G	G	A	A	A	A	C	C	C	C	G	G	G	G	G	G	T	T	T	T	T	T	G	G	G	G	A	A	G	G	A	A	T	T	C	C	A	A	G	G	C	C	C	C	C	C	A	A	C	C	C	C	C	C	C	C	G	G	C	C	T	T	C	C	A	A	T	T	G	G	C	C	G	G	G	G	C	C	T	T	G	G	C	C	T	G	A	A	T	T	G	G	G	G	G	G	T	T	C	C	G	G	T	T	T	T	G	G	A	A	T	T	A	A	A	A	C	C	C	C	A	A	C	C	G	G	T	T	G	G	A	A	G	G	A	A	C	C	G	G	T	T	A	A	C	C	A	A	G	G	C	C	G	G	G	G	G	G	G	G	C	C	T	T	G	G	C	C	A	A	C	C	C	C	G	G	G	G	C	C	C	C	G	G	C	C	C	C	C	C	G	G	G	G	C	C	G	G	G	G	A	A	G	G	C	C	A	A	C	C	G	G	G	G	G	G	A	A	C	C	C	C	C	C	C	C	C	C	C	C	T	T	G	G	G	G	A	A	A	A	A	A	A	A	C	C	C	C	T	T	T	T	C	C	T	T	G	G	A	A	A	A	C	C	A	A	G	G	T	T	C	C	A	A	T	T	C	C	C	C	G	G	C	C	G	G	G	G	C	C	G	G	A	A	A	A	A	A	G	G	G	G	A	A	A	A	G	G	C	C	C	C	T	T	G	G	T	T	G	G	C	C	C	C	G	G	C	C	T	T	A	A	T	T	A	A	C	C	C	C	G	G	G	G	T	T	T	T	C	C	C	C	A	A	A	A	C	C	C	C	G	G	A	A	G	G	T	T	G	G	G	G	T	T	T	T	G	G	G	G	C	C	C	C	C	C	C	C	A	A	G	G	G	G	G	G	G	G	C	C	G	G	G	G	C	C	T	T	T	T	T	T	C	C	A	A	T	T	G	G	T	T	G	G	T	T	T	T	G	G	G	G	C	C	T	T	C	C	G	G	C	C	C	C	T	T	A	A	A	A	G	G	G	G	G	G	T	T	C	C	A	A	A	A	G	G	A	A	C	C	A	A	T	T	C	C	C	C	G	G	C	C	A	A	G	G	A	A	C	C	C	C	C	C	T	C	T	T	G	G	A	A	C	C	C	C	C	C	A	A	C	C	A	A	C	C	A	A	A	A	C	C	T	T	A	A	A	A	G	G	T	T	A	A	G	G	T	T	T	T	T	T	A	A	C	C	G	G	C	C	T	T	A	A	G	G	A	A	T	T	C	C	A	A	C	C	G	G	G	G	C	C	A	A	A	A	A	A	A	A	A	A	T	T	T	T	C	C	C	C	A	A	C	C	G	G	T	T	G	G	G	G	G	G	C	C	A	A	C	C	T	T	T	T	A	A	A	A	A	A	A	A	G	G	G	G	T	T	C	C	G	G	C	C	T	T	C	C	G	G	G	G	G	G	C	C	C	C	C	C	A	A	A	A	G	G	G	G	G	G	T	T	C	C	G	G	A	A	G	G	A	A	T	T	C	C	C	C	C	C	G	G	C	C	G	G	G	G	T	T	G	G	T	T	G	G	G	G	T	T	A	A	A	A	C	C	A	A	A	A	T	T	G	G	T	T	T	T	T	T	C	C	A	A	G	G	A	A	A	A	G	G	G	G	G	G	A	A	A	A	T	T	A	A	A	A	A	A	G	G	G	G	T	T	G	G	G	G	G	G	T	T	C	C	C	C	G	G	C	C	G	G	C	C	C	C	A	A	G	G	T	T	A	A	C	C	A	A	T	T	T	T	G	G	T	T	G	G	T	T	G	G	C	C	A	A	T	T	G	G	G	G	C	C	G	G	G	G	C	C	T	T	C	C	A	A	C	C	C	C	A	A	C	C	A	A	G	G	A	A	A	A	C	C	C	C	T	T	G	G	C	C	G	G	C	C	G	G	A	A	T	T	C	C	G	G	C	C	C	C	G	G	A	A	G	G	T	T	C	C	T	T	G	G	G	G	G	G	G	G	C	C	T	T	G	G	A	A	A	A	T	T	G	G	A	A	C	C	G	G	T	T	T	T	A	A	T	T	A	A	G	G	G	G	G	G	G	G	A	A	A	A	T	T	A	A	G	G	A	A	C	C	T	T	C	C	T	T	T	T	G	G	G	G	G	G	T	T	C	C	A	A	C	C	T	T	G	G	T	T	G	G	A	A	G	G	C	C	G	G	T	T	T	T	G	G	G	G	G	G	C	C	A	A	G	G	T	T	C	C	G	G	C	C	G	G	C	C	T	T	A	A	A	A	C	C	G	G	G	G	G	G	C	C	G	G	C	C	G	G	C	C	G	G	G	G	T	T	G	G	G	G	G	G	G	G	T	T	C	C	A	A	G	G	G	G	T	T	A	A	C	C	G	G	G	G	T	T	C	C	T	T	A	A	T	T	C	C	C	C	G	G	A	A	C	C	C	C	T	T	A	A	T	T	C	C	A	A	A	A	A	A	G	G	C	C	G	G	G	G	C	C	G	G	C	C	C	C	A	A	A	A	G	G	T	T	A	G	C	C	G	G	C	C	T	T	A	A	A	A	A	A	A	A	C	C	A	A	G	G	G	G	C	C	T	T	T	T	A	A	C	C	G	G	C	C	T	T	C	C	T	T	C	C	C	C	A	A	C	C	G	G	G	G	G	G	C	C	C	C	C	C	A	A	A	A	C	C	G	G	G	G	T	T	C	C	G	G	G	G	T	T	A	A	C	C	C	C	C	C	C	T	C	C	T	T	G	G	A	A	C	C	T	T	C	C	T	T	C	C	C	C	T	T	T	T	G	G	C	C	A	A	T	T	C	C	C	C	C	C	T	T	T	T	T	T	G	G	C	C	T	T	G	G	G	G	C	C	C	C	C	C	A	A	A	A	A	A	T	T	G	G	G	G	G	G	C	C	T	T	G	G	A	A	C	C	G	G	A	A	T	T	T	T	G	G	A	A	T	T	G	G	G	G	G	G	A	A	C	C	C	C	T	T	A	A	A	A	T	T	G	G	T	T	T	T	T	T	C	C	G	G	A	A	A	A	T	T	T	T	C	C	G	G	A	A	T	T	G	G	T	T	G	G	A	A	A	A	G	G	G	G	G	G	T	T	G	G	A	A	T	T	G	G	G	G	C	C	G	G	A	A	G	G	C	C	A	A	C	C	C	C	T	T	T	T	G	G	A	A	C	C	G	G	G	G	A	A	G	G	G	G	A	A	A	A	C	G	T	T	G	G	G	G	T	T	C	C	T	T	C	C	A	A	T	T	G	G	G	G	G	G	G	G	T	T	A	A	NA	NA	A	A	C	C	T	T	A	A	A	A	C	C	C	C	C	C	C	C	A	A	A	A	C	C	G	G	G	G	C	C	C	C	C	C	C	C	T	T	C	C	A	A	G	G	G	G	C	C	G	G	T	T	T	T	C	C	C	C	A	C	C	C	A	A	C	C	A	A	G	G	G	G	C	C	T	T	T	T	T	T	G	G	C	C	G	G	A	A	C	C	C	C	T	T	A	A	NA	NA	G	G	C	C	A	A	A	A	T	T	A	A	T	T	T	T	T	T	T	T	G	G	T	T	G	G	C	C	C	C	G	G	T	T	G	G	C	C	C	C	A	A	A	A	T	T	C	C	C	C	C	C	G	G	C	C	G	G	T	T	G	G	T	T	C	C	C	C	C	C	C	C	A	A	C	C	A	A	A	A	T	T	G	G	G	G	C	C	G	G	G	G	C	C	C	C	A	A	C	C	G	G	G	G	C	C	A	A	T	T	C	C	G	G	C	C	C	C	C	C	C	C	G	G	T	T	T	T	G	G	C	C	C	C	G	G	G	G	A	A	G	G	A	A	C	C	A	A	T	T	C	C	C	C	T	T	T	T	G	G	G	G	C	C	C	C	T	T	C	C	C	C	G	G	G	G	G	G	T	T	T	T	G	G	C	C	A	A	G	G	A	A	G	G	G	G	A	A	A	A	C	C	T	T	T	T	T	T	C	C	A	A	A	A	G	G	G	G	A	A	C	C	G	G	A	A	G	G	T	T	A	A	G	G	C	C	T	T	A	A	A	A	G	G	A	A	A	A	G	G	C	C	C	C	G	G	C	C	A	A	A	A	G	G	C	C	G	G	A	A	A	A	C	C	A	A	A	A	C	C	T	T	C	C	C	C	C	C	C	C	T	T	C	C	T	T	G	G	A	A	A	A	T	T	T	T	G	G	C	C	A	A	A	A	G	G	C	C	G	G	C	C	T	T	C	C	C	C	T	T	C	C	A	A	G	G	C	C	G	G	G	G	A	A	G	G	C	C	G	G	C	C	C	C	G	G	G	G	A	A	G	G	A	A	T	T	T	T	G	G	A	A	C	C	C	C	C	C	G	G	C	C	T	T	G	G	A	A	C	C	A	A	A	A	G	G	C	C	C	C	C	C	T	T	A	A	T	T	G	G	T	T	C	C	A	A	C	C	C	C	G	G	C	C	G	G	T	T	C	C	C	C	G	G	T	T	G	G	C	C	G	G	C	C	C	C	G	G	A	A	A	A	C	C	C	C	G	G	T	T	C	C	T	T	G	G	G	G	C	C	G	G	C	C	A	A	T	T	A	A	A	A	G	G	T	T	T	T	C	C	T	T	A	A	C	C	C	C	C	C	G	G	G	G	A	A	T	T	C	C	T	T	A	A	G	G	T	T	C	C	T	T	C	C	T	T	C	C	A	A	C	C	T	T	T	T	C	C	C	C	A	A	C	C	C	C	A	A	C	C	A	A	G	G	G	G	T	T	T	T	T	T	G	G	A	A	C	C	A	A	T	T	A	A	C	C	C	C	A	A	T	T	C	C	G	G	G	G	A	A	T	T	A	A	G	G	A	A	T	T	G	G	T	T	T	T	G	G	C	C	G	G	C	C	G	G	A	A	T	T	A	G	G	G	T	G	A	T	G	G	A	A	G	A	A	G	A	T	A	G	A	G	A	A	C	T	A	A	T	C	C	C	A	G	A	G	G	G	G	A	G	G	C	C	A	T	A	A	C	T	C	T	C	C	G	G	A	G	G	G	G	G	A	G	C	C	C	C	NA	NA	C	C	C	C	G	G	T	G	A	T	A	A	A	G	C	C	T	T	T	C	A	T	T	G	A	A	T	C	G	G	T	C	T	T	C	C	A	C	C	C	A	G	C	C	G	G	G	G	T	C	T	T	T	T	C	C	C	C	G	T	T	T	G	C	C	T	C	C	G	T	T	C	NA	NA	A	T	C	T	T	C	T	C	A	G	C	C	T	C	C	C	A	G	C	C	T	T	G	G	T	C	T	T	T	C	T	C	T	G	T	G	G	G	T	T	G	G	C	C	T	C	G	G	A	C	T	C	A	A	C	C	G	G	A	G	A	G	G	G	NA	NA	A	A	A	G	A	A	A	A	G	A	T	T	G	A	G	G	A	G	A	G	T	C	G	G	C	C	A	A	A	G	T	G	G	T	T	C	C	C	C	C	C	C	A	G	C	C	G	G	G	G	T	T	C	C	G	G	C	T	G	G	T	T	A	G	C	A	C	T	A	G	T	T	C	C	A	T	T	C	T	C	C	T	T	C	C	C	G	A	C	A	G	T	T	C	T	C	T	C	C	C	C	C	A	G	A	A	T	C	G	G	T	T	T	C	A	G	A	G	T	C	A	A	G	C	A	T	C	T	G	G	G	G	T	G	T	T	C	G	A	T	C	C	C	C	C	C	G	G	C	C	A	G	G	A	C	C	T	T	C	C	A	A	T	C	G	G	T	G	G	G	C	C	T	C	G	G	A	G	NA	NA	T	T	C	T	C	A	G	G	T	C	A	A	G	A	T	T	G	G	A	T	C	C	T	G	C	C	G	G	T	T	G	G	G	T	T	T	A	C	T	G	T	T	C	T	G	G	A	A	G	G	G	G	NA	NA	C	T	T	T	A	G	T	C	A	A	G	A	G	G	G	G	A	A	G	A	T	T	T	G	G	G	C	C	T	C	C	T	T	C	A	A	A	A	G	T	T	G	G	G	A	G	A	G	T	T	T	C	T	T	T	T	C	C	G	T	C	C	T	T	T	T	T	T	G	G	A	G	C	C	G	A	T	T	A	A	T	C	C	C	C	T	T	C	T	C	G	G	A	A	G	G	C	T	A	A	T	T	C	T	A	G	T	G	C	C	A	C	T	T	A	A	A	C	A	T	T	T	C	T	A	A	A	G	G	T	A	G	T	C	G	A	A	T	A	A	A	G	G	A	T	T	A	G	T	C	A	A	G	G	C	C	T	G	C	C	G	A	A	A	A	A	G	G	G	A	C	C	T	C	A	A	G	T	C	A	NA	NA	A	T	C	A	C	C	T	C	G	A	G	G	G	C	G	G	A	G	T	T	C	C	A	A	A	G	G	A	A	G	A	T	G	G	T	T	A	G	C	T	G	G	G	G	T	T	A	A	C	C	A	C	G	C	C	C	G	G	C	C	T	C	T	C	T	C	C	C	T	T	A	G	T	C	T	T	C	T	T	C	T	T	A	A	NA	NA	G	G	G	G	T	A	T	C	T	C	C	C	C	T	C	T	A	A	C	C	T	G	T	C	T	C	C	C	G	G	A	A	C	C	G	G	C	C	C	C	G	G	T	G	T	C	G	G	T	C	C	C	C	C	G	C	T	A	G	G	A	A	C	C	A	A	A	G	T	G	G	A	A	G	T	T	A	A	C	C	G	G	C	C	G	G	A	C	C	C	C	C	A	A	T	C	C	C	G	G	NA	NA	T	C	T	C	T	G	G	G	C	C	C	T	C	T	T	C	G	A	G	A	A	A	C	C	A	C	NA	NA	C	T	T	C	G	G	T	A	T	T	G	A	T	C	C	T	T	T	T	C	T	C	C	C	T	C	C	C	C	C	A	A	A	A	T	C	A	T	G	A	T	T	T	C	C	G	C	C	A	A	T	C	G	G	NA	NA	T	T	A	A	G	T	T	T	G	A	C	C	A	A	A	A	C	T	G	G	G	G	T	T	A	G	T	T	C	C	A	G	C	T	A	G	C	T	A	A	C	G	A	A	A	A	T	T	C	C	A	G	C	T	T	A	A	A	G	G	G	A	T	C	G	A	C	C	A	A	G	A	C	T	G	T	G	G	G	A	C	T	C	C	C	A	A	C	A	A	A	A	A	T	C	C	A	A	C	T	C	T	T	C	G	A	G	G	T	C	T	T	G	A	C	C	T	C	C	T	T	T	G	G	T	T	A	G	T	C	A	G	T	C	C	C	A	A	G	G	G	T	G	A	T	C	T	C	G	C	C	T	NA	NA	T	C	C	T	A	A	G	G	C	C	T	A	C	T	C	T	T	G	C	C	A	A	NA	NA	C	T	C	T	T	G	C	T	A	G	C	C	G	A	A	G	T	C	T	A	G	G	C	C	G	G	G	G	G	A	A	A	G	G	G	G	C	C	C	T	T	C	T	G	A	A	T	C	T	C	G	A	G	G	A	G	A	G	C	C	T	C	G	A	A	A	C	C	C	T	T	C	G	G	T	T	T	C	G	G	C	T	C	T	T	C	G	G	G	G	C	C	A	C	C	C	A	A	G	G	A	A	A	A	T	C	A	G	C	C	C	C	C	C	G	G	A	A	C	C	T	T	A	A	A	A	C	C	A	A	T	T	C	C	T	T	C	C	G	T	C	C	A	A	C	C	A	C	A	G	T	T	A	A	T	T	G	G	C	C	G	G	G	G	G	G	C	C	C	C	T	T	A	T	A	A	T	T	G	G	G	G	T	T	G	G	C	C	T	T	G	G	C	T	C	C	G	G	G	G	G	G	C	G	T	T	G	T	C	C	G	G	C	C	G	A	A	G	G	G	G	G	C	C	G	G	G	A	C	T	C	G	T	C	C	C	C	C	G	G	A	A	A	A	C	C	T	T	G	G	G	G	G	G	C	T	NA	NA	A	A	T	C	C	T	C	C	T	C	T	A	C	T	C	G	C	C	C	T	C	C	C	C	C	C	A	A	A	A	A	G	A	C	C	C	A	A	A	A	C	C	G	C	G	G	A	A	C	T	T	T	T	C	T	C	C	A	T	T	T	A	A	G	G	G	G	G	A	G	A	T	C	A	A	G	C	C	A	A	C	C	G	A	C	C	NA	NA	G	G	C	C	T	C	C	G	G	G	NA	NA	T	C	G	A	G	C	C	T	G	C	T	C	NA	NA	T	T	C	C	T	C	A	A	G	G	A	G	C	C	G	G	C	T	C	C	A	T	C	C	C	C	C	T	G	A	A	G	G	G	G	A	C	C	G	G	T	G	NA	NA	C	C	C	T	G	G	C	T	C	C	G	A	G	G	C	T	A	C	A	G	NA	NA	C	T	C	C	C	C	G	A	A	G	A	A	C	C	A	A	T	G	T	T	NA	NA	G	T	T	T	T	T	A	A	G	G	C	C	T	T	T	C	A	G	T	A	A	G	C	C	A	C	G	G	T	T	T	T	T	T	T	G	NA	NA	T	T	A	T	T	C	A	A	T	T	T	A	C	C	G	G	G	G	A	A	G	G	A	G	C	T	T	C	C	C	T	G	T	A	A	G	C	T	A	C	C	C	G	G	T	T	T	C	A	G	T	C	NA	NA	T	C	G	C	T	C	G	G	T	G	NA	NA	G	T	T	C	A	A	A	G	C	C	T	C	NA	NA	A	T	A	T	T	C	C	C	G	A	C	C	G	G	A	G	NA	NA	G	G	NA	NA	A	A	G	G	A	C	G	G	C	T	G	G	C	C	G	T	A	G	G	G	C	C	G	A	T	C	T	T	NA	NA	G	C	C	C	C	T	C	T	G	G	G	G	A	A	A	C	T	T	A	G	G	C	C	T	T	C	C	C	C	C	NA	NA	G	A	T	T	T	C	C	T	T	T	T	T	G	T	A	A	G	G	A	A	C	T	A	G	G	G	T	T	C	C	A	G	C	C	NA	NA	C	T	C	A	G	G	G	G	T	C	C	G	A	G	G	G	C	T	G	G	G	G	T	G	T	C	C	C	A	G	C	T	A	G	G	G	T	C	NA	NA	A	A	A	A	G	T	A	G	T	T	G	C	T	C	G	A	A	G	A	A	T	T	C	T	T	T	A	C	T	C	T	C	C	T	C	T	C	T	T	A	C	C	C	T	G	G	C	C	C	A	G	A	T	T	A	G	A	A	T	T	G	G	G	A	G	G	G	G	NA	NA	A	A	A	G	G	G	A	A	A	G	C	T	C	T	C	C	A	A	A	A	T	G	G	G	G	A	G	G	G	G	T	C	G	C	G	G	T	A	A	G	A	C	G	A	G	A	A	A	T	A	T	G	G	A	C	C	T	T	A	G	T	T	T	T	C	T	T	C	T	C	C	A	C	T	C	C	C	C	G	G	G	G	A	A	C	A	G	A	C	C	A	G	G	G	A	G	T	C	G	C	T	C	A	G	NA	NA	A	A	C	C	C	A	G	G	G	G	G	G	T	C	T	C	A	C	T	A	G	G	A	G	T	C	G	G	G	G	G	G	T	G	NA	NA	A	A	NA	NA	G	G	A	T	G	G	C	T	T	C	C	T	C	C	T	C	C	C	C	C	C	C	C	C	C	C	C	C	G	G	G	G	G	A	A	C	C	T	C	C	G	C	G	G	G	A	G	C	T	C	C	C	A	G	T	T	T	C	G	A	C	T	T	T	C	C	C	A	T	T	A	G	A	G	G	G	C	T	T	C	T	T	A	G	C	C	A	A	T	T	T	G	T	C	G	G	C	T	T	C	T	C	C	T	T	C	T	T	C	T	C	C	A	C	T	T	G	T	NA	NA	T	T	T	C	A	G	C	C	A	A	T	C	T	C	G	A	A	A	A	A	T	T	T	T	C	C	G	A	C	T	T	C	A	G	C	T	A	A	G	G	C	T	G	G	A	A	A	A	C	T	C	C	T	C	C	T	T	C	G	G	T	T	C	C	C	T	G	G	C	T	C	C	C	A	C	T	A	C	NA	NA	C	C	G	A	A	A	T	T	A	A	G	G	T	T	A	G	A	G	T	C	C	T	NA	NA	T	T	C	T	C	C	T	C	G	G	C	T	G	A	C	T	G	A	C	C	C	C	NA	NA	G	A	A	G	T	C	G	G	T	G	C	C	C	C	T	C	G	A	G	A	T	T	C	C	T	A	T	C	G	G	A	A	G	G	G	A	C	T	A	G	NA	NA	A	A	A	G	C	C	A	G	C	T	T	C	A	A	G	C	C	C	G	A	T	T	T	T	T	C	A	G	G	G	A	G	C	T	NA	NA	C	C	T	C	C	T	G	G	A	G	G	G	NA	NA	A	C	A	G	C	T	T	T	T	C	G	G	A	G	A	A	A	G	C	T	C	T	G	A	G	G	C	T	T	C	G	G	T	C	C	T	A	A	C	T	C	T	G	A	C	T	A	G	C	T	A	G	C	C	C	C	C	C	G	G	C	T	G	C	G	C	C	A	G	A	T	C	A	A	A	A	G	A	G	C	T	C	T	T	G	G	A	G	NA	NA	T	T	T	C	T	T	C	C	T	T	G	G	T	T	T	G	C	A	C	C	G	G	A	T	G	G	G	A	C	C	C	T	A	G	T	G	G	G	T	G	A	C	G	A	A	G	T	T	T	T	T	C	T	C	A	G	A	A	G	G	G	G	A	A	G	G	C	C	C	C	A	G	G	G	A	A	A	G	C	T	T	C	A	A	C	C	A	A	G	G	T	T	G	G	G	A	T	A	C	T	A	G	G	G	T	C	G	G	G	G	T	C	G	G	C	C	G	G	A	G	T	T	C	C	NA	NA	C	C	G	G	T	T	G	A	NA	NA	C	C	A	C	G	C	C	A	C	C	A	C	G	G	G	C	A	A	G	G	C	T	C	A	G	A	A	G	C	C	G	G	C	C	C	C	C	T	G	A	T	C	G	T	T	C	C	G	NA	NA	C	T	T	T	T	T	G	G	T	T	C	C	NA	NA	G	G	A	A	G	G	T	T	C	C	C	T	C	T	T	T	A	A	G	G	G	G	T	T	C	C	G	G	A	A	T	T	C	C	G	G	G	G	G	G	G	G	G	G	C	C	NA	NA
CC	OR1639f140	NA	NA	1	NA	C	C	C	C	C	C	C	C	A	A	T	T	C	C	C	C	A	A	G	G	T	T	C	C	A	A	G	G	A	A	G	G	A	A	A	A	A	A	G	G	A	A	C	C	G	G	T	T	C	T	A	A	T	T	G	G	G	G	T	T	C	C	A	A	G	G	T	T	G	G	C	C	T	T	G	G	G	G	T	T	C	C	C	C	A	A	C	C	C	C	G	G	C	C	A	A	G	G	A	G	C	C	G	G	G	G	A	A	C	C	T	T	G	G	G	G	T	T	G	G	T	T	T	T	T	T	T	T	A	A	C	C	C	C	G	G	C	C	C	C	T	T	C	C	T	T	G	G	A	A	A	A	C	C	G	G	T	T	T	T	NA	NA	A	A	T	T	A	A	G	G	G	G	C	C	G	G	G	G	C	C	T	T	G	G	T	T	G	G	A	A	C	C	C	C	G	G	G	G	T	T	A	A	A	A	C	C	T	T	T	T	C	C	NA	NA	G	G	C	C	T	T	C	C	A	A	T	T	A	A	C	C	T	T	G	G	C	C	A	A	T	T	C	C	A	A	T	T	C	C	A	A	T	T	G	G	G	G	G	G	C	C	C	C	T	T	A	A	C	C	G	G	C	C	G	G	A	A	C	C	C	C	G	G	T	T	C	C	C	C	A	A	T	T	G	G	C	C	C	C	G	G	A	A	G	G	A	A	C	C	T	T	T	T	A	A	T	T	A	A	A	A	A	A	T	T	G	G	C	C	G	G	C	C	C	C	T	T	C	C	C	C	NA	NA	T	T	A	A	A	A	A	A	A	A	G	G	C	C	G	G	C	C	T	T	C	C	T	T	T	T	T	T	T	T	T	T	A	A	C	C	G	G	C	C	G	G	T	T	C	C	T	T	A	A	C	C	T	T	T	T	G	G	C	C	C	C	A	A	T	T	C	C	G	G	G	G	T	T	G	G	T	T	G	G	C	C	A	A	T	T	T	T	G	G	A	A	G	G	T	T	G	A	T	T	A	A	C	C	G	G	G	G	G	G	G	G	G	G	C	C	C	C	A	A	A	T	G	G	A	A	C	C	T	T	A	A	C	C	A	A	C	C	G	G	G	G	NA	NA	C	C	G	G	T	T	A	A	G	G	T	T	G	G	C	C	C	C	A	A	G	G	T	T	T	T	T	T	T	T	T	T	C	C	A	A	C	C	T	T	G	G	C	C	T	T	C	C	T	T	T	T	A	A	C	C	T	T	A	A	T	C	T	T	G	G	C	C	C	C	A	A	C	C	C	C	G	G	C	C	A	A	C	C	G	G	A	A	C	C	NA	NA	G	G	C	C	G	G	G	G	T	T	T	T	G	G	G	G	A	A	T	T	A	A	G	G	G	G	G	G	G	G	A	A	G	G	T	T	G	G	T	T	G	G	T	T	C	C	C	C	C	C	A	A	T	T	C	C	C	C	G	G	A	A	T	T	C	C	A	A	G	G	G	G	T	T	G	G	C	C	C	C	A	A	A	A	C	C	T	T	G	G	A	A	C	C	A	A	C	C	A	A	C	C	G	G	C	C	G	G	A	A	T	T	C	C	A	A	G	G	G	G	G	G	A	A	T	T	G	G	A	A	C	C	A	A	A	A	C	C	C	C	A	A	C	C	T	T	A	A	T	T	T	T	G	G	G	G	G	G	T	T	G	G	G	G	C	C	T	T	G	G	G	T	G	G	C	C	C	C	T	T	G	G	G	G	NA	NA	G	G	A	A	C	C	T	T	A	A	A	A	T	T	A	A	G	G	C	C	T	T	C	C	C	C	A	A	A	A	NA	NA	T	T	G	G	C	C	C	C	G	G	A	A	G	G	C	C	T	T	A	A	C	C	T	T	A	A	C	C	C	C	C	C	C	C	C	C	T	T	T	T	C	C	G	G	T	T	T	T	G	G	C	C	T	T	G	G	C	C	G	G	A	A	C	C	C	C	C	C	C	C	A	A	T	T	A	A	G	G	A	A	C	C	A	A	T	T	G	G	G	G	A	A	T	T	C	C	T	T	T	T	A	A	C	C	C	C	C	C	T	T	T	T	C	C	A	A	A	A	G	G	A	A	A	A	G	G	A	A	T	T	T	T	G	G	G	G	T	T	C	C	A	A	T	T	T	T	A	A	T	T	G	G	G	G	A	A	A	A	G	G	C	C	T	T	T	T	T	T	T	T	G	G	C	C	T	T	G	G	A	A	C	C	G	G	C	C	C	C	G	G	G	G	C	C	C	C	G	G	G	G	G	G	C	G	A	A	T	T	G	G	T	T	A	A	A	A	C	C	A	A	G	G	T	T	T	T	T	T	C	C	T	T	G	G	A	A	A	A	T	T	C	C	G	G	T	T	C	C	T	T	G	G	C	C	T	T	T	T	T	T	G	G	C	C	G	G	C	C	G	G	A	A	C	C	T	T	A	A	T	T	T	T	C	C	T	T	G	G	G	G	A	A	G	G	T	T	C	C	G	G	T	T	C	C	A	A	C	C	T	T	T	T	G	G	G	G	C	C	C	C	T	T	G	G	A	A	T	T	T	T	G	G	C	C	A	A	G	G	T	T	G	G	T	T	A	A	G	G	C	C	T	T	G	G	C	C	C	C	G	G	T	T	C	C	T	T	G	G	G	G	T	T	G	G	G	G	T	T	G	G	C	C	G	G	C	C	A	A	G	G	C	C	A	A	T	T	C	C	T	T	A	A	G	G	A	A	A	A	G	G	A	A	G	G	A	A	C	C	A	A	C	C	C	C	G	G	T	T	A	A	C	C	T	T	A	A	G	G	G	G	T	T	T	T	G	G	T	T	C	C	C	C	C	C	G	G	G	A	G	G	G	G	A	A	G	G	A	A	A	A	T	T	A	A	T	T	G	G	T	T	A	A	C	C	T	T	C	C	T	T	T	T	A	A	C	C	T	T	G	G	C	C	C	C	T	T	G	G	A	A	G	A	C	C	T	T	C	C	A	A	C	C	T	T	G	G	A	A	T	T	C	C	C	C	C	C	G	G	A	A	T	T	A	A	A	A	C	C	C	C	A	A	G	G	C	C	A	A	C	C	A	A	T	T	C	C	T	T	C	C	A	A	T	T	A	A	C	C	T	T	G	G	A	A	T	T	C	C	C	C	C	C	G	G	T	T	A	A	T	T	G	G	G	G	A	A	C	C	G	G	A	A	G	G	A	A	G	G	C	C	G	G	A	A	C	C	C	C	T	T	C	C	G	G	G	G	C	C	C	C	A	A	T	T	G	G	A	A	T	T	A	A	G	G	A	A	C	C	T	T	G	G	C	C	C	C	T	T	C	C	C	C	G	G	T	T	C	C	T	T	C	C	T	T	G	G	C	C	G	G	A	A	G	G	G	G	G	G	A	A	G	G	G	G	C	C	C	C	C	C	G	G	G	G	T	T	A	A	A	A	T	T	T	T	G	G	A	A	C	C	A	A	C	C	C	C	A	A	C	C	G	G	A	A	T	T	A	A	C	C	C	C	T	T	C	C	G	G	T	T	T	T	A	A	T	T	A	A	C	C	G	G	C	C	G	G	T	T	A	A	T	T	T	T	C	C	T	T	T	T	C	C	T	T	G	G	C	C	C	C	G	G	G	C	T	T	C	C	A	A	A	A	A	A	C	C	C	C	G	A	C	C	T	T	G	G	C	C	G	G	C	C	C	C	T	T	T	T	T	T	G	G	C	C	T	T	T	T	C	C	C	C	G	G	C	C	C	C	A	A	C	C	G	G	G	G	G	G	A	A	G	G	A	A	G	G	C	C	G	G	G	G	C	C	T	T	T	T	G	G	T	T	G	G	T	T	G	G	C	C	A	A	G	G	A	A	C	C	C	C	T	T	A	A	C	C	A	A	T	T	G	G	C	C	NA	NA	T	T	C	C	G	G	T	G	A	A	T	T	G	G	T	T	T	T	T	T	T	T	T	T	C	C	C	C	A	A	C	C	C	C	T	T	C	C	A	A	A	A	T	T	G	G	T	T	C	C	C	C	T	C	T	T	G	G	A	A	T	T	G	G	G	G	T	T	C	C	C	C	T	T	C	C	T	T	A	T	NA	NA	G	G	A	A	C	C	A	A	T	T	G	G	G	G	A	A	T	T	C	C	A	A	G	G	G	G	T	T	C	C	T	T	T	T	A	A	C	C	C	C	T	C	C	C	G	G	C	C	C	C	T	T	A	A	T	T	C	C	C	C	T	T	C	C	C	C	C	C	A	A	G	G	C	C	A	A	G	G	G	G	A	A	A	A	T	T	G	G	A	A	A	A	A	A	C	C	C	C	T	T	T	T	G	G	A	A	A	A	G	G	G	G	C	C	C	C	G	G	T	T	T	T	G	G	G	G	G	G	NA	NA	NA	NA	C	C	T	T	T	T	G	G	G	G	G	G	C	C	NA	NA	C	C	C	C	T	T	C	C	G	G	C	C	C	C	G	G	G	G	A	A	C	C	C	C	G	G	A	A	G	G	G	G	G	G	A	A	C	C	A	A	C	C	C	C	C	C	C	C	C	C	G	A	C	C	A	A	G	G	T	T	G	G	C	C	G	G	C	C	NA	NA	G	G	C	C	G	G	C	C	G	G	T	T	C	C	G	G	C	C	G	G	G	G	G	G	C	C	C	C	C	C	G	G	G	G	T	T	C	C	T	T	C	C	G	G	T	T	C	C	T	T	T	T	A	A	G	G	T	C	C	C	G	G	G	G	T	T	C	C	C	C	G	G	C	C	A	A	G	G	A	A	T	T	A	A	C	C	NA	NA	T	T	T	T	G	G	G	G	G	G	C	C	G	G	C	C	C	C	A	A	T	T	C	C	T	T	G	G	C	C	C	C	C	C	C	C	G	G	G	G	G	G	C	C	T	T	A	A	A	A	T	T	T	T	C	C	A	A	A	A	C	C	A	A	G	G	NA	NA	A	A	NA	NA	T	T	C	C	C	C	C	C	G	G	C	C	G	G	T	T	C	C	T	T	C	C	A	C	G	G	C	C	T	T	A	A	G	G	A	A	T	T	C	C	G	G	T	T	A	A	G	G	A	A	G	G	C	C	G	G	A	A	C	C	A	A	A	A	A	A	C	C	G	G	C	C	C	C	T	T	G	G	G	G	NA	NA	G	T	C	C	C	C	G	G	T	T	G	G	C	C	G	G	T	T	G	G	G	G	A	A	C	C	G	G	G	G	G	G	A	A	G	G	T	T	T	T	C	C	C	C	C	C	A	A	C	C	G	G	A	A	C	C	C	C	T	T	C	C	C	C	NA	NA	C	C	NA	NA	C	C	C	C	A	A	C	C	T	T	C	C	C	C	C	C	G	G	C	T	C	C	C	C	T	T	T	T	T	T	C	C	C	C	C	C	T	T	G	G	T	T	T	T	G	G	C	C	G	G	C	C	C	C	A	A	G	G	C	C	C	C	G	G	C	C	A	A	T	T	C	C	T	T	C	C	T	T	C	C	G	A	C	C	G	G	C	C	G	G	C	C	G	G	A	A	G	G	G	G	G	G	C	C	A	A	A	A	A	A	G	G	T	T	C	C	A	A	C	C	G	G	A	A	A	A	A	A	A	A	C	C	T	T	G	G	C	C	A	A	C	C	G	G	C	C	G	G	NA	NA	A	A	C	C	T	T	C	C	C	C	G	G	T	T	A	A	G	G	G	G	G	G	NA	NA	A	A	C	T	A	A	G	G	T	T	C	C	A	A	A	A	A	A	C	C	C	C	A	A	A	A	C	C	C	C	NA	NA	T	T	G	G	G	G	A	A	A	A	C	C	C	C	G	G	C	C	C	C	C	C	T	T	A	A	A	A	A	A	C	C	T	T	G	G	T	T	G	G	C	C	G	G	T	T	C	C	A	A	G	G	G	G	T	T	NA	NA	A	A	C	C	C	C	C	C	T	T	C	C	A	A	T	T	G	G	A	A	A	A	A	A	C	C	C	C	C	C	A	A	A	A	A	A	C	C	A	A	T	T	NA	NA	T	T	C	C	C	C	C	C	G	G	G	G	C	C	G	G	G	G	A	A	C	C	C	C	T	T	A	A	C	C	C	C	C	C	C	C	C	C	NA	NA	G	G	NA	NA	G	G	C	C	T	T	C	C	G	G	A	A	C	C	G	G	C	C	T	T	T	T	G	G	C	C	G	G	T	T	G	G	C	C	A	A	C	C	G	G	A	A	C	C	G	G	T	T	A	A	C	C	G	G	T	T	C	C	A	A	T	T	C	C	T	T	C	C	C	C	C	C	C	C	T	T	A	A	T	T	C	C	G	G	A	A	T	T	C	C	C	T	C	C	A	A	C	C	C	C	G	G	C	C	C	C	G	G	A	A	G	G	G	G	C	C	T	T	C	C	C	C	T	T	C	C	C	C	A	A	C	C	C	C	C	C	G	G	G	G	C	C	C	C	T	T	C	C	T	T	G	G	C	C	A	A	C	C	A	G	C	C	C	C	C	C	G	G	C	C	A	A	C	C	A	A	C	C	T	T	A	A	A	A	C	C	G	G	G	G	G	G	G	G	NA	NA	G	G	T	T	T	T	G	G	A	A	A	A	G	G	NA	NA	G	G	T	T	T	T	T	T	A	A	C	C	A	A	G	G	T	T	T	T	C	C	G	G	G	G	C	C	T	T	A	A	G	G	C	C	T	T	G	A	C	C	C	C	T	T	C	C	A	A	T	T	T	T	C	C	C	C	A	A	C	C	C	C	A	A	A	A	T	T	A	A	T	T	C	C	T	T	T	T	G	G	C	C	G	G	C	C	G	G	C	C	C	C	C	C	C	C	T	T	C	C	A	A	G	G	G	G	G	G	T	T	G	G	A	A	C	C	C	C	T	T	C	C	C	C	C	C	G	G	C	C	T	T	G	G	A	A	G	G	G	G	G	G	G	G	T	T	T	T	G	G	C	C	C	C	G	G	C	C	T	T	A	A	T	T	G	G	G	G	A	A	G	G	A	A	G	G	C	C	T	T	G	G	T	T	A	A	A	A	C	C	A	A	G	G	A	A	A	A	A	A	C	C	T	T	C	C	T	T	A	A	T	T	C	C	G	G	C	C	G	G	G	G	C	C	A	A	T	T	A	A	A	A	C	C	G	G	C	C	C	C	C	C	T	T	G	G	G	G	T	T	A	A	A	A	G	G	T	T	A	A	A	A	C	C	C	C	T	T	A	A	A	A	A	A	A	A	C	C	A	A	T	T	C	C	G	G	T	T	G	G	A	A	C	C	T	T	T	T	C	C	G	G	G	G	G	G	A	A	A	A	C	C	G	G	C	C	C	C	A	A	C	C	C	C	A	A	NA	NA	A	A	A	A	G	G	C	C	C	C	T	T	A	A	G	G	G	G	C	C	T	T	A	A	G	G	A	A	T	T	T	T	C	C	A	A	C	C	G	G	A	A	A	A	T	T	G	G	A	A	G	G	G	G	C	C	C	C	C	C	G	G	T	T	C	C	G	G	T	T	NA	NA	G	G	G	G	A	A	C	C	A	A	C	C	G	G	G	G	T	T	A	A	T	T	G	G	T	T	T	T	G	G	C	C	C	C	A	A	G	G	G	G	T	T	A	A	C	C	C	C	G	G	T	T	NA	NA	C	C	A	A	G	G	A	G	C	C	T	T	T	T	T	T	C	C	C	C	C	C	G	G	C	C	T	T	T	T	A	A	G	G	G	G	G	G	T	T	T	T	G	G	C	C	A	A	T	T	C	C	G	G	A	A	A	A	A	A	C	C	G	G	T	T	G	G	G	G	G	G	G	G	G	G	G	G	G	G	G	G	C	C	G	G	A	A	G	G	G	G	C	C	G	G	C	C	G	G	C	C	G	G	C	C	C	C	G	G	T	T	G	G	G	G	G	G	C	C	C	C	A	A	G	G	G	G	G	A	A	A	G	G	G	G	T	T	T	T	A	A	T	T	T	T	G	G	G	G	T	T	G	G	A	A	A	A	T	T	G	G	C	C	C	C	T	T	A	A	T	T	C	C	C	C	T	T	C	C	T	T	G	G	G	G	C	C	T	T	C	C	G	G	G	G	G	G	C	C	A	A	T	T	A	A	G	G	C	C	C	C	G	G	C	C	G	G	C	C	C	C	C	C	C	C	G	G	A	A	A	A	G	G	T	T	G	G	T	T	G	A	G	G	T	T	G	G	A	A	T	T	A	A	C	C	A	G	G	G	C	C	C	C	G	G	T	T	G	G	G	G	G	G	C	C	T	T	C	C	G	G	T	T	T	T	T	T	G	G	A	A	C	C	G	G	G	G	NA	NA	C	C	G	G	A	A	G	G	G	G	C	C	C	C	C	C	G	G	G	A	A	A	A	A	G	G	G	G	A	A	G	G	T	T	C	C	C	T	C	C	G	G	C	C	C	C	G	G	C	C	T	T	T	T	A	A	A	A	T	T	A	A	C	C	T	T	T	T	T	T	T	T	A	A	NA	NA	T	T	C	C	NA	NA	T	T	C	C	C	C	C	C	G	G	G	G	T	T	A	A	T	T	C	C	G	G	G	G	C	T	G	G	T	T	G	G	G	G	A	A	A	A	G	G	NA	NA	T	T	G	G	C	C	G	G	T	T	C	C	T	T	G	G	C	C	T	T	T	T	G	G	T	T	C	C	C	C	C	C	A	A	G	G	A	A	C	C	C	C	A	A	G	G	T	T	C	C	A	A	T	T	A	A	G	G	C	C	C	C	T	T	C	C	A	A	C	C	G	G	C	C	T	T	T	T	A	A	C	C	T	T	C	C	C	C	A	A	G	G	C	C	C	C	G	G	NA	NA	G	G	T	T	G	G	G	G	C	C	A	A	G	G	C	C	G	G	C	C	A	A	A	A	C	C	T	T	A	A	C	C	G	G	T	T	A	A	T	T	G	A	A	A	G	G	A	A	G	T	C	C	C	C	C	C	C	C	T	T	T	T	C	C	G	G	C	C	G	G	C	C	C	C	G	G	G	G	A	A	T	T	T	T	C	C	C	C	C	T	NA	NA	C	C	C	C	G	G	G	G	G	G	C	C	G	G	C	C	T	T	G	G	C	C	A	A	G	G	T	T	C	C	G	G	C	C	C	C	C	C	T	T	A	A	NA	NA	G	G	C	C	A	A	G	G	C	C	G	G	G	G	T	T	A	A	C	C	C	C	A	A	G	G	C	C	A	A	G	G	A	A	C	C	T	T	C	C	C	C	T	T	C	C	G	G	C	C	C	C	T	T	NA	NA	C	C	T	T	T	T	A	A	T	T	C	C	T	T	T	T	G	G	T	T	G	A	A	A	C	C	T	T	C	C	C	C	T	T	T	T	G	G	T	T	A	A	G	G	G	G	A	A	T	T	G	G	T	T	C	C	G	G	T	T	C	C	A	A	C	C	C	C	C	C	C	C	T	T	C	C	C	C	C	C	T	T	T	T	T	T	G	G	C	C	G	G	G	G	G	G	G	G	T	T	T	T	G	G	C	C	T	T	G	G	A	A	G	G	C	C	T	T	T	T	G	G	C	C	T	T	G	G	G	G	A	A	G	G	A	A	C	C	T	T	G	G	C	C	G	G	G	G	T	T	C	C	T	T	G	G	T	T	G	G	C	C	G	G	A	A	A	A	T	T	A	A	G	G	G	G	A	A	G	G	A	A	G	G	C	C	T	T	C	C	C	C	T	T	C	C	C	C	A	A	C	C	T	T	T	T	A	A	C	C	A	A	T	T	T	T	C	C	G	G	A	A	G	G	G	G	T	T	C	C	A	A	C	C	T	T	G	G	G	G	C	C	A	A	C	C	C	C	C	C	G	G	A	A	C	C	C	C	A	A	G	G	G	G	G	G	T	T	C	C	T	T	G	G	G	G	T	T	C	C	T	T	C	C	C	C	G	G	C	C	NA	NA	T	T	T	T	G	G	A	A	C	C	A	A	C	C	G	G	T	T	G	G	C	C	A	A	C	C	T	T	T	T	G	G	G	G	T	T	G	G	C	C	G	G	C	C	G	G	T	T	C	C	G	G	A	A	G	G	C	C	A	A	A	A	G	G	G	G	G	G	T	T	C	C	A	A	G	G	C	C	G	G	T	T	T	T	T	T	G	G	G	G	A	A	T	T	A	A	T	T	C	C	C	C	A	A	C	C	G	A	G	G	T	T	C	C	A	A	G	G	C	C	G	G	G	G	T	T	C	C	NA	NA	G	G	T	T	G	G	A	A	A	A	A	A	C	C	A	A	C	C	T	T	G	G	A	A	C	C	G	G	G	G	G	G	A	A	G	G	G	G	C	C	A	A	C	C	T	T	A	A	T	T	T	T	C	C	A	A	C	C	T	T	A	A	A	A	C	C	C	C	G	G	A	A	G	G	C	C	T	T	C	C	G	G	A	A	T	T	C	C	G	G	C	C	C	C	T	T	C	C	C	C	G	G	C	C	T	T	A	A	T	T	A	A	A	A	G	G	C	C	C	C	C	C	C	C	G	G	A	A	A	A	G	G	G	G	G	G	T	T	A	A	T	T	G	G	C	C	T	T	C	C	A	A	C	C	G	G	T	T	C	C	NA	NA	C	C	G	G	T	T	T	T	G	G	A	A	G	G	T	T	C	C	C	C	G	G	G	G	G	G	A	A	A	A	T	T	C	C	T	T	C	C	C	C	C	C	G	G	T	T	A	A	T	T	T	T	A	A	C	C	G	G	T	T	A	A	C	C	C	C	A	A	T	T	C	C	C	C	A	A	G	G	A	A	C	C	T	T	C	C	C	C	A	A	C	C	A	A	C	C	C	C	T	T	T	T	A	A	T	T	C	C	G	G	G	G	T	T	T	T	C	C	T	T	T	T	A	A	T	T	C	C	C	C	A	A	C	C	G	G	A	A	C	C	A	A	C	C	G	G	T	T	C	C	G	G	A	A	C	C	G	G	G	G	A	A	G	G	C	C	A	A	A	A	C	C	A	A	G	G	G	G	C	C	C	C	A	A	G	G	A	A	G	G	C	C	T	T	C	C	T	T	A	A	G	G	A	A	A	A	T	T	A	A	G	G	G	G	G	G	T	T	G	A	C	C	A	A	C	C	A	A	G	G	A	A	C	C	A	A	C	C	C	C	A	A	C	C	G	G	A	A	T	T	T	T	T	T	A	A	T	T	NA	NA	A	A	C	C	T	T	T	T	A	G	A	A	C	C	G	G	G	G	A	A	A	A	A	A	G	G	G	G	C	C	C	C	C	C	A	A	A	A	C	C	T	T	T	T	G	G	G	G	T	T	A	A	G	G	G	G	G	G	C	C	C	C	A	A	T	T	G	G	C	C	T	T	T	T	G	G	A	A	C	C	G	G	C	C	G	G	C	C	T	T	T	T	C	C	A	A	A	A	G	G	C	C	C	C	G	G	C	C	C	C	C	C	G	G	G	G	C	C	G	G	T	T	T	T	G	G	C	C	T	T	G	G	G	G	A	A	G	G	A	G	C	C	T	T	C	C	C	C	G	G	T	T	A	A	C	C	A	A	G	G	G	G	A	A	T	T	T	T	C	C	G	G	T	T	G	G	G	G	C	C	G	G	T	T	A	A	C	C	T	T	C	C	C	C	C	C	G	G	T	T	T	T	T	T	A	A	G	G	G	G	C	C	T	T	C	C	G	G	G	G	A	A	C	C	T	T	A	A	G	G	G	G	C	C	G	G	A	A	A	A	C	C	G	G	A	A	T	T	A	A	C	C	T	T	G	G	T	T	G	G	T	T	A	A	T	T	A	A	T	T	C	C	G	G	A	A	T	T	C	C	T	T	A	A	A	A	C	C	C	C	A	A	T	T	C	C	C	C	A	A	C	C	A	A	G	G	A	A	G	G	T	T	T	T	T	T	G	G	NA	NA	T	T	G	G	C	C	A	A	A	A	G	G	G	G	A	A	C	C	A	A	G	G	G	G	C	C	C	C	A	A	G	G	A	A	T	T	T	T	A	A	A	A	G	G	T	T	A	A	T	T	A	A	G	G	A	A	C	C	A	A	G	G	A	A	A	A	G	G	A	A	G	G	C	C	C	C	G	G	A	A	T	T	A	A	G	G	A	A	G	G	G	G	C	C	A	A	T	T	A	A	G	G	G	G	A	A	T	T	A	A	C	C	G	G	G	G	G	G	G	G	T	T	C	C	A	A	G	G	C	C	C	C	T	T	T	T	A	A	C	C	C	C	C	C	T	T	G	G	C	C	C	C	A	A	C	C	T	T	A	A	T	T	C	C	G	G	C	C	A	A	C	C	A	A	T	T	C	C	C	C	G	G	G	G	C	C	A	A	T	T	C	C	T	T	G	G	A	A	C	C	C	C	C	C	G	G	T	T	G	G	C	C	A	A	G	G	C	C	C	C	A	A	G	G	G	G	A	A	G	G	A	A	T	T	C	C	G	G	C	C	T	T	T	T	C	C	A	A	A	A	C	C	C	C	G	G	G	G	A	A	T	T	G	G	C	C	C	C	G	G	T	T	C	C	T	T	G	G	C	C	T	T	A	A	A	A	A	A	A	A	G	G	C	C	C	C	G	G	A	A	C	C	C	C	C	C	C	C	C	C	G	G	A	A	G	G	A	A	A	A	A	A	G	G	C	C	C	C	T	T	A	A	T	T	T	T	A	A	C	C	T	T	A	A	C	C	C	C	A	A	A	A	C	C	C	C	T	T	G	G	C	C	C	C	T	T	C	C	A	A	A	A	A	A	G	G	G	G	T	T	T	T	T	T	A	A	G	G	C	C	T	T	A	A	G	G	T	T	A	A	T	T	A	A	T	T	T	T	G	G	A	A	G	G	T	T	T	T	C	C	C	C	C	C	A	A	C	C	C	C	G	G	T	T	T	T	T	T	T	T	G	G	T	T	C	C	C	C	C	C	NA	NA	G	A	G	G	G	A	G	A	A	G	G	T	A	G	C	T	NA	NA	C	C	C	C	G	A	G	T	T	C	C	C	C	T	C	C	C	T	T	C	T	C	T	T	T	T	G	A	G	C	C	T	T	C	G	A	C	C	G	C	C	T	A	G	A	A	C	T	A	G	G	A	G	G	C	C	C	G	C	C	C	C	A	G	A	T	NA	NA	A	G	T	T	T	C	G	G	C	C	G	G	A	A	C	C	T	C	G	T	A	A	T	C	T	C	T	C	G	A	A	G	C	C	T	G	C	C	G	C	G	G	G	G	G	G	G	G	G	T	A	G	A	G	G	A	G	G	T	A	A	G	T	C	T	G	G	G	A	A	G	A	C	T	G	T	C	C	C	C	A	G	T	C	A	A	A	A	A	G	A	C	G	G	A	A	NA	NA	G	G	NA	NA	T	T	C	T	C	C	G	G	A	G	T	C	T	T	A	A	A	A	C	C	NA	NA	A	C	G	A	T	T	G	A	A	G	C	C	T	A	A	A	C	A	C	T	C	C	A	G	A	G	G	C	G	A	G	A	C	T	G	A	T	T	G	G	T	T	G	A	C	C	T	C	C	C	C	A	G	G	C	C	T	C	G	G	G	G	A	G	G	A	A	G	C	T	G	T	NA	NA	T	C	C	C	T	T	C	C	NA	NA	A	G	C	C	C	C	A	T	T	C	C	T	C	C	A	A	NA	NA	G	T	C	C	C	T	C	C	C	C	NA	NA	A	G	T	A	G	T	C	A	C	C	A	A	C	T	G	C	T	T	C	T	G	G	G	G	G	G	A	G	G	A	A	A	C	T	C	C	NA	NA	A	C	A	A	NA	NA	G	T	C	C	G	A	G	G	G	A	C	C	C	C	G	G	G	G	C	T	G	G	C	T	G	G	G	G	C	C	A	T	C	T	G	A	G	G	C	C	G	G	NA	NA	A	C	G	G	C	C	G	G	C	C	G	G	A	G	G	T	G	A	G	G	G	G	T	C	G	A	G	G	C	C	G	G	G	A	C	C	G	G	G	G	T	C	A	A	C	T	C	A	C	C	T	T	A	A	C	C	C	C	A	A	T	T	C	G	C	C	C	C	T	A	G	G	G	G	A	A	C	C	T	C	G	G	G	A	A	G	C	C	T	C	T	G	C	T	T	C	T	C	A	G	C	C	G	G	G	G	C	C	G	A	A	A	C	T	A	G	G	G	T	C	A	A	G	A	A	G	C	T	A	G	C	T	A	A	A	A	A	G	T	T	A	G	C	C	G	G	G	A	T	T	C	T	C	T	C	C	A	G	T	G	T	C	G	A	C	A	C	C	G	A	G	G	G	G	A	G	C	T	C	T	C	T	C	C	G	G	C	T	A	A	A	A	C	C	C	C	G	G	G	G	T	A	C	T	T	C	A	G	A	A	T	T	G	G	T	C	NA	NA	T	C	G	G	T	C	C	C	C	T	G	G	G	G	G	G	A	G	G	G	G	C	C	T	A	A	C	C	G	A	T	C	G	A	A	G	C	C	C	C	A	G	G	A	T	C	C	T	T	C	C	T	A	A	A	C	A	T	A	G	T	T	A	G	G	A	C	C	NA	NA	G	G	G	A	G	G	A	A	G	G	C	T	G	A	G	G	A	A	T	C	C	C	NA	NA	T	T	G	A	A	A	A	T	G	G	C	T	A	G	C	T	G	A	G	A	C	C	C	T	NA	NA	A	T	A	C	NA	NA	G	G	C	G	G	A	C	C	G	G	A	G	C	T	A	G	G	G	C	T	NA	NA	T	T	C	G	G	G	G	T	G	G	G	G	NA	NA	A	G	G	G	G	G	T	A	T	C	G	G	NA	NA	C	A	G	T	C	T	C	C	NA	NA	C	T	G	G	T	T	G	T	C	C	C	T	G	A	G	T	C	C	G	A	G	A	T	C	T	C	C	C	A	G	G	G	G	A	G	G	C	C	T	T	C	T	G	G	NA	NA	G	A	C	C	C	A	C	A	C	T	NA	NA	C	C	C	C	G	T	G	A	A	G	T	C	C	C	A	C	G	G	G	C	A	A	T	C	G	A	A	A	NA	NA	T	T	T	T	T	C	C	C	G	G	A	A	G	G	A	C	T	C	C	C	C	T	A	A	NA	NA	A	C	G	G	C	C	G	A	A	G	C	C	G	G	C	T	C	G	A	G	A	T	T	T	T	T	G	A	A	A	T	T	A	G	T	T	G	G	T	T	A	C	T	T	T	G	G	A	C	A	C	C	G	G	G	G	A	G	A	A	C	T	G	A	C	T	G	A	C	T	T	T	NA	NA	G	G	T	C	A	A	T	T	C	T	C	C	G	T	G	G	T	C	C	A	C	C	A	G	G	G	C	C	G	G	G	G	NA	NA	G	G	C	C	G	G	C	T	C	C	A	A	A	A	G	T	A	A	C	A	C	C	T	C	C	C	C	A	G	G	A	A	T	T	T	C	T	T	A	A	G	G	A	T	A	G	G	G	G	G	G	G	G	A	C	A	C	A	G	G	T	C	A	A	A	A	T	T	G	G	C	C	G	G	C	T	C	C	G	C	G	A	C	T	C	G	T	T	G	G	G	G	T	C	A	G	C	C	C	T	NA	NA	C	A	T	C	T	C	C	C	C	T	A	G	G	G	G	A	A	A	G	A	C	T	A	C	C	C	A	A	T	G	T	T	T	T	A	A	G	A	C	C	G	G	A	G	T	C	T	T	T	T	G	G	A	G	A	A	A	A	T	G	T	A	A	G	A	A	A	G	NA	NA	C	T	T	T	C	C	G	G	G	A	T	T	T	C	T	C	A	G	C	C	NA	NA	G	A	T	A	T	C	A	G	G	G	G	G	C	C	C	C	C	G	A	A	G	G	A	A	G	G	G	T	C	A	C	C	C	T	G	G	G	C	A	A	T	C	T	C	T	C	G	G	A	C	G	A	NA	NA	NA	NA	T	C	T	C	A	A	C	T	A	A	T	T	C	C	A	A	T	C	C	T	T	C	C	C	C	T	T	A	T	C	T	T	G	G	G	G	T	C	C	T	NA	NA	A	G	NA	NA	NA	NA	G	C	C	C	A	A	A	C	G	A	G	A	T	T	C	A	C	C	A	G	C	C	A	A	C	T	G	G	C	C	C	A	C	C	G	G	T	T	T	T	T	C	G	A	C	A	T	C	A	A	G	T	A	T	NA	NA	C	T	C	T	A	G	A	T	T	C	C	C	G	C	A	T	G	G	C	T	C	C	C	C	G	A	C	A	C	C	A	G	G	A	G	A	G	A	G	A	G	G	C	T	C	C	G	G	C	T	A	G	C	C	T	T	A	G	A	A	T	C	G	G	G	A	G	A	C	C	T	A	T	G	C	C	C	T	T	T	G	G	C	T	G	G	C	T	A	A	C	T	T	T	T	T	A	A	G	G	G	A	C	C	C	A	T	C	T	G	T	T	T	G	A	G	C	T	C	T	C	C	T	C	A	G	C	T	C	A	C	C	T	T	T	C	G	G	NA	NA	C	C	C	A	G	A	A	A	A	T	G	A	T	T	G	G	G	G	G	A	A	G	T	T	A	A	A	G	A	A	C	C	G	A	G	G	T	C	C	G	A	G	A	A	G	A	G	A	NA	NA	T	T	C	C	T	C	T	T	C	T	NA	NA	C	A	T	T	G	A	G	A	A	C	A	T	C	C	G	A	T	C	C	C	T	T	G	A	NA	NA	T	T	C	C	A	A	T	C	A	A	A	A	C	T	A	G	NA	NA	C	T	G	A	C	G	T	C	C	T	G	G	NA	NA	G	A	A	C	C	T	A	G	A	A	A	A	A	A	G	G	C	C	G	G	C	C	A	A	G	G	C	C	G	G	A	A	T	T	A	T	G	G	A	A	G	A	C	C	T	T	A	A	C	C	T	C	A	T	T	C	T	C	G	G	T	C	T	C	T	T	G	G	T	T	T	G	A	A	G	G	A	G	A	G	A	A	G	A	G	G	G	A	T	C	T	C	G	G	A	C	A	C	T	C	A	A	A	C	C	C	C	C	C	C	A	G	T	A	NA	NA	G	A	G	G	G	G	G	G	A	A	G	A	NA	NA	G	T	G	A	C	A	A	A	T	A	A	G	T	T	T	C	A	A	NA	NA	C	C	G	G	G	G	C	G	G	A	T	T	C	T	T	A	G	A	T	T	T	C	A	A	G	G	G	G	A	G	G	A	C	C	T	C	A	T	A	A	C	C	A	G	C	T	C	G	G	G	G	G	T	T	A	A	A	A	T	C	T	A	C	T	A	C	T	C	C	C	C	C	NA	NA	A	A	A	T	C	T	T	C	C	T	G	G	C	C	G	G	A	G	G	G	T	C	C	T	T	T	A	A	C	T	C	C	C	C	NA	NA	A	A	C	C	C	C	G	G	C	T	G	T	A	G	G	G	NA	NA	C	C	G	C	C	T	C	T	G	G	C	C	G	A	G	G	C	C	G	G	G	G	A	G	G	G	A	A	G	G	A	T	A	C	A	A	G	A	C	T	G	A	C	T	G	A	A	G	A	G	A	T	G	A	A	A	G	G	A	A	A	T	T	C	G	G	C	T	C	T	NA	NA	C	C	G	G	G	A	A	G	T	C	NA	NA	A	G	G	A	A	C	C	T	G	A	T	C	A	G	G	T	A	A	C	T	A	A	T	G	A	G	G	A	C	T	C	C	A	G	A	G	G	A	T	T	G	A	T	C	G	A	A	G	A	A	G	G	C	A	C	T	A	G	T	C	T	G	T	T	A	T	C	C	A	G	T	T	A	G	C	T	G	A	C	C	T	T	C	C	T	T	C	T	T	T	T	G	T	G	T	T	A	A	G	A	G	G	A	G	T	C	A	A	G	G	NA	NA	G	G	G	G	C	C	T	T	T	C	A	C	T	A	T	A	G	G	A	A	A	C	C	C	C	T	G	A	C	C	A	A	G	A	G	G	G	A	T	G	G	T	A	G	C	T	C	T	G	G	A	G	T	C	C	T	C	C	C	C	T	C	A	T	T	C	G	G	A	G	NA	NA	A	A	T	C	A	A	A	G	A	T	G	G	T	C	A	G	C	C	A	A	C	C	NA	NA	NA	NA	A	C	C	C	G	A	G	G	T	C	G	A	C	C	G	G	C	C	G	G	G	G	C	C	G	G	C	C	G	G	A	A	G	G	C	C	G	C	G	A	C	C	G	G	T	C	C	T	A	C	A	A	C	C	G	T	A	G	A	A	T	G	A	C	G	G	C	A	C	C	C	C	G	A	T	T	NA	NA	G	C	A	G	G	C	G	G	G	A	G	G	T	T	C	C	T	C	T	T	C	A	C	C	C	T	G	C	T	C	C	T	C	T	G	G	T	G	T	T	G	A	G	G	C	C	A	G	A	G	T	C	G	G	C	C	A	G	G	G	C	C	A	A	A	A	G	T	C	C	A	A	NA	NA	G	C	C	T	G	G	C	A	A	A	G	G	C	T	C	C	T	C	G	A	C	C	C	T	G	T	T	T	G	G	A	A	C	C	T	T	C	T	A	G	C	T	T	G	C	C	A	A	T	T	C	C	T	C	G	A	T	T	A	G	G	G	C	C	A	A	T	C	C	G	T	C	G	A	G	C	T	C	T	T	A	C	A	A	T	T	G	A	A	A	C	T	G	G	G	G	C	C	C	C	NA	NA	C	C	G	G	T	T	A	A	T	T	C	C	G	G	T	T	C	C	T	T	G	A	NA	NA	G	G	C	T	T	T	C	C	C	T	C	T	A	G	NA	NA	C	C	G	A	T	T	G	A	G	G	C	C	G	A	G	G	C	C	G	G	C	T	G	G	G	A	G	G	C	C	T	C	A	A	T	C	T	A	T	T	T	T	G	T	G	G	G	G	A	A	G	A	G	G	C	A	G	G	T	C	G	A	T	C	A	G	G	G	C	T	A	A	A	A	A	A	C	T	A	A	C	C	A	G	A	A	G	A	NA	NA	A	A	A	A	T	C	T	C	C	C	A	G	T	C	G	G	T	T	NA	NA	T	C	T	T	G	G	NA	NA	C	T	T	C	A	A	T	C	C	A	G	G	A	A	A	A	G	A	T	A	NA	NA	C	T	G	G	G	C	A	G	A	A	T	C	NA	NA	T	C	C	C	G	A	G	A	C	C	T	T	T	C	T	T	C	C	G	G	A	A	A	A	G	A	G	A	C	C	C	C	G	G	G	A	G	C	A	C	G	G	C	A	T	T	T	C	A	A	C	A	C	C	T	T	T	T	A	A	G	C	A	A	C	C	G	C	A	A	G	G	T	T	T	C	C	C	C	T	C	C	A	A	G	A	A	G	C	C	NA	NA	C	T	G	G	G	G	G	A	A	A	T	C	C	C	C	T	C	T	G	G	C	T	G	A	G	A	NA	NA	A	G	T	C	C	C	A	C	NA	NA	G	G	G	C	C	A	C	C	NA	NA	A	C	T	T	G	G	G	G	T	T	A	A	A	G	C	T	G	G	A	A	G	G	G	G	C	C	A	C	G	A	T	T	T	A	C	C	T	C	C	C	T	G	C	T	C	C	A	G	T	A	T	C	A	A	C	T	C	T	T	T	C	C	T	C	C	T	G	G	G	T	G	G	C	C	T	C	C	T	C	T	T	T	A	A	C	T	NA	NA	G	A	C	T	A	G	G	G	A	A	T	C	A	A	G	G	T	T	C	T	C	C	G	G	G	A	T	C	C	C	G	G	A	A	G	A	A	A	T	T	G	C	G	C	A	T	G	T	A	A	A	C	A	G	G	A	C	T	T	C	G	A	T	C	T	C	C	T	G	T	A	G	C	C	G	C	T	T	A	C	T	T	A	A	A	C	A	A	C	C	A	G	C	T	NA	NA	C	A	G	A	C	C	G	G	G	G	T	T	C	C	T	T	G	G	T	T	G	G	C	C	A	A	A	A	C	C	T	T	G	G	A	A	G	G	C	C	T	T	T	T	C	C	C	C	A	A	G	G	C	C	T	T	G	G	C	C	A	A	G	G	G	G	C	C	A	A	C	C	C	C	C	C	G	G	G	G	T	T	C	C	G	G	T	T	G	G	T	T	A	A	A	A	A	A	G	G	C	C	G	G	T	T	T	T	G	G	G	G	G	G	A	A	G	G	A	A	G	G	G	G	G	G	G	G	G	G	A	A	C	C	A	A	G	G	A	A	G	G	A	A	G	G	A	A	A	A	G	G	T	T	T	T	C	C	T	T	G	G	A	A	T	T	A	A	NA	NA	A	A	G	G	T	T	C	C	C	C	G	G	T	T	G	G	T	T	C	C	A	A	A	A	G	G	G	G	C	C	T	T	G	G	A	A	A	A	G	G	T	T	G	G	A	A	G	G	C	C	T	T	T	T	G	G	C	C	C	C	C	C	A	A	A	A	A	A	G	G	A	A	T	T	G	G	C	C	G	G	C	C	T	T	G	G	C	C	A	A	G	G	G	G	A	A	C	C	T	T	A	A	G	G	C	C	C	C	C	C	A	A	T	T	C	C	T	T	A	A	T	T	G	G	C	C	A	A	C	C	C	C	A	A	G	G	C	C	C	C	T	T	C	C	G	G	A	A	NA	NA	G	G	G	G	A	A	G	G	C	C	G	G	C	C	T	T	A	A	C	C	C	C	T	T	G	G	G	G	T	T	A	A	G	G	A	A	C	C	A	A	C	C	T	T	A	A	T	T	T	T	T	T	A	A	A	A	A	A	G	G	C	C	C	C	G	G	C	C	C	C	G	G	T	T	G	G	C	C	A	A	C	C	G	G	T	T	C	C	C	C	A	A	C	C	C	C	C	C	T	T	G	G	C	C	G	G	G	G	A	A	G	G	C	C	G	G	C	C	G	G	C	C	C	C	G	G	A	A	C	C	T	T	C	C	C	C	T	T	A	A	T	T	A	A	A	A	C	C	C	C	C	C	G	G	A	A	C	C	T	T	C	C	G	G	T	T	A	A	G	G	T	T	C	C	G	G	G	G	C	C	G	G	G	G	T	T	C	C	T	T	T	T	T	T	A	A	C	C	A	A	NA	NA	C	C	C	C	T	T	A	A	T	T	A	A	C	C	T	T	A	A	A	A	G	G	A	A	T	T	G	G	T	T	T	T	T	T	C	C	A	A	G	G	T	T	A	A	C	C	G	G	C	C	G	G	A	A	T	T	G	G	G	G	G	G	C	C	A	A	T	T	C	C	T	T	C	C	C	C	A	A	A	A	T	T	T	T	C	C	T	T	T	T	G	G	C	C	C	C	T	T	T	T	G	G	C	C	A	A	A	A	C	C	G	G	G	G	T	T	G	G	A	A	T	T	T	T	A	A	C	C	A	A	G	G	G	G	G	G	C	C	G	G	A	A	T	T	G	G	T	T	G	G	G	G	G	G	G	G	G	G	G	G	C	C	A	A	G	G	C	C	C	C	A	A	C	C	A	A	C	C	T	T	G	G	T	T	G	G	A	A	G	G	G	G	T	T	T	T	C	C	A	A	G	G	G	G	G	G	C	C	T	T	G	G	C	C	C	C	G	G	A	A	NA	NA	C	C	G	G	A	A	G	G	T	T	T	T	C	C	T	T	A	A	A	A	T	T	A	A	A	A	T	T	T	T	A	A	C	C	G	G	G	G	G	G	A	A	G	G	NA	NA	G	G	C	C	G	G	C	C	T	T	T	T	G	G	T	T	T	T	T	T	NA	NA	A	A	C	C	G	G	C	C	T	T	A	A	G	G	G	G	T	T	G	G	A	A	G	G	C	C	C	C	T	T	C	C	C	C	T	T	C	C	T	T	T	T	C	C	G	G	A	A	T	T	G	G	A	A	G	G	G	G	G	A	C	C	C	C	T	T	C	C	A	A	G	G	C	C	T	T	C	C	C	C	A	A	C	C	G	G	C	C	G	G	T	T	T	T	T	T	C	C	G	G	T	T	T	T	C	C	T	T	C	C	C	C	G	G	T	T	A	A	A	A	A	A	T	T	T	T	T	T	G	G	C	C	G	G	A	A	G	G	G	G	A	A	A	A	G	G	C	C	T	T	A	A	T	T	G	G	T	T	T	T	A	A	A	A	A	G	T	T	A	A	G	G	G	G	NA	NA	G	G	G	G	G	G	G	G	T	T	A	A	C	C	C	C	A	A	G	G	A	A	C	C	C	C	G	G	C	C	T	T	T	T	A	A	G	G	G	G	G	G	T	T	C	C	A	A	C	C	T	T	T	T	C	C	G	G	A	A	G	G	A	A	A	A	G	G	A	A	T	T	C	C	G	G	G	G	C	C	T	T	C	C	A	A	T	T	C	C	T	T	T	T	T	T	C	C	T	T	G	G	T	T	T	T	C	C	T	T	T	T	A	A	C	C	T	T	T	T	T	T	T	T	G	C	C	C	T	T	T	T	A	A	T	T	C	C	A	A	G	G	T	T	C	C	C	C	C	C	A	A	G	G	T	T	G	G	C	C	C	C	G	G	T	T	C	C	C	C	C	C	G	G	C	C	NA	NA	G	G	C	C	A	A	C	C	C	C	C	C	C	C	G	G	C	C	C	C	G	G	T	T	A	A	A	A	A	A	A	A	T	T	C	C	A	A	T	T	T	T	G	G	G	G	G	G	G	G	C	C	A	A	C	C	G	G	G	G	A	A	C	C	T	T	A	A	C	C	A	A	C	C	C	C	G	G	C	C	A	A	G	G	A	A	A	A	G	G	A	A	A	A	C	C	A	A	C	C	A	A	C	C	C	C	T	T	G	G	G	G	T	T	T	T	T	T	A	A	T	T	G	G	C	C	G	G	C	C	G	G	C	C	C	C	T	T	G	G	T	T	C	C	A	A	A	A	A	A	T	T	C	C	T	T	C	C	G	G	C	C	G	G	G	G	G	G	C	C	A	A	G	G	T	T	G	G	T	T	G	G	T	T	A	A	A	A	A	A	G	G	T	T	G	G	G	G	A	A	A	A	C	C	A	A	T	T	T	T	C	C	A	A	T	T	T	T	A	A	G	G	T	T	T	T	C	C	A	A	G	G	T	T	T	T	A	A	G	G	C	C	G	G	T	T	G	G	G	G	T	T	G	G	G	G	C	C	G	G	C	C	C	C	T	T	G	G	C	C	G	G	T	T	T	T	C	C	T	T	T	T	C	C	T	T	G	G	T	T	C	A	C	C	A	A	C	C	T	T	G	G	G	G	C	C	A	A	A	A	C	C	C	C	C	C	C	C	G	G	C	C	G	G	A	A	T	T	T	T	T	T	T	T	C	C	C	C	G	G	A	A	A	A	T	T	T	T	C	C	A	A	C	C	C	C	C	C	G	G	A	A	A	A	G	G	A	A	C	C	A	A	A	A	T	T	A	A	G	G	C	C	A	A	A	A	C	C	C	C	T	T	G	G	T	T	C	C	A	A	A	A	T	T	G	G	A	A	A	A	G	G	A	A	T	T	C	C	C	C	T	T	A	A	G	G	A	A	C	C	G	G	G	G	A	A	T	T	A	A	T	T	C	C	A	A	C	C	A	A	A	A	A	A	G	G	A	A	G	G	A	A	G	G	C	C	G	G	C	C	T	T	T	T	G	G	C	C	C	C	C	C	C	C	C	C	A	A	T	T	G	G	A	A	C	C	C	C	C	C	G	G	G	G	A	A	G	G	G	G	G	G	C	C	C	C	T	T	C	C	A	A	G	G	A	A	C	C	A	A	G	G	C	C	T	T	G	G	C	C	A	A	G	G	G	G	A	A	A	A	T	T	T	T	G	G	G	G	A	A	G	G	A	A	A	A	T	T	G	G	A	A	G	G	C	C	G	G	G	G	C	C	C	C	C	C	NA	NA	A	A	G	G	T	T	T	T	G	G	G	G	T	T	T	T	A	A	G	G	C	C	T	T	A	A	T	T	T	T	C	C	T	T	G	G	A	A	G	G	A	A	A	A	C	C	A	A	C	C	C	C	G	G	T	T	T	T	T	T	G	G	A	A	T	T	A	A	A	A	C	C	T	T	C	C	A	A	C	C	T	T	C	C	C	C	A	A	A	A	A	A	C	C	T	T	C	C	A	A	C	C	G	G	A	A	C	C	A	A	A	A	A	A	A	A	G	G	A	A	A	A	G	G	G	G	T	T	G	G	C	C	G	G	G	G	A	A	A	A	G	G	G	G	C	C	T	T	G	G	G	G	A	A	T	T	C	C	A	A	A	A	C	C	A	A	T	T	C	C	C	C	G	G	C	C	T	T	C	C	G	G	A	A	G	G	T	T	C	C	C	C	G	G	A	A	C	C	C	C	C	C	T	T	G	G	T	T	T	T	A	A	T	T	G	G	T	T	T	T	C	C	C	C	A	A	G	G	T	T	C	C	A	A	G	G	A	A	G	G	T	T	G	G	A	A	T	T	A	A	C	C	C	C	G	G	G	G	G	G	C	C	T	T	G	G	T	T	T	T	G	G	C	C	G	G	G	G	T	T	A	A	C	C	A	A	A	A	C	C	C	C	T	T	C	C	A	A	C	C	A	A	G	G	G	G	C	C	T	T	C	C	G	G	A	A	G	G	C	C	G	G	C	C	T	T	A	A	G	G	C	C	A	A	C	C	G	G	C	C	T	T	C	C	A	A	G	G	G	G	G	G	C	C	G	G	C	C	C	C	T	T	A	A	A	A	T	T	T	T	G	G	A	A	T	T	A	A	A	A	T	T	T	T	A	A	T	T	A	A	A	A	G	G	A	A	G	G	G	G	A	A	A	A	G	G	T	T	C	C	A	A	T	T	T	T	C	C	A	A	T	T	G	G	A	A	A	A	C	C	G	G	G	G	T	T	G	G	T	T	G	G	G	G	A	A	G	G	C	C	C	C	G	G	A	A	C	C	T	T	C	C	C	C	T	T	G	G	C	C	C	C	T	T	A	A	T	T	T	T	A	A	T	T	C	C	C	C	G	G	C	C	G	G	G	G	A	A	A	A	C	C	G	G	A	A	G	G	A	A	G	G	T	T	C	C	A	A	G	G	A	A	G	G	G	G	T	T	C	C	C	C	A	A	A	A	T	T	T	T	T	T	A	A	G	G	A	A	G	G	T	T	T	T	A	A	C	C	G	G	G	G	A	A	A	A	G	G	T	T	A	A	C	C	A	A	A	A	C	C	G	G	T	T	A	A	C	C	G	G	C	C	G	G	C	C	T	T	T	T	A	A	C	C	G	G	T	T	T	T	A	A	G	G	T	T	C	C	C	C	A	A	C	C	G	G	T	T	C	C	C	C	A	A	G	G	G	G	G	G	C	C	G	G	A	A	C	C	A	A	C	C	G	G	G	G	C	C	G	G	G	G	C	C	A	A	C	C	T	T	T	T	C	C	T	T	G	G	A	A	T	T	G	G	T	T	C	C	G	G	G	G	G	G	C	C	T	T	C	C	A	A	A	A	A	A	T	T	C	C	G	G	T	T	T	T	G	G	G	G	T	T	A	A	G	G	NA	NA	G	G	C	C	T	T	G	G	T	T	G	G	C	C	G	G	C	C	T	T	A	A	A	A	C	C	T	T	T	T	C	C	C	C	C	C	A	A	A	A	A	A	T	T	G	T	G	G	T	T	T	T	G	G	T	T	G	G	A	A	A	A	T	T	A	A	C	C	A	A	C	C	A	A	C	C	T	T	G	G	T	T	A	A	C	C	G	G	A	A	G	G	A	A	G	G	A	A	NA	NA	A	A	G	G	C	C	A	A	G	G	A	A	G	G	G	G	A	A	A	A	A	A	A	A	C	C	T	T	T	T	A	A	C	C	A	A	G	G	T	T	G	G	C	C	A	A	T	T	G	G	C	C	G	G	T	T	C	C	C	C	A	A	T	T	G	G	A	A	NA	NA	A	A	A	A	T	T	T	T	T	T	A	A	C	C	G	G	C	C	NA	NA	A	A	T	T	G	G	A	A	A	A	C	C	T	T	C	C	G	G	T	T	A	A	C	C	C	C	C	C	A	A	G	G	A	A	T	T	T	T	T	T	G	G	G	G	A	A	A	A	C	C	C	C	C	C	A	A	C	C	A	A	A	A	A	A	A	A	G	G	G	G	G	G	T	T	G	G	A	A	A	A	A	A	C	C	A	G	A	A	A	A	A	A	C	C	A	A	G	G	C	C	T	T	A	A	A	A	A	A	C	C	C	C	C	C	C	C	T	T	A	A	C	C	C	C	C	C	T	T	G	G	A	A	A	A	A	A	C	C	T	T	G	G	T	T	T	T	G	G	T	T	A	A	C	C	G	G	A	A	A	A	T	T	G	G	T	T	G	G	G	G	A	A	C	C	C	C	G	G	A	A	C	C	G	G	C	C	T	T	A	A	A	A	T	C	C	C	A	A	G	G	C	C	C	C	C	C	C	C	C	C	A	A	C	C	C	C	G	G	G	G	C	C	A	A	G	G	T	T	C	C	A	A	G	G	G	G	A	A	T	T	G	G	G	G	C	C	G	G	G	G	G	G	A	A	T	T	G	G	T	T	T	T	G	G	A	A	T	T	T	T	G	G	C	C	T	T	G	G	A	A	G	G	A	A	C	C	T	T	C	C	A	A	T	T	A	A	T	T	G	G	A	A	A	A	A	A	C	C	T	T	T	T	C	C	C	C	G	G	G	G	G	G	C	C	T	T	T	T	A	A	A	A	A	A	T	T	C	C	T	T	T	T	A	A	A	A	T	T	G	G	C	C	T	T	G	G	T	T	C	C	C	C	C	C	NA	NA	C	C	C	C	G	G	T	T	G	G	C	C	A	A	C	C	A	A	T	T	A	A	G	G	T	T	C	C	C	C	T	T	G	G	A	A	A	A	T	T	A	A	A	A	T	T	A	A	G	G	G	G	T	T	G	G	G	G	A	A	G	G	C	C	T	T	G	G	G	G	A	A	T	T	C	C	C	C	C	C	C	C	A	A	G	G	C	C	T	T	G	G	C	C	G	G	T	T	C	C	G	G	T	T	T	T	C	C	A	A	C	C	C	C	G	G	C	C	C	C	C	C	A	A	G	G	C	C	A	A	C	C	T	T	T	T	A	A	T	T	C	C	T	T	G	G	T	T	A	A	C	C	A	A	A	A	A	A	T	T	C	C	C	C	A	A	T	T	T	T	T	T	G	G	T	T	C	C	G	G	G	G	T	T	A	A	A	A	C	T	C	C	C	C	T	T	G	G	G	G	C	C	T	T	A	A	T	T	G	G	C	C	C	C	C	C	C	C	G	G	A	A	C	C	G	G	G	G	T	T	C	C	C	C	A	A	T	T	G	G	C	C	T	T	C	C	A	A	C	C	A	A	A	A	G	G	T	T	T	T	T	T	G	G	T	T	A	A	G	G	G	G	C	C	T	T	T	T	C	C	A	A	T	T	G	G	G	G	A	A	G	G	C	C	G	G	C	C	T	T	C	C	A	A	A	A	C	C	G	G	G	G	G	G	G	G	A	A	C	C	A	A	T	T	C	C	T	T	G	G	T	T	A	A	T	T	A	A	A	A	G	G	G	G	T	T	G	G	A	A	G	G	C	C	A	A	G	G	A	A	G	G	G	G	T	T	G	G	T	T	C	C	G	G	G	G	G	G	G	G	A	A	C	C	C	T	G	G	C	C	G	G	A	A	G	G	A	A	A	A	C	C	G	G	C	C	C	A	T	T	C	C	G	G	A	A	C	C	G	G	T	T	T	T	G	G	A	A	C	C	C	C	C	C	C	C	T	T	G	G	C	C	C	C	A	A	G	G	A	A	G	G	C	C	T	T	G	G	A	A	C	C	C	C	G	G	C	C	T	T	T	T	A	A	G	G	A	A	G	G	G	G	A	A	A	A	C	C	A	A	C	C	T	T	T	T	C	C	T	T	G	G	C	C	T	T	A	A	C	C	A	A	T	T	G	G	A	A	C	C	T	T	A	A	T	T	A	A	G	G	G	G	G	G	A	A	C	C	A	A	A	A	A	A	G	G	G	G	A	A	G	G	A	A	T	T	C	C	C	C	T	T	C	C	A	A	A	A	G	G	G	G	C	C	T	T	A	A	A	A	T	T	C	C	C	C	G	G	G	G	A	A	A	A	C	C	T	T	A	A	T	T	A	A	G	G	T	T	G	G	C	C	T	T	G	G	G	G	A	A	T	T	T	T	C	C	C	C	T	T	T	T	A	A	T	T	A	A	A	A	A	A	T	T	A	A	G	G	T	T	T	T	C	C	C	C	C	C	C	C	T	T	C	C	A	A	C	C	C	C	T	T	T	T	NA	NA	T	T	G	G	A	A	T	T	T	T	T	T	G	G	T	T	A	A	G	G	T	T	C	C	C	C	G	G	G	G	G	G	T	T	G	G	A	A	T	T	T	T	A	A	T	T	C	C	T	T	A	A	C	C	C	C	T	T	A	A	C	C	G	G	C	C	G	G	T	T	G	G	T	T	C	C	C	C	T	T	C	C	A	A	G	G	C	C	C	C	T	T	A	A	T	T	G	G	T	T	T	T	G	G	C	C	T	T	C	C	A	A	A	A	G	G	G	G	T	T	T	T	A	A	C	C	T	T	G	G	C	C	G	G	T	T	A	A	C	C	C	C	A	A	T	T	G	G	A	A	A	A	G	G	G	G	T	T	A	A	C	C	C	C	A	A	G	G	A	A	G	G	C	C	C	C	G	G	T	T	G	G	G	G	A	A	C	C	A	A	T	T	T	T	G	G	T	T	G	G	A	A	C	C	A	A	G	G	G	G	C	C	C	C	A	A	G	G	A	A	G	G	A	A	C	C	C	C	T	T	A	A	G	G	G	G	G	G	C	C	A	A	G	G	G	G	NA	NA	T	T	C	C	C	C	T	T	A	A	G	G	A	A	T	T	T	T	G	G	T	T	C	C	G	G	A	A	A	A	G	G	C	C	C	C	T	T	G	G	C	C	A	A	T	C	G	G	G	G	A	A	C	C	C	C	T	T	T	T	C	C	C	C	C	C	C	C	G	G	A	A	A	A	A	A	C	C	A	A	A	A	G	G	G	G	A	A	T	T	G	G	T	T	C	C	T	T	G	G	G	G	C	C	C	C	C	C	T	T	C	C	A	A	T	T	T	T	C	C	A	A	C	C	A	A	G	G	C	C	G	G	T	T	T	T	C	C	G	G	C	C	T	T	C	C	T	T	T	T	T	T	A	A	C	C	G	G	G	G	A	A	T	T	G	G	G	G	A	A	C	C	G	G	A	A	T	T	T	T	G	G	G	G	C	C	A	A	T	T	A	A	T	T	T	T	A	A	T	T	A	A	T	T	T	T	G	G	C	C	A	A	G	G	G	G	G	G	T	T	T	T	C	C	T	T	T	T	C	C	T	T	G	G	C	C	G	G	A	A	A	A	T	T	A	A	G	G	C	C	T	T	T	T	C	C	A	A	A	A	A	A	C	C	A	A	T	T	G	G	T	T	T	T	T	T	G	G	T	T	C	C	C	C	C	C	C	C	G	G	A	A	A	A	C	C	G	G	T	T	G	G	A	A	A	A	T	T	T	T	A	A	G	G	C	C	C	C	G	G	A	A	G	G	C	C	A	A	T	T	A	A	G	G	C	C	G	G	C	C	C	C	C	C	A	A	T	T	G	G	A	A	T	T	C	C	T	T	C	C	T	T	A	A	A	A	G	G	T	T	G	G	C	C	A	A	A	A	A	A	T	T	G	G	A	A	C	C	C	C	C	C	A	A	T	T	A	A	C	C	G	G	A	A	G	G	C	C	A	A	A	A	T	T	C	C	C	C	G	G	C	C	G	G	G	G	G	G	C	C	G	G	C	C	A	A	C	C	T	T	A	A	G	G	G	G	A	A	A	A	G	G	A	A	G	G	A	A	A	A	T	T	A	A	T	T	A	A	C	C	T	T	A	A	T	T	A	A	A	A	T	T	A	A	T	T	G	G	A	A	C	C	C	C	C	C	T	T	C	C	T	T	A	A	G	G	T	T	C	C	G	G	T	T	G	G	C	C	T	T	G	G	A	A	G	G	T	T	G	G	A	A	A	A	T	T	A	A	C	C	C	C	C	C	C	C	G	G	C	C	C	C	T	T	T	T	G	G	T	T	A	A	T	T	G	G	G	G	G	G	T	T	T	T	T	T	G	G	A	A	T	T	C	C	T	T	A	A	T	T	C	C	C	C	G	G	C	C	A	A	T	T	T	T	C	C	A	A	C	C	G	G	T	T	A	A	A	A	T	T	T	T	T	T	C	C	A	A	G	G	C	C	G	G	A	A	C	C	T	T	C	C	A	A	C	C	T	T	C	C	C	C	G	G	A	A	C	C	T	T	G	G	G	G	G	G	T	T	C	C	C	C	C	C	G	G	A	A	T	T	T	T	C	C	G	G	G	G	C	C	A	A	G	G	G	G	A	A	T	T	G	G	G	G	T	T	G	G	G	G	C	C	C	C	A	A	C	C	A	A	G	G	T	T	T	T	C	C	C	C	G	G	A	A	A	A	A	A	T	T	NA	NA	C	C	T	T	C	C	T	T	T	T	C	C	G	G	G	G	A	A	A	A	A	A	A	A	G	G	A	A	G	G	C	C	A	A	G	G	A	A	C	C	G	G	C	C	G	G	C	C	G	G	A	A	C	C	G	G	A	A	A	A	G	G	T	T	C	C	G	G	G	G	A	A	G	G	G	G	T	T	G	G	G	G	A	A	T	C	T	T	T	T	T	T	A	A	A	A	T	T	A	A	G	G	C	C	G	G	G	G	T	T	T	T	T	T	T	T	A	A	G	G	G	G	A	A	G	G	G	G	A	A	T	T	A	A	C	C	A	A	T	T	G	G	T	T	T	T	T	T	C	C	T	T	G	G	C	C	C	C	A	A	C	C	T	T	T	T	T	T	A	A	C	C	T	T	C	C	C	C	G	G	C	C	T	T	G	G	T	T	C	C	T	T	C	C	C	C	C	C	G	G	C	C	T	T	T	T	G	G	C	C	C	C	A	A	A	A	G	G	C	C	G	G	NA	NA	T	T	T	T	A	A	G	G	A	A	C	C	C	C	C	C	G	G	G	G	A	A	G	G	G	G	G	G	A	A	A	A	A	A	G	G	G	G	A	A	G	G	C	C	G	G	C	C	T	T	G	G	G	G	A	A	C	C	C	C	G	G	C	C	C	C	C	C	T	T	C	C	A	A	C	C	A	A	A	A	G	G	C	C	G	G	T	T	G	G	G	G	A	A	T	T	G	G	T	T	A	A	A	A	G	G	A	A	A	A	G	G	G	G	G	G	A	A	C	C	T	T	A	A	A	A	T	T	C	C	C	C	T	T	A	A	G	G	G	G	NA	NA	A	A	T	T	A	A	T	T	G	G	G	G	G	G	C	C	G	G	C	C	G	G	A	A	A	A	G	G	C	C	G	G	C	C	C	C	A	A	T	T	G	G	G	G	G	G	G	G	G	G	A	A	C	C	C	C	G	G	A	A	G	G	C	C	G	G	G	G	A	A	NA	NA	C	C	T	T	C	C	A	A	A	A	G	G	G	G	T	T	A	A	A	A	A	A	G	G	A	A	A	A	G	G	T	T	A	A	T	T	G	G	G	G	G	G	C	C	A	A	G	G	A	A	T	T	C	C	G	G	A	A	T	T	A	A	A	A	G	G	A	A	T	T	A	A	NA	NA	A	A	G	G	T	T	G	G	C	C	T	T	T	T	C	C	T	T	C	C	T	T	C	C	G	G	G	G	G	G	G	G	C	C	C	C	T	T	T	T	G	G	C	C	T	T	A	A	A	A	G	G	T	T	T	T	A	A	C	C	C	C	A	A	T	T	T	T	C	C	G	G	C	C	G	G	G	G	T	T	A	A	A	A	T	T	A	A	A	A	G	G	G	G	G	G	A	A	T	T	C	C	C	C	A	A	C	C	G	G	C	C	T	T	G	G	C	C	T	T	A	A	T	T	A	A	T	T	C	C	G	G	A	A	T	T	C	C	T	T	C	C	G	G	A	A	C	C	A	A	G	G	A	A	G	G	G	G	A	A	G	G	T	T	C	C	A	A	A	A	C	C	C	C	C	C	T	T	G	G	G	G	T	T	T	T	T	T	T	T	G	G	G	G	G	G	T	T	T	T	C	C	C	C	T	T	T	T	A	A	T	T	A	A	T	T	C	C	A	A	G	G	C	C	T	T	C	C	G	G	C	C	C	C	C	C	G	G	C	C	G	G	G	G	G	G	T	T	C	C	A	A	A	A	G	G	A	A	C	C	A	A	T	T	C	C	C	C	G	G	C	C	A	A	G	G	A	A	C	C	C	C	C	C	T	T	C	C	A	A	G	G	A	A	C	C	C	C	A	A	C	C	A	A	T	T	A	A	G	G	A	A	T	T	A	A	C	C	G	G	C	C	T	T	A	A	A	A	A	A	C	C	A	A	T	T	A	A	C	C	C	C	A	A	G	G	A	A	NA	NA	C	C	T	T	T	T	T	T	C	C	C	C	G	G	A	A	G	G	G	G	G	G	T	T	T	T	C	C	T	T	A	A	C	C	A	A	G	G	G	G	G	G	G	G	A	A	A	A	C	C	C	C	T	T	G	G	G	G	G	G	T	T	G	G	G	G	C	C	C	C	G	G	T	T	T	T	C	C	A	A	A	A	A	A	C	C	C	C	C	C	G	G	G	G	G	G	G	G	C	C	T	T	C	C	G	G	G	G	G	G	A	A	C	C	C	C	G	G	T	T	G	G	T	T	G	G	G	G	T	T	G	G	T	T	G	G	A	A	A	A	A	A	A	A	G	G	A	A	G	G	T	T	G	G	T	T	T	T	C	C	T	T	G	G	G	G	A	A	A	A	G	G	G	G	G	G	A	A	A	A	G	G	A	A	A	A	A	A	G	G	A	A	C	C	A	A	G	G	T	T	C	C	T	T	C	C	G	G	C	C	G	G	C	C	T	T	A	A	G	G	T	T	T	T	C	C	G	G	C	C	T	T	G	G	C	C	G	G	T	T	G	G	C	C	A	A	T	T	G	G	G	G	T	T	A	A	A	A	T	T	C	C	A	A	A	A	C	C	C	C	G	G	C	C	A	A	G	G	A	A	G	G	C	C	G	G	T	T	G	G	C	C	A	A	T	C	G	G	G	G	T	T	C	C	G	G	T	T	C	C	A	A	A	A	G	G	C	C	C	T	C	C	G	G	G	G	T	T	G	G	A	A	C	C	A	A	C	C	A	A	T	T	A	A	T	T	C	C	G	G	C	C	G	G	G	G	T	T	T	T	G	G	A	A	A	A	G	G	A	A	A	A	C	C	G	G	G	G	A	A	T	T	T	T	T	T	G	G	C	C	G	G	G	G	G	G	C	C	C	C	T	T	T	T	T	T	A	A	T	T	G	G	G	G	G	G	C	C	A	A	T	T	C	C	A	A	G	G	G	G	C	C	A	A	G	G	C	C	T	T	T	T	C	C	T	T	C	C	C	C	G	G	G	G	C	C	G	G	G	G	C	C	G	G	G	G	T	T	G	G	T	T	G	G	A	A	T	T	G	G	G	G	G	G	A	A	T	T	A	A	A	A	G	G	G	G	G	G	G	G	A	A	G	G	G	G	T	T	T	T	C	C	A	A	T	T	C	C	C	C	G	G	C	C	T	T	T	T	T	T	C	C	T	T	C	C	G	A	A	A	G	G	A	A	G	G	G	G	T	T	T	T	T	T	T	T	T	T	T	T	T	T	G	G	C	C	G	G	NA	NA	G	G	C	C	T	T	A	A	A	A	A	A	A	A	T	T	G	G	A	A	A	A	C	C	G	G	G	G	G	G	A	A	C	C	C	C	T	T	C	C	C	C	C	C	T	T	G	G	T	T	G	G	A	A	G	G	G	G	C	C	C	C	A	A	G	G	C	C	T	T	G	G	C	C	C	C	G	G	C	C	T	T	G	G	T	T	C	C	T	T	T	T	C	C	C	C	A	A	G	G	T	T	T	T	T	T	A	A	T	T	T	T	NA	NA	C	C	A	A	T	T	A	A	C	C	C	C	C	C	C	C	C	C	T	T	C	C	G	G	T	T	C	C	G	G	A	A	C	C	C	C	C	C	A	A	G	G	A	A	T	T	A	A	C	C	G	G	G	G	T	T	A	A	T	T	C	C	G	G	C	C	T	T	T	T	G	G	A	A	T	T	G	G	A	A	A	A	G	G	C	C	T	T	T	T	G	G	T	T	T	T	G	G	T	T	C	C	T	T	NA	NA	G	G	A	A	A	A	NA	NA	T	T	A	A	A	A	G	G	C	C	A	A	A	A	A	A	A	A	A	A	G	G	A	A	G	G	T	T	G	G	A	A	T	T	G	G	A	A	C	C	A	A	G	G	G	G	G	G	A	A	T	T	C	C	C	C	G	G	G	G	A	A	C	C	A	A	G	G	G	G	G	G	G	G	A	A	G	G	C	C	C	C	T	T	G	G	C	C	C	C	C	C	C	C	A	A	G	G	A	A	G	G	A	A	A	A	A	A	A	A	C	C	A	A	C	C	C	C	T	T	G	G	A	A	C	C	C	C	T	T	G	G	G	G	A	A	A	A	A	A	T	T	T	T	C	C	C	C	T	T	C	C	A	A	G	G	A	A	C	C	G	G	G	G	C	C	C	C	C	C	C	C	C	C	G	G	T	T	G	G	G	G	A	A	C	C	T	T	G	G	C	C	A	A	A	A	A	A	A	A	C	C	C	C	T	T	G	G	T	T	G	G	C	C	G	G	T	T	T	T	A	A	C	C	T	T	C	C	T	T	G	G	T	T	G	G	C	C	T	T	C	C	C	C	A	A	C	C	G	G	G	G	G	G	T	T	C	C	C	C	C	C	A	A	A	A	A	A	A	A	A	A	T	T	C	C	T	T	C	C	NA	NA	G	G	C	C	A	A	A	A	T	T	A	A	G	G	T	T	A	A	A	A	A	A	T	T	C	C	T	T	A	A	G	G	C	C	A	A	C	C	C	C	G	G	T	T	T	T	C	C	C	C	G	G	A	A	T	T	A	A	C	C	C	C	A	A	G	G	A	A	A	A	C	C	T	T	G	G	C	C	T	T	T	T	C	C	T	T	A	A	T	T	G	G	C	C	C	C	T	T	T	T	A	A	G	G	G	G	C	C	C	C	C	C	T	T	G	G	G	G	G	G	A	A	A	A	A	A	G	G	G	G	C	C	T	T	C	C	C	C	C	C	A	A	G	G	G	G	A	A	C	C	A	A	G	G	G	G	C	C	G	G	T	T	T	T	G	G	A	A	G	G	T	T	A	A	G	G	G	G	T	T	C	C	G	G	G	G	T	T	A	A	A	A	T	T	A	A	G	G	T	T	C	C	A	A	A	A	A	A	A	A	T	T	A	A	T	T	A	A	C	C	C	C	T	T	A	A	G	G	A	A	C	C	T	T	C	C	A	A	C	C	G	G	G	G	C	C	G	G	T	T	T	T	T	T	T	T	A	A	T	T	G	G	C	C	C	C	A	A	A	A	G	G	G	G	T	T	A	A	C	C	T	T	G	G	A	A	G	G	G	G	G	G	C	C	C	C	A	A	A	A	C	C	T	T	T	T	A	A	C	C	C	C	G	G	T	T	C	C	A	A	A	A	A	A	G	G	C	C	T	T	T	T	C	C	C	C	G	G	C	C	C	C	G	G	C	C	C	C	G	G	T	T	A	A	T	T	C	C	T	T	A	A	C	C	G	G	C	C	A	A	C	C	C	C	A	A	G	G	G	G	G	G	T	T	G	G	A	A	C	C	T	T	A	A	A	A	T	T	NA	NA	NA	NA	G	G	C	C	G	G	G	G	G	G	T	T	T	T	T	T	C	T	A	A	T	T	A	A	T	T	G	G	C	C	G	G	C	C	C	C	T	T	A	A	G	G	G	G	T	T	T	T	T	T	T	T	C	C	A	A	T	T	C	C	G	G	C	C	C	C	NA	NA	T	T	C	C	G	G	C	C	G	G	A	A	G	G	C	C	C	C	C	C	T	T	G	G	T	T	A	A	T	T	T	T	T	T	C	C	A	A	T	T	C	C	A	A	A	A	C	C	T	T	G	G	A	A	G	G	C	C	T	T	T	T	C	C	G	G	T	T	G	G	T	T	G	G	A	A	T	T	A	A	C	C	G	G	A	A	A	A	A	A	G	G	A	A	A	A	A	G	G	G	C	C	T	T	A	A	T	T	T	T	G	G	A	A	G	G	A	A	G	G	C	C	A	A	A	A	C	C	C	C	C	C	G	G	A	A	G	G	G	G	A	A	C	C	C	C	A	A	C	C	A	A	A	A	T	T	A	A	A	A	A	A	C	C	T	T	T	T	A	A	T	T	A	A	C	C	G	G	C	C	T	T	C	C	A	A	C	C	G	G	G	G	A	A	C	C	T	T	T	T	T	T	T	T	C	C	G	G	T	T	C	C	C	C	T	T	G	G	C	C	C	C	A	A	C	C	T	T	C	C	G	G	C	C	C	C	T	T	A	A	T	T	T	T	A	A	C	C	C	C	C	C	C	C	G	G	G	G	A	A	C	C	G	G	C	C	C	C	G	G	C	C	C	C	A	A	T	T	C	C	G	G	G	G	A	A	A	A	C	C	G	G	A	A	G	G	A	A	C	C	G	G	G	G	G	G	G	G	C	C	G	G	C	C	C	C	A	A	T	T	T	T	C	C	T	T	T	T	C	C	G	G	G	G	T	T	C	C	G	G	G	G	A	A	C	C	A	A	C	C	A	A	C	C	T	T	G	G	G	G	T	T	A	A	C	C	C	C	T	T	C	C	T	T	A	A	C	C	G	G	C	C	C	C	C	C	T	T	T	T	G	G	G	G	C	C	A	A	C	C	C	C	A	A	G	G	C	C	G	G	C	C	T	T	C	C	G	G	G	G	G	G	T	T	G	G	T	T	T	T	T	T	T	T	G	G	T	T	A	A	G	G	C	C	NA	NA	C	C	A	A	T	T	G	G	G	G	G	G	C	C	C	C	A	A	G	G	C	C	C	C	T	T	C	C	G	G	C	C	A	A	G	G	C	C	G	G	T	T	T	T	G	G	C	C	G	G	NA	NA	G	G	G	G	C	C	C	C	G	G	T	T	C	C	A	A	G	G	G	G	A	A	T	T	C	C	G	G	A	A	C	C	G	G	A	A	A	A	G	G	G	G	G	G	T	T	G	G	G	G	T	T	T	T	T	T	C	C	A	A	C	C	G	G	T	G	G	G	A	A	G	G	A	A	C	C	C	C	T	T	C	C	T	T	C	C	T	T	A	A	C	C	G	G	G	G	C	T	G	G	T	T	A	G	T	C	C	C	C	T	T	C	T	C	G	G	A	A	G	G	C	T	A	A	T	T	C	T	NA	NA	T	G	C	C	A	C	T	T	A	A	A	A	A	A	T	A	C	C	A	A	A	A	G	G	A	A	T	T	G	G	A	A	A	A	A	G	G	G	T	C	A	A	NA	NA	A	A	G	G	C	C	T	G	C	C	G	G	A	G	A	A	G	G	G	G	C	T	T	T	A	A	G	G	C	C	C	C	A	T	C	A	C	C	T	C	G	G	G	G	G	G	G	T	A	G	T	G	C	T	A	A	A	A	G	G	A	G	A	A	G	A	T	T	A	A	C	C	G	G	G	A	T	T	NA	NA	C	A	A	A	G	C	C	C	G	G	C	C	T	C	T	T	T	T	A	A	T	T	A	A	T	T	T	T	C	C	T	T	T	T	A	A	G	G	G	G	G	G	T	T	T	T	T	T	C	C	C	C	C	C	A	A	C	T	T	T	T	T	T	T	C	C	G	G	A	A	C	C	G	T	C	T	C	T	G	A	T	T	T	C	G	T	T	T	C	C	C	T	G	G	T	T	G	G	A	A	C	C	A	A	A	A	T	T	G	G	A	A	T	T	NA	NA	C	C	G	A	C	C	G	G	A	A	C	C	C	C	A	A	T	T	C	C	G	G	C	C	T	T	T	T	T	G	G	A	C	G	C	T	C	C	T	T	G	G	G	G	A	G	C	T	A	A	A	A	C	C	T	T	G	G	T	T	T	T	G	G	T	T	C	C	T	T	T	T	T	C	C	T	T	T	C	C	C	C	A	A	A	A	T	T	A	A	G	G	T	G	T	C	C	C	C	T	A	A	T	T	G	A	C	C	T	T	A	A	G	G	T	C	G	G	C	C	A	G	A	G	C	C	G	G	G	A	T	C	NA	NA	T	T	C	C	A	A	C	C	A	A	C	C	A	A	C	C	A	A	A	A	T	T	C	C	A	A	C	C	T	T	A	A	G	G	G	G	T	T	G	A	C	T	A	A	G	G	C	C	G	G	G	A	G	G	C	C	C	C	C	C	A	A	A	G	A	A	A	A	C	C	A	A	C	C	C	C	T	T	G	G	G	G	T	T	T	T	G	G	C	T	T	T	NA	NA	T	C	G	G	T	T	A	A	T	C	A	A	T	T	C	C	A	A	G	T	NA	NA	G	G	T	C	T	C	G	C	C	T	C	C	T	C	C	C	A	A	G	G	C	C	T	T	C	T	C	C	T	G	C	C	A	A	G	G	C	C	C	C	T	G	C	C	NA	NA	C	C	G	G	A	A	T	T	T	A	G	G	C	T	G	G	G	G	G	A	A	A	G	G	G	G	C	C	C	C	T	T	NA	NA	NA	NA	T	C	T	T	G	G	G	G	A	A	A	A	C	C	T	T	G	G	A	A	C	C	C	C	T	T	NA	NA	T	T	NA	NA	G	G	C	C	C	C	T	C	G	A	G	G	C	C	A	A	C	G	A	A	G	A	A	C	A	G	T	C	A	A	C	T	C	C	C	T	G	T	A	T	C	G	T	T	A	G	A	A	C	C	A	G	T	C	C	C	T	G	C	C	G	T	C	C	A	T	C	C	A	C	A	G	T	C	A	G	T	T	G	G	C	A	G	G	G	G	G	G	C	T	C	T	T	A	A	T	A	G	T	T	G	G	G	G	T	C	G	T	C	T	T	C	G	A	C	C	C	C	G	G	G	A	G	T	C	C	NA	NA	G	T	C	C	G	C	T	T	G	G	A	G	G	G	G	G	C	C	G	G	G	G	C	C	C	G	T	C	C	C	C	C	G	T	A	A	A	A	C	T	T	T	G	A	G	G	G	G	C	C	C	C	A	A	T	T	C	T	C	T	T	C	T	A	C	T	C	G	C	C	C	C	C	C	C	C	C	C	A	A	A	A	A	A	A	A	C	C	A	T	A	A	C	C	G	G	G	A	A	A	C	C	T	C	T	T	T	C	C	A	T	C	T	A	A	G	G	C	G	T	NA	NA	A	A	C	C	A	G	C	T	NA	NA	C	C	G	G	C	T	G	A	G	C	C	C	T	T	C	C	G	A	A	A	T	T	G	G	G	G	C	T	G	G	T	C	A	A	T	C	C	T	NA	NA	A	A	G	G	A	A	C	C	G	G	C	C	T	T	A	T	C	T	C	T	C	C	NA	NA	A	A	G	G	G	G	C	T	G	A	T	T	C	C	C	C	C	C	G	G	C	C	C	C	G	G	C	C	C	C	A	A	A	A	A	A	C	C	C	C	C	C	G	G	A	A	A	C	NA	NA	A	C	T	G	T	T	T	T	G	G	T	C	T	C	A	A	G	G	C	C	T	T	T	T	A	A	T	T	A	A	C	C	A	A	G	G	T	T	T	T	T	T	T	T	NA	NA	T	T	A	A	T	T	A	A	T	A	T	A	C	C	G	A	G	G	A	A	G	G	A	A	C	T	T	T	C	C	T	T	T	T	A	A	C	T	A	A	C	C	G	G	T	T	T	T	A	A	T	T	C	T	NA	NA	G	G	T	T	G	G	T	T	T	T	G	G	T	T	A	A	A	G	C	A	T	T	C	C	A	A	A	A	T	T	C	C	G	G	C	C	G	G	A	A	T	T	G	G	G	G	A	A	G	G	A	A	G	G	C	C	G	G	C	C	G	G	A	G	G	G	C	C	G	A	T	C	T	T	A	A	G	G	C	C	C	C	C	C	G	A	G	A	A	T	A	C	NA	NA	A	G	G	C	C	C	T	C	C	T	C	T	C	C	G	G	NA	NA	T	C	C	C	T	T	T	G	G	G	A	A	G	G	A	G	C	C	A	A	G	G	T	T	C	C	A	A	C	C	A	A	C	T	C	A	G	G	G	G	T	C	C	C	A	G	G	G	C	C	G	A	G	T	T	T	T	C	C	C	A	G	NA	NA	A	A	G	G	T	T	T	T	A	A	A	A	G	G	A	A	T	T	G	G	T	T	G	G	A	A	A	A	T	T	C	C	T	T	A	A	T	T	T	T	C	T	C	C	C	C	T	T	C	C	C	C	G	A	T	T	NA	NA	G	G	T	T	A	A	A	G	T	C	G	A	G	G	G	G	G	G	T	T	A	C	A	G	G	G	A	G	A	A	C	T	C	C	C	T	A	T	A	A	T	G	G	G	G	G	G	A	G	G	T	T	G	G	G	G	T	A	A	A	A	C	G	G	G	G	A	G	T	T	T	G	G	G	C	C	T	T	A	A	T	T	T	C	NA	NA	T	C	T	C	C	C	C	T	C	C	C	T	G	A	G	G	A	A	C	A	G	A	C	T	A	A	G	T	A	A	T	C	G	G	T	T	A	A	G	G	A	A	C	C	C	C	G	G	G	G	G	G	T	T	T	T	A	A	T	T	G	G	A	A	T	T	G	G	G	G	G	G	T	T	C	C	A	A	G	G	G	G	A	A	G	G	C	C	T	T	C	C	T	T	T	T	C	C	C	C	C	C	C	C	C	C	C	C	G	G	G	G	G	G	A	A	C	C	C	C	G	G	G	G	G	G	G	G	T	T	C	C	A	A	C	C	T	T	G	G	C	C	T	T	C	C	C	C	T	T	A	A	A	A	G	G	C	C	T	T	T	T	A	A	C	C	A	A	T	T	T	T	T	T	G	G	C	C	T	T	T	T	C	C	T	T	T	T	C	C	C	C	A	A	T	T	G	G	A	A	T	T	T	T	A	A	T	T	A	A	T	T	T	T	G	G	A	A	A	A	A	A	C	C	C	C	G	G	C	C	T	T	A	A	C	C	A	A	G	G	C	C	G	G	A	A	A	A	C	C	T	T	T	T	C	C	T	T	G	G	T	T	C	C	C	C	G	G	C	C	C	C	C	C	C	C	A	A	T	T	C	C	G	G	A	A	T	T	A	A	G	G	T	T	A	A	A	A	T	T	C	C	A	A	T	T	C	C	C	C	T	T	G	G	C	C	G	G	C	C	G	G	C	C	C	C	A	A	G	G	A	A	T	T	G	G	T	T	C	C	C	C	T	T	G	G	G	G	T	T	T	T	T	T	T	T	G	G	A	A	G	G	G	G	C	C	A	A	G	G	A	A	A	G	C	C	A	A	C	C	T	T	A	A	G	G	C	C	G	G	T	T	T	T	T	T	A	A	G	G	A	A	C	C	C	C	C	C	T	T	C	C	G	G	A	A	G	G	A	A	A	A	A	A	C	C	T	T	T	T	G	G	A	A	A	A	A	A	C	C	C	C	G	G	G	G	C	C	T	T	G	G	T	T	C	C	A	A	C	C	C	C	G	G	C	C	A	A	C	C	A	A	C	C	T	T	C	C	A	A	C	C	G	G	G	G	C	C	G	G	T	T	A	A	A	A	G	G	G	G	T	T	T	T	G	G	A	A	G	G	T	T	T	T	T	T	C	C	T	T	G	G	T	T	T	T	C	C	C	C	G	G	A	A	G	G	G	G	C	C	C	C	A	A	T	T	G	G	T	T	A	A	G	G	A	A	T	T	T	T	T	T	T	T	A	A	A	A	G	G	A	A	A	A	G	G	C	C	C	C	A	A	G	G	A	A	A	A	C	C	T	T	A	A	C	C	A	A	G	G	T	T	A	A	G	G	T	T	C	C	A	A	G	G	T	T	G	G	G	G	T	T	G	G	C	C	G	G	A	A	T	T	C	C	NA	NA	C	C	G	G	T	T	G	G	T	T	C	C	A	A	G	G	C	C	C	C	A	A	G	G	G	G	A	A	G	G	C	C	C	C	G	G	A	A	C	C	G	G	C	C	C	C	C	C	G	G	T	T	G	G	T	T	C	C	T	T	C	C	T	T	T	T	G	G	T	T	C	C	G	G	G	G	A	A	G	G	T	T	C	C	C	C	C	C	T	T	A	A	G	G	G	G	T	T	C	C	G	G	A	A	T	T	C	C	G	G	G	G	G	G	G	G	A	A	T	T	T	T
CC	OR167f171	NA	NA	1	NA	C	C	A	A	T	T	T	T	A	A	G	G	C	C	T	T	T	T	A	A	C	C	A	A	T	T	A	A	A	A	A	A	G	G	C	C	G	G	A	A	T	T	T	T	T	T	A	A	C	C	A	A	T	T	G	G	A	A	A	A	T	T	G	G	G	G	A	A	C	C	T	T	T	T	G	G	G	G	T	T	T	T	T	T	T	T	T	T	T	T	G	G	T	T	A	A	A	A	A	A	T	T	C	C	A	A	G	G	G	G	C	C	A	A	G	G	C	C	G	G	T	T	T	T	C	C	C	C	G	G	T	T	A	A	G	G	A	A	T	T	T	T	T	T	C	C	A	A	G	G	A	A	G	G	G	G	C	C	C	C	A	A	G	G	T	T	A	A	A	A	A	A	C	C	T	T	C	C	C	C	A	A	A	A	C	C	A	A	G	G	G	G	C	C	G	G	G	G	T	T	T	T	C	C	T	T	A	A	T	T	A	A	T	T	A	A	C	C	A	A	G	G	G	G	T	T	C	C	C	C	T	T	G	G	C	C	A	A	T	T	A	A	C	C	T	T	T	T	T	T	G	G	G	G	C	C	G	G	C	C	C	C	T	T	A	A	T	T	G	G	C	C	A	A	A	A	A	A	C	C	A	A	C	C	T	T	T	T	G	G	C	C	T	T	T	T	C	C	A	A	A	A	A	A	T	T	T	T	G	G	C	C	G	G	C	C	A	A	G	G	A	A	T	T	G	G	T	T	A	A	T	T	C	C	T	T	C	C	C	C	C	C	T	T	A	A	G	G	A	A	A	A	G	G	C	C	A	A	C	C	T	T	C	C	A	A	C	C	T	T	C	C	C	C	G	G	C	C	G	G	C	C	G	G	T	T	T	T	G	G	A	A	C	C	C	C	T	T	G	G	C	C	T	T	A	A	G	G	C	C	A	A	T	T	C	C	A	A	G	G	C	C	T	T	G	G	C	C	C	C	A	A	A	A	T	T	C	C	G	G	C	C	T	T	A	A	C	C	T	T	A	A	G	G	A	A	T	T	G	G	A	A	A	A	A	A	G	G	T	T	C	C	A	A	T	T	G	G	G	G	T	T	C	C	G	G	T	T	G	G	C	C	C	C	A	A	C	C	A	A	T	T	C	C	G	G	A	A	G	G	C	C	C	C	T	T	C	C	G	G	G	G	C	C	A	A	G	G	T	T	G	G	C	C	G	G	T	T	G	G	T	T	A	A	T	T	T	T	C	C	A	A	A	A	C	C	C	C	C	C	C	C	A	A	T	T	G	G	C	C	A	A	A	A	C	C	G	G	A	A	T	T	G	G	A	A	T	T	C	C	A	A	G	G	A	A	T	T	G	G	C	C	T	T	G	G	G	G	A	A	A	A	T	T	T	T	G	G	A	A	A	A	T	T	A	A	C	C	T	T	T	T	T	T	T	T	A	A	G	G	C	C	T	T	T	T	A	A	A	A	C	C	G	G	T	T	T	T	G	G	G	G	T	T	T	T	T	T	C	C	T	T	A	A	C	C	T	T	T	T	G	G	C	C	A	A	G	G	C	C	C	C	G	G	A	A	C	C	G	G	A	A	C	C	C	C	A	A	T	T	A	A	G	G	C	C	C	C	A	A	G	G	C	C	G	G	A	A	C	C	G	G	G	G	A	A	T	T	T	T	G	G	T	T	C	C	A	A	G	G	G	G	T	T	C	C	C	C	G	G	A	A	T	T	G	G	G	G	C	C	C	C	A	A	A	A	T	T	C	C	T	T	T	T	C	C	T	T	T	T	G	G	A	A	C	C	G	G	G	G	T	T	C	C	C	C	G	G	C	C	C	C	C	C	A	A	T	T	T	T	C	C	A	A	NA	NA	C	C	C	C	C	C	A	A	C	C	T	T	A	A	C	C	T	T	C	C	T	T	T	T	A	A	T	T	A	A	G	G	T	T	T	T	T	T	C	C	G	G	A	A	T	T	A	A	A	A	T	T	G	G	C	C	G	G	T	T	G	G	C	C	T	T	C	C	T	T	G	G	T	T	C	C	C	C	T	T	T	T	C	C	T	T	G	G	T	T	G	G	G	G	G	G	G	G	G	G	A	A	A	A	A	A	T	T	T	T	G	G	T	T	T	T	G	G	T	T	C	C	G	G	A	A	A	A	G	G	T	T	T	T	T	T	T	T	A	A	A	A	T	T	T	T	G	G	A	A	C	C	G	G	C	C	C	C	G	G	T	T	G	G	C	C	A	A	G	G	A	A	C	C	A	A	C	C	A	A	C	C	C	C	A	A	C	C	G	G	G	G	T	T	T	T	T	T	T	T	T	T	G	G	A	A	A	A	A	A	T	T	A	A	T	T	T	T	T	T	G	G	C	C	T	T	T	T	G	G	G	G	C	C	T	T	C	C	T	T	A	A	C	C	T	T	A	A	T	T	T	T	C	C	T	T	G	G	G	G	A	A	G	G	T	T	G	G	G	G	T	T	C	C	A	A	A	A	T	T	T	T	A	A	G	G	C	C	C	C	A	A	G	G	A	A	C	C	T	T	G	G	C	C	A	A	G	G	T	T	G	G	T	T	A	A	G	G	C	C	T	T	G	G	C	C	C	C	G	G	T	T	T	T	T	T	A	A	G	G	C	C	C	C	A	A	A	A	G	G	C	C	G	G	C	C	C	C	G	G	T	T	G	G	T	T	C	C	T	T	A	A	A	A	A	A	A	A	A	A	A	A	A	A	A	A	C	C	C	C	G	G	T	T	A	A	T	T	A	A	C	C	T	T	A	A	G	G	G	G	C	C	T	T	G	G	T	T	C	C	G	G	T	T	C	C	G	G	C	C	G	G	G	G	C	C	G	G	A	A	T	T	C	C	C	C	A	A	T	T	A	A	T	T	T	T	C	C	T	T	T	T	C	C	T	T	T	T	A	A	C	C	T	T	G	G	G	G	A	A	G	G	A	A	T	T	C	C	G	G	T	T	T	T	A	A	G	G	C	C	T	T	T	T	T	T	C	C	A	A	T	T	G	G	G	G	T	T	C	C	G	G	G	G	T	T	G	G	T	T	A	A	T	T	T	T	A	A	T	T	A	A	T	T	A	A	T	T	C	C	A	A	G	G	C	C	T	T	T	T	C	C	G	G	G	G	G	G	C	C	A	A	A	A	G	G	T	T	T	T	G	G	C	C	G	G	G	G	C	C	A	A	T	T	C	C	C	C	C	C	C	C	G	G	A	A	C	C	G	G	G	G	T	T	C	C	T	T	T	T	A	A	A	A	C	C	T	T	T	T	T	T	T	T	C	C	C	C	C	C	A	A	A	A	C	C	T	T	G	G	T	T	C	C	G	G	C	C	G	G	T	T	T	T	G	G	A	A	A	A	A	A	G	G	A	A	T	T	C	C	A	A	G	G	C	C	A	A	A	A	G	G	T	T	A	A	A	A	A	A	A	A	T	T	T	T	C	C	C	C	G	G	G	G	C	C	G	G	T	T	T	T	G	G	C	C	G	G	C	C	G	G	G	G	T	T	A	A	T	T	G	G	T	T	G	G	T	T	T	T	C	C	T	T	C	C	C	C	G	G	C	C	C	C	T	T	T	T	T	T	A	A	G	G	T	T	A	A	G	G	C	C	C	C	C	C	C	C	G	G	C	C	C	C	G	G	T	T	A	A	C	C	T	T	G	G	T	T	T	T	C	C	C	C	C	C	T	T	C	C	T	T	G	G	T	T	G	G	G	G	C	C	G	G	T	T	G	G	A	A	A	A	T	T	C	C	C	C	A	A	G	G	C	C	G	G	C	C	A	A	T	T	A	A	T	T	G	G	C	C	G	G	A	A	A	A	T	T	C	C	T	T	G	G	C	C	T	T	C	C	A	A	A	A	T	T	A	A	A	A	A	A	T	T	A	A	A	A	A	A	G	G	C	C	C	C	T	T	C	C	T	T	T	T	T	T	C	C	C	C	C	C	T	T	A	A	G	G	T	T	A	A	T	T	G	G	C	C	T	T	C	C	A	A	A	A	C	C	T	T	A	A	T	T	T	T	T	T	C	C	T	T	C	C	A	A	T	T	G	G	A	A	C	C	A	A	T	T	T	T	T	T	G	G	G	G	C	C	A	A	A	A	G	G	C	C	T	T	A	A	C	C	A	A	C	C	T	T	T	T	A	A	A	A	T	T	T	T	A	A	G	G	T	T	T	T	T	T	T	T	T	T	A	A	T	T	A	A	C	C	C	C	C	C	T	T	A	A	T	T	T	T	G	G	G	G	G	G	A	A	T	T	T	T	C	C	C	C	T	T	A	A	G	G	A	A	G	G	C	C	G	G	C	C	G	G	C	C	C	C	G	G	G	G	G	G	T	T	T	T	T	T	T	T	C	C	G	G	G	G	A	A	C	C	A	A	C	C	G	G	T	T	T	T	G	G	C	C	T	T	A	A	G	G	G	G	T	T	C	C	C	C	G	G	G	G	T	T	G	G	G	G	T	T	G	G	C	C	T	T	T	T	T	T	C	C	G	G	T	T	G	G	G	G	C	C	A	A	G	G	G	G	A	A	T	T	G	G	C	C	G	G	C	C	G	G	C	C	C	C	G	G	T	T	G	G	A	A	A	A	T	T	C	C	T	T	A	A	G	G	C	C	G	G	T	T	C	C	G	G	C	C	T	T	A	A	T	T	G	G	C	C	T	T	T	T	G	G	G	G	A	A	T	T	T	T	G	G	T	T	G	G	A	A	A	A	A	A	G	G	C	C	T	T	C	C	C	C	A	A	G	G	A	A	C	C	G	G	T	T	T	T	A	A	A	A	C	C	T	T	C	C	C	C	T	T	C	C	A	A	C	C	G	G	G	G	T	T	C	C	C	C	G	G	T	T	C	C	C	C	G	G	G	G	C	C	G	G	A	A	C	C	A	A	T	T	A	A	C	C	T	T	T	T	T	T	T	T	A	A	C	C	C	C	T	T	C	C	A	A	G	G	G	G	T	T	G	G	A	A	G	G	C	C	T	T	G	G	C	C	G	G	A	A	G	G	G	G	T	T	A	A	A	A	C	C	A	A	G	G	G	G	C	C	A	A	T	T	C	C	A	A	A	A	A	A	G	G	G	G	T	T	G	G	A	A	T	T	A	A	C	C	G	G	C	C	A	A	A	A	G	G	G	G	A	A	G	G	C	C	G	G	A	A	C	C	C	C	A	A	C	C	T	T	G	G	T	T	G	G	G	G	C	C	T	T	T	T	T	T	T	T	G	G	C	C	C	C	A	A	C	C	C	C	C	C	T	T	A	A	T	T	A	A	A	A	C	C	C	C	T	T	C	C	C	C	A	A	C	C	T	T	C	C	T	T	G	G	C	C	C	C	A	A	T	T	G	G	T	T	C	C	G	G	G	G	C	C	C	C	G	G	T	T	A	A	T	T	T	T	T	T	A	A	T	T	C	C	G	G	T	T	C	C	A	A	G	G	C	C	G	G	G	G	NA	NA	G	G	G	G	C	C	G	G	G	G	C	C	G	G	T	T	C	C	T	T	T	T	G	G	T	T	A	A	A	A	G	G	T	T	C	C	A	A	C	C	T	T	A	A	G	G	C	C	G	G	A	A	G	G	A	A	T	T	T	T	C	C	G	G	T	T	C	C	G	G	C	C	T	T	G	G	T	T	C	C	G	G	A	A	T	T	C	C	A	A	A	A	G	G	C	C	C	C	A	A	A	A	T	T	T	T	G	G	A	A	A	A	G	G	G	G	A	A	C	C	C	C	A	A	T	T	C	C	C	C	A	A	A	A	C	C	A	A	C	C	T	T	A	A	T	T	G	G	C	C	G	G	C	C	C	C	G	G	T	T	G	G	C	C	A	A	T	T	C	C	T	T	C	C	C	C	T	T	T	T	G	G	G	G	G	G	A	A	G	G	T	T	T	T	C	C	T	T	C	C	G	G	T	T	T	T	G	G	G	G	T	T	T	T	T	T	C	C	G	G	A	A	C	C	A	A	A	A	G	G	C	C	T	T	A	A	A	A	C	C	T	T	T	T	C	C	T	T	G	G	G	G	A	A	A	A	T	T	C	C	T	T	G	G	G	G	C	C	A	A	C	C	T	T	T	T	G	G	C	C	G	G	T	T	G	G	C	C	C	C	T	T	G	G	A	A	C	C	G	G	T	T	A	A	C	C	G	G	C	C	T	T	G	G	C	C	T	T	A	A	T	T	A	A	C	C	C	C	C	C	A	A	T	T	C	C	G	G	T	T	C	C	T	T	C	C	T	T	A	A	C	C	G	G	A	A	C	C	C	C	G	G	A	A	G	G	G	G	T	T	C	C	C	C	G	G	T	T	T	T	G	G	A	A	C	C	C	C	A	A	A	A	G	G	C	C	G	G	T	T	C	C	A	A	A	A	G	G	C	C	T	T	A	A	A	A	T	T	T	T	A	A	T	T	G	G	C	C	G	G	A	A	G	G	G	G	G	G	T	T	C	C	G	G	T	T	G	G	C	C	A	A	C	C	C	C	G	G	A	A	G	G	G	G	C	C	G	G	C	C	T	T	C	C	G	G	C	C	G	G	G	G	C	C	T	T	T	T	A	A	G	G	T	T	T	T	C	C	A	A	T	T	G	G	G	G	C	C	T	T	T	T	C	C	G	G	G	G	T	T	C	C	C	C	A	A	T	T	T	T	A	A	G	G	T	T	A	A	T	T	G	G	T	T	G	G	T	T	T	T	A	A	C	C	A	A	T	T	C	C	G	G	C	C	G	G	C	C	A	A	A	A	A	A	A	A	C	C	A	A	A	A	C	C	T	T	C	C	C	C	T	T	C	C	G	G	C	C	C	C	A	A	G	G	G	G	A	A	A	A	G	G	A	A	T	T	A	A	C	C	T	T	T	T	A	A	T	T	A	A	T	T	A	A	A	A	A	A	G	G	A	A	T	T	C	C	T	T	G	G	C	C	A	A	G	G	C	C	G	G	G	G	G	G	A	A	G	G	T	T	T	T	T	T	C	C	C	C	T	T	C	C	G	G	C	C	A	A	G	G	C	C	C	C	T	T	A	A	G	G	T	T	A	A	T	T	T	T	C	C	C	C	G	G	A	A	C	C	A	A	A	A	A	A	C	C	A	A	A	A	C	C	A	A	T	T	G	G	G	G	C	C	G	G	C	C	G	G	C	C	T	T	G	G	T	T	G	G	A	A	C	C	G	G	G	G	C	C	A	A	G	G	G	G	T	T	G	G	T	T	C	C	T	T	C	C	G	G	A	A	C	C	G	G	A	A	A	A	G	G	C	C	A	A	T	T	C	C	G	G	A	A	A	A	C	C	C	C	G	G	A	A	G	G	C	C	C	C	C	C	G	G	T	T	A	A	A	A	A	A	G	G	A	A	C	C	A	A	A	A	C	C	G	G	C	C	G	G	C	C	C	C	A	A	C	C	T	T	A	A	T	T	G	G	T	T	A	A	A	A	A	A	A	A	C	C	C	C	A	A	T	T	T	T	T	T	A	A	G	G	T	T	A	A	A	A	G	G	T	T	A	A	C	C	C	C	G	G	T	T	C	C	T	T	C	C	G	G	A	A	T	T	T	T	T	T	A	A	T	T	T	T	C	C	G	G	T	T	T	T	T	T	G	G	G	G	G	G	A	A	A	A	T	T	A	A	T	T	G	G	C	C	T	T	A	A	G	G	A	A	A	A	T	T	T	T	T	T	A	A	G	G	NA	NA	A	A	G	G	A	A	G	G	G	G	C	C	A	A	A	A	G	G	G	G	T	T	A	A	A	A	G	G	T	T	G	G	A	A	C	C	T	T	T	T	A	A	A	A	G	G	T	T	T	T	A	A	G	G	G	G	G	G	A	A	T	T	G	G	C	C	G	G	G	G	T	T	C	C	G	G	A	A	C	C	G	G	A	A	G	G	A	A	A	A	C	C	C	C	T	T	G	G	G	G	T	T	T	T	T	T	C	C	C	C	G	G	A	A	T	T	C	C	A	A	A	A	G	G	A	A	C	C	A	A	A	A	A	A	G	G	T	T	C	C	G	G	T	T	A	A	T	T	T	T	T	T	G	G	A	A	G	G	G	G	C	C	T	T	G	G	C	C	G	G	A	A	A	A	A	A	T	T	C	C	T	T	T	T	A	A	A	A	T	T	C	C	T	T	G	G	A	A	C	C	A	A	T	T	T	T	C	C	G	G	C	C	C	C	T	T	G	G	G	G	T	T	A	A	A	A	A	A	T	T	G	G	G	G	A	A	A	A	T	T	T	T	T	T	G	G	G	G	G	G	G	G	A	A	A	A	G	G	T	T	C	C	T	T	C	C	T	T	G	G	T	T	C	C	G	G	T	T	G	G	T	T	T	T	G	G	G	G	G	G	T	T	C	C	T	T	T	T	G	G	G	G	G	G	C	C	T	T	C	C	C	C	T	T	A	A	C	C	G	G	A	A	C	C	C	C	G	G	G	G	A	A	G	G	C	C	A	A	T	T	A	A	A	A	G	G	C	C	C	C	A	A	C	C	G	G	C	C	G	G	C	C	C	C	G	G	A	A	C	C	T	T	T	T	G	G	T	T	T	T	C	C	T	T	G	G	G	G	A	A	T	T	T	T	G	G	G	G	C	C	G	G	T	T	T	T	A	A	G	G	T	T	A	A	C	C	T	T	G	G	C	C	G	G	T	T	A	A	A	A	A	A	A	A	C	C	T	T	T	T	T	T	G	G	C	C	T	T	G	G	C	C	G	G	T	T	G	G	G	G	T	T	G	G	G	G	T	T	G	G	T	T	C	C	A	A	C	C	T	T	A	A	T	T	T	T	T	T	G	G	C	C	G	G	G	G	G	G	G	G	G	G	T	T	C	C	C	C	C	C	T	T	T	T	C	C	G	G	G	G	G	G	C	C	T	T	G	G	A	A	T	T	T	T	A	A	C	C	C	C	C	C	C	C	C	C	C	C	C	C	A	A	T	T	C	C	A	A	C	C	T	T	T	T	C	C	T	T	A	A	C	C	C	C	T	T	G	G	C	C	C	C	C	C	A	A	T	T	C	C	C	C	G	G	G	G	C	C	A	A	T	T	T	T	G	G	C	C	G	G	A	A	A	A	T	T	G	G	A	A	G	G	C	C	C	C	A	A	C	C	T	T	T	T	A	A	T	T	C	C	T	T	G	G	T	T	C	C	A	A	G	G	C	C	C	C	A	A	C	C	G	G	C	C	G	G	A	A	G	G	T	T	T	T	C	C	T	T	T	T	G	G	C	C	A	A	A	A	A	A	G	G	C	C	A	A	C	C	T	T	G	G	C	C	C	C	A	A	T	T	C	C	C	C	T	T	G	G	C	C	C	C	T	T	C	C	T	T	C	C	G	G	C	C	A	A	G	G	G	G	G	G	C	C	G	G	G	G	T	T	C	C	G	G	G	G	C	C	C	C	C	C	C	C	G	G	C	C	T	T	A	A	A	A	T	T	G	G	G	G	C	C	T	T	T	T	C	C	A	A	A	A	C	C	T	T	T	T	A	A	C	C	A	A	T	T	C	C	G	G	G	G	T	T	T	T	G	G	G	G	C	C	A	A	C	C	G	G	C	C	C	C	C	C	C	C	C	C	C	C	C	C	T	T	C	C	T	T	C	C	A	A	C	C	A	A	T	T	C	C	C	C	A	A	A	A	G	G	G	G	C	C	C	C	A	A	C	C	C	C	G	G	G	G	T	T	A	A	A	A	C	C	T	T	G	G	A	A	C	C	C	C	C	C	G	G	G	G	G	G	T	T	C	C	T	T	G	G	T	T	G	G	C	C	C	C	A	A	C	C	A	A	C	C	C	C	T	T	T	T	G	G	A	A	T	T	G	G	T	T	A	A	T	T	G	G	C	C	G	G	T	T	C	C	T	T	A	A	T	T	G	G	G	G	C	C	G	G	C	C	G	G	G	G	G	G	C	C	A	A	G	G	T	T	C	C	A	A	C	C	T	T	A	A	C	C	C	C	G	G	G	G	C	C	A	A	C	C	C	C	T	T	C	C	A	A	G	G	C	C	A	A	T	T	T	T	C	C	C	C	T	T	G	G	A	A	T	T	C	C	G	G	G	G	T	T	A	A	G	G	G	G	A	A	C	C	A	A	G	G	A	A	A	A	A	A	A	A	C	C	C	C	C	C	C	C	G	G	C	C	C	C	G	G	G	G	G	G	G	G	A	A	G	G	T	T	A	A	C	C	C	C	A	A	T	T	T	T	G	G	A	A	C	C	C	C	G	G	G	G	T	T	T	T	C	C	A	A	A	A	T	T	C	C	T	T	G	G	G	G	C	C	C	C	A	A	T	T	T	T	T	T	A	A	C	C	G	G	C	C	T	T	G	G	T	T	C	C	A	A	G	G	C	C	A	A	C	C	T	T	G	G	A	A	G	G	G	G	G	G	G	G	C	C	A	A	C	C	G	G	C	C	T	T	T	T	A	A	T	T	A	A	T	T	C	C	A	A	T	T	T	T	G	G	A	A	G	G	A	A	C	C	C	C	C	C	C	C	G	G	A	A	A	A	G	G	G	G	C	C	A	A	G	G	C	C	C	C	C	C	A	A	T	T	G	G	C	C	T	T	G	G	C	C	G	G	T	T	G	G	C	C	T	T	C	C	T	T	G	G	C	C	A	A	G	G	G	G	C	C	T	T	T	T	T	T	G	G	T	T	C	C	T	T	C	C	C	C	T	T	A	A	T	T	C	C	T	T	A	A	G	G	C	C	C	C	C	C	T	T	G	G	T	T	C	C	C	C	A	A	C	C	T	T	A	A	C	C	G	G	C	C	G	G	C	C	A	A	A	A	A	A	C	C	G	G	G	G	A	A	A	A	T	T	C	C	A	A	C	C	A	A	C	C	G	G	G	G	T	T	C	C	G	G	A	A	G	G	T	T	G	G	T	T	T	T	A	A	G	G	A	A	G	G	T	T	C	C	A	A	A	A	A	A	C	C	G	G	T	T	C	C	T	T	G	G	G	G	T	T	G	G	A	A	G	G	T	T	G	G	C	C	A	A	G	G	T	T	A	A	T	T	C	C	T	T	A	A	G	G	T	T	T	T	T	T	A	A	A	A	A	A	T	T	A	A	C	C	T	T	G	G	G	G	G	G	A	A	T	T	T	T	G	G	A	A	T	T	T	T	A	A	A	A	G	G	C	C	G	G	G	G	A	A	T	T	A	A	C	C	G	G	T	T	G	G	A	A	C	C	C	C	G	G	C	C	G	G	T	T	T	T	G	G	A	A	G	G	C	C	C	C	A	A	G	G	A	A	A	A	T	T	T	T	T	T	T	T	C	C	G	G	C	C	T	T	G	G	C	C	G	G	A	A	T	T	C	C	C	C	G	G	A	A	A	A	A	A	T	T	C	C	C	C	T	T	G	G	T	T	C	C	T	T	G	G	T	T	G	G	T	T	T	T	C	C	T	T	C	C	C	C	C	C	G	G	C	C	A	A	A	A	A	A	C	C	G	G	T	T	C	C	C	C	G	G	T	T	T	T	T	T	C	C	G	G	A	A	C	C	T	T	A	A	A	A	G	G	A	A	C	C	T	T	A	A	G	G	A	A	C	C	G	G	A	A	A	A	C	C	C	C	A	A	G	G	G	G	T	T	G	G	G	G	G	G	A	A	A	A	A	A	C	C	C	C	A	A	T	T	G	G	A	A	T	T	C	C	C	C	T	T	A	A	C	C	C	C	C	C	T	T	C	C	A	A	G	G	C	C	C	C	A	A	T	T	A	A	T	T	C	C	C	C	A	A	T	T	G	G	G	G	T	T	C	C	A	A	A	A	T	T	G	G	T	T	G	G	A	A	A	A	T	T	C	C	G	G	C	C	A	A	A	A	C	C	T	T	C	C	A	A	C	C	G	G	T	T	C	C	A	A	G	G	T	T	G	G	A	A	G	G	C	C	A	A	G	G	C	C	T	T	A	A	A	A	G	G	T	T	C	C	A	A	C	C	G	G	A	A	C	C	A	A	T	T	G	G	G	G	A	A	G	G	C	C	A	A	T	T	A	A	A	A	A	A	G	G	T	T	T	T	A	A	A	A	G	G	C	C	C	C	T	T	C	C	C	C	C	C	C	C	G	G	G	G	C	C	C	C	A	A	A	A	G	G	G	G	C	C	C	C	G	G	C	C	A	A	C	C	C	C	C	C	T	T	A	A	A	A	A	A	C	C	G	G	A	A	C	C	T	T	A	A	A	A	T	T	C	C	C	C	T	T	T	T	A	A	T	T	G	G	G	G	C	C	C	C	A	A	A	A	T	T	G	G	T	T	G	G	T	T	C	C	G	G	T	T	T	T	C	C	T	T	A	A	A	A	T	T	G	G	A	A	A	A	C	C	C	C	G	G	C	C	C	C	G	G	T	T	C	C	T	T	G	G	C	C	T	T	A	A	A	A	A	A	A	A	G	G	T	T	T	T	G	G	A	A	T	T	T	T	C	C	C	C	C	C	G	G	A	A	G	G	A	A	G	G	A	A	G	G	C	C	T	T	T	T	A	A	T	T	T	T	A	A	C	C	T	T	A	A	C	C	C	C	A	A	A	A	C	C	C	C	T	T	G	G	C	C	C	C	T	T	C	C	A	A	A	A	A	A	G	G	G	G	T	T	T	T	T	T	C	C	G	G	T	T	C	C	C	C	G	G	C	C	G	G	T	T	A	A	T	T	T	T	A	A	A	A	A	A	T	T	T	T	C	C	T	T	T	T	A	A	C	C	C	C	G	G	C	C	T	T	T	T	C	C	G	G	C	C	C	C	C	C	T	T	T	T	G	G	A	A	G	G	G	G	A	A	G	G	A	A	C	C	T	T	G	G	C	C	G	G	G	G	T	T	C	C	C	C	C	C	C	C	T	T	T	T	T	T	T	T	G	G	G	G	C	C	T	T	G	G	C	C	G	G	C	C	A	A	A	A	C	C	A	A	G	G	G	G	C	C	C	C	C	C	C	C	A	A	A	A	T	T	A	A	T	T	T	T	C	C	C	C	G	G	A	A	C	C	T	T	G	G	A	A	T	T	T	T	T	T	G	G	A	A	C	C	T	T	C	C	G	G	G	G	A	A	G	G	G	G	G	G	A	A	A	A	G	G	G	G	T	T	A	A	T	T	T	T	A	A	G	G	G	G	C	C	G	G	C	C	C	C	A	A	T	T	A	A	G	G	A	A	A	A	G	G	G	G	T	T	G	G	T	T	T	T	C	C	C	C	A	A	A	A	T	T	T	T	C	C	G	G	C	C	T	T	A	A	G	G	T	T	G	G	A	A	T	T	T	T	A	A	C	C	C	C	T	T	A	A	A	A	G	G	G	G	G	G	C	C	G	G	T	T	G	G	A	A	G	G	C	C	T	T	C	C	C	C	G	G	C	C	T	T	G	G	A	A	A	A	G	G	A	A	C	C	G	G	T	T	T	T	C	C	T	T	C	C	A	A	A	A	C	C	C	C	A	A	T	T	C	C	C	C	G	G	C	C	G	G	C	C	C	C	C	C	T	T	A	A	A	A	T	T	G	G	C	C	C	C	A	A	C	C	G	G	T	T	C	C	G	G	G	G	G	G	A	A	G	G	A	A	C	C	C	C	G	G	A	A	A	A	T	T	G	G	C	C	G	G	G	G	G	G	T	T	C	C	G	G	G	G	C	C	G	G	C	C	G	G	G	G	C	C	A	A	C	C	G	G	A	A	C	C	G	G	C	C	A	A	G	G	C	C	G	G	C	C	G	G	A	A	G	G	G	G	G	G	G	G	T	T	G	G	G	G	C	C	G	G	G	G	C	C	G	G	G	G	T	T	A	A	C	C	C	C	C	C	T	T	A	A	C	C	C	C	A	A	T	T	C	C	C	C	C	C	T	T	G	G	G	G	A	A	C	C	T	T	G	G	G	G	A	A	A	A	T	T	T	T	C	C	T	T	T	T	A	A	A	A	G	G	G	G	T	T	G	G	A	A	C	C	A	A	G	G	T	T	A	A	G	G	A	A	C	C	A	A	C	C	A	A	A	A	A	A	T	T	A	A	C	C	G	G	G	G	T	T	C	C	C	C	C	C	A	A	T	T	T	T	G	G	C	C	C	C	G	G	A	A	A	A	A	A	C	C	C	C	C	C	C	C	G	G	C	C	G	G	A	A	T	T	C	C	G	G	G	G	T	T	C	C	T	T	A	A	G	G	T	T	G	G	T	T	G	G	T	T	A	A	T	T	T	T	C	C	G	G	C	C	T	T	A	A	A	A	G	G	C	C	T	T	T	T	G	G	T	T	G	G	A	A	C	C	T	T	A	A	G	G	T	T	C	C	T	T	C	C	G	G	A	A	A	A	A	A	T	T	A	A	G	G	C	C	C	C	G	G	G	G	G	G	G	G	A	A	C	C	G	G	A	A	A	A	T	T	C	C	G	G	G	G	G	G	G	G	A	A	T	T	C	C	A	A	C	C	G	G	G	G	G	G	C	C	G	G	A	A	A	A	G	G	C	C	C	C	G	G	T	T	A	A	A	A	C	C	A	A	A	A	C	C	A	A	C	C	C	C	A	A	G	G	G	G	G	G	C	C	A	A	G	G	G	G	T	T	T	T	G	G	A	A	C	C	G	G	C	C	T	T	T	T	C	C	G	G	C	C	G	G	C	C	C	C	G	G	G	G	C	C	G	G	G	G	T	T	T	T	G	G	A	A	G	G	G	G	G	G	C	C	C	C	C	C	A	A	C	C	G	G	C	C	C	C	C	C	C	C	T	T	C	C	A	A	G	G	G	G	A	A	T	T	T	T	A	A	A	A	G	G	A	A	T	T	G	G	A	A	G	G	C	C	T	T	T	T	T	T	T	T	C	C	T	T	A	A	T	T	T	T	C	C	G	G	T	T	A	A	G	G	C	C	G	G	A	A	T	T	T	T	C	C	C	C	A	A	A	A	T	T	T	T	G	G	A	A	G	G	A	A	A	A	G	G	T	T	A	A	T	T	T	T	G	G	C	C	T	T	A	A	A	A	A	A	G	G	C	C	G	G	C	C	G	G	C	C	C	C	G	G	G	G	T	T	A	A	C	C	C	C	A	A	G	G	G	G	T	T	C	C	C	C	A	A	G	G	T	T	G	G	A	A	T	T	A	A	C	C	A	A	C	C	A	A	T	T	G	G	G	G	G	G	C	C	C	C	T	T	C	C	C	C	G	G	G	G	T	T	T	T	T	T	A	A	G	G	A	A	A	A	A	A	A	A	G	G	G	G	C	C	C	C	G	G	T	T	G	G	G	G	C	C	G	G	C	C	T	T	C	C	T	T	G	G	G	G	C	C	C	C	T	T	G	G	G	G	T	T	A	A	T	T	C	C	T	T	C	C	T	T	T	T	T	T	C	C	A	A	T	T	G	G	A	A	G	G	C	C	A	A	C	C	C	C	T	T	T	T	T	T	A	A	G	G	T	T	G	G	A	A	T	T	T	T	T	T	G	G	A	A	C	C	G	G	T	T	T	T	A	A	A	A	A	A	G	G	C	C	T	T	C	C	G	G	G	G	T	T	T	T	T	T	A	A	C	C	C	C	G	G	T	T	T	T	A	A	G	G	G	G	C	C	T	T	C	C	G	G	A	A	G	G	G	G	G	G	C	C	C	C	C	C	G	G	G	G	C	C	T	T	T	T	T	T	A	A	A	A	G	G	G	G	T	T	T	T	T	T	G	G	C	C	A	A	T	T	C	C	A	A	T	T	C	C	T	T	T	T	C	C	T	T	T	T	G	G	G	G	G	G	T	T	C	C	G	G	A	A	C	C	T	T	G	G	T	T	A	A	A	A	G	G	G	G	C	C	C	C	T	T	A	A	C	C	G	G	C	C	T	T	C	C	C	C	T	T	A	A	A	A	A	A	T	T	G	G	C	C	T	T	A	A	G	G	A	A	G	G	C	C	C	C	A	A	A	A	T	T	C	C	G	G	A	A	G	G	C	C	C	C	C	C	G	G	C	C	C	C	A	A	G	G	G	G	G	G	G	G	G	G	C	C	T	T	T	T	C	C	A	A	T	T	C	C	A	A	A	A	T	T	A	A	G	G	G	G	C	C	T	T	T	T	C	C	C	C	T	T	G	G	C	C	A	A	C	C	A	A	C	C	T	T	G	G	A	A	A	A	G	G	T	T	C	C	T	T	T	T	C	C	T	T	A	A	C	C	C	C	C	C	T	T	A	A	C	C	C	C	C	C	T	T	T	T	G	G	C	C	T	T	C	C	G	G	T	T	A	A	G	G	C	C	G	G	G	G	G	G	A	A	T	T	A	A	A	A	G	G	C	C	G	G	A	A	T	T	C	C	A	A	A	A	G	G	G	G	T	T	T	T	C	C	T	T	C	C	C	C	A	A	C	C	C	C	G	G	G	G	A	A	A	A	C	C	G	G	T	T	T	T	A	A	G	G	T	T	C	C	C	C	C	C	T	T	G	G	A	A	C	C	A	A	T	T	C	C	G	G	C	C	T	T	C	C	G	G	C	C	G	G	A	A	C	C	A	A	G	G	T	T	A	A	A	A	A	A	G	G	A	A	A	A	A	A	T	T	A	A	G	G	T	T	A	A	G	G	A	A	G	G	C	C	T	T	A	A	C	C	T	T	A	A	T	T	T	T	G	G	T	T	T	T	T	T	G	G	T	T	T	T	A	A	A	A	A	A	A	A	T	T	G	G	T	T	G	G	T	T	T	T	G	G	A	A	A	A	T	T	A	A	A	A	G	G	C	C	C	C	A	A	T	T	C	C	G	G	G	G	A	A	A	A	A	A	G	G	T	T	G	G	G	G	C	C	A	A	T	T	A	A	T	T	T	T	A	A	T	T	C	C	G	G	G	G	C	C	G	G	T	T	C	C	T	T	G	G	T	T	T	T	A	A	G	G	G	G	A	A	G	G	C	C	T	T	A	A	A	A	C	C	A	A	C	C	C	C	G	G	G	G	C	C	A	A	A	A	T	T	T	T	C	C	A	A	T	T	C	C	C	C	C	C	G	G	A	A	C	C	T	T	C	C	G	G	G	G	A	A	A	A	G	G	T	T	C	C	A	A	A	A	C	C	C	C	T	T	C	C	A	A	C	C	T	T	G	G	C	C	G	G	A	A	A	A	T	T	T	T	G	G	C	C	C	C	G	G	T	T	G	G	G	G	C	C	G	G	G	G	A	A	G	G	A	A	G	G	A	A	A	A	A	A	G	G	C	C	G	G	C	C	G	G	A	A	A	A	A	A	G	G	A	A	G	G	A	A	A	A	T	T	G	G	C	C	C	C	C	C	C	C	G	G	G	G	A	A	T	T	C	C	A	A	G	G	A	A	C	C	G	G	T	T	A	A	G	G	A	A	C	C	A	A	T	T	A	A	G	G	C	C	C	C	A	A	A	A	G	G	T	T	G	G	T	T	G	G	A	A	A	A	G	G	C	C	C	C	A	A	T	T	T	T	T	T	A	A	C	C	A	A	T	T	A	A	C	C	G	G	G	G	T	T	C	C	T	T	C	C	T	T	T	T	T	T	T	T	A	A	G	G	G	G	A	A	T	T	A	A	G	G	C	C	G	G	G	G	C	C	T	T	T	T	A	A	T	T	T	T	G	G	A	A	A	A	C	C	C	C	G	G	C	C	G	G	G	G	T	T	G	G	T	T	G	G	A	A	C	C	C	C	A	A	A	A	T	T	C	C	C	C	C	C	T	T	A	A	T	T	G	G	A	A	G	G	A	A	T	T	A	A	A	A	A	A	A	A	T	T	A	A	C	C	A	A	C	C	T	T	A	A	A	A	C	C	G	G	A	A	T	T	G	G	T	T	G	G	A	A	G	G	A	A	C	C	C	C	T	T	A	A	A	A	G	G	C	C	G	G	G	G	C	C	G	G	T	T	C	C	A	A	A	A	C	C	G	G	A	A	A	A	T	T	A	A	G	G	C	C	T	T	T	T	G	G	C	C	G	G	G	G	A	A	G	G	G	G	G	G	T	T	C	C	C	C	T	T	T	T	C	C	A	A	C	C	G	G	T	T	C	C	C	C	G	G	T	T	T	T	G	G	G	G	T	T	A	A	A	A	T	T	G	G	C	C	A	A	G	G	C	C	A	A	A	A	G	G	C	C	A	A	A	A	G	G	C	C	G	G	C	C	T	T	C	C	C	C	C	C	T	T	G	G	T	T	C	C	G	G	G	G	A	A	C	C	C	C	C	C	C	C	A	A	C	C	T	T	C	C	A	A	C	C	T	T	T	T	G	G	C	C	A	A	G	G	T	T	A	A	T	T	C	C	T	T	G	G	G	G	T	T	T	T	A	A	G	G	T	T	G	G	T	T	C	C	A	A	G	G	T	T	C	C	A	A	C	C	A	A	G	G	G	G	A	A	C	C	A	A	T	T	C	C	T	T	G	G	G	G	G	G	C	C	T	T	C	C	C	C	C	C	A	A	C	C	C	C	G	G	T	T	G	G	G	G	C	C	G	G	G	G	C	C	A	A	C	C	A	A	G	G	A	A	C	C	T	T	G	G	T	T	T	T	T	T	C	C	G	G	G	G	A	A	G	G	G	G	G	G	C	C	G	G	T	T	G	G	T	T	A	A	G	G	C	C	A	A	A	A	A	A	C	C	T	T	T	T	A	A	A	A	G	G	T	T	A	A	A	A	T	T	T	T	C	C	A	A	T	T	G	G	T	T	G	G	T	T	T	T	G	G	T	T	C	C	T	T	A	A	T	T	C	C	G	G	A	A	A	A	G	G	T	T	A	A	C	C	A	A	G	G	A	A	G	G	T	T	T	T	T	T	C	C	G	G	G	G	T	T	C	C	T	T	T	T	C	C	A	A	T	T	G	G	G	G	G	G	C	C	T	T	A	A	G	G	G	G	A	A	A	A	C	C	T	T	T	T	C	C	C	C	C	C	T	T	A	A	A	A	G	G	A	A	C	C	G	G	G	G	A	A	G	G	T	T	T	T	C	C	C	C	A	A	G	G	A	A	A	A	T	T	C	C	G	G	G	G	G	G	G	G	T	T	G	G	C	C	C	C	G	G	C	C	G	G	G	G	A	A	A	A	T	T	C	C	A	A	G	G	G	G	G	G	C	C	C	C	T	T	A	A	T	T	G	G	G	G	T	T	G	G	A	A	C	C	G	G	A	A	G	G	G	G	C	C	A	A	G	G	T	T	T	T	C	C	T	T	C	C	T	T	C	C	C	C	A	A	T	T	T	T	A	A	C	C	C	C	T	T	T	T	T	T	C	C	C	C	G	G	G	G	C	C	T	T	C	C	C	C	T	T	A	A	C	C	A	A	G	G	C	C	A	A	G	G	A	A	T	T	A	A	A	A	T	T	C	C	C	C	G	G	G	G	T	T	T	T	G	G	T	T	G	G	C	C	C	C	G	G	G	G	A	A	G	G	A	A	A	A	A	A	G	G	C	C	T	T	G	G	T	T	T	T	C	C	G	G	A	A	C	C	G	G	T	T	A	A	C	C	A	A	A	A	A	A	C	C	A	A	C	C	T	T	C	C	G	G	T	T	G	G	A	A	T	T	T	C	T	T	A	A	T	T	A	A	C	C	A	A	T	T	C	C	T	T	A	A	A	A	A	A	C	C	C	C	T	T	C	C	A	A	C	C	T	T	G	G	C	C	G	G	C	C	A	A	G	G	T	T	C	C	G	G	T	T	T	T	C	C	G	G	G	G	T	T	C	C	G	G	T	T	G	G	T	T	A	A	A	A	A	A	A	A	T	T	A	A	T	T	C	C	G	G	A	A	C	C	T	T	G	G	G	G	G	G	G	G	A	A	G	G	T	T	G	G	C	C	G	G	A	A	C	C	C	C	G	G	G	G	G	G	G	G	G	G	C	C	C	C	C	C	C	C	G	G	G	G	C	C	A	A	T	T	A	A	G	G	T	T	C	C	C	C	G	G	C	C	G	G	T	T	C	C	A	A	G	G	T	T	G	G	C	C	T	T	G	G	G	G	C	C	G	G	C	C	G	G	G	G	G	G	C	C	T	T	T	T	G	G	C	C	C	C	C	C	A	A	A	A	A	A	G	G	A	A	T	T	G	G	C	C	A	A	C	C	T	T	G	G	T	T	A	A	G	G	G	G	A	A	A	A	T	T	A	A	G	G	T	T	C	C	T	T	C	C	T	T	T	T	A	A	A	A	A	A	G	G	C	C	A	A	C	C	A	A	A	A	C	C	T	T	T	T	G	G	G	G	T	T	A	A	C	C	A	A	G	G	G	G	G	G	T	T	G	G	C	C	T	T	A	A	C	C	G	G	C	C	G	G	C	C	T	T	A	A	G	G	A	A	T	T	A	A	T	T	T	T	A	A	T	T	C	C	T	T	G	G	A	A	G	G	G	G	T	T	T	T	G	G	T	T	T	T	G	G	C	C	G	G	C	C	A	A	T	T	G	G	T	T	G	G	C	C	G	G	T	T	T	T	T	T	T	T	G	G	C	C	G	G	G	G	C	C	G	G	C	C	G	G	C	C	A	A	C	C	T	T	T	T	A	A	C	C	T	T	C	C	C	C	T	T	A	A	T	T	A	A	A	A	C	C	T	T	C	C	G	G	A	A	C	C	T	T	C	C	G	G	A	A	A	A	A	A	T	T	C	C	G	G	G	G	C	C	G	G	G	G	T	T	C	C	T	T	T	T	C	C	A	A	C	C	A	A	C	C	C	C	T	T	T	T	G	G	A	A	A	A	C	C	C	C	A	A	C	C	A	A	A	A	T	T	A	A	T	T	C	C	C	C	C	C	A	A	G	G	T	T	G	G	C	C	G	G	C	C	G	G	A	A	T	T	G	G	G	G	G	G	C	C	A	A	T	T	C	C	T	T	T	T	T	T	G	G	G	G	T	T	T	T	C	C	T	T	T	T	G	G	C	C	A	A	C	C	T	T	G	G	T	T	G	G	A	A	C	C	A	A	G	G	C	C	G	G	G	G	C	C	T	T	G	G	C	C	C	C	G	G	A	A	G	G	T	T	G	G	G	G	T	T	G	G	T	T	A	A	G	G	G	G	A	A	G	G	G	G	C	C	C	C	G	G	T	T	C	C	A	A	T	T	G	G	T	T	T	T	G	G	C	C	G	G	A	A	A	A	G	G	T	T	T	T	G	G	G	G	A	A	C	C	G	G	C	C	T	T	A	A	T	T	A	A	C	C	A	A	A	A	T	T	G	G	A	A	G	G	T	T	C	C	C	C	T	T	A	A	G	G	C	C	T	T	C	C	C	C	C	C	G	G	C	C	G	G	A	A	G	G	A	A	G	G	T	T	G	G	C	C	T	T	C	C	T	T	C	C	G	G	T	T	T	T	T	T	T	T	A	A	C	C	G	G	C	C	T	T	A	A	G	G	G	G	T	T	G	G	A	A	G	G	C	C	C	C	C	C	C	C	C	C	T	T	C	C	G	G	C	C	T	T	T	T	A	A	T	T	G	G	A	A	G	G	G	G	G	G	C	C	C	C	T	T	C	C	A	A	G	G	C	C	C	C	C	C	C	C	A	A	C	C	G	G	C	C	G	G	T	T	C	C	A	A	C	C	A	A	A	A	T	T	C	C	C	C	C	C	C	C	A	A	T	T	A	A	A	A	A	A	T	T	T	T	C	C	A	A	C	C	G	G	G	G	G	G	G	G	A	A	A	A	G	G	C	C	T	T	G	G	C	C	G	G	G	G	G	G	G	G	A	A	A	A	T	T	A	A	G	G	G	G	G	G	T	T	G	G	C	C	G	G	T	T	A	A	C	C	T	T	T	T	G	G	A	A	C	C	C	C	G	G	C	C	T	T	T	T	A	A	G	G	G	G	G	G	T	T	C	C	A	A	T	T	A	A	C	C	C	C	A	A	A	A	A	A	G	G	G	G	G	G	A	A	T	T	C	C	A	A	A	A	C	C	C	C	T	T	G	G	C	C	A	A	T	T	C	C	T	T	C	C	T	T	A	A	T	T	T	T	C	C	T	T	T	T	G	G	C	C	T	T	T	T	G	G	T	T	G	G	C	C	T	T	T	T	A	A	T	T	C	C	A	A	G	G	T	T	T	T	C	C	C	C	A	A	G	G	T	T	G	G	C	C	C	C	G	G	T	T	C	C	C	C	C	C	G	G	T	T	C	C	G	G	T	T	A	A	C	C	C	C	C	C	G	G	G	G	C	C	C	C	G	G	C	C	G	G	A	A	A	A	G	G	T	T	T	T	A	A	C	C	C	C	A	A	G	G	G	G	G	G	T	T	G	G	C	C	G	G	A	A	A	A	T	T	T	T	A	A	C	C	A	A	C	C	A	A	C	C	C	C	A	A	A	A	A	A	C	C	A	A	C	C	T	T	T	T	A	A	C	C	T	T	C	C	C	C	T	T	G	G	G	G	T	T	T	T	T	T	A	A	T	T	G	G	T	T	G	G	C	C	G	G	T	T	G	G	C	C	A	A	C	C	C	C	A	A	G	G	A	A	T	T	T	T	C	C	T	T	G	G	T	T	G	G	G	G	G	G	C	C	G	G	G	G	T	T	A	A	T	T	G	G	C	C	A	A	G	G	A	A	A	A	C	C	A	A	G	G	A	A	A	A	C	C	G	G	G	G	T	T	T	T	G	G	T	T	C	C	G	G	A	A	T	T	T	T	T	T	A	A	A	A	T	T	T	T	G	G	G	G	C	C	G	G	T	T	G	G	G	G	A	A	G	G	G	G	T	T	A	A	T	T	T	T	T	T	A	A	T	T	G	G	T	T	T	T	C	C	C	C	T	T	C	C	G	G	G	G	A	A	C	C	G	G	A	A	C	C	T	T	A	A	G	G	T	T	G	G	G	G	G	G	A	A	T	T	G	G	A	A	C	C	G	G	C	C	A	A	C	C	C	C	T	T	C	C	C	C	A	A	A	A	A	A	C	C	T	T	C	C	A	A	T	T	C	C	C	C	G	G	A	A	A	A	G	G	A	A	C	C	A	A	G	G	T	T	G	G	A	A	C	C	A	A	A	A	C	C	C	C	T	T	G	G	T	T	G	G	G	G	A	A	T	T	G	G	A	A	A	A	G	G	A	A	T	T	C	C	C	C	T	T	A	A	A	A	A	A	T	T	G	G	T	T	A	A	T	T	A	A	T	T	T	T	A	A	C	C	A	A	A	A	A	A	G	G	A	A	G	G	A	A	G	G	C	C	G	G	C	C	T	T	T	T	G	G	C	C	C	C	C	C	C	C	C	C	A	A	T	T	G	G	G	G	C	C	C	C	C	C	A	A	A	A	T	T	A	A	G	G	G	G	C	C	C	C	T	T	C	C	A	A	G	G	A	A	C	C	A	A	G	G	C	C	T	T	G	G	C	C	A	A	G	G	G	G	A	A	A	A	C	C	C	C	A	A	A	A	A	A	G	G	A	A	G	G	C	C	A	A	A	A	G	G	T	T	G	G	G	G	T	T	C	C	C	C	G	G	A	A	T	T	C	C	C	C	G	G	A	A	T	T	T	T	A	A	G	G	C	C	C	C	A	A	T	T	C	C	G	G	C	C	A	A	A	A	T	T	A	A	G	G	C	C	A	A	T	T	C	C	G	G	G	G	T	T	T	T	T	T	A	A	T	T	A	A	G	G	T	T	T	T	G	G	A	A	T	T	T	T	C	C	T	T	A	A	T	T	A	A	C	C	T	T	G	G	G	G	T	T	A	A	A	A	C	C	A	A	G	G	A	A	G	G	G	G	G	G	G	G	G	G	A	A	T	T	G	G	C	C	G	G	G	G	T	T	G	G	A	A	G	G	C	C	T	T	A	A	G	G	A	A	T	T	C	C	A	A	G	G	C	C	A	A	T	T	C	C	C	C	G	G	C	C	T	T	C	C	A	A	G	G	G	G	A	A	C	C	T	T	G	G	A	A	C	C	C	C	T	T	T	T	C	C	T	T	T	T	G	G	A	A	A	A	T	T	T	T	G	C	C	C	A	A	G	G	T	T	C	C	A	A	G	G	A	A	G	G	T	T	C	C	A	A	G	G	G	G	C	C	C	C	G	G	G	G	G	G	C	C	T	T	G	G	T	T	T	T	G	G	C	C	G	G	G	G	T	T	A	A	C	C	A	A	A	A	C	C	C	C	T	T	C	C	A	A	C	C	A	A	A	A	A	A	C	C	C	C	C	C	C	C	T	T	A	A	T	T	G	G	T	T	A	A	A	A	G	G	C	C	A	A	C	C	G	G	C	C	T	T	C	C	A	A	G	G	A	A	T	T	T	T	G	G	C	C	C	C	T	T	A	A	A	A	T	T	T	T	C	C	G	G	C	C	G	G	A	A	C	C	T	T	A	A	T	T	C	C	A	A	A	A	G	G	A	A	A	A	G	G	A	A	A	A	C	C	T	T	A	A	T	T	T	T	C	C	T	T	C	C	G	G	T	T	A	A	C	C	A	A	T	T	T	T	G	G	T	T	G	G	G	G	A	A	G	G	C	C	C	C	A	A	A	A	C	C	T	T	T	T	C	C	T	T	G	G	T	T	T	T	T	T	A	A	T	T	T	T	A	A	T	T	C	C	C	C	T	T	T	T	A	A	G	G	A	A	C	C	G	G	A	A	T	T	G	G	A	A	G	G	C	C	T	T	G	G	G	G	A	A	G	G	G	G	T	T	C	C	C	C	A	A	A	A	T	T	T	T	T	T	A	A	G	G	G	G	G	G	C	C	C	C	G	G	C	C	G	G	G	G	A	A	C	C	G	G	T	T	G	G	T	T	C	C	A	A	T	T	G	G	C	C	A	A	C	C	T	T	C	C	G	G	C	C	C	C	C	C	G	G	C	C	G	G	A	A	C	C	A	A	A	A	G	G	C	C	C	C	A	A	C	C	G	G	C	C	C	C	C	C	T	T	A	A	A	A	G	G	C	C	G	G	C	C	C	C	A	A	T	T	G	G	C	C	C	C	G	G	G	G	C	C	A	A	C	C	T	T	T	T	C	C	T	T	G	G	A	A	T	T	G	G	T	T	C	C	G	G	G	G	G	G	G	G	C	C	A	A	A	A	T	T	C	C	A	A	C	C	A	A	T	T	A	A	G	G	A	A	T	T	A	A	G	G	C	C	G	G	C	C	C	C	A	A	C	C	G	G	C	C	G	G	C	C	T	T	A	A	A	A	C	C	T	T	T	T	C	C	C	C	C	C	A	A	A	A	A	A	T	T	G	G	G	G	T	T	A	A	G	G	T	T	G	G	A	A	A	A	T	T	A	A	C	C	A	A	C	C	A	A	C	C	T	T	G	G	T	T	A	A	C	C	G	G	A	A	G	G	A	A	G	G	A	A	T	T	A	A	G	G	C	C	C	C	G	G	A	A	G	G	C	C	A	A	A	A	A	A	G	G	C	C	T	T	T	T	G	G	C	C	A	A	G	G	C	C	G	G	C	C	T	T	T	T	T	T	C	C	A	A	T	T	T	T	T	T	G	G	T	T	T	T	T	T	A	A	C	C	G	G	T	T	C	C	T	T	A	A	C	C	A	A	C	C	G	G	G	G	C	C	A	A	A	A	A	A	G	G	C	C	T	T	G	G	C	C	A	A	C	C	C	C	C	C	A	A	G	G	G	G	T	T	A	A	T	T	G	G	G	G	T	T	A	A	T	T	T	T	C	C	A	A	C	C	G	G	G	G	G	G	G	G	A	A	A	A	G	G	G	G	G	G	A	A	A	A	A	A	C	C	A	A	G	G	A	A	G	G	C	C	G	G	T	T	G	G	T	T	A	A	G	G	A	A	C	C	C	C	C	C	C	C	T	T	A	A	C	C	C	C	C	C	T	T	G	G	A	A	A	A	A	A	C	C	T	T	G	G	T	T	T	T	G	G	T	T	A	A	C	C	G	G	A	A	A	A	T	T	G	G	T	T	G	G	G	G	A	A	C	C	C	C	G	G	A	A	C	C	A	A	C	C	T	T	G	G	A	A	T	T	C	C	A	A	G	G	C	C	C	C	T	T	C	C	C	C	A	A	C	C	C	C	A	A	G	G	C	C	A	A	G	G	T	T	C	C	A	A	G	G	G	G	A	A	T	T	G	G	G	G	C	C	G	G	G	G	G	G	A	A	T	T	G	G	T	T	T	T	G	G	A	A	T	T	T	T	G	G	T	T	T	T	T	T	C	C	A	A	G	G	C	C	C	C	C	C	G	G	T	T	A	A	T	T	G	G	G	G	T	T	A	A	C	C	T	T	T	T	C	C	C	C	A	A	A	A	A	A	C	C	T	T	T	T	A	A	T	T	G	G	T	T	C	C	T	T	T	T	A	A	A	A	T	T	G	G	C	C	T	T	G	G	T	T	C	C	C	C	C	C	T	T	C	C	C	C	G	G	T	T	G	G	C	C	A	A	C	C	G	G	T	T	A	A	G	G	T	T	C	C	C	C	T	T	T	T	T	T	G	G	T	T	A	A	A	A	T	T	G	G	A	A	G	G	T	T	A	A	G	G	A	A	G	G	C	C	C	C	G	G	G	G	A	A	G	G	C	C	C	C	C	C	C	C	A	A	G	G	T	T	T	T	C	C	C	C	G	G	C	C	C	C	T	T	T	T	C	C	C	C	A	A	A	A	C	C	G	G	C	C	C	C	T	T	C	C	A	A	G	G	T	T	T	T	C	C	T	T	T	T	T	T	T	T	C	C	A	A	T	T	A	A	A	A	A	A	G	G	G	G	G	G	T	T	G	G	A	A	C	C	G	G	G	G	T	T	C	C	T	T	G	G	A	A	C	C	G	G	A	A	C	C	T	T	C	C	C	C	G	G	G	G	A	A	C	C	A	A	C	C	G	G	C	C	G	G	C	C	C	C	G	G	A	A	G	G	A	A	G	G	C	C	T	T	T	T	A	A	G	G	G	G	T	T	C	C	T	T	A	A	C	C	A	A	G	G	C	C	C	C	G	G	C	C	G	G	A	A	G	G	A	A	A	A	C	C	A	A	G	G	T	T	G	G	C	C	G	G	A	A	G	G	G	G	T	T	G	G	T	T	G	G	C	C	A	A	G	G	T	T	A	A	A	A	G	G	C	C	G	G	C	C	C	C	G	G	T	T	A	A	G	G	C	C	G	G	C	C	C	C	G	G	T	T	G	G	A	A	G	G	G	G	A	A	T	T	A	A	G	G	G	G	G	G	A	A	T	T	C	C	C	C	C	C	A	A	G	G	G	G	G	G	G	G	C	C	C	C	T	T	T	T	G	G	G	G	G	G	C	C	G	G	C	C	G	G	T	T	C	C	T	T	C	C	G	G	A	A	T	T	A	A	T	T	C	C	G	G	A	A	C	C	C	C	T	T	C	C	T	T	G	G	C	C	C	C	A	A	G	G	A	A	G	G	C	C	T	T	G	G	A	A	C	C	C	C	G	G	C	C	C	C	T	T	G	G	G	G	A	A	T	T	A	A	G	G	G	G	C	C	A	A	C	C	T	T	T	T	C	C	T	T	G	G	C	C	C	C	A	A	C	C	A	A	C	C	G	G	A	A	C	C	T	T	A	A	T	T	A	A	G	G	G	G	G	G	A	A	C	C	A	A	G	G	A	A	A	A	G	G	C	C	G	G	A	A	T	T	C	C	C	C	T	T	C	C	A	A	A	A	G	G	G	G	C	C	T	T	A	A	A	A	C	C	A	A	C	C	G	G	C	C	G	G	G	G	T	T	T	T	A	A	T	T	T	T	A	A	T	T	G	G	C	C	T	T	G	G	T	T	A	A	T	T	T	T	C	C	C	C	C	C	A	A	T	T	T	T	A	A	A	A	A	A	T	T	C	C	G	G	T	T	T	T	C	C	C	C	C	C	C	C	T	T	C	C	A	A	T	T	G	G	T	T	T	T	A	A	T	T	G	G	A	A	T	T	T	T	T	T	G	G	T	T	A	A	G	G	T	T	T	T	C	C	G	G	G	G	A	A	G	G	A	A	C	C	G	G	C	C	A	A	C	C	T	T	C	C	A	A	C	C	C	C	C	C	G	G	C	C	G	G	T	T	C	C	T	T	G	G	G	G	C	C	T	T	T	T	T	T	A	A	A	A	C	C	C	C	T	T	A	A	T	T	G	G	G	G	T	T	G	G	C	C	A	A	C	C	A	A	A	A	G	G	G	G	C	C	T	T	G	G	T	T	T	T	A	A	C	C	G	G	T	T	T	T	A	A	C	C	C	C	A	A	G	G	A	A	A	A	G	G	G	G	T	T	G	G	C	C	C	C	G	G	A	A	G	G	A	A	C	C	C	C	G	G	C	C	G	G	A	A	A	A	C	C	A	A	T	T	C	C	A	A	T	T	A	A	A	A	C	C	G	G	A	A	G	G	C	C	C	C	A	A	G	G	G	G	T	T	G	G	C	C	T	T	T	T	G	G	G	G	G	G	G	G	C	C	G	G	A	A	T	T	C	C	C	C	C	C	T	T	C	C	A	A	A	A	A	A	C	C	C	C	G	G	T	T	C	C	A	A	G	G	A	A	G	G	C	C	C	C	T	T	A	A	T	T	A	A	T	T	G	G	G	G	G	G	C	C	C	C	T	T	T	T	C	C	C	C	C	C	C	C	G	G	A	A	A	A	A	A	C	C	A	A	A	A	G	G	G	G	A	A	T	T	G	G	T	T	C	C	T	T	G	G	G	G	C	C	C	C	T	T	C	C	C	C	G	G	G	G	T	T	C	C	A	A	C	C	A	A	G	G	C	C	G	G	T	T	T	T	T	T	G	G	C	C	T	T	C	C	T	T	T	T	T	T	A	A	C	C	T	T	A	A	A	A	C	C	A	A	G	G	A	A	T	T	G	G	A	A	C	C	C	C	A	A	A	A	A	A	T	T	C	C	A	A	T	T	T	T	A	A	T	T	A	A	T	T	T	T	G	G	C	C	A	A	G	G	G	G	G	G	T	T	T	T	C	C	T	T	C	C	C	C	T	T	G	G	C	C	G	G	A	A	A	A	T	T	A	A	G	G	G	G	T	T	T	T	T	T	C	C	A	A	A	A	C	C	A	A	G	G	G	G	T	T	A	A	G	G	A	A	T	T	C	C	T	T	T	T	T	T	A	A	G	G	A	A	C	C	G	G	T	T	A	A	G	G	G	G	T	T	T	T	A	A	G	G	C	C	C	C	G	G	A	A	G	G	C	C	A	A	T	T	A	A	G	G	C	C	G	G	C	C	C	C	C	C	G	G	T	T	G	G	T	T	C	C	C	C	C	C	T	T	A	A	A	A	A	A	G	G	T	T	G	G	T	T	G	G	A	A	G	G	C	C	C	C	A	A	C	C	A	A	T	T	G	G	T	T	G	G	C	C	G	G	A	A	G	G	T	T	G	G	A	A	T	T	T	T	C	C	G	G	G	G	T	T	G	G	G	G	C	C	G	G	C	C	A	A	C	C	T	T	A	A	G	G	G	G	A	A	A	A	G	G	A	A	G	G	A	A	A	A	T	T	A	A	T	T	NA	NA	NA	NA	T	T	A	A	T	T	A	A	A	A	T	T	A	A	T	T	G	G	A	A	C	C	C	C	C	C	T	T	C	C	T	T	A	A	G	G	T	T	C	C	G	G	T	T	G	G	C	C	T	T	G	G	A	A	G	G	T	T	G	G	A	A	A	A	T	T	A	A	C	C	C	C	C	C	C	C	G	G	C	C	C	C	T	T	T	T	G	G	T	T	A	A	T	T	G	G	G	G	G	G	T	T	T	T	T	T	G	G	A	A	T	T	C	C	T	T	A	A	T	T	C	C	C	C	G	G	C	C	A	A	T	T	T	T	C	C	A	A	C	C	G	G	T	T	A	A	A	A	T	T	T	T	T	T	C	C	A	A	G	G	C	C	G	G	A	A	C	C	T	T	C	C	A	A	C	C	T	T	C	C	C	C	G	G	A	A	C	C	T	T	G	G	G	G	G	G	T	T	C	C	C	C	C	C	G	G	A	A	T	T	T	T	C	C	G	G	G	G	C	C	A	A	G	G	G	G	A	A	T	T	G	G	G	G	T	T	G	G	G	G	C	C	C	C	A	A	C	C	A	A	G	G	T	T	T	T	C	C	C	C	G	G	A	A	A	A	A	A	T	T	G	G	C	C	T	T	C	C	T	T	T	T	C	C	G	G	G	G	A	A	A	A	A	A	A	A	G	G	A	A	G	G	C	C	A	A	G	G	A	A	C	C	G	G	C	C	G	G	C	C	G	G	A	A	C	C	G	G	A	A	A	A	G	G	T	T	C	C	G	G	G	G	A	A	G	G	G	G	T	T	G	G	G	G	A	A	T	T	T	T	T	T	T	T	A	A	A	A	T	T	A	A	G	G	C	C	G	G	G	G	T	T	T	T	T	T	T	T	A	A	G	G	G	G	A	A	G	G	G	G	A	A	T	T	A	A	C	C	A	A	T	T	G	G	T	C	T	T	T	T	C	C	T	T	G	G	C	C	C	C	A	A	C	C	T	T	T	T	T	T	A	A	C	C	T	T	C	C	C	C	G	G	C	C	T	T	G	G	T	T	C	C	T	T	C	C	C	C	C	C	G	G	C	C	T	T	T	T	G	G	C	C	C	C	A	A	A	A	G	G	C	C	G	G	A	A	T	T	T	T	A	A	C	C	A	A	C	C	C	C	C	C	G	G	G	G	A	A	G	G	G	G	G	G	A	A	A	A	A	A	G	G	G	G	A	A	G	G	C	C	G	G	C	C	G	G	A	A	A	A	A	A	C	C	T	T	G	G	C	C	A	A	T	T	C	C	C	C	A	A	G	G	A	A	A	A	G	G	C	C	G	G	T	T	G	G	G	G	A	A	T	T	G	G	T	T	G	G	G	G	G	G	G	G	A	A	T	T	C	C	A	A	A	A	C	C	T	T	A	A	A	A	C	C	C	C	C	C	T	T	A	A	C	C	G	G	C	C	A	A	T	T	A	A	T	T	G	G	G	G	G	G	C	C	G	G	C	C	T	T	G	G	A	A	G	G	C	C	A	A	T	T	T	T	A	A	G	G	G	G	G	G	G	G	T	T	G	G	A	A	C	C	C	C	G	G	A	A	G	G	C	C	G	G	G	G	A	A	A	A	C	C	T	T	C	C	A	A	A	A	G	G	G	G	T	T	A	A	A	A	A	A	G	G	A	A	A	A	G	G	T	T	A	A	T	T	G	G	G	G	G	G	C	C	A	A	G	G	A	A	T	T	C	C	G	G	A	A	C	C	G	G	G	G	G	G	A	A	T	T	A	A	T	T	A	A	G	G	T	T	G	G	C	C	T	T	T	T	C	C	T	T	C	C	T	T	C	C	G	G	G	G	G	G	G	G	C	C	C	C	T	T	T	T	G	G	C	C	T	T	A	A	A	A	G	G	T	T	T	T	A	A	C	C	C	C	A	A	T	T	T	T	C	C	G	G	C	C	G	G	G	G	T	T	A	A	A	A	T	T	A	A	A	A	G	G	G	G	G	G	A	A	T	T	C	C	C	C	A	A	C	C	G	G	C	C	T	T	G	G	C	C	T	T	A	A	T	T	A	A	T	T	C	C	G	G	A	A	T	T	C	C	T	T	C	C	G	G	A	A	C	C	A	A	G	G	A	A	G	G	G	G	A	A	G	G	T	T	C	C	A	A	A	A	C	C	C	C	C	C	T	T	G	G	G	G	T	T	G	G	T	T	T	T	G	G	G	G	G	G	T	T	T	T	C	C	C	C	T	T	T	T	A	A	T	T	A	A	T	T	C	C	A	A	G	G	C	C	T	T	C	C	G	G	C	C	C	C	C	C	G	G	C	C	G	G	G	G	G	G	T	T	C	C	A	A	A	A	G	G	A	A	C	C	A	A	T	T	C	C	C	C	G	G	C	C	A	A	G	G	A	A	C	C	C	C	C	C	NA	NA	C	C	A	A	G	G	A	A	C	C	C	C	A	A	T	T	A	A	C	C	A	A	A	A	A	A	C	C	C	C	C	C	C	C	T	T	A	A	G	G	T	T	A	A	C	C	A	A	T	T	A	A	C	C	C	C	A	A	G	G	A	A	A	A	C	C	A	A	T	T	T	T	C	C	C	C	G	G	A	A	G	G	G	G	G	G	T	T	T	T	T	T	T	T	A	A	C	C	A	A	G	G	G	G	G	G	G	G	A	A	A	A	C	C	C	C	T	T	G	G	A	A	G	G	T	T	G	G	G	G	C	C	C	C	G	G	T	T	T	T	C	C	A	A	A	A	A	A	C	C	C	C	C	C	A	A	G	G	G	G	G	G	G	G	C	C	A	A	A	A	G	G	A	A	A	A	T	T	C	C	G	G	T	T	G	G	T	T	G	G	G	G	G	G	G	G	T	T	G	G	A	A	A	A	A	A	A	A	G	G	A	A	G	G	T	T	G	G	T	T	T	T	T	T	C	C	A	A	G	G	A	A	A	A	A	A	A	A	G	G	A	A	C	C	G	G	A	A	A	A	A	A	G	G	A	A	C	C	A	A	G	G	G	G	T	T	C	C	C	C	A	A	C	C	G	G	C	C	C	C	A	A	G	G	T	T	A	A	T	T	A	A	T	T	T	T	G	G	C	C	C	C	C	C	A	A	C	C	A	A	T	T	G	G	A	A	C	C	A	A	A	A	T	T	C	C	C	C	A	A	C	C	C	C	G	G	T	T	A	A	G	G	A	A	G	G	C	C	G	G	C	C	T	T	T	T	G	G	T	T	A	A	G	G	C	C	C	C	G	G	C	C	T	T	G	G	A	A	G	G	T	T	C	C	T	T	G	G	A	A	T	T	G	G	NA	NA	C	C	A	A	C	C	G	G	C	C	G	G	A	A	C	C	G	G	C	C	G	G	G	G	T	T	T	T	G	G	A	A	A	A	G	G	A	A	A	A	T	T	A	A	G	G	A	A	T	T	C	C	T	T	G	G	C	C	G	G	A	A	A	A	C	C	C	C	T	T	T	T	T	T	A	A	T	T	G	G	G	G	G	G	T	T	A	A	T	T	C	C	A	A	G	G	G	G	C	C	A	A	T	T	C	C	T	T	T	T	C	C	T	T	C	C	C	C	G	G	G	G	C	C	G	G	G	G	C	C	G	G	A	A	C	C	G	G	C	C	G	G	A	A	T	T	G	G	G	G	G	G	G	G	C	C	C	C	A	A	G	G	T	T	G	G	G	G	A	A	A	A	T	T	C	C	T	T	C	C	A	A	T	T	C	C	C	C	G	G	C	C	T	T	T	T	T	T	C	C	T	T	C	C	G	G	G	G	G	G	G	G	C	C	T	T	T	T	C	C	T	T	C	C	C	C	T	T	T	T	G	G	C	C	A	A	T	T	G	G	A	A	T	T	A	A	G	G	A	A	T	T	T	T	G	G	G	G	G	G	C	C	G	G	T	T	G	G	C	C	C	C	T	T	C	C	C	C	C	C	C	C	T	T	G	G	C	C	A	A	G	G	T	T	G	G	T	T	C	C	A	A	G	G	T	T	T	T	G	G	T	T	T	T	G	G	C	C	T	T	A	A	T	T	T	T	T	T	C	C	C	C	C	C	A	A	G	G	T	T	T	T	C	C	A	A	T	T	T	T	T	T	C	C	A	A	T	T	A	A	C	C	C	C	C	C	C	C	C	C	T	T	C	C	G	G	T	T	C	C	G	G	A	A	C	C	C	C	C	C	A	A	G	G	A	A	T	T	A	A	C	C	G	G	G	G	T	T	A	A	T	T	C	C	G	G	C	C	T	T	T	T	G	G	A	A	T	T	G	G	A	A	A	A	G	G	C	C	T	T	T	T	G	G	T	T	T	T	G	G	T	T	C	C	T	T	C	C	G	G	A	A	A	A	T	T	T	T	A	A	A	A	G	G	C	C	A	A	A	A	A	A	A	A	A	A	G	G	A	A	G	G	T	T	G	G	A	A	T	T	G	G	A	A	C	C	A	A	G	G	G	G	G	G	A	A	T	T	C	C	C	C	G	G	G	G	A	A	C	C	A	A	G	G	G	G	G	G	G	G	A	A	G	G	C	C	C	C	T	T	G	G	C	C	C	C	C	C	C	C	A	A	G	G	A	A	G	G	A	A	A	A	A	A	A	A	C	C	A	A	C	C	C	C	T	T	G	G	A	A	C	C	C	C	T	T	G	G	G	G	A	A	A	A	A	A	T	T	T	T	C	C	C	C	T	T	C	C	A	A	G	G	A	A	C	C	G	G	G	G	C	C	C	C	C	C	C	C	C	C	G	G	T	T	G	G	G	G	A	A	C	C	T	T	G	G	C	C	A	A	A	A	A	A	A	A	C	C	C	C	T	T	G	G	T	T	G	G	C	C	G	G	T	T	T	T	A	A	C	C	T	T	C	C	T	T	G	G	T	T	G	G	C	C	T	T	C	C	C	C	A	A	C	C	G	G	G	G	G	G	T	T	C	C	C	C	C	C	A	A	A	A	A	A	A	A	A	A	T	T	C	C	T	T	C	C	A	A	G	G	C	C	A	A	A	A	T	T	A	A	G	G	T	T	A	A	A	A	A	A	T	T	C	C	T	T	A	A	G	G	C	C	A	A	C	C	C	C	G	G	T	T	T	T	C	C	C	C	G	G	A	A	T	T	A	A	C	C	C	C	A	A	G	G	A	A	A	A	C	C	T	T	G	G	C	C	T	T	T	T	C	C	T	T	A	A	T	T	G	G	C	C	C	C	T	T	T	T	A	A	G	G	G	G	C	C	C	C	C	C	T	T	G	G	G	G	G	G	A	A	A	A	A	A	G	G	G	G	C	C	T	T	C	C	C	C	C	C	A	A	G	G	G	G	A	A	C	C	A	A	G	G	G	G	C	C	G	G	T	T	T	T	G	G	A	A	G	G	T	T	A	A	G	G	G	G	T	T	C	C	G	G	G	G	T	T	A	A	A	A	T	T	A	A	G	G	T	T	C	C	A	A	A	A	A	A	A	A	T	T	A	A	T	T	A	A	C	C	C	C	T	T	A	A	G	G	A	A	C	C	T	T	C	C	A	A	C	C	G	G	G	G	C	C	G	G	T	T	T	T	T	T	T	T	A	A	T	T	G	G	C	C	C	C	A	A	A	A	G	G	G	G	T	T	A	A	C	C	T	T	G	G	A	A	G	G	G	G	G	G	C	C	C	C	A	A	A	A	C	C	T	T	T	T	A	A	C	C	C	C	G	G	T	T	C	C	A	A	A	A	A	A	G	G	C	C	T	T	T	T	C	C	C	C	G	G	C	C	C	C	G	G	C	C	C	C	G	G	T	T	A	A	T	T	C	C	T	T	A	A	C	C	G	G	C	C	A	A	C	C	C	C	A	A	G	G	G	G	G	G	T	T	G	G	A	A	C	C	T	T	A	A	A	A	T	T	G	G	C	C	G	G	C	C	G	G	G	G	G	G	T	T	T	T	T	T	T	T	A	A	T	T	A	A	T	T	G	G	C	C	G	G	C	C	C	C	T	T	A	A	G	G	G	G	T	T	T	T	T	T	T	T	C	C	A	A	T	T	C	C	G	G	C	C	C	C	C	C	T	T	C	C	G	G	C	C	G	G	A	A	G	G	C	C	C	C	C	C	T	T	G	G	T	T	A	A	T	T	T	T	T	T	C	C	A	A	T	T	C	C	A	A	A	A	C	C	T	T	G	G	A	A	G	G	C	C	T	T	T	T	C	C	G	G	T	T	G	G	T	T	G	G	A	A	T	T	A	A	C	C	G	G	A	A	A	A	A	A	G	G	A	A	A	A	A	A	G	G	C	C	T	T	A	A	T	T	T	T	G	G	A	A	G	G	A	A	G	G	C	C	A	A	A	A	C	C	C	C	C	C	G	G	A	A	G	G	G	G	A	A	C	C	C	C	A	A	C	C	A	A	A	A	T	T	A	A	A	A	A	A	C	C	T	T	T	T	A	A	T	T	A	A	C	C	G	G	C	C	T	T	C	C	A	A	C	C	G	G	G	G	A	A	C	C	T	T	T	T	T	T	T	T	C	C	G	G	T	T	C	C	C	C	T	T	G	G	C	C	C	C	A	A	C	C	T	T	T	T	A	A	T	T	T	T	C	C	A	A	C	C	C	C	G	G	T	T	T	T	T	T	T	T	T	T	T	T	G	G	T	T	G	G	T	T	C	C	C	C	C	C	C	C	G	G	C	C	G	G	A	A	A	A	G	G	C	C	A	A	G	G	G	G	A	A	G	G	T	T	G	G	G	G	A	A	A	A	T	T	G	G	C	C	A	A	A	A	T	T	G	G	T	T	C	C	C	C	T	T	A	A	C	C	G	G	G	G	T	T	C	C	G	G	C	C	G	G	T	T	A	A	C	C	C	C	A	A	T	T	C	C	A	A	T	T	T	T	C	C	T	T	C	C	G	G	C	C	G	G	T	T	T	T	T	T	C	C	C	C	A	A	A	A	T	T	G	G	T	T	T	T	A	A	A	A	T	T	A	A	G	G	A	A	C	C	A	A	G	G	G	G	T	T	G	G	A	A	C	C	C	C	C	C	T	T	C	C	A	A	G	G	T	T	C	C	T	T	G	G	T	T	C	C	G	G	T	T	T	T	T	T	G	G	A	A	T	T	T	T	C	C	C	C	G	G	T	T	A	A	G	G	T	T	G	G	A	A	C	C	T	T	T	T	A	A	C	C	G	G	G	G	T	T	A	A	T	T	T	T	C	C	G	G	A	A	T	T	G	G	C	C	C	C	T	T	G	G	C	C	A	A	G	G	G	G	G	G	G	G	G	G	C	C	T	T	A	A	C	C	T	T	T	T	C	C	C	C	A	A	G	G	T	T	G	G	A	A	A	A	T	T	C	C	C	C	T	T	C	C	T	T	G	G	C	C	A	A	T	T	A	A	G	G	C	C	G	G	T	T	G	G	C	C	T	T	T	T	C	C	T	T	G	G	A	A	A	A	T	T	A	A	C	C	T	T	A	A	T	T	C	C	C	C	T	T	A	A	A	A	A	A	A	A	C	C	A	A	A	A	G	G	A	A	T	T	G	G	A	A	A	A	G	G	G	G	T	T	A	A	C	C	A	A	G	G	C	C	T	T	C	C	G	G	A	A	A	A	G	G	G	G	C	C	T	T	A	A	G	G	C	C	C	C	A	A	C	C	C	C	T	T	G	G	T	T	G	G	G	G	A	A	T	T	C	C	A	A	A	A	G	G	A	A	A	A	G	G	T	T	A	A	C	C	G	G	G	G	T	T	A	A	C	C	A	A	G	G	C	C	A	A	T	T	C	C	T	T	C	C	A	A	C	C	A	A	T	T	T	T	C	C	T	T	T	T	A	A	G	G	A	A	G	G	T	T	T	T	T	T	T	T	C	C	C	C	A	A	T	T	T	T	T	T	T	T	C	C	G	G	A	A	C	C	T	T	T	T	T	T	A	A	T	T	C	C	T	T	T	T	C	C	T	T	G	G	T	T	G	G	A	A	C	C	A	A	A	A	T	T	G	G	A	A	T	T	A	A	C	C	A	A	C	C	G	G	A	A	C	C	C	C	A	A	T	T	C	C	G	G	C	C	T	T	T	T	G	G	A	A	G	G	T	T	C	C	T	T	G	G	G	G	G	G	T	T	A	A	A	A	C	C	T	T	G	G	T	T	T	T	G	G	T	T	C	C	T	T	T	T	C	C	T	T	T	T	C	C	C	C	A	A	A	A	T	T	A	A	G	G	G	G	C	C	C	C	T	T	A	A	T	T	A	A	C	C	T	T	A	A	G	G	C	C	G	G	C	C	G	G	G	G	C	C	G	G	A	A	C	C	G	G	C	C	T	T	G	G	C	C	A	A	C	C	A	A	C	C	A	A	A	A	T	T	C	C	A	A	C	C	T	T	A	A	A	A	A	A	T	T	A	A	C	C	A	A	G	G	C	C	T	T	A	A	G	G	C	C	C	C	C	C	A	A	G	G	A	A	A	A	C	C	A	A	C	C	C	C	T	T	G	G	G	G	T	T	T	T	G	G	C	C	T	T	C	C	T	T	G	G	C	C	G	G	C	C	G	G	T	T	C	C	A	A	G	G	G	G	G	G	T	T	T	T	G	G	C	C	C	C	T	T	C	C	A	A	G	G	C	C	T	T	C	C	C	C	T	T	C	C	A	A	G	G	C	C	C	C	T	T	C	C	A	A	C	C	G	G	A	A	T	T	T	T	G	G	C	C	G	G	G	G	G	G	A	A	G	G	G	G	C	C	C	C	T	T	G	G	G	G	C	C	T	T	G	G	A	A	G	G	A	A	C	C	C	C	A	A	G	G	T	T	T	T	C	C	A	A	G	G	C	C	A	A	C	C	C	C	T	T	G	G	C	C	C	C	C	C	C	C	A	A	A	A	C	C	G	G	T	T	A	A	C	C	C	C	C	C	G	G	A	A	C	C	T	T	A	A	A	A	C	C	A	A	T	T	C	C	T	T	C	C	G	G	C	C	A	A	C	C	A	A	A	A	T	T	A	A	T	T	G	G	C	C	G	G	G	G	G	G	C	C	C	C	T	T	A	A	A	A	T	T	G	G	G	G	T	T	G	G	C	C	T	T	G	G	C	C	C	C	G	G	G	G	G	G	C	C	T	T	G	G	C	C	G	G	C	C	G	G	A	A	G	G	G	G	C	C	G	G	G	G	C	C	C	C	T	T	C	C	C	C	G	G	G	G	A	A	C	C	T	T	G	G	G	G	G	G	C	C	C	C	A	A	T	T	C	C	C	C	T	T	T	T	C	C	C	C	C	C	C	C	C	C	C	C	C	C	A	A	A	A	A	A	A	A	C	C	A	A	A	A	C	C	G	G	G	G	C	C	C	C	T	T	T	T	T	T	C	C	T	T	T	T	A	A	G	G	G	G	A	A	A	A	C	C	A	A	C	C	A	A	C	C	G	G	C	C	G	G	G	G	C	C	T	T	C	C	G	G	A	A	T	T	G	G	G	G	C	C	G	G	T	T	A	A	T	T	C	C	T	T	A	A	G	G	A	A	C	C	G	G	C	C	C	C	A	A	C	C	C	C	C	C	G	G	A	A	G	G	G	G	C	C	G	G	T	T	C	C	C	C	C	C	G	G	C	C	C	C	G	G	C	C	C	C	A	A	A	A	A	A	C	C	C	C	C	C	G	G	A	A	A	A	C	C	A	A	T	T	T	T	T	T	G	G	T	T	T	T	A	A	G	G	C	C	T	T	T	T	A	A	T	T	A	A	C	C	A	A	G	G	T	T	T	T	T	T	T	T	T	T	T	T	A	A	T	T	A	A	T	T	T	T	T	T	G	G	G	G	A	A	G	G	A	A	C	C	T	T	C	C	T	T	T	T	A	A	C	C	A	A	C	C	G	G	T	T	T	T	A	A	T	T	C	C	T	T	G	G	T	T	G	G	T	T	T	T	G	G	T	T	A	A	A	A	C	C	T	T	C	C	A	A	A	A	T	T	C	C	G	G	C	C	G	G	A	A	T	T	G	G	G	G	A	A	G	G	A	A	G	G	C	C	G	G	C	C	G	G	A	A	G	G	C	C	G	G	T	T	T	T	A	A	G	G	C	C	C	C	C	C	G	G	G	G	A	A	A	A	T	T	A	A	G	G	C	C	T	T	C	C	C	C	C	C	G	G	T	T	T	T	C	C	T	T	T	T	G	G	A	A	G	G	A	A	C	C	A	A	G	G	T	T	C	C	A	A	C	C	A	A	C	C	A	A	G	G	G	G	C	C	C	C	G	G	G	G	C	C	A	A	T	T	T	T	C	C	C	C	G	G	T	T	A	A	G	G	T	T	T	T	A	A	A	A	G	G	A	A	T	T	G	G	T	T	G	G	A	A	A	A	T	T	C	C	T	T	A	A	T	T	T	T	T	T	C	C	C	C	T	T	C	C	C	C	A	A	T	T	A	A	G	G	T	T	A	A	G	G	C	C	A	A	G	G	G	G	G	G	T	T	C	C	G	G	G	G	A	A	A	A	C	C	C	C	T	T	T	T	A	A	G	G	A	A	G	G	A	A	G	G	T	T	G	G	G	G	A	A	A	A	C	C	G	G	G	G	G	G	T	T	T	T	G	G	C	C	T	T	A	A	A	A	T	T	C	C	T	T	T	T	C	C	C	C	C	C	C	C	G	G	G	G	A	A	C	C	G	G	C	C	A	A	G	G	A	A	T	T	G	G	T	T	A	A	G	G	A	A	C	C	C	C	G	G	G	G	G	G	T	T	T	T	A	A	T	T	G	G	A	A	T	T	G	G	G	G	G	G	T	T	C	C	A	A	G	G	G	G	A	A	G	G	C	C	T	T	C	C	T	T	T	T	C	C	C	C	C	C	C	C	C	C	C	C	G	G	G	G	G	G	A	A	C	C	C	C	G	G	G	G	G	G	G	G	T	T	C	C	A	A	C	C	T	T	G	G	C	C	T	T	C	C	C	C	T	T	A	A	A	A	G	G	C	C	T	T	T	T	A	A	C	C	A	A	T	T	T	T	T	T	G	G	C	C	T	T	T	T	C	C	T	T	T	T	C	C	C	C	A	A	T	T	G	G	A	A	T	T	T	T	A	A	T	T	A	A	T	T	T	T	G	G	A	A	A	A	A	A	C	C	C	C	G	G	C	C	T	T	A	A	C	C	A	A	G	G	C	C	G	G	A	A	A	A	C	C	T	T	T	T	C	C	T	T	G	G	T	T	C	C	T	T	C	C	C	C	T	T	A	A	C	C	C	C	C	C	C	C	G	G	G	G	T	T	G	G	G	G	T	T	A	A	A	A	C	C	C	C	G	G	T	T	C	C	C	C	T	T	A	A	C	C	A	A	T	T	A	A	T	T	C	C	A	A	G	G	A	A	T	T	G	G	T	T	C	C	C	C	T	T	G	G	G	G	T	T	T	T	T	T	T	T	G	G	A	A	G	G	G	G	C	C	A	A	G	G	A	A	A	A	C	C	A	A	C	C	T	T	A	A	G	G	C	C	G	G	T	T	T	T	T	T	A	A	G	G	A	A	C	C	C	C	C	C	T	T	C	C	G	G	A	A	G	G	A	A	A	A	A	A	C	C	T	T	T	T	G	G	A	A	A	A	A	A	C	C	C	C	G	G	G	G	C	C	T	T	G	G	T	T	C	C	A	A	C	C	C	C	G	G	C	C	A	A	C	C	A	A	C	C	T	T	C	C	A	A	C	C	G	G	G	G	C	C	G	G	T	T	A	A	A	A	G	G	G	G	T	T	T	T	G	G	A	A	G	G	T	T	C	C	T	T	T	T	T	T	G	G	T	T	T	T	C	C	C	C	G	G	A	A	G	G	G	G	C	C	C	C	A	A	T	T	G	G	T	T	A	A	G	G	A	A	T	T	T	T	T	T	T	T	A	A	A	A	G	G	A	A	A	A	G	G	C	C	C	C	A	A	G	G	A	A	A	A	C	C	T	T	A	A	C	C	A	A	G	G	T	T	A	A	G	G	T	T	C	C	A	A	G	G	T	T	G	G	G	G	T	T	G	G	C	C	G	G	A	A	T	T	C	C	T	T	C	C	G	G	T	T	G	G	T	T	C	C	A	A	G	G	C	C	C	C	A	A	G	G	G	G	A	A	G	G	C	C	C	C	G	G	A	A	C	C	G	G	C	C	C	C	C	C	G	G	T	T	G	G	T	T	C	C	T	T	C	C	T	T	T	T	G	G	C	C	C	C	G	G	G	G	A	A	G	G	T	T	C	C	C	C	C	C	T	T	A	A	G	G	G	G	C	C	C	C	A	A	T	T	G	G	C	C	G	G	G	G	A	A	G	G	A	A	T	T	C	C
CC	OR2075f6	NA	NA	1	NA	C	C	C	C	C	C	C	C	A	A	T	T	C	C	C	C	A	A	G	G	T	T	C	C	A	A	G	G	A	A	G	G	A	A	A	A	A	A	G	G	A	A	C	C	G	G	T	T	NA	NA	A	A	T	T	G	G	G	G	T	T	C	C	A	A	G	G	T	T	G	G	C	C	T	T	G	G	G	G	T	T	C	C	C	C	A	A	C	C	C	C	G	G	C	C	A	A	G	G	G	G	C	C	G	G	G	G	A	A	C	C	T	T	G	G	G	G	T	T	G	G	T	T	T	T	T	T	T	T	A	A	C	C	C	C	G	G	C	C	C	C	T	T	C	C	T	T	G	G	A	A	A	A	C	C	G	G	T	T	T	T	A	A	A	A	T	T	A	A	G	G	G	G	C	C	G	G	G	G	C	C	T	T	G	G	T	T	G	G	A	A	C	C	C	C	G	G	G	G	T	T	A	A	A	A	C	C	T	T	T	T	C	C	T	T	G	G	C	C	T	T	C	C	A	A	T	T	A	A	C	C	T	T	G	G	C	C	A	A	T	T	C	C	A	A	T	T	C	C	A	A	T	T	G	G	G	G	G	G	C	C	C	C	T	T	A	A	C	C	G	G	C	C	G	G	A	A	C	C	C	C	G	G	T	T	C	C	C	C	A	A	T	T	G	G	C	C	C	C	G	G	A	A	G	G	A	A	C	C	T	T	T	T	A	A	T	T	A	A	A	A	A	A	T	T	G	G	C	C	G	G	C	C	C	C	T	T	C	C	C	C	NA	NA	T	T	A	A	A	A	A	A	A	A	G	G	C	C	G	G	C	C	T	T	C	C	T	T	T	T	T	T	T	T	T	T	A	A	C	C	G	G	C	C	G	G	T	T	C	C	T	T	A	A	C	C	T	T	T	T	G	G	C	C	C	C	A	A	T	T	C	C	G	G	G	G	T	T	G	G	T	T	G	G	C	C	A	A	T	T	T	T	G	G	A	A	G	G	T	T	G	G	T	T	A	A	C	C	G	G	G	G	G	G	G	G	G	G	C	C	C	C	A	A	T	T	G	G	A	A	C	C	T	T	A	A	C	C	A	A	C	C	G	G	G	G	A	A	C	C	G	G	T	T	A	A	G	G	T	T	G	G	C	C	C	C	A	A	G	G	T	T	T	T	T	T	T	T	T	T	C	C	A	A	C	C	NA	NA	G	G	C	C	T	T	C	C	T	T	T	T	A	A	C	C	T	T	A	A	T	C	T	T	G	G	C	C	C	C	A	A	C	C	C	C	G	G	C	C	A	A	C	C	G	G	A	A	C	C	A	A	G	G	C	C	G	G	G	G	T	T	T	T	G	G	G	G	A	A	T	T	A	A	G	G	G	G	G	G	G	G	A	A	G	G	T	T	G	G	T	T	G	G	T	T	C	C	C	C	C	C	A	A	T	T	C	C	C	C	G	G	A	A	T	T	C	C	A	A	G	G	G	G	T	T	G	G	C	C	C	C	A	A	A	A	C	C	T	T	G	G	A	A	C	C	A	A	C	C	T	A	C	C	G	G	NA	NA	G	G	A	A	T	T	C	C	A	A	G	G	G	G	G	G	A	A	T	T	G	G	A	A	C	C	A	A	A	A	C	C	C	C	A	A	C	C	T	T	A	A	T	T	T	T	G	G	G	G	G	G	T	T	G	G	G	G	C	C	T	T	G	G	T	T	G	G	C	C	NA	NA	T	T	G	G	G	G	C	C	G	G	A	A	C	C	T	T	A	A	A	A	T	T	A	A	G	G	C	C	T	T	C	C	C	C	A	A	A	A	C	C	T	T	G	A	C	C	C	C	G	G	A	A	G	G	C	C	T	T	A	A	C	C	T	T	A	A	C	C	C	C	C	C	C	C	NA	NA	T	T	T	T	C	C	G	G	T	T	T	T	G	G	C	C	T	T	G	G	C	C	G	G	A	A	C	C	C	C	C	C	C	C	A	A	T	T	A	A	G	G	A	A	C	C	A	A	T	T	G	G	G	G	A	A	T	T	C	C	T	T	T	T	A	A	C	C	C	C	C	C	T	T	T	T	C	C	A	A	A	A	G	G	A	A	A	A	G	G	A	A	T	T	T	T	G	G	G	G	T	T	C	C	A	A	T	T	T	T	A	A	T	T	G	G	G	G	A	A	A	A	G	G	C	C	T	T	T	T	T	T	T	T	G	G	C	C	T	T	G	G	A	A	C	C	G	G	C	C	C	C	G	G	G	G	C	C	C	C	G	G	G	G	G	G	NA	NA	A	A	T	T	G	G	T	T	A	A	A	A	C	C	A	A	G	G	T	T	T	T	T	T	C	C	T	T	G	G	A	A	A	A	T	T	C	C	G	G	T	T	C	C	T	T	G	G	C	C	T	T	T	T	T	T	G	G	C	C	G	G	C	C	G	G	A	A	C	C	T	T	A	A	T	T	T	T	C	C	T	T	G	G	G	G	A	A	G	G	T	T	C	C	G	G	T	T	C	C	A	A	C	C	T	T	T	T	G	G	G	G	C	C	C	C	T	T	G	G	A	A	T	T	T	T	G	G	C	C	A	A	G	G	T	T	G	G	T	T	A	A	G	G	C	C	T	T	G	G	C	C	C	C	G	G	T	T	C	C	T	T	G	G	G	G	T	T	G	G	G	G	T	T	G	G	C	C	G	G	C	C	A	A	G	G	C	C	A	A	T	T	C	C	T	T	A	A	G	G	A	A	A	A	G	G	A	A	G	G	A	A	C	C	A	A	C	C	C	C	G	G	T	T	A	A	C	C	T	T	A	A	G	G	G	G	T	T	T	T	G	G	T	T	C	C	C	C	C	C	G	G	A	A	G	G	G	G	A	A	G	G	A	A	A	A	T	T	A	A	T	T	G	G	T	T	A	A	C	C	T	T	C	C	T	T	T	T	A	A	C	C	T	T	G	G	C	C	C	C	T	T	G	G	A	A	A	A	C	C	T	T	C	C	A	A	C	C	T	T	G	G	A	A	T	T	C	C	C	C	C	C	G	G	A	A	T	T	A	A	A	A	C	C	C	C	A	A	G	G	C	C	A	A	C	C	A	A	T	T	C	C	T	T	C	C	A	A	T	T	A	A	C	C	T	T	G	G	A	A	T	T	C	C	C	C	C	C	G	G	T	T	A	A	T	T	G	G	G	G	A	A	C	C	G	G	A	A	G	G	A	A	G	G	C	C	G	G	A	A	C	C	C	C	T	T	C	C	G	G	G	G	C	C	C	C	A	A	T	T	G	G	A	A	T	T	A	A	G	G	A	A	C	C	T	T	G	G	C	C	C	C	T	T	C	C	C	C	G	G	T	T	C	C	T	T	C	C	T	T	G	G	C	C	G	G	A	A	G	G	G	G	G	G	A	A	G	G	G	G	C	C	C	C	C	C	G	G	G	G	T	T	A	A	A	A	T	T	T	T	G	G	A	A	C	C	A	A	C	C	C	C	A	A	C	C	G	G	A	A	T	T	A	A	C	C	C	C	T	T	C	C	G	G	T	T	T	T	A	A	T	T	A	A	C	C	G	G	C	C	G	G	T	T	A	A	C	T	T	T	C	C	T	T	T	T	C	C	T	T	G	G	C	C	C	C	G	G	G	G	T	T	C	C	A	A	A	A	A	A	C	C	C	C	G	A	C	C	T	T	G	G	C	C	G	G	C	C	C	C	T	T	T	T	T	T	G	G	C	C	T	T	T	T	C	C	C	C	G	G	C	C	C	C	A	A	C	C	G	G	G	G	G	G	A	A	G	G	A	A	G	G	C	C	G	G	G	G	C	C	T	T	T	T	G	G	T	T	G	G	T	T	G	G	C	C	A	A	G	G	A	A	C	C	C	C	T	T	A	A	C	C	A	A	T	T	G	G	C	C	T	T	T	T	C	C	G	G	T	G	A	A	T	T	G	G	T	T	T	T	T	T	T	T	T	T	C	C	C	C	A	A	C	C	C	C	T	T	C	C	A	A	A	A	T	T	G	G	T	T	G	C	C	C	C	C	T	T	G	G	A	A	T	T	G	G	G	G	T	T	C	C	C	C	T	T	C	C	T	T	T	T	C	C	G	G	A	A	C	C	A	A	T	T	G	G	G	G	A	A	T	T	C	C	A	A	G	G	G	G	T	T	C	C	T	T	T	T	A	A	C	C	C	C	C	C	C	C	G	G	C	C	C	C	T	T	A	A	T	T	C	C	C	C	T	T	C	C	C	C	C	C	A	A	G	G	C	C	A	A	G	G	G	G	A	A	A	A	T	T	G	G	A	A	A	A	A	A	C	C	C	C	T	T	T	T	G	G	A	A	A	A	G	G	G	G	C	C	C	C	G	G	T	T	T	T	G	G	G	G	G	G	C	C	NA	NA	C	C	T	T	T	T	G	G	G	G	G	G	C	C	G	G	C	C	C	C	T	T	C	C	G	G	C	C	C	C	G	G	G	G	A	A	C	C	C	C	G	G	A	A	G	G	G	G	G	G	A	A	C	C	A	A	C	C	C	C	C	C	C	C	C	C	A	A	C	C	A	A	G	G	T	T	G	G	C	C	G	G	C	C	T	C	G	G	C	C	G	G	C	C	G	G	T	T	C	C	G	G	C	C	G	G	G	G	G	G	C	C	C	C	C	C	G	G	G	G	T	T	C	C	T	C	C	C	G	G	T	T	C	C	T	T	T	T	A	A	G	G	C	C	C	C	G	G	G	G	T	T	C	C	C	C	G	G	C	C	A	A	G	G	A	A	T	T	A	A	C	C	C	C	T	T	T	T	G	G	G	G	G	G	C	C	G	G	C	C	C	C	A	A	T	T	C	C	T	T	G	G	C	C	C	C	C	C	C	C	G	G	G	G	G	G	C	C	T	T	A	A	A	A	T	T	T	T	C	C	A	A	A	A	C	C	A	A	G	G	T	T	A	A	C	C	T	T	C	C	C	C	C	C	G	G	C	C	G	G	T	T	C	C	T	T	C	C	C	C	G	G	C	C	T	T	A	A	G	G	A	A	T	T	C	C	G	G	C	T	A	A	G	G	A	A	G	G	C	C	G	G	A	A	C	C	A	A	A	A	A	A	C	C	G	G	C	C	C	C	T	T	G	G	G	G	C	C	G	T	C	C	C	C	G	G	T	T	G	G	C	C	G	G	T	T	G	G	G	G	A	A	C	C	G	G	G	G	G	G	A	A	G	G	T	T	T	T	C	C	C	C	C	C	A	A	C	C	G	G	A	A	C	C	C	C	T	T	C	C	C	C	A	A	C	C	C	C	C	C	C	C	A	A	C	C	T	T	C	C	C	C	C	C	G	G	C	T	C	C	C	C	T	T	T	T	T	T	C	C	C	C	C	C	T	T	G	G	T	T	T	T	G	G	C	C	G	G	C	C	C	C	A	A	G	G	C	C	C	C	G	G	C	C	A	A	T	T	C	C	T	T	C	C	T	T	C	C	A	A	C	C	G	G	C	C	G	G	C	C	G	G	A	A	G	G	G	G	G	G	C	C	A	A	A	A	A	A	G	G	T	T	C	C	A	A	C	C	G	G	A	A	A	A	A	A	A	A	C	C	T	T	G	G	C	C	A	A	C	C	G	G	C	C	G	G	NA	NA	A	A	C	C	T	T	C	C	C	C	G	G	T	T	A	A	G	G	G	G	G	G	G	G	A	A	T	T	A	A	G	G	T	T	C	C	A	A	A	A	A	A	C	C	C	C	A	A	A	A	C	C	C	C	T	T	T	T	G	G	G	G	A	A	A	A	C	C	C	C	G	G	C	C	C	C	C	C	T	T	A	A	A	A	A	A	C	C	T	T	G	G	T	T	G	G	C	C	G	G	T	T	C	C	A	A	G	G	G	G	T	T	A	A	A	A	C	C	C	C	C	C	T	T	C	C	A	A	T	T	G	G	A	A	A	A	A	A	C	C	C	C	C	C	A	A	A	A	A	A	C	C	A	A	T	T	A	A	T	T	C	C	C	C	C	C	G	G	G	G	C	C	G	G	G	G	G	A	C	C	C	C	T	T	A	A	C	C	C	C	C	C	C	C	C	C	G	G	G	G	NA	NA	G	G	C	C	T	T	C	C	G	G	A	A	C	C	G	G	C	C	T	T	T	T	G	G	C	C	G	G	T	T	G	G	C	C	A	A	C	C	G	G	A	A	C	C	G	G	T	T	A	A	C	C	G	G	T	T	C	C	A	A	T	T	C	C	T	T	C	C	C	C	C	C	NA	NA	T	T	A	A	T	T	C	C	G	G	A	A	T	T	C	C	C	C	C	C	A	A	C	C	C	C	G	G	C	C	C	C	G	G	A	A	G	G	G	G	C	C	T	T	C	C	C	C	T	T	C	C	C	C	A	A	C	C	C	C	C	C	G	G	G	G	C	C	C	C	T	T	C	C	T	T	G	G	C	C	A	A	C	C	G	G	NA	NA	C	C	C	C	G	G	C	C	A	A	C	C	A	A	C	C	T	T	A	A	A	A	NA	NA	G	G	G	G	G	G	G	G	T	T	G	G	T	T	T	T	G	G	A	A	A	A	G	G	T	T	G	G	T	T	T	T	T	T	A	A	C	C	A	A	G	G	T	T	T	T	C	C	G	G	G	G	C	C	T	T	A	A	G	G	C	C	T	T	A	A	C	C	C	C	T	T	C	C	A	A	T	T	T	T	C	C	C	C	A	A	C	C	C	C	A	A	A	A	T	T	A	A	T	T	C	C	T	T	T	T	G	G	C	C	G	G	C	C	G	G	C	C	C	C	C	C	C	C	T	T	C	C	A	A	G	G	G	G	G	G	T	T	G	G	A	A	C	C	C	C	T	T	C	C	C	C	C	C	G	G	C	C	T	T	G	G	A	A	G	G	G	G	G	G	G	G	T	T	T	T	G	G	C	C	C	C	G	G	C	C	T	T	A	A	T	T	G	G	G	G	A	A	G	G	A	A	G	G	C	C	T	T	G	G	T	T	A	A	A	A	C	C	A	A	G	G	A	A	A	A	A	A	C	C	T	T	C	C	T	T	A	A	T	T	C	C	G	G	C	C	G	G	G	G	C	C	A	A	T	T	A	A	A	A	C	C	G	G	C	C	C	C	C	C	T	T	G	G	G	G	T	T	A	A	A	A	G	G	T	T	A	A	A	A	C	C	C	C	T	T	A	A	A	A	A	A	A	A	C	C	A	A	T	T	C	C	G	G	T	T	G	G	A	A	C	C	T	T	T	T	C	C	G	G	G	G	G	G	A	A	A	A	C	C	G	G	C	C	C	C	A	A	C	C	C	C	A	A	T	T	A	A	A	A	G	G	C	C	C	C	T	T	A	A	G	G	G	G	C	C	T	T	A	A	G	G	A	A	T	T	T	T	C	C	A	A	C	C	G	G	A	A	A	A	T	T	G	G	A	A	G	G	G	G	C	C	C	C	C	C	G	G	T	T	C	C	G	G	T	T	C	C	G	G	G	G	A	A	C	C	A	A	C	C	G	G	G	G	T	T	A	A	T	T	G	G	T	T	T	T	G	G	C	C	C	C	A	A	G	G	G	G	T	T	A	A	C	C	C	C	G	G	T	T	T	T	C	C	A	A	G	G	G	G	C	C	T	T	T	T	T	T	C	C	C	C	C	C	G	G	C	C	T	T	T	T	A	A	G	G	G	G	G	G	T	T	T	T	G	G	C	C	A	A	T	T	C	C	G	G	A	A	A	A	A	A	C	C	G	G	T	T	G	G	G	G	G	G	G	G	G	G	G	G	G	G	G	G	C	C	G	G	A	A	G	G	G	G	C	C	G	G	C	C	G	G	C	C	G	G	C	C	C	C	G	G	T	T	G	G	G	G	G	G	C	C	C	C	A	A	G	G	G	G	G	A	A	A	G	G	G	G	T	T	T	T	A	A	T	T	T	T	G	G	G	G	T	T	G	G	A	A	A	A	T	T	G	G	C	C	C	C	T	T	A	A	T	T	C	C	C	C	T	T	C	C	T	T	G	G	G	G	C	C	T	T	C	C	G	G	G	G	G	G	C	C	A	A	T	T	A	A	G	G	C	C	C	C	G	G	C	C	G	G	C	C	C	C	C	C	C	C	G	G	A	A	A	A	G	G	T	T	G	G	T	T	NA	NA	G	G	T	T	G	G	A	A	T	T	A	A	C	C	G	G	G	G	C	C	C	C	G	G	T	T	G	G	G	G	G	G	C	C	T	T	C	C	G	G	T	T	T	T	T	T	G	G	A	A	C	C	G	G	G	G	A	G	NA	NA	G	G	A	A	G	G	G	G	C	C	C	C	C	C	G	G	G	G	A	A	A	A	G	G	G	G	A	A	G	G	T	T	C	C	T	T	C	C	G	G	C	C	C	C	G	G	C	C	T	T	T	T	A	A	A	A	T	T	A	A	C	C	T	T	T	T	T	T	T	T	A	A	G	G	T	T	C	C	C	C	T	T	C	C	C	C	C	C	G	G	G	G	T	T	A	A	T	T	C	C	G	G	G	G	NA	NA	G	G	T	T	G	G	G	G	A	A	A	A	G	G	A	A	T	T	G	G	C	C	G	G	T	T	C	C	T	T	G	G	C	C	T	T	T	T	G	G	T	T	C	C	C	C	C	C	A	A	G	G	A	A	C	C	C	C	A	A	G	G	T	T	C	C	A	A	T	T	A	A	G	G	C	C	C	C	T	T	C	C	A	A	C	C	G	G	NA	NA	T	T	T	T	A	A	C	C	T	T	C	C	C	C	A	A	G	G	C	C	C	C	G	G	C	C	G	G	T	T	G	G	G	G	C	C	A	A	G	G	C	C	G	G	C	C	A	A	A	A	C	C	T	T	A	A	C	C	G	G	T	T	A	A	T	T	G	G	A	A	G	G	A	A	T	T	C	C	C	C	C	C	C	C	T	T	T	T	C	C	G	G	C	C	G	G	C	C	C	C	G	G	G	G	A	A	T	T	T	T	C	C	C	C	C	C	C	C	C	C	C	C	G	G	G	G	G	G	C	C	G	G	C	C	T	T	G	G	C	C	A	A	G	G	T	T	C	C	G	G	C	C	C	C	C	C	T	T	A	A	T	T	G	G	C	C	A	A	G	G	C	C	G	G	G	G	T	T	A	A	C	C	C	C	A	A	G	G	C	C	A	A	G	G	A	A	C	C	T	T	C	C	C	C	T	T	C	C	G	G	C	C	C	C	T	T	G	G	C	C	T	T	T	T	A	A	T	T	C	C	T	T	T	T	G	G	T	T	A	A	A	A	C	C	T	T	C	C	C	C	T	T	T	T	G	G	NA	NA	A	A	G	G	G	G	A	A	T	T	G	G	T	T	C	C	G	G	T	T	C	C	A	A	C	C	C	C	C	C	C	C	T	T	C	C	C	C	C	C	T	T	T	T	T	T	G	G	C	C	G	G	G	G	G	G	G	G	T	T	T	T	G	G	C	C	T	T	G	G	A	A	G	G	C	C	T	T	T	T	G	G	C	C	T	T	G	G	G	G	A	A	G	G	A	A	C	C	T	T	G	G	C	C	G	G	G	G	T	T	C	C	T	T	G	G	T	T	G	G	C	C	G	G	A	A	A	A	T	T	A	A	G	G	G	G	A	A	G	G	A	A	G	G	C	C	T	T	C	C	C	C	T	T	C	C	C	C	A	A	C	C	T	T	NA	NA	A	A	C	C	A	A	T	T	T	T	C	C	G	G	A	A	G	G	G	G	T	T	C	C	A	A	C	C	T	T	G	G	G	G	C	C	A	A	C	C	C	C	C	C	G	G	A	A	C	C	C	C	A	A	G	G	G	G	G	G	T	T	C	C	T	T	G	G	G	G	T	T	C	C	T	T	C	C	C	C	G	G	C	C	C	C	T	T	T	T	G	G	A	A	C	C	A	A	C	C	G	G	T	T	G	G	C	C	A	A	C	C	T	T	T	T	G	G	G	G	T	T	G	G	C	C	G	G	C	C	G	G	T	T	C	C	G	G	A	A	G	G	C	C	A	A	A	A	G	G	G	G	G	G	T	T	C	C	NA	NA	G	G	C	C	G	G	T	T	T	T	T	T	G	G	G	G	A	A	T	T	A	A	T	T	C	C	C	C	A	A	C	C	G	A	G	G	T	T	C	C	A	A	G	G	C	C	G	G	G	G	T	T	C	C	C	C	G	G	T	T	G	G	A	A	A	A	A	A	C	C	A	A	C	C	T	T	G	G	A	A	C	C	G	G	G	G	G	G	A	A	G	G	G	G	C	C	A	A	C	C	T	T	A	A	T	T	T	T	C	C	A	A	C	C	T	T	A	A	A	A	C	C	C	C	G	G	A	A	G	G	C	C	T	T	C	C	G	G	A	A	T	T	C	C	G	G	C	C	C	C	T	T	C	C	C	C	G	G	C	C	T	T	A	A	T	T	A	A	A	A	G	G	C	C	C	C	C	C	C	C	G	G	A	A	A	A	G	G	G	G	G	G	T	T	A	A	T	T	G	G	C	C	T	T	C	C	A	A	C	C	G	G	T	T	C	C	A	A	C	C	G	G	T	T	T	T	G	G	A	A	G	G	T	T	C	C	C	C	G	G	G	G	G	G	A	A	A	A	T	T	C	C	T	T	C	C	C	C	C	C	G	G	T	T	A	A	T	T	T	T	A	A	C	C	G	G	T	T	A	A	C	T	C	C	A	A	T	T	C	C	C	C	A	A	G	G	A	A	C	C	T	T	C	C	C	C	A	A	C	C	A	A	C	C	C	C	T	T	T	T	A	A	T	T	C	C	G	G	G	G	T	T	T	T	C	C	T	T	T	T	A	A	T	T	C	C	C	C	A	A	C	C	G	G	A	A	C	C	A	A	C	C	G	G	T	T	C	C	G	G	A	A	C	C	G	G	G	G	A	A	G	G	C	C	A	A	A	A	C	C	A	A	G	G	G	G	C	C	C	C	A	A	G	G	A	A	G	G	C	C	T	T	C	C	T	T	A	A	G	G	A	A	A	A	T	T	A	A	G	G	G	G	G	G	T	T	A	A	C	C	A	A	C	C	A	A	G	G	A	A	C	C	A	A	C	C	C	C	A	A	C	C	G	G	A	A	T	T	T	T	T	T	A	A	T	T	G	G	A	A	C	C	T	T	T	T	NA	NA	A	A	C	C	G	G	G	G	A	A	A	A	A	A	G	G	G	G	C	C	C	C	C	C	A	A	A	A	C	C	T	T	T	T	G	G	G	G	T	T	A	A	G	G	NA	NA	G	G	C	C	C	C	A	A	T	T	G	G	C	C	T	T	T	T	G	G	A	A	C	C	G	G	C	C	G	G	C	C	T	T	T	T	C	C	A	A	A	A	G	G	C	C	C	C	G	G	C	C	C	C	C	C	G	G	G	G	C	C	G	G	T	T	T	T	G	G	C	C	T	T	G	G	G	G	A	A	G	G	A	A	C	C	T	T	C	C	C	C	G	G	T	T	A	A	C	C	A	A	G	G	G	G	A	A	T	T	T	T	C	C	G	G	T	T	G	G	G	G	C	C	G	G	T	T	A	A	C	C	T	T	C	C	C	C	C	C	G	G	T	T	T	T	T	T	A	A	G	G	G	G	C	C	T	T	C	C	G	G	G	G	A	A	C	C	T	T	A	A	G	G	G	G	C	C	G	G	A	A	A	A	C	C	G	G	A	A	T	T	A	A	C	C	T	T	A	A	T	T	G	G	A	A	G	G	C	C	A	A	T	T	T	T	A	A	A	A	C	C	C	C	C	C	A	A	G	G	C	C	C	C	C	C	C	C	C	C	C	C	G	G	C	C	A	A	A	A	A	A	A	A	T	T	C	C	C	C	G	G	T	T	G	G	A	A	T	T	C	C	G	G	A	A	G	G	G	G	T	T	G	G	A	A	A	A	C	C	C	C	G	G	G	G	G	G	A	A	C	C	T	T	A	A	G	G	C	C	G	G	A	A	C	C	G	G	G	G	T	T	G	G	A	A	G	G	C	C	G	G	G	G	G	G	C	C	A	C	A	A	G	G	T	T	C	C	G	G	C	C	G	G	A	A	C	C	A	A	T	T	G	G	A	A	A	A	G	G	C	C	G	G	T	T	G	G	G	G	A	A	G	G	T	T	C	C	A	A	A	A	G	G	C	C	C	C	T	T	C	C	C	C	C	C	C	C	G	G	G	G	C	C	T	T	G	G	C	C	G	G	G	G	C	C	T	T	G	G	C	C	A	A	C	C	A	A	C	C	T	T	A	A	G	G	G	G	C	C	A	A	T	T	C	C	T	T	A	G	G	G	T	T	T	T	C	C	T	T	T	T	G	G	C	C	G	G	G	G	T	T	C	C	G	G	A	A	G	G	G	G	G	G	G	G	T	T	C	C	G	G	T	T	T	T	C	C	T	T	A	A	A	A	T	T	G	G	A	A	G	G	C	C	C	C	A	A	T	T	C	C	G	G	T	T	T	T	C	C	C	C	T	T	C	C	T	T	G	G	C	C	C	C	C	C	T	T	C	C	G	G	A	A	C	C	C	C	C	C	G	G	C	C	G	G	A	A	A	A	G	G	G	G	A	A	G	G	T	T	C	C	C	C	G	G	C	C	T	T	G	G	T	T	T	T	A	A	C	C	C	C	G	G	G	G	C	C	C	C	C	C	G	G	C	C	A	A	C	C	C	C	A	A	G	G	A	A	C	C	A	A	T	T	T	T	C	C	C	C	G	G	C	C	C	C	C	C	A	A	T	T	A	A	T	T	G	G	G	G	C	C	G	G	A	A	A	A	T	T	G	G	C	C	C	C	C	C	G	G	C	C	C	C	G	G	C	C	C	C	C	C	T	T	G	G	T	T	A	A	C	C	T	T	T	T	G	G	G	G	G	G	A	A	G	G	G	G	A	A	C	C	T	T	C	C	C	C	A	A	T	T	T	C	C	C	T	T	C	C	T	T	C	C	C	C	T	T	T	T	A	A	C	C	C	C	C	C	A	A	C	C	C	C	T	T	G	G	A	A	C	C	G	G	A	A	G	G	C	C	G	G	C	C	C	C	G	G	T	T	C	C	G	G	T	T	C	C	G	G	C	C	G	G	A	A	C	C	C	C	T	T	A	A	C	C	C	C	C	C	A	A	G	G	C	C	G	G	C	C	C	C	G	G	G	G	G	G	G	G	G	G	G	G	G	G	A	A	G	G	A	A	A	A	T	T	G	G	G	G	A	A	A	A	T	T	T	T	C	C	C	C	G	G	C	C	A	A	A	A	G	G	C	C	G	G	A	A	T	T	G	G	C	C	T	T	C	C	C	C	G	G	G	G	C	C	T	T	A	A	A	A	C	C	C	C	C	C	G	G	T	T	G	G	G	G	C	C	A	A	G	G	A	A	C	C	C	C	G	G	G	G	C	C	A	A	A	A	T	T	A	A	T	T	G	G	T	T	G	G	C	C	C	C	C	C	C	C	G	G	C	C	C	C	G	G	G	G	G	G	G	G	G	G	T	T	T	T	A	A	T	T	C	C	T	T	C	C	G	G	G	G	C	C	C	T	T	T	C	C	T	T	C	C	A	A	C	C	G	G	C	C	C	C	C	C	C	C	C	C	G	G	A	A	T	T	A	A	C	C	A	A	T	T	C	C	T	T	T	T	G	G	G	G	G	G	A	A	G	G	A	A	T	T	T	T	G	G	C	C	A	A	C	C	T	T	T	T	G	G	G	G	G	G	C	C	C	C	G	G	G	G	T	T	G	G	T	T	G	G	G	G	C	C	T	T	T	T	G	G	G	G	C	C	G	G	T	T	C	C	G	G	C	C	G	G	C	C	G	G	A	A	G	G	A	A	G	G	G	G	C	C	A	A	G	G	C	C	G	G	A	A	C	C	G	G	G	G	C	C	A	A	T	T	A	A	C	C	C	C	A	A	C	C	NA	NA	A	A	T	T	G	G	C	C	C	C	A	A	G	G	G	G	A	A	C	C	C	C	G	G	A	A	G	G	C	C	C	C	G	G	T	T	C	C	C	C	G	G	C	C	G	G	G	G	C	C	NA	NA	A	A	T	T	G	G	G	G	C	C	A	A	A	A	G	G	T	T	G	G	T	T	A	A	A	A	G	G	T	T	G	G	C	C	G	G	G	G	T	T	C	C	T	T	C	C	G	G	G	G	C	C	G	G	A	A	C	C	A	A	A	A	G	G	G	G	C	C	T	T	C	C	C	C	G	G	C	C	A	A	G	G	C	C	C	C	G	G	G	G	T	T	C	C	C	C	A	A	A	A	T	T	G	G	C	C	C	C	C	C	G	G	T	T	C	C	T	T	G	G	G	G	G	G	G	G	G	G	C	C	C	C	T	T	C	C	G	G	C	C	G	G	G	G	T	T	C	C	G	G	G	G	C	C	C	C	C	C	C	C	A	A	C	C	T	T	G	G	T	T	G	G	A	A	C	C	G	G	G	G	G	G	G	T	A	A	G	G	C	C	A	A	G	G	A	A	C	C	C	C	C	C	T	T	A	A	A	A	A	A	G	G	C	C	G	G	T	T	G	G	G	G	C	C	C	C	G	T	T	T	C	C	G	G	G	G	C	C	G	G	C	C	G	G	G	G	C	C	G	G	G	G	C	C	G	G	T	T	C	C	G	G	G	G	A	A	G	G	T	T	G	G	G	G	G	G	A	A	C	C	G	G	G	G	C	C	G	G	T	T	C	C	T	C	C	C	G	G	T	T	G	G	C	C	C	C	G	G	T	T	C	C	G	G	G	G	T	T	T	T	C	C	A	A	G	G	A	A	G	G	C	C	T	T	T	T	G	G	C	C	G	G	C	C	C	C	C	C	T	T	C	C	C	C	C	C	G	G	G	G	A	A	C	C	C	C	A	A	G	G	C	C	A	A	T	T	G	G	A	A	G	G	T	T	T	T	T	T	C	C	G	G	A	A	G	G	C	C	T	T	C	C	C	C	A	A	C	C	C	C	G	G	C	C	G	G	G	G	C	C	G	G	C	C	G	G	A	A	A	A	T	T	T	T	A	A	A	A	T	T	A	A	T	T	G	G	T	T	A	A	T	T	T	T	A	A	A	A	C	C	G	G	G	G	A	A	G	G	C	C	G	G	C	C	G	G	T	T	T	T	G	G	G	G	C	C	A	A	T	T	T	T	C	C	G	G	G	G	C	C	C	C	C	C	G	G	G	G	C	C	G	G	G	G	T	T	G	G	C	C	G	G	C	C	C	C	T	T	A	A	T	T	A	A	C	C	C	C	T	T	C	C	C	C	G	G	A	A	T	T	T	T	T	T	A	A	G	G	A	A	A	A	G	G	G	G	G	G	G	G	C	C	C	C	G	G	T	T	A	A	A	A	T	T	G	G	C	C	G	G	C	C	NA	NA	G	G	G	G	T	T	C	C	T	T	G	G	G	G	C	C	G	G	C	C	C	C	C	C	A	A	C	C	C	C	C	C	T	T	G	G	G	G	A	A	A	A	A	A	T	T	C	C	C	C	A	A	G	G	T	T	T	T	A	A	A	A	C	C	G	G	G	G	C	C	T	T	G	G	G	G	G	G	A	A	A	A	G	G	A	A	G	G	A	A	G	G	G	G	T	T	T	T	NA	NA	G	G	A	A	C	C	C	C	C	C	G	G	C	C	NA	NA	A	A	A	A	C	C	G	G	G	G	G	G	C	C	C	C	C	C	A	A	G	G	A	A	G	G	G	G	A	A	C	C	T	T	G	G	C	C	C	A	C	C	C	C	C	C	G	G	C	C	G	G	A	A	C	C	C	C	C	C	A	A	T	T	A	A	T	T	C	C	A	A	C	C	C	C	C	C	C	C	T	T	T	T	T	T	T	T	G	G	G	T	C	C	T	T	G	G	G	G	T	T	T	T	G	G	C	C	A	A	A	A	G	G	G	G	T	T	C	C	C	C	G	G	G	G	A	A	T	T	G	G	C	C	C	C	C	C	G	G	T	T	T	T	C	C	A	A	A	A	C	C	A	A	T	T	T	T	A	A	T	T	T	T	G	G	T	T	C	C	C	C	C	C	T	T	G	G	T	T	C	C	C	C	A	A	A	A	C	C	G	G	G	G	A	A	G	G	G	G	G	G	C	C	C	C	G	G	T	T	G	G	C	C	T	T	A	A	A	A	C	C	G	G	A	A	A	A	C	C	A	A	G	G	C	C	T	T	T	T	G	G	T	T	G	G	C	C	A	A	C	C	T	T	T	T	A	A	G	G	G	G	C	C	A	A	C	C	G	G	T	T	G	G	G	G	T	T	C	C	C	C	C	C	G	G	T	T	A	A	C	C	T	T	C	C	T	T	T	T	C	C	C	C	A	A	A	A	T	T	A	A	T	T	G	G	A	A	A	A	G	G	T	T	A	A	A	A	A	A	C	C	A	A	G	G	C	C	G	G	G	G	A	A	A	A	A	A	C	C	T	T	C	C	C	C	C	C	C	C	G	G	A	A	T	T	G	G	G	G	A	A	A	A	C	C	A	A	C	C	C	C	T	T	A	A	T	T	C	C	C	C	A	A	C	C	A	A	A	A	C	C	G	G	T	T	C	C	A	A	C	C	C	C	T	T	G	G	G	G	A	A	C	C	T	T	G	G	A	A	A	A	A	A	G	G	C	C	G	G	C	C	A	A	G	G	T	C	G	G	A	A	T	T	T	T	G	G	A	A	A	A	C	C	T	T	G	G	C	C	C	C	T	T	C	C	C	C	G	G	C	C	C	C	T	T	G	G	T	T	T	T	G	G	G	G	G	G	G	G	A	A	A	A	G	G	A	A	C	C	C	C	G	G	C	C	C	C	C	C	A	A	C	C	C	C	C	C	C	C	G	G	A	A	T	T	G	G	G	G	G	G	G	G	A	A	A	A	T	T	T	T	A	A	A	A	A	A	A	A	G	G	T	T	C	C	A	A	G	G	C	C	G	G	G	G	G	G	A	A	T	T	T	T	A	A	A	A	T	T	C	C	NA	NA	G	G	A	A	G	G	A	A	C	C	C	C	T	T	A	A	C	C	G	G	T	T	G	G	G	G	G	G	T	T	A	A	A	A	C	C	A	A	T	T	C	C	C	C	C	C	C	C	A	A	A	A	A	A	T	T	T	T	T	T	G	G	C	C	G	G	G	G	G	G	T	T	C	C	T	T	A	A	T	T	C	C	C	C	T	T	A	A	C	C	C	C	G	G	C	C	G	G	A	A	G	G	T	T	C	C	G	G	C	C	T	T	G	G	C	C	G	G	G	G	C	C	C	C	G	G	A	A	G	G	A	A	G	G	A	A	A	A	A	A	G	G	C	C	G	G	C	C	G	G	A	A	A	A	A	A	G	G	A	A	G	G	A	A	A	A	T	T	G	G	C	C	C	C	C	C	C	C	G	G	G	G	A	A	T	T	C	C	A	A	G	G	A	A	C	C	G	G	T	T	A	A	G	G	A	A	C	C	A	A	T	T	A	A	G	G	C	C	C	C	A	A	A	A	G	G	T	T	G	G	T	T	G	G	A	A	A	A	G	G	C	C	C	C	A	A	T	T	T	T	T	T	A	A	C	C	A	A	T	T	A	A	C	C	G	G	G	G	T	T	C	C	T	T	C	C	T	T	T	T	T	T	T	T	A	A	G	G	G	G	A	A	T	T	A	A	G	G	C	C	G	G	G	G	C	C	T	T	T	T	A	A	T	T	T	T	G	G	A	A	A	A	C	C	C	C	G	G	C	C	G	G	G	G	T	T	G	G	T	T	G	G	A	A	C	C	C	C	A	A	A	A	T	T	C	C	C	C	C	C	T	T	A	A	T	T	G	G	A	A	G	G	A	A	T	T	A	A	A	A	A	A	A	A	T	T	A	A	C	C	A	A	C	C	T	T	A	A	A	A	C	C	G	G	A	A	T	T	G	G	T	T	G	G	A	A	G	G	A	A	C	C	C	C	T	C	A	A	A	A	G	G	C	C	G	G	G	G	C	C	G	G	T	T	C	C	A	A	A	A	C	C	G	G	A	A	A	A	T	T	A	A	G	G	C	C	T	T	T	T	G	G	C	C	G	G	G	G	A	A	G	G	G	G	G	G	T	G	C	C	C	C	T	T	T	T	C	C	A	A	C	C	G	G	T	T	C	C	C	C	G	G	T	T	T	T	G	G	G	G	T	T	A	A	A	A	T	T	G	G	C	C	A	A	G	G	C	C	A	A	A	A	G	G	C	C	A	A	A	A	G	G	C	C	G	G	C	C	T	T	C	C	C	C	C	C	T	T	G	G	T	T	C	C	G	G	G	G	A	A	C	C	C	C	C	C	C	C	A	A	C	C	T	T	C	C	A	A	C	C	T	T	T	T	G	G	C	C	A	A	G	G	T	T	A	A	T	T	C	C	T	T	G	G	G	G	T	T	T	T	A	A	G	G	T	T	G	G	T	T	C	C	A	A	G	G	T	T	C	C	A	A	C	C	A	A	G	G	G	G	A	A	C	C	A	A	T	T	C	C	T	T	G	G	G	G	G	G	C	C	T	T	C	C	C	C	C	C	A	A	C	C	C	C	G	G	T	T	G	G	G	G	C	C	G	G	G	G	C	C	A	A	C	C	A	A	G	G	A	A	C	C	T	T	G	G	T	T	T	T	T	T	C	C	G	G	G	G	A	A	G	G	G	G	G	G	C	C	G	G	T	T	G	G	T	T	A	A	G	G	C	C	A	A	A	A	A	A	C	C	T	T	T	T	A	A	A	A	G	G	T	T	A	A	A	A	T	T	T	T	C	C	A	A	T	T	G	G	T	T	G	G	T	T	T	T	G	G	T	T	C	C	T	T	A	A	T	T	C	C	G	G	A	A	A	A	G	G	T	T	A	A	C	C	G	G	G	G	A	A	G	G	T	T	T	T	T	T	C	C	G	G	G	G	T	T	C	C	T	T	T	T	C	C	A	A	T	T	G	G	G	G	G	G	C	C	C	C	G	G	G	G	C	C	C	C	G	G	C	C	T	T	T	T	A	A	A	A	C	C	T	T	T	T	A	A	G	G	A	A	C	C	C	C	A	A	G	G	T	T	C	C	C	C	C	C	C	C	A	A	A	A	G	G	C	C	T	T	T	T	A	A	G	G	A	A	A	A	T	T	C	C	T	T	T	T	G	G	C	C	A	A	A	A	A	A	A	A	T	T	C	C	A	A	G	G	G	G	C	C	A	A	C	C	T	T	A	A	T	T	G	G	G	G	T	T	A	A	A	A	C	C	G	G	A	A	G	G	G	G	C	C	A	A	G	G	T	T	T	T	C	C	T	T	C	C	G	G	C	C	T	T	A	A	A	A	T	T	G	G	C	C	C	C	T	T	T	T	T	T	C	C	C	C	G	G	G	G	C	C	T	T	C	C	C	C	T	T	G	G	T	T	C	C	G	G	C	C	A	A	A	A	A	A	C	C	A	A	G	G	T	T	T	T	C	C	G	G	G	G	T	T	C	C	G	G	A	A	A	A	A	A	T	T	G	G	G	G	A	A	G	G	A	A	A	A	A	A	G	G	C	C	NA	NA	G	G	T	T	T	T	T	T	T	T	A	A	T	T	G	G	T	T	A	A	C	C	A	A	C	C	A	A	C	C	A	A	C	C	T	T	A	A	G	G	C	C	G	G	G	G	T	T	C	C	T	T	G	G	T	T	G	G	C	C	A	A	A	A	C	C	T	T	A	A	A	A	A	A	C	C	C	C	T	T	C	C	C	C	A	A	G	G	C	C	T	T	G	G	G	G	T	T	G	G	G	G	C	C	A	A	C	C	C	C	T	T	A	A	G	G	T	T	T	T	A	A	C	C	A	A	C	C	G	G	A	A	A	A	G	G	C	C	G	G	G	G	C	C	A	A	G	G	G	G	T	T	G	G	G	G	T	T	A	A	A	A	C	C	T	T	G	G	C	C	A	A	G	G	A	A	G	G	G	G	A	A	G	G	A	A	G	G	C	C	C	C	C	C	C	C	G	G	G	G	C	C	A	A	T	T	A	A	A	A	T	T	T	T	T	T	G	G	C	C	G	G	C	C	C	C	A	A	G	G	T	T	G	G	C	C	T	T	G	G	G	G	C	C	G	G	C	C	G	G	G	G	G	G	C	C	T	T	T	T	G	G	C	C	C	C	C	C	A	A	A	A	A	A	G	G	A	A	T	T	G	G	C	C	A	A	C	C	T	T	G	G	T	T	A	A	G	G	G	G	A	A	A	A	T	T	A	A	G	G	T	T	C	C	T	T	C	C	T	T	T	T	A	A	A	A	T	T	A	A	C	C	A	A	C	C	C	C	A	A	G	G	C	C	T	T	G	G	G	G	T	T	A	A	A	A	G	G	G	G	G	G	G	G	C	C	G	G	C	C	T	T	A	A	C	C	C	C	C	C	G	G	G	G	T	T	G	G	G	G	A	A	T	T	A	A	T	T	C	C	A	A	T	T	T	T	C	C	G	G	G	G	A	A	G	G	C	C	C	C	G	G	C	C	C	C	G	G	T	T	A	A	A	A	A	A	T	T	A	A	T	T	G	G	C	C	G	G	C	C	T	T	T	T	T	T	G	G	C	C	G	G	G	G	C	C	A	A	C	C	G	G	C	C	A	A	C	C	T	T	T	T	A	A	C	C	T	T	C	C	C	C	T	T	A	A	T	T	A	A	A	A	C	C	T	T	C	C	G	G	A	A	C	C	T	T	C	C	G	G	A	A	A	A	A	A	G	G	T	T	T	T	G	G	C	C	G	G	A	A	T	T	C	C	T	T	T	T	C	C	A	A	C	C	A	A	C	C	C	C	T	T	T	T	G	G	A	A	A	A	C	C	C	C	A	A	C	C	A	A	A	A	T	T	A	A	T	T	C	C	C	C	C	C	A	A	G	G	T	T	G	G	C	C	A	A	C	C	G	G	A	A	T	T	G	G	G	G	G	G	C	C	A	A	T	T	C	C	T	T	C	C	C	C	A	A	A	A	T	T	T	T	C	C	T	T	T	T	G	G	C	C	C	C	T	T	T	T	G	G	C	C	G	G	A	A	C	C	G	G	G	G	T	T	A	A	A	A	T	T	T	T	A	A	C	C	A	A	G	G	G	G	G	G	C	C	G	G	G	G	T	T	G	G	T	T	G	G	G	G	G	G	G	G	G	G	G	G	C	C	NA	NA	G	G	C	C	C	C	A	A	C	C	A	A	C	C	T	T	G	G	T	T	G	G	A	A	G	G	G	G	T	T	T	T	C	C	A	A	G	G	G	G	G	G	C	C	T	T	G	G	C	C	C	C	G	G	A	A	A	A	C	C	G	G	A	A	G	G	T	T	T	T	C	C	T	T	A	A	A	A	T	T	A	A	A	A	T	T	T	T	G	G	C	C	G	G	G	G	G	G	A	A	G	G	T	T	G	G	C	C	T	T	C	C	T	T	C	C	G	G	T	T	T	T	T	T	A	A	A	A	C	C	G	G	C	C	T	T	A	A	G	G	G	G	T	T	G	G	A	A	G	G	C	C	C	C	T	T	C	C	C	C	T	T	C	C	T	T	T	T	C	C	G	G	A	A	T	T	G	G	A	A	G	G	A	A	G	G	C	C	T	T	T	T	C	C	C	C	G	G	C	C	C	C	C	C	C	C	G	G	C	C	G	G	G	G	A	A	T	T	C	C	A	A	C	C	A	A	A	A	T	T	T	T	C	C	C	C	C	C	G	G	T	T	A	A	A	A	G	G	C	C	C	C	C	C	A	A	C	C	A	A	G	G	G	G	G	G	A	A	A	A	G	G	C	C	T	T	A	A	T	T	A	A	T	T	G	G	G	G	T	T	G	G	T	T	G	G	G	G	A	A	G	G	G	G	A	A	G	G	G	G	C	C	A	A	T	T	C	C	A	A	G	G	A	A	C	C	C	C	G	G	C	C	C	C	T	T	A	A	A	A	G	G	G	G	T	T	G	G	T	T	T	T	T	T	T	T	T	T	A	A	A	A	G	G	A	A	A	A	G	G	A	A	T	T	C	C	A	A	A	A	C	C	C	C	T	T	G	G	C	C	A	A	T	T	T	T	C	C	T	T	T	T	A	A	C	C	T	T	C	C	T	T	T	T	G	G	T	T	G	G	C	C	G	G	C	C	C	C	C	C	C	C	C	C	G	G	C	C	T	T	G	G	A	A	T	T	C	C	T	T	T	T	A	A	A	A	G	G	G	G	C	C	C	C	A	A	T	T	C	C	C	C	T	T	C	C	C	C	C	C	G	G	T	T	A	A	T	T	T	T	A	A	G	G	G	G	C	C	T	T	G	G	T	T	G	G	T	T	A	A	G	G	A	A	C	C	G	G	T	T	T	T	G	G	A	A	G	G	G	G	T	T	G	G	C	C	G	G	G	G	A	A	T	T	T	T	A	A	C	C	A	A	C	C	A	A	C	C	C	C	A	A	A	A	A	A	A	A	G	G	A	A	A	A	C	C	A	A	C	C	A	A	T	T	T	T	G	G	A	A	C	C	C	C	G	G	C	C	A	A	G	G	G	G	T	T	G	G	C	C	G	G	T	T	G	G	C	C	A	A	T	T	G	G	A	A	A	A	A	A	T	T	C	C	T	T	C	C	G	G	C	C	G	G	A	A	T	T	C	C	A	A	G	G	A	A	A	A	T	T	A	A	T	T	G	G	A	A	A	A	A	A	C	C	A	A	G	G	G	G	G	G	C	C	G	G	G	G	T	T	T	T	G	G	T	T	C	C	G	G	A	A	T	T	T	T	T	T	A	A	A	A	T	T	T	T	G	G	A	A	C	C	G	G	T	T	T	T	G	G	A	A	T	T	G	G	T	T	A	A	T	T	C	C	T	T	A	A	C	C	G	G	C	C	C	C	T	T	C	C	T	T	C	C	G	G	A	A	A	A	C	C	C	C	A	A	C	C	C	C	A	A	C	C	C	C	A	A	A	A	G	G	A	A	T	T	G	G	A	A	C	C	G	G	C	C	A	A	C	C	C	C	T	T	C	C	C	C	A	A	A	A	A	A	C	C	T	T	C	C	A	A	T	T	C	C	C	C	G	G	A	A	A	A	G	G	A	A	C	C	A	A	G	G	T	T	G	G	A	A	C	C	A	A	A	A	T	T	T	T	T	T	G	G	G	G	C	C	A	A	A	A	T	T	G	G	A	A	G	G	G	G	A	A	T	T	C	C	C	C	T	T	A	A	G	G	A	A	T	T	A	A	G	G	A	A	T	T	G	G	T	T	C	C	T	T	C	C	A	A	A	A	A	A	G	G	G	G	T	T	A	A	G	G	T	T	A	A	C	C	T	T	T	T	G	G	C	C	T	T	T	T	C	C	C	C	C	C	T	T	G	G	A	A	C	C	C	C	C	C	G	G	G	G	T	T	A	A	G	G	G	G	A	A	T	T	T	T	G	G	A	A	A	A	A	A	C	C	A	A	G	G	C	C	C	C	G	G	C	C	A	A	G	G	G	G	A	A	A	A	T	T	T	T	G	G	G	G	A	A	G	G	A	A	G	G	C	C	G	G	A	A	NA	NA	C	C	G	G	G	G	C	C	C	C	C	C	G	G	A	A	G	G	T	T	C	C	A	A	G	G	A	A	C	C	G	G	G	G	C	C	C	C	T	T	C	C	T	T	C	C	T	T	G	G	A	A	G	G	A	A	G	G	C	C	A	A	C	C	C	C	A	A	G	G	T	T	G	G	G	G	A	A	T	T	A	A	G	G	C	C	T	T	C	C	A	A	T	T	T	T	G	G	T	T	A	A	T	T	C	C	C	C	T	T	C	C	A	A	C	C	A	A	G	G	C	C	A	A	G	G	A	A	G	A	G	G	G	G	G	G	G	G	A	A	T	T	G	G	C	C	T	T	G	G	A	A	G	G	G	G	G	G	C	C	A	A	A	A	A	A	A	A	T	T	T	T	A	A	G	G	C	C	T	T	G	G	T	T	T	T	A	A	C	C	A	A	C	C	A	A	G	G	A	A	T	T	C	C	T	T	G	G	A	A	C	C	T	T	T	T	T	T	G	G	T	T	C	C	G	G	A	A	G	G	T	T	T	T	C	C	C	C	A	A	G	G	T	T	C	C	A	A	G	G	A	A	G	G	T	T	C	C	A	A	G	G	G	G	C	C	C	C	G	G	G	G	G	G	C	C	T	T	G	G	T	T	T	T	G	G	C	C	G	G	G	G	T	T	A	A	C	C	A	A	A	A	C	C	C	C	T	T	T	T	A	A	T	T	A	A	A	A	A	A	C	C	C	C	C	C	C	C	T	T	A	A	T	T	G	G	T	T	A	A	A	A	A	A	C	C	A	A	C	C	G	G	C	C	C	C	C	C	A	A	G	G	G	G	G	G	C	C	G	G	C	C	A	A	G	G	G	G	A	A	T	T	T	T	C	C	A	A	T	T	G	G	A	A	C	C	T	T	A	A	T	T	C	C	A	A	A	A	G	G	A	A	A	A	G	G	A	A	A	A	C	C	T	T	A	A	C	C	A	A	C	C	A	A	C	C	G	G	T	T	G	G	T	T	A	A	T	T	T	T	A	A	T	T	G	G	G	G	A	A	G	G	T	T	T	T	G	G	NA	NA	C	C	C	C	T	T	A	A	A	A	G	G	C	C	C	C	T	T	A	A	T	T	T	T	A	A	T	T	C	C	C	C	G	G	T	T	G	G	A	A	A	A	A	A	C	C	G	G	A	A	G	G	A	A	G	G	C	C	C	C	G	G	G	G	A	A	G	G	G	G	T	T	C	C	C	C	A	A	A	A	T	T	T	T	T	T	A	A	G	G	A	A	C	C	T	T	C	C	G	G	C	C	G	G	G	G	A	A	C	C	G	G	T	T	G	G	T	T	C	C	A	A	T	T	G	G	T	T	A	A	C	C	G	G	C	C	G	G	C	C	C	C	C	C	A	A	C	C	G	G	A	A	C	C	A	A	A	A	G	G	C	C	T	T	A	A	C	C	G	G	C	C	C	C	C	C	T	T	G	G	A	A	G	G	C	C	G	G	A	A	C	C	A	A	T	T	G	G	C	C	T	T	G	G	G	G	C	C	A	A	C	C	C	C	C	C	T	T	C	C	T	T	C	C	C	C	G	G	T	T	C	C	G	G	T	T	G	G	G	G	T	T	C	C	A	A	A	A	C	C	A	A	T	T	G	G	T	T	A	A	G	G	G	G	T	T	A	A	G	G	C	C	G	G	C	C	C	C	G	G	C	C	G	G	C	C	G	G	C	C	T	T	G	G	A	A	C	C	T	T	T	T	C	C	G	G	C	C	A	A	T	T	G	G	T	T	T	T	G	G	C	C	T	T	A	A	T	T	G	G	C	C	C	C	T	T	C	C	C	C	A	A	C	C	A	A	A	A	C	C	G	G	G	G	T	T	T	T	A	A	G	G	G	G	A	A	G	G	A	A	T	T	A	A	G	G	C	C	C	C	C	C	A	A	G	G	C	C	A	A	A	A	A	A	A	A	C	C	T	T	T	T	G	G	T	T	A	A	A	A	T	T	G	G	C	C	A	A	T	T	G	G	C	C	G	G	T	T	C	C	C	C	A	A	T	T	G	G	A	A	A	A	C	C	G	G	C	C	C	C	T	T	G	G	A	A	A	A	C	C	G	G	G	G	C	C	G	G	C	C	A	A	G	G	C	C	T	T	G	G	C	C	A	A	C	C	C	C	C	C	A	A	G	G	G	G	T	T	A	A	T	T	G	G	G	G	T	T	A	A	T	T	T	T	G	G	A	A	C	C	G	G	G	G	G	G	G	G	A	A	A	A	G	G	G	G	G	G	A	A	A	A	A	A	C	C	A	A	G	G	A	A	G	G	C	C	G	G	T	T	G	G	T	T	A	A	G	G	A	A	C	C	C	C	C	C	C	C	A	A	G	G	C	C	T	T	C	C	C	C	A	A	A	A	A	A	A	A	T	T	T	T	G	G	C	C	G	G	G	G	C	C	T	T	C	C	G	G	G	G	G	G	C	C	G	G	A	A	G	G	NA	NA	T	T	C	C	C	C	G	G	A	A	T	T	G	G	C	C	T	T	A	A	A	A	NA	NA	C	C	G	G	A	A	C	C	C	C	T	T	T	T	T	T	G	G	T	T	T	T	A	A	T	T	C	C	G	G	G	G	T	T	C	C	A	A	G	G	T	T	G	G	C	C	G	G	G	G	NA	NA	G	G	A	A	G	G	C	C	T	T	C	C	G	G	C	C	A	A	G	G	A	A	T	T	A	A	T	T	T	T	G	G	A	A	G	G	A	A	C	C	T	T	C	C	A	A	T	T	A	A	T	T	G	G	G	G	T	T	G	G	T	T	T	T	T	T	NA	NA	C	C	G	G	A	A	G	G	T	T	T	T	T	T	A	A	A	A	G	G	C	C	C	C	T	T	T	T	G	G	T	T	T	T	G	G	C	C	C	C	C	C	C	C	C	C	G	G	C	C	A	A	G	G	C	C	A	A	T	T	G	G	A	A	A	A	C	C	G	G	T	T	A	A	G	G	T	T	C	C	C	C	T	T	T	T	T	T	A	A	T	T	A	A	A	A	T	T	A	A	A	A	G	G	T	T	A	A	G	G	A	A	G	G	C	C	C	C	G	G	G	G	A	A	G	G	T	T	C	C	T	T	G	G	C	C	A	A	T	T	T	T	C	C	C	C	G	G	C	C	T	T	T	T	T	T	C	C	T	T	G	G	A	A	C	C	G	G	C	C	T	T	T	T	C	C	A	A	G	G	T	T	T	T	C	C	C	C	T	T	T	T	T	T	C	C	G	G	G	G	A	A	A	A	T	T	A	A	G	G	G	G	T	T	C	C	A	A	C	C	G	G	G	G	T	T	C	C	T	T	A	A	A	A	C	C	G	G	G	G	T	T	C	C	T	T	C	C	G	G	A	A	A	A	C	C	A	A	C	C	A	A	C	C	G	G	A	A	C	C	A	A	G	G	G	G	A	A	G	G	T	T	C	C	C	C	T	T	T	T	A	A	T	T	C	C	T	T	G	G	C	C	A	A	G	G	C	C	C	C	G	G	C	C	G	G	A	A	G	G	A	A	A	A	C	C	A	A	G	G	T	T	G	G	C	C	G	G	A	A	G	G	G	G	T	T	G	G	T	T	G	G	C	C	A	A	G	G	T	T	A	A	A	A	G	G	C	C	G	G	C	C	C	C	G	G	T	T	A	A	G	G	C	C	G	G	C	C	C	C	G	G	T	T	G	G	A	A	G	G	G	G	A	A	T	T	A	A	G	G	G	G	G	G	A	A	T	T	C	C	C	C	C	C	A	A	G	G	G	G	G	G	G	G	T	T	C	C	T	T	T	T	G	G	G	G	G	G	C	C	G	G	C	C	C	C	C	C	C	C	T	T	C	C	G	G	A	A	C	C	G	G	T	T	T	T	G	G	A	A	C	C	C	C	C	C	C	C	T	T	G	G	C	C	C	C	A	A	G	G	A	A	G	G	C	C	T	T	G	G	A	A	C	C	C	C	G	G	C	C	T	T	T	T	A	A	G	G	A	A	G	G	G	G	A	A	A	A	C	C	A	A	C	C	T	T	T	T	C	C	T	T	G	G	C	C	T	T	A	A	C	C	A	A	T	T	G	G	A	A	C	C	T	T	A	A	T	T	G	G	G	G	G	G	A	A	T	T	C	C	A	A	G	G	A	A	A	A	G	G	A	A	G	G	A	A	T	T	C	C	C	C	T	T	C	C	A	A	A	A	G	G	G	G	C	C	T	T	A	A	A	A	T	T	C	C	C	C	G	G	G	G	A	A	A	A	C	C	T	T	A	A	T	T	A	A	G	G	T	T	G	G	C	C	T	T	G	G	G	G	A	A	T	T	T	T	C	C	C	C	T	T	T	T	A	A	T	T	A	A	A	A	A	A	T	T	A	A	G	G	T	T	T	T	C	C	C	C	C	C	C	C	T	T	C	C	A	A	C	C	C	C	T	T	T	T	A	A	T	T	G	G	A	A	T	T	T	T	T	T	G	G	T	T	A	A	G	G	T	T	C	C	C	C	G	G	C	C	A	A	G	G	A	A	C	C	G	G	C	C	A	A	C	C	T	T	C	C	G	G	C	C	C	C	C	C	G	G	C	C	G	G	T	T	G	G	T	T	G	G	T	T	G	G	T	T	T	T	T	T	A	A	G	G	C	C	C	C	T	T	A	A	T	T	G	G	T	T	T	T	A	A	T	T	T	T	C	C	T	T	C	C	G	G	G	G	C	C	T	T	A	A	T	T	C	C	A	A	C	C	G	G	T	T	A	A	C	C	T	T	C	C	A	A	G	G	A	A	A	A	G	G	A	A	T	T	G	G	C	C	T	T	A	A	G	G	G	G	G	G	A	A	C	C	A	A	T	T	G	G	G	G	A	A	C	C	A	A	T	T	C	C	G	G	T	T	G	G	T	T	C	C	A	A	G	G	G	G	C	C	C	C	A	A	G	G	G	G	G	G	A	A	T	T	T	T	T	T	G	G	G	G	A	A	G	G	C	C	A	A	G	G	G	G	C	C	C	C	C	C	C	C	T	T	G	G	A	A	A	A	T	T	T	T	G	G	T	T	C	C	A	A	G	G	A	A	G	G	C	C	C	C	T	T	G	G	C	C	C	C	C	C	A	A	A	A	G	G	C	C	C	C	G	G	T	T	C	C	C	C	C	C	C	C	G	G	A	A	A	A	A	G	C	C	A	A	A	A	G	G	G	G	A	A	T	T	G	G	T	T	C	C	T	T	G	G	G	G	C	C	C	C	T	T	C	C	C	C	G	G	G	G	T	T	C	C	A	A	C	C	A	A	G	G	C	C	G	G	T	T	T	T	T	T	G	G	C	C	T	T	C	C	T	T	T	T	T	T	A	A	C	C	T	T	A	A	A	A	C	C	A	A	G	G	A	A	T	T	G	G	A	A	C	C	C	C	A	A	A	A	A	A	T	T	C	C	A	A	T	T	T	T	A	A	T	T	A	A	T	T	T	T	G	G	C	C	A	A	G	G	G	G	G	G	T	T	T	T	C	C	T	T	C	C	C	C	T	T	G	G	C	C	G	G	A	A	A	A	T	T	A	A	G	G	G	G	T	T	T	T	T	T	C	C	A	A	A	A	C	C	A	A	G	G	G	G	T	T	A	A	G	G	A	A	T	T	C	C	T	T	T	T	T	T	A	A	G	G	A	A	C	C	G	G	T	T	A	A	G	G	G	G	T	T	T	T	A	A	G	G	C	C	C	C	G	G	A	A	G	G	C	C	A	A	T	T	A	A	G	G	C	C	G	G	C	C	C	C	C	C	G	G	T	T	G	G	T	T	C	C	C	C	C	C	T	T	A	A	A	A	A	A	G	G	T	T	G	G	T	T	G	G	A	A	G	G	C	C	C	C	A	A	C	C	A	A	T	T	G	G	T	T	G	G	C	C	G	G	A	A	G	G	T	T	G	G	A	A	T	T	T	T	C	C	G	G	G	G	T	T	G	G	G	G	C	C	G	G	C	C	A	A	C	C	T	T	A	A	G	G	G	G	A	A	A	A	G	G	A	A	G	G	A	A	A	A	T	T	A	A	T	T	A	A	C	C	T	T	A	A	T	T	A	A	A	A	T	T	A	A	T	T	G	G	A	A	C	C	C	C	C	C	T	T	C	C	T	T	A	A	G	G	T	T	C	C	G	G	T	T	G	G	C	C	T	T	G	G	A	A	G	G	T	T	G	G	A	A	A	A	T	T	A	A	C	C	C	C	C	C	C	C	G	G	C	C	C	C	T	T	T	T	G	G	T	T	A	A	T	T	G	G	G	G	G	G	T	T	T	T	T	T	G	G	A	A	T	T	C	C	T	T	A	A	T	T	C	C	C	C	G	G	C	C	A	A	T	T	T	T	C	C	A	A	C	C	G	G	T	T	A	A	A	A	T	T	T	T	T	T	C	C	A	A	G	G	C	C	G	G	A	A	C	C	T	T	C	C	A	A	C	C	T	T	C	C	C	C	G	G	A	A	C	C	T	T	G	G	G	G	G	G	T	T	C	C	C	C	C	C	G	G	A	A	T	T	T	T	C	C	G	G	G	G	C	C	A	A	G	G	G	G	A	A	T	T	G	G	G	G	T	T	G	G	G	G	C	C	C	C	A	A	C	C	A	A	G	G	T	T	T	T	C	C	C	C	G	G	A	A	A	A	A	A	T	T	G	A	C	C	T	T	C	C	T	T	T	T	C	C	G	G	G	G	A	A	A	A	A	A	A	A	G	G	A	A	G	G	C	C	A	A	G	G	A	A	C	C	G	G	C	C	G	G	C	C	G	G	A	A	C	C	G	G	A	A	A	A	G	G	T	T	C	C	G	G	G	G	A	A	G	G	G	G	T	T	G	G	G	G	A	A	T	T	T	T	T	T	T	T	A	A	A	A	T	T	A	A	G	G	C	C	G	G	G	G	T	T	T	T	T	T	T	T	A	A	G	G	G	G	A	A	G	G	G	G	A	A	T	T	A	A	C	C	A	A	T	T	G	G	T	T	NA	NA	T	T	C	C	T	T	G	G	C	C	C	C	A	A	C	C	T	T	T	T	T	T	A	A	C	C	T	T	C	C	C	C	G	G	C	C	T	T	G	G	T	T	C	C	T	T	C	C	C	C	C	C	G	G	C	C	T	T	T	T	G	G	C	C	C	C	A	A	A	A	G	G	C	C	G	G	A	A	T	T	T	T	A	A	C	C	A	A	C	C	C	C	C	C	G	G	G	G	A	A	G	G	G	G	G	G	A	A	A	A	A	A	G	G	G	G	A	A	G	G	C	C	G	G	C	C	G	G	A	A	A	A	A	A	C	C	T	T	G	G	C	C	A	A	T	T	C	C	C	C	A	A	G	G	A	A	A	A	G	G	C	C	G	G	T	T	G	G	G	G	A	A	T	T	G	G	T	T	G	G	G	G	G	G	G	G	A	A	T	T	C	C	A	A	A	A	C	C	T	T	A	A	A	A	C	C	C	C	C	C	T	T	A	A	C	C	G	G	C	C	A	A	T	T	A	A	T	T	G	G	G	G	G	G	C	C	G	G	C	C	T	T	G	G	A	A	G	G	C	C	A	A	T	T	T	T	A	A	G	G	G	G	G	G	G	G	T	T	G	G	A	A	C	C	C	C	G	G	A	A	G	G	C	C	G	G	G	G	A	A	NA	NA	C	C	T	T	C	C	A	A	A	A	G	G	G	G	T	T	A	A	A	A	A	A	G	G	A	A	A	A	G	G	T	T	A	A	T	T	G	G	G	G	G	G	C	C	A	A	G	G	A	A	T	T	C	C	G	G	A	A	C	C	G	G	G	G	G	G	A	A	T	T	A	A	T	T	A	A	G	G	T	T	G	G	C	C	T	T	T	T	C	C	T	T	C	C	T	T	C	C	G	G	G	G	G	G	G	G	C	C	C	C	T	T	T	T	G	G	C	C	T	T	A	A	A	A	G	G	T	T	T	T	A	A	C	C	C	C	A	A	T	T	T	T	C	C	G	G	C	C	G	G	G	G	T	T	A	A	A	A	T	T	A	A	A	A	G	G	G	G	G	G	A	A	T	T	C	C	C	C	A	A	C	C	G	G	C	C	T	T	G	G	C	C	T	T	A	A	T	T	A	A	T	T	C	C	G	G	A	A	T	T	C	C	T	T	C	C	G	G	A	A	C	C	A	A	G	G	A	A	G	G	G	G	A	A	G	G	T	T	C	C	A	A	A	A	C	C	C	C	C	C	T	T	G	G	G	G	T	T	G	G	T	T	T	T	G	G	G	G	G	G	T	T	T	T	C	C	C	C	T	T	T	T	A	A	T	T	A	A	T	T	C	C	A	A	G	G	C	C	T	T	C	C	G	G	C	C	C	C	C	C	G	G	C	C	G	G	G	G	G	G	T	T	C	C	A	A	A	A	G	G	A	A	C	C	A	A	T	T	C	C	C	C	G	G	C	C	A	A	G	G	A	A	C	C	C	C	C	C	NA	NA	C	C	A	A	G	G	A	A	C	C	C	C	A	A	T	T	A	A	C	C	A	A	A	A	A	A	C	C	C	C	C	C	C	C	T	T	A	A	G	G	T	T	A	A	C	C	A	A	T	T	A	A	C	C	C	C	A	A	G	G	A	A	A	A	C	C	A	A	T	T	T	T	C	C	C	C	G	G	A	A	G	G	G	G	G	G	T	T	T	T	T	T	T	T	A	A	C	C	A	A	G	G	G	G	G	G	G	G	A	A	A	A	C	C	C	C	T	T	G	G	A	A	G	G	T	T	G	G	G	G	C	C	C	C	G	G	NA	NA	T	T	C	C	A	A	A	A	A	A	C	C	C	C	C	C	A	A	G	G	G	G	G	G	G	G	C	C	A	A	A	A	G	G	A	A	A	A	T	T	C	C	G	G	T	T	G	G	T	T	G	G	G	G	G	G	G	G	T	T	G	G	A	A	A	A	A	A	A	A	G	G	A	A	G	G	T	T	G	G	T	T	T	T	T	T	C	C	A	A	G	G	A	A	A	A	A	A	A	A	G	G	A	A	C	C	G	G	A	A	A	A	A	A	G	G	A	A	C	C	A	A	G	G	G	G	T	T	C	C	C	C	A	A	C	C	G	G	C	C	C	C	A	A	G	G	T	T	A	A	T	T	A	A	T	T	T	T	G	G	C	C	C	C	C	C	A	A	C	C	A	A	T	T	G	G	A	A	C	C	A	A	A	A	T	C	C	C	C	C	A	A	C	C	C	C	G	G	T	T	A	A	G	G	A	A	G	G	C	C	G	G	C	C	T	T	T	T	G	G	T	T	A	A	G	G	C	C	C	C	G	G	C	C	T	T	G	G	A	A	G	G	T	T	C	C	T	T	G	G	A	A	T	T	G	G	A	A	C	C	A	A	C	C	G	G	C	C	G	G	A	A	C	C	G	G	C	C	G	G	G	G	T	T	T	T	G	G	A	A	A	A	G	G	A	A	A	A	T	T	A	A	G	G	A	A	T	T	C	C	T	T	G	G	C	C	G	G	A	A	A	A	C	C	C	C	T	T	T	T	T	T	A	A	T	T	G	G	G	G	NA	NA	T	T	A	A	T	T	C	C	A	A	G	G	G	G	C	C	A	A	T	T	C	C	T	T	T	T	C	C	T	T	C	C	C	C	G	G	G	G	C	C	G	G	G	G	C	C	G	G	A	A	C	C	G	G	C	C	G	G	A	A	T	T	G	G	G	G	G	G	G	G	C	C	C	C	A	A	G	G	T	T	G	G	G	G	A	A	A	A	T	T	C	C	T	T	C	C	A	A	T	T	C	C	C	C	G	G	C	C	T	T	T	T	T	T	C	C	T	T	C	C	G	G	G	G	G	G	G	G	C	C	T	T	T	T	C	C	T	T	C	C	C	C	T	T	T	T	G	G	C	C	A	A	T	T	G	G	A	A	T	T	A	A	G	G	A	A	T	T	T	T	G	G	G	G	G	G	C	C	G	G	T	T	G	G	C	C	C	C	T	T	C	T	C	C	C	C	C	C	T	T	G	G	C	C	A	A	G	G	T	T	G	G	T	T	C	C	A	A	G	G	T	T	T	T	G	G	T	T	T	T	G	G	C	C	T	T	A	A	T	T	T	T	T	T	C	C	C	C	C	C	A	A	G	G	T	T	T	T	C	C	A	A	T	T	T	T	T	T	C	C	G	G	T	T	G	G	C	C	C	C	C	C	C	C	T	T	A	A	C	C	A	A	C	C	C	C	C	C	G	G	C	C	T	T	C	C	G	G	G	G	A	A	T	T	A	A	C	C	G	G	G	G	T	T	A	A	T	T	A	A	G	G	A	A	T	T	C	C	A	A	G	A	C	C	G	G	G	G	G	G	A	A	T	T	C	C	T	T	G	G	T	T	T	T	A	A	C	C	C	C	T	T	C	C	G	G	A	A	T	T	A	A	T	T	A	A	NA	NA	G	G	C	C	A	A	A	A	A	A	A	A	A	A	G	G	G	G	G	G	T	T	G	G	A	A	T	T	G	G	A	A	T	T	A	A	A	A	A	A	C	C	A	A	T	T	C	C	C	C	G	G	G	G	A	A	C	C	G	G	G	G	A	A	G	G	G	G	A	A	A	A	C	C	T	T	G	G	G	G	T	T	C	C	T	T	C	C	G	G	G	G	A	A	A	A	G	G	G	G	T	T	A	A	T	T	A	A	C	C	C	C	T	T	G	G	A	A	C	C	C	C	T	T	G	G	G	G	A	A	A	A	G	G	T	T	T	T	C	C	T	T	C	C	T	T	G	G	G	G	A	A	C	C	A	A	G	G	T	T	G	G	G	G	A	A	T	T	G	G	C	C	G	G	G	G	G	G	T	T	T	T	G	G	C	C	A	A	A	A	G	G	A	A	C	C	C	C	T	T	G	G	C	C	G	G	A	A	G	G	T	T	T	T	A	A	C	C	T	T	C	C	T	T	A	A	T	T	A	A	G	G	C	C	G	G	T	T	A	A	T	T	G	G	G	G	A	A	T	T	C	C	T	T	C	C	A	A	A	A	A	A	A	A	A	A	T	T	C	C	C	C	C	C	C	C	G	G	C	C	A	A	A	A	T	T	A	A	G	G	C	C	G	G	G	G	A	A	T	T	C	C	T	T	A	A	G	G	C	C	G	G	C	C	C	C	G	G	T	T	T	T	C	C	C	C	G	G	A	A	T	T	A	A	C	C	C	C	A	A	A	A	T	T	G	G	C	C	C	C	A	A	C	C	C	C	C	C	T	T	C	C	G	G	G	G	G	G	C	C	T	T	T	T	C	C	G	G	C	C	G	G	T	T	T	T	G	G	C	C	A	A	A	A	A	A	G	G	A	A	G	G	A	A	C	C	C	C	T	T	T	T	T	T	A	A	T	T	A	A	C	C	C	C	T	T	NA	NA	G	G	A	A	C	C	A	A	G	G	C	C	T	T	G	G	A	A	T	T	C	C	G	G	G	G	C	C	T	T	G	G	C	C	A	A	A	A	G	G	T	T	G	G	A	A	T	T	A	A	C	C	G	G	C	C	T	T	T	T	C	C	C	C	C	C	T	T	A	A	C	C	G	G	A	A	G	G	C	C	C	C	G	G	C	C	A	A	A	A	G	G	T	T	A	A	C	C	C	C	T	T	C	C	T	T	C	C	G	G	G	G	T	T	G	G	G	G	A	A	T	T	C	C	A	A	T	T	C	C	A	A	A	A	G	G	A	A	A	A	T	T	C	C	G	G	T	T	T	T	C	C	C	C	G	G	C	C	T	T	A	A	T	T	C	C	G	G	G	G	G	G	C	C	T	T	C	C	C	C	A	A	C	C	A	A	T	T	T	T	A	A	T	T	T	T	A	A	C	C	G	G	A	A	T	T	C	C	A	A	C	C	A	A	T	T	G	G	A	A	T	T	G	G	A	A	A	A	C	C	C	C	A	A	T	T	C	C	T	T	A	A	A	A	T	T	A	A	T	T	G	G	T	T	A	A	A	A	A	A	C	C	A	A	C	C	C	C	G	G	C	C	C	C	C	C	A	A	C	C	A	A	T	T	T	T	C	C	G	G	T	T	T	T	C	C	C	C	C	C	G	G	C	C	G	G	C	C	C	C	G	G	T	T	T	T	C	C	C	C	T	T	A	A	A	A	G	G	G	G	A	A	T	T	T	T	T	T	T	T	G	G	C	C	C	C	T	T	T	T	C	C	T	T	A	A	G	G	C	C	G	G	G	G	C	C	C	C	A	A	G	G	A	A	C	C	G	G	C	C	C	C	A	A	T	T	A	A	T	T	A	A	G	G	T	T	A	A	G	G	T	T	A	A	G	G	A	A	G	G	A	A	A	A	A	A	A	A	A	A	C	C	A	A	T	T	C	C	A	A	A	A	G	G	G	G	G	G	C	C	A	A	A	A	C	C	C	C	C	C	G	G	A	A	G	G	G	G	A	A	C	C	C	C	G	G	C	C	C	C	A	A	T	T	A	A	A	A	A	A	C	C	T	T	T	T	A	A	T	T	A	A	T	T	G	G	T	T	T	T	C	C	A	A	C	C	A	A	C	C	G	G	G	G	T	T	NA	NA	T	T	C	C	C	C	G	G	T	T	G	G	C	C	C	C	G	G	T	T	C	C	A	A	C	C	T	T	T	T	A	A	C	C	T	T	C	C	A	A	C	C	T	T	G	G	T	T	T	T	T	T	T	T	T	T	T	T	G	G	T	T	G	G	C	C	T	T	G	G	A	C	T	T	A	A	C	C	G	G	A	A	A	A	G	G	C	C	A	A	A	A	A	A	A	A	G	G	T	T	G	G	G	G	A	A	A	A	T	T	G	G	C	C	A	A	A	A	T	T	G	G	T	T	C	C	C	C	C	C	A	A	C	C	G	G	G	G	T	T	C	C	G	G	C	C	G	G	T	T	A	A	C	C	C	C	A	A	T	T	C	C	A	A	T	T	T	T	C	C	T	T	C	C	G	G	C	C	G	G	T	T	T	T	T	T	C	C	C	C	A	A	A	A	T	T	G	G	T	T	T	T	A	A	A	A	T	T	A	G	G	G	A	A	C	C	G	G	G	G	T	T	T	T	C	C	A	A	C	C	C	C	C	C	T	G	C	C	A	A	G	G	C	C	T	T	C	C	A	A	T	T	G	G	T	T	G	G	C	C	T	T	G	G	A	A	C	C	T	T	C	C	C	C	G	G	T	T	A	A	G	G	T	T	G	G	A	A	C	C	T	T	C	C	G	G	T	T	G	G	G	G	T	T	A	A	T	T	T	T	C	C	G	G	A	A	G	G	G	G	C	C	C	C	T	T	A	A	T	T	A	A	G	G	G	G	G	G	A	A	G	G	T	T	T	T	A	A	C	C	T	T	C	C	T	T	A	A	A	A	G	G	T	T	G	G	A	A	A	A	T	T	T	T	T	T	T	T	C	C	G	G	C	C	T	T	T	T	T	T	G	G	A	A	C	C	G	G	T	T	A	A	T	T	C	C	C	C	T	T	T	T	G	G	A	A	G	G	C	C	A	A	T	T	C	C	A	A	T	T	C	C	A	A	T	T	A	A	A	A	A	A	T	T	C	C	A	A	A	A	G	G	A	A	T	T	G	G	A	A	A	A	A	A	G	G	T	T	A	A	T	T	A	A	G	G	C	C	T	T	C	C	G	G	A	A	A	A	G	G	G	G	C	C	T	T	A	A	G	G	C	C	C	C	A	A	C	C	C	C	T	T	G	G	G	G	G	G	G	G	A	A	T	T	C	C	A	A	A	A	G	G	A	A	A	A	G	G	T	T	A	A	C	C	G	G	G	G	T	T	A	A	C	C	A	A	G	G	C	C	G	G	C	C	T	T	T	T	T	T	A	A	T	T	A	A	T	T	T	T	C	C	T	T	T	T	A	A	G	G	G	G	G	G	T	T	T	T	T	T	C	C	C	C	C	C	A	A	C	C	T	T	T	T	T	T	C	C	G	G	A	A	C	C	G	G	C	C	C	C	G	G	T	T	T	T	G	G	T	T	C	C	C	C	G	G	T	T	G	G	A	A	C	C	A	A	A	A	T	T	G	G	A	A	T	T	A	A	C	C	G	G	T	T	G	G	NA	NA	C	C	C	C	A	A	T	T	C	C	G	G	C	C	T	T	T	T	T	T	G	G	C	C	C	C	C	C	T	T	G	G	G	G	A	A	C	C	A	A	A	A	C	C	T	T	G	G	T	T	T	T	G	G	T	T	C	C	T	T	T	T	T	T	C	C	T	T	C	C	C	C	A	A	A	A	T	T	A	A	G	G	T	T	T	T	C	C	C	C	A	A	T	T	G	G	C	C	T	T	A	A	G	G	T	T	G	G	C	C	A	A	A	A	C	C	G	G	G	G	T	T	A	A	T	T	C	C	A	A	C	C	A	A	C	C	A	A	C	C	A	A	A	A	T	T	C	C	A	A	C	C	T	T	A	A	G	G	G	G	T	T	G	G	C	C	A	A	G	G	C	C	G	G	G	G	G	G	C	C	C	C	C	C	A	A	A	A	A	A	A	A	C	C	A	A	C	C	C	C	T	T	G	G	G	G	T	T	T	T	G	G	C	C	T	T	C	C	T	T	G	G	T	T	A	A	T	T	A	A	T	T	C	C	A	A	G	G	G	G	G	G	T	T	T	T	G	G	C	C	C	C	T	T	C	C	A	A	G	G	C	C	T	T	C	C	C	C	NA	NA	C	C	A	A	G	G	C	C	C	C	T	T	C	C	A	A	C	C	G	G	A	A	T	T	T	T	G	G	C	C	G	G	G	G	G	G	A	A	G	G	G	G	C	C	C	C	T	T	T	T	A	A	T	T	T	T	G	G	G	G	A	A	A	A	C	C	T	T	G	G	A	A	C	C	C	C	T	T	A	A	T	T	T	T	G	G	C	C	C	C	T	T	G	G	G	G	C	C	A	A	C	C	A	A	G	G	A	A	A	A	T	T	A	A	C	C	C	C	C	C	G	G	A	A	C	C	T	T	A	A	A	A	C	C	A	A	T	T	C	C	T	T	C	C	G	G	C	C	A	A	C	C	A	A	A	A	T	T	A	A	T	T	G	G	C	C	G	G	G	G	G	G	C	C	C	C	T	T	A	A	A	A	T	T	G	G	G	G	T	T	G	G	C	C	T	T	G	G	C	C	C	C	G	G	G	G	G	G	C	C	T	T	G	G	C	C	G	G	C	C	G	G	A	A	G	G	G	G	C	C	G	G	G	G	C	C	C	C	T	T	C	C	C	C	G	G	G	G	A	A	C	C	T	T	G	G	G	G	G	G	C	C	C	C	A	A	T	T	C	C	C	C	T	T	T	T	C	C	C	C	C	C	C	C	C	C	C	C	C	C	A	A	A	A	A	A	A	A	C	C	A	A	A	A	C	C	G	G	G	G	C	C	C	C	T	T	T	T	T	T	C	C	T	T	T	T	A	A	G	G	G	G	A	A	A	A	C	C	A	A	C	C	A	A	C	C	G	G	C	C	G	G	G	G	C	C	T	T	C	C	G	G	A	A	T	T	G	G	G	G	C	C	G	G	T	T	A	A	T	T	C	C	T	T	A	A	G	G	A	A	C	C	G	G	C	C	C	C	A	A	C	C	C	C	C	C	G	G	A	A	G	G	G	G	C	C	G	G	T	T	C	C	C	C	C	C	G	G	C	C	C	C	G	G	C	C	C	C	A	A	A	A	A	A	C	C	C	C	C	C	G	G	A	A	A	A	C	C	A	A	T	T	T	T	T	T	G	G	T	T	T	T	A	A	G	G	C	C	T	T	T	T	A	A	T	T	A	A	C	C	A	A	G	G	T	T	T	T	T	T	T	T	T	T	T	T	A	A	T	T	A	A	T	T	T	T	T	T	G	G	G	G	A	A	G	G	A	A	C	C	T	T	C	C	T	T	T	T	A	A	C	C	A	A	C	C	G	G	T	T	T	T	A	A	T	T	C	C	T	T	G	G	T	T	G	G	T	T	T	T	G	G	T	T	A	A	A	A	C	C	T	T	C	C	A	A	A	A	T	T	C	C	G	G	C	C	G	G	A	A	T	T	G	G	G	G	A	A	G	G	A	A	G	G	C	C	G	G	C	C	G	G	A	A	G	G	C	C	G	G	T	T	T	T	A	A	G	G	C	C	C	C	C	C	G	G	G	G	A	A	A	A	T	T	A	A	G	G	C	C	T	T	C	C	C	C	C	C	G	G	T	T	T	T	C	C	T	T	T	T	G	G	A	A	G	G	A	A	C	C	A	A	G	G	T	T	C	C	A	A	C	C	A	A	C	C	C	C	G	G	G	G	T	T	C	C	A	A	G	G	C	C	G	G	G	G	T	T	T	T	C	C	A	A	C	C	A	A	G	G	T	T	T	T	A	A	A	A	G	G	A	A	T	T	G	G	T	T	G	G	A	A	A	A	T	T	C	C	T	T	A	A	T	T	T	T	C	C	C	C	C	C	T	T	C	C	C	C	G	G	C	C	C	C	G	G	T	T	A	A	A	A	T	T	G	G	G	G	G	G	G	G	T	T	A	A	A	A	G	G	A	A	A	A	C	C	C	C	C	C	A	A	A	A	T	T	G	G	G	G	G	G	G	G	T	T	G	G	G	G	T	T	A	A	A	A	G	G	G	G	A	A	T	T	T	T	G	G	C	C	T	T	A	A	T	T	T	T	C	C	T	T	T	T	C	C	C	C	C	C	C	C	G	G	G	G	A	A	C	C	G	G	C	C	A	A	G	G	A	A	T	T	G	G	T	T	A	A	G	G	A	A	C	C	C	C	G	G	G	G	G	G	T	T	T	T	A	A	T	T	G	G	A	A	T	T	G	G	G	G	G	G	T	T	C	C	A	A	G	G	G	G	A	A	G	G	C	C	T	T	C	C	T	T	T	T	C	C	C	C	C	C	C	C	C	C	C	C	G	G	G	G	G	G	A	A	C	C	C	C	G	G	G	G	G	G	G	G	T	T	C	C	A	A	C	C	T	T	G	G	C	C	T	T	C	C	C	C	T	T	A	A	A	A	G	G	C	C	T	T	T	T	A	A	C	C	A	A	T	T	T	T	NA	NA	G	G	C	C	T	T	T	T	C	C	T	T	T	T	C	C	C	C	A	A	T	T	G	G	A	A	T	T	T	T	A	A	T	T	A	A	T	C	T	T	G	G	A	A	A	A	A	A	C	C	C	C	G	G	C	C	T	T	A	A	C	C	A	A	G	G	C	C	G	G	A	A	A	A	C	C	T	T	T	T	C	C	T	T	G	G	T	T	C	C	C	C	G	G	C	C	C	C	C	C	C	C	A	A	T	T	C	C	G	G	A	A	T	T	A	A	G	G	T	T	A	A	A	A	T	T	C	C	A	A	T	T	C	C	C	C	T	T	G	G	C	C	G	G	C	C	G	G	C	C	C	C	A	A	G	G	A	A	T	T	G	G	T	T	C	C	C	C	T	T	G	G	G	G	T	T	T	T	T	T	T	T	G	G	A	A	G	G	G	G	C	C	A	A	G	G	A	A	A	A	C	C	A	A	C	C	T	T	A	A	G	G	C	C	G	G	T	T	T	T	T	T	A	A	G	G	A	A	C	C	C	C	C	C	T	T	C	C	G	G	A	A	G	G	A	A	A	A	A	A	C	C	T	T	T	T	G	G	A	A	A	A	A	A	C	C	C	C	G	G	G	G	C	C	T	T	G	G	T	T	C	C	A	A	C	C	C	C	G	G	C	C	A	A	C	C	A	A	C	C	T	T	C	C	A	A	C	C	G	G	G	G	C	C	G	G	T	T	A	A	A	A	G	G	G	G	T	T	T	T	G	G	A	A	G	G	T	T	T	T	T	T	C	C	T	T	G	G	T	T	T	T	C	C	C	C	G	G	A	A	G	G	G	G	C	C	C	C	A	A	T	T	G	G	T	T	A	A	G	G	A	A	T	T	T	T	T	T	T	T	A	A	A	A	G	G	A	A	A	A	G	G	C	C	C	C	A	A	G	G	A	A	A	A	C	C	T	T	A	A	C	C	A	A	G	G	T	T	A	A	G	G	T	T	C	C	A	A	G	G	T	T	G	G	G	G	T	T	G	G	C	C	G	G	A	A	T	T	C	C	T	T	C	C	G	G	T	T	G	G	T	T	C	C	A	A	G	G	C	C	C	C	A	A	G	G	G	G	A	A	G	G	C	C	C	C	G	G	A	A	C	C	G	G	C	C	C	C	C	C	G	G	T	T	G	G	T	T	C	C	T	T	C	C	T	T	T	T	G	G	T	T	C	C	G	G	G	G	A	A	G	G	T	T	C	C	C	C	C	C	T	T	A	A	G	G	G	G	T	T	C	C	G	G	A	A	T	T	C	C	G	G	G	G	G	G	G	G	A	A	T	T	T	T
CC	OR219f64	NA	NA	1	NA	C	C	A	A	T	T	T	T	A	A	G	G	C	C	T	T	T	T	A	A	C	C	A	A	T	T	A	A	A	A	A	A	G	G	C	C	G	G	A	A	T	T	T	T	T	T	A	A	C	C	A	A	T	T	G	G	A	A	A	A	T	T	G	G	G	G	A	A	C	C	T	T	T	T	G	G	G	G	T	T	T	T	T	T	T	T	T	T	T	T	G	G	T	T	A	A	A	A	A	A	T	T	C	C	A	A	G	G	G	G	C	C	A	A	G	G	C	C	G	G	T	T	T	T	C	C	C	C	G	G	T	T	A	A	G	G	C	C	T	T	T	T	T	T	C	C	A	A	G	G	A	A	G	G	G	G	C	C	C	C	A	A	G	G	T	T	A	A	A	A	A	A	C	C	T	T	C	C	C	C	A	A	A	A	C	C	A	A	G	G	G	G	C	C	G	G	G	G	T	T	T	T	C	C	T	T	A	A	T	T	A	A	T	T	A	A	C	C	A	A	G	G	G	G	T	T	C	C	C	C	T	T	G	G	C	C	A	A	T	T	A	A	C	C	T	T	T	T	T	T	G	G	G	G	C	C	G	G	C	C	C	C	T	T	A	A	T	T	G	G	C	C	A	A	A	A	A	A	C	C	A	A	C	C	T	T	T	T	G	G	C	C	T	T	T	T	C	C	A	A	A	A	A	A	T	T	T	T	G	G	C	C	G	G	C	C	A	A	G	G	A	A	T	T	G	G	T	T	A	A	T	T	C	C	T	T	C	C	C	C	C	G	T	T	A	A	G	G	A	A	A	A	G	G	C	C	A	A	C	C	T	T	C	C	A	A	C	C	T	T	C	C	C	C	G	G	C	C	G	G	C	C	G	G	T	T	T	T	G	G	A	A	C	C	C	C	T	T	G	G	C	C	T	T	A	A	G	G	C	C	A	A	T	T	C	C	A	A	G	G	C	C	T	T	G	G	C	C	C	C	A	A	A	A	T	T	C	C	G	G	C	C	T	T	A	A	C	C	T	T	A	A	G	G	A	A	T	T	G	G	A	A	A	A	NA	NA	G	G	T	T	C	C	A	A	T	T	G	G	G	G	T	T	C	C	G	G	T	T	G	G	C	C	C	C	A	A	C	C	A	A	T	T	C	C	G	G	A	A	G	G	C	C	C	C	T	T	C	C	G	G	G	G	C	C	A	A	G	G	T	T	G	G	C	C	G	G	T	T	G	G	T	T	A	A	T	T	T	T	C	C	A	A	A	A	C	C	C	C	C	C	C	C	A	A	T	T	G	G	C	C	A	A	A	A	C	C	G	G	A	A	T	T	G	G	A	A	T	T	C	C	A	A	G	G	A	A	T	T	G	G	C	C	T	T	G	G	G	G	A	A	A	A	T	T	T	T	G	G	A	A	A	A	T	T	A	A	C	C	T	T	T	T	T	T	T	T	A	A	G	G	C	C	T	T	T	T	A	A	A	A	C	C	G	G	T	T	T	T	G	G	G	G	T	T	T	T	T	T	C	C	T	T	A	A	C	C	NA	NA	T	T	G	G	NA	NA	A	A	G	G	C	C	C	C	G	G	A	A	C	C	G	G	A	A	C	C	C	C	A	A	T	C	A	A	G	G	C	C	C	C	A	A	G	G	C	C	G	G	A	A	C	C	G	G	G	G	A	A	T	T	T	T	G	G	T	T	C	C	A	A	G	G	G	G	T	T	C	C	C	C	G	G	A	A	T	T	G	G	G	G	C	C	C	C	A	A	A	A	T	T	C	C	T	T	T	T	C	C	T	T	T	T	G	G	A	A	C	C	G	G	G	G	T	T	C	C	C	C	G	G	C	C	C	C	C	C	A	A	T	T	T	T	C	C	A	A	A	A	C	C	C	C	NA	NA	A	A	C	C	T	T	A	A	C	C	T	T	C	C	T	T	T	T	A	A	T	T	A	A	G	G	T	T	T	T	T	T	C	C	G	G	A	A	T	T	A	A	A	A	T	T	G	G	C	C	G	G	T	T	G	G	C	C	T	T	C	C	C	C	G	G	T	T	C	C	C	C	T	T	T	T	C	C	T	T	G	G	T	T	G	G	G	G	G	G	G	G	G	G	A	A	A	A	A	A	T	T	T	T	G	G	T	T	T	T	G	G	T	T	C	C	G	G	A	A	A	A	G	G	T	T	T	T	T	T	T	T	A	A	A	A	T	T	T	T	G	G	A	A	C	C	G	G	C	C	C	C	G	G	T	T	G	G	C	C	A	A	G	G	A	A	C	C	A	A	C	C	A	A	C	C	C	C	A	A	C	C	G	G	G	G	T	T	T	T	T	T	T	T	T	T	G	G	A	A	A	A	A	A	T	T	A	A	T	T	T	T	T	T	G	G	C	C	T	T	T	T	G	G	G	G	C	C	T	T	C	C	T	T	A	A	C	C	T	T	A	A	T	T	T	T	C	C	T	T	G	G	G	G	A	A	G	G	T	T	G	G	G	G	T	T	C	C	A	A	A	A	T	T	T	T	A	A	G	G	C	C	C	C	A	A	G	G	A	A	C	C	T	T	G	G	C	C	A	A	A	A	T	T	G	G	T	T	A	A	G	G	C	C	T	T	G	G	C	C	C	C	G	G	T	T	T	T	T	T	A	A	G	G	C	C	C	C	A	A	A	A	A	A	T	T	G	G	C	C	C	C	G	G	T	T	G	G	T	T	C	C	T	T	A	A	A	A	A	A	A	A	A	A	A	A	A	A	A	A	C	C	C	C	G	G	T	T	A	A	T	T	A	A	T	T	G	G	A	A	G	G	G	G	T	T	T	T	G	G	T	T	C	C	G	G	T	T	C	C	G	G	C	C	G	G	G	G	C	C	G	G	A	A	T	T	C	C	C	C	A	A	T	T	A	A	T	T	T	T	C	C	C	C	T	T	C	C	T	T	T	T	A	A	C	C	T	T	G	G	G	G	A	A	G	G	A	A	T	T	C	C	G	G	T	T	T	T	A	A	G	G	C	C	T	T	T	T	T	T	C	C	A	A	T	T	G	G	G	G	T	T	C	C	G	G	G	G	T	T	G	G	T	T	A	A	T	T	T	T	A	A	T	T	A	A	T	T	A	A	T	T	C	C	A	A	G	G	C	C	T	T	T	T	C	C	G	G	G	G	G	G	C	C	A	A	A	A	G	G	T	T	T	T	G	G	C	C	G	G	G	G	C	C	A	A	T	T	C	C	C	C	C	C	C	C	G	G	A	A	C	C	G	G	G	G	T	T	C	C	T	T	T	T	A	A	A	A	C	C	T	T	T	T	T	T	T	T	C	C	C	C	C	C	A	A	A	A	C	C	T	T	G	G	T	T	C	C	G	G	C	C	G	G	T	T	T	T	NA	NA	A	A	A	A	A	A	G	G	A	A	T	T	C	C	A	A	G	G	C	C	A	A	A	A	G	G	T	T	A	A	A	A	A	A	A	A	T	T	T	T	C	C	C	C	G	G	G	G	C	C	G	G	T	T	T	T	G	G	C	C	G	G	C	C	G	G	G	G	T	T	A	A	T	T	G	G	T	T	G	G	T	T	T	T	C	C	T	T	C	C	C	C	G	G	C	C	C	C	T	T	T	T	T	T	A	A	G	G	T	T	A	A	G	G	C	C	C	C	C	C	C	C	G	G	C	C	C	C	G	G	T	T	A	A	C	C	T	T	G	G	T	T	T	T	C	C	C	C	C	C	T	T	C	C	T	T	G	G	T	T	G	G	G	G	C	C	G	G	T	T	C	C	A	A	A	A	T	T	C	C	C	C	A	A	G	G	C	C	G	G	C	C	A	A	T	T	A	A	T	T	G	G	C	C	G	G	A	A	A	A	T	T	C	C	T	T	G	G	C	C	T	T	C	C	A	A	A	A	T	T	A	A	A	A	A	A	T	T	A	A	A	A	A	A	G	G	C	C	C	C	T	T	C	C	T	T	T	T	T	T	C	C	C	C	C	C	T	T	A	A	G	G	T	T	A	A	T	T	G	G	C	C	T	T	C	C	A	A	A	A	C	C	T	T	A	A	T	T	T	T	T	T	C	C	T	T	C	C	A	A	T	T	G	G	A	A	C	C	A	A	T	T	T	T	T	T	G	G	G	G	C	C	A	A	A	A	G	G	C	C	T	T	A	A	C	C	A	A	C	C	T	T	T	T	A	A	A	A	T	T	T	T	A	A	G	G	T	T	T	T	T	T	T	T	T	T	A	A	T	T	A	A	C	C	C	C	C	C	T	T	A	A	T	T	T	T	G	G	G	G	G	G	A	A	T	T	T	T	C	C	C	C	T	T	A	A	G	G	A	A	G	G	C	C	G	G	C	C	G	G	C	C	C	C	G	G	G	G	G	G	T	T	T	T	T	T	T	T	C	C	G	G	G	G	A	A	C	C	A	A	C	C	G	G	T	T	T	T	G	G	C	C	T	T	A	A	G	G	G	G	T	T	C	C	C	C	G	G	G	G	T	T	G	G	G	G	T	T	G	G	C	C	T	T	T	T	T	T	C	C	G	G	T	T	G	G	G	G	C	C	A	A	G	G	G	G	A	A	T	T	G	G	C	C	G	G	C	C	G	G	C	C	C	C	G	G	T	T	G	G	A	A	A	A	T	T	NA	NA	T	T	A	A	G	G	C	C	G	G	NA	NA	C	C	G	G	C	C	T	T	A	A	T	T	G	G	C	C	T	T	T	T	G	G	G	G	A	A	T	T	T	T	G	G	T	T	G	G	A	A	A	A	A	A	G	G	C	C	T	T	C	C	C	C	A	A	G	G	A	A	C	C	G	G	T	T	T	T	A	A	A	A	C	C	T	T	C	C	C	C	T	T	C	C	A	A	C	C	G	G	G	G	T	T	C	C	C	C	G	G	T	T	C	C	C	C	G	G	G	G	C	C	G	G	A	A	C	C	A	A	T	T	A	A	C	C	T	T	T	T	T	T	T	T	NA	NA	C	C	C	C	T	T	C	C	A	A	G	G	G	G	T	T	G	G	A	A	G	G	C	C	T	T	G	G	C	C	G	G	A	A	G	G	G	G	T	T	A	A	A	A	C	C	A	A	G	G	G	G	C	C	A	A	T	T	C	C	A	A	A	A	A	A	G	G	G	G	T	T	G	G	A	A	T	T	A	A	C	C	G	G	C	C	A	A	A	A	G	G	G	G	A	A	G	G	C	C	G	G	A	A	C	C	C	C	A	A	C	C	T	T	G	G	T	T	G	G	G	G	C	C	T	T	T	T	T	T	T	T	G	G	C	C	C	C	A	A	C	C	C	C	C	C	T	T	A	A	T	T	A	A	A	A	C	C	C	C	T	T	C	C	C	C	A	A	C	C	T	T	C	C	T	T	G	G	C	C	C	C	A	A	T	T	G	G	T	T	C	C	G	G	G	G	C	C	C	C	G	G	T	T	A	A	T	T	T	T	T	T	A	A	T	T	C	C	G	G	T	T	C	C	A	A	G	G	C	C	G	G	G	G	T	T	G	G	G	G	C	C	G	G	G	G	C	C	G	G	T	T	C	C	T	T	T	T	G	G	T	T	A	A	A	A	G	G	T	T	C	C	A	A	C	C	T	T	A	A	G	G	C	C	G	G	A	G	G	G	A	A	T	T	T	T	C	C	G	G	T	T	C	C	G	G	C	C	T	T	G	G	T	T	C	C	G	G	A	A	T	T	C	C	A	A	A	A	G	G	C	C	C	C	A	A	A	A	T	T	T	T	G	G	A	A	A	A	G	G	G	G	A	A	C	C	C	C	A	A	T	T	C	C	C	C	A	A	A	A	C	C	A	A	C	C	T	T	A	A	T	T	G	G	C	C	G	G	C	C	C	C	G	G	T	T	G	G	C	C	A	A	T	T	C	C	T	T	C	C	C	C	T	T	T	T	G	G	G	G	G	G	A	A	G	G	T	T	T	T	C	C	T	T	C	C	G	G	T	T	T	T	G	G	G	G	T	T	T	T	T	T	C	C	G	G	A	A	C	C	A	A	A	A	G	G	C	C	T	T	A	A	A	A	C	C	T	T	T	T	C	C	T	T	G	G	G	G	A	A	A	A	NA	NA	C	C	T	T	G	G	G	G	C	C	A	A	C	C	T	T	T	T	G	G	C	C	G	G	T	T	G	G	C	C	C	C	T	T	G	G	A	A	C	C	G	G	T	T	A	A	C	C	G	G	C	C	T	T	G	G	C	T	T	T	A	A	T	T	A	A	C	C	C	C	C	C	A	A	T	T	C	C	G	G	T	T	C	C	T	T	C	C	T	T	A	A	C	C	G	G	A	A	C	C	C	C	G	G	A	A	G	G	G	G	T	T	C	C	C	C	G	G	T	T	T	T	G	G	A	A	C	C	C	C	A	A	A	A	G	G	C	C	G	G	T	T	C	C	A	A	A	A	G	G	C	C	T	T	A	A	A	A	T	T	T	T	A	A	T	T	G	G	C	C	G	G	A	A	G	G	G	G	G	G	T	T	C	C	G	G	T	T	G	G	C	C	A	A	C	C	C	C	G	G	A	A	G	G	G	G	C	C	G	G	C	C	T	T	C	C	G	G	C	C	G	G	G	G	C	C	T	T	T	T	A	A	G	G	T	T	T	T	C	C	A	A	T	T	G	G	G	G	C	C	T	T	T	T	C	C	G	G	G	G	T	T	C	C	C	C	A	A	T	T	T	T	A	A	G	G	T	T	A	A	T	T	G	G	T	T	G	G	T	T	T	T	A	A	C	C	A	A	T	T	C	C	G	G	C	C	G	G	C	C	A	A	A	A	A	A	A	A	C	C	A	A	A	A	C	C	T	T	C	C	C	C	T	T	C	C	G	G	C	C	C	C	A	A	G	G	G	G	A	A	A	A	G	G	A	A	T	T	A	A	C	C	T	T	T	T	A	A	T	T	A	A	T	T	A	A	A	A	A	A	G	G	A	A	T	T	C	C	T	T	G	G	C	C	A	A	G	G	C	C	G	G	G	G	G	G	A	A	G	G	T	T	T	T	T	T	C	C	C	C	T	T	C	C	G	G	C	C	A	A	G	G	C	C	C	C	T	T	A	A	G	G	T	T	A	A	T	T	T	T	C	C	C	C	G	G	A	A	C	C	A	A	A	A	A	A	C	C	A	A	A	A	C	C	A	A	T	T	G	G	G	G	C	C	G	G	NA	NA	G	G	C	C	T	T	G	G	T	T	G	G	A	A	C	C	G	G	G	G	C	C	A	A	G	G	G	G	T	T	G	G	T	T	C	C	T	T	C	C	G	G	A	A	C	C	G	G	A	A	A	A	G	G	C	C	A	A	T	T	C	C	G	G	A	A	A	A	C	C	C	C	G	G	A	A	G	G	C	C	C	C	C	C	G	G	T	T	A	A	A	A	A	A	G	G	A	A	C	C	A	A	A	A	C	C	G	G	C	C	G	G	C	C	C	C	A	A	C	C	T	T	A	A	T	T	G	G	T	T	A	A	A	A	A	A	A	A	C	C	C	C	A	A	T	T	T	T	T	T	A	A	G	G	T	T	A	A	A	A	G	A	T	T	A	A	C	C	C	C	G	G	T	T	C	C	T	T	C	C	G	G	A	A	T	T	T	T	T	T	A	A	T	T	T	T	NA	NA	G	G	T	T	T	T	T	T	G	G	G	G	G	G	A	A	A	A	T	T	A	A	T	T	G	G	C	C	T	T	A	A	G	G	A	A	A	G	T	T	T	T	T	T	A	A	G	G	A	A	A	A	G	G	A	A	G	G	G	G	C	C	A	A	A	A	G	G	G	G	T	T	A	A	A	A	G	G	T	T	G	G	A	A	C	C	T	T	T	T	A	A	A	A	G	G	T	T	T	T	A	A	G	G	G	G	G	G	A	A	T	T	G	G	C	C	G	G	G	G	T	T	C	C	G	G	A	A	C	C	G	G	A	A	G	G	A	A	A	A	C	C	C	C	T	T	G	G	G	G	T	T	T	T	T	T	C	C	C	C	G	G	A	A	T	T	C	C	A	A	A	A	G	G	A	A	C	C	A	A	A	A	A	A	G	G	T	T	C	C	G	G	T	T	A	A	T	T	T	T	T	T	G	G	A	A	G	G	G	G	C	C	T	T	G	G	C	C	G	G	A	A	A	A	A	A	T	T	C	C	T	T	T	T	A	A	A	A	T	T	C	C	T	T	G	G	A	A	C	C	A	A	T	T	T	T	C	C	G	G	C	C	C	C	T	T	G	G	G	G	T	T	A	A	A	A	A	A	T	T	G	G	G	G	A	A	A	A	T	T	T	T	T	T	G	G	G	G	G	G	G	G	A	A	A	A	G	G	T	T	C	C	T	T	C	C	T	T	G	G	T	T	C	C	G	G	T	T	G	G	T	T	T	T	G	G	G	G	G	G	T	T	C	C	T	T	T	T	G	G	G	G	G	G	C	C	T	T	C	C	C	C	T	T	A	A	C	C	G	G	A	A	C	C	C	C	G	G	G	G	A	A	G	G	C	C	A	A	T	T	A	A	A	A	G	G	C	C	C	C	A	A	C	C	G	G	C	C	G	G	C	C	C	C	G	G	A	A	C	C	T	T	T	T	G	G	T	T	T	T	C	C	T	T	G	G	G	G	A	A	T	T	T	T	G	G	G	G	C	C	G	G	NA	NA	T	T	A	A	G	G	T	T	A	A	C	C	T	T	G	G	C	C	G	G	T	T	A	A	A	A	A	A	A	A	C	C	T	T	T	T	T	T	G	G	C	C	T	T	G	G	C	C	G	G	T	T	G	G	G	G	T	T	G	G	G	G	T	T	G	G	T	T	C	C	A	A	C	C	T	T	A	A	T	T	T	T	T	T	G	G	C	C	G	G	G	G	G	G	G	G	G	G	T	T	C	C	C	C	C	C	T	T	T	T	C	C	G	G	G	G	G	G	C	C	T	T	G	G	A	A	T	T	T	T	A	A	C	C	C	C	C	C	C	C	C	C	C	C	C	C	A	A	T	T	C	C	A	A	C	C	T	T	T	T	C	C	T	T	A	A	C	C	C	C	T	T	G	G	C	C	C	C	C	C	A	A	T	T	C	C	C	C	G	G	G	G	C	C	A	A	T	T	T	T	G	G	C	C	G	G	A	A	A	A	T	T	G	G	A	A	G	G	C	C	C	C	A	A	C	C	T	T	T	T	A	A	T	T	C	C	T	T	G	G	T	T	C	C	A	A	G	G	C	C	C	C	A	A	C	C	G	G	C	C	G	G	A	A	G	G	T	T	T	T	C	C	T	T	T	T	G	G	C	C	A	A	A	A	A	A	G	G	C	C	A	A	C	C	T	T	G	G	C	C	C	C	A	A	T	T	C	C	C	C	T	T	G	G	C	C	C	C	T	T	C	C	T	T	C	C	G	G	C	C	A	A	G	G	G	G	G	G	C	C	G	G	G	G	T	T	C	C	G	G	G	G	C	C	C	C	C	C	C	C	G	G	C	C	T	T	A	A	A	A	T	T	G	G	G	G	C	C	T	T	T	T	C	C	A	A	A	A	C	C	T	T	T	T	A	A	C	C	A	A	T	T	C	C	G	G	G	G	T	T	T	T	G	G	G	G	C	C	A	A	C	C	G	G	C	C	C	C	C	C	C	C	C	C	C	C	C	C	T	T	C	C	T	T	C	C	A	A	C	C	A	A	T	T	C	C	C	C	A	A	A	A	G	G	G	G	C	C	C	C	A	A	C	C	C	C	G	G	G	G	T	T	A	A	A	A	C	C	T	T	G	G	A	A	C	C	C	C	C	C	G	G	G	G	G	G	T	T	C	C	T	T	G	G	T	T	G	G	C	C	C	C	A	A	C	C	A	A	C	C	C	C	T	T	T	T	G	G	A	A	T	T	G	G	T	T	A	A	T	T	G	G	C	C	G	G	T	T	C	C	T	T	A	A	T	T	G	G	G	G	C	C	G	G	C	C	G	G	G	G	G	G	C	C	A	A	G	G	T	T	C	C	A	A	C	C	T	T	A	A	C	C	C	C	G	G	G	G	C	C	A	A	C	C	C	C	T	T	C	C	A	A	G	G	C	C	A	A	T	T	T	T	C	C	C	C	T	T	G	G	A	A	T	T	C	C	G	G	G	G	T	T	A	A	G	G	G	G	A	A	C	C	A	A	G	G	A	A	A	A	A	A	A	A	C	C	C	C	C	C	C	C	G	G	C	C	C	C	G	G	G	G	G	G	G	G	A	A	G	G	T	T	A	A	C	C	C	C	A	A	T	T	T	T	G	G	A	A	C	C	C	C	G	G	G	G	T	T	T	T	C	C	A	A	A	A	T	T	C	C	T	T	G	G	G	G	C	C	C	C	A	A	T	T	T	T	T	T	A	A	C	C	G	G	C	C	T	T	G	G	T	T	C	C	A	A	G	G	C	C	A	A	C	C	T	T	G	G	A	A	G	G	G	G	G	G	G	G	C	C	A	A	C	C	G	G	C	C	T	T	T	T	A	A	T	T	A	A	T	T	C	C	A	A	T	T	T	T	G	G	A	A	G	G	A	A	C	C	C	C	C	C	C	C	G	G	A	A	A	A	G	G	G	G	C	C	A	A	G	G	C	C	C	C	C	C	A	A	T	T	G	G	C	C	T	T	G	G	C	C	G	G	T	T	G	G	C	C	T	T	C	C	T	T	G	G	C	C	A	A	G	G	G	G	C	C	T	T	T	T	T	T	G	G	T	T	C	C	T	T	C	C	C	C	T	T	A	A	T	T	C	C	T	T	A	A	G	G	C	C	C	C	C	C	T	T	G	G	T	T	C	C	C	C	A	A	C	C	T	T	A	A	C	C	G	G	C	C	G	G	C	C	A	A	A	A	A	A	C	C	G	G	G	G	A	A	A	A	T	T	C	C	A	A	C	C	NA	NA	C	C	G	G	G	G	T	T	C	C	G	G	A	A	G	G	T	T	G	G	T	T	T	T	A	A	G	G	A	A	G	G	T	T	C	C	A	A	A	A	A	A	C	C	G	G	T	T	C	C	T	T	G	G	G	G	T	T	G	G	A	A	G	G	NA	NA	G	G	C	C	A	A	G	G	T	T	A	A	T	T	C	C	T	T	A	A	G	G	T	C	T	T	T	T	A	A	A	A	A	A	T	T	A	A	C	C	T	T	G	G	G	G	G	G	A	A	T	T	T	T	G	G	A	A	T	T	T	T	A	A	A	A	G	G	C	C	G	G	G	G	A	A	T	T	A	A	C	C	G	G	T	T	G	G	A	A	C	C	C	C	G	G	C	C	G	G	T	T	T	T	G	G	A	A	G	G	C	C	C	C	A	A	G	G	A	A	A	A	T	T	T	T	T	T	T	T	C	C	G	G	C	C	T	T	G	G	C	C	G	G	A	A	T	T	C	C	C	C	G	G	A	A	A	A	A	A	T	T	C	C	C	C	T	T	G	G	T	T	C	C	T	T	G	G	T	T	G	G	T	T	T	T	C	C	T	T	C	C	C	C	C	C	G	G	C	C	A	A	A	A	A	A	C	C	G	G	T	T	C	C	C	C	G	G	T	T	T	T	T	T	C	C	G	G	A	A	C	C	T	T	A	A	A	A	G	G	A	A	C	C	T	T	A	A	G	G	A	A	C	C	G	G	A	A	A	A	C	C	C	C	A	A	G	G	G	G	T	T	G	G	G	G	G	T	A	A	A	A	A	A	C	C	C	C	A	A	T	T	G	G	A	A	T	T	C	C	C	C	T	T	A	A	C	C	C	C	C	C	T	T	C	C	A	A	G	G	C	C	C	C	A	A	T	T	A	A	T	T	C	C	C	C	A	A	T	T	G	G	G	G	T	T	C	C	A	A	A	A	T	T	G	G	T	T	G	G	A	A	A	A	T	T	C	C	G	G	C	C	A	A	A	A	C	C	T	T	C	C	A	A	C	C	G	G	T	T	C	C	A	A	G	G	T	T	G	G	A	A	G	G	C	C	A	A	G	G	C	C	T	T	A	A	A	A	G	G	T	T	C	C	A	A	C	C	G	G	A	A	C	C	A	A	T	T	G	G	G	G	A	A	G	G	C	C	A	A	T	T	A	A	A	A	A	A	G	G	T	T	T	T	A	A	A	A	G	G	C	C	C	C	T	T	C	C	C	C	C	C	C	C	G	G	G	G	C	C	C	C	A	A	A	A	G	G	G	G	C	C	C	C	G	G	C	C	A	A	C	C	C	C	C	C	T	T	A	A	A	A	A	A	C	C	G	G	A	A	C	C	T	T	A	A	A	A	T	T	C	C	C	C	T	T	T	T	A	A	T	T	G	G	G	G	C	C	C	C	A	A	A	A	T	T	G	G	T	T	G	G	T	T	C	C	G	G	T	T	T	T	C	C	T	T	A	A	A	A	T	T	G	G	A	A	A	A	C	C	C	C	G	G	C	C	C	C	G	G	T	T	C	C	T	T	G	G	C	C	T	T	A	A	A	A	A	A	A	A	G	G	T	T	T	T	G	G	A	A	T	T	T	T	C	C	C	C	C	C	G	G	A	A	G	G	A	A	G	G	A	A	G	G	C	C	T	T	T	T	A	A	T	T	T	T	A	A	C	C	T	T	A	A	C	C	C	C	A	A	A	A	C	C	C	C	T	T	G	G	C	C	C	C	T	T	C	C	A	A	A	A	A	A	G	G	G	G	T	T	T	T	T	T	C	C	G	G	T	T	C	C	C	C	G	G	C	C	G	G	T	T	A	A	T	T	T	T	A	A	A	A	A	A	T	T	T	T	C	C	T	T	T	T	A	A	C	C	C	C	G	G	C	C	T	T	T	T	C	C	G	G	C	C	C	C	C	C	T	T	T	T	G	G	A	A	G	G	G	G	A	A	G	G	A	A	C	C	T	T	G	G	C	C	G	G	G	G	T	T	C	C	C	C	C	C	C	C	T	T	T	T	T	T	T	T	G	G	G	G	C	C	T	T	G	G	C	C	G	G	C	C	A	A	A	A	C	C	A	A	G	G	G	G	C	C	C	C	C	C	C	C	A	A	A	A	T	T	A	A	T	T	T	T	C	C	C	C	G	G	A	A	C	C	T	T	G	G	A	A	T	T	T	T	T	T	G	G	A	A	C	C	T	T	C	C	G	G	NA	NA	A	A	G	G	G	G	G	G	NA	NA	A	A	G	G	G	G	T	T	A	A	T	T	T	T	A	A	G	G	G	G	C	C	G	G	C	C	C	C	A	A	T	T	A	A	G	G	A	A	A	A	G	G	G	G	T	T	G	G	T	T	T	T	C	C	C	C	A	A	A	A	T	T	T	T	C	C	G	G	C	C	T	T	A	A	G	G	T	T	G	G	A	A	T	T	T	T	A	A	C	C	C	C	T	T	A	A	A	A	G	G	G	G	G	G	C	C	G	G	T	T	G	G	A	A	G	G	C	C	T	T	C	C	C	C	G	G	C	C	T	T	G	G	A	A	A	A	G	G	A	A	C	C	G	G	T	T	T	T	C	C	T	T	C	C	A	G	A	A	C	C	C	C	A	A	T	T	C	C	C	C	G	G	C	C	G	G	C	C	C	C	C	C	T	T	A	A	A	A	T	T	G	G	C	C	C	C	A	A	C	C	G	G	T	T	C	C	G	G	G	G	G	G	A	A	G	G	A	A	C	C	C	C	G	G	A	A	A	A	T	T	G	G	C	C	G	G	G	G	G	G	T	T	C	C	G	G	G	G	C	C	G	G	C	C	G	G	G	G	C	C	A	A	C	C	G	G	A	A	C	C	G	G	C	C	A	A	G	G	C	C	G	G	C	C	G	G	A	A	G	G	G	G	G	G	G	G	T	T	G	G	G	G	C	C	G	G	G	G	C	C	G	G	G	G	T	T	A	A	C	C	C	C	C	C	T	T	A	A	C	C	C	C	A	A	T	T	C	C	C	C	C	C	T	T	G	G	G	G	A	A	C	C	T	T	G	G	G	G	A	A	A	A	T	T	T	T	C	C	T	T	T	T	A	A	A	A	G	G	G	G	T	T	G	A	A	A	C	C	A	A	G	G	T	T	A	A	G	G	A	A	C	C	A	A	C	C	A	A	A	A	A	A	T	T	A	A	C	C	G	G	G	G	T	T	C	C	C	C	C	C	A	A	T	T	T	T	G	G	C	C	C	C	G	G	A	A	A	A	A	A	C	C	C	C	C	C	C	C	G	G	C	C	G	G	A	A	T	T	C	T	G	A	NA	NA	T	T	C	C	T	T	A	A	NA	NA	T	T	G	G	T	T	G	G	T	T	A	A	T	T	T	T	C	C	G	G	C	C	T	T	A	A	A	A	G	G	C	C	T	T	T	T	G	G	T	T	G	G	A	A	C	C	T	T	A	A	G	G	T	T	C	C	T	T	C	C	G	G	A	A	A	A	A	A	T	T	A	A	G	G	C	C	C	C	G	G	G	G	NA	NA	G	G	A	A	C	C	G	G	A	A	A	A	T	T	C	C	G	G	G	G	G	G	G	G	A	A	T	T	C	C	A	A	C	C	G	G	G	G	G	G	C	C	G	T	A	A	A	A	G	G	C	C	C	C	G	G	T	T	A	A	A	A	C	C	A	A	A	A	C	C	A	A	C	C	C	C	A	A	G	G	G	G	G	G	C	C	A	A	G	G	G	G	T	T	T	T	G	G	A	A	C	C	G	G	C	C	T	T	T	T	C	C	G	G	C	C	G	G	C	C	C	T	G	G	G	G	C	C	G	G	G	G	T	T	T	T	G	G	A	A	G	G	G	G	G	G	C	C	C	C	C	C	A	A	C	C	G	G	C	C	C	C	C	C	C	C	T	T	C	C	A	A	G	G	G	G	A	A	T	T	T	T	A	A	A	A	G	G	A	A	T	T	G	G	A	A	G	G	C	C	T	T	T	T	T	T	T	T	C	C	T	T	A	A	T	T	T	T	C	C	G	G	T	T	A	A	G	G	C	C	G	G	A	A	T	T	T	T	C	C	C	C	A	A	A	A	T	T	T	T	G	G	A	A	G	G	A	A	A	A	G	G	T	T	A	A	T	T	T	T	G	G	C	C	T	T	A	A	A	A	A	A	G	G	C	C	G	G	C	C	G	G	C	C	C	C	G	G	G	G	T	T	A	A	C	C	C	C	A	A	G	G	G	G	T	T	C	C	C	C	A	A	G	G	T	T	G	G	A	A	T	T	A	A	C	C	A	A	C	C	A	A	T	T	G	G	G	G	G	G	C	C	C	C	T	T	C	C	C	C	G	G	G	G	T	T	T	T	T	T	A	A	G	G	A	A	A	A	A	A	A	A	G	G	G	G	C	C	C	C	G	G	T	T	G	G	G	G	C	C	G	G	C	C	T	T	C	C	T	T	G	G	G	G	C	C	C	C	T	T	G	G	G	G	T	T	A	A	T	T	C	C	T	T	C	C	T	T	T	T	T	T	C	C	A	A	T	T	G	G	A	A	G	G	C	C	A	A	C	C	C	C	T	T	T	T	T	T	A	A	G	G	T	T	G	G	A	A	T	T	T	T	T	T	G	G	NA	NA	C	C	G	G	T	T	T	T	A	A	A	A	A	A	G	G	C	C	T	T	C	C	G	G	G	G	T	T	T	T	T	T	NA	NA	C	C	C	C	G	G	T	T	T	T	A	A	G	G	G	G	C	C	T	T	C	C	G	G	A	A	G	G	G	G	G	G	C	C	C	C	C	C	G	G	G	G	C	C	T	T	T	T	T	T	A	A	A	A	G	G	G	G	T	T	T	T	T	T	G	G	C	C	A	A	T	T	C	C	A	A	T	T	C	C	T	T	T	T	C	C	T	T	T	T	G	G	G	G	G	G	T	T	C	C	G	G	A	A	C	C	T	T	G	G	T	T	A	A	A	A	G	G	G	G	C	C	C	C	T	T	A	A	C	C	G	G	C	C	T	T	C	C	C	C	T	T	A	A	A	A	A	A	T	T	G	G	C	C	T	T	A	A	G	G	A	A	G	G	C	C	C	C	A	A	A	A	T	T	C	C	G	G	A	A	G	G	C	C	C	C	C	C	G	G	C	C	C	C	A	A	G	G	G	G	G	G	G	G	G	G	C	C	T	T	T	T	C	C	A	A	T	T	C	T	A	A	A	A	T	T	A	G	G	G	G	G	C	C	T	T	T	T	C	C	C	C	T	T	G	G	C	C	A	A	C	C	A	A	C	C	T	T	G	G	A	A	A	A	G	G	T	T	C	C	T	T	T	T	C	C	T	T	A	A	C	C	C	C	C	C	T	T	A	A	C	C	C	C	C	C	T	T	T	T	G	G	C	C	T	T	C	C	G	G	T	T	A	A	G	G	C	C	G	G	G	G	G	G	A	A	T	T	A	A	A	A	G	G	C	C	G	G	A	A	T	T	C	C	A	A	A	A	G	G	G	G	T	T	T	T	C	C	T	T	C	C	C	C	A	A	C	C	C	C	G	G	G	G	A	A	A	A	C	C	G	G	T	T	T	T	A	A	G	G	T	T	C	C	C	C	C	C	T	T	G	G	A	A	C	C	A	A	T	T	C	C	G	G	C	C	T	T	C	C	G	G	C	C	G	G	A	A	C	C	A	A	G	G	T	T	A	A	A	A	A	A	G	G	A	A	A	A	A	A	T	T	A	A	G	G	T	T	A	A	G	G	A	A	G	G	C	C	T	T	A	A	C	C	T	T	A	A	T	T	T	T	G	G	T	T	T	T	T	T	G	G	T	T	T	T	A	A	A	A	A	A	A	A	T	T	G	G	T	T	G	G	T	T	T	T	G	G	A	A	A	A	T	T	A	A	A	A	G	G	C	C	C	C	A	A	T	T	C	C	G	G	G	G	A	A	A	A	A	A	G	G	T	T	G	G	G	G	C	C	A	A	T	T	A	A	T	T	T	T	A	A	T	T	C	C	G	G	G	G	C	C	G	G	T	T	C	C	T	T	G	G	T	T	T	T	A	A	G	G	G	G	A	A	G	G	C	C	T	T	A	A	A	A	C	C	A	A	C	C	C	C	G	G	G	G	C	C	A	A	A	A	T	T	T	T	C	C	A	A	T	T	C	C	C	C	C	C	G	G	A	A	C	C	T	T	C	C	G	G	G	G	A	A	A	A	G	G	T	T	C	C	A	A	A	A	C	C	C	C	T	T	C	C	A	A	C	C	T	T	G	G	C	C	G	G	A	A	A	A	T	T	T	T	G	G	C	C	C	C	G	G	T	T	G	G	G	G	C	C	G	G	G	G	A	A	G	G	A	A	G	G	A	A	A	A	A	A	G	G	C	C	G	G	C	C	G	G	A	A	A	A	A	A	G	G	A	A	G	G	A	A	A	A	T	T	G	G	C	C	C	C	C	C	C	C	G	G	G	G	A	A	T	T	C	C	A	A	G	G	A	A	C	C	G	G	T	T	A	A	G	G	A	A	C	C	A	A	T	T	A	A	G	G	C	T	C	C	A	A	A	A	G	G	T	T	G	G	T	T	G	G	A	A	A	A	G	G	C	C	C	C	A	A	T	T	T	T	T	T	A	A	C	C	A	A	T	T	A	A	C	C	G	G	G	G	T	T	C	C	T	T	C	C	T	T	T	T	T	T	T	T	A	A	G	G	G	G	A	A	T	T	A	A	G	G	C	C	G	G	G	G	C	C	T	T	T	T	A	A	T	T	T	T	G	G	A	A	A	A	C	C	C	C	G	G	C	C	G	G	G	G	T	T	G	G	T	T	G	G	A	A	C	C	C	C	A	A	A	A	T	T	C	C	C	C	C	C	T	T	A	A	T	T	G	G	A	A	G	G	A	A	T	T	A	A	A	A	A	A	A	A	T	T	A	A	C	C	A	A	C	C	T	T	A	A	A	A	C	C	G	G	A	A	T	T	G	G	T	T	G	G	A	A	G	G	A	A	C	C	C	C	NA	NA	A	A	A	A	G	G	C	G	G	G	G	G	C	C	G	G	T	T	C	C	A	A	A	A	C	C	G	G	A	A	A	A	T	T	A	A	G	G	C	C	T	T	T	T	G	G	C	C	G	G	G	G	A	A	G	G	G	G	G	G	T	G	C	C	C	C	T	T	T	T	C	C	A	A	C	C	G	G	T	T	C	C	C	C	G	G	T	T	T	T	G	G	G	G	T	T	A	A	A	A	T	T	G	G	C	C	A	A	G	G	C	C	A	A	A	A	G	G	C	C	A	A	A	A	G	G	C	C	G	G	C	C	A	A	C	C	C	C	C	C	C	C	G	G	C	C	C	C	G	G	T	T	G	G	A	A	C	C	T	T	T	T	A	A	T	T	G	G	C	C	G	G	T	T	T	T	T	T	G	G	C	C	A	A	G	G	C	C	A	A	T	T	C	C	T	T	G	G	G	G	C	C	T	T	C	C	A	A	T	T	A	A	A	A	C	C	G	G	G	G	C	C	C	C	G	G	C	C	G	G	T	T	A	A	A	A	C	C	G	G	T	T	C	C	T	T	A	A	A	A	G	G	T	T	C	C	T	T	NA	NA	T	T	A	A	T	T	T	T	G	G	C	C	A	A	A	A	C	C	G	G	A	A	C	C	G	G	T	T	G	G	G	G	G	G	C	C	C	C	G	G	C	C	T	T	C	C	C	C	T	T	G	G	G	G	G	G	G	G	G	G	A	A	A	A	C	C	G	G	T	T	G	G	G	G	NA	NA	G	G	G	G	A	A	C	C	A	A	C	C	G	G	A	A	G	G	G	G	T	T	C	C	T	T	C	C	C	C	A	A	C	C	G	G	T	T	G	G	C	C	C	C	A	A	T	T	T	T	C	C	A	A	C	C	C	C	G	G	G	G	G	G	A	A	A	A	A	A	T	T	G	G	G	G	A	A	A	A	C	C	C	C	C	C	C	C	G	G	A	A	C	C	C	C	T	T	T	T	G	G	G	G	A	A	A	A	G	G	G	G	T	T	C	C	G	G	A	A	G	G	A	A	G	G	C	C	C	C	C	C	A	A	C	C	T	T	C	C	T	T	C	C	C	C	G	G	T	T	C	C	G	G	A	A	T	T	C	C	C	C	C	C	T	T	G	G	A	A	G	G	C	C	T	T	T	T	G	G	G	G	G	G	G	G	C	C	C	C	C	C	C	C	C	C	T	T	A	A	G	G	G	G	G	G	C	C	T	T	C	C	A	A	G	G	G	G	C	C	C	C	C	C	C	C	T	T	G	G	A	A	C	C	A	A	G	G	C	C	G	G	C	C	A	A	G	G	T	T	A	A	A	A	C	C	T	T	T	T	T	T	G	G	NA	NA	C	C	C	C	A	A	A	A	C	C	A	A	C	C	T	T	T	T	C	C	T	T	T	T	G	G	G	G	A	A	T	T	C	C	C	C	T	T	A	A	A	A	C	C	C	C	A	A	T	T	A	A	G	G	A	A	C	C	G	G	NA	NA	G	G	C	C	C	C	A	A	A	A	T	T	C	C	A	A	A	A	G	G	C	C	T	T	C	C	C	C	T	T	T	T	A	A	A	A	G	G	G	G	C	C	T	C	A	A	C	C	C	C	T	T	G	G	G	G	C	C	C	C	C	C	A	A	C	C	G	G	C	C	A	A	C	C	A	A	C	C	C	C	C	C	A	A	T	T	G	G	G	G	A	A	C	C	A	A	G	G	T	T	G	G	A	A	A	A	T	T	T	T	C	C	G	G	A	A	G	G	T	T	C	C	T	T	C	C	C	C	A	A	G	G	C	C	C	C	A	A	C	C	A	A	A	A	G	G	C	C	A	A	C	C	C	C	C	C	A	A	G	G	T	T	T	T	G	G	C	C	A	A	C	C	G	G	G	G	G	G	A	A	C	C	G	G	T	T	C	C	G	G	G	G	C	C	A	A	G	G	G	G	G	G	G	G	A	A	G	G	T	T	G	G	C	C	A	A	A	A	C	C	C	C	G	G	G	G	G	G	G	G	A	A	C	C	C	C	C	C	C	C	G	G	G	G	C	C	G	G	C	C	C	C	A	A	C	C	C	C	C	C	G	G	C	C	G	G	C	C	T	T	G	G	G	G	G	G	G	G	C	C	C	C	NA	NA	G	A	C	C	A	A	T	T	A	A	G	G	T	T	C	C	A	A	T	T	A	A	C	C	T	T	C	C	T	T	G	G	G	G	A	A	A	A	G	G	C	C	C	C	G	G	A	A	C	C	G	G	C	C	T	T	G	G	A	A	A	A	A	A	T	T	T	T	A	A	C	C	T	T	C	C	A	A	C	C	T	T	T	T	A	A	T	T	G	G	T	T	A	A	C	C	C	C	A	A	C	C	C	C	C	C	G	G	C	C	G	G	G	G	A	A	A	A	G	G	G	G	C	C	C	C	G	G	G	G	G	G	A	A	T	T	C	C	C	C	G	G	G	G	C	C	G	G	G	G	G	G	C	C	T	T	T	T	C	C	A	A	T	T	T	T	T	C	G	G	G	G	A	A	G	G	C	C	T	T	A	A	C	C	T	T	G	G	C	C	A	A	A	A	A	A	C	C	G	G	C	C	G	G	T	T	G	G	C	C	T	T	C	C	C	C	G	G	A	A	A	A	G	G	C	C	G	G	C	C	A	A	C	C	G	G	C	C	C	C	T	T	A	A	C	C	T	T	C	C	C	C	C	C	A	A	C	C	A	A	A	A	C	C	C	C	C	C	G	G	A	A	C	C	A	A	T	T	G	G	A	A	G	G	G	G	T	T	C	C	T	T	G	G	C	C	G	G	G	G	C	C	C	C	A	A	T	T	C	C	G	G	G	G	G	G	C	C	C	C	C	C	T	T	G	G	A	A	G	G	T	T	C	C	A	A	C	C	A	A	G	G	G	G	G	G	G	G	C	C	C	C	C	C	A	A	A	A	C	C	G	G	G	G	G	G	C	C	G	G	G	G	T	T	T	T	A	A	T	T	C	C	G	G	T	T	A	A	C	C	C	C	C	C	G	G	G	G	C	C	C	C	T	T	C	C	C	C	G	G	T	T	A	A	T	T	C	C	A	A	C	C	G	G	A	A	T	T	G	G	T	T	C	C	G	G	G	G	C	C	T	T	A	A	C	C	C	C	G	G	G	G	A	A	C	C	A	A	G	G	C	C	A	A	T	T	G	G	G	G	A	A	G	G	A	A	C	C	C	C	C	A	G	G	T	T	T	T	A	A	C	C	G	G	T	T	C	C	A	A	T	T	G	G	G	G	G	G	G	A	A	A	A	A	C	C	A	A	A	A	C	C	A	A	G	G	T	G	G	G	T	T	A	A	G	G	T	T	G	G	C	C	C	C	A	A	T	T	G	G	C	C	C	C	G	G	G	G	G	G	T	T	A	A	C	C	C	C	T	T	G	G	T	T	G	G	G	G	A	A	A	A	A	A	A	A	A	A	C	C	G	G	G	G	C	C	C	C	A	A	C	C	C	C	C	C	NA	NA	A	A	C	C	T	T	T	T	C	C	T	T	G	G	A	A	C	C	A	A	G	G	G	G	T	T	C	T	C	T	C	C	T	T	G	G	C	C	T	T	T	T	T	T	G	G	G	G	T	T	G	G	G	G	NA	NA	G	G	A	A	T	T	C	C	G	G	T	T	A	A	A	A	T	T	C	C	T	T	T	T	G	G	T	T	G	A	G	G	G	G	T	T	C	C	A	A	C	C	G	G	T	T	T	T	C	C	C	C	T	T	T	T	G	G	T	T	T	T	T	T	G	G	C	C	C	C	C	C	G	G	C	C	A	A	G	G	A	A	A	A	G	G	C	C	C	C	T	T	T	T	G	G	C	C	G	G	T	T	T	T	G	G	T	T	G	G	A	A	G	G	G	G	G	G	T	T	G	G	A	A	G	G	G	G	C	C	G	G	C	C	C	C	A	A	A	A	G	G	C	C	C	C	G	G	G	G	C	C	T	T	A	A	G	G	T	T	T	T	C	C	G	G	A	A	C	C	T	T	T	T	C	C	G	G	G	G	A	A	G	G	A	A	T	T	C	C	C	C	C	C	G	G	G	G	G	G	C	C	C	C	G	G	C	C	A	A	T	T	T	T	C	C	T	T	T	T	A	A	C	C	T	T	T	T	C	C	C	C	G	G	T	T	T	T	C	C	G	G	C	C	G	G	C	C	T	T	T	T	G	G	T	T	C	C	A	A	G	G	G	G	C	C	C	C	C	C	G	G	A	A	G	G	A	A	C	C	T	T	G	G	C	C	C	C	T	T	C	C	G	G	C	C	C	C	A	A	T	T	T	T	C	C	C	C	A	A	G	G	A	A	T	T	C	C	G	G	C	C	G	G	A	A	A	A	A	A	T	T	C	C	A	A	C	C	C	C	G	G	G	G	G	G	G	G	C	C	G	G	C	C	T	T	G	G	A	A	C	C	T	T	T	T	A	A	A	A	T	T	C	C	C	C	T	T	G	G	A	A	T	T	A	A	A	A	A	A	T	T	C	C	G	G	T	T	T	T	C	C	C	C	G	G	A	A	C	C	C	C	G	G	C	C	A	A	T	T	G	G	C	C	C	C	T	T	A	A	T	T	G	G	C	C	A	A	C	C	C	C	G	G	G	G	C	C	T	T	T	T	C	C	C	C	A	A	C	C	G	G	G	G	G	G	C	C	A	A	G	G	A	A	G	G	G	G	G	G	T	T	G	G	G	G	G	G	G	G	C	C	A	A	G	G	G	G	G	G	C	C	G	G	G	G	NA	NA	T	T	A	A	T	T	C	C	G	G	G	G	C	C	T	T	C	C	G	G	A	A	G	G	C	C	G	G	G	G	C	C	G	G	C	C	G	G	G	G	T	T	T	T	C	C	C	C	G	G	C	C	C	C	C	C	G	G	C	C	G	G	T	T	T	T	C	C	C	C	T	T	C	C	G	G	G	G	A	A	C	C	G	G	A	A	C	C	T	T	A	A	G	G	T	T	G	G	G	G	G	G	A	A	T	T	G	G	A	A	C	C	G	G	C	C	A	A	C	C	C	C	T	T	C	C	C	C	A	A	A	A	A	A	T	T	T	T	T	T	A	A	C	C	T	T	G	G	G	G	A	A	A	A	A	A	A	A	C	C	A	A	G	G	T	T	A	A	G	G	C	C	A	A	A	A	C	C	C	C	T	T	G	G	T	T	C	C	A	A	A	A	C	C	A	A	A	A	A	A	G	G	G	G	T	T	C	C	C	C	T	T	A	A	G	G	A	A	T	T	A	A	G	G	T	T	T	T	A	A	T	T	C	C	A	A	C	C	A	A	A	A	A	A	G	G	A	A	G	G	A	A	G	G	C	C	G	G	C	C	T	T	T	T	G	G	C	C	C	C	C	C	C	C	C	C	A	A	T	T	G	G	A	A	C	C	C	C	C	C	G	G	G	G	A	A	G	G	G	G	G	G	C	C	C	C	T	T	C	C	A	A	G	G	A	A	C	C	A	A	G	G	C	C	T	T	G	G	C	C	A	A	G	G	G	G	A	A	A	A	T	T	NA	NA	G	G	G	G	A	A	G	G	A	A	A	A	T	T	G	G	A	A	NA	NA	C	C	G	G	G	G	C	C	C	C	C	C	A	A	A	A	G	G	T	T	T	T	G	G	G	G	T	T	T	T	A	A	G	G	C	C	C	C	A	A	T	T	T	T	C	C	T	T	G	G	A	A	G	G	A	A	A	A	C	C	A	A	C	C	C	C	G	G	T	T	T	T	T	T	G	G	A	A	T	T	A	A	A	A	C	C	T	T	C	C	A	A	C	C	T	T	C	C	C	C	A	A	A	A	A	A	C	C	T	T	C	C	A	A	C	C	G	G	A	A	C	C	A	A	A	A	A	A	NA	NA	G	G	A	A	A	A	G	G	G	G	T	T	G	G	C	C	G	G	G	G	A	A	A	A	G	G	G	G	C	C	T	T	G	G	G	G	A	A	T	T	C	C	A	A	A	A	C	C	A	A	T	T	C	C	C	C	G	G	C	C	T	T	C	C	G	G	A	A	G	G	T	T	C	C	C	C	G	G	A	A	C	C	C	C	C	C	T	T	G	G	T	T	T	T	A	A	T	T	G	G	T	T	T	T	C	C	C	C	A	A	G	G	T	T	C	C	A	A	G	G	A	A	G	G	T	T	G	G	A	A	T	T	A	A	C	C	C	C	G	G	G	G	G	G	C	C	T	T	G	G	T	T	T	T	G	G	C	C	A	A	G	G	T	T	A	A	C	C	A	A	A	A	C	C	C	C	T	T	C	C	A	A	C	C	A	A	G	G	G	G	C	C	T	T	C	C	G	G	A	A	G	G	C	C	G	G	C	C	T	T	A	A	G	G	C	C	A	A	C	C	G	G	C	C	T	T	C	C	A	A	G	G	G	G	G	G	C	C	G	G	C	C	C	C	T	T	A	A	A	A	T	T	T	T	G	G	A	A	T	T	A	A	A	A	T	T	T	T	A	A	T	T	A	A	A	A	G	G	A	A	G	G	G	G	A	A	A	A	G	G	T	T	C	C	A	A	T	T	T	T	C	C	A	A	T	T	G	G	A	A	A	A	C	C	G	G	G	G	T	T	G	G	T	T	G	G	G	G	A	A	G	G	C	C	C	C	G	G	A	G	C	C	T	T	C	C	C	C	T	T	G	G	C	C	C	C	T	T	A	A	T	T	T	T	A	A	T	T	C	C	C	C	G	G	C	C	G	G	G	G	A	A	A	A	C	C	G	G	A	A	G	G	A	A	G	G	T	T	C	C	A	A	G	G	A	A	G	G	G	G	T	T	C	C	C	C	A	A	A	A	T	T	T	T	T	T	A	A	G	G	A	A	G	G	T	T	T	T	A	A	C	C	G	G	G	G	A	A	A	A	G	G	T	T	A	A	NA	NA	A	A	A	A	C	C	G	G	T	T	A	A	C	C	G	G	C	C	G	G	C	C	T	T	T	T	A	A	C	C	G	G	T	T	T	T	A	A	G	G	T	T	C	C	C	C	A	A	C	C	G	G	T	T	C	C	C	C	A	A	G	G	G	G	G	G	C	C	G	G	A	A	C	C	A	A	C	C	G	G	G	G	C	C	G	G	G	G	C	C	A	A	C	C	T	T	T	T	C	C	T	T	G	G	A	A	T	T	G	G	T	T	C	C	G	G	G	G	G	G	C	C	T	T	C	C	A	A	A	A	A	A	T	T	C	C	G	G	T	T	T	T	G	G	G	G	T	T	A	A	G	G	C	C	G	G	C	C	T	T	G	G	T	T	G	G	C	C	G	G	C	C	T	T	A	A	A	A	C	C	T	T	T	T	C	C	C	C	C	C	A	A	A	A	A	A	T	T	G	G	G	G	T	T	T	T	G	G	T	T	G	G	A	A	A	A	T	T	A	A	C	C	A	A	C	C	A	A	C	C	T	T	G	G	T	T	A	A	C	C	G	G	A	A	G	G	A	A	G	G	A	A	C	C	A	A	G	G	C	C	A	A	G	G	A	A	G	G	G	G	A	A	A	A	A	A	A	A	C	C	T	T	T	T	A	A	C	C	A	A	G	G	T	T	G	G	C	C	A	A	T	T	G	G	C	C	G	G	T	T	C	C	C	C	A	A	T	T	G	G	A	A	C	C	A	A	A	A	T	T	T	T	T	T	A	A	C	C	G	G	C	C	G	G	A	A	T	T	G	G	A	A	A	A	C	C	T	T	C	C	G	G	T	T	A	A	C	C	C	C	C	C	A	A	G	G	A	A	T	T	T	T	T	T	G	G	G	G	A	A	A	A	C	C	C	C	C	C	A	A	C	C	A	A	A	A	A	A	A	A	G	G	G	G	G	G	T	T	G	G	A	A	A	A	A	A	C	C	A	A	A	A	A	A	A	A	C	C	A	A	G	G	C	C	T	T	A	A	A	A	A	A	C	C	C	C	C	C	C	C	T	T	A	A	C	C	C	C	C	C	T	T	G	G	A	A	A	A	A	A	C	C	T	T	G	G	T	T	T	T	G	G	T	T	A	A	C	C	G	G	A	A	A	A	T	T	G	G	T	T	G	G	G	A	A	A	C	C	C	C	G	G	A	A	C	C	G	G	C	C	T	T	A	A	A	A	T	C	C	C	A	A	G	G	C	C	C	C	C	C	C	C	C	C	A	A	C	C	C	C	G	G	G	G	C	C	A	A	G	G	T	T	C	C	A	A	G	G	G	G	A	A	T	T	G	G	G	G	C	C	G	G	G	G	G	G	A	A	T	T	G	G	T	T	T	T	G	G	A	A	T	T	T	T	G	G	C	C	T	T	G	G	A	A	G	G	A	A	C	C	T	T	C	C	A	A	T	T	A	A	T	T	G	G	A	A	A	A	A	A	C	C	T	T	T	T	C	C	C	C	G	G	G	G	G	G	C	C	T	T	T	T	A	A	A	A	A	A	T	T	C	C	T	T	T	T	A	A	A	A	T	T	G	G	C	C	T	T	G	G	T	T	C	C	C	C	C	C	T	T	C	C	C	C	G	G	T	T	G	G	C	C	A	A	C	C	A	A	T	T	A	A	G	G	T	T	C	C	C	C	T	T	G	G	A	A	A	A	T	T	A	A	A	A	T	T	NA	NA	G	G	G	G	T	T	G	G	G	G	A	A	G	G	C	C	T	T	G	G	G	G	A	A	T	T	C	C	C	C	C	C	C	C	A	A	G	G	T	T	T	T	C	C	C	C	G	G	C	C	T	T	T	T	NA	NA	C	C	T	T	G	G	A	A	C	C	G	G	C	C	T	T	T	T	C	C	A	A	G	G	T	T	T	T	C	C	C	C	T	T	T	T	T	T	C	C	G	G	G	G	A	A	A	A	T	T	A	A	G	G	G	G	T	T	C	C	A	A	C	C	G	G	G	G	T	T	C	C	T	T	A	A	A	A	C	C	G	G	G	G	T	T	C	C	T	T	C	C	G	G	A	A	A	A	C	C	A	A	C	C	A	A	C	C	G	G	A	A	C	C	A	A	G	G	G	G	A	A	G	G	T	T	C	C	C	C	T	T	T	T	A	A	T	T	C	C	T	T	G	G	C	C	A	A	G	G	C	C	C	C	G	G	C	C	G	G	A	A	G	G	A	A	A	A	C	T	A	A	G	G	T	T	G	G	C	C	G	G	A	A	G	G	G	G	T	T	G	G	T	T	G	G	C	C	A	A	G	G	T	T	A	A	A	A	G	G	C	C	G	G	C	C	C	C	G	G	T	T	A	A	G	G	C	C	G	G	C	C	C	C	G	G	T	T	G	G	A	A	G	G	G	G	A	A	T	T	A	A	G	G	G	G	G	G	A	A	T	T	C	C	C	C	C	C	A	A	G	G	G	G	G	G	G	G	T	T	C	C	T	T	T	T	A	A	G	G	G	G	C	C	G	G	C	C	C	C	C	C	C	C	T	T	C	C	G	G	A	A	C	C	G	G	T	T	T	T	G	G	A	A	C	C	C	C	C	C	C	C	T	T	G	G	C	C	C	C	A	A	G	G	A	A	G	G	C	C	T	T	G	G	A	A	C	C	C	C	G	G	C	C	T	T	T	T	A	A	G	G	A	A	G	G	G	G	A	A	A	A	C	C	A	A	C	C	T	T	T	T	C	C	T	T	G	G	C	C	T	T	A	A	C	C	A	A	T	T	G	G	A	A	C	C	T	T	A	A	T	T	G	G	G	G	G	G	A	A	T	T	C	C	A	A	G	G	A	A	A	A	G	G	A	A	G	G	A	A	T	T	C	C	C	C	T	T	C	C	A	A	A	A	G	G	G	G	C	C	T	T	A	A	A	A	T	T	C	C	C	C	G	G	G	G	A	A	A	A	C	C	T	T	A	A	T	T	A	A	G	G	T	T	G	G	C	C	T	T	G	G	G	G	A	A	T	T	T	T	C	C	C	C	T	T	T	T	A	A	T	T	A	A	A	A	A	A	T	T	A	A	G	G	T	T	T	T	C	C	C	C	C	C	C	C	T	T	C	C	A	A	C	C	C	C	T	T	T	T	A	A	T	T	G	G	A	A	T	T	T	T	T	T	G	G	T	T	A	A	G	G	T	T	C	C	C	C	G	G	C	C	A	A	G	G	A	A	C	C	G	G	C	C	A	A	C	C	T	T	C	C	G	G	C	C	C	C	T	T	A	A	C	C	G	G	C	C	G	G	T	T	G	G	T	T	C	C	C	C	T	T	C	C	A	A	G	G	C	C	C	C	T	T	A	A	T	T	A	A	G	G	A	A	G	G	C	C	T	T	C	C	A	A	A	A	G	G	G	G	T	T	T	T	A	A	C	C	T	T	G	G	C	C	G	G	T	T	A	A	C	C	C	C	A	A	T	T	G	G	T	T	A	A	G	G	G	G	T	T	G	G	C	C	C	C	G	G	A	A	G	G	A	A	C	C	C	C	G	G	C	C	G	G	A	A	A	A	C	C	T	T	T	T	C	C	G	G	T	T	A	A	A	A	T	T	A	A	G	G	A	A	C	C	T	T	A	A	G	G	G	G	T	T	G	G	C	C	C	C	T	T	A	A	G	G	G	G	G	G	C	C	G	G	A	A	T	T	C	C	C	C	C	C	T	T	C	C	A	A	A	A	A	A	C	C	C	C	G	G	C	C	C	C	G	G	A	A	A	A	G	G	C	C	C	C	T	T	G	G	C	C	A	A	T	T	G	G	A	A	G	G	C	C	T	T	G	G	T	T	C	C	C	C	T	T	G	G	A	A	T	T	A	A	A	G	C	C	A	A	A	A	G	G	G	G	A	A	T	T	G	G	NA	NA	C	C	T	T	G	G	G	G	C	C	C	C	C	C	C	C	C	C	G	G	G	G	A	A	T	T	A	A	C	C	A	A	G	G	C	C	G	G	T	T	T	T	C	C	G	G	T	T	A	A	T	T	T	T	T	T	T	T	A	A	C	C	T	T	A	A	A	A	C	C	A	A	G	G	A	A	C	C	G	G	A	A	T	T	T	T	G	G	G	G	C	C	T	T	C	C	A	A	T	T	T	T	A	A	T	T	A	A	T	T	T	T	G	G	C	C	G	G	G	G	T	T	G	G	T	T	G	G	C	C	C	C	C	C	C	C	C	C	G	G	T	T	G	G	A	A	G	G	T	T	A	A	T	T	G	G	G	G	T	T	T	T	C	C	A	A	A	A	C	C	A	A	T	T	G	G	T	T	T	T	G	G	A	A	T	T	C	C	C	C	C	C	C	C	G	G	G	G	A	A	T	T	A	A	C	C	A	A	G	G	G	G	T	T	T	T	A	A	A	A	C	C	T	T	G	G	T	T	A	A	C	C	A	A	T	T	G	G	G	G	T	T	A	A	C	C	C	C	C	C	G	G	T	T	A	A	T	T	T	T	C	C	C	C	T	T	A	A	A	A	A	A	G	G	T	T	G	G	C	C	A	A	A	A	G	G	T	T	G	G	A	A	C	C	C	C	C	C	A	A	T	T	A	A	C	C	G	G	A	A	G	G	C	C	A	A	G	G	T	T	C	C	C	C	G	G	C	C	T	T	G	G	G	G	C	C	G	G	C	C	A	A	C	C	T	T	A	A	G	G	G	G	A	A	A	A	A	A	A	A	A	A	A	A	G	G	G	G	G	G	T	T	C	C	T	T	T	T	A	A	T	T	A	A	A	A	T	T	G	G	T	T	A	A	NA	NA	C	C	C	C	C	C	T	T	T	T	T	T	G	G	A	A	C	C	C	C	G	G	T	T	G	G	C	C	T	T	G	G	G	G	G	G	C	C	G	G	G	G	A	A	T	T	T	T	C	C	C	C	C	C	C	C	G	G	C	C	T	T	G	G	T	T	G	G	C	C	C	C	T	T	G	G	G	G	G	G	T	T	T	T	T	T	G	G	A	A	T	T	G	G	T	T	A	A	T	T	C	C	C	C	G	G	C	C	A	A	T	T	T	T	C	C	A	A	C	C	G	G	T	T	A	A	A	A	G	G	A	A	T	T	A	A	T	T	A	A	C	C	A	A	A	A	C	C	C	C	C	C	G	G	T	T	C	C	C	C	T	T	T	T	T	T	T	T	A	A	G	G	G	G	G	G	T	T	G	G	A	A	C	C	G	G	A	A	T	T	T	T	C	C	G	G	G	G	C	C	A	A	G	G	G	G	G	G	G	G	A	A	G	G	C	C	T	T	G	G	C	C	T	T	T	T	C	C	A	A	G	G	T	T	T	T	C	C	C	C	G	G	A	A	A	A	A	A	T	T	G	A	C	C	T	T	C	C	T	T	T	T	C	C	G	G	G	G	A	A	A	A	A	A	A	A	G	G	A	A	G	G	C	C	A	A	G	G	A	A	C	C	G	G	C	C	G	G	C	C	G	G	A	A	T	T	A	A	A	A	A	A	G	G	C	C	C	C	T	T	T	T	T	T	G	G	G	G	T	T	A	A	A	A	A	A	C	C	A	A	G	G	T	T	G	G	A	A	T	T	A	A	G	G	C	C	G	G	A	A	C	C	T	T	T	T	T	T	C	C	G	G	G	G	A	A	G	G	G	G	A	A	T	T	A	A	C	C	A	A	T	T	G	G	T	T	T	T	T	T	C	C	T	T	G	G	C	C	C	C	A	A	C	C	T	T	T	T	T	T	A	A	C	C	T	T	C	C	C	C	G	G	C	C	T	T	G	G	T	T	C	C	T	T	C	C	C	C	C	C	G	G	C	C	T	T	T	T	G	G	C	C	C	C	A	A	A	A	G	G	C	C	G	G	A	A	T	T	T	T	A	A	C	C	A	A	C	C	C	C	C	C	G	G	G	G	A	A	G	G	G	G	G	G	A	A	A	A	A	A	G	G	G	G	A	A	G	G	C	C	G	G	C	C	G	G	A	A	A	A	A	A	C	C	T	T	G	G	C	C	A	A	T	T	C	C	C	C	A	A	G	G	A	A	A	A	G	G	C	C	G	G	T	T	G	G	G	G	A	A	T	T	G	G	T	T	G	G	G	G	G	G	G	G	A	A	T	T	C	C	A	A	A	A	C	C	T	T	A	A	A	A	C	C	C	C	C	C	T	T	A	A	G	G	G	G	T	T	A	A	T	T	A	A	T	T	G	G	G	G	G	G	C	C	G	G	C	C	G	G	A	A	A	A	G	G	C	C	G	G	C	C	C	C	A	A	T	T	G	G	G	G	G	G	G	G	G	G	A	A	C	C	C	C	G	G	A	A	G	G	C	T	G	G	NA	NA	A	G	NA	NA	C	T	T	G	C	C	A	T	NA	NA	G	A	G	T	T	C	A	G	A	G	A	G	G	G	A	A	A	T	G	A	T	C	A	T	T	T	G	C	G	C	G	A	C	C	A	C	G	A	A	A	C	C	T	T	NA	NA	A	G	C	C	G	G	G	G	G	A	A	G	T	C	A	A	T	T	A	A	G	A	T	G	G	A	T	T	C	C	T	T	C	T	C	C	C	T	T	C	C	G	G	A	A	A	G	G	A	A	C	C	C	G	T	C	C	C	G	T	C	T	T	C	A	G	A	G	G	A	T	C	A	A	G	G	T	T	C	T	A	G	T	C	T	C	C	T	G	A	C	C	G	T	G	G	T	C	A	G	A	G	T	A	A	C	G	G	G	T	G	A	G	A	A	G	T	C	C	C	C	T	A	A	C	C	G	A	C	C	T	C	G	G	C	G	T	C	A	G	T	C	A	G	C	C	C	T	G	A	A	G	T	T	C	C	C	C	C	C	A	A	G	G	C	T	A	A	G	T	A	G	G	A	G	G	A	G	NA	NA	T	T	C	T	A	G	A	G	C	C	C	C	C	C	NA	NA	G	G	G	G	T	T	G	T	T	G	C	C	NA	NA	G	A	G	G	C	C	T	T	C	T	C	C	T	T	T	T	A	G	T	T	A	G	T	T	NA	NA	A	A	G	C	C	T	T	C	C	C	G	T	C	A	C	T	T	T	G	G	C	A	G	G	G	A	G	G	T	C	C	T	A	G	A	A	G	A	A	G	C	T	A	G	T	T	C	T	C	T	G	G	C	T	A	G	NA	NA	A	A	C	C	C	C	C	C	T	C	C	T	A	A	G	G	A	A	G	G	C	C	A	A	C	C	A	G	C	T	A	T	G	G	A	C	C	T	C	A	C	A	G	G	C	C	T	T	G	A	T	A	A	A	C	T	A	C	T	T	A	G	C	C	C	C	A	G	G	G	A	A	A	A	C	C	A	T	T	T	T	G	C	C	T	T	G	G	A	G	G	G	G	G	G	G	T	T	T	C	C	C	T	C	A	T	C	T	A	G	G	G	G	A	NA	NA	G	A	NA	NA	A	G	C	G	C	C	T	C	G	A	A	G	G	G	NA	NA	G	G	G	A	C	C	NA	NA	G	G	T	T	T	C	T	T	A	G	NA	NA	A	G	C	C	C	C	C	A	A	G	G	A	G	C	G	T	NA	NA	C	T	A	C	G	G	G	G	A	G	A	T	T	C	C	T	G	G	T	C	G	T	T	C	G	A	NA	NA	G	T	G	A	T	T	G	A	A	G	A	A	A	G	A	G	G	G	A	A	G	G	T	C	G	C	T	G	NA	NA	C	C	C	T	G	G	G	G	A	A	A	G	G	G	G	G	G	G	A	G	A	A	G	G	A	G	A	A	A	C	G	A	A	G	C	C	A	G	G	G	G	T	T	C	C	C	C	T	A	G	C	T	G	C	C	A	C	C	A	T	NA	NA	T	C	A	A	T	C	A	G	NA	NA	T	C	G	C	C	C	C	G	C	C	A	A	C	C	A	C	NA	NA	NA	NA	A	A	C	C	A	G	G	G	C	C	C	T	C	C	A	C	C	C	C	T	G	G	T	C	A	G	G	T	A	G	G	G	C	C	G	C	T	T	T	T	T	T	G	G	T	C	G	G	G	G	C	T	C	C	G	G	C	C	T	C	G	G	A	A	G	T	T	C	C	C	T	C	G	G	A	G	T	G	G	G	A	C	C	T	A	G	C	A	G	G	C	C	G	G	A	A	C	C	G	G	C	T	G	T	G	A	T	T	NA	NA	G	G	A	G	A	G	G	G	A	G	A	A	T	T	A	A	G	G	A	C	T	T	NA	NA	T	C	G	T	C	C	G	G	A	G	A	G	C	C	C	T	T	A	T	T	T	T	A	A	T	A	G	G	G	G	G	A	NA	NA	A	G	T	G	C	T	A	G	G	G	G	A	C	T	A	G	T	G	C	C	T	C	T	T	C	C	T	T	C	T	C	T	G	G	G	A	C	C	G	G	G	A	C	C	G	C	A	G	C	C	G	G	C	C	G	G	A	G	T	T	G	A	G	G	G	A	G	G	C	C	C	A	A	A	G	A	T	T	G	T	G	G	A	C	A	G	T	T	C	T	T	C	C	T	NA	NA	T	C	C	T	C	C	G	G	C	C	C	C	T	C	T	T	C	A	T	G	C	A	G	G	NA	NA	G	A	G	G	C	C	T	G	T	T	C	C	T	T	C	C	C	C	T	T	T	T	G	G	C	C	A	G	NA	NA	G	C	A	C	T	A	A	A	G	A	A	G	T	A	T	T	G	G	G	G	G	G	C	C	G	T	T	T	G	G	C	C	C	C	C	C	T	T	C	C	C	T	C	A	T	C	G	A	C	C	G	G	G	G	T	G	G	C	NA	NA	C	A	A	A	G	G	T	C	T	G	G	G	T	T	C	C	G	A	C	C	T	C	A	A	T	T	T	C	T	C	C	T	C	C	C	C	A	A	G	G	NA	NA	T	T	C	C	A	T	T	C	C	C	T	T	C	C	G	G	NA	NA	A	A	C	C	C	A	C	C	C	A	C	C	T	T	C	C	A	A	C	T	C	C	C	G	G	G	C	T	C	C	C	T	A	A	G	G	A	G	T	C	A	G	C	C	G	A	G	C	T	C	A	G	T	A	C	C	G	G	A	C	T	C	T	T	A	G	A	A	C	T	G	A	G	A	G	A	G	G	C	C	C	T	T	C	G	G	T	A	T	G	G	G	C	T	C	C	T	C	C	G	G	G	A	A	A	A	T	T	T	G	NA	NA	A	G	G	A	C	C	A	G	A	A	A	A	A	G	A	G	G	G	G	G	G	G	T	T	G	G	A	G	T	T	G	G	A	G	C	C	A	A	A	G	A	G	C	C	A	G	C	C	T	T	C	T	G	G	G	A	A	G	C	T	G	G	G	C	A	A	G	G	G	G	A	A	A	G	C	C	C	C	T	T	G	A	C	C	C	T	C	C	C	T	A	A	G	G	A	G	A	G	G	G	G	G	T	T	A	A	T	C	A	G	NA	NA	T	T	T	A	G	A	C	C	NA	NA	C	G	C	C	G	A	G	G	A	C	A	G	G	G	T	C	C	C	C	T	C	C	C	T	T	C	G	G	G	A	A	G	C	T	A	A	G	G	T	C	C	C	C	C	C	C	C	C	G	G	T	T	NA	NA	G	G	G	G	C	C	T	A	G	T	C	C	A	G	A	C	G	A	A	G	C	T	C	T	T	C	G	G	C	T	G	G	C	C	G	A	T	T	NA	NA	A	G	C	T	T	C	C	C	C	C	A	A	T	C	G	G	C	C	C	C	G	G	T	C	NA	NA	T	C	NA	NA	G	A	A	G	T	T	C	C	T	C	C	C	A	G	A	A	A	G	A	T	A	G	T	C	C	C	C	C	C	T	C	C	NA	NA	C	T	NA	NA	A	T	G	G	G	G	G	A	C	T	G	A	G	A	A	C	T	C	C	A	T	T	A	A	G	G	T	T	G	A	C	T	C	C	G	A	T	C	T	C	C	C	C	C	G	A	A	T	T	C	A	G	C	C	C	C	A	G	A	G	T	T	A	A	C	C	C	T	A	G	C	T	C	T	C	T	T	C	T	T	G	A	G	T	G	G	C	C	T	C	T	T	C	T	G	A	G	G	G	G	T	C	T	C	G	C	C	T	A	G	A	G	A	G	G	A	A	A	G	A	A	G	C	G	C	C	T	T	T	C	T	C	A	C	T	A	A	G	G	G	C	A	C	C	G	A	G	G	A	G	C	C	A	G	G	T	C	T	T	G	G	A	A	G	T	T	C	A	G	G	G	G	C	T	T	C	G	G	C	G	A	T	A	A	G	A	T	T	G	A	A	G	T	T	A	C	C	A	A	A	NA	NA	T	A	T	T	C	A	T	T	C	A	T	C	A	C	C	C	G	A	A	G	G	A	C	C	T	T	G	C	C	A	NA	NA	G	G	G	G	T	C	A	G	C	T	C	T	T	T	C	T	T	A	C	T	G	G	G	G	T	C	NA	NA	G	A	A	G	G	G	C	T	A	A	T	C	C	T	A	G	A	A	G	A	A	G	A	G	T	C	C	C	G	G	T	A	T	C	C	T	C	T	G	A	C	C	T	C	A	G	T	T	C	C	A	A	A	A	G	A	C	G	T	C	C	T	T	T	C	C	C	C	A	G	T	C	T	C	A	G	C	C	C	C	G	G	NA	NA	G	A	A	T	C	C	C	T	A	A	C	C	A	G	T	C	G	A	A	C	C	C	A	A	G	G	G	G	C	G	C	T	A	G	T	A	C	C	T	T	A	G	A	A	T	T	G	G	C	C	G	G	T	C	A	G	A	G	A	G	T	T	A	T	C	T	C	T	G	A	C	T	C	A	C	T	G	G	C	C	A	G	T	C	C	C	C	T	A	A	T	G	NA	NA	C	T	T	T	C	T	G	T	C	C	A	A	C	T	C	T	NA	NA	C	C	C	C	C	C	T	T	T	C	A	A	A	C	G	G	G	A	A	G	T	C	T	C	T	C	T	T	G	G	C	T	A	A	T	T	T	T	C	T	T	C	A	A	G	T	C	C	G	A	G	A	C	C	T	T	A	G	G	A	A	G	C	C	G	T	C	T	C	C	A	G	T	T	NA	NA	T	T	A	G	A	A	T	T	A	A	C	C	G	G	A	A	A	A	A	A	G	G	A	A	A	A	A	A	G	G	C	C	T	T	A	A	T	T	T	T	G	G	A	A	G	G	A	A	G	G	C	C	A	A	A	A	C	C	C	C	C	C	G	G	A	A	G	G	G	G	A	A	C	C	C	C	A	A	C	C	A	A	A	A	T	T	A	A	A	A	A	A	C	C	T	T	T	T	A	A	T	T	A	A	C	C	G	G	C	C	T	T	C	C	A	A	C	C	G	G	G	G	A	A	C	C	T	T	T	T	T	T	T	T	C	C	G	G	T	T	C	C	C	C	C	C	G	G	C	C	C	C	A	A	C	C	T	C	T	T	A	A	T	T	T	T	C	C	A	A	C	C	C	C	G	G	T	T	T	T	T	T	T	T	T	T	T	T	G	G	T	T	G	G	T	T	C	C	C	C	C	C	C	C	G	G	C	C	G	G	A	A	A	A	G	G	C	C	A	A	G	G	G	G	A	A	G	G	T	T	G	G	G	G	A	A	A	A	T	T	G	G	C	C	A	A	A	A	T	T	G	G	T	T	C	C	C	C	T	T	A	A	C	C	G	G	G	G	T	T	C	C	G	G	C	C	G	G	T	T	A	A	C	C	C	C	A	A	T	T	C	C	A	A	T	T	T	T	C	C	T	T	C	C	G	G	C	C	G	G	T	T	T	T	T	T	C	C	C	C	A	A	A	A	T	T	G	G	T	T	T	T	A	A	A	A	T	T	A	G	G	G	A	A	C	C	A	A	G	G	G	G	T	T	G	G	A	A	C	C	C	C	C	C	T	G	C	C	A	A	G	G	T	T	C	C	T	T	G	G	T	T	C	C	G	G	T	T	T	T	T	T	G	G	A	A	T	T	T	T	C	C	C	C	G	G	T	T	A	A	G	G	T	T	G	G	A	A	C	C	T	T	T	T	A	A	C	C	G	G	G	G	T	T	A	A	T	T	T	T	C	C	G	G	A	A	T	T	G	G	C	C	C	C	T	T	G	G	C	C	A	A	G	G	G	G	G	G	G	G	G	G	C	C	T	T	A	A	C	C	T	T	T	T	C	C	C	C	A	A	G	G	T	T	G	G	A	A	A	A	T	T	C	C	C	C	T	T	C	C	T	T	G	G	C	C	A	A	T	T	A	A	G	G	C	C	G	G	T	T	G	G	C	C	T	T	T	T	C	C	T	T	G	G	A	A	A	A	T	T	A	A	C	C	T	T	A	A	T	T	C	C	C	C	T	T	A	A	A	A	A	A	A	A	C	C	A	A	A	A	G	G	A	A	T	T	G	G	A	A	A	A	G	G	G	G	C	C	A	A	C	C	A	A	G	G	C	C	G	G	C	C	G	G	G	G	A	A	G	G	G	G	T	T	T	T	A	A	G	G	C	C	C	C	T	T	A	A	C	C	C	C	G	G	G	G	G	G	T	T	G	G	G	G	T	T	A	A	A	A	G	G	G	G	A	A	A	A	T	T	A	A	C	C	G	G	A	A	T	T	T	T	A	A	A	A	C	C	C	C	G	G	C	C	C	C	T	T	T	T	A	A	T	T	A	A	T	T	T	T	C	C	T	T	T	T	A	A	G	G	G	G	G	G	T	T	T	T	T	T	C	C	C	C	C	C	A	A	T	T	T	T	T	T	T	T	C	C	G	G	A	A	C	C	T	T	T	T	T	T	A	A	T	T	C	C	T	T	T	T	C	C	C	T	G	G	T	T	G	G	A	A	C	C	A	A	A	A	T	T	G	G	A	A	T	T	A	A	C	C	A	A	C	C	G	G	NA	NA	C	C	C	C	A	A	T	T	C	C	G	G	C	C	T	T	T	T	G	G	A	A	G	G	T	T	C	C	T	T	G	G	G	G	G	G	T	T	A	A	A	A	C	C	T	T	G	G	T	T	T	T	G	G	T	T	C	C	T	T	T	T	C	C	T	T	T	T	C	C	C	C	A	A	A	A	T	T	A	A	G	G	G	G	C	C	C	C	T	T	A	A	T	T	A	A	C	C	T	T	A	A	G	G	C	C	G	G	C	C	G	G	G	G	C	C	G	G	A	A	C	C	G	G	T	T	C	C	A	A	C	C	A	A	C	C	A	A	C	C	A	A	A	A	T	T	C	C	A	A	C	C	T	T	A	A	G	G	G	G	T	T	A	A	T	T	A	A	G	G	C	C	G	G	A	A	G	G	C	C	C	C	C	C	A	A	G	G	A	A	A	A	C	C	A	A	NA	NA	C	C	T	T	G	G	G	G	T	T	T	T	G	G	T	T	T	T	C	C	C	C	G	G	T	T	A	A	C	C	A	A	T	T	C	C	A	A	T	T	G	G	G	G	C	C	C	C	C	C	T	T	C	C	C	C	C	C	A	A	G	G	C	C	T	T	T	T	C	C	G	G	C	C	A	A	G	G	C	C	C	C	G	G	C	C	G	G	C	C	G	G	A	A	T	T	T	A	NA	NA	T	T	A	A	G	G	A	A	A	A	G	G	G	G	C	C	C	C	T	T	G	G	G	G	C	C	T	T	G	G	G	G	A	A	A	A	C	C	T	T	G	G	A	A	C	C	C	C	T	T	A	A	T	T	C	C	G	G	C	C	C	C	C	C	A	A	G	G	C	C	A	A	G	G	A	A	A	A	C	C	G	G	C	C	A	A	T	T	C	C	T	T	T	T	T	T	G	G	T	T	G	G	A	A	C	C	G	G	C	C	C	C	G	G	C	C	T	T	C	C	T	T	C	C	C	C	G	G	C	C	G	G	T	T	G	G	A	A	G	G	G	G	G	G	T	T	T	T	A	A	T	T	G	G	T	T	G	G	G	G	C	C	T	T	T	T	C	C	A	A	C	C	C	C	G	G	A	A	T	T	C	C	C	C	T	T	C	C	C	C	T	T	G	G	G	G	G	G	G	G	C	C	G	G	G	G	C	C	G	G	C	C	C	C	C	C	T	T	A	A	A	A	T	T	T	T	A	A	G	G	G	G	C	C	C	C	G	G	T	T	T	T	T	T	C	C	A	A	T	T	G	G	C	C	C	C	C	C	C	C	C	C	A	A	A	A	A	A	A	A	C	C	A	A	A	A	C	C	G	G	A	A	A	A	C	C	C	C	T	T	C	C	A	A	C	C	A	A	G	G	C	C	T	T	G	G	A	A	C	C	G	G	T	T	C	C	C	C	G	G	T	T	A	A	C	C	C	C	T	T	C	C	A	A	A	A	T	T	G	G	G	G	T	T	G	G	C	C	A	A	C	C	T	T	C	C	A	A	G	G	A	A	C	C	G	G	C	C	T	T	T	T	T	T	T	T	C	C	A	A	A	A	G	G	G	G	T	T	A	A	T	T	C	C	C	C	C	C	G	G	C	C	C	C	G	G	C	C	C	C	A	A	A	A	A	A	C	C	C	C	C	C	G	G	A	A	C	C	T	T	C	C	G	G	T	T	T	T	G	G	C	C	C	C	A	A	G	G	C	C	T	T	T	T	A	A	T	T	A	A	C	C	A	A	G	G	T	T	T	T	T	T	T	T	T	T	T	T	A	A	T	T	A	A	A	A	A	A	C	C	A	A	G	G	A	A	G	G	A	A	T	T	T	T	C	C	T	T	T	T	A	A	T	T	A	A	C	C	G	G	T	T	T	T	A	A	T	T	T	T	T	T	G	G	T	T	G	G	T	T	T	T	G	G	T	T	A	A	G	G	A	A	T	T	C	C	A	A	A	A	T	T	C	C	G	G	C	C	G	G	A	A	T	T	G	G	G	G	A	A	G	G	A	A	G	G	C	C	G	G	C	C	G	G	G	G	G	G	C	C	A	A	C	C	T	T	A	A	G	G	C	C	C	C	C	C	A	A	A	A	T	T	C	C	C	C	G	G	C	C	C	C	C	C	T	T	T	T	C	C	G	G	C	C	C	C	C	C	T	T	G	G	G	G	A	A	G	G	G	G	C	C	A	A	G	G	T	T	C	C	A	A	C	C	A	A	T	T	A	A	G	G	G	G	C	C	C	C	G	G	G	G	C	C	A	A	T	T	T	T	C	C	C	C	G	G	T	T	A	A	G	G	T	T	T	T	A	A	A	A	G	G	A	A	T	T	G	G	T	T	G	G	A	A	A	A	T	T	C	C	T	T	A	A	T	T	T	T	T	T	C	C	C	C	T	T	C	C	C	C	A	A	T	T	A	A	G	G	T	T	A	A	G	G	C	C	A	A	G	G	G	G	G	G	T	T	C	C	G	G	G	G	G	G	A	A	T	T	C	C	T	T	T	T	A	A	G	G	G	G	G	G	A	A	G	G	T	T	G	G	G	G	A	A	A	A	C	C	G	G	G	G	G	G	T	T	G	G	G	G	C	C	T	T	A	A	T	T	C	C	T	T	C	C	C	C	C	C	T	T	C	C	T	T	A	A	G	G	A	A	A	A	A	A	T	T	A	A	T	T	A	A	C	C	G	G	C	C	G	G	G	G	G	G	G	G	A	A	T	T	A	A	G	G	T	T	T	T	C	C	T	T	G	G	A	A	C	C	A	A	G	G	G	G	G	G	C	C	G	G	A	A	G	G	A	A	A	A	C	C	T	T	C	C	T	T	C	C	C	C	G	G	C	C	T	T	T	T	T	T	C	C	C	C	G	G	C	C	C	C	T	T	G	G	A	A	G	G	G	G	C	C	C	C	A	A	C	C	T	T	G	G	C	C	C	C	T	T	A	A	T	T	G	G	G	G	G	G	C	C	T	T	T	T	A	A	C	C	A	A	T	T	T	T	T	T	G	G	C	C	T	T	T	T	C	C	T	T	T	T	C	C	C	C	C	C	T	T	G	G	A	A	T	T	T	T	A	A	T	T	A	A	T	T	T	T	G	G	A	A	A	A	A	A	C	C	T	T	G	G	C	C	T	T	A	A	C	C	C	C	A	A	C	T	A	A	G	G	A	A	C	C	C	C	T	T	C	C	C	C	G	A	C	C	C	C	T	T	G	G	C	C	T	T	A	A	C	C	C	C	C	C	T	T	G	G	G	G	T	T	G	G	G	G	C	C	A	A	A	A	T	T	C	C	G	G	C	C	C	C	C	C	T	T	G	G	C	C	A	A	T	T	A	A	C	C	C	C	A	A	G	G	A	A	T	T	G	G	T	T	T	T	C	C	T	T	G	G	G	G	T	T	T	T	T	T	T	T	G	G	A	A	G	G	A	A	T	T	G	G	G	G	A	A	G	G	T	T	A	A	C	C	C	C	G	G	G	G	A	A	G	G	T	T	T	T	T	T	A	A	G	G	A	A	C	C	C	C	C	C	T	T	C	C	A	A	G	G	G	C	A	A	A	A	G	G	C	C	T	T	T	T	G	G	A	A	NA	NA	A	A	C	C	C	C	G	G	G	G	C	C	T	T	G	G	T	T	C	C	G	G	C	C	C	C	G	G	C	C	A	A	C	C	A	A	C	C	T	T	C	T	A	A	C	C	G	G	G	G	C	C	G	G	T	T	A	A	A	A	G	G	G	G	T	T	T	T	G	G	A	A	G	G	T	T	C	C	T	T	C	C	T	T	G	G	T	T	T	T	C	C	C	C	G	G	A	A	G	G	G	G	C	C	C	C	A	A	T	T	A	A	T	T	C	C	G	G	A	A	T	T	T	T	T	T	T	T	A	A	A	A	G	G	A	A	A	A	G	G	C	C	C	C	A	A	G	G	A	A	A	A	C	C	T	T	A	A	C	C	G	G	T	T	T	T	A	A	A	A	T	T	T	T	G	G	A	A	C	C	G	G	A	A	T	T	G	G	C	C	G	G	A	A	T	T	C	C	T	T	C	C	G	G	T	T	G	G	T	T	C	C	A	A	G	G	C	C	C	C	A	A	G	G	G	G	A	A	G	G	C	C	C	C	G	G	A	A	C	C	G	G	C	C	C	C	C	C	G	G	T	T	G	G	T	T	C	C	T	T	C	C	T	T	T	T	G	G	T	T	C	C	G	G	G	G	A	A	G	G	T	T	C	C	C	C	C	C	T	T	A	A	G	G	G	G	T	T	C	C	G	G	A	A	T	T	C	C	G	G	G	G	G	G	G	G	A	A	T	T	T	T
[truncated: 1,383,821 more chars]
