# Supplementary material for: Expression Quantitative Trait Loci for Extreme Host Response to Influenza A in Pre-Collaborative Cross Mice
Source: G3 (Bethesda). 2012 Feb 1;2(2):213–21. doi: 10.1534/g3.111.001800 (PMC3284329; doi:10.1534/g3.111.001800)
Supplement: Supporting Information [file supp_2.2.213_FileS2.zip › File_S2/chrX.ped]

#family	subject	father	mother	sex	phenotype	JAX00723415		JAX00176639		JAX00708539		JAX00708542		JAX00708545		JAX00176642		JAX00176643		JAX00708549		JAX00176645		JAX00708562		JAX00176655		JAX00708565		JAX00176658		JAX00176659		JAX00708567		JAX00708569		JAX00708570		JAX00176664		JAX00176665		JAX00708577		JAX00708583		JAX00176675		JAX00238496		JAX00708589		JAX00176681		JAX00708594		JAX00708596		JAX00708598		JAX00708599		JAX00176687		JAX00708604		JAX00708617		JAX00176694		JAX00708619		JAX00708621		JAX00708628		JAX00176701		JAX00708630		JAX00708634		JAX00708635		JAX00708636		JAX00176706		JAX00176708		JAX00176709		JAX00708639		JAX00708642		JAX00176713		JAX00176714		JAX00176716		JAX00708655		JAX00708657		JAX00708659		JAX00708661		JAX00708662		JAX00708665		JAX00708684		JAX00176736		JAX00708688		JAX00708689		JAX00708691		JAX00176740		JAX00708697		JAX00708698		JAX00176744		JAX00176746		JAX00708707		JAX00176750		JAX00176752		JAX00708710		JAX00708712		JAX00708713		JAX00708716		JAX00176753		JAX00708719		JAX00708721		JAX00238508		JAX00176756		JAX00708722		JAX00708733		JAX00176766		JAX00708735		JAX00708737		JAX00176769		JAX00708740		JAX00176772		JAX00176773		JAX00708744		JAX00176775		JAX00708748		JAX00176779		JAX00708755		JAX00708759		JAX00708766		JAX00176784		JAX00708767		JAX00708770		JAX00708779		JAX00708789		JAX00176792		JAX00176794		JAX00176796		JAX00708793		JAX00708794		JAX00176800		JAX00708796		JAX00708797		JAX00708798		JAX00708799		JAX00708800		JAX00708804		JAX00238519		JAX00708821		JAX00176813		JAX00708823		JAX00708829		JAX00708830		JAX00708831		JAX00708833		JAX00176820		JAX00238525		JAX00176823		JAX00708837		JAX00238526		JAX00238527		JAX00708840		JAX00176825		JAX00176826		JAX00176827		JAX00176828		JAX00176830		JAX00708843		JAX00708846		JAX00708852		JAX00708855		JAX00708858		JAX00708859		JAX00176840		JAX00708864		JAX00176842		JAX00708866		JAX00708869		JAX00708872		JAX00708876		JAX00708877		JAX00708883		JAX00708884		JAX00708885		JAX00176855		JAX00176858		JAX00708892		JAX00708897		JAX00708898		JAX00176875		JAX00708906		JAX00708913		JAX00708914		JAX00708928		JAX00708920		JAX00708925		JAX00708926		JAX00238531		JAX00176890		JAX00708929		JAX00708930		JAX00708934		JAX00176891		JAX00176897		JAX00708941		JAX00708944		JAX00176903		JAX00708951		JAX00708952		JAX00708953		JAX00176905		JAX00708954		JAX00176907		JAX00176908		JAX00708960		JAX00238537		JAX00238538		JAX00176913		JAX00176914		JAX00176918		JAX00176937		JAX00176920		JAX00708982		JAX00708986		JAX00708989		JAX00708995		JAX00708996		JAX00176927		JAX00176929		JAX00176930		JAX00176931		JAX00709000		JAX00709001		JAX00176934		JAX00176935		JAX00176936		JAX00709008		JAX00176939		JAX00709011		JAX00709012		JAX00176943		JAX00709019		JAX00709020		JAX00176945		JAX00176948		JAX00176950		JAX00709024		JAX00709025		JAX00238547		JAX00238549		JAX00176951		JAX00176956		JAX00709034		JAX00709035		JAX00709036		JAX00709037		JAX00709038		JAX00709039		JAX00176960		JAX00176961		JAX00176964		JAX00709047		JAX00176966		JAX00709044		JAX00709051		JAX00709052		JAX00709054		JAX00176972		JAX00709057		JAX00709059		JAX00709062		JAX00176975		JAX00176976		JAX00176977		JAX00709067		JAX00176982		JAX00238552		JAX00709072		JAX00176983		JAX00709074		JAX00709078		JAX00709079		JAX00709082		JAX00176988		JAX00709083		JAX00176993		JAX00176996		JAX00176999		JAX00177000		JAX00709099		JAX00709103		JAX00709105		JAX00709107		JAX00177004		JAX00177008		JAX00177010		JAX00709116		JAX00238554		JAX00709118		JAX00177011		JAX00709121		JAX00177012		JAX00177013		JAX00709122		JAX00709124		JAX00177014		JAX00709131		JAX00177017		JAX00177019		JAX00709132		JAX00177024		JAX00709135		JAX00709137		JAX00709138		JAX00709142		JAX00177030		JAX00177034		JAX00709151		JAX00177035		JAX00177036		JAX00177037		JAX00709156		JAX00709161		JAX00177039		JAX00177040		JAX00709162		JAX00709163		JAX00238555		JAX00709164		JAX00177042		JAX00177043		JAX00709165		JAX00709173		JAX00177047		JAX00177049		JAX00177051		JAX00177052		JAX00709180		JAX00177053		JAX00238561		JAX00709183		JAX00709184		JAX00177056		JAX00709187		JAX00177059		JAX00709193		JAX00709195		JAX00709199		JAX00709200		JAX00177063		JAX00709201		JAX00177064		JAX00238563		JAX00709204		JAX00709206		JAX00177067		JAX00238565		JAX00709208		JAX00177071		JAX00709221		JAX00177074		JAX00709228		JAX00177077		JAX00238568		JAX00177083		JAX00709243		JAX00709245		JAX00177090		JAX00709249		JAX00709257		JAX00238576		JAX00177095		JAX00177096		JAX00709262		JAX00177098		JAX00177099		JAX00709268		JAX00709270		JAX00709272		JAX00177103		JAX00709274		JAX00709277		JAX00709280		JAX00709283		JAX00709286		JAX00709287		JAX00177107		JAX00177111		JAX00177115		JAX00177116		JAX00709302		JAX00709308		JAX00709309		JAX00177127		JAX00238585		JAX00709318		JAX00177128		JAX00177129		JAX00709322		JAX00177131		JAX00177133		JAX00709327		JAX00177137		JAX00709330		JAX00709338		JAX00709339		JAX00709341		JAX00709344		JAX00709345		JAX00709346		JAX00177151		JAX00709352		JAX00709353		JAX00709356		JAX00709359		JAX00177155		JAX00709363		JAX00709365		JAX00238594		JAX00238595		JAX00177160		JAX00709372		JAX00177163		JAX00709373		JAX00709375		JAX00709378		JAX00709380		JAX00709382		JAX00709384		JAX00709386		JAX00709387		JAX00709390		JAX00709391		JAX00709398		JAX00238601		JAX00177180		JAX00177181		JAX00709404		JAX00709408		JAX00177182		JAX00709415		JAX00709417		JAX00709418		JAX00709419		JAX00177192		JAX00709434		JAX00709437		JAX00177201		JAX00709440		JAX00709442		JAX00177203		JAX00177204		JAX00709444		JAX00709447		JAX00177207		JAX00177208		JAX00709450		JAX00177213		JAX00709456		JAX00177215		JAX00709457		JAX00709465		JAX00709467		JAX00709469		JAX00709470		JAX00709471		JAX00709473		JAX00709475		JAX00177224		JAX00709478		JAX00709480		JAX00709484		JAX00709486		JAX00177233		JAX00177234		JAX00709491		JAX00177236		JAX00177238		JAX00709501		JAX00709504		JAX00177244		JAX00709505		JAX00709506		JAX00177247		JAX00709512		JAX00177252		JAX00709522		JAX00238621		JAX00177255		JAX00709526		JAX00709527		JAX00709529		JAX00177261		JAX00177262		JAX00709542		JAX00709543		JAX00177266		JAX00709545		JAX00709546		JAX00238624		JAX00177274		JAX00709548		JAX00177277		JAX00177278		JAX00177279		JAX00177284		JAX00177285		JAX00177286		JAX00177287		JAX00238629		JAX00177290		JAX00709567		JAX00709569		JAX00177297		JAX00709574		JAX00709575		JAX00709576		JAX00177298		JAX00709579		JAX00177299		JAX00177301		JAX00177302		JAX00177303		JAX00177308		JAX00709584		JAX00177311		JAX00709587		JAX00709589		JAX00177318		JAX00709591		JAX00177321		JAX00177324		JAX00709599		JAX00709600		JAX00709601		JAX00177326		JAX00177327		JAX00177328		JAX00709608		JAX00709612		JAX00177333		JAX00709613		JAX00709617		JAX00177337		JAX00177338		JAX00709620		JAX00177340		JAX00177344		JAX00709626		JAX00177347		JAX00177348		JAX00709629		JAX00709632		JAX00709634		JAX00177354		JAX00709635		JAX00709638		JAX00709639		JAX00709642		JAX00709643		JAX00709647		JAX00177360		JAX00177362		JAX00709650		JAX00709651		JAX00709654		JAX00177366		JAX00177367		JAX00709657		JAX00709659		JAX00177369		JAX00177370		JAX00709662		JAX00709664		JAX00709665		JAX00709666		JAX00709667		JAX00177373		JAX00709670		JAX00709671		JAX00709672		JAX00709675		JAX00177381		JAX00177384		JAX00177387		JAX00177389		JAX00177392		JAX00709693		JAX00709695		JAX00709697		JAX00177399		JAX00709701		JAX00709702		JAX00709703		JAX00709708		JAX00709709		JAX00177406		JAX00709711		JAX00177409		JAX00177410		JAX00709719		JAX00709720		JAX00177414		JAX00177415		JAX00709722		JAX00177418		JAX00177421		JAX00177427		JAX00238650		JAX00177429		JAX00177430		JAX00709727		JAX00238651		JAX00709729		JAX00709731		JAX00177434		JAX00709733		JAX00177435		JAX00709736		JAX00177442		JAX00177443		JAX00709741		JAX00177446		JAX00709744		JAX00177448		JAX00177450		JAX00709748		JAX00177453		JAX00177456		JAX00709755		JAX00177460		JAX00177461		JAX00238655		JAX00177463		JAX00709762		JAX00709763		JAX00177467		JAX00177468		JAX00709767		JAX00709768		JAX00177469		JAX00177471		JAX00709774		JAX00709775		JAX00238658		JAX00177472		JAX00177473		JAX00177477		JAX00709782		JAX00177478		JAX00177479		JAX00177480		JAX00709786		JAX00177481		JAX00709788		JAX00709794		JAX00177491		JAX00177492		JAX00238665		JAX00709801		JAX00177494		JAX00177498		JAX00177500		JAX00709810		JAX00709811		JAX00709813		JAX00177504		JAX00177505		JAX00238668		JAX00709819		JAX00709820		JAX00709822		JAX00709823		JAX00177513		JAX00238672		JAX00177514		JAX00177518		JAX00177519		JAX00709841		JAX00177526		JAX00177528		JAX00709842		JAX00709843		JAX00177529		JAX00177530		JAX00177531		JAX00177532		JAX00177533		JAX00238678		JAX00709853		JAX00709854		JAX00709855		JAX00177541		JAX00177542		JAX00177543		JAX00709858		JAX00709864		JAX00709866		JAX00177547		JAX00177548		JAX00238681		JAX00709876		JAX00238682		JAX00709882		JAX00177561		JAX00709883		JAX00709886		JAX00177568		JAX00709887		JAX00177570		JAX00177572		JAX00709891		JAX00177576		JAX00177578		JAX00709899		JAX00709902		JAX00709904		JAX00177583		JAX00709907		JAX00709908		JAX00709909		JAX00709912		JAX00177588		JAX00709915		JAX00177592		JAX00177593		JAX00709924		JAX00709926		JAX00709928		JAX00709929		JAX00709932		JAX00177603		JAX00177604		JAX00177605		JAX00709933		JAX00709935		JAX00709937		JAX00709938		JAX00709939		JAX00177612		JAX00177614		JAX00177617		JAX00709943		JAX00709947		JAX00709948		JAX00709951		JAX00177622		JAX00709952		JAX00177624		JAX00709956		JAX00177628		JAX00177629		JAX00709961		JAX00709962		JAX00709964		JAX00709965		JAX00709969		JAX00177637		JAX00177639		JAX00177640		JAX00177641		JAX00177642		JAX00709974		JAX00177645		JAX00177647		JAX00177648		JAX00709983		JAX00177652		JAX00709992		JAX00709998		JAX00177661		JAX00177665		JAX00710002		JAX00710003		JAX00238694		JAX00177667		JAX00177669		JAX00177671		JAX00710007		JAX00177674		JAX00710010		JAX00710011		JAX00710016		JAX00177678		JAX00177679		JAX00177684		JAX00177686		JAX00177689		JAX00177690		JAX00710023		JAX00710026		JAX00710031		JAX00710032		JAX00710034		JAX00177699		JAX00177704		JAX00177705		JAX00177707		JAX00710041		JAX00177708		JAX00177709		JAX00177710		JAX00177713		JAX00177716		JAX00238702		JAX00710046		JAX00710049		JAX00238703		JAX00177720		JAX00177726		JAX00177731		JAX00177733		JAX00177734		JAX00710068		JAX00710069		JAX00710070		JAX00177735		JAX00177738		JAX00177739		JAX00177740		JAX00238708		JAX00238709		JAX00177742		JAX00710073		JAX00177746		JAX00177748		JAX00177749		JAX00177750		JAX00177753		JAX00710086		JAX00710089		JAX00710092		JAX00177757		JAX00710097		JAX00177763		JAX00710098		JAX00177766		JAX00177767		JAX00710100		JAX00710103		JAX00177768		JAX00710111		JAX00710115		JAX00177773		JAX00177775		JAX00177777		JAX00177779		JAX00710127		JAX00710129		JAX00710130		JAX00710133		JAX00710134		JAX00710136		JAX00710140		JAX00710142		JAX00177792		JAX00177796		JAX00177802		JAX00177803		JAX00710154		JAX00710156		JAX00710159		JAX00710160		JAX00238727		JAX00710162		JAX00710170		JAX00710171		JAX00177810		JAX00177811		JAX00177812		JAX00710173		JAX00177813		JAX00710175		JAX00238728		JAX00177816		JAX00710179		JAX00238732		JAX00710181		JAX00177822		JAX00177823		JAX00177824		JAX00710183		JAX00710184		JAX00238734		JAX00238737		JAX00238739		JAX00710195		JAX00177834		JAX00177835		JAX00710197		JAX00710200		JAX00710204		JAX00710207		JAX00177846		JAX00177847		JAX00177851		JAX00710211		JAX00177855		JAX00177856		JAX00177857		JAX00238744		JAX00177861		JAX00177862		JAX00177863		JAX00710218		JAX00710223		JAX00177866		JAX00177867		JAX00177868		JAX00710224		JAX00238746		JAX00177870		JAX00710225		JAX00710226		JAX00710230		JAX00177873		JAX00710233		JAX00710234		JAX00177876		JAX00177877		JAX00177880		JAX00710239		JAX00177884		JAX00710240		JAX00177888		JAX00710242		JAX00177890		JAX00710243		JAX00710244		JAX00710245		JAX00177892		JAX00710247		JAX00177896		JAX00710249		JAX00177897		JAX00177901		JAX00177902		JAX00710253		JAX00710260		JAX00710261		JAX00710262		JAX00177909		JAX00177912		JAX00710274		JAX00710275		JAX00710276		JAX00710277		JAX00238756		JAX00710279		JAX00710280		JAX00177920		JAX00710283		JAX00177925		JAX00710289		JAX00710290		JAX00177927		JAX00710297		JAX00177930		JAX00710302		JAX00710306		JAX00710307		JAX00710309		JAX00238759		JAX00710312		JAX00710315		JAX00177943		JAX00710318		JAX00710319		JAX00177945		JAX00177947		JAX00723443		JAX00177948		JAX00177950		JAX00177951		JAX00238763		JAX00177952		JAX00238770		JAX00238774		JAX00238776		JAX00238780		JAX00238786		JAX00177963		JAX00710330		JAX00177965		JAX00177966		JAX00177967		JAX00710331		JAX00710332		JAX00710333		JAX00710334		JAX00177970		JAX00710336		JAX00177971		JAX00177972		JAX00710338		JAX00177974		JAX00710341		JAX00177976		JAX00177978		JAX00710346		JAX00710347		JAX00177980		JAX00177982		JAX00177985		JAX00710352		JAX00177986		JAX00710359		JAX00177991		JAX00710360		JAX00710362		JAX00177993		JAX00710366		JAX00238840		JAX00177996		JAX00177999		JAX00710375		JAX00178002		JAX00178003		JAX00710379		JAX00178005		JAX00710381		JAX00178007		JAX00710389		JAX00178010		JAX00178012		JAX00178013		JAX00710392		JAX00178017		JAX00178018		JAX00710398		JAX00178020		JAX00710399		JAX00710403		JAX00710404		JAX00178025		JAX00710408		JAX00238850		JAX00710411		JAX00710414		JAX00178032		JAX00710416		JAX00710417		JAX00710418		JAX00710420		JAX00238851		JAX00178034		JAX00178035		JAX00178036		JAX00710426		JAX00710429		JAX00710434		JAX00178047		JAX00710441		JAX00178056		JAX00178057		JAX00710444		JAX00710445		JAX00178060		JAX00710451		JAX00178065		JAX00178066		JAX00178067		JAX00178070		JAX00710462		JAX00710468		JAX00710469		JAX00178085		JAX00710473		JAX00178088		JAX00710474		JAX00710475		JAX00710476		JAX00178096		JAX00710481		JAX00178097		JAX00710487		JAX00710491		JAX00710494		JAX00178101		JAX00178102		JAX00710496		JAX00710498		JAX00178107		JAX00710511		JAX00178124		JAX00710522		JAX00178128		JAX00178129		JAX00178130		JAX00178131		JAX00710529		JAX00178134		JAX00178135		JAX00710531		JAX00710532		JAX00710533		JAX00178137		JAX00178139		JAX00178141		JAX00710542		JAX00178147		JAX00178151		JAX00710545		JAX00710547		JAX00178154		JAX00178156		JAX00710553		JAX00710556		JAX00710557		JAX00178159		JAX00710560		JAX00710561		JAX00178166		JAX00710564		JAX00710568		JAX00710569		JAX00178167		JAX00178171		JAX00178172		JAX00710572		JAX00710574		JAX00178175		JAX00178179		JAX00178183		JAX00178185		JAX00710588		JAX00178187		JAX00710593		JAX00178194		JAX00710595		JAX00178200		JAX00178204		JAX00178205		JAX00710596		JAX00710600		JAX00710602		JAX00178207		JAX00178209		JAX00178214		JAX00710609		JAX00710610		JAX00178221		JAX00710613		JAX00710615		JAX00710620		JAX00178228		JAX00178229		JAX00178232		JAX00710628		JAX00178235		JAX00710632		JAX00710635		JAX00710636		JAX00710638		JAX00710639		JAX00710641		JAX00178249		JAX00178250		JAX00178252		JAX00710657		JAX00238896		JAX00178257		JAX00178258		JAX00178259		JAX00238897		JAX00710664		JAX00710668		JAX00178267		JAX00178268		JAX00178269		JAX00710678		JAX00178274		JAX00178275		JAX00178276		JAX00710680		JAX00178279		JAX00178282		JAX00710686		JAX00710687		JAX00710690		JAX00710693		JAX00710694		JAX00178289		JAX00178290		JAX00238903		JAX00710701		JAX00710703		JAX00178302		JAX00710706		JAX00178304		JAX00178306		JAX00178309		JAX00710712		JAX00710713		JAX00710716		JAX00710717		JAX00178313		JAX00178318		JAX00710721		JAX00710722		JAX00710723		JAX00710724		JAX00178319		JAX00178321		JAX00710727		JAX00710728		JAX00710729		JAX00238911		JAX00178327		JAX00710732		JAX00178328		JAX00710734		JAX00710735		JAX00710736		JAX00178331		JAX00178333		JAX00238915		JAX00710742		JAX00710745		JAX00710746		JAX00178341		JAX00710747		JAX00710749		JAX00178343		JAX00178344		JAX00178348		JAX00710756		JAX00710757		JAX00178350		JAX00178353		JAX00178354		JAX00178359		JAX00710773		JAX00178363		JAX00710777		JAX00710778		JAX00178365		JAX00710782		JAX00178368		JAX00710783		JAX00178371		JAX00710787		JAX00710792		JAX00178376		JAX00178382		JAX00710795		JAX00178385		JAX00178386		JAX00178389		JAX00238922		JAX00710804		JAX00178391		JAX00710805		JAX00710807		JAX00178396		JAX00178397		JAX00178398		JAX00710810		JAX00178399		JAX00710811		JAX00178403		JAX00178409		JAX00178411		JAX00710828		JAX00710829		JAX00178421		JAX00178425		JAX00710841		JAX00178427		JAX00178428		JAX00710843		JAX00710847		JAX00710849		JAX00710850		JAX00710851		JAX00710853		JAX00710854		JAX00178443		JAX00178444		JAX00178446		JAX00178450		JAX00710862		JAX00710864		JAX00238935		JAX00710867		JAX00238938		JAX00710871		JAX00178459		JAX00178461		JAX00710874		JAX00710875		JAX00178462		JAX00710876		JAX00178463		JAX00710878		JAX00178465		JAX00178466		JAX00178468		JAX00178469		JAX00238939		JAX00710890		JAX00178482		JAX00178483		JAX00178484		JAX00710897		JAX00178488		JAX00710898		JAX00710899		JAX00178490		JAX00710905		JAX00178493		JAX00178494		JAX00178495		JAX00710907		JAX00710908		JAX00178499		JAX00178500		JAX00710915		JAX00710923		JAX00178511		JAX00178512		JAX00178514		JAX00178516		JAX00710929		JAX00710933		JAX00710934		JAX00710935		JAX00178524		JAX00178525		JAX00178526		JAX00178527		JAX00178528		JAX00710939		JAX00178531		JAX00178537		JAX00178539		JAX00710945		JAX00178543		JAX00710946		JAX00178544		JAX00710950		JAX00178551		JAX00710953		JAX00178553		JAX00178554		JAX00710955		JAX00710957		JAX00710960		JAX00178563		JAX00710962		JAX00710964		JAX00178566		JAX00710966		JAX00178572		JAX00710971		JAX00178575		JAX00178576		JAX00710974		JAX00178584		JAX00710976		JAX00710977		JAX00238953		JAX00178594		JAX00238954		JAX00178600		JAX00710995		JAX00178601		JAX00178603		JAX00710996		JAX00710999		JAX00178606		JAX00711005		JAX00178609		JAX00178613		JAX00178614		JAX00178616		JAX00178618		JAX00178619		JAX00178625		JAX00711014		JAX00711020		JAX00711023		JAX00178640		JAX00711028		JAX00711029		JAX00711031		JAX00178650		JAX00178652		JAX00178654		JAX00178660		JAX00178667		JAX00711042		JAX00178669		JAX00178670		JAX00178671		JAX00711047		JAX00178679		JAX00178685		JAX00178686		JAX00711069		JAX00711070		JAX00178691		JAX00711071		JAX00711072		JAX00711074		JAX00178695		JAX00178696		JAX00711083		JAX00711087		JAX00178704		JAX00711093		JAX00178712		JAX00711100		JAX00238976		JAX00238977		JAX00178718		JAX00178724		JAX00178725		JAX00178727		JAX00178729		JAX00178730		JAX00711120		JAX00711121		JAX00711122		JAX00178737		JAX00711126		JAX00711129		JAX00238980		JAX00711130		JAX00178751		JAX00178752		JAX00178754		JAX00711137		JAX00711142		JAX00711143		JAX00711146		JAX00238982		JAX00178766		JAX00178768		JAX00711152		JAX00178769		JAX00178773		JAX00711157		JAX00178779		JAX00178780		JAX00711168		JAX00178785		JAX00178786		JAX00711174		JAX00178790		JAX00711177		JAX00711180		JAX00711183		JAX00711184		JAX00178803		JAX00178804		JAX00711186		JAX00711187		JAX00711189		JAX00178805		JAX00711192		JAX00711193		JAX00711195		JAX00178810		JAX00178811		JAX00178816		JAX00711213		JAX00711214		JAX00178819		JAX00711220		JAX00711222		JAX00711224		JAX00178821		JAX00178822		JAX00178823		JAX00178824		JAX00178825		JAX00711228		JAX00711231		JAX00711233		JAX00711235		JAX00178826		JAX00711240		JAX00178829		JAX00178831		JAX00178832		JAX00711244		JAX00711249		JAX00711250		JAX00178837		JAX00711254		JAX00178840		JAX00711256		JAX00711259		JAX00711260		JAX00711261		JAX00711262		JAX00178845		JAX00178846		JAX00711267		JAX00711268		JAX00178847		JAX00711269		JAX00711270		JAX00178851		JAX00711274		JAX00178852		JAX00178854		JAX00178856		JAX00711284		JAX00178860		JAX00711286		JAX00711287		JAX00178864		JAX00711288		JAX00178866		JAX00711292		JAX00711293		JAX00711294		JAX00711296		JAX00711298		JAX00178869		JAX00711299		JAX00178872		JAX00178874		JAX00178879		JAX00239001		JAX00178883		JAX00178885		JAX00711312		JAX00711313		JAX00178887		JAX00178888		JAX00711320		JAX00178891		JAX00178893		JAX00178894		JAX00711328		JAX00711336		JAX00178900		JAX00178901		JAX00711342		JAX00178903		JAX00178904		JAX00178905		JAX00178906		JAX00178907		JAX00178908		JAX00178909		JAX00711353		JAX00178915		JAX00178918		JAX00711361		JAX00239004		JAX00239005		JAX00178919		JAX00178920		JAX00711366		JAX00711367		JAX00178927		JAX00178932		JAX00711373		JAX00711382		JAX00178934		JAX00178935		JAX00178936		JAX00178939		JAX00711398		JAX00178943		JAX00178945		JAX00178947		JAX00711400		JAX00711403		JAX00178950		JAX00178951		JAX00178953		JAX00178954		JAX00239012		JAX00711412		JAX00711413		JAX00178960		JAX00711415		JAX00711416		JAX00711417		JAX00711420		JAX00178964		JAX00711422		JAX00711423		JAX00178970		JAX00178971		JAX00178975		JAX00711429		JAX00711430		JAX00239017		JAX00178978		JAX00711437		JAX00178985		JAX00178986		JAX00178987		JAX00178994		JAX00178996		JAX00711446		JAX00711451		JAX00711455		JAX00711464		JAX00179002		JAX00179009		JAX00711468		JAX00711470		JAX00711474		JAX00179016		JAX00711480		JAX00179021		JAX00711483		JAX00711485		JAX00711486		JAX00179026		JAX00711489		JAX00711491		JAX00711492		JAX00179029		JAX00239028		JAX00711495		JAX00179031		JAX00711498		JAX00179035		JAX00179036		JAX00711502		JAX00179042		JAX00239031		JAX00711508		JAX00239033		JAX00179046		JAX00711512		JAX00179050		JAX00179054		JAX00711520		JAX00711523		JAX00711524		JAX00179061		JAX00179062		JAX00179064		JAX00711530		JAX00179068		JAX00711536		JAX00711537		JAX00711538		JAX00179077		JAX00711545		JAX00179082		JAX00179083		JAX00239041		JAX00711554		JAX00711559		JAX00179091		JAX00179095		JAX00711566		JAX00179097		JAX00179099		JAX00711571		JAX00711574		JAX00711575		JAX00179101		JAX00179102		JAX00711578		JAX00711581		JAX00179103		JAX00711585		JAX00711588		JAX00179106		JAX00711594		JAX00711595		JAX00711596		JAX00711598		JAX00179111		JAX00711599		JAX00711601		JAX00179114		JAX00179117		JAX00711614		JAX00711617		JAX00179123		JAX00711623		JAX00179125		JAX00711624		JAX00711626		JAX00179129		JAX00711632		JAX00179132		JAX00711636		JAX00711640		JAX00711641		JAX00179134		JAX00179137		JAX00179138		JAX00711648		JAX00711651		JAX00711653		JAX00179139		JAX00179141		JAX00711660		JAX00711663		JAX00179145		JAX00179146		JAX00179147		JAX00179150		JAX00711672		JAX00711674		JAX00179152		JAX00711675		JAX00711676		JAX00711680		JAX00711687		JAX00179154		JAX00179155		JAX00711689		JAX00711690		JAX00179157		JAX00179158		JAX00239054		JAX00179160		JAX00179161		JAX00711697		JAX00711702		JAX00179164		JAX00179165		JAX00711704		JAX00179166		JAX00711713		JAX00179169		JAX00179171		JAX00711721		JAX00179177		JAX00711728		JAX00711732		JAX00179180		JAX00711734		JAX00711737		JAX00711741		JAX00711742		JAX00179187		JAX00711748		JAX00711749		JAX00711752		JAX00711761		JAX00711762		JAX00711765		JAX00179196		JAX00179197		JAX00179199		JAX00179202		JAX00179203		JAX00179206		JAX00711786		JAX00711788		JAX00179209		JAX00711791		JAX00711794		JAX00179213		JAX00711797		JAX00711801		JAX00711802		JAX00179218		JAX00179219		JAX00711805		JAX00711806		JAX00711807		JAX00711808		JAX00179222		JAX00711812		JAX00711817		JAX00711818		JAX00711824		JAX00239066		JAX00711829		JAX00179235		JAX00711830		JAX00711832		JAX00711833		JAX00239067		JAX00711837		JAX00179246		JAX00711841		JAX00711842		JAX00179250		JAX00711852		JAX00711853		JAX00179258		JAX00179265		JAX00239088		JAX00239090		JAX00179280		JAX00711880		JAX00711882		JAX00711889		JAX00711890		JAX00711892		JAX00179288		JAX00711897		JAX00179294		JAX00179298		JAX00179303		JAX00711914		JAX00179309		JAX00711926		JAX00179316		JAX00711929		JAX00711930		JAX00179317		JAX00179319		JAX00711932		JAX00179320		JAX00179326		JAX00179327		JAX00711945		JAX00711946		JAX00179329		JAX00711949		JAX00711954		JAX00711956		JAX00179333		JAX00711958		JAX00711962		JAX00179337		JAX00179339		JAX00711969		JAX00711970		JAX00711971		JAX00711974		JAX00711976		JAX00179345		JAX00179349		JAX00179351		JAX00179352		JAX00179355		JAX00711990		JAX00179357		JAX00179358		JAX00711996		JAX00179359		JAX00179364		JAX00712000		JAX00712001		JAX00712002		JAX00712004		JAX00712005		JAX00712007		JAX00712008		JAX00712009		JAX00712013		JAX00179368		JAX00179370		JAX00179372		JAX00712021		JAX00179375		JAX00179377		JAX00712024		JAX00712026		JAX00712028		JAX00712029		JAX00712037		JAX00712045		JAX00712053		JAX00179390		JAX00712057		JAX00712058		JAX00179395		JAX00179396		JAX00712066		JAX00712069		JAX00179401		JAX00712073		JAX00712075		JAX00712076		JAX00179404		JAX00179406		JAX00179408		JAX00712081		JAX00179410		JAX00712082		JAX00712083		JAX00179415		JAX00712090		JAX00239115		JAX00712097		JAX00712098		JAX00179421		JAX00712101		JAX00179426		JAX00712109		JAX00179428		JAX00179430		JAX00712115		JAX00712116		JAX00239119		JAX00712118		JAX00179433		JAX00712119		JAX00712120		JAX00179435		JAX00712122		JAX00179436		JAX00712127		JAX00179439		JAX00712130		JAX00712132		JAX00712134		JAX00179442		JAX00239121		JAX00179446		JAX00179447		JAX00179448		JAX00712145		JAX00179450		JAX00712150		JAX00179452		JAX00712156		JAX00712159		JAX00179456		JAX00179457		JAX00712164		JAX00179459		JAX00179460		JAX00712169		JAX00179462		JAX00712172		JAX00712177		JAX00179471		JAX00712182		JAX00179473		JAX00712184		JAX00179477		JAX00179479		JAX00179480		JAX00179481		JAX00712198		JAX00179485		JAX00179486		JAX00712204		JAX00712207		JAX00712209		JAX00179495		JAX00179496		JAX00712214		JAX00179499		JAX00179500		JAX00179501		JAX00712223		JAX00712224		JAX00179504		JAX00712225		JAX00712235		JAX00712232		JAX00179506		JAX00712238		JAX00712239		JAX00179516		JAX00712243		JAX00239140		JAX00712245		JAX00712247		JAX00712249		JAX00712251		JAX00179523		JAX00712257		JAX00179524		JAX00179528		JAX00712263		JAX00179529		JAX00712265		JAX00179530		JAX00179531		JAX00179534		JAX00179535		JAX00179536		JAX00712274		JAX00712275		JAX00712276		JAX00179539		JAX00179540		JAX00712277		JAX00179541		JAX00712280		JAX00179543		JAX00179544		JAX00712281		JAX00179545		JAX00179546		JAX00712288		JAX00712289		JAX00712290		JAX00179550		JAX00712298		JAX00179554		JAX00712301		JAX00712302		JAX00239148		JAX00179558		JAX00179560		JAX00179561		JAX00712310		JAX00712311		JAX00712315		JAX00179564		JAX00179565		JAX00239149		JAX00712317		JAX00712318		JAX00179569		JAX00179571		JAX00179574		JAX00712323		JAX00712327		JAX00712330		JAX00239151		JAX00239152		JAX00179579		JAX00712332		JAX00712335		JAX00179582		JAX00179583		JAX00712337		JAX00712338		JAX00239155		JAX00179585		JAX00179589		JAX00712343		JAX00712344		JAX00712346		JAX00712349		JAX00712352		JAX00179597		JAX00179601		JAX00712355		JAX00712356		JAX00712359		JAX00179606		JAX00179607		JAX00712360		JAX00712363		JAX00712364		JAX00712367		JAX00712370		JAX00179617		JAX00179618		JAX00712378		JAX00712379		JAX00712380		JAX00712381		JAX00179620		JAX00179625		JAX00179626		JAX00712384		JAX00712388		JAX00239161		JAX00712392		JAX00179634		JAX00712397		JAX00712401		JAX00179635		JAX00179636		JAX00712402		JAX00712403		JAX00712405		JAX00179639		JAX00179641		JAX00179643		JAX00179646		JAX00712414		JAX00179649		JAX00712419		JAX00712421		JAX00179651		JAX00179653		JAX00179659		JAX00712432		JAX00179662		JAX00179663		JAX00712440		JAX00712443		JAX00712446		JAX00179672		JAX00179674		JAX00179675		JAX00712453		JAX00179677		JAX00179678		JAX00712454		JAX00712455		JAX00712457		JAX00179680		JAX00179682		JAX00179689		JAX00712464		JAX00712473		JAX00179696		JAX00712474		JAX00712475		JAX00712476		JAX00239173		JAX00179706		JAX00712480		JAX00712481		JAX00179707		JAX00712491		JAX00712492		JAX00179713		JAX00712494		JAX00712499		JAX00239176		JAX00179722		JAX00179723		JAX00712504		JAX00712507		JAX00179727		JAX00179730		JAX00712510		JAX00712512		JAX00712514		JAX00712515		JAX00179735		JAX00712517		JAX00712521		JAX00179742		JAX00712526		JAX00712527		JAX00179746		JAX00712531		JAX00179749		JAX00179751		JAX00239180		JAX00179752		JAX00179753		JAX00179754		JAX00179755		JAX00179759		JAX00712545		JAX00179762		JAX00179763		JAX00712550		JAX00179765		JAX00179766		JAX00239184		JAX00179767		JAX00179769		JAX00712553		JAX00712554		JAX00179771		JAX00712559		JAX00712566		JAX00712567		JAX00179779		JAX00712568		JAX00239187		JAX00712573		JAX00179788		JAX00712577		JAX00712579		JAX00712583		JAX00179795		JAX00712593		JAX00179798		JAX00179799		JAX00179800		JAX00712597		JAX00712601		JAX00712604		JAX00712617		JAX00179814		JAX00179815		JAX00179816		JAX00179817		JAX00239190		JAX00712622		JAX00712623		JAX00712624		JAX00712625		JAX00712628		JAX00712629		JAX00712632		JAX00712633		JAX00179835		JAX00179839		JAX00179840		JAX00712650		JAX00712652		JAX00712654		JAX00179842		JAX00179848		JAX00179850		JAX00712662		JAX00179859		JAX00712665		JAX00712667		JAX00179860		JAX00179862		JAX00179864		JAX00239198		JAX00712674		JAX00712675		JAX00179866		JAX00712677		JAX00712679		JAX00179870		JAX00179871		JAX00179874		JAX00712686		JAX00712687		JAX00712689		JAX00712690		JAX00179878		JAX00179879		JAX00179880		JAX00712691		JAX00712692		JAX00179886		JAX00712693		JAX00712696		JAX00179887		JAX00179888		JAX00179890		JAX00712711		JAX00712716		JAX00712717		JAX00239205		JAX00179907		JAX00712724		JAX00712729		JAX00712732		JAX00179913		JAX00712734		JAX00712735		JAX00712738		JAX00179918		JAX00712747		JAX00712749		JAX00179927		JAX00712754		JAX00712756		JAX00712757		JAX00712758		JAX00179931		JAX00712760		JAX00712761		JAX00712763		JAX00712764		JAX00179934		JAX00712767		JAX00712768		JAX00179939		JAX00712775		JAX00179943		JAX00712778		JAX00179945		JAX00179947		JAX00712780		JAX00712781		JAX00712782		JAX00179948		JAX00179950		JAX00712784		JAX00712785		JAX00179954		JAX00179957		JAX00179960		JAX00712800		JAX00712803		JAX00712804		JAX00179963		JAX00179965		JAX00179969		JAX00712811		JAX00712815		JAX00712819		JAX00179979		JAX00179981		JAX00712826		JAX00712827		JAX00712829		JAX00712833		JAX00179989		JAX00712839		JAX00712841		JAX00712842		JAX00179990		JAX00179991		JAX00179993		JAX00712844		JAX00179997		JAX00180002		JAX00712860		JAX00712861		JAX00239228		JAX00712864		JAX00180005		JAX00712865		JAX00712866		JAX00712868		JAX00712870		JAX00180009		JAX00180010		JAX00180011		JAX00712875		JAX00712876		JAX00712877		JAX00712879		JAX00712881		JAX00180014		JAX00712887		JAX00712890		JAX00712892		JAX00712893		JAX00180022		JAX00712894		JAX00180023		JAX00180027		JAX00180028		JAX00712898		JAX00180031		JAX00712901		JAX00180034		JAX00712907		JAX00239233		JAX00180043		JAX00180044		JAX00712918		JAX00180051		JAX00180053		JAX00712933		JAX00712936		JAX00712937		JAX00180062		JAX00712939		JAX00180067		JAX00712950		JAX00180075		JAX00712954		JAX00180078		JAX00712956		JAX00712958		JAX00712959		JAX00712962		JAX00180087		JAX00712965		JAX00712967		JAX00180089		JAX00712969		JAX00180092		JAX00180093		JAX00712974		JAX00180096		JAX00180097		JAX00180098		JAX00180099		JAX00180103		JAX00712983		JAX00712984		JAX00712985		JAX00180105		JAX00180107		JAX00180108		JAX00712993		JAX00712997		JAX00712998		JAX00180114		JAX00712999		JAX00180115		JAX00713001		JAX00180116		JAX00180117		JAX00180118		JAX00713008		JAX00180122		JAX00713013		JAX00180126		JAX00713018		JAX00713021		JAX00180131		JAX00180132		JAX00180136		JAX00713028		JAX00180139		JAX00180141		JAX00713037		JAX00180142		JAX00180144		JAX00713039		JAX00713040		JAX00713041		JAX00180149		JAX00713045		JAX00180150		JAX00713048		JAX00713054		JAX00713055		JAX00713056		JAX00713058		JAX00713059		JAX00180159		JAX00713062		JAX00713063		JAX00239257		JAX00180165		JAX00713069		JAX00180168		JAX00713072		JAX00713074		JAX00180170		JAX00713075		JAX00180172		JAX00713077		JAX00713084		JAX00180179		JAX00713089		JAX00713093		JAX00180185		JAX00239262		JAX00239264		JAX00713097		JAX00180188		JAX00713098		JAX00713099		JAX00713101		JAX00180190		JAX00713112		JAX00180200		JAX00713115		JAX00180202		JAX00713117		JAX00713118		JAX00713119		JAX00713121		JAX00713125		JAX00180210		JAX00180212		JAX00180213		JAX00713131		JAX00180221		JAX00713135		JAX00180222		JAX00713138		JAX00713142		JAX00713143		JAX00713145		JAX00180225		JAX00713148		JAX00713149		JAX00180230		JAX00713150		JAX00713155		JAX00713160		JAX00713166		JAX00713168		JAX00180243		JAX00180246		JAX00713174		JAX00180253		JAX00713179		JAX00713180		JAX00713187		JAX00713188		JAX00713189		JAX00180261		JAX00239281		JAX00180265		JAX00713196		JAX00713198		JAX00180269		JAX00713200		JAX00713201		JAX00713202		JAX00713203		JAX00713210		JAX00713211		JAX00713214		JAX00713215		JAX00180277		JAX00713217		JAX00180280		JAX00239285		JAX00713224		JAX00713231		JAX00180287		JAX00713236		JAX00713237		JAX00713238		JAX00180290		JAX00713242		JAX00713245		JAX00713246		JAX00713248		JAX00713251		JAX00180294		JAX00180296		JAX00713258		JAX00180298		JAX00180299		JAX00713260		JAX00713262		JAX00180300		JAX00713267		JAX00713268		JAX00239291		JAX00713269		JAX00713270		JAX00180303		JAX00713273		JAX00180304		JAX00713276		JAX00713278		JAX00180311		JAX00713288		JAX00180312		JAX00713290		JAX00713295		JAX00180316		JAX00713301		JAX00180318		JAX00180319		JAX00713306		JAX00180321		JAX00713308		JAX00713309		JAX00713314		JAX00713318		JAX00180327		JAX00180329		JAX00713321		JAX00713326		JAX00180331		JAX00713329		JAX00239297		JAX00180334		JAX00713330		JAX00713334		JAX00713335		JAX00713337		JAX00180343		JAX00713340		JAX00713348		JAX00713349		JAX00713350		JAX00180352		JAX00180353		JAX00713353		JAX00713355		JAX00713357		JAX00713359		JAX00713388		JAX00713363		JAX00713364		JAX00713366		JAX00713368		JAX00713379		JAX00713382		JAX00713383		JAX00180372		JAX00713386		JAX00713387		JAX00713389		JAX00713390		JAX00180374		JAX00713394		JAX00713395		JAX00180376		JAX00180377		JAX00180378		JAX00239307		JAX00180379		JAX00180380		JAX00180384		JAX00180385		JAX00180387		JAX00713409		JAX00713410		JAX00713413		JAX00713415		JAX00180391		JAX00180392		JAX00180393		JAX00713417		JAX00713419		JAX00713421		JAX00713422		JAX00180397		JAX00180398		JAX00713429		JAX00713430		JAX00713431		JAX00713436		JAX00713438		JAX00713439		JAX00713443		JAX00713449		JAX00180406		JAX00713451		JAX00180412		JAX00713460		JAX00180418		JAX00180420		JAX00713467		JAX00713468		JAX00713471		JAX00713478		JAX00180424		JAX00713481		JAX00713483		JAX00712438		JAX00713489		JAX00180431		JAX00180432		JAX00713498		JAX00713500		JAX00180440		JAX00180441		JAX00180445		JAX00180446		JAX00713521		JAX00180448		JAX00180449		JAX00713522		JAX00713525		JAX00239319		JAX00713534		JAX00239320		JAX00239321		JAX00713536		JAX00180458		JAX00180460		JAX00713539		JAX00180464		JAX00180465		JAX00713548		JAX00713549		JAX00713550		JAX00180466		JAX00713551		JAX00713552		JAX00180472		JAX00180473		JAX00713561		JAX00713566		JAX00713573		JAX00713574		JAX00713575		JAX00713576		JAX00713578		JAX00180483		JAX00713579		JAX00713581		JAX00713584		JAX00713585		JAX00713588		JAX00713590		JAX00180488		JAX00180490		JAX00180491		JAX00180492		JAX00713592		JAX00713596		JAX00180495		JAX00180497		JAX00713604		JAX00713610		JAX00713612		JAX00713613		JAX00180503		JAX00713617		JAX00713619		JAX00713620		JAX00713622		JAX00713624		JAX00180511		JAX00713625		JAX00713628		JAX00713629		JAX00180517		JAX00713635		JAX00180521		JAX00713642		JAX00713643		JAX00713646		JAX00713647		JAX00180526		JAX00180527		JAX00180531		JAX00180533		JAX00180534		JAX00180535		JAX00180536		JAX00713656		JAX00713658		JAX00713661		JAX00713662		JAX00713665		JAX00180541		JAX00713667		JAX00713669		JAX00713670		JAX00713671		JAX00180542		JAX00180544		JAX00180549		JAX00713681		JAX00713682		JAX00713683		JAX00713686		JAX00713689		JAX00713690		JAX00713692		JAX00713695		JAX00713701		JAX00180553		JAX00180567		JAX00180565		JAX00713722		JAX00713723		JAX00713724		JAX00713725		JAX00713726		JAX00713728		JAX00713729		JAX00180573		JAX00180579		JAX00713735		JAX00713746		JAX00180585		JAX00713747		JAX00180588		JAX00713751		JAX00713752		JAX00713753		JAX00180589		JAX00713758		JAX00239345		JAX00713759		JAX00713760		JAX00180592		JAX00180594		JAX00713763		JAX00713764		JAX00180596		JAX00713768		JAX00713769		JAX00713771		JAX00713774		JAX00180601		JAX00180602		JAX00713776		JAX00180604		JAX00713786		JAX00713790		JAX00180610		JAX00713792		JAX00180613		JAX00180614		JAX00180615		JAX00713798		JAX00713799		JAX00713800		JAX00713802		JAX00713803		JAX00713808		JAX00713809		JAX00713811		JAX00180621		JAX00180625		JAX00180632		JAX00713821		JAX00180634		JAX00180636		JAX00180638		JAX00239355		JAX00713828		JAX00713834		JAX00713835		JAX00713843		JAX00180647		JAX00713847		JAX00713849		JAX00713852		JAX00713858		JAX00713861		JAX00180655		JAX00713862		JAX00180656		JAX00180657		JAX00713864		JAX00713866		JAX00180661		JAX00180662		JAX00180664		JAX00180665		JAX00713871		JAX00713872		JAX00713873		JAX00180677		JAX00713890		JAX00713884		JAX00713901		JAX00180692		JAX00713905		JAX00713909		JAX00180697		JAX00713916		JAX00713919		JAX00713920		JAX00180706		JAX00713923		JAX00180708		JAX00713928		JAX00713929		JAX00180714		JAX00180715		JAX00180716		JAX00180718		JAX00180720		JAX00713937		JAX00713938		JAX00713944		JAX00713953		JAX00713954		JAX00713957		JAX00713958		JAX00713964		JAX00713966		JAX00713968		JAX00180740		JAX00180742		JAX00713972		JAX00713975		JAX00713976		JAX00713977		JAX00713980		JAX00180749		JAX00180750		JAX00713989		JAX00190620		JAX00180754		JAX00713998		JAX00713999		JAX00180757		JAX00180758		JAX00180759		JAX00714002		JAX00714010		JAX00180761		JAX00714013		JAX00714014		JAX00180766		JAX00714016		JAX00714017		JAX00714020		JAX00714021		JAX00714022		JAX00714024		JAX00714027		JAX00180772		JAX00714032		JAX00180773		JAX00714037		JAX00239373		JAX00714044		JAX00714048		JAX00180784		JAX00180785		JAX00714057		JAX00714059		JAX00714061		JAX00714062		JAX00714065		JAX00714069		JAX00714071		JAX00180798		JAX00714074		JAX00714075		JAX00714078		JAX00714080		JAX00180800		JAX00714087		JAX00180802		JAX00714088		JAX00714090		JAX00714091		JAX00180804		JAX00714092		JAX00714093		JAX00180806		JAX00180807		JAX00180808		JAX00180809		JAX00180813		JAX00714103		JAX00714104		JAX00714106		JAX00180814		JAX00714107		JAX00180816		JAX00180821		JAX00714115		JAX00714116		JAX00714123		JAX00714125		JAX00714126		JAX00714127		JAX00180828		JAX00180830		JAX00714129		JAX00714133		JAX00714139		JAX00714141		JAX00180838		JAX00714144		JAX00180842		JAX00180844		JAX00180847		JAX00180849		JAX00180850		JAX00180851		JAX00714158		JAX00239384		JAX00180854		JAX00714164		JAX00180858		JAX00714170		JAX00239386		JAX00180864		JAX00714175		JAX00714178		JAX00714179		JAX00180869		JAX00239390		JAX00239391		JAX00714185		JAX00180872		JAX00714189		JAX00714190		JAX00714193		JAX00180874		JAX00180876		JAX00714196		JAX00714204		JAX00239394		JAX00180882		JAX00180884		JAX00180887		JAX00180888		JAX00714218		JAX00714222		JAX00180892		JAX00180897		JAX00714228		JAX00714235		JAX00714236		JAX00180902		JAX00714237		JAX00714241		JAX00180908		JAX00180914		JAX00714248		JAX00714249		JAX00714250		JAX00714261		JAX00180921		JAX00180922		JAX00714263		JAX00714265		JAX00714269		JAX00714277		JAX00180934		JAX00714280		JAX00714281		JAX00180936		JAX00180938		JAX00180940		JAX00714290		JAX00180943		JAX00180947		JAX00714296		JAX00180950		JAX00714299		JAX00714300		JAX00180951		JAX00714304		JAX00714306		JAX00714308		JAX00180958		JAX00180960		JAX00180961		JAX00714313		JAX00714314		JAX00180963		JAX00714318		JAX00714320		JAX00180970		JAX00714322		JAX00180972		JAX00180977		JAX00180978		JAX00180979		JAX00180981		JAX00180982		JAX00714331		JAX00180989		JAX00714333		JAX00239407		JAX00180990		JAX00714335		JAX00714340		JAX00180996		JAX00180998		JAX00714343		JAX00714345		JAX00181001		JAX00714349		JAX00181003		JAX00714353		JAX00181006		JAX00181007		JAX00181008		JAX00714364		JAX00181011		JAX00181013		JAX00714367		JAX00714368		JAX00714369		JAX00714370		JAX00181014		JAX00181015		JAX00714372		JAX00181020		JAX00714376		JAX00714377		JAX00714383		JAX00181028		JAX00714386		JAX00714389		JAX00714392		JAX00181038		JAX00181042		JAX00714398		JAX00714399		JAX00714400		JAX00714402		JAX00714403		JAX00714406		JAX00181054		JAX00714416		JAX00714417		JAX00714418		JAX00714423		JAX00181065		JAX00181066		JAX00181067		JAX00714430		JAX00181070		JAX00181075		JAX00714439		JAX00181082		JAX00181085		JAX00181086		JAX00714446		JAX00714449		JAX00714452		JAX00714455		JAX00714460		JAX00714462		JAX00714464		JAX00714465		JAX00181102		JAX00714471		JAX00714475		JAX00181107		JAX00181108		JAX00181109		JAX00181110		JAX00714481		JAX00181112		JAX00181113		JAX00181117		JAX00181118		JAX00714489		JAX00714499		JAX00714504		JAX00181132		JAX00714506		JAX00714508		JAX00714509		JAX00181137		JAX00714514		JAX00181146		JAX00714515		JAX00714519		JAX00714521		JAX00714522		JAX00181149		JAX00714523		JAX00714524		JAX00714527		JAX00714528		JAX00239434		JAX00714529		JAX00714530		JAX00181158		JAX00714533		JAX00714534		JAX00181160		JAX00714538		JAX00714541		JAX00714542		JAX00714544		JAX00181166		JAX00181167		JAX00181170		JAX00181175		JAX00181178		JAX00714555		JAX00181181		JAX00181182		JAX00714558		JAX00181184		JAX00181186		JAX00181188		JAX00714569		JAX00181192		JAX00714570		JAX00181193		JAX00181194		JAX00181196		JAX00714578		JAX00181199		JAX00714586		JAX00714588		JAX00714589		JAX00239439		JAX00714591		JAX00181211		JAX00181212		JAX00181213		JAX00181214		JAX00181215		JAX00714602		JAX00181217		JAX00181219		JAX00714604		JAX00181222		JAX00181223		JAX00714615		JAX00239442		JAX00714620		JAX00714621		JAX00714624		JAX00714629		JAX00714630		JAX00181243		JAX00181246		JAX00181253		JAX00714651		JAX00714652		JAX00714655		JAX00181256		JAX00714662		JAX00181261		JAX00181263		JAX00714667		JAX00714668		JAX00181266		JAX00181267		JAX00714670		JAX00181269		JAX00181270		JAX00714674		JAX00714675		JAX00181273		JAX00714679		JAX00181275		JAX00714683		JAX00714686		JAX00239456		JAX00181281		JAX00714689		JAX00181282		JAX00714691		JAX00181283		JAX00714695		JAX00181289		JAX00181291		JAX00181292		JAX00714702		JAX00714703		JAX00714706		JAX00239463		JAX00714716		JAX00181305		JAX00181306		JAX00714717		JAX00714724		JAX00714725		JAX00239466		JAX00714733		JAX00181318		JAX00714735		JAX00181321		JAX00714738		JAX00714747		JAX00181326		JAX00181328		JAX00181329		JAX00714750		JAX00714751		JAX00714756		JAX00714758		JAX00714765		JAX00714769		JAX00181343		JAX00714770		JAX00714773		JAX00714774		JAX00714777		JAX00181354		JAX00239476		JAX00181357		JAX00714787		JAX00714790		JAX00181362		JAX00714794		JAX00724962		JAX00714797		JAX00714799		JAX00181367		JAX00181369		JAX00714807		JAX00181373		JAX00181376		JAX00181378		JAX00239480		JAX00714820		JAX00181386		JAX00714823		JAX00181391		JAX00181392		JAX00181393		JAX00181395		JAX00714835		JAX00714836		JAX00181397		JAX00181398		JAX00714841		JAX00714843		JAX00239484		JAX00239486		JAX00181405		JAX00714851		JAX00714853		JAX00714854		JAX00714855		JAX00714860		JAX00181418		JAX00714863		JAX00714864		JAX00181419		JAX00239487		JAX00714871		JAX00181425		JAX00714874		JAX00714876		JAX00714877		JAX00714879		JAX00181431		JAX00181432		JAX00181433		JAX00714887		JAX00714890		JAX00714891		JAX00714893		JAX00181440		JAX00181441		JAX00714897		JAX00714898		JAX00714899		JAX00714903		JAX00181443		JAX00714904		JAX00714908		JAX00714912		JAX00181452		JAX00181453		JAX00181454		JAX00181457		JAX00181459		JAX00714926		JAX00714927		JAX00714930		JAX00714936		JAX00714943		JAX00714944		JAX00714947		JAX00181469		JAX00181471		JAX00714951		JAX00181473		JAX00714959		JAX00714962		JAX00181479		JAX00714966		JAX00714970		JAX00714972		JAX00181482		JAX00714973		JAX00181485		JAX00239500		JAX00181490		JAX00714980		JAX00181491		JAX00714983		JAX00181492		JAX00181495		JAX00714989		JAX00714990		JAX00181501		JAX00239504		JAX00239505		JAX00181504		JAX00714996		JAX00714997		JAX00714999		JAX00715000		JAX00181505		JAX00181509		JAX00715002		JAX00715005		JAX00239509		JAX00715006		JAX00715009		JAX00715012		JAX00715018		JAX00239511		JAX00181518		JAX00715020		JAX00715022		JAX00715023		JAX00715025		JAX00715028		JAX00715030		JAX00715032		JAX00715036		JAX00715037		JAX00715039		JAX00715041		JAX00715042		JAX00181531		JAX00181533		JAX00715047		JAX00715049		JAX00181535		JAX00181536		JAX00181539		JAX00181542		JAX00715059		JAX00715061		JAX00181543		JAX00181545		JAX00181547		JAX00715067		JAX00715070		JAX00715072		JAX00181554		JAX00715077		JAX00181555		JAX00715082		JAX00715083		JAX00181560		JAX00715088		JAX00715089		JAX00715090		JAX00715092		JAX00715093		JAX00181564		JAX00181566		JAX00715096		JAX00715097		JAX00181568		JAX00715102		JAX00715105		JAX00181573		JAX00181575		JAX00239525		JAX00181576		JAX00181584		JAX00239527		JAX00715124		JAX00715127		JAX00181586		JAX00181591		JAX00715140		JAX00715143		JAX00715146		JAX00715150		JAX00181599		JAX00715152		JAX00181600		JAX00715155		JAX00715157		JAX00715158		JAX00715160		JAX00715162		JAX00715165		JAX00181606		JAX00239537		JAX00181608		JAX00181610		JAX00181611		JAX00181612		JAX00715170		JAX00715175		JAX00181614		JAX00181615		JAX00715179		JAX00181618		JAX00715181		JAX00715182		JAX00239541		JAX00181630		JAX00181632		JAX00715199		JAX00181636		JAX00181638		JAX00715204		JAX00181644		JAX00715211		JAX00715213		JAX00715214		JAX00181645		JAX00715216		JAX00715218		JAX00181649		JAX00181653		JAX00715225		JAX00715226		JAX00715228		JAX00715229		JAX00715231		JAX00715232		JAX00715233		JAX00715234		JAX00181657		JAX00715236		JAX00715237		JAX00239552		JAX00181665		JAX00715249		JAX00715251		JAX00715252		JAX00715256		JAX00181677		JAX00181680		JAX00715261		JAX00715264		JAX00715271		JAX00181686		JAX00181687		JAX00715274		JAX00715279		JAX00715281		JAX00715288		JAX00181702		JAX00181703		JAX00181705		JAX00181707		JAX00181709		JAX00181710		JAX00181712		JAX00181713		JAX00715302		JAX00715303		JAX00715304		JAX00181719		JAX00715305		JAX00715306		JAX00181721		JAX00181722		JAX00181727		JAX00715317		JAX00181730		JAX00715322		JAX00181732		JAX00181734		JAX00715324		JAX00715325		JAX00181735		JAX00715329		JAX00181739		JAX00181740		JAX00715334		JAX00181744		JAX00715339		JAX00715341		JAX00239567		JAX00715345		JAX00715347		JAX00715348		JAX00715349		JAX00715350		JAX00181752		JAX00181755		JAX00715357		JAX00181758		JAX00181765		JAX00715369		JAX00715372		JAX00715375		JAX00181771		JAX00181772		JAX00181775		JAX00715377		JAX00715379		JAX00715382		JAX00181779		JAX00715385		JAX00715389		JAX00715390		JAX00181790		JAX00715395		JAX00181793		JAX00181798		JAX00181801		JAX00181802		JAX00715406		JAX00715412		JAX00181803		JAX00715417		JAX00715418		JAX00715419		JAX00239583		JAX00181810		JAX00715422		JAX00181812		JAX00715423		JAX00715426		JAX00715428		JAX00715429		JAX00715433		JAX00715434		JAX00181820		JAX00181824		JAX00181827		JAX00715445		JAX00181830		JAX00181831		JAX00715451		JAX00715452		JAX00715454		JAX00715463		JAX00715464		JAX00715465		JAX00181845		JAX00715466		JAX00181850		JAX00181852		JAX00715468		JAX00181854		JAX00181856		JAX00715471		JAX00715472		JAX00181857		JAX00181858		JAX00181859		JAX00715485		JAX00715488		JAX00181866		JAX00715492		JAX00181871		JAX00715497		JAX00715500		JAX00715503		JAX00181878		JAX00715509		JAX00715512		JAX00715516		JAX00181887		JAX00715520		JAX00715525		JAX00715536		JAX00715546		JAX00181898		JAX00181899		JAX00181900		JAX00715548		JAX00715554		JAX00715555		JAX00715556		JAX00715558		JAX00239597		JAX00715559		JAX00181909		JAX00181910		JAX00715581		JAX00715589		JAX00181921		JAX00181923		JAX00181926		JAX00181927		JAX00181929		JAX00715603		JAX00181932		JAX00181933		JAX00715617		JAX00715619		JAX00715620		JAX00181946		JAX00181950		JAX00715627		JAX00181951		JAX00715628		JAX00715629		JAX00715632		JAX00715634		JAX00715644		JAX00715651		JAX00239604		JAX00181968		JAX00715654		JAX00715656		JAX00181976		JAX00181977		JAX00715662		JAX00715663		JAX00181982		JAX00715668		JAX00181983		JAX00715670		JAX00715672		JAX00181985		JAX00181987		JAX00181989		JAX00181990		JAX00715679		JAX00715681		JAX00715682		JAX00181995		JAX00715684		JAX00715685		JAX00715688		JAX00715695		JAX00715697		JAX00182005		JAX00182008		JAX00182009		JAX00182010		JAX00715706		JAX00715710		JAX00715712		JAX00715713		JAX00182021		JAX00182024		JAX00182025		JAX00715721		JAX00182028		JAX00715722		JAX00715724		JAX00715727		JAX00715730		JAX00182033		JAX00182036		JAX00724968		JAX00715734		JAX00715735		JAX00182039		JAX00715737		JAX00182044		JAX00715741		JAX00182045		JAX00715746		JAX00724970		JAX00715752		JAX00182052		JAX00182053		JAX00715753		JAX00182054		JAX00715756		JAX00715762		JAX00715765		JAX00715766		JAX00715768		JAX00182060		JAX00715771		JAX00182063		JAX00715772		JAX00715775		JAX00715776		JAX00182068		JAX00715777		JAX00715779		JAX00182071		JAX00715788		JAX00715789		JAX00182073		JAX00182074		JAX00715792		JAX00182075		JAX00182077		JAX00715803		JAX00715805		JAX00182078		JAX00182079		JAX00182080		JAX00715812		JAX00715816		JAX00182081		JAX00182082		JAX00715819		JAX00715820		JAX00715821		JAX00182085		JAX00715824		JAX00715830		JAX00182091		JAX00182094		JAX00715836		JAX00715838		JAX00715845		JAX00182096		JAX00182097		JAX00182098		JAX00182100		JAX00182101		JAX00715850		JAX00182107		JAX00715855		JAX00182111		JAX00182112		JAX00715858		JAX00715861		JAX00715864		JAX00715868		JAX00182119		JAX00182121		JAX00715871		JAX00715873		JAX00715876		JAX00182123		JAX00182126		JAX00182127		JAX00239625		JAX00182129		JAX00715880		JAX00182131		JAX00715885		JAX00715886		JAX00715887		JAX00715889		JAX00182136		JAX00182137		JAX00715891		JAX00715893		JAX00715898		JAX00715899		JAX00715901		JAX00715903		JAX00182145		JAX00715906		JAX00715907		JAX00182147		JAX00182148		JAX00715909		JAX00715910		JAX00715911		JAX00182149		JAX00182151		JAX00715919		JAX00182156		JAX00182157		JAX00715921		JAX00182160		JAX00715925		JAX00715928		JAX00715929		JAX00182164		JAX00182166		JAX00715934		JAX00715935		JAX00239627		JAX00182167		JAX00182176		JAX00715944		JAX00182178		JAX00715949		JAX00715950		JAX00182187		JAX00182190		JAX00715956		JAX00715957		JAX00715958		JAX00182192		JAX00182193		JAX00715963		JAX00715966		JAX00182194		JAX00715968		JAX00182201		JAX00715972		JAX00715973		JAX00715976		JAX00239633		JAX00182204		JAX00715979		JAX00715985		JAX00182214		JAX00715989		JAX00182215		JAX00182218		JAX00182219		JAX00715998		JAX00715999		JAX00182223		JAX00716003		JAX00716004		JAX00182230		JAX00716009		JAX00716011		JAX00182232		JAX00239639		JAX00182240		JAX00716024		JAX00716025		JAX00716026		JAX00716027		JAX00716029		JAX00724986		JAX00724988		JAX00724989		JAX00716032		JAX00182244		JAX00716036		JAX00716039		JAX00716040		JAX00716041		JAX00182253		JAX00182254		JAX00182255		JAX00716044		JAX00716049		JAX00182258		JAX00716050		JAX00182264		JAX00716054		JAX00716056		JAX00239642		JAX00716059		JAX00182270		JAX00716060		JAX00716061		JAX00716066		JAX00716076		JAX00182279		JAX00182281		JAX00182284		JAX00716087		JAX00182286		JAX00182289		JAX00716091		JAX00182293		JAX00716092		JAX00182295		JAX00182296		JAX00182297		JAX00716097		JAX00182304		JAX00182305		JAX00716112		JAX00182309		JAX00716115		JAX00716117		JAX00716119		JAX00716121		JAX00182311		JAX00716122		JAX00182313		JAX00716123		JAX00182314		JAX00182316		JAX00182318		JAX00239653		JAX00182323		JAX00716131		JAX00182326		JAX00182327		JAX00716138		JAX00716142		JAX00716143		JAX00716145		JAX00716147		JAX00182337		JAX00716148		JAX00716149		JAX00182338		JAX00182339		JAX00182343		JAX00182346		JAX00716161		JAX00716162		JAX00182353		JAX00716164		JAX00716172		JAX00716173		JAX00716174		JAX00716181		JAX00723417		JAX00182362		JAX00182363		JAX00716183		JAX00723418		JAX00723419		JAX00716184		JAX00182366		JAX00182367		JAX00716197		JAX00182370		JAX00182379		JAX00716201		JAX00716202		JAX00716209		JAX00182383		JAX00716212		JAX00716215		JAX00182387		JAX00716216		JAX00182388		JAX00182391		JAX00716218		JAX00716224		JAX00182394		JAX00182395		JAX00182397		JAX00716231		JAX00182400		JAX00716235		JAX00716236		JAX00182401		JAX00182402		JAX00182403		JAX00182404		JAX00182405		JAX00716241		JAX00716244		JAX00716246		JAX00182411		JAX00716248		JAX00182414		JAX00182418		JAX00716254		JAX00716257		JAX00716259		JAX00182419		JAX00716265		JAX00182422		JAX00716279		JAX00716281		JAX00716282		JAX00716298		JAX00182444		JAX00716305		JAX00716307		JAX00182446		JAX00182447		JAX00716308		JAX00716310		JAX00182449		JAX00182451		JAX00716322		JAX00716323		JAX00182452		JAX00239677		JAX00716325		JAX00182453		JAX00716326		JAX00716329		JAX00716331		JAX00716332		JAX00716334		JAX00716335		JAX00182456		JAX00716337		JAX00716338		JAX00716340		JAX00716344		JAX00182460		JAX00716347		JAX00182461		JAX00182462		JAX00716348		JAX00182464		JAX00716357		JAX00716358		JAX00716363		JAX00239683		JAX00182471		JAX00182472		JAX00182474		JAX00716368		JAX00716369		JAX00716374		JAX00716381		JAX00182480		JAX00716383		JAX00716387		JAX00182484		JAX00716388		JAX00716390		JAX00716391		JAX00182486		JAX00182487		JAX00716393		JAX00182488		JAX00182490		JAX00716395		JAX00716396		JAX00716399		JAX00716400		JAX00716404		JAX00716405		JAX00716407		JAX00716409		JAX00716411		JAX00182498		JAX00182500		JAX00182502		JAX00716415		JAX00716416		JAX00182503		JAX00182505		JAX00716423		JAX00182506		JAX00182507		JAX00182508		JAX00716434		JAX00716435		JAX00182515		JAX00716440		JAX00716441		JAX00182516		JAX00716446		JAX00716447		JAX00716449		JAX00716450		JAX00716452		JAX00182523		JAX00182525		JAX00182526		JAX00716455		JAX00716457		JAX00182528		JAX00716461		JAX00716462		JAX00716465		JAX00182533		JAX00716471		JAX00716472		JAX00239695		JAX00716481		JAX00182545		JAX00182546		JAX00716485		JAX00716486		JAX00716487		JAX00716489		JAX00716494		JAX00716495		JAX00182552		JAX00182553		JAX00716498		JAX00182554		JAX00182555		JAX00716499		JAX00716502		JAX00182557		JAX00182558		JAX00716511		JAX00716512		JAX00182560		JAX00716515		JAX00716518		JAX00716521		JAX00716522		JAX00182567		JAX00716524		JAX00239699		JAX00716527		JAX00182571		JAX00716529		JAX00716530		JAX00182573		JAX00716533		JAX00182576		JAX00182577		JAX00182578		JAX00716542		JAX00716543		JAX00716544		JAX00716545		JAX00182582		JAX00239700		JAX00716551		JAX00716554		JAX00182592		JAX00716555		JAX00716557		JAX00716560		JAX00182595		JAX00716564		JAX00716569		JAX00182601		JAX00716572		JAX00716574		JAX00182603		JAX00182604		JAX00716583		JAX00182608		JAX00182609		JAX00716586		JAX00716590		JAX00182614		JAX00716592		JAX00182618		JAX00716595		JAX00716597		JAX00716598		JAX00182622		JAX00716605		JAX00182627		JAX00182629		JAX00182630		JAX00716613		JAX00716616		JAX00716618		JAX00182635		JAX00716619		JAX00716621		JAX00182638		JAX00716626		JAX00716627		JAX00239707		JAX00182644		JAX00182647		JAX00182648		JAX00716632		JAX00182651		JAX00182652		JAX00716633		JAX00716639		JAX00182655		JAX00182658		JAX00182660		JAX00182661		JAX00182663		JAX00182669		JAX00716652		JAX00716654		JAX00716658		JAX00716659		JAX00182673		JAX00716661		JAX00716664		JAX00182676		JAX00182677		JAX00182680		JAX00716668		JAX00716669		JAX00182684		JAX00716671		JAX00182685		JAX00182690		JAX00716676		JAX00716681		JAX00716682		JAX00182696		JAX00182697		JAX00716688		JAX00716689		JAX00716690		JAX00239716		JAX00716693		JAX00239717		JAX00716699		JAX00716701		JAX00716703		JAX00182711		JAX00182712		JAX00182713		JAX00716710		JAX00716712		JAX00716713		JAX00716720		JAX00716721		JAX00182717		JAX00716723		JAX00182721		JAX00239722		JAX00716733		JAX00716738		JAX00716739		JAX00716741		JAX00716742		JAX00716746		JAX00182735		JAX00716751		JAX00716754		JAX00182741		JAX00182745		JAX00182748		JAX00716760		JAX00182749		JAX00716762		JAX00716763		JAX00182751		JAX00182755		JAX00716766		JAX00716768		JAX00716770		JAX00182763		JAX00716775		JAX00716777		JAX00182765		JAX00716781		JAX00716782		JAX00182768		JAX00716783		JAX00716785		JAX00716787		JAX00716789		JAX00716806		JAX00716809		JAX00182785		JAX00716811		JAX00182789		JAX00716818		JAX00716823		JAX00716824		JAX00716827		JAX00182792		JAX00239737		JAX00239738		JAX00716835		JAX00716836		JAX00716840		JAX00182801		JAX00716851		JAX00182815		JAX00716861		JAX00716862		JAX00716868		JAX00716869		JAX00716871		JAX00716876		JAX00182821		JAX00182822		JAX00182823		JAX00716881		JAX00716882		JAX00716885		JAX00716886		JAX00182825		JAX00239745		JAX00239747		JAX00182830		JAX00716889		JAX00716890		JAX00716895		JAX00716896		JAX00182834		JAX00716902		JAX00716904		JAX00182840		JAX00182844		JAX00182846		JAX00182848		JAX00182853		JAX00182854		JAX00716920		JAX00716922		JAX00716923		JAX00182860		JAX00716924		JAX00239752		JAX00182862		JAX00716927		JAX00182864		JAX00182868		JAX00716933		JAX00716937		JAX00716939		JAX00182873		JAX00182874		JAX00182878		JAX00716946		JAX00716952		JAX00182891		JAX00182894		JAX00182895		JAX00716959		JAX00239757		JAX00239758		JAX00716962		JAX00182901		JAX00716971		JAX00716974		JAX00716976		JAX00716978		JAX00716982		JAX00716985		JAX00182915		JAX00716987		JAX00716989		JAX00716990		JAX00716991		JAX00716992		JAX00716993		JAX00182926		JAX00182927		JAX00182928		JAX00182934		JAX00182935		JAX00717004		JAX00717010		JAX00239765		JAX00182939		JAX00717013		JAX00717017		JAX00717022		JAX00182946		JAX00717028		JAX00717032		JAX00717033		JAX00182951		JAX00717034		JAX00717035		JAX00717037		JAX00182954		JAX00182958		JAX00717042		JAX00717046		JAX00717049		JAX00182962		JAX00717052		JAX00717053		JAX00182968		JAX00717058		JAX00717060		JAX00717062		JAX00717067		JAX00717070		JAX00717091		JAX00717075		JAX00717078		JAX00717079		JAX00182982		JAX00717083		JAX00717086		JAX00717088		JAX00182988		JAX00717092		JAX00717098		JAX00717106		JAX00717112		JAX00183003		JAX00717123		JAX00717124		JAX00183013		JAX00717126		JAX00717128		JAX00717132		JAX00717133		JAX00717135		JAX00183017		JAX00717139		JAX00717140		JAX00183020		JAX00717142		JAX00717144		JAX00717145		JAX00239771		JAX00717148		JAX00717151		JAX00717160		JAX00183031		JAX00183033		JAX00717167		JAX00717170		JAX00717171		JAX00717172		JAX00183038		JAX00717175		JAX00717182		JAX00183045		JAX00717185		JAX00717188		JAX00717189		JAX00183053		JAX00239777		JAX00717199		JAX00183056		JAX00717200		JAX00239779		JAX00717207		JAX00717208		JAX00717212		JAX00717215		JAX00717217		JAX00717219		JAX00183071		JAX00717221		JAX00717225		JAX00183077		JAX00239780		JAX00183080		JAX00717229		JAX00239781		JAX00239783		JAX00717239		JAX00183088		JAX00183091		JAX00183093		JAX00239785		JAX00717246		JAX00717248		JAX00717255		JAX00183099		JAX00717261		JAX00717270		JAX00183103		JAX00717273		JAX00717275		JAX00717276		JAX00717278		JAX00183113		JAX00717281		JAX00717284		JAX00183120		JAX00717286		JAX00717287		JAX00183121		JAX00183125		JAX00183126		JAX00717293		JAX00183127		JAX00183130		JAX00717298		JAX00717299		JAX00717300		JAX00717301		JAX00183133		JAX00717302		JAX00183138		JAX00717305		JAX00183140		JAX00183141		JAX00183142		JAX00717311		JAX00183144		JAX00183145		JAX00717315		JAX00717316		JAX00717317		JAX00183149		JAX00717323		JAX00183152		JAX00183156		JAX00717329		JAX00183157		JAX00717334		JAX00183161		JAX00717338		JAX00717340		JAX00183163		JAX00717346		JAX00717351		JAX00183167		JAX00717355		JAX00717357		JAX00717358		JAX00717359		JAX00717360		JAX00717363		JAX00717368		JAX00717369		JAX00717370		JAX00717380		JAX00717382		JAX00239796		JAX00717383		JAX00183190		JAX00717387		JAX00717391		JAX00183193		JAX00717393		JAX00183198		JAX00183199		JAX00183201		JAX00717403		JAX00717407		JAX00717408		JAX00717409		JAX00717411		JAX00183212		JAX00717412		JAX00717413		JAX00239801		JAX00717419		JAX00717420		JAX00183225		JAX00183226		JAX00717425		JAX00717426		JAX00717427		JAX00717434		JAX00717435		JAX00717436		JAX00717437		JAX00183240		JAX00183242		JAX00717441		JAX00183249		JAX00183251		JAX00717449		JAX00717453		JAX00183252		JAX00717454		JAX00717455		JAX00239815		JAX00183257		JAX00183258		JAX00183260		JAX00717458		JAX00183262		JAX00183265		JAX00717461		JAX00717463		JAX00717464		JAX00717465		JAX00717468		JAX00717469		JAX00183267		JAX00183268		JAX00183271		JAX00183272		JAX00717470		JAX00717471		JAX00717473		JAX00717476		JAX00717478		JAX00717479		JAX00717481		JAX00717482		JAX00183278		JAX00717483		JAX00717486		JAX00717493		JAX00183289		JAX00717501		JAX00183296		JAX00717508		JAX00717512		JAX00717513		JAX00183311		JAX00717517		JAX00717518		JAX00183314		JAX00183316		JAX00183319		JAX00183321		JAX00183323		JAX00717527		JAX00717528		JAX00183324		JAX00183325		JAX00717530		JAX00717533		JAX00717538		JAX00183337		JAX00183338		JAX00717544		JAX00717545		JAX00183339		JAX00717553		JAX00183343		JAX00717561		JAX00183345		JAX00183347		JAX00717564		JAX00717565		JAX00717567		JAX00183350		JAX00717571		JAX00183352		JAX00717573		JAX00183354		JAX00183355		JAX00717581		JAX00717583		JAX00183358		JAX00183359		JAX00717584		JAX00717585		JAX00183362		JAX00717589		JAX00183367		JAX00183368		JAX00239830		JAX00239831		JAX00717593		JAX00717596		JAX00183372		JAX00717597		JAX00183375		JAX00183376		JAX00183378		JAX00717600		JAX00183380		JAX00717601		JAX00183381		JAX00183384		JAX00183388		JAX00183390		JAX00183391		JAX00717609		JAX00717611		JAX00183394		JAX00717615		JAX00717616		JAX00183400		JAX00183402		JAX00717619		JAX00717622		JAX00183410		JAX00717626		JAX00183415		JAX00717634		JAX00717637		JAX00717638		JAX00183423		JAX00183424		JAX00717645		JAX00717646		JAX00239832		JAX00183430		JAX00183431		JAX00183435		JAX00717651		JAX00183436		JAX00717653		JAX00717654		JAX00717655		JAX00717656		JAX00183439		JAX00717657		JAX00183441		JAX00717659		JAX00717660		JAX00183442		JAX00717662		JAX00183445		JAX00717663		JAX00717667		JAX00183450		JAX00183451		JAX00183452		JAX00183454		JAX00717673		JAX00717676		JAX00717677		JAX00183459		JAX00717680		JAX00183464		JAX00717683		JAX00717684		JAX00717685		JAX00183469		JAX00717691		JAX00717693		JAX00183472		JAX00183473		JAX00717695		JAX00183474		JAX00183475		JAX00717697		JAX00183478		JAX00717705		JAX00183485		JAX00183490		JAX00717719		JAX00717722		JAX00183496		JAX00183499		JAX00717727		JAX00717728		JAX00183502		JAX00183504		JAX00183509		JAX00183510		JAX00183513		JAX00183514		JAX00717749		JAX00183521		JAX00183524		JAX00183529		JAX00183530		JAX00717759		JAX00717760		JAX00183536		JAX00183538		JAX00717762		JAX00183541		JAX00183542		JAX00183545		JAX00717779		JAX00717781		JAX00183554		JAX00183555		JAX00183559		JAX00717790		JAX00717792		JAX00183565		JAX00717798		JAX00183571		JAX00717800		JAX00717801		JAX00717804		JAX00183577		JAX00183579		JAX00183580		JAX00183581		JAX00183582		JAX00183584		JAX00183585		JAX00183588		JAX00183591		JAX00717822		JAX00717823		JAX00183592		JAX00183594		JAX00183598		JAX00183599		JAX00717827		JAX00183603		JAX00717836		JAX00183605		JAX00183606		JAX00717837		JAX00717839		JAX00183607		JAX00183608		JAX00717841		JAX00239851		JAX00183614		JAX00183619		JAX00717856		JAX00183621		JAX00717858		JAX00183626		JAX00183630		JAX00183631		JAX00183633		JAX00717872		JAX00183635		JAX00183636		JAX00717876		JAX00717877		JAX00717879		JAX00717880		JAX00717885		JAX00183643		JAX00717891		JAX00183645		JAX00183646		JAX00183647		JAX00717900		JAX00717906		JAX00717911		JAX00183663		JAX00717919		JAX00183667		JAX00183669		JAX00717922		JAX00183672		JAX00717935		JAX00717938		JAX00717939		JAX00717942		JAX00717945		JAX00717950		JAX00717953		JAX00183697		JAX00717958		JAX00717959		JAX00717962		JAX00183705		JAX00183709		JAX00717972		JAX00183711		JAX00183712		JAX00183714		JAX00183718		JAX00183720		JAX00183725		JAX00183728		JAX00717985		JAX00183729		JAX00717990		JAX00183735		JAX00183736		JAX00183737		JAX00183739		JAX00183742		JAX00183744		JAX00718001		JAX00183747		JAX00718008		JAX00183753		JAX00183754		JAX00718011		JAX00183758		JAX00718020		JAX00718024		JAX00718029		JAX00718032		JAX00183778		JAX00183779		JAX00183780		JAX00183781		JAX00718041		JAX00183785		JAX00718045		JAX00718049		JAX00183792		JAX00718054		JAX00183793		JAX00718057		JAX00183795		JAX00183797		JAX00718060		JAX00718061		JAX00183799		JAX00183800		JAX00718066		JAX00183802		JAX00183803		JAX00718068		JAX00183804		JAX00718069		JAX00718070		JAX00183805		JAX00183807		JAX00239864		JAX00183810		JAX00718074		JAX00183813		JAX00183817		JAX00183818		JAX00183825		JAX00718095		JAX00183829		JAX00183831		JAX00718096		JAX00718097		JAX00183834		JAX00718099		JAX00183835		JAX00718103		JAX00718106		JAX00183836		JAX00183837		JAX00183838		JAX00718115		JAX00718119		JAX00183841		JAX00183842		JAX00183843		JAX00183844		JAX00183845		JAX00183846		JAX00718123		JAX00183848		JAX00718124		JAX00718126		JAX00718127		JAX00718128		JAX00183851		JAX00183852		JAX00183856		JAX00718138		JAX00718141		JAX00718142		JAX00183862		JAX00183863		JAX00718146		JAX00718147		JAX00718151		JAX00183865		JAX00718152		JAX00183872		JAX00183873		JAX00183876		JAX00183877		JAX00718156		JAX00183878		JAX00718161		JAX00718164		JAX00718165		JAX00239876		JAX00183881		JAX00183882		JAX00183884		JAX00718166		JAX00183886		JAX00718169		JAX00718171		JAX00183887		JAX00718173		JAX00183888		JAX00183889		JAX00183891		JAX00718177		JAX00718178		JAX00183892		JAX00183894		JAX00183896		JAX00718182		JAX00718185		JAX00183901		JAX00183903		JAX00718189		JAX00183908		JAX00183910		JAX00718197		JAX00183912		JAX00239881		JAX00718202		JAX00718204		JAX00183915		JAX00183916		JAX00183918		JAX00718208		JAX00718209		JAX00183920		JAX00183921		JAX00718215		JAX00183926		JAX00718221		JAX00718227		JAX00718234		JAX00183935		JAX00183936		JAX00183937		JAX00183943		JAX00718240		JAX00718241		JAX00718244		JAX00183946		JAX00183947		JAX00183948		JAX00183950		JAX00718250		JAX00718251		JAX00718252		JAX00718253		JAX00183951		JAX00183953		JAX00183954		JAX00718257		JAX00718258		JAX00183967		JAX00183973		JAX00718268		JAX00183977		JAX00183978		JAX00718271		JAX00183982		JAX00718273		JAX00718274		JAX00183986		JAX00183987		JAX00718286		JAX00718287		JAX00183988		JAX00718289		JAX00183990		JAX00718292		JAX00183993		JAX00718298		JAX00183997		JAX00184000		JAX00718302		JAX00718305		JAX00184002		JAX00718306		JAX00184003		JAX00718307		JAX00184004		JAX00184007		JAX00184009		JAX00718313		JAX00718314		JAX00718316		JAX00184013		JAX00184014		JAX00184015		JAX00184018		JAX00184019		JAX00718324		JAX00718325		JAX00718333		JAX00718335		JAX00184028		JAX00718336		JAX00718337		JAX00718338		JAX00718340		JAX00239897		JAX00184035		JAX00718348		JAX00718351		JAX00184038		JAX00184045		JAX00718357		JAX00239899		JAX00718361		JAX00184048		JAX00184049		JAX00184052		JAX00718369		JAX00184055		JAX00184057		JAX00718373		JAX00184060		JAX00184064		JAX00184066		JAX00718378		JAX00718379		JAX00718381		JAX00718382		JAX00239903		JAX00718384		JAX00184067		JAX00184069		JAX00184076		JAX00718392		JAX00718395		JAX00184082		JAX00184083		JAX00184085		JAX00718402		JAX00184087		JAX00718408		JAX00184091		JAX00718410		JAX00718416		JAX00718418		JAX00184105		JAX00718423		JAX00184106		JAX00718424		JAX00184110		JAX00718428		JAX00718430		JAX00718431		JAX00184116		JAX00184121		JAX00718443		JAX00718447		JAX00184129		JAX00718450		JAX00184133		JAX00184134		JAX00718453		JAX00718454		JAX00184136		JAX00718459		JAX00184138		JAX00718463		JAX00184141		JAX00718466		JAX00184145		JAX00718467		JAX00184147		JAX00184148		JAX00718470		JAX00718472		JAX00239913		JAX00718473		JAX00184158		JAX00184160		JAX00184161		JAX00718483		JAX00184162		JAX00718487		JAX00718488		JAX00718490		JAX00184170		JAX00184171		JAX00184172		JAX00184173		JAX00718495		JAX00718502		JAX00184176		JAX00184177		JAX00184179		JAX00718510		JAX00718514		JAX00184187		JAX00718515		JAX00184191		JAX00718516		JAX00718517		JAX00184194		JAX00184197		JAX00718527		JAX00184200		JAX00184202		JAX00718543		JAX00724016		JAX00184218		JAX00718548		JAX00184220		JAX00184224		JAX00718554		JAX00718557		JAX00184227		JAX00184229		JAX00184230		JAX00718562		JAX00239922		JAX00718579		JAX00718580		JAX00718581		JAX00184254		JAX00184256		JAX00184259		JAX00718588		JAX00718589		JAX00184261		JAX00718590		JAX00184263		JAX00718592		JAX00718599		JAX00718601		JAX00718604		JAX00184270		JAX00184271		JAX00718605		JAX00184275		JAX00718607		JAX00184279		JAX00184280		JAX00184284		JAX00718612		JAX00718619		JAX00718623		JAX00184287		JAX00718625		JAX00184288		JAX00184293		JAX00184296		JAX00718633		JAX00184298		JAX00184300		JAX00718640		JAX00718645		JAX00718648		JAX00184305		JAX00718650		JAX00718653		JAX00184308		JAX00718657		JAX00184309		JAX00184311		JAX00184317		JAX00184318		JAX00184319		JAX00718663		JAX00184321		JAX00718668		JAX00184325		JAX00184326		JAX00718674		JAX00184335		JAX00184336		JAX00718688		JAX00184341		JAX00718694		JAX00718695		JAX00718697		JAX00239930		JAX00184344		JAX00718701		JAX00718702		JAX00184350		JAX00718703		JAX00184353		JAX00718706		JAX00718707		JAX00718710		JAX00718711		JAX00184357		JAX00184358		JAX00239934		JAX00239935		JAX00239936		JAX00184367		JAX00184368		JAX00184369		JAX00718717		JAX00184376		JAX00718723		JAX00718728		JAX00184388		JAX00718733		JAX00718741		JAX00184393		JAX00718744		JAX00718745		JAX00184399		JAX00184401		JAX00184403		JAX00184405		JAX00184406		JAX00184407		JAX00718752		JAX00184414		JAX00184415		JAX00718757		JAX00239942		JAX00239943		JAX00184418		JAX00184419		JAX00718762		JAX00718763		JAX00184425		JAX00184428		JAX00184431		JAX00718769		JAX00184433		JAX00718773		JAX00718774		JAX00718775		JAX00184440		JAX00184445		JAX00718777		JAX00718778		JAX00718780		JAX00184447		JAX00184450		JAX00184451		JAX00718785		JAX00718787		JAX00184454		JAX00184455		JAX00184457		JAX00184459		JAX00184460		JAX00184462		JAX00184463		JAX00239949		JAX00184464		JAX00718797		JAX00184468		JAX00718799		JAX00184471		JAX00718802		JAX00718803		JAX00718806		JAX00718810		JAX00718812		JAX00718813		JAX00184478		JAX00718815		JAX00718816		JAX00184480		JAX00718820		JAX00718822		JAX00718823		JAX00718824		JAX00718826		JAX00718840		JAX00184492		JAX00718845		JAX00184496		JAX00718847		JAX00184497		JAX00184499		JAX00184500		JAX00718852		JAX00184502		JAX00718854		JAX00184503		JAX00184504		JAX00718867		JAX00718870		JAX00184505		JAX00184506		JAX00718871		JAX00718872		JAX00718875		JAX00184511		JAX00718878		JAX00718879		JAX00718884		JAX00184516		JAX00718887		JAX00184517		JAX00718888		JAX00718890		JAX00718891		JAX00184519		JAX00718892		JAX00184520		JAX00184523		JAX00718896		JAX00239957		JAX00184524		JAX00184526		JAX00184527		JAX00184528		JAX00718899		JAX00718900		JAX00184531		JAX00184532		JAX00184533		JAX00184534		JAX00718905		JAX00184537		JAX00184538		JAX00718910		JAX00718911		JAX00184541		JAX00718915		JAX00718916		JAX00239963		JAX00718921		JAX00184548		JAX00718925		JAX00184550		JAX00718933		JAX00718936		JAX00184557		JAX00184559		JAX00184561		JAX00184562		JAX00718940		JAX00184564		JAX00184565		JAX00184568		JAX00718948		JAX00239965		JAX00718952		JAX00184572		JAX00718953		JAX00184575		JAX00718956		JAX00718957		JAX00718960		JAX00184582		JAX00184583		JAX00718966		JAX00718967		JAX00718968		JAX00718970		JAX00718972		JAX00239967		JAX00718973		JAX00718974		JAX00184589		JAX00718975		JAX00718976		JAX00718977		JAX00184593		JAX00184598		JAX00239969		JAX00718985		JAX00718986		JAX00718990		JAX00718993		JAX00718996		JAX00718997		JAX00184609		JAX00718999		JAX00719002		JAX00719004		JAX00239973		JAX00719009		JAX00184620		JAX00719010		JAX00719013		JAX00719014		JAX00184626		JAX00184627		JAX00719021		JAX00184630		JAX00184632		JAX00184633		JAX00719029		JAX00719030		JAX00719037		JAX00184643		JAX00719043		JAX00719045		JAX00719046		JAX00719047		JAX00719051		JAX00719054		JAX00719055		JAX00719056		JAX00719060		JAX00719061		JAX00184653		JAX00719064		JAX00719067		JAX00719068		JAX00719070		JAX00184659		JAX00184660		JAX00719076		JAX00719088		JAX00719089		JAX00719090		JAX00184670		JAX00184673		JAX00719102		JAX00184675		JAX00719104		JAX00184680		JAX00719113		JAX00719114		JAX00184686		JAX00719118		JAX00719119		JAX00719121		JAX00719122		JAX00184698		JAX00184700		JAX00719127		JAX00719131		JAX00719132		JAX00184702		JAX00719136		JAX00719137		JAX00184710		JAX00719144		JAX00719147		JAX00184724		JAX00719152		JAX00719156		JAX00239992		JAX00184728		JAX00184730		JAX00239993		JAX00719160		JAX00719162		JAX00184731		JAX00184733		JAX00719163		JAX00184737		JAX00184738		JAX00184739		JAX00719172		JAX00719173		JAX00184740		JAX00719175		JAX00719180		JAX00719181		JAX00719182		JAX00719183		JAX00719184		JAX00184748		JAX00719192		JAX00719193		JAX00719194		JAX00184753		JAX00719196		JAX00184754		JAX00719198		JAX00184755		JAX00184757		JAX00719202		JAX00719205		JAX00184758		JAX00719206		JAX00719210		JAX00719214		JAX00719217		JAX00719218		JAX00184764		JAX00184768		JAX00184769		JAX00240004		JAX00719228		JAX00719230		JAX00719231		JAX00719232		JAX00719235		JAX00719237		JAX00184776		JAX00719249		JAX00719251		JAX00719255		JAX00719256		JAX00184781		JAX00719261		JAX00719262		JAX00719263		JAX00719266		JAX00184785		JAX00184790		JAX00719272		JAX00184791		JAX00719280		JAX00719283		JAX00184796		JAX00184797		JAX00719286		JAX00719287		JAX00184798		JAX00184799		JAX00719294		JAX00719295		JAX00719296		JAX00719299		JAX00184807		JAX00184808		JAX00719321		JAX00184816		JAX00719326		JAX00184818		JAX00184819		JAX00184824		JAX00719334		JAX00719339		JAX00184828		JAX00719345		JAX00719346		JAX00719349		JAX00719352		JAX00719353		JAX00719357		JAX00719359		JAX00184839		JAX00719360		JAX00719361		JAX00719362		JAX00184843		JAX00719365		JAX00184848		JAX00184849		JAX00184850		JAX00719373		JAX00719374		JAX00184851		JAX00719379		JAX00184852		JAX00719383		JAX00184855		JAX00719385		JAX00719386		JAX00184861		JAX00719394		JAX00184863		JAX00184865		JAX00184873		JAX00184874		JAX00184876		JAX00719423		JAX00184879		JAX00719428		JAX00719435		JAX00719440		JAX00184890		JAX00719442		JAX00184894		JAX00719451		JAX00719453		JAX00719462		JAX00719463		JAX00184904		JAX00719466		JAX00184905		JAX00184906		JAX00719474		JAX00719475		JAX00240032		JAX00719480		JAX00719482		JAX00184911		JAX00184913		JAX00719486		JAX00719490		JAX00719491		JAX00719494		JAX00240036		JAX00719496		JAX00719499		JAX00719502		JAX00719505		JAX00719506		JAX00719507		JAX00719509		JAX00719514		JAX00184929		JAX00719517		JAX00719518		JAX00719521		JAX00719524		JAX00719525		JAX00719529		JAX00184938		JAX00719532		JAX00184939		JAX00719535		JAX00184941		JAX00719538		JAX00719539		JAX00719541		JAX00184943		JAX00719550		JAX00719557		JAX00719564		JAX00719566		JAX00719574		JAX00719576		JAX00719577		JAX00184950		JAX00184955		JAX00184949		JAX00719586		JAX00719590		JAX00184959		JAX00719595		JAX00184960		JAX00719608		JAX00184966		JAX00184967		JAX00719616		JAX00719619		JAX00184972		JAX00184973		JAX00184974		JAX00719629		JAX00184978		JAX00719636		JAX00719640		JAX00184983		JAX00719643		JAX00719648		JAX00184989		JAX00719655		JAX00719663		JAX00719664		JAX00719666		JAX00719667		JAX00184995		JAX00719670		JAX00185001		JAX00719672		JAX00719678		JAX00185004		JAX00185005		JAX00719684		JAX00185008		JAX00719688		JAX00719690		JAX00185011		JAX00185012		JAX00719692		JAX00185013		JAX00719700		JAX00719701		JAX00185017		JAX00719710		JAX00185023		JAX00719715		JAX00240056		JAX00240057		JAX00185030		JAX00719729		JAX00719730		JAX00185036		JAX00719735		JAX00719738		JAX00185037		JAX00719742		JAX00240061		JAX00719752		JAX00719753		JAX00185049		JAX00185053		JAX00719761		JAX00185060		JAX00719764		JAX00719770		JAX00719777		JAX00185073		JAX00185075		JAX00185077		JAX00719790		JAX00185082		JAX00240071		JAX00240073		JAX00185084		JAX00719796		JAX00719801		JAX00185091		JAX00719807		JAX00719809		JAX00185093		JAX00719818		JAX00185101		JAX00719823		JAX00719824		JAX00719826		JAX00719828		JAX00719831		JAX00719832		JAX00185105		JAX00185106		JAX00719835		JAX00719838		JAX00240077		JAX00185110		JAX00185111		JAX00185113		JAX00719844		JAX00185114		JAX00185115		JAX00719846		JAX00240080		JAX00719856		JAX00719867		JAX00719868		JAX00719871		JAX00719877		JAX00719878		JAX00185138		JAX00185142		JAX00719892		JAX00719893		JAX00719895		JAX00719898		JAX00719903		JAX00719907		JAX00719908		JAX00185154		JAX00719909		JAX00185155		JAX00719913		JAX00719917		JAX00719918		JAX00719924		JAX00719928		JAX00185162		JAX00185163		JAX00719931		JAX00719932		JAX00719934		JAX00719941		JAX00719947		JAX00719949		JAX00719951		JAX00719952		JAX00719953		JAX00185175		JAX00719959		JAX00719960		JAX00185176		JAX00719963		JAX00719964		JAX00719965		JAX00719966		JAX00719967		JAX00719968		JAX00719969		JAX00240096		JAX00185180		JAX00185183		JAX00240099		JAX00185189		JAX00185190		JAX00719983		JAX00719987		JAX00719996		JAX00719998		JAX00720000		JAX00720002		JAX00720005		JAX00720007		JAX00185198		JAX00185199		JAX00720012		JAX00720018		JAX00720019		JAX00185202		JAX00720021		JAX00185205		JAX00185206		JAX00720024		JAX00185207		JAX00720027		JAX00185209		JAX00720029		JAX00720031		JAX00720032		JAX00185211		JAX00185213		JAX00720047		JAX00185216		JAX00720049		JAX00185218		JAX00185219		JAX00720058		JAX00185222		JAX00720059		JAX00720063		JAX00240106		JAX00185225		JAX00185226		JAX00720066		JAX00720067		JAX00720068		JAX00720071		JAX00720072		JAX00720076		JAX00720080		JAX00720084		JAX00185234		JAX00720085		JAX00720086		JAX00720089		JAX00720090		JAX00720100		JAX00720101		JAX00720104		JAX00720107		JAX00185245		JAX00720111		JAX00185246		JAX00720113		JAX00720114		JAX00720115		JAX00720117		JAX00185249		JAX00720118		JAX00720119		JAX00720121		JAX00185254		JAX00185256		JAX00720128		JAX00240111		JAX00720131		JAX00720132		JAX00185261		JAX00720136		JAX00720137		JAX00720139		JAX00185264		JAX00720150		JAX00720153		JAX00185269		JAX00185271		JAX00720155		JAX00720159		JAX00185278		JAX00720164		JAX00720165		JAX00185280		JAX00185281		JAX00720168		JAX00185284		JAX00720170		JAX00185286		JAX00720173		JAX00720177		JAX00720179		JAX00185290		JAX00720194		JAX00720198		JAX00720199		JAX00720200		JAX00720202		JAX00185295		JAX00720206		JAX00720209		JAX00185300		JAX00720216		JAX00720218		JAX00185303		JAX00185304		JAX00720219		JAX00720220		JAX00720222		JAX00720223		JAX00720224		JAX00720226		JAX00185306		JAX00185308		JAX00720230		JAX00720231		JAX00185309		JAX00720238		JAX00185313		JAX00185314		JAX00720242		JAX00240118		JAX00720243		JAX00720249		JAX00720250		JAX00720251		JAX00185321		JAX00720262		JAX00720263		JAX00720264		JAX00720265		JAX00185328		JAX00185330		JAX00185332		JAX00185334		JAX00720270		JAX00720272		JAX00720273		JAX00720275		JAX00720277		JAX00720283		JAX00720286		JAX00720289		JAX00185342		JAX00185343		JAX00185348		JAX00720297		JAX00720304		JAX00185352		JAX00185355		JAX00720310		JAX00185356		JAX00720312		JAX00720313		JAX00185358		JAX00720320		JAX00185361		JAX00720330		JAX00720331		JAX00720333		JAX00720334		JAX00720335		JAX00185366		JAX00185370		JAX00720349		JAX00240136		JAX00185373		JAX00720351		JAX00720352		JAX00185377		JAX00720357		JAX00720358		JAX00185378		JAX00720370		JAX00720372		JAX00720373		JAX00720379		JAX00720381		JAX00720383		JAX00720385		JAX00185390		JAX00720391		JAX00720393		JAX00185391		JAX00185392		JAX00185395		JAX00720398		JAX00185404		JAX00720416		JAX00185407		JAX00720425		JAX00240144		JAX00240145		JAX00720432		JAX00185413		JAX00185414		JAX00720435		JAX00720438		JAX00720443		JAX00720444		JAX00720445		JAX00720448		JAX00185417		JAX00185418		JAX00185419		JAX00720453		JAX00720458		JAX00185420		JAX00720459		JAX00240149		JAX00185423		JAX00185425		JAX00720462		JAX00720466		JAX00185428		JAX00720469		JAX00720472		JAX00720473		JAX00720476		JAX00185429		JAX00185430		JAX00720482		JAX00185434		JAX00720484		JAX00185435		JAX00240150		JAX00185438		JAX00185440		JAX00720495		JAX00185443		JAX00185447		JAX00720503		JAX00240155		JAX00720504		JAX00720505		JAX00720507		JAX00720508		JAX00720509		JAX00720511		JAX00185450		JAX00720517		JAX00720518		JAX00720520		JAX00720522		JAX00185456		JAX00720526		JAX00720528		JAX00720529		JAX00720534		JAX00720535		JAX00720536		JAX00720538		JAX00185469		JAX00720545		JAX00720548		JAX00720553		JAX00720556		JAX00240159		JAX00185475		JAX00185476		JAX00720559		JAX00720566		JAX00720567		JAX00185478		JAX00720568		JAX00240162		JAX00185483		JAX00185484		JAX00720572		JAX00185486		JAX00185492		JAX00720589		JAX00720590		JAX00185496		JAX00720594		JAX00720596		JAX00240166		JAX00720606		JAX00185505		JAX00185508		JAX00185509		JAX00720620		JAX00720621		JAX00720622		JAX00720623		JAX00185518		JAX00720632		JAX00185519		JAX00720635		JAX00720636		JAX00185525		JAX00185526		JAX00720637		JAX00720638		JAX00720640		JAX00720643		JAX00720645		JAX00240172		JAX00720651		JAX00720652		JAX00720654		JAX00720655		JAX00720656		JAX00185534		JAX00185536		JAX00720659		JAX00185543		JAX00720674		JAX00185546		JAX00185548		JAX00720677		JAX00185550		JAX00720683		JAX00185554		JAX00720684		JAX00720685		JAX00720687		JAX00185556		JAX00720692		JAX00720693		JAX00185560		JAX00720696		JAX00720697		JAX00185566		JAX00720701		JAX00720705		JAX00185569		JAX00240181		JAX00240182		JAX00185576		JAX00720720		JAX00720721		JAX00185579		JAX00185580		JAX00720722		JAX00720723		JAX00720725		JAX00240184		JAX00185585		JAX00185586		JAX00720728		JAX00240188		JAX00185588		JAX00185593		JAX00720733		JAX00720734		JAX00185595		JAX00720738		JAX00720740		JAX00720743		JAX00720744		JAX00185599		JAX00185601		JAX00720750		JAX00720751		JAX00240190		JAX00185603		JAX00720755		JAX00185607		JAX00720761		JAX00720762		JAX00720764		JAX00720765		JAX00240194		JAX00720768		JAX00185612		JAX00720774		JAX00185614		JAX00720777		JAX00720784		JAX00720787		JAX00185624		JAX00720797		JAX00720799		JAX00720802		JAX00720806		JAX00720809		JAX00185631		JAX00720813		JAX00185634		JAX00185635		JAX00720815		JAX00720816		JAX00720819		JAX00185647		JAX00720830		JAX00185648		JAX00185649		JAX00720835		JAX00185653		JAX00720837		JAX00720839		JAX00185654		JAX00720847		JAX00720850		JAX00185662		JAX00720852		JAX00720857		JAX00720863		JAX00185666		JAX00185668		JAX00720866		JAX00720869		JAX00185674		JAX00720879		JAX00720880		JAX00720882		JAX00185678		JAX00720884		JAX00720888		JAX00185682		JAX00185683		JAX00720890		JAX00720891		JAX00185685		JAX00720896		JAX00720898		JAX00720900		JAX00185690		JAX00720904		JAX00185696		JAX00720912		JAX00720913		JAX00240206		JAX00185702		JAX00185703		JAX00720921		JAX00185711		JAX00185713		JAX00720934		JAX00185714		JAX00185715		JAX00720936		JAX00720937		JAX00185718		JAX00720940		JAX00720941		JAX00720942		JAX00185724		JAX00720946		JAX00720949		JAX00720951		JAX00185725		JAX00185726		JAX00185730		JAX00185731		JAX00185735		JAX00720963		JAX00240213		JAX00185739		JAX00185742		JAX00720979		JAX00185743		JAX00720987		JAX00185749		JAX00185750		JAX00720989		JAX00240216		JAX00720990		JAX00720993		JAX00720994		JAX00720997		JAX00185756		JAX00721005		JAX00721007		JAX00721009		JAX00721010		JAX00721011		JAX00721013		JAX00185767		JAX00185769		JAX00721014		JAX00721015		JAX00185774		JAX00721028		JAX00721029		JAX00721034		JAX00721038		JAX00185787		JAX00240237		JAX00721041		JAX00185791		JAX00185793		JAX00721048		JAX00721049		JAX00185795		JAX00185796		JAX00721050		JAX00721051		JAX00721053		JAX00240244		JAX00721057		JAX00185807		JAX00185808		JAX00721075		JAX00185813		JAX00721077		JAX00721080		JAX00185817		JAX00185818		JAX00721081		JAX00721082		JAX00185821		JAX00185823		JAX00721094		JAX00721096		JAX00185826		JAX00721102		JAX00185828		JAX00185829		JAX00721103		JAX00721104		JAX00721105		JAX00185834		JAX00185835		JAX00185836		JAX00721109		JAX00721110		JAX00185838		JAX00721112		JAX00185841		JAX00721115		JAX00721117		JAX00721119		JAX00721123		JAX00721125		JAX00721131		JAX00721132		JAX00721134		JAX00240251		JAX00185856		JAX00721139		JAX00185858		JAX00721143		JAX00185861		JAX00240255		JAX00185864		JAX00185866		JAX00185868		JAX00185869		JAX00721159		JAX00721161		JAX00721165		JAX00185876		JAX00721166		JAX00185877		JAX00185878		JAX00721168		JAX00721172		JAX00721173		JAX00721174		JAX00721176		JAX00721177		JAX00721180		JAX00721182		JAX00185885		JAX00185886		JAX00721187		JAX00721189		JAX00721192		JAX00185896		JAX00721194		JAX00721197		JAX00185897		JAX00721198		JAX00185898		JAX00721201		JAX00721202		JAX00185901		JAX00185905		JAX00721211		JAX00721212		JAX00721214		JAX00721216		JAX00721218		JAX00185915		JAX00721225		JAX00185917		JAX00721226		JAX00721227		JAX00185919		JAX00185921		JAX00721235		JAX00185923		JAX00240265		JAX00185925		JAX00721239		JAX00721240		JAX00185927		JAX00721241		JAX00721244		JAX00185929		JAX00185931		JAX00721247		JAX00721248		JAX00721251		JAX00185934		JAX00185939		JAX00721261		JAX00721264		JAX00721266		JAX00721269		JAX00721270		JAX00185944		JAX00185945		JAX00185947		JAX00185948		JAX00721281		JAX00721292		JAX00185960		JAX00721294		JAX00721295		JAX00721296		JAX00185965		JAX00240271		JAX00185972		JAX00721311		JAX00721312		JAX00721314		JAX00721316		JAX00721317		JAX00721334		JAX00185985		JAX00721339		JAX00721340		JAX00721343		JAX00240272		JAX00721346		JAX00185994		JAX00185995		JAX00186000		JAX00721362		JAX00721363		JAX00721365		JAX00721369		JAX00186002		JAX00186003		JAX00240274		JAX00240275		JAX00721374		JAX00721375		JAX00721380		JAX00186007		JAX00721387		JAX00186012		JAX00721390		JAX00721391		JAX00721392		JAX00721395		JAX00721400		JAX00721402		JAX00186020		JAX00721404		JAX00721405		JAX00721406		JAX00721408		JAX00240279		JAX00240280		JAX00721412		JAX00186022		JAX00721415		JAX00186025		JAX00186027		JAX00186031		JAX00186033		JAX00721434		JAX00721435		JAX00186038		JAX00721437		JAX00186042		JAX00721446		JAX00186044		JAX00186045		JAX00721453		JAX00721457		JAX00186046		JAX00186050		JAX00186053		JAX00186054		JAX00721460		JAX00721461		JAX00186055		JAX00721466		JAX00186057		JAX00721472		JAX00186063		JAX00721475		JAX00721478		JAX00721480		JAX00186068		JAX00186069		JAX00186073		JAX00721484		JAX00721490		JAX00721491		JAX00721495		JAX00721496		JAX00721506		JAX00186090		JAX00240288		JAX00721509		JAX00721510		JAX00721512		JAX00721513		JAX00721514		JAX00186094		JAX00721518		JAX00721520		JAX00721521		JAX00186100		JAX00186101		JAX00186103		JAX00721531		JAX00721534		JAX00721535		JAX00186110		JAX00186117		JAX00186120		JAX00186121		JAX00186122		JAX00721547		JAX00721551		JAX00721552		JAX00186123		JAX00721553		JAX00721554		JAX00186126		JAX00186127		JAX00721556		JAX00721560		JAX00721561		JAX00721564		JAX00721565		JAX00240297		JAX00721567		JAX00721573		JAX00186141		JAX00186142		JAX00721584		JAX00721585		JAX00721594		JAX00721601		JAX00721604		JAX00240310		JAX00186162		JAX00721608		JAX00721613		JAX00186168		JAX00721615		JAX00186177		JAX00721623		JAX00721625		JAX00186178		JAX00186179		JAX00721627		JAX00721628		JAX00721630		JAX00721633		JAX00186181		JAX00186182		JAX00721638		JAX00186184		JAX00186186		JAX00186187		JAX00186188		JAX00186189		JAX00721644		JAX00721645		JAX00721649		JAX00721650		JAX00721651		JAX00721652		JAX00721655		JAX00186197		JAX00186198		JAX00186206		JAX00240319		JAX00186207		JAX00721671		JAX00721672		JAX00721673		JAX00186216		JAX00721680		JAX00721681		JAX00721683		JAX00721693		JAX00186230		JAX00186231		JAX00721697		JAX00721698		JAX00721699		JAX00186233		JAX00721701		JAX00186237		JAX00186239		JAX00721703		JAX00186243		JAX00721705		JAX00721708		JAX00721710		JAX00721714		JAX00240326		JAX00186247		JAX00721716		JAX00240327		JAX00721721		JAX00721722		JAX00721723		JAX00186257		JAX00186259		JAX00186264		JAX00721736		JAX00721739		JAX00186269		JAX00186270		JAX00721742		JAX00721743		JAX00721746		JAX00721747		JAX00186274		JAX00186275		JAX00186282		JAX00721755		JAX00721756		JAX00721757		JAX00186283		JAX00721760		JAX00721763		JAX00721765		JAX00721766		JAX00721768		JAX00186287		JAX00721770		JAX00186289		JAX00721771		JAX00721774		JAX00721775		JAX00186292		JAX00721777		JAX00186294		JAX00721780		JAX00186295		JAX00721785		JAX00186300		JAX00721789		JAX00186301		JAX00721790		JAX00721792		JAX00186302		JAX00721795		JAX00721797		JAX00186304		JAX00186306		JAX00186307		JAX00721800		JAX00721801		JAX00721802		JAX00721803		JAX00240337		JAX00721804		JAX00721805		JAX00721807		JAX00186311		JAX00186312		JAX00721809		JAX00186315		JAX00240340		JAX00240341		JAX00721813		JAX00721815		JAX00186316		JAX00721821		JAX00721822		JAX00721826		JAX00721827		JAX00186322		JAX00721830		JAX00186323		JAX00186327		JAX00240346		JAX00240348		JAX00721833		JAX00721835		JAX00721837		JAX00186338		JAX00721844		JAX00721846		JAX00721850		JAX00721854		JAX00186344		JAX00721856		JAX00721859		JAX00721865		JAX00186348		JAX00721869		JAX00721870		JAX00721872		JAX00721876		JAX00186349		JAX00186350		JAX00721889		JAX00186354		JAX00186355		JAX00186356		JAX00186357		JAX00721894		JAX00186365		JAX00186367		JAX00721905		JAX00186371		JAX00721907		JAX00721909		JAX00186375		JAX00721911		JAX00721912		JAX00721913		JAX00721918		JAX00721919		JAX00186380		JAX00721922		JAX00240355		JAX00240356		JAX00186386		JAX00721928		JAX00240358		JAX00721932		JAX00721933		JAX00721935		JAX00186390		JAX00186393		JAX00186395		JAX00721938		JAX00240359		JAX00721942		JAX00721949		JAX00186402		JAX00721955		JAX00721958		JAX00721964		JAX00186412		JAX00186413		JAX00186416		JAX00186417		JAX00721969		JAX00721973		JAX00721974		JAX00721975		JAX00186420		JAX00721977		JAX00186421		JAX00721982		JAX00721984		JAX00721991		JAX00186430		JAX00186431		JAX00721993		JAX00721995		JAX00721996		JAX00721997		JAX00186440		JAX00722000		JAX00722002		JAX00722003		JAX00186441		JAX00186443		JAX00186446		JAX00722008		JAX00186447		JAX00722016		JAX00722019		JAX00722021		JAX00722022		JAX00240378		JAX00186454		JAX00722026		JAX00722034		JAX00722035		JAX00722036		JAX00722037		JAX00722040		JAX00186462		JAX00186463		JAX00722042		JAX00722043		JAX00722044		JAX00186465		JAX00186466		JAX00722045		JAX00186467		JAX00722046		JAX00722047		JAX00722048		JAX00722054		JAX00722056		JAX00186474		JAX00186475		JAX00186477		JAX00186479		JAX00722063		JAX00722067		JAX00722070		JAX00722072		JAX00722073		JAX00722074		JAX00722075		JAX00722078		JAX00186486		JAX00722081		JAX00186487		JAX00186490		JAX00722086		JAX00186491		JAX00186492		JAX00722092		JAX00722098		JAX00722099		JAX00722102		JAX00186495		JAX00722108		JAX00186499		JAX00186500		JAX00722110		JAX00722112		JAX00240384		JAX00240385		JAX00722114		JAX00722118		JAX00186502		JAX00186503		JAX00722120		JAX00186504		JAX00722125		JAX00722126		JAX00722129		JAX00722130		JAX00722133		JAX00722134		JAX00722135		JAX00186510		JAX00722140		JAX00722141		JAX00186513		JAX00186514		JAX00722146		JAX00186517		JAX00722150		JAX00722153		JAX00722154		JAX00722155		JAX00186520		JAX00722156		JAX00240391		JAX00186522		JAX00186523		JAX00722170		JAX00722176		JAX00722184		JAX00186535		JAX00722193		JAX00722194		JAX00722195		JAX00722196		JAX00186538		JAX00722198		JAX00186540		JAX00722207		JAX00722209		JAX00722210		JAX00186547		JAX00722212		JAX00186551		JAX00722217		JAX00722218		JAX00722221		JAX00186556		JAX00722225		JAX00722226		JAX00722227		JAX00722228		JAX00186559		JAX00186560		JAX00722230		JAX00722236		JAX00722237		JAX00722240		JAX00186565		JAX00722243		JAX00722245		JAX00722246		JAX00186569		JAX00186572		JAX00722250		JAX00722254		JAX00722255		JAX00722257		JAX00722258		JAX00722260		JAX00186579		JAX00722261		JAX00722262		JAX00722264		JAX00722266		JAX00722270		JAX00722271		JAX00186585		JAX00186588		JAX00186589		JAX00722274		JAX00186593		JAX00186597		JAX00722290		JAX00722291		JAX00722295		JAX00186604		JAX00186610		JAX00722300		JAX00722302		JAX00722303		JAX00722304		JAX00722306		JAX00722310		JAX00186615		JAX00722314		JAX00722315		JAX00186620		JAX00240412		JAX00722322		JAX00186622		JAX00186626		JAX00722327		JAX00186627		JAX00186628		JAX00722331		JAX00240415		JAX00186631		JAX00186632		JAX00186634		JAX00722341		JAX00722344		JAX00722358		JAX00722359		JAX00722362		JAX00722364		JAX00186649		JAX00722365		JAX00722366		JAX00722371		JAX00722372		JAX00722375		JAX00722377		JAX00186654		JAX00722378		JAX00722383		JAX00722384		JAX00722385		JAX00722386		JAX00186659		JAX00722388		JAX00722391		JAX00722396		JAX00722402		JAX00722403		JAX00722404		JAX00722407		JAX00186667		JAX00722410		JAX00722412		JAX00722413		JAX00186669		JAX00186670		JAX00722414		JAX00722417		JAX00186673		JAX00722419		JAX00722423		JAX00186677		JAX00722425		JAX00186678		JAX00186680		JAX00722426		JAX00722427		JAX00722429		JAX00240432		JAX00186681		JAX00722434		JAX00186682		JAX00186683		JAX00722435		JAX00722436		JAX00722437		JAX00186686		JAX00722441		JAX00240435		JAX00722442		JAX00722447		JAX00186691		JAX00722448		JAX00722449		JAX00186693		JAX00722451		JAX00722455		JAX00186697		JAX00186698		JAX00186700		JAX00722462		JAX00722463		JAX00722466		JAX00722469		JAX00722471		JAX00186709		JAX00186710		JAX00722475		JAX00186711		JAX00186712		JAX00186713		JAX00722482		JAX00722487		JAX00186717		JAX00186718		JAX00722489		JAX00186719		JAX00722503		JAX00722505		JAX00722506		JAX00722509		JAX00722518		JAX00722519		JAX00722520		JAX00722521		JAX00722525		JAX00186732		JAX00186733		JAX00186734		JAX00722528		JAX00722529		JAX00722531		JAX00722533		JAX00240445		JAX00722539		JAX00722540		JAX00186740		JAX00186743		JAX00722542		JAX00722545		JAX00186745		JAX00722547		JAX00186751		JAX00186753		JAX00186755		JAX00722554		JAX00722555		JAX00722558		JAX00186758		JAX00722563		JAX00722565		JAX00186762		JAX00722571		JAX00722572		JAX00722576		JAX00722577		JAX00186769		JAX00722578		JAX00186772		JAX00722584		JAX00186787		JAX00722598		JAX00186790		JAX00186793		JAX00186797		JAX00722607		JAX00186798		JAX00186799		JAX00186800		JAX00722618		JAX00722619		JAX00722622		JAX00722624		JAX00722626		JAX00722627		JAX00186804		JAX00186807		JAX00186810		JAX00186811		JAX00722635		JAX00722636		JAX00722641		JAX00722642		JAX00186816		JAX00186817		JAX00186818		JAX00722654		JAX00186820		JAX00722655		JAX00722658		JAX00722659		JAX00186822		JAX00722666		JAX00722670		JAX00722673		JAX00186828		JAX00240461		JAX00186832		JAX00722680		JAX00722681		JAX00722682		JAX00722683		JAX00722685		JAX00186845		JAX00722699		JAX00722701		JAX00186848		JAX00186850		JAX00240466		JAX00722707		JAX00186852		JAX00186854		JAX00722714		JAX00186855		JAX00186859		JAX00722715		JAX00722717		JAX00722718		JAX00240470		JAX00722721		JAX00722722		JAX00186867		JAX00186869		JAX00722725		JAX00722726		JAX00722729		JAX00722731		JAX00186872		JAX00186873		JAX00186875		JAX00722736		JAX00186878		JAX00722742		JAX00722744		JAX00186879		JAX00722747		JAX00186881		JAX00722748		JAX00722750		JAX00722752		JAX00186882		JAX00722754		JAX00722759		JAX00186888		JAX00186889		JAX00722767		JAX00722768		JAX00186896		JAX00722771		JAX00722772		JAX00722775		JAX00722776		JAX00186902		JAX00186904		JAX00722786		JAX00186907		JAX00186908		JAX00722791		JAX00186911		JAX00186915		JAX00186916		JAX00186917		JAX00722804		JAX00722805		JAX00722808		JAX00722817		JAX00722818		JAX00186930		JAX00186931		JAX00722825		JAX00722826		JAX00722827		JAX00722828		JAX00722829		JAX00722830		JAX00722832		JAX00722835		JAX00186945		JAX00186953		JAX00186956		JAX00722848		JAX00240486		JAX00186957		JAX00186958		JAX00186959		JAX00722853		JAX00722854		JAX00186962		JAX00722856		JAX00186963		JAX00186965		JAX00186967		JAX00186968		JAX00722858		JAX00186970		JAX00722865		JAX00722870		JAX00722871		JAX00722872		JAX00722874		JAX00186980		JAX00722882		JAX00722894		JAX00186986		JAX00186990		JAX00722906		JAX00722909		JAX00186997		JAX00186998		JAX00722911		JAX00186999		JAX00240492		JAX00187004		JAX00722922		JAX00722926		JAX00722927		JAX00722929		JAX00722935		JAX00187013		JAX00722942		JAX00722943		JAX00722946		JAX00722948		JAX00722950		JAX00240495		JAX00722954		JAX00722955		JAX00722957		JAX00722958		JAX00722959		JAX00187017		JAX00187020		JAX00187021		JAX00187022		JAX00722967		JAX00722974		JAX00722978		JAX00240500		JAX00187033		JAX00722982		JAX00722986		JAX00187035		JAX00187036		JAX00722989		JAX00722991		JAX00722993		JAX00722996		JAX00722997		JAX00722998		JAX00187042		JAX00723008		JAX00723010		JAX00187044		JAX00723011		JAX00723013		JAX00723016		JAX00723017		JAX00723018		JAX00723020		JAX00187051		JAX00723021		JAX00723022		JAX00187055		JAX00723023		JAX00723025		JAX00723026		JAX00723027		JAX00723028		JAX00723030		JAX00187057		JAX00187058		JAX00187059		JAX00723039		JAX00187063		JAX00723043		JAX00723044		JAX00187066		JAX00187069		JAX00723049		JAX00723051		JAX00723054		JAX00723061		JAX00187076		JAX00240507		JAX00723066		JAX00723067		JAX00723068		JAX00187080		JAX00187081		JAX00723072		JAX00723073		JAX00723077		JAX00723083		JAX00187090		JAX00723088		JAX00723090		JAX00723095		JAX00187095		JAX00187096		JAX00187097		JAX00723099		JAX00723101		JAX00723107		JAX00187099		JAX00187100		JAX00723109		JAX00240510		JAX00723113		JAX00723117		JAX00723122		JAX00723131		JAX00723132		JAX00723134		JAX00723136		JAX00187110		JAX00723143		JAX00723146		JAX00723147		JAX00240514		JAX00723152		JAX00723153		JAX00723158		JAX00187120		JAX00723162		JAX00723166		JAX00723167		JAX00187126		JAX00187127		JAX00187129		JAX00723176		JAX00723177		JAX00723184		JAX00187131		JAX00723186		JAX00723188		JAX00187134		JAX00187136		JAX00187137		JAX00723191		JAX00187138		JAX00240522		JAX00723196		JAX00723197		JAX00187144		JAX00240525		JAX00240526		JAX00723200		JAX00723206		JAX00187149		JAX00187152		JAX00187154		JAX00723214		JAX00723218		JAX00723219		JAX00187156		JAX00187157		JAX00723223		JAX00187158		JAX00187159		JAX00723227		JAX00723232		JAX00723233		JAX00187161		JAX00187162		JAX00240529		JAX00240530		JAX00187165		JAX00187166		JAX00723237		JAX00723240		JAX00187168		JAX00723243		JAX00723246		JAX00187172		JAX00240532		JAX00240533		JAX00187175		JAX00723249		JAX00723251		JAX00723256		JAX00187184		JAX00723266		JAX00187189		JAX00723269		JAX00723271		JAX00187192		JAX00723272		JAX00723273		JAX00723274		JAX00725008		JAX00187195		JAX00723277		JAX00723280		JAX00723285		JAX00187205		JAX00723292		JAX00187206		JAX00723296		JAX00723298		JAX00187216		JAX00723301		JAX00723302		JAX00723309		JAX00187221		JAX00723310		JAX00240544		JAX00723314		JAX00723315		JAX00723319		JAX00723320		JAX00187231		JAX00187233		JAX00723331		JAX00187241		JAX00723332		JAX00187242		JAX00723335		JAX00723337		JAX00187250		JAX00723339		JAX00723341		JAX00723342		JAX00723350		JAX00723356		JAX00725011	
CC	OR1114f62	NA	NA	1	NA	G	G	A	A	C	C	A	A	C	C	A	A	A	A	C	C	A	A	C	C	G	G	A	A	G	G	C	C	G	G	C	C	G	G	C	C	A	C	C	C	T	T	C	C	C	C	G	G	C	C	C	C	G	G	A	A	A	A	G	G	G	G	A	A	A	A	G	G	C	C	C	C	G	G	T	T	T	T	T	T	A	A	G	G	A	A	G	G	T	T	A	A	T	T	T	T	C	C	T	T	A	A	C	C	A	A	A	G	G	G	G	G	C	C	T	T	G	G	A	A	A	A	C	C	C	C	G	G	G	G	C	C	G	G	G	G	G	G	T	T	G	G	T	T	A	A	G	G	T	T	T	T	G	G	T	T	G	G	G	G	A	A	G	G	C	C	C	C	G	G	G	G	T	T	A	A	A	A	T	T	T	T	G	G	G	G	A	A	A	A	T	T	C	C	G	G	T	T	G	G	A	A	G	G	T	T	C	C	A	A	G	G	G	G	T	T	G	G	C	C	A	A	C	C	G	G	G	G	G	G	G	G	G	G	T	T	T	T	G	G	C	C	C	C	G	G	G	G	G	G	C	T	G	T	C	C	T	T	T	T	C	C	C	C	T	T	G	G	G	G	C	C	C	C	T	T	C	C	T	T	T	T	G	G	C	C	T	T	C	T	G	G	C	C	T	T	T	T	G	G	T	T	G	G	G	G	T	A	A	A	A	A	T	T	A	A	A	A	G	G	T	T	G	G	G	G	A	A	T	T	C	C	G	G	C	C	C	C	A	A	A	A	T	T	G	G	A	A	T	T	C	C	G	G	T	T	A	A	T	T	C	C	G	G	G	G	G	G	C	C	G	G	G	G	G	G	G	G	G	G	C	C	C	C	G	G	C	C	A	A	A	A	A	A	C	C	G	G	C	C	G	G	T	T	C	C	G	G	A	A	C	C	A	A	G	T	A	A	A	A	A	C	A	T	A	A	C	C	T	T	A	A	C	C	T	T	T	T	A	A	C	C	G	G	G	G	A	A	C	C	A	A	G	A	G	G	NA	NA	G	G	G	G	T	T	T	T	T	T	A	A	C	C	T	T	A	A	C	C	G	G	A	A	T	T	C	C	C	C	G	G	T	T	C	C	G	G	C	C	T	T	G	G	G	G	G	G	A	A	C	C	C	C	A	A	T	T	C	C	C	C	C	C	G	G	C	C	G	G	G	G	C	C	C	G	T	T	T	C	T	T	G	A	T	T	T	T	C	C	A	A	G	G	T	T	C	C	C	C	C	C	A	A	C	C	G	G	C	C	T	T	T	T	C	C	G	G	A	A	G	G	C	C	T	T	C	C	T	C	A	A	T	T	T	T	C	C	C	C	G	G	G	G	T	T	G	G	A	A	G	G	T	T	G	G	C	C	C	T	C	C	G	G	G	G	A	G	G	G	G	G	T	T	C	C	C	C	C	C	C	C	A	A	G	G	A	A	G	G	C	T	C	C	A	A	G	G	C	C	T	T	G	G	C	C	G	G	A	A	T	T	T	T	C	C	G	G	T	T	G	G	C	C	A	A	T	T	G	G	A	A	G	G	C	C	G	G	C	C	A	A	NA	NA	C	C	G	G	A	A	T	T	G	G	A	A	G	G	G	G	T	T	C	C	G	G	T	T	A	A	NA	NA	C	C	T	A	T	C	A	A	T	T	C	C	C	C	C	C	T	T	C	C	C	C	T	T	A	A	A	A	A	A	A	A	A	A	C	C	T	T	NA	NA	G	G	C	C	G	G	G	G	A	A	G	G	T	T	A	A	T	T	C	C	C	C	T	T	C	C	T	T	T	T	A	A	A	A	G	G	A	A	T	T	C	C	T	T	C	C	T	T	G	G	G	G	NA	NA	G	G	G	G	G	G	A	A	C	C	A	C	G	G	G	G	C	C	T	T	A	A	C	T	T	T	C	C	T	T	G	G	T	T	C	C	G	G	G	G	A	A	T	T	C	C	C	C	T	T	A	A	G	G	C	C	C	C	T	T	T	T	C	C	C	C	C	C	A	A	G	G	G	G	C	C	T	T	C	C	C	C	T	T	C	C	G	G	A	A	G	G	T	T	T	T	G	G	C	C	G	G	T	G	A	A	C	C	G	G	G	G	A	A	C	C	C	C	C	C	T	T	C	C	T	T	G	G	C	C	G	G	A	A	C	C	C	C	A	A	T	T	G	G	G	G	T	T	A	A	C	C	G	G	G	G	C	T	C	C	G	G	C	C	T	T	G	G	A	A	C	C	A	A	C	C	T	T	T	T	T	T	C	C	C	C	A	A	C	C	C	C	C	C	A	A	T	T	G	G	C	C	A	A	G	G	A	A	G	G	C	T	A	A	T	T	T	T	C	C	A	A	T	T	A	A	G	G	T	T	G	G	G	G	C	C	A	A	A	A	G	G	A	T	G	G	T	T	G	G	T	T	C	C	C	C	G	G	G	G	A	A	G	G	A	A	A	A	G	G	C	C	G	A	G	G	G	G	T	T	G	G	A	A	C	C	C	C	T	T	A	A	G	G	A	A	G	G	G	G	T	T	T	T	T	T	A	A	G	G	A	A	C	C	A	A	C	C	T	T	A	A	T	T	G	A	G	G	T	G	G	G	C	C	G	G	C	C	A	A	A	A	A	A	G	G	T	T	G	G	C	C	C	C	G	G	G	G	C	C	A	A	G	G	C	C	G	G	A	A	T	T	A	A	G	G	G	G	G	G	C	C	T	T	C	C	G	G	G	G	C	C	C	C	T	T	T	T	C	C	A	A	G	G	C	C	A	A	T	T	C	C	G	G	A	A	A	A	T	T	G	G	G	G	C	C	A	A	C	C	C	C	C	C	T	T	A	A	G	G	T	T	G	G	G	G	A	A	G	G	C	C	C	C	C	T	C	C	G	A	T	T	C	C	A	A	C	C	G	G	A	A	A	A	A	A	T	T	T	T	C	C	A	A	C	C	T	T	G	G	G	G	C	C	G	G	A	A	C	C	G	G	G	G	C	C	G	G	A	A	C	C	C	C	G	G	C	C	T	T	T	T	T	T	C	C	G	A	G	G	T	T	A	A	A	A	T	T	G	G	C	C	G	G	C	C	T	T	G	G	G	G	G	G	G	G	C	C	C	C	A	A	C	C	C	C	G	G	T	T	T	T	C	C	A	A	T	T	A	A	G	G	A	A	C	A	T	T	C	C	G	G	A	A	NA	NA	T	T	A	C	T	T	T	T	C	C	T	T	T	T	G	G	C	C	C	C	T	T	A	A	C	C	G	G	G	G	G	A	C	T	C	C	A	G	A	A	A	A	T	T	T	T	G	G	G	G	T	T	T	T	T	T	T	T	G	G	A	A	T	T	G	G	A	A	A	T	G	G	T	T	A	A	A	A	C	C	G	C	T	T	C	C	T	T	G	G	T	T	C	C	A	A	C	C	G	G	T	T	G	G	G	G	T	T	C	C	A	A	T	T	A	A	G	G	C	C	A	A	G	G	T	T	T	T	G	G	A	A	T	T	T	T	G	G	T	T	T	T	C	C	G	G	A	A	C	C	C	C	C	C	A	A	T	T	G	G	A	A	T	T	C	C	T	T	A	A	A	A	A	A	T	T	A	G	G	G	C	C	G	G	G	G	T	T	G	G	G	A	G	G	T	T	A	A	G	G	A	A	T	T	G	G	G	G	G	G	G	G	G	G	T	T	T	T	G	G	T	T	C	C	T	T	G	G	NA	NA	A	A	C	C	C	C	G	G	C	C	G	G	A	A	A	A	G	G	G	G	G	G	A	A	A	A	C	C	G	G	T	T	A	A	G	G	C	C	C	C	T	T	T	T	A	A	A	A	C	C	A	A	A	A	C	C	T	T	A	A	C	C	T	T	A	G	C	C	G	G	A	A	G	G	G	G	T	T	G	G	A	A	G	G	A	A	G	G	G	G	C	C	T	T	G	G	A	A	G	G	A	A	T	T	T	T	A	A	G	G	T	C	C	T	C	C	T	T	A	A	C	C	T	T	T	T	A	A	G	G	A	A	G	G	G	G	C	C	C	C	C	C	C	C	C	C	NA	NA	A	A	T	T	T	T	T	T	G	G	C	C	A	A	G	G	G	G	A	A	T	T	T	T	C	C	C	C	C	C	T	T	G	G	T	T	A	A	G	G	C	C	C	C	T	T	G	G	T	T	T	T	T	T	A	A	C	C	A	A	A	A	T	T	T	T	T	T	G	G	T	T	A	A	C	C	C	C	C	C	G	G	A	A	T	T	T	T	T	T	T	T	C	C	G	G	C	C	G	G	T	T	C	C	A	A	T	A	A	A	T	T	G	G	A	A	T	T	G	G	A	A	A	A	T	T	A	A	A	A	G	G	A	A	C	C	G	G	C	C	C	C	G	G	T	T	G	G	T	T	G	G	G	G	T	T	T	T	G	G	T	T	C	C	C	C	C	C	T	T	G	G	G	G	T	T	C	C	C	C	T	T	T	T	A	A	T	T	A	A	G	G	T	T	T	T	A	A	A	A	A	A	C	C	C	C	A	A	C	C	C	C	C	C	A	A	T	T	T	T	G	G	C	C	G	G	T	T	T	T	G	G	G	G	G	G	T	T	T	T	C	C	G	G	C	C	T	T	A	A	A	A	C	C	C	C	C	C	A	A	A	A	G	G	T	T	G	G	T	T	T	T	G	G	T	T	G	G	C	C	T	T	A	A	C	C	A	A	T	T	T	T	C	C	T	T	G	G	A	A	G	G	A	A	G	G	G	G	A	A	A	A	G	G	A	A	C	C	T	T	C	C	T	T	C	C	C	C	C	C	T	T	G	G	A	A	T	T	T	T	G	G	T	T	C	C	T	T	C	C	C	C	G	G	T	T	G	G	C	C	G	G	C	C	A	A	T	T	C	C	C	C	A	A	G	A	T	T	G	G	G	G	G	G	A	A	A	T	T	T	T	T	A	A	C	C	A	A	C	C	T	T	T	T	G	G	G	G	C	C	A	A	T	T	G	G	A	A	C	C	C	C	A	G	G	C	T	T	C	C	T	T	G	G	A	A	A	A	C	C	A	A	T	T	G	G	T	T	T	T	A	A	T	T	T	T	G	G	A	A	A	A	T	T	C	C	T	C	G	G	C	G	C	C	G	G	C	C	T	T	C	C	C	C	C	C	T	T	C	C	T	T	A	A	A	A	C	C	G	G	G	G	C	C	A	A	C	C	T	T	T	T	G	G	T	T	C	C	T	T	T	T	C	C	G	G	A	A	A	A	T	T	T	T	C	C	G	G	A	A	A	A	G	G	A	A	C	C	C	C	G	G	T	T	A	A	G	G	A	A	G	G	C	C	T	T	C	C	G	G	A	A	G	G	T	T	G	G	T	T	G	G	G	G	A	A	A	A	G	G	T	T	T	T	A	A	C	C	T	T	A	A	T	T	T	T	G	G	G	G	C	C	C	C	G	G	G	G	A	A	G	G	A	A	A	A	G	G	G	G	T	T	C	C	A	A	G	G	A	A	C	C	G	G	G	G	C	C	T	T	C	C	G	G	T	T	G	G	C	C	A	A	T	T	T	T	T	T	C	C	T	C	G	G	G	G	C	C	A	A	C	C	T	T	C	C	G	G	T	T	T	T	C	C	T	T	T	T	G	G	A	A	A	A	G	T	T	T	A	A	A	A	C	C	T	T	A	A	C	C	T	T	G	G	T	T	C	C	G	G	G	G	C	C	G	G	G	G	C	C	G	G	G	G	A	A	T	T	G	G	G	G	C	C	C	C	T	T	T	C	T	T	G	G	C	C	A	A	A	A	T	T	T	T	C	C	T	T	G	G	C	C	T	T	A	A	C	C	C	C	C	C	C	C	T	T	A	A	G	G	C	C	A	A	C	C	T	T	A	A	G	G	C	C	G	G	C	C	T	T	T	T	A	A	A	A	C	C	G	G	C	C	G	G	G	G	G	G	A	A	A	A	C	C	T	T	C	C	T	T	C	C	C	C	T	T	A	A	C	C	A	A	C	C	A	A	C	C	G	G	T	T	G	G	A	A	T	T	T	T	C	C	A	A	T	T	C	C	G	G	T	T	T	T	G	G	T	T	C	C	A	A	C	C	C	C	G	G	T	T	T	T	T	T	G	G	A	A	C	C	G	G	T	T	A	A	A	A	A	A	C	C	A	A	T	T	T	T	C	C	T	T	A	A	A	A	A	A	T	T	C	C	C	C	A	A	G	G	G	G	C	C	G	G	G	G	A	A	C	C	NA	NA	T	T	T	T	G	G	C	C	C	C	T	T	T	T	C	C	G	G	A	A	G	G	G	G	C	C	T	T	T	T	C	C	A	A	A	A	T	T	A	G	G	G	T	T	A	A	C	C	A	A	A	A	T	T	C	C	C	C	T	T	G	G	T	T	T	T	T	T	A	A	C	C	C	C	A	A	A	A	C	C	C	C	G	G	A	A	C	C	C	C	C	C	C	C	G	G	C	C	A	A	C	C	C	C	T	T	G	G	T	T	T	T	T	T	T	T	A	A	C	C	A	A	A	A	C	T	G	G	C	T	C	C	A	A	G	G	T	T	G	G	A	A	T	T	C	C	T	T	G	G	C	C	A	A	T	T	A	A	C	C	G	G	C	C	T	T	C	C	C	C	T	T	T	T	A	C	C	C	A	A	C	C	T	T	A	A	C	C	T	T	A	A	G	G	A	A	T	C	C	C	C	C	A	A	A	A	G	G	G	G	T	T	C	C	A	A	G	G	T	T	G	G	A	A	T	T	G	G	T	T	G	G	T	T	G	G	T	T	T	T	T	T	C	C	C	C	C	C	T	T	C	C	A	A	T	T	T	T	NA	NA	G	G	T	T	T	T	C	C	G	G	G	G	A	A	T	T	C	C	G	G	C	C	A	A	A	A	A	A	T	T	C	C	T	T	A	A	T	T	C	C	C	C	G	G	G	G	T	T	G	G	C	C	G	G	A	G	C	C	T	T	G	G	C	C	G	G	C	C	A	A	C	C	T	T	G	G	C	C	T	T	C	C	G	A	T	T	C	C	A	A	T	T	C	C	T	T	A	A	T	T	G	G	G	G	T	T	C	C	C	C	T	T	G	G	C	C	G	G	A	A	T	T	C	C	A	A	A	A	C	C	G	G	G	G	C	C	C	C	G	G	A	A	G	G	A	A	G	G	C	C	C	C	C	C	T	T	C	C	A	A	C	C	G	G	T	T	T	T	T	T	G	G	G	G	G	G	G	G	A	A	G	G	C	C	A	A	C	C	G	G	C	C	A	A	C	C	A	A	A	A	C	C	C	C	G	G	C	C	G	G	G	G	A	A	C	C	G	G	C	C	G	G	G	G	C	C	G	G	G	G	T	T	C	C	G	G	G	G	C	C	T	T	C	C	G	G	G	G	G	G	G	G	T	T	A	A	G	G	G	A	C	C	C	C	A	A	C	C	T	T	C	C	G	G	G	G	G	G	C	C	C	C	G	G	G	G	T	T	G	G	C	C	C	C	T	T	T	T	C	C	G	G	G	G	T	T	G	G	T	T	C	C	T	T	C	C	T	T	T	T	C	C	C	C	G	G	C	T	A	A	T	T	G	G	G	G	A	A	G	G	G	G	A	A	T	T	T	T	T	T	C	C	G	G	G	G	A	A	G	G	T	T	G	G	T	T	G	G	T	T	C	C	T	T	A	A	G	G	G	G	A	A	C	C	G	G	C	C	T	T	C	C	T	T	G	G	T	T	C	C	G	A	A	A	T	T	C	C	A	A	T	T	G	G	T	T	A	A	C	C	A	A	G	G	A	A	G	G	A	A	NA	NA	C	C	A	A	A	A	T	T	G	G	A	A	T	G	C	C	C	C	T	T	C	C	G	G	C	C	T	T	A	A	A	A	A	A	G	G	G	G	G	G	G	G	A	A	T	T	C	T	A	A	T	T	NA	NA	G	G	G	G	G	G	G	G	T	T	G	G	A	G	A	A	C	C	T	T	G	G	C	C	G	G	G	G	A	A	G	G	G	G	C	C	C	C	C	C	G	G	G	G	A	A	A	A	G	G	T	T	C	A	C	C	C	C	G	G	T	T	T	T	A	A	G	G	C	C	A	A	G	G	A	A	C	C	T	T	C	C	G	G	A	A	C	T	G	G	G	G	T	T	C	C	C	C	G	G	A	A	C	C	G	G	C	C	T	T	A	A	C	C	C	C	T	T	G	G	C	C	C	C	T	T	C	C	C	C	T	T	A	A	NA	NA	C	C	A	A	C	C	G	G	T	C	T	T	A	A	T	T	T	T	A	A	A	A	G	A	C	C	T	T	A	A	G	G	G	A	G	G	G	G	T	T	A	A	C	C	T	T	G	G	A	A	C	C	G	G	G	G	G	G	G	G	G	G	G	G	T	T	A	A	C	C	C	C	C	C	G	G	A	A	C	C	G	G	A	A	T	T	G	G	C	C	G	G	A	A	C	C	C	C	T	T	C	C	T	T	G	G	G	G	C	C	G	G	C	C	C	C	C	C	G	G	T	T	G	G	C	C	C	C	T	T	C	C	C	C	T	T	A	A	G	G	A	A	A	A	A	A	C	C	C	C	G	G	A	A	G	G	G	G	T	T	C	C	T	T	A	A	G	G	G	G	T	T	A	A	C	C	G	G	A	A	G	G	C	C	C	C	C	C	C	C	A	A	A	A	G	A	C	C	T	T	G	G	A	A	C	C	G	G	A	A	C	C	C	C	G	G	A	A	C	C	G	G	A	A	A	G	G	G	G	G	G	G	T	T	C	C	A	C	C	C	T	T	C	C	T	T	A	A	T	T	G	G	T	T	A	A	T	T	A	A	A	G	G	G	T	T	G	G	T	T	T	T	A	A	T	T	T	T	T	T	G	G	T	T	A	A	G	G	C	C	G	G	A	A	G	G	G	G	C	C	T	T	G	G	G	G	T	C	C	C	A	A	T	T	NA	NA	C	C	C	C	T	T	A	A	T	T	C	C	T	G	C	C	G	G	G	G	G	G	G	G	C	C	G	G	C	C	G	G	T	T	C	C	NA	NA	C	C	T	T	G	G	T	T	C	C	T	T	T	T	C	C	G	G	G	A	C	C	A	A	C	C	C	C	G	G	G	G	T	T	G	G	G	G	A	A	G	G	G	G	T	T	C	C	C	C	C	C	A	A	A	A	A	A	C	C	G	G	T	C	G	A	A	A	T	T	T	T	G	G	T	T	T	T	C	C	C	C	T	T	NA	NA	T	T	T	T	A	G	T	T	G	A	C	C	A	A	T	T	G	G	C	C	G	G	C	C	G	G	T	T	C	C	G	G	T	T	T	T	G	G	A	A	A	A	G	G	G	G	T	T	T	A	C	C	A	A	T	T	NA	NA	C	C	G	G	T	T	C	C	G	G	T	T	G	G	A	A	T	T	A	A	C	C	G	G	C	C	G	G	A	A	A	A	C	C	T	T	G	G	T	T	C	C	G	G	T	T	C	C	A	A	A	A	A	A	G	G	A	A	G	G	C	C	A	A	T	A	T	T	C	C	A	A	G	G	C	C	G	A	T	T	A	A	A	A	T	A	G	G	T	T	A	A	T	T	A	T	A	A	C	C	T	T	T	T	C	C	C	C	NA	NA	A	A	C	C	C	C	C	C	C	C	G	G	T	T	G	G	T	T	A	A	C	C	T	T	G	G	A	A	G	G	T	G	C	C	T	T	C	C	G	G	T	T	G	G	T	T	T	T	G	G	A	A	C	C	G	G	C	C	A	A	T	T	C	C	C	C	G	G	A	A	T	C	C	A	C	C	T	T	G	C	A	A	A	A	A	A	G	G	A	A	C	C	A	A	C	C	G	G	G	G	G	G	T	T	T	T	A	A	A	A	A	A	T	T	A	A	C	C	G	G	A	A	C	C	C	C	A	A	T	T	T	A	T	T	A	A	T	T	T	T	T	T	C	C	T	T	G	G	T	T	C	C	G	G	T	T	T	T	G	G	T	T	T	T	C	C	C	C	A	A	T	T	T	T	C	C	T	T	G	G	T	T	C	C	G	G	C	C	T	T	T	T	T	T	C	C	G	G	G	G	T	T	G	G	A	A	NA	NA	A	A	A	A	G	G	T	T	C	C	G	G	A	A	C	C	C	C	G	G	T	T	A	A	C	C	A	A	C	C	G	G	G	G	G	G	C	C	G	G	A	A	A	A	C	C	G	G	T	T	C	C	A	A	G	G	T	T	A	A	T	A	A	A	T	T	A	A	G	G	T	T	T	T	A	A	G	G	G	G	A	A	G	G	G	G	G	G	G	G	A	G	C	C	G	G	T	T	A	A	C	C	C	C	A	A	C	C	G	G	T	T	A	A	G	G	C	C	G	G	G	G	C	C	G	G	A	A	T	T	A	A	C	C	C	C	A	A	G	G	C	C	A	A	G	G	C	C	C	C	T	T	C	C	C	C	C	C	A	A	G	G	C	C	T	T	G	G	G	G	T	T	C	C	C	C	T	T	A	A	C	C	T	T	A	A	G	G	T	T	T	T	T	T	T	T	T	T	C	C	A	A	G	G	C	C	A	A	T	T	A	A	A	A	T	T	A	A	G	G	G	G	A	A	T	T	A	A	C	C	A	A	A	C	C	C	A	A	A	A	T	T	G	G	A	A	A	A	A	A	T	T	C	C	A	A	C	C	T	T	G	G	NA	NA	A	A	G	G	G	G	C	C	G	G	T	T	G	G	C	C	G	T	G	G	G	G	A	A	C	C	A	A	G	G	A	A	C	C	T	T	T	T	C	C	G	G	G	G	G	G	T	T	C	C	G	G	T	T	G	G	G	G	T	T	G	G	T	T	A	A	T	T	T	T	C	C	A	A	T	T	G	G	A	A	G	G	C	C	G	G	A	A	G	G	T	T	A	A	A	A	G	G	C	T	A	A	T	T	A	A	G	G	G	G	T	T	C	C	T	T	T	T	C	C	A	A	G	G	T	T	G	G	C	C	NA	NA	G	G	G	G	G	G	G	G	A	A	T	T	G	G	C	C	A	A	T	T	T	T	G	G	C	C	G	G	G	G	T	T	T	T	T	T	G	G	G	G	G	G	A	A	G	G	A	A	T	T	A	A	T	T	T	T	A	A	C	T	A	A	G	G	C	C	A	A	C	C	T	T	A	A	C	C	T	T	G	G	C	C	G	G	G	G	T	T	T	T	G	G	C	C	A	A	C	C	G	G	NA	NA	A	A	C	C	T	T	C	C	A	A	T	T	C	C	C	C	G	G	C	C	C	C	C	C	C	C	G	G	G	G	T	T	A	A	A	A	G	G	G	A	T	T	G	G	A	A	G	A	G	G	G	G	G	G	G	G	NA	NA	G	G	C	C	T	T	C	C	G	G	C	C	C	C	C	C	T	T	C	C	C	C	C	C	C	C	G	G	A	A	C	C	T	T	T	T	C	C	C	C	A	A	C	T	C	C	A	A	C	C	C	C	G	G	T	T	C	C	G	G	G	G	A	A	G	G	G	G	A	A	G	G	G	G	G	G	G	G	G	G	C	C	A	A	G	G	C	C	C	C	C	C	G	G	T	C	G	G	G	G	G	G	G	G	T	T	G	G	C	C	T	T	A	A	C	C	T	T	G	G	T	A	A	C	G	G	G	G	T	T	A	A	A	G	T	T	A	A	A	A	T	T	A	A	T	T	C	C	G	G	G	C	C	C	T	T	T	T	A	A	G	G	G	G	T	T	G	G	T	T	C	C	T	T	G	G	T	T	C	C	T	T	T	T	G	G	A	A	T	T	G	G	C	C	G	G	T	T	G	G	C	C	G	G	T	T	T	T	T	T	C	C	G	G	A	A	G	G	A	A	C	C	C	C	A	A	A	A	T	T	C	C	C	C	C	C	T	T	G	G	C	T	T	T	C	C	G	G	G	G	A	A	T	T	G	G	A	A	T	T	G	G	C	C	G	G	G	G	A	A	T	T	G	G	T	T	G	G	G	G	A	A	G	G	T	T	T	T	T	T	T	T	A	A	C	C	G	G	G	G	C	C	G	G	A	A	G	G	C	C	T	T	A	A	C	C	A	A	A	A	C	C	C	C	G	G	T	T	C	T	A	A	T	G	C	G	C	C	C	T	T	T	G	G	G	G	T	T	C	C	G	G	G	G	C	C	A	A	C	T	G	G	A	A	A	A	G	G	G	G	G	A	G	G	G	G	C	C	C	C	C	C	G	G	A	A	G	G	G	G	G	G	T	T	C	C	A	A	G	G	A	A	G	G	T	T	G	G	C	C	G	G	C	C	C	C	T	C	G	G	G	G	C	C	A	A	T	T	G	G	G	G	T	T	T	T	G	G	C	C	T	T	G	G	G	G	G	G	G	G	G	G	T	T	G	G	C	C	G	G	A	A	C	C	T	T	C	C	C	C	A	A	C	C	T	T	G	G	G	A	C	C	G	G	C	C	A	A	C	C	G	G	A	A	G	G	G	G	C	G	C	C	A	A	C	C	G	G	G	G	NA	NA	G	G	G	G	A	A	C	C	C	C	T	T	C	C	C	T	T	T	C	C	T	T	G	G	G	G	C	C	A	A	G	G	C	C	C	C	T	T	G	G	C	C	G	G	C	C	G	G	A	A	G	G	A	A	G	G	G	G	G	G	A	A	T	T	C	C	C	C	A	A	G	G	C	T	T	T	C	C	T	T	G	G	C	C	G	G	NA	NA	A	A	C	C	A	A	T	T	A	A	C	C	G	G	C	C	C	C	G	G	C	C	C	C	T	T	T	T	A	G	C	C	T	T	A	A	C	C	C	C	T	T	C	C	C	C	A	A	C	C	G	G	C	C	C	C	A	A	C	C	C	C	T	T	C	C	A	A	C	C	C	C	G	G	G	G	C	C	C	C	A	C	C	C	G	G	A	A	C	C	C	C	T	T	T	T	C	C	C	C	G	G	G	G	A	A	T	T	G	G	C	C	G	G	G	G	T	T	C	C	A	A	G	G	A	A	T	T	A	A	G	G	A	A	G	G	A	A	C	C	G	G	G	G	C	C	A	A	A	G	G	G	C	C	A	A	T	T	G	G	C	C	T	T	G	G	A	A	C	C	T	T	G	G	C	C	G	G	T	T	C	C	A	A	A	A	T	T	A	A	T	T	T	T	A	A	C	C	G	G	C	C	G	G	C	C	C	G	T	T	A	A	A	A	T	T	G	G	A	A	G	G	G	G	C	C	C	C	G	G	G	G	T	T	T	T	T	C	T	G	G	G	C	C	G	G	C	C	A	A	C	C	T	T	A	A	C	C	A	A	NA	NA	T	T	T	T	T	T	G	G	G	G	NA	NA	C	C	A	A	G	A	C	C	G	G	G	G	T	T	T	T	A	A	T	T	C	C	A	A	T	T	A	A	T	T	C	C	G	G	T	T	T	T	C	C	C	C	C	C	G	G	G	G	C	C	G	G	T	T	T	T	C	C	A	A	G	G	C	C	G	G	A	A	A	A	T	T	A	A	A	A	A	A	G	G	G	G	A	A	A	A	A	A	T	T	C	C	C	C	A	A	T	T	G	G	T	T	C	C	T	T	T	T	T	T	A	A	T	T	T	T	C	C	C	C	C	C	A	A	G	G	T	T	G	G	C	C	T	T	G	G	C	C	C	T	C	T	C	C	C	C	G	A	G	G	T	T	A	T	T	T	G	G	G	G	C	C	A	A	A	A	C	C	C	C	G	G	C	C	T	T	T	T	G	G	T	T	T	T	T	T	G	G	G	G	C	C	T	T	A	A	A	A	C	C	T	T	C	C	A	A	A	A	G	G	C	C	T	T	T	T	T	T	C	C	G	G	NA	NA	A	A	G	G	A	A	G	G	G	G	C	C	A	A	C	C	G	G	A	A	C	C	C	C	T	T	A	A	G	G	G	G	G	G	NA	NA	G	G	A	A	G	G	G	G	C	C	T	T	A	A	C	C	T	T	T	T	C	C	T	T	A	A	T	T	A	A	G	G	G	G	G	G	G	G	C	C	G	G	NA	NA	G	G	G	G	C	C	T	T	T	T	C	C	A	A	G	G	T	T	G	G	T	A	A	A	C	C	C	C	A	A	C	C	T	T	A	A	G	G	C	C	A	A	A	G	A	A	C	C	G	G	T	T	T	T	A	A	G	G	T	T	G	G	G	G	G	G	G	G	C	C	C	C	G	G	C	C	A	A	A	A	T	T	A	A	T	T	T	T	A	A	G	G	G	G	T	T	C	C	G	G	G	G	C	C	A	A	G	G	A	A	A	G	T	T	A	A	G	G	C	C	G	G	T	T	G	G	C	C	T	T	C	C	C	C	A	A	C	C	A	A	T	T	C	C	G	G	T	T	A	A	G	G	A	A	G	G	T	T	A	A	C	C	C	C	A	A	A	A	C	C	C	C	T	C	T	T	C	C	A	A	G	G	G	G	C	C	C	C	A	A	C	C	T	T	A	A	C	C	G	G	A	A	C	C	A	A	T	T	C	C	G	G	C	C	C	C	C	C	G	G	A	A	C	C	T	T	C	C	C	C	T	T	A	A	A	A	C	C	G	G	T	T	A	A	G	G	C	C	A	A	C	C	T	C	G	G	T	T	G	G	T	T	A	A	C	C	C	C	C	C	A	A	G	G	T	T	G	G	T	T	A	A	C	C	C	C	C	C	C	C	A	A	G	G	C	C	A	A	A	T	A	A	T	T	A	A	C	C	A	A	G	G	C	C	A	A	A	A	T	T	G	G	A	A	C	C	T	T	A	A	G	G	C	C	A	A	C	C	G	G	G	G	G	G	A	A	T	T	G	G	A	A	T	T	C	C	C	C	C	C	G	G	T	T	G	G	C	C	C	C	C	C	G	G	C	C	T	T	A	A	T	T	A	A	T	T	A	A	C	T	C	C	A	A	C	C	G	G	G	G	A	A	C	C	T	T	C	C	T	C	C	C	A	A	C	C	A	A	T	T	G	G	C	C	A	A	C	C	A	A	A	A	A	A	T	T	C	C	C	C	T	T	A	A	G	G	A	A	G	G	A	A	C	C	C	C	A	A	G	G	A	A	C	C	T	T	T	T	A	A	A	A	C	C	G	T	A	A	T	G	C	C	G	G	T	T	T	T	T	T	G	G	G	G	G	G	G	G	A	A	T	T	G	T	T	T	C	C	T	T	G	G	T	T	C	C	T	T	C	C	C	C	C	C	T	T	C	C	C	C	C	C	T	T	G	G	T	T	A	A	C	C	C	C	C	C	C	C	G	G	T	T	T	T	G	G	C	C	A	A	C	C	NA	NA	G	G	T	C	A	A	C	C	A	A	A	A	A	A	G	G	G	G	G	G	C	C	G	G	A	A	G	G	C	G	C	C	T	T	G	G	A	A	A	A	A	A	G	G	G	G	A	A	A	A	A	A	A	A	A	A	A	T	G	G	T	T	G	G	A	A	T	T	G	G	C	C	A	A	C	C	G	G	A	A	G	G	C	T	A	A	A	A	C	C	G	G	T	G	A	A	G	G	C	C	T	T	G	G	C	C	G	G	C	C	A	A	A	A	T	T	G	G	T	T	C	C	T	T	T	T	C	C	G	G	G	G	A	A	T	T	A	A	T	T	T	T	T	T	T	T	C	C	T	T	G	G	A	A	T	A	A	A	A	A	A	A	C	C	G	G	A	A	A	A	C	G	C	T	C	C	C	C	G	G	A	A	T	T	G	G	G	G	T	T	A	A	A	A	T	T	G	G	G	G	A	A	A	A	T	T	T	T	G	G	G	G	T	T	G	G	C	C	A	A	A	A	G	G	C	C	A	A	C	C	A	A	T	T	C	C	C	C	G	G	G	G	A	A	C	C	G	G	C	C	G	T	C	C	C	C	G	G	G	G	G	G	A	A	G	G	G	G	A	A	A	A	C	C	A	A	G	G	NA	NA	C	C	A	A	A	A	C	C	A	A	G	G	A	A	A	A	G	G	C	C	C	C	T	T	A	A	T	T	T	T	T	T	C	C	G	G	NA	NA	G	G	C	C	G	G	G	G	A	A	T	T	A	A	A	A	G	G	C	C	T	C	A	A	G	G	C	T	C	T	T	T	T	T	C	C	G	G	C	C	C	T	C	C	G	G	C	C	T	T	G	G	C	C	A	A	C	C	A	A	T	T	NA	NA	A	A	A	A	A	A	A	A	C	C	G	G	C	C	G	G	C	C	C	C	G	A	A	A	A	A	A	A	C	T	T	T	A	A	G	G	C	C	C	C	A	A	T	T	C	C	C	G	G	G	C	T	C	C	A	A	C	C	C	C	A	A	T	T	C	C	G	G	T	T	A	A	T	T	G	G	T	T	A	A	C	C	C	C	A	A	C	C	A	A	G	G	A	A	T	T	A	A	G	G	G	G	G	G	A	A	C	C	C	C	C	C	T	T	G	G	G	G	C	C	C	C	G	G	T	T	T	T	G	G	G	A	C	C	G	G	C	T	T	T	C	C	T	T	C	C	A	A	C	C	T	T	C	C	A	A	C	C	A	A	G	G	C	C	C	C	NA	NA	C	C	G	G	G	G	A	A	G	G	T	T	C	C	C	C	C	C	C	C	C	C	A	A	G	G	G	G	G	G	C	C	A	A	T	T	G	G	C	C	G	G	G	G	G	G	T	T	T	T	A	A	G	G	A	A	C	C	A	A	C	C	C	C	T	T	G	C	C	C	A	A	C	C	C	C	G	G	A	A	C	C	T	G	G	G	T	T	A	A	T	T	T	T	NA	NA	C	C	A	A	G	G	C	C	G	G	C	C	A	A	C	C	C	C	A	A	T	T	C	C	T	T	T	T	C	C	G	G	C	C	G	G	G	G	T	T	C	C	C	C	T	A	C	C	G	G	T	T	C	C	A	A	G	G	T	T	A	A	G	G	T	T	G	G	C	C	A	A	G	G	T	T	C	C	C	C	G	G	G	G	T	C	C	C	T	T	G	G	C	C	A	A	A	A	G	G	G	G	C	C	C	A	C	C	T	T	G	G	A	A	G	G	T	T	A	A	G	T	A	A	T	C	A	A	T	T	G	G	C	C	A	C	A	A	G	G	A	A	A	T	T	T	G	A	C	C	G	G	G	G	A	A	A	A	G	G	C	C	C	C	C	C	C	C	A	A	T	T	C	C	T	T	C	C	C	C	C	C	A	A	T	T	C	C	A	A	T	T	G	G	C	C	C	C	G	G	C	C	A	A	G	G	T	T	C	C	G	A	C	C	T	T	G	G	A	A	A	A	T	T	C	C	A	A	C	C	G	G	C	C	T	T	A	A	C	C	T	T	NA	NA	G	T	T	T	C	C	C	G	C	C	C	C	G	G	G	G	G	G	C	C	C	C	C	C	C	C	T	T	T	T	C	C	T	T	C	C	G	G	NA	NA	G	G	C	C	C	C	T	T	C	C	G	G	A	A	C	C	C	C	A	A	G	G	G	G	C	C	T	T	T	T	T	T	C	C	G	G	A	A	T	T	A	A	G	G	G	G	C	C	C	C	T	A	T	T	T	T	A	A	G	G	T	T	C	C	C	C	C	C	A	A	A	A	C	C	A	A	G	G	A	A	C	C	G	G	G	G	T	T	A	A	A	A	G	T	T	T	C	C	A	A	A	A	A	A	C	C	A	A	G	G	G	G	A	A	G	G	G	G	A	A	A	A	T	T	G	G	C	C	C	C	C	C	C	C	T	T	A	C	A	A	G	G	A	A	C	C	T	T	G	G	C	C	T	T	C	C	G	G	T	T	C	C	G	G	C	C	G	G	G	G	C	C	C	C	A	A	G	G	C	C	A	A	G	G	G	G	G	G	T	T	G	G	T	T	A	A	C	C	G	G	T	T	G	G	G	G	C	C	G	A	A	A	C	C	T	T	T	T	A	A	A	A	T	T	A	A	C	C	C	C	A	A	C	C	C	C	C	C	G	G	G	G	C	C	C	C	G	G	C	C	G	G	G	G	G	G	G	G	C	C	C	C	C	C	T	T	C	T	T	T	A	A	G	G	T	T	A	A	G	G	A	A	T	T	G	G	T	T	A	A	C	C	C	C	A	A	C	C	A	A	G	G	G	G	G	G	C	C	A	A	G	G	G	T	G	G	G	G	A	A	G	G	T	T	C	C	A	A	C	C	A	A	A	A	C	C	C	C	G	G	C	C	T	T	G	G	T	T	A	A	G	G	A	A	G	G	T	T	A	A	C	C	G	G	A	A	C	C	G	G	C	C	C	C	G	G	C	C	G	G	C	C	T	T	A	A	A	A	G	G	A	A	T	T	C	C	G	G	C	C	G	G	T	T	A	A	G	G	G	G	T	T	G	G	G	A	C	C	C	C	G	G	A	A	C	C	G	G	G	G	C	C	C	C	C	C	T	T	G	G	C	C	C	T	T	T	T	T	G	G	A	A	NA	NA	A	A	C	C	C	C	G	G	C	C	C	C	A	A	C	C	C	C	T	T	C	C	C	C	C	C	G	G	T	T	C	C	C	C	T	T	T	T	C	C	G	G	C	C	C	C	A	A	G	G	G	G	T	T	A	A	C	C	A	A	A	A	A	A	A	A	C	C	A	A	T	T	A	A	C	C	G	G	G	G	A	A	G	T	C	C	C	C	C	C	C	C	C	C	T	T	C	C	G	G	T	T	C	C	C	C	A	A	T	T	G	G	G	G	A	A	T	T	C	C	T	T	A	A	T	T	G	G	G	G	C	C	T	T	T	T	T	T	C	C	C	C	G	G	G	G	C	C	C	C	C	C	T	T	C	C	C	C	T	T	G	G	C	C	G	G	G	G	G	G	A	A	G	G	A	A	G	G	A	A	C	C	G	G	T	T	C	C	C	C	C	C	G	G	T	T	G	G	G	G	T	T	G	G	A	A	T	T	A	A	G	G	A	A	C	C	G	G	C	C	A	C	T	T	A	A	G	G	T	T	C	C	G	G	C	C	C	C	G	G	G	G	G	G	C	C	T	T	A	A	A	A	T	T	C	C	G	G	T	T	G	G	G	G	T	T	T	T	C	C	G	G	T	T	T	T	T	T	G	G	T	T	A	A	G	G	G	G	C	C	G	G	A	A	G	G	C	C	C	C	T	T	C	C	A	A	G	A	G	G	A	A	A	A	T	T	C	C	G	G	A	A	C	C	C	C	T	G	T	T	T	T	G	G	G	G	A	A	A	A	A	A	G	G	T	T	C	C	A	A	C	C	G	G	C	C	A	A	G	T	A	A	C	C	A	A	G	A	A	A	T	T	G	G	A	A	A	A	G	G	T	T	T	A	C	C	A	A	T	T	T	T	G	G	C	C	T	T	NA	NA	C	T	T	T	T	T	A	A	G	G	A	A	T	T	G	G	C	C	T	T	C	C	C	C	T	T	C	C	A	A	A	A	G	G	G	A	T	T	A	A	T	T	G	G	T	T	T	T	T	T	G	G	C	C	T	T	A	G	C	C	G	G	G	G	G	G	C	C	C	C	A	A	G	G	G	G	C	C	T	T	T	T	T	T	C	C	C	C	A	A	A	G	C	C	C	C	T	T	G	G	C	C	G	G	G	G	A	A	T	T	T	T	C	C	G	G	A	A	G	G	G	G	C	C	G	A	C	C	A	A	C	C	G	G	A	A	G	G	G	G	G	G	G	G	A	A	G	G	G	G	A	A	G	A	A	A	A	A	A	A	NA	NA	G	G	C	A	A	A	G	G	C	C	T	A	T	T	T	C	C	A	T	C	C	C	C	C	G	G	T	T	C	C	G	G	G	G	C	C	T	T	C	C	C	C	G	G	C	C	C	C	C	C	C	C	T	T	T	T	A	A	T	T	G	G	T	T	A	A	NA	NA	T	T	G	G	G	A	T	T	T	T	C	C	T	T	C	C	C	C	A	A	T	T	G	G	C	C	A	A	G	G	A	A	A	A	T	T	A	A	T	T	C	C	C	C	T	T	T	T	G	G	C	T	G	G	C	C	C	C	G	G	A	A	C	C	A	A	G	G	C	C	C	C	C	C	C	C	T	T	C	C	C	C	C	C	C	C	G	G	T	T	G	G	A	A	G	G	A	A	C	C	T	T	G	G	C	C	G	G	A	A	T	T	T	T	G	G	A	A	C	C	C	C	T	T	C	C	NA	NA	T	T	G	G	G	G	G	G	C	C	G	G	C	C	C	C	G	G	A	A	C	C	A	A	A	A	C	C	G	G	C	C	A	A	G	G	A	A	A	A	C	C	C	C	C	C	C	C	G	G	G	G	A	A	C	C	G	G	T	T	A	A	T	T	G	G	C	C	G	G	T	T	C	C	G	G	T	T	T	T	T	T	A	A	C	C	G	G	A	A	T	T	C	C	A	A	C	C	G	G	A	A	C	C	C	T	T	T	T	T	A	A	T	T	C	C	G	G	A	A	G	G	T	T	T	A	T	T	C	C	G	G	C	C	C	C	A	A	C	C	NA	NA	T	T	T	T	G	C	G	G	A	A	C	C	C	C	C	C	A	A	G	G	T	T	A	A	T	T	G	G	C	C	G	G	G	G	G	G	G	A	C	G	G	G	A	T	T	T	C	C	C	C	G	G	T	T	C	C	G	G	A	A	G	G	G	G	G	G	C	C	C	C	T	T	A	A	C	C	C	C	G	G	C	C	T	T	T	T	G	G	T	T	T	T	C	C	C	C	C	C	C	C	T	T	T	T	A	A	C	C	T	T	G	G	T	C	T	T	G	G	A	A	G	G	C	C	A	A	C	C	C	C	T	T	G	G	G	G	T	T	C	C	T	T	G	G	G	G	T	T	A	A	G	G	C	C	A	A	T	T	C	C	C	C	A	A	C	C	G	G	C	C	G	G	T	T	C	C	A	A	G	G	C	C	G	G	G	G	T	T	A	A	A	A	C	C	C	C	C	C	C	C	G	G	A	A	C	C	A	A	T	T	G	G	C	C	C	C	A	A	T	T	C	C	C	C	C	C	G	G	A	T	A	A	C	C	G	G	G	G	G	G	T	T	G	G	G	G	G	G	A	A	A	A	T	T	C	C	C	C	G	G	T	T	A	A	A	A	A	A	C	C	T	T	A	A	C	C	A	A	A	A	G	G	T	T	C	C	A	A	C	C	C	C	G	G	A	A	T	T	G	G	T	T	C	C	T	T	G	G	C	C	T	T	A	A	C	C	C	C	G	G	T	T	T	T	G	G	T	T	T	T	T	T	A	A	T	T	A	A	A	A	C	C	G	G	A	A	A	A	T	T	A	A	C	C	A	A	C	C	G	G	G	G	C	G	A	A	A	A	C	C	C	C	C	C	C	C	A	A	G	A	C	C	C	C	G	G	T	T	G	G	T	T	A	A	A	A	T	T	A	A	A	A	G	G	C	C	C	C	T	T	C	C	C	C	T	T	A	A	G	G	T	T	T	T	C	C	C	C	C	C	C	C	A	A	C	C	C	C	A	A	G	G	G	G	G	G	A	A	T	T	T	T	G	G	G	G	C	C	C	C	T	T	A	G	G	G	T	T	G	G	C	C	T	T	T	T	C	C	A	A	A	A	C	C	G	G	G	G	A	A	A	A	A	A	T	T	G	G	T	T	C	C	C	C	G	G	A	A	G	G	C	C	G	G	T	T	A	A	T	T	T	T	G	G	A	A	C	C	A	A	G	G	T	T	A	A	T	T	G	G	G	G	A	A	C	C	G	G	G	G	A	A	G	G	C	C	C	C	A	A	A	A	T	T	A	A	T	T	G	G	G	G	A	A	G	G	A	A	C	C	G	G	G	G	G	G	C	C	C	C	T	T	T	T	T	T	G	G	A	A	A	A	C	C	T	T	T	T	C	C	A	A	T	T	T	T	C	C	G	G	A	A	C	C	A	A	A	A	G	G	C	C	A	A	G	G	C	C	G	G	T	T	C	C	C	C	T	T	C	C	T	T	C	C	C	C	C	C	T	T	T	T	C	C	C	C	A	A	C	C	C	C	G	G	G	G	T	T	C	C	G	G	C	C	A	A	T	T	C	C	G	G	T	T	A	A	A	A	C	C	C	C	A	A	A	A	T	T	G	G	A	A	A	A	G	G	G	G	T	T	G	G	T	T	G	G	A	A	C	C	T	T	C	C	A	A	C	C	NA	NA	C	C	C	C	G	G	C	C	T	T	G	G	A	A	G	G	T	T	G	G	A	A	A	A	G	G	G	G	T	T	A	A	C	C	G	G	C	C	T	T	T	T	T	T	A	A	C	C	C	C	C	C	T	T	G	G	C	C	C	C	C	C	C	C	A	A	G	G	T	T	A	A	G	G	A	A	C	C	A	A	T	T	G	G	A	A	C	C	G	G	G	G	A	A	A	A	C	C	NA	NA	T	T	A	A	G	G	C	C	T	T	A	A	T	T	T	T	C	C	A	A	A	A	T	T	C	C	G	G	G	G	C	C	T	T	G	G	A	A	A	A	G	G	G	G	A	A	T	T	T	T	C	A	T	T	G	G	G	G	C	C	G	G	G	G	G	G	G	G	G	G	G	G	A	A	G	G	T	T	G	G	A	A	G	G	G	G	T	T	A	A	T	T	T	T	C	C	A	A	A	A	C	C	G	G	C	C	C	C	G	G	A	A	G	G	G	G	T	T	T	T	A	A	C	C	G	G	G	G	A	A	T	G	C	C	C	C	C	C	G	G	A	A	A	A	T	T	A	A	G	G	G	G	G	G	C	C	G	G	A	A	G	G	G	G	C	C	G	G	C	C	G	G	G	G	C	C	C	C	G	G	T	T	C	C	A	A	G	G	C	C	T	T	T	T	C	C	T	T	T	T	C	C	G	G	C	C	A	A	C	A	A	A	A	A	C	C	T	T	C	C	A	A	G	G	G	G	T	T	C	C	C	C	G	G	T	T	T	T	T	T	T	T	A	A	G	G	C	C	G	G	T	T	C	C	A	A	T	A	A	A	T	T	T	T	C	C	G	G	C	C	G	G	C	C	G	G	C	C	G	G	T	T	C	C	A	A	C	C	C	C	G	G	C	C	G	G	T	T	C	C	C	C	T	T	T	T	T	T	G	G	C	C	C	C	A	A	G	G	A	A	C	C	T	T	C	C	A	A	C	C	G	G	C	C	A	A	T	T	T	T	G	G	T	T	G	G	NA	NA	C	C	C	C	C	C	T	T	G	G	C	C	G	G	G	G	T	T	T	T	C	C	C	C	T	T	A	A	A	A	G	G	T	T	G	G	T	G	A	A	T	T	T	T	C	C	C	C	C	C	C	C	G	G	C	C	T	T	C	C	C	C	G	G	G	G	T	T	T	T	C	C	A	A	G	G	A	A	T	T	T	T	G	G	T	T	C	C	G	G	G	G	A	A	C	C	C	C	C	C	A	A	A	A	T	T	T	T	NA	NA	C	C	C	C	C	C	T	T	A	A	C	C	G	G	G	G	A	A	A	A	A	A	T	T	C	A	A	A	C	C	C	C	C	C	A	A	C	C	C	C	C	C	T	T	T	T	G	G	A	A	A	A	T	T	T	T	G	G	A	A	G	G	A	A	G	G	C	C	A	A	G	G	A	A	T	T	A	A	A	A	T	T	G	G	T	G	A	A	G	G	A	A	T	T	A	A	C	C	A	A	T	T	G	G	T	T	G	G	T	T	A	A	G	G	A	A	G	A	T	T	T	T	T	T	T	T	T	T	A	A	A	A	T	T	C	C	G	G	G	G	A	A	A	A	G	G	C	C	T	T	G	G	C	C	G	G	T	T	C	C	A	A	A	A	G	G	T	T	T	T	T	T	G	G	G	G	G	G	T	T	T	T	A	A	T	T	C	C	C	C	A	A	C	C	A	A	A	A	C	C	G	G	A	A	C	C	C	C	A	A	G	G	C	C	A	A	A	A	T	T	T	T	A	A	G	G	C	C	G	G	C	C	C	C	A	A	T	T	C	C	C	C	C	C	T	T	C	C	G	G	G	G	T	T	T	T	A	A	C	C	C	C	G	G	A	A	G	G	G	G	A	A	A	G	T	T	G	G	A	A	A	A	C	C	C	C	T	T	T	T	G	G	T	T	C	C	C	C	A	A	T	T	A	A	C	C	T	T	C	C	T	T	G	G	T	T	C	C	A	A	T	T	T	T	G	G	C	C	A	A	G	G	G	G	C	C	C	C	G	G	T	T	A	A	G	G	A	A	C	C	T	T	G	G	T	T	T	T	T	T	C	C	A	A	G	G	G	G	G	G	T	T	G	G	C	C	A	A	C	C	A	A	C	C	C	C	C	T	T	T	A	A	G	G	C	C	G	G	G	G	C	C	G	G	A	A	A	A	C	C	G	G	A	A	T	T	A	A	C	C	C	C	C	C	A	A	T	C	T	T	G	G	C	C	T	T	G	G	T	T	T	T	G	G	A	A	T	T	T	T	C	C	T	T	A	A	C	C	T	T	T	T	G	G	G	G	G	G	G	G	C	C	C	C	A	A	G	G	T	T	T	T	G	G	C	C	G	G	C	C	T	T	A	A	T	T	T	T	C	C	T	T	T	T	T	T	A	A	A	A	A	A	T	T	T	T	C	C	T	T	A	A	T	T	T	T	T	T	C	C	G	G	A	A	C	C	T	T	G	G	C	C	G	G	G	G	G	G	T	T	T	T	A	C	A	A	T	T	T	T	A	A	G	G	C	C	G	G	T	T	C	C	C	C	G	G	A	A	C	C	A	A	G	A	C	A	G	G	T	T	C	C	G	G	C	C	C	C	T	T	C	C	A	A	G	G	A	A	C	C	T	T	G	G	A	A	C	C	T	T	A	A	A	A	C	C	G	G	C	C	T	T	G	G	T	T	A	A	A	A	G	G	A	A	G	G	G	G	A	A	G	A	NA	NA	T	T	C	C	G	G	A	A	G	G	A	A	NA	NA	G	G	T	T	T	T	NA	NA	A	A	A	A	G	G	G	G	C	C	G	G	G	G	A	A	A	A	T	T	A	A	A	A	A	A	A	A	C	C	C	C	A	A	G	G	A	A	G	A	C	C	C	C	G	G	T	T	A	A	G	G	A	A	T	T	T	T	A	A	G	G	A	A	C	C	C	C	A	A	A	A	A	A	G	G	T	T	NA	NA	C	C	C	C	T	T	C	C	T	T	G	G	G	A	C	C	A	A	C	C	T	T	A	A	G	G	A	A	T	T	A	A	G	G	G	G	A	A	A	A	C	C	C	C	T	T	C	C	C	C	T	T	A	A	C	C	C	C	C	C	A	A	C	C	G	G	A	A	G	G	C	C	C	C	T	T	T	T	T	T	G	G	A	A	G	G	G	G	G	G	T	T	T	T	A	A	C	C	NA	NA	C	C	T	T	T	T	C	C	T	T	T	T	A	A	A	A	G	G	T	T	A	A	G	G	C	C	C	C	T	T	G	G	G	G	T	T	G	G	G	G	A	A	G	G	C	C	NA	NA	A	A	G	G	C	T	C	C	G	G	A	A	G	G	T	T	G	G	G	G	T	T	G	G	A	A	C	C	T	T	G	G	A	A	T	T	T	T	G	G	A	A	G	G	T	T	C	C	C	C	G	G	T	T	G	G	G	A	T	T	G	G	T	T	T	T	A	A	C	C	G	G	C	C	T	T	C	C	T	T	A	A	C	C	A	A	G	G	A	A	C	T	C	C	C	C	A	A	A	A	C	C	C	C	G	G	T	T	G	G	C	C	A	A	T	T	C	C	G	G	G	G	A	A	T	T	G	A	T	T	A	A	G	G	C	C	T	T	G	G	G	G	A	A	G	G	G	G	C	C	A	A	G	G	A	A	G	G	T	T	T	T	G	G	G	G	C	C	A	A	T	T	G	G	C	C	G	G	A	A	G	G	A	A	T	T	C	C	G	G	T	T	T	T	T	T	C	C	C	C	NA	NA	T	T	C	C	NA	NA	A	A	C	C	T	T	G	G	A	A	G	G	T	T	A	A	G	G	G	G	G	G	T	T	C	C	A	A	T	T	G	G	A	A	C	C	G	G	C	C	A	A	G	G	A	A	G	G	C	C	A	T	G	G	T	T	C	C	A	A	C	C	T	T	C	C	T	T	T	T	C	C	A	A	G	G	C	C	G	G	T	T	G	G	T	T	G	G	G	G	C	C	C	C	T	T	C	C	G	G	C	C	A	A	T	T	T	T	C	C	A	A	C	C	C	C	C	C	T	T	G	G	T	T	A	A	A	A	G	G	C	C	G	G	C	C	G	G	C	C	A	A	T	T	G	G	A	A	G	G	G	G	C	C	G	G	A	A	G	G	T	T	C	C	A	A	A	A	C	C	T	T	T	T	NA	NA	T	T	A	A	G	G	G	G	C	C	G	G	G	G	C	C	C	C	G	G	G	G	C	C	T	T	T	T	A	A	T	T	A	A	C	C	G	G	G	G	G	G	T	T	G	G	A	A	G	G	C	C	C	C	A	A	C	C	A	A	A	A	A	A	A	A	T	T	T	T	T	T	A	A	G	G	C	C	A	A	G	G	C	C	A	A	C	C	G	G	G	G	G	G	G	G	G	G	G	G	G	G	A	A	T	T	C	C	G	G	C	C	T	T	G	G	G	G	T	T	G	G	C	C	T	T	T	T	G	G	T	T	G	G	T	C	C	C	T	T	C	C	T	T	C	C	G	G	A	A	T	T	C	C	C	C	C	C	T	T	A	C	A	A	A	A	C	C	T	T	G	G	G	G	G	G	G	G	C	C	T	T	T	T	A	A	G	G	G	G	T	T	A	A	C	C	G	G	T	T	G	C	A	A	G	G	A	A	T	T	T	T	T	T	A	A	C	C	C	C	T	G	G	G	C	C	A	A	C	C	G	G	G	G	G	G	C	C	T	A	T	T	C	C	C	C	T	C	A	A	A	A	C	C	G	G	T	T	A	A	A	A	T	T	G	G	C	C	T	T	G	G	C	C	A	A	A	A	G	G	A	A	T	T	C	C	C	C	G	A	G	G	T	T	T	T	T	T	G	G	G	G	C	C	C	C	T	T	C	C	T	T	NA	NA	G	G	C	C	A	A	G	G	C	C	C	C	G	G	C	C	G	G	T	T	G	G	C	C	A	A	C	C	C	C	C	C	A	A	T	T	G	G	T	T	G	G	T	T	T	T	T	T	T	T	C	C	A	G	C	C	C	C	T	C	T	T	T	T	G	G	T	T	T	T	C	C	A	A	A	A	C	C	G	G	C	C	C	C	C	C	A	A	C	C	G	G	A	A	C	C	G	G	C	C	T	T	T	C	C	C	G	G	G	G	A	A	G	G	C	C	G	G	C	C	G	G	T	T	G	A	G	G	T	T	G	G	A	A	G	G	C	C	C	C	C	C	A	A	T	T	T	T	NA	NA	C	C	G	G	T	T	G	A	G	G	G	G	G	C	A	A	C	C	T	C	T	T	G	G	A	A	C	C	G	G	A	A	G	G	C	C	G	G	G	G	C	C	A	A	G	G	C	C	A	A	A	A	C	C	T	T	C	C	C	C	G	G	T	T	G	G	G	G	C	C	A	A	A	A	T	T	G	G	C	C	A	A	A	A	G	G	A	A	G	G	A	A	A	A	A	A	C	C	A	A	T	T	G	G	T	T	C	C	A	A	G	G	C	C	C	C	G	G	A	A	T	T	G	G	T	T	T	C	C	C	A	G	C	C	C	C	A	A	A	A	T	T	T	T	G	G	G	G	G	T	G	G	G	G	A	G	T	T	G	G	C	C	A	A	C	C	G	G	A	A	G	G	A	A	G	G	T	T	G	G	A	A	T	T	T	C	G	A	G	T	G	G	A	A	A	A	C	C	A	A	G	G	G	G	A	A	C	C	G	G	A	A	C	C	A	A	A	A	C	C	C	C	C	C	G	G	T	T	A	G	A	A	A	A	T	T	G	G	G	G	C	C	C	C	G	G	G	G	A	A	A	A	C	C	G	G	A	A	T	T	C	C	A	A	A	A	T	T	A	A	G	G	G	G	C	C	T	T	C	G	G	G	T	T	G	G	G	G	G	G	C	C	C	C	T	T	T	T	C	C	T	T	T	T	G	G	C	C	T	T	G	G	A	A	C	C	T	T	T	T	G	G	T	T	T	T	T	T	T	T	T	T	A	A	A	A	C	C	G	G	C	C	G	G	C	C	G	G	C	C	T	T	G	G	C	C	A	A	T	T	T	T	G	G	G	G	C	C	C	C	G	G	G	G	T	T	G	G	G	G	A	G	A	A	G	G	G	G	A	A	T	T	A	A	C	C	T	T	T	T	C	C	A	A	C	C	C	C	C	C	T	T	C	C	C	C	C	C	C	C	G	G	C	C	NA	NA	G	G	A	A	G	G	T	T	T	T	G	G	G	G	T	T	C	C	A	A	C	C	C	C	C	C	A	A	A	A	G	G	C	C	C	C	G	G	A	A	T	T	C	C	A	A	G	G	G	G	C	C	C	C	T	T	C	C	NA	NA	A	A	G	G	G	G	T	T	T	T	G	G	G	G	T	T	G	G	T	T	C	C	G	G	A	A	G	G	A	A	G	G	A	A	C	C	C	C	G	G	C	C	T	T	T	T	C	C	G	G	G	A	T	C	C	C	G	G	C	C	G	G	G	A	C	C	G	G	G	G	G	G	C	C	G	G	A	A	G	G	T	T	C	C	T	T	T	T	C	C	T	T	G	G	A	A	A	A	G	G	A	A	A	A	G	G	G	G	G	G	A	A	T	T	G	G	G	G	C	C	C	C	T	C	A	A	A	A	T	T	C	C	G	G	A	A	C	C	A	A	C	C	T	T	C	C	G	G	G	G	C	C	T	T	A	A	C	C	T	T	G	G	C	C	A	A	T	T	G	G	G	G	T	T	A	A	G	G	C	C	G	G	T	T	G	G	G	G	C	C	T	G	NA	NA	C	T	A	A	G	G	C	C	G	G	A	A	G	G	G	G	A	A	T	T	C	C	T	T	C	C	A	A	A	A	C	C	T	A	A	A	C	C	A	A	A	A	G	G	T	T	G	G	A	G	C	C	C	C	C	C	T	A	C	C	G	G	A	A	G	G	A	A	A	A	C	C	A	G	T	T	C	C	C	A	A	A	C	C	A	A	T	T	T	T	T	T	T	T	T	T	G	G	A	A	A	G	A	A	G	G	G	G	A	A	T	T	A	A	C	C	T	T	T	T	A	A	G	G	C	C	T	C	A	A	C	C	C	C	A	A	A	A	A	A	G	G	A	A	A	A	C	A	A	A	C	C	T	T	T	T	G	G	A	A	G	G	T	T	T	G	G	G	G	G	G	G	C	C	G	G	A	A	A	G	T	T	C	C	A	G	C	C	C	C	A	A	A	A	T	C	G	G	C	C	G	G	C	C	G	G	A	A	A	A	A	A	C	C	G	G	A	A	C	C	A	A	G	G	C	C	G	G	T	T	A	A	A	A	T	T	T	T	G	G	T	T	C	C	C	C	T	T	A	A	C	C	G	G	G	G	NA	NA	A	A	G	G	G	G	G	G	A	A	C	T	NA	NA	A	A	C	C	C	C	T	T	G	G	C	C	T	T	C	C	G	G	A	A	C	C	T	T	A	A	G	G	A	A	G	G	C	C	G	G	T	T	G	G	T	T	C	C	T	T	C	C	G	G	NA	NA	G	G	C	C	T	T	G	G	T	T	A	A	A	A	C	C	A	G	C	T	A	A	A	A	A	A	C	C	C	C	T	T	A	A	T	T	A	A	G	G	A	A	T	T	G	G	T	T	G	G	C	C	G	G	G	G	T	T	T	T	G	G	T	T	T	T	T	T	C	C	T	T	C	C	C	C	C	C	A	A	G	G	C	C	A	A	C	C	G	G	A	A	C	C	G	G	G	G	C	C	T	T	A	A	C	C	A	A	T	T	A	A	G	G	T	T	G	G	T	T	G	G	G	G	T	T	A	A	A	A	A	A	T	T	C	C	G	G	G	G	G	G	G	G	T	T	C	C	C	C	G	G	G	G	C	C	T	T	C	C	T	T	C	C	G	G	G	G	T	T	T	T	G	G	C	C	C	C	G	G	G	G	C	C	C	C	A	A	T	T	A	A	NA	NA	C	T	C	C	A	A	A	A	G	G	G	G	C	C	T	T	C	C	G	A	C	C	C	C	C	C	T	T	G	G	G	G	G	G	T	T	T	T	A	A	G	G	G	G	G	G	A	A	T	T	G	G	A	A	G	G	C	C	G	G	C	C	T	A	C	C	T	T	G	G	T	T	G	G	A	A	G	G	G	G	G	G	A	A	A	A	T	T	T	T	G	G	T	T	G	G	T	T	T	T	A	A	T	T	T	T	T	T	A	A	G	G	A	A	C	C	G	G	C	C	C	C	T	T	NA	NA	A	A	C	T	G	G	A	A	A	A	C	C	G	G	C	C	A	A	C	C	C	C	A	A	C	C	C	C	G	G	T	T	G	G	A	A	G	G	T	T	G	G	T	T	A	A	A	A	G	G	T	T	A	A	C	C	G	G	A	A	A	A	NA	NA	C	C	T	T	T	T	T	T	C	C	G	G	A	A	A	A	T	T	A	A	G	G	C	C	G	G	C	C	T	T	A	A	A	A	C	C	G	G	A	A	T	T	C	C	T	T	A	A	G	G	C	T	T	C	G	G	T	T	T	T	C	C	G	G	T	T	A	A	A	A	C	C	G	G	G	G	G	G	C	C	C	C	C	C	G	G	G	G	T	T	G	G	G	G	A	A	A	A	C	T	G	G	A	A	C	C	T	T	C	C	G	G	C	C	A	A	C	C	G	G	A	A	T	T	G	G	T	T	A	A	G	G	C	C	A	A	C	C	G	G	A	T	T	T	T	T	C	C	T	T	G	G	C	C	G	G	A	A	G	G	T	C	G	G	C	C	G	G	A	A	G	G	G	G	A	A	C	C	G	G	T	T	C	C	A	A	T	T	G	G	C	C	NA	NA	C	C	T	T	G	G	A	A	G	G	C	C	T	T	A	A	A	A	T	T	C	C	T	T	G	G	T	T	G	G	NA	NA	C	C	T	T	A	A	G	G	T	T	A	A	C	C	A	A	C	C	A	G	C	T	A	A	C	C	C	C	T	T	G	G	G	G	C	C	A	A	T	T	G	G	T	T	C	C	A	A	A	A	G	G	T	T	C	C	C	C	G	G	A	A	T	T	T	T	T	T	G	G	T	T	A	G	T	T	T	T	G	A	A	A	G	G	C	C	G	G	A	A	A	A	G	G	NA	NA	G	G	G	G	G	G	G	G	A	A	T	T	A	A	A	A	G	G	C	C	A	A	G	G	T	T	G	G	C	C	G	G	C	C	G	G	C	C	A	A	G	G	T	T	A	A	C	C	T	T	G	G	G	G	A	A	A	A	C	C	A	A	C	C	C	C	T	T	A	A	G	T	G	A	T	T	G	G	A	T	T	T	T	T	A	A	A	A	A	A	G	G	G	G	G	G	C	C	G	G	A	A	G	G	T	T	G	G	C	C	G	A	T	T	T	T	G	G	G	G	T	T	C	C	C	C	A	A	C	C	G	G	G	G	C	C	G	G	T	T	A	A	T	T	T	T	A	A	T	T	T	T	C	C	G	G	C	C	G	G	A	A	C	C	G	G	C	C	G	G	G	G	C	C	G	G	C	C	T	T	G	G	G	G	C	C	G	G	G	G	C	C	G	G	A	A	C	C	C	C	A	A	G	G	C	C	A	A	G	G	A	A	G	G	C	G	T	T	C	C	C	C	C	C	A	A	A	A	G	G	G	G	G	G	A	A	C	C	C	C	C	C	G	G	T	T	G	G	C	C	A	A	G	G	G	G	C	T	G	G	C	C	C	C	C	C	G	G	C	C	C	C	T	T	G	G	C	C	C	C	T	T	A	T	G	G	G	G	G	G	C	C	G	G	G	G	C	C	C	C	C	C	G	G	T	T	C	C	T	T	G	G	A	A	A	A	G	G	G	G	T	T	C	C	T	T	G	G	C	C	A	A	A	A	T	T	T	T	A	A	A	A	T	T	A	A	T	T	C	C	A	A	T	T	A	A	G	G	A	A	C	T	C	C	G	G	T	T	G	G	T	T	G	G	G	G	T	T	T	T	T	T	G	G	C	C	A	A	C	C	C	C	A	A	A	A	G	G	G	G	G	G	C	C	G	G	T	T	C	C	C	C	A	A	A	A	T	T	G	G	C	C	A	A	A	A	G	G	T	T	T	T	G	G	T	T	C	C	C	C	T	T	G	G	C	C	G	G	G	G	C	C	G	G	C	C	G	G	A	A	T	T	T	T	C	C	G	G	C	C	G	G	T	T	C	C	G	G	G	A	T	T	G	G	A	G	T	T	T	T	T	C	C	C	A	G	C	C	A	A	T	T	G	G	A	A	T	T	T	T	C	C	G	G	C	C	T	T	C	C	T	T	C	C	G	G	A	A	A	A	A	G	A	A	G	G	T	T	G	G	C	C	T	T	A	A	T	T	G	G	G	G	C	C	G	G	G	G	A	A	A	A	T	T	G	G	T	T	T	T	T	T	T	T	G	G	G	G	G	G	C	C	C	C	A	A	C	C	C	C	A	A	T	T	C	C	T	T	T	T	C	C	C	C	NA	NA	G	G	T	T	C	C	C	C	C	C	G	G	G	G	T	T	A	A	G	G	C	C	T	T	G	A	T	T	C	C	G	G	G	G	G	G	A	A	G	G	A	A	G	G	C	C	A	A	A	A	T	T	G	G	T	T	C	C	A	A	C	C	G	G	C	T	G	G	A	A	C	C	A	A	G	G	T	T	C	C	T	T	A	A	A	A	C	C	C	C	C	C	A	A	G	G	C	C	A	A	T	T	G	G	C	C	A	A	C	C	G	G	T	T	A	A	NA	NA	C	C	A	A	G	G	G	G	G	G	A	A	G	G	C	C	A	A	G	G	A	A	A	A	A	A	T	T	C	C	C	C	A	A	T	T	A	A	G	G	A	A	C	C	C	C	A	A	G	G	G	G	T	T	T	T	A	A	C	C	G	G	G	G	C	T	C	C	G	G	G	G	T	C	A	A	C	C	A	A	C	C	A	A	G	G	G	G	C	C	T	T	T	T	A	A	G	G	G	G	C	C	C	C	C	C	T	T	T	T	T	T	G	G	C	C	C	C	C	C	T	T	C	C	G	G	G	G	C	C	A	A	T	T	C	C	A	A	A	A	C	C	T	T	T	T	G	G	G	G	A	A	T	T	A	A	A	A	T	T	T	T	T	T	G	G	G	G	C	C	G	G	G	G	G	G	A	A	A	A	C	C	C	C	C	C	C	C	G	G	G	G	G	G	T	T	G	G	G	G	T	T	T	T	A	A	T	T	T	T	A	A	C	C	T	T	T	T	A	A	G	G	C	C
CC	OR1516f60	NA	NA	1	NA	G	G	A	A	C	C	A	A	C	C	A	A	A	A	C	C	A	A	C	C	G	G	A	A	G	G	C	C	G	G	C	C	G	G	C	C	A	C	C	C	T	T	C	C	C	C	G	G	C	C	C	C	G	G	A	A	A	A	G	G	G	G	A	A	A	A	G	G	C	C	C	C	G	G	T	T	T	T	T	T	A	A	G	G	A	A	G	G	T	T	A	A	T	T	T	T	C	C	T	T	A	A	C	C	A	A	A	G	G	G	G	G	C	C	T	T	G	G	A	A	A	A	C	C	C	C	G	G	G	G	C	C	G	G	G	G	G	G	T	T	G	G	T	T	A	A	G	G	T	T	T	T	G	G	T	T	G	G	G	G	A	A	G	G	C	C	C	C	G	G	G	G	T	T	A	A	A	A	T	T	T	T	G	G	G	G	A	A	A	A	T	T	C	C	G	G	T	T	G	G	A	A	G	G	T	T	C	C	A	A	G	G	G	G	T	T	G	G	C	C	A	A	C	C	T	T	A	A	C	C	G	G	A	A	C	C	C	C	A	A	G	G	C	C	G	G	G	G	G	G	C	C	G	G	C	C	C	C	A	A	C	C	C	C	C	C	G	G	C	C	T	T	C	C	G	G	C	C	T	T	T	T	C	C	C	C	C	C	C	C	T	T	G	G	C	C	C	C	A	A	T	T	G	G	C	C	T	T	A	A	G	G	C	C	A	A	G	G	A	A	T	T	A	A	G	G	G	G	C	C	C	C	A	A	G	G	T	T	A	A	G	G	C	C	G	G	C	C	T	T	C	C	G	G	C	C	T	T	G	G	C	C	T	T	C	C	A	A	T	T	C	C	T	T	C	C	G	G	T	T	T	T	T	T	G	G	C	C	G	G	G	G	A	A	C	C	A	A	C	C	T	T	T	T	T	T	A	A	G	G	C	C	T	T	G	G	G	G	G	G	A	A	A	A	A	A	T	T	C	C	G	A	C	C	C	C	G	G	A	A	C	C	G	G	A	A	G	G	C	C	A	A	G	G	A	A	C	C	C	C	A	A	T	T	C	C	T	T	A	A	G	G	C	C	A	A	T	T	T	T	A	A	T	T	C	C	C	C	T	T	C	C	T	T	G	G	C	C	G	G	T	T	G	G	G	G	T	T	A	A	C	C	G	G	C	C	T	T	C	C	C	C	G	G	T	T	A	A	A	A	T	T	C	C	T	T	T	C	C	C	G	G	C	C	C	C	C	C	G	G	T	T	G	G	C	C	C	C	C	C	G	G	T	T	A	A	T	T	C	C	C	C	T	T	A	A	G	G	G	G	G	G	T	T	G	G	T	T	A	A	T	T	T	T	T	T	G	G	A	A	G	G	C	C	G	G	T	T	G	G	A	A	A	A	T	T	C	C	C	C	G	G	A	A	A	A	G	G	G	G	T	T	T	T	C	C	G	G	C	C	A	A	A	A	A	A	A	A	C	C	T	T	G	G	A	A	T	T	C	C	T	T	T	T	A	A	T	T	T	T	C	C	C	C	A	G	C	C	A	A	T	T	A	A	C	C	A	A	G	G	T	T	C	C	G	G	C	C	G	G	C	C	T	T	T	T	G	G	A	A	G	G	A	A	A	A	C	C	C	C	T	T	A	A	C	C	A	A	A	A	C	C	T	T	T	T	A	A	T	T	C	C	C	C	T	T	T	T	T	T	T	T	C	C	T	T	T	T	A	A	G	G	A	A	T	T	C	C	G	G	G	G	T	T	C	C	G	G	G	G	G	G	T	T	A	A	T	T	C	C	C	C	T	T	T	T	T	T	T	T	G	G	G	G	A	A	G	G	T	T	C	C	T	T	A	A	C	C	A	A	A	A	C	C	A	A	G	G	G	G	A	A	T	T	A	A	A	A	G	G	G	G	T	T	G	G	C	C	C	C	C	C	C	C	A	A	T	T	C	C	C	C	C	C	C	C	C	C	C	C	C	C	C	C	G	G	T	T	C	C	G	G	T	T	C	C	T	T	T	T	G	G	T	T	G	G	A	A	G	G	A	A	C	C	C	C	C	C	A	A	G	G	A	A	A	A	T	T	G	G	T	T	C	C	G	G	T	T	A	A	A	A	T	T	T	T	G	G	T	T	T	T	C	C	T	T	C	C	T	T	A	A	C	C	C	C	G	G	C	C	T	T	G	G	A	A	T	T	A	A	T	T	G	G	C	C	A	A	A	A	C	C	T	T	T	T	A	A	A	A	A	A	A	A	T	T	G	A	C	C	NA	NA	C	C	T	T	C	C	T	T	A	A	T	T	C	C	C	C	G	G	C	C	G	G	C	C	G	G	C	C	G	G	G	G	C	C	G	G	T	T	T	T	C	C	G	G	A	A	G	G	C	C	G	G	G	G	C	C	T	T	G	G	C	C	A	A	A	A	T	T	C	C	G	G	T	T	C	C	C	C	A	A	T	T	A	A	G	G	A	A	C	C	C	C	T	T	G	G	C	C	G	G	C	C	A	A	G	G	C	C	A	A	A	A	G	G	G	G	G	G	A	A	A	A	A	A	A	A	G	G	A	A	A	A	T	T	C	C	A	A	A	A	C	C	C	C	T	T	G	G	G	G	T	T	A	A	C	C	A	A	C	C	C	C	G	G	T	T	A	A	A	A	A	A	T	T	A	A	G	G	A	A	C	C	A	A	G	G	T	T	A	A	G	G	C	C	G	G	A	A	T	T	G	G	G	G	C	T	A	A	A	A	A	A	C	C	C	C	G	G	T	T	T	T	C	C	T	T	T	T	A	A	C	C	G	G	A	A	G	G	G	G	C	C	G	G	A	A	T	T	A	A	C	C	T	T	C	C	A	A	A	A	G	G	C	C	G	G	T	T	G	G	A	A	T	T	T	T	C	C	T	T	G	G	A	A	T	T	A	A	C	C	G	G	T	T	A	A	T	T	G	G	C	C	T	T	G	G	G	G	C	C	T	T	C	C	T	T	G	G	A	A	G	G	A	A	A	A	G	G	G	G	T	T	T	T	C	C	A	A	C	C	C	C	C	C	T	T	C	C	G	G	G	G	T	T	A	A	G	G	G	T	G	G	C	C	A	A	T	T	T	T	A	A	A	A	T	T	C	C	A	A	T	T	A	A	T	T	T	T	G	G	C	C	C	C	T	T	A	A	C	C	G	G	G	G	A	A	C	C	A	A	T	T	G	G	G	G	T	T	C	C	A	A	C	C	T	T	T	T	T	T	T	T	A	A	T	T	C	C	C	C	T	T	T	T	G	G	G	G	G	G	C	C	T	C	A	A	G	G	A	A	C	C	C	C	G	G	A	A	T	T	T	T	T	T	A	A	T	T	T	T	C	C	A	A	T	T	A	A	G	G	A	A	T	T	G	G	T	T	G	G	C	C	C	C	C	C	A	A	C	C	C	C	C	C	G	G	T	T	A	A	G	G	A	A	C	C	T	T	G	G	C	C	A	A	A	A	G	G	G	G	A	A	C	C	C	C	T	T	G	G	C	C	T	T	G	G	C	C	C	C	A	A	A	A	G	G	G	G	T	T	G	G	G	G	C	C	A	A	C	C	A	A	C	C	C	C	G	G	G	G	C	C	C	C	A	A	T	T	A	A	G	G	G	G	T	T	C	C	G	G	A	A	T	T	G	G	C	G	A	A	T	T	G	G	A	G	A	A	C	C	G	G	T	T	C	C	A	A	G	G	T	T	C	C	G	G	C	C	G	G	T	T	C	C	G	G	T	T	T	T	C	C	T	T	A	A	C	C	A	A	G	G	G	G	T	T	A	A	T	T	C	C	A	A	A	A	C	C	C	C	T	T	G	G	G	G	C	C	G	G	G	A	C	C	C	C	C	C	T	T	A	A	A	A	T	C	G	G	G	G	A	A	A	A	C	C	T	T	G	G	G	G	A	A	T	T	C	C	C	C	C	C	A	A	G	G	G	G	A	A	C	C	C	C	G	G	G	G	T	T	C	C	A	A	C	C	G	G	T	T	G	G	C	C	G	G	T	T	G	G	G	G	A	A	G	G	T	T	A	A	C	C	T	T	G	G	G	G	T	T	T	T	C	C	G	G	T	T	A	A	G	G	G	G	G	G	C	C	C	C	C	C	T	T	T	T	C	C	T	T	T	T	A	A	C	C	T	T	C	C	C	C	A	A	C	C	C	C	T	T	C	C	C	C	A	A	T	T	C	C	C	C	A	A	G	G	C	C	G	G	T	T	C	C	T	T	G	G	A	A	T	T	T	T	G	G	T	T	C	C	G	G	C	C	G	G	T	T	C	C	A	A	T	A	A	A	T	T	G	G	A	A	T	T	G	G	A	A	A	A	T	T	A	A	G	G	G	G	A	A	C	C	C	C	C	C	C	C	G	G	C	C	G	G	T	T	T	T	G	G	C	C	T	T	G	G	T	T	C	C	T	T	T	T	T	T	G	G	G	C	T	T	C	C	C	C	A	A	T	T	A	A	T	T	A	A	G	G	C	C	T	T	A	A	T	T	A	A	T	T	C	C	A	A	C	C	C	C	C	C	A	A	C	C	T	T	G	G	C	C	A	A	T	T	T	T	G	G	G	G	G	G	T	T	T	T	C	C	G	G	C	C	T	T	A	A	A	A	C	C	C	C	T	T	A	A	A	A	G	G	T	T	A	A	G	G	C	C	G	G	T	T	G	G	C	C	T	T	A	A	C	C	A	A	T	T	T	T	C	C	C	C	G	G	A	A	G	G	A	A	G	G	G	G	T	T	A	A	G	G	A	A	C	C	T	T	C	C	T	T	C	C	C	C	C	C	T	T	A	A	G	G	T	T	T	T	G	G	T	T	C	C	T	T	C	C	C	C	G	G	T	T	G	G	C	C	G	G	C	C	A	A	T	T	C	C	C	C	A	A	G	A	C	C	G	G	G	G	G	G	A	A	A	T	C	C	T	T	T	T	C	C	G	G	C	C	C	C	T	T	C	C	T	T	C	C	G	G	T	T	A	A	A	A	C	C	G	G	A	A	G	C	G	G	C	C	T	T	T	T	C	C	A	A	C	C	A	A	C	C	G	G	G	G	G	G	A	A	T	T	C	C	G	G	A	A	A	A	T	T	G	G	T	T	G	G	C	G	C	C	G	G	C	C	T	T	C	C	C	C	C	C	T	T	C	C	T	T	A	A	A	A	C	C	A	A	A	A	T	T	A	A	C	C	T	T	T	T	G	G	NA	NA	C	C	T	T	T	T	C	C	T	T	G	G	C	C	T	T	T	T	C	C	G	G	G	G	G	G	G	G	T	T	T	T	C	C	A	A	T	T	T	T	G	G	A	A	G	G	C	C	C	C	C	C	G	G	G	G	G	G	T	T	G	G	T	T	G	G	G	G	A	A	A	A	G	G	T	T	T	T	A	A	C	C	T	T	A	A	T	T	T	T	G	G	G	G	C	C	C	C	G	G	G	G	T	A	G	G	T	T	A	A	G	G	G	G	T	T	C	C	A	A	G	G	A	A	C	C	A	A	G	G	C	C	C	T	C	C	G	G	T	T	G	G	C	C	A	A	T	T	T	T	T	T	A	A	C	C	T	T	G	G	T	T	G	G	A	A	T	T	C	C	G	G	T	T	T	T	A	A	T	T	T	T	G	G	A	A	C	C	G	T	C	C	G	G	A	A	T	T	T	T	A	A	C	C	T	T	A	A	T	T	C	C	G	G	G	G	C	C	G	G	G	G	C	C	A	A	G	G	A	A	T	T	G	G	G	G	C	C	C	C	T	T	T	C	T	T	G	G	A	A	G	G	A	A	T	T	T	T	C	C	C	C	A	A	C	C	T	T	A	A	C	C	C	C	C	C	C	C	T	T	A	A	A	A	C	C	A	A	C	C	G	G	A	A	G	G	C	C	G	G	C	C	T	T	T	T	T	T	A	A	T	T	C	C	C	C	G	G	T	T	G	G	G	G	A	A	C	C	A	A	C	C	T	T	C	C	C	C	T	T	A	A	C	C	A	A	C	C	A	A	C	C	G	G	T	T	G	G	A	A	A	A	G	G	T	T	A	A	T	T	C	C	G	G	A	A	T	T	G	G	T	T	C	C	A	A	C	C	C	C	G	G	T	T	T	T	T	T	G	G	A	A	C	C	G	G	T	T	A	A	A	A	A	A	C	C	NA	NA	T	T	G	G	C	C	T	T	A	A	A	A	A	A	A	A	A	A	A	A	A	A	G	G	G	G	C	C	G	G	G	G	A	A	C	C	G	G	T	T	T	T	G	G	C	C	C	C	T	T	T	T	C	C	G	G	G	G	G	G	G	G	C	C	T	T	T	T	C	C	A	A	A	A	T	T	A	A	G	G	T	T	A	A	G	G	A	A	A	A	T	T	C	C	C	C	T	T	A	A	C	C	T	T	T	T	A	A	T	T	C	C	T	T	C	C	T	T	C	C	G	G	T	T	C	C	C	C	T	T	C	C	G	G	G	G	G	G	C	C	C	C	T	T	A	A	C	C	C	C	T	T	T	T	G	G	C	C	C	C	A	A	C	C	T	T	C	C	C	C	G	G	G	G	C	C	G	G	G	G	T	T	C	C	C	C	A	A	G	G	G	G	C	C	C	C	T	T	G	G	C	C	T	T	C	C	T	T	C	C	A	A	C	C	T	T	G	G	C	C	A	A	C	C	A	A	C	C	A	A	T	T	G	G	T	T	A	A	C	C	G	G	G	G	G	G	A	A	G	G	C	C	C	C	T	T	C	C	G	G	A	A	A	A	A	A	C	C	A	A	A	A	A	A	C	C	C	C	A	A	A	A	G	G	T	T	T	T	C	C	A	A	A	A	C	C	A	A	T	T	T	T	C	C	T	T	G	G	A	A	T	T	T	T	C	C	G	G	C	C	G	G	A	A	A	A	A	A	G	G	C	C	T	T	C	C	C	C	C	C	G	G	G	G	C	C	G	G	C	C	A	A	A	G	A	A	T	T	A	A	C	C	C	C	T	T	G	G	A	A	C	C	A	A	C	C	T	T	T	T	G	G	T	T	T	T	A	A	A	A	C	C	C	C	C	C	A	A	G	G	G	G	T	T	C	C	T	T	T	T	A	A	G	G	G	G	G	G	T	T	C	C	A	A	G	G	T	T	A	A	C	C	C	C	C	C	A	A	C	C	A	A	A	A	G	G	C	C	C	C	G	G	T	T	C	C	A	A	C	C	G	G	T	T	T	T	T	T	G	G	G	G	A	A	G	G	A	A	G	G	C	C	C	C	C	C	G	G	C	C	A	A	T	T	A	A	A	A	C	C	C	C	G	G	T	T	G	G	G	G	A	A	A	A	G	G	T	T	G	G	A	A	C	C	G	G	G	G	C	C	A	A	A	A	G	G	C	C	C	C	T	T	G	G	C	C	G	G	A	A	A	A	G	G	A	A	G	G	G	G	C	C	A	A	T	T	G	G	C	C	G	G	G	G	G	G	C	C	C	C	T	T	A	A	C	C	A	A	C	C	T	T	T	T	T	T	C	C	G	G	A	A	C	C	A	A	T	T	T	T	G	G	C	C	T	T	T	T	C	C	A	A	A	A	C	T	C	C	T	T	A	A	G	G	G	G	A	A	G	G	T	T	T	T	C	C	T	T	T	T	G	G	G	G	A	A	G	G	C	C	G	G	T	T	A	A	C	C	T	T	C	C	A	A	G	G	G	G	C	C	C	C	G	G	T	T	C	C	G	G	T	G	A	A	T	T	C	C	G	G	T	T	G	G	C	C	C	C	T	T	G	G	C	C	A	A	A	C	G	G	G	G	C	C	A	A	G	G	G	G	C	C	T	T	G	G	C	C	A	A	G	G	T	G	C	C	C	C	A	A	T	T	T	T	C	C	C	C	G	G	C	C	A	A	G	G	T	T	G	G	A	A	G	G	G	G	T	T	T	A	G	G	C	C	G	G	G	G	G	G	C	C	C	T	G	G	A	A	C	C	T	T	T	T	A	A	C	C	A	A	G	G	A	A	G	G	A	A	G	G	C	C	G	G	A	A	G	G	G	G	C	C	G	G	T	T	C	C	C	C	C	C	G	G	T	T	T	T	G	G	G	G	T	T	G	G	G	G	C	C	C	C	C	C	T	T	A	A	G	G	C	C	A	A	A	A	A	A	C	C	C	C	G	G	C	C	C	C	G	G	C	C	T	T	C	C	T	T	A	A	A	A	A	A	C	C	A	A	G	G	T	T	C	C	A	A	A	A	A	A	C	C	A	A	C	C	A	A	T	T	C	C	T	T	T	T	C	C	T	T	C	C	G	G	C	C	C	C	C	C	A	A	G	G	C	C	G	G	T	T	T	T	C	C	T	T	A	A	G	G	T	T	G	G	A	A	G	G	T	T	G	G	G	G	C	C	G	G	C	C	C	C	C	C	C	C	A	A	T	T	A	A	G	G	C	C	C	C	T	T	G	G	G	G	C	C	C	C	A	A	C	C	A	A	T	T	G	G	C	C	G	G	T	T	C	C	A	A	C	C	T	T	A	A	T	T	C	C	G	G	C	C	C	C	C	C	C	C	G	G	G	G	G	G	G	G	G	G	T	T	T	T	T	T	G	G	A	A	C	C	C	C	G	G	C	C	G	G	A	A	T	T	A	A	T	T	A	A	A	A	G	G	C	C	T	T	T	T	C	C	A	A	A	A	G	G	A	A	C	C	G	G	G	G	NA	NA	A	A	G	G	A	A	T	T	T	T	G	G	C	C	G	G	T	T	A	A	G	G	A	A	G	G	T	T	T	T	A	C	A	A	T	T	C	C	C	C	A	A	G	G	G	G	T	T	G	G	C	C	G	G	A	A	G	G	C	C	G	G	C	C	C	C	A	A	T	T	T	T	A	A	A	A	C	C	G	G	G	G	C	C	A	A	A	A	G	G	NA	NA	C	C	A	A	NA	NA	NA	NA	T	T	C	C	A	A	A	A	A	A	T	T	T	T	T	T	T	T	C	C	G	G	T	G	C	C	G	G	G	G	G	G	C	C	T	T	A	A	C	C	T	T	A	A	T	T	T	T	C	C	G	G	G	G	T	T	T	T	C	C	T	T	C	C	C	C	G	G	T	T	A	A	T	T	T	T	G	G	G	G	T	T	C	C	C	C	A	A	G	G	G	G	C	C	T	T	T	T	C	C	A	A	A	A	G	G	T	T	T	T	T	T	G	G	T	T	C	C	T	T	A	A	A	A	T	T	A	A	T	T	C	C	A	A	C	C	C	C	A	A	T	T	G	G	C	C	C	C	A	A	T	T	C	C	G	G	C	C	A	A	T	T	G	G	C	C	C	C	C	C	G	G	A	A	G	G	A	A	G	G	C	C	T	T	T	T	A	A	C	C	C	C	C	C	T	T	G	G	C	C	A	A	C	C	G	G	A	A	A	A	C	C	C	C	G	G	C	C	G	G	G	G	G	G	T	C	T	T	G	G	C	C	T	T	G	G	A	A	T	T	G	G	C	C	G	G	T	T	A	A	A	A	T	T	G	G	T	T	C	C	C	C	A	A	A	A	C	C	G	G	A	A	A	A	G	G	T	T	G	G	T	T	G	G	T	T	A	A	G	G	C	C	T	T	T	T	T	T	A	A	A	T	G	G	C	C	T	T	C	C	C	C	G	G	A	A	G	G	A	A	G	G	T	T	T	T	G	G	C	C	A	A	T	T	C	C	G	G	T	T	G	G	C	C	A	A	C	C	C	C	G	G	C	C	T	T	A	A	C	C	A	A	T	T	T	T	T	T	G	G	G	G	T	T	C	C	A	A	C	C	G	G	C	C	T	T	G	G	G	G	G	G	T	T	A	A	C	C	A	A	T	T	G	G	A	A	G	G	G	G	T	T	G	G	T	T	G	G	C	C	G	G	G	G	C	C	C	C	A	A	T	T	T	T	G	G	G	G	T	T	C	C	G	G	T	T	C	C	G	G	T	T	T	T	T	T	C	C	T	T	A	A	G	G	T	T	T	T	C	C	G	G	A	A	T	T	C	C	T	T	T	T	C	C	C	C	G	G	C	C	T	T	C	C	T	T	T	T	C	C	G	G	G	G	A	A	G	G	C	C	T	T	A	A	A	A	T	T	C	C	C	C	T	T	C	C	T	T	G	G	C	C	G	G	T	T	A	A	C	C	G	G	T	T	A	A	T	T	G	G	A	A	A	A	C	C	C	C	T	T	C	C	A	A	C	C	T	T	A	A	T	T	G	G	T	T	C	C	G	G	T	T	T	T	G	G	G	G	T	T	A	A	G	G	A	A	A	A	G	G	A	G	T	T	T	T	T	T	T	T	A	A	C	C	A	A	A	A	A	A	T	T	G	G	T	T	C	C	A	A	A	A	C	C	A	A	A	A	C	C	G	G	T	T	T	T	A	C	A	A	C	C	C	C	G	G	C	C	C	C	T	T	T	T	T	T	C	T	C	C	A	A	C	C	C	C	G	G	A	A	C	C	C	C	C	C	T	T	C	C	C	C	T	T	A	A	G	G	T	T	A	A	C	C	A	A	T	T	C	C	A	A	G	G	C	C	A	A	C	C	G	G	A	A	A	A	G	G	A	A	A	A	NA	NA	C	C	A	A	T	C	C	C	A	A	C	C	T	T	A	A	T	T	G	G	G	G	C	C	A	A	C	C	C	C	A	A	T	T	C	C	A	A	G	G	C	C	G	G	G	G	T	T	A	A	A	A	G	G	C	C	G	G	A	A	A	A	A	A	A	A	A	A	G	G	A	A	C	C	T	T	A	A	C	C	T	T	G	G	A	A	G	G	C	C	A	A	C	C	A	A	G	G	T	T	A	A	C	C	A	A	A	A	A	A	A	A	A	A	T	T	G	G	G	G	A	A	C	C	G	G	G	G	A	A	T	T	A	A	T	T	G	G	C	C	G	G	A	A	C	C	G	G	A	A	C	C	G	G	C	C	A	A	T	T	A	A	A	A	C	C	G	G	C	C	T	T	G	G	C	C	G	G	G	G	G	G	C	C	G	G	C	C	A	A	C	C	C	C	G	G	C	C	A	A	G	G	T	T	A	A	T	T	A	A	A	A	A	A	A	A	A	A	A	A	T	T	G	G	T	T	T	T	G	G	C	T	G	G	A	A	C	C	A	A	C	C	T	T	A	A	T	T	T	T	C	C	C	C	G	G	G	G	T	T	T	T	A	A	C	C	G	G	A	A	A	A	NA	NA	C	C	C	C	T	T	A	C	A	A	T	T	G	G	C	C	G	G	T	T	A	A	C	C	NA	NA	G	G	G	G	T	T	C	C	C	C	A	A	G	G	C	C	G	G	C	C	G	G	A	A	A	A	G	G	A	A	T	T	G	G	C	C	T	T	T	C	A	A	G	G	G	G	C	G	T	T	G	G	T	T	C	C	C	C	A	A	A	A	C	C	C	C	T	T	C	C	C	C	G	G	C	C	C	C	A	A	C	C	T	T	G	G	T	T	C	C	A	A	A	A	G	G	G	G	T	T	A	A	C	C	A	A	G	G	G	G	A	A	G	G	A	A	A	A	T	T	C	C	T	T	G	G	T	T	G	G	G	G	A	A	T	T	C	C	A	A	A	A	A	A	A	A	A	A	T	T	A	G	T	T	A	A	A	A	G	G	T	T	A	A	A	A	A	A	A	A	A	A	C	C	G	G	G	G	C	C	A	A	G	G	T	T	A	A	T	T	C	C	A	A	G	G	T	T	A	A	C	C	C	C	C	C	G	G	T	T	T	T	G	G	T	T	A	A	A	A	C	C	A	A	C	C	G	G	T	T	A	A	T	T	T	T	C	C	T	T	T	T	T	T	C	C	A	A	A	A	C	C	T	T	C	C	C	C	G	G	T	T	T	T	C	C	T	T	C	C	T	G	NA	NA	C	C	C	C	G	A	G	G	C	C	C	T	G	G	A	A	C	C	T	T	T	T	A	A	G	G	G	G	C	C	G	G	C	C	G	G	A	G	A	A	A	A	C	C	G	G	G	G	T	T	A	C	C	C	G	G	G	G	G	G	G	G	G	A	A	G	T	T	C	C	G	G	C	C	G	A	A	T	C	C	T	T	G	G	T	C	C	C	T	T	T	T	C	C	T	T	C	C	T	T	G	G	A	A	C	T	C	C	A	A	G	G	C	C	G	G	C	T	G	G	C	C	A	A	A	A	G	G	G	G	G	G	C	C	C	T	C	C	A	C	G	A	A	G	A	G	G	G	A	A	T	T	NA	NA	A	G	A	A	G	G	G	G	C	C	G	G	A	A	NA	NA	C	C	C	C	T	C	G	A	G	G	A	A	A	A	C	C	G	G	A	G	A	A	C	C	G	G	T	C	C	T	A	G	G	A	T	T	G	G	A	G	G	G	G	G	C	T	C	C	T	A	C	T	T	T	C	C	C	C	G	G	C	C	C	C	A	A	G	G	C	C	G	G	C	C	A	A	T	T	A	A	G	G	G	G	C	C	C	C	C	C	T	T	C	C	A	A	G	G	A	A	T	T	G	G	G	G	C	C	C	C	A	A	C	C	C	C	C	C	C	C	C	C	T	T	G	G	T	T	T	T	A	A	T	T	A	A	T	T	G	G	C	C	G	G	C	C	G	G	C	C	G	G	G	G	G	G	A	A	C	C	A	A	C	C	C	C	T	T	A	A	G	G	T	T	C	C	C	C	T	T	G	G	T	T	G	G	T	T	A	A	T	T	A	A	C	C	A	A	A	A	A	G	C	C	T	T	A	A	T	T	C	C	T	T	C	C	A	A	C	C	T	T	A	A	A	A	C	C	T	T	C	C	C	C	G	G	T	T	G	G	C	C	T	T	C	C	C	C	C	C	C	C	C	C	A	A	C	C	C	C	A	A	T	T	T	T	T	T	C	C	A	A	C	C	A	A	T	T	G	G	T	T	T	T	C	C	G	G	G	G	G	G	A	A	T	T	T	T	T	T	T	T	G	G	T	T	G	G	G	G	G	G	G	G	T	T	A	A	G	G	C	C	A	A	A	A	C	C	C	C	G	G	C	C	A	A	A	A	G	G	T	T	C	C	G	G	G	G	T	T	T	T	G	G	A	A	G	G	T	G	G	G	C	C	G	G	G	G	T	T	A	A	T	T	T	T	A	A	T	T	C	C	A	A	T	T	G	G	T	T	A	A	C	T	C	C	T	T	G	G	T	T	T	T	A	A	T	T	G	G	A	A	C	C	C	C	G	G	A	A	T	T	A	A	T	T	T	T	G	G	C	C	G	G	G	G	T	T	T	T	T	T	A	A	T	T	G	G	G	G	C	C	G	G	T	T	A	A	G	G	A	A	C	C	G	G	G	G	C	C	A	A	G	G	A	A	C	C	C	C	T	T	T	T	C	C	A	A	C	C	T	T	C	C	G	G	A	A	C	C	A	A	G	G	T	T	G	G	G	A	T	T	A	G	C	C	C	C	T	T	A	T	G	G	C	C	G	G	A	A	G	G	T	T	C	C	C	C	A	A	G	G	A	A	T	T	A	A	G	G	C	C	C	C	T	T	A	A	A	A	A	A	C	C	C	C	T	T	C	C	T	T	A	A	G	G	A	A	T	T	C	C	T	T	G	G	A	A	T	T	A	A	T	T	C	C	G	G	T	T	C	C	T	T	T	T	C	C	A	A	A	A	A	A	A	T	G	G	G	G	T	T	T	T	G	G	G	G	C	C	C	C	A	A	T	T	A	A	G	G	G	G	T	T	T	T	G	G	T	T	A	A	C	C	T	T	A	A	G	A	C	C	C	C	C	C	NA	NA	G	G	G	A	G	G	G	T	T	T	A	A	NA	NA	G	G	G	G	A	A	T	T	A	A	G	G	G	G	C	G	T	A	C	C	G	A	G	G	T	T	C	C	C	C	G	G	T	T	A	A	T	T	C	T	A	A	G	G	A	A	G	G	C	C	A	A	A	A	T	T	G	G	C	C	A	A	T	T	A	A	T	T	T	T	T	T	C	C	A	A	A	A	T	T	G	C	A	A	A	G	A	G	T	C	G	G	G	T	C	T	A	A	A	G	T	T	A	A	T	A	T	T	C	C	A	A	G	G	G	G	T	A	G	G	G	A	T	T	A	A	A	A	A	G	C	C	G	G	T	C	A	A	C	C	A	G	G	T	G	G	G	A	A	G	G	G	G	G	T	C	T	T	T	C	T	T	G	G	T	T	T	A	T	T	T	C	A	A	T	T	G	G	T	T	C	C	A	A	C	C	C	C	G	G	G	G	G	G	A	A	A	A	A	A	G	G	C	C	G	G	A	A	G	G	C	C	T	T	G	G	T	T	T	T	C	C	G	G	T	T	T	T	C	C	C	C	A	A	G	G	A	A	G	G	T	T	A	A	C	C	T	C	G	G	G	A	G	G	C	C	T	T	C	C	C	C	C	C	T	T	G	G	T	T	C	C	A	A	G	C	T	T	T	T	C	C	G	G	G	G	T	T	A	G	C	C	T	T	G	G	T	T	NA	NA	C	A	A	A	C	C	C	C	C	C	C	T	C	C	A	A	A	A	G	G	C	C	A	A	C	C	C	C	A	G	C	C	C	C	C	T	T	T	A	A	C	C	G	G	T	A	G	A	T	C	NA	NA	C	C	G	G	A	G	T	T	A	A	T	T	G	G	C	C	T	T	T	T	T	T	A	A	T	T	T	C	NA	NA	A	T	T	A	C	T	A	A	C	C	G	G	A	A	C	C	A	A	G	G	G	G	A	A	T	T	T	T	C	C	G	G	T	T	C	C	A	A	C	C	T	G	A	G	A	G	A	A	T	C	G	G	T	A	T	T	NA	NA	C	G	T	T	A	A	C	C	T	T	G	G	T	T	T	T	T	T	T	T	A	A	A	C	C	C	G	G	T	T	C	C	C	C	C	C	C	C	C	C	A	A	G	G	A	A	T	C	A	A	A	A	T	T	C	C	G	G	C	C	G	G	T	T	G	G	T	T	G	A	C	T	G	G	G	G	C	A	NA	NA	G	C	T	C	C	C	C	C	G	A	A	G	A	G	G	G	NA	NA	T	T	A	A	A	A	G	A	C	C	C	C	C	C	G	G	A	A	C	C	G	G	G	G	T	T	T	T	T	T	A	A	C	C	T	T	G	G	A	A	G	G	A	A	G	G	T	T	G	G	T	T	C	C	NA	NA	G	A	T	T	T	T	G	G	C	C	C	C	G	C	T	C	A	A	T	T	C	A	C	C	G	G	T	T	A	T	C	C	G	C	NA	NA	A	C	NA	NA	T	T	C	C	A	G	T	C	A	A	A	C	G	G	A	A	T	T	T	T	NA	NA	A	A	C	C	C	C	A	A	G	G	G	G	T	T	A	A	G	G	G	G	C	C	A	A	T	T	A	A	G	G	C	C	G	G	G	G	G	G	G	G	G	G	G	G	C	C	G	G	A	A	A	G	T	T	A	A	G	G	C	C	G	G	A	A	G	G	T	T	G	G	T	T	A	A	C	C	G	G	C	C	C	C	C	C	T	T	C	C	A	A	C	C	C	C	G	G	C	T	C	C	C	C	C	C	A	A	G	G	C	C	T	T	C	C	A	A	A	A	T	T	G	G	A	A	G	G	G	G	A	A	A	A	A	A	C	C	C	C	A	A	T	T	G	G	G	G	T	A	A	A	G	G	A	A	T	T	G	G	T	T	A	A	C	C	C	C	C	C	C	C	G	G	G	G	C	C	G	G	A	A	A	A	A	A	A	A	G	G	C	C	G	G	C	C	C	A	T	T	T	T	G	G	G	G	A	A	T	T	C	C	G	G	A	A	G	G	T	T	A	A	C	C	G	G	T	T	T	T	T	T	G	G	A	A	G	G	C	C	T	T	C	T	G	G	C	C	T	T	T	T	C	C	A	A	A	A	G	G	A	A	G	G	A	A	C	C	G	G	A	A	C	C	C	C	A	A	C	C	C	C	A	A	G	G	G	G	T	T	G	G	G	G	G	G	T	T	A	A	G	G	T	T	C	C	C	C	A	A	C	C	A	A	C	C	NA	NA	G	G	A	A	T	T	G	G	G	A	A	A	T	T	T	T	A	A	A	A	C	C	C	C	A	A	G	G	T	T	T	T	C	C	C	C	C	C	G	G	T	T	A	A	A	A	A	A	A	A	A	A	G	G	T	T	A	A	G	G	A	A	G	G	A	A	T	T	G	G	C	C	T	T	C	C	A	A	G	G	G	G	C	C	G	G	C	C	G	G	G	G	A	A	A	A	C	C	G	G	C	C	A	A	C	C	A	A	C	C	C	C	G	G	C	T	C	C	A	A	C	C	C	C	A	A	T	A	T	T	C	C	A	A	T	T	A	A	A	A	A	A	G	G	G	G	G	G	G	G	A	G	C	C	A	A	G	G	A	A	G	G	G	A	C	C	T	T	T	T	C	C	G	G	C	C	T	T	C	C	T	T	C	C	G	G	G	C	G	G	C	C	G	G	C	C	A	A	G	G	C	C	T	T	G	G	A	A	C	C	T	T	A	A	T	T	A	A	G	G	T	T	T	C	A	A	A	C	A	G	A	G	A	A	G	G	C	T	C	C	T	T	C	A	T	C	C	T	A	A	G	G	A	G	G	A	C	C	A	T	C	C	NA	NA	C	C	A	A	G	G	A	A	T	T	T	T	A	A	T	T	C	C	G	G	A	A	T	T	T	T	T	T	G	G	T	T	G	G	C	C	C	C	A	A	A	A	C	C	T	T	C	C	C	C	G	G	C	C	C	C	T	T	C	C	C	C	G	G	T	T	A	A	T	T	G	G	C	C	T	T	A	A	C	C	C	C	C	C	C	C	C	C	A	A	T	T	C	C	G	G	C	C	T	T	C	C	T	T	C	C	T	T	C	C	G	G	G	G	A	A	C	C	A	A	A	A	C	C	T	T	T	T	A	A	A	A	T	T	C	C	C	G	G	A	T	T	T	C	T	T	T	T	T	T	C	C	C	C	T	T	G	G	G	G	C	C	C	C	C	C	T	T	A	A	T	T	G	G	A	A	G	G	G	G	A	A	T	C	A	A	C	C	G	G	T	T	A	A	A	A	A	A	G	G	A	T	C	C	G	G	T	T	G	G	G	G	G	G	A	A	C	C	T	T	C	C	C	C	C	C	A	A	C	C	T	T	A	A	C	C	T	T	G	G	G	G	C	T	T	T	C	C	T	T	G	G	C	C	T	T	A	A	C	C	T	T	C	C	A	A	C	C	G	G	C	C	A	A	G	G	G	G	A	A	G	G	C	C	G	G	T	T	A	G	A	A	T	T	A	C	C	C	T	T	T	G	G	G	G	G	T	C	C	G	C	C	T	T	G	G	G	G	T	T	C	C	T	C	C	C	T	T	T	T	C	C	T	T	C	C	C	C	G	G	G	G	A	A	T	T	C	C	G	G	A	C	G	G	A	A	T	T	G	G	C	C	T	T	T	T	C	C	G	G	C	C	T	T	C	A	G	G	A	A	T	T	G	G	A	A	C	C	T	C	T	T	T	T	C	C	C	C	G	G	A	G	C	C	A	A	T	T	A	A	G	G	G	G	C	C	A	A	A	A	T	A	NA	NA	G	G	G	G	T	A	T	T	A	A	G	T	A	T	C	A	G	G	G	G	A	A	C	C	G	G	T	T	A	A	G	G	A	A	A	A	T	T	G	G	C	C	A	A	T	T	T	T	NA	NA	A	A	C	C	A	C	A	A	G	G	A	A	C	C	T	G	A	A	T	T	T	T	C	C	G	A	T	G	C	T	G	A	C	T	NA	NA	G	G	C	C	C	C	A	A	G	G	T	C	G	G	A	G	A	A	G	G	G	G	A	A	T	A	G	G	C	C	A	A	T	T	G	A	NA	NA	C	C	A	A	C	C	T	T	T	T	T	T	G	G	G	G	T	A	A	G	G	G	A	A	G	G	C	C	G	G	C	C	A	A	A	A	C	C	T	T	G	G	T	C	G	G	G	G	G	A	G	G	C	T	T	C	C	C	C	C	C	C	A	A	C	C	C	C	C	C	T	T	A	A	A	A	G	G	G	G	C	C	A	C	G	C	C	C	A	T	C	G	A	A	T	G	G	G	G	A	A	C	A	A	G	A	G	G	G	T	T	T	A	G	A	A	T	G	C	C	G	A	C	T	G	G	A	A	T	T	T	C	G	G	C	C	C	C	G	G	A	A	T	T	G	G	G	G	A	G	G	G	A	A	C	T	T	T	T	T	C	C	G	A	C	T	C	C	G	A	A	A	A	A	C	C	G	G	A	A	A	A	A	A	A	A	T	T	C	C	G	G	C	C	G	G	T	T	T	T	G	G	A	A	A	A	G	A	A	A	G	G	C	C	G	G	A	A	T	T	G	G	A	A	T	T	A	A	C	C	T	T	NA	NA	C	A	C	T	C	T	T	C	G	C	A	T	C	C	G	G	C	T	A	C	G	A	A	A	T	T	T	T	C	C	C	C	C	C	T	T	T	T	T	T	G	A	C	T	A	C	C	C	C	C	C	C	T	T	A	A	A	A	C	T	G	A	G	G	G	G	C	C	G	G	G	G	A	A	G	G	A	A	A	A	T	T	A	A	T	T	G	G	C	C	G	G	G	G	A	A	G	G	T	T	T	T	C	C	C	C	C	C	C	C	T	T	T	T	C	T	T	T	T	T	T	T	C	C	G	G	G	G	G	G	T	T	C	C	C	T	A	A	T	T	T	T	G	G	G	C	T	T	G	G	T	T	C	C	T	T	G	G	G	G	C	C	C	C	C	C	C	C	A	A	T	T	C	C	G	G	G	G	G	G	A	A	G	T	A	A	C	C	C	C	G	G	A	A	T	C	G	G	T	T	C	C	C	C	G	G	A	A	C	C	G	G	A	A	T	T	A	A	G	G	C	C	C	C	G	G	A	A	T	T	A	A	A	A	A	A	C	C	T	T	A	G	T	T	C	C	A	A	C	C	T	T	G	G	G	A	G	G	T	T	C	C	A	A	C	C	T	T	C	C	C	C	C	C	G	A	A	G	C	C	C	C	T	C	G	G	NA	NA	C	C	A	A	NA	NA	A	A	A	G	G	G	A	G	A	C	A	A	A	A	T	G	C	T	T	C	G	G	T	T	G	G	G	G	G	A	G	G	G	G	T	T	C	T	A	A	G	G	T	C	T	T	T	T	C	C	C	C	G	G	C	G	G	G	A	A	T	T	A	A	C	C	C	C	G	G	T	T	T	T	C	C	T	T	G	G	G	G	C	C	G	G	G	A	T	T	C	C	G	G	A	A	G	G	G	G	T	T	T	T	A	A	G	G	C	C	T	T	G	G	C	C	T	T	C	C	C	C	G	G	G	G	T	T	G	G	T	T	C	C	G	G	C	C	T	A	T	T	T	T	T	T	T	T	A	A	A	A	T	G	A	A	G	T	G	G	T	T	C	C	T	T	T	T	C	C	C	C	C	C	C	C	A	G	T	T	A	G	G	G	A	A	T	C	T	T	A	A	A	A	A	G	C	C	C	C	C	C	T	T	T	T	C	C	G	G	A	G	T	T	C	C	G	G	A	A	A	A	A	A	NA	NA	T	T	A	A	T	C	C	C	C	C	T	T	G	A	A	A	C	A	G	G	T	T	C	A	C	C	G	G	A	A	A	A	A	A	A	A	G	G	A	A	G	G	C	C	C	A	G	G	A	A	T	T	T	T	T	A	G	A	C	C	A	A	T	G	T	T	T	T	T	T	T	T	C	C	T	T	T	T	C	C	G	G	G	G	C	C	G	G	C	C	T	T	C	C	A	C	T	C	T	G	T	T	C	C	C	C	C	T	NA	NA	C	C	C	C	T	T	G	G	G	G	G	G	T	T	A	A	A	A	G	G	G	G	C	C	C	C	C	C	T	T	T	T	A	A	A	A	A	A	C	C	C	C	A	A	T	T	A	A	A	A	A	A	C	C	C	C	T	T	G	G	A	A	G	G	C	C	G	G	C	C	T	T	A	G	A	A	A	A	T	T	T	T	T	T	T	T	T	C	C	C	T	T	C	T	C	C	C	C	T	T	G	G	G	G	A	G	G	G	A	A	G	G	T	T	T	C	G	G	C	G	C	C	G	G	A	A	T	T	G	G	G	G	C	C	C	C	A	A	A	C	C	C	T	T	G	G	A	A	G	G	T	T	NA	NA	C	C	T	T	G	G	T	T	A	C	T	T	A	A	T	T	G	G	T	T	C	C	G	G	A	A	C	C	C	C	C	C	T	T	T	T	G	G	A	A	A	A	C	C	C	C	C	C	A	A	C	C	A	A	C	C	A	A	T	T	C	C	A	G	C	C	C	C	C	C	T	T	C	C	G	A	A	A	T	G	T	C	A	A	A	A	G	G	G	G	T	T	C	C	C	C	C	C	T	T	C	C	T	T	A	G	G	A	A	G	T	T	T	T	T	C	G	G	NA	NA	C	C	A	A	C	A	C	C	A	A	G	G	C	T	G	G	A	G	A	A	T	T	C	C	T	T	A	A	A	A	T	T	G	A	T	C	G	G	G	G	G	G	T	T	G	T	G	G	C	C	A	G	A	A	G	G	A	A	C	T	A	G	C	T	C	C	G	G	G	A	G	G	A	G	G	T	C	T	G	G	T	A	T	T	G	G	C	C	G	G	C	C	A	A	T	T	G	G	T	T	T	T	C	C	C	C	C	G	C	T	G	T	T	C	A	C	C	T	C	C	G	A	C	C	T	C	G	T	A	C	G	T	C	T	A	A	C	A	C	A	T	G	G	G	G	A	T	A	C	C	T	C	G	A	G	G	T	C	A	G	G	C	C	C	A	G	T	C	C	C	C	C	A	T	C	T	G	G	C	T	G	G	T	A	C	C	A	A	G	G	C	T	G	A	G	A	T	A	A	G	A	G	C	T	C	C	C	T	C	T	G	G	A	T	NA	NA	A	C	G	G	G	C	C	T	C	T	A	A	T	C	C	T	C	C	C	T	G	A	T	T	A	A	C	T	G	T	G	G	G	G	T	C	G	A	G	G	G	A	G	A	A	G	T	C	C	C	C	C	G	T	T	C	A	G	A	A	A	G	C	G	T	G	A	G	C	C	G	G	A	G	T	T	T	G	C	T	NA	NA	C	T	NA	NA	G	G	A	G	T	C	G	T	NA	NA	C	T	T	G	G	T	C	A	T	C	A	G	C	T	C	T	G	A	T	C	T	A	G	G	T	C	T	C	T	G	NA	NA	T	T	A	T	A	G	C	G	G	G	A	G	A	T	T	C	NA	NA	C	A	G	G	C	A	G	A	G	C	C	G	A	C	A	A	NA	NA	C	T	T	C	C	C	A	G	A	A	C	A	C	T	G	G	T	C	A	A	T	C	C	A	A	G	G	G	A	G	A	G	G	A	C	T	A	C	T	T	T	C	C	A	C	C	A	G	G	G	T	C	C	C	C	T	C	C	C	T	C	T	NA	NA	C	G	C	T	A	C	G	C	NA	NA	G	C	A	G	T	T	C	C	G	A	G	G	C	T	C	T	NA	NA	A	G	G	A	T	G	G	A	C	C	T	C	T	G	C	G	A	T	A	G	C	T	G	A	G	A	A	G	A	G	A	G	T	A	G	T	T	G	C	C	C	C	G	A	A	G	G	A	C	A	A	G	T	G	A	T	T	T	T	T	G	G	A	G	C	T	C	C	G	A	T	G	A	T	T	C	G	G	G	A	A	C	C	A	G	A	G	C	A	G	G	A	C	C	C	C	A	G	A	T	T	T	A	T	T	A	G	T	G	C	A	A	G	C	A	G	C	T	G	A	G	A	G	A	NA	NA	C	A	T	C	T	C	T	T	NA	NA	A	G	A	A	C	A	T	G	T	C	NA	NA	A	G	T	T	T	A	C	G	G	G	A	G	C	G	A	C	A	C	G	A	C	T	A	C	G	T	C	T	G	A	T	A	C	T	C	T	T	G	C	C	T	G	C	T	C	T	C	C	T	T	T	T	C	T	C	T	A	G	C	C	C	T	G	G	G	A	T	A	C	T	G	T	C	T	A	G	T	A	C	C	G	G	T	T	A	T	A	C	C	C	C	A	T	A	A	G	A	A	G	A	A	A	G	G	G	T	NA	NA	C	C	G	A	A	T	T	G	NA	NA	C	A	T	T	G	G	G	G	T	T	A	A	T	C	G	G	A	G	C	A	T	A	G	G	A	G	NA	NA	G	T	T	T	G	G	G	A	G	T	G	G	NA	NA	C	C	C	T	A	A	G	C	C	T	T	G	T	A	A	A	T	C	C	C	T	C	T	G	G	A	NA	NA	C	T	C	C	C	C	A	A	G	C	T	T	A	G	A	A	G	G	G	G	G	A	T	T	G	T	G	A	C	T	G	C	G	G	A	A	A	G	C	A	C	C	T	T	A	C	T	T	C	T	T	T	A	C	T	T	A	T	NA	NA	A	A	A	G	T	A	C	A	G	C	G	A	A	C	T	A	NA	NA	A	A	G	G	G	A	G	A	A	G	T	C	T	G	C	A	G	T	A	A	T	G	C	C	G	A	G	G	G	A	T	T	G	G	G	T	A	A	G	G	T	A	T	G	A	T	NA	NA	G	C	G	G	A	T	T	A	G	G	T	T	A	G	A	T	T	C	A	A	C	C	C	T	G	G	A	C	A	A	G	G	T	G	G	T	A	G	A	C	G	A	G	A	A	G	T	T	C	C	NA	NA	C	T	G	A	G	G	T	A	T	T	A	C	G	A	A	G	G	G	C	G	G	G	A	T	C	G	A	A	C	C	G	A	T	C	G	T	A	G	G	G	C	C	G	A	T	G	T	C	A	A	G	A	C	T	T	G	T	C	C	C	T	C	T	C	C	T	G	C	T	C	G	G	C	C	C	C	A	C	C	T	T	C	C	T	A	G	G	G	G	C	T	A	C	G	C	C	A	G	T	C	T	T	C	C	T	T	A	G	G	A	C	T	G	G	T	C	C	C	A	G	T	A	A	C	T	C	T	T	C	T	NA	NA	C	A	G	A	C	T	NA	NA	T	C	G	G	T	T	C	T	A	T	C	C	C	T	G	A	C	A	G	G	NA	NA	C	C	C	C	T	T	NA	NA	T	C	G	G	C	T	C	C	T	T	G	G	A	G	C	C	T	A	C	A	A	A	T	C	G	A	C	T	NA	NA	T	T	T	C	G	A	T	C	G	G	G	G	C	C	A	C	A	A	T	C	G	A	C	T	G	G	G	G	T	A	G	G	C	C	T	T	T	C	A	C	A	G	A	G	T	C	T	G	G	G	A	G	A	A	T	G	C	C	NA	NA	C	C	NA	NA	G	A	C	C	T	A	C	A	T	T	A	G	T	G	G	T	T	G	C	T	A	T	G	C	A	G	T	G	C	C	G	A	T	T	NA	NA	G	C	G	T	A	G	C	T	C	C	C	C	A	A	A	A	T	T	T	T	G	G	T	T	C	C	C	C	T	T	A	A	G	G	G	G	C	C	A	A	A	A	A	A	T	T	C	A	A	A	C	C	C	C	C	C	A	A	C	C	C	C	C	C	T	T	T	T	G	G	A	A	A	A	T	T	T	T	G	G	A	A	G	G	A	A	G	G	C	C	A	A	G	G	A	A	T	T	A	A	A	A	T	T	G	G	T	G	A	A	G	G	A	A	T	T	A	A	C	C	A	A	T	T	G	G	T	T	G	G	T	T	A	A	G	G	G	G	G	G	C	C	T	T	T	T	T	T	T	T	A	A	A	A	T	T	C	C	G	G	A	A	A	A	A	A	G	G	C	C	T	T	T	T	C	C	G	G	T	T	T	T	G	G	A	A	G	G	T	T	A	A	T	T	G	G	G	G	G	G	G	G	A	A	G	G	T	T	C	C	T	T	A	A	C	C	A	A	A	A	C	C	G	G	A	A	C	C	C	C	A	A	G	G	C	C	A	A	A	A	T	T	T	T	A	A	G	G	C	C	G	G	C	C	C	C	A	A	T	T	A	A	C	C	C	C	C	C	C	C	G	G	G	G	T	A	T	C	A	A	G	C	C	C	G	G	A	A	G	G	G	G	A	A	NA	NA	T	T	NA	NA	A	A	A	A	C	C	C	C	T	C	T	T	G	T	T	T	C	C	C	C	A	A	NA	NA	A	A	G	C	T	T	T	T	T	T	G	G	T	T	C	C	C	A	T	T	T	T	G	G	C	C	G	G	G	G	G	G	C	C	C	C	C	C	T	T	A	A	G	G	A	A	C	C	T	T	G	G	T	T	T	T	T	T	C	T	G	G	G	A	G	G	G	G	T	T	G	G	C	C	A	G	C	T	A	A	C	C	C	C	C	C	T	T	G	G	G	G	C	T	C	C	A	A	C	C	G	T	A	A	A	A	C	C	A	G	T	T	T	T	G	G	C	C	C	G	C	T	A	A	T	C	T	G	G	A	C	C	T	T	G	A	T	T	T	T	G	G	A	A	T	T	T	T	C	C	T	T	A	G	C	T	T	T	T	T	G	G	G	G	G	G	G	C	C	C	C	C	A	C	NA	NA	T	T	T	T	G	G	C	C	G	G	C	C	T	T	A	G	T	T	T	T	C	A	T	A	T	A	C	C	A	A	G	G	A	A	T	C	T	C	C	T	T	T	A	A	T	A	T	C	C	C	C	C	NA	NA	A	A	C	T	T	C	G	A	C	T	G	G	G	G	G	G	T	T	C	C	A	C	A	A	T	G	NA	NA	A	G	G	A	C	C	G	G	T	T	A	A	T	C	G	G	G	A	C	C	G	A	G	G	C	C	A	G	T	T	T	C	T	T	C	C	T	T	T	T	C	C	A	C	G	G	A	A	NA	NA	C	C	G	A	A	C	C	C	C	C	T	T	G	G	T	C	G	A	C	C	T	T	G	G	T	T	G	G	G	G	G	G	C	C	G	G	G	G	A	A	A	A	C	C	C	C	T	C	G	G	C	C	G	A	A	A	C	C	T	T	T	T	G	G	T	T	G	G	C	C	G	A	G	G	C	C	A	A	G	A	A	C	A	A	C	C	A	A	A	A	A	A	G	G	T	T	C	C	G	G	T	T	C	C	G	G	C	C	A	A	A	A	G	G	G	G	G	G	G	G	G	G	T	T	G	G	G	G	G	G	T	T	T	T	T	T	G	G	G	G	G	G	G	G	A	A	C	C	T	T	G	G	G	G	T	T	A	A	G	G	T	T	G	G	T	T	T	T	G	G	G	G	G	G	C	C	G	G	A	A	G	A	G	G	A	G	T	T	T	T	T	T	C	C	C	C	T	T	A	C	C	C	G	C	C	C	A	A	C	C	G	G	G	A	G	G	C	C	NA	NA	T	T	C	T	T	T	G	G	A	A	T	G	G	G	G	G	A	T	C	T	A	A	C	C	NA	NA	C	C	C	T	G	T	T	C	T	T	C	T	G	A	G	A	T	G	G	T	C	A	NA	NA	C	C	T	C	T	C	A	G	G	G	T	T	G	A	NA	NA	A	T	G	G	T	C	G	G	G	A	A	G	C	C	T	C	A	G	A	A	A	G	C	T	G	G	G	C	T	C	G	G	A	A	C	C	T	T	A	G	A	A	T	T	G	T	G	G	A	A	G	G	T	T	C	C	T	C	C	G	C	T	NA	NA	NA	NA	C	T	T	G	T	T	T	T	T	A	A	C	A	G	C	C	C	T	T	C	T	T	NA	NA	T	C	T	A	A	G	A	A	C	C	C	C	C	C	C	A	G	A	C	C	C	C	G	G	C	T	G	G	C	C	G	A	G	T	T	C	A	G	G	G	G	A	A	T	G	G	T	T	G	G	A	G	NA	NA	T	T	A	G	G	G	C	A	G	A	A	G	C	C	A	A	G	G	G	A	G	G	T	T	T	T	G	G	G	A	A	C	A	A	T	T	G	G	G	C	G	G	C	A	G	T	A	A	C	T	C	C	G	G	C	T	C	T	T	T	T	C	C	C	C	T	T	T	C	C	A	A	A	G	C	T	T	C	G	G	G	A	G	G	T	T	A	A	A	G	G	G	G	G	C	T	C	C	G	A	C	T	C	G	G	A	G	C	G	A	T	C	C	A	G	A	A	A	G	G	C	G	A	A	A	G	T	T	C	C	A	A	C	C	T	T	C	C	T	T	C	T	C	C	C	A	G	G	C	C	G	G	T	T	G	A	T	T	G	A	G	G	T	C	C	C	T	T	T	C	G	G	T	C	NA	NA	T	T	C	T	T	C	G	A	C	A	C	C	T	C	T	T	G	G	T	G	A	A	A	A	G	G	T	C	A	G	C	C	G	G	C	G	G	A	T	T	A	G	A	G	NA	NA	G	C	C	C	C	G	A	A	A	G	C	T	C	C	A	A	A	G	C	C	C	T	A	T	C	T	C	T	A	A	C	G	G	A	C	C	G	G	A	G	T	C	C	C	A	G	C	G	G	C	T	T	C	T	C	A	C	T	G	A	C	C	A	G	A	G	G	G	G	T	A	A	G	A	G	G	A	C	NA	NA	G	A	T	C	G	A	NA	NA	G	A	A	A	C	T	T	T	T	T	G	G	G	G	C	C	A	A	G	G	T	C	G	A	T	C	G	G	G	G	G	G	A	G	T	G	A	G	A	G	C	A	T	T	T	C	G	G	A	C	T	T	G	G	G	G	C	T	T	G	NA	NA	T	T	A	T	A	G	C	T	A	G	T	C	T	C	A	A	C	C	C	T	NA	NA	G	G	G	A	C	C	T	C	C	C	C	C	C	T	A	A	C	A	C	A	C	C	T	T	T	G	NA	NA	A	G	G	G	C	C	G	T	T	T	A	A	C	G	A	G	G	G	T	A	NA	NA	C	G	T	T	G	G	G	A	G	G	A	A	T	T	C	T	T	T	G	A	T	C	T	C	T	G	G	G	G	C	G	A	C	C	G	G	A	G	G	G	T	C	T	T	C	T	NA	NA	T	C	T	T	G	A	G	A	T	T	A	G	T	T	G	A	T	A	T	T	G	G	C	C	A	T	C	G	T	C	C	A	G	A	A	G	G	A	C	T	NA	NA	T	C	G	G	A	G	G	T	A	T	T	T	G	G	A	G	G	C	T	C	A	T	T	C	T	T	A	A	T	G	NA	NA	G	A	A	G	G	C	C	C	A	G	T	C	A	G	C	T	G	G	C	C	A	A	A	C	G	C	T	C	C	A	A	T	A	G	G	T	A	G	C	C	C	T	G	T	T	T	T	C	A	A	T	C	C	C	T	C	C	C	G	G	A	A	T	T	C	C	C	C	T	T	A	A	T	T	G	G	T	T	T	T	T	T	A	A	T	T	T	T	G	G	C	C	A	A	A	A	C	C	T	T	T	T	G	G	A	A	G	G	G	G	C	C	A	A	C	C	A	A	C	C	G	G	G	G	C	C	G	G	A	A	A	A	C	C	G	G	T	T	A	A	G	G	C	C	T	T	C	C	A	A	C	C	G	G	A	G	G	G	G	G	A	A	C	C	T	T	C	C	G	G	C	C	T	T	G	G	A	A	A	A	C	C	A	A	A	A	C	C	G	G	A	A	T	T	G	G	A	A	T	T	C	C	T	T	C	C	G	G	C	C	G	G	T	T	C	C	A	A	C	C	C	C	A	A	C	C	G	G	C	C	A	A	A	A	T	T	C	C	A	A	A	A	NA	NA	A	A	T	T	G	G	T	T	C	C	G	G	T	T	G	G	A	A	G	G	G	G	A	A	A	A	T	T	T	T	C	C	G	G	C	C	C	C	A	A	G	G	C	C	T	T	A	A	A	A	G	G	A	A	G	G	G	G	T	T	G	G	T	T	T	T	T	T	G	G	C	C	G	G	A	A	A	A	T	T	G	G	G	G	C	C	T	T	G	A	G	G	G	G	A	A	G	G	T	T	A	A	A	A	T	T	G	G	C	C	G	G	G	G	T	T	G	G	A	A	T	T	T	T	T	T	G	G	A	A	A	A	G	G	G	G	T	T	G	G	G	G	C	C	T	T	A	A	A	A	NA	NA	A	A	C	C	G	G	G	G	T	T	C	C	A	A	A	A	C	T	A	A	C	C	G	G	A	A	C	C	C	G	A	A	T	T	G	G	T	T	G	G	A	A	C	C	C	C	G	G	T	T	C	C	T	T	G	G	T	T	T	T	A	A	G	G	T	T	C	C	C	C	G	G	C	C	T	T	G	G	C	C	T	T	G	G	C	C	C	C	A	A	C	C	C	C	T	T	T	T	T	T	G	G	G	G	G	G	G	G	C	C	C	T	G	G	A	A	C	C	T	T	A	A	C	C	G	G	G	G	A	A	A	A	A	A	A	A	G	G	C	C	T	T	G	G	T	T	T	T	T	T	T	T	G	G	C	C	C	C	C	C	C	C	G	G	C	C	A	A	C	C	A	A	C	C	T	T	C	C	A	A	G	G	T	C	G	G	G	G	G	G	C	C	T	T	G	G	A	A	A	A	A	A	G	G	G	G	T	T	T	T	C	C	G	G	A	A	C	C	C	C	G	G	T	T	G	G	T	T	T	T	G	G	C	C	C	C	A	A	G	G	A	A	T	T	C	C	G	G	A	A	A	A	G	G	C	C	C	C	T	T	A	A	A	A	T	T	A	A	G	G	C	C	C	C	G	G	T	T	T	T	T	T	C	C	G	G	G	G	T	T	A	A	A	A	T	T	G	G	G	G	T	T	G	G	A	A	G	G	T	T	A	A	A	A	C	C	T	T	T	T	T	T	G	G	T	T	A	A	G	G	G	G	G	G	A	A	G	G	A	A	A	A	A	A	A	A	T	T	C	C	G	G	C	C	G	G	C	C	T	T	G	G	G	G	C	C	T	T	A	A	G	G	T	T	G	G	C	A	C	C	G	G	G	G	G	G	C	C	C	C	A	A	T	T	NA	NA	G	G	C	C	G	G	C	C	G	G	T	T	T	T	A	A	A	A	C	C	A	A	C	C	C	C	G	G	C	C	T	T	A	A	T	T	A	A	A	A	T	T	A	A	A	A	G	G	G	G	T	T	T	T	C	C	C	C	T	T	G	G	C	C	T	T	T	T	G	G	C	C	G	G	A	A	A	A	T	T	T	T	G	G	C	C	C	C	T	T	NA	NA	C	C	T	T	G	G	G	G	G	G	A	A	A	A	A	A	C	C	C	C	C	C	A	A	C	C	G	G	C	C	T	T	T	T	C	C	A	A	G	G	A	A	NA	NA	G	G	G	G	A	A	A	A	A	A	G	G	T	T	T	T	T	T	G	G	G	G	A	A	T	T	G	G	C	C	C	C	G	G	T	T	G	G	A	A	C	C	G	G	C	C	A	A	C	C	T	T	A	A	T	G	G	G	G	G	C	C	T	T	A	A	G	G	G	G	C	C	A	A	G	G	A	A	G	G	A	A	A	G	T	T	C	C	G	G	G	G	T	T	A	A	C	C	G	G	T	T	A	A	G	G	G	G	C	C	T	T	G	G	C	C	T	T	A	A	A	A	C	C	G	G	T	T	G	G	G	G	T	T	C	C	A	A	C	C	C	C	T	T	A	A	T	T	C	C	A	A	C	C	C	C	C	C	A	A	G	G	T	T	G	G	C	C	A	A	C	C	C	C	T	T	C	C	G	G	C	C	G	G	A	A	A	A	G	G	C	C	T	T	G	G	A	A	G	G	A	A	C	C	A	A	A	A	G	G	A	A	T	T	T	T	C	C	A	A	T	T	A	A	T	T	C	C	G	G	G	G	G	G	T	T	C	C	A	A	C	C	G	G	C	C	G	G	T	T	A	A	C	C	A	A	T	T	A	A	G	G	G	G	C	C	G	G	C	C	G	G	T	T	G	G	A	A	T	T	T	T	G	G	T	T	T	T	C	C	A	A	T	T	C	C	C	C	C	C	A	A	G	G	C	C	C	C	C	C	C	C	A	A	C	C	G	G	A	A	C	C	T	T	A	A	C	C	A	A	C	C	G	G	A	A	G	G	A	A	C	C	G	G	A	A	T	T	C	C	G	G	G	G	C	C	A	A	A	A	A	A	T	T	A	A	C	C	C	C	C	C	A	A	G	G	G	G	C	C	C	C	T	T	T	T	G	G	A	A	C	C	C	C	G	G	C	C	C	C	G	G	A	A	T	T	C	C	A	A	T	T	A	A	T	T	C	C	T	T	G	G	G	G	A	A	A	A	C	C	C	C	C	C	G	G	C	C	C	C	T	T	G	G	G	G	G	G	G	G	C	C	C	C	A	A	G	G	T	T	A	A	G	G	C	C	T	T	A	A	A	A	T	T	G	G	T	T	T	T	T	T	C	C	A	A	A	A	G	G	C	C	A	A	G	G	G	G	T	T	C	C	A	A	T	T	C	C	G	G	A	A	G	G	G	G	T	T	T	T	C	C	T	T	A	A	A	A	G	G	T	T	G	G	NA	NA	T	T	C	C	A	A	G	G	C	C	A	A	A	A	G	G	T	T	A	A	T	T	A	A	C	C	A	A	G	G	T	T	C	C	A	A	T	T	G	G	G	G	G	G	C	C	G	G	C	C	G	G	G	G	A	A	T	T	A	A	C	C	A	A	A	A	G	G	G	G	T	T	T	T	G	G	C	C	A	A	G	G	T	T	G	G	C	C	A	A	G	G	C	C	A	A	T	T	C	C	G	G	A	A	C	C	T	T	C	C	C	C	C	C	T	T	G	G	A	A	C	C	T	T	G	G	G	G	C	C	T	T	G	G	T	T	T	T	G	G	C	C	G	G	G	G	G	G	A	A	T	T	T	T	G	G	A	A	T	T	G	G	T	T	C	C	G	G	C	C	G	G	T	T	T	T	T	T	C	C	T	T	T	T	T	T	C	C	A	A	G	G	T	T	T	T	C	C	A	A	G	G	G	G	G	G	T	T	A	A	A	A	C	C	T	T	T	C	C	T	A	G	C	C	G	G	T	A	G	G	T	T	A	G	C	C	A	G	A	A	A	G	G	G	G	A	C	C	G	G	C	C	T	C	C	A	C	T	G	G	T	C	A	A	A	C	C	T	A	G	T	A	G	G	C	C	T	T	A	A	A	A	T	T	C	C	T	T	G	G	T	T	G	G	C	T	C	C	T	T	A	A	G	G	T	T	A	A	C	C	A	A	C	C	A	G	C	T	A	A	C	C	C	C	T	T	G	G	G	G	C	C	A	A	T	T	G	G	T	T	C	C	A	A	A	A	G	G	T	T	C	C	C	C	G	G	A	A	T	T	T	T	T	T	G	G	T	T	A	G	T	T	T	T	G	A	A	A	G	G	C	C	G	G	A	A	A	A	G	G	C	C	G	G	G	G	G	G	G	G	A	A	T	T	A	A	A	A	G	G	C	C	A	A	G	G	T	T	G	G	C	C	G	G	C	C	G	G	C	C	A	A	G	A	T	T	A	A	C	C	T	T	G	G	G	G	A	A	A	A	C	C	A	A	C	C	C	C	T	T	A	A	G	T	A	A	T	T	G	G	A	T	T	T	T	T	A	A	A	A	A	A	G	G	G	G	G	G	C	C	G	G	A	A	G	G	T	T	G	G	C	C	G	A	T	T	T	T	G	G	G	G	T	T	C	C	C	C	A	A	C	G	G	G	G	G	C	C	G	G	T	T	A	A	T	T	T	T	A	A	T	T	T	T	C	C	G	G	C	C	G	G	A	A	C	C	G	G	C	C	G	G	G	G	C	C	G	G	C	C	T	T	G	G	G	G	C	C	G	G	G	G	C	C	G	G	A	A	C	C	C	C	A	A	G	G	C	C	A	A	G	G	A	A	G	G	C	G	T	T	C	C	C	C	C	C	A	A	A	A	G	G	G	G	G	G	A	A	C	C	C	C	C	C	G	G	T	T	G	G	C	C	A	A	G	G	G	G	C	T	G	G	C	C	C	C	C	C	G	G	C	C	C	C	T	T	G	G	C	C	C	C	T	T	A	T	G	G	G	G	G	G	C	C	G	G	G	G	C	C	C	C	C	C	G	G	T	T	C	C	T	T	G	G	A	A	A	A	G	G	G	G	T	T	C	C	T	T	G	G	C	C	A	A	A	A	T	T	T	T	A	A	A	A	T	T	A	A	T	T	C	C	A	A	T	T	A	A	G	G	A	A	C	T	C	C	G	G	T	T	G	G	T	T	G	G	G	G	T	T	A	T	T	T	G	G	C	C	A	A	C	C	C	C	A	A	A	A	G	G	G	G	G	G	C	C	G	G	T	T	C	C	C	C	A	A	A	A	T	T	G	G	C	C	A	A	A	A	G	G	T	T	T	T	G	G	T	T	C	C	C	C	T	T	G	G	C	C	G	G	G	G	C	C	G	G	C	C	G	G	A	A	T	T	T	T	C	C	G	G	C	C	G	G	T	T	C	C	G	G	G	A	T	T	G	G	NA	NA	T	T	T	T	T	C	C	C	NA	NA	C	C	A	A	T	T	G	G	A	A	T	T	T	T	C	C	G	G	C	C	T	T	C	C	C	T	T	C	G	G	G	A	G	A	A	A	A	A	T	G	C	T	G	G	C	C	C	T	G	A	A	T	A	G	G	G	C	T	C	G	T	G	A	A	G	A	C	T	T	G	C	T	C	T	T	T	G	T	G	G	G	G	A	G	T	C	T	C	A	A	C	C	T	C	A	A	T	T	G	C	NA	NA	T	A	C	C	NA	NA	C	C	G	G	C	T	C	G	C	T	C	C	NA	NA	A	G	A	T	G	A	G	G	C	C	T	T	G	A	NA	NA	C	C	G	A	G	A	A	G	A	A	G	A	A	A	G	G	T	C	A	A	G	A	G	T	G	G	C	T	G	C	G	A	C	C	G	G	C	C	A	G	G	A	C	C	A	T	A	G	T	T	T	C	T	T	C	A	A	A	C	C	C	C	C	C	A	A	C	G	C	C	G	A	G	T	G	G	G	C	G	A	C	C	G	G	T	T	A	A	T	T	T	C	G	A	G	G	C	G	A	G	G	A	G	G	C	C	A	G	A	G	A	A	A	C	A	A	T	A	C	C	C	C	A	A	C	T	C	A	C	G	G	A	T	C	A	C	G	A	T	G	G	G	A	A	A	T	A	A	C	C	T	G	T	G	C	C	C	C	A	G	G	G	T	T	G	A	T	C	A	A	C	C	G	A	A	G	G	A	NA	NA	T	T	T	A	A	G	A	G	T	G	C	C	G	C	G	C	G	T	T	T	T	C	T	G	C	C	C	C	C	C	T	T	C	C	G	G	A	A	C	C	A	A	T	T	C	A	A	A	A	A	C	C	T	T	T	G	G	G	G	G	A	A	T	T	A	A	A	A	T	T	T	T	T	C	G	G	G	A	C	C	G	G	G	G	G	G	A	A	A	A	C	C	C	C	C	C	C	C	G	G	G	G	G	G	T	T	G	G	G	G	T	T	T	T	A	A	T	T	T	T	A	A	C	C	T	T	T	T	A	T	G	G	C	C
CC	OR157f52	NA	NA	1	NA	G	G	A	A	C	C	A	A	C	C	G	G	G	G	C	C	G	G	NA	NA	G	G	A	A	G	G	C	C	G	G	C	C	G	G	C	C	A	A	C	C	T	T	C	C	C	C	G	G	C	C	C	C	G	G	A	A	A	A	G	G	NA	NA	A	A	A	A	G	G	C	C	C	C	G	G	T	T	T	T	T	T	A	A	G	G	A	A	G	G	T	T	A	A	T	T	T	T	C	C	T	T	A	A	C	C	A	A	A	G	G	G	G	G	C	C	T	T	G	G	A	A	A	A	C	C	C	C	G	G	G	G	C	C	G	G	G	G	G	G	T	T	G	G	T	T	A	A	G	G	T	T	T	T	G	G	T	T	G	G	G	G	A	A	G	G	C	C	C	C	G	G	G	G	T	T	A	A	A	A	T	T	T	T	G	G	G	G	A	A	A	A	T	T	C	C	G	G	T	T	G	G	A	A	G	G	T	T	C	C	A	A	G	G	G	G	T	T	G	G	C	C	A	A	C	C	T	T	A	A	C	C	G	G	A	A	C	C	C	C	A	A	G	G	C	C	G	G	G	G	G	G	C	C	G	G	C	C	C	C	A	A	C	C	C	C	C	C	G	G	C	C	T	T	C	C	G	G	C	C	T	T	T	T	C	C	C	C	C	C	C	C	T	T	G	G	C	C	C	C	A	A	T	T	G	G	C	C	T	T	A	A	G	G	C	C	A	A	G	G	A	A	T	T	A	A	G	G	G	G	C	C	C	C	A	A	G	G	T	T	A	A	G	G	C	C	G	G	C	C	T	T	C	C	G	G	C	C	T	T	G	G	C	C	T	T	C	C	A	A	T	T	C	C	T	T	C	C	G	G	T	T	T	T	T	T	G	G	C	C	G	G	G	G	A	A	C	C	A	A	C	C	T	T	T	T	T	T	A	A	G	G	C	C	T	T	G	G	G	G	G	G	A	A	A	A	A	A	T	T	C	C	G	G	C	C	C	C	G	G	A	A	C	C	G	G	A	A	G	G	C	C	A	A	G	G	A	A	C	C	C	C	A	A	T	T	C	C	T	T	A	A	G	G	C	C	A	A	T	T	T	T	A	A	T	T	C	C	C	C	T	T	C	C	T	T	G	G	C	C	G	G	T	T	G	G	G	G	T	T	A	A	C	C	G	G	C	C	T	T	C	C	C	C	G	G	C	C	A	A	A	A	T	T	C	C	T	T	T	T	C	C	G	G	C	C	C	C	C	C	G	G	T	T	G	G	C	C	C	C	C	C	G	G	T	T	A	A	T	T	C	C	C	C	T	T	A	A	G	G	G	G	G	G	T	T	G	G	T	T	A	A	T	T	T	T	T	T	G	G	A	A	G	G	C	C	G	G	T	T	G	G	A	A	A	A	T	T	C	C	C	C	G	G	A	A	A	A	G	G	G	G	T	T	T	T	C	C	G	G	C	C	A	A	A	A	A	A	A	A	C	C	T	T	G	G	A	A	T	T	C	C	T	T	T	T	A	A	T	T	T	T	C	C	C	C	A	G	C	C	A	A	T	T	A	A	C	C	A	A	G	G	T	T	C	C	G	G	C	C	G	G	C	C	T	T	T	T	G	G	A	A	G	G	A	A	A	A	C	C	C	C	T	T	A	A	C	C	A	A	A	A	C	C	T	T	T	T	A	A	T	T	C	C	C	C	T	T	T	T	T	T	T	T	C	C	T	T	T	T	A	A	G	G	A	A	T	T	C	C	G	G	G	G	T	T	C	C	G	G	G	G	G	G	T	T	A	A	T	T	C	C	C	C	T	T	T	T	T	T	T	T	G	G	G	G	A	A	G	G	T	T	C	C	T	T	A	A	C	C	A	A	A	A	C	C	A	A	G	G	G	G	A	A	T	T	A	A	A	A	G	G	G	G	T	T	G	G	C	C	C	C	C	C	C	C	A	A	T	T	C	C	C	C	C	C	C	C	C	C	C	C	C	C	C	C	G	G	T	T	C	C	G	C	T	T	C	C	T	T	T	T	G	G	T	T	G	G	A	A	G	G	A	A	C	C	C	C	C	C	A	A	G	G	A	A	A	A	T	T	G	G	T	T	C	C	G	G	T	T	A	A	A	A	T	T	T	T	G	G	T	T	T	T	C	C	T	T	C	C	T	T	A	A	C	C	C	C	G	G	C	C	T	T	G	G	A	A	T	T	A	A	T	T	G	G	C	C	A	A	A	A	C	C	T	T	T	T	A	A	A	A	A	A	A	A	T	T	G	G	C	C	A	T	C	C	T	T	C	C	T	T	A	A	T	T	C	C	C	C	G	G	C	C	G	G	C	C	G	G	C	C	G	G	G	G	C	C	G	G	T	T	T	T	C	C	G	G	A	A	G	G	C	C	G	G	G	G	C	C	T	T	G	G	C	C	A	A	A	A	T	T	C	C	G	G	T	T	C	C	C	C	A	A	T	T	A	A	G	G	A	A	C	C	C	C	T	T	G	G	C	C	G	G	C	C	A	A	G	G	C	C	A	A	A	A	G	G	G	G	G	G	A	A	A	A	A	A	A	A	G	G	A	A	A	A	T	T	C	C	A	A	A	A	C	C	C	C	T	T	G	G	G	G	T	T	A	A	C	C	A	A	C	C	C	C	G	G	T	T	A	A	A	A	A	A	T	T	A	A	G	G	A	A	C	C	A	A	G	G	T	T	A	A	G	G	C	C	G	G	A	A	T	T	G	G	G	G	C	C	A	A	A	A	A	A	C	C	C	C	G	G	T	T	T	T	C	C	T	T	T	T	A	A	C	C	G	G	A	A	G	G	G	G	C	C	G	G	A	A	T	T	A	A	C	C	T	T	C	C	A	A	A	A	G	G	C	C	G	G	T	T	G	G	A	A	T	T	T	T	C	C	T	T	G	G	A	A	T	T	A	A	C	C	G	G	T	T	A	A	T	T	G	G	C	C	T	T	G	G	G	G	C	C	T	T	C	C	T	T	G	G	A	A	G	G	A	A	A	A	G	G	G	G	T	T	T	T	C	C	A	A	C	C	C	C	C	C	T	T	C	C	G	G	G	G	T	T	A	A	G	G	G	T	G	G	C	C	A	A	T	T	T	T	A	A	NA	NA	T	T	C	C	A	A	T	T	A	A	T	T	T	T	G	G	C	C	C	C	T	T	A	A	C	C	G	G	G	G	A	A	C	C	A	A	T	T	G	G	G	G	T	C	C	C	A	A	C	C	T	T	T	T	T	T	T	T	A	A	T	T	C	C	C	C	T	T	T	T	G	G	G	G	G	G	C	C	T	C	A	A	G	G	A	A	C	C	C	C	G	G	A	A	T	T	T	T	T	T	A	A	T	T	T	T	C	C	A	A	T	T	A	A	G	G	A	A	T	T	G	G	T	T	G	G	C	C	C	C	C	C	A	A	C	C	C	C	C	C	G	G	T	T	A	A	G	G	A	A	C	C	T	T	G	G	C	C	A	A	A	A	G	G	G	G	A	A	C	C	C	C	T	T	G	G	C	C	T	T	G	G	C	C	C	C	A	A	A	A	G	G	G	G	T	T	G	G	G	G	C	C	A	A	C	C	A	A	C	C	C	C	G	G	G	G	C	C	C	C	A	A	T	T	A	A	G	G	G	G	T	T	C	C	G	G	A	A	T	T	G	G	C	G	A	A	T	T	G	G	A	A	A	A	C	C	G	G	T	T	NA	NA	A	A	G	G	T	T	C	C	G	G	C	C	G	G	T	T	C	C	G	G	T	T	T	T	C	C	T	T	A	A	C	C	A	A	G	G	G	G	T	T	A	A	T	T	C	C	A	A	A	A	C	C	C	C	T	T	G	G	G	G	C	C	G	G	G	G	C	C	C	C	C	C	T	T	A	A	A	A	T	T	G	G	G	G	A	A	A	A	C	C	T	T	G	G	G	G	A	A	T	T	C	C	C	C	C	C	A	A	G	G	G	G	A	A	C	C	C	C	G	G	G	G	T	T	C	C	A	A	C	C	G	G	T	T	G	G	C	C	G	G	T	T	G	G	G	G	A	A	G	G	T	T	A	A	C	C	T	T	G	G	G	G	T	T	T	T	C	C	G	G	T	T	A	G	G	G	G	G	G	G	C	C	C	C	C	C	T	T	T	T	C	C	T	T	T	T	A	A	C	C	T	T	C	C	C	C	A	A	C	C	C	C	T	T	C	C	C	C	A	A	T	T	C	C	C	C	A	A	G	G	C	C	G	G	T	T	C	C	T	T	G	G	A	A	T	T	T	T	G	G	T	T	C	C	G	G	C	C	G	G	T	T	C	C	A	A	A	A	A	A	T	T	G	G	A	A	T	T	G	G	A	A	A	A	T	T	A	A	G	G	G	G	A	A	C	C	C	C	C	C	C	C	G	G	C	C	G	G	T	T	T	T	G	G	C	C	T	T	G	G	T	T	C	C	T	T	T	T	T	T	G	G	G	C	T	T	C	C	C	C	A	A	T	T	A	A	T	T	A	A	G	G	C	C	T	T	A	A	T	T	A	A	T	T	C	C	A	A	C	C	C	C	C	C	A	A	C	C	T	T	G	G	C	C	A	A	T	T	T	T	G	G	G	G	G	G	T	T	T	T	C	C	G	G	C	C	T	T	A	A	A	A	C	C	C	C	T	T	A	A	A	A	G	G	T	T	A	A	G	G	C	C	G	G	T	T	G	G	C	C	T	T	A	A	C	C	A	A	T	T	T	T	C	C	C	C	G	G	A	A	G	G	A	A	G	G	G	G	T	T	A	A	G	G	A	A	C	C	T	T	C	C	T	T	C	C	C	C	C	C	T	T	A	A	G	G	T	T	T	T	G	G	T	T	C	C	T	T	C	C	C	C	C	G	T	T	G	G	C	C	G	G	C	C	A	A	T	T	C	C	C	C	A	A	G	A	C	C	G	G	G	G	G	G	A	A	A	A	C	C	T	T	T	T	C	C	G	G	C	C	C	C	T	T	C	C	T	T	C	C	G	G	T	T	A	A	A	A	C	C	G	G	A	A	G	C	G	G	C	C	T	T	T	T	C	C	A	A	C	C	A	A	C	C	G	G	G	G	G	G	A	A	T	T	C	C	G	G	A	A	A	A	T	T	G	G	T	T	G	G	C	G	C	C	G	G	C	C	T	T	C	C	C	C	C	C	T	T	C	C	T	T	A	A	A	A	C	C	A	A	A	A	T	T	A	A	C	C	T	T	T	T	G	G	T	T	C	C	T	T	T	T	C	C	T	T	G	G	C	C	T	T	T	T	C	C	G	G	G	G	G	G	G	G	T	T	T	T	C	C	A	A	T	T	T	T	G	G	A	A	G	G	C	C	C	C	C	C	G	G	G	G	G	G	T	T	G	G	T	T	G	G	G	G	A	A	A	A	G	G	T	T	T	T	A	A	C	C	T	T	A	A	T	T	T	T	G	G	G	G	C	C	C	C	G	G	G	G	T	A	G	G	T	T	A	A	G	G	G	G	T	T	C	C	A	A	G	G	A	A	C	C	A	A	G	G	C	C	NA	NA	C	C	G	G	T	T	G	G	C	C	A	A	T	T	T	T	T	T	A	A	T	T	T	T	G	G	T	T	G	G	A	A	T	C	C	C	G	G	T	T	C	C	A	A	T	T	C	C	G	G	A	A	C	C	G	G	C	C	G	G	A	A	T	T	T	T	A	A	C	C	T	T	A	A	T	T	C	C	G	G	G	G	C	C	G	G	G	G	C	C	A	A	G	G	A	A	T	T	G	G	G	G	C	C	C	C	T	T	NA	NA	T	T	G	G	A	A	G	G	A	A	T	T	T	T	C	C	C	C	A	A	C	C	T	T	A	A	C	C	C	C	C	C	C	C	T	T	A	A	A	A	C	C	A	A	C	C	G	G	A	A	G	G	C	C	G	G	C	T	T	T	T	T	T	T	A	A	T	T	C	C	C	C	G	G	T	T	G	G	G	G	A	A	C	C	A	A	C	C	T	T	C	C	C	T	T	T	A	A	C	C	A	A	C	C	A	A	C	C	G	G	T	T	G	G	A	A	T	T	T	T	C	C	A	A	T	T	T	T	G	G	T	T	T	T	G	G	T	T	C	C	A	A	C	C	C	C	G	G	T	T	T	T	T	T	G	G	A	A	T	T	A	A	T	T	A	A	A	A	A	A	C	C	T	T	C	C	G	G	C	C	T	T	A	A	A	A	A	A	A	A	A	A	A	A	A	A	A	A	G	G	C	C	G	G	G	G	A	A	C	C	G	G	T	T	T	T	G	G	C	C	C	C	T	T	T	T	C	C	G	G	G	G	G	G	G	G	C	C	T	T	T	T	C	C	A	A	A	A	T	T	A	A	G	G	T	T	A	A	G	G	A	A	A	A	T	T	C	T	C	C	T	T	A	A	C	C	T	T	T	T	A	A	T	T	C	C	T	T	C	C	T	T	C	C	G	G	T	T	C	C	C	C	C	T	T	C	A	G	G	G	G	G	C	C	A	C	C	T	G	A	T	C	C	C	T	T	T	T	G	G	C	C	C	C	A	A	NA	NA	T	T	C	C	C	C	G	G	C	G	C	C	A	G	A	G	T	T	G	C	C	C	A	A	C	G	G	G	C	C	C	C	T	T	G	G	C	C	T	T	T	C	C	T	C	C	A	A	A	C	T	T	G	G	C	C	A	A	C	C	A	A	C	C	A	A	T	T	G	G	T	T	A	A	C	C	G	G	G	G	G	G	A	A	G	G	C	C	C	C	T	T	C	C	G	G	A	A	T	A	A	A	C	C	A	A	A	A	A	A	C	C	C	C	T	A	C	A	C	G	C	T	A	T	T	C	G	A	A	A	C	C	G	A	T	T	T	T	C	C	T	T	G	G	A	A	T	T	T	T	C	C	G	G	C	C	A	G	A	A	G	A	A	A	C	G	C	C	T	T	C	C	C	C	C	C	C	G	T	G	C	C	G	G	C	C	A	A	A	G	A	A	T	T	A	A	C	C	C	C	T	T	G	G	A	A	C	C	A	A	C	C	T	T	T	T	G	G	T	T	T	T	A	A	A	A	C	C	C	C	C	C	A	A	G	G	G	G	T	T	C	C	T	T	T	T	A	A	G	G	G	G	G	G	T	T	C	C	A	A	G	G	T	T	A	A	C	C	C	C	C	C	A	A	C	C	A	A	A	A	G	G	C	C	C	C	C	G	T	T	C	C	A	A	C	C	G	G	T	T	T	T	T	T	G	G	G	G	G	A	G	G	A	A	G	G	C	C	A	C	C	C	G	G	C	C	A	A	T	T	A	A	A	A	C	C	C	C	G	G	T	T	G	G	G	G	T	A	C	A	T	G	T	T	G	G	A	A	C	C	G	G	G	G	C	C	A	A	A	A	G	G	C	C	C	C	T	T	G	G	C	C	G	G	A	A	A	A	G	G	A	A	G	G	G	G	C	C	A	A	T	T	G	G	C	C	G	G	G	G	G	G	C	C	C	C	T	T	A	A	C	C	A	A	C	C	T	T	T	T	T	T	C	C	G	G	A	A	C	C	A	A	T	T	T	T	G	G	C	C	T	T	T	T	C	C	A	A	A	A	C	T	C	C	T	T	A	A	G	G	G	G	A	A	G	G	T	T	T	T	C	C	T	T	T	T	G	G	G	G	A	A	G	G	C	C	G	G	T	T	A	A	C	C	T	T	C	C	A	A	G	G	G	G	C	C	C	C	G	G	T	T	C	C	G	G	T	G	A	A	T	T	C	C	G	G	T	T	G	G	C	C	C	C	T	T	G	G	C	C	A	A	NA	NA	G	G	G	G	C	C	A	A	G	G	G	G	C	C	T	T	G	G	C	C	A	A	G	G	T	G	C	C	C	C	A	A	T	T	T	T	C	C	C	C	G	G	C	C	A	A	G	G	T	T	G	G	A	A	G	G	G	G	T	T	T	A	G	G	C	C	G	G	G	G	G	G	C	C	C	T	G	G	A	A	C	C	T	T	T	T	A	A	C	C	A	A	G	G	A	A	G	G	A	A	G	G	C	C	G	G	A	A	G	G	G	G	C	C	G	G	T	T	C	C	C	C	C	C	G	G	T	T	T	T	G	G	G	G	T	T	G	G	G	G	C	C	C	C	C	C	T	T	A	A	G	G	C	C	A	A	A	A	A	A	C	C	C	C	G	G	C	C	C	C	NA	NA	C	C	T	T	C	C	T	T	A	A	A	A	A	A	C	C	A	A	G	G	T	T	C	C	A	A	A	A	A	G	C	C	A	A	C	C	A	A	T	T	C	C	T	T	T	T	C	C	T	T	C	C	G	G	C	C	C	C	C	C	A	A	G	G	C	C	G	G	T	T	T	T	C	C	T	T	A	A	G	G	T	T	G	G	A	A	G	G	T	T	G	G	G	G	C	C	G	G	C	C	C	C	C	C	C	C	A	A	T	T	A	A	G	G	C	C	C	C	T	T	G	G	G	G	C	C	C	C	A	A	C	C	A	A	T	T	G	G	C	C	G	G	T	T	C	C	A	A	C	C	T	T	A	A	T	T	C	C	G	G	C	C	C	C	C	C	C	C	G	G	G	G	G	G	G	G	G	G	T	T	T	T	T	T	G	G	A	A	C	C	C	C	G	G	C	C	G	G	A	A	T	T	A	A	T	T	A	A	A	A	G	G	C	C	T	T	T	T	C	C	A	A	A	A	G	G	A	A	C	C	G	G	G	G	T	C	A	A	G	G	A	A	T	T	T	T	G	G	C	C	G	G	T	T	A	A	G	G	A	A	G	G	T	T	T	T	A	C	A	A	T	T	C	C	C	C	A	A	G	G	G	G	T	T	G	G	C	C	G	G	A	A	G	G	C	C	G	G	C	C	C	C	A	A	T	T	T	T	A	A	A	A	C	C	G	G	G	G	C	C	A	A	A	A	G	G	A	G	C	C	A	A	G	G	G	A	T	T	C	C	A	A	A	A	A	A	T	T	T	T	T	T	T	T	C	C	G	G	T	G	C	C	G	G	G	G	G	G	C	C	T	T	A	A	C	C	T	T	A	A	T	T	T	T	C	C	G	G	G	G	T	T	T	T	C	C	T	T	C	C	C	C	G	G	T	T	A	A	T	T	T	T	G	G	G	G	T	T	C	C	C	C	A	A	G	G	G	G	C	C	T	T	T	T	C	C	A	A	A	A	G	G	T	T	T	T	T	T	G	G	T	T	C	C	T	T	A	A	A	A	T	T	A	A	T	T	C	C	A	A	C	C	C	C	A	A	T	T	G	G	C	C	C	C	A	A	T	T	C	C	G	G	C	C	A	A	T	T	G	G	C	C	C	C	C	C	G	G	A	A	G	G	A	A	G	G	C	C	T	T	T	T	A	A	C	C	C	C	C	C	T	T	G	G	C	C	A	A	C	C	G	G	A	A	A	A	C	C	C	C	G	G	C	C	G	G	NA	NA	G	G	T	C	T	T	G	G	C	C	T	T	G	G	A	A	T	T	G	G	C	C	G	G	T	T	A	A	A	A	T	T	G	G	T	T	C	C	C	C	A	A	A	A	C	C	G	G	A	A	A	A	G	G	T	T	G	G	T	T	G	G	T	T	A	A	G	G	C	C	T	T	T	T	T	T	A	A	A	T	G	G	C	C	T	T	C	C	C	C	G	G	A	A	G	G	A	A	G	G	T	T	T	T	G	G	C	C	A	A	T	T	C	C	G	G	T	T	G	G	C	C	A	A	C	C	C	C	G	G	C	C	T	T	A	A	C	C	A	A	T	T	T	T	T	T	G	G	G	G	T	T	C	C	A	A	C	C	G	G	C	C	T	T	G	G	G	G	G	G	T	T	A	A	C	C	A	A	T	T	G	G	A	A	G	G	G	G	T	T	G	G	T	T	G	G	C	C	G	G	G	G	C	C	C	C	A	A	T	T	T	T	G	G	G	G	T	T	C	C	G	G	T	T	C	C	G	G	T	T	T	T	T	T	C	C	T	T	A	A	G	G	T	T	T	T	C	C	G	G	A	A	T	T	C	C	T	T	T	T	C	C	C	C	G	G	C	C	T	T	C	C	T	T	T	T	C	C	G	G	G	G	A	A	G	G	C	C	T	T	A	A	A	A	T	T	C	C	C	C	T	T	C	C	T	T	G	G	C	C	G	G	T	T	A	A	C	C	G	G	T	T	NA	NA	T	T	G	G	A	A	A	A	C	C	C	C	T	T	C	C	A	A	C	C	T	T	A	A	T	T	G	G	T	T	C	C	G	G	T	T	T	T	G	G	G	G	T	T	A	A	G	G	A	A	A	A	G	G	A	G	T	T	T	T	T	T	T	T	A	A	C	C	A	A	A	A	A	A	T	T	G	G	T	T	C	C	A	A	A	A	C	C	A	A	A	A	C	C	G	G	T	T	T	T	A	A	A	A	C	C	C	C	G	G	C	C	C	C	T	T	T	T	T	T	C	T	C	C	A	A	C	C	C	C	G	G	A	A	C	C	C	C	C	C	T	T	C	C	C	C	T	T	A	A	G	G	T	T	A	A	C	C	A	A	T	T	C	C	A	A	G	G	C	C	A	A	C	C	G	G	A	A	A	A	G	G	A	A	A	A	A	T	C	C	A	A	T	T	C	C	A	A	C	C	T	T	A	A	T	T	G	G	G	G	C	C	A	A	C	C	C	C	A	A	T	T	C	C	A	A	G	G	C	C	G	G	G	G	T	T	A	A	A	A	G	G	C	C	G	G	A	A	A	A	A	A	A	A	A	A	G	G	A	A	C	C	T	T	A	A	C	C	T	T	G	G	A	A	G	G	C	C	A	A	C	C	A	A	G	G	T	T	A	A	C	C	A	A	A	A	A	A	A	A	G	A	T	T	G	G	G	G	A	A	C	C	G	G	G	G	A	A	T	T	A	A	T	T	G	G	C	C	G	G	A	A	C	C	G	G	A	A	C	C	G	G	C	C	A	A	T	T	A	A	A	A	C	C	G	G	C	C	T	T	G	G	C	C	G	G	G	G	G	G	C	C	G	G	C	C	A	A	C	C	C	C	G	G	C	C	A	A	G	G	T	T	A	A	T	T	A	A	A	A	A	A	A	A	A	A	A	A	T	T	G	G	T	T	T	T	G	G	C	T	G	G	A	A	C	C	A	A	C	C	T	T	A	A	T	T	T	T	C	C	C	C	G	G	G	G	T	T	T	T	A	A	C	C	G	G	A	A	A	A	C	C	C	C	C	C	T	T	A	C	A	A	T	T	G	G	C	C	G	G	T	T	A	A	C	C	T	C	G	G	G	G	T	T	C	C	C	C	A	A	G	G	C	C	G	G	C	C	G	G	A	G	A	A	G	G	A	A	T	T	G	G	C	C	T	T	T	C	A	A	G	G	G	G	C	G	T	T	G	G	T	T	C	C	C	C	A	A	A	A	C	C	C	C	T	T	C	C	C	C	G	G	C	C	C	C	A	A	C	C	T	T	G	G	T	T	C	C	A	A	A	A	G	G	G	G	T	T	A	A	C	C	A	A	G	G	G	G	A	A	G	G	A	A	A	A	T	T	C	C	T	T	G	G	T	T	G	G	G	G	A	A	T	T	C	C	A	A	A	A	A	A	A	A	A	A	T	T	A	G	T	T	NA	NA	A	A	G	G	T	T	A	A	A	A	A	A	A	A	A	A	C	C	G	G	G	G	C	C	A	A	G	G	T	T	A	A	T	T	C	C	A	A	G	G	T	T	A	A	C	C	C	C	C	C	G	G	T	T	T	T	G	G	T	C	A	A	A	A	C	C	A	A	C	C	G	G	T	T	A	A	T	T	T	T	C	C	T	T	T	T	T	T	C	C	A	A	A	A	C	C	T	T	C	C	C	C	G	G	T	T	T	T	C	C	T	T	C	C	G	G	T	T	C	C	C	C	A	A	G	G	C	C	T	T	G	G	A	A	C	C	T	T	T	T	A	A	G	G	G	G	C	C	G	G	C	C	G	G	G	G	A	A	A	A	C	C	G	G	G	G	T	T	C	C	C	C	G	G	G	G	G	G	G	G	A	A	G	G	T	T	C	C	G	G	C	C	A	A	T	T	C	C	T	T	G	G	C	C	C	C	T	T	T	T	C	C	NA	NA	C	C	T	T	G	G	A	A	T	T	C	C	A	A	G	G	C	C	G	G	NA	NA	G	G	C	C	A	A	A	A	G	G	G	G	G	G	C	C	C	C	C	C	A	A	G	G	A	A	A	A	G	G	A	A	T	T	G	G	G	G	A	A	G	G	G	G	C	C	G	G	A	A	A	A	C	C	C	C	T	T	G	G	G	G	A	A	A	A	C	C	G	G	A	A	A	A	C	C	G	G	T	T	T	T	G	G	A	A	T	T	G	G	G	G	G	G	G	G	T	T	C	C	T	T	C	C	T	T	C	C	C	C	G	G	C	C	C	C	A	A	G	G	C	C	G	G	C	C	A	A	T	T	A	A	G	G	G	G	C	C	C	C	C	C	T	T	C	C	A	A	G	G	A	A	T	T	G	G	G	G	C	C	C	C	A	A	C	C	C	C	C	C	C	C	C	C	T	T	G	G	T	T	T	T	A	A	T	T	A	A	T	T	G	G	C	C	G	G	C	C	G	G	C	C	G	G	G	G	G	G	A	A	C	C	A	A	C	C	C	C	T	T	A	A	G	G	T	T	C	C	C	C	T	T	G	G	T	T	G	G	T	T	A	A	T	T	A	A	C	C	A	A	A	A	A	A	C	C	T	T	A	A	T	T	C	C	T	T	C	C	A	A	C	C	T	T	A	A	A	A	C	C	T	T	C	C	C	C	G	G	T	T	G	G	C	C	T	T	C	C	C	C	C	C	C	C	C	C	A	A	C	C	C	C	A	A	T	T	T	T	T	T	C	C	A	A	C	C	A	A	T	T	G	G	T	T	T	T	C	C	G	G	G	G	G	G	A	A	T	T	T	T	T	T	T	T	G	G	T	T	G	G	G	G	G	G	G	G	T	T	A	A	G	G	C	C	A	A	A	A	C	C	C	C	G	G	C	C	A	A	A	A	G	G	T	T	C	C	G	G	G	G	T	T	T	T	G	G	A	A	G	G	T	G	G	G	C	C	G	G	G	G	T	T	A	A	T	T	T	T	A	A	T	T	C	C	A	A	T	T	G	G	T	T	A	A	C	T	C	C	T	T	G	G	T	T	T	T	A	A	T	T	G	G	A	A	C	C	C	C	G	G	A	A	T	T	A	A	T	T	T	T	G	G	C	C	G	G	G	G	T	T	T	T	T	T	A	A	T	T	G	G	G	G	C	C	G	G	T	T	A	A	G	G	A	A	C	C	G	G	G	G	C	C	A	A	G	G	A	A	C	C	C	C	T	T	T	T	C	C	A	A	C	C	T	T	C	C	G	G	A	A	C	C	A	A	G	G	T	T	G	G	NA	NA	T	T	A	A	C	C	C	C	T	T	T	T	G	G	C	C	G	G	A	A	G	G	T	T	C	C	C	C	A	A	G	G	A	A	T	T	A	A	G	G	C	C	C	C	T	T	A	A	A	A	A	A	C	C	C	C	T	T	C	C	T	T	A	A	G	G	A	A	T	T	C	C	T	T	G	G	A	A	T	T	A	A	T	T	C	C	G	G	T	T	C	C	T	T	T	T	C	C	A	A	A	A	A	A	A	T	G	G	G	G	T	T	T	T	G	G	G	G	C	C	C	C	A	A	T	T	A	A	G	G	G	G	T	T	T	T	G	G	T	T	A	A	C	C	T	T	A	A	A	A	C	C	C	C	C	C	A	A	G	G	A	A	G	G	G	T	T	T	A	A	T	T	G	G	G	G	A	A	T	T	A	A	G	G	G	G	G	G	A	A	C	C	A	A	G	G	T	T	C	C	C	C	G	G	T	T	A	A	T	T	T	T	A	A	G	G	A	A	G	G	C	C	A	A	A	A	T	T	G	G	C	C	A	A	T	T	A	A	T	T	T	T	T	T	C	C	A	A	A	A	T	T	C	C	A	A	G	G	G	G	C	C	G	G	T	T	T	T	A	A	G	G	T	T	A	A	T	T	T	T	C	C	A	A	G	G	G	G	A	A	G	G	A	A	T	T	A	A	A	A	G	G	C	C	G	G	C	C	A	A	C	C	G	G	T	T	G	G	A	A	G	G	G	G	G	G	C	C	T	T	C	C	T	T	G	G	T	T	A	A	T	T	C	C	A	A	T	T	G	G	T	T	C	C	A	A	C	C	C	C	G	G	G	G	G	G	A	A	A	A	A	A	G	G	C	C	G	G	A	A	G	G	C	C	T	T	G	G	T	T	T	T	C	C	G	G	T	T	T	T	C	C	C	C	A	A	G	G	A	A	G	G	T	T	A	A	C	C	C	C	G	G	A	A	G	G	C	C	T	T	C	C	C	C	C	C	T	T	G	G	T	T	C	C	A	A	C	C	T	T	T	T	C	C	G	G	G	G	T	T	G	G	C	C	T	T	G	G	T	T	G	G	A	A	A	A	C	C	C	C	C	C	T	T	C	C	A	A	A	A	G	G	C	C	A	A	C	C	C	C	G	G	C	C	C	C	T	T	T	C	A	A	C	C	G	G	A	A	A	A	C	C	C	C	C	C	G	G	G	G	T	T	A	A	T	T	G	G	C	C	T	T	T	T	T	T	A	A	T	T	C	C	A	A	A	A	A	A	T	T	A	A	C	C	G	G	A	A	C	C	A	A	G	G	G	G	A	A	T	T	T	T	C	C	G	G	T	T	C	C	A	A	C	C	G	G	G	G	G	G	A	A	C	C	G	A	A	A	T	T	C	C	G	G	T	T	A	A	C	C	T	T	G	G	T	T	T	T	T	T	T	T	A	A	C	C	C	C	G	G	T	T	C	C	C	C	C	C	C	C	C	C	A	A	G	G	A	A	C	C	A	A	NA	NA	T	T	C	C	G	G	C	C	G	G	T	T	G	G	T	T	A	A	T	T	G	G	G	G	A	A	T	T	C	C	C	C	C	C	C	C	A	A	G	G	G	G	G	G	C	C	T	T	A	A	A	A	A	A	C	C	C	C	C	C	G	G	A	A	C	C	G	G	G	G	T	T	T	T	T	T	A	A	C	C	T	T	G	G	A	A	G	G	A	A	G	G	T	T	G	G	T	T	C	C	A	A	G	G	T	T	T	T	G	G	C	C	C	C	G	G	T	T	A	A	T	T	C	C	C	C	G	G	T	T	A	A	C	C	G	G	A	A	A	A	A	A	T	T	C	C	A	A	T	T	A	A	A	A	G	G	A	A	T	T	T	T	T	T	A	A	C	C	C	C	A	A	G	G	G	G	T	T	A	A	G	G	G	G	C	C	A	A	T	T	A	A	G	G	C	C	G	G	G	G	G	G	G	G	G	G	G	G	C	C	G	G	A	A	A	A	T	T	A	A	G	G	C	C	G	G	A	A	G	G	T	T	G	G	T	T	A	A	C	C	G	G	C	C	C	C	C	C	T	T	C	C	A	A	C	C	C	C	G	G	C	C	C	C	C	C	C	C	A	A	G	G	C	C	T	T	C	C	A	A	A	A	T	T	G	G	A	A	G	G	G	G	A	A	A	A	A	A	C	C	C	C	A	A	T	T	G	G	G	G	T	T	A	A	G	G	A	A	T	T	G	G	T	T	A	A	C	C	C	C	C	C	C	C	G	G	G	G	C	C	G	G	A	A	A	A	A	A	A	A	G	G	C	C	G	G	C	C	C	C	T	T	T	T	G	G	G	G	A	A	NA	NA	C	C	G	G	A	A	G	G	T	T	A	A	C	C	G	G	T	T	T	T	T	T	G	G	A	A	G	G	C	C	T	T	C	C	G	G	C	C	T	T	T	T	C	C	A	A	A	A	G	G	A	A	G	G	A	A	C	C	G	G	A	A	C	C	C	C	A	A	C	C	C	C	A	A	G	G	G	G	T	T	G	G	G	G	G	G	T	T	A	A	G	G	T	T	C	C	C	C	A	A	C	C	A	A	C	C	G	G	G	G	A	A	T	T	G	G	G	A	A	A	T	T	T	T	A	A	A	A	C	C	C	C	A	A	G	G	T	T	T	T	C	C	C	C	C	C	G	G	T	T	A	A	A	A	A	A	A	A	A	A	G	G	T	T	NA	NA	G	G	A	A	G	G	A	A	T	T	G	G	C	C	T	T	C	C	A	A	G	G	G	G	C	C	G	G	C	C	G	G	G	G	A	A	A	A	C	C	G	G	C	C	A	A	C	C	A	A	C	C	C	C	G	G	C	C	C	C	A	A	C	C	C	C	A	A	T	T	T	T	C	C	A	A	T	T	A	A	A	A	A	A	G	G	G	G	G	G	G	G	A	G	C	C	A	A	G	G	A	A	G	G	G	G	C	C	T	T	T	C	C	C	G	G	C	C	T	T	C	C	T	T	C	C	G	G	G	G	G	G	C	C	G	G	C	C	A	A	G	G	C	C	T	T	G	G	A	A	C	C	T	C	A	C	T	T	A	A	G	G	T	T	C	C	A	A	C	C	G	G	G	G	A	A	G	A	T	T	C	C	T	T	A	A	C	C	T	T	A	A	G	G	G	G	A	A	C	C	T	T	C	C	G	A	C	C	A	A	G	G	A	A	T	T	T	T	A	A	T	T	C	C	G	G	A	A	T	T	T	T	T	T	G	G	T	T	G	G	C	C	C	C	A	A	A	A	C	T	T	T	C	C	C	C	G	G	C	C	C	C	T	T	C	C	C	C	G	G	T	T	A	A	T	T	G	G	C	C	T	T	A	A	C	C	C	C	C	C	C	C	C	C	A	A	T	T	C	C	G	G	C	C	T	T	C	C	T	T	C	C	T	T	C	C	G	G	G	G	A	A	C	C	A	A	A	A	C	C	T	T	T	T	A	A	A	A	T	T	C	C	G	G	A	A	T	T	C	C	T	T	T	C	T	T	C	C	C	C	T	T	G	G	G	G	C	C	C	C	C	C	T	T	A	A	T	T	G	G	A	A	G	G	G	G	A	A	T	C	A	A	C	C	G	G	T	T	A	A	A	A	A	A	G	G	T	T	C	C	G	G	T	T	G	G	G	G	G	G	A	A	C	C	T	T	C	C	C	C	C	C	A	A	C	C	T	T	A	A	C	C	T	T	G	G	G	G	C	T	T	T	C	C	T	T	G	G	C	C	T	T	A	A	C	C	T	T	C	C	A	A	C	C	G	G	C	C	A	A	G	G	G	G	A	A	G	G	C	C	G	G	T	T	G	G	C	C	T	T	C	C	C	C	T	T	G	G	G	T	G	G	C	C	G	G	C	C	T	T	G	G	G	G	T	T	C	C	C	C	C	C	T	T	T	T	C	C	T	T	C	C	C	C	G	G	G	G	A	A	T	T	C	C	G	G	A	A	G	G	A	A	T	T	G	G	C	C	T	T	T	T	C	C	G	G	C	C	T	T	A	A	G	G	A	A	T	T	G	G	A	A	C	C	T	T	T	T	T	T	C	C	C	C	G	G	G	G	C	C	A	A	T	T	A	A	G	G	G	G	C	C	A	G	A	A	T	A	T	T	G	G	G	G	A	A	T	T	A	A	T	T	T	T	A	A	G	G	G	G	A	A	C	C	G	G	T	T	A	A	G	G	A	A	A	A	T	T	G	G	C	C	A	A	T	T	T	C	T	T	A	A	C	C	C	C	A	A	G	G	A	A	C	T	G	G	A	A	T	T	T	T	C	C	A	A	G	G	T	T	A	A	T	T	A	A	G	G	C	C	C	C	A	A	G	G	C	C	G	G	G	G	A	A	G	G	G	G	A	A	A	A	G	G	C	C	A	A	T	T	A	A	G	G	C	C	A	A	C	C	T	T	T	T	T	C	G	G	G	G	A	A	G	G	G	G	A	A	G	G	NA	NA	G	G	C	C	A	A	A	A	C	C	T	T	G	G	T	C	G	G	G	G	A	A	NA	NA	T	T	C	C	C	C	C	C	C	C	A	A	C	C	C	C	C	C	T	T	A	A	A	A	G	G	G	G	C	C	C	C	C	C	C	C	T	T	G	G	A	A	T	T	G	G	A	A	C	C	A	A	A	A	G	G	G	G	T	T	A	A	A	A	G	G	C	C	G	A	C	C	G	G	A	A	T	T	T	T	G	G	C	C	C	C	G	G	A	A	T	T	G	G	G	G	A	A	G	G	A	A	T	T	T	T	T	T	C	C	A	A	C	C	C	C	A	A	A	A	A	A	C	C	G	G	A	A	A	A	A	A	A	A	T	T	C	C	G	G	C	C	G	G	T	T	T	T	G	G	A	A	A	A	A	A	A	A	G	G	C	C	G	G	A	A	T	T	G	G	A	A	T	T	A	A	C	C	T	T	A	A	C	C	C	C	C	C	T	T	G	G	A	A	C	C	G	G	C	C	C	C	A	A	NA	NA	T	T	T	T	C	C	C	C	C	C	T	T	T	T	T	T	G	G	C	C	A	A	C	C	C	C	C	C	T	T	A	A	A	A	C	C	G	G	G	G	G	G	C	C	G	G	G	G	A	A	G	G	A	A	A	A	T	T	A	A	T	T	G	G	C	C	G	G	G	G	A	A	G	G	T	T	T	T	C	C	C	C	C	C	C	C	T	T	T	T	C	C	T	T	T	T	T	T	C	C	G	G	G	G	G	G	T	T	C	C	C	C	A	A	T	T	T	T	G	G	G	G	T	T	G	G	T	T	C	C	T	T	G	G	G	G	C	C	C	C	C	C	C	C	A	A	T	T	C	C	G	G	G	G	G	G	A	A	G	G	A	A	C	C	C	C	G	G	A	A	T	T	G	G	T	T	C	C	C	C	G	G	A	A	C	C	G	G	A	A	T	T	A	A	G	G	C	C	C	C	A	A	A	A	T	T	A	A	A	A	A	A	C	C	T	T	A	A	T	T	C	C	A	A	T	T	T	T	G	G	G	G	G	G	T	T	C	C	A	A	C	C	T	T	C	C	C	C	C	C	G	G	A	A	C	C	C	C	T	T	G	G	C	C	C	C	A	A	G	G	A	A	A	A	G	G	A	A	A	A	A	A	A	A	T	T	C	C	T	T	G	G	T	T	G	G	G	G	G	G	G	G	G	G	T	T	C	C	A	A	G	G	T	T	T	T	T	T	C	C	C	C	G	G	C	C	G	G	A	A	T	T	A	A	C	C	C	C	G	G	T	T	T	T	C	C	T	T	G	G	G	G	C	C	G	G	G	G	T	T	C	C	G	G	A	A	G	G	G	G	T	T	T	T	A	A	G	G	C	C	T	T	G	G	C	C	T	T	C	C	C	C	G	G	G	G	T	T	G	G	T	T	C	C	G	G	C	C	T	T	T	T	T	T	T	T	T	T	A	A	A	A	T	T	G	A	G	G	G	G	T	T	C	C	T	T	T	T	C	C	C	C	G	G	C	C	A	G	T	T	A	A	G	G	A	A	T	T	T	T	A	A	A	A	A	A	C	C	C	C	C	C	T	T	T	T	C	C	G	G	G	G	T	T	C	C	G	G	A	A	A	A	A	A	C	C	T	T	A	A	T	T	C	C	C	C	T	T	G	G	A	A	C	C	G	G	T	T	C	C	C	C	G	G	A	A	A	A	A	A	A	A	G	G	A	A	G	G	C	C	C	C	G	G	A	A	T	T	T	T	T	T	G	G	C	C	A	A	T	T	T	T	T	T	T	T	T	T	C	C	T	T	T	T	C	C	G	G	G	G	A	C	G	G	C	C	T	T	C	C	A	A	T	T	T	T	T	T	C	C	C	C	C	C	C	C	C	C	C	C	T	T	G	G	G	G	G	G	T	T	A	A	A	A	G	G	G	G	C	C	C	C	C	C	T	T	T	T	A	A	A	A	A	A	C	C	C	C	A	A	T	T	A	A	A	A	A	A	C	C	C	C	T	T	G	G	A	A	G	A	C	C	G	G	C	C	T	T	A	A	A	A	A	A	T	T	T	T	T	T	T	T	T	T	C	C	T	T	C	C	C	C	C	C	T	T	G	G	G	G	A	A	G	G	A	A	G	G	T	T	T	T	G	G	C	C	G	G	G	G	T	T	T	T	G	G	G	G	C	C	C	C	A	A	A	A	C	C	T	T	G	G	A	A	G	G	T	T	A	A	C	C	T	T	G	G	T	T	A	A	T	T	A	A	T	T	G	G	T	T	C	C	G	G	A	A	C	C	C	C	C	C	T	T	T	T	G	G	A	A	A	A	C	C	C	C	C	C	G	G	C	C	A	A	C	C	A	A	T	T	C	C	A	A	C	C	C	C	C	C	T	T	A	A	G	G	A	A	T	T	T	T	A	A	A	A	G	G	G	G	T	T	C	C	C	C	C	C	T	T	C	C	T	T	A	A	G	G	A	A	T	T	T	T	T	T	G	G	T	T	C	C	A	A	C	C	C	C	NA	NA	G	G	C	C	G	G	A	A	G	G	T	T	C	C	T	T	A	A	A	A	T	T	G	G	T	T	G	G	C	C	G	G	T	T	G	G	G	G	C	C	A	A	A	A	G	G	A	C	C	C	A	A	C	C	C	T	G	G	G	G	G	G	A	A	G	G	C	C	C	C	T	T	T	T	C	C	T	T	G	G	C	C	NA	NA	T	T	G	G	T	T	T	T	C	C	C	C	C	C	C	C	G	G	T	T	A	A	C	C	C	C	G	G	T	T	T	T	G	G	A	A	G	G	C	C	A	A	C	C	C	C	T	T	G	G	G	G	T	T	C	C	T	T	G	G	G	G	T	T	A	A	G	G	C	C	A	A	T	T	C	C	C	C	A	A	C	C	A	A	C	C	G	G	T	T	C	C	A	A	G	G	C	C	G	G	G	G	T	T	A	A	A	A	C	C	C	C	C	C	C	C	G	G	A	A	C	C	A	A	T	G	G	G	C	C	C	C	A	A	T	T	C	C	C	C	C	C	G	G	A	A	G	G	C	C	G	G	G	G	G	G	T	T	G	G	G	G	G	G	G	G	A	A	T	T	C	C	C	C	G	G	T	T	A	A	A	A	A	A	C	C	T	T	A	A	C	C	A	A	A	A	G	G	T	T	C	C	A	A	C	C	C	C	G	G	A	A	T	T	G	G	T	T	C	C	T	T	G	G	C	C	T	T	A	A	C	C	C	C	G	G	T	T	T	T	G	G	T	T	T	T	T	T	A	A	T	T	A	A	A	A	C	C	G	G	A	A	A	A	T	T	A	A	C	C	A	A	C	C	G	G	G	G	C	G	A	A	A	A	C	C	C	C	T	T	C	C	A	A	NA	NA	C	C	C	C	G	G	T	T	G	G	T	T	C	C	A	A	T	T	A	A	A	A	G	G	C	C	A	A	C	C	T	T	C	C	T	T	A	A	G	G	T	T	T	T	C	C	C	C	C	C	C	C	A	A	C	C	C	C	A	A	G	G	G	G	G	G	A	A	C	C	T	T	G	G	G	G	C	C	C	C	T	T	A	G	G	G	T	T	G	G	C	C	T	T	T	T	C	C	A	A	A	A	C	C	G	G	G	G	A	A	A	A	A	A	T	T	G	G	T	T	C	C	C	C	G	G	A	A	G	G	C	C	A	A	T	T	A	A	T	T	T	T	G	G	A	A	C	C	A	A	G	G	T	T	A	A	T	T	G	G	G	G	A	A	C	C	G	G	G	G	A	A	G	G	C	C	C	C	A	A	A	A	T	T	A	A	T	T	G	G	G	G	A	A	G	G	A	A	C	C	G	G	G	G	G	G	C	C	C	C	T	T	T	T	T	T	G	G	A	A	A	A	C	C	T	T	T	T	C	C	A	A	T	T	T	T	C	C	G	G	A	A	C	C	A	A	A	A	G	G	C	C	A	A	G	G	C	C	G	G	T	T	C	C	C	C	T	T	C	C	T	T	C	C	C	C	C	C	T	T	T	T	C	C	C	C	A	A	C	C	C	C	G	G	G	G	T	T	C	C	G	G	C	C	A	A	T	T	C	C	G	G	T	T	A	A	A	A	C	C	C	C	T	T	A	A	A	A	G	G	A	A	A	A	G	G	G	G	T	T	G	G	A	A	T	T	T	T	C	C	T	T	G	G	G	G	T	T	A	A	T	T	G	G	A	A	C	C	T	T	G	G	A	A	A	A	G	G	T	T	G	G	G	G	G	G	G	G	T	T	C	C	C	C	A	A	G	G	C	C	T	T	T	T	A	A	T	T	C	C	T	T	T	T	G	G	C	C	C	C	C	C	C	C	A	A	G	G	T	T	NA	NA	A	A	G	G	G	G	G	G	T	T	G	G	G	G	C	C	G	G	G	G	A	A	A	A	C	C	C	C	T	T	A	A	T	T	C	C	T	T	A	A	T	T	A	A	C	C	A	A	A	A	T	T	C	C	G	G	G	G	A	A	T	T	G	G	A	A	G	G	G	G	G	G	A	A	T	T	T	T	C	C	G	G	A	A	T	T	C	C	G	G	G	G	G	G	T	T	G	G	G	G	A	A	G	G	T	T	T	T	A	A	G	G	G	G	G	G	A	A	T	T	G	G	T	T	A	A	A	A	T	T	A	A	C	C	C	C	G	G	A	A	A	A	G	G	T	T	G	G	A	A	A	A	G	G	G	G	A	A	T	T	C	C	C	C	C	C	G	G	G	G	T	T	T	T	A	A	G	G	A	A	G	G	C	C	G	G	A	A	C	C	A	A	C	C	G	G	T	T	G	G	A	A	G	G	C	C	G	G	T	T	T	T	A	A	G	G	C	C	T	T	T	T	C	C	T	T	T	T	C	C	G	G	T	T	G	G	C	C	C	C	A	A	C	C	T	T	C	C	A	A	G	G	G	G	T	T	C	C	C	C	A	A	T	T	T	T	C	C	T	T	A	A	G	G	C	C	G	G	T	T	C	C	A	A	T	T	A	A	T	T	T	T	C	C	G	G	C	C	G	G	C	C	G	G	T	T	G	G	T	T	C	C	A	A	C	C	C	C	G	G	C	C	G	G	T	T	C	C	C	C	T	T	T	T	T	C	G	G	C	C	C	C	T	T	G	G	A	A	C	C	T	T	C	C	A	A	T	T	G	G	C	C	A	A	T	T	T	T	G	G	T	T	G	G	G	G	C	C	A	A	A	A	T	T	G	G	C	C	A	A	G	G	T	T	G	G	C	C	T	T	T	T	A	A	A	A	A	A	T	T	T	T	T	G	A	A	A	A	T	T	C	C	T	T	C	C	A	A	G	G	C	C	T	T	C	C	T	T	A	A	T	T	G	G	T	T	C	C	A	A	G	G	A	A	T	T	C	C	G	G	T	T	C	C	G	G	G	G	A	A	C	C	C	C	C	C	A	A	A	A	T	T	T	T	G	G	T	T	C	C	C	C	T	T	A	A	G	G	G	G	C	C	A	A	A	A	A	A	T	T	NA	NA	A	A	C	C	C	C	C	C	A	A	C	C	C	C	C	C	T	T	T	T	G	G	A	A	A	A	T	T	T	T	G	G	A	A	G	G	A	A	G	G	C	C	A	A	G	G	A	A	T	T	A	A	A	A	T	T	G	G	T	G	A	A	G	G	A	A	T	T	A	A	C	C	A	A	T	T	G	G	T	T	G	G	T	T	A	A	G	G	G	G	G	G	C	C	T	T	T	T	T	T	T	T	A	A	A	A	T	T	C	C	G	G	A	A	A	A	A	A	G	G	C	C	T	T	T	T	C	C	G	G	T	T	T	T	G	G	A	A	G	G	T	T	A	A	T	T	A	A	C	C	G	G	G	G	A	A	A	A	C	C	T	T	NA	NA	A	A	C	C	A	A	C	C	C	C	A	A	G	G	T	T	T	T	A	A	G	G	C	C	A	A	A	A	T	T	T	T	A	A	G	G	T	T	A	A	A	A	T	T	G	G	T	T	C	C	C	C	C	C	T	T	C	C	G	G	G	G	T	T	T	T	A	A	G	G	C	C	G	G	NA	NA	G	G	G	G	A	A	A	G	T	T	G	G	A	A	A	A	C	C	C	C	T	T	T	T	G	G	T	T	C	C	C	C	A	A	C	C	A	A	G	G	T	T	T	T	T	T	G	G	T	T	C	C	C	C	T	T	T	T	G	G	C	C	G	G	G	G	G	G	C	C	C	C	C	C	T	T	A	A	G	G	A	A	C	C	T	T	G	G	T	T	T	T	T	T	C	C	G	G	G	G	NA	NA	G	G	T	T	G	G	C	C	A	A	C	C	A	A	T	T	C	C	C	C	T	T	G	G	G	G	C	C	G	G	G	G	C	C	G	G	G	G	A	A	C	C	A	A	T	T	C	C	A	A	C	C	C	C	C	C	A	A	T	T	T	T	G	G	C	C	T	T	G	G	T	T	T	T	G	G	A	A	T	T	T	T	C	C	T	T	A	A	C	C	T	T	T	T	G	G	G	G	G	G	G	G	C	C	C	C	A	A	G	G	T	T	T	T	G	G	C	C	G	G	C	C	T	T	A	A	T	T	T	T	C	C	T	T	T	T	T	T	A	A	A	A	A	A	T	T	T	T	C	C	T	T	NA	NA	T	T	T	T	C	C	C	C	G	G	A	A	C	C	T	T	G	G	C	C	G	G	G	G	A	A	T	T	C	C	A	C	A	A	T	T	T	T	A	A	G	G	C	C	G	G	T	T	A	A	T	T	G	G	G	G	T	T	G	G	G	G	C	C	A	A	A	A	T	T	T	T	C	C	T	T	T	T	C	C	A	A	C	C	A	A	C	C	T	T	G	G	A	A	C	C	T	T	A	A	G	G	T	T	G	G	C	C	G	G	A	A	T	T	G	G	G	G	G	G	C	C	A	A	G	G	A	A	G	G	C	C	C	T	T	T	G	G	C	C	G	G	A	A	T	T	T	T	T	T	G	G	C	C	G	G	A	A	G	G	A	A	T	T	A	A	G	G	A	A	C	C	C	C	C	C	A	A	A	A	G	G	T	T	C	C	G	G	T	T	C	C	G	G	C	C	A	A	A	A	G	G	G	G	G	G	G	G	G	G	T	T	G	G	G	G	G	G	T	T	T	T	T	T	G	G	G	G	G	G	G	G	A	A	C	C	T	T	G	G	G	G	T	T	A	A	G	G	T	T	G	G	T	T	T	T	G	G	G	G	G	G	C	C	G	G	A	A	G	G	G	G	A	A	T	T	T	T	T	T	C	C	T	C	A	A	A	A	T	T	G	G	C	C	A	A	T	T	G	G	G	G	G	G	C	C	T	T	T	T	C	C	A	A	A	A	A	A	T	T	G	G	A	A	A	A	C	C	A	G	C	C	G	G	C	C	C	C	G	G	T	T	T	T	C	C	G	G	G	G	T	T	G	G	C	C	G	G	T	T	T	T	T	T	A	A	G	G	T	T	G	G	T	T	A	A	G	G	T	T	G	G	G	G	A	A	C	C	T	T	A	A	A	A	A	A	C	C	G	G	G	G	T	T	A	A	A	A	C	C	A	A	A	A	G	G	C	C	G	G	G	G	G	G	A	A	T	T	T	T	T	T	C	C	C	C	C	C	G	G	C	C	T	T	T	T	T	T	T	T	A	A	A	A	T	T	C	C	T	T	T	T	C	C	T	T	T	T	A	A	A	A	C	C	C	C	C	C	C	C	G	G	T	T	C	C	G	G	C	C	G	G	C	C	G	G	G	G	T	T	A	A	G	G	G	G	A	A	G	G	T	T	G	G	A	A	A	A	T	T	A	A	G	G	C	C	G	G	A	A	T	T	A	A	G	G	G	G	G	G	T	T	T	T	A	A	G	G	A	A	T	T	NA	NA	G	G	G	G	G	G	C	C	G	G	A	A	C	C	T	T	A	A	C	C	C	C	G	G	T	T	T	T	C	C	T	T	C	C	A	A	A	A	C	C	T	T	A	A	G	G	G	G	T	T	A	A	A	A	G	G	G	G	C	C	T	T	G	G	C	C	C	C	G	G	G	G	G	G	T	T	C	C	G	G	A	A	G	G	C	C	A	A	A	A	T	T	C	C	A	A	T	T	C	C	C	C	A	A	C	C	C	C	C	C	G	G	A	A	A	A	T	T	G	G	T	T	G	G	T	G	T	T	C	C	C	C	T	T	G	G	T	T	A	A	C	C	C	C	T	T	G	G	C	C	C	C	T	C	T	T	G	G	T	T	G	G	G	G	G	G	T	T	A	G	C	C	G	G	C	C	G	G	NA	NA	A	A	A	A	A	A	G	G	C	C	C	C	G	G	A	A	C	C	T	T	A	A	A	A	T	T	C	C	A	A	C	C	C	C	A	A	C	G	G	G	T	T	A	A	A	A	T	T	T	C	A	A	C	C	G	G	T	T	C	C	C	C	C	C	G	G	C	C	A	A	A	A	G	G	G	G	A	A	G	G	A	A	A	A	T	T	G	G	T	T	G	G	T	T	G	G	G	G	C	C	T	T	T	T	G	G	G	G	C	C	A	A	G	G	T	T	G	G	T	T	A	A	G	G	G	G	A	A	T	T	A	A	A	A	C	C	T	T	T	T	G	G	A	A	T	T	G	G	G	G	C	C	T	T	T	T	C	C	A	A	A	A	C	C	A	A	T	C	T	T	A	A	C	C	C	C	T	T	G	G	G	G	C	C	T	T	C	C	C	C	C	C	A	A	C	C	C	C	C	C	T	T	T	T	A	A	A	A	G	G	C	C	G	G	T	T	A	A	C	C	A	A	G	G	NA	NA	T	T	NA	NA	T	T	G	G	G	G	G	G	A	A	T	T	C	C	T	T	G	G	T	T	T	T	T	G	G	G	G	G	G	G	C	C	G	G	A	A	G	G	T	T	T	T	C	C	A	A	T	T	T	T	G	G	G	G	T	T	A	A	T	T	G	G	T	T	T	T	G	G	C	C	A	A	C	C	T	T	C	C	G	G	A	A	G	G	C	C	T	T	T	T	G	G	A	A	G	G	A	A	T	T	G	G	A	A	G	G	T	T	A	A	T	T	T	T	A	A	T	T	T	T	G	A	A	A	G	G	C	C	A	A	T	T	A	A	C	C	G	G	C	C	A	A	A	A	G	G	T	T	C	C	A	A	A	A	G	G	A	A	C	C	C	C	G	G	T	T	T	T	A	A	T	T	C	C	T	T	C	C	G	G	A	A	C	C	T	T	T	T	T	T	A	A	T	T	G	G	T	T	T	T	T	T	A	A	C	C	G	G	G	G	C	C	G	G	A	A	C	C	T	T	T	T	G	G	A	A	G	G	G	G	G	G	A	A	C	C	A	A	C	C	G	G	G	G	C	C	A	A	G	G	A	A	T	T	G	G	T	T	A	A	G	G	C	C	T	T	C	C	A	A	C	C	G	G	A	A	G	G	G	G	A	A	A	A	T	T	C	C	A	A	C	C	T	T	T	T	A	A	A	A	A	A	A	A	A	A	C	C	G	G	A	A	T	T	G	G	A	A	T	T	C	C	T	T	T	T	A	A	C	C	C	C	T	T	C	C	A	A	C	C	C	C	A	A	T	T	G	G	C	C	G	G	G	G	T	T	C	C	A	A	A	A	T	T	A	A	T	T	G	G	T	T	T	T	G	G	T	T	G	G	A	A	G	G	G	G	A	A	A	A	T	T	T	T	C	C	A	A	C	C	C	C	A	A	G	G	C	C	C	C	A	A	A	A	G	G	A	A	G	G	A	A	T	T	G	G	T	T	T	T	T	T	G	G	C	C	G	G	A	A	A	A	T	T	A	A	G	G	C	C	T	T	G	G	G	G	G	G	A	A	G	G	T	T	A	A	A	A	T	T	A	A	T	T	G	G	A	A	T	T	G	G	A	A	T	T	T	T	T	T	G	G	A	A	A	A	G	G	G	G	T	T	G	G	G	G	C	C	T	T	A	A	A	A	G	G	NA	NA	C	C	A	A	G	G	T	T	C	C	A	A	A	A	C	T	A	A	G	G	G	G	A	A	C	C	C	C	G	G	T	T	G	G	T	T	A	A	A	A	C	C	C	C	G	G	T	T	C	C	C	C	G	G	T	T	T	T	A	A	G	G	T	T	C	C	C	C	G	G	C	C	T	T	G	G	C	C	T	T	G	G	C	C	C	C	A	A	C	C	C	C	T	T	T	T	T	T	G	G	G	G	G	G	A	A	C	C	C	T	G	G	A	A	C	C	T	T	A	A	C	C	G	G	G	G	A	A	A	A	A	A	A	A	G	G	C	C	T	T	G	G	T	T	T	T	T	T	T	T	G	G	C	C	C	C	C	C	C	C	G	G	C	C	A	A	C	C	A	A	C	C	T	T	C	C	A	A	G	G	T	C	G	G	G	G	G	G	C	C	T	T	G	G	A	A	A	A	A	A	G	G	G	G	T	T	T	T	C	C	G	G	A	A	C	C	C	C	G	G	T	T	G	G	T	T	T	T	G	G	C	C	C	C	A	A	G	G	A	A	T	T	C	C	G	G	A	A	A	A	G	G	C	C	C	C	T	T	A	A	A	A	T	T	A	A	G	G	C	C	C	C	G	G	T	T	T	T	T	T	C	C	G	G	G	G	T	T	A	A	A	A	T	T	G	G	G	G	T	T	G	G	A	A	G	G	T	T	A	A	A	A	C	C	T	T	T	T	T	T	G	G	T	T	A	A	G	G	G	G	G	G	A	A	G	G	A	A	A	A	A	A	A	A	T	T	C	C	G	G	C	C	G	G	C	C	T	T	G	G	G	G	T	T	T	T	G	G	G	G	T	T	G	G	C	C	C	C	G	G	G	G	G	A	C	C	C	C	A	A	T	T	C	C	G	G	T	T	G	G	C	C	A	A	G	G	C	C	A	A	A	A	C	C	G	G	C	C	C	C	G	G	T	C	T	T	C	C	C	C	A	A	A	A	T	T	A	A	A	A	G	G	G	G	T	T	G	G	C	C	C	C	C	C	A	A	C	C	C	C	T	T	G	G	C	C	G	G	G	G	G	G	C	C	G	G	A	G	C	C	C	C	T	T	T	T	T	T	G	G	A	A	G	G	A	A	A	A	C	C	A	A	C	C	C	C	C	C	C	C	T	T	A	A	T	T	T	T	G	G	C	C	A	A	G	G	A	A	A	G	G	G	G	G	A	A	A	A	A	A	G	G	T	T	T	T	C	C	G	G	G	G	A	A	T	T	G	G	C	C	C	C	G	G	T	T	G	G	A	A	C	C	G	G	C	C	A	A	C	C	T	T	A	A	T	T	G	G	G	G	C	C	T	T	A	A	A	A	G	G	C	C	A	A	G	G	A	A	G	G	A	A	A	G	T	T	C	C	G	G	G	G	T	T	A	A	C	C	A	A	T	T	A	A	G	G	G	G	C	C	C	C	G	G	C	C	T	T	A	A	A	A	T	T	A	A	A	A	A	A	G	G	T	T	C	C	A	A	C	C	C	C	T	T	A	A	T	T	C	C	A	A	C	C	C	C	C	C	A	G	G	G	T	T	G	G	C	C	A	G	C	C	T	T	T	T	C	C	G	G	T	T	G	G	C	C	A	A	G	G	C	T	T	T	G	G	A	A	G	G	A	A	C	C	A	A	A	A	G	G	A	A	T	T	T	T	C	C	A	A	T	T	A	A	T	T	C	C	G	G	G	G	G	G	T	T	C	C	A	A	C	C	G	G	C	C	G	G	T	T	A	A	C	C	G	G	A	A	G	G	A	A	A	A	C	C	A	A	C	C	G	G	T	T	T	T	G	G	T	T	T	T	G	G	C	C	T	T	C	C	A	A	A	A	C	C	T	T	C	C	G	G	A	A	C	C	C	C	G	G	C	C	A	A	C	C	A	A	A	A	C	C	C	C	C	C	C	C	A	A	C	C	G	G	A	A	G	G	G	G	T	T	A	A	A	A	T	T	C	C	G	G	G	G	C	C	A	A	A	A	A	A	T	T	A	A	T	T	T	T	C	C	A	A	C	C	G	G	C	C	C	C	T	T	T	T	A	A	A	A	C	C	T	T	G	A	T	T	A	A	G	G	A	A	T	T	T	T	A	A	C	C	A	A	T	T	C	C	T	T	G	G	G	G	A	A	A	A	C	C	C	C	C	C	G	G	C	C	C	C	T	T	G	G	G	G	G	G	G	A	C	C	C	C	G	G	A	A	T	T	A	A	G	G	C	C	T	T	A	A	A	A	T	T	G	G	T	T	T	T	T	T	C	C	A	A	A	A	G	G	C	C	A	A	G	G	G	G	T	T	C	C	A	A	T	T	C	C	G	G	A	A	G	G	G	G	T	T	T	T	C	C	T	T	A	A	A	A	G	G	T	T	G	G	C	C	T	T	C	C	A	A	G	G	C	C	A	A	A	A	G	G	T	T	A	A	T	T	A	A	C	C	A	A	G	G	T	T	NA	NA	A	A	T	T	G	G	G	G	G	G	C	C	G	G	C	C	G	G	G	G	A	A	T	T	A	A	C	C	A	A	A	A	G	G	G	G	T	T	T	T	G	G	C	C	A	A	G	G	T	T	G	G	C	C	A	A	G	G	C	C	A	A	T	T	C	C	G	G	A	A	C	C	T	T	C	C	C	C	C	C	T	T	G	G	A	A	C	C	T	T	G	G	G	G	C	C	T	T	G	G	T	T	NA	NA	G	G	C	C	G	G	G	G	G	G	A	A	T	T	T	T	G	G	A	A	T	T	G	G	T	T	C	C	G	G	C	C	G	G	T	T	T	T	T	T	C	C	T	T	T	T	T	T	C	C	A	A	G	G	T	T	T	T	C	C	A	A	G	G	G	G	G	G	T	T	A	A	A	A	C	C	T	T	T	T	C	C	A	A	T	C	G	G	T	T	G	G	T	T	A	A	C	C	A	A	A	A	A	A	G	G	G	G	C	C	G	G	C	C	T	T	C	C	C	C	G	G	T	T	A	A	A	A	C	C	A	A	T	T	G	G	T	T	C	C	A	A	A	A	C	C	A	A	C	C	A	A	G	G	T	T	C	C	T	T	T	T	A	A	A	A	T	T	G	G	C	C	G	G	T	T	A	A	C	C	G	G	C	C	A	A	C	C	G	G	G	G	T	T	G	G	C	C	A	A	C	C	C	C	A	A	G	G	A	A	C	C	G	G	T	T	G	G	C	C	T	T	C	C	C	C	G	G	C	C	A	A	C	C	C	C	G	G	A	A	A	A	T	T	T	T	G	G	T	T	G	G	T	T	T	T	A	A	G	G	T	T	C	C	C	C	A	A	G	G	A	A	T	T	G	G	A	A	C	C	A	A	A	A	G	G	G	G	G	G	T	T	G	G	G	G	T	T	G	G	C	C	G	G	A	G	A	A	G	G	G	G	T	T	T	T	T	T	C	C	T	T	T	T	G	G	G	G	A	A	A	A	A	A	T	T	C	C	G	G	G	G	G	G	A	A	T	T	G	G	T	T	A	A	A	A	C	C	T	T	A	G	C	C	G	G	C	C	C	C	A	A	A	A	C	C	T	T	T	T	T	T	C	C	T	T	A	A	C	C	C	C	C	C	A	A	C	C	T	T	G	G	C	C	A	A	T	T	A	A	T	T	A	A	C	C	C	C	T	T	C	C	G	G	A	A	T	T	G	G	A	A	C	C	A	A	A	A	T	T	T	T	T	T	T	T	G	G	G	G	C	C	T	T	A	A	G	G	C	C	G	G	G	G	A	A	G	G	C	C	C	C	T	T	C	C	C	C	T	T	A	A	T	G	A	A	G	G	G	G	T	C	C	C	C	C	T	T	T	T	A	A	T	T	C	C	G	G	T	T	C	C	G	G	T	T	A	A	T	T	A	A	C	C	A	A	C	C	A	A	C	C	T	T	T	T	A	A	G	C	G	A	T	T	G	G	G	G	G	G	C	C	G	G	T	T	G	A	C	C	T	T	G	G	G	A	T	T	T	T	A	A	A	A	C	C	G	G	A	A	T	T	C	T	C	A	G	G	C	C	C	C	A	A	G	A	A	A	G	G	C	C	C	C	A	A	C	C	A	A	G	C	T	T	C	C	T	T	G	G	A	T	A	G	T	A	A	A	T	G	G	G	A	A	C	C	G	G	T	C	A	G	C	A	G	G	G	A	C	C	A	G	A	A	G	A	A	C	A	A	T	T	C	T	T	C	A	G	T	T	A	A	T	T	G	G	G	G	G	G	A	A	G	G	A	A	G	A	C	T	C	C	G	G	C	C	A	A	C	C	G	A	G	G	T	C	G	G	T	T	G	A	G	G	G	G	C	T	T	C	G	A	C	C	G	A	T	T	A	C	G	A	G	G	C	C	G	G	A	A	G	G	T	T	NA	NA	C	C	A	A	C	C	G	A	G	T	G	G	C	C	C	C	A	A	A	A	A	A	G	G	A	A	G	G	C	C	T	T	G	G	G	G	G	G	A	A	A	A	T	T	C	C	G	G	C	G	C	T	G	A	A	A	A	A	G	G	C	C	C	G	T	T	A	T	G	G	C	C	T	T	C	C	C	C	T	T	G	G	G	G	G	G	A	A	T	T	T	T	A	A	C	T	T	T	A	A	C	T	G	G	G	G	T	A	C	C	C	G	C	C	T	G	C	C	C	C	C	C	C	C	A	A	A	A	A	A	G	G	G	G	C	C	A	A	G	G	A	T	C	C	G	G	G	G	A	A	G	A	G	A	G	A	G	G	T	T	G	A	G	G	G	G	G	G	C	C	G	G	G	G	C	C	G	G	C	C	A	A	G	G	C	C	A	A	A	A	C	C	T	T	T	T	C	C	A	A	C	C	C	C	C	C	A	A	C	C	C	C	G	G	G	G	A	A	G	G	G	G	C	C	G	G	T	C	A	A	T	T	T	T	G	G	G	G	C	C	A	A	G	G	G	G	A	A	A	A	A	A	G	G	A	A	A	A	T	T	T	T	C	C	A	A	C	C	C	C	C	C	G	G	T	T	A	A	G	G	T	T	G	G	A	A	A	A	A	A	C	C	T	T	T	T	C	C	C	C	A	A	G	G	T	T	G	G	T	T	NA	NA	C	C	G	G	A	A	G	G	C	C	C	C	T	T	A	A	A	A	T	T	T	T	G	G	G	G	G	G	C	T	T	T	T	T	T	T	C	C	C	C	T	T	C	C	G	G	G	G	C	C	A	A	T	T	C	C	A	A	A	A	C	C	T	T	T	G	G	G	G	G	A	A	T	T	A	A	A	A	T	T	T	T	T	T	G	G	G	G	C	C	G	G	G	G	G	G	A	A	A	A	C	C	C	C	C	C	C	C	G	G	G	G	G	G	T	T	G	G	G	G	T	T	T	C	A	A	T	T	T	T	A	C	C	G	T	T	T	T	A	A	G	G	C	C
CC	OR1639f140	NA	NA	1	NA	G	G	NA	NA	C	C	A	A	C	C	A	A	A	A	C	C	A	A	C	T	G	G	A	C	G	G	C	C	G	G	C	C	NA	NA	C	C	A	C	C	C	T	T	C	T	C	C	NA	NA	C	C	C	C	G	G	A	A	A	A	G	G	G	G	A	A	A	A	G	G	C	T	C	C	G	G	NA	NA	T	T	T	T	A	A	G	G	A	A	G	G	T	T	A	A	T	A	T	T	C	C	T	T	A	A	C	C	A	A	A	G	G	G	G	G	C	C	T	T	G	G	A	A	A	A	C	C	C	C	G	G	G	G	C	C	G	G	G	G	G	G	T	T	G	G	T	T	A	A	G	G	T	T	T	T	G	G	NA	NA	G	G	G	G	A	A	G	G	C	C	C	C	G	G	G	G	T	T	A	A	A	A	T	T	T	T	G	G	G	G	A	A	A	A	T	T	C	C	G	G	T	T	G	A	A	A	G	G	NA	NA	C	C	A	A	G	G	G	G	T	T	G	G	C	C	A	A	C	C	T	T	A	A	C	C	G	G	A	A	C	C	C	C	A	A	G	G	C	C	G	G	G	G	G	G	C	C	G	T	C	C	C	C	A	A	C	C	C	C	C	C	G	G	C	C	C	C	T	T	G	G	T	T	C	C	T	T	C	C	C	C	C	T	C	C	T	T	G	G	C	C	C	C	A	A	T	T	G	G	C	C	T	T	A	T	G	G	C	C	A	A	G	G	A	A	T	T	A	A	G	G	G	G	C	C	C	A	G	G	G	C	T	C	T	T	G	G	C	C	G	G	A	A	T	T	T	T	A	A	C	C	T	T	G	G	T	T	G	G	G	G	G	G	C	C	C	C	T	G	C	C	A	A	T	T	C	C	C	C	A	A	T	T	G	G	G	G	A	A	C	C	G	G	C	C	G	G	T	T	T	C	A	A	G	G	T	T	A	A	T	T	G	G	G	G	A	A	A	A	A	A	T	T	C	C	G	A	C	C	C	T	G	G	A	A	C	C	A	A	G	G	A	A	C	C	G	G	G	G	A	A	C	C	C	C	G	G	T	T	T	T	T	T	A	C	C	C	T	T	A	A	NA	NA	T	T	NA	NA	C	C	T	T	G	G	G	G	C	C	C	C	G	G	C	C	T	T	T	T	G	G	G	G	T	T	A	A	C	C	G	G	C	C	T	T	C	C	C	C	G	G	C	C	A	A	A	G	T	T	C	C	T	T	T	C	C	C	G	G	C	C	C	C	C	C	G	G	T	G	G	G	C	C	C	C	C	C	G	G	T	T	A	A	T	T	C	C	C	C	T	T	A	A	G	G	G	G	NA	NA	T	T	G	G	T	T	A	A	T	T	T	T	NA	NA	G	G	A	A	G	G	C	C	G	G	T	A	G	G	A	A	A	A	C	C	C	C	C	G	G	G	A	G	A	A	G	G	G	G	NA	NA	NA	NA	C	C	G	G	C	C	NA	NA	A	A	A	A	A	A	C	C	T	T	G	G	A	A	T	T	C	C	T	T	T	T	A	A	T	T	T	T	C	C	C	C	A	G	C	C	A	A	T	T	A	A	C	C	A	G	G	G	T	T	C	C	G	G	C	C	NA	NA	C	C	T	T	T	T	G	A	A	A	G	G	A	A	A	A	C	C	NA	NA	NA	NA	A	G	C	C	A	A	A	A	C	C	T	T	T	T	A	A	T	T	C	C	C	C	T	T	T	T	T	T	T	T	C	C	T	T	T	A	A	A	G	G	A	A	T	T	C	C	G	G	G	G	T	T	C	C	G	G	G	G	G	G	T	C	A	A	T	T	C	C	C	C	T	G	T	T	T	T	T	T	G	A	G	G	A	A	G	G	T	T	C	C	T	T	A	A	C	C	A	A	A	A	C	C	A	A	G	G	G	G	A	A	T	T	A	A	A	A	G	G	G	G	T	T	G	G	C	C	C	C	C	C	C	C	A	A	T	T	C	C	C	C	C	C	C	C	C	C	C	C	C	C	C	C	G	G	T	T	C	C	G	C	T	T	C	C	T	T	T	T	G	G	T	T	G	G	A	A	G	C	A	A	NA	NA	C	C	C	C	A	A	G	G	A	A	A	A	T	T	NA	NA	T	T	C	C	G	G	T	T	A	A	A	A	T	G	T	T	G	G	T	T	T	C	C	C	T	G	C	C	T	T	A	A	C	C	C	C	G	G	C	C	T	T	G	G	A	A	NA	NA	A	G	T	T	G	G	C	C	A	A	A	A	C	C	T	T	T	T	A	A	A	A	A	G	A	A	NA	NA	G	A	C	C	A	T	C	C	T	T	C	C	T	T	A	A	T	T	C	C	C	C	G	G	C	C	G	G	C	C	G	G	C	C	G	G	G	G	C	C	G	G	T	C	T	T	C	C	G	G	NA	NA	G	G	NA	NA	G	G	G	G	C	G	NA	NA	G	G	C	C	A	A	A	A	T	T	C	C	G	G	T	T	C	C	C	C	A	G	T	T	A	A	G	G	A	A	NA	NA	C	C	T	T	G	G	C	C	G	G	C	C	A	A	G	G	C	C	A	A	A	A	G	G	G	G	G	G	A	A	A	A	A	A	NA	NA	G	G	A	A	A	A	NA	NA	C	C	A	A	A	C	C	T	C	C	T	T	G	G	G	G	T	T	A	A	C	C	A	A	C	C	C	A	G	G	T	T	A	A	A	A	A	A	T	T	A	C	G	G	NA	NA	C	C	NA	NA	G	G	T	T	A	A	G	G	C	C	G	G	A	A	T	T	G	G	G	G	C	C	A	A	A	A	A	A	C	C	C	C	G	G	T	T	T	T	C	C	T	T	T	T	A	A	C	C	G	G	A	A	G	G	G	G	C	C	G	G	A	A	NA	NA	NA	NA	NA	NA	T	T	C	C	A	A	NA	NA	G	G	C	C	G	G	T	T	G	G	A	A	T	T	T	T	C	C	T	T	G	G	A	A	T	T	A	A	C	C	G	G	T	T	A	A	T	T	G	G	C	C	T	T	G	G	G	G	C	C	T	T	C	C	T	T	G	G	A	A	G	G	A	A	A	A	G	G	G	G	T	T	T	T	C	C	A	A	NA	NA	C	C	C	C	T	T	NA	NA	G	G	G	G	T	T	A	A	G	G	G	T	G	G	C	C	A	A	T	T	T	T	A	A	A	A	T	T	C	C	A	A	T	T	A	A	T	T	T	T	G	A	C	C	C	C	T	T	A	A	C	C	G	G	G	G	A	A	C	C	A	A	T	T	G	G	G	G	T	C	C	C	A	A	C	C	T	T	T	T	T	T	T	T	A	A	T	T	C	C	C	C	T	T	T	T	G	G	G	G	G	G	C	C	NA	NA	A	A	G	G	A	A	NA	NA	C	C	G	G	A	A	T	T	T	T	T	T	A	A	T	T	T	T	C	C	A	A	T	T	A	A	G	G	A	T	T	T	G	G	T	T	G	G	NA	NA	C	C	C	C	A	A	C	C	C	C	C	C	G	G	T	T	A	A	G	G	A	A	C	C	T	T	G	G	C	C	A	A	A	A	NA	NA	NA	NA	A	A	C	C	C	C	T	T	G	G	C	C	T	T	G	G	C	C	C	C	A	A	NA	NA	G	G	G	G	T	T	NA	NA	NA	NA	C	C	A	A	C	A	A	A	C	C	C	C	G	G	G	G	C	C	NA	NA	A	A	NA	NA	A	A	G	G	G	G	T	T	C	C	G	G	A	A	T	T	G	G	C	G	A	A	T	C	G	G	A	G	NA	NA	C	C	G	G	T	C	C	T	A	A	G	G	NA	NA	C	C	G	G	C	C	G	G	T	T	C	C	G	G	T	C	T	T	C	C	T	T	A	A	C	C	A	A	G	G	G	A	T	T	A	A	T	T	C	C	A	A	A	C	C	C	C	C	T	T	G	G	G	A	NA	NA	G	G	G	A	C	C	C	C	C	C	T	T	A	A	A	G	T	C	G	G	G	G	A	A	A	A	C	C	T	T	G	G	G	G	A	A	T	T	C	G	C	C	C	C	A	A	G	G	G	G	A	A	C	C	C	C	G	G	G	G	T	T	C	C	A	A	C	C	G	G	NA	NA	G	G	C	C	G	G	T	T	G	G	G	G	A	A	G	G	T	T	A	A	C	C	T	T	G	G	G	G	T	T	T	T	C	C	G	G	T	T	A	G	G	G	G	G	G	G	NA	NA	C	C	C	C	T	T	NA	NA	C	C	T	T	T	T	NA	NA	NA	NA	T	T	C	C	C	C	A	A	C	C	C	C	T	T	C	C	C	C	A	A	T	T	C	C	C	C	A	A	G	G	C	C	G	G	NA	NA	C	C	T	T	G	G	A	A	T	T	T	T	G	G	T	T	C	C	G	G	C	C	G	G	T	T	C	C	A	A	T	A	A	A	T	T	G	C	A	A	T	T	G	G	A	A	A	A	T	T	A	A	G	G	G	G	A	A	C	C	C	C	C	C	C	C	G	G	C	C	G	G	T	T	T	T	G	G	C	C	T	T	G	G	T	T	C	C	T	T	T	T	T	T	G	G	G	G	T	T	C	T	C	C	A	A	T	T	A	A	T	T	NA	NA	G	G	C	C	T	T	A	A	T	T	A	A	NA	NA	C	C	A	A	C	C	NA	NA	C	C	A	A	C	C	T	T	G	G	NA	NA	A	A	T	T	T	T	G	G	G	G	G	G	T	T	T	T	C	C	G	G	C	C	T	T	A	G	A	A	C	C	C	C	T	T	A	A	A	A	G	G	T	T	A	A	G	G	C	C	G	G	T	T	G	G	C	C	T	T	A	A	C	C	A	G	T	T	T	T	C	C	C	C	T	T	A	A	G	G	A	A	G	G	NA	NA	T	A	A	A	G	G	A	A	C	C	T	T	C	C	T	C	G	G	C	C	NA	NA	T	G	A	A	A	A	T	T	NA	NA	G	G	T	C	C	C	T	T	C	T	NA	NA	G	G	T	T	G	G	C	C	G	G	C	C	A	A	T	T	C	C	C	G	A	A	G	A	C	C	G	G	G	G	NA	NA	A	A	A	T	C	C	T	C	T	T	C	C	G	G	C	T	C	C	T	T	C	C	T	T	C	C	G	G	T	T	A	A	A	A	C	G	G	G	NA	NA	G	C	T	T	C	C	T	T	T	T	C	C	A	A	C	C	G	G	C	C	G	G	G	G	NA	NA	A	A	T	T	C	C	G	G	A	A	A	A	T	T	C	C	T	T	G	G	C	G	C	C	NA	NA	C	C	T	T	C	C	C	C	C	C	T	T	C	C	T	T	A	A	A	G	C	C	A	A	A	A	T	T	A	A	NA	NA	T	T	T	T	NA	NA	NA	NA	C	C	T	T	T	T	C	C	T	T	G	G	C	C	T	A	T	T	C	C	G	G	G	G	G	G	NA	NA	T	T	T	T	C	T	A	G	A	A	T	T	G	G	A	A	G	G	C	C	C	C	C	C	G	G	G	G	G	G	T	T	G	G	T	T	G	G	G	G	A	A	A	A	G	G	T	T	T	T	A	A	C	C	T	T	A	A	T	T	T	T	G	G	NA	NA	C	C	C	C	G	G	G	G	T	A	G	G	T	T	A	A	G	G	G	G	T	T	C	C	A	A	G	G	A	A	C	C	A	A	G	G	C	C	C	T	C	C	G	G	T	T	G	G	NA	NA	A	A	T	T	T	T	T	T	A	A	T	T	T	T	G	G	T	T	G	A	A	A	T	T	C	C	G	G	T	T	C	C	A	A	T	T	C	C	G	G	A	A	C	C	G	T	C	T	G	G	A	G	T	T	T	C	A	A	C	C	NA	NA	A	A	T	T	C	C	G	G	G	G	C	C	G	G	G	G	C	C	A	A	G	G	A	A	T	T	G	G	G	G	C	C	C	C	T	T	T	C	T	T	G	G	A	A	G	G	A	A	T	T	T	T	C	C	C	C	A	A	C	C	T	T	A	A	C	C	C	C	C	C	C	C	T	T	A	A	A	A	C	C	A	G	C	C	G	G	A	A	G	G	C	C	G	G	C	C	T	T	T	T	NA	NA	A	A	T	T	C	G	C	T	G	G	NA	NA	G	G	G	G	A	A	NA	NA	A	A	C	C	T	T	C	C	C	C	T	T	A	A	C	G	A	A	C	C	A	A	C	C	G	G	T	T	G	G	A	A	T	T	NA	NA	C	C	A	A	T	T	T	T	G	G	T	T	T	T	G	G	T	T	C	C	A	A	C	C	C	C	G	G	T	T	T	T	T	T	G	G	NA	NA	T	T	A	A	T	T	A	A	A	A	A	A	C	T	T	T	C	C	G	G	C	C	T	T	A	A	A	A	A	A	A	A	A	A	A	A	A	A	A	A	G	G	C	C	G	G	G	G	A	A	C	C	G	G	T	T	T	T	G	G	C	C	C	C	T	C	T	T	C	C	G	G	G	G	G	G	G	G	C	C	T	T	T	T	C	C	A	G	A	A	T	T	A	A	G	A	T	T	A	A	G	C	A	A	A	A	NA	NA	T	T	C	C	T	A	A	A	C	C	T	T	T	T	A	A	T	T	C	C	T	A	C	C	T	T	C	C	G	G	T	T	C	C	C	C	T	T	C	C	G	G	G	G	G	G	C	G	C	C	T	T	A	A	C	C	C	C	T	T	T	T	G	G	C	T	C	C	NA	NA	C	C	T	G	C	C	C	C	G	G	G	G	C	C	G	G	G	G	T	T	C	C	C	C	A	A	G	G	G	G	C	C	C	C	T	C	G	G	C	C	T	T	C	C	T	T	C	C	A	A	C	C	T	T	G	G	C	C	A	A	C	C	A	A	C	C	A	A	T	T	G	G	T	T	A	A	C	C	G	G	G	G	G	G	A	A	G	G	C	C	C	C	T	T	C	C	G	G	NA	NA	A	A	NA	NA	C	C	A	A	NA	NA	A	A	C	C	C	C	A	A	A	A	G	G	NA	NA	T	T	C	C	A	A	A	T	C	C	A	A	T	T	T	T	C	C	T	T	G	G	A	A	T	T	T	T	C	C	G	G	NA	NA	G	G	A	A	A	A	A	A	G	G	C	C	T	T	C	C	C	C	C	C	C	G	G	G	C	C	G	G	C	C	A	A	A	G	A	A	T	T	A	A	C	C	C	C	T	T	G	G	A	A	C	C	A	A	C	C	T	T	T	T	G	G	NA	NA	T	T	A	A	A	A	C	C	C	C	C	C	A	A	G	G	G	G	T	T	C	C	T	T	T	T	A	A	G	G	G	G	G	G	T	T	C	C	A	A	G	G	T	T	A	A	C	C	C	C	C	C	A	A	C	C	A	A	A	A	G	G	C	C	C	C	C	C	T	T	C	C	A	A	C	C	G	G	T	T	T	G	T	T	G	G	G	G	NA	NA	G	G	A	A	G	A	C	C	C	C	C	C	G	G	C	C	A	G	T	T	A	A	A	A	C	C	C	T	G	G	NA	NA	G	G	G	G	A	A	A	A	G	G	T	T	A	A	G	G	G	G	G	G	A	A	C	C	C	C	G	G	G	G	T	T	C	C	T	C	A	A	G	G	G	G	G	G	T	T	G	G	A	A	A	A	C	C	T	T	A	A	T	C	T	T	C	C	A	A	A	A	G	G	C	C	T	T	G	G	G	G	C	C	A	A	T	T	C	C	C	C	T	T	C	C	A	A	G	G	T	T	G	G	G	G	T	T	T	T	NA	NA	T	T	T	G	NA	NA	A	C	A	A	C	T	C	C	T	T	A	G	G	G	G	G	A	A	G	G	T	T	C	T	T	T	T	T	C	C	G	G	C	C	A	A	G	G	C	C	G	G	T	T	G	G	C	C	C	C	C	C	A	A	A	A	G	G	C	C	C	C	G	G	T	T	C	C	C	C	T	T	G	G	A	A	T	T	G	G	T	T	G	G	C	C	C	C	T	C	A	A	C	C	A	A	NA	NA	G	G	G	G	C	C	A	A	G	G	G	G	T	T	T	T	G	G	C	C	A	A	NA	NA	NA	NA	C	C	C	C	A	A	T	T	T	G	C	C	C	C	G	G	C	C	A	G	G	G	T	T	G	G	A	A	G	G	G	G	C	T	T	A	G	G	C	C	G	G	G	G	G	G	C	C	C	T	G	G	A	A	C	C	T	T	T	T	A	A	C	C	A	A	G	G	T	T	G	G	A	A	C	C	T	T	G	G	A	A	A	A	G	G	C	C	G	G	T	T	NA	NA	C	C	T	T	G	G	T	T	T	T	G	G	G	G	T	T	G	G	T	T	C	C	C	T	C	C	T	T	A	A	G	G	C	C	A	A	A	G	A	A	C	C	C	C	G	G	C	C	C	C	G	G	C	C	T	T	C	C	T	T	A	A	A	A	A	A	C	T	A	A	G	G	T	T	C	C	A	A	A	A	A	G	C	C	A	A	C	C	A	A	T	C	C	C	T	T	T	T	C	C	T	T	C	C	A	A	T	T	C	C	C	C	A	A	G	G	C	C	A	A	T	C	T	T	C	C	T	T	NA	NA	G	G	C	C	G	G	G	G	A	A	G	G	G	G	G	A	C	T	G	A	G	G	NA	NA	C	T	C	C	T	T	T	T	G	G	G	G	NA	NA	C	C	C	C	G	G	G	G	C	C	C	C	A	A	T	T	A	A	G	G	G	G	C	C	A	A	T	T	C	C	A	A	C	C	T	T	A	A	T	T	C	C	G	G	C	C	C	C	C	C	C	C	T	T	G	G	G	G	G	G	G	G	T	T	T	T	T	T	G	G	A	A	C	C	C	C	G	G	C	C	G	G	NA	NA	T	T	A	A	T	T	A	A	A	A	NA	NA	C	C	C	C	C	C	C	C	A	A	A	A	G	G	NA	NA	C	C	G	A	G	A	T	C	A	A	G	G	A	A	T	T	T	T	G	G	C	C	G	G	T	T	NA	NA	G	G	A	A	T	T	T	T	T	T	A	A	A	A	NA	NA	C	C	C	C	A	A	G	G	G	G	T	T	G	G	T	C	G	G	A	A	G	G	C	C	G	G	C	C	C	C	A	G	T	T	T	C	A	A	A	A	C	C	G	G	G	G	C	C	A	A	A	A	NA	NA	A	G	C	C	NA	NA	NA	NA	G	G	T	T	C	C	A	C	A	A	NA	NA	T	T	T	C	T	T	T	A	C	C	G	G	T	G	C	C	G	G	G	G	G	G	C	C	T	T	NA	NA	C	C	T	T	A	A	T	T	NA	NA	C	C	G	G	G	G	T	T	T	T	C	C	T	T	C	C	C	C	G	G	T	T	A	A	T	T	T	T	G	G	G	G	T	T	C	C	C	C	A	A	G	G	G	G	C	C	T	C	C	C	C	C	A	T	A	A	G	G	T	T	T	T	NA	NA	G	G	T	T	C	C	T	T	A	A	A	A	T	T	A	A	T	T	C	C	A	A	C	C	C	C	A	A	T	T	G	G	C	C	C	C	A	A	T	T	C	C	G	G	C	C	A	A	NA	NA	G	C	C	C	C	T	C	C	G	G	NA	NA	G	G	A	A	NA	NA	NA	NA	NA	NA	T	T	A	A	C	C	C	T	C	C	T	T	G	G	C	C	A	A	C	C	G	G	A	C	A	A	C	C	C	C	C	C	C	C	G	G	G	G	G	G	T	C	T	C	G	G	C	C	T	C	NA	NA	A	A	T	T	G	G	C	C	G	G	T	T	A	A	A	A	T	C	G	G	T	T	NA	NA	C	C	A	A	A	A	C	C	G	G	A	A	A	A	G	G	T	T	G	G	T	T	G	G	NA	NA	A	A	G	G	C	C	NA	NA	T	T	T	T	A	A	A	T	G	G	C	C	T	T	C	T	NA	NA	G	G	A	A	G	G	A	A	G	G	T	T	T	T	G	G	C	C	G	G	NA	NA	C	C	G	G	NA	NA	G	G	C	C	A	A	C	C	C	C	T	T	C	C	T	T	A	A	C	C	A	A	T	T	T	T	T	T	G	G	G	G	T	T	C	C	A	A	C	T	G	G	C	C	T	T	G	G	G	G	NA	NA	T	T	A	A	C	C	A	A	T	T	G	G	A	A	G	G	G	G	T	T	G	G	T	T	G	G	C	C	G	G	G	G	NA	NA	C	C	A	A	T	T	T	T	G	G	G	A	T	T	C	C	G	G	T	T	NA	NA	G	G	T	T	T	T	T	G	C	C	T	T	A	A	G	G	T	T	T	T	C	C	G	G	A	A	T	T	C	C	T	T	T	T	C	C	C	C	G	G	C	C	T	T	C	C	T	T	T	T	C	C	G	G	G	G	NA	NA	G	G	G	C	T	T	A	A	A	A	G	G	NA	NA	C	C	T	T	C	C	T	T	T	T	C	C	G	G	T	T	G	G	NA	NA	G	A	T	T	G	G	T	T	G	G	A	A	A	A	C	C	G	G	T	T	T	T	A	A	C	C	T	A	A	G	T	T	NA	NA	T	T	C	C	G	G	T	T	T	T	NA	NA	G	G	T	T	A	A	G	G	A	A	A	A	G	C	A	G	T	T	T	T	T	T	T	T	A	A	NA	NA	A	A	NA	NA	A	A	T	A	G	G	T	T	C	C	A	A	A	A	C	C	G	G	A	A	NA	NA	G	G	T	T	T	T	A	C	A	G	C	C	C	C	G	G	C	C	T	T	T	T	C	C	C	C	C	C	A	A	G	G	T	T	T	T	G	G	A	A	C	C	C	C	T	T	T	T	C	C	C	C	T	T	A	A	A	A	T	T	T	T	C	C	T	T	C	C	T	T	A	A	A	G	C	C	A	A	NA	NA	G	G	T	T	NA	NA	A	A	A	A	G	G	A	A	C	C	T	T	T	C	C	C	A	A	C	T	T	T	A	A	C	C	G	G	G	G	C	C	A	A	NA	NA	C	C	G	G	T	T	C	C	NA	NA	A	A	C	A	A	A	G	G	T	T	G	G	T	T	A	A	C	C	G	G	NA	NA	A	A	A	A	C	C	A	A	G	G	A	G	A	A	T	T	A	A	C	C	G	G	G	G	NA	NA	G	G	C	C	A	A	C	C	A	G	G	G	T	T	A	G	C	C	A	A	A	A	A	A	A	A	A	A	T	T	NA	NA	G	G	NA	NA	C	C	G	G	G	G	G	G	T	T	A	A	T	T	G	G	C	C	A	A	T	T	C	C	G	G	A	A	C	C	G	G	T	T	T	T	NA	NA	A	C	G	G	C	C	G	G	T	T	T	T	NA	NA	C	C	G	G	G	G	G	A	C	C	G	G	T	T	NA	NA	T	T	C	C	G	G	C	C	G	G	G	G	T	T	A	A	A	A	G	G	G	G	G	G	A	A	A	A	C	C	G	G	G	G	A	A	A	A	G	G	C	T	A	A	A	A	C	C	A	A	C	C	T	T	T	T	T	C	A	A	NA	NA	C	C	G	G	A	G	T	T	T	T	A	A	C	C	G	G	A	A	A	A	NA	NA	C	C	C	C	T	C	C	C	A	A	T	T	G	G	C	C	G	G	NA	NA	A	A	C	C	T	C	G	G	G	G	T	T	C	C	C	C	A	A	G	G	C	C	G	G	C	C	G	G	A	G	A	A	G	T	A	A	T	T	G	G	C	C	T	T	T	C	A	A	G	G	G	G	C	G	T	T	G	G	T	T	C	C	C	C	A	A	A	A	C	C	C	C	T	T	C	A	C	C	G	G	C	C	C	C	A	A	C	C	T	T	G	G	NA	NA	C	C	A	A	A	A	G	G	G	G	T	T	A	A	C	C	A	A	G	G	G	G	A	A	G	G	A	A	NA	NA	T	T	C	C	C	T	G	G	T	T	G	G	G	G	A	A	NA	NA	C	C	NA	NA	A	A	A	A	A	A	A	A	T	T	A	G	T	T	A	A	A	A	G	G	T	T	A	A	A	A	A	A	A	A	A	A	C	C	G	G	G	G	C	C	A	A	G	G	T	C	A	A	T	T	C	C	A	A	G	G	T	T	A	A	C	C	C	C	C	C	G	G	T	G	T	T	G	G	T	C	A	A	A	A	C	C	A	A	C	C	G	G	T	T	A	A	T	T	T	T	C	C	T	T	T	T	T	T	C	C	A	A	A	A	C	C	T	T	C	C	C	C	G	G	T	T	T	T	C	C	T	T	C	C	T	T	C	C	C	C	C	C	G	G	G	G	C	C	C	C	G	G	A	G	C	C	NA	NA	T	T	A	A	G	G	G	G	C	C	G	G	C	C	NA	NA	A	A	A	C	A	A	C	C	G	G	G	G	T	T	A	A	C	C	G	G	G	G	G	G	G	G	G	G	NA	NA	T	T	NA	NA	G	G	C	C	G	G	A	A	C	C	NA	NA	A	G	T	T	C	C	T	T	T	T	C	C	T	T	C	C	T	T	G	G	A	G	C	C	C	C	A	A	G	A	C	C	G	G	C	T	G	G	C	C	A	A	A	A	G	G	G	G	G	G	C	C	T	T	C	C	C	C	A	A	G	G	G	G	G	G	A	A	T	T	C	C	A	A	A	A	G	G	G	G	C	C	G	G	A	A	G	G	C	C	C	C	T	C	A	A	G	G	A	A	A	A	C	C	G	G	G	G	A	A	C	T	G	G	T	C	C	T	NA	NA	G	G	T	G	G	G	A	A	G	G	G	G	C	C	C	G	A	A	T	T	T	C	C	C	C	C	G	G	C	C	C	C	A	A	NA	NA	C	C	G	G	C	C	A	A	NA	NA	G	G	NA	NA	G	G	C	C	C	C	C	C	T	T	C	C	A	A	G	G	A	A	T	T	G	A	G	G	C	C	C	C	A	A	C	C	C	T	C	C	NA	NA	C	C	T	T	G	G	C	C	A	A	A	A	T	T	A	A	NA	NA	G	G	C	C	G	G	T	T	T	T	C	C	G	G	G	G	A	A	A	A	G	G	G	G	C	C	C	C	C	C	A	A	G	G	T	T	C	C	C	C	T	T	G	G	C	C	NA	NA	T	T	A	A	T	T	A	A	C	C	A	A	A	A	NA	NA	T	T	C	C	G	G	C	C	NA	NA	T	T	C	C	A	G	C	C	T	C	NA	NA	C	C	C	C	A	A	C	C	C	C	G	G	C	C	A	A	C	C	T	T	C	C	T	T	C	C	T	T	C	C	A	A	A	A	NA	NA	NA	NA	G	G	C	C	C	C	A	A	C	C	C	C	A	A	T	T	G	G	T	T	T	T	C	C	C	C	G	G	C	C	A	A	T	T	T	T	NA	NA	G	G	A	A	T	T	G	C	G	G	G	G	NA	NA	T	T	A	A	A	A	A	A	G	G	G	G	T	C	G	G	G	G	C	C	A	A	A	A	G	G	T	T	C	C	G	G	G	A	T	T	C	C	G	G	A	A	NA	NA	T	T	G	G	C	C	G	G	G	G	T	T	A	A	T	T	T	T	A	A	T	C	C	C	T	T	T	T	G	G	T	T	A	A	C	T	C	C	T	T	G	G	T	T	T	T	A	A	T	T	NA	NA	A	A	C	G	C	C	G	G	NA	NA	NA	NA	A	A	T	T	T	T	G	G	C	C	G	G	G	G	T	A	T	C	T	T	A	A	T	T	G	G	G	G	C	C	NA	NA	T	T	A	A	A	A	A	A	NA	NA	G	G	G	G	NA	NA	A	A	G	G	A	A	C	C	C	C	T	T	T	T	C	C	A	A	C	C	A	A	C	C	G	G	A	T	C	C	A	A	G	G	T	T	G	G	G	G	C	C	A	G	C	C	C	C	T	T	NA	NA	G	G	C	C	G	G	NA	NA	G	G	T	T	C	C	C	C	A	A	G	G	A	A	T	T	A	A	G	G	C	C	C	C	T	T	A	A	A	T	A	A	C	C	C	C	T	T	C	C	T	T	A	A	G	G	A	A	T	T	C	C	C	C	G	G	A	G	T	T	A	G	C	T	T	T	A	A	NA	NA	C	C	C	C	T	T	A	A	G	G	NA	NA	A	A	T	T	NA	NA	NA	NA	T	T	T	T	G	G	G	G	NA	NA	C	C	A	A	T	T	A	A	G	G	G	G	T	T	T	T	G	T	T	G	A	A	C	C	T	T	NA	NA	G	G	C	C	C	C	C	C	T	T	G	G	G	G	G	G	G	T	T	C	A	A	C	C	G	G	G	G	A	A	T	G	A	A	G	G	G	G	C	G	NA	NA	C	C	G	G	G	G	T	T	C	C	C	C	G	G	T	T	A	A	T	T	C	C	A	A	G	G	A	A	G	G	C	C	A	A	A	A	T	T	G	G	C	C	A	A	T	T	A	A	T	T	T	T	T	T	C	C	A	A	A	A	T	T	G	G	NA	NA	A	A	A	A	T	T	G	G	G	G	C	C	A	A	A	A	C	C	NA	NA	T	A	T	T	C	C	A	C	G	G	G	G	T	T	G	G	G	G	T	T	A	A	A	A	A	A	C	C	A	G	T	T	A	A	C	C	A	A	G	G	G	G	G	G	A	A	G	G	G	G	T	T	T	T	T	T	NA	NA	G	G	T	T	T	T	T	T	T	T	A	A	NA	NA	G	G	NA	NA	C	C	NA	NA	C	C	C	C	G	G	G	G	G	G	A	G	A	A	A	A	G	G	C	C	G	G	A	A	G	G	NA	NA	T	C	G	C	T	T	T	T	C	C	G	A	T	T	T	T	C	C	NA	NA	A	A	G	G	A	A	G	G	T	T	A	G	C	C	T	C	G	G	G	G	G	G	C	C	T	T	C	C	C	C	C	C	T	G	G	G	T	T	C	C	A	A	G	G	T	T	T	T	C	C	G	G	G	G	T	T	A	A	C	C	T	T	G	G	T	T	G	C	C	C	A	A	C	C	C	C	C	C	C	C	C	C	A	A	A	A	G	G	C	C	A	G	C	C	C	C	G	G	C	T	C	A	C	C	T	T	A	A	C	C	G	A	A	A	A	A	C	C	C	C	C	C	G	G	G	G	T	T	A	A	T	C	G	G	C	C	NA	NA	T	T	T	C	A	A	T	T	C	C	A	A	T	T	A	A	T	T	A	A	C	C	G	G	A	A	C	C	A	G	G	G	G	G	A	A	T	T	T	C	C	C	G	G	T	T	C	C	A	A	C	C	G	G	G	G	G	G	A	A	C	C	NA	NA	A	A	T	T	C	C	G	G	T	T	A	A	C	C	T	G	G	G	T	T	T	T	T	T	T	T	A	A	C	C	C	C	G	G	T	C	C	C	C	C	C	C	NA	NA	C	C	A	A	G	G	A	T	C	C	A	A	A	A	T	T	C	C	G	G	C	C	G	A	T	T	G	G	T	C	A	A	T	T	G	G	G	G	A	A	T	T	C	C	C	C	C	C	C	C	G	A	G	G	G	G	G	G	C	C	T	T	A	A	A	A	A	A	C	C	C	C	C	C	G	G	A	A	C	C	G	G	G	G	T	T	T	T	T	T	A	A	C	C	T	T	G	G	A	A	G	G	A	G	G	G	T	T	G	G	T	T	C	C	A	A	G	G	T	T	T	T	G	G	C	C	C	T	G	G	T	T	A	A	T	T	C	C	C	C	G	G	T	T	A	A	C	C	G	G	NA	NA	A	A	A	A	T	T	C	C	A	A	T	T	A	A	A	A	G	G	NA	NA	T	T	T	T	C	C	A	A	C	C	NA	NA	NA	NA	G	G	G	G	T	T	A	A	G	G	G	G	C	C	A	A	T	T	A	A	G	G	C	C	G	G	G	G	G	G	G	G	G	G	G	G	C	C	G	G	A	A	A	A	T	T	NA	NA	G	G	C	C	G	G	A	A	G	G	T	T	G	G	T	T	A	A	C	C	NA	NA	C	C	C	C	C	G	T	T	C	C	A	A	C	A	C	T	G	G	C	C	C	C	NA	NA	C	A	A	G	G	G	C	C	T	T	C	C	A	A	A	A	T	T	G	G	A	A	G	G	G	G	A	A	A	A	A	A	C	C	C	C	A	A	T	T	G	G	G	G	T	T	NA	NA	G	G	A	A	T	T	G	A	T	T	A	G	C	C	C	C	C	C	C	C	G	G	G	G	C	C	G	G	A	A	A	A	A	A	A	A	G	G	C	C	G	G	C	C	C	C	T	T	T	T	G	G	G	G	A	A	T	T	C	C	G	A	A	A	G	G	T	T	NA	NA	C	C	G	G	T	A	T	T	T	T	G	G	A	A	G	G	C	C	T	G	C	C	G	G	C	C	T	T	T	T	C	C	A	A	A	A	G	A	NA	NA	G	G	A	G	C	C	G	G	A	A	C	C	C	C	A	A	C	A	C	C	A	A	G	G	G	G	T	A	G	G	NA	NA	G	G	T	T	A	A	G	T	T	T	C	C	C	C	A	A	C	C	A	A	C	C	NA	NA	G	G	A	A	T	T	G	G	G	A	A	A	T	T	T	T	A	A	A	A	C	C	C	C	A	A	G	G	T	T	T	T	C	C	C	C	NA	NA	G	G	T	T	A	A	A	G	A	A	A	A	A	A	NA	NA	T	T	A	A	G	G	A	A	NA	NA	A	A	T	T	G	G	C	C	T	T	C	C	A	A	G	G	G	G	C	C	NA	NA	C	C	G	G	G	G	A	A	A	C	C	C	G	G	C	C	A	A	C	C	A	A	C	C	C	C	G	G	T	T	NA	NA	A	G	C	C	C	C	NA	NA	A	A	T	T	C	C	A	G	T	T	A	A	A	A	A	A	G	G	G	G	G	A	G	G	A	G	C	C	NA	NA	G	G	A	A	G	G	A	A	C	C	NA	NA	NA	NA	C	C	G	G	C	C	T	T	C	C	T	T	C	C	G	G	C	C	G	G	C	C	G	G	C	C	A	A	G	G	C	C	T	C	G	G	A	A	C	C	NA	NA	A	A	T	T	A	A	G	G	NA	NA	T	T	A	A	A	A	A	A	A	A	A	A	G	G	C	C	C	T	T	T	C	C	T	T	C	C	A	A	G	G	A	A	G	G	C	C	NA	NA	C	C	G	G	C	C	A	G	G	G	A	A	NA	NA	T	T	A	A	T	T	C	A	C	C	A	A	T	T	T	C	T	T	G	G	T	T	G	G	C	C	C	C	A	A	A	A	C	C	T	T	C	C	C	C	G	G	C	C	C	C	NA	NA	C	C	C	C	C	G	C	C	A	G	T	T	G	G	C	C	C	C	T	T	C	C	C	C	C	C	C	C	C	C	A	G	T	T	C	C	G	G	C	C	T	T	C	C	T	T	NA	NA	G	G	C	C	G	G	G	G	A	A	C	C	G	G	A	A	C	C	G	G	C	C	G	G	A	A	C	T	C	C	C	C	G	G	T	T	T	T	T	T	T	C	T	T	C	C	C	C	T	T	G	G	NA	NA	C	C	C	C	C	C	T	T	NA	NA	T	T	G	G	A	A	G	G	G	G	A	A	T	C	NA	NA	C	C	G	G	T	T	A	A	A	A	A	A	NA	NA	A	A	C	C	G	G	T	C	G	A	G	G	G	G	A	A	C	C	T	T	C	C	C	T	C	C	A	A	C	C	T	T	A	A	C	C	T	T	G	G	G	G	C	T	NA	NA	C	C	NA	NA	G	G	C	C	T	T	A	A	C	T	T	T	C	C	A	T	C	C	G	G	C	C	A	A	G	G	G	G	A	A	G	G	C	C	G	G	T	T	A	A	A	A	T	T	A	A	C	C	T	T	T	G	NA	NA	G	G	T	T	NA	NA	C	C	T	T	G	G	G	G	T	T	C	C	T	T	C	C	T	T	T	T	C	T	T	C	C	C	C	C	G	G	G	G	A	G	NA	NA	C	C	G	G	NA	NA	G	G	A	A	T	T	G	G	C	C	T	T	T	T	C	C	NA	NA	C	C	NA	NA	NA	NA	G	G	A	A	T	T	G	G	NA	NA	C	C	NA	NA	T	C	T	T	C	C	C	C	G	G	A	A	C	C	A	A	T	T	NA	NA	G	G	G	G	C	C	A	G	A	A	T	A	C	C	NA	NA	G	G	T	T	T	T	A	A	G	G	A	A	C	C	G	G	G	G	A	A	C	C	G	G	T	T	A	A	G	G	A	A	A	A	T	T	G	G	C	C	A	A	T	T	T	C	T	C	A	A	C	C	A	A	A	A	G	G	A	A	C	C	T	T	A	A	T	C	T	T	C	C	G	G	T	T	C	C	G	G	NA	NA	G	A	G	G	C	C	T	T	A	A	G	G	T	T	G	G	A	A	A	A	G	G	G	G	A	A	T	T	G	G	C	C	A	A	T	T	G	G	G	G	T	T	G	A	C	C	C	C	T	T	T	T	G	G	G	G	T	T	A	G	G	G	A	A	G	G	C	C	G	G	T	T	A	A	A	A	A	A	T	T	G	G	T	C	G	G	G	G	G	G	G	G	C	C	T	T	C	C	C	C	C	C	A	A	C	C	C	C	C	C	T	T	G	G	G	G	G	G	G	G	C	C	A	A	G	G	C	C	A	A	C	C	G	G	T	T	G	G	NA	NA	A	A	A	A	G	G	G	G	G	G	T	T	A	A	A	A	T	T	T	C	G	A	C	C	G	G	G	G	T	T	T	T	G	G	C	C	C	C	G	G	A	A	T	T	G	G	G	G	A	A	G	G	A	A	C	C	T	T	T	T	T	C	G	G	C	C	T	T	G	G	A	A	A	A	C	C	G	G	A	A	A	A	G	G	T	T	T	T	NA	NA	G	G	C	C	G	G	T	T	T	T	T	T	A	A	A	T	G	G	G	A	G	G	C	C	A	A	A	A	T	T	G	A	A	A	T	T	A	A	C	C	T	T	A	A	C	C	C	T	C	C	T	T	G	G	A	A	A	C	A	A	C	C	A	A	G	G	A	A	NA	NA	T	T	C	C	C	C	C	C	T	T	T	T	T	T	G	G	C	C	A	A	C	C	C	C	C	C	T	T	A	A	A	A	C	C	G	G	G	G	G	G	C	C	G	G	G	G	A	A	G	G	A	A	A	A	T	T	A	A	T	T	G	G	C	C	G	G	G	G	NA	NA	G	G	NA	NA	T	T	C	C	C	C	C	C	C	C	T	T	NA	NA	C	C	T	T	T	C	T	T	C	C	G	G	G	G	NA	NA	T	T	C	C	C	C	A	A	T	T	T	T	G	G	G	G	T	T	G	G	T	T	C	C	T	T	G	G	G	G	C	C	C	C	C	T	C	T	A	A	T	T	C	C	G	G	G	G	G	G	A	A	NA	NA	A	A	C	C	C	C	G	G	A	A	C	C	NA	NA	T	A	C	C	C	C	G	G	A	A	C	C	G	G	NA	NA	T	T	A	A	G	G	C	C	C	C	G	G	A	A	T	C	A	A	A	A	A	A	C	C	T	T	G	G	T	T	C	C	A	A	C	C	T	T	G	G	A	A	G	G	T	T	C	C	A	A	C	C	T	T	C	C	C	C	C	C	G	G	A	A	C	C	C	C	T	C	G	G	C	T	C	C	A	A	G	G	A	A	A	A	NA	NA	A	A	A	A	A	A	A	A	T	G	C	C	T	T	G	G	T	T	G	G	G	G	G	G	NA	NA	G	G	T	T	NA	NA	NA	NA	G	G	T	T	T	T	T	G	C	C	C	C	G	G	C	C	G	G	A	A	T	T	A	A	C	C	C	C	G	G	T	T	T	T	C	C	T	T	G	G	G	G	C	T	G	G	G	A	T	T	C	C	G	G	A	A	G	G	G	G	NA	NA	T	T	A	A	G	G	C	C	T	T	G	G	C	C	T	T	C	C	C	C	G	G	G	G	T	T	G	G	T	T	C	C	G	G	C	C	A	A	T	T	T	T	T	T	T	T	A	A	A	A	T	T	G	A	G	G	G	G	T	T	C	C	T	T	T	T	C	C	C	C	C	C	C	C	A	G	T	T	A	A	G	G	A	A	C	C	T	T	A	A	A	A	A	A	C	C	C	C	C	C	T	T	T	C	C	C	G	G	A	G	T	T	C	C	G	G	A	A	A	A	A	G	C	C	T	T	A	A	C	C	C	C	C	C	T	T	A	A	A	A	A	A	G	G	T	T	A	A	A	A	A	A	A	A	A	A	A	A	A	A	G	G	A	T	A	A	C	C	C	C	G	G	A	A	T	T	T	T	T	T	A	A	C	C	A	A	T	T	T	T	T	T	T	T	T	T	A	A	T	T	T	T	C	C	G	G	G	G	NA	NA	G	G	C	C	T	T	C	C	A	A	T	T	T	T	T	T	C	C	C	C	C	C	T	T	C	C	C	A	T	T	G	G	G	G	G	G	T	C	A	T	A	A	NA	NA	G	G	C	C	C	C	C	C	T	T	T	T	A	A	A	A	A	A	C	C	C	C	A	A	NA	NA	A	A	A	A	A	A	C	C	C	C	T	T	G	G	A	A	G	G	NA	NA	G	G	C	T	T	T	G	G	A	A	A	A	NA	NA	T	G	T	T	T	T	T	T	C	C	T	T	C	C	C	C	C	C	T	T	G	G	G	G	A	A	G	G	A	A	G	G	T	T	T	T	G	G	C	G	G	G	G	G	T	T	NA	NA	NA	NA	G	G	C	C	NA	NA	A	A	A	A	C	C	T	T	G	G	A	A	G	G	T	T	A	G	C	C	T	T	G	G	T	A	A	A	T	T	NA	NA	T	T	G	G	T	T	C	C	G	G	A	A	C	C	C	C	C	C	T	T	T	T	G	G	A	A	NA	NA	C	C	C	C	C	C	NA	NA	C	C	A	A	C	C	A	A	T	T	C	C	A	A	C	C	C	C	C	C	T	T	A	A	G	G	A	A	T	T	NA	NA	A	A	NA	NA	G	G	G	G	T	T	C	C	C	C	C	C	T	T	C	C	T	T	A	A	G	G	A	A	T	T	T	T	T	T	NA	NA	T	G	C	C	A	A	C	C	C	C	A	A	G	G	C	T	G	G	A	A	A	A	T	T	C	C	T	T	NA	NA	A	A	T	T	G	G	T	T	G	G	C	C	G	G	T	T	G	G	G	G	C	C	A	A	A	A	G	G	A	C	C	C	A	A	C	C	C	C	G	G	G	G	G	G	A	A	G	G	NA	NA	C	C	T	T	T	T	C	C	T	C	G	G	C	C	NA	NA	T	T	G	G	T	G	T	T	C	C	C	C	C	C	C	C	G	G	T	T	A	A	C	C	C	C	G	G	T	C	T	T	G	G	A	A	G	G	C	C	A	A	C	C	C	C	T	T	G	G	G	G	T	T	C	C	NA	NA	G	G	G	G	T	C	A	A	G	G	C	C	NA	NA	T	T	C	C	C	C	A	A	C	C	A	G	C	C	G	G	NA	NA	C	C	A	G	G	G	C	C	G	G	NA	NA	T	T	A	A	A	A	C	C	C	C	C	C	C	C	NA	NA	A	A	C	C	A	A	T	T	G	G	C	C	C	C	A	A	T	T	C	C	C	C	C	C	G	G	NA	NA	G	G	C	C	G	G	G	G	G	G	T	T	NA	NA	G	G	G	G	G	G	A	A	T	T	C	C	NA	NA	G	G	T	C	A	A	A	A	A	G	C	C	T	T	A	G	C	C	A	A	A	A	G	G	T	T	C	C	A	A	C	C	C	C	G	G	A	A	T	T	G	G	T	T	C	T	T	T	G	G	C	C	T	T	A	A	C	C	C	C	G	G	T	T	T	T	G	G	T	C	T	T	T	T	A	A	T	C	A	A	A	A	C	C	G	G	A	A	A	A	T	T	A	A	C	C	G	G	C	A	G	G	G	G	NA	NA	A	A	G	G	NA	NA	C	C	C	C	T	T	G	G	G	A	C	C	C	C	G	G	T	T	A	A	T	T	A	A	NA	NA	T	T	NA	NA	A	A	G	G	C	T	A	A	T	T	T	T	C	C	T	C	A	A	NA	NA	T	T	C	C	C	C	C	C	C	C	C	C	A	T	C	C	C	C	NA	NA	G	G	NA	NA	G	G	G	G	T	T	C	C	G	G	G	G	C	C	C	C	T	T	A	G	G	G	T	T	G	A	C	C	T	C	T	T	C	C	NA	NA	A	A	C	C	A	A	G	G	NA	NA	A	A	A	A	T	T	G	G	T	T	C	C	C	C	G	G	A	A	G	G	A	A	G	G	T	T	A	A	NA	NA	T	T	G	G	A	A	C	C	A	A	G	G	T	T	A	A	T	T	G	G	G	G	A	A	C	C	G	G	G	G	A	A	G	G	C	C	C	C	A	A	A	T	T	T	A	A	T	T	G	T	G	G	A	A	G	G	A	A	C	C	G	G	G	G	G	G	C	C	C	C	T	T	T	T	T	T	G	G	NA	NA	A	A	C	A	T	T	T	T	C	C	A	A	T	T	T	T	C	C	G	G	A	A	C	C	A	A	A	C	G	G	C	C	A	A	G	G	C	C	G	G	T	T	C	T	NA	NA	T	T	C	C	T	T	C	C	C	C	C	C	T	T	T	T	C	C	C	C	A	A	C	C	C	C	G	G	G	G	T	T	C	C	G	G	C	C	A	G	T	T	C	C	G	G	T	T	A	A	A	A	C	C	C	C	T	T	A	A	NA	NA	G	G	A	A	A	G	G	T	G	G	T	T	G	G	NA	NA	T	T	T	A	C	C	T	T	G	G	G	G	T	T	A	A	T	T	G	G	A	A	C	C	T	T	G	T	A	A	A	G	G	G	T	T	G	G	G	G	G	G	G	G	T	T	C	C	C	C	A	A	G	G	C	C	T	T	NA	NA	A	A	T	T	C	C	T	T	T	T	G	G	C	T	C	T	C	C	C	C	A	A	G	G	T	T	NA	NA	A	A	G	G	G	G	G	G	T	T	G	G	G	G	C	C	G	G	G	G	A	A	A	A	C	C	C	C	NA	NA	A	A	T	T	C	C	T	T	NA	NA	T	T	A	A	NA	NA	A	A	A	G	T	T	C	C	G	G	G	G	A	A	T	T	G	G	NA	NA	G	G	G	G	G	G	A	A	T	T	T	T	C	A	G	G	A	A	T	T	C	C	G	G	G	A	G	G	T	T	G	G	G	G	A	A	G	G	T	T	T	T	A	A	G	G	G	G	G	G	A	A	T	T	G	G	T	T	A	A	A	A	T	T	A	A	C	C	C	C	G	G	A	A	A	A	G	G	T	T	G	G	NA	NA	A	A	G	G	G	G	A	A	T	T	C	C	C	C	C	C	G	G	G	G	T	T	T	T	A	A	G	A	A	A	G	G	C	C	G	A	A	A	C	C	NA	NA	C	C	G	G	T	T	G	G	A	A	G	G	C	C	G	G	T	T	T	T	A	T	G	G	C	C	T	T	T	T	C	C	NA	NA	T	T	C	C	G	G	T	T	G	G	NA	NA	C	C	A	A	C	C	NA	NA	C	C	A	A	G	G	G	G	T	A	C	G	C	C	A	A	T	T	T	T	C	C	T	T	A	A	G	G	C	C	G	A	T	T	C	C	A	G	T	T	NA	NA	T	C	T	T	C	T	G	G	C	C	G	G	C	C	G	G	T	T	G	G	T	T	C	C	A	A	C	C	C	C	G	G	C	C	G	G	T	T	C	C	C	C	T	T	T	T	T	T	G	G	C	C	C	C	T	T	G	G	A	A	C	C	T	T	C	C	A	A	T	T	G	G	C	C	A	A	T	T	T	T	G	G	T	T	G	G	G	G	C	T	A	A	A	A	T	T	G	G	C	C	G	G	G	G	T	T	G	G	C	C	T	T	T	T	A	C	A	A	A	A	T	T	T	T	T	G	A	A	A	A	T	T	C	C	T	T	C	C	A	A	G	G	C	C	T	T	C	C	T	T	A	A	T	T	G	G	T	T	C	C	A	A	G	G	A	G	T	T	C	C	G	G	T	T	C	C	G	G	G	G	A	A	C	C	C	C	C	C	A	A	A	A	T	T	T	A	G	G	NA	NA	C	C	C	G	T	T	A	A	G	G	G	G	C	C	A	C	A	A	A	A	T	T	C	A	A	A	C	C	C	C	NA	NA	A	A	C	C	C	C	C	C	T	T	T	T	G	G	A	A	A	A	T	T	T	T	G	G	A	A	G	G	A	G	G	G	C	C	A	A	G	G	A	A	T	T	A	A	A	G	T	T	G	G	T	G	A	A	G	G	A	A	T	T	A	A	C	C	A	A	T	T	G	G	T	T	NA	NA	T	T	A	A	G	G	G	G	G	G	C	C	T	T	T	T	T	T	T	T	A	A	A	A	T	T	C	C	G	G	A	A	A	A	NA	NA	G	G	C	C	T	T	T	T	C	C	G	G	T	T	T	T	G	G	A	A	G	G	T	T	A	A	T	T	G	G	G	G	G	G	G	G	A	A	G	G	C	T	C	C	T	T	A	A	C	C	A	A	C	A	C	C	G	G	A	A	C	C	C	C	A	A	G	G	C	C	A	G	A	A	NA	NA	T	T	A	A	G	G	C	C	G	G	C	C	C	C	A	A	NA	NA	A	A	C	C	C	C	C	C	C	T	G	G	NA	NA	T	T	T	T	A	A	G	G	C	C	G	G	NA	NA	G	G	G	G	A	T	A	G	T	T	T	T	A	A	A	A	C	C	C	C	C	C	T	T	T	T	T	T	C	C	C	C	A	A	T	T	A	A	C	C	T	T	NA	NA	T	T	G	G	T	T	C	C	A	A	T	T	T	T	G	A	C	C	G	G	G	G	G	G	C	C	C	C	C	G	T	T	A	A	G	G	NA	NA	C	C	T	T	G	G	T	T	T	T	NA	NA	C	C	G	G	G	A	A	A	G	G	T	T	G	G	C	C	A	A	C	C	A	A	C	C	C	C	C	C	T	T	G	A	G	G	C	C	C	C	G	G	C	C	G	G	G	A	A	A	C	C	G	G	A	A	T	T	A	G	C	C	C	C	C	C	A	A	T	C	T	T	G	G	C	C	T	T	A	A	NA	NA	T	T	NA	NA	A	C	T	T	T	T	C	C	T	T	A	A	NA	NA	T	T	T	T	G	G	G	G	G	G	C	C	C	C	C	C	C	C	G	A	T	C	T	T	G	T	C	T	G	G	C	C	T	T	G	G	NA	NA	T	A	A	A	A	A	A	A	T	C	A	A	G	G	A	G	T	T	T	T	C	C	T	T	A	A	A	A	T	T	C	C	C	C	G	A	A	A	T	T	T	T	G	G	T	T	G	G	G	G	G	G	T	T	C	C	A	C	NA	NA	G	G	C	C	G	G	A	A	C	C	G	G	T	T	A	A	NA	NA	G	G	G	G	C	C	G	G	G	G	C	C	A	A	T	T	T	T	T	T	C	G	T	T	T	C	C	C	A	A	G	G	A	A	C	C	C	C	A	A	A	C	C	C	NA	NA	T	T	G	G	C	C	A	A	C	C	T	T	G	G	T	T	G	G	G	G	G	G	C	A	G	G	G	G	A	A	A	A	C	C	C	T	T	T	G	G	C	C	A	A	A	A	C	C	T	T	T	T	G	G	T	T	G	G	A	C	A	A	G	G	C	C	NA	NA	A	A	A	A	A	A	C	C	A	A	A	A	A	A	G	G	T	T	C	C	G	G	NA	NA	C	C	G	G	C	C	A	A	NA	NA	G	G	G	G	G	G	G	G	G	T	T	T	G	G	G	A	G	G	C	C	T	T	T	T	NA	NA	G	A	G	G	G	G	A	A	C	C	T	T	G	G	G	G	NA	NA	A	A	G	G	T	T	G	G	T	T	T	T	G	G	G	G	G	G	C	C	G	G	G	G	G	G	G	G	A	G	T	T	NA	NA	T	T	T	T	T	C	T	T	A	A	C	C	G	G	C	C	T	T	C	C	G	G	G	G	G	T	C	A	T	T	T	T	C	C	NA	NA	NA	NA	A	A	T	T	G	G	A	A	NA	NA	C	C	NA	NA	C	C	G	A	C	C	C	C	G	G	T	T	T	T	C	C	G	G	G	G	T	T	G	G	C	C	NA	NA	T	C	T	T	T	T	A	A	G	G	T	T	G	G	T	T	A	A	G	G	T	T	G	G	G	G	A	A	C	C	T	T	A	A	A	A	A	A	C	C	G	G	G	G	T	T	A	A	A	A	C	C	A	A	A	A	G	G	C	C	G	G	G	G	G	G	A	A	T	G	T	T	T	T	C	C	C	C	C	C	G	G	C	C	T	T	T	T	T	T	T	T	A	A	A	A	T	T	C	T	T	C	T	T	C	C	T	T	T	T	A	A	A	A	C	C	C	C	C	C	C	C	G	G	C	C	C	C	G	G	C	C	G	G	C	C	G	G	G	G	T	T	A	A	G	G	G	G	A	A	G	G	T	C	G	G	A	A	A	A	T	T	A	A	G	G	C	C	G	G	A	A	T	T	A	A	G	G	G	G	G	A	T	T	T	T	A	A	G	G	A	A	T	T	T	C	G	G	G	G	G	G	C	C	G	G	A	A	C	C	T	T	A	A	C	C	C	C	G	G	T	T	T	T	NA	NA	T	T	C	C	A	A	A	A	C	C	T	T	NA	NA	G	G	G	G	T	T	A	A	NA	NA	G	G	G	G	C	C	T	T	G	G	C	C	C	C	NA	NA	G	G	G	G	T	T	C	C	G	G	NA	NA	G	G	C	C	T	T	G	G	T	A	C	C	A	A	T	C	T	T	G	G	T	T	C	C	T	T	C	C	A	A	A	A	A	A	T	T	NA	NA	G	G	G	G	G	G	T	T	T	T	T	T	T	T	G	G	T	T	A	A	C	C	C	C	T	T	G	G	C	C	C	C	T	T	T	G	G	G	T	T	G	G	G	A	G	A	T	T	A	A	C	C	G	G	C	C	G	G	C	T	NA	NA	A	A	A	A	G	G	C	C	C	C	G	G	A	A	C	C	T	T	A	T	G	G	C	C	C	C	A	A	C	C	C	C	T	T	C	C	G	G	T	T	G	G	NA	NA	T	T	T	C	A	A	C	C	G	G	T	T	C	C	C	C	C	C	G	G	C	C	A	A	A	A	G	G	G	G	A	A	G	G	A	A	A	A	NA	NA	G	G	T	T	G	G	NA	NA	G	G	G	G	C	C	T	T	T	T	G	G	G	G	C	C	A	A	G	G	T	T	NA	NA	T	T	A	A	G	G	G	G	A	A	T	T	A	A	A	A	C	C	T	T	T	T	G	G	A	A	T	T	G	G	G	G	C	C	T	T	T	T	C	T	A	A	A	A	C	C	A	A	C	C	T	T	A	T	C	C	C	C	T	C	G	A	G	G	C	C	T	T	C	C	C	C	C	C	C	C	A	A	A	A	T	T	T	T	G	G	NA	NA	G	G	C	C	C	C	G	G	T	T	NA	NA	C	G	G	G	T	T	T	T	T	T	NA	NA	NA	NA	G	G	A	A	G	G	G	G	A	A	T	T	T	T	G	G	T	C	T	T	T	G	G	G	G	G	G	G	C	C	T	T	G	G	A	A	T	T	T	T	C	C	A	A	T	T	T	T	G	G	G	G	C	C	A	A	T	T	G	G	T	T	T	T	G	G	C	C	T	T	G	G	C	C	C	C	G	G	G	G	G	G	C	C	T	T	T	T	G	G	A	A	G	G	A	A	T	T	G	G	A	A	G	G	T	T	A	A	T	C	T	T	A	A	T	T	T	T	G	G	A	A	G	G	C	C	A	A	NA	NA	A	A	C	T	G	G	C	C	A	A	A	A	NA	NA	T	T	C	C	A	T	A	A	G	T	A	G	C	C	C	C	G	G	T	T	T	T	A	A	T	T	C	C	NA	NA	C	T	G	G	A	A	T	T	C	C	C	C	T	T	A	A	C	C	A	A	T	T	T	T	T	T	A	A	T	T	T	T	G	G	C	C	A	A	A	A	C	C	T	T	T	T	G	G	A	A	G	G	G	G	G	G	A	A	C	T	NA	NA	C	C	G	G	G	G	C	C	G	G	G	G	NA	NA	T	T	G	G	T	T	NA	NA	NA	NA	C	C	T	T	C	C	A	A	C	C	G	A	A	G	G	G	G	G	NA	NA	A	A	T	T	C	C	A	A	C	C	T	T	T	T	A	A	A	A	A	A	A	A	A	A	C	C	G	G	A	A	T	C	G	G	A	A	T	T	C	C	T	T	T	T	A	A	C	C	C	C	NA	NA	C	C	A	G	C	C	C	T	A	A	T	T	NA	NA	C	C	G	G	G	G	T	T	C	C	A	A	A	A	T	C	A	A	T	T	G	G	T	T	T	T	G	G	T	T	G	G	A	A	G	G	G	G	A	A	A	A	T	T	T	C	C	C	A	A	C	C	C	C	A	A	G	G	C	C	C	C	A	A	A	A	G	G	A	A	G	G	A	A	T	T	G	G	T	T	T	T	T	T	G	G	C	C	G	G	A	A	A	G	T	T	A	A	G	G	NA	NA	T	T	G	A	G	G	G	G	A	G	G	G	T	T	NA	NA	A	A	T	T	A	A	T	T	G	G	A	A	T	T	G	G	A	A	T	T	T	C	T	T	G	G	A	A	A	A	G	G	G	G	T	T	G	G	G	G	C	C	T	T	A	A	A	A	G	A	A	A	C	C	A	A	G	G	T	T	C	C	A	A	NA	NA	C	T	A	A	G	C	G	C	A	A	C	C	C	G	G	G	T	T	C	C	T	T	A	A	A	A	C	C	C	C	G	G	T	T	C	C	C	C	G	G	T	T	T	T	A	A	G	G	T	T	C	C	C	C	G	G	C	C	T	T	G	G	C	C	T	T	G	A	C	C	NA	NA	A	A	C	C	C	C	T	T	T	T	T	T	G	G	G	G	G	G	NA	NA	C	C	C	T	G	C	A	A	C	C	T	T	A	A	C	C	G	G	G	G	A	A	NA	NA	A	A	A	A	G	G	C	C	T	T	G	G	T	C	T	T	T	T	T	T	G	G	C	C	C	T	C	C	C	C	G	G	C	C	A	A	C	C	A	A	C	C	T	T	C	C	A	A	G	G	T	C	G	G	G	G	G	G	C	C	T	T	G	G	A	A	A	A	A	A	G	G	G	G	T	T	T	T	C	C	G	G	A	A	C	C	C	C	G	G	T	T	G	G	T	T	T	T	G	G	C	C	C	C	A	A	A	A	A	A	NA	NA	C	C	G	G	NA	NA	A	A	G	G	C	C	C	C	T	T	A	A	NA	NA	T	T	A	A	G	G	C	C	C	C	G	G	T	T	T	T	T	T	C	C	G	G	G	G	T	T	A	A	A	A	T	T	G	G	G	G	T	T	G	G	A	A	G	G	T	T	A	A	NA	NA	C	C	T	T	NA	NA	T	T	G	G	T	T	A	A	G	G	NA	NA	G	G	A	A	G	G	A	A	A	A	A	A	A	A	T	T	C	C	G	G	C	C	NA	NA	C	C	T	T	G	G	G	G	C	C	NA	NA	A	A	G	G	T	C	G	G	C	A	C	C	G	G	G	G	G	G	C	C	C	C	A	A	T	C	C	T	NA	NA	T	T	G	G	C	C	G	G	T	T	T	T	A	A	A	A	C	C	G	G	C	C	C	C	A	A	T	C	T	T	C	C	C	C	A	G	A	A	NA	NA	A	A	A	A	A	A	A	A	T	A	G	G	T	T	C	C	C	C	A	A	C	C	C	C	T	T	G	G	C	C	G	G	G	G	G	G	C	C	G	G	A	G	C	C	C	C	T	T	T	T	C	C	T	T	G	G	G	A	NA	NA	A	A	A	A	A	G	C	C	C	C	C	C	C	C	C	C	G	G	C	C	T	T	G	G	NA	NA	A	A	G	G	A	A	A	G	G	G	G	G	A	A	A	A	A	A	G	G	T	T	T	T	C	C	G	G	G	G	A	A	T	T	G	G	C	C	C	C	G	G	T	T	G	G	A	G	C	C	G	G	C	C	A	A	C	C	T	C	A	A	T	G	G	G	G	G	C	C	T	T	A	A	A	G	G	G	C	C	A	A	G	G	A	G	G	T	A	A	A	G	T	T	C	C	G	G	G	G	T	T	A	A	C	C	A	A	T	T	A	G	G	G	G	G	C	C	C	C	G	G	C	C	T	C	A	A	A	G	T	T	A	A	A	A	A	A	G	G	T	T	C	C	A	A	C	C	C	C	T	T	A	T	T	T	C	C	NA	NA	C	C	C	C	C	C	A	G	G	G	T	T	G	G	C	C	A	G	C	C	T	T	T	T	C	C	G	G	T	T	G	T	C	C	A	A	G	G	C	T	T	T	G	G	A	A	G	G	A	A	C	C	A	A	A	T	G	G	A	A	T	C	T	T	C	C	A	A	T	C	A	A	T	T	C	C	G	G	G	G	G	G	T	T	C	C	A	A	C	C	G	G	C	A	G	G	T	T	A	A	C	C	G	G	A	A	G	G	NA	NA	A	A	C	C	A	A	C	C	G	G	T	T	T	T	G	G	T	T	T	T	G	G	C	C	T	T	C	C	A	A	A	A	C	C	T	T	NA	NA	G	G	A	G	C	C	C	C	G	C	C	C	A	A	C	C	A	A	NA	NA	C	C	C	C	C	C	C	C	A	A	NA	NA	G	G	A	A	G	G	NA	NA	T	T	A	A	A	A	T	T	C	C	G	G	NA	NA	C	C	A	A	A	A	A	A	T	T	A	A	T	T	T	T	C	T	A	A	C	G	G	G	C	C	C	C	NA	NA	T	C	A	A	A	A	C	C	T	T	G	A	T	C	A	A	G	G	A	A	T	C	T	T	A	A	C	C	A	A	T	T	C	C	T	T	G	G	G	G	A	A	A	A	C	C	C	C	C	C	G	G	C	C	C	C	T	T	G	G	G	G	G	G	G	G	C	C	C	C	G	G	A	A	T	T	A	A	G	G	C	C	T	T	A	A	A	A	T	T	G	G	NA	NA	T	T	T	T	C	C	A	G	A	T	G	G	C	C	A	A	G	G	G	G	T	T	C	C	A	A	T	T	C	C	G	G	A	A	G	G	G	G	T	T	T	C	C	C	T	T	A	A	NA	NA	G	G	T	T	G	G	C	G	T	T	C	C	A	A	G	G	C	C	A	A	A	A	G	G	T	T	A	A	T	T	A	A	C	C	A	A	G	G	T	T	C	C	A	A	T	T	G	G	G	G	G	G	C	C	G	G	C	C	G	G	G	G	A	G	T	T	A	A	C	C	A	A	A	G	G	G	G	G	T	T	T	T	G	G	C	C	A	A	G	G	T	T	G	G	C	C	A	A	G	G	C	C	A	A	T	T	C	C	G	G	A	G	C	C	T	T	C	C	C	C	C	C	T	T	G	G	A	A	C	C	T	T	G	A	G	G	C	C	T	T	G	G	T	T	T	A	G	G	C	C	G	G	NA	NA	G	G	A	A	T	T	T	T	G	G	A	A	T	T	G	G	T	T	C	C	G	G	C	C	G	G	T	T	T	T	T	T	C	C	T	T	T	T	T	T	C	C	A	A	G	A	T	T	T	G	C	C	A	A	G	G	G	G	G	G	T	T	A	A	A	A	C	C	T	T	NA	NA	C	C	A	A	T	C	G	G	T	T	NA	NA	NA	NA	A	A	C	C	A	A	A	A	A	A	G	G	G	G	C	C	G	G	C	C	T	T	C	C	C	C	G	G	T	T	A	A	A	A	C	C	A	A	T	T	G	G	T	T	C	C	A	A	A	A	C	C	A	A	C	C	A	A	G	G	T	T	C	C	T	T	T	C	A	A	A	A	T	T	G	G	C	C	G	G	T	T	A	A	C	C	G	G	C	C	A	A	C	C	G	G	G	C	T	T	G	G	C	C	A	A	C	C	C	C	A	A	G	G	NA	NA	C	C	G	C	T	C	G	G	C	A	T	T	C	C	NA	NA	G	G	C	C	A	A	C	C	C	C	G	G	A	A	A	A	T	T	T	T	G	G	T	T	G	G	T	T	T	T	A	A	G	G	T	T	C	A	C	C	A	G	G	G	A	A	T	T	G	G	A	A	C	C	A	A	A	A	G	G	G	C	G	G	T	T	NA	NA	G	G	T	T	G	G	C	C	G	G	A	G	A	A	G	G	G	A	T	T	T	T	T	T	C	C	T	T	NA	NA	G	G	G	G	A	A	A	A	A	A	T	T	C	C	G	G	G	G	G	G	A	A	T	T	G	G	T	T	A	A	A	A	C	C	T	T	A	G	C	C	G	G	C	C	C	C	A	A	A	A	C	C	T	T	T	C	T	T	C	C	NA	NA	A	G	C	C	C	C	C	C	A	A	C	C	T	T	G	G	C	C	A	A	T	T	A	A	T	T	A	A	C	C	C	C	T	T	C	C	G	G	A	A	T	T	G	G	A	A	C	C	A	A	A	A	T	T	T	T	T	T	T	T	G	G	G	G	C	C	T	C	A	A	G	G	C	C	G	G	G	G	A	A	G	G	C	C	C	C	T	T	C	C	C	C	T	T	A	A	T	T	A	A	G	G	G	G	T	C	C	C	C	C	T	T	T	T	A	A	T	T	C	C	G	G	T	G	C	C	G	G	C	C	A	A	T	T	A	A	C	C	A	A	C	C	A	A	C	C	T	T	T	T	A	A	C	C	G	G	NA	NA	G	G	G	G	G	G	C	C	G	G	T	T	A	A	C	C	T	T	G	G	NA	NA	T	T	T	A	A	G	A	G	C	C	G	G	A	A	T	T	T	T	A	A	G	G	C	C	C	C	NA	NA	A	A	A	A	G	G	C	C	C	C	A	A	C	C	A	A	C	C	T	A	C	C	T	T	G	G	T	T	G	G	A	A	A	A	G	G	G	G	NA	NA	C	C	G	G	C	C	G	G	A	A	G	G	A	A	C	C	G	G	A	G	A	A	A	C	A	A	NA	NA	C	T	C	C	G	G	T	T	A	A	T	T	G	G	G	G	G	G	A	A	G	G	A	A	A	A	T	T	C	C	G	G	C	C	A	A	C	C	A	A	G	G	C	C	G	G	T	T	A	A	G	G	G	G	T	T	C	C	A	A	C	C	G	A	T	T	A	C	A	A	G	G	C	C	G	G	A	A	G	G	T	T	T	C	C	C	A	A	C	C	A	A	T	T	G	G	C	C	C	C	A	A	A	A	A	A	G	G	A	A	NA	NA	NA	NA	T	T	G	G	G	A	G	G	A	A	A	A	T	T	C	C	G	G	C	C	C	C	G	G	A	A	A	A	G	G	C	C	C	C	T	T	A	A	G	G	C	C	T	T	C	C	C	C	T	T	G	G	T	T	G	G	A	A	T	T	T	T	A	A	C	C	T	T	A	C	C	C	G	G	NA	NA	T	T	C	C	C	C	C	C	T	T	C	C	C	C	C	C	C	C	A	A	A	A	A	A	G	G	G	G	C	C	A	A	G	G	A	T	C	C	G	G	G	G	G	G	G	G	G	G	NA	NA	G	G	T	T	G	G	G	G	G	G	G	G	C	C	G	G	G	G	C	C	G	G	C	C	A	A	G	G	C	C	NA	NA	NA	NA	C	C	T	T	T	T	C	C	NA	NA	C	C	C	C	C	C	A	A	C	C	C	C	G	G	G	G	A	G	G	G	G	G	C	C	G	G	T	C	A	A	T	C	T	T	G	G	G	G	C	C	A	A	NA	NA	G	G	A	A	A	A	NA	NA	G	G	A	A	A	A	T	T	T	T	C	C	A	A	C	C	C	C	C	C	G	G	T	T	A	A	G	G	T	G	G	G	A	A	A	A	A	A	C	G	T	G	T	T	C	C	C	C	A	A	G	A	T	T	NA	NA	T	C	A	A	C	C	G	G	A	A	G	G	C	C	NA	NA	T	T	A	A	A	G	T	T	T	C	G	G	G	G	G	G	C	T	T	T	T	T	T	C	C	C	C	C	T	T	C	C	G	G	G	A	C	C	A	G	T	T	NA	NA	A	A	A	G	C	C	T	T	T	G	G	G	G	C	A	A	T	T	A	A	A	A	T	T	T	A	T	T	G	T	G	G	C	T	G	G	G	G	G	G	A	A	NA	NA	C	C	C	C	C	C	C	C	G	G	G	G	G	G	T	T	G	G	G	G	T	T	T	T	A	A	T	T	T	T	A	A	C	C	T	T	T	T	A	T	NA	NA	C	C
CC	OR167f171	NA	NA	1	NA	G	G	A	G	C	C	A	A	C	C	G	A	G	G	C	C	G	A	C	C	G	G	A	A	G	G	C	C	G	G	C	C	G	G	C	C	A	A	C	C	T	C	C	C	C	C	G	G	C	A	C	G	G	G	NA	NA	A	A	G	G	G	T	A	A	A	T	G	G	C	C	C	C	NA	NA	T	T	T	G	T	A	A	A	G	G	A	A	G	G	T	T	A	T	T	A	T	T	C	C	T	G	A	C	C	T	A	G	A	G	G	G	G	G	C	C	T	T	G	G	A	A	A	A	C	C	C	T	G	G	G	G	C	C	G	G	G	G	G	G	T	T	G	G	T	T	A	A	G	G	T	T	T	T	G	G	T	T	G	G	G	G	A	A	G	G	C	C	C	C	G	G	G	G	T	T	A	C	A	A	T	A	T	T	G	G	G	G	A	A	A	A	T	T	C	C	G	G	C	C	A	A	A	A	G	G	T	T	C	A	A	A	G	G	G	G	T	T	G	G	C	C	A	A	C	C	T	G	A	A	C	C	G	G	A	A	C	C	C	T	A	A	G	G	C	C	G	G	G	G	NA	NA	C	C	G	G	C	C	C	C	A	A	C	C	C	C	C	C	G	G	C	C	T	C	C	T	G	G	C	T	T	C	T	T	C	C	C	C	C	C	C	C	T	T	G	G	C	C	C	T	A	A	T	T	G	G	C	C	T	T	A	A	G	G	C	C	A	A	G	G	A	A	T	T	A	A	G	G	G	G	C	C	C	A	A	G	G	G	T	C	A	T	G	G	C	C	G	G	C	A	T	T	C	T	G	A	C	C	T	T	G	G	C	T	T	G	C	G	A	G	T	C	C	C	T	T	C	C	G	A	T	T	T	C	T	C	G	A	C	T	G	G	G	G	A	A	C	C	A	G	C	C	T	G	T	T	T	T	A	A	G	G	C	T	T	A	G	T	G	G	G	G	A	A	A	A	A	A	T	T	C	C	G	A	C	C	C	C	G	G	A	A	C	C	G	A	A	G	G	A	C	C	G	G	G	G	A	A	C	C	C	C	A	G	T	T	C	T	T	T	A	A	G	C	C	T	A	A	T	T	T	T	A	A	C	C	C	T	C	G	T	G	C	C	T	C	G	G	C	C	G	T	T	T	G	G	G	G	T	T	A	A	C	C	G	G	C	C	T	T	C	C	C	C	G	G	C	C	A	A	A	A	T	T	C	C	T	T	T	T	C	C	G	G	C	C	C	C	C	C	G	G	T	T	G	G	C	C	C	C	C	C	G	G	T	T	A	A	T	T	C	C	C	C	T	T	A	A	G	G	G	G	G	G	T	T	G	G	T	T	A	A	T	T	T	T	T	T	G	G	A	A	G	G	C	C	G	G	T	T	G	G	A	A	A	A	T	C	C	C	C	C	G	G	A	A	A	A	G	G	G	G	T	T	T	T	C	C	G	G	C	C	A	A	A	A	A	A	A	A	C	C	T	T	G	G	A	A	T	T	C	C	T	T	T	T	A	A	T	T	T	T	C	C	C	C	A	G	C	C	A	A	T	T	A	A	C	C	A	A	G	G	T	T	C	C	G	G	C	C	G	G	C	C	T	T	T	T	G	G	A	A	G	G	A	A	A	A	C	C	C	C	T	T	A	A	C	C	A	A	A	A	C	C	T	T	T	T	A	A	T	T	C	C	C	C	T	T	T	C	T	T	T	T	C	C	T	T	T	T	A	A	G	G	A	A	T	C	C	C	G	G	G	A	T	T	C	G	G	G	G	A	G	G	T	T	A	A	T	T	C	T	C	G	NA	NA	T	T	T	T	T	T	G	G	G	A	A	G	G	A	T	T	C	C	T	C	A	A	C	C	A	A	A	A	C	C	A	A	G	G	G	G	A	A	T	T	A	A	A	A	G	G	G	C	T	T	G	A	C	C	C	C	C	A	C	T	A	G	T	C	C	T	C	G	C	G	C	C	C	C	C	C	C	C	C	C	G	G	T	T	C	C	G	C	T	T	C	C	T	T	T	T	G	G	T	T	G	G	A	A	G	G	A	A	C	C	C	C	C	C	A	A	G	G	A	A	A	A	T	T	G	G	T	T	C	C	G	G	T	T	A	A	A	A	T	T	T	T	G	G	T	T	T	T	C	C	T	T	C	C	T	T	A	A	C	C	C	C	G	G	C	C	T	T	G	G	A	A	T	T	A	A	T	T	G	G	C	C	A	A	A	A	C	C	T	T	T	T	A	A	A	A	A	A	A	A	T	T	G	G	C	C	A	T	C	C	T	T	C	C	T	T	A	A	T	T	C	C	C	C	G	G	C	C	G	G	C	C	G	G	C	C	G	G	G	G	C	C	G	G	T	T	T	T	C	C	G	G	A	A	G	G	C	C	G	G	G	G	C	C	T	T	G	G	C	C	A	A	A	A	T	T	C	C	G	G	T	T	C	C	C	C	A	A	T	T	A	A	G	G	A	A	C	C	C	C	T	T	G	G	C	C	G	G	C	C	A	A	G	G	C	C	A	A	A	A	G	G	G	G	G	G	A	A	A	A	A	A	A	A	G	G	A	A	A	A	T	T	C	C	A	A	A	A	C	C	C	C	T	T	G	G	G	G	T	T	A	A	C	C	A	A	C	C	C	C	G	G	T	T	A	A	A	A	A	A	T	T	A	A	G	G	A	A	C	C	A	A	G	G	T	T	A	A	G	G	C	C	G	G	A	A	T	T	G	G	G	G	C	C	A	A	A	A	A	A	C	C	C	C	G	G	T	T	T	T	C	C	T	T	T	T	A	A	C	C	G	G	A	A	G	G	G	G	C	C	G	G	A	A	T	T	A	A	C	C	T	T	C	C	A	A	A	A	G	G	C	C	G	G	T	T	G	G	A	A	T	T	T	T	C	C	T	T	G	G	A	A	T	T	A	A	C	C	G	G	T	T	A	A	T	T	G	G	C	C	T	T	G	G	G	G	C	C	T	T	C	C	T	T	G	G	A	A	G	G	A	A	A	A	G	G	G	G	T	T	T	T	C	C	A	A	C	C	C	C	C	C	T	G	C	C	G	G	G	G	T	T	A	A	G	G	G	G	G	G	C	C	A	A	T	T	T	T	A	A	A	A	T	T	C	C	A	A	T	T	A	A	T	T	T	T	G	G	C	C	C	C	T	T	A	C	C	T	G	G	G	G	A	A	C	C	A	A	T	C	G	G	G	G	T	T	C	C	A	A	C	C	T	T	T	T	T	C	T	C	A	A	T	C	C	C	C	C	T	T	T	T	G	G	G	G	G	G	C	C	T	C	A	A	G	G	A	T	C	C	C	C	G	G	A	A	T	T	T	T	T	T	A	A	T	T	T	T	C	C	A	A	T	T	A	A	G	G	A	A	T	T	G	G	T	T	G	G	C	C	C	C	C	C	A	G	C	C	C	C	C	C	G	G	T	T	A	T	G	A	A	A	C	C	T	T	G	G	C	T	A	A	A	A	G	G	G	A	A	A	C	C	C	C	T	T	G	G	C	C	T	T	G	G	C	C	C	C	A	A	A	A	G	G	G	G	T	T	G	G	G	G	C	C	A	A	C	C	A	A	C	C	C	C	G	G	G	G	A	A	NA	NA	A	G	G	G	C	C	G	G	G	G	T	T	G	G	G	G	G	G	T	T	G	G	C	G	A	A	T	T	G	G	A	A	A	A	C	C	C	C	C	C	C	C	A	A	G	G	T	T	C	C	G	G	C	C	G	G	T	T	C	C	A	A	C	C	T	T	C	C	T	T	A	A	C	C	A	A	G	G	G	G	C	C	A	A	G	G	A	A	A	A	C	C	C	C	C	C	T	T	G	G	G	G	C	C	G	G	G	G	C	C	C	C	C	C	T	T	A	A	A	A	T	T	G	G	G	G	A	A	A	A	C	C	T	T	G	G	G	G	C	C	T	T	C	C	A	A	C	C	G	G	G	G	G	G	A	A	C	C	C	C	G	G	G	G	T	T	C	C	A	A	C	C	G	G	T	T	G	G	C	C	G	G	T	T	G	G	G	G	A	A	G	G	T	T	A	A	C	C	T	T	G	G	G	G	C	C	T	T	C	C	G	G	T	T	G	G	G	G	G	G	G	G	T	T	T	T	T	T	C	C	T	T	C	C	T	T	G	G	C	C	C	C	C	C	T	T	C	C	G	G	T	T	C	C	T	T	C	C	T	T	A	A	T	T	C	C	C	C	A	A	G	G	C	C	A	A	C	C	C	C	T	T	G	G	A	A	T	T	T	T	G	T	T	T	C	C	G	G	C	C	G	G	T	T	C	C	A	A	T	A	A	A	T	T	G	G	A	A	T	T	G	G	A	A	A	A	T	T	A	A	A	A	G	G	A	A	C	C	G	G	C	C	T	T	A	A	C	C	G	G	C	C	T	T	G	G	T	T	T	T	G	G	T	T	C	C	C	C	T	T	T	T	G	G	G	G	T	T	C	C	G	G	T	T	T	T	A	A	G	G	G	G	G	G	C	C	T	T	A	A	T	T	A	A	C	C	C	C	A	A	C	C	T	T	A	A	G	G	C	C	C	C	G	G	G	G	A	A	C	C	T	T	G	G	G	G	G	G	T	T	T	T	C	C	G	G	T	T	T	T	A	A	A	A	C	C	C	C	T	T	A	A	A	A	G	G	T	T	A	A	G	G	C	C	G	G	T	T	A	A	C	T	C	C	T	T	C	C	A	A	T	T	T	T	C	C	T	T	T	T	A	A	T	T	A	A	G	G	G	G	A	A	A	A	G	G	A	A	T	T	T	T	C	C	T	T	G	G	C	C	C	C	T	T	A	A	G	G	T	T	T	C	G	G	C	C	T	T	C	C	C	C	C	T	G	G	T	T	A	A	C	C	G	G	C	C	G	G	C	C	C	C	C	C	A	A	G	G	C	C	G	G	G	G	G	G	A	A	A	T	C	C	T	T	T	T	C	C	G	G	C	C	C	C	T	T	C	C	T	T	C	C	G	G	T	T	A	A	A	A	C	C	G	G	A	A	G	C	T	T	C	C	T	T	T	T	C	C	A	A	C	C	A	A	C	C	G	G	G	G	G	G	A	A	T	T	C	C	G	A	A	A	A	A	T	T	C	C	T	T	G	G	C	C	C	C	G	G	A	A	T	T	C	C	C	C	C	C	T	T	C	C	C	C	A	A	A	A	C	C	A	A	A	A	C	C	C	C	C	C	T	T	T	T	G	G	T	T	C	C	T	T	T	T	C	C	T	T	G	G	C	C	T	T	T	T	C	C	G	G	G	G	G	G	G	G	T	T	C	C	C	C	G	G	T	T	A	A	G	G	A	A	G	G	C	C	T	T	C	C	G	G	A	A	A	A	T	T	G	G	T	T	G	G	G	G	A	A	A	A	G	G	A	A	C	C	G	G	A	A	T	T	G	G	G	G	T	T	G	G	G	G	C	C	C	C	T	T	G	G	T	T	G	G	A	A	A	A	G	G	G	G	T	T	C	C	A	A	G	G	A	A	C	C	A	A	G	G	G	G	T	T	C	C	G	G	T	T	A	A	C	C	A	A	C	C	T	T	T	T	A	A	T	T	T	T	G	G	T	T	G	G	A	A	T	T	C	C	G	G	T	T	T	T	A	A	T	T	T	T	G	G	A	A	C	C	G	T	C	C	G	G	A	A	T	T	T	T	A	A	C	C	T	T	A	A	T	T	C	C	G	G	G	G	C	C	G	G	G	G	C	C	A	A	G	G	A	A	T	T	G	G	G	G	C	C	C	C	T	T	T	C	T	T	G	G	A	A	G	G	A	A	T	T	T	T	C	C	C	C	A	A	C	C	T	T	A	A	C	C	C	C	C	C	C	C	T	T	A	A	A	A	C	C	A	A	C	C	G	G	A	A	G	G	C	C	G	G	C	C	T	T	T	T	T	T	A	A	T	T	C	C	C	C	G	G	T	T	G	G	G	G	A	A	C	C	A	A	C	C	T	T	C	C	C	C	T	T	A	A	C	C	A	A	C	C	A	A	C	C	G	G	T	T	G	G	NA	NA	A	A	G	G	T	T	A	A	T	T	C	C	G	G	T	T	T	T	G	G	T	T	C	C	A	A	C	C	C	C	G	G	T	T	T	T	T	T	G	G	A	A	C	C	G	G	T	T	A	A	A	A	A	A	C	C	NA	NA	T	T	G	G	C	C	T	T	A	A	A	A	A	A	A	A	C	C	A	A	A	A	G	G	G	G	C	C	G	G	G	G	A	A	C	C	G	G	T	T	C	C	G	G	C	C	C	C	T	T	T	T	C	C	G	G	G	G	G	G	G	G	C	C	T	T	T	T	C	C	A	A	A	A	T	T	A	A	G	G	T	T	A	A	G	G	A	A	A	A	T	T	C	C	C	C	T	T	A	A	C	C	T	T	T	T	G	G	T	T	T	T	T	T	C	C	C	C	T	T	G	G	T	T	C	C	C	C	C	C	C	C	G	G	G	G	G	G	C	C	C	C	T	T	G	G	C	C	T	T	C	C	T	T	G	G	C	C	A	A	A	A	NA	NA	T	T	C	C	C	C	A	A	C	C	C	C	A	A	A	A	T	T	G	G	C	C	A	A	C	C	G	G	C	C	C	C	T	T	G	G	C	C	T	T	T	T	C	C	C	C	A	A	A	A	T	T	G	G	C	C	A	A	C	C	A	A	C	C	A	A	T	T	G	G	T	T	A	A	C	C	G	G	G	G	G	G	A	A	G	G	C	C	C	C	T	T	C	C	A	A	C	C	T	T	A	A	C	C	A	A	T	T	A	A	C	C	C	C	A	A	A	A	G	G	C	C	T	T	C	C	A	A	A	A	C	C	A	A	T	T	T	T	C	C	T	T	G	G	A	A	T	T	T	T	C	C	G	G	C	C	G	G	A	A	A	A	A	A	G	G	C	C	T	T	C	C	C	C	C	C	G	G	G	G	C	C	G	G	C	C	A	A	A	A	A	A	T	T	G	G	C	C	G	G	T	T	G	G	C	C	C	C	A	A	C	C	T	T	C	C	A	A	T	A	T	T	A	A	A	A	C	C	C	C	C	C	A	A	G	G	G	G	T	T	C	C	T	T	T	T	A	A	G	G	G	G	G	G	T	T	C	C	A	A	G	G	T	T	A	A	C	C	C	C	C	C	A	A	C	C	A	A	A	A	G	G	C	C	C	C	C	C	T	T	C	C	A	A	C	C	A	A	T	T	T	T	T	T	G	G	G	G	G	G	G	G	A	A	G	G	C	C	A	A	C	C	G	G	C	C	A	A	T	T	A	A	A	A	C	C	C	C	G	G	T	T	G	G	G	G	A	A	C	C	T	T	T	T	A	A	G	G	G	G	G	G	A	A	T	T	A	A	A	A	T	T	T	T	C	C	T	T	A	A	G	G	G	G	G	G	T	T	G	G	A	A	G	G	G	G	C	C	A	A	T	T	G	G	C	C	G	G	A	A	A	A	C	C	C	C	G	G	A	A	C	C	A	A	C	C	T	T	T	T	T	T	C	C	A	A	G	G	T	T	G	G	G	G	T	T	T	T	T	T	T	T	G	G	T	T	A	A	G	G	T	T	A	A	T	T	A	A	G	G	G	G	A	A	G	G	T	T	C	C	T	T	T	T	C	C	G	G	G	G	A	A	G	G	C	C	A	A	T	T	G	G	C	C	C	C	C	C	C	C	G	G	G	G	C	C	G	G	A	A	C	C	C	C	G	G	T	G	A	A	T	T	C	C	G	G	T	T	G	G	C	C	C	C	T	T	G	G	C	C	A	A	A	A	G	G	A	A	A	A	A	A	G	G	G	G	T	T	T	T	G	G	C	C	A	A	G	G	T	G	C	C	C	C	A	A	T	T	T	T	C	C	C	C	G	G	C	C	A	A	G	G	T	T	G	G	A	A	G	G	G	G	C	C	T	A	G	G	C	C	G	G	G	G	G	G	C	C	C	T	G	G	A	A	C	C	T	T	T	T	A	A	C	C	A	A	G	G	T	T	G	G	A	A	G	G	C	C	G	G	G	G	G	G	A	A	C	C	G	G	T	G	C	C	A	A	C	C	G	G	C	C	T	T	G	G	G	G	T	T	G	G	G	G	A	A	C	C	C	C	T	T	A	A	G	G	C	C	G	G	A	A	T	T	C	C	C	C	G	G	C	C	C	C	NA	NA	T	T	T	T	C	C	T	T	A	A	A	A	A	A	C	C	A	A	G	G	C	C	C	C	A	A	A	A	A	A	C	C	G	G	T	T	A	A	T	T	C	C	T	T	T	T	C	C	A	A	C	C	G	G	C	C	C	C	C	C	G	G	G	G	C	C	G	G	C	C	T	T	C	C	T	T	A	A	A	A	C	C	G	G	G	G	A	A	G	G	G	G	G	G	C	C	A	A	C	C	C	C	C	C	C	C	T	T	T	T	G	G	G	G	C	C	C	C	C	C	G	G	G	G	C	C	C	C	A	A	C	C	A	A	G	G	G	G	C	T	G	G	T	T	C	C	A	A	C	C	T	T	A	A	C	C	C	C	G	G	T	T	C	C	C	C	C	C	G	G	G	G	G	G	G	G	G	G	T	T	T	T	T	T	G	G	A	A	C	C	C	C	G	G	A	A	T	T	G	G	T	T	A	A	T	T	G	G	G	G	G	G	C	C	C	C	C	C	T	T	A	A	A	A	G	G	A	A	C	C	G	G	A	A	T	C	A	A	G	G	A	A	T	T	T	T	G	G	C	C	G	G	T	T	A	A	T	T	A	A	G	G	T	T	T	T	A	C	A	A	T	T	C	C	C	C	A	A	G	G	G	G	T	T	G	G	T	T	G	G	A	A	G	G	C	C	G	G	C	C	C	C	A	A	G	G	T	T	A	A	A	A	C	C	G	G	G	G	C	C	A	A	A	A	G	G	A	A	C	C	A	A	G	G	G	G	T	T	T	T	A	A	A	A	A	A	T	T	T	T	T	T	A	A	T	T	C	C	T	G	C	C	G	G	G	G	G	G	C	C	T	T	G	G	C	C	T	T	A	A	T	T	C	C	C	C	G	G	G	G	T	T	T	T	C	C	A	A	C	C	C	C	G	G	C	C	A	A	T	T	T	T	G	G	G	G	T	T	C	C	C	C	A	A	A	A	G	G	T	T	C	C	C	C	C	C	A	A	A	A	A	A	T	T	T	T	C	C	G	G	T	T	C	C	T	T	A	A	A	A	T	T	A	A	T	T	C	C	A	A	C	C	C	C	A	A	T	T	G	G	C	C	C	C	A	A	T	T	C	C	G	G	C	C	A	A	T	T	G	G	C	C	C	C	C	C	G	G	A	A	G	G	A	A	G	G	C	C	T	T	C	C	A	A	C	C	C	C	C	C	T	T	G	G	C	C	A	A	C	C	G	G	A	A	A	A	C	C	C	C	G	G	C	C	G	G	G	G	G	G	T	T	T	T	G	G	C	C	T	T	G	G	A	A	T	T	G	G	C	C	G	G	T	T	A	A	A	A	T	T	G	G	T	T	C	C	C	C	A	A	G	G	T	T	G	G	T	T	A	A	G	G	T	T	A	A	T	T	G	G	T	T	A	A	G	G	C	C	T	T	T	T	T	C	A	A	A	T	G	G	C	C	T	T	C	C	C	C	G	G	A	A	A	A	A	A	A	A	T	T	T	T	G	G	A	A	G	G	T	G	C	C	G	G	C	C	A	A	C	C	G	G	T	T	C	C	G	G	C	C	T	T	A	A	C	C	A	A	T	T	T	T	C	C	G	G	G	G	C	C	C	C	A	A	C	C	G	G	C	C	T	T	G	G	G	G	G	G	T	T	A	A	C	C	A	A	T	T	A	A	A	A	G	T	A	A	A	A	G	G	T	T	G	G	C	C	G	G	G	G	C	C	C	C	A	A	C	C	T	T	G	G	A	A	T	T	C	C	G	G	T	T	C	C	A	A	T	T	T	T	G	G	C	C	T	T	A	A	G	G	T	T	T	T	C	C	G	G	T	T	C	C	C	C	T	T	G	G	T	T	T	T	A	A	C	C	T	T	C	C	T	T	T	T	C	C	G	G	G	G	A	A	G	G	C	C	T	T	A	A	A	A	T	T	C	C	C	C	T	T	C	C	C	C	G	G	NA	NA	G	G	T	T	A	A	NA	NA	A	A	T	T	G	G	T	T	G	G	A	A	A	A	C	C	G	G	T	T	C	C	C	C	C	C	T	T	A	A	T	T	G	G	T	T	C	C	T	T	T	T	T	T	G	G	G	G	T	T	A	A	G	G	A	A	A	A	G	G	A	G	T	T	T	T	A	A	T	T	A	A	C	C	A	A	A	A	A	A	T	T	G	G	T	T	C	C	A	A	A	A	C	C	G	G	T	T	T	T	G	G	T	T	T	T	A	A	G	G	A	A	C	C	G	G	C	C	C	C	C	C	C	C	C	C	C	C	A	A	G	G	C	C	T	T	G	G	A	A	C	C	T	T	C	C	T	T	C	C	T	T	C	C	A	A	G	G	T	T	T	T	C	C	T	T	T	T	C	C	T	T	G	G	C	C	A	A	C	C	G	G	T	T	T	T	A	A	A	A	G	G	A	A	C	C	T	T	T	T	C	C	A	A	C	C	T	T	A	A	T	T	G	G	G	G	C	C	A	A	C	C	C	C	G	G	T	T	C	C	A	A	A	A	C	C	G	G	G	G	T	T	G	G	T	T	G	G	C	C	G	G	G	G	A	A	A	A	C	C	A	A	G	G	G	G	C	C	T	T	A	A	C	C	G	G	G	G	A	A	G	G	C	C	A	A	C	C	A	A	G	G	T	T	A	A	C	C	A	A	A	A	A	A	A	A	G	G	T	T	A	A	A	A	A	A	C	C	G	G	G	G	G	G	T	T	A	A	T	T	G	G	C	C	A	A	T	T	C	C	G	G	A	A	T	T	G	G	C	C	T	T	T	T	A	A	G	G	C	C	G	G	C	C	T	T	T	T	C	C	G	G	A	A	G	G	C	C	G	G	C	C	A	A	T	T	C	C	A	A	T	T	G	G	G	G	C	C	T	T	A	A	G	G	A	A	A	A	A	A	G	G	C	C	G	G	G	G	A	A	A	A	G	G	NA	NA	A	A	G	G	T	T	A	A	C	C	T	T	A	A	T	T	T	T	G	G	C	C	A	A	G	G	C	C	C	C	G	G	C	C	G	G	C	C	G	G	T	T	A	A	A	A	T	T	A	A	C	C	T	T	G	G	T	T	G	G	T	T	A	A	C	C	T	T	G	G	G	G	T	T	C	C	C	C	A	A	G	G	C	C	G	G	C	C	G	G	A	A	G	G	G	G	A	A	T	T	A	A	C	C	T	T	T	C	A	A	C	C	G	G	C	G	T	T	G	G	T	T	C	C	C	C	A	A	G	G	T	T	C	C	T	T	C	C	C	C	G	G	T	T	T	T	A	A	C	C	C	C	T	T	T	T	C	C	A	A	A	A	G	G	G	G	T	T	A	A	C	C	G	G	G	G	T	T	G	G	G	G	A	A	A	A	T	T	T	T	C	C	G	G	T	T	A	A	G	G	G	G	G	G	C	C	A	A	A	A	T	T	G	G	A	A	T	T	G	G	T	T	A	A	G	G	G	G	T	T	G	G	A	A	A	A	A	A	A	A	C	C	A	A	G	G	C	C	A	A	G	G	T	T	A	A	T	T	C	C	A	A	G	G	T	T	A	A	T	T	T	T	C	C	G	G	G	G	C	C	T	T	NA	NA	A	A	C	C	C	C	A	A	C	C	G	G	T	T	A	A	T	T	T	T	C	C	T	T	T	T	T	T	C	C	A	A	A	A	C	C	T	T	C	C	C	C	G	G	T	T	T	T	C	C	T	T	C	C	G	G	C	C	C	C	C	C	G	G	A	A	C	C	C	C	T	T	A	A	C	C	T	T	T	T	A	A	G	G	G	G	C	C	G	G	C	C	G	G	G	G	A	A	A	A	C	C	T	T	G	G	T	T	A	A	C	C	A	A	T	T	G	G	A	A	A	A	G	G	T	T	T	T	A	A	C	C	A	A	A	A	C	C	C	C	A	A	T	T	C	C	T	T	T	T	G	G	T	T	C	C	T	T	G	G	A	A	T	T	T	T	A	A	G	G	C	C	G	G	C	C	C	C	A	A	T	T	A	A	A	A	G	G	G	G	C	C	C	C	C	C	A	A	G	G	A	A	G	G	G	G	A	A	C	C	C	C	A	A	A	A	G	G	T	T	C	C	G	G	A	A	G	G	C	C	C	C	T	T	G	G	A	A	A	A	A	A	C	C	G	G	A	A	A	A	C	C	G	G	T	C	T	T	G	G	A	A	T	T	G	G	G	G	G	G	G	G	C	C	C	C	A	A	T	T	T	T	C	C	C	C	G	G	C	C	C	C	A	A	G	G	C	C	G	G	T	T	A	A	T	T	G	G	G	G	A	A	C	C	C	C	A	A	T	T	C	C	A	A	G	G	A	A	G	G	A	A	G	G	C	C	C	C	A	A	C	C	C	C	C	C	C	C	C	C	T	T	A	A	T	T	T	T	G	G	C	C	A	A	T	T	G	G	C	C	G	G	T	T	T	T	C	C	G	G	G	G	A	A	A	A	G	G	A	A	C	C	C	C	C	C	A	A	A	A	T	T	C	C	C	C	T	T	C	C	T	T	G	G	T	T	A	A	T	T	A	A	C	C	A	A	A	A	A	G	C	C	T	T	A	A	T	T	C	C	T	T	C	C	A	A	C	C	T	T	A	A	A	A	T	T	T	T	C	C	C	C	G	G	T	T	G	G	C	C	T	T	C	C	C	C	C	C	C	C	C	C	A	A	C	C	C	C	A	A	T	T	T	T	T	T	C	C	A	A	C	C	A	A	T	T	G	G	T	T	T	T	C	C	G	G	G	G	G	G	A	A	T	T	T	T	T	T	T	T	G	G	T	T	G	G	G	G	G	G	G	G	T	T	A	G	G	G	A	A	A	A	G	A	C	C	G	G	G	G	C	C	A	A	G	G	G	G	C	C	C	C	G	G	G	G	C	C	T	T	G	G	A	A	G	G	T	T	A	A	T	T	G	G	T	T	C	C	A	A	A	A	T	T	A	A	T	T	C	C	A	A	C	C	G	G	T	T	A	A	T	T	C	C	T	T	G	G	T	T	C	C	A	A	T	T	G	G	G	G	C	C	C	C	G	G	G	G	T	T	A	A	T	T	T	T	G	G	T	T	G	G	C	C	A	A	T	T	C	C	A	A	T	T	G	G	G	G	C	C	G	G	T	T	A	A	G	G	A	A	C	C	G	G	G	G	C	C	A	A	G	G	A	A	C	C	C	C	C	C	T	T	C	C	A	A	C	C	T	T	C	C	G	G	A	A	C	C	A	A	G	G	T	T	G	G	G	G	C	C	A	A	C	C	C	C	T	T	A	A	G	G	C	C	G	G	A	A	G	G	T	T	C	C	C	C	A	A	G	G	A	A	T	T	A	A	G	G	C	C	C	C	T	T	A	A	A	A	A	A	T	T	NA	NA	T	T	C	C	T	T	A	A	G	G	A	A	T	T	C	C	T	T	G	G	A	A	T	T	A	A	T	T	C	C	G	G	T	T	C	C	T	T	T	T	C	C	A	A	A	A	A	A	A	T	G	G	G	G	T	T	T	T	G	G	G	G	C	C	C	C	A	A	T	T	A	A	G	G	G	G	T	T	T	T	G	G	T	T	A	A	C	C	T	T	A	A	A	A	C	C	C	C	C	C	A	A	G	G	A	A	G	G	G	T	T	T	A	A	T	T	G	G	G	G	A	A	T	T	A	A	T	T	G	G	G	G	A	A	C	C	A	A	G	G	T	T	C	C	C	C	G	G	T	T	NA	NA	T	T	T	T	A	A	G	G	A	A	G	G	C	C	A	A	A	A	T	T	G	G	C	C	A	A	T	T	A	A	T	T	T	T	T	T	C	C	A	A	A	A	T	T	C	C	A	A	G	G	G	G	C	C	G	G	T	T	T	T	A	A	G	G	T	T	A	A	T	T	T	T	A	A	C	C	G	G	G	G	A	A	G	G	G	G	T	T	A	A	A	A	A	A	C	C	A	A	T	T	A	A	C	C	A	A	G	G	G	G	G	G	A	A	G	G	G	G	T	T	T	T	T	T	T	T	G	G	T	T	A	A	G	G	T	T	A	A	T	T	G	G	T	T	C	C	A	A	C	C	C	C	G	G	G	G	G	G	A	A	A	A	A	A	G	G	C	C	G	G	A	A	G	G	C	C	T	T	G	G	T	T	T	T	C	C	G	G	T	T	T	T	C	C	C	C	A	A	G	G	A	A	G	G	T	T	A	A	A	A	C	C	G	G	A	A	C	C	C	C	T	T	C	C	C	C	C	C	T	T	G	G	T	T	C	C	A	A	C	C	T	T	T	T	C	C	G	G	G	G	T	T	A	A	C	C	T	T	G	G	T	T	G	G	C	C	A	A	C	C	C	C	C	C	C	C	C	C	A	A	A	A	G	G	C	C	A	A	C	C	A	A	G	G	C	C	C	C	C	C	T	T	A	A	C	C	G	G	T	T	G	G	T	T	C	C	C	C	G	G	A	A	T	T	A	A	T	T	G	G	C	C	T	T	T	T	T	T	A	A	T	T	C	C	A	A	A	T	A	A	T	T	G	G	T	T	G	G	A	A	C	C	A	A	G	G	G	G	A	A	T	T	T	T	T	T	G	G	T	T	T	T	A	A	C	C	G	G	G	G	A	A	A	A	T	T	G	G	A	A	T	T	C	C	G	G	T	T	A	A	C	C	T	T	G	G	T	T	T	T	T	T	T	T	A	A	A	A	C	C	G	G	C	C	C	C	C	C	A	A	C	C	C	C	A	A	G	G	A	A	T	T	A	A	A	A	T	T	C	C	G	G	T	T	G	A	A	A	G	G	T	T	A	A	C	C	G	G	G	G	A	A	T	T	C	C	C	C	C	C	C	C	G	G	G	G	G	G	G	G	C	C	T	T	A	A	A	A	A	A	C	C	C	C	C	C	A	A	A	A	C	C	G	G	A	A	T	T	T	T	T	T	T	T	C	C	T	C	G	G	A	A	G	G	A	A	G	G	T	T	G	G	A	A	C	C	A	A	G	G	T	T	C	C	G	G	C	C	C	C	C	C	C	C	A	C	T	T	C	C	C	C	G	G	A	A	A	A	C	C	C	C	C	C	C	C	G	G	T	T	C	C	A	A	C	C	A	A	C	C	G	G	A	A	T	T	T	T	T	T	A	A	C	C	C	C	A	A	G	G	G	G	T	T	A	A	G	G	G	G	C	C	A	A	T	T	A	A	G	G	C	C	G	G	G	G	G	G	G	G	G	G	G	G	C	C	G	G	A	A	G	G	T	T	A	A	G	G	C	C	G	G	A	A	G	G	T	T	G	G	T	T	A	A	C	C	G	G	C	C	C	C	C	C	T	T	C	C	A	A	C	C	C	C	G	G	C	C	C	C	C	C	C	C	A	A	T	T	C	C	T	T	C	C	A	A	A	A	T	T	G	G	A	A	G	G	G	G	G	G	A	A	A	A	C	C	T	T	A	A	T	T	G	G	G	G	T	T	G	G	A	A	T	T	T	T	A	A	T	T	A	A	C	C	C	C	C	C	C	C	A	A	G	G	C	C	G	G	A	A	A	A	A	A	A	A	G	G	C	C	G	G	C	C	A	A	T	T	T	T	G	G	A	A	A	A	G	G	T	T	G	G	G	G	G	G	T	T	A	T	C	C	G	G	T	T	T	T	T	T	G	G	A	A	G	G	C	C	T	T	C	C	G	G	T	T	C	C	T	T	G	G	G	G	T	T	G	G	A	A	G	G	A	A	C	C	G	G	A	A	C	C	C	C	A	A	C	C	C	C	A	A	G	G	G	G	A	A	G	G	G	G	G	G	T	T	A	A	G	G	A	A	C	C	C	C	A	A	C	C	A	A	C	C	G	G	G	G	A	A	A	A	G	G	G	A	A	A	C	C	T	T	A	A	A	A	C	C	C	C	A	A	G	G	T	T	T	T	C	C	C	C	C	C	G	G	T	T	A	A	A	A	C	C	A	A	C	C	G	G	T	T	A	A	G	G	A	A	G	G	A	A	T	T	G	G	C	C	T	T	C	C	A	A	G	G	G	G	C	C	G	G	C	C	G	G	G	G	A	A	A	A	C	C	A	A	C	T	A	A	C	C	A	A	C	C	C	C	G	G	T	T	C	C	A	A	C	C	C	C	A	A	A	A	T	T	C	C	A	A	T	T	A	A	A	A	A	A	G	G	G	G	G	G	T	T	A	G	C	C	A	A	G	G	G	G	G	G	A	A	C	C	T	T	T	T	C	C	A	A	C	C	T	T	C	C	T	T	C	C	G	G	G	G	G	G	T	T	G	G	C	C	A	A	G	G	C	C	C	C	A	A	A	A	C	C	T	T	A	A	C	C	A	A	G	G	T	T	T	T	G	G	A	A	G	G	G	G	A	A	G	G	T	T	C	C	T	T	C	C	C	C	C	C	G	G	A	A	A	A	G	G	T	T	A	A	C	C	A	A	C	C	G	G	C	C	A	A	T	T	T	T	A	A	T	T	C	C	C	C	A	A	C	C	T	T	T	T	G	G	T	T	G	G	T	T	C	C	A	A	A	A	C	C	T	T	C	C	C	C	G	G	C	C	C	C	T	T	C	C	C	C	G	G	T	T	A	A	T	T	G	G	C	C	T	T	A	A	C	C	C	C	C	C	C	C	C	C	A	A	T	T	G	G	G	G	C	C	T	T	C	C	T	T	T	T	G	G	T	T	G	G	G	G	A	A	C	C	A	A	A	A	C	C	T	T	T	T	A	A	A	A	T	T	C	C	C	C	G	G	T	T	T	T	T	T	T	C	T	T	C	C	C	C	T	T	G	G	G	G	G	G	C	C	C	C	T	T	A	A	T	T	G	G	T	T	G	G	G	G	A	A	T	C	A	A	C	C	G	G	T	T	A	A	G	G	A	A	G	G	T	T	C	C	G	G	T	T	G	G	G	G	G	G	A	A	C	C	T	T	G	G	T	T	C	C	C	C	C	C	T	T	A	A	G	G	T	T	G	G	G	G	C	T	C	C	C	C	T	T	G	G	C	C	T	T	A	A	C	C	T	T	C	C	A	A	C	C	G	G	C	C	A	A	A	A	G	G	G	G	G	G	C	C	G	G	T	T	G	G	A	C	T	T	C	C	C	C	T	T	G	G	NA	NA	G	G	C	C	G	G	C	C	C	C	G	G	G	G	G	G	T	T	C	C	C	C	T	T	C	C	C	C	T	T	C	C	C	C	G	G	G	G	A	A	T	T	T	T	G	G	A	A	G	G	A	A	T	T	G	G	C	C	T	T	T	T	C	C	G	G	C	C	T	T	C	C	G	G	A	A	T	T	G	G	A	A	C	C	T	T	T	T	T	T	C	C	C	C	G	G	G	G	C	C	A	A	T	T	A	A	G	G	G	G	T	T	A	A	A	A	T	A	C	C	G	G	G	G	T	T	T	T	A	A	G	G	A	A	C	C	G	G	G	G	A	A	C	C	G	G	T	T	A	A	G	G	A	A	G	G	T	T	G	G	C	C	A	A	T	T	T	T	T	T	A	A	C	C	C	C	A	A	G	G	A	A	C	C	T	T	A	A	T	T	T	T	T	T	A	A	G	G	C	C	G	G	C	C	G	G	G	G	C	C	C	C	A	A	A	A	T	T	G	G	A	A	A	A	G	G	G	G	G	G	T	A	G	G	C	C	G	G	T	T	G	G	G	G	T	T	G	G	C	C	C	C	T	T	T	T	G	G	G	G	T	T	A	A	G	G	A	A	A	A	C	C	G	G	T	T	A	A	A	A	C	C	C	C	G	G	T	T	G	G	G	G	G	G	G	G	C	C	C	C	T	T	C	C	C	C	T	T	C	C	G	G	C	C	T	T	G	G	A	A	G	G	G	G	C	C	A	A	C	C	T	T	A	A	G	G	A	A	T	T	G	G	A	A	C	C	A	A	G	G	G	G	T	T	T	T	G	G	A	A	T	T	C	C	G	A	C	T	G	G	A	A	T	T	C	C	A	A	C	C	C	C	G	G	A	A	T	T	G	G	G	G	G	G	G	G	A	A	C	C	T	T	A	A	C	C	G	G	T	T	C	C	G	G	A	A	G	G	C	C	G	G	A	A	A	A	G	G	A	A	T	T	C	C	G	G	C	C	G	G	T	T	T	T	G	G	A	A	A	A	A	A	G	A	G	G	C	C	G	G	A	A	T	T	A	A	A	A	T	T	A	A	C	C	T	T	G	G	A	A	C	C	T	T	C	C	C	C	T	T	C	C	G	G	T	T	A	A	G	G	A	A	T	T	T	T	C	C	C	C	C	C	T	T	T	T	T	T	A	A	T	T	C	C	C	C	C	C	C	T	T	T	A	A	A	A	T	T	A	A	G	G	G	G	C	C	G	G	G	G	A	A	G	G	A	A	A	A	T	T	A	A	T	T	G	G	C	C	G	G	G	G	A	A	G	G	T	T	T	T	C	C	C	C	C	C	C	C	T	T	T	T	C	C	T	T	T	T	T	T	C	C	G	G	G	G	G	G	T	T	C	C	T	T	A	A	C	C	T	T	G	G	C	C	G	G	G	G	T	T	C	C	C	C	G	G	A	A	T	T	C	C	C	C	C	C	A	A	C	C	C	C	G	G	G	G	G	G	A	A	G	G	A	A	C	C	C	C	G	G	A	A	T	T	G	G	T	T	C	C	C	C	G	G	A	A	C	C	G	G	A	A	T	T	A	A	G	G	C	C	C	C	G	G	A	A	T	T	A	A	A	A	A	A	C	C	T	T	G	G	T	T	C	C	A	A	NA	NA	T	T	G	G	G	G	G	G	T	T	C	C	A	A	C	C	T	T	C	C	C	C	C	C	A	A	G	G	C	C	C	C	C	C	G	G	C	C	C	C	A	A	A	A	A	A	G	G	G	G	G	G	C	C	A	A	A	A	G	G	T	T	C	C	G	G	T	T	G	G	G	G	A	A	G	G	G	G	T	T	T	T	A	A	G	G	C	C	T	T	T	T	C	C	C	C	G	G	G	G	G	G	A	A	T	T	A	A	C	C	C	C	G	G	T	T	T	T	C	C	T	T	G	G	G	G	C	C	G	G	G	A	T	T	C	C	G	G	A	A	G	G	G	G	T	T	T	T	A	A	G	G	T	T	T	T	G	G	T	T	T	T	T	T	C	C	G	G	G	G	T	T	G	G	T	T	C	C	G	G	C	C	T	T	T	T	T	T	T	T	T	T	A	A	G	G	T	T	G	A	G	G	G	G	T	T	C	C	T	T	T	T	C	C	C	C	C	C	C	C	A	G	T	T	A	A	G	G	A	A	T	T	T	T	A	A	A	A	A	A	C	C	C	C	C	C	T	T	T	T	C	C	G	G	A	G	T	T	C	C	G	G	A	A	A	A	A	A	C	C	T	T	A	A	T	T	C	C	C	C	T	T	G	G	A	A	C	C	G	G	T	T	A	A	C	C	G	G	A	A	A	A	A	A	A	A	T	T	A	A	G	G	C	C	C	C	G	G	A	A	T	T	T	T	T	T	G	G	C	C	A	A	T	T	T	T	T	T	T	T	T	T	C	C	T	T	T	T	C	C	G	G	G	G	A	A	G	G	C	C	T	T	C	C	A	A	T	T	T	T	T	T	C	C	C	C	C	C	T	T	C	C	A	A	T	T	G	G	G	G	G	G	T	T	A	A	A	A	G	G	G	G	C	C	C	C	C	C	T	T	T	T	A	A	A	A	A	A	C	C	C	C	A	A	T	T	A	A	A	A	A	A	C	C	C	C	T	T	G	G	A	A	G	A	C	C	G	G	T	T	T	T	G	G	A	A	A	A	T	T	T	T	T	T	T	T	C	C	C	C	T	T	C	C	C	C	C	C	T	T	G	G	G	G	G	G	G	G	A	A	G	G	T	T	T	T	G	G	C	C	G	G	G	G	T	T	T	T	G	G	G	G	C	C	C	C	A	A	A	A	C	C	T	T	G	G	A	A	G	G	T	T	NA	NA	C	C	T	T	G	G	T	T	A	A	T	T	A	A	T	T	G	G	T	T	C	C	G	G	A	A	C	C	C	C	C	C	T	T	T	T	A	A	A	A	A	A	C	C	C	C	C	C	A	A	C	C	A	A	C	C	A	A	T	T	C	C	A	A	C	C	C	C	C	C	T	T	A	A	G	G	A	A	T	T	T	T	A	A	A	A	G	G	G	G	T	T	C	C	C	C	C	C	T	T	C	C	T	T	A	A	G	G	A	A	T	T	T	T	T	T	G	G	T	T	C	C	A	A	C	C	C	C	A	A	G	G	C	C	G	G	A	A	A	A	T	T	C	C	T	T	A	A	A	A	T	T	G	G	T	T	G	G	C	C	G	G	T	T	G	G	G	G	C	C	A	A	A	A	G	G	A	C	C	C	A	A	C	C	C	C	G	G	G	G	G	G	A	A	G	G	C	C	C	C	T	T	T	T	C	C	C	C	G	G	C	C	T	T	T	T	G	G	G	G	T	T	C	C	C	C	C	C	C	C	G	G	T	T	A	A	C	C	C	C	G	G	T	T	T	T	G	G	A	A	G	G	C	C	A	A	C	C	C	C	T	T	G	G	G	G	T	T	C	C	T	T	G	G	T	T	T	T	A	A	G	G	C	C	A	A	T	T	C	C	C	C	A	A	C	C	G	G	C	C	G	G	T	T	C	C	A	A	G	G	C	C	G	G	G	G	T	T	A	A	A	A	C	C	C	C	C	C	C	C	G	G	A	A	C	C	A	A	NA	NA	G	G	T	T	C	C	G	G	T	T	C	C	C	C	T	T	G	G	T	T	A	A	C	C	G	G	G	G	G	G	T	T	G	G	G	G	G	G	G	G	A	A	T	T	C	C	C	C	G	G	T	T	A	A	A	A	A	A	C	C	T	T	A	A	C	C	A	A	A	A	G	G	T	T	C	C	A	A	C	C	C	C	G	G	A	A	T	T	G	G	T	T	C	C	T	T	G	G	C	C	T	T	A	A	C	C	C	C	G	G	T	T	T	T	G	G	T	T	T	T	T	T	A	A	T	T	A	A	A	A	C	C	G	G	A	A	A	A	T	T	A	A	C	C	G	G	C	C	G	G	G	G	C	C	A	A	A	A	C	C	C	C	C	C	C	C	A	A	NA	NA	C	C	C	C	G	G	T	T	G	G	T	T	A	A	A	A	T	T	A	A	A	A	G	G	C	C	C	C	T	T	C	C	C	C	T	T	A	A	G	G	T	T	T	T	C	C	C	C	C	C	C	C	A	A	C	C	C	C	A	A	G	G	G	G	G	G	A	A	T	T	T	T	G	G	G	C	C	T	C	C	T	T	A	G	G	G	T	T	G	G	C	C	T	T	T	T	C	C	A	A	A	A	C	C	G	G	G	G	A	A	A	A	A	A	T	T	G	G	T	T	C	C	C	C	G	G	A	A	G	G	A	A	A	A	T	T	A	A	T	T	C	C	G	G	A	A	C	C	A	A	G	G	T	T	A	A	T	C	G	G	G	G	A	A	C	C	G	G	G	G	A	A	G	G	C	C	C	C	A	A	A	A	T	T	A	A	T	T	G	G	G	G	T	T	G	G	A	A	C	C	G	G	G	G	G	G	C	C	C	C	T	T	T	T	C	C	G	G	A	A	A	A	C	C	T	T	T	T	C	C	A	A	G	G	T	T	C	C	G	G	A	A	C	C	A	A	A	A	G	G	C	C	A	A	G	G	C	C	G	G	T	T	C	C	C	C	T	T	C	C	T	T	C	C	C	C	C	C	C	C	T	T	C	C	C	C	A	A	C	C	C	C	G	G	G	G	T	T	C	C	G	G	C	C	A	A	T	T	C	C	G	G	T	T	A	A	A	A	C	C	C	C	T	T	A	A	A	A	G	G	A	A	A	A	G	G	G	G	T	T	G	G	A	A	T	T	A	A	C	C	C	C	G	G	A	A	T	T	A	A	T	T	G	G	A	A	C	C	T	T	G	G	A	A	A	A	G	G	T	T	G	G	G	G	G	G	G	G	T	T	C	C	C	C	A	A	G	G	C	C	T	T	T	T	A	A	T	T	C	C	T	T	T	T	G	G	C	C	C	C	C	C	C	C	G	G	G	G	T	T	A	A	A	A	G	G	G	G	G	G	T	T	G	G	G	G	C	C	G	G	G	G	G	G	G	G	A	A	C	C	C	C	C	C	T	T	C	C	T	T	A	A	T	T	T	T	C	C	T	T	A	A	T	T	C	C	G	G	G	G	C	C	T	T	G	G	A	A	A	A	G	G	G	G	G	G	T	T	T	T	C	C	T	T	A	A	G	G	C	C	G	G	A	A	G	G	T	T	G	G	G	G	G	G	G	G	T	T	T	T	A	A	G	G	G	G	T	T	A	A	T	T	G	G	T	T	A	A	A	A	T	T	A	A	C	C	C	C	A	A	A	A	A	A	A	A	T	T	T	T	A	A	C	C	G	G	G	G	A	A	T	T	T	T	C	C	C	C	G	G	G	G	A	A	A	A	A	A	G	G	A	A	G	G	C	C	G	G	A	A	C	C	A	A	C	C	G	G	C	C	G	G	A	A	G	G	T	T	G	G	T	T	T	T	A	A	G	G	C	C	T	T	T	T	C	C	T	T	T	T	C	C	G	G	T	T	G	G	C	C	C	C	A	A	C	C	T	T	C	C	A	A	G	G	G	G	T	T	C	C	C	C	G	G	T	T	T	T	C	T	NA	NA	A	A	G	G	C	C	G	G	T	T	C	C	A	A	NA	NA	A	A	T	T	NA	NA	C	C	G	G	C	C	G	G	C	C	G	G	C	C	G	G	T	T	C	C	A	A	C	C	C	C	G	G	C	C	G	G	T	T	C	C	C	C	T	T	T	T	T	T	G	G	C	C	C	C	A	A	G	G	A	A	G	G	T	T	C	C	A	A	C	C	G	G	C	C	A	A	C	C	T	T	G	G	T	T	G	G	G	G	C	C	C	C	C	C	T	T	G	G	C	C	G	G	G	G	T	T	G	G	T	T	T	T	T	T	A	A	A	A	G	G	T	T	G	G	T	G	A	A	A	A	T	T	T	T	C	C	T	T	C	C	G	G	A	A	T	T	C	C	T	T	A	A	T	T	G	G	T	T	C	C	A	A	G	G	A	A	T	T	C	T	G	G	T	T	C	C	G	G	G	G	A	A	C	C	C	C	C	C	A	A	A	A	T	T	T	T	G	A	T	T	C	C	C	C	T	T	G	G	C	C	G	G	C	C	A	A	A	A	A	A	T	T	C	C	A	A	C	C	C	C	C	C	A	A	C	C	C	C	C	C	T	T	T	T	G	G	A	A	A	A	T	T	C	C	G	G	A	A	G	G	A	G	G	G	A	A	A	A	T	T	G	G	C	C	A	A	A	A	T	T	T	T	T	T	A	A	G	G	A	A	T	T	A	A	C	C	A	A	T	T	G	G	C	C	C	C	G	G	G	G	G	G	G	G	G	G	C	C	T	T	G	G	T	T	C	C	A	A	C	C	T	T	C	C	G	G	G	G	C	C	T	T	G	G	C	C	T	T	T	T	C	C	G	G	T	T	T	T	G	G	C	C	G	G	T	T	A	A	C	C	G	G	C	C	G	G	G	G	A	A	G	G	T	T	C	C	T	T	A	A	T	T	A	A	A	A	C	C	G	G	A	A	C	C	C	C	A	A	G	G	C	C	A	A	A	A	T	T	T	T	A	A	G	G	C	C	G	G	C	C	T	T	G	G	T	T	A	A	C	C	C	C	C	C	C	C	G	G	G	G	T	T	T	T	A	A	C	C	C	C	G	G	A	A	G	G	G	G	A	A	A	G	T	T	T	T	A	A	A	A	C	C	C	C	C	C	C	C	T	T	T	T	C	C	C	C	A	A	C	C	A	A	G	G	T	T	T	T	T	T	G	G	T	T	A	A	C	C	T	T	T	T	A	A	G	G	A	A	G	G	A	A	C	C	C	C	C	C	T	T	A	A	G	G	A	A	C	C	T	T	G	G	T	T	T	T	C	C	T	T	G	G	A	A	A	A	G	G	T	T	G	G	C	C	A	A	C	C	A	A	C	C	T	T	T	T	T	T	G	G	G	G	C	C	G	G	G	G	C	C	G	G	A	A	A	A	A	A	A	A	T	T	C	C	A	A	C	C	G	G	T	T	T	T	T	T	G	G	G	G	C	C	T	T	G	G	T	T	T	T	G	G	C	C	G	G	C	C	T	T	T	T	G	G	T	T	T	T	T	T	G	G	G	G	G	G	G	G	C	C	C	C	A	A	G	G	T	T	T	T	G	G	C	C	G	G	C	C	T	T	A	A	T	T	T	T	C	C	T	T	T	T	T	T	A	A	A	A	A	A	T	T	T	T	C	C	T	T	A	A	T	T	C	C	C	C	C	C	NA	NA	A	A	C	C	C	C	A	A	C	C	A	A	G	G	G	G	A	A	C	C	A	C	G	G	G	G	C	C	A	A	G	G	C	C	C	C	T	T	A	A	C	C	G	G	A	A	C	C	G	G	G	G	C	C	A	A	T	T	C	C	T	T	C	C	T	T	T	T	C	C	A	A	G	G	A	A	T	T	T	T	G	G	A	A	C	C	T	T	A	A	A	A	C	C	G	G	C	C	T	T	G	G	C	C	G	G	G	G	G	G	A	A	A	A	G	G	G	G	G	G	C	C	C	C	T	C	A	A	C	C	G	G	A	A	T	T	T	T	T	T	G	G	C	C	G	G	C	C	G	G	G	G	C	C	A	A	G	G	A	A	A	A	C	C	A	A	A	A	C	C	G	G	C	C	T	T	G	G	T	T	C	A	G	G	C	C	A	A	A	A	T	T	G	G	G	G	G	G	NA	NA	C	C	G	G	G	G	G	G	T	T	T	T	T	T	G	G	G	A	G	G	G	G	G	G	A	A	C	C	G	G	G	G	T	T	G	G	G	G	T	T	G	G	T	T	G	G	G	G	G	G	G	G	C	C	G	G	A	A	G	G	G	G	A	A	T	T	T	T	T	T	C	C	T	T	T	T	A	A	C	C	G	G	C	C	A	A	C	C	G	G	G	G	G	G	C	C	T	T	T	T	C	C	A	A	G	G	A	A	NA	NA	A	A	G	G	A	A	T	T	A	G	C	C	G	G	C	C	C	C	G	G	T	T	C	C	C	C	G	G	G	G	T	T	G	G	C	C	G	G	T	T	T	T	C	C	A	A	G	G	T	T	G	G	T	T	A	A	G	G	T	T	G	G	G	G	G	G	C	C	T	T	A	A	A	A	A	A	C	C	T	T	C	C	C	C	G	G	C	C	C	C	T	T	A	A	A	A	T	T	G	G	G	G	A	A	G	G	T	T	T	C	T	T	G	G	T	T	C	C	G	G	C	C	T	T	T	T	C	C	T	T	A	A	A	A	C	C	C	C	T	T	T	T	C	C	T	T	T	T	A	A	A	A	C	C	A	A	C	C	C	C	G	G	C	C	C	C	A	A	C	C	A	A	A	A	G	G	G	G	T	T	A	A	G	G	G	G	A	A	G	G	C	C	G	G	A	A	A	A	T	T	A	A	A	A	C	C	G	G	A	A	C	C	G	G	G	G	G	G	G	G	C	C	C	C	G	G	A	A	A	A	T	T	T	T	G	G	G	G	G	G	C	C	T	T	A	A	C	C	C	C	G	G	C	C	T	T	G	T	C	C	C	C	C	T	T	T	C	T	A	A	A	A	T	T	C	C	G	G	G	G	A	A	T	T	A	A	A	A	G	G	A	A	C	C	C	C	G	G	C	C	C	C	G	G	G	G	G	G	T	T	A	A	G	G	T	T	G	G	C	C	A	A	A	A	T	T	C	T	T	T	C	C	T	T	C	C	A	A	C	C	T	T	C	C	G	G	A	A	A	A	A	A	G	G	T	T	A	A	G	G	T	T	C	C	T	T	T	T	G	G	T	T	A	A	C	C	C	C	T	T	G	G	C	C	T	T	T	C	T	T	A	A	G	G	G	G	G	G	G	A	T	T	G	G	C	C	G	G	C	C	G	G	C	T	A	A	A	A	A	A	G	G	T	T	C	C	A	A	A	A	C	C	T	T	A	A	G	G	C	C	C	C	A	A	C	C	C	C	A	A	C	C	G	G	T	T	A	A	A	A	T	T	T	C	A	A	C	C	G	G	A	A	C	C	C	C	C	C	G	G	C	C	A	A	A	A	A	A	G	G	A	A	A	A	G	G	A	A	T	T	G	G	T	T	G	G	T	T	G	G	A	A	T	T	T	T	T	T	G	G	A	A	C	C	G	G	T	T	C	C	G	G	T	T	A	A	G	G	G	G	A	A	T	T	A	A	A	A	C	C	T	T	T	T	G	G	C	C	T	T	G	G	G	G	C	C	T	T	T	T	C	C	A	A	A	A	C	C	A	A	T	T	T	T	A	A	C	C	C	C	T	T	G	G	G	G	C	C	T	T	C	C	A	A	C	C	C	C	A	A	A	A	T	T	G	G	T	T	A	A	G	G	G	G	C	C	G	G	T	T	G	G	C	C	A	A	T	T	T	T	T	T	G	G	T	T	G	G	G	G	T	T	A	A	T	T	T	T	C	C	A	A	T	T	C	C	T	G	A	A	C	C	G	G	C	C	G	G	G	G	G	G	T	T	T	T	C	C	A	A	T	T	T	T	G	G	A	A	C	C	G	G	T	T	G	G	T	T	C	C	C	C	T	T	A	A	G	G	C	C	A	A	G	G	G	G	G	G	C	C	T	T	T	T	A	A	A	A	T	T	A	A	T	T	A	A	G	G	G	G	T	T	A	A	C	C	T	T	G	G	T	T	T	T	G	G	A	A	C	C	T	T	G	G	T	T	A	A	C	C	A	A	C	C	A	A	A	A	C	C	T	T	C	C	A	A	A	A	G	G	A	A	C	C	C	C	G	G	T	T	T	T	A	A	T	T	T	T	T	T	C	C	T	T	A	A	C	C	T	T	T	T	T	T	A	A	C	C	G	G	T	T	C	C	C	C	C	C	C	C	G	G	A	A	C	C	G	G	A	A	C	C	T	T	T	T	G	G	A	A	G	G	G	G	C	C	G	G	C	T	A	A	C	C	G	G	G	G	C	C	G	G	G	G	A	A	T	T	G	G	T	T	G	G	G	G	C	C	T	T	C	C	A	A	C	C	G	G	A	A	G	G	C	C	A	A	C	C	T	T	C	C	A	A	C	C	T	T	T	T	A	A	A	A	A	A	A	A	A	A	C	C	G	G	A	A	T	T	G	G	A	A	T	T	C	C	T	T	C	C	A	A	C	C	G	G	T	T	C	C	A	A	C	C	C	C	A	A	C	C	G	G	C	C	G	G	G	G	T	T	C	C	A	A	A	A	T	T	A	A	T	T	A	A	T	T	T	T	G	G	T	T	G	G	A	A	G	A	G	G	A	A	G	G	T	T	T	T	C	C	A	A	C	C	T	T	A	A	G	G	C	C	T	T	A	A	A	A	T	T	A	A	G	G	A	A	C	C	G	G	C	C	T	T	C	C	A	A	C	C	G	G	C	C	A	A	G	G	G	G	G	G	C	C	T	T	G	A	G	G	G	G	A	A	G	G	T	T	A	A	A	A	T	T	G	G	C	C	G	G	G	G	T	T	G	G	A	A	T	T	T	T	T	T	G	G	A	A	A	A	G	G	G	G	T	T	G	G	G	G	C	C	T	T	A	A	A	A	G	A	A	A	C	C	A	A	G	G	T	T	C	C	A	A	A	A	NA	NA	A	A	C	C	G	G	A	A	C	C	C	C	A	A	T	T	G	G	T	T	G	G	A	A	C	C	C	C	G	G	T	T	C	C	T	T	G	G	T	T	T	T	A	A	G	G	T	T	C	C	T	T	A	A	T	T	T	T	T	T	T	T	T	T	G	G	C	C	C	C	A	A	C	C	C	C	C	C	T	T	T	T	T	T	G	G	NA	NA	A	A	C	C	C	T	G	G	A	A	T	T	T	T	A	A	C	C	G	G	G	G	A	A	A	A	A	A	A	G	T	T	A	A	T	T	G	G	T	T	T	T	T	T	T	T	G	G	C	C	C	C	C	C	C	C	G	G	C	C	A	A	C	C	A	A	C	C	T	T	C	C	A	A	G	G	T	C	G	G	G	G	G	G	C	C	T	T	G	G	A	A	C	C	A	A	G	G	G	G	G	G	T	T	T	T	A	A	G	G	C	C	T	T	G	G	G	G	T	T	T	T	T	T	G	G	C	C	G	G	A	A	G	G	G	G	G	G	C	C	A	A	A	A	A	A	G	G	C	C	A	A	T	T	A	A	G	G	T	T	A	A	G	G	C	C	C	C	A	A	C	C	T	T	T	T	T	T	G	G	G	G	T	T	C	C	G	G	T	T	G	G	G	G	C	C	G	G	G	G	A	A	T	T	G	G	G	G	C	C	C	C	T	T	A	A	G	G	T	T	T	T	A	A	G	G	A	A	G	G	G	G	A	A	G	G	A	A	G	G	A	A	C	C	G	G	C	C	G	G	C	C	T	T	G	G	G	G	T	T	T	T	A	A	G	G	NA	NA	G	G	C	A	C	C	G	G	T	T	A	A	C	C	C	C	G	G	T	T	T	T	G	G	T	T	G	G	C	C	A	A	G	G	T	T	A	A	A	A	C	C	G	A	C	C	C	C	G	G	C	C	T	T	A	A	C	C	G	G	A	A	T	T	A	A	A	A	G	G	G	G	A	A	T	T	C	C	C	C	T	T	G	G	C	C	T	T	T	T	G	G	C	C	G	G	A	A	G	G	C	C	G	G	A	A	C	C	T	T	T	T	T	T	C	C	T	T	G	G	G	G	G	G	A	A	A	A	G	G	C	C	C	C	C	C	A	A	T	T	A	A	T	T	T	T	G	G	C	C	A	A	G	G	A	A	A	G	G	G	G	G	A	A	A	A	A	A	G	G	T	T	T	T	C	C	G	G	G	G	A	A	T	T	G	G	C	C	C	C	G	G	T	T	G	G	A	A	C	C	G	G	C	C	A	A	C	C	T	T	A	A	T	T	G	G	G	G	C	C	T	T	A	A	A	A	G	G	C	C	A	A	G	G	A	A	G	G	A	A	A	G	T	T	T	T	G	G	G	G	T	T	A	A	C	C	G	G	T	T	A	A	G	G	G	G	C	C	T	T	G	G	C	C	T	T	A	A	A	A	C	C	G	G	T	T	G	G	G	G	T	T	C	C	A	A	C	T	C	C	T	T	A	A	T	T	C	C	A	A	C	C	C	C	C	C	A	A	G	G	T	T	G	G	C	C	A	A	C	C	C	C	T	T	C	C	G	G	C	C	G	G	A	A	A	A	G	G	C	C	T	T	G	G	A	A	G	G	A	A	C	C	A	A	A	A	G	G	A	A	T	T	T	T	C	C	A	A	T	T	A	A	T	T	C	C	G	G	G	G	G	G	T	T	C	C	A	A	C	C	G	G	C	C	G	G	C	C	A	A	C	C	G	G	A	A	G	G	A	A	A	A	C	C	A	A	C	C	T	T	T	T	G	G	A	A	T	T	T	T	A	A	T	T	T	T	T	T	A	A	T	T	T	T	C	C	C	C	A	A	G	G	T	T	C	C	C	C	C	C	T	T	C	C	G	G	A	A	C	C	T	T	A	A	C	C	T	T	C	C	G	G	A	A	G	G	A	A	C	C	G	G	A	A	T	T	C	C	G	G	G	G	C	C	A	A	A	A	A	A	T	T	G	G	T	T	C	C	C	C	A	A	C	C	G	G	C	C	C	C	T	T	T	T	G	G	A	A	C	C	C	C	A	A	C	C	A	A	G	G	G	G	T	T	T	T	A	A	T	T	A	A	T	T	C	C	C	C	A	A	G	G	A	A	A	A	C	C	C	C	C	C	G	G	C	C	C	C	T	T	G	G	G	G	G	G	G	G	C	C	C	C	G	G	A	A	T	T	A	A	G	G	C	C	T	T	A	A	A	A	T	T	G	G	T	T	T	T	T	T	C	C	A	A	A	A	G	G	C	C	A	A	G	G	G	G	T	T	C	C	A	A	T	T	C	C	G	G	A	A	G	G	G	G	T	T	T	T	C	C	T	T	A	A	A	A	G	G	T	T	G	G	C	C	T	T	C	C	A	A	G	G	C	C	A	A	A	A	G	G	T	T	A	A	T	T	A	A	C	C	A	A	G	G	T	T	C	C	A	A	T	T	G	G	G	G	G	G	C	C	G	G	C	C	G	G	G	G	A	A	T	T	A	A	C	C	A	A	A	A	G	G	G	G	T	T	T	T	G	G	C	C	A	A	G	G	T	T	G	G	C	C	A	A	G	G	C	C	A	A	T	T	C	C	G	G	A	A	C	C	T	T	C	C	C	C	C	C	T	T	G	G	A	A	C	C	T	T	G	G	G	G	C	C	T	T	G	G	T	T	T	T	G	G	C	C	G	G	G	G	G	G	A	A	T	T	T	T	G	G	A	A	T	T	G	G	T	T	C	C	G	G	C	C	G	G	T	T	T	T	T	T	C	C	T	T	T	T	T	A	C	C	A	A	G	G	T	T	T	T	C	C	A	A	G	G	G	G	G	G	T	T	A	A	A	A	C	C	T	T	T	T	C	C	A	A	T	C	G	G	T	T	G	G	T	T	A	A	C	C	A	A	A	A	A	A	G	G	G	G	C	C	G	G	C	C	T	T	C	C	C	C	G	G	T	T	A	A	A	A	C	C	A	A	T	T	G	G	T	T	C	C	A	A	A	A	C	C	A	A	C	C	A	A	G	G	T	T	C	C	T	T	T	T	A	A	A	A	T	T	G	G	C	C	G	G	T	T	A	A	C	C	G	G	C	C	A	A	C	C	G	G	G	G	T	T	G	G	C	C	A	A	C	C	C	C	A	A	G	G	A	A	C	C	G	G	T	T	G	G	C	C	T	T	C	C	C	C	G	G	C	C	A	A	C	C	C	C	G	G	A	A	A	A	T	T	T	T	G	G	T	T	G	G	T	T	T	T	A	A	G	G	T	T	C	C	C	C	A	A	G	G	A	A	T	T	G	G	A	A	C	C	A	A	A	A	G	G	G	G	G	G	T	T	G	G	G	G	T	T	G	G	C	C	G	G	A	G	A	A	G	G	G	G	T	T	T	T	T	T	C	C	T	T	T	T	G	G	G	G	A	A	A	A	A	A	T	T	C	C	G	G	G	G	G	G	A	A	T	T	G	G	T	T	A	A	A	A	C	C	T	T	A	G	C	C	G	G	C	C	C	C	A	A	A	A	C	C	T	T	T	T	T	T	C	C	T	T	A	A	C	C	C	C	C	C	A	A	C	C	T	T	G	G	C	C	A	A	T	T	A	A	T	T	A	A	C	A	C	C	T	T	C	C	G	G	A	A	T	T	G	G	A	A	C	C	A	A	A	A	T	T	T	T	T	T	T	T	G	G	G	G	C	C	T	T	A	A	G	G	C	C	G	G	G	G	A	A	G	G	C	C	C	C	T	T	C	C	C	C	T	T	A	A	NA	NA	A	A	G	G	G	G	T	T	C	C	C	C	T	T	T	T	A	A	T	T	C	C	G	G	T	T	C	C	G	G	C	C	A	A	T	T	A	A	C	C	A	A	C	C	A	A	C	C	T	T	T	T	A	A	C	C	G	G	T	T	G	G	G	G	G	G	C	C	G	G	T	T	A	A	C	C	T	T	G	G	A	A	T	T	T	T	A	A	A	A	C	C	G	G	A	A	T	T	T	T	A	A	G	G	C	C	C	C	A	A	A	A	A	A	G	G	C	C	C	C	A	A	C	C	A	A	C	C	T	T	C	C	T	T	G	G	T	T	G	G	A	A	A	A	G	G	G	G	A	A	C	C	G	G	C	C	G	G	A	A	G	G	A	A	C	C	G	G	A	A	A	A	A	C	A	A	T	T	T	T	C	C	G	G	T	T	A	A	T	T	G	G	G	G	G	G	A	A	G	G	A	A	A	A	T	T	C	C	G	G	C	C	A	A	C	C	A	A	G	G	C	C	G	G	T	T	A	A	G	G	G	G	T	T	C	C	A	A	C	C	A	A	T	T	NA	NA	A	A	G	G	C	C	G	G	A	A	G	G	T	T	T	C	C	C	A	A	C	C	A	A	T	T	G	G	C	C	C	C	NA	NA	A	A	A	A	G	G	A	A	G	G	C	C	T	T	G	G	G	G	G	G	A	A	A	A	T	T	C	C	G	G	C	C	C	C	G	G	A	A	A	A	G	G	C	C	C	C	T	T	A	A	G	G	C	C	T	T	C	C	C	C	T	T	G	G	T	T	G	G	A	A	T	T	T	T	A	A	C	C	T	T	A	A	C	C	G	G	G	G	T	T	C	C	C	C	C	C	T	T	C	C	C	C	C	C	C	C	A	A	A	A	A	A	G	G	G	G	C	C	A	A	G	G	A	T	C	C	G	G	G	G	G	G	G	G	G	G	G	G	G	G	T	T	G	G	G	G	G	G	G	G	C	C	G	G	G	G	C	C	G	G	C	C	A	A	G	G	C	C	A	A	A	A	C	C	T	T	T	T	C	C	A	A	C	C	C	C	C	C	A	A	C	C	C	C	G	G	G	G	A	A	G	G	G	G	C	C	G	G	T	T	A	A	T	T	T	T	G	G	G	G	C	C	A	A	G	G	G	G	A	A	A	A	A	A	G	G	A	A	A	A	T	T	T	T	C	C	A	A	C	C	C	C	C	C	G	G	T	T	A	A	G	G	T	T	G	G	A	A	A	A	A	A	C	C	T	T	T	T	C	C	C	C	A	A	G	G	T	T	G	G	T	T	A	A	C	C	G	G	A	A	G	G	C	C	C	C	T	T	A	A	A	A	T	T	T	T	G	G	G	G	G	G	C	T	T	T	T	T	T	T	C	C	C	C	T	T	C	C	G	G	G	G	C	C	A	A	T	T	C	C	A	A	A	A	C	C	T	T	T	T	G	G	G	G	A	A	T	T	A	A	A	A	T	T	T	T	T	T	G	G	G	G	C	C	G	G	G	G	G	G	A	A	A	A	C	C	C	C	C	C	C	C	G	G	G	G	G	G	T	T	G	G	G	G	T	T	T	C	A	A	T	T	T	T	A	A	C	C	T	T	T	T	A	A	G	G	C	C
CC	OR2075f6	NA	NA	1	NA	G	G	NA	NA	C	C	A	A	C	C	G	G	G	G	C	C	G	G	C	C	G	G	A	A	G	G	C	C	G	G	C	C	G	G	C	C	A	A	C	C	T	T	C	C	C	C	G	G	C	C	C	C	G	G	A	A	A	A	G	G	NA	NA	A	A	A	A	G	G	C	C	C	C	G	G	T	T	T	T	T	T	A	A	G	G	A	A	G	G	T	T	A	A	T	T	T	T	C	C	T	T	A	A	C	C	A	A	A	G	G	G	G	G	C	C	T	T	G	G	A	A	A	A	C	C	C	C	G	G	G	G	C	C	G	G	G	G	G	G	T	T	G	G	T	T	A	A	G	G	T	T	T	T	G	G	T	T	G	G	G	G	A	A	G	G	C	C	C	C	G	G	G	G	T	T	A	A	A	A	T	T	T	T	G	G	G	G	A	A	A	A	T	T	C	C	G	G	T	T	G	A	A	A	G	G	T	T	C	C	A	A	G	G	G	G	T	T	G	G	C	C	A	A	C	C	T	T	A	A	C	C	G	G	A	A	C	C	C	C	A	A	G	G	C	C	G	G	G	G	G	G	C	C	G	G	C	C	C	C	A	A	C	C	C	C	C	C	G	G	C	C	T	T	C	C	G	G	C	C	T	T	T	T	C	C	C	C	C	C	C	C	T	T	G	G	C	C	C	T	A	A	T	T	G	G	C	C	T	T	A	A	G	G	C	C	A	A	G	G	A	A	T	T	A	A	G	G	G	G	C	C	C	C	A	A	G	G	T	C	A	A	G	G	C	C	G	G	C	C	T	T	C	C	G	G	C	C	T	T	G	G	C	C	T	T	C	C	A	A	T	T	C	C	T	T	C	C	G	G	T	T	T	T	T	T	G	G	C	C	G	G	G	G	A	A	C	C	A	A	C	C	T	T	T	T	T	T	A	A	G	G	C	C	T	T	G	G	G	G	G	G	A	A	A	A	A	A	T	T	C	C	G	A	C	C	C	C	G	G	A	A	C	C	G	G	A	A	G	G	C	C	A	A	G	G	A	A	C	C	C	C	A	A	T	T	C	C	T	T	A	A	G	G	C	C	A	A	T	T	T	T	A	A	T	T	C	C	C	C	T	G	C	C	T	T	G	G	C	C	G	G	T	T	G	G	G	G	T	T	A	A	C	C	G	G	C	C	T	T	C	C	C	C	G	G	C	C	A	A	A	A	T	T	C	C	T	T	T	T	C	C	G	G	C	C	C	C	C	C	G	G	T	T	G	G	C	C	C	C	C	C	G	G	T	T	A	A	T	T	C	C	C	C	T	T	A	A	G	G	G	G	G	G	T	T	G	G	T	T	A	A	T	T	T	T	T	T	G	G	A	A	G	G	C	C	G	G	T	T	G	G	A	A	A	A	T	T	C	C	C	C	G	G	A	A	A	A	G	G	G	G	T	T	T	T	C	C	G	G	C	C	A	A	A	A	A	A	A	A	C	C	T	T	G	G	A	A	T	T	C	C	T	T	T	T	A	A	T	T	T	T	C	C	C	C	A	G	C	C	A	A	T	T	A	A	C	C	A	A	G	G	T	T	C	C	G	G	C	C	G	G	C	C	T	T	T	T	G	G	A	A	G	G	A	A	A	A	C	C	C	C	T	T	A	A	C	C	A	A	A	A	C	C	T	T	T	T	A	A	T	T	C	C	C	C	T	T	T	T	T	T	T	T	C	C	T	T	T	T	A	A	G	G	A	A	T	T	C	C	G	G	G	G	T	T	C	C	G	G	G	G	G	G	T	T	A	A	T	T	C	C	C	C	T	T	T	T	T	T	T	T	G	G	G	G	A	A	G	G	T	T	C	C	T	T	A	A	C	C	A	A	A	A	C	C	A	A	G	G	G	G	A	A	T	T	A	A	A	A	G	G	G	G	T	T	G	G	C	C	C	C	C	C	C	T	A	A	T	T	C	C	C	C	C	C	C	C	C	C	C	C	C	C	C	C	G	G	T	T	C	C	G	C	T	T	C	C	T	T	T	T	G	G	T	T	G	G	A	A	G	G	A	A	C	C	C	C	C	C	A	A	G	G	A	A	A	A	T	T	G	G	T	T	C	C	G	G	T	T	A	A	A	A	NA	NA	T	T	G	G	T	T	T	T	C	C	T	T	C	C	T	T	A	A	C	C	C	C	G	G	C	C	T	T	G	G	A	A	T	T	A	A	T	T	G	G	C	C	A	A	A	A	C	C	T	T	T	T	A	A	A	A	NA	NA	A	A	T	T	G	G	C	C	A	T	C	C	T	T	C	C	T	T	A	A	T	T	C	C	C	C	G	G	C	C	G	G	C	C	G	G	C	C	G	G	G	G	C	C	G	G	T	T	T	T	C	C	G	G	A	A	G	G	C	C	G	G	G	G	C	C	T	T	G	G	C	C	A	A	A	A	T	T	C	C	G	G	T	T	C	C	C	C	A	A	T	T	A	A	G	G	A	A	C	C	C	C	T	T	G	G	C	C	G	G	C	C	A	A	G	G	C	C	A	A	A	A	G	G	G	G	G	G	A	A	A	A	A	A	A	A	G	G	A	A	A	A	T	T	C	C	A	A	A	A	C	C	C	C	T	T	G	G	G	G	T	T	A	A	C	C	A	A	C	C	C	C	G	G	T	T	A	A	A	A	A	A	T	T	A	A	G	G	A	A	C	C	A	A	G	G	T	T	A	A	G	G	C	C	G	G	A	A	T	T	G	G	G	G	C	C	A	A	A	A	A	A	C	C	C	C	G	G	T	T	T	T	C	C	T	T	T	T	A	A	C	C	G	G	A	A	G	G	G	G	C	C	G	G	A	A	T	T	A	A	C	C	T	T	C	C	A	A	A	A	G	G	C	C	G	G	T	T	G	G	A	A	T	T	T	T	C	C	T	T	G	G	A	A	T	T	A	A	C	C	G	G	T	T	A	A	T	T	G	G	C	C	T	T	G	G	G	G	C	C	T	T	C	C	T	T	G	G	A	A	G	G	A	A	A	A	G	G	G	G	T	T	T	T	C	C	A	A	C	C	C	C	C	C	T	G	C	C	G	G	G	G	T	T	A	A	G	G	G	G	G	G	C	C	A	A	T	T	T	T	A	A	A	G	T	T	C	C	A	A	T	T	A	A	T	T	T	T	G	G	C	C	C	C	T	T	A	A	C	C	G	G	G	G	A	A	C	C	A	A	T	T	G	G	G	G	T	T	C	C	A	A	C	C	T	T	T	T	T	T	T	T	A	A	T	T	C	C	C	C	T	T	T	T	G	G	G	G	G	G	C	C	T	C	A	A	G	G	A	A	C	C	C	C	G	G	A	A	T	T	T	T	T	T	A	A	T	T	T	T	C	C	A	A	T	T	A	A	G	G	A	A	T	T	G	G	T	T	G	G	C	C	C	C	C	C	A	A	C	C	C	C	C	C	G	G	T	T	A	A	G	G	A	A	C	C	T	T	G	G	C	C	A	A	A	A	G	G	G	G	A	A	C	C	C	C	T	T	G	G	C	C	T	T	G	G	C	C	C	C	A	A	A	A	G	G	G	G	T	T	G	G	G	G	C	C	A	A	C	C	A	A	C	C	C	C	G	G	G	G	C	C	C	C	A	A	T	T	A	A	G	G	G	G	T	T	C	C	G	G	A	A	T	T	G	A	C	G	A	A	T	T	G	G	A	A	A	A	C	C	G	G	T	T	C	C	A	A	G	G	NA	NA	C	C	G	G	C	C	G	G	T	T	C	C	G	G	T	T	T	T	C	C	T	T	A	A	C	C	A	A	G	G	G	G	T	T	NA	NA	T	T	C	C	A	A	A	A	C	C	C	C	T	T	G	G	G	G	C	C	G	G	G	G	C	C	C	C	C	C	T	T	A	A	A	A	T	T	G	G	G	G	A	A	A	A	C	C	T	T	G	G	G	G	A	A	T	T	C	C	C	C	C	C	A	A	G	G	G	G	A	A	C	C	C	C	G	G	G	G	T	T	C	C	A	A	C	C	G	G	T	T	G	G	C	C	G	G	T	T	G	G	G	G	A	A	G	G	T	T	A	A	C	C	T	T	G	G	G	G	T	T	T	T	C	C	G	G	T	T	A	A	G	G	G	G	G	G	C	C	C	C	C	C	T	T	T	T	C	C	T	T	T	T	A	A	C	C	T	T	C	C	C	C	A	A	C	C	C	C	T	T	C	C	C	C	A	A	T	T	C	C	C	C	A	A	G	G	C	C	G	G	T	T	C	C	T	T	G	G	A	A	T	T	T	T	G	G	T	T	C	C	G	G	C	C	G	G	T	T	C	C	A	A	NA	NA	A	A	T	T	G	G	A	A	T	T	G	G	A	A	A	A	T	T	A	A	G	G	G	G	A	A	C	C	C	C	C	C	C	C	G	G	C	C	G	G	T	T	T	T	G	G	C	C	T	T	G	G	T	T	C	C	T	T	T	T	T	T	G	G	G	G	T	T	C	C	C	C	A	A	T	T	A	A	T	T	A	A	G	G	C	C	T	T	A	A	T	T	A	A	T	T	C	C	A	A	C	C	C	C	C	C	A	A	C	C	T	T	G	G	C	C	A	A	T	T	T	T	G	G	G	G	G	G	T	T	T	T	C	C	G	G	C	C	T	T	A	A	A	A	C	C	C	C	T	T	A	A	A	A	G	G	T	T	A	A	G	G	C	C	G	G	T	T	G	G	C	C	T	T	A	A	C	C	A	A	T	T	T	T	C	C	C	C	G	G	A	A	G	G	A	A	G	G	G	G	T	T	A	A	G	G	A	A	C	C	T	T	C	C	T	T	C	C	C	C	C	C	T	T	A	A	G	G	T	T	T	T	G	G	T	T	C	C	T	T	C	C	C	T	C	C	T	T	G	G	C	C	G	G	C	C	A	A	T	T	C	C	C	C	A	A	G	G	C	C	G	G	G	G	G	G	A	A	A	T	C	C	T	T	T	T	C	C	G	G	C	C	C	C	T	T	C	C	T	T	C	C	G	G	T	T	A	A	A	A	C	C	G	G	A	A	NA	NA	G	G	C	C	T	T	T	T	C	C	A	A	C	C	A	A	C	C	G	G	G	G	G	G	A	A	T	T	C	C	G	G	A	A	A	A	T	T	G	G	T	T	G	G	C	C	C	C	G	G	C	C	T	T	C	C	C	C	C	C	T	T	C	C	T	T	A	A	A	A	C	C	A	A	A	A	T	T	A	A	C	C	T	T	T	T	G	G	T	T	C	C	T	T	T	T	C	C	T	T	G	G	C	C	T	T	T	T	C	C	G	G	G	G	G	G	G	G	T	T	T	T	C	C	A	A	T	T	T	T	G	G	A	A	G	G	C	C	C	C	C	C	G	G	G	G	G	G	T	T	G	G	T	T	G	G	G	G	A	A	A	A	G	G	T	T	T	T	A	A	C	C	T	T	A	A	T	T	T	T	G	G	G	G	C	C	C	C	G	G	G	G	NA	NA	G	G	T	T	A	A	G	G	G	G	T	T	C	C	A	A	G	G	A	A	C	C	A	A	G	G	C	C	C	C	C	C	G	G	T	T	G	G	C	C	A	A	T	T	T	T	T	T	A	A	T	T	T	T	G	G	T	T	G	G	A	A	T	T	C	C	G	G	T	T	C	C	A	A	T	T	C	C	G	G	A	A	C	C	G	T	C	C	G	G	A	A	T	T	T	T	A	A	C	C	T	T	A	A	T	T	C	C	G	G	G	G	C	C	G	G	G	G	C	C	A	A	G	G	A	A	T	T	G	G	G	G	C	C	C	C	T	T	T	C	T	T	G	G	A	A	G	G	A	A	T	T	T	T	C	C	C	C	A	A	C	C	T	T	A	A	C	C	C	C	C	C	C	C	T	T	A	A	A	A	C	C	A	A	C	C	G	G	A	A	G	G	C	C	G	G	C	C	T	T	T	T	T	T	A	A	T	T	C	C	C	C	G	G	T	T	G	G	G	G	A	A	C	C	A	A	C	C	T	T	C	C	C	C	T	T	A	A	C	C	A	A	C	C	A	A	C	C	G	G	T	T	G	G	A	G	T	T	T	T	C	C	A	A	T	T	T	T	G	G	T	T	T	T	G	G	T	T	C	C	A	A	C	C	C	C	G	G	T	T	T	T	T	T	G	G	A	A	T	T	A	A	T	T	A	A	A	A	A	A	C	C	T	T	C	C	G	G	C	C	T	T	A	A	A	A	A	A	A	A	A	A	A	A	A	A	A	A	G	G	C	C	G	G	G	G	A	A	C	C	G	G	T	T	T	T	G	G	C	C	C	C	T	T	T	T	C	C	G	G	G	G	G	G	G	G	C	C	T	T	T	T	C	C	NA	NA	A	A	T	T	A	A	G	G	T	T	A	A	G	G	A	A	A	A	T	T	C	C	C	C	T	T	A	A	C	C	T	T	T	T	A	A	T	T	C	C	T	T	C	C	T	T	C	C	G	G	T	T	C	C	C	C	C	C	T	T	A	A	G	G	G	G	C	C	A	A	C	C	G	G	T	T	C	C	T	T	T	T	G	G	C	C	C	C	A	A	C	C	T	T	C	C	C	C	G	G	C	C	C	C	A	A	A	A	T	T	G	G	C	C	A	A	C	C	G	G	C	C	C	C	T	T	G	G	C	C	T	T	C	C	T	T	C	C	A	A	C	C	T	T	G	G	C	C	A	A	C	C	A	A	C	C	A	A	T	T	G	G	T	T	A	A	C	C	G	G	G	G	G	G	A	A	G	G	C	C	C	C	T	T	C	C	G	G	A	A	A	A	A	A	C	C	A	A	A	A	A	A	C	C	C	C	A	A	A	A	G	G	C	C	T	T	C	C	A	A	A	A	C	C	A	A	T	T	T	T	C	C	T	T	G	G	A	A	T	T	T	T	C	C	G	G	C	C	G	G	A	A	A	A	A	A	G	G	C	C	T	T	C	C	C	C	C	C	G	G	G	G	C	C	G	G	C	C	A	A	A	A	A	A	T	T	A	A	C	C	C	C	T	T	G	G	A	A	C	C	A	A	C	C	T	T	T	T	G	G	T	T	T	T	A	A	A	A	C	C	C	C	C	C	A	A	G	G	G	G	T	T	C	C	T	T	T	T	A	A	G	G	G	G	G	G	T	T	C	C	A	A	G	G	T	T	A	A	C	C	C	C	C	C	A	A	C	C	A	A	A	A	G	G	C	C	C	C	C	C	T	T	C	C	A	A	C	C	G	G	T	T	T	G	T	T	G	G	G	G	A	A	G	G	A	A	G	G	C	C	C	C	C	C	G	G	C	C	A	A	T	T	NA	NA	A	A	C	C	C	C	G	G	T	T	G	G	G	G	A	A	A	A	T	T	T	T	G	G	A	A	C	C	G	G	G	G	C	C	A	A	A	A	G	G	C	C	C	C	T	T	G	G	C	C	G	G	A	A	A	A	G	G	A	A	G	G	G	G	C	C	A	A	T	T	G	G	C	C	G	G	G	G	G	G	C	C	C	C	T	T	A	A	C	C	A	A	C	C	T	T	T	T	T	T	C	C	G	G	A	A	C	C	A	A	T	T	T	T	G	G	C	C	T	T	T	T	C	C	A	A	A	A	C	T	C	C	T	T	A	A	G	G	G	G	A	A	G	G	T	T	C	C	T	T	T	T	C	C	G	G	C	C	A	A	G	G	C	C	G	G	T	T	A	A	C	C	T	T	C	C	A	A	G	G	G	G	C	C	C	C	G	G	T	T	C	C	G	G	T	G	A	A	T	T	C	C	G	G	T	T	G	G	C	C	C	C	T	T	A	A	C	C	A	A	A	A	G	G	G	G	C	C	A	A	G	G	G	G	T	T	T	T	G	G	C	C	A	A	G	G	T	G	C	C	C	C	NA	NA	T	T	T	T	C	C	C	C	G	G	C	C	A	A	G	G	T	T	G	G	A	A	G	G	G	G	C	C	T	A	T	G	C	C	G	G	G	G	G	G	C	C	C	T	G	G	A	A	C	C	T	T	T	T	A	A	C	C	A	A	G	G	T	T	G	G	A	A	C	C	T	T	G	G	NA	NA	A	A	G	G	C	C	G	G	T	T	C	C	C	C	T	T	G	G	T	T	T	T	G	G	G	G	T	T	G	G	T	T	C	C	C	C	C	C	T	T	A	A	G	G	C	C	A	A	A	A	A	A	C	C	C	C	G	G	C	C	C	C	G	A	C	C	T	T	C	C	T	T	A	A	A	A	A	A	C	C	A	A	G	G	T	T	C	C	A	A	A	A	A	A	C	C	A	A	C	C	A	A	T	T	C	C	T	T	T	T	C	C	T	T	C	C	G	G	C	C	C	C	C	C	A	A	G	G	C	C	G	G	T	T	T	T	C	C	T	T	A	A	G	G	T	T	G	G	A	A	G	G	G	G	G	G	G	G	C	C	G	G	C	C	C	C	C	C	C	C	A	A	T	T	A	A	G	G	C	C	C	C	T	T	G	G	G	G	C	C	C	C	A	A	T	T	A	A	G	G	G	G	C	C	A	A	T	T	C	C	A	A	C	C	T	T	NA	NA	T	T	C	C	G	G	C	C	C	C	C	C	C	C	T	T	G	G	G	G	G	G	G	G	T	T	T	T	T	T	G	G	A	A	C	C	C	C	G	G	C	C	G	G	A	A	T	T	A	A	NA	NA	A	A	A	A	G	G	C	C	C	C	C	C	C	C	A	A	A	A	G	G	A	A	C	C	A	A	G	G	T	C	A	A	G	G	A	A	T	T	T	T	G	G	C	C	G	G	T	T	A	A	G	G	A	A	T	T	T	T	T	T	A	A	A	A	T	T	C	C	C	C	A	A	G	G	G	G	T	T	G	G	T	T	G	G	A	A	G	G	C	C	G	G	C	C	C	C	A	A	T	T	T	T	A	A	A	A	C	C	G	G	G	G	C	C	A	A	A	A	G	G	A	G	C	C	A	A	G	G	G	G	T	T	C	C	A	A	A	A	A	A	T	T	T	T	T	T	T	T	C	C	G	G	T	G	C	C	G	G	G	G	G	G	C	C	T	T	A	A	C	C	T	T	A	A	T	T	T	T	C	C	G	G	G	G	T	T	T	T	C	C	T	T	C	C	C	C	G	G	T	T	A	A	T	T	T	T	G	G	G	G	T	T	C	C	C	C	A	A	G	G	G	G	C	C	T	T	C	C	C	C	A	A	A	A	G	G	T	T	T	T	T	T	G	G	T	T	C	C	T	T	A	A	A	A	T	T	A	A	T	T	C	C	A	A	C	C	C	C	A	A	T	T	G	G	C	C	C	C	A	A	T	T	C	C	G	G	C	C	A	A	T	T	G	G	C	C	C	C	C	C	G	G	A	A	G	G	A	A	G	G	C	C	T	T	T	T	A	A	C	C	C	C	C	C	T	T	G	G	C	C	A	A	C	C	G	G	A	A	A	A	C	C	C	C	C	C	C	C	G	G	G	G	G	G	T	C	NA	NA	G	G	C	C	T	T	G	G	A	A	T	T	G	G	C	C	G	G	T	T	A	A	A	A	T	T	G	G	NA	NA	C	C	C	C	A	A	A	A	C	C	G	G	A	A	A	A	G	G	T	T	G	G	T	T	G	G	T	T	A	A	G	G	C	C	T	T	T	T	T	T	A	A	A	T	G	G	C	C	T	T	C	C	C	C	G	G	A	A	G	G	A	A	G	G	T	T	T	T	G	G	C	C	A	A	T	T	C	C	G	G	T	T	G	G	C	C	A	A	C	C	C	C	G	G	C	C	T	T	A	A	C	C	A	A	T	T	T	T	T	T	G	G	G	G	T	T	C	C	A	A	C	C	G	G	C	C	T	T	G	G	G	G	G	G	T	T	A	A	C	C	A	A	T	T	G	G	A	A	G	G	G	G	T	T	G	G	T	T	G	G	C	C	G	G	G	G	C	C	C	C	A	A	T	T	T	T	G	G	G	G	T	T	C	C	G	G	T	T	NA	NA	G	G	T	T	T	T	T	T	C	C	T	T	A	A	G	G	T	T	T	T	C	C	G	G	A	A	T	T	C	C	T	T	T	T	C	C	C	C	G	G	C	C	T	T	C	C	T	T	T	T	C	C	G	G	G	G	A	A	G	G	C	C	T	T	A	A	A	A	T	T	C	C	C	C	T	T	C	C	T	T	G	G	C	C	G	G	T	T	A	A	C	C	G	G	T	T	A	A	T	T	G	G	A	A	A	A	C	C	C	C	T	T	C	C	A	A	C	C	T	T	A	A	T	T	G	G	T	T	C	C	G	G	T	T	T	T	G	G	G	G	T	T	A	A	G	G	A	A	A	A	G	G	A	G	T	T	T	T	T	T	T	T	A	A	C	C	A	A	A	A	A	A	T	T	G	G	T	T	C	C	A	A	A	A	C	C	A	A	A	A	C	C	G	G	T	T	T	T	A	A	NA	NA	C	C	C	C	G	G	C	C	C	C	T	T	T	T	T	T	C	T	C	C	A	A	C	C	C	C	G	G	A	A	C	C	C	C	C	C	T	T	C	C	C	C	T	T	A	A	G	G	T	T	A	A	C	C	A	A	C	T	C	C	A	A	G	G	C	C	A	A	C	C	G	G	A	A	A	A	G	G	A	A	A	A	A	T	C	C	A	A	T	T	C	C	A	A	C	C	T	T	A	A	T	T	G	G	G	G	C	C	A	A	C	C	C	C	A	A	T	T	C	C	A	A	G	G	C	C	G	G	G	G	T	T	A	A	A	A	G	G	C	C	G	G	A	A	A	A	A	A	A	A	A	A	G	G	A	A	C	C	T	T	A	A	C	C	T	T	G	G	A	A	G	G	C	C	A	A	C	C	NA	NA	A	A	T	T	A	A	C	C	A	A	A	A	A	A	A	A	A	A	T	T	G	G	G	G	A	A	C	C	G	G	G	G	A	A	T	T	A	A	T	T	G	G	C	C	G	G	A	A	C	C	G	G	A	A	C	C	G	G	C	C	A	A	T	T	A	A	A	A	C	C	G	G	C	C	T	T	G	G	C	C	G	G	G	G	G	G	C	C	G	G	C	C	A	A	C	C	C	C	G	G	C	C	A	A	G	G	T	T	A	A	T	T	A	A	A	A	A	A	A	A	A	A	A	A	T	T	G	G	T	T	T	T	G	G	C	C	G	G	A	A	C	C	A	A	C	C	T	T	A	A	T	T	T	T	C	C	C	C	G	G	G	G	T	T	T	T	A	A	C	C	G	G	A	A	A	A	C	C	C	C	C	C	T	T	A	A	A	A	T	T	G	G	C	C	G	G	T	T	A	A	C	C	T	C	G	G	G	G	T	T	C	C	C	C	A	A	G	G	C	C	G	G	C	C	G	G	A	A	A	A	G	G	A	A	T	T	G	G	C	C	T	T	T	C	A	A	G	G	G	G	C	G	T	T	G	G	T	T	C	C	C	C	A	A	A	A	C	C	C	C	T	T	C	C	C	C	G	G	C	C	C	C	A	A	C	C	T	T	G	G	T	T	C	C	A	A	A	A	G	G	G	G	T	T	A	A	C	C	A	A	G	G	G	G	A	A	G	G	A	A	A	A	T	T	C	C	T	T	G	G	T	T	G	G	G	G	A	A	T	T	C	C	A	A	A	A	A	A	A	A	A	A	T	T	A	G	T	T	A	A	A	A	G	G	T	T	A	A	A	A	A	A	A	A	A	A	C	C	G	G	G	G	C	C	A	A	G	G	T	T	A	A	T	T	C	C	A	A	G	G	T	T	A	A	C	C	C	C	C	C	G	G	T	T	T	T	G	G	T	C	A	A	A	A	C	C	A	A	C	C	G	G	T	T	A	A	T	T	T	T	C	C	T	T	T	T	T	T	C	C	A	A	A	A	C	C	T	T	C	C	C	C	G	G	T	T	T	T	C	C	T	T	C	C	T	T	C	C	C	C	C	C	G	G	G	G	C	C	C	C	G	G	A	A	C	C	T	T	T	T	A	A	G	G	G	G	C	C	G	G	C	C	G	G	A	A	A	A	A	A	C	C	G	G	G	G	T	T	A	A	C	C	G	G	G	G	G	G	G	G	G	G	A	A	T	T	C	C	G	G	C	C	G	G	A	A	C	C	NA	NA	A	A	T	T	C	C	T	T	T	T	C	C	T	T	C	C	T	T	G	G	A	A	C	C	C	C	A	A	G	G	C	C	G	G	C	C	G	G	C	C	A	A	A	A	G	G	G	G	G	G	C	C	T	T	C	C	C	C	A	A	G	G	G	G	G	G	A	A	T	T	C	C	A	A	A	A	G	G	G	G	C	C	G	G	A	A	G	G	C	C	C	C	T	T	A	A	G	G	A	A	A	A	C	C	G	G	G	G	A	A	C	C	G	G	T	C	C	C	A	A	G	G	T	T	G	G	A	A	G	G	G	G	C	C	C	C	A	A	T	T	T	T	C	C	C	C	G	G	C	C	C	C	A	A	G	G	C	C	G	G	C	C	A	A	T	T	A	A	G	G	G	G	C	C	C	C	C	C	T	T	C	C	A	A	G	G	A	A	T	T	G	G	G	G	C	C	C	C	A	A	C	C	C	C	NA	NA	C	C	C	C	T	T	G	G	T	T	T	T	A	A	T	T	A	A	T	T	G	G	C	C	G	G	C	C	G	G	C	C	G	G	G	G	G	G	A	A	C	C	A	A	C	C	C	C	T	T	A	A	G	G	T	T	C	C	C	C	T	T	G	G	T	T	G	G	T	T	NA	NA	T	T	A	A	C	C	A	A	A	A	A	G	C	C	T	T	A	A	T	T	C	C	T	T	C	C	A	A	C	C	T	T	A	A	A	A	C	C	T	T	C	C	C	C	G	G	T	T	G	G	C	C	T	T	C	C	C	C	C	C	T	C	C	C	A	A	C	C	C	C	A	A	T	T	T	T	T	T	C	C	A	A	C	C	A	A	T	T	G	G	T	T	T	T	C	C	G	G	G	G	G	G	A	A	T	T	T	T	T	T	T	T	G	G	T	T	G	G	G	G	G	G	G	G	T	T	A	A	G	G	C	C	A	A	G	A	C	C	C	C	G	G	C	C	A	A	A	A	G	G	T	T	C	C	G	G	G	G	T	T	T	T	G	G	A	A	G	G	G	G	G	G	C	C	G	G	G	G	T	T	A	A	T	T	T	T	A	A	NA	NA	C	C	A	A	T	T	G	G	T	T	A	A	C	T	C	C	T	T	G	G	T	T	T	T	A	A	T	T	G	G	A	A	C	C	C	C	G	G	A	A	T	T	A	A	T	T	T	T	G	G	C	C	G	G	G	G	T	T	T	T	T	T	A	A	T	T	G	G	G	G	C	C	G	G	T	T	A	A	G	G	A	A	C	C	G	G	G	G	C	C	A	A	G	G	A	A	C	C	C	C	T	T	T	T	C	C	A	A	C	C	T	T	C	C	G	G	A	A	C	C	A	A	G	G	T	C	G	G	G	A	T	T	A	A	C	C	C	C	T	T	A	A	G	G	C	C	G	G	A	A	G	G	T	T	C	C	C	C	A	A	G	G	A	A	T	T	A	A	G	G	C	C	C	C	T	T	A	A	A	A	A	A	C	C	C	C	T	T	C	C	T	T	A	A	G	G	A	A	T	T	C	C	T	T	G	G	A	A	T	T	A	A	T	T	C	C	G	G	T	T	C	C	T	T	T	T	C	C	A	A	A	A	A	A	A	T	G	G	G	G	T	T	T	T	G	G	G	G	C	C	C	C	A	A	T	T	A	A	G	G	G	G	T	T	T	T	G	G	T	T	A	A	C	C	T	T	A	A	G	G	C	C	C	C	C	C	T	T	G	G	G	G	G	G	G	T	T	T	A	A	C	C	G	G	NA	NA	A	A	T	T	A	A	G	G	G	G	C	C	T	T	C	C	G	G	G	G	T	T	C	C	C	C	G	G	T	T	A	A	T	T	C	C	A	A	G	G	A	A	G	G	C	C	A	A	A	A	T	T	G	G	C	C	A	A	T	T	A	A	T	T	T	T	T	T	C	C	A	A	A	A	T	T	G	G	A	A	A	A	A	A	T	T	G	G	G	G	C	C	A	A	A	A	C	C	A	A	T	T	T	T	C	C	A	A	G	G	G	G	T	T	G	G	G	G	T	T	A	A	A	A	A	A	C	C	A	A	T	T	A	A	C	C	A	A	G	G	G	G	G	G	A	A	G	G	G	G	T	T	T	T	T	T	T	T	G	G	T	T	T	T	T	T	T	T	A	A	T	T	G	G	T	T	C	C	A	A	C	C	C	C	G	G	G	G	G	G	A	A	A	A	A	A	G	G	C	C	G	G	A	A	G	G	C	C	T	T	G	G	T	T	T	T	C	C	G	G	T	T	T	T	C	C	C	C	A	A	G	G	A	A	G	G	T	T	A	A	C	C	T	T	G	G	G	G	G	G	C	C	T	T	C	C	C	C	C	C	T	T	G	G	T	T	C	C	A	A	G	G	T	T	T	T	C	C	G	G	G	G	T	T	A	A	C	C	T	T	G	G	T	T	G	G	C	C	A	A	C	C	C	C	C	C	C	C	C	C	A	A	A	A	G	G	C	C	A	A	C	C	C	C	A	A	C	C	C	C	C	C	T	T	A	A	C	C	G	G	T	T	G	G	T	T	T	T	C	C	G	G	A	A	T	T	A	A	T	T	G	G	C	C	T	T	T	T	T	T	A	A	T	T	T	T	G	G	A	T	T	T	C	C	A	A	C	C	G	G	A	A	C	C	A	A	G	G	G	G	A	A	T	T	T	T	C	C	G	G	T	T	C	C	A	A	C	C	T	T	A	A	A	A	A	A	T	T	NA	NA	T	T	T	T	T	T	C	C	T	T	A	A	C	C	T	T	G	G	T	T	T	T	T	T	T	T	A	A	A	A	C	C	G	G	T	T	C	C	C	C	C	C	C	C	C	C	A	A	G	G	A	A	T	T	A	A	A	A	T	T	C	C	G	G	C	C	G	A	T	T	G	G	T	T	G	G	C	C	G	G	G	G	C	C	G	G	G	G	T	T	C	C	C	C	G	G	A	A	A	A	G	G	T	T	T	T	A	A	A	A	G	G	C	C	C	C	C	C	G	G	A	A	C	C	G	G	G	G	T	T	T	T	T	T	A	A	C	C	T	T	G	G	A	A	G	G	A	A	G	G	T	T	G	G	T	T	C	C	T	T	A	A	T	T	T	T	G	G	NA	NA	C	C	C	C	C	C	A	A	T	T	A	A	C	C	G	G	T	T	T	T	C	C	C	C	C	C	C	C	G	G	T	T	C	C	G	G	C	C	A	A	C	C	G	G	A	A	T	T	T	T	T	T	A	A	C	C	C	C	A	A	G	G	G	G	T	T	A	A	G	G	G	G	C	C	A	A	T	T	A	A	G	G	C	C	G	G	G	G	G	G	G	G	G	G	G	G	C	C	G	G	A	A	G	G	T	T	A	A	G	G	C	C	G	G	A	A	G	G	T	T	G	G	T	T	A	A	C	C	G	G	C	C	C	C	C	C	T	T	C	C	A	A	C	C	C	C	G	G	T	T	C	C	C	C	C	C	A	A	G	G	C	C	T	T	C	C	A	A	A	A	T	T	G	G	A	A	G	G	G	G	A	A	A	A	A	A	C	C	C	C	A	A	T	T	G	G	G	G	T	T	A	A	G	G	A	A	T	T	G	G	T	T	A	A	C	C	C	C	C	C	C	C	G	G	G	G	C	C	G	G	A	A	A	A	A	A	A	A	G	G	C	C	G	G	C	C	A	A	T	T	T	T	G	G	G	G	A	A	T	T	C	C	G	G	A	A	G	G	T	T	A	A	C	C	G	G	T	T	T	T	T	T	G	G	A	A	G	G	C	C	T	T	T	T	G	G	C	C	T	T	T	T	C	C	A	A	A	A	G	G	A	A	G	G	A	A	C	C	G	G	A	A	C	C	C	C	A	A	C	C	C	C	A	A	G	G	G	G	T	T	G	G	G	G	G	G	T	T	A	A	G	G	T	T	C	C	C	C	A	A	C	C	A	A	C	C	G	T	G	G	A	A	T	T	G	G	G	A	A	A	T	T	T	T	A	A	A	A	C	C	C	C	A	A	G	G	T	T	T	T	C	C	C	C	C	C	G	G	T	T	A	A	A	A	A	A	A	A	A	A	G	G	T	T	A	A	G	G	A	A	G	G	A	A	T	T	G	G	C	C	T	T	C	C	A	A	G	G	G	G	C	C	G	G	C	C	G	G	G	G	A	A	A	A	C	C	G	G	C	C	NA	NA	C	C	A	A	C	C	C	C	G	G	T	T	C	C	A	A	C	C	C	C	A	A	A	A	T	T	C	C	A	A	T	T	A	A	A	A	A	A	G	G	G	G	G	G	G	G	A	G	C	C	A	A	G	G	A	A	G	G	A	A	C	C	T	T	T	T	C	C	G	G	C	C	T	T	C	C	T	T	C	C	G	G	C	C	G	G	C	C	G	G	C	C	A	A	G	G	C	C	T	T	G	G	A	A	C	C	T	C	A	A	T	T	A	A	G	G	T	T	T	T	A	A	A	A	A	A	A	A	A	A	G	G	C	C	C	C	T	T	C	C	T	T	C	C	A	A	G	G	A	A	G	G	C	C	A	A	C	C	G	G	C	C	A	A	G	G	A	A	T	T	T	T	A	A	T	T	C	C	G	G	A	A	T	T	T	T	T	T	G	G	NA	NA	G	G	C	C	C	C	A	A	A	A	C	C	T	T	C	C	C	C	G	G	C	C	C	C	T	T	C	C	C	C	G	G	T	T	A	A	T	T	G	G	C	C	T	T	A	A	C	C	C	C	C	C	C	C	C	C	A	A	T	T	C	C	G	G	C	C	T	T	C	C	T	T	C	C	T	T	C	C	G	G	G	G	A	A	C	C	A	A	A	A	C	C	T	T	T	T	A	A	A	A	T	T	C	C	C	C	G	G	T	T	T	T	T	T	T	C	T	T	C	C	C	C	T	T	G	G	G	G	C	C	C	C	C	C	T	T	A	A	T	T	G	G	A	A	G	G	G	G	A	A	T	C	A	A	C	C	G	G	T	T	A	A	A	A	A	A	G	G	A	A	C	C	G	G	T	T	G	G	G	G	G	G	A	A	C	C	T	T	C	C	C	C	C	C	A	A	C	C	T	T	A	A	C	C	T	T	G	G	G	G	C	T	T	T	C	C	T	T	G	G	C	C	T	T	A	A	C	C	T	T	C	C	A	A	C	C	G	G	C	C	A	A	G	G	G	G	A	A	G	G	C	C	G	G	T	T	A	A	A	A	T	T	A	A	C	C	T	T	T	T	G	T	G	G	T	T	C	C	C	C	T	T	G	G	G	G	T	T	C	C	T	T	C	C	T	T	T	T	C	C	T	T	C	C	C	C	G	G	G	G	A	A	T	T	C	C	G	G	A	A	G	G	A	A	T	T	G	G	C	C	T	T	T	T	C	C	G	G	C	C	T	T	C	C	G	G	A	A	T	T	G	G	A	A	C	C	T	T	T	T	T	T	C	C	C	C	G	G	A	A	C	C	A	A	T	T	A	A	G	G	G	G	C	C	NA	NA	A	A	T	A	C	C	G	G	G	G	T	T	T	T	A	A	G	G	A	A	C	C	G	G	G	G	A	A	C	C	G	G	T	T	A	A	G	G	A	A	A	A	T	T	G	G	C	C	A	A	T	T	T	T	T	T	A	A	C	C	A	A	A	A	G	G	A	A	C	C	T	T	A	A	T	T	T	T	C	C	G	G	T	T	C	C	G	G	C	C	G	G	G	G	C	C	C	C	A	A	G	G	T	T	G	G	A	A	A	A	G	G	G	G	A	A	T	A	G	G	C	C	A	A	T	T	G	G	T	T	C	C	A	A	C	C	T	T	T	T	T	C	G	G	G	G	T	T	A	A	G	G	A	A	G	G	C	T	G	G	C	C	A	A	A	A	C	C	T	T	G	G	T	T	G	G	G	G	G	G	G	G	C	C	T	T	C	C	C	C	C	C	A	T	C	C	C	C	C	C	T	T	A	A	A	A	G	G	G	G	C	C	A	A	G	G	C	C	A	A	C	C	A	A	G	G	G	G	G	G	A	A	A	A	G	G	G	G	T	T	T	T	G	G	A	A	T	T	C	C	G	A	C	T	G	G	A	A	T	T	C	C	G	G	C	C	C	C	G	G	A	A	T	T	G	G	G	G	G	G	G	G	A	A	C	C	T	T	T	T	C	C	G	G	T	T	C	C	G	G	A	A	A	A	C	C	G	G	A	A	A	A	A	A	A	A	T	T	C	C	G	G	C	C	G	G	T	T	T	T	G	G	A	A	A	A	G	G	G	A	G	G	C	C	G	G	A	A	T	T	G	G	A	A	T	T	A	A	C	C	T	T	G	G	A	A	C	C	T	T	C	C	C	C	T	T	C	C	G	G	T	T	A	A	G	G	NA	NA	T	T	T	T	C	C	C	C	C	C	T	T	T	T	T	T	A	A	T	T	C	C	C	C	C	C	C	T	T	T	A	A	A	A	T	T	A	A	G	G	G	G	C	C	G	G	G	G	A	A	G	G	A	A	A	A	T	T	A	A	T	T	G	G	C	C	G	G	G	G	A	A	G	G	T	T	T	T	C	C	C	C	C	C	C	C	T	T	T	T	T	T	T	T	T	T	T	T	C	C	G	G	G	G	NA	NA	T	T	C	C	T	T	A	A	T	T	T	T	G	G	C	C	T	T	G	G	T	T	C	C	T	T	G	G	G	G	C	C	C	C	C	C	C	C	A	A	T	T	C	C	G	G	G	G	G	G	A	A	G	G	A	A	C	C	C	C	G	G	A	A	T	T	G	G	T	T	C	C	C	C	G	G	A	A	C	C	G	G	A	A	T	T	A	A	G	G	C	C	C	C	G	G	A	A	T	T	A	A	A	A	A	A	C	C	T	T	A	A	T	T	C	C	A	A	C	C	T	T	G	G	G	G	G	G	T	T	C	C	A	A	C	C	T	T	C	C	C	C	C	C	A	A	G	G	C	C	C	C	C	C	G	G	C	C	C	C	A	A	A	A	A	A	G	G	G	G	G	G	C	C	A	A	A	A	G	G	T	T	C	C	G	G	T	T	G	G	G	G	A	A	G	G	G	G	T	T	T	T	A	A	G	G	C	C	T	T	T	T	C	C	C	C	G	G	G	G	G	G	A	A	T	T	A	A	C	C	C	C	G	G	T	T	T	T	C	C	T	T	G	G	G	G	C	C	G	G	G	A	T	T	C	C	G	G	A	A	G	G	G	G	T	T	T	T	A	A	G	G	C	C	T	T	G	G	C	C	T	T	C	C	C	C	G	G	G	G	T	T	G	G	T	T	C	C	G	G	C	C	T	T	T	T	T	T	T	T	T	T	A	A	A	A	G	G	A	A	T	T	G	G	T	T	C	C	T	T	T	T	C	C	C	C	C	C	C	C	A	G	NA	NA	G	G	G	G	A	A	T	T	T	T	A	A	A	A	G	G	C	C	C	C	C	C	T	T	T	T	C	C	G	G	A	G	T	T	C	C	G	G	A	A	A	A	A	A	G	G	T	T	A	A	C	C	C	C	C	C	T	T	A	A	A	A	A	A	G	G	T	T	A	A	C	C	G	G	A	A	A	A	A	A	A	A	G	G	A	A	G	G	C	C	A	A	G	G	A	A	T	T	T	T	A	A	A	A	C	C	A	A	G	G	T	T	T	T	T	T	T	T	C	C	T	T	T	T	C	C	G	G	G	G	C	C	G	G	C	C	T	T	C	C	C	C	C	C	G	G	T	T	C	C	C	C	T	T	T	T	C	C	A	A	T	T	G	G	G	G	G	G	T	T	A	A	A	A	G	G	G	G	C	C	C	C	C	C	T	T	T	T	A	A	A	A	A	A	C	C	C	C	A	A	T	T	A	A	A	A	A	A	C	C	C	C	T	T	G	G	A	A	G	A	C	C	G	G	C	C	T	T	G	G	A	A	A	A	T	T	T	T	T	T	T	T	C	C	C	C	T	T	C	C	C	C	C	C	T	T	G	G	G	G	G	G	G	G	A	A	G	G	T	T	C	C	G	G	C	C	C	C	G	G	A	A	T	T	G	G	G	G	C	C	C	C	A	A	C	C	C	C	T	T	G	G	A	A	G	G	T	T	G	G	C	C	T	T	G	G	T	T	C	C	T	T	A	A	T	T	G	G	T	T	C	C	G	G	A	A	C	C	C	C	C	C	T	T	T	T	G	G	A	A	A	A	C	C	C	C	C	C	A	A	C	C	A	A	C	C	A	A	T	T	C	C	G	G	C	C	C	C	C	C	T	T	C	C	A	A	A	A	G	G	C	C	A	A	A	A	G	G	G	G	T	T	C	C	C	C	C	C	T	T	C	C	T	T	G	G	A	A	G	G	T	T	T	T	C	C	G	G	G	G	C	C	A	A	A	A	C	C	A	A	G	G	T	T	G	G	G	G	A	A	T	T	C	C	T	T	A	A	A	A	T	T	A	A	C	C	G	G	G	G	G	G	T	T	T	T	G	G	C	C	G	G	T	T	G	G	A	C	C	C	A	A	C	C	C	C	G	G	G	G	G	G	G	G	T	T	C	C	G	G	A	A	T	T	G	G	C	C	G	G	C	C	T	T	T	T	G	G	T	T	T	T	C	C	C	C	C	C	C	C	G	G	T	T	A	A	C	C	C	C	G	G	T	T	T	T	G	G	A	A	G	G	C	C	A	A	C	C	C	C	T	T	G	G	G	G	T	T	C	C	T	T	G	G	G	G	T	T	A	A	C	C	C	C	A	A	T	T	C	C	C	C	A	A	C	C	G	G	C	C	G	G	T	T	C	C	A	A	G	G	C	C	G	G	G	G	T	T	A	A	A	A	C	C	C	C	C	C	C	C	G	G	A	A	C	C	A	A	T	G	G	G	T	T	T	T	A	A	T	T	C	C	C	C	T	T	G	G	T	T	A	A	C	C	G	G	G	G	G	G	T	T	G	G	G	G	G	G	G	G	A	A	T	T	C	C	C	C	G	G	T	T	A	A	A	A	A	A	C	C	T	T	A	A	C	C	A	A	A	A	NA	NA	T	T	C	C	A	A	C	C	C	C	G	G	A	A	T	T	G	G	T	T	C	C	T	T	G	G	A	A	T	T	A	A	C	C	C	C	G	G	T	T	T	T	G	G	T	T	T	T	T	T	A	A	T	C	A	A	A	A	C	C	G	G	A	A	A	A	T	T	A	A	C	C	G	G	C	C	G	G	G	G	C	C	A	A	A	A	C	C	C	C	C	C	C	C	G	G	G	A	C	C	C	C	G	G	T	T	A	A	T	T	A	A	A	A	T	T	A	A	A	A	G	G	C	C	A	A	T	T	T	T	C	C	T	T	A	A	G	G	T	T	C	C	C	C	C	C	C	C	C	C	A	A	C	C	C	C	A	A	G	G	G	G	G	G	G	G	T	T	C	C	G	G	G	G	C	C	C	C	T	T	A	G	G	G	T	T	G	G	C	C	T	T	T	T	C	C	A	A	A	A	C	C	A	A	G	G	A	A	NA	NA	A	A	T	T	G	G	T	T	C	C	C	C	G	G	A	A	G	G	A	A	G	G	T	T	A	A	T	T	T	T	G	G	A	A	C	C	A	A	G	G	T	T	A	A	T	C	G	G	G	G	A	A	C	C	G	G	G	G	A	A	G	G	C	C	C	C	A	A	A	A	T	T	A	A	T	T	G	G	G	G	A	A	G	G	A	A	C	C	G	G	G	G	G	G	C	C	C	C	T	T	T	T	T	T	G	G	A	A	A	A	C	C	T	T	T	T	C	C	A	A	NA	NA	T	T	C	C	G	G	A	A	C	C	A	A	A	A	G	G	C	C	A	A	G	G	C	C	G	G	T	T	C	C	C	C	T	T	C	C	T	T	C	C	C	C	C	C	T	T	T	T	C	C	C	C	A	A	C	C	C	C	G	G	G	G	T	T	C	C	G	G	C	C	A	A	T	T	C	C	G	G	T	T	A	A	A	A	C	C	C	C	T	T	A	A	A	A	G	G	A	A	A	A	G	G	G	G	T	T	G	G	A	A	T	T	NA	NA	C	C	T	T	G	G	G	G	T	T	A	A	T	T	G	G	A	A	C	C	T	T	G	G	A	A	A	A	G	G	NA	NA	G	G	G	G	G	G	G	G	T	T	C	C	C	C	A	A	G	G	C	C	T	T	T	T	A	A	T	T	C	C	T	T	T	T	G	G	C	C	C	C	C	C	NA	NA	A	A	G	G	T	T	A	A	A	A	G	G	G	G	G	G	T	T	G	G	G	G	C	C	G	G	G	G	A	A	A	A	C	C	C	C	T	T	A	A	T	T	C	C	T	T	A	A	T	T	A	A	C	C	A	A	A	A	T	T	C	C	G	G	G	G	A	A	T	T	G	G	A	A	G	G	G	G	G	G	A	A	T	T	T	T	C	C	G	G	A	A	T	T	C	C	G	G	NA	NA	G	G	T	T	G	G	G	G	A	A	G	G	T	T	T	T	A	A	G	G	G	G	G	G	A	A	T	T	G	G	T	T	A	A	A	A	T	T	A	A	C	C	C	C	G	G	A	A	A	A	G	G	T	T	G	G	A	A	A	A	G	G	G	G	A	A	T	T	C	C	C	C	C	C	G	G	G	G	T	T	T	T	A	A	G	G	A	A	G	G	C	C	G	G	A	A	C	C	A	A	C	C	G	G	T	C	G	G	A	A	G	G	C	C	G	G	T	T	T	T	A	A	G	G	C	C	T	T	T	T	C	C	T	T	T	T	C	C	G	G	T	T	G	G	C	C	C	C	A	A	C	C	T	T	C	C	A	A	G	G	G	G	T	A	C	C	C	C	A	A	T	T	T	T	C	C	T	T	A	A	G	G	C	C	G	G	T	T	C	C	A	A	T	T	A	A	T	T	T	T	C	C	G	G	C	C	G	G	C	C	G	G	T	T	G	G	T	T	C	C	A	A	C	C	C	C	G	G	C	C	G	G	T	T	C	C	C	C	T	T	T	T	T	T	G	G	C	C	C	C	T	T	G	G	A	A	C	C	T	T	C	C	A	A	T	T	G	G	C	C	A	C	T	T	T	T	G	G	T	T	G	G	NA	NA	C	C	A	A	A	A	T	T	G	G	C	C	G	G	G	G	T	T	G	G	C	C	T	T	T	T	A	A	A	A	A	A	T	T	T	T	T	G	A	A	A	A	T	T	C	C	T	T	C	C	A	A	G	G	C	C	T	T	C	C	T	T	A	A	T	T	G	G	T	T	C	C	A	A	G	G	A	A	T	T	C	C	G	G	T	T	C	C	G	G	G	G	A	A	C	C	C	C	C	C	A	A	A	A	T	T	T	T	G	G	T	T	C	C	C	C	T	T	A	A	G	G	G	G	C	C	A	A	A	A	A	A	T	T	C	C	A	A	C	C	C	C	C	C	A	A	C	C	C	C	C	C	T	T	T	T	G	G	A	A	A	A	T	T	T	T	G	G	A	A	G	G	A	G	G	G	C	C	A	A	G	G	A	A	T	T	A	A	A	A	T	T	G	G	T	T	A	A	G	G	A	A	T	T	A	A	C	C	A	A	T	T	G	G	T	T	G	G	T	T	A	A	G	G	G	G	G	G	C	C	T	T	T	T	T	T	T	T	A	A	A	A	T	T	C	C	G	G	A	A	A	A	A	A	G	G	C	C	T	T	T	T	C	C	G	G	T	T	T	T	G	G	A	A	G	G	T	T	A	A	T	T	G	G	G	G	G	G	G	G	A	A	G	G	T	T	C	C	T	T	A	A	C	C	A	A	A	A	C	C	G	G	A	A	C	C	C	C	A	A	G	G	C	C	A	A	A	A	T	T	T	T	A	A	G	G	C	C	G	G	C	C	C	C	A	A	T	T	A	A	C	C	C	C	C	C	C	C	G	G	G	G	T	T	T	T	A	A	G	G	C	C	G	G	A	A	G	G	G	G	A	A	A	G	T	T	T	T	A	A	A	A	C	C	C	C	C	C	T	T	T	T	T	T	C	C	C	C	A	A	T	T	A	A	C	C	T	T	T	C	T	T	G	G	T	T	C	C	A	A	T	T	T	T	G	G	C	C	G	G	G	G	G	G	C	C	C	C	C	C	T	T	A	A	G	G	A	A	C	C	T	T	G	G	T	T	T	T	T	T	C	C	G	G	G	G	G	G	G	G	T	T	G	G	C	C	G	G	T	T	A	A	C	C	C	C	C	C	T	T	G	G	G	G	C	C	C	C	A	A	C	C	T	T	A	A	A	A	C	C	G	G	T	T	T	T	A	A	C	C	G	G	T	T	NA	NA	T	T	G	G	A	A	C	C	T	T	G	G	NA	NA	T	T	G	G	A	A	T	T	T	T	C	C	T	T	G	G	T	T	T	T	T	T	G	G	G	G	G	G	G	G	C	C	C	C	A	A	G	G	T	T	T	T	G	G	C	C	G	G	C	C	T	T	A	A	T	T	T	T	C	C	T	T	T	T	C	C	A	A	G	G	A	A	T	T	C	C	T	T	T	T	A	A	T	T	C	C	C	C	C	C	NA	NA	A	A	C	C	C	C	A	A	C	C	G	G	G	G	G	G	T	T	C	C	A	C	A	A	T	T	T	T	A	A	G	G	C	C	G	G	T	T	A	A	T	T	G	G	A	A	C	C	A	A	G	A	C	C	G	G	T	T	C	C	T	T	C	C	T	T	T	T	C	C	C	C	G	G	A	A	T	T	C	C	G	G	C	C	C	C	C	C	T	T	G	G	T	T	G	G	C	C	T	T	G	G	T	T	G	G	G	G	G	G	C	C	G	G	G	G	A	A	A	A	C	C	C	T	C	C	G	G	C	C	G	G	A	A	C	C	T	T	T	T	G	G	T	T	G	G	C	C	G	G	G	G	C	C	A	A	G	G	C	C	A	A	C	C	A	A	A	A	A	A	G	G	T	T	C	C	G	G	T	T	C	A	G	G	C	C	A	C	A	A	G	G	G	G	G	G	G	G	G	G	T	T	G	G	G	G	G	G	T	T	T	T	T	T	G	G	G	G	G	G	G	G	A	A	C	C	T	T	G	G	G	G	T	T	A	A	G	G	T	T	G	G	T	T	T	T	G	G	G	G	G	G	C	C	G	G	A	A	A	A	G	G	G	G	T	T	T	T	T	T	C	C	T	T	T	T	C	C	C	C	G	G	C	C	A	A	C	C	G	G	G	G	G	G	C	C	T	T	T	T	C	C	T	T	G	G	A	A	T	T	NA	NA	G	G	A	A	C	C	A	G	C	C	G	G	C	C	C	C	G	G	T	T	T	T	C	C	G	G	G	G	T	T	G	G	C	C	C	C	C	C	T	T	C	C	A	A	A	A	T	T	A	A	T	T	T	T	G	G	T	T	G	G	G	G	A	A	C	C	T	T	A	A	A	A	A	A	C	C	G	G	C	C	C	C	G	G	A	A	C	C	T	T	A	A	NA	NA	T	T	G	G	G	G	A	A	G	G	T	T	T	C	T	T	C	C	C	C	C	C	G	G	C	C	T	T	T	T	T	T	T	T	A	A	A	A	C	C	C	C	NA	NA	T	T	C	C	T	T	T	T	A	A	A	A	C	C	C	C	C	C	C	C	G	G	C	C	C	C	G	G	C	C	G	G	C	C	G	G	G	G	T	T	A	A	G	G	G	G	A	A	G	G	T	T	G	G	A	A	A	A	T	T	A	A	G	G	C	C	A	A	A	A	C	C	A	A	G	G	G	G	G	G	T	T	T	T	G	G	A	A	A	A	T	T	T	T	G	G	G	G	G	G	C	C	T	T	A	A	C	C	C	C	G	G	C	C	C	C	T	T	T	T	C	C	C	T	T	T	C	C	A	A	G	G	T	T	C	C	G	G	G	G	G	G	T	T	A	A	A	A	G	G	G	G	C	C	C	C	G	G	C	C	C	C	G	G	G	G	A	A	T	T	C	C	A	A	A	A	G	G	G	G	A	A	A	A	T	T	C	C	A	A	T	T	T	T	C	C	A	A	C	C	C	C	C	C	G	G	C	C	G	G	T	T	A	A	T	T	A	A	G	G	T	T	C	C	T	T	T	T	G	G	T	T	G	G	T	T	C	C	T	T	G	G	A	A	C	C	T	C	T	T	G	G	G	G	A	A	A	A	G	G	T	T	A	G	C	C	G	G	G	G	G	G	C	T	A	A	G	G	A	A	C	C	C	C	C	C	A	A	A	A	C	C	C	C	A	A	G	G	C	C	C	C	A	A	C	C	C	C	A	A	C	C	A	A	C	C	G	G	A	A	T	T	T	C	A	A	C	C	G	G	T	T	C	C	C	C	C	C	G	G	C	C	A	A	A	A	G	G	G	G	A	A	G	G	A	A	A	A	T	T	G	G	T	T	G	G	T	T	G	G	G	G	C	C	T	T	T	T	G	G	G	G	C	C	A	A	G	G	T	T	G	G	T	T	A	A	G	G	G	G	A	A	T	T	A	A	A	A	C	C	T	T	T	T	G	G	A	A	T	T	G	G	G	G	C	C	T	T	T	T	C	C	A	A	A	A	C	T	A	G	T	C	T	T	A	A	C	C	C	C	T	T	G	G	G	G	C	C	T	T	C	C	C	C	C	C	A	A	C	C	C	C	C	C	T	T	T	T	A	A	A	A	G	G	C	C	G	G	T	T	A	A	C	C	A	A	G	G	T	T	T	T	C	G	T	T	G	G	G	G	G	G	A	A	T	T	C	C	T	T	G	G	T	C	T	T	T	G	G	G	G	G	G	G	C	C	G	G	A	A	G	G	T	T	T	T	C	C	A	A	T	T	T	T	G	G	G	G	T	T	A	A	T	T	G	G	T	T	T	T	G	G	C	C	A	A	C	C	T	T	C	C	G	G	A	A	G	G	C	C	T	T	T	T	G	G	A	A	G	G	A	A	T	T	G	G	A	A	G	G	T	T	A	A	T	T	T	T	A	A	T	T	T	T	G	G	A	A	G	G	C	C	A	A	T	T	A	A	C	C	G	G	C	C	A	A	A	A	NA	NA	T	T	C	C	A	A	A	A	G	G	A	A	C	C	C	C	G	G	T	T	T	T	A	A	T	T	C	C	T	T	C	C	G	G	A	A	T	T	C	C	C	C	T	T	A	A	T	T	G	G	T	T	T	T	T	T	A	A	T	T	T	T	G	G	C	C	A	A	A	A	C	C	T	T	T	T	G	G	A	A	G	G	G	G	C	C	A	A	C	C	NA	NA	C	C	G	G	G	G	C	C	G	G	A	A	A	A	C	C	G	G	T	T	A	A	G	G	C	C	T	T	C	C	A	A	C	C	G	G	A	A	G	G	G	G	A	A	C	C	T	T	C	C	G	G	C	C	T	T	G	G	A	A	A	A	C	C	A	A	A	A	C	C	G	G	A	A	T	T	G	G	A	A	T	T	C	C	T	T	C	C	G	G	C	C	G	G	T	T	C	C	A	A	C	C	C	C	A	A	C	C	G	G	C	C	A	A	A	A	T	T	C	C	A	A	A	A	T	C	A	A	T	T	G	G	T	T	C	C	G	G	T	T	G	G	A	A	G	G	G	G	A	A	A	A	T	T	T	T	C	C	G	G	C	C	C	C	A	A	G	G	C	C	T	T	A	A	A	A	G	G	A	A	G	G	G	G	T	T	G	G	T	T	T	T	T	T	G	G	C	C	G	G	A	A	A	A	T	T	G	G	G	G	C	C	T	T	G	A	G	G	G	G	A	G	G	G	T	T	A	A	A	A	T	T	G	G	C	C	G	G	G	G	T	T	G	G	A	A	T	T	T	T	T	T	G	G	A	A	A	A	G	G	G	G	T	T	G	G	G	G	C	C	T	T	A	A	A	A	G	A	A	G	C	C	G	G	G	G	T	T	C	C	A	A	A	A	C	T	A	A	C	C	G	G	A	A	C	C	C	C	A	A	T	T	G	G	T	T	G	G	A	A	C	C	C	C	G	G	T	T	C	C	T	T	G	G	T	T	T	T	A	A	G	G	T	T	C	C	C	C	G	G	C	C	T	T	G	G	C	C	T	T	G	G	C	C	C	C	A	A	C	C	C	C	T	T	T	T	T	T	G	G	G	G	NA	NA	G	G	C	C	C	T	G	G	A	A	C	C	T	T	A	A	C	C	G	G	G	G	A	A	A	A	A	A	A	A	G	G	C	C	T	T	G	G	NA	NA	T	T	T	T	T	T	G	G	C	C	C	C	C	C	C	C	G	G	C	C	A	A	C	C	A	A	C	C	T	T	C	C	A	A	G	G	C	C	G	G	G	G	G	G	C	C	T	T	G	G	A	A	A	A	A	A	G	G	G	G	T	T	T	T	C	C	G	G	A	A	C	C	C	C	G	G	T	T	G	G	T	T	T	T	G	G	C	C	C	C	A	A	G	G	A	A	T	T	C	C	G	G	A	A	A	A	G	G	C	C	C	C	T	T	A	A	A	A	T	T	A	A	G	G	C	C	C	C	G	G	T	T	T	T	T	T	C	C	G	G	G	G	T	T	A	A	A	A	T	T	G	G	G	G	T	T	G	G	A	A	G	G	T	T	A	A	A	A	C	G	T	T	T	T	T	T	G	G	T	T	A	A	G	G	G	G	G	G	A	A	G	G	A	A	A	A	A	A	A	A	T	T	C	C	G	G	C	C	G	G	C	C	T	T	G	G	G	G	C	C	T	T	A	A	G	G	NA	NA	G	G	C	A	C	C	G	G	G	G	G	G	C	C	C	C	A	A	T	T	T	T	G	G	C	C	G	G	C	C	G	G	T	T	T	T	A	A	A	A	C	C	A	A	C	C	C	C	G	G	C	C	T	T	A	A	T	T	A	A	A	A	T	T	A	A	A	A	G	G	G	G	T	T	T	T	C	C	C	C	T	T	G	G	C	C	T	T	T	T	G	G	C	C	G	G	A	A	A	A	T	T	T	T	G	G	C	C	C	C	T	T	T	T	C	C	T	T	G	G	G	G	G	G	A	A	A	A	A	A	C	C	C	C	C	C	A	A	C	C	G	G	C	C	T	T	T	T	C	C	A	A	G	G	A	A	A	G	G	G	G	G	A	A	A	A	A	A	G	G	T	T	T	T	T	T	G	G	G	G	A	A	T	T	G	G	C	C	C	C	G	G	T	T	G	G	A	A	C	C	G	G	C	C	A	A	C	C	T	T	A	A	T	T	G	G	G	G	C	C	T	T	A	A	G	G	G	G	C	C	A	A	G	G	A	A	G	G	A	A	A	G	T	T	C	C	G	G	G	G	T	T	A	A	C	C	G	G	T	T	A	A	G	G	G	G	C	C	T	T	G	G	C	C	T	T	A	A	A	A	C	C	G	G	T	T	G	G	G	G	T	T	C	C	A	A	C	C	C	C	T	T	A	A	T	T	C	C	A	A	C	C	C	C	C	C	A	A	NA	NA	T	T	G	G	C	C	A	A	C	C	C	C	T	T	C	C	G	G	C	C	G	G	A	A	A	A	G	G	C	C	T	T	G	G	A	A	G	G	A	A	C	C	A	A	A	A	G	G	A	A	T	T	T	T	C	C	A	A	T	T	A	A	T	T	C	C	G	G	G	G	G	G	T	T	C	C	A	A	C	C	G	G	C	C	G	G	T	T	A	A	C	C	A	A	T	T	A	A	G	G	G	G	C	C	G	G	C	C	G	G	T	T	G	G	G	A	T	T	T	T	G	G	T	T	T	T	C	C	A	A	T	T	C	C	C	C	C	C	A	A	G	G	C	C	C	C	C	C	C	C	A	A	C	C	G	G	A	A	C	C	T	T	C	A	C	C	A	A	C	C	G	G	A	A	G	G	A	A	C	C	G	G	A	A	T	T	C	C	G	G	G	G	C	C	A	A	A	A	A	A	T	T	A	A	C	C	C	C	C	C	A	A	G	G	G	G	C	C	C	C	T	T	T	T	G	G	A	A	C	C	C	C	G	G	C	C	C	C	G	G	A	A	T	T	C	C	A	A	T	T	A	A	T	T	C	C	T	T	G	G	G	G	A	A	A	A	C	C	C	C	C	C	G	G	C	C	C	C	T	T	G	G	G	G	G	G	G	A	C	C	C	C	A	A	G	G	T	T	A	A	G	G	C	C	T	T	A	A	A	A	T	T	G	G	T	T	T	T	T	T	C	C	A	A	A	A	G	G	C	C	A	A	G	G	G	G	T	T	C	C	A	A	T	T	C	C	G	G	A	A	G	G	G	G	T	T	T	T	C	C	T	T	A	A	A	A	G	G	T	T	G	G	C	C	T	T	C	C	A	A	G	G	C	C	A	A	A	A	G	G	T	T	A	A	T	T	A	A	C	C	A	A	G	G	T	T	C	G	A	A	T	T	G	G	G	G	G	G	C	C	G	G	C	C	G	G	G	G	A	A	T	T	A	A	C	C	A	A	A	A	G	G	G	G	T	T	T	T	G	G	C	C	A	A	G	G	T	T	G	G	C	C	A	A	G	G	C	C	A	A	T	T	C	C	G	G	A	A	C	C	T	T	C	C	C	C	C	C	T	T	G	G	A	A	C	C	T	T	G	G	G	G	C	C	T	T	G	G	T	T	T	T	G	G	C	C	G	G	G	G	G	G	A	A	T	T	T	T	G	G	A	A	T	T	G	G	T	T	C	C	G	G	C	C	G	G	T	T	T	T	T	T	C	C	T	T	T	T	NA	NA	C	C	A	A	G	G	T	T	T	T	C	C	A	A	G	G	G	G	G	G	T	T	A	A	A	A	C	C	T	T	T	T	C	C	A	A	T	C	G	G	T	T	G	G	T	T	A	A	C	C	A	A	A	A	A	A	G	G	G	G	C	C	G	G	C	C	T	T	C	C	C	C	G	G	T	T	A	A	A	A	C	C	A	A	T	T	G	G	T	T	C	C	A	A	A	A	C	C	A	A	C	C	A	A	G	G	T	T	C	C	T	T	T	T	A	A	A	A	T	T	G	G	C	C	G	G	T	T	A	A	C	C	G	G	C	C	C	C	C	C	G	G	G	G	T	T	G	G	C	C	A	A	C	C	C	C	A	A	G	G	A	A	C	C	G	G	T	T	G	G	C	C	T	T	C	C	T	T	A	A	C	C	A	A	C	C	T	T	G	G	G	G	G	G	C	C	G	G	A	A	T	T	G	G	T	T	T	T	A	A	G	G	T	T	C	C	T	T	A	A	G	G	A	A	T	T	G	G	G	G	C	C	A	A	A	A	A	A	G	G	G	G	T	T	G	G	G	G	T	T	G	G	C	C	G	G	A	G	A	A	G	G	G	G	T	T	T	T	T	T	T	T	T	T	T	T	G	G	G	G	A	A	G	G	A	A	T	T	C	C	G	G	G	G	G	G	A	A	T	T	G	G	T	T	A	A	A	A	C	C	T	T	A	G	C	C	G	G	C	C	C	C	A	A	A	A	T	T	C	C	T	T	T	T	C	C	G	G	A	G	C	C	C	C	C	C	G	G	C	C	C	C	A	A	C	C	T	T	T	T	G	G	C	C	G	G	C	A	T	T	T	T	C	C	G	G	A	A	T	T	G	G	C	C	C	C	A	A	A	A	T	T	T	T	T	T	C	C	A	A	A	A	C	C	T	C	A	A	G	G	T	T	A	A	G	G	G	G	A	A	C	C	C	C	T	T	A	A	C	C	T	T	A	A	T	G	A	A	A	A	G	G	T	T	C	C	C	C	T	T	T	T	A	A	T	T	C	C	G	G	T	T	C	C	G	G	T	T	A	A	T	T	A	A	T	T	A	A	C	C	G	G	T	T	C	C	T	T	A	T	G	G	G	G	T	T	G	G	G	G	C	C	T	T	C	C	T	T	A	A	C	C	T	T	G	G	A	A	T	T	T	T	A	A	A	A	C	C	G	G	A	T	T	T	C	C	C	C	G	G	C	C	C	C	A	A	G	G	A	A	G	G	C	C	T	T	NA	NA	C	C	A	A	G	G	T	T	C	C	T	T	G	G	A	A	A	A	T	T	A	A	T	T	G	G	A	A	C	C	G	G	T	T	A	A	C	C	G	G	G	G	C	C	A	A	A	A	G	G	A	C	A	A	T	T	C	C	T	T	A	A	T	T	A	A	T	T	G	G	G	G	G	G	A	A	G	G	A	A	G	G	C	C	C	C	G	G	C	C	A	A	C	C	G	G	G	G	T	T	G	G	T	T	G	G	G	G	G	G	C	C	T	T	G	G	C	C	G	G	T	T	NA	NA	G	G	G	G	C	C	G	G	G	G	G	G	C	C	T	C	A	A	G	G	A	A	G	G	G	G	G	G	C	C	C	C	A	A	A	A	A	A	G	G	A	A	G	G	C	C	T	T	A	A	G	G	G	G	A	G	C	C	T	T	C	C	G	G	C	C	C	C	G	G	A	A	A	A	G	G	C	C	C	C	T	T	A	A	G	G	C	C	T	T	C	C	C	C	C	C	G	G	G	G	G	A	A	G	T	T	T	T	C	C	C	C	C	C	A	A	C	C	G	G	G	G	A	A	C	C	G	G	C	C	G	G	C	C	G	G	T	T	C	C	A	A	A	A	A	A	G	G	G	G	T	T	T	T	G	G	A	T	G	G	A	A	A	A	A	A	A	A	A	A	A	A	NA	NA	T	T	A	A	G	G	G	G	G	G	C	C	G	G	G	G	A	A	T	T	C	C	A	A	G	G	C	C	T	T	A	A	T	T	C	C	T	T	C	C	G	G	T	T	A	A	T	T	A	A	G	G	C	C	G	G	G	G	G	G	G	G	G	G	C	C	G	G	T	T	A	A	C	C	C	C	A	A	G	G	C	C	A	A	G	G	C	C	C	C	A	A	NA	NA	G	G	A	A	A	A	T	T	T	T	T	T	T	T	C	C	A	A	C	C	G	G	T	T	A	A	G	G	T	T	C	C	A	A	A	A	A	A	C	C	T	T	G	G	C	C	T	T	A	A	G	G	T	T	A	A	C	C	A	A	A	A	G	G	A	A	A	A	T	T	C	C	A	A	A	A	G	G	T	G	C	C	G	G	G	G	G	G	C	T	T	T	T	T	T	T	C	C	C	C	T	T	C	C	G	G	A	A	A	A	A	A	T	T	A	A	G	G	A	A	C	C	T	T	T	T	G	G	G	G	A	A	T	T	A	A	T	T	T	T	T	T	C	C	T	T	A	A	C	C	G	G	G	G	A	A	A	A	G	G	A	A	C	C	C	C	T	T	A	A	G	G	G	G	T	T	G	G	A	A	C	C	C	C	C	C	T	T	C	C	C	C	G	G	C	C	C	C	T	T	G	A	C	T
CC	OR219f64	NA	NA	1	NA	G	G	A	G	C	C	A	A	C	C	A	A	A	A	C	C	A	A	C	C	G	G	A	A	G	G	C	C	G	G	C	C	G	G	C	C	NA	NA	C	C	T	T	C	C	C	C	G	G	C	C	C	C	G	G	A	A	A	A	G	G	G	T	A	A	A	A	G	G	C	C	C	C	G	G	T	T	T	T	T	T	A	A	G	G	A	A	G	G	T	T	A	A	T	T	T	T	C	C	T	T	A	A	C	C	A	A	A	G	G	G	G	G	C	C	T	T	G	G	A	A	A	A	C	C	C	C	G	G	G	G	C	C	G	G	G	G	G	G	T	T	G	G	T	T	A	A	G	G	T	T	T	T	G	G	T	T	G	G	G	G	A	A	G	G	C	C	C	C	G	G	G	G	T	T	A	A	A	A	T	T	T	T	G	G	G	G	A	A	A	A	T	T	C	C	G	G	T	T	G	A	A	A	G	G	T	T	C	C	A	A	G	G	G	G	T	T	G	G	C	C	A	A	C	C	T	T	A	A	C	C	G	G	A	A	C	C	C	C	A	A	G	G	C	C	G	G	G	G	G	G	C	C	G	G	C	C	C	C	A	A	C	C	C	C	C	C	G	G	C	C	C	C	T	T	G	G	T	T	C	C	T	T	C	C	C	C	C	C	C	C	T	T	G	G	C	C	C	T	A	A	T	T	G	G	C	C	T	T	A	A	G	G	C	C	A	A	G	G	A	A	T	T	A	A	G	G	G	G	C	C	A	A	G	G	G	G	T	C	T	T	G	G	C	C	G	G	A	A	T	T	T	T	A	A	C	C	T	T	G	G	T	T	G	G	G	G	G	G	C	C	C	C	T	T	C	C	A	A	T	T	C	C	C	C	A	A	T	T	G	G	G	G	A	A	C	C	G	G	C	C	G	G	T	T	T	C	A	A	G	G	T	T	A	A	T	T	G	G	G	G	A	A	A	A	A	A	T	T	C	C	G	A	C	C	C	C	G	G	A	A	C	C	A	A	G	G	A	A	C	C	G	G	G	G	A	A	C	C	C	C	G	G	T	T	T	T	T	T	C	C	C	C	T	T	A	A	T	T	T	T	A	A	C	C	T	T	G	G	G	G	C	C	C	C	G	G	C	C	T	T	T	T	G	G	G	G	T	T	A	A	C	C	G	G	C	C	T	T	C	C	C	C	G	G	C	C	A	A	A	A	T	T	C	C	T	T	T	T	C	C	G	G	C	C	C	C	C	C	G	G	T	T	G	G	C	C	C	C	C	C	G	G	T	T	A	A	T	T	C	C	C	C	T	T	A	A	G	G	G	G	G	G	T	T	G	G	T	T	A	A	T	T	T	T	T	T	G	G	A	A	G	G	C	C	G	G	T	T	G	G	A	A	A	A	C	C	C	C	C	C	G	G	A	A	A	A	G	G	G	G	T	T	T	T	C	C	G	G	C	C	A	A	A	A	A	A	A	A	C	C	T	T	G	G	A	A	T	T	C	C	T	T	T	T	A	A	T	T	T	T	C	C	C	C	A	G	C	C	A	A	T	T	A	A	C	C	A	A	G	G	T	T	C	C	G	G	C	C	G	G	C	C	T	T	T	T	G	G	A	A	G	G	A	A	A	A	C	C	C	C	T	T	A	A	C	C	A	A	A	A	C	C	T	T	T	T	A	A	T	T	C	C	C	C	T	T	T	T	T	T	T	T	C	C	T	T	T	T	A	A	G	G	A	A	T	T	C	C	G	G	G	G	T	T	C	C	G	G	G	G	G	G	T	T	A	A	T	T	C	C	C	C	T	T	T	T	T	T	T	T	G	G	G	G	A	A	G	G	T	T	C	C	T	T	A	A	C	C	A	A	A	A	C	C	A	A	G	G	G	G	A	A	T	T	A	A	A	A	G	G	G	G	T	T	G	G	C	C	C	C	C	C	C	T	A	A	T	T	C	C	C	C	C	C	C	C	C	C	C	C	C	C	C	C	G	G	T	T	C	C	G	C	T	T	C	C	T	T	T	T	G	G	T	T	G	G	A	A	G	G	A	A	C	C	C	C	C	C	A	A	G	G	A	A	A	A	T	T	G	G	T	T	C	C	G	G	T	T	A	A	A	A	T	T	T	T	G	G	T	T	T	T	C	C	T	T	C	C	T	T	A	A	C	C	C	C	G	G	C	C	T	T	G	G	A	A	T	T	NA	NA	T	T	G	G	C	C	A	A	A	A	C	C	T	T	T	T	A	A	A	A	A	G	A	A	T	T	G	G	C	C	A	T	C	C	T	T	C	C	T	T	A	A	T	T	C	C	C	C	G	G	C	C	G	G	C	C	G	G	C	C	G	G	G	G	C	C	G	G	T	T	T	T	C	C	G	G	A	A	G	G	C	C	G	G	G	G	C	C	T	T	G	G	C	C	A	A	A	A	T	T	C	C	G	G	T	T	C	C	C	C	A	A	T	T	A	A	G	G	A	A	C	C	C	C	T	T	G	G	C	C	G	G	C	C	A	A	G	G	C	C	A	A	A	A	G	G	G	G	G	G	A	A	A	A	A	A	A	A	G	G	A	A	A	A	T	T	C	C	A	A	A	A	C	C	C	C	T	T	G	G	G	G	T	T	A	A	C	C	A	A	C	C	C	C	G	G	T	T	A	A	A	A	A	A	T	T	A	A	G	G	A	A	C	C	A	A	G	G	T	T	A	A	G	G	C	C	G	G	A	A	T	T	G	G	G	G	C	C	A	A	A	A	A	A	C	C	C	C	G	G	T	T	T	T	C	C	T	T	T	T	A	A	C	C	G	G	A	A	G	G	G	G	C	C	G	G	A	A	T	T	A	A	C	C	T	T	C	C	A	A	A	A	G	G	C	C	G	G	T	T	G	G	A	A	T	T	T	T	C	C	T	T	G	G	A	A	T	T	A	A	C	C	G	G	T	T	A	A	T	T	G	G	C	C	T	T	G	G	G	G	C	C	T	T	C	C	T	T	G	G	A	A	G	G	A	A	A	A	G	G	G	G	T	T	T	T	C	C	A	A	C	C	C	C	C	C	T	G	C	C	G	G	G	G	T	T	A	A	G	G	G	G	G	G	C	C	A	A	T	T	T	T	A	A	A	G	T	T	C	C	A	A	T	T	A	A	T	T	T	T	G	G	C	C	C	C	T	T	A	A	C	C	G	G	G	G	A	A	C	C	A	A	T	T	G	G	G	G	T	T	C	C	A	A	C	C	T	T	T	T	T	T	T	T	A	A	T	T	C	C	C	C	T	T	T	T	G	G	G	G	G	G	C	C	T	C	A	A	G	G	A	A	C	C	C	C	G	G	A	A	T	T	T	T	T	T	A	A	T	T	T	T	C	C	A	A	T	T	A	A	G	G	A	A	T	T	G	G	T	T	G	G	C	C	C	C	C	C	A	A	C	C	C	C	C	C	G	G	T	T	A	A	G	G	A	A	C	C	T	T	G	G	C	C	A	A	A	A	G	G	G	G	A	A	C	C	C	C	T	T	G	G	C	C	T	T	G	G	C	C	C	C	A	A	A	A	G	G	G	G	T	T	G	G	G	G	C	C	A	A	C	C	A	A	C	C	C	C	G	G	G	G	C	C	C	C	A	A	T	T	A	A	G	G	G	G	T	T	C	C	G	G	A	A	T	T	G	G	C	G	A	A	T	T	G	G	A	A	A	A	C	C	G	G	T	T	C	C	A	A	G	G	T	T	C	C	G	G	C	C	G	G	T	T	C	C	G	G	T	T	T	T	C	C	T	T	A	A	C	C	A	A	G	G	G	G	T	T	A	A	T	T	C	C	A	A	A	A	C	C	C	C	T	T	G	G	G	G	C	C	G	G	G	G	C	C	C	C	C	C	T	T	A	A	A	A	T	T	G	G	G	G	A	A	A	A	C	C	T	T	G	G	G	G	A	A	T	T	C	C	C	C	C	C	A	A	G	G	G	G	A	A	C	C	C	C	G	G	G	G	T	T	C	C	A	A	C	C	G	G	T	T	G	G	C	C	G	G	T	T	G	G	G	G	A	A	G	G	T	T	A	A	C	C	T	T	G	G	G	G	T	T	T	T	C	C	G	G	T	T	A	A	G	G	G	G	G	G	C	C	C	C	C	C	T	T	T	T	C	C	T	T	T	T	A	A	C	C	T	T	C	C	C	C	A	A	C	C	C	C	T	T	C	C	C	C	A	A	T	T	C	C	C	C	A	A	G	G	C	C	G	G	T	T	C	C	T	T	G	G	A	A	T	T	T	T	G	G	T	T	C	C	G	G	C	C	G	G	T	T	C	C	A	A	A	A	A	A	T	T	G	G	A	A	T	T	G	G	A	A	A	A	T	T	A	A	G	G	G	G	A	A	C	C	C	C	C	C	C	C	G	G	C	C	G	G	T	T	T	T	G	G	C	C	T	T	G	G	T	T	C	C	T	T	T	T	T	T	G	G	G	G	T	T	C	C	C	C	A	A	T	T	A	G	T	T	A	A	G	G	C	C	T	T	A	A	T	T	A	A	T	T	C	C	A	A	C	C	C	C	C	C	A	A	C	C	T	T	G	G	C	C	A	A	T	T	T	T	G	G	G	G	G	G	T	T	T	T	C	C	G	G	C	C	T	T	A	A	A	A	C	C	C	C	T	T	A	A	A	A	G	G	T	T	A	A	G	G	C	C	G	G	T	T	G	G	C	C	T	T	A	A	C	C	A	A	T	T	T	T	C	C	C	C	T	T	A	A	G	G	A	A	G	G	A	A	T	T	A	A	G	G	A	A	C	C	T	T	C	C	T	T	G	G	C	C	C	C	T	T	A	A	A	A	T	T	T	T	G	G	T	T	C	C	T	T	C	C	C	T	G	G	T	T	G	G	C	C	G	G	C	C	A	A	T	T	C	C	C	C	A	A	G	G	C	C	G	G	G	G	G	G	A	A	NA	NA	C	C	T	T	T	T	C	C	G	G	C	C	C	C	T	T	C	C	T	T	C	C	G	G	T	T	A	A	A	A	C	C	G	G	A	A	NA	NA	T	T	C	C	T	T	T	T	C	C	A	A	C	C	G	G	C	C	G	G	G	G	G	G	A	A	T	T	C	C	G	G	A	A	A	A	T	T	C	C	T	T	G	G	NA	NA	C	C	G	G	C	C	T	T	C	C	C	C	C	C	T	T	C	C	T	T	A	A	NA	NA	C	C	A	A	A	A	T	T	A	A	C	C	T	T	T	T	G	G	T	T	C	C	T	T	T	T	C	C	T	T	G	G	C	C	T	T	T	T	C	C	G	G	G	G	G	G	G	G	T	T	T	T	C	C	A	A	A	A	T	T	G	G	A	A	G	G	C	C	C	C	C	C	G	G	G	G	G	G	T	T	G	G	T	T	G	G	G	G	A	A	A	A	G	G	T	T	T	T	NA	NA	C	C	T	T	A	A	T	T	T	T	G	G	G	G	C	C	C	C	G	G	G	G	NA	NA	G	G	T	T	A	A	G	G	G	G	T	T	C	C	A	A	G	G	A	A	C	C	A	A	G	G	C	C	C	C	C	C	G	G	T	T	G	G	C	C	A	A	T	T	T	T	T	T	A	A	T	T	T	T	G	G	T	T	G	G	A	A	T	T	C	C	G	G	T	T	C	C	A	A	T	T	C	C	G	G	A	A	C	C	G	T	C	C	G	G	A	A	T	T	T	T	A	A	C	C	T	T	A	A	T	T	C	C	G	G	G	G	C	C	G	G	G	G	C	C	A	A	G	G	A	A	T	T	G	G	G	G	C	C	C	C	T	T	T	C	T	T	G	G	A	A	G	G	A	A	T	T	T	T	C	C	C	C	A	A	C	C	T	T	A	A	C	C	C	C	C	C	C	C	T	T	A	A	A	A	C	C	A	A	C	C	G	G	A	A	G	G	C	C	G	G	C	C	T	T	T	T	T	T	A	A	T	T	C	C	C	C	G	G	T	T	G	G	G	G	A	A	C	C	A	A	C	C	T	T	C	C	C	C	T	T	A	A	C	C	A	A	C	C	A	A	C	C	G	G	T	T	G	G	A	G	T	T	T	T	C	C	A	A	T	T	T	T	G	G	T	T	T	T	G	G	T	T	C	C	A	A	C	C	C	C	G	G	T	T	T	T	T	T	G	G	A	A	T	T	A	A	T	T	A	A	A	A	A	A	C	C	T	T	C	C	G	G	C	C	T	T	A	A	A	A	A	A	A	A	A	A	A	A	A	A	A	A	G	G	C	C	G	G	G	G	A	A	C	C	G	G	T	T	T	T	G	G	C	C	C	C	T	T	T	T	C	C	G	G	G	G	G	G	G	G	C	C	T	T	T	T	C	C	NA	NA	A	A	T	T	A	A	G	G	T	T	A	A	G	G	A	A	A	A	T	T	T	T	C	C	T	T	A	A	C	C	T	T	T	T	A	A	T	T	C	C	T	T	C	C	T	T	C	C	G	G	T	T	C	C	C	C	T	T	C	C	G	G	G	G	G	G	C	C	C	C	T	T	A	A	C	C	C	C	T	T	T	T	G	G	C	C	C	C	A	A	NA	NA	T	T	C	C	C	C	G	G	G	G	C	C	G	G	G	G	T	T	C	C	C	C	A	A	G	G	G	G	C	C	C	C	T	T	G	G	C	C	T	T	C	C	T	T	C	C	A	A	C	C	T	T	G	G	C	C	A	A	C	C	A	A	C	C	A	A	T	T	G	G	T	T	A	A	C	C	G	G	G	G	G	G	A	A	G	G	C	C	C	C	T	T	C	C	G	G	A	A	A	A	A	A	C	C	A	A	A	A	A	A	C	C	C	C	A	A	A	A	G	G	C	C	T	T	C	C	A	A	A	A	C	C	A	A	T	T	T	T	C	C	T	T	G	G	A	A	T	T	T	T	C	C	G	G	C	C	G	G	A	A	A	A	A	A	G	G	C	C	T	T	C	C	C	C	C	C	G	G	G	G	C	C	G	G	C	C	A	A	A	A	A	A	T	T	A	A	C	C	C	C	T	T	G	G	A	A	C	C	A	A	C	C	T	T	T	T	G	G	T	T	T	T	A	A	A	A	C	C	C	C	C	C	A	A	G	G	G	G	T	T	C	C	T	T	T	T	A	A	G	G	G	G	G	G	T	T	C	C	A	A	G	G	T	T	A	A	C	C	C	C	C	C	A	A	C	C	A	A	A	A	G	G	C	C	C	C	C	C	T	T	C	C	A	A	C	C	G	G	T	T	T	G	T	T	G	G	G	G	A	A	G	G	A	A	G	G	C	C	C	C	C	C	G	G	C	C	A	A	T	T	A	G	A	A	C	C	C	C	G	G	T	T	G	G	G	G	A	A	A	A	G	G	T	T	A	A	G	G	G	G	G	G	A	A	C	C	C	C	G	G	G	G	T	T	C	C	T	T	A	A	G	G	G	G	G	G	T	T	G	G	A	A	A	A	C	C	T	T	A	A	T	T	T	T	C	C	A	A	A	A	G	G	C	C	T	T	G	G	G	G	C	C	A	A	T	T	C	C	C	C	T	T	C	C	A	A	G	G	T	T	G	G	G	G	T	T	T	T	C	C	T	T	T	T	C	C	A	A	A	A	C	T	C	C	T	T	A	A	G	G	G	G	A	A	G	G	T	T	C	C	T	T	T	T	C	C	G	G	C	C	A	A	G	G	C	C	G	G	T	T	G	G	C	C	C	C	C	C	A	A	A	A	G	G	C	C	C	C	G	G	T	T	C	C	C	C	T	T	G	G	A	A	T	T	NA	NA	T	T	G	G	C	C	C	C	T	T	A	A	NA	NA	A	A	A	A	G	G	G	G	C	C	A	A	G	G	G	G	T	T	T	T	G	G	C	C	A	A	NA	NA	T	G	C	C	C	C	A	A	T	T	T	T	C	C	C	C	G	G	C	C	A	G	G	G	T	T	G	G	A	A	G	G	G	G	C	C	T	A	T	G	C	C	G	G	G	G	G	G	C	C	C	T	G	G	A	A	C	C	T	T	T	T	A	A	C	C	A	A	G	G	T	T	G	G	A	A	C	C	T	T	G	G	A	G	A	A	G	G	C	C	G	G	T	T	C	C	C	C	T	T	G	G	T	T	T	T	G	G	G	G	T	T	G	G	T	T	C	C	C	C	C	C	T	T	A	A	G	G	C	C	A	A	A	A	A	A	C	C	C	C	G	G	C	C	C	C	G	A	C	C	T	T	C	C	T	T	A	A	A	A	A	A	T	T	A	A	G	G	T	T	C	C	A	A	A	A	A	A	C	C	A	A	C	C	A	A	T	T	C	C	T	T	T	T	C	C	T	T	C	C	A	A	T	T	C	C	C	C	A	A	G	G	C	C	A	A	T	T	T	T	C	C	T	T	A	A	G	G	C	C	G	G	G	G	A	A	G	G	G	G	G	G	C	C	A	A	G	G	C	C	T	T	C	C	T	T	T	T	G	G	G	G	C	C	C	C	C	C	G	G	G	G	C	C	C	C	A	A	T	T	A	A	G	G	G	G	C	C	A	A	T	T	C	C	A	A	C	C	T	T	NA	NA	T	T	C	C	G	G	C	C	C	C	C	C	C	C	T	T	G	G	G	G	G	G	G	G	T	T	T	T	T	T	G	G	A	A	C	C	C	C	G	G	C	C	G	G	A	A	T	T	A	A	NA	NA	A	A	A	A	G	G	C	C	C	C	C	C	C	C	A	A	A	A	G	G	A	A	C	C	A	A	G	G	T	C	A	A	G	G	A	A	T	T	T	T	G	G	C	C	G	G	T	T	A	A	G	G	A	A	T	T	T	T	T	T	A	A	A	A	T	T	C	C	C	C	A	A	G	G	G	G	T	T	G	G	T	T	G	G	A	A	G	G	C	C	G	G	C	C	C	C	A	A	T	T	T	T	A	A	A	A	C	C	G	G	G	G	C	C	A	A	A	A	G	G	A	A	C	C	A	A	G	G	G	G	T	T	C	C	A	A	A	A	A	A	T	T	T	T	T	T	T	T	C	C	G	G	T	G	C	C	G	G	G	G	G	G	C	C	T	T	A	A	C	C	T	T	A	A	T	T	T	T	C	C	G	G	G	G	T	T	T	T	C	C	T	T	C	C	C	C	G	G	T	T	A	A	T	T	T	T	G	G	G	G	T	T	C	C	C	C	A	A	G	G	G	G	C	C	T	T	C	C	C	C	A	A	A	A	G	G	T	T	T	T	T	T	G	G	T	T	C	C	T	T	A	A	A	A	T	T	A	A	T	T	C	C	A	A	C	C	C	C	A	A	T	T	G	G	C	C	C	C	A	A	T	T	C	C	G	G	C	C	A	A	T	T	G	G	C	C	C	C	C	C	G	G	A	A	G	G	A	A	G	G	C	C	T	T	T	T	A	A	C	C	C	C	C	C	T	T	G	G	C	C	A	A	C	C	G	G	A	A	A	A	C	C	C	C	C	C	C	C	G	G	NA	NA	G	G	T	C	T	C	G	G	C	C	T	T	G	G	A	A	T	T	G	G	C	C	G	G	T	T	A	A	A	A	T	T	G	G	NA	NA	C	C	C	C	A	A	A	A	C	C	G	G	A	A	A	A	G	G	T	T	G	G	T	T	G	G	T	T	A	A	G	G	C	C	T	T	T	T	T	T	A	A	A	T	G	G	C	C	T	T	C	C	C	C	G	G	A	A	NA	NA	A	A	G	G	T	T	T	T	G	G	C	C	G	G	T	T	C	C	G	G	T	T	G	G	C	C	A	A	C	C	C	C	T	T	C	C	T	T	A	A	C	C	A	A	T	T	T	T	T	T	G	G	G	G	T	T	C	C	A	A	C	C	G	G	C	C	T	T	G	G	G	G	G	G	T	T	A	A	C	C	A	A	T	T	G	G	A	A	G	G	G	G	T	T	G	G	T	T	G	G	C	C	G	G	G	G	C	C	C	C	A	A	T	T	T	T	G	G	G	G	T	T	C	C	G	G	T	T	NA	NA	G	G	T	T	T	T	T	T	C	C	T	T	A	A	G	G	T	T	T	T	C	C	G	G	A	A	T	T	C	C	T	T	T	T	C	C	C	C	G	G	C	C	T	T	C	C	T	T	T	T	C	C	G	G	G	G	A	A	G	G	G	G	T	T	A	A	A	A	G	G	T	T	C	C	T	T	C	C	T	T	T	T	C	C	G	G	T	T	G	G	G	G	G	G	T	T	G	G	T	T	G	G	A	A	A	A	C	C	G	G	T	T	T	T	A	A	C	C	T	T	A	A	T	T	G	G	T	T	C	C	G	G	T	T	T	T	G	G	G	G	T	T	A	A	G	G	A	A	A	A	G	G	A	G	T	T	T	T	T	T	T	T	A	A	C	C	A	A	A	A	A	A	T	T	G	G	T	T	C	C	A	A	A	A	C	C	G	G	A	A	T	T	G	G	T	T	T	T	A	A	A	A	C	C	C	C	G	G	C	C	T	T	T	T	C	C	C	C	C	C	A	A	G	G	T	T	T	T	G	G	A	A	C	C	C	C	T	T	T	T	C	C	C	C	T	T	A	A	A	A	T	T	T	T	C	C	T	T	C	C	T	T	A	A	A	A	C	C	A	A	C	C	G	G	T	T	T	T	A	A	A	A	G	G	A	A	C	C	T	T	T	T	C	C	A	A	C	C	T	T	A	A	C	C	G	G	G	G	C	C	A	A	C	C	C	C	G	G	T	T	C	C	A	A	A	A	C	C	A	A	G	G	T	T	G	G	T	T	A	A	C	C	G	G	G	G	A	A	A	A	C	C	A	A	G	G	A	A	A	A	T	T	A	A	C	C	G	G	G	G	A	A	G	G	C	C	A	A	C	C	A	A	G	G	T	T	A	A	C	C	A	A	A	A	A	A	A	A	A	A	T	T	G	G	G	G	A	A	C	C	G	G	G	G	G	G	T	T	A	A	T	T	G	G	C	C	A	A	T	T	C	C	G	G	A	A	C	C	G	G	T	T	T	T	T	T	A	A	G	G	C	C	G	G	T	T	T	T	G	G	C	C	G	G	G	G	A	A	C	C	G	G	T	T	A	A	T	T	C	C	G	G	C	C	G	G	G	G	T	T	A	A	A	A	G	G	G	G	G	G	A	A	A	A	C	C	G	G	G	G	A	A	A	A	G	G	C	C	A	A	A	A	C	C	A	A	C	C	T	T	T	T	T	T	A	A	C	C	C	C	G	G	G	G	T	T	T	T	A	A	C	C	G	G	A	A	A	A	C	C	C	C	C	C	T	T	A	A	A	A	T	T	G	G	C	C	G	G	T	T	A	A	C	C	NA	NA	G	G	G	G	T	T	C	C	C	C	A	A	G	G	C	C	G	G	C	C	G	G	A	A	A	A	G	G	A	A	T	T	G	G	C	C	T	T	T	C	A	A	G	G	G	G	C	G	T	T	G	G	T	T	C	C	C	C	A	A	A	A	C	C	C	C	T	T	C	C	C	C	G	G	C	C	C	C	A	A	C	C	T	T	G	G	T	T	C	C	A	A	A	A	G	G	G	G	T	T	A	A	C	C	A	A	G	G	G	G	A	A	G	G	A	A	A	A	T	T	C	C	T	T	G	G	T	T	G	G	G	G	A	A	T	T	C	C	A	A	A	A	A	A	A	A	A	A	T	T	A	G	T	T	NA	NA	A	A	G	G	T	T	A	A	A	A	A	A	A	A	A	A	C	C	G	G	G	G	C	C	A	A	G	G	T	T	A	A	T	T	C	C	A	A	G	G	T	T	A	A	C	C	C	C	C	C	G	G	T	T	T	T	G	G	T	C	A	A	A	A	C	C	A	A	C	C	G	G	T	T	A	A	T	T	T	T	C	C	T	T	T	T	T	T	C	C	A	A	A	A	C	C	T	T	C	C	C	C	G	G	T	T	T	T	C	C	T	T	C	C	T	T	NA	NA	C	C	C	C	G	G	G	G	C	C	C	C	G	G	A	A	C	C	T	T	T	T	A	A	G	G	G	G	C	C	G	G	C	C	G	G	A	A	A	C	A	A	C	C	G	G	G	G	T	T	A	A	C	C	G	G	G	G	G	G	G	G	G	G	A	A	T	T	C	C	G	G	C	C	G	G	A	A	C	C	T	T	A	A	T	T	C	C	T	T	T	T	C	C	T	T	C	C	T	T	G	G	A	A	C	C	C	C	A	A	G	G	C	C	G	G	C	C	G	G	C	C	A	A	A	A	G	G	G	G	G	G	C	C	T	T	C	C	C	C	A	A	G	G	G	G	G	G	A	A	T	T	C	C	A	A	A	A	G	G	G	G	C	C	G	G	A	A	G	G	C	C	C	C	T	T	A	A	G	G	A	A	A	A	C	C	G	G	G	G	A	A	C	C	G	G	T	C	C	C	A	A	G	G	T	T	G	G	A	A	G	G	G	G	C	C	C	C	A	A	T	T	NA	NA	C	C	C	C	G	G	C	C	C	C	A	A	G	G	C	C	G	G	C	C	A	A	T	T	G	G	G	G	G	G	C	C	C	C	C	C	T	T	C	C	A	A	G	G	A	A	T	T	G	G	G	G	C	C	C	C	A	A	C	C	C	C	C	C	C	C	C	C	T	T	G	G	C	C	A	A	A	A	T	T	A	A	T	T	G	G	C	C	G	G	T	T	T	T	C	C	G	G	G	G	A	A	A	A	G	G	G	G	C	C	C	C	C	C	A	A	G	G	T	T	C	C	C	C	T	T	G	G	C	C	A	A	T	T	NA	NA	T	T	A	A	C	C	A	A	A	A	A	G	T	T	C	C	G	G	C	C	C	C	T	T	C	C	A	A	C	C	T	T	A	A	C	C	C	C	A	A	C	C	C	C	G	G	C	C	A	A	C	C	T	T	C	C	T	T	C	C	T	T	C	C	A	A	A	A	T	T	A	A	G	G	C	C	C	C	A	A	C	C	C	C	A	A	T	T	G	G	T	T	T	T	C	C	C	C	G	G	NA	NA	A	A	T	T	T	T	T	T	G	G	A	A	T	T	G	G	G	G	G	G	G	G	T	T	A	A	A	A	A	A	G	G	G	G	T	T	G	G	G	G	C	C	A	A	A	A	G	G	T	T	C	C	G	G	G	G	T	T	C	C	G	G	A	A	G	G	T	T	G	G	C	C	G	G	G	G	T	T	A	A	T	T	T	T	A	A	T	C	C	C	T	T	T	T	G	G	T	T	A	A	C	T	C	C	T	T	G	G	T	T	T	T	A	A	T	T	G	G	A	A	C	C	C	C	G	G	A	A	T	T	A	A	T	T	T	T	G	G	C	C	NA	NA	G	G	T	T	T	T	T	T	A	A	T	T	G	G	G	G	C	C	G	G	T	T	A	A	A	A	A	A	C	C	G	G	G	G	C	C	A	A	G	G	A	A	C	C	C	C	T	T	T	T	C	C	A	A	C	C	A	A	C	C	G	G	A	A	C	C	A	A	G	G	NA	NA	G	G	G	G	C	C	A	A	C	C	C	C	T	T	A	A	G	G	C	C	G	G	A	A	G	G	NA	NA	C	C	C	C	A	A	G	G	A	A	T	T	A	A	G	G	C	C	C	C	T	T	A	A	A	A	A	A	C	C	C	C	T	T	C	C	T	T	A	A	G	G	A	A	T	T	NA	NA	C	C	G	G	A	A	T	T	A	A	C	C	T	T	A	A	T	T	C	C	C	C	T	T	A	A	G	G	G	G	A	A	NA	NA	G	G	G	G	T	T	T	T	G	G	G	G	T	T	C	C	A	A	T	T	A	A	G	G	G	G	T	T	T	T	G	G	T	T	A	A	C	C	T	T	A	A	G	G	C	C	C	C	C	C	T	T	G	G	G	G	G	G	G	T	T	T	A	A	C	C	G	G	G	G	A	A	T	T	A	A	G	G	G	G	C	C	T	T	C	C	G	G	G	G	T	T	C	C	C	C	G	G	T	T	A	A	T	T	C	C	A	A	G	G	A	A	G	G	C	C	A	A	A	A	T	T	G	G	C	C	A	A	T	T	A	A	T	T	T	T	T	T	C	C	A	A	A	A	T	T	G	G	A	A	A	A	A	A	T	T	G	G	G	G	C	C	A	A	A	A	C	C	A	A	T	T	T	T	C	C	A	A	G	G	G	G	T	T	G	G	G	G	T	T	A	A	A	A	A	A	C	C	A	A	T	T	A	A	C	C	A	A	G	G	G	G	G	G	A	A	G	G	G	G	T	T	T	T	T	T	T	T	G	G	T	T	T	T	T	T	T	T	A	A	T	T	G	G	T	T	C	C	A	A	C	C	C	C	G	G	G	G	G	G	A	A	A	A	A	A	G	G	C	C	G	G	A	A	G	G	C	C	T	T	G	G	T	T	T	T	C	C	G	G	T	T	T	T	C	C	C	C	A	A	G	G	A	A	G	G	T	T	A	A	C	C	T	T	G	G	G	G	G	G	C	C	T	T	C	C	C	C	C	C	T	T	G	G	T	T	C	C	A	A	G	G	T	T	T	T	C	C	G	G	G	G	T	T	A	A	C	C	T	T	G	G	T	T	G	C	C	C	A	A	C	C	C	C	C	C	C	C	C	C	A	A	A	A	G	G	C	C	A	A	C	C	C	C	G	G	C	C	C	C	C	C	T	T	A	A	C	C	G	G	A	A	A	A	C	C	C	C	C	C	G	G	G	G	T	T	A	A	T	T	G	G	C	C	T	T	T	T	T	T	A	A	T	T	C	C	A	A	NA	NA	A	A	T	T	A	A	C	C	G	G	A	A	C	C	A	A	G	G	G	G	A	A	T	T	T	T	C	C	G	G	T	T	C	C	A	A	C	C	G	G	G	G	G	G	A	A	C	C	G	A	A	A	T	T	C	C	G	G	T	T	A	A	C	C	T	T	G	G	T	T	T	T	T	T	T	T	A	A	C	C	C	C	G	G	T	T	C	C	C	C	C	C	C	C	C	C	A	A	G	G	A	A	C	C	A	A	A	A	T	T	C	C	G	G	C	C	G	A	T	T	G	G	T	T	A	A	T	T	G	G	G	G	A	A	T	T	C	C	C	C	C	C	C	C	A	A	G	G	G	G	G	G	C	C	T	T	A	A	A	A	A	A	C	C	C	C	C	C	G	G	A	A	C	C	G	G	G	G	T	G	NA	NA	T	T	A	A	C	C	T	T	G	G	A	A	G	G	A	A	G	G	T	T	G	G	T	T	C	C	A	A	G	G	T	T	T	T	G	G	C	C	C	C	G	G	T	T	A	A	T	T	C	C	C	C	G	G	T	T	A	A	C	C	G	G	A	A	A	A	A	A	T	T	C	C	A	A	T	T	A	A	A	A	G	G	A	A	T	T	T	T	T	T	A	A	C	C	C	C	A	A	G	G	G	G	T	T	A	A	G	G	G	G	C	C	A	A	T	T	A	A	G	G	C	C	G	G	G	G	G	G	G	G	G	G	G	G	C	C	G	G	A	A	A	A	T	T	A	A	G	G	C	C	G	G	A	A	G	G	T	T	G	G	T	T	A	A	C	C	G	G	C	C	C	C	C	C	T	T	C	C	A	A	C	C	C	C	G	G	C	C	C	C	NA	NA	C	C	A	A	G	G	C	C	T	T	C	C	A	A	A	A	T	T	G	G	A	A	G	G	G	G	A	A	A	A	A	A	C	C	C	C	A	A	T	T	G	G	G	G	T	T	A	A	G	G	A	A	T	T	G	G	T	T	A	A	C	C	C	C	C	C	C	C	G	G	G	G	C	C	G	G	A	A	A	A	A	A	A	A	G	G	C	C	G	G	C	C	C	C	T	T	T	T	G	G	G	G	A	A	NA	NA	C	C	G	G	A	A	G	G	T	T	A	A	C	C	G	G	T	T	T	T	T	T	G	G	A	A	G	G	C	C	T	T	C	C	G	G	C	C	T	T	T	T	C	C	A	A	A	A	G	G	A	A	G	G	A	A	C	C	G	G	A	A	C	C	C	C	A	A	C	C	C	C	A	A	G	G	G	G	T	T	G	G	G	G	G	G	T	T	A	A	G	G	T	T	C	C	C	C	A	A	C	C	A	A	C	C	G	G	G	G	A	A	T	T	G	G	G	A	A	A	T	T	T	T	A	A	A	A	C	C	C	C	A	A	G	G	T	T	T	T	C	C	C	C	C	C	G	G	T	T	A	A	A	A	A	A	A	A	A	A	G	G	T	T	A	A	G	G	A	A	G	G	A	A	T	T	G	G	C	C	T	T	C	C	A	A	G	G	G	G	C	C	G	G	C	C	G	G	G	G	A	A	A	A	C	C	G	G	C	C	A	C	C	C	A	A	C	C	C	C	G	G	T	T	C	C	A	A	C	C	C	C	A	A	A	A	T	T	C	C	A	A	T	T	A	A	A	A	A	A	G	G	G	G	G	G	G	G	A	G	C	C	A	A	G	G	A	A	G	G	A	A	C	C	T	T	T	T	C	C	G	G	C	C	T	T	C	C	T	T	C	C	G	G	C	C	G	G	C	C	G	G	C	C	A	A	G	G	C	C	T	T	G	G	A	A	C	C	T	C	A	A	T	T	A	A	G	G	T	T	T	T	A	A	A	A	A	A	A	A	A	A	G	G	C	C	C	C	T	T	C	C	T	T	C	C	A	A	G	G	A	A	G	G	C	C	A	A	C	C	G	G	C	C	A	A	G	G	A	A	T	T	T	T	A	A	T	T	C	C	C	C	A	A	T	T	T	T	T	T	G	G	T	T	G	G	C	C	C	C	A	A	A	A	C	C	T	T	C	C	C	C	G	G	C	C	C	C	T	T	C	C	C	C	C	C	C	C	A	A	T	T	G	G	C	C	C	C	T	T	C	C	C	C	C	C	C	C	C	C	A	A	T	T	C	C	G	G	C	C	T	T	C	C	T	T	C	C	G	G	C	C	G	G	G	G	A	A	C	C	G	G	A	A	C	C	G	G	C	C	G	G	A	A	C	C	C	C	C	C	G	G	T	T	T	T	T	T	T	C	T	T	C	C	C	C	T	T	G	G	G	G	C	C	C	C	C	C	T	T	A	A	T	T	G	G	A	A	G	G	G	G	A	A	T	C	C	C	C	C	G	G	T	T	A	A	A	A	A	A	G	G	A	A	C	C	G	G	T	T	G	G	G	G	G	G	A	A	C	C	T	T	C	C	C	C	C	C	A	A	C	C	T	T	A	A	C	C	T	T	G	G	G	G	C	T	T	T	C	C	T	T	G	G	C	C	T	T	A	A	C	C	T	T	C	C	A	A	C	C	G	G	C	C	A	A	G	G	G	G	A	A	G	G	C	C	G	G	T	T	A	A	A	A	T	T	A	A	C	C	T	T	T	T	G	T	G	G	T	T	C	C	C	C	T	T	G	G	G	G	T	T	C	C	T	T	C	C	T	T	T	T	C	C	T	T	C	C	C	C	G	G	G	G	A	A	T	T	C	C	G	G	A	A	G	G	A	A	T	T	G	G	C	C	T	T	T	T	C	C	G	G	C	C	T	T	C	C	G	G	A	A	T	T	G	G	A	A	C	C	T	T	T	T	T	T	C	C	C	C	G	G	A	A	C	C	A	A	T	T	A	A	G	G	G	G	C	C	A	A	A	A	T	A	C	C	G	G	G	G	T	T	T	T	A	A	G	G	A	A	C	C	G	G	G	G	A	A	C	C	G	G	T	T	A	A	G	G	A	A	A	A	T	T	G	G	C	C	A	A	T	T	T	T	T	T	A	A	C	C	A	A	A	A	G	G	A	A	C	C	T	T	A	A	T	T	T	T	C	C	A	A	G	G	T	T	A	A	T	T	A	A	G	G	C	C	C	C	A	A	G	G	C	C	G	G	G	G	A	A	G	G	G	G	A	A	A	A	G	G	C	C	A	A	T	T	A	A	G	G	C	C	A	A	C	C	T	T	T	T	T	C	G	G	G	G	A	A	G	G	G	G	A	A	G	G	C	T	G	G	C	C	A	A	A	A	C	C	T	T	G	G	T	T	G	G	G	G	A	A	A	A	T	T	C	C	C	C	C	C	C	C	A	T	C	C	C	C	C	C	T	T	A	A	A	A	G	G	G	G	C	C	C	C	C	C	C	C	T	T	G	G	A	A	T	T	G	G	A	A	C	C	A	A	A	A	G	G	G	G	T	T	A	A	A	A	G	G	C	C	G	A	C	C	G	G	A	A	T	T	T	T	G	G	C	C	C	C	G	G	A	A	T	T	G	G	G	G	A	A	G	G	A	A	T	T	T	T	T	T	C	C	NA	NA	C	C	C	C	A	A	A	A	A	A	C	C	G	G	A	A	A	A	A	A	A	A	T	T	C	C	G	G	C	C	G	G	T	T	T	T	T	T	A	A	A	A	G	G	G	A	G	G	C	C	A	A	A	A	T	T	G	G	A	A	T	T	A	A	C	C	T	T	A	A	C	C	C	C	C	C	T	T	G	G	A	A	A	A	A	A	C	C	A	A	G	G	NA	NA	T	T	T	T	C	C	C	C	C	C	T	T	T	T	T	T	G	G	C	C	A	A	C	C	C	C	C	C	T	T	A	A	A	A	C	C	G	G	G	G	A	A	C	C	G	G	G	G	A	A	G	G	A	A	A	A	T	T	A	A	T	T	G	G	C	C	G	G	G	G	A	A	G	G	T	T	T	T	C	C	C	C	C	C	C	C	T	T	T	T	C	C	T	T	T	T	T	T	C	C	G	G	G	G	G	G	T	T	C	C	C	C	A	A	T	T	T	T	G	G	G	G	T	T	G	G	T	T	C	C	T	T	G	G	G	G	C	C	C	C	C	C	C	C	A	A	T	T	C	C	G	G	G	G	G	G	A	A	G	G	A	A	C	C	C	C	G	G	A	A	T	T	G	G	T	T	C	C	C	C	G	G	A	A	C	C	G	G	G	G	T	T	A	A	G	G	C	C	C	C	G	G	A	A	T	T	A	A	A	A	A	A	C	C	T	T	G	G	T	T	C	C	A	A	C	C	T	T	G	G	A	A	G	G	T	T	C	C	A	A	C	C	T	T	C	C	C	C	C	C	G	G	A	A	C	C	C	C	T	T	G	G	C	C	C	C	A	A	G	G	A	A	A	A	G	G	G	G	A	A	A	A	A	A	T	T	C	C	T	T	G	G	T	T	G	G	G	G	G	G	G	G	G	G	T	T	C	C	A	A	G	G	T	T	T	T	T	T	C	C	C	C	G	G	C	C	G	G	A	A	T	T	A	A	C	C	C	C	G	G	T	T	T	T	C	C	T	T	NA	NA	G	G	C	C	G	G	G	A	T	T	C	C	G	G	A	A	G	G	G	G	NA	NA	T	T	A	A	G	G	C	C	T	T	G	G	C	C	T	T	C	C	C	C	G	G	G	G	T	T	G	G	T	T	C	C	G	G	C	C	A	A	T	T	T	T	T	T	T	T	A	A	A	A	T	T	G	A	G	G	G	G	T	T	C	C	T	T	T	T	C	C	C	C	G	G	C	C	A	G	T	C	A	A	G	G	A	A	T	T	T	T	A	A	A	A	A	A	C	C	C	C	C	C	T	T	T	T	C	C	G	G	A	G	T	T	T	T	G	G	A	A	A	A	A	A	G	G	T	T	A	A	C	C	C	C	C	C	T	T	A	A	A	A	A	A	G	G	T	T	C	C	C	C	G	G	A	A	A	A	A	A	A	A	G	G	A	A	G	G	C	C	C	C	G	G	A	A	T	T	T	T	T	T	G	G	C	C	A	A	T	T	T	T	T	T	T	T	T	T	C	C	T	T	T	T	C	C	G	G	G	G	A	A	G	G	C	C	T	T	C	C	A	A	T	T	T	T	T	T	C	C	C	C	C	C	C	C	C	C	C	C	T	T	G	G	G	G	G	G	T	T	A	A	A	A	G	G	G	G	C	C	C	C	C	C	T	T	T	T	A	A	A	A	A	A	C	C	C	C	A	A	T	T	A	A	A	A	A	A	C	C	C	C	T	T	G	G	A	A	G	A	C	C	G	G	C	C	T	T	A	A	A	A	A	A	T	T	T	T	T	T	T	T	T	T	C	C	T	T	C	C	C	C	C	C	T	T	G	G	G	G	A	A	G	G	A	A	G	G	T	T	T	T	G	G	C	C	G	G	G	G	T	T	T	T	G	G	G	G	C	C	C	C	A	A	A	A	C	C	T	T	G	G	A	A	G	G	T	T	A	A	C	C	T	T	G	G	T	T	A	A	T	T	A	A	T	T	G	G	T	T	C	C	G	G	A	A	C	C	C	C	C	C	T	T	T	T	G	G	A	A	A	A	C	C	C	C	C	C	G	G	C	C	A	A	C	C	A	A	T	T	C	C	A	A	C	C	C	C	C	C	T	T	A	A	G	G	A	A	T	T	T	T	A	A	A	A	G	G	G	G	T	T	C	C	C	C	C	C	T	T	C	C	T	T	A	A	G	G	A	A	T	T	T	T	T	T	G	G	T	T	C	C	A	A	C	C	C	C	A	A	G	G	C	C	G	G	A	A	A	A	T	T	C	C	T	T	A	A	A	A	T	T	G	G	T	T	G	G	C	C	G	G	T	T	G	G	G	G	C	C	A	A	A	A	G	G	A	C	C	C	A	A	C	C	C	C	G	G	G	G	G	G	A	A	G	G	C	C	C	C	T	T	T	T	C	C	T	T	G	G	C	C	T	T	T	T	G	G	T	T	T	T	C	C	C	C	C	C	C	C	G	G	T	C	A	A	C	C	C	C	G	G	T	T	T	T	G	G	A	A	G	G	C	C	A	A	C	C	C	C	T	T	G	G	G	G	T	T	C	C	T	T	G	G	G	G	T	T	A	A	G	G	C	C	A	A	T	T	NA	NA	NA	NA	A	A	C	C	A	A	C	C	G	G	T	T	C	C	A	A	G	G	C	C	G	G	G	G	T	T	A	A	A	A	C	C	C	C	C	C	C	C	G	G	A	A	C	C	A	A	T	G	G	G	C	C	C	C	A	A	T	T	C	C	C	C	C	C	G	G	A	A	G	G	C	C	G	G	G	G	G	G	T	T	G	G	G	G	G	G	G	G	A	A	T	T	C	C	C	C	G	G	T	T	A	A	A	A	A	A	C	C	T	T	A	A	C	C	A	A	A	A	G	G	T	T	C	C	A	A	C	C	C	C	G	G	A	A	T	T	G	G	T	T	C	C	T	T	G	G	C	C	T	T	A	A	C	C	C	C	G	G	T	T	T	T	G	G	T	T	T	T	T	T	A	A	T	C	A	A	A	A	C	C	G	G	A	A	A	A	T	T	A	A	C	C	G	G	C	C	G	G	G	G	C	C	A	A	G	G	C	C	C	C	C	C	T	T	G	G	G	A	C	C	C	C	G	G	T	T	A	A	T	T	A	A	A	A	T	T	A	A	A	A	G	G	C	C	A	A	T	T	T	T	C	C	T	T	A	A	G	G	T	T	C	C	C	C	C	C	C	C	C	C	NA	NA	C	C	C	C	A	A	G	G	G	G	G	G	G	G	T	T	C	C	G	G	G	G	C	C	C	C	T	T	A	G	G	G	T	T	G	G	C	C	T	T	T	T	C	C	A	A	A	G	C	C	A	A	G	G	A	A	A	A	A	A	T	T	G	G	T	T	C	C	C	C	G	G	A	A	G	G	A	A	G	G	T	T	A	A	T	T	T	T	G	G	A	A	C	C	A	A	G	G	T	T	A	A	T	C	G	G	G	G	A	A	C	C	G	G	G	G	A	A	G	G	C	C	C	C	A	A	A	A	T	T	A	A	T	T	G	G	G	G	A	A	G	G	A	A	C	C	G	G	G	G	G	G	C	C	C	C	T	T	T	T	T	T	G	G	A	A	A	A	C	C	T	T	T	T	C	C	A	A	T	T	T	T	C	C	G	G	A	A	C	C	A	A	A	A	G	G	C	C	A	A	G	G	C	C	G	G	T	T	C	C	C	C	T	T	C	C	T	T	C	C	C	C	C	C	T	T	T	T	C	C	C	C	A	A	C	C	C	C	G	G	G	G	T	T	C	C	G	G	C	C	A	A	T	T	C	C	G	G	T	T	A	A	A	A	C	C	C	C	T	T	A	A	A	A	G	G	A	A	A	A	NA	NA	G	G	T	T	G	G	A	A	T	T	T	A	C	C	T	T	G	G	G	G	T	T	A	A	T	T	G	G	A	A	C	C	T	T	G	G	A	A	A	A	G	G	NA	NA	G	G	G	G	G	G	G	G	T	T	C	C	C	C	A	A	G	G	C	C	T	T	T	T	A	A	T	T	C	C	T	T	T	T	G	G	C	C	C	C	C	C	NA	NA	A	A	G	G	T	T	A	A	A	A	G	G	G	G	G	G	T	T	G	G	G	G	C	C	NA	NA	G	G	A	A	A	A	C	C	C	C	T	T	A	A	T	T	C	C	T	T	A	A	T	T	A	A	C	C	A	A	A	A	T	T	C	C	G	G	G	G	A	A	T	T	G	G	A	A	G	G	G	G	G	G	A	A	T	T	T	T	C	C	G	G	A	A	T	T	C	C	G	G	G	G	G	G	T	T	G	G	G	G	A	A	G	G	T	T	T	T	A	A	G	G	G	G	G	G	A	A	T	T	G	G	T	T	A	A	A	A	T	T	A	A	C	C	C	C	G	G	A	A	A	A	G	G	T	T	G	G	A	A	A	A	G	G	G	G	A	A	T	T	C	C	C	C	C	C	G	G	G	G	T	T	T	T	A	A	G	G	A	A	G	G	C	C	G	G	A	A	C	C	A	A	C	C	G	G	T	T	G	G	A	A	G	G	C	C	G	G	T	T	T	T	NA	NA	G	G	C	C	T	T	T	T	C	C	T	T	T	T	C	C	G	G	T	T	G	G	C	C	C	C	A	A	C	C	T	T	C	C	A	A	G	G	G	G	T	A	C	C	C	C	A	A	T	T	T	T	C	C	T	T	A	A	G	G	C	C	G	G	T	T	C	C	A	A	T	T	A	A	T	T	T	T	C	C	G	G	C	C	G	G	C	C	G	G	T	T	G	G	T	T	C	C	A	A	C	C	C	C	G	G	C	C	G	G	T	T	C	C	C	C	T	T	T	T	T	T	G	G	C	C	C	C	T	T	G	G	A	A	C	C	T	T	C	C	A	A	T	T	G	G	C	C	A	C	T	T	T	T	G	G	T	T	G	G	G	G	C	C	A	A	A	A	T	T	G	G	C	C	G	G	G	G	T	T	G	G	C	C	T	T	T	T	A	A	A	A	A	A	T	T	T	T	T	G	A	A	A	A	T	T	C	C	T	T	C	C	A	A	G	G	C	C	T	T	C	C	T	T	A	A	T	T	G	G	T	T	C	C	A	A	G	G	A	A	T	T	C	C	G	G	T	T	C	C	G	G	G	G	A	A	C	C	C	C	C	C	A	A	A	A	T	T	T	T	G	G	T	T	C	C	C	C	T	T	A	A	G	G	G	G	C	C	A	A	A	A	A	A	T	T	C	C	A	A	C	C	C	C	C	C	A	A	C	C	C	C	C	C	T	T	T	T	G	G	A	A	A	A	T	T	T	T	G	G	A	A	G	G	A	G	G	G	C	C	A	A	G	G	A	A	T	T	A	A	A	A	T	T	G	G	T	T	A	A	G	G	A	A	T	T	A	A	C	C	A	A	T	T	G	G	T	T	G	G	NA	NA	A	A	G	G	G	G	G	G	C	C	T	T	T	T	T	T	T	T	A	A	A	A	T	T	C	C	G	G	A	A	A	A	A	A	G	G	C	T	T	T	T	T	C	C	G	G	T	T	T	T	G	G	A	A	G	G	T	T	A	A	T	T	G	G	G	G	G	G	G	G	A	A	G	G	T	T	C	C	T	T	A	A	C	C	A	A	A	A	C	C	G	G	A	A	C	C	C	C	A	A	G	G	C	C	A	A	A	A	T	T	T	T	A	A	G	G	C	C	G	G	C	C	C	C	A	A	T	T	A	A	C	C	C	C	C	C	C	C	G	G	G	G	T	T	T	T	A	A	G	G	C	C	G	G	A	A	G	G	G	G	A	A	A	G	T	T	T	T	A	A	A	A	C	C	C	C	C	C	T	T	T	T	T	T	C	C	C	C	A	A	T	T	A	A	C	C	T	T	T	C	T	T	G	G	T	T	C	C	A	A	T	T	T	T	G	G	C	C	G	G	G	G	G	G	C	C	C	C	C	C	T	T	A	A	G	G	A	A	C	C	T	T	G	G	T	T	T	T	T	T	C	C	G	G	G	G	A	A	G	G	T	T	G	G	C	C	A	A	C	C	A	A	T	T	C	C	C	C	T	T	G	G	G	G	C	C	G	G	G	G	C	C	G	G	G	G	A	A	C	C	A	A	T	T	C	C	A	A	C	C	C	C	C	C	A	A	T	T	T	T	G	G	C	C	T	T	G	G	T	T	T	T	G	G	A	A	T	T	T	T	C	C	T	T	A	A	C	C	T	T	T	T	G	G	G	G	G	G	G	G	C	C	C	C	A	A	G	G	T	T	T	T	G	G	C	C	G	G	C	C	T	T	A	A	T	T	T	T	C	C	T	T	T	T	T	T	A	A	A	A	A	A	T	T	T	T	C	C	T	T	A	A	T	T	T	T	C	C	C	C	G	G	A	A	C	C	T	T	G	G	C	C	G	G	G	G	A	A	T	T	C	C	A	C	A	A	T	T	T	T	A	A	G	G	C	C	G	G	T	T	A	A	T	T	G	G	G	G	T	T	G	G	G	G	C	C	A	A	A	A	T	T	T	T	C	C	T	T	T	T	C	C	A	A	C	G	A	A	C	C	T	T	G	G	A	A	C	C	T	T	A	A	G	G	T	T	G	G	C	C	G	G	A	A	T	T	G	G	G	G	G	G	NA	NA	A	A	G	G	A	A	G	G	C	C	NA	NA	T	T	G	G	C	C	G	G	A	A	T	T	T	T	T	T	G	G	NA	NA	G	G	A	A	G	G	A	A	T	T	A	A	G	G	A	A	C	C	C	C	C	C	A	A	A	A	G	G	T	T	C	C	G	G	T	T	C	C	G	G	C	C	A	A	A	A	G	G	G	G	G	G	G	G	G	G	T	T	G	G	G	G	G	G	T	T	T	T	T	T	G	G	G	G	G	G	G	G	A	A	C	C	T	T	G	G	G	G	T	T	A	A	G	G	T	T	G	G	T	T	T	T	G	G	G	G	G	G	C	C	G	G	G	G	G	G	G	G	A	A	T	T	T	T	T	T	T	T	T	T	T	T	A	A	C	C	G	G	C	C	T	T	C	C	G	G	NA	NA	G	T	C	A	T	T	T	T	C	C	T	T	NA	NA	A	A	T	G	G	G	G	G	A	A	T	T	A	G	A	A	A	A	C	C	C	C	T	T	C	C	C	C	C	C	G	G	G	G	T	T	G	G	C	C	G	G	T	T	T	T	T	T	A	A	G	G	T	T	G	G	T	T	A	A	G	G	T	T	G	G	G	G	A	A	C	C	T	T	A	A	A	A	A	A	C	C	G	G	G	G	T	T	A	A	A	A	C	C	A	A	A	A	G	G	C	C	G	G	G	G	G	G	A	A	T	T	T	C	T	T	C	C	C	C	C	C	G	G	C	C	T	T	T	T	T	T	T	T	A	A	A	A	T	T	C	C	NA	NA	T	T	C	C	T	T	T	T	A	A	A	A	C	C	C	C	C	C	C	C	G	G	C	C	C	C	G	G	C	C	G	G	C	C	G	G	G	G	T	T	A	A	G	G	G	G	A	A	G	G	T	T	G	G	A	A	A	A	T	T	A	A	G	G	C	C	G	G	A	A	T	T	A	A	G	G	G	G	G	G	T	T	T	T	A	A	G	G	A	A	T	T	T	T	G	G	G	G	G	G	C	C	G	G	A	A	C	C	T	T	A	A	C	C	C	C	G	G	T	T	T	T	C	T	T	T	C	C	A	A	A	A	C	C	T	T	A	A	G	G	G	G	T	T	A	A	A	A	G	G	G	G	C	C	T	T	G	G	C	C	C	C	G	G	G	G	G	G	T	T	C	C	G	G	A	A	G	G	C	C	T	T	G	G	A	A	C	C	A	A	T	T	T	T	G	G	T	T	C	C	T	T	C	C	A	A	A	A	A	A	T	T	G	G	G	G	G	G	G	G	T	T	T	T	T	T	T	T	G	G	T	T	A	A	C	C	C	C	T	T	G	G	C	C	C	C	T	C	T	T	G	G	T	T	G	G	G	G	G	G	T	T	A	G	C	C	G	G	C	C	G	G	C	T	A	A	A	A	A	A	G	G	C	C	C	C	G	G	A	A	C	C	T	T	A	A	G	G	C	C	C	C	A	A	C	C	C	C	T	T	C	C	G	G	T	T	G	G	A	A	T	T	T	C	A	A	C	C	G	G	A	A	C	C	C	C	C	C	G	G	C	C	A	A	A	A	A	A	G	G	A	A	G	G	G	G	A	A	T	T	G	G	T	T	G	G	T	T	G	G	G	G	T	T	T	T	T	T	G	G	G	G	C	C	A	A	G	G	T	T	G	G	T	T	A	A	G	G	G	G	A	A	T	T	A	A	A	A	C	C	T	T	T	T	G	G	C	C	T	T	A	A	A	A	C	C	T	T	T	T	C	C	A	A	A	A	C	T	A	G	T	C	T	T	A	A	C	C	C	C	T	T	G	G	G	G	C	C	T	T	C	C	C	C	C	C	C	C	A	A	A	A	T	T	T	T	G	G	G	G	G	G	C	C	C	C	G	G	T	T	A	A	C	C	G	G	T	T	T	T	T	T	G	G	T	T	G	G	A	A	G	G	G	G	A	A	T	T	T	T	G	G	T	C	T	T	T	G	G	G	G	G	G	G	C	C	T	T	G	G	A	A	T	T	T	T	C	C	A	A	T	T	T	T	G	G	G	G	C	C	A	A	T	T	G	G	T	T	T	T	G	G	C	C	T	T	G	G	C	C	C	C	G	G	G	G	G	G	C	C	T	T	T	T	G	G	A	A	G	G	A	A	T	T	G	G	G	G	C	C	C	C	A	A	C	C	NA	NA	G	G	T	T	T	T	G	G	A	A	C	C	T	T	G	G	T	T	A	A	C	C	A	A	C	C	A	A	A	A	C	C	T	T	C	C	A	A	A	A	G	G	A	A	C	C	C	C	G	G	A	A	T	T	A	A	T	T	C	C	T	T	C	C	G	G	A	A	C	C	T	T	T	T	T	T	A	A	T	T	G	G	T	T	T	T	T	T	A	A	T	T	T	T	G	G	C	C	G	G	A	A	C	C	T	T	T	T	G	G	A	A	G	G	G	G	G	G	A	A	C	C	A	A	C	C	G	G	G	G	C	C	G	G	G	G	A	A	T	T	G	G	T	T	A	A	G	G	C	C	T	T	T	T	A	A	C	C	G	G	A	A	G	G	C	C	A	A	C	C	T	T	C	C	A	A	C	C	T	T	T	T	A	A	A	A	A	A	A	A	A	A	C	C	G	G	A	A	T	T	G	G	A	A	T	T	C	C	T	T	C	C	A	A	C	C	G	G	T	T	C	C	A	A	C	C	C	C	A	A	C	C	G	G	C	C	G	G	G	G	T	T	C	C	A	A	A	A	T	T	A	A	T	T	G	G	T	T	C	C	G	G	T	T	G	G	A	A	G	A	G	G	A	A	G	G	T	C	T	T	C	C	G	G	A	A	C	C	A	A	G	G	C	C	T	T	A	A	A	A	G	G	A	A	G	G	G	G	T	T	G	G	T	T	T	T	T	T	G	G	C	C	G	G	C	C	A	A	T	T	G	G	G	G	C	C	T	T	G	A	G	G	NA	NA	A	A	G	G	T	T	A	A	A	A	T	T	A	A	C	C	G	G	G	G	T	T	G	G	A	A	T	T	T	T	T	T	G	G	A	A	A	A	G	G	G	G	T	T	A	A	G	G	T	T	T	T	G	G	A	A	G	A	A	G	C	C	A	A	G	G	T	T	C	C	A	A	A	A	C	T	A	A	G	G	G	G	A	A	C	C	C	C	G	G	T	T	G	G	T	T	A	A	A	A	C	C	C	C	G	G	T	T	C	C	C	C	A	A	T	T	T	T	A	A	G	G	T	T	C	C	C	C	G	G	C	C	T	T	G	G	C	C	T	T	G	G	C	C	C	C	A	A	C	C	C	C	T	T	T	T	T	T	G	G	G	G	NA	NA	G	G	C	C	C	T	G	G	A	A	C	C	T	T	A	A	C	C	G	G	G	G	A	A	A	A	A	A	A	A	G	G	C	C	T	T	G	G	T	C	T	T	T	T	T	T	G	G	T	T	T	T	C	C	C	C	C	C	C	C	A	A	T	T	A	A	C	C	T	T	G	G	A	A	A	A	T	C	G	G	A	A	G	G	T	T	T	T	G	G	A	A	A	A	A	A	G	G	G	G	T	T	T	T	T	T	G	G	G	G	C	C	T	T	G	G	G	G	T	T	C	C	C	C	G	G	T	T	C	C	G	G	G	G	G	G	G	G	C	C	G	G	A	A	A	A	G	G	C	C	A	A	T	T	C	C	G	G	T	T	A	A	G	G	C	C	C	C	G	G	C	C	C	C	C	C	C	C	G	G	G	G	C	C	C	C	G	G	NA	NA	G	G	G	G	C	C	G	G	A	G	A	A	T	T	G	G	G	G	C	G	C	C	T	T	A	A	G	G	T	T	T	T	G	G	G	G	G	G	A	A	G	G	A	A	A	A	G	G	A	A	T	T	C	C	G	G	C	C	G	G	C	C	T	T	G	G	G	G	C	C	T	T	A	A	G	G	NA	NA	G	G	C	A	C	C	G	G	G	G	G	G	C	C	C	C	A	A	T	T	T	T	G	G	T	T	G	G	C	C	A	A	G	G	C	C	A	A	A	A	C	C	G	G	C	C	C	C	G	G	T	C	T	T	C	C	C	C	A	A	A	A	T	T	A	A	A	A	G	G	G	G	T	T	G	G	C	C	C	C	C	C	A	A	C	C	C	C	T	T	G	G	C	C	G	G	G	G	G	G	C	C	G	G	A	A	C	C	C	C	T	T	T	T	C	C	T	T	G	G	A	A	G	G	A	A	A	A	G	G	C	C	C	C	C	C	C	C	T	T	A	A	T	T	T	T	G	G	C	C	A	A	G	G	A	A	A	G	G	G	G	G	A	A	A	A	A	A	G	G	T	T	T	T	C	C	G	G	G	G	A	A	T	T	G	G	C	C	C	C	G	G	T	T	G	G	A	A	C	C	G	G	C	C	A	A	C	C	T	T	A	A	T	T	G	G	G	G	C	C	T	T	A	A	A	A	G	G	C	C	A	A	G	G	A	A	G	G	A	A	A	G	T	T	C	C	G	G	G	G	T	T	A	A	C	C	G	G	T	T	A	A	G	G	G	G	C	C	C	C	G	G	C	C	T	T	A	A	A	A	C	C	G	G	A	A	A	A	A	A	T	T	C	C	G	G	C	C	T	T	C	C	T	T	A	A	T	T	G	G	C	C	C	C	C	C	A	A	G	A	T	T	G	G	C	C	G	G	C	C	C	C	T	T	C	C	G	G	C	C	G	G	C	C	A	A	G	G	T	T	A	A	G	G	A	A	A	A	G	G	C	C	A	A	A	A	G	G	A	A	T	T	T	T	C	C	A	A	T	T	A	A	T	T	C	C	G	G	G	G	G	G	A	A	A	A	A	A	C	C	G	G	C	C	G	G	T	T	A	A	C	C	G	G	A	A	G	G	A	A	A	A	C	C	A	A	C	C	G	G	T	T	T	T	G	G	T	T	C	C	G	G	T	T	T	T	C	C	A	A	T	T	C	C	C	C	C	C	A	A	A	A	C	C	C	C	C	C	C	C	A	A	G	G	A	A	A	A	A	A	T	T	NA	NA	C	C	A	A	C	C	G	G	A	A	G	G	G	G	T	T	G	G	A	A	T	T	C	C	G	G	G	G	C	C	A	A	G	G	A	A	T	T	G	G	T	T	C	C	C	C	A	A	C	C	G	G	C	C	C	C	T	T	T	T	G	G	A	A	C	C	C	C	A	A	C	C	A	A	G	G	G	G	C	C	C	C	C	C	T	T	A	A	C	C	C	T	T	T	G	G	G	G	A	A	A	A	C	C	C	C	NA	NA	G	G	C	C	C	C	T	T	T	T	A	A	G	G	G	G	C	C	C	C	A	A	G	G	T	T	A	A	G	G	C	C	T	T	A	A	G	G	C	C	G	G	C	C	A	A	T	T	C	C	A	A	T	T	A	A	C	C	A	A	G	G	G	G	T	T	C	C	A	A	A	A	C	C	G	G	A	A	T	T	G	G	T	T	C	C	T	T	T	T	A	A	A	A	A	A	C	C	G	G	G	G	C	C	C	C	A	A	A	A	C	C	A	A	G	G	G	A	T	T	G	G	T	T	A	A	T	T	A	A	G	G	T	T	C	G	A	A	T	T	G	G	G	G	G	G	C	C	G	T	C	C	A	A	G	G	G	G	T	T	G	G	T	T	G	G	A	A	G	G	G	G	T	T	T	T	G	G	C	C	A	A	G	G	T	T	G	G	C	C	A	A	A	A	G	G	G	G	T	T	C	C	G	G	A	A	A	A	G	G	A	A	C	C	C	C	C	C	A	A	A	A	T	T	T	T	G	A	G	G	C	C	T	T	G	G	T	T	T	T	A	A	T	T	T	T	G	G	G	G	A	A	T	T	C	C	T	T	G	G	T	T	A	A	G	G	C	C	G	G	C	C	G	G	T	T	C	C	T	T	C	C	G	G	T	T	T	A	T	T	G	G	NA	NA	C	C	G	G	C	C	A	A	G	G	G	G	G	G	T	T	G	G	T	T	C	C	T	T	T	T	C	C	A	A	T	C	G	G	T	T	G	G	T	T	G	G	C	C	A	A	C	C	G	G	T	T	G	G	C	C	G	G	C	C	T	T	C	C	C	C	G	G	T	T	A	A	A	A	C	C	A	A	T	T	G	G	T	T	T	T	A	A	A	A	C	C	A	A	C	C	A	A	G	G	T	T	C	C	T	T	T	T	A	A	A	A	T	T	G	G	T	T	G	G	T	T	A	A	C	C	A	A	C	C	C	C	C	C	G	G	C	C	T	T	G	G	C	C	A	A	C	C	C	C	A	A	G	G	A	A	C	C	G	G	T	T	G	G	C	C	T	T	C	C	C	C	G	G	C	C	A	A	C	C	C	C	G	G	A	A	A	A	T	T	T	T	G	G	T	T	G	G	T	T	T	T	A	A	G	G	T	T	C	C	C	C	A	A	G	G	A	A	T	T	G	G	A	A	C	C	A	A	A	A	G	G	G	G	G	G	T	T	G	G	G	G	T	T	G	G	C	C	G	G	A	G	A	A	G	G	G	G	T	T	T	T	T	T	C	C	T	T	T	T	G	G	G	G	A	A	A	A	A	A	T	T	C	C	G	G	G	G	G	G	A	A	T	T	G	G	T	T	A	A	A	A	C	C	T	T	A	G	C	C	G	G	C	C	C	C	A	A	A	A	C	C	T	T	T	T	T	T	C	C	T	T	A	A	C	C	C	C	C	C	A	A	C	C	T	T	G	G	C	C	A	A	T	T	A	A	T	T	A	A	C	A	C	C	T	T	C	C	G	G	A	A	T	T	G	G	A	A	C	C	A	A	A	A	T	T	T	T	T	T	T	T	G	G	G	G	C	C	T	C	G	G	G	G	C	C	G	G	G	G	A	A	G	G	C	C	C	C	T	T	C	C	C	C	T	T	A	A	NA	NA	A	A	G	G	G	G	T	T	C	C	C	C	T	T	T	T	A	A	T	T	C	C	G	G	T	T	C	C	G	G	C	C	A	A	T	T	A	A	C	C	A	A	C	C	A	A	C	C	T	T	T	T	A	A	C	C	G	G	T	T	G	G	G	G	G	G	C	C	G	G	T	T	A	A	C	C	T	T	G	G	A	A	NA	NA	T	T	A	A	A	A	C	C	G	G	A	T	T	T	T	T	A	A	G	G	C	C	C	C	A	A	A	A	A	A	G	G	C	C	C	C	A	A	C	C	A	A	C	C	T	T	C	C	T	T	G	G	T	T	G	G	A	A	A	A	G	G	G	G	A	A	C	C	G	G	C	C	G	G	A	A	G	G	A	A	C	C	G	G	A	A	A	A	A	C	A	A	T	T	T	T	C	C	G	G	T	T	A	A	T	T	G	G	G	G	G	G	A	A	G	G	A	A	A	A	T	T	C	C	G	G	C	C	A	A	C	C	A	A	G	G	C	C	G	G	T	T	A	A	G	G	G	G	T	T	C	C	A	A	C	C	A	A	T	T	NA	NA	A	A	G	G	C	C	G	G	A	A	G	G	T	T	T	C	C	C	A	A	C	C	A	A	NA	NA	G	G	C	C	C	C	A	A	A	A	A	A	G	G	A	A	G	G	C	C	T	T	G	G	G	G	G	G	A	A	A	A	T	T	C	C	G	G	G	G	T	T	A	A	A	A	A	A	G	G	C	C	G	G	T	T	T	T	G	G	C	C	T	T	C	C	C	C	T	T	G	G	G	G	G	G	A	A	T	T	T	T	A	A	T	T	T	T	A	A	T	T	G	G	G	G	A	A	C	C	G	G	C	C	G	G	C	C	C	C	C	C	C	C	A	A	A	A	A	A	G	G	G	G	C	C	A	A	G	G	A	T	C	C	G	G	G	G	A	A	A	A	A	A	A	A	G	T	T	T	A	A	G	G	G	G	G	G	C	C	G	G	G	G	C	C	G	G	C	C	A	A	G	G	C	C	A	A	A	A	C	C	T	T	T	T	C	C	NA	NA	C	C	C	C	C	C	A	A	C	C	C	C	G	G	G	G	NA	NA	G	G	G	G	C	C	G	G	C	C	A	A	T	T	T	T	G	G	G	G	C	C	A	A	G	G	G	G	A	A	A	A	A	A	G	G	A	A	A	A	T	T	T	T	C	C	A	A	C	C	C	C	C	C	G	G	T	T	A	A	G	G	T	T	G	G	A	A	A	A	A	A	C	C	T	T	NA	NA	C	C	C	C	A	A	G	G	T	T	G	G	T	T	A	A	C	C	G	G	A	A	G	G	C	C	C	C	T	T	A	A	A	A	T	T	T	T	G	G	G	G	G	G	C	T	T	T	T	T	T	T	C	C	C	C	T	T	C	C	G	G	G	G	C	C	A	A	T	T	C	C	A	A	A	A	C	C	T	T	T	T	G	G	G	G	A	A	T	T	A	A	A	A	T	T	T	T	T	T	G	G	G	G	C	C	G	G	G	G	G	G	A	A	A	A	C	C	C	C	C	C	C	C	G	G	G	G	G	G	T	T	G	G	G	G	T	T	NA	NA	A	A	T	T	T	T	A	A	C	C	T	T	T	T	NA	NA	G	G	C	C
CC	OR220f56	NA	NA	1	NA	G	G	A	A	C	C	A	A	C	C	G	G	G	G	C	C	G	G	C	C	G	G	A	A	G	G	C	C	G	G	C	C	G	G	C	C	A	A	C	C	T	T	C	C	C	C	G	G	C	C	C	C	G	G	A	A	A	A	G	G	G	G	A	A	A	A	G	G	C	C	C	C	G	G	T	T	T	T	T	T	A	A	G	G	A	A	G	G	T	T	A	A	T	T	T	T	C	C	T	T	A	A	C	C	A	A	A	G	G	G	G	G	C	C	T	T	G	G	A	A	A	A	C	C	C	C	G	G	G	G	C	C	G	G	G	G	G	G	T	T	G	G	T	C	A	A	G	G	T	T	T	T	G	G	T	T	G	G	G	G	A	A	G	G	C	C	C	C	G	G	G	G	T	T	A	A	A	A	T	T	T	T	G	G	G	G	A	A	A	A	T	T	C	C	G	G	T	T	G	G	A	A	G	G	T	T	C	C	A	A	G	G	G	G	T	T	G	G	C	C	A	A	C	C	T	T	A	A	C	C	G	G	A	A	C	C	C	C	A	A	G	G	C	C	G	G	G	G	G	G	C	C	G	G	C	C	C	C	A	A	C	C	C	C	C	C	G	G	C	C	T	T	C	C	G	G	C	C	T	T	T	T	C	C	C	C	C	C	C	C	T	T	G	G	C	C	C	C	A	A	T	T	G	G	C	C	T	T	A	A	G	G	C	C	A	A	G	G	A	A	T	T	A	A	G	G	G	G	C	C	C	C	A	A	G	G	T	T	A	A	G	G	C	C	G	G	C	C	T	T	C	C	G	G	C	C	T	T	G	G	C	C	T	T	C	C	G	G	C	C	C	C	T	T	C	C	A	A	T	T	C	C	C	C	A	A	T	T	G	G	G	G	A	A	C	C	G	G	C	C	G	G	T	T	C	C	A	A	G	G	T	T	A	A	T	T	G	G	G	G	A	A	A	A	A	A	T	T	C	C	G	G	C	C	C	C	G	G	A	A	C	C	A	A	G	G	A	A	C	C	G	G	G	G	A	A	C	C	C	C	G	G	T	T	T	T	T	T	NA	NA	C	C	T	T	A	A	T	T	T	T	A	A	C	C	T	T	G	G	G	G	C	C	C	C	G	G	C	C	T	T	T	T	G	G	G	G	T	T	A	A	C	C	G	G	C	C	T	T	C	C	C	C	G	G	C	C	A	A	A	A	T	T	C	C	T	T	T	T	C	C	G	G	C	C	C	C	C	C	G	G	T	T	G	G	C	C	C	C	C	C	G	G	T	T	A	A	T	T	C	C	C	C	T	T	A	A	G	G	G	G	G	G	T	T	G	G	T	T	A	A	T	T	T	T	T	T	G	G	A	A	G	G	C	C	G	G	T	T	G	G	A	A	A	A	T	T	C	C	C	C	G	G	A	A	A	A	G	G	G	G	T	T	T	T	C	C	G	G	C	C	A	A	A	A	A	A	A	A	C	C	T	T	G	G	A	A	T	T	C	C	T	T	T	T	A	A	T	T	T	T	C	C	C	C	A	A	C	C	A	A	T	T	A	A	C	C	A	A	G	G	T	T	C	C	G	G	C	C	G	G	C	C	T	T	T	T	G	G	A	A	G	G	A	A	A	A	C	C	C	C	T	T	A	A	C	C	A	A	A	A	C	C	T	T	T	T	A	A	T	T	C	C	C	C	T	T	T	T	T	T	T	T	C	C	T	T	T	T	A	A	G	G	A	A	T	T	C	C	G	G	G	G	T	T	C	C	G	G	G	G	G	G	T	T	A	A	T	T	C	C	C	C	T	T	T	T	T	T	T	T	G	G	G	G	A	A	G	G	T	T	C	C	T	T	A	A	C	C	A	A	A	A	C	C	A	A	G	G	G	G	A	A	T	T	A	A	A	A	G	G	G	G	T	T	G	G	C	C	C	C	C	C	C	C	A	A	T	T	C	C	C	C	C	C	C	C	C	C	C	C	C	C	C	C	G	G	T	T	C	C	G	G	T	T	C	C	T	T	T	T	G	G	T	T	G	G	A	A	G	G	A	A	C	C	C	C	C	C	A	A	G	G	A	A	A	A	T	T	G	G	T	T	C	C	G	G	T	T	A	A	A	A	T	T	T	T	G	G	T	T	T	T	C	C	T	T	C	C	T	T	A	A	C	C	C	C	G	G	C	C	T	T	G	G	A	A	T	T	A	A	T	T	G	G	C	C	A	A	A	A	C	C	T	T	T	T	A	A	A	A	A	A	A	A	T	T	G	G	C	C	A	T	C	C	T	T	C	C	T	T	A	A	T	T	C	C	C	C	G	G	C	C	G	G	C	C	G	G	C	C	G	G	G	G	C	C	G	G	T	T	T	T	C	C	G	G	A	A	G	G	C	C	G	G	G	G	C	C	T	T	G	G	C	C	A	A	A	A	T	T	C	C	G	G	T	T	C	C	C	C	A	A	T	T	A	A	G	G	A	A	C	C	C	C	T	T	G	G	C	C	G	G	C	C	A	A	G	G	C	C	A	A	A	A	G	G	G	G	G	G	A	A	A	A	A	A	A	A	G	G	A	A	A	A	T	T	C	C	A	A	A	A	C	C	C	C	T	T	G	G	G	G	T	T	A	A	C	C	A	A	C	C	C	C	G	G	T	T	A	A	A	A	A	A	T	T	A	A	G	G	A	A	C	C	A	A	G	G	T	T	A	A	G	G	C	C	G	G	A	A	T	T	G	G	G	G	C	C	A	A	A	A	A	A	C	C	C	C	G	G	T	T	T	T	C	C	T	T	T	T	A	A	C	C	G	G	A	A	G	G	G	G	C	C	G	G	A	A	T	T	A	A	C	C	T	T	C	C	A	A	A	A	G	G	C	C	G	G	T	T	G	G	A	A	T	T	T	T	C	C	T	T	G	G	A	A	T	T	A	A	C	C	NA	NA	T	T	A	A	T	T	G	G	C	C	T	T	G	G	G	G	C	C	T	T	C	C	T	T	G	G	A	A	G	G	A	A	A	A	G	G	G	G	T	T	T	T	C	C	A	A	C	C	C	C	C	C	T	T	C	C	G	G	G	G	T	T	A	A	G	G	NA	NA	G	G	C	C	A	A	T	T	T	T	A	A	A	A	T	T	C	C	A	A	T	T	A	A	T	T	T	T	G	G	C	C	C	C	T	T	A	A	C	C	G	G	G	G	A	A	C	C	A	A	T	T	G	G	G	G	T	T	C	C	A	A	C	C	T	T	T	T	T	T	T	T	A	A	T	T	C	C	C	C	T	T	T	T	G	G	G	G	G	G	C	C	T	C	A	A	G	G	A	A	C	C	C	C	G	G	A	A	T	T	T	T	T	T	A	A	T	T	T	T	C	C	A	A	T	T	A	A	G	G	A	A	T	T	G	G	T	T	G	G	C	C	C	C	C	C	A	A	C	C	C	C	C	C	G	G	T	T	A	A	G	G	A	A	C	C	T	T	G	G	C	C	A	A	A	A	G	G	G	G	A	A	C	C	C	C	T	T	G	G	C	C	T	T	G	G	C	C	C	C	A	A	A	A	G	G	G	G	T	T	G	G	G	G	C	C	A	A	C	C	A	A	C	C	C	C	G	G	G	G	C	C	C	C	A	A	T	T	A	A	G	G	G	G	T	T	C	C	G	G	A	A	T	T	G	G	C	G	A	A	T	T	G	G	A	A	A	A	C	C	G	G	T	T	C	C	A	A	G	G	T	T	C	C	G	G	C	C	G	G	T	T	C	C	G	G	T	T	T	T	C	C	T	T	A	A	C	C	A	A	G	G	G	G	T	T	A	A	T	T	C	C	A	A	A	A	C	C	C	C	T	T	G	G	G	G	C	C	G	G	G	G	C	C	C	C	C	C	T	T	A	A	A	A	T	T	G	G	G	G	A	A	A	A	C	C	T	T	G	G	G	G	A	A	T	T	C	C	C	C	C	C	A	A	G	G	G	G	A	A	C	C	C	C	G	G	G	G	T	T	C	C	A	A	C	C	G	G	T	T	G	G	C	C	G	G	T	T	G	G	G	G	A	A	G	G	T	T	A	A	C	C	T	T	G	G	G	G	T	T	T	T	C	C	G	G	T	T	A	A	G	G	G	G	G	G	C	C	C	C	C	C	T	T	T	T	C	C	T	T	T	T	A	A	C	C	T	T	C	C	C	C	A	A	C	C	C	C	T	T	C	C	C	C	A	A	T	T	C	C	C	C	A	A	G	G	C	C	G	G	T	T	C	C	T	T	G	G	A	A	T	T	T	T	G	G	T	T	C	C	G	G	C	C	G	G	T	T	C	C	A	A	T	A	A	A	T	T	G	G	A	A	T	T	G	G	A	A	A	A	T	T	A	A	G	G	G	G	A	A	C	C	C	C	C	C	C	C	G	G	C	C	G	G	T	T	T	T	G	G	C	C	T	T	G	G	T	T	C	C	T	T	T	T	T	T	G	G	G	C	T	T	C	C	C	C	A	A	T	T	A	A	T	T	A	A	G	G	C	C	T	T	A	A	T	T	A	A	T	T	C	C	A	A	C	C	C	C	C	C	A	A	C	C	T	T	G	G	C	C	A	A	T	T	T	T	G	G	G	G	G	G	T	T	T	T	C	C	G	G	C	C	T	T	A	A	A	A	C	C	C	C	T	T	A	A	A	A	G	G	T	T	A	A	G	G	C	C	G	G	T	T	G	G	C	C	T	T	A	A	C	C	A	A	T	T	T	T	C	C	C	C	G	G	A	A	G	G	A	A	G	G	G	G	T	T	A	A	G	G	A	A	C	C	T	T	C	C	T	T	C	C	C	C	C	C	T	T	A	A	G	G	T	T	T	T	G	G	T	T	C	C	T	T	C	C	C	C	G	G	T	T	G	G	C	C	G	G	C	C	A	A	T	T	C	C	C	C	A	A	G	A	C	C	G	G	G	G	G	G	A	A	A	T	C	C	T	T	T	T	C	C	G	G	C	C	C	C	T	T	C	C	T	T	C	C	G	G	T	T	A	A	A	A	C	C	G	G	A	A	G	C	G	G	C	C	T	T	T	T	C	C	A	A	C	C	A	A	C	C	G	G	G	G	G	G	A	A	T	T	C	C	G	G	A	A	A	A	T	T	G	G	T	T	G	G	C	G	C	C	G	G	C	C	T	T	C	C	C	C	C	C	T	T	C	C	T	T	A	A	A	A	C	C	A	A	A	A	T	T	A	A	C	C	T	T	T	T	G	G	T	T	C	C	T	T	T	T	C	C	T	T	G	G	C	C	T	T	T	T	C	C	G	G	G	G	G	G	G	G	T	T	T	T	C	C	A	A	T	T	T	T	G	G	A	A	G	G	C	C	C	C	C	C	G	G	G	G	G	G	T	T	G	G	T	T	G	G	G	G	A	A	A	A	G	G	T	T	T	T	A	A	C	C	T	T	A	A	T	T	T	T	G	G	G	G	C	C	C	C	G	G	G	G	T	A	G	G	T	T	A	A	G	G	G	G	T	T	C	C	A	A	G	G	A	A	C	C	A	A	G	G	C	C	C	T	C	C	G	G	T	T	G	G	C	C	A	A	T	T	T	T	T	T	A	A	C	C	T	T	G	G	T	T	G	G	A	A	T	T	C	C	G	G	T	T	T	T	A	A	T	T	T	T	G	G	A	A	C	C	G	G	C	C	G	G	A	A	T	T	T	T	A	A	C	C	T	T	A	A	T	T	C	C	G	G	G	G	C	C	G	G	G	G	C	C	A	A	G	G	A	A	T	T	G	G	G	G	C	C	C	C	T	T	T	C	T	T	G	G	A	A	G	G	A	A	T	T	T	T	C	C	C	C	A	A	C	C	T	T	A	A	C	C	C	C	C	C	C	C	T	T	A	A	A	A	C	C	A	A	C	C	G	G	A	A	G	G	C	C	G	G	C	C	T	T	T	T	T	T	A	A	T	T	C	C	C	C	G	G	T	T	G	G	G	G	A	A	C	C	A	A	C	C	T	T	C	C	C	C	T	T	A	A	C	C	A	A	C	C	A	A	C	C	G	G	T	T	G	G	A	A	A	A	G	G	T	T	A	A	T	T	C	C	G	G	A	A	T	T	G	G	T	T	C	C	A	A	C	C	C	C	G	G	T	T	T	T	T	T	G	G	A	A	C	C	G	G	T	T	A	A	A	A	A	A	C	C	A	A	T	T	G	G	C	C	T	T	A	A	A	A	A	A	A	A	A	A	A	A	A	A	G	G	G	G	C	C	G	G	G	G	A	A	C	C	G	G	T	T	T	T	G	G	C	C	C	C	T	T	T	T	C	C	G	G	G	G	G	G	G	G	C	C	T	T	T	T	C	C	A	A	A	A	T	T	A	A	G	G	T	T	A	A	G	G	A	A	A	A	T	T	C	C	C	C	T	T	A	A	C	C	T	T	T	T	A	A	T	T	C	C	T	T	C	C	T	T	C	C	G	G	T	T	C	C	C	C	C	C	T	T	A	A	G	G	G	G	C	C	A	A	C	C	G	G	T	T	C	C	T	T	T	T	G	G	NA	NA	C	C	A	A	C	C	T	T	C	C	C	C	G	G	C	C	C	C	A	A	A	A	T	T	G	G	C	C	A	A	C	C	G	G	C	C	C	C	T	T	G	G	C	C	T	T	C	C	T	T	C	C	A	A	C	C	T	T	G	G	C	C	A	A	C	C	A	A	C	C	A	A	T	T	G	G	T	T	A	A	C	C	G	G	G	G	G	G	A	A	G	G	C	C	C	C	T	T	C	C	G	G	A	A	A	A	A	A	C	C	A	A	A	A	A	A	C	C	C	C	A	A	A	A	G	G	C	C	T	T	C	C	A	A	A	A	C	C	A	A	T	T	T	T	C	C	T	T	G	G	A	A	T	T	T	T	C	C	G	G	C	C	G	G	A	A	A	A	A	A	G	G	C	C	T	T	C	C	C	C	C	C	G	G	G	G	C	C	G	G	C	C	A	A	A	G	A	A	T	T	A	A	C	C	C	C	T	T	G	G	A	A	C	C	A	A	C	C	T	T	T	T	G	G	T	T	T	T	A	A	A	A	C	C	C	C	C	C	A	A	G	G	G	G	T	T	C	C	T	T	T	T	A	A	G	G	G	G	G	G	T	T	C	C	A	A	G	G	T	T	A	A	C	C	C	C	C	C	A	A	C	C	A	A	A	A	G	G	C	C	C	C	C	C	T	T	C	C	A	A	C	C	G	G	T	T	T	T	T	T	G	G	G	G	A	A	G	G	A	A	G	G	C	C	C	C	C	C	G	G	C	C	A	A	T	T	A	A	A	A	C	C	C	C	G	G	T	T	G	G	G	G	A	A	A	A	T	T	T	T	G	G	A	A	C	C	G	G	G	G	C	C	A	A	A	A	G	G	C	C	C	C	T	T	G	G	C	C	G	G	A	A	A	A	G	G	A	A	G	G	G	G	C	C	A	A	T	T	G	G	C	C	G	G	G	G	G	G	C	C	C	C	T	T	A	A	C	C	A	A	C	C	T	T	T	T	T	T	C	C	G	G	A	A	C	C	A	A	T	T	T	T	G	G	C	C	T	T	T	T	C	C	A	A	A	A	C	T	C	C	T	T	A	A	G	G	G	G	A	A	G	G	T	T	C	C	T	T	T	T	C	C	G	G	C	C	A	A	G	G	C	C	G	G	T	T	A	A	C	C	T	T	C	C	A	A	G	G	G	G	C	C	C	C	G	G	T	T	C	C	G	G	T	G	A	A	T	T	C	C	G	G	T	T	G	G	C	C	C	C	T	T	A	A	C	C	A	A	A	C	G	G	G	G	C	C	A	A	G	G	G	G	T	T	T	T	G	G	C	C	A	A	G	G	T	G	C	C	C	C	A	A	T	T	T	T	C	C	C	C	G	G	C	C	A	A	G	G	T	T	G	G	A	A	G	G	G	G	C	C	T	A	G	G	C	C	G	G	G	G	G	G	C	C	NA	NA	G	G	A	A	C	C	T	T	T	T	A	A	C	C	A	A	G	G	T	T	G	G	A	A	C	C	T	T	G	G	A	A	A	A	G	G	C	C	G	G	T	T	C	C	C	C	T	T	G	G	T	T	T	T	G	G	G	G	T	T	G	G	T	T	C	C	C	C	C	C	T	T	A	A	G	G	C	C	A	A	A	A	A	A	C	C	C	C	G	G	C	C	C	C	G	G	C	C	T	T	C	C	T	T	A	A	A	A	A	A	C	C	A	A	G	G	T	T	C	C	A	A	A	A	A	G	C	C	A	A	C	C	A	A	T	T	C	C	T	T	T	T	C	C	T	T	C	C	G	G	C	C	C	C	C	C	A	A	G	G	C	C	G	G	T	T	T	T	C	C	T	T	A	A	G	G	T	T	G	G	A	A	G	G	G	G	G	G	G	G	C	C	G	G	C	C	C	C	C	C	C	C	A	A	T	T	A	A	G	G	C	C	C	C	T	T	G	G	G	G	C	C	C	C	A	A	T	T	A	A	G	G	G	G	C	C	A	A	T	T	C	C	A	A	C	C	T	T	A	A	T	T	C	C	G	G	C	C	C	C	C	C	C	C	T	T	G	G	G	G	G	G	G	G	T	T	T	T	T	T	G	G	A	A	C	C	C	C	G	G	C	C	G	G	A	A	T	T	A	A	T	T	A	A	A	A	G	G	C	C	C	C	C	C	C	C	A	A	A	A	G	G	A	A	C	C	NA	NA	G	G	T	C	A	A	G	G	A	A	T	T	T	T	G	G	C	C	G	G	T	T	A	A	G	G	A	A	T	T	T	T	T	T	A	A	A	A	T	T	C	C	C	C	A	A	G	G	G	G	T	T	G	G	T	T	G	G	A	A	G	G	C	C	G	G	C	C	C	C	A	A	T	T	T	T	A	A	A	G	C	C	G	G	G	G	C	C	A	A	A	A	G	G	A	G	C	C	A	A	G	G	G	G	T	T	C	C	A	A	A	A	A	A	T	T	T	T	T	T	NA	NA	C	C	G	G	T	G	C	C	G	G	G	G	G	G	C	C	T	T	A	A	C	C	T	T	A	A	T	T	T	T	C	C	G	G	G	G	T	T	T	T	C	C	T	T	C	C	C	C	G	G	T	T	A	A	T	T	T	T	G	G	G	G	T	T	C	C	C	C	A	A	G	G	G	G	C	C	T	T	C	C	C	C	A	A	A	A	G	G	T	T	T	T	T	T	G	G	T	T	C	C	T	T	A	A	A	A	T	T	A	A	T	T	C	C	A	A	C	C	C	C	A	A	T	T	G	G	C	C	C	C	A	A	T	T	C	C	G	G	C	C	A	A	T	T	G	G	C	C	C	C	C	C	G	G	A	A	G	G	A	A	G	G	C	C	T	T	T	T	A	A	C	C	C	C	C	C	T	T	G	G	C	C	A	A	C	C	G	G	A	A	A	A	C	C	C	C	C	C	C	C	G	G	G	G	G	G	NA	NA	T	T	G	G	C	C	T	T	G	G	A	A	T	T	G	G	C	C	G	G	T	T	A	A	A	A	T	T	G	G	T	T	C	C	C	C	A	A	A	A	C	C	G	G	A	A	A	A	G	G	T	T	G	G	T	T	G	G	T	T	A	A	G	G	C	C	T	T	T	T	T	T	A	A	A	T	G	G	C	C	T	T	C	C	C	C	G	G	A	A	G	G	A	A	G	G	T	T	T	T	G	G	C	C	A	A	T	T	C	C	G	G	T	T	G	G	C	C	A	A	C	C	C	C	G	G	C	C	T	T	A	A	C	C	A	A	T	T	T	T	T	T	G	G	G	G	T	T	C	C	A	A	C	C	G	G	C	C	T	T	G	G	G	G	G	G	T	T	A	A	C	C	A	A	T	T	G	G	A	A	G	G	G	G	T	T	G	G	T	T	G	G	C	C	G	G	G	G	C	C	C	C	A	A	T	T	T	T	G	G	G	G	T	T	C	C	G	G	T	T	C	C	G	G	T	T	T	T	T	T	C	C	T	T	A	A	G	G	T	T	T	T	C	C	G	G	A	A	T	T	C	C	T	T	T	T	C	C	C	C	G	G	C	C	T	T	C	C	T	T	T	T	C	C	G	G	G	G	A	A	G	G	G	C	T	T	A	A	A	A	T	T	C	C	C	C	T	T	C	C	T	T	G	G	C	C	G	G	T	T	A	A	C	C	G	G	T	T	A	A	T	T	G	G	A	A	A	A	C	C	C	C	T	T	C	C	A	A	C	C	T	T	A	A	T	T	G	G	T	T	C	C	G	G	T	T	T	T	G	G	G	G	T	T	A	A	G	G	A	A	A	A	G	G	A	A	T	T	T	T	T	T	T	T	A	A	C	C	A	A	A	A	A	A	T	T	G	G	T	T	C	C	A	A	A	A	C	C	A	A	A	A	C	C	G	G	T	T	T	T	A	C	A	A	C	C	C	C	G	G	C	C	C	C	T	T	T	T	T	T	C	T	C	C	A	A	C	C	C	C	G	G	A	A	C	C	C	C	C	C	T	T	C	C	C	C	T	T	A	A	G	G	T	T	A	A	C	C	A	A	T	T	C	C	A	A	G	G	C	C	A	A	C	C	G	G	A	A	A	A	G	G	A	A	A	A	A	T	C	C	A	A	T	T	C	C	A	A	C	C	T	T	A	A	T	T	G	G	G	G	C	C	A	A	C	C	C	C	A	A	T	T	C	C	A	A	G	G	C	C	G	G	G	G	T	T	A	A	A	A	G	G	C	C	G	G	A	A	A	A	A	A	A	A	A	A	G	G	A	A	C	C	T	T	A	A	C	C	T	T	G	G	A	A	G	G	C	C	A	A	C	C	A	A	A	A	T	T	A	A	C	C	A	A	A	A	A	A	A	A	A	A	T	T	G	G	G	G	A	A	C	C	G	G	G	G	A	A	T	T	A	A	T	T	G	G	C	C	G	G	A	A	C	C	G	G	A	A	C	C	G	G	C	C	A	A	T	T	A	A	A	A	C	C	G	G	C	C	T	T	G	G	C	C	G	G	G	G	G	G	C	C	G	G	C	C	A	A	C	C	C	C	G	G	C	C	A	A	G	G	T	T	A	A	T	T	A	A	A	A	A	A	A	A	A	A	A	A	T	T	G	G	T	T	T	T	G	G	C	T	G	G	A	A	C	C	A	A	C	C	T	T	A	A	T	T	T	T	C	C	C	C	G	G	G	G	T	T	T	T	A	A	C	C	G	G	A	A	A	A	C	C	C	C	C	C	T	T	A	C	A	A	T	T	G	G	C	C	G	G	T	T	A	A	C	C	T	T	G	G	G	G	T	T	C	C	C	C	A	A	G	G	C	C	G	G	C	C	G	G	A	A	A	A	G	G	A	A	T	T	G	G	C	C	T	T	T	C	A	A	G	G	G	G	C	G	T	T	G	G	T	T	C	C	C	C	A	A	A	A	C	C	C	C	T	T	C	C	C	C	G	G	C	C	C	C	A	A	C	C	T	T	G	G	T	T	C	C	A	A	A	A	G	G	G	G	T	T	A	A	C	C	A	A	G	G	G	G	A	A	G	G	A	A	A	A	T	T	C	C	T	T	G	G	T	T	G	G	G	G	A	A	T	T	C	C	A	A	A	A	A	A	A	A	A	A	T	T	A	G	T	T	A	A	A	A	G	G	T	T	A	A	A	A	A	A	A	A	A	A	C	C	G	G	G	G	C	C	A	A	G	G	T	T	A	A	T	T	C	C	A	A	G	G	T	T	A	A	C	C	C	C	C	C	G	G	T	T	T	T	G	G	T	T	A	A	A	A	C	C	A	A	C	C	G	G	T	T	A	A	T	T	T	T	C	C	T	T	T	T	T	T	C	C	A	A	A	A	C	C	T	T	C	C	C	C	G	G	T	T	T	T	C	C	T	T	C	C	T	T	C	C	C	C	C	C	G	G	G	G	C	C	C	C	G	G	A	A	C	C	T	T	T	T	A	A	G	G	G	G	C	C	G	G	C	C	G	G	A	A	A	A	A	A	C	C	G	G	G	G	T	T	A	A	C	C	G	G	G	G	G	G	G	G	G	G	A	A	T	T	C	C	G	G	C	C	G	G	A	A	C	C	T	T	A	A	T	T	C	C	T	T	T	T	C	C	T	T	C	C	T	T	G	G	A	A	C	C	C	C	A	A	G	G	C	C	G	G	C	C	G	G	C	C	A	A	A	A	G	G	G	G	G	G	C	C	T	T	C	C	C	C	A	A	G	G	G	G	G	G	A	A	T	T	C	C	A	A	A	A	G	G	G	G	C	C	G	G	A	A	G	G	C	C	C	C	T	C	A	A	G	G	A	A	A	A	C	C	G	G	G	G	A	A	C	C	G	G	T	C	C	C	A	A	G	G	T	T	G	G	A	A	G	G	G	G	C	C	C	C	A	A	T	T	T	T	C	C	C	C	G	G	C	C	C	C	A	A	G	G	C	C	G	G	C	C	A	A	T	T	A	A	G	G	G	G	C	C	C	C	C	C	T	T	C	C	A	A	G	G	A	A	T	T	G	G	G	G	C	C	C	C	A	A	C	C	C	C	C	C	C	C	C	C	T	T	G	G	T	T	T	T	A	A	T	T	A	A	T	T	G	G	C	C	G	G	C	C	G	G	C	C	G	G	G	G	G	G	A	A	C	C	A	A	C	C	C	C	T	T	A	A	G	G	T	T	C	C	C	C	T	T	G	G	T	T	G	G	T	T	A	A	T	T	A	A	C	C	A	A	A	A	A	G	C	C	T	T	A	A	T	T	C	C	T	T	C	C	A	A	C	C	T	T	A	A	A	A	C	C	T	T	C	C	C	C	G	G	T	T	G	G	C	C	T	T	C	C	C	C	C	C	C	C	C	C	A	A	C	C	C	C	A	A	T	T	T	T	T	T	C	C	A	A	C	C	A	A	T	T	G	G	T	T	T	T	C	C	G	G	G	G	G	G	A	A	T	T	T	T	T	T	T	T	G	G	T	T	G	G	G	G	G	G	G	G	T	T	A	A	G	G	C	C	A	A	A	A	C	C	C	C	G	G	C	C	A	A	A	A	G	G	T	T	C	C	G	G	G	G	T	T	T	T	G	G	A	A	G	G	T	G	G	G	C	C	G	G	G	G	T	T	A	A	T	T	T	T	A	A	T	T	C	C	A	A	T	T	G	G	T	T	A	A	C	T	C	C	T	T	G	G	T	T	T	T	A	A	T	T	G	G	A	A	C	C	C	C	G	G	A	A	T	T	A	A	T	T	T	T	G	G	C	C	G	G	G	G	T	T	T	T	T	T	A	A	T	T	G	G	G	G	C	C	G	G	T	T	A	A	G	G	A	A	C	C	G	G	G	G	C	C	A	A	G	G	NA	NA	C	C	C	C	T	T	T	T	C	C	A	A	C	C	T	T	C	C	G	G	A	A	C	C	A	A	G	G	T	T	G	G	NA	NA	T	T	A	A	C	C	C	C	T	T	A	A	G	G	C	C	G	G	A	A	G	G	T	T	C	C	C	C	A	A	G	G	A	A	T	T	A	A	G	G	C	C	C	C	T	T	A	A	A	A	A	A	C	C	C	C	T	T	C	C	T	T	A	A	G	G	A	A	T	T	C	C	T	T	G	G	A	A	T	T	A	A	T	T	C	C	G	G	T	T	C	C	T	T	T	T	C	C	A	A	A	A	A	A	A	T	G	G	G	G	T	T	T	T	G	G	G	G	C	C	C	C	A	A	T	T	A	A	G	G	G	G	T	T	T	T	G	G	T	T	A	A	C	C	T	T	A	A	G	G	C	C	C	C	C	C	T	T	G	G	G	G	G	G	G	T	T	T	A	A	C	C	G	G	G	G	A	A	T	T	A	A	G	G	G	G	C	C	T	T	C	C	G	G	G	G	T	T	C	C	C	C	G	G	T	T	A	A	T	T	C	C	A	A	G	G	A	A	G	G	C	C	A	A	A	A	T	T	G	G	C	C	A	A	T	T	A	A	T	T	T	T	T	T	C	C	A	A	A	A	T	T	G	G	A	A	A	A	A	A	T	T	G	G	G	G	C	C	A	A	A	A	C	C	A	A	T	T	T	T	C	C	A	A	G	G	G	G	T	T	G	G	G	G	T	T	A	A	A	A	A	A	C	C	A	A	T	T	A	A	C	C	A	A	G	G	G	G	G	G	A	A	G	G	G	G	T	T	T	T	T	T	T	T	G	G	T	T	T	T	T	T	T	T	A	A	T	T	G	G	T	T	C	C	A	A	C	C	C	C	G	G	G	G	G	G	A	A	A	A	A	A	G	G	C	C	G	G	A	A	G	G	C	C	T	T	G	G	T	T	T	T	C	C	G	G	T	T	T	T	C	C	C	C	A	A	G	G	A	A	G	G	T	T	A	A	C	C	T	T	G	G	G	G	G	G	C	C	T	T	C	C	C	C	C	C	T	T	G	G	T	T	C	C	A	A	G	G	T	T	T	T	C	C	G	G	G	G	T	T	A	A	C	C	T	T	G	G	T	T	G	G	C	C	A	A	C	C	C	C	C	C	C	C	C	C	A	A	A	A	G	G	C	C	A	A	C	C	C	C	A	A	C	C	C	C	C	C	T	T	A	A	C	C	G	G	T	T	G	G	T	T	T	T	C	C	G	G	A	A	T	T	A	A	T	T	G	G	C	C	T	T	T	T	T	T	A	A	T	T	T	T	G	G	A	T	T	T	C	C	A	A	C	C	G	G	A	A	C	C	A	A	G	G	G	G	A	A	T	T	T	T	C	C	G	G	T	T	C	C	A	A	C	C	T	T	A	A	A	A	A	A	T	T	G	G	T	T	T	T	T	T	C	C	T	T	A	A	C	C	T	T	G	G	T	T	T	T	T	T	T	T	A	A	A	A	C	C	G	G	T	T	C	C	C	C	C	C	C	C	C	C	A	A	G	G	A	A	T	T	A	A	A	A	T	T	C	C	G	G	C	C	G	G	T	T	G	G	T	T	G	G	C	C	G	G	G	G	C	C	G	G	G	G	T	T	C	C	C	C	G	G	A	A	A	A	G	G	NA	NA	T	T	A	A	A	A	G	G	C	C	C	C	C	C	G	G	A	A	C	C	G	G	G	G	T	T	T	T	T	T	A	A	C	C	T	T	G	G	A	A	G	G	A	A	G	G	T	T	G	G	T	T	C	C	T	T	A	A	T	T	T	T	G	G	T	T	C	C	C	C	C	C	A	A	T	T	A	A	C	C	G	G	T	T	T	T	C	C	C	C	C	C	C	C	G	G	T	T	C	C	G	G	C	C	A	A	C	C	G	G	A	A	T	T	T	T	T	T	A	A	C	C	C	C	A	A	G	G	G	G	T	T	A	A	G	G	G	G	C	C	A	A	T	T	A	A	G	G	C	C	G	G	G	G	G	G	G	G	G	G	G	G	C	C	G	G	A	A	G	G	T	T	A	A	G	G	C	C	G	G	A	A	G	G	T	T	G	G	T	T	A	A	C	C	G	G	C	C	C	C	C	C	T	T	C	C	A	A	C	C	C	C	G	G	T	T	C	C	C	C	C	C	A	A	G	G	C	C	T	T	C	C	A	A	A	A	T	T	G	G	A	A	G	G	G	G	A	A	A	A	A	A	C	C	C	C	A	A	T	T	G	G	G	G	T	T	A	A	G	G	A	A	T	T	G	G	T	T	A	A	C	C	C	C	C	C	C	C	G	G	G	G	C	C	G	G	A	A	A	A	A	A	A	A	G	G	C	C	G	G	C	C	A	A	T	T	T	T	G	G	G	G	A	A	T	T	C	C	G	G	A	A	G	G	T	T	A	A	C	C	G	G	T	T	T	T	T	T	G	G	A	A	G	G	C	C	T	T	T	T	G	G	C	C	T	T	T	T	C	C	A	A	A	A	G	G	A	A	G	G	A	A	C	C	G	G	A	A	C	C	C	C	A	A	C	C	C	C	A	A	G	G	G	G	T	T	G	G	G	G	G	G	T	T	A	A	G	G	T	T	C	C	C	C	A	A	C	C	A	A	C	C	G	T	G	G	A	A	T	T	G	G	G	A	A	A	T	T	T	T	A	A	A	A	C	C	C	C	A	A	G	G	T	T	T	T	C	C	C	C	C	C	G	G	T	T	A	A	A	A	A	A	A	A	A	A	G	G	T	T	A	A	G	G	A	A	G	G	A	A	T	T	G	G	C	C	T	T	C	C	A	A	G	G	G	G	C	C	G	G	C	C	G	G	G	G	A	A	A	A	C	C	G	G	C	C	A	A	C	C	A	A	C	C	C	C	G	G	T	T	C	C	A	A	C	C	C	C	A	A	A	A	T	T	C	C	A	A	T	T	A	A	A	A	A	A	G	G	G	G	G	G	G	G	A	G	C	C	A	A	G	G	A	A	G	G	A	A	C	C	T	T	T	T	C	C	G	G	C	C	T	T	C	C	T	T	C	C	G	G	C	C	G	G	C	C	G	G	C	C	A	A	G	G	C	C	T	T	G	G	A	A	C	C	T	T	A	A	T	T	A	A	G	G	T	T	T	T	A	A	A	A	A	A	A	A	A	A	G	G	C	C	C	C	T	T	C	C	T	T	C	C	A	A	G	G	A	A	G	G	C	C	A	A	C	C	G	G	C	C	A	A	G	G	A	A	T	T	T	T	A	A	T	T	C	C	G	G	A	A	T	T	T	T	T	T	G	G	T	T	G	G	C	C	C	C	A	A	A	A	C	C	T	T	C	C	C	C	G	G	C	C	C	C	T	T	C	C	C	C	G	G	T	T	A	A	T	T	G	G	C	C	T	T	A	A	C	C	C	C	C	C	C	C	C	C	A	A	T	T	C	C	G	G	C	C	T	T	C	C	T	T	C	C	T	T	C	C	G	G	G	G	A	A	C	C	A	A	A	A	C	C	T	T	T	T	A	A	A	A	T	T	C	C	C	C	G	G	T	T	T	T	T	T	T	C	T	T	C	C	C	C	T	T	G	G	G	G	C	C	C	C	C	C	T	T	A	A	T	T	G	G	A	A	G	G	G	G	A	A	T	C	A	A	C	C	G	G	T	T	A	A	A	A	A	A	G	G	A	A	C	C	G	G	T	T	G	G	G	G	G	G	A	A	C	C	T	T	C	C	C	C	C	C	A	A	C	C	T	T	A	A	C	C	T	T	G	G	G	G	C	T	T	T	C	C	T	T	G	G	C	C	T	T	A	A	C	C	T	T	C	C	A	A	C	C	G	G	C	C	A	A	G	G	G	G	A	A	G	G	C	C	G	G	T	T	A	A	A	A	T	T	A	A	C	C	T	T	T	T	G	G	G	G	T	T	C	C	C	C	T	T	G	G	G	G	T	T	C	C	T	T	C	C	T	T	T	T	C	C	T	T	C	C	C	C	G	G	G	G	A	A	T	T	C	C	G	G	A	A	G	G	A	A	T	T	G	G	C	C	T	T	T	T	C	C	G	G	C	C	T	T	C	C	G	G	A	A	T	T	G	G	A	A	C	C	T	C	T	T	T	T	C	C	C	C	G	G	A	A	C	C	A	A	T	T	A	A	G	G	G	G	C	C	A	A	A	A	T	A	C	C	G	G	G	G	T	T	T	T	A	A	G	G	A	A	C	C	G	G	G	G	A	A	C	C	G	G	T	T	A	A	G	G	A	A	A	A	T	T	G	G	C	C	A	A	T	T	T	T	T	T	A	A	C	C	A	A	A	A	G	G	A	A	C	C	T	T	A	A	T	T	T	T	C	C	G	G	T	T	C	C	G	G	C	C	G	G	G	G	C	C	C	C	A	A	G	G	T	T	G	G	A	A	A	A	G	G	G	G	A	A	T	A	G	G	C	C	A	A	T	T	G	G	T	T	C	C	A	A	C	C	T	T	T	T	T	T	A	A	A	A	T	T	A	A	C	C	C	C	A	A	C	C	C	C	C	C	G	G	G	G	C	C	C	C	G	G	C	C	G	G	G	G	G	G	G	G	C	C	C	C	C	C	T	T	NA	NA	T	T	A	A	G	G	T	T	A	A	G	G	A	A	T	T	G	G	T	T	A	A	C	C	C	C	A	A	C	C	A	A	G	G	G	G	G	G	C	C	A	A	G	G	G	T	G	G	G	G	A	A	G	G	T	T	C	C	A	A	C	C	A	A	A	A	C	C	C	C	G	G	C	C	T	T	G	G	T	T	A	A	G	G	A	A	G	G	T	T	A	A	C	C	G	G	A	A	C	C	G	G	C	C	C	C	G	G	C	C	G	G	C	C	T	T	A	A	A	A	G	G	A	A	T	T	C	C	G	G	C	C	G	G	T	T	A	A	G	G	G	G	T	T	G	G	G	A	C	C	C	C	G	G	A	A	C	C	G	G	G	G	C	C	C	C	C	C	T	T	G	G	C	C	C	C	T	T	T	T	G	G	A	A	A	C	A	A	C	C	C	C	G	G	C	C	C	C	A	A	C	C	C	C	T	T	C	C	C	C	C	C	G	G	T	T	C	C	C	C	T	T	T	T	C	C	G	G	C	C	C	C	A	A	G	G	G	G	T	T	A	A	C	C	A	A	A	A	A	A	A	A	C	C	A	A	T	T	A	A	C	C	G	G	G	G	A	A	G	T	C	C	C	C	C	C	C	C	C	C	T	T	C	C	G	G	T	T	C	C	C	C	A	A	T	T	G	G	G	G	A	A	T	T	C	C	T	T	A	A	T	T	G	G	G	G	C	C	T	T	T	T	T	T	C	C	C	C	G	G	G	G	C	C	C	C	C	C	T	T	C	C	C	C	T	T	G	G	C	C	G	G	G	G	G	G	A	A	G	G	A	A	G	G	A	A	C	C	G	G	T	T	C	C	C	C	C	C	G	G	T	T	G	G	G	G	T	T	G	G	A	A	T	T	A	A	G	G	A	A	C	C	G	G	C	C	A	C	T	T	A	A	G	G	T	T	C	C	G	G	C	C	C	C	G	G	G	G	G	G	C	C	T	T	A	A	A	A	T	T	C	C	G	G	T	T	G	G	G	G	T	T	T	T	C	C	G	G	T	T	T	T	T	T	G	G	T	T	A	A	G	G	G	G	C	C	G	G	A	A	G	G	C	C	C	C	T	T	C	C	A	A	G	A	G	G	A	A	A	A	T	T	C	C	G	G	G	A	C	C	C	C	T	G	T	T	T	T	G	G	G	G	A	A	A	A	A	A	G	G	T	T	C	C	A	A	C	C	G	G	C	C	A	A	G	T	A	A	C	T	A	A	G	G	A	A	NA	NA	G	G	A	A	A	A	G	G	T	T	T	A	C	C	A	A	T	T	T	T	G	G	C	C	T	T	T	T	C	T	T	T	T	T	A	A	G	G	A	A	T	T	G	G	C	C	T	T	C	C	C	C	T	T	C	C	A	A	A	A	G	G	G	A	T	T	A	A	T	T	G	G	T	T	T	T	T	T	G	G	C	C	T	T	A	A	C	C	G	G	G	G	G	G	C	C	C	C	A	A	G	G	G	G	C	C	T	T	T	T	T	T	C	C	C	C	A	A	G	G	C	C	C	C	T	T	G	G	C	C	G	G	G	G	A	A	T	T	T	T	C	C	G	G	A	A	G	G	G	G	C	C	G	A	C	C	A	A	C	C	G	G	A	A	G	G	G	G	G	G	G	G	A	A	G	G	G	G	A	A	G	A	A	A	A	A	A	A	A	A	G	G	C	A	A	A	G	G	C	C	T	A	T	T	NA	NA	C	A	T	C	C	C	C	C	G	G	T	T	C	C	G	G	G	G	C	C	T	T	C	C	C	C	G	G	C	C	C	C	C	C	C	C	T	T	T	T	A	A	T	T	G	G	T	T	A	A	T	T	T	T	G	G	G	A	T	T	T	T	C	C	T	T	C	C	C	C	A	A	T	T	G	G	C	C	A	A	G	G	A	A	A	A	T	T	A	A	T	T	C	C	C	C	T	T	T	T	G	G	C	T	G	G	C	C	C	C	G	G	A	A	C	C	A	A	G	G	C	C	C	C	C	C	C	C	T	T	C	C	C	C	C	C	C	C	G	G	T	T	G	G	A	A	G	G	A	A	C	C	T	T	G	G	C	C	G	G	A	A	T	T	T	T	G	G	A	A	C	C	C	C	T	T	C	C	T	T	T	T	G	G	G	G	G	G	C	C	G	G	C	C	C	C	G	G	A	A	C	C	A	A	A	A	C	C	G	G	C	C	A	A	G	G	A	A	A	A	C	C	C	C	C	C	C	C	G	G	G	G	A	A	C	C	G	G	T	T	A	A	T	T	G	G	C	C	G	G	T	T	C	C	G	G	C	T	T	T	T	T	A	A	C	C	G	G	A	A	T	T	C	C	A	A	C	C	G	G	A	A	C	C	T	T	T	T	T	T	A	A	T	T	C	C	G	G	A	A	G	G	T	T	T	A	T	T	C	C	G	G	C	C	C	C	NA	NA	C	C	A	G	T	T	T	T	G	C	G	G	A	A	C	C	C	C	T	C	A	A	G	G	T	T	A	A	T	T	G	G	C	C	G	G	G	G	G	G	G	A	C	G	G	G	NA	NA	T	T	C	C	C	C	G	G	T	T	C	C	G	G	A	A	G	G	G	G	G	G	C	C	C	C	T	T	A	A	C	C	C	C	G	G	C	C	T	A	T	T	G	G	T	T	T	T	C	C	C	C	C	C	C	C	T	T	T	T	A	A	C	C	T	T	G	G	T	C	T	T	G	G	A	A	G	G	C	C	A	A	C	C	C	C	T	T	G	G	G	G	T	T	C	C	T	T	G	G	G	G	T	T	A	A	G	G	C	C	A	A	T	T	C	C	C	C	A	A	C	C	G	G	C	C	G	G	T	T	C	C	A	A	G	G	C	C	G	G	G	G	T	T	A	A	A	A	C	C	C	C	C	C	C	C	G	G	A	A	C	C	A	A	T	T	G	G	C	C	C	C	A	A	T	T	C	C	C	C	C	C	G	G	A	A	A	A	C	C	G	G	G	G	G	G	T	T	G	G	G	G	G	G	A	A	A	A	T	T	C	C	C	C	G	G	T	T	A	A	A	A	A	A	C	C	T	T	A	A	C	C	A	A	A	A	G	G	T	T	C	C	A	A	C	C	C	C	G	G	A	A	T	T	G	G	T	T	C	C	T	T	G	G	C	C	T	T	A	A	C	C	C	C	G	G	T	T	T	T	G	G	T	T	T	T	T	T	A	A	T	T	A	A	A	A	C	C	G	G	A	A	A	A	T	T	A	A	C	C	A	A	C	C	G	G	G	G	C	C	A	A	A	A	C	C	C	C	C	C	C	C	A	A	G	G	C	C	C	C	G	G	T	T	G	G	T	T	A	A	A	A	T	T	A	A	A	A	G	G	C	C	C	C	T	T	C	C	C	C	T	T	A	A	G	G	T	T	T	T	C	C	C	C	C	C	C	C	A	A	C	C	C	C	A	A	G	G	G	G	NA	NA	A	A	T	T	T	T	G	G	G	G	C	C	C	C	T	T	A	G	G	G	T	T	G	G	C	C	T	T	T	T	C	C	A	A	A	A	C	C	G	G	G	G	A	A	A	A	A	A	T	T	G	G	T	T	C	C	C	C	G	G	A	A	G	G	C	C	G	G	T	T	A	A	T	T	T	T	G	G	A	A	C	C	A	A	G	G	T	T	A	A	T	T	G	G	G	G	A	A	C	C	G	G	G	G	A	A	G	G	C	C	C	C	A	A	A	A	T	T	A	A	T	T	G	G	G	G	A	A	G	G	A	A	C	C	G	G	G	G	G	G	C	C	C	C	T	T	T	T	T	T	G	G	A	A	A	A	C	C	T	T	T	T	C	C	A	A	T	T	T	T	C	C	G	G	A	A	C	C	A	A	A	A	G	G	C	C	A	A	G	G	C	C	G	G	T	T	C	C	C	C	T	T	C	C	T	T	C	C	C	C	C	C	T	T	T	T	C	C	C	C	A	A	C	C	C	C	G	G	G	G	T	T	C	C	G	G	C	C	A	A	T	T	C	C	G	G	T	T	A	A	A	A	C	C	C	C	A	A	A	A	T	T	G	G	A	A	A	A	G	G	G	G	T	T	G	G	T	T	G	G	T	A	C	C	T	T	C	C	A	A	C	C	G	G	C	C	C	C	G	G	C	C	T	T	G	G	A	A	G	G	T	T	G	G	A	A	A	A	G	G	G	G	T	T	A	A	C	C	G	G	C	C	T	T	T	T	T	T	A	A	C	C	C	C	C	C	T	T	G	G	C	C	C	C	C	C	C	C	A	A	G	G	T	T	A	A	G	G	A	A	C	C	A	A	T	T	G	G	A	A	C	C	G	G	G	G	A	A	A	A	C	C	T	T	T	T	A	A	G	G	C	C	T	T	A	A	T	T	T	T	C	C	A	A	A	A	T	T	C	C	G	G	G	G	C	C	T	T	G	G	A	A	A	A	G	G	G	G	A	A	T	T	T	T	NA	NA	T	T	G	G	G	G	C	C	G	G	G	G	G	G	G	G	G	G	G	G	A	A	G	G	T	T	G	G	A	A	G	G	G	G	G	T	A	A	T	T	T	T	C	C	A	A	A	A	C	C	G	G	C	C	C	C	G	G	A	A	G	G	G	G	T	T	T	T	A	A	C	C	G	G	G	G	A	A	T	G	C	C	C	C	C	C	G	G	A	A	A	A	T	T	A	A	G	G	G	G	G	G	C	C	G	G	A	A	G	G	G	G	C	C	G	G	C	C	G	G	G	G	C	C	C	C	G	G	T	T	C	C	A	A	G	G	C	C	T	T	T	T	C	C	T	T	T	T	C	C	G	G	C	C	A	A	C	A	NA	NA	A	A	C	C	T	T	C	C	A	A	G	G	G	G	T	T	C	C	C	C	G	G	T	T	T	T	T	T	T	T	A	A	G	G	C	C	G	G	T	T	C	C	A	A	T	A	A	A	T	T	T	T	C	C	G	G	C	C	G	G	C	C	G	G	C	C	G	G	T	T	C	C	A	A	C	C	C	C	G	G	C	C	G	G	T	T	C	C	C	C	T	T	T	T	T	T	G	G	C	C	C	C	A	A	G	G	A	A	C	C	T	T	C	C	A	A	C	C	G	G	C	C	A	A	T	T	T	T	G	G	T	T	G	G	T	T	C	C	C	C	C	C	T	T	G	G	C	C	G	G	G	G	T	T	T	T	C	C	C	C	T	T	A	A	A	A	G	G	T	T	G	G	T	G	A	A	T	T	T	T	C	C	C	C	C	C	C	C	G	G	C	C	T	T	C	C	C	C	G	G	G	G	T	T	T	T	C	C	A	A	G	G	A	A	T	T	T	T	G	G	T	T	C	C	G	G	G	G	A	A	C	C	C	C	C	C	A	A	A	A	T	T	T	T	G	G	C	C	C	C	C	C	T	T	A	A	C	C	G	G	G	G	A	A	A	A	A	A	T	T	C	C	A	A	C	C	C	C	C	C	A	A	C	C	C	C	C	C	T	T	T	T	G	G	A	A	A	A	T	T	T	T	G	G	A	A	G	G	A	A	G	G	C	C	A	A	G	G	A	A	T	T	A	A	A	A	T	T	G	G	NA	NA	A	A	G	G	A	A	T	T	A	A	C	C	A	A	T	T	G	G	T	T	G	G	T	T	A	A	G	G	A	A	A	A	T	T	T	T	T	T	T	T	T	T	A	A	A	A	T	T	C	C	G	G	G	G	A	A	A	T	G	A	T	T	T	G	T	G	C	T	G	A	NA	NA	C	C	G	A	A	A	G	A	T	A	A	T	T	T	G	G	G	G	G	A	T	T	A	T	A	G	T	T	C	C	C	C	G	G	C	T	G	G	C	A	C	G	A	G	A	A	T	C	C	C	A	G	G	A	NA	NA	A	G	A	G	C	C	T	T	A	C	G	A	T	C	G	G	C	C	C	C	G	A	T	C	C	A	C	T	C	T	T	C	C	T	G	A	G	A	T	T	T	C	A	T	C	C	C	A	G	A	G	G	G	A	G	A	A	T	G	G	T	C	G	G	A	G	A	G	C	T	C	G	T	C	T	T	G	T	C	C	C	T	C	T	A	G	C	T	A	G	C	C	T	C	C	C	T	C	G	A	T	A	C	C	A	A	T	G	T	G	G	G	C	C	G	A	G	G	G	G	C	T	C	T	C	G	T	C	A	G	G	T	A	G	C	T	T	A	G	A	NA	NA	T	C	T	T	C	T	G	A	G	G	G	G	G	C	T	A	G	T	C	T	A	G	C	C	A	A	C	C	C	C	C	C	T	A	A	A	G	A	C	C	G	G	G	G	C	T	G	G	A	A	A	T	C	C	G	G	T	A	T	T	A	A	C	T	C	C	C	C	A	A	T	C	T	G	G	G	C	T	T	C	G	G	C	C	T	C	G	C	A	A	T	T	T	C	C	C	T	C	A	A	C	T	C	C	T	C	G	A	G	A	NA	NA	G	G	C	A	C	T	A	C	G	G	T	C	T	T	G	G	C	C	G	A	C	T	T	C	A	G	NA	NA	T	A	C	C	T	T	T	A	T	T	A	C	A	G	NA	NA	T	T	T	C	C	C	T	C	A	A	T	T	T	T	C	T	C	T	G	G	A	G	C	C	T	C	G	G	C	C	G	G	G	A	G	G	T	T	C	T	C	C	A	A	T	G	T	C	A	A	G	G	C	C	G	G	T	C	A	C	C	C	G	A	G	A	T	C	NA	NA	G	G	C	A	G	G	T	T	C	C	T	G	C	G	C	C	T	T	C	C	A	A	C	G	A	A	C	C	T	T	G	G	A	A	C	C	T	T	A	A	G	A	T	C	G	G	C	C	G	T	A	G	T	T	G	A	G	A	G	G	C	A	A	G	G	G	A	A	G	A	C	C	C	C	T	T	G	G	C	C	G	G	A	A	T	T	T	T	T	T	G	G	C	C	G	G	A	A	G	G	A	A	T	T	A	A	G	G	A	A	C	C	C	C	C	C	A	A	A	A	G	G	T	T	C	C	G	G	T	T	C	C	G	G	C	C	A	A	A	A	G	G	G	G	G	G	G	G	G	G	T	T	G	G	G	G	G	G	T	T	T	T	T	T	G	G	G	G	G	G	G	G	A	A	C	C	T	T	G	G	G	G	T	T	A	A	G	G	T	T	G	G	T	T	T	T	G	G	G	G	G	G	C	C	G	G	A	A	G	G	G	G	A	A	T	T	T	T	T	T	C	C	T	T	A	A	A	A	T	T	G	G	C	C	A	A	T	T	G	G	G	G	G	G	C	C	T	T	T	T	C	C	A	A	A	A	A	A	T	T	G	G	A	A	A	A	C	C	A	G	C	C	G	G	C	C	C	C	G	G	T	T	T	T	C	C	G	G	G	G	T	T	G	G	C	C	G	G	T	T	T	T	T	T	A	A	G	G	T	T	G	G	T	T	A	A	G	G	T	T	G	G	G	G	A	A	C	C	T	T	A	A	A	A	A	A	C	C	G	G	G	G	T	T	A	A	A	A	C	C	A	A	A	A	G	G	C	C	G	G	G	G	G	G	A	A	T	T	T	T	T	T	C	C	C	C	C	C	G	G	C	C	T	T	T	T	T	T	T	T	A	A	A	A	T	T	C	C	T	T	T	T	C	C	T	T	T	T	A	A	A	A	C	C	C	C	C	C	C	C	G	G	T	T	C	C	G	G	C	C	G	G	C	C	G	G	G	G	T	T	A	A	G	G	G	G	A	A	G	G	T	T	G	G	A	A	A	A	T	T	A	A	G	G	C	C	G	G	A	A	T	T	A	A	G	G	G	G	G	G	T	T	T	T	A	A	G	G	A	A	T	T	T	T	G	G	G	G	G	G	C	C	G	G	A	A	C	C	T	T	A	A	C	C	C	C	G	G	T	T	T	T	C	C	T	T	C	C	A	A	A	A	C	C	T	T	A	A	G	G	G	G	T	T	A	A	A	A	G	G	G	G	C	C	T	T	G	G	C	C	C	C	G	G	G	G	G	G	T	T	C	C	G	G	A	A	G	G	C	C	A	A	A	A	T	T	C	C	A	A	T	T	C	C	C	C	A	A	C	C	C	C	C	C	G	G	A	A	A	A	T	T	G	G	T	T	G	G	T	T	T	T	C	C	C	C	T	T	G	G	T	T	A	A	C	C	C	C	T	T	G	G	C	C	C	C	T	T	T	T	G	G	T	T	G	G	G	G	G	G	T	T	A	A	C	C	G	G	C	C	G	G	C	T	A	A	A	A	A	A	G	G	C	C	C	C	G	G	A	A	C	C	T	T	A	A	A	A	T	C	C	C	A	A	C	C	C	C	A	A	C	C	G	G	T	T	A	A	A	A	T	T	NA	NA	A	A	C	C	G	G	T	T	C	C	C	C	C	C	G	G	C	C	A	A	A	A	G	G	G	G	A	A	G	G	A	A	A	A	T	T	G	G	T	T	G	G	T	T	G	G	G	G	C	C	T	T	T	T	G	G	G	G	C	C	A	A	G	G	T	T	G	G	T	T	A	A	G	G	G	G	A	A	T	T	A	A	A	A	C	C	T	T	T	T	G	G	A	A	T	T	G	G	G	G	C	C	T	T	T	T	C	C	A	A	A	A	C	C	A	A	T	C	T	T	A	A	C	C	C	C	T	T	G	G	G	G	C	C	T	T	C	C	C	C	C	C	A	A	C	C	C	C	C	C	T	T	T	T	A	A	A	A	G	G	C	C	G	G	T	T	A	A	C	C	A	A	G	G	T	T	T	T	C	C	T	T	G	G	G	G	G	G	A	A	T	T	C	C	T	T	G	G	T	T	T	T	T	G	G	G	G	G	G	G	C	C	G	G	A	A	G	G	T	T	T	T	C	C	A	A	T	T	T	T	G	G	G	G	T	T	A	A	T	T	G	G	T	T	T	T	G	G	C	C	A	A	C	C	T	T	C	C	G	G	A	A	G	G	C	C	T	T	T	T	G	G	A	A	G	G	A	A	T	T	G	G	A	A	G	G	T	T	A	A	T	T	T	T	A	A	T	T	T	T	G	G	A	A	G	G	C	C	A	A	T	T	A	A	C	C	G	G	C	C	A	A	A	A	G	G	T	T	C	C	A	A	A	A	G	G	A	A	C	C	C	C	G	G	T	T	T	T	A	A	T	T	C	C	T	C	C	C	G	G	A	A	C	C	T	T	T	T	T	T	A	A	T	T	G	G	T	T	T	T	T	T	A	A	C	C	G	G	G	G	C	C	G	G	A	A	C	C	T	T	T	T	G	G	A	A	G	G	G	G	G	G	A	A	C	C	A	A	C	C	G	G	G	G	C	C	A	A	G	G	A	A	T	T	G	G	T	T	A	A	G	G	C	C	T	T	C	C	A	A	C	C	G	G	A	A	G	G	G	G	A	A	A	A	T	T	C	C	A	A	C	C	T	T	T	T	A	A	A	A	A	A	A	A	A	A	C	C	G	G	A	A	T	T	G	G	A	A	T	T	C	C	T	T	T	T	A	A	C	C	C	C	T	T	C	C	A	A	C	C	C	C	A	A	T	T	G	G	C	C	G	G	G	G	T	T	C	C	A	A	A	A	T	T	A	A	T	T	G	G	T	T	T	T	G	G	T	T	G	G	A	A	G	G	G	G	A	A	A	A	T	T	T	T	C	C	A	A	C	C	C	C	A	A	G	G	C	C	C	C	A	A	A	A	G	G	A	A	G	G	A	A	T	T	G	G	T	T	T	T	T	T	G	G	C	C	G	G	A	A	A	A	T	T	A	A	G	G	C	C	T	T	G	G	G	G	G	G	A	A	G	G	T	T	A	A	A	A	T	T	A	A	T	T	G	G	A	A	T	T	G	G	A	A	T	T	T	T	T	T	G	G	A	A	A	A	G	G	G	G	T	T	G	G	G	G	C	C	T	T	A	A	A	A	G	G	A	A	C	C	A	A	G	G	T	T	C	C	A	A	A	A	C	T	A	A	G	G	G	G	A	A	C	C	C	C	G	G	T	T	G	G	T	T	A	A	A	A	C	C	C	C	G	G	T	T	C	C	C	C	G	G	T	T	T	T	A	A	G	G	T	T	C	C	C	C	G	G	C	C	T	T	G	G	C	C	T	T	G	G	C	C	C	C	A	A	C	C	C	C	T	T	T	T	T	T	G	G	G	G	G	G	A	A	C	C	C	T	G	G	A	A	C	C	T	T	A	A	C	C	G	G	G	G	A	A	A	A	A	A	A	A	G	G	C	C	T	T	G	G	T	T	T	T	T	T	T	T	G	G	C	C	C	C	C	C	C	C	G	G	C	C	A	A	C	C	A	A	C	C	T	T	C	C	A	A	G	G	T	C	G	G	G	G	G	G	C	C	T	T	G	G	A	A	A	A	A	A	G	G	G	G	T	T	T	T	C	C	G	G	A	A	C	C	C	C	G	G	T	T	G	G	T	T	T	T	G	G	C	C	C	C	A	A	G	G	A	A	T	T	C	C	G	G	A	A	A	A	G	G	C	C	C	C	T	T	A	A	A	A	T	T	A	A	G	G	C	C	C	C	G	G	T	T	T	T	T	T	C	C	G	G	G	G	T	T	A	A	A	A	T	T	G	G	G	G	T	T	G	G	A	A	G	G	T	T	A	A	A	A	C	C	T	T	T	T	T	T	G	G	T	T	A	A	G	G	G	G	G	G	A	A	G	G	A	A	A	A	A	A	A	A	T	T	C	C	G	G	C	C	G	G	C	C	T	T	G	G	G	G	T	T	T	T	G	G	G	G	T	T	G	G	C	C	C	C	G	G	G	G	G	G	C	C	C	C	A	A	T	T	C	C	G	G	T	T	G	G	C	C	A	A	G	G	C	C	A	A	A	A	C	C	G	G	C	C	C	C	G	G	T	C	T	T	C	C	C	C	A	A	A	A	T	T	A	A	A	A	G	G	G	G	T	T	G	G	C	C	C	C	C	C	A	A	C	C	C	C	T	T	G	G	C	C	G	G	G	G	G	G	C	C	G	G	A	A	C	C	C	C	T	T	T	T	T	T	G	G	A	A	G	G	A	A	A	A	C	C	A	A	C	C	C	C	C	C	C	C	T	T	A	A	T	T	T	T	G	G	C	C	A	A	G	G	A	A	A	G	G	G	G	G	A	A	A	A	A	A	G	G	T	T	T	T	C	C	G	G	G	G	A	A	T	T	G	G	C	C	C	C	G	G	T	T	G	G	A	A	C	C	G	G	C	C	A	A	C	C	T	T	A	A	T	T	G	G	G	G	C	C	T	T	A	A	A	A	G	G	C	C	A	A	G	G	A	A	G	G	A	A	A	G	T	T	C	C	G	G	G	G	T	T	A	A	C	C	A	A	T	T	A	A	G	G	G	G	C	C	C	C	G	G	C	C	T	T	A	A	A	A	T	T	A	A	A	A	A	A	G	G	T	T	C	C	A	A	C	C	C	C	T	T	A	A	T	T	C	C	A	A	C	C	C	C	C	C	A	A	G	G	T	T	G	G	C	C	A	A	C	C	T	T	T	T	C	C	G	G	T	T	G	G	C	C	A	A	G	G	C	C	T	T	G	G	A	A	G	G	A	A	C	C	A	A	A	A	G	G	A	A	T	T	T	T	C	C	A	A	T	T	A	A	T	T	C	C	G	G	G	G	G	G	T	T	C	C	A	A	C	C	G	G	C	C	G	G	T	T	A	A	C	C	G	G	A	A	G	G	A	A	A	A	C	C	A	A	C	C	G	G	T	T	T	T	G	G	T	T	T	T	G	G	C	C	T	T	C	C	A	A	A	A	C	C	T	T	C	C	G	G	A	A	C	C	C	C	G	G	C	C	A	A	C	C	A	A	A	A	C	C	C	C	C	C	C	C	A	A	C	C	G	G	A	A	G	G	G	G	T	T	A	A	A	A	T	T	C	C	G	G	G	G	C	C	A	A	A	A	A	A	T	T	A	A	T	T	T	T	C	C	A	A	C	C	G	G	C	C	C	C	T	T	T	T	A	A	A	A	C	C	T	T	G	A	T	T	A	A	G	G	A	A	T	T	T	T	A	A	C	C	A	A	T	T	C	C	T	T	G	G	G	G	A	A	A	A	C	C	C	C	C	C	G	G	C	C	C	C	T	T	G	G	G	G	G	G	G	G	C	C	C	C	G	G	A	A	T	T	A	A	G	G	C	C	T	T	A	A	A	A	T	T	G	G	T	T	T	T	T	T	C	C	A	A	A	A	G	G	C	C	A	A	G	G	G	G	T	T	C	C	A	A	T	T	C	C	G	G	A	A	G	G	G	G	T	T	T	T	C	C	T	T	A	A	A	A	G	G	T	T	G	G	C	C	T	T	C	C	A	A	G	G	C	C	A	A	A	A	G	G	T	T	A	A	T	T	A	A	C	C	A	A	G	G	T	T	C	C	A	A	T	T	G	G	G	G	G	G	C	C	G	G	C	C	G	G	G	G	A	A	T	T	A	A	C	C	A	A	A	A	G	G	G	G	T	T	T	T	G	G	C	C	A	A	G	G	T	T	G	G	C	C	A	A	G	G	C	C	A	A	T	T	C	C	G	G	A	A	C	C	T	T	C	C	C	C	C	C	T	T	G	G	A	A	C	C	T	T	G	G	G	G	C	C	T	T	G	G	T	T	T	T	G	G	C	C	G	G	G	G	G	G	A	A	T	T	T	T	G	G	A	A	T	T	G	G	T	T	C	C	G	G	C	C	G	G	T	T	T	T	T	T	C	C	T	T	T	T	T	T	C	C	A	A	G	G	T	T	T	T	C	C	A	A	G	G	G	G	G	G	T	T	A	A	A	A	C	C	T	T	T	T	C	C	A	A	T	C	G	G	T	T	G	G	T	T	A	A	C	C	A	A	A	A	A	A	G	G	G	G	C	C	G	G	C	C	T	T	C	C	C	C	G	G	T	T	A	A	A	A	C	C	A	A	T	T	G	G	T	T	C	C	A	A	A	A	C	C	A	A	C	C	A	A	G	G	T	T	C	C	T	T	T	T	A	A	A	A	T	T	G	G	C	C	G	G	T	T	A	A	C	C	G	G	C	C	A	A	C	C	G	G	G	G	T	T	G	G	C	C	A	A	C	C	C	C	A	A	G	G	A	A	C	C	G	G	T	T	G	G	C	C	T	T	C	C	C	C	G	G	C	C	A	A	C	C	C	C	G	G	A	A	A	A	T	T	T	T	G	G	T	T	G	G	T	T	T	T	A	A	G	G	T	T	C	C	C	C	A	A	G	G	A	A	T	T	G	G	A	A	C	C	A	A	A	A	G	G	G	G	G	G	T	T	G	G	G	G	T	T	G	G	C	C	G	G	A	G	A	A	G	G	G	G	T	T	T	T	T	T	C	C	T	T	T	T	G	G	G	G	A	A	A	A	A	A	T	T	C	C	G	G	G	G	G	G	A	A	T	T	G	G	T	T	A	A	A	A	C	C	T	T	A	A	C	C	G	G	C	C	C	C	A	A	A	A	C	C	T	T	T	T	T	T	C	C	T	T	A	A	C	C	C	C	C	C	A	A	C	C	T	T	G	G	C	C	A	A	T	T	A	A	T	T	A	A	C	C	C	C	T	T	C	C	G	G	A	A	T	T	G	G	A	A	C	C	A	A	A	A	T	T	T	T	T	T	T	T	G	G	G	G	C	C	T	T	A	A	G	G	C	C	G	G	G	G	A	A	G	G	C	C	C	C	T	T	C	C	C	C	T	T	A	A	T	T	A	A	G	G	G	G	T	T	C	C	C	C	T	T	T	T	A	A	T	T	C	C	G	G	T	T	C	C	G	G	T	T	A	A	T	T	A	A	C	C	A	A	C	C	A	A	C	C	T	T	T	T	A	A	G	G	G	G	T	T	G	G	G	G	G	G	C	C	G	G	T	T	G	G	C	C	T	T	G	G	G	G	T	T	T	T	A	A	A	A	C	C	G	G	A	A	T	T	C	C	C	C	G	G	C	C	C	C	A	A	G	G	A	A	G	G	C	C	C	C	A	A	C	C	A	A	G	G	T	T	C	C	T	T	G	G	A	A	A	A	T	T	A	A	T	T	G	G	A	A	C	C	G	G	T	T	A	A	C	C	G	G	G	G	C	C	A	A	A	A	G	G	A	C	A	A	T	T	C	C	T	T	A	A	T	T	A	A	T	T	G	G	G	G	G	G	A	A	G	G	A	A	G	G	C	C	C	C	G	G	C	C	A	A	C	C	G	G	G	G	T	T	G	G	T	T	G	G	G	G	G	G	C	C	T	T	G	G	C	C	G	G	T	T	A	A	G	G	G	G	C	C	G	G	A	A	G	G	T	T	T	C	C	C	A	A	C	C	G	G	G	G	G	G	C	C	C	C	A	A	A	A	A	A	G	G	A	A	G	G	C	C	T	T	G	G	G	G	G	G	A	A	A	A	T	T	C	C	G	G	C	C	C	C	G	G	A	A	A	A	G	G	C	C	C	C	T	T	A	A	G	G	C	C	T	T	C	C	C	C	T	T	G	G	G	G	G	G	A	A	T	T	T	T	A	A	C	C	T	T	A	A	C	C	G	G	G	G	T	T	C	C	C	C	C	C	T	T	C	C	C	C	C	C	C	C	A	A	A	A	A	A	G	G	G	G	C	C	A	A	G	G	A	T	C	C	G	G	G	G	A	A	G	G	G	G	G	G	G	G	T	T	G	G	G	G	G	G	G	G	C	C	G	G	G	G	C	C	G	G	C	C	A	A	G	G	C	C	A	A	A	A	C	C	T	T	T	T	C	C	A	A	C	C	C	C	C	C	A	A	C	C	C	C	G	G	G	G	A	A	G	G	G	G	C	C	G	G	T	T	A	A	T	T	T	T	G	G	G	G	C	C	A	A	G	G	G	G	A	A	A	A	A	A	G	G	A	A	A	A	T	T	T	T	C	C	A	A	C	C	C	C	C	C	G	G	T	T	A	A	G	G	T	T	G	G	A	A	A	A	A	A	C	C	T	T	T	T	C	C	C	C	A	A	G	G	T	T	G	G	T	T	A	A	C	C	G	G	A	A	G	G	C	C	C	C	T	T	A	A	A	A	T	T	T	T	G	G	G	G	G	G	C	T	T	T	T	T	T	T	C	C	C	C	T	T	C	C	G	G	G	G	C	C	A	A	T	T	C	C	A	A	A	A	C	C	T	T	T	T	G	G	G	G	A	A	T	T	A	A	A	A	T	T	T	T	T	T	G	G	G	G	C	C	G	G	G	G	G	G	A	A	A	A	C	C	C	C	C	C	C	C	G	G	G	G	G	G	T	T	G	G	G	G	T	T	T	T	A	A	T	T	T	T	A	A	C	C	T	T	T	T	A	A	G	G	C	C
CC	OR2291f89	NA	NA	1	NA	G	G	A	A	C	C	A	A	C	C	G	G	G	G	C	C	G	G	C	T	G	G	A	A	G	G	C	C	G	G	C	C	G	G	C	C	A	A	C	C	T	T	C	C	C	C	G	G	C	C	C	C	G	G	A	A	A	A	G	G	G	G	A	A	A	A	G	G	C	C	C	C	G	G	T	T	T	T	T	T	A	A	G	G	A	A	G	G	T	T	A	A	T	T	T	T	C	C	T	T	A	A	C	C	A	A	A	G	G	G	G	G	C	C	T	T	G	G	A	A	A	A	C	C	C	C	G	G	G	G	C	C	G	G	G	G	G	G	T	T	G	G	T	T	A	A	G	G	T	T	T	T	G	G	T	T	G	G	G	G	A	A	G	G	C	C	C	C	G	G	G	G	T	T	A	A	A	A	T	T	T	T	G	G	G	G	A	A	A	A	T	T	C	C	G	G	T	T	G	G	A	A	G	G	T	T	C	C	A	A	G	G	G	G	T	T	G	G	C	C	A	A	C	C	T	T	A	A	C	C	G	G	A	A	C	C	C	C	A	A	G	G	C	C	G	G	G	G	G	G	C	C	G	G	C	C	C	C	A	A	C	C	C	C	C	C	G	G	C	C	T	T	C	C	G	G	C	C	T	T	T	T	C	C	C	C	C	C	C	C	T	T	G	G	C	C	C	C	A	A	T	T	G	G	C	C	T	T	A	A	G	G	C	C	A	A	G	G	A	A	T	T	A	A	G	G	G	G	C	C	C	C	A	A	G	G	T	T	A	A	G	G	C	C	G	G	C	C	T	T	C	C	G	G	C	C	T	T	G	G	C	C	T	T	C	C	G	G	C	C	C	C	T	T	C	C	A	A	T	T	C	C	C	C	A	A	T	T	G	G	G	G	A	A	C	C	G	G	C	C	G	G	T	T	C	C	A	A	G	G	T	T	A	A	T	T	G	G	G	G	A	A	A	A	A	A	T	T	C	C	G	G	C	C	C	C	G	G	A	A	C	C	A	A	G	G	A	A	C	C	G	G	G	G	A	A	C	C	C	C	G	G	T	T	T	T	T	T	A	C	C	C	T	T	A	A	T	T	T	T	A	A	C	C	T	T	G	G	G	G	C	C	C	C	G	G	C	C	T	T	T	T	G	G	G	G	T	T	A	A	C	C	G	G	C	C	T	T	C	C	C	C	G	G	C	C	A	A	A	A	T	T	C	C	T	T	T	T	C	C	G	G	C	C	C	C	C	C	G	G	T	T	G	G	C	C	C	C	C	C	G	G	T	T	A	A	T	T	C	C	C	C	T	T	A	A	G	G	G	G	G	G	T	T	G	G	T	T	A	A	T	T	T	T	T	T	G	G	A	A	G	G	C	C	G	G	T	T	G	G	A	A	A	A	T	T	C	C	C	C	G	G	A	A	A	A	G	G	G	G	T	T	T	T	C	C	G	G	C	C	A	A	A	A	A	A	A	A	C	C	T	T	G	G	A	A	T	T	C	C	T	T	T	T	A	A	T	T	T	T	C	C	C	C	A	G	C	C	A	A	T	T	A	A	C	C	A	A	G	G	T	T	C	C	G	G	C	C	G	G	C	C	T	T	T	T	G	G	A	A	G	G	A	A	A	A	C	C	C	C	T	T	A	A	C	C	A	A	A	A	C	C	T	T	T	T	A	A	T	T	C	C	C	C	T	T	T	T	T	T	T	T	C	C	T	T	T	T	A	A	G	G	A	A	T	T	C	C	G	G	G	G	T	T	C	C	G	G	G	G	G	G	T	T	A	A	T	T	C	C	C	C	T	T	T	T	T	T	T	T	G	G	G	G	A	A	G	G	T	T	C	C	T	T	A	A	C	C	A	A	A	A	C	C	A	A	G	G	G	G	A	A	T	T	A	A	A	A	G	G	G	G	T	T	G	G	C	C	C	C	C	C	C	C	A	A	T	T	C	C	C	C	C	C	C	C	C	C	C	C	C	C	C	C	G	G	T	T	C	C	G	C	T	T	C	C	T	T	T	T	G	G	T	T	G	G	A	A	G	G	A	A	C	C	C	C	C	C	A	A	G	G	A	A	A	A	T	T	G	G	T	T	C	C	G	G	T	T	A	A	A	A	T	T	T	T	G	G	T	T	T	T	C	C	T	T	C	C	T	T	A	A	C	C	C	C	G	G	C	C	T	T	G	G	A	A	T	T	A	A	T	T	G	G	C	C	A	A	A	A	C	C	T	T	T	T	A	A	A	A	A	A	A	A	T	T	G	G	C	C	A	T	C	C	T	T	C	C	T	T	A	A	T	T	C	C	C	C	G	G	C	C	G	G	C	C	G	G	C	C	G	G	G	G	C	C	G	G	T	T	T	T	C	C	G	G	A	A	G	G	C	C	G	G	G	G	C	C	T	T	G	G	C	C	A	A	A	A	T	T	C	C	G	G	T	T	C	C	C	C	A	A	T	T	A	A	G	G	A	A	C	C	C	C	T	T	G	G	C	C	G	G	C	C	A	A	G	G	C	C	A	A	A	A	G	G	G	G	G	G	A	A	A	A	A	A	A	A	G	G	A	A	A	A	T	T	C	C	A	A	A	A	C	C	C	C	T	T	G	G	G	G	T	T	A	A	C	C	A	A	C	C	C	C	G	G	T	T	A	A	A	A	A	A	T	T	A	A	G	G	A	A	C	C	A	A	G	G	T	T	A	A	G	G	C	C	G	G	A	A	T	T	G	G	G	G	C	C	A	A	A	A	A	A	C	C	C	C	G	G	T	T	T	T	C	C	T	T	T	T	A	A	C	C	G	G	A	A	G	G	G	G	C	C	G	G	A	A	T	T	A	A	C	C	T	T	C	C	A	A	A	A	G	G	C	C	G	G	T	T	G	G	A	A	T	T	T	T	C	C	T	T	G	G	A	A	T	T	A	A	C	C	G	G	T	T	A	A	T	T	G	G	C	C	T	T	G	G	G	G	C	C	T	T	C	C	T	T	G	G	A	A	G	G	A	A	A	A	G	G	G	G	T	T	T	T	C	C	A	A	C	C	C	C	C	C	T	T	C	C	G	G	G	G	T	T	A	A	G	G	G	T	G	G	C	C	A	A	T	T	T	T	A	A	A	A	T	T	C	C	A	A	T	T	A	A	T	T	T	T	G	G	C	C	C	C	T	T	A	A	C	C	G	G	G	G	A	A	C	C	A	A	T	T	G	G	G	G	T	C	C	C	A	A	C	C	T	T	T	T	T	T	T	T	A	A	T	T	C	C	C	C	T	T	T	T	G	G	G	G	G	G	C	C	T	C	A	A	G	G	A	A	C	C	C	C	G	G	A	A	T	T	T	T	T	T	A	A	T	T	T	T	C	C	A	A	T	T	A	A	G	G	A	A	T	T	G	G	T	T	G	G	C	C	C	C	C	C	A	A	C	C	C	C	C	C	G	G	T	T	A	A	G	G	A	A	C	C	T	T	G	G	C	C	A	A	A	A	G	G	G	G	A	A	C	C	C	C	T	T	G	G	C	C	T	T	G	G	C	C	C	C	A	A	A	A	G	G	G	G	T	T	G	G	G	G	C	C	A	A	C	C	A	A	C	C	C	C	G	G	G	G	C	C	C	C	A	A	T	T	A	A	G	G	G	G	T	T	C	C	G	G	A	A	T	T	G	A	C	G	A	A	T	T	G	G	NA	NA	A	A	C	C	G	G	T	T	C	C	A	A	G	G	T	T	C	C	G	G	C	C	G	G	T	T	C	C	G	G	T	T	T	T	C	C	T	T	A	A	C	C	A	A	G	G	G	G	T	T	A	A	T	T	C	C	A	A	A	A	C	C	C	C	T	T	G	G	G	G	C	C	G	G	G	G	C	C	C	C	C	C	T	T	A	A	A	A	NA	NA	G	G	G	G	A	A	A	A	C	C	T	T	G	G	G	G	A	A	T	T	C	C	C	C	C	C	A	A	G	G	G	G	A	A	C	C	C	C	G	G	G	G	T	T	C	C	A	A	C	C	G	G	T	T	G	G	C	C	G	G	T	T	G	G	G	G	A	A	G	G	T	T	A	A	C	C	T	T	G	G	G	G	T	T	T	T	C	C	G	G	T	T	A	A	G	G	G	G	G	G	C	C	C	C	C	C	T	T	T	T	C	C	T	T	T	T	A	A	C	C	T	T	C	C	C	C	A	A	C	C	C	C	T	T	C	C	C	C	A	A	T	T	C	C	C	C	A	A	G	G	C	C	G	G	T	T	C	C	T	T	G	G	A	A	T	T	T	T	G	G	T	T	C	C	G	G	C	C	G	G	T	T	C	C	A	A	T	A	A	A	T	T	G	G	A	A	T	T	G	G	A	A	A	A	T	T	A	A	G	G	G	G	A	A	C	C	C	C	C	C	C	C	G	G	C	C	G	G	T	T	T	T	G	G	C	C	T	T	G	G	T	T	C	C	T	T	T	T	T	T	G	G	G	G	T	T	C	C	C	C	A	A	T	T	A	A	T	T	A	A	G	G	C	C	T	T	A	A	T	T	A	A	T	T	C	C	A	A	C	C	C	C	C	C	A	A	C	C	T	T	G	G	C	C	A	A	T	T	T	T	G	G	G	G	G	G	T	T	T	T	C	C	G	G	C	C	T	T	A	A	A	A	C	C	C	C	T	T	A	A	A	A	G	G	T	T	A	A	G	G	C	C	G	G	T	T	G	G	C	C	T	T	A	A	C	C	A	A	T	T	T	T	C	C	C	C	G	G	A	A	G	G	A	A	G	G	G	G	T	T	A	A	G	G	A	A	C	C	T	T	C	C	T	T	C	C	C	C	C	C	T	T	A	A	G	G	T	T	T	T	G	G	T	T	C	C	T	T	C	C	C	C	G	G	T	T	G	G	C	C	G	G	C	C	A	A	T	T	C	C	C	C	A	A	G	A	C	C	G	G	G	G	G	G	A	A	A	A	C	C	T	T	T	T	C	C	G	G	C	C	C	C	T	T	C	C	T	T	C	C	G	G	T	T	A	A	A	A	C	C	G	G	A	A	G	C	G	G	C	C	T	T	T	T	C	C	A	A	C	C	A	A	C	C	G	G	G	G	G	G	A	A	T	T	C	C	G	G	A	A	A	A	T	T	G	G	T	T	G	G	NA	NA	C	C	G	G	C	C	T	T	C	C	C	C	C	C	T	T	C	C	T	T	A	A	A	A	C	C	A	A	A	A	T	T	A	A	C	C	T	T	T	T	G	G	T	T	C	C	T	T	T	T	C	C	T	T	G	G	C	C	T	T	T	T	C	C	G	G	G	G	G	G	G	G	T	T	T	T	C	C	A	A	T	T	T	T	G	G	A	A	G	G	C	C	C	C	C	C	G	G	G	G	G	G	T	T	G	G	T	T	G	G	G	G	A	A	A	A	G	G	T	T	T	T	A	A	C	C	T	T	A	A	T	T	T	T	G	G	G	G	C	C	C	C	G	G	G	G	T	A	G	G	T	T	A	A	G	G	G	G	T	T	C	C	A	A	G	G	A	A	C	C	A	A	G	G	C	C	NA	NA	C	C	G	G	T	T	G	G	C	C	A	A	T	T	T	T	T	T	A	A	C	C	T	T	G	G	T	T	G	G	A	A	T	C	C	C	G	G	T	T	T	T	A	A	T	T	T	T	G	G	A	A	C	C	G	G	C	C	G	G	A	A	T	T	T	T	A	A	C	C	T	T	A	A	T	T	C	C	G	G	G	G	C	C	G	G	G	G	C	C	A	A	G	G	A	A	T	T	G	G	G	G	C	C	C	C	T	T	T	C	T	T	G	G	A	A	G	G	A	A	T	T	T	T	C	C	C	C	A	A	C	C	T	T	A	A	C	C	C	C	C	C	C	C	T	T	A	A	A	A	C	C	A	A	C	C	G	G	A	A	G	G	C	C	G	G	C	C	T	T	T	T	T	T	A	A	T	T	C	C	C	C	G	G	T	T	G	G	G	G	A	A	C	C	A	A	C	C	T	T	C	C	C	C	T	T	A	A	C	C	A	A	C	C	A	A	C	C	G	G	T	T	G	G	A	A	A	A	G	G	T	T	A	A	T	T	C	C	G	G	A	A	T	T	G	G	T	T	C	C	A	C	C	C	C	C	G	G	T	T	T	T	T	T	G	G	A	G	C	C	G	G	T	T	A	A	A	A	A	T	C	C	A	A	T	T	G	G	C	C	T	T	A	A	A	A	A	A	A	A	A	A	A	A	A	A	G	G	G	G	C	C	G	G	G	G	A	A	C	C	G	G	T	T	T	T	G	G	C	C	C	C	T	T	T	T	C	C	G	G	G	G	G	G	G	G	C	C	T	T	T	T	C	C	A	A	A	A	T	T	A	A	G	G	T	T	A	A	G	G	A	A	A	A	T	T	C	C	C	C	T	T	A	A	C	C	T	T	T	T	A	A	T	T	C	C	T	T	C	C	T	T	C	C	G	G	T	T	C	C	C	C	C	C	T	T	A	A	G	G	G	G	C	C	A	A	C	C	G	G	T	T	C	C	T	T	T	T	G	G	C	C	C	C	A	A	C	C	T	T	C	C	C	C	G	G	C	C	C	C	A	A	A	A	T	T	G	G	C	C	A	A	C	C	G	G	C	C	C	C	T	T	G	G	C	C	T	T	C	C	T	T	C	C	A	A	C	C	T	T	G	G	C	C	A	A	C	C	A	A	C	C	A	A	T	T	G	G	T	T	A	A	C	C	G	G	G	G	G	G	A	A	G	G	C	C	C	C	T	T	C	C	G	G	A	A	A	A	A	A	C	C	A	A	A	A	A	A	C	C	C	C	A	A	A	A	G	G	C	C	T	T	C	C	A	A	A	A	C	C	A	A	T	T	T	T	C	C	T	T	G	G	A	A	T	T	T	T	C	C	G	G	C	C	G	G	A	A	A	A	A	A	G	G	C	C	T	T	C	C	C	C	C	C	G	G	G	G	C	C	G	G	C	C	A	A	A	G	A	A	T	T	A	A	C	C	C	C	T	T	G	G	A	A	C	C	A	A	C	C	T	T	T	T	G	G	T	T	T	T	A	A	A	A	C	C	C	C	C	C	A	A	G	G	G	G	T	T	C	C	T	T	T	T	A	A	G	G	G	G	G	G	T	T	C	C	A	A	G	G	T	T	A	A	C	C	C	C	C	C	A	A	C	C	A	A	A	A	G	G	C	C	C	C	C	C	T	T	C	C	A	A	C	C	G	G	T	T	T	T	T	T	G	G	G	G	A	A	G	G	A	A	G	G	C	C	C	C	C	C	G	G	C	C	A	A	T	T	A	A	A	A	C	C	C	C	G	G	T	T	G	G	G	G	A	A	A	A	T	T	T	T	G	G	A	A	C	C	G	G	G	G	C	C	A	A	A	A	G	G	C	C	C	C	T	T	G	G	C	C	G	G	A	A	A	A	G	G	A	A	G	G	G	G	C	C	A	A	T	T	G	G	C	C	G	G	G	G	G	G	C	C	C	C	T	T	A	A	C	C	A	A	C	C	T	T	T	T	T	T	C	C	G	G	A	A	C	C	A	A	T	T	T	T	G	G	C	C	T	T	T	T	C	C	A	A	A	A	C	T	C	C	T	T	A	A	G	G	G	G	A	A	G	G	T	T	C	C	T	T	T	T	C	C	G	G	C	C	A	A	G	G	C	C	G	G	T	T	A	A	C	C	T	T	C	C	A	A	G	G	G	G	C	C	C	C	G	G	T	T	C	C	G	G	T	G	A	A	T	T	C	C	G	G	T	T	G	G	C	C	C	C	T	T	A	A	C	C	A	A	A	C	G	G	G	G	C	C	A	A	G	G	G	G	T	T	T	T	G	G	C	C	A	A	G	G	T	G	C	C	C	C	A	A	T	T	T	T	C	C	C	C	G	G	C	C	A	G	G	G	T	T	G	G	A	A	G	G	G	G	C	C	T	A	G	G	C	C	G	G	G	G	G	G	C	C	C	T	G	G	A	A	C	C	T	T	T	T	A	A	C	C	A	A	G	G	T	T	G	G	A	A	C	C	T	T	G	G	A	A	A	A	G	G	C	C	G	G	T	T	C	C	C	C	T	T	G	G	T	T	T	T	G	G	G	G	T	T	G	G	T	T	C	C	C	C	C	C	T	T	A	A	G	G	C	C	A	A	A	A	A	A	C	C	C	C	G	G	C	C	C	C	G	G	C	C	T	T	C	C	T	T	A	A	A	A	A	A	C	C	A	A	G	G	T	T	C	C	A	A	A	A	A	G	C	C	A	A	C	C	A	A	T	T	C	C	T	T	T	T	C	C	T	T	C	C	G	G	C	C	C	C	C	C	A	A	G	G	C	C	G	G	T	T	T	T	C	C	T	T	A	A	G	G	T	T	G	G	A	A	G	G	G	G	G	G	G	G	C	C	G	G	C	C	C	C	C	C	C	C	A	A	T	T	A	A	G	G	C	C	C	C	T	T	G	G	G	G	C	C	C	C	A	A	T	T	A	A	G	G	G	G	C	C	A	A	T	T	C	C	A	A	C	C	T	T	A	A	T	T	C	C	G	G	C	C	C	C	C	C	C	C	T	T	G	G	G	G	G	G	G	G	T	T	T	T	T	T	G	G	A	A	C	C	C	C	G	G	C	C	G	G	A	A	T	T	A	A	T	T	A	A	A	A	G	G	C	C	C	C	C	C	C	C	A	A	A	A	G	G	A	A	C	C	A	A	G	G	T	C	A	A	G	G	A	A	T	T	T	T	G	G	C	C	G	G	T	T	A	A	G	G	A	A	T	T	T	T	T	T	A	A	A	A	NA	NA	C	C	C	C	A	A	G	G	G	G	T	T	G	G	T	T	G	G	A	A	G	G	C	C	G	G	C	C	C	C	A	A	T	T	T	T	A	A	A	A	C	C	G	G	G	G	C	C	A	A	A	A	G	G	A	G	C	C	A	A	G	G	G	G	T	T	C	C	A	A	A	A	A	A	T	T	T	T	T	T	T	T	C	C	G	G	T	G	C	C	G	G	G	G	G	G	C	C	T	T	A	A	C	C	T	T	A	A	T	T	T	T	C	C	G	G	G	G	T	T	T	T	C	C	T	T	C	C	C	C	G	G	T	T	A	A	T	T	T	T	G	G	G	G	T	T	C	C	C	C	A	A	G	G	G	G	C	C	T	T	C	C	C	C	A	A	A	A	G	G	T	T	T	T	T	T	G	G	T	T	C	C	T	T	A	A	A	A	T	T	A	A	T	T	C	C	A	A	C	C	C	C	A	A	T	T	G	G	C	C	C	C	A	A	T	T	C	C	G	G	C	C	A	A	T	T	G	G	C	C	C	C	C	C	G	G	A	A	G	G	A	A	G	G	C	C	T	T	T	T	A	A	C	C	C	C	C	C	T	T	G	G	C	C	A	A	C	C	G	G	A	A	A	A	C	C	C	C	C	C	C	C	G	G	G	G	G	G	T	T	T	T	G	G	C	C	T	T	G	G	A	A	T	T	G	G	C	C	G	G	T	T	A	A	A	A	T	T	G	G	T	T	C	C	C	C	A	A	A	A	C	C	G	G	A	A	A	A	G	G	T	T	G	G	T	T	G	G	T	T	A	A	G	G	C	C	T	T	T	T	T	T	A	A	A	T	G	G	C	C	T	T	C	C	C	C	G	G	A	A	G	G	A	A	G	G	T	T	T	T	G	G	C	C	A	A	T	T	C	C	G	G	T	T	G	G	C	C	A	A	C	C	C	C	G	G	C	C	T	T	A	A	C	C	A	A	T	T	T	T	T	T	G	G	G	G	T	T	C	C	A	A	C	C	G	G	C	C	T	T	G	G	G	G	G	G	T	T	A	A	C	C	A	A	T	T	G	G	A	A	G	G	G	G	T	T	G	G	T	T	G	G	C	C	G	G	G	G	C	C	C	C	A	A	T	T	T	T	G	G	G	G	T	T	C	C	G	G	T	T	C	C	G	G	T	T	T	T	T	T	C	C	T	T	A	A	G	G	T	T	T	T	C	C	G	G	A	A	T	T	C	C	T	T	T	T	C	C	C	C	G	G	C	C	T	T	C	C	T	T	T	T	C	C	G	G	G	G	A	A	G	G	C	C	T	T	A	A	A	A	T	T	C	C	C	C	T	T	C	C	T	T	G	G	C	C	G	G	T	T	A	A	C	C	G	G	T	T	NA	NA	T	T	G	G	A	A	A	A	C	C	C	C	T	T	C	C	A	A	C	C	T	T	A	A	T	T	G	G	T	T	C	C	G	G	T	T	T	T	G	G	G	G	T	T	A	A	G	G	A	A	A	A	G	G	A	G	T	T	T	T	T	T	T	T	A	A	C	C	A	A	A	A	A	A	T	T	G	G	T	T	C	C	A	A	A	A	C	C	G	A	A	A	C	C	G	G	T	T	T	T	A	A	A	A	C	C	C	C	G	G	C	C	C	C	T	T	T	T	T	T	C	T	C	C	A	A	C	C	C	C	G	G	A	A	C	C	C	C	C	C	T	T	C	C	C	C	T	T	A	A	G	G	T	T	A	A	C	C	A	A	T	T	C	C	A	A	G	G	C	C	A	A	C	C	G	G	A	A	A	A	G	G	A	A	A	A	A	T	C	C	A	A	T	T	C	C	A	A	C	C	T	T	A	A	T	T	G	G	G	G	C	C	A	A	C	C	C	C	A	A	T	T	C	C	A	A	G	G	C	C	G	G	G	G	T	T	A	A	A	A	G	G	C	C	G	G	A	A	A	A	A	A	A	A	A	A	G	G	A	A	C	C	T	T	A	A	C	C	T	T	G	G	A	A	G	G	C	C	A	A	C	C	A	A	A	A	T	T	A	A	C	C	A	A	A	A	A	A	A	A	G	A	T	T	G	G	G	G	A	A	C	C	G	G	G	G	A	A	T	T	A	A	T	T	G	G	C	C	G	G	A	A	C	C	G	G	A	A	C	C	G	G	C	C	A	A	T	T	A	A	A	A	C	C	G	G	C	C	T	T	G	G	C	C	G	G	G	G	G	G	C	C	G	G	C	C	A	A	C	C	C	C	G	G	C	C	A	A	G	G	T	T	A	A	T	T	A	A	A	A	A	A	A	A	A	A	A	A	T	T	G	G	T	T	T	T	G	G	C	T	G	G	A	A	C	C	A	A	C	C	T	T	A	A	T	T	T	T	C	C	C	C	G	G	G	G	T	T	T	T	A	A	C	C	G	G	A	A	A	A	C	C	C	C	C	C	T	T	A	C	A	A	T	T	G	G	C	C	G	G	T	T	A	A	C	C	T	T	G	G	G	G	T	T	C	C	C	C	A	A	G	G	C	C	G	G	C	C	G	G	A	G	A	A	G	G	A	A	T	T	G	G	C	C	T	T	T	C	A	A	G	G	G	G	C	G	T	T	G	G	T	T	C	C	C	C	A	A	A	A	C	C	C	C	T	T	C	C	C	C	G	G	C	C	C	C	A	A	C	C	T	T	G	G	T	T	C	C	A	A	A	A	G	G	G	G	T	T	A	A	C	C	A	A	G	G	G	G	A	A	G	G	A	A	A	A	T	T	C	C	T	T	G	G	T	T	G	G	G	G	A	A	T	T	C	C	A	A	A	A	A	A	A	A	A	A	T	T	A	G	T	T	A	A	A	A	G	G	T	T	A	A	A	A	A	A	A	A	A	A	C	C	G	G	G	G	C	C	A	A	G	G	T	T	A	A	T	T	C	C	A	A	G	G	T	T	A	A	C	C	C	C	C	C	G	G	T	T	T	T	G	G	T	T	A	A	A	A	C	C	A	A	C	C	G	G	T	T	A	A	T	T	T	T	C	C	T	T	T	T	T	T	C	C	A	A	A	A	C	C	T	T	C	C	C	C	G	G	T	T	T	T	C	C	T	T	C	C	T	T	C	C	C	C	C	C	G	G	G	G	C	C	C	C	G	G	A	A	C	C	T	T	T	T	A	A	G	G	G	G	C	C	G	G	C	C	G	G	A	A	A	A	A	A	C	C	G	G	G	G	T	T	A	A	C	C	G	G	G	G	G	G	G	G	G	G	A	A	T	T	C	C	G	G	C	C	G	G	A	A	C	C	T	T	A	A	T	T	C	C	T	T	T	T	C	C	T	C	C	C	T	T	G	G	A	A	C	C	C	C	A	A	G	G	C	C	G	G	C	C	G	G	C	C	A	A	A	A	G	G	G	G	G	G	C	C	T	T	C	C	C	C	A	A	G	G	G	G	G	G	A	A	T	T	C	C	A	A	A	A	G	G	G	G	C	C	G	G	A	A	G	G	C	C	C	C	T	T	A	A	G	G	A	A	A	A	C	C	G	G	G	G	A	A	C	C	G	G	T	T	C	C	A	A	G	G	T	T	G	G	A	A	G	G	G	G	C	C	C	C	A	A	T	T	T	T	C	C	C	C	G	G	C	C	C	C	A	A	G	G	C	C	G	G	C	C	A	A	T	T	A	A	G	G	G	G	C	C	C	C	C	C	T	T	C	C	A	A	G	G	A	A	T	T	G	G	G	G	C	C	C	C	A	A	C	C	C	C	C	C	C	C	C	C	T	T	G	G	T	T	T	T	A	A	T	T	A	A	T	T	G	G	C	C	G	G	C	C	G	G	C	C	G	G	G	G	G	G	A	A	C	C	A	A	C	C	C	C	T	T	A	A	G	G	T	T	C	C	C	C	T	T	G	G	T	T	G	G	T	T	A	A	T	T	A	A	C	C	A	A	A	A	A	A	C	C	T	T	A	A	T	T	C	C	T	T	C	C	A	A	C	C	T	T	A	A	A	A	C	C	T	T	C	C	C	C	G	G	T	T	G	G	C	C	T	T	C	C	C	C	C	C	C	C	C	C	A	A	C	C	C	C	A	A	T	T	T	T	T	T	C	C	A	A	C	C	A	A	T	T	G	G	T	T	T	T	C	C	G	G	G	G	G	G	A	A	T	T	T	T	T	T	T	T	G	G	T	T	G	G	G	G	G	G	G	G	T	T	A	A	G	G	C	C	A	A	A	A	C	C	C	C	G	G	C	C	A	A	A	A	G	G	T	T	C	C	G	G	G	G	T	T	T	T	G	G	A	A	G	G	T	G	G	G	C	C	G	G	G	G	T	T	A	A	T	T	T	T	A	A	T	T	C	C	A	A	T	T	G	G	T	T	A	A	C	T	C	C	T	T	G	G	T	T	T	T	A	A	T	T	G	G	A	A	C	C	C	C	G	G	A	A	T	T	A	A	T	T	T	T	G	G	C	C	G	G	G	G	T	T	T	T	T	T	A	A	T	T	G	G	G	G	C	C	G	G	T	T	A	A	G	G	A	A	C	C	G	G	G	G	C	C	A	A	G	G	A	A	C	C	C	C	T	T	T	T	C	C	A	A	C	C	T	T	C	C	G	G	A	A	C	C	A	A	G	G	T	T	G	G	G	A	T	T	A	A	C	C	C	C	T	T	A	A	G	G	C	C	G	G	A	A	G	G	T	T	C	C	C	C	A	A	G	G	A	A	T	T	A	A	G	G	C	C	C	C	T	T	A	A	A	A	A	A	C	C	C	C	T	T	C	C	T	T	A	A	G	G	NA	NA	T	T	C	C	T	T	G	G	A	A	T	T	A	A	T	T	C	C	G	G	T	T	C	C	T	T	T	T	C	C	A	A	A	A	A	A	A	T	G	G	G	G	T	T	T	T	G	G	G	G	C	C	C	C	A	A	T	T	A	A	G	G	G	G	T	T	T	T	G	G	T	T	A	A	C	C	T	T	NA	NA	G	G	C	C	C	C	C	C	T	T	G	G	G	G	G	G	G	T	T	T	A	A	C	C	G	G	G	G	A	A	T	T	A	A	G	G	G	G	NA	NA	T	T	C	C	G	G	G	G	T	T	C	C	C	C	G	G	T	T	A	A	T	T	C	C	A	A	G	G	A	A	G	G	C	C	A	A	A	A	T	T	G	G	C	C	A	A	T	T	A	A	T	T	T	T	T	T	C	C	A	A	A	A	T	T	G	G	A	A	A	A	A	A	T	T	G	G	G	G	C	C	A	A	A	A	C	C	A	A	T	T	T	T	C	C	A	A	G	G	G	G	T	T	G	G	G	G	T	T	A	A	A	A	A	A	C	C	A	A	T	T	A	A	C	C	A	A	G	G	G	G	G	G	A	A	G	G	G	G	T	T	T	T	T	T	T	T	G	G	T	T	T	T	T	T	T	T	A	A	T	T	G	G	T	T	C	C	A	A	C	C	C	C	G	G	G	G	G	G	A	A	A	A	A	A	G	G	C	C	G	G	A	A	G	G	C	C	T	T	G	G	T	T	T	T	C	C	G	G	T	T	T	T	C	C	C	C	A	A	G	G	A	A	G	G	T	T	A	A	C	C	T	T	G	G	G	G	G	G	C	C	T	T	C	C	C	C	C	C	T	T	G	G	T	T	C	C	A	A	G	G	T	T	T	T	C	C	G	G	G	G	T	T	A	A	C	C	T	T	G	G	T	T	G	G	C	C	A	A	C	C	C	C	C	C	C	C	C	C	A	A	A	A	G	G	C	C	A	A	C	C	C	C	A	A	C	C	C	C	C	C	T	C	A	A	C	C	G	G	T	T	G	G	T	T	T	T	C	C	G	G	A	A	T	T	A	A	T	T	G	G	C	C	T	T	T	T	T	T	A	A	T	T	T	T	G	G	A	T	T	T	C	C	A	A	C	C	G	G	A	A	C	C	A	A	G	G	G	G	A	A	T	T	T	T	C	C	G	G	T	T	C	C	A	A	C	C	T	T	A	A	A	A	A	A	T	T	G	A	T	T	T	T	T	T	C	C	T	T	A	A	C	C	T	T	G	G	T	T	T	T	T	T	T	T	A	A	A	A	C	C	G	G	T	T	C	C	C	C	C	C	C	C	C	C	A	A	G	G	A	A	T	T	A	A	NA	NA	T	T	C	C	G	G	C	C	G	G	T	T	G	G	T	T	G	G	C	C	G	G	G	G	C	C	G	G	G	G	T	T	C	C	C	C	G	G	A	A	A	A	G	G	T	C	T	T	A	A	A	A	G	G	C	C	C	C	C	C	G	G	A	A	C	C	G	G	G	G	T	T	T	T	T	T	A	A	C	C	T	T	G	G	A	A	G	G	A	A	G	G	T	T	G	G	T	T	C	C	T	T	A	A	T	T	T	T	G	G	T	T	C	C	C	C	C	C	A	A	T	T	A	A	C	C	G	G	T	T	T	T	C	C	C	C	C	C	C	C	G	G	T	T	C	C	G	G	C	C	A	A	C	C	G	G	A	A	T	T	T	T	T	T	A	A	C	C	C	C	A	A	G	G	G	G	T	T	A	A	G	G	G	G	C	C	A	A	T	T	A	A	G	G	C	C	G	G	G	G	G	G	G	G	G	G	G	G	C	C	G	G	A	A	G	G	T	T	A	A	G	G	C	C	G	G	A	A	G	G	T	T	G	G	T	T	A	A	C	C	G	G	C	C	C	C	C	C	T	T	C	C	A	A	C	C	C	C	G	G	T	T	C	C	C	C	C	C	A	A	G	G	C	C	T	T	C	C	A	A	A	A	T	T	G	G	A	A	G	G	G	G	A	A	A	A	A	A	C	C	C	C	A	A	T	T	G	G	G	G	NA	NA	A	A	G	G	A	A	T	T	G	G	T	T	A	A	C	C	C	C	C	C	C	C	G	G	G	G	C	C	G	G	A	A	A	A	A	A	A	A	G	G	C	C	G	G	C	C	A	A	T	T	T	T	G	G	G	G	A	A	T	T	C	C	G	G	A	A	G	G	T	T	A	A	C	C	G	G	T	T	T	T	T	T	G	G	A	A	G	G	C	C	T	T	T	T	G	G	C	C	T	T	T	T	C	C	A	A	A	A	G	G	A	A	G	G	A	A	C	C	G	G	A	A	C	C	C	C	A	A	C	C	C	C	A	A	G	G	G	G	T	T	G	G	G	G	G	G	T	T	A	A	NA	NA	T	T	C	C	C	C	A	A	C	C	A	A	C	C	G	T	G	G	A	A	T	T	G	G	G	A	A	A	T	T	T	T	A	A	A	A	C	C	C	C	A	A	G	G	T	T	T	T	C	C	C	C	C	C	G	G	T	T	A	A	A	A	A	A	A	A	A	A	G	G	T	T	A	A	G	G	A	A	G	G	A	A	T	T	G	G	C	C	T	T	C	C	A	A	G	G	G	G	C	C	G	G	C	C	G	G	G	G	A	A	A	A	C	C	G	G	C	C	A	A	C	C	A	A	C	C	C	C	G	G	T	T	C	C	A	A	C	C	C	C	A	A	A	A	T	T	C	C	A	A	T	T	A	A	A	A	A	A	G	G	G	G	G	G	G	G	A	G	C	C	A	A	G	G	A	A	G	G	A	A	C	C	T	T	T	T	C	C	G	G	C	C	T	T	C	C	T	T	C	C	G	G	C	C	G	G	C	C	G	G	C	C	A	A	G	G	C	C	T	T	G	G	A	A	C	C	T	T	A	C	T	T	A	A	G	G	T	T	T	T	A	A	A	A	A	A	A	A	A	A	G	G	C	C	C	C	T	T	C	C	T	T	C	C	A	A	G	G	A	A	G	G	C	C	A	A	C	C	G	G	C	C	A	A	G	G	A	A	T	T	T	T	A	A	T	T	C	C	G	G	A	A	T	T	T	T	T	T	G	G	T	T	G	G	C	C	C	C	A	A	A	A	C	T	T	T	C	C	C	C	G	G	C	C	C	C	T	T	C	C	C	C	G	G	T	T	A	A	T	T	G	G	C	C	T	T	A	A	C	C	C	C	C	C	C	C	C	C	A	A	T	T	C	C	G	G	C	C	T	T	C	C	T	T	C	C	T	T	C	C	G	G	G	G	A	A	C	C	A	A	A	A	C	C	T	T	T	T	A	A	A	A	T	T	C	C	C	C	G	G	T	T	T	T	T	T	T	C	T	T	C	C	C	C	T	T	G	G	G	G	C	C	C	C	C	C	T	T	A	A	T	T	G	G	A	A	G	G	G	G	A	A	T	C	A	A	C	C	G	G	T	T	A	A	A	A	A	A	G	G	A	A	C	C	G	G	T	T	G	G	G	G	G	G	A	A	C	C	T	T	C	C	C	C	C	C	A	A	C	C	T	T	A	A	C	C	T	T	G	G	G	G	C	T	T	T	C	C	T	T	G	G	C	C	T	T	A	A	C	C	T	T	C	C	A	A	C	C	G	G	C	C	A	A	G	G	G	G	A	A	G	G	C	C	G	G	T	T	A	A	A	A	T	T	A	A	C	C	T	T	T	T	G	G	G	G	T	T	C	C	C	C	T	T	G	G	G	G	T	T	C	C	T	T	C	C	T	T	T	T	C	C	T	T	C	C	C	C	G	G	G	G	A	A	T	T	C	C	G	G	A	A	G	G	A	A	T	T	G	G	C	C	T	T	T	T	C	C	G	G	C	C	T	T	C	C	G	G	A	A	T	T	G	G	A	A	C	C	T	T	T	T	T	T	C	C	C	C	G	G	A	A	C	C	A	A	T	T	A	A	G	G	G	G	C	C	A	G	A	A	T	A	C	C	G	G	G	G	T	T	T	T	A	A	G	G	A	A	C	C	G	G	G	G	A	A	C	C	G	G	T	T	A	A	G	G	A	A	A	A	T	T	G	G	C	C	A	A	T	T	T	C	T	T	A	A	C	C	A	A	A	A	G	G	A	A	C	C	T	T	A	A	T	T	T	T	C	C	G	G	T	T	C	C	G	G	C	C	G	G	G	G	C	C	C	C	A	A	G	G	T	T	G	G	A	A	A	A	G	G	G	G	A	A	T	T	G	G	C	C	A	A	T	T	G	G	G	T	C	C	A	A	C	C	T	T	T	T	T	T	G	G	G	G	T	T	A	A	G	G	A	A	G	G	C	C	G	G	C	C	A	A	A	A	C	C	T	T	G	G	T	C	G	G	G	G	G	G	G	G	C	C	T	T	C	C	C	C	C	C	A	A	C	C	C	C	C	C	T	T	A	A	A	A	G	G	G	G	C	C	A	A	G	G	C	C	A	A	C	C	A	A	G	G	G	G	G	G	A	A	A	A	G	G	G	G	T	T	T	T	G	G	A	A	T	T	C	C	G	A	NA	NA	G	G	A	A	T	T	C	C	G	G	C	C	C	C	G	G	A	A	T	T	G	G	G	G	G	G	G	G	A	A	C	C	T	T	T	T	C	C	G	G	T	T	C	C	G	G	A	A	A	A	C	C	G	G	A	A	A	A	A	A	A	A	T	T	C	C	G	G	C	C	G	G	T	T	T	T	G	G	A	A	A	A	G	G	G	A	G	G	C	C	G	G	A	A	T	T	G	G	A	A	T	T	A	A	C	C	T	T	G	G	A	A	C	C	T	T	C	C	C	C	T	T	C	C	G	G	T	T	A	A	G	G	A	A	T	T	T	T	C	C	C	C	C	C	T	T	T	T	T	T	A	A	T	T	C	C	C	C	C	C	C	T	T	T	A	A	A	A	T	T	A	A	G	G	G	G	C	C	G	G	G	G	A	A	G	G	A	A	A	A	T	T	A	A	T	T	G	G	C	C	G	G	G	G	A	A	G	G	T	T	T	T	C	C	C	C	C	C	C	C	T	T	T	T	T	T	T	T	T	T	T	T	C	C	G	G	G	G	G	G	T	T	C	C	T	T	A	A	T	T	T	T	G	G	C	C	T	T	G	G	T	T	C	C	T	T	G	G	G	G	C	C	C	C	C	C	C	C	A	A	T	T	C	C	G	G	G	G	G	G	A	A	G	G	A	A	C	C	C	C	G	G	A	A	T	T	G	G	T	T	C	C	C	C	G	G	A	A	C	C	G	G	A	A	T	T	A	A	G	G	C	C	C	C	G	G	A	A	T	T	A	A	A	A	A	A	C	C	T	T	A	A	T	T	C	C	A	A	T	C	T	T	G	G	G	G	G	G	T	T	C	C	A	A	C	C	T	T	C	C	C	C	C	C	A	A	G	G	C	C	C	C	C	C	G	G	C	C	C	C	A	A	A	A	A	A	G	G	G	G	G	G	C	C	A	A	A	A	G	G	T	T	C	C	G	G	T	T	G	G	G	G	A	A	G	G	G	G	T	T	T	T	A	A	G	G	C	C	T	T	T	T	C	C	C	C	G	G	G	G	G	G	A	A	T	T	A	A	C	C	C	C	G	G	T	T	T	T	C	C	T	T	G	G	G	G	C	C	G	G	G	G	T	T	C	C	G	G	A	A	G	G	G	G	T	T	T	T	A	A	G	G	C	C	T	T	G	G	C	C	T	T	C	C	C	C	G	G	G	G	T	T	G	G	T	T	C	C	G	G	C	C	T	T	T	T	T	T	T	T	T	T	A	A	A	A	G	G	A	A	T	T	G	G	T	T	C	C	T	T	T	C	C	C	C	C	C	C	C	C	A	G	T	T	G	G	G	G	A	A	T	T	T	T	A	A	A	A	G	G	C	C	C	C	C	C	T	T	T	T	C	C	G	G	G	G	T	T	C	C	G	G	A	A	A	A	A	A	G	G	T	T	A	A	C	C	C	C	C	C	T	T	A	A	A	A	A	A	G	G	T	T	A	A	C	C	G	G	A	A	A	A	A	A	A	A	G	G	A	A	G	G	C	C	A	A	G	G	A	A	T	T	T	T	A	A	A	A	C	C	A	A	G	G	T	T	T	T	T	T	T	T	C	C	T	T	T	T	C	C	G	G	G	G	C	C	G	G	C	C	T	T	C	C	C	C	C	C	G	G	T	T	C	C	C	C	T	T	T	T	C	C	A	A	T	T	G	G	G	G	G	G	T	T	A	A	A	A	G	G	G	G	C	C	C	C	C	C	T	T	T	T	A	A	A	A	A	A	C	C	C	C	A	A	T	T	A	A	A	A	A	A	C	C	C	C	T	T	G	G	A	A	G	A	C	C	G	G	C	C	T	T	G	G	A	A	A	A	T	T	T	T	T	T	T	T	C	C	C	C	T	T	C	C	C	C	C	C	T	T	G	G	G	G	G	G	G	G	A	A	G	G	T	T	C	C	G	G	C	C	C	C	G	G	A	A	T	T	G	G	G	G	C	C	C	C	A	A	C	C	C	C	T	T	G	G	A	A	G	G	T	T	G	G	C	C	T	T	G	G	T	T	C	C	T	T	A	A	T	T	G	G	T	T	C	C	G	G	A	A	C	C	C	C	C	C	T	T	T	T	G	G	A	A	A	A	C	C	C	C	C	C	A	A	C	C	A	A	C	C	A	A	T	T	C	C	G	G	C	C	C	C	C	C	T	T	C	C	A	A	A	A	G	G	C	C	A	A	A	A	G	G	G	G	T	T	C	C	C	C	C	C	T	T	C	C	T	T	G	G	A	A	G	G	T	T	T	T	C	C	G	G	G	G	C	C	A	A	A	A	C	C	A	A	G	G	T	T	G	G	G	G	A	A	T	T	C	C	T	T	A	A	A	A	T	T	A	A	C	C	G	G	G	G	G	G	T	T	T	T	G	G	C	C	G	G	A	T	G	G	A	C	C	C	A	A	C	C	C	T	G	G	G	G	G	G	G	G	T	T	C	C	G	G	A	A	T	T	G	G	C	C	G	G	C	C	T	A	T	T	G	G	T	T	T	T	C	C	C	C	C	C	C	C	G	G	T	T	A	A	C	C	C	C	G	G	T	C	T	T	G	G	A	A	G	G	C	C	A	A	C	C	C	C	T	T	G	G	G	G	T	T	C	C	T	T	G	G	G	G	T	T	A	A	C	C	C	C	A	A	T	T	C	C	C	C	A	A	C	C	G	G	C	C	G	G	T	T	C	C	A	A	G	G	C	C	G	G	G	G	T	T	A	A	A	A	C	C	C	C	C	C	C	C	G	G	A	A	C	C	A	A	NA	NA	G	G	NA	NA	T	T	A	A	T	T	C	C	C	C	T	T	G	G	T	T	A	A	C	C	G	G	G	G	G	G	T	T	G	G	G	G	G	G	G	G	A	A	T	T	C	C	C	C	G	G	T	T	A	A	A	A	A	A	C	C	T	T	A	A	C	C	A	G	A	A	G	T	T	T	C	C	A	A	C	C	C	C	G	G	A	A	T	T	G	G	T	T	C	C	T	T	G	G	A	A	T	T	A	A	C	C	C	C	G	G	T	T	T	T	G	G	T	T	T	T	T	T	A	A	NA	NA	A	A	A	A	C	C	G	G	A	A	A	A	T	T	A	A	C	C	G	G	C	C	G	G	G	G	C	G	A	A	A	A	C	C	C	C	C	C	C	C	G	G	G	G	C	C	C	C	G	G	T	T	A	A	T	T	A	A	A	A	T	T	A	A	A	A	G	G	C	C	A	A	T	T	T	T	C	C	T	T	A	A	G	G	T	T	C	C	C	C	C	C	C	C	C	C	A	A	C	C	C	C	A	A	G	G	G	G	G	G	G	G	T	T	C	C	G	G	G	G	C	C	C	C	T	T	A	G	G	G	T	T	G	G	C	C	T	T	T	T	C	C	A	A	A	A	C	C	A	A	G	G	A	A	A	A	A	A	T	T	G	G	T	T	C	C	C	C	G	G	A	A	G	G	A	A	G	G	T	T	A	A	T	T	T	T	G	G	A	A	C	C	A	A	G	G	T	T	A	A	T	T	G	G	G	G	A	A	C	C	G	G	G	G	A	A	G	G	C	C	C	C	A	A	A	A	T	T	A	A	T	T	G	G	G	G	A	A	G	G	A	A	C	C	G	G	G	G	G	G	C	C	C	C	T	T	T	T	T	T	G	G	A	A	A	A	C	C	T	T	T	T	C	C	A	A	T	T	T	T	C	C	G	G	A	A	C	C	A	A	A	A	G	G	C	C	A	A	G	G	C	C	G	G	T	T	C	C	C	C	T	T	C	C	T	T	C	C	C	C	C	C	T	T	T	T	C	C	C	C	A	A	C	C	C	C	G	G	G	G	T	T	C	C	G	G	C	C	A	A	T	T	C	C	G	G	T	T	A	A	A	A	C	C	C	C	T	T	A	A	A	A	G	G	A	A	A	A	G	G	G	G	T	T	G	G	A	A	T	T	T	T	C	C	T	T	G	G	G	G	T	T	A	A	T	T	G	G	A	A	C	C	T	T	G	G	A	A	A	A	G	G	T	T	G	G	G	G	G	G	G	G	T	T	C	C	C	C	A	A	G	G	C	C	T	T	T	T	A	A	T	T	C	C	T	T	T	T	G	G	C	C	C	C	C	C	C	C	A	A	G	G	T	T	NA	NA	A	A	G	G	G	G	G	G	T	T	G	G	G	G	C	C	G	G	G	G	A	A	A	A	C	C	C	C	T	T	A	A	T	T	C	C	NA	NA	A	A	T	T	A	A	C	C	A	A	A	A	T	T	C	C	G	G	G	G	A	A	T	T	G	G	A	A	G	G	G	G	G	G	A	A	T	T	T	T	C	C	G	G	A	A	T	T	C	C	G	G	G	G	G	G	T	T	G	A	G	G	A	A	G	G	T	T	T	T	A	A	G	G	G	G	G	G	A	A	T	T	G	G	T	T	A	A	A	A	T	T	A	A	C	C	C	C	G	G	A	A	A	A	G	G	T	T	G	G	A	A	A	A	G	G	G	G	A	A	T	T	C	C	C	C	C	C	G	G	G	G	T	T	T	T	A	A	G	G	A	A	G	G	C	C	G	G	A	A	C	C	A	A	C	C	G	G	NA	NA	G	G	A	A	G	G	C	C	G	G	T	T	T	T	A	A	G	G	C	C	T	T	T	T	C	C	T	T	T	T	C	C	G	G	T	T	G	G	C	C	C	C	A	A	C	C	T	T	C	C	A	A	G	G	NA	NA	T	T	C	C	C	C	A	A	T	T	T	T	C	C	T	T	A	A	G	G	C	C	G	G	T	T	C	C	A	A	T	T	A	A	T	T	T	T	C	C	G	G	C	C	G	G	C	C	G	G	T	T	G	G	T	T	C	C	A	A	C	C	C	C	G	G	C	C	G	G	T	T	C	C	C	C	T	T	T	T	T	C	G	G	C	C	C	C	T	T	G	G	A	A	C	C	T	T	C	C	A	A	T	T	G	G	C	C	A	A	T	T	T	T	G	G	T	T	G	G	G	G	C	C	A	A	A	A	T	T	G	G	C	C	G	G	G	G	T	T	G	G	C	C	T	T	T	T	A	A	A	A	A	A	T	T	T	T	T	G	A	A	A	A	T	T	C	C	T	T	C	C	A	A	G	G	C	C	T	T	C	C	T	T	A	A	T	T	G	G	T	T	C	C	A	A	G	G	A	A	T	T	C	C	G	G	T	T	C	C	G	G	G	G	A	A	C	C	C	C	C	C	A	A	A	A	T	T	T	T	G	G	T	T	C	C	C	C	T	T	A	A	G	G	G	G	C	C	A	A	A	A	A	A	T	T	C	A	A	A	C	C	C	C	C	C	A	A	C	C	C	C	C	C	T	T	T	T	G	G	A	A	A	A	T	T	T	T	G	G	A	A	G	G	A	A	G	G	C	C	A	A	G	G	A	A	T	T	A	A	A	A	T	T	G	G	T	G	A	A	G	G	A	A	T	T	A	A	C	C	A	A	T	T	G	G	T	T	G	G	T	T	A	A	G	G	G	G	G	G	C	C	T	T	T	T	T	T	T	T	A	A	A	A	T	T	C	C	G	G	A	A	A	A	A	A	G	G	C	C	T	T	T	T	C	C	G	G	T	T	T	T	G	G	A	A	G	G	T	T	A	A	T	T	G	G	G	G	G	G	G	G	A	A	G	G	T	T	C	C	T	C	A	A	C	C	A	A	A	A	C	C	G	G	A	A	C	C	C	C	A	A	G	G	C	C	A	A	A	A	T	T	T	T	A	A	G	G	C	C	G	G	C	C	C	C	A	A	T	T	A	A	C	C	C	C	C	C	C	C	G	G	G	G	T	T	T	T	A	A	G	G	C	C	G	G	A	G	G	G	G	G	A	A	NA	NA	T	T	T	T	A	A	A	A	C	C	C	C	C	C	T	T	T	T	T	T	C	C	C	C	A	A	T	T	A	A	C	C	T	T	NA	NA	T	T	G	G	T	T	C	C	A	A	T	T	T	T	G	G	C	C	G	G	G	G	G	G	C	C	C	C	C	C	T	T	A	A	G	G	A	A	C	C	T	T	G	G	T	T	T	T	T	T	C	C	G	G	G	G	G	G	G	G	T	T	G	G	C	C	G	G	T	T	A	A	C	C	C	C	C	C	T	T	G	G	G	G	C	C	C	C	A	A	C	C	T	T	A	A	A	A	C	C	G	G	T	T	T	T	A	A	C	C	G	G	T	T	T	T	T	T	G	G	A	A	C	C	T	T	G	G	T	T	T	T	G	G	A	A	T	T	T	T	C	C	T	T	G	G	T	T	T	T	T	T	G	G	G	G	G	G	G	G	C	C	C	C	A	A	G	G	T	T	T	T	G	G	C	C	G	G	C	C	T	T	A	A	T	T	T	T	C	C	T	T	T	T	C	C	A	A	G	G	A	A	T	T	C	C	T	T	T	T	A	A	T	T	C	C	C	C	C	C	G	A	A	A	C	C	C	C	A	A	C	C	G	G	G	G	G	G	T	T	C	C	A	C	A	A	T	T	T	T	A	A	G	G	C	C	G	G	T	T	A	A	T	T	G	G	A	A	C	C	A	A	G	A	C	C	G	G	T	T	C	C	T	T	C	C	T	T	T	T	C	C	C	C	G	G	A	A	T	T	C	C	G	G	C	C	C	C	C	C	T	T	G	G	T	T	G	G	C	C	T	T	G	G	T	T	G	G	G	G	G	G	C	C	G	G	G	G	A	A	A	A	C	C	C	C	C	C	G	G	C	C	G	G	A	A	C	C	T	T	T	T	G	G	T	T	G	G	C	C	G	G	G	G	C	C	A	A	G	G	C	C	A	A	C	C	A	A	A	A	A	A	G	G	T	T	C	C	G	G	T	T	C	A	G	G	C	C	A	A	A	A	G	G	G	G	G	G	G	G	G	G	T	T	G	G	G	G	G	G	T	T	T	T	T	T	G	G	G	G	G	G	G	G	A	A	C	C	T	T	G	G	G	G	T	T	A	A	G	G	T	T	G	G	T	T	T	T	G	G	G	G	G	G	C	C	G	G	A	A	A	A	G	G	G	G	T	T	T	T	T	T	C	C	T	C	T	T	C	C	C	C	G	G	C	C	A	A	C	C	G	G	G	G	G	G	C	C	T	T	T	T	C	C	T	T	G	G	A	A	T	T	G	G	G	G	A	A	C	C	A	G	C	C	G	G	C	C	C	C	G	G	T	T	T	T	C	C	G	G	G	G	T	T	G	G	C	C	C	C	C	C	T	T	C	C	A	A	A	A	T	T	A	A	T	T	T	T	G	G	T	T	G	G	G	G	A	A	C	C	T	T	A	A	A	A	A	A	C	C	G	G	C	C	C	C	G	G	A	A	C	C	T	T	A	A	G	A	T	T	G	G	G	G	A	A	G	G	T	T	T	T	T	T	C	C	C	C	C	C	G	G	C	C	T	T	T	T	T	T	T	T	A	A	A	A	C	C	C	C	T	T	T	T	C	C	T	T	T	T	A	A	A	A	C	C	C	C	C	C	C	C	G	G	C	C	C	C	G	G	C	C	G	G	C	C	G	G	G	G	T	T	A	A	G	G	G	G	A	A	G	G	T	T	G	G	A	A	A	A	T	T	A	A	G	G	C	C	A	A	A	A	C	C	A	A	G	G	G	G	G	G	T	T	T	T	G	G	A	A	A	A	T	T	T	C	G	G	G	G	G	G	C	C	T	T	A	A	C	C	C	C	G	G	C	C	C	C	T	T	T	T	C	C	C	C	T	T	C	C	A	A	G	G	T	T	C	C	G	G	G	G	G	G	T	T	A	A	A	A	G	G	G	G	C	C	C	C	G	G	C	C	C	C	G	G	G	G	A	A	T	T	C	C	A	A	A	A	G	G	G	G	A	A	A	A	T	T	C	C	A	A	T	T	T	T	C	C	A	A	C	C	C	C	C	C	G	G	C	C	G	G	T	T	A	A	T	T	A	A	G	G	T	T	C	C	T	T	T	T	G	G	T	T	G	G	T	T	C	C	T	T	G	G	A	A	C	C	T	C	T	T	G	G	G	G	A	A	A	A	G	G	T	T	A	G	C	C	G	G	G	G	G	G	C	T	A	A	G	G	A	A	C	C	C	C	C	C	A	A	A	A	C	C	C	C	A	A	G	G	C	C	C	C	A	A	C	C	C	C	A	A	C	G	A	A	C	C	G	G	A	A	T	T	T	C	A	A	C	C	G	G	T	T	C	C	C	C	C	C	G	G	C	C	A	A	A	A	G	G	G	G	A	A	G	G	A	A	A	A	T	T	G	G	T	T	G	G	T	T	G	G	G	G	C	C	T	T	T	T	G	G	G	G	C	C	A	A	G	G	T	T	G	G	T	T	A	A	G	G	G	G	A	A	T	T	A	A	A	A	C	C	T	T	T	T	G	G	A	A	T	T	G	G	G	G	C	C	T	T	T	T	C	C	A	A	A	A	C	C	A	A	NA	NA	T	T	A	A	C	C	C	C	T	T	G	G	G	G	C	C	T	T	C	C	C	C	C	C	A	A	C	C	C	C	C	C	T	T	T	T	A	A	A	A	G	G	C	C	G	G	T	T	A	A	C	C	A	A	G	G	T	A	T	T	C	C	T	T	G	G	G	G	G	G	A	A	T	T	C	C	T	T	G	G	T	T	T	T	T	G	G	G	G	G	G	G	C	C	G	G	A	A	G	G	T	T	T	T	C	C	A	A	T	T	T	T	G	G	G	G	T	T	A	A	T	T	G	G	T	T	T	T	G	G	C	C	A	A	C	C	T	T	C	C	G	G	A	A	G	G	C	C	T	T	T	T	G	G	A	A	G	G	A	A	T	T	G	G	A	A	G	G	T	T	A	A	T	T	T	T	A	A	T	T	T	T	G	A	A	A	G	G	C	C	A	A	T	T	A	A	C	C	G	G	C	C	A	A	A	A	G	G	T	T	C	C	A	A	A	A	G	G	A	A	C	C	C	C	G	G	T	T	T	T	A	A	T	T	C	C	T	T	C	C	G	G	A	A	T	T	C	C	C	C	T	T	A	A	T	T	G	G	T	T	T	T	T	T	A	A	T	T	T	T	G	G	C	C	A	A	A	A	C	C	T	T	T	T	G	G	A	A	G	G	G	G	C	C	A	A	C	C	A	A	C	C	G	G	G	G	C	C	G	G	A	A	A	A	C	C	G	G	NA	NA	A	A	G	G	C	C	T	T	C	C	A	A	C	C	G	G	A	A	G	G	G	G	A	A	C	C	T	T	C	C	G	G	C	C	T	T	G	G	A	A	A	A	C	C	A	A	A	A	C	C	G	G	A	A	T	T	G	G	A	A	T	T	C	C	T	T	C	C	G	G	C	C	G	G	T	T	C	C	A	A	C	C	C	C	A	A	C	C	G	G	C	C	A	A	A	A	T	T	C	C	A	A	A	A	T	C	A	A	T	T	G	G	T	T	C	C	G	G	T	T	G	G	A	A	G	G	G	G	A	A	A	A	T	T	T	T	C	C	G	G	C	C	C	C	A	A	G	G	C	C	T	T	A	A	A	A	G	G	A	A	G	G	G	G	T	T	G	G	T	T	T	T	T	T	G	G	C	C	G	G	A	A	A	A	T	T	G	G	G	G	C	C	T	T	G	G	G	G	G	G	A	A	G	G	T	T	A	A	A	A	T	T	G	G	C	C	G	G	G	G	T	T	G	G	A	A	T	T	T	T	T	T	G	G	A	A	A	A	G	G	G	G	T	T	G	G	G	G	C	C	T	T	A	A	A	A	G	G	A	A	C	C	G	G	G	G	T	T	C	C	A	A	A	A	C	T	A	A	C	C	G	G	A	A	C	C	C	C	A	A	T	T	G	G	T	T	G	G	A	A	C	C	C	C	G	G	T	T	C	C	T	T	G	G	T	T	T	T	A	A	G	G	T	T	C	C	C	C	G	G	C	C	T	T	G	G	C	C	T	T	G	G	C	C	C	C	A	A	C	C	C	C	T	T	T	T	T	T	G	G	G	G	G	G	G	G	C	C	C	T	G	G	A	A	C	C	T	T	A	A	C	C	G	G	G	G	A	A	A	A	A	A	A	A	G	G	C	C	T	T	G	G	T	T	T	T	T	T	T	T	G	G	C	C	C	C	C	C	C	C	G	G	C	C	A	A	C	C	A	A	C	C	T	T	C	C	A	A	G	G	T	C	G	G	G	G	G	G	C	C	T	T	G	G	A	A	A	A	A	A	G	G	G	G	T	T	T	T	C	C	G	G	A	A	C	C	C	C	G	G	T	T	G	G	T	T	T	T	G	G	C	C	C	C	A	A	G	G	A	A	T	T	C	C	G	G	A	A	A	A	G	G	C	C	C	C	T	T	A	A	A	A	T	T	A	A	G	G	C	C	C	C	G	G	T	T	T	T	T	T	C	C	G	G	G	G	T	T	A	A	A	A	T	T	G	G	G	G	T	T	G	G	A	A	G	G	T	T	A	A	A	A	C	C	T	T	T	T	T	T	G	G	T	T	A	A	G	G	G	G	G	G	A	A	G	G	A	A	A	A	A	A	A	A	T	T	C	C	G	G	C	C	G	G	C	C	T	T	G	G	G	G	C	C	T	T	A	A	G	G	T	T	G	G	C	A	C	C	G	G	G	G	G	G	C	C	C	C	A	A	T	C	T	T	G	G	C	C	G	G	C	C	G	G	T	T	T	T	A	A	A	A	C	C	A	A	C	C	C	C	G	G	C	C	T	T	A	A	T	T	A	A	A	A	T	T	A	A	A	A	G	G	G	G	T	T	T	T	C	C	C	C	T	T	G	G	C	C	T	T	T	T	G	G	C	C	G	G	A	A	A	A	T	T	T	T	G	G	C	C	C	C	T	T	T	T	C	C	T	T	G	G	G	G	G	G	A	A	A	A	A	A	C	C	C	C	C	C	A	A	C	C	G	G	C	C	T	T	T	T	C	C	A	A	G	G	A	A	A	G	G	G	G	G	A	A	A	A	A	A	G	G	T	T	T	T	T	T	G	G	G	G	A	A	T	T	G	G	C	C	C	C	G	G	T	T	G	G	A	A	C	C	G	G	C	C	A	A	C	C	T	T	A	A	T	T	G	G	G	G	C	C	T	T	A	A	G	G	G	G	C	C	A	A	G	G	A	A	G	G	A	A	A	G	T	T	C	C	G	G	G	G	T	T	A	A	C	C	G	G	T	T	NA	NA	G	G	G	G	C	C	T	T	G	G	C	C	T	T	A	A	A	A	C	C	G	G	T	T	G	G	G	G	T	T	C	C	A	A	C	C	C	C	T	T	A	A	T	T	C	C	A	A	C	C	C	C	C	C	A	A	G	G	T	T	G	G	C	C	A	G	C	C	C	C	T	T	C	C	G	G	C	C	G	G	A	A	A	A	G	G	C	T	T	T	G	G	A	A	G	G	A	A	C	C	A	A	A	A	G	G	A	A	T	T	T	T	C	C	A	A	T	T	A	A	T	T	C	C	G	G	G	G	G	G	T	T	C	C	A	A	C	C	G	G	C	C	G	G	T	T	A	A	C	C	A	A	T	T	A	A	G	G	G	G	C	C	G	G	C	C	G	G	T	T	G	G	A	A	T	T	T	T	G	G	T	T	T	T	C	C	A	A	T	T	C	C	C	C	C	C	A	A	G	G	C	C	C	C	C	C	C	C	A	A	C	C	G	G	A	A	C	C	T	T	A	A	C	C	A	A	C	C	G	G	A	A	G	G	A	A	C	C	G	G	A	A	T	T	C	C	G	G	G	G	C	C	A	A	A	A	A	A	T	T	A	A	C	C	C	C	C	C	A	A	G	G	G	G	C	C	C	C	T	T	T	T	G	G	A	A	C	C	C	C	G	G	C	C	C	C	G	G	A	A	T	T	C	C	A	A	T	T	A	A	T	T	C	C	T	T	G	G	G	G	A	A	A	A	C	C	C	C	C	C	G	G	C	C	C	C	T	T	G	G	G	G	G	G	G	G	C	C	C	C	A	A	G	G	T	T	A	A	G	G	C	C	T	T	A	A	A	A	T	T	G	G	T	T	T	T	T	T	C	C	A	A	A	A	G	G	C	C	A	A	G	G	G	G	T	T	C	C	A	A	T	T	C	C	G	G	A	A	G	G	G	G	T	T	T	T	C	C	T	T	A	A	A	A	G	G	T	T	G	G	C	C	T	T	C	C	A	A	G	G	C	C	A	A	A	A	G	G	T	T	A	A	T	T	A	A	C	C	A	A	G	G	T	T	C	C	A	A	T	T	G	G	G	G	G	G	C	C	G	G	C	C	G	G	G	G	A	A	T	T	A	A	C	C	A	A	A	A	G	G	G	G	T	T	T	T	G	G	C	C	A	A	G	G	T	T	G	G	C	C	A	A	G	G	C	C	A	A	T	T	C	C	G	G	A	A	C	C	T	T	C	C	C	C	C	C	T	T	G	G	A	A	C	C	T	T	G	G	G	G	C	C	T	T	G	G	T	T	T	A	G	G	C	C	G	G	G	G	G	G	A	A	T	T	T	T	G	G	A	A	T	T	G	G	T	T	C	C	G	G	C	C	G	G	T	T	T	T	T	T	C	C	T	T	T	T	T	T	C	C	A	A	G	G	T	T	T	T	C	C	A	A	G	G	G	G	G	G	T	T	A	A	A	A	C	C	T	T	T	T	C	C	A	A	T	C	G	G	T	T	G	G	T	T	A	A	C	C	A	A	A	A	A	A	G	G	G	G	C	C	G	G	C	C	T	T	C	C	C	C	G	G	T	T	A	A	A	A	C	C	A	A	T	T	G	G	T	T	C	C	A	A	A	A	C	C	A	A	C	C	A	A	G	G	T	T	C	C	T	T	NA	NA	A	A	A	A	T	T	G	G	C	C	G	G	T	T	A	A	C	C	G	G	C	C	A	A	C	C	G	G	G	G	T	T	G	G	C	C	A	A	C	C	C	C	A	A	G	G	A	A	C	C	G	G	T	T	G	G	C	C	T	T	C	C	C	C	G	G	C	C	A	A	C	C	C	C	G	G	A	A	A	A	T	T	T	T	G	G	T	T	G	G	T	T	T	T	A	A	G	G	T	T	C	C	C	C	A	A	G	G	A	A	T	T	G	G	A	A	C	C	A	A	A	A	G	G	G	G	G	G	T	T	G	G	G	G	T	T	G	G	C	C	G	G	A	G	A	A	G	G	G	G	T	T	T	T	T	T	C	C	T	T	T	T	G	G	G	G	A	A	A	A	A	A	T	T	C	C	G	G	G	G	G	G	A	A	T	T	G	G	T	T	A	A	A	A	C	C	T	T	A	G	C	C	G	G	C	C	C	C	A	A	A	A	C	C	T	T	T	T	T	T	C	C	T	T	A	A	C	C	C	C	C	C	A	A	C	C	T	T	G	G	C	C	A	A	T	T	A	A	T	T	A	A	C	C	C	C	T	T	C	C	G	G	A	A	T	T	G	G	A	A	C	C	A	A	A	A	T	T	T	T	T	T	T	T	G	G	G	G	C	C	T	T	A	A	G	G	C	C	G	G	G	G	A	A	G	G	C	C	C	C	T	T	C	C	C	C	T	T	A	A	T	G	A	A	G	G	G	G	T	C	C	C	C	C	T	T	T	T	NA	NA	T	T	C	C	G	G	T	T	C	C	G	G	C	C	A	A	T	T	A	A	T	T	A	A	C	C	A	A	T	T	C	C	T	T	A	A	C	C	G	A	T	T	G	G	G	G	G	G	C	C	G	G	T	T	A	A	C	C	T	T	G	G	A	A	T	T	T	T	A	A	A	A	C	C	G	G	A	A	T	T	T	T	A	A	G	G	C	C	C	C	A	A	A	A	A	A	G	G	C	C	C	C	A	A	C	C	A	A	C	C	T	T	C	C	T	T	G	G	T	T	G	G	A	A	A	A	G	G	G	G	A	A	C	C	G	G	C	C	G	G	A	A	G	G	A	A	C	C	G	G	A	A	A	A	A	C	A	A	T	T	C	C	T	T	A	A	T	T	A	A	T	T	G	G	G	G	G	G	A	A	G	G	A	A	G	G	C	C	C	C	G	G	C	C	A	A	C	C	G	G	G	G	T	T	G	G	T	T	G	G	G	G	G	G	C	C	T	T	G	G	C	C	G	G	T	T	A	C	G	G	G	G	C	C	G	G	G	G	G	G	C	C	T	C	NA	NA	NA	NA	A	A	G	G	G	G	G	G	C	C	C	C	A	A	A	A	A	A	G	G	A	A	G	G	C	C	T	T	G	G	G	G	G	G	A	A	A	A	T	T	C	C	G	G	C	C	C	C	G	G	A	A	A	A	G	G	T	T	C	C	T	T	A	A	G	G	C	C	T	T	C	C	C	C	T	T	G	G	G	G	G	G	A	A	T	T	T	T	A	A	C	C	T	T	A	A	T	T	G	G	G	G	A	A	C	C	NA	NA	C	C	G	G	C	C	G	G	T	T	C	C	A	A	A	A	A	A	G	G	G	G	C	C	T	T	G	G	A	T	C	C	A	A	A	A	A	A	A	A	G	A	A	A	G	T	T	T	A	A	G	G	G	G	G	G	C	C	G	G	G	G	C	C	G	G	C	C	A	A	G	G	C	C	T	T	A	A	T	T	T	T	T	T	C	C	A	A	C	C	C	C	C	C	A	A	C	C	C	C	G	G	G	G	A	A	G	G	G	G	C	C	G	G	T	T	A	A	T	T	T	T	G	G	G	G	C	C	A	A	G	G	G	G	C	C	G	G	A	A	A	A	C	C	A	A	A	A	C	C	C	C	A	A	C	C	C	C	C	C	G	G	T	T	A	A	G	G	T	T	G	G	A	A	A	A	A	A	C	C	T	T	T	T	C	C	C	C	A	A	G	G	T	T	G	G	T	T	A	G	C	C	G	G	A	A	A	A	T	T	C	T	A	A	G	G	A	A	T	T	C	C	G	G	G	G	G	G	C	T	C	C	T	T	T	T	C	C	C	C	T	T	C	C	G	G	A	A	A	A	A	A	T	T	A	A	A	A	A	A	C	C	T	T	T	G	G	G	G	G	A	A	T	T	A	A	A	A	T	T	T	T	C	C	G	G	A	A	C	C	G	G	G	G	G	G	A	A	A	A	C	C	C	C	C	C	C	C	G	G	G	G	G	G	T	T	G	G	G	G	T	T	T	C	A	A	T	T	T	T	A	A	C	C	T	T	T	T	A	A	G	G	C	C
CC	OR2417f56	NA	NA	1	NA	G	G	A	A	C	C	A	A	C	C	A	A	A	A	C	C	A	A	C	C	G	G	A	A	G	G	T	T	G	G	C	C	G	G	C	C	A	C	C	C	T	T	C	C	C	C	G	G	A	A	NA	NA	G	G	G	G	A	A	G	G	G	T	T	T	T	T	T	T	C	C	T	T	A	A	T	T	G	G	A	A	A	A	G	G	A	A	G	G	T	T	A	A	T	T	T	T	C	C	G	G	C	C	T	T	G	G	A	G	G	A	G	G	C	C	T	T	G	G	A	A	A	A	C	C	C	C	G	G	G	G	C	C	G	G	G	G	G	G	T	T	A	A	T	C	A	A	G	G	T	T	T	T	G	G	T	T	G	G	G	G	A	A	G	G	C	C	C	C	G	G	G	G	T	T	C	C	G	G	A	A	T	T	G	G	G	G	A	A	A	A	T	T	T	T	G	G	C	C	G	G	A	A	G	G	T	T	C	C	A	A	G	G	G	G	T	T	G	G	C	C	A	A	T	T	G	G	A	A	C	C	C	C	A	A	C	C	T	T	A	A	G	G	C	C	G	G	G	G	G	G	C	C	G	G	C	C	C	C	A	A	C	C	C	C	C	C	G	G	C	C	T	T	C	C	G	G	C	C	T	T	T	T	C	C	C	C	C	C	C	C	T	T	G	G	C	C	C	C	A	A	T	T	G	G	C	C	T	T	A	A	G	G	C	C	A	A	G	G	A	A	T	T	G	G	G	G	G	G	C	C	C	C	G	G	G	G	T	T	A	A	G	G	C	C	G	G	A	A	T	T	T	T	A	A	C	T	T	T	G	G	C	C	G	G	C	C	G	G	T	T	C	C	T	T	C	C	A	A	T	T	C	C	C	C	A	A	T	T	G	G	G	G	A	A	C	C	G	G	C	C	G	G	T	T	C	C	A	A	G	G	T	T	A	A	G	G	G	G	G	G	A	A	A	A	A	A	T	T	C	C	G	G	C	C	C	C	G	G	A	A	C	C	A	A	G	G	A	A	C	C	G	G	G	G	A	A	C	C	C	C	G	G	T	T	T	T	T	T	A	C	C	C	T	T	A	A	T	T	T	T	A	A	C	C	T	T	G	G	G	G	C	C	C	C	G	G	C	C	T	T	T	T	G	G	T	T	T	T	C	C	T	T	G	G	C	C	T	T	C	C	C	C	G	G	C	C	A	A	A	A	T	T	C	C	T	T	T	T	C	C	G	G	C	C	C	C	C	C	G	G	T	T	G	G	C	C	C	C	C	C	G	G	T	T	A	A	T	T	C	C	C	C	T	T	A	A	G	G	G	G	G	G	C	C	G	G	NA	NA	A	A	A	A	T	T	T	T	G	G	A	A	A	A	C	C	G	G	A	A	A	A	A	A	A	A	T	T	C	C	C	C	G	A	A	G	A	A	G	A	G	G	T	T	NA	NA	C	C	G	C	C	C	A	A	A	A	A	A	A	A	C	C	T	T	G	G	A	A	T	T	C	C	T	T	T	T	A	A	T	T	T	T	C	C	C	T	A	A	C	C	A	G	T	C	A	A	C	T	A	A	G	G	T	G	C	C	G	A	C	C	G	G	C	C	T	T	T	T	G	G	A	A	G	G	A	A	A	A	C	C	C	C	T	T	A	A	C	C	A	A	A	T	C	C	T	A	T	C	A	G	T	T	C	C	C	C	T	T	T	C	T	T	T	T	C	C	T	T	T	T	A	A	G	G	A	A	T	C	C	C	G	G	G	A	T	T	C	G	G	G	NA	NA	G	A	T	T	A	A	T	T	C	T	C	G	T	G	T	T	T	T	T	T	G	G	G	A	A	G	G	A	T	T	C	C	T	C	A	A	C	C	A	A	A	A	C	C	A	A	G	G	G	G	A	A	T	T	A	A	A	A	G	G	G	C	T	T	G	A	C	C	C	T	C	A	C	C	A	G	T	C	C	T	C	G	C	G	C	C	C	C	C	C	C	C	C	C	G	G	T	T	C	C	G	G	T	T	C	C	T	T	T	T	G	G	T	T	G	G	A	A	G	G	A	A	C	C	C	A	C	C	A	A	G	G	A	A	A	A	T	T	G	T	T	T	C	T	G	G	T	T	A	A	A	C	T	T	T	T	G	G	T	C	T	T	C	A	T	T	C	C	T	T	A	A	C	C	C	G	G	A	C	C	T	T	G	G	A	A	T	T	A	A	T	T	G	G	C	T	A	A	A	A	C	C	T	T	T	T	A	A	A	A	A	A	A	A	T	T	G	G	C	T	A	T	C	C	T	T	C	C	T	T	A	A	T	T	C	C	C	A	G	G	C	C	G	G	C	C	G	G	C	C	G	G	G	G	C	C	G	G	T	T	T	T	C	C	G	G	A	A	G	G	C	C	G	G	G	G	C	C	T	T	G	G	C	C	A	A	A	A	T	T	C	C	G	G	T	T	C	C	C	C	A	A	T	T	A	A	G	G	A	A	C	C	C	C	T	T	G	G	C	C	G	G	C	C	A	A	G	G	C	C	A	A	A	A	G	G	G	G	G	G	A	A	A	A	A	A	A	A	G	G	A	A	A	A	T	T	C	C	A	A	A	A	C	C	C	C	T	T	G	G	G	G	T	T	A	A	C	C	A	A	C	C	C	C	G	G	T	T	A	A	A	A	A	A	T	C	A	A	G	G	A	G	C	C	A	G	G	A	T	T	A	A	G	G	C	C	G	G	A	A	T	T	G	G	G	C	C	C	A	A	A	A	A	A	C	C	C	C	G	G	T	T	T	T	C	C	T	T	T	T	A	A	C	C	G	G	A	A	G	G	G	G	C	C	G	G	A	A	T	T	A	A	C	C	T	C	C	T	A	A	A	A	G	G	C	C	G	G	T	G	G	G	A	A	T	T	T	T	C	C	T	T	G	G	A	A	T	T	A	A	C	C	NA	NA	T	T	A	A	T	T	G	G	C	C	T	T	G	G	G	G	C	C	T	T	C	C	T	C	G	G	A	A	G	G	A	G	A	G	G	C	G	G	T	A	T	T	C	C	A	G	C	C	C	C	C	T	T	T	C	C	G	G	G	G	T	G	A	A	G	G	NA	NA	G	G	C	C	A	A	T	C	T	T	A	A	NA	NA	T	T	C	C	A	A	T	T	A	A	T	T	T	T	G	G	C	C	C	C	T	T	A	C	C	T	G	G	G	G	A	A	C	C	A	A	T	C	G	G	G	G	T	T	C	C	A	A	C	C	T	T	T	T	T	C	T	C	A	A	T	C	C	C	C	C	T	T	T	T	G	G	G	G	G	G	C	C	T	C	A	A	G	G	A	T	C	C	C	C	G	G	A	A	T	T	T	T	T	T	A	A	T	T	T	T	C	C	A	A	T	T	A	A	G	G	A	A	T	T	G	G	T	T	G	G	C	C	C	C	C	C	A	G	C	C	C	C	C	C	G	G	T	T	A	T	G	A	A	A	C	C	T	T	G	G	C	T	A	A	A	A	G	G	G	G	A	A	C	C	C	C	T	T	G	G	C	C	T	T	G	G	C	C	C	C	A	A	A	A	G	G	G	G	T	T	G	G	G	G	C	C	A	A	C	C	A	A	C	C	C	C	G	G	G	G	C	A	C	C	A	A	T	G	A	C	G	G	G	G	T	T	C	G	G	G	A	G	T	T	G	A	C	G	A	A	T	T	G	G	A	A	A	A	C	C	G	C	T	C	NA	NA	A	A	G	G	T	T	C	C	G	G	C	C	G	G	T	T	C	C	G	A	T	C	T	T	C	C	T	T	A	A	C	C	A	A	G	G	G	G	T	C	A	A	G	G	C	A	A	A	A	C	C	C	C	C	T	T	G	G	G	G	C	C	G	G	G	G	C	C	C	C	C	C	T	T	A	A	A	A	T	T	G	G	G	G	A	A	A	A	C	C	T	T	G	G	G	G	A	C	T	T	C	C	C	A	C	C	A	G	G	G	G	G	A	A	C	C	C	C	G	G	G	G	T	T	C	C	A	A	C	C	G	G	T	T	G	G	C	C	G	G	T	T	G	G	G	G	A	A	G	G	T	T	A	A	C	C	T	T	G	G	G	G	T	C	T	T	C	C	G	G	T	T	A	G	G	G	G	G	G	G	C	T	C	T	C	T	T	C	T	T	C	C	T	T	T	G	A	C	C	C	T	C	C	T	C	C	A	G	C	T	C	C	T	T	C	C	C	T	A	A	T	T	C	C	C	C	A	A	G	G	C	C	G	A	C	C	C	C	T	T	G	G	A	A	T	T	T	T	G	G	T	T	C	C	G	G	C	C	G	G	T	T	C	C	A	A	A	A	A	A	T	T	G	G	A	A	T	T	G	G	A	A	A	A	T	T	A	A	G	A	G	G	A	A	C	C	C	G	C	C	C	T	G	A	C	C	G	G	T	C	T	T	G	G	C	T	T	T	G	G	T	T	C	C	T	C	T	T	T	T	G	G	G	G	T	T	C	C	C	G	A	T	T	T	A	A	T	G	A	G	G	G	C	C	T	T	A	A	T	T	A	A	T	C	C	C	A	A	C	C	C	T	C	A	A	G	C	C	T	C	G	G	C	G	A	A	T	C	T	T	G	G	G	G	G	G	T	T	T	T	C	C	G	G	C	T	T	T	A	A	A	A	C	C	C	C	T	T	A	A	A	A	G	G	T	T	A	A	G	G	C	C	G	G	T	T	G	A	C	T	T	C	A	T	C	C	A	A	T	T	T	T	C	C	C	T	G	T	A	A	G	T	A	A	G	G	G	G	T	A	A	A	G	G	A	A	C	T	T	T	C	C	T	T	C	G	C	C	C	C	T	T	A	A	G	G	T	T	T	T	G	G	T	C	C	T	T	C	C	C	C	C	G	G	T	T	G	A	C	C	G	G	C	C	A	G	T	C	C	C	C	C	A	A	G	A	C	C	G	G	G	G	G	G	A	A	A	T	C	C	T	T	T	T	C	C	G	G	C	C	C	C	T	T	C	C	T	T	C	C	G	G	T	T	A	A	A	A	C	C	G	G	A	A	G	C	G	T	C	C	T	T	T	T	C	C	A	A	C	C	A	A	C	C	G	G	G	G	G	G	A	A	T	T	C	C	G	G	A	A	A	A	T	T	G	C	T	T	G	G	C	G	C	C	G	G	C	A	T	T	C	C	C	C	C	C	T	T	C	C	T	C	A	A	A	A	C	C	A	A	A	A	T	C	A	C	C	C	T	T	T	T	G	G	T	T	C	C	T	T	T	T	C	C	T	T	G	G	C	C	T	T	T	T	C	C	G	G	G	G	G	G	G	G	T	T	T	C	C	C	G	G	T	T	T	A	G	G	A	A	G	G	C	C	C	T	C	C	G	G	G	A	G	A	T	T	G	G	T	T	G	G	G	G	A	A	A	A	G	G	T	A	T	C	A	G	C	A	T	T	A	G	T	G	T	T	G	G	G	G	C	C	C	C	G	G	G	G	T	A	G	G	T	T	A	A	G	G	G	G	T	T	C	C	A	A	G	G	A	A	C	C	A	A	G	G	C	C	C	T	C	C	G	G	T	T	G	G	C	C	A	A	T	T	T	T	T	T	A	A	T	T	T	T	G	G	T	T	G	G	A	A	T	T	C	C	G	G	T	T	C	C	A	A	T	T	C	C	G	G	A	A	C	C	G	G	C	C	G	G	A	A	T	T	T	T	A	A	C	C	T	T	A	A	T	T	C	C	G	G	G	G	C	C	G	G	G	G	C	C	A	A	G	G	A	A	T	T	G	G	G	G	C	C	C	C	T	T	NA	NA	T	T	G	G	A	A	G	G	A	A	T	T	T	T	C	C	C	C	A	A	C	C	T	T	A	A	C	C	C	C	C	C	C	C	T	T	A	A	A	A	C	C	A	A	C	C	G	G	A	A	G	G	C	C	G	G	C	C	T	T	T	T	T	T	A	A	T	T	C	C	C	C	G	G	T	T	G	G	G	G	A	A	C	C	A	A	C	C	T	T	C	C	C	T	T	T	A	A	C	C	A	A	C	C	A	A	C	C	G	G	T	T	G	G	A	A	T	T	T	T	C	C	A	A	T	T	T	T	G	G	T	T	T	T	G	G	T	T	C	C	A	A	C	C	C	C	G	G	T	T	T	T	T	T	G	G	A	A	T	T	A	A	T	T	A	A	A	A	A	A	C	C	T	T	C	C	G	G	C	C	T	T	A	A	A	A	A	A	A	A	A	A	A	A	A	A	A	A	G	G	C	C	G	G	G	G	A	A	C	C	G	G	T	T	T	T	G	G	C	C	C	C	T	T	T	T	C	C	G	G	G	G	G	G	G	G	C	C	T	T	T	T	C	C	A	A	A	A	T	T	A	A	G	G	T	T	A	A	G	G	A	A	A	A	T	T	T	T	C	C	T	T	A	A	C	C	T	T	T	T	A	A	T	T	C	C	T	T	C	C	T	T	C	C	G	G	T	T	C	C	C	C	T	T	C	C	G	G	G	G	G	G	C	C	C	C	T	T	A	A	C	C	C	C	T	T	T	T	G	G	C	T	C	C	A	A	NA	NA	T	T	C	C	C	C	G	G	G	G	C	C	G	G	G	G	T	T	C	C	C	C	A	A	G	G	G	G	C	C	C	C	T	T	G	G	C	C	T	T	C	C	T	T	C	C	A	A	C	C	T	T	G	G	C	C	A	A	C	C	A	A	C	C	A	A	T	T	G	G	T	T	A	A	C	C	G	G	G	G	G	G	A	A	G	G	C	C	C	C	T	T	C	C	G	G	A	A	A	A	A	A	C	C	A	A	A	A	A	A	C	C	C	C	A	A	A	A	G	G	C	T	T	T	C	C	A	A	A	A	C	C	A	A	T	T	T	T	C	C	T	T	G	G	A	A	T	T	T	T	C	C	G	G	C	C	G	G	A	A	A	A	A	A	G	G	C	C	T	T	C	C	C	C	C	C	G	G	G	G	C	C	G	G	C	C	A	A	A	G	A	A	T	T	A	A	C	C	C	C	T	T	G	G	A	A	C	C	A	A	C	C	T	T	T	T	G	G	T	T	T	T	A	A	A	A	C	C	C	C	C	C	A	A	G	G	G	G	T	T	C	C	T	T	T	T	A	A	G	G	G	G	G	G	T	T	C	C	A	A	G	G	T	T	A	A	C	C	C	C	C	C	A	A	C	C	A	A	A	A	G	G	C	C	C	C	C	G	T	T	C	C	A	A	C	C	G	G	T	T	NA	NA	T	T	G	G	G	G	A	A	G	G	A	A	G	G	C	C	C	C	C	C	G	G	C	C	A	A	T	T	A	A	A	A	C	C	C	C	G	G	T	T	G	G	G	G	A	A	A	A	G	G	T	T	A	G	G	A	G	C	G	G	A	G	C	C	C	A	G	A	G	G	T	C	C	C	T	T	A	G	G	C	G	G	G	A	T	A	G	G	A	A	G	A	G	C	C	T	A	A	T	T	G	T	C	C	G	A	G	A	G	G	C	C	C	C	T	G	A	G	C	C	A	A	C	T	T	C	T	C	T	T	C	C	NA	NA	A	G	T	T	A	G	T	G	T	T	G	T	C	T	T	T	T	T	C	T	C	C	A	G	C	T	C	A	T	A	NA	NA	G	C	G	G	A	G	G	A	T	T	T	T	T	C	NA	NA	C	T	G	A	G	G	A	G	G	A	C	C	G	G	T	T	G	A	C	C	C	T	C	C	C	A	G	G	G	G	C	C	G	C	G	G	T	T	C	C	C	G	T	T	G	A	A	T	T	C	G	G	T	T	G	G	C	C	C	C	T	T	A	G	C	C	A	A	A	C	G	G	G	G	C	C	A	A	G	G	G	G	T	C	T	T	G	G	C	C	A	A	NA	NA	T	G	C	C	C	C	A	A	T	T	T	T	C	C	C	C	G	G	C	C	A	A	G	G	T	T	G	G	A	A	G	G	G	G	NA	NA	T	A	G	G	C	C	G	G	G	G	G	G	C	C	C	T	G	G	A	A	C	C	T	T	T	T	A	A	C	C	A	A	G	G	T	A	G	G	A	A	C	G	T	C	G	G	A	A	A	G	G	G	C	C	G	G	T	T	C	C	C	C	T	C	G	G	T	T	T	T	G	G	G	G	T	T	G	G	T	G	C	C	C	C	C	C	T	T	A	A	G	G	C	C	A	A	A	A	A	A	C	C	C	C	G	G	C	C	C	C	G	G	C	C	T	T	C	C	T	T	A	A	A	A	A	A	C	C	A	A	G	G	T	T	C	C	A	A	A	A	A	G	C	C	A	A	C	C	A	A	T	T	C	C	T	T	T	T	C	C	T	T	C	C	G	G	C	C	C	C	C	C	A	A	G	G	C	C	G	G	T	T	T	T	C	C	T	T	A	A	G	G	T	T	G	G	A	A	G	G	G	T	G	G	G	G	C	C	G	G	C	C	C	C	C	C	C	C	A	A	T	T	A	A	G	G	C	C	C	C	T	T	G	G	G	G	C	C	C	C	A	A	C	C	A	A	T	T	G	G	C	C	G	G	T	T	C	C	A	A	C	C	T	T	A	G	T	T	C	C	G	G	C	C	C	C	C	C	C	C	G	G	G	G	G	G	G	G	G	G	T	T	T	T	T	T	G	G	A	A	C	C	C	C	G	G	C	C	G	G	A	A	T	T	A	A	T	T	A	A	A	A	G	G	C	C	T	T	T	T	C	C	A	A	A	A	G	G	A	A	C	C	G	G	G	G	T	C	A	A	G	G	A	A	T	T	T	T	G	G	C	C	G	G	T	T	A	A	G	G	A	A	G	G	T	T	T	T	A	C	A	A	T	T	C	C	C	C	A	A	G	G	G	G	T	T	G	G	C	C	G	G	A	A	G	G	C	C	G	G	C	C	C	C	A	A	T	T	T	T	A	A	A	A	C	C	G	G	G	G	C	C	A	A	A	A	G	G	A	A	C	C	A	A	NA	NA	G	G	T	T	C	C	A	A	A	A	A	A	T	T	T	T	T	T	T	T	C	C	G	G	T	G	C	C	G	G	G	G	G	G	C	C	T	T	A	A	C	C	T	T	A	A	T	T	T	T	C	C	G	G	G	G	T	T	T	T	C	C	T	T	C	C	C	C	G	G	T	T	A	A	T	T	T	T	G	G	G	G	T	T	C	C	C	C	A	A	G	G	G	G	C	C	T	T	T	T	C	C	A	A	A	A	G	G	T	T	T	T	T	T	G	G	T	T	C	C	T	T	A	A	A	A	T	T	A	A	T	T	C	C	A	A	C	C	C	C	A	A	T	T	G	G	C	C	C	C	A	A	T	T	C	C	G	G	C	C	A	A	T	T	G	G	C	C	C	C	C	C	G	G	A	A	G	G	A	A	G	G	C	C	T	T	T	T	A	A	C	C	C	C	C	C	T	T	G	G	C	C	A	A	C	C	G	G	A	A	A	A	C	C	C	C	G	G	C	C	G	G	G	G	G	G	T	C	T	T	G	G	C	C	T	T	G	G	A	A	T	T	G	G	C	C	G	G	T	T	A	A	A	A	T	T	G	G	T	T	C	C	C	C	A	A	A	A	C	C	G	G	A	A	A	A	G	G	T	T	G	G	T	T	G	G	T	T	A	A	G	G	C	C	T	T	T	T	T	T	A	A	A	T	G	G	C	C	T	T	C	C	C	C	G	G	A	A	G	G	A	A	G	G	T	T	T	T	G	G	C	C	A	A	T	T	C	C	G	G	T	T	G	G	C	C	A	A	C	C	C	C	G	G	C	C	T	T	A	A	C	C	A	A	T	T	T	T	T	T	G	G	G	G	T	T	C	C	A	A	C	C	G	G	C	C	T	T	G	G	G	G	G	G	T	T	A	A	C	C	A	A	T	T	G	G	A	A	G	G	G	G	T	T	G	G	T	T	G	G	C	C	G	G	G	G	C	C	C	C	A	A	T	T	T	T	G	G	G	G	T	T	C	C	G	G	T	T	C	C	G	G	T	T	T	T	T	T	C	C	T	T	A	A	G	G	T	T	T	T	C	C	G	G	A	A	T	T	C	C	T	T	T	T	C	C	C	C	G	G	C	C	T	T	C	C	T	T	T	T	C	C	G	G	G	G	A	A	G	G	G	C	T	T	A	A	A	A	T	T	C	C	C	C	T	T	C	C	T	T	G	G	C	C	G	G	T	T	A	A	C	C	G	G	T	T	A	A	T	T	G	G	A	A	A	A	C	C	C	C	T	T	C	C	A	A	C	C	T	T	A	A	T	T	G	G	T	T	C	C	G	G	T	T	T	T	G	G	G	G	T	T	A	A	G	G	A	A	A	A	G	G	A	A	T	T	T	T	T	T	T	T	A	A	C	C	A	A	A	A	A	A	T	T	G	G	T	T	C	C	A	A	A	A	C	C	A	A	A	A	C	C	G	G	T	T	T	T	A	A	A	A	C	C	C	C	G	G	C	C	C	C	T	T	T	T	T	T	C	T	C	C	A	A	C	C	C	C	G	G	A	A	C	C	C	C	C	C	T	T	C	C	C	C	T	T	A	A	G	G	T	T	A	A	C	C	A	A	T	T	C	C	A	A	G	G	C	C	A	A	C	C	G	G	A	A	A	A	G	G	A	A	A	A	A	T	C	C	A	A	NA	NA	C	C	A	A	C	C	T	T	A	A	T	T	G	G	G	G	C	C	A	A	C	C	C	C	A	A	T	T	C	C	A	A	G	G	C	C	G	G	G	G	T	T	A	A	A	A	G	G	C	C	G	G	A	A	A	A	A	A	A	A	A	A	G	G	A	A	C	C	T	T	A	A	C	C	T	T	G	G	A	A	G	G	C	C	A	A	C	C	A	A	G	G	T	T	A	A	C	C	A	A	A	A	A	A	A	A	A	A	T	T	G	G	G	G	A	A	C	C	G	G	G	G	A	A	T	T	A	A	T	T	G	G	C	C	G	G	A	A	C	C	G	G	A	A	C	C	G	G	C	C	A	A	T	T	A	A	A	A	C	C	G	G	C	C	T	T	G	G	C	C	G	G	G	G	G	G	C	C	G	G	C	C	A	A	C	C	C	C	G	G	C	C	A	A	G	G	T	T	A	A	T	T	A	A	A	A	A	A	A	A	A	A	A	A	T	T	G	G	T	T	T	T	G	G	C	T	G	G	A	A	C	C	A	A	C	C	T	T	A	A	T	T	T	T	C	C	C	C	G	G	G	G	T	T	T	T	A	A	C	C	G	G	A	A	A	A	C	C	C	C	C	C	T	T	NA	NA	A	A	T	T	G	G	C	C	G	G	T	T	A	A	C	C	T	T	G	G	G	G	T	T	C	C	C	C	A	A	G	G	C	C	G	G	C	C	G	G	A	A	A	A	G	G	A	A	T	T	G	G	C	C	T	T	T	C	A	A	G	G	G	G	C	G	T	T	G	G	T	T	C	C	C	C	A	A	A	A	C	C	C	C	T	T	C	C	C	C	G	G	C	C	C	C	A	A	C	C	T	T	G	G	T	T	C	C	A	A	A	A	G	G	G	G	T	T	A	A	C	C	A	A	G	G	G	G	A	A	G	G	A	A	A	A	T	T	C	C	T	T	G	G	T	T	G	G	G	G	A	A	T	T	C	C	A	A	A	A	A	A	A	A	A	A	T	T	A	G	T	T	A	A	A	A	G	G	T	T	A	A	A	A	A	A	A	A	A	A	C	C	G	G	G	G	C	C	A	A	G	G	T	T	A	A	T	T	C	C	A	A	G	G	T	T	A	A	C	C	C	C	C	C	G	G	T	T	T	T	G	G	T	T	A	A	A	A	C	C	A	A	C	C	G	G	T	T	A	A	T	T	T	T	C	C	T	T	T	T	T	T	C	C	A	A	A	A	C	C	T	T	C	C	C	C	G	G	T	T	T	T	C	C	T	T	C	C	G	G	T	T	C	C	C	C	A	A	G	G	C	C	T	T	G	G	A	A	C	C	T	T	T	T	A	A	G	G	G	G	C	C	G	G	C	C	G	G	G	G	A	A	A	A	C	C	G	G	G	G	T	T	C	C	C	C	G	G	G	G	G	G	G	G	A	A	G	G	T	T	C	C	G	G	C	C	A	A	T	T	C	C	T	T	G	G	C	C	C	C	T	T	T	T	C	C	T	T	C	C	T	T	G	G	A	A	T	T	C	C	A	A	G	G	C	C	G	G	C	T	G	G	C	C	A	A	A	A	G	G	G	G	G	G	C	C	C	C	C	C	A	A	G	G	A	A	A	A	G	G	A	A	T	T	G	G	G	G	A	A	G	G	G	G	C	C	G	G	A	A	A	A	C	C	C	C	T	C	G	G	G	G	A	A	A	A	C	C	G	G	A	A	A	A	C	C	G	G	T	C	T	T	G	G	A	A	T	T	G	G	G	G	G	G	G	G	T	T	C	C	T	T	C	C	T	T	C	C	C	C	G	G	C	C	C	C	A	A	G	G	C	C	G	G	C	C	A	A	T	T	A	A	G	G	G	G	C	C	C	C	C	C	T	T	C	C	A	A	G	G	A	A	T	T	G	G	G	G	C	C	C	C	A	A	C	C	C	C	C	C	C	C	C	C	T	T	G	G	T	T	T	T	A	A	T	T	A	A	T	T	G	G	C	C	G	G	C	C	G	G	C	C	G	G	G	G	G	G	A	A	C	C	A	A	C	C	C	C	T	T	A	A	G	G	T	T	C	C	C	C	T	T	G	G	T	T	G	G	T	T	A	A	T	T	A	A	C	C	A	A	A	A	A	G	C	C	T	T	A	A	T	T	C	C	T	T	C	C	A	A	C	C	T	T	A	A	A	A	C	C	T	T	C	C	C	C	G	G	T	T	G	G	C	C	T	T	C	C	C	C	C	C	C	C	C	C	A	A	C	C	C	C	A	A	T	T	T	T	T	T	C	C	A	A	C	C	A	A	T	T	G	G	T	T	T	T	C	C	G	G	G	G	G	G	A	A	T	T	T	T	T	T	T	T	G	G	T	T	G	G	G	G	G	G	G	G	T	T	A	A	G	G	C	C	A	A	A	A	C	C	C	C	G	G	C	C	A	A	A	A	G	G	T	T	C	C	G	G	G	G	T	T	T	T	G	G	A	A	G	G	T	G	G	G	C	C	G	G	G	G	T	T	A	A	T	T	T	T	A	A	T	T	C	C	A	A	T	T	G	G	T	T	A	A	C	T	C	C	T	T	G	G	T	T	T	T	A	A	T	T	G	G	A	A	C	C	C	C	G	G	A	A	T	T	A	A	T	T	T	T	G	G	C	C	G	G	G	G	T	T	T	T	T	T	A	A	T	T	G	G	G	G	C	C	G	G	T	T	A	A	G	G	A	A	C	C	G	G	G	G	C	C	A	A	G	G	A	A	C	C	C	C	T	T	T	T	C	C	A	A	C	C	T	T	C	C	G	G	A	A	C	C	A	A	G	G	T	T	G	G	G	A	T	T	A	A	C	C	C	C	T	T	T	T	G	G	C	C	G	G	A	A	G	G	T	T	C	C	C	C	A	A	G	G	A	A	T	T	A	A	G	G	C	C	C	C	T	T	A	A	A	A	A	A	C	C	C	C	T	T	C	C	T	T	A	A	G	G	A	A	T	T	C	C	T	T	G	G	A	A	T	T	A	A	T	T	C	C	G	G	T	T	C	C	T	T	T	T	C	C	A	A	A	A	A	A	A	T	G	G	G	G	T	T	T	T	G	G	G	G	C	C	C	C	A	A	T	T	A	A	G	G	G	G	T	T	T	T	G	G	T	T	A	A	C	C	T	T	A	A	A	A	C	C	C	C	C	C	A	A	G	G	A	A	G	G	G	T	T	T	A	A	T	T	G	G	G	G	A	A	T	T	A	A	G	G	G	G	G	G	A	A	C	C	A	A	G	G	T	T	C	C	C	C	G	G	T	T	A	A	T	T	T	T	A	A	G	G	A	A	G	G	C	C	A	A	A	A	T	T	G	G	C	C	A	A	T	T	A	A	T	T	T	T	T	T	C	C	A	A	A	A	T	T	C	C	A	A	G	G	G	G	C	C	G	G	T	T	T	T	A	A	G	G	T	T	A	A	T	T	T	T	C	C	A	A	G	G	G	G	A	A	G	G	A	A	T	T	A	A	A	A	G	G	C	C	G	G	C	C	A	A	C	C	G	G	T	T	G	G	A	A	G	G	G	G	G	G	C	C	T	T	C	C	T	T	G	G	T	T	A	A	T	T	C	C	A	A	T	T	G	G	T	T	C	C	A	A	C	C	C	C	G	G	G	G	G	G	A	A	A	A	A	A	G	G	C	C	G	G	A	A	G	G	C	C	T	T	G	G	T	T	T	T	C	C	G	G	T	T	T	T	C	C	C	C	A	A	G	G	A	A	G	G	T	T	A	A	C	C	C	C	G	G	A	A	G	G	C	C	T	T	C	C	C	C	C	C	T	T	G	G	T	T	C	C	A	A	C	C	T	T	T	T	C	C	G	G	G	G	T	T	G	G	C	C	T	T	G	G	T	T	G	G	A	A	A	A	C	C	C	C	C	C	T	T	C	C	A	A	A	A	G	G	C	C	A	A	C	C	C	C	A	G	C	C	C	C	C	T	T	T	A	A	C	C	G	G	T	A	G	A	T	C	T	C	C	C	G	G	A	G	T	T	A	A	T	T	G	G	C	C	T	T	T	T	T	T	A	A	T	T	T	C	G	A	A	T	T	A	C	T	A	A	C	C	G	G	A	A	C	C	A	A	G	G	G	G	A	A	T	T	T	T	C	C	G	G	T	T	C	C	A	A	C	C	T	G	A	G	A	G	A	A	T	C	G	G	T	A	T	T	NA	NA	C	G	T	T	A	A	C	C	T	T	G	G	T	T	T	T	T	T	T	T	A	A	A	C	C	C	G	G	T	T	C	C	C	C	C	C	C	C	C	C	A	A	G	G	A	A	T	C	A	A	A	A	T	T	C	C	G	G	C	C	G	G	T	T	G	G	T	T	G	A	C	T	G	G	G	G	C	A	NA	NA	G	C	T	C	C	C	C	C	G	A	A	G	A	G	G	G	C	C	T	T	A	A	A	A	G	A	C	C	C	C	C	C	G	G	A	A	C	C	G	G	G	G	T	T	T	T	T	T	A	A	C	C	T	T	G	G	A	A	G	G	A	A	G	G	T	T	G	G	T	T	C	C	A	A	G	G	T	T	T	T	G	G	C	C	C	C	G	G	T	T	A	A	T	T	C	C	C	C	G	G	T	T	A	A	C	C	G	G	A	A	A	A	A	A	T	T	C	C	A	A	T	T	A	A	A	A	G	G	A	A	T	T	T	T	T	T	A	A	C	C	C	C	A	A	G	G	G	G	T	T	A	A	G	G	G	G	C	C	A	A	T	T	A	A	G	G	C	C	G	G	G	G	G	G	G	G	G	G	G	G	C	C	G	G	A	A	A	A	T	T	A	A	G	G	C	C	G	G	A	A	G	G	T	T	G	G	T	T	A	A	C	C	G	G	C	C	C	C	C	C	T	T	C	C	A	A	C	C	C	C	G	G	C	C	C	C	C	C	C	C	A	A	G	G	C	C	T	T	C	C	A	A	A	A	T	T	G	G	A	A	G	G	G	G	A	A	A	A	A	A	C	C	C	C	A	A	T	T	G	G	G	G	T	T	A	A	G	G	A	A	T	T	G	G	T	T	A	A	C	C	C	C	C	C	C	C	G	G	G	G	C	C	G	G	A	A	A	A	A	A	A	A	G	G	C	C	G	G	C	C	C	C	T	T	T	T	G	G	G	G	A	A	T	T	C	C	G	G	A	A	G	G	T	T	A	A	C	C	G	G	T	T	T	T	T	T	G	G	A	A	G	G	C	C	T	T	C	C	G	G	C	C	T	T	T	T	C	C	A	A	A	A	G	G	A	A	G	G	A	A	C	C	G	G	A	A	C	C	C	C	A	A	C	C	C	C	A	A	G	G	G	G	T	T	G	G	G	G	G	G	T	T	A	A	G	G	T	T	C	C	C	C	A	A	C	C	A	A	C	C	G	G	G	G	A	A	T	T	G	G	G	A	A	A	T	T	T	T	A	A	A	A	C	C	C	C	A	A	G	G	T	T	T	T	C	C	C	C	C	C	G	G	T	T	A	A	A	A	A	A	A	A	A	A	G	G	T	T	A	A	G	G	A	A	G	G	A	A	T	T	G	G	C	C	T	T	C	C	A	A	G	G	G	G	C	C	G	G	C	C	G	G	G	G	A	A	A	A	C	C	G	G	C	C	A	A	C	C	A	A	C	C	C	C	G	G	C	C	C	C	A	A	C	C	C	C	A	A	T	T	T	T	C	C	A	A	T	T	A	A	A	A	A	A	G	G	G	G	G	G	G	G	A	G	C	C	A	A	G	G	A	A	G	G	G	G	C	C	T	T	T	T	C	C	G	G	C	C	T	T	C	C	T	T	C	C	G	G	G	G	G	G	C	C	G	G	C	C	A	A	G	G	C	C	T	T	G	G	A	A	C	C	T	T	A	A	T	T	G	A	G	G	T	T	T	C	A	A	A	C	A	G	A	G	A	A	G	A	C	T	C	C	T	T	C	A	T	C	C	T	A	A	G	G	A	G	G	A	C	C	A	T	C	C	G	G	C	C	A	A	G	G	A	A	T	T	T	T	A	A	T	T	C	C	C	G	A	A	T	T	T	T	T	T	G	G	T	T	G	G	C	C	C	C	A	A	A	A	C	C	T	T	C	C	C	C	G	G	C	C	C	C	T	T	C	C	C	C	C	G	C	T	A	A	T	T	G	G	C	C	C	T	T	A	C	C	C	C	C	C	C	C	C	C	A	A	T	T	C	C	G	G	C	C	T	T	C	C	T	T	C	C	G	T	C	C	G	G	G	G	A	A	C	C	G	A	A	A	C	C	G	T	C	T	G	A	A	A	C	T	C	C	C	G	G	A	T	T	NA	NA	T	T	T	C	T	T	C	C	C	C	T	T	G	G	G	G	C	C	C	C	C	C	T	T	A	A	T	T	G	G	A	A	G	G	G	G	A	A	T	C	A	A	C	C	G	G	T	T	A	A	A	A	A	A	G	G	A	T	C	C	G	G	T	T	G	G	G	G	G	G	A	A	C	C	T	T	C	C	C	C	C	C	A	A	C	C	T	T	A	A	C	C	T	T	G	G	G	G	C	T	T	T	C	C	T	T	G	G	C	C	T	T	A	A	C	C	T	T	C	C	A	A	C	C	G	G	C	C	A	A	G	G	G	G	A	A	G	G	C	C	G	G	T	T	A	G	A	A	T	T	A	C	C	C	T	T	T	G	G	G	G	G	T	C	C	G	C	C	T	T	G	G	G	G	T	T	C	C	T	C	C	C	T	T	T	T	C	C	T	T	C	C	C	C	G	G	G	G	A	A	T	T	C	C	G	G	A	A	G	G	A	A	T	T	G	G	C	C	T	T	T	T	C	C	G	G	C	C	T	T	C	A	G	G	A	A	T	T	G	G	A	A	C	C	T	C	T	T	T	T	C	C	C	C	G	G	A	G	C	C	A	A	T	T	A	A	G	G	G	G	C	C	A	A	A	A	T	A	C	T	G	G	G	G	T	A	T	T	A	A	G	T	A	T	C	A	G	G	G	G	A	A	C	C	G	G	T	T	A	A	G	G	A	A	A	A	T	T	G	G	C	C	A	A	T	T	T	T	T	T	A	A	C	C	A	C	A	A	G	G	A	A	C	C	NA	NA	A	A	T	T	T	T	C	C	G	A	T	G	C	T	G	A	C	T	G	A	G	G	C	C	T	C	A	A	G	G	T	C	G	G	A	G	A	A	G	G	G	G	A	A	A	A	G	G	C	C	A	A	T	T	G	A	G	G	T	C	G	A	C	C	C	T	T	T	T	T	G	G	G	G	T	A	A	G	G	G	A	A	G	G	C	C	G	G	T	C	A	A	A	A	A	C	T	T	G	G	T	T	G	G	G	G	G	A	G	G	C	T	T	C	C	C	C	C	C	C	A	A	C	C	C	C	C	C	T	T	G	A	G	A	G	G	G	G	C	C	A	C	G	C	C	C	A	T	C	G	G	A	T	T	G	G	G	A	A	C	A	A	G	A	G	G	G	G	T	T	A	A	A	A	T	G	T	C	G	A	C	C	G	G	G	G	T	T	T	T	G	G	C	C	C	C	G	G	A	A	T	T	G	G	G	G	A	A	G	G	A	A	C	T	T	T	T	T	T	C	G	A	C	C	T	C	G	A	A	A	A	A	C	C	G	G	A	A	A	A	G	A	T	A	T	T	C	C	G	G	C	C	G	G	T	T	T	T	NA	NA	A	A	A	A	G	A	A	A	G	G	C	C	A	G	A	A	T	T	G	G	A	A	T	T	A	A	C	C	T	T	A	A	C	C	C	C	C	C	T	T	G	G	A	A	A	C	A	G	C	C	A	C	G	A	A	A	T	T	T	T	C	C	C	C	C	C	T	T	T	T	T	T	G	G	C	C	A	A	C	C	C	C	C	C	T	T	A	A	A	A	C	C	G	G	G	G	G	G	C	C	G	G	G	G	A	A	G	G	A	A	A	A	T	T	A	A	T	T	G	G	C	C	G	G	G	G	A	A	G	G	T	T	T	T	C	C	C	C	C	C	C	C	T	T	T	T	C	C	T	T	T	T	T	T	C	C	G	G	G	G	G	G	T	T	C	C	C	C	A	A	T	T	T	T	G	G	G	G	T	T	G	G	T	T	C	C	T	T	G	G	G	G	C	C	C	C	C	C	C	C	A	A	T	T	C	C	G	G	G	G	G	G	A	A	G	T	A	A	C	C	C	C	G	G	A	A	T	C	G	G	T	T	C	C	C	C	G	G	A	A	C	C	G	G	A	A	T	T	A	A	G	G	C	C	C	C	A	G	A	A	T	T	A	A	A	A	A	A	C	C	T	T	A	G	T	T	C	C	A	A	T	C	T	T	G	G	G	A	G	G	T	T	C	C	A	A	C	C	T	T	C	C	C	C	C	C	G	G	A	A	C	C	C	C	T	T	G	G	C	C	C	C	A	A	G	G	A	A	A	A	G	G	A	A	A	A	A	A	A	A	T	T	C	C	T	T	G	G	T	T	G	G	G	G	G	G	G	G	G	G	T	T	C	C	A	A	G	G	T	T	T	T	T	T	C	C	C	C	G	G	C	C	G	G	A	A	T	T	A	A	C	C	C	C	G	G	T	T	T	T	C	C	T	T	G	G	G	G	C	T	G	G	G	G	T	T	C	C	G	G	A	A	G	G	G	G	T	T	T	T	A	A	G	G	C	C	T	T	G	G	C	C	T	T	C	C	C	C	G	G	G	G	T	T	G	G	T	T	C	C	G	G	C	C	T	A	T	T	T	T	T	T	T	T	A	A	A	A	T	T	G	A	G	G	G	G	T	T	C	C	T	T	T	T	C	C	C	C	G	C	C	C	A	A	T	T	A	A	G	G	A	A	T	C	T	T	A	A	A	A	A	A	C	C	C	C	C	C	T	T	T	T	C	C	G	G	G	G	T	T	C	C	G	G	A	A	A	A	A	A	C	C	T	T	A	A	T	T	C	C	C	C	T	T	G	G	A	A	C	C	G	G	T	T	C	C	C	C	G	G	A	A	A	A	A	A	A	A	G	G	A	A	G	G	C	C	C	C	G	G	A	A	T	T	T	T	T	T	G	G	C	C	A	A	T	T	T	T	T	T	T	T	T	T	C	C	T	T	T	T	C	C	G	G	G	G	A	C	G	G	C	C	T	T	C	C	A	A	T	T	T	T	T	T	C	C	C	C	C	C	C	C	C	C	C	C	T	T	G	G	G	G	G	G	T	T	A	A	A	A	G	G	G	G	C	C	C	C	C	C	T	T	T	T	A	A	A	A	A	A	C	C	C	C	A	A	T	T	A	A	A	A	A	A	C	C	C	C	T	T	G	G	A	A	G	G	C	C	G	G	C	C	T	T	A	A	A	A	A	A	T	T	T	T	T	T	T	T	T	T	C	C	T	T	C	T	C	C	C	C	T	T	G	G	G	G	A	A	G	G	A	A	G	G	T	T	T	T	G	G	C	G	G	C	G	G	T	A	T	T	G	G	G	G	C	C	C	C	A	A	A	A	C	C	T	T	G	G	A	A	G	G	T	T	A	A	C	C	T	T	G	G	T	T	A	A	T	T	A	A	T	T	G	G	T	T	C	C	G	G	A	A	C	C	C	C	C	C	T	T	T	T	G	G	A	A	A	A	C	C	C	C	C	C	G	A	C	C	A	A	C	C	A	A	T	T	C	C	A	A	C	C	C	C	C	C	T	T	A	C	G	G	A	A	T	T	T	T	A	A	A	A	G	G	G	G	T	T	C	C	C	C	C	C	T	T	C	C	T	T	A	A	G	G	A	A	T	T	T	T	T	T	G	G	T	T	C	C	A	A	C	C	C	C	A	A	G	G	C	C	G	G	A	A	NA	NA	T	T	C	C	T	T	A	A	A	A	T	T	G	G	T	T	G	G	C	C	G	G	T	T	G	G	G	G	C	C	A	A	A	A	G	G	A	A	C	T	A	G	C	T	C	C	G	G	G	G	G	G	A	A	G	G	C	T	C	G	T	T	T	T	C	G	T	C	G	G	C	C	T	A	T	T	G	G	T	T	T	T	C	C	C	C	C	G	C	T	G	T	T	C	A	C	C	T	C	C	G	A	C	C	T	C	G	T	A	C	NA	NA	C	T	NA	NA	C	A	C	A	T	G	G	G	G	A	T	A	C	C	T	C	G	A	G	G	T	C	A	G	G	G	C	C	A	G	T	C	C	C	C	T	A	T	C	T	A	G	C	T	G	G	T	A	C	C	A	A	G	G	C	T	NA	NA	G	A	T	A	A	G	A	G	C	T	C	T	C	T	C	T	G	G	A	T	C	T	A	C	T	G	G	C	C	C	C	C	A	A	T	C	C	T	C	C	C	C	G	A	A	T	G	A	C	T	G	T	G	G	G	G	T	C	G	A	G	G	G	A	G	A	A	G	T	C	C	C	C	C	G	T	T	C	A	G	A	A	A	G	C	G	T	G	A	G	NA	NA	A	G	A	G	G	T	T	G	C	T	A	G	C	C	C	A	G	G	A	G	T	C	G	T	NA	NA	C	T	T	G	G	T	C	C	T	C	A	G	C	T	C	T	G	A	T	C	T	A	G	G	T	C	T	C	T	G	A	G	T	T	T	T	A	G	C	G	G	G	A	G	A	T	T	C	A	T	C	A	A	G	NA	NA	G	A	G	C	C	G	A	C	A	A	C	T	C	T	T	T	C	C	A	A	NA	NA	C	A	C	T	G	G	T	C	G	G	T	C	C	C	A	G	G	G	NA	NA	A	G	G	A	C	T	A	C	C	T	T	C	C	A	NA	NA	A	G	G	G	T	C	T	T	C	T	C	C	C	T	C	T	A	T	C	G	C	T	A	C	G	C	G	A	G	C	A	A	C	T	T	C	G	A	G	G	C	T	C	T	NA	NA	A	G	G	A	T	G	G	A	C	C	T	C	T	G	C	G	A	T	A	G	C	T	G	G	G	A	A	G	A	G	A	G	NA	NA	G	T	T	G	C	T	C	C	G	A	A	G	G	A	C	C	A	A	T	G	A	T	T	T	T	T	G	G	A	G	C	T	NA	NA	G	A	T	G	A	T	C	C	G	A	G	A	A	C	C	A	G	A	G	C	A	G	G	A	C	C	C	C	A	G	A	T	T	T	A	T	T	A	G	T	G	C	A	A	G	C	A	G	C	T	G	A	G	A	G	A	C	C	C	C	T	C	T	C	T	T	G	A	A	G	A	A	C	C	T	G	T	C	C	A	A	G	T	G	T	A	C	G	G	G	A	G	C	G	A	C	C	C	G	A	C	T	A	C	G	T	C	T	G	A	T	A	C	C	C	T	T	G	C	A	T	G	C	T	C	T	C	C	T	T	NA	NA	C	T	C	T	A	G	C	C	C	T	G	G	G	A	T	A	C	T	G	T	C	T	A	G	T	A	C	C	G	G	T	T	A	T	A	C	C	C	NA	NA	T	A	A	G	A	A	G	A	A	A	G	G	G	T	G	T	T	C	G	A	A	T	T	G	T	A	NA	NA	T	T	G	G	G	G	T	T	A	G	T	C	G	G	A	G	C	A	T	A	G	G	A	G	A	G	G	T	T	T	G	G	G	A	G	T	G	G	T	C	C	C	C	T	A	A	G	C	C	T	T	G	T	A	A	A	T	C	C	C	T	C	T	G	G	A	C	T	C	T	C	C	C	C	A	A	G	C	T	C	A	G	A	A	G	G	G	G	G	A	T	T	G	T	NA	NA	C	T	G	C	G	G	A	A	A	G	C	A	C	C	T	T	A	C	T	T	C	T	T	T	A	C	T	T	A	T	C	C	A	A	A	G	T	A	C	A	G	C	G	A	A	C	T	A	G	T	A	A	G	G	G	A	NA	NA	A	G	T	C	T	G	C	C	NA	NA	A	A	T	G	C	C	G	A	G	A	G	A	T	T	G	G	NA	NA	A	A	G	G	T	A	T	G	A	T	G	A	G	C	G	G	A	T	T	A	G	G	T	T	A	G	A	T	T	C	A	A	C	C	C	T	G	G	A	C	A	A	G	G	T	G	G	T	A	G	A	C	G	A	G	A	A	G	T	T	C	C	C	T	C	T	G	A	G	G	T	A	T	T	A	C	G	A	A	G	G	G	C	G	G	G	A	T	C	G	A	A	C	C	G	A	NA	NA	G	T	A	G	G	G	C	C	G	A	T	G	T	C	A	A	G	A	C	T	T	G	T	C	C	C	T	C	T	C	C	T	G	C	T	C	NA	NA	C	C	C	C	A	C	C	T	NA	NA	C	T	A	G	G	T	G	G	T	A	C	G	C	T	A	G	T	C	T	A	C	C	T	T	A	G	G	A	C	T	G	G	NA	NA	C	C	NA	NA	T	A	A	C	T	C	T	T	C	C	G	A	C	A	G	A	C	T	G	C	T	C	G	G	T	C	C	T	A	T	C	C	C	T	G	A	C	A	G	G	T	C	C	C	C	C	T	T	NA	NA	NA	NA	G	G	C	T	C	C	T	T	G	G	A	G	C	C	T	A	C	A	A	A	T	C	G	A	C	T	A	C	T	T	T	C	G	A	T	C	G	G	G	G	C	C	A	C	A	A	T	C	G	A	C	T	A	A	G	C	T	A	G	G	C	C	T	T	T	C	A	C	NA	NA	A	G	T	C	T	G	G	G	A	G	A	A	T	G	C	C	NA	NA	C	C	A	C	G	A	C	C	T	A	C	A	T	T	A	G	T	G	G	T	T	G	C	T	A	T	G	G	NA	NA	T	G	C	C	G	A	T	T	C	C	G	C	G	T	A	G	C	T	C	C	C	C	A	A	A	A	T	T	T	T	G	G	T	T	C	C	C	C	T	T	A	A	G	G	G	G	C	C	A	A	A	A	A	A	T	T	C	C	A	A	C	C	C	C	C	C	A	A	C	C	C	C	C	C	T	T	T	T	G	G	A	A	A	A	T	T	T	T	G	G	A	A	G	G	A	A	G	G	C	C	A	A	G	G	A	A	T	T	A	A	A	A	T	T	G	G	T	T	A	A	G	G	A	A	T	T	A	A	C	C	A	A	T	T	G	G	T	T	G	G	T	T	A	A	G	G	G	G	G	G	C	C	T	T	T	T	T	T	T	T	A	A	A	A	T	T	C	C	G	G	A	A	A	A	A	A	G	G	NA	NA	T	T	T	T	C	C	G	G	T	T	T	T	G	G	A	A	G	G	T	T	A	A	T	T	A	G	C	G	G	G	G	G	A	A	A	G	C	T	T	C	T	T	A	A	C	C	A	A	C	A	C	C	A	G	G	A	T	C	T	C	A	A	G	G	C	C	A	A	A	A	T	T	T	T	A	A	G	G	T	C	A	A	A	C	T	C	G	A	T	T	C	A	C	C	C	C	T	C	C	C	G	G	G	G	T	A	T	C	A	A	G	C	C	C	G	G	A	A	G	G	G	G	A	A	A	G	T	T	G	G	A	A	A	A	C	C	C	C	T	T	T	T	G	G	T	T	C	C	C	C	A	A	C	C	A	A	G	G	T	T	T	T	T	T	G	G	T	T	C	C	C	C	T	T	T	T	G	G	C	C	G	G	G	G	G	G	C	C	C	C	C	C	T	T	A	A	G	G	A	A	C	C	T	T	G	G	T	T	T	T	T	T	C	T	G	G	NA	NA	A	G	G	G	T	T	G	G	C	C	A	A	C	C	A	A	T	C	C	C	C	C	T	T	G	G	G	G	C	T	NA	NA	G	A	C	C	G	G	G	A	A	A	C	C	A	A	T	T	C	T	NA	NA	C	C	C	C	C	C	A	A	T	T	T	T	G	G	C	C	T	T	G	A	T	T	T	T	G	G	A	A	T	T	T	T	C	C	T	T	A	A	C	C	T	T	T	T	G	G	G	G	G	G	G	C	C	C	C	C	A	C	G	A	T	T	T	T	G	T	C	T	G	G	C	C	T	T	A	G	T	T	T	T	C	A	T	A	T	A	T	T	A	A	A	G	A	A	T	C	T	T	C	C	T	T	G	A	T	A	T	T	C	C	C	C	G	G	A	A	C	T	T	T	G	G	C	T	G	G	G	G	A	G	T	T	C	C	A	C	A	A	T	G	T	C	A	G	G	A	C	C	G	G	T	T	A	A	T	C	G	G	G	G	T	C	G	G	G	G	C	C	A	A	A	T	T	T	T	T	C	C	T	T	T	T	C	C	A	A	C	G	A	A	C	C	T	C	G	A	A	A	C	C	T	C	A	T	G	G	T	C	G	G	C	C	G	T	A	G	T	T	G	G	G	G	G	G	C	C	A	G	G	G	A	A	G	A	C	C	C	C	T	T	G	G	C	C	G	A	A	A	T	C	T	T	T	T	G	G	C	T	G	G	A	A	G	A	A	G	T	C	A	A	G	A	A	A	C	A	C	C	C	A	A	A	A	A	G	G	T	T	C	C	G	G	T	T	C	C	G	G	C	C	A	A	A	A	G	G	G	G	G	G	G	G	G	G	T	T	G	G	G	G	G	G	T	T	T	T	T	T	G	G	G	G	G	G	G	G	A	A	C	C	T	T	G	G	G	G	T	T	A	A	G	G	T	T	G	G	T	T	T	T	G	G	G	G	G	G	C	C	G	G	A	A	G	G	G	G	A	A	T	T	T	T	T	T	C	C	T	T	A	A	A	A	T	T	G	G	C	C	A	A	T	T	G	G	G	G	G	G	C	C	T	T	T	T	C	C	A	A	A	A	A	A	T	T	G	G	A	A	A	A	C	C	A	G	C	C	G	G	C	C	C	C	G	G	T	T	T	T	C	C	G	G	G	G	T	T	G	G	C	C	G	G	T	T	T	T	T	T	A	A	G	G	T	T	G	G	T	T	A	A	G	G	T	T	G	G	G	G	A	A	C	C	T	T	A	A	A	A	A	A	C	C	G	G	G	G	T	T	A	A	A	A	C	C	A	A	A	A	G	G	C	C	G	G	G	G	G	G	A	A	T	T	T	T	T	T	C	C	C	C	C	C	G	G	C	C	T	T	T	T	T	T	T	T	A	A	A	A	T	T	C	C	T	T	T	T	C	C	T	T	T	T	A	A	A	A	C	C	C	C	C	C	C	C	G	G	T	C	C	C	G	G	C	C	G	G	C	C	G	G	G	G	T	T	A	A	G	G	G	G	A	A	G	G	T	T	G	G	A	A	A	A	T	T	A	A	G	G	C	C	G	G	A	A	T	T	A	A	G	G	G	G	G	G	T	T	T	T	A	A	G	G	A	A	T	T	T	T	G	G	G	G	G	G	C	C	G	G	A	A	C	C	T	T	A	A	C	C	C	C	G	G	T	T	T	T	NA	NA	T	T	C	C	A	A	A	A	C	C	T	T	A	A	G	G	G	G	T	T	A	A	A	A	G	G	G	G	C	C	T	T	G	G	C	C	C	C	G	G	G	G	G	G	T	T	C	C	G	G	A	A	G	G	C	C	A	T	A	G	T	A	C	C	A	A	T	T	C	C	NA	NA	A	T	C	C	C	T	C	C	G	A	A	A	A	A	T	T	G	G	T	G	G	G	T	G	T	T	C	T	C	T	T	T	G	G	T	T	A	A	C	C	C	C	T	T	G	G	C	C	C	C	T	T	T	T	G	G	T	T	G	G	G	G	G	G	T	T	A	A	C	C	G	G	C	C	G	G	C	T	A	A	A	A	A	A	G	G	C	C	C	C	G	G	A	A	C	C	T	T	A	A	A	G	T	C	C	C	A	A	C	C	C	C	A	T	C	C	G	G	T	T	NA	NA	A	A	T	T	T	C	A	A	C	C	G	G	T	A	C	C	C	C	C	C	G	G	C	C	A	A	A	A	G	A	G	G	A	A	G	G	A	G	A	A	T	T	G	G	T	T	G	G	T	T	G	G	A	A	C	T	T	C	T	C	G	G	G	G	C	C	A	A	G	G	T	T	G	G	T	T	A	A	G	G	G	C	A	A	T	T	A	A	A	A	C	C	T	T	T	T	G	G	A	A	T	T	G	G	G	G	C	C	T	T	T	T	C	C	A	A	A	A	C	C	A	A	T	C	T	T	A	A	C	C	C	C	T	T	G	G	G	G	C	C	T	T	C	C	C	A	C	C	A	C	C	A	C	A	NA	NA	T	T	T	T	A	A	A	A	G	G	C	C	G	G	T	C	A	A	C	C	A	A	G	G	T	T	T	T	C	G	T	T	G	G	G	A	G	G	A	A	T	A	C	C	T	T	G	G	T	T	T	T	T	G	G	G	G	C	G	G	C	C	G	T	A	G	G	A	T	T	T	T	C	C	A	A	T	T	T	T	G	G	G	G	T	C	A	G	T	T	G	G	T	T	T	C	G	G	C	T	A	A	C	C	T	T	C	A	G	G	A	G	G	G	C	C	T	T	T	T	NA	NA	A	A	G	T	A	A	T	T	G	G	A	A	G	C	T	C	A	A	T	C	T	T	A	G	T	T	T	T	G	G	A	A	G	C	C	T	A	G	T	T	A	A	C	C	G	A	C	C	A	A	A	A	G	C	T	T	C	C	A	A	A	A	G	G	A	A	C	C	C	C	G	G	T	A	T	T	A	A	T	T	C	C	T	C	C	C	G	T	A	A	C	T	T	C	T	C	T	T	A	A	T	C	G	A	T	T	T	T	T	T	A	A	C	T	G	T	G	G	C	C	G	A	A	A	C	C	T	T	T	T	G	G	A	A	G	G	G	G	G	G	A	A	C	C	A	A	C	C	G	G	G	G	C	C	G	G	G	G	A	A	T	T	G	G	T	T	A	A	G	G	C	C	T	T	C	C	A	A	C	C	G	G	A	A	G	G	G	C	A	A	A	C	T	T	C	C	A	A	C	C	T	T	T	T	A	A	A	A	A	A	A	A	A	A	C	C	G	G	A	A	T	T	G	G	A	A	T	T	C	C	T	T	T	C	A	A	C	C	C	G	T	T	C	C	A	A	C	C	C	C	A	A	T	C	G	G	C	C	G	A	G	G	T	T	C	C	A	A	A	A	T	T	A	A	T	T	NA	NA	T	T	T	T	G	G	T	T	G	G	A	A	G	G	G	G	A	A	A	A	T	T	T	T	C	C	A	A	C	C	C	T	A	A	G	G	C	C	C	T	A	A	A	A	G	G	A	A	G	G	A	G	T	T	G	G	T	T	T	T	T	T	G	G	C	C	G	G	A	A	A	A	T	T	A	A	G	G	C	C	T	T	G	G	G	G	G	G	A	A	G	G	T	T	A	A	A	A	T	T	A	A	T	T	G	G	A	A	T	T	G	G	A	A	T	T	T	T	T	T	G	G	A	A	A	A	G	G	G	G	T	T	G	G	G	G	C	C	T	T	A	A	A	A	G	G	A	A	C	C	A	A	G	G	T	T	C	C	A	A	A	A	C	T	A	A	G	G	G	G	A	A	C	C	C	C	G	G	T	T	G	G	T	T	A	A	A	A	C	C	C	C	G	G	T	T	C	C	C	C	G	G	T	T	T	T	A	A	G	G	T	T	C	C	C	C	G	G	C	C	T	T	G	G	C	C	T	T	G	G	C	C	C	C	A	A	C	C	C	C	T	T	T	T	T	T	G	G	G	G	G	G	A	G	C	C	C	T	G	G	A	A	C	C	T	T	A	A	C	C	G	G	G	G	A	A	A	A	A	A	A	A	G	G	C	C	T	T	G	G	T	T	T	T	T	T	T	T	G	G	C	T	C	T	C	C	C	C	G	C	C	C	A	A	C	T	A	A	C	C	T	T	C	G	A	A	G	A	T	C	G	G	G	A	G	G	C	T	T	T	G	G	A	A	A	A	A	A	G	G	G	G	T	T	T	T	C	T	G	G	A	G	C	C	C	T	G	G	T	G	G	G	T	C	T	C	G	G	C	T	C	C	A	G	G	G	A	G	T	G	C	C	G	G	A	A	A	A	G	G	C	C	C	A	T	T	A	C	A	G	T	T	A	A	G	G	C	C	C	C	G	G	NA	NA	T	C	T	C	C	C	G	G	G	G	T	C	A	C	A	G	T	T	G	G	G	G	T	C	G	G	A	G	G	A	T	T	A	G	A	G	C	C	NA	NA	T	T	T	A	G	G	T	T	A	T	G	G	G	G	G	G	A	A	G	G	A	A	A	A	A	G	A	A	T	T	C	C	G	G	C	C	G	G	C	C	T	T	G	G	G	G	T	C	T	T	G	A	G	G	T	T	G	G	C	C	C	C	G	G	G	G	G	G	C	C	C	C	A	A	T	T	NA	NA	G	G	T	T	G	G	C	C	A	A	G	G	C	C	A	A	A	A	C	C	G	G	C	C	C	C	G	G	T	C	T	T	C	C	C	C	A	A	A	A	T	T	A	A	A	A	G	G	G	G	T	T	G	G	C	C	C	C	C	C	A	A	C	C	C	C	T	T	G	G	C	C	G	G	G	G	G	G	C	C	G	G	A	A	C	C	C	C	T	T	T	T	T	C	G	T	A	G	G	A	A	A	A	A	C	A	A	A	C	C	C	C	C	C	C	C	T	T	A	A	T	T	T	T	G	G	C	C	A	A	G	G	A	A	A	G	G	G	G	G	A	A	A	A	A	A	G	G	T	T	T	T	C	C	G	G	G	G	A	A	T	T	G	G	C	C	C	C	G	G	T	T	G	G	A	A	C	C	G	G	C	C	A	A	C	C	T	T	A	A	T	T	G	G	G	G	C	C	T	T	A	A	A	A	G	G	C	C	A	A	G	G	A	A	G	G	A	A	A	G	T	T	C	C	G	G	G	G	T	T	A	A	C	C	A	G	T	T	A	A	G	G	G	G	C	C	C	C	G	G	C	C	T	T	A	A	A	A	T	C	A	G	A	A	A	A	G	A	T	T	C	C	A	G	C	C	C	C	T	C	A	T	T	A	C	T	A	G	C	C	C	C	C	C	A	A	G	G	T	T	G	G	C	C	G	G	C	C	T	C	T	T	C	C	G	G	NA	NA	G	G	C	C	A	A	G	G	T	T	T	A	G	G	A	A	G	A	A	G	C	C	A	A	A	A	G	G	A	A	T	T	T	T	C	C	A	A	T	T	A	A	T	T	C	C	G	G	G	G	G	G	T	A	C	A	A	A	C	C	G	G	C	C	G	G	T	T	A	A	C	C	G	G	A	A	G	G	A	A	A	A	C	C	A	A	C	C	G	G	T	T	T	T	G	G	T	T	T	C	G	G	C	T	T	T	C	C	A	A	A	T	C	C	T	C	C	C	G	A	A	A	C	C	C	C	G	C	C	C	A	A	C	G	A	A	A	A	C	A	C	T	C	A	C	C	A	A	C	C	G	G	A	A	G	G	G	G	T	T	A	G	A	A	T	T	C	C	G	G	G	G	C	C	A	A	A	G	A	A	T	T	A	A	T	T	T	T	C	C	A	A	C	C	G	G	C	C	C	C	T	T	T	T	A	A	A	A	C	C	T	T	G	A	T	T	A	A	G	G	A	A	T	T	T	T	A	A	C	C	A	A	T	T	C	C	T	T	G	G	G	G	A	A	A	A	C	C	C	C	C	C	G	G	C	C	C	C	T	T	G	G	G	G	G	G	G	G	C	C	C	C	G	G	A	A	T	T	A	A	G	G	C	C	T	T	A	A	A	A	T	T	G	G	T	T	T	T	T	T	C	C	A	A	A	A	G	G	C	C	A	A	G	G	G	G	T	T	C	C	A	A	T	T	C	C	G	G	A	A	G	G	G	G	T	T	T	T	C	C	T	T	A	A	A	A	G	G	T	T	G	G	C	C	T	T	C	C	A	A	G	G	C	C	A	A	A	A	G	G	T	T	A	A	T	T	A	A	C	C	A	A	G	G	T	T	C	C	A	A	T	T	G	G	G	G	G	G	C	C	G	G	C	C	G	G	G	G	A	A	T	T	A	A	C	C	A	A	A	A	G	G	G	G	T	T	T	T	G	G	C	C	A	A	G	G	T	T	G	G	C	C	A	A	G	G	C	C	A	A	T	T	C	C	G	G	A	A	C	C	T	T	C	C	C	C	C	C	T	T	G	G	A	A	C	C	T	T	G	G	G	G	C	C	T	T	G	G	T	T	T	T	G	G	C	C	G	G	G	G	G	G	A	A	T	T	T	T	G	G	A	A	T	T	G	G	T	T	C	C	G	G	C	C	G	G	T	T	T	T	T	T	C	C	T	T	T	T	T	T	C	C	A	A	G	G	T	T	T	T	C	C	A	A	G	G	G	G	G	G	T	T	A	A	A	A	C	C	T	T	T	T	C	C	A	A	T	C	G	G	T	T	G	G	T	T	A	A	C	C	NA	NA	A	A	A	A	G	G	G	G	C	C	G	G	C	C	T	T	C	C	C	C	G	G	T	T	A	A	A	A	C	C	A	A	T	T	G	G	T	T	C	C	A	A	A	A	C	C	A	A	C	C	A	A	G	G	T	T	C	C	T	T	T	T	A	A	A	A	T	T	G	G	C	C	G	G	T	T	A	A	C	C	G	G	C	C	A	A	C	C	G	G	G	G	T	T	G	G	C	C	A	A	C	C	C	C	A	C	G	G	A	A	C	C	G	G	T	T	G	G	C	C	T	T	C	C	C	C	G	G	C	C	A	A	C	C	C	C	G	G	A	A	A	A	T	T	T	T	G	G	T	T	G	G	T	T	T	T	A	A	G	G	T	T	C	C	C	C	A	A	G	G	A	A	T	T	G	G	A	A	C	C	A	A	A	A	G	G	G	G	G	G	T	T	G	G	G	G	T	T	G	G	C	C	G	G	A	G	A	A	G	G	G	G	T	T	T	T	T	T	C	C	T	T	T	T	G	G	G	G	A	A	A	A	A	A	T	T	C	C	G	G	G	G	G	G	A	A	T	T	G	G	T	T	A	A	A	A	C	C	T	T	A	A	C	C	G	G	C	C	C	C	A	A	A	A	C	C	T	T	T	T	T	T	C	C	T	T	A	A	C	C	C	C	C	C	A	A	C	C	T	T	G	G	C	C	A	A	T	T	A	A	T	T	A	A	C	C	C	C	T	T	C	C	G	G	A	A	T	T	G	G	A	A	C	C	A	A	A	A	T	T	T	T	T	T	T	T	G	G	G	G	C	C	T	T	A	A	G	G	C	C	G	G	G	G	A	A	G	G	C	C	C	C	T	T	C	C	C	C	T	T	A	A	T	T	A	A	G	G	G	G	T	T	C	C	C	C	T	T	T	T	A	A	T	T	C	C	G	G	T	T	C	C	G	G	T	C	A	A	T	T	A	A	C	C	A	A	C	C	A	A	C	C	T	T	T	T	A	A	G	C	G	G	T	T	G	G	G	G	G	G	C	C	G	G	T	T	G	A	C	C	T	T	G	G	G	A	T	T	T	T	A	A	A	A	C	C	G	G	A	A	T	T	C	T	C	A	G	G	C	C	C	C	A	A	G	A	A	A	G	G	C	C	C	C	A	A	C	C	A	A	G	C	T	T	C	C	T	T	G	G	A	T	A	G	NA	NA	A	A	T	G	G	G	A	A	C	C	G	G	T	C	A	G	C	A	G	G	G	A	C	C	A	G	A	A	G	A	A	C	A	A	T	T	C	T	T	C	A	G	T	T	A	A	T	T	G	G	G	G	G	G	A	A	G	G	A	A	G	A	C	T	C	C	G	G	C	C	A	A	C	C	G	A	G	G	T	C	G	G	T	T	G	A	G	G	G	G	C	T	T	C	G	A	C	C	G	A	T	T	A	A	G	A	G	G	C	C	G	G	A	A	G	G	T	T	T	C	C	C	A	A	C	C	G	A	G	T	G	G	C	C	C	C	A	A	A	A	A	A	G	G	A	A	G	G	C	C	T	T	G	G	G	G	G	G	A	A	A	A	T	T	C	C	G	G	C	C	C	C	G	G	A	A	A	A	G	G	C	C	C	C	T	T	A	A	G	G	C	C	T	T	C	C	C	C	T	T	G	G	G	G	G	G	A	A	T	T	T	T	A	A	C	C	T	T	A	A	C	C	G	G	G	G	T	T	C	C	C	C	C	C	T	T	C	C	C	C	C	C	C	C	A	A	A	A	A	A	G	G	G	G	C	C	A	A	G	G	A	T	C	C	G	G	G	G	A	A	G	G	G	G	G	G	G	G	T	T	G	G	G	G	G	G	G	G	C	C	G	G	G	G	C	C	G	G	C	C	A	A	G	G	C	C	A	A	A	A	C	C	T	T	T	T	C	C	A	A	C	C	C	C	C	C	A	A	C	C	C	C	G	G	G	G	A	A	G	G	G	G	C	C	G	G	T	T	A	A	T	T	T	T	G	G	G	G	C	C	A	A	G	G	G	G	A	A	A	A	A	A	G	G	A	A	NA	NA	T	T	T	T	C	C	A	A	C	C	C	C	C	C	G	G	T	T	A	A	G	G	T	T	G	G	A	A	A	A	A	A	C	C	T	T	T	T	C	C	C	C	A	A	G	G	T	T	G	G	T	T	A	A	C	C	G	G	A	A	G	G	C	C	C	C	T	T	A	A	A	A	T	T	T	T	G	G	G	G	G	G	C	T	T	T	T	T	T	T	C	C	C	C	T	T	C	C	G	G	G	G	C	C	A	A	T	T	C	C	A	A	A	A	C	C	T	T	T	T	G	G	G	G	A	A	T	T	A	A	A	A	T	T	T	T	T	T	G	G	G	G	C	C	G	G	G	G	G	G	A	A	A	A	C	C	C	C	C	C	C	C	G	G	G	G	G	G	T	T	G	G	G	G	T	T	T	T	A	A	T	T	T	T	A	A	C	C	T	T	T	T	A	A	G	G	C	C
[truncated: 1,010,254 more chars]
