# Supplementary material for: Expression Quantitative Trait Loci for Extreme Host Response to Influenza A in Pre-Collaborative Cross Mice
Source: G3 (Bethesda). 2012 Feb 1;2(2):213–21. doi: 10.1534/g3.111.001800 (PMC3284329; doi:10.1534/g3.111.001800)
Supplement: Supporting Information [file supp_2.2.213_FileS2.zip › File_S2/map.txt]

marker	chr	pos	bp
JAX00023788	11	2.2489	3113512
JAX00023791	11	2.2695	3142053
JAX00302683	11	2.2706	3143519
JAX00302685	11	2.2853	3163871
JAX00302687	11	2.2899	3170342
JAX00023795	11	2.3011	3185810
JAX00023812	11	2.466	3414070
JAX00302709	11	2.4859	3441662
JAX00023815	11	2.4861	3441937
JAX00302710	11	2.487	3443135
JAX00302717	11	2.5139	3480466
JAX00302719	11	2.5388	3514895
JAX00302721	11	2.5456	3524370
JAX00302724	11	2.5768	3567482
JAX00023824	11	2.5804	3572551
JAX00023825	11	2.5819	3574561
JAX00023826	11	2.5827	3575741
JAX00302727	11	2.6012	3601304
JAX00302734	11	2.6745	3702740
JAX00302740	11	2.7158	3760007
JAX00302745	11	2.7428	3797269
JAX00302748	11	2.7485	3805196
JAX00023843	11	2.7571	3817083
JAX00302756	11	2.815	3897354
JAX00023846	11	2.816	3898634
JAX00023847	11	2.8162	3898949
JAX00302760	11	2.8246	3910613
JAX00302762	11	2.848	3947194
JAX00302765	11	2.857	3964549
JAX00302767	11	2.872	3993295
JAX00023860	11	2.9079	4061936
JAX00023864	11	2.943	4129179
JAX00023868	11	2.944	4172536
JAX00302780	11	2.94401	4181770
JAX00302784	11	2.94402	4184632
JAX00302785	11	2.94403	4185361
JAX00302786	11	2.94404	4186858
JAX00023871	11	2.94405	4218268
JAX00023885	11	2.94406	4405132
JAX00302811	11	2.94407	4405160
JAX00302813	11	2.94408	4415970
JAX00023887	11	2.94409	4435769
JAX00023889	11	2.9441	4447839
JAX00302817	11	2.94411	4472185
JAX00023893	11	2.94412	4508771
JAX00023894	11	2.94413	4538453
JAX00302825	11	2.94414	4546971
JAX00302826	11	2.94415	4549525
JAX00023896	11	2.94416	4552514
JAX00302838	11	2.9701	4619293
JAX00302839	11	2.971	4620591
JAX00302843	11	2.9915	4651161
JAX00302848	11	2.9922	4652190
JAX00302851	11	2.9985	4661580
JAX00302852	11	2.9987	4661882
JAX00302854	11	3.0021	4666936
JAX00302856	11	3.0056	4672183
JAX00023905	11	3.0058	4672502
JAX00302857	11	3.0089	4677100
JAX00302859	11	3.0107	4679804
JAX00302861	11	3.0123	4682168
JAX00302862	11	3.0147	4685650
JAX00302864	11	3.0173	4689554
JAX00302867	11	3.0223	4697044
JAX00302868	11	3.0344	4715022
JAX00302869	11	3.03441	4715071
JAX00302870	11	3.035	4715947
JAX00023909	11	3.0381	4720660
JAX00302878	11	3.0472	4734109
JAX00302879	11	3.0486	4736203
JAX00302880	11	3.049	4736846
JAX00197200	11	3.0737	4773611
JAX00023912	11	3.0843	4789392
JAX00302883	11	3.1072	4823622
JAX00302885	11	3.1086	4825705
JAX00302887	11	3.1098	4827499
JAX00023917	11	3.1124	4831349
JAX00302891	11	3.1126	4831689
JAX00023918	11	3.1244	4849158
JAX00023919	11	3.1246	4849544
JAX00023920	11	3.1359	4866378
JAX00302894	11	3.1494	4886529
JAX00302895	11	3.1495	4886593
JAX00023923	11	3.1562	4896610
JAX00302914	11	3.2621	5003918
JAX00302915	11	3.2652	5006588
JAX00023934	11	3.3299	5063250
JAX00023935	11	3.3447	5076123
JAX00302936	11	3.382	5108826
JAX00023942	11	3.4612	5178094
JAX00023943	11	3.465	5181392
JAX00023945	11	3.497	5209353
JAX00023946	11	3.5015	5213336
JAX00023947	11	3.5027	5214364
JAX00023948	11	3.5338	5241604
JAX00023949	11	3.556	5260962
JAX00023950	11	3.569	5272354
JAX00023952	11	3.56901	5291125
JAX00302959	11	3.56902	5291632
JAX00302960	11	3.56903	5294049
JAX00023953	11	3.56904	5302037
JAX00023954	11	3.56905	5322349
JAX00023956	11	3.573	5342869
JAX00302973	11	3.5825	5365866
JAX00023961	11	3.6294	5438254
JAX00302980	11	3.6509	5447050
JAX00023963	11	3.6907	5463379
JAX00302989	11	3.7089	5470851
JAX00023964	11	3.724	5477031
JAX00302990	11	3.7415	5484204
JAX00023968	11	3.7571	5490584
JAX00302998	11	3.7979	5507338
JAX00302999	11	3.7987	5507642
JAX00023969	11	3.866	5537467
JAX00303004	11	3.86601	5538473
JAX00303006	11	3.86602	5538629
JAX00303008	11	3.86603	5549021
JAX00023970	11	3.86604	5549698
JAX00023972	11	3.86605	5576486
JAX00023974	11	3.86606	5585000
JAX00023977	11	3.86607	5629443
JAX00303011	11	3.86608	5630110
JAX00303014	11	3.86609	5634251
JAX00303016	11	3.8661	5638453
JAX00197223	11	3.86611	5654754
JAX00023978	11	3.86612	5656762
JAX00023981	11	3.86613	5684114
JAX00023982	11	3.86614	5684650
JAX00023983	11	3.8691	5705988
JAX00023984	11	3.8715	5721909
JAX00023985	11	3.872	5725760
JAX00303044	11	3.8775	5763311
JAX00023989	11	3.8815	5790673
JAX00303052	11	3.8828	5799020
JAX00303055	11	3.8829	5800138
JAX00303058	11	3.8836	5804581
JAX00303060	11	3.8867	5825876
JAX00023993	11	3.8908	5853727
JAX00023995	11	3.8945	5879113
JAX00303067	11	3.8963	5891658
JAX00303070	11	3.8998	5915490
JAX00303074	11	3.9015	5926848
JAX00024001	11	3.905	5950600
JAX00303084	11	3.9062	5959138
JAX00303092	11	3.9158	6024125
JAX00024007	11	3.9164	6028502
JAX00303093	11	3.9173	6034779
JAX00024008	11	3.9182	6040555
JAX00303096	11	3.9201	6053942
JAX00303097	11	3.92011	6053994
JAX00303103	11	3.9226	6071025
JAX00024012	11	3.927	6100573
JAX00303110	11	3.9306	6125462
JAX00303111	11	3.9307	6125842
JAX00024020	11	3.9431	6210480
JAX00024022	11	3.9447	6221723
JAX00303123	11	3.9448	6222096
JAX00303125	11	3.945	6223692
JAX00303126	11	3.9455	6226783
JAX00024023	11	3.9492	6252336
JAX00303128	11	3.9513	6266722
JAX00303131	11	3.9519	6270901
JAX00303138	11	3.9554	6294478
JAX00024026	11	3.9558	6296893
JAX00303139	11	3.95581	6296998
JAX00024027	11	3.9567	6303615
JAX00303142	11	3.986	6319900
JAX00024030	11	4.018	6328699
JAX00024033	11	4.1704	6370625
JAX00303149	11	4.2066	6380577
JAX00303151	11	4.2079	6380927
JAX00197243	11	4.2226	6384973
JAX00024036	11	4.3008	6406475
JAX00024037	11	4.3067	6408113
JAX00303157	11	4.3076	6408364
JAX00303158	11	4.3115	6409425
JAX00303159	11	4.3374	6416560
JAX00024038	11	4.4711	6453308
JAX00024039	11	4.4761	6454699
JAX00024040	11	4.5009	6461527
JAX00303168	11	4.5768	6482398
JAX00024041	11	4.5793	6483086
JAX00303171	11	4.593	6486854
JAX00303174	11	4.6	6497807
JAX00303185	11	4.6015	6518473
JAX00197245	11	4.6189	6570631
JAX00303200	11	4.6192	6571412
JAX00303201	11	4.6243	6586697
JAX00024049	11	4.625	6588979
JAX00303202	11	4.62501	6588999
JAX00303206	11	4.6256	6590594
JAX00197247	11	4.6294	6602038
JAX00303210	11	4.6332	6613541
JAX00024053	11	4.6539	6675484
JAX00303220	11	4.656	6681720
JAX00303221	11	4.6561	6682224
JAX00024056	11	4.65611	6682239
JAX00024057	11	4.6562	6682435
JAX00303227	11	4.663	6702772
JAX00303229	11	4.6706	6725565
JAX00024061	11	4.6783	6748778
JAX00024063	11	4.6916	6798904
JAX00303262	11	4.6923	6802800
JAX00024065	11	4.6957	6820411
JAX00303269	11	4.6968	6826212
JAX00303271	11	4.69681	6826577
JAX00303276	11	4.7019	6853375
JAX00303277	11	4.702	6853437
JAX00303285	11	4.7041	6864724
JAX00024069	11	4.70411	6864924
JAX00024071	11	4.7105	6898332
JAX00303298	11	4.7147	6920591
JAX00303308	11	4.7262	6981270
JAX00303316	11	4.7269	6984518
JAX00303326	11	4.7299	7000268
JAX00303327	11	4.72991	7000529
JAX00024080	11	4.73	7000916
JAX00303330	11	4.7304	7002916
JAX00303331	11	4.7305	7003901
JAX00303333	11	4.7309	7005989
JAX00024082	11	4.7322	7012608
JAX00303337	11	4.7323	7013297
JAX00303339	11	4.7344	7024191
JAX00197257	11	4.74	7053647
JAX00303344	11	4.7413	7060286
JAX00303349	11	4.7433	7071189
JAX00303355	11	4.7458	7084254
JAX00303357	11	4.7462	7086500
JAX00303360	11	4.7471	7091117
JAX00303361	11	4.7472	7091382
JAX00024090	11	4.75	7123577
JAX00197261	11	4.75001	7147959
JAX00024092	11	4.75002	7180566
JAX00303367	11	4.75003	7182347
JAX00303368	11	4.75004	7182976
JAX00303370	11	4.75005	7183180
JAX00303371	11	4.75006	7183574
JAX00303372	11	4.75007	7183637
JAX00024094	11	4.75008	7188213
JAX00024096	11	4.75009	7219544
JAX00303381	11	4.7501	7259187
JAX00303382	11	4.75011	7261803
JAX00303383	11	4.75012	7261948
JAX00303386	11	4.75013	7262994
JAX00303388	11	4.75014	7272254
JAX00303390	11	4.75015	7272520
JAX00024099	11	4.75016	7273370
JAX00197263	11	4.75017	7273965
JAX00303394	11	4.75018	7278670
JAX00303395	11	4.75019	7278861
JAX00303400	11	4.7502	7279782
JAX00303401	11	4.75021	7289084
JAX00303402	11	4.75022	7294337
JAX00303420	11	4.75023	7333102
JAX00303421	11	4.75024	7333526
JAX00303426	11	4.75025	7338037
JAX00303427	11	4.75026	7338360
JAX00303430	11	4.75027	7349422
JAX00024108	11	4.75028	7367352
JAX00197267	11	4.75029	7394475
JAX00024109	11	4.7503	7396540
JAX00303432	11	4.75031	7396865
JAX00303435	11	4.75032	7407008
JAX00303439	11	4.75033	7415692
JAX00303441	11	4.75034	7421323
JAX00197269	11	4.75035	7441799
JAX00024115	11	4.75036	7470295
JAX00303458	11	4.75037	7492970
JAX00303462	11	4.75038	7512262
JAX00303463	11	4.75039	7515142
JAX00024119	11	4.7522	7529501
JAX00303469	11	4.7524	7529844
JAX00303472	11	4.7607	7550198
JAX00303473	11	4.7619	7553171
JAX00024121	11	4.76191	7553204
JAX00303476	11	4.7673	7566451
JAX00303482	11	4.7683	7568989
JAX00303485	11	4.7713	7576351
JAX00303489	11	4.7834	7605952
JAX00303490	11	4.78341	7606003
JAX00303491	11	4.78342	7606085
JAX00303492	11	4.7905	7623393
JAX00303493	11	4.7906	7623563
JAX00303494	11	4.7942	7632534
JAX00303495	11	4.795	7634471
JAX00024130	11	4.8057	7660646
JAX00024134	11	4.8344	7731203
JAX00303515	11	4.8348	7732134
JAX00303516	11	4.845	7757266
JAX00303520	11	4.847	7762144
JAX00024138	11	4.8485	7765695
JAX00303525	11	4.8688	7815518
JAX00197280	11	4.8757	7832394
JAX00197281	11	4.8776	7837241
JAX00024143	11	4.8835	7851631
JAX00303537	11	4.884	7875490
JAX00303538	11	4.88401	7876748
JAX00303546	11	4.88402	7903796
JAX00303547	11	4.88403	7903827
JAX00024146	11	4.88404	7908816
JAX00303550	11	4.88405	7918827
JAX00303559	11	4.88406	7940454
JAX00024150	11	4.88407	7940673
JAX00024151	11	4.88408	7944367
JAX00303563	11	4.88409	7962155
JAX00024153	11	4.8841	7971848
JAX00303565	11	4.88411	7975319
JAX00303568	11	4.88412	7975382
JAX00303569	11	4.88413	7984379
JAX00303578	11	4.88414	8045119
JAX00303579	11	4.88415	8046878
JAX00303581	11	4.88416	8073400
JAX00024162	11	4.88417	8100375
JAX00024163	11	4.88418	8101974
JAX00303590	11	4.88419	8110408
JAX00303591	11	4.8842	8111565
JAX00303599	11	4.8864	8167374
JAX00303601	11	4.8878	8169706
JAX00024169	11	4.8965	8183454
JAX00024172	11	4.9133	8210206
JAX00197292	11	4.9291	8235429
JAX00024174	11	4.935	8244787
JAX00024175	11	4.943	8257426
JAX00024176	11	4.9586	8282310
JAX00303604	11	4.959	8283020
JAX00303607	11	4.9641	8291030
JAX00303608	11	4.966	8294040
JAX00303610	11	4.9673	8296209
JAX00024181	11	5.0069	8359105
JAX00024182	11	5.0189	8378220
JAX00303623	11	5.117	8386602
JAX00303625	11	5.1608	8390257
JAX00303627	11	5.2487	8397586
JAX00303628	11	5.2557	8398168
JAX00303629	11	5.2582	8398375
JAX00024185	11	5.304	8402197
JAX00303636	11	5.347	8431804
JAX00303637	11	5.3473	8432021
JAX00303641	11	5.3481	8432545
JAX00303644	11	5.3525	8435563
JAX00303651	11	5.4112	8476021
JAX00303656	11	5.4166	8479703
JAX00303660	11	5.4226	8483841
JAX00024194	11	5.5112	8544835
JAX00197302	11	5.5244	8553960
JAX00024198	11	5.5544	8574577
JAX00303676	11	5.55441	8574594
JAX00197304	11	5.57	8610495
JAX00024201	11	5.57001	8617557
JAX00024204	11	5.57002	8661492
JAX00303677	11	5.57003	8664751
JAX00024205	11	5.57004	8691646
JAX00303679	11	5.57005	8691885
JAX00303680	11	5.57006	8693266
JAX00303684	11	5.57007	8695311
JAX00303688	11	5.57008	8703840
JAX00303689	11	5.57009	8726350
JAX00303692	11	5.5701	8727159
JAX00303698	11	5.6239	8786289
JAX00024211	11	5.6241	8786437
JAX00303700	11	5.6247	8787013
JAX00303701	11	5.627	8789148
JAX00303702	11	5.6273	8789413
JAX00303705	11	5.6593	8818768
JAX00303706	11	5.6594	8818846
JAX00197312	11	5.7095	8864943
JAX00303711	11	5.7307	8884379
JAX00303714	11	5.7426	8895319
JAX00024222	11	5.7676	8918320
JAX00024225	11	5.785	8942562
JAX00024226	11	5.9875	8966501
JAX00303723	11	6.126	8974638
JAX00197315	11	6.12601	8993211
JAX00024229	11	6.12602	9023931
JAX00024230	11	6.12603	9024037
JAX00303724	11	6.12604	9024201
JAX00024231	11	6.12605	9025958
JAX00303727	11	6.12606	9028724
JAX00024232	11	6.12607	9065460
JAX00303743	11	6.12608	9081920
JAX00303744	11	6.12609	9082539
JAX00303746	11	6.1261	9083612
JAX00303748	11	6.12611	9086824
JAX00197316	11	6.12612	9093624
JAX00197318	11	6.12613	9093905
JAX00303750	11	6.12614	9115644
JAX00303751	11	6.12615	9117435
JAX00303752	11	6.12616	9121266
JAX00303753	11	6.12617	9121287
JAX00024238	11	6.12618	9129439
JAX00303757	11	6.12619	9178034
JAX00303758	11	6.1262	9178091
JAX00197322	11	6.12621	9202844
JAX00303759	11	6.12622	9214293
JAX00303761	11	6.12623	9217430
JAX00024252	11	6.12624	9312373
JAX00303780	11	6.12625	9334597
JAX00024253	11	6.12626	9340688
JAX00303782	11	6.12627	9351286
JAX00024256	11	6.12628	9362489
JAX00024257	11	6.12629	9381274
JAX00024259	11	6.1263	9408872
JAX00024261	11	6.12631	9418451
JAX00303786	11	6.12632	9441987
JAX00303792	11	6.12633	9446684
JAX00024262	11	6.12634	9466745
JAX00024265	11	6.12635	9496622
JAX00303802	11	6.12636	9496840
JAX00024269	11	6.12637	9538301
JAX00303805	11	6.12638	9538466
JAX00024273	11	6.12639	9582045
JAX00303808	11	6.1264	9587045
JAX00303809	11	6.12641	9591855
JAX00303814	11	6.12642	9600710
JAX00187445	11	6.12643	9600850
JAX00303815	11	6.12644	9606687
JAX00024274	11	6.12645	9616173
JAX00024275	11	6.12646	9616438
JAX00303819	11	6.12647	9618132
JAX00303822	11	6.12648	9622576
JAX00024276	11	6.12649	9626110
JAX00024278	11	6.1265	9651098
JAX00303830	11	6.12651	9653731
JAX00024282	11	6.12652	9716913
JAX00303833	11	6.12653	9716985
JAX00303835	11	6.12654	9718816
JAX00303838	11	6.12655	9721028
JAX00303842	11	6.12656	9728304
JAX00024283	11	6.12657	9746991
JAX00024284	11	6.12658	9747535
JAX00024285	11	6.12659	9748123
JAX00024287	11	6.1266	9766038
JAX00303854	11	6.12661	9767838
JAX00303855	11	6.12662	9767944
JAX00303858	11	6.12663	9805611
JAX00303862	11	6.12664	9810670
JAX00024293	11	6.12665	9860246
JAX00024296	11	6.12666	9902551
JAX00024297	11	6.12667	9907147
JAX00303872	11	6.12668	9909703
JAX00197345	11	6.12669	9971294
JAX00024301	11	6.1267	9979832
JAX00024302	11	6.12671	9984729
JAX00303882	11	6.12672	9987899
JAX00024303	11	6.12673	9996073
JAX00303885	11	6.12674	10024947
JAX00303886	11	6.12675	10026480
JAX00303888	11	6.12676	10027789
JAX00303893	11	6.12677	10042331
JAX00024307	11	6.12678	10056042
JAX00303905	11	6.12679	10128619
JAX00303907	11	6.1268	10142227
JAX00303908	11	6.12681	10143036
JAX00024317	11	6.12682	10181458
JAX00024318	11	6.12683	10181881
JAX00024320	11	6.1356	10218052
JAX00303918	11	6.1387	10226959
JAX00024322	11	6.1533	10269351
JAX00024323	11	6.15331	10269410
JAX00024324	11	6.15332	10269453
JAX00303920	11	6.15333	10269526
JAX00303921	11	6.1535	10269991
JAX00303923	11	6.1539	10271081
JAX00303926	11	6.1663	10307229
JAX00303927	11	6.1666	10308080
JAX00303929	11	6.1727	10325823
JAX00024336	11	6.2039	10416596
JAX00303931	11	6.206	10422756
JAX00303932	11	6.2079	10428213
JAX00024339	11	6.2176	10456355
JAX00303942	11	6.2249	10477581
JAX00024341	11	6.2356	10508761
JAX00303955	11	6.27	10620254
JAX00024350	11	6.27001	10620365
JAX00303958	11	6.27002	10696295
JAX00024355	11	6.27003	10698123
JAX00303960	11	6.27004	10698197
JAX00303962	11	6.27005	10699188
JAX00303964	11	6.27006	10700608
JAX00303965	11	6.27007	10701259
JAX00303968	11	6.27008	10733005
JAX00303969	11	6.27009	10733399
JAX00024358	11	6.2701	10738146
JAX00303970	11	6.27011	10740262
JAX00303973	11	6.27012	10785920
JAX00303977	11	6.27013	10810721
JAX00197360	11	6.27014	10817598
JAX00197361	11	6.27015	10817653
JAX00024364	11	6.27016	10818225
JAX00303979	11	6.27017	10820489
JAX00024365	11	6.27018	10820613
JAX00303980	11	6.27019	10821222
JAX00024368	11	6.2702	10856065
JAX00303983	11	6.27021	10877404
JAX00303984	11	6.27022	10879558
JAX00303987	11	6.27023	10882763
JAX00303989	11	6.27024	10886333
JAX00024371	11	6.27025	10903789
JAX00024375	11	6.27026	10951054
JAX00303997	11	6.27027	10959832
JAX00304001	11	6.2864	11019185
JAX00304002	11	6.3181	11023570
JAX00304005	11	6.3548	11028654
JAX00304009	11	6.528	11052606
JAX00304013	11	6.6623	11071521
JAX00187446	11	6.6624	11071621
JAX00304014	11	6.6661	11075574
JAX00304015	11	6.6813	11092132
JAX00024385	11	6.6844	11095447
JAX00304016	11	6.6884	11099767
JAX00197369	11	6.7414	11157337
JAX00304019	11	6.7519	11168719
JAX00304022	11	6.7543	11171268
JAX00304023	11	6.75431	11171310
JAX00304024	11	6.7544	11171453
JAX00304026	11	6.7559	11173009
JAX00197372	11	6.818	11240458
JAX00024401	11	6.8767	11304136
JAX00304028	11	6.8901	11318654
JAX00304032	11	6.9363	11368791
JAX00304033	11	6.9377	11370306
JAX00304034	11	6.9381	11370790
JAX00024405	11	6.9533	11387232
JAX00024408	11	6.957	11421134
JAX00024411	11	6.9619	11466840
JAX00304044	11	6.9733	11488398
JAX00304047	11	6.9922	11524175
JAX00024416	11	7.0003	11539545
JAX00024417	11	7.0004	11539670
JAX00024418	11	7.00041	11539696
JAX00197382	11	7.0071	11552454
JAX00024419	11	7.02	11576969
JAX00024421	11	7.0238	11584193
JAX00304050	11	7.035	11605268
JAX00304053	11	7.0355	11606265
JAX00304058	11	7.0416	11617912
JAX00024423	11	7.0423	11619115
JAX00304064	11	7.0471	11628287
JAX00304066	11	7.0582	11649255
JAX00304071	11	7.0588	11650449
JAX00304075	11	7.0608	11654176
JAX00304078	11	7.0617	11655916
JAX00304079	11	7.0618	11656193
JAX00304080	11	7.0619	11656416
JAX00304083	11	7.0638	11659896
JAX00024426	11	7.0656	11663374
JAX00024427	11	7.0687	11669290
JAX00304092	11	7.0737	11678654
JAX00304093	11	7.0767	11684307
JAX00024429	11	7.0768	11684624
JAX00304096	11	7.0807	11692018
JAX00304097	11	7.0934	11716111
JAX00304101	11	7.0983	11725308
JAX00024431	11	7.105	11738019
JAX00024434	11	7.1301	11785545
JAX00304113	11	7.1374	11799431
JAX00304115	11	7.1449	11813708
JAX00024438	11	7.15	11823389
JAX00024439	11	7.1566	11835869
JAX00304121	11	7.1608	11843805
JAX00024440	11	7.1698	11860798
JAX00304124	11	7.1872	11893915
JAX00304129	11	7.1896	11898325
JAX00304130	11	7.1906	11900286
JAX00304133	11	7.1992	11916628
JAX00024446	11	7.2182	11952530
JAX00024447	11	7.2203	11956578
JAX00304142	11	7.2407	11988488
JAX00304144	11	7.2431	11991633
JAX00304146	11	7.2435	11992064
JAX00304151	11	7.2581	12011300
JAX00304154	11	7.2615	12015677
JAX00304160	11	7.3037	12071006
JAX00024455	11	7.3041	12071541
JAX00024456	11	7.305	12074200
JAX00024457	11	7.30501	12074235
JAX00304163	11	7.30502	12080049
JAX00304165	11	7.30503	12084915
JAX00197396	11	7.30504	12091595
JAX00304169	11	7.30505	12098962
JAX00304170	11	7.30506	12099434
JAX00304173	11	7.30507	12114148
JAX00304177	11	7.30508	12115356
JAX00304179	11	7.30509	12115914
JAX00304180	11	7.3051	12116139
JAX00304184	11	7.30511	12122087
JAX00024462	11	7.30512	12143963
JAX00304191	11	7.30513	12148993
JAX00304192	11	7.30514	12150287
JAX00024463	11	7.30515	12151402
JAX00304193	11	7.30516	12152268
JAX00304198	11	7.30517	12171019
JAX00304199	11	7.30518	12171165
JAX00304203	11	7.30519	12172483
JAX00024464	11	7.3052	12174486
JAX00024466	11	7.30521	12193300
JAX00197402	11	7.30522	12205439
JAX00197403	11	7.30523	12205490
JAX00024469	11	7.30524	12222244
JAX00304213	11	7.30525	12243735
JAX00024470	11	7.30526	12243770
JAX00304215	11	7.3666	12281406
JAX00304217	11	7.3707	12283670
JAX00024473	11	7.3903	12294252
JAX00024474	11	7.3947	12296633
JAX00024477	11	7.4679	12336299
JAX00024478	11	7.468	12336366
JAX00304223	11	7.4776	12341554
JAX00304224	11	7.4789	12342277
JAX00304227	11	7.5416	12376235
JAX00024482	11	7.6425	12430885
JAX00024489	11	7.759	12494021
JAX00304236	11	7.7602	12494658
JAX00304239	11	7.8037	12518228
JAX00304240	11	7.8038	12518296
JAX00024491	11	7.809	12521107
JAX00304247	11	7.915	12588677
JAX00024494	11	7.91501	12588698
JAX00024495	11	7.91502	12589528
JAX00024496	11	7.91503	12591985
JAX00304248	11	7.91504	12592502
JAX00197412	11	7.91505	12622961
JAX00024499	11	7.91506	12630641
JAX00187448	11	7.91507	12637914
JAX00197414	11	7.91508	12637956
JAX00304252	11	7.91509	12657018
JAX00304257	11	7.9151	12667619
JAX00304258	11	7.91511	12688108
JAX00304260	11	7.91512	12710665
JAX00024506	11	7.91513	12723670
JAX00197415	11	7.91514	12732654
JAX00304264	11	7.91515	12738562
JAX00304268	11	7.91516	12742557
JAX00304272	11	7.91517	12767110
JAX00304276	11	7.91518	12810152
JAX00304280	11	7.91519	12816849
JAX00304281	11	7.9152	12819620
JAX00024513	11	7.91521	12819743
JAX00024514	11	7.91522	12826148
JAX00304287	11	7.91523	12853479
JAX00304293	11	7.91524	12886919
JAX00024520	11	7.91525	12917955
JAX00304295	11	7.91526	12932597
JAX00304300	11	7.91527	12943862
JAX00304309	11	7.91528	12992728
JAX00304317	11	7.91529	13021268
JAX00197421	11	7.9153	13042101
JAX00304326	11	7.91531	13066677
JAX00197422	11	7.91532	13068461
JAX00304331	11	7.91533	13072486
JAX00304333	11	7.91534	13120100
JAX00304334	11	7.91535	13120166
JAX00304335	11	7.91536	13120251
JAX00304337	11	7.91537	13125096
JAX00304339	11	7.91538	13126244
JAX00024542	11	7.9382	13217570
JAX00024544	11	7.9409	13223244
JAX00304349	11	7.948	13237710
JAX00024549	11	7.981	13305727
JAX00304351	11	7.9815	13306747
JAX00304365	11	8.0015	13344360
JAX00024553	11	8.0051	13349950
JAX00304368	11	8.0064	13352021
JAX00304371	11	8.0079	13354448
JAX00304375	11	8.0231	13378376
JAX00304376	11	8.02311	13378455
JAX00304377	11	8.0321	13392626
JAX00024557	11	8.047	13416170
JAX00304388	11	8.0647	13444041
JAX00024564	11	8.078	13509670
JAX00304400	11	8.07801	13510480
JAX00024565	11	8.07802	13513212
JAX00304405	11	8.07803	13514270
JAX00304406	11	8.07804	13523802
JAX00024566	11	8.07805	13523904
JAX00024567	11	8.07806	13524229
JAX00304407	11	8.07807	13524428
JAX00304408	11	8.07808	13524727
JAX00024568	11	8.07809	13526250
JAX00024570	11	8.0781	13572873
JAX00304410	11	8.07811	13591390
JAX00304413	11	8.07812	13594458
JAX00304415	11	8.07813	13607772
JAX00304418	11	8.07814	13643742
JAX00304419	11	8.07815	13647697
JAX00187452	11	8.07816	13688465
JAX00024580	11	8.07817	13706827
JAX00304421	11	8.07818	13725162
JAX00304423	11	8.07819	13725248
JAX00304425	11	8.0782	13725470
JAX00024582	11	8.07821	13741679
JAX00304429	11	8.07822	13750252
JAX00197435	11	8.07823	13756609
JAX00304434	11	8.07824	13776011
JAX00024584	11	8.07825	13779507
JAX00024587	11	8.07826	13862423
JAX00024588	11	8.07827	13865714
JAX00024589	11	8.07828	13875124
JAX00197436	11	8.07829	13899048
JAX00197437	11	8.0783	13899079
JAX00304443	11	8.07831	13900385
JAX00024591	11	8.07832	13909778
JAX00024592	11	8.07833	13911037
JAX00304450	11	8.07834	13956865
JAX00304451	11	8.07835	13958401
JAX00024597	11	8.07836	13970412
JAX00304453	11	8.07837	13990845
JAX00304459	11	8.07838	14006548
JAX00304460	11	8.07839	14013253
JAX00304461	11	8.0784	14013941
JAX00024602	11	8.07841	14051745
JAX00024604	11	8.07842	14069946
JAX00304465	11	8.07843	14077286
JAX00304466	11	8.07844	14083478
JAX00197445	11	8.1216	14145282
JAX00024608	11	8.1226	14145807
JAX00197446	11	8.155	14163696
JAX00304472	11	8.1684	14171071
JAX00024612	11	8.1832	14179223
JAX00304476	11	8.2829	14234217
JAX00304480	11	8.2872	14236606
JAX00304483	11	8.3125	14250549
JAX00024618	11	8.3285	14259410
JAX00304487	11	8.343	14289423
JAX00024621	11	8.34301	14303738
JAX00024625	11	8.34302	14334425
JAX00304494	11	8.34303	14339400
JAX00024627	11	8.34304	14385251
JAX00024628	11	8.34305	14385960
JAX00304500	11	8.34306	14386987
JAX00304501	11	8.34307	14393060
JAX00024629	11	8.34308	14420276
JAX00304504	11	8.34309	14431778
JAX00304507	11	8.3431	14462434
JAX00024634	11	8.34311	14462651
JAX00024635	11	8.34312	14499652
JAX00304514	11	8.34313	14517011
JAX00024642	11	8.5622	14592523
JAX00304515	11	8.5744	14596568
JAX00304516	11	8.5802	14598490
JAX00304517	11	8.5805	14598619
JAX00024644	11	8.5864	14600562
JAX00197459	11	8.623	14666413
JAX00024649	11	8.62301	14679568
JAX00024653	11	8.62302	14726156
JAX00024654	11	8.62303	14729386
JAX00304541	11	8.62304	14739591
JAX00024655	11	8.62305	14739717
JAX00024657	11	8.62306	14790677
JAX00024658	11	8.62307	14796254
JAX00304549	11	8.62308	14837261
JAX00304551	11	8.62309	14861980
JAX00197464	11	8.6231	14863574
JAX00304556	11	8.62311	14866775
JAX00304562	11	8.62312	14869572
JAX00024664	11	8.62313	14872190
JAX00304564	11	8.62314	14872486
JAX00304565	11	8.62315	14923309
JAX00304567	11	8.62316	14923773
JAX00024668	11	8.62317	14950014
JAX00304571	11	8.62318	14972273
JAX00304573	11	8.62319	14983353
JAX00024671	11	8.6232	14983544
JAX00304574	11	8.62321	14985930
JAX00304575	11	8.62322	14987956
JAX00197467	11	8.62323	14988713
JAX00304579	11	8.6318	15018524
JAX00024672	11	8.6321	15019138
JAX00024673	11	8.6356	15027624
JAX00304580	11	8.6427	15044601
JAX00304582	11	8.6445	15048920
JAX00304587	11	8.6476	15056297
JAX00304589	11	8.6516	15065928
JAX00304591	11	8.6643	15096443
JAX00304592	11	8.6667	15102098
JAX00304594	11	8.6684	15106265
JAX00024681	11	8.6829	15140944
JAX00197471	11	8.6901	15158168
JAX00304600	11	8.7118	15210321
JAX00024695	11	8.716	15316056
JAX00304614	11	8.71601	15352933
JAX00304618	11	8.71602	15359724
JAX00304619	11	8.71603	15370551
JAX00304621	11	8.71604	15371001
JAX00304623	11	8.71605	15391638
JAX00304624	11	8.71606	15391868
JAX00024702	11	8.71607	15414578
JAX00024703	11	8.71608	15414638
JAX00024704	11	8.71609	15421512
JAX00024706	11	8.7161	15460281
JAX00024707	11	8.71611	15460846
JAX00024711	11	8.71612	15538436
JAX00304634	11	8.71613	15549311
JAX00304636	11	8.71614	15550456
JAX00304638	11	8.71615	15556886
JAX00304642	11	8.71616	15560574
JAX00304643	11	8.71617	15565430
JAX00304644	11	8.71618	15565871
JAX00024716	11	8.71619	15589558
JAX00024718	11	8.7162	15626929
JAX00024719	11	8.71621	15636524
JAX00197480	11	8.71622	15658467
JAX00304647	11	8.71623	15659422
JAX00024722	11	8.71624	15661534
JAX00304648	11	8.71625	15664800
JAX00304649	11	8.71626	15664939
JAX00304652	11	8.71627	15665554
JAX00197482	11	8.71628	15673213
JAX00304655	11	8.71629	15713359
JAX00024724	11	8.7163	15713671
JAX00304657	11	8.71631	15718609
JAX00024728	11	8.71632	15749036
JAX00024730	11	8.71633	15764627
JAX00304659	11	8.71634	15775422
JAX00304662	11	8.7233	15817408
JAX00304663	11	8.724	15818619
JAX00024733	11	8.72401	15818678
JAX00024734	11	8.7329	15836529
JAX00024736	11	8.7471	15864684
JAX00024738	11	8.7594	15889143
JAX00304676	11	8.7598	15889990
JAX00304679	11	8.7618	15894050
JAX00304684	11	8.7836	15937356
JAX00024745	11	8.7983	15966660
JAX00304685	11	8.8105	15990993
JAX00304686	11	8.8106	15991227
JAX00304687	11	8.8109	15991872
JAX00024749	11	8.8289	16027566
JAX00304693	11	8.8354	16040546
JAX00304694	11	8.836	16041794
JAX00304698	11	8.8408	16051268
JAX00024758	11	8.8901	16149583
JAX00304702	11	8.8953	16159847
JAX00304708	11	8.8981	16165375
JAX00304709	11	8.89811	16165402
JAX00304710	11	8.8994	16168061
JAX00304712	11	8.8995	16168297
JAX00304713	11	8.9006	16170433
JAX00024761	11	8.9213	16185622
JAX00024766	11	9.2295	16275172
JAX00304732	11	9.2314	16275739
JAX00304733	11	9.2318	16275858
JAX00304734	11	9.2439	16279367
JAX00304735	11	9.2444	16279529
JAX00024768	11	9.3258	16303153
JAX00304743	11	9.3542	16311411
JAX00024772	11	9.414	16338399
JAX00024775	11	9.41401	16392211
JAX00024776	11	9.41402	16394725
JAX00304757	11	9.41403	16438074
JAX00024780	11	9.41404	16446065
JAX00024782	11	9.41405	16451048
JAX00304759	11	9.41406	16451193
JAX00304762	11	9.41407	16457439
JAX00304768	11	9.41408	16492111
JAX00304769	11	9.41409	16496636
JAX00304770	11	9.4141	16505360
JAX00197504	11	9.41411	16509510
JAX00304779	11	9.41412	16518611
JAX00304784	11	9.41413	16519105
JAX00024786	11	9.41414	16533060
JAX00024787	11	9.41415	16533341
JAX00024791	11	9.41416	16586556
JAX00304795	11	9.41417	16596730
JAX00304798	11	9.41418	16597353
JAX00304803	11	9.41419	16641547
JAX00304804	11	9.4142	16641615
JAX00024796	11	9.41421	16657681
JAX00304809	11	9.41422	16670487
JAX00304810	11	9.41423	16676669
JAX00304812	11	9.41424	16681280
JAX00304819	11	9.41425	16690515
JAX00024799	11	9.41426	16700846
JAX00024800	11	9.41427	16703051
JAX00024802	11	9.41428	16745026
JAX00304835	11	9.41429	16750757
JAX00304838	11	9.4143	16753989
JAX00304841	11	9.41431	16757397
JAX00304845	11	9.41432	16785990
JAX00304848	11	9.41433	16794025
JAX00024806	11	9.41434	16797379
JAX00304850	11	9.41435	16798037
JAX00024808	11	9.41436	16803571
JAX00304851	11	9.41437	16803839
JAX00304854	11	9.41438	16806161
JAX00304857	11	9.41439	16808018
JAX00197511	11	9.4144	16820079
JAX00304861	11	9.41441	16839427
JAX00304863	11	9.41442	16840108
JAX00304864	11	9.41443	16850791
JAX00304867	11	9.41444	16864880
JAX00304869	11	9.41445	16881191
JAX00024815	11	9.41446	16902771
JAX00304873	11	9.4154	16903542
JAX00304876	11	9.4424	16918032
JAX00304881	11	9.5131	16955960
JAX00304882	11	9.5141	16956504
JAX00304884	11	9.5557	16978843
JAX00304889	11	9.6142	17010263
JAX00024827	11	9.7166	17065223
JAX00197516	11	9.7195	17066769
JAX00024830	11	9.7858	17102399
JAX00304910	11	9.844	17133644
JAX00304914	11	9.9161	17172333
JAX00024841	11	10.1339	17258218
JAX00304929	11	10.2314	17330272
JAX00024849	11	10.2748	17362388
JAX00024851	11	10.3181	17399290
JAX00304938	11	10.3527	17429034
JAX00304941	11	10.363	17437908
JAX00304943	11	10.3711	17444896
JAX00304944	11	10.3722	17445829
JAX00024855	11	10.3824	17454606
JAX00024857	11	10.3858	17457541
JAX00304947	11	10.3981	17468150
JAX00304951	11	10.4072	17475943
JAX00197527	11	10.432	17497323
JAX00024862	11	10.439	17532440
JAX00304954	11	10.43901	17533863
JAX00304955	11	10.43902	17533885
JAX00304957	11	10.43903	17538595
JAX00304958	11	10.43904	17540749
JAX00304959	11	10.43905	17541040
JAX00304964	11	10.43906	17564354
JAX00024864	11	10.43907	17575482
JAX00304971	11	10.43908	17610697
JAX00304973	11	10.43909	17639183
JAX00304974	11	10.4391	17639280
JAX00304976	11	10.43911	17640730
JAX00304977	11	10.43912	17643033
JAX00304980	11	10.43913	17650203
JAX00304981	11	10.43914	17650749
JAX00304982	11	10.43915	17651114
JAX00024874	11	10.43916	17684545
JAX00024879	11	10.43917	17760802
JAX00304992	11	10.43918	17802319
JAX00304993	11	10.43919	17802363
JAX00304994	11	10.4392	17805253
JAX00024881	11	10.43921	17817331
JAX00305005	11	10.4413	17850371
JAX00305008	11	10.4537	17875185
JAX00305015	11	10.4659	17899712
JAX00024888	11	10.4673	17902570
JAX00305017	11	10.4678	17903487
JAX00024889	11	10.4744	17916818
JAX00305021	11	10.4749	17917758
JAX00024891	11	10.4825	17933031
JAX00305026	11	10.4834	17934954
JAX00305030	11	10.4869	17942000
JAX00024894	11	10.5044	17977082
JAX00305032	11	10.5087	17985604
JAX00024898	11	10.518	18022497
JAX00305043	11	10.51801	18022522
JAX00305044	11	10.51802	18024031
JAX00305048	11	10.51803	18064749
JAX00305053	11	10.5214	18072926
JAX00024903	11	10.5441	18107637
JAX00024905	11	10.5687	18145221
JAX00024906	11	10.56871	18145331
JAX00305064	11	10.5938	18183707
JAX00024911	11	10.6259	18232886
JAX00024913	11	10.6284	18236645
JAX00305070	11	10.6335	18244396
JAX00024914	11	10.6406	18255346
JAX00305074	11	10.6426	18258417
JAX00305076	11	10.645	18262075
JAX00305077	11	10.6451	18262262
JAX00024915	11	10.6463	18264093
JAX00305078	11	10.6464	18264162
JAX00305079	11	10.6471	18265266
JAX00305080	11	10.6473	18265573
JAX00305081	11	10.6476	18266042
JAX00305082	11	10.6503	18270246
JAX00305083	11	10.6509	18271033
JAX00024917	11	10.6696	18299669
JAX00024918	11	10.675	18307937
JAX00024919	11	10.6776	18311947
JAX00305092	11	10.6839	18321681
JAX00024920	11	10.7011	18347899
JAX00024922	11	10.7024	18349921
JAX00024923	11	10.7192	18375730
JAX00305095	11	10.7193	18375831
JAX00024925	11	10.7204	18377500
JAX00305101	11	10.7409	18408890
JAX00305103	11	10.7411	18409190
JAX00024931	11	10.7738	18459191
JAX00305108	11	10.7885	18481738
JAX00305110	11	10.7903	18484535
JAX00187461	11	10.7908	18485287
JAX00305113	11	10.7925	18487922
JAX00305115	11	10.7989	18497668
JAX00024936	11	10.838	18557462
JAX00024937	11	10.8381	18557602
JAX00305123	11	10.8459	18568255
JAX00305128	11	10.8553	18575914
JAX00305129	11	10.85531	18575935
JAX00024939	11	10.8646	18583492
JAX00305136	11	10.8728	18590234
JAX00305139	11	10.9039	18615595
JAX00024942	11	10.9072	18618281
JAX00305145	11	10.9147	18624465
JAX00305146	11	10.9149	18624623
JAX00305149	11	10.9395	18644718
JAX00305151	11	10.941	18645918
JAX00305152	11	10.9413	18646169
JAX00305160	11	11.0433	18729444
JAX00305162	11	11.0434	18729497
JAX00305163	11	11.0439	18729919
JAX00305166	11	11.0443	18730262
JAX00305168	11	11.0451	18730908
JAX00305169	11	11.0452	18731040
JAX00024950	11	11.0527	18737119
JAX00305171	11	11.0531	18737495
JAX00305174	11	11.0686	18750090
JAX00024955	11	11.115	18784240
JAX00197537	11	11.148	18802285
JAX00024956	11	11.1697	18814125
JAX00305179	11	11.1777	18818530
JAX00305182	11	11.1903	18825387
JAX00305184	11	11.1978	18829525
JAX00305185	11	11.1981	18829656
JAX00024958	11	11.2046	18833207
JAX00024960	11	11.2258	18844828
JAX00305186	11	11.2265	18845184
JAX00305188	11	11.2339	18849235
JAX00305189	11	11.2389	18852008
JAX00305195	11	11.3188	18895713
JAX00305198	11	11.3313	18902545
JAX00305202	11	11.3782	18928180
JAX00024966	11	11.389	18934070
JAX00305203	11	11.3923	18935857
JAX00305204	11	11.4079	18944399
JAX00197540	11	11.409	18951859
JAX00305210	11	11.40901	18958547
JAX00024968	11	11.40902	18967210
JAX00305212	11	11.40903	19003524
JAX00197543	11	11.40904	19003718
JAX00305214	11	11.40905	19003928
JAX00024971	11	11.40906	19006799
JAX00305218	11	11.40907	19053664
JAX00024974	11	11.40908	19062779
JAX00197545	11	11.40909	19072357
JAX00305221	11	11.4091	19079801
JAX00305224	11	11.40911	19108683
JAX00024980	11	11.40912	19128226
JAX00024981	11	11.40913	19134961
JAX00305228	11	11.40914	19135021
JAX00305233	11	11.4263	19154174
JAX00305236	11	11.4317	19157414
JAX00305239	11	11.4668	19178542
JAX00024985	11	11.4963	19196360
JAX00305244	11	11.5067	19202615
JAX00305250	11	11.5104	19204817
JAX00305253	11	11.554	19231108
JAX00305255	11	11.5571	19232959
JAX00305256	11	11.5577	19233346
JAX00024989	11	11.5726	19242337
JAX00305259	11	11.5952	19255966
JAX00024990	11	11.6131	19266710
JAX00305261	11	11.657	19293152
JAX00024993	11	11.65701	19293184
JAX00305265	11	11.666	19298591
JAX00305266	11	11.6964	19316923
JAX00305270	11	11.707	19323280
JAX00024995	11	11.7404	19343420
JAX00305274	11	11.7584	19354291
JAX00024997	11	11.7612	19355970
JAX00305279	11	11.7791	19366775
JAX00024998	11	11.7846	19370082
JAX00305283	11	11.802	19380584
JAX00305284	11	11.8024	19380796
JAX00305285	11	11.813	19387167
JAX00025000	11	11.8135	19387463
JAX00305286	11	11.8159	19388954
JAX00187464	11	11.8834	19429617
JAX00305293	11	11.9042	19442134
JAX00305299	11	11.9133	19447604
JAX00025005	11	11.9321	19458957
JAX00025006	11	11.9322	19459005
JAX00305309	11	11.939	19464435
JAX00305312	11	11.93901	19482079
JAX00305315	11	11.93902	19483732
JAX00025008	11	11.93903	19502958
JAX00305318	11	11.93904	19508798
JAX00305319	11	11.93905	19514072
JAX00305322	11	11.93906	19515085
JAX00305326	11	11.9494	19530147
JAX00025010	11	11.9496	19530210
JAX00305332	11	11.9759	19537796
JAX00025011	11	11.9825	19539691
JAX00305336	11	12.043	19557123
JAX00025013	11	12.1189	19578992
JAX00025015	11	12.1328	19582991
JAX00305343	11	12.1444	19586337
JAX00197554	11	12.1563	19589777
JAX00305345	11	12.2696	19622421
JAX00305347	11	12.2822	19626043
JAX00025017	11	12.3235	19637941
JAX00025018	11	12.3239	19638066
JAX00025019	11	12.3762	19653136
JAX00025020	11	12.3763	19653172
JAX00305350	11	12.3938	19658208
JAX00305356	11	12.4149	19664286
JAX00305357	11	12.4151	19664339
JAX00305363	11	12.6863	19744911
JAX00305364	11	12.6865	19745084
JAX00305365	11	12.6868	19745313
JAX00305366	11	12.6873	19745689
JAX00025027	11	12.7049	19758922
JAX00025028	11	12.7298	19777547
JAX00305367	11	12.7311	19778502
JAX00305372	11	12.7761	19812305
JAX00305375	11	12.7809	19815853
JAX00025032	11	12.79	19822679
JAX00305376	11	12.8274	19850760
JAX00025035	11	12.8475	19865828
JAX00305381	11	12.8492	19867103
JAX00305383	11	12.8516	19868916
JAX00305386	11	12.8541	19870742
JAX00305387	11	12.8542	19870823
JAX00305388	11	12.8554	19871760
JAX00305389	11	12.8555	19871793
JAX00025037	11	12.8666	19882524
JAX00305391	11	12.8693	19894426
JAX00305394	11	12.8699	19897098
JAX00305407	11	12.8715	19903844
JAX00025039	11	12.8724	19908112
JAX00305410	11	12.8785	19935003
JAX00305411	11	12.87851	19935218
JAX00305413	11	12.8787	19936105
JAX00305415	11	12.8797	19940184
JAX00025042	11	12.8801	19942255
JAX00305417	11	12.8806	19944245
JAX00197560	11	12.8821	19950999
JAX00305419	11	12.8854	19965416
JAX00305420	11	12.8878	19976367
JAX00305422	11	12.8915	19992695
JAX00025044	11	12.892	19994620
JAX00025045	11	12.8927	19997908
JAX00305429	11	12.8959	20012124
JAX00305430	11	12.9015	20036788
JAX00305431	11	12.90151	20036940
JAX00305434	11	12.90152	20037125
JAX00305441	11	12.9063	20058254
JAX00305449	11	12.9206	20121472
JAX00025055	11	12.922	20127707
JAX00305452	11	12.92201	20127936
JAX00305454	11	12.92202	20129351
JAX00305455	11	12.92203	20130402
JAX00305456	11	12.92204	20138820
JAX00305459	11	12.9223	20139211
JAX00305460	11	12.9224	20139274
JAX00305463	11	12.97	20200861
JAX00305465	11	12.9708	20201948
JAX00305468	11	12.9719	20203377
JAX00305476	11	12.976	20211981
JAX00025062	11	12.97601	20220887
JAX00197568	11	12.97602	20239398
JAX00025064	11	12.97603	20244482
JAX00025065	11	12.97604	20252465
JAX00305492	11	12.9818	20341383
JAX00305505	11	12.9979	20373463
JAX00305506	11	13.0023	20382248
JAX00025075	11	13.0069	20391476
JAX00305509	11	13.015	20407615
JAX00305515	11	13.0185	20414661
JAX00305516	11	13.0189	20415430
JAX00197569	11	13.0266	20430871
JAX00305523	11	13.0389	20455314
JAX00305527	11	13.0558	20489038
JAX00305528	11	13.067	20494884
JAX00197570	11	13.0738	20498205
JAX00305529	11	13.0793	20500900
JAX00305531	11	13.0809	20501682
JAX00305533	11	13.0949	20508593
JAX00305539	11	13.163	20541987
JAX00305540	11	13.1738	20547240
JAX00305547	11	13.2419	20580670
JAX00025090	11	13.274	20596376
JAX00305548	11	13.3041	20611134
JAX00305549	11	13.3276	20622680
JAX00305550	11	13.3355	20626561
JAX00197577	11	13.4671	20691068
JAX00305557	11	13.4707	20692839
JAX00025100	11	13.5688	20740976
JAX00305567	11	13.5766	20744792
JAX00305569	11	13.5855	20749156
JAX00025104	11	13.6248	20778350
JAX00305575	11	13.6483	20797622
JAX00305582	11	13.6533	20801760
JAX00305584	11	13.6542	20802488
JAX00305585	11	13.6594	20806749
JAX00305588	11	13.6835	20826597
JAX00305593	11	13.7245	20866115
JAX00305594	11	13.7255	20867734
JAX00305596	11	13.7329	20878811
JAX00025111	11	13.73291	20878935
JAX00305598	11	13.7368	20884747
JAX00305599	11	13.7457	20898155
JAX00025113	11	13.7506	20905613
JAX00305603	11	13.7517	20907285
JAX00305604	11	13.7968	20975424
JAX00305605	11	13.7974	20976438
JAX00025119	11	13.7986	20978266
JAX00305607	11	13.8048	20987574
JAX00025122	11	13.8248	21017886
JAX00025123	11	13.8252	21018456
JAX00187468	11	13.8395	21040136
JAX00305611	11	13.8493	21054835
JAX00305613	11	13.8495	21055171
JAX00025125	11	13.8525	21059803
JAX00025126	11	13.8527	21059994
JAX00305622	11	13.8787	21099402
JAX00025132	11	13.895	21150557
JAX00025135	11	13.89501	21179377
JAX00305632	11	13.89502	21213223
JAX00305636	11	13.89503	21232567
JAX00305637	11	13.89504	21232952
JAX00305639	11	13.89505	21234372
JAX00305642	11	13.89506	21284175
JAX00025144	11	13.89507	21303142
JAX00025145	11	13.89508	21327729
JAX00025147	11	13.89509	21334296
JAX00305651	11	13.8951	21370135
JAX00025148	11	13.89511	21377445
JAX00025154	11	13.89512	21448463
JAX00305660	11	13.89513	21450140
JAX00305661	11	13.89514	21450500
JAX00305663	11	13.89515	21466949
JAX00305666	11	13.89516	21470639
JAX00305667	11	13.8975	21474702
JAX00025160	11	13.9386	21536814
JAX00025162	11	13.9429	21543366
JAX00305670	11	13.9467	21549084
JAX00025164	11	13.9567	21564148
JAX00305676	11	13.9786	21597331
JAX00305677	11	13.9832	21604252
JAX00305679	11	13.9997	21629178
JAX00305680	11	14.0008	21630889
JAX00305683	11	14.0023	21633132
JAX00025172	11	14.0554	21713424
JAX00025173	11	14.05541	21713478
JAX00305686	11	14.0631	21725051
JAX00305687	11	14.0649	21727797
JAX00025176	11	14.0772	21747425
JAX00305693	11	14.0847	21798702
JAX00305694	11	14.0848	21799089
JAX00025181	11	14.0933	21856866
JAX00025182	11	14.094	21861879
JAX00025183	11	14.0944	21864258
JAX00305698	11	14.0959	21874311
JAX00305701	11	14.0966	21879509
JAX00025184	11	14.0981	21889509
JAX00305702	11	14.1029	21922134
JAX00305706	11	14.1048	21935076
JAX00025189	11	14.1062	21944967
JAX00305710	11	14.1073	21951979
JAX00305713	11	14.1094	21966217
JAX00197604	11	14.111	21976935
JAX00305716	11	14.1117	21981814
JAX00305721	11	14.1161	22011655
JAX00305722	11	14.1176	22022285
JAX00025196	11	14.1233	22061246
JAX00305728	11	14.1255	22075911
JAX00305730	11	14.126	22078962
JAX00025199	11	14.1269	22085334
JAX00025200	11	14.1292	22101021
JAX00305734	11	14.1343	22135986
JAX00305735	11	14.1344	22136183
JAX00025203	11	14.1347	22138380
JAX00305738	11	14.1399	22173924
JAX00305740	11	14.1427	22192999
JAX00025212	11	14.1515	22252895
JAX00025213	11	14.15151	22252966
JAX00305747	11	14.1539	22268760
JAX00025214	11	14.1599	22309762
JAX00025216	11	14.1612	22318592
JAX00305754	11	14.16121	22318827
JAX00197611	11	14.1661	22351994
JAX00197612	11	14.16611	22352297
JAX00197613	11	14.1662	22352764
JAX00025219	11	14.16621	22352932
JAX00305762	11	14.1722	22393416
JAX00025221	11	14.1723	22394357
JAX00025227	11	14.182	22459743
JAX00025228	11	14.1823	22461942
JAX00305767	11	14.1854	22483162
JAX00305773	11	14.1858	22485979
JAX00305780	11	14.1906	22518669
JAX00305785	11	14.2003	22584480
JAX00305789	11	14.2023	22597961
JAX00305794	11	14.2046	22613980
JAX00197620	11	14.2049	22615881
JAX00305796	11	14.2051	22616867
JAX00025239	11	14.2068	22628714
JAX00025240	11	14.20681	22628853
JAX00305804	11	14.2137	22675456
JAX00305808	11	14.2146	22681686
JAX00305820	11	14.2237	22743921
JAX00305821	11	14.2238	22744351
JAX00197623	11	14.2249	22751941
JAX00197624	11	14.22491	22751994
JAX00305825	11	14.2277	22770952
JAX00305829	11	14.228	22772825
JAX00305831	11	14.2281	22773535
JAX00305834	11	14.2288	22778297
JAX00305838	11	14.2349	22819702
JAX00197627	11	14.23491	22819887
JAX00305850	11	14.2475	22905494
JAX00305851	11	14.2477	22906783
JAX00305854	11	14.2509	22928779
JAX00305855	11	14.251	22929304
JAX00305859	11	14.2515	22932732
JAX00025268	11	14.2632	23012105
JAX00025269	11	14.2678	23043297
JAX00025270	11	14.26781	23043344
JAX00305865	11	14.2686	23049106
JAX00305875	11	14.2765	23102574
JAX00305876	11	14.2784	23115792
JAX00305883	11	14.2855	23163900
JAX00025279	11	14.2875	23177432
JAX00305885	11	14.2898	23192957
JAX00305887	11	14.291	23201036
JAX00025285	11	14.3	23262569
JAX00305889	11	14.3001	23263331
JAX00305890	11	14.3002	23263895
JAX00305893	11	14.3013	23271021
JAX00197639	11	14.3017	23274256
JAX00305894	11	14.3022	23277309
JAX00305895	11	14.3041	23290046
JAX00305896	11	14.3043	23291424
JAX00305897	11	14.3044	23292657
JAX00025287	11	14.3051	23297140
JAX00025289	11	14.3058	23301612
JAX00305899	11	14.3083	23319184
JAX00025291	11	14.3138	23356000
JAX00305905	11	14.3159	23370457
JAX00305906	11	14.3167	23376173
JAX00025293	11	14.3174	23380744
JAX00305907	11	14.3186	23388735
JAX00305909	11	14.3214	23407974
JAX00025296	11	14.3231	23419559
JAX00025300	11	14.3291	23460305
JAX00305915	11	14.3305	23469803
JAX00025306	11	14.3417	23546269
JAX00305926	11	14.3456	23572383
JAX00025309	11	14.3462	23576758
JAX00025311	11	14.3521	23617092
JAX00025312	11	14.3522	23617654
JAX00305930	11	14.3546	23633607
JAX00305937	11	14.3606	23674475
JAX00305942	11	14.3624	23687049
JAX00305943	11	14.3631	23691351
JAX00025319	11	14.3641	23698434
JAX00197647	11	14.3661	23712039
JAX00025321	11	14.3711	23745775
JAX00305949	11	14.3731	23759325
JAX00025325	11	14.3769	23785091
JAX00025329	11	14.3873	23856180
JAX00305956	11	14.3896	23872041
JAX00305963	11	14.3968	23920816
JAX00305965	11	14.3988	23934540
JAX00305968	11	14.4008	23947791
JAX00025335	11	14.4016	23953209
JAX00025337	11	14.4035	23966319
JAX00305975	11	14.4128	24029578
JAX00305977	11	14.4132	24032201
JAX00305978	11	14.4139	24036995
JAX00305980	11	14.4145	24041440
JAX00025343	11	14.4152	24046040
JAX00305987	11	14.4162	24052975
JAX00305998	11	14.4242	24107162
JAX00306000	11	14.425	24112833
JAX00025348	11	14.426	24119308
JAX00306003	11	14.4281	24120378
JAX00306009	11	14.4966	24155795
JAX00306011	11	14.5218	24168826
JAX00306014	11	14.5294	24172752
JAX00025354	11	14.5447	24180697
JAX00306019	11	14.5908	24204501
JAX00306020	11	14.5913	24204794
JAX00306021	11	14.5938	24206043
JAX00306023	11	14.5954	24206916
JAX00025356	11	14.6181	24218606
JAX00025357	11	14.6198	24219532
JAX00306027	11	14.6313	24225470
JAX00306030	11	14.6337	24226688
JAX00025358	11	14.6636	24242159
JAX00306031	11	14.6685	24244667
JAX00197660	11	14.6794	24250311
JAX00306035	11	14.681	24251155
JAX00306037	11	14.7114	24266865
JAX00306038	11	14.7159	24269202
JAX00306039	11	14.722	24272354
JAX00306040	11	14.7221	24272392
JAX00025361	11	14.7669	24295552
JAX00025362	11	14.788	24306480
JAX00025363	11	14.79	24307497
JAX00025365	11	14.8414	24334101
JAX00306044	11	14.865	24346294
JAX00306046	11	14.8655	24346544
JAX00306049	11	14.8796	24353826
JAX00306050	11	14.8799	24353996
JAX00306053	11	14.9158	24372558
JAX00306055	11	14.9207	24375073
JAX00306058	11	14.9282	24378976
JAX00306059	11	14.9294	24379580
JAX00306065	11	14.9337	24381810
JAX00025368	11	14.9426	24386409
JAX00306066	11	14.9429	24386584
JAX00306070	11	14.9957	24413882
JAX00306071	11	14.9959	24413986
JAX00306073	11	14.9983	24415229
JAX00306077	11	15.0017	24416946
JAX00025375	11	15.0812	24458057
JAX00306080	11	15.1043	24469985
JAX00306082	11	15.1045	24470104
JAX00306085	11	15.1059	24470826
JAX00025376	11	15.1247	24480548
JAX00025381	11	15.2063	24539185
JAX00025383	11	15.233	24587846
JAX00306107	11	15.23301	24598761
JAX00306118	11	15.23302	24631554
JAX00306122	11	15.23303	24635148
JAX00306123	11	15.23304	24635673
JAX00025387	11	15.23305	24636057
JAX00306124	11	15.23306	24636288
JAX00306130	11	15.23307	24639944
JAX00306133	11	15.23308	24648537
JAX00306134	11	15.23309	24649521
JAX00025390	11	15.2352	24659935
JAX00306141	11	15.2513	24682746
JAX00025392	11	15.2515	24683154
JAX00306143	11	15.2518	24683519
JAX00025393	11	15.2542	24686889
JAX00306145	11	15.257	24690850
JAX00306147	11	15.2594	24694351
JAX00306155	11	15.2827	24727519
JAX00306156	11	15.2832	24728242
JAX00025394	11	15.2835	24728632
JAX00306159	11	15.293	24755556
JAX00306163	11	15.29301	24764978
JAX00306171	11	15.29302	24794992
JAX00306173	11	15.29303	24804118
JAX00306174	11	15.29304	24805498
JAX00306176	11	15.29305	24811679
JAX00197664	11	15.29306	24817733
JAX00306178	11	15.29307	24818313
JAX00306181	11	15.29308	24821728
JAX00306185	11	15.29309	24829371
JAX00306189	11	15.2931	24842056
JAX00025403	11	15.29311	24847789
JAX00306191	11	15.29312	24852550
JAX00306193	11	15.29313	24852807
JAX00306195	11	15.29314	24853275
JAX00306200	11	15.29315	24885806
JAX00306205	11	15.29316	24888656
JAX00306206	11	15.29317	24893781
JAX00025407	11	15.29318	24897075
JAX00306207	11	15.29319	24898010
JAX00306208	11	15.2932	24898258
JAX00306212	11	15.29321	24904033
JAX00306213	11	15.29322	24932581
JAX00025410	11	15.29323	24944842
JAX00025411	11	15.29324	24952651
JAX00025414	11	15.29325	24991001
JAX00306218	11	15.29326	25010972
JAX00025418	11	15.29327	25044042
JAX00306220	11	15.29328	25048418
JAX00187471	11	15.29329	25083355
JAX00306228	11	15.2933	25092281
JAX00025423	11	15.29331	25105794
JAX00306232	11	15.29332	25108304
JAX00025424	11	15.29333	25126248
JAX00025426	11	15.29334	25149707
JAX00025429	11	15.29335	25187148
JAX00025432	11	15.3249	25230882
JAX00025433	11	15.3315	25240038
JAX00306248	11	15.3355	25245422
JAX00306250	11	15.362	25281807
JAX00306251	11	15.3634	25283814
JAX00025436	11	15.369	25291454
JAX00306253	11	15.3763	25301461
JAX00025438	11	15.3775	25303165
JAX00025439	11	15.378	25343010
JAX00025440	11	15.37801	25343161
JAX00306262	11	15.37802	25375092
JAX00306265	11	15.37803	25427526
JAX00306267	11	15.37804	25429327
JAX00025446	11	15.37805	25436429
JAX00306273	11	15.37806	25447722
JAX00025449	11	15.37807	25450197
JAX00306279	11	15.3793	25471472
JAX00306280	11	15.3806	25473174
JAX00306283	11	15.383	25476425
JAX00306284	11	15.3841	25477895
JAX00306285	11	15.3911	25487317
JAX00025452	11	15.4059	25507060
JAX00306291	11	15.4171	25522085
JAX00306292	11	15.4172	25522202
JAX00025456	11	15.4307	25540188
JAX00306302	11	15.4457	25560287
JAX00306309	11	15.4604	25579999
JAX00306316	11	15.4769	25601939
JAX00306317	11	15.4781	25603572
JAX00025461	11	15.4844	25612095
JAX00197675	11	15.5038	25637946
JAX00025463	11	15.5248	25666097
JAX00025464	11	15.525	25666371
JAX00306320	11	15.5264	25668180
JAX00306322	11	15.527	25668940
JAX00025465	11	15.52701	25668992
JAX00306324	11	15.5275	25669521
JAX00306326	11	15.528	25670140
JAX00306331	11	15.5584	25704938
JAX00025467	11	15.5692	25717316
JAX00306333	11	15.5773	25726666
JAX00306335	11	15.5805	25730313
JAX00025469	11	15.5892	25740245
JAX00306341	11	15.6036	25756693
JAX00306346	11	15.631	25825478
JAX00306348	11	15.63101	25828253
JAX00306352	11	15.63102	25851936
JAX00306353	11	15.63103	25861343
JAX00025480	11	15.63104	25868933
JAX00025483	11	15.63105	25902870
JAX00306361	11	15.63106	25924195
JAX00025486	11	15.63107	25941159
JAX00306365	11	15.63108	25951063
JAX00306367	11	15.63109	25954656
JAX00025489	11	15.6311	25984937
JAX00306371	11	15.63111	25986960
JAX00306377	11	15.63112	26000680
JAX00306380	11	15.63113	26007634
JAX00025491	11	15.6481	26026234
JAX00025494	11	15.7091	26059071
JAX00306384	11	15.7222	26095750
JAX00025497	11	15.723	26098162
JAX00306388	11	15.7232	26098610
JAX00306390	11	15.7234	26099336
JAX00025500	11	15.735	26131877
JAX00306393	11	15.73501	26135439
JAX00306395	11	15.73502	26175508
JAX00306398	11	15.73503	26184014
JAX00025504	11	15.7364	26187359
JAX00306402	11	15.772	26218960
JAX00306404	11	15.7789	26225113
JAX00306406	11	15.7791	26225217
JAX00306407	11	15.7798	26225904
JAX00306408	11	15.7814	26227297
JAX00025508	11	15.8165	26258476
JAX00306412	11	15.8879	26321886
JAX00306414	11	15.8889	26322755
JAX00025514	11	15.9244	26354343
JAX00306419	11	15.943	26371676
JAX00306420	11	15.94301	26392888
JAX00306424	11	15.94302	26398715
JAX00025523	11	15.94303	26443269
JAX00025524	11	15.94304	26450409
JAX00187473	11	15.94305	26496638
JAX00025526	11	15.94306	26496839
JAX00306431	11	15.94307	26499508
JAX00306441	11	15.94308	26554366
JAX00025529	11	15.94309	26554822
JAX00025535	11	15.9431	26614735
JAX00306448	11	15.94311	26623014
JAX00025537	11	15.94312	26651823
JAX00025539	11	15.94313	26658123
JAX00306449	11	15.94314	26664633
JAX00306450	11	15.94315	26665952
JAX00306451	11	15.94316	26666239
JAX00306458	11	15.94317	26694053
JAX00306460	11	15.94318	26698818
JAX00306463	11	15.94319	26699513
JAX00025542	11	15.9432	26706011
JAX00306466	11	15.94321	26714721
JAX00025543	11	15.94322	26723645
JAX00025544	11	15.94323	26725625
JAX00025545	11	15.94324	26725735
JAX00306473	11	15.94325	26783703
JAX00025547	11	15.94326	26783759
JAX00306477	11	15.94327	26821565
JAX00306478	11	15.94328	26823483
JAX00025549	11	15.94329	26824668
JAX00306479	11	15.9433	26828724
JAX00025553	11	15.9519	26869517
JAX00025554	11	15.952	26869556
JAX00306484	11	15.9802	26881643
JAX00306485	11	15.983	26882846
JAX00306487	11	15.9845	26883489
JAX00306489	11	15.9918	26886628
JAX00306494	11	16.012	26906343
JAX00306498	11	16.01201	26916051
JAX00306503	11	16.01202	26945300
JAX00025563	11	16.01203	26978738
JAX00306506	11	16.01204	26988867
JAX00306513	11	16.01205	27023364
JAX00306516	11	16.01206	27050297
JAX00306517	11	16.01207	27056943
JAX00306519	11	16.01208	27082397
JAX00306521	11	16.01209	27083912
JAX00306525	11	16.0121	27118404
JAX00306526	11	16.01211	27118434
JAX00306528	11	16.01212	27131570
JAX00306529	11	16.01213	27133443
JAX00306530	11	16.01214	27133489
JAX00025576	11	16.01215	27161700
JAX00306533	11	16.01216	27163606
JAX00306534	11	16.01217	27164952
JAX00025578	11	16.01218	27166699
JAX00197688	11	16.01219	27167846
JAX00306538	11	16.0122	27210867
JAX00306542	11	16.01221	27242904
JAX00306543	11	16.01222	27243411
JAX00025582	11	16.01223	27250137
JAX00306546	11	16.01224	27264120
JAX00306548	11	16.01225	27276515
JAX00306549	11	16.01226	27277327
JAX00306550	11	16.01227	27298968
JAX00306551	11	16.01228	27300162
JAX00306556	11	16.01229	27302279
JAX00025587	11	16.0123	27309146
JAX00306559	11	16.01231	27334726
JAX00306560	11	16.01232	27335961
JAX00306561	11	16.01233	27336267
JAX00306562	11	16.01234	27369092
JAX00306564	11	16.01235	27418927
JAX00306565	11	16.01236	27420234
JAX00306568	11	16.01237	27444500
JAX00025597	11	16.01238	27452304
JAX00025599	11	16.01239	27466196
JAX00306569	11	16.0124	27466970
JAX00025601	11	16.0126	27486628
JAX00306581	11	16.0447	27582272
JAX00025606	11	16.0581	27622159
JAX00025613	11	16.0838	27698846
JAX00306584	11	16.0859	27704924
JAX00306586	11	16.094	27729094
JAX00306588	11	16.0966	27736838
JAX00025616	11	16.0968	27737616
JAX00306589	11	16.0977	27740196
JAX00306590	11	16.0992	27744662
JAX00306591	11	16.0993	27744855
JAX00306592	11	16.0996	27745716
JAX00025622	11	16.1344	27849446
JAX00025626	11	16.1581	27919995
JAX00025630	11	16.1821	27991549
JAX00025631	11	16.1822	27991692
JAX00306602	11	16.187	28005964
JAX00306603	11	16.1879	28008774
JAX00025638	11	16.2052	28060339
JAX00306611	11	16.2149	28089058
JAX00025642	11	16.217	28120021
JAX00025643	11	16.21701	28121980
JAX00025646	11	16.21702	28180228
JAX00306623	11	16.21703	28205389
JAX00306626	11	16.21704	28211932
JAX00306630	11	16.21705	28217094
JAX00306632	11	16.21706	28217788
JAX00306633	11	16.21707	28241120
JAX00025652	11	16.21708	28245248
JAX00025656	11	16.21709	28314860
JAX00306640	11	16.2176	28334425
JAX00306642	11	16.21761	28336629
JAX00306643	11	16.2177	28336899
JAX00306644	11	16.21771	28337449
JAX00306647	11	16.2189	28378973
JAX00306648	11	16.21891	28379059
JAX00025660	11	16.2192	28387446
JAX00025662	11	16.2193	28393155
JAX00025663	11	16.2196	28402976
JAX00306652	11	16.22	28414246
JAX00306653	11	16.22001	28417245
JAX00025665	11	16.2205	28431898
JAX00025666	11	16.2212	28454717
JAX00306663	11	16.22121	28456702
JAX00025667	11	16.22122	28457451
JAX00025668	11	16.2214	28462091
JAX00025672	11	16.2232	28522443
JAX00306665	11	16.2236	28537536
JAX00306668	11	16.22361	28538374
JAX00306669	11	16.2238	28543182
JAX00025675	11	16.2245	28565664
JAX00306674	11	16.2254	28597130
JAX00306675	11	16.22541	28598962
JAX00306677	11	16.2264	28632290
JAX00025679	11	16.2265	28635441
JAX00306679	11	16.2266	28636832
JAX00025683	11	16.2276	28671106
JAX00025684	11	16.2279	28682711
JAX00025687	11	16.308	28733207
JAX00025689	11	16.3219	28755051
JAX00025690	11	16.3486	28796879
JAX00025693	11	16.3641	28821214
JAX00025695	11	16.3694	28829523
JAX00197698	11	16.3883	28859203
JAX00306696	11	16.4129	28897915
JAX00025700	11	16.4144	28900178
JAX00306697	11	16.41441	28900297
JAX00025701	11	16.4381	28937533
JAX00025702	11	16.439	28938883
JAX00306701	11	16.4488	28954243
JAX00306702	11	16.4612	28973750
JAX00025707	11	16.462	29037368
JAX00025708	11	16.46201	29037730
JAX00025709	11	16.46202	29038991
JAX00306706	11	16.46203	29058063
JAX00025712	11	16.46204	29060572
JAX00306707	11	16.46205	29063161
JAX00306709	11	16.46206	29098940
JAX00306710	11	16.46207	29106306
JAX00306711	11	16.46208	29110325
JAX00306714	11	16.5016	29168013
JAX00306717	11	16.5076	29173773
JAX00025721	11	16.5134	29179425
JAX00306720	11	16.5513	29215894
JAX00025722	11	16.5527	29217242
JAX00306722	11	16.5567	29221141
JAX00025724	11	16.5568	29221273
JAX00306723	11	16.5581	29222457
JAX00025726	11	16.5971	29260046
JAX00025728	11	16.6189	29281086
JAX00306729	11	16.6602	29320854
JAX00306733	11	16.7092	29368057
JAX00025735	11	16.7204	29378931
JAX00306738	11	16.75	29407378
JAX00306739	11	16.75001	29407395
JAX00306740	11	16.7526	29409952
JAX00306741	11	16.7832	29439367
JAX00306742	11	16.7856	29441766
JAX00025740	11	16.789	29456157
JAX00025742	11	16.78901	29460800
JAX00306748	11	16.78902	29493087
JAX00197704	11	16.78903	29504352
JAX00306752	11	16.78904	29516552
JAX00306753	11	16.78905	29517540
JAX00025745	11	16.78906	29519486
JAX00306756	11	16.78907	29522299
JAX00025746	11	16.78908	29525205
JAX00306764	11	16.78909	29538525
JAX00306767	11	16.7891	29547940
JAX00306769	11	16.78911	29561064
JAX00306782	11	16.78912	29588803
JAX00025752	11	16.78913	29607635
JAX00306785	11	16.7942	29623286
JAX00306786	11	16.7943	29623314
JAX00025755	11	16.8344	29649029
JAX00306788	11	16.8404	29652874
JAX00306789	11	16.844	29655183
JAX00025760	11	16.927	29704617
JAX00306797	11	16.9338	29708528
JAX00306801	11	16.9458	29715468
JAX00025762	11	16.9655	29726855
JAX00025763	11	16.973	29731168
JAX00306804	11	17.0035	29748784
JAX00025766	11	17.0862	29796607
JAX00306817	11	17.1078	29809097
JAX00306820	11	17.1379	29826438
JAX00306827	11	17.1829	29852456
JAX00025778	11	17.3105	29926191
JAX00306835	11	17.4191	29988929
JAX00306836	11	17.4192	29988989
JAX00025783	11	17.4976	30017954
JAX00306838	11	17.5047	30019656
JAX00025784	11	17.5242	30024371
JAX00306841	11	17.6004	30042802
JAX00306849	11	17.6178	30047003
JAX00306850	11	17.6199	30047527
JAX00306853	11	17.669	30066358
JAX00306857	11	17.66901	30075867
JAX00306859	11	17.66902	30076643
JAX00025788	11	17.66903	30083500
JAX00306861	11	17.66904	30083667
JAX00306866	11	17.66905	30095755
JAX00025790	11	17.66906	30096778
JAX00306874	11	17.66907	30104519
JAX00306880	11	17.66908	30109146
JAX00025793	11	17.66909	30143736
JAX00025794	11	17.6691	30163459
JAX00306890	11	17.66911	30207667
JAX00306891	11	17.66912	30220078
JAX00025798	11	17.66913	30225854
JAX00306893	11	17.66914	30242091
JAX00306895	11	17.66915	30243081
JAX00025801	11	17.66916	30253364
JAX00025802	11	17.66917	30253395
JAX00306902	11	17.66918	30256593
JAX00306905	11	17.66919	30257743
JAX00197717	11	17.6692	30263039
JAX00306910	11	17.8173	30302820
JAX00025804	11	17.8268	30304850
JAX00306912	11	17.9299	30326782
JAX00306913	11	18.0462	30351532
JAX00306916	11	18.0602	30354513
JAX00025809	11	18.155	30374686
JAX00025814	11	18.15501	30422096
JAX00025824	11	18.15502	30561103
JAX00306934	11	18.15503	30571160
JAX00025825	11	18.15504	30574322
JAX00306937	11	18.15505	30574673
JAX00306939	11	18.15506	30574830
JAX00306944	11	18.15507	30621145
JAX00025830	11	18.15508	30655844
JAX00025831	11	18.15509	30673856
JAX00025832	11	18.1551	30674452
JAX00306949	11	18.15511	30691019
JAX00306950	11	18.15512	30692943
JAX00306952	11	18.15513	30695783
JAX00025834	11	18.15514	30703318
JAX00306956	11	18.15515	30736181
JAX00025837	11	18.15516	30741369
JAX00306957	11	18.15517	30741492
JAX00306960	11	18.15518	30757602
JAX00306961	11	18.15519	30779007
JAX00306963	11	18.1635	30796958
JAX00306965	11	18.164	30798034
JAX00025842	11	18.1719	30813598
JAX00306968	11	18.1794	30828263
JAX00306969	11	18.1871	30843376
JAX00025846	11	18.198	30864910
JAX00025847	11	18.1986	30866139
JAX00306970	11	18.2055	30879730
JAX00306971	11	18.2071	30882797
JAX00306972	11	18.2072	30883112
JAX00306973	11	18.2078	30884149
JAX00306974	11	18.2082	30885076
JAX00025849	11	18.216	30900407
JAX00025850	11	18.217	30902401
JAX00025854	11	18.2574	30981928
JAX00025855	11	18.2575	30982064
JAX00306983	11	18.2742	31015016
JAX00025859	11	18.2772	31020946
JAX00306986	11	18.2882	31042614
JAX00306987	11	18.2906	31047183
JAX00025861	11	18.2908	31047589
JAX00025862	11	18.29081	31047633
JAX00307004	11	18.337	31138654
JAX00307007	11	18.3572	31178415
JAX00025874	11	18.3811	31225432
JAX00307018	11	18.3942	31251284
JAX00307020	11	18.3965	31255782
JAX00307021	11	18.3975	31257800
JAX00307025	11	18.3997	31262104
JAX00307026	11	18.4001	31262802
JAX00025876	11	18.4004	31263477
JAX00307031	11	18.4163	31294701
JAX00025883	11	18.441	31343516
JAX00025884	11	18.4525	31366136
JAX00307043	11	18.4549	31370717
JAX00025885	11	18.459	31378946
JAX00307046	11	18.4695	31399465
JAX00307051	11	18.4719	31404234
JAX00025887	11	18.4816	31423332
JAX00307052	11	18.482	31424109
JAX00307056	11	18.5025	31464524
JAX00307064	11	18.5041	31467762
JAX00025892	11	18.5059	31471240
JAX00025893	11	18.5159	31490963
JAX00307066	11	18.5247	31508260
JAX00307070	11	18.5304	31519509
JAX00307074	11	18.5344	31527322
JAX00307075	11	18.5352	31528867
JAX00025899	11	18.5608	31579414
JAX00025901	11	18.561	31579682
JAX00025904	11	18.5817	31620430
JAX00307086	11	18.5915	31639897
JAX00307088	11	18.5923	31641464
JAX00025907	11	18.6062	31668842
JAX00307101	11	18.6075	31671294
JAX00307104	11	18.6279	31711537
JAX00307105	11	18.6338	31723036
JAX00307114	11	18.649	31753074
JAX00025914	11	18.6533	31761410
JAX00307125	11	18.6792	31812575
JAX00307126	11	18.6796	31813206
JAX00025918	11	18.682	31817940
JAX00307129	11	18.6828	31819520
JAX00025922	11	18.7127	31878521
JAX00025923	11	18.716	31885010
JAX00307136	11	18.7306	31913727
JAX00307138	11	18.7388	31929794
JAX00307140	11	18.7541	31959981
JAX00307141	11	18.755	31961706
JAX00025931	11	18.7619	31975414
JAX00025935	11	18.7937	32040924
JAX00025936	11	18.7938	32041103
JAX00307170	11	18.8075	32070803
JAX00307174	11	18.8338	32128203
JAX00025942	11	18.8373	32135634
JAX00307187	11	18.838	32137280
JAX00025943	11	18.8388	32138996
JAX00307188	11	18.843	32148177
JAX00307190	11	18.8462	32155123
JAX00307191	11	18.8465	32155673
JAX00307192	11	18.8472	32157203
JAX00307193	11	18.84721	32157368
JAX00025944	11	18.8521	32168022
JAX00307198	11	18.8576	32179911
JAX00307199	11	18.8617	32188750
JAX00307200	11	18.8618	32189156
JAX00307202	11	18.8678	32202102
JAX00307219	11	18.8811	32231100
JAX00307223	11	18.8903	32251032
JAX00307224	11	18.8906	32251789
JAX00307225	11	18.8925	32255917
JAX00307229	11	18.8943	32259695
JAX00307231	11	18.8944	32260071
JAX00307232	11	18.8953	32261870
JAX00307235	11	18.9083	32290352
JAX00307237	11	18.9107	32295420
JAX00307238	11	18.91071	32295599
JAX00307240	11	18.9108	32295703
JAX00025954	11	18.911	32296076
JAX00307243	11	18.9197	32314976
JAX00307244	11	18.91971	32315117
JAX00307246	11	18.9198	32315238
JAX00307247	11	18.9218	32319719
JAX00307252	11	18.9229	32322034
JAX00025958	11	18.9255	32327699
JAX00307260	11	18.9458	32371894
JAX00307261	11	18.9468	32374144
JAX00025959	11	18.9488	32378347
JAX00307264	11	18.9536	32388908
JAX00307265	11	18.9561	32394405
JAX00025961	11	18.9564	32394978
JAX00025963	11	18.9762	32438025
JAX00307273	11	18.9829	32452734
JAX00307279	11	18.9863	32460095
JAX00307283	11	18.9896	32467190
JAX00307289	11	19.0017	32493620
JAX00025969	11	19.0047	32500149
JAX00307295	11	19.007	32505200
JAX00025972	11	19.016	32524776
JAX00025973	11	19.0274	32549598
JAX00307304	11	19.0281	32550949
JAX00197730	11	19.0343	32564602
JAX00025975	11	19.0347	32565480
JAX00197731	11	19.036	32568129
JAX00307306	11	19.0365	32569390
JAX00307308	11	19.0369	32570151
JAX00307313	11	19.0394	32575635
JAX00307316	11	19.0421	32581448
JAX00307317	11	19.0429	32583159
JAX00025978	11	19.0632	32627501
JAX00307331	11	19.0665	32634521
JAX00025980	11	19.0785	32660676
JAX00307335	11	19.0851	32675145
JAX00307339	11	19.0908	32687581
JAX00307340	11	19.0909	32687811
JAX00307343	11	19.092	32690170
JAX00025984	11	19.0944	32695292
JAX00307346	11	19.0945	32695630
JAX00307348	11	19.095	32696652
JAX00307356	11	19.0971	32701315
JAX00307362	11	19.0987	32704669
JAX00307364	11	19.1238	32759343
JAX00307367	11	19.1255	32763107
JAX00307368	11	19.1274	32767096
JAX00025989	11	19.1321	32777408
JAX00307375	11	19.1389	32792154
JAX00307376	11	19.13891	32792217
JAX00307377	11	19.1394	32793251
JAX00307378	11	19.13941	32793328
JAX00197739	11	19.1522	32821195
JAX00307383	11	19.1523	32821423
JAX00307387	11	19.1565	32830554
JAX00307396	11	19.1795	32880574
JAX00025998	11	19.1804	32882555
JAX00307402	11	19.1888	32900799
JAX00026000	11	19.1891	32901424
JAX00307407	11	19.2024	32930527
JAX00307408	11	19.2047	32935484
JAX00307420	11	19.212	32957801
JAX00307424	11	19.21201	32970397
JAX00197744	11	19.21202	33040899
JAX00307438	11	19.21203	33118087
JAX00026016	11	19.21204	33132125
JAX00307439	11	19.21205	33134436
JAX00307441	11	19.21206	33137773
JAX00026017	11	19.21207	33137787
JAX00307443	11	19.21208	33142131
JAX00026021	11	19.21209	33196268
JAX00307444	11	19.2121	33217129
JAX00026022	11	19.21211	33220558
JAX00307445	11	19.21212	33228975
JAX00307446	11	19.21213	33231676
JAX00307458	11	19.21214	33294158
JAX00026030	11	19.21215	33315425
JAX00307463	11	19.21216	33380600
JAX00307465	11	19.21217	33384297
JAX00026037	11	19.21218	33411728
JAX00026038	11	19.21219	33414168
JAX00026039	11	19.2122	33430076
JAX00307472	11	19.21221	33431079
JAX00307475	11	19.21222	33441379
JAX00026040	11	19.21223	33460308
JAX00026042	11	19.21224	33465766
JAX00307480	11	19.21225	33477192
JAX00026043	11	19.21226	33507105
[truncated: 180,216 more rows]
