# Supplementary material for: Expression Quantitative Trait Loci for Extreme Host Response to Influenza A in Pre-Collaborative Cross Mice
Source: G3 (Bethesda). 2012 Feb 1;2(2):213–21. doi: 10.1534/g3.111.001800 (PMC3284329; doi:10.1534/g3.111.001800)
Supplement: Supporting Information [file supp_2.2.213_FileS3.csv.zip › FileS3.csv]

probe.names	OR3018f46	OR5181f127	OR3358f52	OR5232f130	OR489f90	OR220f56	OR3154f39	OR381f71	OR3f78	OR3181f47	OR2075f6	OR5030f127	OR3007f48	OR167f171	OR3009f40	OR2417f56	OR5140f131	OR1114f62	OR5168f148	OR4010f145	OR3232f38	OR2291f89	OR3410f46	OR3370f40	OR5389f125	OR5454f133	OR157f52	OR219f64	OR3564f38	OR4285f149	OR1639f140	OR1516f60	OR820f53	OR5130f134	OR5308f138	OR559f156	OR3426f49	OR5515f122	OR555f58	OR3207f45	OR3415f49	OR3389f49	OR3515f57	OR3011f47	idx_qc	Sequence	ProbeName	GeneName	SystematicName
A_52_P616356	7.12649881589254	3.78685036797454	7.64030180786068	7.26854505383855	7.14282431026696	6.55039225826992	4.81447061630668	3.93620771561864	6.81885921840068	6.43676879429809	4.30149661938144	2.9947731027811	5.46151922771312	7.86083810627107	6.99578690715565	6.48765011429657	7.874756027051	3.47191247585478	6.78416175056208	6.48971727806417	7.02724150516846	4.79279827794669	2.95249356985571	6.50658847661911	2.77717844942575	7.52893366952004	6.48249032510465	4.18549715553853	7.66956420566087	7.33916226956433	4.80497051428217	7.3806436635664	6.65085553697115	6.9335737646231	5.52558349065653	7.42973962702445	4.81006834665361	3.93752032701601	7.31350650962565	5.62094707193575	7.57333027255855	6.65401441598351	4.6438745108756	7.54667718698551	FALSE	AGTATAAGATGTTATGTCAAAAAATTAAATCTGTAACAAACTAAAGTTTTTCTATCCAAT	A_52_P616356	Ccr1	NM_009912
A_52_P580582	8.85573329759692	9.12465168558625	8.26228058939512	12.360313351862	12.1528735062549	18.5284974825626	11.5440565265905	8.17068611363973	7.13828547859036	6.40765063673656	15.7500895444114	15.2511546673992	7.50964547066155	7.32190305432661	10.6186622037539	13.6058744687381	7.88887058439032	12.7339568625048	6.80386552245016	13.6728243500422	7.5735706684493	11.244210601309	12.0815062365989	14.6068567393245	12.5256771602787	14.0869943108985	9.68342200130614	7.86059830094938	12.6166009125772	6.79136374439	7.42356975595494	9.54075574340705	9.37429602866371	12.6100993932353	11.7283191003816	10.985632936081	10.0124250051307	7.19951469909045	12.0591814065991	10.6139182219841	12.5767463146914	13.0235735615303	7.70155424538841	9.00272530387921	FALSE	CTTCCTGCCTTCATCTATCACGATCGATGTTAAATGTAGATGAGTGGTCTAGTGGGGTCT	A_52_P580582	Nppa	NM_008725
A_52_P403405	3.33869678902611	4.26226643979709	6.60228604225648	3.37962307664319	2.86153605765292	8.25578942129349	4.0351203965402	3.86108319922067	2.71533092641641	3.36669999740524	9.03049808923044	8.02632547040791	3.61092875907116	3.78871730832115	3.77753409894395	3.58626937622198	3.20110211591564	4.84722855024657	3.42218105878109	4.03604299460987	3.51396271754649	3.41823263751206	3.92200941288174	3.17966449033961	4.15812538138987	4.05536597179181	4.43424724554565	3.25099721073987	4.14789869553783	3.81615887493598	3.71102343634978	3.08295414435091	3.66689368846535	3.2871633105577	3.74686830332692	3.57723832266452	5.2348601479548	3.4305101495319	3.81176796317746	4.43393251750373	7.54874523454835	2.85756420061603	3.26683678454505	2.09063754289533	FALSE	TCTGTGCCTCTAGAGCACTTCTAAGTAGAGCTTCTCTTTGACCACAACCGTACTGCAATA	A_52_P403405	Aqp7	NM_007473
A_52_P819156	4.34850696195533	5.31636643006047	4.92450886258772	4.49911054004083	5.97559485837642	5.05927497499509	4.8792568358421	5.31522714016879	6.07232820689396	5.64662430647927	4.42651859672053	3.88838528160306	4.94743267557265	5.03842437800874	5.62399819031596	5.47824303885224	3.66819065624141	5.80925473706192	5.83801225620187	5.0419897606718	5.26314136523111	5.43437355335983	5.30998857558112	3.1837452561554	6.14457539983363	6.57120287703406	4.94680781036102	5.22312575450901	4.39875892396618	5.59736745203247	5.91847876864568	6.0078385215069	5.08000006603312	5.50874434383402	5.08818500055451	6.19791188325095	3.81452813368866	5.39455313098569	5.78951173494492	5.07845407229125	5.39085703969813	4.85679661640117	4.56785053896451	5.60179945582882	FALSE	AACTAAACTTTACGGTGACCCTCTATTTTTATTATGCCACATGTATTTTAAGAGAGGTGG	A_52_P819156	AK046412	AK046412
A_51_P331831	10.4929729370505	10.4619556635942	10.9018803159078	10.3215029351655	10.0637335122871	9.95169354447182	11.0835115721308	9.90407202167144	10.7686836812462	10.4899605141533	11.3787954633435	10.3195180589789	10.9367018875729	9.66323314747278	10.8081674175158	10.914485679658	9.9546051352363	10.0027532925827	10.7567668765593	9.87634647590882	9.79503084276474	11.5330141805975	10.0342683954522	10.4103101236067	9.86639618608626	10.7766139157867	10.3451058859077	10.8461203713049	10.212517106597	10.343951151878	10.6463451299733	10.4301023643074	9.80175820172643	11.6144147385434	9.71736098943788	10.5662713309745	10.8898611574871	10.0029585410042	10.2666669757751	10.7666780028328	9.86887199759171	9.77521810586782	10.0904886787427	10.5803784117339	TRUE	TCAGTGCTCACAAATAAAACCTGTCAGGCTTTTCCTCTAAGTACAAGTTAAAGAATTATC	A_51_P331831	Hvcn1	NM_028752
A_51_P430630	5.15743156905698	4.68490076928991	6.34008967082031	5.13681810804043	5.66560267108275	3.93569730409488	5.5599220526915	4.50417731708409	6.00811598265772	5.47956500773904	4.31872964522014	4.57019598791829	4.7120050024234	4.82370157676214	5.5165204426015	4.82472488175479	5.24508848802293	4.88251611243371	6.52647097332237	5.02637575693925	4.71661235451436	5.65239105253668	3.9271763790345	5.05003113332926	4.42068620547181	6.35149932742386	5.0375496786005	3.98354399387818	4.44912024410645	6.09801374004871	5.1869048284681	4.6438745108756	4.98171827554252	6.15446291809678	4.65245871140275	5.75051745982746	4.32137602436257	4.53367856955005	4.36852006373839	4.51942724773596	6.08514691367435	5.25325596875021	4.7486614013854	5.65034055584425	FALSE	CTCACTAAGAGTCAGCCATTACCTTTACACTTGACACTGGGACTTGCAGTGGTGACTATT	A_51_P430630	Gpr33	NM_008159
A_52_P502357	3.30810627773773	3.43419211827369	2.77345067761386	3.12434278910438	2.8572412059725	2.60819579611144	2.68450055297579	2.69688855214115	2.59301040537628	2.20227936005205	3.01246517356754	3.04239958943594	2.5967708285464	2.89753504429883	2.70023214797093	2.18276386160557	3.37664820949566	3.25066437361076	2.74767326005912	3.63070875523605	2.52652427385513	2.7805755434439	2.68159724426779	2.47629268286401	2.85828209002483	2.79732126189452	2.7846983987794	2.70268925992043	2.86277105012449	3.63830148805781	3.47591803469464	3.1008095116392	2.94375829182239	2.49201666961324	2.89847065545589	3.18748919485449	2.29001467165103	2.82374161807447	2.94038504884307	2.77266900298447	3.213429087152	2.57976792962136	3.433521946317	2.15154778826143	FALSE	CTCACTAGTGAAGACACCATAGAGTATGAAACTTATTGTAACTCTTTTTAAGTCAGTGTC	A_52_P502357	C230086J09Rik	AK084122
A_52_P299964	7.09445536224011	7.32790789611352	6.68353655330396	6.81229310431001	6.47650367060629	6.68594833893927	7.35447527978777	7.15660738800175	7.22638624183038	7.13280712423265	7.04855581041261	7.2964313242466	7.0278366136895	7.15313452341643	6.91107289515772	7.13606212539858	5.85704982806605	7.40822213813433	7.06352932026317	6.95131021407311	6.7765906806927	7.67292792165285	7.35314482794966	6.91996457601351	7.32668570907722	6.66198075036799	7.07664930088938	7.14592013451648	6.46063986118827	6.76753988313502	6.60387220230242	7.03449930980077	7.35820808157703	6.35130260703887	6.8341901802797	6.93606864716119	7.03389155334661	7.36494929574955	7.04855581041261	7.24685707789094	6.74032427963118	6.90277033692274	7.26610282512073	6.87251888848357	TRUE	CATGGCAATACCAAGCCTTTGTTCCATTTTAACTCAGACCAAGCAAACCAGCAGATGCCT	A_52_P299964	Maml2	ENSMUST00000034401
A_51_P356389	6.0738179256466	5.90383046704203	6.11819495705898	5.88981351704331	5.69382890553767	5.73091183992226	6.23277044123304	6.02268953811382	6.0205826446985	5.69584079772318	5.62906826371218	5.96789569388054	5.49797817415772	5.94932345766021	5.5125536278332	5.97947623694145	5.26005742525253	5.96503245476812	6.62727070640447	6.32162637991714	6.00381774749556	5.77411909662789	6.10503343315451	5.86694629977185	6.24031415551552	6.00554675242254	5.68842843829152	6.13695845095381	6.00913504583949	6.37532560696501	6.15059520591415	6.5560888090965	6.04722932701331	5.98748410634425	5.66646630629797	6.53033467649264	6.27518840576389	6.3369999999482	6.14834176529174	5.60179945582882	6.05355726021096	5.79723708368759	5.84703894124092	5.83307446326164	TRUE	TTGAAAGTTAGGGTTTCTGAGAAAAAGCTTATTCTGCTATTTGTTCATAACCTCCATTCC	A_51_P356389	A330106F07Rik	AK039774
A_52_P684402	7.47093883440309	7.52398241458855	7.62611014189105	7.42475844909123	7.62049344653244	7.3761510966767	7.6011861546905	7.3736863967327	7.70124300864235	7.70124300864235	7.65160938617884	7.63901090914672	7.80887081989862	6.99359943278738	7.69122036835708	7.86313984509765	7.81689855077423	7.73634647639934	7.60871004041363	7.29998384836064	7.59630123946485	8.01244689719446	7.42231593293005	7.652046526971	7.68796844166155	7.34669370710699	7.40115413706363	7.47790043916473	7.12951562790255	7.28320641408389	7.45415563192544	7.31175016194031	7.54036607626149	7.097957224874	7.83740699531395	7.16818879056984	7.36576844478984	7.85501447801595	7.42736681712708	7.65067531453665	7.67459263217581	7.75289932123458	7.76116762208883	7.77756977262921	TRUE	ACCATTGGATCATGGACGTCCTCGTCTGCAACGGGCTGGGCATCTACTGTGGCATGAAGA	A_52_P684402	Ptdss2	NM_013782
A_51_P414208	3.36040077200758	3.90906697291487	3.2525797995469	3.10789140333484	2.89378965254862	2.72810600949021	3.28181785238219	2.9947731027811	2.96713396210031	3.29132269601742	3.04031264346079	3.50112925593019	2.9366833860394	3.25632448976691	2.93280561310128	2.23421635576096	3.00731210079819	3.33576957887446	3.61840341180322	2.88993724299782	3.03982572902399	2.80152853204562	3.55262170447111	2.44972298960294	2.79251047443028	3.2392704760366	3.09477986994067	3.23841931465808	3.33046955287926	3.63867614651499	3.3578536282393	3.22106092289324	3.32534668854654	2.94992504557586	3.3774334435084	3.20867960859313	2.57776415477971	3.10407021408378	3.5578057770061	2.98528111235614	3.21752243135911	2.61548656631273	3.20048274666508	2.22938136283691	FALSE	TCTTCGGTCCTTCATGTCTTCATCTGTGAAATGCTGAAATTCTATATCAAGTTCTAAAAC	A_51_P414208	Lce1c	NM_028622
A_51_P280918	8.67866822233059	9.62638089852532	9.0825853373428	8.85109832206234	8.98186506820809	8.64660196165818	8.98842750883197	9.52492435462879	9.1651122995539	9.41834928761531	9.18565262370114	9.35890769468453	8.89656317394288	7.89518971895953	8.23958216355854	8.47992426360016	9.25719131457137	9.47402756417652	8.72524593191247	8.72776229069962	9.26389926082267	9.21025722696336	9.3591596774717	8.8738739234531	9.67079554088547	8.87550689066014	9.09471506050568	8.37045088798268	8.78702139470524	8.75920787005523	9.28309846002365	8.20617098583899	8.44475763665193	9.3276327193045	9.5540324312433	8.83635153601713	9.4904040195552	9.76527127417436	8.8899347398939	9.32475291962307	8.6706703975368	8.76215841302847	9.73187402005117	8.6533158158721	TRUE	ATACTAATCCTTGCACAGTAACATAAATGATTTGCTCTCTTGAAAGAAAGCTGATAGAGG	A_51_P280918	Itfg1	AK141948
A_52_P613688	8.58180184259121	8.93115343911701	8.1565180651858	8.36486747289651	8.02772270075125	7.59204226895333	7.95438941118889	9.11352726916674	8.48025995653338	8.50936452170648	7.63344913349728	8.17245292540663	8.23218816049319	8.3847304673151	8.0216085765202	7.64258486780073	8.48336810226469	8.66190866622696	8.3983096172674	8.46848736954885	8.35156342825924	8.13937709054813	8.0965967084036	8.31758489629793	8.40171574153198	8.61792635142804	8.12270647386027	7.96518547334069	8.55301159775294	8.53821748572117	7.88843761077671	8.36951028818661	8.42587538030896	8.78997433242022	8.46475043451827	8.25687058486773	8.76545040229381	8.92753896574034	8.53941758271258	8.42611962379833	8.35043471641015	8.13441347770769	8.71062087622467	8.28539723113382	TRUE	ACATTTTTTGCCAAACAGATATATATTTAATGAAGAGATACATAAATGTGTGTACTTTCC	A_52_P613688	Elmo1	NM_198093
A_52_P258194	5.04537093551329	5.19009245597612	6.35176683743621	5.29385787299431	5.27338769616318	6.58472497586895	6.02381269451575	6.75923647376719	4.65874237634441	6.38534195995971	5.49589309321065	6.66509917729432	4.92649793286016	4.90616109523005	5.51538124861258	5.53813927731967	4.76781467463365	5.09131757049515	4.42687180824898	5.62094707193575	4.70214252966017	4.25088956825905	4.89771928875153	4.52617400325025	4.55353233852214	4.77442887370835	5.16612841757926	4.29677657915357	5.45558552906721	4.77810727880417	5.51141407782046	4.93239926254826	6.38616653207412	6.10503343315451	4.34850696195533	4.9603081251376	5.61844292807406	4.34850696195533	5.15393213664956	4.30149661938144	5.59383442799812	6.77344896969552	4.05042345448727	5.0413522425337	FALSE	ACGGCACAGCCTGTGTGGCTCAAGTGGCCTTTTTAGGTGGGTACTCATCGGCTGCCTTTA	A_52_P258194	Crtac1	NM_145123
A_52_P229271	8.15627744244074	6.69001084517802	8.59433164849693	8.24696470230163	8.30165978944764	8.31469804348713	7.426129140948	6.75862391184077	7.87574512701378	7.53065339628764	7.39596866020713	6.51272878159624	7.72455201120618	8.97360917792054	8.42501057665723	8.44547110709541	8.00344326020906	6.94207114417267	7.91514424519512	8.05822854832695	7.9246531316799	7.39726058534373	6.82636303654859	8.16055747857307	6.64043728905853	8.08742603074827	7.97918675180505	8.29087404277137	8.35709665604113	8.6946746753956	7.89285399833084	9.05910663925868	8.4107736538364	7.70294731611216	7.21094924399586	8.18174537158552	6.77045408493213	6.50984845207143	8.62266482953716	7.70042525316388	8.68807615294872	7.9510692801673	7.03291707332787	8.44003361935238	TRUE	CTTCTAGCACTTTAAATTTAGTAGTTGCCGGAGCACCTAAAAGCCAAATTGTTATGTTGG	A_52_P229271	Pnpt1	NM_027869
A_52_P214630	5.48158661192442	4.14051342955388	6.505335210656	6.19258484343763	6.08879864392259	5.13784348692379	3.64703327077483	5.35921421594248	2.72469281300017	4.62145999902365	4.93571647113582	4.8792568358421	4.0285674047403	7.56281101769239	7.56307283458961	5.5165204426015	5.85759843758123	4.74242839228319	5.04570554023722	5.49740411605289	5.11065372934631	5.60321776689886	5.24484006253777	5.49930805449856	3.85686924900811	4.09035918239733	5.24955594142333	4.20527674471917	4.82472488175479	6.13721985148747	5.30130761111284	5.65110950172116	6.17958542837371	5.83051540243607	5.30973507460596	5.54173927810888	3.98203245752365	4.67531613933907	5.70116567466551	5.67167660451053	6.95325281870197	6.72879302399152	5.5043098279929	5.06853133470401	FALSE	ATAAAACCTTAAAGCGTTCTTATAATATGGCATCTTTCGATTTCTGTATAAAAACAGACC	A_52_P214630	Sox9	NM_011448
A_52_P579519	6.55802578423844	7.24663243262375	5.48886616276206	7.41834721832036	7.83521734914361	8.14978770503367	7.39277842586923	7.96624661259626	7.39874022154423	6.64982011783626	7.49134497404682	7.07258931830505	7.85070927618975	6.84966474683122	7.46099793639311	6.7801479577316	7.3728206805302	7.4307570325833	6.839024851668	7.40134671138259	7.08945026665398	8.3856791594056	7.68470631571032	7.37189951400741	7.47854856868956	7.43716404538163	7.14429045684367	7.52066764854474	7.46672370266967	7.69785147719927	7.50354913879106	6.98795349279403	6.9335737646231	7.19381043719463	7.78271204417341	5.20592128318829	8.15140981367245	7.85650015001247	7.58597074367737	7.40198963569882	8.13937709054813	7.96574719895265	8.06704786757408	6.84625053544871	TRUE	AGGCATATCGGATCATCCTGTCTAACAATGTCTACTTAATACTATAATCCAGAAAATAGG	A_52_P579519	Tmem144	NM_027495
A_52_P979997	3.27900698551965	3.51370262724079	2.80418267551322	3.07042150412113	2.99751022126793	2.62412121236074	2.67765297208209	2.60891431386628	2.74453146159349	2.4431965632462	3.08191049436279	2.76700419769225	2.66715450309042	2.75614479104012	2.71243024883157	2.29890353708549	2.35294319727652	2.58904599281477	2.73477444573872	2.85139225921069	2.529034433458	2.85457692650048	2.72606197861593	2.43463995249257	2.7442917505997	2.67965855645985	2.71196921718815	2.80468112376324	2.94782588832819	3.61949667154537	2.91595758574391	3.17315661289983	2.88293617890318	2.44905618522333	2.90024613993082	3.22928480759518	2.31233968850625	2.83912573145321	2.91463563557031	2.54807004856208	3.15270416552218	2.62450631032917	2.88170335655045	2.29935822226053	FALSE	TCCAGTGAATTCTAAATTCTACCCATTATCAGAATCAGCATGGTTTTATGTTTCTGTTCC	A_52_P979997	AK039768	AK039768
A_52_P453864	5.78835501114759	6.6336570957011	5.30568021821946	6.43038645199649	6.0762308320886	5.56207249626376	6.56982178716948	6.86650014532992	4.7452795448782	6.78367010901084	6.5771522171834	6.94358972255195	4.72514208919936	5.67941882635735	5.18279499202204	5.46558233556971	5.17507147785176	5.81741600591872	6.73143891916432	6.01418384772572	6.61546042546707	6.3588369260023	7.18992174645667	4.74430264112436	6.533045214642	5.95906967796773	6.03793132487992	4.61185558424941	5.25680666091325	6.22965023410972	6.33603423007009	5.5891624244278	6.66672931494127	5.68053435258476	6.518643485545	5.68468171863612	6.23894770595519	6.8505478397281	5.9266581768296	5.83974669780554	5.40132773453598	5.77751097007322	7.03601713579163	5.79781002545404	FALSE	AATGGTACTGCTAACGTTTTTATGTAGCAACACATTGAATACTAGTCTATGACTCTCAAG	A_52_P453864	Syne1	NM_153399
A_52_P655842	5.33523213213752	5.0011778763083	4.42594230718086	5.91790266322685	5.67484767090762	8.01013927527685	6.0785711574741	5.66450212368249	4.79219605924289	4.432590018873	7.22366696636367	7.14568681222035	5.0855620146511	4.85024500378883	5.73557600487567	6.34528868492373	5.11149555129423	6.15481577093168	4.38084651608095	5.71867789281694	4.5737585770542	5.34336366955732	6.48921181559862	6.15806518662027	5.75841296025123	5.29476353207046	5.32559338001067	5.35398749824082	5.5054599526036	4.59265009436319	4.60304303874118	4.94434005898858	5.33975313118547	4.71355736819373	5.90905155397776	4.59516241692048	6.15855539845357	5.13602505589683	5.38970555344443	5.74679774446057	5.62506373895353	5.83974669780554	5.19597734166983	5.92167042085014	TRUE	TTACCAAGAAGATCATTCGCAAAGTCGTCCGGCAGGTAGACTCGTCTGGTGCCATCGACA	A_52_P655842	Ank1	NM_031158
A_51_P282374	3.28601778950683	3.5175911851941	2.8083728490145	3.55810447055547	3.04369938478483	2.64254553953447	2.66391786329005	2.583753651133	2.76757396686991	2.4938136843997	3.09569111646545	2.82694022422312	2.67765297208209	3.10819088092337	2.7106233158377	2.32454568729252	2.34856060346633	2.58696882952442	2.75195867883262	3.45052064210006	2.53884457246209	2.89847065545589	2.7266615647345	2.92145707550102	5.2793600342797	2.63481279350749	2.68861299147093	2.80628931487105	2.95332604459058	3.59699286320656	3.49893748797171	3.19878102909048	2.87119732450773	2.7321233102354	3.01246517356754	3.24578876683618	2.33972509493227	2.88501586741435	3.73327841772655	2.54680774257093	3.11014329073802	2.62103389762242	2.92808524997401	2.34109321741475	FALSE	CACAGCTAGACAGACGAATTCTTCACTTCATGGTGAACAAAAATGAACAAAGAATGGACG	A_51_P282374	H2-M10.5	NM_177637
A_52_P176013	8.23886003050065	6.55219561789289	8.74548846883554	8.44990614180904	8.47038411188585	7.77786802058154	8.23331262359603	7.94005201802612	8.4838924288641	8.35742606712209	7.604888873627	6.47323649554098	8.38753548170997	8.43830902827205	8.27737054364218	8.77976388859956	8.75513604654553	7.28762800181907	8.6489583746597	7.98157896238362	8.4827246461963	8.34138358305846	6.5949974691403	8.39430754629478	6.57737887504999	8.52239362711248	8.19678634957507	7.62842475073446	8.39314620144062	8.14416377427776	7.86132460521591	8.21071719045898	8.45521741093117	7.93233366358992	8.2573492930779	8.2983638301602	7.57995792503454	6.96937133204302	8.31162029624526	8.34742963121184	8.45237211141805	8.5982858965815	7.96116535524706	8.58575944635644	FALSE	TCACCTGAGAGGGAAGAAAATATGGAAAATGGGAGGACCAATGGCGTTGTAAACCACTCA	A_52_P176013	Isgf3g	NM_008394
A_51_P121179	4.77492843466806	3.94471186989266	6.17616325038773	5.15096875438938	5.5367425799177	5.68615640352408	4.09500575789847	3.28933161425677	4.55795814070134	3.77725884307297	4.48839829770263	3.13049301008429	4.24318883753709	6.69374713844798	5.65907391320596	6.29219073182663	4.37150468327967	3.33643364312378	4.98495747442574	4.68516052791408	5.74141117081501	4.10409578747073	2.72947110076696	4.15491159860729	3.4241603606563	5.19009245597612	6.06334822259182	4.61972869463052	7.87981494203639	5.63917851856285	4.58864906280883	4.20643948217962	4.17265915451217	4.31898298192758	4.90669955618017	6.4381131497615	3.73772058242488	3.28510167394716	5.74839008529492	3.86137609571733	5.9123276801719	6.191430809236	4.48442995943898	5.46037266959341	FALSE	TGTGTCATATTGCTAGGCAGAATATATTTATGTAATGGATCACACAAAGCCCTAACAATG	A_51_P121179	BC056923	NM_173395
A_51_P448416	9.15270538108123	9.10162962485449	8.71600668794098	10.1715800924217	9.08686219437485	9.16737461565736	8.93777195866093	9.87847454512477	9.29088169379882	8.86134100801808	8.86115990897593	9.55657670020262	9.09154595780472	8.50368271145155	9.23919455492573	9.61341482480885	8.91880303379806	9.25838025094493	8.77910683990255	9.75942249739118	10.6048589183854	9.03004836871825	8.99690959775524	10.4591771111193	8.99116208981239	10.0342683954522	8.95816516163752	8.15193599008209	10.1303821741264	9.44048383634175	8.51170050912178	8.77172260476948	8.51142617242154	8.87955482142024	10.2214426204208	8.56926894027463	8.92464111194335	9.17898542656335	9.55076906563514	8.82043337306641	9.27690636562587	9.46506945665497	9.43970017432897	9.08737985130473	TRUE	CAGTGGAGATGAAGTGGAGATTGTGCAACATTTATTGTGCTCGGCAGAGATTAATCTACA	A_51_P448416	Pusl1	AK151452
A_51_P215038	8.97624987517482	10.9549635220667	8.74821259418707	9.54477795364293	10.2082313854523	9.48330944640506	10.353536325624	10.2189417375179	9.33657625538198	9.43218167226395	9.66547842066914	10.6416525131303	10.4923905103131	10.1036384819505	9.64222776924466	8.7929323861282	9.6900515371564	9.53179610659212	9.61419676051166	9.26315352290502	9.08864101941967	9.63029895495645	10.2127378404908	9.41333961790381	10.0950272455182	8.43702730309889	9.57317800895397	10.6990818716968	9.14114684882495	9.99393828532762	10.4545465287335	9.75695641739628	9.18805425379704	9.05535160648654	10.2592005072422	9.28102907203421	10.6250690041436	10.5034330790112	9.53477357807636	9.99582608677967	9.10761767249534	9.4614537250056	9.7454016412927	9.66675654909312	TRUE	CCCTCTGCTAAGGTTCCTTCCCTTTGTCTCTGGAAACCCAACCCCACAAGGACAGAGTGG	A_51_P215038	Tmem59l	NM_182991
A_52_P427024	12.0894947309443	11.6782156233097	11.956466535227	12.5933339313593	12.439068415096	12.3337831345129	12.3203477272714	12.5281387372728	12.1081598406307	12.6589709952151	12.046240760801	11.8970187321903	12.097287138236	12.686409784076	12.4835653918003	12.4055973537199	12.5553252077642	11.8938858665561	12.4985750492746	12.7275930161656	12.4896054750818	12.3414670286995	11.4485350803344	11.9255080415899	12.1648242063938	12.4344043322812	12.1359488180009	12.4006017707948	12.245995637403	12.4901944165718	12.2192456817276	12.9889584927202	12.4406038494972	11.9953457852358	12.1489348852753	13.1189055896173	12.2345656370876	11.6639084474725	11.8786435893544	11.9508655392382	11.6032684973119	12.0890720057111	11.9017187822229	12.1521121328215	FALSE	GGGTGGGAACTGCTTTGAAACCCTTGTTCAGATGTTTTTATAGGCTGAAAATATCATACT	A_52_P427024	Ldlr	NM_010700
A_52_P669145	8.15389014156685	9.52691239269477	9.2633648169285	9.26263683499615	8.18606433699193	8.24111843666197	9.24946720420421	8.49385075053587	9.03423462950502	9.34616217012358	7.7368747833736	9.00255096644264	8.6413377966914	8.39154373205792	8.7628505488929	8.71670973652761	9.28452504521446	9.04293264064225	8.3160380829561	7.9731152454733	8.42982703336737	9.24505248054013	8.30215231915334	8.22521675457693	8.69337433475972	8.68382001512056	8.56075661155604	8.45340781908924	9.00712440172703	9.08125566102554	9.12776793284332	8.5097969116827	8.46950217847099	9.42686630055316	8.9430423066263	8.60003997148591	9.4289254493185	9.08686219437485	8.88262335105149	8.42565098686892	8.67551089087082	9.15972025168807	8.48485688951823	8.6652507726673	TRUE	TCTAAGCCTATACGTACTGACTAATCCTGGAAATATATTATCTGTAAGTTTTGGAGAGTG	A_52_P669145	Hps5	NM_001005247
A_52_P65218	6.5124090615372	6.52483766349177	6.65641846945439	6.81716407803457	6.71590173896744	6.37481251661482	7.23006890167615	7.55938375498711	6.7831601548109	6.69508029311453	6.39591104246049	6.45717051317612	6.82960579255739	6.31014111543209	7.80587356075693	7.40156094272736	7.18917536383833	7.5639129842155	6.97963111120247	6.91080347466395	6.94701856011114	7.18967548898743	6.55772706813082	6.51009471115145	6.44914125615736	7.46047517168687	6.61492879770177	6.24936446616249	6.959637509218	6.50963056179843	6.40295355874985	7.03084776882195	6.5288761535999	6.96485690538005	6.8534098895413	7.09385751700069	6.89378654824996	6.49225515118879	6.83083229256844	7.37224175941324	7.4479961942835	6.93625114296754	6.86889935971886	6.9390414809523	TRUE	TCTGAACATTGTTAGATCTCCTCAGAAGATTGTCTAAATCTCAGAATACAGTTTTCTGTG	A_52_P65218	Thoc1	AK042548
A_51_P318564	8.5250742322965	8.28539723113382	8.41120751436505	8.08418577141127	8.2155213115664	8.02244773148308	8.29013206652396	8.01927882325034	8.72286621089696	8.56496405603027	8.12659308601414	8.5235128204798	8.49769885556878	8.31658821860444	8.53558696114343	8.54393331429311	8.05166717063405	8.71294625269618	8.48225312956954	7.89378944076961	8.53081149574038	8.76262651725712	8.16901392596901	8.09813417123103	8.1250088015012	8.01501801766003	8.19112166443257	7.69665383462386	8.0929764397479	8.09347448344951	7.97134516833634	8.30932105234039	8.22897858462303	7.95231216513707	8.17533139071709	8.63660537068738	8.4863752636516	8.39340342060088	8.04934636944615	8.47992426360016	8.42840850657854	8.430343759921	8.26752372568197	8.40171574153198	FALSE	CACCCTTTTCCCTTTTCATTCATAAATCCGAGCCCGCATTCTTCACTCCATCGGACCGAC	A_51_P318564	Wnk1	NM_198703
A_52_P123716	4.2939327062328	4.49042829156625	4.01365411418135	4.16224728412022	4.19121492022245	3.70849084845378	4.26192066773832	3.9559299932154	4.1827246888738	4.21727691773678	4.09035918239733	4.59228126543654	4.61785309759252	4.27553424046789	5.56670629008901	3.71842515720298	3.81018450525455	4.27239045053707	4.28129424268363	3.96201057491991	4.23893089826834	4.10065201335222	3.93326476501568	3.76099584505999	4.29429901830719	4.01906710103118	3.98121600921347	4.67375488784221	4.28075744250212	4.70741536939626	4.452517308614	4.09164327374799	4.04840965122845	4.25923572786062	4.23235042055311	4.10378179652799	4.25205949238118	4.49516235135714	4.58384571803422	4.05145281940946	4.22126758876044	4.13054732081174	4.56959542930779	4.325378006901	FALSE	GTTTTCCTACACAGACATATAGTAGAATTTTTCTAATTTTTTCTTGTAGGACCGGGTGAC	A_52_P123716	AK032795	AK032795
A_52_P682382	12.0014864475941	14.9935114212251	12.5882947160426	12.9559599900703	13.5382547841583	13.3364402126826	14.2619497544299	13.4493657255965	14.3125653754983	13.3319596482552	15.6833935623969	15.613002652097	14.5894997324007	11.7388198348699	12.7709050267213	11.7843338924679	12.6041267201189	13.5833550747495	13.1986407852136	13.369951694032	13.7429093043461	15.1474306391556	13.6906608854569	13.7149466151015	13.8061597248784	12.8256212249374	13.3621131296597	14.0403168910657	11.617543302042	12.5186761663463	14.6470802359826	11.6413124921129	12.955114171541	14.2008067504405	14.3846639867553	12.7868454407238	15.8040646409126	13.6980581644506	10.8880599174382	14.8614828873666	11.9437979252215	13.2431351353101	14.8148221874212	12.2762320463732	TRUE	ACTCCTGGGCTAAGTATCTGACAGTCTCACATCTCAACAGTGTGAATTAAGTGTCCATAG	A_52_P682382	Scd1	NM_009127
A_52_P571768	3.34878660506382	3.43450744324522	2.9434544831932	3.02436398989164	3.15437426403515	2.74504940194171	2.60751207369632	2.59837801114556	3.06836018209394	2.89872762499478	3.11427708175157	3.30177065624454	2.93818659401431	2.7997040094304	2.92564936822324	2.40853763433955	2.54037044371986	2.77717844942575	3.25812503942394	3.59444913889471	2.65046819054379	2.98773482771783	2.74294887543048	2.59204602866969	2.70952215340623	2.6022617956295	2.59167803658642	2.79132356252279	2.90163105819917	3.4767784690839	2.9366833860394	3.27900698551965	3.11371733360237	3.25665185216451	2.83073457492289	3.36454479808648	3.09186957535735	2.97603356390534	2.98501434231367	2.65728868474365	3.13109871870069	2.64962163651285	3.33986348491222	2.46472931788367	FALSE	TCTCTCATATAGTAAGAATAGAAATTGGATATTACTATTGTAAGAAGGATTAAATATGAT	A_52_P571768	Kif13b	AK031482
A_52_P267543	8.02868011799905	8.72801035257604	8.32988569136297	8.11293704108734	7.99815463736721	8.02131368547769	7.79694706597697	8.89207693667944	7.58452076814135	8.62689052548517	8.24191276655644	8.17906035699837	7.39494510106487	8.25982059966051	7.65672767868918	8.15814920295693	8.4134383911411	8.49118280143697	8.4655867956237	8.36570113939101	8.39453055397772	8.15769645419681	8.5198694201936	7.8036891871125	8.87716599512047	8.18072959175114	7.99900304321357	7.47925708462565	8.00322867194876	8.43657131959987	8.39409303233528	7.85905537158771	7.91288837559801	8.01443905487933	8.48314662074878	8.3659902011088	8.54506405372165	8.80772543889555	7.96465778729547	8.19112166443257	8.36570113939101	8.3847304673151	8.63176268451153	7.8585689401975	TRUE	TTGACATTTTAGTTAAGAACCAGAGAGTACTCAGATATTCAAGCTATTTCCTTCCTTTGG	A_52_P267543	BC013529	NM_145418
A_52_P172080	3.92988640665045	4.12296035811466	3.75687155336584	3.05053490204431	3.63388049701357	3.55552468480025	3.33294703485032	3.44973420023765	3.82879648697532	3.49633661475771	4.06753617719425	3.92619782559121	3.29318286181866	3.75687155336584	3.45629713028361	3.41298753102233	2.58322239887916	3.5169531619268	3.21544539181603	3.73633203382272	3.26707889691365	3.90785061750722	3.40170019397086	3.13764757826474	2.80088635972004	3.33294703485032	3.32985016434097	3.42695189714564	3.53722093742035	3.44410648508117	3.6517824017159	4.2152147466108	3.5336439078494	3.80178602057645	3.49104583341271	3.37212116087914	3.62223945808509	3.82848054586855	3.79334469185292	3.10164106239287	3.72421656277161	3.2638593212579	3.58016145703413	2.91291352597979	FALSE	AAATCAGTTATTAGCTCTATATGCATCCATCTCTGAAAGGACGTGTTAGTGACTACCCTT	A_52_P172080	BE956575	BE956575
A_51_P144206	3.93752032701601	4.11036867310477	3.19673892972419	3.47560013755948	3.63896530216962	2.81920717672438	3.40643365116395	3.31910339442741	3.71452264395724	3.59170648089408	3.89332713418556	3.47024844287427	3.09910415828965	3.49574173212783	3.82521879084131	3.62312218890043	3.44241362414265	3.35041774953635	3.71041080676441	3.83230829574848	3.28544139046039	3.32465968726362	3.564823855205	3.30709604182297	2.72081496895938	3.4502529948252	3.17623652692407	3.16485827446808	3.73509191203174	3.7235245146937	3.34672333314381	3.76279866645868	3.80893311689779	3.4285668224321	3.5841547458413	3.96141211144383	3.29159697898108	3.57723832266452	3.66288527201331	3.45984837577714	3.88781275143495	3.15878905907306	3.62971328923851	3.56093334627359	FALSE	CTGGCGCGGTGCACCCACTATCGCCTCATACTCTCACTATACTTCTCCCACAACCTTTAT	A_51_P144206	BG963265	BG963265
A_51_P114722	3.38970241543852	3.38302070377608	2.88151089314867	3.02193827887552	3.20048274666508	2.81666238840668	2.57847738427517	2.51898251696745	2.83862324963063	2.69487941412881	3.10666125084238	2.75649927336205	2.68761218989994	2.80512958374675	3.03475628539911	2.46290064483553	2.40519804154776	2.52557607558217	2.80288898017566	3.0316563027184	2.60570722389865	2.94782588832819	2.75711389825261	2.64471037550962	2.72228449493972	2.59800716842477	2.529034433458	2.77660861441521	2.84141972924319	3.65684887621768	2.941397933809	3.29875779808017	2.92763085184834	2.52710146965507	2.90092746566117	3.37717784832731	2.49083729851116	2.87718315031155	3.02263113523995	2.72430541643496	3.21544539181603	2.67028396796479	2.9395238848387	2.49784361854763	FALSE	GTCACAGCATGTTACAGAAATATTATGATCTATTGCCTAATGTCCATTGTTAACAGAAGC	A_51_P114722	Hao3	NM_019545
A_52_P368650	7.72045667640024	6.63117423389691	7.50992954544926	7.27518054637001	7.79453857280619	7.69296603902938	7.04855581041261	6.2870236915528	7.06454227467877	6.87850842140749	6.8793843242103	6.3926243333495	6.98131913134532	8.4363622513816	7.89378944076961	7.9433994226276	7.15369147648408	6.5810167282047	7.15809182673694	7.24685707789094	6.99955664109135	6.82307778294247	6.63971941198086	7.1901582488938	6.27412170137005	7.13021551136351	7.73634647639934	7.51464820471532	7.72897965141675	7.91412567369016	7.09120309125238	8.68299169088775	7.51111854414663	7.14840512840457	6.43445597307171	8.10079658524732	6.49893840640704	6.32522661704965	7.86916157131086	6.70307939761555	7.66641098643732	7.14525208162895	6.69721718386025	8.05186401123262	FALSE	GCACCTCCAGTTCGCACAGTTCTTAGAAAACCTGAAACAGACGTACAAGGGAAAGAAGAA	A_52_P368650	Zswim4	NM_172503
A_52_P931594	3.40742039166077	3.60808950620186	2.89468001729163	3.01678015756336	3.21150469936842	2.8526847408784	2.57039998689336	2.62782509996738	2.83547842698345	2.71857026304224	3.10582593189487	2.99072442417118	2.68353860263721	2.8089940548407	3.07568810663009	2.49068645051267	2.41200109046132	2.51921842176684	2.81883725782957	3.42723995903601	2.61563901104689	2.92743610106948	2.76431299279957	3.94361180128431	2.72281570761266	2.595626570079	2.51028497216318	2.77400756247132	2.81806760254006	3.40827534093786	3.10694612638052	3.30834634572268	2.93972320729425	3.06247243121961	2.77948629076598	3.37962307664319	2.78281551047139	3.33469688958035	3.25665185216451	2.59337796544836	3.24610830621797	2.67748062855424	3.1495874877541	2.51513485188579	FALSE	CAGGGTCAGTTACAATAAAGCCAGATATACTTTACAGGTAGAAAGTTGGTTTTCAAATAC	A_52_P931594	AK051556	AK051556
A_51_P414661	4.61244760275235	4.06627044035352	4.75032325486776	3.79705691433149	4.0495426601923	3.46244864912939	2.96603216445644	2.76900784439874	3.59104001118509	3.43450744324522	3.43554845458373	3.40332779483963	3.35891737693199	4.2971120685416	4.24539737727271	3.74601607852812	4.89657080031459	3.74163467795362	4.02108432768746	3.94030670525628	3.59382269080602	3.26170348052489	3.04007527192508	3.85252582597412	2.9308665689987	3.26621258216949	4.21963090666187	4.18902415898766	3.98789898836783	4.40802927875221	4.0910466239486	4.40802927875221	3.90308515569071	3.98789898836783	3.57688728173704	4.12164108178379	2.51937547766854	3.43674890290927	5.00188521366419	3.81683877354314	4.09946619616877	4.11100787870746	3.68499275668547	4.37839819293468	FALSE	CAGCGGCTACCATTTTTGTGGAGGCTCACTCATCAATTCCCAGTGGGTTGTTTCAGCCGC	A_51_P414661	2210010C04Rik	NM_023333
A_52_P290374	4.23623969359781	3.7006096718061	3.52411780612337	3.61984902467949	3.51883651079908	3.56756958315283	2.85042232050377	3.11919667122259	3.57381174305116	3.36783662006246	3.12058404012199	3.01842358730314	3.19560895656067	2.85970163401756	3.45002150873088	2.51623909604601	3.17821768808416	2.90424706055993	3.13275209633002	3.85011186211745	3.3314049078611	3.12754691738458	2.78034043994531	4.19121492022245	2.7266615647345	2.87531178228227	3.21716174666282	2.77283862348929	2.80377588720799	3.38995223264025	3.44671478491747	3.6310632001427	3.14149104746127	3.4571307586007	2.84713541888092	3.3761303132565	2.75195867883262	3.61092875907116	3.84415688499092	3.03138326238284	3.28657442568026	2.68778077283069	3.51319254659	3.28510167394716	FALSE	GAGCACTACCTACCAGGCTGTGTGATTCTTGACAAACTGTAATTCTGCACAGTGGACTAA	A_52_P290374	2810011L19Rik	BC059025
A_52_P103628	15.0303993797043	15.0813474949631	15.605532054992	15.4146473236831	15.314201106585	14.9666026709032	14.9633996142229	14.999553901489	14.8372196891354	15.4341441996261	14.8802232890093	14.4771385809409	15.5433357061749	14.8231651182509	15.187585633542	15.0454450495213	15.4316302331554	14.4789783798085	15.0216830105264	15.3172864520425	14.839343728795	15.0179388132347	14.7339176901161	15.0454450495213	14.6226935210965	15.2703257172133	14.8088904411667	14.990528106393	15.3319008081076	15.2051260276962	15.2000242119846	15.1590952548891	15.3747174403231	15.2118508973636	15.4289249587004	15.3825657043748	15.0879733676916	15.4598556476923	15.001464295205	14.7064342350205	15.3061508609346	15.0981246444085	14.8758180470412	14.8847797478625	TRUE	ACACCTACCACAACATGTATCCCACGCCTGCTGGCGAAAATAAAACAATGCCATTTATTT	A_52_P103628	NAP103812-1	NAP103812-1
A_51_P291339	13.8947341065337	13.7733900279863	13.863597358692	13.9065273365867	13.972048193688	13.9879982088846	13.9197786938147	13.8074394189643	13.6841071747076	13.7262552258059	13.8841977171476	13.6757974161509	13.7183843540209	13.8209194174628	13.7700315428648	13.8408066048637	13.5279482434007	13.8997696658941	13.7837887133737	13.9642452044297	13.549172642119	13.8913291333603	14.0856608611946	13.6980581644506	13.7105623291441	13.8387248349428	13.9808077800787	14.2110585732863	13.9041658696238	14.0483882028588	14.0018044597289	13.8841977171476	13.863597358692	13.8230237960208	13.7825616208479	13.7778305123837	13.7118919150654	13.7404743249141	13.9759955725887	13.9041658696238	13.8024111941618	14.0616219348726	13.8970978247659	13.8582652334217	TRUE	GAGACTCGGTAGGAGTGTGTTGTCTTCTACTCGCAGTGCATTGTTGGACCCAAGTCCTCA	A_51_P291339	Ssrp1	NM_182990
A_51_P496795	6.42483295853778	5.90795485137588	5.45464968525697	6.09853592788272	6.19530352877714	6.50008797260306	6.5124090615372	6.9548911141158	5.50079443465113	6.22805353103014	7.2739302831461	6.01654693782631	7.33022618226622	5.70860450134769	6.27487987172	7.0599580403418	5.58751487009696	5.88533951200373	6.35985994082748	6.17694467261437	5.8635400910019	5.78595618981579	6.92523985402064	5.39240010153569	6.39013826434182	5.9457773331893	6.41386406369574	6.50610420505383	5.53517181365193	4.67472581314589	5.19926734234861	6.19035931659142	6.65474964295379	5.09131757049515	5.68033857018343	7.3761510966767	6.48495619090363	7.61977942370925	5.26203852852275	5.29668743367311	6.70016905477506	5.70887936015705	5.99365900130038	6.01595146501334	FALSE	AAACCAACTTGGTAGCATCTAACTGATGCAGTACTAGATGGCCACTAGCCAGCTCCTAAT	A_51_P496795	A330049M08Rik	NM_145555
A_52_P440044	8.48503970225187	8.59907147317034	8.03103519084414	8.48660678983227	8.69557414240168	8.3887571902283	8.11786206125775	8.15389014156685	8.67624692484952	8.5940937456997	7.9803646307995	8.27013218058788	8.2749746819372	8.56030262843337	8.48160623142949	7.36283214872626	8.897328606626	8.16028266396025	8.59713795963382	8.40913089385006	8.71908606430762	8.30726183427788	8.36174236830263	8.56562281236368	7.97856794244973	8.70065659786186	7.45874100143239	8.24166478584544	7.93355126537539	8.62007223537438	8.56824387199162	7.496244628955	8.31878504332663	8.63338521546393	8.72089685217477	8.30142639055202	8.50368271145155	8.24427050393242	8.74943398182725	8.43458406093587	8.90673493320574	8.55301159775294	8.42724438323828	7.90122881360612	TRUE	ACCAAAGCTGGGATATTACATTCTAAAGAACATGTGAAGTAGGAGCTAACTGCATTAAAT	A_52_P440044	Thap2	NM_025780
A_52_P373010	3.43108874284786	3.32033412268991	2.91711509430158	2.96374237318018	3.24751109857083	2.96677584747866	2.57436274223719	2.54785595049836	2.81883725782957	2.77970331327639	3.12933708225905	2.7442917505997	2.67946145492864	2.82750717773656	2.7323195248383	2.57922748238023	2.42401929240396	2.48782392540948	2.84471638212938	3.04317750295075	2.64724100292252	2.91876169324744	2.78319826256123	2.68008501775288	2.73138972649762	2.59916349125779	2.46631820294318	2.77906905304029	2.78569655067282	3.35671748644589	2.94264174363968	3.32410674235377	2.96625871682922	2.57436274223719	2.73717068605008	3.36332527126649	2.57152056505049	2.86745556719079	3.07123498186857	2.58454667811391	3.31840655987819	2.71128608235529	2.95960366263488	2.56776980165656	FALSE	TAAGCCTATATTTGCTTTTCTTCCTATATTTCTTTCATGAAAGATGATGGTACTGAGCCC	A_52_P373010	2900092D14Rik	AK013838
A_51_P170285	6.98942281781445	5.47847682605634	8.0141978395188	6.99853815157861	7.13162630950387	6.61208535989741	6.53123268483746	5.74160752846911	7.07866750582004	6.75309564744789	6.31827255117883	5.24458120734125	6.74625321970756	6.96118778318971	7.04187404399242	7.36186227037116	7.09942275859307	5.99468739842409	7.38463634561374	6.75923647376719	7.08051009756637	6.48010422574313	5.25003118271675	7.28466250075725	5.03390923019452	7.28032801479449	6.57531485420157	6.2757042360506	6.69905293251655	7.13186129715749	6.5350625834648	6.83204393991327	7.1649016163486	7.2139342468454	6.41234250381414	7.41641257769457	6.20074188431195	6.06986411786508	6.9347281181946	6.52776277966971	7.46825634609716	7.30019136995786	6.5368439747031	7.18687975099291	TRUE	CGTGGAGGGCAGGCGAGTGCACCTGCTAAGTGAAGAGGAATTTTACTCGCAGTTTTACAA	A_51_P170285	Apobec3	AK044394
A_52_P656860	5.91441421639318	5.46794723585705	5.71424664136278	6.12524389681597	5.83174588495606	5.74679774446057	4.89226253690469	5.01427835073725	5.7405233668974	5.60520326946149	5.05847621687859	4.92251555413651	5.24280781297711	6.24031415551552	5.96136843667849	6.04858843953156	5.33540944640527	5.0199809529963	5.49930805449856	5.58385726080896	5.19690531195956	5.71236868718603	4.91575410546563	5.44197193444138	4.84458337638119	5.44383359864063	5.87281384192729	5.33268431369323	5.69655729326807	6.21797004864192	5.35151051400749	6.12648417309333	6.22104394407103	5.51907969422362	5.18809195179011	6.24989625039365	5.456245081084	5.02924682263788	5.65259739097966	5.25208599275501	5.74808255346044	5.64945881627493	5.08279528710774	6.01545302155756	FALSE	CAGCTATTGCTAATCCGACTGATGTTTTGAAAATCCGAATGCAAGCACAGAACAGCGCTG	A_52_P656860	Slc25a30	NM_026232
A_52_P187023	3.43612072654279	3.30049647769685	2.92609507258114	2.92719981694886	3.25870694189722	2.98941650303256	2.5863922090638	2.5649801667965	2.82401251158633	2.80917351140047	3.14533883127129	2.7381359641964	3.09186957535735	2.82732788083806	2.74504940194171	3.11761322100865	2.42444931399619	2.46891261736523	2.8395361560473	3.04214731558495	2.65794296964769	3.00482824036398	2.79173453480667	2.67528298193228	2.74996732921459	2.60871521841291	2.46179817184618	2.78745467272947	2.7805755434439	3.36905235998803	2.94399109147367	3.80779814129499	3.32284140951744	3.24133231651473	2.72780380302907	3.36431559962786	2.84122898988597	2.86343463178814	3.07652818835237	2.59076782904061	3.34231840642391	2.7328686545725	2.96816034261528	2.58008939867348	FALSE	ACAATGTGTTTGGCATCGAGACTTCTTGTTTGCAAGGAATACAGACATTTGGCAATGGCA	A_52_P187023	Prdx6-rs1	NM_177256
A_51_P492963	8.46848736954885	8.4452360163651	8.4737875608209	8.45066491458113	8.82514620056348	8.05144083871553	8.06480137746705	8.52638186605047	8.75920787005523	8.68678320016847	8.1475584701933	8.70653703073953	8.08273413604206	8.11293704108734	8.66021565519789	8.73157912003525	8.10640129235194	7.91311198703212	8.59217388476328	7.98465414653204	8.48801131302462	8.24897924676024	8.37638814123411	8.2308975079538	8.22684022361167	8.57962406015424	8.179620956314	7.7932767450632	8.58434611040364	8.43774809507068	8.22549703591496	8.13441347770769	8.12686424666297	8.17589540207372	8.30903300134204	8.5887455364531	8.2637190815267	8.14223327764207	8.31580372659291	8.17709888147503	8.78541816996904	8.51868394028016	8.13869583447581	8.59907147317034	FALSE	GCATTTTTGTCTGAAAGTAGGCACTGAAGCATTGAAGTAAGGTAAGGAGACATCCTCTTC	A_51_P492963	Prr8	NM_028234
A_51_P218196	4.6880506730408	4.52459764344285	3.94566395251245	4.24213016688346	4.61526009016292	4.41968618142726	4.04493690821108	3.91204240306218	3.78374731481874	3.27812169281837	4.01762512965671	4.37428617831412	4.4671464810391	4.35388745020842	3.18116215895013	3.27959485760216	4.3473401471526	4.08518106507141	3.80178602057645	4.23285928327442	4.45161719653245	4.61116525513665	3.64763636700513	3.40582432797826	3.74285022976961	4.57117547656495	4.34757079068487	4.41691456447349	4.07789224086015	3.76553507239191	4.41892532337403	4.70167473563877	4.23507470657066	3.89365314146908	3.66029247506311	4.10908122245063	3.72756388227554	4.6514935922132	4.8242240896898	3.5838445069679	4.19818589113782	4.06845801588049	4.64182970761433	4.51074838867986	FALSE	TTGGTCGGAAGATGTTCAGGTTTTTCGAGTTTTTTCTAGATTTACATGCGCAAGTTATAA	A_51_P218196	Msx1	X59251
A_51_P123134	7.53660661955325	6.53462717397766	7.98901504356679	6.89461460873435	7.49806363421987	7.87095255678022	6.93324203799892	6.80264356554092	7.23931099633597	5.92195979793443	7.45951499208404	5.79827996858783	6.84241837599041	5.88830657760666	7.46047517168687	7.08790054966766	7.43544235473838	6.51942807777543	6.55933689692276	6.55553688511202	6.97079329313574	7.32428238064553	5.59416227538377	6.89226979690932	5.19038072399693	7.71859061995679	5.87693413442355	7.05744425582929	7.25261683994935	7.26354940522189	7.43594255076635	7.21734840177833	6.15252957455634	7.14068033082795	6.7932980268673	6.79401456444867	6.23947281945262	6.27303139319711	6.8014705218123	6.4673853608379	7.48094618971613	6.9224581025439	6.89435851015308	6.88777088938554	TRUE	TGGTAATGACTATGAGAGTCTTGTAGCTCGTGGGAAAGAACTGAAAGAGTGCGGGAAGAT	A_51_P123134	Ercc6l	NM_146235
A_51_P213898	10.1240903280818	9.86120670391352	10.764398931558	10.1727699614378	10.1122046554679	10.0391261230649	9.74804691571116	9.6639403426645	10.0216422614307	10.0805101195327	9.97745101347446	9.77462590920192	9.93116858124647	9.94766807722466	10.0474362909173	9.99709151836469	10.0474362909173	9.64650546777817	10.2055733923752	9.90265387700219	10.132531885077	10.119397449193	9.43192451553293	9.8866472023029	9.4886913635341	10.3364944748996	9.91088217887114	9.7670669405593	10.3263254318815	10.1720642188928	10.0363585135891	10.0819756522161	9.89348644970365	10.1027178473726	9.77850027616515	9.86935630716967	9.84720743350886	9.76628254972998	10.1572177778043	10.0347654153463	10.3941540484909	10.1705189986311	9.97127295922094	10.1319661796416	TRUE	CGCTACATGAGAGACAAGCTAGATACATTAGTCGATTTTCCCATCAGTGACTTGGATATG	A_51_P213898	Usp15	NM_027604
A_52_P413257	7.34214904990007	7.10172020914069	7.3641817282568	7.28104641182926	7.323489569279	6.98795349279403	6.84311357525479	7.54010052841464	7.1139063051116	7.3394465118623	6.66174094967107	7.00864850087436	7.05024222013641	6.6183936916005	7.20144249653226	7.27073148207723	6.70564482392967	7.1901582488938	7.69466408239747	6.06399135824025	7.29144808276752	7.11470739981863	7.15104849751056	7.06909583602679	7.18384976115357	7.6011861546905	5.9372905208147	6.09086842921297	7.15104849751056	7.59604002923712	7.15313452341643	7.16445239911418	6.54325040178729	7.52921141596752	7.54907903498745	7.51606174579927	7.20068597693402	7.26075139206105	7.67880784842297	7.1669400131809	7.74518796194451	7.8433623949879	6.00250243066274	7.00742487519558	TRUE	CGAGACCTGGTTCCTTTCAACTGTTTCCTTCACTTGGTAATGTCTCTTTTTTCTTGCAAC	A_52_P413257	Med18	NM_026039
A_51_P521171	8.4075724228573	8.86761076704346	8.38492232723323	8.43083041027382	8.47621481136287	8.24531851552693	8.61792635142804	9.03186165721714	8.41458923927228	8.9953624265192	8.44497479713975	9.1146583343996	8.21409285553635	8.2429544069351	8.25982059966051	8.58782402365826	7.65333432111389	8.74433598048692	8.60531061901309	8.7223157156658	8.2314928295192	8.84304691629587	9.0029544488874	8.57754446210665	8.98512492795609	8.36324144996544	8.46232233015609	8.16621902913918	8.34381507128638	8.39532197925777	8.38976903121517	8.23809582524966	8.84170882722471	8.585262769589	8.72555745590568	8.35810934575816	8.6312797623448	9.27671788446437	8.26656486464667	8.43152595636355	8.33729327381732	8.74576590280149	8.78654521350303	8.17267583212334	TRUE	TCCAGCAGTTCAGGTATGAGGGGCATTTTCTGAATGCCTCCTAATTTCTCTCAGGTCTTT	A_51_P521171	Hif1an	NM_176958
A_52_P846109	7.6265373395017	5.7880779683558	6.05731429641116	6.40415542361816	6.143586097418	6.91493048310931	5.92803872737913	5.72954743086456	6.17323511414847	5.50103951803089	6.26308906054791	6.0017653035099	6.55397222215378	7.09825112938422	6.53221478178278	6.1673597248425	5.36327269663835	5.83307446326164	5.58469601418253	7.17910118509829	5.56586735764066	5.67298029300084	6.21419913817886	6.86473290554587	5.65136393413147	5.8922592857839	6.83236432102015	7.36545331494405	6.62906110534712	7.2114534762559	6.40923915170917	7.75135126174307	6.02268953811382	6.33131985560431	5.84240700385889	7.08525221436124	5.56302196230223	5.99585675382129	7.11668746117742	5.59044449775051	6.85427691831383	6.02381269451575	6.01570351147719	6.79583075603918	TRUE	AGGTAAAGGAGGATGTGATAGAAAAGGCTGAGTTAGAGGAGATGGAGGAGGTCCATCCCT	A_52_P846109	Mtap1a	NM_032393
A_52_P51896	3.439787996178	3.28181785238219	2.97169160618012	3.18204504566279	3.30371202255848	3.02332684495718	2.63456532786539	2.62261287533702	2.87226115903252	3.17545369205118	3.18060581212894	2.72137368976723	2.72319578806939	2.81957568638206	2.79712827197342	2.73049017179597	2.65113998183166	2.63016777868689	3.07016539702195	3.02569020662465	2.8782112267204	3.00709769624435	2.82425410055501	2.65145304376772	2.76664667916921	2.64582062723529	2.48801620198964	2.83585248525805	2.79227705713355	3.41887429045591	2.95886666329665	3.36141237895227	3.05855414845146	2.68418456212216	2.88849421494371	3.35463423384731	2.72118978402843	2.84906919467229	3.24215539113091	2.79673954862029	3.40827534093786	2.76771505000829	3.01246517356754	2.62261287533702	FALSE	ATTATAGTTGATATTAGAGATTTTGACATATGCTTTAAATTGGATGAATTTTCTTATCTA	A_52_P51896	AK157811	AK157811
A_51_P140321	11.5137134302004	11.0102020042395	12.2869271387233	11.6493651119395	11.6795289309795	11.6212301657984	10.6678393753743	10.926269754275	11.416114134482	11.6570486614914	11.3534982946975	10.8014941400743	11.2474987335726	11.7981859312247	11.060369991978	11.5257578261729	11.3298260149589	10.038378558123	11.6272742767295	11.5718833913951	11.7379527974072	10.9505257531481	11.0312149773356	11.7775755566307	10.968250512601	11.9626897698325	11.6944922153634	11.3983102954091	11.5616130502435	12.0236158296195	11.1736626928045	11.541498455789	11.9310991446184	11.4858486677399	10.8245595227864	11.7250750782296	10.6756068935848	10.985829706561	11.812482987261	10.8808994865657	11.957815593049	11.5484269752923	11.2022220168179	11.8117878166383	TRUE	AACTTTGGTGTGTACCTGATGCATTCGTACTTGGATTTATCGTCTCCATGTTTCCTGTCA	A_51_P140321	Mocos	NM_026779
A_51_P442759	6.30764699498961	6.74437810722938	6.11796845870662	10.1927556312073	6.2762040132875	6.25193768308345	6.8862149042578	6.97586897054243	6.21499509455003	6.63243264759183	7.07972173126583	7.55593306734615	7.01285223874228	6.59284858756914	6.4511351001227	6.2911961173393	5.96711168206814	6.93625114296754	6.23611551813881	6.4110396804327	6.16759636718413	6.80802609606954	7.50409680754157	6.54561077732132	6.90926862494956	5.6116338068827	6.21577942010244	6.70911415449761	5.74416335848454	5.89639818546721	7.19506997640688	6.89645424112	6.07291048322407	6.5105721898609	6.70068419552873	5.80420929442324	7.18992174645667	7.16989040440575	6.33775076749229	6.51682265694658	5.67985243262488	6.21840079596539	7.3557449252897	6.44889664585469	FALSE	ACCGACTGGGGGGCCTTGAAACTATCAAAGCACAGCTCAGAGGCCAGGCTCACAACTCAA	A_51_P442759	Arhgef19	NM_172520
A_51_P174081	7.56876277397446	9.04851596162329	7.84174765723548	10.591993352133	7.59879424211059	7.80067113246148	8.06042746316506	9.01257912552004	8.2573492930779	8.47601708268423	8.59356865285132	9.00662897884182	8.48732681030137	7.7284959390893	8.19354395707213	7.39157680914734	7.9807869750865	8.23634237032776	7.81766776538977	8.00046853585443	8.19612135736208	8.38068101324244	8.89437151821203	8.11212391329012	8.70836368299451	7.59526484695433	7.87699262811173	8.28790979379374	7.2788330275104	8.2910745275315	8.37847336019737	7.98393733426764	7.52781004911946	8.23862850247591	8.2515581895767	7.71605829239004	8.74821259418707	9.32823629702931	7.55541487535754	8.12155890487966	7.41834721832036	7.21119905986347	8.90352875016652	7.60207175974868	TRUE	GACAGACAGCGAGGAAAATTTTCGACACTGGTGGCCAGACTGAAATTGGACCTAATGTTA	A_51_P174081	Zdhhc14	NM_146073
A_52_P83688	8.31299672483389	8.40049449221182	8.48359631918693	8.65472124681991	8.22590535842208	8.04729979901956	8.18606433699193	8.38590340671263	8.32600854152573	8.43247161822969	7.94102371544779	8.42119600445598	8.11890341723458	7.81462982031105	8.43751414458928	8.33416540568293	8.16674163575205	8.46499514432422	8.56170980205746	8.12270647386027	8.3685467039464	8.00991102701017	8.56294461637892	8.41746171664044	8.6522200912096	8.52778296777803	8.44752201265392	8.20124565243426	8.31644292343988	8.00736096884818	7.75089252943622	8.10873011160666	8.28919305629067	8.08688215528015	8.15193599008209	8.18958006594697	8.17015644244272	8.51498572634296	8.10128102422195	8.11762164428153	8.53382182484073	8.24531851552693	8.50459829602207	8.31299672483389	TRUE	ATGAGTTATTGGGGATGAGAGCCAGGTCTAAACAGTAATTCATTGTTGTTTCATTCCTAT	A_52_P83688	Vps29	AK044468
A_51_P455040	3.43019211232996	3.29725697954855	3.01112496473918	2.80173048012401	3.33469688958035	3.01749951472371	2.66180272593056	2.66052431444285	2.90673371467228	2.9258674828512	3.19090444836634	2.71803683674861	2.74013526933628	2.81632406685654	2.84779774911528	2.78745467272947	2.44357817357856	2.40420564166137	2.90906973659421	3.01842358730314	2.74604768878739	3.06085423230205	2.85345303444433	2.63993153780402	2.75807948560319	2.66458781789935	2.52296986332626	2.88734572126714	2.82116630641323	3.44671478491747	2.98575042622877	3.3793378441565	3.11316901669928	2.7362445266497	2.74684590522155	3.34647420420655	2.62208750480618	2.83735093770998	3.11501315200201	2.63583335184851	3.44092973267413	2.76954110610014	3.03217730987024	2.64616950412946	FALSE	GATTGCATCGGACTAAACAATCTGTATTTATTATTTGAAGCGAGTAATTTCGTTTCCCTG	A_51_P455040	Hoxd3	NM_010468
A_51_P432538	15.6759790977228	12.8396709124121	16.8250304615341	15.7057283518585	15.4632659349481	14.440372166098	15.5466269997553	13.9745929118882	14.1722947513506	14.2835321625819	14.6355595590115	12.0938024063485	14.4347071873293	14.6395254657273	16.0701373076394	16.2307560748381	15.9959525691123	13.220684432427	16.3641537368601	15.9354746536019	16.2072998362996	14.8847797478625	13.322704531856	14.7656523053248	12.8002353498496	15.5983571475753	15.7875976191294	15.6653391583917	15.4316302331554	15.8308464178616	14.368027938721	14.9001358693545	16.0606500728079	15.8253401988909	13.4577931330499	14.7636092829634	14.3920880743196	12.8076681581467	16.0376853370058	15.1638950579498	16.5006447830241	15.6322868504883	13.4857428656496	15.4125115100334	TRUE	GGGACATTTAATCAGGTCAAATTGGGATCAATGGCTTTGATGCAGAAAAGAACTGTGGAC	A_51_P432538	H2-T10	NM_010395
A_51_P507602	6.02546887463932	4.37629978542514	4.48106401712049	5.84703894124092	5.50980759582692	4.0315458332097	3.93900698527286	3.40226466233307	3.96201057491991	4.59084881617571	3.85202798824521	3.15495041760486	3.8258566580294	4.32086261754771	4.72514208919936	4.24033384657917	5.08644477382632	2.88484544192083	2.78199672532807	5.74346035164565	4.21936239584254	4.13456011215958	2.76138250996501	4.68145357053377	2.78550465292545	3.78655723189256	3.5030945503383	3.18698779850005	3.49509011142727	4.16125218369292	4.32500705159791	3.69374246164791	4.18144511080355	4.60798774934748	4.4295877402797	5.11676569988175	2.87389863936701	3.15078389583953	5.47217013772399	3.45377944231086	4.73479072318268	3.96396060730345	3.58149575659557	3.80029851536286	FALSE	AATTCAAACCAGAAACTTTTAAAATAGAAAATGGCACCCAAGTCTACATTGCAATCCAGG	A_51_P507602	Clca4	NM_139148
A_52_P303343	12.1343288858563	13.0178809523553	10.4577683318694	10.8413158454134	11.2628252923194	11.1344221215806	11.3014672857015	12.5186761663463	12.4727668677297	11.5843828998723	12.5644373015199	12.5712167631377	11.4777710787352	10.5706794681395	8.69578609000856	11.5249882981595	11.7664007024028	12.6031607404636	11.9532245648364	12.6408307993187	11.7355154813346	12.0396051880485	12.5004382823659	11.5129776600718	12.7088932251849	12.0136366804907	12.311782726674	12.028069715856	11.0487132230508	12.2363531322596	11.3641123464399	11.840775673979	11.7922882231463	11.9692396649393	11.3426002955319	10.5144475894785	11.6056526601109	11.8608104346969	10.5763721000182	11.7299103902607	10.9884902796704	11.2558715149992	12.7202278787004	11.2684585757397	TRUE	TTGGTGCCATGTATACAATGTACAGAGATTACATCAAGAGGGTGTCAGAGGATGCCGAGA	A_52_P303343	Higd1b	NM_080846
A_51_P488211	10.3846937183665	11.211358115628	11.0459004751586	10.8288573871557	9.7833562679822	6.66485014182995	7.1587187885138	10.8380452248402	6.9335737646231	9.90583174028277	10.5210321035531	10.9306316686314	11.4697548793301	6.44220242029737	6.58367342112634	6.57090389039699	10.7554017413661	5.98826550553396	10.8227243972552	11.5227329193515	10.483715559032	10.9154221311651	10.2252700334306	6.96770391849567	8.85599020249834	11.2422213171232	10.705967589263	11.1579129021059	7.44089183901827	9.54751497807396	11.5405426562626	6.52483766349177	11.2101528673823	10.9660369348236	11.4388488160712	11.4682159177795	11.3383022166843	10.751672633046	6.38070992322034	11.4030194934694	11.1021011202225	10.71755509535	9.48893386703846	11.4108424400317	TRUE	TTACCGAGTTCTTCAGGGATCCGTGAATTCTCCTTATGAAAATCCAACCTGAATTCTCCT	A_51_P488211	Atp10d	NM_153389
A_51_P425798	5.8327879745287	6.79064495281648	6.73305945697755	6.54451471984649	6.6996844352095	8.53106571140703	6.96699232417923	7.22742583275974	6.10232843315809	6.10118518321057	7.81929699921613	7.84812621039084	6.87227535524897	6.07459300951606	5.73173142499967	6.47449688408765	5.07926112013291	6.9700542673402	6.01161164290527	7.13799652003973	5.739387572081	7.38899367100905	7.09011113200245	7.33967770494066	6.21238933084255	7.67190438281388	6.33729498485375	6.53123268483746	6.59069303391856	5.25556374172732	6.74129077845885	6.35962756757548	5.38659096230289	6.084388884542	7.1438856424738	7.17932414385821	7.58660560845383	5.97798179106627	6.38699731698404	7.4001995912216	7.48851936152808	7.06127546951417	6.83806732541904	7.23791928528446	FALSE	AAATGTTTTAGTATAGTGAGAAGCAAAAGAGAAACAACTCCAATTGTCCTTGAGCGACGA	A_51_P425798	C130038G02Rik	NM_029920
A_52_P503809	12.6601244911672	12.5393249881157	12.7072983854497	12.9023110145786	12.7222223485396	12.494685712892	12.7924956084904	12.7499087708954	13.0421587239659	12.6534544426717	12.8851492924047	12.5670196437709	12.894741414912	11.8666915436355	12.9136745957128	12.8960214429853	13.1648605276667	12.6335212637948	12.7368890500132	12.2533837337356	12.6120917940318	13.0541840762975	12.2848306476589	12.7299980293892	12.4177029157178	12.5860881569406	12.3294859943271	11.7124181917755	12.6505899268337	12.4740928082913	12.4975339019874	12.4835653918003	12.3294859943271	12.6378415687013	12.5326777451671	12.0566132446552	12.5413696185595	12.9559599900703	12.2886797024815	12.7541168459407	12.6455762747558	12.8216551677687	13.2788055563072	12.944519672821	TRUE	GGTCATCGATGAAGTTCGCGCCGGCACCTACCGCCAGCTCTTCCATCCTGAGCAGCTCAT	A_52_P503809	Tuba1b	NM_011654
A_51_P131025	14.0483882028588	13.9506243883513	14.1134953701287	14.1304194705452	14.0290995219122	13.7973251540775	13.9107047944868	13.8284467278828	13.7025946815113	13.8373192388391	13.855812210748	13.808357861108	13.8419083765639	14.1356693295276	14.0471316889839	13.9264804644293	13.9925654915662	13.800272343699	13.9817539907725	13.9197786938147	13.8505886421211	13.7037304808368	14.0264065409188	13.9912059909434	13.9156147001719	14.127794261472	14.110918961283	13.8800274225197	13.9794126794057	14.1535976719476	14.0712032551774	13.949349398907	13.9330823311171	13.9808077800787	13.9184365309559	14.0210037051401	13.7381475912069	13.8491965202912	14.2866513516266	13.9385412212008	14.0894430469484	14.1213627970934	13.7025946815113	14.129105137459	TRUE	TGGGATGCTTCTAACTTCACTGTGTGTAGGCGTTTGCCTTGGAAATGTGGAAAGTGCTTT	A_51_P131025	Ngdn	NM_026890
A_51_P102122	4.14427220001508	4.62599555956493	3.92117114229884	3.6310632001427	3.0334768487197	2.82911519240985	3.23570780160357	3.37098059550523	3.23313495518252	2.77620749667628	3.00965331759955	3.33499208578238	3.0988131486971	3.59444913889471	3.45566528542616	3.16195649717944	3.35314099929274	3.67497282797913	3.11809172635645	3.57591247302167	3.25012065841575	2.99979143446311	2.97240744180274	4.36100251741324	3.36332527126649	3.80595046648208	3.60559537141505	3.13524691626204	3.58717844772097	3.63715625483718	3.76099584505999	3.09854892219276	3.69631160725915	3.32592979658659	3.93821134788757	4.04782692356358	3.4443956362629	3.24311279850491	4.30297657975925	3.58717844772097	3.21576918831348	3.15157255362909	3.67597932891439	3.07497010782521	FALSE	ATCTTGGGAACCTTCCAGTGCTTTGTGTATTGTTTATTGTTTTGTGTGTTGTTTGTAAAG	A_51_P102122	Myog	NM_031189
A_51_P293489	9.66347564293766	8.89485331632229	10.0912584117869	9.2105817654824	10.6439597576102	9.32191416683062	10.0158502453399	8.64187314974227	9.19388750302654	9.3656574048924	9.86481430703209	8.88935544392437	9.67055969632732	9.64962618057811	9.66939439491649	9.77945068577978	9.5093027425783	9.23919455492573	9.2443318646977	9.53259321583407	9.14734459262139	9.35270848259969	8.99018510038735	9.81933349765144	8.77172260476948	10.0048289989303	9.7439526324883	9.87112504617202	9.49560758125359	9.70792328790699	9.6764081028118	9.5904150823263	9.4354622809696	9.81897373257474	9.55182305136727	9.4884261872004	9.3972291866226	8.9437678245299	9.35442694701029	9.32852746522341	9.5416949253619	9.61845155498906	9.11132943794378	9.94867437688444	TRUE	TGAAGAAAGAACGTGTCGGGTTGGTACACGTGCAAAACCTGCAGGTGAAGAAGAATGTTA	A_51_P293489	BC013481	NM_139065
A_52_P76629	10.1860974241161	10.4561716311795	10.1778989731823	10.4193306932883	9.395133550595	10.274523785164	10.2909448422276	10.4153442748452	10.4759912362318	10.1553894176041	10.0659915752076	10.469009577941	10.1855688067092	10.4438556738511	10.355717428855	10.4808081632951	9.55480416897249	9.97071409049629	10.4215388121579	10.2475488975903	10.3951680902187	10.0848966073468	10.4281498977426	10.2835164123517	10.5908251476535	10.3877307595647	10.3844330208195	10.0964307208705	10.2224754205504	10.2211821409696	9.78426084580228	10.5692660869915	10.5031552226266	9.0407082722419	10.1761753125031	10.2859602446188	10.158443413544	10.5344706632526	10.3638520474552	9.7509272877013	10.1675876080456	10.0191151639312	10.4709564157317	10.1930354189932	TRUE	TCATTGAGAGGACCTTTACTGTGAGATCACTGTAATGAGCAGTATCCATTTTCCTGAAAA	A_52_P76629	AK148746	AK148746
A_52_P137901	9.00766028995164	8.59330259226958	8.92269796642112	8.88754247763734	8.58067745785334	8.75750845530803	8.65398323784781	8.1166496997499	8.87550689066014	8.911595537388	8.83732080920723	8.17589540207372	8.61122171117369	8.35337598997513	8.73552754197874	8.95237331629598	8.59713795963382	8.75375719423817	8.96243803923088	8.70376454491773	8.38001303879094	7.98591430783223	8.81618667398524	8.91962281235842	8.36428792592307	8.726094598153	8.51271212563096	8.49435719822301	8.79610101236755	8.90051593766493	7.99928210358714	8.88316120526115	9.1063328010325	8.4029749472919	8.73393478248915	8.62466005422817	8.75012979574957	8.76013282758466	8.83906992447354	8.76406762879047	8.58112504984821	8.50823154770158	8.31247464319149	8.96975258381559	TRUE	CTCCTTTCCACACTTCTGCTGGTTCTTGAAGTCTATGCAGTCTTAGGTGGAGACAGTTTA	A_52_P137901	Zfp516	AK129092
A_52_P247927	8.32600854152573	7.50908458706538	9.58885442882154	8.38590340671263	8.06292853109872	7.8896606676899	7.89856164067058	7.20021816139872	7.5751186568996	8.26965960829498	6.72381684701916	7.43122553390666	8.47306180158037	8.21630383857706	7.96406231099027	7.61819665791013	8.21431126469659	6.76376022405111	7.96022910826178	7.69969605291587	7.91209916669078	8.08395822491695	6.60139499707573	7.6279433950885	7.05550822209696	8.52830079699988	7.26000286964643	7.76195979804693	8.45237211141805	8.03983795201381	7.097957224874	7.92509073924227	7.82672838529229	8.63863883798967	7.3970319882366	8.31702765589855	6.98177428535241	7.03316792412944	7.94929689671653	7.89928972915593	8.31330506528026	7.53635472081006	7.36365313349837	8.46747350439898	FALSE	AGCTCTGCTCTGTTGAAAATCATAAAGTTGAAAATGAAAAGAGATAAAACCTTAAGCACA	A_52_P247927	2810442I21Rik	XM_901424
A_52_P583219	4.28821488161848	4.25426390107974	4.33900301574748	4.77338116855681	4.66416239164066	3.42883512202335	4.25944392612357	3.2168471566687	4.26899033916115	4.22243677105017	3.94984863781734	3.89625117191684	3.96366237505102	4.46298870327525	4.41147816904029	4.35949142314501	4.23737246746399	4.18049512165182	4.56915996393109	4.31247545431304	3.919951947824	3.07835435901098	4.11451803778889	4.06036251071229	4.32086261754771	4.05924728548074	3.83951042523504	3.84121753486243	4.25364975375939	4.73065541674057	3.60373252998789	3.76706945546979	4.5272802717843	4.49127887867285	4.05946362441623	4.17729214976419	3.21029193465071	3.81326356368102	4.8556431448839	4.02929413528102	4.27174016041324	4.49551113580664	4.25639926950684	3.98185881509114	FALSE	CTCGGTCAACTTCTACAAAAGGCCAGGCATTACATCTTAGGTTCTGCAGGATACACAAGT	A_52_P583219	4933423P22Rik	AK077042
A_51_P349751	8.98915965098434	10.2389499636994	8.5255351914161	8.5791885701222	8.43830902827205	7.50716536673882	9.57207394986934	9.94087509567841	9.27851106021743	10.5156370311993	9.74464863691896	9.6293360583505	8.81939870662261	8.19225250803829	8.24191276655644	9.12899354365513	8.3659902011088	10.3936128742112	9.72565492835158	8.3314744541858	8.99754070872675	9.67878414477074	10.0148726231529	8.34162558623114	10.4920890642155	7.9246531316799	8.85653029524178	9.0203678937773	8.6158347827641	8.97183909322666	9.79503084276474	8.70604336255004	9.14356643188649	7.59879424211059	9.43502846877746	9.93799501438724	9.9839690189853	10.0651339464342	8.2341798420824	8.13517650850181	9.0670201232153	8.37394411987502	9.42319728639958	8.64001328924179	TRUE	AAACGGCCTCTGGAAAATTTACAGGCAGGAGACAGTATTTGGATCTATAGGCAGACGATA	A_51_P349751	Scel	NM_022886
A_51_P514421	9.6051960331817	9.69335267825565	9.3986560413856	9.5320820936212	9.08427716660755	8.9489029947494	9.27715646410399	9.79051436046026	9.58437541715418	9.27165171613028	9.6295619866152	9.59659928933673	9.57800319691267	8.9135474149971	9.27323275781598	9.14713150680724	9.39624732930947	9.70392515470642	9.30011874902836	9.2933165306249	9.6646387115411	10.0865966972437	9.58460850941922	9.27824506401623	9.750425778266	9.5069222395496	9.20289209200323	9.18200031468609	9.5481502851785	9.6369780770394	9.69771390171348	9.25990929025884	9.01331374192642	9.5560761622246	9.30824661108232	9.09185366872809	9.65063271777615	9.88957476342601	8.93530788791134	9.61555002863443	9.2319470232515	9.50604399271265	9.5416949253619	9.53327054976389	TRUE	GGGTTACCCAGACAAGATACTACATCCATTCAACAAGAAGCAACTTCAAAAGAGAGAATC	A_51_P514421	Slc35a1	NM_011895
A_52_P496870	8.71468480444606	8.26415510305094	9.0395197568486	8.65494338121728	8.84522615327003	8.54282655118524	8.71013999502354	8.22917905029655	8.81303175983245	8.81868615578134	8.70653703073953	8.60255196826244	8.74700809052151	8.93755951997902	9.10281839350224	9.13195398093925	9.05633310615813	8.33878435067561	9.03401130036624	8.77635991175256	8.62743541930929	9.14455428551865	8.05991967124258	8.83040228033886	8.19918934025449	8.67399460355698	8.63977943989154	7.95408899527324	9.16071281281212	9.32217163359267	8.15788794667523	9.03775887762477	9.13538247949497	8.39610187512918	8.19012437868608	9.36335264027059	8.68807615294872	8.61490308599761	8.98710284758898	8.52041038489243	9.00229037666128	9.44870998360351	8.62896447394167	9.18396946090336	TRUE	TCAGCCAGGTGACTTCAGCCACCTCCTAGAGCCGAAGTTACACCTGATGTCCTTGGTCCA	A_52_P496870	2310011J03Rik	NM_025521
A_52_P648688	7.51683529674959	5.39240010153569	9.4504511519273	8.2341798420824	6.71472178423006	7.81539346192754	6.6435740396397	7.21511235388095	7.12361836791085	7.85596057671127	7.01810687027634	6.01878264301595	7.08987831088172	8.92712457783314	7.21566600950777	9.1419642048061	8.83355948812941	6.23167436988313	8.02470864530401	7.99547911482918	7.68993698811778	7.2284364654109	6.39534204345443	8.08534521529491	5.73850777042308	8.4349623513081	6.27195914616696	7.17297479001848	8.2308975079538	8.91235185393492	6.73629593684374	9.14410793019546	7.9199857585145	6.98354821858123	4.59997191336348	9.24966631372773	7.18635739545427	6.00201874384368	7.78953701484567	7.0681670899469	9.17622421210573	8.38068101324244	6.69184645615289	8.65110975010379	FALSE	TACTCGGTTCATTTAGGCCACGGTTCCATGCTTCGAATCAATGCATTGCAAATTGATAGT	A_52_P648688	Zc3h12d	NM_172785
A_51_P449777	10.1357422560959	8.37979532555592	9.24505248054013	9.04363161199094	10.5572562843555	10.802945765501	9.1651122995539	9.11970003583947	9.56301372152705	8.63638577503554	9.36584358830672	8.80276942327388	8.91547668494785	10.0194047453995	9.76180973769732	10.0253661893018	9.46215377235463	9.66748347808214	9.09342844919017	9.95707588437047	8.80082700163518	8.88079629352093	8.79844849651936	9.24525886195008	9.01391560913719	9.8240416009452	9.60134821619505	10.0907212384201	9.91507322256774	9.69335267825565	8.89605119611106	10.5885179152846	9.12040083500958	9.09403181336186	8.52778296777803	9.65210853972176	8.75565091140875	9.31410761458423	9.15300725588331	8.71982208863406	9.34983344519556	10.1595528528141	8.89880499778691	9.19116839922585	TRUE	TGCATGACTTTGCCTACTGCGCGAAAGAAGTCTGTTGTTTTAGCAAAAAGTTAAAATGTG	A_51_P449777	Tmepai	NM_022995
A_51_P363960	3.82669569182814	3.99671961215496	3.032726135622	3.53850740707437	2.98883852430591	3.68264891640114	3.37507446401343	3.16900352906408	3.64958762703405	2.91968578865441	3.60750476701495	3.54935213227515	3.0199589084171	3.31346714161561	3.38569661933625	3.16762983164038	3.78276449865512	3.54286332903703	3.22748330600112	3.74601607852812	3.58717844772097	2.84820265457852	3.734190605494	2.76330003234136	3.12583859877189	3.1412279753118	3.3758739501345	3.81176796317746	3.82133242098065	3.62193598438338	3.75687155336584	3.40170019397086	3.54812745528876	2.90319599809191	3.14417360584378	3.75594230757865	2.80878122592771	3.564823855205	3.67707985786783	3.55621891597074	3.16066559358967	3.57929135989585	3.48644851354774	2.95657781648456	FALSE	TGGTCTTCTTATTCTATAGCAATGGTCTAGGGGTCTACCTTAGCTCTGCAGCCACATCAT	A_51_P363960	Olfr1356	NM_146308
A_52_P293556	9.48786647169034	9.41511508043835	9.63646570852383	9.68006033724562	9.70466131374285	9.61555002863443	9.23096610268748	9.52838282845076	9.92777263105006	9.5227251177476	8.76646007283297	9.5322751644842	9.55959562672514	9.19561807600584	8.55356362280999	9.67055969632732	8.61935748707615	8.6198822466399	9.58817220459495	8.74869865269804	9.4921081065357	9.84130308224467	9.02302746434938	9.23617935064991	9.47010255141098	9.62738326243284	9.45675531003628	8.269083244514	9.69023353095129	9.64986093731861	9.16310104224915	9.46810651801104	9.54403180221025	9.59417229846279	9.61784915332722	9.393859631932	9.62874405421657	8.77111121436927	9.50720995997686	9.20871236182903	9.4525326164568	9.4527446045546	9.53303470451247	9.61532005581784	TRUE	GCTTGGTAGCATTAAAATCATAGGGCGATGAGTGGCAAAATGTTAGACGTGAGGAAGCCA	A_52_P293556	Wdr41	NM_172590
A_51_P240269	5.6013303534911	6.60387220230242	5.97424550283346	5.55181792655275	5.66913519248352	5.2680813822656	5.26314136523111	6.50298182687164	5.81012287729156	5.6369898083081	5.73223303004368	6.15883227693881	5.57118473221598	5.49797817415772	5.65939060798514	5.27006966790515	5.16132738370533	6.63919897278641	5.77433684888366	5.9173667949093	5.56895127234552	6.11090518074796	6.10392057599577	5.31228315056745	6.20551968965154	6.36079601764822	5.76725479817117	5.24458120734125	5.56639052803522	5.9927343336122	5.98468334722848	5.66885459565852	5.85147648724621	5.5375875824219	6.02241968819623	5.85147648724621	6.05918919120976	6.30651554348522	5.37410100247869	5.91483950300013	5.45831646680719	5.79951367596892	5.88138672941264	5.29357745379481	TRUE	CTGAGACTACTGACAATCAATTTGTTTTCTGACTTTCAGGATTTTCACTTTTACTCTTGC	A_51_P240269	BC031748	NM_146261
A_51_P224630	7.26157837090313	7.23278398083455	6.90306066115567	7.39621427038046	7.0472533172777	6.76304050373189	7.33068629918782	7.90199740967335	6.66292655663108	6.80941381256265	6.83956414172057	7.0102118618796	6.87909339620094	6.5143200429262	7.0763666399821	6.85150979856417	7.00561345444107	7.1712116228478	6.97254611873077	6.86220441625525	6.77757206179192	7.36132199511605	7.13466293342856	6.90277033692274	7.1044455891932	6.81206952731982	7.02617329511154	6.65777333208121	7.28211963681737	7.24848137768277	7.09404511138606	7.20915778651851	6.65031677331548	7.43568820369565	7.43986813149573	7.03523988782658	7.54644403644414	7.07191587459645	7.14134150142052	6.68618242090743	7.2139342468454	7.2339553658731	7.03084776882195	7.03730779173944	FALSE	TGTGAAGTAAGTGACACAGAGGGCAGTTTATGTCATTAAGTAGTGTAAGGGAATAGGGAG	A_51_P224630	Dtwd2	NM_026854
A_51_P256202	15.001464295205	13.5747552195551	15.2023694074955	14.8650869209521	15.1429244203774	14.9379466248228	14.448765100069	13.863597358692	14.9156410053293	14.2788594603391	14.4697789851075	13.5918271268906	14.6355595590115	14.8505924442868	14.7677416552066	15.2240421038202	14.9682291035441	13.9993228842697	14.4963221173927	14.8208798393387	14.4808340668949	14.5913355028921	13.6780987024855	14.9753440282708	13.510726057327	15.1193385696296	14.5834080200556	14.9753440282708	14.9682291035441	15.0646938203507	14.5320016267233	15.3009579346223	14.7218453464784	15.1305305225734	13.7940538415362	14.7723764498481	13.9852019068038	13.6426142107165	14.9551592038629	14.2595716359815	15.0303993797043	14.7636092829634	14.189644875493	15.0454450495213	TRUE	ACAGTGCTTGTGGACATGAGGACCAGAGTGTGGACTGCATCCCGAGAGGAGACGGTAAAG	A_51_P256202	Ctsz	NM_022325
A_52_P666646	12.977429543222	11.9532245648364	13.2919883506692	12.9722369855448	13.0879584280345	12.5024912747182	12.5004382823659	12.0724339251144	12.9660735866653	12.7683210042346	12.1571892363349	12.0002767406094	12.8611537641207	12.71474869783	12.6079610440713	12.787522580402	13.1111567863609	12.1130344227908	13.015782766589	12.7202278787004	12.977429543222	12.4177029157178	11.8591393475916	13.0677479614247	12.0511380091827	13.3542014268028	13.0353637341221	12.8838529066499	12.9029226022297	12.9361533421089	12.6477613999447	12.8669811068156	13.0998877252096	13.0057904559598	12.4901944165718	12.9668690487509	12.4798239764573	12.2824830839976	13.2970862656217	12.7006985761694	12.6741861500793	12.8390614952603	12.3868758938968	13.0934739469388	TRUE	CTTTGCAGAATGGTACTCATAAAATGGTTTAAACAACACATGCTTAATTGACTGTGCAGG	A_52_P666646	4933426M11Rik	NM_178682
A_52_P247491	9.59373238609481	8.6742409275193	9.34062580647933	9.59632301963131	9.05910663925868	9.25460659007013	8.7817053629529	8.83635153601713	8.88024265913617	8.84615640497936	9.34896520982246	8.7242373751323	8.72656834929944	9.84309805081937	9.09154595780472	8.77635991175256	9.38032751094213	8.69950761133018	9.06933647484523	9.31191968944489	8.5928526826651	8.62266482953716	8.61652899837644	9.45748035775998	8.43855040104746	9.27977823537254	9.06865299469375	9.33835461487127	9.17622421210573	9.9871724254639	9.24482083092646	9.80658533336242	9.25176938463605	9.5320820936212	8.61935748707615	9.41137972872536	8.71811246316185	8.64993026632582	9.6646387115411	8.59174909352017	9.45128291874966	8.99065566884656	8.57542679364973	9.46912755341049	TRUE	CTTGGATGTCGCTCTTTTTCTTTTAACATTCATGTACAAACACGAGCATGATACCGAGGC	A_52_P247491	Ddhd1	NM_176845
A_51_P177605	10.3248352947967	10.4572033026461	10.4904138126467	9.90914253374603	10.4201472263848	10.342383519988	9.94113057056867	10.1975766583472	9.54636448770743	10.5138890006366	9.76807659012045	9.73571328253177	10.0772343076418	10.7118063725897	9.03423462950502	10.6298339895912	10.1830255422271	10.2992703292688	10.6018268809958	10.3860487499294	10.2859602446188	10.4210077267752	10.4769625560598	10.2589298158832	10.4182914964727	10.1837413620211	10.4479069585982	10.3700957483223	8.98487915554426	10.617913888652	10.1018887157665	9.01391560913719	10.0680450679003	9.96585348446793	10.3322587234655	10.5301117476804	10.2647280091335	10.5431062922173	10.5266157445993	10.2008253802846	10.2733233682344	10.5890765954707	10.4720965994249	10.34943896301	TRUE	TTGAGGCCACATTAGTTGACAGGGAGGAGTGAGAGCTCATTGACTCTTAGGTTGTTCATT	A_51_P177605	C130022K22Rik	NM_172730
A_51_P327285	9.39606253220307	8.97227366751829	9.16460540293591	9.3866089447216	9.18915541336868	9.20507251253264	8.98561818416939	9.3276327193045	9.16641894965438	9.06493475858278	8.6173454007692	8.0412142590317	9.16641894965438	8.82916484322385	8.93296991456948	9.56229904139725	8.66731765861371	8.53742556140571	9.58162112715017	9.11514876114942	8.69659880489892	9.59251035327777	8.82146792854697	8.4415366289723	9.13311248573442	9.21551888815955	8.53498527412364	8.41120751436505	9.62102233944937	9.42731387942473	8.88242385943917	9.10780823226826	9.20289209200323	9.00662897884182	9.1717047037363	9.5490826232338	8.9172525669178	9.2248518548235	9.30642290532135	8.99116208981239	9.42919570205264	9.5093027425783	9.32316598820139	9.27550427483754	TRUE	TTCACCACTACTGAAAAGAAATAATCTATCAGGCCTCTGTGTATCACTTTTCTTCTTCTC	A_51_P327285	Extl2	NM_021388
A_52_P593965	7.76166850168518	7.9807869750865	7.63425919655794	8.60917698655616	7.97832614062267	8.03376958456128	8.63338521546393	8.47016266202304	8.369954326676	8.55587583214939	8.49953382245717	8.4905081710607	8.70715714998931	7.48653432092451	8.1829210902795	7.82802160641375	8.17589540207372	8.48055363067318	8.42501057665723	8.57026911064913	8.87875932902798	8.69627988890374	8.37019401259419	8.42982703336737	8.55929341015613	8.40685211000324	8.04934636944615	8.5219385402721	8.1140420894029	7.78325784970633	7.83947455282758	8.2406580950445	8.37218971952806	7.57559802247884	7.70124300864235	8.01832311178682	8.8734155351275	8.39215307452996	7.34359709682307	8.02348454110352	7.72961375162172	7.72387545021596	9.00081148233031	7.79275654268346	TRUE	AGGGACTGACAGGTGGGCACAGAGAATTTTCAGAAATATTAACCTTAAATCTCACCAGAT	A_52_P593965	Fdps	AK077979
A_51_P258721	3.77012624258886	3.68657517925764	3.40827534093786	4.71420671955243	4.48220026980702	4.75673157527016	3.24273435456117	3.91610218831991	3.23630821587256	2.98013316267839	5.36899219293318	5.26033783124652	3.17679955370635	3.5194238697282	4.05009061728906	4.81589336941853	3.21488552191522	4.1600120265831	3.0334768487197	5.40103338996011	3.24081608076656	3.33734336699066	3.43267177841222	4.63962411078965	4.01443977417252	2.6203306571861	3.98902693198587	2.80152853204562	4.86714891572593	3.51370262724079	2.9306193165404	3.49249247140881	3.6989031594427	2.86827969399709	3.51187056899865	3.33576957887446	4.75032325486776	2.99833265537836	4.03422236194311	4.01120759484328	4.6086514852785	3.17600633314741	3.47528247107729	3.74803503691312	FALSE	ACTCTGAATGAGGTGTAGCAACCAACCCAAGTGTCTTTCTTAAATAAGTTAGTGTTTATT	A_51_P258721	Tpsg1	NM_012034
A_51_P262432	12.8056349361337	12.4691030127516	12.6051519636158	12.9494510315963	13.0064627710195	12.8474975397955	12.6010207782884	12.8081675376711	12.5833143073926	12.433910174212	12.4980341902698	12.6973312731888	12.5314829359839	12.5790954636626	12.8175444276412	12.7345258515491	12.7769381575754	12.8767237808392	12.7769381575754	12.4583223308647	12.5577600468817	12.4271784771945	12.7306226388877	12.7703028720009	12.5261880982899	12.7088932251849	12.6895168185465	12.5267607524766	12.7339568625048	12.7350997169466	12.4931746689207	12.7553480819631	12.6388582236885	12.5676319949811	12.3892029420516	12.6084132859189	12.4532778701485	12.416639832089	12.8737364375005	12.4532778701485	12.7924956084904	12.9489114861856	12.5135808449272	12.8686963648991	TRUE	GTCCAGTTTATTAAAATGCCTGACAACTGCACTCCAGTCACCCGGGCCTTGCATATAAAT	A_51_P262432	Sfrs2	NM_011358
A_52_P493882	6.17744993607579	6.06479485279384	6.33448906051928	6.70787662076748	6.3928855903471	6.87850842140749	6.34402167666895	7.25611329768287	5.69679214784226	7.67041592571127	5.97367505583919	6.18958847981553	6.62038375355601	6.84525023549021	6.78267648651413	6.92575989124316	6.3956260004717	6.11476932362117	7.2849772904252	6.90334704294266	6.26201569756869	6.10503343315451	7.33370887690428	6.04779501169765	6.87612403331754	6.62727070640447	7.0688622188606	6.62927895861287	6.94086366913789	6.72879302399152	6.91130443178766	5.9799975394528	6.59253940690154	6.52366993646744	7.29174318779752	7.24345991634514	7.37780832506641	5.99188399681156	6.38048633903106	6.70609657279963	6.76191899097688	7.40115413706363	6.86198656511799	6.75338420309651	FALSE	TAAATGATTCTAGGTTTCTGTGTCCATTTGTTTTCCTAGGTTTGGGGAATTTGCTACTGC	A_52_P493882	2810403D21Rik	AK086455
A_51_P235440	7.15219171280114	6.09231583321385	6.78864630489825	7.05771197304688	7.10234198215685	6.60260559810901	7.24397480735864	6.63971941198086	6.42641629043107	5.76002927164363	6.53937238229127	6.31316314796542	6.34402167666895	6.0667285616203	6.4938116053543	6.78582210718241	6.75760973422877	6.55473941263886	5.78595618981579	6.86066935225993	7.09423635281714	6.44274866957929	6.03068134958442	6.87129135888354	5.82000373874266	6.81405652711074	6.13782481980079	6.62755877840948	7.68114282095567	6.82436835958144	6.4533591871475	6.51352444503172	5.8755689878291	6.86243357935738	6.17125760780053	5.67941882635735	6.37632581876965	5.9566564706613	7.05191617371924	6.4780141907673	7.54907903498745	6.61034750392458	6.32620628694898	6.94701856011114	FALSE	TCCAGCAACATTGTGTTTCTTGGCTTCGGAGCATCCAGCAGGTGCTGCAGGTTCTTCTGA	A_51_P235440	Pelp1	AK016197
A_51_P439711	10.8821537164453	10.624471794113	10.0194047453995	10.1272391416497	10.1527872242341	10.9411916424907	10.6411050937394	10.2871203921867	10.1589915576842	9.90727809842148	10.6305810361096	10.4511501084131	10.623438008798	10.9824328085261	10.3159569901643	10.3662816636922	9.74804691571116	10.6953241431128	10.0265526639103	10.6705270271639	9.77407238996526	10.1879722458637	11.0173432338918	10.3551880741692	10.1659982071414	10.1522243216983	10.6267470778216	11.4784514695356	10.3902079119398	10.9528941993482	10.8858392344458	11.0033543968599	10.4913106434726	10.4135295466187	10.5914365443202	10.4063408754173	10.8691607723945	10.5181325185431	10.6588430153991	10.5301117476804	9.97932954643705	10.1185710852057	10.1124743486613	10.3008904736641	TRUE	GTCTGAGAAACCTTTAAGAGGACGGACACGTTATCAAACAAGAAGACGTTCGCAGGGTTT	A_51_P439711	Rif1	NM_175238
A_52_P1147900	3.36062463361196	3.65573734211194	2.85532850486184	3.02392520476028	3.16970098826869	2.76330003234136	2.59729964635089	2.52205473439495	2.91800165200719	2.65639737353401	3.11057333973873	2.88274386657057	2.69758148865229	2.79932029414532	2.69850880290652	2.42423318298818	2.38918784323454	2.53622773857513	2.78948799126557	3.00499931690562	2.59113195050064	2.97813859911765	2.7470736954925	2.60705992658292	2.71211622914631	2.59783869660681	2.57095371619022	2.78377886612996	2.88245650163463	3.46018519784635	2.93932814261159	3.28445708947389	2.90237803185473	2.51883079038562	2.81526985883581	3.37004610773235	2.46138673219599	2.87548324828828	2.99408827849399	2.58793855184721	3.14707708768053	2.65431621521343	2.92719981694886	2.90185110125812	FALSE	AAAGTCGCTTAAGGTATTTTGGTTAGAAATTTAGATTTCATTTTGCTGGTTTTTTGTGGA	A_52_P1147900	AK032125	AK032125
A_51_P250477	6.74296328797183	3.93240636378998	6.40884226409039	6.50984845207143	7.15476920597642	5.91790266322685	4.88039021939268	3.94819057421509	5.73091183992226	5.60461052078741	4.20973160211242	4.60681281364417	4.64519750750496	7.3569534237707	6.98515491382112	5.8256163156936	7.56636035587351	3.77840850378349	6.43755215551239	6.69661234542792	6.30023941150252	4.78683905879553	2.74996732921459	6.63006163925204	3.43267177841222	6.69088436718537	5.73746500351489	5.61988267124936	6.90838009467903	6.98648532015895	4.57220245601886	6.8014705218123	6.14276451142646	6.75785532427559	4.57660741748432	6.55473941263886	4.02013518394041	3.13109871870069	7.19171031424845	4.79076760670188	6.95509608773477	5.85258820579183	4.29429901830719	6.65031677331548	FALSE	AATTCTATATCCTGTATTTTATAGCCTTGATTTTTAAATCTCGTAAATGTCAACTATGTT	A_51_P250477	AK080090	AK080090
A_51_P160673	3.38138701207735	3.39597526682025	2.89150934464772	3.66220417938415	3.28690064013164	4.17751326138493	2.58848195547909	3.89395089668982	3.47223605838788	2.83102299110908	3.91226334448471	3.52940526508676	2.69372166358485	2.80233570356443	3.57316349612217	3.15270416552218	2.75388798150863	3.66819065624141	3.23448628914771	3.70269646911412	3.49430651745841	2.95987500821496	3.06715066347013	3.67079370424025	3.25936097132087	3.47304755858302	2.68466556280589	2.78361750312844	3.22136750463329	3.43554845458373	3.5096467395785	3.29261370906514	2.91619024074182	2.52354857388682	2.80418267551322	3.37423282068884	2.9726270597192	3.39565462076908	3.055612544065	3.26683678454505	3.49104583341271	3.27290102043025	3.8851104369541	2.72430541643496	FALSE	CCCAAATGCATCTCTTATATTGGTTCAGTTATTACTGCAATGTATGTATGCTTCATTCAG	A_51_P160673	Kcne1l	NM_021487
A_52_P494261	4.11138444450665	3.38751154554404	3.68114072178258	4.18049512165182	3.89873081422573	3.86398666232761	2.79712827197342	3.27412349288501	3.6635743309571	3.28933161425677	3.35163241555324	3.4320660661765	3.23658201688718	3.79731620261243	4.15454923049232	3.39193692652421	3.62011861893887	2.99408827849399	3.34049857835731	3.91771433230382	3.564823855205	3.64309076355323	3.03000953767515	3.45949174626089	2.72060360332811	3.80862319885457	3.41922262909959	3.22658470236934	3.64735556194808	4.37578142924801	2.94062076796201	4.58833813432265	3.84381424532828	4.18334561659259	3.35397636075496	4.02092244854908	2.7805755434439	2.87664979666639	4.17041034155672	3.42916221297747	4.08967126291391	2.95249356985571	3.87468893457583	3.7719196561666	FALSE	AATATATACATAACCAGAAAATACCTCCTAGAACATTCTACCTTTTGTCCTACTGGAGAC	A_52_P494261	Tbxas1	AK048544
A_52_P411601	8.7272990818102	10.0435869307386	9.93324154116828	9.79726844619462	9.51056372101742	8.78220731901493	9.35047372731623	8.81829260282588	9.51221618383164	9.59011387940411	9.28147349314106	9.51095768315344	9.34964688268166	10.1692155941888	9.73397881446135	9.43262992085458	9.56066646724957	9.79804928236983	10.0009015639971	9.61096721243422	9.49065884211745	8.02470864530401	9.85322446009022	8.80507292079	10.0555255104692	9.35986494132934	9.70863956501101	9.79018466847793	9.66281270007148	9.77213483284468	8.74821259418707	9.72833707309642	9.62019922896936	10.0224509433886	9.7556244765374	9.95990340969962	9.52028316022805	9.8135169876774	9.98660793219007	9.4886913635341	9.24946720420421	9.15514185877524	9.39030055576898	9.6700052617095	TRUE	AACAGGCCAGATGAACCTGAGGGATAATAGATTACAAAGAATATATTTTTGTTATGGCTG	A_52_P411601	Ep300	NM_177821
A_52_P892061	3.40948985450355	4.31334614230954	3.08639794472433	3.01498189745879	3.21576918831348	2.86367543920652	2.81334234107449	2.65180752136705	4.05042345448727	3.03475628539911	3.10407021408378	3.09854892219276	2.97893190708924	3.05662589363045	3.44241362414265	2.49578673056551	2.69521848628769	2.93280561310128	3.03921486345333	3.51627577568611	2.90771870193332	2.92490257604469	2.76453891535219	2.65919129556522	3.30083856438091	2.90529112987994	2.50622040655034	3.36206832163165	2.81376901181196	3.39768473550785	2.94287283451577	3.31199765333861	3.20048274666508	3.19614529946449	2.91159869577053	3.3810835224599	3.76279866645868	3.55685282895181	3.04138973141254	2.59059710525892	3.25378631446944	2.68046474336184	3.29821732326718	2.51815644895991	FALSE	CCTCCAGTTGCTATGAGAGTTTTAATTAGAGTACATTTCGTGACTCTGTTTTAAATAGAC	A_52_P892061	AK081450	AK081450
A_52_P124126	3.88183388899671	4.51300370102352	3.59763750000777	3.56512006058808	3.60688029013567	3.09245033351035	3.17472148601295	2.97915326607248	3.58243347938754	3.1710927846223	3.28960014308082	3.84643947711602	2.96816034261528	2.81413768685784	4.15717545964746	3.01817593690144	3.44954129088012	2.94521447344556	3.68012707826296	3.61517607840193	3.50373800221374	2.91909875229092	3.16066559358967	2.66632750563736	4.17863698990521	3.12351204991887	3.26137553230306	2.79094395523751	3.72284790863239	3.58149575659557	3.18637219707372	3.31443810993367	3.10453590965306	3.4725268165424	3.46606757268749	3.37507446401343	3.26791358349316	3.59104001118509	3.75052915066401	3.27784289524635	3.52998085547206	3.98844571502316	3.12299271298981	3.26023667893171	FALSE	CACTTTCAGGGATATTTATGTGTTGTTGTACTTAACACACTAAACCTTAATACAGTTGCC	A_52_P124126	AK050809	AK050809
A_51_P308298	14.3862840912546	14.7480643468568	13.4389328202178	14.6886582078148	14.5298336112167	14.6244563020674	14.7241381335408	16.3161108545479	14.6596491736102	14.5938069572121	14.952513426133	15.3472334268573	14.3846639867553	14.3630631726029	14.3205630143182	14.2820057992754	14.1228268575734	15.2881899490687	14.3780692551081	14.9727266933954	14.4719329474653	14.952513426133	15.9141973336124	14.490618412443	15.991409512695	14.5644859970217	15.0938032983458	14.440372166098	14.249440977699	14.413800806372	13.913246067652	14.3573183228521	14.6734307944819	14.8488269235901	14.9935114212251	12.6541019264588	15.1035489068475	14.7985773377634	13.969287843398	14.9279738607776	13.7355018837047	14.4832741342346	15.7165601983759	14.2259324635995	TRUE	CTTAGGCTTGTGGAGTTGTCTCAGCACCCCCAGAATGCATTGAGGGAAGGGAAGCTGCCT	A_51_P308298	Myl9	BC055439
A_52_P196097	4.35449689184117	3.70917591201423	3.53696706333838	3.84854937898493	4.48252385903955	3.69430398776758	2.96843323405337	3.31138138270752	3.39023586858424	3.21216189445542	3.54710597764462	3.43554845458373	3.11294766384339	3.3367292598584	3.68688472754394	3.60295044364475	3.7310920930908	3.36698631546533	3.8948979331098	3.8632311917453	3.38505827680994	3.09391637792043	3.42758655813337	3.37882803636471	3.38723159146128	3.17023274804007	3.59635617934262	3.76372083568157	3.40278200855322	3.63388049701357	3.64161554861987	4.42176355021885	3.76099584505999	3.13714185539549	3.29759018140646	3.88576051093552	3.34017557555147	3.17966449033961	4.13364324050627	3.41586242418227	4.20590549291065	3.46578026987525	3.5979374894594	3.65109415115081	FALSE	TGTTAGTGATCCAAATCAAGCAAATCTCCCACTCAGTTTTTCCTACTGTGAAACCAGAAA	A_52_P196097	Btn1a1	BC009817
A_52_P377736	6.13225842761864	5.98025887838166	5.94994412628191	6.05217401564602	6.11869596322265	5.77223396805579	5.83421735539436	5.74756306221993	5.8528321431377	5.70172359249315	5.84870851478874	5.81531831949397	6.09739841173267	6.28140711899987	5.97201957482169	6.26698652372536	5.90508881224828	5.77512871402564	6.0935034881	5.92343149685127	5.65855991400528	5.73308562795643	5.89526763394027	6.30676603633078	5.96989766053882	5.92167042085014	5.97125817372681	6.41185960748513	5.87528263216814	6.3782642690851	5.96477377636214	6.97493666833898	6.24188041446596	6.05731429641116	5.74075564283213	6.55684448980702	5.739387572081	5.74603638255947	6.40068636656604	5.48009610819745	6.03284135066492	6.03555421205657	5.86723737599674	6.07291048322407	FALSE	CCCTGAAAAACCCCATTACCTCTGTACAAAAAAGTGGCTCCACATAGAAAAACCTGCTCC	A_52_P377736	M60510	M60510
A_51_P207781	3.42883512202335	3.32248307235803	2.91619024074182	2.96816034261528	3.24438816960733	2.96301033239977	2.57095371619022	2.54426186421361	2.81827848956612	2.77300746134208	3.12281594309131	2.74330258946962	2.67823933834364	2.82570732703947	2.73067408141371	2.57247879027102	2.4226425435764	2.49083729851116	2.89847065545589	3.04417933746857	2.68024104923551	2.91619024074182	2.77948629076598	2.68062871697097	2.72719810580465	2.59820038284652	2.46779414611704	2.77620749667628	2.78590085056525	3.35851494357019	2.94186688627557	3.32284140951744	2.96178791488819	2.57264321670823	2.74013526933628	3.36232874049767	2.56742604905799	2.86827969399709	3.06914566286341	2.58341383415791	3.31474325671825	2.70806159671859	2.95782156497066	2.56301075887908	FALSE	TCTTGGACAATTGGCTTTTTACATGGTATAAGTCACGTGGTAGTGCTTTTGCAGCTTCCT	A_51_P207781	Olfr1297	NM_146888
A_51_P389751	12.3916039510796	10.7592304501905	12.897838481722	12.3146203110453	12.5746565236773	11.9255080415899	11.6996766357912	10.9492956269027	11.5622915567186	11.5137134302004	10.9878058874583	10.6772540623538	11.7561287663766	12.2869271387233	12.2936123709665	12.0335590513768	12.299489254958	11.0104643065473	12.1710598017154	12.3080489533835	12.0638144417755	11.3164392132873	10.8657640267079	12.2741047094296	10.2269628046016	12.4696761785281	12.6967465810304	12.0681385496059	12.1058030059966	12.3482787144929	11.6808182804913	12.5112975785742	12.3597620221485	12.4487464575402	11.3484905579165	12.5929169256776	10.8492629346203	10.3831803550145	12.5467661029937	11.524269746543	12.3671003892296	12.4370284632859	11.3429876876878	12.5141517129239	TRUE	GAAGATGGGGAGCACTCCGGTTCTCTTTGAGCCCATTTTACAGAATGCTGAGTCCGAAGA	A_51_P389751	Relb	NM_009046
A_52_P25008	9.29619703315563	9.62474011670963	8.98581773274092	9.25620174148471	9.28006942286247	8.89485331632229	9.31687793015597	9.52804980910535	9.21579218169592	9.59251035327777	9.09323731914496	9.54782765951347	9.06060715674427	9.27165171613028	9.25863117795503	9.29432348295136	8.8968482055139	9.53327054976389	9.68754767431303	9.17975071497076	9.2701050257501	9.23096610268748	9.39973484425033	9.00413747028584	9.540509596296	9.18733604662272	9.34232863995775	9.06909139206566	9.39320927980798	9.28076797831848	9.31410761458423	9.01438937580034	9.56928771752395	9.09471506050568	9.60323989604232	9.34616217012358	9.70792328790699	9.59373238609481	9.10552007230738	9.3539216317778	8.90531335985656	9.2957062117274	9.47776944757363	9.18374989933187	TRUE	ATAATAGTCAAGAACATAGAGACTGTACAATTCTGTGTTATATATGTGCCTAGTGCTCTG	A_52_P25008	Arid2	NM_175251
A_52_P925197	13.2609348888023	12.5170982981986	12.2852162439215	12.9373960222461	12.3958502230909	12.4112021580799	11.2527292952765	12.3414670286995	12.1914858484947	12.4803169639777	11.8301508260827	11.6696694351651	11.7044873951132	12.5286392221784	12.5141517129239	12.8919896385831	11.9177003744212	11.967171892566	12.1231992545626	12.5012623726064	11.5330141805975	12.0666608350182	13.180220220045	12.5929169256776	13.154014707641	12.4379683890829	12.7588236518912	12.1884553930481	12.3231545836039	12.3625647063	12.6760656440408	13.4568630806156	13.6261850404413	12.3719209984229	12.3393888648632	13.1255881205875	12.9749513504345	11.4291232479496	12.2775525515558	11.9582239675846	12.2124383045317	11.9442356957397	11.1905275223102	12.8877184933036	TRUE	AAGAACTATGTGATGGCCGTCTCCAGCTAGATAGGAGCCACCCGACCCTGGCACTCTACT	A_52_P925197	Btg2	NM_007570
A_51_P490023	14.5359167417497	14.145437670528	14.5077122229547	14.4621945897886	14.0968054833682	14.4271203060705	14.0605655673146	14.0828672551326	14.440372166098	13.6162816198165	14.3436722633271	14.1495265183504	14.3554653072521	13.5090212587639	14.4192112188538	14.0869943108985	14.2384842117119	13.8148626814366	14.1607524971611	14.1439209891108	14.0403168910657	14.3827400680137	13.6162816198165	14.2788594603391	13.9095339370787	14.7199496977484	14.2275221090891	14.1228268575734	14.5705858524838	14.5810265465787	14.02359204322	14.4207699578702	14.3066813831478	14.2542411910179	13.7214716512719	14.1979423850776	13.6141520698567	14.0471316889839	14.6084673349811	14.0605655673146	14.5416878505296	14.0004147493018	14.1789563461506	14.2384842117119	TRUE	CTTAGTGAACTTCTGTTGTCCTCCAGCATTGGTCTTTCTATTTGTAAATTATGGTGCTCA	A_51_P490023	Tubb2a	NM_009450
A_52_P453785	6.08368116684856	6.86545766045956	4.12957843233646	6.08610379170547	6.20074188431195	5.32801025681253	4.33405425492417	7.82016334269478	5.65667579220616	5.13303210811379	6.61808191007097	7.1093209550424	5.53576647340395	4.18549715553853	4.27675093063531	4.06653462127692	5.90349835892108	7.24759055243482	4.74820136449084	6.25896330403116	5.72876654578384	5.4388318024166	6.40471815990312	5.97581181186297	7.37968909382677	6.26988913518152	5.26178979161475	4.72331970079794	6.53073601646926	5.65907391320596	5.26203852852275	5.44940633676351	4.92623686690974	6.08138129490338	5.50874434383402	3.62905004257909	5.73557600487567	7.30709787367115	5.0087243320016	5.78358205205393	6.23531258801433	4.98305038893849	7.84196430716032	4.90885472148433	FALSE	GCCCTTGAATGGTTCATTTAAATGACATTTAAGAAATCACTTAAATGAAGTGCTCAGCTG	A_52_P453785	Cthrc1	NM_026778
A_52_P541752	7.23167336870596	7.40247366038555	7.33702402138922	6.86968746900935	7.62380572770588	7.71032273195011	8.02272351699251	7.73890239843725	6.09535442908276	7.14031883435026	8.17114542944075	7.54613829152238	7.70205633285777	7.61078136000812	7.6011861546905	7.89038485901313	7.52474638980585	7.57031980865043	6.09407198314782	7.42870296749047	7.02668439450513	7.75289932123458	8.12659308601414	7.91849276600361	7.49650144979359	6.63865550525816	7.30556136671744	8.74750131415884	7.81397473824884	6.86568429155131	8.20918498867111	7.14618977965986	7.23478745131555	7.84886749495021	8.83142931842548	6.231397308918	8.15389014156685	7.70622127300793	7.21843129436205	7.55066122477507	7.55010616338263	7.83303838024672	8.2031111095843	7.3546885458972	TRUE	AACTCTGATTCTCAGCTCAGGATTTCGACTTGTGAAGAAAAAACTGTACTCCCTGATTGG	A_52_P541752	Ddit4l	NM_030143
A_51_P329366	4.64494734532202	4.56156853622634	4.70512171548882	4.32882069352599	4.23766728112599	4.44073354938252	4.12040164117612	4.42313401251592	4.22274251092447	4.27907946049026	4.58833813432265	4.40752473729205	4.0351203965402	5.10055645552291	4.88305155789895	4.53315680276243	4.59852394051452	4.56051536030107	4.32854876785817	4.61048972118549	4.26612712306068	3.86518013758908	4.52521365476828	3.1219269739264	4.31149862095995	3.9470888724114	4.41060216675152	4.40752473729205	4.26035968584931	4.08165121499714	4.47585086985938	4.50972079615909	4.584716455467	4.21862638114937	4.06240489583041	4.60358428501499	3.89126703527896	4.17356501071603	4.93793264560016	4.61945604219897	4.38939631893358	4.20404876692802	4.5970814222295	4.6800328998743	FALSE	TTTTTTCTTTTTATGAAACTTAGATTTACCTCAGACCCATGCCACCAAACATCTCCCACT	A_51_P329366	Srgap3	AK122276
A_52_P27849	3.47973405657759	3.42507207487377	2.94521447344556	3.4241603606563	3.29759018140646	3.01605635996757	2.62802719276798	2.77992719201169	2.84403229640729	2.94895089144663	3.17023274804007	3.16318887025911	3.3268333957456	3.1301854316759	3.04057488976814	3.41850797147785	2.5666642869836	2.68504595600992	2.82867667549614	3.33206227421265	3.10742973066536	2.97893190708924	2.81092070533557	3.15822257947908	2.76077357637776	2.74180425192057	2.67122649279255	2.88423638601711	2.77795602640583	3.39417007158646	3.40137881018607	3.53818808879942	3.51115224188833	2.64054968763605	3.03246683062307	3.35671748644589	2.6586222572227	2.85561418012809	3.12377645749497	3.10480004823382	3.72812810166316	3.64138592716374	3.08101368971774	3.18895671619747	FALSE	CCTTGGAAAAAACCTTGAGAAACAAAACGTACTTGCCAGTTAGTGAAAGTACAGACACCC	A_52_P27849	AW146020	AK077263
A_52_P10458	12.3150712835756	12.9760439525684	12.4541166247348	12.2685596879138	12.1623005998247	12.0081144056687	12.2746109008175	12.8496780410943	12.3541308094831	12.3323643222068	12.4851614071445	12.7183196606706	12.4233266394649	11.8387896745766	11.619922312299	11.8639576054888	12.4985750492746	12.4705155681507	12.0835151082276	12.3240382198813	12.0301842110282	12.4492312472183	12.3653621023398	12.247328366445	12.7676391865682	12.311782726674	11.9640101190495	12.200856201773	12.2143968992593	12.2407179838552	12.8732020279551	11.6305762363763	11.793179668674	12.50975274225	12.8686963648991	11.776814636828	12.6546094427258	12.7105184471791	12.0038659725968	12.5457290248704	12.0170790551226	12.0289553104069	12.8101455813622	12.0479107099497	TRUE	CTGCTCTGTTTATAATTGTTAATATTAGAGATCAGTAGACAAACATCGCCTTGTCTTCAC	A_52_P10458	Skp1a	NM_011543
A_51_P380875	10.6463451299733	11.1191634741013	10.7073966920858	10.8904907391362	10.6259536828157	10.5181325185431	10.7919722057028	11.0810069504777	10.7201476317084	10.9296258360998	10.9686109524608	10.9964511984513	10.700061174618	10.2013412445766	10.5281137745708	10.5760981944577	10.2257582457965	10.9806491209554	10.8347076024677	10.497368786109	10.7107320342928	10.9489451602153	11.2237603175805	10.698762229786	11.3609883950381	10.658283044349	10.5871668865243	10.2402364284434	10.6666310061157	10.6031479607581	10.73134403185	10.331377876246	10.5431062922173	10.6846539297795	10.8916087596122	10.2621831698021	10.8757164201152	11.4565117708945	10.5274756896146	10.8657640267079	10.6965118921096	10.7689600449331	11.1678698544801	10.4505125926199	TRUE	AATCGACCAAGCTTTGGATGCTCAGCACAGAAAAGCCGTGTCAGATATGATTATGGAGCT	A_51_P380875	Smc3	NM_007790
A_52_P338796	3.43812703686895	3.279315513821	2.96790347543467	3.0856703222386	3.30019892393717	3.09069684994238	2.7602282699283	2.71895947140682	2.86789756995389	2.87099553476652	3.17795346505284	2.72228449493972	2.81593929939615	3.21943253407208	2.79419091235696	2.72262244323178	2.43157711722581	2.42871022512322	2.81526985883581	3.02655631433617	2.87363059646203	3.00277442110028	2.8213737072443	2.65204330451756	2.76510899318264	2.80512958374675	2.48418557110842	2.83195069220046	2.78893334582386	3.41586242418227	3.3256483988806	3.35638506501212	3.05084887853644	3.1219269739264	2.87702896713894	3.35342677736813	2.61515491368517	2.85022261901765	3.35425289027412	2.72621362163524	3.40461747038225	2.89580102757436	3.35397636075496	2.70247897958988	FALSE	CAGTCCCATATACCATGCACTTAACTCTTTCTGAAGTGAATGCTCCAAAACATGATTTTT	A_52_P338796	Trp63	AK048623
A_51_P487162	7.9678277179153	7.85905537158771	8.20714890099542	8.42327305144032	8.50104718937353	7.79385199136175	7.9678277179153	7.79694706597697	8.08452071853913	7.99525452338617	8.1708995204919	7.5483820180249	7.72067968934991	8.25100343460901	8.3879657760265	8.45497149469643	8.85680526236641	7.84465954083634	8.07978332113949	7.81766776538977	7.95702244166004	8.09617301363292	7.75200715334632	8.15235517044627	8.03923405375002	8.07739455524602	8.7421840524686	8.31330506528026	8.5235128204798	8.77265454010935	7.93075796989354	8.08873788854374	8.56903664124629	7.81089586719746	8.22844551312418	7.71556589094577	7.9058124394315	8.45202223478068	8.13234544902192	7.89518971895953	8.75701509476741	8.64589866011984	8.36356669368341	8.20595828080889	TRUE	TGTAAAGAACTCCGGAGTTTTGACCATCCAATAATCCCAGATCAAATATTGAAAACCTCT	A_51_P487162	Dus4l	NM_028002
A_51_P321891	4.54162678076656	5.43732744444624	4.82105530374216	4.58213995468758	6.07941332330861	3.59478634780061	5.88477951138028	7.25020661772166	4.61295775198355	5.07706963398943	5.22658984133071	4.61048972118549	5.33920417478696	4.62824473261432	4.48442995943898	5.27292656706811	4.0378757690554	3.55299350233302	5.90735763035724	5.14955670188543	4.66989220439852	5.0699951962396	5.4491012183972	3.96783511976882	4.30944305123907	3.59444913889471	4.85830302076153	5.00323133448148	4.4647146115751	4.81764396439691	6.02312634972051	4.22274251092447	4.7452795448782	4.9668298640267	7.22100561341348	4.4973544848985	5.18062911744777	5.28261639833387	3.95448685985699	4.5440473187176	4.12256734980859	5.44881641705468	5.77172921800941	5.21893604142449	FALSE	AAGTCAGAACCATTACTGCCAAAGGGTTCTACGATCTTGACGCCTTAAACGAAGCTGCTT	A_51_P321891	1700034E13Rik	NM_030097
A_51_P476660	12.9853985218657	13.5251279702327	12.8611537641207	13.369951694032	12.7032374123124	12.2724906903826	12.8905525213621	13.1862912653857	12.9184166368144	13.3667190083645	12.5751917843701	12.4350667308242	12.2809984857141	12.9189147844485	13.1809838332002	12.6842753743313	12.232062957325	13.4503248212532	13.3926339950256	12.9489114861856	12.4578311842263	12.7020371121249	13.3889497469035	12.5034937258118	13.3309409256081	13.0041854961486	13.2319908674857	13.2567758296875	12.6945235529509	11.956466535227	12.4985750492746	12.8706019817872	13.4328226587266	13.0023646481525	13.5426985712526	13.2302966847801	13.180220220045	12.88980965652	12.5757969179792	12.871225382421	12.6938611918317	13.157988077109	12.6978709983909	12.8821144596258	TRUE	GAGAAAGAAGATTGGACATTGATGAGAAACCTCTAGTTGTACAGTTGAATTGGAACAAAG	A_51_P476660	Mllt4	NM_010806
A_51_P328416	3.66726622716212	3.61361017776826	3.25936097132087	2.81614455251597	3.32592979658659	3.02080150469897	2.95782156497066	4.05758347257285	3.88300921675474	4.17807856879145	3.19208692140869	3.43143691076994	2.77283862348929	2.81827848956612	2.95476782691879	3.61984902467949	3.00894927039738	2.96577091834039	4.15274818437006	3.64569178015101	3.28475801842769	3.61517607840193	2.84595314093452	2.74980705814284	3.19673892972419	3.0988131486971	3.96945440375461	2.87148226758483	2.81116499160878	3.78492043992856	2.97528608763346	4.54963144555285	3.55231813112241	3.07149557967438	3.45810697502859	3.57960229135688	3.05704862571137	3.21122178838702	4.3293707242983	3.28544139046039	3.89031593114083	4.2078180965371	3.60241996003678	2.85906066865018	FALSE	CCTCAGGCAAATGATTTCTTCTGTAAATGTCTTCTTGACATGTTTATGAAGAGACATCCT	A_51_P328416	9330179D12Rik	AK020388
A_52_P692753	11.5802029270139	11.4672793627933	11.3011616007347	11.4985854289882	11.6260220654192	11.5935025468297	11.2332083391901	11.3406428604227	11.2544559146151	11.351789665453	11.2991288116207	11.1740075221807	11.2067359159662	11.8305329735228	11.7131317861527	11.2847571987732	11.0547446811488	11.4900963957868	11.2390000408672	11.6357546956534	11.0127325883865	11.2761123057192	11.6811735195859	11.4689450031483	11.2847571987732	11.2266554770683	11.4030194934694	11.6087318742908	11.6655776672598	11.7412714891963	11.2847571987732	12.0549759206861	11.8711824934665	11.3764360133932	11.0835115721308	11.6964918101713	11.1633957475649	11.2647140068813	11.5707748688907	11.1836128386829	11.4959385039537	11.1755253600619	11.197378289577	11.5315063864634	TRUE	CCACGCGTCGGCTTCTTAAAGCCTTATTTTTAAAATCCCCCATTCTGGCTCAGATTAAAA	A_52_P692753	A_52_P692753	A_52_P692753
A_52_P84096	12.8953510088282	12.5790954636626	13.1500178001708	12.9278994118527	13.2712781181587	13.156575725365	12.8041430116803	12.4896054750818	12.961396038119	13.0893454394266	13.5364661398598	12.7345258515491	12.9927790554274	13.042676275257	13.3137923086315	13.1136784812934	13.157988077109	12.6388582236885	12.9985617516785	12.9654695778095	12.7838702690833	12.5505634626051	12.265510470605	12.8474975397955	12.3096611400846	13.2327246951039	13.0934739469388	12.9316830089636	13.1978144628116	13.101506794729	12.6601244911672	13.2869822322406	13.4538474751932	13.0696456805796	12.6645685481963	13.2903291284574	12.6806852547045	12.3772855114746	13.3196827105982	12.6869006038035	13.1648605276667	13.0374414630888	12.3675318701475	13.0685198526507	TRUE	AACGATCTGCACTGAGTTCACTATTGCAAATTGATTTGTTTTCCTTTAGCCTTGTTCACT	A_52_P84096	Pgd	NM_001081274
A_51_P487178	6.02867072334383	5.96254262358914	5.93371179460058	5.62860374438192	5.57016796232843	5.78190379860342	5.84530122187085	5.8635400910019	5.7306588010008	5.79374092022061	5.74783718247961	5.62765876511093	5.72730251174163	5.91113428134186	6.01418384772572	5.59525722997909	6.48845249543521	6.18670103723045	5.64396889213881	5.6661715397143	6.01031038471359	5.78782941938543	5.67691007638185	6.10626463687385	5.51907969422362	5.89714404237703	6.14594373513322	6.02241968819623	5.72365430477416	5.72018107233743	6.0762308320886	5.59218261317573	5.82125981803421	5.73584487506672	5.86640364522415	6.01137934509672	5.7306588010008	5.82299027143723	6.21891132954687	6.13324722025465	5.72819448443934	5.76527389684568	5.54173927810888	5.54408607508539	FALSE	GGCACAAGAAATGCAAATGATACCCAGTGTTAATACTGTATGGCCCTCACCCTCAAGAGA	A_51_P487178	Megf11	NM_172522
A_52_P672825	6.47188063112883	6.10392057599577	6.17575402504576	6.18397357695418	5.03261138921169	4.85941438413607	6.45884852430697	7.00607628881139	6.08514691367435	6.82134832754677	6.78367010901084	6.79064495281648	6.2911961173393	6.23725780968248	4.69067394475543	5.8595641957891	6.13752972137018	6.50738005054521	6.40441686538291	6.32548760741914	6.18690766423888	6.24059642150989	6.87428287990726	6.54014477731657	7.23791928528446	6.65375469977302	6.406046606352	6.79475728717774	5.60429515621804	6.70134019746312	6.65503915525828	6.01983812554336	4.63728993801704	5.8044857856111	6.38226884280864	6.44403027818765	6.51218587485533	7.08305000377749	5.4693155409042	6.47188063112883	5.96919132951043	6.28845764139318	7.11199286429248	6.32834405032067	FALSE	ACAGGGCGCTAACACGCAACAGAAGAATCACTTGCATTTGACAGGCATGACTAAGTTGTT	A_52_P672825	BC106120	BC106120
A_52_P321791	8.14562552048467	8.35216031972072	8.49901019343602	8.62950282292724	8.5235128204798	8.5039829101401	8.49003603657949	7.98231755015219	7.69619131806613	7.73513341340838	8.09228048030081	7.85023055111644	8.11643449480442	8.9539007430832	8.37670930049861	7.92305676921202	8.19943754643238	7.79875218870547	7.90316465151828	8.13210411455144	7.75200715334632	7.38559537035247	8.35576200467497	8.41694677259635	7.98011204011072	8.49745543039871	8.38590340671263	8.7532349889987	8.46928990945975	8.53498527412364	8.06175123038611	8.42889941592932	8.59195533993259	8.5940937456997	7.89565043953064	8.35576200467497	7.5483820180249	8.42501057665723	8.30831643372862	8.10079658524732	8.14416377427776	8.43458406093587	7.66823242391076	8.47794092689442	TRUE	GCTTCATCATTCCTTAAAGGATTGTTGAAGGTATGGTAGACGCATGTTTTATGAATATAC	A_52_P321791	Srp9	AK003606
A_52_P996582	4.68058864756078	3.92020689581409	5.39895886904464	5.22565712501421	4.49973598769328	4.0108785594033	4.54598800451109	5.62794524128087	4.59941702051889	5.24057679513725	4.61552671517268	4.71819151339643	5.33523213213752	4.46945850689586	4.57042012208919	3.51531200644572	4.62501181047546	4.54304547601128	5.27966331963383	4.56588725205655	3.84702893160885	4.49706092133286	5.07970982692336	5.33708479531766	5.35295761366742	4.86340917588715	3.90487150054285	4.34055181296147	5.46988169957787	5.04792729281005	3.58980136276107	4.4655230000984	4.35131518082716	4.84754438724489	4.37004749639491	4.82726229649822	4.68769819162818	4.67349593255979	4.95883224743243	4.585595343299	5.5128119318314	5.09210732469205	5.02665532920354	4.42005620967	FALSE	ACAAACTATGTATGTTTTAGAAAGATAAGTCAAAAGTGTACATGGGTACTACGTGTGCTG	A_52_P996582	AK077928	AK077928
A_51_P158538	13.1785998175751	11.4124888130846	13.4845594292323	13.0736795669474	13.1672352407055	12.3235832379526	12.0127477122758	12.3430452596339	12.9629165326766	12.7408926359646	11.5257578261729	12.080244812481	11.9223739988994	13.1732782600158	13.0629739548162	12.7275930161656	12.7825411894744	11.1888493833235	12.9848594971179	12.5004382823659	13.3724956629621	11.6944922153634	12.1351270895748	12.8507837718321	11.8113643591509	12.9749513504345	12.8210482756747	11.88839497354	12.788133479955	12.832063210064	12.2210315168314	13.4401276988784	12.9767256647256	12.7924956084904	12.2912588615089	13.1433495942696	11.4108424400317	11.162720098374	12.878552536263	12.0256136312854	13.1557975915425	12.7919437441449	12.0110701545687	13.2985517797101	TRUE	TGGTCTCCTGGAATCTTAAGTGCTGTGAAGAGCCGGCTCCCACAATACTATCCTAATTTT	A_51_P158538	Zfp36	NM_011756
A_51_P275697	7.4115709284694	7.4190075773244	5.08217819427223	7.16722324206852	6.62795079119327	6.31770743335067	6.19331064122955	8.33562835530203	7.26941647916953	7.11199286429248	8.55828771264467	7.18307047133745	5.91160714036352	6.85725228382687	6.69438727089456	6.54955911750196	6.79250902910293	6.24856983102477	6.7967708588652	7.68796844166155	5.49476598554254	7.07191587459645	6.36545557756613	7.61513714230387	6.20631627361531	6.2646316967814	6.84649437279575	7.40925791260241	6.66123186847975	8.3566363484142	7.25115452884668	7.19693758477427	6.02470638627117	6.61055697404864	5.44782835671461	6.22805353103014	6.77725990646875	7.05690503515497	7.18465148904719	5.97607342562716	5.85258820579183	6.74437810722938	7.16870723628865	6.52647097332237	FALSE	CTCCATTTTCTGATGAACAAAGTAGGAAAGTCTCTGGAATACAGAAGGTGCGTTAAGAAA	A_51_P275697	1500005K14Rik	AK005164
A_51_P512519	8.54077820490254	9.12196881728116	5.02859048791515	7.3147663765434	4.7356548136148	8.16077081917724	4.83410540318677	4.98133920284037	5.4365611891128	5.4108280618564	3.79091836635655	4.82495240026833	5.42090387933661	4.77713670723387	4.94940560804201	7.67959825158777	6.7154371003806	6.02495215795752	3.92287529839462	8.54621050270234	6.02361264409475	4.71926614290501	8.28301439950603	7.54462545343115	9.86481430703209	8.69492836511148	4.70919913482971	3.86398666232761	5.24360406949517	4.41474829328717	9.5261308019935	7.88382567992305	9.37269146530736	5.85556883056682	6.28817557469874	8.9865976431605	5.83421735539436	4.59393076786723	4.62007024439774	5.57883283879049	4.2242779174543	4.13667544528174	5.66308144561317	4.71953222044668	FALSE	TGATTGCCAAAATGCAAATGCAGTACATTCAAAACTCCTAATCCAAACCATTATATGTCC	A_51_P512519	EG214403	M29009
A_52_P435154	12.0879340551597	5.2793600342797	14.2679240896416	12.0690748648714	12.2035242189855	12.7924956084904	11.1816370422547	7.99882609545934	11.0015057623702	10.3384175679352	10.201811228473	8.07739455524602	8.6535492890992	13.5456974133619	11.1533555914617	13.0324446885967	12.7261599904148	7.89895210663806	12.2782641742635	10.427611944454	12.5039181900847	9.44724290120509	7.28350861209799	9.8808699537604	5.14814607689296	12.4120838136395	9.66915652902146	11.9890381047271	12.2013788438151	12.9111397586307	10.699348096473	11.1171621667533	12.5281387372728	12.7697133979241	9.2664131417665	13.4493657255965	9.16668052568067	7.42149402576983	12.6408307993187	10.8446846797436	12.1105518232962	12.4727668677297	8.59009629868037	10.991338726642	FALSE	TATGAGTGAAGAAAAGACTGACGTGAAGAAGATCAAGGCATCTGGGAAAGCAGATCAGCC	A_52_P435154	Ifi205	NM_172648
A_52_P430886	5.8835493779817	3.70760896145868	4.92834373578238	4.68685750130747	6.61697280157495	6.01215688881811	5.35571816843941	3.22990568904027	3.48972845453332	3.68621533747446	4.52064027820461	3.44522619803937	4.45739852820887	5.11084746220616	4.576862143742	5.23071126931184	4.83672978474438	3.86879703233849	4.33233834781347	4.02704745918292	4.23434290697865	4.87993925338686	3.03770932424617	5.35175220359198	3.09636962033294	4.18492369735978	4.40280164904975	2.75671551197178	4.21862638114937	5.25874010114991	4.68896250414651	4.35949142314501	4.60266113159109	4.34529925375081	4.09590199368216	4.93687953055727	3.77901007668726	3.2405513456649	4.35977202878823	3.95045032569423	6.7266679769274	4.94574583613154	4.2971120685416	4.28293910201574	FALSE	GAACCACGAAGAGGAGATGAAGGAATTCAGCAACCAGGTAGTAGGCCAGGTCAATGTGGA	A_52_P430886	Krt13	NM_010662
A_51_P396978	3.25402585635023	4.2631227173629	2.76102606709907	3.62820296796629	2.84076259684355	2.59624768905957	4.00552407702528	4.99970274062191	2.60508374129514	3.03622561450981	3.00277442110028	4.23707808039157	3.33815412071497	2.79443007454615	2.68660764798648	2.39752328181034	2.35563340519473	3.6322848932065	3.07430715504348	3.45440253272429	3.44622552034302	3.77652866912582	4.30205575357556	4.72302178129155	4.40332314756225	2.77580441456668	2.92170303849835	2.70004831248229	3.10164106239287	3.62647504494078	3.60023234207019	3.08619584272606	2.91751078953861	2.47689895371646	3.67079370424025	3.16485827446808	4.06929726025576	4.25923572786062	2.9164187019577	3.70733128755958	3.18313675992377	3.24215539113091	3.23137671097557	2.14943154102368	FALSE	TGAGTTCATTGAAAGTTGCCAAAAAGATGAAAACATAATGCGCTCCATGCAGCTCTTTGA	A_51_P396978	Kcnip4	NM_030265
A_52_P455494	13.5251279702327	13.674884003692	13.7992346513334	13.6089108912846	13.3303507514692	13.362843073504	13.6320431929551	13.4587166349127	13.5183566012193	13.6231661606629	13.5501022475868	13.3433554152281	13.6604954801694	13.3478084197478	13.5145338618781	13.5510974232415	13.6640445616852	13.4944518106024	13.6720069298759	13.0998877252096	13.4633413352832	13.8074394189643	13.612235860808	13.5232643169893	13.6370254126505	13.8012760928349	13.3602761131606	13.4229705346143	13.7319595120682	13.8321877734888	13.7139941030252	13.1886699751413	13.414595832783	14.0389891983852	13.6458047098532	13.5573829465542	13.3724956629621	13.1062741663612	13.5162812077334	13.5747552195551	13.5595712281644	13.5528527865231	13.6512567066836	13.5778140233584	TRUE	AAAGGATTTTAGTTCTCTCTTTCTGTTTAGGCCATCTGCCCAGATGCAAGCTGATCTCGC	A_52_P455494	M6pr	NM_010749
A_52_P197046	5.26484077536599	4.15190123538905	4.7103406509612	5.2475945500445	4.62764404205299	2.59855108646505	3.68179640170048	4.59572051993012	5.33303595995058	5.12278278696977	3.80121103734973	3.01430898343572	5.8054389992729	4.02763110000206	3.77901007668726	2.33315648400248	4.24387297751073	4.31247545431304	3.59478634780061	3.66783109815097	3.90246737435492	4.45801518398788	4.01735092300189	3.74624393632182	2.7896813277938	3.22040400237723	3.83431031243157	5.97743507213225	3.43734011583892	3.81972047288306	4.74158190618782	3.09777539723142	4.18075635030892	5.06280629179587	4.25668412148805	3.98327538483521	3.99292494058312	3.69344939049869	3.57531244960101	3.71711976682112	3.52594593266638	4.31094984214542	4.92499922605561	3.87770063437487	FALSE	ATCTACGTGACCAAGGGATCCATGAACAAGAGGCAAACTCGACATTATAAAGAACTGAAA	A_52_P197046	NAP030421-1	NAP030421-1
A_51_P101929	14.9032470554758	13.630858182928	15.3472334268573	15.0879733676916	15.278862623335	14.3986649330286	14.3986649330286	13.3749090075534	14.6796527564121	14.8758180470412	14.3862840912546	13.5684801293419	14.8353098750594	15.0482576397727	14.752297185988	15.1711856325031	15.1429244203774	13.9605713271692	14.9816345174234	14.4176009765191	14.6005073696767	14.5810265465787	13.2378325008546	14.8330957067473	13.7067052037302	14.9465537505452	14.9332641276221	14.9774627725198	14.9221676656413	14.4852804460363	14.6293063125966	15.2218310503639	14.6395254657273	14.8888091525192	14.3364676813013	15.3590353440115	14.6756502995467	12.961396038119	15.0700101476477	14.7182298059639	15.1590952548891	14.9332641276221	14.2203918364749	15.2172788036178	TRUE	GAAAGACAGTCAGCCTTCCCCTTTGAGAGTGGAAAACCATTCAAAATACAAGTCCTGGTT	A_51_P101929	Lgals3	NM_010705
A_52_P215152	5.14780887458993	5.8427170477892	4.802983990092	5.19757550506311	4.72715766517097	5.23818431345344	5.26535696774251	5.64396889213881	4.99680383261163	5.57118473221598	5.88830657760666	5.4736150930831	5.16903397074788	5.06117453941905	4.47062208054048	5.27505517878478	4.01468953940129	4.8429423060874	4.87898008117024	5.67167660451053	5.12570140234517	5.65585693016023	6.0609613146479	5.03468041063858	5.62348686949664	5.01536702940042	5.3285402253603	5.56025056036569	4.50004571328847	5.10503877263069	5.38799703597396	5.76651245279504	5.56302196230223	4.79020352736424	5.25003118271675	5.16959785258825	5.57994169266638	5.01394437278356	5.1765693448693	5.43917703076437	4.54939563955174	4.97832842045106	5.95488483157649	4.21001059596254	TRUE	AGCTGGCAGACACTCTGCTATCAGTCCCTTTAAAGGTCATCTACCGCAAATTGATGGTTA	A_52_P215152	Klf12	NM_010636
A_52_P433011	7.36082540104932	7.59233631595513	7.1840730853847	7.45669583074794	7.17731518612175	7.05050316650592	7.10776035533779	7.54036607626149	7.02724150516846	6.74859339325356	7.25697956764374	7.37807787056443	7.30905344428684	7.11047059635022	7.3761510966767	7.1664914691009	7.39519919878809	7.54514237338166	7.43637734233532	7.36030405575279	7.22459551315965	7.33068629918782	7.30354158572014	7.04267017187524	7.6508902091405	7.20755844252023	7.11721373490817	7.35770967665784	7.18917536383833	7.14640069366237	7.46825634609716	7.47441187925573	7.0599580403418	7.10963445559456	7.38899367100905	6.75138728011263	7.32024693326975	7.76795241595752	7.26891160425062	6.93583938553419	7.22485947379144	6.81182634735155	7.74095786842128	7.18004190438334	FALSE	CAATTACGAGGCTATTGACGAACACACACCCCTCTACTCGGCTGATCCAAACGCCATCGA	A_52_P433011	Fat1	NM_001081286
A_52_P252356	3.23513972370234	3.47108336483642	2.77948629076598	3.07545105128649	2.91383183676828	2.59955680131721	2.67910920297248	2.638467784143	2.69935705984479	2.34984578640778	3.03524117783066	2.76900784439874	2.63866787572825	2.71732505044963	2.69602379420979	2.25186681914924	2.34961905897031	2.57286140515306	2.71361708140212	3.16433117504014	2.49981191838181	2.8123889116292	2.7053965268464	2.42473410204454	2.76373571577283	2.71750929991775	2.72606197861593	2.76296896403118	2.90575535238695	3.62312218890043	2.91968578865441	3.12223205896515	2.88827182832996	2.44177894581399	2.89378965254862	3.18827884092338	2.50840094181459	2.82442901201639	2.89726610263359	2.54239805830019	3.17051736927373	2.60690184156118	3.15044715818441	2.23030845571444	FALSE	CTGAATGACAATAACACCGTGAAGTCATCCACTATGAGGAACATCAATCCAAATCCATTT	A_52_P252356	4930432H15Rik	NM_028671
A_52_P414225	7.25183730270364	7.23619771096623	7.54203872276882	7.36967205345005	7.35181636970085	7.21179771558563	7.00891876968819	7.01254248694411	7.25303631633821	7.25697956764374	7.14748064122585	7.33891703561903	7.15935599241028	7.36576844478984	7.23354526542137	7.43883394585763	7.14864436859625	7.12698318924805	7.54563157355672	7.03316792412944	7.18095903490617	7.30139859084231	7.04129738210236	7.08765163274568	7.14409603587115	7.2477646918128	7.1749119201568	6.94011533706285	7.32024693326975	7.28104641182926	7.03881606437262	7.178023789258	7.31574694104341	7.14409603587115	7.15219171280114	7.28265010952887	7.22770084634232	7.47304858237421	7.26209857903407	7.08872232516817	7.32124304952922	7.55988187841194	7.2824218371774	7.39621427038046	FALSE	CCATTCAGTGAACAAGTTTAAGCTGAGAATGAGCAAGAAGCACTACGATTTCCACATTTT	A_52_P414225	R3hdm1	NM_181750
A_51_P406539	3.89683357096735	4.16827697133527	2.87869538895338	4.21552558225999	3.04417933746857	3.20531273709536	2.67748062855424	2.62156527279798	3.76014574198281	3.28882204171593	3.58923739733392	3.75258333855946	3.11891983590771	3.78128835494257	2.93013152886663	2.26765365645506	3.25287350001336	3.19759557628491	3.44798274618285	2.84274566588885	3.29759018140646	2.82847188216992	3.74624393632182	2.41838743378541	3.54122895127514	3.21029193465071	3.39162594770365	3.44973420023765	3.46815725573775	3.90308515569071	3.74962297247691	3.1394381805056	3.59478634780061	2.89707303696523	3.2910764787613	3.39994438562025	2.51096857032812	3.33986348491222	3.6344197804044	2.87226115903252	3.1481326858217	2.96017803748182	3.59996876204555	3.4197558102987	FALSE	TAGCTTTTGTTTTGTGCTTTATCAGTAGATTTTACTCCTTTACCTCGTGTACATATCAGG	A_51_P406539	AK047455	AK047455
A_52_P478560	3.76068628267886	3.66918225832742	2.78720905512342	3.05536146592639	2.95227629643351	2.60508374129514	3.07214598527827	2.75078359696258	3.12434278910438	2.90985968344744	3.05704862571137	3.15878905907306	2.64900225511437	2.85679497980331	2.79611060664551	2.78265776587437	3.0950627074426	3.29958600319942	2.96037434152729	3.20531273709536	2.85756420061603	2.85924777282092	2.81641123225984	2.41778654811469	2.97400583271717	2.83125215851468	3.07863214853491	2.78281551047139	3.48334416159263	3.60627311566308	3.06523879210206	3.14990990111087	3.4329385537156	2.43592615242933	2.88949395547751	3.19788002830392	2.28875953481191	3.16846526946409	3.86003840525515	2.78684920687092	3.13821106155602	2.65658452104164	3.03418305944816	2.26665525955719	FALSE	CCACAGCTGTGCAATATTTCAGGATGGATCTCATTTCTGTTCCTTCCTAATAGAGAGGAG	A_52_P478560	EG629849	XM_894787
A_52_P492989	4.95055221675427	4.83410540318677	5.36624724718508	4.93291614896967	5.14838439394801	6.15004536690388	5.39138606806734	5.48540013445226	4.90258687427486	4.99653576264538	8.64726407302332	6.19850859642484	6.26872202551281	4.72011482334545	5.00846549676239	4.49392365391356	5.32975691949132	5.06795533271215	4.58970874658202	6.43928500565784	4.82049973109584	5.5420835488443	5.28081574071809	4.57803489251117	4.93544444558809	5.39535520115021	4.5669939292488	6.11974986350897	5.46732301444678	4.68434228094013	6.4372994163314	4.96216921203422	5.06001022997093	6.191430809236	6.53937238229127	4.88013039449894	5.65793066179747	5.2464544527475	5.15301129384218	5.53923671822454	5.29690701499561	5.11084746220616	6.30243405515705	5.00825720925527	FALSE	CTTTGATGTTCCGTGGATCTGTGCTATCTGACACTGTGGATGTTAATGGACTTATTGGAC	A_52_P492989	Ncan	NM_007789
A_52_P309211	8.5330953031248	8.54263760432598	7.76485908419375	8.51648583552806	8.09020609424494	7.88258170006698	8.77711482320201	8.32852195430264	7.73249215768378	7.96753679453921	7.71077875322598	8.71112384014696	8.26677197093759	8.88190037456889	8.2398632040065	7.53584193928992	8.91336459896448	8.79634058561233	8.9113661067566	9.06621751506995	8.811777269403	8.47776442306056	8.65380792862886	8.09432327441627	9.16910281921684	8.57052956905896	7.67434536504693	8.74029752040501	8.76520822094719	8.45912647045404	8.84739734111746	8.60763199036589	7.99997406855701	8.83475296346406	9.09185366872809	8.23120207913982	8.83883234505128	8.11949280976505	8.59433164849693	8.47944506017994	8.67866822233059	7.9369033195218	8.43879709110047	8.19449506402225	TRUE	CACAGACACTTGATATACAAAACGCTCTTTAAGATAAAATGTCCTGTGATAGTTAGAAGC	A_52_P309211	Pftk1	AK051283
A_52_P987564	8.8532286019349	9.27581404116783	8.44072447938915	8.78740774165832	8.95682650847728	8.7673971583695	9.10846154772706	9.1393401962505	8.94329147334381	8.69557414240168	8.54873917212496	9.42499201014326	8.72993702654505	8.5235128204798	8.41890989650666	8.4655867956237	8.63738383254501	9.45889544711188	8.7976462027912	8.39215307452996	8.7561509872479	8.66234583787685	9.15760512269955	8.68174537778018	9.44025077277034	8.49172695875973	8.54077820490254	8.72827316176812	8.585262769589	8.91380743828772	8.44990614180904	8.94914931386292	8.8847829508377	8.3288743717124	8.86893603992942	8.44773943359794	8.99734088892657	9.49608686849841	8.4509060000857	8.77348707081642	8.4204155303623	8.30574797733063	9.29408241750129	8.67508760571655	TRUE	GGGCTGAAGTAATGGTCCTTCTTCACACTAATTTTTCTGTTTCTGTAAGTGTAGAAAGCT	A_52_P987564	Wdfy3	AK049456
A_51_P346704	6.23302502497059	6.26843494618934	6.22080505043972	6.11633840276502	6.06929089401661	6.53438996658026	6.74907626461435	6.68247522186398	6.57628246332344	6.41746164928974	6.80612009883397	6.76843198298186	5.95155841116549	6.28773118974855	6.51299658257117	6.143586097418	6.91996457601351	6.88673069161632	6.16955911674654	6.30574543840491	6.38024472794202	6.19471411421941	6.54955911750196	5.8315102400666	7.11695964421817	6.83709129967446	6.86111658860604	6.67661980185237	6.54430009558468	5.85332612707786	6.21577942010244	6.19635974959418	6.48706391500118	6.04590083396915	6.2792368771644	6.73382208035304	6.39651416495677	6.37212593686341	6.72337048035636	6.6265444474776	6.22986044689621	6.5250931118992	5.95025222870471	6.26816066171217	FALSE	TGCCTTGCACCCTTTGCTCCAGCGATACCTTAATAAAGTACGTAGCTCTGTCTCCCCATC	A_51_P346704	Sox10	BC023356
A_51_P344734	14.9666026709032	15.187585633542	14.8592924735793	13.5090212587639	14.952513426133	14.9774627725198	15.0700101476477	14.9753440282708	15.0813474949631	14.9551592038629	14.840997001363	14.9001358693545	14.8982001820479	14.952513426133	14.9798685739488	14.8459503584903	15.0380722296235	15.1239785294727	14.9140238173113	14.6886582078148	14.9221676656413	15.1259776047984	14.7636092829634	14.666437252729	15.1515420670968	15.050088852823	15.050088852823	14.8071114801685	15.1126327353146	14.985904711836	15.0577977435123	14.8208798393387	14.8825458010403	14.8802232890093	15.0739883022378	14.6578643050918	14.8592924735793	15.2074690048496	15.036174800297	15.0380722296235	14.8825458010403	15.1536504401073	14.9122168683675	14.9332641276221	TRUE	GTTCTCAACTTGGTCATTGTAAAGAAAGGAGAGAAGGATATTCCTGGACTGACAGACACT	A_51_P344734	Rps6	NM_009096
A_52_P428654	3.59881278432099	3.52621944381625	3.65870658949706	3.82403066172633	3.03301468100729	3.16589231402162	3.63927686449853	2.56264511922831	2.77444472587016	2.51347302606762	4.18334561659259	3.60778285549289	2.67006630897891	4.12540697073017	4.5440473187176	3.47108336483642	4.08226547096337	2.74202985972671	3.46212595491312	4.31609291959094	2.74980705814284	3.05300465220933	2.85950205640993	2.69443200778009	3.18467935465955	3.3528326286353	2.65590977737338	2.78550465292545	3.22106092289324	4.12511470829374	3.6753399193546	5.17014592382698	3.57723832266452	2.49107719711582	2.85828209002483	3.80657509680446	2.87456035608832	2.83993235457791	4.10869851290917	4.83257728041269	3.12251264559474	3.50083134296253	3.09799771914479	3.84643947711602	FALSE	AATTCCTAGTTTCCATATTTATCCGCATGTAAAGGGTCTGGTTTATTCATGTTACAGCTA	A_52_P428654	Zic1	NM_009573
A_51_P101004	3.93365463348385	4.14567428235612	3.60023234207019	3.32502618406161	3.22264471596974	2.65511871059616	3.46640744016946	3.11977930287642	3.66887096838216	3.59444913889471	3.667549381838	3.13714185539549	3.20110211591564	3.76638580646404	3.81739220370114	3.15611970510039	3.98682518045089	3.7266638799389	3.57531244960101	4.14637626728023	3.27412349288501	3.38533036892912	3.3595359073947	3.26621258216949	3.04317750295075	3.64110544282788	3.41333494558327	3.601822885128	3.84946220817467	4.38756365143107	3.82000326844011	4.09590199368216	3.92088637386006	3.0489754988087	3.50443251270551	4.35677722809017	3.10962746000654	3.74543804757715	3.7824988597658	3.43385639915933	3.58684890828998	3.31936658364169	3.76579328777916	3.11371733360237	FALSE	AAAGAGCTAAGTATGTTTGTCCTGCGGCCAATGGAAATCGATGGTCTGAAGCAGCTTGAA	A_51_P101004	Serpinb3c	NM_201363
A_52_P644674	11.8991294173437	12.6073944424689	12.0963707533308	11.9268954270845	11.956466535227	11.5884607165746	11.8643643767312	12.2035242189855	12.0666608350182	12.2824830839976	11.8611858070648	12.2724906903826	11.8830206240495	11.6164765812762	12.0081144056687	11.8245775203178	12.1555462945414	12.1697686400918	12.4079588289477	11.8301508260827	12.2926794751499	12.3306334379037	12.0200286543268	11.8647595311675	12.2755610244069	11.8807610935322	11.9556874944685	11.3319394200826	11.8911514497572	12.1316393983358	11.6364830579959	11.5451965063838	11.9400299296684	11.8344469579325	12.1723813733983	11.9299041949633	12.3402651204954	12.3487358072083	11.799391858502	12.0685781910678	11.9189617886505	12.1609469126347	12.198524607512	12.0819403725253	FALSE	GCATTCACATGTGGCTTAATCAGAGGTGGTTTGTCGAACTTGGGAATAAAAAGTATTGTA	A_52_P644674	Trappc6b	NM_030057
A_51_P350403	8.4164234874392	8.709685706149	8.6310947834568	8.50752244628676	8.43972425140587	8.33460517967513	8.9402985286452	8.74773959061334	8.65300024288533	8.53674294944125	8.72140916539658	8.58434611040364	8.5537945961306	7.6891834491402	8.27881884299727	8.72140916539658	8.71443970940025	8.77959670363504	8.6652507726673	8.23886003050065	8.21531097366192	9.08966886048531	8.41716415018347	8.56541712883458	8.55182653480558	8.50290706333348	8.41435400143447	8.48292962329845	8.369954326676	8.46035752638257	8.64796178877001	8.3554780939756	8.34573026652796	8.2972053673846	8.52041038489243	8.01927882325034	8.82386042681164	8.97053087837357	8.37563612219716	9.09121185641787	8.81028785387055	8.7929323861282	9.0029544488874	8.81643073184111	TRUE	CAAGCAAGCCACCAAGGACAAGAAAATAACCACTGTGTGATGGAGTGCACCTCACTGGGT	A_51_P350403	Exoc4	NM_009148
A_51_P102740	7.37465736467947	9.13564033466411	6.6420177497932	7.76828858839869	6.63474873800404	4.3765496451901	8.03983795201381	8.43152595636355	5.03336834551737	6.85501701008369	8.02820656934002	6.13517289753407	6.73557744509464	6.57033071836667	4.88462932085448	6.02867072334383	7.46869507712024	8.67480931003644	5.24978749342908	6.58571753867407	6.28982398791124	5.39637514534688	8.7630752325205	7.89518971895953	7.0118258774175	6.50963056179843	6.38562730364438	5.54529805530562	7.34017392709482	4.74336247307426	6.97032650009768	6.58546579505305	6.56157171326975	4.90506974870538	7.41834721832036	6.43653723074134	9.42758723865794	5.94433438323031	6.43783865572211	7.399004868812	5.85359246276473	6.41846500073309	8.19833209261988	6.57322788759158	TRUE	TGCTTTGCTCTAGTTATCTGCATGATCTTAACCTAATATCCTTGCAGTCTTCAATCCATG	A_51_P102740	AK084873	AK084873
A_51_P504494	4.5543597731862	4.20090923858557	3.9075676011311	4.12840531643589	4.06456209971678	3.75658491287531	3.27784289524635	3.5229165570366	3.7266638799389	3.50624154026606	3.40192679014	3.87530123594813	3.48544257795931	3.2405513456649	3.81298915105913	3.52651629203456	4.05042345448727	3.35195418038662	3.20110211591564	3.96822160318157	3.48834917032903	3.37128383170069	3.68621533747446	4.16157814791273	3.94767482719898	4.24874421732604	3.51396271754649	3.64672267236666	4.30366791510152	4.41287580885933	4.10146487480566	4.36573999394031	3.53138528377379	3.79568305278435	3.6898712252167	4.5154109696783	3.29132269601742	3.63744734616725	4.45864301684999	3.81143843601054	4.01365411418135	3.26170348052489	3.6517824017159	4.25088956825905	FALSE	GAAAGGGCTTTATTGTACATATTGCTTATTTATAACCTAGTTTTTCTCATCTCCCCAGAG	A_51_P504494	Dll3	NM_007866
A_52_P85329	3.30422867854144	3.43645052219591	2.80917351140047	3.0037654841607	3.0988131486971	2.69331861034562	2.62189809723033	2.52874458319854	2.80816251727973	2.59855108646505	3.09995953443601	2.97893190708924	2.68743043455824	2.77283862348929	2.97486892669701	2.36873402535113	2.36279466566757	2.55120863256247	2.77345067761386	3.10819088092337	2.56483086868424	2.97784602433957	2.73084427127858	2.54337258785338	2.68336089162361	2.59185870500672	2.60723160840229	2.7769927630081	2.91136609664364	3.48863345710671	2.916889704326	3.23867799073863	2.85802501352418	2.4982456342962	2.82442901201639	3.30879259885257	2.41165161982364	2.85992503115206	2.94375829182239	2.63905520083969	3.059393459182	2.62080402575872	2.90057967258163	2.42850690085519	FALSE	TCTTGCATTTTAGTAGCCCAAGAGTTGAATAGCATTAATTGGCAGTTGGTACTCATCACC	A_52_P85329	5830403L16Rik	NM_178243
A_51_P419959	10.4775925999119	10.7242555009783	10.5546016234319	10.698762229786	10.655074499022	10.5580881462406	10.3860487499294	10.775919541571	10.4899605141533	10.4036658233633	10.3416851503867	10.6753207479759	10.3726871216779	10.500240410392	10.9956607181536	10.6502158645603	10.6622480495499	10.5706794681395	10.6247476062328	10.3583985358082	10.5060399266103	10.7115321499125	10.6769497054023	10.4044846857361	10.4897058464104	10.5839082450576	10.5637319961433	10.2259995194671	10.9605710190232	10.6911468040215	10.4039589339553	10.5306991237401	10.4948072084337	10.4221133086036	10.399021142128	10.3654484122206	10.5986729950586	10.8135049221694	10.7468995413315	10.4545465287335	10.8446846797436	10.8415763220002	10.8235908585275	10.7104421169726	TRUE	ATATGTATTAAGAACAGCCAAACTGGATCTTTCCACTTGGCAAGGAACAGAAACTTTTTG	A_51_P419959	Eaf1	NM_028932
A_52_P628885	3.32465968726362	3.40855860893254	2.82642478451781	3.00753371465175	3.12875354151326	2.8453690293242	2.60176024597044	2.54640324124614	2.82156873619244	2.62995029598318	3.09665372938995	2.73896530220283	2.68713224207083	2.77888776617486	2.68466556280589	2.39859342919517	2.5810615134197	2.59004365040566	2.7782965254909	3.14281705986076	2.57962993934693	2.9726270597192	2.73518711072019	2.72552030520131	2.69083309793937	2.58678433299404	2.57436274223719	2.98428048474601	2.8780409588318	3.45135715533175	2.9185277179253	3.93591927377147	2.87718315031155	2.71715423050229	2.81176925957483	3.33815412071497	2.43853179618474	2.8672867436486	2.96843323405337	2.57348729996147	3.09665372938995	2.63481279350749	3.18999111938496	2.4517393141932	FALSE	TTCTCCAACACAAGTAGAACTGTAGACTGTATGTTTATTAGTGTTAAGATTCACTGCCAA	A_52_P628885	Baalc	NM_080640
A_52_P92905	7.56811776073114	7.36928391228362	7.05215168620007	7.07280430256122	7.22980252200493	7.49160582038553	7.36365313349837	7.26209857903407	6.95462697339638	6.76753988313502	7.52277979823278	6.99201866685547	6.83956414172057	6.9305118744509	7.11199286429248	7.59575704189792	7.03471714941653	6.45381678246088	7.14640069366237	7.18073311950703	6.55342992564892	7.7343006969662	7.48396250105298	6.89995707161698	7.66691012488894	6.4107388439438	7.19796064082477	7.99447268433491	7.08790054966766	7.03977324246669	7.02999119560019	7.09294818308952	7.15161185084888	7.17100814370087	7.1534866142082	6.72806204739986	7.53825492905259	7.50689361837681	7.17016814866479	7.1217423619942	7.40727821389104	7.08554784437526	7.07455493533305	7.06909583602679	TRUE	TGGGTTTGACTTGGAAGATGCCTTGGATGATCGAAATGATCTAGATGGTCCCAAAAAGCC	A_52_P92905	Cd99l2	NM_138309
A_51_P192311	3.35041774953635	3.56573565427946	3.17994285765667	3.46729938239347	3.15640040893355	2.77283862348929	2.9960940273538	2.87478822776444	3.5071499768044	3.66220417938415	3.09040378905216	3.2080486640502	3.33788124587248	3.47702457712883	2.95936668292168	2.42850690085519	2.64223832730824	3.15044715818441	2.92719981694886	4.90855372985274	2.79732126189452	2.95423478553543	2.86034483419757	2.93572895388384	3.08985986255954	2.97141355287905	3.14663947284241	2.75807948560319	2.94399109147367	3.4197558102987	2.92309023440782	3.27068531046257	2.89640822073213	2.51740901881718	2.87548324828828	3.43704829967217	2.84925055111485	3.48035742711043	3.64988971808568	2.98086480879891	3.1412279753118	3.38569661933625	3.52890539987419	3.27068531046257	FALSE	ACTCATAAATATCCATGAGACATTCTTGTAATTTGTGACAATCCACAGGTGTAATTGAGC	A_51_P192311	AK054106	AK054106
A_51_P479696	8.35643601747687	8.57989151543723	9.01186220518544	8.69405285555454	8.64213930737716	7.97134516833634	8.47224460073419	8.7078939831198	8.3606901733835	8.51447872309519	8.94653101061519	8.43480516481412	8.7976462027912	7.89698025863535	8.9297229784333	8.82741454047542	7.5763189026503	8.39509716542671	8.49241540456513	8.32965155591565	8.46475043451827	8.76049595057462	8.352473916193	8.48543815666126	8.40658066796975	7.45443955329765	7.46209396200634	8.96152184965846	8.85913346392663	8.46950217847099	9.04619516740145	8.45736324305143	8.31644292343988	8.98298828959128	9.18200031468609	8.95437590490598	9.33259160491165	8.7776360556701	8.29805482129674	8.33194163802933	8.6487226785515	9.10986874420271	8.260841473939	7.8260345460386	TRUE	TCAGTAGATGCAGGCTTTGCAGATACAAAGGTTTCTTTTTCTGAATTTACAATTACTGTG	A_51_P479696	Cds1	NM_173370
A_52_P811497	4.05669250516511	3.75393871839889	3.20594947704406	3.39450208545087	3.3823923381025	4.06068428443005	3.51055708018971	3.19062559537662	3.18031586445238	2.96395450191974	3.85748342202091	3.56058831916624	3.46783464469885	3.66487253991746	3.76039728042819	3.44738460782216	3.22400522625037	3.55994312913989	3.40550287152364	4.02885537490707	3.58684890828998	3.279315513821	3.36112255601666	2.66612783037148	3.87561686667421	3.50217402955336	3.32345183899645	3.32438304326646	3.72691674259378	3.68850869035102	3.45984837577714	3.74543804757715	3.7819204509959	2.5207777507863	3.3034205282672	3.83175168430367	3.16229242732433	3.37540601965583	3.62794835604692	3.47949322837819	3.18087537104799	3.01605635996757	3.43143691076994	3.30604919216692	FALSE	TAGCCCTTGCTTATTGAAACATGGAATTAGAATTAAGACCGAGCCCTAATTGGTTTTAGA	A_52_P811497	AK044923	AK044923
A_52_P256914	8.68936085527443	10.6834976988494	8.81868615578134	8.75726070118442	8.61563722192048	8.2818975318963	9.76574582358824	10.0340576683596	9.40628127667194	10.5743672137163	9.67030974905383	10.2666669757751	9.57985638147917	9.21774823470317	8.07615708228176	9.34278324842633	8.4007614159769	9.906541999168	10.7073966920858	9.99822805147538	9.91323226340127	10.4659910450355	10.0080514200402	9.2248518548235	11.2504174603609	9.59968126053596	9.2708601469815	8.7433263249514	8.12004235130888	8.55660610098317	9.99024226029289	7.49703715260073	9.80729204207804	9.2975594138865	10.9318450524131	8.53674294944125	9.82836425588641	10.6181768136432	7.916407705358	10.1892761069885	8.30389017460728	10.0900632372206	9.5832524344691	8.86690225722199	TRUE	CAGACAAATTGTCAAAAAACAGCAGGAACTCCTCGACTACATTGCCCATAGTGTGGAGAA	A_52_P256914	Cyp2b9	NM_010000
A_52_P454127	3.71776182766134	3.34049857835731	2.87613761124663	3.33543095335606	3.19136304260514	4.60517636600823	2.56623619579125	3.23019601898874	3.4127058795541	2.70644355536929	3.12959230221639	3.40108815713121	2.87253059814664	2.78484560094333	3.26361524766947	2.47821235959535	2.87010753702167	2.62488255074043	3.75687155336584	3.03217730987024	2.85060462973738	3.66487253991746	3.17051736927373	2.69915168546058	3.27268430411618	3.37803354484975	2.98528111235614	2.75427125346557	3.49130362867892	3.480956175119	2.91999260300919	3.2871633105577	2.91947888945761	2.53149747394168	3.55105293644705	3.67497282797913	2.99358967813821	3.24468413034145	3.84090290441226	2.93892748388532	4.12557113652738	3.28018440729891	3.60688029013567	3.02165105839168	FALSE	ACCTAACTGTACTTTCTTGTCTTCTAAGGTTTGGATCACACAAGTCTGATGTAAATTTTG	A_52_P454127	Mtl5	AK053809
A_52_P1012592	6.70368094003442	5.60259091431417	6.60541344425742	6.52911393195947	6.32575104000592	6.57066182512332	5.4701942155611	5.02637575693925	5.66360152784683	4.9671166976174	6.04779501169765	5.74217286963738	6.3500380298925	6.43928500565784	6.39041965148928	6.62431705839163	6.27901229694626	5.78215410332385	6.02241968819623	6.2843523600675	6.2171465209574	5.4405793911716	5.54173927810888	6.37738690479644	5.60036056201303	6.8637974284548	6.12353476421482	6.27750735836155	6.47064117572087	6.51707254012487	6.03480129270732	7.21597877078944	6.4219823046865	6.45696708891437	5.04570554023722	6.8440895692434	4.91483765477324	5.58503136128243	6.72552883619118	5.87503788065412	6.30490055589061	5.42795645036173	5.96236754376687	6.48036783565759	TRUE	TGACATAGTTACCTGATGTAAATATATCCCATGATACCATCGCAAAAAGAAGTATCTGAG	A_52_P1012592	AK079518	AK079518
A_51_P113475	4.96415960825334	5.37388875847147	4.94520147010204	4.88039021939268	5.62548029757263	5.40186747143048	5.25874010114991	4.63700475814151	5.1784041752546	4.59607112185286	5.060297992846	4.65874237634441	5.42669682689929	4.34206834224352	4.9603081251376	5.45377810490532	5.34251223939005	4.8879861630258	4.90855372985274	5.46794723585705	4.96831192587429	5.89714404237703	5.06795533271215	5.06087394566713	4.6800328998743	5.32532513050679	4.54192027327892	4.73950138772237	4.73479072318268	5.1395253717759	5.23101017455116	5.05709276330029	5.23004560416876	5.448510085145	5.22714631934023	5.48566128209334	5.40132773453598	4.92360304665435	5.26005742525253	5.21452699100851	5.62191348135826	4.82861938428495	5.00971120154169	5.08768053987903	FALSE	CTGGCTCATTAACTGGGCAGCCAAGAATGGAGTTCCAAACTTTTTGAAGGACATGGTGAA	A_51_P113475	Pctp	NM_008796
A_51_P425749	10.1445950117105	10.2053264063118	10.2242837578492	10.0786261490351	10.0333318271389	10.0846557995551	10.0153727003728	10.0837721380918	10.169638407521	9.97932954643705	9.93951992794756	10.1882046192328	10.0226836214569	9.74101663466347	9.90431495679093	10.3342780356791	10.2013412445766	9.9481008878334	9.87553623083967	9.9508924956528	10.0487336752032	10.4022669369547	9.8840637022613	10.1071590966836	10.1615023525818	10.1024607592696	9.9860019464477	9.67243917011268	10.194790108071	10.0224509433886	9.92402131548748	10.0077894557107	9.8253812543705	10.0176376982278	10.1681384934648	9.74715128706354	9.9727699907922	10.1435768428621	9.87057583767962	10.137929191843	10.0627408766826	10.2306195942776	10.237158172953	10.1773261765627	TRUE	TGGTGCATTGACCTGGAGGTAGAGGAGAAATGTGCACTGATGGAGCAGGTAGCTCACCAG	A_51_P425749	Cdc37	NM_016742
A_52_P1036159	4.16257540376527	4.04653114090891	3.68850869035102	3.73074101075703	3.70396972700955	3.59635617934262	2.56095540896902	3.75104514233324	3.65684887621768	3.05053490204431	3.39597526682025	4.1180387735804	3.73164875172059	3.69221145241904	3.15974492888662	3.38161456223306	3.36669999740524	3.14417360584378	3.64891110521996	3.70591276594824	3.84254101510587	4.21429758527911	3.06021576779854	3.4305101495319	3.738938848239	3.7819204509959	3.37388057271828	3.96532408331868	3.63410513907752	3.4510557487592	3.97400147136005	5.30821328986091	3.14871906391343	4.27730606169232	3.09098545298111	4.36945400148016	3.45859569311087	3.55192834249379	4.16574684745705	3.29496128908222	3.54245816473674	3.47973405657759	3.90308515569071	3.59104001118509	FALSE	GGGAGATTATCAAATTTGTATCATAAAACCCCTTTCTAACAAATGATTGGTAGGGAGGGA	A_52_P1036159	AK050890	AK050890
A_52_P501882	5.67861542569961	4.5932226913812	6.34840737408384	6.0244007864126	5.96236754376687	5.65280422128845	4.85075578840152	5.04398781157626	5.33948232724797	5.5296697063126	5.08193774605315	5.2234228213267	4.98399748128036	5.68520532085443	5.57756526938031	5.81012287729156	5.62166692021381	4.5440473187176	5.59891202548316	5.77172921800941	5.61458150093321	4.76171613778583	4.72250072428506	5.64286175760562	4.65846044528023	5.67754318245973	5.46732301444678	4.75532159240045	6.05420959026966	6.31101388361297	5.1723060955143	5.80714138225395	5.64976130133472	5.65428496749245	5.17630130871973	5.50351212583829	5.06659269440482	4.38569172041632	5.88247163257529	5.0436971842197	6.31211900284737	5.79483536802901	4.86796230816754	5.93317943849885	FALSE	TATCAAAATGTTTGTAAACCAGTGACAAAATATTTGTGCATTGAGATTAACACGGGCTGC	A_52_P501882	Med12l	AK129412
A_52_P308507	6.99745231448908	8.2249825881303	7.13828547859036	7.43716404538163	7.27171788347535	7.5275863750516	7.79602289938122	8.15726021707217	7.53322077634889	7.55743564970616	7.81995014119745	8.34046195984885	7.49463293059572	6.80411571369697	6.90870818019634	7.1209044879221	6.86705288963086	8.00369463532118	7.4951146590467	7.32766989602311	7.34359709682307	8.17938364748291	8.07031345842842	7.26854505383855	8.25847075818593	7.3417072036652	7.32691023370248	7.4212236319368	7.2098787139052	6.76140611529799	7.83121433004453	6.96699232417923	7.26636732306552	7.42844498050813	8.19332651441668	7.0630154687596	8.18958006594697	8.21149148659496	6.95208468658334	7.98721937237256	7.06230035532045	7.53345536559598	8.0871965834209	7.10776035533779	FALSE	GCCCTAAATCCTTAAAAATACAAATGCTATAAAACCTCCTGTATTTTGCAAGCCTTACTG	A_52_P308507	Chd6	NM_173368
A_52_P642005	7.65612898688198	8.83527588886942	6.6633572997058	7.33561145202897	7.4212236319368	8.70352686033904	8.27343439707206	8.430343759921	6.95368091210771	7.85023055111644	7.42205508047351	8.46729505744732	7.35628945588938	7.426129140948	7.05050316650592	7.08644179237877	6.38281980689355	8.20870022264048	7.0276679873386	7.2307956045775	6.64616488623565	8.66213698943942	8.0270350840307	6.93960456589264	7.9604197789614	6.82111692548737	6.32597504597715	6.52808877921806	6.79379329929346	6.75222746236903	7.7454476149662	6.45936960572229	7.01047891857012	6.38048633903106	8.62601601303174	7.58788433422721	8.43879709110047	8.36570113939101	6.69269015670891	8.46593722820678	6.7648196736536	7.14977990747797	7.05024222013641	6.89352763031229	FALSE	ATTCACAGAGGTCAATAACATGGCAAGATGAAATTATTTGTATAGTTTTGTCTGAGCGAG	A_52_P642005	Camta1	NM_001081557
A_52_P403473	8.98273463482226	9.4003961048364	9.04233517963767	8.5137714663507	8.54263760432598	8.6215358271715	9.34497979708881	9.16985540607842	9.03374086121933	8.8284328590623	8.84543756263625	9.20590543338333	8.98412472006602	9.36464371469676	8.80507292079	8.6233813504387	9.29850120779009	8.93041873226254	8.7709028888245	8.43972425140587	9.68653587943298	9.06134879374969	8.95638596170968	8.09966588549646	8.83929652646957	8.74112556532065	9.07993716659352	9.0177960448742	8.86846347324887	8.475357763662	8.99116208981239	8.87617135873184	8.92623774522966	8.42284525064794	8.74526979319992	8.62532144978761	8.78928363317354	8.93476901030781	9.25220154213091	9.07480365956908	8.54525880061487	8.6198822466399	8.98729344321829	8.5588166033494	TRUE	TGTGGATATCAGCCCCTGTGCACCTATGGACATCAGCCCTCCCTGTGCACCTGTGGATAT	A_52_P403473	NAP014233-001	NAP014233-001
A_52_P266940	5.14090020354688	4.80684553178431	4.95381439964992	4.80238214312666	4.7839233679395	5.0175800261137	4.52091680503137	4.55863516138194	5.03890578329122	4.90026207649804	4.63700475814151	4.73065541674057	4.60450206608667	5.07899388749534	4.93911046580501	4.96587719042336	5.1869048284681	4.93755479397941	4.50067941996889	4.68227548761138	4.93687953055727	8.66877725658939	4.78750920874315	4.25604716838543	4.48782267933589	4.4633386638108	4.94969683899905	5.04792729281005	4.90369217100895	5.01200476853701	5.1639512501821	4.82004857917475	5.77891218657285	4.48002463701743	4.60964036596133	5.02086112453953	4.45496725752254	4.88462932085448	5.1117764983275	4.9875546143117	4.50627003940294	4.57313682068308	4.79719883342525	4.55291547884037	FALSE	GTTAGTTAGTCTTGTGTTTTAAATCATCATTCAGTCCCCACTCACAATCCACCCCTAGCA	A_52_P266940	TC1657580	TC1657580
A_51_P109692	3.72937040191411	3.83716532104297	3.49339517223885	3.12223205896515	3.24192427788884	3.67985316414148	2.97813859911765	2.87148226758483	3.43108874284786	3.49953389567038	3.92619782559121	3.31474325671825	2.6764691124766	3.4510557487592	3.10234701614892	3.48780457934509	3.27290102043025	3.17709315608881	2.89262434753461	3.39741541177471	14.0593567296555	3.48067312937231	3.09854892219276	2.65710541806096	2.73696880529059	3.31020059483031	3.22431268109222	3.27447488521425	3.3758739501345	3.83630388258537	4.4465770513222	3.89395089668982	4.79596030546146	3.0856703222386	3.26818434148279	3.40710393936141	2.95936668292168	3.05380889663404	3.5708840454049	3.25344944425658	3.56889428819046	3.21029193465071	3.4241603606563	2.96762854725904	FALSE	CACAGTGGGTATAGACTCCTTGCTTATTGTCATGTCCTATTCCTTGATTCTTCACACAGT	A_51_P109692	Olfr33	NM_147073
A_51_P410581	8.0216085765202	8.3887571902283	7.33823149767138	7.57333027255855	7.77176596794035	7.79671831385137	7.68545918573709	7.55618214594434	7.61078136000812	7.83324249651536	7.78889404018955	7.69434074910727	7.4242873271775	7.88727233374318	7.62932519561871	7.72092699038935	7.1953410319289	8.31758489629793	7.8334959193854	7.65160938617884	7.60398667691586	7.6256824691013	8.38400976663418	7.72314270956028	8.01037284099308	7.69785147719927	8.05449732372782	7.47526857677684	7.50964547066155	7.60514154862745	7.94102371544779	7.62049344653244	7.5606619741994	7.44304463533188	7.74933940341025	8.17168435765434	7.92440395732749	8.09322720602927	7.88012755325993	7.97537912850564	7.74884077903719	7.94469499151058	7.39925670258708	7.80518654853915	TRUE	CTTTTTTGGTACCCATGAAACTGCATTTCTAGGTCCTAAAGACCTTTTCCCATATAAGGA	A_51_P410581	Hdgfrp3	NM_013886
A_52_P381799	5.05506316393365	4.67143163515048	5.45558552906721	4.63197939536276	4.54093406557465	5.22739198110828	3.83345497342403	4.7680774834535	4.80173978174932	5.06853133470401	4.54498374476515	4.84661712434555	3.85481566963679	4.27297347036318	3.89332713418556	4.42068620547181	5.3212306531544	3.47447035421286	4.73098658249225	3.87561686667421	5.34083319333993	4.17544884841191	5.6010687316945	4.55795814070134	4.56991815951224	4.50358508698654	5.50383048499301	3.65389688314745	4.71355736819373	5.40186747143048	4.44229771927406	4.27907946049026	4.02929413528102	5.65302354607692	5.610509158369	5.62348686949664	4.89933601417766	4.45473980574604	6.02846502640801	4.27461469238918	5.01234545377444	4.18816355556881	5.94906611319402	4.37543942310734	FALSE	TCTCCGCATCCAATCTTGTTCTATCAAATTTAGAAAGCCCTTCATAACTTATCATAATGC	A_52_P381799	Neto2	NM_001081324
A_51_P300444	3.5059586677	4.15329022895148	3.64214344267066	4.2988159871419	3.26791358349316	3.00802315064626	2.87253059814664	4.11752029575508	4.05739083458249	4.16185598199247	4.03929288107023	3.05588154617778	4.13425510445636	3.02532879532801	2.76120821938593	4.32110151558821	3.35822825648459	4.40422761273167	4.108089594951	3.01944778395461	4.17197729069281	4.32086261754771	4.22544599579533	4.10518089686682	4.93183465758755	3.63896530216962	2.46047147002721	2.80248739157805	2.76716159202418	3.38138701207735	3.47108336483642	3.39335349037086	3.46783464469885	2.7092765136775	3.70303822591804	3.32985016434097	4.53521277372347	4.87698464910274	3.32754203651972	4.32563212649752	4.15329022895148	3.57381174305116	5.04336077100944	3.40855860893254	FALSE	TGCAATTTGTAACATACAACAGTCTTACATCTGAGTGGTGATATTCAACTGGTGTTTGTG	A_51_P300444	AK086626	AK086626
A_51_P157042	13.8148626814366	14.9682291035441	13.9605713271692	14.7182298059639	14.0527550948504	14.1495265183504	14.5023641180198	14.7267670122009	13.4296049918772	14.9485027163497	13.0171400641686	15.3038800682062	13.4370079472028	13.7837887133737	14.929838107844	14.1421526394115	13.7800388748334	14.0471316889839	14.127794261472	14.3101853981179	13.9241453410227	13.8582652334217	15.0239422797144	14.0968054833682	15.0380722296235	13.8739381284272	14.5192317731876	13.0504348273008	14.5788173657466	14.3492736679564	13.8107661367601	14.1607524971611	14.5397733156635	13.9054653725453	14.2679240896416	14.6395254657273	14.7093070493771	13.8148626814366	13.9252195700019	13.893549191255	14.9356904910385	14.5705858524838	14.7590324066742	14.430887435739	TRUE	GTCAAATCCCTGTTGGTGAACAAATGGCCTTTATTAAGAAATGGCTGGCTCAGGGTAAGG	A_51_P157042	Ctgf	NM_010217
A_51_P258829	7.29087958725254	6.42065411639546	6.45485230798734	6.52317497435924	7.42303924825162	7.91795152845926	7.77966549579566	7.5028221937623	5.92618088149958	6.75862391184077	6.48110039966984	6.96223763747969	6.29272833273532	6.56942502359729	5.97559485837642	6.74369609320858	5.6603506225743	7.15476920597642	6.34277860951063	6.87612403331754	7.76966229066435	5.90905155397776	6.36395934336807	8.41248247602117	7.71105108877859	7.8585689401975	5.89501677825023	6.51531160548998	6.38359975778585	6.80337330882595	7.62414766990821	6.98515491382112	6.09518300718534	7.83028937367464	7.31808083078863	6.17511389188364	7.25752974770771	6.09713884778341	7.36186227037116	8.19225250803829	7.4464636323293	7.00561345444107	7.17276311026392	7.48985572007657	FALSE	GTGCTAAGTGACTTGTGTGAAGCAATGAAAACCAATACCTATGTCCGGAGCTTCAGTCTG	A_51_P258829	Tmod4	NM_016712
A_51_P510418	8.33071572780518	5.64503984798764	9.8549745822729	9.37628830816199	9.05535160648654	10.2720791863016	8.47822438041235	7.62587077429166	6.53386329777242	8.39980977884887	6.54535146953069	8.57507442916785	7.5784098736645	9.8574473246629	9.1799926779337	9.6329686042997	9.04781810182706	7.92901319545167	9.43061964652443	8.62869807783839	8.70836368299451	7.83450714050076	8.03128096469764	8.73184040850987	7.09974321969693	9.1264969892287	8.58036998328936	7.1209044879221	8.52801465002667	8.91803382450944	6.51299658257117	8.86009420324644	9.38739917439542	9.2528842034263	7.80390612561667	9.65234405414998	5.42871116554145	5.59762299489909	9.29903196133763	8.479206960747	9.56901674792758	9.85347580098155	6.9138791390687	8.60110249377419	TRUE	AAATCTGATTTCAGCCTGAGTTCCCAGTGAAGTGTTACAAGAAGTGTCAACCAATAAAGT	A_51_P510418	Aldh1b1	NM_028270
A_51_P382618	8.53806201827824	7.82626541500789	9.35793011466659	9.0632163414592	9.26529971157415	10.6345461902585	8.62488311955313	7.58717163262605	10.0100223536611	9.75405503082908	7.45467616784	8.2478055154802	8.67480931003644	9.77053901482153	9.83399910317951	9.6727337276364	9.21431100309184	7.27835745929195	9.43011246319408	8.30341045381583	8.03983795201381	9.66028366668462	8.35006051693382	9.4827597624849	7.06959385256078	9.17600672793091	9.00012340247877	9.06245137880492	8.67582735124656	9.07208900157813	8.34891191307333	9.72374090427952	8.55049269472706	9.5500426150702	7.95136757007858	10.6553755464099	8.1458491840403	8.05361099581617	9.46711521531845	9.95029696672403	9.7776580380308	9.05159404738143	7.17953407380867	9.3409075732714	TRUE	ACAATAATGTCAAATGATAATGTCTTAGAACTTGAATCCATGAGCAGAGTCAAAGGATGG	A_51_P382618	Casp3	U49929
A_52_P310225	10.3453601949163	11.8041637418446	10.7789932337682	9.80100536848347	9.99632300480825	9.25220154213091	9.66187538893943	10.6063254693771	10.9689142081712	9.52882012540958	10.5978760181325	11.2019116854029	10.666054106666	9.4020156853083	9.76473533250483	9.20507251253264	10.5679027755675	10.8078879726344	9.53327054976389	9.32920941072783	10.2031765201909	9.79018466847793	9.90289609203687	10.64246386128	11.2906915401669	10.7396158819329	9.44870998360351	10.0024741708962	10.4063408754173	10.4085176591057	11.4604511553377	9.43345595690864	9.56852552167206	10.20593427589	10.3384175679352	9.378329996072	10.294839288713	11.049537679816	9.6383766194058	10.7096885740884	10.0232886949559	9.42450037517476	10.2770802320468	10.3731624515169	TRUE	AGAAAACAATTAGTTACATGTTGGTCTGTCTAGTTGTATGAAGTGAACCAAATGTGATGC	A_52_P310225	Dnaja1	NM_008298
A_52_P731229	3.41670212863971	3.25812503942394	2.98317568690691	2.8079626896439	3.30604919216692	3.01363432221568	2.64687328194361	2.64115672440263	2.88563918671403	2.89819830361614	3.1710927846223	2.70620458563507	2.71990222498781	2.79611060664551	2.81334234107449	2.76261743051409	2.43219472340798	2.40597980242124	2.79330153483597	3.01036955868536	2.7221227485504	4.50824027366606	2.83335118514714	2.62894059352359	2.75215034551082	2.72567392845187	5.90818054183342	2.85516015481144	2.79132356252279	3.41850797147785	2.96229877885252	6.44327185598082	3.28690064013164	2.71032653263933	2.72589196705703	3.31972140688635	2.60690184156118	7.54514237338166	3.96692386830803	2.61985284990436	3.40170019397086	2.75344808331736	3.00731210079819	2.63244382559127	FALSE	TTGCCGCGAAGCATTCGACTGATGTGAAGCATTTTAAATAATTGGTAAAAATAGTTTCCT	A_52_P731229	AK054384	AK054384
A_51_P271208	8.51619010816877	7.8610729357927	9.4003961048364	8.28459344394532	8.2983638301602	7.9518828972688	8.2327671236393	7.69103170802118	8.50240398840648	8.47621481136287	8.13494941110746	7.8036891871125	8.1462989184712	8.41965483787883	8.61708793166679	8.68949642937032	8.95971283995686	7.29998384836064	8.71624330779239	8.41793057623088	8.47642680967646	8.46874638397439	7.71355844063803	8.70454811623506	8.04911890560003	8.59735065838663	8.24007101224935	7.55507164106227	8.34547293306564	8.81493813579522	8.13591490232884	8.14533763243323	8.48025995653338	8.6929279347044	7.78627263382641	8.95317942451658	8.2650042930831	8.36229065645853	8.5080363577734	7.62466734264506	8.62809762411018	8.76359916967235	8.46848736954885	8.6745493370681	TRUE	ACATTATCTACATTAGCATCTTCTACTCGAGTGTTGCCACTGGGGACACTGGCCGCTTCG	A_51_P271208	Agtrap	NM_009642
A_51_P335169	6.05545160905381	6.26127445016064	6.04272151134684	7.10128604595744	5.4365611891128	5.41240721751619	6.11059651869455	6.89597785873844	6.01299364749576	6.03980431154639	5.85870482890767	6.10118518321057	5.98562607237633	5.35151051400749	5.6603506225743	5.55249559988989	6.13542001358657	6.37350443971395	6.40494959369233	6.08776994986295	6.23114302263836	6.57974630542716	6.45777263865297	6.19767623535273	6.9335737646231	6.33828409205372	5.79951367596892	5.52405605096463	6.90895452757186	5.95025222870471	5.2862755998064	5.71867789281694	6.30314935592558	6.16449879200188	5.89895915901647	5.83948828380702	6.34896010904956	6.72836468897881	6.55014357052804	5.95928691201674	6.45353814082177	6.13492177321935	6.2171465209574	5.6647785527328	FALSE	GGTAATGCGTTTTTATAGTTTATGTGACGTAGCAATCTTGGTTGCTGGAAAGGCTGTCAG	A_51_P335169	Hoxa3	NM_010452
A_51_P137336	12.390068018252	12.8999691325898	13.3008201374959	12.7080750847782	11.846885958373	12.146473339555	12.6449916450822	13.4640087381496	12.8719210489336	12.5980865942135	12.7788289981188	12.8982938597637	13.2645298301878	13.0339151558382	13.0235735615303	12.9716400471988	12.80202341919	13.0954232733756	12.7239957747793	13.0281428912379	12.7312318708993	12.9788947683891	12.8507837718321	12.6710246954831	13.1345882691509	12.2702111838826	12.148520923564	13.6650871361305	12.7017136337213	12.9749513504345	13.7550129038962	10.9878058874583	12.8644606087053	13.2431351353101	13.1918967267201	13.2015923091338	13.0035221254167	13.3151584794693	12.5590122228465	13.3758506847283	12.6472713114313	13.3808881690481	13.1895706112388	12.6495401456473	FALSE	ACATTCTAACGGGAAAAAGGAGACAAGACCTTTGAGAGTTTTCATTCAAAATGCAAATCT	A_51_P137336	Cdh1	NM_009864
A_51_P271529	3.95415693660781	4.34757079068487	3.49693857680637	3.614930118614	3.87095136629196	3.91940618074958	4.3428170705915	4.96342139783586	3.26766122397323	3.92020689581409	4.59111835815418	4.28656392968899	4.37901274226255	3.44973420023765	3.80350166404426	3.67175674152883	2.71491173768584	4.13796168035546	7.42356975595494	4.26035968584931	4.43717839217339	4.31519540036606	5.2016080838406	3.97779273069342	4.4488578198249	3.94091522451555	3.81863268206061	4.27355413212552	3.40582432797826	3.439787996178	4.05070981383216	4.18611907452428	4.16574684745705	5.56025056036569	4.23949185631143	4.13608421028318	4.06782334823081	5.18746842826811	4.01385094783353	3.85907862042821	4.30792604536743	3.44410648508117	4.59111835815418	3.51087640263395	FALSE	AATGTACATAAAATCAATGGCGGCCAAGAGCATGAACCTAGACCTTCATTTCAAAGGGCC	A_51_P271529	BB303627	BB303627
A_51_P278843	6.41943907429046	6.0964439426847	6.20312102924178	5.8573124174785	6.04332016346362	5.86329794638793	6.19285519638675	5.88859469359355	6.01903570546617	6.03690207540837	6.09929236318743	6.01712993344125	6.12271118611503	6.37481251661482	6.44641145535581	6.06588700285567	6.66699547627008	6.48068671294142	5.79591631530765	5.91186872119756	6.12762877281155	6.11895447077391	6.01242520603023	6.27048011096093	5.77383135395042	6.26175450488193	6.46603646435247	6.59699741526667	6.04722932701331	5.97693374405433	6.4511351001227	6.16864601434792	6.36205399048141	5.79538311023778	5.99935385441352	6.28095864951815	5.96967473025555	6.09664536647586	6.67738676304738	6.44045239565649	6.0653753443711	6.00420715378672	6.12374886568198	6.09871656371229	FALSE	GCAGTGCTGAATATCAGGCGCGAATAAACGTAAGAGGACCCCCCAGCATCCGGGCAATGA	A_51_P278843	Dscaml1	NM_001081270
A_52_P387237	12.9728405400231	13.8419083765639	13.1474355792579	12.9936017419204	13.4310442041959	13.042676275257	13.7850888520413	13.4503248212532	13.5079843914107	13.4657552552701	13.9041658696238	13.9642452044297	13.5097397965432	12.8372789979691	12.661670514206	12.7281168095575	13.0145000184473	14.0108498992477	12.9005118801712	13.1102323105913	13.282633249168	13.6162816198165	13.8274572331393	13.015782766589	13.9808077800787	13.044773164118	13.216052612324	13.2128192567413	12.5135808449272	12.4823445745162	13.6089108912846	12.7247317647474	13.1609254388257	13.3675638597748	13.8815186106156	12.4980341902698	14.1134953701287	14.2732166741576	12.8869656493543	13.7057809447077	12.6736998086343	12.7709050267213	13.8430031227228	12.9489114861856	TRUE	ACAACTTTGTACATTTCTCATTCTGTAGCGTTTGTCATGAAATTGCTTCTCCAGTCTAAC	A_52_P387237	Dhrs3	NM_011303
A_51_P346923	7.40993601743102	6.68553404327093	7.24397480735864	7.01209419522829	7.27643594071659	6.97781515910489	6.51810915404482	6.92355547811588	7.38111065979432	6.72337048035636	6.28543453589072	6.87551350025319	6.78292179787017	6.40494959369233	7.39137374920557	7.58370457051578	7.56901677890875	6.76753988313502	7.04577925848302	7.10630924393014	7.42231593293005	6.65667370605375	6.44808243185413	7.19506997640688	6.8198207016407	7.1255972246252	7.12062271890568	6.74859339325356	7.29087958725254	7.42794086395532	6.66361246316285	6.98648532015895	6.77426882678195	6.94598508978244	6.43120066181173	6.83057270310344	6.49128577949207	6.69836071139979	7.66422918526581	6.72196845953314	7.7848946826169	7.25573554665274	7.08503080829977	7.55719972251891	TRUE	CCTCAATGGCGACTTCGATGGAGGAAACTTTTACTTCACAGAACTAGATGCCAAGACTGT	A_51_P346923	Lepre1	NM_019782
A_52_P225158	5.31554702113366	5.14838439394801	4.83642092451635	4.39479927389358	4.38169101475822	5.5740220393141	7.4174183255205	4.48182955714234	4.73865899104273	5.52142896151072	6.84097432077175	4.58525639152386	5.7095984209668	4.62413462576663	5.60036056201303	4.95997463619884	4.02981701577882	4.01385094783353	4.38812792697197	4.38319709913337	3.1837452561554	4.30170827777114	5.08421310002448	3.55330310057637	3.84798662647381	4.11974215504925	3.98295622531948	5.35316408738341	4.09500575789847	4.41326802534664	3.92526680216435	4.78485808078397	4.84520609061487	5.20963895377654	4.10580862659108	4.4755260042989	4.15329022895148	4.47965709770002	4.10093759249056	4.18725026384978	3.97964615905077	4.09075910500272	4.43337519271003	3.04868602317132	FALSE	ACATTCACTGATTACTACATGCACTGGAGCCATGGAAAGAGCCTTGAGTGGATTGGAGAT	A_52_P225158	NAP113251-1	NAP113251-1
A_52_P841474	6.20607959188232	5.82742458435251	6.31584994419254	6.41540786057429	6.19357209998563	6.35910301511956	5.87408996713047	6.22000416535943	6.2094369266235	6.8505478397281	6.20977998619456	5.28576620897968	6.28543453589072	6.55433585181399	6.89107921421148	6.80042700286439	6.13096336754273	5.07706963398943	7.33068629918782	6.25560863049275	6.25757846181705	6.3528555414466	5.79346275798915	5.77115217451139	5.77433684888366	6.59253940690154	6.45824581484808	6.07348341516027	6.65199631423459	6.64732339330926	5.72954743086456	6.13302991267025	6.73431845683414	6.35540625186658	6.09018739417071	7.62676873309616	6.03068134958442	6.25537800238535	6.02009476188335	5.35398749824082	6.60692955517105	6.99440148712063	6.16078399024866	6.36753975592924	FALSE	GTCTGCGAAAATTACATCGGTAGCAACTGATACCAGCGAAATCCCAAATCACACACTTGA	A_52_P841474	AV264460	AV264460
A_52_P329367	8.42754265878223	9.34278324842633	8.90070976704707	9.06493475858278	9.16910281921684	8.21409285553635	8.94469421700467	8.89880499778691	9.35593710800588	9.3287544201858	8.66756089177824	9.67079554088547	9.21665063272902	8.67975838638936	9.26011216706966	8.75404187510473	9.04471865441423	9.72050884884632	9.23322842390268	8.55904673727184	9.22103425901215	8.86869776637293	9.52663438551058	8.84122080741237	9.61180219320288	8.93530788791134	9.1086810158138	9.19608034059718	8.56903664124629	8.75988662807154	9.14580366229094	8.31386953585839	9.10761767249534	8.84953404839516	9.46215377235463	9.11132943794378	9.30868336366214	9.75451825155402	8.46747350439898	9.19712310253593	8.61435734443576	8.942539898843	9.2734968504912	8.9489029947494	TRUE	AGACGAGATTTAAGTAGCAAGTGGTTAAGTCTATCTAAGGTAGAATTCATTAGCTCTTAC	A_52_P329367	Chka	NM_001025566
A_52_P238556	14.9798685739488	15.776580312122	16.3596796575947	15.2881899490687	15.5082506076041	15.2074690048496	15.8501382571927	15.5953834001644	15.6278282058285	15.7922044710466	15.5685914409023	15.8460751752538	15.9871309984766	15.2051260276962	15.4341441996261	15.858650802222	15.1214209720448	15.7317731885589	15.6165021025632	14.9379466248228	15.5256638006788	15.3560804932973	15.3774587571696	15.7057283518585	15.869659942288	15.8501382571927	15.5983571475753	14.9682291035441	15.0673935474047	15.3693173222898	15.4341441996261	15.0700101476477	15.4239272840558	15.0161608531823	15.575029037742	15.2763696277477	15.5368840650676	15.4566704758839	15.5082506076041	15.9630704813747	15.6234509821568	15.9816608342204	15.9256739292539	15.8542998611633	FALSE	CCCTGGAGGTCGAGCCCAGTGACTCCATAGAGAATGTCAAGGCAAAGATTCAGGACAAGG	A_52_P238556	Ubc	AK168448
A_51_P306287	5.75105409206274	5.40697279710606	5.02950226774137	6.61960859103197	5.64503984798764	5.35038502980809	5.42442577054711	5.07490183854011	4.584350754727	6.43593868395661	5.07082448036618	5.09000035843783	5.23950558734409	5.81503160231778	6.17034585326642	6.89687986058956	5.41494519091683	4.99680383261163	6.11819495705898	5.32429904222269	6.0078385215069	5.25350174605785	6.28172179578807	4.71636956051609	5.43917703076437	4.75648693713126	6.94182508301371	6.61697280157495	5.90198199840296	7.34950915235182	4.79245964663804	6.16779750272697	6.8425248790198	5.76310494578865	6.50398773102735	6.37401854095067	6.39504675940032	6.15252957455634	4.80626057566559	4.16700563662321	4.86087236056328	6.84483536628778	4.64886658808555	5.65302354607692	FALSE	GTAGTTGTGTATTAGTTTCTTTGATCAGTGTCCTGGAAAAGGCTCTTGTGAAGGGCCAGA	A_51_P306287	Slc30a2	AK031425
A_52_P489131	10.1627836430052	10.1663142454938	10.243564364034	10.1646927440021	10.0527256290059	10.0553037799089	10.3279048401404	10.194790108071	10.0259846965763	10.1750965198592	10.1319661796416	10.4343102301309	10.2206124715011	10.2169300997269	10.450236892135	10.2894507142205	9.63628166122329	10.4358757306617	10.2135326812775	9.95029696672403	10.1898418299976	9.92356212003242	10.3546596495405	10.0610693298863	10.3911255786123	10.2363691000306	10.0893622078946	10.5186668150178	10.0637335122871	10.1778989731823	9.67609067963723	10.4375621780876	10.2775818812758	10.2690516392859	10.1445950117105	10.1507043548901	10.0625027902288	10.0851459807047	10.2818106069797	10.1311184202028	10.0833294484704	10.0119362009968	10.3186802694689	10.1612136411918	TRUE	TCTGCCAAGGTAGGTCGGAAAGTATAGTGGTTGTGGTATTAGTGTCCCATTGTTCTGTCA	A_52_P489131	7030407O06Rik	AK078573
A_52_P237077	5.55939041219598	5.49056496655812	5.86211397003909	5.33540944640527	5.7786331630725	5.69898432725663	5.73746500351489	6.39193603763841	4.46741354435476	4.70512171548882	6.9081490546299	6.02525438889848	5.18168003846944	5.34227344206444	4.37229841574683	4.59356527708059	4.40997411332907	5.49613919218768	4.78317135079223	6.34725033262266	4.23257709345233	5.13009213184078	5.49882010705485	5.92285060500738	5.8901097967185	5.48637784136164	5.85098490863199	5.20903068554975	5.10224659314247	6.3098758045457	5.2234228213267	5.59551294343208	4.84908207082812	5.40316089941008	5.3824050380107	5.35571816843941	5.64835078926084	4.87794904014938	5.25764474402888	5.32006376429374	5.96136843667849	5.24280781297711	4.69252245518047	5.28600078724598	FALSE	TTTTTTGTAGACGTTTCAAACTACCGTGTCATGTATGCAGTTATTAATGCCTAAAGCCTT	A_52_P237077	Esr1	NM_007956
A_52_P585350	8.25818753661265	7.21811866577438	7.87669779382813	8.14806144450147	7.94005201802612	7.56689448401384	7.56811776073114	8.00394457438004	7.61316001170275	7.54309756093052	7.15005649436377	7.35739289737708	7.37568325214631	7.80232134492869	8.49483722818458	7.55914953704217	7.72436009376124	7.2114534762559	8.02272351699251	7.58370457051578	7.9063340177267	7.26209857903407	7.58660560845383	8.08480007159997	7.36342530104788	8.02494064485132	7.94311609451746	7.61230779910365	8.14676535751704	8.13364826856884	7.46697597296847	8.28301439950603	7.76993465692597	7.75109947242898	7.73489067528605	7.9369033195218	7.36342530104788	6.86004326384454	8.17325269547373	7.55914953704217	8.08240904413202	7.9056185560476	7.44129727771177	8.19158827090719	FALSE	AGATTTATTTGTTCCTAGCCATAGTTCCCAACTAGAAGTTTTAAAGCTCTCTTAAAAGCC	A_52_P585350	Etf1	AK038771
A_52_P298854	6.82436835958144	6.39433375998142	6.67876495308577	7.18138942389766	6.88076658699628	7.45538503142839	6.23999008085725	5.95466959813891	7.02324701379521	6.83615645660692	6.40841374227047	6.23673754144256	6.94444459082179	6.910473911096	7.3245898242187	7.61916496424174	6.90599855106678	5.93189030132707	7.05140660026148	6.41518107611357	6.48249032510465	6.40043159165596	5.94878768072818	6.96277626357395	5.94358013282347	6.8534098895413	6.95910558394141	6.15638119367688	7.53737546609153	6.96194251525192	6.33398209555156	6.92777360173536	7.08305000377749	6.29174289467087	6.58857171797055	7.47232630096022	6.23195265144759	6.45285069989736	7.51111854414663	6.3947994306611	7.27073148207723	7.44745870256422	6.42252552113364	7.05921994368575	TRUE	GATTGAACAGAAACATGACTGCAGAATTTAAGAAGACAGACAAGAGTATCCTGGTCAGCC	A_52_P298854	Rrp1b	NM_028244
A_52_P131836	11.6413124921129	11.1552012803504	11.5556986807145	11.7951427340082	11.6401303304308	11.7739608520782	11.2532741000999	11.506584601626	11.6502658509043	11.1905275223102	11.416114134482	11.0661483009483	11.4184128098683	11.6639084474725	11.9813705011738	11.7718538069625	11.7743987434959	11.8117878166383	11.2991288116207	11.2338919978613	11.6614975519176	11.2823857317731	11.0544446602978	11.5884607165746	10.89856228178	11.9945786719269	11.79155090427	11.6474032024843	12.0088099534456	11.5123784311755	11.2494251530212	11.8887151245034	11.6815548745734	11.2755119871668	10.8380452248402	11.3702438223172	11.0598091231961	10.9082472732755	11.9582239675846	11.4267007718743	11.7981859312247	11.7071213146859	11.2465331042612	11.8611858070648	TRUE	GGCTTTGGTCCCTGCTCACTTCTGGAAGCTAACCGGAGTTACCTCAGTTCGGTTCAGCGA	A_52_P131836	Bysl	NM_016859
A_51_P163942	5.01631652210046	5.06001022997093	5.32996073248257	5.55939041219598	5.32262144588027	3.89007246414671	4.71123639132171	4.52249738936426	5.066842962411	4.34815878360533	4.05145281940946	4.64760223643064	3.9406072760259	4.94277576540835	4.96162573715765	4.41147816904029	5.77356380124412	4.53713421830805	5.55939041219598	5.05141369906901	4.37030806283187	4.38994578891526	4.42562043718496	5.286859066791	4.30297657975925	4.32563212649752	4.48002463701743	4.51450619961121	4.71774915627829	5.56389326402006	3.87468893457583	5.54993275631708	4.8516431141081	5.71967585601518	3.83768654505829	5.86262710706497	4.1603256494795	4.22274251092447	5.87528263216814	4.84908207082812	5.65585693016023	5.09631627518229	4.25059460749502	4.95079804243439	FALSE	AGAAACGTTATCATGAAGATATCTTCGGTGCAGTCTTTTCCTATGGGGCAAAAAAGGGCA	A_51_P163942	Nos2	NM_010927
A_51_P110381	4.16125218369292	7.94495798418368	5.03123042135664	3.6753399193546	7.29520728926674	2.59729964635089	6.2983421704158	8.85548242759094	6.91130443178766	5.07114594832945	4.97718445809541	6.88646930971821	5.3931598880487	4.35648862364216	5.19626231680307	4.17834143059359	4.85910514600244	9.46506945665497	6.43255137504664	4.06782334823081	4.26035968584931	4.18049512165182	4.61850934542759	5.69219621632519	8.39096062227973	6.4243364275429	3.35068553167023	4.90939429485969	4.07844198795951	6.66564939284974	7.40797894811088	6.28017322019507	3.36490023327114	6.17267958853545	6.86451808934506	3.63830148805781	2.95332604459058	6.27518840576389	4.2152147466108	7.18517752211996	5.13981152492308	4.24296394715931	7.48673207595167	5.64317007711566	FALSE	CCTTGGAGGAGCTTGGGTTAAACGGGTGAGGACCTGAAAAGGGTGTAGCAGTCCTTACTG	A_51_P110381	Cd207	NM_144943
A_51_P516125	12.1832442642737	12.505440030262	11.8301508260827	11.4787879073971	12.4055973537199	11.908777583267	12.4701843314094	11.9676785486827	12.228307787218	12.7565459559081	12.1634787913721	12.7032374123124	11.6497562438288	11.617543302042	11.539443790142	11.8497324198066	12.5310692248169	12.0068551458682	11.7525598512129	12.0412326102153	12.1683365852854	12.1058030059966	12.3877815333555	12.2252009692025	12.2047724992426	11.2042719587865	12.3434724145162	12.1807160890247	11.525377319238	11.8786435893544	12.8002353498496	11.2601181720569	11.4784514695356	12.2834291939292	12.2953821295397	12.0946670660178	12.1773098843783	12.0416641160976	11.7600292467664	12.5933339313593	11.8661636055821	12.4448058252889	12.1951770964763	12.2848306476589	TRUE	ACTGAGGTTTCTTGGTAATGCTTTGTACAATCCAAAATGTTAAATTGGCTGTTGAAAGTG	A_51_P516125	BC013561	BC013561
A_52_P923705	3.23658201688718	3.62415125519311	3.75292034204043	3.07214598527827	3.12844271242252	2.59916349125779	2.85802501352418	2.97667369864481	2.79570875562057	3.03866867661528	3.03475628539911	3.18116215895013	3.42824826511721	3.11371733360237	3.2168471566687	2.25619678902964	3.48130163447301	3.49693857680637	3.13628276846199	3.40310492721527	3.37507446401343	2.86450001676814	2.93460301964987	2.42229760504653	2.79732126189452	3.42635486155302	3.43760792378078	3.16846526946409	3.52229616944349	3.61926547398695	3.72568327908832	3.3761303132565	3.24081608076656	2.43815699198448	3.36389327698761	3.19030974466914	2.38477872274546	2.93892748388532	3.71842515720298	3.08548568623283	3.40332779483963	2.60281789225134	3.35583584774892	2.23723248721568	FALSE	TGGTTGTATATATTCTCTCTCCTGATTAATATGTGACTCCATTAGGTACCGTGGTTTGTC	A_52_P923705	AK050631	AK050631
A_52_P482360	13.6352327771541	13.6370254126505	13.6580371767679	13.0434994505661	13.5408710133264	13.2327246951039	13.2521920885466	13.1717042830551	13.8830062254185	13.5705444155266	13.0839585243107	13.2652598587027	13.6658789181633	13.5465681860601	13.2834032770868	13.1825176614805	13.969287843398	13.4118064713592	13.0266901306999	13.0637497694414	13.4547041561998	13.2439000791673	12.7316744589035	13.1926823495784	13.1189055896173	13.5353131537398	13.4087302532585	13.4725952874111	13.5510974232415	12.9796727994574	13.8296466020871	13.3271941853914	13.4281308618703	12.8561294268004	13.430379282421	13.7837887133737	13.7160998227626	13.0382057785036	13.398732220886	13.6141520698567	13.3207453612005	13.7118919150654	13.0029836894351	13.4185347696001	TRUE	CCGCCGCCTCCCTCGGCCGCCAGCCCTGGGGCCACGCTCGGCTCCGCGACAGCCTCTGCC	A_52_P482360	Syn1	NM_013680
A_51_P219849	7.93497281221516	8.10944427827553	8.01670858171254	7.64289719029108	7.90611311223172	7.75008785466672	7.53584193928992	7.22288536874986	7.70205633285777	7.45134133058526	7.62729656711044	7.1881147135739	7.60454073514101	7.48540584734489	8.11866512020131	7.47489542965997	7.73866598910814	7.51015417499738	7.25697956764374	7.25828524884745	7.91849276600361	7.83194673944909	7.3770784668109	7.41444213139259	7.72745910493008	8.00123314606013	7.36342530104788	6.8874549257991	8.2341798420824	7.82372301162195	7.60514154862745	7.74095786842128	7.34039265597327	7.61103525257033	7.6063838508657	7.70697591657775	7.28466250075725	7.91697067301744	7.44599901995541	7.28522051259674	7.91978639122943	7.49730782389459	7.42475844909123	8.14488969493225	TRUE	GTGTATTTAAATCCTTGTGCCTATGATGATATTGGAAGATGTAGATAGAATTCCCTGGAA	A_51_P219849	Alg13	NM_026247
A_51_P483438	9.74563673183207	11.9353809180764	9.6931176567822	9.96882326774963	10.2945757641953	8.31120840181765	10.546942106332	11.4811274192875	10.5365022269056	10.584487269344	10.427611944454	11.0633865568482	11.2547135662336	9.61123874707215	9.21622144625624	8.47558617343632	10.1694508629431	11.2966996487426	10.9061728170027	10.7169794974499	10.4499412869095	11.8477478263962	11.0170075977469	9.3866089447216	11.6798349230532	9.63410076828503	10.1842875829723	10.5971280232945	9.36584358830672	9.37482563034284	11.8161500345157	9.06163295783725	10.116768558553	10.7156251051664	11.7487316382607	9.04781810182706	12.0501245694645	11.9980940272217	8.66070210668898	11.1596090167689	9.30203152232918	9.8420439324558	11.650568040967	9.67694658380389	TRUE	ATGATTTTTATGAGGCTTTTCAGTTCGGTAAGAGTAACGCAAGTGGATTGTAATAAGAAC	A_51_P483438	Sema3e	NM_011348
A_52_P59335	5.66587107472331	6.12133843503055	5.97150109243862	5.43633657759068	5.9807860973568	6.33527213219043	6.32377750115055	6.18033238845595	5.54478046066062	5.87435397300936	7.16623178092466	6.21654562566345	6.13669903483564	5.93777873148396	5.57185669388039	5.50128120818703	5.70236917276778	6.28514365786118	4.89909863388508	5.62071351318351	5.53384619174514	6.0078385215069	6.19635974959418	5.38884194170656	6.10092374878139	5.07468163786879	5.74930130970074	6.27487987172	5.67754318245973	5.47570051624044	6.54214477336495	5.26314136523111	5.61816122082216	5.99799309944927	6.66040860053196	5.26510655991512	6.36368850656654	6.43542618543014	5.54173927810888	6.07830312733909	5.59982675739283	5.87001409156384	6.05148182402161	5.50383048499301	TRUE	GGAGAAAGTAAGACTTTGAAGAGGAACTGATACACAAATCTGATCCCCCCTAGATTATAG	A_52_P59335	Ankrd5	NM_175667
A_51_P199567	10.3261043650271	10.2750427226585	10.3357094324245	10.3400868713945	10.3173522348308	10.2327734449325	10.201811228473	10.5016394891049	9.96731051204693	10.1863549586875	10.005361609093	10.2931784619337	10.1293051384671	10.3400868713945	10.5371126755033	10.3629964353789	10.4786214026628	10.2679482248057	10.3902079119398	10.0805101195327	10.3470734203631	10.121493162145	10.4223768337389	10.1539689222887	10.228015512613	10.427830253759	10.4802686968004	10.3333062722921	10.5774201961141	10.361224183681	10.2368872100426	10.2583034619627	10.3737685865784	10.3846937183665	10.3676535996972	10.3985043775401	10.2257582457965	10.1842875829723	10.4238773853451	10.1460238564065	10.3665374210504	10.4889490044325	10.0722248366984	10.3767604596277	TRUE	CTTTAGATTCGTTTGCCTTATGGTCATAAACGCGATTTGCAAAAACAAGGAGCCTTAGTG	A_51_P199567	Crsp7	NM_027485
A_52_P6505	9.20037842116911	9.8383415194379	9.42076737006871	9.31389209384827	9.14646064973784	9.78158191091574	9.47229770362715	9.61845155498906	9.52519988361042	9.97825588264187	9.48483324740064	9.39998892103275	9.73548040406456	8.92782085174432	9.03301869738749	9.32048368513218	9.23734477256531	9.5340148116776	9.13564033466411	9.31631609631129	8.97312371164668	9.5520415537072	9.5560761622246	9.29546977603802	9.81532175103255	8.94499924323893	9.2063741716723	9.6071521197866	8.96403097733389	9.65385318092679	9.40229439828666	9.77213483284468	9.5669088403374	9.5627249480508	9.5383731948408	9.55455301229611	9.5950382983908	9.72412345561239	9.23169306946088	9.16483634046743	9.25990929025884	9.14774396350738	9.5012851303659	9.58598496688472	TRUE	CCTGGTGAATGTGTTACCTGACCTCTTGGAAGAAGACGACCCGTGGCACTCCCTGCAACA	A_52_P6505	Slc39a13	NM_026721
A_51_P204730	11.3062670102173	11.1543307553338	10.368989508843	11.032697331354	11.408274806751	10.8803428268773	11.3171200292569	11.1851411313684	11.3164392132873	11.3362700958616	11.4080066669366	11.4561688964399	11.5722258595991	11.0398669897946	11.3520763988228	11.4163562174845	10.9241646201798	11.3692605819645	11.2676854770437	10.7903753982578	11.4080066669366	11.3821608277039	11.1816370422547	10.869818682777	11.2881213667888	10.9492956269027	10.4575313075702	11.3863577327826	11.3520763988228	11.1113026321162	11.2654327395543	10.9582768887978	10.5170009835095	10.6607892586379	11.7340298211421	10.9127074919856	11.423268902877	11.0656251863664	11.0004418367685	10.8619021956105	10.4681854208173	11.507518399033	11.2173912280925	11.2458686803557	TRUE	ATCTCGGCCTCACAAATCCTCTGTGTGCAGATGTGTTTGTTCTTACTAGAATATTATCTG	A_51_P204730	1500031L02Rik	NM_025892
A_51_P131084	11.8778665024258	12.0741294167159	12.0526898297068	10.7514127057687	12.1281275335079	13.1648605276667	11.9561082717525	12.2394435113396	11.7818307801159	11.8181071217373	13.0476402023196	12.4061192400958	11.6449775377882	11.553760322504	11.8324393131443	11.6059999708106	11.8995428779962	12.1755370662719	11.9405019756831	11.9494357900807	11.88839497354	11.88839497354	12.2407179838552	11.9429240275131	12.1657301638073	11.9207622498422	11.8719719402851	11.5429257650335	11.9695833399522	11.7961937309936	12.0890720057111	11.7151049946395	11.6446009931066	12.0487889847274	12.3983481895512	11.5322048514986	12.2750909457704	12.2387103584155	11.8965534131046	12.1339112314188	12.4150040001571	12.0220730506566	11.9154162713242	11.7969135836401	TRUE	GTTGGTCAGACAGGAAAAATAGTAGCTCCAGAACTTTATATTGCTGTAGGAATATCTGGA	A_51_P131084	Etfa	NM_145615
A_52_P494982	8.10079658524732	8.13210411455144	7.8117624895487	7.81193740622304	8.99433014005374	7.19199638904534	7.48204250286804	7.6874711768788	8.58652271830571	7.94580779485145	7.35494221400132	7.79481196811507	7.75089252943622	7.40506454041433	8.29178810506758	8.53353401018913	8.33536922362794	7.9899297697719	8.585262769589	7.05796278717638	7.79671831385137	7.95231216513707	7.83472653209098	7.89593817753117	7.95534204416574	7.86538769384459	7.83740699531395	7.09599944557924	7.70796294822598	8.1180429584436	7.81561291208985	7.23956007839822	8.12711368352828	8.47038411188585	8.15216777148981	8.52420470307506	8.54742687173922	8.3549982126366	8.07925630539165	7.99900304321357	7.5301681897127	8.02844082010713	7.95408899527324	7.72874791698272	TRUE	CCAACACTTCACTAATGTTTCAAATCAAAACCTTGAGGCTAATATTACACTCAGGCCACA	A_52_P494982	Dhx40	NM_026191
A_51_P110317	3.73354582084748	3.56889428819046	3.8294699475351	3.96586667904039	3.35195418038662	3.16369936590892	3.38387684396901	3.17821768808416	3.22136750463329	3.44472902651594	3.59478634780061	3.54710597764462	3.66887096838216	3.8693692803764	4.25316774727327	3.18116215895013	3.37562324356572	3.74235551640139	3.73741973446702	3.98789898836783	3.45784357540775	3.00875432105951	2.82072298557762	2.87198097854101	2.8083728490145	3.64052808880801	3.12351204991887	3.74473747418811	3.91075557276743	3.919951947824	3.70917591201423	3.78804279898385	4.20590549291065	3.14353004429521	2.87253059814664	4.03929288107023	3.7310920930908	3.44472902651594	3.93423394627542	3.23999912339014	3.49862899218517	2.98501434231367	2.96037434152729	3.15136569912746	FALSE	TCTGTGAGAAACAGTAAGGATAAACAGAGAGTGCTGCTTTCTTCAATCTACCACACCAAG	A_51_P110317	1110019B22Rik	AK003805
A_52_P222113	3.28251383248336	3.93167009249248	3.86167821638838	3.31413699628204	3.06715066347013	2.66375903695325	3.24610830621797	3.15016588447183	3.28773599038387	3.73509191203174	3.09010820821135	3.69631160725915	2.69183666687101	3.4983413442737	3.68438804274795	2.45896987178749	3.14871906391343	3.06674886697841	3.48067312937231	3.35922340505191	3.49339517223885	2.95178304298264	2.73734274189393	2.51639901532059	3.56573565427946	2.99502852488807	3.31199765333861	3.37962307664319	2.92378310348772	3.5271812292451	3.22136750463329	3.81776121207047	4.61185558424941	2.47724356632545	2.84299104794107	3.62087144846261	3.05197821887574	3.15044715818441	4.04493690821108	3.08493122292044	3.04317750295075	3.47702457712883	3.33383561403006	2.88371981925779	FALSE	TGTTTATCTTCCTGTGTTGGGTACCTATGGGTCTTTGACAACCTCATTATCTTTGTCAAT	A_52_P222113	LOC382133	NM_207162
A_52_P593361	9.5848396939018	9.63679363380329	9.2400230762177	9.32783084965572	9.33730982686739	9.5627249480508	9.44820535221846	9.3472812407377	9.4674024340014	9.46682318068272	9.51424533023353	9.62794707838671	9.36854057601208	9.78847419560912	9.42266486917055	9.57682981269462	8.84522615327003	9.66051960878822	9.46633037170148	9.45201582403576	9.32397242112015	9.5095558280728	9.64145755414424	9.45426446394568	9.67663693551696	9.49147129810607	9.36782971034057	9.50266097452304	9.29777394459012	9.51883194773263	9.48207691233376	9.70792328790699	9.73206051450796	9.26978528261317	9.52398998501012	9.4980154772883	9.42651873565975	9.47608525862188	9.48893386703846	9.55126108177755	9.14217564109455	9.3385715716717	9.36734371874541	9.38449873102041	TRUE	GCAGAAATGGTCTGTTAATGGAGTGTACCGTATTGGACTGTATGCACTTAAGGATATGCC	A_52_P593361	Ash1l	NM_138679
A_51_P429284	8.51196853335513	8.83142931842548	8.66282495410517	8.71167039429918	8.57583893970155	8.44314035858471	8.65541047099883	8.70918842955025	8.91509906161055	8.7645892455714	8.68702241009701	8.7800349438646	8.76981917990773	8.51244938439258	8.71013999502354	8.9254136186305	8.7413700455005	9.41115775022394	8.77440059278802	8.6951854750786	8.74869865269804	8.8637803288456	8.85345848483381	8.68833373179242	8.90862572726748	8.8067170837596	8.62488311955313	8.75656736362713	8.64187314974227	8.4343072945691	8.65516832800833	8.64477767420896	8.69273364959675	8.35437215851817	8.77392403958801	8.93181349749142	8.72286621089696	9.0470011414036	8.9248792759045	8.75112140859209	8.58500805719892	8.96100443444894	8.75012979574957	8.87144110141436	TRUE	ATCTTGATTATACTCCCTCCAACGCTCCAACCCCAATGGTACTCCATTCTTTGCCATGAG	A_51_P429284	Tbc1d25	NM_172478
A_52_P316644	10.5806348098817	11.0507977933489	10.353536325624	10.7293244798162	10.5088791574038	10.2571946839071	10.7221397778557	10.8269027104246	10.8549956799587	10.6574159822799	10.5130078303278	10.6788210844056	10.7172706749985	9.8240416009452	10.3865859789922	10.1035199694173	10.8501032038688	10.7892841460658	10.5186668150178	10.326900204983	10.8211423102769	10.6131230892117	10.4808081632951	10.6136834040172	10.6739029745174	10.6465954508174	10.2485616847278	10.343951151878	10.4913106434726	10.6285963789145	10.9381479355968	10.1334174181923	10.3389233495902	10.6259536828157	10.5494863433309	10.1316521416818	10.9135997834641	11.067586289813	10.5184098483183	10.7836579771176	10.6405422218816	10.4591771111193	11.013618038745	10.5928510263277	TRUE	TGGGCCATTTGATCATTATTTGTGTCAGAATAATGTGAAGTGAAGTGATTGCTAAGCTCT	A_52_P316644	Bet1	NM_009748
A_52_P514391	13.1524963806252	13.324433044554	12.9978960724173	13.5573829465542	12.3724253545185	13.2312133188748	13.6390798599191	13.2454387722355	12.2437057936099	13.2690859019628	12.464731465986	12.2336564220364	13.3121613704329	12.7117698428595	13.3842323574546	13.3835084786246	13.1291974844449	12.4627635645166	13.2521920885466	12.4215892197945	12.1524880047619	12.0806849954797	12.3235832379526	13.6650871361305	13.2818468639716	13.7285293449429	12.5877362767627	13.8970978247659	13.4898450331235	13.3334718984326	13.1857483468891	12.5746565236773	12.347122330768	12.6957254084962	12.6741861500793	12.5961812557753	12.3231545836039	13.0023646481525	13.1508576580648	13.010594463132	13.5801015818653	12.096813502029	12.7339568625048	13.3889497469035	TRUE	GTCTCTCCGTCGCATACTCTTGCTGACTAAAGTAGCTGCTACCTAAGGGATATGTCTTTT	A_52_P514391	Ccnd2	NM_009829
A_52_P272119	6.06728837958743	5.23127504604968	4.84938775492761	5.51338395586728	6.027875925904	6.3437749461668	5.89303118700286	5.9010478876214	5.63669091394209	5.68551647178283	6.16254487352464	5.78951173494492	6.40166292323965	4.65676567314567	5.32383368458072	5.96254262358914	6.95441676707355	5.96236754376687	6.03643292422602	6.5536852690944	5.53081828072034	6.34340283909183	6.08138129490338	4.8728635387085	6.07015817430304	6.00639270822946	6.49173533308183	6.98544531576742	4.65090048311206	6.33775076749229	5.57250796862905	5.46403879885786	6.20714668841199	6.2171465209574	6.10813785168271	6.1745756624811	5.67145928678773	6.28490065191034	6.13948888971369	5.79591631530765	6.24722704062299	6.41357601231095	7.22663921804031	5.70295379281071	TRUE	TACTGGTTGGCCACAAGTGTGACCTGAACACCCGATGCGTATCCTCTCAGGAAGCAGAGG	A_52_P272119	9530096D07Rik	NM_001081651
A_52_P191412	4.25340260397855	5.06916518121702	4.8261315872582	4.21752796156587	4.43742589462159	5.28957120197502	5.42329475712291	5.50849491179775	5.15622373580043	4.92149634652476	6.43755215551239	5.67409094314047	5.39481671595687	3.96017486229335	3.98789898836783	4.24816092163551	3.96692386830803	4.7479356416943	4.90258687427486	4.57543750924056	4.11883250367601	5.41804012148054	5.40747652886529	3.75022823799781	6.24558667162474	4.23801840358134	4.10409578747073	4.35709447495944	3.98060972191625	3.91226334448471	5.86533810651164	4.15812538138987	3.86997276721657	4.33140563876909	5.81638007141894	3.97400147136005	4.90369217100895	7.50457437565434	4.16224728412022	5.11835786567328	5.21331573832514	4.01365411418135	5.60036056201303	3.80403015101581	FALSE	TGGCCGAATTTTTTCCCAATGATCTTATTCTACACCTAAGTCCTGCTATACCCTGTGGTC	A_52_P191412	Negr1	NM_001039094
A_52_P483217	3.91148637480251	3.62122300772844	3.45534841772965	3.59855759558987	3.919103841032	3.0611372816193	3.0525253190511	3.18999111938496	3.91512533790631	3.72844381350682	3.10051165531156	3.70820695975094	3.01450049755986	3.86040227202698	2.9233491667924	3.12905472042225	2.56791705410156	3.6542000291712	3.68347677292173	3.7291091048593	3.54935213227515	3.21976340512419	3.64637524372234	2.97486892669701	2.95249356985571	3.48226675681904	3.4936532117662	3.59881278432099	3.27386563754694	3.88387998279784	3.87438810018484	3.75919630122105	3.19534248040424	3.67985316414148	3.40192679014	4.26282357769299	2.92068583081683	3.47651235033922	3.4077324121547	3.18803995114152	3.68930803432871	3.51297499855088	3.83803223414708	3.53273417258194	FALSE	GTAGTTGGTGTACTCTTTATGACTGAAAAATATTTCCCGTCTAGCTTCATACCAACTCCT	A_52_P483217	Edem2	AK040560
A_51_P482600	8.72827316176812	8.6173454007692	8.15860699619443	8.2588998803126	8.3212975197822	8.79466741800156	8.5067989883956	8.41290872335018	8.2434298561877	8.85680526236641	8.39807095157909	8.40143643672869	8.38379505092587	8.85619889432216	8.38590340671263	8.55804747064492	8.74260850526787	8.32363199308042	8.56294461637892	8.65541047099883	8.5180666461764	8.39096062227973	9.03232007466038	8.16077081917724	8.49826401907802	8.23044598918423	8.8546755653039	8.90640495267778	9.02137789309203	8.61792635142804	8.66120654449885	8.49118280143697	8.97924770994359	8.14416377427776	8.59882124239642	9.09963281460366	8.39198868420633	8.38445776436604	8.60719845071283	8.3671233869065	8.28427936771691	8.58315641704561	8.12056886373098	8.25407717855781	TRUE	GCTGTGGTTAAATCAGTCTGCCCTGTGGCCACCCCGTAGGGCGTCCAGCTTTGTCCAGTA	A_51_P482600	Btf3	AK006780
A_52_P416147	8.97811067421878	9.49439191885948	9.58460850941922	9.34749550040298	9.48673772384395	9.54751497807396	9.49340580073192	9.35819966944001	9.58085020039303	9.5010620160525	9.12559950704266	9.45426446394568	9.40172219656903	9.73511547655982	9.6073928560501	9.4693786359315	9.24739961004188	9.51973912827096	9.62403044109518	9.40774944522785	9.4792343116916	9.37174664384978	8.80896517935385	9.19205101327336	9.26511856994691	9.56162586127243	9.80005989572338	9.02387845546733	9.3472812407377	9.34185785536561	9.60927745043958	9.72972079100935	9.79294448968258	9.41435944392408	9.30659979942849	9.73868997113596	9.59762243845168	9.34040543065591	9.61263037095022	9.47547634692205	9.3724868712968	9.8786889888651	8.93476901030781	9.21114185786159	TRUE	TGTTGAATTTGTCAAATCTTTTCCTGGACATAAATGAGACTATTGAAGGAAGTAACGTCC	A_52_P416147	Rad23b	AK142280
A_52_P80440	4.35388745020842	3.78401408545048	4.47255333111366	4.55410659732892	5.13436182385132	4.9230088327452	3.43108874284786	3.30655833104415	4.49337330696057	3.84881653302905	3.76159025716217	3.44738460782216	3.93508636085283	5.35038502980809	4.27391175465605	4.04870344995198	4.87115363586628	3.6517824017159	4.2696056810503	4.35648862364216	4.21056354101801	3.80403015101581	3.28739873139844	4.41060216675152	2.69935705984479	4.00105330786544	4.93707662207161	4.30423865104035	4.27489988844026	4.31492181008922	3.70558738206345	5.03148414205898	3.86040227202698	4.47684434874899	3.71588678844872	4.43820635145421	3.03301468100729	3.45052064210006	4.87669875289195	4.37958039833606	4.03604299460987	4.61850934542759	3.66385531109885	4.80596401748172	FALSE	GGTGTCTTTTGCAATGTGCACCTTTGGAAGGATGGAGTGGTTCAAGTTCCCCTTTTATGT	A_52_P80440	Aqp9	NM_022026
A_51_P155361	11.9649249255062	11.5417918675092	11.5553792510072	12.0579857482166	11.6980730460167	12.34382186903	11.8568873912158	11.4276544334308	11.7412714891963	11.1558268323317	12.3584977018518	11.8097272204672	11.8599377636936	11.1828776666907	11.8093799995701	11.911099814721	11.8245775203178	11.7392517580195	11.5626445972453	11.4908938661976	11.8800024818543	11.732732627242	11.3950549057547	11.702526683585	11.5949246219382	12.2398844393477	11.7108001923163	11.6083848563185	11.9965217281363	11.5919334327007	11.8172994384916	11.8097272204672	11.8169342945794	11.5594292528789	11.5284792162908	11.5204205892229	11.8341164920825	11.7548452259725	11.9771417256083	11.791892368461	12.0276019376501	11.9004817867517	11.7081918902058	11.8595037599458	TRUE	TTCCCTCAGTAGTTGGGGGCTTCATCTCTTTAGAGAAAGTCCATGCCAATCTTTGAATGT	A_51_P155361	Hmbs	NM_013551
A_51_P120851	7.74444043458168	7.41199314221059	7.79124598090082	7.55743564970616	7.59966916218475	7.94031683284135	7.33823149767138	7.71249284982765	7.71661273881896	7.57031980865043	7.51914488438205	7.49488602123267	7.70554450975002	8.09499962621332	7.63111068974754	7.65067531453665	7.37052482981505	7.50229928692371	7.4869353238559	7.55121264631273	7.62003217116221	7.71277070749953	7.6179209883482	7.53410533993872	7.34850602792017	7.73533162745607	7.71004867729377	8.06524104456387	7.68869837945152	7.86783024526765	7.9644637902072	7.86028700240274	8.07389204635774	7.43425507995435	7.81689855077423	7.60280365615583	7.22917731285363	7.2756304682844	7.80422792220716	7.75619272047409	7.48612102650202	7.42973962702445	7.40156094272736	7.54644403644414	TRUE	CTGGGGAGAAGCCTTACAAATGCAATGACTGTGGGAAGTCATTTAATTACCCATCCCAAC	A_51_P120851	Zfp715	NM_027264
A_51_P201520	11.6531570680578	12.0596357125849	11.6195272979707	11.8117878166383	11.745123951788	11.753713570653	11.908777583267	11.8708052361918	11.6113611249493	11.7059622879797	11.7973760305819	11.8623804011928	11.6383829725046	11.7525598512129	11.6940095768308	11.7379527974072	11.5093445911968	11.9119008049285	11.8011611445517	11.68454299363	11.7637138614152	11.7705618098214	12.1207184727638	11.740048105188	11.9758538691087	11.7077165585936	11.7510528421792	11.8357082048019	11.6349134110659	11.8045731422417	11.8196583183799	11.5622915567186	11.8411273216588	11.7443472503744	11.9972472367282	11.5718833913951	11.8977878028958	12.1290202825829	11.6928963109344	11.8519626463755	11.6027408457283	11.8329741441084	11.9250317327012	11.713474878564	TRUE	TGCATGGATGCAATATATGAAAATGGGACATTCTGGAACTGCTGGTCAGGGGACTTTGTC	A_51_P201520	Cnot2	NM_001037846
A_52_P35720	3.38600863723631	3.84674682916505	2.8782112267204	3.00353546523167	3.19477682992117	2.84424333516221	2.56424487542405	2.5114269882311	3.41551588207211	2.85415299734173	3.08431809534505	3.42125556010902	3.12554863850758	2.7861132358662	3.54067307785967	2.48418557110842	2.40649190365256	2.76664667916921	3.19976378660614	3.41442213413006	2.87962158833589	2.91437746993102	2.79552156653098	3.00102951694987	2.85532850486184	3.1999813901151	2.84274566588885	2.75344808331736	2.79375510596763	3.38189799249322	2.92045755932776	3.29081156490535	3.12407523597388	2.94584403115499	3.2128472265871	3.35524207856047	2.7737815214255	3.36969074552726	3.02243126693013	2.57710768438837	3.22040400237723	3.1108561269023	3.38849880666674	2.50757021509048	FALSE	TAGTGAGAAACTATACTGCTCTTAAGAACCTACAGTGATTACCTTTATTTGATGCTACAG	A_52_P35720	Ormdl1	AK052927
A_52_P99470	8.352473916193	8.25603055667546	8.34189764349224	8.28667040264085	8.18570236131256	8.20768114777934	7.93445892741787	7.96753679453921	8.04911890560003	8.10963582557136	7.72635866532424	7.89315095634133	7.85206920345527	8.4355304012065	8.30476702794463	8.2919854186195	8.11447318137295	7.81374543514102	8.35683189083529	8.18194908756882	7.96149868747806	8.12880364395088	7.6922754181521	8.2630642737382	7.84759562385413	8.48025995653338	8.23218816049319	8.18217512647574	8.4560929456912	8.56750967110973	7.81995014119745	8.22473770821302	8.47992426360016	8.24241148013005	7.92950240715408	8.54525880061487	8.0871965834209	8.01927882325034	8.34439614038632	7.99882609545934	8.32449795568178	8.39583374707825	7.99882609545934	8.1906045732707	TRUE	CCAAAGAAGTATGAAAAAGAATGAGTTTTAGGGATGAAACTGCAGTGTTAAAGCTAGCGC	A_52_P99470	1110054O05Rik	NM_001013577
A_52_P1045316	3.39477251779601	3.31110923028503	2.88993724299782	3.94676005742992	4.06968066848858	5.87225598769906	2.93818659401431	2.99278685660724	3.37773118478226	2.72926689358739	3.4627447439053	4.78016630111189	2.89126370355244	3.86003840525515	3.64372774545574	4.03849561009027	3.11676151899824	2.91407739353141	3.28018440729891	4.51508286534966	2.99429471660783	2.90185110125812	2.82893235286842	4.47062208054048	3.48067312937231	3.12251264559474	3.34017557555147	3.2168471566687	3.26991694894508	3.36431559962786	2.92214939250364	3.91174166406784	3.34393144956274	2.54531978665834	3.74204771355676	3.78038292932186	4.35010415272875	3.00596669824573	4.23054689064248	3.38471919448223	3.2449333158987	4.31067379983035	3.38017909454154	4.85519756143728	FALSE	TTCCTCTGAAAACCACTAAGAATCTTCCAGCACTGTATGGATCCTCAATGTCTCTATTTT	A_52_P1045316	OTTMUSG00000000282	NM_001081646
A_52_P561736	12.4636846904866	12.9336731045168	12.535363319871	12.4159981623176	12.4891131783995	12.4282202789635	12.5141517129239	12.7646665552723	12.4740928082913	12.4306440693078	12.3223865320131	12.4101799933588	12.4583223308647	12.1963639111503	12.5044651669063	12.2214915648127	12.6546094427258	12.4567556986379	12.3958502230909	12.2537815864666	12.5310692248169	12.6324503300782	12.2787602671974	12.3315910487574	12.7547070019053	12.6529559372121	12.4090671676215	12.1612916046471	12.5008318259543	12.4105627073633	12.5660408688429	12.1959358238747	12.3911297164653	12.6594786050168	12.7931952946495	12.2989755325314	12.4696761785281	12.787522580402	12.3584977018518	12.625431261713	12.3263420180147	12.4300976069219	12.5467661029937	12.3263420180147	TRUE	ACACCTGCACAGTTGGAAATGGAGGAAGATACAATTGATGTGTTCCAGCAACAGACTGGA	A_52_P561736	EG236622	ENSMUST00000081922
A_51_P310594	4.80975238046504	6.85407051327839	4.7680774834535	4.51740208704496	5.67609402264879	7.07769479726463	5.65939060798514	6.19946819360801	5.0403740350558	5.81093868469275	6.0097919391594	6.84705626360116	5.84853927775405	5.35773752713395	5.13681810804043	5.21222608780099	5.10662824286166	6.98153623248584	4.95707471188298	5.44638632469685	5.22190302456987	5.56207249626376	6.64531170159178	4.87402488713077	6.5776275228416	5.57185669388039	5.87669058370702	5.7268125066689	3.48616517987436	3.83803223414708	6.56263003978788	5.58079996131237	5.37060451125788	4.84333513075509	8.17938364748291	5.57618122564467	5.96736585938132	7.2114534762559	4.89909863388508	7.00783944652633	5.44197193444138	5.76948396314776	6.09775944299427	5.3285402253603	FALSE	TCAGAATGAAATTGTGGAGAAGCTCAAAAAGTCACTGAAAGATTTCTATGGGGAAGATGC	A_51_P310594	Aldh3a1	NM_007436
A_51_P473438	6.36926481269171	6.58297711165129	5.92905933620228	6.07650268736633	6.01186780056458	6.18690766423888	5.69356135177833	6.54014477731657	6.13695845095381	6.1202477093783	5.90873180146931	6.8001926617079	5.8489830197287	5.96662075762649	5.50128120818703	6.11974986350897	5.93459513037075	6.27412170137005	6.08368116684856	6.43010200422217	6.35109137221386	6.26308906054791	6.41925240752485	6.29945067853284	6.16078399024866	6.13865254564772	6.17295993203128	6.1511310590851	6.37795885704364	6.67567490836667	6.90334704294266	6.36315552687498	6.01903570546617	6.19008802395014	6.02816158332468	6.74859339325356	6.1145036669392	6.45696708891437	6.34619846521267	6.08879864392259	6.11059651869455	5.98697412554258	6.24211274674535	5.53546014657617	TRUE	GAGCGCTTGCGTACTAGGAGGGCGTTGTTGCGGGAGGCATGTGCTGATTTCTCCATCTTT	A_51_P473438	D730045B01Rik	AK080901
A_51_P268439	14.1805563357235	14.0770643367832	13.9013593762522	14.4658946487022	13.7992346513334	14.0605655673146	13.4944518106024	14.4504630325338	14.1508435029776	14.1121920470535	13.5528527865231	13.3647822339317	13.6888219753952	14.2835321625819	14.3049320961637	14.0445336535097	14.1660688117389	13.9469907346962	14.4347071873293	14.2542411910179	13.8923182392628	13.8649669089248	14.1805563357235	14.3222539346103	13.6162816198165	14.3827400680137	14.5023641180198	13.9241453410227	14.3436722633271	14.4583759178579	13.2862074519992	14.5913355028921	14.6355595590115	13.6341496327776	13.674884003692	14.1709633111841	13.4547041561998	13.9458154887746	14.6538865367082	13.9581559142513	14.5531223543044	14.55162627725	13.949349398907	14.1835727849051	TRUE	CAGGACAGAGAGAAGGTCTACTGTTCATGGGGATTAGGCTTATAGGAATGTTAGTACCAA	A_51_P268439	Mcam	NM_023061
A_51_P444920	4.40595976446834	4.14479320609472	4.12256734980859	5.28081574071809	3.77933100136348	3.72729095138247	3.54879355852765	3.61867469636367	3.64083961614475	3.4983413442737	3.54686362847099	3.56449314064224	3.43267177841222	4.08287971317312	3.90785061750722	3.57494555936934	4.0910466239486	3.94504325101927	3.52594593266638	4.04135798687997	3.82761714917187	5.6445148390295	3.73008531505773	3.9444122447273	3.39450208545087	3.82000326844011	4.05536597179181	4.39875892396618	3.89153111914321	3.8126801288654	3.96783511976882	3.51883651079908	4.0300862845095	3.71071595452005	3.49893748797171	4.01986377642111	3.29469555400675	3.58596905018049	4.36974233491824	3.8770360252159	3.91204240306218	3.64526085655973	3.92392237007299	3.59567981816166	FALSE	ATTTATCATAGGAGGGCTTGGTGTCGTACTTCCATTTCTACTCATCACAGTGTCTTATGC	A_51_P444920	Olfr22-ps1	X89687
A_51_P223709	8.8327005861117	7.44884265035632	8.17141697725171	8.27249124898403	8.28254722925478	8.20195573407989	7.96652150219763	8.37506588307109	8.2429544069351	7.80587356075693	8.28329512581716	7.21179771558563	8.49172695875973	7.68271376201424	8.37584855151267	8.34069211237536	8.27630381495372	7.64925443629132	7.95408899527324	8.21022632954958	7.8453219414077	9.14482467491638	7.7577219916945	8.30932105234039	7.66844149591359	8.02653873820387	7.87330535085483	9.1103541572468	8.64746420239365	8.61513869434391	8.7979099633112	8.09759063154704	7.82647878316115	8.51001065218788	8.6416136751151	8.03555115076559	7.98644421977457	7.72984125392656	7.86211592077285	8.19723153324578	8.44314035858471	8.61122171117369	8.44791896360517	8.20073323657114	TRUE	AATGCTACAAGAGCCTGCGATGCTAGTTTTCTTAGGTTTATGATATAGACTTGTAATTCA	A_51_P223709	Pask	NM_080850
A_51_P355957	6.81505625541179	6.60666947845667	5.89142545577616	6.42506672110247	8.10963582557136	6.51707254012487	7.0643124586336	7.42656202052165	5.83029395760324	8.86513651153115	6.18005340622309	7.44856924434252	7.23909628529398	5.89749816613485	8.52666245132871	6.96585866789886	8.07951387976991	6.2762040132875	5.88927922051074	7.04421580813111	7.82883738076998	5.43237444559623	8.30600495217332	5.95488483157649	6.42593211080352	5.62794524128087	6.1142838392951	6.21526325342257	7.66018216124515	6.6685985466223	6.63725324197754	3.9559299932154	8.65422939672607	6.8341901802797	7.89453673818522	6.94131953779359	8.80320680323951	7.25974339617782	4.26337685024968	6.23870745604542	6.28567648948483	8.51930044313118	6.86325576496226	7.11772683435108	FALSE	GAACAGGCTTAGAAACAGCAGTGCTACTGACCAAGATCAACAATTTCGCCTCTGAGTGAA	A_51_P355957	Gdpd2	NM_023608
A_51_P401096	6.06455474254311	4.48581372265299	3.9756557491605	4.63074709627789	5.6486177546946	5.19435629918503	4.60099444336141	4.50215792391227	5.45045937999454	4.42502104453488	5.35295761366742	4.55595222412673	5.4736150930831	4.95055221675427	5.23347505946884	4.10174208123791	4.9305377321963	4.26461275737062	4.95026574014749	5.08029782569176	4.49706092133286	4.97832842045106	4.17298661631195	5.49298302659148	4.07075555893694	4.83137095562054	5.12873687152586	4.89483355597104	4.61972869463052	5.39004930526499	5.65215207138483	5.8038591452459	5.48566128209334	6.20789683896784	4.60833663323637	5.83709274770339	4.26753364320068	4.03479345380483	4.99994373505663	4.56274129147921	4.76074968759211	4.75363850733581	4.60062000076736	5.35947528783105	TRUE	CAGTTCCTTTGTGTCCGACAAGATCTGGTAGAAACCAGGGTAACTATCAGTGCACATCTT	A_51_P401096	Foxp3	NM_054039
A_51_P100624	3.42100826464792	3.25966060721686	2.9472665499442	2.88371981925779	3.24815485884958	2.99530361450509	2.5967708285464	2.57330085081271	2.9284318725167	2.82425410055501	4.23594919234588	2.80191790918384	2.87869538895338	2.82594850291567	2.78988249926174	2.65527659640242	2.76608711869385	2.8464541526018	2.82465573022337	3.27290102043025	2.91896834848818	3.09245033351035	2.7915208443979	2.65374846514023	2.73835468758966	2.60705992658292	2.4525236757078	2.7805755434439	2.75116168470471	3.3657816539261	4.12040164117612	3.51970989804035	3.81326356368102	2.60553939032386	2.7051056001278	3.53667060052519	3.09910415828965	2.85249551240987	3.53722093742035	2.58776382226936	3.3367292598584	2.73103307431852	3.21599852711047	2.74486965394834	FALSE	TGATAACTCAGCTATTGACACGGCTACATAATTTCCCAGGAGGTAAATTCATTTGGGGTG	A_51_P100624	2310040M23Rik	NM_029351
A_51_P359432	7.7730241071752	5.5420835488443	6.8534098895413	7.21648229798475	6.86968746900935	6.65250855341788	6.31605722506129	6.1893135824328	6.13752972137018	5.25897905489924	6.0607123770549	5.45377810490532	6.32049058963447	6.11144528837762	6.22104394407103	5.20765832653064	7.52425247732721	6.45662453896132	6.0822365824735	7.3925219285012	6.91469289399296	5.06201417868885	5.34684997165255	7.45193988953842	6.43362638159765	7.26438312951825	6.05698359003967	7.23868456966708	6.50499948670202	7.59684306385996	5.80983101655672	6.9638650897009	6.41260165800237	6.28845764139318	6.27154043612797	6.37032436908838	5.48540013445226	5.68441236093031	7.3736863967327	6.26359163873925	6.89180184909602	6.03822997616855	6.24966286724435	6.96866564899441	FALSE	AATAGAGCCAGCTTTAATGCAGTACAATCTAACTTTCAGAGATTTGAAATGTTTCTAGCC	A_51_P359432	AK045942	AK045942
A_51_P302942	6.91409522644801	7.92950240715408	6.89883526084866	5.77696951248815	7.64180516113408	6.55580297380234	8.03748215405197	7.45874100143239	6.62684359653655	7.02519530779127	7.53850720170947	7.24848137768277	7.72725066144332	6.31237758500215	5.15486452234067	6.24059642150989	5.6369898083081	8.46205579989784	6.18268023162759	6.46628873988286	6.08671942998005	6.88197603197944	6.73020059666586	6.89252948708934	6.617818334289	5.89353500720463	5.9521281676722	7.34500741878758	5.79429452553152	5.70172359249315	7.1336688650288	5.7662503948826	6.44431596935532	6.93669665983985	7.38040666201975	6.35229331711747	7.66213630463147	6.78146076398605	5.32061173962763	7.45311412729791	6.65085553697115	5.80334554894477	8.74239599206838	6.22502033759593	FALSE	GGACAGGTCAGTTTTACCTGAGACCTTATTGGGTCATAAGCACAGATGGAAAGGACTTGA	A_51_P302942	Rasl10a	NM_145216
A_51_P261001	10.283009364709	10.2903911146603	10.1069155424369	10.0085678022969	10.3088416139084	9.88547842893404	10.119397449193	10.3546596495405	10.0750137034409	9.98213803434961	9.87465387008844	10.0566881327981	9.92910912196951	9.82696846733744	9.91874709887497	9.88789575353579	10.1000388323197	10.0333318271389	9.95654410455681	9.91507322256774	9.91769780327238	10.0975093266073	10.1042387388805	10.0412710481713	10.085877722705	10.1527872242341	10.0248055224398	9.89348644970365	10.1898418299976	10.3497020353312	10.2322174696958	9.86525836142735	10.2579823346878	10.469009577941	10.2147168017957	9.79180360051829	10.0449177756199	10.0208575917895	10.252854492644	10.1137723039282	9.97423595427581	9.95778763507681	10.0744148845886	9.91621302421177	TRUE	ATCATGGTGGTTCACATGGCTCTGATGTTCAGTTTGTATTTTTGAAATTGCTTTACTTAG	A_51_P261001	Mtf2	NM_013827
A_52_P87997	4.00773533894107	3.64372774545574	3.69457606866036	3.80121103734973	3.95012673515523	4.12957843233646	2.68255252720081	2.79485805127291	3.68529006373399	3.35583584774892	3.15437426403515	3.21459589820778	2.95178304298264	3.94138265849537	3.53667060052519	3.198445317307	3.3314049078611	2.7545081314763	3.71452264395724	3.94389481262345	3.29394267236281	3.9744111818394	2.82228922777408	4.07326144336248	2.74923802027205	3.4716677906228	3.20237089513479	3.1877852395384	3.36177975954209	4.18492369735978	3.65597553246668	3.96141211144383	3.70882322636573	3.2910764787613	3.32649396358415	4.00872049567766	3.27205884607219	3.16343167976759	3.76182650220453	3.26232981072905	4.29544294134155	3.76237544303834	3.70007931017695	3.5979374894594	FALSE	GTGACAGGAAAGTTCTGTATGACCTGATGAACATGCTGGAGTTGAATCAGTTGGGGCATA	A_52_P87997	AI987692	NM_177912
A_52_P3544	3.84326561770545	3.55685282895181	3.39132131096541	3.57564367191278	3.72511292305269	3.2957105342289	3.03642319736085	3.00613932945062	3.61361017776826	3.78741952816588	3.16035637581299	3.37288608648905	3.23513972370234	3.25771300726992	3.68372246858886	3.30482014749036	2.64741782361137	2.90273513392277	3.10104002570203	3.7532809059162	3.37288608648905	3.52890539987419	3.09594929776021	3.50217402955336	2.74943752843269	3.27625945291088	3.03752345427168	3.57251260411317	3.39193692652421	4.29829695049375	3.60559537141505	3.87213537019958	4.1508896402462	3.17735688431347	2.71453687631867	4.03479345380483	3.22232717736241	2.97893190708924	3.59763750000777	3.14663947284241	3.73197754270079	3.34133136830007	3.62348764878162	3.89365314146908	FALSE	TTCTGGTTATGTGAATAGGTTTTCATCGTTGGCTAAAATGGTTGATTTCTAAGAACATGG	A_52_P3544	AK039947	AK039947
A_51_P314273	9.61707869001268	9.70516787156227	9.5246797959364	9.25939467043878	9.37552140332127	9.61961499584163	9.58460850941922	9.3099138419127	9.74582988023056	9.42344672533803	9.66649472139126	9.43502846877746	9.6533041200768	8.95237331629598	9.30390102512454	9.63887560975401	9.8135169876774	9.5588158495405	9.4381735543466	9.2023972697461	9.52932188379388	9.4886913635341	9.76731942014062	9.56088133792048	9.57657170459874	9.62430583075	9.23241823645574	9.13289214768081	9.64500573336843	9.41309478813348	9.75306815743432	9.27800711701368	9.2734968504912	9.67167870115114	9.540509596296	9.05729249581696	9.52218556003138	9.59711891997763	9.20722025952874	9.57725298410774	9.59441121898529	9.22431524969278	9.4962919036524	9.24134175671586	TRUE	CACTGCCCTGCTGTATAATGAGTACATTGTCTACGACATTGCTCAGGTGAATCTCAAATA	A_51_P314273	Parp1	X14206
A_52_P201106	6.87663546850642	8.06776843367488	8.21368415765167	7.04129738210236	8.07087138248837	8.59195533993259	8.20073323657114	9.34821208217985	7.37946653876858	7.65180844089957	8.19354395707213	7.47854856868956	8.75496969421696	9.07940100636674	7.49349065271425	7.9407567617308	6.86140194018153	9.2706153037494	7.91927947484858	8.66234583787685	7.5308756202538	7.72775160531963	9.47229770362715	7.05050316650592	8.47407251381119	6.35808593458036	7.93398698707169	9.72103900804952	6.43334277684122	7.58427007649898	9.33038517020064	7.65998766313231	8.13094854820066	8.66953794352876	9.14217564109455	8.00707235301983	8.27274270234872	8.90947154577719	8.35709665604113	8.66042287760725	7.56811776073114	7.93173754321285	8.11890341723458	6.89512812681503	TRUE	TTCTCCAGGAACAAGTCAACAGCTTGGAACTGTTCAAACTGGAAATTAGAACCCTGGCCC	A_52_P201106	4930473A06Rik	NM_001081012
A_51_P222741	3.41586242418227	3.25426235514011	10.4633159221072	10.3784072671269	10.7749590550843	10.2727707459255	11.408274806751	10.4385734389475	8.79441154174635	2.89400298580267	3.16318887025911	10.6040215830295	2.71676155713325	2.95396044317185	10.6588430153991	2.75544313988542	2.4300044398026	10.1479173222667	3.14380877134652	10.847536205821	2.71842251737062	10.4910023189419	10.2727707459255	10.8135049221694	2.75195867883262	10.2373690629578	8.74628925286995	2.85042232050377	9.42524249820638	3.41551588207211	11.0323626703785	6.15606933744911	10.7466630477736	2.70107443609752	7.56151826483064	8.42724438323828	2.60539251251952	10.0482006980668	8.7223157156658	9.93865291631925	10.5023523394479	8.06776843367488	10.7903753982578	8.38540456680986	FALSE	TGTTTGACTTTGACGGCGATGAGATTTTCCATGTAGACATTGAAAAGTCAGAGACCATCT	A_51_P222741	H2-Ea	NM_010381
A_51_P270519	8.17857126791	6.27070743309368	8.05144083871553	8.39392821958599	7.44156035189995	7.90903231428245	6.84483536628778	6.37659191815571	7.43122553390666	6.97963111120247	7.24373520932681	8.25461327524622	7.66133024863335	7.37400041349428	7.7472974205526	7.38162544401031	7.61894712612024	5.94294055953262	6.92438805762143	6.96331830418866	8.1708995204919	7.94446721120294	6.43623297524882	9.0177960448742	5.59493623886725	8.49574480775413	7.86863541158687	7.23811460320832	8.69158783381319	7.61255426932406	7.14473130012254	8.19112166443257	6.68382471910484	9.13589655845402	6.48706391500118	6.80941381256265	8.47822438041235	8.32072482198907	6.68973073821856	6.93172500342231	7.69948770762347	7.47810938544092	9.03142347760575	7.52350458199052	TRUE	TGAAGCTCTTAGCCAGGCGAAATAATTCACTGCTAAAATACATTACAGAGAAGAATGAAG	A_51_P270519	Apitd1	NM_027263
A_51_P100519	3.41101140272851	3.26103430072728	2.99502852488807	2.79251047443028	3.31375558444566	3.00875432105951	2.65527659640242	2.65130625241539	2.89400298580267	2.91383183676828	3.16900352906408	2.70605898494585	2.72490801427358	2.79189165467741	2.82732788083806	2.7782965254909	2.43533197124315	2.40131209131811	2.79251047443028	3.00657132914325	2.73734274189393	3.04417933746857	2.84320070839809	2.62721704362884	2.74180425192057	2.65130625241539	2.50545384232312	2.87363059646203	2.79909876425161	3.42608698490215	2.97021546790165	3.34909907543467	3.09040378905216	2.72396553960486	2.73103307431852	3.31346714161561	2.60803265644738	2.82614847647087	3.92526680216435	2.62303501080628	3.41154980518861	2.75307431508728	3.01529344262461	2.638467784143	FALSE	GCTATCTGTTTTTTCAAACATAGATGTGGAATTAGGAAGTGAGAAAGAAATGGAATCTGG	A_51_P100519	4930542C16Rik	AK016018
A_52_P572808	10.0306703912481	9.82564656216065	10.9294045327796	9.78994496704986	10.100788525681	10.8163356561313	9.19205101327336	9.69171227415434	8.96360289063793	9.2703545165997	10.1930354189932	9.58673591151092	9.39297172449643	11.0048368903785	10.5073215597965	10.4175642596096	10.4582803972828	9.07405376077653	10.5306991237401	9.96105375858195	9.76318046610445	9.69794788750515	9.45889544711188	10.3295876342162	9.43322273216594	10.5114782492471	10.5458238010027	9.3152645717435	10.3011755447294	10.0874836304479	9.31042997737559	9.87553623083967	9.30459380096525	10.2906834167161	10.0879567495342	11.2744327376164	9.92957026404817	9.36411391396485	10.7251182801869	9.82988336610081	11.120726345693	9.86017646363025	8.68882886399182	10.5436550815723	TRUE	AGAGTTCTCTGAGTCCAATAGCATGAGCTATATTTGATAGTGATCTATTTAATACTGCTG	A_52_P572808	A230097K15Rik	NM_172715
A_52_P425971	6.05669027885969	5.26753045181859	6.07514110875885	5.29063681425311	5.66265023178715	5.24955594142333	5.51414983902317	5.65531519427814	5.65181744690397	5.8283843018607	5.80080212459964	5.72259141601676	5.3589560449011	5.59044449775051	7.072130839825	5.69521455852407	6.1456494407564	5.83001269152913	8.29913756185618	5.43131032512418	6.67210762130714	5.06822931856293	5.89895915901647	5.47763323547361	5.79662427486777	5.67985243262488	5.83742530190816	5.9123276801719	6.09152846268725	5.59443080546621	5.6932711955605	5.18625987220923	5.82428080769838	5.54615858841336	5.35374905342627	5.37599243235662	5.15393213664956	5.4707316302918	5.75870894178926	5.8635400910019	5.76671938370741	5.24811236780943	5.49234596152177	5.28711373038111	FALSE	CACTGCGCTTGGAACAGTTAGTTCTCATGTATGCCTCCTTTGGGTTCGTGGACCTGGAGG	A_52_P425971	1700067K01Rik	NM_183097
A_52_P179729	11.702526683585	11.68454299363	11.9667463728654	11.0807170580032	11.8778665024258	11.651700829654	11.7340298211421	11.7436605750539	11.6087318742908	11.1592826747261	11.5466629001838	11.9033545381515	12.0056088273558	11.3225106579969	11.5222841430144	11.7652394239077	11.7029010349144	11.5901039681416	11.1693628041077	11.5425037013424	11.2329042648668	11.6936958527827	10.926269754275	11.2592070040022	11.2820675983975	11.5622915567186	11.6668036120644	11.5949246219382	12.0231908156167	11.2690760226379	11.5840891783819	11.3096672851251	10.647413832949	11.6711772586027	11.732732627242	11.2826546746121	11.5823144451789	11.1410106980487	11.6124491781257	11.2067359159662	11.9335006663004	11.6835501109461	11.5446360168025	11.4897451693073	TRUE	ATGATTGATTTGGGCACTGGCAACAACAACAAGATCAACTGGGCCATGGAAGACAAGCAA	A_52_P179729	Txnl4	NM_025299
A_51_P101975	7.13234359329623	6.97079329313574	6.97660490212409	6.7105819077233	7.08969077566682	6.28724197346853	7.00338735497608	6.65503915525828	6.42332681085416	6.68871067055901	6.31605722506129	6.71617275375245	7.22146954775336	7.35869003701147	7.28987311589844	6.71779528528467	7.23006890167615	6.95910558394141	6.74247062464294	6.48458651901342	7.05717757469449	6.68112008364063	6.52647097332237	7.16722324206852	6.45884852430697	6.88943944527994	6.90838009467903	6.97933650911188	6.5778791584942	7.25063336665668	7.0903820904093	7.28211963681737	7.03827851825657	6.84829188181192	7.17100814370087	7.44673634755158	6.910473911096	6.9518282156268	7.13929194842367	6.8238558349186	6.75252524463482	7.31350650962565	6.65611437633854	6.66882802914775	FALSE	GGCACAGCAAAGGGGAGGGGCTGGGGAGCTGCCTTCTAGTTGTGCATATTGTTTGCTGTT	A_51_P101975	Fgf8	NM_010205
A_52_P311491	11.0556048678065	10.7461449609394	10.4511501084131	11.2228373207059	10.9510947962931	11.0065123798966	10.6136834040172	10.624471794113	10.6702197444907	10.7900238193857	10.7135231254798	10.3058975442437	10.7619922507412	11.1951269051711	10.829731284204	10.9979614908285	11.0699259011775	10.3376276929113	10.9475636730695	10.8793872176462	10.4230894937519	10.4537364023333	10.3113669177931	10.7499678017853	10.6106499288068	11.0701713653182	10.7686836812462	10.9556210536565	11.2188762856946	11.1401143830766	10.9108348539835	11.1716313211411	11.1921138220159	10.7700020011175	10.8863982190827	11.0048368903785	10.8421641804398	10.7193738567585	11.1935074714538	10.3713288256329	10.860081291888	11.0462463886376	10.0664917797744	11.1171621667533	TRUE	CCTAATTGTGAAAGAATCGGTTTCTTAAGGTTTCTACAAACAAGCGTAAGATTACTGAAG	A_52_P311491	Ibtk	NM_001081282
A_52_P380195	8.68148385666733	8.4941438720316	9.16166919622278	8.585262769589	9.0276708761112	7.66075603558592	8.18096853219692	8.28274045160399	8.34974449577854	8.38379505092587	7.75723584987085	8.31273453722688	8.53722829789307	8.60993661636192	8.61563722192048	8.4433729746943	9.20743196882348	8.48314662074878	9.13691079480606	7.86441721336333	8.46407540681075	8.23388747632354	8.1906045732707	8.76122615421474	8.334394096356	8.8449062500195	8.55587583214939	8.27033151172288	8.76981917990773	9.15300725588331	8.79888043729456	8.74989115214208	8.82019368375102	9.18967187301822	8.79888043729456	8.79441154174635	8.00046853585443	8.4891106495001	9.070096570303	8.43399822248703	8.67624692484952	8.99909223695558	8.19035166601692	8.67480931003644	FALSE	ATATTTATTTTGTGACATTGCATATGCCAAATAATGTAGCTTTCCTGTGCTCACAATGCC	A_52_P380195	Arl4c	NM_177305
A_52_P62833	7.1763653647279	5.05847621687859	7.07428982695977	6.91972616257023	6.98440045425606	5.50728611172529	5.64789381800573	5.95598053076384	5.77512871402564	5.27396171186792	6.12104501360791	5.69898432725663	4.97077348880478	7.19171031424845	6.87817541293637	6.03312634214064	6.32496805796194	5.49130829538812	7.13259279035477	6.76376022405111	6.06181341759315	6.25298821568573	4.78836591497708	6.54648284356316	5.98179160372553	6.17403434412658	6.65695217513007	4.62007024439774	5.62191348135826	7.05967233565365	6.42917708248971	6.41663342089083	6.24211274674535	7.23745685687397	6.4981637029991	5.73308562795643	6.2414243528713	5.9382693650343	5.61898818408998	6.30347395992487	6.9923179582845	6.78761811664539	5.33475037506428	7.26662798866136	TRUE	CTTTGGATCAAATTTGTGTTTATTTTTCGAATGTGATTATATGCTACTGAAATAAAAAAT	A_52_P62833	Foxred2	NM_001017983
A_52_P504342	8.94793036385168	8.31075900995188	9.14797578933617	8.89409539729537	8.87144110141436	9.16048853119788	8.22992477404814	7.8600510852437	8.27680494921428	8.26518448988793	8.709685706149	7.9807869750865	8.36670939864796	8.85424167045398	9.25554027728425	9.28452504521446	9.29148597581156	7.99882609545934	8.93734258894283	8.60281898529481	8.70398135478648	8.37874300017045	7.6674608631911	8.93360436553167	7.92783687778036	8.7584660746471	8.75920787005523	7.8433623949879	9.4904040195552	8.93920440410695	8.09813417123103	8.8383302564368	8.72375171315837	8.57989151543723	8.41120751436505	8.98436610232963	8.80507292079	8.18236761885404	8.96760332273141	8.358329017224	9.13195398093925	9.42598399658407	8.19812120956375	9.08040031365864	TRUE	TTTCTGATGGCCTGTGAGAAACCAGGAAAGAAGTCTGTTGAATCCTGTCACAACGTTGGA	A_52_P504342	2010305A19Rik	NM_027250
A_51_P375771	5.18889169714254	4.72302178129155	4.68721608080976	5.39611688269603	4.76543480930402	5.24508848802293	4.64329969955111	4.94574583613154	4.53254303114317	4.84362797758447	4.72331970079794	4.95354244287371	4.76519460879095	5.01834205525215	4.96831192587429	4.24730879635156	5.51116528671211	5.57859715016551	5.34083319333993	4.7063864054677	4.76750869802192	4.97375046791103	4.65306782225084	4.51799730442269	4.77915060333496	5.00459155196402	4.87514815286705	6.34916053555207	4.89933601417766	4.94491157632175	5.1317810895751	4.68145357053377	4.97685837765775	5.30568021821946	4.39987455348556	3.19441575340245	4.22182192682678	4.48814763845412	5.00772155039507	5.02891853191122	4.97718445809541	4.89226253690469	4.05504585796125	4.18725026384978	FALSE	TTTACAGAGTTACCTCTGTTATATTGTTGGTCTATTTCCTCTTGCAGCTGTGCCTTCAAA	A_51_P375771	Ptchd1	XM_142262
A_52_P638100	7.84174765723548	7.77918661886364	7.18687975099291	7.28715309078832	7.0842673757882	8.28167345190314	10.1673527851118	7.15555878518279	6.85583372522371	8.35414413814035	10.3887809221895	7.58452076814135	8.05530502233126	6.65641846945439	7.80232134492869	6.82436835958144	6.06205855337376	5.69554098923144	6.49454209277626	6.05022899920129	5.27526377711262	7.2780048574323	8.13234544902192	5.54961349022382	6.73334731732888	6.33164645992816	6.25681331590682	6.6183936916005	7.92440395732749	6.58320798575132	6.49586731362294	7.96022910826178	6.50444323294407	8.5008313110896	6.24091385706703	7.19461860986797	7.39449082898036	4.84130399927875	5.27997598451028	7.11819744243107	5.65507367785234	6.5524822595452	6.78437466389296	6.00350473108363	FALSE	TGACATCTGAGGACTCTGCGGTCTATTACTGTGCAGGGGATCTTAATTACTACGGTAGTA	A_52_P638100	AB070552	AB070552
A_52_P763049	3.57986508303108	3.37639749221176	2.87594055811885	3.11654472024425	2.81137288221921	2.58008939867348	2.66914154258439	2.68899491821349	2.57311549605738	2.15285380319026	2.97577719872061	2.76495310648606	2.55991826367635	2.63799265751795	2.66988380309023	2.1471317116573	2.34480098942329	2.5157035262468	2.74032082902883	3.30655833104415	2.5257346330351	2.77012136691878	2.65900604852763	2.47311736412982	2.76238645662015	2.8079626896439	2.76737815997916	2.66476010548892	2.81501100296432	3.90339810170408	2.97192392061409	3.05704862571137	2.91204107709383	2.69915168546058	2.87081183073876	3.12058404012199	2.26374727234945	2.86616691657023	3.05536146592639	2.51760696662445	3.15668544086134	2.53752990136963	2.81526985883581	2.11259899067211	FALSE	CAGTTTTTCATTTAATACTATCTTATGGACATGTTCTTATATCTTCAAATACTCTTTAAA	A_52_P763049	BB646128	BB646128
A_51_P345577	5.68380772637371	5.9457773331893	6.16424250299413	5.33362306086641	5.5565391819209	5.65259739097966	5.75972684966089	5.70172359249315	5.4894977523596	5.84853927775405	5.57118473221598	5.66058436034772	5.72897124664224	6.33753525629161	6.41877693142972	5.45045937999454	6.38334781528478	6.28095864951815	5.5833827110291	5.7147313113434	6.03370089091472	5.48186351358599	5.49476598554254	5.95155841116549	5.26033783124652	6.0762308320886	6.07129718632783	5.90052352163712	6.19530352877714	5.67913815576247	5.79511197847475	6.07129718632783	6.3369999999482	5.46037266959341	5.80501001934075	5.96183146632686	5.53172783534246	4.83876688056648	6.40096292595379	6.0935034881	5.84406546440227	5.71778668127178	5.66674482490706	5.95079565211515	FALSE	GGGGTGTCGTTGATGACCTCGTGACCTACCACCTGCCTGAGCGGTGACTACCTCGTCGTT	A_51_P345577	AK089219	AK089219
A_51_P260513	11.4121506874758	11.3270271938279	11.3133423266798	11.0173432338918	11.0294516848169	11.4117595110681	11.162720098374	11.3740331559823	11.1126079422759	11.0712887015123	11.408274806751	11.1496332302959	11.4679064684776	10.8811918432989	11.35312620517	11.3238998045187	11.7412714891963	11.486114665698	10.942157901724	11.3054566407169	11.3252516883104	11.1779203034033	11.3287637052511	11.3950549057547	11.4660875466242	11.4689450031483	10.8564520693867	11.1749948549727	11.4010569676868	11.3341422095691	11.6185735248807	11.2620675788281	10.9695511665788	11.721126231597	11.4416332178469	10.9241646201798	11.3284398167417	10.9697875884369	11.2943770573595	11.4219217100554	11.2737724198094	10.8961611096458	11.2769316766154	11.4583062055414	TRUE	GGCCAGCATAAAGGACTATAAAGCTAAAAAGGCAAGCAAAAAGGAGCCCACATTCTAGTC	A_51_P260513	Rpo1-3	NM_009087
A_52_P676623	6.47888780192964	6.06429059764265	6.68323061277786	6.94358972255195	6.91107289515772	6.01161164290527	6.0762308320886	6.72066973475179	6.34251356902601	6.69927730958172	6.19635974959418	6.15059520591415	5.2016080838406	6.20977998619456	6.29272833273532	5.75925363862078	7.11721373490817	5.86329794638793	7.00692693861162	6.79379329929346	6.83448116856042	6.62927895861287	6.2532619008257	6.71472178423006	6.89621712936921	7.01782205873876	6.48559286778521	6.1538908780782	6.74998717162001	7.02644496150461	5.84997544622343	6.27638126641385	6.23277044123304	6.87404160379514	6.82055684830972	6.73092604268603	5.67661523735259	6.85758756378333	6.77344896969552	6.13195203331433	6.8758585002284	6.71672148261507	7.01613393709951	6.58393533494364	TRUE	TTTCAGGATGACCAACAACCCAAAATAGTGTTAATAGTTGGTATTTGAAAACAGAGAAGC	A_52_P676623	Zfp518	NM_028319
A_52_P254607	10.5491465295202	9.80175820172643	11.1779203034033	10.2115025365679	10.6540291248374	10.2846457364317	10.1179667754359	10.2257582457965	10.4762818561321	10.8180039131372	10.4076832769498	9.96762250463363	9.80122487181023	11.1586423894368	10.7734069112164	10.9617600361165	10.6891333266853	10.099383896434	10.9958908739052	10.3887809221895	10.7586171918845	10.4678349528477	9.88867629163073	10.5260528446789	9.9915238152935	10.4920890642155	10.8375515722195	10.2756192979522	10.5313388135199	10.7339889131865	10.0830992640037	10.8858392344458	10.6380152367763	10.5333918530352	10.2781426559418	11.0906528648997	10.2160948161211	10.0136991970467	10.675002820716	10.2303311244064	10.5406728976631	10.9088222918281	10.1479173222667	10.7640718254588	TRUE	AGCTGGGAGATTCATCGAGTGCTTTGTTAAAGGGCGCCAGGCTGTACTGAGCATGGTGTG	A_52_P254607	Stk19	NM_019442
A_52_P574697	12.136753378895	12.2143968992593	12.1142516730489	12.0327582084303	12.1576697868009	12.17925269353	12.17925269353	12.3380514578985	11.7202948380157	11.8117878166383	11.8004471978447	11.9004817867517	12.0518592682487	12.2809984857141	12.0492972353188	11.8891090378743	12.0367668226403	12.1846883900084	11.7691864194062	12.1185708432273	11.7765500853354	12.1619355967253	12.2926794751499	11.9780684576902	11.8591393475916	11.9680517180764	12.0633758151384	12.2645088617736	12.3424337513547	12.2733066968311	12.2378302112598	12.2775525515558	11.8546688378323	12.2909236628285	12.0093064017164	11.9021282958288	12.0938024063485	11.7705618098214	12.2629362666636	12.1377117484445	12.1130344227908	12.2665127966841	11.908777583267	12.0347939672357	TRUE	TCCCATTTTGTTTTCGGAAGATTAAATGCTACATGTGTAAGTCTGCCTAAATAGGTAGCT	A_52_P574697	Khdrbs1	NM_011317
A_52_P210847	3.19412643302498	3.42005411322663	2.75788759679288	3.28445708947389	2.85635634429409	2.583753651133	2.67106158599613	2.7162593390223	2.66458781789935	2.77777551280738	3.00596669824573	2.9647887827462	2.76843157709072	3.08856901905276	2.96947083943025	2.21804191755752	2.67628789699818	2.94062076796201	2.70322929129901	3.43645052219591	2.49083729851116	2.79570875562057	2.99530361450509	2.41863148400063	2.95449666950693	2.72965857095084	2.9308665689987	3.03921486345333	3.11352311443093	3.61161097452515	3.13524691626204	3.09040378905216	2.87962158833589	2.44844862819856	2.96816034261528	3.14786114841153	2.24543765065185	2.81461187549028	2.96947083943025	2.73103307431852	3.14739932608778	2.5858227420078	2.82555127098	2.18508844927316	FALSE	ACAACCTTTTGTTTTACCTACTCCTGAAAGGCTACCAAGTTTCATCATTCCTCAGACCTT	A_52_P210847	Tbx22	NM_181319
A_51_P461877	6.59981163338741	5.18597651709808	5.90215172640876	5.74909117013812	6.69602131347252	9.07789042572189	6.00292916333541	6.65885652876957	5.84109442033307	5.78036593225489	8.17589540207372	7.83472653209098	9.14312609769952	6.31541444830236	7.48094618971613	7.26726135943994	10.6321109211545	6.48036783565759	6.1555396853058	7.10794252352472	7.04519845820903	6.36009502285218	5.82677963464188	6.9617038529149	5.88629975519577	6.6856992458113	6.23329220718219	5.60843124443739	8.01693694705714	9.75798697183833	6.51585930325687	7.79820149071611	5.96210733514199	6.55039225826992	5.0734054487205	5.88247163257529	5.19791870319147	7.19923760818057	7.3344714838758	6.84144025253158	6.77045408493213	6.4498794929716	7.7048605297953	5.69193043366991	FALSE	CTGTTTGTCTTCTCCCAAGAGATGGTCTATTTCTCGGACCTCAAGTATGAGTGCAGAGAT	A_51_P461877	Thbs2	NM_011581
A_51_P408131	4.90747650505901	5.44750940972532	4.71059087317256	5.02086112453953	5.05788631258212	4.32664134668296	5.2348601479548	3.83606914063336	4.66507273117177	4.85941438413607	5.03917990672194	5.04276804434842	4.99600142545799	4.70771708090582	4.3181170709927	4.76648822674164	4.37178712748928	4.77836064455542	3.45402947790824	3.57960229135688	4.51768892581773	5.17737081691338	4.78519154434492	4.67564780865092	5.10474325572557	3.97400147136005	4.26099007805613	5.10337593099932	4.89737146284255	5.05709276330029	5.23535931615995	4.89857711494504	4.46145838394115	5.10282694920331	4.67042376318874	4.1136045134591	5.15215713933961	5.28902451490144	4.8792568358421	4.97538939941502	4.81924429615796	4.58641843592274	4.27115911437147	4.60128554702812	FALSE	GTAATTTGATCTCTGGTAATCTTCCAAGGTTTATCTATGACATCAGTCTTATTCACTTGG	A_51_P408131	AK042550	AK042550
A_52_P560722	9.18675247200264	8.82195845828067	9.1321964332174	8.97667203929674	9.10353348318181	9.1745986643975	9.23617935064991	9.01391560913719	8.96100443444894	9.22016870443507	9.2423467309989	9.03186165721714	9.03659924093085	9.57451305836823	9.2175278943648	9.14003843781815	8.6312797623448	9.25220154213091	9.04921673336046	9.29546977603802	8.94653101061519	9.05561767394731	9.43117461369418	9.06245137880492	9.0363951235086	9.03325644870204	9.21025722696336	9.73809168521574	8.91017252530548	9.32739500760086	9.46238976194265	9.36829003304352	9.526407278923	8.67551089087082	9.22314113771874	9.42986820548845	9.05812138473056	9.05812138473056	9.29730944037645	8.94653101061519	8.91114129825915	9.08530090686389	9.13070385993925	9.10891691167595	TRUE	GAAAATCGAGCTATCCCAGAAAAACATGATGATCGACAACTTGAAAATGGATTATCTTAC	A_52_P560722	D14Ertd581e	NM_029454
A_52_P1972	3.20903462990985	3.52799855456137	2.76532722458954	3.56726837579725	2.91595758574391	2.58865591131002	2.69487941412881	2.61563901104689	3.16066559358967	2.71641523865282	3.02680008440806	2.77361425097567	2.94782588832819	2.72508532734879	2.87786226698915	2.25342130966816	2.99255397636199	2.83713159731199	3.16589231402162	3.37033782486309	2.87869538895338	2.82116630641323	2.79750548697934	2.4061910334991	2.72469281300017	3.00482824036398	3.20259635802964	2.75711389825261	3.05662589363045	3.59600001752408	2.90889263810125	3.12058404012199	2.953050563967	2.42733890467763	3.06220703818059	3.16260967434327	2.94704351748077	3.08493122292044	3.66450742955693	3.05778693354297	3.1219269739264	2.6862518081932	3.05300465220933	2.42012128339801	FALSE	GTCTGGCATCCTGACATTTTTTACCTTTCAGTTAACCTACTGTGGGCCCAATCATGTCCA	A_52_P1972	NP431391	NP431391
A_52_P682315	6.62727070640447	6.47677378901	6.09853592788272	5.86749537721825	5.43610013173663	6.21478269998446	6.8758585002284	5.75319719856369	6.27176047477256	5.60230256445425	6.10232843315809	5.58769328156572	6.00292916333541	6.00073916068898	5.89714404237703	6.34277860951063	4.65955563934753	4.88884139445541	5.52201080211788	6.16424250299413	5.05685126913707	6.23611551813881	6.39103402032744	5.75925363862078	4.69875592704149	5.54529805530562	5.17554003287071	7.32717833772142	5.37896545161968	6.24608557712032	4.76866163375601	6.61982925982213	5.97743507213225	7.22173889816275	4.73784053142765	5.57971239654661	5.53106730816768	4.78349047737377	5.42696000827324	6.0762308320886	5.16987679169787	5.89946114435386	5.99799309944927	5.40726275699295	TRUE	CAAAGACCAAATACATCTTTGCAATGTACTTTAGTCTGTAAGGTTCATAGAAGAGGAAAG	A_52_P682315	Ikzf3	AK036657
A_52_P532355	3.21833601772783	3.45949174626089	2.77184798034258	3.03117444328449	2.93892748388532	2.59697697142858	2.66159120943821	2.75688258479038	2.73440843549168	2.41289047290185	3.04239958943594	2.92425665823496	3.05681197074167	2.9463257022358	2.87171051392826	2.26615458861081	2.69013762810846	2.72947110076696	2.71312836798657	2.83420679946527	2.5114269882311	2.83933890017776	2.71048026939919	2.88293617890318	2.70620458563507	2.93691241457855	2.67878082489593	2.76822568335137	3.20903462990985	3.84526697418207	2.89037908098323	3.47591803469464	2.84595314093452	2.68504595600992	2.87171051392826	3.16789997971818	2.28155555298422	2.81735154868521	3.29440810730626	2.51311238894171	3.0950627074426	2.59317893659727	3.14210979915892	2.3299594466543	FALSE	AGCCAGTGGAATTTACATTTAAAAAATCCCCCAAAGGCCTTGAGTCAATACGGGTAACAG	A_52_P532355	Lin28b	NM_001031772
A_52_P672602	3.21898850676857	3.45440253272429	2.77266900298447	3.02102798359332	2.95038032032009	2.60082539807394	2.6586222572227	2.58966778832643	2.74222139452522	2.42982611332085	3.04812265500569	2.73518711072019	2.63831289301126	2.82374161807447	2.67765297208209	2.27538878838956	2.33495325042738	2.57728807692354	2.71826602735492	2.83217316977048	2.51623909604601	2.85310868868885	2.71019625336137	2.40829850729513	3.44671478491747	2.64616950412946	2.67180431059359	2.77114528120726	2.91728830868881	3.58297782736044	2.88778450821113	3.14558304424027	2.8416146241673	2.43984182937923	2.86405293201161	3.17251835890408	2.29248062032247	2.81903004194408	3.03031376928051	2.5114269882311	3.0759991143809	2.59059710525892	2.92378310348772	2.46324793328464	FALSE	TCACTCTGGTAGGAAATGTAGGCATAATTTTGGTCAGAAGGATCAACCCTAAGCTTCACA	A_52_P672602	Olfr1168	NM_146531
A_51_P193130	13.6640445616852	13.7687545959165	13.5437839634787	14.0314860707262	13.6281261992046	13.9618118912826	13.7149466151015	13.8048133822007	13.3468614804671	13.3732551269466	13.9655406790542	13.7676478914347	13.7331061269508	13.5289234673326	13.7850888520413	13.7272997867572	13.6512567066836	13.7953554911411	13.2535787244339	13.7861457677665	13.7139941030252	13.7837887133737	13.969287843398	13.6241454154063	13.6512567066836	13.4417309067402	13.743834144976	13.994801251028	13.9594515073047	14.05012877023	13.6379783174322	13.7331061269508	13.5232643169893	13.7160998227626	13.7874561306758	13.3542014268028	13.680380111201	13.7009196080165	13.8209194174628	13.6740009415959	13.6728243500422	13.6640445616852	13.9770732227522	13.6906608854569	TRUE	CAGGATTTGGACCACAGACCCTAGTGAGCACAGTGGTTCTGACAAGCCCAAATAAAAATT	A_51_P193130	Mrpl23	NM_011288
A_52_P963598	3.226908362077	4.39351656148778	2.77444472587016	3.17994285765667	2.97528608763346	4.46029527690986	3.0286149036372	4.08493913450273	2.75711389825261	2.522613207494	3.587796030784	4.13425510445636	2.86303365493417	2.73717068605008	2.78160419375361	2.2922767258117	2.33032249391298	3.12523346174942	2.73696880529059	3.26555980423438	2.52205473439495	2.88012228180511	3.04317750295075	2.41760606053903	9.93116858124647	2.74234637855154	2.65374846514023	2.76862969975348	2.91968578865441	3.56133706100441	2.88439328224776	3.16035637581299	2.83527718815623	2.44691450470779	3.78314405140452	3.18698779850005	3.51507169914686	3.75833333205768	3.56726837579725	2.76138250996501	3.04969651446337	2.95066506923833	3.34769786222748	2.31078475457124	FALSE	GCATTGATAAATCAGCTGCATTCGTATTACAAGAAGACAGTATAACAGATTGATGCTGAG	A_52_P963598	AK046266	AK046266
A_52_P462366	10.1824241601567	10.1694508629431	9.49163839017382	9.37144210516338	9.7620025985757	10.2998532495293	10.0352503402065	10.1059286498443	9.83470224403306	9.89652941883683	10.1448671600942	10.017427112368	10.2274461916773	10.1945708190117	9.82755437008769	9.75451825155402	9.31171119922049	10.1511376448461	9.3908216343623	10.1795639873859	9.3956529890489	9.8467535428254	10.2339111939041	9.93221057836353	10.4654773243879	9.72178109638508	9.87847454512477	10.6120827624457	9.79378517120297	10.1970413710815	10.253124982842	10.3858053170752	10.2416023989533	9.7119108799794	9.87742166930616	9.93550802365285	9.88158051283293	9.72050884884632	10.2778798877983	9.97000104653552	9.77892196483735	9.52519988361042	9.8900808513776	9.91144450433847	FALSE	CGCATGTCTCAGGTTTTTGCCATGAAGAATCAGTGGATTTATGCAGATAACAGTGCCTTC	A_52_P462366	Ipo8	NM_001081113
A_52_P448666	4.28656392968899	3.96171226963506	3.422480398947	4.43887385252004	3.96847723240493	3.61984902467949	3.42996382213008	3.19412643302498	3.93654163170271	3.06448303806301	4.09946619616877	4.48349827795329	3.65816219194168	3.66288527201331	3.89221416289533	3.53104544920625	4.06878398765661	4.3765496451901	3.47624006315282	3.81233568131861	3.17679955370635	3.96396060730345	3.95137118236052	3.27594272842388	3.63927686449853	3.48899922805895	3.65839021323321	3.67949151621323	3.76099584505999	4.25141410684301	3.98220607905911	4.44507219911781	3.78633691060771	2.62741723176298	3.41037540457348	3.81863268206061	2.95273033863991	4.30889501177148	4.11690334759872	3.93297076012626	3.83606914063336	3.35041774953635	3.29194318073799	3.4489788374902	FALSE	CACAGATACCCATCTATTAAAATGATGTATCTCTATGCCTACGCCTTACACGCCCATGTA	A_52_P448666	AK053721	AK053721
A_51_P124831	5.45831646680719	3.84526697418207	6.11031454916539	5.2716583699594	5.65181744690397	4.18049512165182	5.26149039250482	4.26129573627725	2.77400756247132	2.51697868870554	3.78685036797454	3.60972673988925	4.33208126701069	2.73657183664914	5.9012903621279	4.72357214994289	6.23947281945262	3.44333177799372	5.19269525947097	5.17457156767256	5.94557337208954	4.77177225350643	2.96017803748182	3.09972970441206	3.68012707826296	5.5959192545985	4.97928711949467	4.70442218268807	4.89483355597104	5.10033272877478	4.48614181923759	3.1877852395384	5.3824050380107	5.60157562684789	2.8328034877415	3.22167642887666	5.02859048791515	4.32563212649752	5.43048006656665	4.96312551382197	5.85434132470521	4.47684434874899	4.53953166254449	3.92865018437477	FALSE	CAAAGTTCTAAATAATGCTAAACATCTTTTGTTGTACAAAATAAAACAATTATTGAAGTT	A_51_P124831	AK053770	AK053770
A_52_P283156	6.35130260703887	6.58166680877939	6.65005107871055	5.99988219690163	6.06367952732504	6.22130848493747	6.50444323294407	6.37505793866301	6.47940020847829	6.4780141907673	6.0731902062182	6.22938112228444	6.43147413469439	6.28407728606642	6.6394463843044	6.16228926722424	7.21200343334467	6.95462697339638	6.0527719744532	6.08734931579307	6.77550311175755	6.22326559759781	6.13324722025465	5.77955966312469	6.11372490248283	6.43494839354564	6.58738268395658	6.54191339813357	6.60905082590358	6.22394296475939	6.87042778965681	5.85201251174102	6.83448116856042	5.764971903084	6.28676078067823	6.27016914932645	6.2358334529469	6.14672637103098	6.59981163338741	6.78193229593304	6.11251332520857	6.19092148347126	6.13948888971369	6.08807804901942	TRUE	TTTCCAAGTCACCAGAGTGGTCCTCCGTCATTCACTTGCTGTATCCCTGCTTTCTGATTC	A_52_P283156	NAP045501-1	NAP045501-1
A_52_P482063	9.30226573221943	9.00127909711112	9.46769300846764	10.0441030651272	9.08991843328053	8.89529396138212	9.7131010620822	9.04567395200775	9.20215721536726	9.85009482575304	9.48005941427299	9.12514810498	9.40654551834998	9.36543606774381	9.3048466992913	8.9647144995586	9.2251042214013	9.92200854224525	9.5871726933104	9.08453872012388	10.0124250051307	9.69846031985929	9.36464371469676	9.16614410793853	9.80122487181023	9.56022003029913	9.4757486112007	9.76776165712298	9.47776944757363	9.2181563005644	9.20743196882348	9.18967187301822	10.3072389318104	9.45725503837738	9.80771803264998	9.18590340035892	9.27508105896301	9.53179610659212	9.2734968504912	9.79523069093251	9.36162563213838	8.96692798275619	9.81698259231513	9.42986820548845	TRUE	ATACACAGTCCTGTATGTGTTCAGATTTTTCTTTGTGAAGAGCACATTGTACTTAACTGT	A_52_P482063	Tra2a	AK076230
A_52_P245415	8.00604750242422	8.83013125389862	7.79150187158588	8.36147659012414	8.9177475517239	8.66306981941829	8.54769358934684	9.33878815152003	8.40097191434152	8.69158783381319	9.0809966719632	9.48458320645488	9.21579218169592	8.7195976830496	8.06375524911485	8.8294140171485	8.18371111045701	8.53646685242201	8.58725734325007	8.60814541962272	9.04490255238755	8.78979466537051	9.61341482480885	8.46950217847099	9.0760834038012	8.9964385228224	9.06909139206566	8.94914931386292	8.80850592835031	8.81913498404785	8.92831434449519	8.07739455524602	9.16540252171924	8.87318116089396	9.4013057230143	8.31193791764692	8.80896517935385	9.38739917439542	8.4244588396205	8.94546576656122	7.83658941235135	8.27680494921428	9.69700797561382	8.7567775950527	TRUE	CTGTTGGGCTTATGTAGCATTGGGAAATGGTAAACTGTATAAATTTTCTGTATTTTCCAC	A_52_P245415	AW554918	AK220161
A_51_P336282	7.60398667691586	5.60704576149642	3.67985316414148	4.61148329984268	3.91671192792195	7.3813948159881	4.53879429661943	6.05464187636894	8.58391919570891	8.94700586170688	5.57835117076399	5.6603506225743	5.51362970914089	4.19859983602008	3.73292720866978	4.12444574818866	2.74353072931994	5.3821563145901	5.13468848251779	4.95133990909716	4.80207114119661	5.88138672941264	9.14148275289796	7.45505360901733	6.28543453589072	4.91324607395674	6.25444914701496	4.9480216434733	3.9856962647484	4.29742273428042	3.92172050658569	3.42695189714564	4.2314649316821	8.9953624265192	8.5940937456997	8.0965967084036	6.62410256637318	5.56510448101826	3.8294699475351	4.38845250913735	3.7006096718061	4.40752473729205	6.1053216754314	3.64309076355323	FALSE	TTCCTCTCTATTTCTGTAAGGACTCAATTTCTTATACTCCTAATTGAGTCTTGCCTAAGA	A_51_P336282	Npy1r	NM_010934
A_51_P204504	7.21249905121323	7.27835745929195	6.76586575169875	6.92118102678274	6.57294284864517	6.7478217605992	7.11119914201995	7.14353693538275	6.89028139998626	6.40317697741283	7.1426350054673	7.22053323055477	7.30453754726101	6.88886105290256	7.10963445559456	6.55264720080703	7.6323500587587	7.43425507995435	6.50587985318082	6.80042700286439	7.03316792412944	7.00864850087436	7.22585453325313	6.80593255442671	7.21412542570903	6.88473407718701	6.76509379063857	7.19433891797373	6.87227535524897	6.85382298101306	7.13954835939183	6.74195084523963	6.8749859287459	6.6776688507169	6.9730630878432	6.6375144570185	7.12754745331317	7.25467708753141	7.255174267841	7.28143514440337	7.09244192571721	6.6672594754153	6.9081490546299	7.10156522776303	FALSE	AGGAGAATGAGCTGCCTTCTCCCAGAGCGCTCGCTGCACCTCTCTGGTGTCATAAATGGA	A_51_P204504	Adat1	NM_013925
A_52_P571371	5.45133530508995	7.21336473847425	4.42986335899583	7.26586777122862	7.76214925565233	8.2272456824875	7.399004868812	8.08742603074827	6.98741608058498	6.21918946941719	7.38621885445354	7.5217347351285	7.91105351327119	7.08101753626713	7.1605976190401	6.80524011416149	6.65426896491387	7.40065466008417	7.06331310133274	7.63829623539671	6.58124320097595	8.23218816049319	7.72314270956028	7.48026463346389	8.02272351699251	7.10072221455922	7.02202522288761	7.82693546118721	7.58553682411522	7.40482246792919	7.3938212278387	7.39449082898036	6.59012052154536	7.13723335390825	7.58909252095872	6.57628246332344	8.12320695557267	7.65121003625115	7.68993698811778	7.35137020624693	7.7400980658083	7.64108244220113	7.86239953335824	6.99726155622904	FALSE	TTTAACTGGAAGTGTTTCTTTTGACCCTATTTTAACTGATTTCCAGGAGACAAAAGAAGG	A_52_P571371	Tmem144	NM_027495
A_52_P240232	8.6468169157328	8.43105456962244	8.41561381913092	8.1609844031743	8.74773959061334	8.19699529373415	8.13960416644534	8.50633706132074	8.40832843204678	8.25076510661796	7.8463994090654	8.17477511283246	7.74491190711366	8.83707545646656	8.63315897678211	8.36043250180091	8.42565098686892	8.57899581228822	8.80462896425187	8.28514992896835	8.03427987147395	8.20791667537988	7.94495798418368	8.30215231915334	8.15726021707217	8.51868394028016	8.50459829602207	8.72555745590568	8.57776864185252	8.51848826393878	7.98332615703738	8.70558833927192	8.45665526702746	8.36800029244938	7.27246943074387	8.64425641157171	8.53428704652607	8.29604732977854	8.66213698943942	8.52778296777803	8.34742963121184	8.13210411455144	8.00142865930611	8.54598557554106	TRUE	GAAAGCTCTTGCTTCTGGCTATACCCGAGGCTCCTTTTAACTGTCCTACAAAAATGGATT	A_52_P240232	NAP052665-1	NAP052665-1
A_52_P510694	3.37540601965583	3.38138701207735	2.80856316129177	2.99205334113379	3.09636962033294	2.70967549974308	2.59697697142858	2.51294467158896	2.81413768685784	2.61408437776722	3.07890173569667	2.72508532734879	2.66961311873066	2.75407082822099	2.66612783037148	2.38714232471541	2.36747151341619	2.53117048822513	2.76900784439874	3.23108937370287	2.57311549605738	2.9615369989933	2.72780380302907	2.56550597562585	2.67386684461671	2.57412933666093	2.558154390799	2.7501353510005	2.85700073861806	3.42695189714564	2.90204429186576	3.23288087039093	2.85606088029795	2.50234577040856	2.79443007454615	3.30457478298453	2.42828214806324	2.85679497980331	2.95201370822377	2.55953200559092	3.0649636812992	2.61933853273251	2.89491157943268	2.4379484839796	FALSE	TGTAATTAAGTTAGACTTTCATATCTGTCTTTGTAGCATGTATCAGTAGTACACTCCTCC	A_52_P510694	Xrcc2	AK085093
A_52_P615658	8.08352898845614	8.11447318137295	8.71294625269618	8.5956190839415	8.10249011608998	8.0959289067499	8.34362009816005	7.9529780117492	8.45265144252957	8.25491939645742	8.91983805070043	8.13937709054813	8.5660758513917	8.20386882534854	9.84025225459421	9.4904040195552	8.09228048030081	8.03555115076559	8.94110212426842	8.10944427827553	8.54194678372758	8.0092151334697	8.19943754643238	9.15785764761777	8.47248476577387	8.6244044356944	8.25491939645742	8.07636861285708	8.60138659579463	8.29860065118134	7.44826206765033	9.10281839350224	8.46014497819877	8.21368415765167	8.15465875253971	8.84093432311376	8.1374916284565	8.56118980968015	8.34239767096422	8.21196261025144	8.59803907493163	8.65805591872883	8.50056808992876	8.55182653480558	FALSE	TCTACATTCCCATTTGGCATTGTATCAATGGGGAATGGGATTGTGAGAGGACCTAGAGTG	A_52_P615658	TC1642195	TC1642195
A_52_P472686	8.50480655269346	8.41868942821921	7.40533476498221	8.18636383168732	8.27169231067757	8.77440059278802	8.53742556140571	8.00450387425638	8.2502676038197	8.2903514643157	8.51170050912178	8.09759063154704	7.90262438703895	8.58725734325007	8.13893622010542	8.60964042736656	7.43050057212646	8.12242858874395	8.52576308919812	8.02538895241456	8.07008266395993	8.07111036580581	8.53969128300507	7.8863376019603	8.07322662713263	7.84125009248696	8.43798657411145	8.89207693667944	8.22321099526557	8.53403338905837	8.55804747064492	8.52935017691816	8.34097033205873	7.55743564970616	7.64865861490338	8.38777214722918	8.19678634957507	8.36324144996544	8.70715714998931	8.4435697751439	8.16621902913918	8.4875425079598	8.68043264660045	8.24531851552693	FALSE	TGTCCCTCATGAAGACTACCGTTCACATGATAGTAAGACATCACAGTTACCACGTGGTCT	A_52_P472686	Myef2	NM_010852
A_52_P664593	5.79042593956219	5.52373348631294	4.8792568358421	5.44782835671461	5.49636059671343	5.47824303885224	5.87330715162583	4.7521598579854	4.99994373505663	5.32176181407062	5.97669842376322	6.02762101692386	5.13353337391085	5.51436548404184	5.26343155273266	5.05545815080512	5.70932314765369	5.92974339506993	5.06428264468245	5.89799568381328	5.43341635472739	5.58238327764167	6.02546887463932	5.69521455852407	5.69495177459274	4.72276157432849	5.50620358408834	5.97527955596639	5.6172703945894	5.48864745346187	5.95631444247214	5.65034055584425	5.4388318024166	4.87514815286705	5.56955892053854	5.28052872559323	6.0527719744532	5.63188516642269	5.46607305609976	5.34958732717564	4.57595450616046	5.42899084546971	5.58868564460159	4.62914177530573	TRUE	GTTGCTCTACAATAACCACATTGTGGTGGTGGACCGGAATGCCTTTGAGGACATGGCCCA	A_52_P664593	Amigo1	NM_146137
A_51_P416152	5.34277064681651	4.76398916851087	4.60266113159109	4.89088240606778	6.19712506073475	6.1456494407564	6.90227686184847	6.46303513728429	4.16125218369292	3.39853363806307	6.35176683743621	7.14840512840457	4.87429457840283	5.9496322019496	4.94277576540835	7.04627806968434	4.30889501177148	4.62309184828782	3.60323153462244	6.50008797260306	3.55923069178079	4.61871498409569	4.55410659732892	5.2944545823137	5.03311192177959	4.55499436671541	5.79612709686355	3.93167009249248	5.85808604981961	4.05635016955197	4.94353440549263	3.70671781353808	4.42005620967	4.2726646751147	5.3854125478227	4.74030191581796	4.85597941602046	4.32200647082251	5.88215032001238	3.83826453646375	6.18371811747759	4.78722445709698	4.96442456161155	5.30012479746075	FALSE	GCTCAAGAGTAAACGCATTCCGATCTACGAGAAGAAGTACGGCCAAGTCCCCATGTGTGA	A_51_P416152	Cartpt	NM_013732
A_51_P170476	3.63715625483718	3.39768473550785	2.84274566588885	2.9904708421744	3.14588222714844	2.78590085056525	2.56742604905799	2.50622040655034	3.04214731558495	2.66648541424291	3.32248307235803	2.72796194929108	2.79712827197342	3.45283884299032	3.24348244649842	2.44691450470779	2.90237803185473	2.78720905512342	2.78408497246129	3.59763750000777	3.08346580901192	2.92262019285883	2.73941040881853	3.57432071542178	2.68353860263721	2.57132790357335	3.04471200277438	3.17472148601295	2.79485805127291	3.3774334435084	3.09594929776021	3.25378631446944	3.18508720108615	2.5123915797014	3.12027594044032	3.75078650949445	2.61227428798797	3.32884213312852	3.21488552191522	3.13411217795821	3.14149104746127	2.73306856022889	3.37803354484975	3.16461763564508	FALSE	CTGAGCCGTCAGACATAGGGGCCACAGATCTTTCTTGAAAAGCTCAGGCAGGATAGCACA	A_51_P170476	Kcns1	NM_008435
A_52_P576100	11.4657394134831	11.6387241397149	11.5549703029036	11.5491733205365	11.4572275733766	11.4836456600448	11.7093692798888	11.7939100409179	11.5613044992515	11.5470130650772	11.6090414830853	11.8635249881464	11.3249500358414	11.1238151596857	11.5778155138335	11.5062461127408	11.4494141369128	11.837280514308	11.6182335765948	11.2755119871668	11.6489416147117	11.507185293999	11.6208859457451	11.5840891783819	11.9667463728654	11.6745838666775	11.5676654944662	11.5311355847818	11.375858429719	11.2951121920272	11.4406236413422	11.2318314465308	11.2694231435514	11.4868500029756	11.6467104246704	11.3537705141277	11.5755756311003	11.8275192645852	11.6049760562976	11.3914716266855	11.5284792162908	11.6557631272905	11.6948610651029	11.6189961368481	TRUE	AAGTTGAGGTTCATGAGCCCTGTTAAGTCCCCAGTTACTACACACTACAGGTGCCCTTGC	A_52_P576100	Sh2b1	NM_011363
A_52_P610239	7.71859061995679	7.9997369812283	7.84970349565853	7.33891703561903	7.63204641965866	7.8036891871125	7.90394967178653	7.40388841284931	7.76243101705927	7.91209916669078	7.64560600898945	7.52799986412636	7.76915084715883	7.90482176091303	7.91749306157836	7.67143428020482	7.98901504356679	7.87095255678022	7.56177898016013	7.48181596601731	7.75791464236244	7.74677261191849	6.97660490212409	7.4776041915626	7.79063220000018	8.06704786757408	8.22969605650081	7.94370869137382	7.93983054072747	7.56307283458961	8.33071572780518	7.6413198577776	8.15904845863749	8.18864854815688	8.29604732977854	7.71859061995679	7.65584052240928	7.78953701484567	8.22038547785465	8.12131298020693	7.64785918215448	7.60921016427382	8.05420239389945	7.58766611869282	TRUE	ACCTTATAAATGTAATCAATGTGGCAAAGCCTTTGCCTCTCACAGTCAACTTCAAAAACA	A_52_P610239	NAP028976-1	NAP028976-1
A_51_P169374	9.86462382401818	12.093420704724	10.2147168017957	10.5288129981001	10.4265523342721	9.84523245410947	10.8245595227864	10.9937469023361	10.4178351531438	11.0615831814984	10.8968635600112	11.2141829970076	10.9316056334439	9.98285154153102	10.4226445390599	10.3043263414728	10.1663142454938	11.2532741000999	10.7968759281102	10.8503845896752	10.5754433864059	10.594312284618	11.3305403355112	10.5586290997094	11.3008530411456	9.9987826397161	10.2966787556632	10.2501369008684	10.335056767494	10.1906702363334	11.099370859912	9.87664389672082	10.5100497886962	9.89432379952296	11.1944684745856	9.8363130819768	11.5311355847818	10.9916199061834	9.91323226340127	10.8726831681229	10.8338076488396	10.4641473771783	10.6305810361096	9.79406335179775	TRUE	ACAGTGCGGACCTCAAAAGGGGTAGCTCAGGCAGGATGAGTTTCGTCTGTAATTATTATT	A_51_P169374	2310046K01Rik	NM_027172
A_52_P581594	3.37212116087914	3.28055173115882	2.86936605249561	2.97169160618012	3.17600633314741	2.85485942840505	2.55535622399502	2.50691570482293	2.81072908224278	2.71715423050229	3.07315153214341	2.72081496895938	2.64582062723529	2.98556310068791	2.68484502539813	2.49497054749254	2.4023207606439	2.55590686283205	2.8044121892419	3.614664815348	2.70644355536929	2.8917107111309	2.74663814351443	3.79146127614224	2.68861299147093	2.56846950388174	2.46360439945252	2.73176401103365	2.76203393041505	3.34622911393932	2.90575535238695	3.26991694894508	2.90839875338996	2.53563377506721	2.96374237318018	3.32345183899645	2.63741681221369	2.86106677516271	3.01064865522213	2.5640285181075	3.20619809241651	2.65977020662747	3.26292956833704	2.91407739353141	FALSE	CGGCATAGTTGATGTGATAGAGAAAAGGAAATTCAGCCACAACTCTAACTCCACGTGGTG	A_52_P581594	Htr4	NM_008313
A_51_P396883	3.37692417102188	3.27205884607219	2.87500653898742	2.9647887827462	3.18605802561711	2.86936605249561	2.5544126994684	2.50799158982363	2.81158744017893	2.72529982055938	3.0751737923097	2.71715423050229	2.64333912561655	2.77479988140832	2.68808652912793	2.5073889580261	2.40420564166137	2.50150306604848	2.8089940548407	3.8693692803764	2.61667273737013	2.88900718971185	2.74923802027205	2.80207059078478	2.68845338677423	2.56809400480346	2.45503158276607	2.7321233102354	2.7563523432249	3.33815412071497	2.90501217008144	4.86543524810657	2.91226011316225	2.54139650548938	2.72262244323178	3.31675549388563	2.51760696662445	2.85700073861806	3.01584111068841	2.56264511922831	3.21150469936842	2.66576311510239	2.93013152886663	2.60751207369632	FALSE	CTTGCTCATTGTTAAAGGTGTTAGGGAGTTTAGAGGTTTTCAATTGTATCTAAGCATGCC	A_51_P396883	Gabrg1	NM_010252
A_52_P762611	3.38049568299486	3.2645288811916	2.87962158833589	2.95635340970441	3.18946714747963	2.88423638601711	2.55474415895499	2.51532524928398	2.80310327666942	2.73499100503831	3.07810561617429	2.71509162177033	2.64298891260146	2.96037434152729	2.69031270300177	2.52132461634756	2.40579333959325	2.49283820649901	9.44724290120509	3.02332684495718	2.62156527279798	2.88714311521642	2.75133478273935	2.64616950412946	2.69168598520482	2.56889076049724	2.44993466367956	3.24861120346749	2.74923802027205	3.33294703485032	2.90553572901685	5.6916979962339	2.91728830868881	2.54640324124614	2.71803683674861	3.30775294682026	2.52429401061999	2.85485942840505	3.01968170844434	2.56183633192735	3.22167642887666	2.67061022751685	2.93187434470051	2.52766768215831	FALSE	TAGGACTGAGAACTTGTTATCATTGTGTAGGAGGTTTGGTGATTTATTTGAAATTCTTGG	A_52_P762611	4930477O03Rik	AK019646
A_51_P293729	10.7580825341068	11.7146262069833	10.417159413769	10.860081291888	11.0065123798966	10.7254215352126	11.1644365251743	11.4985854289882	10.9015495075449	11.1074824336966	10.9182675002459	11.4163562174845	10.6698101746246	10.1620401867231	10.6305810361096	10.5537119465352	10.7048551182645	11.5865486883819	10.8594926096169	10.544153429389	10.9430484086159	10.9513818293054	12.1919295247125	10.7396158819329	11.3779156495351	10.6956305541394	10.5443640812507	10.2491621884943	10.6744851888004	10.5251715521233	10.9522619992074	10.3203265509644	10.5362420940284	11.0913411506403	11.4682159177795	10.2449394883353	11.7175962918345	11.8752641736662	10.3473756611805	11.4105499791826	10.594312284618	10.830038027849	11.392818405407	10.6383343367361	TRUE	GTAGGCAGTTGGGTTTTTTAAGGGCCCCTTTTCAATAACTGGGAACACTCTATAACAAGA	A_51_P293729	Ivns1abp	NM_054102
A_52_P180130	6.4256863671179	8.66334474384586	6.86451808934506	6.73673277355248	8.13662280152193	7.73110906723968	7.46612290268549	7.80587356075693	7.28689226326274	8.40224538592374	8.11058640704005	7.95408899527324	7.27099976719312	7.16148754261495	6.74931039220972	7.81940860937859	7.36951087303522	8.24035131778717	7.22770084634232	7.95085966529764	7.29977831338762	7.96358268448261	7.29698432809019	7.32148190713602	8.2461026426037	6.8812670980348	7.70346444536504	6.9695930246728	7.71837094253757	7.33727282552061	7.09507193482682	6.65450548662129	6.40884226409039	6.88696199276358	7.8707095378678	6.36572948235376	8.64726407302332	7.40533476498221	4.93755479397941	7.29008019667058	7.36059908472805	6.90176778000207	8.12178551831015	6.945736753604	TRUE	TTATTCTCACATAAACCAACCAGTCAGATTTTTCCAGGATTCCATATGACTCTGAATTTG	A_52_P180130	Itgbl1	NM_145467
A_52_P463687	7.87354241031122	9.74335055014852	7.58639825456646	7.85501447801595	8.17477511283246	7.91771076710331	9.3338947244821	9.6700052617095	8.59217388476328	8.9659906237731	9.47869312341808	9.64222776924466	8.73646562646119	7.65864080880494	7.4671027586956	7.83989366250848	7.52893366952004	9.6555551299387	8.38516424682713	8.19766921985579	8.60865177855527	9.22334653573724	9.93681945352355	8.13119354936292	10.3540915009295	7.93918069380275	8.15284258185492	8.55707651785293	7.48518717644569	7.14006556600364	8.96100443444894	7.14546246113593	8.17780432305103	8.34023169977969	9.07588400749752	7.52449762935393	9.69556368579727	9.88438639506037	7.2747094895925	9.04518664736038	7.4765306053317	7.78835313675148	9.59148784656366	7.28887205612838	FALSE	GACATGGGAAGGGCCCAAGATACCACACTTCTAAGGGGCCCAAGATGTGATGGCCTGAGA	A_52_P463687	AI426330	AK133434
A_51_P476481	6.1145036669392	6.93988650133537	5.44145230934631	7.85166490151436	6.6422533111817	5.99912772005058	5.29841966204249	7.24663243262375	5.37794007484047	6.43120066181173	6.37714568525429	5.51997463305503	6.70204141484299	6.6358720147277	6.66361246316285	6.60639279523043	5.56419098691181	6.67988676358188	6.94783151612921	6.86568429155131	7.01483330262068	5.57940961060867	6.80386552245016	5.5469716909109	7.0115216788339	5.9113590064909	6.82055684830972	6.60666947845667	5.78036593225489	4.73183063165314	7.13535434045065	6.90051983603062	6.5944303748	6.47424286093917	7.2443749089448	6.77634989876096	7.08872232516817	7.09656841235908	6.17774667451701	6.98228089480364	7.23300951982442	6.68195127913801	6.59603468409742	6.6778969367436	FALSE	ATGGGCAGTTTAAGAAGAGAGAATCTTTTCTGCCATTCTCATTGGGAAAGCGAGCTTGCC	A_51_P476481	Cyp2j13	NM_145548
A_52_P432537	3.87213537019958	4.13175307016354	3.77652866912582	4.4184175008027	3.4492835839969	3.20259635802964	2.67987614447862	2.92378310348772	3.69430398776758	3.53426159241121	3.10503559606023	3.13377334892636	3.13275209633002	4.20907909409707	3.25812503942394	2.58722315985224	2.78590085056525	3.48252733697	3.57381174305116	3.42665547459029	3.320958816773	6.47770991676388	2.76882754985887	2.76916973382309	3.04623159094264	3.68586887363219	3.39529619699459	3.24549931791997	3.15878905907306	3.75562944006862	2.90673371467228	3.28409464980891	3.66819065624141	3.52563067176819	3.25991492791426	3.68586887363219	3.57466587574341	3.03792062502325	3.85202798824521	3.52229616944349	3.77127664738386	3.43450744324522	3.08694052285318	3.27657648683941	FALSE	CTTTAATTTATTTTTACTTTTAATAAGAATGTTGATTTTGAATGTTTATCAGCTAGTTCT	A_52_P432537	Pigm	NM_026234
A_52_P458742	9.70711680372574	10.6705270271639	9.65979332048669	9.8714876200694	9.5320820936212	9.56928771752395	10.1920388671238	10.0741798393911	10.3482036270536	9.85222268115012	10.3178363673286	10.3221967164789	9.82696846733744	9.25913479002848	9.4020156853083	9.63722699786462	9.5904150823263	10.2690516392859	9.66547842066914	9.46633037170148	9.90784288141953	10.9197304826369	10.1387994109473	9.86748377414802	10.4644669545342	10.0155902192466	9.71498405947006	9.54452076434807	9.75747365610002	9.68146876927661	9.60164195537416	9.30732347695833	9.69892147846882	9.45582130541217	9.95413775389389	9.20301511457588	10.4366581933057	10.4488214111486	9.55239188950716	9.787869708894	9.79406335179775	9.74071542170588	10.2798509338613	9.80325140593049	TRUE	GGTTTGACTGACCCTAGTTGGATAGTGTTGAACACTTCAGTCCAGAAATCACTTGCCTTT	A_52_P458742	Trim32	NM_053084
A_51_P398235	8.47944506017994	8.42611962379833	8.92692194381412	8.70065659786186	8.63016525476736	8.65021880494581	8.48025995653338	8.7195976830496	8.7301991607505	8.50823154770158	8.95517001501108	8.59713795963382	8.80584149726236	8.32912648559687	8.44289936627098	8.5910747670735	8.67278550781197	8.58067745785334	8.56953649231868	8.66168059834725	8.68095348206275	8.5198694201936	8.56521170163772	8.4941438720316	8.6189349715797	8.97946075001033	8.74576590280149	8.39284738111487	8.64770678339522	8.44072447938915	8.51095045396504	8.68095348206275	8.80387874309462	8.6158347827641	8.46642293171062	8.10454478273189	8.94603986840545	8.37192051461443	9.11200871555435	8.63977943989154	8.8449062500195	8.63227114392404	8.31299672483389	8.85225128120938	TRUE	TAAAAGCAGTTCGATTCTGTAATATTTATTTTTCTTTTTGAGGATGTTTCGTTGCCCCGC	A_51_P398235	Dnajc11	ENSMUST00000062904
A_52_P218051	3.39853363806307	3.22232717736241	2.90965115198904	2.87099553476652	3.22578746883583	2.98057939147395	2.58830025302933	2.56550597562585	2.81573158148441	2.8143918191022	4.17394143014029	2.70525148811064	2.66421684211567	2.78099548472766	2.72810600949021	2.62429911319159	2.40961955960338	2.44377180354234	2.81461187549028	3.01749951472371	2.65253045684043	2.9399422127085	2.78281551047139	2.638467784143	2.72199603984565	2.59337796544836	2.43611389305711	2.7604178782243	2.7303285720291	5.26510655991512	4.67591728113372	3.29599857618214	2.9647887827462	2.59301040537628	2.68743043455824	3.29657177464842	2.57540571570733	2.84554853412998	3.03418305944816	2.57595207793199	3.29992540271856	2.71296138108048	3.00459782702645	2.57710768438837	FALSE	GCTATCAAGTGTAGCTATAACCTTTCAGAAAGCCTTTAAAATATCAAAGCGATTTAGGAC	A_52_P218051	A930003O13Rik	AK044256
A_51_P113753	4.83672978474438	5.37922962296444	5.07171480891205	4.73654732726975	4.92834373578238	5.10939590183691	4.55023535357949	5.04102742224283	5.13403183246891	4.86054221666888	4.99970274062191	5.13808822324852	4.76725695892926	5.80269524600129	6.08338395483534	4.93129388175184	5.03979158251088	5.62743319522425	4.9977118931847	5.45903006671366	4.63506550855066	4.78546874363455	5.3400246614163	5.1723060955143	4.82635615661276	4.80596401748172	4.45739852820887	4.85801767171179	3.87587939956142	5.29088444661841	5.92401339696146	6.36131429977741	5.00245226806737	5.55964045883369	5.19236895737211	5.18168003846944	5.01677431810274	5.13204307915561	5.2666885203149	5.53416508128192	4.27977331223071	4.45892384256373	5.65085455456161	5.55804172851344	FALSE	AGACACATGCACACAGTCACTAATTTCTTCATCTTAAACCTTGCCACAAGTGATTTACTG	A_51_P113753	Npffr2	NM_133192
A_52_P347287	11.3828274231403	10.9234217846171	11.6964918101713	11.2814054763948	11.2751563476351	10.7971618092545	10.7131812300987	10.6819311483976	10.9775115948388	10.9964511984513	10.4678349528477	10.7595034385698	10.7940784695326	11.2513543728715	11.5025009538737	11.197378289577	11.6302402075619	10.6746809117582	11.4102790718473	10.8855546364106	11.2516900747831	11.1133357743623	10.5643107974553	11.3534982946975	10.5572562843555	11.2737724198094	10.9742068817074	10.350395805008	11.4037152838957	11.1989804001765	10.3710823241792	11.3133423266798	10.8901724185374	11.0679400273012	10.7265214646329	11.5333247757349	10.6693233058589	11.0150597052038	11.1776101014656	10.883073078291	11.709800035962	11.4367924742833	10.4846993505841	11.2253923068899	TRUE	CCTAGTAAATTACAGAAGAACAAGCAGAGACTCCGGAATGACCCCCTCAATCAGAACAAG	A_52_P347287	Mbd2	NM_010773
A_52_P49080	3.39994438562025	3.21599852711047	2.92239237863248	3.1481326858217	3.2449333158987	2.99805253248435	2.60611385451025	2.5865812973275	2.83073457492289	2.83862324963063	3.13073741665729	2.70004831248229	2.68024104923551	2.77906905304029	2.74767326005912	2.66703997684458	2.41310757716366	2.42774122245099	2.80534994568402	3.00753371465175	2.66914154258439	2.9655833729442	2.79593201056603	2.67122649279255	2.7323195248383	2.60690184156118	2.44789806789814	2.78645464307397	2.73575823156359	3.36141237895227	3.53451562323932	3.30305645378039	2.9824114077368	2.6297234192928	2.68914777245332	3.29539805844898	2.58125617775278	2.84179377801618	3.2041521914017	2.58966778832643	3.33259455812216	2.72965857095084	2.96603216445644	2.59855108646505	FALSE	AGATCATTGGTTTCCTGATTTGCAAATGATTGATCAAATATATTCTAGCGACATGCAACC	A_52_P49080	Otx2	NM_144841
A_51_P215995	11.0065123798966	10.8936807166622	10.5114782492471	10.7115321499125	10.7150788693135	10.4607746995546	10.4786214026628	10.7067919858373	10.7141703136507	10.5673151040171	10.0512937602377	10.6227940833854	10.4932442194448	10.9847775154394	10.9617600361165	10.2974102083133	10.8860794220554	10.753880621751	10.4288467703395	10.3108099702205	10.6647048189337	10.4956127220398	10.8904907391362	10.5191864671216	10.494555244875	10.9259573459531	10.6806347977516	10.609122944918	10.9769832420692	10.7468995413315	10.4358757306617	10.9890537870039	10.7489416964338	10.77461507877	10.5100497886962	10.5132857318505	10.3227584209477	10.4267870113499	10.9093683368515	10.4783236321229	10.5095178892393	10.21493668628	10.4141174824401	10.5472028985225	TRUE	AAACATGCTAGAGGTATGTTTGTAGGTATTTTTGTTTAGAAGAACTATTTCATGCGCTCC	A_51_P215995	Zswim6	AK037945
A_52_P633665	4.06968066848858	3.39242065993482	3.47469762337036	3.89843659234389	3.5820839687488	3.67045633835332	2.62505858252255	2.61018163993421	3.78608467569905	3.32618570534076	3.13792673628529	2.69392418423332	3.25991492791426	4.07456966764783	3.56201442910753	3.03866867661528	3.18827884092338	3.01923125658489	3.37239342405646	3.82463958630368	3.27290102043025	2.9902612936836	2.80816251727973	3.68820577577743	2.73375537100447	3.6876841674652	3.42189140975059	3.25322383347864	4.25729423031511	3.3823923381025	3.50014871323307	3.87130727107444	4.36877410092558	2.67256630377492	3.08295414435091	3.62880135048636	2.62023330804573	3.06418341127327	3.75628057777133	2.60028708974227	3.60559537141505	3.16260967434327	3.279315513821	3.24894394202324	FALSE	TCAAGGTGGTCTTTTTGGCTCAGTATGAATTCTGTTGGTGGACATTCAAGGTCCCCAAGT	A_52_P633665	Dfna5h	AK041358
A_52_P286561	3.9125519798433	4.8957050280619	4.05112112948593	4.26724612720816	4.15812538138987	3.25122486074308	3.53505815559789	3.95448685985699	4.82389847465706	6.43928500565784	4.37578142924801	4.48581372265299	4.748915320682	4.90282900808029	4.02301687014754	4.68350883208168	3.65597553246668	4.13425510445636	7.69809847482001	4.17980086524914	4.86281081340184	5.16420355838122	5.03261138921169	3.76014574198281	4.39158428691656	3.57145122226626	4.43742589462159	3.64637524372234	6.37632581876965	4.34022908107714	4.1600120265831	3.77277513153057	5.74141117081501	4.27297347036318	5.31741477573371	4.03124167683992	5.28261639833387	5.08697285819252	4.03221018600411	3.82284259830374	3.74380982221728	3.9687981595954	4.64087035535379	4.15358196489361	FALSE	AGCATACACACCCCAGTATTTGCACATATGTGTATGTGATGCACTGATGTGTTAAGACCA	A_52_P286561	Lamc3	NM_011836
A_51_P161574	11.3658065329821	11.7194997651759	11.5239038232165	11.6063047335027	11.5137134302004	13.4222764231479	11.510420677237	11.5549703029036	11.5356359737083	11.7409211049413	13.0114099609965	12.0114675601894	11.3670804934622	11.1289729613939	11.5368746762836	11.1944684745856	11.6567271426011	11.7343173393722	11.50312335112	11.4747422063663	11.5594292528789	11.6302402075619	11.7093692798888	11.6394139211959	11.2713391058278	11.654959724363	11.5972984869509	10.9176815390792	11.6302402075619	11.4187945601988	11.3897530199933	11.1592826747261	11.5805802675644	11.3606034565889	11.9346656787008	10.6040215830295	11.9391649421231	11.7036936186297	11.5626445972453	11.779990021948	12.4603075016383	11.766022165767	11.6185735248807	11.1947793255658	TRUE	ACTGTAAATGTATGCCAAACTAACTTCCTGTATGTTTAGATAACTTCTGAACAAGTGTCC	A_51_P161574	Etfdh	NM_025794
A_51_P220543	3.39242065993482	3.22604540947186	2.97400583271717	2.79330153483597	3.2871633105577	3.00459782702645	2.64254553953447	2.70967549974308	2.98673013905702	2.89378965254862	3.14902082046806	2.69315353276651	2.87548324828828	3.33760743071382	3.1157868348374	2.75649927336205	2.42423318298818	2.44219191818569	2.99072442417118	2.99751022126793	2.7162593390223	8.74821259418707	2.82642478451781	2.61408437776722	2.73734274189393	3.03642319736085	6.73486518006193	3.02736418211994	2.77266900298447	3.39881592158267	2.94756894066945	7.8762030549834	3.26648306327277	3.33900568772403	2.71078110279487	3.5982606887415	2.62379955034815	7.46124019479557	6.02409270843364	2.609324436999	3.37388057271828	3.09010820821135	3.61275168127815	2.82771293012332	FALSE	CTGTGAACTCACTCAACCAAGTGCAAATTAGAACAACCAGGGATTATCCACAGTCCCAGA	A_51_P220543	4930431F12Rik	AK015267
A_51_P383741	10.0489742798776	11.8845909796631	10.7708408563689	10.5868555988345	10.0454245665419	10.1362114529897	11.56189394161	11.957389336736	11.4682159177795	11.8068644493555	10.8135049221694	11.2027958882181	11.5694912002662	10.6094595635995	9.81224379791292	10.811730547225	9.58736988564635	11.7796337213926	11.1681496353959	10.1868523452178	11.0439239922554	11.3238998045187	11.7772573193001	10.6072009475392	11.80190758402	10.6318255115869	10.9458015201354	10.5181325185431	10.0854259792813	9.75363886299935	11.0127325883865	10.519718497411	11.1104372989572	10.0865966972437	11.4743751470103	10.2832496745727	11.6164765812762	11.8172994384916	10.379371431229	11.4647320822242	10.253124982842	9.86436444196326	11.6774232457721	9.9383189349162	TRUE	GTCCAGGAAGAAGAATAAGAACTGCCGTCGCCATTCACTATACGTGGACTTCAGTGACGT	A_51_P383741	Bmp4	NM_007554
A_51_P498312	3.99442555896619	3.69457606866036	4.04895743853126	2.77680619629564	3.83310591499334	2.99773245502044	3.19505373250142	3.3657816539261	3.67850560961862	3.18060581212894	3.34672333314381	3.45534841772965	3.49274020406531	3.39940473813334	3.58717844772097	3.19234538000272	3.28475801842769	3.12875354151326	3.29897965472383	3.69569023744288	3.39193692652421	3.04057488976814	3.15349444243799	3.16515791359918	2.82268266859342	3.72783914967589	3.28280956778351	3.87734502283543	3.31079096253268	3.41154980518861	3.75893385059886	3.32649396358415	4.22774931184976	3.93365463348385	3.13073741665729	3.54543201488111	3.26423917882594	3.40332779483963	3.72844381350682	3.60323153462244	3.63198865628259	3.14417360584378	3.40332779483963	3.2483721271287	FALSE	AAGAAAGCGAGCCCTTGTCTTCTTTCATTCCTATTTTTATATGAGGTGGCTAGAAAAGAG	A_51_P498312	A_51_P498312	A_51_P498312
A_51_P192924	4.70374030312393	4.35010415272875	4.53462328981554	3.99538830495201	4.48581372265299	4.2202502368632	3.47333403200197	3.84911394839058	4.16446156690466	4.24154634668772	4.16869401280113	3.86003840525515	4.54276961655331	4.72041596801448	6.55309838053294	4.08878566087798	4.36287708041405	3.97151493015841	4.00077225037995	4.56753867093202	6.93172500342231	4.10219264862576	4.0351203965402	4.34529925375081	3.87191023013977	4.05635016955197	4.42901015346359	4.60578310260094	4.21991761058142	4.80173978174932	4.27053800630649	4.78235002720591	4.7479356416943	4.51977391766314	3.83345497342403	4.99253049790021	4.10555520374528	4.01365411418135	4.86281081340184	4.19121492022245	4.59997191336348	3.95070888123856	4.23116372181804	4.21703112295496	FALSE	TAATCAGGTCGGTGGTCTCATGATCAGGCATATCTACATCTGGGGGGAAAATGCCAAAAA	A_51_P192924	4931440L10Rik	AK016512
A_51_P470503	9.5811207118029	9.36757980827882	9.8383415194379	9.64671889413392	9.64066685374962	9.55809177031696	9.11446816269285	8.92269796642112	9.42731387942473	9.48593979947376	8.960455628819	9.20427423524839	9.39843767403023	10.0271595203291	9.96349306458361	9.8053484337665	9.66004832633417	9.29460226811868	10.1435768428621	9.42524249820638	9.44751100788299	9.22808160416947	8.86249768360709	9.6073928560501	9.06726035652535	9.83995635468624	9.53875711072428	9.36516681268877	9.79076516516844	9.8024636175648	9.25375513382503	9.94302826530454	9.67903094834864	9.51508337817477	9.42624934397698	10.0202893224069	9.28102907203421	9.27550427483754	9.93520521713718	9.47229770362715	9.88438639506037	9.86960491310966	9.10206944721	9.62638089852532	TRUE	GAAAAGCCAAACAGATCGAAAATGTAGTCGACAAAACTTTTTTCCATCAGGAGAACGTCA	A_51_P470503	Lsg1	NM_178069
A_52_P371541	7.93468470173607	7.30532358984508	8.41937667680479	7.76744272841619	8.2919854186195	7.71993939803273	6.44098251397332	6.79637421485408	7.33916226956433	8.27013218058788	6.3103209287989	7.40640952157285	7.13119514442767	8.22782012453924	7.92708271009616	7.33702402138922	8.41918766866402	6.98966106426289	8.26557091999257	8.50480655269346	7.79848864104623	6.74392862677244	6.83509585724322	7.8106420939119	7.62813637759628	7.96753679453921	7.66018216124515	6.97781515910489	8.5896022364625	8.5813494957098	8.22568457915915	8.01443905487933	8.09679600533628	8.27300616394993	7.83303838024672	8.70065659786186	6.86650014532992	6.90277033692274	8.44896843695368	7.34553389482768	8.26752372568197	7.9644637902072	7.05550822209696	7.87748786318602	TRUE	GTGCATGAGTTTGGGTGTGTGTGCATACTATATGTGTGCATATTAAAGGACAACTTGCAG	A_52_P371541	TC1671275	TC1671275
A_51_P165082	7.61767598427145	8.00369463532118	6.80664578650805	7.36263319632791	7.04384025941266	7.18591326127192	7.34693050308274	8.10925097195338	7.34231165736631	7.65508506202897	7.27412996722212	7.93422172312863	7.54756954197527	7.4830723192208	7.39547270286755	7.47602078808836	7.06640946922902	7.33514747772243	7.39300190411891	7.27220371601654	7.33651976832229	7.20041599297372	8.02295990763985	7.6543902871867	7.83740699531395	7.2594764333397	7.53456168989587	7.76389781828097	7.23373364761267	7.49349065271425	7.03244669438622	7.25675759732546	7.74705330182817	8.14343451963513	7.68338831760168	7.50054120561135	7.68492246310285	8.73257816550144	7.16148754261495	6.9433958872613	7.25441822413806	7.23568130468349	7.34927970649012	7.00317333605008	TRUE	AGATAAGGATTGCCCTGCTGAGTGGAAATTAATCTGGGTTGAATTTCCAATAAACTCTAG	A_51_P165082	D16Bwg1494e	AB041601
A_52_P764477	11.6897011584971	9.9401023181008	12.2820102330872	10.900645246172	11.5767714308124	11.3294857008947	11.3779156495351	10.2873522888	11.6032684973119	11.5083069030197	11.0315203484716	9.77600847783699	11.6509277046462	11.6707506562507	11.8666915436355	11.5157727879846	11.4882778350517	9.73346111658942	12.5012623726064	11.2823857317731	11.7332156562437	10.7586171918845	10.712727452562	12.4980341902698	10.4482202940726	11.2461992088529	11.5200062325901	11.6341227511906	11.8041637418446	12.1326024624142	9.97951824545371	12.5971291376664	12.2989755325314	12.433910174212	9.6911462415713	11.7124181917755	9.88180710414064	9.74313071994816	11.68454299363	11.6287647935638	11.8911514497572	11.5277071597965	10.4281498977426	11.5133581141488	FALSE	TGGTAAGAGTGATATTCCAGCACCTCTATAAGAATGACAACATTGATGAAGACACAGAAC	A_52_P764477	EG668139	XM_983705
A_51_P489903	9.3956529890489	9.30364089415485	9.32316598820139	9.26169946195437	9.65278733488972	9.05910663925868	9.31243978534441	8.9011805311763	9.14929769891361	9.36089138861072	9.27824506401623	9.14482467491638	9.48408079223168	9.43474867964747	8.86492893988595	9.08943617021495	9.67243917011268	9.02011401404542	9.30659979942849	9.36012417118168	8.97155312524375	7.74095786842128	9.082782358408	7.61819665791013	9.11285119365323	9.34572092655796	9.40229439828666	9.49528073374245	9.45652222374436	9.35099964268016	9.39890607290455	9.40883156346815	9.28126315913714	9.47306906627539	9.91874709887497	7.68946600686006	9.57657170459874	9.2933165306249	9.61419676051166	9.29432348295136	9.40392853434955	9.56566033786668	9.35890769468453	9.458426558366	FALSE	GAGCAAAAGGAACTGTCTTGTTTTATTTTCCCTTTATTACAAGAAGGAACAATAAAATAG	A_51_P489903	Ogg1	NM_010957
A_51_P396045	8.30878368975412	9.10007645452823	7.68034790889353	8.35789813585162	7.63901090914672	6.75360452996868	8.61404863911437	8.75824603318016	7.072130839825	7.75409446065521	8.96618791651166	8.33230008797963	7.88066431429579	7.80172776213127	6.87551350025319	7.46849925865078	7.40388841284931	9.16936225767105	7.35739289737708	7.76744272841619	7.4941819040007	7.42548843755629	9.35593710800588	8.75300655595309	8.62647465764989	7.74225495813578	7.50354913879106	7.44856924434252	8.17043274019697	7.45080931950982	8.16828611785513	8.27577254566062	7.49575575675789	6.95509608773477	8.05093340932648	7.92738521916213	9.5534374689216	8.21368415765167	7.16722324206852	8.06913279489253	7.2376622680759	7.33651976832229	8.61145802204793	8.09966588549646	FALSE	AGATAATTAATGGTTTCACCAAAGATGCTATCGACAAGCAGCAGAATGACGCAGGGCTGT	A_51_P396045	Lepr	NM_010704
A_51_P479444	4.26996428866027	4.32882069352599	3.78903207250183	4.26425499072242	3.98978974216394	3.3396002063184	3.46698594952733	3.8180257380004	3.49539267489391	3.57799958077369	4.02666054292147	3.9173753394297	3.8946697284351	4.21991761058142	3.75919630122105	3.49130362867892	3.90210810275681	4.5484557080932	4.52091680503137	4.49911054004083	3.42355158920625	3.44266090566225	4.38253534321545	3.49605384782237	5.2862755998064	4.01190155364356	4.07295460240339	4.08093878442524	3.56670730819392	3.85423772732407	4.7886284591376	3.77333354086778	3.83398617294151	3.98926118740976	4.1603256494795	3.97597462730479	3.94924797036879	4.41385358754121	4.17729214976419	3.75200538781276	3.78038292932186	4.11752029575508	4.09164327374799	3.6167061057882	FALSE	GCGATTCTTCACACGCATTCCATCTGTCTTTGGACTGCTTACTCCAATGTTTCTCGGGGC	A_51_P479444	Ihh	NM_010544
A_52_P1084657	3.19136304260514	3.35699095661054	2.79886670738459	3.11530867669544	2.81158744017893	2.57152056505049	2.67212972239994	2.71872409017073	2.51956202832334	2.0783195232712	2.95936668292168	2.76570727229626	2.5346349606018	2.62505858252255	2.67076864643214	2.10205170427579	2.34067972827336	2.47878586730164	3.02332684495718	2.95273033863991	2.57152056505049	2.73852706411394	2.63799265751795	2.47774615374435	2.74540158438297	3.03752345427168	2.79750548697934	2.63188446591759	2.78183623558775	3.60295044364475	3.00320781381304	3.04578231442816	2.94449393714045	2.52803434085758	2.85924777282092	3.1108561269023	2.28355764737431	2.78858144897377	2.95657781648456	2.74504940194171	3.18637219707372	2.50528775014355	2.82771293012332	2.07318864908093	FALSE	CTTAAGTTTTATATTACTTGGAATGGATTAATAATTTTCTAGTCTAAACTTTGAAATAGT	A_52_P1084657	AK087232	AK087232
A_52_P522264	9.89876582009579	9.56328103615356	10.1290424912958	9.87411565389638	9.87580434711676	10.0306703912481	9.50520225506071	9.66827412396472	9.47953789511632	9.80898447439014	9.90625265082837	9.62555875260666	9.53812111043914	10.3066637392521	9.95006196462512	10.0945008997094	9.37696374922588	9.84909440073655	9.84602668283845	10.0536503773168	9.58625415047078	9.64277482646697	9.97951824545371	9.85068822093652	9.63093282210663	9.62454635533869	9.8926443984807	10.089636749413	9.86120670391352	10.2452007981659	9.79229832857615	10.3108099702205	9.91215790688168	9.66414152246852	9.65210853972176	10.1295255976425	9.55536420259037	9.64253253463145	9.87384126177005	9.60351216388438	9.84429959451528	9.7776580380308	9.6754378362411	10.0912584117869	TRUE	TGTCAGGGATAGGAACTGTCAATACTTCTGCCACCAGCAATCAAGACATCCTTACCAACA	A_52_P522264	Sp3	NM_001018042
A_51_P411286	3.30834634572268	3.3652109707557	2.73375537100447	3.09613368468698	2.80816251727973	2.5774273405968	2.66882149387273	2.70339403054619	2.54015786624905	2.12157879548784	2.96603216445644	2.76591261946942	2.7896813277938	2.62995029598318	2.66882149387273	2.12831646401247	2.64914943787773	2.61310348608274	2.74818746789409	3.40170019397086	2.62189809723033	2.75889167180934	2.64653960904388	2.46472931788367	2.75581272212479	3.01944778395461	2.77809771839468	2.64933898079958	2.79951182309842	3.75361708286793	3.31910339442741	3.0492278610155	2.92462789259021	2.50448851139633	2.86429258259935	3.11476222484743	2.27246095621148	2.79611060664551	2.93187434470051	2.50840094181459	3.16846526946409	2.52187174283449	2.81806760254006	2.09361572836313	FALSE	TGTTGCACCCAACTTGGCTAATCTCACTTCTTAATTCATCATCATCCTCATGATAATCAA	A_51_P411286	NAP057058-1	NAP057058-1
A_51_P222337	4.85519756143728	4.30611748537063	2.73910706470617	3.08719250436457	2.80917351140047	2.5788739754618	2.93254539628608	4.05897043949654	2.56331665076601	2.76220013234896	3.15320659004298	2.96863998297607	2.55590686283205	2.6956847088477	3.29628352003577	2.13970202648414	2.65511871059616	2.97765354449914	2.74259814639573	2.92068583081683	2.75807948560319	4.47035724797772	2.96343681700481	3.10480004823382	4.70097814296461	3.69631160725915	2.79909876425161	2.65919129556522	2.84122898988597	3.61092875907116	3.11858799376083	3.05433929789586	2.91570318052122	3.17349523322503	2.86769006222617	3.1160624529079	2.41838743378541	3.7824988597658	2.92170303849835	3.56058831916624	3.16035637581299	2.5332809781531	3.28119742503914	2.10503533780438	FALSE	CCTTAGGTCAGTTTGTCCTTAGATTATGAATTGGCAGGTTCTAATTGCATTATTTCCCTG	A_51_P222337	Rspo2	NM_172815
A_51_P202305	4.14114450297751	3.3793378441565	4.50627003940294	3.76949644619021	5.50957187873773	3.34592079718198	2.74869776539259	2.83527718815623	3.44472902651594	3.42034705308176	2.97667369864481	2.76453891535219	2.99502852488807	4.54939563955174	4.32375730856037	3.29052201287639	4.02444299607212	3.4627447439053	4.59030442238596	3.50341491855679	3.73456743043218	2.7716512594668	2.6619992188316	5.09743130969229	4.5088506771044	4.98330079427322	4.33659920941101	2.6693109523077	4.18523433997322	5.07142021635773	3.4725268165424	4.01502124587961	4.37543942310734	3.92690775696101	4.01929606244904	4.08256363242613	2.25999582583202	3.15208968741538	3.70007931017695	2.54217147550403	4.68516052791408	3.61161097452515	2.93529319062146	4.26565663544302	FALSE	CACTTGGAGTGGCATTTTTGTATTCATGGCTCATGTTAAAGTCCTACTATCTGCAATACA	A_51_P202305	Adam30	AK077058
A_51_P128648	13.6231661606629	13.8454037282058	13.5985750924834	13.7482085532987	13.7526233494541	14.6734307944819	13.9318822487626	13.7194120912695	13.7047844003386	13.7025946815113	14.7339176901161	14.078457220002	13.6830506363072	13.522405589923	13.7973251540775	13.8841977171476	13.6688218013795	13.994801251028	13.7037304808368	13.5145338618781	13.7227805706977	14.0483882028588	13.972048193688	13.6390798599191	13.9079678612287	13.8136974879745	13.8593419490921	13.5408710133264	13.8185184852284	13.5009418489559	13.8252012482132	13.4328226587266	13.6520976215166	13.4633413352832	14.0629904920134	13.4577931330499	13.9065273365867	13.8443601826199	13.8567249654883	13.9054653725453	14.0251493442058	13.7214716512719	13.9120102408623	13.7722262768697	TRUE	CTTTTCTCGACGAGTTATAACACATGCGTGTATTTAAAGCTCAGCCCAGACCAGCAAGCA	A_51_P128648	Uqcrc2	NM_025899
A_51_P238405	7.69762091108661	7.84151416368889	6.84829188181192	7.63322967619537	7.11530502386276	7.64710126358613	8.14832491376215	7.85696609336252	7.63696011839438	7.57995792503454	8.08395822491695	7.94469499151058	7.98949290905413	7.29998384836064	7.34553389482768	7.77230286662474	6.79995772927259	8.02295990763985	7.38162544401031	7.20960699145094	7.672146136626	7.53875675002454	8.24922336570526	7.64971291332766	7.82883738076998	7.48181596601731	7.6720252647838	8.04461444876845	7.52225885061164	7.1903814855444	7.43144104624257	7.1450241092302	7.3763906493049	7.14777423399844	7.83989366250848	6.72143344661201	7.94580779485145	7.94973971931858	7.2359673169762	7.68946600686006	7.40134671138259	7.16338997650716	7.97720008894256	7.39992818168065	FALSE	TTGCTGTATGTACACCATTTACTAGAGCTAGGTCCTAGAGATATAGTGGTTCTTTACTCT	A_51_P238405	0610009O20Rik	BC002117
A_52_P818995	5.82980262401016	6.59804831311776	6.09871656371229	6.22476071160709	6.08776994986295	4.47287447537745	6.47677378901	7.1664914691009	5.3589560449011	5.44638632469685	6.53411690907824	6.46660339199971	5.89435734957373	5.59656025394656	5.7405233668974	5.77200545761242	6.06181341759315	6.70685521444728	6.47392303925755	6.21043724372348	6.40415542361816	5.78835501114759	6.66040860053196	5.84729890529011	7.17146332649943	6.0935034881	6.17936952033036	6.17034585326642	5.92827856027592	6.02650855361386	6.52647097332237	5.27505517878478	5.97201957482169	5.48158661192442	6.92968727910037	4.5861482354736	6.44808243185413	7.37926639124288	5.74521848608142	6.50610420505383	5.85808604981961	5.94197499819617	7.1901582488938	5.5815465880977	FALSE	GGCTCTTAAACCAGTTACAGATATTACCTAATCCTAGAAAATTCCTATCATGGGAATTCT	A_52_P818995	AK049625	AK049625
A_52_P503466	3.18918090588611	3.40710393936141	2.75307431508728	3.06523879210206	2.83527718815623	2.58306640775146	2.67028396796479	2.65443578160386	2.63993153780402	2.25550431914448	2.99176399127133	2.76275166549801	2.59660896121548	2.66854016172291	2.67510986733227	2.20463230596718	2.34721684256895	2.54640324124614	2.7092765136775	2.87478822776444	2.48404410641657	2.79012497439944	2.68660764798648	2.42753366584417	2.7639394225259	2.74138459589034	2.73398175299073	2.71144600952287	2.85679497980331	3.61432610373471	3.20594947704406	3.07919588514417	2.88649384143606	2.45875616140175	2.88012228180511	3.14184728188084	2.24742352607667	2.81221659567695	2.88371981925779	2.52803434085758	3.15044715818441	2.5874133285398	2.8213737072443	2.16432040136911	FALSE	TCCTTCCATGTACAGGACTTTGCACAAGTCTGGTTTTAAAAGCTGTTGAAACCTAGGACG	A_52_P503466	Dlx3	NM_010055
A_51_P239448	3.19704972220357	3.57381174305116	3.21397270603736	3.06247243121961	2.84889714070592	3.10290655548855	2.78745467272947	2.64948651069449	2.90839875338996	2.27769020348161	3.00161709729418	2.98941650303256	2.86575847124598	3.06762746623044	2.81481339388843	2.81920717672438	2.85249551240987	2.64333912561655	2.92170303849835	3.04522556055131	2.4916515842761	2.79189165467741	2.68899491821349	3.29875779808017	2.76060374091725	2.73440843549168	2.72719810580465	3.25771300726992	3.20935675226768	3.61312989264409	4.00077225037995	3.80525393262876	2.88034033513995	2.85516015481144	2.89333425079676	3.14533883127129	2.24594152496047	2.81334234107449	2.88058746901779	2.92926933882472	3.14763705984081	2.58848195547909	3.87770063437487	2.45776781186232	FALSE	AGGGATGGAATTATCCTTTAAAGTTCAGGTTTCATAGTACGTCTACCTAAAATCCCATTT	A_51_P239448	AK081574	AK081574
A_52_P285674	9.12776793284332	9.73688050438385	9.2734968504912	8.91527919953818	9.2957062117274	9.20689108550241	9.37144210516338	9.13888043503537	9.64962618057811	9.58253784242436	9.08787270823415	9.60323989604232	9.46711521531845	9.30824661108232	9.29598558008638	9.5598959354337	9.14823254785806	9.69090406875994	9.44313289552	8.90788238338379	9.34707214505717	9.81581013266474	9.06960962370868	9.2664131417665	9.2205033990432	8.99565276476545	9.3202684070548	8.8067170837596	9.04540976753284	9.30011874902836	9.29009726694808	9.0906598684395	9.50776015054863	8.849242676775	9.29088169379882	9.1787803524717	9.4354622809696	9.76291812449096	9.17418886100622	8.93296991456948	9.22740107311867	9.39666109165921	9.16023430015468	9.24410783698562	TRUE	ACTGGAGTACAAGGTTTATTTGAGAACCAGAAACTAACTTGTGTCCCATGTATCCCAGTG	A_52_P285674	B930006L02Rik	NM_178764
A_52_P49261	8.68949642937032	8.64562080814988	7.31430581546142	5.88797173439352	5.96919132951043	6.41000501133085	7.20653382543663	7.74036817384818	7.89378944076961	7.11119914201995	5.82402080060873	6.1053216754314	8.73108377071465	8.36092814203778	6.24936446616249	6.01712993344125	5.88024845639577	8.05921557978858	5.84323296000942	6.33653549222705	5.82344439552005	5.80663817382757	5.97367505583919	7.89856164067058	8.58333473742005	6.36131429977741	6.04911613235113	7.07405522677897	6.18211720528536	6.35594732155567	8.80276942327388	7.0617251116789	7.5728587289533	6.29467708943113	7.92483890139523	6.37059039675891	8.54022342287966	5.94197499819617	6.76586575169875	7.82016334269478	8.49172695875973	7.69319174175857	6.02361264409475	6.12491754492191	TRUE	ATGCAAAGTAGAAGTGTGTGAATGAATTGGTCTTTATTTTCTCTCAAGAATAATGTGGGG	A_52_P49261	D930033H10Rik	AK086513
A_52_P265762	8.57260233030342	8.09640747121326	9.0784142347226	8.68949642937032	8.42538799002666	8.27577254566062	8.0940965894045	8.42501057665723	8.81386877320685	8.50345589740039	8.2051782198642	8.00604750242422	8.5982858965815	8.82386042681164	8.71294625269618	8.86302029072302	9.21923702480208	8.12056886373098	8.47904374310095	8.40097191434152	8.28514992896835	8.71721010730679	7.78232238215547	8.65922393075927	8.475357763662	8.07509279963028	8.50961900880825	8.77838194390544	8.53403338905837	8.40913089385006	8.33854598280018	8.54194678372758	8.58460918154505	8.38023494078242	8.49435719822301	8.5896022364625	7.98332615703738	8.40194542014805	8.58391919570891	8.47181539830648	8.39959221717894	8.47112635380871	8.81829260282588	8.88732355731954	TRUE	ACCACCAACCCTAGAGATGAGGAGCCTGAAGACATCAACATTGCCATCAGCAAGGAGAGC	A_52_P265762	9530068E07Rik	NM_153117
A_52_P177352	3.36009154484767	3.44587376944497	7.14429045684367	4.14479320609472	3.50624154026606	8.44072447938915	3.96649704801465	5.33105785717761	2.72281570761266	4.66538581849115	8.09679600533628	6.11172056970062	2.95201370822377	4.91803387659799	3.49249247140881	4.65703396476284	2.85776620856646	3.84582308056214	3.34878660506382	5.35947528783105	4.68170886576817	2.81806760254006	3.56636751217483	4.11069639648845	5.30065539921191	3.919951947824	4.74336247307426	4.2569612994965	4.71296163400798	4.10435213368465	3.04442036675042	3.11476222484743	2.85679497980331	4.0378757690554	4.74614370655206	4.36753777585736	4.16890464297278	3.24894394202324	4.26783961700105	4.82339357396157	7.14108872383292	2.68697999388316	3.12251264559474	2.96603216445644	FALSE	CTAAAACAGCTTCAGAGAGACATAACTTCTACTCAAGGATCTCAGACTTTTTTGTTGCTA	A_52_P177352	3010033K07Rik	AK080070
A_51_P348349	4.43774633705626	3.4510557487592	4.07326144336248	3.919951947824	3.79966872641401	3.72380721215331	3.85837545097298	4.1508896402462	3.83175168430367	3.7936240791624	3.97301294192079	3.89751898720774	4.48079504302161	4.73732736921431	4.08256363242613	3.55192834249379	3.24991841546081	4.75142591116646	4.2152147466108	4.2788564730872	4.13700589114689	3.74285022976961	3.65573734211194	3.68403039733655	3.71475999771942	4.18611907452428	3.9170765024241	4.1824523981588	3.78929776108051	4.34398264278817	3.93794105889645	4.64212538583241	4.25426390107974	3.90487150054285	3.54849069176241	4.54067000921025	2.88949395547751	3.62794835604692	4.80543575078545	3.69819751471197	4.29829695049375	3.58832578720625	4.12296035811466	3.72729095138247	FALSE	TCGATGCCATTAGAAACTAGATCATTTTCATGAGGAGTTTATTAATGCTGATTTGTAGGC	A_51_P348349	AK047355	AK047355
A_52_P240842	3.2128472265871	3.45566528542616	2.76843157709072	3.03375429370087	2.9308665689987	2.59421664825053	2.66251043296628	2.60242689029064	2.72895370360619	2.40502177897006	3.03866867661528	2.74180425192057	2.631052874285	2.71078110279487	2.67841249785953	2.26290595947707	2.3377478124079	2.57710768438837	2.71111273823174	2.8330038708923	2.51084168525164	2.8330038708923	2.71078110279487	2.40441606739909	2.70790950394091	2.66703997684458	2.68176868283956	2.76510899318264	2.90839875338996	3.59170648089408	2.8910685864551	3.12875354151326	2.84733573493097	2.42947081240675	2.87363059646203	3.16650974705455	2.27684735011177	2.90185110125812	2.87323558527715	2.51497810804476	3.09972970441206	2.59266719594879	2.8453690293242	2.25813897478883	FALSE	TCTCTAACCTCTTTACACTTGATGTTCACCAGACTCATAATGTTAATTGGCTTCATATAC	A_52_P240842	9430077A04Rik	AK035035
A_52_P164945	3.2162643730471	3.45684473116165	2.77144123390404	3.02532879532801	2.94264174363968	2.59783869660681	2.66052431444285	2.59379420672054	2.73875173093864	2.41897398009967	3.04578231442816	2.73643073993653	2.63278121300933	2.7162593390223	2.67801739946429	2.2690058149215	2.33622438828751	2.57776415477971	2.71568095429833	2.94239587416401	2.51513485188579	2.84554853412998	2.70909644455574	2.40635303307703	2.70077214149715	2.65286288794734	2.67541002619756	2.76882754985887	2.91513823566172	3.58481888320034	2.88694169082915	3.13881368429317	2.84320070839809	2.43364968481114	2.86320863216442	3.16970098826869	2.28626936585437	2.81713555267363	2.97893190708924	2.51130717695324	3.0837303176764	2.59042466815688	2.8494240369671	2.27308734570126	FALSE	GGTTGAGAAGATCTTTGACCTAGCGTTTATGCCTGCAATGAATGCTATACTGGGTTCTGG	A_52_P164945	Gm1006	NM_001034875
A_51_P430766	5.23950558734409	4.08636978295833	6.4511351001227	4.91050649190671	4.82583455417661	4.86737722181717	4.53177101247165	3.83768654505829	4.96342139783586	4.48442995943898	4.61148329984268	3.44207249711432	4.47873094988507	5.86512246630505	6.37604669042155	6.38987327573486	5.1506436478577	3.7725771935053	5.86723737599674	5.79042593956219	4.90669955618017	3.83803223414708	3.72812810166316	4.33039306474254	5.45491075471501	5.22883172648078	4.42403374528216	4.29768395291357	5.00459155196402	5.77038554565493	4.34704319590734	5.99393875506028	5.6224380859429	4.39379646388619	4.00416685173497	8.26858079196255	3.75052915066401	3.20048274666508	4.48415070481324	4.03956563097969	5.10771444720155	5.07634326710039	3.69088022887695	5.1458551128826	FALSE	GGAAAACCTCGTTTGTACCTCTCTCCGAAATATTTATTACCTCTGATACCTCAGTTCCCA	A_51_P430766	Il10	NM_010548
A_51_P222773	11.6801589435027	12.0756149544314	11.5869781139288	11.5013589352159	11.8670811519728	11.2345342715618	12.5292821919765	12.1469760285718	11.4033494678487	11.5509490036024	12.0017716241065	12.2237918092252	12.7117698428595	11.7287703707493	11.6090414830853	11.6156498338387	11.8719719402851	12.5595670870711	11.6202465293592	12.1253023502361	11.9371851813792	12.4818623162716	12.4131789883734	11.7051512802602	12.017470462605	11.470437749927	11.71045821746	12.7099364868771	12.0076724139866	11.9071461999729	12.1864651096377	11.5949246219382	11.8189176375065	12.0446808735323	12.4651779867208	11.7417183812196	12.6472713114313	12.5152663058413	11.6497562438288	11.9346656787008	11.1499457064325	12.1489348852753	11.9860021904131	11.511777119629	TRUE	CCATTCTGGACATGGTGAAATCCAGGTCTCGGGTCTGATTTAATTTATGGTTTCTGCGTG	A_51_P222773	Foxa2	NM_010446
A_52_P166393	7.35494221400132	6.36926481269171	7.01254248694411	9.12514810498	8.11916474143257	10.8843766772135	8.55707651785293	8.16448029738746	5.90268137090674	6.75413079941255	9.36464371469676	9.6648573773229	7.21200343334467	8.10198812268554	8.06989251564875	8.67308764983613	4.28911228188265	8.13591490232884	6.61289285832363	8.3899850002911	5.30264626692779	6.57475256479199	9.84076712298025	9.95707588437047	10.3246400380821	7.60326563274923	8.55073123385392	6.46573999980473	7.96234258652472	5.15826267377569	4.99680383261163	7.86239953335824	7.85673489450351	7.71887124340811	8.55206592799289	7.56118483044481	8.89113406389824	6.08610379170547	9.12776793284332	9.41565795297529	8.02581763310618	8.3081023478405	6.93151975764802	9.37049226916739	FALSE	AACTCTGGGACCGTCTATGGCAATTGCCAGACACATCGATAGAGACAGAGAAGAGAATTT	A_52_P166393	Art1	NM_009710
A_51_P401053	5.39757594353872	5.74747490074912	5.27609181880838	5.01536702940042	4.85801767171179	5.10796400558642	5.44329703283365	5.2486686536404	5.20477684965353	5.28817725680382	5.25123335276471	5.37571006483045	4.77713670723387	5.28323810026465	5.73690646452658	4.91885052202426	6.06504910095501	5.70263560187816	4.69636482374906	4.93515969007215	5.41181615707458	4.82495240026833	5.20028331254416	4.66899228717889	8.4528814167455	5.25680666091325	5.67274727599847	5.46450615609037	5.49130829538812	5.17457156767256	5.50079443465113	5.21421944839778	5.65585693016023	4.95796341054032	5.22372982118049	4.91990240462503	4.96796675710334	5.3240605339774	5.63031728822436	5.63563177151651	4.82583455417661	4.88368169283787	4.82243850826545	4.79659305759674	TRUE	GCAGGAGAGCTGCTTTATCCAGGCTTTGTGCCCTTGTGCTTGGTAAATTGACTCATATGA	A_51_P401053	BQ033444	BQ033444
A_51_P262662	9.44048383634175	9.57750416410632	9.56088133792048	9.85922921860466	9.51930053074115	9.57428139151688	9.57750416410632	9.60240238156702	9.51072626573982	9.53351294874846	9.24739961004188	9.62145087954024	9.27800711701368	9.71547684280653	9.47798557643918	9.78210784823272	9.62555875260666	9.3409075732714	9.8110407023426	9.63093282210663	9.71891961358052	9.5669088403374	9.78680390511882	9.6580820572037	9.521325335146	9.5383731948408	9.7131010620822	9.4534653425689	9.7329100300503	9.57530519339068	9.34278324842633	9.30226573221943	9.97099247543205	9.62638089852532	9.36358204710052	9.86748377414802	9.49163839017382	9.81999688899393	9.65090392071153	9.53812111043914	9.63211997116745	9.78074391943638	9.84336070254053	9.80221639565748	TRUE	TTGATTCCACTGATGAAGAAAGGCTGTCAGAATCAAAAGAGGCATTTGAGAAGGTGGTTT	A_51_P262662	Arfrp1	NM_029702
A_52_P589568	7.55816007562215	8.24947764647364	7.36700880929644	7.64735716919807	7.6394682784055	7.43027893106684	8.21868266669604	8.55614715111352	7.46513146032893	8.07978332113949	8.24220821024325	8.76685145282957	8.17015644244272	6.65272219751902	7.27099976719312	7.34440028650177	7.12461885691465	8.45521741093117	7.34214904990007	7.2223740946083	7.78411997227079	8.48247389572425	8.37416913127153	7.66160683261826	8.5516088256727	7.45927998968582	7.51635192078604	8.34495489138367	7.85761527748518	6.8777384252986	8.45886646847444	6.60905082590358	7.06766687938414	7.90262438703895	8.50823154770158	7.67880784842297	8.29697462444409	8.27522525835541	7.00267274327348	7.73589248365515	6.94621742990741	8.03077678733887	7.03730779173944	7.45538503142839	TRUE	GTGTCGAGGCCGTGTAGAGTGCATTGTACAGCATATTTTCATGAATAAAATTGTTTTAAA	A_52_P589568	Foxo6	NM_194060
A_51_P150175	7.26941647916953	6.9214224621674	7.35338984905331	7.15161185084888	6.89669202661334	7.10234198215685	6.70157596332706	6.65324026428149	7.01919542762785	6.84649437279575	6.55433585181399	6.93199107440546	6.6923449008185	6.93669665983985	7.58766611869282	7.08525221436124	6.86046743778333	6.85894800569267	7.24950217453439	6.59158462913458	7.04401528746592	6.74600250013292	6.66699547627008	6.63212489385235	6.87454314520879	7.09656841235908	6.88717796669243	6.91821755160181	7.09066193469589	6.93770919305264	6.73895300922637	7.44957862022881	7.55392937943972	6.56186961017511	6.80851857966799	7.51960634783265	6.67474404659723	6.90870818019634	7.52963602713986	6.92996044334086	7.14211080371557	7.18967548898743	6.88777088938554	7.2021720871132	TRUE	CTTGGTGTGTGTTTGTTTCTTATAAAGAAGGATTTACTGGGCCCATGGAGCTGGCTCAGT	A_51_P150175	Ube4a	BC025043
A_52_P106869	3.34231840642391	3.42972290477814	3.25632448976691	3.71475999771942	3.04268890058185	2.65639737353401	3.01871739013707	2.91383183676828	2.78645464307397	3.11836631924817	3.31745393857032	3.04840045675309	3.30019892393717	3.44061802806191	3.20619809241651	2.33436647451733	3.33499208578238	3.70396972700955	2.96323671229374	3.65298922872477	3.36647865663741	2.95249356985571	2.71533092641641	2.97940375623432	4.84242839282447	3.28280956778351	3.70458361345559	3.564823855205	3.31515129251769	3.7532809059162	3.47847087478975	3.1999813901151	4.54875673860806	2.47774615374435	3.30255585748542	3.81479706722512	2.61878130094699	3.13329315286565	3.34948040353823	3.28993399144231	3.0199589084171	3.0489754988087	2.95706594594191	2.67594676750982	FALSE	AGGTGTTCTCCTCTTAGATGAGCTACTACTGAGTTCTTATGAGAAGAATGGCTCTTAAGA	A_52_P106869	Sly	NM_201530
A_52_P916918	3.63011619769057	3.59733926592887	2.7896813277938	2.98057939147395	3.2910764787613	2.66491296389454	2.62396645930056	2.63759750185027	2.91136609664364	2.56587069167335	3.07652818835237	2.71641523865282	3.30177065624454	3.55685282895181	2.96178791488819	2.48546646695574	2.95757736588472	2.96843323405337	2.87119732450773	3.64110544282788	2.80856316129177	2.95906879176797	3.69787057538051	3.40251506112598	3.46729938239347	2.94685361936038	3.04840045675309	3.39384828160787	3.66150767408539	3.65056715721213	3.42635486155302	4.14342333889423	3.4699663717017	2.48452755724859	3.10503559606023	3.34672333314381	2.6956847088477	2.9421230467463	3.15136569912746	3.11977930287642	3.26361524766947	3.04057488976814	3.24549931791997	3.15695081208445	FALSE	ACAAAGACTTCTCACCCTGATAGAAGACCTCAAGAGAGATTACAAGAGTCCAGGGAACAA	A_52_P916918	1600025M17Rik	XM_983040
A_51_P310254	8.63227114392404	9.11994916446048	8.35576200467497	8.8901529741213	8.77959670363504	8.54873917212496	8.5791885701222	9.2063741716723	8.54263760432598	8.88801304489818	8.61625147253548	9.05391006024017	8.77392403958801	8.48025995653338	8.77286059647319	8.49148224136257	8.95269195697017	8.85480224801664	8.88377744318342	8.7313337540949	8.58434611040364	9.02302746434938	8.81730918450037	8.57281570629487	8.64001328924179	8.870173015836	8.93709154303015	8.69405285555454	8.94281387209982	8.66853632353676	8.9200574807245	8.63176268451153	8.53162319263857	8.82043337306641	9.29801051346104	8.89132631290646	8.8938854372607	9.11680991070336	8.99433014005374	8.7206150524692	8.92198929847733	9.11398933360324	9.03325644870204	8.63540104369059	TRUE	TGCCAAATTTTAACTACATTCAAGGTTAACTTCTGGTAAAACACCCATGCTTAGACTACT	A_51_P310254	3110048E14Rik	NM_133750
A_52_P353478	9.50720995997686	10.2252700334306	7.29419749958712	8.7220984527051	8.54506405372165	8.0002371515837	9.46439661119508	10.0111810279233	9.16910281921684	8.60790218687401	10.1243679227122	10.0980273573137	9.88867629163073	7.84512500280872	7.39494510106487	7.80843215548538	7.2747094895925	10.5865770750816	7.43803835873856	9.5598959354337	8.45363866413012	10.2661137437582	10.7480613375815	8.96216868160146	9.45960195237803	8.75425341640936	8.27249124898403	9.93141298369774	7.5981959907056	8.42284525064794	10.4351507673545	7.9538814585078	9.1452816716366	7.93661382775755	7.75537536742799	7.8163790593217	9.4534653425689	9.9438900123756	8.64770678339522	9.4991728878562	8.01693694705714	7.68731105765593	10.634250873013	7.99268325677306	TRUE	GTCAGTTACATCCTCATATCATGGTTGATCATTGTTAACATGTACATTGTGTTGATCATG	A_52_P353478	Scn7a	NM_009135
A_52_P282242	3.75022823799781	3.39497791223904	3.30578229207061	2.98841345621456	3.0812371411972	2.89927069310204	3.65021052570139	2.51676636019826	2.80628931487105	2.595626570079	3.07863214853491	3.62706571071225	3.93569730409488	2.75078359696258	2.91437746993102	2.36950866065588	2.36136706030541	2.69352225199065	2.76757396686991	3.49339517223885	3.11809172635645	3.11836631924817	2.72414169326216	2.6078319116962	2.76862969975348	2.57555947353538	2.57555947353538	2.74729453033634	2.87594055811885	3.44241362414265	2.90057967258163	3.22548128867998	3.63776852720956	3.18168729790466	3.25402585635023	3.2910764787613	4.27907946049026	3.5578057770061	2.93911276769382	2.55322513249742	3.04721931666614	2.61066899768063	2.88849421494371	2.81072908224278	FALSE	TGCCTTGGAAATTGTTAGTAACAGTTACTTTATTTTGATGAAATATGGTTGTATTTAGAG	A_52_P282242	AK039120	AK039120
A_51_P238932	5.43406542073664	5.12898210798371	5.25952331818047	4.93342509226312	5.16638245444546	4.8207670735519	4.93995780648513	4.8213896904305	5.0858610712642	5.06822931856293	4.91695376800141	4.83110625074143	4.99222260995566	5.39535520115021	5.38298475188948	4.97685837765775	5.65085455456161	5.2459175055242	4.85406675437831	5.29563121644887	5.08248072070581	4.85711361278985	4.67851967975485	5.15643936610742	4.86317815678083	5.05847621687859	5.46818374168464	5.49457475050234	5.44782835671461	5.16587245446438	5.26095717491441	5.5653513235259	8.74628925286995	5.03777128787046	5.05506316393365	5.23269197464139	4.91105710887782	5.01151034686963	5.72988796371978	5.06764921670294	5.12192170876001	5.12481253910522	4.80543575078545	5.13784348692379	FALSE	TGGACATCACTGGCTGGCCTGAGCTTCAGGATCCATTGTTCAGATTGTTGCTCATCATCT	A_51_P238932	NAP057119-1	NAP057119-1
A_52_P90363	17.3842737284665	12.8245862392125	18.3857438132625	17.2990294213779	17.6067870092768	17.4298212326061	17.2293455212029	17.3191201156642	17.4719341552119	17.1486255037532	17.9576945817099	15.9571076234962	17.8545752735857	17.55551458867	17.5187614524709	17.3982826685168	17.7703902137912	16.9842233005398	17.2429364809568	17.5865606835577	17.9839452921529	16.7937483544159	14.9511700582579	17.6216702977711	14.7939799572272	17.371124306625	17.1486255037532	17.5724942860619	17.4443444581137	17.5724942860619	6.85813923325726	17.5724942860619	17.339863468305	17.9266994359272	17.8795239976307	17.0927140713818	17.5724942860619	15.7243606498012	17.0447999058802	17.5055106021421	17.6904633157824	17.4566627799372	18.0955528488342	17.4443444581137	TRUE	CCAAAAGGCACCTTCAGAACCCTCACTGATGTCAAAGAATGATGAAAACAACAAAGTATA	A_52_P90363	Ifi27	NM_029803
A_51_P270050	5.13981152492308	6.15883227693881	5.97640855220191	5.69465818173372	7.05140660026148	4.67758128646826	6.61158809285532	7.09266373966195	7.14108872383292	6.30651554348522	6.59759256818584	6.09489474669044	6.74931039220972	5.70887936015705	5.87584466664485	5.13753832315974	5.22028060346391	6.50008797260306	5.67218042899238	5.96456041235198	5.61510782130519	6.32958129438594	6.62755877840948	4.3343721409883	6.28299449973478	4.95354244287371	5.00685228140484	6.22178251631057	4.66594027428705	5.30152062912023	3.86003840525515	4.56156853622634	4.88605211391189	6.63824158524448	7.44957862022881	5.05119276150665	6.72042950073061	6.91336515643662	5.11921111093146	6.18150061214886	4.90791219660848	6.7871561497561	6.87748846263513	5.77664303672664	FALSE	TGTTGTAGATTCCGGAGATTTAGAACACTTGGAAAACTTTTTAACGGGTTATACCACCCA	A_51_P270050	Ccdc121	AK078370
A_52_P164797	4.94434005898858	4.24667092642598	5.15693604915572	5.02601574709698	5.434852725684	5.28158930146261	4.18367988021883	4.17394143014029	4.59572051993012	3.01385994391272	3.57116811550224	4.11825280102796	4.00773533894107	5.63363199585808	4.11451803778889	4.49799690709953	4.84070311288172	3.41850797147785	4.49186434527059	4.5762604783065	4.8298949018674	4.48002463701743	3.95448685985699	4.63791901072175	3.8444215666036	4.42176355021885	4.78317135079223	4.97262157135982	4.9305377321963	5.10662824286166	4.10355698443272	4.95286706411483	5.43021856080398	4.59192091731057	4.42986335899583	5.12192170876001	4.6959933440898	2.89193577974608	3.74573314884109	2.68176868283956	5.03726180524829	5.15532938985153	4.53462328981554	4.06456209971678	FALSE	CTCATTTCAGGGTTTGATGGTAGACTCAAGAGCACGGACTTCCTTTAGTAAGAACCAGTC	A_52_P164797	Lct	NM_001081078
A_52_P947236	4.80596401748172	4.96770009589793	4.17229430854456	4.42687180824898	4.41086231965097	4.8275179267006	4.74767458099338	4.27026845266077	4.65988455692556	4.31919965770902	4.44912024410645	4.56729244445322	4.42787681761703	5.96967473025555	4.44017309153012	4.86435282932359	3.73197754270079	4.40196770440045	4.72773134423289	5.09797297551043	4.57346928782751	4.41746310069522	4.58354730887915	4.36753777585736	4.33785590769876	4.47615958821906	4.08936256482807	5.31663294425236	4.71093786881823	4.77948481552509	4.34473519389759	4.88494892774956	4.78722445709698	4.10244920530325	4.62883412047326	4.57484817357814	4.47378169263711	4.38626967636811	4.90231730052604	4.06968066848858	4.53315680276243	4.39509945118277	4.77863844258216	4.47347144950804	TRUE	GCCTTGGAAAACGTCTCTTTAACAAAAACACCATATATAACTGTCCAGTGAATAATGGTA	A_52_P947236	AK031104	AK031104
A_52_P272874	3.34622911393932	3.31346714161561	2.95332604459058	2.98650562883486	3.15044715818441	2.79132356252279	2.56607853979066	2.50427200755204	2.82051619668534	2.67089293264773	3.07149557967438	2.96374237318018	2.74259814639573	3.09594929776021	2.94399109147367	2.44707928920674	2.88563918671403	2.90345051475159	2.78627923459626	3.19946283363816	2.59624768905957	2.91728830868881	2.73875173093864	2.85700073861806	2.68288164622983	2.56999636559242	2.49459626024489	2.73440843549168	2.78928300348712	3.37004610773235	2.90237803185473	3.25665185216451	2.89262434753461	2.77463955690909	2.87435794070048	3.75104514233324	3.032726135622	3.20201672055269	3.16515791359918	2.80233570356443	3.14990990111087	2.64151347786121	2.94160962188733	2.47948466887856	FALSE	CCATTCCATCACAGGTACAGGTTTTAATATATCACAGCTTAAGAATAGTGACAACTATTG	A_52_P272874	V1rh2	NM_145844
A_52_P431294	3.35397636075496	3.30255585748542	2.85139225921069	2.98214814403993	3.1576549845161	2.80816251727973	2.56127878593824	2.50111988847237	2.81903004194408	2.68484502539813	3.07099967903579	2.72621362163524	2.65014039915092	2.76203393041505	2.6764691124766	2.45831932654157	2.39540060163227	2.51199241790851	2.7915208443979	3.17545369205118	2.59955680131721	2.91067880936692	2.74222139452522	2.62064260958022	2.68269625024681	2.56864311490785	2.48437568474453	2.73326801413204	2.78140020013047	3.35980948904901	2.90256516211673	3.26137553230306	2.89753504429883	2.52046125837041	2.73734274189393	3.3284704943348	2.48050306737478	2.85906066865018	3.04578231442816	2.5670447839542	3.16433117504014	2.64508656309951	2.91776229454247	2.48801620198964	FALSE	ACCACTGTATTCTACTTTTATTAATTTTAGTCTTTCTTCACATTGGATGAGGGCTTGTCA	A_52_P431294	EG235327	NM_177701
A_51_P484691	11.1861494795865	11.2195542379684	11.5219508545027	11.5429257650335	11.4554648606058	11.6232778142725	11.2106885007868	11.1238151596857	11.3651446212942	11.236860896502	11.541498455789	11.0349670875669	11.2634810981758	11.3441134993668	11.6260220654192	11.7283191003816	11.4506723923019	11.0390899289156	11.3712976709939	11.3276554055134	11.4989192077562	11.3305403355112	11.2994332441614	11.1295777137968	11.2469236013501	11.2504174603609	11.5260889323354	11.1387991079137	11.4494141369128	11.7191831675867	11.1390873963418	11.1966633957439	11.5884607165746	11.3571629813071	11.3302001911981	11.6626204444052	11.2728143926875	11.4105499791826	11.1782716737759	11.2607413013848	11.351415699338	11.3164392132873	11.1684993190904	11.3050140063569	TRUE	ACAGACAAATAGCATTGGGCCTACTTAAGGACAAGAGATTGCCTTGGAAGGAGTCAGCAA	A_51_P484691	0610038F07Rik	NM_025333
A_52_P69515	3.49978797879433	3.78217331485086	3.433521946317	3.23809551338048	3.25487648394644	3.34426828613114	2.94186688627557	3.03866867661528	2.91181597782396	2.70893037938565	3.06963624531267	3.39795418316298	2.64358785098113	3.25837677664932	3.3314049078611	2.8119854114476	3.57494555936934	2.84620960513708	2.88602398615226	4.25808911386447	3.42635486155302	2.89358440200766	2.85310868868885	3.04969651446337	3.40618178519322	3.11202299596482	3.11371733360237	2.73122538818438	2.7639394225259	3.46370623346656	3.44798274618285	3.73292720866978	3.33046955287926	2.716961148699	3.06648836136518	3.53273417258194	2.90529112987994	3.42883512202335	3.53572685284726	3.45743420308096	3.27594272842388	3.42325935439351	3.78523045894071	3.09010820821135	FALSE	AGGAAGGCCTACAGTTACAGCCTCCTACATCTTAGTAGTCATGGAAATTTTCACTACTTC	A_52_P69515	NAP067097-1	NAP067097-1
A_52_P915787	3.3732544176609	4.119180865188	2.87099553476652	3.03642319736085	3.18266257531631	2.86429258259935	2.55343085020799	3.19090444836634	2.81614455251597	3.19642532325195	3.07362026485305	4.02571249116077	3.57343723817516	2.80653989346263	2.68540590094847	2.50076051780002	2.40298988710508	2.86477902498716	3.07760353917922	3.58806174035911	2.6673110979189	2.88803169023355	2.74767326005912	2.64097045588873	3.55192834249379	2.5670447839542	2.4575765647546	3.3595359073947	2.75733804615775	3.34101911667416	3.07890173569667	3.26936105642955	3.39966884411777	2.53900634406073	3.61949667154537	3.32311608871606	2.51112877577495	3.49130362867892	3.37773118478226	3.48159062137929	3.2083908185043	2.6619992188316	3.5071499768044	2.51532524928398	FALSE	TACTGTAGTTACACTAGTTCTTCCAAGAATAATATCTAGGTAATGATTGTGTTCCTACCG	A_52_P915787	BB455122	BB455122
A_51_P312896	7.3887869230828	7.37686985226249	7.83050714601624	7.72293284994094	7.57787060535493	6.70482405357736	6.60202507977051	7.68492246310285	7.67859800081882	7.30600415436328	6.6265444474776	7.37079360190155	7.1233467587079	7.11218240507926	7.69642197047687	7.53299356683327	7.8091007528299	7.24925995188461	9.85568906463035	6.66361246316285	7.01919542762785	7.32267809911793	7.4008982438178	7.58452076814135	7.21625523184471	7.1689025365019	7.51243679955456	7.02049935500933	7.09469761715542	7.16264634467653	7.17389704945378	7.88938217083652	7.47048492297096	7.48495247550294	7.48653432092451	7.05428020557969	7.20021816139872	7.48633584393246	7.57489774510675	7.02854264418733	7.63715283744407	7.54224586646229	7.40702143606457	7.71476795334488	FALSE	GGTTACTGGGGATCAACTTAGGGTCTTGTGACTACTTTTGGAACCCTATATTCAGAAATT	A_51_P312896	Spag9	AK030165
A_52_P134023	8.88211690875579	9.4792343116916	9.28452504521446	8.86786891345543	8.44961995751467	7.27724162318613	8.77863497473358	9.25242538647108	8.13288218610542	8.38590340671263	7.7339441113565	9.27254862721337	9.05706641688235	7.55965738700463	7.82326079852525	7.32124304952922	8.12242858874395	8.9472087834251	9.07686363382028	7.8444016373236	9.49681373803918	8.18150653718883	9.29036883187907	8.8375553048874	8.62466005422817	7.55642067818559	8.0965967084036	9.09835822843367	8.42480622841184	8.81567549088057	8.94844542672466	8.99734088892657	8.91207627416772	8.0965967084036	7.51562055940952	8.77148936740074	8.59713795963382	9.09246565027812	8.60179168000908	8.75656736362713	9.00766028995164	7.43250381380505	9.35819966944001	9.50976291611599	FALSE	CGCCTGTAATTGCATGTCACAGAGTCCACTGTGTTGCTTGGCCTTTCTAATCTTGTTCTT	A_52_P134023	Rtp3	NM_153100
A_51_P183102	10.699348096473	10.8120261300855	11.5676654944662	10.8598103378879	10.9676836802147	10.6631131090601	10.7923480128192	10.7256423782222	10.9704003678478	11.1851411313684	10.3430312790218	10.3881970736631	10.7580825341068	10.9478257449795	11.0484273214854	10.9830529968252	11.1324961607025	10.6200175586171	11.3591430302988	10.9270021642181	11.0544446602978	10.7818557826637	10.3804399218518	11.0478016624248	10.4558598126365	11.2701433753794	10.9088222918281	10.685338592389	11.1401143830766	11.124417351234	10.964853607544	10.7102541649502	11.1901820447914	11.033641789511	10.9570938384578	11.3252516883104	10.8186138098755	10.5827244333434	11.0897450848742	10.7993413542637	11.2991288116207	11.1299354977015	10.584487269344	10.9812691583298	TRUE	GAGGTATTTGTTTAAAATTCAGTTCATCCAAAATGGAGTAATATGCTTCACGTCAGTGTG	A_51_P183102	Rnf139	NM_175226
A_52_P368134	8.14441819919467	7.51138550840215	8.08452071853913	7.8808605925599	8.05772613455447	7.96116535524706	7.22980252200493	7.40993601743102	7.34553389482768	7.29062039808344	7.44331091404387	7.05796278717638	7.49134497404682	8.3899850002911	7.86783024526765	7.85837870455952	7.81561291208985	7.02128501959978	7.41344959828628	7.99861579357427	7.75089252943622	7.44331091404387	7.20707251041805	7.79923196158044	7.28188532204309	8.03376958456128	7.75847118055166	8.1906045732707	8.15602428440346	8.2314928295192	8.11890341723458	8.3651983562715	7.88887058439032	7.73890239843725	7.53103936285507	7.60177958924768	7.1255972246252	7.3938212278387	8.0947299895127	7.37300820072854	8.206365931429	8.12242858874395	7.39352153522478	7.99202295825451	TRUE	AACCAATGATCCTATTTTAGGCTTTCAGGCAACAAATGAGAGATTATTTGTTCTCACTAC	A_52_P368134	Nudcd1	NM_026149
A_52_P73594	6.08166188340689	7.03272096342836	6.50369072578324	8.22167915019354	6.96791223976289	5.448510085145	6.86046743778333	7.17932414385821	6.35360282443493	6.77092442062067	6.6144810655427	7.18687975099291	6.68871067055901	7.28962924346205	6.26816066171217	6.37532560696501	5.93538896637771	6.83590908319403	5.74909117013812	6.18150061214886	6.23531258801433	6.66315888100715	7.25326247482169	6.0320270917703	7.2737131497141	5.53106730816768	6.16025702006557	6.90926862494956	6.12846016943785	6.13195203331433	7.20860510299836	4.94117277152896	6.18005340622309	6.89512812681503	7.36576844478984	6.73020059666586	7.13439414025511	7.66981213251401	5.97394437098384	6.73721936605298	5.78409929201655	6.76790215621936	7.18435413416747	6.59253940690154	TRUE	AACTGGAACAGCTCAGGCATAGCAAAGTGTCCGTTCAGATGTACCAGACGCAGGTAGCCA	A_52_P73594	LOC433772	XM_485465
A_52_P539534	5.06371324734428	6.02241968819623	4.97656171692646	7.22485947379144	4.91236730207939	4.11554933377988	5.10662824286166	5.82761144864954	5.1088609981137	5.86876088394879	4.68371508014738	5.7539817259034	5.11699015260253	4.56886418351764	5.01653330297856	4.27825599651681	5.1297373936011	5.37896545161968	5.37948356948108	4.18577144686512	5.48979380444158	6.33939580598351	5.42795645036173	4.96468388015293	5.85332612707786	5.35006504827892	5.0737054681447	4.25364975375939	4.86117982128501	4.54687109355151	4.68371508014738	4.86435282932359	4.6503167660331	5.25095230801608	5.64343390309592	4.96625213431951	5.75498064238432	4.96120464483094	5.39535520115021	5.13234249900527	5.22227488950841	5.18924030112108	5.70439535787354	5.02924682263788	FALSE	TTTCATAGATGCTAGCATTTAAGAGTTAAGTAATTGAAATCTCTAAATGTAGAAAGGAAA	A_52_P539534	AK028908	AK028908
A_51_P347240	6.28651076346013	4.00077225037995	5.8123664463402	6.22882272095616	5.86533810651164	6.22104394407103	5.52724402290823	5.18062911744777	6.12574676262827	4.85075578840152	5.74141117081501	4.00320754139336	5.84479887966164	4.2314649316821	5.4754952113185	5.48708681488777	6.3118928803256	4.51127969600205	5.06659269440482	5.65855991400528	5.36624724718508	7.2756304682844	4.1136045134591	5.57307444280832	3.78006235076363	5.4752005885002	4.70132578186568	5.32559338001067	6.11951747851718	5.90623545744549	5.84821851333035	5.49989188392424	6.91951407521332	5.81590399231866	5.40045631244031	5.49960638361714	4.85801767171179	3.94471186989266	4.74280399041453	5.81183565707127	6.34008967082031	5.59363896439127	5.67298029300084	5.99862242392813	FALSE	CCATATGGCCCTGATATAATTCCTTACCATCTTTGTCAAGATTTGGATACTGCCAAAACC	A_51_P347240	Ppil5	NM_001081406
A_52_P670070	9.98257647287125	9.92547810681948	10.051008599918	10.4558598126365	10.9082472732755	9.66797089950817	9.56248038765616	10.18706884477	10.4324306699127	9.71444731064047	10.3381687798047	9.60477249916494	9.37628830816199	9.93221057836353	9.92669611224494	9.84429959451528	9.8808699537604	9.68477339045376	10.0195837896588	9.99993287928142	9.75306815743432	9.9810356252039	9.77716304624122	9.84602668283845	9.88789575353579	9.85322446009022	9.84493693579941	9.72412345561239	9.98571839720766	10.3858053170752	9.856899531037	10.6791953658441	10.5384422444692	10.0907212384201	9.70932822653768	9.98022505378924	9.76341200602769	9.88110073878073	9.86072995838183	9.53786399754238	9.90453891908083	9.97453889204157	9.88284314062324	9.80678736914274	TRUE	GGCACCTTGAGTGCAGACTGATGCTCTAAGATCAGCAAAATGACTGAACTACATCCTAAC	A_52_P670070	Vhlh	S76748
A_52_P634009	4.40482850903563	3.97053771074976	3.57627422721995	4.0932906813195	3.45402947790824	3.28933161425677	3.79118015988877	3.5194238697282	4.57042012208919	3.27144237325336	6.8467966375337	3.46962155234317	3.84550171159125	4.53583117233578	3.45348685324334	3.56787608607943	3.15519747730674	3.37480576608313	3.21056328286098	3.95930880683467	3.69695962341695	3.98154700952527	3.18288785346975	4.09394271371713	3.1576549845161	3.56636751217483	3.50188390967884	4.24573805631924	3.70127826342366	5.62459245871797	6.28407728606642	4.35417734976528	4.05821400957013	3.53790357244288	3.86577804918437	3.4077324121547	4.09568124332272	3.91512533790631	3.42996382213008	3.57316349612217	3.7532809059162	3.64703327077483	3.94819057421509	3.62011861893887	FALSE	AATGGCCTTTGTAATAAATGCATGGTCCTTAACCAAAGATAGGATAAGATTAGAGATGTG	A_52_P634009	E030030F06Rik	AK078168
A_52_P137829	8.85962511888292	9.38345345020481	8.59265961867958	8.89635289843098	8.67159775208904	9.35748970703892	8.93064691360451	9.24885404922974	8.82368290465114	9.41565795297529	9.6648573773229	9.26902579321201	8.71908606430762	8.7776360556701	8.88704469200943	8.97883657334912	8.3339141404156	9.37404037073795	9.24112874564246	8.84591879976325	8.78908488288858	9.00391300294701	9.23459026844968	8.84275344586725	9.48764361533425	8.95114001687288	9.11663881154585	8.98629949646321	8.81386877320685	8.76545040229381	9.17437432374659	8.69492836511148	9.34185785536561	8.81665539818911	9.42266486917055	9.16097053949139	9.20104795581512	9.30129432302824	8.80366924814405	9.09185366872809	8.8424913514071	9.0937447245967	9.09471506050568	8.79466741800156	TRUE	CCTTTCATTTCTTTAGAGCAGCTCAAATTTCTAGTGTCTTCTTTGACATTTCTGTAGAAC	A_52_P137829	4930402E16Rik	AK129472
A_51_P457372	4.42429788627862	3.95905629137735	3.38814262165309	3.50658902425241	3.67985316414148	3.19788002830392	3.25426235514011	3.32985016434097	3.54543201488111	3.99697823233379	3.6035122039879	3.69290022897605	3.74263081520469	3.84617310449803	3.55168603597367	3.32190652391072	3.30775294682026	3.99766197797376	3.9753696703831	4.1600120265831	3.66819065624141	3.26361524766947	3.96466868318169	3.73074101075703	3.92172050658569	3.54613282794862	3.37562324356572	3.66288527201331	3.53104544920625	3.98813679904438	3.91512533790631	3.83768654505829	3.38814262165309	3.20594947704406	3.41642475768226	4.14238639587037	3.42355158920625	3.6542000291712	3.59529200121442	3.4948493406486	3.72284790863239	3.70646888275077	3.71588678844872	3.53138528377379	FALSE	GAGAGCTGAATTCATTAAGAATAAGGTCTTGCTAGTCTACACTGTCGTTTAGCACTTTAG	A_51_P457372	AK078564	AK078564
A_51_P126167	3.51970989804035	3.42824826511721	2.91876169324744	3.0611372816193	3.23951618245292	2.99429471660783	2.60318228250953	3.35607876718313	2.9904708421744	2.9421230467463	3.3578536282393	2.9734987517297	2.84179377801618	3.72878279783693	3.34979896619046	2.65956038462979	2.73896530220283	2.8942684216678	3.01702082564289	3.1394381805056	2.79823581686117	3.29849360124411	3.09303279849165	3.4571307586007	2.93892748388532	2.60463439026706	2.44528424459849	2.78099548472766	2.73267858214352	3.35638506501212	3.61744614715829	4.3276036289193	3.02886452096113	2.62208750480618	2.68808652912793	3.29415001512524	2.86702961744928	2.84232667595781	3.39132131096541	2.59021164645551	3.32754203651972	2.72895370360619	3.34706250880333	2.5964264199463	FALSE	CCAGTATATCTCTGAAAATATCCATCATGGAGTTATTTCAGTTGTGTTTATCAGCAAAGC	A_51_P126167	Dach2	NM_033605
A_51_P146126	10.8867059089838	10.2443487879812	10.2344827463475	9.5219165997224	10.2569446966558	10.0596329291749	10.9186001537956	9.7642684625985	10.2909448422276	11.165522270565	10.1790595136762	10.5614268142455	10.4607746995546	9.4862138178734	9.89702752306056	9.38177684364592	10.4446410774198	10.4479069585982	9.81081981080585	10.0386014835043	9.54374040747816	9.62823785511755	9.83941026367462	9.49414011918552	10.2344827463475	9.75922350240576	9.78048481215988	9.40608461501064	9.51533380739401	10.0602495039537	9.71279586626027	10.3027761498035	9.9816063402322	10.0369127962213	10.8458842281089	9.4284738496648	9.7171067108224	10.5229278608526	10.4087974825967	10.6508200085915	9.3459449310158	9.82696846733744	9.86017646363025	10.2087009868763	TRUE	TTCATTGCCTGTGTATGAGAAAAACTTGGAAGTGTGCCTGTGTATATAACTCTGTAAAGA	A_51_P146126	Cdkn1b	AK169586
A_52_P282838	6.85290550146125	7.48327218021598	6.68594833893927	6.62955799354465	6.77550311175755	6.78056377592174	6.66951749467184	6.8986107197825	7.01391059584216	6.53534642052495	7.03827851825657	6.39457059521152	6.9713617266625	6.39041965148928	6.8477904377123	7.11006769475746	7.06107085331665	5.82864119299396	6.59534448620771	6.9497686541395	6.77701069744312	7.51562055940952	6.64175698772388	6.94901756926394	6.70068419552873	6.86889935971886	6.63212489385235	6.68432646533836	6.99627628811922	6.91003765666349	6.61137009015831	6.82436835958144	6.7115370991157	6.98625297777814	6.98772553068223	6.87428287990726	6.91336515643662	7.14777423399844	6.99309801078075	6.4256863671179	6.80991815804576	7.17100814370087	6.8758585002284	6.7516006305014	TRUE	CATTGTCTTGTGTAAGAGATGAGTATGTTTGGTGAATGGGATATGAAGAAACAGCTGTCA	A_52_P282838	Spin2	NM_001005370
A_51_P408631	12.0317990641134	11.7332156562437	11.8029811331062	12.1302482240875	11.9481368592052	12.0355527730252	11.4977891931759	11.8938858665561	11.7569546579385	11.7873604643672	11.5009726808201	11.3802237830876	11.2761123057192	12.198524607512	11.9830411192079	11.8347632884062	11.8872696860979	11.6378615144188	12.0363382229355	11.5417918675092	11.8415085529067	11.2728143926875	11.7869625684455	11.6272742767295	11.6622004071854	12.0824235120463	12.2324383525442	11.7580212145645	12.075250413469	11.8991294173437	11.4675992579519	12.3212975787988	11.8255452533422	11.8029811331062	11.6704147941327	11.8775056546702	11.2680534687954	11.405262001133	12.1388363428405	11.6280059167928	12.1718987866091	12.0424588924435	11.5805802675644	12.0806849954797	TRUE	ATAAGTTTGTAGTAACCTCTTTGCAAACAGTTCACGGACATGTTGCTAAGAAGCAGGGAG	A_51_P408631	Slc20a1	NM_015747
A_51_P491470	10.5803784117339	10.477265874913	10.5748863032129	10.532790577608	10.9812691583298	10.450236892135	10.3337979369545	10.172566567313	10.7628747213335	10.5819628557796	10.4511501084131	10.2835164123517	10.3101387841412	10.4553409694486	10.4619556635942	10.8880599174382	10.7449206449735	10.053890851341	10.6476610048174	10.401329125284	10.5039957685195	10.5339631206057	10.2301415690419	10.5333918530352	10.47077902523	10.7449206449735	10.2984268998519	9.9546051352363	10.8032425002753	10.7265214646329	10.5577642507414	10.6295426568583	11.1078537954968	10.3868911630626	10.4409739158105	10.4550575617919	10.3301716794972	10.6693233058589	10.4948072084337	10.5511898987995	10.7254215352126	11.1250522912327	10.4120934021142	10.3791305275436	TRUE	AGAGGTCTGGACATACCCCATGTGGATGTAGTGGTCAATTTTGACATTCCGACTCATTCT	A_51_P491470	Ddx47	NM_026360
A_52_P237792	6.74165446917974	6.7768250534212	6.95760203181342	5.99750368475334	6.42022903562551	6.63289671232916	6.74731156938625	6.5769250256916	6.54096150066909	6.63610715095669	6.44505173384267	6.55309838053294	7.06454227467877	6.6624920047082	6.59927386507494	6.38201196583733	6.83128284093815	7.0118258774175	7.05123445683074	6.1917666176272	6.9415857152081	6.94598508978244	6.64804378127778	6.21742105304469	6.52961875748344	6.30441852626893	6.74625321970756	6.57245465523414	6.83590908319403	6.31471460834376	6.38677634696693	6.41822502082275	7.09066193469589	6.28193867329432	6.43783865572211	6.64710519905186	6.15695688835168	7.5676285917885	6.8238558349186	6.63610715095669	6.49978820321072	6.18112377060636	6.47514320495717	6.39239051561398	FALSE	CAGTTGCGTCCTGGGGAAAGCTTCATCACACCCTTCCTCCTGGAACGTAAATTCACCAAG	A_52_P237792	Slc19a1	NM_031196
A_51_P520832	4.08003136783526	5.00772155039507	3.65056715721213	3.4980964898256	3.62479609969977	3.00208217146277	3.84415688499092	4.89602725654997	4.20046416659707	4.59356527708059	4.19891342190717	4.79279827794669	3.41586242418227	4.28075744250212	3.06674886697841	3.12407523597388	3.69695962341695	3.26500055185916	2.78446730704851	3.65623144884085	3.45629713028361	4.52186760421926	4.19770820839846	2.67878082489593	4.6782034492724	3.7006096718061	7.62953147154613	4.68321429215663	2.77495966593462	3.78217331485086	5.39425338573459	6.53534642052495	3.71986329291513	4.46058850940752	5.21302991333628	3.28087670241487	4.63160836644289	4.97488674990928	5.87645058621826	4.30044682882299	3.37562324356572	3.26075716872998	4.37744386597969	3.58297782736044	FALSE	TGGAAATTTATTGACAAAATTCTGTCAAGACTGAACATCATTTTTAAAAAGTTTAAAAAA	A_51_P520832	Dnahc2	AK051796
A_51_P329356	10.2844249906673	10.3729426214126	10.4288467703395	10.3053503226903	10.2806038141501	10.7339889131865	10.3148345531572	10.3532683344298	10.4073899105512	10.5384422444692	10.5799551815619	10.2391838708305	10.4621935473342	10.0861260668605	10.5787917518705	10.469009577941	10.5204106858651	10.210115930429	10.3896342218914	10.0512937602377	10.3008904736641	10.212517106597	10.2742280684947	10.0527256290059	10.0181210933582	10.2841490411956	10.3662816636922	10.2314180358838	10.8387297324097	10.2761112987753	10.5325927279778	9.91597384943228	10.3767604596277	10.2889680043248	10.4816363612063	10.0569443349392	10.1675876080456	10.2235560882922	10.3499653310191	10.3195180589789	10.5031552226266	10.5877370667652	10.6288757893952	10.3370576349365	TRUE	TATCCATTATCTAAATGACGGGCTGTGGCACATGAAGACATATAAGTGAGCCTTAGACAC	A_51_P329356	Mcts2	NM_025543
A_52_P79385	10.661963175886	10.0654113070971	10.5622816970348	10.3436231938926	10.3644798842972	10.6171052566901	10.162478314123	10.0588591963203	10.1483620558194	9.89091164253561	10.3370576349365	9.81148684302508	10.4968514683305	10.3798987156899	10.3037886557728	10.2411117986739	10.3506674841968	10.4488214111486	9.63121013490258	10.4628083547872	10.2775818812758	10.3620841207062	10.1392367848696	10.3679278944253	9.9924834866582	10.4698492519214	10.0865966972437	10.9027693372928	10.4159929948198	10.8730045646779	10.6950475070164	10.6733048116264	10.3644798842972	10.5330480518164	10.2710558314	10.3209055334333	10.2859602446188	9.84336070254053	10.5577642507414	10.3938988371532	10.6334528618153	9.9508924956528	10.1730048416116	10.3654484122206	TRUE	CAAAATACCATGGCTATCCATACAGCTTTCTGATGAGTTAAAGAGGATTCCAGAGAAACA	A_52_P79385	2610529C04Rik	NM_025952
A_52_P476454	5.9010478876214	6.58571753867407	6.39161397621015	6.14248484269264	5.01778480621923	6.53937238229127	6.5598107809475	6.57842278096946	6.80802609606954	6.59848095308536	6.38281980689355	6.44274866957929	6.72698700030432	6.1937651584562	7.01687466310262	4.35677722809017	5.23004560416876	6.59096376484247	7.55743564970616	7.02500285830206	7.1041204512519	6.75686439386555	6.35130260703887	5.91790266322685	6.25278257162074	5.39268579324199	4.85050570917509	6.23752652971417	5.83801225620187	7.02475016060822	7.01224146199452	6.38645086616465	6.7186929294318	6.91512227152818	6.59375811716086	6.84966474683122	6.67824703106176	6.44098251397332	6.93528536051185	5.82125981803421	5.12794254217351	6.51531160548998	6.58546579505305	6.52431106100319	FALSE	GGATTTTCTTCAGTTATCAAGTACTACTTGAAAAAATCAGGTTTAAAATGCTCTGGCTGC	A_52_P476454	AI747699	NM_001013770
A_51_P309805	4.10093759249056	4.2615966510283	4.29742273428042	3.61949667154537	3.84977351539931	4.26425499072242	3.70695453897037	3.88083968147329	4.12478909399747	3.89751898720774	4.21082906934325	4.20527674471917	4.27947854258233	4.16999024772646	4.21458729536446	3.88300921675474	4.13273477082966	4.19740422051671	6.16149641517501	4.04493690821108	5.14838439394801	5.13753832315974	3.90153333874196	3.12875354151326	3.61312989264409	3.83606914063336	4.06240489583041	3.81452813368866	4.06312748982404	6.16172459111566	4.029559996135	3.84881653302905	4.26282357769299	4.10555520374528	4.04226150891834	3.85202798824521	3.86083365816773	4.1148492087042	4.27053800630649	4.06093135368741	4.19429866306804	3.84702893160885	3.81326356368102	3.89126703527896	FALSE	GCCAATGTCTATCTTCTAGTTCCTCCTATGCTCAATCCCATCATATATGGAGTTAGAACC	A_51_P309805	Olfr584	NM_147054
A_51_P225224	11.8501237799867	12.8656837280496	11.5848175327196	11.5549703029036	12.1864651096377	12.5161248200974	12.8674940547196	13.4213639284011	12.5865861723391	12.5622940101381	12.947117964735	13.4222764231479	12.6978709983909	11.7687848965938	11.2864379083964	12.0555037498365	11.68454299363	13.1933530163425	12.2860593611057	12.6235623631623	11.7515210920977	13.0571335041461	13.2697503995703	12.3995014041387	13.0795068607558	10.9197304826369	12.1172195407526	12.7294149931544	11.7254232051813	12.0756149544314	12.6990600940783	11.6268879348779	11.341964677498	12.2584102180198	12.0355527730252	11.1819309554126	12.7991502113852	12.4029444933716	11.5249882981595	12.6887990734066	11.4586017516365	11.8211378606838	12.2341680126094	12.0073999439643	TRUE	TTCTGAGATGACCAAAAATGCCTCTTAGGAATCCTGGAACCCGGAGTACAGTGACTTTGA	A_51_P225224	Htra1	NM_019564
A_51_P302977	10.4520900926137	5.56389326402006	11.9598543410961	9.86960491310966	10.1850403222619	9.57507306909127	9.05956337685773	7.97192285022239	9.85841424521979	9.54657724160357	8.94793036385168	5.52067627594961	9.2906262987133	11.1401143830766	10.9067587735602	10.4525627179494	11.3805093915531	5.88165505924853	10.2549920790906	9.84456831134095	10.4215388121579	3.42723995903601	5.44750940972532	10.1781519331621	4.61019579843593	10.7309861744416	9.51745985913904	9.05613123220737	10.8446846797436	10.5371126755033	9.24679013067075	10.6372104983736	10.5790114187671	10.6565504687187	7.82079797256738	10.9182675002459	7.51960634783265	5.0737054681447	10.8125706036594	8.44233003530393	10.920070282018	10.2089509252664	6.80286794427074	10.7113062007206	FALSE	TATGCTAGAAATCTGCAATGCTGAGCCATCTCTGCTATTGGATGTAAAGCTTGCTGGTGT	A_51_P302977	Ms4a4c	AB026045
A_51_P209043	3.52198109748264	3.29992540271856	2.79632864045514	3.36877656121159	2.81593929939615	2.53606482407709	2.68125646833464	3.0068745102178	2.5623249572295	2.70682109279157	3.14417360584378	2.8079626896439	2.74234637855154	3.55743114293242	3.5982606887415	2.04447856605505	3.08516536963994	2.77543808488831	3.10022207657178	3.29394267236281	3.30255585748542	3.22521041451769	2.61085365343	5.04447508410311	3.1301854316759	3.08639794472433	3.62479609969977	2.9902612936836	2.8213737072443	3.56237702848107	3.75052915066401	3.13600591047442	3.79646440465703	3.30834634572268	3.35163241555324	3.88183388899671	2.29890353708549	3.13554655997189	3.7291091048593	3.36757147548704	3.1999813901151	2.43894607991717	3.30177065624454	3.42972290477814	FALSE	GGCAGGACTCTGGGAGAACAGCACTTCTTTCATGAGACCTTTGTTACTCGGTGGTTACTG	A_51_P209043	8030459P20	8030459P20
A_51_P129006	15.9715880131277	15.1835145501743	16.6549492474881	16.4405653029252	16.267229248216	15.6681500194268	16.2720453415312	16.0019277475666	16.5757862485386	16.6827573250566	15.9301198884994	14.8437381660098	16.5688640732838	16.4308597359186	16.6625265282935	16.4886914375264	16.8562288623754	15.5602913244702	16.7214216506876	16.1742756117362	16.5622563381464	16.3507318723443	14.9156410053293	16.5063420602539	14.8735424088014	16.9029028202423	16.3931942315405	16.4459288342367	16.6549492474881	16.4775760391894	16.8250304615341	16.4308597359186	16.3047201322573	16.6370005123065	16.267229248216	16.5338351061884	15.9515978186547	15.2240421038202	16.5063420602539	16.5757862485386	16.5177182699115	16.622699169048	16.5463754658115	16.1363504519476	TRUE	TTCAAAAATTGGAAATATCCTAGATAGCTGAGCAATAAATCTTCAATAAGTATTTTGATC	A_51_P129006	B2m	NM_009735
A_51_P162853	3.15349444243799	3.31315663795486	2.69443200778009	3.11919667122259	2.80402456933041	2.54664503643122	2.6727315991751	2.73084427127858	2.50779091155537	2.00898958343041	2.91968578865441	2.76077357637776	2.50330916998026	2.60447776445284	2.66123707011666	2.06390607680423	2.32349826439701	2.43280964235397	3.11352311443093	3.12933708225905	2.59820038284652	2.71399886308136	2.62064260958022	2.47821235959535	2.72319578806939	2.8339897763146	2.8123889116292	2.60413952666228	2.7367808709636	3.57494555936934	3.01968170844434	3.17966449033961	2.95273033863991	2.5508126098352	2.84032146709026	3.08588357711841	2.28441375346177	2.76551990094527	2.97045519880984	2.48230920255955	3.18288785346975	2.46198001103023	2.82425410055501	2.03045037399519	FALSE	AAATGCTGACAGTGGCATTTTAGCAACTTCTTGTTTCACTCTCTTACTGATATCTTATAC	A_51_P162853	Olfr1281	NM_001005568
A_52_P267401	3.15409043996595	3.320958816773	2.69741412802714	3.10666125084238	2.79691949321702	2.5516762640989	2.66949361313395	2.72396553960486	2.50219759101629	2.03554624066482	2.93162754424798	2.75596805599704	2.51112877577495	2.60463439026706	2.65977020662747	2.07484945088213	2.39064497745292	2.44866271162158	3.68820577577743	3.60559537141505	2.5862085669803	2.72621362163524	2.62542094328186	2.67457254745705	2.72645724680723	2.82051619668534	2.82072298557762	2.61034019826358	2.74729453033634	3.58175481341827	3.23288087039093	3.02628019006311	2.94475207604358	2.53922027582829	2.84197297364273	3.08156954806577	2.27728251145875	2.76900784439874	3.44647837828604	2.67492678154788	3.1710927846223	2.47004659694936	2.81693453056453	2.0416290817868	FALSE	GCATTTTTTATGGGGCAGCTTTCTATACCAATGTACTGCCCCATTCTTACCACACACCTG	A_52_P267401	ENSMUST00000096128	ENSMUST00000096128
A_52_P658945	7.04829687734019	4.99004367992561	6.63449683978182	7.30196595137842	6.39906685410588	6.84887171608586	4.7715051469577	5.06396730879503	6.86863325101191	7.29796365585447	4.29917674463351	4.21991761058142	5.01200476853701	6.94672348940969	7.11409492251652	5.44666156936882	6.33527213219043	3.94175542511825	6.85652860307193	7.17658101791468	6.97158935767563	5.05927497499509	4.47615958821906	6.75413079941255	4.06270397390829	6.69661234542792	6.19118024784592	3.67633844976299	6.69021602933964	7.48673207595167	4.19859983602008	7.01714018817108	7.20041599297372	5.7539817259034	5.42795645036173	6.06929089401661	4.44536808430255	4.9165667766549	6.79379329929346	5.0858610712642	6.99669902256637	5.87584466664485	4.71123639132171	7.30626163671614	FALSE	GCTGGACAACTGCGGACTCACCTCCAAAGCATGTGAGGACCTTTCTTCTATCCTGGGAAT	A_52_P658945	Nlrp12	XM_973796
A_52_P585339	3.15729424942914	3.33294703485032	2.7051056001278	3.08667274643641	2.79227705713355	2.55799210749392	2.66612783037148	2.70736088530287	2.51585235443619	2.0751313125141	2.94088361028717	2.75388798150863	2.52669172873728	2.60628868584216	2.65527659640242	2.09781064132372	2.33131625616108	2.47539459645758	2.75175476289383	2.93818659401431	2.55953200559092	2.74540158438297	2.63294967098207	2.46064068187191	2.72796194929108	2.80051302571862	2.77948629076598	2.62320502036985	2.76882754985887	3.5886186622858	2.98501434231367	3.03059336398954	2.92239237863248	2.51347302606762	2.84495592102842	3.07919588514417	2.26501436980821	2.77795602640583	5.92854075363633	2.48656079540445	3.15157255362909	2.49515613970919	2.80690174267383	2.06390607680423	FALSE	CTTAGTTTTGTCTGTACTAGTTTCAGAGTTCTAAGTATTAAGCCTTTTGTTTATTTAGAA	A_52_P585339	Abca13	AK036546
A_52_P637756	4.80207114119661	5.37514596975451	4.42313401251592	4.99286549474593	4.65610065583446	4.51363848625468	4.72997235956254	5.22980441319943	5.28052872559323	5.06659269440482	4.46523001634494	4.89226253690469	4.86251217587646	5.3020817502361	4.50947417308864	5.1758117208983	4.1869539275347	5.28656161682339	5.08421310002448	4.94520147010204	4.78654576359527	5.15096875438938	5.2119883921515	5.03123042135664	5.68811861438347	5.03677811299197	5.23211170549428	5.2645891861464	4.5543597731862	5.62219891707263	4.4125619166931	5.27006966790515	4.82635615661276	4.2631227173629	4.65429084593553	5.06343943199909	4.73999922537262	6.08166188340689	5.26398279174916	4.7620631614263	4.72915659563438	4.6060134493988	5.4026490001183	5.24978749342908	FALSE	TGCTAGAGTTGGAGAAAGTCAATGAGCTCTGCAAGGACTTTTGCAACCGTTACATCACCT	A_52_P637756	Pknox2	NM_148950
A_52_P176573	5.07171480891205	5.08532701672736	4.22094621446817	4.92123087853825	5.56266871559781	5.25651403118564	4.98857250872017	5.06565241961081	5.02271890939297	4.76955862121842	5.47570051624044	5.39138606806734	5.14523407440318	4.6880506730408	5.04792729281005	5.81895919506234	5.0413522425337	5.36711456417688	4.64760223643064	5.39057698063416	5.07082448036618	5.32296617422578	4.86117982128501	5.36039183622368	5.40697279710606	4.71323482656354	5.18120008990721	5.29638742280843	5.09402238076286	5.52512192395076	5.82475845807266	4.94491157632175	4.83110625074143	4.53031617862754	5.51707304821443	4.5507998087573	5.34110677718689	5.24138217999976	5.26178979161475	5.42090387933661	4.88039021939268	5.37087645382463	5.61565410496885	4.68058864756078	TRUE	GAGACCTCCAGCAATCATTCCCAAGAATCTGGGTGTGAAACCCCGTCTTCCACTCAGGCA	A_52_P176573	Homer2	NM_011983
A_51_P263965	12.7676391865682	11.510420677237	12.8644606087053	12.9336731045168	13.1878030988176	13.049059313127	11.4740135339151	11.2321716657017	12.2736816396246	11.497188015275	11.6595585394988	11.191829667246	11.7498454121666	13.005250914737	13.3976488261539	13.0637497694414	12.7740395938352	11.1365658474731	12.4851614071445	12.4401090723806	11.9758538691087	11.709800035962	10.8125706036594	12.3684818100022	10.9448615320245	12.6090342039349	12.4263317673075	13.1702444931409	12.7553480819631	13.4370079472028	11.9503955593753	13.35239806221	12.6324503300782	12.7132265430824	11.2321716657017	12.7215854337885	11.3699252591696	10.9642238080014	13.3103050170488	12.1116068085488	13.0476402023196	12.4476513378044	11.341964677498	13.2673615032108	TRUE	ATGGTTGTAAGCATCCATGTTGACTGACCACGACTGCTGTCCCCCAGTGCCATGGCCACT	A_51_P263965	Hmox1	NM_010442
A_52_P565482	3.15878905907306	3.35851494357019	2.72529982055938	3.05681197074167	2.79330153483597	2.5666642869836	2.66301603022851	2.67061022751685	2.58341383415791	2.16411155889211	2.96017803748182	2.75290425177959	2.55514025891194	3.22845083586421	2.65455474964928	2.14822123996856	2.33686247427666	2.51676636019826	2.72246191710679	3.22990568904027	2.50528775014355	2.7737815214255	2.65825917130681	7.48955576900503	2.74604768878739	2.78893334582386	2.74750732415037	2.66180272593056	2.80672256093834	3.5979374894594	3.52198109748264	3.04164632677063	2.8917107111309	2.63053037292938	2.854407631837	3.09098545298111	2.2442600895529	2.79506362322466	2.8917107111309	2.49895457106105	3.13138489408983	2.5337010660692	3.36939202538503	2.11028284340242	FALSE	GGGTGGAAATGACTCAAGTTTTTGAATAGGCTGATGGAATATCAAATACAGAATGTTAAG	A_52_P565482	AK162044	NM_177597
A_51_P188845	5.80569461553623	5.47602871793689	5.65483949453742	5.90215172640876	5.4188843432853	5.87408996713047	5.44512035179526	5.38406148941038	5.05847621687859	5.37769509926026	5.87330715162583	5.55129380005177	5.13204307915561	5.55298846288595	6.12302886383579	5.89303118700286	6.1673597248425	5.73993345784957	5.27240175962861	5.80983101655672	5.6118876332926	5.52373348631294	5.19735854636395	8.02632547040791	5.3046186535393	5.67609402264879	5.86184183969271	5.67484767090762	5.8427170477892	5.24384497211484	5.61875154542819	5.54646514285273	5.63805933854288	4.94940560804201	5.41149688202561	5.47307231466582	5.16420355838122	4.94434005898858	6.1202477093783	5.66831642348061	5.69554098923144	5.7454782802903	5.24708350506068	5.52558349065653	FALSE	CGGGTCACCTTTCTGAAGATTTGGAACGACCACTTCCGATGCCAGCCCAAGCCTCCCATT	A_51_P188845	Adora1	NM_001008533
A_51_P108190	11.7222092944176	11.6541120720392	11.6801589435027	11.4882778350517	12.0399623423143	10.5333918530352	10.417159413769	11.5260889323354	11.5526964538338	11.2799812882572	10.3721935709431	11.6102297473482	11.1713465619639	11.3416198973	11.5516003180164	11.9228714396183	11.7325044126105	11.2481741833814	11.1262715163627	10.5803784117339	11.0852366105865	11.6715370172856	11.4765419599991	11.5513240182942	11.2455543529629	10.7771783327696	10.1927556312073	11.0534939667226	10.8918523096612	12.0188479990679	11.5949246219382	11.0455768582684	10.2906834167161	11.7973760305819	11.5372601086504	9.79774887475535	11.5455437673499	11.3050140063569	11.5747685003613	11.5176673622135	11.2974093558006	11.6811735195859	11.668264970112	11.848993970601	TRUE	ACAAAACACGCATTCTTTTCAGGTCTTTGCTGGGACCAGGTACACATAACACAGATAAAT	A_51_P108190	Rpl23	NM_022891
A_52_P437606	3.62254687445055	4.21552558225999	3.68438804274795	3.9900197653312	3.74962297247691	4.12383395181869	2.94038504884307	3.17379225200279	3.69221145241904	2.7545081314763	3.21943253407208	3.15588288692427	3.89783490035554	3.87162029351318	3.5147432522911	3.149287209717	3.27569272773614	3.58952333253797	4.0910466239486	3.62971328923851	3.53273417258194	2.78484560094333	3.46578026987525	3.67470151521281	3.23718496056447	4.16642284751788	3.34267878713951	3.11630999681435	4.36573999394031	4.55225864414543	3.9289138623714	3.96396060730345	3.24105474437522	3.58537034659206	3.23749685776371	4.04715629958238	3.83463086980375	2.88924377106734	4.39575268839197	3.63637467911226	3.98952146789515	2.56567170263154	3.55139052435203	3.57627422721995	FALSE	TTTGTTTTCTAAATAATGTATGTTTGGCGGTATGGAATTATATATATATACACACCCCTC	A_52_P437606	Pdcd11	AK030496
A_51_P241117	6.4176947490644	6.29726359588904	5.9012903621279	5.66285377502647	5.64662430647927	6.42360057702347	6.66792225928109	6.22229096329809	5.92778527611565	6.05871345037802	6.68036558143911	6.0964439426847	6.15295126889587	6.13865254564772	6.50587985318082	5.6470178575464	6.52366993646744	6.9179967908535	5.71133696822034	6.02897077038657	6.14134671534248	5.87800694086003	6.24163693465787	5.57835117076399	5.87693413442355	6.04303938166	6.61004357505283	6.84215494464965	6.60202507977051	5.57016796232843	6.69480946129205	5.79280348904059	6.44641145535581	5.55911756754008	6.21043724372348	5.80240618514748	5.88877702717352	5.79300707956378	6.6097789461114	6.40560381332131	5.61988267124936	5.76885697595173	5.59656025394656	5.66285377502647	TRUE	CCTATAGATATCTCTGGCCTGGCAGCTCTACCTCAGATAAAGGCTACCCATGCTACCTAC	A_51_P241117	4930517K23Rik	NM_207275
A_51_P446856	8.7480458991344	8.09322720602927	9.05464925244375	8.60646063784397	8.02581763310618	8.8992981179438	8.02602044732779	8.1299103520764	9.1419642048061	8.29935121273557	7.61434687286792	8.55707651785293	7.84099691274797	7.6339734895323	9.77997400285608	8.6492166461214	9.30781913179718	8.3339141404156	7.85782302765806	9.03301869738749	8.39509716542671	7.89285399833084	8.07615708228176	8.35141963560015	8.11566377748292	9.15805827892278	9.85176418080685	8.56496405603027	8.00636646847676	8.36735787424708	8.23308595726893	9.4825370554352	8.10249011608998	7.83147003834389	8.12320695557267	9.56951973016024	7.63111068974754	7.85950191125733	9.28659580730411	7.79671831385137	9.1685943316998	8.40001513574009	8.46593722820678	9.47466068813974	TRUE	GATGTAGAATGTAGGATCTCTACATACTAGGCAAAAGTCATAAGTTACTTAGGTTAGGAT	A_51_P446856	Flnb	AK050046
A_51_P154753	8.9011805311763	9.52882012540958	8.74239599206838	8.68486902371896	9.18171270122818	8.7645892455714	9.28986851153546	9.44025077277034	8.6233813504387	9.37404037073795	9.2995857624233	9.61237174056937	9.12113301435065	9.21736360714429	9.23126446196231	9.01818441615691	8.55804747064492	9.48140778444928	9.06038884364586	9.5613947150222	9.01502851668873	9.72225041990716	9.61419676051166	8.89157215957155	9.99479866328052	8.75750845530803	9.15877835073829	9.58162112715017	9.45201582403576	9.14170698412363	9.30226573221943	8.77936507169035	8.92288617011745	8.86115990897593	9.80398263408506	9.07762942995275	9.57072095021891	9.76605319477908	8.76598298287849	9.2357036484002	8.89359475935503	9.42100418098743	9.3986560413856	8.87593142978174	TRUE	CTGGGCAGCTCTTGTAGATCGCTCCCTGCAATTAAAGGCGGTGCACTGGTACTGGGTGTT	A_51_P154753	Klc3	NM_146182
A_52_P544810	3.76796804444034	3.4141020742459	3.29081156490535	3.8948979331098	3.41469523532219	3.51319254659	2.84889714070592	2.85060462973738	2.88245650163463	3.43143691076994	3.17679955370635	3.30554858878511	2.90256516211673	4.08346479123646	3.52747233491995	2.22374672832825	3.29992540271856	3.03301468100729	3.03524117783066	3.51260920070158	3.41154980518861	3.04969651446337	3.02332684495718	4.89882227463897	3.44266090566225	3.11036605760493	2.79012497439944	2.79466258618381	3.20444598217569	4.05431279069317	3.62193598438338	4.48782267933589	3.34426828613114	3.17652169977448	3.26555980423438	4.26862678573374	2.65455474964928	3.19378745037593	3.66115357645893	3.53104544920625	3.35607876718313	3.29318286181866	3.91075557276743	3.65597553246668	FALSE	CAGGGGAGAGGCTATAGGTATAATCAAAGACAAACATTTAAAACTGACCTATCATCTCTT	A_52_P544810	Cdh10	AK021064
A_52_P259521	3.17251835890408	3.41298753102233	2.75028070325266	3.02980665820682	2.87348712920929	2.57311549605738	2.66268028651946	2.61753604771524	2.70160316193255	2.33848302923014	2.99587443059953	2.73696880529059	2.60525814787894	2.6862518081932	2.66754235352704	2.23164756520514	2.33072182644177	2.56463104891285	2.69427838006151	2.82594850291567	2.47989865042285	2.80991011701685	2.69487941412881	2.39652058000692	2.71857026304224	2.68978601200179	2.68660764798648	2.7367808709636	2.87456035608832	3.58596905018049	2.97400583271717	3.09303279849165	2.84574195078624	2.42567324579879	2.85950205640993	3.17083353751466	2.24407825106046	2.80779707887487	2.8572412059725	2.50249435119177	3.09995953443601	2.57436274223719	2.81551819326362	2.20842629914775	FALSE	CTTAAAGACAGTTGTCATCTCTGGAAATAGTCACATGTCATTCAAGGTCCAATACTGTGC	A_52_P259521	Rag2	NM_009020
A_52_P236755	3.17507948031612	3.41922262909959	2.75133478273935	3.10694612638052	2.88694169082915	2.57577948177137	3.00596669824573	3.30775294682026	2.71183480215258	2.35757194777225	3.10694612638052	3.39910113984452	2.84495592102842	2.88803169023355	2.66540555887154	2.23874259599931	2.32800613680125	2.56776980165656	2.69535873588466	3.51883651079908	3.02598429259587	2.81526985883581	3.1757137323123	4.7715051469577	2.82312770895255	2.7442917505997	2.67823933834364	2.80310327666942	2.87931540187413	3.58108600069234	3.2368127596783	3.10051165531156	2.83993235457791	2.42123816978882	3.8649002842519	3.12983959585992	2.24948040631397	2.80738535993223	3.29394267236281	2.49875241706711	3.08667274643641	2.57473671252863	3.51370262724079	2.22166317882832	FALSE	GGGACTAGTTGGTGGGCGACGCTATGAACGTCCGTTGGTAAAAAATGGCAAAGTTGTTGG	A_52_P236755	B3gat2	NM_172124
A_52_P74229	7.26053189381863	8.58036998328936	6.94803397919022	7.89082425287158	7.54857452243757	6.2646316967814	8.1475584701933	9.5490826232338	7.04353800276256	7.88677065203116	6.66509917729432	9.11112255709168	8.32988569136297	6.89294796705084	6.69417784399283	6.6200757118668	7.16366170263153	8.73510688694274	7.1255972246252	6.26486206140933	7.26392710223988	8.47016266202304	9.30433807857731	7.09385751700069	8.59784360642432	5.8573124174785	6.01712993344125	7.64586245825914	6.01137934509672	6.35648312242633	8.48292962329845	6.6365782377885	6.2428508577179	8.20970100176861	7.9017360509599	6.71292438145326	8.41590806701589	9.4864789257494	7.27858986636172	8.13893622010542	6.48036783565759	7.21439469123056	9.25220154213091	6.89378654824996	FALSE	CCCAAATAGAACGTCATTTTGATATGAAGGATTTCAGCCCCTGAAGATTTTGATACCCAC	A_52_P74229	CB590425	CB590425
A_52_P691774	3.17994285765667	3.42883512202335	2.75614479104012	3.00965331759955	2.91358382743612	2.5822159981282	2.65590977737338	2.59236971579048	3.13687536468966	2.39511873983123	3.02128828234584	2.72764988665523	2.61619286391817	2.79863012219133	2.66408519229258	2.25062315924351	2.32777975842833	2.57247879027102	2.70092443384287	2.82072298557762	2.65455474964928	2.83257813389307	2.70060707230811	2.39126307849385	2.68680168784098	2.64997454265672	2.66320900892382	2.75151363457287	2.89037908098323	3.56925468763491	2.87389863936701	3.1157868348374	2.82867667549614	2.42828214806324	2.84975823791016	3.13714185539549	2.26563735196098	2.8079626896439	2.88484544192083	2.4938136843997	3.06448303806301	2.57847738427517	2.82954848841905	2.24985887390615	FALSE	CAATGTAGTCATAATACTCCCATTTCATAGACAAGAAGTTGAGACTTTAGCTGAGTTCTT	A_52_P691774	AK080445	AK080445
A_51_P252054	3.90277681105226	3.77012624258886	3.65926116522279	4.40017419384948	3.35552994261676	2.5863922090638	2.90256516211673	3.29821732326718	3.27501097070256	2.75991596997805	3.02475715277779	3.05300465220933	3.03089705128622	3.69250826987508	3.13735745924427	3.31346714161561	3.68403039733655	2.77640392751151	3.51055708018971	3.73943183021097	2.82570732703947	2.84595314093452	2.94584403115499	3.2392704760366	3.78834294733364	3.04721931666614	3.2645288811916	3.09613368468698	3.78633691060771	3.56537460445002	3.57060327793133	3.7809498207661	3.40047438560921	2.84252046101207	2.92462789259021	4.11329380170822	3.00634677220519	3.36232874049767	3.72783914967589	3.16741027101753	3.0489754988087	2.60891431386628	3.55656919182616	3.37717784832731	FALSE	GTCTTGTCTGTGATTGCTGTACAGGTAAAGTGTGTCCAAGATGCAATTCGGGCCAAGAAA	A_51_P252054	Dnahc17	XM_126677
A_51_P390531	11.3631020794561	12.0034545643381	11.5045398298623	11.3591430302988	11.4697548793301	10.9484390001481	11.4187945601988	11.8608104346969	11.250703862352	11.6988662491069	11.3454225045582	11.7939100409179	11.4610425314849	11.4443604445781	11.3214656621158	11.2214582329826	11.4023745472219	11.9357667746949	11.4620427085586	11.1951269051711	11.4754285062211	11.4882778350517	11.7575962653041	11.2484780606186	12.1244571511986	11.3302001911981	11.4996875157004	11.5133581141488	11.4689450031483	11.3537705141277	11.9250317327012	11.2303838407415	11.5304969287819	11.3888604715387	11.9798204730007	11.2504174603609	11.70016524223	12.0407389125529	10.7502614338469	11.5227329193515	10.9991038640126	11.4194148296325	11.7990267293153	11.0330760794502	TRUE	GAGGGTTGTGGCGAGATTGTCTTTTCAATTTTGGAGAGTTTTCCTGTGGCTACAAGGCAA	A_51_P390531	Epc2	NM_172663
A_52_P571707	13.2283419555389	13.1022409644839	12.6562084170834	12.8767237808392	12.6667451404597	13.0193455167218	12.9860583255935	13.076886652431	13.0382057785036	12.807007279921	12.8276049075674	13.0555587457217	13.0064627710195	12.9184166368144	12.8851492924047	13.248999316249	12.8926857916708	13.1524963806252	12.9722369855448	12.7270042916161	12.7473517229199	12.8326120855095	13.0178809523553	12.7764035820083	12.9860583255935	13.0753110732132	12.9692402044952	13.2927582359976	13.1425801425674	12.8737364375005	12.7306226388877	13.2919883506692	13.0527967474459	13.1324136083995	12.7740395938352	12.9023110145786	12.9507139005784	12.9393560023589	13.0434994505661	12.8767237808392	12.9544611374415	12.6020706679951	13.1940326934285	13.0731109246797	TRUE	TTTCAAACCATGAGCACAAAGGTCTTACGTTGGATTTTTGTAAAAAACAAAAAACAAAAA	A_52_P571707	Extl3	NM_018788
A_52_P532384	9.24482083092646	10.3530237063381	9.24946720420421	9.16956906767154	9.87989511200874	9.57207394986934	10.0975093266073	9.76925880302452	10.4150619048905	9.53284874224867	11.0043003368747	9.7323739550324	10.5486396807328	8.86180813943384	9.68754767431303	8.84615640497936	9.53634082396265	10.3791305275436	8.88801304489818	10.0315192839321	9.72225041990716	11.0430203799502	9.6646387115411	9.47899845185968	10.4006015544125	9.02105331764231	9.458426558366	10.572123886755	9.00012340247877	9.4586761828529	10.3776383606121	9.40103559235306	9.46963979809538	9.61096721243422	9.84930789931091	9.34749550040298	10.5392476908133	9.47953789511632	8.98436610232963	10.4162445701852	9.19184368972108	9.32368323851639	10.0310125918592	9.15485882602724	TRUE	CTTGCTGGTAGCCAGTGACTTCTCTGGCAGTGTTCTCTATGGCTCATCCCAGTTTGTGGA	A_52_P532384	ENSMUST00000042692	ENSMUST00000042692
A_52_P376016	3.37717784832731	3.87021818775183	3.16260967434327	2.97045519880984	5.73606688164009	2.62648868358052	4.32882069352599	4.36192935744441	3.41333494558327	2.89491157943268	4.10676112900243	4.20499390928328	3.46336129970128	3.1999813901151	4.46263157931878	4.20314680899154	2.85391030936809	3.01385994391272	2.86106677516271	3.26361524766947	4.03454094673466	2.91318619602102	4.48382421686643	2.97744282530044	4.16827697133527	3.96114255586738	2.79712827197342	3.20501717075747	2.89240797087902	3.49953389567038	3.11977930287642	3.16515791359918	4.228275659725	3.2776096459314	3.03818129074598	3.65623144884085	4.87429457840283	4.21125816475	2.87081183073876	3.31346714161561	3.63867614651499	4.79136491593583	4.61727352683674	2.96625871682922	FALSE	TTTCCTGACACTAAGATGCAGTCACATAAGACTTTCTGCATATTCCTGTACACATTATTC	A_52_P376016	Rims2	AK032619
A_51_P153904	9.72536979971924	9.20722025952874	9.40841341731815	9.66715883014416	10.0372420989	9.43892021531871	9.50179561022947	9.6402894646196	9.42573264559547	9.18301703386738	9.750425778266	9.75385843474503	10.1451251007504	9.35775633558591	9.63780028299798	10.1866095859687	9.57189399084435	10.1853414263135	9.47010255141098	9.68192888781688	9.36307129506997	9.8962937397438	9.72392863909898	9.65737905689857	9.81224379791292	9.44398483579521	9.46392363390112	10.0438625194369	9.5261308019935	9.63410076828503	9.95654410455681	9.82351496683	9.36259921786014	9.63497157464578	9.4864789257494	9.95888250521246	9.86748377414802	9.45652222374436	9.64650546777817	9.5258525863189	9.47355889656242	9.84336070254053	9.8801364773343	9.82513694216993	FALSE	TTTGTTGGACCCATGGGCTCAGGACAAGCCCTGAGACAGATGCCCTAGAGCCATCCTTTC	A_51_P153904	D1Bwg1363e	NM_001001566
A_52_P63697	4.04461146353446	4.04226150891834	3.79027427061257	3.74895260690844	3.49862899218517	2.71732505044963	3.21658035288472	4.11386843820436	4.05215264743661	3.59137489763964	3.62348764878162	3.57316349612217	3.39565462076908	3.70127826342366	3.65514793003816	3.74624393632182	3.87561686667421	4.21336961881749	3.36332527126649	3.60972673988925	3.35729547072944	4.03819932385535	3.58717844772097	3.77012624258886	3.76706945546979	3.12377645749497	4.08715776430332	4.1185624448245	3.72844381350682	4.18902415898766	4.40535669335862	3.55923069178079	5.8707382469772	3.02307929271528	3.10694612638052	3.85511376327132	3.91771433230382	3.42576127069292	3.64309076355323	3.72568327908832	3.14558304424027	3.3868848009823	3.58832578720625	2.72024554811589	FALSE	GGCTAAATATAAGGAATTAATCAGAGATGCCTTTGTGGTTCCAAAGATTGTAACCCCCAG	A_52_P63697	Jrk	NM_008415
A_52_P553673	7.67505535370308	7.3977387675725	7.59482370724173	7.62776132840452	7.48001339074162	7.51506120571603	7.29204359263811	7.08347600054216	7.3925219285012	7.28265010952887	7.32369425316268	7.10463074700142	7.40460555449611	8.2033333455987	7.76966229066435	8.08505529375347	7.29568284368772	7.35799029045432	7.76941495456071	7.54108378846255	7.29998384836064	7.5622551126699	7.26131402784446	7.62466734264506	7.123868354806	7.34252044407465	7.80564460768813	7.93355126537539	7.56689448401384	7.88258170006698	7.45717247998379	8.13893622010542	7.97192285022239	7.45691154705164	7.26209857903407	8.03351244626145	7.25881133419482	7.25493173132136	7.90460616556435	7.490381022354	7.6793328378073	7.99900304321357	7.26102321739913	8.02581763310618	TRUE	AAGAGCTCTTGCTATGGAGACTGCAGAAGTGAAGATGATGAAGCAACAGAGTGGATCACA	A_52_P553673	Ttc17	NM_183106
A_52_P222193	6.1968630785494	5.72153892253167	6.11251332520857	5.76411545613561	4.64600614269412	5.51628707353898	5.67435300834657	6.17034585326642	6.00444398013949	6.22130848493747	4.74767458099338	6.19946819360801	6.05170584614757	6.70631676746423	4.86251217587646	6.0584303206278	6.37212593686341	6.47821982162374	6.02980373314763	6.23167436988313	6.49045595653346	5.47680326577999	5.73584487506672	5.28052872559323	4.34084501438489	6.04969974831296	5.9364685043172	6.830111359838	5.72518608552907	6.11951747851718	6.32522661704965	6.58472497586895	5.00164548494774	5.50647176945547	5.75870894178926	6.32938013928616	5.72518608552907	5.82202300499083	5.23377780178838	5.6647785527328	6.45914943805799	6.00811598265772	6.13542001358657	4.90640646750094	TRUE	TCGCTGCCCTGGAAGCCAAGAAAAGTTTAGAAGAGGTGGAGGGCTCCGAGGCAGAGGAGG	A_52_P222193	Nkx1-2	AF223362
A_51_P347312	11.358758771449	10.4203825934772	11.8735959632708	10.9931552315384	11.2833123586052	10.5274756896146	10.5283413253615	10.4459148038824	11.1095232883157	10.9324185741095	10.5945800547914	10.2969455687094	10.775919541571	11.3208295575791	11.2042719587865	11.6964918101713	11.8983290618532	10.2539731135186	11.2705414349775	12.1994385741093	11.0559528826464	10.6542382834755	10.154435425988	11.3328009256093	10.6531654205716	11.507903502989	10.7514127057687	10.0542237340333	11.4434161577785	11.3523622237057	10.4935965044284	11.0829471415462	11.6464227412069	11.0356570140019	10.928998736132	11.4315563522046	10.8380452248402	10.4778076470291	11.4157891685218	10.1408471505964	11.6229706346822	11.7865115994637	10.4728979721408	11.839130407942	TRUE	CGATTTGCCCAGAAACATTACACACCATCAGAGAATTTCATCTGGGGGCCACCTAAGAAA	A_51_P347312	Ogfrl1	NM_001081079
A_52_P71496	11.5941887662908	11.9400299296684	11.9067726420927	11.7409211049413	11.6280059167928	11.4952462914731	11.8782777597617	10.8619021956105	11.3924803747246	11.5333247757349	11.524269746543	11.0490252335292	11.4675992579519	12.2030712926101	11.7522078401067	11.8477478263962	11.3863577327826	12.0335590513768	11.7366748674525	11.4010569676868	11.5509490036024	11.8860422520058	11.6612279283512	11.4743751470103	11.5928675843824	11.6581329721806	11.7722432476451	11.8235356381845	11.5295370223985	11.5491733205365	11.7179661162095	12.1511400712096	12.142303269775	11.4751025576648	11.8682587479979	12.1788857523538	11.381707919633	11.9549102115737	11.6378615144188	11.6805114780222	11.5048378757662	11.6595585394988	11.3082044194612	12.1224536250952	TRUE	CTTCACAAAGAAAATGGGGAGTCAGCAGAAAGTGAACGATGCTTCAATAAATACAGACCC	A_52_P71496	Tax1bp1	NM_025816
A_52_P339204	8.31623710729105	10.5614268142455	7.53944762780044	8.57989151543723	9.2708601469815	7.98306846008381	10.6222307438067	10.7099355189618	9.4825370554352	10.0794383257781	10.6069120804768	10.7561394014919	10.3023018334236	9.24715056891464	7.76195979804693	8.45116301862573	7.73062762763086	11.1017532249777	9.33038517020064	9.5135253442808	9.85895524981534	11.0405489176312	10.8057402606328	8.47224460073419	11.068643692819	8.2658198325553	8.68659719750257	10.1713262816656	7.39751114078255	8.32449795568178	10.5793474943508	8.17709888147503	10.3248352947967	8.86325993321498	10.6846539297795	7.89800821252455	10.3849156397446	11.1565747821105	7.55175830014328	10.3804399218518	7.89453673818522	8.20688600529224	10.6069120804768	7.69872515873873	TRUE	TGAAGAGAATTACCCAGAGACCCTGAAATTCATGCTCATTGTAAAAGCCACGAAACTGTT	A_52_P339204	Sec14l3	NM_001029937
A_52_P437488	3.27959485760216	3.35397636075496	2.79394886437909	2.97141355287905	3.06914566286341	2.69443200778009	2.59059710525892	2.50606039390001	2.80577821731642	2.59729964635089	3.06056551924789	2.70844227773496	2.65113998183166	2.7323195248383	2.64881599305807	2.37479900573304	2.3584503046545	2.52710146965507	2.76453891535219	3.23630821587256	2.56550597562585	2.95089741440612	2.71960145092298	2.60999507209151	2.654912021836	2.56095540896902	2.54037044371986	2.73015650776814	3.94175542511825	3.39830038511113	2.88714311521642	3.20867960859313	7.60375544325983	2.81920717672438	2.76591261946942	3.27447488521425	2.41439364249912	2.84889714070592	2.93365928160783	2.54699848296462	3.03841808412153	2.60447776445284	2.88484544192083	2.42551180225309	FALSE	AAAGAGATACTTTGATGAAAGAAAATATCGAGATGGAAATGGCTGACTTAGACAGCCAGG	A_52_P437488	1700011F14Rik	NM_029372
A_52_P264571	6.17209060523795	7.11617267309255	5.43341635472739	5.89353500720463	6.56803253647873	5.40804656623124	6.43038645199649	5.8389007268684	6.40268398063582	6.435673287129	6.39964007576405	7.26376743996263	6.24911640523188	6.76010300859498	4.80397530526587	6.48559286778521	5.23878073710757	6.39214617425019	5.93459513037075	6.48110039966984	5.51063314755365	6.20824886359047	6.55684448980702	5.84870851478874	7.66296580642506	5.73173142499967	6.16424250299413	6.617818334289	5.87151648163083	5.95876685333761	5.38942542718966	5.80501001934075	6.26923400861978	5.84406546440227	6.830111359838	6.31770743335067	7.37079360190155	7.25913938757845	5.59493623886725	6.40166292323965	5.83029395760324	5.94878768072818	6.60929978417213	6.03960215990965	FALSE	AGCTACAAGCAGTCCTTGAATATGACGGCTGTCGGCATCACAGAGAACGTGAAGGGTGAC	A_52_P264571	Mcf2l	NM_178076
A_52_P157673	6.27070743309368	6.68217405627317	5.65667579220616	5.88603948445829	6.17546023799145	6.9638650897009	6.25471039020339	6.58857171797055	7.78696724021475	5.91186872119756	6.74577082612062	6.8177183931915	6.23476462423847	6.47650367060629	6.37059039675891	6.05193441973226	5.96162442223525	6.67261682363807	5.69770989443454	6.31993142530051	5.92854075363633	6.24989625039365	6.62290196648832	6.70228449083718	6.72285952599559	5.64396889213881	6.40736509284132	6.25949256823627	6.04836355624532	5.92926076495896	5.93673528911665	6.42141199085692	5.93921536633407	5.90845090563885	6.19612484080113	5.94133746605066	6.2532619008257	6.38281980689355	5.98562607237633	6.47217233916242	5.9057602545064	6.00999411351982	6.62927895861287	6.51454562531988	TRUE	ACCCCCTTCTACGCGGACTCCACAGCCGAGACATATGCCAAGATTGTGCACTACAGGGAA	A_52_P157673	Dmpk	NM_032418
A_51_P213725	4.79279827794669	4.10869851290917	4.32170933496248	4.67173935772798	4.02666054292147	4.43045149517908	3.94908250403497	4.03672059126103	4.33309258893368	4.13310526030425	4.13054732081174	4.44564812916779	3.99600889035504	5.88165505924853	4.7212405413189	5.26121716971909	4.50713257698518	4.52617400325025	3.89726814642094	4.03579005846594	4.10934845121283	4.09454220928207	4.33178055881705	4.1157966139695	3.92459445662694	4.24086777191145	4.38198500249913	4.49127887867285	4.53981479518373	4.14789869553783	4.15938641479444	4.19980955088697	5.15269684172887	3.51598258232998	4.01412583669178	4.57220245601886	3.39055269989738	4.13054732081174	4.14454147153254	4.25751790608287	3.76983015219213	4.14311426663381	3.58889156143156	3.54849069176241	FALSE	TAATGCAGCTGATGAGATGCTTGCTCTTTTCTGCTCAAGTTTGAGTGTTCGAGGCCAGTA	A_51_P213725	4930431J08Rik	XM_989061
A_51_P469423	3.31617966033867	3.28280956778351	2.81939321312336	2.96969965682438	3.12113404241127	2.7737815214255	2.56264511922831	2.49961348493248	2.81481339388843	2.65098755725459	3.05536146592639	2.90730513263338	2.63421556084447	2.73896530220283	2.65321761354701	2.43045828277671	2.3834774596105	2.51178884023058	2.77400756247132	3.00077009206141	2.58678433299404	2.91226011316225	2.73103307431852	2.59660896121548	2.66593338696654	2.55703340733424	2.48250499055348	2.71276793233421	2.77243115333262	3.35041774953635	2.88803169023355	3.22957879306566	2.87198097854101	2.50545384232312	2.72824418687019	3.28831350740757	2.45896987178749	2.85288800048418	2.97100348354734	2.55718740863528	3.11501315200201	2.62613017588197	2.89948406117126	2.46268448838488	FALSE	TGTTAAGATAATTTTTCAAGTGTAATAGACTTTACAGAATTGTTTTGTTTAAAGGGATAG	A_51_P469423	AK036031	AK036031
A_52_P31751	4.8681563561414	4.42687180824898	4.43597207390178	4.87574070650923	4.06068428443005	4.28235530254675	4.23209699140339	4.12415494184805	4.60942711922934	4.41118063327763	4.33602244265889	3.81863268206061	4.79530728422688	4.36408345700227	4.26394723677791	3.84526697418207	4.19637241295482	3.93130276799563	4.19740422051671	4.18725026384978	3.81018450525455	3.93066446399199	3.85715130922863	4.24456551284791	4.08287971317312	4.31702223029916	4.90586042696221	4.93313725473947	3.93723252850243	3.98327538483521	4.30579755236386	5.21142651332154	4.77593028128562	4.30297657975925	3.95045032569423	4.46207362854632	4.15454923049232	4.2696056810503	4.66116241553543	4.65006246228048	3.85229094835623	3.61312989264409	4.06179613214501	4.17458545358842	FALSE	TGGAGACTCAGCCATGTACTTCTGTGCTGCAAGTCCAGGAGGTGCAGATAGACTCACCTT	A_52_P31751	AF012177	AF012177
A_52_P184362	5.39240010153569	4.98882038793786	5.3020817502361	4.84391195094159	5.11541507164267	5.4026490001183	5.20277608824515	4.80848818598559	4.83014837165321	4.87115363586628	5.30411480316373	4.80114384852997	5.00026489591531	5.24339182066926	5.39981851350519	5.16903397074788	5.28105502957236	5.09905988753783	4.73183063165314	5.09266005405829	5.22590744739577	4.67472581314589	4.99032855567253	4.74488610158804	4.795091517077	4.92893726379845	5.13784348692379	4.97985556001435	5.16791722899657	5.11676569988175	5.29258712051224	5.00295336169465	5.11603630400649	4.76365496795757	4.85489690174796	5.55072440803387	4.7623441875862	4.94467201741132	5.5165204426015	5.16132738370533	5.13403183246891	5.00245226806737	4.81795649835413	5.03489420979304	FALSE	AGAGCCTGTCTGACCTCACCTACGTAGGGCAGTCAGATGTCTCCATCCTGCAACCTACCA	A_52_P184362	Il22ra1	NM_178257
A_51_P506733	6.84578867764771	6.45524772574104	7.66872737149221	6.69836071139979	6.26533346887429	6.74625321970756	6.24188041446596	5.8123664463402	6.24435654722914	6.46628873988286	6.32185767540008	5.92997114543976	6.811323480242	7.14161192001084	5.72648654299005	6.9578745300444	6.21918946941719	6.2983421704158	7.26489326896814	6.24581886152263	6.39214617425019	5.96236754376687	6.09257438760347	6.58218791283003	6.52344512768099	6.68723671201533	6.26643087731264	6.53221478178278	6.48845249543521	6.75309564744789	5.45108115792557	6.86140194018153	6.51323310485876	6.31316314796542	5.46846644149742	8.01265214561482	6.27070743309368	6.3103209287989	6.05493744874702	6.7152143833107	7.02644496150461	6.16637411879502	6.27950068565995	7.29715205629781	FALSE	TTTCGGCACTGGAGGAAAATTTGACATCATCCAGCTGGTTGTATACATTGGATCCACCCT	A_51_P506733	P2rx7	NM_011027
A_51_P348804	11.2487873578282	11.4882778350517	11.6023804590045	11.2084703144064	11.492698856486	11.1467060575861	11.3747892013522	12.0424588924435	11.5268838810358	11.6020422339029	11.2527292952765	11.6791378310842	11.3280475949311	11.5304969287819	11.5219508545027	11.502775207606	11.421201609894	11.4169752335682	11.7463123239593	11.7188518744891	11.4055663606129	11.431165787546	11.6167894208854	11.2694231435514	11.6039658131302	11.1749948549727	11.4868500029756	11.3802237830876	11.052266516767	11.6337798573471	11.5598634253077	11.4152231476166	11.6880116777659	11.1404076466555	11.3747892013522	11.548784905317	11.1960557014186	11.519603402961	11.5470130650772	11.2592070040022	11.3054566407169	11.5785992782831	11.5298073415696	11.5183931780317	TRUE	GAATCAGTGAACTTAAAGAAAAGTCCTCATTATGGTGCCCCCACCACAGAATGGCACCTT	A_51_P348804	Amotl2	NM_019764
A_52_P278422	3.69980272409868	3.24640295381229	3.87162029351318	2.99502852488807	3.15729424942914	3.04214731558495	2.9233491667924	2.7602282699283	2.80108594197048	3.10503559606023	3.36454479808648	2.8910685864551	2.81995927641651	3.84643947711602	3.11171203062373	2.7162593390223	2.9669576102397	2.62613017588197	3.34333770881342	4.95933971975001	3.07497010782521	2.87702896713894	2.74032082902883	3.59503325303624	2.67356965358516	2.99255397636199	2.54217147550403	3.15695081208445	3.78655723189256	3.53722093742035	3.33020028675569	5.49317006851764	2.89598966475803	2.5346349606018	3.41922262909959	4.30491719101811	2.886277594324	3.49668940583689	3.44871423133049	2.85881135604121	3.17623652692407	3.45684473116165	3.24105474437522	3.61630051173182	FALSE	CCTCTCCAGGAACATCTATTCCGCAGACTACTACAAAGCTGATGGAAATGACGCCATCCC	A_52_P278422	Musk	NM_010944
A_51_P150648	14.877999209378	15.4341441996261	15.0216830105264	14.9379466248228	14.8592924735793	14.6930973379036	14.9935114212251	15.2363988486219	15.1173986339325	15.0454450495213	15.0239422797144	15.1686019595074	15.2051260276962	14.7545089169337	14.6293063125966	14.8545508557123	14.8825458010403	15.3082576826665	14.6756502995467	14.8825458010403	14.9798685739488	15.2963465884606	15.2218310503639	14.7985773377634	15.2341623276809	14.9954418111765	14.8505924442868	15.0198012508746	14.7771177885003	14.8614828873666	15.2218310503639	14.9122168683675	14.8758180470412	15.0081950079449	15.323118241388	14.6638993311397	15.3448858385535	15.2815701489632	14.929838107844	15.2147363057722	14.7833359329805	14.7118242815177	15.2815701489632	14.8372196891354	TRUE	GGCATTATTTTTATTTACTTTTTTGTAAAGTGATTTCCAGTCTTGTGTTGGCGTTCAGGG	A_51_P150648	Lamp1	NM_010684
A_52_P480709	13.3800538147954	13.6212619093904	13.3880549969741	13.4266316998363	13.3326735926157	13.5035331295736	13.7194120912695	13.4538474751932	13.5822213594086	13.4845594292323	13.7404743249141	13.4417309067402	13.800272343699	13.8034863973456	13.5584417803371	13.3051080383958	13.5674396783445	13.6906608854569	13.4020993317268	13.3042779820208	13.4206292933841	13.2896689318335	13.5584417803371	13.2682574368958	13.4165475154561	13.5528527865231	13.4806280182535	13.9225701375644	13.3034129547227	13.2506281762303	13.6947565741638	13.7227805706977	13.6402444856349	13.5052728484071	13.7025946815113	13.5705444155266	13.4229705346143	13.4898450331235	13.7319595120682	13.5957017511535	13.0984805781914	13.0600058055416	13.5400211078615	13.4715353675604	TRUE	CTTGAGAAAGTTGTCCTCTGACCTCCACACATACTCTTGTCATGGTATGAGGTTTTACAC	A_52_P480709	Agtrap	NM_009642
A_52_P955360	4.3765496451901	4.22126758876044	3.74828189798273	4.12903144563706	4.25604716838543	3.80953033188121	4.06456209971678	3.43704829967217	4.25364975375939	3.59012317154587	3.92054156470318	3.7571316852115	3.67633844976299	4.26676032365602	3.92088637386006	3.58684890828998	2.8337606984587	3.49161327492174	4.82911913769312	3.55592262525567	3.73008531505773	3.27724573198499	3.69729241612569	2.76182854764755	3.76182650220453	4.14311426663381	3.61549080851625	3.65816219194168	3.92054156470318	3.70671781353808	3.89031593114083	4.88462932085448	3.90812263202919	3.79677197439559	3.73256437267168	4.07456966764783	3.81505129301761	4.14637626728023	4.26425499072242	3.97935313733999	3.75947475104332	3.77041770696563	4.4025209226715	3.72117330000599	FALSE	GCACAACACACATTGTATACTAAATAACAACATAAAAAGTGTTCTTCTGTGAGTTAGGGC	A_52_P955360	AK038621	AK038621
A_52_P635271	8.6312797623448	9.5898325268949	8.14167190123095	9.09323731914496	8.7832865954842	9.08558584834822	8.97467018331453	9.57657170459874	8.62286242850917	8.68730108825239	9.4862138178734	9.5950382983908	9.29009726694808	8.40194542014805	8.67374149312345	9.01574969342969	8.3439835598095	9.41966328140634	8.58807145726845	9.08427716660755	8.6168110729358	9.5588158495405	9.57147154993349	8.67582735124656	9.73840497369314	8.30322019825884	8.7567775950527	9.47010255141098	8.79244694904644	8.40026250562563	8.92897194902108	8.05186401123262	8.62132976193327	8.81987896986029	9.09493085527925	8.34832586938384	9.40935275818147	9.62984004722478	8.25982059966051	8.96074003406506	8.61404863911437	8.72555745590568	9.31191968944489	8.1490034410725	TRUE	TCAGCCAGAGTCTGAAACTTGACTTCTCACAGCCCGTGTCGGCTGACCCTAGACAGCATT	A_52_P635271	Btbd6	NM_201646
A_52_P475423	5.96585164342866	7.25974339617782	6.07650268736633	8.21914936867171	6.12133843503055	7.18517752211996	6.22476071160709	6.33221571234143	6.23999008085725	5.93801964089281	6.7184371869876	7.2594764333397	6.26512386025123	5.67167660451053	5.40535288756646	5.67985243262488	5.26095717491441	6.6200757118668	7.45368584053102	5.88477951138028	5.98562607237633	6.51789394984877	6.90599855106678	5.91952335996368	6.70885412549986	5.58385726080896	7.05717757469449	5.72518608552907	5.4592616740787	6.22023094792048	5.95265879865633	4.72942356234975	6.91852068911025	5.98614430952457	6.32888604722117	6.8125440699711	6.89323891734526	7.19693758477427	5.63777732684419	6.57346071605217	5.73198423269277	6.59956875125561	6.7916038036428	6.20714668841199	TRUE	TTAGTTGCCTAAATGATATCTTTCAAGTTACACAGAAGTTTTTATTTTATTAAAAAGTAT	A_52_P475423	Ablim2	NM_177678
A_52_P538084	4.85801767171179	5.6172703945894	5.27292656706811	7.32994281558622	4.90939429485969	4.9280231420199	6.00329168798293	2.53922027582829	6.00100082945352	4.93847378345833	6.56781170165444	7.25042680521016	6.62062685880397	3.3314049078611	4.59852394051452	4.18969159166017	3.75393871839889	3.63994446207816	4.4633386638108	4.51012801461543	3.52184790960789	6.62062685880397	6.00584191650942	3.36089705784765	5.0419897606718	4.07229192519936	3.9538462583229	4.72221839923157	3.34456283783216	4.44313605373588	3.34049857835731	4.20590549291065	4.86117982128501	6.12055659453495	5.52750598707802	4.69034867133436	4.04226150891834	3.58889156143156	4.15454923049232	2.7245083774047	3.64251481277493	4.38939631893358	5.12769661311137	3.50112925593019	FALSE	AAGTCAAGTCAGAGCCTCTTAGATAGTGATGGAAAGACATATTTGAATTGGTTGTTACAG	A_52_P538084	Igkv1-135	ENSMUST00000103303
A_51_P483877	6.46276195449513	5.84870851478874	6.20366157257047	5.93430537073606	5.90154900971265	6.16479078858292	6.12731307740548	5.84109442033307	6.63725324197754	5.87281384192729	6.23702646341228	5.86772990621241	5.88533951200373	6.23611551813881	6.44719691963896	5.98273416135196	6.77804388031356	6.17694467261437	5.81662112667745	5.95928691201674	6.42740772123228	6.79250902910293	6.29753708028067	5.70006691442196	5.57427692650807	5.81183565707127	6.45777263865297	6.54909192727347	6.51762342056812	5.89895915901647	6.03960215990965	5.96919132951043	7.7175881388977	5.71354777108085	5.74930130970074	5.76596383202323	5.63140389921156	5.87919994428459	6.7855518087203	6.26225178566202	5.76140984456354	5.75135060705504	5.55405894012407	5.9266581768296	FALSE	CCACTTCAATGAGATCTACTCCCTCAATGTGCTAGAGGGCTGCTGGGTCCTCTACGACAT	A_51_P483877	Crygd	NM_007776
A_52_P35915	10.1087534159343	9.94742066156328	10.4281498977426	10.1000388323197	10.1207120557731	10.0783373668979	9.42548588088082	9.6714038123375	10.2666669757751	9.86525836142735	9.94766807722466	9.66597250558772	9.57773663991673	10.6340266497117	10.5068305368442	10.3788234805053	9.98688480865042	9.69924297437501	10.210115930429	10.1681384934648	9.78048481215988	9.43345595690864	9.53351294874846	10.2240822571254	9.76776165712298	10.0119362009968	10.2446465250281	10.3682291818345	10.1713262816656	10.417159413769	9.55385104506263	10.7271761107791	10.355717428855	10.0299137451497	9.37801723970075	10.8332025523564	9.90431495679093	9.8690848580272	10.202678120033	9.37940852822128	10.5005191591175	10.2759211692563	9.30038850708712	10.2350039636962	TRUE	TGTGCATGTATGTGTAACACAGGGGTTTAGCCACCTCTTACCTAGGGCTCAGACTCACTT	A_52_P35915	B230312A22Rik	NM_172691
A_52_P300776	4.02351905042899	4.34978835741825	3.86137609571733	3.79608373784614	3.80375559166873	2.96863998297607	3.5783642761466	3.95711524289789	4.18725026384978	3.88714542158961	8.30600495217332	4.23178887541646	4.12193255719295	3.54317867788394	3.21544539181603	3.33837030291537	3.23288087039093	3.50479726403314	3.47794221988851	4.31035455679483	4.16869401280113	3.91356397712335	3.6554687571957	3.79731620261243	4.47347144950804	4.2980299973499	3.26202160648397	3.40797378299377	2.7092765136775	5.13009213184078	5.75870894178926	3.27232133773033	4.13224857281877	4.03672059126103	3.90339810170408	3.7435351840628	3.97269696710894	4.02833894559713	4.29363160696621	3.52440549847696	3.98327538483521	3.62193598438338	4.32965868606156	3.38569661933625	FALSE	TGCTTCCTAGACAAGCGGATAAACTATTTTAATGGTCTTAAGAGTATATTCTGGTCTTCC	A_52_P300776	2010301N04Rik	AK078805
A_52_P595140	4.37543942310734	3.71261202513089	4.06683203651311	4.04285697208623	4.89336879628858	3.34393144956274	2.9431030527488	3.18087537104799	4.1185624448245	3.31709460932478	3.10536259186493	3.56992284389117	3.06990340301532	4.45801518398788	4.37428617831412	3.72050630317596	3.56237702848107	3.07315153214341	4.11268178855313	4.23557069714928	3.82000326844011	2.93395965499668	3.14253549747719	4.45892384256373	3.54650112698867	4.03042555421325	3.54067307785967	2.8079626896439	3.9470888724114	4.50972079615909	4.47712722498839	4.29742273428042	4.23257709345233	4.16358365284667	3.36605692864973	4.40724405236317	2.83568556730573	3.2483721271287	4.2851007418355	3.10932307145256	4.47255333111366	3.81895661836827	3.96783511976882	4.00644919459948	FALSE	ATCAGGTAAAGAGAGAAGTAGGTGATGTCGAGATCGTGGTAAACAACGCCGGGGCGATAT	A_52_P595140	Hsd17b13	NM_198030
A_52_P704340	9.65626135585677	8.51829502918923	9.0991634140891	8.78816222107283	9.14797578933617	10.2132367222632	9.04208571512191	6.08610379170547	9.18099096780847	8.39114707506996	9.94977605969794	8.84470747171275	9.4525326164568	10.1783201297138	9.3724868712968	9.30265468395994	9.35593710800588	8.97360917792054	6.07650268736633	9.70066796020014	8.31901342302674	9.23919455492573	8.30574797733063	9.27254862721337	8.23044598918423	8.8982982473314	9.10891691167595	10.4141174824401	9.69556368579727	9.41333961790381	9.57725298410774	10.1743694847532	9.38345345020481	9.3827634871939	8.352473916193	9.4504511519273	8.87646994932698	8.41793057623088	9.539515361597	8.26469769256453	9.22976272597474	8.74773959061334	5.93940449324816	9.22808160416947	TRUE	GGGCATGATGATGTATCTCCAGTATGACACCCTCTTCCTTAAAACACCAAAAATTGTCTC	A_52_P704340	NAP061200-1	NAP061200-1
A_51_P472730	6.45140640550823	6.51476349174404	6.945736753604	6.90051983603062	7.42736681712708	7.96729263873696	6.52591582574993	7.36447203369158	7.11819744243107	7.81970004560583	5.67779804322348	7.04239807896427	6.83057270310344	6.71886315641859	7.81995014119745	7.55837912938178	6.75467921905073	5.07521897584687	7.77060163117504	7.7812892670373	7.847895938737	7.21788650492279	6.18513299453215	5.44118121586345	7.1655031591186	8.8992981179438	5.31228315056745	7.91128673920784	8.20285209512464	7.55816007562215	7.26131402784446	8.06833634547184	7.90057843760296	8.19225250803829	7.24458514943285	8.45521741093117	6.51176968186295	6.6355871084171	8.17477511283246	7.5728587289533	9.3048466992913	8.5784326863978	6.01957481249583	8.12426532020853	TRUE	GAGGAAGTGGTGCTTGAGAACTTTGCACATGTGGCTTTGCTGGGTTGCTATGATATGTTT	A_51_P472730	ENSMUST00000063103	ENSMUST00000063103
A_52_P315051	5.5469716909109	5.29979451122857	5.99427500932587	5.70701557992331	5.62765876511093	5.44145230934631	5.2159750651313	5.2464544527475	5.64396889213881	5.36427915150622	5.20477684965353	5.25897905489924	5.26795098235691	5.45157331339387	5.95025222870471	5.95155841116549	5.73540232880618	5.50103951803089	6.26988913518152	5.29476353207046	5.76777108762497	4.90169451965801	5.80714138225395	5.72480934387038	5.42635740540756	5.80240618514748	5.38916004159474	4.57977888248282	5.87919994428459	5.8256163156936	5.85098490863199	5.45108115792557	5.77276725026793	5.68323439973996	4.9777542061906	6.07570856180551	5.02637575693925	5.35092713799932	5.74628807662084	4.90885472148433	5.98536088045851	5.96820423423006	5.70556923676238	5.74113895308566	FALSE	TCAGCAGACCTGAAAAAGGCATGCGCAGTGATGCGTGTTTGTTGTACTCTGTCATGATTA	A_52_P315051	TC1611910	TC1611910
A_52_P319201	5.09131757049515	3.9915470423456	3.85388064972628	4.63644554023625	5.30297812688578	4.65337998149108	3.28544139046039	5.51338395586728	4.63987891955403	3.87613028648357	3.20501717075747	4.48704907728573	4.03579005846594	3.88083968147329	2.7470736954925	3.52257138049508	3.57432071542178	3.02886452096113	2.78745467272947	3.96847723240493	3.0837303176764	5.0211172609102	2.79466258618381	4.78580302889498	4.77090747120303	3.56171003254104	4.15428903533781	4.47378169263711	2.72228449493972	4.13148172082434	4.3233591191433	4.52617400325025	4.17729214976419	3.84526697418207	5.23720849967816	4.24033384657917	3.439787996178	4.32170933496248	4.40665732969393	4.6170078792172	5.04336077100944	3.68290125314526	5.89799568381328	4.31464224929791	FALSE	AAGGAACCTACTTGTTACCTTAAAGAACTGAAACTAGTGGACTGCCAACTTATGCAGAAC	A_52_P319201	B430211C08Rik	NM_001039146
A_51_P159415	10.1384115312627	10.2217134926748	10.2071528891201	10.0291244624343	10.1683992564676	10.0918254881344	10.0279992002526	10.1084350826882	10.0391261230649	10.4585807277161	10.1940400356059	9.93681945352355	9.96041124461691	10.3056250319688	10.1524788013111	10.0578565157217	9.8578965847954	10.0741798393911	10.5686892232054	10.3027761498035	9.95970407023117	9.91899473897806	10.2783266528245	10.0100223536611	9.97453889204157	10.2649837902953	10.2886585149376	10.2091866168321	10.3221967164789	10.2440864991679	10.3345551638747	10.190378270963	10.7319104617935	10.2452007981659	10.402542435339	10.618887666189	10.2585839761732	10.2394601040314	10.2981821806916	10.0694440988998	10.0136991970467	10.3521822582986	9.83941026367462	9.97351946053235	TRUE	TTTTATCTGAGACCTGTTTGGCTTTGGAATTAATAACTTATGGATTTGGTTTCTGAGTCC	A_51_P159415	Sin3a	NM_011378
A_51_P334785	12.0999132137486	8.1166496997499	14.1495265183504	12.0535507939038	12.4433709490474	11.9713012801353	11.127212199992	10.5438702889542	12.7281168095575	12.347122330768	10.0502343395763	7.91183116316759	11.217867733636	12.9207614585264	13.0736795669474	13.2962990578245	12.9097862637833	8.34362009816005	13.0763320634383	12.4519021602263	12.830864777159	10.875999556226	8.95574942794556	12.5039181900847	7.57811985476078	12.6658132496103	11.7641121927978	11.4879594711142	12.4247599517812	14.0527550948504	10.7436801630634	12.9219551187553	13.1442174549449	13.0663188946201	10.104546071756	12.4453161391689	9.24833218674488	7.471351788947	12.3240382198813	11.3872323463058	13.1093953340843	12.232062957325	9.15095466554809	12.7105184471791	TRUE	ACATGCAGGTTATCAAAGCTAAGAATTGAGAAACAACCACTCAGTCCTGCTTCCTTTATG	A_51_P334785	AI447904	NM_175026
A_51_P449604	3.37098059550523	3.18999111938496	3.0037654841607	2.78704579036938	3.26075716872998	2.99408827849399	2.63154690044399	2.61933853273251	2.85635634429409	2.87786226698915	3.12141237853998	2.68176868283956	2.68793471744655	3.2128472265871	2.77266900298447	2.7381359641964	2.41482948759971	2.39766411868031	4.01334805017833	2.98818348049653	2.70322929129901	6.65611437633854	2.81176925957483	2.60330543951845	2.72156181736826	2.61753604771524	3.6059180959545	2.82247412091657	2.74353072931994	3.37773118478226	2.92446091265511	4.29263159043481	4.62467027241632	2.8375727309138	2.68996223217858	3.25519855347344	2.57666600024836	5.93078798109127	8.45202223478068	2.59783869660681	3.34393144956274	2.72704037595983	2.97696829365626	2.61548656631273	FALSE	CCAGGCTACTTTGTCTAAGCTTCATGTCATATTCCAAGGAGTAAGAACATTTCCAGAAGT	A_51_P449604	AK030229	AK030229
A_52_P682483	4.13224857281877	4.2062325191576	3.47913524209581	3.5717484913211	3.89527660893627	3.60480446032031	4.11451803778889	3.69756861700431	4.14920157277682	4.2478793294376	3.89810162693079	4.13249127821862	3.82879648697532	4.19922704496033	4.05468892345871	3.34560842461628	3.12434278910438	4.15358196489361	3.93167009249248	3.9292218372573	3.79027427061257	7.99633076434973	4.39926673559672	3.52380707714686	4.06603432047257	3.80292707770662	6.58143318507113	4.07295460240339	3.52508919590279	4.03956563097969	3.93265110500567	7.45080931950982	4.30856156323709	3.61549080851625	4.12676515669329	4.41665099635323	4.17779778524796	6.03934661254674	6.98490206037538	3.87273613005637	3.96911666636734	3.69540134561745	4.28183293001486	3.61517607840193	FALSE	CAAACTAGGGATTTTGTTATGAAATCGTAAGAAACTTTCAGAACATAGAGCCATACTGAC	A_52_P682483	Ptprk	AK083006
A_51_P481978	3.91008884996863	4.43820635145421	4.36573999394031	4.78546874363455	4.50824027366606	3.36292461392384	4.18463253728277	4.6060134493988	3.599031412792	5.53464269283481	5.62506373895353	4.82861938428495	5.03261138921169	4.4213795251814	4.99915684190261	4.28322033344489	3.21056328286098	4.4125619166931	4.16358365284667	3.80403015101581	5.0407024391504	4.29065136414823	4.12557113652738	4.47873094988507	5.52489248455926	3.53215428346196	8.2429544069351	4.5740081351768	4.93405564010675	4.5644391243164	5.47661160077915	5.66858887382104	4.00041512132442	4.45892384256373	5.19148203127181	4.11069639648845	5.71133696822034	5.37485059598873	5.49693748792598	4.64461303787125	4.40802927875221	3.81386360779818	4.71774915627829	3.44241362414265	FALSE	TGAAGAATCCTTCAACGCTGTACAAGATTGGTCAACTCAGATCAAAACATACTCTTGGGA	A_51_P481978	Rab3c	NM_023852
A_51_P316129	9.59417229846279	9.86411458295494	9.7131010620822	9.75828651257616	9.67589303935657	9.29408241750129	9.58762944433135	9.9852158391229	9.83268914312258	10.2669508742084	9.6488065918899	9.81795489213998	9.75882937742912	9.31903911429032	9.5497753908539	9.56372309557614	9.743652708924	9.3008667539083	10.2264955887062	9.66215495219105	9.8240416009452	9.76451119756046	10.0279992002526	9.5433880652983	9.98546142481269	9.56716340959007	9.70736533440234	9.25838025094493	9.85400956548148	9.70441037137544	9.7119108799794	9.1787803524717	9.82808446670666	9.69090406875994	10.0245192960009	9.74194739384557	9.9508924956528	9.88773697654914	9.3638559574444	9.59834536880174	9.70231225377917	9.73267286402736	10.0232886949559	9.63354477261142	FALSE	ATGATGTCAAATATACACTTCTTAGTTGTCTTCCTTTTGGAGAAACCTGTTTGATAGGTC	A_51_P316129	Atg4a	NM_174875
A_52_P668146	7.7917756949441	8.36623205682253	7.15428421293291	7.43852892309987	7.3417072036652	7.73656555548898	8.0528176714225	7.59966916218475	8.00842967120492	8.39453055397772	8.22473770821302	8.0662574101513	7.98745348683128	7.96881814116922	7.30532358984508	7.50457437565434	6.88052092750843	8.23840093272772	7.54756954197527	7.8179200298685	8.01069640806167	8.21679168857468	8.09679600533628	7.46778275269155	8.24998886310595	7.28742737542474	7.36621638475443	7.9678277179153	7.0005207617479	7.56811776073114	8.26802454679305	7.91288837559801	8.33616590837808	7.44003909883301	8.17657804208446	7.39946004273384	8.11447318137295	8.28301439950603	7.2824218371774	7.91439019336678	7.16915477315903	7.12607348584733	7.98804620707235	7.67505535370308	TRUE	GACAATGTCTATTTCGGAACTACTAGTGACGATTCGGATATTGTTACACTTGAACCACCT	A_52_P668146	Ccpg1	NM_028181
A_52_P914882	5.18062911744777	6.37165078604373	5.87669058370702	4.52372128983196	5.02487274775447	6.08857909443041	5.05227965016726	5.16441713081441	5.13681810804043	5.33303595995058	4.54009598938698	4.87115363586628	5.33216298735822	5.61898818408998	5.11416091697082	4.7452795448782	4.51799730442269	5.15934703715829	6.63919897278641	4.89226253690469	5.11835786567328	4.56126365390968	4.39509945118277	5.80134917049221	4.69538160451737	5.34848483017835	5.28261639833387	5.20477684965353	5.10009206599651	5.91878737143217	6.20551968965154	5.77223396805579	6.28407728606642	5.39395144155532	5.2972503790248	5.7405233668974	5.46685579796188	4.45328275660945	6.79250902910293	6.07570856180551	4.90537081154597	4.71511501862315	5.9927343336122	4.97538939941502	FALSE	GTTGAGATATTAAAGTTTTTAAAGAGTTGACTCTTTTTGTACATTAAAAACAAAAAACAA	A_52_P914882	4930406M16Rik	AK015108
A_51_P508959	10.045952382344	9.74831422451877	10.3284883990341	10.1551617677552	9.7845343849837	10.0134731577377	9.96681406817179	8.70813044760332	10.2199970245393	11.1515018144967	9.16023430015468	10.4537364023333	10.3532683344298	10.0975093266073	9.52804980910535	9.88311419766344	9.93061281438513	10.3043263414728	9.75136929325126	9.56022003029913	10.7802363557785	10.7583592019231	9.9427474096539	9.73601704877782	10.1154366461519	9.86072995838183	10.4672351691181	10.6714894975287	11.8876411521537	9.3981886644041	9.94789884846795	9.2708601469815	9.00956853349852	11.0883495335233	9.75922350240576	10.6496725835098	10.9030562275813	9.61555002863443	10.194790108071	9.02572530940057	9.78210784823272	10.2715355730561	9.6644044644534	10.1804542753812	TRUE	ATTGCCTTAAGCGAGGACTCCAAAGCTGTATGCCTGTTTAGTGTGCACTATTAAAATTGT	A_51_P508959	Prr15	NM_030024
A_52_P500578	4.72862542019758	4.71708800903539	5.31431628457135	5.1458551128826	5.48514612807501	4.62716501307724	4.28911228188265	4.73030906785266	5.05709276330029	4.228275659725	4.77915060333496	4.8162039201698	4.76139115419802	4.51045895809743	4.41864926570048	5.12481253910522	4.81261621162156	4.19184291803296	4.44598232831633	5.28877203370319	4.73030906785266	6.62555558359932	4.4476036408174	4.9671166976174	4.38994578891526	4.96120464483094	7.0134173320359	4.75032325486776	4.93157301925149	7.71055973010267	4.43020496050055	5.42669682689929	5.06795533271215	4.79530728422688	4.59607112185286	5.1164843334613	4.67349593255979	4.6965992987057	5.3400246614163	4.38994578891526	5.60345772236956	5.29203226925924	4.82911913769312	5.10771444720155	FALSE	TGGAAAGATGCCTTTTATGTCACCAGGACAACAGGGATGAGCCCTGAAGGACACCCTACC	A_52_P500578	8430419L09Rik	NM_028982
A_51_P134801	11.367984175504	11.8575930070204	11.35312620517	11.5630044351054	11.3779156495351	11.1469997397682	11.1308407655257	11.9794492704105	11.2355417034052	11.35312620517	11.5417918675092	11.8775056546702	11.3885104485849	11.5751285619681	10.871282582208	10.8524537930457	10.8392728882419	11.854316852067	11.2410630223531	11.9499115551106	11.4378161413691	11.3924803747246	12.1049075158929	11.3096672851251	12.3575428061785	11.6349134110659	11.2804053286909	11.9223739988994	11.2419491618534	11.4040232415396	11.5173308531998	11.4440131656192	11.688934883728	11.4229345844166	12.1533962881724	11.3571629813071	11.5707748688907	11.7498454121666	11.2870226751985	11.6457173250772	11.4110702152343	11.0699259011775	11.3670804934622	11.1629866672278	TRUE	GAAGTTCTGAAATGTCATTACAGCCTGATCTCACTCGGTATGATAATGCAGAACCTGAAA	A_51_P134801	Ankrd12	NM_001025572
A_51_P380699	4.08165121499714	3.74718354031722	4.27553424046789	4.58705558116756	4.45957355500719	4.86874917308222	3.29539805844898	3.00303302368844	3.82342236941115	3.59503325303624	4.27053800630649	5.23323932265297	2.95066506923833	4.59915661399204	3.94596945566734	5.1852515206305	3.54030783932078	2.77992719201169	4.41147816904029	4.75070277129925	2.65900604852763	2.92808524997401	3.87305037778012	4.70285096159834	4.37773871722305	3.02793338984771	4.21336961881749	2.8343985705667	4.48870490819304	3.64958762703405	3.70496464746949	3.01337603754365	4.40868812655887	3.4141020742459	3.96141211144383	3.10266078127734	3.33543095335606	3.37990691097882	4.14479320609472	3.87042772201184	4.27115911437147	3.80563352200998	3.81018450525455	4.30093759776778	FALSE	AGAGTACTTCAAAAAGCAAATAGAAGAGCTTTACTTAGTCTCCGTGTGAAGCTCCAGGAG	A_51_P380699	Acsl6	NM_144823
A_52_P860158	3.15796606382147	3.30146042162181	2.68555352443572	3.52474410582994	2.81254006909085	2.53869332925941	3.18116215895013	2.92609507258114	2.50918624436624	2.18068330451121	2.90399108986154	3.26991694894508	3.07068282648089	2.78988249926174	2.81551819326362	2.04958007316325	2.31289622062731	2.68808652912793	3.03031376928051	3.06448303806301	2.69222621859385	2.69829561876774	2.6683149461158	2.5865812973275	3.13138489408983	3.16537593874327	3.02332684495718	2.59483801076546	2.72508532734879	3.56427011824048	3.2071935742037	3.01817593690144	3.06882344403293	2.67660766823182	2.8375727309138	3.09421453534244	2.59167803658642	3.08856901905276	3.58717844772097	2.75324760203095	3.19673892972419	2.44396078572304	3.45002150873088	2.39999112223823	FALSE	TCTACCTCTCTACAGCTATTAAGAGTACTAGATTTCAGAATAATGATATTCAATAATTAA	A_52_P860158	AK089786	AK089786
A_52_P518305	7.64893611936806	6.85836879992547	6.6879572633935	6.31373586843263	5.91563297775764	7.1712116228478	6.67409409323011	6.67326127756922	6.40123639481728	6.09113232204693	7.33989059111175	6.8238558349186	7.30380273276245	8.34916789991234	6.95509608773477	6.44154292311163	6.74219345819758	6.75862391184077	6.20714668841199	6.75539319752008	6.30735002071924	6.27700328424106	6.78900948148285	6.85028070830699	6.60666947845667	7.33608313656955	7.11530502386276	7.78516194399197	7.3498647157098	7.96085443711543	6.44243215272152	7.82218972245864	6.9138791390687	7.1649016163486	7.03316792412944	8.42754265878223	7.01094235583013	6.38645086616465	7.82672838529229	6.2900576936784	6.24936446616249	6.12302886383579	6.31605722506129	6.65885652876957	FALSE	ATGTCCCAGAGGAGTTGCAGCTGTCACACTGTCCTCAAGGAGAGAGAGCAAACCTGGCTG	A_52_P518305	Pdlim4	AK035513
A_52_P770791	3.15180983316887	3.31413699628204	2.6956847088477	3.11427708175157	2.79909876425161	2.54867434841711	2.66974469794417	2.72684181249138	2.50491779398615	2.02480951549257	2.9233491667924	2.75581272212479	2.50691570482293	2.88151089314867	2.65956038462979	2.06835339714482	2.32628296776231	2.44090622229231	4.21031678214472	3.5071499768044	2.59301040537628	2.71945343246846	2.62261287533702	2.47689895371646	2.72376666165135	2.82714792405949	2.80690174267383	2.6066856730394	2.74202985972671	3.57799958077369	3.01415038355048	3.02414625242266	3.15913987000791	2.83611166949424	2.84122898988597	3.08268274745425	2.28049078492569	2.76627821887424	3.12165913434301	2.48285394467965	3.17652169977448	2.46508519260598	3.16318887025911	2.03578598973342	FALSE	AGAAGTTCCTATCTCAACCAAGAATAACGCTAAGATTACTGTGTCACTTTAGGTGCCTTC	A_52_P770791	AK040544	AK040544
A_52_P188690	3.15238842397234	3.32190652391072	2.69894678174779	3.33412293641454	3.38970241543852	2.5528830817046	3.40408859406541	3.03000953767515	2.50671017482045	3.28018440729891	2.93332482856998	3.27101473292067	2.51384349910664	3.09777539723142	2.65758814140534	2.80010519182479	2.41540437811297	2.86405293201161	4.60770602363209	3.21943253407208	2.65956038462979	2.72983278535	3.27470698514903	3.35135866014707	2.72742616756056	3.07123498186857	3.36112255601666	3.09040378905216	3.2041521914017	3.58450665246709	3.47794221988851	3.02500249185419	3.06737684730045	2.53195477344358	3.85596328788112	3.0794768950879	2.45503158276607	3.02932028888774	2.98446910376652	3.14502553591014	3.16260967434327	2.47555820570591	3.38161456223306	2.53078998166495	FALSE	TGTATTTGCATGGATATCTGGGCACAGTTTCTTGCAACCATGTGGTTAAAGGTGACAACT	A_52_P188690	Cart1	NM_172553
A_52_P453972	6.66091735660208	5.67941882635735	6.42168972348856	6.57162972886413	6.80386552245016	6.85427691831383	5.86165158123704	5.96877582196641	5.63363199585808	5.91847876864568	6.1917666176272	5.89171734005607	6.29422954724439	7.10106216006477	6.36104699474052	6.29778843658992	6.05621828578185	5.49829862716101	6.84729161847385	6.64150160403615	5.80134917049221	5.5648507733525	6.33242866686554	6.5417052705269	6.17853315190392	6.54779333203332	6.9390414809523	6.92707360827813	6.28982398791124	7.13414011435297	6.65199631423459	6.7752664168117	6.67111418559391	6.21337478902312	5.72018107233743	6.81607930699745	5.47217013772399	6.03151869898835	6.5109154642489	5.60321776689886	6.30265825896162	6.27776259607438	5.90555707640556	6.51531160548998	TRUE	TTCCTAATTGCGGTATAAAGGACGTAACGGGAAAAATACCGAGGAAATGGCGTTACCGTT	A_52_P453972	B230369F24Rik	AK050536
A_52_P322389	9.47425584811165	9.24258710857944	9.52781184284557	9.44142204785738	9.43764492950284	8.92288617011745	9.38794434319043	9.24679013067075	9.49660476911967	9.1594403405914	8.89132631290646	9.31631609631129	9.22580591778671	8.72375171315837	9.51691564296799	9.43428053922552	9.61555002863443	9.26790422499593	9.51056372101742	9.06887667923106	9.44212073757968	9.40841341731815	9.2385225527582	9.60853839442955	9.25939467043878	9.5246797959364	9.40103559235306	8.4820957672232	9.49464446090616	9.30290223284027	8.79021271804658	9.16936225767105	8.87318116089396	9.16567834970108	9.04540976753284	9.21472363468087	9.32418570475224	9.30868336366214	9.05438494277453	9.35190974875564	9.61605496154797	9.71686210873933	9.21968885306441	9.59344743048484	TRUE	CCTAGCTGTGGACCCAAATGGCGTGTTCTTGATGTCAGGAAGCCACGACTGTTCTCTGCG	A_52_P322389	Strn4	NM_133789
A_51_P209200	7.58639825456646	7.1649016163486	6.63117423389691	6.76586575169875	6.62575969981793	6.85583372522371	7.38344931251468	6.98772553068223	6.85981448009982	6.88600712217748	7.08853326641227	7.07136484185936	7.27447111329661	7.25633228749071	7.05869897911149	7.07723156739325	7.06909583602679	7.53410533993872	6.6422533111817	6.77166728465567	6.83368261405429	6.83709129967446	7.66213630463147	6.87351683527279	7.43883394585763	6.70934389078243	7.05404250383286	7.71451121127442	6.80717068833462	7.05577505669938	7.12922715340693	7.15219171280114	7.1763653647279	6.63846174609021	6.87227535524897	6.8891396890875	7.16366170263153	7.59178869981216	7.02279103545813	7.24279425954829	6.65474964295379	6.7186929294318	6.96098632617327	6.96415420971667	TRUE	GTTTGGGAAGAGTGACTTATGGAGAAGAGGGAGGCCCTCCTTGTTTGGTTGTCTCTGCAT	A_51_P209200	ENSMUST00000024982	ENSMUST00000024982
A_51_P251032	5.00434597977614	5.94660878004308	5.03518653573183	5.55298846288595	5.57307444280832	4.97077348880478	4.85463711340566	5.41657669535834	5.58818102878366	5.32148156842624	5.40103338996011	5.7254452358961	4.93212573007032	5.40404049333906	6.20366157257047	5.01885120298194	5.59153070316529	5.89501677825023	5.42121446828076	5.54478046066062	5.06659269440482	4.72221839923157	5.43557580358594	5.56925225565121	5.19353154229683	6.19471411421941	5.15096875438938	4.73784053142765	6.20551968965154	5.55207800358593	4.91483765477324	6.42890583394551	5.4491012183972	4.77464256634349	5.08217819427223	5.61319239595184	5.69722095008504	5.87225598769906	5.57756526938031	4.74711852241351	5.19115618158873	5.0087243320016	5.12748295604982	5.15096875438938	FALSE	GAATAACTGTCAACAAAGCTAAGAAACACATGAGACAAAGAAAAGTCTGACTTCTGGTAA	A_51_P251032	AK089906	AK089906
A_52_P270723	3.15519747730674	3.35342677736813	2.72199603984565	3.06056551924789	2.79110140755848	2.5640285181075	2.66235705045433	2.67407891177748	2.57436274223719	2.15083090396251	2.95757736588472	2.75229973830548	2.54973397479433	3.11858799376083	2.68743043455824	2.14063035801124	2.33537226249477	2.51311238894171	2.72684181249138	3.14786114841153	2.65813738127885	2.76935876220149	2.83257813389307	5.05274864113947	2.74412713815251	2.76843157709072	2.75116168470471	2.65542012200416	2.80152853204562	3.59763750000777	2.95737111080926	3.03841808412153	2.89443427168736	2.47154191861156	2.85226222130869	3.08914211425908	2.24569418657548	2.79173453480667	2.89580102757436	2.81294044197146	3.13206963518527	2.52374579518421	3.36605692864973	2.10329679157198	FALSE	GATCCTGGAAAACACTGAAAGGGACCAACCAAAGGTACAAATGTGTACAGTGGAATCACT	A_52_P270723	LOC670376	XM_980978
A_51_P269793	10.1855688067092	10.0306703912481	10.3671569483466	9.8900808513776	9.17530658262552	9.45792327275032	9.73187402005117	9.8350438138828	10.0211170710726	9.6754378362411	9.90250048451495	9.99555733207781	9.18052899001604	9.26902579321201	8.74821259418707	8.78244343204117	10.233106301768	9.34873535759175	8.95317942451658	9.3993388212227	9.22214742374617	9.93352466571386	9.42016174087204	9.94766807722466	9.40344045022533	10.1483620558194	9.23053984996173	9.3993388212227	10.0945008997094	10.0200841977617	9.06814755266496	9.58553392562995	8.83707545646656	9.66028366668462	9.13784301497505	8.48292962329845	9.62307491787976	9.36628670479304	9.60759053191966	9.1719898285101	9.38916415556665	8.76433140151987	9.53786399754238	9.32630900414603	TRUE	TTTAGACATGAACTGGTTTATCTCCATTAAGTGTTTAATTAAAGAGAAGCCCTTACACCC	A_51_P269793	AK033780	AK033780
[truncated: 40,711 more rows]
