# Supplementary material for: Expression Quantitative Trait Loci for Extreme Host Response to Influenza A in Pre-Collaborative Cross Mice
Source: G3 (Bethesda). 2012 Feb 1;2(2):213–21. doi: 10.1534/g3.111.001800 (PMC3284329; doi:10.1534/g3.111.001800)
Supplement: Supporting Information [file supp_2.2.213_FileS4.csv]

#Differential expression results from LIMMA	note that the coefs column indicates the value of the contrast LRI-HRI on the log2 scale.
probe.names	coefs	p.values	q.values
A_51_P331831	0.192086349348349	0.199490901386704	0.0554773047699455
A_52_P299964	0.261188689802601	0.00827288382267352	0.00328287525606076
A_51_P356389	-0.078937152812264	0.377441854440221	0.0959934612054883
A_52_P684402	0.108303798559106	0.125841752121427	0.0369945673441746
A_51_P280918	0.602185500488076	2.00987202157723e-07	2.5298852359785e-07
A_52_P613688	0.149619512634885	0.141739459845824	0.0410925624937042
A_52_P229271	-1.08442215848008	1.47703866088277e-10	6.94292071509961e-10
A_52_P655842	0.175912659931872	0.452145830175992	0.111747798091313
A_52_P65218	-0.108148289403109	0.353351072138602	0.0907261863142325
A_52_P267543	0.265083749116288	0.0123272158978566	0.00469361161501546
A_52_P440044	-0.00350384575014751	0.974369772868367	0.209799337137046
A_51_P170285	-0.932904377667352	1.60577572302702e-08	2.93365818336124e-08
A_51_P123134	-0.473759952405225	0.009374385345506	0.00367420428382575
A_51_P213898	-0.250893677956800	0.000319072384331518	0.000174243072908608
A_52_P413257	-0.0801940802086651	0.563255678152456	0.134363882143470
A_52_P846109	-0.513554576063291	0.00430801240664009	0.00182479047508197
A_52_P83688	-0.0184270018233441	0.786016892119739	0.176831084798593
A_52_P303343	0.743674064406477	0.00120753316903142	0.000575401071000617
A_51_P131025	-0.149117449290227	0.00070267096954857	0.000352054173610339
A_51_P293489	-0.332726982481811	0.00338816985109352	0.00147082924306686
A_51_P514421	0.304162633289986	7.0415758288865e-05	4.43275005865243e-05
A_52_P496870	-0.493836123132409	4.31817199642515e-07	4.92899160298684e-07
A_52_P293556	-0.151153577629403	0.187159602548797	0.0525099379662889
A_51_P240269	0.385736329147742	0.000303275143429448	0.000166556936358003
A_52_P666646	-0.541035019920905	1.51925246825015e-07	1.97191628142314e-07
A_52_P247491	-0.469367109736341	2.98509523181321e-05	2.05036827844705e-05
A_51_P262432	-0.194253098681125	0.000115405509077930	6.92363291513859e-05
A_51_P308298	0.727093713110962	4.71048918558064e-05	3.07913508889375e-05
A_51_P389751	-1.10342162058507	4.77188159375154e-11	2.97695833005768e-10
A_52_P25008	0.188736003049483	0.00471388478530049	0.00197783530400721
A_52_P925197	-0.265974953533972	0.112042505023282	0.0333984507926103
A_52_P541752	0.607151233018036	0.000226841283757174	0.000127608340558339
A_52_P10458	0.520480503775428	4.75446954556651e-09	1.07552931093396e-08
A_51_P380875	0.369574730421556	3.35117753312716e-06	2.94686725637259e-06
A_51_P487162	-0.289733528047663	0.00247178432975947	0.00110710062455118
A_51_P476660	0.161952280508391	0.168618416236039	0.047860252263045
A_52_P692753	-0.172185987416391	0.0176142081481325	0.00645344349852967
A_52_P84096	-0.400057881091648	3.41356118282209e-06	2.99163578680066e-06
A_51_P158538	-1.02684163701866	3.71354914268072e-11	2.46434687925370e-10
A_52_P215152	0.47560957535814	0.000220133313783772	0.000124196068353570
A_52_P987564	0.309204159637016	0.00121397145484757	0.000577554159078563
A_51_P344734	0.102379794580081	0.197091886265202	0.0548947269390572
A_51_P350403	0.223953645961293	0.0065768297682568	0.00267050770960509
A_51_P419959	-0.0607487017772002	0.285849333798886	0.0757877832843028
A_52_P92905	0.159097044169997	0.108656226565935	0.0325646815509773
A_51_P479696	0.310784135936723	0.0153516543010030	0.00570791285347124
A_52_P256914	1.09850179263393	5.38362776748894e-06	4.47102900182183e-06
A_52_P1012592	-0.699983510355881	2.58137295939503e-06	2.34606390707296e-06
A_51_P425749	0.0165818582389452	0.748508937400133	0.170060275101601
A_51_P410581	0.117690069308786	0.150950707374348	0.0434282376204995
A_51_P510418	-1.70336268749075	6.91760784809476e-08	1.00534682360941e-07
A_51_P382618	-0.956010607050786	0.000120637166015462	7.21352488640152e-05
A_52_P310225	0.650854505553868	0.000420622404624425	0.000223215718611172
A_51_P346923	-0.497433768158147	9.5136386173843e-07	9.812737223726e-07
A_52_P489131	0.0475864099276002	0.411643746779346	0.103283906600679
A_52_P298854	-0.713744761458743	5.52190843453186e-09	1.21550546467533e-08
A_51_P516125	0.341464783586538	0.00244060718455729	0.00109476645247455
A_52_P482360	-0.0908971645370862	0.302938318428186	0.0796788161449854
A_51_P219849	-0.191563529269372	0.0336973527518413	0.0114878492489753
A_52_P59335	0.643131585076515	2.96774835456128e-08	4.89954838827784e-08
A_51_P199567	-0.100625471000033	0.0297974332519062	0.0102970466699074
A_51_P204730	0.229561462222325	0.0151393833332199	0.0056359537993271
A_52_P494982	-0.0160751466584115	0.901717831489335	0.197159456073495
A_52_P593361	0.0694358775632118	0.200253244794728	0.0556581298321731
A_51_P429284	0.09209781421624	0.107521194209755	0.0322566821713878
A_52_P316644	0.263046548624752	0.000790303194350717	0.000392617868876502
A_52_P514391	-0.144192240921182	0.350225845728510	0.0900262032858597
A_52_P416147	-0.172958378810437	0.0150091509541864	0.00559131594324849
A_51_P120851	-0.0849823785814436	0.200838335701326	0.0557947110897719
A_51_P201520	0.172498300431501	8.89607643155132e-05	5.46796113596555e-05
A_52_P99470	-0.312969527267833	5.11086752006429e-07	5.70631454195979e-07
A_51_P261001	0.0622789951530311	0.234970814252466	0.0639965665373735
A_51_P314273	0.127226797189511	0.0470893774278252	0.0154794540687683
A_52_P201106	0.94223595890708	2.80993838896729e-05	1.94229884718170e-05
A_51_P270519	-0.357192552447493	0.150871591855403	0.0434136498775946
A_52_P179729	0.00910743537807335	0.921222584965057	0.200693227965669
A_52_P311491	-0.334684159907001	4.49509240446455e-05	2.95689623351389e-05
A_52_P62833	-0.695449101495791	0.000553085972185492	0.000284694925271869
A_52_P504342	-0.722965687105336	6.59563900146696e-10	2.2156168632688e-09
A_51_P260513	0.119418452340003	0.0782660938920836	0.0243599927695571
A_52_P254607	-0.505023309944026	2.44833760214667e-07	3.00495948455725e-07
A_52_P283156	0.00472107709635772	0.961548961449278	0.207741777498126
A_52_P482063	0.140013956265374	0.162214988976995	0.0462517451334031
A_52_P664593	0.247616866196380	0.0360091681041158	0.0122052831315742
A_52_P610239	0.059446773148867	0.486841019578241	0.119145029411531
A_51_P169374	0.70635852567846	5.43536206486756e-07	6.02390117340471e-07
A_52_P180130	0.6849209019265	0.000570075275814858	0.000292550096362732
A_52_P458742	0.441208072211232	5.2066435527568e-05	3.38222864124645e-05
A_51_P398235	-0.0630951508793167	0.319030197273822	0.0831600012395485
A_52_P347287	-0.531531502078622	1.8194449659885e-08	3.24305247680999e-08
A_51_P215995	-0.117494471366546	0.100702739582061	0.0304302907715327
A_51_P161574	0.119337307325395	0.395123814995807	0.0998130510382284
A_51_P470503	-0.474651685737731	1.15955537413072e-08	2.24814286057875e-08
A_51_P165082	0.355218748572913	0.000899817808785237	0.000440318304975446
A_52_P522264	-0.184821208999193	0.00788661044837231	0.00314064012490455
A_51_P128648	0.151032199103266	0.0587643037820694	0.0188917062653867
A_52_P265762	-0.209632974242064	0.0168151765064171	0.00619338152091002
A_51_P222773	0.539280657188673	5.13165939059916e-07	5.72244947241047e-07
A_51_P262662	-0.124094750757511	0.0222777963529818	0.00792091126879366
A_52_P589568	0.85585661437931	3.6919396426686e-09	8.71493196037985e-09
A_51_P150175	-0.330972002445939	2.71355766652136e-05	1.88337122737770e-05
A_52_P353478	1.45786926571853	9.63697684494029e-08	1.33807060598431e-07
A_52_P90363	-1.28039087211644	0.0171629576222536	0.0063043242961294
A_52_P947236	-0.140665199336069	0.203899671466143	0.0565581297095997
A_51_P484691	-0.175013961081561	0.00144158013669168	0.000676802048484085
A_51_P183102	-0.330407659693703	2.15700689259140e-05	1.53164301236470e-05
A_52_P368134	-0.479217702472406	3.88769622177328e-06	3.35437961079955e-06
A_52_P73594	0.747934920615592	1.95063935758018e-05	1.40276469970966e-05
A_52_P670070	-0.212361756407130	0.0206152515166761	0.00739975526534378
A_52_P137829	0.323504930468376	4.5833064187277e-05	3.00758969044536e-05
A_51_P146126	0.22501355061644	0.104314881870269	0.0313991527253771
A_51_P408631	-0.373718480826751	5.612394814555e-07	6.1871789696875e-07
A_51_P491470	-0.246994663885605	0.000504676111346797	0.000262521477914992
A_51_P329356	-0.00905177328289497	0.883539742805564	0.194033061510819
A_52_P79385	-0.107543940449775	0.201028205813045	0.0558417290212949
A_51_P129006	-0.485525720004661	0.00166838870625419	0.000773866292894411
A_52_P176573	0.215922764229764	0.0395586031791732	0.0132556922799958
A_51_P108190	0.183312371805835	0.243979794678914	0.0660515875800182
A_51_P154753	0.484309554706101	3.86293313067458e-07	4.47731013539519e-07
A_51_P390531	0.435267848587396	5.42889198976399e-08	8.17512383891943e-08
A_52_P571707	0.039454100803864	0.478926677742945	0.117444706185351
A_52_P553673	-0.363461849097991	2.14803611261931e-05	1.52647406180462e-05
A_52_P222193	-0.0292848879206318	0.8654163372083	0.190887027440434
A_51_P347312	-0.831993835488959	1.46691125051535e-09	4.16320974107412e-09
A_52_P339204	1.98677129471095	2.41562078260999e-11	1.81828378334114e-10
A_52_P157673	0.20292172933038	0.098260533120136	0.0297820513734293
A_51_P348804	0.0191457639767432	0.756909552017206	0.171608875469473
A_51_P150648	0.362795315782577	3.56988991465688e-11	2.38656148189876e-10
A_52_P635271	0.735076877107545	4.74456005583409e-10	1.70597946158353e-09
A_52_P475423	0.390581020527576	0.0514608751112535	0.0167667531258813
A_52_P704340	-0.591293937418962	0.0392073009432195	0.0131477375857513
A_51_P472730	-0.621026135039812	0.0243975108991107	0.00860452313091872
A_51_P159415	-0.0492497746102316	0.432054337169212	0.107736126775583
A_52_P668146	0.544251775573553	1.45337153077299e-06	1.42522380791957e-06
A_51_P508959	0.0471956251817858	0.799100058000989	0.179106106662338
A_52_P453972	-0.506637432421448	7.6729898164472e-05	4.78592316313223e-05
A_52_P322389	-0.204518240538970	0.00976535726440118	0.00381200888047274
A_51_P209200	0.238925986257948	0.00600967730014128	0.00246274628129981
A_51_P269793	0.0433352549687029	0.754658597057833	0.171141525178427
A_51_P393067	0.0870140304225728	0.262591138971794	0.0704142466142244
A_51_P327141	-0.165388470993124	0.196762376477075	0.0548142281988421
A_52_P634856	-0.493299246782879	2.2208981256309e-08	3.8324678500118e-08
A_51_P165435	0.345691280345799	4.84541560031743e-05	3.16275180194349e-05
A_52_P119553	-0.0885741889790657	0.292708826292348	0.0773413784835016
A_51_P289496	-0.0254258805179326	0.680547288458993	0.157057644574168
A_51_P500550	0.176461185134642	0.0641755417019636	0.0204395981596653
A_52_P401386	0.283911825884674	0.00144500391496334	0.000678056739404422
A_51_P463784	-0.239659701969060	0.00669366345383905	0.00271347144599813
A_51_P333850	0.139844387226299	0.0074847518681691	0.00299869327872757
A_51_P511176	0.253408788631784	8.98197984622708e-05	5.51575292236222e-05
A_52_P55772	0.782702412221598	6.22698249606356e-05	3.97353862987889e-05
A_51_P152578	-0.00174883684038996	0.98295209393024	0.211169524613554
A_51_P298538	-0.311698409861627	1.44157855771309e-06	1.41531835904592e-06
A_52_P488220	-0.584590763761989	6.95494367973924e-11	4.03226961522548e-10
A_52_P536383	-0.164817432258605	0.00225013824051668	0.00101521587447070
A_52_P306396	0.046730230897694	0.213849031671046	0.0589615139869898
A_51_P311659	0.542480543001595	4.70149297473468e-06	3.96678717754581e-06
A_51_P465582	0.488693930781073	0.0034668468880719	0.00150137271364191
A_51_P497563	-0.118614911702709	0.0212536821242608	0.00760472078685102
A_51_P357735	0.0129384382121778	0.87501868056643	0.192659743639983
A_51_P339858	0.202122874801962	0.000161728125578813	9.4067303340562e-05
A_52_P578354	-0.214090246404286	0.0116296876618390	0.00445685711692003
A_52_P199360	-0.0831284399855505	0.337124497694954	0.0870884212585788
A_52_P1002614	-0.0544516002208422	0.444548168081653	0.110191911691436
A_51_P116699	0.328975339141452	1.3013520472346e-05	9.80914824303312e-06
A_52_P268720	0.877890361462411	2.74491525077702e-12	4.22268901699942e-11
A_52_P394395	0.801597442379393	2.45789538274954e-12	3.98492130165952e-11
A_52_P25141	-0.85014482763941	8.9614981855027e-08	1.25782788913586e-07
A_52_P1067790	0.0278300989473017	0.838147664881134	0.186024066737274
A_52_P348922	0.24468727162604	0.08071488466336	0.0250415206023224
A_51_P279997	-0.383039237821112	0.000303138983978726	0.000166549724194448
A_52_P542912	-1.13460715318538	2.35263309123833e-12	3.90603579631352e-11
A_51_P150069	-0.0997401687334705	0.398480567396735	0.100478019718296
A_52_P657435	-0.238731330238013	0.00167761791052949	0.000777640147858489
A_52_P566005	0.473322605860544	1.26448567583076e-06	1.26333186199370e-06
A_51_P421958	0.286017218513614	0.0110763682071353	0.00427689219393096
A_51_P141860	-0.0423923439486238	0.301906347098588	0.0794459756015622
A_52_P121641	0.430296416613528	7.26066845940249e-06	5.83510158980451e-06
A_52_P202259	0.210234374256418	0.0297955813263648	0.0102970466699074
A_52_P257071	0.765855538075304	1.05337716888313e-08	2.0681996547124e-08
A_52_P634522	0.0409533865658505	0.690437209689826	0.158933643662869
A_52_P214740	-1.04939243593705	2.26761048283302e-07	2.80989337931507e-07
A_51_P488646	0.454208958244724	4.8364137217663e-05	3.15763724223351e-05
A_52_P620009	-0.0578347088015256	0.308199338095466	0.0808348432802129
A_52_P471812	-1.56696853065593	3.05089049831582e-11	2.12896107511601e-10
A_52_P64924	0.130630104701781	0.200264471304751	0.0556581298321731
A_51_P152946	0.408682654612523	1.75805172875936e-05	1.28197491336499e-05
A_52_P2670	-0.351410563799112	0.000569602835657677	0.000292418499021531
A_51_P309293	0.370068616389471	0.000303974144594207	0.000166894090856563
A_52_P1052731	0.050574396111231	0.675774369665037	0.156129147431005
A_51_P436785	-0.202796651131667	0.193844045615139	0.0541572617596337
A_51_P289862	1.22842754240797	4.11262041394371e-10	1.51517555865367e-09
A_51_P211491	-0.0808436306170162	0.446943870853877	0.110714792478997
A_51_P433989	0.459246987677876	0.205375412308976	0.0569091712772128
A_51_P322550	-0.0834584375860707	0.303674124888319	0.079833571161502
A_51_P123017	0.513694342664081	2.40461597568072e-08	4.08698250507105e-08
A_51_P488888	-1.40523133101504	3.76010557592989e-12	5.35820425060432e-11
A_51_P106443	-0.303928185676186	0.000502872613636311	0.000261847338829034
A_52_P232220	-0.00655311139006542	0.963331726259382	0.208060532849352
A_52_P272915	-0.272536996089404	0.000119539722219424	7.15264194345442e-05
A_52_P164017	-0.221660432168994	0.00121888349246849	0.000579483791874041
A_52_P619820	0.282272461297433	0.000539115983708027	0.000278510052148990
A_51_P237514	-0.140413735329362	0.0154062329783036	0.00572348993573649
A_52_P1116870	-0.0786353913812885	0.311290904611057	0.081472072264452
A_51_P262766	-0.34462568646658	0.0107595798547686	0.00416583546879378
A_52_P489700	-0.0350930043999966	0.809162818423418	0.180806332450859
A_52_P105147	0.218681166576950	0.00068836944417036	0.000345528176752047
A_51_P294979	-1.88525352459972	1.37204119095544e-11	1.23416572339202e-10
A_51_P427505	-0.0159869886743422	0.803613059750726	0.179892865466271
A_51_P502107	0.253275522452487	0.000456091339813826	0.000240062150603583
A_51_P380527	0.184994344490537	0.0469429641748033	0.0154415443789566
A_52_P592835	0.65584361486796	7.91113334423457e-06	6.29803252469825e-06
A_51_P175454	0.0157389102131518	0.759214025685689	0.172059313297701
A_52_P981587	-0.0768516889983779	0.286316844075345	0.0758820124983778
A_52_P190270	-0.324335856249057	0.0396525704091843	0.0132822482311507
A_52_P681391	0.366679040939569	0.0259666244374530	0.00909042431368028
A_52_P326245	-0.11091995066929	0.217443035448953	0.0598549136126763
A_51_P397639	0.0187524157379748	0.838609122990211	0.186111229549541
A_52_P89477	-0.380220195371505	0.000895942611667301	0.000438897951849813
A_52_P462071	-0.538118532497442	3.45330893843538e-07	4.06165414377936e-07
A_51_P214251	0.442085945090182	0.00701323990052694	0.00282778522741884
A_52_P472958	-0.345227691767255	0.0068033364191026	0.00275257297116684
A_52_P36731	0.399585172023237	2.71487871234189e-09	6.81242625159954e-09
A_51_P362054	0.156566364542437	0.0215851249349072	0.00770600113596466
A_52_P622042	0.101878440616138	0.657294418461784	0.152523355196293
A_52_P205001	-0.291330288290874	0.0114609510064316	0.00440403582868742
A_51_P117618	-0.481522032235988	2.57187846064648e-05	1.79288560600933e-05
A_51_P201346	-0.687192584980046	1.82795188790427e-07	2.32576571176999e-07
A_52_P23041	0.0135902069658957	0.806213560121532	0.180340807441392
A_51_P224771	-0.160080942625067	0.0336412942330581	0.0114701824419650
A_52_P397936	0.209629244939728	0.029999817643129	0.0103568824179168
A_51_P328725	-0.723976872429313	0.0132673716128988	0.00501350584140926
A_51_P220739	-0.0338731940678567	0.498040827164911	0.121482800020336
A_52_P657963	-0.356088384827551	0.183940463341010	0.0517104979179679
A_51_P452003	-0.0104478309329448	0.885466193782994	0.194316980404272
A_51_P158584	0.0314809096035980	0.562590118375318	0.134240595852350
A_51_P204103	0.173735803976959	0.236739745170483	0.0644135560749723
A_52_P255841	-0.509146388533946	2.11552639675487e-09	5.5990667017617e-09
A_51_P458839	0.185231618907448	0.0230562628141300	0.00816873310917024
A_51_P114634	0.789293093213885	4.92698195001499e-05	3.21289440844997e-05
A_52_P14686	-0.152024499185268	0.551848456028348	0.13219250655785
A_52_P185266	0.212500956790947	0.000383479656364668	0.000205275127640992
A_51_P112529	0.229213881833951	0.00931021454996346	0.00365328391580705
A_52_P1108539	0.486622632936127	5.68295493678437e-08	8.50096961263482e-08
A_52_P195246	0.998299855488197	4.41293003858528e-06	3.75845487817052e-06
A_52_P68702	-0.251142255434702	0.0279165647185507	0.00972027494442225
A_52_P422767	-0.573996430476988	1.17088545985990e-09	3.50686307131627e-09
A_52_P265542	0.125899459797685	0.0499780309373368	0.0163268433349176
A_52_P566741	0.00110274764171336	0.986991472854868	0.211787430211396
A_51_P124467	0.240271400801884	0.000815233377824827	0.000403669812533293
A_51_P368557	0.0682229459071735	0.306998080034259	0.0805631934003118
A_51_P201730	-0.284673157525845	0.000133304791887254	7.8942770846477e-05
A_51_P111902	0.377890750769382	0.0075238084047748	0.00301122184957362
A_51_P331827	0.0750504513203323	0.582272646226374	0.138206278637648
A_51_P501757	1.01810639503505	3.22225209841556e-05	2.19867317607854e-05
A_52_P352735	1.99242567980336	2.11758271308595e-12	3.56112594302827e-11
A_52_P134041	-0.0797981350924335	0.555238753150667	0.132802475258198
A_52_P319495	0.541040105244615	6.64353325151714e-06	5.39356728698673e-06
A_52_P253136	-0.267355488048472	0.0156897953537077	0.0058200503483375
A_51_P193563	-0.203813822630240	0.0319730148630062	0.0109676684429546
A_52_P271925	-0.227322834035787	0.00141829443674560	0.000666563226508377
A_51_P441103	-0.102088458459654	0.280546019347786	0.0745130444219191
A_52_P276792	0.422509592672496	2.69488515598624e-06	2.43134782674457e-06
A_52_P123709	-0.187420837001346	0.0653013080036231	0.0207542043460808
A_51_P488718	-0.082868482961759	0.0827936985107728	0.0256043620449425
A_51_P159573	-0.26115574934148	0.00531341408666859	0.00220512156654604
A_52_P69789	-0.46441964119094	4.37299336282653e-07	4.98106791009403e-07
A_51_P247441	0.125648350087351	0.119132056987945	0.0352787141248525
A_52_P89425	0.800148924910916	1.21332680952699e-10	6.04993614103885e-10
A_52_P593737	-0.156854345684298	0.0200016825424666	0.00721010508416631
A_51_P174335	0.157296653922982	0.00768829439713034	0.00306934032861904
A_51_P270904	-2.18939318313866	8.23756177404333e-06	6.5291049370915e-06
A_52_P602787	0.0217251935181704	0.833921203234768	0.185268263749234
A_51_P277718	0.141418121870359	0.115814400807904	0.0344016060269896
A_51_P369690	0.41679085726833	2.04583628496214e-05	1.46383651255197e-05
A_52_P133965	-0.0382111216209458	0.5916319403794	0.140022689143216
A_51_P458086	0.174562329225084	0.343957385598179	0.0885915118893566
A_51_P422429	0.29930666412163	0.0123314294077449	0.00469389573835991
A_51_P391805	0.302623581852952	0.0181140357859087	0.00661151851882849
A_52_P575874	0.283092535417431	0.0176954735908666	0.00648058648042371
A_51_P116023	-0.134217680749710	0.127098791108619	0.0373058036290684
A_52_P459929	0.831355130444367	7.61994879035064e-07	8.08750235992388e-07
A_52_P633269	0.156959086038645	0.00146415521703400	0.000686567380915001
A_52_P446724	0.499078376243665	0.00287080716973910	0.00126613267034433
A_52_P17146	0.566207660794605	8.53347296956408e-09	1.73144809835179e-08
A_52_P55392	0.199335709009232	0.0294874045398816	0.0102029328424145
A_51_P134812	-0.737329632555275	0.00127017918607128	0.000602179071926745
A_51_P301636	-0.0539480434396076	0.53552293038941	0.128895270136472
A_51_P408604	-0.222257014562803	0.0289968891624492	0.0100524796122176
A_51_P380276	0.0856244206407952	0.555741955844807	0.132887614139204
A_52_P327335	-0.42738961213873	0.00027193514909586	0.000150505275862348
A_52_P511269	0.222998881755148	0.0107928625684157	0.00417755094197166
A_52_P558988	0.708277774956484	5.72519395436183e-07	6.29870714642403e-07
A_51_P148494	0.114966883048242	0.0894996639988556	0.0274306965795194
A_51_P139748	-0.275225366260175	0.0152254481664513	0.00566409932102238
A_51_P180362	-0.120261933037703	0.185502606658836	0.052095565911455
A_51_P168632	-0.00263575977652586	0.974404495845233	0.209799337137046
A_52_P54439	0.46069306162086	5.32342085874136e-07	5.91679257290492e-07
A_52_P613977	0.368403502109681	0.000194089526286841	0.000110959178485081
A_51_P108723	-0.135793753409608	0.00755870988300853	0.00302340264641464
A_51_P353183	0.226434735392477	0.001660029373142	0.000770146446276503
A_51_P282930	0.54920958653438	0.000570854192752728	0.000292894304945264
A_51_P392242	-0.390299535334041	0.000103659125398165	6.28296172572002e-05
A_51_P509651	-0.306806423393489	0.280389297412672	0.074486032764598
A_51_P300297	-0.188347323421908	0.0220820788817752	0.00785958050971839
A_52_P357484	-0.102792396827025	0.148799340050549	0.0428776350283321
A_52_P599578	-0.325984085476296	0.0055679451432067	0.00230087955675892
A_52_P132791	-0.136213671385150	0.124738892620652	0.036723217215248
A_52_P423978	0.0978884075237616	0.384881087575382	0.0976549534919967
A_52_P432787	0.415925912054822	3.53338602528824e-06	3.07939930609768e-06
A_51_P113769	-0.093525746457714	0.105640977283983	0.0317630003499308
A_52_P67463	0.570775609183799	1.01231385837702e-06	1.03624472371590e-06
A_52_P419999	0.0046569595028707	0.960168554221127	0.207476653272621
A_52_P255268	0.716933993011422	1.77412527496792e-08	3.17481322980146e-08
A_51_P214449	0.116268676737043	0.0129278417491358	0.00489956369211367
A_52_P1037467	0.442377618266685	6.37849252495523e-07	6.91074106804225e-07
A_52_P596360	0.484594586583069	5.48931889038135e-06	4.54371144563689e-06
A_52_P517905	0.321135758816418	0.00819230257868997	0.00325376000633469
A_51_P370470	-0.107859826062308	0.404291598193233	0.101693654212343
A_52_P409675	0.102574941865361	0.326353208043427	0.0847425130556317
A_52_P415319	-0.637700526005294	0.000141716616722590	8.35405166016749e-05
A_51_P340704	-0.480442577277223	5.27818030917983e-09	1.17137841718555e-08
A_51_P466378	-0.382900069711198	0.00233396867411546	0.00105006374889324
A_52_P61786	-0.689734445605037	1.59681104980728e-10	7.36526291527836e-10
A_51_P448340	-0.511473694984744	1.03950150822975e-07	1.42577436442731e-07
A_52_P242299	0.139849956046971	0.0237075436012283	0.00837974136531264
A_52_P564908	-1.39345631920506	2.61223926113416e-12	4.14473030395178e-11
A_52_P161495	0.114436363006817	0.075217629559012	0.0235084586216424
A_52_P525307	-0.626564056742335	0.00896039741743618	0.00352931620918869
A_52_P104108	0.256506718164339	0.000270597162903348	0.000149979360394138
A_52_P489324	0.259977041931892	0.000253660184296524	0.000141519028532199
A_52_P138126	-0.890433364049857	1.93856105363943e-06	1.82183504272952e-06
A_52_P232346	0.0311123027735931	0.752242983595008	0.170736719756830
A_51_P297552	-0.14392652125699	0.137958090131874	0.0401208678647412
A_52_P645008	0.282380161094771	0.0198283392640916	0.00716001168953532
A_51_P236042	0.247081311124893	0.0254306958595123	0.00892704530616675
A_52_P674414	-0.125695072592423	0.0461354655429208	0.0152054811056835
A_51_P180413	0.417703583861085	0.0774531469056449	0.0241263806988363
A_51_P473043	-0.613567580288645	6.45754896519655e-07	6.9852134999474e-07
A_51_P108935	0.293109431703511	0.000365564795173703	0.000196931281708399
A_51_P234893	0.096950165887046	0.350108053653883	0.0900044696131211
A_52_P475454	0.0212530754808373	0.786350698421628	0.176891483481964
A_51_P320386	0.418482328414509	2.19248674446257e-07	2.72678799711065e-07
A_52_P481279	0.821515632937738	4.29967232768687e-09	9.89921745425936e-09
A_52_P203758	-0.0973004556374395	0.0475388194917225	0.0156034242033939
A_52_P636482	-0.170588299638764	0.00176546067444582	0.000813207345220117
A_52_P367384	-0.253334726546564	0.335656388130432	0.0867422231445409
A_51_P263407	-0.160087460314593	0.0800442950576199	0.0248582252880607
A_52_P113585	-0.173369397441766	0.0379432487447681	0.0127792483608836
A_52_P608132	0.440341057055049	9.15416305405319e-06	7.15093633905986e-06
A_51_P279606	-2.48818460770255	3.72799049918256e-11	2.46788157279065e-10
A_51_P176549	-0.0597451191218159	0.230116753653409	0.0628769166317935
A_51_P426975	0.290710320480432	0.466344730566312	0.114795984810910
A_52_P255327	0.387433453241762	4.6999458901035e-06	3.96671797975175e-06
A_51_P347177	-0.194527360362374	0.000898261006215247	0.0004397447946149
A_51_P433615	-0.934017827643657	0.00220369739446154	0.00099575610970894
A_51_P398878	-1.10004473639091	3.6724832545793e-11	2.44308311027662e-10
A_52_P242724	0.427323234590437	1.58607108155924e-08	2.90556877252537e-08
A_52_P484903	-0.704049329220396	1.42354343119427e-08	2.6526376759075e-08
A_51_P344103	-0.262992039795794	0.000259129147033510	0.000144213609612884
A_51_P511949	0.715780490841812	8.47536693250957e-10	2.70286058858318e-09
A_52_P615401	0.418734624501029	1.22005248481265e-05	9.2711907754053e-06
A_51_P116157	-0.263247945545827	0.00222598923416638	0.00100499022368598
A_52_P156763	-0.105535282763828	0.176764597003786	0.0499160359035551
A_51_P135389	0.719141954867169	1.83494988930661e-05	1.32838949564284e-05
A_52_P677220	-0.132397960378865	0.0978420062991152	0.0296651614974323
A_52_P370274	-0.0458556408360504	0.72066130991138	0.164770316656129
A_52_P27249	0.728620016004713	4.18139895612779e-06	3.58607898546404e-06
A_52_P189957	-0.464717838093348	1.56701977978947e-05	1.16112442740382e-05
A_51_P341169	-0.0858915376155007	0.350511639424879	0.0900825622603707
A_51_P423356	0.308907286962368	0.00301866067394835	0.00132379427368229
A_52_P568805	0.0222769201541073	0.60930620403681	0.143341134171229
A_52_P594917	0.277631246738073	3.34752248734698e-06	2.94460953429123e-06
A_51_P232954	-0.314559057191924	0.00143930737497775	0.000675852211147355
A_51_P264139	0.243211468549694	0.00141338621110769	0.000664487166792126
A_52_P463386	-0.0603328665529652	0.268711022917821	0.0718347551574243
A_51_P235311	0.13253803430122	0.0707285899500715	0.0222725727204686
A_51_P123039	-0.0157368329706875	0.845763169415219	0.187407052598699
A_51_P267700	1.09116260412195	3.74043681684326e-05	2.50614560162563e-05
A_51_P228385	0.0853360613546261	0.297812649581382	0.0785366558525045
A_52_P638319	-0.466243494627527	3.38842574661962e-07	3.99575558933021e-07
A_51_P189712	0.290214774997176	0.00891914267584095	0.00351357795540009
A_52_P1133481	-0.79558128119256	0.0672572983671297	0.0213058340836197
A_52_P338162	0.415547881079268	1.02229849210883e-05	7.90828846148147e-06
A_51_P432892	0.131567098305460	0.0788673041491477	0.0245217466948798
A_52_P444804	-0.712876647884835	8.75707687618766e-10	2.76986258512584e-09
A_51_P193146	-2.65485922701853	6.03715025024526e-11	3.58995716099171e-10
A_51_P499918	-1.05989624994723	1.4755852322301e-11	1.30136388739564e-10
A_51_P100034	0.118368071020223	0.067385381123045	0.0213414143708782
A_51_P520980	-0.207171015645084	7.02488821196583e-05	4.42430235537343e-05
A_52_P282700	0.0811633496142097	0.131664846514030	0.0384932676412314
A_51_P146320	-0.421369979815777	1.58228247307612e-05	1.16987242347557e-05
A_51_P299644	0.176546466235800	0.0199727438939058	0.00720255022767903
A_51_P325836	-1.66162007630133	1.77317458467016e-08	3.17481322980146e-08
A_51_P431470	0.91601499790408	3.45701057244534e-08	5.58469577189836e-08
A_51_P293781	-0.334046575243216	0.0847895321640421	0.0261498990297522
A_51_P176337	-0.0179450689725869	0.758465043301903	0.171903961644089
A_51_P361120	-0.335205630468655	0.00067871277582491	0.0003411870206667
A_52_P668393	0.520833872939667	6.0538350023471e-07	6.5959448128067e-07
A_51_P486008	-0.089327936646331	0.127107140426164	0.0373058036290684
A_52_P424563	-0.225988144749358	0.0837223389349628	0.0258561091479110
A_51_P221008	0.106916739537860	0.312360221091168	0.0817203392615817
A_51_P354698	0.088674278500923	0.053629113849431	0.0173894950670078
A_52_P541802	-0.672985474701541	0.000174979212212413	0.000101122940102414
A_51_P404825	-0.0914918318012319	0.0683234474849848	0.0216056519079222
A_51_P452323	-0.519592806553879	8.23098101185285e-05	5.10084799097204e-05
A_51_P114307	0.00723314183412072	0.938229833645165	0.203727867758370
A_51_P338542	-0.390585485287964	6.44636280587007e-08	9.4754085558436e-08
A_52_P598605	0.833841402238368	1.32445514708932e-08	2.51120330523710e-08
A_51_P273433	0.26048905448282	0.515190826424467	0.124885038522211
A_52_P291509	-0.33430076897748	0.196003491685019	0.0546646871299529
A_52_P13337	-0.273991919760938	6.51024096815253e-05	4.12898908900347e-05
A_51_P412736	-0.147588252003695	0.0211403583605870	0.00756917416330618
A_52_P362997	-0.440305778252552	0.000339992934631347	0.000184218553973020
A_52_P36191	0.143973796704168	0.103256112610964	0.0311219784269732
A_51_P397925	-0.369621075968805	4.64581210696092e-06	3.92578574553644e-06
A_51_P291819	0.441710618180105	1.73939655159615e-07	2.21771295265998e-07
A_51_P358225	0.398266188668787	9.4654903636596e-08	1.31696158819486e-07
A_52_P380329	-0.587614318022496	3.34892636797737e-08	5.44256253993021e-08
A_52_P582261	0.104454510549507	0.221982738422212	0.0609249163222813
A_52_P391081	-0.64163628888994	5.48941352321577e-12	6.74639805215248e-11
A_51_P400868	0.139288351730928	0.101350993684764	0.0306022717654356
A_51_P497152	-0.105996256843422	0.323443992005584	0.0841294046032188
A_51_P352196	-0.61449893963637	8.45598674340066e-05	5.22354871278861e-05
A_52_P435670	0.223061707283618	0.00052570996431457	0.000272311846436532
A_51_P230624	-0.925131609386963	2.51955595174323e-10	1.02079918830266e-09
A_52_P355324	-0.206342527795203	0.00391021966654679	0.00167225178609668
A_52_P86165	-0.524170755413291	3.79494323278148e-08	6.0583207424741e-08
A_52_P117536	0.141072533584577	0.0263131707122607	0.00919984828291648
A_51_P439452	0.349660513193241	2.62978032964083e-05	1.82944546265872e-05
A_52_P3304	-0.524198343502773	3.60146629629570e-06	3.13237003323872e-06
A_51_P287952	0.0983316773063265	0.0349511074946189	0.0118808629991679
A_51_P454190	0.908530931972573	0.000178177086583518	0.000102817413934999
A_52_P1438	0.0486511065717634	0.570555395277104	0.135985408882679
A_52_P213220	0.596788760119328	1.29111447738461e-06	1.28661301074375e-06
A_52_P569584	-0.468795777673686	5.53708326854764e-12	6.74639805215248e-11
A_52_P87210	-0.268596737834166	2.63077154208852e-06	2.38143947687022e-06
A_51_P232556	0.502076966977841	8.43286460917822e-05	5.21164350630069e-05
A_51_P148717	-0.00124065797160622	0.99186957398157	0.212528793794794
A_52_P619887	-0.0874902606780736	0.162530414655014	0.04632163331965
A_51_P323435	-0.216786425123750	0.0313324208712995	0.0107711251106271
A_51_P312485	-0.79589527296075	1.29823723161564e-05	9.79112145104152e-06
A_52_P683225	0.0491819311226589	0.479001238959625	0.117452352609472
A_52_P26357	0.0562808172499931	0.420294012454792	0.105230022713763
A_52_P369828	-0.0418685472037534	0.479593005637997	0.117565513977760
A_52_P282186	1.0318345538767	9.01396551518147e-09	1.80915913291414e-08
A_52_P302203	-0.171521426892021	0.06765354680314	0.0214163237842105
A_51_P123060	0.287132566198396	0.00733927101686926	0.00294607499146478
A_51_P432449	-0.0167973115196549	0.856889114199015	0.189299165608399
A_51_P380581	-0.263053434903945	0.00182913762928864	0.000839823615682977
A_52_P447458	0.316912399201229	0.0504241882660088	0.0164487783924399
A_52_P370760	-0.725385034309886	6.12278456799192e-09	1.31463962596359e-08
A_51_P404246	0.632475155695342	6.78871267297701e-05	4.28652615037890e-05
A_52_P112139	0.112229440552065	0.297931432943562	0.078552678432197
A_51_P342271	-0.0243801761772904	0.73008932812596	0.166504102551022
A_52_P617327	-0.864220709204972	3.44760558625733e-08	5.57282737784833e-08
A_52_P411655	-0.582620638315491	2.0294620440738e-07	2.5498021629283e-07
A_51_P290826	-0.174597895844947	0.482615881239756	0.118231597879273
A_52_P428851	-0.575765957814458	2.77255277769701e-06	2.48941036511627e-06
A_52_P172441	-0.198398981571559	0.145006692364203	0.0419409851513042
A_52_P575178	0.670216804261468	6.49545701731149e-06	5.28921096905543e-06
A_51_P413359	-1.20588458974018	4.32759225771511e-11	2.77311244855967e-10
A_51_P356303	0.0894818258398509	0.0595164343182916	0.0191017501236068
A_52_P354390	0.871958157646175	1.86929064358721e-05	1.35036159006709e-05
A_51_P351948	0.00076954534349305	0.993989836418045	0.212848347562736
A_52_P367760	0.681883282598584	6.03392937820583e-05	3.86400847712166e-05
A_51_P251367	-0.262130145706314	0.0414754928615739	0.0138295596740938
A_51_P393768	0.156640872696434	0.0305827659391549	0.0105361585775525
A_52_P170339	0.181304680742279	0.0142953094250966	0.00535856831339858
A_51_P270939	-0.967576687264472	8.04478063863785e-13	1.7870403289014e-11
A_52_P329054	1.03439055828048	9.312357081629e-10	2.91822453493102e-09
A_51_P111285	0.382285801634795	1.73207921474831e-06	1.65770645652229e-06
A_52_P503663	0.226362273997429	0.175315255260829	0.0495532748793918
A_51_P474496	0.186547154211834	0.136492077536979	0.0397457529428135
A_51_P520426	-0.0713073241012578	0.733232262267328	0.167088767529656
A_51_P217682	0.00379180039648119	0.95339184302957	0.206424177185954
A_52_P521658	0.170332905547927	0.0342093368373715	0.0116462604761347
A_52_P191468	-0.167977672589467	0.129341321895454	0.0379122166882025
A_52_P378056	0.11812499818776	0.0100790387525358	0.00392312700549701
A_51_P474334	-0.746825560838268	2.75594665869894e-09	6.87859039164393e-09
A_52_P301935	-1.12764326345748	2.37621558175782e-11	1.80214798092025e-10
A_52_P324965	-0.817997616148011	1.17117024079684e-06	1.18011733107528e-06
A_52_P456059	-0.243977325313089	0.00211749575263820	0.000960492095912036
A_51_P238659	-0.311939348757726	0.00170759368098339	0.000790317319166352
A_52_P626340	-0.16752604021487	0.00579436506270662	0.00238280694772315
A_51_P445417	0.634684620006292	5.98213163049876e-06	4.91556419759705e-06
A_51_P294883	-0.176107818604947	0.0131905865511915	0.00498865610470595
A_52_P393589	-0.209282536859048	0.149580517838024	0.0430660696325359
A_52_P194289	0.446709639790358	0.000390023054644386	0.000208448090081254
A_51_P289506	0.127844596459644	0.135949015478611	0.0396131786025116
A_51_P273843	0.0208444972737389	0.710949383492224	0.162990244285799
A_51_P123077	-0.670276572736618	1.68959381615158e-06	1.62393368608902e-06
A_51_P227679	0.142139991341147	0.116940272261629	0.0346903655644829
A_51_P179686	-0.326431135984306	0.0079183915721662	0.00315283242146463
A_52_P335064	-0.0724574394031219	0.768319812316328	0.173628810686684
A_51_P369371	-0.706662370463286	7.02666568683198e-12	7.6683852787613e-11
A_52_P389595	-0.453125652597677	2.62389259124032e-06	2.37600686584388e-06
A_51_P413698	-0.0460289807110321	0.492738045357897	0.120406286490237
A_52_P671769	0.587409384107792	1.43381409002866e-07	1.88451001510932e-07
A_51_P388801	-0.357619288121802	2.03296922551393e-06	1.90197631313493e-06
A_51_P234788	0.0885614907168044	0.240614715810445	0.06533001252126
A_51_P342716	0.481382837132607	1.37504846749683e-07	1.81697467565020e-07
A_52_P158782	0.0531704684695553	0.55056168225962	0.131965248825315
A_51_P262841	0.138932176005662	0.206182131132102	0.0570859725632721
A_51_P455946	0.279393985259956	0.00170177098345157	0.000787757087578891
A_51_P126959	-0.161162857815461	0.0791759968444472	0.0246064237929566
A_51_P318497	0.17725042369404	0.180907240606803	0.0509464555159471
A_52_P173703	-0.130104339379166	0.575077693718987	0.136906092650146
A_51_P248638	-0.0253223999580356	0.958060311089806	0.207100205483298
A_51_P281997	-0.687570859950332	1.97253248162553e-06	1.85183263626471e-06
A_52_P653565	0.100419288797996	0.628524637992599	0.147019226403503
A_52_P272547	0.367763867544257	0.00751349426709792	0.00300842798050662
A_51_P165870	-0.559615300641692	8.32752285824038e-07	8.73914517303089e-07
A_52_P523330	0.0654775287648803	0.400593203963598	0.100903990232897
A_51_P494825	0.423802682899167	2.35181683837532e-06	2.15875990451951e-06
A_52_P177161	0.241667690202140	2.50469681205064e-05	1.75188186929373e-05
A_51_P202408	-1.18574096257710	1.92650233481577e-09	5.20564615672419e-09
A_51_P487108	-0.115834892729804	0.255661761649158	0.0688082674520548
A_52_P217675	0.156111510005406	0.0126268633459037	0.00479287478014062
A_52_P76402	0.743703253972017	8.80148091552814e-10	2.7806591449759e-09
A_51_P172355	0.108131734712908	0.206090658177572	0.0570723187260809
A_52_P55717	0.0965962619245992	0.0739592299010486	0.0231579305831071
A_52_P361993	0.0186626730049859	0.858269278833674	0.18955766432569
A_51_P422335	-0.0138263577370452	0.921849280595108	0.200750582348869
A_51_P141926	0.256625978605459	0.594746487787409	0.140600042397933
A_52_P434038	-0.479842832039813	2.13117304481421e-05	1.51687932726660e-05
A_51_P105927	0.681176383081803	1.54479348970816e-06	1.50236004779188e-06
A_52_P555680	0.244108875261707	3.19608130600619e-06	2.8251639016333e-06
A_52_P394211	-0.0163201490427500	0.855606192475248	0.189046599334871
A_52_P380649	0.150236306031641	0.133277878948988	0.0389177549377824
A_52_P858956	-0.282317773217249	0.000339133503330191	0.000183826462580417
A_51_P497484	-0.0873258952068605	0.335595374430721	0.0867347843069517
A_52_P567281	0.162499870349523	0.246595813190062	0.0666199230323991
A_52_P36586	-0.246849416481503	7.9401291456018e-05	4.93642147807922e-05
A_52_P98387	0.0932285582506616	0.244377464289465	0.0661394071041707
A_51_P389531	-0.315941941399002	0.00404849086356496	0.00172376145353140
A_51_P204237	0.210943996925964	0.00275029104620805	0.00121913683402177
A_51_P468329	-0.386111898934372	5.60983364406544e-09	1.22984807838771e-08
A_52_P18262	0.549020232327677	0.000628382696404797	0.000318488063442995
A_52_P216874	0.282929166892777	0.000244923659376992	0.000136927864513815
A_51_P398343	0.24141483023997	0.000237124683778859	0.000132813721193607
A_51_P450169	1.19187588818806	2.5062844260787e-09	6.37766280468126e-09
A_51_P249471	-0.764456652461659	6.29398440588579e-07	6.82464313138168e-07
A_52_P182843	0.0919324706908391	0.159856985103135	0.0456702683697443
A_51_P441494	-0.302577984074953	0.0340983681433446	0.0116114021897393
A_51_P147878	-0.305529671335623	0.000486785505654048	0.000254191898018647
A_52_P664405	-0.0484170628847727	0.725754246156975	0.1656968844922
A_52_P281941	0.422677030011984	0.00132723887931183	0.000626815864391208
A_51_P252363	0.0278878572896328	0.617807405023745	0.145063771223526
A_52_P448357	0.429522056514069	0.00261787060575025	0.00116520727263419
A_51_P475502	0.0092782015389492	0.875284256402689	0.192686878716806
A_51_P430033	0.826916027069918	6.56123178993237e-07	7.08887208988719e-07
A_52_P422618	0.861027514405577	1.76634189603234e-10	7.86582024113142e-10
A_51_P440865	-0.59430999030839	1.87917634756321e-08	3.32979126430487e-08
A_52_P10664	-0.131442089274532	0.194588523055233	0.0543428279136083
A_51_P446003	0.332018574583774	1.76433069259306e-05	1.28586092021957e-05
A_51_P133936	1.06635692560916	1.24061278358883e-09	3.6392121789864e-09
A_51_P304707	0.00344054798769911	0.96090878296265	0.207620034709829
A_51_P465331	0.152486796852786	0.0674347093157718	0.0213545390502426
A_51_P169495	-0.48576063406545	0.000187035182699756	0.000107402511612011
A_51_P204801	-0.405736869479068	3.83515129153478e-05	2.56326250098315e-05
A_51_P217336	0.498491190486368	7.94831714539851e-08	1.12848897583110e-07
A_51_P169173	0.270189562044125	0.00171231298684714	0.000791960021533517
A_51_P385099	-2.79002190521069	9.27019116572376e-13	1.97632241087311e-11
A_51_P475613	0.538387795126994	6.28825362642642e-08	9.28332478618649e-08
A_52_P99531	-0.059491078054819	0.398493865754261	0.100478019718296
A_52_P288059	0.0959232051103864	0.201258895804057	0.0558943411830137
A_52_P355398	-0.363659875873742	0.00450034460947528	0.00189824044010065
A_52_P556586	-0.300958796746716	0.000240303482019275	0.000134482887745065
A_52_P731018	0.49389460357828	0.0402592840761427	0.0134704777806404
A_51_P143431	0.00047565584905751	0.99688949662808	0.213351151326972
A_51_P284125	-0.0885762977215263	0.597473343984985	0.141096844559609
A_52_P428784	-0.561180905723754	1.42081055871599e-10	6.80761421332003e-10
A_51_P125487	0.092084380154894	0.674459766925371	0.155920338113620
A_51_P177432	-0.0115765690141325	0.907414450991519	0.198180954806750
A_51_P398596	0.429700890095170	1.46279312404191e-08	2.71085020779925e-08
A_51_P259879	0.0725747754493931	0.348625814003887	0.08970007315538
A_51_P129435	0.0471425609766918	0.620018365994482	0.145406373574543
A_51_P157866	-0.534269035659015	0.000779954048780205	0.000387618721067069
A_51_P373379	-0.135553199899769	5.8017990532338e-05	3.72697535878423e-05
A_52_P600547	-0.119494195856584	0.137729954168752	0.0400635813198877
A_52_P152132	-0.287173540548579	0.189827092564483	0.0531611516462041
A_51_P348334	0.72529052330774	0.00709739978482886	0.00285915829202698
A_52_P139093	-0.413797197545277	1.70957881826113e-08	3.08582075351623e-08
A_52_P489531	0.364744850650556	0.000914008626639291	0.000446697329708902
A_51_P213045	0.371573023272981	0.091029719463756	0.0278460558528601
A_52_P284981	0.195556550969414	0.0182362288453778	0.00665073887437409
A_51_P172692	0.118856338555773	0.0218974870067026	0.0078009564081307
A_52_P563818	0.175943033531514	0.215133163998323	0.0592793497395873
A_51_P343556	-0.213259724970438	0.00108993807840544	0.00052537599793375
A_51_P130757	-0.769367624010824	7.64303946139077e-08	1.09259435796164e-07
A_51_P503131	0.337282672683525	0.000618722716159937	0.0003142980442336
A_51_P452798	0.298438295336313	4.46695136742772e-07	5.07528001438131e-07
A_52_P311227	0.25559927539301	0.00615694755325438	0.00251814243124144
A_51_P492346	-0.324830862147715	0.00724791536034163	0.00291264568408231
A_52_P579441	-0.7157465680994	6.74500743681046e-09	1.42674148575397e-08
A_52_P75298	-0.00748723055493627	0.955217727614923	0.206720323544652
A_52_P285182	-0.330413458266229	0.00314591223485111	0.00137470027542922
A_51_P448946	0.251266657525624	0.000261942758173453	0.000145719568404399
A_51_P193794	-0.291232178222957	0.00169522582436685	0.000785130004974005
A_51_P349262	0.00500665237946407	0.908847438734084	0.198390919020057
A_51_P108525	-0.0235167634522284	0.765911614511756	0.173171316894153
A_51_P483231	-1.06800606326922	1.01198609602613e-13	4.98178157954972e-12
A_51_P203138	0.223095763590955	0.0105259730531113	0.00408417286045338
A_52_P528996	0.473867237634594	0.00580577177339549	0.00238604810612077
A_52_P434934	0.208745629072977	0.000681553239306315	0.000342534047790251
A_52_P460270	-0.309464315066249	0.00945642961331747	0.00370421589675607
A_51_P223583	-0.0301131876922582	0.684155568654442	0.157688754820365
A_51_P161890	0.615314309889055	1.03251589326768e-06	1.05572690821209e-06
A_52_P568165	-0.0296373232941178	0.665870465771675	0.154275405586725
A_52_P645410	-0.629006030320904	0.0500131364774822	0.0163343699353663
A_51_P313093	0.248867162390544	0.0145941891041106	0.00545549686380154
A_52_P116372	-0.777171908671422	1.24124507945232e-10	6.13409091025172e-10
A_52_P152428	0.153878317643850	0.0541944405191207	0.0175496855804014
A_52_P101416	0.286667770131682	0.000252100464183458	0.000140735847598999
A_52_P381262	0.229554800194984	0.0229877241122175	0.00815084966231384
A_51_P516625	0.378045217157517	0.00915999081297007	0.00359955358010063
A_52_P244964	0.686164878731175	6.65326127010003e-09	1.41064101620189e-08
A_51_P339547	0.0277557036704561	0.745693082019309	0.16956280283741
A_52_P132137	0.288037818352024	0.00172663361373234	0.000797765776910655
A_51_P520106	-0.0964177100634789	0.0589374097098855	0.0189428584013572
A_52_P622874	0.166736596662121	0.0120741546113599	0.00460732105688942
A_52_P12181	-0.321373099428026	1.19702558154760e-06	1.20403793032686e-06
A_51_P410918	0.307307914301425	3.48495969560158e-06	3.04276785698959e-06
A_52_P472120	-0.116408678255415	0.073043702968586	0.0229136614171293
A_51_P286665	-0.429967451962341	8.0134132436342e-05	4.97969571377034e-05
A_51_P422691	-0.361661693248353	3.80706043339233e-06	3.29331218515334e-06
A_51_P411757	-0.0175198800904592	0.811558061500588	0.181251795435131
A_51_P268053	-0.351208302329114	0.00163615003534392	0.00076024038169773
A_52_P627306	-0.171526387198798	0.00171474079367144	0.000792812042185953
A_52_P363203	-0.146638588152263	0.060243621348379	0.0193031056446610
A_51_P280506	-0.266696416524416	0.00104635229870891	0.000506259345400347
A_52_P50325	0.701378984752525	5.47703626170219e-07	6.06196846259873e-07
A_52_P31722	0.228570112841594	0.0743479092126405	0.0232581150266471
A_51_P404559	-0.291890282221516	0.00103091363217330	0.000499359018669161
A_51_P286737	-4.26981060705452	1.55244233598776e-10	7.20974242248813e-10
A_52_P598912	0.052727223188306	0.449149951021332	0.111149410824191
A_51_P109258	0.87631577903786	2.17049510846527e-05	1.54041271752061e-05
A_51_P359303	0.048821877816204	0.4616843275556	0.113845434342185
A_52_P482124	0.412006170249487	4.12516458772291e-07	4.74066013402387e-07
A_52_P196105	0.182647328263617	0.0777122559972825	0.0242043075974373
A_51_P214837	0.287359602402347	2.4120738360279e-05	1.69453956674406e-05
A_52_P58990	-0.0289325024875842	0.656692289389237	0.152431405967823
A_51_P268559	0.0835193522055988	0.492385201549299	0.120350410791914
A_51_P290526	-0.51774451561864	0.000642397136088624	0.000324922045839607
A_52_P589391	0.122815427878665	0.124297981141989	0.036619565322729
A_51_P206971	0.0834670318962889	0.169973992110807	0.0482146888290584
A_52_P662591	0.562331318040061	7.9397998645833e-05	4.93642147807922e-05
A_51_P215775	-0.281928017891648	1.23620397416670e-05	9.37025719436685e-06
A_52_P382785	1.21562545217434	7.50405443846291e-09	1.56287933934673e-08
A_52_P1124470	-0.650309943637834	4.35747086705503e-07	4.96756667072351e-07
A_51_P248674	-0.618926825463761	4.26845931768337e-09	9.84409680835504e-09
A_52_P591542	-0.434037357642758	5.91741705343422e-07	6.48383956059391e-07
A_52_P564663	-0.114694810945084	0.172005247845194	0.0487041293662164
A_52_P76034	-0.557262940839784	3.82320368398729e-05	2.5559081282019e-05
A_51_P308469	0.0701603471684784	0.223324467690242	0.0612621142848304
A_51_P450929	-0.235325536679205	0.0214500849367460	0.00766587752754521
A_51_P188237	-0.105339133260495	0.180606039650083	0.0508681746227856
A_52_P83905	-0.657524788347757	2.72804710202878e-08	4.55099303670600e-08
A_52_P123864	-0.341279834081156	1.65953226663807e-05	1.21999150993619e-05
A_52_P35240	0.0241020308633786	0.683118222046586	0.157503292065980
A_52_P259425	-0.00183937825764158	0.976504402280037	0.210101098081897
A_52_P254470	0.722593983975694	3.71367450384935e-05	2.4900630723446e-05
A_52_P313285	-0.377174115568044	0.00744685534730016	0.00298616162871179
A_51_P344752	-0.187697822314702	0.0295670492710607	0.0102261793014247
A_52_P528505	0.663830212783374	2.62039226682619e-09	6.61191286372731e-09
A_52_P148861	-0.586283351401867	1.7521860651365e-05	1.27873083816451e-05
A_52_P245806	0.0828931389550025	0.68269842654494	0.157433314964376
A_51_P289160	0.354302122780393	0.000590166651721525	0.000301432230695924
A_51_P464822	-0.137598734968213	0.369425462852173	0.0941835672852411
A_51_P271068	-0.0458026981960762	0.58709352801568	0.139106649946073
A_52_P996015	0.954529228291769	6.09777612751812e-07	6.64114829078498e-07
A_51_P336998	-0.532278687895584	5.81283799434952e-09	1.26210239843402e-08
A_52_P429636	-0.169951024457228	0.0161450674610808	0.00597174987720134
A_51_P423880	0.194627130717457	0.0531245636065611	0.0172459959477278
A_51_P300709	-0.84156643060641	5.83606588091247e-12	6.88723253828193e-11
A_52_P525674	-0.209742401095825	0.0088115066301307	0.0034757275302022
A_51_P499195	-1.3306975777139	2.04517933947837e-06	1.91141824844266e-06
A_51_P183205	0.462024345656506	9.14096682013724e-11	4.88154165465016e-10
A_51_P385952	0.098727675035315	0.462677032634478	0.114048674896924
A_52_P365803	-0.0443651572192074	0.622519335686447	0.145844017368096
A_51_P395546	0.354694972916603	0.000157367963451408	9.17085750208308e-05
A_51_P357422	0.182263483132630	0.146409397071470	0.0422744399203216
A_51_P169415	-0.326620699953308	0.0115006366286075	0.004414273653238
A_51_P219721	-0.29980719696575	0.000541768978710278	0.000279667157180319
A_51_P356642	0.119641955429929	0.206164850453876	0.0570859725632721
A_52_P1180253	0.720552995946591	5.93175260110344e-07	6.4916659010894e-07
A_51_P492595	-0.761466128928934	2.10742269732409e-11	1.67820713216792e-10
A_51_P130101	-1.99705870917493	1.51300858355343e-10	7.08218914471735e-10
A_52_P176619	0.515148325875137	1.11108486227819e-05	8.51483858665627e-06
A_52_P21659	0.0135354458010539	0.884836989269505	0.194237084911099
A_52_P500128	-0.167958882582067	0.00152468073277879	0.000712357987375845
A_52_P163105	0.745599935193194	0.000470093700801783	0.000246521688122081
A_51_P103541	0.376071204236499	0.0983053626782607	0.0297923038019126
A_52_P501805	-0.357858412246735	1.22383281123949e-05	9.29415756202793e-06
A_52_P679247	0.0867827005333233	0.543941821542843	0.130677663749329
A_51_P481569	0.0415993855322156	0.337507814467942	0.087160429270972
A_51_P211616	-0.322337345207966	0.0182308193291539	0.00665049557047386
A_52_P486979	-0.736787823720791	4.13471601597407e-09	9.60107721049173e-09
A_52_P530291	-1.43964837014137	3.98285940316868e-13	1.34796251495033e-11
A_52_P112188	0.252323743616408	0.0089131086691655	0.00351273421402317
A_51_P400543	-2.22610123640625	3.20586216726177e-10	1.23119985510258e-09
A_52_P431965	-0.214258641349341	0.00113057232475045	0.000542547909807194
A_51_P454993	0.606704759662557	0.00392623298912075	0.00167830479381362
A_52_P646112	-0.0694392185990527	0.59202820419924	0.140091982071682
A_52_P501816	0.0938511783967417	0.426320678453479	0.106581239858760
A_52_P451834	0.194740088515450	0.0607224643259284	0.0194404307766145
A_51_P472829	0.162519470111157	0.349439842802933	0.0898668194262163
A_51_P236656	-0.0256334792370545	0.714804232900943	0.16367996402187
A_51_P183400	-0.474721090328082	2.44651201796831e-09	6.2496854525915e-09
A_52_P666824	-0.0831734070738559	0.421614933243963	0.105541225460092
A_52_P44760	-0.424300821884051	2.44905263112261e-05	1.71695406093365e-05
A_52_P231217	0.423710359813344	0.000618579979569302	0.000314284502264071
A_51_P353914	-2.48505733125626	7.96153465496072e-14	4.14539837222977e-12
A_51_P179789	-1.18003781963731	6.52163449944474e-08	9.5600989262022e-08
A_51_P469633	-0.396978084231385	4.62277724734311e-05	3.03057992269193e-05
A_52_P1196846	0.218614549176104	0.0066463798529018	0.00269551440274757
A_52_P359745	-0.0999791675640411	0.320981093422731	0.0836041401865418
A_51_P236197	-0.414267922701093	2.07522096207669e-06	1.93391911692194e-06
A_52_P637829	-0.0869771436617022	0.190678892160973	0.0533776142143949
A_51_P171288	-0.0609457015951165	0.432103424161084	0.107738444506340
A_51_P250832	-0.442940989712127	1.97559515764752e-06	1.8540650265458e-06
A_51_P327496	-0.0425256395568976	0.815862433947198	0.182047941444377
A_52_P266562	-0.144538393872126	0.199740909653466	0.0555411259545693
A_52_P472302	0.225555595101774	0.304726520410048	0.0800713644099184
A_52_P146403	1.58969972019864	2.26552195967603e-10	9.49529767890615e-10
A_51_P330226	0.328323106494235	0.00551505326787364	0.002280414884759
A_52_P249733	0.330411676858358	0.426893645166947	0.106675233098740
A_52_P620023	-0.317300042847261	0.000146963457269440	8.62952843597018e-05
A_51_P278034	-0.158114015048890	0.0460721614678486	0.0151883226716175
A_52_P166952	-0.249542601144594	0.00774601371924128	0.00309056038057413
A_51_P134627	-0.378130851564773	0.000321383701006136	0.000175328452189647
A_51_P279465	-0.512202674142087	1.83678267147934e-06	1.74190508625792e-06
A_52_P24280	-0.474384435520445	0.000219883201698221	0.000124092809960581
A_51_P204261	-0.554327060955934	1.92768328757607e-08	3.40238260152788e-08
A_51_P206585	-0.481890207458276	0.0249012644770367	0.00876278276374994
A_51_P441426	-0.0307777970801464	0.877071901220561	0.193017639460673
A_52_P211393	-0.154738270413974	0.0139049500063714	0.00522453929897757
A_52_P279120	0.409235019067038	4.39238278364524e-05	2.89919449203255e-05
A_51_P501815	0.200063480881292	3.05851984517575e-05	2.09736285732961e-05
A_52_P590205	-0.152412271250881	0.046024743093395	0.0151763784241614
A_51_P489878	-0.399636539706455	1.68657392678539e-05	1.23684852685521e-05
A_52_P477431	-0.0239508219520612	0.78856447856195	0.177315818047242
A_51_P495780	0.0946333097439407	0.787946636183117	0.177191606317967
A_52_P265002	0.52887331547317	4.98114283749254e-10	1.77688796564555e-09
A_51_P341767	-1.47991862000583	8.54637979033026e-08	1.20393109470916e-07
A_51_P364996	0.0260151486191367	0.819336191476061	0.18262237249499
A_52_P444368	-0.397278558131578	0.00351493123027033	0.00151928031122334
A_52_P416913	-0.536212006407242	6.68141683729756e-08	9.75651852462385e-08
A_52_P420138	0.129744070116846	0.114070598391429	0.0339320200486822
A_51_P341025	-0.0844075548112553	0.222441437727341	0.0610446219703025
A_51_P172441	-0.0584849498666458	0.369554191088225	0.0941986461841668
A_51_P390496	0.150820580173779	0.00702096252541796	0.00283047154894147
A_51_P385940	-0.217814011327498	0.0202645581889869	0.0072875868437467
A_52_P598300	-0.497351256457646	1.03689264512228e-09	3.16295945037359e-09
A_51_P492761	0.100050106310579	0.357905097768846	0.0916694525486512
A_52_P475439	0.211397569507186	0.492688906082102	0.120405145625653
A_52_P174915	0.000198826352807657	0.998770199892326	0.213702976976278
A_52_P297398	0.441105236260121	3.34636241887537e-08	5.44256253993021e-08
A_51_P179511	0.278263904419576	0.0894584514945939	0.0274242741856550
A_52_P147666	-0.460682466897596	1.59680258666239e-06	1.54738239694829e-06
A_51_P310773	-1.03737202388891	1.18916672116957e-12	2.29978659178192e-11
A_52_P97670	-0.0675537998642373	0.434009787701352	0.108114205539572
A_52_P403097	0.178094364338556	0.0802893566239258	0.0249238266403433
A_51_P271897	-0.318987532061781	0.0165995649541598	0.00612479877629472
A_52_P405876	0.368623809598976	2.85918739795168e-05	1.97382142152278e-05
A_52_P633550	0.0766515346534753	0.602020221024271	0.141903771412924
A_51_P286321	-0.103611227999231	0.00891563464579565	0.00351321833804995
A_52_P533065	-0.170616218720088	0.000796634081446363	0.000395327792212578
A_51_P143893	-1.39491427287467	5.73959323286253e-08	8.56676114960094e-08
A_51_P125935	-0.445058529254506	0.000790541995108296	0.000392623467000736
A_51_P478008	-0.215684348652395	0.0658754347698565	0.0209121269378745
A_52_P389863	-0.185222321420204	0.0307754111114014	0.0105998298311230
A_52_P172453	0.432203484517723	1.16815318465848e-08	2.26076233529470e-08
A_51_P495232	0.485561091421932	1.76768854931324e-06	1.68642170788534e-06
A_52_P62037	-0.205850455621771	0.00236640142392402	0.00106377157441874
A_51_P497985	-1.13357622582079	1.17568344928199e-05	8.95917507255115e-06
A_51_P350073	-0.253317710513221	3.44428243438883e-05	2.3307893861191e-05
A_51_P258698	0.129532109022458	0.0159145126368896	0.00589533118707322
A_51_P132685	0.211301692109839	0.00369966678663846	0.001590749310932
A_52_P230688	-0.221841655250438	0.00696448071957076	0.00281115767713168
A_51_P153004	-0.0796580405757457	0.0734130934730407	0.0230108759579765
A_51_P239693	0.238195991600232	0.000267738678721397	0.000148638456404878
A_52_P49727	-0.161499223653312	0.0101426100421041	0.00394616934115713
A_51_P375987	1.06887788463127	2.47285045507352e-10	1.01175338659335e-09
A_52_P278448	0.679915254257832	4.91281950532911e-07	5.53080764234942e-07
A_51_P435366	-0.0938638847217899	0.553361622199261	0.132493954442576
A_52_P622680	-1.05943023889063	6.51687999585425e-13	1.62472110285573e-11
A_51_P173760	-0.0788195348100533	0.521808009105742	0.126132432060525
A_51_P457706	0.851936204591286	5.50122340420033e-09	1.21306929506950e-08
A_52_P247603	-0.11121937391745	0.0699360693849403	0.0220640654012512
A_52_P610967	0.146072724279138	0.230177139541426	0.0628870699634724
A_52_P198916	0.199927656878895	0.0100283116790168	0.00390562809544343
A_51_P349888	0.97199349713445	0.000111779007449370	6.72693268957477e-05
A_51_P181922	-0.212430435713054	0.0893306070641488	0.0273941905506246
A_52_P215469	-0.296622635565106	0.000751940126804461	0.000374590310392784
A_52_P592429	-0.293538729132408	0.00202373748427931	0.000920430750853055
A_52_P295906	-0.0357117885533658	0.558071328390667	0.133373933656707
A_52_P551098	0.592232459356351	7.07155894003406e-07	7.56776209125435e-07
A_52_P13897	0.457507186817428	0.000588709228471861	0.000300858105293766
A_51_P306017	-0.567063269153582	0.000228352027072628	0.000128378181417731
A_51_P493285	-0.522088454933386	5.21483454139661e-08	7.92329197595576e-08
A_52_P179521	-0.39262493574909	0.000879434740686915	0.000431592073659674
A_51_P361830	-0.187074334363064	0.602043307086261	0.141903771412924
A_52_P221804	0.0860504398267805	0.287345033681602	0.0761172577043999
A_51_P365694	-0.1312235888931	0.0478360763851087	0.0156895793306391
A_51_P484054	0.0821657084367864	0.690803662189523	0.159004479883419
A_51_P202003	-0.174224296236559	0.00444158669952272	0.00187579422029421
A_52_P516409	1.55285910721693	3.18397846547885e-07	3.79766883741161e-07
A_52_P665492	-0.164902584745777	0.0100564765712144	0.00391603390347929
A_52_P49378	0.106577263200277	0.381869284198341	0.0969634689285561
A_52_P655663	0.159407508662664	0.260397571595471	0.069909122930488
A_52_P601036	-0.176413028547028	0.000498120604718214	0.000259760223443814
A_52_P125494	0.450955576671022	0.00245364203092333	0.00110024884201098
A_51_P462533	0.814581037029615	7.26908527352645e-08	1.04467875859010e-07
A_52_P154800	-0.354955024447358	0.0318785530496051	0.0109394232056071
A_51_P384879	0.0719780002673787	0.327278172271960	0.0849501054000234
A_52_P176960	-0.675023023325505	1.61995940596814e-06	1.56645861961742e-06
A_52_P250106	1.57672999442137	2.54891891130806e-07	3.11288554446587e-07
A_51_P202381	-0.358164186967966	0.00657141936818333	0.00266911140149272
A_52_P550049	-0.00312730852787624	0.96642529872165	0.208545689913824
A_51_P428082	0.404129457818427	0.00109272238042009	0.000526530620003169
A_52_P185255	-0.256183416998567	0.0221289559148192	0.00787212584139819
A_52_P962431	-0.573169886643566	4.96871144615497e-07	5.57749640514926e-07
A_52_P65513	-0.178195349594528	0.169498586054544	0.048089911982683
A_52_P558411	-0.242580377876271	0.0164251440962231	0.00606871236428126
A_51_P488799	-0.151214861031711	0.0119079781300875	0.0045512668746403
A_51_P179241	-0.099335381385746	0.0600103928442171	0.0192352042359865
A_51_P344950	0.081433186871081	0.0989034310397554	0.0299500870725028
A_52_P305053	0.416725153638723	0.000351340087059133	0.000189721347807437
A_52_P598634	0.917032954505784	0.000232913810648359	0.000130698543992608
A_52_P477309	-0.119460163762975	0.069872755184152	0.0220492289456322
A_51_P413111	1.16027234503441	2.62859970297989e-11	1.91833023231388e-10
A_52_P476935	0.264271935803949	0.0179690340192688	0.00656390288008647
A_51_P335969	-0.234992854131399	0.133716351875358	0.0390214117447004
A_51_P251821	-0.238596296698922	0.00107846733034725	0.000520773964359005
A_51_P411061	-0.254716695878598	0.00333440194740602	0.00144864953914289
A_52_P42834	-0.69905559558566	2.27902706804859e-08	3.91939802068294e-08
A_52_P389310	0.452250378752494	1.33982766966165e-05	1.00711267148516e-05
A_52_P287058	-0.30680153782572	9.40551447242424e-07	9.71601913396969e-07
A_52_P21986	0.0126989850834427	0.859046419556851	0.189684002170555
A_51_P368535	0.597845145613775	9.08014229591425e-08	1.27250166335675e-07
A_51_P255329	-0.299933560456306	0.000441082373548263	0.000233025686583467
A_52_P357682	0.820730497269512	1.37727114881318e-13	6.11311324672343e-12
A_51_P150555	0.0185059301905088	0.86068831002188	0.189952477965360
A_52_P256322	0.195203649542966	0.0114521900765047	0.00440191879513962
A_52_P334259	-0.499512849713856	0.421903951504818	0.105603810610651
A_52_P374228	-0.276298273346240	8.7707004466933e-06	6.88915286226205e-06
A_51_P473940	-0.185291128712102	0.0245151681064972	0.0086426411671761
A_51_P482023	0.0946230455125185	0.0359607598486358	0.0121919277469553
A_52_P168449	-0.638878397298255	1.7079392032553e-09	4.71385507448357e-09
A_52_P187132	0.0158344104502000	0.818193005288428	0.182417638896225
A_51_P513600	-0.0713263044361909	0.431040412185145	0.107534721834605
A_51_P338392	-0.00418056044521364	0.95944541731282	0.207336942506676
A_51_P222590	-0.415370967449043	1.58996981937013e-05	1.1739532353044e-05
A_52_P520687	-0.574224873393817	3.4252298308671e-05	2.32137744476281e-05
A_52_P483929	1.65297357882987	2.35263233827597e-07	2.89800546814361e-07
A_51_P505761	0.577213261453709	3.38819771061789e-06	2.97459060292726e-06
A_52_P361391	-0.475544315098622	0.0240389239915443	0.00848690054434835
A_52_P405510	0.0649483497685388	0.400138074423128	0.100808106021082
A_52_P748402	0.768430995215315	2.48413597108795e-08	4.19318309234647e-08
A_52_P493183	-0.106146819992021	0.145116849090319	0.0419638806293117
A_51_P435817	0.478452125469378	1.44228247275043e-05	1.07784129383986e-05
A_52_P660812	-0.250242520546077	0.0322376223567195	0.0110458414330027
A_51_P227202	-0.172888975424067	0.0201271873905352	0.00724473638334624
A_51_P325165	-0.301285346410310	0.000829548932060848	0.000409858811539365
A_52_P447511	-0.129509291693090	0.233199801703812	0.0635781697031984
A_52_P653054	-2.08566814927532	2.70647613510541e-07	3.28162011605904e-07
A_52_P1068094	0.376234161265468	4.83370857705367e-07	5.45081107483789e-07
A_52_P111963	0.307867605875655	0.000108103931885816	6.5333556852258e-05
A_51_P195324	0.0569040532015546	0.299226593024442	0.078863441638458
A_52_P1132371	-1.08346183828834	1.04361516452048e-08	2.05200902805249e-08
A_52_P483280	-0.204580746936545	0.00114620894048282	0.000549078533148282
A_51_P231687	0.20704697444822	3.24300088035304e-05	2.21060248083859e-05
A_51_P321126	1.44037396084388	2.51047126154957e-08	4.23235939915905e-08
A_52_P14626	0.627645382417255	0.0286652920821754	0.00995153964112766
A_51_P170207	0.380855522969791	2.00799729607921e-08	3.52575050086513e-08
A_51_P112174	-0.133885688681041	0.0962817817858107	0.0292379477212981
A_52_P662562	0.902632277566783	2.05802194445873e-06	1.92143116134000e-06
A_52_P668810	-0.153702112547169	0.108957358147383	0.0326332975115224
A_52_P347847	0.750312770878909	0.00988932158821914	0.00385704509793164
A_52_P180335	0.111217730644613	0.0439909282844645	0.0145803200331114
A_52_P640282	-0.834245470905655	8.1647747221321e-10	2.62545719039536e-09
A_52_P86750	0.350424712611071	0.00192972990977441	0.000881822142782969
A_51_P464981	0.803396082608339	6.57384096974866e-08	9.62620505918164e-08
A_51_P519536	-0.058634110774399	0.323496232524601	0.0841297516798318
A_52_P105501	0.086508471817055	0.186953494870139	0.0524703711237713
A_51_P289423	0.16863988850265	0.00860523286255075	0.00340179616490549
A_52_P297724	0.75874189290486	6.56827207418806e-05	4.15994741948305e-05
A_51_P160913	0.331989829054301	5.49249526131193e-06	4.54495117644609e-06
A_52_P116501	-0.188361608661054	0.0247981507846105	0.00873217160340811
A_52_P556140	0.440328374177660	9.51879667675261e-06	7.40586229834976e-06
A_52_P24259	0.127066394939099	0.0316581288034927	0.0108720502857714
A_52_P5331	0.117093222722966	0.440225900856361	0.109271858092531
A_51_P188211	-0.187347322203745	0.00040194612806939	0.000214270539439453
A_51_P446132	0.331833788519482	0.000230586661841731	0.000129553777983012
A_52_P495237	0.518575468946967	4.42072852627588e-06	3.76391279092791e-06
A_51_P254425	-0.844629804544494	9.29732296570029e-11	4.94553137606703e-10
A_52_P611902	-0.095583935119909	0.161074721125437	0.0459793554800333
A_52_P566718	0.903523999637659	3.36614180035356e-07	3.97814074322717e-07
A_51_P412817	1.36837750994138	1.51774782483901e-12	2.75794865778855e-11
A_51_P257282	0.78861927868695	3.86287504229008e-08	6.16313447283608e-08
A_52_P29879	-0.0915498290611847	0.297685636461653	0.0785108079254606
A_52_P478420	1.21944759026176	2.74237069473075e-05	1.90239385478929e-05
A_52_P100199	-0.324115268058576	2.37517412563206e-05	1.67121843064184e-05
A_51_P295708	-0.112217921727360	0.0847830390435948	0.0261498990297522
A_52_P78373	0.248606994477804	0.0734248699505601	0.0230119031899598
A_52_P996473	-0.079315772223529	0.610749891617567	0.143618372116761
A_51_P346862	0.534190612489061	2.88612557682764e-09	7.12980243331309e-09
A_51_P484764	0.479953103606245	3.90970647004587e-09	9.1443760486222e-09
A_52_P364880	-0.0389970606248848	0.489144483308178	0.119668563057816
A_52_P429289	-0.391848486069401	1.6130507452196e-08	2.94297759307294e-08
A_51_P104727	0.637105880298083	3.00881113164064e-06	2.67798748919398e-06
A_51_P150678	-1.13523533493228	7.05229459174192e-12	7.6683852787613e-11
A_51_P375201	-1.28573537500760	2.6236376443532e-12	4.14473030395178e-11
A_52_P650855	0.713560169555453	6.82685163452609e-09	1.44067703882592e-08
A_52_P14002	0.0987361546403829	0.255596232121185	0.0687974696877498
A_51_P394676	0.0947159191746785	0.184437786359643	0.0518341624498713
A_51_P326764	-0.33036764575435	0.00283567876864242	0.00125242099644037
A_52_P286543	-0.402726156302368	4.52382397177866e-07	5.13343520402207e-07
A_51_P177552	0.117587462641485	0.067122282175644	0.0212655515917909
A_51_P323579	0.836325647293247	4.28750402948017e-08	6.69851917367806e-08
A_52_P397280	-0.146339690219149	0.00470986163117058	0.00197706642132880
A_51_P440923	0.859340833376526	1.29670160362489e-09	3.75894523167930e-09
A_51_P418725	0.128480130928098	0.259697523926423	0.0697419268654243
A_51_P467971	1.68423097583321	4.68477251625637e-13	1.51001773295483e-11
A_51_P345937	-0.371373572188531	0.00108301369480346	0.000522410301716043
A_52_P300416	-0.276900234564307	4.59576535602276e-06	3.88994898102900e-06
A_52_P229648	-0.264093878282990	0.00037870500418275	0.000203080628839949
A_52_P594894	-0.440656227694738	0.000109840632073099	6.62943597129714e-05
A_51_P384756	0.260984680048539	0.000144516657791560	8.50429863231736e-05
A_51_P363714	-0.0524493128713921	0.302167802484010	0.079499323732283
A_51_P359359	0.0846619482738618	0.0840404897860273	0.0259454858584768
A_51_P125009	1.08777408428099	2.10328730918211e-11	1.67820713216792e-10
A_52_P235057	-0.122660341492971	0.094407555827121	0.0287479602122813
A_51_P444264	0.651257133266439	0.000127015024385726	7.55318760804369e-05
A_52_P78659	0.516109164801017	7.31939316827596e-06	5.87183881538576e-06
A_52_P44507	-0.0472292578094224	0.522696620090521	0.126274607537888
A_52_P370203	-0.429302824575878	1.21458696412803e-05	9.23224937514699e-06
A_52_P323331	0.854145362265667	9.8210461723583e-09	1.95089871791153e-08
A_52_P102022	0.20277439136202	0.268661354921324	0.0718285694463817
A_51_P254471	-0.475658776603208	1.72623227979823e-06	1.65269477728374e-06
A_52_P230628	-0.00708770131306657	0.88380500342369	0.194073485446751
A_52_P681310	-1.06074846113312	1.13949670997359e-11	1.06754959265017e-10
A_51_P279552	0.856081056940017	3.11911730151913e-07	3.72851871790974e-07
A_51_P148314	0.399301670789104	5.76805572978598e-05	3.7077796081746e-05
A_51_P498267	0.902107644377461	0.00216717759202655	0.000980891382712644
A_51_P168662	0.321830143779342	3.53203630158311e-05	2.38421448893869e-05
A_51_P503822	1.46543136161279	2.62806817841884e-07	3.19944516397681e-07
A_51_P190886	0.236897063309993	0.001549277001587	0.000723101121075982
A_51_P441751	-0.0102732583489367	0.92401819201535	0.201142014550724
A_51_P482043	0.622773482686888	1.88601326233604e-08	3.33972019914097e-08
A_51_P328300	-0.0597075273016205	0.609305753970848	0.143341134171229
A_51_P278214	0.31411271674844	7.79674267297664e-05	4.85731540819776e-05
A_51_P371974	-0.253206632458639	0.0356683441248522	0.0121109871413188
A_52_P257919	0.263911709434531	0.0609600503413798	0.0195026578842165
A_51_P114714	-0.0250114106298547	0.712653185736196	0.163297890649426
A_51_P501844	0.614080183608532	0.0600638106461879	0.0192477690060990
A_51_P384754	0.307256321652218	2.60832627370063e-05	1.81545354779415e-05
A_52_P306949	-1.25227431677760	7.5520393479456e-06	6.03166721490857e-06
A_51_P112627	0.470477601694839	0.137731512575065	0.0400635813198877
A_52_P509297	1.23725277914240	1.9864519422257e-09	5.31985424431559e-09
A_52_P16877	0.227451998921707	0.0800504856447655	0.0248582252880607
A_52_P145861	-1.22715117011504	1.74014287311442e-08	3.13263573122448e-08
A_52_P246168	0.184710270234083	0.0520317096972276	0.01693439940346
A_52_P351925	1.39471778707986	9.75238183586034e-13	2.04688674164556e-11
A_51_P458973	0.746419573058101	0.00093838849439942	0.000457621102554918
A_52_P263774	1.14063221505119	1.74033524420532e-11	1.47382400978905e-10
A_52_P28582	0.274951654959628	0.000409832031348895	0.000218130797590579
A_51_P102096	-2.04318435039315	2.95612924648613e-15	1.19950230952718e-12
A_51_P230799	-0.0379591354622431	0.699998218593667	0.160792755435092
A_52_P131548	0.089646239047747	0.447803688944858	0.110877061056553
A_51_P480578	0.890432469979975	2.35208781903579e-06	2.15875990451951e-06
A_52_P34494	-0.319657697069939	0.000132208910925483	7.83452004402303e-05
A_52_P248250	-0.0376544920309616	0.682676829909742	0.157433314964376
A_52_P472799	-0.08166398836957	0.217979937126395	0.0599844096130887
A_51_P326434	0.463871787854449	2.29463786283238e-07	2.83689242007717e-07
A_52_P32437	0.0301614637641343	0.735512741425459	0.167515203940551
A_52_P563459	0.282099055501439	3.0889090420318e-06	2.74027038407763e-06
A_52_P46310	-0.454727460996823	4.3315728023375e-09	9.9557310090255e-09
A_52_P363216	-0.530383134846259	6.12084435256531e-06	5.01396462787905e-06
A_51_P407879	0.6358213038867	9.98232613186275e-09	1.97713382592197e-08
A_52_P195018	0.583128515980762	2.74593479973260e-06	2.47164000213949e-06
A_51_P469942	-0.223138360580009	0.201752183885914	0.0560083587702539
A_52_P337259	-0.113238183853122	0.330416524532899	0.0856415588262778
A_51_P212977	-0.73344504097483	1.18543961334628e-07	1.59602684372499e-07
A_51_P122246	0.0189315306783353	0.827258714334928	0.184135601814914
A_51_P213077	0.00794886360734104	0.96490052409512	0.208233253833256
A_51_P355360	-0.371338383638728	0.00511043735710841	0.00212544517455518
A_51_P252859	-0.861813257669864	1.68643495181424e-07	2.16298838590080e-07
A_51_P408162	0.202673921040287	0.00465420363657866	0.00195582537389260
A_51_P172727	0.329109624369101	1.06425851530489e-06	1.08403758195709e-06
A_52_P537113	-0.327406194472923	0.0180992595673849	0.00660701595783772
A_52_P667177	-0.101356026812104	0.113404831253722	0.0337450998853679
A_51_P437021	0.334967156067613	0.000115403051524966	6.92363291513859e-05
A_52_P352701	-0.0765628948487818	0.330972349743346	0.0857692032320343
A_51_P276715	0.0121659222788688	0.893764492346607	0.195736606211654
A_52_P158527	-0.293538189186672	5.45132536830387e-05	3.52089972440123e-05
A_51_P257498	-0.0988329059675284	0.131997744423123	0.0385864264484024
A_51_P227770	0.353258861928763	0.0103268443936593	0.00401265958106923
A_52_P645862	0.689747305093455	0.00121044336482668	0.000576382047074087
A_52_P545010	0.0208939412872891	0.776809905270449	0.1752256884394
A_51_P327418	0.0118607268626327	0.852315330592938	0.188411734996046
A_52_P1051802	-0.141605278326216	0.178752725899764	0.0503933637320042
A_51_P347823	-0.499280638374076	2.01350524436163e-08	3.53313039018675e-08
A_52_P285742	0.0364670344214817	0.7537456829666	0.170991782939507
A_51_P452119	-0.566820655021484	0.000143446743829492	8.44500889175748e-05
A_51_P182456	0.302447719381272	0.00110291227587583	0.000530873772939723
A_51_P219868	0.120221462577436	0.425538142507658	0.106405254000884
A_51_P510250	-0.237125769776358	0.00231532450151066	0.00104254183213311
A_51_P218216	0.179235424453418	0.000120864218231497	7.22231641810297e-05
A_51_P408561	0.429894967339385	2.16230163104886e-06	2.00085114643639e-06
A_51_P276943	-0.374684925783429	0.0121054861482245	0.00461632857308215
A_52_P521507	0.245941856523993	0.000282123768886288	0.000155793957701042
A_52_P169381	-0.0266527318176424	0.840252528381255	0.186399554713754
A_51_P390314	-0.458523502850962	0.000342396680883536	0.000185409664506752
A_52_P489079	-0.312136581443131	0.00332836440277431	0.00144672292690642
A_51_P268748	-0.497242475141475	1.07508563475318e-05	8.26703659585015e-06
A_51_P516808	0.0938243653849611	0.14897037793407	0.0429177855337305
A_51_P513720	0.726592972259061	0.000168101522198315	9.75647249039213e-05
A_52_P442779	0.10245715591393	0.120701485079347	0.035702620213814
A_52_P370935	0.597119766009582	1.36242673284883e-08	2.56880739602337e-08
A_52_P310002	-0.157118324258542	0.089718226219135	0.0274914595673524
A_51_P311319	0.91782259296237	9.24437724592648e-08	1.29017539837172e-07
A_51_P279683	-0.318478808958572	0.00499497971769241	0.00208286514532364
A_52_P339543	-0.262728272091795	0.000581796459360202	0.000297683050898834
A_51_P111796	0.0192807570216571	0.773794258463785	0.174647298484496
A_51_P165770	-0.288166837257119	9.75024793665154e-07	1.00338507704689e-06
A_52_P110218	1.35509603374182	2.10214597574297e-12	3.55726086389196e-11
A_52_P664532	-0.185796413860212	0.0334509431891886	0.0114167828242941
A_51_P106752	0.0830336397858717	0.184759048512789	0.0519136723802555
A_52_P1152469	0.588464739983971	0.0374028267772446	0.0126223570239490
A_51_P426373	0.0106159060414148	0.902039216810042	0.197197876790609
A_52_P395064	0.181618478139390	0.0152417679970315	0.0056693915707375
A_52_P3835	-0.111213018786669	0.106918424239396	0.0320900721110727
A_51_P491835	1.27459392567509	6.66619187504328e-12	7.42752911166165e-11
A_51_P351137	-0.136545999077630	0.226831545501997	0.0620732339313352
A_51_P277524	0.54062682877078	1.83336358147185e-08	3.26356459047552e-08
A_52_P362015	-0.193107342583122	0.00462607031194589	0.00194551275903404
A_52_P668534	-0.252424360353325	0.0273988388900794	0.0095522921982193
A_52_P215656	0.290996368423718	0.0008394490232694	0.000414372115468626
A_51_P427317	0.9746050705494	1.12000203584706e-07	1.52537020248615e-07
A_51_P397823	0.0349149011224608	0.397153947267703	0.100205489703024
A_52_P196923	-0.29637259193103	0.0213562081991964	0.00763736815869199
A_51_P106527	0.119390336806189	0.443073148526549	0.109896720030913
A_51_P329541	-0.190476994824763	0.0107610565829639	0.00416583546879378
A_51_P439857	-0.231603556661735	0.000499968791424028	0.000260523305595567
A_51_P430644	0.0337267196560909	0.644723843952222	0.150069406480259
A_51_P467573	-0.154345049642249	0.0142901148215330	0.00535736283540557
A_52_P456998	-0.268357941124084	1.23924225448441e-05	9.39065798038746e-06
A_52_P284814	-0.181090049099539	0.0116671918167666	0.00446933206708615
A_51_P375667	-0.00875943401297974	0.932243765420264	0.2026230505428
A_52_P505143	-0.272738159535409	0.0364292995162577	0.0123199249157974
A_52_P194242	0.527157961725813	1.23151074487692e-08	2.36311043510048e-08
A_51_P193185	1.48618974695612	0.0311362667719984	0.0107118537248318
A_52_P619007	0.485979898011308	5.2693912736035e-07	5.86155305541721e-07
A_51_P273667	0.287089009521884	0.0450140920571186	0.0148811816950680
A_52_P578347	0.198162354334753	0.00326733591575813	0.00142316615570597
A_52_P531606	0.0440827303779896	0.509893763659553	0.123896365446446
A_52_P385006	0.128722028538913	0.388791095609455	0.0984809113827484
A_52_P309381	0.628498785712733	2.50334108328388e-05	1.75138605776243e-05
A_52_P5652	-0.00980559901629086	0.885488025736395	0.194316980404272
A_51_P402160	0.467661913555373	0.00830348480073472	0.00329389259436323
A_51_P383001	0.311377368447141	0.00481790125337709	0.00201647837873917
A_52_P1114696	0.0317806604412167	0.728323953465151	0.166185479992819
A_52_P309718	0.367154061034491	6.29969296859442e-05	4.0142598229695e-05
A_51_P326015	-1.32896803186095	3.32242627293332e-11	2.26019082002774e-10
A_52_P405994	-0.328257150788845	0.000347523542953815	0.000187885271760698
A_51_P461108	0.738646377359624	1.48989583944526e-06	1.45576813151022e-06
A_51_P108862	0.277150601597491	3.46752949513596e-05	2.34417737400094e-05
A_52_P7195	0.098479094181874	0.196127718490215	0.0546780071086969
A_51_P144090	-1.34134892911117	2.45923738359370e-10	1.01051762774059e-09
A_51_P115886	0.0211157711911536	0.816259441188495	0.182049719930742
A_51_P393518	1.41605519976457	7.95717660096226e-10	2.56785124981022e-09
A_52_P658122	-0.114509787284476	0.158496113762027	0.0453676432164925
A_51_P484978	0.173134591918232	0.0914214600270364	0.0279469446290328
A_52_P29583	-0.84865462234025	2.82945094445314e-10	1.11026309549185e-09
A_52_P97206	0.00519811907804346	0.941463852015864	0.204266285419016
A_52_P294253	0.137503687325028	0.141617644167163	0.0410660406840332
A_52_P123944	0.240013604408881	0.0259268793819180	0.00908003244386991
A_52_P93256	1.05777492012437	4.82426604459043e-08	7.42571431342755e-08
A_51_P444379	0.465746608401442	5.27564027259666e-07	5.86609423883225e-07
A_51_P457800	-0.0800932848468161	0.190889204585752	0.053411827692343
A_52_P377750	-0.410037355204246	0.00180323742774300	0.000829056607543896
A_52_P302544	0.888568474279017	6.7226255337161e-08	9.80462460940054e-08
A_52_P556006	-0.203270900200238	0.0812697446848497	0.0251935016357572
A_52_P636427	-0.329621015485456	0.000114676312517930	6.88446195008187e-05
A_51_P176524	0.652421751589226	1.59921916701531e-06	1.54916972239026e-06
A_52_P513358	0.226739909076681	0.00129036897595283	0.000610468125947166
A_52_P327627	-0.00940751342904633	0.925521788950711	0.201441847639080
A_52_P399464	-0.370427439926330	8.65548838216782e-05	5.3297635021929e-05
A_51_P293553	-0.320523336516615	0.000319998259432662	0.000174678223284237
A_52_P239850	-0.122410099644319	0.160689000651151	0.0458837627143075
A_52_P84315	-0.788389340149951	3.67593861143139e-10	1.38231996270094e-09
A_51_P277199	0.609991442259398	2.96694859545273e-10	1.14758485532078e-09
A_51_P135037	-0.233217675692238	0.070329391424922	0.0221623300035362
A_51_P481788	0.324500459576914	7.5511792734313e-07	8.03025262506245e-07
A_52_P517447	-0.962679136918762	0.129700812689065	0.0380052463903056
A_52_P141404	0.14861066178696	0.0469677437701761	0.0154469006853984
A_52_P120968	0.323892301213144	2.70726982929466e-08	4.51960919804678e-08
A_52_P287917	-0.348499362628345	3.20055717382630e-06	2.82727424617132e-06
A_51_P138790	-0.106582493050293	0.358413168501283	0.0917822186903655
A_52_P628618	0.345881030746986	0.00135527251753577	0.000639163418955141
A_51_P140374	-0.41096039554064	7.10746822509612e-05	4.46799708764257e-05
A_51_P365008	1.05370748647618	6.08681616041894e-08	9.03025766684499e-08
A_52_P282785	-0.264200177354254	0.00298538962537799	0.00131132764067825
A_52_P419240	0.0687472740962578	0.801830428940524	0.179568046851114
A_52_P515423	-0.636545685428652	2.64007991903325e-11	1.92152907499241e-10
A_51_P504546	0.467748713993721	0.00197969682695889	0.000902978939144355
A_51_P467346	1.12872972346596	1.12735137433510e-06	1.14234075460771e-06
A_52_P556804	0.119852326618501	0.0522460114808991	0.0169939327898951
A_52_P419118	0.617937160255373	6.48755480003255e-08	9.52045040866233e-08
A_51_P263934	-0.376573297941172	4.55660766015743e-05	2.99227240465713e-05
A_51_P487298	0.0404966255323966	0.624688672072533	0.146273593669477
A_52_P393208	0.117816828521952	0.364619691215407	0.0931249624756108
A_51_P253359	0.578724928193132	2.69466914940194e-09	6.76798699847933e-09
A_51_P351481	-0.340216585030969	0.000995226607712656	0.000483683916440241
A_52_P412408	0.193765592009180	0.0420216872348351	0.0139841274175414
A_51_P307243	0.302013583014247	0.000722256704977569	0.000360599237573116
A_52_P900176	0.0149551299836190	0.810316151501648	0.18101922532781
A_52_P188042	0.69892282483458	4.95272124132305e-05	3.22734715159994e-05
A_52_P564892	0.10875546199878	0.332811500980953	0.0861550996602684
A_52_P189567	-0.847864888415106	2.81298152437904e-07	3.39706688504659e-07
A_51_P203597	0.196973279641821	1.68040686675379e-05	1.23332807764829e-05
A_51_P208801	-0.357581371004041	0.00482985603673451	0.00202054489076471
A_51_P142334	0.0732542506527754	0.656733470928086	0.152431405967823
A_52_P512955	0.306861624432297	0.077416204810492	0.0241176480620505
A_51_P313896	-0.0637904916695469	0.783581039014904	0.176385680665450
A_51_P147714	-0.0685373470033834	0.278175769994416	0.074006923481451
A_51_P481920	-0.364317669088052	0.138917784400280	0.0403652799038964
A_52_P567469	-0.424802163599885	2.44156604730556e-08	4.12647094512905e-08
A_51_P498947	-0.378757467858289	5.59903055422359e-05	3.60511948902717e-05
A_51_P217369	-0.257910652846858	0.00065929998749656	0.000332539612727121
A_51_P345593	0.080056186317945	0.0945603784737838	0.0287894743747291
A_51_P354572	-0.221165295947062	0.000188194619960864	0.000107999586722706
A_52_P231635	-0.442594750257959	4.64260802064633e-05	3.04284372757031e-05
A_51_P321984	0.423901924820619	1.87465469818604e-06	1.77285314817851e-06
A_52_P562769	0.193157264282341	0.00415884904845905	0.00176685970014319
A_51_P144712	0.0386223960460015	0.638057032592252	0.148888801444864
A_51_P111259	-0.117786398798446	0.0861213114116559	0.0265243763056956
A_51_P352968	-0.346138115485202	2.13618125797751e-05	1.51964499060024e-05
A_51_P427383	-1.33623904971832	1.39681118220011e-08	2.62077431633623e-08
A_52_P113635	0.512944273518654	0.00758532733804959	0.00303180986075829
A_52_P82722	-0.323510470842302	0.0444698823636746	0.0147228436710317
A_52_P610978	0.197870615035979	0.0422748116958935	0.0140597226421018
A_52_P178393	0.13606834859839	0.0405635826072026	0.0135598511838856
A_51_P344566	-0.0834670141995257	0.697431217703088	0.160293719882000
A_52_P650908	0.125650597821338	0.147451358347303	0.0425480722174037
A_52_P869483	-0.108170828969586	0.0589016711258943	0.0189336193737647
A_52_P613167	0.0608063320286973	0.310714094346431	0.0813525633983202
A_51_P458230	-0.00249528831606582	0.985002015056574	0.211391862388015
A_51_P378051	0.593853159665844	0.0712770359286228	0.0224163532954058
A_52_P1189114	-0.135743854922472	0.274942643483436	0.0732475334389824
A_52_P188018	0.221835481044966	0.000225668528329392	0.000127054205843590
A_51_P336544	-0.742393746336082	1.70820148252806e-10	7.6572880071692e-10
A_52_P96782	0.232528474819896	0.000103159321360437	6.25546847182867e-05
A_52_P883283	1.04085076051984	4.38589760437137e-09	1.00549847647038e-08
A_51_P205481	0.393897486640338	5.89591845738417e-07	6.46289859146586e-07
A_52_P392742	-0.128646583520083	0.242282819943145	0.0656906991942233
A_52_P1061767	-0.0528783926492098	0.406593080935482	0.102203845091378
A_51_P478978	-0.0407939481059891	0.590938815095718	0.139895331664616
A_51_P227703	0.0524556436288464	0.451470000874819	0.111631717066944
A_51_P500056	0.295212502583103	4.10952485322358e-05	2.73113654133333e-05
A_51_P129199	-1.47386580320747	5.95100747424325e-13	1.55407612118158e-11
A_52_P173470	0.223529107534215	0.00240264112416944	0.00107845095597138
A_51_P150905	0.158998430433988	0.0325007318730629	0.0111261367015399
A_51_P172573	-0.996576124020372	3.56215344952828e-14	2.62313712408675e-12
A_52_P62223	-0.314400409922525	1.86106305096087e-05	1.34585438270427e-05
A_52_P274184	0.0410027310133199	0.558864674759827	0.133528176955590
A_52_P24593	0.212906126173941	0.000319562732854963	0.000174475657882566
A_51_P297984	-0.147619619345852	0.0306968510673761	0.0105741169017020
A_52_P176872	0.0788088950849506	0.288950125901223	0.0764676299306379
A_52_P610808	0.315407649413987	0.0134465537370241	0.00507342667591268
A_52_P42946	-0.195135546094274	0.0190990222794315	0.00692899934122768
A_51_P328926	-0.284279803917136	0.000467900558911498	0.000245653257153502
A_52_P503104	-0.229916323810439	0.0255355544941976	0.00895821821110371
A_52_P235278	-0.0687526037331612	0.332355380800201	0.0860534789668566
A_52_P457382	-0.038138236049889	0.468921651162769	0.115325471842231
A_51_P200151	-0.365026379561407	1.08272150823933e-06	1.09999921968700e-06
A_51_P197252	-0.0766394721460593	0.300079229893176	0.0790496860727153
A_51_P371490	-0.289312725874423	0.000247398952608143	0.000138282285392407
A_51_P111018	0.210978721921999	0.0210448489044859	0.00753796806109639
A_51_P394715	-0.302112055533977	0.0145364824858996	0.00543767913053157
A_51_P198434	-0.813132019970485	1.08113270623369e-05	8.30881690559019e-06
A_51_P490867	-0.233445557789526	0.0333605116920225	0.0113873540605026
A_52_P315155	-0.469283435926044	0.00461982742432406	0.00194318911833061
A_51_P369270	0.0439487591926717	0.433520879642993	0.108012291170445
A_52_P261722	-0.136613281079791	0.0539069091348182	0.0174670203563148
A_52_P195922	-0.0672162470846445	0.344582036561812	0.0887270786921438
A_51_P334604	-0.330843994277583	2.15640932552290e-06	1.99608098361095e-06
A_51_P101086	0.0224748098950300	0.807665090300317	0.180575986019299
A_52_P637418	0.0642386763648668	0.392717467976953	0.0993082302890596
A_51_P332652	0.553091596473212	3.36322790155356e-06	2.9565035657499e-06
A_51_P289507	0.138211447910914	0.118371684582313	0.0350842423954418
A_51_P136792	1.30794005804922	1.18474637246079e-08	2.28471012406391e-08
A_52_P285257	0.447730981764883	1.24013019530318e-06	1.24037171049151e-06
A_52_P409731	-0.119885902455642	0.322462970192411	0.0839255271442955
A_51_P318410	-0.350003638125805	2.95607409133466e-05	2.03189920581139e-05
A_51_P345792	0.517514726392918	0.00256672056198360	0.00114564221979461
A_52_P569524	-0.100500007227491	0.0574920398545745	0.0185465579641641
A_51_P142295	0.153192566959996	0.224669485661755	0.0615936351475641
A_52_P661565	-0.82320252860307	1.67445797836387e-10	7.56868197227234e-10
A_51_P392967	1.77286894238051	7.9290727063405e-12	8.48544661151536e-11
A_51_P332392	-0.772599284774314	1.61859998338547e-10	7.40369532759268e-10
A_51_P139716	0.102661924786551	0.496680284877193	0.121183687031763
A_51_P416059	0.408286439044677	0.00134213957691014	0.00063330069613466
A_51_P499854	0.202473381401861	0.0611210277989069	0.0195518483597608
A_51_P180724	0.099946374609182	0.578695831561183	0.137526085971002
A_51_P183373	-0.402120182840504	1.61111325298361e-06	1.55957559356989e-06
A_51_P106859	0.103961984109592	0.0331779469886512	0.0113293219207946
A_51_P157154	0.0961428685533043	0.482229366608418	0.118147599392712
A_51_P489413	0.0283473000709318	0.657523829658494	0.152559840844737
A_51_P302588	0.0993034899978333	0.146987018545151	0.0424321728304888
A_51_P265576	-0.502344050657614	1.76190823704086e-09	4.83814853382016e-09
A_51_P237553	-0.050332898204422	0.313271812176135	0.0819350800487723
A_52_P250555	-0.00197109984678701	0.992792127890429	0.212675977385991
A_51_P184282	-0.0525573720688897	0.497613472706165	0.121400433087927
A_52_P1059903	0.111259210980775	0.110736652975100	0.0330837350497016
A_51_P474468	-0.0638675383190179	0.261890130365998	0.0702541016748924
A_52_P510310	-0.036108211207841	0.842125892370104	0.186738636299261
A_52_P625700	-0.160407617943124	0.120711423250794	0.035702620213814
A_51_P316553	0.72210734385674	9.24709365863699e-07	9.58895346215193e-07
A_52_P662695	-0.180095975554552	0.00202747288086378	0.000921974798058148
A_51_P268010	-0.0991474107486319	0.506541068212684	0.123256377636933
A_51_P422839	-1.03248614882106	1.62529954248868e-06	1.56994031385842e-06
A_51_P515768	-1.13587153043662	1.00685974974290e-12	2.08099247848549e-11
A_52_P576778	-0.111930679005454	0.0900257625223539	0.027573212628886
A_51_P168395	0.182785905504433	0.0144971257658608	0.00542520555041552
A_52_P322544	0.302587761480099	2.52066127887146e-06	2.29944708355575e-06
A_51_P188073	-0.284215070906551	0.000169786792176509	9.84373353237002e-05
A_51_P436269	1.01409323896885	6.44978204533332e-05	4.09544095770932e-05
A_51_P422257	-0.125901200859074	0.115396586005977	0.0342925468115788
A_51_P427674	0.108283514703952	0.234138374378661	0.0638019338121401
A_52_P337092	-1.82277611391398	8.85497708584736e-10	2.79104670640634e-09
A_51_P362328	0.538901937235876	1.25866210575361e-05	9.51385223810302e-06
A_52_P188261	-0.566406326069405	5.57180460574401e-06	4.60354362393494e-06
A_52_P262219	-1.00390444108622	3.51180745785381e-07	4.12217158425012e-07
A_52_P39157	0.298262785927152	1.98398203989852e-05	1.42371728420376e-05
A_52_P380805	-0.0550053865601647	0.662902808915771	0.153693044876245
A_52_P586157	-0.434709825322186	1.45477632698852e-07	1.90418599321548e-07
A_51_P502798	0.247217201200296	0.618119912315735	0.145086819936537
A_52_P1687	-0.355134609396229	4.23181871701616e-06	3.62014667631024e-06
A_52_P502032	-0.318911517493181	0.000719088403075539	0.00035929667690861
A_51_P462814	-0.245693523808322	0.00566728727583723	0.00233622630646834
A_52_P219372	-0.130197965073612	0.109368292194029	0.0327310295797376
A_52_P316437	-0.0267937024130127	0.575898176233818	0.137053702171614
A_52_P477533	-0.153463113682234	0.0192508142906606	0.00697565619390909
A_52_P267564	-0.703811213233839	3.2872814914006e-07	3.89855629093223e-07
A_51_P118237	-0.106858767099851	0.331927408287018	0.085959108784439
A_51_P305537	0.0367343570380294	0.606117128361902	0.142702487311534
A_52_P377947	-0.251909825410215	0.000253214152880284	0.000141299299934179
A_52_P656634	0.0371163698133365	0.640665444399268	0.149317303008474
A_51_P335094	-0.240638276855044	0.00178126200327802	0.000820067216905587
A_51_P258435	0.513153119350553	0.000131466777128283	7.79395387296791e-05
A_52_P9289	-0.296994586245578	0.00678854356869749	0.00274699839760729
A_51_P159746	-0.416714089213041	1.80053214723417e-05	1.30740917897832e-05
A_51_P410300	-0.127329326596334	0.115913039630074	0.0344233526630271
A_51_P193019	-0.966368000141472	6.64114874088282e-12	7.42752911166165e-11
A_52_P279294	0.611607501902228	0.0268856187108722	0.00938786995393297
A_51_P502054	0.233748332112285	0.000825714095940798	0.000408187577903889
A_51_P362514	-1.11737475927229	7.94460101154051e-11	4.39881865759605e-10
A_52_P1172548	0.0207031436688636	0.773465746461988	0.174616821266039
A_51_P246471	0.121379839785194	0.0489857893194803	0.0160375279809553
A_51_P465023	-0.023826459616874	0.730271341787677	0.166531585313181
A_51_P505868	0.572997298119194	3.53555753443987e-05	2.38599654756422e-05
A_51_P124886	-1.21197467853785	6.77216586365506e-13	1.66689301788299e-11
A_51_P157554	0.160210384706122	0.00110033089168678	0.000529819634521023
A_51_P413545	0.0110957064644186	0.814361999361134	0.181743097102758
A_52_P522864	0.333144438561503	0.000111649411733217	6.7221218096298e-05
A_51_P284793	-0.652578772536463	3.4908154941704e-09	8.32969141193267e-09
A_51_P463791	0.0599118827359781	0.762493562859731	0.172652120941833
A_51_P488039	0.418964762081155	1.04376987515193e-07	1.43090395689580e-07
A_51_P222092	-0.00176634080223792	0.971719982307319	0.209393379238567
A_52_P579658	0.180418201059538	0.000921280547549881	0.000449926430404201
A_51_P426246	0.272628096137378	2.46244967918441e-05	1.72589941889477e-05
A_52_P583458	-0.334534080809402	0.00495738039589786	0.00206782347906048
A_51_P489289	-1.08940975098844	1.11009426519826e-09	3.3507362364989e-09
A_52_P134988	0.113682905698145	0.0701878151744373	0.0221254415930885
A_51_P286034	0.873877065686452	9.96775010773899e-07	1.02304603558556e-06
A_51_P121412	-0.22677275464995	0.00201684168897777	0.000917602706531209
A_51_P294161	-0.489692486318917	0.00603561337067132	0.00247262631209787
A_51_P120257	0.0173352688655051	0.76317542664692	0.172740195349630
A_51_P491350	-0.615205256898761	9.5061757647783e-09	1.89809950855094e-08
A_51_P364578	0.329839926320245	0.00199921136199123	0.00091065261051815
A_52_P430179	0.410502133500636	0.00213339918314861	0.000966734107278078
A_51_P119401	0.136960383262281	0.0908781720295778	0.0278028385938274
A_52_P256421	0.600355936119605	4.27688241021507e-06	3.65292599528216e-06
A_51_P267346	0.102894039217240	0.0387020254293388	0.0129976167298625
A_52_P1084127	0.404771140595897	0.00147212722411243	0.000689708337655319
A_51_P343116	-0.105963794783211	0.265590908403661	0.0711059631521792
A_52_P551154	0.00541900604353529	0.958120452304749	0.207100205483298
A_52_P463578	-0.259130455884916	1.09525631894005e-05	8.40781474690402e-06
A_51_P113430	-0.329873277534896	1.58271588832999e-05	1.16987340932324e-05
A_51_P426232	-0.427339107653093	1.08176090579999e-05	8.3112856505238e-06
A_51_P445662	0.817774933684474	2.41779486840635e-10	9.97903253191926e-10
A_52_P754957	0.0842243781332535	0.599768609880366	0.141515452522099
A_51_P493587	0.343240697169015	7.85240935512327e-06	6.25496081771075e-06
A_51_P513719	0.710388733509685	0.000160932700449446	9.36247661982442e-05
A_52_P542958	-0.067472929117173	0.301691731004376	0.0794049347773344
A_52_P375312	-1.59394417498912	8.9280431299447e-12	9.0197460854236e-11
A_51_P452637	-0.0684421964935957	0.725592734329633	0.1656968844922
A_51_P254234	0.0460787842746715	0.42652869131286	0.106603713481268
A_51_P223737	-0.141487992776041	0.111386453680045	0.0332431494379206
A_52_P582251	-0.230784219521565	0.00324995496623666	0.00141696319331524
A_52_P316712	0.146411688854338	0.261151746472578	0.0700837995577518
A_51_P144825	0.285391580475739	0.000621984264657143	0.000315540436011969
A_52_P39237	-0.00818904963636236	0.931709133294854	0.202539366487081
A_52_P368167	1.05251962276565	2.15237492273152e-09	5.66343383382879e-09
A_52_P572447	-0.446796592494964	4.83101973271096e-05	3.15487633177132e-05
A_52_P157274	-0.289048691255308	0.00045450110160396	0.000239318181547337
A_51_P224872	1.04396256029925	3.91101796195675e-09	9.1443760486222e-09
A_52_P254231	-0.678926711376572	4.76236358289475e-09	1.07631292815367e-08
A_51_P415870	0.0704908600678724	0.418494442553773	0.104837922486170
A_51_P303433	0.741130705041472	1.71472402096980e-09	4.72776161557559e-09
A_51_P484311	0.0597786586520614	0.397809540416868	0.10034284947631
A_51_P322612	-0.0756240086506601	0.210047248449660	0.0580433390404054
A_51_P490955	0.227145658415900	0.00890223144922448	0.00350929285901472
A_51_P289828	0.582629145553248	2.01182280939880e-06	1.88414560832046e-06
A_51_P117432	0.339225160021092	2.5250579820056e-06	2.30268209406070e-06
A_51_P300378	0.377764638644207	0.161171858946343	0.0459973848444388
A_52_P183038	0.532025223289548	4.1386564195503e-05	2.74914739382906e-05
A_51_P112405	-1.13282116446105	1.28800393562165e-12	2.47326643531810e-11
A_52_P633393	-0.0321449954204320	0.752867117222486	0.170864056055699
A_52_P252127	0.574382280681871	3.75367444871686e-09	8.82220106282132e-09
A_52_P364232	-0.512148930282015	3.65576478738592e-06	3.17551573768368e-06
A_51_P139651	-0.566746155521038	0.000365075670269240	0.000196706925948121
A_52_P145878	0.314833902633914	0.0182995124689380	0.00667202094461223
A_51_P494622	0.327938671154287	8.51524536105456e-06	6.71577580150507e-06
A_52_P214678	0.215883880902942	0.00413082537421226	0.00175605621119249
A_51_P213205	0.828366204085611	5.88462547393768e-11	3.50942366986937e-10
A_51_P140017	-0.719814172475861	4.79981915029047e-06	4.04093309898711e-06
A_51_P381321	0.480542073435183	2.64531533699217e-09	6.6563784344196e-09
A_51_P405423	-0.337176462462544	7.85762817291743e-05	4.88962121591936e-05
A_52_P490788	0.297987384911575	0.000898320973432202	0.0004397447946149
A_51_P407053	-0.572545380503522	0.000911456834036987	0.000445530629849925
A_51_P302550	-0.61708692299106	2.05470799290486e-10	8.8368752380596e-10
A_51_P391367	0.157025522592919	0.214683464983945	0.0591795274112594
A_52_P201315	-0.0124127123109616	0.847603782809212	0.187615294842227
A_51_P451758	-0.64561766283429	0.000113795018768374	6.83761888950859e-05
A_51_P464918	-2.9831863417936	4.81152211675994e-13	1.52732698043025e-11
A_52_P11351	0.0828915183719605	0.358964493859511	0.0918973266461806
A_52_P99670	-0.245023922444524	0.167043667752844	0.0474491669708576
A_51_P498831	-0.00174940033992321	0.972694415910098	0.209581137719284
A_52_P614888	-0.0101524770593642	0.87728269546038	0.193048337891744
A_51_P381584	-0.459878888301109	5.51425274644464e-06	4.56016775561039e-06
A_51_P248819	0.578904478546784	2.75428405047352e-05	1.90870206035708e-05
A_51_P226016	0.0109569837104413	0.86984885549441	0.191732121950637
A_51_P488730	0.907852324797028	2.13033464568454e-11	1.68653186329949e-10
A_52_P23379	-0.432664873819881	0.0374744695259996	0.0126433825661323
A_52_P140394	-0.03658524570253	0.512829195990312	0.124406324781380
A_52_P166653	0.00522942777575075	0.937867503745992	0.203665524945951
A_52_P491544	0.0492141916996705	0.447129974934971	0.110750760557568
A_51_P124035	0.0599977277321297	0.350765052887301	0.0901305796006727
A_51_P479733	-0.164372044603681	0.00356498366040045	0.00153798436754256
A_51_P354433	-0.375455389801802	0.0951483975325925	0.0289457160902455
A_51_P407528	-0.0161373773357703	0.844169182022059	0.187115105321275
A_51_P105709	-0.890231335784666	1.25856810104398e-05	9.51385223810302e-06
A_52_P333953	0.303421827142635	7.7265222222791e-05	4.81578475704842e-05
A_51_P360678	0.187631785594451	0.00495441677561983	0.00206690571958463
A_51_P289239	-0.00470936377655384	0.97775759168669	0.210270473602278
A_51_P217498	0.679990433108623	0.0675270688304162	0.0213812857883913
A_52_P647582	0.133819583628883	0.0485812025977527	0.0159108415209345
A_51_P216219	0.571440976396437	1.15675511667424e-06	1.16776507387047e-06
A_52_P468451	-0.227390153482704	0.066416243697752	0.0210665165802319
A_51_P184340	0.939634197499048	0.00171615640010666	0.000793331075969205
A_51_P502545	-0.340146011167042	2.21734709714847e-05	1.56996013350089e-05
A_52_P311297	-0.200727789786012	0.0192136474161207	0.00696498497222966
A_51_P119215	0.289522884003286	0.0584314906889575	0.0188070434699242
A_51_P517430	-0.152161251801681	0.456185231907125	0.112655287447213
A_52_P433847	1.96227224714886	7.79328466235694e-09	1.61689885871714e-08
A_52_P614336	0.156449611784785	0.0598945080649648	0.0192094301102689
A_51_P213266	-0.397748379693696	0.00367521031752513	0.00158123817827662
A_52_P198780	0.80811585531003	1.4873883371829e-05	1.10879525381767e-05
A_51_P191393	-0.396133083899231	6.94224808703308e-06	5.61084341512977e-06
A_51_P128885	-0.136354172666732	0.0334606014328125	0.0114186397910668
A_52_P473146	-0.0104088781547613	0.87704059875049	0.193017639460673
A_51_P229280	-0.0850535437255466	0.263663089688629	0.0706527101913823
A_52_P490272	-0.270739445401617	4.46859408381737e-06	3.79631000111629e-06
A_51_P172475	0.588764649511027	7.30120448534979e-08	1.04871138718263e-07
A_51_P219465	-0.169984191668567	0.000179520008857872	0.000103504110892684
A_52_P156796	-0.186515736667609	0.0861033665880247	0.0265218664397618
A_52_P57013	-0.493442769806942	1.54184794443402e-05	1.14403815542333e-05
A_52_P459238	0.495937776465146	1.08234155458637e-07	1.47928782716827e-07
A_51_P378870	1.96785248420445	5.01426003210305e-11	3.07761269318915e-10
A_52_P517683	0.247698485929023	0.0969294868266737	0.0294148420635464
A_51_P116813	0.0910341411645703	0.603177782837589	0.142121681851968
A_51_P170050	0.286205686815778	0.00194235423634438	0.000886842648129179
A_52_P123665	-1.12283783307557	1.91151242613416e-10	8.3340931783225e-10
A_51_P492456	-1.37072932798504	3.44272271699982e-06	3.01269080692513e-06
A_52_P144363	1.02091786427264	6.31951415949251e-07	6.84958222620105e-07
A_52_P350616	-0.179589830415129	0.011524289398884	0.00442272528257029
A_52_P331215	0.453703030498348	0.00124667599657278	0.00059196933623368
A_51_P316871	0.563336035878316	0.00331892184051014	0.00144308192029011
A_51_P326542	-0.258983293710492	9.25641267173563e-05	5.67013325135917e-05
A_52_P1108247	0.106619344064354	0.437265429794785	0.108715155141561
A_52_P932898	0.421909663800509	6.09102399916418e-08	9.03155152234232e-08
A_51_P511029	0.267544322420628	0.00638618968288993	0.00260324935161325
A_52_P80444	-0.0784164468293636	0.0393294468793262	0.013182167208499
A_51_P328890	1.11976122204380	1.69038107551129e-10	7.61522915113662e-10
A_51_P379390	-0.113233763944313	0.255238126472468	0.0687147426478113
A_51_P406281	0.769434284195979	6.7304946500833e-07	7.24572455388276e-07
A_51_P180974	-0.396570540340523	0.00356215887629136	0.00153748477684118
A_52_P533779	0.47297856239854	1.07242610715389e-05	8.25395909291625e-06
A_51_P243545	0.338546639254529	0.000322173170032858	0.000175688341806860
A_52_P276727	0.188749256463832	0.0888639397977206	0.0272636298045218
A_52_P509906	0.22316582901078	0.000866169574097861	0.000426086059445628
A_52_P1044696	0.337893455430785	0.08833676087224	0.0271172541668125
A_52_P638513	0.225527455894506	0.0149327430208896	0.00556361741003973
A_51_P285299	-0.823478748115129	1.30951668145343e-06	1.30207565847379e-06
A_51_P243914	-0.486540271009881	2.74242943307971e-10	1.08714527831909e-09
A_51_P457857	0.0083298722148779	0.909922691104796	0.198541849467822
A_51_P124089	-0.458337269215845	2.30210390260210e-05	1.62529567291561e-05
A_52_P209748	0.285199793702677	2.50191864977422e-05	1.75084330993545e-05
A_51_P451346	-0.177616473842738	0.0796928419943025	0.0247585239678024
A_52_P503849	1.02021749246238	5.86996085440183e-06	4.83219173156390e-06
A_52_P684418	-0.656038080179906	2.23980631978947e-05	1.58379120042482e-05
A_52_P291	-0.0103179008044343	0.901821063040514	0.197166105199415
A_51_P431554	-0.0452252071063022	0.480300507965991	0.117728289305893
A_52_P1187697	-0.314819015124886	0.00644495247364669	0.00262601716283298
A_52_P664656	0.389914796317824	5.49932334716932e-05	3.54936054289194e-05
A_52_P607103	0.102016107231707	0.268014031783304	0.0716756448573318
A_51_P132549	0.232999022028197	0.00713999178828984	0.00287417809813714
A_52_P656418	0.688355855928895	8.72329350862604e-07	9.10156236705426e-07
A_51_P420806	0.125679985618985	0.190157717235406	0.0532482355363545
A_51_P294515	0.827325701342703	9.464952198031e-12	9.31876923934578e-11
A_51_P484880	-1.29407803088869	2.42279585868744e-12	3.951678107284e-11
A_52_P681348	0.267263403238815	0.0180265559423518	0.0065822508857515
A_52_P623211	1.01247235138714	7.217882093441e-09	1.51141624183603e-08
A_52_P496986	0.163529980892581	0.0730969850111187	0.0229250636244674
A_52_P9337	-0.678853917281534	8.63097552291258e-10	2.74924716308892e-09
A_51_P513611	0.554767935019422	2.60443082445597e-09	6.58409642033641e-09
A_51_P465409	0.297274454590957	2.43117923727184e-05	1.70530670557902e-05
A_51_P203182	-0.969107234570195	2.04011444125593e-11	1.64394801074323e-10
A_52_P122393	-0.212829292854661	0.0898562424225781	0.0275295922059638
A_52_P358951	-0.902902664895416	3.11820635823593e-08	5.11054993484241e-08
A_52_P411025	-0.0287899132154523	0.79593861763535	0.178647554268036
A_52_P485700	1.11536684660958	2.21283852231328e-11	1.73159550912211e-10
A_52_P194680	0.262878560138496	0.00110145176919009	0.000530265044670377
A_52_P480064	0.068541706385485	0.106293083429274	0.0319285851403258
A_52_P290579	-0.0913584883014416	0.144738195456488	0.0418722726064595
A_52_P319726	0.43575626321266	7.83933081571419e-06	6.24638061164536e-06
A_51_P449911	0.42583233682295	7.14869889189628e-09	1.49924838170508e-08
A_52_P173526	0.406575687212283	0.0893400825832405	0.0273941905506246
A_52_P723727	0.590043306976861	0.000621135115654902	0.000315227781253186
A_51_P117711	-0.189149661811808	0.0255542905413792	0.00896345853192083
A_52_P478444	0.161236301751143	0.437868155869937	0.108835025863116
A_51_P435363	-0.37366657551783	0.0290397303751381	0.0100647541627671
A_51_P408537	-0.181323174251904	0.0381766438952044	0.0128466693125118
A_51_P310649	0.139641604765194	0.054842055856271	0.0177447177956980
A_51_P197146	-0.717074574181919	5.92696620485624e-10	2.04947920067993e-09
A_51_P385059	-0.153959385305811	0.0502468163134896	0.0164007982246458
A_52_P266997	-0.472367433276762	2.45513571241713e-09	6.25927183739813e-09
A_51_P320523	-0.47974542679432	3.05067825751959e-07	3.6563941229411e-07
A_51_P373562	0.109760817827709	0.430699410927868	0.107470971744898
A_51_P375543	1.31298954268881	5.81069679451064e-10	2.02135073365024e-09
A_52_P622418	0.726267890171531	0.0849104020194317	0.0261812119350709
A_51_P442206	0.630972676308586	5.47315430788681e-08	8.2199845171938e-08
A_52_P360076	0.227279351717948	0.0224584883500131	0.0079809644056253
A_51_P327011	-0.560936396722358	5.91058391707304e-06	4.86119886140678e-06
A_51_P335251	0.351857628279703	0.00115406199667107	0.000552449475334474
A_52_P666059	-1.80454868074478	2.34792728663381e-09	6.06013056600392e-09
A_51_P499698	-3.01590009157276	1.63591075530313e-12	2.93329327611703e-11
A_52_P479958	-0.386905897864537	7.2921484420632e-06	5.8569238104359e-06
A_51_P202440	0.794026154656994	6.14646546191942e-07	6.68342262953535e-07
A_51_P511081	0.0667789047961023	0.516652404449973	0.125154084346895
A_51_P341285	0.213970691999872	0.00397948062076537	0.00169784934988713
A_51_P263246	-0.00297778491010625	0.987001647246576	0.211787430211396
A_51_P128147	-0.313249727478579	4.70329786539586e-05	3.07591952736251e-05
A_52_P654148	-0.243861104168768	0.000757188972267081	0.000376858406025704
A_52_P415299	-0.280006247107195	0.284937679460918	0.0755904873597197
A_51_P397426	0.190691891113831	0.00134768280513517	0.000635805512379963
A_52_P482825	0.730923718379776	8.60453946279125e-12	8.89199409722778e-11
A_52_P606638	0.356133523092911	6.68748936163749e-05	4.22951629650204e-05
A_52_P680870	0.822192259600087	1.65853893128915e-09	4.60568128064731e-09
A_52_P357039	-0.173541193236899	0.041142037372823	0.0137234427438585
A_51_P499561	0.290708117826981	3.96943542912351e-06	3.42272431366429e-06
A_52_P70216	0.534588376893259	2.36103598907223e-05	1.66299925389907e-05
A_51_P308681	-0.546402677323439	1.697270871922e-05	1.24166631476199e-05
A_51_P267024	0.168800484402635	0.0525279907193519	0.0170733448976731
A_52_P115638	0.0599118105975975	0.415611125720409	0.104163512216560
A_51_P122631	-0.221066633031918	0.0082941888026046	0.00329084725740084
A_51_P169693	-0.978904281855838	4.88363810280015e-05	3.18693249918597e-05
A_51_P105480	0.064798009840044	0.438883628067858	0.109037378905427
A_52_P237472	-0.219320681879188	0.000268212127680117	0.000148840259851281
A_52_P192699	-0.111393466799820	0.52776256536206	0.127355748169850
A_51_P237752	0.955932866167583	2.5089959555747e-10	1.01846698111125e-09
A_52_P485939	0.328726693825958	0.060254349958271	0.0193042587504859
A_52_P608156	-0.144502483717293	0.184210753178669	0.0517757316030335
A_51_P121506	-0.101662290141658	0.0814957106558531	0.0252559295183605
A_51_P247955	0.103697313418019	0.159063263409450	0.0454963142060849
A_51_P465512	-0.343012547007064	0.000110676471498071	6.6694759768575e-05
A_52_P331125	-0.135772464454142	0.0770714174476264	0.0240240568902007
A_51_P288010	0.100160998106010	0.193865177697298	0.0541575773214603
A_51_P371001	0.00513278476886558	0.963276247070182	0.208060532849352
A_51_P356229	-0.199155072149470	0.000775581922111434	0.000385587429406688
A_51_P168545	-0.280517234790036	0.00100926598229116	0.000489540502841417
A_52_P78922	-0.320410082481171	5.80545827160972e-05	3.72828180942012e-05
A_51_P425657	0.230188626399485	0.120332708481051	0.0356070032572989
A_51_P407915	0.359569560261471	0.162496991773430	0.04632163331965
A_51_P153176	0.227034372577714	0.00426911406427784	0.00180972951263731
A_51_P257619	0.162139427717536	0.170267372331773	0.048282733535611
A_51_P484599	-0.00180031572598338	0.987517815680563	0.211881395869399
A_52_P652950	0.732782827457335	2.31426377394195e-07	2.85985033678009e-07
A_52_P303407	0.0355403557120564	0.692566114194158	0.159342418727783
A_52_P376269	-0.226065616698865	0.000636653744403356	0.000322137417723954
A_52_P646552	-0.0270742718061028	0.780805717785886	0.175877929231394
A_51_P140311	-0.147165000006092	0.00420872056748896	0.00178580557321535
A_52_P255833	-0.0653955099947163	0.325802839780639	0.0846239492129914
A_52_P123738	-0.228945212164657	0.0258656977943596	0.00906094967160639
A_51_P421768	0.332849006741442	0.000425134325660332	0.000225389219743197
A_51_P365468	0.215268019222696	0.00214124368865311	0.000969964112918769
A_51_P298097	0.0657149906393286	0.245280514630539	0.0663522048082628
A_51_P309084	0.912566228058202	2.89209833268452e-07	3.48328953104103e-07
A_52_P301495	0.272432733294806	0.00353846426192388	0.00152847609963599
A_52_P303841	0.318279885304946	0.00261583489142034	0.00116468411240566
A_52_P435118	0.357381825813837	0.000397833211693214	0.000212286999783797
A_51_P349205	-0.497717858212481	0.0160466877059840	0.00593941807784712
A_52_P265578	-0.324819919352451	0.00165761943407900	0.000769292026900148
A_52_P112926	-0.0249254519530897	0.697183266494837	0.160254915440466
A_51_P340336	0.250456075999969	0.0134400422491470	0.0050716766266047
A_52_P206627	-0.384258915681425	1.55602800009719e-09	4.38852928684738e-09
A_52_P877156	-0.162927542186543	0.0926003339117413	0.0282722058720421
A_51_P150394	0.346734292446504	1.64403081026533e-08	2.98742155470738e-08
A_51_P142653	0.319006175988532	1.39994982152258e-05	1.04910108038947e-05
A_51_P221263	-0.091016234275286	0.510229919758618	0.123964589000255
A_52_P508089	-0.227290532651866	0.0482646714964514	0.0158153492039479
A_52_P364768	-0.35152486241597	0.0668647562601667	0.0211963640657658
A_52_P228621	-2.17012008354912	7.8146725614531e-12	8.4296567428499e-11
A_52_P351816	-0.203151528855988	0.0675983867069536	0.0214013645774370
A_51_P244973	-0.131135375938667	0.0332080143350449	0.0113367295004173
A_52_P245316	0.0829215437470516	0.650403495776226	0.151222425754365
A_52_P144848	0.430847695222329	0.0170595547218142	0.00627400274687909
A_51_P387608	-1.17816681165421	2.28523644031916e-13	9.23483551180549e-12
A_52_P73475	0.198460851586781	0.085412898839952	0.0263181684084718
A_52_P346581	-0.0208191468206138	0.850090560156305	0.187996675960761
A_52_P326557	0.388136249160967	0.00563533552867321	0.00232482464676780
A_51_P480499	-0.276844513147264	8.34947317548421e-06	6.60620269641732e-06
A_52_P398554	-0.322350829858168	0.029422688166157	0.0101831430589969
A_51_P298367	-0.239710403212162	0.105990685265711	0.0318504619333492
A_52_P915194	0.235333497665438	0.237621683956085	0.0646080708718739
A_52_P546090	-0.321352726515943	3.17772059840447e-06	2.81168788094194e-06
A_52_P193823	-0.351433359463596	3.95690670124205e-07	4.57252773091645e-07
A_51_P133005	0.22200534897207	0.0673007046686012	0.0213170902730530
A_51_P364146	-0.183340917014627	0.0618580908712592	0.0197712740909687
A_52_P681787	0.112321455912396	0.129922060316266	0.0380659572137568
A_51_P170946	0.130743429178487	0.00388035457602534	0.00166079126038928
A_52_P79782	-0.172077661283002	0.156905216643009	0.0449455289866625
A_51_P375714	-0.0484510788150576	0.42980591064023	0.107303936244546
A_52_P78746	0.591178065301531	1.12624033285554e-06	1.14164220190903e-06
A_51_P247799	-0.908384983706608	6.43066267359819e-10	2.18185388783012e-09
A_51_P392134	0.0176538932511345	0.828168789522205	0.184307867317868
A_52_P252195	-0.315726810614456	0.00238508347778603	0.00107145816517023
A_51_P460828	0.305061818078498	0.0237810534622652	0.00840462717734367
A_51_P421559	0.504761350471449	0.0103846020754778	0.00403336572295556
A_51_P199057	-0.56934315615245	3.49747472062660e-08	5.63996896666888e-08
A_51_P225981	0.304953961060027	0.00017213040159869	9.9708214330395e-05
A_51_P136848	0.220245212158710	0.0335484712994393	0.0114442986210422
A_52_P62444	0.502104053221577	0.000406988441639212	0.000216702511483405
A_52_P558259	0.645895215900378	1.27526473562795e-06	1.27269220179273e-06
A_52_P132334	-0.313680786401374	0.000168878527406103	9.7973688536963e-05
A_52_P148254	-0.297518895635126	0.00200647724209977	0.000913808525627866
A_51_P489522	-0.283581021812356	0.0741724476948536	0.0232059069477461
A_52_P308863	0.607501938772911	2.30210536958801e-06	2.11575454091501e-06
A_52_P378791	-0.0477720142046554	0.529283009544045	0.127654386106013
A_51_P196127	0.422229661089064	7.05101616668632e-06	5.68686862481976e-06
A_51_P225123	-0.332471410026761	2.15481800295198e-05	1.53049011750697e-05
A_51_P133327	-0.234151144584639	0.0515258771348228	0.0167838923510774
A_51_P154852	-0.198120084260910	0.0288990944499671	0.0100227488610819
A_51_P518893	-0.101114329626208	0.105786430884210	0.0317996711145018
A_52_P1147868	0.0229291120603534	0.878523228535371	0.193234828013984
A_51_P420731	0.00535304196437991	0.971317430491414	0.209334422599865
A_51_P417701	-0.557339980589385	1.03125475567950e-05	7.9707401902311e-06
A_52_P292959	-0.104718954845257	0.155073000714300	0.0444865824900273
A_51_P236234	-1.88539879959539	1.10809704255696e-09	3.34844070260931e-09
A_52_P214956	0.405841483275307	3.60506585983158e-05	2.42564956004226e-05
A_51_P115547	-0.472268371515588	1.01067093170317e-05	7.83176595761705e-06
A_51_P496779	0.483992102932415	3.83094414370905e-10	1.43264992049186e-09
A_52_P566030	-0.000906338408505292	0.991464409924868	0.212458792694258
A_51_P399538	-0.0467847912417625	0.61231795547568	0.143949597297957
A_51_P291936	0.313820613931011	6.97399952104791e-07	7.48109877636063e-07
A_51_P410101	-0.00510081657133199	0.927992085701381	0.201844778452651
A_51_P351562	-0.224598030134164	0.0137624293406900	0.0051774561082763
A_52_P619911	0.691606491660548	7.99812780909227e-07	8.41330391028373e-07
A_51_P475501	-0.0313613844160514	0.583527289929303	0.138382762753477
A_51_P442284	0.604563406066347	1.76378445332008e-06	1.68388376619641e-06
A_51_P512947	0.435775251752371	9.23797171539017e-05	5.66011757871274e-05
A_51_P496381	-0.00566825200172083	0.957387065734083	0.207030191335477
A_52_P467140	-0.302701793411698	0.000754131401805923	0.000375612817076411
A_52_P548227	-0.0164170140110329	0.836647454112765	0.185767240338288
A_52_P241742	0.704724085346896	1.02051637201262e-10	5.32384551619641e-10
A_51_P436447	0.354701243370735	0.000201573927690025	0.000114753340956583
A_51_P362863	-0.460709627419362	7.41251427243724e-06	5.93423534098447e-06
A_52_P603421	0.901217105798379	6.41056774715861e-09	1.36743772246969e-08
A_52_P427083	0.0287994731722838	0.676397882024123	0.156200139060627
A_52_P151169	0.0433668088432642	0.652009145235842	0.151565800921074
A_51_P332627	-0.719287205432567	5.06956692632456e-11	3.09841767129263e-10
A_51_P325343	0.117927866696869	0.0361046509354265	0.0122299550764454
A_51_P518586	-0.0937064564376335	0.104680636616747	0.0315022418233805
A_51_P133870	0.590759371728973	3.02270566521351e-12	4.52157887819868e-11
A_51_P258359	-0.0771671323133933	0.344008304107685	0.0885961986330991
A_52_P639338	0.691925838375829	3.12021109075709e-05	2.13604459169789e-05
A_52_P544666	-0.167691911233753	0.00544559736557165	0.00225376076453076
A_51_P476091	-0.471008512407275	3.61415437101346e-07	4.22513869634386e-07
A_52_P35217	-0.444768335719072	0.00699673398237964	0.00282238490519842
A_51_P330615	0.301475163725208	0.00395091292003277	0.00168778860018222
A_51_P288390	0.309339114805201	1.75295625961177e-05	1.2789481897257e-05
A_51_P196056	-0.0131344838303580	0.831935822561537	0.184974537071997
A_52_P243516	1.05657158645816	2.89967653194371e-08	4.80180614453193e-08
A_51_P244531	0.269052444764858	0.0138618180471957	0.00521050246234866
A_52_P818642	-0.0580351030046149	0.536655832121434	0.129122034657943
A_52_P681488	0.464303562898943	3.53373871437255e-06	3.07939930609768e-06
A_52_P36680	-0.0629895727631844	0.333350753547323	0.0862617058521774
A_51_P242056	0.0468809227891942	0.550521744780609	0.131965248825315
A_52_P112110	-1.05405786676245	3.30764743261985e-06	2.91177928335026e-06
A_52_P477919	-0.327446491665834	1.62061198561777e-06	1.56653017210726e-06
A_51_P189594	0.126326464355880	0.627972728514291	0.146915513324356
A_51_P378777	0.0567750047192366	0.269304801411451	0.0719650682638646
A_52_P209311	-0.286962734995175	6.8076907853758e-06	5.52021799584283e-06
A_51_P500152	0.32918313985523	4.43192201052374e-05	2.92030891654393e-05
A_51_P166762	-0.364663335977692	3.34993260929972e-07	3.96417553201992e-07
A_51_P341540	0.0134790565039884	0.898474354662177	0.19654550722027
A_52_P98558	0.340497702579656	1.12415431122956e-06	1.14038155152948e-06
A_52_P877015	1.09381827435842	2.27194311292051e-09	5.8920955436402e-09
A_51_P393078	-0.0341211173286453	0.518649567899778	0.125548306309652
A_52_P244895	0.175939239036828	0.0013777884549578	0.000648878013733227
A_51_P305350	-0.140855750289278	0.243574745740386	0.0659683151319668
A_52_P16212	-0.0794390640849816	0.504119400863011	0.122777456487983
A_52_P398434	0.0587242425465409	0.59673576642518	0.140959545592355
A_52_P400521	-0.656935331836209	2.95134356499536e-07	3.54675674345956e-07
A_51_P492355	-0.273659011720891	0.0364281380785234	0.0123199249157974
A_52_P231075	0.821797650597222	7.09842637127905e-06	5.71829288647365e-06
A_52_P869373	-0.149941633309480	0.00489729662994071	0.00204616601009902
A_51_P128491	0.435358802757866	0.0161524819970458	0.00597367629542749
A_52_P275167	-0.385403111141635	0.000183873970950087	0.000105834135946373
A_51_P442032	0.194175861214356	0.00212809976843458	0.000964817143598194
A_52_P440881	-0.79958121920057	1.33147077833508e-12	2.52097435819346e-11
A_51_P165475	-0.163080663597135	0.0713256824540092	0.0224240855130843
A_51_P501538	0.939054458144842	2.36232873555106e-09	6.0914945506919e-09
A_51_P407304	-0.0149743896705967	0.831144351037	0.1848485236972
A_52_P675052	0.190378829712028	0.0640605054289044	0.0204156138041358
A_52_P333691	0.0118556127842995	0.88075256073179	0.193591614221518
A_51_P115005	-0.192116814656714	0.196641306041481	0.0547861373089655
A_51_P158072	-0.624561714653286	0.000193946705326071	0.000110924372131614
A_52_P652704	1.31913726402649	1.09969744714321e-11	1.04107018761817e-10
A_52_P371021	0.351418920335569	0.00535505313328716	0.00221934057109196
A_52_P327402	0.919898942496977	1.27736905207102e-08	2.43385745070033e-08
A_51_P293218	0.379118372379848	9.4221856578634e-06	7.33702152371739e-06
A_51_P177762	-0.0937451563758218	0.249474312549784	0.067316970690399
A_51_P317076	0.191634706623162	0.0202252128956435	0.00727711811238768
A_51_P491916	0.538428973268213	0.000268178266801949	0.000148840259851281
A_52_P656455	2.2889726528345	7.45804449247042e-10	2.44761917961451e-09
A_52_P438530	0.0295939994547982	0.638049350859714	0.148888801444864
A_52_P301092	0.0572198984791843	0.462847845052575	0.114080393658064
A_52_P851862	0.599891164102372	0.000557936344795358	0.000286973370562807
A_51_P355852	0.077141044323243	0.472425505787837	0.11610283209321
A_51_P473154	0.271180353313055	0.00673179596448944	0.00272648026883317
A_51_P506674	-0.677846368283889	7.049452896688e-11	4.06097561223351e-10
A_52_P233687	0.739294835704191	1.95507702470559e-06	1.83671901415674e-06
A_52_P661470	-0.0705592779612605	0.495938199314073	0.121042515573952
A_51_P521125	0.210044659099720	0.00729168438489778	0.002928275543991
A_51_P330717	0.0980990143810558	0.399481586241544	0.100680187639245
A_51_P230934	0.155704810317562	0.0339768930448448	0.0115746646973318
A_52_P541118	1.3418468482094	2.95384185686972e-05	2.03088043072308e-05
A_51_P517105	-2.37421361839852	4.15465757620965e-10	1.52837613368751e-09
A_51_P118902	-0.401775743954845	4.94860212893504e-06	4.15070471069307e-06
A_51_P151862	0.932328026560473	2.00872590613628e-07	2.52961860645253e-07
A_52_P724737	-0.551871936541469	0.0410819316648543	0.0137050821726746
A_52_P495318	-0.622874073391178	5.13064735817396e-08	7.81588432276405e-08
A_51_P281586	0.501340339520025	3.71273416095130e-05	2.49004921529975e-05
A_51_P427663	0.182451008558564	0.00313411001106126	0.00136998515737341
A_51_P130803	0.0689270177621744	0.542051514664419	0.130281332728643
A_52_P503730	0.670105344507666	2.46261711427890e-11	1.83680517638045e-10
A_51_P165602	0.518876495803134	0.000210523616991499	0.000119421415607872
A_52_P326354	-0.25716736491429	0.00137645425821609	0.000648475261353776
A_51_P520966	-0.244301856142556	0.0208964663110666	0.00749374181032266
A_52_P265996	0.129526103792315	0.511503969988361	0.124140454056526
A_52_P324934	0.160949488915564	0.220107649172118	0.0604838571394462
A_51_P113068	0.158946560428842	0.0499180006317459	0.0163111687032721
A_52_P380825	0.840119014458748	2.23922356019568e-09	5.83259537531781e-09
A_52_P820196	1.32968166345337	7.66029967346571e-07	8.11760063923877e-07
A_52_P257502	-0.0403897376771631	0.722425477436888	0.165090025437304
A_51_P307917	-0.38428276395446	0.00260796357025378	0.00116137043938746
A_51_P477419	0.262890258056016	0.000274410605441941	0.000151813276436053
A_51_P259064	0.223958453618541	0.000827611040200694	0.000409050637520477
A_51_P259802	-0.259724898682492	0.00535070283114982	0.00221821671866964
A_52_P297251	-0.228121047140277	0.00399435009926048	0.00170365650467532
A_51_P125395	-0.00420797575392484	0.942598464704645	0.204430548738104
A_51_P494744	0.776472788783671	0.000126105185119515	7.50402675262328e-05
A_52_P379531	-1.58217772037586	5.11911409272136e-08	7.80852990643851e-08
A_52_P390114	-0.0596355281151766	0.501731752807	0.122250932482915
A_51_P257107	-0.539018464604231	6.5909783221257e-12	7.42582458601642e-11
A_52_P252121	-0.402561302854648	0.00260052001781497	0.00115900883141946
A_52_P541760	0.341920637214240	0.141690603054566	0.0410827971769178
A_52_P367791	0.0025337174515645	0.983469816643906	0.211209076226733
A_52_P395149	0.0188722896824753	0.847415911050152	0.187589045753792
A_52_P390030	-0.0967917510172134	0.384606352317752	0.0975943913339825
A_52_P261322	0.0942191911873334	0.442679861587131	0.109819292722772
A_51_P447454	0.062467205383216	0.346070472946918	0.0890764535058468
A_51_P236439	0.42430317628911	0.0187608610582609	0.00682094016159185
A_52_P344897	-0.167801839099788	0.020506710060264	0.00736492288857926
A_51_P514319	1.63677448878633	0.000157940731029214	9.20225572059456e-05
A_52_P318438	-0.202349439719377	0.0256908586939723	0.00900552801580033
A_51_P161225	-0.083458991026685	0.414001258453949	0.103808081411620
A_51_P297579	-1.59923149038089	1.03288506210318e-11	9.84705770283332e-11
A_52_P78931	0.031985916078054	0.846511578939227	0.187485185233281
A_51_P309917	1.72246268200694	2.61322725220059e-09	6.60017148643202e-09
A_52_P407007	0.216859196510725	0.0190535203894664	0.00691619848229006
A_52_P366653	0.24205035453703	0.0065689375600499	0.00266850368182357
A_51_P173906	-0.0329560092451775	0.722371474292025	0.165090025437304
A_52_P399646	-0.075674005345161	0.675903757696434	0.156145716753988
A_52_P595805	0.384491446298414	1.68743322395042e-05	1.23698453975181e-05
A_52_P602898	-0.391186295277619	1.87811686965082e-06	1.77550715314423e-06
A_52_P513439	-0.0797511532803341	0.231092967086024	0.0631054454174912
A_51_P155977	1.05544234821764	7.59330864430874e-07	8.06871648370022e-07
A_51_P340083	-0.712701576368815	0.000315948851102398	0.000172641797041529
A_52_P622471	0.569733316997164	3.85659921425440e-09	9.0562421729139e-09
A_52_P170610	-0.0573489070872242	0.174891277637851	0.0494489232590253
A_51_P376313	-0.328703207959961	1.82560858846274e-05	1.32198044602814e-05
A_52_P617619	0.119811059605144	0.202967905650805	0.0563227552339483
A_52_P553171	0.0392471651211324	0.546054984998503	0.131069035280460
A_52_P64716	-0.3625503613492	0.0714926163570446	0.0224661330686781
A_52_P184352	0.00669119512998329	0.961701099641022	0.207758068610626
A_52_P845245	-0.302604682021054	0.000474262086585315	0.000248467007278021
A_51_P431491	0.774872764819243	4.67109027089026e-10	1.68179573211443e-09
A_52_P459552	-0.244527407650203	0.00173199386546748	0.000799832931946656
A_51_P324287	-0.0816044102852524	0.659797096577353	0.153038514304015
A_51_P215863	-0.252207291772274	0.00096760979764064	0.000471107684656706
A_52_P466907	0.287993302903958	5.59404943431137e-05	3.60276901374186e-05
A_52_P102916	-0.638156401823088	1.27976770959673e-09	3.72982332390793e-09
A_51_P133078	-0.0160978507544218	0.764786947632868	0.17303262753034
A_52_P373893	-0.408579689303611	4.23056250322031e-06	3.62014667631024e-06
A_52_P350012	0.732319247978609	1.60237007330894e-09	4.49115997778183e-09
A_52_P646755	-0.168361353854060	0.0403298113201775	0.013490741367884
A_51_P410112	0.575326801616979	8.83479565479372e-12	8.99265016344448e-11
A_51_P136289	-1.86428592872269	7.71947972929561e-11	4.3183267031808e-10
A_52_P241612	-0.184795583342620	0.255187336423250	0.0687079008919957
A_51_P483511	0.41869633595061	0.000218184747280595	0.00012322510121903
A_51_P424959	-0.697658330738529	4.93085545286859e-06	4.13710108403246e-06
A_52_P522860	0.206958621776477	0.0399255131798966	0.0133670597780180
A_51_P255657	2.14480391295745	2.42852431901166e-11	1.81828378334114e-10
A_51_P322138	-0.607501146581546	0.00207225562679536	0.00094123275453718
A_51_P431785	-0.488665006883707	0.310156058798238	0.0812378796249871
A_51_P179604	-0.434129389582086	0.000173512855968341	0.000100382644226893
A_52_P145628	0.933074443541519	4.2001470181283e-05	2.78452797372588e-05
A_52_P93284	0.69881914533044	1.07026481279929e-05	8.24166973518415e-06
A_51_P209818	-1.47558733678468	8.53724838532557e-09	1.73144809835179e-08
A_51_P368142	0.198646697687037	0.00970179055910613	0.00378929178649478
A_51_P317695	0.958190502831187	0.000145601061530644	8.56485738540138e-05
A_52_P514982	-0.677308031194453	4.98034060314556e-08	7.63989098467094e-08
A_52_P544596	0.586136763090956	5.38801209736674e-06	4.47216101847755e-06
A_51_P232399	0.524876219282442	0.00343038897631549	0.00148796402088997
A_52_P483301	-0.472187722110547	0.000381299436950801	0.000204229197283786
A_52_P297642	0.310568066128324	0.0108463917210588	0.00419527149645967
A_52_P213318	-0.116394670067780	0.166629045458487	0.0473501963549729
A_52_P486057	-0.0205802264306154	0.832406546210238	0.185011878113951
A_52_P1172895	0.632496874344781	1.02914282582641e-07	1.41587001074280e-07
A_51_P360896	0.0557280037705361	0.396459084720894	0.100086130607536
A_51_P183685	0.175947172244696	0.063185524159827	0.0201598544123847
A_51_P330090	0.289779986967824	5.31376436135554e-05	3.44025860315269e-05
A_51_P224575	0.52324547684487	4.67307004075358e-07	5.28949171665184e-07
A_52_P45926	0.0814673103274792	0.244672576757031	0.066212659040434
A_52_P8059	-0.178343084623242	0.0121599798736736	0.00463533890477683
A_51_P315666	0.484043187403731	0.0037514656710639	0.00161123021872189
A_52_P338033	0.203050232323175	0.0420019282741237	0.0139792701592853
A_51_P297586	-0.221481624122264	0.000225871328319286	0.000127141946442447
A_52_P39546	0.501797418763941	0.000150731728072649	8.82782288197245e-05
A_51_P151628	-0.317310091974372	0.00344308711376191	0.00149227660809459
A_51_P405280	-0.0789984044507044	0.447609785977955	0.110846353937577
A_52_P547538	-0.0738948889894147	0.390962426638547	0.0989475976411818
A_52_P153804	-0.0943027550764208	0.545616956974799	0.13098712051608
A_52_P652164	-0.195629237836376	0.0271454156428446	0.00947125655662896
A_52_P200359	0.235339478527971	0.0609317087932674	0.0194958943703691
A_52_P358097	0.408985322564883	3.33234002154897e-05	2.26522751886045e-05
A_52_P18665	-0.426849974411535	3.23631035277959e-07	3.84484347019942e-07
A_52_P15076	-0.166771047795059	0.0484262974089055	0.0158620272009699
A_52_P256757	0.286485291306609	0.000799333791421165	0.000396376918034434
A_51_P250378	-0.698036572100955	2.87034157422615e-07	3.46189330710291e-07
A_51_P498152	0.532144370908238	0.00445687887370805	0.00188195894006158
A_51_P461416	0.252621082509919	0.112822110903408	0.0336123385415443
A_51_P291139	0.175361537068985	0.0964607468033123	0.0292857248860350
A_52_P605556	0.399707239724855	0.0244655245790950	0.00862738642403862
A_51_P434776	0.66909540734544	3.24699479429262e-07	3.85415461835526e-07
A_51_P413130	0.638019739500296	0.188968726447980	0.0529755606251718
A_51_P238024	0.197786514559027	0.0051667952803421	0.00214789477902076
A_51_P189151	-0.701835834477155	1.25849264173753e-09	3.67715143726963e-09
A_52_P313570	-0.464287225444718	7.34259282169198e-08	1.05409701454403e-07
A_52_P460119	0.339431627409174	0.00177942918167713	0.0008193627361066
A_52_P475854	-0.856397382056047	8.26103700065553e-08	1.16859886517235e-07
A_52_P103291	0.107198593115479	0.171160509496126	0.0485055194633674
A_52_P397678	0.155897986004957	0.0145313152677641	0.00543649732806411
A_51_P444335	0.574174173551127	5.31776419925260e-08	8.0525677562852e-08
A_52_P111639	-0.152157102419197	0.079647979607739	0.024747426009647
A_52_P203852	0.151319992585394	0.0605801195404125	0.0194036227606673
A_52_P354744	-0.612941776706329	4.75209490518684e-05	3.10408351150861e-05
A_52_P142807	1.51866882883418	8.42842473764769e-10	2.69742188276876e-09
A_52_P574214	-0.428159530563407	6.09485695197175e-06	4.99757447114883e-06
A_51_P498322	0.261605202833486	4.16488024487155e-07	4.77818919376054e-07
A_52_P907073	0.376061855335158	0.00155832943060917	0.000726699845169772
A_52_P553890	-0.515490509011842	0.0043637823432513	0.00184725755728040
A_52_P149502	-0.188206555420292	0.191895220973696	0.0536460018597298
A_51_P257951	-0.983996048318447	0.0312449424948918	0.0107465105803891
A_52_P346901	0.319523387799054	0.200029728583136	0.0556100142236471
A_51_P372585	0.383295092638958	1.12064641999183e-08	2.18129450045571e-08
A_51_P392894	0.499747065220445	0.000143118366150639	8.42750907869803e-05
A_52_P670735	0.244180320585688	0.0142646589854774	0.00534936029332104
A_52_P407854	-0.69506361215519	1.40225131049634e-10	6.73161976492238e-10
A_51_P483488	0.283642442307592	0.0201950282719593	0.00726722329963267
A_52_P610121	-0.907859531907005	2.85995153662432e-08	4.74182274430119e-08
A_52_P202350	-0.189543045042648	0.0347658977969780	0.0118253283287122
A_52_P55726	0.364202194251526	1.36764318800604e-08	2.57505640810298e-08
A_51_P129866	0.349796598275349	1.49919778220090e-05	1.11636929464407e-05
A_52_P259335	-0.17584738578965	0.0131448786866017	0.00497277021453462
A_51_P160413	0.103589056714673	0.189482962586122	0.0530867418090772
A_52_P1075998	-0.658908222657713	0.00408742031876669	0.00173951613350745
A_52_P288733	-0.0862861304677995	0.195009002817328	0.0544460464049336
A_52_P339996	0.064615358480486	0.466673913646372	0.114856132085652
A_51_P225665	-0.850858725889873	7.78068804682389e-08	1.10759329270387e-07
A_52_P79821	0.607173271746816	4.54412572447909e-07	5.15215408048358e-07
A_52_P613241	-0.549148241407959	9.09518280304484e-05	5.57894307159675e-05
A_51_P164207	-0.167554242758332	0.000271263819911201	0.000150287327092106
A_52_P79980	-0.536513124283722	0.000866989923308858	0.000426404542595331
A_52_P504715	0.632392881997974	1.39160541104684e-08	2.61290532955423e-08
A_52_P547328	-0.314860206146291	0.00132679867940554	0.000626717288440409
A_51_P156708	-0.0017944325214998	0.983092686663112	0.211182971862210
A_52_P134170	-0.448081233742619	2.89362612485389e-05	1.99606914767293e-05
A_52_P433137	0.00855901694180972	0.902903912758957	0.197355040917303
A_51_P484254	0.645956045734478	0.000155156151252326	9.05560461054691e-05
A_51_P296109	0.367550489445119	0.244231128147491	0.0661130193548449
A_51_P141772	0.446268256708251	1.22266970074394e-07	1.63881755275615e-07
A_51_P464703	-1.58793665354978	2.34218466637712e-05	1.65100980558798e-05
A_51_P332900	0.11958501866493	0.119628078242919	0.0354178539395449
A_52_P340079	0.0188897484858259	0.731471075073132	0.166763036621083
A_52_P182118	-0.837438449484951	4.71909440892789e-08	7.27623941592732e-08
A_51_P275808	0.0389640420104325	0.765235906047566	0.173076352917016
A_52_P530473	0.320335857081512	0.000150878901558721	8.83453131592694e-05
A_52_P626232	-0.0338071075642503	0.646693330790793	0.150489022375590
A_51_P253531	-0.769895230451478	6.33381493197649e-11	3.72803828942573e-10
A_51_P162426	0.0471312193247231	0.520188972542201	0.125821248697157
A_51_P385874	-0.117234940727373	0.105815589518874	0.0318049051425878
A_52_P642056	0.0785477783667865	0.224298163316394	0.0614980633287907
A_52_P628162	0.364386797597342	0.000397662219006385	0.000212237585167449
A_51_P461404	0.0598723202859466	0.636838569756729	0.148668541292477
A_51_P408932	0.0925024742577776	0.298992728787557	0.0788171494666768
A_51_P434685	0.133855931715022	0.0266985005053052	0.00932456949784244
A_51_P419027	0.645005357270744	0.00474201707726575	0.00198717538494227
A_52_P353322	0.072867238201475	0.303809041422739	0.0798612853958592
A_51_P450226	-0.562916655712371	1.42273333018194e-06	1.39859605575013e-06
A_51_P462746	-0.47023089301512	1.95546799165474e-09	5.25246304805963e-09
A_52_P109010	0.635679068172621	1.00545495607411e-11	9.65757035849388e-11
A_51_P128287	0.115278133281372	0.130579525793343	0.0382296297866142
A_51_P111907	0.283362287134207	0.00180766085108393	0.000830946111462211
A_51_P293059	-0.0248240098554344	0.710783010189576	0.162965900988655
A_52_P22696	-0.163461928201436	0.060593184106391	0.0194036302032614
A_52_P147870	-0.248201818727392	0.00232795014044764	0.00104753004774850
A_52_P571938	-0.242290267273258	0.0849844797669077	0.0262010691775411
A_52_P159951	-0.174262589442733	0.0116808794747748	0.00447394239020523
A_51_P455807	0.536652717624639	1.88049908754986e-05	1.35809613399152e-05
A_51_P192860	0.194925227961049	0.000236888435642247	0.000132708851644306
A_51_P277116	0.215888078890693	0.0196040687946182	0.00709227007677671
A_51_P306705	-0.0541556641470216	0.353914805896532	0.090845085244587
A_52_P605129	0.316530517942665	4.27197357592635e-05	2.82730007400316e-05
A_52_P422494	-2.23580852254698	2.33664967133401e-12	3.90527315660456e-11
A_51_P482711	0.345463018371156	0.0290144388368329	0.0100572758919411
A_51_P116932	-0.28772401215881	0.125157146618408	0.0368172943532647
A_52_P165403	0.0527283428747598	0.326824322930299	0.0848567069424523
A_51_P450829	0.149703719357140	0.0454780563744633	0.0150198919353533
A_52_P281924	0.665013690078112	2.80144719444924e-09	6.95365997251579e-09
A_52_P640611	0.874576566070957	9.89604259546316e-05	6.02107963588418e-05
A_52_P111715	-0.900299700604084	5.15368306301166e-07	5.74464265576226e-07
A_52_P656336	0.154857782926466	0.0719586724149575	0.0226047177129143
A_52_P652513	0.207847583929173	0.000710072466022053	0.000355470542620833
A_51_P420970	1.33066133396903	1.70714124969065e-09	4.71385507448357e-09
A_52_P515094	0.0555381105182526	0.585086433424187	0.138667491750583
A_52_P375037	-0.281375793749080	0.0270286205244898	0.00943536938126391
A_52_P606826	-0.358756924759172	0.140414786341431	0.0407434199550411
A_52_P996032	0.367836538628134	0.0572456140883277	0.0184758679856145
A_51_P279851	-0.178094466205062	0.000453659254542452	0.000238921370493938
A_51_P200167	-0.3036071307345	0.000122647511408330	7.311128834533e-05
A_52_P9347	-0.375919308338544	0.0215828118086135	0.00770600113596466
A_51_P190845	-0.404465476322283	4.98767788547735e-06	4.18088962208753e-06
A_52_P528592	0.107361738453520	0.308328390272107	0.0808608581420524
A_52_P321000	0.546323818252033	0.000306754625252668	0.000168228982758978
A_52_P457411	0.240250886665264	4.14725136679519e-05	2.75323801863271e-05
A_52_P87987	-1.32240892592800	0.000237176725587028	0.000132815394593675
A_52_P490343	0.217857680304654	0.00498278230382558	0.00207809897703636
A_51_P151516	-0.096331658984285	0.43528022164645	0.108350927135826
A_52_P450	0.48982016622415	1.41328489210988e-06	1.39196335744439e-06
A_51_P518548	0.238633193736512	0.0428251091124587	0.0142252665005673
A_52_P133458	-0.46997402222650	3.16799181937835e-06	2.8049130091446e-06
A_51_P155574	0.428998024415831	2.64952104191979e-08	4.44188870332585e-08
A_52_P408237	0.655017708292064	1.57044533426615e-08	2.88272775566966e-08
A_52_P424236	0.0550734739602277	0.380463121437741	0.0966698803754015
A_51_P129285	0.191708225018197	0.0707675888199661	0.0222796710175727
A_52_P225514	0.197964982633415	0.168787463991175	0.0478981917755233
A_51_P501236	0.052739322837339	0.237341943410320	0.0645514580219895
A_51_P408363	-0.626541756911665	0.00055925602526039	0.000287597510613677
A_51_P162307	0.128860430988746	0.198477344936395	0.0552351534170541
A_51_P209914	0.679161261987066	8.10912458562036e-09	1.66709759191449e-08
A_51_P471987	-0.140020170890253	0.0213715040187059	0.00764182886643422
A_52_P374997	0.189091148729043	0.431241124603931	0.107568878040323
A_52_P489778	0.568290187890055	7.93525931848267e-07	8.36314922059544e-07
A_52_P157450	0.206042239580292	0.437180113433548	0.108703925348883
A_52_P351574	0.477937396213846	0.00723201307065474	0.00290785331042233
A_51_P490136	1.04266414309310	1.01599492890922e-08	2.00352067936999e-08
A_52_P534894	-0.279720456069441	0.00852892756339257	0.00337557422326958
A_52_P220176	0.666462765211586	3.43046279046267e-05	2.32376063853029e-05
A_52_P194763	-0.0150310545530807	0.783828426477267	0.176426700085155
A_51_P233396	0.135414935173477	0.0554379681001299	0.0179176113397145
A_52_P26201	0.480182246018996	0.000581113545407907	0.000297481702295360
A_52_P494115	0.00409314094215674	0.95379121657603	0.206477624565885
A_52_P474871	0.137820737062813	0.0176327412443906	0.00645935953404532
A_52_P220190	-0.122968964095945	0.083460729636457	0.0257951970222670
A_52_P558601	0.396802843818865	3.63050388056231e-06	3.15458535376909e-06
A_52_P1068292	-0.292099588588533	0.000380432824178196	0.000203845678730723
A_51_P218805	-0.441855114418765	0.00610608121827982	0.00249922613906676
A_52_P391825	0.113683435301096	0.368988460307413	0.094089874580726
A_52_P667098	0.315258141684378	0.000366305393454437	0.000197277800636325
A_51_P496253	0.92256315643494	2.90738813050701e-05	2.00454097506541e-05
A_51_P126835	-0.917240846385999	6.620111063304e-11	3.8713025249922e-10
A_51_P372992	-0.0518176260170105	0.683257218683192	0.157521925741096
A_51_P359153	0.205198842607827	0.00352279952517939	0.00152195236826098
A_52_P157	0.111153517929599	0.305952066378765	0.0803544027461544
A_51_P329441	0.64250064979697	2.07440284108425e-06	1.93391911692194e-06
A_52_P496734	0.0637662870969304	0.361834919034954	0.0925097149021067
A_52_P82991	-0.358907189335277	0.00278353897987117	0.00123125428304834
A_52_P147576	-0.0160560715141873	0.883537464537747	0.194033061510819
A_52_P18798	0.0870270711860357	0.227743864102026	0.0623102974868859
A_52_P106513	-0.209583328564237	0.00337021215918733	0.00146326828895772
A_52_P12481	0.0880798072516065	0.0873687768032533	0.0268647918787252
A_52_P374676	-0.376775186980360	0.163622518946052	0.0465985503940955
A_52_P415155	-0.461636203126991	0.00991274293524755	0.00386450986374338
A_52_P203981	-0.173100865216565	0.0841970752508835	0.0259908642551781
A_52_P678909	0.181355083627984	0.187120393825218	0.0525063274629006
A_52_P362033	0.184173126373896	0.00376928685233324	0.00161837085817154
A_51_P469233	-0.512076869705453	4.37503516978223e-06	3.7308745417759e-06
A_51_P512525	0.514976574168015	0.00172713537371071	0.00079786145392931
A_51_P437144	0.768791528567473	6.6261524557344e-10	2.22035741645692e-09
A_52_P68033	-0.222038090872054	0.00996944017295991	0.00388493527868192
A_51_P255365	0.0564148205739983	0.519282043652635	0.125645040545344
A_52_P173344	-0.552826810762588	4.09400455066566e-10	1.51429352844976e-09
A_52_P4937	-0.136587849730302	0.0892864012507796	0.0273839328154617
A_51_P324393	-0.325644063463903	7.80935126112488e-05	4.86405126736592e-05
A_52_P10090	0.38730073017093	0.00209145043343063	0.000949473325054883
A_52_P435569	0.219751885402484	0.00188390492610813	0.000862774662859991
A_51_P470715	-0.702848554202323	5.01738858876111e-10	1.78746263371772e-09
A_52_P445944	-1.00906969670597	9.7152087726024e-10	3.00276163102739e-09
A_52_P283501	0.338745609239913	0.000209711922388882	0.000119035792765520
A_51_P103509	-0.0336682313924364	0.595206987009264	0.140672058287945
A_52_P100738	0.283020780636313	8.77326121511254e-05	5.3986007423487e-05
A_52_P249588	-0.352486728204132	0.000162957469329774	9.4741631668306e-05
A_51_P211854	-2.49676317121946	3.52747069968485e-14	2.62313712408675e-12
A_52_P107936	0.0143692753370726	0.882167095774475	0.193808130157980
A_51_P225873	-0.493907276834763	3.40317886575662e-09	8.18200485479207e-09
A_52_P3214	0.0644661975789411	0.331040483800993	0.085778649648942
A_51_P370620	0.183449997176476	0.0141239400350836	0.00530093590865628
A_52_P681659	0.841290264029501	9.68333475870604e-11	5.11070021999776e-10
A_51_P495012	0.249343127851878	0.00249688020016820	0.00111704742677580
A_51_P517157	0.160059348336949	0.00135856208871004	0.000640491692775948
A_51_P356568	0.44286182387355	0.00536362054967349	0.00222255103516065
A_51_P287001	0.739292304870471	2.07443750500853e-05	1.48234255591948e-05
A_51_P136188	-0.0229474702249792	0.824513494476104	0.183569830036356
A_52_P684057	0.0213645890580629	0.649697614637377	0.151097230332824
A_51_P259459	-0.786536491146782	1.09737466294896e-12	2.19588232195355e-11
A_51_P114472	0.167798613689119	0.0477038616064784	0.0156537998141612
A_51_P295582	-0.769515997780992	3.27650317798711e-11	2.23456459334804e-10
A_52_P475080	0.513496407504712	0.0850204382258994	0.0262061871610337
A_52_P325444	-0.329281539651705	0.000984317341412463	0.000478811707398658
A_52_P492901	-0.173948795284648	0.000279522898240316	0.000154483740890400
A_51_P177518	0.40149841368326	4.02373281866193e-08	6.35610618629658e-08
A_52_P174872	0.677312802321526	1.60542463321394e-09	4.49506808947990e-09
A_51_P233578	0.560505612174822	0.349701783061913	0.0899171021169986
A_52_P456561	0.0383470866056737	0.572353322258134	0.136365908226875
A_51_P259001	0.171000853488048	0.0166104867223277	0.00612799351474384
A_51_P309222	0.0298298096029210	0.595447486084448	0.140704333874273
A_52_P607514	-0.411953481722914	0.000230774685407392	0.0001296325176382
A_52_P64356	0.38904963369491	0.000707735567093975	0.000354420972145205
A_51_P222946	-0.0038263083823562	0.974074876690969	0.209793542501263
A_51_P190572	0.777881288398866	1.00087472251381e-09	3.06896435206454e-09
A_52_P10158	-0.274406732338814	0.00114958425255037	0.000550598022031592
A_51_P211980	0.91037940275917	1.41384248138369e-09	4.05510270946307e-09
A_52_P676063	0.0660540224521853	0.583797272846927	0.138434663552827
A_51_P374549	0.416467006028673	0.00116051034104955	0.000555339925806531
A_52_P401475	0.105255076316225	0.51814887009476	0.125460754172193
A_52_P431199	-0.231929463265388	0.000158362463018806	9.22484238734617e-05
A_51_P483576	0.314297749298852	0.258049056547058	0.0693749216968757
A_51_P438514	-0.294951479714822	3.46722638748231e-05	2.34417737400094e-05
A_52_P288371	0.314390554307156	0.000256191126693028	0.000142842759640912
A_51_P174005	-0.361176845075798	9.92346620832438e-09	1.96691468207148e-08
A_52_P304264	-0.346703671829031	1.90511605549814e-06	1.79841657181402e-06
A_51_P233855	0.0229878812482749	0.93634496486822	0.20336751561206
A_51_P364274	-0.0889901082463478	0.33849151605257	0.0873831981865702
A_51_P491017	0.139886476575494	0.504500903407642	0.122842147684395
A_52_P472465	-1.65339179358688	4.57510567373705e-08	7.07902083266016e-08
A_52_P352563	0.174658608769759	0.00750770677574709	0.00300668662468044
A_51_P431724	-0.364933304132071	0.000225240103754032	0.000126854952020977
A_52_P92428	0.289491866162647	0.0231420409612853	0.0081959064860469
A_52_P303581	-0.0986204903410552	0.1070731146865	0.0321329382736897
A_51_P122180	0.0577015475886977	0.48159610935692	0.118013807553942
[truncated: 10,658 more rows]
