# Supplementary material for: Expression Quantitative Trait Loci for Extreme Host Response to Influenza A in Pre-Collaborative Cross Mice
Source: G3 (Bethesda). 2012 Feb 1;2(2):213–21. doi: 10.1534/g3.111.001800 (PMC3284329; doi:10.1534/g3.111.001800)
Supplement: Supporting Information [file supp_2.2.213_FileS5.csv]

chr1	chr2	chr3	chr4	chr5	chr6	chr7	chr8	chr9	chr10	chr11	chr12	chr13	chr14	chr15	chr16	chr17	chr18	chr19	chrX	probe.name	Set	max.logP
2.78511478679432	1.24079858770534	2.70483725041789	2.10198719131734	2.65365364051157	0.956396390229264	2.2333707490497	1.86819346348867	0.831121728421218	1.80546061016104	1.113022525919	1.1638026275034	0.836015827552415	0.83930498511063	1.23672849091315	5.49955552573506	0.568962056323143	2.63413241833082	2.28869139980703	1.18784196772202	A_52_P229271	hri	5.49955552573506
1.64947313645289	1.49085821895539	2.25930349525018	1.30900145305584	3.99589269034902	1.14139916413765	3.09018010838103	2.28609253823981	1.29100455521737	0.707857338803884	0.900893093902664	1.63301626358543	1.6305547240171	1.78042883108658	1.26734049362191	3.61125541836975	1.0790123943684	1.00748235238806	0.891582185671387	1.61707232008235	A_51_P170285	hri	3.99589269034902
2.43044817757176	1.15815385282003	2.32124678376912	1.62560348226624	1.53097026423987	0.997953581848093	2.0596731113565	1.70901930151768	0.589016116923682	1.22858096744439	1.24113662018736	1.47188475329675	1.03077202176378	1.9039779518643	1.17701486217075	5.98560522187923	1.17004685282713	1.7040683014658	1.76233795101684	1.48276719074937	A_51_P389751	hri	5.98560522187923
1.64611101521625	1.24415476315751	0.900044139231721	1.28172640483486	0.40335605308557	1.20368450453764	1.76623310042207	1.57523694245466	0.802378263970745	1.20594197790362	2.81563165267766	1.33794001261127	1.14568204611444	1.45807979376618	1.13479411536916	6.33778941169534	1.27984313626341	1.29815887769683	2.36891968074075	1.38142621624573	A_51_P158538	hri	6.33778941169534
2.82606416988631	2.29951249450018	3.42107824819515	2.48997556792333	1.92409962356546	1.36420162825524	2.16067258889628	1.29937795027221	1.2880251458857	1.18627290630313	1.3334772829711	0.905671370328762	0.506886720392119	0.583255302801558	1.8524583072616	2.68629419319395	0.708698952796649	5.21854948957619	1.99473897460318	0.506980798665771	A_52_P1012592	hri	5.21854948957619
2.50169197440163	1.41300169595109	1.01937846334929	3.49586980193517	1.31329995154578	0.810333347146062	1.33647198548973	1.35734327393424	0.703150240395202	1.00566091125507	2.36132513995556	2.21810735219811	0.856202515315183	0.922493580620941	0.916320238166277	4.41362771675878	0.720296030206933	1.48872980617495	3.12378581141201	1.57967235694321	A_51_P510418	hri	4.41362771675878
3.16340252428053	1.1209107561244	1.5055174442535	1.05737141668224	2.36815801520363	2.52399050396355	1.8458040530999	1.62446037310918	1.15963591283437	1.13433302503729	0.900601656275952	1.81734595500758	1.37880915545353	1.69698862914469	2.69730158422061	2.60597402806436	0.807331739091227	2.12819246134349	1.55859384944866	0.728976565172311	A_51_P382618	hri	3.16340252428053
1.41738022592856	0.697725340740821	1.3956026745858	2.63363500466976	2.93342399497957	1.25644124063478	3.12097747483911	1.72040115521807	0.957570469834711	0.986183507286248	1.49268216729089	1.17706419491606	0.976919264926345	0.641802256304201	1.97731503151629	2.77070057240422	0.862254488537043	1.85112259882538	0.959832254040096	0.816409896998142	A_52_P298854	hri	3.12097747483911
1.46105424613789	0.438969749657821	1.10920265415672	1.1805016624966	1.07544129637971	0.75927347946245	1.23310961094295	0.806776503080074	0.579839119897609	1.11723862558833	2.92498556342599	1.97753505661469	1.1813321179737	2.45937568041796	3.32983738499331	1.77068415704974	1.25798777254807	0.589336010938069	0.552555331774303	1.52549539299626	A_52_P62833	hri	3.32983738499331
1.44920015115402	0.796637160169923	1.54828908945877	2.48814054953915	2.54850457315288	1.67015211818866	2.64042752316373	2.0381971663217	1.05956200721301	1.0997746499323	1.49205546625544	1.2060583288806	0.846313488829251	1.69613573463372	1.09531145267251	3.75091005502163	1.28872328081781	2.6285740654456	0.955351905316279	0.639821090218626	A_52_P504342	hri	3.75091005502163
8.19416131686319	3.08213619639279	0.509000083582306	3.90606138676141	8.07002906224675	0.647732932764032	4.22836285617151	0.784801321478828	2.94081762192889	6.66213341565773	0.994475928073343	12.6550155107192	1.2871000189516	0.64969773384566	0.80818500407342	5.06634871766834	2.26701565773064	0.911538509142703	1.65823641048587	0.183255057409552	A_52_P90363	hri	12.6550155107192
0.872174986195824	1.3269981981491	1.66334850735333	1.91427093290564	1.38281036025521	1.60568870344422	1.83459760771874	2.6023825983938	0.370055287646534	0.564067565245672	2.86730231106832	2.07646014646224	1.05484133644752	1.38178081283313	1.08466130105305	3.38537163914486	1.69288900866159	2.12817119609426	1.17173051301991	1.73821766814955	A_51_P347312	hri	3.38537163914486
2.11543561677532	1.33631943596307	1.67008911709705	1.70668434250863	0.966542321675494	1.95975162290508	9.04186175890804	1.46946067339687	1.56632077481502	1.16677638207635	2.67952652939316	0.90020208948327	0.675976810471498	1.4098423038551	1.17300864074033	1.80252538633264	1.86955161458971	3.06389465979309	2.10401042006614	1.38310095204793	A_52_P704340	hri	9.04186175890804
3.23380004784084	1.65001716330404	3.15842324362606	1.09867227382569	1.09322606074711	0.945128571299203	1.0358335676445	0.654897888569994	2.16841375628402	2.59085829420821	1.09004892714407	1.31337611473599	1.2634472515109	1.23646817588733	2.69582836015199	1.12408537424059	0.530663551768217	0.997871560600727	0.726196969108315	0.782093872357524	A_51_P472730	hri	3.23380004784084
1.08413403338334	0.909981486609155	2.40338622790111	2.25435386770297	1.94692135427126	1.0151887491135	2.62902181162385	1.47624124409587	0.725917787374813	1.39325281851313	1.9558816838353	1.07881509066321	1.01002855571429	1.43762418130695	2.42881326062488	2.47519071475608	1.76815338762726	1.12406251966331	2.18357366186754	0.484663952801178	A_52_P25141	hri	2.62902181162385
2.11557618965239	0.8900690182269	2.38721557840897	2.19540023120345	2.31100450847951	1.42462910211552	2.78063449141397	1.64247929812788	0.835769571210465	1.19110476804395	1.60050471518778	1.04020822648757	0.71912196947722	1.88972459967258	1.61778867583795	7.13869534097102	1.34921929110476	1.50824397645959	1.98574855812768	1.14686598991306	A_52_P542912	hri	7.13869534097102
1.58623100212975	1.78335921177093	1.64723974935025	1.73066254996658	1.69406989048886	1.17441266193958	3.00452285494876	1.76494112441461	0.963222200057954	0.573146582572019	2.1034527618596	0.788965011681835	2.30632026272652	1.29115061915498	0.982140975223389	2.56936370084962	1.11521105023117	1.02728956603257	1.17055413576572	1.27455398537701	A_52_P214740	hri	3.00452285494876
2.16449264960353	1.2038637443168	2.03423992536956	1.53434275124229	2.26431922433089	1.17499189550787	2.7410831921055	1.44174502654117	0.737758949631961	0.731858766120894	1.44883391703344	1.32981455083048	1.18441411337602	2.06779506871132	1.24015183410057	5.13086581484147	0.966414515993767	1.05037046468498	1.01911778003464	1.33971651811872	A_52_P471812	hri	5.13086581484147
1.76880172613753	1.73416109893738	1.83389630095352	2.25422712075568	2.28778982070239	1.01550526208777	2.44593262825474	1.59959593333015	0.750811754390808	0.488159000751795	2.12871148834482	1.37244804876625	0.965610596580566	1.7563282592732	1.69390575870912	6.92746120449818	1.66748468408244	0.908509492475275	1.63613351941394	0.808493592967177	A_51_P488888	hri	6.92746120449818
1.2404430664756	0.920482876762455	2.88363859315881	1.06959219146643	1.43510686270925	1.17719514857731	2.04728873214435	1.36991776386474	0.814386877033257	0.979314172288703	1.37961920622749	0.95884684911774	0.920616367480152	1.37167683177224	1.36171486028008	6.4042696870571	2.31870802213411	1.31425668065199	2.52107015763037	1.29333225825232	A_51_P294979	hri	6.4042696870571
4.06990269713419	1.26769598824541	1.97085155406924	1.70347129560878	1.86057371840671	0.850957892802918	1.9740952542373	1.38565629824638	0.720156616852051	2.0785136426475	1.16976678005431	1.26293165653741	0.860339139529896	0.818801420732075	1.16165338710773	3.16339217567402	0.7217161255387	2.82989550715408	2.20248469388083	0.780973443031769	A_51_P201346	hri	4.06990269713419
1.19312825576509	0.975487796765683	1.18842918177228	1.34640631167394	1.47319059682864	2.14006506644725	1.93502277188425	2.02723510800509	1.78098483819868	2.45427362703063	1.08545858128761	2.28447620607196	1.03737791490265	1.15672647778373	1.07129315933564	1.60546412990311	11.5291889044195	2.34413597217032	0.793040510999454	1.8128300309653	A_51_P328725	hri	11.5291889044195
2.00366545703299	1.75234376583451	4.76260951212921	1.9989124443076	2.21467313341779	1.8355261169307	1.25906294119501	2.58686843042484	0.785242795285498	0.901600163627024	1.30272748682456	2.08111394269485	0.750660366212186	1.1836171857835	1.11873567998836	3.37760830112691	0.904320544621541	1.64273841740147	2.82114986308125	1.19633607777445	A_51_P270904	hri	4.76260951212921
2.43295130246201	4.16877925984628	1.44848161967323	1.71247442991373	0.955897707639331	1.54674943707545	1.18136388835466	3.03681129396907	1.13320548779151	1.22271579650131	1.96520602174009	1.20511454086441	0.713003342267119	1.36968016418152	2.96792513080413	2.09034530692617	0.471026409415733	2.52249666687136	1.78576719740836	1.05983888874077	A_51_P134812	hri	4.16877925984628
2.07185445105861	1.62426851404494	1.15011057677793	1.06007775297438	0.98970993969637	1.60375440920679	1.21291740652127	2.7542753360213	1.7701831291815	0.845557551774029	1.58029826288727	1.44575567420917	0.999520436703642	1.85427071053818	0.869496899499767	2.10681539378755	1.45644989547267	1.23736985703429	1.16825776376775	1.62372123525258	A_52_P415319	hri	2.7542753360213
1.45144501026651	1.19052425376466	1.56558075550406	1.62181510060441	1.35272071168799	1.38996742404015	1.72110357090518	1.42783514272263	0.756187014612145	1.01675881399439	1.97212457044271	1.74660675510239	1.21087785888373	1.52046039167915	0.998760914956922	6.2151577167708	1.65067412800326	1.00993245266015	1.87366433725936	1.79421197293409	A_52_P61786	hri	6.2151577167708
1.618390250927	1.09459088641981	2.26042978124347	2.32992954704494	1.97945946075987	0.896068816727295	2.21229643637454	1.73913431209645	1.2606542799154	1.02270928333794	2.09568832664134	1.27710855810605	1.17248734248548	1.29168071819196	1.16262664945162	6.06540484568942	1.02938713685585	1.20316985470454	2.45341270702195	0.914579830240995	A_52_P564908	hri	6.06540484568942
0.496921195117286	0.811405818962134	1.15478124240869	1.78274875793542	2.00474915920015	0.409092413025873	1.44178710490856	0.943613712599786	1.0207520801196	0.766760118120002	1.77187011454851	3.87511928547138	0.55798134684784	2.65835960543988	1.57538951655031	0.969143079055319	1.92112391841614	0.814128865441599	0.211424047670989	0.924455417164883	A_52_P525307	hri	3.87511928547138
2.64411861072547	1.25101489971919	1.09591859051588	1.39156987868314	1.06089388761683	1.8683415297736	1.82917117151648	2.59411424546439	0.572834086412109	1.2589647769424	2.21888751351691	1.5917789896205	1.06343008889064	1.56561535513737	1.0184325642271	2.24517901919643	0.942584882408006	3.66021222656395	0.869568244368147	0.565244859075443	A_52_P138126	hri	3.66021222656395
0.63811243470486	0.458544207198385	1.93868346252127	2.64104558163968	0.705066871516167	1.75878823623684	2.28957928756364	1.01847613601335	1.57376342434197	0.829811364048812	1.63370041935236	1.17494747719812	0.617857389900073	1.06521991464032	1.70853575780775	2.63600709021512	1.11750074479583	0.815555623271384	1.23894559597163	1.2709511206351	A_51_P473043	hri	2.64104558163968
2.41172165885696	1.54315556912733	2.04114899745055	2.17315697656288	2.20586038814117	1.09089003325963	1.88819813947441	1.81901103903493	0.828144456604974	0.86307560599747	1.26347813791857	1.00858549177169	0.823153366456342	2.28881085683213	1.60144292889383	6.15113379370478	1.05618946454639	1.31736779000034	2.34186633489291	1.6835992409878	A_51_P279606	hri	6.15113379370478
1.65547503197491	1.08619937168243	2.30355489427333	1.43756611519403	1.72995892411213	1.49911232797717	1.35051752694662	0.579810589763298	2.61541105406665	0.628536459017885	1.7134405809769	1.01835507285452	1.0966120531641	1.16957915612534	1.44275747250281	3.84644774592195	2.95171270410486	2.10845285400814	0.738955344646352	1.24754123283395	A_51_P433615	hri	3.84644774592195
1.98249917264967	1.23671496155417	2.04944982754497	2.4147173994367	2.52999600338924	1.65919802070065	1.59133148504894	1.16882848621526	0.804820744814431	1.09603964102674	1.24868228686561	1.41498815103922	0.820884319904131	1.38685454810071	1.37331641418035	6.02270574148852	1.42805940343945	1.64253470009885	2.70703701132507	0.431374013230974	A_51_P398878	hri	6.02270574148852
1.25919782078476	1.77129242541663	0.92954518899222	1.78139100654143	0.578636044092371	1.47032512016931	1.14292755009308	1.54807625001586	0.879524161369123	1.58857417045536	1.5995744706171	1.53750781291926	0.868983969549816	2.03748864072947	1.09437114827821	4.77856476513489	1.90476190105519	0.850736418702623	1.53139723811372	1.73430802755495	A_52_P484903	hri	4.77856476513489
0.882919668955662	1.48586780239794	1.17262504189746	0.484458177507531	1.40640006279854	1.71737070165861	1.54685824373129	2.08309892215184	3.13141979414832	1.89942471598973	1.30934794805528	0.906905386019623	1.38962985034902	12.7661630611569	1.23259618450245	0.795748269654675	1.22803336644143	0.45525029330172	0.856199444745519	0.403829696400639	A_52_P1133481	hri	12.7661630611569
2.59113088094798	2.27659491172933	1.84561585211047	1.18146935051511	2.78987847519589	1.05773153972379	2.46300971782032	1.59156422226025	0.54458370405541	1.36558751126645	2.70535947013585	2.03946473515373	1.06469730981929	0.869255884717297	2.39309639969353	3.74582922391315	0.647662730213969	1.73119491977587	1.61931897964673	0.965829984534685	A_52_P444804	hri	3.74582922391315
2.95606245582214	1.1490258959406	2.55708769109587	1.86204177688087	2.81107685932547	0.820703924464037	2.49849626285483	1.83743944507914	0.955402997704152	0.96965562562978	1.5767180105345	1.40584902720301	1.13446211115365	1.7762696528553	1.31646365006314	5.75527708428298	0.881940535758787	1.54994346384253	2.07810000248675	1.28903029516085	A_51_P193146	hri	5.75527708428298
1.87353738652239	1.25502248331702	2.43504593974367	1.6144914452826	2.44226986123475	1.32888349408669	3.55615054418574	1.46343183731777	1.23658109515004	1.27781501676662	1.42608515784271	1.04503642477081	0.870536507833149	2.14186310651793	1.67109771130753	5.77584476535184	1.64477552746217	2.54909228145633	1.76898486476524	0.684030986370411	A_51_P499918	hri	5.77584476535184
1.89141060980138	1.90189425319536	2.35643929799108	1.93518481246853	2.02394952668087	0.635009707033553	3.67745806503689	1.31114898329725	2.04965142078251	0.733264923221542	1.45726067014464	1.52895707948258	1.13762174581227	2.09265474504932	2.10569329891317	3.99859943231082	1.19776590655541	1.54469873895562	1.55430625444057	1.93410930663328	A_51_P325836	hri	3.99859943231082
2.3867814794823	2.96730254128744	1.98302011823819	1.72481165472631	2.46855987075336	1.47205587493075	2.17104262521551	2.4495467947611	1.59624780261699	0.96666827856087	1.09928995192835	1.71292113619936	1.3807612265023	1.35526745306192	0.701516017364903	2.71848387160508	1.27530599197868	1.02303605791958	1.56661920115605	0.42238267557222	A_52_P541802	hri	2.96730254128744
2.04932707565056	1.80253657338534	1.0093098495724	1.65188016360888	1.29279844333301	2.10074096616263	1.09951277007849	1.13617893415054	1.10826345601464	0.609035132968727	1.39050352945674	1.96418650002885	1.6677256536261	1.53646761020165	0.87656679700541	4.50287666431556	1.0080759176207	0.318819181669787	1.43452537114318	1.85376083928146	A_52_P380329	hri	4.50287666431556
1.59841308705066	1.04689048909942	1.24375061101405	1.9951093950486	1.83514140102349	1.54071328009346	2.17053327860015	1.01061201258291	0.934234495817089	0.816124042610146	1.97078211971365	1.41824886649791	1.2931669614113	1.49447228998438	1.49601088200461	5.68086240225354	1.10651467339967	1.11469805194222	1.37125251675493	0.983241812078705	A_52_P391081	hri	5.68086240225354
2.52449707741764	1.10585224202681	1.12280807022447	2.38111662733441	0.896367572212741	4.03735637086587	2.34637908089987	0.818661205994601	1.03581392360504	1.78590035046151	3.13453606772753	1.17390968307456	0.490329658496927	1.23051511342769	0.696824222328821	2.43751709136479	0.487407464635547	1.15734903835009	1.31878429098531	0.915204359694613	A_51_P352196	hri	4.03735637086587
1.69711815500778	0.884484400547245	1.4051634452379	1.34842990192178	1.42233108427218	1.3956407433236	2.52939486524046	1.59514302689434	0.841666726677445	1.55344054753001	2.28571074282532	2.18710101411195	0.893423824275198	2.37322028414201	2.26506531628133	4.41860981388762	0.917015238068894	2.35303374124968	1.11255637365653	0.752333646590977	A_51_P230624	hri	4.41860981388762
1.41151344826943	1.10644152149437	0.819339421535536	1.0966209908764	1.71853562044353	1.7403318720709	2.32355084809394	1.18815024839852	0.814138263990591	1.4762174625558	1.80112296603846	0.991840173898388	1.37506751930095	1.47975197147966	1.04479373111429	3.16895395181929	3.41623919467137	1.10107725844225	0.821156759469951	1.40605234550241	A_51_P312485	hri	3.41623919467137
2.18017121895048	1.00330024730059	1.71369189802657	0.834231370476214	0.782061514004565	1.60926735831871	2.01899825249328	0.901860026488572	0.465397129442061	2.22984912306402	2.05543781356313	1.28190404487815	0.845588248854997	1.69458395433236	0.885793418571144	3.9309638887958	1.09890778414538	1.65726148363102	1.84188679688878	0.902804073404099	A_52_P370760	hri	3.9309638887958
1.10446092893952	1.81706758671476	1.59531788092397	1.38189202290036	2.06886082933639	2.36435114971262	1.13812879593507	1.04360183228429	0.920946346380276	0.983751492535054	2.39216203088895	2.25604535171652	2.16637457130329	2.44632957429573	1.16213194993805	5.89569718015187	2.69695429648032	0.900516594731926	2.87221310214407	0.762593532087061	A_52_P617327	hri	5.89569718015187
2.6481497179343	1.0104178052613	1.09911755569782	2.04574847397816	1.40273904940012	1.28403155620635	2.09078792858158	1.54206677342728	0.912460970434083	1.29533656470398	1.28503840940827	1.01295253656843	1.19034408209142	1.8164785468323	0.899095958346217	6.78085626244166	0.857035818859912	1.6070455812365	2.37198013844399	1.65828488014895	A_51_P413359	hri	6.78085626244166
1.68134905458323	0.822371910366527	1.77095760663516	1.93719573200121	2.88396901730635	0.909769843197308	2.57593941464142	1.43104325501762	1.57611803971916	0.604228261525565	1.95031609119012	1.09612469689116	1.34934552986259	1.1157377566553	1.29391901687817	5.78551670857556	1.182085049883	1.87356631305852	1.75509215651182	0.880134911211436	A_51_P270939	hri	5.78551670857556
1.64299464757262	1.92456105843587	0.855391776449032	0.992886365076884	0.797887359953961	1.62589711016777	1.24403379554237	1.93994253513618	1.08548990019976	0.907964330427106	1.8131400329	1.11589399137616	0.622898785362215	1.34205858957152	0.941019338208502	5.84757567999602	2.05729177859065	0.663739347309514	0.76857503987641	1.23898871656578	A_51_P474334	hri	5.84757567999602
2.17202940059171	1.42385396983191	1.29120815008736	1.75700003021129	1.16952897699985	1.39546053329147	2.27404168413169	1.03217310252662	1.02097494030905	0.890740443632219	2.1369071808565	0.810722589039753	0.814677564239504	2.06450787688621	1.70605030649659	4.78020384033176	2.05513327521554	2.53706934865646	1.98299860492909	1.17066362488097	A_52_P301935	hri	4.78020384033176
3.37512386100957	1.09766014592524	2.4259501891498	2.01010481567319	3.0848894213553	1.32326022907179	2.14862256930152	1.5040409208854	1.24675896719908	1.29126626292426	1.0186158625061	1.53461658840628	0.483576671237929	1.11141873683208	1.11424090128731	2.56363628099521	0.616254646329244	3.19944044662201	2.00019992155631	1.07398897296271	A_52_P324965	hri	3.37512386100957
2.20100761732091	1.04481378782507	1.62642784054248	1.33104692362107	2.01046618775352	0.760131565626825	1.24520769754101	1.69877755024725	1.71120169271275	0.760967055314791	0.889057503447535	1.32945442238141	1.41583571862804	2.02470853940601	1.18695482196277	3.06073904511772	0.566504887967642	1.51632050422708	0.82093372892453	0.866978774418432	A_51_P123077	hri	3.06073904511772
2.40239575124195	1.18227036433101	1.47842055109848	3.66051963383743	2.20042755412064	1.94137264199931	2.61701268000029	0.902355319520135	1.30940857729087	1.03161221946806	1.48119472066988	1.11736091757858	0.902274515671188	1.11929649638276	1.13225557250255	5.59560138832575	1.30260861842578	1.63176947038724	1.84342003049364	0.742520418996591	A_51_P369371	hri	5.59560138832575
2.23870074404868	1.14866150953514	2.18284496517721	1.56515248918974	1.30636758666348	1.99004527385435	0.757128311111155	1.71013091467179	0.822180208058185	2.06225436368192	1.62870592483336	0.735867200802763	0.844465393308414	2.21840359306402	1.62249081186847	3.93661020278345	1.02313331299482	2.43621872237602	2.3051415546337	1.13816377453682	A_51_P281997	hri	3.93661020278345
2.45607747148031	1.73195812087918	1.4035599566039	2.20352924743934	1.81767146355734	0.497487592112657	1.76521342408037	0.975118326090302	0.886534779422062	0.738972219990243	1.70844336852923	1.39266304142641	1.10862797167981	2.3001876426751	0.992879038740908	5.87103692512328	0.98435217895342	0.903514301755994	3.17841182872994	0.690539535097975	A_51_P202408	hri	5.87103692512328
2.38373264861094	2.01139665351306	2.6317689790845	1.9134730252308	0.966139799501664	1.02204659293871	1.82425654079349	1.67744758875465	1.23504502550441	1.74969370005336	2.35218979950966	1.26236136992073	0.706343013617163	2.06129697025966	0.989770996772027	3.70474627427206	0.761222708789442	2.51080545374489	3.21371797295348	2.10720821756824	A_51_P249471	hri	3.70474627427206
1.70435312124599	0.936526702397057	1.58824860469706	2.33304191209307	2.42233232102095	1.67972484637409	4.55037985325897	1.02479018672532	0.842039264848228	1.74353443313122	1.884660123875	0.896088621376667	1.06779900556554	1.75508335669078	1.50310261576551	3.07361127082603	1.56854489185024	1.44345466653048	1.98880409226773	0.982930041085539	A_51_P440865	hri	4.55037985325897
2.07480551884921	1.94071670824581	1.94932112610085	2.66290901487918	3.04305927397682	1.44386599043751	2.39658172048308	1.87173121661093	0.704875607715749	0.698312330536045	1.62453675828306	1.40973886079338	0.791220267154582	2.31003791588538	1.140164027474	6.69571778193438	1.24379856286714	1.24399305732368	2.37734965213891	1.13172164100447	A_51_P385099	hri	6.69571778193438
1.96523654348687	1.15519754087662	1.38959328578435	3.17221251968227	0.936774059163914	2.0921918149708	2.22530911534274	1.62906281570656	0.925549777277065	0.985180263280339	2.28591105209552	1.57366533098308	0.936822223619487	0.973857754646217	2.02321737648661	3.66540595629403	1.73079241415763	1.38859453117926	1.03100255404274	1.97710830961309	A_51_P130757	hri	3.66540595629403
2.01598910993282	1.58280202155241	1.57285159008121	2.81082697319003	0.96542839590791	1.80289514717441	1.53056713290534	1.0235476481155	0.886302333979009	0.942372232747661	1.69003278653658	1.20603051898373	0.571575897388058	1.46997353062239	1.07333962822034	5.28255067074869	1.56077107962373	0.554707532058299	1.16247093921723	1.29782684873319	A_52_P579441	hri	5.28255067074869
2.67703100447953	1.16267513990704	1.80697328544781	2.54945692334662	2.05022719652075	1.16723652563732	2.21394814491957	1.59812526970253	0.463662122223469	1.00834222208944	1.91096828553226	1.14742216126791	0.743105346144136	1.46201418339025	1.17755406066206	7.43092522143046	1.18106806480318	1.49611933428662	2.07926225337492	1.43840959443851	A_51_P483231	hri	7.43092522143046
1.92854868434568	0.919818555599502	0.549972056825228	1.06875866385191	1.71962538978729	1.60399322795584	1.16072212464506	1.34478571435679	0.937680171407777	0.490217402246194	1.63690382791717	0.249211323469845	1.45283067262335	1.13795327635222	5.88751638655684	0.893991286355427	1.53589571169655	0.851098091594208	1.25094083350194	3.04946472570032	A_52_P645410	hri	5.88751638655684
2.08838658150537	0.637538960704826	1.35845547018131	1.96192059790192	1.38901278523914	1.88615299723744	2.20860928008305	1.08189872912024	0.702720766837302	1.9141143742784	2.20492635003883	1.51517908514905	0.720914195004592	1.35917384478887	1.31217221206027	4.83959010989414	0.803545252391436	2.14997405784849	1.80612750789798	1.03351040719436	A_52_P116372	hri	4.83959010989414
2.83215492051924	1.76010275339474	2.27276568220097	1.76261846153414	3.70501417532157	0.981240466338454	1.88455607631469	2.24398802309143	0.947813357492383	0.86923370681841	1.05010585261017	1.47540293672034	1.17182219469564	2.23514095660622	0.904566193507021	5.57080695566137	0.903874348078955	1.22362424339245	1.73813769024021	1.46801170769956	A_51_P286737	hri	5.57080695566137
1.42805892916316	1.0608418178126	1.03137948684216	2.90686411017956	1.53949616685238	0.846948418729782	2.42841313447673	0.737546986032358	1.17703282898306	1.18770258818047	2.28282272211749	1.39419439620223	0.793495834168686	0.556175999046129	0.824643982774155	2.38388981706379	0.82383946652663	0.748142243163146	3.49993339932165	1.45208715447043	A_52_P1124470	hri	3.49993339932165
1.94500563425901	3.24021921312302	1.2669970409517	1.29222915201354	2.03612542652451	0.786320093641064	1.95598373904002	1.37625224562265	0.643310646730567	1.09719770526106	2.374565339482	1.60736825152582	0.408096675971774	1.81133693145867	1.66985016558834	3.41099373126724	0.741713887471103	2.61406361211362	1.49529994035872	1.60160747655736	A_51_P248674	hri	3.41099373126724
2.94444453096461	1.27366538623746	2.42823684315121	2.29329044345327	1.60799382765029	1.26764771492864	1.82585488051832	1.55943880675359	0.846383461131886	1.93059375193824	1.23437497393379	1.15381138095665	0.577051078361127	0.714342680389456	1.64961098475204	3.11008455782085	0.860776520466167	3.43187070875417	1.47861905161876	0.658619912169017	A_52_P83905	hri	3.43187070875417
1.1134356188074	1.37577643004525	0.979018281946523	1.01317987184415	1.10027281987012	1.25383760644505	1.40477225986678	1.8247708674476	1.00289099467481	2.66629560454115	1.92213419278477	1.27544739952289	1.00979373022272	1.40280903901226	2.56480505956562	1.20571006816156	1.14580046269309	2.09925766818913	1.17800086922639	0.985716595403707	A_52_P148861	hri	2.66629560454115
1.19797882085033	0.731058174194801	1.97687755408785	2.65193310778892	2.76835450494579	2.33127319478019	1.59801306516664	0.912931916284827	0.533543075991352	1.4640594869727	1.80972492731811	1.18637867520187	0.705648758431066	1.71891943935737	1.39628757842405	5.26856751832504	1.56064502383253	2.11792696837277	2.91810335403984	0.589327859123854	A_51_P300709	hri	5.26856751832504
2.75629241300555	1.75692485266766	3.17524818844786	1.31914271549578	1.26157991576461	1.06062761816236	1.63417691320446	2.96159498530767	1.9077432193935	1.19007532615327	1.23209557024909	0.73093291396923	1.56354187470028	1.32275997808802	1.26241528500192	3.19662144360708	0.787886902790572	3.57562631996282	1.95239461516292	0.711906479123288	A_51_P499195	hri	3.57562631996282
2.03650158093748	1.08941405682216	1.59200665475772	2.29929795878986	1.60698995613863	1.42072840291457	1.9224757113011	1.21520214216088	0.716436523448466	1.1737575481374	1.40017417782496	1.11298799294381	0.727093071997814	1.728556762316	1.64068793436932	5.48909766930815	1.07838385868167	1.53843561491666	1.75900775825721	1.03836895909035	A_51_P492595	hri	5.48909766930815
2.03785455293511	1.4717169109905	2.5910488975856	2.61485590958486	1.95213143848777	1.33444873305392	2.66903188082474	1.44405357226258	0.710265349821022	0.907885840718575	1.93094591341568	1.60786932947997	0.60803585191255	2.17561291293044	1.33243557096369	6.05396273344064	2.1498480182388	1.50277406485709	3.05271846806247	1.10961508516433	A_51_P130101	hri	6.05396273344064
3.34932909685973	1.07994029246551	1.18066391648345	1.2308073891053	1.70006121280408	0.907947767145969	1.82343287171995	1.56004009830463	0.606014277209332	1.84924763889031	0.991135374251753	0.409004895286812	0.998327981036363	1.70541602146055	1.17626949289335	5.94615372558184	1.11339675350204	2.3177909999226	2.16731571066419	0.809044959735588	A_52_P486979	hri	5.94615372558184
2.65499623128335	1.70001172498842	1.80525384469275	2.57414148095902	3.69119793875025	1.08005260191631	2.36924458252626	2.00952446738739	0.826443019671496	0.592499451889383	1.76286217268117	1.32792825815561	0.933088443657399	2.14605184388737	1.24145920787401	6.91908222330753	1.43600558276484	1.53706050405664	1.46054476255056	1.39453358273105	A_52_P530291	hri	6.91908222330753
2.95954654050619	1.31999162376116	2.25868097080979	2.04918350680189	3.16715072901472	1.02188274431773	2.58325524697543	1.85196517932416	1.11447309254567	1.16631879563555	1.49129110016411	1.07718611857027	1.14960167373712	1.75230311874783	0.952470792440883	5.34326453784039	0.657232140333493	1.62492344675601	2.43445005171331	1.18622246217717	A_51_P400543	hri	5.34326453784039
2.12321412379882	1.77585351823096	1.77948605529773	1.97493270819514	1.21646741509281	1.51044986437506	2.45319653604519	1.52116803131785	0.587858139542489	1.15607361513008	1.99688361123878	1.69577005677164	0.534453457717095	2.33470785309749	1.25482946456957	8.25742069183827	2.19719636687483	1.31320178923377	2.05964524592541	1.13010465977661	A_51_P353914	hri	8.25742069183827
3.45949185389492	1.25138118414563	1.98584405516289	1.91243071322624	2.34292055245883	2.02998485510589	3.10882708311294	1.90294807360973	1.4562963333007	1.09010918014102	1.40062767797748	1.02229062760238	1.08715214377938	1.38563167717506	0.848355017714799	4.4798319943715	1.98623763918421	2.37659136909162	3.00535251668285	0.751058105859739	A_51_P179789	hri	4.4798319943715
3.06535696827834	1.37938680082098	1.95294514097718	1.49651925894387	2.20618420437337	0.82438072838161	2.12543694275423	1.9026194405133	1.43643128656445	1.27290167779464	1.12150577803632	1.01947456528424	1.33113491258795	1.63577472447289	1.27090289330702	4.19661624182696	0.510706361920463	1.75436070432481	2.76647782603798	1.6864745961451	A_51_P341767	hri	4.19661624182696
2.33214658105965	1.02261953817192	2.31092688112718	2.43484680984788	1.96836339607661	1.55835116173655	2.64040230658972	1.02762680394553	0.486217645859377	1.78632058866539	1.1889079372373	1.00818721418726	0.642062550421224	1.19161464358653	1.28304742961986	7.34032834433722	1.10166137162792	2.00606348194861	1.70945157292004	1.24059983776646	A_51_P310773	hri	7.34032834433722
2.27689759029224	2.76617090958691	2.64016309683092	1.56529002825662	3.31828691522997	1.11610891274724	2.80624873589984	1.56617635487182	1.54433098903264	0.880186212480637	1.24117000236892	2.16179763500745	0.919921916884666	2.01146987012148	1.83993963408089	4.17736466225108	1.49108427651048	1.53690437346966	2.68102707783597	1.50607982315762	A_51_P143893	hri	4.17736466225108
1.90050869904403	1.37463884152124	1.98403465592452	2.06896266010515	0.923940610820704	1.00290334760645	0.944966421776711	1.77064739130756	0.886215415742209	1.06577718314501	0.952891000293713	1.18534320027648	1.90201495019932	0.546793725639246	0.848872943108577	2.43677437840268	1.90991292222233	1.54040339269407	1.39885317424714	1.28017173192512	A_51_P497985	hri	2.43677437840268
2.81824753956221	1.02201843712138	1.6347726260716	2.18583695257242	2.1707292412431	1.43380043965144	2.14203758661441	1.30231450616703	0.735259292917455	1.30544781083886	1.44620024251533	1.77339998871299	1.30071001078439	1.37781438962532	1.58142177666911	5.56426001058488	0.987792363926125	1.63453916094444	1.35898837451811	0.892271516753846	A_52_P622680	hri	5.56426001058488
3.34760798526871	0.807787985575527	2.09528806925953	1.63352463074447	1.47594356669813	1.10109597272488	1.96482498126967	1.36117812532358	1.53333358486932	1.38074983052657	1.02827577253549	0.862122140841922	0.617453363515274	1.50923457031653	1.21286229075502	2.4159795484291	0.579369960292328	2.8737725822946	1.27387374176017	1.48964794076842	A_52_P176960	hri	3.34760798526871
1.87392077445	0.769055743597921	1.81288359527506	1.62145441414624	0.766922009976495	1.1143513417786	1.64117399019213	2.26733116685234	0.515888772035491	1.5466922366554	1.55736857251881	1.35953271696611	0.8326022857721	1.38679625765979	1.44301823103325	4.36860585089167	1.12521417570445	1.83149109390627	1.60216675874616	1.49847606146598	A_52_P42834	hri	4.36860585089167
2.56948574538512	1.22934833629276	2.7927696535312	2.69070543971799	1.7017926711558	1.10635918438606	1.596719062725	0.61602870535462	2.3835651516386	1.2769524504359	1.78874191537134	0.977962720673533	0.592379900217856	1.46708770730213	2.62035333236827	4.54316842683664	0.972122282376369	2.8046742087978	3.99139241493087	0.404033750752643	A_52_P168449	hri	4.54316842683664
3.33128193281243	2.02744646143783	2.65400714367837	1.60092999656032	2.99974159776114	0.549643915190163	2.17843477417922	2.63305173619084	1.40515489894246	1.5252895422525	1.30982848312847	1.60119603258961	2.16141038075004	1.53306062328594	0.921173894117478	3.45673298801202	0.681838279808707	1.3945232318739	1.4856063554086	1.77375049758549	A_52_P653054	hri	3.45673298801202
2.38927893727206	1.3937138232974	2.00435403422782	1.43846114507386	2.22975684878598	0.815277558541562	1.5005309780241	1.97275909541159	0.935533278933301	2.21689440585242	1.61392117472855	1.17309221464029	0.423290548709447	1.32126992629881	1.7029070746523	4.29217998717844	0.870329663808718	4.34007472116423	3.17111919293209	0.506277049141132	A_52_P1132371	hri	4.34007472116423
1.38818500597322	0.899152513038032	2.44893573607316	1.60675041105515	1.4022686166184	1.33768095264265	3.93893320189101	2.47832356539817	1.05772817908551	1.43846762368768	2.01326643552362	1.21236016325456	0.890426590557384	1.68695698046279	1.10491887826755	4.68315570801687	0.974670678335761	0.995117215221694	1.29707445437293	0.764675512930205	A_52_P640282	hri	4.68315570801687
1.68099015844001	1.44780794229608	1.85316373168118	3.10364157098027	2.27007969400919	1.48703841035426	2.52347188941527	1.65782000916588	0.615190039957558	0.83674310541745	2.04330689689602	0.388648778280803	1.11385286749329	1.16918938568804	2.02522324040426	5.9733454920337	1.79148621032032	1.36118558738139	1.79657119427557	1.11488805784381	A_51_P254425	hri	5.9733454920337
1.98868827574491	1.02503800765642	1.86441721905431	2.53010750417858	2.78047595347614	1.48248887851523	2.73614811701259	2.24911828307657	1.00756338066198	1.16969869224098	2.07383267293757	0.977562703954146	0.80877124283339	1.59509644037541	1.3102468413189	6.1402225194816	1.58947435947076	1.33824430891189	2.13954204886094	0.937689429025888	A_51_P150678	hri	6.1402225194816
1.49256241810587	0.923117944913088	1.46556107193044	1.89436385618441	1.19228201957019	1.65778876218803	2.00209468948886	1.30899476009777	0.554057305771728	1.43318814127991	2.09332564281083	1.22676743518348	0.692834685319857	1.38681692834099	1.33045007670628	6.84689337475335	1.82211295959156	1.55147982034001	2.0241171856954	0.954483014945012	A_51_P375201	hri	6.84689337475335
1.79619458741675	1.32846273464028	0.965731587405459	1.6838011938435	0.895506374899409	2.24432714540192	1.23154769380251	0.968641378950687	0.65721530196358	0.969156281410756	1.74275890407202	1.60182693710767	0.70984469286159	1.38917287901763	0.86532030894661	5.71712103629498	1.26633732398611	1.69272548978494	1.28884513628338	1.49641577254512	A_52_P681310	hri	5.71712103629498
2.04136668440825	2.44954210359571	1.53346011053418	1.49109874301346	1.42994358688376	0.928749248048901	1.66914165158672	2.06767380524724	1.78178507590919	3.25022034547821	1.69079750175007	1.70495738826348	1.57051933419125	2.42376648546243	2.63545786935058	2.52981051706752	1.26079638939836	2.85507943103566	5.61322171375486	0.76513578895656	A_52_P306949	hri	5.61322171375486
2.41614507649957	1.29567798699749	1.55869766416385	2.68625793458107	2.88538232951843	1.91233812228611	1.97823628158672	1.91945360721488	1.1400285016146	1.28820863689808	1.6436849698439	1.23863090395282	0.872576026246357	1.35213055815508	1.03061813870895	4.62323713468885	0.643616332219955	1.38345021892033	2.30963381952278	1.15964985051165	A_52_P145861	hri	4.62323713468885
1.80283803322377	0.834891445249441	1.76407575425531	2.13015029528835	1.63616393374364	1.29937593035599	1.98938264642477	1.48788658889115	0.467085116875021	1.5428925022988	1.72316135448764	1.41894192826612	0.628805335094961	1.19342729649917	1.15543240235968	7.20019914008049	1.83316173376832	2.04050247381327	2.01210129221234	0.965896773976017	A_51_P102096	hri	7.20019914008049
1.84991263492304	0.629871178133011	1.74288656609045	2.41203249039489	1.95956811114894	1.71680536769771	1.76969603275254	1.76860076936293	0.700162594227841	0.6910936325177	1.36546394386622	1.05079091274786	1.70473963209344	0.931334093011954	0.893874614282247	5.17418412943112	1.59838511164726	0.736605251423622	1.96726865581042	0.817584250656143	A_51_P212977	hri	5.17418412943112
1.52398868216253	0.993781896874969	1.74738692358528	1.10146414192372	1.01624378711379	1.42905177051792	1.74345861903419	0.537505046938707	0.376633614211252	2.34666833206005	1.18074010009822	1.05822281549271	0.966732571605918	0.672024428877904	0.95711919793315	3.17961987331976	1.35410598715786	1.31112236741501	1.64166422088588	0.917586124680881	A_51_P252859	hri	3.17961987331976
1.87611018663216	0.862273660470815	1.13484478761662	1.30903306058401	1.02373054986432	1.22413260854024	1.86352799210381	1.1457770081851	0.547232695221989	1.64943115010516	2.27175400114207	1.44336741524509	0.967533167956748	1.5817115398179	1.38158974682083	6.08975082471572	0.974146163388621	1.74376205225343	2.32500750534057	0.928662735031144	A_51_P326015	hri	6.08975082471572
1.80423026977926	1.27380107111317	1.78854570089409	2.22860805108526	1.36565583505832	1.55485385052353	2.83887393170202	1.49379910400978	1.4435553592279	1.597381717084	1.04907055293102	0.793274716968543	0.563831843344613	2.59912613753087	1.58869301620818	6.6192875795362	2.08373368088719	2.22718123522837	2.71474832900138	0.515231753066178	A_51_P144090	hri	6.6192875795362
2.00551909549621	0.907489345668996	1.77434374373456	2.01888115414984	1.62225089184601	1.54339558939701	2.4197953254075	0.798737429536606	0.827020442089527	1.51610398755452	1.39257611009449	0.700963367194841	0.86387279351387	1.02104555642432	1.7791990195874	3.64007214467562	1.13535913619466	2.89216850281203	1.04977950683267	0.556470462240153	A_52_P29583	hri	3.64007214467562
2.78595983269308	1.53650295438903	1.61723625927071	2.47636428906287	1.70973474160677	1.35628624951344	2.08825062192077	1.34355473062443	1.10298445193978	0.959381841308576	1.41604575964473	0.928805756009661	0.484481034693825	1.37500657477939	1.1443784980993	4.76394651512204	0.902517919359475	2.79362222982348	1.38420412371654	0.926112236886748	A_52_P84315	hri	4.76394651512204
2.60396050020037	2.74611045605626	1.02889021857172	2.51786999045285	1.20082543626786	1.27231983630488	0.869125799333927	1.49120485936551	2.44921555109707	2.04856214053411	0.688522725905816	1.57726093707824	1.5234447208191	1.16725027607118	2.7609205056391	1.30914948409198	1.55365473849296	2.01384895726061	10.5348988934141	0.600879743497146	A_52_P517447	hri	10.5348988934141
1.56781223395108	1.56257047058537	1.73584009259213	2.579868449758	2.19055600338146	1.70351392321555	2.59319930485701	1.25153956226846	1.02002993073702	0.855428942088096	1.72201861235732	1.78745531985708	1.38447797975441	1.06868474336624	1.72944008905648	5.9404836789988	1.04526302080765	1.39312430449669	1.28322914840326	0.59094155019767	A_52_P515423	hri	5.9404836789988
2.51019770977296	0.883450470549713	2.93280403685546	1.06483795735895	2.21861683233739	0.775258477956787	2.11422683524033	1.49629125203653	1.16201053183077	2.23730454115937	1.22018700603613	0.98857188601356	0.48580800428469	1.30614492531467	1.30733578508872	2.92881027497192	0.714246464306108	4.21170949659761	1.89543479062147	0.521498802675128	A_52_P189567	hri	4.21170949659761
2.82576337414805	1.25076276706718	2.71307449826136	1.14157664672092	2.08404345194903	0.778747684345338	2.50216894624561	2.00944040694928	1.09055925926489	1.02154498139337	0.997087411963232	1.05380544280239	1.30829114344134	1.5654819178675	1.5334565895019	4.28377738992192	0.666107945648024	2.01064328687147	2.22424209155456	1.69590676461468	A_51_P427383	hri	4.28377738992192
1.52163894687376	2.76256489382048	0.761337229144491	2.47361901210742	1.96784572432624	0.658093408992462	1.81974358364306	0.809986610310465	0.713444104654887	1.64250608707954	3.47190592158851	3.72684095182951	0.472654383229616	1.407761950943	1.98466166215535	4.17612291471555	2.96092666714745	1.517321849106	3.62663313743244	0.964141910308534	A_51_P336544	hri	4.17612291471555
3.04594637104279	1.48990494029049	2.21638461295286	1.79401495068646	2.559276791596	0.759624601873057	2.18581458827992	1.73102342993008	0.81616673127413	1.23237716618833	1.86428301689377	1.69065553215718	1.18550571856362	1.99844609241155	0.848906995960775	6.45412592556065	0.683963457664365	1.22284151732518	2.08384216618864	1.73542800856644	A_51_P129199	hri	6.45412592556065
1.64454737296471	1.41386584752736	1.75954442061108	1.56563261021682	1.23106474454113	0.798411611097837	1.50689776432971	0.766810729415588	0.566384409031863	0.855525726171555	1.84888657352469	1.98770171943856	0.929980564012228	2.49678106761821	1.11676252419292	6.9693421769286	0.845453381553894	1.22815850142493	2.15787905001679	1.11203005762462	A_51_P172573	hri	6.9693421769286
2.36103843236789	1.59034440381405	2.12566045403368	0.817556271431536	2.32536999581164	1.00658859418286	1.70318747106387	2.02942414045453	1.60120100673813	1.06984477104119	0.815267929944241	0.802482044829793	1.16799126628554	1.98118425014381	1.04019181841745	2.40653590116381	0.931742358071235	2.01038162816215	0.974540064496153	1.68783842894505	A_51_P198434	hri	2.40653590116381
3.65345868009163	1.23428423157284	1.33846866267168	1.44404920361453	1.56844474206694	0.645000700036246	1.81305644506111	0.939358037337999	0.889435997471297	1.0239676068961	1.45304603634882	1.37068475924352	1.25150249631889	1.59692379344683	0.684338831516837	5.59707056825	0.567988988168694	2.02237552447304	1.56450761243601	1.43279104628171	A_52_P661565	hri	5.59707056825
1.89566682248883	1.11561610597399	2.09893575766933	3.01476665109767	2.17475964944125	1.23147261827801	2.94781850647755	1.54722341864981	1.31623650119077	1.80652277360118	0.990764684460952	0.948041985190683	0.486812820780147	1.21846404373349	1.30813364166782	4.48110129241878	0.822530999483569	2.63987561717691	1.39483208919085	0.743843335220145	A_51_P332392	hri	4.48110129241878
1.52824218102835	1.55464587785416	1.12366239320748	2.41507410560919	1.37338643559735	1.6771877614257	2.26383753624236	1.9445403788932	1.0557377263282	0.579330657703515	3.51612292941287	0.570962937140581	1.04404979192344	1.61283401399323	1.81959919959529	2.91675257530462	0.94742905861506	0.607216333318584	2.07307334229703	1.39919904264442	A_51_P422839	hri	3.51612292941287
2.09922046330877	0.766272473817001	1.19699978037569	2.19494205495736	1.29751290249372	1.24446365161192	1.52242618713006	0.722811362943426	0.528849240492942	1.39517909362513	2.34263660007166	1.66732892712667	0.670554285334993	1.6352116765334	0.843685084337031	5.85608229097474	1.59752961147042	1.46615294896989	2.06563362533449	1.10100886864235	A_51_P515768	hri	5.85608229097474
2.64339363094659	1.54401422359568	2.27289169689589	1.64195433189369	2.14278763075272	0.924698990894889	1.92008934420147	1.61026834619636	0.762415519291562	1.79135885446553	1.75367713149091	1.04939202909496	0.895694858823656	1.2779763710645	0.667006448890853	4.25797005950398	0.724838679132891	1.78297903228281	2.03461542128011	1.21053835556293	A_52_P337092	hri	4.25797005950398
2.373904333831	1.32999853167512	0.960808988993889	0.867024911726601	0.653294196726886	1.12261081817608	1.58354768879883	1.31731189816974	1.31220725123844	1.54054273764607	3.18543439851473	1.6773814842773	1.09172118684672	0.899257924695495	0.764438116488642	3.75619760637782	1.16925792053444	1.1848350117209	1.13611230747533	1.12621896696074	A_52_P262219	hri	3.75619760637782
2.04801535404817	1.02152618162779	1.9872389168633	1.62196992868182	0.738033646079174	2.31074599082889	1.51691616227031	1.48425908178942	0.930769045017889	1.57207710135878	2.24338085852963	1.5774149724157	0.46475707396166	1.89143279474799	0.52364611084305	3.10816972313478	1.82969331895377	1.81692060776886	0.88028108273862	1.26926816582569	A_52_P267564	hri	3.10816972313478
1.8981705652043	1.38529573861163	1.48987319098106	1.85574347831768	1.58647138717755	1.03155969881401	2.93949163228093	1.77045326212641	0.780009895612285	1.83785023500608	2.05948493634182	1.25906404004889	1.10963583383973	1.59993079228559	1.42100223173384	7.28639266686313	1.65384070933102	1.8616437912283	1.8496350471374	1.62269356249806	A_51_P193019	hri	7.28639266686313
1.61095626358341	0.782597755956675	1.92390165612144	3.26825669791873	1.65844602354263	1.83538902812744	2.39458713167497	1.11432050957062	1.04428567385353	1.07108275194395	2.466187992825	1.08269507765613	0.695548743379856	1.46027396073245	1.5986419509599	5.25734686604582	2.55829538475288	1.55050111849394	2.927493739735	0.420335975976576	A_51_P362514	hri	5.25734686604582
2.27524800274062	1.19871937733611	1.83583665676222	2.01077661369579	3.32861049749149	1.03316755454733	2.51208195951677	1.47494345412348	0.823916274370926	0.600432343429667	1.93995994843203	1.52270541313614	1.21167871902836	1.80648507874531	1.2553904968271	5.96576648049796	0.939120127270111	1.13455906544226	1.50735666386787	0.909196614913284	A_51_P124886	hri	5.96576648049796
1.55998190750726	0.878827295668808	1.47570899495444	1.18223303146618	2.5210498733434	1.21834402531096	2.38496575043598	1.42602428316079	0.713985301872778	1.03776167371458	1.93374948318457	1.0391124325044	1.60135749590423	0.835051183335203	1.45112217307236	4.47291575407884	1.001511203206	1.22051955985189	1.59837997476687	0.459088152944144	A_51_P284793	hri	4.47291575407884
2.3488187495802	1.54616465288924	1.65569287206131	2.19732459961052	1.93556666545198	1.1306597429645	2.70375009921511	2.32870086152361	1.4800505354134	0.859814484382992	1.22480688471612	1.22196893054714	1.05180504191508	2.39574282233694	1.30047158490054	7.52419217888836	1.08579173729792	2.9064635852391	4.29117859510805	1.22639064774988	A_51_P489289	hri	7.52419217888836
1.44766739088554	1.0507552111817	1.69170000989105	1.606446619021	1.72299772383667	1.2546105112807	2.64917910376439	1.04261552180155	1.31588893517761	0.856805071930434	2.04238212295763	0.796071251910352	1.35202729736917	1.39280838536026	1.5057938496298	3.68233972689254	1.50374830871769	2.01968025597451	1.18622621893303	1.17071932186283	A_51_P491350	hri	3.68233972689254
2.11253707401831	1.1353575329172	1.55905977519836	1.54127626211908	1.99079860977807	1.35089153972507	1.57661947664823	1.88370924301096	0.739851781723015	1.11203915921916	2.59540342224465	1.74111430130015	1.03745260695725	1.70874556956281	0.738784506478012	5.92002125322788	0.826414578478527	1.43097897787817	1.78124416325794	1.26345693001802	A_52_P375312	hri	5.92002125322788
1.63141841050426	0.953449660170143	1.25364266460092	1.6519615230845	0.629073881173245	1.87991143950709	1.59163798205864	0.907070658184678	0.677503428671688	1.04312657936763	1.80735180869395	0.941133551207447	0.971561480446227	1.44731537054995	1.21792215816977	4.63217256116805	2.61173077277172	0.768469177406022	1.38220179056699	1.19992297130568	A_52_P254231	hri	4.63217256116805
1.41177538361459	0.980714948997327	1.00143662656919	1.92522505957105	1.27207707816866	2.09579734440444	1.42566767158077	1.16036440449123	0.595005383019482	0.803210363449738	2.11214720988048	1.30894703648751	0.875972071450938	1.24197773452173	0.862321458370132	5.55350614651259	1.41363223626665	1.3544482689311	1.16746129179725	1.19271710044791	A_51_P112405	hri	5.55350614651259
2.73115826223959	1.32039281304599	2.51059640669468	1.69280722295866	2.41693932251614	1.80752894041732	3.4271249519625	1.61242441222904	1.27785716538949	1.7569865497966	0.934749089673252	1.18332054971634	1.24051151653844	1.80206804032	0.941827183291828	3.55893878714485	1.35945355497419	1.59082753546776	2.79469298698193	0.607211623075877	A_51_P140017	hri	3.55893878714485
2.04950707500383	1.13588891078311	1.98535703439942	2.7038305092561	3.69925863020284	1.16894595499632	2.56849714991891	1.16669744926336	1.61253451535223	0.704583619157903	1.59978898242512	0.799421058407671	1.27918142874729	1.22839914757941	1.02505382229044	5.29008541306016	1.48214571742498	2.13102713152825	1.54871095492343	0.728815323636178	A_51_P302550	hri	5.29008541306016
2.80450905182251	2.01366503132587	2.73811558164751	2.73092821400222	2.56167816658558	1.99080844024244	1.77310927834389	0.772506277914603	1.34678038276294	1.94475679415598	1.29336480142127	0.976933729928897	0.910343620688109	1.09149909742637	1.01904298485909	1.9276677830159	1.79232722521363	2.22759104240718	3.65611382096091	0.488696543580213	A_51_P451758	hri	3.65611382096091
2.4178775746977	1.17783972967603	2.64345986929495	1.7760748658647	1.99736671098996	0.958678060722802	3.23298460362461	1.7624320802528	0.929546839216486	1.22119879094447	1.61231492906652	1.20597499375164	0.738359079197337	2.06990301665114	1.34795195548401	7.5830400417856	1.28598952753995	1.86419709754671	2.82321708188394	1.24389529244053	A_51_P464918	hri	7.5830400417856
2.61167044282043	1.43868500765076	2.92522173117289	1.84642471230764	1.38230508997374	0.788107257536027	2.26658998771534	1.66208894825213	0.730053419298422	1.19182694103793	1.27551506013768	1.25627931219158	1.98417798364846	1.06515036804024	1.32008295506716	2.215077376007	1.14348675967943	2.52982963015355	1.42166600059712	1.35559790901708	A_51_P105709	hri	2.92522173117289
1.3881137430037	1.21260917088762	1.62035823440958	1.99624162316318	1.94049335197803	0.979123576983911	2.89143134816507	1.43581261163077	0.617706162667087	1.43917113994873	1.73884131672874	1.53631276532799	1.21456299257484	1.24295153799216	1.63346959320952	4.12211152957414	1.3684465382338	3.07498008878847	1.2990285176213	0.714624415655194	A_52_P123665	hri	4.12211152957414
2.71029382238339	1.97384052511287	1.22700320278262	1.24996227144349	0.993933108681338	1.19369343138533	0.772719898739944	1.76195039196	0.654938887216907	1.90753380767161	2.06071491918102	1.34931161704444	1.57080810354207	0.923909167779339	0.458055208631089	2.47926600167273	1.44027773093065	0.791170623069022	1.02223995491258	1.28763586929637	A_51_P492456	hri	2.71029382238339
1.31221067950153	1.95310664321867	1.12862168055337	3.27490017222515	2.3630513327178	1.54277728182244	1.59346705172437	1.65337096473746	1.05390326495458	0.592925005804525	2.0612918387792	1.59294997280388	1.64903783693266	1.33763242319175	1.29269673047264	3.47058776850071	1.33829988330238	1.28640172730496	2.17153133176526	0.886878573256332	A_51_P285299	hri	3.47058776850071
2.86961535006389	0.530150414021102	3.12314286837778	1.3149493460064	1.79492284585857	1.01284542429798	2.83909373705848	1.04870990316243	1.20829104516565	1.75141900780242	1.13510484142225	1.13056952720798	0.475912771566086	1.38464933074294	1.70824394471755	1.79242575759518	0.932343732724189	5.06912999932065	1.11268813236193	0.854203284218123	A_52_P684418	hri	5.06912999932065
2.16965257402349	0.831485937216885	1.33347184438052	2.62563622641086	1.37884075268087	2.20342745807247	1.94662832264301	0.980928389662159	0.535080486870132	1.29923793705324	1.93247277518877	0.751805959186534	0.886954171134364	1.47066029514712	1.67769658895732	7.40757892169245	1.62788476642332	1.62575591349182	1.86431559235517	0.622097921448834	A_51_P484880	hri	7.40757892169245
2.6419117274859	1.17997018835291	1.84203732980551	2.30228737405883	1.84717946123182	1.49114125737738	2.02378051646263	1.67200215894262	1.00179162115022	1.51728279975894	1.17861373515755	1.01394916873941	0.584141967881987	1.00260554366902	1.77167592331543	4.1463153546874	1.0077340062089	2.94464651738456	1.95222672302599	0.434544384767348	A_52_P9337	hri	4.1463153546874
2.49418495838134	1.29381922102086	1.33990224617045	2.52633988568929	1.9193325370798	1.63535181396977	3.47605700564981	1.19210579397165	1.08254625388732	1.12272350526893	2.5329286681532	0.908662121196197	1.10348838037259	1.30772047601984	1.06796008366687	6.10689930824486	1.41663577980168	2.20817930530818	2.65840486171957	0.659935233864346	A_51_P203182	hri	6.10689930824486
2.84991101762998	0.771139800096321	1.55306617299772	1.54597534758716	2.49567553627918	0.775750122583127	2.43296565025078	0.963844094639864	0.933911061896472	0.892957426343083	1.05934877901625	0.774040109016714	1.2739765927587	1.20169865225066	0.976047393164635	2.5123406464532	0.950017972388107	1.95394840259489	1.04527610617471	0.614970630835741	A_52_P358951	hri	2.84991101762998
2.34474354150896	1.62451730643052	1.70920608768903	1.56553727786095	2.12196176397377	1.60510991209775	1.59913899044	1.39327684148751	0.747660514424736	0.7820325496396	1.49468973600978	0.697029475184278	1.12518069378902	1.91859341046915	1.15142096483078	5.92324109889396	2.60436956883513	1.43116507951482	2.12260966411733	1.12988577303977	A_51_P197146	hri	5.92324109889396
3.61814163309458	1.47071348406734	2.64488134383438	2.09892825769845	2.35265749443726	0.77641548303422	2.20589019702155	1.28095149461291	1.01243731032797	1.40517384600079	1.02267407601327	1.29237389201544	1.02522415557103	1.32276384011762	1.1575607530234	4.81264108290841	0.379735722473948	2.8955638237079	3.20847821812993	1.01131288435145	A_52_P666059	hri	4.81264108290841
1.38476228260733	0.933346555262798	1.07749819322622	1.7882630410166	1.25192654718048	1.4145353940041	3.47713212013285	1.85319670411356	0.970733863786828	1.19602213641214	2.18423738433984	1.88039766934305	1.10368405868894	2.23309161721364	1.33250365672717	5.80248640790727	1.91537133395194	1.31072899688698	2.09061930165498	1.45504376704883	A_51_P499698	hri	5.80248640790727
2.15872488793196	1.024640987323	2.50364296521853	1.15740590528844	1.7770851304711	0.787392546024798	2.32934854328325	2.65028825360072	0.866926439344739	0.817284881325141	1.14106133975274	0.880653372628078	1.51561954371387	1.76273657499193	2.49758740120953	1.78079867088319	0.79072189898606	1.58766106917231	2.26087548330416	1.89982559798579	A_51_P169693	hri	2.65028825360072
2.30777966726931	1.26272800673206	2.79524890540393	2.12462530290784	2.24204454874488	1.02077004832609	2.82199867399664	1.65716107874171	0.987340838363129	0.858477894768946	1.62846467588551	0.918720269559166	0.653686524518891	2.00973545454786	1.64460459561926	6.29209968113309	1.28713678952686	1.5613583351865	2.40856770932704	0.877686058402843	A_52_P228621	hri	6.29209968113309
1.39272366813515	1.41801754954	1.35487745366994	1.86766889983937	1.2143208662665	1.5166721066267	1.73982075985814	1.33708296421988	0.340020976516281	0.794568710397084	2.46757684372681	1.38615561336077	0.630620718484236	2.28049436875041	0.831855242189902	8.41304270446139	2.40746402406442	0.766862537829181	2.02393246668065	1.74166828726914	A_51_P387608	hri	8.41304270446139
2.50659824367457	1.1970006070002	3.03628145208214	3.06472782889878	3.78456097230368	1.91568817689854	2.68405338845992	1.4205883518135	1.03685192220071	0.719699974240916	1.51424371149412	0.984495652989745	1.37279348533958	1.18154832104819	1.21946013890574	5.65244532553782	1.04540724287122	1.32648027692316	1.37713469791716	0.95272306522937	A_51_P247799	hri	5.65244532553782
2.11434632202799	1.5370839557474	1.55203986969273	2.37373970657265	1.9231216875677	0.627958747845328	2.48334900544279	1.20531705856687	2.54220002545576	0.559256394202821	0.954387195092431	1.31402699588529	1.31712374837471	2.05185358516056	1.27066975550927	5.67959797344397	2.27950982624844	1.67887225773711	2.8022670407445	0.685787583753546	A_51_P236234	hri	5.67959797344397
2.96139854362614	1.7698198308548	2.05120435240984	1.69171091344132	3.8911685128449	1.69116812871331	1.98319775968303	1.31604142275621	0.683758864151801	1.04295439361395	1.06571975206043	1.43960185594703	0.520931405733908	0.970150458929096	1.06393797470886	5.15055446532743	0.625131514827216	2.16485883942522	1.72184843260906	0.870882343250447	A_51_P332627	hri	5.15055446532743
1.65424353167334	1.28009331166829	1.35670500806244	2.50548952108236	1.42957646197245	1.32651530900634	2.73278589815222	1.97566090023185	0.863459386877765	0.81572119626425	1.74352356106143	1.28658668361511	0.610431463076468	0.677215974142402	2.65943280046579	1.63944106591317	1.76937935498995	2.13371520118059	1.0256288470432	2.30080448127344	A_52_P112110	hri	2.73278589815222
1.13462532141828	1.46315699541912	2.11719328884159	3.3215146152667	1.71575023562822	2.78298543003567	3.13242525042456	1.67748480783262	1.32843118091756	0.903729769834059	0.685352610493546	0.907630156581391	1.45098589007978	1.1749839561773	1.62006479549339	3.33607435504872	1.1189310096828	3.80492791634912	1.80799631273561	0.481300495320219	A_52_P400521	hri	3.80492791634912
1.76007479305875	1.53521429363359	1.57144569472772	2.11756235583496	1.37739652974676	2.58244511158544	1.3627045884145	1.23343006424818	0.908101390532348	0.697108835371859	1.76378594852047	1.88325228264684	0.953555710389855	1.36529684699737	1.23895712292057	6.08904487266318	1.48719487099174	0.891287678785598	1.74026709235567	1.65458936032353	A_52_P440881	hri	6.08904487266318
2.29674092377406	1.6982246842244	0.988998262503849	1.3584784668495	1.76719072356267	1.55634449440193	3.48627919148073	0.873712580292676	5.59184271770585	0.992192496019027	0.812535952681557	0.72031521720288	1.32009377201098	1.86315642427291	0.702358347924164	2.31087928405002	1.07277438484517	0.873481750741462	1.01498123642932	1.61225211821273	A_51_P158072	hri	5.59184271770585
2.41397482198143	1.13261965167457	2.29952705772299	2.17459567394112	1.97064088064039	1.26080414235227	1.90222868455442	0.87666729539521	0.397918120822111	2.52742505528694	2.29277573339675	1.39769121011212	1.09636251062616	1.0795725586154	1.09722117990645	5.54637352781553	1.47720896969377	1.80836688469838	2.17098853035628	0.994994925641049	A_51_P506674	hri	5.54637352781553
2.17729502669275	1.67375029275406	1.8880959633776	1.80516071402395	1.34396974396235	1.55390205411388	1.35158612925678	1.62701758933743	0.970424295295591	0.953874278787755	1.18135343071451	1.07754252330311	1.96111889366213	1.38807708122368	1.12912293131894	6.67399564679034	1.07369364928748	1.48086902993354	2.01414156750607	1.14653302044095	A_51_P517105	hri	6.67399564679034
1.51838115052177	1.12040948133925	1.37208548745427	3.50011605010935	2.03994552268159	1.52950279277629	2.03473510796884	1.4684576071082	0.720291242604452	1.01030958180294	1.86517246851337	1.36901908726015	0.691607494045006	2.41633582495976	1.12080921692685	3.97482884240698	2.6155325099755	2.05570340144623	1.81285349290308	1.18189150831602	A_52_P495318	hri	3.97482884240698
2.00608244460704	1.21753171650924	3.27420059413722	1.74373453065187	2.72832354191429	0.743133846475139	2.41289392775351	1.69193078581171	0.547771181882591	1.05958024281002	0.969514265186193	1.05773714730542	1.00230519657521	2.12320243969424	1.28895019106707	4.2946021517724	1.25065298207044	1.60967586297147	1.66449440216914	1.39467551643043	A_52_P379531	hri	4.2946021517724
2.31798772343813	1.77726937411616	1.70006299400536	2.03259939672957	2.68786909846073	1.35446641651033	2.67217887795314	1.89284953614289	0.676009859341067	0.716970823682207	1.99892641145453	1.44524067822434	1.06651028898644	1.96070720234371	1.00928303251478	6.14545620461464	1.21467526689436	0.821302901314427	1.58179466631159	0.8251608932659	A_51_P297579	hri	6.14545620461464
1.65788000024891	3.03910974481027	8.0384026501325	0.822448575576388	2.69349649826388	1.3330709347059	1.50469230163671	1.29644163875192	1.89636602886909	1.06900275482222	1.26933420633908	1.39440568745002	2.10859768738003	0.822069825067099	2.06646761483992	2.75114925376052	1.11120168453164	2.2261097570604	0.965300455456916	1.33057780270291	A_51_P340083	hri	8.0384026501325
2.08400746316456	1.0999561899437	1.57803559368936	3.41905547159099	2.34713406847637	1.64929477648615	1.53640107590132	0.674919029372766	0.707092193078335	1.30498751428412	1.73138563999791	0.856274120052834	0.321340908727302	1.24449600714711	1.23245142224391	5.01792805985553	1.70323263667893	2.11099419376284	1.45111292037372	0.764077556101476	A_52_P102916	hri	5.01792805985553
2.50118118875573	1.19432525305208	2.93281716342348	2.27143874723345	2.32557671325961	0.877751085016995	2.36681603400067	1.64738580790478	1.04698669650644	0.776714154519562	1.1431971674945	1.1192322791058	0.837975141168531	1.98515534893605	1.63223029459323	5.98512096827687	1.07315698097341	1.73631547814413	2.15679185573244	0.987569154684384	A_51_P136289	hri	5.98512096827687
2.05877971665827	0.808012236718731	1.285912924979	1.07114305944818	1.74350189438623	1.78128368750876	1.96828072054046	1.10117110987809	1.30350366404873	1.79999120273046	1.43647070100682	1.45822598422247	1.1441790284993	1.71997310774377	1.21780456206865	2.36566549279909	1.22060880743924	1.20473958908052	0.803506605817517	0.684092250729331	A_51_P424959	hri	2.36566549279909
1.73151774468808	1.15718987734391	2.47693563787898	1.21598343154463	1.01083419961438	1.55389219546275	2.09425795345042	1.27669985165876	1.85044908439361	2.1515839196888	1.47782835281676	1.43354970345487	1.62663838337498	1.34117453859962	0.822432051547675	0.717370951161178	1.64599699226878	2.53397327597029	0.873983590124622	0.872265318622929	A_51_P322138	hri	2.53397327597029
1.16270458011353	0.930372927838814	1.45131720602721	3.56717114872782	2.52734230519778	1.47738003287175	3.1664408018693	0.659363777974426	1.67395401557653	1.35444715093374	1.80772767466948	1.43172674589042	0.922121198812773	1.57987063028455	1.45582696375798	3.25912869770865	1.15592134203558	2.81371441191618	1.37717771175534	1.22380378645007	A_51_P209818	hri	3.56717114872782
2.48393440453532	1.51744894424448	2.60811624940848	2.51055025527989	2.51235559613852	0.84291990206209	1.65974028332958	1.72614551315078	0.681639963493202	0.82593233857937	1.17514824624338	1.19381464530341	1.32451444896185	1.84769204244754	1.04519984382348	3.44687206807544	0.883768336173311	1.38953720393485	1.68046335310759	1.12252933175488	A_52_P514982	hri	3.44687206807544
1.2421003336765	0.67917038221142	0.87346942213698	1.8661202369641	1.26466304737695	1.42925291999006	2.5662922327924	0.590906272642463	1.58898574378221	0.881062541747346	1.74402892856526	1.15114042213426	0.886368961052555	1.19537184387366	0.651135522138052	2.34854209975785	1.82843604539643	1.8372062148142	1.25645250190529	1.17926697438243	A_51_P250378	hri	2.5662922327924
2.5250878829225	0.463894898526542	1.81297635651262	1.15914534534456	1.09264490371728	1.05066914073492	2.1155330399969	1.52782434028931	0.895017183498966	1.68235139500834	1.01492404042768	0.839559698120181	0.686451909531901	1.2348022658933	0.909723072795816	4.18271048266456	1.02172884754449	3.10730567091434	1.02470267890908	1.17620512801301	A_51_P189151	hri	4.18271048266456
3.52265517987316	0.939199752935977	2.37137621424453	1.38118354740149	1.50837141378674	0.78000228481777	1.43078424752659	1.74921838570211	0.739008660606254	1.48208344045815	1.49975631314486	1.14965795972558	0.403692242655607	1.14663518563181	1.60636544952497	3.22826992619808	0.85013797683479	4.73374248743739	1.57222430919847	0.68168390006948	A_52_P475854	hri	4.73374248743739
2.04292679895777	1.72001437197114	1.44646413390067	2.22836266565757	2.02566240622645	1.44554118914001	2.32878855368088	1.7009538587138	1.00968029033804	1.58672885603268	2.54590614625828	1.45636651070313	0.942171497871125	2.28533383255877	3.06917830094043	1.75214775614643	2.85789547983369	1.96818012244861	1.26691703450873	1.08588444832821	A_52_P354744	hri	3.06917830094043
3.52682579409204	1.19447502210655	1.35426699154851	1.28914383113462	3.69150428907069	0.68514688159719	0.801195444820472	2.27386080646229	1.45753826590776	0.893183448372642	0.524688695101794	1.23748762914665	1.454347075211	1.2682306601536	1.62668829575544	2.06516400485332	0.971666782661652	1.24729327639188	1.12535766006813	0.838773869666095	A_51_P257951	hri	3.69150428907069
1.81097350579202	0.955255043510656	1.79661611635856	3.09227133671979	3.12258794062742	1.60593106289968	2.25158638839227	1.21899050912875	0.845617938709532	0.716952761246327	1.60627807672522	0.963988680933168	1.22733421749342	1.17688927196146	1.20343250381784	4.2467612547122	1.07836335635248	2.26454522049299	1.37853584842094	0.566330031199007	A_52_P407854	hri	4.2467612547122
2.69297044401891	0.43007368954034	1.94752617633759	2.10148753760928	1.5871821040716	3.15213125778105	2.46192315168366	1.40623164338096	1.7664314086117	1.16347571151318	1.76667962773888	0.798803848609115	0.652878259553521	1.54120257703862	1.54469348310904	5.13551320101863	0.782871871877302	3.89930101619385	2.48527266441104	0.844793091285248	A_52_P610121	hri	5.13551320101863
1.58095784614422	1.55560203709708	1.49982588971487	1.59908509977564	1.59596324355195	1.60763471309546	1.637793728705	0.77017460394942	0.671364669809657	1.52517807264347	1.90800165279146	1.0976851726621	1.09435955232919	1.61700236399032	1.57819506270241	1.31880802515318	8.53422751424289	0.63950571214969	1.78482740177346	3.36316349502687	A_52_P1075998	hri	8.53422751424289
2.28904506955056	1.65014769279408	1.32520056098188	1.21960082744119	1.37408539534094	1.60532527414236	1.86922949533106	1.55583306845129	1.36199375154392	0.651965333228943	0.745358816268004	1.86475722759981	1.13471067857429	1.69996743331284	0.880060702002498	4.59838829294275	0.793598806007529	0.868722558992231	0.874623959573299	1.2831670225766	A_51_P225665	hri	4.59838829294275
3.26642383407991	2.49552463671312	1.20861736236262	1.00938498529932	1.83292355428091	1.46363458133004	1.84662543236088	2.5792046557308	1.20711186350309	1.6562213778431	2.57385939952369	1.76270713187251	1.24193119632101	1.54541324113678	1.39555130494088	2.28504038218395	1.14962036577533	1.94277747903399	2.45693879950774	0.946141947215942	A_51_P464703	hri	3.26642383407991
2.61388543673257	1.53376548475621	2.27559161128503	1.22591694652434	3.8474887636139	0.969580041390643	2.72082780367578	1.96325209539105	1.19822690802494	0.684407152575142	1.25116879076698	1.32731772363437	1.57059331370603	1.62512105720907	1.11591241220214	3.47825207807926	0.568481487613466	0.884914576991907	0.988465450236552	1.03977065895969	A_52_P182118	hri	3.8474887636139
2.02632375101563	0.787368211392422	1.87949078814638	1.67595381848189	1.38536044805244	1.83485131357674	3.17052207056492	1.17388266314398	1.14320540554681	1.69755020045282	1.41851025200707	0.88338240999218	0.505538906981586	1.10302112805496	2.07247735199746	4.31150579114581	1.38677842715725	3.79854848151247	1.72020630594703	0.610476999324106	A_51_P253531	hri	4.31150579114581
2.30855670775829	1.40343884764024	2.08968110366107	1.31225819527228	2.31297283747337	1.08076259895719	2.74934991969157	2.03841758523342	0.727331223399073	0.829374953046409	1.4590756796664	1.11877223740098	1.07717894232938	2.62326066583397	1.88636635808412	6.60703721186978	1.47107243847509	1.5322904890541	1.92426770653754	1.20371740914867	A_52_P422494	hri	6.60703721186978
3.13390685221557	2.35093082039853	1.47365294571918	1.73837525058987	2.24592423354656	1.63834959630818	2.82758636187316	1.63802159282452	1.89667585711789	0.862731592141623	2.14329507997731	1.2337303031536	1.2244930729199	1.75646646755355	1.25159876244054	3.52546844249992	0.829081844649352	1.57575641513018	1.88395854244758	0.998499775864587	A_52_P111715	hri	3.52546844249992
1.48704549554902	2.18763382400533	1.89539131372309	2.02591300415841	1.18215895670645	2.31031829633154	1.51675781892335	7.85177389687603	1.37065104516317	1.50542157928122	1.7694015157062	0.75602287861068	0.457557556835	1.79358219496393	1.80798065875529	1.35387698936724	0.962902153569789	1.0408524390331	1.7193594709803	0.681668716287928	A_52_P87987	hri	7.85177389687603
1.77561374877221	2.05477538514188	2.26504739870651	1.72378359791374	2.23215387934859	1.46060824502702	2.37447672356579	0.841593707836586	0.855609008260635	0.870264351602126	1.28078829885975	0.78904351314567	0.647541149215267	1.23759398421356	0.869095533742713	1.47785715733967	1.60680263453918	2.59811158831418	3.23629724916945	0.901577840870313	A_51_P408363	hri	3.23629724916945
2.99269617763763	1.0680731349493	2.24964765490282	1.61317298872775	1.72519644493744	0.87708642793925	2.3932051346933	1.20973408325082	1.1354830830941	1.39964292749773	1.52697179724414	1.06581288419063	0.749399794752045	1.5842949966884	2.97464388292287	5.25415813129229	0.630559039119572	2.26460197217953	1.04559486774597	0.828124585737764	A_51_P126835	hri	5.25415813129229
2.01549354215514	2.33756355789796	2.2606636693294	1.19518297331635	1.95480740265573	1.5375728670944	2.10908567779499	1.89422871181969	0.588544964563585	0.906953265908921	1.39661889143203	1.17179537469345	0.923245444214989	1.55415319832002	1.37689880973424	5.47628568684058	1.13710721379406	1.58270320422083	1.1363646930615	0.875315925266452	A_51_P470715	hri	5.47628568684058
2.37591585969148	1.55573747793521	2.21980990704944	1.76878054507779	1.04058900361828	1.58817876348138	3.64471758932884	1.87963858830806	0.571900178330825	1.90489818897839	1.94221587331838	0.917366224923999	0.795795147013452	0.992015959693297	1.10037491955464	4.12557426751178	3.5088293972854	1.70171038594046	1.76225136544278	1.2409567759066	A_52_P445944	hri	4.12557426751178
2.52670213164077	1.722101072027	2.09301375192614	1.38473070454057	1.67838748575115	0.526241972678362	2.2188546269818	1.53538602800032	0.899901430769919	1.13875250627567	1.63015674714102	2.4499193736575	0.697815702273624	2.26455970435508	0.915896620382628	6.72536036056777	1.02339452583933	1.68646400732951	2.27191454074952	1.49031747322026	A_51_P211854	hri	6.72536036056777
2.60735971969001	0.963826328588885	1.92718455387981	1.99768056838375	1.85809479087117	1.44610458561278	2.68559750935755	1.1191712930639	0.640464707207177	1.65931372174269	1.98330580315658	1.46916912136167	0.816148996172244	1.68720030496554	1.3056716552038	5.72214881539932	0.890582709125917	2.00561174339575	1.78957136601973	0.835510276225339	A_51_P259459	hri	5.72214881539932
1.43474453748353	1.24693029583004	1.55329836333062	1.50233951205504	2.46762661771304	1.32167580963369	2.37518090221698	1.79563108638879	0.679919290146346	0.812163423955323	1.64496970054544	1.50725919037992	0.98519754696298	1.35852839985209	1.56892404574257	5.47582130025207	1.7749128737989	1.06161391489779	1.40746329568103	1.23927450987846	A_51_P295582	hri	5.47582130025207
3.35141293800021	4.93935792334107	2.83748932193113	1.67575566408083	1.4581256620253	0.73867601039057	1.24706879443698	1.37311154970944	1.50166239895143	0.828970924520132	1.82303901168011	1.07261074255772	0.519906002335576	2.14595612878246	1.14342174242429	4.93869088533547	0.8322156892921	2.05771392069407	1.87825487286332	0.763566059094761	A_52_P472465	hri	4.93935792334107
2.49324243363179	1.13999068005001	2.81992909729202	1.908816469231	2.19462908114695	0.736269112740786	3.14881384295089	1.22382199195772	0.986534599124164	1.35821682002789	1.42105967930829	1.286461321057	1.12994657334341	0.917984155457616	1.75095156913137	4.15996306779073	0.57983529927927	3.09088754271284	1.74300540693055	0.743285888267285	A_51_P411297	hri	4.15996306779073
1.73295424718207	1.07725418411346	1.32035192814839	1.66846661304785	2.47395321038436	1.22068416392143	2.1136265707919	1.63096313714209	1.06692510214922	0.724185821424113	3.03308509217951	1.18092088774708	1.09983744381326	1.96017999922174	1.55757194446853	4.63988181025234	1.05522209203577	1.58298538337551	1.65836134574007	0.912266625673749	A_52_P68101	hri	4.63988181025234
1.73549620121074	0.922778222680239	1.69371102294392	2.37530211111336	1.84656059637275	1.50223096935532	2.31277324494298	1.43368577163529	0.479745065806464	1.47941098940985	1.81579334307084	1.34339074508989	0.670678027143912	1.22475518115652	1.13044913673537	7.50833495803339	1.97191345384791	1.70850832711849	1.91646032587071	0.939632633025023	A_52_P108346	hri	7.50833495803339
1.72351493043597	1.65157448076098	2.99387840064758	2.55738040824274	1.63724813680483	1.63605911685326	3.15091433211704	1.78942402409555	1.10012018345539	1.37098902011275	1.08298357650176	1.00294286251794	2.06620386510804	1.22549057210542	2.91687419796685	1.26409917029812	1.20588497235745	2.48197871623588	2.15818933317972	1.13475626932192	A_51_P176086	hri	3.15091433211704
1.07962629002233	1.26917588413847	3.12390335272291	1.49454746352928	1.24898261613355	1.16959066552218	4.11460048893258	1.1816241213718	0.79720672181038	1.82213380552115	1.78115763086429	1.36664182209608	0.471833552897524	2.1244582968139	0.851966565846028	3.40499729892877	0.814571573093584	2.58101178164807	3.06350347757189	0.683915407265686	A_51_P153765	hri	4.11460048893258
2.2735363573885	1.75064699769852	1.91853043138301	2.4374087082377	1.81930958692377	2.25011226139491	1.32164290510801	1.20164763123024	0.951357991319443	1.45694757323612	1.36751536451264	1.40098187748792	0.391430275908782	1.12073706924658	0.736046725960277	5.78702826703805	0.909723617525512	1.12172771811323	2.40746064994064	1.01377794051297	A_51_P494241	hri	5.78702826703805
1.50370498244511	1.14855898654206	2.04258088486703	1.22435253953492	3.43094501739815	1.08568071088426	2.83553304520015	2.09121138960638	1.11230103282072	1.19337600567647	1.42787597521262	1.61513832362265	1.16657749366499	1.36238055853265	1.37297088578402	4.5708187276422	1.74439304572552	0.82487062646953	1.19387390776384	1.11737303832054	A_52_P221067	hri	4.5708187276422
3.04985194935561	0.659066187810735	2.05801368564257	1.54551423990705	2.56914620465439	0.85008844829184	2.47719472867366	1.31551909298031	0.858308803433441	0.805682251364294	1.26236752365947	1.08827741978615	0.879012124304047	1.90850228107227	1.1453840678537	6.23024851554578	0.82978458883482	1.27690437429502	1.24828517114339	1.11200809514183	A_51_P190791	hri	6.23024851554578
2.26135371590781	2.01241719505175	1.00539254146438	1.18049526560273	1.91983072264609	0.848681943025849	2.52171613549394	1.70836566840174	1.24814841885417	0.997836565047789	2.10440545299138	3.12471096982883	1.19676419502237	1.95514892839684	1.79358549005518	2.57354263027817	1.2714841026163	1.30402010503399	2.45663524012731	2.25537307591186	A_52_P357587	hri	3.12471096982883
2.27682440686531	1.75818339911797	3.35405100008776	1.11585379015673	3.67308674571903	0.945130192509232	3.25969617563543	3.12122045634009	1.23914686508425	0.819857124995014	1.10197731133464	1.01221943251275	1.17993703793374	1.80162027759813	1.34111835211652	3.51267421870433	0.90041766144093	1.85325976917775	1.33982857371263	1.46003231605668	A_52_P318673	hri	3.67308674571903
1.5021927258706	1.32093361267425	2.54493948926736	1.83129706553142	1.14739020844469	1.48328589699417	3.14360609615835	1.32743806143163	0.921898018717566	0.954969150406237	2.40949162311342	1.01684010367028	0.618424978702382	1.74541360722263	1.54864296913421	6.75019072468354	1.91335908736737	2.0068278392904	2.31677650499922	1.09399594643185	A_51_P220993	hri	6.75019072468354
2.16647884412871	1.47052099761572	1.60437527306207	1.31066921234896	2.14765943713036	1.62988748636509	2.41201659513465	2.10566671054145	0.459824710769164	1.1089320146444	2.11561743274026	1.77303247042934	1.14685627162746	1.80186763947557	0.649732688394792	5.05084640415175	1.58144404688603	1.00674886510368	1.67853703057852	1.32082234582423	A_52_P127362	hri	5.05084640415175
1.52084476872262	1.73008219784426	1.51977695634328	2.16065256397568	1.38798348137478	1.02529714063434	3.34622158043652	1.17358752552116	1.15545388154288	0.448929773679902	1.28677841901311	1.79619952782865	0.612465841814266	1.99289996038237	1.18505709135247	4.06311157071801	1.6374092391038	1.49196716186982	1.61680169519227	1.04767587186555	A_51_P206144	hri	4.06311157071801
2.44075658868283	1.65551491871331	2.16779851065774	2.10720485194078	2.47186240378239	0.932556019554878	1.93554574042534	1.57196372540949	1.50928172422125	0.843699391818697	1.7020091278989	1.15589588311588	1.24786894808236	1.60938268079675	1.97670739605958	3.38759745357092	1.44195892332512	1.09239659930274	5.95202062863812	0.839228320723804	A_52_P211956	hri	5.95202062863812
1.96134821874065	1.20868383773029	2.18364693309039	3.30965144418484	2.48869579623455	1.02524622662368	3.18329586854409	1.09731398681387	0.913758707580403	0.868072030518673	2.23203341348796	1.02486913129124	1.01408903872821	1.47372015249849	1.47275458554514	5.97753001034748	1.07233155693985	1.92818387744098	2.66145374812921	0.467915636234242	A_51_P174591	hri	5.97753001034748
1.86447447387576	1.24239848671997	1.55111961669878	2.07548069556758	1.59094137889704	1.62452414070024	2.9025689803137	2.98669459645509	0.766164573192263	1.11082202182678	2.08303113465467	0.893340766532648	0.665403290931996	1.51347290746388	1.87676790557013	4.90003971279199	1.52338702133398	1.41520219274749	2.29761312921893	0.821565011381219	A_51_P432199	hri	4.90003971279199
2.40007435722013	0.544265869504202	3.20683140896131	3.09938929936853	1.79462995838022	1.29764921445536	1.42449746781586	0.708677079159812	1.13118164703239	0.751543688343414	1.18033912737794	0.962402779764583	0.985066484736385	1.05608142901213	0.894039589353804	3.25989615759725	1.87016776759803	1.53980334891207	9.27780281309044	0.763817651611919	A_52_P74427	hri	9.27780281309044
2.17581121872477	1.56059833639457	2.58057469788753	2.72728772535984	2.80999149812886	1.4729588372093	2.82526624408116	1.61964640610468	0.815986450692994	1.42178011109406	1.13597121140847	1.08162435626981	1.14435555558814	1.6866979009298	1.09723038443827	5.84550162480505	1.21436118131592	1.38969064503925	2.48392103612726	0.592432233054739	A_51_P245989	hri	5.84550162480505
2.09876213800801	1.30016221784825	2.59385619555876	1.91287192092956	2.25447312485182	0.798509685111675	2.35744583206108	1.69308425489804	0.880907010210168	1.38162386296931	1.63725304786381	1.46846708982543	0.960260618759996	2.18736540383132	1.15861196722508	7.41005944548528	1.6464725910345	1.69127335464112	2.94273945315934	0.867398040708594	A_52_P233811	hri	7.41005944548528
3.75976408980285	1.17282322079718	0.877090919314955	1.76857205535121	1.73870056237874	1.72955516460159	2.30379889211922	2.01157626807306	0.946143402161517	1.07904138207513	1.65610032554389	0.896655538316582	0.861270995408936	0.941368806579588	0.4417096121712	4.01037317039782	1.44669130151151	1.86555040329214	2.47497100107114	1.15268127374428	A_51_P267783	hri	4.01037317039782
1.91732660177368	1.08118980227906	1.20456029864818	1.30826790745441	1.41240156047889	1.13779646891258	3.49731509714687	2.1406498808911	1.44915228019371	1.33864208150879	1.92136056719545	1.37731448945205	2.28209792414307	0.758410469705871	1.55019934885969	1.87484834499787	2.32124627834983	1.08664608906897	1.25902688065264	0.354107302819865	A_52_P559618	hri	3.49731509714687
2.30134645868049	1.42093884308027	2.45934202419327	1.33030428193558	2.20751912052595	0.759718669566366	4.12405342276311	2.47968168923931	1.04310711627345	0.736137184655671	2.10028095315848	1.03949515066427	1.0628911011302	1.70063981192899	1.78720256995982	5.96099025188506	1.22120583184674	2.04374314218769	2.64525191619962	1.0816980482299	A_51_P238357	hri	5.96099025188506
2.39618880836301	0.90256415075701	1.87348590933868	2.53100699964159	1.62794935614691	1.18395253409375	2.28782427595639	1.30461639795215	1.10412658892582	1.03789509110117	1.09396038037579	0.645222466003945	0.912647508757082	1.22032790069469	1.73231599725981	5.5872291119253	0.673152522649676	2.29635994991392	2.01123119623528	0.630069760774045	A_52_P499027	hri	5.5872291119253
1.40230496882382	2.46795207491666	2.09161849129828	2.7297546393237	1.54330315525933	0.882312993867167	1.03649091036473	2.2347199547789	1.27547778399006	1.72538129776076	1.79500389406336	0.958116557471659	1.84403464343185	1.35913565583453	2.25335216558762	1.75698088035034	1.39496924713448	1.86520740829363	1.83711900757171	1.74614476579512	A_52_P592177	hri	2.7297546393237
2.95301004248558	1.62003974770794	2.0437821534018	1.39408751796217	2.71346228828252	0.710777699647596	2.36347568186547	2.13320355082229	0.862727067681517	1.09792555690297	1.20187174230297	1.65086236212159	1.22793215770708	2.31170966162394	1.04961462381178	5.4225334624898	0.680024182514875	1.53288190729711	1.87284403502704	1.29157228242844	A_51_P400190	hri	5.4225334624898
1.91798890431254	1.05548980446317	1.49312380452269	1.94805649088844	1.81127185967418	1.71010745990193	1.5255833095464	1.60958897904371	0.701572015477835	1.35549303563441	2.14526818379245	1.00065268477364	0.499254319651686	2.08078320616187	1.37236844832086	7.09950911351918	2.2773750040678	1.23525956964638	2.35149305591313	1.04704469893964	A_51_P464738	hri	7.09950911351918
3.3301230415193	0.891152321349494	2.34531223404011	2.12696954691171	1.77877453411953	0.873073193981496	1.97852737471726	1.29309008015921	1.25772310423351	1.07344887682409	0.901978801492296	0.959553339381043	0.708154778759878	1.11467935071973	1.30487886074315	3.76491687365853	0.620548536615766	5.32689094804269	1.91499868562054	0.885798997444672	A_52_P616047	hri	5.32689094804269
1.80842941266586	1.65289036294223	1.44216175912381	2.03006619129839	1.51691530784927	1.33420624173891	2.56643119681692	1.10760439577121	1.1760647451989	0.635130208199391	1.41290556598297	1.05474355437214	1.56208455880027	1.34722205136903	1.05365702680498	6.47175126756219	1.35654503748243	1.51934862901631	1.18330579313941	1.26056224630035	A_51_P317512	hri	6.47175126756219
2.14261233456818	1.80108555798604	2.3269086273607	2.09535558385938	1.10164412957004	2.98217684189209	2.81081804722362	1.86967769157799	0.937132517677911	0.64190003262026	1.35701145300772	1.06860163426321	1.06127160530432	1.07543359088549	1.72002186759039	4.33576346656371	1.38007806308308	1.16330867219132	2.21293951686163	1.49509616630187	A_51_P456952	hri	4.33576346656371
2.54006617714414	1.33115481186237	2.7550888528138	2.44892504420864	3.35825555133434	1.21118892128082	2.45208661558109	1.84751385995765	0.702529662422138	0.766427847609182	1.97023428301287	0.698050910594537	0.69553966300133	1.59194013847576	1.46150229678797	3.31517464142044	0.913833009441969	1.91040062939083	1.73887560994713	0.976986479868916	A_51_P179987	hri	3.35825555133434
1.97587645760613	1.15993695224603	2.31519533420085	1.06793202570998	2.14621436966352	1.40824876766494	2.5733814818351	2.22883304513986	1.32545302827745	1.14340040249159	1.04603001154301	1.40723159945508	0.830435432889943	1.12748556155939	2.45311317097669	1.75819650252293	0.65812576928266	1.62987337196208	0.811588349006469	1.54870359077361	A_52_P188678	hri	2.5733814818351
2.13418576620396	0.670428888368222	1.89484534924138	1.0571743374156	2.2769812919932	1.33111011269464	2.04514831028349	1.42193226887813	0.917336475846779	2.31581525243632	1.22562619947233	0.843451049657972	0.57551415658398	1.68007832753271	1.05074096470445	3.88282235854587	1.1342476531142	2.25393286315074	1.57349473153182	0.891439126828898	A_51_P117457	hri	3.88282235854587
2.92565340203181	1.10091842227569	0.883671701740048	1.16463599102594	1.95278692080323	1.08704961001231	2.12785136239597	1.42019830684809	1.67538879811098	0.759582050189064	0.742391938096753	0.786890796630624	1.21219550870713	0.848283322833822	2.62405338758582	0.895448066328811	0.959269358715309	2.91470714632703	1.48110036823977	1.68035376761348	A_52_P434306	hri	2.92565340203181
3.26807919156209	2.36849387072675	1.38414433840071	1.07822483594352	3.11594263001105	1.39733502723268	2.83057543868093	2.55650061538291	1.1930522904428	0.340716585423316	1.94963232513635	0.687966700021477	2.72050597487605	1.06714861752707	1.90933541437571	4.95414462471746	1.36095247972424	1.98398021093599	1.80608599605096	0.574189461910056	A_51_P167922	hri	4.95414462471746
1.54717206457672	1.38815953421899	0.789661549219831	1.5671818979045	0.586701185313389	3.1045856518171	1.06674527178645	0.936568561499264	1.52015100301666	1.04417063911317	1.43860338558712	1.46523597266149	1.02024882205471	1.18436264748674	1.29617208878141	3.01310614592112	0.623061442273696	0.912448307315278	1.11153979711425	2.67810813221264	A_52_P515959	hri	3.1045856518171
2.44879766238054	1.75127036634637	1.2768982483667	2.95380726647912	1.31869061499313	1.65087586942231	2.04535242043262	1.31401921269746	1.10661030286163	0.563961223111833	1.27799305820838	0.468042593449812	1.33250057563073	2.1408829175601	1.08676563454174	3.97478523833015	0.824242051936157	0.791745004609511	2.73022601104411	1.07813542603497	A_51_P194503	hri	3.97478523833015
1.39903864819972	1.06985420601357	2.04354123003762	2.60042344191014	1.03809062585557	0.924294555695269	2.02798945790316	1.47506457124783	1.51064588458731	1.55517040320679	1.30386097631189	1.53250160964486	1.65777436451166	0.985903302367883	0.934634852937432	3.79296613888765	3.42484335786722	0.763352559747678	0.863327422220483	1.32478574348707	A_51_P187346	hri	3.79296613888765
2.58551337094358	1.79238358497972	2.21265662295356	1.18360227043771	4.13033521045769	0.923487977552174	2.65282898838649	2.11717491465814	1.46007872958883	0.942899115643003	1.20475430476155	1.56521502168598	1.56115958066587	1.66884338586772	0.915850050732047	3.22151569839035	0.588943575585502	1.37566523781418	1.18378001344088	1.46579256514484	A_51_P345367	hri	4.13033521045769
2.76717237497343	2.00674972813117	3.44377149686633	1.11400195415092	4.03530695891545	0.890125121161253	3.19857593119973	3.27058443566669	1.37413005507036	1.03467132383329	1.24593799211379	1.31210756642689	1.21898343435202	1.82472348195194	1.01145948050983	3.12428396778302	0.740270286881664	1.63944664530173	1.29819554092209	1.74683360129099	A_51_P337308	hri	4.03530695891545
1.59578104906415	0.812487582258989	1.67544257721123	1.11038947813552	2.3626799269446	1.20435660474937	1.70053408145272	1.32153217663431	1.22476870389069	2.37991710439256	1.75710903695048	1.026025690546	0.473952833484705	2.07660591198331	1.25233034611172	2.69192530225551	1.02603420467584	1.55876548147057	1.24680519506792	0.828293713771154	A_52_P551318	hri	2.69192530225551
1.33282177079709	2.12027305221976	2.08349094526674	0.776754230257644	1.68303804100594	1.2933950906202	1.53457683363145	1.74452666750978	1.50265451231054	0.838279367352537	0.541464735972459	0.913649291524721	1.50368376131562	2.32754279789416	1.41663781752691	1.86938717866585	1.48124444152021	2.45309755533673	0.674887870675794	2.25825819053992	A_51_P237754	hri	2.45309755533673
2.50813555306905	1.83587197623014	2.48161063656107	2.27315376772875	1.44459107771776	1.48895462202429	1.4882295330349	1.08244196953702	1.28648658704277	0.757580658756009	1.25619060187901	1.83038613299875	1.0647813003281	1.95984423194941	1.81951940240835	2.96797678744919	2.14122630742053	2.02421582897786	2.59947598784065	1.03903628962754	A_52_P536434	hri	2.96797678744919
1.4447995854487	4.64042973021763	1.00307186939012	1.07117232337339	1.67427357290079	2.05525350917382	1.64811682901859	1.24224844292855	1.10225851905267	0.994939790415003	0.497330701919867	1.34814616103447	1.3338264695887	1.07500386640633	1.22148233157607	1.00308795889899	0.705007538974526	0.785939184672266	1.62193544974314	0.910312023066515	A_51_P382152	hri	4.64042973021763
1.06295504366488	2.0854056610177	1.05995224306999	1.81465391613694	1.71409734586668	1.39133853494467	1.29690062812057	1.74458477238611	1.19820837020345	1.19949088247268	1.969379441698	2.29260217966728	1.58845310384555	1.90174605947697	1.56492327404606	2.5291951463557	1.88258185102936	1.16847637488678	1.59728181441704	0.722941768016129	A_52_P207964	hri	2.5291951463557
1.26423523482335	1.03046146933577	1.13072555430774	1.34637792137439	2.40595409483509	0.93690476178204	2.14442535625887	1.44488377656573	0.994318053219878	0.706505605292532	2.06889531545065	1.87706988298601	1.10513798841732	1.63161425979488	0.885082034573189	3.20375272651968	1.00833941205042	1.10272033549589	1.20485390285136	1.30228714123746	A_52_P229709	hri	3.20375272651968
2.17884053110877	1.030334896962	1.86440940675955	2.54566851682894	1.93271396211245	1.45216182752678	2.59363542711452	1.35395962218879	0.590160094386201	0.9191570907105	1.74463939044117	1.35505879630748	0.821885145039228	1.72893205960717	1.21050099774474	8.15668395794188	1.33205788671131	1.8775757607151	2.10416476252001	1.16434021298234	A_52_P597800	hri	8.15668395794188
3.19508394374658	0.900589540527053	2.00527566851771	2.99826543302377	2.38197412100276	2.53365210894684	2.75406071836816	0.922372010883283	1.7761293710906	1.96406777595175	1.64069202650472	1.12459990192293	0.607284377344257	0.676081131055862	1.84419723695575	2.10155364344018	1.4978006957115	3.37143303347699	1.46961084368486	0.959462548104459	A_51_P320031	hri	3.37143303347699
2.36971380009557	1.0566271949318	2.24721365836053	0.944321706113202	2.19523736616091	0.829325358218586	3.07766921080816	1.42741778080067	0.783377859807638	0.797980781537417	1.32766274051832	0.988847776640375	0.960479733920831	2.79753758586828	1.34372847479221	4.91682401037272	1.45776224284668	1.05531482551492	1.34007399712607	1.49799270118842	A_52_P466090	hri	4.91682401037272
2.48273662254806	1.15350053395675	2.93586939795402	1.55985200595474	2.52805362626148	0.875905540907253	2.27655430032332	1.72979436582196	0.712065165735642	0.941003889254448	1.38665390277033	1.4424300653392	1.13650812721031	1.91047392223415	1.3746040397285	5.82655493004134	0.826633258972784	1.15426243368754	1.62531260254484	1.53200971539439	A_51_P414412	hri	5.82655493004134
2.12130680082696	1.17344627793998	2.00094131220831	1.63636994465686	2.22224583770709	0.53247827032604	2.19437706448665	2.59146850727044	1.51042404136691	1.03989946192714	1.56470106338901	1.88771415634532	0.885440971602977	1.29950881844844	1.35793943216352	3.14562029432808	1.41429699959626	1.53903848366763	1.82204853442423	1.1394541288231	A_51_P294375	hri	3.14562029432808
2.34103318595513	0.957116445124466	2.44912860036065	2.02620052632744	2.7940999822586	0.841074069244376	2.1348145116983	1.57072447599887	1.19229505111449	0.655582810315531	1.23298430237294	0.936828053282866	0.690822834872021	1.26147232820815	1.34545848839855	5.7918255098756	1.25614833807654	1.70459731252268	1.79335686323199	1.53197081656175	A_52_P660385	hri	5.7918255098756
2.11662006955263	1.79977913120379	2.80982784433289	2.28560086115058	0.947410224736022	2.28839444576022	1.3099458408546	0.694512302127276	0.729499608458932	1.1600454203957	1.54239804184461	1.12994707163679	1.0579777440418	1.57373003941081	1.00029431087743	1.77598516456902	1.39205479571236	0.994154797454589	1.76821008646797	0.745382651985831	A_52_P533673	hri	2.80982784433289
1.95187900969566	1.49645728182632	1.55714827656551	0.475658272417846	2.11243009715708	1.68601682313798	1.76326865221738	1.70279357778407	1.34006767970646	0.608183373717793	1.02643151134096	1.1814998276985	2.65918020897942	2.86140081173966	0.786307428801376	1.66819289860995	2.01643173228577	1.86184349914896	0.505079444964028	2.54144513530247	A_52_P474242	hri	2.86140081173966
2.96893638106585	1.28467505879841	2.47791072000309	2.16088993779692	2.03959634730973	0.742680621154522	3.50319782030408	1.22997846075698	0.803991958059958	1.01681438913661	1.36299554987194	0.884650720900815	0.942947381646765	2.00728508578421	1.45415278616235	5.59656043408896	1.06630275685541	2.14972634071206	2.74133677289929	1.46874142527143	A_51_P322954	hri	5.59656043408896
2.64331615411019	1.02133342829988	2.030662336767	2.2525944097297	1.91441132995095	1.72582186189119	2.62734440739508	1.23132858456262	0.673131519830653	1.41337594012489	1.86176622388062	1.14864735573279	0.781278351451917	1.26836192412072	1.19774249803872	7.35217598999796	1.06418774821016	1.57554443531679	2.20896572936708	0.970222471717806	A_52_P420216	hri	7.35217598999796
2.5839829883324	1.7742890701948	1.8567729143612	1.43997139760197	2.89640628091508	1.33423887664986	3.20906708296342	1.44049858956215	0.8821515441535	0.520664816267381	1.44649458811592	1.79464016340444	1.06170610933018	1.43761286418977	1.40496105809947	4.46430206873637	0.86819384639324	1.42694945608862	1.30940374709136	1.3988517667358	A_51_P166818	hri	4.46430206873637
2.15116514010745	1.2005842621022	2.30473635907603	1.59684857123871	2.59514031205884	0.744378985147048	2.76758540337603	2.84255505421528	1.53351545813754	0.943902188824929	0.821058412001384	1.93724171633481	2.54808276772163	1.97198328614733	0.599123058757241	3.00594477561148	1.80022021854819	0.724088441652875	1.08290853883109	1.63422488803237	A_51_P184928	hri	3.00594477561148
2.38097373593186	0.929020014614838	1.87156072004683	2.14825181326227	2.15747631551743	1.42566127116525	2.2493693895172	2.25668450958196	0.800826980311057	1.24715151041241	1.61661922952563	0.914360109852828	0.631376017021022	1.89153619719026	1.03882018594681	5.8023819531512	1.27352675658328	1.37040593067289	2.2238771348451	0.868052813342298	A_51_P109508	hri	5.8023819531512
1.21712413612274	0.855541012417257	1.78464687543189	3.15690698208647	3.3730145388596	1.47631824200532	2.853295967741	0.873235796524154	0.642951314089719	1.48010015487065	1.86482168897599	0.779339600668682	1.02693231647722	1.61310987579646	2.21587136289389	3.96736560379395	2.23057076778302	1.29275086720049	2.62985913822643	0.444206228172508	A_51_P224530	hri	3.96736560379395
1.31800903381961	1.79238396552441	3.09194152604759	1.90852455277954	3.14489450894605	1.1577589428747	2.32596317338761	2.43853374193548	0.791419268981261	1.87938486614799	2.38782316205878	2.24422749053975	0.974837749374012	1.59010658886221	1.41807875712904	2.94741429159899	0.779276452533924	1.63073673435478	1.62528226636535	1.13502532001389	A_52_P328492	hri	3.14489450894605
5.54241340960963	1.47762784498881	1.25040871290894	1.98236638458265	2.75012803881984	0.814227568030568	1.42230179967925	2.02680879980301	1.55577244191907	1.07008044619966	1.6872253949367	0.609620637773846	0.705893227668825	1.90072298380079	1.32433964402831	6.6896936186224	0.648047055108046	1.3277621766229	3.3524327342386	0.389378280619231	A_51_P198114	hri	6.6896936186224
2.41871369461031	0.952939811619281	1.45655875160245	2.97656525844766	1.75895124373785	2.1871099503388	1.19320269746031	1.44993628698185	0.773005728493599	0.705157189636551	1.75916424026583	1.28981595056006	1.87884949977912	1.11426843226083	1.38642241566564	4.26038315431841	1.64403340727663	1.1349537361858	1.51763591347221	0.825876494508509	A_51_P453343	hri	4.26038315431841
2.17822049116271	3.62614503510666	1.4107997276457	1.81516203712599	2.67083308137157	1.47525277735747	4.46707167826832	1.77279303241225	0.79103271076589	1.47505001428421	1.20819893186983	1.05125501577196	1.56833121937808	1.3060732776754	1.4210476137764	1.90966081284778	1.02064347144296	1.81059792662672	0.846893075671239	0.520928786083457	A_52_P667287	hri	4.46707167826832
1.81814970646767	1.15221901635529	1.6993359998688	2.11967053732461	2.7481792041006	1.59713525941443	2.8522036519845	1.35333410458322	0.868073169464966	1.3017040823107	2.1757879879462	0.960543873728873	2.29306509768445	1.24458795193945	1.14998027084354	2.97378052850048	0.822470601062346	1.28759158422226	1.21783739400919	0.450042861105814	A_51_P423127	hri	2.97378052850048
2.05308531920577	0.993575139271726	1.91268502304355	1.70660032812755	1.46454909054812	1.09811611308659	2.51331993435366	1.18681808342454	0.698679862136715	1.1486226363101	2.25742305599237	1.44495024587685	0.998248163062522	1.90005046392992	1.07000444414826	8.15020489526885	0.955775403794656	1.56293957031339	2.06820071192631	1.42577816163437	A_52_P350512	hri	8.15020489526885
1.87441207666078	1.16691820377238	3.08018886034097	1.72248557261149	1.28600275253646	1.5542332854262	3.00978614933858	1.17440838838476	0.742898762157291	1.58237600295236	1.44458778065899	1.08186907143053	0.627779770343957	1.42026905267765	1.53626076562905	3.02806607564717	0.572827368594826	3.54261078062842	1.64594427979651	0.789019165925159	A_52_P122822	hri	3.54261078062842
2.09486644288303	0.675147721643068	2.03548202387124	1.92141292723562	2.0255062078172	1.02310989518678	2.03454015592136	1.42862004360711	0.689809029878166	1.8335335865277	2.27264445414723	1.17188468709005	0.959064228283878	1.31038706196016	1.71222887163563	4.33749450908463	1.03652539360992	1.67412590169842	1.24465191669817	0.804123058026998	A_52_P144925	hri	4.33749450908463
2.31900774056219	2.11826751030539	1.96719136307388	1.38606443364982	2.3983447777351	1.24072648506515	1.80786182679196	1.6266236107078	1.23957730167497	1.80173324532654	1.48241919008844	0.87475500984156	1.08737359695309	1.41185058889501	0.734245384026028	4.17495271195795	0.631970015471114	1.7863480744652	2.7948655019075	0.906361460426476	A_52_P364130	hri	4.17495271195795
1.32418555411827	0.916236666629764	2.23964720437018	0.819035083754343	0.991132101732815	2.1968223664927	1.66904884198315	1.13078612577668	1.18884244874789	1.48609074369211	3.15311164385882	0.869116465352135	1.31772056916495	2.03766011569103	0.704987214290357	1.6817010317451	2.27886797883897	1.01965304550979	1.3987110593172	0.488471600025138	A_52_P496726	hri	3.15311164385882
2.29499021009847	0.654933047243723	1.5240333335261	1.45007092063496	1.94008808688178	2.23910419856124	2.51560657241578	1.0097322642125	2.65546413294277	0.639038224219117	0.85935379614974	0.545715387587887	1.3516881747351	1.71369487542695	2.02511594446564	2.01881524710978	0.795356714694136	2.37871562184332	0.494708856960037	0.475694034367711	A_52_P244162	hri	2.65546413294277
1.60509801873448	2.56015173074864	2.86275566427681	2.1209090146655	1.52523180285498	0.960172045605478	1.42241860971615	1.77315740813747	0.789066999938839	0.793152249606704	0.958625568948059	1.44100140023241	1.024401137874	1.71073262515885	0.852089125405646	3.54370969774506	1.30536632064237	1.02823706021389	1.29619413896127	1.72187330951627	A_51_P251357	hri	3.54370969774506
3.05003468274844	2.70415982701329	1.1189389081912	1.87008542307191	2.2246239882547	1.45500311068542	1.74182170421741	0.829992400527053	0.950940093260185	1.03835890193602	2.660880132905	1.26273367591206	1.52610534976793	1.04807722406132	1.0263076877314	3.69781431508458	1.18216099216483	1.49154833973011	2.03247652070452	0.46167766924152	A_52_P381562	hri	3.69781431508458
1.95904419759483	1.4349608279636	2.42514176516978	2.21265155426546	2.62934589750675	1.14922804000824	1.96835516747081	1.43138444341978	0.92221332780626	0.850925596951404	1.70305375217293	1.87147002123992	0.951526303152607	1.67497824486506	1.50747297666467	5.52669207902497	0.979041494308209	1.03146030122687	1.82406398617297	1.26632715198329	A_51_P120093	hri	5.52669207902497
1.12617587482343	0.808686236831288	1.49254715982085	2.48646620991569	1.65520088947167	2.29562110602625	1.84609484754486	1.89432737098841	0.548033752365882	1.32614507334602	2.00493208674517	1.23572886894876	0.89723121775287	1.17377012617527	1.50082337023107	4.05480460123313	1.46223685338925	1.84215804354086	1.81006408904104	0.806187210881759	A_51_P111962	hri	4.05480460123313
1.64153943665559	1.22279466597085	2.01465565539989	1.72506880862584	0.845521182490385	1.37981185895688	2.40440934167225	1.20975325950376	1.21515568278903	1.1334495654877	1.73684235266318	0.487909718293792	0.710278841035342	2.03723322784318	1.16036384525853	4.29519098625633	2.71316112968439	0.974944019686715	2.16652773073378	1.64054721280549	A_51_P271370	hri	4.29519098625633
3.419369655626	1.01920783169854	2.23871104359573	1.40896778788593	1.89286962553479	0.451287695568848	1.87750580958761	2.03314491816827	1.75710418281044	1.4387683970588	0.953958482274616	1.43222013939947	1.53785077463822	1.33334237294872	0.997089945235867	2.32325292671005	0.74976864597874	2.01450127591952	1.90452894144017	1.84869388880605	A_52_P559919	hri	3.419369655626
1.30157427000709	1.06455356712348	1.19712684684647	0.876515685384539	1.1387360294131	5.30619622369234	2.22177338645554	2.02123881688323	1.10580033632323	1.86698974514441	3.01142910363968	1.38418591948205	0.980909854419908	2.64971974913803	1.76418316151129	4.17641434620262	1.91442366890764	2.71483237119547	2.42076421914424	0.864976663519619	A_52_P477836	hri	5.30619622369234
2.38119722554347	1.17553845343995	2.08420631714019	1.51776012427109	1.95647163026656	1.18630785268438	2.06247007172046	2.63523489997912	0.940323622751622	0.756459744432203	1.34633401919288	1.04351688673351	1.06726113531965	2.03596241408919	1.29004219837451	5.3060119541465	0.984686904276607	1.30281802673518	2.18399476216448	1.28523785304342	A_52_P193657	hri	5.3060119541465
2.19925271130792	1.48398708382349	1.92382971128464	1.83182179544688	1.11074433835739	0.920500296712454	1.08547766551934	1.68012247075128	0.89688996992182	1.06508207706445	1.05550125741621	1.57825387426926	1.99354176476806	0.548274405953082	0.982383934679184	3.22195518485724	1.54606191239452	1.56701320225358	1.42564910766374	1.21414953448913	A_52_P428699	hri	3.22195518485724
1.78343894233856	1.1439948732441	2.18392632915426	1.1633306701303	0.506308563525399	1.54365359643926	2.36263951223951	1.76124242695889	0.506395628281567	2.09351302061704	4.96264385747071	1.33511638538174	2.11583128630532	1.60566186604401	1.4808408686694	1.861417091691	0.952141974398862	2.0068091244353	1.81529036490839	0.922590237563994	A_51_P358817	hri	4.96264385747071
2.9354174574161	2.14940096518773	1.5807371225786	1.27825006270406	2.13699509058119	1.56974534458316	1.24434472656642	2.55794737866462	1.82693497467599	0.75994817270828	1.2534103939339	1.64451979606959	1.74470078984283	1.4153056717326	2.05597127111661	2.78155883906786	0.783906058737058	1.87571764083415	1.58378918009651	1.62952676039898	A_52_P496503	hri	2.9354174574161
2.0691332796086	1.01778345812692	2.38151679824588	3.00189209648952	2.38445933448887	1.33018860990325	2.26637588847288	1.38769862670017	0.958869889849523	1.50247589195707	1.73647872585589	0.963259967899203	0.726527864675756	1.31804690513372	1.29803165654349	7.22551119069378	1.69735127186788	1.59511020967317	3.30684616652826	0.995257912854818	A_51_P106868	hri	7.22551119069378
2.72479706346421	1.5934340699989	1.83517310565332	2.356614563173	1.5266549003927	1.07359197574655	2.31256431064557	0.882164507449126	0.71829791633913	1.48511942731737	2.62939569120427	1.15818493195822	0.943013829087222	1.95069944701084	0.98302194518529	6.75278987360644	1.237672312965	1.85040004366942	3.13732996878098	0.865552954956665	A_51_P327261	hri	6.75278987360644
2.23964585299487	1.73209459835483	2.71053130762437	1.18630723050078	3.35529825419367	0.855192364684035	2.88180672118904	2.26813339418164	1.06468005671889	0.698820143329858	1.20766149410377	1.14332707228225	1.32860854908215	2.16693053808321	1.31969078061005	3.8610897881376	0.901017715440901	1.60643233612187	1.28074261346333	1.7020521403451	A_52_P577384	hri	3.8610897881376
1.48753931039519	0.585258474679847	1.47912461723106	2.12408441771528	2.1213865078739	2.37369166423049	2.01961040619499	1.40695703233391	0.607779051522702	1.65495283502084	1.89565113865704	0.948994088540564	0.368486686441206	1.12785918962226	1.63369118539928	5.19684200911694	1.13011588307168	1.92462019726006	1.07049204157486	0.726425847118271	A_51_P403881	hri	5.19684200911694
2.66813596182518	1.14809296616074	2.01323033151787	1.85780419187191	1.70227387907436	0.780389908186632	2.74000298557134	1.30011281395723	0.443101608652423	0.974402213317689	1.79161268941437	1.14284498830676	0.620655208322403	1.78505282435851	1.30535517689997	7.56616595200422	1.06189699475456	1.93068667816666	2.3150017551579	1.48708627460203	A_51_P195506	hri	7.56616595200422
2.28584946879011	2.59979245201817	3.51637321378884	0.675786093276186	1.47033258562091	2.10392978387491	1.44657313936406	0.558965437482326	0.535965497703289	1.0882703716112	3.03384047325809	1.71481648103114	2.17745027347367	2.07847310627072	1.04213857997124	1.11076285542047	8.69665702251674	0.70771657187464	2.07103550057067	1.14817103667228	A_52_P69707	hri	8.69665702251674
1.46596146538091	1.43689620910246	2.02778519886163	2.35179593834317	1.66411387024095	0.784548622716255	1.55834919996418	0.562212970092297	2.45182916921387	1.8128141551117	1.00580520583425	0.964817793517818	0.957588231190649	2.07140056600605	1.92073694733281	2.84798663442039	1.34259217303953	2.0525894547588	3.40613832289112	0.609647992877683	A_51_P143190	hri	3.40613832289112
1.30200282868789	0.75590080567806	1.64840724507931	2.99886974048953	2.04697505510222	2.55614397427669	10.43584448038	1.84920031622849	3.14914037429297	3.68279337270007	1.70030968318934	1.17341304748815	2.65890799442898	1.24725624041543	1.30742833187967	1.2972509308914	1.06522861260813	1.90528491590594	1.49149149616175	3.4277235732971	A_52_P72186	hri	10.43584448038
2.82911960597988	1.42752026738048	3.25031498153872	1.15751004438882	2.30476126147742	0.661898661711104	2.28382789552695	2.60874445294291	1.15964841414841	1.66859880811562	1.01422907425272	1.36562935580053	1.26138482269424	1.52111461033502	1.11697179475232	3.35795214444448	0.66804191108756	1.92527656186988	1.73290879149248	1.87631896356794	A_51_P234274	hri	3.35795214444448
4.73530963073252	1.26475933295043	2.36934724682832	1.44638857865822	2.70448857863733	0.699011343242623	2.04292604566732	1.57065745056828	1.19610517216579	1.37025882005572	1.06209501439358	0.775357347084349	1.4903705595494	1.66120994454992	1.7846683081555	4.36651563944657	0.792186783299899	2.13848040440642	2.62446341862871	0.968825175395545	A_52_P332788	hri	4.73530963073252
1.7049220604196	0.884689837692965	1.5122741208936	2.16403878437082	1.28489126102848	1.47562758319174	1.70498309161981	0.939241061681605	0.921665738550712	1.12145541898978	1.7227098406345	0.752128667507245	1.42078327175463	0.989337826152001	1.18140352339698	5.20652474746853	1.07499583053918	1.31699602385757	1.41978121761695	0.503100485845208	A_51_P406265	hri	5.20652474746853
1.53148349622077	0.699760827179163	1.45989808013022	1.9238919737286	0.539502900221534	2.13212639236737	2.02223215280496	2.08790778657744	0.605116296246261	1.66709465180771	4.17526968625585	0.805973719835417	1.19904973503572	1.41972792797678	1.19733680845333	3.72370890061956	2.43720864295612	1.04388732683824	1.38005802320042	1.26596209050545	A_52_P605846	hri	4.17526968625585
1.41757689113676	0.863118446784227	1.4291544882154	1.41935337359675	1.41238515794979	0.94096825283261	2.64194848899175	1.37027455330689	0.784443148074356	1.10950425800786	1.67963849639459	1.12543388450908	1.20543320674857	1.03574907026177	1.81066458796398	2.0681383207143	2.43516914434341	1.45854121423727	12.5436952767658	0.978018550807615	A_52_P62617	hri	12.5436952767658
1.78525124207706	0.703228235688615	2.4559000528658	2.41504252694419	1.81538389935469	2.60761350171763	2.15203684780824	1.4777033834718	0.625155501933667	1.82541425546952	1.67561831673187	0.707919984094142	0.356909368665286	1.70430451883465	1.63906708149631	6.06861430543843	1.7127760120839	1.9516808522825	2.6745531910576	0.676089942478009	A_52_P671661	hri	6.06861430543843
2.1698577423871	1.17630575695871	1.80533702564512	1.55568175897122	2.62275636631871	1.07745842859067	3.09024174962546	1.70844952632736	1.17508128072253	1.08419044537885	2.45143569416084	1.32375164305755	0.899405080332182	1.83599751466442	0.906249258856156	6.78658530975317	1.13026513098616	1.2320496032012	1.51686720338587	1.80862608730893	A_51_P111492	hri	6.78658530975317
2.17119742087758	1.74571989174236	2.33145588744541	1.71654965086575	2.51335859690387	1.060886102024	5.01170212154596	2.11701419477409	1.07165499558551	0.876154966504967	1.86207958142245	1.04866949640237	1.18314636920512	1.53184142142178	1.31297556102396	5.63941979904633	1.7790903485384	1.50217385240429	2.26706610075323	0.912164704640225	A_51_P261517	hri	5.63941979904633
2.5155590865216	1.39489995713203	1.88465571965159	1.03209517115136	3.11658390941815	1.05405102416005	2.7486219099992	2.27053059033671	1.01005965494355	0.811684515713475	1.20858818704384	1.3268321157614	1.58946732656118	1.61431136537824	0.950519293322166	4.44100951800465	0.460748400842332	1.70811116169781	1.77008459779185	1.51625766401892	A_52_P199633	hri	4.44100951800465
2.23144557612661	1.32478821869489	2.78248983513833	0.894649820738264	1.66561548878531	1.14223111878407	2.91279728600901	1.21710144354478	0.986197642013546	1.25537604777148	1.2602188970398	0.690627752594375	0.490836242821664	1.02439400082667	1.54242683203818	1.34705164958744	0.580393160658474	1.21379920409742	0.901990721860813	0.436638066405641	A_52_P34931	hri	2.91279728600901
4.18429726082533	1.11066264951089	2.15989936347637	1.28472487357498	2.10689017958794	2.12010295465916	1.25982611335792	2.27657016206057	0.825725300684867	1.29032176634933	1.39913522557104	1.29150927425819	1.2871840370907	0.695703842622235	2.15555463259905	3.36798649355414	0.50761177183104	0.807057919505401	0.758898771421992	0.674623080963895	A_52_P566605	hri	4.18429726082533
1.45576106787537	0.450385338283631	2.42045434394928	2.33495210244073	1.53086659921102	2.20615158431813	2.63108451363389	0.607066736907304	0.409911706654428	1.71379455143133	1.62597982659182	0.865354482532196	1.24549401705341	1.73143270258233	1.22311289341633	3.86854042122587	1.17318794790274	1.18892766881604	2.04588244589687	0.51627997325839	A_52_P327176	hri	3.86854042122587
1.65620424219977	0.820965300655535	1.10350812699719	1.59751809163611	0.753544478739525	1.4404449928772	1.47222741207325	2.43815522225309	1.20954160285016	2.38875262456984	1.86808599355067	1.24116622932752	1.41058550976663	1.77552362134243	1.17407713062239	2.8265364444444	1.73896661148256	1.11586345474701	1.38527789519461	1.23928917425391	A_52_P590740	hri	2.8265364444444
3.24056036215581	1.31051109594715	3.00836070278674	1.58265383010773	1.98039718700206	1.05610888119793	2.0495386209931	1.80501149153309	1.0284821951888	1.68914464740366	1.06664778970866	0.908814116509218	0.483993529969704	0.988364574261254	1.45969846400526	3.55983032247946	0.847088946140268	3.61940921839214	1.14788533040265	0.944394005483983	A_52_P279143	hri	3.61940921839214
1.93811920838845	1.08246014695591	2.47475878641707	1.38979877777348	3.14118883447057	1.62265660199687	2.64036125614017	1.2197225476708	0.866519185210944	1.70144721789622	0.739744578720524	0.8935715225273	0.309613271078666	0.653830387779492	1.09743934854432	2.41566292242663	1.08812585971424	3.10196316288271	1.89306550329689	1.47308643854558	A_51_P122614	hri	3.14118883447057
2.82634916906792	1.54700803898678	1.70208806212164	1.71049051025807	2.24976240909282	1.00793419567159	2.88255873282541	1.42431462065204	1.83998174337898	1.29639715815418	0.534575640589595	1.24186506261785	1.45158188006251	1.5707236239535	1.19413067119786	2.60571414036886	1.1759342796816	2.92061844047788	1.76279253145108	0.785303066825093	A_52_P170188	hri	2.92061844047788
0.892670563689705	0.616638061558271	2.53881751435851	1.75586590974195	2.16427695618712	1.54439770736378	2.26292883034016	1.53697027456629	2.15649974890969	1.59096744422577	2.37193830126521	1.33142004672231	0.920222774685956	1.70054276156954	1.99118445542311	4.24875532997851	1.04247569343355	3.06870355823425	3.14599934611797	0.832689573004832	A_52_P141608	hri	4.24875532997851
1.63836661440412	2.23395042453559	2.06638176404146	1.85089993429862	4.17160858252162	1.39207515166952	1.84808655566725	2.97187087048741	1.28117602533949	1.06676128261306	2.33495625243579	0.98986473508724	1.38446531725932	1.48821948805598	1.3363270281555	2.98201908533057	1.06793341379253	2.5420557939556	1.33876236469296	1.34650402473263	A_51_P241457	hri	4.17160858252162
1.59113353857349	0.670284721346781	1.62810652416642	2.29692778898136	1.00290361430496	0.949398574041209	2.2831191472104	0.86175653379793	0.607775590126667	1.22029810562969	1.86517507676714	1.00580837432562	0.893698706481103	1.5445991969967	1.51280548219532	7.72207979636694	1.50348062630595	1.36471565793075	1.94664089604423	1.38726878076231	A_51_P284946	hri	7.72207979636694
2.20089393290342	0.87950667101229	3.18880158528706	1.26731677053019	1.34589723566281	0.75681743052639	2.50208706597493	2.91867997730123	1.4174578471553	1.04706381085802	0.969722824682709	0.967918506558563	5.58326164854718	1.16342930215361	0.973987868924162	1.41290274764945	0.716937186430547	1.92358510203337	2.02097572495469	0.61242882103885	A_52_P561394	hri	5.58326164854718
3.01257815810889	2.23460414186712	2.03554370269507	3.82558543816681	1.72167143489377	0.930265931230417	1.15239899337479	0.933245533173755	1.20403135268041	1.15310593276064	1.55986596243979	0.900328832259567	0.995047857935116	1.20181799063234	1.80271943636103	3.95924379338507	1.24841692440388	1.86483076343468	3.12910778847024	0.429344339768399	A_52_P684242	hri	3.95924379338507
2.27257609415462	1.20266294903635	2.38209368815709	1.79992955482656	1.87083602595426	1.37830480666861	1.91060908920849	1.67655186815805	0.466208835493739	1.37526826366951	2.1264805755991	1.19953406916795	0.912876628657753	1.16965825595881	0.660972647719716	4.8515271307042	1.29163234369256	1.31572330125169	2.2108837588725	1.29957983951145	A_52_P363951	hri	4.8515271307042
2.43010988850507	1.28597588772576	1.80906169667377	2.51432654696011	2.25393514581615	0.997941137007025	1.54350874638319	1.1480651729315	1.21652872943926	0.864649892603465	1.44581434142284	0.740623161409354	1.31947034446441	2.3903464976205	1.18088313891634	5.91932566587091	0.922951158972566	1.41950017203392	1.77352849925293	1.09661698422239	A_51_P219109	hri	5.91932566587091
1.42864984587816	0.580843270987946	2.1288695637492	2.31495668439634	1.23606474031148	1.55001562601557	1.99875985142059	1.63483829269217	0.497027849934598	1.17232297510784	1.65315710972737	1.20010137532031	0.758602448513776	1.84046509723686	1.84137369570381	3.09958756590027	2.13238136214106	1.36895811868075	1.57542507574919	0.961994584180559	A_52_P219314	hri	3.09958756590027
1.60884554601648	1.16852984100922	1.50729535681804	3.07448530881272	1.57276536514898	2.09352183612844	2.26043757459245	1.78374160726094	0.474738169277661	1.13727198435172	2.27458785204011	1.09291308356592	1.1418952783423	1.01227725872728	1.17992617360836	5.20046348233685	1.82725783865147	0.798550127426369	1.47404423011273	0.939426088051952	A_52_P34806	hri	5.20046348233685
2.22367883568245	1.86133195181292	1.51822056356992	1.76824496268779	1.45928530415093	1.21043121481792	2.39938806193241	1.34139896282062	0.447460685974999	0.826814276497817	1.93232545943641	1.26069398285433	0.931726213873919	1.97279804709564	1.27342224415562	8.26597168277497	1.25638883559008	1.44203098664415	2.06995771368366	1.14038713489947	A_52_P412417	hri	8.26597168277497
1.84110710448991	0.963758338397118	1.71092939937231	2.0450083910776	1.94885281822943	1.37822386266655	2.05593613635671	1.24281972004045	0.669875397170583	1.17241020525655	1.46865636389695	1.49418025907586	0.788538267185307	1.51650559388178	1.42030246858736	7.2889925721125	1.36519997660529	1.46961245949028	1.50249198156644	0.956798197840604	A_51_P272563	hri	7.2889925721125
2.99987334396211	2.00105090512513	1.79762604769947	2.80143125362268	1.97349564081178	1.98770991989823	1.97200878978222	2.07694149623745	1.33495206490888	1.57251477740937	1.22741570082908	1.87430133289584	0.542256584885759	1.53853411802845	1.71242594936357	2.8009203974526	1.28516059982967	2.18197091276849	1.94139409759681	0.657440993991785	A_52_P240078	hri	2.99987334396211
1.34334990977345	0.974970918358276	1.03691095542496	0.830811698896691	1.21052261382768	1.47595116122393	1.24282265749938	0.565527256434952	3.46330853468229	1.56971151037058	2.86905671289637	0.583549711506825	1.45377578475995	1.77547596562467	1.19111946976198	1.67733023350136	1.10822117891623	1.61763520755753	0.595984082174475	0.799418467007164	A_52_P351694	hri	3.46330853468229
1.31007444893862	1.87363954372172	1.28178156726073	1.37013019719777	1.69534073973097	0.98367651984677	2.78857592344297	1.26475871695804	0.790870296592836	0.808750344535285	3.32766359122953	2.3919746814324	1.15018286290638	2.64809391323039	1.04022390585349	6.19518016100591	1.18152673895094	0.866343689770882	1.67868542745037	1.146342377178	A_51_P200083	hri	6.19518016100591
1.55442198749454	0.917174434497531	2.03454555253209	2.10943239329388	2.11863186584415	1.69959941027538	1.76597200010616	0.802645579951008	0.810930168594572	1.05543860225481	2.46384340549974	0.913928463965366	1.45707951860554	1.36386666591694	1.36162611210264	5.88032019512247	0.803345307740214	1.49081823649851	1.85061712809266	0.446207268414986	A_51_P264884	hri	5.88032019512247
1.74555851054999	0.844020386129786	2.84818002200861	1.25451269444425	1.23166268687448	0.823085742012596	1.84408440039664	1.40741754810604	1.32875844926156	2.48487852087331	2.20948189471636	2.24961088993837	0.473930353600226	1.42211468963718	0.928933113109113	1.89681581575839	1.1771030367811	2.30924365429153	1.5462834208456	0.647132641563716	A_51_P227392	hri	2.84818002200861
2.30314502964516	1.85603176661453	1.80588949395375	1.16718281496993	2.3568118032892	1.0493565631001	2.14517419083743	1.68164823429454	1.15467713400834	0.827038725572828	1.58705758611844	1.92263444821701	1.84019811825141	1.81863031465881	1.18787217334346	5.15939533654505	0.864401928714777	1.45873232498347	2.28385553522092	1.46085766591998	A_51_P223177	hri	5.15939533654505
2.31473225558929	1.11982227492072	1.11771602955406	2.22088313655615	1.41645780684161	1.91088983668142	1.8655245134973	1.21720870735607	1.62519323677517	1.10608107931519	1.82440143569715	1.32229938950841	0.353661647141841	1.34361328430595	1.24764848757764	2.35911564770977	1.38857546162381	2.28091168843649	1.08084362404831	1.01149249121036	A_52_P607230	hri	2.35911564770977
1.98397650736237	1.15785711031807	2.93387283016093	2.66838707233657	1.82772683175119	1.22899646753375	2.4537087079827	1.13648958845179	0.634062240685477	1.39165000887874	1.21842995947806	1.43221770942273	0.838360308683166	1.04173900951957	1.49481817084517	6.14564933520456	1.09212127034192	2.49225832454883	2.65338119092825	0.779993288380367	A_52_P603635	hri	6.14564933520456
2.7541470435025	1.4255807002309	2.10767093641686	2.01285356942402	2.47184406420736	1.33774201373378	1.3821184317483	1.77801526256385	0.690541489817327	0.5633217162264	1.44832503396875	1.19781904767521	1.15033317171018	2.38664145350667	1.3653515444096	5.12975783804678	0.620659788576034	1.43690051173104	1.53725984724115	0.828732727970162	A_52_P261262	hri	5.12975783804678
1.99534327279856	2.45520554226918	3.05507779511903	1.90085464916659	1.90337619428174	7.31856727071329	2.14073030515409	0.832743657689233	1.97384689689256	0.833941922403788	3.89039314277841	0.86640834035884	0.926559714689348	1.64978734030731	2.38916407150677	1.15721987206263	1.34064852018933	2.80820496590672	0.517107686489047	1.26041334862937	A_52_P233801	hri	7.31856727071329
3.29047524866109	1.1434455697482	3.11519796282059	1.33579593483098	2.26345214199018	1.16957914068061	2.6267132466532	2.12359162977153	1.18021128823719	1.62963928678419	0.94773280511926	0.969348665175662	0.850024220783516	1.11668869379595	2.5107901292289	2.88984206384229	0.66741603447156	3.08979949200084	1.48030535768678	1.01628263056157	A_52_P533198	hri	3.29047524866109
2.58999206879963	2.14995963122932	2.37485596151463	1.90336990066189	2.41697677805751	1.25212030673622	1.75447095713608	1.35819960714271	2.09737865714305	1.22776927484331	1.23151495292343	0.85307229709462	1.18844223949952	1.41285551838458	0.995084961962643	2.11576399547312	0.969317361922312	1.46453008545592	2.41558167133683	0.486435018895362	A_51_P489887	hri	2.58999206879963
1.99840587542734	3.9328760000182	4.01300114087795	2.19602882184063	3.25085580846454	2.10129330840243	6.50954669771103	3.42128121381889	1.37687340465047	0.845670268474931	2.60704351476628	1.55138996433858	1.25757606850238	0.843072940903077	2.85179712086125	1.09125930541237	1.67847240966027	2.37439073997392	0.90758931495994	1.13675474189431	A_51_P502872	hri	6.50954669771103
3.69483552577924	0.965885210631835	3.62178442009017	1.01051859606668	1.89797306953713	1.85452332548605	2.29180835453034	1.26346991516668	1.01427287459099	1.26223152373607	0.785120816614641	1.05457989825336	0.637726874928952	0.910458287021219	1.79271355825083	2.41514375860628	0.779316343908911	5.09334334241951	0.728382585849577	1.10292846505889	A_52_P461722	hri	5.09334334241951
1.11151700714062	0.925639665913601	1.196994117129	1.18684592546295	1.29857705722014	0.598369797470224	1.14280571224397	1.43881666296933	0.911557721265713	1.25361215121836	2.1290703620296	1.53367807237834	0.903905173119371	0.850100214130155	1.56163280265045	1.07917988741699	2.16527837916364	3.17276810538673	1.53419822646114	1.16920018533096	A_51_P383689	hri	3.17276810538673
1.64371045323282	0.874135235259436	1.83452536040556	1.95821330331137	1.68083747609704	1.06891131539109	4.75501904040075	1.46962831847574	1.11877469079466	1.59240710023667	1.46420153619599	1.69414782218446	0.468205004332375	2.43942905643362	1.33543772148432	5.69032107250388	2.34873492219924	1.4734648519033	1.78562007044372	0.881025346244727	A_52_P425839	hri	5.69032107250388
2.47367227940547	1.7520081448752	1.46863291201416	2.12856867297787	2.22031055086697	0.579022312638567	1.22770270616176	0.852782790337709	1.63672258673454	1.26221082166404	1.31755510849766	1.8992204554727	1.43971619029334	1.50457976986838	0.918095817154798	2.53200261920011	0.977567593069041	1.96933555686083	1.64859612407552	0.458765228685455	A_52_P2923	hri	2.53200261920011
3.24769318992357	1.7189323333788	1.72158491770788	2.09598755368344	1.87409502955169	1.39776953388924	3.07815477354394	1.43325988141843	0.641804117186749	1.59072240737284	2.10835252116555	0.993011584808796	0.722568296997246	1.13202446597796	2.03320642500229	2.60457468721716	0.652983741456997	2.45134196429814	0.93035095547669	0.762718530610471	A_52_P197731	hri	3.24769318992357
0.900314305800922	1.21022362147091	1.08696125673583	1.31474072297996	1.08703375445335	1.26748461680814	1.35185788966537	1.22363320083023	1.06118224035512	1.39467887814268	2.41944471423684	2.07987889024666	1.05214587615378	1.42676662800068	0.690128283820483	2.71493240346207	1.07411196525161	0.541217610348223	2.18740801970888	1.32682549687256	A_51_P346214	hri	2.71493240346207
2.08194331918199	2.84884240455679	2.15631256431728	2.87353217723752	1.47722706559761	0.485720365269651	1.88569918134061	1.09455855183279	1.1259971931579	0.640402502619004	3.10402754442027	1.9962841717827	1.47517165533925	2.33517862899174	2.28694740071121	3.32697054597587	1.0884677143453	2.63267588754687	2.52696959830974	0.38122185638779	A_52_P299903	hri	3.32697054597587
1.95851558845203	1.64274888809304	2.08074957530018	1.51951817550238	2.14771244738621	1.13064361214597	2.12277511164252	2.66411532813088	0.985481759553567	0.631118248574388	1.29051372707476	1.44052757744347	1.87149457445883	1.5261180760639	1.04591410092661	3.21119429398221	1.29742771983745	1.64178583792654	1.13101305277567	1.90355376705987	A_52_P203833	hri	3.21119429398221
2.23638933974818	1.47761957633948	2.01687765543482	2.16806522422016	2.33219400915158	1.03727921225184	1.20140645770028	1.11585513201221	1.2172516000543	1.20149443407444	1.72458528908969	1.24533827703711	1.40944578912156	1.87993969802513	0.72332785949951	5.49650517286294	0.443369929981229	1.56223353944928	2.20813113776863	0.940782439734531	A_51_P332717	hri	5.49650517286294
1.8492561929472	0.915791862761298	1.42412148181458	1.09271463046127	0.977866589483832	1.11570323603616	1.91112434013005	1.22528878452276	0.938439270174394	1.21801024356607	1.43259602352547	0.880141454203015	1.00452728326059	3.05385417797217	1.10448234997631	4.09449209354055	1.62749452600613	0.707556068576379	1.7864246443256	1.07256732342639	A_52_P981179	hri	4.09449209354055
2.77892985946145	1.3032111392466	2.06556242568093	2.542830633889	2.7835605979097	1.2124912636817	2.27675422589905	1.71418641511431	0.971177400760339	1.10769979804899	1.90592748903746	1.06342338664038	0.96929013183529	1.87421353070058	1.21464401869823	5.64574732850106	0.737084232549283	1.32123725142554	2.23923987352113	1.00138834928217	A_51_P174723	hri	5.64574732850106
1.27682037038406	1.14026460322041	2.09037528374703	1.78139748079166	2.31697744858979	1.2543545734409	7.14488203683478	1.72985591156065	1.9597043640765	1.93734389829008	2.0627603828975	1.12208352068338	0.656552993744231	1.34340534462539	1.20997756838673	1.05453439781546	0.877048947234812	2.72649322861304	0.914895559658876	1.7534158164592	A_52_P683441	hri	7.14488203683478
2.92043994513783	1.9876953273288	2.00403632155499	1.2230244457848	2.77226599462979	0.862354362244313	2.01232914880163	2.31462582639738	1.1657862688621	0.90544244226532	1.08988630480366	1.32324965750484	1.65307878829047	1.93543439965419	1.07267294939085	3.6699694097137	0.922461477805704	1.61531881175972	1.67362700137966	1.36174794706856	A_51_P262515	hri	3.6699694097137
2.40913633423138	1.10206292194781	1.49381719312944	1.78692577034782	2.18396889638626	1.15023020041055	2.69509922535411	1.48115405005592	1.14144753973714	1.03536890362447	1.4423560966771	1.1005610541345	0.690454937896958	2.11767208743657	1.34390845959235	7.18236173051497	1.0973330669652	1.72722516728134	2.44597133254467	0.800981038353332	A_51_P348280	hri	7.18236173051497
1.825417612468	1.08036503425365	2.35761603711957	0.536319750541667	2.37753944676907	1.74741825683274	2.74784104171599	2.05027627543059	3.05374697563997	1.96686975228447	1.74348992542947	1.2218507582798	0.585036269649097	1.55308076648391	1.5164938031204	0.818327541682959	1.42252469961417	1.85241793371267	0.85147845980472	0.975734620672198	A_52_P307874	hri	3.05374697563997
2.43499558919188	1.8805987125127	2.23773370692858	1.79579037979116	2.58285577796642	1.16154908516991	1.89935023716916	1.41657038137437	1.08158183335906	1.31539966279775	1.86789540623167	1.32538233254524	1.33923120386395	1.79622664817196	2.35166504776763	5.87729135844087	1.24296622214544	4.00171199914634	2.92875585072623	0.484291212179898	A_51_P444934	hri	5.87729135844087
2.76131414906909	1.00144230881886	2.07017263502572	1.54320808786965	2.07990523927849	0.787494629586872	1.9193337958646	1.77879647099097	0.933370705423586	1.08947149459139	1.22721217811098	1.49418318911519	1.31868377760408	1.84648132807264	1.47956682582373	5.06240359696467	0.735791034232118	1.54116345496518	1.56903455099541	1.70331248447656	A_52_P272217	hri	5.06240359696467
2.35743054906901	0.951657978622458	2.72886979079051	1.82037022215349	2.72124071328374	1.03555119063097	1.66726031945123	1.60154740824343	0.949070260328041	1.85137949661244	1.2100987235345	0.94670158674782	0.451744535779075	0.765546282829166	1.54194578731001	4.29787617709597	0.576635592054854	3.02766785264345	2.31064171622061	0.926913007093566	A_52_P232314	hri	4.29787617709597
2.46235319327851	1.02130927209879	1.61413378702042	0.900937675915798	1.31887359762189	0.630221582180284	1.9965555960378	1.59866995190136	0.736805626907677	2.00942126650262	0.835661784097018	0.914568337806661	1.05071149166303	1.92778056490635	1.41091196231943	3.40882643955246	1.5091706840048	1.28477468844458	1.29159499299167	2.40479205839941	A_52_P535122	hri	3.40882643955246
3.10371618597227	1.39545240192387	1.68866841476852	2.32492314021373	1.7224575305238	0.932322876846085	2.40504447816853	1.23283892651348	1.15913108072046	0.719408089467831	1.04108831241373	1.01559350267734	0.901316317446565	1.67365204861999	2.21183803238248	5.67240401611516	1.17479750319331	3.17439782834118	1.57897193381671	1.03369353083387	A_51_P464478	hri	5.67240401611516
2.19922849450101	0.905132243767288	1.98324971016761	2.11881425709039	1.6276075741821	1.52663995531424	2.05415184867732	1.06016623150505	0.891085415688131	1.54986889176092	2.08720920434956	1.24708999197346	0.551726463888395	1.43511002273697	1.6120450567655	4.88823558952514	1.14269890478081	2.04741076984635	1.7633176090624	0.734462491331523	A_52_P482355	hri	4.88823558952514
2.91932844264348	1.06181410296123	2.7718994063374	2.18080614710411	2.42061054049803	1.4520088196565	1.69803190677889	1.67117273556061	1.6378199747865	0.714953801167751	1.82131894867443	0.73329771010011	0.55924585947562	2.83961896337138	0.83731959337716	2.70414593388266	0.659880512683807	1.40756638595869	2.32082873589541	1.35742754934752	A_52_P203691	hri	2.91932844264348
1.88467157227114	0.924365785814533	2.29403124840472	1.44754882441019	2.87953669514182	1.51659923841176	2.90299262508187	1.91882449291022	0.509405039697162	0.985376457885247	2.02633133052246	0.963411500788523	1.29033101252256	1.14383708762924	1.37476367516499	1.85503004733419	0.801805504068183	0.951041580691008	0.879791517692788	0.315172358221365	A_51_P134475	hri	2.90299262508187
2.12547241428617	1.39953199128889	1.68628674691982	0.957400114087979	2.22087947724846	1.17706667299858	2.08049400962747	1.7225277843575	1.22808598770965	0.829646439730359	1.17069075506973	1.34532812700445	1.45414329617008	1.6676552531809	1.52241596304447	4.62513163197914	0.607343190930595	1.08798085705778	1.26035329498392	1.75104416401194	A_52_P640484	hri	4.62513163197914
1.80138372366003	1.10326341400957	1.31345616557137	1.24705587436984	2.84989406134244	1.93787216783096	2.21316460812529	1.4267574417269	0.806117165107321	1.02903593598313	2.49792789390354	0.654118235136573	0.713688050579816	1.30916385843377	1.21085631166704	2.61585940695302	0.651111908047367	1.08386289341965	1.14768748705963	0.867169711350853	A_52_P249544	hri	2.84989406134244
2.81078071649746	1.499662437263	2.18580795717194	1.67499683315655	1.70403903611752	0.869813797546308	1.40605229603425	2.35832095570677	0.795629176895826	0.873253808341712	1.65944214260929	1.38713157201179	1.57033750602402	1.62241734647228	1.46584170021271	3.02059648608967	0.560907371465873	2.12266225753144	2.00841929601354	0.62878938817412	A_51_P200262	hri	3.02059648608967
1.87915078141731	0.911009827350976	1.09483178959603	1.34528346042835	1.4183655666956	1.15157977116059	1.56667208638529	1.89808188121299	1.21455479028754	0.924698925279288	1.75132615682102	1.13821504717567	0.970344677213054	1.35477846037103	1.86541749015859	5.5190381922638	1.68636704326704	1.23792122898255	1.5311673121649	0.877722486776638	A_52_P423810	hri	5.5190381922638
3.73877180857125	0.969495258577845	2.26696460088761	1.29315923045512	2.06304803837943	0.758059784525204	1.48726577430528	1.36881252888052	1.12369126625292	2.10045809363519	0.82640155173038	0.946015318517271	0.845385117842196	0.985801700422072	1.81454703019179	2.9635003070287	0.72899931370282	4.6164474441525	1.5094400843436	0.89441300480789	A_51_P115749	hri	4.6164474441525
0.85096223247923	1.67216891669685	1.37782824025987	3.61685491051244	1.82142767848612	3.43655088639897	1.70699091499342	0.945925147293786	0.934378802621395	1.98057975968188	1.63586888044641	2.1513689467901	1.57953082778553	2.38578580268571	2.72066948707585	2.56997811723544	0.771600647977072	1.53405254608845	1.80415878575298	1.30997410416884	A_52_P385409	hri	3.61685491051244
3.42734599138108	1.04537050585632	2.38465686599372	1.4892502859227	2.53703570492231	0.828775034818246	2.59396692378391	2.45796704313614	1.13457139419877	0.840495127282523	1.20237338354043	0.759576613766553	1.50415424340006	1.09440636966586	1.27435169643893	3.90344883542797	0.624197583136104	2.49271893495784	1.39126073911326	1.16433571444702	A_52_P180373	hri	3.90344883542797
2.60798577633561	1.71393891156735	1.821798754834	3.01444526974279	2.01926628789043	0.883184305190639	3.35548177106275	1.08298941470363	1.68025562782124	1.36508930330966	1.25018339350935	0.552009094277576	0.826385666732325	1.43781664741853	1.49037270796075	4.61166764834634	0.812969055686026	2.91194580431814	4.23447572372598	0.269083633594765	A_52_P435356	hri	4.61166764834634
2.46306076252556	1.58460228880696	2.19244887300238	1.85219556702065	2.89699691971138	0.964827245573688	2.72135479298381	1.61818474922535	0.625253226979016	0.923076018811756	1.6113349315316	1.12812780021806	1.09364765135804	2.4715098333507	1.16960272800805	8.53349883249922	1.45930516028978	1.5427745546064	2.4614607717743	1.10991802578326	A_51_P112966	hri	8.53349883249922
1.70557668827651	0.916681092902737	1.67652350310508	3.30376744363866	1.54427031623566	1.14950442244304	2.77972915323196	0.883063339865751	1.51698994831221	1.29641775380808	2.46198224351488	0.639201015883226	1.9910754749615	1.91471422838605	1.04151308720829	0.825216542968678	1.56702743439493	1.33095589120339	0.894308255108207	1.05735000158466	A_51_P385639	hri	3.30376744363866
1.85072167649345	1.41486269295316	1.33019741423585	2.88621546019327	1.36688493324348	1.28870914341745	0.948801656222406	1.31278680296331	0.783387551081832	0.872413381451616	0.930550552776514	1.15834334429575	1.87881552189468	1.54412392235203	2.22449289871061	3.21846165606929	0.519340801653307	1.35738555126132	1.48239289485889	1.3791187502665	A_52_P537941	hri	3.21846165606929
3.03184163206112	1.43463947321867	1.71561677633371	3.12723248764159	2.90329931233858	1.36120350481601	2.84537649980427	1.19738981659223	0.892908141262848	0.837666896388172	1.82079728246765	1.06441463031078	0.903426084202569	1.63984863060638	0.821708355303822	5.76479645895042	0.795285096509213	1.47022843562125	2.33004239909724	0.808542465348754	A_52_P244743	hri	5.76479645895042
2.80082244134585	1.54248733130741	2.65390431200682	1.42704964367456	1.91208222215568	0.957655557741496	1.87574505953167	1.74629096518079	0.834592376917132	2.16509991272294	1.33370473436602	1.07828926504488	0.740614005075127	1.20853831069321	0.549855547862089	3.491816891407	0.597597577608491	2.32353491668106	1.8886267956519	1.35834616750198	A_52_P337086	hri	3.491816891407
1.71195578989851	1.03310555802086	3.05960329201714	2.69958688319422	1.18952437023542	1.98302691429571	3.15982613725811	1.47169378696209	0.896225344893096	1.3846892542367	2.07237644406362	0.821509412578847	0.64193045534856	1.26414108758267	1.59861715729795	4.92815168989227	1.06064232048453	3.27432100993178	2.39084146192605	1.47796012173885	A_52_P127069	hri	4.92815168989227
1.75608330497138	0.590554877898456	2.18351888884921	2.1228004983359	2.41909622937319	2.00194937886244	2.67196547906177	1.90652731099851	0.378545801789384	1.51669911596849	1.73875645051624	1.27288230806131	1.34298890850704	0.914137777748609	1.52181709543396	6.11932818607812	1.47648145402722	1.15590231451803	1.40489631464716	0.789596857515912	A_52_P601295	hri	6.11932818607812
2.8425807579005	1.3901898675251	2.06246008998622	1.59247893798324	2.85131369608499	0.897073991826773	2.74418896841459	1.62501086361548	1.43797320179239	1.05095824008724	1.9628485777892	0.887011966970458	1.39047490038859	1.39159203001971	0.975836513178458	2.82939875711283	0.594205396513296	1.59030403160477	1.53271825704047	0.546798573916994	A_51_P246066	hri	2.85131369608499
1.6364201905328	0.769063397725131	1.483056392438	2.52295080138239	3.07553658623194	2.20809761761423	2.6647291570003	0.995377752744471	0.760642067149731	1.42592664638932	2.70099763802197	1.16076180887046	0.81561727119533	1.91708749395976	1.05836472998159	5.81201380928792	1.39734486747572	1.88545804380908	2.31389899776605	0.682612408490498	A_52_P80305	hri	5.81201380928792
2.54090642707601	1.01781949319877	2.63043510669664	1.21962193981398	3.13178529698635	0.682781652647859	2.00359742272656	1.88463996250851	1.17076620734635	1.02564074179501	0.632897563011271	1.02880165120312	1.65647258982367	1.29629873802329	1.08250907300697	3.00534116702478	0.524247730332365	1.03218280781214	0.948592925207678	1.81227878487927	A_51_P101196	hri	3.13178529698635
1.91354397302134	0.882627717689259	2.60143489014519	2.44345609973899	1.69958923642548	1.67268420041969	2.49302771153519	1.41461840380011	0.652071652714	1.03442816301207	1.49568434091368	0.49476167850622	0.692921996997632	1.60742851020402	1.75677655803294	3.99881492771098	0.739806812949138	1.88350574296624	2.15546625881105	0.865758528093214	A_52_P169048	hri	3.99881492771098
2.60031720348197	1.65982058222887	2.3764381569419	1.09185311922255	1.45681734778518	1.85569312369537	1.32732835822967	1.11633456675092	1.52627318905741	0.863213269664406	0.964613963843928	1.21279439139147	0.827771946211154	1.479109555393	1.60949058442703	1.75437196244771	1.05276615089739	2.39985870437054	0.889682894762252	1.17629877779463	A_51_P266987	hri	2.60031720348197
1.76322238214523	1.87592758201804	2.60261664729177	1.52417583488689	2.35352056529254	1.16195473183067	3.12171525674512	2.57916768150264	0.67943764997601	1.06134231204973	1.34618250345919	1.24258134501696	0.995198164692197	1.22744300096374	2.35234701781993	4.51952805036105	1.54038430283944	1.03682191298036	1.47900236767306	0.978043369789011	A_52_P556111	hri	4.51952805036105
3.38828126097573	0.951450223623822	2.41253295598217	1.95272579007345	2.1863913089218	1.09000355425814	1.95351184297217	1.44943956127289	0.590079657344894	1.91636969563525	1.26790626469302	0.877343477827379	0.618847213856278	0.791130604699522	1.04189986011966	3.61310396998663	0.607122192055175	3.51137192958841	1.95802440706956	0.697314335416017	A_52_P597461	hri	3.61310396998663
3.17057891500443	1.97430864458733	2.0754538889889	3.27493002925163	1.12854793545907	0.65134134121056	0.981491067912463	1.33307820048232	1.33234416920295	1.53486258743776	1.28621513796221	0.827156075595623	0.90898097668298	1.52675943750544	0.716999193434738	4.23899356308753	0.703096035087119	2.31122578877793	3.2612861368574	0.491647181597677	A_51_P359603	hri	4.23899356308753
2.37929364799888	1.12385980150409	1.97093290328356	2.29449582500352	2.67180209748496	0.792499758844921	2.95405927726738	0.716184697757761	2.64386276055806	1.43396317361734	0.846560796830806	1.10159759740073	1.79566919290349	0.727729301267422	1.43589248892302	1.87418374109604	0.836766901304923	0.371426370781589	5.71279663937311	0.530556951428481	A_51_P391495	hri	5.71279663937311
1.974367990917	1.05578272274715	2.17708566030827	1.82584142726962	1.77831429915004	1.5992245759976	2.53876796581621	1.98807701635604	0.743350824866355	1.37793983889015	2.01621958529116	1.58839076063283	0.928870252893149	1.99666118832002	1.1893416308868	7.4950570891987	2.09935541010521	1.14678896626926	1.6971936903711	1.04102461481288	A_52_P35801	hri	7.4950570891987
1.73427619578204	0.984897697736343	2.36409188615719	2.79199299074387	2.07024531794592	1.80659168009218	2.20343452874611	0.790892330690664	0.421688701091609	1.9847495644959	1.92493758623839	0.880843663825917	0.513415336294414	1.44568704086724	1.35574766143307	6.67149410173713	1.79016473716289	2.04235608501639	3.42758299107572	0.893109762083008	A_51_P347764	hri	6.67149410173713
2.367328186786	1.11194866493426	2.86346979658252	1.5790913188742	2.88220740848492	0.801447157905427	3.16553577310462	1.67038569217723	0.878093473479861	2.327455459131	1.67443028796271	0.610907988500657	0.81267930618934	0.849701099114569	1.0828008591781	3.57180670488467	0.485937831731082	3.18637983243104	2.57514193756862	0.973490485223045	A_52_P406216	hri	3.57180670488467
1.38536764727064	1.12641890736005	1.45586806565084	1.50751717522524	1.19319414341883	1.11265264365859	2.91227676636305	1.07610981074939	0.792204069799587	0.973097809937277	1.6750027248226	0.958503420505468	1.02905315149007	3.24985973762438	2.28615230409099	6.45956743535725	1.4868791147882	1.3380901871603	1.48777810288496	1.3702818122837	A_52_P467291	hri	6.45956743535725
2.3682873919284	1.79470701120378	2.50194374850917	2.33389410172092	2.68258179672494	1.76974568158567	2.5818607645129	2.46772688585165	0.909262457250136	1.12354110171486	1.60396163075319	1.75807872015416	1.13059694201889	1.65052994731513	1.45212486923165	3.80414350580206	1.05929830458967	1.20970002872149	1.77125201187347	0.709197691376469	A_52_P62085	hri	3.80414350580206
1.48973653498393	3.07113684928479	1.48322811391722	1.46200679971813	3.52759438344745	1.22803714982975	2.43027806109024	1.58971293429723	1.05285656095532	0.627975777318664	2.13524668469475	1.21552695583966	1.96413357351467	1.59734874691406	1.27903004737639	2.17711317991243	1.19636267472513	0.853965111854089	1.23995216645547	0.587900399690562	A_51_P102789	hri	3.52759438344745
1.64688221491901	1.30682131766566	2.83403843547259	1.82169988073242	2.76575652998076	1.14261312947349	2.3956546988887	0.916830716972585	1.32482627250834	2.29270062231949	0.861384446688494	1.46215981579677	0.846048788419871	1.35719346971873	1.38028616357258	3.52628298184596	1.8883887660393	2.64316631120103	2.86340741959457	0.572323962731775	A_51_P119670	hri	3.52628298184596
1.84454225188017	0.676484219747679	1.6507318188477	2.72339756823779	2.16263500694445	1.11763174037876	2.8615157824378	1.73694939016556	0.766791980686158	1.05614070753537	2.24202807629715	0.8725467941561	0.579041597018992	0.932751465622952	1.85124674320486	5.08413470582869	1.21767278067958	1.58843772447986	1.81660073083857	0.809367970207917	A_52_P585165	hri	5.08413470582869
1.88512925177724	1.54903293758054	1.65397079605115	1.71409511188971	1.24540244451759	0.707379279381063	1.98595742312503	1.67783762264066	0.906370236374828	1.55548371426864	1.04233365963241	1.6635254142288	2.28129514141591	2.52026033127181	1.78281317236292	5.37712871840075	2.3394657703793	1.63572840418404	1.80647325448726	1.9792884256048	A_51_P449171	hri	5.37712871840075
1.34205864655042	0.825754983825495	1.13872855505598	2.6560308673842	2.60532288880818	1.50336179600337	1.55120451539777	1.51838220971161	1.76546277318875	0.370539728006545	1.24645819640361	0.629765410594452	0.63587842038199	1.21889112108127	1.73931528528437	10.1899291879587	1.24782783855147	1.495153661441	0.933083201688244	1.12731252845423	A_52_P118638	hri	10.1899291879587
3.17712909043106	1.34976396676841	1.62309462615223	1.82397632542176	1.53256021419365	1.18767731197024	1.68706731948639	1.91098146506678	0.85020943696129	2.72525908622284	0.963738778198653	1.09469950593078	1.27050945085064	2.85335854770871	3.31064302057843	2.47278511941713	1.77974532473677	1.46287137225796	1.20674659533208	1.43009008065518	A_52_P228079	hri	3.31064302057843
1.76036367870296	0.722574658102809	1.56399843026289	1.32092616838249	0.55829346442995	1.36421097794526	1.91657224295258	1.18288520525181	0.8421374508399	0.598183132068708	1.45975949823661	1.34504814086298	1.89552647777805	0.997089401543315	1.26808323953864	2.70835584974289	1.2565303588346	1.04832995244777	1.05934285412078	1.19869997817608	A_52_P617963	hri	2.70835584974289
2.73382619868007	1.48273681644461	1.90429138134753	2.35087057515635	1.99315401488303	0.847688748905336	2.29821022733421	1.0609207566126	1.42132400244993	0.925231871004951	1.26810001531278	0.679572961242894	0.823210618429512	1.29036986239276	1.56226458406517	3.9755709878149	0.601499185620386	4.09804503689673	1.97248308205543	0.82182464362702	A_52_P684647	hri	4.09804503689673
2.3471287112488	1.48713967218256	2.53474683816508	1.3865186793966	2.33131145952157	0.796234254712444	3.85660524702853	2.5295506639313	1.26590624290258	0.907089139801161	1.64630006635958	1.08929717045574	0.991887719766562	1.7555681045687	1.5181168627466	5.66877023228544	1.17563653541266	1.91131938334925	2.16063095612045	1.04956458008361	A_51_P238354	hri	5.66877023228544
0.945460647971518	0.708791171265163	1.03467452931278	2.40638298620622	1.28486082139853	1.38997407663275	1.5827749550262	0.688547619164036	0.907880492394553	0.736169370366216	1.65495916233412	2.03695558688487	1.21171727696679	1.57396816166025	1.31592528653408	2.71903110490895	1.43865557596371	2.6572224636643	0.736255613193187	1.69931198438781	A_51_P301566	hri	2.71903110490895
1.10854707875633	2.365529637813	2.79865497605765	2.66719157430412	2.42290835519012	2.11023456599355	2.73584079841231	1.19888108899542	1.94570131969386	1.44542059023403	1.69463389870527	1.44665093475972	1.39214401661384	2.26317849349751	0.948311739899672	2.04067478772895	1.47800089291661	2.09351853320533	2.15388297450808	0.382215453674994	A_51_P386648	hri	2.79865497605765
2.23928181933504	1.26021387489754	2.4520556089293	2.03978594450336	2.06664924951756	0.819709588702906	2.14230511857264	1.35186741077164	0.680256005687223	0.895289312619086	1.4872135578327	1.07999619084905	0.869560167476119	1.51326665613971	1.22225316412194	7.58443830640678	1.39083814298927	1.02227574851263	1.90121666328424	1.10416708208756	A_51_P211732	hri	7.58443830640678
2.1503481842124	1.52150524865902	3.24549722766177	1.3270541291976	3.18309094947293	0.98880343099962	2.53441220830124	2.98856994880244	0.67118741151321	0.891164899676284	0.992010768305382	1.16708441144401	1.25823139491372	1.59007066166308	0.840761795944756	4.97356374372064	1.06134501773906	1.70508154565093	1.40933949652186	1.51388633216679	A_51_P474459	hri	4.97356374372064
2.9198680031922	1.71946728528238	2.99769863745799	1.80446906095782	2.90835317104577	0.895909660517986	1.65635121857849	2.94901425257674	1.02483257910237	1.11575715564122	1.55648604888288	1.71723700519531	0.86915290935186	1.3010020079126	1.48951452358895	2.12332838018312	0.804245312737536	2.58264501870266	1.18969132387553	1.65497153491705	A_51_P253074	hri	2.99769863745799
1.90466929430045	1.12454976255996	0.992526195442687	2.82567058002502	2.20933636547788	0.620331220367426	3.33894309308823	0.78183690613716	1.76708670766529	1.46607577403881	2.01511589379894	0.916126097933913	1.58804386745409	1.12758935064695	1.58342691205028	3.1062719014398	1.01934801681284	2.92591532343193	0.947770439930244	0.583110825340047	A_51_P473229	hri	3.33894309308823
1.9360459047671	0.635153530315912	1.56373469846726	1.38287617756651	2.14221803896449	1.71637368992729	1.51066843352277	0.99757820002744	0.935418993146993	0.897100744090163	2.50622049841772	1.4347644120125	1.83905416306859	0.940070611177011	1.36923650752837	4.21993768811244	1.29183953441248	1.66425377935794	0.787805907478309	1.15175612865048	A_51_P502580	hri	4.21993768811244
0.809086411164409	1.8177334179255	1.077652310912	3.17671224218217	1.9063500335919	2.03054692534119	1.73529673249583	1.61030789520281	0.532241760330356	0.804274245250921	2.79031684566532	1.31709729556063	0.819807283910663	1.88035813803356	1.12595277089022	4.77874330067997	1.41957419098134	1.19073780448718	1.31888575354008	0.987680755449339	A_52_P17194	hri	4.77874330067997
2.78713984551868	0.696422875098746	1.86950384876003	1.93926523272137	2.27357220937225	0.982340357922217	3.26980466639321	0.943089183204992	1.34089391558007	1.82791037097689	1.51250291973232	0.803803640956453	0.489308802203113	1.82139842842381	1.02463674331225	4.21759510062919	0.873753473318448	1.95840621374939	2.55955067351365	1.16378170576955	A_52_P63892	hri	4.21759510062919
3.2951016942127	1.32626538650857	2.11739056457887	2.3201777778791	1.76557192106878	1.10282468854182	2.270963396124	1.61283134144651	1.26028794509839	0.848223184429478	0.987053903932252	0.900289905375884	0.780243702132874	1.92336430403395	1.08924951997731	4.15133618756847	0.525008110253917	2.19383930898062	4.59331584543295	1.00964924373276	A_52_P99848	hri	4.59331584543295
2.11177368995329	1.6975504467427	2.24006268063303	2.08500175053695	1.68609619639314	0.550317352181799	0.797252538219231	1.56128927583594	0.870451998297694	1.33274979504215	2.68572861425275	1.9228079107486	1.34448174495402	1.33920834474369	1.77912675079611	2.74653096310626	1.42847033768206	1.37394939907735	6.9434525823097	1.11483057149181	A_51_P283590	hri	6.9434525823097
2.34727039541478	1.25736688333863	3.03362847415249	2.07351545883673	1.29757064935721	2.14432432567774	2.45246911092748	0.997877621813594	0.964354382844597	1.12803017488253	1.50030992354915	1.60210427344394	0.539038642417802	0.849468816664525	1.20218781177882	3.24087979529428	1.03500695125456	2.05479089163466	1.13874245012496	0.880023688810428	A_52_P213932	hri	3.24087979529428
1.24241912747354	0.908214318102128	1.0762240482024	1.3461826515696	1.76557172988662	0.914149910438775	1.43759825260773	0.973242895713052	0.615738255912889	0.969498134945646	2.54881399440089	1.54642972707521	1.14298657582079	1.3239654871874	1.15341463863744	5.35772419334601	0.929317871749738	1.25103403463988	1.51202481635753	1.19679617966501	A_51_P246705	hri	5.35772419334601
2.96381996345632	0.655641960564963	1.25037832649363	1.45765431915531	2.65020113919681	0.789097227980883	2.21961051963689	0.848456853247709	0.975334941743949	1.75341362473037	1.32998203706862	1.33296025256104	0.540388810452463	1.25281830214141	0.903840251291825	5.02757307240468	0.660152730880799	2.30004770740001	2.36030085408224	0.691349310634333	A_51_P186469	hri	5.02757307240468
2.59785958743702	0.677168821963959	2.12754652601098	1.90578642570243	2.29604303904567	1.56341141802611	1.92949723772042	1.47766235694427	0.680270915195886	1.68681191769474	0.895246487696194	1.20152957712713	0.509129936615733	1.19194375191185	1.34492263130982	4.92105102487476	0.853838840648555	3.5503948868915	1.46159950638883	0.965375679088878	A_52_P407220	hri	4.92105102487476
2.87036031983379	1.29410060652943	1.68392396139058	1.44325826156235	3.3621681743623	1.32381334989129	2.2961724120083	1.26074382798704	0.864228836819035	0.913688266023978	1.99474839584356	1.10306276046072	1.29224297572937	1.41000354565336	1.62882787057831	3.86245981426283	0.697551814199573	2.09370403901943	1.69314284594559	0.518206590942013	A_52_P264368	hri	3.86245981426283
3.05020510749084	1.05874347157191	3.05490956660976	1.84724175524959	3.0813393333026	1.15697968408626	2.66978282624825	1.27984838849887	1.19471858454969	1.30142522328587	1.09042665931275	1.37695045418845	1.47195283230916	0.996842687958787	1.39907317311284	4.19453809124692	0.522789793158627	1.88858115267258	1.90739171904117	1.42460104734196	A_51_P160754	hri	4.19453809124692
3.01457009421837	1.56828547146856	2.53088740850082	1.47097216397263	2.93927915343109	0.658977375262116	2.60499577449679	2.08139557331583	0.865606865174875	0.903136074803651	0.961586706281621	1.25090756401209	1.44647991258201	2.05885049832022	1.73781987368143	5.71458347688754	0.648388384305793	1.6473426735494	1.59169529715964	1.44558499315631	A_52_P542388	hri	5.71458347688754
1.77356457537702	1.05064670882971	3.4368801880079	0.990221815335633	1.77750882988149	0.715200219711277	3.09994324946059	1.68122198575375	0.820463460535803	2.15638802190375	1.18838215730282	0.980877206169446	0.827322870836875	1.16757942164791	3.51966780427454	2.02569812594477	1.14556560430368	3.70089658251544	1.79605554078949	2.24460114017603	A_51_P138132	hri	3.70089658251544
1.76516799212338	0.934427274751123	1.55409704708156	2.27550307314825	2.10463265328213	1.51108264926297	2.32822149057975	1.43191600556727	0.878976139636719	1.58638185063281	1.96758570155704	0.951752211443536	1.20184178265254	1.22458339714383	1.07887297529848	4.90032545523225	1.24893385506517	1.41013864790589	1.69695215158185	0.830784754879639	A_52_P151278	hri	4.90032545523225
2.33442906593627	0.933874965892223	1.50933350363761	1.06731207521675	2.87973851847803	1.24628039626641	1.68802954311459	1.54332417555158	2.46464183951789	0.736553042293105	0.762442243638837	0.712890511568549	1.06656642259629	1.68628408932503	0.789819617420751	0.819985424154007	0.65727571719177	2.68080948897606	1.30244295256716	1.36176808019	A_52_P680616	hri	2.87973851847803
2.94759078733162	1.59480624251525	1.69447601009646	1.01319978484904	3.17803669032611	1.04543604267474	2.24466093135986	1.52329619534648	1.47669318978184	0.838478218164382	1.14833401255073	1.38602168854118	1.56801599417092	2.11096013293929	1.31895094227626	3.64623684562972	0.629190581620043	1.13775079588035	1.31488059876393	1.78293447863791	A_52_P947847	hri	3.64623684562972
1.52094750097796	1.91358132281584	1.44947056744953	2.38927081457763	3.02233377926675	3.23017247550012	2.78480293829717	1.50298233186721	0.744831756479323	0.881329805686824	2.26868606404879	1.24127308495291	1.31498303622495	1.65068478387887	0.75049739565985	4.45932111270642	0.972414112838502	0.798569143805032	1.80568473874222	0.618714768585172	A_51_P432764	hri	4.45932111270642
2.40360051383494	1.23485372643823	2.02859316389314	1.26925061726929	1.42520897341037	0.942285105178205	2.31049996717455	1.56256443531487	0.811603975126649	1.03578849522509	2.08405528791107	1.19143694469658	0.553078086207334	2.27189582351395	1.61549803870185	6.8977606445498	1.62309256950976	1.60794108176093	2.18722790572027	1.35902252296017	A_52_P641758	hri	6.8977606445498
2.27459423883834	1.13487565733228	2.34921619619065	2.00185198395859	1.64100616819672	1.78830424340511	1.31916034594917	0.865570184618734	1.41359262128084	2.3359245416064	0.877642591551666	1.29587476276338	0.688073089409153	1.75880894703962	1.63897671533172	3.37973893182201	0.438494869190826	3.12685242862162	2.02094379558866	0.536109862403831	A_52_P147521	hri	3.37973893182201
2.79108571561975	0.97729493775073	2.98319597640916	1.4571649098039	1.23225296050761	1.06132331061231	1.37902235050708	1.93734704648826	1.1409648835369	0.738499720318494	1.10999929940575	1.32006777165006	1.51683837368851	0.938049980505678	1.24683643017822	4.33751953627648	0.602568196814681	2.19172621907337	1.90734426894761	0.745188319644821	A_52_P173985	hri	4.33751953627648
4.08386572427924	0.73162393897814	2.16984726169162	1.17615663081148	2.01081629479343	0.930258011205908	2.02324262587525	1.47725600951264	0.859313439710986	1.27763200597491	1.90097424135004	0.809693172964262	0.63619357927921	0.742799900288095	2.01802476507945	2.06445481658984	0.443341790973937	3.4257581249487	1.34446665154338	0.680151934639379	A_51_P189292	hri	4.08386572427924
2.04060088952852	1.47701033649932	2.11724632329291	1.24512720992716	2.73906389640497	1.05152466746599	2.61812603214215	2.68815998564758	0.899203409585803	0.697833123010653	1.13423413320548	1.4277873285652	1.38618828929097	1.87372836424028	1.2235138540537	4.53214787037321	1.0905025810893	1.35236203033961	1.24569492691729	1.89365403950282	A_51_P510713	hri	4.53214787037321
1.97498941273075	2.25198515636709	2.47491737318097	1.1812345370175	2.46712444259603	1.22490182115447	2.40048093462769	2.38490590086065	1.27193327366693	0.848217621364732	1.01040317744987	1.15033857799516	1.30203331008716	1.9731963690582	1.39255369162502	2.18197893687036	0.945784122015092	1.58959531631378	1.30840225433853	1.38089423460217	A_51_P361535	hri	2.47491737318097
2.5807194700587	1.44325887531114	2.64597770008154	2.78391607241063	2.69275976413257	1.14387557671182	2.904183763288	1.56706478945053	1.03859091866684	0.846155501281829	1.52858516075917	0.913390012029582	0.864447496907158	1.85972210351034	1.32092769351222	5.84467830385537	0.980099028375472	1.79151356922321	3.11147704069765	0.949997260351606	A_52_P114722	hri	5.84467830385537
0.727337958230674	0.840127602148969	1.15209160424875	1.35300176012213	1.12415105283155	1.08220385875329	3.00004518049793	0.826337220425749	1.02937974006715	1.40999845936456	3.44490125362562	0.900526844689255	0.828331704519388	3.20350649578373	0.93196319812619	3.83354428865042	1.44935008173278	0.98675598552269	1.17652107771537	1.88181837787336	A_51_P397934	hri	3.83354428865042
1.64079854380454	1.06538981652407	2.61214484000036	2.22175595101162	1.95260270203592	1.63848855269992	2.14342632358716	1.26320701453627	1.0304295460511	1.1954582575942	2.291692606	1.51533700411647	1.20878946627991	3.43639656604729	1.70082458260031	3.21117595283945	0.909670199173531	1.17247967517736	2.45640582185437	0.282951803305753	A_52_P309364	hri	3.43639656604729
2.81761872558463	1.61679932096271	2.62623242955679	0.932864132029621	4.06549080546637	0.681135968993489	2.89671825880804	2.69858528392193	1.95057643596481	1.16785525251929	1.07767117275843	1.70837508759006	2.14390219216763	1.12998663824889	0.732091043420047	2.12147389991946	0.587075866824715	1.3770713247414	1.27677821788566	1.50993113913097	A_51_P359636	hri	4.06549080546637
2.84061653142675	1.85576596592951	1.16481516433449	1.6139484208338	0.876077123814504	0.969725674170937	1.85104455611444	1.55821268954925	0.743514407345869	1.42054016103378	2.54471875137375	1.11431172614945	0.900783498127688	1.78561925972193	1.56207543974789	1.5482925153701	0.639154067113343	1.8211402672761	1.97786188665289	1.1039010011029	A_52_P440836	hri	2.84061653142675
0.975206679239369	1.08741787503141	0.849777569233749	1.5301501997958	1.00454963742849	1.04107009592748	1.92415085530093	1.63365466596899	1.06050773129233	1.80943783786412	2.61654002229367	0.726960158799202	2.15542582374796	1.42783307179406	1.14735499168655	0.616264910267704	2.46815320002591	2.23752493604115	1.62003706218744	1.35151255643559	A_51_P501730	hri	2.61654002229367
2.07046985639543	0.772677182204693	4.06691541946321	1.93966756483503	3.04403658238821	1.05774052588836	1.99322746587469	1.4028326523192	0.555067542069215	2.22710833628958	1.3355035397142	1.56950274374638	1.06805354586807	1.50213118227547	0.812809131559014	4.06420920627794	1.05352200565953	2.0153460923946	1.88134737095841	1.50742949742169	A_51_P461429	hri	4.06691541946321
2.40733025161654	2.0898075716879	3.73938356476533	2.30868103383953	2.08166647569985	0.699868871165126	2.92385901497787	1.95741543291813	1.46120731817808	1.01648941634475	2.02387054939125	1.31278442623276	0.837710647945558	1.4826910470334	1.58124222967935	1.82084245718904	0.798208080502794	1.79263881351024	2.30968597090553	1.1248921386576	A_51_P151586	hri	3.73938356476533
2.37541460538462	1.40098605643326	1.82516992695521	3.09639887978337	2.55434246371133	1.26861295899161	3.64063663178386	0.897656358621533	1.07783416532991	0.992161648324209	1.46283391332745	1.47984201314957	0.647613213081489	2.30839566579355	1.34149809114835	7.99472347227374	1.28654435363665	1.96281664248641	3.19193924955223	0.717026623301293	A_52_P365011	hri	7.99472347227374
2.3877850073348	1.97503915283898	0.871280979955593	1.4229182123239	2.17869841110899	1.67806516061381	2.23515309450481	0.980943807112525	1.19801416179135	3.42576562003519	1.51498169401576	0.709721877475569	0.78918716030739	0.684890741682115	2.82398715121787	0.897377635681034	1.57505270636274	1.81371793024815	1.45889196050338	1.56735032371496	A_51_P435214	hri	3.42576562003519
1.4654498104547	0.890229976093391	2.71280676412436	1.18384544047276	3.15857907790524	2.19334807118087	1.71947407444622	3.04824529669788	0.970091655056379	0.740029462812935	2.34324662553959	0.929462120774201	0.707973522745528	1.84468373684892	0.99619869258192	3.60707249974631	1.16547266802462	1.54102103108654	2.14046032277591	1.23922733217967	A_52_P579517	hri	3.60707249974631
2.64412418751135	1.11823207012155	4.32045778303713	1.58149310291573	1.53843445656138	1.46321814663198	1.72343265248021	2.89347067766925	1.5048169016335	2.67561264640624	1.27592881759784	1.38550600801557	1.83562006940813	1.31473392876734	0.312064463760939	1.54696544790326	1.18342712871233	2.22695241979501	0.624479432999204	1.36784747366372	A_51_P409694	hri	4.32045778303713
1.72177844740378	1.36510119590679	1.11549054832911	1.2268749852683	2.6581637604134	1.87298528659503	2.95766807096449	1.98146405097223	0.980285731425672	1.01146997617317	2.38042566371393	1.19440338875512	1.53628099697122	2.29262694574991	0.96231881604551	5.30258145839095	1.26506677985584	0.698884043801836	1.11893078614052	0.835378180134966	A_51_P288138	hri	5.30258145839095
2.18094280391358	0.915461297912037	2.53866401052099	1.29013018958024	2.23821981147468	1.13138084478869	2.29319009296609	1.87582391237243	1.37643532062088	2.16753241157915	1.60781133086342	1.23487952870479	0.791677855886126	1.34634622256095	1.81360868289195	1.61253396364709	1.89173341687825	2.35412081696986	1.0863260989993	0.95973256272508	A_51_P432288	hri	2.53866401052099
2.54032581127731	1.34089632375756	1.66438585772667	2.93177739627789	1.96106835957761	0.975416282909318	2.8865858884175	1.07116180963346	0.812935027434842	1.37463633978925	1.12295025593205	0.441404163720025	0.919656084578121	1.19973328052036	1.44987369719992	1.92327534570805	0.722254135439238	3.51046677796379	1.87370244460144	0.409073994222429	A_51_P296013	hri	3.51046677796379
1.41425282749824	1.14316854278313	1.29024689006864	2.29494549323933	1.74351302298591	1.99361559582469	2.3412050890812	1.03387015103766	0.865867288685235	1.61907066010839	2.42732710938787	0.748872249768417	1.12928972697679	1.09637720084426	1.34102376964594	3.98819781183466	1.46526036446417	1.50905305339427	1.40258897810429	1.15239877755516	A_51_P203800	hri	3.98819781183466
2.05704290573942	0.817412675447125	1.72865858076584	2.54772285346711	1.11070521274251	1.49511585913015	2.67277552995325	1.27475247736603	1.0989317990493	0.783921120411135	2.0955454958259	0.791494495351705	1.49381623190941	2.35521084688817	0.715064901238578	3.60018328920174	1.69659457245738	0.992309818173351	3.37247848247272	0.720453278286336	A_51_P220813	hri	3.60018328920174
1.26374200681847	1.51040410952696	2.22771187074452	2.04392190492829	1.54678788938673	1.58115763880052	2.68224034750614	1.92171262514324	0.998919648399465	0.439962093665865	1.72190033142767	0.971495981810186	1.2397476848577	1.74348524872422	1.77196115398947	4.27526016691642	1.70271477019373	1.78604461396359	1.32306819815884	0.464294826226579	A_51_P162676	hri	4.27526016691642
3.05563191915869	1.75384693548941	2.80887428931978	1.20824812760233	2.83873054990206	1.29134425662775	2.16883061659227	1.17696512441122	2.08903869454007	1.61109442540382	1.98658698903706	0.577539665652371	1.49601226045686	1.96545894405492	2.27910171417245	2.31639001606354	0.954361412175425	3.56934017513133	1.29361800126857	1.16845478087623	A_52_P94874	hri	3.56934017513133
2.89282151432883	1.2543679193165	2.05995850545482	1.37917455918158	1.68530039419697	0.996041666750674	2.15706285499967	1.56843036262195	0.845973008522165	1.11285129101233	1.85485021973527	1.43737002702135	0.793596311373146	1.87413030614364	1.25075379282469	6.27659045555269	1.16064112945627	0.972319012838197	2.60191807123475	1.64200061641939	A_51_P377452	hri	6.27659045555269
1.88807153784366	1.23619662352223	1.67874735627159	2.1523610600589	2.17302565640176	1.70223068559904	2.50183657250236	1.51122227930725	0.668919291807947	1.08133344403589	1.62314031718483	1.50902831997586	0.794703405261898	1.99553827971225	0.823423533463574	7.42139142207583	1.46932054400617	1.11320336324329	1.56746667779569	1.24862562695535	A_52_P616392	hri	7.42139142207583
2.03938704885824	1.97057630739315	3.39946132840465	1.59220433216514	2.85636886707742	1.71303300230772	2.1382030875374	2.17766682814435	0.540126587563338	1.37680724878091	1.6165447072633	0.93144151149578	1.01997708344401	1.0545691708937	1.52478921555458	5.82691885991988	1.57946860794171	2.2417904727389	2.35945843720689	0.790234866598053	A_51_P181565	hri	5.82691885991988
0.97460574737587	0.954827107258251	0.861237108571546	0.560754772634188	0.884254119875967	0.815186498535402	1.76765477790495	0.842072216175533	1.21978776102571	2.62198178069589	2.20039944567572	1.54899912108601	0.754725295486677	1.40866386002196	1.20539177325025	2.42082261204567	0.923594874700559	1.26460005199268	1.12388423786657	1.18740064503132	A_51_P323451	hri	2.62198178069589
4.93368690881567	2.11199066443114	2.13809574674729	2.52345821304514	1.29920009346035	1.24881462417651	1.26480051615813	2.46153864038026	0.608162440842617	1.24483980297361	2.30563010748383	2.12229135272854	0.939654422257409	0.974114072347211	1.43790646936553	5.00414948878943	1.16377625289197	1.90865458664732	2.23044374509742	1.26025302498719	A_52_P127720	hri	5.00414948878943
1.84396328178779	2.04862711049414	2.24090843527095	3.14812976267397	2.24336720810151	1.10743370547378	1.71668768508004	0.554042919773121	0.659037701388034	1.08954121712155	2.3163941997752	1.31184020094874	0.878830731154366	0.869039814556773	0.777676948230503	2.2660989783431	1.06739757603132	1.95238447870345	4.1100023330627	0.510406030829791	A_51_P465281	hri	4.1100023330627
1.97486346181817	1.39082510142389	1.93851041256135	2.19776842830731	2.21808983541032	1.75865557223434	2.41908877227416	1.0845252382619	1.37481385222298	1.01782533466482	1.56324349034275	0.744641239182544	1.33049051273697	0.956670703654406	1.10806810695877	4.62927325946014	0.627797387000599	1.77894345848166	1.16545593531847	0.646930096732137	A_52_P112707	hri	4.62927325946014
1.55109816655585	1.26968281717397	1.3535801901145	1.32005175308979	1.42633081575328	1.15005157147112	1.41598276475713	1.07122256978621	0.713133822446701	1.75156016700402	1.94355146072602	1.56999389801384	1.49426092808098	1.38302667032676	2.15915418202386	4.68845187826635	1.58096257932102	0.660753083791523	2.89982261090737	0.960001077126073	A_51_P492807	hri	4.68845187826635
1.622072623527	0.864898077338649	1.95154184548633	1.85961564755679	1.18890262773553	1.47476426686653	2.09429382794679	1.57446671107858	1.22723358743611	1.53487587271823	1.57076833591387	0.939552756457642	0.729440584299525	2.37722898719978	3.45322834319207	4.10398986037609	1.2405547816486	2.03682803759901	1.16971253242431	0.955886792272117	A_52_P494930	hri	4.10398986037609
1.20389703582301	2.50242857184469	2.03301174421951	1.79194088498513	1.73824853610194	0.358041077044438	0.774174703651832	1.44171827209359	2.57787643578226	0.992909124132951	1.12040025662389	1.86031443121155	1.8999378713846	0.967844100636663	1.56625253293033	1.82601757034551	1.76226458044171	2.59197654225003	2.10520775023318	0.4414910608774	A_51_P345344	hri	2.59197654225003
2.35229425371938	0.943290505167474	2.43670710305145	2.63508506116075	2.18058833592419	2.20535934067924	2.18159751313249	1.18009411022212	0.789833185556582	1.48117302180486	1.92483959030913	0.832932229767507	0.463449671536283	1.69191613207233	0.761155127289808	3.83410763481219	0.500084420312988	1.7282489499614	1.59882674496708	0.811904900203731	A_51_P405167	hri	3.83410763481219
3.64317789481955	0.962102666152721	1.6543361607792	1.04157867232393	1.95450644269045	0.799433115717135	2.22978453890788	1.44668285700885	1.43540245021807	1.12594643865322	0.989632112988052	0.745126265239234	0.751079847808945	0.942380978987401	0.885684677736395	2.75496222230116	0.944202578378898	3.26617489002407	1.15835042610365	1.43040061501863	A_52_P540447	hri	3.64317789481955
1.23867509541727	1.30179665721463	5.73456641579953	1.09063003543322	2.0529324699492	1.96143820533944	1.94870069028928	1.79081266359653	2.37466937373929	1.94842334647652	0.774216849497467	1.22513218099887	1.37093764670391	1.50650941379985	1.01736160117943	1.77418978748276	0.904556007579727	1.60282843924307	1.29609743212723	1.14407521928195	A_51_P317031	hri	5.73456641579953
2.3643785226167	1.96969606633129	2.13242065732957	2.02517470124612	0.737495283711071	1.80866569920188	1.94764443962407	0.963910842842094	1.17286132149268	1.87854155287744	1.46828008160154	0.834593574154789	0.999070694747345	1.60725074755362	0.723037972790747	0.538151923221299	2.90985333930332	1.74710087968634	2.63066069271325	0.418692775661516	A_51_P269546	hri	2.90985333930332
2.23286822696695	1.02332173647782	1.78576768550122	1.28252293267238	2.3286755523356	1.08125972470669	3.13561892747745	1.56074501572286	0.749515758735739	0.596789753757118	1.60625515201809	1.46039535685992	0.902544105448541	2.26208098292671	1.06832397101607	5.96458826269091	0.785702001562411	1.25755272927691	0.983679769206207	1.40511473780785	A_52_P674847	hri	5.96458826269091
1.86394647382134	1.83375425121727	1.53126483033221	0.865644095956112	2.77151360512388	4.19647499052366	1.4711593619144	1.59386824141025	2.44827667602722	0.806644063493308	2.30374224439582	0.960141972461051	0.762270098681864	1.69078760639115	1.52206526074399	0.572045945719101	0.858929549810412	3.37514639636906	0.962039085880506	1.89720776460841	A_52_P98698	hri	4.19647499052366
2.74534712591111	1.18340149568215	2.22310060590512	2.05217271342675	1.98556508086681	0.816854824442558	2.12906475172474	1.51362387517972	0.625572463479619	1.08865916210648	1.19698623529799	1.09361103110383	0.739517457478351	2.28785702457684	1.65485968132187	6.38184814155425	0.893745864485977	2.13170366236324	2.18273528046318	1.33770489760987	A_51_P412835	hri	6.38184814155425
1.56318322272478	1.73872538839938	1.88794783539438	1.36788080362068	0.973965675913442	1.4217836632061	1.41204241797914	3.23670350883954	1.33578067335742	0.978943355621579	1.86802791804542	1.63634353068026	0.959346295435337	1.46732155155194	2.28308928638225	2.66638782843336	1.8883870103864	2.25691642122803	1.941317315176	2.15056867701903	A_51_P394802	hri	3.23670350883954
1.45151623232223	0.774358492556813	2.56499661573687	2.04880874617147	1.24832056658111	2.17498410511474	1.09689059985013	0.586753750115329	1.45340455994486	0.769208928468667	3.78611982622297	1.72228757960426	1.11278831962231	0.545310176164358	0.825672928637005	1.80843791604095	0.987036943085839	1.86153691802734	0.866634786204241	0.875337078224624	A_52_P431116	hri	3.78611982622297
1.7759339773737	1.51567537682552	1.82588415563624	5.42033842645424	1.15613116743468	1.06385760015926	3.56433463114184	0.661183479530961	2.25256575539017	1.38675831352514	2.00471142726747	1.25959915127485	0.565668394909466	0.750152545037331	1.60657311286773	1.68485864336656	0.913699645253233	2.16660904279512	1.29055724799784	1.22485694784879	A_51_P309370	hri	5.42033842645424
2.13333390647833	1.11889117285568	0.862974054041123	1.76383082598349	1.4084709849734	0.778147672072554	4.45061371892191	1.59331814373586	1.05322332235437	2.5569754790768	1.85053218715507	1.93601796195848	0.815988842068666	2.11238709802535	1.47508766993289	5.73391122255024	3.0705490736186	1.20145863733495	1.6396859627212	0.963433126208371	A_51_P402943	hri	5.73391122255024
2.11577021983863	1.15901785789853	1.62166466453747	2.2798605097172	2.29161543908285	1.02016243281507	2.71508837203991	1.40759675050344	1.14351642938427	0.95397554376753	1.7295909435156	1.04641793827832	0.856099894839657	1.85361806182234	1.34756984609747	7.49695345839942	1.33255794292213	1.77322411234402	2.84836690174975	0.718567018875462	A_52_P31577	hri	7.49695345839942
3.12206456162147	1.54073174598069	1.45267854566474	2.230795359408	1.80031563119755	0.609654573906846	1.68368004545664	1.15610646707948	1.22241834552478	0.906858367913721	2.06183388252203	1.03337690530644	1.0760881272951	1.74820531875444	0.653992467784472	4.4809657550302	1.30668564978211	1.39001726530799	2.30855143544835	0.812564135853157	A_52_P373392	hri	4.4809657550302
1.77744449732491	1.52444028617175	1.2459451014551	1.47337700601093	3.80861891652302	0.985881518662395	1.72771245243634	1.07468950696512	1.23257593069383	1.04100527009961	3.46358538292688	1.04650231207602	1.56674242687419	0.850955536143338	1.4095659810707	2.80207611421252	0.876213824279017	1.18022580856682	1.50849292611738	0.404381686930605	A_51_P463497	hri	3.80861891652302
3.18387090237241	1.70059155559258	1.46914391490268	2.38654758579643	1.82721588591983	1.74987929958491	2.66774723999597	1.50210294419249	0.745801135474524	1.30958100247693	1.08789228044228	1.23459761067924	0.874492814117768	1.86035310521337	0.759409674204925	4.61271937685336	1.45958230585504	1.37309484329828	2.49759700089503	0.829963569096926	A_52_P82488	hri	4.61271937685336
2.99400195734779	1.80795730784542	2.10773889000418	2.01882002750859	2.15608089088085	1.07828198923036	2.80502456252798	1.45593955269407	1.37586341498066	1.17171785199702	2.24068299376054	1.05846904744109	0.906212861592448	2.04705288522934	0.918550976245516	5.58262778403081	0.980060792912064	1.73646853791982	3.19908983014819	0.60678697392637	A_51_P300281	hri	5.58262778403081
1.83541703328257	0.660326235429777	1.12858509784254	2.17498783837267	1.04765423551669	1.31820330531723	1.95952462847604	1.17321006262576	1.00383633027981	1.27392115412973	2.26039140942999	0.912605597287493	0.968232483910758	1.18419582095882	1.01763903839429	6.58015814554556	0.779401653121229	1.11384486913305	1.37431660098875	1.54339160592871	A_52_P507688	hri	6.58015814554556
2.43331907675961	1.50716165098259	1.41887690427514	1.88954500781147	2.08296879513923	1.1138230243335	1.6968978639577	1.34111971034777	0.65957343767259	0.881415172297749	2.59110250717733	2.50922092159096	1.48896386713809	1.85371193594204	0.92609469182077	5.48391538018561	1.05275949535964	0.757025210352866	2.88295679391015	1.7626232418571	A_51_P407989	hri	5.48391538018561
2.65241775754303	1.60478537921782	3.12302864552001	1.23764690478414	2.33661386418202	0.931367317853694	2.10454363391701	1.99285235571367	0.559625688875069	0.72154626457274	1.75547892180956	1.21348750188728	1.01439952148608	2.00777914834125	1.66293715997014	4.3167018354173	0.876111301994913	1.17023967309692	1.40348104991526	1.22765295165324	A_52_P598309	hri	4.3167018354173
2.26386651903033	1.98692088799834	1.80635889001621	1.23537822897551	1.33485221257083	1.62348604136073	3.02105139320707	1.27598217233668	1.16110889054413	1.10129704143737	1.45839511109674	1.0328688400298	1.02244024677615	1.93833192071451	1.73777662867325	2.96921240131037	3.25305135061872	1.48079314372261	1.69362279666285	0.948414655432331	A_51_P265778	hri	3.25305135061872
2.08133559563315	0.705192218782251	1.99517123497774	1.81594433755949	1.31972187478405	5.98992148356895	1.83121567266228	1.67819964824769	2.07881953242875	1.78003911839486	2.3852191325902	1.18349481503223	1.61683912190191	1.74223653897302	1.95405675427565	2.60588531635806	1.11646076511301	1.76663953290659	1.02857993122181	1.05133854719166	A_51_P377948	hri	5.98992148356895
1.93698687489709	0.619094292446663	2.94348549771712	1.68462651561741	1.75417162986463	1.57278305257707	2.94369727259723	2.50741340115027	2.63945505088312	0.382382608012483	1.68786280494105	0.706935482275107	1.24163827574284	0.913529069538637	1.9876528208565	2.08618146366286	0.967321102742548	1.99190373519144	1.62414286194953	0.201953393877573	A_51_P265824	hri	2.94369727259723
2.07287895880552	0.682784775304862	1.57382983465123	1.62513418805317	2.52060209063198	1.61359805676647	2.89658551365227	1.12229548553089	0.719395729638142	1.12872464852567	1.60721197731606	1.33434406852937	0.946535095435122	1.3301824164986	1.45471982832129	5.99835534470713	0.825416104458831	1.58277928939684	1.59464683742735	0.733288741069156	A_51_P192817	hri	5.99835534470713
2.52399224441888	1.5926302961985	1.85062248375537	1.50750039270784	2.7843244212808	0.895318047595572	2.81769496461783	0.78420690363963	0.819617842321736	0.914320534906056	1.2496976057571	1.03474030087425	0.996756524109419	1.37743932728484	1.44065619456769	2.87468438016823	1.15870023993545	2.03081690553649	2.39088051523339	0.831793305186404	A_52_P347078	hri	2.87468438016823
2.5898018388781	1.14066233752212	1.81326872438379	1.99673887541471	2.22987845295337	1.12329542899133	1.88468569832371	1.1945816730537	0.557323064019139	1.06728229259641	1.52680674359851	1.24319289804725	0.642844881520188	1.36919540512803	1.39955830546081	6.15082843968053	0.962596862785922	1.65453660304258	1.81161993330479	1.00392723844406	A_51_P193669	hri	6.15082843968053
1.65908638266979	1.12971405290116	1.55100650719681	2.09212169581963	2.81491622095648	2.16697193738153	2.21063353350667	2.43416206959081	0.699353371959116	1.66767620336262	2.77896801580377	1.36884201120536	0.970695899176892	1.79918167120526	0.731416217221499	2.8241586049448	1.53868469358891	1.15744370624185	1.4012606040941	1.19574324601864	A_52_P311787	hri	2.8241586049448
2.32738192853374	1.13985724497252	2.39996381539027	1.78485925202105	2.87627001014111	1.18309333003515	2.47050775704776	1.40353015710885	0.635127041612227	0.998248108712485	1.38488850973965	1.29760676976659	1.10994989971824	1.68021173681459	1.37815447412674	4.80595110706349	0.853442900907176	1.23839554711538	1.34257045765927	1.04649002307434	A_51_P164686	hri	4.80595110706349
1.62471823256586	1.31311791878364	2.09641110752384	1.9222708483372	2.8318658038006	0.641484832440223	3.14512837282058	1.14579381075348	0.510766659025044	0.556761331096858	2.05162147815502	1.20043694902262	1.55225613755955	1.3136897959005	1.34319138299081	3.88556235341191	1.34411851169764	1.69471745022403	1.56862961404244	0.666748492867816	A_51_P222657	hri	3.88556235341191
1.23710437140484	1.3543318326194	3.23035727789443	1.31327374802834	2.45082411262028	1.31030523828414	2.65815390129925	1.27554698768855	1.35533544954611	1.0229910407305	1.92365159322742	2.35057894227299	0.902451787374767	1.11777737252346	1.18299404885385	2.24412299315199	1.34166592007796	0.906299585814364	1.61979173640558	0.834575362419903	A_52_P374897	hri	3.23035727789443
2.60047936454631	0.917451597054565	2.58947530247728	1.31253647130526	1.49643457832727	1.80771911581182	2.32160344697632	1.82995368895798	0.701714102939719	1.70860093362691	2.5551265728776	1.23244940393055	0.552886199507361	0.484716217061268	1.15669351871436	2.37227175754632	0.943977507295271	3.01337384542159	1.45727656021453	1.36531262893217	A_52_P492081	hri	3.01337384542159
2.00055856673728	1.48391851983116	1.34620039398792	2.47474078224242	2.02859487416614	1.48302493189455	2.08001178786394	1.36869507293268	1.29218930038661	0.836404507754019	1.63660555724218	1.14691881486679	1.19273991796828	2.14333759383815	1.28407783111425	6.69290164332762	1.4574245141689	2.24671856506072	1.50196897875705	0.765692301465136	A_52_P282276	hri	6.69290164332762
2.46297157844361	1.91207241186506	2.42721676099664	1.25211000225555	3.06750280476376	1.73105898254734	2.14376598468431	2.00631578613463	1.8175406055135	0.93212028284614	1.2101082922515	1.00836368904947	1.91412671894492	1.69062638339289	1.74162084790319	2.77919464631422	0.815844847008011	1.92003571700834	1.27237466402304	1.43340016459528	A_51_P369803	hri	3.06750280476376
2.45978795249624	1.58104703390376	2.17454551901198	2.44934811086259	2.64176040715652	1.1188286007229	2.94063274221422	1.59046999196635	0.851024727695431	1.24313966576423	1.67511799212278	0.472872488448725	0.768311561813542	1.57958814740038	1.78434658525185	3.85824793206351	0.858217736983835	1.76092883933457	1.96818405585529	0.942534244288346	A_52_P668543	hri	3.85824793206351
2.7718923208394	1.46000367906613	1.26050615480096	1.32755604607441	1.58373810723834	1.88554396585868	3.37598895090229	1.81359866268997	1.87695304392422	1.86297486387078	1.68688778737222	0.921604240346871	0.963082886001906	1.03132400045875	3.52791974296847	1.92349250229913	0.9959970675799	1.62818499508815	1.03771264821365	0.918113400905871	A_51_P429212	hri	3.52791974296847
1.60975082219567	0.981132998790607	2.58964556722302	1.91876728248708	1.89652524005009	1.37891306583657	2.26389173143004	1.10172974646685	0.848458205684174	2.18259283596019	1.75669881046309	1.13209977589337	0.658971800253725	1.29390942062169	2.41106502655908	4.71948419092623	1.79317827050322	2.70127825087578	1.93033286605129	0.705606902913389	A_52_P491569	hri	4.71948419092623
1.37721103470445	2.02293589889605	1.88795722169373	1.00862359256863	1.35037199249028	1.42090877980083	1.42254342324932	1.52054010856208	1.45347615648115	0.764377665201421	0.480512873908891	1.19322439383614	1.43732627858251	2.12429392045659	1.59198357260247	1.7508794971865	1.32723390135562	1.74238988869789	0.753123593604274	2.03091723519414	A_51_P444565	hri	2.12429392045659
3.22759268129333	2.17153200760265	1.27112395880839	3.24316616556802	2.40548162437245	1.0727553325907	1.08477220037207	0.563887997198621	2.49962509338583	1.87408165515243	1.08781947463404	2.97169119166248	0.658309678339489	1.60319232524009	0.758134272197724	1.44246167980756	0.731409965767261	1.25816563225165	1.92420285143805	0.325263855922787	A_51_P280117	hri	3.24316616556802
1.93025202985717	0.580550539468523	1.56761132853735	2.03040611830505	1.60721364994688	1.22128190558048	1.7302674198583	1.37121538437834	0.707430960228258	1.71375580465017	2.16978505655509	1.0878359079559	0.89009986574724	1.29605889187197	1.78524184126997	4.73221246879997	1.40534427484899	1.77441083316592	1.53740851437314	0.723541102046656	A_51_P306608	hri	4.73221246879997
3.35735216087727	2.18544300085702	5.16966680710329	0.820706609083176	0.972251081106209	0.727943042220165	1.57922220404785	1.62898751010279	0.60045301293252	2.75187247329581	2.41453714188066	1.01165568245482	1.77372826221857	1.95412631170764	1.07374389132997	2.49498060255385	2.24543873974028	0.837820674162642	1.94308569947349	2.19397196739023	A_51_P441979	hri	5.16966680710329
2.00814859437132	1.03897977472595	1.41649961315185	1.81350294223238	2.19778933766644	1.35111840739331	2.13358950325068	1.84944884180274	2.08423575262715	1.34980079357441	0.980421461942301	2.68744162557579	1.17099773411238	0.83030540896575	1.19320140542436	1.51041577353519	1.13839148865414	1.04322945010027	0.913893979634648	1.29693947715596	A_51_P498558	hri	2.68744162557579
1.16549449452269	0.95246136450097	1.96923875781646	1.60934769514037	2.69050262432058	2.04909751707852	2.42245371411471	0.999391616462657	0.720348988586343	0.597302427011265	1.71335323008574	0.947288227557753	1.39224814187434	0.644304814042111	1.12574187236039	2.59557517868616	1.1205430554878	1.26168124148588	1.91012207022766	0.48129799140262	A_52_P625880	hri	2.69050262432058
2.2514167531004	5.37397546116359	1.57323784855867	1.81140104969774	0.901445492304497	2.03489398397334	1.76933953973696	2.16045034021721	0.458736614972185	0.649932230940751	2.03882910699998	0.858116136952645	0.500738277449754	1.67491034308097	2.26940527302358	2.94614998317215	2.44317302211223	2.00950765272975	0.704733355602186	1.45855268846236	A_52_P384049	hri	5.37397546116359
2.68805802924423	0.891094835051976	1.78985162777059	2.12547759895105	3.1096842451035	1.01829736879425	2.22279541068539	1.18603523244708	0.49896409411814	1.00126109769168	1.73563397434517	1.57153843083697	1.09267448609473	1.0979152593625	1.43425264972927	6.35236551748851	1.17961481707485	1.95768116643414	2.97305235475093	0.713255406252954	A_52_P541826	hri	6.35236551748851
0.900642130942846	1.12930173724772	1.18604933716033	1.74664339873961	0.773144819485957	2.4265004328968	1.83715079833163	2.72351687364135	1.35627559677265	0.614446044169773	1.91226878732431	1.24836010636579	1.00311423916378	2.10891539192817	0.948718314541697	2.81841960082924	1.864670834517	1.5182084401433	1.8637756500258	1.07033277245399	A_52_P594627	hri	2.81841960082924
3.13182286912492	1.51575549020765	2.56334078858864	1.30075921245018	3.38578553555343	0.627317254654395	2.14878543269375	2.7800632514848	1.39700562007554	1.31246925288486	1.17172468052918	1.68870165059196	1.7137504156964	1.80360397596825	0.77620470630521	4.14746913595601	0.670566195038896	1.42278995476211	1.62295379033394	1.41656945262867	A_52_P663686	hri	4.14746913595601
2.94196162115221	1.04179826131113	2.46741851289476	1.89357983310765	2.36784971502593	0.877251640461878	2.34973573337114	1.43221693137533	0.712265618478521	0.939295376937888	1.23454446395637	1.43056376299525	1.0322135209869	1.79454609739328	1.37978148969662	5.76050010505292	0.587550299351766	1.71558490487113	1.53809397541912	1.24968572785004	A_51_P486660	hri	5.76050010505292
2.12817425300798	1.43904439909953	2.59388625732003	2.01529894027076	2.33846390659043	0.871712097017259	1.65322428474594	2.67772418299872	0.69167455904216	0.905407374033512	1.14647948217531	1.45316976390375	0.955391061131529	1.68023605289184	0.883909903898507	5.47219615062629	1.22345166243664	1.54498665795124	2.47403846125238	1.38434768706759	A_51_P136542	hri	5.47219615062629
2.85287668338186	1.50474447352176	2.84280502262898	1.71722205792034	2.47332655868473	1.06182877271631	1.22398362246518	1.90580759091987	1.85690213762799	1.63126688949557	0.849864185673843	1.18405527062865	1.98127111369065	1.69589321409454	1.13805879699193	1.71716124226122	1.00902076941241	2.51341339324818	1.8077789199254	1.80470800409619	A_52_P133594	hri	2.85287668338186
2.23981440721048	0.820813938807151	1.74517243389956	1.61567524132107	2.22322981188154	1.02552031898583	2.65501397694741	0.897108347548505	1.02234251401454	1.05428835923485	2.02421297827239	1.02811837222859	1.0180076488966	1.64779936127057	1.41239838609633	5.04924216125669	0.877525018567121	2.11644743220109	1.3530213912305	0.638900942957065	A_51_P136277	hri	5.04924216125669
2.27431723840492	1.57255561120389	3.26375847387015	1.64618968752887	1.75210219757727	0.736289071971184	1.21458246579456	2.06318872090527	1.59512714649926	0.955596880972836	1.26493863956513	0.931451878151474	1.2489797209886	2.07871883041546	1.91889161569719	3.83125884695983	0.522104772507021	3.14331246426495	2.14974760824576	1.2034215821111	A_51_P286496	hri	3.83125884695983
2.08030795359018	1.03824105874183	1.62441700281449	2.32740147707796	1.93606606977778	0.926741633501295	2.50500063048956	1.07136467412518	1.87092716980087	0.884976718533369	1.33441947109739	0.834827955887991	0.968593179363975	1.6469981272292	1.21533504308818	3.79169257031555	1.15819370469009	2.20373732255626	1.5288869215787	0.767015488124598	A_52_P236072	hri	3.79169257031555
1.28464445329202	0.596940664593167	1.78675528708608	2.28349596234909	1.84309591064926	1.85447479230654	3.20532971858366	1.48782217807341	0.825069486475002	1.65492937420483	2.9141970453848	1.4261857838232	0.9558602159079	2.0956141655165	2.0838244178154	4.7010846730988	1.02188015439719	1.50883110192032	1.42107095100811	0.726654258936771	A_51_P246076	hri	4.7010846730988
2.53047165926053	1.57644384528567	1.52826826753892	0.896182615237936	1.01520287023448	1.01203728072333	2.13141165983925	1.53167112163163	1.70545230946727	1.42111269502971	1.03868945495131	5.19887926956268	1.04588710491482	0.980120945823678	2.27071369298088	1.40561402016729	3.45995442103565	1.3001277280074	0.896172998977294	2.59578945616191	A_52_P116822	hri	5.19887926956268
3.34037132980881	2.06067393216362	1.26085273597866	2.21534085647582	1.5257425457343	1.01314267347273	2.25482740559657	1.40429375815996	1.15980079078054	1.14164618607071	1.37914665408102	2.35860907240135	0.661674848665868	1.88191065327297	0.923261632541431	2.45972670033894	2.17960193546391	0.650429764979157	1.89884844974114	0.338607558356359	A_51_P181341	hri	3.34037132980881
2.44997607185437	1.36552758005912	1.60531803922135	1.46185375971439	2.5674345508164	0.977657543351742	2.16888080475023	2.26428200883005	0.765616898770627	0.796722671571897	1.48421993720431	1.70564519381096	1.31115890391996	2.37535408748342	1.11792815387623	4.95910710769445	0.888031481908182	1.53572916754263	1.23696532369479	1.24051959164811	A_52_P6328	hri	4.95910710769445
2.1434001938331	0.698172586794338	1.11495427813107	2.52948686947451	2.92750072375321	1.75141215547952	2.55976738595418	1.0101266458511	1.48173945878827	0.955233722081042	2.0248784946812	0.9870850418233	1.69463001359163	1.7241660106411	1.33132567960006	3.49374408163648	1.11274235441097	1.15153464321334	1.06690575186748	0.446282938584512	A_52_P462013	hri	3.49374408163648
2.53806497583273	1.56674023197485	3.01802756381819	2.15325371496179	1.62471515003772	1.39417973258809	1.60949333467929	2.18403953060319	0.856732776024699	0.765773690771919	1.29492297850652	1.79254854842828	1.90093144967492	1.69299488483346	1.24039536038672	6.83984997330361	1.08369586381532	0.946563278649507	2.28999064260763	1.85231785716702	A_51_P255016	hri	6.83984997330361
2.18966617110979	1.00284892686751	1.98947965476776	1.02909218969882	1.24747054289791	1.11155464338927	1.56964133603025	1.35960854836701	0.830277197921903	1.58634090172032	1.85299012737497	1.3533471347686	0.707481406181963	1.21751823556033	1.92095806672038	2.41779504058934	1.00276762955479	1.16888604110344	1.60359724274204	1.17351211275103	A_52_P153055	hri	2.41779504058934
2.74806481426887	2.03790250093845	2.01715945091992	2.14280049524985	3.01090305345479	1.87865660076596	2.11224029152367	1.29940835548484	1.07805245135726	1.63926540676372	1.65666843466913	1.36556191929784	1.01756191618792	1.59459927801066	1.05912925273934	5.90293391166814	0.871987639648474	0.824600483104247	2.13209066176771	1.98233608246924	A_51_P120738	hri	5.90293391166814
1.88306579514695	1.27619383454489	0.81621753747248	3.41002929495305	1.51109796072748	1.95053695128066	1.30816331228402	1.26297390247741	1.41230467819159	0.927368763976281	1.37674741404439	1.19657485396789	0.777326677041595	2.19141431544939	2.67118497285892	1.62856777474778	0.738951245713277	1.63947767974385	2.08003593648756	0.84455560086755	A_52_P120612	hri	3.41002929495305
2.30873303101427	1.72901793366142	1.38856815877381	2.07247764615825	1.45694003893794	1.24375190186551	2.69282912987357	1.77582991366181	1.69206751716067	0.617881197272419	0.912626513894734	1.03758778511975	1.75568060988068	1.23954038012701	0.542071991615334	0.873965652689619	1.02554522958698	1.62472137686328	1.71880730316682	0.771885949790643	A_51_P245414	hri	2.69282912987357
2.36072099069996	0.99586573684852	1.71995930926415	1.37027462808065	2.55006067872725	1.46402507313506	2.09922860621446	2.21436201196448	1.54941060518195	1.47903416955947	1.43180134579731	1.57085343339725	0.567948722461676	1.68223543022902	1.05368565270908	2.23397934226424	0.719390491536518	2.07845598602357	1.49464021738605	1.40874901121299	A_51_P443514	hri	2.55006067872725
3.39559733332845	1.3175467077796	2.3345247307721	1.90177096761682	2.4147452015355	0.828779377405103	1.72134545573756	2.00868354454244	0.855305233065474	0.869296842137915	1.48843738260049	0.842378346829265	0.963013482634291	1.78224710189059	1.45036694685749	6.08896931514453	0.968123985742881	1.31210797723255	2.30777969145478	1.91189739515464	A_52_P570266	hri	6.08896931514453
2.96498303793978	1.41930102350427	2.05635087428592	2.39011603032948	2.16125712053308	1.20795608525093	2.17183289394762	1.89036894319868	0.993232483115517	1.0874736009442	1.10244824056725	0.885187228770707	0.941655285494539	0.961652191930513	1.27226319071471	4.86396817375056	0.92606376055097	2.75115932179805	2.49094602947452	1.11340122350767	A_51_P394324	hri	4.86396817375056
1.85318414068296	2.19177199613066	1.18131246355336	2.43834308494059	1.20592824763602	0.666050143378502	2.39574352686754	0.388173922611941	1.07566145412029	1.3224021469807	2.28249656056016	1.42978770242076	0.770836006337745	2.17112053372935	1.06614123020976	3.98302828348163	1.16232464787041	2.31288460800932	2.70919970553288	1.33607543727697	A_52_P483713	hri	3.98302828348163
1.44132378883788	0.706063759802225	1.52438608878572	2.03949014871897	2.30212161585	2.38729969043685	1.27690386457971	1.69226857184376	0.568189410380595	1.32787198587818	2.10810635249043	2.13327673366365	1.29884184863549	0.774676601240064	0.666426596537688	2.45077968689376	0.940114851528739	0.835726308977663	1.64939098757012	1.30067028966606	A_51_P237097	hri	2.45077968689376
1.59932806356871	1.38415614451977	2.33585387528781	1.11356045414207	2.49349980803604	2.74308917012934	1.84189287871339	2.03222740704263	0.717416295726617	1.94940347751295	2.50435721158068	0.830930392135891	0.582627754556571	1.49074068512424	1.52148900740132	1.93652705867577	1.63568436094958	2.02587832741735	2.11311920424104	0.861400128075444	A_52_P560146	hri	2.74308917012934
1.51512270418959	1.17033437898879	2.59040375183717	2.55557352469375	1.53706418572769	1.35944218000498	2.03436896493262	1.28291779048822	1.4557967867414	1.27457825226155	1.38963630754476	0.769662150802479	1.36313709053808	1.39215961176663	2.12657303088245	4.05393237552364	2.93199949017869	3.59635289567667	2.21762560961213	0.823738794643683	A_51_P417952	hri	4.05393237552364
1.63060019763932	1.37413824313549	1.91518086206896	2.45989633719949	1.86183860517688	1.94989341378114	1.75088695411035	1.04900246839726	0.77129415444121	1.23442668674444	2.52305553994149	1.45494434931499	1.55534339538379	1.27218035888729	1.56027439633716	4.07857743800505	2.16493417675355	2.58256949850448	2.5689047951889	0.646927202205837	A_52_P148764	hri	4.07857743800505
1.7559845312865	2.12769259788535	1.3612353829169	1.39624246315305	1.00320249714051	1.37281520966819	1.54317097089075	1.31611715515661	8.33807253850901	2.33076510078444	1.92768330399841	1.87833440094343	1.74221606304828	0.591146068944363	2.83044951593045	1.96552263455938	0.873613460680215	1.40034606475028	1.7706106660538	2.57346613945501	A_52_P458647	hri	8.33807253850901
1.81578504541242	2.42131803297583	2.04736834994028	1.99587451788844	2.14254234166839	1.46163676809821	2.06206078999077	2.45131480208054	1.55260436983599	0.969880286533878	1.16546365072224	2.37150744128839	1.47835401823009	1.08499507918411	2.15787764251794	1.5617593446124	0.505668423474747	2.60698448323915	1.56939852936242	1.34115586193134	A_51_P352296	hri	2.60698448323915
2.14478371832459	0.971733197221762	1.53051283991221	3.4118050545593	2.63941829645828	1.91289289007136	2.65781424826823	1.51436832780517	0.853932306391369	1.00729752122939	2.10356360441974	0.900140719599322	1.0905351031231	1.77887113722383	1.25639311600497	5.53563423140305	1.06836286551087	1.55861208163266	2.38199242102926	0.605499657687105	A_52_P354520	hri	5.53563423140305
1.91354780564435	1.18368796871079	1.39741598008592	2.28794903784228	1.69822126195827	1.3211015226578	2.46053466798984	1.36818544268047	0.616391482088357	1.07087028749561	1.8513482690298	1.22887529656367	0.932764496203688	2.3087178338575	1.3973551149316	8.31819075350408	1.58626774342226	1.58586025002945	2.22955320767974	1.00658958545789	A_51_P388607	hri	8.31819075350408
2.40552275851107	1.27938286835004	2.04889475687735	2.43056936972075	3.16487312741662	1.61331688009409	2.80465199358405	1.75022887343622	0.802013304498966	0.90352946841288	1.17842933611528	1.20575868106437	0.969679411829424	1.99508400579398	1.4241532133428	6.07312437175466	0.87648121769831	1.74261939000862	1.79114355671127	1.10689857121635	A_52_P638457	hri	6.07312437175466
3.08063450676738	1.64193908734013	2.59968608765974	1.23894613005821	3.55786348395348	0.717184834962771	2.07885170175046	2.43855430557482	1.41244262993476	1.49691048996148	1.12637703491325	1.192278791146	1.23394318032838	1.26842131864888	0.868179272462376	2.58649720305388	0.480777614247542	1.90022151903018	1.43331071620974	1.84155368496024	A_52_P337357	hri	3.55786348395348
2.11252262474274	0.731784666543128	1.18277570617898	0.947726851990109	1.32946980122994	0.919652560644023	1.92329468654944	0.970298853237888	1.57107448753843	1.45086886601699	2.11482379018948	1.49100259893033	0.523808494107754	1.59426068429556	1.49013346495119	3.1003473912718	0.916022607495933	1.50806834887364	1.32626422264034	1.79228741620552	A_51_P435023	hri	3.1003473912718
1.75234057937904	1.35553512303657	2.2966476364045	3.00672837624253	1.78890961318146	1.91034528671313	1.77872221481183	0.893115936594872	0.809669027270553	1.72695278062204	1.89472823782405	0.982941857709566	0.692921523223055	0.990083215237332	1.1180711171275	3.86403683486458	0.467189094489873	3.57691320262972	3.18821370706814	0.912861593810928	A_52_P8913	hri	3.86403683486458
2.53871463264446	1.9873610817023	1.30263586651436	1.52280474047452	1.3315178104276	1.45294911209254	1.70303974283985	1.48009969883655	0.733582939702639	1.0938689613149	2.69474828475186	1.54098509682847	1.00007407413893	1.64582698132695	0.842971878662913	6.07367639976924	0.672142470883606	1.1867339395745	1.81138924569094	1.58472382636736	A_52_P452689	hri	6.07367639976924
2.21552997678401	1.24856005076378	2.11360480266845	1.5153035831629	1.88051656434576	1.10738271731229	2.30212518943857	1.0877881800319	0.33213906076233	1.78577884025926	1.89812738903389	0.983804245357337	0.521157057416211	1.53369727679122	1.6005284253358	7.43351605989334	1.70418238084158	2.41737616000589	3.14201948954262	1.05092232170002	A_51_P183571	hri	7.43351605989334
2.33598765940608	2.58650786206972	2.16301329486883	1.64008623775922	1.65804646468406	0.766570228728024	2.64514563129632	1.85340813658773	1.48191960678859	1.11013721578128	0.98008486306398	0.926928563480811	1.04512330231511	1.88308717052226	1.39956170342497	5.28448573798493	1.14689383055249	1.89515610403173	2.73440950151605	0.905465777171777	A_52_P195987	hri	5.28448573798493
2.80040827536793	0.847903087118541	2.12070114414115	1.80524418878153	1.87101424422496	0.902989701881542	1.05590168658746	1.4825615569755	0.919551568307321	0.913688492573663	1.13846252438556	0.944803462280731	0.937391156904741	1.73219160891934	1.41881537237231	3.86442800201086	1.30493818971388	2.36741317216764	2.62523084121653	0.831195695860931	A_51_P401517	hri	3.86442800201086
1.16904996120903	1.22971077129337	1.34098374644184	1.84898735086762	0.615787750377709	1.67688035712616	1.35796361214629	1.38794383233047	1.034067395019	1.46689230452887	1.90948764099577	0.591348223032109	1.47580061455471	0.743572030736783	2.15397745166999	1.32006057929351	2.0506255253731	1.82710740400909	2.23788763443902	1.69091280477211	A_51_P180891	hri	2.23788763443902
2.17321546167805	2.24938463542732	2.25332219721376	2.20024199565614	2.83060193109184	1.09883653259786	2.19610181791944	2.16179802449811	0.66493276730665	1.17835729589926	1.21902786114675	1.27578661035221	0.876141160638733	1.87246254336374	0.609882754383234	2.30985384479766	2.40717806316848	1.59226571178908	1.92782313435681	0.288321812756144	A_51_P251768	hri	2.83060193109184
1.45329175569959	0.964623032134482	1.70140874170581	1.41680413255714	1.79777124487625	1.15225807759584	2.17733567018031	1.08941954480504	0.730469100250163	0.935813822546819	1.66168230239597	1.46489154215919	1.05698582231869	2.09641336927944	1.16258625251603	6.18684492894871	1.11138203879965	0.864208710233441	2.33630698384696	1.18430613641736	A_52_P77093	hri	6.18684492894871
2.28261229157757	2.05870175916761	2.78451731272833	2.14825380769963	3.44632448039215	1.37899071085456	1.63299893402858	1.83838357429864	0.672670482736977	1.20833712629166	1.96852394792459	1.51299340641168	1.39747898422197	1.71579243112323	1.1077485908904	2.95816666756812	0.969566017672578	0.784266001308394	1.20221025815803	0.746676329882217	A_52_P21837	hri	3.44632448039215
2.11062611106458	1.35759393781315	1.8781104373723	1.847667716495	3.60225581673814	1.42001065814948	2.1126013985101	1.65447764027747	0.923334300739433	0.838834638572161	2.04416882415841	1.57676690780735	1.24445171071763	1.19545895105682	1.2151496808353	4.84083846104998	0.943368391705772	1.30225756910911	1.41642064268121	0.58944720977259	A_51_P180825	hri	4.84083846104998
1.16688711348062	0.845989897944339	1.38509947191692	2.77479882194594	2.11472839957555	1.56264014184577	2.58115604433681	1.16528550105722	1.10416533084855	1.03176814420654	2.43025060892761	1.04476539112801	0.706225327840088	1.20180749474546	1.50654181830167	4.03709190091128	1.80206480470334	2.1908681495116	1.26201368581996	1.51005605902896	A_51_P219325	hri	4.03709190091128
1.23242931572646	0.827964468441003	1.58398174838413	2.86441659833977	1.20676480054767	2.12617045155289	1.76545208588176	0.872195577814633	0.811243207605855	1.17594721180778	2.24168288271587	0.911411297510499	1.25406338348261	2.18766200776507	0.935321156022927	5.04631703471186	1.7570938199379	1.12932223566297	2.88234955272184	1.01729900830436	A_51_P446232	hri	5.04631703471186
1.69391306447572	1.0856357127027	2.21725546108692	1.76983807855116	3.03926381623406	1.17085230117889	1.99435883819673	0.929342167503764	0.46265344613623	1.78652229367055	1.60032528411363	1.05187079758696	0.320177564200966	1.14583576643136	1.55717477739009	3.78800855509887	0.896135082171607	2.54988845568283	1.5540701732605	0.745606183045004	A_52_P154517	hri	3.78800855509887
1.42445803243964	1.19724736018643	1.2803087689405	1.35576140572347	3.17464275411744	1.04874718239117	2.10977713719793	1.56720544057024	1.44247700259677	0.976326998472114	1.48467083643444	2.4959741319898	1.00679747020049	1.6463276489707	0.685552283759851	4.4111082126045	1.15736712586114	0.953502755798059	0.901664880755056	0.863770268749447	A_51_P462153	hri	4.4111082126045
2.70223255228681	1.31504534318322	1.54417038036498	2.00683832301329	2.98079869315533	1.23901023805665	2.37319190488096	2.76427065800764	0.539457079594401	0.972065526222978	2.08021783455506	2.25062328927008	1.31681280406187	1.59479568432897	1.01629705356941	4.45265235064896	2.10460253477942	0.92406905141514	2.12442681386771	0.646617546307888	A_51_P174961	hri	4.45265235064896
2.06564300695923	1.53500176195078	2.24026025977226	1.5928850519321	1.54515275660117	0.563261255150198	1.25534157248451	2.16617428474516	0.865836331780584	0.943352994083607	1.34269660514602	0.992754392850238	0.918085009053474	2.26975641576722	1.30592848787363	5.12312014102073	1.34723968296987	2.36474461217305	1.78771295531061	0.923794746924715	A_51_P432544	hri	5.12312014102073
1.64223215911831	1.69918052457698	1.70705567644173	2.23607187610703	1.67546078124081	1.50694782858659	1.75009100610924	0.856406845751859	0.653133561180371	0.694392635424047	1.58655908340931	1.15823248107925	0.84890349613747	1.65591954327896	1.21969000532491	5.82297219409411	1.81034165092006	1.54791914964366	1.60103117333977	1.83396959631716	A_51_P424828	hri	5.82297219409411
2.98801773950227	1.59540569327198	2.24902847130208	1.72052463536265	0.565223967756504	1.30458113580533	2.91271849529752	1.79466469167803	1.15212092826662	2.02170143306685	2.50219142898067	1.97107788488941	1.14165430091051	3.09758519466747	1.73124336024589	3.18053622732922	2.42962367610571	1.86446734652448	2.10032985035094	1.34659295174421	A_51_P498631	hri	3.18053622732922
2.30804258446951	1.61330990677063	4.10109344919048	2.08033045245978	2.20264483623284	2.08003044933893	1.01987949399919	2.38279027280264	0.716160081019549	0.758364341084798	1.71317239838675	2.15998330127194	0.624319154789856	1.22754678441296	1.51201785620305	3.86221512879966	0.912464627508764	1.50389737522721	2.47791403614874	1.20642798432688	A_52_P492112	hri	4.10109344919048
2.21012729433453	0.909203090555994	2.13828598756088	2.09962810356089	2.65590248593076	1.20891655565964	2.4203131927461	1.97261582179423	0.773879377854382	0.959358345988495	1.43226740291911	0.955106498850362	0.784937956488659	1.78162901851321	1.37341253017263	6.27537668682026	1.0082380085301	1.4828197546109	1.92375730713596	1.28816451866685	A_51_P503797	hri	6.27537668682026
1.14823083377226	0.743437523378441	0.763124823547902	1.42309660158811	1.0272316151781	0.648758187695408	2.16362962346592	1.10737892878398	1.02878979930303	1.68242608044996	2.77446437541227	2.05974297910921	1.20714254117078	1.09030443711186	0.847398314673274	1.84762945184162	1.35623907401378	1.44682170650848	1.03087412714088	1.9308041973885	A_51_P194613	hri	2.77446437541227
2.12188788224253	1.54077511942694	1.94789814670581	1.5845279357454	1.88503374517877	1.18759727958207	1.20301962773901	2.16341804193092	1.29678858963631	0.665397292110346	1.36215306721967	1.25071209470279	1.20061467089692	1.90710552226853	1.54191200636977	3.92159660602009	1.82752695498142	3.5840400596477	1.06947787843561	1.17755240917438	A_51_P295846	hri	3.92159660602009
2.50717085031942	1.43682632450254	3.31297018187381	1.83609166831751	3.12459914304718	1.04626984887175	1.54442124284799	1.22769461032408	0.803616501307207	1.17026045007927	1.19398555467479	0.760918179497486	0.242014083544778	0.921055068371121	1.14182705096591	2.33607089846714	0.840806993487589	3.03823139249791	1.33088524044641	0.938852655071039	A_52_P9795	hri	3.31297018187381
2.98040609254997	1.04258716745719	2.05524177185538	2.31121901165718	1.76574049727398	1.25989853646948	3.5081394726505	1.97763741710097	0.797146447110995	0.94261982017062	2.11352795408912	1.29569493371633	0.857963980869045	1.77661808953475	1.41980489443164	4.41369856213904	1.92545471938751	1.39345083831466	3.10945236768255	1.06568946590163	A_51_P297799	hri	4.41369856213904
3.77638075075043	0.95507527912905	2.79197041750668	1.45516120109617	2.37742734602976	0.936153233583385	2.14070282758526	1.25689735619972	1.38730181025903	1.99950336275589	1.30404364350649	1.23949904426381	0.585434382517931	1.50969057827148	1.86991670670458	1.79885959500528	0.873800694058243	4.76861812108523	1.22359076452311	0.81610702260294	A_52_P576280	hri	4.76861812108523
2.10473210552736	1.29801102280315	2.00704720801606	2.22909892832185	1.70601815835896	2.69870850046633	1.04627400239303	2.11221573285084	0.734360346445619	1.32555182641401	1.20607335112867	1.09567076807617	0.667100306306734	1.0311277127129	0.805052374122929	3.98230222756637	2.12224186364626	0.888724673585789	1.93084097924931	0.772494990623668	A_51_P195958	hri	3.98230222756637
2.45292983348429	0.908531794808367	1.5355288447781	1.40773720523607	1.68280465260491	1.25851469546364	2.54541861731011	1.22001021252502	0.646023965915179	1.60082925419835	1.40259462604195	0.969107859873199	0.70529117934102	1.69969764689285	1.7099434088043	5.54705785979411	0.679530677689255	2.78023474898969	1.316500707983	0.957432250306153	A_52_P315280	hri	5.54705785979411
2.24561858154133	1.80014002216905	2.5251753266099	1.26695936644773	3.54288017780644	0.906947494123767	2.69634538291142	2.30096150471851	1.07138083205172	0.658379433109073	1.18725123792759	1.18534707192828	1.17381870864874	2.11635086151754	1.30831519978532	3.88137901090076	0.854171981069702	1.48823504080167	1.30244298585891	1.57377365801242	A_52_P577386	hri	3.88137901090076
1.81257977842452	2.24749906662792	2.19279899425213	1.9536182983946	0.868115177834492	1.69238607557862	2.13300026621878	1.76811499568828	1.19813964416571	1.67894962329361	0.80787096842247	0.635617370170284	0.62873774341273	1.07814152324676	2.10029521351104	2.37795035841018	2.17558847647476	1.66264116137288	0.917468625617703	0.554217124206997	A_52_P94071	hri	2.37795035841018
0.769127511768223	1.31792600418844	1.50765423236745	1.93781911161591	1.39897873900085	0.998503680964251	1.23134639884287	1.35636438819951	1.59878323146076	1.08266604887482	1.09210650618729	1.86526480068757	1.64416869246416	1.0498929066375	0.978943356693935	1.36364847976214	2.01956436987896	4.98403276617712	1.61923832518816	0.798373621312427	A_51_P350453	hri	4.98403276617712
1.16166219757864	0.414404874535853	1.8170482141324	2.56850880068208	2.09121598852647	2.36854247576791	2.78283242775972	1.02490071964466	0.946031196795311	2.39597235425261	2.45439554790975	0.676185293704039	1.1202495824719	1.21740317871862	1.71946812439604	4.114184548628	2.34274388469166	1.46939045996806	1.47586336106061	1.01027839154307	A_51_P209029	hri	4.114184548628
1.63870557689921	0.971818003834892	3.1441343752763	1.72419454075173	1.20284829449304	1.14833656689939	1.34038929264431	0.817426801213816	1.53180789324433	1.99139043372862	1.67778304564861	1.84035686514192	1.17441271801369	1.75583378496618	0.836653639514276	2.8262123576612	1.4379603387087	1.95169219572937	1.89755585396287	1.88455646105765	A_52_P221198	hri	3.1441343752763
1.80649072798967	0.997278953875458	2.23201908962995	1.16577038495371	2.10533770877609	0.878396330572714	3.72131616979026	2.31822136942387	1.09131127028503	1.12580914833227	1.76237625581798	1.34392661754686	1.00576421163608	2.33258167580653	1.2585140600911	3.22230918975084	1.61016168188364	1.30897187957414	1.41058216798404	1.70802316688281	A_51_P371710	hri	3.72131616979026
3.46811810492085	1.14656307396497	3.33283755662372	1.19646141733376	2.39803811343728	0.866894214430334	2.42450039415217	1.23928545100667	1.22264732847765	1.76053109487615	0.967422867575771	1.12546085226688	0.471907980171105	1.05775143453937	1.3598678213534	2.09621863608416	0.699589465914171	3.85097316245864	1.6139258471961	0.934644908419312	A_51_P411296	hri	3.85097316245864
3.13537787943304	1.54901409570757	2.4947604006312	1.51057569232592	2.63718523705182	0.733174002683279	1.90721460507815	2.57849197011106	1.24560207023805	1.68826490648863	1.06701566351565	1.6840350439013	1.45456720508393	1.67870702684963	0.803606377634523	4.09229621365276	0.596781679088891	1.20509338458885	2.05040404110324	2.04002686752983	A_51_P225808	hri	4.09229621365276
1.82954371929522	1.00138854051125	2.32116375007678	1.60150979186768	1.39857203787721	0.893254539087277	1.7244781772657	0.820520262259093	1.21849818077508	1.62381427456233	2.66871728922643	1.14217651761637	1.46718271505773	1.17922478720932	1.26802789334043	1.65281133234848	1.69641746080206	0.954596112572951	4.25721072797864	0.571735223521793	A_52_P376768	hri	4.25721072797864
1.85338737475064	1.0544557331179	1.86621168567909	1.27699390525174	1.07846345050027	1.23230916041537	1.86228224037715	1.07975420879443	0.380164213575763	1.656259250691	1.73849206804865	1.52882076433905	0.775391422817622	0.831336170165094	1.01157530787227	5.14150950071116	0.901014072680233	2.39636699536323	2.13017925192954	0.863456993812552	A_51_P193173	hri	5.14150950071116
2.29824965271314	1.26975500306325	1.65683473332564	2.5555774727689	2.45574557716041	1.43088820107807	2.44043099303074	1.21968211883533	1.1502736238266	1.1048798431963	1.36391931338353	1.14286657477868	0.726405986061178	2.05062111317622	1.12403975474822	6.01588900228017	0.983157340700208	1.79348739820999	2.49447640487173	0.727616591771849	A_51_P327121	hri	6.01588900228017
1.91970905283292	1.91436247372733	1.75670290942275	1.41395598079017	1.74693887341381	1.23439653057028	1.89935005686673	1.89023014978541	1.44480680621257	0.959486147722127	1.76267853252082	0.944416574849626	0.836570795833011	1.46658994654184	1.76850278118858	3.48536491791353	0.918736537456746	0.903041740243738	1.23397957855099	1.18316669232937	A_51_P232682	hri	3.48536491791353
2.73382900781951	1.44827224885544	2.41008694322818	2.03227831351029	2.09896568358656	1.27808038591131	1.95883396673039	2.037110214404	1.04797201761787	1.21448300338667	1.0380214011856	1.69282231216628	0.95304664702395	2.49022590977974	1.26266981800988	5.32155232007802	0.968653810842535	1.39199197270418	2.08532861829811	1.57589407941657	A_52_P36261	hri	5.32155232007802
2.74887509678963	1.51978642939593	2.39697387273608	2.69909198047351	1.6709135521127	0.938032255874282	2.1776337199979	1.35619027628015	0.677155942301829	1.10753891409531	1.46686575249001	1.03693153870419	0.780951169019298	1.69809227704246	1.74874448837266	5.99427588927052	0.830174250828366	1.83884498980008	2.80346609922157	1.54542269803115	A_51_P313803	hri	5.99427588927052
1.39581553923189	1.51863076322763	1.67427501693469	1.11440686410631	1.37092172368408	1.46786912173868	6.14306593268893	1.46674224417945	1.26714381819452	0.705183558301048	0.938658076275507	0.9813603645549	1.37248133822415	1.58303713035397	1.09236935724968	3.14805597918793	0.730054257464259	1.33237714355403	1.42614786820007	0.192735238811714	A_51_P370720	hri	6.14306593268893
2.07305052635168	1.6809464618831	2.11222166088088	1.63698603237079	1.64388220802118	1.21599077830719	2.00473680870625	2.13983133427444	2.08019475551541	1.47572814502131	2.13904773204823	1.76048276958487	1.17695405178146	1.73357682568959	1.57865691341692	3.19600602846809	1.83777582550599	1.93127814598397	0.732242257246166	1.05242642937994	A_52_P497908	hri	3.19600602846809
1.89954332320122	1.41333429362382	0.905249738457457	2.83371493490823	2.16639079046019	1.36369991663606	2.15092989020553	0.9217939177158	1.09505035240408	1.32051981871986	2.47866281767666	1.12146672382253	1.35733147757317	1.25950492936029	0.86115849673441	4.63195161537305	0.969375376021347	1.52596530343058	1.40110854888511	0.762245569561658	A_52_P580974	hri	4.63195161537305
3.10570030546478	1.69710400673711	1.30579933640755	0.880383684693266	2.35811632572402	1.50830348966665	2.20365922157734	0.874779250957102	0.954535511804835	2.48391198977594	1.87366209771642	1.57003717878731	2.2822675869093	2.36480407521951	0.751896330497044	2.84770867118797	0.819722261172615	2.42109139105401	1.32424181417389	0.201664342171919	A_52_P478025	hri	3.10570030546478
1.89121165185191	0.860106454040912	2.6069292721761	2.31237362753245	2.82823734813982	1.39076495549068	2.80002379462314	1.23508395550927	1.24141985905519	0.895281174205834	1.86972976014763	0.864801286531093	1.70095122236971	0.773549899935787	2.4525397445129	3.87911368935642	1.22824785060831	2.13873017499103	1.63088854144059	0.571089857858567	A_52_P88170	hri	3.87911368935642
1.23258829767426	1.0079116811865	1.39668328095754	2.29124955734747	2.49476231135572	1.44748583764832	1.71156667787194	1.16764246801174	0.546883153670812	1.38299073238279	1.78978664219715	1.717133244538	0.724162545646292	1.34394761268377	1.43874132945561	6.47943450810099	1.86178808057262	1.66287523386519	1.53612411450412	0.725828482751175	A_51_P158161	hri	6.47943450810099
2.0183978411325	1.25083434244594	2.31080931065251	2.05484755473025	1.8425386162196	1.57035252799136	2.48897879194713	2.12331212642285	0.644317374728762	1.33028114308937	1.89034593279488	1.50253925997855	0.822757058568103	1.96425492224159	1.17877481401357	7.54409254686926	2.03769451291622	1.21467290144875	2.06012248208663	1.1030713850208	A_51_P257550	hri	7.54409254686926
3.19610806305842	1.40774651806039	2.22821521782681	2.62418570416236	3.34245706752709	2.52504020977467	1.87714112306914	1.1944809601792	0.804534924966741	1.1337973796003	1.70604160264655	1.50049048777591	0.720736032066103	1.16964294336217	1.54738349254004	2.78932986183002	1.73534730014609	2.91033621056904	1.89375820363989	1.0937932398691	A_52_P472583	hri	3.34245706752709
1.08607828086552	2.25393956140364	2.50505865649325	0.706324911871407	1.21010633806365	0.78566412352992	1.05027467750349	2.17732441150144	3.25598191872878	0.797640817958985	0.817344613686258	2.03349695237778	1.36350941572251	1.40952350290982	1.51828091938935	2.10525726852927	1.69988531955771	2.4755133225207	1.71794939991759	0.961992323642695	A_51_P482128	hri	3.25598191872878
1.97374051309121	1.59757227043554	1.68570336565023	4.0901495156183	2.32110336345911	1.50794559140788	1.68470120838148	1.03176262707106	1.06507551137795	1.36783958499464	2.55080727018738	1.27473708397964	1.52328847688416	1.36416204087702	0.966982551611837	5.20158242027597	0.980944131492526	1.5757542841699	2.74564782356623	0.461871463386392	A_51_P446510	hri	5.20158242027597
2.76710188333376	0.85771894303188	2.19316753946596	1.88306616314218	2.1760557659229	0.976053520499037	2.69099847183022	1.65608088499463	0.794150314665578	1.10997113018619	1.4908412256882	0.870046820559208	0.514668979331443	2.13116511615572	2.18997951580718	5.88539373759043	1.03698687341323	2.00177177455193	2.75968559519247	1.05745517172353	A_51_P238094	hri	5.88539373759043
2.16812740138527	1.03656463331175	1.72438189960363	1.97511416004365	2.28528240876952	1.78766121683284	2.6573928823148	1.7400891835676	0.933758870763734	1.12407514611557	1.83886702557139	1.33459683297627	0.838825884509998	2.12116979108516	1.17249288230043	7.36298380670824	1.57448423785618	0.816516242931493	1.87624573147423	0.608043374020205	A_52_P128283	hri	7.36298380670824
2.55940981025847	2.25291332254729	1.84163111005654	1.40693311499742	1.56868953721905	1.16442433057134	1.06238854476868	1.20471691696199	0.789479011210724	1.12967500763437	2.88866385371054	1.28755301585103	1.30514404280952	2.93496969691139	0.76268241225546	2.41558582929011	1.50287226886255	1.1714005580357	1.21651000060646	0.981337524256602	A_51_P503896	hri	2.93496969691139
3.09631236566759	1.00707253809918	1.72568468931424	1.05866252944769	1.50102426839539	1.02528412137275	1.54072480664413	1.56526115127904	0.856282370808903	1.87043241679531	1.38852097905992	1.66063804263274	0.566912776417452	2.08178905095242	1.72071328035359	4.19902314209496	1.42626687352034	3.12841576517867	1.47347586995367	1.16076021441929	A_51_P315682	hri	4.19902314209496
2.64410303007917	1.43239618700402	2.21924277044424	1.48568983074372	1.08993301551709	2.16517501684267	2.45870399236643	1.55701073054241	0.546465409628758	2.03725500894096	2.83328383972949	0.93286640791401	0.586603492811589	0.917151449290189	1.18645769199796	2.34084990163396	0.974124814199004	1.05765270366656	2.13132616156895	0.350858702511419	A_52_P474528	hri	2.83328383972949
2.55523679629278	1.12907792562407	1.57580846086524	2.20694475077804	2.3628276990921	2.45303759184779	2.76448730221334	1.29487688005707	0.951434465440541	1.12922264752319	1.4292619185175	0.838758327966443	0.565271334685574	1.82414517028157	2.78048055648489	2.92074134951123	0.960182417765495	2.59250055839521	1.59891069612971	0.492105258806004	A_52_P418013	hri	2.92074134951123
2.15607969979731	2.01415457936437	3.10811292059709	1.97091692539502	2.40414176090059	0.861848956834066	1.01741976282821	1.80903985429063	1.50322631271932	1.11211197472481	1.35142300994781	0.885333230195205	0.7970510558622	1.68738310259441	0.903741553299956	1.64074504451385	0.424853255770387	2.46667148005958	2.69099073505131	0.355162142137589	A_52_P472233	hri	3.10811292059709
2.3050488299544	1.50013681617002	2.64754739052547	2.04525191020135	1.75345539907089	1.4282539233724	4.08104511442466	2.05482476341248	1.50834060519373	0.900511794132006	1.20344471601356	0.841783465186248	0.664238859006533	1.68401929909016	0.905444476197443	6.00622198242092	1.79519836078265	1.84449102600158	2.92429826160834	0.788792846945504	A_52_P456640	hri	6.00622198242092
2.4508282250439	1.61562171817559	2.9782019916916	1.23278102633421	1.90522154635855	1.06282763821103	1.63461191291747	2.37725816907292	2.11572084971178	0.716345628926088	0.710633548065242	1.12163546968998	2.28778894423768	1.36610067080523	1.5287889719263	1.86881314060661	0.221911744231854	3.13913559915659	1.09835331807383	0.922996432401417	A_52_P264924	hri	3.13913559915659
1.85343131469981	1.01967220660513	1.56245925269698	2.06357848938609	2.08757814094298	3.04051463305647	2.98180509030045	0.856534285094524	0.781435610714089	0.997281703057495	1.57267225990952	1.66020589457794	0.7422668290842	1.44175935864651	0.868724074454084	6.92325099394509	1.21278405790474	1.14948260457442	1.07010098231101	1.17973231819977	A_52_P494354	hri	6.92325099394509
2.48771389195978	0.924436396138293	1.62042826604686	2.78467754958891	0.963448662499846	1.67291924771889	1.92522569952526	1.43296885299453	0.847950227181857	1.83438935239297	2.19794845187001	0.753212060162066	0.352567556167826	1.86935160484313	1.08020665316637	5.86144212480113	1.80844700263233	1.68864913379786	3.03378462893145	0.768351332929859	A_51_P456941	hri	5.86144212480113
1.75979924472795	0.761452441414946	1.51762324725989	1.19324011676948	1.13044984734618	2.10182401571565	2.81907665283548	1.59952777732569	0.960995639052191	1.82970259693992	2.0072632228944	1.62915708261149	1.07527957089954	1.70000596204775	1.57205662331062	2.14981684374044	1.04576685959881	2.57610171446572	0.872305020270834	1.57011767345405	A_51_P299454	hri	2.81907665283548
1.98288290078122	1.11811488279646	1.84182912507231	2.19274490149928	2.99747811462489	0.774877978071465	2.93062926954086	1.92782696512639	0.94077503828524	0.880472914614298	1.67958437715015	1.49471438898091	0.861709710734093	2.06384231929393	1.37343307309339	7.15693189806548	2.34437171817014	1.25886127952048	2.15777250645303	1.03979271179669	A_51_P470079	hri	7.15693189806548
2.76860001756808	1.12451506377702	2.03780841007237	2.57862197832951	1.39054400607196	1.71162139170305	1.61210697487897	1.70606944269752	3.06088473410787	2.28048894895713	2.46158306427415	0.93073372536784	0.769409031166392	0.572504656830032	1.24042131885875	2.13336414229367	1.09456820342415	1.3815197592436	1.49909856588947	1.20630745178482	A_52_P604345	hri	3.06088473410787
2.13364817093002	0.606422950226438	2.17339382082031	1.12935512601677	0.651715707937927	1.09529121338461	2.77407054292781	0.581662858617295	0.503061228966221	2.29963919535418	1.39916325057243	1.75002793728762	0.668391443531713	1.55229459348307	1.46526540589923	3.67724027190144	1.23090526258102	2.56049110670968	2.50578268752031	1.23557207216959	A_51_P509609	hri	3.67724027190144
1.43395054353984	1.67913943551417	1.46228119070415	1.41692586151594	1.14218095320496	1.96591794132503	1.89609686952927	1.95241174025779	0.904640018948184	1.65465161824305	2.61237158101549	1.26130585044498	0.649884395366186	1.50646517622876	1.14860214543792	4.43220835438135	1.74297318034479	0.72464768357825	0.603101649402304	1.03743150485723	A_52_P216436	hri	4.43220835438135
2.78505340688563	0.895276799153657	1.80727142540085	1.16027310560638	1.55430024372441	2.14277391694216	1.75260654228845	1.12293234503692	0.617593310194608	1.03904153649866	2.27357061767815	1.17813113492226	0.476794792984238	0.77560607803563	0.853624552854569	1.97979652593348	0.757036823530949	2.80878817170998	1.43022697021437	1.15416603069202	A_51_P327016	hri	2.80878817170998
1.47209353780388	0.633671696200089	1.45015504738305	1.94588657622967	1.0815330371873	2.31050841100509	2.33837976052175	0.78411607393231	1.08165273237574	1.15005950001566	1.21291015516577	0.852088446660353	0.837307220116253	1.49993085082729	1.44834444425924	3.78503725944991	1.10270329745919	2.82289579040326	1.17228878806757	0.978060971385758	A_51_P313467	hri	3.78503725944991
2.81390179870738	1.26598968319703	1.50186537361433	2.06610130174282	1.75678379995723	1.42678464884246	2.52953808676785	1.38285645870675	1.94353095795329	0.651565952108895	1.27814499142977	0.668205709264729	0.837926217142638	1.34641796977698	2.32562268946411	2.97088708180248	0.954101797602043	2.64815538091995	1.29877970176086	0.71756582281364	A_52_P317524	hri	2.97088708180248
2.42835405568854	1.17493286651028	2.36213042393204	2.52072301818181	2.1521904776441	0.940697653911258	3.24174335835556	1.33196780398281	0.955208390635241	1.17550732073534	1.50358786401005	0.843864124847142	0.818776407800313	1.41461843134388	1.74333072518678	4.9212572203209	1.34256186739844	2.33719494589689	2.54582988066201	0.913229160850028	A_52_P25560	hri	4.9212572203209
1.7573398079536	1.58452471512297	1.60255373445891	2.54123172197949	1.9788303141603	1.30255689028769	2.51370234863998	0.900995958218599	1.25018167308005	1.06715297782164	2.12298541904903	0.888942190309291	0.866983325743246	1.65705116691923	1.80358486903306	7.09313682578342	1.15672554136068	2.5040422760995	2.58017008741576	0.664191597716567	A_52_P578790	hri	7.09313682578342
2.4282124107598	1.45822940221953	2.08541418248071	1.36995967226745	3.51411556946624	1.63662053133362	2.18689898895499	1.28694236014804	0.641072575166617	1.96264336212046	1.2923357084738	1.3489039849522	0.575472762857536	1.52376025704592	1.16963036732205	4.76781098374156	0.744695520016222	2.44101333325758	2.41555816355426	0.865710153413933	A_51_P449935	hri	4.76781098374156
2.18586692882832	1.2007654750449	2.04685708943139	2.36121744673118	1.84683762149488	1.29227408079274	2.05606252481036	1.24964035467193	0.662471102261483	1.14815575272373	2.49051569171164	0.935277229372316	0.638065225708195	1.95075276532345	1.14229439305553	5.94978563905052	1.28382734549325	1.57701462049804	2.5639361469661	0.880677193557575	A_52_P429308	hri	5.94978563905052
3.12657276778257	1.67307497308696	2.39810518536916	1.24740771934819	2.39286151475477	0.701427720695361	2.2974829764274	2.26656710597052	0.79271972656952	1.13839858855551	1.36390735332587	1.28842689830694	1.23914918734816	2.06746659531997	1.2772944468851	4.5876644662228	0.790761735432304	1.87800962936991	1.69031654437084	1.57164907654781	A_52_P670026	hri	4.5876644662228
1.9033139623871	0.997317691022944	1.61583677008263	2.56215837498211	2.09626770914006	1.88795226537925	3.07153472262533	1.48819874084972	1.06565622014665	1.22156133186938	2.06949273878465	0.934690033456314	1.18984577179407	1.78463892627056	1.0840088320962	5.94308071830044	1.02743869561046	1.41965070394438	1.40345837992274	0.819154366921945	A_52_P38639	hri	5.94308071830044
2.08860109514094	1.19744047104844	1.55136930541322	0.636597595211826	1.32229717811739	1.01408748905714	1.09420244073873	1.16016374979075	1.2143366705747	1.62971330413525	2.39772810838946	1.22303612806568	0.89827718655935	1.7205512422619	1.82397352132509	1.30555867464418	1.1755154429865	0.362273554397914	1.42747230993989	0.557560659658897	A_52_P87843	hri	2.39772810838946
2.29380789663659	0.60923459354287	1.4739224178706	1.057693412297	1.56758721180252	1.4120301133377	1.73494577771694	1.24723556249957	0.44455295602376	2.56684975161114	1.23648677806095	0.688449229057078	0.64312330024049	1.15047033971308	1.7300370768777	3.88881268901345	0.695672587699028	3.47555910060109	1.41939787458115	1.13165452553826	A_51_P375509	hri	3.88881268901345
1.49810460662181	1.60802579118849	2.55989291918985	2.05877769072325	2.08113817050267	0.969454632550599	0.858085242835896	1.13890591400869	0.589624794101006	1.14616724427166	1.70193717285224	0.919066553469332	0.488455119062959	2.18390603551779	0.9281322177428	3.60199793671704	1.63029738123372	1.78543906607749	2.35776809143116	0.627288019559191	A_51_P348624	hri	3.60199793671704
1.05443710535069	1.78905901810625	3.30631609184671	1.67760187995236	2.15471734896197	1.88205966643125	4.04705817538485	3.3459438460482	0.644649376751668	1.31860811402158	2.80892351127949	1.51064952302729	0.736519645991789	1.73880207114023	1.71212819934867	2.98070958303823	3.06828137137383	0.799668847263765	1.17038881374178	0.769691744032401	A_52_P127925	hri	4.04705817538485
1.91373216145508	1.86616533494823	1.38587074048426	1.8511326869676	1.46152304259563	3.23758033262693	1.47427422922038	1.32735623468409	1.10078179751395	1.11984755852521	1.56170764554271	0.452557598477036	0.408842320484137	1.17207109788208	1.9376994468977	5.5762856695605	1.81945357984182	2.29042503450284	1.88591351446036	1.14330870860328	A_51_P156857	hri	5.5762856695605
2.48054111649214	1.79288062410589	1.95507024969551	0.995809163467485	2.28546325178413	0.769063266491857	2.2833891159045	2.02717662224216	1.33373528984072	0.92056445381671	1.84490467008987	1.01332510217234	1.03681290474195	2.61086476393328	0.926445598779973	4.96154949840995	1.36326226598895	2.05845006124338	2.11549372161558	1.59574743030449	A_51_P315904	hri	4.96154949840995
1.87655668420155	0.931379989579941	1.46466226979617	2.76491875983093	1.78566569765635	1.67109829348889	2.11815951710879	1.21023090568223	0.480854300370083	0.796154735867482	2.27206382309311	0.967707256773032	1.00559029850179	1.32632411927525	1.47488741509415	5.21165944610513	3.15691920192233	1.87456735279933	2.09920769114341	1.11355964445701	A_52_P410765	hri	5.21165944610513
1.54512428373015	0.964918292658021	1.38564106173184	2.77110149575584	1.55057906394338	1.21785087199586	2.56821457444724	1.03293300543583	0.612751512424566	1.44572544981168	3.22941744987345	1.65705843875304	0.758668956003007	1.51584718211796	1.03237221271783	7.12748885080215	2.21776231891326	1.70881268377144	2.81860086188812	1.41413584019095	A_52_P306831	hri	7.12748885080215
1.27904153340794	1.72081546991012	0.703879589694018	0.882722509721012	0.817169662467121	1.67000478904265	1.65126010688038	1.67630633127555	1.10191850999907	1.90513190103362	1.4944450191835	1.40221433718615	0.675203122123656	1.98624476803455	1.07356949377155	4.60275553897779	0.974414598580263	1.30340591589987	1.16029650106318	1.84814161413324	A_52_P80944	hri	4.60275553897779
2.69007702092793	1.33756031516233	2.55315355601222	0.976068953881412	1.75161839153472	0.643992398897235	2.25338472323016	1.474662881329	0.358903989353605	1.36591769045346	1.03571349724632	0.765407587272144	3.62642403887564	1.04450939361848	2.53067271861129	4.16287775032292	0.90655319348996	3.29241456482333	0.811283518926006	1.61479105138602	A_52_P368008	hri	4.16287775032292
1.51187937995099	2.05343482063676	2.86565364345291	1.30103697957458	1.25757971726801	0.598692572227772	2.0032339418286	2.2913067519327	0.631679662815074	0.870615790792627	1.27677292574407	1.0020271879467	3.01035619167481	1.36125412646201	1.54557513342641	0.835129677521994	1.22242306440371	1.63262566365143	1.09253625580489	1.5715792058207	A_51_P341041	hri	3.01035619167481
1.88987318348355	1.03494729443337	2.47012310395043	2.44533213914147	2.53876718485306	1.41300904725698	2.11120463863101	1.7892455353009	0.667669575439194	1.27916764511142	1.52957417580061	1.2568510906232	0.618700305677982	1.43784961538437	1.08806319299304	5.91892678571513	1.33753893655348	2.07165472268036	2.27103881961088	0.768101636562462	A_52_P495869	hri	5.91892678571513
2.66920853477582	0.706376276293654	1.75533662031557	1.68183783326154	1.93092996621353	1.19575091452986	1.81440195968345	1.92518568000342	1.10831659033454	1.51695745090808	1.45073682574761	1.59047416180641	0.566435122186049	1.05417060523962	1.78382011480803	6.43458551393531	0.895117947608582	2.59738209300869	2.12298974087268	1.13224567368115	A_52_P450236	hri	6.43458551393531
1.97945358545434	0.961489154911845	2.49901099009796	1.26378602134999	3.43046553721624	1.53419181603472	2.18552455967413	1.21062438184046	1.6240996154987	0.967168798082677	1.36496294983521	1.12291480396028	0.745804296406501	2.19505332800123	1.26525817904054	4.07584872706813	0.407882823073922	1.91218197005444	3.63738331772318	1.48558278241407	A_51_P389885	hri	4.07584872706813
2.16678308171704	1.86746926863569	1.90072779643684	2.54012688338676	2.2369237131471	1.39010840339586	2.22312329008859	1.57937591336901	1.0355591083897	0.958027955865379	1.47704951185746	1.6042603116392	0.822136046788816	2.25385241471413	1.10104377144773	7.66048449783596	1.26101616479042	0.918853658536218	2.61246974221171	0.764485093150183	A_51_P387591	hri	7.66048449783596
1.74922547338303	0.788260794871408	3.14335559184667	1.30055480640632	1.36962355777736	1.57494485322931	1.98800513635178	1.00689940373301	1.30441611954976	2.11763954778594	1.37797898343828	1.48166153722575	0.812564589494455	1.83005714733939	0.90075116324297	3.32754361112497	1.25994086809335	2.29798621577063	1.66719541360528	1.59427158573027	A_51_P462771	hri	3.32754361112497
2.79777989300928	1.53681908622587	1.81166345409504	1.65653504562786	3.46386071049229	0.764045597353625	2.1927066079964	1.71540482279581	1.14625923661281	1.01035420707314	1.20992228726477	2.20178004664598	1.00300351423785	2.12673323100246	1.23409912412516	4.28459745547997	0.650931142253233	1.42528510344166	2.02610419681817	1.60275774899086	A_52_P83479	hri	4.28459745547997
2.68542746750268	1.48623017980407	1.53402027464757	0.918157944253701	1.42784926299265	1.68932925626958	1.4457704386554	1.04594904454051	1.68999645617132	1.46091342318734	2.2810610693204	1.14564460152643	2.47947866783278	1.76254718116379	0.999449264018425	3.6896939839796	0.870984474951841	3.14891383420741	1.74873380530978	1.26560728180505	A_52_P338550	hri	3.6896939839796
2.27145521083866	1.11420223499916	1.6050075104629	1.9870464122606	2.48633551381837	1.58508107996101	1.81045954596964	1.27621025641901	0.563056247255821	0.887528583240434	2.19897722776673	1.61347948374925	1.24472280496499	1.29224440400357	0.966989335968974	5.05978347606996	1.32024396429383	0.998988844906864	1.79079196643535	1.1911516447882	A_51_P131408	hri	5.05978347606996
1.89827860436605	1.20517204028994	1.63623696687231	3.19101993129599	3.15719042457577	1.55983000799274	1.41538464001711	0.893915149103482	0.711577420805893	0.777730572350526	1.93236091922841	1.12116597979075	1.23117650181485	1.3138388694462	0.82022142876045	2.54597160406572	2.55564066818848	2.41930511243487	2.61090888026921	0.536604992843515	A_51_P165087	hri	3.19101993129599
3.23419355806488	1.64219077812756	2.67134583077097	1.66749551513822	1.57881139173063	0.515083249119174	1.72724851948499	2.39923744851423	1.45151175544467	1.57060450892833	1.17711952327689	1.33229632723582	1.03531999549632	1.54011033951444	1.20737574310856	4.74613592821608	0.897888842431297	1.921958872821	2.58705319168114	1.62401090862826	A_51_P408346	hri	4.74613592821608
1.70948572238776	2.2549548260258	0.838880305629479	1.98526172474157	0.634530844506466	1.98225702249532	1.93405474089146	1.18499272704874	1.10450527307838	0.910541881101622	2.39176060861334	2.25791959970247	0.388154431472969	2.14740409279	1.42077347499762	2.64639482259393	1.12472894620643	2.66741688051166	2.52225581065302	1.00480497159994	A_51_P428582	hri	2.66741688051166
2.35704077290395	1.6655000599125	2.43572884632955	1.36420811400305	2.70545325531411	0.97193488801802	1.70419229301216	2.25677362472138	1.54891945165516	0.740237794053282	0.674130844773378	0.948605138295319	1.32243592687388	1.27592643674847	1.56308456698089	1.57799761803304	0.478732893884171	2.30087347353964	1.88573710324968	1.23196745994054	A_51_P234359	hri	2.70545325531411
2.81057353242403	1.85360939078654	2.54700287071353	1.36894005022821	2.78569863342032	0.87367412788596	1.94537188251627	2.12107618299517	1.28095659766023	1.11205071203098	1.23083444615499	1.47338210273997	1.61311874303511	1.86468570531751	1.25232421421726	3.96210561978142	0.667692873951464	1.51743249043569	2.07614127057468	1.5043761519177	A_52_P70255	hri	3.96210561978142
1.60169558212548	1.30025997992182	1.43078626845893	1.58969316157106	1.86473195069872	1.61342910340849	3.03965976694397	1.02061139391354	0.657365146825808	1.61639523238944	1.2688937052154	1.54376239187648	1.04133844048905	2.35275182029	1.08699073579124	6.71812921025597	2.33439513722393	1.80002193133383	1.62368790188096	1.0944578599087	A_52_P516021	hri	6.71812921025597
2.20321484383761	1.57790623081632	1.86606417200195	2.20386364082316	3.11536223476483	1.13591422068872	2.84906976545005	1.23559406106578	0.557309880126695	0.561625708765078	1.96202256489299	1.77911131176676	0.781616044264601	1.86028592670936	1.13364947512702	6.13592869538577	0.837086532222894	1.025116377981	1.51435995824447	0.960710936721084	A_52_P332517	hri	6.13592869538577
4.16712215119321	0.962080384470219	1.02150878495255	1.8975350490995	2.24421232304331	0.963517590192462	1.58451380862736	1.03967469035449	2.22076774725368	1.30070902299602	1.2713678831379	0.438814509032994	1.58154715739979	2.01117656367824	1.48069721484642	3.12770089770182	0.488926201006757	1.46455466747895	2.70304655743904	1.19687873371536	A_51_P147850	hri	4.16712215119321
2.86598009333576	1.15958179298391	1.78479678819372	1.63491727566569	1.70979363372375	0.86127043061951	3.21391331537798	1.60070700600151	0.704628818012316	0.968832896354841	1.40050147089299	0.735985306962795	1.27031604557875	2.04633690469914	1.62036135173264	6.46357136373924	1.62968854919065	2.6032386317802	1.47741351163527	1.02043300414732	A_52_P1197913	hri	6.46357136373924
4.34110188867858	0.766584415816037	1.887321953309	2.87133850753618	1.80574659966668	0.756999914795634	2.11661165596847	1.22355030343274	1.18782368977805	1.21187033514757	1.04545862739634	0.883309999708717	0.913209875328794	1.31102164401185	1.66542685719578	4.32705135539254	0.278599530539599	3.44446407830742	2.73531686022209	1.00737630665411	A_52_P12263	hri	4.34110188867858
2.0323800555328	1.03677703285436	0.567989139591514	1.02480779757787	1.4778782733986	1.16810981132843	2.89710193706879	1.89772453934722	1.29267714680465	0.898015222745037	1.64678034108301	0.672511787634343	0.803895005468429	1.79932277764576	1.62311976153749	4.91906537849138	1.73205695591093	0.940231662939457	1.05955099567524	1.18683242591735	A_51_P209071	hri	4.91906537849138
2.99485423536593	1.45622546470754	2.16922002354357	2.44900042502352	1.88628368512442	0.82323040845661	2.3576741657325	1.9288645496621	0.946132003937334	2.09066358854169	1.00101494435522	0.621729679129519	0.720067098868579	0.844674865046735	0.831187504072584	4.22602792494173	0.737311771858248	2.32806115379272	1.93242629673118	0.602357788135049	A_52_P622539	hri	4.22602792494173
2.24546102107483	1.52614256246891	1.9896594998459	2.85542474923042	1.90287553537748	1.33477766051483	2.29807394705528	1.81771646175311	0.482169680782672	1.20879169150116	1.90764176431499	0.991084492214328	0.661447691306018	2.43394348608432	1.02200759298291	4.29278974615584	1.84927067323752	1.58052577061253	2.49050409786385	1.66146560269978	A_52_P441294	hri	4.29278974615584
1.98347036515626	0.85247981673292	1.85838538206391	1.85583618056553	2.19397079311965	1.02386707563012	3.23010363226719	1.06038495190472	0.98033460957839	0.906086912731194	1.18150141907238	1.13161990580701	0.68048986678522	1.20805692265656	2.0229534488531	4.71410009047521	0.885625696897666	1.81879365336831	1.11872129574001	0.847807715925756	A_51_P324330	hri	4.71410009047521
1.50024820757845	1.31938549144368	3.21035885731407	2.22458185976665	3.14313576972396	1.39097617949093	3.06110053238034	2.37703035721289	0.802543703443667	1.85121110582716	1.39532034023121	0.880664515661925	0.982694774698586	1.84878892047952	2.96158973793654	2.62374857556576	1.64286135803836	2.40746874784706	2.32875115348227	0.656465265161622	A_52_P223571	hri	3.21035885731407
1.43682794157833	0.766348540000788	1.12502686617117	2.19163868901467	1.02654577805117	2.37950284698078	2.38937563561176	2.01242813001324	1.02454357636255	2.33617240539728	2.48450814983545	1.29066447590931	1.9759386959416	1.5522250677963	1.25013582219299	3.57835459717368	1.39962706754104	1.98789572297382	1.87551791626625	1.11826200835659	A_51_P245718	hri	3.57835459717368
3.28034495414849	1.06891502087604	1.88673867966647	2.15683118134004	2.60914710316045	2.13032262901398	1.81054038412926	1.03303110656125	0.919875402957265	1.12328314450012	2.42005116342554	1.11866299748942	1.28618037466707	2.15665409423637	0.534935198055384	4.31424247132096	1.14559563682019	1.38045820511853	2.3007452351558	0.59955296486484	A_51_P202633	hri	4.31424247132096
3.29214807564667	1.17720843257835	2.28167842194664	2.14322745432881	1.72975385887151	0.637749990184346	2.05869740457614	2.07222836614956	1.79279714601317	1.0089613743398	1.50662556814457	0.667142559552012	0.495929300511709	2.12582848979212	1.19686224320622	5.13576457167379	1.33940348170735	2.57458712149615	4.01219702635878	1.30535870932318	A_52_P507382	hri	5.13576457167379
3.05158469204676	1.92747183036099	2.83919964318294	2.51050423767492	1.83490517402252	0.619337968784635	0.929583647076721	1.04156116756809	0.599586698329738	1.17962463255655	1.19343764989379	1.53280808902146	1.2572460855132	1.37776136251886	1.77536910746719	3.50354559407142	1.83684182458216	1.30104870595006	3.10967634881843	0.341494773396598	A_51_P356467	hri	3.50354559407142
1.92773538781473	1.21541122912958	3.12888930024	2.98532237531461	2.1100223134131	1.3308755174256	2.51952330085233	1.38279852288942	0.557905203252747	1.47806961826816	1.30252244102407	1.23332735701446	0.985780236701761	0.938131756411723	1.54676267410197	6.02084388609875	1.09465908344588	2.48561825783143	2.67721098438246	0.727978869057853	A_51_P232778	hri	6.02084388609875
1.70683381560467	1.40061491724089	1.93659800571478	2.18311606407711	0.794132281896503	1.19258538094544	1.64901904469902	1.44669281782173	2.21489027735385	1.85281590920995	2.4958210221295	1.63886747513613	0.9369561770146	1.49659633614657	1.8489386780131	4.15410804243416	1.24528881347487	1.02583809272651	2.16250806989992	0.600215354183342	A_51_P488991	hri	4.15410804243416
1.04914492169995	0.644011758625779	1.2659157829415	2.093112970048	1.72373071837221	1.69051795441876	1.31130398562066	1.16808557613549	0.482516357553608	0.893791920374328	2.45492336712918	0.889839841256888	0.777086522085237	1.56252002787349	1.33172391244998	5.67864229592782	1.42387687500162	1.05400039230101	1.56730112485176	1.29523423934329	A_51_P377376	hri	5.67864229592782
2.55785588426427	1.56164923252786	2.20364410371548	0.833806816556544	2.62560524274293	0.587426275673004	2.63641656519921	2.81786840969141	0.845411087689615	1.90191038182759	1.55223477166386	1.75716917181625	0.915056563793301	0.626448044336445	0.572417836654155	2.19017156236868	1.35859903483265	1.81372113408324	1.2630314068426	1.44986835956563	A_51_P269166	hri	2.81786840969141
2.10065401093239	0.907685457194321	1.75794403485449	1.46669867452737	2.44970798668784	1.23282548519017	2.91629989215283	1.74156152395628	1.10710559989442	0.990096109169062	2.12531286957581	1.41685109065826	0.844827030906849	2.17268348252332	0.864699466261341	6.98732491894777	1.19678442403316	0.925350701124587	1.21578752714536	1.68032337255923	A_52_P500027	hri	6.98732491894777
3.38533115904216	2.22490901349116	5.38917161941619	0.660708292962571	0.78903986598913	0.942426592921963	1.49158101515032	1.80907404502129	0.719600892582033	2.73973736301439	2.29226370080386	1.29310827350717	1.80430925665417	2.04174950757892	1.18483333220041	2.08668464093848	2.49243443054488	0.865079591229113	1.78077451266623	2.58610619008357	A_52_P581454	hri	5.38917161941619
1.03476844755144	0.718788530994613	1.85684156598439	5.21457560201381	1.38509566996594	0.889195962005089	2.2602067619035	1.47910608562092	1.47888452311204	1.71497708860154	1.0424910014696	1.25859706403205	1.54450306659957	1.52578903192121	0.787510029447112	1.78534966809819	1.55689240290978	0.876080109012756	0.670892138131532	1.12518831007403	A_51_P358633	hri	5.21457560201381
1.9736112720534	1.69188579326511	2.28484502902741	1.88563697256373	2.06089603751435	1.1114462071646	2.8470835285267	1.83214506342596	1.29827822992877	0.929575104125118	1.2915776454308	0.86473703290461	1.02115396847049	1.49468431401083	2.1557108277394	3.57626329840352	0.963711836343111	3.51378815011309	2.27400165973179	1.1633151739594	A_52_P151853	hri	3.57626329840352
2.6590068083764	0.962724581607947	1.80936153362764	2.52139740794094	1.70595420487733	1.02942562141652	2.43181753904432	1.69702170396458	0.72923145125423	1.17043996328464	1.57841740872937	0.998956129019219	0.868798181474413	2.03516246223096	1.83461659949411	6.33449375972264	1.04931408407342	2.01508130532173	3.30111682925332	0.875120536738132	A_51_P309158	hri	6.33449375972264
2.12490611654133	0.911291872617499	2.29869383838109	1.86228953807912	2.41237335122814	1.7792706325118	2.86010545619664	1.15639422005056	0.773282203033549	0.95116616306751	1.57586913036171	1.37148232737154	1.05230034813499	1.03953273397045	2.66743312830636	3.20791200558655	0.794933341901713	2.19167979880403	1.11942303510927	0.810508760694531	A_52_P166450	hri	3.20791200558655
3.38883364407556	1.75115496628632	2.58125504584812	1.22867412465716	2.11439682972815	1.71878028871127	2.18367555299006	1.00903109472062	1.59792406278292	1.03279598746466	0.972767917988958	0.652965689852399	1.49031878858312	1.25495625205182	3.30779506836873	3.24205277264009	0.798182055095937	3.32192737591465	0.514761281208193	1.0752482104472	A_52_P414282	hri	3.38883364407556
2.07941995180946	1.08346530805903	1.89767715283795	2.33851450398693	2.51206466598203	1.51995487555882	2.22759016572086	1.9384412847247	0.924163456194953	0.804322491013058	1.92212028612278	1.25576229859576	0.874838870209837	1.75539991673844	1.09013282653185	6.16296032103234	1.13286914367544	1.30167002827525	2.15936841034287	0.788612228612626	A_51_P154780	hri	6.16296032103234
2.69544683068301	0.954564066758118	1.09764669476917	1.22237260309104	1.67851993948938	1.29447061782676	1.63938149550725	0.811133624171688	1.29261702295659	0.605449345493646	2.73704520099525	1.39949468775877	1.02993268573664	2.90118529902579	0.948861870216631	2.97119953752222	1.28840156318097	1.34604368073776	1.01758509426168	0.817549246766236	A_52_P523835	hri	2.97119953752222
2.28278421301486	1.68797305259381	2.99967778679176	1.41367433265906	3.42707397058808	1.69037793543976	1.90567681850712	1.36869125721034	0.862071468468919	1.39342748921438	1.60475823954227	1.08505551609153	0.437795482923153	0.728352126986179	2.10750960251648	2.34254164880068	0.736413113034477	2.17618667369703	1.85435698881428	0.667116509516166	A_52_P135392	hri	3.42707397058808
1.99745272113886	1.75721480146604	1.73964338791032	3.41574441172734	2.04015326027545	2.14618004284298	2.85713666808909	0.945092650746069	1.53346192098434	0.821244567470205	1.68854197578936	1.64675961436816	0.635789000551659	1.81789374694949	0.848945200321467	5.90228405254378	1.66697456138321	1.69176579766897	2.20671788964206	0.602035660730799	A_51_P388984	hri	5.90228405254378
2.43134517440895	2.20426212306024	2.27299939545728	1.8014026585714	4.30589298925821	1.99248028406928	2.96731044108024	1.42781903012645	2.89159114751879	0.699249074653739	1.28103853192931	1.48372964642457	1.49219819880486	1.79466738685414	1.39807341575702	3.44085758509366	1.36350436585427	1.36069321030132	1.45592195857267	0.522797193141584	A_52_P31697	hri	4.30589298925821
3.28741030715567	1.25061543745996	2.48106586093186	1.6675007752324	1.1135418852118	1.73639472063731	2.02985977146371	2.44762563895586	0.760687088396728	2.33176701449045	1.74640710367092	1.06866450258478	0.392086257035129	2.04831079854855	1.94663464515458	4.69179070913452	0.896637226695932	2.18888213499561	2.05450547234628	1.24611684952401	A_51_P412160	hri	4.69179070913452
2.68513214913539	0.947286929665555	1.7675327290885	2.61229391452859	2.08052161944232	1.14477191165115	2.07892300106122	1.39792132744055	0.648134195649278	1.64277807600483	1.61857081113553	0.61315457909599	0.821938908608904	1.18932198920337	1.10651391749278	6.31548042259199	0.620593556862266	3.06215926674636	3.26674441029514	0.827612285509062	A_52_P408133	hri	6.31548042259199
2.50884636029392	2.36980493289508	1.47330172331346	1.22353450503958	2.12154192839439	1.38857497801816	2.09150687191084	1.89241445636561	1.39512144873882	1.06903668875736	1.99843327537173	1.4009031203463	1.31341270662375	2.78570932136211	1.16978476800812	3.63728961898904	1.56515290696597	1.06967130149366	2.40686166612865	1.8141515234643	A_51_P327405	hri	3.63728961898904
3.35916058944477	0.884658026385449	1.23571349832505	2.23856194009097	2.58854919169235	2.15423503538665	1.71781700298712	1.52219255545876	0.892406596107558	1.01333048442181	1.75013051148875	1.34635733189353	0.705369839743246	2.71427870199328	1.24167295027243	4.69269521697622	0.992733782054639	0.782352635384281	1.98782195218348	0.753991149756793	A_51_P341465	hri	4.69269521697622
2.08213693882058	1.57434041811592	2.1351361695141	2.43941036483922	2.14854779784018	0.835135523574302	1.39898446938288	2.38642232764158	0.285149051351942	0.966355802877615	2.34007268453879	0.946077993490846	1.63921046963734	1.07529779036056	1.21043133554783	5.87144567709168	1.43621965241844	1.1937771551316	2.45050739112362	0.554598243267307	A_52_P683517	hri	5.87144567709168
2.58025018376178	1.22527253706496	2.6146044416087	1.9985174725227	2.3897851213038	1.61766285448262	2.92719861993121	2.03986371842792	0.733922579287935	1.0620041882139	1.76709452480339	1.10433186093041	1.21654613401688	1.95866130231334	1.53642945068121	5.9585501069585	1.19909715186732	1.49606741443377	1.42408961223919	0.754258826642936	A_52_P234073	hri	5.9585501069585
2.28820046935764	1.87036781723036	1.26115129834992	1.25557480574642	1.92772800623581	1.85737196717516	2.46565869341616	1.17579423024659	1.37302382046239	1.23526606606925	3.37842002108395	1.19740387105773	1.61240605933518	1.18033433553868	1.48815583307951	2.50966464631641	1.21200246263265	2.84685059343708	3.02834216793085	0.835829468345466	A_52_P221824	hri	3.37842002108395
2.82612520493675	1.02370330914033	2.87601781475179	1.87570112748235	2.52406703641718	0.972632854343966	2.88477683195621	0.950384712523444	0.827052241483446	0.702198940050464	1.83899297191918	0.711293335600369	1.2030639054596	1.31835821295394	1.34401352343464	5.21176578252665	0.676237917415456	1.41826927621279	1.50603558880081	0.858559115820309	A_52_P225466	hri	5.21176578252665
2.09357629583971	1.61795972206948	2.56228231989809	0.851406211856752	2.78010643255606	0.511553890926131	2.88315141689412	1.95156632348546	1.37154107329465	1.06014592921016	1.25453513856432	2.18929395814265	2.16208414101972	1.01168456138249	0.678549725430173	1.4631399671786	0.526983360022798	1.20425254442565	1.2435024555119	1.99986627066372	A_51_P202911	hri	2.88315141689412
3.03637867103955	1.0082605880248	2.48702873320496	1.41826477038496	1.31737555230436	1.76642830598047	1.63580075905606	2.45855784474597	1.03203592449943	2.00645745695699	1.92955332981479	1.14425003636596	0.325118819475568	2.36058930322272	1.65157485134995	4.19047049111554	1.00181891047804	1.85015400406245	1.98292746656899	1.11432824740857	A_52_P382854	hri	4.19047049111554
1.63698517102256	1.60162840092257	1.73885246566824	1.81129194016614	2.39301046909586	1.57926135273893	2.59222570747827	1.86358284103963	0.660749835100437	0.535038857032363	1.76269515909881	1.30124256810618	0.921624426907715	2.13884423270872	1.12636733869685	6.23423315914435	1.52822506222506	0.722757574575218	1.43475600239049	1.14414609369801	A_52_P77837	hri	6.23423315914435
2.32996365719503	0.772650034614844	1.13386714920189	2.00050803921333	1.50647634840952	1.13424001070254	1.52297999647125	1.33091394429091	0.711975109160203	1.90588353445915	1.78393640512643	1.35937508956227	0.445929826183868	0.845558091893345	0.827658578854791	2.42119764257889	1.06518184226424	3.41975761962489	2.17897832749314	0.662177608503445	A_51_P363657	hri	3.41975761962489
2.13361753315876	2.97515864595608	1.1722552485488	3.17009248295468	2.60846378077318	1.80689281593477	1.51199273303527	0.624510301125575	1.36974683194441	0.947540221606684	2.81374240871018	1.82129172934223	1.66348537682051	1.51252804087157	0.588456695420141	2.98658599016035	0.782298565330322	1.80206980908935	0.977639360719569	1.0339009367675	A_52_P158282	hri	3.17009248295468
1.61217490208032	1.26041591125935	1.95102087329197	1.82412652431522	2.72832828138837	0.602190091795536	2.89395053522159	1.14297103196161	0.653060440273659	0.539794505778415	1.93339385615427	1.30866321064166	1.57275106444376	1.36227711258455	1.42983086871877	3.65884228202201	1.35350807548328	1.7626126973373	1.55843777026102	0.675251035408918	A_52_P112017	hri	3.65884228202201
2.01094912453566	1.6533425188902	1.24203314169537	3.27835662375344	2.28281841047203	2.33775970910202	2.13058273095488	1.29386618978335	0.827190386705393	0.637933937782459	2.52789674446046	1.53190919845446	0.532050078831345	2.16323027982894	1.96295208857464	6.70857200642659	2.17187003301789	2.12980233108922	1.77621348443542	0.330158865773172	A_51_P381060	hri	6.70857200642659
3.52213751074009	1.07978586105486	1.42140545791857	0.590300578664122	1.70471629647824	0.866695397614055	1.49563760840176	0.82647707193626	1.53544059265067	1.15127504056037	0.914105784263702	0.723339642104693	1.20705393777376	2.24230647955822	0.948631424009723	2.2612598552986	0.425899577491904	1.77335478770159	0.804794917674672	1.17706999184871	A_52_P131458	hri	3.52213751074009
1.44198213536877	1.69099575262057	1.41191313036361	1.80785833590507	2.30876013791621	1.29389036384126	1.61979369614324	1.18402513802565	0.645072028908766	1.64398316066702	1.44381615992119	0.555882103304008	0.900488436806896	1.78526364440235	1.2056287078869	3.24733575389982	0.944397733298028	1.92568445954043	0.87280998881242	1.1123527285772	A_51_P500949	hri	3.24733575389982
2.00191803868782	2.93974271174639	1.76460288716569	1.899496715318	2.01495396692432	0.991278833775248	1.07481392480814	1.53829907208888	1.00795941457581	0.762185207864575	1.15585141168204	1.4484751802067	2.19765933281909	0.939257052456643	1.20224003294794	1.48175652388367	0.965753123994191	1.11067243611542	2.06543387635314	0.547829661170018	A_51_P270949	hri	2.93974271174639
2.64308933091309	1.22927171147639	2.40252295437233	1.30775635523338	1.99980284287503	0.665169789406406	1.92646208922064	2.36465616248272	0.732537037916185	1.38784046747348	0.959658950323693	1.13866337980309	1.03570603565319	1.34188435695005	1.47803110335593	3.65096757199964	0.626724547265109	2.42558333228278	1.79789566864599	1.23345606035692	A_52_P252348	hri	3.65096757199964
2.31432816041334	1.14629228849062	2.31964522559048	1.74043818636231	3.11791107452195	1.11441459338813	3.43548308378638	1.92287942002262	0.951953227091016	0.930285663590566	1.71766634083629	1.16742552143605	1.1988509461208	2.01759797416359	1.16697141338164	5.29009010515327	0.987148365146799	1.43905682348493	1.90529089924297	1.20282821928521	A_51_P405478	hri	5.29009010515327
2.31511509903866	1.50072412063015	2.25456143819737	1.65165483716304	3.01589282843072	1.33733712124064	2.3882941138308	2.06845717638287	0.434152309315983	1.27228347553549	1.50416803492662	1.77055123022733	1.17512006720264	1.5146413494644	1.23287287514313	5.94904596599551	1.24903479471421	1.44269178461998	1.50592714532359	1.12827217789783	A_51_P417854	hri	5.94904596599551
1.98059315615689	1.37266600653323	3.9942006876662	1.53326057719538	2.90196543322263	1.03652701679326	2.87311002668951	2.44518782644716	0.796387953477135	1.18509298732286	1.19355019067907	0.694782153152111	0.69233067874379	0.806377317081077	1.41267247880125	3.3526796275354	0.754422654599784	2.83456068561523	2.05493602167667	0.917782951941297	A_51_P221274	hri	3.9942006876662
2.97688317218009	2.13808533384	1.44552027897406	0.886101582717187	1.25778386362997	1.07621020801144	1.18325481172893	1.0156835569992	1.79801105275865	1.38292074349319	2.38794721112146	1.99713232903786	1.78155721625269	4.06951541894053	0.828196078187117	1.85889448820919	1.13337288249117	1.95649231693945	1.82355204320868	2.26389571207442	A_51_P336325	hri	4.06951541894053
2.82650545344666	1.60232594101205	2.90366534564683	2.32212392361816	2.58863928522029	1.99333995221107	3.02579004508993	3.10243867401744	0.754147864107431	0.945177309897482	1.56261596265519	1.14424857347395	1.15450077939228	1.63686463006881	1.73067557447924	5.97412894586366	1.53320213128954	2.01571760129621	2.34607005945364	0.800816591348643	A_52_P26794	hri	5.97412894586366
3.68544433098611	1.19396153928554	1.51064791728348	2.37619534470085	2.24326911066948	0.738354956938686	1.95043249217649	1.70060124724403	0.677135287425248	2.08817840159304	1.02195794517822	0.806908545261421	0.655271670127401	0.740865772100221	0.756364496253751	3.2931299405029	0.986335310222516	2.66384392820359	2.03497848835204	0.815077651919595	A_52_P637689	hri	3.68544433098611
1.68630121856127	1.38615919112221	1.51862253526498	1.38367219435839	1.44882986975906	1.30006545316347	2.06193780063889	1.39247188709848	0.712454712529789	0.663732532200342	3.05646100143924	2.11325144112295	1.00202966420506	1.26047916133252	0.965803466247382	3.33391886749299	1.51712346655045	2.29536533611808	1.31660682506496	1.47269511584344	A_51_P501248	hri	3.33391886749299
1.98235157636018	0.752776867920163	2.08156771944986	1.86889434783903	1.98527582873383	1.23683809754606	2.91783343706588	1.35305455606791	0.575028141439395	1.56173537074835	1.63076723197833	1.2354008720375	0.810444944545125	1.58161683587524	2.03297373303286	6.85934332558706	1.45926226068562	1.76708700439564	2.12734863463687	1.31048687809965	A_51_P365189	hri	6.85934332558706
1.76760155285378	1.23696478991385	1.69159842808014	2.69324995283293	1.54791126477659	1.74890571090724	2.42908208318642	0.757034048375653	0.699488788003752	1.8433433849785	1.39338260471281	0.948686545622923	1.49239920673154	1.6627616523904	1.14947435647392	5.16263412088206	1.47470278806328	1.98213502806802	2.44618291654594	0.855686643199564	A_52_P307752	hri	5.16263412088206
2.15652892088308	1.84815053557762	2.67110779109819	1.79136864153614	2.85225550608594	1.08286986436993	2.51641648721253	1.88147925391907	0.813317213429786	0.87797288324976	1.27649007281623	1.130533666132	1.01980175559024	1.65395526412649	1.14663217966207	3.53707613360604	0.941794158815606	2.25343798796597	2.3116123296894	0.651120274514832	A_51_P359891	hri	3.53707613360604
2.01211947256638	2.11028487854978	1.58410879514079	1.96952380315207	2.42814109236799	1.20908371629243	2.34560828666684	1.11857344484491	1.60660657323962	0.598702272755967	1.77710388175654	1.07930287273939	1.48088719613074	2.09178011167871	0.96417627833006	5.44596554199389	0.956325769341812	1.09958965396054	1.24904724123229	1.21142441858719	A_52_P175685	hri	5.44596554199389
2.27782152043795	0.724837467143903	2.34310584294234	2.25747628161267	1.86128200817174	1.35756657297201	2.00870721184329	1.18841184653916	0.64381642196366	1.8093368313639	1.24682126306275	0.995623155201966	0.571665399316294	1.26948766486055	1.59179832762596	4.88212536007717	0.932911473877732	3.55782950331052	2.25417713738567	0.811980082555301	A_52_P649296	hri	4.88212536007717
2.30959839616588	1.80931129134836	2.30508242785796	2.01133087228151	2.53159422563986	1.32575771304866	1.91161417134049	1.53098731430395	2.28110629768742	0.985492529777917	1.30173730712918	0.926820632320696	0.695298454811061	1.99763529614183	1.18890210384232	2.34958315116512	0.579817792997388	3.51913429197482	2.83946136715675	0.505682450444428	A_52_P463373	hri	3.51913429197482
2.38945245602932	1.1186206535207	1.18490885873649	2.75074712645628	1.78224335430286	1.05295667758295	2.78988469705929	0.927133345671943	1.16381780023715	0.594209764524466	2.24208582787038	0.583715260415858	1.54302694649767	1.3629274405531	1.49404287963526	3.77351497992364	1.94667810404158	1.41609425483116	2.27130449265935	0.719886392714049	A_51_P142604	hri	3.77351497992364
2.88644766124987	1.33900995285472	2.60469887003154	2.21856342405813	1.59872411071395	0.636668817951666	2.19210090482594	1.12353810112502	0.879579491569135	0.872731039643116	0.985682188063859	1.2506208226292	2.08790032365556	0.957557802792627	0.926015536653183	5.43168490935978	1.1068450042493	1.93672118131948	1.98958508341622	0.993326076429542	A_51_P314418	hri	5.43168490935978
2.68580509894977	1.13477370858736	1.92835562015439	1.71927149328172	1.76944863614858	0.932190301181024	2.25834088766594	1.39492495724002	1.15839729169213	0.918089779391479	1.67962334905152	0.902785902186126	1.17501195672433	2.02617054877066	1.41204673455185	5.54145985239328	0.787004975126179	2.22718698449819	2.41602660365915	0.867230163933785	A_52_P399934	hri	5.54145985239328
2.89154984555684	1.7508939882998	1.05665235642938	2.50906889771985	1.46536296595967	0.740097286212311	1.04474911552665	1.08704138974148	1.12530212232138	1.24764975378235	1.72910224415686	0.890973333423576	1.30505877451467	0.506560319279471	0.505539701783285	3.73030892641647	0.795493738677629	1.49684474839444	1.13756583839844	0.582170781844942	A_51_P342446	hri	3.73030892641647
2.15440781662125	0.670355557858258	2.28542158507759	1.92330942663359	2.02641545798097	1.18626660890883	2.65882801343778	1.54207211404984	0.935095860079087	1.66780987977197	1.32618177665613	0.848812293396607	0.647204523592098	1.73942313344723	1.92286414508785	6.4446203780115	1.19549408815938	1.87208377693643	1.85204216926783	0.813136628108395	A_51_P186161	hri	6.4446203780115
1.84256981766675	1.94521140359707	2.02038388298205	3.07463661206177	0.954943094505119	1.97097078855176	1.81004212930368	1.74408772250813	0.773691920559362	0.998096939793619	0.926799185161015	1.36971443412633	0.799713798100797	1.47193017970397	0.702478185427677	2.02232102777141	1.12248298336704	2.41958124410929	1.23768884363884	1.1414009327674	A_51_P352232	hri	3.07463661206177
2.84070041128576	1.83569918957628	2.68905433173314	1.03563102184018	2.27843608244454	0.480762482292572	2.40670726780114	2.30037651935981	1.67887868607078	1.65244871993814	1.00487819745048	1.62065414106677	1.35977392602639	1.25340809214619	1.25225387846599	2.93733761239015	0.334442625183768	1.86632623834776	2.24381359558106	1.29103111737065	A_52_P510790	hri	2.93733761239015
1.35129379510107	0.924015436263752	1.91528510859052	0.705966056797838	1.40354582621988	0.788666805764142	1.90640452135749	1.52806906569151	1.52806932795976	0.880782543695308	1.98707469416676	0.846812405237351	1.41738692684638	2.1350139726837	0.701425655355729	2.5770214841095	2.45754209217217	0.977868712604422	1.15836030921821	1.56460532785987	A_52_P249965	hri	2.5770214841095
1.16803351802529	1.88079330474736	2.5757092954179	2.18524227288378	2.41120496561451	2.46946750975339	1.42694235419607	1.56594830884606	1.11642836337329	0.658325981597507	2.73170313047549	1.48793717419096	0.653340451235947	3.61899605424278	1.27781549790129	3.24277574263929	1.46438927815329	0.522349857915866	1.94282406799467	0.837906500838063	A_51_P124534	hri	3.61899605424278
2.46319148810527	1.6298059047446	1.93654916204024	2.80228781750965	2.1960949292755	1.75287811260764	1.60440143144869	1.66743517525934	0.543293670769473	1.63335719798065	1.52154978672925	1.30819998725609	0.681172633854421	2.81861284460035	1.59264525259469	4.06628484190667	1.45564971461354	1.58007915478971	1.92061034722691	0.511814906517677	A_52_P651425	hri	4.06628484190667
1.43375378672178	1.37144343526277	2.42696555303961	1.0285222487676	0.947093346892768	1.24399083662114	2.57947577859413	3.16150319786438	0.875828289540349	0.926686440593293	1.88335836271336	1.01505950661586	0.628777894713613	1.15368681250386	1.09482961950674	2.79029387525439	2.00410794619591	1.01384149799398	1.24777700430075	2.0887416134728	A_51_P291906	hri	3.16150319786438
2.76133899412676	1.59731508464877	1.08176596390645	2.49090069363874	1.20663838323189	2.4953031135378	1.19328732645042	1.99128774263702	0.484553814856464	0.765571971374568	1.71076572578663	1.76475447814477	0.771492354052844	2.02716550490576	1.29451099421958	4.27511698701632	3.85597707921935	0.900484524366882	1.8576941414941	0.906346523036809	A_52_P899565	hri	4.27511698701632
2.73179641059595	0.842225315781054	2.67147212932343	1.50050345136005	1.24759145878167	1.14431628937104	2.18597828485104	1.63301241834604	0.975403266134581	1.82999556107803	1.23734743229839	0.898756586072033	1.07437574443671	1.55674687099746	2.0632254682321	5.74432107293307	0.998058092812368	1.27699242036223	1.66521504023568	1.02403775285327	A_52_P38317	hri	5.74432107293307
1.48484797267371	1.37733503519468	1.77679156426699	1.86472701910379	2.17663055193523	1.75194500669849	2.89844578385286	2.18198082500419	1.5996200153562	0.851178773260005	1.59735970925074	1.11178897747134	1.64786838547689	1.23139431033777	1.2753005526284	3.42159061552191	1.35392441870098	1.43762089427948	2.41609952317996	0.630578402090469	A_51_P507410	hri	3.42159061552191
1.9872120021769	1.13538822842396	1.87808791984357	2.08562400740403	2.14149250326561	1.76716118469795	2.86198949324602	3.10769076457803	1.53457658513635	1.84302085128824	1.96652019057986	0.770848848759234	0.762025436202059	1.96074555227022	1.84348713668648	3.10326027790895	1.65245482056475	1.00190737701677	0.452289763426359	0.813166347166002	A_51_P203675	hri	3.10769076457803
2.99621922344128	1.63390857235239	2.42489438433347	2.77265071496729	2.18552524556411	1.20693102017279	2.37587356495752	1.62793337562538	1.06485504570299	0.970137746777232	1.56561651325282	0.783952929638957	0.869015170705136	1.7630993692651	1.06722107124681	6.27735913005504	1.01241815707629	1.97591885329191	3.35953703147496	0.743483255253444	A_51_P151126	hri	6.27735913005504
2.91874437716582	1.67720621326378	2.36810586905097	1.46938484558632	3.18003427365059	0.864756029852888	2.02746269315994	2.26657861068341	1.15956435095022	0.959892768106946	1.13602125265456	1.85747804778385	1.76021147842703	1.90551630996628	0.919096396276972	4.07166795349239	0.792958022236918	1.21276725716442	1.31202012343379	1.72380735256853	A_51_P262171	hri	4.07166795349239
2.67799883640806	0.791478961282752	2.1576406970851	1.72587160939745	2.38721801803853	0.756010281458242	2.03102665032347	1.54139597563912	0.927185281866434	0.866907959323125	1.42690546105193	1.30357238693282	0.910483023610479	1.74318099646011	1.43298731655978	6.78348393117737	0.878432201187205	2.37915267947559	1.60288495602298	1.16491502356995	A_52_P678833	hri	6.78348393117737
0.929754417367368	1.62279687162509	0.481869542879426	2.57959363878543	2.2925175779598	2.14106554366692	3.58838845570797	0.786371118330807	1.02107976370447	3.77514595408606	1.58083174622919	3.70103866816845	1.40310964026883	1.23449963650217	0.853956826720165	2.96335747676535	1.33114130749341	1.85237734751007	2.0909261982965	1.43018514875011	A_52_P362670	hri	3.77514595408606
2.44590633014803	1.40247841635181	2.03465858332174	1.81797309015531	3.26763852861025	1.05824046027755	2.3892148067144	1.68653949566365	0.729240359027172	0.636237026039659	1.84851295432606	1.49954661334262	1.18660066979846	2.10977762611418	0.956633999274891	6.31048350205046	0.875582938077072	0.927232765599374	1.35076410014168	1.32197495901878	A_51_P400166	hri	6.31048350205046
1.6061440279466	1.06750523012879	1.78488375725982	1.85930415447489	3.37373688383747	1.05331465039688	2.58437737252052	1.63554636645909	1.11686939743976	0.878438437757509	1.40511485572978	0.612977320585135	0.776477330102844	2.11104239023244	1.90870907658539	4.77737359391129	1.21848038514181	1.14752727289281	1.54991071531372	0.568443936879002	A_52_P466887	hri	4.77737359391129
1.99549984035402	0.888902648525073	1.25152772672281	2.79204175810902	1.47550334074508	1.8210403322666	2.03035779923749	1.15892436044877	1.46315605894763	0.753224599492204	1.75501792852567	1.42322064958069	0.524114200811398	1.42102532827512	1.00894970939759	5.38390051776204	1.42934594407557	1.68726621242267	1.24782079823839	2.69117034786966	A_52_P1100434	hri	5.38390051776204
1.64070331137049	0.699051342462556	1.53912427513155	2.72894498154893	2.5580130999729	1.12055459706227	2.52336360530984	0.714372649814044	0.639385902733346	0.916483685920506	3.28230599798386	1.94967113263966	0.868032418577604	1.76999705781045	1.00544870766484	6.05495943452686	1.40438058025515	1.91578666136799	2.17931225736124	1.16834527096201	A_51_P295046	hri	6.05495943452686
1.87060154353432	1.41992387324281	2.04883320868912	2.91500834025591	0.680054673855685	1.33633035869757	2.25806273791806	3.05853573175276	0.879630943416247	1.98328452178268	1.54084456175296	0.821130232653899	1.36203552552449	1.20755977827464	0.832743210673459	3.17987192725723	1.8277548509125	1.79174567867364	1.447326972756	1.79790402225207	A_51_P318192	hri	3.17987192725723
2.52979171700857	0.967058804697217	3.00395363501366	2.45791702666079	2.39451936117621	1.36215986870216	3.56275618392232	1.50585066947644	0.78202986330501	1.62677867571229	1.61608362380024	0.852674051164208	1.3443709824094	1.06899884548792	1.87161848311627	4.0634226198404	0.907396958963932	3.25580314129575	2.37160817191148	0.693813020803919	A_51_P213641	hri	4.0634226198404
2.58396572583549	1.15131511020054	2.38559693754775	1.74117086915836	2.16128228617417	1.04602835229047	1.84237817045483	2.30697401424711	0.937027730949135	1.52562618669637	1.0666775590952	1.21760612890703	1.25735779427457	1.49871345874975	1.19593066327741	4.48836338757568	0.588617893296206	1.73377116117229	1.94450839760246	0.958057807267422	A_51_P190639	hri	4.48836338757568
2.15157435143847	1.00086134774009	1.54541343056055	3.15569629950844	0.961277025805855	2.13783275942174	2.11703600830887	0.948897605898541	0.870725481487504	2.69112800624438	1.27434041332081	0.65548729939287	0.808799168526112	1.04969870261062	1.14728958376611	2.96629042243597	1.05594117941889	2.74299660050012	2.88923096077167	0.952716896020933	A_51_P182257	hri	3.15569629950844
1.64545731903721	1.24096310178593	1.46185349729554	1.34309351084344	1.71252429078897	1.20167014728758	2.1566751431191	1.44735718575346	0.724474585435893	0.815023462309352	2.91662985902222	1.96832453394719	0.832344016149518	1.05422236686107	1.10412525211299	3.49979811674593	1.5687735152568	2.08814108947847	1.372162022909	1.15286696730529	A_52_P400436	hri	3.49979811674593
2.18039398178141	1.45917752993792	3.33369234462651	2.22228616120367	2.61296748410635	0.826529634752533	2.99101939370273	1.19001600549177	0.65113505118174	1.49623560285323	1.02764714765831	1.00092914384358	0.880040981506498	0.853732381557738	1.4739552456118	3.63508972061728	0.750380050070485	2.56916361080636	2.14161349455907	0.727063745236892	A_52_P570583	hri	3.63508972061728
1.49151049872543	0.485032381886745	2.38892345439791	1.983191428676	1.70565942327613	1.08738797316512	2.38124392834392	0.923476384666614	0.757166517393207	1.4371988946917	1.16176718899718	1.09194196720796	0.963237661132049	1.63283562492237	2.77092996274398	4.70827237384296	0.84041449553659	2.65329819600448	2.31673676897326	0.574958895918856	A_52_P310530	hri	4.70827237384296
2.29889743422005	0.862028149986474	1.77309347854602	2.29522402261081	1.70111700892457	1.25892435864886	2.34338238935505	1.62292157454039	1.06238841134127	1.08457804251801	1.41356682279593	0.880201874568635	0.73851645180233	1.85104556017266	1.12187528304144	6.16624607045576	0.699446806810127	2.05543186310292	2.96006874081073	1.06380978532065	A_52_P274960	hri	6.16624607045576
2.0478238902735	0.939003751616967	2.5509788858576	1.57424746043354	3.15464236423292	0.765218214858588	1.85694965280218	0.611604504717189	1.67715646147906	2.51712960363855	1.2820501136528	1.9365808822914	0.916975543631095	1.31279280201824	0.879784670548459	0.845872694673252	0.920888468256786	1.55267234162965	0.62622621241245	3.95691295212684	A_51_P209697	hri	3.95691295212684
2.42584923649105	0.986730879684566	1.55610349903999	1.8408560555781	3.15529153911419	1.59538405389805	2.09282328777733	1.45761964278275	0.982833401705881	0.967183998104856	2.49188584091162	1.47869863120945	1.15101471317256	1.72270611228117	0.535923092175468	4.48516937484212	0.718644330730638	1.0030462338686	1.58205796796678	1.0975803021761	A_52_P591153	hri	4.48516937484212
1.533542061219	1.24863665197218	0.967339982463139	1.5974340572323	1.02711454200772	2.58956559019239	1.57695277554776	1.37281318678543	1.25207734115443	0.850225774222628	2.39835468191709	1.21097041612282	0.977993891733511	1.19194752482268	0.833442908591919	3.84221212873611	2.03745414453024	1.2415633944279	1.07659309174296	1.41060081012543	A_51_P218563	hri	3.84221212873611
2.36459020329037	1.86223439304176	1.9843008347286	1.35626300961912	2.73666406009307	0.683109797895748	2.2656111878662	1.25141197028084	1.01425093519111	1.16477103347259	2.34603296769442	1.65013944421309	0.917464067620672	1.14086800651169	1.35925288877792	3.92042536165164	0.583545591868255	1.69884327589466	1.58270371238757	0.939426933217484	A_52_P395397	hri	3.92042536165164
2.85271697259809	2.13832484569308	1.53652768642918	1.44883506373314	4.62926282181343	0.879952104164129	3.29158420622577	1.24891331353095	1.6356112351042	1.99411736981863	1.05068775911073	1.86278861087758	0.975336938315598	0.740582678124312	1.83154848568454	1.90048550858145	1.15235764925294	2.07446581604789	0.989321782534255	0.739877544025149	A_52_P24690	hri	4.62926282181343
1.66120881465841	0.534293708717644	2.21936772463538	2.30323506323341	2.03803651397664	1.2229694042662	2.41375869238898	1.03068588874708	0.684921610769706	1.22198835209841	1.7167645195744	0.543809435004662	0.887781475598338	1.177081762314	2.40791041623776	4.23794534590227	1.01787815403068	2.26872277446217	1.35535984454779	0.382423963718041	A_52_P492176	hri	4.23794534590227
2.88398638822691	0.862111070840738	1.24787607297926	1.06454736506966	4.14932030768781	0.842531936207278	3.55024401225264	1.08292019941111	0.965757338148349	0.915338584892544	1.88549241126964	1.03732512258572	2.65372247721349	0.715176562593456	0.664217566497635	2.43968200258747	1.02653490663457	0.906496656836492	1.75081402678307	1.03991760482646	A_52_P107290	hri	4.14932030768781
1.56403211677981	1.47086893747428	1.48027424002358	1.08620711161479	0.721044290024528	1.24623170257963	1.91809562951233	0.861812636906531	1.82664771623584	1.182487267453	1.03698686275256	0.871381441865155	1.11621067420056	1.21866248127432	1.23473365584512	3.42136908157256	1.08057488536965	1.73104385331969	0.679180922966608	0.689397313093681	A_51_P260433	hri	3.42136908157256
1.30835632092071	1.12624983915822	0.989902473564845	2.11734543938744	2.37281913294888	0.862793555452556	3.57030867142156	1.49513517372015	1.27196228331978	1.33636748324207	1.786235692577	2.04637119106318	0.688048961640602	2.80361901924572	1.24700579489487	4.59751824487811	1.85478123225634	1.10386403660514	1.63494737380312	0.871427479181319	A_52_P487686	hri	4.59751824487811
2.86946786583199	0.987283502350971	1.8899469235419	2.46364462379864	2.4474619648357	1.18099929628588	2.2765352137424	1.32010809926364	0.695802882764439	0.866979065158051	2.32848833382632	1.12104852812181	0.820746720506911	2.04741622844123	1.16106686645743	7.057424770826	1.05453987528672	1.2278028264681	2.40847204105362	0.951494457071891	A_51_P346668	hri	7.057424770826
1.9391518444193	0.980191543990652	1.7372793342506	2.45770872113229	1.90635086708048	2.49488909212861	3.24756071982521	0.999020374677017	0.84364244462519	1.23158951040957	2.19965413489701	2.00595731725308	0.770842307371915	1.17873035926344	1.24374358500493	4.64624178640492	1.27778435625709	2.07368201202383	1.21481025461902	1.04472677672139	A_51_P295355	hri	4.64624178640492
2.29074474320876	0.621753047502327	2.45476338827127	1.65464315456072	2.66738220713674	1.68529803435124	2.55248053920859	1.34684292286809	0.847904975904891	2.10781548715779	1.71495473811777	0.371812086790824	0.354224581872276	1.9834702800113	2.41200614737453	4.39196701536841	0.915410300861914	2.88563830392006	2.11281938975082	0.789699797476136	A_52_P515826	hri	4.39196701536841
2.54028448037823	2.22866310490085	2.48183892467418	1.37844526842353	2.18751995369907	0.62688292357624	1.51611894963421	2.70916937046344	1.77486246934767	1.5083063207029	0.905940590261138	2.31566183382847	1.75088274524485	1.38705282236584	0.531544501853643	1.98239856988534	0.57386665165439	1.18653228296083	0.969391979737841	1.6738165776972	A_51_P384318	hri	2.70916937046344
1.57160557604823	2.3671167640229	1.18445138635947	1.68356341159149	1.87109894199867	4.6200429870231	1.3990143835884	1.24018814686566	1.18395802198639	0.959096568990389	2.33838678193675	1.23758252089132	1.2487942912772	1.86632195305692	1.5921547904435	4.31162617737413	0.957948318033701	1.20783868814107	1.17814932983729	1.17211662540856	A_51_P415688	hri	4.6200429870231
4.48249990648988	1.45546877900048	2.24240862304397	1.89643371800211	1.3960133423357	1.11265399346834	0.690237284195912	1.28310525544252	1.83082451026596	0.845759025259946	3.09578063022786	2.60745131171021	1.02463366887966	1.81163025115327	1.36462374133066	1.74559949348958	1.01870445103395	1.53729449337111	1.96407760536169	0.267538839481125	A_52_P496956	hri	4.48249990648988
2.54597925500852	1.55470969525932	2.70749987132635	1.34425574715587	2.50534296940213	0.845095108597602	2.41618513915637	2.43208609594378	1.17683877759675	0.93419623916588	1.05159930355158	1.49269679610294	1.82219213417449	1.67811574528586	0.852766816603849	3.72846625898421	0.909205216713461	1.70213463282984	1.65567951971659	2.06469772751615	A_51_P159503	hri	3.72846625898421
1.42747404122499	1.38980642873989	1.66117199538242	3.57359252090883	3.6766410605254	1.3953687415488	2.25525570357856	0.850256106131119	0.766724024580995	1.04296066776334	1.39420308763897	0.41005602987522	1.84619956426519	1.54253809325377	0.846524490054985	2.54874560652969	2.36311637156686	0.77896233312176	1.54144784365867	0.811793228918929	A_52_P353698	hri	3.6766410605254
2.08429524616347	1.645628881834	3.08253315328873	1.64448019052951	3.00164833500898	1.27389090922822	2.0321990044112	0.950010650212213	0.843088876365376	1.53154679319787	1.10522992718426	0.871927224325256	0.862381490127305	1.54648606823946	1.35806644329995	4.22172738556328	0.660421893581882	2.10622623605287	2.38494326586562	0.877987869852555	A_51_P205943	hri	4.22172738556328
2.55439950208819	0.88755188147438	1.31191685033082	1.17456552644983	1.1150882281606	1.83993201131294	1.42384165084352	1.1690477619179	0.713651783369626	2.1206104851631	1.64984889798493	0.851387536451381	0.644609948539476	1.55117391274144	1.01471272377376	2.69000070924979	1.44157382950763	1.95078943390661	1.48587643810534	1.40789671197028	A_51_P481325	hri	2.69000070924979
3.03956699325212	1.09849311083089	1.40933921568418	2.02543808685488	0.901884831920683	1.63147788647592	1.6153690849165	1.47596697406112	1.30372947056033	1.84772734807695	1.62982214298983	0.947035624854582	1.00357603204277	1.1600752344172	1.42633718238447	3.42901292545672	2.60848257278858	1.53101130413246	2.36954246307686	1.14643315759255	A_51_P126864	hri	3.42901292545672
1.84499449240666	1.56139760365148	2.55974986905186	1.61520612111484	1.69701560645518	1.44713557311742	3.41141717721462	1.46384977806633	0.982020090630188	1.07740021227257	1.16853453554109	0.516505943557957	0.809579182590408	1.56721600127351	1.37761801107015	6.29675681434177	3.12637504259852	1.61661189168469	3.18695956115951	1.21470704650278	A_51_P291438	hri	6.29675681434177
1.07740435314995	0.849704962834859	1.09108042752669	2.46385825967754	0.959328502040238	1.16588222537428	2.20781851714256	1.65503760901037	0.611984939238906	1.11359925610971	2.46282244958419	1.05609985616686	1.18620948433153	1.39034942238328	1.52846652445093	5.54104630848763	1.7114610617645	1.17183798791716	1.90614439950258	1.10620579667062	A_52_P217211	hri	5.54104630848763
3.21985463467754	4.18792414720622	1.2981674252967	1.4044412570359	2.73706600771954	0.955117589555886	1.38510933488668	1.7789109634179	2.10441216365713	2.54995923604389	1.09783514794014	5.6025416419559	1.386196907173	0.918181925919438	1.39655188732095	2.37636998784437	0.962914153982467	0.89398885940414	1.1955455981807	1.37627565553737	A_52_P90364	hri	5.6025416419559
1.24960747251355	2.12585919276995	1.91485426738056	2.20425983311404	2.55187808997852	1.90913447280232	2.10865026063228	0.880607343984351	1.11600451896631	0.842189126399375	0.857749804707119	1.07362361282363	1.26229777321959	1.56850549172738	1.15173232905807	3.34176762962396	2.03167170519659	0.963535295940564	2.78413582550294	0.717630027349368	A_52_P450918	hri	3.34176762962396
1.57359905976343	1.76393890031317	2.55534324197909	3.55176228997369	1.47249443712267	4.41704311907489	0.711785285456711	0.768872847999659	1.2049845469411	0.790192417992409	1.86397004042187	1.19050459443551	0.654540029072799	1.44237561972242	1.42590310741014	5.41326006656057	0.902395869298161	1.1747955253174	2.11608176523132	0.794772599206908	A_52_P707934	hri	5.41326006656057
2.18155050122741	0.704148826856484	1.74860177528086	1.98071140249256	2.0881021506603	1.82970504753156	3.19796746054603	1.04046547783978	0.608224293083636	1.14823027857291	1.68133081917232	1.01266683621978	1.24449599969069	1.50339227394566	1.55466537768184	6.00864862659405	0.892951904343137	1.24891224427084	1.77296593030508	0.779227050590169	A_52_P193322	hri	6.00864862659405
1.63618115066833	0.849570230432485	1.73437098435243	1.02758996169519	1.40514731577398	1.21820140912307	1.73006022794866	1.5512439390953	0.271644555738661	1.5691836676129	2.07613252884155	1.67069736426105	0.740311122680067	1.56295374089956	1.32167769925142	5.04796093578658	1.07487363056105	1.34693993429413	1.27180447792158	1.18072816761709	A_52_P519882	hri	5.04796093578658
3.21662323033158	1.38965606518441	0.741584651026713	2.00077080455372	3.26834448792273	0.886308157658079	2.28080327460642	0.59485627861934	1.59306366135925	1.31151435704998	1.48823777894266	1.07038054709537	0.724210473081261	1.48197267820671	0.488888083585862	3.9646164483919	1.02760115594615	2.23866406951276	1.91908862241797	1.67760751950235	A_51_P139296	hri	3.9646164483919
2.21298449885339	1.21336052975375	2.24225257733288	1.88318278645408	1.32152736276339	0.997606159019395	2.7585275984237	1.43268623992608	1.29577336883811	1.13489599159889	1.36742971176787	1.30443062932595	0.824774118337725	1.40250729158911	2.10017160531612	4.22824017716616	1.08437576069269	1.3670618454607	1.54344905628087	1.37820397299051	A_51_P154987	hri	4.22824017716616
3.39090592493172	1.50109592348463	2.32737688609199	1.74933062937174	3.03022869070284	1.06817406709926	2.66541042406853	2.53644725127498	0.856569912336535	0.982670613159823	1.64029535063542	1.04162659409864	1.15587570836704	0.764240317782762	1.76143690125755	4.35784699715714	0.536777203185363	2.07385452741229	1.2929488840368	0.760569522824863	A_51_P374203	hri	4.35784699715714
2.00385098753545	0.959973464939549	3.64297556437635	2.57574810273596	2.79761722715773	1.01753137565805	3.61981509869597	1.57281745218148	0.900895220759101	1.43004436005121	1.23023024626108	0.675803904353783	1.05309851360131	0.944869138099966	2.6014853529814	2.37022183381952	0.477736302869721	2.25498971916601	0.848251981897482	1.10661830505715	A_51_P330125	hri	3.64297556437635
1.71824262096391	0.823337439285022	2.05160287437603	1.14689456459334	1.60217741457591	1.44755444785834	1.2072318428995	1.26671686659239	0.565016076035395	1.94367347585835	2.62905407420079	2.47114481100143	1.00132506464342	1.40836413066364	1.85684290097387	2.4466557515647	0.813017564758763	2.26625277328121	1.66878946143895	1.48253504409608	A_51_P306731	hri	2.62905407420079
2.49536208621962	1.74429351527963	2.09617335085398	2.49670107995583	1.53768890573618	1.01654733278696	1.91707977873674	1.65247706973234	1.22795313872524	1.0416031936585	1.44704689208819	1.04952025371813	0.686247531133026	2.80332054159734	1.15547837320082	7.1712576713212	0.90064911193315	2.58675915458328	3.7599396147853	0.882031739690919	A_52_P51429	hri	7.1712576713212
1.68737008372417	0.949128955899538	2.33471032574493	1.85269258770626	3.03057427326252	0.996795284791646	2.17599729735631	4.16666503054683	0.883895518427388	1.18692214223383	1.71326275412819	1.59463914993006	1.95198291829175	1.02226029011554	1.27196063071567	3.12523608442108	0.948123365523354	1.37601876803492	1.57595358275842	0.899692561259164	A_52_P518160	hri	4.16666503054683
0.850167885800195	1.3253565924769	1.22934938965081	1.85067133847034	0.89384435013012	0.959467989713234	1.90335547945932	1.10425952982579	0.645316134521994	0.804094458356221	1.78198142139355	1.29764334133123	1.23009831598966	0.992572124873024	1.0599727336825	2.07740893139033	2.49818677902229	1.89628161230168	2.03751773997723	1.47046268513285	A_51_P340027	hri	2.49818677902229
1.74382798829562	1.74653878958492	1.31328138329075	0.93751711816065	1.16585775798877	1.01408890743049	1.68279612995548	2.37516713018702	1.55290434742374	0.899653883103578	0.870522729566302	0.811680093204032	0.632424692978627	2.37632013463072	1.60684821845612	2.84917981164824	0.940222934713247	1.96058558985846	1.80107479349075	1.41653884355478	A_51_P375631	hri	2.84917981164824
1.32076077117438	1.93017225097439	1.7931253811537	0.794194680982463	1.39960382122297	1.0284747473243	7.99493292968817	0.728186986218732	2.17627287133787	1.1911638347924	1.435946307775	0.417479034969575	1.05657252943965	1.45913440960813	1.55622727223908	1.97211082428696	1.27628726663359	1.95191614377763	0.974923849842926	0.985989195231475	A_52_P389628	hri	7.99493292968817
1.89669248546546	1.01576006818576	1.08095484071963	2.33502676329239	1.818158157333	1.66009598207006	1.97272515366379	0.60525432420115	0.818169432144646	1.02244759272255	2.39637316803553	1.50774269276559	0.722520412775646	2.13105798920537	1.04441312080908	7.16971495717916	1.69466645747081	1.18475943420848	2.82977395746326	1.05603388201986	A_51_P118443	hri	7.16971495717916
3.35569990834484	0.925481031229838	2.20322763021063	1.71390862069485	2.02761531914139	0.991634877531239	1.65352986739468	1.21706055494627	1.25241071386158	1.45764009983537	1.02082107995408	0.897665445389352	0.499072059511695	1.1190247412045	1.72588706737217	3.22812463514565	0.716875253225118	3.90814107230032	1.34152640708851	0.764805862711033	A_52_P460257	hri	3.90814107230032
2.50324126078862	0.567203960835637	2.20665946558571	1.51983079306509	2.85380401403043	0.47893426357444	2.8868531579293	1.39370356193869	0.976627735395557	1.15858987513746	2.1072521634316	0.991849402016516	1.62442615612263	1.48446389418693	0.950217930906544	2.84781329074082	0.512578386980292	1.02079747555457	2.02822565362408	0.880186790116438	A_52_P256844	hri	2.8868531579293
0.948947946007914	2.08509485422097	0.82539002881155	0.970995000570045	1.30964954872858	1.00988810130502	1.26641529080595	1.0748880393078	1.10070606351776	0.737695304972865	1.3795284980298	1.57413780387535	1.97332097326012	2.40962030762269	1.69668264576318	3.99176040965863	2.04262728435847	1.87745768844365	0.788626748049415	1.40511300486727	A_52_P594756	hri	3.99176040965863
2.13388678786808	1.35652643101636	1.59045539769387	2.09368203684614	2.41144291241627	1.49423501215759	4.05523586024542	1.49381258651443	1.05523705425904	0.717104195766928	2.06255677584909	1.43696948743828	0.904844647147311	2.60035461916015	1.0756284585427	6.19788031596818	1.63092018196381	0.922693760424919	2.03635141595644	0.693613858937473	A_51_P383822	hri	6.19788031596818
2.20274441053974	1.05903516803647	1.98731951991895	1.67385200819233	2.65770490493462	1.76444271842755	1.39798361865091	0.747715378425466	0.74047596594345	1.57455074901957	1.25725766587124	1.75692476338059	0.530433803752476	1.10922043922746	1.91019693741365	4.54549582532735	1.08502618322444	2.80249759162221	1.7615439311645	0.467404893863333	A_51_P518163	hri	4.54549582532735
1.30118544260665	1.50278835324562	1.54283561107807	1.75081001321004	1.39143123520571	2.65574645928061	2.71607833545543	0.883067319295369	1.29365259154882	1.08800050215273	4.44131609271122	0.424678855988132	0.681218571732288	1.76758737421352	2.70606608629527	1.24138526185326	1.26506144115517	1.40786169148204	0.890818951333266	1.92913776399769	A_51_P108226	hri	4.44131609271122
1.39864395962943	0.997817708418171	0.889191418236255	2.11551651573365	2.24081646480797	1.19576301521012	1.36672479197192	0.925655245731487	0.651418403057026	0.856214122456772	2.58967115912833	1.37937475800043	0.887412599148527	1.18025189189544	0.948906229715043	4.79456724137735	1.48232650666737	1.32526388586658	1.30534723068862	0.705710545802095	A_52_P371946	hri	4.79456724137735
3.54837161504285	1.22372763705794	3.82168612613137	2.16340509772136	1.94655010528147	1.10795124995938	1.97658071493229	2.10376714512902	0.833933698597028	0.62332095161976	1.19220495433744	1.29298589453894	1.24649424997536	1.20853682318629	1.13723481214107	5.40830203519679	0.583654712792561	1.38813609121556	3.01623831881449	1.52681830664338	A_51_P175681	hri	5.40830203519679
3.81263751053446	0.519222945828862	3.340029111225	1.55401127403	3.39629471276454	0.670919410546326	2.03109568060888	1.07855967734202	1.46415168923851	0.818928964223077	1.61631634647134	2.6435527917518	1.12470529198772	0.644786938393435	1.43731016245592	2.33099441955168	0.922105585226093	2.01906559990609	1.50285380809349	0.28226632991472	A_52_P296632	hri	3.81263751053446
2.09148123360578	1.90111665453298	3.15965427134845	1.64815382314602	1.76149439766991	0.935267628943633	1.04265732784206	0.856083226932595	1.35275245087099	1.12408878045124	1.09331253172384	1.09024877927017	0.875908542797196	1.33643763772653	5.2820273894677	2.46408308742048	1.59036114205976	2.2065489601456	2.58814361702081	1.35888396022448	A_51_P147024	hri	5.2820273894677
2.03649623460082	2.09711117850197	0.851947009480417	1.58882771007251	1.91781609023442	1.32293706697169	2.05034699571449	1.13518252077894	1.02007539623234	1.07110390236079	2.35196007556187	2.52777408748016	0.842129574510941	2.69734103276472	1.48472285116482	6.22032514120764	1.75301612294171	0.990152463966257	1.56458918551281	2.26041368858998	A_52_P266132	hri	6.22032514120764
1.61946114596851	0.843052011061199	1.92611636594359	1.27999808379922	1.19055577373492	0.413982519992885	2.29240063092092	1.14798874925323	0.504479659467185	1.90913686459776	1.94918304888627	2.35826605740749	1.1515842730815	1.21420834860231	1.2859614349479	3.53242395661314	2.03195919897069	0.444815199116218	1.92193897352929	2.04620834498703	A_51_P286995	hri	3.53242395661314
2.10437322040365	1.26799240377353	1.59532807422098	2.55843571632903	2.27146587350966	1.75337869946606	2.70378582519467	1.36557015696114	1.2593997060369	1.09899263696199	1.42797983045973	1.2225387501464	0.729953783656992	1.90813740083539	1.1714366830251	5.55111696010025	1.08651068440749	1.77209988794713	2.14514673586169	0.592683314875664	A_51_P327127	hri	5.55111696010025
1.63532548815012	0.717689185289845	1.80527960652947	1.66054825330287	1.43825515985822	1.19383151585536	3.80879128906194	0.872254429507825	1.25199872997418	1.34897481379735	1.00199759969779	0.799340689685781	0.985664421578034	1.34606792497111	2.34926403985947	3.53127506621687	1.26916066897244	2.14041087864153	1.06828009607571	0.556095466935835	A_51_P424905	hri	3.80879128906194
2.46232319375658	0.882423813329107	2.16399859414274	2.16910268636899	2.42021505002872	1.21180998282729	3.14388840921441	1.14454356339795	1.65100296137598	1.36689614471401	0.835774168210921	0.654231745247679	1.05556794287141	1.75169702322823	1.85065376344341	4.06760603631618	1.07187392999022	2.60103324859165	1.96324352097642	0.428753677954812	A_51_P485828	hri	4.06760603631618
1.8728899549022	0.839908751994347	1.90497545972995	1.75548233079443	1.89044718705174	1.98608927474388	2.87841416702431	2.24916563886179	0.854194563720048	1.48015033182998	2.45388206908047	0.858336875366355	0.931762553909873	1.6638060587229	1.692986042793	4.98609353927293	1.3025671933284	1.487889127109	1.76819678145345	0.743626184342635	A_51_P213761	hri	4.98609353927293
2.97151620161935	1.85280886250051	2.22003203451058	1.85942168686005	3.85537877170555	0.746485699939945	1.8475608752053	3.40512196539492	1.68417941470092	0.7543361654179	0.9771647754518	1.34949221349476	1.77594792467177	0.785391594561448	1.16766039036365	1.94503590535364	1.43319939574613	1.44288612954923	1.58097934361921	2.10339417960982	A_52_P516296	hri	3.85537877170555
1.35525299288854	2.62781918995893	0.323849495173512	2.49083846207831	3.04796992519164	0.710107996597953	3.56258865273685	1.05975259533119	2.16465828093548	2.44828728766086	0.855627727955899	1.10684788306709	1.25785179738308	1.18921977006526	1.37411286233741	1.37395445221964	1.94572156129041	1.49575323563723	1.09570763231524	1.35870527343551	A_52_P18116	hri	3.56258865273685
1.09237061125602	0.702038594946023	1.19954483405438	2.14008859614859	1.13698816679514	1.07797675718557	2.29534538662648	1.11661646851211	0.49660311548834	0.972561381219266	1.91572550260305	1.7920435848512	1.1522693675547	1.60520167841614	1.06031788991489	6.03382139951996	1.81889310077557	0.691648135205346	1.87194310073634	1.46912515360558	A_52_P343839	hri	6.03382139951996
2.11443785212199	0.955164663780414	3.093839840103	3.61912150118541	2.68492339809159	1.65874368612604	3.5855563146327	0.95795290895461	0.689802424509909	1.48548121063841	1.21654523136513	0.645674823505269	1.22301314495551	1.2249236779709	1.23947656164302	5.09691329506425	0.817181728593569	1.65527854254804	2.29243769484301	0.748775909741692	A_52_P251036	hri	5.09691329506425
2.01143921465034	1.89659119177918	3.01059801714586	2.10307299849115	1.28177236623666	1.53892889155672	1.83546759035035	1.75055214672278	1.03627557610587	1.04410811234507	1.04504736820004	1.02307101496764	0.631601938252719	1.59318527581406	0.698862404810883	3.19689867699478	1.40264153737634	2.75973250082195	2.70206259456599	1.42640225091195	A_52_P472888	hri	3.19689867699478
2.76881039818897	0.484496301722603	1.62564688777821	1.43104317183218	1.45291678525225	0.86202937492254	2.14741523204639	1.35707835292463	1.81519289858757	0.842646380883701	1.85855348227249	0.944842791715667	1.74265532986216	0.715847981726943	1.56000254467134	2.16851990172275	1.23831552963843	2.19778614044533	1.65339408073303	1.20592046757252	A_52_P52357	hri	2.76881039818897
2.32461350627753	0.908128469005422	1.31769393427003	1.02859029050997	2.26456974645574	0.97634819731274	2.41643661757781	1.11081856548395	1.01118140643383	1.20197198717657	1.71900549027337	1.43656076397142	0.799292808706119	1.6871558133571	1.18333723225455	4.78317675549109	0.909232451646389	1.54798024304735	1.25992155052077	1.00410689394662	A_51_P480062	hri	4.78317675549109
2.67938229767677	1.42180708534163	1.25448788938761	1.30258482687511	1.2688879315148	1.4618867012715	1.81000223237337	2.15388570973693	0.55154930866263	0.9148817475127	1.95296163879015	1.1489857976597	1.01945354880319	1.70812685725472	1.22271419771785	3.27436989307528	1.0314302878426	3.94565481239455	1.45557348109664	0.607658586112188	A_52_P362917	hri	3.94565481239455
3.32164249317297	1.34148096583028	1.89165089185805	1.79530197427936	2.39612303943043	0.851376732881968	2.32619553619447	1.35481732972746	0.743380607106375	0.926640663229252	1.53630158853691	1.35808954748335	1.10982657523004	2.58156371065941	1.26736967502103	6.10635861878555	0.716099671660708	1.4660293228598	2.29387973703423	1.22584307948788	A_51_P494597	hri	6.10635861878555
3.52671530565496	1.09741033881764	3.44662237787895	1.76246687664382	1.61095821325826	1.15187058166541	2.27943652798449	1.24905290448157	0.937414435123833	1.49327879455568	2.57013305049517	1.2087281921232	0.845999611571444	2.00406013965027	2.2936948506862	3.19818146391745	0.856455154656031	1.84409883623916	1.98932981827254	1.48988574160715	A_51_P144349	hri	3.52671530565496
2.08921417854017	0.617785688404521	2.22548517374677	2.10376230407692	1.48424048943163	1.06153482795886	2.45257501259893	1.36015834415068	0.677106196492209	1.42345785978163	1.46009188365095	0.750821677397167	0.65964402255427	1.49069922066664	1.92156509695993	6.14975437973186	0.907891725313511	2.14072621275239	1.68802386348544	0.8321743008604	A_51_P310040	hri	6.14975437973186
2.55297841427517	0.657327945286904	1.64071451167548	2.64604862662543	2.03314460162375	1.17263987342391	2.78801408646527	0.894693192087759	1.34139169551646	1.0368059088962	1.26300076095039	0.880203617014236	0.688412166434039	1.25133401277972	1.69071747478139	6.46639916301009	1.00859155563263	2.38301474523402	1.50630374424875	1.07093219750427	A_51_P484679	hri	6.46639916301009
1.87590243741258	0.889413418628354	1.75551853104171	1.01365748370044	1.1092890789385	1.14199664725796	1.65382574510739	1.81989061603314	0.823330927211441	1.56333617331799	1.20080155566209	1.37010647964619	0.923994857494713	2.08695411888429	1.1345513101634	4.44859780619409	1.37199698648016	1.1126272425032	1.90242240929109	2.21853601830598	A_52_P373961	hri	4.44859780619409
2.63380472304269	1.02542137471775	2.46512972828795	1.52980066339231	1.84525699819914	1.43712243287269	1.49409606436077	1.69970854754594	1.04393826133134	1.54534127835402	1.34554611201475	1.32757253078787	1.50750637194155	1.86967105317818	1.7378296090848	2.995310140716	0.956293007303349	1.36897370627412	1.31151930122945	1.87727484260687	A_52_P359071	hri	2.995310140716
1.28744131560369	2.40122202339688	3.68131340525184	0.792132442516332	4.55896889411401	1.41239725009414	0.846991156987985	2.53074472929918	0.993718811056774	0.728149463797498	1.83908853898212	1.03802683765423	0.874077562509769	1.37144470377801	4.23441262639272	2.1700009512644	1.21808364779336	1.78355036171446	2.27653268132794	1.07628985255283	A_51_P420564	hri	4.55896889411401
2.03596755038038	0.91533924590855	1.46440725702474	2.7715629091905	2.11897149515136	1.37378695512193	2.34741542830417	1.24169622346858	1.45793625209735	0.963707461755979	1.69654423057439	0.972004981161903	0.877229877771688	1.76863145685393	1.3353129443358	7.8314800426692	1.29064924345921	1.67437958675289	2.49549187970003	0.570192217598452	A_51_P491987	hri	7.8314800426692
1.65410520919165	1.43725655352832	1.94503144310012	1.54739387590554	1.99211011101835	1.30690616548383	1.82225506182866	1.64736807409144	0.986455194605491	0.961619815976591	1.51297519562288	2.18491926992708	2.21597367877648	1.56410161750719	1.1979988225095	4.09240195665757	0.984387355018494	1.29288200198632	1.03732618325341	1.26852360597838	A_51_P111936	hri	4.09240195665757
2.48894192491943	1.22023434817391	1.27937722691162	2.51967185642283	1.62122568398755	1.11762421102019	1.6246746982101	1.9513915672844	1.35316610756647	0.491491207692849	1.21670001353389	0.861803066429544	1.07281134122917	2.26010811050068	0.763827888858599	5.57726001061167	1.59742332238996	1.01051166163494	2.23770260842691	1.40805446482222	A_51_P337210	hri	5.57726001061167
1.41606079196134	1.58004378725588	0.860943005548421	1.85055366408617	1.80941201631728	1.23179839832607	4.60603423000814	1.7817715887302	1.42314852214356	2.30691828364326	1.79113325668128	1.99699839495987	0.785858642941666	2.39303667949571	1.12300645791022	3.5577561657956	2.38150874355101	1.6334872248759	2.19431521479602	0.449649857001265	A_52_P572476	hri	4.60603423000814
2.90722854004492	1.36644927685624	2.12562629895104	1.25516329447228	2.41934810085642	1.05018296504132	2.709537774571	1.23549086289668	0.914379672871001	1.71366676444555	2.56165011010432	1.79834180250816	0.865199294948887	1.94737590450694	1.48216453212393	6.06976406937591	0.821471460303957	1.59907042938062	2.77241729837092	0.85650801564353	A_52_P527800	hri	6.06976406937591
1.58544194681834	1.0986271170447	1.51732868700457	1.45305179665826	2.77511874493342	1.56467790927449	2.02899365064812	1.5914396048871	1.31742572481028	1.44947473879091	2.27587889967518	1.28516504561825	1.85260861912926	0.907709289786224	1.05681555707566	2.30828883435401	0.415017714168486	1.05803135888066	0.821788714902138	1.01383195837771	A_51_P124803	hri	2.77511874493342
3.27764068572373	2.20043725574584	2.03065709299957	2.67603947542713	3.68496283344595	0.875694393766998	2.6795628300591	1.76327126972086	1.19359916177481	0.921213144207203	1.31765131026883	0.855231257463576	0.799811381274845	0.933056890270475	0.802858051544092	2.52644630620764	0.747091616245171	2.34282102795778	1.87775808841593	0.848526061209602	A_51_P167360	hri	3.68496283344595
1.80404723481644	1.1350349890669	1.35613901357672	2.29736038852274	0.938994350050581	1.81260636163401	1.9521236420989	1.51808852183666	0.603537504174014	1.3246005551779	2.59120351592424	0.713400313683999	1.05730713534698	2.08357275713051	1.62782690498231	5.12231113631759	0.959599335460024	1.98596794738509	2.18496683153702	0.713600338972414	A_52_P302395	hri	5.12231113631759
1.87881273562161	1.08005042120413	2.40041553445063	1.55948631127514	2.52848353160275	0.986095919962835	3.14783597367255	2.92422507609759	1.16779298216011	1.5926540231866	1.13653386865043	0.713617299368776	1.79498822864641	0.910719735736699	1.80714916831015	3.61252077105102	0.357921812556025	2.94445212919809	1.95555747145609	0.972810106905852	A_52_P571457	hri	3.61252077105102
2.80678896180843	1.16202056245949	1.65733757783646	1.23722570597145	2.26717952942971	1.53359846882484	3.3091479491996	2.3155778431045	1.0648858215755	0.973435023755712	1.75518995353714	1.2830070559819	0.951061436627132	2.06485798049538	1.88956368662502	2.94966293765747	0.89227817804686	1.60167047062523	0.970661927546955	1.52582254322285	A_51_P103396	hri	3.3091479491996
3.0264137430933	1.65219391914776	2.54381978836269	1.36851933418588	2.76336970127484	0.782216516880928	2.57450467154659	2.21968297858777	0.692120891053864	0.955383083461715	1.31812356480237	1.3367813930664	1.36611919770626	1.98467186025526	1.37616173668938	4.91628886646174	0.801775312624732	1.66426147456174	1.66242431487708	1.51114934243975	A_51_P505134	hri	4.91628886646174
3.35780333553879	1.95631040245514	1.97295890183699	1.87319061347586	2.13659150518475	1.21515961768356	1.7748610981084	2.24888471256599	0.900096615997872	1.40872110859398	1.84428322933369	1.93943473045561	2.53879846220939	1.4738587616276	1.92028695106331	4.99769715173724	1.07190085845498	2.02276550683965	1.57556210035026	0.857119546519409	A_51_P316981	hri	4.99769715173724
1.85575734984035	0.952208411107986	2.33816100376204	1.61184643777798	2.17085650192355	1.11240492863842	2.60767546829112	1.61683078241372	0.493497251528244	1.36201131637733	1.90542680875216	1.13733230195734	0.802721537800618	1.03947500721724	1.45799550982389	5.54867439526259	1.31333797995892	1.47097068954792	1.53963939119719	1.19063832792599	A_52_P2540	hri	5.54867439526259
1.88985881321228	1.36955767332655	1.1020779564499	2.29499604595489	1.57534263318647	0.966774225979427	1.55834793632183	1.17350531935647	1.18707648351035	0.866880159378969	1.94536209932763	1.52032886176534	1.32589015183621	1.83925705414033	1.27873205243365	6.46109439930902	1.08697918562536	2.5508424497296	1.73326787075177	1.24590862348525	A_51_P346453	hri	6.46109439930902
4.47892323083387	2.53796840576283	1.09071967880322	2.58172365788129	0.923924962487578	1.33830116093803	1.09156998478402	3.09642513509711	2.09487732589056	1.23642340163052	2.27427214957104	1.52731294763227	0.508484717948622	0.480126141504717	0.479078809708013	1.25600649635537	0.954843103019097	1.84546459638641	1.03770874400436	1.16432178926735	A_51_P138378	hri	4.47892323083387
1.01264288923345	0.99051776980519	1.50144058024342	1.38241521409743	1.25727462971572	1.51782459532379	1.97142952801168	1.03268870121739	0.81190770979639	1.34836928132149	1.21304592007828	2.09559902604049	0.529542734163645	1.98557033912345	0.645629743927906	4.01684949391375	1.30727551034376	0.762045897844522	0.849576972255694	1.36872164645398	A_52_P204311	hri	4.01684949391375
2.7034044651968	1.09345053437708	1.86886525284945	2.82346849147496	2.68596386157706	1.64539546576529	1.08736563344111	0.815807411229179	0.318037038915874	1.08603891021688	2.09028329357813	1.65504769307899	1.20847630442942	1.51195529405017	0.949646879591161	6.86823253034592	1.37673685111371	0.844081918275473	3.31267780564808	0.925422468057273	A_51_P421140	hri	6.86823253034592
2.32549758742794	1.09187893954414	1.66183743606717	2.47141489101387	2.32934776705069	1.08968538157328	3.0057176840841	1.46752594996901	1.25625465346678	0.971738079827662	2.03138998650393	1.25843719818155	0.724748115735285	1.95909602471679	1.13510819904487	6.55973734268533	1.25763877047772	1.36524340802574	2.52870185011888	0.577191368186342	A_51_P186476	hri	6.55973734268533
1.81937236099202	1.36044078933346	2.61005445489772	1.9464083127074	2.79804961133732	0.691192416341185	1.84226660493733	4.03568661960515	1.20350984207907	1.15126038834239	0.990527082943875	1.73905443324676	1.628075400709	0.869456809504216	1.18254932968842	1.14385643212087	0.688928664252781	0.735963684206771	0.423660752653305	0.960968227389913	A_51_P255699	hri	4.03568661960515
0.79404370586245	2.02113337422994	1.73694329436794	1.88491230068127	0.988880004534252	1.4968446965398	2.49522877282732	1.13563455690458	0.560090011279756	1.10983095039116	3.23273435599005	1.09629948628199	0.569795734153289	2.15004857395289	2.32945131043905	5.22964610586213	1.96943102853426	2.79930131440699	2.3259274288642	0.269522042502097	A_51_P319805	hri	5.22964610586213
1.31791331397417	1.00551784844499	1.33738710764961	2.39051760944041	1.01033233061129	2.40076834039065	2.68231260229696	1.99876166329187	0.562820944027217	1.29396141202938	2.73524188795048	1.4323396007333	1.59816808537339	1.34562201267631	1.27418268333707	5.23849653841816	0.931067345503824	1.2166707720985	1.48090071400808	1.16958682718148	A_52_P151467	hri	5.23849653841816
2.49241882572462	1.73162031964928	1.91291146475823	2.48700528749405	2.44604825350682	1.15481098048604	1.96806268525857	1.94123146047441	0.784891719757876	0.968739150543211	2.18372799267635	2.13375656817537	1.63286475687469	1.56921005211622	1.15513036157759	5.6253021292124	0.807282274040927	1.17334482965193	2.10725381550779	0.945208329366208	A_51_P239750	hri	5.6253021292124
1.42738340881295	1.3528757384487	1.56820714640937	1.82355349513505	1.23451782650511	0.960536503875988	3.08736994482058	1.25542922299225	0.9689207366557	1.00570268572868	0.625016162018936	0.744295819156111	0.692125131483562	1.79879976827216	1.17305389954042	1.08159726638882	0.777035985685846	1.09800909683006	1.38435176215411	1.73504282502556	A_51_P346243	hri	3.08736994482058
1.03192785836226	1.50823341747531	0.788819437948901	1.5239064590773	2.16951485977797	1.41097206882674	2.31684018749631	1.25344212536461	0.788267578972645	1.03588981322001	1.32677228386687	2.91633004289149	0.854212653652253	1.82283698841461	1.51081985292781	2.98739208812186	1.43728466179432	1.67217091675035	2.1576424313803	1.47384263574161	A_52_P440508	hri	2.98739208812186
2.23530258108842	1.36297122397742	1.12063866156925	1.79093341603785	1.58064637692718	1.10077406096413	1.07594418970264	0.5556371313999	1.55970635140582	0.908489478313085	1.26615732205926	2.15260637663151	0.78332264118608	1.56329601972278	0.973510128593152	5.91641271900745	1.26770500997973	0.961414406984277	1.75005323549719	0.956909030816895	A_52_P202045	hri	5.91641271900745
1.45926910139079	0.937345863105682	2.36700019082876	2.19378603736791	3.11566288286587	1.55685546848437	2.07105434457277	1.22675163319273	0.585718896534712	1.46278413380904	1.30430187204114	0.898117366907067	0.8184129210358	1.41845427754436	1.60836023917697	5.49460143634235	1.3069759301756	2.57986651400047	1.88288759650096	1.01721137495112	A_52_P343343	hri	5.49460143634235
1.81919038517995	1.0173683646627	3.01273458261604	2.05979266163242	1.23139912369675	1.79052333815733	2.12048513601387	0.956953807153569	0.680760459933595	1.1798187128919	1.52085613187136	0.936245681733798	0.978292236500507	1.52948735949714	1.92664978064947	3.84116591307704	2.43827244422927	1.39411049213978	2.31328947814257	0.641891781936637	A_51_P179131	hri	3.84116591307704
2.49811975551142	0.813689203470876	1.40144298130353	1.95844827248502	1.21573479928686	1.40687279913332	2.09107259051591	1.28972960852601	1.41228489111831	1.49545399086696	1.90058667906737	1.06036200650169	1.06900118068926	1.87674288168407	1.44604809305817	4.03703626000796	0.763516217350663	1.71040430353087	1.16143944659531	0.57685024588775	A_51_P507172	hri	4.03703626000796
2.42611894148368	1.22131556636107	1.92645797820364	2.68416916766527	1.20394560221039	1.05230627825654	1.19880154506528	0.812332456349501	1.83526181866306	1.42939567400381	1.28624031825143	0.622561030388138	1.72991227388688	1.26658066378216	2.37336972367297	5.68214281013201	1.48641524450299	3.58263751320561	1.92695563133558	0.928015650968117	A_51_P381821	hri	5.68214281013201
1.15382127798126	1.24093891492175	1.22325793844202	2.08233113747417	2.67267948861813	2.42950910456268	1.16625832469632	0.823858933124804	1.27338261147072	1.22729962377197	1.88126290377591	1.34204751323837	1.99129551931304	3.62824476243349	0.468504012022829	1.399547972171	1.0784292645105	0.966004379166566	1.35872114386888	0.459382869126653	A_51_P416074	hri	3.62824476243349
1.70210226072426	1.44046214233625	2.26649833143535	2.58772627219944	2.68641121850473	1.4020101948693	1.97737171388891	0.911037870536005	0.755448686984816	1.45835109321637	2.08721431920234	0.814828473450858	1.02227733093029	1.17558855583244	1.27212214834904	4.00576444262986	1.22426543603801	2.09400794490679	2.62837998445302	0.249549091827117	A_51_P314285	hri	4.00576444262986
1.83092806076841	0.842992024738374	1.94551710400421	2.52049516760996	1.54272252433818	1.06213641813552	1.95999810796185	1.15035500394435	0.420178456514804	1.24288811881061	1.6122077397564	0.807140761025284	1.01052508994999	1.38797834993495	1.52433858788184	5.34963621009788	2.13737220273776	1.31493312119886	2.10350833827721	0.96349014618074	A_52_P237669	hri	5.34963621009788
4.18041665851525	1.43064195542201	2.13291111183213	1.5221811334538	1.84136488134674	1.47346317342205	2.20919909218986	1.26247528915686	1.5612700010158	0.85845069358478	0.860149209658325	0.790136602793678	0.525558269714218	1.14351194868277	2.01612398795503	2.35492581113507	0.681329213269145	3.38056886930325	0.795084898127722	0.914432359134589	A_52_P618807	hri	4.18041665851525
1.62327849912441	0.921300193981619	1.13955820129997	1.9191380058911	0.986124705928163	1.18196792567724	1.95834035641338	1.24987062634576	0.733944939509205	1.60429450378375	1.60633245101196	1.42971080514968	1.01537629029324	1.78253863955682	1.29922747718394	5.09425081327728	1.37043544078274	1.11103500380469	1.60890833835247	0.848848261686989	A_52_P93933	hri	5.09425081327728
2.35118830431313	2.00312511199689	2.00908763405596	1.93606793122841	1.65497408924788	1.25467182029332	3.01421329279712	1.74748357225973	1.40531327380798	0.762075017811999	1.54335657195906	1.24195929228561	0.57274905362161	2.10324391585634	1.17797733018536	4.73352758459541	1.22429887134436	2.62740882540074	4.12241359657984	0.926907068621441	A_51_P279163	hri	4.73352758459541
1.76554609424706	2.82738833618745	2.17117687333303	1.72984432442504	2.39078792622364	1.78784328129284	2.45324583954902	1.88357656226367	1.08077291189197	0.379880954938329	1.47078504392687	1.34158404694344	1.06971248029718	2.39472347499953	1.60798211702657	5.75542087656346	1.21711635653288	0.727205709178671	1.46150541699496	1.41287741219815	A_51_P144438	hri	5.75542087656346
2.00398433039343	1.08397171463652	1.31342929624069	2.36953460039316	1.66847148452175	1.36895770888475	1.24291913326652	1.44538270615558	1.04910707616025	1.07823803177758	0.928251023067666	0.533065896193519	1.43948342484656	1.4018303221883	1.09202574544369	3.55679648831928	1.93203417733288	1.01924948765142	1.08707469707744	1.04226569523624	A_52_P616949	hri	3.55679648831928
1.75822324582291	1.06818102863694	2.10345877083096	1.62401042017959	1.68463891398509	1.37021110907117	1.46278200500738	0.637037612703789	2.35992815747085	0.552676417905996	1.57413006318452	1.10645569478086	1.05489275985195	1.11326532528597	1.42986719716965	3.68009177625578	2.87730566974534	1.9889059955119	0.655508887386159	1.53048232528229	A_52_P595476	hri	3.68009177625578
2.86300468156273	1.05614024488138	1.86910193363841	1.71631952706781	2.37615253502954	1.03678816270784	1.60353767046196	1.58814438145074	0.622641341452407	0.912203678817827	1.28075281238362	1.33609156456353	0.973975049118361	2.62343180522132	0.948230796852034	6.47093289664018	1.01371244782896	0.866009954788678	1.26246189835954	1.77474411790313	A_52_P250268	hri	6.47093289664018
3.32544411729608	1.52750472373634	2.26688821485804	2.39620834676207	4.13849179322777	1.20016337364206	1.98926192473863	2.10149342844132	0.911969471504591	1.0597869116239	1.02996418958269	1.58819211514104	1.16185132556958	1.98930243018848	0.801932149420604	5.67915758247577	0.935463415759615	1.27075097475132	2.69007753439597	1.29579305237338	A_52_P249514	hri	5.67915758247577
2.57687272898637	1.41402695523743	1.43368189132744	1.23825022548913	1.97805178201871	1.01923857671792	1.70376825789041	1.33154323362503	1.27347052437429	1.26494959339306	1.19909441895289	3.19155567725534	1.09299510195758	1.11607029855924	0.942493995959575	1.98939895561034	1.1041004796769	1.19146522178901	1.50100140450179	1.60629334056383	A_52_P1124491	hri	3.19155567725534
2.6410041821478	1.66175632591803	0.921444254828588	1.45593026420232	1.53309397659569	1.67998251003613	3.803268786283	0.83441260084536	5.99582861392421	0.82405672128507	0.777272335308663	0.666099041455568	1.22698743770599	1.92454149476819	0.799586572783571	2.26574251779845	0.966360635343861	0.76314320550365	1.01113007275965	1.85857585734352	A_51_P158073	hri	5.99582861392421
1.49009823353149	0.9815200277244	2.09816377651651	1.90455077793244	2.0222430311818	2.09187683684783	2.58121216868682	0.72108406933953	1.02755086323948	1.15446891579681	1.65370001496067	1.04415641012401	1.31135612996883	1.94846380222459	1.22753234840389	5.03444654307617	1.60598186290613	2.09342741904361	1.63076463583732	0.989068051711906	A_52_P263068	hri	5.03444654307617
2.9756639366447	1.10533295598643	2.53298662749043	1.10375067666941	2.05939123992535	0.562309695906182	2.27034965927118	1.82072749107242	1.017812399237	1.28092996408792	1.12720633571712	1.73802338681514	0.964498686371199	1.65875834331713	1.29775105287921	5.13758573403172	0.561218070465574	2.25660127506374	1.78639222291433	1.29837800270025	A_52_P231610	hri	5.13758573403172
2.14662349577077	0.870820489120389	1.73200712801274	2.09037819675521	1.71297093839539	1.2347555445559	1.40671475192134	1.28587403604426	0.620784292861554	0.82178123784769	1.09109173386587	1.39573292985872	1.38134119322483	1.71262968882163	0.932122155246735	6.08016140876489	0.922825921504954	1.07912508811612	1.12067074963369	0.739979639447824	A_52_P73134	hri	6.08016140876489
2.90048532889858	1.99132859533748	3.42329545689888	1.54977204863313	2.52502639477794	1.47514766330624	2.73761315353858	1.69172008931305	1.03884227014532	1.14490289299819	1.21549362914071	1.81789569775663	0.740344062504032	0.994085184517739	1.02391185313701	5.00891468857773	0.795253621323394	2.59401124284989	1.70121335534137	1.02941670873095	A_51_P172853	hri	5.00891468857773
2.32080829568114	0.709612965033886	1.88942824892024	2.9464179633133	2.95086550047235	1.79812173047447	2.90468956517629	1.43576683614435	0.981287498441458	1.57736116861118	1.39204145706105	0.857082123266664	0.672319863164212	1.8875017317139	1.74049797631729	6.04249737112813	2.99896874624941	1.24964751183349	2.44583884725359	0.624890988258154	A_51_P401377	hri	6.04249737112813
2.83184228083884	1.20246090230603	2.92716960148911	1.75475496419755	2.94425239626832	0.980706413637457	2.92068821966494	1.85278498642395	0.942924775960525	0.681996856154082	1.15761721898545	1.34078159448174	0.869919640444615	2.08418990153761	1.50413000987786	6.58431297179742	0.945337902674399	1.62926443947679	1.74760590671771	1.40194959205192	A_51_P440535	hri	6.58431297179742
2.45023660294804	2.00574145345801	1.62772657056556	1.86382368074889	2.17726175221423	1.14388903187596	1.74023430538756	1.53970575564877	1.39162340491422	0.622625963729698	1.38059246389791	0.76051526631417	1.64227615315016	2.55977320760146	1.37873486263328	4.23283833775015	0.87454113535162	1.26407424499393	1.60451680863476	1.26534736326144	A_52_P68893	hri	4.23283833775015
2.92274376763858	0.504035951418299	1.34874161520616	1.47806818055978	1.54370756384084	1.37492673097352	2.64701554342469	0.809210941229828	0.661003746778837	1.62626840936684	1.71331182641565	1.18986220003054	0.928514167509998	1.60188378080597	0.825967631178964	4.0524539884905	0.890555155626117	1.47492457819999	2.24780556705714	0.85457999845891	A_51_P472049	hri	4.0524539884905
1.86828686982968	0.977815920513126	3.31923775192412	2.17361966091421	1.9656825532215	1.57033320861529	2.40926783864992	1.38969066686116	0.662807010768221	1.22827697732236	1.67969150754385	1.20647733078108	0.914910070932513	1.92120248673693	1.05913093458055	7.22662323627244	1.59422164442585	1.61600017589053	2.40552337006691	1.39043789885303	A_51_P324110	hri	7.22662323627244
0.775326801437953	3.53483958208145	1.40536034322935	1.80311389132444	1.74986645829699	1.51136573229991	1.96726395430942	0.983529346250753	0.716626739146487	1.16527724162167	1.90899614896612	1.00966363065881	1.86824591043249	1.61844977455421	1.71874070834637	1.06288019112294	1.23697598356719	0.980904194905435	1.17786573139901	0.765285493468316	A_52_P43016	hri	3.53483958208145
2.01759345795851	1.32291010815578	2.08792508771506	2.39080115501704	1.4969745198742	1.81450324855732	1.43509551397454	0.907050363012814	0.615401227995564	1.92750081799662	2.28918672327682	0.96804127247598	0.868842647091995	1.38792575999467	1.70291752035516	6.5357600327934	1.99903219779293	1.70599851823119	3.38378798411695	1.25157219899076	A_52_P371129	hri	6.5357600327934
1.83526152833246	1.14384285018803	1.97754004141886	1.46512406820095	2.34705288307851	1.37331397242942	1.31509960975585	1.88068283851662	0.490298516187021	1.35700568651553	1.60315139612491	1.25301816982535	0.809359399802973	1.18221231452396	0.936746647414559	5.45569955349596	1.30933593332855	1.67885515569902	1.79404510060164	1.30110038339795	A_51_P496751	hri	5.45569955349596
2.99792890449163	2.17607262666924	1.6196787848964	2.2719559729527	2.09013202552438	0.628633946182356	1.90252059755263	1.22985709411059	0.835485677112216	1.55333311999879	1.12112374612607	1.15152291132213	0.452557289375755	1.37138999486607	1.28400587474683	1.46764873600106	0.790107490518881	3.82691561308583	2.65419779068288	0.705662118191224	A_51_P162008	hri	3.82691561308583
2.89134621454653	1.19177378325193	2.15991670015084	1.51421730372094	1.78219116558964	1.04820385457147	2.78096506070468	1.57139799457183	1.39626695565738	0.871065579328922	1.30040667901221	0.933471037077407	0.72421578216651	2.1027937545447	1.69792225394633	5.16294451224904	0.993135768881792	2.05835615084375	3.80814577899448	1.21520487247229	A_51_P205209	hri	5.16294451224904
1.89376733009938	1.04063601943134	2.14870329178989	2.35214204023815	1.48247641267137	1.06888782708518	2.27346850986313	1.15907880766235	1.88585878519524	2.15629449446017	1.95273214415277	1.14398636044697	0.667548462320173	2.15817395310413	1.58233993994501	3.25599768890984	1.17677699937236	2.43452625156122	3.24138937153165	1.48124090552292	A_51_P258465	hri	3.25599768890984
1.77986212091278	1.12880941430133	1.84307450522328	1.62689272363536	2.22591403794389	2.07569359633611	1.39816929757012	2.26574784485512	1.02892091068687	1.33568785831797	1.23757136297992	2.07952342911914	0.776956018661616	1.09079721483756	1.11031692936036	2.66729247423398	0.632886791580277	2.20160717765352	1.71478948998228	0.998053147496883	A_52_P485142	hri	2.66729247423398
2.19981538791421	1.86247520699152	1.14758192047897	2.37861913744705	1.22826651599921	1.64420697740875	1.86116257626126	1.3467445883086	0.99860707459933	1.24772885109836	1.2064298563101	0.612798524910399	0.952082610216361	2.44511343124522	1.15143672168341	3.32976094768352	0.744825917404231	1.81177181288872	2.48865775240156	0.817761899056561	A_52_P302433	hri	3.32976094768352
3.17421987542915	1.20793022611442	2.01467117536687	1.45558880776747	2.3230601883452	1.16958230406491	2.79647438227594	1.15230129240241	1.00050438240173	1.73445288283958	2.99987745348165	1.93889399390961	1.02218275070185	1.88147553169729	1.24418792493469	5.67685212936954	0.748584832939755	1.4171888311859	2.69901877736671	0.70549530614725	A_51_P305770	hri	5.67685212936954
2.42163837561406	1.26107394441355	2.0791398322636	1.69628599468905	3.16503531375175	1.10884911053749	3.40330533784099	1.78458803292678	0.921469142131031	0.864272472415876	1.71227939892395	1.24539161203381	1.15277045738666	2.21070792501955	1.1778813633305	5.30690245229474	1.11004871407137	1.15711864566598	2.03547851381584	1.22665037319907	A_51_P405476	hri	5.30690245229474
2.1518279204354	0.782377236992905	2.57050061693237	1.74855595483672	1.47693006168321	1.09668310335866	2.27993137302547	0.931733415236842	0.619963878483951	1.11544559438244	1.67233741927856	0.754782937077177	0.971915937153962	1.30282814164227	1.70350531236039	4.26561731924857	0.680319318511422	2.34076779504827	5.15359927652046	0.814441819245072	A_52_P86517	hri	5.15359927652046
1.78534933455893	0.80552745180427	1.44765933738754	1.73068253475056	1.77958354470691	1.88524510220852	3.39908748491619	1.775244415832	1.22975074582013	1.00532451700613	1.66674636799306	0.944739316838063	0.776000479915143	2.55933157483204	1.36544035944218	4.43356589703902	1.42948019322585	1.39394463573663	1.1524605104888	0.945095709508431	A_51_P404110	hri	4.43356589703902
1.12662804860774	0.981407045119469	0.601241251189946	1.84962969856456	1.03120409384264	1.30108422425558	4.06571518557685	2.08661419070672	0.714817183004157	1.04216911606472	1.88597989020729	1.33248322486906	0.791407315966435	2.24599988324889	1.16302652980301	2.25284775720165	1.76681413503721	1.36793878430497	0.684789224520018	0.829448518975411	A_51_P463060	hri	4.06571518557685
2.57794313074839	1.12079336036634	2.36231039062451	0.746815830918853	2.89722865270439	0.479077785402505	2.86306904518179	2.62682231594794	1.65964365606656	1.20456934691345	0.698262987808694	0.960866498252768	2.05027493795867	0.808622575198176	1.20417163175138	1.67224472244626	0.399894245278842	2.27144921722662	0.980987191559403	2.40228252409146	A_52_P614259	hri	2.89722865270439
2.2317619719886	1.35507810043116	1.56421509928274	1.81522968976434	2.26535526910519	1.45901235566896	3.83123012247404	1.6698356409736	1.05522040109512	0.722746914214954	1.94643945392035	1.62808618384232	0.817048186716835	2.96706065736263	1.10087000933543	6.52735812058628	1.79099219869875	0.950200406088624	2.09087435688835	0.844472463134203	A_52_P138581	hri	6.52735812058628
1.97165632228423	1.14602446121362	2.35462756084499	3.56028473559555	1.20467830510954	1.39995972625976	2.16460617899298	0.851937564984681	1.25278738011331	0.958543925083371	1.22248459203699	1.55446149677953	0.494481103829069	2.49960846324118	1.61760186644338	5.50129766607497	1.60822424671576	1.672663623432	3.69274865066682	1.39194015805005	A_52_P923006	hri	5.50129766607497
1.84109194022614	1.01687692227596	1.9785055025701	2.73622425653814	2.53413073470561	1.68017643520699	2.17256857705959	1.32375605208651	0.533825911760424	1.04554278315524	1.57576017851347	1.74757712595597	0.970924863937183	0.853403554106019	1.1808885884441	6.49215745759357	0.827515471841301	1.66154862173549	1.46492115523206	1.22471532235789	A_52_P4657	hri	6.49215745759357
2.09150164241577	1.28113568608764	2.42935960553661	2.12656504440679	2.32710659316954	0.884730514098485	3.31799228626179	1.4154887785539	1.05325966587358	1.00279125125008	1.63958456577103	0.779361134587936	1.02005239792511	1.72336639094655	1.88096902163729	6.31821848904707	0.943707245237578	2.02620765532394	2.16100448450251	1.0293495323228	A_51_P121031	hri	6.31821848904707
0.935695619263594	1.0474343760945	2.72275077797697	1.80824778442973	1.82542005685323	1.73219638939795	7.89076525226579	1.1570733061491	1.36741927638551	0.649260334154649	2.6898779817168	0.916566380130792	1.66201378624157	0.771055331159306	0.473815761668999	1.62134906188584	0.753835409741383	0.962315658251266	1.16048892762381	1.51294417152526	A_51_P267804	hri	7.89076525226579
3.19931806562955	2.05325366378888	1.71725744262785	1.39497258076132	2.14719172369304	1.07934738581183	1.74465887385519	2.09995690690206	1.27612722806621	1.22028855676617	1.27492168959686	1.75722278757424	1.85986576473979	1.81648400960817	0.906281154717863	4.25117024226694	0.800674934322673	1.14777884949791	2.12324522013999	1.88006951420573	A_51_P514712	hri	4.25117024226694
2.91185636528849	1.14741790516337	2.2235161754272	1.50956387838043	2.21905404246568	1.13521106757254	1.96510534153784	2.9596155267753	1.75192273143533	1.56928409352157	1.0183985108975	0.767407097391428	0.733335317199162	1.50560162774127	1.23520586583745	3.82325503770604	0.522268344386006	2.59294937673275	4.2697130265879	0.676177437706238	A_52_P11901	hri	4.2697130265879
1.63523764583755	1.12497860011199	1.55365261646165	1.80368509996264	1.04195178952752	1.8732422315474	1.52601598095482	1.23958183854847	0.660860294728394	1.46532276850912	1.58996517859916	1.1604264330543	0.467427320168916	1.54828746885987	1.58396157280443	5.41001042009496	1.3622182838413	1.05233945916687	1.28123949383003	1.48160562020877	A_52_P161762	hri	5.41001042009496
3.25622683219281	0.656442687989742	1.73784340868848	2.5076930416959	1.99487554577324	1.2180265422188	1.75791465929987	1.72858657977799	0.787597489271818	1.02234255873068	1.20413384175702	0.873408894590201	0.430867379575937	0.806196437203823	1.24938358702103	4.47010542194412	1.29888655399982	3.02050829474393	1.33686923757516	0.831401124668773	A_52_P83959	hri	4.47010542194412
1.76984752807193	1.79631039435688	3.85491977860046	1.06408253434653	1.91740350739865	1.39475521806919	0.972608717495722	0.437172368474875	1.04348808118051	1.49222990353554	2.71445051127169	0.852655226349543	2.03934843209847	1.67932965412625	0.597290597118825	0.644433097988127	1.596122185819	1.41899838824998	0.63990435333957	2.2623868689864	A_52_P400463	hri	3.85491977860046
2.11884707634405	1.37938994159709	1.33023930768562	2.79522613740138	1.41487055962332	1.26802675832473	1.86051062952256	1.15505518178211	1.01184277278227	0.996212902581438	2.32226343809894	1.42039720707985	0.583027186864204	2.36971386777936	1.87205369179763	7.35211914247126	2.76647539221719	2.21507652130012	3.14940384536737	0.923079536846647	A_51_P109449	hri	7.35211914247126
1.65523846297773	1.29295876125705	1.70145211598833	3.36718000503826	2.30116455880293	1.79911680066091	2.06297285856172	1.16814814797345	1.31455539714316	0.889361986226556	1.56748459094197	0.850265252417105	1.19746684307512	0.947799331101481	1.28454278151844	7.01350831537269	1.41803864167831	1.70203833639632	1.91403607882028	0.542536748247554	A_51_P266168	hri	7.01350831537269
2.19584524145375	1.10660793524967	1.17936449592461	1.06674706976488	1.57979824257241	0.712776161019585	0.959754832843963	0.908139337770937	0.983371096764252	1.77894421954586	0.904448678493727	1.89207252863157	0.345899280932662	1.04161314853095	1.40461714933172	1.79079402913767	1.33765333062148	3.02071241612575	2.1675914490294	1.55550140480197	A_52_P152847	hri	3.02071241612575
2.3773429632575	1.22237138567142	2.98980749598134	1.35194904270944	1.95147672086752	1.1339465811443	2.96084992214824	1.79541909274423	1.13960521147825	0.92787225590066	1.17892155989944	0.974643952772276	1.45957519551811	2.34866206345458	1.47414610450854	5.25830849091418	0.713912485659051	2.63756811925289	3.25145578125606	1.08503874592819	A_52_P239834	hri	5.25830849091418
2.95723847433713	1.74801615658912	3.39714721557236	1.54583100075615	1.2731884423891	0.912637483050984	1.67003174094852	2.64920665263192	1.60271597963831	0.954065033009568	1.10533450810733	0.73393741959618	1.57822539764168	1.30448351295012	1.35392816398501	2.9775661176924	0.592307690211575	3.50584129953678	1.89903634534939	0.665157755094294	A_52_P24447	hri	3.50584129953678
2.36125873798113	1.1465606765999	1.82302645619416	2.06658105412243	1.93114283096371	1.31342846786119	1.72912449471318	1.18056821498168	0.573569599240263	1.91175175399247	1.81154034122395	1.6927898146297	1.46610375373304	1.74513266714683	1.19224770292942	5.76928183143289	1.2252294483057	1.15822578361921	3.92912717587145	1.03059695821268	A_51_P213359	hri	5.76928183143289
2.22324074938169	0.987551137452482	2.15737468379286	1.24006791963704	1.34950563457065	1.18627689378707	1.86714106287163	1.44971135785732	1.10114050451831	1.68668541237422	1.44211687981476	1.18639849213258	0.848004895507261	1.79860596445874	1.23172232922098	5.6442170822661	0.961775620966231	1.06780921260484	1.30587469110582	1.87525921309022	A_51_P493857	hri	5.6442170822661
2.01297175074829	1.7846752377902	3.99510899698321	0.830518748159588	2.73250071396816	0.47251836325647	2.46383137923391	1.85443984632468	0.939587802115407	0.873648222374767	1.32036533706792	1.76736611677972	1.18297593565363	1.34764076775949	0.6587106262457	1.34460003710751	0.540594021884541	1.21353051605156	0.994770721472324	2.19304051940187	A_51_P369252	hri	3.99510899698321
0.950708158621018	0.622978868163325	1.72740730992099	2.46821988229034	0.91967592030189	1.58409007718508	1.92572974998423	0.575336288623196	1.1101080481183	0.858717400098761	1.09575869192428	1.07781397578741	0.541915835234916	1.30456483808945	1.94087363567056	3.93904771717868	0.92621538857314	1.27213920344001	1.49765691214482	1.49836053707436	A_52_P138540	hri	3.93904771717868
3.6607669982356	1.57691532361625	2.55731678620311	1.57450707755876	3.44174056270695	1.80718221671386	1.797870098336	1.71839058727844	1.83655323580985	0.63458881225375	1.22915879478543	1.19172043515668	1.31485359716765	1.07933705819573	2.27669299208831	2.83072397075859	1.77739740940309	3.53201755263205	1.6266014947847	1.90404840727601	A_51_P152873	hri	3.6607669982356
2.17030197400955	1.32871282778421	2.62883829409048	2.64250071362879	2.51310627813758	1.47400571260212	2.73909265416735	1.2664155447947	0.78468659605753	1.09769854449442	1.17484070231643	0.9368756638831	0.793712183601589	1.45994404721591	1.21674152592913	3.37191464632256	0.896502707503976	2.63556750502806	2.60287008884748	0.912790750359034	A_52_P170635	hri	3.37191464632256
1.85517844558454	0.709443994452347	1.38455904064812	1.87305021520612	2.06426271811971	1.6816030187871	1.83205067956858	1.4629751447473	2.07248379306242	0.907291655087401	2.06159280897766	0.644855403804835	2.38852178728261	1.17262949370168	0.829429285618146	3.51083929197206	0.884756920053815	1.22666309499263	0.549575081843739	2.08622963955427	A_52_P630736	hri	3.51083929197206
2.03224286209768	1.95096085649265	2.16908905968171	1.21582470260764	2.4596601966843	0.561855166293002	1.70399208543833	2.61101429093943	1.35800379222022	0.646950288903885	0.933785051750255	1.7777719090349	1.33251630407822	1.52019670401257	1.45550560862117	4.20792836056845	1.15152519801997	2.00431026525556	1.97571625869807	1.46936486295	A_52_P522427	hri	4.20792836056845
2.23243411694047	1.03274029601668	2.2997848461988	2.26152382204754	2.27272072146207	1.35279738175195	2.47399430436287	1.83119019407317	0.946688431975011	0.965168114768297	1.79312880723376	1.13890849632364	0.904316327980745	1.94944177705091	1.34810902170847	6.39131163652167	1.07282244628699	1.58008886576418	2.44389318242232	0.953756949367089	A_52_P173726	hri	6.39131163652167
1.84474791914444	0.784173882310862	1.51337559552267	2.07156813409819	1.41438636982428	1.53966275439136	1.49300371993296	1.25742579028026	0.762717221633021	2.09818209212273	2.62018991170345	1.10188972229275	0.772943768920393	1.52158866462959	2.06073193374226	4.57347593162694	1.18091481327307	1.505924247918	1.39044432159006	0.778546322533273	A_52_P470916	hri	4.57347593162694
1.81738294929937	0.959034216252137	2.45345784120698	2.31237449636958	1.36852196807114	1.23289187785555	2.27315945202437	1.3468755581518	1.33383032711604	1.68548711142248	2.0832960582322	1.3165571304461	0.251282727073429	1.13459698558374	3.20174952608776	3.7603601492153	0.829800057742591	5.99106994679042	1.94638209198541	1.09705126588051	A_51_P176954	hri	5.99106994679042
3.86570293334574	2.27103811515265	1.47251323160352	3.6116263937423	1.67025559246904	1.01073882013074	1.69101737146038	1.27177727548733	0.859972941781548	1.30095988220118	1.22679454975341	1.35665438148823	0.86772690106925	1.66086356658203	0.813395902354156	1.19972954918159	0.688263711198831	3.05724242895393	1.82904059676079	1.35957094295333	A_51_P161354	hri	3.86570293334574
1.96555034497961	0.730323256885305	2.11289638421506	1.36473108981768	2.43930464902518	0.87527162019513	2.11715149566152	1.50936411488053	1.67582866441316	1.68692748445844	1.0594693217519	1.01019830829401	0.890813700891754	1.02134503532173	1.17645370153374	2.44072093556032	0.460856656402792	4.1303714216599	2.74660111155827	1.03151975744494	A_52_P33221	hri	4.1303714216599
3.43046365097353	1.17779615295491	1.21034356730487	1.55441709777839	1.59111943345997	1.35409572319826	2.62362666673518	2.24853224361506	1.96445512040398	0.891097800408686	1.42143240242005	2.0173246833446	0.836874976369096	2.31974227494586	0.812854105360071	3.7916936092893	1.46490179990582	1.20357111541373	2.03857759909842	0.960706612704512	A_52_P618417	hri	3.7916936092893
1.24288172802041	1.35189374484941	1.60801719222868	2.10964013503847	1.12142667048827	1.53206608851132	2.14105918934189	1.25457828836601	0.886499419381892	1.61939531776443	1.53180755647186	0.852737912894384	0.547304856827134	1.26367494068706	1.25919570175312	4.16218168558928	1.92801970234529	1.3913550816613	1.57124842993677	1.7470658287704	A_52_P518997	hri	4.16218168558928
3.00401507618968	1.4736933453191	0.645858424232773	2.2741477466827	1.80376237822242	1.36788831114193	1.36551372503923	0.877916864043529	1.70397906293359	0.708819977302157	1.01007508887328	1.96723112998882	0.333181095109475	2.75173507272582	0.945077269260335	7.9119477840735	1.33383758117626	1.18101518444471	1.70150848861869	1.85547921935837	A_52_P867124	hri	7.9119477840735
1.72907964128924	1.21278476485947	1.76832745120664	2.43419314141817	3.12108330461362	1.54350331494697	3.91230714808665	1.51949318239584	1.11503988081446	1.05564953136311	2.04541680485907	0.768158837318978	1.14283485563257	1.31299607474705	1.80167898727895	4.26228382377018	1.1177231199408	1.86552018175826	1.39697141341902	0.829172232158403	A_51_P304819	hri	4.26228382377018
2.06737920946142	1.3122514469361	3.03973550004449	1.99063846046064	2.2906485515388	1.77982974878979	1.94545782094414	1.71121108301885	1.23940304092965	1.11109399073405	2.13997838281524	0.995010937844028	0.947412428688078	1.72456187262402	1.23276365730753	4.29493433174899	0.829390184614091	1.3212104165784	1.89486450179717	0.873917467642247	A_51_P114917	hri	4.29493433174899
1.66116852341152	0.935380589003002	2.11769991502634	1.14659346828328	2.47514288417007	2.43812922097263	2.93004711224036	2.18605746554853	1.21092556559842	1.37115028386387	2.07443273757389	1.08596458785592	0.3700949739317	2.87580747369859	1.31383365839242	3.46401070292719	1.5129130593258	1.83386126061583	2.72185096325248	1.28469594161488	A_52_P336629	hri	3.46401070292719
1.69492261726708	1.21983033665257	1.60799874946266	1.46722769231704	1.13777754908666	2.85884081831242	1.87191710118707	1.91427426571627	1.79068051158052	7.16453064909381	2.44886351088637	1.87211270213334	1.05449510373762	2.24295173339475	1.12803970644225	1.46422569003083	1.0116966084562	1.74706830766662	2.28082929721958	1.60662177342242	A_51_P172155	hri	7.16453064909381
2.35924647313008	1.37543977193932	3.7191473343614	2.36486650005708	2.96156682121627	0.919552966011773	2.31725595635504	1.16606417339707	0.713075140763833	2.0893991157374	1.31352306364271	0.984157751645118	0.500594537227252	0.724236833190753	1.26370182821399	3.49809772485152	0.530158132375139	4.86787775124315	1.97984313689886	0.781891452893324	A_52_P520161	hri	4.86787775124315
0.913071876972628	3.30706906396185	1.43843799100443	1.91303180188785	2.61007848510757	0.982738505514	0.829372181654874	2.32474362983474	1.8747924841675	1.05900307527479	1.24830431145895	1.39843441399457	1.55466200543854	1.56363835228371	1.57089530943101	1.58013981897348	0.892911339495144	2.74446461305168	2.75675429674599	0.587281297868677	A_51_P433450	hri	3.30706906396185
2.32000414402765	3.05397478188541	2.8245915194245	2.09603067350213	3.10538261319465	0.895530311673565	1.12496218890186	2.13741515253711	1.58798655407906	1.16853080488845	0.861109499027731	1.09092426354319	0.748309479311618	1.50085678088523	1.3330458260071	2.66026700582233	0.462263165120048	0.918103220844903	3.5394826834244	1.29519347964906	A_51_P224164	hri	3.5394826834244
2.15165645586602	0.849110420798145	1.81074856262569	2.5232517137308	1.62836962909624	0.984416676943962	2.08408156652823	1.10267119299454	0.623810335807048	1.15444570572056	2.01758618243126	0.800411753467588	0.97356311238466	1.06709496155521	1.53761218990327	6.86980519459111	1.28563584277395	1.32859401773691	2.47187989793575	1.03968980783285	A_51_P126437	hri	6.86980519459111
0.999688371765664	1.28809562867589	1.08870191236021	1.61699969680935	0.667933972028499	0.991296332664979	1.08950416494439	1.98965976494891	0.721586879914818	2.21903865645583	2.36620908071658	1.75489470843506	1.93396437998776	1.43654047814821	0.718889434997574	3.59165695588787	1.18935253066341	1.08171650325943	1.9540328585992	1.04225641423083	A_51_P285020	hri	3.59165695588787
1.07334918552614	1.91025924343286	3.58346915605117	2.25919768059634	2.09085700329693	9.77120132538385	6.99867817964069	2.20039750490659	2.2697029643788	0.270590560505753	1.83017373138889	0.579427760286398	0.819913870591799	0.716692397935192	1.27290559668701	1.85773438247796	1.42691678924659	2.4198717902155	1.5407938585254	0.658036588012148	A_52_P545491	hri	9.77120132538385
2.81694096401489	1.4454882658577	2.46939580086649	2.13372992698993	2.79838405357278	0.678322985138288	1.73077141484157	1.94939570383257	0.782369158436615	1.14874381275721	1.03996144456328	1.09729684154267	1.44657262873615	1.9084608351605	1.17946288745576	3.44170699371172	0.694482688518997	1.17312121885841	1.89856136680588	1.20783608554414	A_51_P191469	hri	3.44170699371172
2.67614067344159	0.878344646216304	2.31508402010867	2.52657960946298	2.0467135513583	0.897019594019627	2.8111717713308	0.774235560652775	0.598761471738186	1.52825539143724	1.1597690835787	1.18762986698889	0.617658819691257	1.36052840009074	1.86626247739703	5.06815205973826	0.633113128028124	1.92966656306486	1.88290151262047	1.3822489327929	A_52_P395220	hri	5.06815205973826
2.00346441735959	1.31505339698779	1.24948665618895	1.51581703742113	1.01564566589757	1.4933652308983	0.753650425810753	1.40990901707421	0.495516371027955	1.3750701851875	2.5537430295636	2.74584325000036	1.3971820565806	1.53885143324789	0.620791303705542	1.37452723104612	0.502107650123346	1.02972855314816	1.2776182938792	1.95743986539372	A_52_P996613	hri	2.74584325000036
2.04760022179926	1.69103297358242	2.09933282314444	1.47385939261459	1.50030527455497	0.595573269922428	1.62867266834075	1.43143253277754	0.543784116000206	1.70107295034343	2.03908339382443	0.480061035902475	1.50433202534519	1.49724672039621	1.18842681796766	4.35525041559936	1.37474328766024	1.37570487496911	2.48501494527612	1.45200412261506	A_52_P658465	hri	4.35525041559936
2.66560493119829	1.29991564817225	1.61975151593892	2.64356482664212	1.9760672924675	1.36857146656075	2.64552383650367	1.27772747348872	1.6669934214096	1.46750858678204	1.19010605836017	0.957586183086311	1.12756200288273	1.87178734491748	1.22976391333363	5.23817235057825	0.862869547385617	2.29896129428706	3.13027511284419	0.773238229917924	A_52_P19532	hri	5.23817235057825
2.68015064897319	1.36784852205831	1.78427317536685	1.50426610237482	1.5451386349812	1.32284623192352	1.04734577620464	1.39234369221736	0.180168457294296	1.47707023755565	2.388108995849	2.10029452169624	0.983516001531099	1.20641616123903	0.531471177195099	4.49055429418637	1.89037554679515	0.919769193477032	1.63902735145866	1.29296820406472	A_52_P608322	hri	4.49055429418637
1.77217875737429	0.962646828903242	1.89610070436373	2.22076935677134	3.05657706014351	1.22602166220676	1.94059651774523	1.19294071804015	0.839382836537344	1.50682880150692	1.94626353158476	1.51954050030657	1.1286842633868	0.938382090557208	1.25431232709111	4.31503244738682	1.18810461830481	1.37758121771288	1.2632129095576	0.862431050696037	A_51_P149325	hri	4.31503244738682
3.08418969740512	0.68601842643338	1.32109258756693	2.03749549074826	2.33479907424591	1.23405804935085	2.36389016893403	1.00149194892979	1.05315440474717	0.753011206199267	2.50902867779133	1.36862906750533	0.832500161830968	2.23768974836052	1.75639459930852	5.95584156605338	0.802985052347045	2.0267524441477	1.81183481447611	0.950410077858068	A_52_P77983	hri	5.95584156605338
2.82017948638046	2.32791267729613	1.62425030480028	1.75761568093274	3.99165905666995	1.32836030797008	1.72710169702519	1.78637911938747	0.599226659285697	0.739753267674093	3.19059231383029	1.64107183658943	1.69522445404113	1.78482529286633	0.675992825620299	3.58080432359439	1.3816349917155	1.21671482252651	1.75355073632973	1.15685936409461	A_51_P494125	hri	3.99165905666995
2.37054917234672	1.6000672486799	1.46133404486993	2.84329501269368	2.50597771377411	1.58954282725187	1.92515299934845	1.37212354887912	0.712071225840435	0.760406754957171	1.43761089757121	1.31699705563383	0.981131462265855	1.35147039642934	1.15305579627211	5.03518606698639	0.88072676351457	1.14372006368913	1.59844507751646	1.04984479814909	A_52_P269384	hri	5.03518606698639
2.69518274331243	2.23619517960051	1.77503882344421	2.68765260686646	2.32946620721166	0.921095768612388	2.52997948843895	2.20262407776878	0.792372085285025	1.05473548563463	1.59685341499146	2.70748385318216	0.751956752375346	0.99417441946748	1.55480331825846	4.02852338038352	0.848780293755221	1.67993666192824	2.45989781726417	1.10956114797254	A_52_P148514	hri	4.02852338038352
2.06745034409117	1.59603051001203	1.15317427557993	2.3718107690016	2.25219552242866	2.23810183384966	1.20424715291905	1.30648870127848	0.899994071982231	0.979686374624637	1.77771912192572	0.646069786866706	0.978757832452705	1.63223959354194	1.32960053576128	4.97149261869082	0.848845661800657	1.83787489167958	1.67838260757605	0.920199068863925	A_51_P418908	hri	4.97149261869082
2.9844960878963	1.64739096953252	1.09251452458876	1.39622133810735	1.54022027547784	0.977638988667045	1.83862751352597	1.44217187576127	1.09519305745915	1.36344122039429	1.07654859971054	1.43858047124452	1.28673836758476	1.88075960589886	0.683313064976442	6.99557252284171	1.47282719066432	1.16801984590561	1.82507943088426	1.97836070146073	A_51_P504237	hri	6.99557252284171
2.75435504357782	1.58333947869216	1.89921016023593	1.35199134923169	2.24429099448884	1.28434734624712	2.0675490975177	1.96058826130721	1.16370373950755	1.07260538030082	1.66307294892732	1.04934707896394	1.25955827504289	2.5722346495729	1.33664873554577	4.31975392230054	0.828540015912563	1.39417574787757	2.51498637050695	1.61033668734445	A_52_P544421	hri	4.31975392230054
1.82145894049028	1.68272142502036	1.15517924104346	1.63530277221151	2.28223641645818	1.16873540026966	1.29879983755025	1.93794864939531	1.4445028958177	0.989254611864781	1.11802906636811	1.674661033908	1.48621311514988	1.24041622764625	0.788674464467687	2.37211187040655	0.897128445827884	2.26721252574231	1.2543407682826	1.91883183622603	A_51_P163038	hri	2.37211187040655
2.06234442267001	0.978572692561549	3.17493649135672	1.54621641477527	2.09665088584837	1.03625507114315	3.6421749461956	1.71083560977301	1.01105920736989	0.83517118780723	2.17781426814297	1.02553567500151	1.62815153304423	1.64551620926275	1.90834216142198	5.90195843417037	1.60312120204567	2.13499796226175	1.94267791713079	0.603296692180165	A_52_P193191	hri	5.90195843417037
1.09261910989504	0.563617192937184	1.46446720386973	2.46935227536436	0.852066108390412	1.92208677927323	1.56992150556232	1.62816881256204	0.569752907189844	2.846141161027	2.41429601649792	2.10048156681732	0.745998716472689	1.3298069493746	0.98451615009488	3.52564463233139	1.46843436262357	1.37565590055159	1.17199580749306	0.635235657755388	A_51_P218742	hri	3.52564463233139
4.30657723372259	0.775656345948913	1.05930444567495	2.10051123436618	2.22275704932098	0.889932172721997	2.0792316798198	2.07482544028126	1.999543395281	1.06434740359086	0.815984418644175	0.800816131767632	0.729895344654927	1.26308876009085	1.31050835919712	2.72969516974426	0.74392269941718	3.306745893416	0.782979799881177	0.982449663656398	A_52_P165059	hri	4.30657723372259
2.05430552205929	0.770008770171082	2.51529231108714	0.915573337719026	2.0572452199086	1.25185191415775	2.61699039904507	2.21459842367851	0.745140333786345	0.912507533290244	2.00103328948677	0.74578432358852	1.25504130859227	1.52980267032464	1.88210678408126	4.62668438980018	0.702390835602954	2.53696824807044	1.70968347442349	1.16841984253447	A_51_P485312	hri	4.62668438980018
2.7666640394655	1.3097291132542	2.68559068241438	1.77727780312829	1.8082228294832	0.908719951331758	1.80666331583276	1.94914842449273	1.31071691079022	0.902150089631752	0.845287289360775	1.75021672461848	1.58882294916462	2.03636535625141	1.10469797721106	5.14754741001413	0.576220527913782	1.73621815088847	1.50639067754209	1.8683918050094	A_51_P333274	hri	5.14754741001413
1.63548469727489	0.587677461446289	3.49262276435218	1.13729379790021	4.51306464111638	1.12080303036384	3.221082853871	1.63752638679049	0.803576397279138	1.53307840370508	1.87043612789151	1.5953977880138	1.41662664565017	0.995605049688108	1.79328551007193	1.67044667742151	0.803489580954563	1.58286123284003	1.26415553087835	1.77951688933115	A_52_P279635	hri	4.51306464111638
3.37795358007204	1.46261871565014	2.18524185439747	1.85753500240446	2.59549468727946	0.773093968826316	1.98301044252846	0.775020555677558	0.670097918656531	0.982511950687626	0.905714864722644	1.09763935778465	1.00348326372537	1.55096025091145	1.32611853793394	4.13622555261717	0.708137772548007	1.92091012293625	1.68644444928977	0.530445152198923	A_52_P413035	hri	4.13622555261717
3.00198223742181	1.56402441234096	2.73325384556582	2.72493320819613	3.15076850009496	0.979666536188404	1.95679376945885	1.43603795159385	1.03214162558749	0.6338395152609	1.6230440851116	1.21048462945232	1.28155186543481	1.94374882874716	1.50662746653591	5.51517428477022	1.07275487583562	1.19420020702957	2.4403750575665	0.942600491902912	A_51_P294505	hri	5.51517428477022
1.13731860416358	1.31992548714852	1.68837738136698	1.49009121646345	0.720539123712187	0.905246957415122	1.73117818584616	1.20462652297885	1.50851018689065	0.887386183839947	4.00793855801834	1.05023890330392	1.6550048106682	1.63014159445882	1.87010949551594	4.2323118243479	2.35817168052467	1.57576381212133	1.73510900526543	1.6064884405611	A_52_P441937	hri	4.2323118243479
2.33755675637544	1.04269545407069	1.19246375063424	2.44476059806218	1.12873732174164	0.798814051873479	2.00222052461715	0.710005785915633	1.23455682530078	0.779945810757242	1.93142078163582	1.11925740673125	0.402418027562998	1.61228680749688	0.975450856326275	3.13172955732045	1.18052389211893	2.71922494478351	2.92254948441975	1.03471789944535	A_51_P209771	hri	3.13172955732045
2.6355438550769	1.01375437138016	1.55435180734521	3.23773398195711	2.43972678658123	1.02648634200055	1.37040365574753	1.06477662028008	1.34293260087747	1.07196815373865	1.09506031368977	0.568903100358536	0.524114107947107	1.23784505097924	1.35316542483431	3.42003206411751	0.559086349260098	2.27285136848009	3.11276515786194	0.322485953213421	A_51_P401471	hri	3.42003206411751
3.12740744220995	0.771226963320733	1.44470629424985	1.55081240003194	1.72787012056183	1.00331803497275	2.46508499398331	1.34122283217376	0.854276497583766	1.23220590934424	1.76251798351497	1.03010850538554	0.689449410198978	1.0930362553048	0.928320404498418	3.95195135133032	1.04701370697972	3.94701557216815	1.38388319046087	1.09815814153514	A_52_P192071	hri	3.95195135133032
2.12810505447951	1.23409342568318	2.4233670379782	2.19727560659273	1.92175559792686	1.16278830116697	2.21307395857519	1.4979681925512	1.28988343093732	0.968431991744698	1.07636903561191	1.0998418674763	0.852311155802061	1.39587758559126	1.46598588000092	4.82535349258134	1.34965422475471	1.61370090057411	1.89770270350412	0.830606091493963	A_51_P395011	hri	4.82535349258134
2.11506455048907	1.02103899607396	1.76854916946818	2.2622877983408	2.43127723115147	1.0285993989881	1.96025956694093	1.31594951925606	0.819089815784349	0.944187382721349	1.88235735545526	1.36672509686349	1.13975861739302	1.40725810643161	0.879462301358361	5.97677250351038	1.80461469370009	1.49691842006693	2.34822504845194	0.787239071483975	A_51_P143737	hri	5.97677250351038
2.45816645236695	1.34215853901823	2.8616928576834	1.30239932192366	2.31548242642629	2.14988130060333	1.31304356047012	0.902414039493055	1.118139835356	3.26498674653446	1.71465297635802	0.779885520786349	1.28635251904122	2.55141983569542	1.66670777883909	1.2351864670149	1.57172604161833	1.32810297150404	0.967774583394644	1.0575572652689	A_51_P514256	hri	3.26498674653446
2.82956918334024	1.1425184778516	1.74200491532875	3.27107561196941	2.03943746741999	1.05038751104228	1.78142470659411	1.3065806330734	0.808689901229823	1.32973160062243	1.37092014127781	0.97999243925529	0.697485863090559	1.96194370781452	1.3548301313458	6.87323933196479	1.01463174035562	1.81721720943283	3.21135040707453	1.02502915829	A_52_P322141	hri	6.87323933196479
1.65987011544579	1.93014872411191	2.03762906501389	1.2946222773832	2.87112869703389	0.994382794849121	1.46493871947163	1.97643109036764	1.83628701888777	1.13415213008277	2.17127743919945	2.04491499260597	1.56297730567119	1.70326275842945	1.56969867676421	3.99657958925055	1.33695278311797	1.48903366580087	2.50775940037271	0.992839361496392	A_51_P378789	hri	3.99657958925055
2.17513639170279	2.34449557679037	2.72226188446135	2.2892585538954	2.67873606129047	0.591406776464081	2.23821205634579	1.51251206550899	0.832516265117681	1.33515000248637	1.32553748523133	1.34031773746754	1.45106423451066	1.28865423448881	1.39047862341139	5.02991632089577	0.985473677439684	1.89320299599261	2.24509033227135	1.4694433265656	A_51_P438821	hri	5.02991632089577
2.23630377514156	1.27648228057985	2.27984342553222	1.8608035975844	1.81230009979913	0.751058471815052	2.37782561993065	1.43408646327019	0.849603666643174	1.08836994055147	2.06358747429157	1.21274874345218	1.12465839457546	2.07616839832561	1.26749400766691	6.53582301967053	0.994291606758006	1.96656110722744	1.95312704450524	1.15294475656781	A_51_P511315	hri	6.53582301967053
2.56327293765755	1.06677092979012	1.50913382750323	1.41090797293023	0.919049830908736	0.99666618979176	0.910555854039943	1.19830997912292	0.990948603324927	1.45033102059143	1.03442749712571	0.753393250044409	1.21464218361267	1.53467891875636	1.82078850279281	3.86979182377524	1.0539657944045	2.05401786606919	1.26495937317436	1.24979793238023	A_52_P549985	hri	3.86979182377524
1.1447766033015	1.33062324328886	1.44745868644446	1.21077829281741	2.62868486136009	2.01330548762416	1.86234745384356	1.18328169282555	0.963354234798916	1.16915686817268	3.30668165355974	2.30776364103619	0.894714584088052	2.68926446266486	0.663415191851875	4.29505651117851	0.681443692191967	2.18681025830798	1.01311278217684	0.77548279330788	A_52_P217100	hri	4.29505651117851
2.19984714315705	0.957057291170443	1.70608704274422	1.51004323468308	1.96267236082421	0.80511896044636	4.23178765429663	1.12785660497139	1.25577053184578	1.02376646629699	2.16211824143418	2.11963606898051	0.918459046250432	2.70096105098024	1.24478550854602	7.18952153047304	1.94327745749306	1.65512204604439	2.55402907371862	0.880398767932152	A_51_P294555	hri	7.18952153047304
2.708211435672	1.36114151475847	2.21225874130227	2.32969318126653	2.18459826222122	0.931197521727578	2.87771979708811	1.43408084687698	1.08919932894436	1.20251116994413	1.46769491157997	0.940484734820196	0.764457466101193	1.79027966384686	1.33122226325582	6.4700617832241	0.972715155008073	2.54993043481508	3.03817957413595	0.909636655035853	A_51_P297679	hri	6.4700617832241
2.57644087570047	0.600567710560355	2.12027987524643	1.70444283977795	1.32478376753625	1.03988576632952	1.82468668491955	1.11448626675735	0.789961540064303	1.57768689556004	1.12841210935925	0.860880031501701	0.970820528965918	1.05658952725206	1.06122298549695	5.67301827418524	0.925447376856428	3.6665075909649	1.46812655274618	1.00483651482305	A_52_P673152	hri	5.67301827418524
1.62335353995799	0.747975994165064	0.997936827195093	1.17384156443392	1.25923777075396	1.05175369061653	2.15909055702222	0.985722177924311	1.72135042234447	0.908433233535354	1.25024444635116	1.00197006773331	0.851079222559992	1.80978032379785	0.86560060831651	2.72019963528834	0.904311995752419	1.32318594490838	1.53449092291464	1.36546674104869	A_51_P306183	hri	2.72019963528834
1.98913173986774	1.6366108599223	3.30307654039887	1.75767428085878	3.10312344589561	0.900701660289289	2.33999851970425	1.32407735860789	0.86907896121205	1.87294163168249	1.15121886331076	1.03755144971391	0.821289472724349	1.04662336132958	0.92058588383164	3.28230445234344	0.865627014937687	2.21083392329461	2.13769686443821	1.05630444459023	A_52_P313813	hri	3.30307654039887
1.81551347653455	1.20311411006471	1.34515108639634	1.88105955872004	1.89845131399299	1.58027546298583	1.47770710420242	1.43202585276242	0.782894797392259	0.938095746061748	2.78331805502696	2.07282028051012	1.17483097637285	1.65072930216363	0.710023468311148	5.1700798139819	1.07713433092736	1.10625062439968	1.49427877232092	1.6948965737953	A_52_P368690	hri	5.1700798139819
2.35190548704618	1.32419012414696	1.97466793600619	3.5137862391933	3.306097870273	1.93017175142443	2.67073544801061	1.31970021308753	1.087805909073	0.942821787589528	1.510317836754	1.05500007040999	0.94726066882982	1.33395218572499	1.36812983918461	6.22867080914655	1.20289011140325	1.18334419502416	2.46424100534556	0.70028159791762	A_51_P108901	hri	6.22867080914655
2.15117908303479	0.977972478427793	2.12838794258141	2.15435252533213	2.15358412270773	0.995150676021763	2.87381057088379	1.55932101855507	0.920796866901492	0.970645065219349	2.13089998636138	1.46188742762195	0.942842311522963	2.03943478092214	1.35097951588672	7.05166414177762	1.52366328632501	1.25042777312694	2.28779930653478	1.22891058016242	A_51_P258372	hri	7.05166414177762
4.00622044694468	1.76825688411818	1.25849431301386	2.63394778627426	3.01599341341011	0.779638354109095	1.85923684222477	1.77833825568967	1.24136762864945	0.699281086034602	1.76876406486429	0.990306280735141	1.19558492645653	2.34438974251908	0.999091031712119	7.99192529024985	1.57756857304897	1.31669846386795	2.84892578859881	0.829841354449918	A_52_P517098	hri	7.99192529024985
1.99557977986528	0.99531156894132	1.77879392257834	3.06224020326104	1.8172048725551	1.53913856463966	2.08408699695299	1.23915968581742	0.760444607903496	0.795560392886277	1.81132926269945	1.38503983042336	1.11105891891674	2.17031298524384	1.38235160690079	4.16233950867453	1.76178805159615	1.33344969818487	1.80245123853652	1.44848619154978	A_52_P208787	hri	4.16233950867453
1.55535106932742	1.39182180198287	1.90188731467015	1.88293876472419	1.4969979196008	1.04972588632704	2.83201480143084	1.8628397327912	0.664452007848348	1.05699338366575	1.59392655746125	0.942565659275121	0.541139016546812	1.96147948245283	1.81059362670888	6.02877845051998	1.56090306504732	1.75958737206638	2.18682190334834	1.20869896304231	A_51_P393634	hri	6.02877845051998
2.44355688292241	1.18309151048224	1.74474625492389	2.16351711053555	2.06843904567887	1.28700958548665	1.64235041050493	1.06801637768263	1.60161775053159	1.42434647047294	1.81734007924791	1.09811331223088	0.830872772323864	1.34946329609712	1.71501643733236	4.30010372528083	1.16333042251977	2.89924936981154	1.3649556587536	1.01107263796134	A_51_P483324	hri	4.30010372528083
1.72813903138073	1.31417863213115	1.3996115987016	0.810547960050337	1.52452202828229	0.961050561288269	1.60447463618238	1.95436792900791	1.0511643664286	0.877736812100626	0.845119587468852	0.627658295048573	1.93035990870825	1.15713600226272	0.849819577303227	1.8857430759244	0.532798189101322	2.59316801606516	0.543110675440159	1.97206706241707	A_52_P1020860	hri	2.59316801606516
1.60688375961604	1.81721673475191	2.3072614718313	1.71627825167025	1.91188133685442	1.96487287173606	1.10714296306165	1.5550685058303	0.758164029877711	0.675722553091887	2.22363771690731	2.31568198089543	1.43500049115986	2.83173444993642	1.55293918247341	2.71256491907217	1.22872620081644	1.01519075703132	2.22939144173513	0.56622700399576	A_51_P302453	hri	2.83173444993642
11.9430323868375	2.19158569435605	1.41876671572378	0.789676157633903	1.94029337430124	0.824765169202813	1.27525685542687	1.15161461193885	1.4538409719805	1.03654037589284	0.732614399522719	1.46714704971062	2.3626389814262	1.2301097370719	1.43633026276404	1.26602942081789	0.631411392588055	0.382348024108812	1.77361823182051	1.54691773222978	A_51_P489996	hri	11.9430323868375
3.27054610668832	1.769106853396	2.98071981840393	1.91042934605049	2.03569254746359	1.07494709884458	2.15728828803193	1.93935610431487	0.793028663378183	1.07286472805793	1.45571377085958	1.70250159411175	1.22969934179932	1.6957643839134	1.42352684648713	5.60744059577653	0.624049568117912	1.13910817609267	2.63828956925951	1.58243732274325	A_52_P431615	hri	5.60744059577653
1.84542042772147	0.795235737497249	1.48487488363455	1.74910104429969	1.01981326905743	1.17873811281823	2.10271958965288	1.52366279909765	0.735710952231039	1.04710171869889	2.36177933058393	1.19081499836172	0.726728436694526	1.47788484467651	0.892780535914284	5.40414645167701	1.00257070249099	1.13546407248554	1.75322954015022	1.34818544593083	A_52_P372122	hri	5.40414645167701
2.4700940661053	0.904044559454912	1.83713930704927	1.85910687990998	1.84734365995171	0.693264210339744	1.97428692360008	1.52689100691409	0.673664377745622	1.26707206080615	1.43013230177855	1.71391904321836	0.788761883894298	1.47285831677416	0.825399474219777	6.63519397633005	0.979117307589823	2.29266060406673	2.17640660466388	1.43034864989614	A_52_P168953	hri	6.63519397633005
1.77538555499286	1.36415017319651	1.18791800526954	3.13518393323536	1.09820973988409	1.05523489860493	2.45598137582947	1.23407541121014	1.91955654792202	0.692832814756672	1.45426372604878	1.9178862128872	0.730830953847801	1.23099991853957	0.649652402777743	0.700390663520609	0.507777696608849	1.2555856089184	1.72952283746825	1.63233551491544	A_51_P389929	hri	3.13518393323536
3.32402374596078	1.4049660531279	1.24256080528759	1.70969370512457	1.61888877286607	1.06951374371603	2.13812551985674	1.15756217290518	0.521109181248593	2.02159181506912	1.76554036630927	0.82562798240997	1.28096719118436	1.50222822543486	0.979609230253801	5.40731940583061	1.28167443912943	2.21642086274794	2.55987151616075	1.4965076610753	A_52_P569499	hri	5.40731940583061
1.23584015181125	0.951431831592361	1.47678584378966	1.06896226570391	1.46409004178881	1.65379309227364	2.01839922119585	1.06353367377464	0.903930906145619	1.02642640044668	2.01554613651565	1.48592400054193	0.827377730502899	2.111943751634	0.782910655213635	6.01119685684644	1.13383664670216	1.14721704084535	1.51937178742901	1.6907577420511	A_52_P258501	hri	6.01119685684644
4.1622324187839	1.96611572486705	1.8264184511386	2.70578229325996	1.82636709440254	1.43660295725899	2.55933629191876	1.42516823674301	0.852060650437168	0.75462326995425	1.99249713178274	0.994207081929069	0.755352191688512	1.41738130809786	1.65915421927873	4.9880451311186	0.797099187522524	1.8135735750404	2.95479391187755	0.790888042631571	A_52_P499640	hri	4.9880451311186
3.28138694575838	1.36483864380289	3.45650906281268	1.75218586569901	1.68640834753057	0.72794429739163	1.69570703269067	1.85827711490194	1.64249454623849	0.953883316489846	0.855904724371033	0.861444347857437	1.10955779122732	1.55919188664912	1.08403626765267	1.34116957847064	0.847456284809832	2.42270774597763	2.20974925038746	0.957954408808377	A_51_P426904	hri	3.45650906281268
4.78189720199685	1.1418742065339	1.60249389474066	0.786204000476205	2.66201910315177	1.24150777667908	4.14307736196436	1.84839361041825	1.65144142463617	1.23326717437579	1.86344802934455	1.11953541880424	0.979444914901364	1.44609132923679	1.75952062713351	2.52432727305339	0.49209456911699	1.60038946549652	1.68866268842304	1.38117052003203	A_52_P112443	hri	4.78189720199685
2.02631493842966	0.721263259543627	1.07694204582972	1.46260449520074	1.77986074402411	1.54496611079643	1.85128840524682	1.09305852535859	0.549413938836826	0.922729218312083	1.31862067934897	1.35182833600615	0.824832926668223	1.20710903185864	0.69237067207163	3.3751255120714	1.48239661531451	1.23410714281948	1.94317805892581	1.71025283858925	A_51_P459908	hri	3.3751255120714
1.98546717213709	1.30519876772671	1.47475353359874	1.36529082024388	1.29877025926325	1.37388548119988	0.957372102481063	1.45552243667609	1.26785889808992	2.28366125970817	1.2644208374629	2.8884091927806	1.15019023797762	2.62928828872057	1.70246655388506	2.1680246963928	1.23622828716744	1.77165104245207	0.995051157948962	1.6073816939885	A_51_P512992	hri	2.8884091927806
2.73491052018471	1.95295742154575	2.42055057527142	1.96288454623951	0.969646995615613	1.61815205294167	1.27713913961271	1.01702484410497	0.990830684369471	0.58805946804847	1.83475769141092	0.659118639073226	0.867179841256092	1.90984127365312	0.760175847395589	2.21677558030272	1.01517746024092	1.38750771553648	1.2352564191168	1.08592755830259	A_52_P424253	hri	2.73491052018471
1.59774921977956	1.61540250768763	1.97794270131309	0.916321969736807	3.37648090127374	1.99823758766051	1.66713554736476	2.67601444286256	0.388163227531099	0.967971395385017	2.02647504844281	1.27594382599565	0.582790229589399	2.68731514021035	1.77427200277221	1.26873909654871	1.54365974240326	0.734855850518762	1.46421155980815	1.1960314745336	A_51_P476518	hri	3.37648090127374
1.62680633198543	0.550375139159465	1.68436299457039	1.74264762815403	1.51528946156275	1.7186486017855	1.80120790567263	1.31762209657265	0.422657797893627	1.17937816634109	1.80934372187654	1.5007026053917	1.20098794639966	1.10345617306692	1.01488678655728	4.05392177535404	1.09829311078855	1.59473393271535	1.16529271648788	1.6569443420394	A_52_P162697	hri	4.05392177535404
1.94409619089017	1.09913613930743	2.2622552721966	2.12778926512775	0.931789483932247	1.93361684652098	2.84629091991169	1.29625287535457	1.912634619375	1.0827092052812	1.5505981319879	0.754526846965641	1.64835940309527	0.91019052333511	1.47263064686088	4.5429182093231	2.10950811043272	1.71967453923573	1.79410184088702	0.747661013760894	A_51_P357341	hri	4.5429182093231
2.35681137437266	1.16062402057786	1.33246582834691	2.28423221209805	1.57984390980859	2.01169786667141	1.74898167074402	1.20377769996131	0.700486704572736	1.145261553959	1.85322282286484	0.997404992709622	1.03328904734482	1.56102492204559	0.925073566883964	2.71764400676595	1.41007697168555	2.59585923977178	0.816988599271723	0.899467030445109	A_51_P464710	hri	2.71764400676595
1.96386239163985	1.99927472428684	1.98851993552973	0.975669851282361	2.09093428495703	1.50091576197193	1.76631556014491	1.47818789730535	1.63579737933126	1.24778331932912	0.857599379644889	0.922962694853037	1.56854832409006	2.22482269149309	1.15763604516777	2.36427916255073	0.915526561071729	1.43373650487279	0.823840234171023	1.80558653776146	A_51_P496997	hri	2.36427916255073
1.57479315520507	1.05698503660953	2.23975376450408	1.72911128050506	1.83059442593636	1.74392612044352	1.87146581608793	1.21277175725417	0.382841671394384	1.08112716339531	1.89272801747324	1.30721315588518	1.41404226672601	2.23122880788844	1.71155422352745	3.82388806604753	1.48602225996633	1.2422150121172	2.09235268125133	0.43061778940725	A_52_P641316	hri	3.82388806604753
2.12615108289572	1.14278466579422	2.38762818129003	1.42833473467808	3.20832210954478	1.02640787642191	3.68951374146062	2.02035973035441	1.12246176914347	0.857713480815372	1.80550191777101	1.29665976752278	0.924646795296095	2.28369173509095	1.31040488817226	5.51064714230785	0.954600859231615	1.81430490128685	1.75480850124852	1.14522387101	A_51_P181517	hri	5.51064714230785
2.13448732762669	1.72066195718838	2.4474312036253	2.40667896230281	2.14449913797756	1.58355358846695	2.65733819582231	1.42051183465891	0.89911627441004	0.852933211132619	1.44667028390452	0.983855269464249	0.736388407532121	2.29756378111576	1.49170260614312	7.66265316257543	1.25123753679086	1.94346056983584	3.18655984477631	0.667758015347809	A_52_P113190	hri	7.66265316257543
2.3658693892294	1.10544590647907	1.65994810049264	1.68951454623634	1.52840356765933	1.17218414432294	2.59016059548811	1.1762318025844	1.38125378020523	1.11068090693848	1.86036963871366	1.07515762426132	1.39605454729961	1.67408095928407	1.20289239030558	5.86588038744635	0.805488934639971	1.33623950924624	1.82248874655688	0.822057008258549	A_51_P306031	hri	5.86588038744635
1.49277065905185	3.27193417316397	1.62873428487125	1.47959121988424	1.97693196586224	1.26959414206369	2.35464458083009	1.03574254526247	1.07151324625152	2.12884311374297	2.05055516189262	1.94041632244866	0.663753596685867	0.749648370264869	1.91572431638072	1.67083514152936	2.06136690713687	2.54581782773107	1.49913105719881	0.70825789509705	A_52_P120803	hri	3.27193417316397
2.25959388824695	1.36775685878059	2.91296434900044	2.23866159413101	3.09879766398437	1.25585428202551	2.95288183380109	1.83852014269684	0.598343366792738	1.26108454637421	1.05649496768383	1.00479435596663	0.845479922716595	1.59122293518879	1.50315597299942	5.10799013073585	1.3886431034493	1.53513651152186	1.89745704234612	1.03625397641207	A_52_P218058	hri	5.10799013073585
3.40007688568503	1.30356650132373	2.77908919263913	1.77729353570462	2.43187640718538	0.85328931517329	2.8423037179854	1.24909661599795	0.727543763585803	1.83565633762664	1.19782375277277	1.37958785954407	1.40865768938265	1.82993645912827	1.64925120890314	4.8835173735865	0.878755471433734	3.22953703643855	1.96384455792884	1.20391845526205	A_51_P254906	hri	4.8835173735865
2.2854200516222	2.72901697857148	0.9645095230904	2.07914488221791	2.51646473856725	1.66010270250004	2.06946151040829	1.39633580373482	1.14925634253387	0.914238628195432	2.06641881810449	1.72965508786421	2.02194623137525	2.01793422603797	1.10189606215864	5.80639047867061	1.19062031548293	1.44442127423423	2.41002397819664	0.826857985238491	A_51_P131364	hri	5.80639047867061
2.14334120954436	1.63872890430229	2.38640951796204	1.48415035598635	1.51996615658741	1.18767414845754	2.23154564045546	2.45718435088637	0.735058401819067	1.34193045662492	0.972352542463775	1.19590392192397	0.528817637564052	1.75376964851776	0.711017310312272	2.87224015858107	0.877583423608874	2.61398256326824	1.7744718305117	1.20296384027129	A_51_P372504	hri	2.87224015858107
2.99150949025255	2.12339075887722	2.80357983475878	2.25957639174029	1.59211821552158	1.26030443701336	2.88475751801684	1.5666397968859	1.7716436349646	1.04748019345883	1.49100251578853	0.716196743740887	0.623811277755171	1.77754789320511	1.34670551165745	5.5689148584969	0.891632675244102	2.28762958870829	3.50854366936007	0.693264009916409	A_51_P300277	hri	5.5689148584969
2.71971300030608	1.03949806807714	3.09585976804494	2.85051470614766	1.31318391561585	1.38831471370911	2.415034866796	1.27488876068442	0.568618626031964	2.05709069703129	1.35067451998565	0.665067801959586	0.708330111024045	0.864446972022989	1.28416673978374	5.01672084558352	1.09448537325486	3.97071812371448	2.79900878730242	1.06427352184447	A_52_P589268	hri	5.01672084558352
1.46890956211624	1.75532448465512	0.996641286825652	1.69765602204929	2.12128347009645	1.05694738728286	1.4727981180141	2.00255073026981	1.07566707512308	0.58234104673327	1.90410743786634	2.45483280433407	1.0718557023848	1.78584916309524	1.119743517483	4.59148229529638	1.22393490505364	0.679257706574228	1.50967055148586	1.51292374134636	A_51_P387235	hri	4.59148229529638
1.85769427451181	2.74757525022084	3.57841114573673	1.67558488841455	3.42261373620979	1.21830630417579	2.22015795861244	2.04994250360702	1.56041886640575	0.694929833524513	1.33910500679478	1.0429549295634	0.676740173477128	1.3903361422785	0.891705297487111	5.62810103032365	1.4363588332083	1.42157994703597	1.69620614585798	1.01681184615465	A_51_P413539	hri	5.62810103032365
2.30192866792578	2.81952466786504	1.44428543208723	3.36997744201776	2.22105042509215	1.96016651708894	1.5480838186133	0.849143382249545	0.75215662815661	1.00956306565805	2.69170493533144	1.72256607331418	1.06835211084618	1.05023053026053	0.859350728300434	5.16086976870813	0.731095292436378	1.07970508735262	2.24147911519781	1.29608053138129	A_51_P345663	hri	5.16086976870813
4.35637448921298	1.33147093028774	2.08929759034336	0.950432015461785	2.35864077646537	1.41443331670396	3.19704374355439	1.57128395851178	1.18270391738802	1.39327131589916	0.9115289746699	1.09130130185193	0.783190737981647	0.82097091800574	1.75019362780983	2.69592958404872	0.627270192502493	3.20062549465776	0.920099039262733	0.908721270534732	A_52_P36306	hri	4.35637448921298
3.86919759551901	1.42295447376124	1.78103458844868	1.31416122038467	1.47420991807037	0.742815607761602	1.41371849332029	2.15858245289056	2.48031846421916	1.13970575736788	0.916455335149364	1.09294386202002	1.05743827835974	2.51953516494432	1.45924515817175	3.25346794186306	0.796709433157432	2.3446208802836	2.56135026940678	1.23839642203192	A_52_P134762	hri	3.86919759551901
3.47269088628498	2.68885268557292	2.13404787892298	2.07312428709254	1.9877226903523	1.60584231351932	1.55371608552815	1.8918572841668	2.22653881151281	0.688847403366291	1.05148634105662	1.22727321625611	1.31642074202073	1.49171489460519	0.93780878790328	2.8655148121719	0.524190564546834	2.03174951935628	2.963527127948	0.367373054484476	A_52_P448648	hri	3.47269088628498
1.5936791588772	2.17274354210196	2.59950793081782	2.33864351841231	1.87928742544748	0.899075820210892	1.3598409515503	1.03903321260571	0.590736529046428	0.479951684206601	1.9879662566071	1.5900929801215	1.35274996878876	1.29863744556527	0.883247621325224	2.39438129772889	1.88016872287477	1.06741028349876	1.54274436841326	0.419220223292578	A_51_P255875	hri	2.59950793081782
0.905438050631039	0.914459045802546	0.624242288695049	1.30407111164968	1.49885871063075	1.09461071821883	3.6326307947958	1.99899186357918	0.663703063818944	0.778254549402651	1.82209030178656	1.28947599685066	1.08977208927233	1.84306912850767	1.25478284177284	2.56737130139273	1.98988758137954	1.2939219397009	0.697248219957316	0.744508779468562	A_52_P60056	hri	3.6326307947958
2.12234510438772	1.75819433555205	2.38663369978127	2.43022248605344	1.46717427510518	2.42523884885822	0.750785224104579	1.08771548882824	1.34084292508229	1.68645120003166	1.06192235172905	2.43550790592286	1.1162446651954	0.746002418141388	0.982244482323352	1.80614392250929	1.9256408196877	1.44522625191982	1.52351953154117	0.802686430184223	A_52_P609153	hri	2.43550790592286
1.88447167967094	1.99238165068591	2.93394168310824	1.70404996891737	1.8241477065424	0.748543842580791	1.4063870908008	1.83651190634934	1.18475919681657	1.11522641972083	1.33357314718316	2.31908415729817	1.20102718779795	1.88426948629704	1.39993042273051	5.07259092866596	1.3660363001069	2.53498215826542	2.24331503113327	0.938962887172948	A_52_P110052	hri	5.07259092866596
2.3755701740689	0.925677989663133	1.80649086262085	3.2307689019063	2.9539087325722	1.10651587021545	1.3619801298747	1.02878584189206	0.612207799168724	0.822477358333262	1.78298387074765	1.09681851655938	0.872860533853649	1.67032193896009	0.968954716876106	3.02539926967717	0.49504115775098	1.78673684216451	1.88822817134407	0.561882695189003	A_52_P532349	hri	3.2307689019063
1.92132971753347	1.3690307011685	1.23720509395439	1.14974470474438	1.08489294067543	1.54101344827553	2.04965730035197	1.42521327516414	1.36938957132425	1.14990802045637	1.76694358823442	1.21529853635624	1.67457659669974	2.80556716872522	1.05294832270813	3.80314689028939	0.773960445108585	0.793965273182956	1.9561608448225	1.52381739695356	A_52_P136316	hri	3.80314689028939
2.40161764392418	1.46149989027143	1.80265008385036	2.23676495468084	2.61653300866925	1.48941446067601	1.60579465565668	1.23809319749251	0.765759437023471	1.01203628505829	1.45880781310086	1.81233684273379	0.941241500308242	1.43113003513209	0.913979035027039	4.56389053684702	0.715096844242556	1.90643011868946	1.63062266699207	1.19906013228131	A_52_P438957	hri	4.56389053684702
1.24273998523734	1.1313397074106	2.07696564524037	9.5034239302701	0.81998228570339	1.4378411748126	1.57927427548233	2.43505433017345	1.42299476364163	0.892993755987673	2.30244276733822	0.996471993946492	1.018706910597	1.04397921455167	1.89731500154515	0.969424530827198	1.9226063037127	0.944598958771848	1.59975145239894	1.65250954238546	A_52_P661071	hri	9.5034239302701
1.92755232409452	0.759330992758167	2.03386868840841	1.10466378696298	1.76845470562956	1.33945254559907	2.72663745636168	1.49268375281687	1.17217116447165	0.91354074999565	1.86172892722052	0.803989515787644	0.816510306459163	1.00364500106637	1.5311223509972	3.27099998647806	1.202363879306	2.27788560930345	1.20052241235351	1.46943940728975	A_52_P628590	hri	3.27099998647806
2.49921205081612	0.916774807169038	1.82198592885409	2.42903328056923	1.65353400972767	1.23872110080789	2.26735744336799	1.57152802830285	1.12022971880889	0.918536643140178	1.4319769383107	0.934881928362616	0.67574752675104	1.89823332963531	1.10156774852725	6.10733470630325	0.717724871449522	2.08899579194043	3.23538084507749	1.09038127640941	A_51_P291227	hri	6.10733470630325
1.47123618215674	1.35219670877942	1.63989612882306	3.43354237984687	1.83444274423162	2.05409232810422	1.05074105103122	1.35480198996525	0.587083350442455	0.981305011584418	1.49297157314705	1.18750208695352	1.02898030605192	1.49061886385039	1.30896374831456	5.29186238274054	2.60488233468141	1.76610958603091	2.04681734882021	0.639029553981781	A_51_P409132	hri	5.29186238274054
0.818873453542403	0.616026336738456	0.975865230757069	1.22705328992458	0.663139582940061	1.71854704002011	1.50218572705175	1.98661072652101	0.460729278044807	1.86952486901785	2.57254533332202	3.08483220875174	1.60833400742973	2.27276642602541	1.02548540902618	1.5161733720964	2.09651550688762	1.45428264169905	1.6188801882714	2.88787946803557	A_52_P481493	hri	3.08483220875174
1.78692834422994	1.56133690198474	1.85717687590209	2.06931555428657	2.31481989454369	2.29264570043737	2.02632385505056	1.66423277702904	0.665762348077217	1.28417573828025	2.00108954365669	1.88269748987644	0.771558819817665	1.59242576067387	1.53309678512586	6.57858296812988	1.70526815680248	1.07061793682184	1.58839643729172	0.645888490902733	A_52_P288614	hri	6.57858296812988
1.69411248060126	1.49948813277838	2.65636330690571	1.80412085928996	2.35995463774431	1.29670824676507	2.03395521327391	2.55891216815643	1.01559850478078	1.62855001456934	1.74440658617386	1.55552532369305	0.681593842518543	1.50421350034914	1.97051545956173	3.72622416691539	1.02902356287786	1.97198282124268	2.02181995339994	0.92446538736126	A_51_P297671	hri	3.72622416691539
2.13098114476009	1.15688818249282	2.1808960716612	1.60999999271424	1.10844092890115	1.10671504407427	1.91935336331129	1.63639860437885	0.372948713092226	1.8199978783033	1.39749826607569	1.13785692393964	0.943628321114868	1.65459876788547	1.38125537365494	6.13466097230484	1.44316047092784	2.38523245508649	2.01379993639389	1.13587357529162	A_51_P159194	hri	6.13466097230484
2.05612969790562	0.951885043422042	4.98494333080687	1.67647929352682	1.5325176913919	0.992665622800506	2.33402973232566	1.77166624122966	1.30537621236464	1.49514316859912	1.36109347701809	1.16885192548529	0.376173226604033	1.289400757959	1.3445220995058	3.17575522604367	0.710447326697117	3.31715125110343	3.01025599390326	1.29313272430765	A_51_P260658	hri	4.98494333080687
2.48901932268395	1.02405039299898	4.81231767691819	2.15308103587235	2.3108451577533	1.01084286708713	3.09639250477646	1.11482713967882	1.50067326193892	1.73887162272723	1.07600283352135	0.992505339006227	0.630455404664424	0.919573091875388	1.48653120991562	3.23028643370243	0.63364520688114	2.84535375853659	2.01650591567498	1.29645127547805	A_51_P487718	hri	4.81231767691819
2.96818273628812	1.22982014972251	2.1352736724502	1.3887931184432	1.10100087613991	0.630575769861171	1.69102256245067	2.26816705981225	0.937530965093496	1.61643193619221	1.29961911943991	1.21780188424858	1.73982464351063	2.23465983234187	0.839490995624602	2.78232352305536	1.04356906187735	1.39081411478459	2.08024182249195	2.08451609175867	A_51_P303332	hri	2.96818273628812
2.67469741455206	1.38278824971009	2.73972298334504	2.13970126251457	2.19126657993205	1.4121642612053	3.93163127681985	1.50400558535595	0.738665820339068	1.05154973146846	1.55248560307922	1.07785664752773	0.925682137580609	2.18055340495625	1.76528195146517	5.11473089323408	1.08892617653162	1.4774828362035	2.16927451707746	0.853100181512569	A_51_P444666	hri	5.11473089323408
2.38212453787394	1.18035344904753	2.19480273268121	1.37004274027511	2.05430659646194	1.36228412181375	3.11733406796356	1.37699559564458	0.830854111920012	2.41443032855302	1.12098182349317	1.43929539110278	0.266609961317792	1.17619655679545	1.60505068532474	2.97482306841281	1.29631273593556	4.02555638474238	2.36830998275685	0.700498567503907	A_51_P518452	hri	4.02555638474238
2.33961320518928	1.35970514998661	2.47551672822026	1.54968091717904	1.68431005158912	1.33616794154197	2.71678393556896	1.30260967372504	0.621886917733177	0.976467845935464	1.26025457249548	1.32349848674265	0.749841612762453	2.8941475556129	1.03674442613573	9.48088193214349	2.04271977612265	1.50711611490944	1.93482363102044	1.40745265183919	A_52_P107769	hri	9.48088193214349
1.73356786182213	1.27770114003216	1.5030444571376	2.87108950059331	2.00393795253743	2.33352646302465	1.80758650801506	1.10953673695541	0.821577160650989	0.937926304347341	1.40703994425066	1.30799984920379	0.996408371371309	1.16864441588768	1.72949054560389	6.35711914342965	1.64134435029964	1.57236741451389	2.11009777137227	0.601629889801849	A_51_P384673	hri	6.35711914342965
2.01781829996826	0.899201054919603	1.43562758427387	0.909971850622944	2.21001487712263	1.28634298568998	1.81879339105824	2.01893068203258	3.41108646810749	1.98692208280069	3.02094661116009	2.25559452211795	1.02706297403693	1.00867187493023	1.36697290602265	2.07588208183545	1.40848683159074	1.39145649754992	1.62019590030468	0.569890554353275	A_51_P241843	hri	3.41108646810749
3.02127496443523	0.855469270948265	3.372479935654	1.73947392146364	2.3059077913341	0.737071199885284	2.75687133172875	1.93915556123358	0.771969073285166	1.58343501345829	1.18002600599915	1.47915316887168	0.927815505822247	1.24069746282235	1.81112063029529	5.3805794774964	0.63491051546712	2.69255843273531	2.09219028002449	1.22957477230248	A_52_P297332	hri	5.3805794774964
2.43956480959821	1.37920670410309	2.62859237864976	1.26299438045119	1.83677707980792	0.815149521056	2.91502915999985	1.79893943260094	0.836404262326503	0.92105661706228	1.50741789147185	1.76609056943836	1.54154106451201	1.59380212989426	0.935115782922475	5.2898645063961	1.20709181947273	1.04408774608436	1.6426254480702	1.98216564869359	A_51_P414889	hri	5.2898645063961
2.8943933539664	1.92973736480524	2.43456097406364	1.02098438433688	2.22112470456361	0.746198041466599	2.61516017908844	2.42473254940245	1.38149696399582	1.45556272477565	1.08563466435608	1.7488813268575	1.45835738029422	1.65588711758836	1.19183512208178	3.33480791242763	0.395284007421036	1.75135583082758	2.09072361139117	1.75118970118011	A_52_P523946	hri	3.33480791242763
3.45068499955463	0.978759980695542	2.99139589615574	1.8683674166402	1.86668354266503	0.774557022093453	1.83433299954876	2.02414084187816	1.12382822804761	0.855714077744314	0.998143692897323	1.02133578994257	1.92418566707866	1.5276588111466	0.898283582946854	5.57875336739755	0.85562762192233	1.7578662185365	2.46854859129086	1.2390805950894	A_51_P305583	hri	5.57875336739755
2.57084999495294	1.63695892132659	1.8321480715011	2.09346584925035	2.72310733503095	1.24752272259714	2.39969384534584	1.47718770531079	0.941530739587625	1.086175733909	1.94523886249925	0.922407132202941	0.651915176812271	0.848352903671677	1.60329217973594	4.98572635457167	1.37924860593641	1.85047896711805	1.39677486218271	0.962846084145351	A_51_P504490	hri	4.98572635457167
1.07689430358542	1.99605842209352	1.75614837866496	4.26127040253344	1.87425531143139	0.7479282865255	1.02760744815049	1.35227595208811	0.98094678397204	0.8598501843175	1.14507248591532	1.23869487344859	1.05126935062624	1.04567773458029	1.54507562968737	2.13214229966038	1.13329976328912	0.786031367129882	1.07647810517998	2.35059549661207	A_51_P281033	hri	4.26127040253344
1.39574783129615	0.661977464852955	1.35218514595723	1.05539339395031	0.998668547798041	0.511991193671538	2.31224972316747	1.3898211859595	1.40628014880092	0.694949817941763	2.5614726834753	0.937294271688237	1.16663966472793	1.76517006930558	1.22062108886944	3.84957130540566	0.896261686677905	0.98445776589773	1.49552961390715	1.67521020788327	A_52_P451888	hri	3.84957130540566
1.1787550961625	0.935642871316978	1.57776441146539	2.74205487128555	1.79691153504251	1.99941758706831	1.46958353257272	0.767355627533992	0.637631313090889	0.930193596833855	2.71917456638179	1.48447592789488	0.679583105627613	1.63214753203335	0.805836978539518	6.11382325732801	1.86505681600116	1.59843623962849	1.9739402791028	0.807861542321892	A_52_P489193	hri	6.11382325732801
1.97597485945056	1.54583656897106	1.58882541415447	1.21430144907661	2.3764347286547	0.939289575994545	1.77307905956035	1.90288711878401	0.817111461752618	0.934680508775142	1.50410177416805	1.6898558189531	0.970426933203749	2.54846214355937	0.878498247442839	4.74699805241492	1.43390004937469	0.885320512504955	2.32213752689138	1.61732767970576	A_51_P228768	hri	4.74699805241492
1.93610716671463	2.07915661800744	2.16838729027189	1.38043389399395	2.87056553807675	0.388458578943142	1.46209208732666	2.33104387612467	0.944944949085006	1.11364917671372	0.697006455612377	0.638091727370728	2.13686815258227	1.65585648529755	1.61460185516669	2.74489796725142	0.930043831897237	1.41242694249896	1.23862041017703	1.82531893241105	A_51_P408227	hri	2.87056553807675
2.51390570572918	1.16463316385209	1.37674298229549	1.85007945621348	1.87957994313827	1.42411817118992	2.48932426320725	1.72516766761581	0.910192166061137	2.02232931362665	1.66170631543126	1.12580212463195	1.31198932186251	1.26132020349113	0.872733249513998	5.14306486608365	0.933433013853124	1.94055939038647	2.29808666218386	0.663764182906251	A_51_P391695	hri	5.14306486608365
1.98776940842234	1.35064356175601	2.39322311571286	3.72928144818923	1.86725536962892	1.53465140524526	2.54344829850563	0.925460613471286	1.06104022871943	1.72648010075047	1.61588108542864	0.963998441411541	1.27652986828273	1.71363911317177	1.38883810559153	5.06565576922888	0.753573957912057	1.97534862649106	2.78741459261587	0.602289778967126	A_51_P276939	hri	5.06565576922888
2.56067906294538	1.42300949871513	2.43629679746327	2.76970040282567	2.9199041543846	1.18933716474756	2.3974434348489	1.52792231732298	0.703300391298375	1.26403581260707	1.92353674497439	1.34710746812244	0.882480571582409	1.79928942512895	1.39810746101259	6.99729872730248	1.26576761655994	1.9051906940781	2.10625655693538	0.721312285475723	A_52_P496924	hri	6.99729872730248
2.33420963243719	1.39514860518838	2.84390897075571	1.21593938332	1.99762050248424	0.789917228154537	2.3366400254139	2.2870842811785	0.973729479280479	1.11466759832099	1.03619883154116	1.17901968721009	1.16929837927293	1.6107624306506	1.44780152970219	4.06425242522734	0.92655076609019	2.00249413299729	2.0471176469884	2.10443999518963	A_51_P275454	hri	4.06425242522734
1.19338430535258	0.578672563431553	1.1586850050456	2.78163391252627	1.7846720070068	2.28365954128039	1.66793089066496	0.989123952186315	0.796055271462233	0.955870326231649	1.47894859584909	0.723468795704827	0.275624393280665	1.28563196873747	1.93254599490099	4.53826174164426	1.66516586498662	2.65156855270158	1.71141804639347	0.954811791026281	A_51_P318551	hri	4.53826174164426
1.70285383505829	0.779309913320337	0.988439492516646	1.30886912708147	0.545590887984289	0.646027602811066	1.02559821675567	0.956149258311429	0.889253354166052	1.74917808088234	1.35938913763614	1.29892947575103	0.90892506213744	1.11644135877424	1.24101787797156	1.28818395742197	1.74411314270055	0.725769881154662	1.754850683949	1.42882639054269	A_52_P420500	hri	1.754850683949
2.07042720346383	1.6598738991944	3.02143098099704	2.03928940720454	3.0408364353852	1.21155801479002	3.52425467540936	1.63344671945855	1.1764093065884	1.1655740849695	1.24479047672765	0.886425144322536	0.683522402852011	1.2722504747279	1.48029249622555	6.1817282787771	1.57700700153532	2.02162069105413	3.34657244410967	1.01194058162965	A_51_P105124	hri	6.1817282787771
2.08401287683539	1.34661962558307	2.54131124652846	1.48055690939466	2.53387459051008	1.80471992191567	3.0414136280225	2.75775983174666	1.02195967558756	0.93181447569296	2.45389964632503	1.68560038003558	1.08405934165259	2.05634597935438	1.13127510286025	3.72928636314206	0.818302201632254	1.26572672390845	1.65630732671322	0.854000565830037	A_51_P120470	hri	3.72928636314206
2.24030119795319	0.891236887589468	2.2158361421424	1.65158403806573	1.64221767365601	0.911827962547232	2.13038574811131	2.03194183369598	0.659895708295839	1.88009940243314	1.64708306267425	1.3078853950322	0.844613649955379	1.16046251986778	1.85409669304702	4.61786712446935	0.826718605213306	2.69377589053023	2.21066732590909	1.25721096727891	A_51_P274667	hri	4.61786712446935
2.78927250888986	1.77015990457924	2.38542589200183	1.6734839693117	3.20090527050058	0.930168751702565	2.21923348927967	2.32318715132082	1.00741750741485	0.910927085379834	1.22557916229037	1.88329285910073	1.84362869222547	1.8359968324339	0.914021026591515	4.26638014560559	0.803755209518526	1.12350726465996	1.25382152252684	1.80623350729158	A_52_P126158	hri	4.26638014560559
1.95835537563895	1.75020832970331	2.40129433893567	2.11843924618704	1.31942076682788	1.47440313391719	3.09563505639176	1.21865012132937	0.732342700804678	0.646093623224779	1.92093274592423	1.22897121579316	0.79532638950459	1.56666258329986	2.20176316942469	8.95460196844915	1.63213342278219	1.99990707999235	2.27348832081953	0.848089321423415	A_51_P265571	hri	8.95460196844915
2.02205952532847	1.80397162127931	2.19730453666018	1.3181149493544	1.49267011693627	0.873207005092622	2.31585543510603	1.54501218863346	1.57168140194727	1.00628909531571	1.42677779704991	1.01663774369361	0.847157745049419	1.90786431831829	1.70161259572648	5.07582229085621	1.39463275201944	1.56397031715357	4.40559011241679	1.04483224118998	A_52_P541344	hri	5.07582229085621
2.7647407681739	1.13323895726572	1.81184256542118	1.30648615644581	1.8755637355049	0.836674738490425	2.42823955644437	1.6619057882641	0.920824976508179	1.07321422688231	0.845543435123153	0.985173556182419	0.70783232807326	0.835816736584347	1.28094877454024	3.63358701729596	1.0107671095691	3.34878060359311	1.43095393316921	1.04620392265357	A_52_P464346	hri	3.63358701729596
1.79833953608697	1.41159797154116	1.50262171927437	1.37747628238765	0.560098245968573	1.30379315553213	1.97868670892643	1.49639294627247	1.25389009689724	1.81820488522611	2.00993520693022	0.98874426277057	2.15577863356974	1.21128490403217	0.791383640263916	2.08349627262629	0.805927126291905	0.54175039781274	1.6373331305061	1.24985066820371	A_52_P481957	hri	2.15577863356974
2.71568494179916	1.11039767386513	1.7886648333394	0.840107181028476	3.12314955251968	1.10499135732725	1.44948170773492	1.44303485921813	0.724700614197373	0.785077885841035	2.06421050147142	1.25536517356877	1.29507288131627	2.65480961443062	1.23338313551445	4.18881844075145	1.39098339538945	1.27908771779847	1.58308779225348	1.47241303463893	A_52_P152133	hri	4.18881844075145
1.31019211671569	0.530251157857358	1.0941308252395	0.920369817196023	0.705140807645275	5.412262011718	1.57336294712316	1.9940640880873	0.613462561149683	1.12532994652262	1.90211378452277	0.921642199386914	2.80569487446914	0.442737161216517	0.998806887027648	2.2722076679186	2.52808716277378	0.82830987836853	1.12719621065121	0.872973859218582	A_52_P219233	hri	5.412262011718
1.86811839738639	0.836282510051778	1.36803593909563	1.92985456084716	1.91664811228554	1.56481967654451	1.12070127840149	1.93381739957021	0.765693978085804	1.06868025917474	2.09220939768395	1.37530609124361	1.06480976318503	1.90637062352393	0.62474771438679	3.15360437278935	0.549581996860136	1.19467344995219	1.21769203239969	1.04765796530993	A_51_P234253	hri	3.15360437278935
1.85437137528622	0.987785520421966	1.23816186693689	1.43114038284184	1.60373595998509	1.84770273814131	1.65126192883377	1.59624115332536	0.95506164938284	0.891920687215079	2.71615373490247	1.35504555578755	0.744694346299467	1.80113331807521	1.25021591050874	3.44592614758687	1.9107581383779	1.22660424137812	1.84290951558603	1.19101975205319	A_51_P239166	hri	3.44592614758687
3.10405410745377	1.02547490999202	1.49029108770866	1.69554078802184	1.29091210703416	1.91246286156851	1.85748570817754	1.25760616967168	1.84194909353698	1.66350181961651	2.8283685534913	0.81897225214032	0.643178154194935	2.31143265833309	1.9827235028692	2.87385045788701	1.11544943834045	1.14070409567863	0.61407333863796	0.582178200817527	A_51_P325904	hri	3.10405410745377
2.23665950918553	1.44686477799324	1.43693353730824	1.3564728519118	0.934293454655193	1.00393449055314	4.28965019244759	2.49840950607029	0.84260052963503	1.34380519991796	1.79929639101188	1.35685170065133	0.595863504739922	2.32591344290117	1.40971174349466	7.23478980061063	2.47793487400678	0.885312979742798	2.09247064373562	0.731523792023333	A_51_P515639	hri	7.23478980061063
2.20772046032026	1.32895739545247	1.62841708701372	2.15757813777573	2.99377600468202	1.07534073894288	2.61153335067044	1.96883425328816	0.734769957214057	0.647272523640719	2.58496735730237	1.19985965868317	1.41673425251349	1.679627456027	1.31121610389382	4.80376313266618	1.48266437969556	0.934432339619631	1.59191192310874	0.662933888262616	A_51_P131800	hri	4.80376313266618
2.13735858325915	1.20691146277848	1.65736524636454	1.65701491581475	2.4849760491855	1.10254831992145	1.50787367799765	1.84941106638905	0.673753641110118	1.5449958583831	2.45764754682192	1.1216451062391	0.458386755382022	1.41274669571732	1.72170710907421	4.57589947665323	1.11794092302728	2.31945495272345	1.62885775500011	0.694699546626209	A_52_P31814	hri	4.57589947665323
3.01395626135019	1.02931617383747	2.1414526342684	2.33927120391849	3.31181714768576	1.06037110251513	2.74056669313317	1.57170902625068	1.12985929641049	0.835013175009025	1.77869372237208	1.12482290072847	1.10896292161754	1.72857538578913	1.06002356644366	6.00458199636787	0.993441128421326	1.24816589885935	2.12274957665948	1.12946032056409	A_52_P380895	hri	6.00458199636787
1.08888232192409	1.15727325618773	1.99388037952374	1.90920701080338	2.91832312125046	1.30595349677907	2.59011524777756	1.01492398616149	0.990829936153346	0.568308116069039	1.06448470976019	1.36760327739885	1.74718185200998	1.43800702993672	1.3802824869083	3.36096791781663	0.98194199834106	3.54436179541748	1.24798934957283	0.933236292861711	A_51_P449048	hri	3.54436179541748
2.74771289517827	1.37914986696444	1.70607555891669	1.53619270212458	1.63498928894978	1.09728529131364	1.84836032407747	1.26320918035767	0.672473004423418	1.7489502774213	1.94059631834915	2.08475923556672	1.34922082929488	1.58256824486713	0.933755948520793	4.17970907922218	0.66291439009308	1.40545266940061	1.6503433874053	1.56678534129499	A_51_P272876	hri	4.17970907922218
1.75708532773254	1.91740887176342	1.4774729848654	2.17004926292825	0.996447880636713	1.34837482519916	1.07379550241275	0.803581659661364	2.29118470884113	0.749155992131395	0.441391112527979	0.978749821915653	1.56310463960211	1.81969195188267	1.72826411554311	2.83375044505135	0.902563443781922	2.15118410645401	0.72545274771702	1.42881694735524	A_51_P230589	hri	2.83375044505135
2.02299944162691	0.976228128451663	3.6233806958657	1.49647563213781	2.72929512026145	1.1497055102252	1.8835847018099	2.06800584250912	0.958764496207817	1.53394798705226	1.01999635264967	0.795165893184722	0.854845071655255	1.50224908589568	1.04944692621822	2.42069175800015	0.524978581850247	2.81084202092562	1.63621417352869	1.23911701898393	A_51_P133612	hri	3.6233806958657
3.48306669403928	1.22417893325464	1.38275647862601	0.724593138196967	1.03499210816378	1.2380214564891	2.03434015035041	1.14542113348311	0.645166013495906	1.78483053456005	2.27167696457707	0.848477852669742	0.785106968234139	1.89229970055512	1.14561240288473	3.94713938745384	0.865297839339189	0.941633868810163	1.61660108579255	2.11783146581175	A_52_P483339	hri	3.94713938745384
2.04756663469595	1.02703032012806	1.81855179796594	1.46345531086625	1.7603880279561	1.296704430938	2.14795857486436	1.46700397919938	0.685911984624478	0.8984034014259	1.50405600589386	1.38585537052655	0.810880710504363	2.3217093838147	1.1309605042097	8.54024812571946	1.54623308324436	1.57035449111112	1.55165091219916	1.5623789184111	A_51_P282983	hri	8.54024812571946
2.69626949505329	1.35177164310522	2.5455752352998	2.1306607854821	1.79943860674935	1.15005149656817	1.90332725323277	0.869962804129663	1.1387715145057	1.19734315012569	0.989220853900444	0.828983938668746	0.946128749548954	1.13895580091682	1.36344211029218	3.76234705689045	0.617686204272641	2.54531555395147	2.26296713182564	0.813475536555167	A_52_P421805	hri	3.76234705689045
2.20858969246762	3.07860570021678	1.85927685661364	1.84881665602956	0.96809480969024	0.657197642698675	2.3618637449167	1.74804240244511	1.10428474210216	1.68094191329955	1.42171901667602	2.09161749919341	0.500232630131143	2.08089959487503	1.232777195728	3.70974367171927	1.23422331444069	1.72192186285008	3.87433092855375	0.989794935112333	A_51_P240253	hri	3.87433092855375
1.78747073247447	1.32571561056207	1.79407029452252	4.20711075364158	2.34635538769193	1.73722499966512	2.67333145689703	2.09923902756729	2.09630126139679	0.596260760654793	2.55203989654034	0.498619617483396	0.441934953616785	0.726484306131514	1.76970562847632	1.94799801904474	2.52174695647436	6.25200147356233	1.52371806582834	1.4217308795771	A_51_P300266	hri	6.25200147356233
1.73843826304825	1.2138093387153	1.33648212896782	1.54048310918651	3.28373879894225	1.16536417940564	2.59093014332049	1.10644827890982	0.957772413844046	0.729880541695813	2.44351594800335	1.54433643407545	0.628589423364001	1.66464432158146	1.70104127825773	4.23729133622352	0.948131290272981	1.66699080989426	1.65631558556633	0.733151467101983	A_52_P585475	hri	4.23729133622352
3.10243191066806	1.37929541163816	1.7078284034438	0.938800685160147	2.78243842544586	0.786210978918613	1.22088667102956	3.47003067685021	2.08780406431287	1.62677657945392	0.637214243398304	1.53954675740326	0.976086111714092	2.13608450765604	1.44694237308781	2.08804448673372	0.783415492139006	1.18492815250764	1.20255432450921	2.05047828134937	A_51_P500215	hri	3.47003067685021
2.5439482285243	1.0422093813301	2.86108289489534	2.0815097673715	1.49002064204466	1.82901887286095	2.25611651088895	1.29778454482406	0.760460799805387	1.47524416308063	1.50100376947984	1.43844538039772	0.818918907899771	1.01968798354557	1.3157378885827	5.1137670366782	1.33201714241909	1.73783676273638	1.88341472996609	0.678002644146091	A_52_P366842	hri	5.1137670366782
1.30060843155841	1.31870321915381	1.91205668730084	0.830368019719005	2.17000327802736	1.55568272659031	1.90668164030433	1.08207597397727	1.68639433810639	0.770677804489782	20.7676767802837	0.71643861961536	2.54306945094693	1.8003810094601	2.40388381225669	1.0328085724731	0.690455807367529	3.38097386409212	1.1556470777021	1.26926587560156	A_51_P314107	hri	20.7676767802837
1.98121839065018	1.59465441754775	2.94861956154624	3.20276636314258	1.27064897702577	1.27069560557638	1.06801355759204	0.637598270584902	0.582225830609011	1.0326889579312	1.2590876543432	0.754724186306464	1.14164933304056	2.26464388702728	1.11643754199592	2.79469901708275	1.65542587911945	1.40113578111095	2.21883104299161	0.414065009648748	A_51_P247883	hri	3.20276636314258
2.28986253046558	0.756322825865401	2.64047976339697	2.02620888049631	2.93089460041177	1.05739781170976	2.78955687930318	0.928299551727599	0.804586419232704	2.63367356269576	1.24618597789393	0.662425426623116	0.319833090670838	1.15814046224638	1.93413435030905	2.85665305085246	0.591935425895803	2.28692621379538	1.88171634987013	1.42108712806057	A_52_P940978	hri	2.93089460041177
3.29955762731822	1.40068214208849	1.95530693840676	1.67120869748652	2.24373950420436	1.22007066008182	1.90306880971026	1.59112164566926	0.742171615793198	1.2621566496168	0.807347652717127	0.93330404438173	0.680002694929963	1.18087551664107	1.26749479570011	4.93121217397233	0.727458506804388	3.3201723341087	2.05541658552744	1.17943497286637	A_52_P8174	hri	4.93121217397233
3.29195713701543	1.24131349932006	2.07955254729896	1.96953129100781	2.6384498653554	0.931100842336191	2.13924784816293	0.826568073712205	0.947354727346365	0.792138368372765	1.00232725410083	1.09922363452241	1.19132851258441	1.70132943020851	1.28551138525767	4.20797671896925	0.64937291659565	1.96306229612625	1.94081814288791	0.425049964996499	A_51_P213766	hri	4.20797671896925
1.85036295320262	1.45234914142528	2.52006057317846	2.60529824751204	1.96724635809983	1.03235576508486	2.66574389643812	1.31284103710295	0.585594529216187	1.07904424572006	2.51509707956823	1.54473834089049	0.565218420832828	1.53044444818077	1.4432423716576	5.33419685157094	0.913847320384932	1.86751353927399	2.2602431724544	1.32036516499254	A_51_P405668	hri	5.33419685157094
3.1815316856189	0.869006380245399	2.31183207577332	1.38559744062777	0.820672075537619	1.17486771978011	2.71891499778941	1.47135095269951	0.456807017352266	3.51880184032798	2.31707913788699	1.18458724855573	0.657159036804321	1.77450404652664	2.00413747027526	4.48181082457493	1.40015867647286	2.03702132425949	1.79878119535835	1.73713395336315	A_52_P263644	hri	4.48181082457493
1.51125445484094	1.40934368813719	2.13494348125951	2.87177033904059	1.98671398352991	1.21500430188392	3.12724633903803	1.66829311834151	0.952576794995767	0.839944211340798	1.16555490512846	0.67358875465385	1.01917369628708	1.26702294291804	1.93749182554863	3.72056849642965	1.19980398607876	1.95471683712509	2.59624479371064	0.834412695631565	A_52_P103590	hri	3.72056849642965
2.07815928813202	0.961184720895084	2.07650640970238	1.18893554315498	1.20135846542872	1.1125336666267	1.74615076626001	0.777274326848325	2.00589605211676	0.811879859846487	1.59076187407072	0.960954964741939	1.12341495207672	0.823111991926996	1.32617601347284	3.40478979823946	0.817378928396102	2.04458175206872	1.27919923013428	0.408756091230824	A_52_P601446	hri	3.40478979823946
2.64807268844782	1.78515490470682	1.31837273602777	2.36326388971933	1.99736617274709	1.3769376698646	1.62038642517116	2.54745669861545	0.696560102575402	0.891372554580384	1.99524040080785	2.06303117025784	1.19689784725418	1.91377128819542	1.02657650596826	7.67662996381939	1.51886904310499	1.08730539067715	2.87017835765368	1.16417207439572	A_51_P108459	hri	7.67662996381939
1.40730092771166	1.05382266913657	1.95468145182225	2.42644341379682	1.9477222820906	1.29310401348123	2.69721279457059	1.58694324262466	1.2710593727251	1.50141426300069	1.43353900298783	1.1115940274589	1.35824844033862	0.863212799089125	1.35253438120106	2.7580078501567	1.28887452036032	2.2058401008652	0.749870354012281	1.87711854280496	A_52_P479326	hri	2.7580078501567
1.65359848622762	1.84184703506666	2.49327674738997	3.08035545242867	1.61345699094215	1.81910017255704	3.05933510138951	1.22426876054807	0.851767658903025	0.86644089806219	1.54860069801946	1.15484115453636	0.609672348172747	1.80511757481876	1.69331266953968	2.97723797284041	1.09542237242542	2.7139449052133	3.7791234054215	0.624606221679742	A_52_P632591	hri	3.7791234054215
1.92034395940558	0.690193037883263	2.08842416776559	2.55298857525236	2.23263343829848	1.57815172770355	2.49552938947308	1.02582165163448	0.977764327496602	1.11990092988081	1.16982355652616	1.47450727455301	0.913364190172135	0.961829378695341	1.5474824372979	3.69726899756611	0.670896491824281	3.42308638175064	2.31237927205262	0.782989295078954	A_51_P382524	hri	3.69726899756611
3.02070285865921	0.707864501080911	1.74207594296263	2.08999779964489	1.50330955825005	0.945718487805615	1.23877803471441	0.646277956624879	0.495136431976614	1.33858754376962	1.26101763735273	1.38186823014195	0.484393083279913	1.26418762666316	0.941802148619158	5.89504488753884	0.998298242935459	2.19247258978604	1.67223573776053	0.704886364977945	A_51_P127841	hri	5.89504488753884
2.68658091799119	0.874622679829052	2.0991711354184	2.8308797004596	1.90280899044349	1.22568528631427	2.37287512540903	1.12293446522383	0.865887101920647	0.864912718350242	1.61529212112722	1.17268288687725	0.521146772854817	1.70707821499199	1.5354706733969	8.76210360867266	1.37229687088504	2.32001106359986	1.78760938004332	1.17558448294573	A_51_P155196	hri	8.76210360867266
2.42197023797382	1.0193174971267	2.39919738611741	1.61162247428037	2.02538942344023	0.920438277261786	2.32792421841485	1.1961510816664	0.968164266309964	0.905020428371464	1.50323635745083	1.10329472066489	1.0459282302991	1.27258723089543	1.38506373619215	3.63968428399542	0.458407906665515	2.33493739725963	1.97896063640389	0.673471458396886	A_51_P437938	hri	3.63968428399542
2.07324869744915	2.26901736110766	1.22688250221805	1.05123277296717	1.69338903353209	1.41409718956805	1.47622201753459	1.50448218751667	0.55458841954851	1.16062096400655	2.8186465594273	1.53872375690723	0.433250559891319	1.62410588736982	1.47941649528594	3.6867631687313	0.775277205081845	2.38444471150363	1.69026062865002	1.02183725739178	A_51_P475672	hri	3.6867631687313
1.87058683466104	1.44825697579508	2.17717608092425	1.70270041533861	2.83278008546679	0.621175081936295	1.74672477193063	1.50680192476583	1.01525801679025	0.886413822555131	1.47566134478668	1.1999217743635	0.906311618419237	1.58733800980691	1.60769179664093	4.85179265485109	0.976986348519566	1.90766828562157	1.54853578381227	1.09029941333169	A_51_P443508	hri	4.85179265485109
2.23981386127823	0.753315707874932	1.33246923815499	2.0227728105865	1.31415784828431	1.23570400973122	1.41532818937267	0.735566406788711	0.650099645411026	1.24071165135795	2.20656803316508	1.56087368478101	0.550865416010812	1.72819610899328	0.994401687914988	5.78830158087951	1.52171571719658	1.70173297784254	2.17282732689731	0.955254857745814	A_52_P21574	hri	5.78830158087951
1.95961640747521	1.30032191514946	1.60282901942714	2.20187711173936	2.79865304236409	1.42580564619138	3.12765308078914	1.66056613901619	1.23277889524926	1.30886647579333	1.99447143163576	1.28254354483688	1.17012987245864	1.46793670594275	1.82062941544356	6.94579412025134	1.17284835561965	1.27496231800885	2.44499168471213	0.514692237100367	A_51_P247157	hri	6.94579412025134
1.85288537509538	1.94998817690754	1.59296710224366	3.50886565900673	2.36014519968966	1.92215824132923	2.12511431154871	1.29165311539611	0.717093852760889	0.736610397698632	1.02003825213588	0.905088021826855	1.27513370648755	2.00425457065593	0.898551001372817	4.36496944854113	1.51927998821297	1.52195073543144	2.08714425685602	0.861028302095736	A_51_P386810	hri	4.36496944854113
[truncated: 1,618 more rows]
