# Supplementary material for: Expression Quantitative Trait Loci for Extreme Host Response to Influenza A in Pre-Collaborative Cross Mice
Source: G3 (Bethesda). 2012 Feb 1;2(2):213–21. doi: 10.1534/g3.111.001800 (PMC3284329; doi:10.1534/g3.111.001800)
Supplement: Supporting Information [file supp_2.2.213_FileS6.csv]

A.J	C57Bl.6J	X129SvlmJ	NOD.LtJ	NZO.HlLtJ	CAST.EiJ	PWK.PhJ	WSB.EiJ	marker	probe.name	Set
-0.327666002734385	0.734300719890733	0.456129261936803	-0.560064488806909	-0.242094724083184	-0.863501913846282	0.664279346297417	0.011018483569349	JAX00246019	A_51_P489996	hri
-0.362096688957224	0.739289398715672	0.456402976170077	-0.548956254896225	-0.241547699721142	-0.86110677219303	0.659999107517973	0.0120823962008796	JAX00246037	A_51_P489996	hri
-0.363576022768575	0.739920597708361	0.45662096946032	-0.549943927847683	-0.241599248080311	-0.860712000626683	0.66002479455588	0.012032434415286	JAX00002264	A_51_P489996	hri
-0.364702207201529	0.741170108968898	0.457453402827364	-0.559737959892175	-0.241403684887801	-0.86129763833701	0.660271451764196	0.0077698752603852	JAX00246041	A_51_P489996	hri
-0.36719758915709	0.741639858009896	0.457284671276492	-0.560127730915959	-0.241301460370823	-0.860731025246138	0.660318198087996	0.00923083693751492	JAX00246048	A_51_P489996	hri
-0.367566605183914	0.74155849681934	0.457177860099863	-0.561435570750532	-0.241385527909041	-0.860206800543705	0.659788511506033	0.00891432037612816	JAX00191270	A_51_P489996	hri
-0.367398274376109	0.741561790507596	0.457181448767118	-0.561416548701945	-0.241341519909721	-0.860413083185725	0.660434850336366	0.00884382857122779	JAX00246051	A_51_P489996	hri
-0.367466410199776	0.741571295811858	0.457181695832032	-0.561448377854713	-0.241347824797376	-0.860305920260402	0.660315847504664	0.00888563919248142	JAX00246052	A_51_P489996	hri
-0.370560258806367	0.742249138514709	0.457209720460964	-0.560693656454236	-0.24140116592869	-0.860161621962592	0.660242679308559	0.00915374597084284	JAX00002270	A_51_P489996	hri
-0.372499730202985	0.742919507273375	0.457307779257383	-0.560739436505127	-0.24175696875904	-0.862070476356306	0.659582062646704	0.0118499673668468	JAX00246061	A_51_P489996	hri
-0.374284956636939	0.742412478010102	0.456694503195524	-0.563392004505538	-0.241848515796077	-0.860174397807273	0.658186109716376	0.0153613318133954	JAX00246074	A_51_P489996	hri
-0.376006951063074	0.742866159013395	0.4567119776335	-0.563735473133758	-0.24180497241314	-0.860072144504989	0.658184473885103	0.0153815522140066	JAX00002272	A_51_P489996	hri
-0.375844538993332	0.742879373398643	0.456704745997605	-0.563443526769205	-0.241704548596187	-0.85945791459679	0.658398462470845	0.015950431381365	JAX00246075	A_51_P489996	hri
-0.376026743121919	0.742940564144616	0.456743733564251	-0.563849229191164	-0.241697055090217	-0.859424116853006	0.658102969551972	0.01597609190586	JAX00246078	A_51_P489996	hri
-0.376125224362904	0.742943918039178	0.456650576060727	-0.56398585426785	-0.241683743135227	-0.859405827468813	0.658137497391127	0.0159650516792711	JAX00246079	A_51_P489996	hri
-0.379063082162126	0.743720141356882	0.457090778552198	-0.574486255443893	-0.242605935881659	-0.861294679058847	0.65972949854611	0.014620259738209	JAX00246081	A_51_P489996	hri
-0.381412171904532	0.743194230753622	0.457202262648724	-0.57743187398181	-0.242635067324527	-0.859565657420362	0.658839414610871	0.0170854339755429	JAX00002276	A_51_P489996	hri
-0.381494934326467	0.743219920289915	0.457179080945659	-0.577573440987205	-0.242637402473655	-0.859572730933861	0.658662544793535	0.0170534937488451	JAX00246084	A_51_P489996	hri
-0.381583730210774	0.743248409518465	0.457063557492787	-0.5776915689658	-0.242638980464951	-0.859555584463595	0.658683180570906	0.0170001678996163	JAX00246086	A_51_P489996	hri
-0.382687339650823	0.743195823815637	0.457083253305521	-0.579796043145898	-0.243059209430404	-0.861416169320488	0.659710652762728	0.0147000388716414	JAX00246088	A_51_P489996	hri
-0.382948398797437	0.743176792325534	0.457061392108697	-0.579913336788251	-0.243054688377493	-0.861346396591356	0.659489013272647	0.014670889783837	JAX00002277	A_51_P489996	hri
-0.38314935414408	0.743309022161688	0.457152533888039	-0.580161770825735	-0.243065248259447	-0.861283140365741	0.659098804488228	0.0147226822450133	JAX00246091	A_51_P489996	hri
-0.383639233344332	0.743328378773828	0.457165250460614	-0.581520750874649	-0.243130098129356	-0.861047900483707	0.659040829822745	0.0144930438563029	JAX00246095	A_51_P489996	hri
-0.384256897557194	0.7435900390382	0.45720157210997	-0.582273905333015	-0.243146974166312	-0.86098205067378	0.659139182588634	0.0144192850032945	JAX00246100	A_51_P489996	hri
-0.385392433587757	0.743534169812978	0.456935793429449	-0.582431828384432	-0.243066096473659	-0.860577679587282	0.658848824892373	0.0146128961276863	JAX00246101	A_51_P489996	hri
-0.385408895414669	0.743572563882479	0.456964891653181	-0.582492050264716	-0.243052126882512	-0.86060309017836	0.658632755945499	0.0146358135390825	JAX00246103	A_51_P489996	hri
-0.386031590705544	0.743970197282489	0.456082101314879	-0.58343364467871	-0.243083496471096	-0.860581891089799	0.659036144635645	0.0142497130994599	JAX00002284	A_51_P489996	hri
-0.386451571894317	0.743796013430825	0.455331410935466	-0.585704686544611	-0.242936394951264	-0.860114370545181	0.659056374702294	0.0143203573467656	JAX00246106	A_51_P489996	hri
-0.386513774829026	0.743788116618491	0.455326377863833	-0.58583119169493	-0.242942788972173	-0.860130958642811	0.658971632742261	0.0142453150252289	JAX00246107	A_51_P489996	hri
-0.386523222418825	0.74379471542454	0.455329425996695	-0.585858833733145	-0.242941929561083	-0.860136219854936	0.658976135558445	0.0142518316193327	JAX00246108	A_51_P489996	hri
-0.386607148895743	0.743852492818706	0.455369648610592	-0.586100754563848	-0.242934383334184	-0.860182415569072	0.659047931759351	0.0143099449393898	JAX00246109	A_51_P489996	hri
-0.388944507047384	0.747027859311391	0.455667092390018	-0.593621367876065	-0.242418611529943	-0.86128249828355	0.661697482499651	0.0124656524962585	JAX00002285	A_51_P489996	hri
-0.389075084051482	0.746621412919325	0.455534696955967	-0.593168647736111	-0.242288065341009	-0.862698980550885	0.662106403856247	0.00981738135578469	JAX00246113	A_51_P489996	hri
-0.389316229430021	0.746588568569762	0.455512275599486	-0.593580197333168	-0.24237254963339	-0.862622198045386	0.662087148286753	0.010073885480498	JAX00246117	A_51_P489996	hri
-0.389477050767296	0.749195146340488	0.456491381395537	-0.599468395763237	-0.240756314067029	-0.860802870015115	0.664141509524536	0.00701413698079323	JAX00246120	A_51_P489996	hri
-0.389608950460266	0.748644044741976	0.457783843240599	-0.598652469874758	-0.240667668918562	-0.86060022288052	0.663049728028832	0.00765614754061916	JAX00246123	A_51_P489996	hri
-0.389750032109627	0.748913397623039	0.457901014003417	-0.599105960897842	-0.240672619173307	-0.861484537036551	0.663254257938427	0.00499395101911215	JAX00246125	A_51_P489996	hri
-0.389975970863935	0.749126004867093	0.458040743355939	-0.599442129857191	-0.240678620456205	-0.86142656964517	0.662673069270293	0.00512293700760802	JAX00191273	A_51_P489996	hri
-0.398729077604077	0.751584509187552	0.457526965396603	-0.598094255143751	-0.240973341965597	-0.860725837738684	0.662478917818006	0.00617555394634683	JAX00002294	A_51_P489996	hri
-0.398644323136295	0.751614394366003	0.45755432163732	-0.59808454163979	-0.240936743938817	-0.860871635264574	0.66236677522296	0.00616621333620948	JAX00246129	A_51_P489996	hri
-0.39771740277274	0.752085375120253	0.457569454157927	-0.597548696693999	-0.240869595941323	-0.860791462367816	0.662077050560612	0.00643736222027425	JAX00246130	A_51_P489996	hri
-0.399280673937189	0.752581805465365	0.457603863211259	-0.598530439318328	-0.240847713502544	-0.860574877123463	0.662329882988978	0.00633654147705442	JAX00246135	A_51_P489996	hri
-0.399599128661647	0.752638406704272	0.457479926555043	-0.601249099471926	-0.240787229162037	-0.860296661335555	0.662388678580268	0.0065031935029336	JAX00246136	A_51_P489996	hri
-0.399978990543318	0.752885327640013	0.457857234559735	-0.6033219039519	-0.240809832466836	-0.860236079329807	0.662465648283539	0.00668658767536545	JAX00246138	A_51_P489996	hri
-0.402875955551529	0.752762269797142	0.457760705248871	-0.602060866729075	-0.240853982471546	-0.859752894731445	0.662128791732641	0.00734093610124242	JAX00002298	A_51_P489996	hri
-0.402992404710609	0.752773163335523	0.457766516380002	-0.602394687372611	-0.240869342773188	-0.859736919574812	0.662185513660301	0.0072941156066455	JAX00246142	A_51_P489996	hri
-0.403062087187329	0.752780709018172	0.45778435987083	-0.602442587332551	-0.240871916206361	-0.859730765835217	0.662152842703985	0.00730324470091492	JAX00246143	A_51_P489996	hri
-0.403476124843891	0.753122745366558	0.458063292631294	-0.605533155912784	-0.240893101269593	-0.85973412365324	0.662447730885089	0.00741290864644117	JAX00002299	A_51_P489996	hri
-0.404088708190511	0.753225348764708	0.458106933350267	-0.606870685175204	-0.240868163172065	-0.85954007331344	0.662446345385634	0.00755590540454554	JAX00002300	A_51_P489996	hri
-0.404700848110531	0.753247082479878	0.458126649459033	-0.608282006782245	-0.241098238566122	-0.85987964217081	0.662141953296785	0.00752810408753923	JAX00246149	A_51_P489996	hri
-0.403109315806292	0.756099577341123	0.459062564127969	-0.619139984401778	-0.24095917274232	-0.859916474331657	0.662313150443616	0.00895679658309012	JAX00002302	A_51_P489996	hri
-0.405840742706983	0.755064961894377	0.457935053329102	-0.613675095132596	-0.240870170893584	-0.859660067422493	0.660567714520424	0.00848624046899271	JAX00002304	A_51_P489996	hri
-0.406084370598069	0.75539119639585	0.458135837448781	-0.616532398511992	-0.240890859382374	-0.859647066216852	0.660821739163344	0.00858183722641659	JAX00002305	A_51_P489996	hri
-0.40707964597836	0.755293809692348	0.457954530353984	-0.615534622932927	-0.240915900317525	-0.859303139051604	0.66054537906905	0.00949258101596584	JAX00246154	A_51_P489996	hri
-0.407382958099472	0.755662700489955	0.458004091952884	-0.618075456203079	-0.240884716410735	-0.859713681775665	0.660805025212889	0.00825599928452325	JAX00246156	A_51_P489996	hri
-0.408125978663044	0.755730854462034	0.457946992137418	-0.619169923675973	-0.24093827658134	-0.859304394931275	0.660847198693322	0.00870725132316874	JAX00246159	A_51_P489996	hri
-0.408312843850943	0.755648320910378	0.457881117297088	-0.619764192812415	-0.240972064537156	-0.858876392948185	0.66066601813179	0.00859360878898974	JAX00246162	A_51_P489996	hri
-0.408419801063952	0.755616756104472	0.45791752739737	-0.620420288740353	-0.241017904160264	-0.858928524330701	0.659895799756108	0.00826543849561379	JAX00246164	A_51_P489996	hri
-0.408524120740864	0.755688752887247	0.45794759772226	-0.620678765630468	-0.241028690840923	-0.859122222090432	0.660121279897307	0.00804986670369612	JAX00246166	A_51_P489996	hri
-0.40850325863477	0.755710095357678	0.457951568260131	-0.620705747063384	-0.241011071990077	-0.85921425944969	0.660318210769909	0.00803618830671748	JAX00246169	A_51_P489996	hri
-0.408392478125237	0.755869747384674	0.457949639795127	-0.62062767177165	-0.240884459377749	-0.858578376074784	0.660079536621335	0.00895925268029174	JAX00246170	A_51_P489996	hri
-0.408966047295623	0.75629994271366	0.458386559105423	-0.625070636251954	-0.240918715745166	-0.858484316371913	0.660211112758999	0.00921338718641129	JAX00002307	A_51_P489996	hri
-0.409157879753048	0.756043200255085	0.458608106397794	-0.626166908930713	-0.24090208600867	-0.858375972092936	0.659776505892721	0.00940680441466135	JAX00246176	A_51_P489996	hri
-0.409374467975535	0.756228696611735	0.458684098876081	-0.626674306288054	-0.240901737028507	-0.858416715097656	0.660076041076968	0.00901447963001489	JAX00246177	A_51_P489996	hri
-0.409286299444812	0.756215335480447	0.458720999424267	-0.626961528951127	-0.241004349341583	-0.858142797360227	0.660109431166611	0.00913486759097282	JAX00246184	A_51_P489996	hri
-0.409357913722976	0.756237754641538	0.458725980582379	-0.627061742799269	-0.241009416696102	-0.858141090515948	0.660055330808271	0.00913864613714876	JAX00191277	A_51_P489996	hri
-0.409218409211329	0.756310589219027	0.458735015736344	-0.627523364405798	-0.241033948424233	-0.858051956260151	0.659958569879076	0.00920653533650473	JAX00246189	A_51_P489996	hri
-0.409350100933147	0.756403983768879	0.458763651248005	-0.628495207660337	-0.241045570596898	-0.858031396032011	0.659980042135194	0.00924764801922562	JAX00246190	A_51_P489996	hri
-0.413205367370003	0.758049718021024	0.458755956676375	-0.630462337445157	-0.241320164849083	-0.858220691587188	0.660213757498896	0.00955415937783188	JAX00246193	A_51_P489996	hri
-0.410910393962864	0.757636792823478	0.458780584977019	-0.631093386878471	-0.241276895723698	-0.85775731382416	0.659836502563737	0.00948682765283104	JAX00246197	A_51_P489996	hri
-0.411847640536393	0.758749790929315	0.460672610858057	-0.63164604577067	-0.241565367494461	-0.858420274154273	0.660091342311781	0.00983218498694605	JAX00246199	A_51_P489996	hri
-0.412694304706718	0.757815726046115	0.460204456770072	-0.634796768570262	-0.241783047518857	-0.854210038189488	0.659076146404507	0.00865253191992066	JAX00246207	A_51_P489996	hri
-0.412648610168304	0.757871327755166	0.46018643989108	-0.634859177331512	-0.24171175255056	-0.854127570058347	0.658919424189938	0.00865485027882951	JAX00246208	A_51_P489996	hri
-0.412857405586284	0.758302075357864	0.460196182788231	-0.635120203481212	-0.241760563339952	-0.853978995490549	0.658830556632911	0.00873663497798916	JAX00002317	A_51_P489996	hri
-0.413884345200799	0.758781713638701	0.460359845519892	-0.636003696209491	-0.24197822092373	-0.853820526988493	0.655351110365185	0.00879204388866262	JAX00246212	A_51_P489996	hri
-0.417664355094031	0.759029116688261	0.460198436822764	-0.641499344358699	-0.242423077869427	-0.854598612150892	0.656151322599303	0.00719417978595871	JAX00246218	A_51_P489996	hri
-0.42094755471244	0.758151593500028	0.459645791995417	-0.660244530954391	-0.242651571755026	-0.852529027766928	0.657223178283577	0.00363232984176332	JAX00246222	A_51_P489996	hri
-0.419227249789167	0.757874527281367	0.459708940468273	-0.659764305127681	-0.242700808406284	-0.852716421375302	0.657510948336987	0.0038389428007104	JAX00246230	A_51_P489996	hri
-0.419325637815825	0.757961529686751	0.459710324150445	-0.659917570615585	-0.242712828433358	-0.852732200399055	0.657565186305256	0.00380679614803636	JAX00246233	A_51_P489996	hri
-0.419239934656805	0.757946573628046	0.459712290787566	-0.660205370568082	-0.242712100787405	-0.852730177325018	0.657572800741946	0.00382933762264459	JAX00002323	A_51_P489996	hri
-0.419366069561158	0.757998639707625	0.45971248648988	-0.660296595823935	-0.242716727785431	-0.852722608389632	0.657570974212132	0.00380436309356647	JAX00246234	A_51_P489996	hri
-0.419511326582061	0.758025459894773	0.459720559051373	-0.660520082925864	-0.242746022524759	-0.852651406248975	0.657298353002204	0.00381205016196251	JAX00246235	A_51_P489996	hri
-0.418278063753179	0.757848364874209	0.459776963186531	-0.66020336213157	-0.24278431403424	-0.852798184041233	0.657521185175115	0.00395807646244517	JAX00246238	A_51_P489996	hri
-0.418285716978347	0.75785361378846	0.459778452403198	-0.66022389043751	-0.242783961123098	-0.852802146736005	0.65754128676047	0.00395715966136345	JAX00246239	A_51_P489996	hri
-0.418307329103076	0.757849472290958	0.459776733768083	-0.660310501504421	-0.242788203098817	-0.852764781283752	0.657544174968542	0.00393601688371303	JAX00246240	A_51_P489996	hri
-0.419011841590215	0.758184575014293	0.45992739010946	-0.661642320377791	-0.24293891245626	-0.852583915721989	0.656651532485681	0.00394719839428381	JAX00246242	A_51_P489996	hri
-0.416760663325914	0.758514913001294	0.459381394231888	-0.663665585701361	-0.24303306276296	-0.850700564710097	0.656286586291252	0.00457596791298975	JAX00002326	A_51_P489996	hri
-0.414909524430635	0.758239361308711	0.459527583671439	-0.665024038504574	-0.243024183282526	-0.85117752581971	0.656866670658646	0.00473885627721682	JAX00246251	A_51_P489996	hri
-0.414907956168376	0.758245250168247	0.459530128604115	-0.66503392007516	-0.24302294998067	-0.851185103080736	0.656896837456553	0.00473860674616144	JAX00246253	A_51_P489996	hri
-0.414916295260948	0.758249516302733	0.459504894263123	-0.665040715888269	-0.243022775562206	-0.851176806332725	0.656900398235731	0.00473521782452968	JAX00246254	A_51_P489996	hri
-0.414948680988724	0.758234310464355	0.45950820840938	-0.665227241830478	-0.243033657636819	-0.851144492700803	0.656906565152834	0.00466582549997874	JAX00246255	A_51_P489996	hri
-0.41498453639822	0.758274750917447	0.459508202264655	-0.665252595324135	-0.24303872512022	-0.851139484344341	0.656908342715075	0.00467231104341215	JAX00246256	A_51_P489996	hri
-0.414987800394633	0.758275419441748	0.459515750937156	-0.665271477607416	-0.243039084267328	-0.851141461193987	0.656906111569134	0.00467385888397764	JAX00246257	A_51_P489996	hri
-0.414989359017745	0.75827544444719	0.45951602726516	-0.665277521182697	-0.243039266509891	-0.851140085364581	0.656906212772163	0.00467295089640185	JAX00246258	A_51_P489996	hri
-0.415056110924431	0.758321013966935	0.459337033104284	-0.665340769191452	-0.243040331438875	-0.851093246094122	0.656948114275859	0.00464471476198458	JAX00246259	A_51_P489996	hri
-0.429441767516348	0.765363430563326	0.458989998744145	-0.673580777879168	-0.243910757891413	-0.851976642835551	0.658079048469285	-1.25215345283536e-05	JAX00246260	A_51_P489996	hri
-0.429285459735232	0.765311046601456	0.458910549510083	-0.673588021711559	-0.243776046590207	-0.851958756375519	0.659263321467674	8.58892469532968e-05	JAX00246283	A_51_P489996	hri
-0.431636196667551	0.76896616794204	0.46041916606832	-0.680225549247734	-0.244159603841987	-0.851437983108234	0.659950966012004	0.000718867626778419	JAX00191284	A_51_P489996	hri
-0.430352906527028	0.767359033080506	0.459302680445567	-0.678034435526693	-0.243467777331381	-0.850914097831225	0.662122524031467	0.00109382839943528	JAX00246294	A_51_P489996	hri
-0.432076697540149	0.768132200828871	0.45928100476238	-0.679058241165651	-0.243531386634988	-0.85077429941863	0.662068969579315	0.000759994534842434	JAX00246295	A_51_P489996	hri
-0.432233642808551	0.768734246334285	0.460163457973907	-0.680056445439655	-0.243628669706665	-0.851306601754678	0.662078654371887	0.00118693991761232	JAX00246296	A_51_P489996	hri
-0.43399400546457	0.77073281509909	0.45782641448857	-0.683909295567796	-0.243754074186409	-0.851325699658822	0.663131611588915	0.00106333361316313	JAX00002339	A_51_P489996	hri
-0.43694135142417	0.769108847275488	0.458837501794132	-0.705333619571391	-0.243847976354749	-0.843740919509231	0.662309238412649	0.0016936899865998	JAX00002341	A_51_P489996	hri
-0.438293554098492	0.771012291640048	0.457005840907757	-0.707868152235189	-0.243970340397947	-0.843928661809551	0.663588711873809	0.00173936382640694	JAX00246309	A_51_P489996	hri
-0.437623184642445	0.770776735934179	0.457546015408992	-0.704209457403699	-0.243548021171695	-0.844076802670114	0.665503767005157	0.00202940829722431	JAX00246313	A_51_P489996	hri
-0.437740859807843	0.770783471462241	0.457547193468859	-0.704201110230633	-0.243555558335108	-0.844064217500316	0.665505236769288	0.00203932448891209	JAX00002343	A_51_P489996	hri
-0.438341618042933	0.771149102421266	0.457616392206619	-0.705986628274661	-0.243693941599548	-0.843608285968729	0.66507679106069	0.00224065382019356	JAX00246314	A_51_P489996	hri
-0.442991681535307	0.771636317439731	0.457444368294412	-0.717082321003092	-0.243887283953773	-0.842864384626955	0.665005708944929	0.00381828309930388	JAX00002344	A_51_P489996	hri
-0.444417004330215	0.77263674336631	0.457452963735913	-0.72729466556849	-0.243647847817252	-0.83928833543955	0.663527354835452	0.00740668222112006	JAX00246324	A_51_P489996	hri
-0.449852789062358	0.770516697086486	0.455083611330543	-0.764714501529849	-0.243607888013205	-0.828065442363922	0.661677256260372	0.0201157828061054	JAX00002348	A_51_P489996	hri
-0.44996497952768	0.770523099424549	0.455029509054332	-0.765597109465971	-0.243610061678803	-0.827970585298136	0.661718307587245	0.0201652929765168	JAX00246337	A_51_P489996	hri
-0.450013733108857	0.77052854582745	0.454998744603825	-0.76591639052535	-0.243611401942785	-0.82795605532165	0.661723846128675	0.0201776067127137	JAX00246338	A_51_P489996	hri
-0.450051557869169	0.770528248199287	0.454985043966873	-0.765984179830438	-0.243618590939773	-0.827878862021108	0.661671259350247	0.0202008968781038	JAX00246339	A_51_P489996	hri
-0.453233122194478	0.775569068673167	0.45635307181827	-0.757625520657308	-0.244251757016787	-0.830706017516737	0.666880447813004	0.0182199696868199	JAX00246340	A_51_P489996	hri
-0.454149885913164	0.774046866708878	0.455147217588204	-0.755679946200151	-0.244534494514338	-0.824059029269326	0.661749887484467	0.0196267991461125	JAX00246349	A_51_P489996	hri
-0.457016691636635	0.773990789084687	0.454895398692091	-0.755829930790335	-0.244647574959523	-0.823472924136142	0.661593958805795	0.0202006093447431	JAX00246351	A_51_P489996	hri
-0.457211133818767	0.774082950851118	0.454950827008734	-0.756612437139979	-0.244658580471021	-0.823669944851037	0.661815610671383	0.0202035709166375	JAX00246352	A_51_P489996	hri
-0.457865971151873	0.776133708329488	0.453681624913491	-0.757523520344976	-0.244744174799804	-0.824512431704185	0.663397025922469	0.0204652665173213	JAX00002352	A_51_P489996	hri
-0.460419724658478	0.774604006454549	0.4538929527614	-0.753396985296143	-0.246624806876347	-0.826315337205256	0.664328585642248	0.0143335269918752	JAX00246362	A_51_P489996	hri
-0.46042655925811	0.77460466615263	0.453892520883249	-0.753404254707288	-0.246625136225562	-0.82631450686954	0.664329056841271	0.0143338192691709	JAX00246363	A_51_P489996	hri
-0.460428721906389	0.774605049240595	0.45389119801858	-0.753429839891423	-0.246625195637422	-0.826313448729479	0.664329616015946	0.0143337262404599	JAX00246365	A_51_P489996	hri
-0.460430645161905	0.774605429934097	0.453889574696086	-0.753454310834097	-0.246625189536627	-0.826312369777304	0.664330113271669	0.0143343412388433	JAX00246368	A_51_P489996	hri
-0.460432865997453	0.774605817519851	0.453887928747127	-0.753480065912383	-0.246625250934167	-0.82631132214715	0.664330430442901	0.0143342026999096	JAX00246370	A_51_P489996	hri
-0.460433635871126	0.774606668092836	0.453885905937033	-0.75351648479907	-0.246625038289162	-0.826310589549894	0.664331419706855	0.0143347343981945	JAX00246371	A_51_P489996	hri
-0.460436531165636	0.774608911934241	0.453885383290523	-0.753531630329188	-0.246625295643141	-0.82631019873734	0.664331577596495	0.0143336611980258	JAX00246377	A_51_P489996	hri
-0.46043661693184	0.774609257648535	0.453885761309186	-0.753532890585096	-0.246625248768474	-0.826310006979638	0.664331966267011	0.0143340421843701	JAX00246378	A_51_P489996	hri
-0.460440900294171	0.774611981480602	0.453885756986227	-0.753550776435366	-0.246625521532914	-0.826309475739746	0.664332271900063	0.0143323968745772	JAX00002358	A_51_P489996	hri
-0.460445225941317	0.77461473878282	0.453885862483863	-0.753568714943736	-0.246625807994607	-0.82630895102858	0.664332310655139	0.0143307629064915	JAX00002359	A_51_P489996	hri
-0.460447880880929	0.774617299045245	0.453885414683691	-0.753588202886481	-0.246625947340297	-0.826308306850734	0.664333230200397	0.0143296935333455	JAX00246383	A_51_P489996	hri
-0.460449615276887	0.774617929808764	0.453885227598641	-0.753596499969941	-0.246626116557482	-0.826308152462039	0.664333647966533	0.0143286714172168	JAX00002361	A_51_P489996	hri
-0.460457636922077	0.774618828772388	0.453885407900529	-0.753608960941793	-0.246626505293593	-0.826307585834129	0.664333743139304	0.0143258093197383	JAX00188709	A_51_P489996	hri
-0.460459315406698	0.774621811304706	0.453884587604318	-0.753630768913324	-0.246626651139488	-0.826306668236438	0.664334146681458	0.014325045337813	JAX00246400	A_51_P489996	hri
-0.460460133304241	0.774621912841132	0.453884640274782	-0.753633124748046	-0.246626825302831	-0.826306488090295	0.664334245786812	0.0143248284553348	JAX00246405	A_51_P489996	hri
-0.460462323318997	0.774624203568144	0.453884088295694	-0.753655815712047	-0.246627108117951	-0.826305684964868	0.664334562546073	0.0143266590802056	JAX00002368	A_51_P489996	hri
-0.460463089815992	0.774625054159479	0.453882051737849	-0.753692291883041	-0.246626894897064	-0.826304951745224	0.664335553499466	0.014327190296763	JAX00246422	A_51_P489996	hri
-0.460464588596781	0.774625452569623	0.453879694006913	-0.75373259053349	-0.246626915933189	-0.826303106943424	0.664336091301855	0.014326815026088	JAX00246424	A_51_P489996	hri
-0.460465605497578	0.774625477352939	0.453879596831974	-0.75373519173984	-0.246627032857173	-0.826302560389	0.664336165531759	0.014328883516578	JAX00246430	A_51_P489996	hri
-0.460465690708668	0.774625823182261	0.453879974616609	-0.753736453053359	-0.246626985915577	-0.826302368625327	0.664336554538577	0.0143292647070541	JAX00246435	A_51_P489996	hri
-0.460466508455206	0.774625924781413	0.453880026853766	-0.753738809994368	-0.246627160063927	-0.826302188561004	0.664336653660474	0.0143290478214251	JAX00246447	A_51_P489996	hri
-0.460470836340175	0.774629100353771	0.453879685682266	-0.753747963734688	-0.246627445248869	-0.826301719745771	0.664337805631784	0.0143274076784787	JAX00246451	A_51_P489996	hri
-0.460470962914796	0.774629337967383	0.45387930310365	-0.753755705375237	-0.246627410756732	-0.826301545501583	0.664337881363934	0.014327712466645	JAX00246457	A_51_P489996	hri
-0.460473159028019	0.774632048333591	0.453879054248107	-0.753763924543804	-0.246627750359492	-0.826300487697393	0.664338262779556	0.0143268614773837	JAX00246458	A_51_P489996	hri
-0.460473927402093	0.774631969717911	0.453878955744087	-0.753765593042178	-0.246628133725469	-0.826299895338129	0.664338198941335	0.0143259625455388	JAX00246459	A_51_P489996	hri
-0.460474745003121	0.774632071361425	0.453879007901081	-0.753767950025126	-0.246628307901986	-0.826299715376764	0.664338297996307	0.0143257455858716	JAX00246463	A_51_P489996	hri
-0.460483325052854	0.77463704577635	0.453878866798426	-0.753781048484666	-0.246628936427107	-0.826299188383811	0.664338385598904	0.0143225575090749	JAX00246464	A_51_P489996	hri
-0.460483409931502	0.774637391796389	0.453879244695591	-0.753782309760848	-0.246628889428451	-0.826298996633079	0.66433877462965	0.0143229389180148	JAX00246465	A_51_P489996	hri
-0.460485711205228	0.774640105248521	0.453878048229017	-0.753798889035606	-0.246629165098572	-0.826297833347552	0.664339481399883	0.0143216655222735	JAX00246467	A_51_P489996	hri
-0.460489370452043	0.774643413118592	0.453875506631496	-0.753831743698637	-0.246629360997353	-0.826297206306295	0.664339847563095	0.0143200824104328	JAX00002377	A_51_P489996	hri
-0.460493035202334	0.774646713566962	0.453872955464969	-0.753864497831582	-0.246629557759021	-0.826296580542074	0.664340212826372	0.0143184943694168	JAX00002378	A_51_P489996	hri
-0.460492640848118	0.774648082762733	0.453867981303498	-0.753940197966978	-0.246629053040327	-0.826295470938942	0.664341309619274	0.0143190077144397	JAX00246469	A_51_P489996	hri
-0.460493743506305	0.774651889217623	0.45386485184649	-0.753993035321698	-0.246628941736213	-0.8262940624544	0.664342380860791	0.0143187022119391	JAX00246471	A_51_P489996	hri
-0.460488298035612	0.774657007916877	0.45385083871616	-0.754172972377201	-0.246627365602451	-0.826291366570649	0.664345255435709	0.0143225573902166	JAX00246473	A_51_P489996	hri
-0.46048940422613	0.774660810698026	0.453847693009948	-0.754225674015514	-0.246627255318117	-0.826289960346121	0.664346325102677	0.014322250122929	JAX00002380	A_51_P489996	hri
-0.460490185221822	0.774661135298787	0.453846220928434	-0.754249282072528	-0.246627192234823	-0.826289617426288	0.664346620159618	0.0143223156337466	JAX00246475	A_51_P489996	hri
-0.460499283292201	0.774665948852606	0.453846084307933	-0.754264432454319	-0.246627976390682	-0.826289124837045	0.664346668547036	0.0143189174909084	JAX00002381	A_51_P489996	hri
-0.460500051484498	0.774665870271488	0.453845984692612	-0.754266100044968	-0.246628359843796	-0.826288532517906	0.664346604864174	0.0143180183299272	JAX00246481	A_51_P489996	hri
-0.460494621223651	0.774671004369157	0.453831979360445	-0.754445243794889	-0.246626785632383	-0.826285847738256	0.664349471301596	0.0143218593441641	JAX00002382	A_51_P489996	hri
-0.460494598033129	0.774671424703498	0.453832473916448	-0.754449408510307	-0.246626710174173	-0.826285592546723	0.664349877991624	0.0143223258751752	JAX00246482	A_51_P489996	hri
-0.460499397789108	0.77467192945331	0.453832040141095	-0.754459303941345	-0.246626972054069	-0.826284752151507	0.664350402606098	0.0143224971214355	JAX00002384	A_51_P489996	hri
-0.460499482145161	0.774672275620782	0.453832416854373	-0.754460564043912	-0.246626924982719	-0.82628456038456	0.664350792005708	0.0143228787677248	JAX00191306	A_51_P489996	hri
-0.460497274648196	0.77467489587558	0.453825303499529	-0.754554137318268	-0.246626140742474	-0.826282999468539	0.664352390060171	0.0143249000401133	JAX00246492	A_51_P489996	hri
-0.460500838721478	0.774677184436581	0.453824926305699	-0.754565289779204	-0.246626650846795	-0.826282248622973	0.664352529788143	0.014327467478962	JAX00246493	A_51_P489996	hri
-0.460501871668428	0.774677067051626	0.453824822284338	-0.754567025701059	-0.24662736590461	-0.826281575295044	0.664352432682655	0.0143264315524103	JAX00246495	A_51_P489996	hri
-0.460503472637895	0.774680030946284	0.453821390921162	-0.754609810668412	-0.24662753755322	-0.826280504133804	0.664352936873678	0.0143288073605854	JAX00246498	A_51_P489996	hri
-0.460503556815361	0.774680377180761	0.45382176755024	-0.754611070704661	-0.246627490457532	-0.826280312292008	0.664353326659102	0.0143291890891302	JAX00246499	A_51_P489996	hri
-0.460504325576927	0.774680298434729	0.453821667254471	-0.754612735849795	-0.246627874344299	-0.826279720947364	0.664353262724067	0.014328288460451	JAX00246502	A_51_P489996	hri
-0.460503938850504	0.774682012168916	0.453817112729461	-0.754673082746578	-0.24662752539764	-0.826278661410381	0.664354144353167	0.0143295794470286	JAX00246505	A_51_P489996	hri
-0.460506454264304	0.77468444047075	0.453814485293673	-0.754705403538447	-0.246627764257025	-0.826277799028001	0.664354523706816	0.0143333798018022	JAX00246506	A_51_P489996	hri
-0.460504215272302	0.774687182280863	0.453807408016763	-0.75479869343065	-0.246626973612816	-0.826276225804502	0.66435597868843	0.014335598507536	JAX00246508	A_51_P489996	hri
-0.460505001501192	0.774687502313895	0.453805917091946	-0.754822134707644	-0.246626912179982	-0.826275885545386	0.66435627167407	0.0143356599668927	JAX00246519	A_51_P489996	hri
-0.460505788238233	0.774687821929363	0.453804425276684	-0.754845567766199	-0.246626850873244	-0.826275545411613	0.664356564527199	0.0143357209890747	JAX00246520	A_51_P489996	hri
-0.460500392861913	0.774692905269833	0.453790227935354	-0.755023702639291	-0.246625288632617	-0.826272869231385	0.664359498385017	0.0143395517341611	JAX00246521	A_51_P489996	hri
-0.460505635318285	0.774695053684937	0.453790000065698	-0.755034701363776	-0.246625845163727	-0.826272377325643	0.664359554557705	0.014343732650131	JAX00002390	A_51_P489996	hri
-0.460503447175776	0.774697662051624	0.453782806685006	-0.755127630146678	-0.246625066397211	-0.826270824708714	0.664361145060819	0.0143457443751616	JAX00246524	A_51_P489996	hri
-0.460504977752052	0.77470034092599	0.453779694490649	-0.755180735357802	-0.246625017515249	-0.826269378337613	0.664362341509638	0.0143478814306346	JAX00246527	A_51_P489996	hri
-0.460510218036554	0.774702489188709	0.453779465818558	-0.755191729527995	-0.246625573857485	-0.826268885931504	0.66436239779211	0.0143520602537044	JAX00246529	A_51_P489996	hri
-0.460507995130528	0.774705220611901	0.453772322440565	-0.755284484999798	-0.246624787642733	-0.826267319306855	0.664363846499058	0.0143542705951116	JAX00246533	A_51_P489996	hri
-0.474482423156982	0.777830890575442	0.454378600151453	-0.777882376400584	-0.247495707659246	-0.829726870835256	0.664506793435218	0.0162715677577578	JAX00002392	A_51_P489996	hri
-0.475895748294712	0.778145849035163	0.453936663102006	-0.783791213498139	-0.248024009627576	-0.82801522117154	0.664010547588675	0.0157921454281782	JAX00246539	A_51_P489996	hri
-0.472302048553053	0.779607006543011	0.450142710046221	-0.799292397994125	-0.248360705265379	-0.824295525633678	0.659171256391503	0.0173683057773752	JAX00246541	A_51_P489996	hri
-0.471856849114792	0.781057239231495	0.444414973996228	-0.829447851700879	-0.248348061700776	-0.822452853585352	0.659626630815132	0.0184770162466372	JAX00246544	A_51_P489996	hri
-0.473089488987949	0.783027315053696	0.443686857145078	-0.843636451858106	-0.247960621785109	-0.82133213666824	0.656477651441862	0.0171218999430152	JAX00246546	A_51_P489996	hri
-0.475238699762017	0.783589697655589	0.441616101753427	-0.848865121466554	-0.248340466421695	-0.821042811949528	0.655344881964995	0.0115775429280913	JAX00246551	A_51_P489996	hri
-0.477742936180617	0.787611176782299	0.367257755031994	-0.804432165603636	-0.248723879800764	-0.820472880215163	0.661740163482382	0.0141018469525473	JAX00002397	A_51_P489996	hri
-0.468968555109298	-0.314561593699609	-0.283158083982019	-0.289845201683166	-0.425074711521629	1.79654971376228	-0.349964265469069	-0.458828620336719	JAX00030863	A_51_P314107	hri
-0.473704797315631	-0.294676952924595	-0.282294322764859	-0.287783488824516	-0.429074035697756	1.77771935360939	-0.353533957785489	-0.464939021959719	JAX00319575	A_51_P314107	hri
-0.474483117789094	-0.293492732158121	-0.281946597020691	-0.28781531373568	-0.428899280589999	1.77518799442359	-0.357812090324083	-0.465396320367468	JAX00319582	A_51_P314107	hri
-0.474777651625213	-0.293691355487563	-0.282148024354971	-0.287685362707713	-0.429746019448153	1.77486793032236	-0.358130654793853	-0.464688131584166	JAX00199091	A_51_P314107	hri
-0.476872669600902	-0.293266728042457	-0.282343579471532	-0.290266772254716	-0.4312052144424	1.77083749416114	-0.346151892200968	-0.464911775148837	JAX00319584	A_51_P314107	hri
-0.475601233496554	-0.29224141121422	-0.282061810360973	-0.289391267624075	-0.430536071458063	1.77154738301198	-0.340623037858786	-0.464417842636772	JAX00319585	A_51_P314107	hri
-0.475499226707577	-0.292037054118889	-0.281993033941183	-0.289133450718885	-0.430330821069662	1.77114034972091	-0.340514105805424	-0.464405612612718	JAX00319587	A_51_P314107	hri
-0.475743225066201	-0.291289714949903	-0.281594568307454	-0.288654327682001	-0.429611999708498	1.77443067814248	-0.348887784058052	-0.464992916092785	JAX00030871	A_51_P314107	hri
-0.474825294095327	-0.289943569737943	-0.281061867800571	-0.28725758470738	-0.428135341593305	1.79647726394858	-0.344815237150423	-0.464971482427201	JAX00319593	A_51_P314107	hri
-0.474479477618258	-0.289663494633039	-0.28121286975006	-0.286926644642631	-0.428509717165463	1.79477078412978	-0.340896035158233	-0.464028122896764	JAX00319596	A_51_P314107	hri
-0.475191364256365	-0.286772662299535	-0.28195195302241	-0.286469641767031	-0.427997609449507	1.79423345644675	-0.339259212445554	-0.464944962907964	JAX00030878	A_51_P314107	hri
-0.475138052926755	-0.286708682957764	-0.281949069209235	-0.286398533419411	-0.427957129608222	1.79437644990138	-0.338988262619182	-0.464857051837496	JAX00319602	A_51_P314107	hri
-0.4751294267754	-0.286661880047572	-0.281961873218367	-0.286409357127143	-0.427957700293575	1.7943954885657	-0.338404940549589	-0.464818566429169	JAX00319604	A_51_P314107	hri
-0.474494715967304	-0.286170878630424	-0.281672573377238	-0.285617570418256	-0.427123937111055	1.79614515017432	-0.338247010598488	-0.46509872006117	JAX00319608	A_51_P314107	hri
-0.474511436437935	-0.286075126728393	-0.281661673105902	-0.285518406676934	-0.427010570177258	1.79651982624718	-0.338197344432703	-0.465017259465451	JAX00319617	A_51_P314107	hri
-0.4747627182965	-0.286297323002604	-0.281772864850834	-0.285428625619956	-0.427271217414379	1.79187348869407	-0.338541615381267	-0.464780238745433	JAX00319619	A_51_P314107	hri
-0.474923089131781	-0.286307051145918	-0.281809132466645	-0.285634063526201	-0.42740747936816	1.79123629929981	-0.337972057250839	-0.464797950676913	JAX00319620	A_51_P314107	hri
-0.478703984049129	-0.265686161694399	-0.285048475935384	-0.302482653330331	-0.431565546741238	1.80508615294114	-0.343304375932943	-0.438338927142768	JAX00319621	A_51_P314107	hri
-0.47881888257939	-0.267552611711409	-0.285938262199187	-0.302820283037949	-0.431675203697645	1.79975616193426	-0.333011996925523	-0.433926656991108	JAX00319629	A_51_P314107	hri
-0.478819120203982	-0.267552722381011	-0.285938325522346	-0.302820529215974	-0.431675367511132	1.79975828080881	-0.333010679216362	-0.433926753305703	JAX00319631	A_51_P314107	hri
-0.478819260311508	-0.267552632550209	-0.285938301856713	-0.302820456927981	-0.43167512907558	1.79975974818247	-0.333005575448481	-0.43392729328116	JAX00319632	A_51_P314107	hri
-0.478819374362012	-0.267552668076332	-0.285938303821918	-0.302820428294529	-0.431675059025604	1.79975976266212	-0.333004215137384	-0.433927648175667	JAX00319633	A_51_P314107	hri
-0.478819538025189	-0.267554821378061	-0.285938476812546	-0.302821777940112	-0.43167509816575	1.79975982209321	-0.333002529627884	-0.433928968882849	JAX00319638	A_51_P314107	hri
-0.478819721032269	-0.267554915234174	-0.285938557509238	-0.302822124863001	-0.431675197250145	1.79976200309481	-0.333001156846308	-0.433929083738315	JAX00319639	A_51_P314107	hri
-0.478821930213175	-0.267556518039398	-0.285938626785247	-0.3028213432379	-0.431673810304469	1.79976224882872	-0.332999943999055	-0.43392898497341	JAX00030893	A_51_P314107	hri
-0.4788236085518	-0.267557506060612	-0.285938945731062	-0.302820993123538	-0.431672121725204	1.7997627002882	-0.332997210571262	-0.433929163916548	JAX00319683	A_51_P314107	hri
-0.4788238455347	-0.267557616581753	-0.285939008865322	-0.302821238266288	-0.43167228512571	1.79976482234422	-0.332995891927704	-0.433929260172405	JAX00319684	A_51_P314107	hri
-0.478825627728384	-0.267558630352409	-0.285939278678941	-0.30282088367011	-0.43167060230833	1.79976522229466	-0.332993210181974	-0.43392943490919	JAX00319685	A_51_P314107	hri
-0.478826342737789	-0.267559182030258	-0.285939559390005	-0.302818847410069	-0.431670357352744	1.79976548994705	-0.332992152549442	-0.433929796551614	JAX00030909	A_51_P314107	hri
-0.478830453931275	-0.267559387344449	-0.285939767722712	-0.302818611504803	-0.431667029710596	1.79976542141476	-0.332991691209398	-0.433929808399916	JAX00319689	A_51_P314107	hri
-0.478830568016476	-0.267559422872801	-0.285939769688699	-0.302818582866522	-0.431666959611946	1.79976543605998	-0.332990331040808	-0.433930163268203	JAX00319691	A_51_P314107	hri
-0.478830682160646	-0.267559458464124	-0.285939771672556	-0.302818554287376	-0.431666889553123	1.79976545064021	-0.332988971072001	-0.433930518081997	JAX00319695	A_51_P314107	hri
-0.478830796363785	-0.267559494118416	-0.285939773674283	-0.302818525767365	-0.43166681953413	1.79976546515544	-0.332987611302949	-0.433930872841302	JAX00199109	A_51_P314107	hri
-0.478831033150566	-0.267559604603583	-0.285939836767796	-0.302818770747745	-0.431666982751752	1.7997675885964	-0.332986292192752	-0.433930969093511	JAX00319701	A_51_P314107	hri
-0.478832815677238	-0.267560618464491	-0.285940106667569	-0.302818416427898	-0.431665299351154	1.79976798853342	-0.332983610366863	-0.433931143642866	JAX00319702	A_51_P314107	hri
-0.478835232200574	-0.267561224020243	-0.285940305832344	-0.302818088483648	-0.431663543179391	1.79976828939602	-0.332982757697538	-0.433931130445162	JAX00319703	A_51_P314107	hri
-0.478837705591011	-0.267562135806813	-0.285940525825445	-0.302817895026723	-0.431661685799988	1.79976860964934	-0.332981686540445	-0.433931788326309	JAX00319704	A_51_P314107	hri
-0.478837819864499	-0.267562171513448	-0.285940527839701	-0.302817866550931	-0.431661615804715	1.79976862419795	-0.332980326879258	-0.433932143037195	JAX00319707	A_51_P314107	hri
-0.478838056462488	-0.267562281961183	-0.28594059088116	-0.302818111272051	-0.43166177889669	1.79977074890281	-0.332979007348772	-0.433932239284263	JAX00319708	A_51_P314107	hri
-0.47883877177613	-0.267562833673574	-0.285940871615958	-0.302816075175764	-0.431661533775375	1.79977101638523	-0.332977949863659	-0.433932600839843	JAX00030918	A_51_P314107	hri
-0.478839414013349	-0.267563135372333	-0.285941185999716	-0.302814604358298	-0.431661224431673	1.79977129062777	-0.332976895133199	-0.43393279179978	JAX00319712	A_51_P314107	hri
-0.478839705938054	-0.267563300358984	-0.285941264084102	-0.302814850204876	-0.431661436245715	1.79977618747358	-0.3329727311494	-0.433933244313277	JAX00319714	A_51_P314107	hri
-0.4788443930972	-0.267563402895998	-0.285941261209639	-0.302814867726381	-0.431657472641654	1.79977632433083	-0.332972306100259	-0.433933309319032	JAX00319716	A_51_P314107	hri
-0.478845044646819	-0.267563984803269	-0.285941515232463	-0.302813693219359	-0.431657161189743	1.79977806703291	-0.332970612439909	-0.433933673811842	JAX00319717	A_51_P314107	hri
-0.478846077505568	-0.267564551219781	-0.285941608740273	-0.302812576698355	-0.431656506891127	1.7997787469841	-0.332968351009386	-0.433934233625685	JAX00319719	A_51_P314107	hri
-0.478847110382771	-0.267565117610628	-0.285941702194277	-0.302811460029163	-0.431655852590701	1.79977942679969	-0.332966089598207	-0.433934793374589	JAX00319720	A_51_P314107	hri
-0.478847402348133	-0.267565282649796	-0.285941780288477	-0.302811705905218	-0.431656064413898	1.79978432248375	-0.332961925417873	-0.433935245827136	JAX00319721	A_51_P314107	hri
-0.478847615412092	-0.267565389291	-0.285941842352607	-0.30281194326648	-0.431656219854729	1.79978622229688	-0.332960741453082	-0.433935330881779	JAX00319725	A_51_P314107	hri
-0.478847620827649	-0.267565366174109	-0.285941805043139	-0.302811025092876	-0.431656166230272	1.79978617710504	-0.332960207466751	-0.433935313692225	JAX00319727	A_51_P314107	hri
-0.47884792327849	-0.267565519369341	-0.285941894840364	-0.302811234267252	-0.431656413680933	1.79979109381042	-0.332956154142349	-0.433935770077774	JAX00319729	A_51_P314107	hri
-0.47885009851957	-0.267565757318744	-0.285942044145816	-0.302811100561672	-0.431654171824904	1.79979214752996	-0.332952203048211	-0.433935944778088	JAX00319730	A_51_P314107	hri
-0.478851880044921	-0.267565990333855	-0.28594218640751	-0.302810891065013	-0.431652306658998	1.79979265861663	-0.33294832590202	-0.433936420747559	JAX00319731	A_51_P314107	hri
-0.478853988637178	-0.267565967822792	-0.285942370155302	-0.302810808372909	-0.43165052235396	1.7997931382524	-0.332943923099511	-0.433936935758609	JAX00319732	A_51_P314107	hri
-0.478854190681915	-0.267565920110401	-0.285942371912952	-0.302810796051302	-0.431650473874738	1.79979465853886	-0.332940087390429	-0.433937447450554	JAX00319737	A_51_P314107	hri
-0.478856173589185	-0.267566141921801	-0.285942497874866	-0.302810669233372	-0.431648839584504	1.79979471712293	-0.332939230102038	-0.433937467539763	JAX00319741	A_51_P314107	hri
-0.478857943288087	-0.267566374890405	-0.285942571306403	-0.30281026852758	-0.43164792886057	1.79979568815682	-0.332936344466409	-0.433937618793577	JAX00319745	A_51_P314107	hri
-0.478857984862281	-0.267566270507479	-0.285942560139471	-0.302810126078128	-0.431647677770261	1.79979731888463	-0.332931095483653	-0.433938158502258	JAX00319748	A_51_P314107	hri
-0.47885840822073	-0.267567107429258	-0.285942615967922	-0.302809517978241	-0.431647167419052	1.79979778944707	-0.332928819308341	-0.433938268673354	JAX00030930	A_51_P314107	hri
-0.478858700234015	-0.267567272605138	-0.285942694059801	-0.30280976380753	-0.431647379110401	1.7998026825032	-0.332924654133775	-0.433938720878055	JAX00319753	A_51_P314107	hri
-0.478859009703991	-0.267567400143867	-0.285942806386106	-0.302810183571373	-0.431647631834647	1.79980458407017	-0.332923260160344	-0.433938838043387	JAX00319757	A_51_P314107	hri
-0.478859048268749	-0.267568392451177	-0.285942654185316	-0.302809532943192	-0.431647281161803	1.79980473832526	-0.332921847107576	-0.433939482494087	JAX00319759	A_51_P314107	hri
-0.478859344615815	-0.26756853140759	-0.285942736797397	-0.302809779433765	-0.431647445607972	1.79980960929521	-0.332917517045186	-0.433939933146845	JAX00319762	A_51_P314107	hri
-0.478859767952835	-0.267569368294015	-0.285942792605607	-0.302809171157687	-0.431646935129021	1.79981007988261	-0.332915240973923	-0.433940043225431	JAX00319764	A_51_P314107	hri
-0.478860095711763	-0.26757049327605	-0.285942728936301	-0.302808325927102	-0.431646769005169	1.79981072968076	-0.332913472775687	-0.433940573529478	JAX00319766	A_51_P314107	hri
-0.478860272064418	-0.267570383790753	-0.285942727208226	-0.302808273196074	-0.431646604412098	1.79981223288288	-0.332910224963405	-0.433941039932578	JAX00319773	A_51_P314107	hri
-0.478861778513015	-0.2675711210053	-0.285942857053242	-0.302807654729245	-0.431645449265719	1.79981260795886	-0.332908786345156	-0.433941747218347	JAX00319775	A_51_P314107	hri
-0.479214638291323	-0.268230615982535	-0.285976730594608	-0.302658749402219	-0.431783062869448	1.79925324602229	-0.332736756578755	-0.434516289662244	JAX00319778	A_51_P314107	hri
-0.4792040482547	-0.269416321945315	-0.285899830678693	-0.30234145811973	-0.431652734647194	1.79937840498652	-0.332391118708627	-0.434424262043451	JAX00319783	A_51_P314107	hri
-0.479183390241662	-0.271115448908594	-0.285780500506035	-0.301876858743962	-0.431456709830701	1.79956668768956	-0.331918776512166	-0.434256334045105	JAX00030934	A_51_P314107	hri
-0.478487340872375	-0.276097544726952	-0.285017886742839	-0.299925288076495	-0.429441080425493	1.80424293203706	-0.332117593229983	-0.435734628395116	JAX00030936	A_51_P314107	hri
-0.478691163110435	-0.275130198025176	-0.285813666804091	-0.301459753283522	-0.427617821002708	1.80027800454351	-0.337584172283886	-0.434670425114116	JAX00319790	A_51_P314107	hri
-0.47888300863151	-0.275333504642511	-0.285804938467324	-0.301119389591825	-0.427649210596329	1.80039779509983	-0.337425076239357	-0.434678782964165	JAX00319791	A_51_P314107	hri
-0.480755234280561	-0.277698751696792	-0.2856979836765	-0.299222824618763	-0.42744129770623	1.80257863942124	-0.336066393042708	-0.434482388757164	JAX00030938	A_51_P314107	hri
-0.480721120720829	-0.277990071063135	-0.28578207531021	-0.299291011694748	-0.427171107801914	1.80638717627191	-0.339857370599661	-0.434625007833261	JAX00319793	A_51_P314107	hri
-0.480965006604037	-0.277757110349587	-0.285783274149315	-0.299448978222607	-0.427389312977983	1.81575265703655	-0.33108845068603	-0.435773081262957	JAX00030939	A_51_P314107	hri
0.207834277555101	0.381169800930003	0.127425273207837	0.121475900092422	0.395809792436068	0.0720679683728019	-4.16452806277208	0.431214660782013	JAX00344603	A_52_P90363	hri
0.207926233049637	0.38173761007315	0.127215172118967	0.121750090406456	0.395554029525336	0.0719834046635221	-4.18284161969978	0.430840693440063	JAX00344608	A_52_P90363	hri
0.208097004316492	0.381970443589097	0.126499291435401	0.122101882380836	0.395384462491058	0.0729135052236308	-4.18311775897791	0.431794566326261	JAX00344609	A_52_P90363	hri
0.208402165900254	0.388140707246385	0.124620798380851	0.122675786458678	0.397819800892741	0.0745459399498875	-4.23034224351712	0.436293765154993	JAX00040078	A_52_P90363	hri
0.208450984219803	0.387283101266379	0.122791496074094	0.12327132734394	0.397985746851908	0.0735375773538527	-4.24266122494411	0.433150443274647	JAX00344617	A_52_P90363	hri
0.208429820615627	0.385916123767611	0.121287926381923	0.123300892614239	0.398498755700058	0.0733636758600059	-4.22890389397873	0.432206537753297	JAX00344626	A_52_P90363	hri
0.208495898089724	0.386115944505166	0.121118296128464	0.12336333136813	0.398499632405082	0.0733146796584924	-4.23997336109461	0.431848832207793	JAX00344629	A_52_P90363	hri
0.208564104002405	0.386212224501772	0.120957984905383	0.123516193572512	0.398293042003566	0.0735501738057269	-4.25834571570898	0.432357245713488	JAX00344631	A_52_P90363	hri
0.208614212535078	0.387638315722369	0.120902640810587	0.123805988329367	0.398150266650066	0.0739590101794459	-4.26378137302686	0.433782518174199	JAX00344636	A_52_P90363	hri
0.20875286930964	0.387300945244905	0.11954362434577	0.12459188308624	0.3974295902693	0.0729202958975084	-4.25902595818497	0.431646744777709	JAX00040083	A_52_P90363	hri
0.208779263087829	0.387033530020625	0.119161228594542	0.124710286821735	0.397346608779926	0.0729668532838313	-4.26008886938563	0.431335990507124	JAX00344637	A_52_P90363	hri
0.208923067560029	0.387439032261021	0.118821363088046	0.12492512940342	0.39708231017823	0.0740830467706424	-4.26006324358601	0.432152863829929	JAX00344638	A_52_P90363	hri
0.208633330213329	0.38827037095549	0.117560276544166	0.123810869309908	0.402638697668448	0.0788346904183571	-4.2971145778787	0.425633182548887	JAX00344639	A_52_P90363	hri
0.208639323273035	0.38391825635415	0.114575332404744	0.123992377820624	0.400515072420121	0.0840847680500988	-4.29867861788054	0.424607990482068	JAX00344649	A_52_P90363	hri
0.208681768488299	0.383980597588014	0.114530459525961	0.124106890607715	0.400310245101894	0.0841667199730268	-4.30494681786702	0.423640372016502	JAX00344650	A_52_P90363	hri
0.209071881754443	0.38813886804141	0.115329581849742	0.12515378723237	0.399124762434916	0.0778706611617029	-4.32797432095891	0.418558038113817	JAX00344652	A_52_P90363	hri
0.209027198490821	0.387690286648611	0.114925504927316	0.125289491580066	0.398182626812252	0.0799219558005252	-4.35663707883034	0.417899980141728	JAX00344658	A_52_P90363	hri
0.209034393685338	0.38472553989122	0.112745705170452	0.125261420532163	0.400154691272859	0.0807916814497868	-4.31193621580621	0.419762637508097	JAX00344661	A_52_P90363	hri
0.209035310769539	0.38472661728279	0.112739348222639	0.125265469991599	0.40015370923527	0.0807911042859613	-4.31196516500643	0.419769448534694	JAX00040091	A_52_P90363	hri
0.209047941518354	0.384944035737277	0.112775920944167	0.125347750623554	0.399955151792669	0.0806119664507112	-4.31641330713606	0.419598329073905	JAX00344662	A_52_P90363	hri
0.209034280011327	0.384886294835098	0.112587784537275	0.125340907805591	0.400187382251492	0.0809479622212106	-4.31934264950781	0.419433767689888	JAX00344664	A_52_P90363	hri
0.209162768393356	0.387325963684346	0.113519995166654	0.125735631058767	0.401247153243172	0.0757354543053781	-4.3239302645297	0.413524489910234	JAX00344667	A_52_P90363	hri
0.208985936678413	0.382817592543034	0.110619899024638	0.125804197984122	0.401981335063197	0.0809208288727448	-4.31257120256044	0.417624448659742	JAX00344670	A_52_P90363	hri
0.208966064471188	0.383343376504026	0.109646326628698	0.12603731282923	0.403950567195275	0.0805223727363878	-4.33044000956442	0.42442312653229	JAX00040094	A_52_P90363	hri
0.209001477777122	0.378868953597371	0.107554475778207	0.127384514402227	0.399426517863413	0.0784042482722366	-4.28655392180656	0.417849393711373	JAX00040095	A_52_P90363	hri
0.209025906201881	0.380816779628794	0.107236892677654	0.127331422320546	0.401731456028021	0.0811248986640551	-4.32636309696837	0.423625624886881	JAX00040096	A_52_P90363	hri
0.209351961334773	0.378998444937372	0.10503316932089	0.128519193069426	0.400885119436957	0.0817511626825764	-4.32476507231636	0.422716460971785	JAX00040099	A_52_P90363	hri
0.209303726590317	0.375022767638083	0.102987185281476	0.128509379905362	0.398348232239761	0.093215785769564	-4.33689217965085	0.430712332884355	JAX00344691	A_52_P90363	hri
0.209338955046396	0.375047647023735	0.102928843270065	0.128611566841331	0.398054723503905	0.09341592118509	-4.34643481680637	0.430869625828645	JAX00344693	A_52_P90363	hri
0.209318624318823	0.374272419244222	0.102625904028131	0.128740806593222	0.397571989457579	0.0932986791312895	-4.34218305120197	0.43082868007054	JAX00040101	A_52_P90363	hri
0.209060386128951	0.373489434446605	0.102725763452102	0.128598871254724	0.39798607245016	0.090933781130551	-4.34547859080181	0.429367044918262	JAX00344695	A_52_P90363	hri
0.208985324509487	0.373503669542267	0.102311095247647	0.128822300773832	0.396444066653513	0.0965439138930221	-4.4226910642734	0.436874011434364	JAX00040102	A_52_P90363	hri
0.210035970428301	0.374321043183387	0.101104244439622	0.131027134482571	0.396598546222975	0.0869403882814452	-4.40460303614317	0.442933173649932	JAX00040104	A_52_P90363	hri
0.210171133276636	0.377635090475075	0.102371481797604	0.131739854092142	0.398025375969512	0.081924234815049	-4.40644802114843	0.445055865417434	JAX00344704	A_52_P90363	hri
0.211165415338262	0.378506086092087	0.101318615298297	0.133770658272418	0.39813084934329	0.0779669859923302	-4.39789814398328	0.455196042492652	JAX00040107	A_52_P90363	hri
0.211059564444151	0.37849450763235	0.101468008490271	0.133883230796091	0.397909658552592	0.074977921036434	-4.36083553492612	0.448857071218596	JAX00040109	A_52_P90363	hri
0.210534370051759	0.376332024379152	0.100977108867231	0.133421781866065	0.396167286987737	0.0822167325052747	-4.40861032317691	0.442890775591868	JAX00344715	A_52_P90363	hri
0.210937758404984	0.372593874737707	0.0989124556336184	0.13485280388367	0.395676902945983	0.0797991353184755	-4.41175491218142	0.419058066684345	JAX00344725	A_52_P90363	hri
0.211334149554175	0.372665034683962	0.0984195003268185	0.13580387387859	0.395463799595252	0.0757226087014098	-4.41731134613489	0.419218532467303	JAX00040113	A_52_P90363	hri
0.21140429125347	0.372988599729527	0.0984080533499931	0.136120065957725	0.395610616323759	0.0749498160796069	-4.42068527509139	0.419474292271476	JAX00344736	A_52_P90363	hri
0.21171167028416	0.37225353653747	0.0977674670136115	0.136834012852822	0.396910529457162	0.0795835450794538	-4.31101494748155	0.421133913324173	JAX00344741	A_52_P90363	hri
0.211712907444352	0.372244393939503	0.0977570641995129	0.136836176996388	0.396926449428262	0.0796794118251845	-4.31447752639592	0.4212777827665	JAX00344742	A_52_P90363	hri
0.211510254346161	0.3717321106324	0.0978570669453501	0.13677626137919	0.397353301339177	0.0773933607912543	-4.3204304264552	0.420191160202934	JAX00344743	A_52_P90363	hri
0.21150313344552	0.371481461337444	0.0976630462367994	0.137150478480129	0.396886453791401	0.0749000138907818	-4.31362759857366	0.415956592384676	JAX00344746	A_52_P90363	hri
0.21186755290936	0.370716012657241	0.0964189508311117	0.138334005338971	0.396848842455147	0.0757522859365115	-4.31903924217195	0.416504464800694	JAX00040117	A_52_P90363	hri
0.21194846705178	0.369679002542724	0.0956617411505146	0.138814535923385	0.396756859755156	0.076709997005513	-4.31834528703795	0.41655401135934	JAX00344758	A_52_P90363	hri
0.21245936689706	0.368186680004754	0.0945654053853144	0.14047064429069	0.39335515018662	0.075024792475931	-4.31204851434464	0.419528350469156	JAX00040122	A_52_P90363	hri
0.212519024186136	0.368899781208151	0.0948063677775426	0.140747148449203	0.393642220624686	0.0739544425302969	-4.31432626458889	0.419857367949824	JAX00344766	A_52_P90363	hri
0.212747166070182	0.372218120688673	0.0959802419033874	0.142118820722721	0.395123502975041	0.0706056479859715	-4.33102946604475	0.423355712029744	JAX00344770	A_52_P90363	hri
0.213562299847128	0.363637009735695	0.0920253518736218	0.144575553960116	0.395450109839748	0.0632738856750624	-4.21382789085302	0.396247930949125	JAX00344775	A_52_P90363	hri
0.213431503939606	0.363437080343094	0.0920205094381785	0.144410210510654	0.395580552638	0.0617484959292526	-4.18756159976757	0.394173425825226	JAX00344776	A_52_P90363	hri
-0.256966402084805	-0.678263094989273	0.800474488730023	-0.695238480117688	-0.365228676138112	-0.00887033150200822	2.12704520374105	-1.0566273972696	JAX00374239	A_52_P1133481	hri
-0.248668402674331	-0.64406240354417	0.728890731677222	-0.585131796246627	-0.330786654292481	0.00239905136472784	2.08051867322162	-1.08275376752162	JAX00374242	A_52_P1133481	hri
-0.279241163519771	-0.640510585137103	0.803520131223742	-0.597221216144397	-0.353232162580143	-0.0114803450511172	2.07369628568293	-1.1436060334394	JAX00374244	A_52_P1133481	hri
-0.303905034622597	-0.630897462506478	0.892312031817257	-0.651070556264503	-0.381026734470754	-0.0190773288460758	2.06908684383444	-1.01480418075339	JAX00050677	A_52_P1133481	hri
-0.324824196389526	-0.626630466723352	0.984689101528571	-0.652882698840688	-0.395611099292291	-0.0312743868873058	1.95766721394498	-1.0134679574406	JAX00374254	A_52_P1133481	hri
-0.324945395077013	-0.617100047137989	0.975229265597687	-0.647989105363342	-0.396839949809216	-0.0277597672930571	1.97778338079679	-0.993962642983552	JAX00374259	A_52_P1133481	hri
-0.32019617287084	-0.606199277593458	1.00092017488459	-0.671344759725361	-0.399961194458356	-0.0252847308700392	1.97858793350288	-0.997845724626836	JAX00374264	A_52_P1133481	hri
-0.324252490562966	-0.605067267020221	0.993801654209298	-0.672898141245566	-0.401651858794511	-0.0283660081787354	1.97466730381521	-0.994433191449593	JAX00374266	A_52_P1133481	hri
-0.327557487553873	-0.591115453970722	0.996437832495257	-0.674923223074756	-0.40331146421887	-0.0275629069093014	1.98059913778719	-0.992837735980304	JAX00374267	A_52_P1133481	hri
-0.327584275820894	-0.589495685976416	0.996208974104648	-0.675292129703248	-0.403844047744868	-0.0277228255534976	1.98044409506013	-0.992878171143134	JAX00374269	A_52_P1133481	hri
-0.32855225004119	-0.590097093749256	0.997514997612103	-0.675032309371443	-0.404523586324558	-0.0281243432244748	1.96519939870692	-0.993307206146795	JAX00374270	A_52_P1133481	hri
-0.328099834742936	-0.586216912720785	0.999497354656292	-0.676463765114771	-0.405517518270742	-0.0279342383073015	1.96585117568667	-0.993708502823258	JAX00374271	A_52_P1133481	hri
-0.323547770027902	-0.587812302696577	1.01454644459904	-0.680380659101755	-0.40682371651516	-0.0377330926509953	1.97426358112108	-0.999997889300338	JAX00374273	A_52_P1133481	hri
-0.324020931533953	-0.58544689245016	1.01496923627871	-0.683609094107614	-0.400564453353718	-0.0361648032870073	1.99129990606625	-0.991544246076749	JAX00374277	A_52_P1133481	hri
-0.316695950646319	-0.581067307555792	1.00900173447429	-0.686849484616315	-0.390072615733623	-0.0350841642090649	1.99227000068718	-0.9821567327543	JAX00050686	A_52_P1133481	hri
-0.240254936162934	-0.557642388739827	1.03866631460756	-0.710176125541509	-0.386917460880716	-0.0369464015930376	2.10017678374014	-1.00339396046372	JAX00050687	A_52_P1133481	hri
-0.0879918322773861	0.484449224421564	0.296177193821811	0.371445795208789	0.279352167914383	-0.364956144512517	-0.473181073891776	0.332961638527328	JAX00416894	A_52_P118638	hri
-0.0856154256254825	0.467768232604372	0.297242077144164	0.373626800631026	0.279258141115972	-0.362189010716883	-0.488715801407154	0.333103382715253	JAX00416896	A_52_P118638	hri
-0.0870216866884694	0.46742038521413	0.298289260650329	0.374314148104352	0.279249068066433	-0.362198772831174	-0.487607023218397	0.33369749964546	JAX00416898	A_52_P118638	hri
-0.0853568184926028	0.457233645048505	0.298931215084124	0.376059601275577	0.279042261124959	-0.363278940521143	-0.492363711125107	0.33425913017356	JAX00416908	A_52_P118638	hri
-0.085356958317783	0.457233046000774	0.298931655308239	0.376059888631008	0.279042536901222	-0.36327925256246	-0.492364010888695	0.334259314343797	JAX00067841	A_52_P118638	hri
-0.0853579727317603	0.457232861260684	0.298934475778741	0.376060085795721	0.27904245357139	-0.363279471444107	-0.492363998491309	0.334259345119023	JAX00067842	A_52_P118638	hri
-0.0855027943905309	0.457403406115724	0.299487152188243	0.376032166184804	0.279006009099994	-0.363830938678718	-0.493120118711209	0.334183543771646	JAX00067843	A_52_P118638	hri
-0.08599472887293	0.457511921665686	0.298539390308219	0.375747782393872	0.278563155668435	-0.364605618108018	-0.496320358091882	0.333247480588171	JAX00416915	A_52_P118638	hri
-0.0870153834640396	0.457850708766503	0.302551911991299	0.375971552724105	0.278472723683195	-0.365007643103708	-0.498620284586618	0.333228919819512	JAX00416921	A_52_P118638	hri
-0.086779629923533	0.457540366377611	0.304157447281938	0.376496106610462	0.278043602622569	-0.365353738782346	-0.498015706549518	0.334336241381084	JAX00208750	A_52_P118638	hri
-0.088496932111137	0.456690009466153	0.308343684595908	0.376892657585105	0.277905237643053	-0.364483879566771	-0.495815907120392	0.33454136691158	JAX00067848	A_52_P118638	hri
-0.0882333751088771	0.456149851359829	0.308185270904318	0.376588664687426	0.277360337443268	-0.364500126804954	-0.494297248042056	0.338176717931493	JAX00416924	A_52_P118638	hri
-0.0882564324538126	0.45619086660613	0.310305586129753	0.377287614900619	0.277774144695688	-0.365031732625584	-0.487852625881053	0.33871935228447	JAX00416925	A_52_P118638	hri
-0.0884421839996826	0.455972775470243	0.311088193667798	0.377814114860056	0.277895908409907	-0.364429252943964	-0.486443000357697	0.338255951517234	JAX00416929	A_52_P118638	hri
-0.088839712939317	0.456281729993445	0.310642366278493	0.377771337569568	0.277974944656765	-0.36538039454217	-0.489928515394367	0.338186778180097	JAX00416930	A_52_P118638	hri
-0.0885188452858534	0.455976765640934	0.31187986883735	0.377273033176315	0.277138389511986	-0.365063734674112	-0.489570076111488	0.338374356209846	JAX00416937	A_52_P118638	hri
-0.0892496440260321	0.456408688251618	0.313501130713184	0.378789074467323	0.277847948842304	-0.366308529766841	-0.484732296083183	0.340074292088737	JAX00416940	A_52_P118638	hri
-0.0894718962604541	0.456189751510926	0.312921866516127	0.379287012797758	0.275960973624802	-0.366447742254203	-0.485217705443778	0.340536483740934	JAX00067855	A_52_P118638	hri
-0.0893170481647319	0.455527791246619	0.313667929767428	0.378608525640891	0.275650255226911	-0.366344848872029	-0.483775177989365	0.341492490851387	JAX00416944	A_52_P118638	hri
-0.0893161440543488	0.45553087398402	0.313678430518842	0.378611074883784	0.275633789093278	-0.36634892902366	-0.483803728716953	0.341467371918646	JAX00416945	A_52_P118638	hri
-0.0898540936704496	0.455840002711061	0.313847524055075	0.379543999011963	0.276138888477709	-0.367178004250506	-0.480867907236997	0.342472441933394	JAX00416947	A_52_P118638	hri
-0.0910289170325352	0.45564349008238	0.313087221432619	0.380109494493857	0.276585843441494	-0.367555926030146	-0.480042848720922	0.343305693586008	JAX00416949	A_52_P118638	hri
-0.0913272756531893	0.455507490821025	0.313444671831205	0.380130119278117	0.276531343926535	-0.367568309217507	-0.480049840693219	0.343369083204665	JAX00416952	A_52_P118638	hri
-0.0915137577534859	0.455345372546069	0.31379483360048	0.380033974618509	0.276404473346002	-0.36755646789583	-0.480021725882811	0.343259717698269	JAX00416953	A_52_P118638	hri
-0.0929772012944586	0.456181854241833	0.314743024301469	0.381940791391573	0.276761374477212	-0.369536224530105	-0.47565818086038	0.345263641671611	JAX00416955	A_52_P118638	hri
-0.0998366620495125	0.455901894579425	0.315759490081746	0.380137781090084	0.275335279288982	-0.367945770362287	-0.473649682512137	0.34635517302966	JAX00067862	A_52_P118638	hri
-0.100075572031614	0.455082938807337	0.315475879462576	0.378834058464192	0.276004524961508	-0.3677127798184	-0.471056710404688	0.348883150788867	JAX00416964	A_52_P118638	hri
-0.102758635022726	0.455232040482353	0.316499699185232	0.37665611033364	0.275027739117751	-0.366948139822546	-0.469572976381372	0.349393967497748	JAX00067864	A_52_P118638	hri
-0.103847021495732	0.455150854699107	0.317107434408366	0.376481640451517	0.273715926192377	-0.369625251809772	-0.47514004960754	0.351807191564574	JAX00067865	A_52_P118638	hri
-0.102724364628398	0.453749882911047	0.318229955032907	0.375307492957352	0.272405145598326	-0.369393069677905	-0.473152002640569	0.352227182534958	JAX00416969	A_52_P118638	hri
-0.102680889196977	0.453723151829131	0.318294584282102	0.3753492619504	0.272460751004438	-0.369563169091618	-0.47292442994535	0.352206620810903	JAX00416972	A_52_P118638	hri
-0.102601224436306	0.453655386447005	0.318244265109666	0.375351803385926	0.27238635529096	-0.36958886510635	-0.47283833107021	0.352833941682102	JAX00416973	A_52_P118638	hri
-0.102694518357229	0.453722670435196	0.31831280939441	0.375564769481439	0.272561036015258	-0.369737108365583	-0.471868619816099	0.353049253172411	JAX00416975	A_52_P118638	hri
-0.103183875047819	0.453501863393625	0.318404959805542	0.376305900131169	0.272177497200492	-0.369951714040763	-0.473221450883884	0.353806419457003	JAX00067870	A_52_P118638	hri
-0.103195939476852	0.453485202652403	0.318625185601807	0.376517296154304	0.272131693127096	-0.370033172302868	-0.472104437050279	0.354059043016826	JAX00416986	A_52_P118638	hri
-0.103408164890321	0.453606479164426	0.318795250209975	0.376839311478315	0.271985565460201	-0.370391559353408	-0.470616911426812	0.354592620712871	JAX00208758	A_52_P118638	hri
-0.10414898503031	0.454125584833354	0.318966947829167	0.376212708445847	0.271731034666216	-0.370204246418337	-0.470494764319424	0.35472220978096	JAX00067872	A_52_P118638	hri
-0.103803333046497	0.453888348531289	0.318832537922721	0.376231488557934	0.271546811402541	-0.37023374880921	-0.470239439889668	0.356535145603662	JAX00416990	A_52_P118638	hri
-0.104173156246391	0.453886280495577	0.318749863043146	0.376299953596094	0.27154198331661	-0.369937759048453	-0.470033535094566	0.356808114956061	JAX00416991	A_52_P118638	hri
-0.10532240508288	0.454060105446168	0.318379821764101	0.376516015379691	0.27114272566701	-0.369693290056612	-0.468744322177797	0.358831564926105	JAX00416992	A_52_P118638	hri
-0.102531833704456	0.452740313670872	0.317895329924276	0.377933721884417	0.27091823043495	-0.369532939335162	-0.466805284944413	0.365097557736148	JAX00416998	A_52_P118638	hri
-0.0970025035773385	0.451811449475313	0.316207436571241	0.380988207288538	0.270775146568964	-0.369411675991291	-0.465742836858893	0.368782920108568	JAX00067877	A_52_P118638	hri
-0.0970130162754408	0.451810468224139	0.316235895043914	0.38102164528599	0.270836894520836	-0.369224025809158	-0.465797991051502	0.368816500560236	JAX00417000	A_52_P118638	hri
-0.097361024093199	0.451901151180108	0.315640910130214	0.381129668789399	0.27052943578951	-0.369769890912072	-0.466321142562802	0.36957869045815	JAX00417002	A_52_P118638	hri
-0.0971636214507347	0.452122444219644	0.315385158360394	0.379973412434339	0.271400005424851	-0.369892902951523	-0.466193575939731	0.368599375967407	JAX00417010	A_52_P118638	hri
-0.0969500564553946	0.452040403007121	0.315429201572523	0.380122124341347	0.271412452892915	-0.369881978146111	-0.465518522672662	0.368550458217676	JAX00417011	A_52_P118638	hri
-0.0935604466513317	0.452407629420467	0.312801502779319	0.379379022086538	0.269829037636778	-0.369943531961084	-0.464286644031511	0.369656371919769	JAX00067879	A_52_P118638	hri
-0.0934697138228539	0.452487155927996	0.312799395427263	0.379633822503165	0.270116282641539	-0.370350165516374	-0.463224610114492	0.369783361519113	JAX00417015	A_52_P118638	hri
-0.0934495183683512	0.452464758834509	0.311835291183271	0.37907753507048	0.269222569088708	-0.371844785987742	-0.465131994587954	0.369354080765472	JAX00208761	A_52_P118638	hri
-0.0921301685289914	0.452699596225483	0.312162651982478	0.377889201787125	0.267249929047749	-0.372229738917352	-0.464284550220456	0.367844944612186	JAX00417018	A_52_P118638	hri
-0.0916048968614687	0.452449000724594	0.311551467959758	0.377049527621085	0.268146324455099	-0.372277503095369	-0.465613393821439	0.363729810730711	JAX00417023	A_52_P118638	hri
-0.0916393430762479	0.452440141489006	0.311168335620034	0.376777793899036	0.268918254842183	-0.372887688813301	-0.465529871994044	0.364212597189398	JAX00417024	A_52_P118638	hri
-0.0907665911064801	0.45258856859598	0.311299971107843	0.374889966634204	0.267427122566627	-0.372704361526018	-0.46489057369303	0.363116156206257	JAX00417025	A_52_P118638	hri
-0.0907637462945137	0.452589609062605	0.311299070308601	0.3748757280618	0.267426112243286	-0.372708318781916	-0.464898049621622	0.363121851943814	JAX00417026	A_52_P118638	hri
-0.0904498210889305	0.452601267977904	0.311207013784242	0.374971761568652	0.267432074702277	-0.372707138634236	-0.464895005817624	0.362936599126512	JAX00417027	A_52_P118638	hri
-0.0897302575144481	0.452631773196331	0.310999682267895	0.375201782989188	0.267449607653126	-0.372701821676964	-0.464887080744433	0.362485798619326	JAX00417028	A_52_P118638	hri
-0.091135730270631	0.453542744514814	0.310252396690511	0.375642695298854	0.26839901268462	-0.364931106931937	-0.470169664836355	0.363606173702549	JAX00417029	A_52_P118638	hri
-0.0937064311675382	0.455825133275127	0.308355543446936	0.372443761855382	0.267303311037475	-0.364703969898749	-0.46810613363727	0.366828668090578	JAX00067887	A_52_P118638	hri
-0.0933132651122117	0.455681849650748	0.308243412921679	0.372243232524518	0.267159796018113	-0.365208621839206	-0.466848607300392	0.366437443887437	JAX00417035	A_52_P118638	hri
-0.0733898955232352	0.457248918203521	0.302699035488697	0.37314428854884	0.265678088058244	-0.36806960409203	-0.469647546687711	0.349034063438354	JAX00417037	A_52_P118638	hri
-0.072385638224217	0.457282573155756	0.301553188475564	0.372560489917544	0.265526128209891	-0.38088027850768	-0.452573101493344	0.347722936560658	JAX00417041	A_52_P118638	hri
-0.0792819822447299	0.459025955342668	0.301051110842544	0.370971008793832	0.265348332534673	-0.382388066231359	-0.448965052831915	0.349258111177892	JAX00067891	A_52_P118638	hri
-0.0799828083203786	0.455195777431376	0.301315217292069	0.372044267579647	0.265348237220994	-0.383446023453505	-0.451547192342113	0.346064116813325	JAX00067892	A_52_P118638	hri
-0.0787019316921613	0.455261184721148	0.301717586196603	0.371665207947326	0.265088291010558	-0.387528668862791	-0.449027282201771	0.344774357321939	JAX00067893	A_52_P118638	hri
-0.0786889479594203	0.455279684793107	0.301717703305502	0.371656850043493	0.265067257655324	-0.387666425913641	-0.449021360554796	0.344756126177472	JAX00417047	A_52_P118638	hri
-0.0786869569374632	0.455279907846606	0.30171692611823	0.37165670471461	0.265067385472398	-0.387666658259099	-0.449021103356719	0.344752143011699	JAX00417049	A_52_P118638	hri
-0.0786845246463925	0.455280520632946	0.301715865793192	0.371656203546156	0.265067260514226	-0.387667573600833	-0.449020159948385	0.344747209775934	JAX00417052	A_52_P118638	hri
-0.0786841275550269	0.455280984380432	0.301714341073296	0.3716553696126	0.265066767019925	-0.387691695320219	-0.448997224634983	0.344746655753308	JAX00208769	A_52_P118638	hri
-0.0786840722266178	0.455281115966064	0.301714205118938	0.371655175536338	0.265066496295659	-0.387693042966368	-0.448996154494766	0.344746279078696	JAX00417054	A_52_P118638	hri
-0.0786875069087005	0.455281887673898	0.301717598606041	0.371653385426688	0.265064293933938	-0.387693472226905	-0.448995386817694	0.34473954117191	JAX00417059	A_52_P118638	hri
-0.0786897324044574	0.455280972846703	0.30171700772142	0.371653738876817	0.265064200799402	-0.387695457162262	-0.448994894117433	0.344738408948152	JAX00067904	A_52_P118638	hri
-0.0786855570761368	0.455283051303833	0.301711412050526	0.37164912756145	0.265060203202421	-0.387696167474731	-0.44899401073392	0.344730572251167	JAX00417065	A_52_P118638	hri
-0.0786817308650977	0.455284713168918	0.301707261971508	0.371644509137568	0.265056898108436	-0.387751334812767	-0.448944842157814	0.344725184081462	JAX00417070	A_52_P118638	hri
-0.078681037438903	0.455285171319257	0.301707012969245	0.371642076902251	0.265057675854335	-0.387751548456313	-0.44894400209653	0.344722562790231	JAX00417072	A_52_P118638	hri
-0.0786769931930325	0.455286247377424	0.301705559113939	0.37163849131809	0.265054539114494	-0.387751996071349	-0.448942863713187	0.344716636148759	JAX00417073	A_52_P118638	hri
-0.0786769367450206	0.455286363397627	0.301705412467527	0.371638212986818	0.265054125105765	-0.387753363127722	-0.448941928952882	0.344716206884946	JAX00208771	A_52_P118638	hri
-0.0786765380631055	0.455286829853251	0.301703882505509	0.371637376689957	0.265053630436662	-0.38777761325176	-0.448918907523995	0.344715652648504	JAX00417076	A_52_P118638	hri
-0.0786748772820668	0.455288777143501	0.301698849274374	0.37163279547776	0.265051354737851	-0.387860491057951	-0.448846901228281	0.344713545715991	JAX00417077	A_52_P118638	hri
-0.0786787555977908	0.455296232853403	0.301685350003901	0.371629404499921	0.265049653357814	-0.387915515147016	-0.448797383044118	0.344707433003434	JAX00067908	A_52_P118638	hri
-0.0786767642266892	0.455299563793934	0.301675725482488	0.371625010207576	0.265047195737261	-0.388083334441814	-0.448654625393158	0.344706643986441	JAX00417081	A_52_P118638	hri
-0.078675897521468	0.455303966861511	0.301662790025165	0.371620730764899	0.265044017290886	-0.388126186733901	-0.448616447353903	0.344702282279459	JAX00067910	A_52_P118638	hri
-0.0786750267344428	0.455308355160017	0.301649901364355	0.371616482612728	0.265040840017141	-0.388169169437679	-0.448578190630289	0.344697857180019	JAX00417088	A_52_P118638	hri
-0.0786741241248364	0.455312599251695	0.301637049988324	0.371611586490717	0.265037669769474	-0.388212232877537	-0.448539849736796	0.344693506549529	JAX00417089	A_52_P118638	hri
-0.0786821822149981	0.455323971209625	0.301616393386531	0.371611032189337	0.265036937203772	-0.388296828755807	-0.448465937123695	0.344686303422522	JAX00067911	A_52_P118638	hri
-0.0786826739692423	0.455328221791619	0.301606039828352	0.371611444742949	0.265036941917109	-0.388297195377449	-0.448464762838156	0.344681946843528	JAX00067913	A_52_P118638	hri
-0.0786785507121201	0.455330820270732	0.301598493158735	0.371602937492429	0.265033243828162	-0.38834038342326	-0.448426545599197	0.344675933536568	JAX00417097	A_52_P118638	hri
-0.0786742831836548	0.455333580682305	0.301590432034455	0.371593889620936	0.265029805780727	-0.388383590523496	-0.448388265034833	0.344669823105499	JAX00417099	A_52_P118638	hri
-0.0786617536642716	0.455336613604207	0.301576056882065	0.371577836613482	0.265023946293882	-0.388383625637098	-0.448387001587766	0.344660843352751	JAX00417100	A_52_P118638	hri
-0.0786587198520479	0.455338699128843	0.301570132872697	0.371575119372451	0.26502265023506	-0.38847028473816	-0.448312879743169	0.344655372133748	JAX00417105	A_52_P118638	hri
-0.0786675386432031	0.455347392250998	0.301553944169134	0.37157429097795	0.265023430850949	-0.388471024744623	-0.448311270808283	0.344647321326256	JAX00417106	A_52_P118638	hri
-0.0786632995726001	0.455350801471464	0.301545900355034	0.371569811931402	0.265019492431076	-0.388471201338233	-0.448309948366638	0.344641218480053	JAX00417107	A_52_P118638	hri
-0.0786615840698361	0.45535282562811	0.301540743214451	0.371565186068354	0.265017187550912	-0.388557795173108	-0.448235537360481	0.344639147658762	JAX00417108	A_52_P118638	hri
-0.0786611683579022	0.45535331705833	0.301539163094925	0.371564324283026	0.265016683567104	-0.388583331947972	-0.448211653336153	0.344638597500288	JAX00417109	A_52_P118638	hri
-0.0786606895005036	0.455353793862039	0.301537487638167	0.371563429759352	0.265016183080926	-0.38860886539755	-0.44818835785728	0.344638064420463	JAX00417113	A_52_P118638	hri
-0.0786809480690189	0.455371124909332	0.301504309903462	0.371566734631659	0.265017945821085	-0.388610294265167	-0.448186559671797	0.344624382330108	JAX00417117	A_52_P118638	hri
-0.0786805311502149	0.455371617779175	0.301502725888343	0.371565870493012	0.265017440882395	-0.388635915681558	-0.448162617993164	0.344623831717432	JAX00417123	A_52_P118638	hri
-0.0786737604608957	0.455375151133429	0.301488832825386	0.371554228765982	0.265013205476677	-0.388671027799511	-0.448130214680534	0.344618020469473	JAX00417125	A_52_P118638	hri
-0.0786700103094867	0.455377507623318	0.301480648624271	0.371544936275861	0.265009815046531	-0.388715326989126	-0.448090778052268	0.344611821092904	JAX00417129	A_52_P118638	hri
-0.0786674241592458	0.455378425388352	0.301477964490044	0.37154366270355	0.265009263434723	-0.388745082638202	-0.448063729124488	0.344607260274385	JAX00208777	A_52_P118638	hri
-0.0786670042568232	0.455378922484816	0.301476370770312	0.371542794012474	0.265008756211258	-0.388770925712985	-0.448039636872725	0.344606709322477	JAX00417138	A_52_P118638	hri
-0.078666830906203	0.455379025613017	0.301476170504132	0.371542704676573	0.265008682242332	-0.388774546502428	-0.448035009347986	0.344606458364428	JAX00417139	A_52_P118638	hri
-0.0786673795176496	0.455379694714413	0.301476654188925	0.371540281422363	0.265007819596361	-0.388776505485546	-0.448032782860368	0.344605802019428	JAX00417144	A_52_P118638	hri
-0.0786679278190094	0.455380363671742	0.301477137893743	0.371537859209157	0.26500695735661	-0.38877845681664	-0.448030563915573	0.344605145890993	JAX00417145	A_52_P118638	hri
-0.0786881665530647	0.455398302536262	0.301444163493639	0.371541038829375	0.265008689467218	-0.388779036165537	-0.448028829432738	0.344591528470937	JAX00067931	A_52_P118638	hri
-0.0786879928461767	0.455398405158086	0.301443968504787	0.371540956003097	0.265008618662076	-0.388782594334487	-0.448024272017618	0.344591280595142	JAX00417146	A_52_P118638	hri
-0.0786878191644126	0.455398507632038	0.301443777000761	0.371540876281877	0.265008549414148	-0.388786122679106	-0.448019749131021	0.344591034255155	JAX00417147	A_52_P118638	hri
-0.0786861167866642	0.455399329931221	0.301443360370898	0.371538285141478	0.265007787420842	-0.388786492365747	-0.448018598997172	0.344586631563663	JAX00417150	A_52_P118638	hri
-0.0786859431543524	0.455399432224496	0.301443172454008	0.371538208537491	0.265007719731981	-0.388789989556615	-0.448014111651465	0.344586386744135	JAX00208781	A_52_P118638	hri
-0.0786857838644288	0.455399543047907	0.301442844488613	0.371538089210307	0.265007642779752	-0.388793329289613	-0.448009793495884	0.344586073973928	JAX00417158	A_52_P118638	hri
-0.0786845705198888	0.455402612811441	0.301433694934859	0.371535219038779	0.265006496423681	-0.388794228237109	-0.448008639705172	0.344581557094911	JAX00067936	A_52_P118638	hri
-0.0786941282661199	0.455411007971484	0.301417399157464	0.371536800110831	0.265007285294306	-0.388796680872756	-0.448005898331894	0.344574560925476	JAX00417159	A_52_P118638	hri
-0.0787012026853378	0.455418249468276	0.301405860207945	0.371535649498377	0.265006931646751	-0.388797365570724	-0.448004056965276	0.344567872167818	JAX00417160	A_52_P118638	hri
-0.0786992854288661	0.455418244282272	0.301405057840906	0.371535189755401	0.265006730054228	-0.388797629112848	-0.448003826997029	0.344565627632726	JAX00417161	A_52_P118638	hri
-0.0787064194620559	0.455425542370511	0.301393399655278	0.371533979306947	0.265006364265952	-0.388798289621602	-0.448002425583707	0.344558988772451	JAX00067938	A_52_P118638	hri
-0.0787051931961877	0.455428594154016	0.301384274047202	0.371531109915866	0.265005217305376	-0.388799181406387	-0.448001277802289	0.344554474254198	JAX00417163	A_52_P118638	hri
-0.0787071071702808	0.455432300865769	0.301373889751916	0.371529054190364	0.265004368396294	-0.388799974900544	-0.447999281085863	0.344551733546105	JAX00067940	A_52_P118638	hri
-0.0787069333371695	0.455432401839966	0.301373711383001	0.371528986825376	0.265004305158444	-0.388803379456805	-0.447994894532225	0.344551492826636	JAX00417165	A_52_P118638	hri
-0.0787067548496012	0.455432506714286	0.301373547810788	0.371528903644721	0.265004244924059	-0.388806760336326	-0.447990569034103	0.344551177756568	JAX00208782	A_52_P118638	hri
-0.0787055714873329	0.45543546493346	0.301364636799638	0.371525796504952	0.265002780913641	-0.388807652991912	-0.447989281370196	0.344547454240402	JAX00067942	A_52_P118638	hri
-0.0787256349932057	0.455452531333009	0.301331741776388	0.371529097646402	0.265004528751059	-0.38880906170254	-0.447987511687573	0.344533871106065	JAX00067943	A_52_P118638	hri
-0.0805995772405277	0.456493817450779	0.301023815861451	0.372933282802896	0.265093212644486	-0.390996107750121	-0.444625104059515	0.346933231352514	JAX00417173	A_52_P118638	hri
-0.0781825666551507	0.455696166519007	0.301316428680973	0.371798103298605	0.264930466848447	-0.390426975182318	-0.446108251781512	0.343949024906074	JAX00417182	A_52_P118638	hri
-0.0727871399999409	0.457096021680135	0.294806073420865	0.368569050952044	0.263524825242351	-0.391202229909313	-0.447272341598791	0.339139095831774	JAX00067951	A_52_P118638	hri
-0.0727331606115723	0.457223843805017	0.294841565828393	0.36871107444214	0.263484782509156	-0.391739822772231	-0.446748492518322	0.339017498322083	JAX00417184	A_52_P118638	hri
-0.0717047992923003	0.456858437860939	0.294695651348594	0.36788003582244	0.263210790042426	-0.391489631981174	-0.44858160560997	0.337440031421078	JAX00417186	A_52_P118638	hri
-0.0717046851475108	0.456858469259425	0.294695532472023	0.367880032420597	0.263210748946175	-0.391489906836419	-0.448581415386865	0.337439720926819	JAX00417188	A_52_P118638	hri
-0.0717045571866333	0.456858502755402	0.294695520836401	0.367880014067968	0.263210683858875	-0.391490225173324	-0.448581472650652	0.33743945132306	JAX00417192	A_52_P118638	hri
-0.0837724163146317	0.455060162166765	0.27681840924801	0.371618358328933	0.264372107924062	-0.393246431048435	-0.448943217689394	0.328902758311433	JAX00417193	A_52_P118638	hri
-0.0831463864633176	0.454858532718481	0.276657944673489	0.371378485654437	0.264235292039432	-0.393353503640871	-0.449154370419415	0.328180911974563	JAX00417195	A_52_P118638	hri
-0.0877739631496791	0.44708654086112	0.271451843182129	0.376054901871672	0.263422417087862	-0.39738168946308	-0.455342359728688	0.327937437046133	JAX00067963	A_52_P118638	hri
-0.0909374610534531	0.448549530062373	0.268806648797378	0.374766044319635	0.260616333040873	-0.402338503245004	-0.466758592430318	0.328146669910731	JAX00417203	A_52_P118638	hri
-0.0781424729558541	0.44577907237281	0.270777439164395	0.372637280088881	0.261610845528434	-0.398514675594884	-0.457214573032912	0.316487018955099	JAX00417206	A_52_P118638	hri
-0.0791670383197697	0.446340834578794	0.271281484642424	0.373651970063729	0.261763975673401	-0.399803565973428	-0.455171193911454	0.31734574332553	JAX00417208	A_52_P118638	hri
-0.0738083936354959	0.445591668936524	0.27135401754579	0.370531207599264	0.260083311723904	-0.399159378544892	-0.451100094175246	0.314030913593768	JAX00067970	A_52_P118638	hri
-0.0742790963861065	0.445942087594781	0.271741223046464	0.370862999150169	0.259913570849069	-0.401044501352098	-0.449035336874207	0.313484673771891	JAX00417212	A_52_P118638	hri
-0.067960948099573	0.450422591871307	0.26915158994814	0.372145051274649	0.256247574232261	-0.409611827699721	-0.456615854261136	0.304691012583228	JAX00067971	A_52_P118638	hri
-0.0584963409012244	0.446427111359975	0.271677590863414	0.360510129926777	0.255568810473017	-0.393221184257111	-0.445389973618021	0.290825767218415	JAX00417216	A_52_P118638	hri
-0.0572916813984736	0.445620314478019	0.272030864702221	0.358992613542162	0.255264550456559	-0.391461455579139	-0.44399325984253	0.288967406939513	JAX00417218	A_52_P118638	hri
-0.0569817586725726	0.445453731704749	0.272004810614756	0.358468096156721	0.255040134724118	-0.391302945268936	-0.44471446579802	0.288728902980127	JAX00417220	A_52_P118638	hri
-0.0611359985684976	0.443261499226713	0.266644565539663	0.35751769490307	0.2516689373174	-0.396719528742851	-0.46313932457205	0.286266437295746	JAX00067974	A_52_P118638	hri
-0.0562759410786032	0.442770363885505	0.268577666516481	0.352862169441146	0.249936121212163	-0.393417190242061	-0.460573720284653	0.284507448485144	JAX00208793	A_52_P118638	hri
-0.0562382300137884	0.442889974245381	0.268689140238993	0.352565482678112	0.249778891361071	-0.393211765597491	-0.46033456587083	0.284500851411324	JAX00067977	A_52_P118638	hri
-0.0555564285529321	0.442679133849839	0.269100215507934	0.351880707294674	0.249607193088483	-0.392265869831506	-0.45950583227237	0.283450422112663	JAX00067978	A_52_P118638	hri
-0.0552728410142232	0.442708086109622	0.269308463422668	0.351800609067725	0.249609453962742	-0.391761467877005	-0.459192728574194	0.282452091906195	JAX00417224	A_52_P118638	hri
-0.0544949689927383	0.44431837081219	0.265837295922914	0.352962410480604	0.246998546911168	-0.394220729538428	-0.467863049597398	0.282113548180982	JAX00417225	A_52_P118638	hri
-0.0511915257889181	0.443527186329605	0.266352133176157	0.350779019169812	0.246082885809849	-0.390502420518458	-0.465481634281474	0.280731707473716	JAX00417228	A_52_P118638	hri
0.511816025601173	-0.138332021110013	-0.408044088118873	0.488862846956776	-0.472198429726575	-0.588299606104521	0.214909799063991	0.601483871000712	JAX00437081	A_51_P328725	hri
0.510776880668445	-0.139694015178946	-0.409183269725385	0.50150600072744	-0.471727852394871	-0.587099539311059	0.214066709610055	0.598904426808692	JAX00437107	A_51_P328725	hri
0.510585195508416	-0.139694805481984	-0.408624277882618	0.501084348076413	-0.472305618822954	-0.58708626315379	0.21443364083407	0.598683682233112	JAX00437112	A_51_P328725	hri
0.511094644346782	-0.139678972903379	-0.402839104993415	0.501079313030159	-0.477120932120149	-0.58699478725953	0.213957260198236	0.598642769637025	JAX00437115	A_51_P328725	hri
0.510372071240908	-0.139889670007696	-0.403384389751626	0.502569532539263	-0.477401392428151	-0.587802579206677	0.212921157157668	0.598674355701693	JAX00437117	A_51_P328725	hri
0.511027456988323	-0.140301195383915	-0.39248558005823	0.503204348379236	-0.485520411486014	-0.587697378001965	0.212920825138136	0.598224902073704	JAX00075284	A_51_P328725	hri
0.511334199767519	-0.140689226114136	-0.39088954032453	0.505296517665394	-0.490068192926719	-0.588089979084957	0.209171514338532	0.598640734367852	JAX00437126	A_51_P328725	hri
0.510623903885787	-0.140426353272373	-0.387639720004351	0.501924129744028	-0.491524434355494	-0.58480392475954	0.211404022364599	0.598567006363676	JAX00437128	A_51_P328725	hri
0.51191578803884	-0.140598989836839	-0.367723004032156	0.501177817050788	-0.506017766339475	-0.584891973893767	0.211469162287885	0.598311482472921	JAX00437133	A_51_P328725	hri
0.512308734857332	-0.140609119465128	-0.361042878706592	0.501271806862176	-0.510774012214131	-0.584754790154097	0.211158885123588	0.598335733701716	JAX00437138	A_51_P328725	hri
0.511589270340812	-0.140835936686192	-0.363759845013956	0.501117719960934	-0.508977547623143	-0.585070004940827	0.211490823789808	0.598355041129311	JAX00437139	A_51_P328725	hri
0.511341864323781	-0.141048463980013	-0.362825528431409	0.500261354981919	-0.509291924341278	-0.58376450784916	0.212682262430546	0.597984819280079	JAX00437145	A_51_P328725	hri
0.510993865225663	-0.141096552405587	-0.363713557724497	0.500749964817715	-0.508850106513745	-0.583973050949407	0.212507476417368	0.598040242863568	JAX00437146	A_51_P328725	hri
0.510865281244081	-0.141131954781785	-0.363224196567638	0.500722441979531	-0.509159275483203	-0.583627291644304	0.212494840631299	0.597980741521353	JAX00437150	A_51_P328725	hri
0.511062890332773	-0.141096661861454	-0.362496738629094	0.501069645234209	-0.510003391882707	-0.58363897990826	0.211437530988695	0.597883090111918	JAX00437154	A_51_P328725	hri
0.509963153394596	-0.142323412477443	-0.362342241700011	0.502619236687042	-0.519781487705209	-0.58536289760372	0.204231870393921	0.598967612401927	JAX00437160	A_51_P328725	hri
0.50557430938968	-0.143820114149079	-0.356759765954847	0.511478290580394	-0.52547826878071	-0.585172864872045	0.199773753164709	0.600943326942656	JAX00437177	A_51_P328725	hri
0.504971889129101	-0.147918268194815	-0.36475159681907	0.510575551840125	-0.525595973120216	-0.584648084068177	0.191618139127626	0.600280118473167	JAX00437179	A_51_P328725	hri
0.503880135420468	-0.147919565486101	-0.364383301420398	0.510876897295272	-0.52675107017423	-0.585478790447338	0.191792617101628	0.60038426836317	JAX00075293	A_51_P328725	hri
0.504087595675842	-0.149323737611745	-0.338113082409696	0.512683911129237	-0.545269838363279	-0.586013377565454	0.189159776892045	0.600720941544032	JAX00075294	A_51_P328725	hri
0.503261433552518	-0.149239903977079	-0.336157994956595	0.512044360444283	-0.544121112960594	-0.584866415793662	0.190707844028077	0.600333166619265	JAX00075296	A_51_P328725	hri
0.503261212389743	-0.149239954761286	-0.33615658237627	0.512044273062252	-0.544121672172627	-0.5848663436236	0.190706521177796	0.600333042770806	JAX00075298	A_51_P328725	hri
0.50326064391512	-0.149240669012298	-0.336140579954087	0.512044804268396	-0.544132224823804	-0.584866457579396	0.190705303882034	0.600332973524112	JAX00437205	A_51_P328725	hri
0.503260534407735	-0.14924074161439	-0.336139765828241	0.512044862964887	-0.544131680783663	-0.584866389125342	0.190705179873178	0.600332808245852	JAX00437206	A_51_P328725	hri
0.503260207567633	-0.149241658678004	-0.33612389148069	0.512045199683543	-0.544141819804193	-0.584865613621985	0.190703735115758	0.600332889906793	JAX00437217	A_51_P328725	hri
0.503259853068756	-0.149241750748601	-0.33612248809084	0.512045129726128	-0.544142048546875	-0.584865560544509	0.190703521443067	0.600332759202656	JAX00075299	A_51_P328725	hri
0.503258401155141	-0.149242208633389	-0.33612204589764	0.512045105783799	-0.544142526705592	-0.584864472376664	0.190703306427051	0.600332763093816	JAX00437220	A_51_P328725	hri
0.50326364650302	-0.149244771393396	-0.336053299628674	0.512044654598466	-0.544187315472596	-0.584865164937292	0.190701704292961	0.600333209897448	JAX00437221	A_51_P328725	hri
0.503263291291842	-0.149245728444206	-0.336041258855678	0.512045545617698	-0.544195227301024	-0.584864287271968	0.190700439476524	0.600333160057573	JAX00075300	A_51_P328725	hri
0.503430257735328	-0.149241080129393	-0.33632094155657	0.513217995797301	-0.543802747800415	-0.585113242478133	0.190843441497435	0.599752840757958	JAX00437233	A_51_P328725	hri
0.499586599531395	-0.149295434310581	-0.334842743015974	0.51145470765295	-0.544887216635774	-0.584789917275488	0.190308258828088	0.601989520099996	JAX00437261	A_51_P328725	hri
0.498636211403832	-0.149307316518911	-0.334674700096949	0.511157820739849	-0.545015457086195	-0.584758632074434	0.190199486465118	0.60254736615217	JAX00437267	A_51_P328725	hri
0.49944310051596	-0.1502550018343	-0.276902143192019	0.513643132230351	-0.568811595122215	-0.588168224278794	0.187333020238203	0.605336093942166	JAX00437268	A_51_P328725	hri
0.497538475133737	-0.151430889742763	-0.276529566434722	0.517287162284597	-0.567784000294151	-0.587019621307689	0.198155769092549	0.602086168452442	JAX00437315	A_51_P328725	hri
0.496079273132685	-0.15179417635715	-0.276821306635532	0.516757852072436	-0.567256615018211	-0.585376556805787	0.197728446548635	0.602056034634417	JAX00075327	A_51_P328725	hri
0.495702266293741	-0.151794922873314	-0.276657822713463	0.51678798741032	-0.566962567209186	-0.584788756002675	0.1976793687486	0.601993313930072	JAX00437324	A_51_P328725	hri
0.495699918338965	-0.151795236519217	-0.276659492526249	0.516788458519008	-0.566962539948654	-0.584788092425025	0.197678981908066	0.601993932762403	JAX00437327	A_51_P328725	hri
0.495696676165592	-0.151794790895436	-0.27666206572683	0.516789169552951	-0.566962347936199	-0.584787276946783	0.197678939529308	0.601995241309152	JAX00437328	A_51_P328725	hri
0.495696583732253	-0.151794472772735	-0.276666986877852	0.516792245314236	-0.566961763891684	-0.584786395957792	0.197679070220202	0.601995219825355	JAX00437342	A_51_P328725	hri
0.495696491364169	-0.151794152638606	-0.276671903251706	0.516795320324605	-0.566961180284676	-0.584785514885826	0.197679200419048	0.601995198348231	JAX00437346	A_51_P328725	hri
0.495694820919653	-0.151794512274692	-0.276672183073381	0.516795374890374	-0.566961083154551	-0.584784341060795	0.197678782732957	0.601995422174808	JAX00075333	A_51_P328725	hri
0.49569060117909	-0.151794809633463	-0.276672407142857	0.51679480524558	-0.56696097578151	-0.58478383344803	0.197678519545552	0.601996506491003	JAX00437354	A_51_P328725	hri
0.495684351806262	-0.151794805230125	-0.27667261847933	0.516793431311043	-0.56696079820301	-0.584783692701377	0.197678292546367	0.601999527973201	JAX00437356	A_51_P328725	hri
0.495683698198663	-0.151795043005921	-0.276672739406975	0.516796509313665	-0.566960785861058	-0.584783695794111	0.197678183608933	0.601999420943286	JAX00437360	A_51_P328725	hri
0.495681636586156	-0.151795206613444	-0.276674496771442	0.516797796411859	-0.566960169539348	-0.584783134418635	0.197678350917236	0.601999621914826	JAX00437381	A_51_P328725	hri
0.495680986546635	-0.151795886104067	-0.276675472859229	0.51679814858577	-0.566960261128899	-0.584782817373249	0.197677762309456	0.601999675795916	JAX00437385	A_51_P328725	hri
0.495680330577475	-0.151796125342099	-0.276675594689793	0.516801256078841	-0.566960249040727	-0.584782805290804	0.197677652198482	0.601999567346857	JAX00075344	A_51_P328725	hri
0.495678321631464	-0.151796571954738	-0.276675919635267	0.51680136266623	-0.566960039933749	-0.584781683616614	0.197677327786748	0.601999990389809	JAX00437394	A_51_P328725	hri
0.495676460927336	-0.151796957934792	-0.276676156953912	0.516801377678446	-0.566959815800424	-0.58478118437422	0.197677050926298	0.602000433868949	JAX00437395	A_51_P328725	hri
0.495673536761898	-0.151797093418823	-0.276676206957946	0.516801289641309	-0.566959716301275	-0.584781162144642	0.197677006802903	0.602001177109212	JAX00437396	A_51_P328725	hri
0.495671245236986	-0.151797310566034	-0.276676342284496	0.516802190914662	-0.566959606310337	-0.584781506257502	0.197676878526157	0.60200161605469	JAX00075345	A_51_P328725	hri
0.495669282318751	-0.151797807434126	-0.276676747227667	0.516802065534361	-0.566959568878516	-0.584780438826099	0.197676741745197	0.602001677952135	JAX00437401	A_51_P328725	hri
0.495664917500562	-0.151798163163708	-0.276677054401162	0.516801454949828	-0.566959477072764	-0.584779177744296	0.197676416775417	0.602002764204142	JAX00437412	A_51_P328725	hri
0.495662908177778	-0.151798609896488	-0.276677379296031	0.516801561194294	-0.566959267800983	-0.584778055877569	0.197676092468998	0.602003187346611	JAX00075350	A_51_P328725	hri
0.495830720241287	-0.151797789781069	-0.276694031473016	0.5172017497769	-0.566912151518868	-0.58484216180431	0.197828339724423	0.60175449712176	JAX00437415	A_51_P328725	hri
0.495727672836999	-0.152215359484693	-0.280256394256569	0.521238262746124	-0.566406594333358	-0.584723450508806	0.197441027069055	0.601853496785417	JAX00188383	A_51_P328725	hri
0.494067996646609	-0.152440992185608	-0.280309005521552	0.52074221610137	-0.565646659399749	-0.58438491367132	0.196971503330844	0.602309015126809	JAX00437420	A_51_P328725	hri
0.492680814697745	-0.152890570446767	-0.281265231502032	0.521534878332554	-0.56567422725188	-0.58445739130265	0.196126663162099	0.602968218798462	JAX00075353	A_51_P328725	hri
0.491301245669427	-0.15299237530197	-0.28121841628045	0.521413996106682	-0.563957980256121	-0.583866924770266	0.196217590751527	0.603017910367178	JAX00075355	A_51_P328725	hri
0.491077981767151	-0.152992371302006	-0.281082447565907	0.518891446199402	-0.563932468872956	-0.583717054496101	0.196194207970068	0.603081408701955	JAX00437422	A_51_P328725	hri
0.490036003458738	-0.153188005909486	-0.280625256707223	0.518654757525572	-0.563355667888159	-0.582867169862479	0.196513631128333	0.60324263557259	JAX00437426	A_51_P328725	hri
0.490011044686618	-0.153197221385849	-0.280645041102102	0.518641864226159	-0.563369383500022	-0.582785934480532	0.196471534767164	0.603243987940457	JAX00437428	A_51_P328725	hri
0.489595699312728	-0.153233516946881	-0.280722552388679	0.518557105341086	-0.563313483094547	-0.582777080992115	0.1964282501909	0.603388885190525	JAX00437429	A_51_P328725	hri
0.488864727091633	-0.153559488030929	-0.281107986592339	0.519409608843697	-0.563403037864103	-0.583012289033498	0.196084613850379	0.603387591201406	JAX00437431	A_51_P328725	hri
0.488566502876066	-0.153789277611131	-0.28134521808475	0.519329721652013	-0.563568366612773	-0.582654034798788	0.195730839053758	0.603479834341198	JAX00075356	A_51_P328725	hri
0.48778968132244	-0.153902215509088	-0.281399072837724	0.520785486580832	-0.563495947998105	-0.582655475278919	0.195727738303036	0.603650187147309	JAX00437433	A_51_P328725	hri
0.487548708862378	-0.155226709731563	-0.284448850439842	0.520455465434793	-0.563502471037489	-0.582441654170201	0.194569442437492	0.603390093840971	JAX00437437	A_51_P328725	hri
0.48735217340724	-0.155332221276515	-0.284361088405317	0.520909571823776	-0.56345075840071	-0.58239462664403	0.195371513557387	0.603169757355712	JAX00437441	A_51_P328725	hri
0.486852599721919	-0.155381461128502	-0.284357683584539	0.520995016138108	-0.563388476988284	-0.582386765281064	0.194901958321741	0.603295587954004	JAX00437442	A_51_P328725	hri
0.48489951887898	-0.157060678278753	-0.286298486262462	0.521102895679652	-0.562929512704795	-0.583012588834055	0.20005513676768	0.60387541474225	JAX00437443	A_51_P328725	hri
0.463861187811386	-0.15097170084353	-0.285786129863002	0.523257947993512	-0.573184465905497	-0.586163857855054	0.182185811548896	0.608428838290232	JAX00075361	A_51_P328725	hri
0.469714836700002	-0.142624596592456	-0.277422199456926	0.518736903936757	-0.577046948498841	-0.578222493622089	0.193961796179462	0.604230682266649	JAX00437500	A_51_P328725	hri
0.469342542254022	-0.142825712460089	-0.277385698364319	0.518854903219399	-0.577179816941102	-0.578441164919893	0.193430798720047	0.604888958954946	JAX00437501	A_51_P328725	hri
0.463536549583157	-0.142919584129174	-0.278014088333166	0.517632856193334	-0.576337317888361	-0.578126467115406	0.193330982945807	0.607448257745009	JAX00437514	A_51_P328725	hri
0.463536257407203	-0.142919689449842	-0.278014438115905	0.517633060312572	-0.576337843315744	-0.578126503769028	0.193328642423291	0.607448431526703	JAX00437515	A_51_P328725	hri
0.46352554313913	-0.142919962294234	-0.278014900017925	0.517632112051938	-0.576336547518357	-0.578126219680392	0.193328421285463	0.607453512227843	JAX00437516	A_51_P328725	hri
0.463525328381864	-0.142920605232455	-0.278015884111589	0.517634526329734	-0.576336574671946	-0.578125116363211	0.193328099408948	0.607453508288199	JAX00075382	A_51_P328725	hri
0.46352483193389	-0.142920926801076	-0.278017249362703	0.517635460635353	-0.576335731378675	-0.578124380227915	0.193327749143832	0.607453616396277	JAX00075383	A_51_P328725	hri
0.463524742317668	-0.142921444671194	-0.278018522162418	0.517636744426417	-0.57633477870858	-0.578123822188298	0.193327308289953	0.60745368418102	JAX00437520	A_51_P328725	hri
0.463519112460348	-0.142921560238112	-0.278018382571736	0.51763777162122	-0.576334550387851	-0.578123957474001	0.193327865815685	0.607455056141899	JAX00437521	A_51_P328725	hri
0.463512981978997	-0.142922091535604	-0.278019108675999	0.51763799200639	-0.5763340245843	-0.578123462498131	0.193328421056545	0.607457336566541	JAX00437522	A_51_P328725	hri
0.463513441865517	-0.142922606712747	-0.278020228133776	0.51763829444037	-0.57633215227675	-0.578123488245195	0.193328113254935	0.607457422786736	JAX00437524	A_51_P328725	hri
0.463502521446013	-0.142923377429811	-0.278020773700539	0.517638320884587	-0.57633187107417	-0.578122724315191	0.19332801985982	0.607462372005529	JAX00075386	A_51_P328725	hri
0.46349158177235	-0.142923989284822	-0.278021286859138	0.517638316950317	-0.576331584288243	-0.578121895334648	0.193327900012498	0.607467353196964	JAX00437538	A_51_P328725	hri
0.46349131810716	-0.142924847429344	-0.27802240233616	0.517638517636185	-0.576330389628389	-0.578120739870324	0.193327621027146	0.607467438826355	JAX00437540	A_51_P328725	hri
0.46304417656754	-0.142812113973105	-0.274256320314311	0.518974282774601	-0.57282528046622	-0.57993067253859	0.181960498352957	0.608591174633308	JAX00437551	A_51_P328725	hri
0.462029088470389	-0.144230828582467	-0.282840616969361	0.518846961460093	-0.571343247920608	-0.579553569795959	0.181676897124293	0.608675846409016	JAX00437560	A_51_P328725	hri
0.462934872377779	-0.144235267379608	-0.289310032259187	0.519559047263118	-0.572938790836234	-0.57635379267688	0.18016734532981	0.607888123802452	JAX00437575	A_51_P328725	hri
0.4624696841344	-0.144488952032986	-0.288990786845601	0.519542198259167	-0.572784535833497	-0.576576379083348	0.180337977493977	0.608023800299195	JAX00437576	A_51_P328725	hri
0.462112101675239	-0.144870301455854	-0.290342673172846	0.519517759314646	-0.573087383831336	-0.575760170329025	0.18034897879233	0.607991856890666	JAX00437580	A_51_P328725	hri
0.46205387482502	-0.145155915083028	-0.290629981631933	0.520229151287871	-0.573105469652808	-0.575464120386906	0.180238833953784	0.607999470779951	JAX00437584	A_51_P328725	hri
0.454520886206226	-0.149464694390844	-0.287826641348671	0.519313858485802	-0.576023543354469	-0.576661854860274	0.183755801356626	0.609401323707783	JAX00437589	A_51_P328725	hri
0.454209901212314	-0.152387293446203	-0.29271325065501	0.515061408232969	-0.573811422021694	-0.569943108939313	0.188775208754951	0.609251699854526	JAX00437591	A_51_P328725	hri
0.45379205646217	-0.152370848940939	-0.292884974848383	0.515180273864873	-0.574111306222978	-0.569935400920028	0.188175934481262	0.609440654621518	JAX00075403	A_51_P328725	hri
0.434067961889143	-0.152231830503043	-0.29277987893651	0.511635339620757	-0.573461986973262	-0.56940853124763	0.187865209473486	0.623073907943358	JAX00437595	A_51_P328725	hri
0.434066733216033	-0.15223201646646	-0.292780026943617	0.51163640350771	-0.573462568576937	-0.569408526419322	0.187865223404621	0.62307458395772	JAX00437600	A_51_P328725	hri
0.434066324204151	-0.15223368732221	-0.292782056001121	0.511637390680248	-0.573462282922571	-0.569405969115251	0.18786516015874	0.623074781957667	JAX00437601	A_51_P328725	hri
0.434065668486982	-0.152234019805394	-0.292782497524969	0.511638343792581	-0.573462848780023	-0.569405935474351	0.18786412969228	0.623075166178117	JAX00437603	A_51_P328725	hri
0.434064440116417	-0.152234205817964	-0.292782645496155	0.511639407495905	-0.573463430291702	-0.569405930593667	0.187864143538109	0.623075842182352	JAX00437604	A_51_P328725	hri
0.434063211931229	-0.152234391854293	-0.292782793481692	0.511640471193944	-0.573464011750245	-0.569405925691769	0.187864157302186	0.623076518178062	JAX00075407	A_51_P328725	hri
0.434056577689575	-0.152234467429845	-0.292782848643096	0.511641202121416	-0.573464839107169	-0.569405919922557	0.18786462450241	0.623081136072102	JAX00075408	A_51_P328725	hri
0.434056143553497	-0.152235140247727	-0.292785802987406	0.511641296364406	-0.573464921637288	-0.569404893734953	0.187863807827632	0.623081270387337	JAX00075409	A_51_P328725	hri
0.434042682434169	-0.152235167010868	-0.292786254132196	0.511638622386625	-0.573464972262222	-0.569404630019821	0.187863403504422	0.623095931796057	JAX00437613	A_51_P328725	hri
0.434019006835692	-0.152234983199322	-0.292786276656498	0.511632825432057	-0.573464368633356	-0.569404101986258	0.187863046438619	0.623125637402516	JAX00437618	A_51_P328725	hri
0.434011243942531	-0.152235464329573	-0.29278764269206	0.511632425990838	-0.573464484341067	-0.569403066027659	0.187862915801248	0.623132824220759	JAX00075411	A_51_P328725	hri
0.434001036845724	-0.152235800527518	-0.292788342489393	0.511631018535924	-0.573464704911903	-0.569401997132402	0.187862946000448	0.623142583132489	JAX00437623	A_51_P328725	hri
0.434000771515612	-0.15223605717656	-0.292788675297659	0.511631079567859	-0.573464901606488	-0.569401020178355	0.187862721206285	0.623142691242145	JAX00437624	A_51_P328725	hri
0.433977245080408	-0.152235874789886	-0.292788699525588	0.511625279495487	-0.57346430347007	-0.569400495987892	0.187862360773024	0.623172452115182	JAX00437625	A_51_P328725	hri
0.433977132998885	-0.152236007328438	-0.292789222983685	0.511625493636062	-0.573464821364803	-0.569400551003246	0.187859292687768	0.623172614942038	JAX00437626	A_51_P328725	hri
0.433967590225672	-0.152236305516019	-0.292790097141014	0.511624105661301	-0.573465293374707	-0.569400374984841	0.187859297821286	0.623182448938266	JAX00437632	A_51_P328725	hri
0.433967198511952	-0.152236759372109	-0.292794599603055	0.511624100211554	-0.573465104289204	-0.569400358706082	0.187858185187862	0.623182577361837	JAX00075415	A_51_P328725	hri
0.433967086730938	-0.152236891848831	-0.292795122909983	0.511624314386777	-0.573465621991828	-0.56940041368139	0.187855117489369	0.623182740092601	JAX00437635	A_51_P328725	hri
0.433957784468842	-0.152237194726399	-0.292796845813486	0.511622920312821	-0.573465468500183	-0.569400229221375	0.187855182550547	0.623192572458557	JAX00437644	A_51_P328725	hri
0.433957414028737	-0.152237562934121	-0.292799372433386	0.511623107847091	-0.573465521866347	-0.569400237236125	0.18785397631332	0.623192761873642	JAX00437646	A_51_P328725	hri
0.433957094011732	-0.152237929939162	-0.292799737449151	0.511623308411247	-0.57346620709064	-0.569400244561367	0.187852409723505	0.623192957055749	JAX00437649	A_51_P328725	hri
0.433956845160451	-0.152238092703702	-0.292799432885972	0.51162334553895	-0.573467388260195	-0.569400222716286	0.187851134815878	0.623193063585876	JAX00437653	A_51_P328725	hri
0.433956637039572	-0.152238600873665	-0.292800162609209	0.511624603373567	-0.573467529044305	-0.569400036967132	0.187850851979273	0.623193242347194	JAX00437654	A_51_P328725	hri
0.433956556084434	-0.152238679024821	-0.292800297404714	0.511624847750662	-0.573468019145706	-0.56940002329215	0.187847836431441	0.623193416861326	JAX00437655	A_51_P328725	hri
0.433956420030146	-0.152239125985073	-0.292800913774827	0.511626927685436	-0.573468131361123	-0.569398312992789	0.187847576519314	0.623193497641673	JAX00075420	A_51_P328725	hri
0.433955897542482	-0.152239843876394	-0.292802146630659	0.511627748238681	-0.573468218966659	-0.5693973292062	0.187846685915165	0.623193871533415	JAX00437662	A_51_P328725	hri
0.433932527084394	-0.152239672851398	-0.292802184911087	0.511622095857073	-0.573467636266775	-0.569396813001436	0.187846343859884	0.623223724397205	JAX00437664	A_51_P328725	hri
0.433932416319964	-0.152239805233516	-0.292802707936847	0.511622310100842	-0.573468153532632	-0.569396867904247	0.187843277722372	0.623223886898383	JAX00437665	A_51_P328725	hri
0.433931988994402	-0.15224014708687	-0.292803061775237	0.511623330663622	-0.573468825553494	-0.569396842338031	0.18784167451354	0.623224226308821	JAX00075423	A_51_P328725	hri
0.433931878255863	-0.152240279433788	-0.29280358468701	0.511623544898273	-0.573469342598603	-0.569396897203515	0.187838609172511	0.623224388814235	JAX00437667	A_51_P328725	hri
0.433931356974188	-0.152240964810311	-0.292804040795082	0.511624522891716	-0.573469751033309	-0.569396014682702	0.187838047653148	0.623224667042123	JAX00075426	A_51_P328725	hri
0.433931262681208	-0.152241024529279	-0.292804504218628	0.511624725575705	-0.57347064767917	-0.569396077256328	0.187832042328081	0.623224824132709	JAX00437668	A_51_P328725	hri
0.433924270996366	-0.15224124450413	-0.29280571999296	0.51162494845338	-0.57347109951127	-0.569395939367331	0.187832075633293	0.623230544111903	JAX00437677	A_51_P328725	hri
0.433923988425182	-0.152241646234953	-0.292806083206221	0.511625023553171	-0.573471285346786	-0.569395577433201	0.187831919639599	0.623230659029622	JAX00437679	A_51_P328725	hri
0.433916506025846	-0.15224196596798	-0.292807188047683	0.511624788865683	-0.573471427432054	-0.569395380964131	0.187831487286851	0.623237889264935	JAX00437681	A_51_P328725	hri
0.433915769041917	-0.152242335350211	-0.292808059265769	0.511625690273883	-0.573471715739893	-0.56939532625127	0.187831659438086	0.623238392863244	JAX00437689	A_51_P328725	hri
0.433903676234595	-0.15224256295176	-0.292810153649421	0.511623311221837	-0.573471277111137	-0.569395052668703	0.187830852602447	0.623253380772619	JAX00437695	A_51_P328725	hri
0.433903393979327	-0.152242964802993	-0.292810516875206	0.511623386310047	-0.573471462861391	-0.569394690982677	0.187830696630416	0.623253495618657	JAX00437699	A_51_P328725	hri
0.433903125810564	-0.1522430775011	-0.292811002802341	0.511623732184063	-0.573471820799719	-0.569394552237379	0.187829608632509	0.623253718513744	JAX00437700	A_51_P328725	hri
0.433902789554183	-0.152243127127816	-0.292811258083258	0.511624068442254	-0.573472162978696	-0.569394426299858	0.18782834049247	0.623253958664883	JAX00437701	A_51_P328725	hri
0.433896517320447	-0.152243187601006	-0.292811306698734	0.511624499687653	-0.573471985756111	-0.569394397372475	0.187828776144158	0.623258642875732	JAX00075429	A_51_P328725	hri
0.43388995785864	-0.152243263805451	-0.292811362507274	0.511625226300126	-0.573472814993949	-0.569394393305142	0.187829242870904	0.62326329844923	JAX00075430	A_51_P328725	hri
0.433889671446567	-0.152244535757697	-0.29281235783664	0.511626202686176	-0.573472565931853	-0.569394337441434	0.187829431455394	0.623263496850176	JAX00075431	A_51_P328725	hri
0.433889561557519	-0.152244667999754	-0.29281288051052	0.511626417024022	-0.573473082340484	-0.569394392308129	0.187826367713643	0.623263659081487	JAX00437709	A_51_P328725	hri
0.433889268409548	-0.152245401541965	-0.292814176755134	0.511627346057901	-0.57347288837332	-0.569394350194249	0.187826349056276	0.623263863055191	JAX00075435	A_51_P328725	hri
0.433888796883116	-0.152245912104911	-0.292815185992853	0.51162816204159	-0.573472984914375	-0.569394333968916	0.187825567356542	0.62326423619462	JAX00075436	A_51_P328725	hri
0.433888325407474	-0.152246422708131	-0.292816195172954	0.51162897795576	-0.573473081384243	-0.5693943176927	0.187824785684967	0.623264609323695	JAX00437722	A_51_P328725	hri
0.433880385482057	-0.152246876929873	-0.292817989443404	0.511628301794965	-0.573473080201685	-0.569394123671254	0.187825347549727	0.62327195935125	JAX00437724	A_51_P328725	hri
0.433880274325318	-0.152247009087546	-0.292818511953814	0.511628516055288	-0.57347359633748	-0.569394178445059	0.187822284163134	0.62327212155073	JAX00210911	A_51_P328725	hri
0.433880164717871	-0.1522471411877	-0.292819034317422	0.51162873045267	-0.573474112361881	-0.569394233211322	0.187819221122375	0.62327228370128	JAX00437729	A_51_P328725	hri
0.433871076808166	-0.152247543155149	-0.292820890773974	0.511627481709346	-0.573473965671179	-0.569393904937372	0.187818471809628	0.623282222122644	JAX00437730	A_51_P328725	hri
0.433870967390895	-0.152247675173003	-0.292821412966841	0.511627696137883	-0.573474481539288	-0.569393959652478	0.187815408978985	0.623282384233588	JAX00437731	A_51_P328725	hri
0.433861881830276	-0.152247915756888	-0.292821572784161	0.51162598431729	-0.573474412541292	-0.569393728760679	0.187815165468351	0.623292188947597	JAX00437733	A_51_P328725	hri
0.433861749895118	-0.152247934657209	-0.292821796711593	0.511626194206727	-0.573474529647062	-0.569393701886942	0.187815237493278	0.623292356871287	JAX00437738	A_51_P328725	hri
0.433861489084914	-0.152248039498675	-0.29282352334878	0.511626673033288	-0.573474511927916	-0.569393688297958	0.187813862360841	0.623292594342424	JAX00075441	A_51_P328725	hri
0.433861379963008	-0.15224817150226	-0.292824045441246	0.511626887463873	-0.5734750275998	-0.569393742970683	0.187810799969	0.623292756348487	JAX00210914	A_51_P328725	hri
0.433860938349028	-0.152248603179926	-0.292824864602474	0.511627898472441	-0.573475367210191	-0.569393652945776	0.187810238015101	0.6232931052591	JAX00437744	A_51_P328725	hri
0.433860829273858	-0.152248735095639	-0.29282538653163	0.511628112930249	-0.573475882705987	-0.569393707588913	0.18780717582657	0.623293267261478	JAX00437752	A_51_P328725	hri
0.433858979409699	-0.152249070414808	-0.292827350890696	0.511629376828466	-0.573476020019662	-0.569393743738611	0.187806966640055	0.623296156543011	JAX00075444	A_51_P328725	hri
0.433857127501294	-0.152249258541475	-0.292829361543704	0.511630646140767	-0.573476138174764	-0.569393755217434	0.187806774961595	0.623299049829555	JAX00437755	A_51_P328725	hri
0.433856771697557	-0.152249477845854	-0.292831926880771	0.511631821760953	-0.573476257717669	-0.569393604296709	0.187806088580384	0.623299287299147	JAX00075446	A_51_P328725	hri
0.433856385607042	-0.152249931713069	-0.292836429841222	0.511631821161936	-0.573476068816416	-0.569393587943982	0.187804974773676	0.623299374558122	JAX00437758	A_51_P328725	hri
0.433855922568042	-0.152250280457786	-0.292838574759167	0.511632885070918	-0.573476140681235	-0.569393572111258	0.187804517622598	0.623299679960125	JAX00437760	A_51_P328725	hri
0.433854722708735	-0.152250466982532	-0.29283872279447	0.511633949156904	-0.573476722041529	-0.569393567691631	0.187804530934495	0.623300351172799	JAX00437769	A_51_P328725	hri
0.433846799679801	-0.152250499169536	-0.292838699142526	0.511635374422644	-0.573476472270316	-0.569393514296644	0.187804666650981	0.623305573684564	JAX00437779	A_51_P328725	hri
0.433847239318175	-0.152250597926528	-0.292838921873403	0.511635731977002	-0.573476645400441	-0.569393514502955	0.187804625381368	0.623307224713673	JAX00437782	A_51_P328725	hri
0.433844487651608	-0.152251392745416	-0.292839373053031	0.51163689594267	-0.573477133575647	-0.569393503280672	0.187803529522759	0.623310048300085	JAX00075452	A_51_P328725	hri
0.433844010072249	-0.152251762638952	-0.29284012319394	0.511637664627872	-0.573477695768425	-0.569393490643884	0.187802838442138	0.623312444134696	JAX00437784	A_51_P328725	hri
0.433843533549379	-0.152252132456142	-0.292840873150068	0.511638433216645	-0.573478257846101	-0.569393477985063	0.187802147386512	0.623314838199937	JAX00437785	A_51_P328725	hri
0.433843058081012	-0.152252502197064	-0.292841622921573	0.511639201708954	-0.573478819808726	-0.569393465304154	0.187801456355963	0.623317230497652	JAX00437786	A_51_P328725	hri
0.433838151783666	-0.152253587919146	-0.292841997509424	0.511640662869584	-0.573479991866434	-0.569393685597039	0.18780122329205	0.623320822127427	JAX00075457	A_51_P328725	hri
0.433837966759552	-0.152253943162612	-0.292842462957401	0.51164131256951	-0.573480327139208	-0.569393579386665	0.187801009513602	0.623322861159712	JAX00437794	A_51_P328725	hri
0.433837640605005	-0.152254350271212	-0.292842729873845	0.511641849798979	-0.573480901110693	-0.569393586189827	0.187800225392846	0.623324848704586	JAX00075464	A_51_P328725	hri
0.433837503763701	-0.152254413047236	-0.292845197611724	0.511642118315864	-0.57348036573717	-0.569393489506473	0.187800231674262	0.623324982458964	JAX00075470	A_51_P328725	hri
0.433837151134105	-0.152254923168594	-0.292849975406054	0.511642247765957	-0.573479956367743	-0.569393199657065	0.187799576419851	0.6233251227468	JAX00075471	A_51_P328725	hri
0.43383296608573	-0.152255755318778	-0.292850321838594	0.511643706079806	-0.573480504825528	-0.569393223320274	0.187799478167354	0.623328785095139	JAX00075479	A_51_P328725	hri
0.433832685941293	-0.15225615692329	-0.292850684693156	0.511643781284646	-0.573480690407642	-0.569392862320311	0.187799322436355	0.623328899001686	JAX00437826	A_51_P328725	hri
0.433832478877211	-0.152256553872601	-0.292851030947017	0.511643883182748	-0.573480870865822	-0.56939247365322	0.187799162765098	0.623329010490171	JAX00437828	A_51_P328725	hri
0.433828299743271	-0.152257385803022	-0.29285137744449	0.511645341525539	-0.573481419387802	-0.569392497488548	0.18779906455867	0.62333266860731	JAX00075481	A_51_P328725	hri
0.433828710547399	-0.152257538534776	-0.292851757733585	0.511645851626603	-0.573481911377865	-0.569392504784404	0.187797646132452	0.623334594669791	JAX00437830	A_51_P328725	hri
0.433828580172727	-0.152257571987036	-0.292852103838314	0.511645876456813	-0.573482146639184	-0.569392446606564	0.18779724087834	0.623334700443467	JAX00075483	A_51_P328725	hri
0.433828443750263	-0.15225763467045	-0.292854571882596	0.511646145035096	-0.573481611225011	-0.569392349910953	0.187797247140055	0.623334833974758	JAX00437835	A_51_P328725	hri
0.433828311014682	-0.152257700097574	-0.292856877103055	0.511646418238652	-0.57348109118356	-0.569392264625528	0.187797217187355	0.623334968334291	JAX00075485	A_51_P328725	hri
0.433824247511531	-0.152258529907529	-0.292857211187651	0.511647956572098	-0.573481636785157	-0.569392225859833	0.187797106490827	0.623338613254584	JAX00075488	A_51_P328725	hri
0.433823967521743	-0.15225893156968	-0.292857574042162	0.511648031758051	-0.57348182231875	-0.569391865202259	0.187796950901272	0.623338726945676	JAX00437839	A_51_P328725	hri
0.433823119206136	-0.152259558517424	-0.29285801677907	0.511648666209238	-0.573482297167395	-0.569391889840598	0.187796742796303	0.623339113420927	JAX00437843	A_51_P328725	hri
0.433818954460223	-0.152260389726357	-0.292858363437638	0.511650124678753	-0.573482845863328	-0.569391913986186	0.187796644552966	0.623342760613063	JAX00075489	A_51_P328725	hri
0.433818807915325	-0.152260604009629	-0.292858980306031	0.511650316979776	-0.57348297615603	-0.569391967978669	0.187796782914014	0.62334291984537	JAX00437846	A_51_P328725	hri
0.433818550118997	-0.152260708538193	-0.2928607063253	0.511650795947501	-0.573482958062907	-0.569391954298091	0.187795408157444	0.623343155548599	JAX00437848	A_51_P328725	hri
0.43381770249622	-0.152261335275986	-0.292861149053577	0.511651430409842	-0.573483432821213	-0.569391978889471	0.18779519989464	0.623343541720179	JAX00075492	A_51_P328725	hri
0.433813544319669	-0.152262166094413	-0.292861495791146	0.511652889006746	-0.573483981602454	-0.56939200315243	0.187795101446502	0.623347184350136	JAX00075493	A_51_P328725	hri
0.433813160091936	-0.152262619889223	-0.292866000343592	0.511652888641256	-0.573483791278416	-0.569391986829657	0.187793986446095	0.623347270645604	JAX00437860	A_51_P328725	hri
0.433812868340071	-0.152263035548285	-0.292867135407238	0.511653257532353	-0.573483708301538	-0.569391903529529	0.187793610894819	0.623347448218819	JAX00075496	A_51_P328725	hri
0.433812641720117	-0.152263453652616	-0.292868288982155	0.511653622086604	-0.573483630214789	-0.569391783199832	0.187793248224362	0.623347627304913	JAX00075497	A_51_P328725	hri
0.433812534353744	-0.152263585348445	-0.292868810547599	0.51165383665173	-0.573484145181828	-0.569391837827235	0.187790187464429	0.623347787943438	JAX00437872	A_51_P328725	hri
0.433812427015601	-0.152263716978351	-0.292869331972474	0.51165405123253	-0.573484659999654	-0.569391892414252	0.187787127048245	0.623347948584045	JAX00437873	A_51_P328725	hri
0.433812319705681	-0.152263848542339	-0.292869853256802	0.511654265828999	-0.57348517466831	-0.569391946960892	0.187784066975817	0.623348109226729	JAX00437879	A_51_P328725	hri
0.43381213910334	-0.152263987684164	-0.292870377906047	0.511654131652466	-0.57348566113483	-0.569391329027642	0.187780873187242	0.623348100324127	JAX00437884	A_51_P328725	hri
0.433810371128593	-0.152264441223136	-0.292871705411781	0.511655458883672	-0.573486116798712	-0.569391327235699	0.187780314720185	0.623350970895366	JAX00075505	A_51_P328725	hri
0.433810202002317	-0.152264795625243	-0.292872170539556	0.511656108685325	-0.573486451906755	-0.569391221576432	0.187780100968756	0.62335299279018	JAX00437886	A_51_P328725	hri
0.43381010685832	-0.152264780297963	-0.292872228042219	0.51165632162636	-0.573486940252039	-0.569391188532058	0.187777131143065	0.623353164414453	JAX00437888	A_51_P328725	hri
0.433809827247334	-0.152265181844675	-0.292872590903285	0.51165639682395	-0.573487125632838	-0.569390828296988	0.187776975715971	0.623353277822101	JAX00437889	A_51_P328725	hri
0.433809443163157	-0.15226563575058	-0.292877096058652	0.511656396523996	-0.573486935092753	-0.569390811987569	0.187775860595346	0.623353364024877	JAX00437893	A_51_P328725	hri
0.433808889639878	-0.152265862241619	-0.292878794779642	0.511657412669239	-0.573487167727682	-0.569390827263782	0.187774915529387	0.623355697550193	JAX00437901	A_51_P328725	hri
0.433808263610512	-0.15226611031453	-0.292879110317658	0.511658657637593	-0.573487759649991	-0.569390894685804	0.187773671727493	0.623358107430705	JAX00437904	A_51_P328725	hri
0.433807717827605	-0.152266281739948	-0.292880588062198	0.511659414735439	-0.573487981484351	-0.569390913002311	0.187772509241511	0.623360402366152	JAX00437906	A_51_P328725	hri
0.433807438071575	-0.152266683390257	-0.292880950918553	0.511659489896268	-0.573488166861074	-0.569390553084369	0.187772353903843	0.623360515632024	JAX00437911	A_51_P328725	hri
0.433806887907465	-0.152266909704875	-0.292882649203661	0.511660505834946	-0.573488399125371	-0.569390568239696	0.187771409378636	0.623362843979727	JAX00437913	A_51_P328725	hri
0.433807347253086	-0.152267007434322	-0.292882871305638	0.511660862937444	-0.573488571810962	-0.569390564329617	0.187771367468909	0.623364465650014	JAX00437916	A_51_P328725	hri
0.433807012213834	-0.152267526578034	-0.29288568334137	0.511660982334958	-0.573488640100431	-0.569390344562158	0.187770606570377	0.623364604822506	JAX00075512	A_51_P328725	hri
0.433806732213658	-0.152267928318999	-0.292886046185494	0.511661057416622	-0.573488825490135	-0.569389984979712	0.187770451328904	0.623364718004851	JAX00437917	A_51_P328725	hri
0.433806451981098	-0.152268330128763	-0.292886409033457	0.51166113243883	-0.573489010856346	-0.569389625613384	0.187770296133626	0.623364831187061	JAX00437918	A_51_P328725	hri
0.433806116580253	-0.152268849375957	-0.292889221219789	0.511661251712638	-0.573489079041265	-0.569389406136431	0.187769535398745	0.623364970351587	JAX00075514	A_51_P328725	hri
0.433805732697114	-0.152269303462106	-0.292893727724071	0.511661251446634	-0.573488888250321	-0.56938938989165	0.187768419911716	0.623365056328649	JAX00075518	A_51_P328725	hri
0.433806192687958	-0.152269401159036	-0.292893949754292	0.511661608586889	-0.573489060937874	-0.569389386015402	0.18776837805552	0.623366676962831	JAX00437923	A_51_P328725	hri
0.433805967625612	-0.152269818984129	-0.292895103109104	0.511661973280894	-0.573488981738031	-0.569389275781885	0.18776801725907	0.623366855805373	JAX00075526	A_51_P328725	hri
0.433805837587069	-0.152269863042836	-0.292898705332305	0.511662248206439	-0.57348813567203	-0.56938915816498	0.187768055149237	0.623366989359765	JAX00437934	A_51_P328725	hri
0.433802188947377	-0.152270563942754	-0.29289907425648	0.511662445642897	-0.573488680820943	-0.569389191826514	0.187767916505404	0.623370582020835	JAX00075532	A_51_P328725	hri
0.433801940316593	-0.152270658487842	-0.292899358275478	0.511662538496705	-0.57348885360031	-0.569388799762854	0.18776775595697	0.623370699581377	JAX00437951	A_51_P328725	hri
0.433801833546962	-0.152270789970574	-0.292899879122664	0.511662753150597	-0.573489367678347	-0.569388854262996	0.187764697315339	0.623370859676998	JAX00437952	A_51_P328725	hri
0.433802295634019	-0.152270887546073	-0.292900101072048	0.511663110302929	-0.573489540325177	-0.56938885042158	0.187764655478715	0.623372477454821	JAX00437955	A_51_P328725	hri
0.433798750532184	-0.152271359311044	-0.292900490584721	0.511664542495973	-0.573489454505191	-0.569388751503641	0.187764643746184	0.623376158288245	JAX00075547	A_51_P328725	hri
0.433798307395366	-0.152271853813904	-0.292901536337108	0.511664750060279	-0.573489800246225	-0.569388740837828	0.187763612812636	0.623376309240251	JAX00437986	A_51_P328725	hri
0.43379786427336	-0.1522723483049	-0.292902582243568	0.511664957604286	-0.573490146068878	-0.56938873014322	0.187762581681018	0.623376460190118	JAX00075558	A_51_P328725	hri
0.433798339420358	-0.152272433695569	-0.292902790543091	0.511665091987864	-0.573490307398713	-0.569388721896538	0.187762512465302	0.623378024053998	JAX00438001	A_51_P328725	hri
0.43379422402079	-0.152273262575333	-0.292903137610775	0.511666550622674	-0.573490856675565	-0.569388747174359	0.187762414066013	0.623381629883697	JAX00438010	A_51_P328725	hri
0.433794117602506	-0.152273393945997	-0.292903658359941	0.511666765328018	-0.57349137064401	-0.569388801653947	0.187759355456907	0.623381789719653	JAX00438012	A_51_P328725	hri
0.433794583624393	-0.152273491293586	-0.292903880150911	0.511667122418524	-0.573491543279943	-0.569388797827318	0.187759313574149	0.623383402131268	JAX00438016	A_51_P328725	hri
0.433795105947862	-0.152272991269498	-0.292904085973561	0.511667454062119	-0.573491741476053	-0.569388838563174	0.18775922173476	0.623384892783307	JAX00438017	A_51_P328725	hri
0.433795572414592	-0.152273088576421	-0.29290430759069	0.511667811089462	-0.573491914024648	-0.56938883469823	0.187759179911426	0.62338650351465	JAX00438020	A_51_P328725	hri
0.433795235800793	-0.15227349502576	-0.292906582762601	0.511668506564759	-0.573491856906195	-0.569388840845563	0.187758503367188	0.623388542137031	JAX00075571	A_51_P328725	hri
0.433795129549515	-0.152273626312493	-0.292907103350696	0.511668721285796	-0.573492370725124	-0.569388895289105	0.18775544486854	0.62338870182891	JAX00438022	A_51_P328725	hri
0.433794793645449	-0.152274032722103	-0.292909378460733	0.51166941660909	-0.573492313346166	-0.56938890141128	0.187754768378149	0.623390739231657	JAX00438024	A_51_P328725	hri
0.433794458401392	-0.152274439098148	-0.292911653528692	0.511670111779961	-0.5734922557283	-0.569388907511452	0.187754091914457	0.623392775467264	JAX00438025	A_51_P328725	hri
0.433793036771691	-0.152274997205723	-0.29291243981083	0.511671085939824	-0.573492573299967	-0.569388929278179	0.187753269211792	0.623395092077356	JAX00075576	A_51_P328725	hri
0.433792725159752	-0.152275135800921	-0.292914689430313	0.51167159441533	-0.573492507589963	-0.569388908573288	0.187752879657232	0.623396966313706	JAX00075578	A_51_P328725	hri
0.433792342143894	-0.152275590023637	-0.292919197787213	0.511671594262967	-0.573492316006619	-0.569388892326598	0.187751763242286	0.623397051695521	JAX00438029	A_51_P328725	hri
0.433791205637565	-0.152276134163789	-0.292921238032824	0.511672092080922	-0.573492388845133	-0.569388789668055	0.187751026532798	0.62339932615131	JAX00075581	A_51_P328725	hri
0.433787115175927	-0.152276962058578	-0.292921584945557	0.511673550626443	-0.57349293870149	-0.569388815343402	0.187750927921732	0.623402909243191	JAX00075582	A_51_P328725	hri
0.433786732308724	-0.152277416328222	-0.292926094297954	0.511673550456356	-0.573492746793716	-0.56938879910788	0.187749811010854	0.623402994494365	JAX00438033	A_51_P328725	hri
0.433786349363695	-0.152277870678841	-0.292930604490796	0.511673550251742	-0.573492554780918	-0.56938878288295	0.187748693678908	0.623403079737901	JAX00075584	A_51_P328725	hri
0.433786243559622	-0.152278001828685	-0.292931124829657	0.5116737650222	-0.573493068420865	-0.569388837273622	0.187745634416369	0.623403239113415	JAX00438034	A_51_P328725	hri
0.433786715281185	-0.152278098786791	-0.292931345895807	0.511674121899148	-0.573493241056555	-0.569388833335741	0.187745592849014	0.623404840610496	JAX00438035	A_51_P328725	hri
0.43378658144814	-0.152278160863234	-0.292933814547783	0.511674390755301	-0.57349270542506	-0.569388736512162	0.187745598618971	0.623404972620697	JAX00438036	A_51_P328725	hri
0.433786301818235	-0.152278562646732	-0.292934177426252	0.511674465776149	-0.57349289077579	-0.569388377963098	0.187745443486205	0.623405085002007	JAX00438038	A_51_P328725	hri
0.433784491435013	-0.152279170223212	-0.292936192522382	0.511675372834226	-0.573493060840067	-0.569388353779969	0.187745492856922	0.623407922880531	JAX00075589	A_51_P328725	hri
0.433784226655385	-0.152279353473245	-0.292936471824188	0.511675438555953	-0.573493244160822	-0.569388002681536	0.18774532311327	0.623408036799519	JAX00438047	A_51_P328725	hri
0.433783904456498	-0.152279809040636	-0.292940715875249	0.511675491026455	-0.57349317464923	-0.569387982316877	0.187744312881738	0.623408134587205	JAX00075591	A_51_P328725	hri
0.433783521523804	-0.152280263540306	-0.292945227529954	0.511675490787997	-0.573492982332523	-0.569387966131848	0.187743194602393	0.623408219728148	JAX00438051	A_51_P328725	hri
0.434511800620454	-0.154299374697461	-0.293924376498679	0.518488698628905	-0.573679449963071	-0.569755472340453	0.185736574799981	0.623222375201188	JAX00075595	A_51_P328725	hri
0.434977211021359	-0.154428615785601	-0.294143883535252	0.518587749366905	-0.573832554840819	-0.569668379692329	0.185585755627805	0.624789065673892	JAX00438058	A_51_P328725	hri
0.434394069442573	-0.155152641640249	-0.300204210707439	0.518303805501014	-0.57384590519917	-0.569411284079419	0.183413248906059	0.624803700578771	JAX00075603	A_51_P328725	hri
0.435899289840161	-0.155172637170765	-0.300476791422498	0.519967792146273	-0.574253167727842	-0.569605258651673	0.183874793526044	0.625867814316063	JAX00438064	A_51_P328725	hri
0.43529171943604	-0.154936182561958	-0.30016000915406	0.519578409181998	-0.577714163248832	-0.569177236059904	0.179230008301884	0.625850901848668	JAX00075610	A_51_P328725	hri
0.435685488199474	-0.154974905757834	-0.300264355428196	0.519908764264327	-0.577847879086754	-0.569163800763697	0.179262982520687	0.626290537683103	JAX00438072	A_51_P328725	hri
0.435807250624665	-0.15434171769583	-0.29903268761322	0.519840482887227	-0.5785733723409	-0.568645112660764	0.181664239477404	0.626299734736027	JAX00075615	A_51_P328725	hri
0.437345539769689	-0.15429926149045	-0.299229124264627	0.52191107726039	-0.579174916693814	-0.568899628431073	0.182304791694206	0.626568338904598	JAX00438076	A_51_P328725	hri
0.434409367432288	-0.155232070373828	-0.299978825670772	0.523968248028169	-0.580321845426104	-0.568926547708657	0.182055716109486	0.627354194516292	JAX00075618	A_51_P328725	hri
0.434192351511679	-0.155615617776816	-0.30199065721966	0.524728623347289	-0.581094565202719	-0.568793028501523	0.18026724993668	0.62736513368061	JAX00075624	A_51_P328725	hri
0.434596880055325	-0.156665261388884	-0.304624587471727	0.526094004839021	-0.583580743926108	-0.569723555578477	0.169075888083467	0.627819562774405	JAX00438093	A_51_P328725	hri
0.43434724757628	-0.1558748428045	-0.307162366955155	0.529124859466806	-0.583000450866874	-0.568900400474598	0.169924453084299	0.626726611816636	JAX00075637	A_51_P328725	hri
0.434282878161411	-0.156070101554311	-0.307739255782477	0.529806770027123	-0.583932180293422	-0.568789844424576	0.16794688022291	0.626723533483018	JAX00075641	A_51_P328725	hri
0.435039744367371	-0.157874799029476	-0.321819012098672	0.53230154551818	-0.592307255630973	-0.571662170172169	0.164426207266308	0.627661334448936	JAX00438112	A_51_P328725	hri
0.433105787431604	-0.156923366217794	-0.320434432070389	0.530593675746064	-0.589038879209581	-0.569588845664022	0.166126680983406	0.626981987687651	JAX00438134	A_51_P328725	hri
0.432652563693043	-0.156103527276305	-0.319221662571318	0.530130919319568	-0.587783734848754	-0.568851071357295	0.168572281628723	0.626805746324938	JAX00438140	A_51_P328725	hri
0.433341416852687	-0.156211018241352	-0.31982314329221	0.531106845677883	-0.588283639061684	-0.568962400689038	0.167832234859988	0.627163275538665	JAX00438142	A_51_P328725	hri
0.43313273599171	-0.15611162962574	-0.319895770068877	0.530673020273732	-0.588147581864627	-0.568825343702198	0.169005446703955	0.62691683493091	JAX00438150	A_51_P328725	hri
0.43304370834639	-0.156076004252316	-0.319899133526616	0.530500209098814	-0.588111229350233	-0.568794246312587	0.169514685302978	0.626831899015879	JAX00438152	A_51_P328725	hri
0.433083795778572	-0.156079621874247	-0.319932131612054	0.530559262958545	-0.588126672388201	-0.568788555327284	0.169349251411296	0.626846244710954	JAX00075669	A_51_P328725	hri
0.435115002896392	-0.156246439119459	-0.321516628315212	0.533693188434972	-0.589941430066522	-0.569170321364798	0.162633950423294	0.627874139666369	JAX00075670	A_51_P328725	hri
0.434111553747867	-0.156334403850802	-0.32176836384105	0.531133598534212	-0.589349106554898	-0.568638531312278	0.161397062004361	0.631178715940472	JAX00438160	A_51_P328725	hri
0.433917822366978	-0.155971503089183	-0.321271164658958	0.530961813218203	-0.588893554416754	-0.568357000345318	0.162342782403449	0.631131765550844	JAX00075679	A_51_P328725	hri
0.434882359252351	-0.156081692541686	-0.322061812870193	0.532156742212372	-0.589778028094641	-0.568542956715996	0.158562907014581	0.63163440335679	JAX00438170	A_51_P328725	hri
0.434250692926199	-0.156187551218399	-0.322145981172797	0.532085312754855	-0.589264124471112	-0.568265867768537	0.157584549996632	0.630593090860332	JAX00438176	A_51_P328725	hri
0.434410334671631	-0.156254284241354	-0.322626617021492	0.532700741057324	-0.589753580201545	-0.568309238169194	0.157074096818073	0.630850141593096	JAX00438182	A_51_P328725	hri
0.434419069796571	-0.156126146660666	-0.324460156186801	0.532780075816526	-0.589280276168356	-0.568123491081316	0.157163463906429	0.630802320224572	JAX00075685	A_51_P328725	hri
0.434419024553661	-0.156126154261256	-0.324460329519339	0.532780179057539	-0.589280370228197	-0.568123466913875	0.157162682976981	0.63080235863186	JAX00438193	A_51_P328725	hri
0.43441894667094	-0.156126102896704	-0.324462634015304	0.532780801541305	-0.589280602257744	-0.568123457207105	0.157162879634363	0.630802417945204	JAX00075686	A_51_P328725	hri
0.434418901434175	-0.156126110484877	-0.324462807320758	0.532780904780534	-0.589280696305046	-0.568123433034802	0.157162098770166	0.630802456351212	JAX00438194	A_51_P328725	hri
0.434418921074202	-0.156126086246366	-0.324464890573909	0.53278133136275	-0.589280623634133	-0.568123369801958	0.157162348848094	0.630802594629817	JAX00075687	A_51_P328725	hri
0.434418940704826	-0.156126062008601	-0.324466973769977	0.532781757902612	-0.589280550962203	-0.568123306564312	0.157162598983597	0.630802732883057	JAX00075688	A_51_P328725	hri
0.434418922275111	-0.156126045847309	-0.324467715425076	0.53278186526191	-0.589280411223471	-0.568123267512262	0.157162650908384	0.630802723185282	JAX00075691	A_51_P328725	hri
0.434418888375122	-0.156126017003519	-0.324469632955757	0.532782106951041	-0.589280369130051	-0.568123204857872	0.157162489436611	0.630802753250407	JAX00075692	A_51_P328725	hri
0.434418903577166	-0.156125986382918	-0.324471897819062	0.532782264216761	-0.589280180646112	-0.568123148994172	0.157162695494591	0.630802749149301	JAX00075697	A_51_P328725	hri
0.43441891877596	-0.15612595576098	-0.324474162808617	0.532782421472019	-0.589279992177206	-0.568123093128821	0.157162901510877	0.630802745047273	JAX00438216	A_51_P328725	hri
0.434418933971503	-0.156125925137708	-0.32447642792436	0.532782578716808	-0.589279803723335	-0.568123037261817	0.157163107485482	0.630802740944329	JAX00075698	A_51_P328725	hri
0.434418953581433	-0.156125900901785	-0.324478511118637	0.532783005235982	-0.589279731084487	-0.568122974011853	0.157163357605925	0.630802879202277	JAX00075700	A_51_P328725	hri
0.434418996147043	-0.156125892363132	-0.324478640390859	0.53278311468423	-0.589279799802451	-0.568122945031957	0.157163371787417	0.630803036105231	JAX00438224	A_51_P328725	hri
0.434418977546915	-0.156125838321091	-0.324480709168936	0.532783543155856	-0.589279808670399	-0.568122853568837	0.157163492102905	0.630803101540849	JAX00438231	A_51_P328725	hri
0.434418932310996	-0.156125845888244	-0.324480882506756	0.53278364638378	-0.589279902720196	-0.568122829392818	0.157162711407328	0.630803139937031	JAX00438233	A_51_P328725	hri
0.43441888707939	-0.156125853439348	-0.324481055822316	0.532783749611076	-0.589279996761307	-0.568122805210501	0.157161930797432	0.630803178333479	JAX00438237	A_51_P328725	hri
0.4344188214363	-0.156125879558769	-0.324481099553196	0.532784096111325	-0.589280390480477	-0.568122767462951	0.157161877915011	0.630803228634591	JAX00075706	A_51_P328725	hri
0.434416262683096	-0.156143467767891	-0.32450701975922	0.532786721327147	-0.589288499655124	-0.568126044901728	0.15705912472752	0.630803756752831	JAX00438248	A_51_P328725	hri
0.434418518206266	-0.156133371765061	-0.324593186623676	0.532802962095833	-0.589278783493367	-0.568117329387238	0.157093241812942	0.630794105569052	JAX00438249	A_51_P328725	hri
0.434417942558349	-0.156136159107373	-0.324611173647533	0.53280501931636	-0.589276772969935	-0.568115732392332	0.157078889377277	0.630791331406813	JAX00438253	A_51_P328725	hri
0.434438187901809	-0.156209310168812	-0.325219154246854	0.533120082781664	-0.589488458129493	-0.568185069567132	0.156735748362209	0.63096605976365	JAX00438254	A_51_P328725	hri
0.434334221698875	-0.156223064402659	-0.325254451160999	0.532961345309306	-0.589427543693758	-0.568145841880506	0.156564277604533	0.631077944800995	JAX00438257	A_51_P328725	hri
0.434340308251229	-0.156214271495567	-0.325500591025199	0.532985455320812	-0.589426141875081	-0.568137083357053	0.156574966025212	0.631077322890938	JAX00438260	A_51_P328725	hri
0.434365557704698	-0.156217363483594	-0.325541388598881	0.533050122052326	-0.589444496638351	-0.56813060918846	0.156415466013835	0.631097768985716	JAX00438265	A_51_P328725	hri
0.434539422761334	-0.15614079927535	-0.325777935563225	0.533219862374545	-0.589295084897583	-0.568064777521766	0.156286852607348	0.630993259458623	JAX00075710	A_51_P328725	hri
0.434539339614398	-0.156136919980635	-0.325774816493751	0.533220791569321	-0.589294892691245	-0.568063547914237	0.156295117388706	0.630993867968678	JAX00438268	A_51_P328725	hri
0.434871850453073	-0.156034452028818	-0.325963470379648	0.533334620892499	-0.589581313886704	-0.567797198675734	0.155932919254615	0.63100818436293	JAX00438269	A_51_P328725	hri
0.434745113600908	-0.156056428513732	-0.326006703512765	0.533127839469936	-0.589528453163918	-0.56776789770398	0.155685998256458	0.631137780720338	JAX00438282	A_51_P328725	hri
0.434741040829836	-0.156068947614706	-0.326149887265919	0.533184043771914	-0.589548198191467	-0.567771313207462	0.155627564905865	0.631168379657501	JAX00075713	A_51_P328725	hri
0.434677293191367	-0.156110319940449	-0.326152647927668	0.533183612437978	-0.589538514316095	-0.567812144578943	0.155696072835907	0.631170031970125	JAX00438285	A_51_P328725	hri
0.434666807803404	-0.156131486955304	-0.326385877252843	0.533281446495239	-0.589627934557029	-0.567798256869926	0.155634855312268	0.631220361789778	JAX00075714	A_51_P328725	hri
0.434778674819863	-0.156177920159092	-0.32681037513995	0.533337714953008	-0.589764863245158	-0.567824297924141	0.155604568097606	0.631212344289975	JAX00438289	A_51_P328725	hri
0.434502168674467	-0.156122553563988	-0.326980510796272	0.53354168668537	-0.589866429407198	-0.567754758577924	0.155624525921113	0.631213304149162	JAX00075716	A_51_P328725	hri
0.434498712485933	-0.156125016131654	-0.326990899496869	0.533555221752489	-0.589879329548438	-0.567753225972967	0.15562380364423	0.631212102588385	JAX00438290	A_51_P328725	hri
0.434548376777323	-0.15609724776632	-0.327124411035553	0.533816631832985	-0.589970882029133	-0.56771574455649	0.155431724386536	0.631204153246308	JAX00438293	A_51_P328725	hri
0.434315707421507	-0.156047636113348	-0.327237964746548	0.53399153206291	-0.590065866754783	-0.567662096456503	0.155440700466093	0.63120951559722	JAX00075719	A_51_P328725	hri
0.434334357842323	-0.156040502341334	-0.327321852909309	0.533971228226967	-0.590052701170314	-0.567655014880612	0.155478165828209	0.631199784391005	JAX00438295	A_51_P328725	hri
0.434349800508393	-0.156050178688023	-0.32738720202668	0.534094295410191	-0.590096604995236	-0.56766078779539	0.155418031256175	0.631200260805468	JAX00438300	A_51_P328725	hri
0.434395682696294	-0.156188020356566	-0.327497825856025	0.534545129463657	-0.590141006367279	-0.567676706595638	0.155182016905089	0.631197917579088	JAX00438305	A_51_P328725	hri
0.434395176609324	-0.156145511787285	-0.327426999805812	0.534374113137718	-0.59007802924651	-0.567602907519983	0.155235833005644	0.631222793488382	JAX00438309	A_51_P328725	hri
0.434383640984289	-0.15614549672607	-0.327546869376113	0.534523535232812	-0.590153155077744	-0.567621765200149	0.155204294567027	0.631254199531092	JAX00438310	A_51_P328725	hri
0.434365385132245	-0.156154122191432	-0.327575272283804	0.534530296313125	-0.590168205640658	-0.567624930505485	0.15512569297593	0.631265552437412	JAX00438316	A_51_P328725	hri
0.434362698962981	-0.156149916233018	-0.327580300828472	0.534515647829205	-0.5901701997926	-0.567624406749075	0.155132933655861	0.631265648206265	JAX00438317	A_51_P328725	hri
0.434387381483924	-0.156143505202321	-0.327573590104342	0.534586857474018	-0.590165934632743	-0.567618777730851	0.155195294539742	0.631200840562103	JAX00438318	A_51_P328725	hri
0.434370826100101	-0.156137867040268	-0.327562861318313	0.534602928446347	-0.59016238070177	-0.567648749827738	0.155188197089676	0.631204849997323	JAX00075722	A_51_P328725	hri
0.434370882970334	-0.156138077708384	-0.327564448976515	0.534604140633577	-0.590163174237287	-0.567648801807937	0.155187773195974	0.631204896325201	JAX00075723	A_51_P328725	hri
0.434480809603571	-0.156321080844776	-0.327639270920246	0.535134887207928	-0.590241487146325	-0.567679785098716	0.155021516228498	0.631207643163239	JAX00438320	A_51_P328725	hri
0.434466594556469	-0.156173329929621	-0.327643594654664	0.53501463162247	-0.590196226940642	-0.567625015018277	0.154990485873608	0.631228000471409	JAX00075725	A_51_P328725	hri
0.434458563124153	-0.156160252776312	-0.327658945220523	0.53495260783373	-0.590202368604637	-0.567622966213916	0.155016312720635	0.631230750638149	JAX00188387	A_51_P328725	hri
0.434452169702268	-0.156164355131359	-0.327729350977051	0.534965320222518	-0.59020605582163	-0.567621514565288	0.155023537965425	0.631229120407534	JAX00075726	A_51_P328725	hri
0.434533194449512	-0.15614553744881	-0.327714691925308	0.534892243864541	-0.590159555705487	-0.567591723806101	0.155153131274513	0.631199762844429	JAX00438328	A_51_P328725	hri
0.434598612980944	-0.156156163292124	-0.327735997384368	0.534919386182242	-0.590258694497714	-0.567600348515046	0.155167156109141	0.631192456720034	JAX00075727	A_51_P328725	hri
0.434611761631279	-0.156161837956093	-0.327823634067015	0.53498454907773	-0.590331970558845	-0.567601150879058	0.155159870330209	0.631202741280584	JAX00438330	A_51_P328725	hri
0.434565094482976	-0.156172136002672	-0.327856717190731	0.534911864045645	-0.59032553124486	-0.567592687283724	0.155052463607061	0.631271579575734	JAX00438336	A_51_P328725	hri
0.434558991336041	-0.156167428054444	-0.327869114282671	0.534899209622229	-0.590330856310562	-0.567596384580637	0.15508399469475	0.631261443067865	JAX00438337	A_51_P328725	hri
0.434570382446653	-0.156180807223218	-0.327956268699428	0.53501708034857	-0.590395528392228	-0.567589143914462	0.154973820419258	0.631311939978025	JAX00438339	A_51_P328725	hri
0.434553042219719	-0.156184469463461	-0.328000827242316	0.534958113753022	-0.590400546690171	-0.567581403063551	0.154981930749244	0.631313735113495	JAX00188388	A_51_P328725	hri
0.434566961835507	-0.156200272278464	-0.32802247644575	0.534919426309539	-0.590397427182618	-0.567568126875974	0.154977316834096	0.631289213113528	JAX00075732	A_51_P328725	hri
0.434605143496321	-0.15645521959158	-0.328652248413318	0.53582240603178	-0.590787872191218	-0.567783992646728	0.154219356480234	0.631279607896769	JAX00438343	A_51_P328725	hri
0.434056213417817	-0.156684783315549	-0.328580720901817	0.535691955714929	-0.590512814509395	-0.568000803982701	0.154775374476026	0.631242654947416	JAX00438352	A_51_P328725	hri
0.433904502316626	-0.156674033956106	-0.328714385172233	0.535796465824527	-0.590609632840641	-0.567966693589805	0.154855423104399	0.631241396619561	JAX00438358	A_51_P328725	hri
0.433916240449146	-0.156734421305768	-0.328739190488485	0.535981784696574	-0.590602848577981	-0.567964514239922	0.154762005682092	0.63123512179822	JAX00188389	A_51_P328725	hri
0.433855858789888	-0.156742363858632	-0.328915873689911	0.536037661013899	-0.590633369785343	-0.567972637704167	0.154715597469786	0.631258131343283	JAX00438359	A_51_P328725	hri
0.433788134568191	-0.156721322131291	-0.32896699393516	0.536115691083138	-0.590665206834228	-0.567981045457463	0.15471311369035	0.63126444373601	JAX00438360	A_51_P328725	hri
0.434093443578243	-0.156872258782544	-0.329407612537923	0.535980805771969	-0.59060272945228	-0.567935893594344	0.154805480790919	0.631224976988149	JAX00075738	A_51_P328725	hri
0.433935603041133	-0.156892010911102	-0.329919578261881	0.536414510641724	-0.590641501385311	-0.567939665063748	0.154741555434695	0.631250420349235	JAX00438364	A_51_P328725	hri
0.43386240842789	-0.156898196597341	-0.330159690717939	0.536487937722684	-0.590738806307566	-0.56791859377433	0.154706587860101	0.631240779747355	JAX00438367	A_51_P328725	hri
0.433748752717109	-0.156889512603707	-0.330255795124554	0.536563315991436	-0.590813250034897	-0.567902693683311	0.154673162060333	0.631240502275269	JAX00075741	A_51_P328725	hri
0.43382118668291	-0.156909325413242	-0.330377370052769	0.536532991316075	-0.590820343228422	-0.567916602231852	0.154681088066194	0.631232908626332	JAX00075742	A_51_P328725	hri
0.433734137741509	-0.156901862921018	-0.330462260917725	0.536600254377005	-0.590884604260633	-0.567897393303648	0.154652548011867	0.63123250409549	JAX00438369	A_51_P328725	hri
0.43382583099853	-0.157155378526137	-0.330598556494184	0.537444774266176	-0.590946956854966	-0.567923570357856	0.154217472714452	0.631227371952645	JAX00438372	A_51_P328725	hri
0.433726586350467	-0.157204079964296	-0.331405495965915	0.53779864700862	-0.591033803926087	-0.567904308220975	0.154190843210848	0.631225796793392	JAX00075745	A_51_P328725	hri
0.433310875136156	-0.157163245403395	-0.331647235187407	0.538025102582192	-0.591196639706997	-0.56779090160157	0.154096983927526	0.631207745520395	JAX00075747	A_51_P328725	hri
0.434479821583879	-0.158266674147896	-0.333118268148198	0.537490220186537	-0.591046388440742	-0.567771792346186	0.154445140641255	0.631072026667303	JAX00075748	A_51_P328725	hri
0.433230848293439	-0.158042037129474	-0.333501331518467	0.538191399761612	-0.591321513834648	-0.567776531572942	0.154884579683679	0.631064356673046	JAX00075754	A_51_P328725	hri
0.43333154646552	-0.157988764010935	-0.334079220479957	0.538293709418056	-0.59131523453189	-0.567736756319033	0.154669826325291	0.631030213353159	JAX00438388	A_51_P328725	hri
0.433084567311382	-0.157924080688741	-0.334233185616909	0.53848178924215	-0.5913657852567	-0.567717233625773	0.154802455389668	0.6309769079801	JAX00438393	A_51_P328725	hri
0.43302285161835	-0.157929856377369	-0.334646278045443	0.538802805739333	-0.59137899285195	-0.567717504962766	0.154821761062815	0.630965767161054	JAX00438396	A_51_P328725	hri
0.432963057642983	-0.15792601089721	-0.334800222121538	0.538943858060267	-0.591408296268595	-0.567720102012227	0.154880193016704	0.630952838609469	JAX00075757	A_51_P328725	hri
0.432925229332614	-0.15794467796997	-0.334807679670248	0.538944156658983	-0.591410484522559	-0.567739793075992	0.154916027027179	0.630953785497892	JAX00438399	A_51_P328725	hri
0.433265569085578	-0.157816309388637	-0.337939089659082	0.537929458184737	-0.591411026101173	-0.567706282265603	0.155259143658786	0.631250053231797	JAX00438401	A_51_P328725	hri
0.433166967079581	-0.157664733206172	-0.337805856302806	0.537887685749598	-0.591265799010758	-0.567598454949967	0.155372266205118	0.631240816652636	JAX00438412	A_51_P328725	hri
0.43315030328128	-0.157736202410253	-0.337912572207961	0.53793847748144	-0.591337828515518	-0.567612181506605	0.155530289790244	0.631247881694597	JAX00211000	A_51_P328725	hri
0.433147119310334	-0.157887319810649	-0.338344073531601	0.538481099660145	-0.591596918449175	-0.567702632306043	0.154968862298505	0.631276404880866	JAX00075765	A_51_P328725	hri
0.432974027011802	-0.15781852087803	-0.338419832633298	0.538246134218005	-0.591538169349433	-0.567640832873788	0.155584534055293	0.63120843437862	JAX00075769	A_51_P328725	hri
0.432953622306754	-0.15780164946288	-0.338412705362536	0.538168776417162	-0.591504754024878	-0.567589923074146	0.155576129986886	0.631201214544516	JAX00438431	A_51_P328725	hri
0.432952852460161	-0.157839647046319	-0.338505436637168	0.538213417527458	-0.591565840995858	-0.567605984639713	0.155251600491462	0.63121435816713	JAX00438436	A_51_P328725	hri
0.432931445067855	-0.157844498998479	-0.338517510507349	0.538229109796573	-0.591559947237575	-0.56758615847177	0.155484663948287	0.63119187431534	JAX00075774	A_51_P328725	hri
0.43292139200982	-0.157818161301126	-0.338516787105963	0.538241560626971	-0.591564396187244	-0.567575180591624	0.155451145708403	0.631197586072929	JAX00438442	A_51_P328725	hri
0.432909717069116	-0.157820245968758	-0.338538119936514	0.538234032561848	-0.591575129796215	-0.567574980918466	0.155425804759871	0.631227336643805	JAX00438447	A_51_P328725	hri
0.432928802595632	-0.157818739062787	-0.338578332584697	0.538322834785947	-0.591596632783869	-0.567568389149339	0.155220722403484	0.631254529603624	JAX00438448	A_51_P328725	hri
0.432959764357026	-0.157927550654299	-0.338846467494809	0.538474721843494	-0.591824043389447	-0.567637600639167	0.154393603170719	0.631303344922724	JAX00438451	A_51_P328725	hri
0.432884813506326	-0.157722810572836	-0.338622099242744	0.538409233958505	-0.59164812272986	-0.567523205053949	0.154792885382352	0.631288370430179	JAX00438464	A_51_P328725	hri
0.432877257695149	-0.157749762208735	-0.338669686482366	0.538423361361608	-0.591663322892725	-0.567527008875561	0.154615060428314	0.631291013191159	JAX00438466	A_51_P328725	hri
0.432858495236101	-0.15775772497375	-0.3387015553901	0.53843420688895	-0.591679334475627	-0.567530028324384	0.154551430492977	0.631301921269943	JAX00438468	A_51_P328725	hri
0.432854761832223	-0.157758512911637	-0.338707841171022	0.538431084801077	-0.591682503887602	-0.567530102764084	0.15454276642014	0.631310848935568	JAX00438470	A_51_P328725	hri
0.432929599677959	-0.157766102900463	-0.338784310348098	0.53866169987906	-0.591753539038983	-0.567532626923467	0.154020998702199	0.631381483613554	JAX00438471	A_51_P328725	hri
0.432915336884334	-0.157823750465053	-0.338958700418177	0.538729711678136	-0.591808165738835	-0.567527607669257	0.153642746472332	0.631408003225489	JAX00075782	A_51_P328725	hri
0.432882700204465	-0.157694120272647	-0.338824244017126	0.538702798680723	-0.591725209741191	-0.567466282008346	0.153897529614383	0.631404948930085	JAX00075785	A_51_P328725	hri
0.433087473275584	-0.157685302192498	-0.338594876371418	0.539323942526764	-0.591891757501635	-0.567429134019164	0.153252054763425	0.631945432210284	JAX00438479	A_51_P328725	hri
0.433084666506631	-0.157710081546542	-0.338844081490855	0.53950312358957	-0.592105402501888	-0.56745201806553	0.152373180769156	0.632006241813742	JAX00438494	A_51_P328725	hri
0.432949984423027	-0.157375513723195	-0.338467915992892	0.539383255600594	-0.591792725831397	-0.567251337069172	0.152957420465712	0.631977718637597	JAX00438503	A_51_P328725	hri
0.432943897571352	-0.157367316372547	-0.338482977154741	0.539397974957053	-0.591803096526484	-0.56724578957696	0.152872678878442	0.631982927061872	JAX00438504	A_51_P328725	hri
0.432943515292476	-0.157324475534822	-0.338449924015219	0.539404133112527	-0.591801729890279	-0.56723364510254	0.152932137279335	0.631987997203874	JAX00211006	A_51_P328725	hri
0.43300711639765	-0.157300118957208	-0.338447930237591	0.539554945757739	-0.591840017120473	-0.567233511941666	0.15309992324495	0.631955889811004	JAX00438508	A_51_P328725	hri
0.4329780811527	-0.157313985139495	-0.338563775686284	0.53957620090414	-0.591861136746758	-0.567198468775992	0.153154205292078	0.63193809531037	JAX00075799	A_51_P328725	hri
0.432969480023196	-0.157248909138611	-0.338511550212446	0.539579229584635	-0.591844377713499	-0.567173766460453	0.153227089872387	0.631942822179299	JAX00438513	A_51_P328725	hri
0.433007731769745	-0.157390084763604	-0.338799826085614	0.539721862206684	-0.59207046611645	-0.567252350961527	0.152471806737777	0.631985786891304	JAX00438514	A_51_P328725	hri
0.432821981316683	-0.157138866138899	-0.338797003007836	0.538662550864734	-0.591982528111942	-0.567187779035233	0.153012380540774	0.631987162648644	JAX00438519	A_51_P328725	hri
0.432820774424921	-0.157142316439187	-0.338804800567997	0.538674432687818	-0.591984989690463	-0.567189534651859	0.153001823442516	0.631986503430146	JAX00075804	A_51_P328725	hri
0.432821255885277	-0.157139857619266	-0.338802229710939	0.538667265025786	-0.591984592145595	-0.567186898861872	0.153005257624611	0.631988101828975	JAX00075805	A_51_P328725	hri
0.432821244425356	-0.157139852136908	-0.338802269934634	0.538667299297892	-0.591984612710724	-0.567186890991382	0.153005269464552	0.63198815319483	JAX00438522	A_51_P328725	hri
0.432821229460139	-0.157139878503626	-0.338802374932385	0.538667397986664	-0.591984648317656	-0.567186878558368	0.153005100870937	0.631988167167703	JAX00438525	A_51_P328725	hri
0.432821217156111	-0.157139846165554	-0.338802392675151	0.538667430176352	-0.591984668492381	-0.567186862239531	0.153004955182129	0.631988179533246	JAX00438526	A_51_P328725	hri
0.432821172299686	-0.157139857113584	-0.338802457722881	0.538667446642968	-0.591984743291587	-0.567186842303588	0.153004975400941	0.631988181055537	JAX00438529	A_51_P328725	hri
0.432821122710253	-0.1571398691218	-0.338802523844741	0.538667461623671	-0.591984786013582	-0.567186822426714	0.153004992364049	0.631988182286999	JAX00438531	A_51_P328725	hri
0.432821104720097	-0.157139870254521	-0.338802598105583	0.538667472454474	-0.591984793927999	-0.567186818995699	0.153004928154195	0.631988186266479	JAX00188391	A_51_P328725	hri
0.432821059854154	-0.157139881206859	-0.338802663153228	0.538667488917683	-0.591984868726544	-0.567186799067519	0.153004948375304	0.631988187788561	JAX00438534	A_51_P328725	hri
0.432820910840864	-0.157139893519491	-0.338803551511587	0.538668214347957	-0.591984904745758	-0.567186800110203	0.153004995467299	0.631988160373215	JAX00438543	A_51_P328725	hri
0.432820889855186	-0.157139873636219	-0.338803579376529	0.538668235899829	-0.59198492914894	-0.567186785046754	0.153005037842644	0.631988169470769	JAX00438544	A_51_P328725	hri
0.432820766182439	-0.157139866834208	-0.33880420650655	0.538668599377381	-0.591984965593809	-0.567186780395547	0.153005075284572	0.631988174453543	JAX00075809	A_51_P328725	hri
0.432820721309871	-0.157139877789133	-0.33880427155303	0.538668615838958	-0.591985040392883	-0.567186760472465	0.153005095505357	0.631988175975556	JAX00438546	A_51_P328725	hri
0.432820652097813	-0.157139891644765	-0.338804673625109	0.538668664191088	-0.591985201006284	-0.567186749972961	0.153005173907103	0.631988157177684	JAX00075810	A_51_P328725	hri
0.432820639792532	-0.157139859307807	-0.338804691366408	0.53866869638113	-0.591985221181945	-0.567186733654949	0.153005028236579	0.631988169543104	JAX00438549	A_51_P328725	hri
0.432820572181392	-0.157139873058932	-0.338805104095897	0.538668744982117	-0.591985378898496	-0.567186723078998	0.153005100347937	0.631988151025318	JAX00075811	A_51_P328725	hri
0.432820448502441	-0.15713986625607	-0.338805731208185	0.538669108466795	-0.591985415344773	-0.567186718428548	0.153005137789146	0.631988156009884	JAX00075812	A_51_P328725	hri
0.432820416172239	-0.157139870890793	-0.33880581436101	0.538669171497909	-0.591985504047222	-0.567186728189425	0.153005127626169	0.631988169065587	JAX00438553	A_51_P328725	hri
0.432820404707791	-0.157139865408017	-0.338805854585988	0.538669205774794	-0.591985524613594	-0.567186720320194	0.153005139468051	0.631988220437413	JAX00438558	A_51_P328725	hri
0.432820393242976	-0.157139859925367	-0.338805894810932	0.538669240051824	-0.591985545179873	-0.567186712450916	0.153005151309871	0.631988271810854	JAX00438559	A_51_P328725	hri
0.432820275284852	-0.157139845530773	-0.338806370564235	0.538669579982147	-0.591985586480269	-0.567186699557673	0.153005228203121	0.631988268120083	JAX00075816	A_51_P328725	hri
0.432820150344745	-0.157139842606362	-0.338806854879858	0.53867014218721	-0.591985628987829	-0.56718668892349	0.153005280223949	0.6319882502654	JAX00438565	A_51_P328725	hri
0.432820126805973	-0.157139836935402	-0.338807030279941	0.538670187556785	-0.591985738987717	-0.567186682768783	0.153005339813456	0.631988271087986	JAX00438573	A_51_P328725	hri
0.432820081116856	-0.157139842917259	-0.338807205431867	0.538670295338083	-0.591985846628511	-0.567186679798629	0.153005382176192	0.631988273966582	JAX00438577	A_51_P328725	hri
0.432820035426723	-0.15713984889843	-0.338807380582286	0.538670403114932	-0.591985954267897	-0.567186676826946	0.153005424541009	0.631988276844206	JAX00438578	A_51_P328725	hri
0.432819918909752	-0.157139868446818	-0.338807867758214	0.538670454160501	-0.591986122565088	-0.567186677996436	0.153005507367902	0.631988256312913	JAX00438581	A_51_P328725	hri
0.432819877198757	-0.157139865002863	-0.338807955242599	0.538670485718775	-0.591986190692388	-0.56718667940263	0.15300552535853	0.63198827530184	JAX00438584	A_51_P328725	hri
0.432819764390698	-0.157139875474533	-0.338808005555713	0.538671206647726	-0.591986237753869	-0.56718668138476	0.153005519526599	0.631988251029612	JAX00438589	A_51_P328725	hri
0.432819744564615	-0.157139823194199	-0.338808117298344	0.538671234877261	-0.591986297667809	-0.567186678544133	0.153005468038059	0.631988269230794	JAX00438593	A_51_P328725	hri
0.432819701665892	-0.157139827412117	-0.338808301248076	0.538671369845217	-0.591986420589234	-0.567186680643648	0.153005424167916	0.631988288567121	JAX00438596	A_51_P328725	hri
0.432819690197784	-0.157139821929448	-0.338808341472368	0.538671404120536	-0.59198644115634	-0.567186672775068	0.153005436011959	0.631988339938926	JAX00438597	A_51_P328725	hri
0.432819667035523	-0.157139807590588	-0.338808422592245	0.53867146374782	-0.591986522869652	-0.567186661279684	0.153005426929719	0.631988352781039	JAX00438602	A_51_P328725	hri
0.432819654728699	-0.157139775250653	-0.338808440333409	0.53867149593766	-0.591986543046439	-0.567186644962662	0.153005281256803	0.631988365145954	JAX00438604	A_51_P328725	hri
0.432819589083645	-0.157139789508027	-0.338808837073313	0.538671543346996	-0.591986700234658	-0.567186635959442	0.153005308922355	0.631988346058081	JAX00075821	A_51_P328725	hri
0.432819580875132	-0.157139822516226	-0.338808988116867	0.538671669159354	-0.591986766361573	-0.567186623488089	0.153005273594722	0.631988345027677	JAX00438606	A_51_P328725	hri
0.432819539028383	-0.157139819219712	-0.338809076056365	0.53867170889934	-0.591986834791993	-0.56718662462885	0.153005291965972	0.631988369268385	JAX00438611	A_51_P328725	hri
0.432819527558488	-0.157139813736823	-0.338809116280464	0.538671743173748	-0.591986855358913	-0.567186616760441	0.153005303810391	0.631988420641379	JAX00438612	A_51_P328725	hri
0.43281949298272	-0.15713982606017	-0.338809357893624	0.538671921092409	-0.591986994237307	-0.567186627856061	0.153005289705224	0.631988428856437	JAX00438627	A_51_P328725	hri
0.432819388412159	-0.157139809207238	-0.338809777707977	0.538671959539734	-0.591987163126665	-0.567186631603848	0.153005363049906	0.63198841361835	JAX00438628	A_51_P328725	hri
0.432819371622053	-0.157139778138327	-0.338809836624378	0.538671998623796	-0.591987192464463	-0.567186616203933	0.153005389172094	0.631988427407138	JAX00438633	A_51_P328725	hri
0.432819305961428	-0.157139792393744	-0.338810233365938	0.538672046019276	-0.591987349652664	-0.567186607198763	0.153005416848604	0.631988408316103	JAX00075828	A_51_P328725	hri
0.432819274099643	-0.15713978054494	-0.33881031911282	0.538672108342857	-0.591987429513033	-0.567186597591108	0.153005335872356	0.63198842299733	JAX00438636	A_51_P328725	hri
0.43281912507354	-0.157139792850649	-0.338811207335378	0.538672833802071	-0.591987465541735	-0.567186598635246	0.153005382956955	0.631988395578939	JAX00438642	A_51_P328725	hri
0.4328191127668	-0.157139760503606	-0.33881122507268	0.538672865994053	-0.591987485717777	-0.567186582317648	0.153005237277675	0.63198840794461	JAX00438645	A_51_P328725	hri
0.432819075854999	-0.157139755078341	-0.338811287582243	0.538672881553283	-0.591987559046631	-0.56718656112466	0.153005258666329	0.631988409890599	JAX00438647	A_51_P328725	hri
0.432818957407899	-0.157139734609496	-0.338811658658731	0.53867312179319	-0.591987662785046	-0.567186554699485	0.15300532320445	0.631988407992393	JAX00438648	A_51_P328725	hri
0.432818838424249	-0.157139719455166	-0.338812133824498	0.538673442284053	-0.591987703773187	-0.567186541764121	0.153005399585023	0.631988397258425	JAX00438652	A_51_P328725	hri
0.432818795519029	-0.157139723670599	-0.338812317766708	0.538673577249802	-0.591987826690409	-0.56718654386404	0.153005355717563	0.63198841659648	JAX00438653	A_51_P328725	hri
0.432818700363222	-0.157139726156433	-0.338812689990513	0.538673771277565	-0.591987893958744	-0.567186529152661	0.15300537368486	0.631988422702467	JAX00438657	A_51_P328725	hri
0.432818688889818	-0.157139720672776	-0.338812730213401	0.538673805549256	-0.591987914526982	-0.567186521284573	0.153005385530985	0.631988474072137	JAX00438658	A_51_P328725	hri
0.432818676583032	-0.157139688322988	-0.33881274794942	0.538673837741043	-0.591987934702639	-0.567186504966922	0.153005239852366	0.631988486437841	JAX00438659	A_51_P328725	hri
0.43281855759454	-0.157139673164226	-0.338813223104185	0.538674158230066	-0.591987975689716	-0.567186492031144	0.153005316240263	0.631988475702043	JAX00438665	A_51_P328725	hri
0.432818491920471	-0.157139687414949	-0.338813619827708	0.538674205618734	-0.591988132879179	-0.567186483026126	0.153005343929908	0.631988456609413	JAX00075831	A_51_P328725	hri
0.432818487795404	-0.157139732536373	-0.338813691908791	0.538674234168564	-0.59198816840772	-0.567186471534749	0.153005356713266	0.631988461042939	JAX00075832	A_51_P328725	hri
0.432818470864975	-0.157139701630235	-0.338813750973341	0.538674273229232	-0.591988197889638	-0.567186453656214	0.1530053857179	0.631988474455846	JAX00438668	A_51_P328725	hri
0.432818437494609	-0.157139699972909	-0.338813878643231	0.538674355446198	-0.591988288527898	-0.567186465153258	0.153005416718878	0.63198849042326	JAX00438674	A_51_P328725	hri
0.432818395641718	-0.157139696671986	-0.338813966575861	0.53867439517198	-0.591988356956665	-0.567186466288413	0.153005435097353	0.63198851465648	JAX00438676	A_51_P328725	hri
0.432818356255649	-0.157139682124366	-0.338814053163551	0.538674447642664	-0.591988438267041	-0.567186466008177	0.15300542292896	0.631988527561409	JAX00438682	A_51_P328725	hri
0.432818288921679	-0.157139695956887	-0.338814465084581	0.538674496272875	-0.591988595952633	-0.567186455793105	0.153005498046194	0.631988508571525	JAX00438684	A_51_P328725	hri
0.432818223235944	-0.157139710206792	-0.338814861805095	0.538674543652404	-0.591988753140745	-0.567186446786638	0.153005525743911	0.631988489476033	JAX00075840	A_51_P328725	hri
0.433049247605705	-0.157170339419733	-0.338958975755272	0.538753057540388	-0.592220408724097	-0.566993078730388	0.152742494111662	0.631999671962091	JAX00438687	A_51_P328725	hri
0.432881847574096	-0.157174627455781	-0.339442218924447	0.538847555214294	-0.592419000493168	-0.5669577320711	0.152770449291692	0.631973917280254	JAX00075841	A_51_P328725	hri
0.432805257330151	-0.157192527215075	-0.339492696418614	0.538738198231576	-0.592405237222788	-0.566949163660335	0.152617363362031	0.632066501369427	JAX00438696	A_51_P328725	hri
0.432809189810886	-0.157220887764861	-0.339505743079372	0.53882467889252	-0.59240157147127	-0.56694729797649	0.152565452640119	0.632064052274071	JAX00438698	A_51_P328725	hri
0.43281454075136	-0.15722535737571	-0.339515785378095	0.538804428634203	-0.592399155918362	-0.566940023466316	0.152555201382329	0.632053764214979	JAX00075844	A_51_P328725	hri
0.432831822208508	-0.157329595930018	-0.33971067601011	0.538891477055675	-0.592532412550413	-0.566988595201692	0.152029882884854	0.632077947140012	JAX00211022	A_51_P328725	hri
0.432450286280291	-0.157399829947595	-0.339924943654528	0.54052008005363	-0.592588006368008	-0.567004744327643	0.151965976303244	0.631927648726196	JAX00438706	A_51_P328725	hri
0.432495427999232	-0.157355852494095	-0.341713109167474	0.540845631030569	-0.592626141312805	-0.566995225079763	0.152140919405594	0.631965789720902	JAX00438708	A_51_P328725	hri
0.432202529751588	-0.157338045177016	-0.3420804668398	0.541004603619997	-0.592782836566115	-0.566920895330109	0.15220836670091	0.631925031380533	JAX00075848	A_51_P328725	hri
0.432155672817351	-0.157441743647485	-0.342034603888122	0.540962115496186	-0.592769837053307	-0.566911330401154	0.152970496539105	0.63190501921403	JAX00211023	A_51_P328725	hri
0.43215167402354	-0.157486973888184	-0.342060862716695	0.540980050326525	-0.592797924137443	-0.566916137505497	0.153090459297236	0.631908905614725	JAX00211024	A_51_P328725	hri
0.432149378373437	-0.157431205449104	-0.342047088684894	0.540992777839062	-0.592786861544508	-0.566899011614432	0.152768961841857	0.631916065849396	JAX00438714	A_51_P328725	hri
0.432218739322404	-0.157404044877715	-0.342057250166122	0.541164526943374	-0.592851604129918	-0.566903746226516	0.152941852870023	0.631895849943887	JAX00438716	A_51_P328725	hri
0.43219461941457	-0.15735125412162	-0.341985857192771	0.540984006605963	-0.592776893011654	-0.566818735229448	0.1530171114943	0.631917751250985	JAX00438723	A_51_P328725	hri
0.432193181722123	-0.157341127148259	-0.341982619127795	0.540988376056628	-0.592778929034071	-0.566815180531792	0.153008970486559	0.631919834755521	JAX00438724	A_51_P328725	hri
0.432163349411599	-0.157310446664546	-0.342162726695337	0.541135962074123	-0.59291108860507	-0.5668178993177	0.153039999561942	0.631916790923897	JAX00075852	A_51_P328725	hri
0.432122607892751	-0.157309562084895	-0.342336530327476	0.541267228868211	-0.593038654350219	-0.566822550828138	0.153013504432941	0.631933475091397	JAX00075853	A_51_P328725	hri
0.432099477889808	-0.157348071995629	-0.34232702355564	0.541239931573632	-0.593017622415868	-0.566818749196514	0.152942724330505	0.631955648545491	JAX00075854	A_51_P328725	hri
0.432132354041252	-0.157468847202864	-0.342386482977193	0.541618669562368	-0.59303421740268	-0.5668230127731	0.152720908145681	0.631952507073855	JAX00075855	A_51_P328725	hri
0.432083458592531	-0.157461629041666	-0.342620874955076	0.541795198744634	-0.593214081595869	-0.566831551415081	0.152700093689093	0.631971791471815	JAX00438727	A_51_P328725	hri
0.431993463743109	-0.157429534707165	-0.342552517448115	0.541816167254983	-0.593146589032212	-0.566910945984263	0.152693569061947	0.631970971083089	JAX00438729	A_51_P328725	hri
0.43199704252588	-0.15743360662608	-0.34261260351882	0.541824345437897	-0.593192993351115	-0.56687138816972	0.15268741501466	0.631972837383628	JAX00211028	A_51_P328725	hri
0.431950008465464	-0.157422676717802	-0.34265340760661	0.541845420945275	-0.593254875544585	-0.566886557075977	0.152711704173353	0.631981344667344	JAX00075859	A_51_P328725	hri
0.431991966885223	-0.157466639803401	-0.342894160977299	0.541957667170789	-0.593558728165674	-0.566821238769386	0.152663843482288	0.63202171578075	JAX00438738	A_51_P328725	hri
0.432033895118365	-0.157477097552947	-0.34311412981709	0.541846490649452	-0.59359492219834	-0.566649968355247	0.152929951384711	0.631979648720019	JAX00075862	A_51_P328725	hri
0.431733086573646	-0.157442565193646	-0.343347169132674	0.542024543380358	-0.593747683498654	-0.566578888389387	0.152913536008452	0.631975407903941	JAX00075864	A_51_P328725	hri
0.43198737985297	-0.157505427806003	-0.343668999290467	0.541859366968474	-0.593824437702318	-0.56665724304751	0.152994812362442	0.631953616207669	JAX00075865	A_51_P328725	hri
0.431893466464684	-0.157526516315993	-0.343583387447466	0.541892355689249	-0.593734126087919	-0.566717052748643	0.15303957238885	0.631950444929275	JAX00211029	A_51_P328725	hri
0.431890962761959	-0.157579490308121	-0.343673637260335	0.541922354249658	-0.593775903384318	-0.56673331943678	0.152763500426162	0.631956717370152	JAX00211030	A_51_P328725	hri
0.43186847838508	-0.157591713023542	-0.343768780171845	0.54191811452162	-0.593802301267423	-0.566714530661327	0.152777132980688	0.631933394103994	JAX00438753	A_51_P328725	hri
0.431868692863952	-0.157620627742169	-0.343804999610861	0.54196335787382	-0.593818506663773	-0.566711738777108	0.152776834590594	0.631915776654179	JAX00438756	A_51_P328725	hri
0.431848140299071	-0.157618732324523	-0.343843554674453	0.541979621238415	-0.593850164861365	-0.566710318575754	0.152787421816524	0.631926488888516	JAX00438763	A_51_P328725	hri
0.431674875951441	-0.157559148570003	-0.343921325586278	0.542165765497735	-0.593929880044741	-0.566731403662206	0.152789594987318	0.631944412395239	JAX00075868	A_51_P328725	hri
0.431659063802866	-0.157557122278587	-0.343934216061237	0.5421770234447	-0.593940794862296	-0.566728337256182	0.152787912549949	0.631944825760133	JAX00438768	A_51_P328725	hri
0.431668477087725	-0.157560699950865	-0.343944610878041	0.542168120593117	-0.593938570871802	-0.566730204390559	0.152789391717801	0.631943164983157	JAX00438769	A_51_P328725	hri
0.431664601379507	-0.157561458215013	-0.343965899219987	0.542168851059979	-0.593947015299505	-0.56672981477768	0.152791984916158	0.63194196836575	JAX00438770	A_51_P328725	hri
0.431713118194267	-0.157549039087256	-0.343964456475721	0.542143260264385	-0.593940732569443	-0.566716124802409	0.152769167928051	0.631933144273344	JAX00438771	A_51_P328725	hri
0.431644939969473	-0.157513316024562	-0.34399690529837	0.542253204306805	-0.593964126227762	-0.566721044545768	0.152758985770271	0.631914130070392	JAX00438775	A_51_P328725	hri
0.431660752171383	-0.157526035812844	-0.344056082479341	0.542261969557672	-0.593963426916599	-0.566718145818433	0.152740988696761	0.63192235326041	JAX00438776	A_51_P328725	hri
0.43165424589766	-0.157550096654791	-0.344108046098693	0.542281065064588	-0.593983791457735	-0.566722729972997	0.152554785429617	0.631926523582919	JAX00438779	A_51_P328725	hri
0.431482967857399	-0.157484784225096	-0.344296441709736	0.54243291338275	-0.593945916255485	-0.566755966805671	0.152532327776451	0.631945178934432	JAX00075869	A_51_P328725	hri
0.43148086206527	-0.157485603947692	-0.344297651973784	0.542431717692182	-0.593953263793479	-0.566758341548992	0.152532546238696	0.63194484649637	JAX00075870	A_51_P328725	hri
0.4314866410043	-0.157498586857298	-0.344425085782443	0.542395256085679	-0.594091930107803	-0.566805014766383	0.152501345298902	0.631945451276435	JAX00075871	A_51_P328725	hri
0.431538595751833	-0.157446453338314	-0.344421505689279	0.542431205137554	-0.594080829400246	-0.566673614941854	0.152591218736257	0.631943373555097	JAX00211032	A_51_P328725	hri
0.431518422520565	-0.157448165017806	-0.344490917606951	0.542481391102403	-0.594127836358453	-0.566673316986009	0.152579659182196	0.631951653473049	JAX00438789	A_51_P328725	hri
0.431467199002497	-0.157458976986533	-0.344429501844867	0.542510989066037	-0.594167606738913	-0.566683897667187	0.152764055644456	0.631960158793074	JAX00438790	A_51_P328725	hri
0.431475976318991	-0.157428391696005	-0.344456894162335	0.542541279192494	-0.594214138978522	-0.566666242507861	0.152865579562274	0.631940231112172	JAX00438791	A_51_P328725	hri
0.43141058317398	-0.157430758660756	-0.344588226404971	0.542686319923692	-0.594315433189873	-0.566665353318133	0.15284837656641	0.631954702680333	JAX00438794	A_51_P328725	hri
0.43139690914803	-0.157416261293252	-0.344570600234947	0.542706213691505	-0.594298824645294	-0.566696032803602	0.152688947421261	0.631960595478859	JAX00438805	A_51_P328725	hri
0.431382612512696	-0.157427322082786	-0.344610478916979	0.542708943525068	-0.594328458024695	-0.566677255653744	0.15269744932913	0.631962312584307	JAX00438810	A_51_P328725	hri
0.431338205859068	-0.1574163874863	-0.344809699659086	0.542767145525649	-0.594437090095011	-0.566680031477562	0.15274169418851	0.631963900267611	JAX00438815	A_51_P328725	hri
0.431327621859573	-0.157409355965038	-0.345058666306104	0.542758155555167	-0.594435703950156	-0.566674555792625	0.152781407632633	0.631963614403495	JAX00438817	A_51_P328725	hri
0.431326247988644	-0.157368435733883	-0.345029716257305	0.542764354192145	-0.594436326179531	-0.566663856850242	0.152819129132562	0.631968383522594	JAX00438819	A_51_P328725	hri
0.431322597298382	-0.157368576442692	-0.345079565612625	0.54277614711208	-0.594442693174135	-0.566662609076876	0.152824737632899	0.631968197382196	JAX00438822	A_51_P328725	hri
0.431337212827233	-0.157373138577968	-0.345178194584112	0.542802301491924	-0.594533455152758	-0.566609056385922	0.152812188583264	0.631976453855357	JAX00438827	A_51_P328725	hri
0.431178760015058	-0.157448901897079	-0.345166320263102	0.542783378628854	-0.594483596870539	-0.566701795509214	0.152979995064788	0.631974919485415	JAX00438829	A_51_P328725	hri
0.43123844956087	-0.157417074601814	-0.345191093325801	0.542795332236228	-0.594525086739632	-0.566644375105875	0.152908505408371	0.6319739826494	JAX00438830	A_51_P328725	hri
0.431232478907252	-0.15741864285576	-0.345221809231824	0.542800930885737	-0.594825595681335	-0.566639065878529	0.152919119823893	0.631973490631696	JAX00438837	A_51_P328725	hri
0.43108633154645	-0.157449581205845	-0.345998635228745	0.544338734561401	-0.595545026986625	-0.566742462486282	0.152955108282032	0.632184678691303	JAX00438843	A_51_P328725	hri
0.430837918687366	-0.157467849155014	-0.346260562060894	0.543624758009345	-0.59549175675083	-0.566565576599094	0.153992611993177	0.631968602183766	JAX00075882	A_51_P328725	hri
0.430745114334999	-0.157455432636742	-0.346264389203915	0.54361595306492	-0.595485021415354	-0.566614531374121	0.154082209905305	0.631968941517149	JAX00438850	A_51_P328725	hri
0.430578199594963	-0.157439600626702	-0.346592923764209	0.543670031509023	-0.595575339602847	-0.56663434224656	0.154140971882632	0.631986125508862	JAX00075883	A_51_P328725	hri
0.430497793169146	-0.157478054142047	-0.346594090952326	0.543665563138595	-0.595565652562301	-0.566684042952559	0.154224904972091	0.631987838883928	JAX00438852	A_51_P328725	hri
0.430494578364186	-0.157487743612532	-0.346613136167264	0.543671269832534	-0.595571236012163	-0.566685435147996	0.154155211577856	0.631988799545132	JAX00438853	A_51_P328725	hri
0.430468073043385	-0.157483091267322	-0.346624827791749	0.543677121759078	-0.595584511023272	-0.566698733080633	0.154153296348007	0.63199128229941	JAX00438855	A_51_P328725	hri
0.430435014759677	-0.157498989216815	-0.346624308073298	0.543674850920587	-0.595579215004018	-0.566719742210161	0.154187757437314	0.63199196779222	JAX00438858	A_51_P328725	hri
0.430437887308715	-0.157500803122826	-0.346650883358281	0.543677356358632	-0.595598270561113	-0.566700827904701	0.154186620876753	0.631992579019543	JAX00211039	A_51_P328725	hri
0.430432257278672	-0.157504652349751	-0.346673037823753	0.543687974057947	-0.595607435499093	-0.566700059622275	0.154088191545058	0.63199535141202	JAX00211040	A_51_P328725	hri
0.430603740788858	-0.157913774944987	-0.346910851872565	0.545091548248477	-0.595817079643494	-0.566756462657313	0.153219293197255	0.632023573794788	JAX00075886	A_51_P328725	hri
0.430492003791937	-0.157839875174548	-0.34680906572502	0.544294274460487	-0.596301273868017	-0.566630671643374	0.153433878633889	0.631904783236393	JAX00075889	A_51_P328725	hri
0.430443337759691	-0.157830960333332	-0.346946500174239	0.54428490531394	-0.596355738821474	-0.566632364002536	0.153473058399239	0.631910145651199	JAX00438871	A_51_P328725	hri
0.430430161523655	-0.157833435015445	-0.346964352839671	0.544289778095347	-0.596532488870389	-0.566625716934145	0.153457108426922	0.631925552521368	JAX00075890	A_51_P328725	hri
0.430483495527856	-0.157840141864954	-0.347214091563954	0.544377668959148	-0.596821573947271	-0.566531213168308	0.153423440502469	0.631958970549719	JAX00075891	A_51_P328725	hri
0.430425356761944	-0.157649248748177	-0.347143940507322	0.544321789230596	-0.596673399949459	-0.566461733561664	0.1530624979623	0.631943015176346	JAX00438886	A_51_P328725	hri
0.430428580684901	-0.157651509590418	-0.347186064471741	0.54435703904272	-0.596688086935641	-0.566459706655622	0.153055973835421	0.631940195272005	JAX00075893	A_51_P328725	hri
0.430425298379579	-0.157649873370384	-0.347184157481418	0.544359083819033	-0.596688200577127	-0.566463946556909	0.153055324214962	0.631940694824515	JAX00438887	A_51_P328725	hri
0.430425043432796	-0.157649818967307	-0.347184464481435	0.544359166653849	-0.596688614462391	-0.566463871118501	0.1530554504401	0.631940703704948	JAX00438889	A_51_P328725	hri
0.43044019589657	-0.157682171691193	-0.347277569286537	0.544374883329828	-0.596768403421317	-0.566399519058864	0.153071934538128	0.631945876770896	JAX00438890	A_51_P328725	hri
0.43038734751474	-0.157655075496673	-0.347905419882967	0.544310366076687	-0.596881076315943	-0.566412084239239	0.153022097933867	0.631958293739895	JAX00075895	A_51_P328725	hri
0.430382802635673	-0.157722882523887	-0.347744459337752	0.544339397076892	-0.598197769061859	-0.566350237613772	0.152565472945448	0.631950815090873	JAX00438897	A_51_P328725	hri
0.430416440870241	-0.158019903687105	-0.34780194305324	0.544714028056751	-0.598228642678032	-0.566335523061214	0.152347394536977	0.631956300298723	JAX00075897	A_51_P328725	hri
0.430405805929216	-0.158048195904541	-0.347776001159908	0.544725925711297	-0.599391600459646	-0.566299015891712	0.152149412341866	0.63195022721573	JAX00438904	A_51_P328725	hri
0.43036976879745	-0.158024625351057	-0.347794863778913	0.544652369701514	-0.599410682097461	-0.566305595836032	0.152261528777102	0.631914123315438	JAX00438910	A_51_P328725	hri
0.43036101597012	-0.158023414656556	-0.347814455087617	0.544661842210155	-0.599423851234304	-0.566306387233436	0.152265782385791	0.631914978576979	JAX00438913	A_51_P328725	hri
0.43036089560899	-0.158023517051477	-0.347812693394545	0.544653848488241	-0.599437912759522	-0.566305035370772	0.152275670027513	0.631913037953647	JAX00438915	A_51_P328725	hri
0.430360813692669	-0.158023315236517	-0.347812783627179	0.544654000683979	-0.599438066460329	-0.56630496463783	0.152274680295463	0.631913097448361	JAX00438917	A_51_P328725	hri
0.430381462953909	-0.158153119852178	-0.348046434303702	0.544755658005704	-0.599627244515944	-0.56636497848311	0.151651648681367	0.631942928332363	JAX00438920	A_51_P328725	hri
0.430401467168398	-0.158125981487299	-0.348186126453403	0.544795100523736	-0.601706371996682	-0.566345522858359	0.151779372703253	0.631948359307223	JAX00438928	A_51_P328725	hri
0.429945617133118	-0.158320097768766	-0.348117593527848	0.544688618391441	-0.601466787502826	-0.566549508642221	0.152233890563797	0.631924630273117	JAX00438945	A_51_P328725	hri
0.429945507744893	-0.158320132413722	-0.348117887869069	0.544688753885553	-0.601467276227889	-0.566549336436247	0.152234033626788	0.631924640466142	JAX00438946	A_51_P328725	hri
0.430061244635673	-0.158252650531724	-0.348165706947288	0.544718484651454	-0.601570383624065	-0.566475801666272	0.152098845374126	0.631926779512312	JAX00438947	A_51_P328725	hri
0.429982938464261	-0.158277504913251	-0.348186191814441	0.544711591592118	-0.601588840890432	-0.566494249656976	0.15216000401429	0.631925032432346	JAX00438954	A_51_P328725	hri
0.429960964764576	-0.158268212745668	-0.348237729278452	0.544736630344055	-0.601656807816791	-0.566485380183866	0.152155436250749	0.631932215563594	JAX00438964	A_51_P328725	hri
0.429958330579048	-0.158199443594583	-0.348178875834653	0.544736201223239	-0.601650807498754	-0.566467465493992	0.152259449345898	0.631936426461395	JAX00438967	A_51_P328725	hri
0.429956838976343	-0.15819933366831	-0.348182824474725	0.544737561247959	-0.601652300349015	-0.566467598913329	0.152259819127432	0.631936478191613	JAX00075906	A_51_P328725	hri
0.429979914271754	-0.158205912405844	-0.348299091552225	0.54476137380335	-0.601778839129229	-0.566402248812258	0.152255609752561	0.631946021640602	JAX00438968	A_51_P328725	hri
0.429987936325237	-0.158212038251358	-0.348302445883528	0.544778729802795	-0.603014676287292	-0.566378231903457	0.152170020385601	0.631944388129158	JAX00438976	A_51_P328725	hri
0.429979950768265	-0.158202923542501	-0.348215310369925	0.544853515443697	-0.60346136991567	-0.566409174247624	0.152169031495269	0.631947473755869	JAX00438978	A_51_P328725	hri
0.42997505638232	-0.158202028041785	-0.348225701651909	0.544855865011061	-0.60348802840892	-0.566409390746483	0.152174398354769	0.631947729458552	JAX00075909	A_51_P328725	hri
0.430004511156344	-0.158209239355221	-0.348368662672366	0.544892813698013	-0.603692059826766	-0.566320694218534	0.152256101472976	0.631961601060949	JAX00438980	A_51_P328725	hri
0.429762282583863	-0.158099971438975	-0.348359686296577	0.543821053389535	-0.604406970440052	-0.566324842947727	0.151991939621678	0.632056532370726	JAX00438989	A_51_P328725	hri
0.429758966649494	-0.158099656689022	-0.348371354209201	0.543828641663031	-0.604419865261272	-0.56632544378682	0.151992198609044	0.632057068763983	JAX00438990	A_51_P328725	hri
0.429822972207751	-0.158179910382435	-0.348576958052103	0.544328591013452	-0.604671498940331	-0.566403776151356	0.151577408164686	0.632117256653413	JAX00438994	A_51_P328725	hri
0.429782753654422	-0.158001250014485	-0.348385952636581	0.544280346208847	-0.604541548333636	-0.56632995115939	0.151861285483671	0.632108297624761	JAX00439004	A_51_P328725	hri
0.429766997884539	-0.157995646562367	-0.348432690553669	0.544351584341275	-0.604588059669525	-0.566341227320411	0.151856474698734	0.63212291126473	JAX00439005	A_51_P328725	hri
0.429846635464588	-0.158008689085617	-0.348441031944939	0.544455449979572	-0.604629694132693	-0.566325561418197	0.151814009547594	0.632101840366876	JAX00439010	A_51_P328725	hri
0.429846371588579	-0.158008600968885	-0.348441508949972	0.544455920440391	-0.604630369532907	-0.566325119858607	0.151814131512326	0.632101987249507	JAX00439011	A_51_P328725	hri
0.429866160130343	-0.157952117782817	-0.348617957163358	0.544458501394492	-0.60449777903804	-0.566334552714353	0.153236857754124	0.632113603917225	JAX00439012	A_51_P328725	hri
0.429802360911374	-0.157968749973685	-0.34866535920412	0.544363598089703	-0.604509017147552	-0.566333769432442	0.153105175033724	0.632193737547627	JAX00439020	A_51_P328725	hri
0.42980403217083	-0.157967477931107	-0.348664145631371	0.544369004531431	-0.604508848097272	-0.566332965195838	0.15311301802063	0.632191906666297	JAX00439021	A_51_P328725	hri
0.429854849334118	-0.157975734656668	-0.348879683695687	0.544432579457746	-0.604797901613599	-0.566235536604331	0.153090009209132	0.632217992025708	JAX00439023	A_51_P328725	hri
0.429746466383381	-0.157920093594895	-0.348970129246321	0.544378408839283	-0.604894393806473	-0.566228015914425	0.153248129075246	0.632181663318093	JAX00439033	A_51_P328725	hri
0.429677918189801	-0.15793672664061	-0.349018783137737	0.544280147150851	-0.604901622914297	-0.566225390135409	0.153115628430687	0.632264641673898	JAX00439043	A_51_P328725	hri
0.429660773551864	-0.157937458254276	-0.349017828751445	0.544278073221351	-0.604902890445723	-0.566236866483506	0.15311661070538	0.632265162513611	JAX00439044	A_51_P328725	hri
0.429715979169301	-0.157772334954404	-0.34904162927852	0.544608808495365	-0.604988984925618	-0.566247700296841	0.152983092560044	0.632280061364956	JAX00439045	A_51_P328725	hri
0.429683429134886	-0.157780622270722	-0.349070624247384	0.544604920640377	-0.60499710498357	-0.566241746356761	0.152970852784957	0.632276434945944	JAX00211047	A_51_P328725	hri
0.429581621393715	-0.157776769982638	-0.349209182861845	0.544674500046935	-0.605277601371873	-0.566273581468821	0.152956585033544	0.632287611505363	JAX00075920	A_51_P328725	hri
0.429601479567307	-0.157792722194119	-0.349210543063138	0.544683515241128	-0.605437237504068	-0.56626455468525	0.153012115919664	0.632261538413801	JAX00439056	A_51_P328725	hri
0.429597714818441	-0.157793130748529	-0.349223699784657	0.544683253649074	-0.605454007954175	-0.566263496379671	0.153014014446894	0.632259415719581	JAX00439058	A_51_P328725	hri
0.429593478570939	-0.157792498407659	-0.349228099440906	0.544669780250207	-0.605457961527093	-0.566262596839293	0.153026340707905	0.63225808314689	JAX00439061	A_51_P328725	hri
0.429581053468336	-0.157796226184728	-0.349239767150415	0.544657995612905	-0.605455037810628	-0.566262009834305	0.153042249505222	0.632256605529784	JAX00439063	A_51_P328725	hri
0.429593491043491	-0.157786386423017	-0.349230255319201	0.544698948413196	-0.605454131252257	-0.566255927811927	0.153101691874901	0.632243173022053	JAX00439064	A_51_P328725	hri
0.429589776999899	-0.157781953634821	-0.349326191659568	0.544734237263661	-0.605593125379289	-0.566223360219559	0.153087818923153	0.632255863782948	JAX00211048	A_51_P328725	hri
0.429622799053306	-0.157758222293463	-0.349816701221607	0.544801663104778	-0.60636827341708	-0.566169686377632	0.152904285446391	0.632257334821055	JAX00075921	A_51_P328725	hri
0.429640970131707	-0.157769568495821	-0.349845524276825	0.544868459437416	-0.606451940310516	-0.566173884655516	0.152835600479379	0.632269189342432	JAX00075923	A_51_P328725	hri
0.429650084918809	-0.157773313017504	-0.34985678987946	0.544886250566537	-0.606472924161893	-0.566173791014725	0.152814948663361	0.632272636863349	JAX00439072	A_51_P328725	hri
0.429648991586981	-0.157773131370917	-0.349860226039621	0.544886999540573	-0.606474968496501	-0.566173941379268	0.15281532026399	0.632272720893249	JAX00439073	A_51_P328725	hri
0.429652643796083	-0.157770451808155	-0.349857258363797	0.544898236621219	-0.606474343275724	-0.566172304664896	0.152831753428137	0.632268537173746	JAX00439074	A_51_P328725	hri
0.429647945192794	-0.157768871751236	-0.349871666760222	0.544902581269974	-0.606492942062207	-0.566166576327221	0.152829745338975	0.632269777881921	JAX00211050	A_51_P328725	hri
0.429632034733319	-0.157763664168801	-0.349891682068743	0.544850771681501	-0.606515876184841	-0.566165639433482	0.15284992630579	0.63227066948809	JAX00439076	A_51_P328725	hri
0.429636995405328	-0.157760437461773	-0.349879079338888	0.544857847961487	-0.606635207286203	-0.566163064732327	0.152844930372657	0.632270990339679	JAX00439082	A_51_P328725	hri
0.429636642686614	-0.157760472806998	-0.349879368137232	0.544857882082131	-0.606635748177445	-0.566163063055407	0.152845060839796	0.632270999378979	JAX00439083	A_51_P328725	hri
0.420715231512728	-0.156524172801036	-0.360423614124936	0.542786343015485	-0.610895434651272	-0.567929581489609	0.156030123621803	0.63410229796683	JAX00439084	A_51_P328725	hri
0.421190288929076	-0.156656904574675	-0.364299740196041	0.546876300837734	-0.614206621653792	-0.567315355777526	0.155528922932091	0.633314303129632	JAX00075926	A_51_P328725	hri
0.420858827595162	-0.156770074943682	-0.364491944555591	0.545766858116718	-0.613997604142495	-0.567105427415696	0.156579618618383	0.633266374401305	JAX00188395	A_51_P328725	hri
0.420930601581918	-0.157398300250412	-0.364856664453962	0.546961693163633	-0.614750558701212	-0.567096398567571	0.15601986329422	0.633317778675087	JAX00188396	A_51_P328725	hri
0.421266498898908	-0.1574397684317	-0.364991160611966	0.547445091305944	-0.617396070741338	-0.566798494432091	0.156307937553534	0.633013087192334	JAX00075929	A_51_P328725	hri
0.421076627157884	-0.15750035860321	-0.365116410579053	0.547135466039096	-0.617271055207296	-0.56675154569312	0.155948788006066	0.633175946637301	JAX00439089	A_51_P328725	hri
0.420564778934872	-0.157551550271307	-0.366484577291526	0.547965182116298	-0.618173742294257	-0.56682900462564	0.155033646039762	0.633686358758302	JAX00439091	A_51_P328725	hri
0.420681074492943	-0.157454119945298	-0.366847629678542	0.548467711205209	-0.620821197698817	-0.566391040274035	0.156452058354307	0.633853618950376	JAX00439095	A_51_P328725	hri
0.422625381731404	-0.157605457381462	-0.367439291297484	0.551398205307492	-0.624391852818864	-0.565698915554001	0.155718481072848	0.633075775101711	JAX00075931	A_51_P328725	hri
0.422593315928339	-0.157549445109406	-0.367496045432058	0.551454653628499	-0.624621884179417	-0.565690048813757	0.155125367237406	0.633088211059966	JAX00439096	A_51_P328725	hri
0.422351788465569	-0.15742314259017	-0.368031104171652	0.552097662646123	-0.628187457488588	-0.565710118014648	0.154561981124075	0.633332889128709	JAX00439097	A_51_P328725	hri
0.424324883383577	-0.155943160347278	-0.369630368888984	0.553656146298437	-0.636109755454507	-0.564015873148632	0.150885468692059	0.633778685677095	JAX00439103	A_51_P328725	hri
0.423967646407665	-0.154735981072209	-0.368404431012502	0.553188656980806	-0.634857432063584	-0.563470520248394	0.151564374272748	0.633543512845212	JAX00439111	A_51_P328725	hri
0.423870523413156	-0.15367162819486	-0.367226368115513	0.55287634446699	-0.633687797026346	-0.563076727612519	0.152483724010794	0.633429184547674	JAX00439113	A_51_P328725	hri
0.422160104137914	-0.15165953497535	-0.368451548769652	0.554531596261291	-0.642562327505581	-0.562617716259284	0.149236544749188	0.63346083311114	JAX00439114	A_51_P328725	hri
0.419759555607533	-0.151176653379763	-0.371727963532922	0.555014128953476	-0.649667423302942	-0.562710915832191	0.15008741385113	0.633581595829309	JAX00439121	A_51_P328725	hri
0.419595031990053	-0.149747870147288	-0.370521004012175	0.554962716380101	-0.649391301337791	-0.562269909096475	0.148315429350193	0.633592392091444	JAX00439122	A_51_P328725	hri
0.419679460697141	-0.148092221552787	-0.368666881748383	0.55472306891773	-0.648199039428935	-0.561721349520017	0.147385594683497	0.633554895618005	JAX00439127	A_51_P328725	hri
0.41877521407353	-0.147966267411888	-0.369298619578184	0.554927531775339	-0.65174728817255	-0.561677364647953	0.147454019997588	0.63359322349014	JAX00439129	A_51_P328725	hri
0.418601489870434	-0.147923312963685	-0.369455169787166	0.554539957903717	-0.651986140686952	-0.561635275297078	0.148013789918923	0.633494677916683	JAX00439133	A_51_P328725	hri
0.418602736600579	-0.14786559431772	-0.369424528867659	0.554777610632183	-0.652269306646792	-0.561633521584726	0.14826075219207	0.633437039303137	JAX00439134	A_51_P328725	hri
0.416293695232876	-0.147527160429856	-0.370544567114657	0.554467691285945	-0.657538259268111	-0.561740471227853	0.14908083804457	0.633581517902797	JAX00439136	A_51_P328725	hri
0.415560783295069	-0.147615100946997	-0.372012436266957	0.553676891026409	-0.658178900050924	-0.561637294780199	0.149978380048199	0.633538725558451	JAX00075939	A_51_P328725	hri
0.415513385597381	-0.146794508391576	-0.37121438562588	0.553626896098874	-0.657897205773224	-0.561382902790194	0.149372199529694	0.63355731018407	JAX00439137	A_51_P328725	hri
0.410870492806887	-0.146338900964664	-0.370912184060431	0.552570528085223	-0.666003707394985	-0.561191498233212	0.150950334648283	0.633414569923336	JAX00439140	A_51_P328725	hri
0.411371902509257	-0.146365554035846	-0.372318367405226	0.555201218578528	-0.665398302706756	-0.561313450573804	0.146866171623574	0.634604555466163	JAX00439141	A_51_P328725	hri
0.409656197232538	-0.146389155661952	-0.37272678300225	0.554376587903462	-0.667296186483858	-0.561206580513214	0.146408537091108	0.635116534683253	JAX00439152	A_51_P328725	hri
0.408177994065927	-0.146303134431956	-0.373446993556104	0.554652914360842	-0.669498965697613	-0.561351381782298	0.145804817277458	0.635374524387813	JAX00211056	A_51_P328725	hri
0.407564098586707	-0.14555942769805	-0.373452778449095	0.550791158607569	-0.668863958191743	-0.560934675257644	0.150329191486061	0.635165913479764	JAX00439155	A_51_P328725	hri
0.407408785058041	-0.145349228626319	-0.373478402685361	0.54982928365906	-0.668752669489928	-0.560853387677468	0.151310518028613	0.635132846120237	JAX00075942	A_51_P328725	hri
0.407161456506589	-0.145327196327708	-0.373695827862283	0.549896242079422	-0.669016107300683	-0.560860462477514	0.151188325813804	0.635211532645251	JAX00439160	A_51_P328725	hri
0.334032976144724	-0.142639789768898	-0.376429190035917	0.536003788294789	-0.679142587677446	-0.560302049137755	0.151268390496961	0.638338805905274	JAX00075943	A_51_P328725	hri
0.339126512465044	-0.143208916320192	-0.374905836756781	0.537205054122436	-0.68448993712891	-0.559835564163932	0.149834151083734	0.63805115070716	JAX00439175	A_51_P328725	hri
0.339084841633037	-0.143174136525189	-0.374869858898964	0.537208241021288	-0.684461984571658	-0.559822994936734	0.149841071120105	0.638060738153399	JAX00439176	A_51_P328725	hri
0.318878263093856	-0.142739003489933	-0.374803205349876	0.531516239331196	-0.680346823998609	-0.559912360549077	0.150461021413367	0.639012723474251	JAX00439178	A_51_P328725	hri
0.802443872881391	-0.710234913558734	2.26947066501077	0.320499310230765	0.414887913108736	-2.11702263194339	-0.0389186359245153	0.989668485228079	JAX00086305	A_52_P517447	hri
0.798129544596002	-0.69127385279939	2.23659622295119	0.324268726013227	0.419331795421149	-2.11124711654906	-0.0203641238147874	0.974720730428445	JAX00468910	A_52_P517447	hri
0.798346693556956	-0.68748821743391	2.22832652187167	0.325795242507016	0.420689435680215	-2.10727284872332	-0.0219653599285339	0.967899251438491	JAX00086310	A_52_P517447	hri
0.798827338885214	-0.690053924440272	2.23312581750518	0.325348733955845	0.420123285656731	-2.10861702480044	-0.000901641698098476	0.967750293251701	JAX00468917	A_52_P517447	hri
0.799853531472665	-0.697257298019415	2.24342634382636	0.324064542147672	0.41890711736035	-2.11280199322891	0.0393850395114627	0.967684340355508	JAX00468921	A_52_P517447	hri
0.802786371207197	-0.685077271515677	2.22718898532605	0.328329434436	0.421412306580872	-2.10438418708359	0.0471894024173158	1.01730523341631	JAX00468924	A_52_P517447	hri
0.803004408116471	-0.6810698783598	2.21934247119492	0.329403145817811	0.422485214886715	-2.11017235849305	0.0509943605176187	1.03460366667424	JAX00468932	A_52_P517447	hri
0.802982617112267	-0.682306586378203	2.22091474207816	0.329096325759387	0.422295147635438	-2.10935242557097	0.0525701264072078	1.03853982189805	JAX00468933	A_52_P517447	hri
0.803044348748432	-0.679459949953611	2.21556614233164	0.33018764083216	0.423268276858995	-2.10642100909226	0.0509089263148818	1.03390333192075	JAX00086316	A_52_P517447	hri
0.803127923806234	-0.683465624142535	2.22435892104275	0.329383889486035	0.422218114249814	-2.0944491490978	0.0667124291594196	1.00975860051793	JAX00086317	A_52_P517447	hri
0.802668430906626	-0.678796602904815	2.21878372133157	0.33076816302046	0.423406370182151	-2.08886336544934	0.0704684708866652	0.997525276026518	JAX00468938	A_52_P517447	hri
0.80268888002422	-0.679660065937647	2.21969688289646	0.330640218822094	0.423328650942077	-2.0858146821239	0.0665093385279055	1.00169336868014	JAX00086319	A_52_P517447	hri
0.804125541760765	-0.682778533103197	2.22746746663357	0.330844585951972	0.422597735176176	-2.08078487301819	0.0696787135229073	0.972892954844475	JAX00468940	A_52_P517447	hri
0.803456533518582	-0.67896468200372	2.22029758052166	0.331782959047859	0.423660981269132	-2.07979335118564	0.0760508883042053	0.970213088850686	JAX00468946	A_52_P517447	hri
0.812079871279641	-0.702520852887174	2.29744191085597	0.342500929258223	0.398800306943079	-2.08061700365472	0.0636691207012338	0.981066069496883	JAX00086322	A_52_P517447	hri
0.800509624735348	-0.658920243162832	2.19492424557652	0.343115801953838	0.425624494933695	-2.06659000160426	0.0657623832387213	0.965163962998797	JAX00086325	A_52_P517447	hri
0.80051723207511	-0.659171327980225	2.19518687558807	0.343055524342602	0.425598595592613	-2.06671264428593	0.0673527460176694	0.965220129969311	JAX00468955	A_52_P517447	hri
0.802527524709001	-0.674771103796332	2.24454037819746	0.346704066560068	0.411472763028081	-2.06603619106689	0.0560367974963534	0.97181667602529	JAX00086326	A_52_P517447	hri
0.802619854566796	-0.669413514834222	2.23645047187407	0.347991646831466	0.41256686113362	-2.07055326540906	0.0615556041606369	0.996398948617043	JAX00468959	A_52_P517447	hri
0.802165514461963	-0.632568743678394	2.21731417360461	0.34600906285227	0.407109737076599	-2.07036125561349	0.0607171526957432	0.996243683030302	JAX00188550	A_52_P517447	hri
0.809616143087074	-0.667253047107526	2.3144559918705	0.354188427224317	0.379942850884091	-2.07267766824946	0.0371862508545431	1.01075820289614	JAX00086327	A_52_P517447	hri
0.808567360357667	-0.654817891262922	2.30180939921116	0.358321409948358	0.382463548587991	-2.04440371653349	0.0513278341886024	0.954655143772746	JAX00468974	A_52_P517447	hri
0.804543185004554	-0.66645976846237	2.34163256933638	0.362035471765454	0.373067124381877	-2.04610998181172	0.0480978510226721	0.952504079632104	JAX00086333	A_52_P517447	hri
0.797345281127391	-0.652152092622344	2.30681401298906	0.362216571653288	0.382321742289343	-2.04102646303729	0.051919294077829	0.944175863537017	JAX00468977	A_52_P517447	hri
0.793248224335661	-0.642662318075562	2.28418693542277	0.361874030854792	0.388216535187706	-2.03714578867492	0.0539825665521498	0.940076563904429	JAX00086335	A_52_P517447	hri
0.79339813572796	-0.643360839981348	2.28527991908142	0.36177259468571	0.388119869950717	-2.03752105613902	0.0556894941387704	0.940404274977439	JAX00468980	A_52_P517447	hri
0.792419663351604	-0.643692539418675	2.28704959708228	0.362392726597311	0.387406582329607	-2.03606792941786	0.0542783163731483	0.939808774944258	JAX00468981	A_52_P517447	hri
0.791882462525904	-0.641918551243551	2.28448817234508	0.362544306953542	0.387764824655429	-2.03486284732133	0.0531630924075941	0.938320497497178	JAX00214179	A_52_P517447	hri
0.791996864170735	-0.642662450271059	2.28651240681997	0.362763365812154	0.387111228398342	-2.0349939810405	0.0531316382329977	0.938564191165475	JAX00086336	A_52_P517447	hri
0.791829853768641	-0.642148530115692	2.28589371695499	0.362864446127994	0.387271981478751	-2.03300315529885	0.0535063899020235	0.934975214859041	JAX00468983	A_52_P517447	hri
0.791259506116007	-0.64099443325471	2.28317028452925	0.36287652445961	0.387930955923498	-2.03248408861994	0.0538161651403917	0.934454124254255	JAX00086337	A_52_P517447	hri
0.790062222896022	-0.642629996160723	2.28045759428891	0.36179629376064	0.388844203689448	-2.02870888345311	0.0452962822221525	0.943248592382169	JAX00468985	A_52_P517447	hri
0.789481821254514	-0.638321434149845	2.27725867860886	0.36301177898044	0.389526531619811	-2.01671925562812	0.0521217968220113	0.912353688967121	JAX00468994	A_52_P517447	hri
0.788734624363959	-0.639136800750815	2.2754552825264	0.362234058412003	0.390307335392142	-2.01715576471463	0.0556585448264391	0.913667169055836	JAX00468995	A_52_P517447	hri
0.787006463158284	-0.63771318465573	2.26690443835072	0.362083443770227	0.392063616952471	-1.99314876198011	0.0509083407337853	0.90274815161431	JAX00468997	A_52_P517447	hri
0.778324762456615	-0.632165294910866	2.25569489868882	0.371400467159183	0.394939175089669	-1.99108412068918	0.052827943586834	0.895942788638558	JAX00086342	A_52_P517447	hri
0.776646288910366	-0.625887153034937	2.24125496834987	0.37218471972425	0.396622369880241	-1.98746849705898	0.0742763946062301	0.889362689133384	JAX00469006	A_52_P517447	hri
0.775838761765696	-0.632178344848718	2.2424771957516	0.36912688429481	0.398748744635003	-2.00059984105528	0.083255336292553	0.889876187515674	JAX00469008	A_52_P517447	hri
0.773174163715362	-0.622100260537389	2.22453106967411	0.370387968198083	0.4011849525971	-1.98356192164556	0.0914721240807138	0.876408495150105	JAX00086350	A_52_P517447	hri
0.772640806679576	-0.617518538870501	2.22029348462056	0.371830507826846	0.402302151372193	-1.96716649822132	0.100224120106638	0.824291217189987	JAX00469016	A_52_P517447	hri
0.2698819202648	0.234963017597642	0.242311578894308	0.31965940379166	0.166096251888984	-0.809675796155369	0.0172897488119501	-0.360382371758273	JAX00475066	A_52_P62617	hri
0.272594733628324	0.233200270875099	0.24076917206714	0.320278283669882	0.159301398421852	-0.821364836262447	0.0174656501258669	-0.358935899569247	JAX00088188	A_52_P62617	hri
0.272320616339504	0.233107776432636	0.241944460735414	0.319789858172594	0.158813154780409	-0.821274351025252	0.0177082979326819	-0.361624178957127	JAX00475080	A_52_P62617	hri
0.272425228943572	0.232999279104764	0.24174594752116	0.319716344702482	0.158458572408952	-0.821623237804511	0.0175171257699764	-0.361459604136031	JAX00475081	A_52_P62617	hri
0.272541970753185	0.232982545599544	0.241859559458749	0.319812813287802	0.158451285368752	-0.821688729217127	0.0175286788263183	-0.361487830168746	JAX00088190	A_52_P62617	hri
0.272186395065936	0.232864851272002	0.24223128398333	0.319912849392708	0.158388963363806	-0.82172040872401	0.017530835867401	-0.361514412148844	JAX00088191	A_52_P62617	hri
0.272476418218456	0.232898665279229	0.242426455929967	0.320049724580618	0.158426552780914	-0.821774764238698	0.0173407494101001	-0.361686795748497	JAX00475085	A_52_P62617	hri
0.272529410705329	0.232884787458413	0.242459642538975	0.32006370405395	0.158408476887558	-0.821797608389776	0.0173434700999847	-0.361692256980595	JAX00475087	A_52_P62617	hri
0.272570985681515	0.231094986086354	0.239790459002379	0.318902909510686	0.153303384551236	-0.827338054194775	0.0207863338600158	-0.358569498106537	JAX00475088	A_52_P62617	hri
0.273143450362007	0.230637313661308	0.240835242832315	0.318849220667123	0.152814718606905	-0.82609310180907	0.0208294776242263	-0.358144596766706	JAX00088194	A_52_P62617	hri
0.277855217595728	0.229446756019927	0.240552836659113	0.316991262541432	0.151473179502015	-0.826462484004117	0.0203094402114319	-0.358188517252104	JAX00475107	A_52_P62617	hri
0.277952674106315	0.229337725251448	0.242943756864544	0.316693693477312	0.150994500980127	-0.824170406443254	0.0206093182628099	-0.357983108276528	JAX00475111	A_52_P62617	hri
0.278545451349414	0.229433027602144	0.244238792978696	0.316879252013078	0.150881893895913	-0.824039545049947	0.0203790253802875	-0.357957490654926	JAX00475114	A_52_P62617	hri
0.279046855188192	0.229216698554048	0.24423493399689	0.316948188082538	0.15053378535959	-0.825277048137617	0.0204826682473531	-0.358111727479436	JAX00475115	A_52_P62617	hri
0.278818962653613	0.228947370393973	0.244018225543138	0.31666624010171	0.15037237920906	-0.829221960443821	0.0217406836538064	-0.357685224477498	JAX00088198	A_52_P62617	hri
0.278725476780858	0.229229184100547	0.245804429285229	0.317192258147081	0.15177895214615	-0.830496843465749	0.0214850212781879	-0.359560719940259	JAX00475118	A_52_P62617	hri
0.28045491453068	0.22871281114727	0.242071957786322	0.317920222920868	0.151284736155219	-0.828158683009659	0.0238050849896594	-0.359558986829634	JAX00088201	A_52_P62617	hri
0.280893817055152	0.228778162880818	0.241256195450955	0.318432299348729	0.151752625292574	-0.828512261394631	0.0233102801648928	-0.359565764111754	JAX00475123	A_52_P62617	hri
0.280865637966922	0.228428139868028	0.239962386227054	0.318204232502935	0.151187084433351	-0.828599492487689	0.0236915326168351	-0.359563028033029	JAX00475125	A_52_P62617	hri
0.282678416710093	0.228596276810655	0.240452729812823	0.319193176887989	0.151190262691747	-0.827920931816446	0.0238235118561472	-0.359464159509628	JAX00214686	A_52_P62617	hri
0.283413115966232	0.228651689688646	0.240157169694085	0.319572614413755	0.151541146910097	-0.828287284770155	0.0237744586619654	-0.359576977372356	JAX00475127	A_52_P62617	hri
0.283726669465889	0.228667956029718	0.239798526643394	0.319730858568253	0.151661144949908	-0.828135859702375	0.0237268945435946	-0.359658471783206	JAX00475132	A_52_P62617	hri
0.284157817234816	0.229697881458338	0.241154670712466	0.320675348719685	0.156366755081499	-0.829426028895451	0.0231546465354179	-0.359451542126888	JAX00475133	A_52_P62617	hri
0.284123313297201	0.229153567423812	0.238472789860432	0.320317250070347	0.155987828397656	-0.829478157935763	0.0237603660971881	-0.359015294487806	JAX00475134	A_52_P62617	hri
0.289841677976017	0.230027855934797	0.240152738825306	0.324146773239017	0.157376814970684	-0.829538411696918	0.0170969776976927	-0.356247095273804	JAX00475135	A_52_P62617	hri
0.289953756883451	0.229650596439027	0.236642404985036	0.323800711302502	0.157336660509429	-0.827333749175172	0.0173842971657751	-0.355209858444767	JAX00088209	A_52_P62617	hri
0.289945367160457	0.229620729996227	0.236528873445973	0.323777910064362	0.15725013051828	-0.827300534031004	0.0176362950317895	-0.355222355835132	JAX00475145	A_52_P62617	hri
0.290180849837919	0.229627373815058	0.236536214523363	0.323906978741856	0.157227511748514	-0.827319200602699	0.0175732447856123	-0.355224060407648	JAX00475148	A_52_P62617	hri
0.290365735740043	0.229586921083035	0.237177016678886	0.324221123950503	0.156878129091164	-0.828901343320992	0.016655027982098	-0.355681618722023	JAX00475150	A_52_P62617	hri
0.290803777902097	0.229428202710607	0.236851247679572	0.324181041772012	0.156852885403669	-0.828497106336013	0.0161084085166026	-0.354474300995406	JAX00475157	A_52_P62617	hri
0.291879414005886	0.22951115527394	0.236397910230013	0.325008300431754	0.156855924887875	-0.829209858592647	0.0155563021978928	-0.354758173800487	JAX00088210	A_52_P62617	hri
0.291402466955495	0.229012615887758	0.236843205232574	0.32419372930677	0.156112004161252	-0.829126940477477	0.0163756773056543	-0.354739358675618	JAX00088211	A_52_P62617	hri
0.29140451779293	0.228999124820026	0.236799297456255	0.324191893639313	0.156105417056922	-0.829137515258216	0.0163986095231012	-0.354738643417646	JAX00475161	A_52_P62617	hri
0.291404492876585	0.228998971881406	0.236798917776053	0.324191819614293	0.156105320412893	-0.829137709099534	0.0163987058608072	-0.354738598706212	JAX00475163	A_52_P62617	hri
0.291404824179969	0.22899892945055	0.236798127876875	0.324192003562306	0.156105838867335	-0.829138166803953	0.016399078645272	-0.354738049241902	JAX00475164	A_52_P62617	hri
0.291404800580047	0.228999421614634	0.236798143589914	0.324192257091912	0.156108542901229	-0.829138326215888	0.0163991784146695	-0.354736335912084	JAX00475166	A_52_P62617	hri
0.291404796481114	0.228999445788081	0.236797299190843	0.324192331888603	0.156109649269079	-0.829138672262656	0.016399435418912	-0.354735506089757	JAX00475167	A_52_P62617	hri
0.291404894462817	0.228999351305029	0.236797340170286	0.324192325167127	0.156109516218336	-0.829139276391098	0.0163995274745704	-0.354735409841915	JAX00475172	A_52_P62617	hri
0.291405778337285	0.228999332498555	0.236797408401067	0.324192765777376	0.156109530089798	-0.829139429963805	0.0164001117229124	-0.354735197630443	JAX00088216	A_52_P62617	hri
0.29140572552501	0.228999181704182	0.236797296812892	0.32419271653596	0.156109367563075	-0.829141214610356	0.0164002049758087	-0.35473516022834	JAX00475176	A_52_P62617	hri
0.291406537784712	0.22899911014773	0.236797313889494	0.324193121660266	0.156109212515518	-0.829142285051115	0.0164010592270522	-0.354734996259819	JAX00475178	A_52_P62617	hri
0.291407349873619	0.228999038581936	0.236797330925342	0.324193526700219	0.156109057471758	-0.829143355507977	0.0164019133070352	-0.354734832303766	JAX00088217	A_52_P62617	hri
0.291408161791759	0.228998967006803	0.23679734792044	0.324193931655834	0.156108902431796	-0.829144425980951	0.0164027672157503	-0.354734668360174	JAX00088218	A_52_P62617	hri
0.291408108816529	0.228998816155864	0.236797236225577	0.324193882367805	0.1561087398997	-0.829146211110334	0.0164028604475643	-0.354734630988499	JAX00475186	A_52_P62617	hri
0.291408877573406	0.228998815146987	0.236797276836179	0.32419428353599	0.156108654110238	-0.829146249612613	0.016402805307884	-0.354734532552959	JAX00214692	A_52_P62617	hri
0.29140901206844	0.228998787973929	0.236797250325774	0.324194345202543	0.156108551092625	-0.829146350948372	0.0164032702196312	-0.354734534148266	JAX00214693	A_52_P62617	hri
0.291409186660404	0.228998728883076	0.23679633530894	0.324194481550446	0.156109346350742	-0.829147214470383	0.0164035705101434	-0.354733510750548	JAX00088225	A_52_P62617	hri
0.291409193563029	0.228998759457283	0.236795445869599	0.324194560074953	0.156110451749642	-0.829147561107923	0.0164038592291045	-0.354732548306072	JAX00475197	A_52_P62617	hri
0.291410005173531	0.228998687859147	0.236795462821726	0.324194964903112	0.156110296732056	-0.829148631727398	0.0164047131970226	-0.354732384273035	JAX00475200	A_52_P62617	hri
0.291405804168436	0.229044516139077	0.236863336416585	0.324207424771703	0.156263755735891	-0.829182119564338	0.016386102753277	-0.354616837390735	JAX00088226	A_52_P62617	hri
0.291404201129722	0.229026978041734	0.236722237805319	0.324202125290256	0.156308926844121	-0.829205682183373	0.0164339953905441	-0.354545385018941	JAX00088227	A_52_P62617	hri
0.291312884793562	0.229098752389314	0.237528350223358	0.32423777100927	0.157134989266096	-0.831154374467403	0.0156870170125737	-0.353451017022669	JAX00088228	A_52_P62617	hri
0.292621839783122	0.228930121101556	0.236381099235846	0.324991582833388	0.157954977742285	-0.833330569345126	0.0170167067788666	-0.35230102097258	JAX00475207	A_52_P62617	hri
0.293155592917854	0.22884730602392	0.236333328238431	0.325190112377861	0.157829232666937	-0.833267347752997	0.0170182108391106	-0.351853539950914	JAX00214696	A_52_P62617	hri
0.29347814445485	0.228757756607315	0.236409214209835	0.325450273441581	0.157273584002639	-0.834646731526798	0.0149632576853643	-0.352376856767849	JAX00475210	A_52_P62617	hri
0.293430701757899	0.228594664043706	0.236765588450192	0.324967587601671	0.156660680700039	-0.833185541984671	0.0158385366785194	-0.355929040616515	JAX00475212	A_52_P62617	hri
0.293536511938024	0.228602412207749	0.236795523287896	0.325042455497821	0.156622210377754	-0.833229435119478	0.0159246162529399	-0.356024640409908	JAX00475214	A_52_P62617	hri
0.293517877961958	0.228585478927934	0.236769479688499	0.325006434183067	0.156648795785738	-0.833188680877273	0.0158684453487648	-0.355890002653546	JAX00088232	A_52_P62617	hri
0.29361091592143	0.228558820705445	0.236454401866859	0.325164437836894	0.156715480911405	-0.833349409128325	0.0153860449946389	-0.355861725109288	JAX00088233	A_52_P62617	hri
0.29364386286729	0.228512252117184	0.23638238905562	0.325113171387713	0.156752680990203	-0.833249353499748	0.0153090177559596	-0.355553673326871	JAX00214698	A_52_P62617	hri
0.293795998900832	0.22854450667039	0.235642642328845	0.325406841248407	0.156932554494721	-0.833572472188645	0.015336268385021	-0.355470308097829	JAX00475222	A_52_P62617	hri
0.294126057890142	0.228527268860752	0.23372424834344	0.32553775036415	0.15725778691556	-0.83208417959744	0.0152545465841793	-0.355326963085041	JAX00088235	A_52_P62617	hri
0.294674536812405	0.22860754812561	0.234030508240188	0.326018049628149	0.157007749204241	-0.832474265575899	0.015866638232482	-0.356085831526606	JAX00475223	A_52_P62617	hri
0.294667425141195	0.22875157068376	0.234110843838831	0.326017882641241	0.157800681102806	-0.832272431880608	0.0160289519617818	-0.355525098139039	JAX00475225	A_52_P62617	hri
0.294771578747606	0.22869054478417	0.233262363259925	0.326052023432967	0.157882404851459	-0.832061822768186	0.0165471197113501	-0.355422993265078	JAX00475231	A_52_P62617	hri
0.294748929248181	0.228675303395453	0.233264481341267	0.326041190917316	0.157929705390318	-0.832218128574681	0.0165149786764481	-0.355263665524376	JAX00475232	A_52_P62617	hri
0.295132777862232	0.228731177687319	0.233492018793084	0.326388051965172	0.157738278714833	-0.832522231308047	0.0169757208644248	-0.355783486113069	JAX00475233	A_52_P62617	hri
0.295052710552871	0.228501008154631	0.232324221915713	0.326146274360783	0.157671415324838	-0.832303325599835	0.0173145014691969	-0.355304776505498	JAX00475234	A_52_P62617	hri
0.295227923414324	0.228566614787298	0.232421979381938	0.326239008068812	0.157627354834629	-0.831707953804921	0.0167764533563639	-0.355418836431481	JAX00475235	A_52_P62617	hri
0.295287264496051	0.228506979081614	0.23246421591687	0.326225165433763	0.157496460835641	-0.832397751164748	0.0167408739541783	-0.35539517269964	JAX00475236	A_52_P62617	hri
0.295323069191308	0.22844863609157	0.232529526870403	0.326319701786449	0.157295155927394	-0.833420486195229	0.015992424159194	-0.355625690931673	JAX00475239	A_52_P62617	hri
0.299398501361736	0.229511356265779	0.234802094818948	0.330034925399159	0.156852552071688	-0.834877381797129	0.0143984776915848	-0.356342683971307	JAX00088239	A_52_P62617	hri
0.297976813100851	0.228819891802983	0.232604187338766	0.327758291644016	0.157778715350968	-0.831451071119859	0.0116649438573904	-0.351311176653576	JAX00475249	A_52_P62617	hri
0.297974742488537	0.228817598369896	0.232605017503988	0.327756680081266	0.157769350124752	-0.831453303416026	0.0117050978060237	-0.35133444739422	JAX00475250	A_52_P62617	hri
0.298141970959091	0.228874857014391	0.232667501090927	0.327857611872561	0.157708908141351	-0.831083707749192	0.0112131379948657	-0.351491579195392	JAX00475251	A_52_P62617	hri
0.298006615790336	0.228820890219796	0.232574653779033	0.32767278810576	0.157808394240942	-0.831331172115212	0.0108617892248031	-0.351094085544458	JAX00088244	A_52_P62617	hri
0.298759632133101	0.229284320777471	0.230028018715727	0.329540765111798	0.158356227250624	-0.833667042931841	0.0110335411675766	-0.351370143961505	JAX00088245	A_52_P62617	hri
0.298953510439181	0.229935049682493	0.230396162507783	0.329304808090806	0.159376333150398	-0.829016475921668	0.00699458810944742	-0.355229704717823	JAX00475257	A_52_P62617	hri
0.2988696814187	0.229910928458272	0.230540949547576	0.329301897561751	0.159727667384324	-0.829323497471418	0.0076065029917623	-0.354147965958465	JAX00475258	A_52_P62617	hri
0.298594468669846	0.229759516839337	0.230517050480977	0.329250398707359	0.15960702557383	-0.830797593703355	0.00760904917289507	-0.354185473147352	JAX00475260	A_52_P62617	hri
0.298272650020683	0.229579891717566	0.230488442848597	0.329213319873105	0.15943650963157	-0.832537449093759	0.00746914146997874	-0.354287926223765	JAX00088251	A_52_P62617	hri
0.298166788606352	0.229585358425376	0.230248767472632	0.329087584919191	0.159590929520667	-0.832281291277843	0.00680357591679398	-0.354131448451183	JAX00475263	A_52_P62617	hri
0.298153721021573	0.229612204343551	0.230299597162738	0.329052378518575	0.159704451737458	-0.83217653377271	0.00682858250732066	-0.354231128191653	JAX00475264	A_52_P62617	hri
0.298138677158162	0.229609488834169	0.230277380575596	0.329039134383756	0.159698308540033	-0.832228656544142	0.00680419709234797	-0.35422709678114	JAX00475265	A_52_P62617	hri
0.297830316963551	0.229301577281725	0.230240815377305	0.328885523924081	0.159647715565184	-0.833800173456041	0.00861220983708216	-0.352104158068009	JAX00475266	A_52_P62617	hri
0.297182668179581	0.228494361746524	0.232564635358226	0.329074507453685	0.158238388464529	-0.839290543781501	0.0161996381189672	-0.353242267864218	JAX00088254	A_52_P62617	hri
0.297103113842325	0.228830876771058	0.23313734473837	0.328766353349358	0.159565050525763	-0.838295631023843	0.0164198894294534	-0.353376524711327	JAX00088257	A_52_P62617	hri
0.297037096244809	0.228760971802885	0.233078202903015	0.32859897299224	0.159505045962035	-0.839252230005659	0.0164891140498326	-0.353170094593228	JAX00475274	A_52_P62617	hri
0.296552213851973	0.228304129724758	0.234681888733279	0.329004529749413	0.158339128810671	-0.843470444727228	0.021622320918729	-0.354349395430872	JAX00475275	A_52_P62617	hri
0.294078993012726	0.227433837475128	0.232504074453657	0.327708138572076	0.158381502897003	-0.846387336699925	0.0162086721693771	-0.353251151825515	JAX00214704	A_52_P62617	hri
0.29222507686786	0.226232552360357	0.229934424354043	0.325922397509911	0.156969801700245	-0.848598066037261	0.0152974289742377	-0.351194110154549	JAX00475285	A_52_P62617	hri
0.295309030605029	0.227489210305747	0.231348969790727	0.326826948410428	0.157620422910417	-0.838560713217182	0.0217209394760239	-0.350973820022515	JAX00475293	A_52_P62617	hri
0.295098852086233	0.227494237632845	0.230472057283963	0.327425990475291	0.158357506503474	-0.841305242575373	0.0209553357014343	-0.334863285831847	JAX00475294	A_52_P62617	hri
0.293127208088654	0.226865005614555	0.229511836375244	0.32694921993035	0.158028736685052	-0.844070984912966	0.0182837196256182	-0.334578554816157	JAX00475305	A_52_P62617	hri
0.288861180605818	0.225158326410166	0.229607419755114	0.326586844528565	0.157246891033018	-0.850148190043855	0.0193642534031092	-0.334122398258599	JAX00475309	A_52_P62617	hri
0.28817470647091	0.224812162343623	0.229537599584524	0.326061781625697	0.157145426209707	-0.850383576438471	0.0202805514056169	-0.333622999498659	JAX00475310	A_52_P62617	hri
0.286692042607786	0.224078824267767	0.231470642192334	0.326748413686657	0.156013829981527	-0.854693865518911	0.0248828534473817	-0.335670433845442	JAX00475311	A_52_P62617	hri
0.279795797582222	0.221780781430619	0.228135159762956	0.325041230153578	0.155698713280602	-0.856537187251817	0.0160480733759703	-0.333765020074619	JAX00088278	A_52_P62617	hri
0.279607001115175	0.221707035119791	0.228273747133853	0.325017550788409	0.155615518655118	-0.856725079410331	0.0160970035838112	-0.333651447323762	JAX00088279	A_52_P62617	hri
0.279250367385338	0.221583483562789	0.228192125017245	0.324974108276989	0.155551851963834	-0.856877204779461	0.0158705475313488	-0.333643571278148	JAX00475318	A_52_P62617	hri
0.278939443863613	0.221524957362216	0.229263421438508	0.325715239154477	0.154688711464254	-0.858064274999547	0.017415845111811	-0.33605071805162	JAX00214710	A_52_P62617	hri
0.280300620164978	0.222336586651635	0.227813497865567	0.325268160542946	0.155558404240962	-0.853167281772393	0.0117197796495036	-0.334797686373645	JAX00088280	A_52_P62617	hri
0.278355969636921	0.221698732717195	0.227723478957262	0.325333956522871	0.155087966540892	-0.853442659728965	0.0109141550944233	-0.335012487563541	JAX00475324	A_52_P62617	hri
0.277482209503344	0.221416672728601	0.227856143013759	0.325385681180249	0.154733888153257	-0.854145022638099	0.0117028430086853	-0.331611252601391	JAX00475327	A_52_P62617	hri
0.276934798162995	0.22132137203239	0.227926962690522	0.325483345968006	0.154739758242894	-0.853385810119578	0.0118468881979222	-0.331281493382713	JAX00088285	A_52_P62617	hri
0.271651501976789	0.219580131868924	0.227792156539555	0.325615805081019	0.153645991798247	-0.853448162912367	0.0107326464221387	-0.331514891380938	JAX00475335	A_52_P62617	hri
0.271209054150994	0.219232753122791	0.228497826419412	0.325059601412558	0.153606174861812	-0.853092718930408	0.0106287738485946	-0.331021512639889	JAX00475340	A_52_P62617	hri
0.271118024697704	0.219201191981829	0.228605805894894	0.325053153965326	0.153575825368298	-0.853152416191041	0.0106474204167009	-0.330958474806275	JAX00475341	A_52_P62617	hri
0.27109484500673	0.219192347980388	0.228617903273429	0.325051870978694	0.15357194428585	-0.853157146852144	0.0106339292203051	-0.330868364606765	JAX00088288	A_52_P62617	hri
0.27072888167254	0.219096285881084	0.230699356968124	0.325215178707243	0.153300496796498	-0.85357473162337	0.0101347010327241	-0.329148219706161	JAX00475342	A_52_P62617	hri
0.270594272030812	0.2191145479696	0.23083302697463	0.325166372845609	0.153465672072319	-0.853368658093128	0.010092484613538	-0.328446732235572	JAX00475346	A_52_P62617	hri
0.269340905919994	0.218713676318672	0.231154038496803	0.325123065762201	0.153266468999475	-0.853369217036865	0.00975492442411491	-0.327720340078361	JAX00475348	A_52_P62617	hri
0.269176084823097	0.218633497623213	0.231269437174787	0.325074932172518	0.153209782409382	-0.853378452243372	0.00963837802263878	-0.327089697273353	JAX00475351	A_52_P62617	hri
0.269109390556648	0.21858495330608	0.230864215600994	0.325005144908153	0.153229168930139	-0.853299250315482	0.00965317121729087	-0.326904039817687	JAX00475354	A_52_P62617	hri
0.269100036249527	0.218585777960837	0.230863832811977	0.325003430270505	0.153232691464778	-0.853297234183743	0.009615811229922	-0.326895988577239	JAX00475355	A_52_P62617	hri
0.269038649602283	0.218551117771447	0.230886001993007	0.325027268789236	0.153160827246514	-0.853366276917959	0.00988597364303756	-0.326558327567285	JAX00475356	A_52_P62617	hri
0.26783520434952	0.218420685927781	0.233600845650412	0.325603954627792	0.152415234042117	-0.855413868402258	0.00688687071257316	-0.32615755135691	JAX00475359	A_52_P62617	hri
0.267374811541058	0.218050870590413	0.234250287608533	0.325087088780926	0.15235959131227	-0.855081141676101	0.00688775702451538	-0.32575639526029	JAX00088290	A_52_P62617	hri
0.267366978155551	0.218000085285222	0.234364401925971	0.325046478124109	0.152291574570718	-0.855096365693873	0.00684514772277034	-0.325774025938236	JAX00088291	A_52_P62617	hri
0.267801041426948	0.217881345783476	0.232692542709385	0.324733525219258	0.151347385167742	-0.855255189301258	0.00257245425643343	-0.325697117773477	JAX00475362	A_52_P62617	hri
0.25569032563701	0.214092631838732	0.232767506559094	0.324953895398316	0.148951345819549	-0.853660422956689	0.00521168479690481	-0.326101498049427	JAX00475365	A_52_P62617	hri
0.141354659025242	-0.0531616772206611	0.0908944818718853	0.24795587139158	0.029794781566325	-1.00623208185371	0.256913926033574	-0.100740966376033	JAX00612724	A_52_P545491	hri
0.140954291322131	-0.054055593319153	0.090849655480148	0.249515350812602	0.0309906201151742	-1.01751080926334	0.261156429466791	-0.100006795858747	JAX00612728	A_52_P545491	hri
0.140170520148773	-0.0536400336245289	0.0903472424461119	0.248118050796693	0.0307812341934768	-1.01628869574195	0.259120848313097	-0.0995526250144154	JAX00612746	A_52_P545491	hri
0.140150680082918	-0.0526615701991534	0.0904897671837852	0.248809868447103	0.0311779676918041	-1.03718876351727	0.261238705646015	-0.0993570601723972	JAX00612756	A_52_P545491	hri
0.140178608579125	-0.0527083881965449	0.0905142417370848	0.248780039194433	0.03128829552842	-1.03747501352711	0.261020987052289	-0.0992771836731832	JAX00612757	A_52_P545491	hri
0.140154292446757	-0.0525507450231971	0.0904868005205272	0.248694814476574	0.0312865503678533	-1.03762760886868	0.260996933868115	-0.0990896016980551	JAX00612762	A_52_P545491	hri
0.140488511608321	-0.0525207671594242	0.0906787556716058	0.249250206073786	0.0318541317377895	-1.03853989189451	0.25739073318181	-0.0986788645073045	JAX00612763	A_52_P545491	hri
0.137395089321193	-0.0520256305049678	0.0902997364350357	0.249310234130241	0.0320985286823971	-1.03575641368973	0.257122566363945	-0.0985167507600915	JAX00189870	A_52_P545491	hri
0.137251991270279	-0.0573829809711526	0.090297681644185	0.252364282908334	0.0348214995475067	-1.05958032865766	0.274171988293172	-0.0968205349008517	JAX00142212	A_52_P545491	hri
0.134715420454631	-0.0578473089494716	0.089952341396719	0.256362537284273	0.0341420807304794	-1.06182360060705	0.281839636885655	-0.0992926999098529	JAX00142236	A_52_P545491	hri
0.134705326806361	-0.0578669801869473	0.0899498528623278	0.256374769609494	0.0341565265638793	-1.06200697708428	0.281912132014827	-0.0992815460507082	JAX00142237	A_52_P545491	hri
0.134695673040922	-0.0578655056648294	0.0899400618580171	0.256401653729401	0.0341559180187219	-1.06206640981494	0.281807487449686	-0.0992832323793875	JAX00612787	A_52_P545491	hri
0.134132360300737	-0.0614968429761519	0.0888850424091142	0.254421917590517	0.0329340134421052	-1.0666351699458	0.287976292443205	-0.098705083645755	JAX00612788	A_52_P545491	hri
0.131316102458597	-0.0623235707049333	0.0876155367669642	0.255522752066575	0.0331713034421114	-1.00361055258992	0.276074540457338	-0.0973988141877404	JAX00142259	A_52_P545491	hri
0.131248317573027	-0.0622124995105839	0.0876414561355901	0.255974519198282	0.0331884208801121	-1.00236880208378	0.275602631674518	-0.0973966142466534	JAX00142265	A_52_P545491	hri
0.130965950418885	-0.0632645260436428	0.0874231449256092	0.255489160387225	0.0329503139835992	-0.993402022769739	0.273162922283362	-0.0973577692426595	JAX00612835	A_52_P545491	hri
0.279963697854031	0.258643056821198	0.211436815662757	0.333502713453898	0.256621659625555	-1.25586133595749	0.121300676269559	0.00617999581916084	JAX00650133	A_52_P72186	hri
0.282631657953873	0.263894959075156	0.211194002886826	0.33821118874791	0.248994841159048	-1.28691457003508	0.121257921786055	0.00860712149716214	JAX00650136	A_52_P72186	hri
0.283342420699853	0.263464613923889	0.210106257812976	0.336746674347565	0.24914578708636	-1.28822923546178	0.121108635292085	0.00784988818882315	JAX00650142	A_52_P72186	hri
0.282595512804759	0.263125087968211	0.209065541294832	0.336021887517298	0.249163825476124	-1.31758871636641	0.12259450471552	0.00888095505642106	JAX00650143	A_52_P72186	hri
0.286111047697252	0.259737659890847	0.20922349855288	0.336052885792477	0.249550451694283	-1.30036472519883	0.122950021315244	0.00923330798303024	JAX00155377	A_52_P72186	hri
0.286349161660866	0.259295855257841	0.209565480072995	0.335735905050377	0.24942671598983	-1.29886800861317	0.122960670289537	0.00899321395586838	JAX00650146	A_52_P72186	hri
0.285470169390374	0.25804424814876	0.209599764990222	0.338956978793187	0.247090679857493	-1.29967262321865	0.126799666571693	0.00861046851752967	JAX00650149	A_52_P72186	hri
0.286978434192686	0.258268004611178	0.209546302488078	0.339010292688919	0.247225925870342	-1.30065437822345	0.127273736258341	0.00940662381524682	JAX00650151	A_52_P72186	hri
0.287168138631991	0.257411541136497	0.209662003378475	0.337996282339489	0.247536774890199	-1.30187190051106	0.126924939975145	0.00946010309764311	JAX00650156	A_52_P72186	hri
0.289947203030582	0.256224589830386	0.209317766392824	0.324094319202874	0.253172421215618	-1.30351929861641	0.129975749327525	0.0115177048131958	JAX00650162	A_52_P72186	hri
0.289947330181996	0.256224503976094	0.209317782176593	0.324094374330803	0.253172536874947	-1.30351911428395	0.129975650433292	0.0115177618297357	JAX00650163	A_52_P72186	hri
0.289947457419047	0.256224418127494	0.209317797963387	0.324094429504911	0.25317265258303	-1.3035189299002	0.129975551392829	0.0115178188549407	JAX00650164	A_52_P72186	hri
0.289947537824977	0.256224204969726	0.209317816760768	0.324094158905547	0.253172728809342	-1.30351759299827	0.129975631231482	0.011517868435309	JAX00650165	A_52_P72186	hri
0.289947561181355	0.256224083082684	0.209317844284956	0.324094021996747	0.253172778220167	-1.30351745113207	0.129975623585389	0.0115183141050146	JAX00650166	A_52_P72186	hri
0.289947564633297	0.256223764772797	0.209317874402744	0.32409408021024	0.253172812503195	-1.30351655327845	0.129975828703797	0.011518386043214	JAX00650172	A_52_P72186	hri
0.289947691973711	0.25622367892982	0.209317890190052	0.324094135369129	0.253172928279236	-1.30351636882399	0.129975729506629	0.0115184431081916	JAX00650175	A_52_P72186	hri
0.289947725940064	0.25622325070566	0.209317947227741	0.324094216269166	0.253173056797007	-1.30351570242706	0.129975817094679	0.0115187307590014	JAX00155383	A_52_P72186	hri
0.289947805637654	0.256223033418046	0.209317965664634	0.324093938383916	0.253173132511373	-1.30351436832837	0.129975896710541	0.0115188335791627	JAX00650184	A_52_P72186	hri
0.289947785258585	0.256222815146252	0.209318063566155	0.324094021506657	0.253173170917034	-1.30351385476032	0.12997605675987	0.0115189838800838	JAX00650185	A_52_P72186	hri
0.289947948789437	0.256222255958673	0.209318167085698	0.324094078003214	0.253173409417246	-1.30351308937089	0.129976120440563	0.0115192897718881	JAX00155386	A_52_P72186	hri
0.289947933222975	0.256222236192596	0.209318176657127	0.324093985715529	0.253173360056029	-1.30351328364336	0.129976090160577	0.0115202749230328	JAX00650189	A_52_P72186	hri
0.28994799295831	0.25622212338311	0.209318250612892	0.324093978467804	0.253173374186165	-1.30351312626358	0.129976097652586	0.0115203094343865	JAX00155387	A_52_P72186	hri
0.289948052681208	0.256222010555327	0.209318324582339	0.32409397121556	0.253173388315098	-1.30351296886687	0.129976105142011	0.011520343941215	JAX00650192	A_52_P72186	hri
0.289948056225559	0.256221692239181	0.209318354703866	0.324094028892875	0.253173422738949	-1.30351207088032	0.129976310076171	0.0115204159968068	JAX00650193	A_52_P72186	hri
0.289948136828719	0.256221479104618	0.209318373506795	0.324093756701499	0.253173499242548	-1.30351073385601	0.129976389977953	0.0115204657176644	JAX00650198	A_52_P72186	hri
0.289948140441071	0.256221160814707	0.209318403631453	0.324093814089725	0.253173533747052	-1.30350983594157	0.129976594874274	0.0115205378119265	JAX00650200	A_52_P72186	hri
0.289948267935357	0.256221074987502	0.209318419429479	0.324093869129697	0.253173649623423	-1.30350965144997	0.129976495417226	0.0115205949436508	JAX00650201	A_52_P72186	hri
0.289948395515282	0.256220989165984	0.209318435230528	0.324093924215856	0.253173765548552	-1.30350946690708	0.129976395813956	0.0115206520840392	JAX00650207	A_52_P72186	hri
0.289948484625322	0.256220789244544	0.209318578297289	0.324093956319867	0.253173804054602	-1.30350953818436	0.129976424112896	0.0115207457804143	JAX00650208	A_52_P72186	hri
0.289948565308096	0.256220576126464	0.209318597092488	0.324093683435799	0.253173880679461	-1.30350820116819	0.129976504043873	0.0115207955308723	JAX00650212	A_52_P72186	hri
0.289948625044186	0.256220463300029	0.209318671105083	0.324093676123341	0.253173894823753	-1.30350804382175	0.129976511520784	0.0115208300632856	JAX00650215	A_52_P72186	hri
0.289948613069989	0.256220306409728	0.209318715865833	0.324093694122813	0.253174002564022	-1.30350831923388	0.129976729485061	0.0115209273272336	JAX00650217	A_52_P72186	hri
0.289948717504803	0.256220065495642	0.209318864980395	0.324093664710707	0.253174102881641	-1.30350778157965	0.129976750717092	0.0115210818437204	JAX00155396	A_52_P72186	hri
0.289948845261099	0.256219979691813	0.209318880786032	0.324093719842579	0.253174218897114	-1.30350759695	0.129976650855267	0.011521139013376	JAX00650220	A_52_P72186	hri
0.28994894975987	0.256219738764531	0.209319029809736	0.324093690342946	0.253174319186153	-1.30350705919233	0.129976672099887	0.0115212935584745	JAX00650223	A_52_P72186	hri
0.289949039019974	0.2562195388141	0.209319172709664	0.324093722303281	0.253174357661223	-1.30350712993265	0.129976700450841	0.0115213872916664	JAX00155397	A_52_P72186	hri
0.289949119870673	0.256219325727055	0.209319191491881	0.324093448506034	0.253174434428759	-1.30350579302966	0.129976780457977	0.0115214370905097	JAX00650224	A_52_P72186	hri
0.289949224421786	0.256219084774144	0.209319340410135	0.324093418713415	0.2531745348098	-1.30350525510706	0.12997680176332	0.0115215916765488	JAX00155398	A_52_P72186	hri
0.289949258437684	0.256219009024857	0.209319353955401	0.324093255092678	0.253174569706296	-1.30350526851449	0.129976837243053	0.0115216365642201	JAX00650229	A_52_P72186	hri
0.28994929244427	0.256218933268514	0.209319367498542	0.324093091602715	0.253174604597781	-1.30350528164792	0.129976872738475	0.0115216814498469	JAX00650231	A_52_P72186	hri
0.289949529025268	0.256218815252473	0.209319382423483	0.32409200411281	0.253174698998721	-1.30350303898906	0.129976922618136	0.0115217192575168	JAX00650232	A_52_P72186	hri
0.289949596594673	0.256218599408173	0.209319416425801	0.32409135926508	0.253174666907754	-1.30350182169395	0.129977311655793	0.0115217654218531	JAX00650233	A_52_P72186	hri
0.289949743908201	0.256218506297658	0.209319426476512	0.324091123391977	0.253174743253541	-1.30350154949856	0.129977348752179	0.0115218391947263	JAX00650238	A_52_P72186	hri
0.289949777916715	0.256218430544505	0.209319440019193	0.324090959862329	0.253174778156288	-1.30350156273536	0.12997738424009	0.0115218840963118	JAX00650240	A_52_P72186	hri
0.28995001037457	0.256218316688465	0.209319462602416	0.324090011942778	0.253174861385619	-1.30349898462803	0.12997745637025	0.0115219176218471	JAX00650246	A_52_P72186	hri
0.28994999822216	0.256218262388918	0.20931946428925	0.324089916328106	0.253174815442027	-1.30349917790397	0.129977425115547	0.0115228326098515	JAX00650250	A_52_P72186	hri
0.28995004283231	0.256218130912584	0.209319498700868	0.3240897081905	0.253174845535463	-1.30349917250266	0.129977479179638	0.0115232683736979	JAX00650253	A_52_P72186	hri
0.289950123587837	0.256217917812942	0.209319517470379	0.324089434171857	0.253174922280046	-1.30349783762659	0.129977559261718	0.011523318305743	JAX00650255	A_52_P72186	hri
0.289950190395613	0.256217700539289	0.209319551230426	0.32408878918897	0.253174892858734	-1.30349662159254	0.129977948069891	0.0115233644089177	JAX00650256	A_52_P72186	hri
0.28995026310944	0.256217401327434	0.209319586339172	0.324088683675281	0.253175018918153	-1.30349588125956	0.129978035565962	0.0115237593282913	JAX00650260	A_52_P72186	hri
0.289950495378983	0.2562172874464	0.209319608918805	0.324087735549876	0.253175102106602	-1.30349330563204	0.129978107665979	0.0115237929215706	JAX00650264	A_52_P72186	hri
0.289950515825832	0.25621720356919	0.209319614655005	0.324087747726506	0.253175131604128	-1.30349327097793	0.129978106637806	0.0115238370404764	JAX00650265	A_52_P72186	hri
0.289950479520213	0.256217052962239	0.209319619101088	0.324087651445652	0.253175066897629	-1.30349346579563	0.129978074750941	0.0115248048197589	JAX00155404	A_52_P72186	hri
0.289950584730063	0.256216779274743	0.209319701956726	0.32408765009867	0.253175228433451	-1.30349282515082	0.129978119932576	0.0115249942229756	JAX00650272	A_52_P72186	hri
0.289950816924187	0.256216665388806	0.209319724537776	0.324086701855519	0.253175311585346	-1.30349025143879	0.129978192046434	0.0115250278539207	JAX00650273	A_52_P72186	hri
0.289950898855398	0.256216560606265	0.209319756883806	0.324086658897695	0.253175457116499	-1.30349017956365	0.129978237251935	0.0115253917507925	JAX00650274	A_52_P72186	hri
0.289951130893992	0.256216446702198	0.209319779461323	0.324085710525341	0.253175540239703	-1.30348760728609	0.129978309359101	0.0115254253968997	JAX00650275	A_52_P72186	hri
0.289951164340609	0.256216371309854	0.209319792978871	0.324085557163819	0.25317557379455	-1.30348762114717	0.129978344807434	0.0115254704259877	JAX00155408	A_52_P72186	hri
0.289951198342677	0.256216295542094	0.209319806510923	0.324085393789928	0.253175608695631	-1.30348763430865	0.12997838033659	0.011525515413771	JAX00155409	A_52_P72186	hri
0.28995127897855	0.256216082431028	0.209319825271983	0.324085119396798	0.25317568547119	-1.30348630190561	0.129978460485842	0.0115255654489443	JAX00650280	A_52_P72186	hri
0.28995131296507	0.25621600666205	0.209319838805889	0.32408495620398	0.253175720352474	-1.30348631468345	0.129978496058022	0.011525610443794	JAX00650284	A_52_P72186	hri
0.289951393617714	0.256215793555881	0.209319857566586	0.324084681634415	0.25317579716007	-1.30348498230923	0.129978576249249	0.0115256604949501	JAX00155412	A_52_P72186	hri
0.289951625458217	0.256215679631058	0.209319880141921	0.324083733238372	0.253175880225072	-1.30348241226825	0.129978648365899	0.0115256941592943	JAX00650285	A_52_P72186	hri
0.28995168113796	0.256215514024914	0.209319960647028	0.324083630533154	0.253176024100029	-1.30348152362631	0.129978676414763	0.0115257689038302	JAX00155416	A_52_P72186	hri
0.289951761858941	0.25621530095528	0.209319979418237	0.324083355210621	0.253176100987825	-1.30348019234941	0.129978756689294	0.0115258190034035	JAX00155421	A_52_P72186	hri
0.289951765848225	0.256214982792545	0.209320009494716	0.324083411410196	0.253176135789598	-1.30347929824099	0.129978961664442	0.0115258915959622	JAX00650299	A_52_P72186	hri
0.289951813248218	0.256214632824606	0.209320102365581	0.324083527482638	0.253176239346586	-1.30347888148118	0.129979094909543	0.0115260158828283	JAX00155426	A_52_P72186	hri
0.289951941446397	0.256214547102095	0.20932011817004	0.324083582755745	0.253176355554995	-1.30347869705894	0.129978994414985	0.0115260732683931	JAX00650318	A_52_P72186	hri
0.289951988889295	0.256214197117679	0.209320211014192	0.324083698795927	0.253176459116763	-1.30347828019426	0.129979127673133	0.0115261975459147	JAX00650319	A_52_P72186	hri
0.289951973328066	0.256214176828389	0.209320220466679	0.324083606115712	0.253176409660749	-1.30347847556267	0.129979097212499	0.0115271853071501	JAX00650322	A_52_P72186	hri
0.289952037551905	0.256213944101299	0.209320259679999	0.324083567870355	0.253176695865623	-1.30347791655818	0.129979021629991	0.0115272852824182	JAX00155430	A_52_P72186	hri
0.289952060906136	0.256213862082181	0.209320267169685	0.324083511611208	0.253176753399081	-1.30347776222649	0.129979086172464	0.0115273238879379	JAX00650324	A_52_P72186	hri
0.289952041916586	0.256213589410348	0.20932029648616	0.324083394173114	0.253176757650055	-1.30347687308291	0.129979376793667	0.0115273941236538	JAX00650359	A_52_P72186	hri
0.289952076517448	0.256213161410357	0.209320353392665	0.324083473595331	0.253176886627622	-1.30347620971169	0.129979464363983	0.0115276828144601	JAX00650360	A_52_P72186	hri
0.28995208150752	0.25621284261679	0.209320383366974	0.324083529382783	0.253176921627023	-1.3034753156241	0.129979669266409	0.0115277555180953	JAX00232971	A_52_P72186	hri
0.289952150411392	0.256212626876882	0.209320401654696	0.324083292696271	0.253176992004145	-1.30347398347413	0.129980201940641	0.0115278033242321	JAX00650362	A_52_P72186	hri
0.289952120733298	0.256212252745924	0.209320467953719	0.324083317978403	0.253177051364522	-1.30347326543541	0.129980360697037	0.0115281005093513	JAX00650364	A_52_P72186	hri
0.289952124968265	0.256211934613022	0.209320498004743	0.324083373352741	0.25317708642536	-1.30347237131837	0.129980565511225	0.0115281732356181	JAX00650367	A_52_P72186	hri
0.289952129233451	0.256211616492978	0.209320528056485	0.324083428614998	0.253177121525873	-1.30347147718549	0.129980770249683	0.0115282459830723	JAX00650369	A_52_P72186	hri
0.289952133528852	0.256211298385787	0.209320558108941	0.324083483765164	0.253177156666058	-1.30347058303678	0.129980974912403	0.0115283187517132	JAX00155453	A_52_P72186	hri
0.28995220636342	0.256210928366607	0.209320603161702	0.324083122686983	0.253177385588655	-1.30347080786704	0.129981082458123	0.0115283612102548	JAX00650377	A_52_P72186	hri
0.28995230008417	0.256210763820792	0.209320639308951	0.324083120633582	0.253177496691377	-1.30347065501406	0.12998092780477	0.0115288033907879	JAX00232976	A_52_P72186	hri
0.28995232348857	0.256210666222719	0.209320660085151	0.324083095235233	0.253177511053424	-1.30347061535966	0.129980958915313	0.011528796595873	JAX00650381	A_52_P72186	hri
0.289952404662464	0.256210453210133	0.209320678833343	0.324082817344051	0.253177588447322	-1.30346928343486	0.129981039304041	0.0115288468952937	JAX00650387	A_52_P72186	hri
0.289952439425721	0.25621002528887	0.209320735687394	0.32408289619114	0.253177717676794	-1.30346861972765	0.129981126811484	0.0115291359068186	JAX00155458	A_52_P72186	hri
0.289952462228546	0.256209945044822	0.209320743634917	0.324082837939182	0.253177773496895	-1.30346845575592	0.129981198715712	0.0115291418141936	JAX00650395	A_52_P72186	hri
0.289952590531189	0.25620985930778	0.209320759424824	0.324082892969786	0.253177889814444	-1.30346827118692	0.1299810981799	0.0115291992861124	JAX00650401	A_52_P72186	hri
0.289952663684739	0.25620956025571	0.209320794457837	0.324082785098214	0.25317801639827	-1.30346753283881	0.129981186045319	0.0115295952478425	JAX00650406	A_52_P72186	hri
0.28995264812203	0.256209539771515	0.209320803864715	0.324082692140172	0.253177966968089	-1.30346772847848	0.129981155506085	0.0115305842116324	JAX00650407	A_52_P72186	hri
0.289952721285745	0.256209240604453	0.209320838880369	0.324082584162578	0.253178093568464	-1.30346699012133	0.129981243399583	0.0115309802089794	JAX00650417	A_52_P72186	hri
0.289952877612008	0.256209199227042	0.209320853641851	0.32408275065104	0.25317821267465	-1.30346682043592	0.129981116463796	0.0115310462033174	JAX00155467	A_52_P72186	hri
0.289952958943086	0.256208986210429	0.209320872377541	0.324082471777795	0.253178290249465	-1.30346548846748	0.129981196934026	0.0115310965633819	JAX00650431	A_52_P72186	hri
0.289953087614833	0.256208900507597	0.209320888186419	0.324082526968002	0.253178406774397	-1.30346530376016	0.129981095789328	0.0115311540953726	JAX00650434	A_52_P72186	hri
0.289953168998822	0.256208687504178	0.209320906923795	0.324082247662122	0.253178484414532	-1.30346397193167	0.129981176301318	0.0115312044739095	JAX00650437	A_52_P72186	hri
0.289953285759734	0.256208544727096	0.209320922042396	0.32408217160359	0.253178550176387	-1.30346384390339	0.129981194115862	0.0115316381732757	JAX00155482	A_52_P72186	hri
0.289953320663193	0.256208116647787	0.209320978858812	0.324082250063768	0.253178679564788	-1.30346318023709	0.129981281727568	0.0115319271514656	JAX00155483	A_52_P72186	hri
0.289953393992799	0.256207817403005	0.20932101385596	0.324082141483032	0.253178806331144	-1.30346244196079	0.129981369711269	0.0115323230592468	JAX00650438	A_52_P72186	hri
0.289953396854831	0.256207379894203	0.209321081037479	0.324082221866278	0.253178927561372	-1.30346177818254	0.129981457614118	0.0115326095060082	JAX00650442	A_52_P72186	hri
0.28995343221334	0.256206950789361	0.209321137722811	0.324082300283792	0.253179057563194	-1.30346111435307	0.129981545230493	0.0115328984493592	JAX00650444	A_52_P72186	hri
0.289953561021477	0.256206865087719	0.209321153533007	0.324082355435899	0.253179174180856	-1.30346092955165	0.129981443921418	0.0115329559799795	JAX00650445	A_52_P72186	hri
0.289953742055328	0.256206733411755	0.20932116569968	0.324082102629591	0.253179218954028	-1.30345756213109	0.129981481444659	0.0115329822912837	JAX00650458	A_52_P72186	hri
0.289953810276832	0.256206517619804	0.20932119967742	0.324081455357258	0.25317918740173	-1.30345635076899	0.129981870548379	0.0115330290257383	JAX00650459	A_52_P72186	hri
0.289953811455175	0.25620619668775	0.209321229741753	0.324081509278212	0.253179222555138	-1.30345545648726	0.129982075351455	0.011533102242657	JAX00155494	A_52_P72186	hri
0.289953940372587	0.256206111007981	0.209321245561921	0.324081564473165	0.25317933922858	-1.30345527172111	0.129981973818352	0.0115331598076693	JAX00155496	A_52_P72186	hri
0.289953945052311	0.256205792875141	0.209321275556349	0.324081618257727	0.253179374788888	-1.30345437758706	0.129982178472819	0.0115332328278521	JAX00650466	A_52_P72186	hri
0.289954026615495	0.25620557988654	0.209321294279812	0.32408133758319	0.253179452689154	-1.30345304618686	0.129982259034469	0.0115332832671982	JAX00650470	A_52_P72186	hri
0.289954031363324	0.256205261779915	0.209321324277359	0.324081391078647	0.253179488330195	-1.30345215212466	0.129982463651144	0.0115333563261935	JAX00650471	A_52_P72186	hri
0.289954144273816	0.256205161727718	0.209321393956144	0.324081353242535	0.253179613171239	-1.30345208144874	0.129982507927751	0.0115337171575858	JAX00650472	A_52_P72186	hri
0.28995412872733	0.256205140992622	0.209321403326297	0.324081259992462	0.253179563762882	-1.30345227757297	0.129982477288826	0.0115347074501218	JAX00650479	A_52_P72186	hri
0.28995418507978	0.25620497535296	0.20932148401292	0.324081152887432	0.253179709574379	-1.30345138931069	0.129982505317918	0.0115347827101555	JAX00650481	A_52_P72186	hri
0.289954298028759	0.256204875224468	0.209321553661383	0.324081114962924	0.253179834322707	-1.30345131849907	0.129982549592845	0.0115351438199243	JAX00650487	A_52_P72186	hri
0.289954410999528	0.256204775077911	0.209321623291001	0.324081077013783	0.253179959065359	-1.3034512474956	0.129982593864794	0.0115355049635824	JAX00650488	A_52_P72186	hri
0.289954558002759	0.256204681677098	0.209321633590355	0.324080837710424	0.253180035435566	-1.30345096937738	0.129982633209177	0.0115355775116974	JAX00155497	A_52_P72186	hri
0.289954629989913	0.256204449350407	0.209321717934046	0.324080798755133	0.253180218686605	-1.30345086086928	0.129982735188789	0.0115357898094377	JAX00650489	A_52_P72186	hri
0.289954861905964	0.256204334977223	0.209321740478719	0.324079846395932	0.253180300714269	-1.30344829727344	0.129982807346965	0.0115358237674785	JAX00650490	A_52_P72186	hri
0.289954895834846	0.256204259277232	0.209321754053837	0.324079684154466	0.253180335391991	-1.3034483078642	0.129982843327205	0.011535869046944	JAX00155502	A_52_P72186	hri
0.289954929754418	0.256204183570191	0.209321767626831	0.324079522043822	0.2531803700647	-1.30344831818099	0.129982879323149	0.0115359143243587	JAX00232991	A_52_P72186	hri
0.289954943598981	0.256204127050476	0.209321778295567	0.324079361444732	0.253180397153459	-1.30344835703738	0.12998291506476	0.0115359598677687	JAX00232992	A_52_P72186	hri
0.289954977495506	0.256204051330292	0.209321791864985	0.324079199594359	0.253180431815183	-1.30344836681488	0.129982951092746	0.0115360051413269	JAX00650506	A_52_P72186	hri
0.289955062763853	0.256203612494344	0.209321791751821	0.324078506522649	0.253180530833441	-1.30344798710844	0.12998305853665	0.0115393248427154	JAX00155506	A_52_P72186	hri
0.289955299399817	0.256203038046275	0.209321775458402	0.324077800467048	0.253180659885989	-1.30344741684162	0.129983172272984	0.0115460156136828	JAX00650517	A_52_P72186	hri
0.289955535850793	0.25620246335708	0.209321758799691	0.324077095949246	0.253180788408049	-1.30344684222576	0.12998328409233	0.0115527057732834	JAX00650521	A_52_P72186	hri
0.289955559377304	0.256202460960444	0.209321759244635	0.324077041661733	0.253180693159789	-1.30344703898935	0.129983276948233	0.0115540772106479	JAX00155511	A_52_P72186	hri
0.28995551430556	0.256202393348426	0.209321757589537	0.324076989259756	0.253180595732851	-1.30344723253363	0.129983271300326	0.0115554530835462	JAX00155513	A_52_P72186	hri
0.28995561593498	0.256201874608557	0.209321837502232	0.324076863295702	0.253180839690642	-1.30344733565	0.129983450370857	0.0115558940278264	JAX00650541	A_52_P72186	hri
0.289955773397754	0.256201795733185	0.209321850150518	0.324076758681384	0.253180880672412	-1.30344728454336	0.12998334454782	0.0115575348793566	JAX00155515	A_52_P72186	hri
0.289955884896777	0.25620174582061	0.209321828131633	0.324076865204034	0.253180846632559	-1.30344718193482	0.129983410602888	0.0115575151701082	JAX00155517	A_52_P72186	hri
0.28995604533859	0.2562011810386	0.209321896808855	0.324076869158715	0.253181275417181	-1.303446653293	0.129983292048512	0.0115575044955705	JAX00650544	A_52_P72186	hri
0.289956366595952	0.256201164608618	0.209321917575399	0.324076136974653	0.253181407565272	-1.30344627575356	0.12998333675924	0.0115575403131674	JAX00650551	A_52_P72186	hri
0.289956428560635	0.256200985501054	0.209321941192358	0.324075790423659	0.253181532954421	-1.30344650283697	0.129983335074269	0.0115576117893852	JAX00650553	A_52_P72186	hri
0.289956452277918	0.256200501976547	0.209321949967435	0.324075014594684	0.253181758355942	-1.30344764594852	0.129983465059542	0.0115609150165579	JAX00650554	A_52_P72186	hri
0.28995648612196	0.256200426277072	0.209321963543571	0.324074852898009	0.253181792988604	-1.3034476553352	0.129983501170931	0.0115609603866771	JAX00650555	A_52_P72186	hri
0.289956384277604	0.256200186551004	0.209322000013995	0.32407499644385	0.253181831954092	-1.30344723160406	0.129983621638228	0.0115612236507125	JAX00650558	A_52_P72186	hri
0.289956574207734	0.256200177958141	0.209322031670664	0.3240745459138	0.253181860094855	-1.30344723759629	0.129983736234954	0.0115612794051723	JAX00650562	A_52_P72186	hri
0.289956687744032	0.2562001453186	0.209322059898112	0.324074421988251	0.253181990552316	-1.30344730033172	0.129983840953276	0.0115612728377359	JAX00650563	A_52_P72186	hri
0.289956799203808	0.256200095447445	0.209322037918383	0.324074528603221	0.253181956521495	-1.30344719770425	0.129983907002836	0.0115612531283622	JAX00155520	A_52_P72186	hri
0.289956891380567	0.256199740634683	0.209322086920848	0.32407422715373	0.253182196772362	-1.30344728158686	0.12998404101877	0.011561310975214	JAX00650568	A_52_P72186	hri
0.289957127277454	0.256199343023011	0.209322075747429	0.324073803575411	0.253182375801258	-1.30344752017392	0.129984127993055	0.0115630224687573	JAX00155523	A_52_P72186	hri
0.28995720044274	0.256199043969345	0.209322110697322	0.324073694121466	0.253182502814924	-1.3034467824705	0.12998421606937	0.0115634193830507	JAX00650576	A_52_P72186	hri
0.289957276126067	0.256198829653689	0.209322128955504	0.32407341628881	0.25318257231486	-1.30344543631231	0.129984298502367	0.0115634211831708	JAX00650579	A_52_P72186	hri
0.289957512095685	0.256198432029629	0.209322117802672	0.324072992438017	0.25318275144204	-1.30344567524493	0.129984385535103	0.0115651326214952	JAX00650588	A_52_P72186	hri
0.289957748043725	0.256198034367278	0.209322106639458	0.324072568621439	0.253182930581243	-1.30344591404797	0.129984472583186	0.0115668439974463	JAX00650590	A_52_P72186	hri
0.2899578595122	0.256197984437664	0.209322084670271	0.324072675131502	0.253182896597369	-1.30344581139019	0.12998453865232	0.0115668243544658	JAX00155531	A_52_P72186	hri
0.289957944614923	0.256197545876049	0.20932208457248	0.324071981576841	0.25318299569289	-1.30344543025057	0.12998464619403	0.0115701418350316	JAX00650604	A_52_P72186	hri
0.289957883212928	0.256197311971096	0.209322103677564	0.32407195340221	0.253182998048824	-1.30344483943207	0.129984806258338	0.0115701205547518	JAX00650606	A_52_P72186	hri
0.289957903591987	0.256197228169705	0.209322109419794	0.324071965665709	0.2531830273973	-1.30344480540707	0.129984805438079	0.0115701650986075	JAX00650611	A_52_P72186	hri
0.289949619572152	0.256098283890667	0.209312342465076	0.324109749407257	0.25317923706727	-1.30349723550703	0.129910518223548	0.0119403914494933	JAX00650612	A_52_P72186	hri
0.28987620171934	0.255935733991428	0.209298574892982	0.323939305267126	0.253073622486627	-1.30292942557776	0.129873942453524	0.0138046145116197	JAX00650620	A_52_P72186	hri
0.289852170991388	0.255793077138889	0.209276969806971	0.323780501107159	0.253072493412026	-1.30294282581725	0.129971599275758	0.0138736144055898	JAX00650625	A_52_P72186	hri
0.290204019054713	0.256180728241569	0.209373254675209	0.324314734535146	0.253222935102139	-1.30316378984141	0.129231331502042	0.0152281193058981	JAX00650626	A_52_P72186	hri
0.289728732632989	0.256762670559165	0.209488602432282	0.32412940472137	0.252963579886336	-1.30297273956532	0.12908212252371	0.015090019407344	JAX00155535	A_52_P72186	hri
0.289782916239513	0.256561177416786	0.20950112890021	0.323852806279283	0.253085180940888	-1.30273067403704	0.129031141354014	0.0160090466995637	JAX00650628	A_52_P72186	hri
0.289928480459563	0.256440080945469	0.209474018839486	0.323917099587359	0.253115327037523	-1.30269359354675	0.129093569489738	0.0160404784976187	JAX00155536	A_52_P72186	hri
0.290167857421699	0.256367876720092	0.209581281676097	0.323871698018499	0.253030875960925	-1.30479857280443	0.1288415200435	0.0178060343632103	JAX00650630	A_52_P72186	hri
0.290032332448193	0.25636372933296	0.209566223731785	0.322305053039016	0.253530243750126	-1.3132435651546	0.129191068067646	0.0173851546914063	JAX00650639	A_52_P72186	hri
0.289806371825094	0.256311179658776	0.209570456035187	0.322450334450278	0.253371182337523	-1.3135330746389	0.129124401457094	0.0172816399224054	JAX00650641	A_52_P72186	hri
0.289730608197378	0.256352447908488	0.209589079243214	0.322411881412846	0.253333987215741	-1.31350854787533	0.129097979768528	0.0172494820009108	JAX00155538	A_52_P72186	hri
0.290677255599117	0.256959566640461	0.209905088779207	0.315974585998875	0.253618134804913	-1.31966899835388	0.129507469972264	0.0179854900715686	JAX00650643	A_52_P72186	hri
0.291035065627827	0.257084934358107	0.209946831201069	0.315966381799571	0.253616456056575	-1.31808933760878	0.129561503182986	0.0181557302515722	JAX00650651	A_52_P72186	hri
0.290203013714968	0.257199761890851	0.210077050571158	0.315917516303072	0.253862306166653	-1.3149534683907	0.129976123105513	0.0182900385348548	JAX00650657	A_52_P72186	hri
0.290348434618751	0.256377444714145	0.21026864080245	0.315134711732147	0.253850933593175	-1.31520310714562	0.130151679296859	0.0221023504049986	JAX00155543	A_52_P72186	hri
0.290340525492382	0.255244718835135	0.210279418548201	0.314897283245647	0.25444238166762	-1.31231352284708	0.130597456807708	0.0224568471565316	JAX00650666	A_52_P72186	hri
0.290912535585356	0.255006844772299	0.210242088198682	0.313002943267807	0.255756783565155	-1.30971096070441	0.13000233152973	0.0224143269616564	JAX00155545	A_52_P72186	hri
0.290235965587603	0.254367187023704	0.210309985079328	0.315594787668115	0.254354611667247	-1.30476328117094	0.129400198521993	0.0286118267284801	JAX00155547	A_52_P72186	hri
0.289691292752999	0.252472064771118	0.209977412731296	0.314996950907626	0.254323366228259	-1.30365295743465	0.129125826296441	0.0316512219708018	JAX00650672	A_52_P72186	hri
0.289774185178545	0.251979628124114	0.210055856816796	0.315844156962445	0.25345769609079	-1.2892598854262	0.128911382752204	0.0389331838236791	JAX00650673	A_52_P72186	hri
0.289403651382274	0.251342117314681	0.209868546397089	0.317649026923476	0.253381635577571	-1.28750869265702	0.129432403377894	0.0387484311379414	JAX00233002	A_52_P72186	hri
0.289702457797698	0.251633803861907	0.210038982132822	0.315808079899718	0.253583676741698	-1.28889068317083	0.12908139029993	0.0390584286864852	JAX00233004	A_52_P72186	hri
0.289274749767076	0.251274254853925	0.209927016347872	0.318818239606841	0.25343657580647	-1.28574169023503	0.129008066065363	0.0388776616475743	JAX00650675	A_52_P72186	hri
0.289210938267444	0.251510725512568	0.210051215383111	0.319169670555234	0.253388497381395	-1.28607006845914	0.129108632913359	0.0389802521474056	JAX00650676	A_52_P72186	hri
0.289385857104771	0.251372675477524	0.210012905151659	0.316585525955716	0.254174536258879	-1.29301510738215	0.129447591549975	0.0391239305423472	JAX00650678	A_52_P72186	hri
0.289056405679917	0.251336929841419	0.210014980006714	0.31651620984955	0.254234926846015	-1.29174207331961	0.129621449483735	0.0391248486202356	JAX00650680	A_52_P72186	hri
0.288293989415153	0.251000717009593	0.210134777708359	0.318578794042287	0.252911209197991	-1.29331446680228	0.131275052523181	0.0412981060848265	JAX00650682	A_52_P72186	hri
0.286901972979997	0.252376372487963	0.210647159309276	0.317723732170261	0.252349671396531	-1.29279835063508	0.130764091025599	0.0409142355440464	JAX00155554	A_52_P72186	hri
0.287353074914694	0.253863689257818	0.210943480025674	0.317992610822668	0.252440076517527	-1.2940752293593	0.131062667617242	0.0409616475791594	JAX00650687	A_52_P72186	hri
0.282450881602451	0.255163964392672	0.211320300255346	0.319302576451965	0.25012227102033	-1.29715696202824	0.132644880894179	0.0418734123265327	JAX00650696	A_52_P72186	hri
0.282324778490401	0.255567450990509	0.211604576034546	0.318670466677836	0.249710748523173	-1.30114308339411	0.132852589568642	0.0427676459718525	JAX00650698	A_52_P72186	hri
0.281523515883824	0.255117381715072	0.211512936869965	0.326835393231652	0.249247459960804	-1.28939599996716	0.133329740205451	0.042433356534108	JAX00650704	A_52_P72186	hri
0.283544154357301	0.252748376638963	0.210764081853126	0.32796209631524	0.250149171683791	-1.29007391231421	0.134424524113935	0.0430849184236921	JAX00155559	A_52_P72186	hri
0.282178270669852	0.251461772379642	0.210357186806728	0.332203456551106	0.249632765445036	-1.28587512211984	0.136122151762943	0.042606552229044	JAX00650711	A_52_P72186	hri
0.282239109476246	0.251504858822688	0.210389248249166	0.331869740176139	0.249695189788519	-1.28599745830377	0.136040576757975	0.0426638460675655	JAX00650712	A_52_P72186	hri
0.282173281811519	0.251514043639497	0.210400199508377	0.331835717524466	0.249682725010421	-1.28595860512168	0.136079454891664	0.0428319482420703	JAX00155560	A_52_P72186	hri
0.282009027753276	0.251590969568122	0.210434732901986	0.3317310684845	0.24961552750596	-1.2859390670133	0.136044581433314	0.0430111741533628	JAX00155561	A_52_P72186	hri
0.282459191440668	0.251021085523007	0.210257009308665	0.332023964851933	0.249805961129533	-1.2861621360875	0.136338689529651	0.0431583005500862	JAX00155562	A_52_P72186	hri
0.28190036981535	0.250780370734611	0.210184384407215	0.331786998750274	0.250025155909422	-1.28298341761568	0.136679759364791	0.0432381512444309	JAX00650713	A_52_P72186	hri
0.284130976406831	0.251010832524415	0.210435458135112	0.331891306504653	0.251222339974742	-1.29925121099458	0.135002669193761	0.0438896798468944	JAX00650714	A_52_P72186	hri
0.284140083916324	0.250547686680968	0.210315640757828	0.328325858181183	0.253841588781955	-1.29122128885322	0.134473547575742	0.0438280113956582	JAX00650719	A_52_P72186	hri
0.284120351606713	0.250664445705293	0.210395735055477	0.328522669586204	0.253913016614156	-1.29104038734788	0.134351229077159	0.0439102477934936	JAX00650722	A_52_P72186	hri
0.283997873024787	0.250141500164909	0.210565461215599	0.327621345848733	0.252676538623912	-1.27232731015242	0.134340395120055	0.0512243393232437	JAX00650724	A_52_P72186	hri
0.282605452856959	0.249281807101246	0.210319036475979	0.332049659411466	0.252096956423917	-1.262107640963	0.134311398655843	0.0507368519228786	JAX00650728	A_52_P72186	hri
0.282617001244599	0.249243703412703	0.21032105636555	0.331556798611342	0.252341118291339	-1.26139322137647	0.134225363461716	0.0507702208506595	JAX00650730	A_52_P72186	hri
0.283909087505093	0.250003644153735	0.210725533408356	0.326595635349319	0.252877637577018	-1.2687114821304	0.134985525894842	0.0513319381681576	JAX00155570	A_52_P72186	hri
0.282232469191538	0.248545686775344	0.210272478734105	0.330320347983987	0.252300251591541	-1.26283266595731	0.137077321939942	0.0507018992803632	JAX00650734	A_52_P72186	hri
0.282232390186513	0.248545612679714	0.210272519456912	0.330320119394618	0.252300203711645	-1.26283051625608	0.137077617121634	0.0507018869318578	JAX00650735	A_52_P72186	hri
0.28223218670572	0.248545409796402	0.210272535866241	0.330320195373475	0.252300375822857	-1.26282984455661	0.137077894197469	0.0507019375159281	JAX00650736	A_52_P72186	hri
0.282231833215006	0.248545239620087	0.21027254511222	0.330320005486616	0.252300380848996	-1.26282884321838	0.137078578673331	0.05070231067159	JAX00155573	A_52_P72186	hri
0.28223131556194	0.248545017079716	0.210272572820398	0.330320160571279	0.252300274221138	-1.26282780086906	0.137079393192459	0.0507026797617138	JAX00155576	A_52_P72186	hri
0.282231236549195	0.248544942976029	0.21027261354782	0.330319931765602	0.252300226326429	-1.26282565045503	0.137079688434596	0.0507026674041047	JAX00650743	A_52_P72186	hri
0.282231041960999	0.248544754218936	0.21027263787954	0.330319648183586	0.252300375173142	-1.26282458422835	0.137079995809718	0.0507027062336283	JAX00233014	A_52_P72186	hri
0.282230956556234	0.248544651943301	0.210272645844555	0.330319817836677	0.252300379996085	-1.26282450703031	0.13708009373514	0.0507027246245491	JAX00233015	A_52_P72186	hri
0.282230438819039	0.248544429369991	0.210272673533675	0.330319973170095	0.252300273319854	-1.26282346447972	0.137080908272137	0.0507030936747954	JAX00650751	A_52_P72186	hri
0.282230373870045	0.248544405629764	0.210272693377495	0.330319974960884	0.252300284536107	-1.26282346345989	0.137081019789733	0.0507031089186807	JAX00650762	A_52_P72186	hri
0.282229766237407	0.248544039631521	0.210272733243171	0.330320180167159	0.252300332939456	-1.26282241248752	0.13708159925805	0.0507032349782648	JAX00155588	A_52_P72186	hri
0.282229451317428	0.248543700458441	0.2102727679141	0.33031995837051	0.252300529597258	-1.26282120815779	0.137081866583556	0.0507038744306776	JAX00650774	A_52_P72186	hri
0.282229355409068	0.248543581940446	0.210272778652668	0.330319972395661	0.252300518893391	-1.26282068511691	0.137081999615624	0.0507053195937113	JAX00650775	A_52_P72186	hri
0.282228747698756	0.248543215805807	0.210272818472213	0.330320177681303	0.252300567275223	-1.26281963386193	0.137082579169664	0.0507054457494087	JAX00650778	A_52_P72186	hri
0.282228139986767	0.248542849630395	0.210272858276805	0.330320382965726	0.252300615680691	-1.26281858246934	0.137083158721801	0.0507055718802141	JAX00650781	A_52_P72186	hri
0.282227622211136	0.248542626971532	0.210272885915778	0.330320538236139	0.252300509037834	-1.26281753939208	0.1370839732706	0.0507059409287844	JAX00650784	A_52_P72186	hri
0.282227526316108	0.24854250840377	0.210272896648635	0.330320552242038	0.252300498354304	-1.26281701614292	0.137084106315195	0.0507073861535714	JAX00650785	A_52_P72186	hri
0.282227465182373	0.248542413444692	0.210272917642229	0.330320691499097	0.252300454264625	-1.26281650697903	0.137084191179601	0.0507086376198593	JAX00650790	A_52_P72186	hri
0.282227153041788	0.248542185541607	0.210272941132027	0.330320255336423	0.252300644512833	-1.26281556885795	0.137084510999493	0.0507086425327667	JAX00650791	A_52_P72186	hri
0.282226635213386	0.248541962850146	0.210272968751326	0.330320410628571	0.252300537860512	-1.26281452588664	0.137085325620859	0.0507090114964095	JAX00650794	A_52_P72186	hri
0.282226027452511	0.248541596592304	0.21027300850944	0.330320615880228	0.252300586315249	-1.2628134742678	0.137085905196808	0.0507091376740689	JAX00650796	A_52_P72186	hri
0.282225929114845	0.248541481867437	0.210273028723204	0.330320830580948	0.25230053503316	-1.26281341611965	0.137086072586887	0.0507092069411339	JAX00155595	A_52_P72186	hri
0.282225734462166	0.248541293010609	0.210273053023696	0.330320546947374	0.252300683978127	-1.26281234897594	0.137086380147098	0.0507092457710039	JAX00650802	A_52_P72186	hri
0.282225539817802	0.248541104129731	0.210273077316805	0.330320263307525	0.252300832945301	-1.2628112816477	0.13708668775491	0.0507092845948511	JAX00650812	A_52_P72186	hri
0.282225552957684	0.248541018459321	0.210273090926739	0.330320341363848	0.252301028229452	-1.26281066850689	0.137086797807586	0.0507093109107704	JAX00650822	A_52_P72186	hri
0.282225227393513	0.248540684776423	0.21027312166684	0.33032011554017	0.25230121602171	-1.2628095475762	0.137087071759594	0.0507097547565074	JAX00650823	A_52_P72186	hri
0.282225032753236	0.248540495831543	0.21027314593597	0.330319831891078	0.252301365041499	-1.26280847996314	0.13708737951211	0.0507097935800891	JAX00650825	A_52_P72186	hri
0.282224424795594	0.248540129422765	0.21027318564064	0.330320037320103	0.252301413461765	-1.26280742796763	0.137087959307875	0.050709919677975	JAX00155600	A_52_P72186	hri
0.282223906779303	0.248539906639008	0.210273213209899	0.330320192765848	0.252301306725923	-1.26280638460643	0.137088774238662	0.0507102885029163	JAX00155601	A_52_P72186	hri
0.282223827747627	0.248539832477301	0.210273253939746	0.330319963365695	0.252301258829455	-1.26280423249648	0.137089069688962	0.0507102760934037	JAX00650832	A_52_P72186	hri
0.282223633102949	0.248539643495684	0.210273278200721	0.330319679677807	0.252301407875015	-1.26280316434376	0.137089377514494	0.0507103148907531	JAX00650837	A_52_P72186	hri
0.282223608521689	0.248539558252474	0.210273311647647	0.330319556836694	0.252301376766674	-1.26280276605923	0.137089509961159	0.0507115711199972	JAX00650838	A_52_P72186	hri
0.282223413895846	0.248539369254968	0.210273335902432	0.330319273114282	0.252301525845284	-1.26280169788049	0.137089817852383	0.0507116098972045	JAX00155606	A_52_P72186	hri
0.282222654679824	0.24853945260553	0.210273421067764	0.330319495493289	0.252301780536434	-1.26280121615988	0.137090158458246	0.0507116661556708	JAX00155607	A_52_P72186	hri
0.282222558751596	0.248539333939559	0.210273431784232	0.330319509576846	0.252301769863334	-1.26280069263611	0.137090291626537	0.0507131112459316	JAX00650839	A_52_P72186	hri
0.282222068804988	0.248539032691448	0.210273436846795	0.330319455647031	0.25230193912716	-1.26279982624137	0.137090766900045	0.0507132010241822	JAX00650840	A_52_P72186	hri
0.28222153438123	0.248538670735106	0.210273453264804	0.330319785460581	0.252302015757519	-1.26279873385456	0.137091368754937	0.0507133430500568	JAX00650844	A_52_P72186	hri
0.282221339757932	0.248538481703771	0.210273477512263	0.330319501680626	0.252302164887893	-1.26279766528887	0.137091676706135	0.0507133818133489	JAX00155608	A_52_P72186	hri
0.282221014111566	0.248538147804243	0.210273508173254	0.330319275834201	0.252302352824409	-1.2627965431966	0.137091950874314	0.0507138254940527	JAX00650847	A_52_P72186	hri
0.282220918175529	0.248538029072836	0.210273518878506	0.330319289923131	0.252302342158744	-1.26279601944867	0.137092084073227	0.0507152706815743	JAX00650850	A_52_P72186	hri
0.282220827221453	0.24853798713777	0.210273538034574	0.330319307538256	0.252302332626215	-1.26279549710201	0.137092216665718	0.0507167199733365	JAX00650854	A_52_P72186	hri
0.282220632580875	0.248537798036543	0.210273562256323	0.33031902376309	0.252302481778589	-1.26279442824085	0.137092524709166	0.0507167587992665	JAX00155615	A_52_P72186	hri
0.282220429769098	0.248537605967944	0.210273570653531	0.330318477267654	0.252302621479069	-1.26279337616215	0.137092969512119	0.0507167871264773	JAX00155616	A_52_P72186	hri
0.282220104384388	0.248537298333438	0.210273604223493	0.33031824410761	0.252302812110542	-1.26279225254505	0.137093247152578	0.0507172495963637	JAX00650857	A_52_P72186	hri
0.282219496014704	0.248536931492561	0.2102736437636	0.330318449992247	0.252302860452609	-1.26279119954131	0.137093827364588	0.0507173757202208	JAX00650862	A_52_P72186	hri
0.282219282321132	0.248536787036144	0.210273664435185	0.330318140005181	0.252302794845421	-1.26278956107886	0.137094037197866	0.0507185811742659	JAX00650863	A_52_P72186	hri
0.28221918636609	0.248536668093182	0.210273675107935	0.330318154138418	0.252302784181234	-1.26278903697704	0.137094170465479	0.0507200264690981	JAX00650865	A_52_P72186	hri
0.282219107311401	0.24853659385808	0.210273715822137	0.330317924385195	0.252302736295361	-1.26278688409751	0.137094466083902	0.0507200140306727	JAX00650866	A_52_P72186	hri
0.282320982616037	0.248427347427921	0.210231720292983	0.330408971222797	0.252348220750535	-1.26283379553545	0.137179027387899	0.0507442880524236	JAX00155621	A_52_P72186	hri
0.282854932409446	0.247790974063723	0.210010126985196	0.330899531967782	0.252550217043018	-1.26344586540404	0.137680478703769	0.050893739750185	JAX00650868	A_52_P72186	hri
0.282238919598192	0.247602919408622	0.209989247572593	0.330137143312749	0.25302867325464	-1.26125478220011	0.138578214517034	0.0510005065574353	JAX00650870	A_52_P72186	hri
0.282117360329831	0.247512495623667	0.209989911610122	0.330138171010825	0.253053396286058	-1.26072988166493	0.138756563781658	0.0509926630365038	JAX00650875	A_52_P72186	hri
0.282081629854817	0.247202924032306	0.209902556566722	0.330186366896611	0.253231696320036	-1.26027192228611	0.13891764389855	0.0509201183070127	JAX00650878	A_52_P72186	hri
0.281476832824849	0.248302528214864	0.210595479998914	0.328885302852843	0.252050456913257	-1.2633165963359	0.138899752115886	0.0521386464824483	JAX00650879	A_52_P72186	hri
0.280816970275694	0.248354942564366	0.210844157864566	0.328707476152568	0.251904927083827	-1.26297045395669	0.139096924832976	0.0520172470942013	JAX00155624	A_52_P72186	hri
0.280614124620812	0.248337702888737	0.211008020368982	0.329063303376757	0.251745579330669	-1.26229634131463	0.139614326914427	0.0519889938089193	JAX00650883	A_52_P72186	hri
0.280604872495097	0.248191116526276	0.211051114243844	0.326431296572822	0.253004040254771	-1.25779466625627	0.13889583668273	0.0520317816236249	JAX00650889	A_52_P72186	hri
0.280599740386348	0.24836844303655	0.211227006203968	0.326670567668814	0.252973830083666	-1.26004456555514	0.138912678359692	0.0521910661339726	JAX00155628	A_52_P72186	hri
0.279867581622527	0.248172332513549	0.211203868481829	0.326502243875586	0.253183287643716	-1.25714616046299	0.139311175200885	0.0522233280601414	JAX00650893	A_52_P72186	hri
0.279845684092291	0.248161130554069	0.21122618817064	0.326500718079147	0.25318382684219	-1.25711587957704	0.139329453565083	0.0522263111678463	JAX00650896	A_52_P72186	hri
0.279646570676705	0.248117185224496	0.211224524307416	0.326458422138976	0.25323611807349	-1.25636739088065	0.139440461021357	0.0522377031371617	JAX00650897	A_52_P72186	hri
0.279811377477882	0.248798367359977	0.211388567643405	0.326593515318732	0.253272616017254	-1.25718947736702	0.139591898737664	0.051868796669126	JAX00650898	A_52_P72186	hri
0.277822078893397	0.24881432480259	0.211465380140863	0.326748779583138	0.253219088755857	-1.2523867256052	0.140472628356872	0.0518135865419351	JAX00650902	A_52_P72186	hri
0.277686291676582	0.248713102991546	0.211522079809074	0.326258913322787	0.252674173591787	-1.2458469212752	0.140341545838427	0.0533097641730791	JAX00650904	A_52_P72186	hri
0.277324039616643	0.248851064702497	0.211642900248143	0.326056040024796	0.252581563908182	-1.24548834779841	0.140251113781881	0.0532713395099487	JAX00650906	A_52_P72186	hri
0.277052332031759	0.248793420954706	0.211676578627908	0.325888091192432	0.252584012773462	-1.24464995209896	0.14045418298791	0.0533714583870344	JAX00650912	A_52_P72186	hri
0.277537402947504	0.248491136560971	0.211577352669907	0.326404858316719	0.252900916250823	-1.24484368286446	0.141011833534653	0.0531493338246829	JAX00650915	A_52_P72186	hri
0.277895122061613	0.248154184471157	0.211519478541476	0.325934369010261	0.253364238955787	-1.24508216758867	0.140576811943317	0.0530314935369569	JAX00650917	A_52_P72186	hri
0.277471633023846	0.247858746163513	0.211453136654519	0.32648241600734	0.253180156329297	-1.24354985810437	0.141280861172811	0.0528878408563838	JAX00650922	A_52_P72186	hri
0.277696141055773	0.247937038400954	0.211506466220642	0.326510761795262	0.253526306028665	-1.24601021618993	0.140993958170757	0.052992470594063	JAX00155632	A_52_P72186	hri
0.277467823382032	0.247935386479126	0.211570253266725	0.326370903486881	0.253509645580393	-1.24570723012832	0.140972399230863	0.053269666397048	JAX00155634	A_52_P72186	hri
0.277393970510017	0.247947877891723	0.211567030963382	0.326255708490778	0.253876799527995	-1.24953168791906	0.141228128953936	0.0529099839572504	JAX00650927	A_52_P72186	hri
0.276658112266093	0.247831314833044	0.21155743084838	0.328666964090596	0.253381038805072	-1.24842020640592	0.140408180229011	0.0537731836238216	JAX00650928	A_52_P72186	hri
0.27663380865216	0.247827852880129	0.211744458893117	0.326565272382226	0.253318060372159	-1.24374485027226	0.140903152225275	0.0537583972262343	JAX00650932	A_52_P72186	hri
0.276255787796078	0.246828489298156	0.211596572453659	0.326388848648662	0.253279538619358	-1.24113820758096	0.140962349664281	0.055959008274777	JAX00650936	A_52_P72186	hri
0.275839068068276	0.246788467341857	0.21162114858561	0.327048425583148	0.252918103908118	-1.23946066585007	0.140804325931106	0.0562828001790212	JAX00650937	A_52_P72186	hri
0.275717611049103	0.246724417619397	0.211558322175296	0.325571226310454	0.253413609107932	-1.23703235690764	0.139907108709623	0.0564127155223764	JAX00650941	A_52_P72186	hri
-0.524101486419187	-0.479554599245612	-0.552717401385478	-0.32206406712419	-0.453684777150263	1.21273634828542	1.2333626093928	-0.167539481646299	JAX00252403	A_51_P419389	lri
-0.524374878144218	-0.480174008736927	-0.5555880149196	-0.322762724631442	-0.455368617957063	1.21244976012095	1.28174030925213	-0.180113586283398	JAX00252405	A_51_P419389	lri
-0.522732930508894	-0.476760969335721	-0.551030548311492	-0.323911102025037	-0.446093376667654	1.2113905939126	1.28524386127543	-0.181070996148573	JAX00004223	A_51_P419389	lri
-0.522325460434864	-0.467768878157737	-0.54962598558031	-0.323858264108106	-0.436098914290632	1.21316336005692	1.29066320933728	-0.18541876134262	JAX00191847	A_51_P419389	lri
-0.522431577380697	-0.458964260882833	-0.545697542777897	-0.308494927451285	-0.428448501212884	1.20590138475134	1.28407227322029	-0.19102247662646	JAX00252411	A_51_P419389	lri
-0.522405727247799	-0.458471150084756	-0.545645927483579	-0.308576420262384	-0.428011099754863	1.2059738575316	1.28414523162615	-0.191410223816763	JAX00252412	A_51_P419389	lri
-0.522583539398247	-0.458004884669918	-0.545774494724029	-0.308224559904147	-0.427059981820945	1.20645449344542	1.2849250160621	-0.192651216070237	JAX00252413	A_51_P419389	lri
-0.522512445073282	-0.457816652235406	-0.545603043595444	-0.308619067033751	-0.426507465663803	1.20644322295155	1.28966390263162	-0.191915991736623	JAX00252419	A_51_P419389	lri
-0.521398294775019	-0.454779089534392	-0.544315355079123	-0.312144079013923	-0.425769719076377	1.20720943259203	1.29405686762281	-0.191537319889012	JAX00252425	A_51_P419389	lri
-0.519858889099437	-0.449025955852251	-0.538827073107708	-0.315698483941573	-0.424598858311258	1.20620593672721	1.29435942226247	-0.191489214288433	JAX00252426	A_51_P419389	lri
-0.519618146151729	-0.448573625861988	-0.538559784322708	-0.315064655754242	-0.424178283346144	1.20600116608657	1.29368225199101	-0.192408510950504	JAX00252428	A_51_P419389	lri
-0.519373975917797	-0.447747069713766	-0.537757885984467	-0.315738998248434	-0.423890591891046	1.20585830980837	1.29376340946055	-0.192412439668721	JAX00004229	A_51_P419389	lri
-0.520953099298929	-0.444950044099778	-0.542862824587748	-0.311698001996133	-0.419041084077808	1.2071906926729	1.30325626672422	-0.186007095678272	JAX00252435	A_51_P419389	lri
-0.525855138142507	-0.499899243984068	-0.566770268316167	-0.272079647883686	-0.407574179846721	1.19775787477273	1.28055243154877	-0.180559851030234	JAX00004233	A_51_P419389	lri
-0.52776767946182	-0.499842596201298	-0.564741926481621	-0.272778240989144	-0.409706426946455	1.19022907741584	1.29706697125922	-0.175302146539873	JAX00252444	A_51_P419389	lri
-0.52506874091256	-0.499078905189222	-0.561706804140866	-0.26525194950476	-0.405897212915295	1.18673264443657	1.25611782257689	-0.188461613392418	JAX00252448	A_51_P419389	lri
-0.525613513181147	-0.500152286326303	-0.563881313609895	-0.264859742698268	-0.405895679581391	1.18668385165832	1.2542510442861	-0.189237211498025	JAX00252451	A_51_P419389	lri
-0.525756809563985	-0.502724460214041	-0.563679693426552	-0.263685588419587	-0.403208641049014	1.18589127308329	1.2528646454927	-0.188945210659947	JAX00252452	A_51_P419389	lri
-0.525675078131176	-0.5031032515822	-0.563543008090197	-0.26383684092599	-0.403144168780054	1.18588490520455	1.25349550689956	-0.189126715400916	JAX00252454	A_51_P419389	lri
-0.525310064800106	-0.503047321706087	-0.562697979675349	-0.26535870109635	-0.40305156430971	1.18703042967617	1.25402694579716	-0.189122070770646	JAX00252455	A_51_P419389	lri
-0.525794250019202	-0.508765715968699	-0.564868861475342	-0.258714395013876	-0.403409114670658	1.18657520695297	1.25261884799127	-0.19034717213305	JAX00004240	A_51_P419389	lri
-0.525791713118783	-0.508223595803158	-0.564751965286823	-0.259062218094342	-0.403403356211074	1.18655391271907	1.25260083612959	-0.190329084520023	JAX00252457	A_51_P419389	lri
-0.525802423579945	-0.5083173805926	-0.564767785925988	-0.258997236637351	-0.403392891418109	1.1865403787822	1.25259418763771	-0.190354128238829	JAX00004242	A_51_P419389	lri
-0.525802457848679	-0.508318408822751	-0.564767588958421	-0.25899558431601	-0.403391212220489	1.18654009164961	1.25259462217779	-0.190353969044244	JAX00004243	A_51_P419389	lri
-0.525802422676452	-0.508318056476248	-0.564767576570171	-0.258995131431827	-0.403391127569804	1.18654009048009	1.25259614637261	-0.190355519979274	JAX00252469	A_51_P419389	lri
-0.525802168262901	-0.508318786321492	-0.564766516015484	-0.25899479203597	-0.403390910603888	1.18653985864431	1.25259630990802	-0.190356093454328	JAX00004249	A_51_P419389	lri
-0.525802358279967	-0.508320036117062	-0.564766402671733	-0.258992976723109	-0.40338975482256	1.1865397366477	1.25259687647108	-0.190355835709551	JAX00004251	A_51_P419389	lri
-0.525802155501754	-0.508320707490419	-0.564765975459308	-0.258992339386149	-0.40338930343207	1.18653962865749	1.25259771867974	-0.190356321743534	JAX00252478	A_51_P419389	lri
-0.525802334770543	-0.508321197702617	-0.564766512947307	-0.258992160923221	-0.403389268351278	1.18653949255637	1.2525969040699	-0.190356279094331	JAX00004253	A_51_P419389	lri
-0.525802394639402	-0.508321616636451	-0.56476647925265	-0.258992016596666	-0.403389205238075	1.18653883836714	1.25259689881561	-0.190356239495026	JAX00252485	A_51_P419389	lri
-0.525802454506797	-0.508322035385456	-0.564766445570972	-0.258991872301945	-0.403389142131364	1.18653818458633	1.25259689348911	-0.19035619991059	JAX00252486	A_51_P419389	lri
-0.525802421498184	-0.508321685882034	-0.564766440333114	-0.258991390122032	-0.403389056973074	1.18653818193213	1.25259840115616	-0.19035760271139	JAX00252487	A_51_P419389	lri
-0.525802549571399	-0.508322095414161	-0.564766641607956	-0.258991255099092	-0.403389051369126	1.18653811763138	1.25259994318488	-0.1903577619571	JAX00252488	A_51_P419389	lri
-0.525802739642313	-0.508323344801503	-0.56476652807881	-0.258989439764614	-0.403387895780052	1.18653799581685	1.25260050857258	-0.190357504394038	JAX00004254	A_51_P419389	lri
-0.525802842518526	-0.50832389481067	-0.564766817162348	-0.258988789258583	-0.403387812057397	1.18653789310484	1.25259992453405	-0.190357184706677	JAX00252490	A_51_P419389	lri
-0.525792830196482	-0.508884025127997	-0.564871649232623	-0.258563088217999	-0.40335840609608	1.18654879054136	1.25260662861872	-0.190369107413191	JAX00004257	A_51_P419389	lri
-0.525812022293599	-0.508879566345752	-0.564902177905467	-0.258394095512176	-0.403363823506844	1.18652687648223	1.25260621129805	-0.19036171777759	JAX00004258	A_51_P419389	lri
-0.525789073994368	-0.508984164996987	-0.564809008044419	-0.258398877392809	-0.403315336951685	1.18657427547456	1.2525504345104	-0.190375089212261	JAX00004259	A_51_P419389	lri
-0.525827083287164	-0.508964285242096	-0.564956345819511	-0.258485512111489	-0.403128759368776	1.18657838633438	1.25258355293759	-0.190362243720186	JAX00252497	A_51_P419389	lri
-0.525820766773396	-0.508924352439915	-0.564999766829468	-0.258496177711682	-0.403108108465431	1.18691115199247	1.25232348561849	-0.190427108376199	JAX00252499	A_51_P419389	lri
-0.525820789986089	-0.508924453917585	-0.564999451795383	-0.258495716209566	-0.403107525949138	1.18691103184266	1.2523239152752	-0.190427906940204	JAX00252500	A_51_P419389	lri
-0.525822150670569	-0.508926543423156	-0.565007555653048	-0.258489831547329	-0.403105547611798	1.18690629805188	1.25231272088068	-0.190426371836187	JAX00191856	A_51_P419389	lri
-0.525822306610371	-0.508922110900691	-0.565000290425683	-0.258484143364946	-0.403105747246591	1.18690571680626	1.25231254504587	-0.190426197123183	JAX00252504	A_51_P419389	lri
-0.525822396846308	-0.508922566031489	-0.565000546896224	-0.258482608375475	-0.403105607856806	1.18690559081289	1.25231286402545	-0.1904257124069	JAX00252505	A_51_P419389	lri
-0.525807752985044	-0.508903307797895	-0.56498193386136	-0.258526249145447	-0.403102499357679	1.18693126525242	1.25232187271521	-0.19042802499479	JAX00004262	A_51_P419389	lri
-0.525818238255777	-0.508922704284274	-0.56503753610681	-0.258488968466274	-0.403090325221367	1.18690097017252	1.25225927426792	-0.190417740765469	JAX00252507	A_51_P419389	lri
-0.52582182319625	-0.508948154187578	-0.565021071927181	-0.25851880781459	-0.403102405612412	1.18692223385664	1.25235757538404	-0.190423653014141	JAX00191858	A_51_P419389	lri
-0.525463851950567	-0.507535238442126	-0.563242409213809	-0.260367814041683	-0.403064713477145	1.18715328011197	1.25336053581092	-0.189988540464185	JAX00252508	A_51_P419389	lri
-0.525430713682619	-0.50826150015611	-0.563074082217223	-0.260378639750057	-0.403054285546159	1.1859543918053	1.25367727487528	-0.190043929380689	JAX00191859	A_51_P419389	lri
-0.525494888246253	-0.508373896844122	-0.56342391728145	-0.2602859400208	-0.403045154849392	1.18593865225719	1.25296825984288	-0.190185272120658	JAX00191860	A_51_P419389	lri
-0.525501166135636	-0.509415401599217	-0.563611485995993	-0.259451927096997	-0.403000450555074	1.1859900982545	1.25307930309286	-0.190180848812442	JAX00004268	A_51_P419389	lri
-0.525474537480292	-0.509404361657773	-0.56343551675417	-0.259506352571775	-0.402981128659927	1.18595161884957	1.25450020911877	-0.189935748511707	JAX00252516	A_51_P419389	lri
-0.525445623259757	-0.508646691827531	-0.56325897571067	-0.259956496567136	-0.402937075008406	1.18589525961399	1.25442058102508	-0.189918965289888	JAX00004274	A_51_P419389	lri
-0.525437565870962	-0.508805866346768	-0.563282251264622	-0.259806796341071	-0.402914197222033	1.18589439058795	1.25442164271899	-0.189918828332693	JAX00004275	A_51_P419389	lri
-0.525475786856889	-0.508705214759615	-0.563309594655746	-0.259600170377318	-0.402966910780639	1.1858452035712	1.25434006226761	-0.18991962633317	JAX00191862	A_51_P419389	lri
-0.525456166175488	-0.50878760245223	-0.563303542774407	-0.259634426596362	-0.402925324027313	1.18586932524609	1.25442799629832	-0.189896706563601	JAX00191863	A_51_P419389	lri
-0.525437975421087	-0.508905037913638	-0.563282685558407	-0.259575065145002	-0.402885895577865	1.18583142251357	1.25448905496224	-0.189878210462954	JAX00252519	A_51_P419389	lri
-0.525450652039246	-0.50894391893	-0.563314291639934	-0.25957357227063	-0.40288901331287	1.1858181125805	1.2546665334	-0.189857352873868	JAX00252521	A_51_P419389	lri
-0.525448833166008	-0.508604551402718	-0.563238595611997	-0.259799808920357	-0.402886183960956	1.18580595498118	1.25466003186596	-0.189845502423031	JAX00252523	A_51_P419389	lri
-0.525406977983884	-0.508828011651158	-0.563225320325487	-0.259885463546218	-0.402787312846636	1.18588224956854	1.25493390224163	-0.189774863200785	JAX00252524	A_51_P419389	lri
-0.525404500054322	-0.508805837817465	-0.563260700206958	-0.259896195084953	-0.4027733782486	1.18615028298937	1.2547352434319	-0.189825756985893	JAX00252529	A_51_P419389	lri
-0.525441106919792	-0.5088331784328	-0.563408466365507	-0.259797596266657	-0.402751824979667	1.18607321539736	1.25458660186854	-0.189780500774425	JAX00252530	A_51_P419389	lri
-0.525437879137396	-0.50889214453332	-0.563367738035163	-0.25984769153025	-0.402761197544968	1.18609481252886	1.25481600678775	-0.189791266339178	JAX00252532	A_51_P419389	lri
-0.525436988924676	-0.508894085508143	-0.563356901667757	-0.259820997644501	-0.402759554033909	1.18609160650281	1.25466222848641	-0.189835125720061	JAX00252533	A_51_P419389	lri
-0.525435736182544	-0.508914515821203	-0.563342801645721	-0.259815077456393	-0.402752360717637	1.18609186812126	1.25466425558307	-0.189832537670962	JAX00252534	A_51_P419389	lri
-0.525435956622642	-0.50895362904793	-0.563319039662778	-0.259793062962167	-0.40274858563672	1.1858968164928	1.25475890496837	-0.189804656853257	JAX00252535	A_51_P419389	lri
-0.525453308933282	-0.509107713335249	-0.563290480695446	-0.259756553002583	-0.402627337249822	1.18584098773501	1.25472542550259	-0.189775725687584	JAX00252540	A_51_P419389	lri
-0.525454474002889	-0.509120985962278	-0.563285964264463	-0.259750653510769	-0.402625681968036	1.18580004603197	1.25474086461504	-0.189770604203119	JAX00252541	A_51_P419389	lri
-0.525452802776761	-0.50910866483663	-0.563227571563618	-0.259716896515279	-0.402628554211946	1.18579583898349	1.25469269592367	-0.189799716927891	JAX00004283	A_51_P419389	lri
-0.525428016930876	-0.509978127901964	-0.563277043332385	-0.259389614415258	-0.402519151132986	1.18620268425372	1.25495665478085	-0.18982194467633	JAX00004284	A_51_P419389	lri
-0.525390042901438	-0.51000530517581	-0.56318516870986	-0.259183833062118	-0.402470396788748	1.186139328824	1.25354390586802	-0.190070322807696	JAX00252551	A_51_P419389	lri
-0.525529137445622	-0.509487014752914	-0.563818588294618	-0.259532637758354	-0.402324581527852	1.1861757902392	1.25366105594407	-0.190087284553862	JAX00252553	A_51_P419389	lri
-0.525481283708371	-0.509196279957182	-0.563079396078459	-0.258994792079176	-0.402315832232152	1.18607689352577	1.25271899302839	-0.190473566877317	JAX00252558	A_51_P419389	lri
-0.525452603838389	-0.509169274241531	-0.563012734565713	-0.259064980275605	-0.402303911729586	1.18614712576417	1.25272741665504	-0.190486973077935	JAX00004292	A_51_P419389	lri
-0.52551643358003	-0.509359126571894	-0.562932647343284	-0.259040297367125	-0.402360503275776	1.18546825945661	1.25325567596133	-0.190351037863595	JAX00252563	A_51_P419389	lri
-0.525442225196394	-0.50898533764789	-0.562240278614219	-0.259080253102164	-0.402375747382314	1.18538782078256	1.2532127594296	-0.190342594149466	JAX00004296	A_51_P419389	lri
-0.525442006384787	-0.508986606953177	-0.562236869205129	-0.259073158380593	-0.402375481341032	1.18538687013759	1.25316167566884	-0.190352728340152	JAX00252565	A_51_P419389	lri
-0.525585808390214	-0.509188750575143	-0.562876882091905	-0.258943044229418	-0.402396243506674	1.18539922702242	1.25192325638614	-0.190589659890757	JAX00252567	A_51_P419389	lri
-0.525522488141057	-0.508195977338312	-0.562523421455235	-0.259927390077565	-0.40233131771507	1.18531090975417	1.25178740884621	-0.190605180823405	JAX00252575	A_51_P419389	lri
-0.525524955823177	-0.508214313851733	-0.562517801452966	-0.259919384255333	-0.402329001986444	1.1852626284431	1.25180375195111	-0.190599222711749	JAX00252577	A_51_P419389	lri
-0.525518138722249	-0.50822860003251	-0.562511521484991	-0.259883300934729	-0.402314239824043	1.18525889770951	1.25180216669771	-0.19059553074874	JAX00004301	A_51_P419389	lri
-0.52551237095266	-0.508178542295564	-0.562492550333931	-0.259898377939701	-0.40230279065583	1.18525394835865	1.25179976196255	-0.190590515606132	JAX00004302	A_51_P419389	lri
-0.525610848448685	-0.508004322804187	-0.562669066199159	-0.259857649076219	-0.402399906317084	1.18541159144474	1.25533054388746	-0.190734946322432	JAX00252580	A_51_P419389	lri
-0.525438303164023	-0.50789449949792	-0.56191281593102	-0.259992968218062	-0.402342652769405	1.18528737445362	1.25785640415129	-0.190306832409599	JAX00252591	A_51_P419389	lri
-0.525437210332876	-0.507914732339458	-0.561927944064798	-0.259986618363154	-0.402336802520858	1.18528651653715	1.25785387076489	-0.190306268207007	JAX00252593	A_51_P419389	lri
-0.5254224695638	-0.507924599261588	-0.561935163001569	-0.260003322567112	-0.402319651656874	1.1853208311098	1.25797900240414	-0.190266734924749	JAX00252594	A_51_P419389	lri
-0.52543575317204	-0.507900207789625	-0.561874024640963	-0.259912077165743	-0.402320316707751	1.18530475276087	1.25793334187297	-0.19027500892437	JAX00252597	A_51_P419389	lri
-0.525433454172125	-0.50801135742671	-0.561895613687735	-0.259824130711477	-0.402313902321059	1.18530672385619	1.25793442461205	-0.190276964220397	JAX00252598	A_51_P419389	lri
-0.525433649390745	-0.508017828376624	-0.561885438408478	-0.259835653945055	-0.402317924468661	1.18531457236723	1.25797557215601	-0.190278180716189	JAX00252601	A_51_P419389	lri
-0.525417042659935	-0.508243083319057	-0.561893413671893	-0.259790905736208	-0.402266457399434	1.18530678167017	1.25794553002298	-0.190276103634206	JAX00004309	A_51_P419389	lri
-0.525652502441708	-0.50767129918639	-0.562720216656378	-0.259569446822928	-0.402493325577754	1.18585537183382	1.25983222959156	-0.189591319034969	JAX00252605	A_51_P419389	lri
-0.525422232120297	-0.509016855176547	-0.561646646494287	-0.259003684970568	-0.401733453285556	1.18567882669814	1.25951818610846	-0.189500058100662	JAX00252610	A_51_P419389	lri
-0.525485788234894	-0.509179691645913	-0.561570801403318	-0.258987683432537	-0.401787204943207	1.18511532564556	1.25996755465934	-0.189383120119081	JAX00252611	A_51_P419389	lri
-0.525623468120745	-0.518086422885254	-0.563023946278758	-0.253101244992857	-0.401679466041325	1.18579044601088	1.26129307622634	-0.189238876583708	JAX00004313	A_51_P419389	lri
-0.525223303563102	-0.517551362983532	-0.56353701157384	-0.252900237158762	-0.401029276628182	1.1892466751263	1.25709905102332	-0.190220402960239	JAX00252618	A_51_P419389	lri
-0.525588899772252	-0.517423360423079	-0.563720124025076	-0.252608101619587	-0.401182496857885	1.1889466104859	1.25729116763018	-0.189812886796436	JAX00252619	A_51_P419389	lri
-0.525451201552939	-0.517500199534037	-0.563134719493322	-0.252678773193143	-0.401066926432815	1.18872004432196	1.26056276346152	-0.189284455957465	JAX00252622	A_51_P419389	lri
-0.52534717607757	-0.517200035577147	-0.562299150387886	-0.252784532643733	-0.400979578231836	1.18860992840829	1.26049033944467	-0.189269043753701	JAX00004319	A_51_P419389	lri
-0.525264176857814	-0.516759994854366	-0.561520761717462	-0.252873782380587	-0.4009669528287	1.18851237456036	1.26039909565659	-0.189280426761984	JAX00252628	A_51_P419389	lri
-0.525276272496256	-0.516667942684812	-0.561299895476506	-0.252710225075299	-0.400841877151866	1.18844240074765	1.26028010241464	-0.18927979984166	JAX00252630	A_51_P419389	lri
-0.525086020582676	-0.516524833170741	-0.561401318658929	-0.253531444343084	-0.400802211377404	1.18941876906122	1.26322840693528	-0.188447835465369	JAX00252631	A_51_P419389	lri
-0.525190340105405	-0.516615450841694	-0.561568401150466	-0.253503717300954	-0.400811936946175	1.18948886026873	1.26385740489033	-0.188310336340945	JAX00252635	A_51_P419389	lri
-0.524795685508215	-0.516017064892835	-0.560065297755328	-0.253680205066674	-0.400650432719065	1.18955046736933	1.26934052481793	-0.187872364543642	JAX00252636	A_51_P419389	lri
-0.52478081028387	-0.516023668091188	-0.559958374570979	-0.253763498283943	-0.400665245860534	1.18962071394319	1.26968915710616	-0.187872645087752	JAX00004324	A_51_P419389	lri
-0.52478642163485	-0.516017163371412	-0.559965007045297	-0.253740664337253	-0.400657932903143	1.18958442584482	1.26963952834602	-0.187842987828878	JAX00191876	A_51_P419389	lri
-0.524789142035055	-0.516011380749733	-0.559968088804296	-0.253743108209092	-0.400657796415479	1.18963110839992	1.26961485976796	-0.18784900465785	JAX00252638	A_51_P419389	lri
-0.524873147860612	-0.515216412026243	-0.55813080488058	-0.253940569255403	-0.400892799457153	1.19068301868277	1.27021380379508	-0.187460054219323	JAX00252639	A_51_P419389	lri
-0.524788555412756	-0.514973531029693	-0.558282212811273	-0.253890189226446	-0.400721985701455	1.19185622045031	1.26900957281288	-0.187748746783149	JAX00252642	A_51_P419389	lri
-0.524667832802778	-0.514665328165068	-0.557836896301167	-0.253867183105212	-0.400579785624606	1.1935570464073	1.27009163696964	-0.18753531529831	JAX00004328	A_51_P419389	lri
-0.524641235772492	-0.514729521678545	-0.557695393678618	-0.253980451867788	-0.400542572998762	1.19371208816903	1.27122538366109	-0.187510546626305	JAX00252649	A_51_P419389	lri
-0.524739963874622	-0.513117962098242	-0.557581195705711	-0.253539799678381	-0.400666285654011	1.1932133538013	1.26975113732537	-0.187079684213343	JAX00252653	A_51_P419389	lri
-0.524742174124811	-0.513107330390966	-0.557585757361085	-0.253544134045706	-0.400666595921038	1.19326416070038	1.26972209530622	-0.187087024778568	JAX00252655	A_51_P419389	lri
-0.524691576651975	-0.51325018264243	-0.557533245836753	-0.253630872712093	-0.400569009623641	1.19341541284862	1.27015424300931	-0.186985754290512	JAX00252656	A_51_P419389	lri
-0.524577581764471	-0.512994557352013	-0.557399436593541	-0.25391981542018	-0.400495082498161	1.19416211166898	1.27261519255899	-0.186252667252875	JAX00252660	A_51_P419389	lri
-0.52485089583554	-0.514370348094899	-0.556773702542417	-0.252880777421656	-0.400142448671912	1.19297998738935	1.27015133175804	-0.186598434649675	JAX00004335	A_51_P419389	lri
-0.524826482755075	-0.514469554240494	-0.555964278961149	-0.252703462609071	-0.399608433613875	1.1929706327405	1.26939035472333	-0.186746827297131	JAX00252671	A_51_P419389	lri
-0.524885091869395	-0.514421901964816	-0.555518956183951	-0.25215194415853	-0.399524855183879	1.19293666488309	1.26917170305619	-0.186685896982517	JAX00004338	A_51_P419389	lri
-0.524835610369695	-0.515194275008384	-0.555520269143891	-0.251337270031172	-0.399452685835999	1.19297163549717	1.2692560031531	-0.186678668979625	JAX00252675	A_51_P419389	lri
-0.524914644628541	-0.515414681251423	-0.555413634421873	-0.251289052218702	-0.399504552056446	1.1925417090226	1.26945630024039	-0.186607598646966	JAX00252679	A_51_P419389	lri
-0.525080869075729	-0.516259466414383	-0.556461858246862	-0.251111129949372	-0.399503263132916	1.19221100313472	1.26593867767019	-0.187672380522518	JAX00191879	A_51_P419389	lri
-0.525180936519838	-0.516285523917975	-0.556651226109923	-0.251038952045085	-0.399555498974368	1.1922736843756	1.26562181015616	-0.187721418560344	JAX00191880	A_51_P419389	lri
-0.525141335429522	-0.516336341516322	-0.556478230540398	-0.251034400488881	-0.399505644157708	1.19216858688054	1.26676685976275	-0.18754763933571	JAX00252687	A_51_P419389	lri
-0.5252262473494	-0.516443612650288	-0.556750378551271	-0.250994842374226	-0.39954800864977	1.19213747708527	1.26622993002946	-0.187653408966317	JAX00252690	A_51_P419389	lri
-0.525163096066111	-0.51453796686563	-0.556296373615346	-0.252186760882588	-0.399516274405652	1.19201091545135	1.26602514344535	-0.187638386148689	JAX00252692	A_51_P419389	lri
-0.525135499072405	-0.514507909803303	-0.556311982256421	-0.252227904968002	-0.399493243006945	1.19206287561645	1.26617868772194	-0.187592323956989	JAX00004344	A_51_P419389	lri
-0.525133632423731	-0.515374031527807	-0.556538540307574	-0.251507697613528	-0.399454059932446	1.19223133511844	1.26644121971606	-0.187710930486245	JAX00252695	A_51_P419389	lri
-0.525055080229726	-0.515389225165287	-0.556425398678621	-0.251181096667289	-0.399354626032537	1.19210113915904	1.26447345525079	-0.188208450202092	JAX00252698	A_51_P419389	lri
-0.525060114984789	-0.51539949254899	-0.556420333410567	-0.251177377640528	-0.399356314880919	1.19209047609293	1.2644601778112	-0.188209543395986	JAX00252701	A_51_P419389	lri
-0.525032252716714	-0.51529713256169	-0.556182564582273	-0.251233414636008	-0.399355006229526	1.19214997137143	1.26550006174591	-0.188032492324436	JAX00252702	A_51_P419389	lri
-0.525032515096285	-0.515296739790107	-0.556181625311497	-0.251233318047902	-0.39935347676637	1.19214987008459	1.2654996983572	-0.18803261406824	JAX00252704	A_51_P419389	lri
-0.52503270755563	-0.515297083105544	-0.556182176854113	-0.25123326474477	-0.399353543004831	1.19214967506651	1.26550031444112	-0.188032663973852	JAX00191882	A_51_P419389	lri
-0.525032871441768	-0.515296181224748	-0.556180062488866	-0.25123158237776	-0.399353579417509	1.1921492845146	1.26549993461956	-0.188032536182287	JAX00004349	A_51_P419389	lri
-0.525032968969929	-0.515296247090621	-0.556179990957063	-0.251231514398272	-0.399353606457424	1.19214926862091	1.26549971782244	-0.188032553515844	JAX00252707	A_51_P419389	lri
-0.525033052686452	-0.515296410842237	-0.556179905397918	-0.251231453155951	-0.399353634701888	1.19214910402447	1.26549950422313	-0.188032570896554	JAX00252710	A_51_P419389	lri
-0.525033259791419	-0.515296167702978	-0.556179162391483	-0.251231312724282	-0.399351370266535	1.19214887435511	1.26549963080575	-0.188032729277479	JAX00252715	A_51_P419389	lri
-0.525033509369189	-0.515295707946541	-0.556177320245572	-0.251229339617331	-0.399351345698238	1.19214850195647	1.26549894332806	-0.188032650905764	JAX00004351	A_51_P419389	lri
-0.525033428613825	-0.515293984853072	-0.556176570584101	-0.251227659074555	-0.399351220041615	1.19214816832847	1.26549841353273	-0.188032441475943	JAX00252720	A_51_P419389	lri
-0.525033298899256	-0.515293488751517	-0.556175006019643	-0.251227641428671	-0.399351553105241	1.19214795720433	1.2654981146664	-0.188032451332091	JAX00004356	A_51_P419389	lri
-0.525033514523602	-0.515293614433341	-0.556174172823979	-0.251227385039173	-0.399349580714567	1.19214773372299	1.26549818046813	-0.188032594410148	JAX00252737	A_51_P419389	lri
-0.525033651936365	-0.515293844302497	-0.556174543624835	-0.251227315108218	-0.399349633653882	1.19214761105989	1.26549966301591	-0.188032710700705	JAX00252739	A_51_P419389	lri
-0.525033823872367	-0.515293996504725	-0.556174163915564	-0.251227475390207	-0.399349083880245	1.19214754749118	1.26549957456586	-0.188032626141218	JAX00252741	A_51_P419389	lri
-0.525034023130527	-0.515294289159609	-0.556174573771536	-0.251227463072432	-0.399349165160064	1.19214752382782	1.26549927647134	-0.188032655021631	JAX00004358	A_51_P419389	lri
-0.525034310544883	-0.515293583890578	-0.556173910349825	-0.251227480362826	-0.399347999290467	1.19214744932645	1.26549894640081	-0.188032739997148	JAX00252742	A_51_P419389	lri
-0.525034099830592	-0.515291935865684	-0.556173212643976	-0.251228092702621	-0.399347754528901	1.19214728936668	1.26549870756871	-0.188032646525575	JAX00004359	A_51_P419389	lri
-0.52503418356088	-0.515292099314896	-0.556173126970149	-0.25122803158134	-0.399347782858589	1.19214712523279	1.26549849385088	-0.188032663919349	JAX00252747	A_51_P419389	lri
-0.525034375953323	-0.515292442195368	-0.556173677607059	-0.251227978406326	-0.399347849271068	1.19214693037894	1.26549911049338	-0.188032713523864	JAX00252749	A_51_P419389	lri
-0.525034124678025	-0.515291359878088	-0.556172567178191	-0.251228294730595	-0.399347565896619	1.19214677000686	1.26549922987287	-0.188033643262522	JAX00004360	A_51_P419389	lri
-0.525034208410405	-0.515291523078968	-0.556172481497549	-0.251228233668289	-0.399347594240365	1.19214660630213	1.26549901610249	-0.18803366067235	JAX00252754	A_51_P419389	lri
-0.525034331517837	-0.515291423361625	-0.556171540314868	-0.251226304259948	-0.399347755919827	1.1921463021999	1.26549816360542	-0.188033752467934	JAX00252757	A_51_P419389	lri
-0.52503444051112	-0.515291242062926	-0.556171421089884	-0.251225991981372	-0.399347803231783	1.19214610475632	1.26549877441022	-0.188034062624353	JAX00252760	A_51_P419389	lri
-0.525291369097759	-0.51477771180644	-0.556148691739249	-0.251433358676463	-0.39959778282118	1.19265501073577	1.26452799745237	-0.189169553308194	JAX00252763	A_51_P419389	lri
-0.525264053674445	-0.511919138716496	-0.557242032137587	-0.251821377561622	-0.399453014381191	1.19230187025143	1.26398035474215	-0.189479186858441	JAX00004366	A_51_P419389	lri
-0.525295241887201	-0.51497190356168	-0.557734256748438	-0.249818441128676	-0.399396352939943	1.19252449831429	1.2643771162491	-0.189429091212107	JAX00004367	A_51_P419389	lri
-0.525752007764667	-0.515365527469458	-0.559069311687879	-0.249762230160132	-0.399651415265235	1.19251038025128	1.26289443656843	-0.189789368102991	JAX00252770	A_51_P419389	lri
-0.525552097122906	-0.515422772024037	-0.558618213118635	-0.249941076659632	-0.399479681641078	1.19263307328823	1.26384025894921	-0.190058277636316	JAX00252773	A_51_P419389	lri
-0.525514724661873	-0.515264314084634	-0.55867698539653	-0.249939503615738	-0.399427362641786	1.19306242912269	1.26333633331114	-0.190176893935763	JAX00004370	A_51_P419389	lri
-0.525589312113788	-0.515456922697713	-0.558571396240123	-0.249920571321052	-0.399494569145234	1.1926584264982	1.26376301991534	-0.190061915266149	JAX00252775	A_51_P419389	lri
-0.526032232338489	-0.515572796289473	-0.559247322103653	-0.249779896589623	-0.399773502711907	1.19258933919976	1.26339285451146	-0.189629922965167	JAX00252777	A_51_P419389	lri
-0.525782058316517	-0.515463068621119	-0.558661105549765	-0.25001629436997	-0.399591058796633	1.19289249856415	1.26458453647274	-0.189926983218752	JAX00252780	A_51_P419389	lri
-0.525897271136592	-0.515399523685418	-0.55864301924793	-0.250027770506971	-0.399686176794737	1.19286554876242	1.26443609501078	-0.18983622462259	JAX00004373	A_51_P419389	lri
-0.525878479901444	-0.515331703107603	-0.558526876325812	-0.250096465845995	-0.399670417849198	1.19299674060948	1.26488513506092	-0.18985428856048	JAX00252781	A_51_P419389	lri
-0.525847605442779	-0.515280055014634	-0.558401640246009	-0.250159913830216	-0.399654285878511	1.19310350857649	1.26524350903386	-0.189882991830566	JAX00252782	A_51_P419389	lri
-0.525850056082636	-0.515225507458283	-0.558417741231283	-0.250177053558414	-0.399656761845167	1.19325896323338	1.26515206477887	-0.189908130787265	JAX00252784	A_51_P419389	lri
-0.52672675481048	-0.515295676199344	-0.561131345041745	-0.250316636399998	-0.400148492170474	1.19382250530961	1.25991033340168	-0.189278145391387	JAX00252785	A_51_P419389	lri
-0.526877235450057	-0.516366366318995	-0.564812965804369	-0.25035783251597	-0.399786451101308	1.19208329079307	1.25449326040174	-0.187300468779643	JAX00004376	A_51_P419389	lri
-0.526934807700343	-0.516565052970813	-0.564726898714757	-0.250329428089543	-0.399835195311936	1.19162214556137	1.25494240888879	-0.187182776695735	JAX00252787	A_51_P419389	lri
-0.527687086603727	-0.510665490182852	-0.564043992628584	-0.251419906297402	-0.40070995397138	1.19957131236827	1.2603022925028	-0.185816538296981	JAX00252788	A_51_P419389	lri
-0.527244135404733	-0.508408824368475	-0.564499991295007	-0.25154143404297	-0.400254190433833	1.20277430365405	1.2556024944133	-0.186963865788369	JAX00252791	A_51_P419389	lri
-0.527547845568222	-0.508406140748704	-0.565076280880189	-0.251583662921775	-0.400448180530578	1.2029041383242	1.25514984481804	-0.187000975456838	JAX00004378	A_51_P419389	lri
-0.52814370650957	-0.509863318743787	-0.564421263175755	-0.251459714151364	-0.400937475351641	1.20096357068809	1.25787152258531	-0.186256561318635	JAX00252795	A_51_P419389	lri
-0.526873316359881	-0.508016376026732	-0.561634384879703	-0.25157525986053	-0.400317581188858	1.20362401559285	1.26922535042946	-0.189283579357614	JAX00252797	A_51_P419389	lri
-0.529686142137982	-0.507121710888842	-0.56251631135416	-0.253189165342371	-0.402229866961016	1.20681059425092	1.22282589805439	-0.186007849593222	JAX00252798	A_51_P419389	lri
-0.528209315363422	-0.507572971845792	-0.55697723263062	-0.25343815158524	-0.401270418867689	1.2051121979535	1.24117302994168	-0.183100787028832	JAX00004383	A_51_P419389	lri
-0.529128273537	-0.507582839503685	-0.557517102274119	-0.25304018139449	-0.40189306963437	1.20537560017695	1.24748635579246	-0.182383426550444	JAX00191891	A_51_P419389	lri
-0.529025518585159	-0.505981368167134	-0.556009093438909	-0.253731566260254	-0.401985805156561	1.20681995906294	1.25435421552613	-0.182650679102083	JAX00252804	A_51_P419389	lri
-0.529444081577437	-0.505439930759734	-0.555404087897709	-0.253860974613023	-0.402351608683617	1.20754267438638	1.26421435971168	-0.182447520902374	JAX00004384	A_51_P419389	lri
-0.52910320938663	-0.505617831493957	-0.554892999434832	-0.252973621087423	-0.402096856231902	1.20709824597847	1.26192492128299	-0.18438978964936	JAX00252807	A_51_P419389	lri
-0.531251259655284	-0.504255839830992	-0.557068655457841	-0.253093369222205	-0.403577834247431	1.20974181040437	1.26801197205516	-0.185833434894585	JAX00252809	A_51_P419389	lri
-0.529535863607766	-0.50648908296738	-0.554722628333904	-0.248898788556165	-0.402451964010236	1.20747155618399	1.23944099863554	-0.193402969976264	JAX00004388	A_51_P419389	lri
-0.530551950466184	-0.505220353910415	-0.552053484132491	-0.250725190498997	-0.403393486230785	1.20921793506677	1.2422440742993	-0.200782191591688	JAX00004389	A_51_P419389	lri
-0.531141069527996	-0.502033154118899	-0.547725173773244	-0.250971660328965	-0.404014757460226	1.21172968715953	1.25704598626732	-0.199563278967037	JAX00252814	A_51_P419389	lri
-0.530142029174616	-0.50175061453306	-0.543748835573274	-0.25222915744911	-0.403838208432467	1.2121134344137	1.25384293380695	-0.205375104339585	JAX00004391	A_51_P419389	lri
-0.530014546026612	-0.503222904779115	-0.528252343314025	-0.246769682848452	-0.40414154582703	1.21268651754336	1.26576049752226	-0.199526248501102	JAX00004392	A_51_P419389	lri
-0.528460745570881	-0.505279241252576	-0.517586485808395	-0.246005032133362	-0.403633135051526	1.21175424779848	1.27630712946592	-0.200236700817723	JAX00252818	A_51_P419389	lri
-0.528491789096012	-0.505388714088311	-0.517587467388667	-0.246145516544757	-0.403659384873741	1.21172351906651	1.27626478102468	-0.200622984060448	JAX00252819	A_51_P419389	lri
-0.52847037116398	-0.505358629736166	-0.517160718627046	-0.24617840419913	-0.403659227734675	1.21177617712116	1.27705083985301	-0.200387592615571	JAX00252820	A_51_P419389	lri
-0.52856139822071	-0.505478606951445	-0.517301359639943	-0.246538193037256	-0.403710664027498	1.21178570526953	1.27683147433617	-0.201376373795934	JAX00252821	A_51_P419389	lri
-0.528213981879068	-0.493229528278004	-0.501291354460589	-0.241362504248569	-0.403827225277377	1.22003188864163	1.28377078363386	-0.200630847434476	JAX00252822	A_51_P419389	lri
-0.52873082259981	-0.496638300328089	-0.499840916044315	-0.243883055457862	-0.404573278356638	1.21917009317543	1.28359980452451	-0.207518363352087	JAX00252825	A_51_P419389	lri
-0.529267649909233	-0.502612866126422	-0.498513724800668	-0.243579005885192	-0.405056345726427	1.21549568878416	1.28409128891292	-0.207850376876532	JAX00252829	A_51_P419389	lri
-0.531037048687354	-0.508295543059723	-0.498049587846103	-0.247980194179776	-0.406824746151581	1.21485408673037	1.28115747661973	-0.21809319497889	JAX00252831	A_51_P419389	lri
-0.530744914884529	-0.527657295367108	-0.490211609583616	-0.24349476114102	-0.408352859160166	1.20074701927442	1.28131213879942	-0.218299391225275	JAX00252834	A_51_P419389	lri
-0.531080452811886	-0.532642582055914	-0.488536490444904	-0.242911583857334	-0.408798092581907	1.1957163909244	1.2829699330338	-0.218028989844083	JAX00252839	A_51_P419389	lri
-0.529919291533907	-0.535643445866167	-0.475488411320156	-0.242314550929317	-0.408793077454015	1.1950044320463	1.29620461171278	-0.21732713762708	JAX00252841	A_51_P419389	lri
-0.529919558256883	-0.535645195757725	-0.475488284379369	-0.242314701142661	-0.408793464653405	1.19500268775074	1.29620613693853	-0.217326816309924	JAX00004403	A_51_P419389	lri
-0.529919644430537	-0.535646834274734	-0.475487625257148	-0.242314551431768	-0.408793653559617	1.19500097469626	1.29620617141898	-0.21732696539356	JAX00252849	A_51_P419389	lri
-0.529919730623273	-0.535648472397174	-0.475486966164013	-0.242314401793313	-0.408793842484277	1.19499926209691	1.29620620582821	-0.217327114480639	JAX00252853	A_51_P419389	lri
-0.529919965586602	-0.53564996939923	-0.475486779279786	-0.242314509835792	-0.408794220161648	1.19499796884401	1.29620704435846	-0.217327020582866	JAX00252855	A_51_P419389	lri
-0.529920238157871	-0.535650230431939	-0.475486984989488	-0.2423149157087	-0.408794507067847	1.19499774379675	1.29621091508992	-0.217326215113431	JAX00252857	A_51_P419389	lri
-0.529920484841605	-0.535651769631344	-0.475486847568385	-0.242315069027297	-0.408794887345169	1.19499647664479	1.29621253661715	-0.217325897061733	JAX00004411	A_51_P419389	lri
-0.529920757317889	-0.535652030734442	-0.475487051655091	-0.242315474780926	-0.408795174252963	1.19499625173171	1.29621640820729	-0.217325091349505	JAX00252860	A_51_P419389	lri
-0.529921003926798	-0.535653569715408	-0.475486913111378	-0.242315628003922	-0.40879555453778	1.19499498350703	1.29621803060436	-0.217324773183591	JAX00004414	A_51_P419389	lri
-0.529921276308116	-0.535653830888946	-0.475487115575114	-0.242316033638303	-0.408795841447182	1.19499475872852	1.29622190305332	-0.21732396722854	JAX00252865	A_51_P419389	lri
-0.529921362811988	-0.535655471911872	-0.475486456823162	-0.242315884869113	-0.408796030690466	1.19499308869986	1.29622193515955	-0.217324117270531	JAX00004422	A_51_P419389	lri
-0.52992144904055	-0.535657108724313	-0.475485797665541	-0.242315735436003	-0.408796219680792	1.19499137733545	1.29622196960962	-0.217324266377045	JAX00004425	A_51_P419389	lri
-0.529921535288189	-0.535658745142519	-0.475485138536979	-0.242315586075285	-0.408796408689562	1.19498966642614	1.29622200398846	-0.217324415487029	JAX00252875	A_51_P419389	lri
-0.52992165932639	-0.535659113942136	-0.475484452079474	-0.242315696604838	-0.408796749155175	1.19498967618996	1.29622291168557	-0.217324231938027	JAX00252880	A_51_P419389	lri
-0.52992190850203	-0.535659488550503	-0.475484490404801	-0.242316025762284	-0.408797030412941	1.19498938935037	1.29622446427324	-0.217323684924303	JAX00191905	A_51_P419389	lri
-0.529922155043387	-0.535661026700688	-0.475484350363349	-0.242316178955082	-0.408797410772505	1.19498812196268	1.29622608605113	-0.217323366929019	JAX00252886	A_51_P419389	lri
-0.529922384718513	-0.535661297772089	-0.475485069275933	-0.242316572587209	-0.408797652901916	1.1949878616383	1.29623031383878	-0.217322149636506	JAX00004429	A_51_P419389	lri
-0.529922631184756	-0.535662835780625	-0.475484927258171	-0.242316725726866	-0.408798033298176	1.19498659430061	1.29623193653629	-0.217321831373046	JAX00252890	A_51_P419389	lri
-0.529922717450111	-0.535664471455571	-0.475484268005223	-0.242316576477184	-0.408798222353672	1.19498488406196	1.29623197086634	-0.217321980527431	JAX00252891	A_51_P419389	lri
-0.529922803734544	-0.535666106736514	-0.47548360878132	-0.24231642729987	-0.408798411427618	1.19498317427837	1.29623200512516	-0.217322129685307	JAX00004433	A_51_P419389	lri
-0.529923060421759	-0.535666486901145	-0.475483045587865	-0.242316682069918	-0.408798711128005	1.19498295120903	1.29623334867949	-0.217322012590071	JAX00252894	A_51_P419389	lri
-0.529923146733271	-0.535668121636725	-0.47548238641154	-0.242316532997038	-0.408798900228033	1.19498124017445	1.29623338277583	-0.217322161740339	JAX00004437	A_51_P419389	lri
-0.52992339325278	-0.53566965878004	-0.475482244614189	-0.242316686298687	-0.408799280707009	1.19497997364537	1.29623500425008	-0.217321843803251	JAX00252898	A_51_P419389	lri
-0.529923639748348	-0.535671195739933	-0.475482102336878	-0.242316839587787	-0.408799661202351	1.19497870713468	1.29623662603877	-0.217321525864516	JAX00252899	A_51_P419389	lri
-0.529923875180699	-0.535673170068214	-0.475480286112194	-0.242316548706389	-0.408800305782654	1.19497734038962	1.29623623332484	-0.217322860031818	JAX00252902	A_51_P419389	lri
-0.529923961506173	-0.535674804192157	-0.475479626922467	-0.242316399711791	-0.408800494923871	1.19497563167549	1.29623626753037	-0.217323009195097	JAX00252903	A_51_P419389	lri
-0.529924188804026	-0.535676114465272	-0.475479475662996	-0.242316558497686	-0.408800869118022	1.19497459061309	1.29623799350142	-0.217322694511058	JAX00252906	A_51_P419389	lri
-0.529924434981954	-0.535677649388745	-0.475479330254641	-0.242316711013642	-0.408801260037461	1.19497332397551	1.29623961178159	-0.217322375926249	JAX00004443	A_51_P419389	lri
-0.529924521303844	-0.53567928327412	-0.475478671022726	-0.242316562034508	-0.408801449193331	1.19497161534322	1.29623964599275	-0.217322525119598	JAX00252913	A_51_P419389	lri
-0.52992476773747	-0.535680819577476	-0.475478527306316	-0.242316715316601	-0.408801829778415	1.1949703489158	1.29624126863964	-0.217322207170074	JAX00004447	A_51_P419389	lri
-0.529924854083217	-0.535682452781381	-0.475477868099057	-0.242316566443691	-0.408802018963473	1.19496863936854	1.29624130286524	-0.217322356340283	JAX00004450	A_51_P419389	lri
-0.529925195103158	-0.535682497432301	-0.475477924896781	-0.242317021118077	-0.408802454105693	1.19496895438043	1.29624304179671	-0.217321948836159	JAX00252923	A_51_P419389	lri
-0.529925441502792	-0.535684033297648	-0.475477780330378	-0.242317174401747	-0.408802834736854	1.19496768814821	1.29624466479997	-0.217321630936252	JAX00004455	A_51_P419389	lri
-0.529925713513079	-0.53568429451565	-0.475477974128123	-0.242317579669212	-0.408803121819196	1.19496746399257	1.29624853815427	-0.217320824418635	JAX00252930	A_51_P419389	lri
-0.529925959844913	-0.535685830257005	-0.475477828444754	-0.242317732876109	-0.408803502464454	1.19496619774392	1.29625016188257	-0.217320506415915	JAX00252932	A_51_P419389	lri
-0.529926046202267	-0.535687462828408	-0.475477169193302	-0.242317584088888	-0.408803691686785	1.19496449033104	1.29625019613019	-0.217320655626152	JAX00252933	A_51_P419389	lri
-0.529928702437503	-0.535670789781466	-0.475479425097812	-0.242321710550283	-0.408804979434284	1.19496690786365	1.29625831239301	-0.217319478380931	JAX00004458	A_51_P419389	lri
-0.529930716887948	-0.535662332862506	-0.475480254370088	-0.242323984386128	-0.408805921364525	1.19496791575261	1.29626224035479	-0.217318980791375	JAX00252934	A_51_P419389	lri
-0.529932019898474	-0.535669448008807	-0.475477521281359	-0.242325470428218	-0.408806967541869	1.19496788733553	1.29626413133909	-0.217318461370583	JAX00252935	A_51_P419389	lri
-0.529933557173047	-0.535674836755969	-0.475474351288015	-0.242327423236942	-0.408808166170203	1.19496767204036	1.29626607293996	-0.217318212039294	JAX00004459	A_51_P419389	lri
-0.529934860104427	-0.535681948297998	-0.475471618395698	-0.242328908846911	-0.408809212422553	1.1949676436674	1.29626796343016	-0.217317693015269	JAX00004460	A_51_P419389	lri
-0.529935132063378	-0.53568220890351	-0.475471810986794	-0.242329314140316	-0.408809499558157	1.19496741963826	1.29627183686369	-0.217316886468904	JAX00252937	A_51_P419389	lri
-0.529935378374529	-0.535683743891431	-0.475471664179445	-0.24232946746172	-0.408809880315351	1.19496615402793	1.29627346070896	-0.217316568554129	JAX00252938	A_51_P419389	lri
-0.529935650238678	-0.535684004567476	-0.475471855147534	-0.24232987263613	-0.408810167452715	1.1949659301335	1.29627733500219	-0.217315761764904	JAX00252940	A_51_P419389	lri
-0.529936988260653	-0.535689557036547	-0.475469161889054	-0.242331329949301	-0.408811261814403	1.19496586377935	1.29627887627202	-0.217315442867427	JAX00252942	A_51_P419389	lri
-0.529938290976362	-0.535696666360784	-0.475466427397703	-0.242332815171676	-0.408812308158995	1.19496583551137	1.29628076729832	-0.21731492397462	JAX00252943	A_51_P419389	lri
-0.529940304950528	-0.535688209459847	-0.475467256185555	-0.242335088872837	-0.408813250168338	1.19496684131407	1.29628469275515	-0.217314427431983	JAX00252945	A_51_P419389	lri
-0.531057230082037	-0.541047866323488	-0.472853655555846	-0.241773875581635	-0.409534480811931	1.18644687064204	1.30342288059715	-0.214730591650388	JAX00252946	A_51_P419389	lri
-0.53029087410252	-0.546375900662873	-0.460350681737264	-0.242640168508527	-0.410547834794968	1.18352735055936	1.30782495201297	-0.219624702608397	JAX00252949	A_51_P419389	lri
-0.530263299650529	-0.547789344829704	-0.458540442798998	-0.242648106457536	-0.410801330415548	1.18389375675593	1.3081418250461	-0.219720481586977	JAX00004466	A_51_P419389	lri
-0.372201824949831	0.668460654571347	-0.345706068399113	0.0482328343889378	-0.12169202554151	-0.247345801447894	0.81399668896946	-0.339436250871301	JAX00293228	A_52_P598634	lri
-0.370659534902535	0.66907928050272	-0.339789410563524	0.0457081802993676	-0.122886560405874	-0.242425189615064	0.798589214734608	-0.330444106623262	JAX00293235	A_52_P598634	lri
-0.368842676280542	0.669788093223893	-0.301753754394597	0.0446513832772104	-0.12580495065134	-0.245420548719416	0.797126982807251	-0.333434188234968	JAX00019771	A_52_P598634	lri
-0.372519001614368	0.668747117189321	-0.153861951149428	0.0432683927925746	-0.142849330209894	-0.253588852304183	0.796672124675178	-0.352396391294013	JAX00293244	A_52_P598634	lri
-0.370175332238584	0.66866606140871	-0.172755807478451	0.042779987141949	-0.139634855652466	-0.253139250559311	0.796325591537637	-0.351123193620662	JAX00293251	A_52_P598634	lri
-0.370174222496804	0.668669522024349	-0.172642042238373	0.0427796354940992	-0.139642651220475	-0.253136799668323	0.796323000761931	-0.351133002035051	JAX00019780	A_52_P598634	lri
-0.370179420493974	0.668667143987088	-0.172408022692364	0.0427780617718056	-0.139668485438984	-0.253160848090821	0.79632366327347	-0.351161888190577	JAX00293275	A_52_P598634	lri
-0.370184669409143	0.668664682024702	-0.172173176712189	0.0427764377202398	-0.139694490977593	-0.253186157645975	0.79632421425689	-0.351190995418342	JAX00293278	A_52_P598634	lri
-0.370189890103814	0.668662284446483	-0.171937814096972	0.0427748619544959	-0.139720463743458	-0.253210526918443	0.796324875594205	-0.351219942375161	JAX00293279	A_52_P598634	lri
-0.370188802606383	0.668665644165413	-0.171822538556473	0.0427745147247875	-0.139728440707071	-0.253208208029101	0.796322314166754	-0.351229858269343	JAX00019782	A_52_P598634	lri
-0.370188931775184	0.668667804103085	-0.171678611022659	0.0427741065665427	-0.139740402436583	-0.253208537008525	0.796321522022987	-0.351247309798722	JAX00293284	A_52_P598634	lri
-0.370187725111275	0.668671047307692	-0.17156390095041	0.0427738703319568	-0.139748191801626	-0.253206205651964	0.796318957724222	-0.351257283592333	JAX00293285	A_52_P598634	lri
-0.370192973861436	0.668668634982592	-0.171327134046274	0.0427722873644747	-0.139774314573075	-0.253230753826343	0.796319624188293	-0.351286386809591	JAX00293286	A_52_P598634	lri
-0.370193057877817	0.668668653805712	-0.171324096765753	0.04277212233908	-0.139774699148084	-0.25323078393853	0.79631689508833	-0.351286834698132	JAX00293288	A_52_P598634	lri
-0.370195680431605	0.668667095407798	-0.171202336974627	0.0427711967041861	-0.139788066322804	-0.253241853233685	0.796315147228052	-0.35129527773514	JAX00293289	A_52_P598634	lri
-0.370200938171465	0.668664672953564	-0.170964541172335	0.0427696269524557	-0.139814274219985	-0.253266466555013	0.796315837738732	-0.351324406436428	JAX00293292	A_52_P598634	lri
-0.370198579743632	0.668667263543189	-0.170929617251423	0.0427706066386799	-0.139814246144636	-0.253267155300773	0.796315473696779	-0.351324373177542	JAX00019786	A_52_P598634	lri
-0.370196216489392	0.668669853832414	-0.170894612805215	0.0427715914624706	-0.139814216474722	-0.253268019514387	0.796314973085451	-0.351324309476805	JAX00293297	A_52_P598634	lri
-0.370193724570349	0.668672979234446	-0.170850290131341	0.0427722129218444	-0.139814767849906	-0.253267774525647	0.796314695255758	-0.351325330022442	JAX00293298	A_52_P598634	lri
-0.370191321813767	0.66867597720864	-0.170807106375964	0.0427727128130355	-0.139815318103354	-0.253267406101579	0.796312684124582	-0.351326366028101	JAX00293299	A_52_P598634	lri
-0.370191495188866	0.668675954026174	-0.170800657332048	0.042772505200103	-0.139816098431059	-0.253267490280258	0.796309940343159	-0.351327245289718	JAX00293300	A_52_P598634	lri
-0.370191668512648	0.668675930889961	-0.170794208060509	0.0427722976421582	-0.139816878710974	-0.253267574409262	0.796307197294791	-0.351328124546734	JAX00293301	A_52_P598634	lri
-0.370189264024572	0.668678925858347	-0.170751018650267	0.0427727977342968	-0.139817428210511	-0.253267200833389	0.796305186271191	-0.351329159731788	JAX00293304	A_52_P598634	lri
-0.37018689923187	0.668681504000175	-0.170716071484066	0.0427737774972142	-0.13981739797432	-0.253267866620711	0.796304819595591	-0.351329123520658	JAX00293305	A_52_P598634	lri
-0.370189605633426	0.668680362796561	-0.170594024134832	0.0427728294187393	-0.139830846097919	-0.253279009359705	0.7963029465922	-0.35133813168902	JAX00293311	A_52_P598634	lri
-0.370188403047098	0.668683578118569	-0.170478536464009	0.042772586644236	-0.139838711183491	-0.253276616136435	0.796300373137163	-0.351348241915081	JAX00293314	A_52_P598634	lri
-0.370186035154142	0.66868615077986	-0.170443572071017	0.042773566632196	-0.139838680136566	-0.25327727695568	0.796300005707802	-0.351348202159978	JAX00019796	A_52_P598634	lri
-0.37018616876597	0.66868801704943	-0.17029694850708	0.042773115108096	-0.139851014418319	-0.253277637865176	0.796299250196838	-0.351365083928545	JAX00293324	A_52_P598634	lri
-0.370184964869545	0.668691220952776	-0.170181263605757	0.0427728705104262	-0.139858897203229	-0.253275212475509	0.796296672878672	-0.351375229783626	JAX00293326	A_52_P598634	lri
-0.37018514404491	0.668691201116177	-0.170174867923699	0.0427726554840917	-0.139859678419657	-0.253275260307632	0.796293948589411	-0.351376115667096	JAX00293332	A_52_P598634	lri
-0.370183821907979	0.668694644797144	-0.170060569018629	0.0427725200747572	-0.139867243528529	-0.253273040001021	0.796292222439285	-0.351386255235351	JAX00019800	A_52_P598634	lri
-0.370181394400681	0.668697603845028	-0.17001723502698	0.0427730305024765	-0.13986776088922	-0.253272797713546	0.796290416880765	-0.351387460455727	JAX00293344	A_52_P598634	lri
-0.37018669276933	0.66869515042434	-0.169777275258681	0.0427714424733157	-0.139894206435626	-0.253298038302478	0.796291108036082	-0.351416721641708	JAX00293347	A_52_P598634	lri
-0.370191983578781	0.668692763524481	-0.169536770456507	0.0427699042240954	-0.139920619453103	-0.253322349018033	0.796291910127587	-0.351445816255016	JAX00293348	A_52_P598634	lri
-0.370189602657868	0.66869531997824	-0.169501709021674	0.0427708905653168	-0.139920582336681	-0.253323060161606	0.796291536724461	-0.351445766733439	JAX00293353	A_52_P598634	lri
-0.370194923173095	0.668692845423858	-0.16926034449769	0.0427693015079508	-0.139947170719391	-0.25334866678147	0.796292242557796	-0.351475068406247	JAX00293359	A_52_P598634	lri
-0.370192544343321	0.668695401169585	-0.169225303235326	0.0427702836443022	-0.139947137141718	-0.25334934749405	0.796291874398913	-0.351475001890741	JAX00293368	A_52_P598634	lri
-0.370195264527542	0.668694248742184	-0.169101435824574	0.0427693497600151	-0.139960719381829	-0.253360638036437	0.796289983341767	-0.351483992345285	JAX00293378	A_52_P598634	lri
-0.370192884113189	0.668696801853097	-0.169066383461168	0.0427703321934365	-0.139960685455996	-0.25336132360892	0.796289615271905	-0.351483919490319	JAX00293383	A_52_P598634	lri
-0.370190614786589	0.668699310233547	-0.169031945791404	0.0427712335647817	-0.139960749972193	-0.253361980880084	0.7962892378328	-0.35148384413377	JAX00293384	A_52_P598634	lri
-0.370190788481703	0.668699286465609	-0.169025457925899	0.0427710259799032	-0.1399615337054	-0.253362066553083	0.796286497980956	-0.35148473056837	JAX00293388	A_52_P598634	lri
-0.370190965074022	0.668699265939416	-0.169018990190542	0.0427708146090224	-0.139962317012998	-0.253362191140134	0.796283720284482	-0.351485611085271	JAX00019813	A_52_P598634	lri
-0.370188537862073	0.668702223649544	-0.168975639675463	0.0427713188771551	-0.139962861898849	-0.253361838743332	0.796281707528717	-0.351486604175319	JAX00019814	A_52_P598634	lri
-0.370186109008293	0.668705178199145	-0.168932283156125	0.0427718232835755	-0.139963406187106	-0.253361481057574	0.796279694260282	-0.351487596214566	JAX00019815	A_52_P598634	lri
-0.370191442458195	0.668702684835834	-0.168689756624249	0.0427702369182799	-0.139990105646399	-0.253387463650607	0.796280415321744	-0.35151687343753	JAX00293399	A_52_P598634	lri
-0.370194121136236	0.668701460083853	-0.168565592047699	0.042769358205712	-0.140003614811707	-0.253398653132331	0.796279053260163	-0.351524559224531	JAX00196054	A_52_P598634	lri
-0.370191734256238	0.668704002088334	-0.168530499698471	0.0427703418938302	-0.140003579100939	-0.253399350678714	0.796278684975826	-0.351524466076048	JAX00293404	A_52_P598634	lri
-0.370190540930022	0.668707163388927	-0.168413495237631	0.0427700861121609	-0.140011593231155	-0.253396838156304	0.79627609374866	-0.351534844193131	JAX00293408	A_52_P598634	lri
-0.370188189329862	0.668709997259667	-0.168371220427733	0.0427702223311178	-0.140012131313387	-0.253396442454012	0.796274006224295	-0.351536019355745	JAX00293409	A_52_P598634	lri
-0.370193543298072	0.668707484697754	-0.16812737220548	0.042768634419415	-0.140038964644951	-0.253422742854547	0.796274738683883	-0.351565337523362	JAX00293415	A_52_P598634	lri
-0.370191151330692	0.668710017905015	-0.168092249573013	0.0427696189407826	-0.140038927598968	-0.25342344298395	0.796274369590429	-0.351565233468933	JAX00293417	A_52_P598634	lri
-0.370191314988502	0.668710074026086	-0.168085317417818	0.0427694327653642	-0.140039711961906	-0.253423567097692	0.79627213448067	-0.351566124714259	JAX00293418	A_52_P598634	lri
-0.370191440405043	0.66871014939348	-0.16807802103472	0.0427692943456681	-0.140040499353445	-0.253423735524851	0.796270616609398	-0.351567009261912	JAX00196057	A_52_P598634	lri
-0.37018901076045	0.668713011498248	-0.168034929175513	0.0427697870189239	-0.140041101005946	-0.253423477868117	0.796269043201947	-0.351567950533318	JAX00019823	A_52_P598634	lri
-0.370194374383933	0.668710486817331	-0.167790318363832	0.0427682001574268	-0.140068008754973	-0.253450012594796	0.796269785116491	-0.351597266353526	JAX00293421	A_52_P598634	lri
-0.370193124212424	0.668713720389564	-0.167675230041503	0.0427679654788552	-0.140075748608722	-0.253447596978893	0.796267356511664	-0.351607648464649	JAX00293423	A_52_P598634	lri
-0.370191934753148	0.668716858705779	-0.167557593853162	0.0427677042998024	-0.140083824951315	-0.253445034248271	0.796264758186575	-0.351618140092302	JAX00293424	A_52_P598634	lri
-0.37019465956689	0.668715610945058	-0.167431946635136	0.0427667997971821	-0.14009759740418	-0.253456815789058	0.796263627114702	-0.351626984965981	JAX00293426	A_52_P598634	lri
-0.370192328367535	0.668718088690449	-0.167397387500318	0.0427677016979993	-0.14009766763283	-0.253457561947733	0.796263257419303	-0.351626836874241	JAX00293429	A_52_P598634	lri
-0.370189880351859	0.668721011958082	-0.167353887763916	0.042768210569113	-0.140098208272881	-0.253457248170681	0.796261243804852	-0.351627779023735	JAX00293434	A_52_P598634	lri
-0.370188623708076	0.668724061988152	-0.16723806712263	0.0427680239831781	-0.140106007259779	-0.25345489285789	0.796259938066508	-0.351638369861725	JAX00293441	A_52_P598634	lri
-0.370186220441158	0.668726574110921	-0.167202887731702	0.0427690096296094	-0.140105966919762	-0.253455576705107	0.796259566103322	-0.35163825155948	JAX00293449	A_52_P598634	lri
-0.370188981849625	0.668725365786466	-0.167076907509113	0.0427680669452808	-0.140119793982865	-0.253467394732081	0.796257774043031	-0.351647144347333	JAX00293450	A_52_P598634	lri
-0.370186528407661	0.66872827882281	-0.167033380054555	0.0427685764178125	-0.14012033309297	-0.253467072348663	0.79625575931595	-0.351648080249209	JAX00293454	A_52_P598634	lri
-0.370185336644042	0.668731391723335	-0.166915318444857	0.0427683114347367	-0.140128448182558	-0.253464444270611	0.796253152275542	-0.351658646533569	JAX00019840	A_52_P598634	lri
-0.370182879720742	0.668734297689146	-0.166871777868125	0.0427688209818897	-0.140128986169274	-0.253464105019777	0.796251136147306	-0.351659584133298	JAX00293455	A_52_P598634	lri
-0.370188281590283	0.66873174078411	-0.166624729666098	0.0427672295059137	-0.140156141010912	-0.253491148763077	0.796251893935925	-0.351689014475403	JAX00293456	A_52_P598634	lri
-0.370185826109239	0.668734555176349	-0.166581141917568	0.0427677183629162	-0.140156714773559	-0.253491642882644	0.796249572471679	-0.351690751166072	JAX00293458	A_52_P598634	lri
-0.370184635293826	0.668737654128879	-0.166462758833749	0.0427674505969454	-0.140164860922518	-0.253488982496816	0.79624696120218	-0.351701376647115	JAX00293462	A_52_P598634	lri
-0.370184809143233	0.668737629631457	-0.166456218203565	0.0427672431909853	-0.140165648983935	-0.253489070105683	0.796244227046774	-0.351702272702126	JAX00196060	A_52_P598634	lri
-0.37018173274676	0.668739274939541	-0.166408670604869	0.0427680551249466	-0.140166034107458	-0.253492222094652	0.796242644314373	-0.351702668447354	JAX00196062	A_52_P598634	lri
-0.370181906547176	0.668739250458097	-0.166402130584727	0.0427678477966149	-0.140166822052911	-0.253492309579598	0.796239911058372	-0.351703564438568	JAX00293468	A_52_P598634	lri
-0.370182080296263	0.66873922602277	-0.166395590346722	0.0427676405231064	-0.14016760994969	-0.2534923970147	0.796237178534042	-0.351704460424819	JAX00019846	A_52_P598634	lri
-0.370187496379273	0.668736654705819	-0.166147523979462	0.042766048584446	-0.140194865794629	-0.253519696089807	0.796237945439968	-0.351733921248286	JAX00019847	A_52_P598634	lri
-0.370185083205733	0.668739143961107	-0.166112298645293	0.0427670362298201	-0.140194822570929	-0.253520393321262	0.796237572859267	-0.351733770361559	JAX00293472	A_52_P598634	lri
-0.370181978048676	0.668743253473209	-0.166007349096801	0.0427676035263957	-0.140202524093421	-0.253515936662511	0.796235113341593	-0.351743308312797	JAX00293485	A_52_P598634	lri
-0.370179511946204	0.668746135585166	-0.165963765428826	0.0427681150263378	-0.140203056688208	-0.253515613279302	0.796233097068597	-0.351744217316581	JAX00019856	A_52_P598634	lri
-0.37017627508956	0.668751052650856	-0.165858467845529	0.0427690126714494	-0.140212082493885	-0.25351132329251	0.796230629756468	-0.351753442045496	JAX00293493	A_52_P598634	lri
-0.370173856748106	0.668753527538097	-0.165823237658093	0.0427699997244991	-0.140212031770171	-0.253511988491512	0.796230254293377	-0.35175329404766	JAX00293500	A_52_P598634	lri
-0.370174030528617	0.668753502831805	-0.165816687603753	0.042769792477852	-0.140212820349501	-0.253512076048397	0.796227523027114	-0.35175419203157	JAX00019860	A_52_P598634	lri
-0.370174204233177	0.668753478176322	-0.165810137232664	0.0427695853127085	-0.140213608794565	-0.253512163609023	0.796224792489831	-0.351755089608088	JAX00293508	A_52_P598634	lri
-0.3701717847053	0.668755950338849	-0.165774903973707	0.0427705723056177	-0.140213557637154	-0.253512824082759	0.796224416599411	-0.351754940915859	JAX00019862	A_52_P598634	lri
-0.37017195837293	0.668755925661261	-0.165768353829644	0.0427703651775052	-0.140214346085437	-0.253512911509759	0.796221686825739	-0.351755838879765	JAX00293513	A_52_P598634	lri
-0.370177298856757	0.668753231915403	-0.165518819781578	0.0427688083621299	-0.140241654950553	-0.253540665648363	0.796222467584098	-0.351784152390518	JAX00019870	A_52_P598634	lri
-0.370174848415659	0.668756033792794	-0.165475590977984	0.04276928058653	-0.140242181307637	-0.253540270326243	0.796220237073793	-0.351785057986646	JAX00019871	A_52_P598634	lri
-0.370175022151047	0.668756009094499	-0.165469033281965	0.0427690734578276	-0.140242970412183	-0.253540358462807	0.79621750803425	-0.35178595704213	JAX00293528	A_52_P598634	lri
-0.37017261062626	0.668758481366253	-0.165433989737971	0.0427700300930219	-0.140242896133225	-0.253540651656602	0.796217031423831	-0.351786255215588	JAX00293529	A_52_P598634	lri
-0.370170134016362	0.668761341568645	-0.165390361738067	0.0427705429341668	-0.14024342212726	-0.253540319896768	0.796215013705217	-0.351787146405144	JAX00293532	A_52_P598634	lri
-0.370175571888455	0.668758740709776	-0.165140348731949	0.04276895425484	-0.140270863809438	-0.253568199953665	0.796215803254023	-0.351816601227968	JAX00293533	A_52_P598634	lri
-0.370178364383351	0.668757496707501	-0.165012159977853	0.0427680102510238	-0.140284910086953	-0.253580566551069	0.796214033097416	-0.351825501416109	JAX00293535	A_52_P598634	lri
-0.3701785213448	0.668757410044626	-0.165005665182212	0.0427678145560332	-0.140285689762372	-0.253580635891511	0.796211662878962	-0.351826396514845	JAX00293545	A_52_P598634	lri
-0.370176041153531	0.668760265587677	-0.164961998012896	0.0427683291918172	-0.140286215407706	-0.25358034299604	0.796209646290208	-0.351827263279184	JAX00293548	A_52_P598634	lri
-0.370181495634113	0.668757645624358	-0.16471084308218	0.0427667405998998	-0.140313771460458	-0.253608549030674	0.79621044832791	-0.351856717265736	JAX00293552	A_52_P598634	lri
-0.370178931003092	0.668760476469025	-0.164667290664874	0.0427669555641546	-0.140314023393464	-0.25360756555369	0.796209760087167	-0.351857452989713	JAX00019889	A_52_P598634	lri
-0.370176499684034	0.668762928675768	-0.164631977251325	0.0427679459768827	-0.140313969154912	-0.253608279115716	0.796209385348183	-0.351857250292714	JAX00019892	A_52_P598634	lri
-0.370181917408167	0.668760390749424	-0.164379676774443	0.0427664446909952	-0.14034151213808	-0.253635893810209	0.796210249753408	-0.351887649646253	JAX00293563	A_52_P598634	lri
-0.37018740488207	0.668757757868295	-0.1641271537499	0.0427648418648065	-0.140369220570331	-0.253664213321254	0.796211048891998	-0.351917288464167	JAX00019894	A_52_P598634	lri
-0.370187581911745	0.668757736003175	-0.164120582472266	0.0427646308540341	-0.140370012315988	-0.253664344463596	0.79620828185409	-0.351918186453354	JAX00196075	A_52_P598634	lri
-0.370187689130677	0.668757721068264	-0.164113511220387	0.0427645043530644	-0.140370797206688	-0.253664493457348	0.796206908407774	-0.351919080548942	JAX00293567	A_52_P598634	lri
-0.370187863154916	0.668757696120591	-0.164106919587246	0.0427642972436332	-0.140371589272071	-0.253664584949919	0.79620418121663	-0.351919984579198	JAX00019899	A_52_P598634	lri
-0.370185446554285	0.668760413763008	-0.164064199585593	0.0427644577842814	-0.140372082790231	-0.253664515656216	0.796202316005007	-0.351921149113251	JAX00293570	A_52_P598634	lri
-0.37018430280254	0.668763317209611	-0.163944609769005	0.0427639328147156	-0.14038082970418	-0.253661602998471	0.796199788024385	-0.35193206861213	JAX00293576	A_52_P598634	lri
-0.370184464068747	0.66876516719262	-0.163792395803634	0.0427634759409258	-0.140393593775208	-0.253661627126875	0.79619895323691	-0.351950259593774	JAX00293581	A_52_P598634	lri
-0.370184699665675	0.668767118522182	-0.163640257035337	0.0427629961912941	-0.14040640179747	-0.253661611151263	0.796198114398875	-0.351969272013406	JAX00293586	A_52_P598634	lri
-0.370190218500603	0.668764466417464	-0.163386033059697	0.0427613866478398	-0.140434288619512	-0.253690196402522	0.796198922891918	-0.351999070087209	JAX00293591	A_52_P598634	lri
-0.370189048500971	0.668767476084739	-0.163265350637816	0.0427610976984664	-0.140442662123423	-0.253687356774266	0.796196287575802	-0.352010128654789	JAX00293594	A_52_P598634	lri
-0.370194584013547	0.668764809892526	-0.163010139450098	0.0427594860326588	-0.140470650728845	-0.253716159172848	0.796197103576531	-0.352039973422667	JAX00019906	A_52_P598634	lri
-0.370192090886364	0.668767627646292	-0.162966339764511	0.0427599971182265	-0.14047118805497	-0.253716004657301	0.796195091951886	-0.352040779125212	JAX00293598	A_52_P598634	lri
-0.370189596059673	0.66877044170494	-0.162922534874535	0.0427605083631133	-0.140471724736044	-0.253715845014018	0.796193079797821	-0.352041583071885	JAX00293608	A_52_P598634	lri
-0.370189770352446	0.668770416365624	-0.162915916639281	0.0427603012039707	-0.140472519208344	-0.25371593737762	0.796190354370917	-0.352042492239866	JAX00019912	A_52_P598634	lri
-0.370187273770674	0.668773226698326	-0.162872106929449	0.0427608126422362	-0.140473055157012	-0.253715772650014	0.79618834199185	-0.35204329443844	JAX00293612	A_52_P598634	lri
-0.37018610313378	0.668776217134038	-0.162751082362922	0.0427605206919855	-0.14048146078278	-0.253712886617978	0.796185701697047	-0.352054419638939	JAX00196081	A_52_P598634	lri
-0.37018627734516	0.668776191766414	-0.162744462049169	0.0427603136028903	-0.140482255324028	-0.253712978611679	0.79618297723006	-0.352055329373892	JAX00293616	A_52_P598634	lri
-0.370191825763394	0.668773508664283	-0.162488170242198	0.0427587034207847	-0.14051034831974	-0.253742100908385	0.796183804789023	-0.352085170066772	JAX00293618	A_52_P598634	lri
-0.370189324210213	0.668776310271829	-0.162444324532118	0.0427592161994996	-0.140510883219011	-0.253741952017283	0.796181792510729	-0.352085956069023	JAX00293619	A_52_P598634	lri
-0.370194882754481	0.66877361343728	-0.162187246511775	0.0427576071800271	-0.14053905335814	-0.253771325839694	0.796182629849758	-0.352115782080414	JAX00293621	A_52_P598634	lri
-0.370193663992025	0.668776713833303	-0.162067981077443	0.0427573308542446	-0.140547223266509	-0.253768552378889	0.796180039732242	-0.352126932296732	JAX00019924	A_52_P598634	lri
-0.370192419239962	0.668779532987236	-0.161946227394088	0.0427571248875866	-0.140555695461414	-0.253765746485512	0.796177416363296	-0.352138165425363	JAX00293622	A_52_P598634	lri
-0.370195269239268	0.668778230009335	-0.161813955418376	0.0427561831556012	-0.140570146701182	-0.253779165961332	0.796175668077198	-0.35214719799234	JAX00293624	A_52_P598634	lri
-0.370194108981017	0.668781195709153	-0.161692066965316	0.0427558837075077	-0.140578641220597	-0.253776237044877	0.796173019115873	-0.352158474450024	JAX00019926	A_52_P598634	lri
-0.370191598124828	0.668783979620925	-0.161648161828326	0.0427563981754256	-0.140579174014095	-0.253776095017887	0.796171005717899	-0.352159240897145	JAX00019927	A_52_P598634	lri
-0.370189140286788	0.668786372607164	-0.161612662306184	0.0427573906213633	-0.140579123314786	-0.253776967910648	0.796170632895342	-0.352158952020329	JAX00293626	A_52_P598634	lri
-0.370186577265269	0.668789270601623	-0.161567917737075	0.0427579765370273	-0.140579653711011	-0.253776915766644	0.796169608326177	-0.35215969931539	JAX00019930	A_52_P598634	lri
-0.370186751647711	0.668789244864372	-0.161561272304573	0.0427577694432973	-0.140580450414215	-0.253777008874339	0.796166885646864	-0.352160613654192	JAX00293631	A_52_P598634	lri
-0.370184228061584	0.66879201011553	-0.161517262733851	0.042758292162298	-0.140580959129117	-0.253777020267134	0.7961650834664	-0.352161524384876	JAX00293633	A_52_P598634	lri
-0.370181779560037	0.668794397351787	-0.161481928281053	0.0427592668020702	-0.140580908276524	-0.253777682359807	0.796164838002527	-0.352161264219732	JAX00293635	A_52_P598634	lri
-0.370179200276831	0.668797151079255	-0.161437495889283	0.0427598420087612	-0.140581411638286	-0.25377786215203	0.796162950678113	-0.352162677150535	JAX00293639	A_52_P598634	lri
-0.370176679662846	0.668799912767426	-0.161393563871389	0.0427603572728981	-0.140581940706854	-0.253777690080191	0.796160934335285	-0.35216343314073	JAX00196086	A_52_P598634	lri
-0.370174157330295	0.668802670542809	-0.161349627022051	0.0427608726998131	-0.140582469119672	-0.253777512796362	0.796158917450909	-0.352164187193697	JAX00019936	A_52_P598634	lri
-0.37017973859815	0.668799941598893	-0.161090488717944	0.0427592670129356	-0.14061083594434	-0.253807485685225	0.796159775387542	-0.352193993148751	JAX00293643	A_52_P598634	lri
-0.370177211488151	0.668802693027504	-0.161046505722604	0.0427597860748609	-0.14061136371561	-0.253807345980391	0.796157774851141	-0.352194725137331	JAX00019937	A_52_P598634	lri
-0.370177381818405	0.668802668170668	-0.161039827984811	0.0427595840315992	-0.14061215464879	-0.253807438365734	0.796155052679919	-0.352195643117165	JAX00293646	A_52_P598634	lri
-0.370174915843195	0.668805036102245	-0.161004321689824	0.042760573081617	-0.140612103601613	-0.253808254748709	0.796154681833743	-0.352195320388987	JAX00293648	A_52_P598634	lri
-0.370180505972065	0.668802291918377	-0.160744360402453	0.0427589698444391	-0.140640548962122	-0.253838518398895	0.796155551388352	-0.352225089091704	JAX00293649	A_52_P598634	lri
-0.370169560988683	0.668833070965699	-0.160641394335682	0.0427592515353195	-0.14063837402694	-0.253802515824485	0.796151458429496	-0.352238775146179	JAX00187357	A_52_P598634	lri
-0.370169755247957	0.668832935239204	-0.160635203217101	0.0427590116555345	-0.140639171094381	-0.253802612520166	0.796147891707433	-0.352239687629518	JAX00196089	A_52_P598634	lri
-0.37016870041785	0.668835930902028	-0.160511889067795	0.0427585915999762	-0.140647931671274	-0.253799624203085	0.796145198054412	-0.35225123193281	JAX00293651	A_52_P598634	lri
-0.370167502620729	0.668838765592795	-0.160389276146786	0.0427583131956398	-0.140656490591176	-0.253796503511995	0.796142774248148	-0.352262660042365	JAX00019944	A_52_P598634	lri
-0.370164708524617	0.668841374592744	-0.160343922892638	0.0427592414872855	-0.140656781896758	-0.25379647402606	0.796141585758757	-0.352263091981381	JAX00293654	A_52_P598634	lri
-0.370162027438484	0.668843605182479	-0.160306945878053	0.0427607539713215	-0.140656734596204	-0.253797741483107	0.796141210698602	-0.352262760422543	JAX00019945	A_52_P598634	lri
-0.370162201670053	0.668843578515355	-0.160300284354559	0.0427605471106175	-0.140657532436654	-0.253797834559216	0.796138491884556	-0.35226367802967	JAX00293655	A_52_P598634	lri
-0.37016102296954	0.668846438066757	-0.160177577282425	0.0427602394257875	-0.140666095288563	-0.253794673278876	0.796135821917206	-0.352275135433559	JAX00019950	A_52_P598634	lri
-0.370159843957401	0.668849291717274	-0.160054783427598	0.0427599308900479	-0.140674666332408	-0.253791497139167	0.796133150033409	-0.352286608566638	JAX00196091	A_52_P598634	lri
-0.370160019190629	0.668849265279683	-0.160048133919737	0.0427597226396219	-0.140675464512224	-0.253791561570707	0.796130429141908	-0.352287531775665	JAX00196093	A_52_P598634	lri
-0.370157795348557	0.668851453554018	-0.160015340774981	0.0427599650384525	-0.140675475446326	-0.253791683253416	0.796129978733258	-0.352287266861392	JAX00293664	A_52_P598634	lri
-0.370157969506181	0.66885142680381	-0.160008674808217	0.0427597582684147	-0.140676273552733	-0.253791775741876	0.796127261474076	-0.352288185711371	JAX00019954	A_52_P598634	lri
-0.370163588974549	0.668848660380357	-0.159746884436174	0.0427581509071469	-0.140704904534792	-0.253822391315693	0.796128141737458	-0.352318075582565	JAX00019955	A_52_P598634	lri
-0.370169214654201	0.668845883226938	-0.159484341479566	0.0427565531925526	-0.140733595008356	-0.253853072773209	0.796129042883885	-0.352347915941066	JAX00019956	A_52_P598634	lri
-0.370169383084523	0.668845852829778	-0.159477593739472	0.0427563540233653	-0.140734394513387	-0.253853204832631	0.796126307613455	-0.352348832689598	JAX00019963	A_52_P598634	lri
-0.37016689221649	0.668848160511648	-0.159441961884203	0.0427573504399785	-0.140734333120202	-0.253854050558523	0.796125927487652	-0.3523484757654	JAX00293673	A_52_P598634	lri
-0.37016706652359	0.668848133674646	-0.159435279719845	0.0427571437034019	-0.140735132642209	-0.253854145000881	0.796123211800554	-0.352349396818223	JAX00293675	A_52_P598634	lri
-0.370167240779372	0.668848106883464	-0.159428597352689	0.0427569370213581	-0.140735932114221	-0.253854239393247	0.796120496842772	-0.352350317865555	JAX00293678	A_52_P598634	lri
-0.370164771489495	0.668850861637267	-0.159384574745713	0.0427572556617671	-0.140736455034133	-0.253854698812595	0.796118156197408	-0.352351878179896	JAX00196096	A_52_P598634	lri
-0.370162167315963	0.668853547720009	-0.159340052918297	0.0427578248453973	-0.140736895034146	-0.253854726316133	0.796115860510266	-0.352353063634734	JAX00293679	A_52_P598634	lri
-0.370162320934855	0.668853595542503	-0.159332959252633	0.0427576502062915	-0.14073764760504	-0.253854827681014	0.796114217667413	-0.352353978126506	JAX00019973	A_52_P598634	lri
-0.370167950641168	0.668850803676933	-0.159069500904516	0.0427560623018676	-0.140766417559068	-0.253885844396365	0.796115135605764	-0.35238378419052	JAX00293681	A_52_P598634	lri
-0.370168065900077	0.668850870662152	-0.159062032017754	0.0427559356970946	-0.140767173444874	-0.253885992124364	0.79611418120795	-0.352384692541929	JAX00293682	A_52_P598634	lri
-0.370165569481099	0.668853166768969	-0.159026374142831	0.042756933472869	-0.140767110174041	-0.253886851828443	0.796113801109722	-0.352384312976668	JAX00019976	A_52_P598634	lri
-0.370163071855786	0.66885545969573	-0.1589907135001	0.0427579311981586	-0.140767046509117	-0.25388770695569	0.796113420449434	-0.352383932028724	JAX00293683	A_52_P598634	lri
-0.370163197904125	0.668855426920917	-0.158984109396591	0.0427578446903477	-0.140767782293817	-0.253887010117054	0.796110915885112	-0.352384373692281	JAX00019981	A_52_P598634	lri
-0.370163371985384	0.668855399985366	-0.158977420042736	0.0427576382406381	-0.140768582148485	-0.253887104834307	0.796108204140122	-0.352385295693222	JAX00293691	A_52_P598634	lri
-0.37015988977287	0.668855693093756	-0.158927593266834	0.0427587636840382	-0.140768945549655	-0.25389431132501	0.796107462595664	-0.352384765137261	JAX00293701	A_52_P598634	lri
-0.370156423525731	0.668855943421267	-0.158878106205186	0.0427598670941338	-0.140769297034966	-0.25390158115041	0.796106503648266	-0.352384517944039	JAX00293702	A_52_P598634	lri
-0.370156567839497	0.668856023315463	-0.158870860912133	0.0427597062492681	-0.140770091067214	-0.253901709190835	0.796104621271937	-0.352385442197724	JAX00196105	A_52_P598634	lri
-0.370156715987709	0.668856102124313	-0.158863641674426	0.0427595405712953	-0.140770891104293	-0.253901838276221	0.796102740923593	-0.352386363685348	JAX00019996	A_52_P598634	lri
-0.37015632172296	0.668856216186677	-0.15875089549409	0.0427595822753192	-0.140779853260391	-0.253905719209638	0.796101571457453	-0.35239646493418	JAX00019997	A_52_P598634	lri
-0.370152520703678	0.668856169218669	-0.158697198810014	0.0427611707729974	-0.140780159229343	-0.253921283551042	0.796101366884623	-0.35239155391154	JAX00019999	A_52_P598634	lri
-0.37014873207734	0.668856123138938	-0.158643630656844	0.0427627553996722	-0.140780467809977	-0.25393680381169	0.79610116112845	-0.352386640595029	JAX00293712	A_52_P598634	lri
-0.370140471210579	0.668855102691544	-0.158555163602213	0.0427660784578238	-0.140778992618733	-0.253967042879221	0.796102393480366	-0.352373366209411	JAX00293716	A_52_P598634	lri
-0.370132264096601	0.668854087647234	-0.158467234923385	0.0427693851751483	-0.14077753005857	-0.253997106251134	0.79610361849318	-0.352360110821881	JAX00020005	A_52_P598634	lri
-0.370132411749205	0.668854167211727	-0.158460011402271	0.0427692186397931	-0.140778329504014	-0.253997223633854	0.796101640473668	-0.352361029910383	JAX00293723	A_52_P598634	lri
-0.370138706790217	0.668851731789571	-0.158206436249895	0.0427668254083177	-0.140807231312345	-0.254004335553801	0.796101471080998	-0.352397492500048	JAX00293727	A_52_P598634	lri
-0.37014511081332	0.668849396623761	-0.15795245103024	0.0427643899346593	-0.140836277082169	-0.254011292326397	0.796101299434233	-0.352435287599515	JAX00293729	A_52_P598634	lri
-0.370141384647968	0.668849359894552	-0.157899416420491	0.0427659514321947	-0.140836610906555	-0.254026737144153	0.796101053421543	-0.352430558819807	JAX00293730	A_52_P598634	lri
-0.370141533700423	0.668849438287857	-0.157892190907418	0.0427657856246535	-0.140837412367387	-0.254026864227322	0.796099175261404	-0.352431484380474	JAX00293733	A_52_P598634	lri
-0.370133439891117	0.668848441363067	-0.157805448383325	0.0427690217554511	-0.140836008416096	-0.254056389539623	0.79610008744291	-0.352418381058837	JAX00020017	A_52_P598634	lri
-0.370133189738029	0.668848296302836	-0.157694366383914	0.0427687275078352	-0.1408450749508	-0.254060131133753	0.796099143192521	-0.352428503165656	JAX00293739	A_52_P598634	lri
-0.37012950729682	0.668848260028704	-0.157641876336505	0.0427702790610526	-0.140845407313011	-0.254075276907162	0.796098925669588	-0.352423611364667	JAX00020020	A_52_P598634	lri
-0.370129656656696	0.668848338225515	-0.157634653889657	0.0427701132451984	-0.140846208848866	-0.254075403019792	0.796097048420196	-0.352424537478382	JAX00020022	A_52_P598634	lri
-0.370129405521314	0.668848302923879	-0.157523085116792	0.0427698374349718	-0.140855250631544	-0.254079040289577	0.79609586741684	-0.352434735164032	JAX00020023	A_52_P598634	lri
-0.370129114565471	0.668848420463029	-0.157410424345019	0.0427698532521615	-0.140864315173575	-0.254082785808431	0.796094696609629	-0.352444978450046	JAX00293747	A_52_P598634	lri
-0.37012926407353	0.668848498621109	-0.15740319860924	0.0427696874243597	-0.140865117108929	-0.254082911734237	0.796092820157024	-0.352445905747577	JAX00293748	A_52_P598634	lri
-0.370121307564387	0.668847451606378	-0.157316214011279	0.0427728696361801	-0.140863934335158	-0.254112116113355	0.796093909840722	-0.352433187738241	JAX00293749	A_52_P598634	lri
-0.370127747347759	0.668845114035664	-0.157060603101177	0.0427704096842058	-0.140893167659836	-0.254119224778605	0.796093716703027	-0.352471506487559	JAX00293750	A_52_P598634	lri
-0.370127897163142	0.668845192085867	-0.157053372513924	0.0427702438012788	-0.140893970298099	-0.254119350101945	0.796091841038709	-0.352472435660309	JAX00020028	A_52_P598634	lri
-0.370128046929313	0.668845270156192	-0.157046141810319	0.042770077968208	-0.140894772886288	-0.254119475374765	0.79608996611939	-0.352473364828258	JAX00020029	A_52_P598634	lri
-0.37012819558381	0.668845349384966	-0.157038898797326	0.0427699113539312	-0.14089557487933	-0.254119590661134	0.796087993152804	-0.35247429112277	JAX00293753	A_52_P598634	lri
-0.37012793113379	0.668845466305892	-0.156926080527645	0.042769920046889	-0.140904681041302	-0.254123309222892	0.796086821768507	-0.3524845971698	JAX00293754	A_52_P598634	lri
-0.370128064838149	0.6688455366941	-0.156918788748381	0.0427697724473448	-0.140905438394509	-0.254123443025094	0.796085495788239	-0.352485514453563	JAX00020032	A_52_P598634	lri
-0.370128214562827	0.668845614791607	-0.156911556171167	0.0427696067242844	-0.140906241073261	-0.254123568074108	0.796083622879902	-0.352486444207248	JAX00020035	A_52_P598634	lri
-0.370128351088895	0.66884568833094	-0.156904283842757	0.0427694554135871	-0.140906997960802	-0.254123743226402	0.796082257378446	-0.352487355093719	JAX00293763	A_52_P598634	lri
-0.370134797454441	0.668843325174048	-0.156647588013508	0.0427670115986932	-0.140936320640326	-0.254131009061165	0.796082097939712	-0.352525475078165	JAX00293765	A_52_P598634	lri
-0.370131170946086	0.668843294666589	-0.156595660064695	0.0427685468859197	-0.140936665303416	-0.254145975146936	0.796081877789764	-0.352520605454151	JAX00020039	A_52_P598634	lri
-0.370137605934442	0.668840922766982	-0.156338286821022	0.042766116950133	-0.140965972853931	-0.254153324874108	0.796081690978887	-0.352557825487396	JAX00020040	A_52_P598634	lri
-0.370134101032595	0.668840894798572	-0.156286684492658	0.0427675118127933	-0.140966596365734	-0.254168963608377	0.796081170630929	-0.352553630729192	JAX00293769	A_52_P598634	lri
-0.370140590931774	0.668838539061353	-0.156028677710552	0.0427650472370883	-0.140996070118653	-0.254175694817773	0.796081000029346	-0.35259220832993	JAX00293777	A_52_P598634	lri
-0.370140741166088	0.668838617101572	-0.156021424313538	0.0427648813872562	-0.140996874970722	-0.254175819406535	0.796079128810963	-0.352593143544138	JAX00020048	A_52_P598634	lri
-0.370140891351253	0.668838695161936	-0.156014170803001	0.0427647155871713	-0.140997679772514	-0.254175943944719	0.796077258336203	-0.352594078753538	JAX00293789	A_52_P598634	lri
-0.370137286537354	0.668838667040134	-0.155962465942544	0.0427662432267788	-0.14099802906629	-0.254190808886004	0.796077035144046	-0.352589221608439	JAX00293792	A_52_P598634	lri
-0.370137111902144	0.668838627433934	-0.155850078604368	0.042765945722479	-0.141007222152337	-0.254194378703256	0.796075850858538	-0.352599652353908	JAX00293794	A_52_P598634	lri
-0.370143631129068	0.668836262373858	-0.155591016693633	0.0427634621271237	-0.141036829232261	-0.254201273093091	0.796075666483298	-0.352638477787454	JAX00293800	A_52_P598634	lri
-0.370135957809188	0.668835196223665	-0.155508712141793	0.0427660010058541	-0.141035413969301	-0.254229714931165	0.796076792854923	-0.35262544662482	JAX00020069	A_52_P598634	lri
-0.370132394396675	0.668835172286082	-0.155457422764611	0.0427675159577561	-0.141035772759323	-0.254244436719169	0.796076565357116	-0.352620601974522	JAX00293806	A_52_P598634	lri
-0.370132545096385	0.668835250117764	-0.155450165749725	0.0427673500829568	-0.141036578360265	-0.254244560142029	0.796074696085208	-0.352621539590295	JAX00293808	A_52_P598634	lri
-0.370132356594205	0.668835363664873	-0.155336626321062	0.042767337436571	-0.141045826970716	-0.254248206399221	0.796073521595209	-0.352632066512659	JAX00293809	A_52_P598634	lri
-0.370132507341756	0.668835441489412	-0.155329367575016	0.0427671715808784	-0.141046632746236	-0.254248329705516	0.796071653091525	-0.352633004730235	JAX00293811	A_52_P598634	lri
-0.370128961991334	0.668835419139296	-0.155278261636684	0.0427686814835317	-0.141046995390904	-0.254262999054066	0.796071425276842	-0.352628160932391	JAX00293812	A_52_P598634	lri
-0.370135460587267	0.668833031409524	-0.155018075422025	0.0427662246379316	-0.141076613814221	-0.254270304299207	0.796071231590641	-0.352665961151866	JAX00293813	A_52_P598634	lri
-0.370131931571262	0.668833014245291	-0.154967080470015	0.0427677265665335	-0.141077079241355	-0.254284894785544	0.796071406851266	-0.352661138840975	JAX00020073	A_52_P598634	lri
-0.370132082546867	0.668833091997778	-0.154959816808237	0.0427675606881057	-0.141077885626667	-0.254285017604281	0.796069539475503	-0.352662078824626	JAX00293821	A_52_P598634	lri
-0.370138645768992	0.668830680335595	-0.154699188470141	0.0427650519596258	-0.141107720419504	-0.254291853288845	0.796069351024749	-0.352701401708215	JAX00293822	A_52_P598634	lri
-0.370130854758332	0.668829774281905	-0.154616652830417	0.0427682576115784	-0.141106234529523	-0.254320509708413	0.796070539789801	-0.352688332303739	JAX00293824	A_52_P598634	lri
-0.370137431284566	0.668827395488228	-0.154355020956297	0.0427657492455368	-0.141136124953804	-0.254327350059896	0.796070349029992	-0.352727703782342	JAX00020079	A_52_P598634	lri
-0.370133929568215	0.668827378079084	-0.154304354987956	0.042767244220948	-0.14113649762245	-0.254341831797712	0.796070114638054	-0.352722886360036	JAX00020080	A_52_P598634	lri
-0.37013411886375	0.668827351810985	-0.154297631833889	0.0427667218564198	-0.141137330703303	-0.254341926989852	0.796067131484142	-0.352723831872364	JAX00020084	A_52_P598634	lri
-0.370130628282083	0.668827335280382	-0.154247082062038	0.0427682133421547	-0.141137705669762	-0.254356368410999	0.796066896722798	-0.352719014138764	JAX00196124	A_52_P598634	lri
-0.370130779716018	0.66882741286644	-0.154239808000536	0.0427680474332637	-0.14113851335386	-0.254356490156561	0.79606503221575	-0.352719957870254	JAX00020087	A_52_P598634	lri
-0.370130931100893	0.668827490472688	-0.15423253382945	0.0427678815739753	-0.141139320987405	-0.254356611851554	0.796063168450523	-0.352720901596869	JAX00293831	A_52_P598634	lri
-0.370127505038745	0.668827370365375	-0.154186139542842	0.0427689855585169	-0.141139398606664	-0.254371209502355	0.796062067941987	-0.352716476027402	JAX00020088	A_52_P598634	lri
-0.370124036688559	0.668827355622616	-0.154135821555105	0.0427704700901511	-0.141139778139703	-0.254385570792773	0.796061831764142	-0.352711657959662	JAX00293834	A_52_P598634	lri
-0.370124128866516	0.668827419120756	-0.154128208876328	0.0427703767256529	-0.141140591098081	-0.254385707260901	0.796060880562004	-0.352712600451548	JAX00020092	A_52_P598634	lri
-0.370124280257718	0.668827496670994	-0.154120937428583	0.0427702109794125	-0.14114139848503	-0.254385828410239	0.796059018920409	-0.352713544065245	JAX00020101	A_52_P598634	lri
-0.370124167673611	0.668827610078925	-0.154007066329309	0.0427701781048155	-0.141150756014218	-0.254389387169304	0.796057844301018	-0.352724240814495	JAX00020106	A_52_P598634	lri
-0.37013071649218	0.668825332761614	-0.153743859322963	0.0427677520502371	-0.141180674671521	-0.254395353148428	0.796057699541191	-0.352765006416572	JAX00293865	A_52_P598634	lri
-0.370127351355891	0.668825224012354	-0.153694697186856	0.042768862129576	-0.141181073574317	-0.254409777478665	0.796057438347558	-0.352760571131369	JAX00196130	A_52_P598634	lri
-0.370123908052401	0.668825181311191	-0.153644794079804	0.0427703425370387	-0.141181442789436	-0.254424014516745	0.796056915434544	-0.352755747082377	JAX00020110	A_52_P598634	lri
-0.37012406582508	0.668825262389235	-0.153637582792656	0.0427701689633699	-0.141182251153353	-0.254424095058238	0.796055076091366	-0.352756697882239	JAX00020111	A_52_P598634	lri
-0.370116789207991	0.668824187986732	-0.153559288945586	0.0427725221841093	-0.141181008425587	-0.254451354560292	0.796056137275799	-0.352743813185465	JAX00293870	A_52_P598634	lri
-0.370109438665995	0.668823220047827	-0.153481336014662	0.0427749850975238	-0.141179557980858	-0.254478728962859	0.79605723117985	-0.35273095962626	JAX00020112	A_52_P598634	lri
-0.370109571567704	0.668823303066533	-0.153473902143314	0.0427748186615859	-0.141180351441877	-0.254478854557109	0.796055732523396	-0.352731895968827	JAX00293875	A_52_P598634	lri
-0.370109509479926	0.668823418511095	-0.153360092291639	0.0427747733147511	-0.141189757294756	-0.254482347941758	0.796054557690564	-0.352742662498449	JAX00020115	A_52_P598634	lri
-0.370102077707157	0.668822488086548	-0.153280140283053	0.0427778437396066	-0.141188456810713	-0.254509743072169	0.796055683532774	-0.352729781354506	JAX00020116	A_52_P598634	lri
-0.370105210113081	0.668822128045738	-0.153144704130912	0.0427768747894496	-0.141203338142028	-0.254512177781126	0.796055491247744	-0.352749819109419	JAX00293880	A_52_P598634	lri
[truncated: 2,327 more rows]
