# Supplementary material for: Expression Quantitative Trait Loci for Extreme Host Response to Influenza A in Pre-Collaborative Cross Mice
Source: G3 (Bethesda). 2012 Feb 1;2(2):213–21. doi: 10.1534/g3.111.001800 (PMC3284329; doi:10.1534/g3.111.001800)
Supplement: Supporting Information [file supp_2.2.213_FileS7.csv]

A.J	C57Bl.6J	X129SvlmJ	NOD.LtJ	NZO.HlLtJ	CAST.EiJ	PWK.PhJ	WSB.EiJ	sample.name	gene.name	Set
0.0161569401184788	0.0191635307206717	0.0084509076127227	0.0675552167069915	1.85085291141966	0.000285153257056362	0.000314735428390206	0.0372206047360315	OR1114f62	LOC675467	hri
0.00387361650367703	0.00454658765300563	0.00255550124732798	0.0190880395291206	1.95536605221976	0.000146448971073675	0.000158553998327846	0.0142651998777094	OR1516f60	LOC675467	hri
0.00617442499100665	0.00822489306898708	0.00457599022073214	0.0342093251979113	1.92130373719984	0.000255950782830262	0.000262010112585462	0.0249936684261083	OR157f52	LOC675467	hri
0.296606243671142	0.260234149618125	0.462514012138928	0.483465879234922	0.161966921069246	0.0435083659960256	0.146871504205747	0.144832924065864	OR1639f140	LOC675467	hri
0.000179994219862932	0.000179954259539346	0.000136213124469877	3.51160312658953e-05	4.35772972824802e-05	1.99870751044641	0.000672460896738975	4.51737244333301e-05	OR167f171	LOC675467	hri
0.271530924194526	1.70951702771567	0.000653942363061878	0.00805440700583671	0.00452364238069754	0.00170353661692896	0.00161213782293281	0.00240438190034233	OR2075f6	LOC675467	hri
0.00288665623220995	0.00285943154094499	1.91063967432372	0.039501397067406	0.0121316155428211	0.00306139223162511	0.00474062938843833	0.0241792036728334	OR219f64	LOC675467	hri
0.197053170685394	0.206031644201409	0.0362709383603397	0.0287315166133653	0.0236521379483833	0.195528268426221	1.28408567155484	0.0286466522100462	OR220f56	LOC675467	hri
0.104040789271629	0.101400579259139	0.030292858494144	0.108479280714879	0.131891874015438	0.84919412593994	0.070166099024471	0.604534393280362	OR2291f89	LOC675467	hri
0.424738344348607	1.55171765339092	0.000840800467038525	0.00947997236903098	0.00608267476213589	0.00220870297245491	0.00205811657265163	0.00287373511716019	OR2417f56	LOC675467	hri
0.00210689708468765	0.00203134034770258	0.00205524271489781	0.00867385834850874	0.00971025231597978	6.8779344766204e-05	0.000110649872224347	1.97524297997123	OR3007f48	LOC675467	hri
0.00105708156879634	0.0010570691217463	0.00283150756970444	0.000377207167228902	0.000296542304855403	0.013879055687923	1.98008158342018	0.000419953159570146	OR3009f40	LOC675467	hri
0.477677997904257	0.458026880801155	0.0275136842116504	0.196567266829332	0.71792053916338	0.0114821313740573	0.0111356820965587	0.0996758176196088	OR3011f47	LOC675467	hri
1.46141174807074	0.514168040196681	0.000996630514445061	0.00997810523193898	0.00538838380693525	0.00234321161108862	0.00217852274328838	0.00353535782488188	OR3018f46	LOC675467	hri
0.401503977342011	0.282263654557245	0.699842283693444	0.23987168760247	0.132287442135132	0.0332274101262302	0.0555213357480894	0.15548220879538	OR3154f39	LOC675467	hri
0.327978096439159	0.342220891858189	0.709483695642908	0.235428442577776	0.139864560251745	0.0337949408894064	0.0562325944497024	0.154996777891113	OR3181f47	LOC675467	hri
0.403062773030479	0.28131296892774	0.697159348914898	0.235806637303514	0.133905409428274	0.0324308535807916	0.0595859799278624	0.156736028886442	OR3207f45	LOC675467	hri
0.115579267597545	0.115228372809643	0.0686792563139453	0.0878561993179879	0.285722820865915	1.1522335993733	0.0699880491534854	0.104712434568175	OR3232f38	LOC675467	hri
0.24834138242636	0.248776202621494	0.0449647109552202	0.0400430941662629	0.0265452638051487	0.24141277675378	1.10939480434923	0.0405217649224996	OR3358f52	LOC675467	hri
0.111740971391659	0.111862463977971	0.162917941950947	0.206341727359025	0.105419936689303	1.07166005195666	0.0848735141127232	0.145183392561713	OR3370f40	LOC675467	hri
0.145365967137929	0.148061464137297	0.0251374806545204	0.111732195490299	0.508771907005808	0.835477365034326	0.0623724984170157	0.163081122122805	OR3389f49	LOC675467	hri
0.0280119072154367	0.0278918009530156	0.861276215421605	0.347970230502662	0.141432431379718	0.00539686303338855	0.0112033053241018	0.576817246170072	OR3410f46	LOC675467	hri
0.0751951309721402	0.0342546937961455	0.0212870295863567	0.107221377246155	1.47752638440252	0.00105483930309053	0.00106234188315813	0.282398202810434	OR3415f49	LOC675467	hri
0.49617354561224	0.447569926635469	0.0262086575768121	0.194307869613481	0.710396436539122	0.0113953540496203	0.0110260983228976	0.102922111650358	OR3426f49	LOC675467	hri
0.0058702227649633	0.0058891332474415	0.0204000314059897	1.93896905910404	0.0182362859216571	8.28240031811558e-05	0.000159410021853293	0.0103930335308713	OR3515f57	LOC675467	hri
0.00197937514849182	0.0019747046483366	0.000986442849378234	0.000394152204172154	0.000507481641928223	1.97977585497148	0.013981966115619	0.000400022420597031	OR3564f38	LOC675467	hri
0.000173928439568646	0.000173889125903273	0.000135332500591395	3.42482819848048e-05	4.25008213171308e-05	1.99872959217964	0.000667123374176019	4.33852768203053e-05	OR381f71	LOC675467	hri
0.325598899885319	1.65397038312352	0.000715620084947919	0.0084977745701665	0.00502742970343003	0.00186549725466203	0.0017573328546792	0.00256706252327136	OR3f78	LOC675467	hri
0.000261658377941352	0.000261654766090204	0.000783788617262967	7.81610051076847e-05	6.45741930797571e-05	0.00112787116901235	1.99734039370915	8.18981623533791e-05	OR4010f145	LOC675467	hri
0.279618015826254	0.28257983851858	0.0256970958756454	0.031253589231504	0.0342292788303088	1.22786677924152	0.0865070770546236	0.0322483254215652	OR4285f149	LOC675467	hri
0.00015413827662696	0.000154103689851538	0.00012741530576444	3.10278060686289e-05	3.75850862436558e-05	1.99888596889468	0.000573168080074336	3.65928606881619e-05	OR489f90	LOC675467	hri
0.109053173186316	0.109418065305966	0.15838784902032	0.113558701600403	0.266412679274213	0.242685986546255	0.870816230979245	0.129667314087282	OR5030f127	LOC675467	hri
0.000227385317721475	0.00022728571529853	0.000151809939212459	4.38088814870879e-05	5.39964646422369e-05	1.99848867287005	0.000752653115227195	5.43876963607855e-05	OR5130f134	LOC675467	hri
0.233115536633351	1.18996914634611	0.139554357700576	0.109608790073107	0.166144949535201	0.0360832896184383	0.0209429744779137	0.104580955615298	OR5140f131	LOC675467	hri
0.000793121686636758	0.00074929868403122	0.000474902919609186	0.000116122597446468	0.000156433166448134	1.99483538300439	0.00269689895087643	0.000177838990560433	OR5168f148	LOC675467	hri
0.117674035311567	0.120181517035313	0.0643921096665847	0.0531637503866534	0.208972316640189	0.208732191466131	1.16498395326579	0.0619001262277747	OR5181f127	LOC675467	hri
0.425450616589229	0.243440689109196	0.750298830240101	0.233767919911409	0.124519051713904	0.0298716756721944	0.0494429590374472	0.14320825772652	OR5232f130	LOC675467	hri
0.0184866793829953	0.018499540952629	0.0720482759777478	0.0467592782536614	0.0317727090662596	0.00690179712949444	0.0222263364441545	1.78330538279306	OR5308f138	LOC675467	hri
0.0416216213408985	0.0415003116388819	0.0922423660657547	0.699722557463602	0.202062854686113	0.000799029507785706	0.00118244299245611	0.920868816304508	OR5389f125	LOC675467	hri
0.0292319656362256	0.0308952360144721	0.090867339077556	1.46650573006369	0.216241845929183	0.000591695527282129	0.00142517437959164	0.164241013371996	OR5454f133	LOC675467	hri
0.296313362940598	0.321141219376476	0.780602247581824	0.23440080807057	0.140163456416809	0.0274928092695437	0.052099073649488	0.14778702269469	OR5515f122	LOC675467	hri
1.66026896717191	0.320118332519036	0.000747098333320185	0.00821816158469416	0.00422048130743274	0.00179710388620128	0.00169976892603514	0.0029300862713761	OR555f58	LOC675467	hri
0.0322128431944533	0.0317706719550288	0.763292131284178	0.00919925050500203	0.0045015189599737	0.103700798162797	1.04728451666273	0.00803826927583427	OR559f156	LOC675467	hri
0.00335936977943532	0.00459847265678071	0.000651703162618353	0.00023416033298258	0.000423292077461986	1.9863140321438	0.0041053990697787	0.000313570777139432	OR820f53	LOC675467	hri
1.96112726264783	0.0220941308686828	0.00596737646831625	0.00971726555986834	0.000839544094732315	5.57086637676993e-05	3.90209864246939e-05	0.000159690710382071	OR1114f62	Ifi27l2a	hri
1.62048993388748	0.22202944714753	0.062682030248384	0.066480654434344	0.0255043684999488	0.000414303682773284	0.000259670562473494	0.00213959153707089	OR1516f60	Ifi27l2a	hri
0.682872072572706	0.30333553683322	0.304339424826904	0.692218610742953	0.0127087405751776	0.000679353873618392	0.00086092975332256	0.00298533082209752	OR157f52	Ifi27l2a	hri
0.000502089958899542	0.000302129654222408	0.000298104211480444	0.00043048638406299	0.000744182985813246	0.0133817874517539	1.98124454719148	0.00309667216228488	OR1639f140	Ifi27l2a	hri
0.00319966922403239	0.00411614866661902	0.00390673980681982	0.00150142442386178	1.97981423950169	0.000681949187610167	0.000896367280701998	0.00588346190866672	OR167f171	Ifi27l2a	hri
0.288382023557369	0.178963611157313	0.157921804423726	0.198190017252891	0.130779113267209	0.0234686340370875	0.0437429519277167	0.978551844376688	OR2075f6	Ifi27l2a	hri
0.000144022555850965	0.00013848985676739	0.000137973974866143	0.000144424433448857	0.000451165704325814	1.99527257389809	0.00334909774934793	0.000362251827307734	OR219f64	Ifi27l2a	hri
1.921783177853	0.0381168328680531	0.0124170483386397	0.0256397196983148	0.00162058060279242	9.07909420548037e-05	6.262437985146e-05	0.000269225317293382	OR220f56	Ifi27l2a	hri
0.0516166145974914	0.347906467905712	1.53547098502175	0.0565928434860719	0.00467048403957475	0.000675714161961044	0.000851686420138192	0.00221520436730463	OR2291f89	Ifi27l2a	hri
7.51206724030398e-05	6.75623159859284e-05	6.71144893905362e-05	7.4300094307836e-05	0.000226987499765011	1.99670043657883	0.00262106313000559	0.000167415219308227	OR2417f56	Ifi27l2a	hri
0.00844270086770223	0.00445101788140228	0.00643867261464809	1.98012023034938	0.00033670895622466	3.70933184059121e-05	3.13284799279661e-05	0.000142247532310798	OR3007f48	Ifi27l2a	hri
0.35714830510899	0.419406482206454	0.360506873402655	0.84949643999132	0.0101098703157468	0.000507014342135193	0.000322389437276946	0.00250262519542218	OR3009f40	Ifi27l2a	hri
1.97667992495246	0.0116732656651641	0.00410111529293257	0.00680722119724166	0.000547766961254471	4.08412265497309e-05	2.9114116626937e-05	0.000120750587769328	OR3011f47	Ifi27l2a	hri
0.000305181057082088	0.000448080097847443	0.000561744823488	0.000324594669585236	0.00200178907001286	0.000391148496526481	0.00126815598673954	1.99469930579872	OR3018f46	Ifi27l2a	hri
0.0505427073203278	0.305772968231762	0.446392095938998	1.18759439654438	0.00592325684683382	0.000437159157341837	0.000292225897785548	0.00304519006257173	OR3154f39	Ifi27l2a	hri
1.97311155924699	0.0133434439995833	0.00467093457886281	0.00803744323344243	0.000627924143319824	4.4678617351422e-05	3.1649587657527e-05	0.000132366592788387	OR3181f47	Ifi27l2a	hri
1.9765571592389	0.011708102279091	0.00413384609471591	0.00685618134403425	0.000553028864855325	4.10763985830712e-05	2.92672815324656e-05	0.000121338498287664	OR3207f45	Ifi27l2a	hri
0.572267329400841	0.462949814970085	0.661891263225792	0.287598991053767	0.0121219388041278	0.00052410152753117	0.000336669300381343	0.00230989171747432	OR3232f38	Ifi27l2a	hri
0.187380014211278	0.135372506759434	0.155954056145128	1.51509125593148	0.004562680372099	0.000292876635712187	0.000218626766362768	0.00112798317850411	OR3358f52	Ifi27l2a	hri
0.00030181408643184	0.00046884069492542	0.000476830645826836	0.000318360745519731	0.00198142800866234	0.000376743709583744	0.00122367605759583	1.99485230605145	OR3370f40	Ifi27l2a	hri
0.00303016222615322	0.00507850022702845	0.00327095708418855	0.00202612840986216	1.97940248213775	0.000668158559110273	0.000872782452605232	0.00565082890330384	OR3389f49	Ifi27l2a	hri
0.16902297610158	0.130043811239676	0.134853508486187	0.230408060931514	0.0728695837530069	0.19142618951507	0.954926968912287	0.116448901060679	OR3410f46	Ifi27l2a	hri
0.00384908134157839	0.00572181916307599	0.00382968760423727	0.00241016354454313	1.97473111044046	0.000888396125887686	0.00111303224458818	0.00745670953562578	OR3415f49	Ifi27l2a	hri
0.490637161701913	0.173048693389562	0.100021476150567	0.119638385851939	1.06416085607494	0.00741275951237078	0.00676056060112134	0.0383201067175857	OR3426f49	Ifi27l2a	hri
0.00192844800645191	0.00244745214781534	0.00133726641977639	0.00078751072636068	1.98948251600329	0.000446196329164101	0.000597281175357633	0.00297332919177903	OR3515f57	Ifi27l2a	hri
0.00482532320397516	0.00279196105429432	0.00412140202095556	1.98787221313885	0.000233316184327211	2.91007382073526e-05	2.32315708369602e-05	0.000103452088555854	OR3564f38	Ifi27l2a	hri
0.00772205918089846	0.00448492697695026	0.00756126275604593	1.97970015729852	0.000308082474142402	3.85317157604748e-05	2.78774624473245e-05	0.000157102135231059	OR381f71	Ifi27l2a	hri
1.97195458065357	0.0144943620643443	0.00471446691637379	0.0079683173839101	0.000657763533328375	4.64072187931873e-05	3.17070960032461e-05	0.000132395133675472	OR3f78	Ifi27l2a	hri
0.234783035825289	0.205445099335443	0.174679500340095	0.252606591830566	0.134808260543882	0.0238829098851078	0.0487300781488401	0.925064524090777	OR4010f145	Ifi27l2a	hri
0.00102263195025066	0.00133686012543443	0.000975205686799888	0.000647822745517553	1.99364278287779	0.00026874459372935	0.000354689812889706	0.00175126220758516	OR4285f149	Ifi27l2a	hri
0.0359578874154284	1.89136674777847	0.0612564192069761	0.00891890583642687	0.00202471073798551	8.79452805494413e-05	6.07612323891173e-05	0.00032662251177455	OR489f90	Ifi27l2a	hri
0.0717372138959481	0.485147479422057	1.36794491359741	0.0541801120022503	0.0183043696286625	0.000588212152307985	0.000385554574881827	0.00171214472648363	OR5030f127	Ifi27l2a	hri
0.00456886635210656	0.0322001862638845	1.95646284342092	0.00599346817040634	0.000525903378587478	3.99851044912562e-05	2.86585833400665e-05	0.000180088726268276	OR5130f134	Ifi27l2a	hri
1.18555670747301	0.607265771429026	0.104739157828997	0.0919161959769574	0.00861065637025681	0.000344602509574652	0.000234398003063139	0.00133251040912204	OR5140f131	Ifi27l2a	hri
1.899693368271	0.0448313920026457	0.0152943809039017	0.0376995303955841	0.00195630447255045	0.000110533698260177	7.76887663143435e-05	0.000336801489741266	OR5168f148	Ifi27l2a	hri
0.0383206618817723	0.0357388015695591	0.0334405639047184	0.0361205492311975	0.431206088373653	0.159016371929531	1.12729695855	0.138860004559564	OR5181f127	Ifi27l2a	hri
0.0755491854395258	0.0504292354132707	0.0820231611996032	1.78683051769975	0.00376417285282343	0.000235781353126109	0.000152523078269278	0.00101542296363147	OR5232f130	Ifi27l2a	hri
0.00110258647919566	0.00143807421789594	0.00102044393498147	0.000688150717940023	1.99318948217767	0.000287053412155507	0.000380347753925535	0.00189386130623094	OR5308f138	Ifi27l2a	hri
0.0542537279725561	0.0574316367863842	0.08595980182604	1.79856094875147	0.00247099779250198	0.000205790679838647	0.000148390190066632	0.000968706001139801	OR5389f125	Ifi27l2a	hri
0.0290735222022038	0.106789531688333	1.821139516872	0.0372092240788717	0.00466259927796838	0.000177226808165119	0.000125180468387089	0.000823198604070733	OR5454f133	Ifi27l2a	hri
5.20025577388632e-05	5.05248725556337e-05	4.96743644711418e-05	5.42738743072447e-05	9.63590434805247e-05	1.99829062466449	0.00130663938007487	9.99012428842343e-05	OR5515f122	Ifi27l2a	hri
0.0151359334623623	0.0148498986733012	0.0147783447599054	0.0151065263707532	0.0506429058565594	1.13116845062084	0.184653048746626	0.573664891509651	OR555f58	Ifi27l2a	hri
1.96896893992229	0.0153012909071521	0.00526434634540842	0.00950596238462842	0.000730876612655113	5.05190090099909e-05	3.44807567678695e-05	0.000143584062084893	OR559f156	Ifi27l2a	hri
0.000283635718780869	0.000274505103908165	0.000235999169072668	0.000246041252266576	0.000736029076473644	1.98879233263123	0.00868349568137384	0.000747961366893988	OR820f53	Ifi27l2a	hri
0.761572985613422	0.127557308809959	1.0652223288058	0.000592530464970101	0.0405316456082867	0.000587363824863497	0.000688061557338259	0.00324777531535859	OR1114f62	Kcmf1	hri
1.88181621455317	0.0390885139193655	0.0675885493471933	0.000261990339828076	0.00965178038437014	0.000205706367512916	0.00024653833099949	0.00114070675755895	OR1516f60	Kcmf1	hri
0.0010560771467281	0.00352922823653745	0.0011552893084999	0.0020665508530179	0.00115995224393329	0.00255932507407126	0.0039346104306003	1.98453896670661	OR157f52	Kcmf1	hri
0.195213785780908	0.195708851732505	0.314971176441908	0.00943470853852961	0.0892523614234547	0.011073591083396	0.0185857691774406	1.16575975582186	OR1639f140	Kcmf1	hri
0.00364815508144272	0.00366211910743495	0.00368294288318867	0.0289716481466348	0.00194339986651911	0.0330534990769606	1.75338447859329	0.171653757244526	OR167f171	Kcmf1	hri
0.0278503641722624	1.94878257746751	0.0176002300384623	0.000175034541444276	0.0042809160808654	0.000138240347065593	0.00019716822251178	0.000975469129877921	OR2075f6	Kcmf1	hri
0.0474673409973589	0.0257616944172925	1.90950374835709	0.000139816033509045	0.0154511129231022	0.00027882123812278	0.000342640347027332	0.00105482568650203	OR219f64	Kcmf1	hri
0.0039161184110123	0.00346261303674065	0.00645970146003822	0.000363382166498235	1.98504863094144	0.000160187479716333	0.000121952903018654	0.000467413601532784	OR220f56	Kcmf1	hri
0.00709999476256748	0.00626190477311014	0.0142313886919345	0.000820765129490041	1.9702299240135	0.000335870073625452	0.000230530128167706	0.000789622427603003	OR2291f89	Kcmf1	hri
0.0276303488295519	0.0132501955818485	1.9511348480184	8.29334243438781e-05	0.00707171293614621	0.000140350280745745	0.000168181790923131	0.00052142913803998	OR2417f56	Kcmf1	hri
0.000305616099266572	0.00040761268647905	0.000311399716645261	0.000449962793478678	0.000298897804896678	0.000553241524081039	0.000819499816866822	1.99685376955829	OR3007f48	Kcmf1	hri
1.92124937697064	0.0245202464480536	0.0461865224433256	0.00019820755543005	0.00674953755223329	0.000157565038819624	0.000187134189605259	0.000751409801891886	OR3009f40	Kcmf1	hri
0.000132061470389203	0.000101689291483845	6.36476943231412e-05	1.99514352550208	0.000353810246047629	0.00162461481333818	0.0014658147090112	0.00111483627332663	OR3011f47	Kcmf1	hri
0.103000775470556	1.77639561549332	0.0894369409768568	0.00233940656449682	0.0206223117999814	0.00116170675902151	0.00144468275078115	0.00559856018499068	OR3018f46	Kcmf1	hri
0.314540703899562	0.260199811911012	0.280931583419652	0.0539891089275237	0.153737364792322	0.809967331232504	0.0690218909531423	0.0576122048642805	OR3154f39	Kcmf1	hri
0.264899636396968	0.347338365264185	0.256169768669514	0.0553684369652009	0.149348380772719	0.795994761024631	0.0683855446013834	0.0624951063053984	OR3181f47	Kcmf1	hri
7.51491323106416e-05	7.38903281180626e-05	7.58329064935621e-05	0.00116222120758896	0.000195614266976166	1.99707733410871	0.000737141602984566	0.000602816446815018	OR3207f45	Kcmf1	hri
0.00077221299791891	0.00113765741662892	0.00081022613469745	0.00123294534259447	0.000802433493975692	0.00148105939165342	0.00226420210785731	1.99149926311467	OR3232f38	Kcmf1	hri
1.68561840845517	0.082951208303822	0.196690943776837	0.000571141763100446	0.0267444727573475	0.00071955257233386	0.000764041114299143	0.00594023125709227	OR3358f52	Kcmf1	hri
0.000236512210500525	0.000196114647991741	0.000130841824092071	1.99241027204758	0.000401246605297248	0.00319682214406588	0.0028298067648782	0.000598383755595082	OR3370f40	Kcmf1	hri
0.0279386342036361	0.012732216324452	1.95094375788347	7.34165324515979e-05	0.00746511556639215	0.000140461923487189	0.000163925338939819	0.000542472227167316	OR3389f49	Kcmf1	hri
0.0910475507233397	0.88955607072476	0.970401034125126	0.00040822890119406	0.0426536187577775	0.000671697586006517	0.000800712961772671	0.00446108622002364	OR3410f46	Kcmf1	hri
0.000505294088611739	0.000392834565032462	0.000286665218147774	1.98604486367265	0.00108632123776298	0.00518676667220386	0.00435720294261509	0.00214005160297896	OR3415f49	Kcmf1	hri
0.00323962349415647	0.00261063853328958	0.00532050348866236	0.000340088406636873	1.98782802905083	0.000149402709847274	0.000117624657480009	0.000394089659098554	OR3426f49	Kcmf1	hri
0.00076605327154656	0.00103465754002592	0.000787144322392412	0.000601173818542224	0.000797221076913223	0.000714162043190346	0.00147945570989063	1.9938201322175	OR3515f57	Kcmf1	hri
0.000113804598614102	0.000112068704559863	0.000114266108089324	0.000450955659711754	8.95190410605571e-05	0.000654474314441333	1.99804688533868	0.000418026234842569	OR3564f38	Kcmf1	hri
8.49110127816514e-05	8.18993298154906e-05	9.00825260769371e-05	0.000952444160764182	0.000113120491962	1.99720355290112	0.00114698123123702	0.000327008346238846	OR381f71	Kcmf1	hri
1.9403944179743	0.0205347478451703	0.0328112836205981	0.000179704378722635	0.00511094173464905	0.00014353207430997	0.000170809174723784	0.000654563197522595	OR3f78	Kcmf1	hri
0.183871555508979	1.65951022768059	0.112500587026423	0.000526639663606338	0.0294562405615967	0.000483885613652361	0.000579504781006624	0.01307135916414	OR4010f145	Kcmf1	hri
0.0393858456757213	0.0173672005457706	1.93287464424894	8.30656441287323e-05	0.00928746500340352	0.000152678120606693	0.000180128969209016	0.00066897179222019	OR4285f149	Kcmf1	hri
0.0282152099908114	0.0132141104086524	1.94935480545808	7.96002950149255e-05	0.00822159898042116	0.000154546950847457	0.000181691847631267	0.000578436068543979	OR489f90	Kcmf1	hri
0.182924719780524	0.178677245733941	0.19138072535958	0.0545423986055169	0.304154220343716	0.116885803009015	0.911525960278779	0.0599089268889277	OR5030f127	Kcmf1	hri
1.62745621844175	0.175864163964175	0.16611714250587	0.000780662172664741	0.0247472803122209	0.000612720076512888	0.000710312752909052	0.0037114997738944	OR5130f134	Kcmf1	hri
0.00035517504516611	0.000265179523125896	0.000184059976646435	1.99202207250894	0.000668845467756596	0.00269747524221003	0.00251272422012939	0.00129446801602369	OR5140f131	Kcmf1	hri
0.109941051693212	0.0308096155432107	1.84071342526703	0.000115385885550336	0.0168538504459174	0.000214217581030346	0.000253197490716854	0.00109925609333324	OR5168f148	Kcmf1	hri
0.142210074057929	0.123647519810553	1.70826705246999	0.000475531223616836	0.0219935718977646	0.000519789633192279	0.000612958885644331	0.00227350202131231	OR5181f127	Kcmf1	hri
0.0159639773545599	0.0169761895933453	0.0159532095120898	0.0546314518707172	0.0132724269896718	0.077529995750356	1.04700494391143	0.758667805017832	OR5232f130	Kcmf1	hri
0.252298220159512	0.335752420187048	0.451494131887688	0.599471316056207	0.20568257371573	0.0689118392362626	0.0507939697011995	0.0355955290563543	OR5308f138	Kcmf1	hri
0.000549158257436859	0.00099470078631638	0.000690806330567374	0.00092961346212328	0.000664104640562479	0.00110860588462999	0.00167551456127619	1.99338749607709	OR5389f125	Kcmf1	hri
0.273708260442543	0.234076790699922	0.306735646307643	0.784605558935206	0.216392969702144	0.0693981689624935	0.0659388191028022	0.0491437858472453	OR5454f133	Kcmf1	hri
0.33784147395641	0.88590716224665	0.703285828582025	0.000721260978498597	0.0637118061345817	0.000751796132715195	0.000895228562819328	0.00688544340630039	OR5515f122	Kcmf1	hri
0.250459254975463	0.21192591491986	0.341141322218496	0.769004368605731	0.234332245323511	0.0728938844436264	0.0689631919946793	0.0512798175186329	OR555f58	Kcmf1	hri
0.00457661965558238	0.00419433854252201	0.00925469070742239	0.000466883399111138	1.98066538625722	0.000234406750184826	0.000162044369450083	0.000445630318502915	OR559f156	Kcmf1	hri
0.264998376699698	0.307221603511359	0.261052402569467	0.0369152356719343	0.1614080373929	0.0550315319263816	0.755674670327364	0.157698141900896	OR820f53	Kcmf1	hri
0.641479699246656	0.316998434228265	0.710069425513418	0.212849433246252	0.0302879083624663	0.00732998277347819	0.0072014879208782	0.0737836287085869	OR1114f62	AK078430	lri
0.00184656243010601	0.000862600048146169	0.00358881527681016	1.99279339911991	0.000366588001110883	7.06458484622014e-05	7.29298844976294e-05	0.000398459390957877	OR1516f60	AK078430	lri
0.0338329131248499	0.0641260083834294	1.70880726570969	0.162841334159452	0.00543602629054716	0.00185385564163062	0.00597406253976601	0.0171285341506353	OR157f52	AK078430	lri
0.0022152292451996	0.000989171187162879	0.00435139323097416	1.99137719901585	0.00043694312981083	8.2474537968402e-05	8.49478907759344e-05	0.000462641762255662	OR1639f140	AK078430	lri
0.00176235932769851	0.000839437095806243	0.00343239519238933	1.99308744098435	0.000350334154979397	6.85992681029018e-05	7.10522115705036e-05	0.000388381765103377	OR167f171	AK078430	lri
0.00662646985154083	0.0130868375363449	1.91214125028146	0.0516752357541295	0.00258120738318317	0.000529139729601037	0.000749036380285314	0.0126108230834561	OR2075f6	AK078430	lri
0.00203799939271128	0.000989065293755744	0.0400178503155027	0.0107010008164154	1.93561589920492	0.0022264855973501	0.00306860804798457	0.00534309133135459	OR219f64	AK078430	lri
0.00166252129292599	0.0025996276311602	0.00164790431274684	0.00216353102629931	1.98691325485618	0.00076326695567721	0.00115495830591608	0.00309493561909799	OR220f56	AK078430	lri
0.0691145968240863	1.81035730565629	0.0376609737387744	0.0387291956119333	0.00710880616490193	0.0227648373867263	0.0015762459147508	0.0126880387025415	OR2291f89	AK078430	lri
0.001072625058683	0.00164117880602111	0.00105453963893692	0.00138820690526153	1.99153205531821	0.000493717596568842	0.000729123496498655	0.00208855317982301	OR2417f56	AK078430	lri
0.00469454904716228	0.00811101580777549	0.00338888448115041	0.00623450824761416	1.96385709661301	0.00142977449815972	0.00277922851188699	0.00950494279324463	OR3007f48	AK078430	lri
0.0652007826761064	0.0762319244219374	0.53947151175532	0.129395560005455	1.03918562107625	0.0126364313839744	0.0198118033686106	0.118066365312344	OR3009f40	AK078430	lri
0.057165345041166	1.9246288577287	0.00625084219010664	0.0053696231393348	0.00455684592376253	0.000397508040286456	0.000250596008843514	0.00138038192780041	OR3011f47	AK078430	lri
0.000524709019113404	0.000403116444896282	0.000121216582837388	0.000155297580752152	0.00026708457447724	1.99570958359017	0.00261637336148979	0.000202618846261278	OR3018f46	AK078430	lri
0.00599594140295189	0.0024766335367026	0.0106175747394798	1.97832976771872	0.00113069167011716	0.00018890251042086	0.000188572545041539	0.00107191587656544	OR3154f39	AK078430	lri
1.96628882645803	0.0261452712310539	0.0014008653147673	0.00417937647843961	0.000863464908774204	0.000162723954249496	0.000114033986160792	0.000845437668526072	OR3181f47	AK078430	lri
0.0286391718568771	1.96337997835198	0.00294764753353576	0.00248152668301047	0.00163386950150447	0.000169615071598945	0.000105717309445514	0.000642473692046257	OR3207f45	AK078430	lri
0.00211610949743845	0.00347719964887638	1.97924506427506	0.00974498228404497	0.000693954625460935	0.000159803185379533	0.000239784776276145	0.00432310170746638	OR3232f38	AK078430	lri
0.220391981418065	0.318351112339067	0.0925385005073783	0.092968047219038	0.0498858126011372	0.102824933818732	1.07039606149561	0.0526435506009764	OR3358f52	AK078430	lri
0.00312843874898034	0.00486108216670213	1.96964423664061	0.0145645941812394	0.00107781069816985	0.000230914705785597	0.000336778652141682	0.00615614420636967	OR3370f40	AK078430	lri
0.00180222917255596	0.00084618422282038	0.00348784864511212	1.99297148038274	0.000357235153724228	6.95650869059496e-05	7.19253384186611e-05	0.000393531997722066	OR3389f49	AK078430	lri
0.0736083566190381	0.0833141975826826	0.56991722619999	0.151053517418097	0.954802250140187	0.0138841078651533	0.0222335868400011	0.131186757334851	OR3410f46	AK078430	lri
0.000642655687911411	0.000863644225744023	0.00061538154377435	0.000806523774279516	1.99526319522526	0.00021020734619899	0.000326578930993685	0.0012718132658382	OR3415f49	AK078430	lri
0.0623347998731123	0.0640186596833382	0.759048162150531	1.03983445500431	0.0292919958375978	0.004400975578414	0.00586902390269874	0.0352019279699957	OR3426f49	AK078430	lri
0.00650313305301798	0.00324957494391642	0.0177074252347872	1.96888404540276	0.00161429296497904	0.000277163435231664	0.000275078306308621	0.0014892866589977	OR3515f57	AK078430	lri
0.00310585513155075	0.00481049813225254	0.0113283938250665	0.00276545654277065	0.00487937076902205	0.000693297567112015	0.000512585713687022	1.97190454231854	OR3564f38	AK078430	lri
0.00189829731035564	0.00248607908626995	0.00295789247427997	0.00252547150422575	1.98466877978447	0.000676472274709117	0.00107565291025833	0.00371135465543338	OR381f71	AK078430	lri
0.146590861223405	0.234604454128274	0.0879433696722946	0.0741072644336275	0.0378965746106073	0.126383985256856	1.25029754883191	0.04217594184303	OR3f78	AK078430	lri
0.00492116200101581	0.0019669239416124	0.00826453601492075	1.98273608826138	0.00091670191950133	0.000151412137545526	0.00014979714991414	0.00089337857410766	OR4010f145	AK078430	lri
0.0905928575939582	0.0614870939764499	0.123830133830881	0.366910255028823	0.036552929440514	1.18992942096874	0.0878842514735326	0.0428130576871003	OR4285f149	AK078430	lri
0.00169647137800942	0.0023665127527002	0.00150815827356621	0.00202687957127258	1.98773077852179	0.000531178904492994	0.000813045528039543	0.00332697507012634	OR489f90	AK078430	lri
0.0396482680527457	0.0347164405840235	1.87299114330519	0.0412755813397028	0.00258454324565005	0.00169669554591892	0.00107442709720309	0.00601290082956381	OR5030f127	AK078430	lri
0.0189634330819983	0.0124996968313239	0.00771051549579566	0.00903957991023875	1.92283751792331	0.00375150524430432	0.00607116506742483	0.0191265864456078	OR5130f134	AK078430	lri
0.289112952295214	1.37182089519534	0.0377740198811167	0.246966769649575	0.0308169211464256	0.002920407609472	0.00267604905245326	0.0179119851704029	OR5140f131	AK078430	lri
0.00612879347648982	0.0054015713832851	0.0047929174889919	0.00584106141271666	0.00717701630788619	0.977752961602332	0.987144630273496	0.00576104805480182	OR5168f148	AK078430	lri
0.537770995506071	1.41538519173883	0.0111539011509795	0.0223245068273334	0.00653030140670121	0.00102251522136478	0.000706219041408857	0.00510636910731037	OR5181f127	AK078430	lri
5.99299737598846e-05	5.92716343087493e-05	4.83199807576826e-05	5.92766478065109e-05	0.000345743522068636	1.9987096863786	0.000577143556073557	0.000140628306626831	OR5232f130	AK078430	lri
0.264167215581686	0.790489055125578	0.682275189036969	0.147363401126299	0.0272258870875341	0.0100407387004508	0.0100585198209182	0.0683799935205633	OR5308f138	AK078430	lri
0.0344786213878898	0.0463664939138473	0.623644920588294	0.0660000240771445	0.032122328198667	0.00586545806660497	0.00642868219691427	1.18509347157064	OR5389f125	AK078430	lri
0.00590994908226968	0.00515275180143637	0.00460641159502638	0.00557853480430914	0.00716320975174303	0.988038734336566	0.977875909945992	0.00567449868265742	OR5454f133	AK078430	lri
1.55872468045566e-05	1.2729405019075e-05	1.8478425779916e-05	2.02772090110473e-05	2.39678906885034e-05	0.000160938576416746	1.99973180448849	1.62167577855969e-05	OR5515f122	AK078430	lri
0.0014814484568268	0.00127449059887687	0.00605013517755779	0.00129044046616534	0.00230712844653664	0.000812631463228942	0.000639191969439823	1.98614453342137	OR555f58	AK078430	lri
5.0364558998368e-05	4.40863593977472e-05	2.7316539231807e-05	3.64039050323843e-05	4.26239909460016e-05	1.99935965662114	0.000398723336059243	4.08246891935096e-05	OR559f156	AK078430	lri
0.0333749122722677	1.9580488942195	0.00320675120613309	0.00273946831421847	0.0016363082953493	0.00018224450941158	0.000111705088073792	0.000699716095047628	OR820f53	AK078430	lri
0.761215775170482	0.129460578915182	1.06276223643018	0.000850447196509306	0.0408576007324365	0.000801243215150976	0.000605374284613514	0.0034467440554514	OR1114f62	Thnsl2	lri
1.88126143384673	0.0396351221292385	0.0674831655832381	0.000350942454952194	0.00960753513554632	0.000274116242718114	0.000200146425535785	0.00118753818204284	OR1516f60	Thnsl2	lri
0.0012422883892774	0.00409484467117535	0.00136439904749178	0.00222791488100366	0.00128561636801384	0.00306744032578117	0.00280766601008531	1.98390983030717	OR157f52	Thnsl2	lri
0.196445081382425	0.196536549993402	0.314677418645867	0.00938382757695483	0.0887755302431358	0.0132267247952463	0.0123611663287535	1.16859370103422	OR1639f140	Thnsl2	lri
0.00255491087768028	0.0025463631321989	0.00258076895178189	0.0520587492733304	0.00127629663269767	0.0212229572045852	1.80429921271117	0.113460741216555	OR167f171	Thnsl2	lri
0.0287135123891554	1.94726901719304	0.0180209921294471	0.000251575987418406	0.00436954525767172	0.000194798919547002	0.000162255554001358	0.00101830256971925	OR2075f6	Thnsl2	lri
0.0482348518979495	0.0266275427371771	1.9069456886254	0.000210677683632917	0.0160770086629724	0.000397277110804645	0.000315500739335474	0.00119145254272574	OR219f64	Thnsl2	lri
0.00388749232691495	0.0034528423688986	0.00656154957327009	0.000577390052789239	1.98478492505916	0.000210147478918277	8.65842985161422e-05	0.000439068841527819	OR220f56	Thnsl2	lri
0.00707246742491037	0.00624375384217104	0.0146408220086948	0.00132246600197996	1.96939132702822	0.000439515686282156	0.000166137668830285	0.000723510338907893	OR2291f89	Thnsl2	lri
0.0280878147428235	0.0137359140164392	1.94973498163314	0.000124639926351444	0.0073637662282955	0.000204496952710409	0.000156355655307376	0.00059203084493509	OR2417f56	Thnsl2	lri
0.000368051917197188	0.000461255366423326	0.000374227597961674	0.000470720487159805	0.000338370290237207	0.000665066233580126	0.000578662818261897	1.99674364528918	OR3007f48	Thnsl2	lri
1.92047746826906	0.0250728977375443	0.0462477057534059	0.000279018195947154	0.006750461137173	0.000215100193618534	0.000157417958428844	0.000799930754822424	OR3009f40	Thnsl2	lri
0.00018924040982983	0.000139334128807288	8.69442996824405e-05	1.99318720947534	0.000546091251372673	0.00170138508012896	0.002728733740182	0.00142106161465285	OR3011f47	Thnsl2	lri
0.106783582140152	1.76844270835178	0.0920677719446012	0.00361403499469914	0.0205967655969637	0.00153692093354001	0.00126560833391111	0.00569260770435259	OR3018f46	Thnsl2	lri
0.31663801284545	0.263992272170377	0.283268074650674	0.0504525969311291	0.153929073782466	0.823046457850248	0.0442257088263935	0.0644478029432641	OR3154f39	Thnsl2	lri
0.268616814830698	0.349165274958507	0.259172754339351	0.0515438947547587	0.149573108646617	0.809220528169789	0.0436900962841132	0.0690175280161662	OR3181f47	Thnsl2	lri
0.000116403876974424	0.00011387957902472	0.000117484585580215	0.00120834558198767	0.000337784262477515	1.99675018542152	0.000512171082442625	0.000843745609989094	OR3207f45	Thnsl2	lri
0.000918029616012063	0.00125172027207329	0.000961362972967728	0.00127598780680865	0.000895115528885846	0.00175866706398585	0.00156772188080216	1.99137139485846	OR3232f38	Thnsl2	lri
1.67843276732615	0.0856754864676964	0.199199472166964	0.000856358277349691	0.0273567205321331	0.00102575042428393	0.000715799028651717	0.00673764577677563	OR3358f52	Thnsl2	lri
0.000326478231500516	0.000263092470869246	0.000182967139176016	1.9892989066293	0.000593458533685285	0.00330903386564094	0.00532483385095763	0.000701229278871204	OR3370f40	Thnsl2	lri
0.0283402148507892	0.0131762967840189	1.94964102297144	0.000109758632984055	0.00775753311746133	0.000204952968836658	0.000153252726984555	0.000616967947489806	OR3389f49	Thnsl2	lri
0.0919729713387061	0.875882671775603	0.981930456548398	0.000550073571840486	0.0433061034994251	0.000951021379859765	0.000706086334817398	0.00470061555135142	OR3410f46	Thnsl2	lri
0.000877021228570062	0.000667594307967478	0.000500494800690653	1.97652843145948	0.00196705242743876	0.00652028273282976	0.00976812468185277	0.00317099836116906	OR3415f49	Thnsl2	lri
0.00323024382858631	0.00262930855127465	0.00542579880994242	0.000521459482013894	1.9875427406444	0.000194330611898042	8.14030322873618e-05	0.000374715039599849	OR3426f49	Thnsl2	lri
0.000842939076908002	0.00108920124775883	0.000865206141256423	0.000694441342130234	0.000836702916944632	0.000913004083214082	0.00111773875809896	1.99364076643369	OR3515f57	Thnsl2	lri
8.24552430718864e-05	8.07669108610535e-05	8.28064751826209e-05	0.000852755219510838	6.04995941600967e-05	0.000453165340135799	1.99808912325303	0.000298427964051846	OR3564f38	Thnsl2	lri
0.00015583510223554	0.00015107863008117	0.000161540179391325	0.000943150466370111	0.000211541802759837	1.99710292322893	0.000801093302245526	0.00047283728798227	OR381f71	Thnsl2	lri
1.93948736346939	0.02108363768364	0.0329856056413368	0.00025854003768224	0.00514107165744487	0.000197119739923913	0.000145229445155067	0.000701432325424665	OR3f78	Thnsl2	lri
0.184088924940172	1.66012628399839	0.112269784279153	0.000651856272077294	0.0291191273894007	0.000607647369465237	0.000435750223650914	0.0127006255276861	OR4010f145	Thnsl2	lri
0.039741074073516	0.017813925983049	1.93163221815726	0.000121539276924751	0.00955928132890651	0.00021982010928972	0.000165144303880072	0.000746996767173978	OR4285f149	Thnsl2	lri
0.0286916935598511	0.013720014296782	1.94783390032749	0.000120258794452106	0.00857291411366069	0.000226430648967076	0.000172304968762805	0.000662483290033526	OR489f90	Thnsl2	lri
0.17678008415469	0.172485828444721	0.185373339799001	0.0804771213364931	0.300560043630023	0.114787618229731	0.91173840515131	0.057797559254031	OR5030f127	Thnsl2	lri
1.61991403249198	0.181261406075414	0.167148854168761	0.0011476381163668	0.0249837155542761	0.000841891531737189	0.000631457222669826	0.00407100483879764	OR5130f134	Thnsl2	lri
0.000490333005599315	0.000354315235233291	0.00024891508532242	1.98791209917199	0.000963900765450099	0.00302037932570175	0.00527202153831048	0.00173803587239347	OR5140f131	Thnsl2	lri
0.109838834570016	0.0312563272254574	1.83991446998989	0.000159363900242829	0.0171219419271104	0.000299019550578698	0.000220382838711265	0.00118965999798718	OR5168f148	Thnsl2	lri
0.144428196606241	0.127577105236672	1.70078633178985	0.000725033003476292	0.0226862591323606	0.000728194789542898	0.000560648941998125	0.00250823049985797	OR5181f127	Thnsl2	lri
0.0182631776939902	0.0189102473304993	0.0181844325675319	0.0939863246924481	0.0143397165136293	0.078077474973079	1.05153344056572	0.706705185663103	OR5232f130	Thnsl2	lri
0.247479491610869	0.318333964155986	0.439245194485514	0.587197595911347	0.206861339909728	0.0700237205703697	0.0953393347687929	0.0355193585873937	OR5308f138	Thnsl2	lri
0.000651862195705414	0.00106853777153278	0.000788875450347054	0.000892278590434868	0.000725574864422428	0.00128436311546858	0.00111507012345446	1.99347343788863	OR5389f125	Thnsl2	lri
0.280525188447269	0.239363035845093	0.313513607282327	0.69834441503354	0.222558100358033	0.0739760407665785	0.121501495674345	0.0502181165928135	OR5454f133	Thnsl2	lri
0.338721133743633	0.884543726976468	0.703096278096508	0.000964260236084514	0.0639117594768507	0.000998086561234213	0.000751437214534855	0.00701331769468712	OR5515f122	Thnsl2	lri
0.25452251155543	0.214924074682131	0.349320471366796	0.683334292488672	0.241938637941852	0.0772812733324881	0.12604131843178	0.0526374202008517	OR555f58	Thnsl2	lri
0.00457776456440445	0.00421126482139287	0.00952961999549299	0.000747198845669096	1.98009478330592	0.000315232315283911	0.000121814265005705	0.000402321886830385	OR559f156	Thnsl2	lri
0.302669487443205	0.349773646527494	0.297746237355882	0.0402374731513866	0.17882416170059	0.0782968174398209	0.564644804414035	0.187807371967587	OR820f53	Thnsl2	lri
0.00162793704411456	0.00118760150297221	0.00201538228319222	0.00104626556512129	0.00137836648524459	0.0029425003612522	0.00209001881313359	1.98771192794497	OR1114f62	AK153595	lri
0.00802095777979533	0.0112743695488238	0.00191246220172884	1.97581798482867	0.00176000843698066	3.80235707016289e-05	0.000459667720221384	0.00071652591307608	OR1516f60	AK153595	lri
0.327280182340098	0.293103691274338	0.0804856492448769	0.708652700202908	0.553686624226796	0.00274655584199299	0.00860241411724736	0.0254421827517424	OR157f52	AK153595	lri
1.92508706207968e-05	1.66790782952416e-05	3.11039919848352e-05	1.50013013510366e-05	2.17502322767535e-05	1.99898421484	0.000754477130107888	0.000157522555361494	OR1639f140	AK153595	lri
0.00352261063691438	0.00493498590038971	0.00124328087220414	1.98850531863334	0.00103248954254714	2.45967981197955e-05	0.000320294268649866	0.000416423347838183	OR167f171	AK153595	lri
0.0719259530107024	0.0991890394795165	0.851101196708774	0.0960756194163589	0.103500712937108	0.693751614598155	0.0492081383041381	0.0352477255452476	OR2075f6	AK153595	lri
0.00173431385356121	0.00372378294935451	1.98440410740092	0.00283828068369092	0.00439489554445159	0.000212920994452819	0.000678655300506279	0.00201304327306595	OR219f64	AK153595	lri
7.92285203975154e-06	6.83630152209845e-06	1.49819045192409e-05	6.66755639871068e-06	9.34807791177953e-06	1.99941454774431	0.000458500775544375	8.11947877531369e-05	OR220f56	AK153595	lri
0.00799187331841375	0.010580154316734	0.00188001585463092	1.97659589542203	0.00177196045300849	3.75025564033788e-05	0.000453922314312758	0.000688675764463171	OR2291f89	AK153595	lri
1.15809849101768	0.700131135471396	0.00738682712244663	0.0269362852434568	0.0941168910323014	0.000546895345820561	0.000727043298601796	0.0120564314682993	OR2417f56	AK153595	lri
1.3624791162719	0.207228239210597	0.0250895406619097	0.0339923084452059	0.324256577728672	0.00138760380455496	0.017055495157391	0.0285111187197703	OR3007f48	AK153595	lri
0.000190378222733544	0.000379866766514445	0.000717484105078937	0.000923109260925113	0.000214987681659302	0.0102728993919145	1.98582856988362	0.00147270468755525	OR3009f40	AK153595	lri
0.493883156967483	0.265655751180719	0.742299720256514	0.128438686888023	0.302262075996677	0.00516463183544323	0.0109293313357136	0.0513666455394266	OR3011f47	AK153595	lri
0.0356955435671145	1.90456731848443	0.00706711412224867	0.0179782633687483	0.0322766638406036	0.000141156558269123	0.000792294560371537	0.00148164549821522	OR3018f46	AK153595	lri
0.00553472158141121	0.0124400923718098	1.94494330590354	0.00949814902950039	0.0150465046534536	0.000751618092938351	0.00221624304467843	0.00956936532267016	OR3154f39	AK153595	lri
0.00384171016932836	0.00540754747105979	0.00131626136783288	1.98753445004924	0.00109718419668583	2.62001182852089e-05	0.00033309385791905	0.000443552769650557	OR3181f47	AK153595	lri
0.18909394317583	0.14599741366938	0.0873235877121223	0.0561626137482559	0.289445108953129	1.03584491506435	0.103923182407388	0.0922092352695405	OR3207f45	AK153595	lri
9.00819619215388e-06	7.66154696625449e-06	1.72284142087212e-05	7.95193821871228e-06	1.02249011554551e-05	1.99931084608567	0.000540881195925079	9.61977216591514e-05	OR3232f38	AK153595	lri
0.161097713337571	0.0413593503339565	0.0088117377785574	0.00408192398464826	1.78095767896499	0.00031337284445396	0.000427524961528434	0.0029506977942931	OR3358f52	AK153595	lri
0.288303090338826	0.118529119399488	0.0660080618787673	0.0738778534742801	0.170910497929572	1.08309566032882	0.107041090619407	0.09223462603084	OR3370f40	AK153595	lri
0.00166350287567842	0.00121032697861889	0.00211576534055958	0.00107376260094791	0.00141198121867169	0.00294200168864831	0.00204264064113257	1.98754001865574	OR3389f49	AK153595	lri
0.590877847187991	0.282549919253433	0.0784507243275271	0.717104213713008	0.208484947763805	0.00311784251678764	0.00856483510187411	0.110849670135574	OR3410f46	AK153595	lri
0.296787213924148	0.294047900465406	0.043049591520759	0.0191633537871555	1.308267198707	0.00881870660276113	0.00478581733772914	0.0250802176550368	OR3415f49	AK153595	lri
0.0407800194921712	1.89308493714146	0.00769364077326696	0.0201544587218515	0.035654509403663	0.000154233944276249	0.000852587471490112	0.00162561305182518	OR3426f49	AK153595	lri
9.45250143449359e-06	8.0065031164411e-06	1.79037210074588e-05	8.33455454175792e-06	1.09416014165588e-05	1.99927196177772	0.000572078593894898	0.000101320746873273	OR3515f57	AK153595	lri
0.21331573488554	0.196264851427871	0.152341242260223	0.921651981723214	0.115464511462679	0.00381478921866511	0.00967672070614283	0.387470168315664	OR3564f38	AK153595	lri
0.0303991284963281	0.0359857661776404	0.00484319218860703	0.00198585104818455	1.91964223625198	0.000798375147848639	0.000718135350451883	0.00562731533896086	OR381f71	AK153595	lri
0.0564559884636121	1.82169347850683	0.0174115492303329	0.0638261949993018	0.0327121552564399	0.000538124926399267	0.00387962192773913	0.00348288668934262	OR3f78	AK153595	lri
0.00159410361258372	0.00115826386086425	0.00201736902658653	0.00103015797425966	0.00135206830902595	0.00282395393075399	0.00197045327973336	1.98805363000619	OR4010f145	AK153595	lri
9.10309131053483e-05	0.00018503365987893	0.000321567126070104	0.000432937745444832	0.000100372697978063	0.00350263518743382	1.99471095767485	0.000655464995241752	OR4285f149	AK153595	lri
0.00176016950686995	0.00125006276056047	0.0021848293870107	0.00111779472097295	0.00145536013808034	0.00314071118456949	0.00222966991803676	1.9868614023839	OR489f90	AK153595	lri
6.04797834720838e-06	5.26601965403748e-06	1.13674602899029e-05	4.91094599372137e-06	7.1252387358812e-06	1.9995775382781	0.00031691390257052	7.08301763122539e-05	OR5030f127	AK153595	lri
1.60659592214569	0.184627944376837	0.0342143340590099	0.0712611811098442	0.0918992747210164	0.000612354261115075	0.00075307365324131	0.0100359156732485	OR5130f134	AK153595	lri
9.82253574002905e-05	0.000197260970137998	0.000350058555258651	0.000444280189906145	0.000109900430930066	0.00377772503140967	1.99432746171525	0.000695087749703252	OR5140f131	AK153595	lri
0.486858335130081	0.150106613919314	0.0496863464546359	0.0928389311940566	0.138453740758737	0.0073244386520029	0.00891253816001885	1.06581905573115	OR5168f148	AK153595	lri
0.53472931336362	0.202928982774529	0.840822615249913	0.116952056345847	0.244286027304984	0.00438417824897782	0.00920648778062512	0.0466903389315042	OR5181f127	AK153595	lri
0.102083364648284	1.75427272841422	0.014955671329565	0.0492168384575252	0.074199301103588	0.000306664395648812	0.00155850058465689	0.00340693106651671	OR5232f130	AK153595	lri
1.79840278250063	0.0443895176374204	0.00571308705626072	0.109173071445531	0.0360262611775794	0.000325209461793795	0.000770689612275583	0.00519938110850739	OR5308f138	AK153595	lri
0.0886210472441118	0.140659061142507	1.0286532246333	0.619543955900117	0.0732545519855718	0.00333360338353809	0.0143464715783787	0.0315880841324788	OR5389f125	AK153595	lri
0.00412506937908037	0.00584754098387701	0.00134705539428126	1.98672372194359	0.00113241133094259	2.68157511545478e-05	0.000338620158595899	0.000458765058482493	OR5454f133	AK153595	lri
8.49130454761447e-05	0.000173051824568407	0.000299060082609439	0.00040392850887776	9.41322258356897e-05	0.00322666259285192	1.9951060801699	0.000612171549884174	OR5515f122	AK153595	lri
7.15983066000184e-06	6.24243857690318e-06	1.30692633596218e-05	5.51678014047281e-06	8.25132607977817e-06	1.99947728202871	0.000409466309836795	7.30120226363026e-05	OR555f58	AK153595	lri
0.0535270719595496	0.0334804537101218	0.00490503983575899	1.90007972581401	0.0049631469071232	0.000106919218580182	0.00105913541046724	0.0018785071443919	OR559f156	AK153595	lri
0.00156552601438106	0.0011344846005263	0.00200426605450859	0.00101187545560479	0.00132636652168899	0.00277731613305091	0.00192783250111301	1.98825233271913	OR820f53	AK153595	lri
1.98856466314945	9.08383767654698e-05	0.000329062930293555	0.000142273299821631	0.00270333631213738	0.000451201123915155	0.000170261450376162	0.00754836335724058	OR1114f62	BC022687	lri
1.95573877181706	0.000353088891881256	0.00124429821364257	0.000560029617446197	0.0113624392983546	0.00172847064964491	0.000654174547176949	0.0283587269647926	OR1516f60	BC022687	lri
0.755817654915433	0.0680066280943892	0.0645233488525962	0.080733092149987	0.0944928839530917	0.122252983040298	0.649455629040417	0.164717779953788	OR157f52	BC022687	lri
0.76740605648909	0.0610556350074511	0.0657419806581992	0.0753737284075193	0.101585496901999	0.110418932559862	0.671720268429306	0.146697901546574	OR1639f140	BC022687	lri
0.00287865100288097	0.112564861342648	1.60186671501606	0.0651832664925333	0.135077503957136	0.0255959247600965	0.0522300794614305	0.00460299796721844	OR167f171	BC022687	lri
0.0473740941918639	0.001189329164566	0.00299502721281709	0.00105517027714845	0.0232283564102792	0.00251046705577923	0.000663471238901405	1.92098408444864	OR2075f6	BC022687	lri
0.00126172697014	0.00928638187607203	0.00198200286161269	0.0098900627013999	0.00166366792120829	1.96454805944759	0.00976622937730879	0.00160186884467051	OR219f64	BC022687	lri
1.02912882456389	0.291472167952326	0.150332765633406	0.138323971970103	0.114438280545016	0.0617103363701381	0.0823694426253478	0.132224210339776	OR220f56	BC022687	lri
0.000774978063179836	0.114945887579363	1.85855683239188	0.00700112649559081	0.00834634405990285	0.00292942324350161	0.0056272979630751	0.00181811020350755	OR2291f89	BC022687	lri
0.00801681400019955	0.0833930992927151	0.0415518470838842	0.0518600476859268	0.0116146399625523	1.17526356504344	0.618071084938589	0.0102289019926911	OR2417f56	BC022687	lri
0.00345759833966208	0.0641154798920784	0.0303503056921037	0.472950055030519	0.00636588318272289	0.0360997330249828	1.38198334288173	0.00467760195619976	OR3007f48	BC022687	lri
0.000604140428565384	1.69277244320785	0.0484133179165332	0.214346292148614	0.00383214021727195	0.00582602027041053	0.0325204424281213	0.0016852033826294	OR3009f40	BC022687	lri
1.99036164449665	7.90318431987348e-05	0.000283253423272047	0.000124487906493023	0.00223522314441374	0.000386852263203177	0.000147305355121213	0.00638220156764308	OR3011f47	BC022687	lri
0.00313041905317	0.11257016869875	1.68138912516056	0.0529753084130204	0.0186518009379432	0.0243009305413771	0.047498765889757	0.0594834813054214	OR3018f46	BC022687	lri
0.124378405884968	0.00658985673139857	0.0175011587731746	0.00361597782294261	0.0651690458113422	0.00960058486593961	0.00208487023944578	1.77106009987079	OR3154f39	BC022687	lri
1.9842172095184	0.000120343393268272	0.000489319607991539	0.000188271201995923	0.00369570162449448	0.000730253383600354	0.000361388618553657	0.0101975126516946	OR3181f47	BC022687	lri
1.99033655259002	7.87783810589472e-05	0.000283259187982075	0.000124066405854587	0.00225797101611748	0.000386154584049477	0.000147384020994698	0.0063858338139243	OR3207f45	BC022687	lri
0.00475142379422176	0.578405648684791	0.122363119244491	0.257319922379911	0.011591894408882	0.0659928116054608	0.953703133629867	0.00587204625237637	OR3232f38	BC022687	lri
0.0482896916482417	0.127664167915178	0.533571151553654	0.94527737845158	0.07285560816596	0.0489229700514027	0.0936911620969411	0.129727870117041	OR3358f52	BC022687	lri
0.0807498213346346	0.12698377185758	0.0812039397139571	0.392670638724592	0.0658523824402268	0.0612479857694982	0.0618525239940604	1.12943893616545	OR3370f40	BC022687	lri
0.105430522548728	0.20148650261037	0.123084652999417	0.568085015069321	0.723198430998845	0.0696463801655138	0.0818340337148291	0.127234461892975	OR3389f49	BC022687	lri
0.813285115298936	0.122374509833319	0.076320017842162	0.570692602299722	0.0943640478555396	0.0794060814094482	0.0821493200350361	0.161408305425836	OR3410f46	BC022687	lri
0.00030173340876301	0.0423589918886925	0.00454660051837035	1.93672967099105	0.000508493480084913	0.00325753115187017	0.011758960043644	0.000538018517521894	OR3415f49	BC022687	lri
0.0359850614337353	0.00314816301006424	0.00919859379507879	0.000978913595130637	1.91873003128941	0.00289208248324395	0.00179625047478863	0.0272709039185459	OR3426f49	BC022687	lri
0.00298013861758198	0.000518861971145802	0.00150185333092203	0.000114258573136139	1.99024676973837	0.00037784358941833	0.000203582901883331	0.00405669127754662	OR3515f57	BC022687	lri
0.000176963038929253	0.0108727041401221	0.00120125953814646	1.98416467565796	0.000186462210733684	0.000706025192557398	0.00246788993792773	0.000224020283621268	OR3564f38	BC022687	lri
7.77164483001118e-05	0.0119005284579396	0.00125070014310651	1.98296886091489	0.000102120993060756	0.000753525855096119	0.00280365118068514	0.000142896006917627	OR381f71	BC022687	lri
1.98643436824248	0.00011710870647412	0.000399046431134546	0.000159789074911369	0.00354312876371642	0.000570589244643316	0.00019977958828719	0.00857618994835344	OR3f78	BC022687	lri
0.00102942882127235	0.00154569393360452	0.00161025322884552	0.00454696535012302	0.000822954467775435	1.98251183813598	0.00628907108305827	0.00164379497933726	OR4010f145	BC022687	lri
0.00262774212848737	0.000446237745285374	0.00130853227673816	0.000102127610754653	1.99143565777766	0.000333752274144286	0.000182209299514899	0.00356374088741264	OR4285f149	BC022687	lri
8.12298647552878e-05	1.95223016460364	0.0223552479176961	0.0189265530929796	0.000973445501537613	0.000914340242192656	0.00426727697383999	0.000251741803354437	OR489f90	BC022687	lri
0.000883814227282966	0.138964713118907	1.83044743451324	0.00803611509989751	0.0097948548637429	0.003358085225607	0.00646689361818697	0.00204808933313539	OR5030f127	BC022687	lri
0.000374843734506356	0.0292494052815383	1.96001811167102	0.00309527433452747	0.0028043141458547	0.0012898523132808	0.00236741497963562	0.000800783539635171	OR5130f134	BC022687	lri
0.280042399672729	0.470800044229548	0.191557847289498	0.179492355495614	0.188659550451241	0.0734424955060429	0.0845520967268257	0.531453210628502	OR5140f131	BC022687	lri
0.830903939462463	0.105787380800528	0.0788664422510645	0.617614475818779	0.0853356840975346	0.0686844597479749	0.0637883605798151	0.149019257241841	OR5168f148	BC022687	lri
0.120425990957729	0.113520676114538	0.18756165921573	0.0670046998889211	0.772484853207741	0.115274693159687	0.353043641677783	0.27068378577787	OR5181f127	BC022687	lri
0.107993369857033	0.207912683901532	0.129395207380225	0.572313939127292	0.703635619252087	0.0686016253351338	0.0802380263845249	0.129909528762173	OR5232f130	BC022687	lri
0.00266800945126169	0.000454915877130748	0.00133223238791987	0.000103489326180656	1.99129452953002	0.000338846074469426	0.000184740191273272	0.00362323716174401	OR5308f138	BC022687	lri
0.00943930068644242	0.384953065502755	0.672559248764366	0.759805642707823	0.0254009846722867	0.0446143808515992	0.0876605579692359	0.0155668188454915	OR5389f125	BC022687	lri
0.0641539913712393	0.0825971741605646	1.05292711787235	0.0232914391516545	0.645711439667799	0.0300274944084338	0.0235105294361559	0.0777808139318078	OR5454f133	BC022687	lri
5.30599451257736e-05	0.000106005892208179	0.000110582780207109	0.000148377195686324	4.40889179430188e-05	1.99916222438342	0.000310059115744603	6.56017696650811e-05	OR5515f122	BC022687	lri
0.112098917337994	0.0149102448387862	0.0223993202241529	0.020040921541152	0.0818427071681321	1.30950225233327	0.0249947905062422	0.414210846050274	OR555f58	BC022687	lri
1.98915222836306	8.5470203657189e-05	0.000306360307070742	0.000131265015601687	0.00306664297823767	0.000406036797548976	0.000154613357333006	0.00669738297749287	OR559f156	BC022687	lri
6.04671337532854e-05	0.000115837009700735	0.000120674494431956	0.00017416123811383	4.85196617427618e-05	1.99904317766249	0.000361640359701762	7.55224400682092e-05	OR820f53	BC022687	lri
0.00103094937907279	0.00423805259309059	0.000504071189381481	0.00103141583355737	0.00187217564804012	1.98787721590067	0.00121572142025711	0.00223039803593406	OR1114f62	Sh3gl3	lri
1.32787981715788	0.00200467620939546	0.00924821049486297	0.654840371173512	0.00211450247611642	0.00145449235081168	0.000901275123471755	0.00155665501394561	OR1516f60	Sh3gl3	lri
0.00502755714481651	0.00330758510235323	1.98115176842437	0.00565818037310814	0.00124550516206398	0.000870957440791825	0.00119273779999085	0.00154570855250801	OR157f52	Sh3gl3	lri
0.079732520854958	0.000639171492848861	0.00274129084793024	1.91500955222731	0.000530217165071296	0.000540790934834484	0.000353453144810104	0.000453003332234024	OR1639f140	Sh3gl3	lri
0.000647269234636811	1.99251792598179	0.0016230568608392	0.000659224843805332	0.00152209862625081	0.000230511502752549	0.000310921172633653	0.00248899177728936	OR167f171	Sh3gl3	lri
0.000427009428080237	0.0021767028820498	0.000577239382106942	0.000425219890612229	0.00583964718434773	0.000466051678499239	0.000214566020872434	1.98987356353343	OR2075f6	Sh3gl3	lri
0.289891599380776	0.00315694343987695	0.012134858071463	1.68399845020519	0.00227503148337655	0.0047075379859388	0.00169493489399383	0.00214064453938532	OR219f64	Sh3gl3	lri
0.671179563276321	0.56253693459076	0.106754128026385	0.517014565175873	0.0488787541843132	0.0156327079968401	0.0197412442557787	0.0582621024937289	OR220f56	Sh3gl3	lri
0.79921698083724	0.0392503640625169	0.136472098099996	0.995475123687921	0.0062062434742018	0.00525303892385826	0.0115714343904572	0.00655471652380852	OR2291f89	Sh3gl3	lri
0.00534867096659283	0.00355772926661652	1.97946281193659	0.00641006212055149	0.0013367181782592	0.000927156389350292	0.00128259215866849	0.00167425898336864	OR2417f56	Sh3gl3	lri
1.21289434820476	0.00250741357506305	0.0129783154328362	0.763239520367269	0.00201962281662603	0.00214920818602877	0.00144543703125213	0.00276613438616398	OR3007f48	Sh3gl3	lri
0.000657107028512984	0.00214043862373512	0.000767898682898534	0.000619139079447155	1.98572159350156	0.000490253036849859	0.000447923069045056	0.00915564697795217	OR3009f40	Sh3gl3	lri
0.0173113061405703	0.212032120069205	0.00967751267692728	0.0160146891761628	1.42277009791543	0.0121651424094359	0.0155832281418157	0.294445903470452	OR3011f47	Sh3gl3	lri
0.000435608898953598	0.00228644696026239	0.000595764791831071	0.000437757694836646	0.0060639753217563	0.000480401304318531	0.000220468895731049	1.98947957613231	OR3018f46	Sh3gl3	lri
0.0523044668874773	0.08473003384251	0.0517923867082581	0.0515106104861763	0.468617335278956	0.956927457959948	0.0597011963058489	0.274416512530826	OR3154f39	Sh3gl3	lri
0.0758373071773924	0.141318957205941	0.892276402558948	0.0737618482542242	0.548296421269063	0.028351972659457	0.0241993185542172	0.215957772320758	OR3181f47	Sh3gl3	lri
0.000171635374783908	0.000102338347147489	0.000164322034626216	0.000171586236156101	0.00015483343652231	1.99883774381302	0.000214839591437138	0.000182701166306303	OR3207f45	Sh3gl3	lri
0.0175227795981539	0.876962922116431	0.0341168110692418	0.0178964106007669	0.133378566336701	0.0102612041036047	0.00921462027044785	0.900646685904653	OR3232f38	Sh3gl3	lri
0.295030869427263	1.1207199500015	0.125101285079922	0.31227732747843	0.0534228150090891	0.0186171408180037	0.0189178062169634	0.0559128059688331	OR3358f52	Sh3gl3	lri
0.000459136753495149	0.00244992521842442	0.00063249853732585	0.000461405423928609	0.00652211361574477	0.000502196472920399	0.000232030587901072	1.98874069339026	OR3370f40	Sh3gl3	lri
0.0658312457099749	0.000515630335849369	0.0021660354574712	1.92993339715447	0.000430522297281311	0.000446671209387896	0.000290736309609931	0.000385761525959248	OR3389f49	Sh3gl3	lri
0.40652466224059	0.0205776955303743	0.048303664352546	0.388674613921851	0.0194094483789825	1.06934413302245	0.0248613642852627	0.0223044182679443	OR3410f46	Sh3gl3	lri
0.00635912464556979	0.0216363974581031	0.00679045764666555	0.00641026260083088	1.40719479085546	0.00285736655932114	0.00136894031104911	0.547382659922996	OR3415f49	Sh3gl3	lri
0.335896786327394	0.116002860857356	0.134552344361683	0.404329442407268	0.624452117097322	0.104929744340408	0.0380933455986256	0.241743359009944	OR3426f49	Sh3gl3	lri
0.000461947806130134	0.00042051277821402	0.00071239414585112	0.000461794828808494	0.000323129297292061	0.00102047230729913	1.99634703233808	0.000252716498320722	OR3515f57	Sh3gl3	lri
1.61485764907713	0.00113578365312931	0.00469020521152321	0.376034326168624	0.0010768513448717	0.000888210062182648	0.00055512988359963	0.000761844598943386	OR3564f38	Sh3gl3	lri
0.0688343535165636	0.0442729450570246	0.222636126101502	0.0710360662733195	0.0229188885839234	0.0428912535406561	1.50728531423657	0.0201250526904433	OR381f71	Sh3gl3	lri
0.0434873384170439	0.877566938956973	0.902228376153877	0.0450035607339107	0.039515480258738	0.00884452586897546	0.0156219135214885	0.0677318660889939	OR3f78	Sh3gl3	lri
0.000187755544970246	0.000179337390070153	0.00030598482578675	0.000187666648576714	0.000177779528568304	0.000289198824854528	1.99854678293175	0.00012549430542656	OR4010f145	Sh3gl3	lri
0.00294998328361076	0.00219844797031861	1.98862140570734	0.00316382681205661	0.000810336202031548	0.000557061006225849	0.000762282425615175	0.000936656592805859	OR4285f149	Sh3gl3	lri
0.00127140715353472	0.0101454789926408	0.00183261250280101	0.00127597725178586	0.0344677054076911	0.00161392728880422	0.000680727164077109	1.94871216423866	OR489f90	Sh3gl3	lri
0.0210700531559252	0.0304885513367165	0.0197682529634158	0.0208186628883315	1.03425008368913	0.765639061209587	0.0212932798954429	0.0866720548614472	OR5030f127	Sh3gl3	lri
0.000930508796814017	0.000485147389372737	0.000650729379963837	0.000626550579529292	0.00044460552514403	1.99512573770846	0.00113747024034896	0.00059925038037	OR5130f134	Sh3gl3	lri
0.00438085854458269	0.00289816274545397	1.9839295836441	0.00470911783723782	0.00102258935845096	0.000752180837678989	0.00102906290250495	0.0012784441299955	OR5140f131	Sh3gl3	lri
0.000421688623024061	0.00217059285504022	0.0005750160932829	0.000423787637273415	0.00581152086453926	0.000463475352538679	0.000213432070786779	1.98992048650351	OR5168f148	Sh3gl3	lri
1.83952630474102	0.000905324591038707	0.00373474962462798	0.153014115504701	0.000885707351270776	0.000802066773618503	0.000506907280269304	0.000624824133458218	OR5181f127	Sh3gl3	lri
0.000215203710695098	0.000224979217314583	0.0003883728113104	0.000215069363818551	0.000236351282694423	0.000333034922711852	1.99822634622199	0.000160642469462516	OR5232f130	Sh3gl3	lri
0.395307591574844	0.0325637268085361	0.0896546903220785	0.374672375269371	0.0319419197838382	0.0476943072443733	1.006160902294	0.0220044867029587	OR5308f138	Sh3gl3	lri
0.000148925622731447	8.82402262869638e-05	0.000143974197051749	0.000148881866234705	0.000122891563657677	1.99902325376107	0.000177504108870086	0.000146328654094835	OR5389f125	Sh3gl3	lri
0.000205220552383138	0.000195710865397749	0.000333587108104198	0.00020511227204728	0.000172998334530588	0.00050469801691325	1.99826863324044	0.000114039610188262	OR5454f133	Sh3gl3	lri
0.000435803507172776	0.00230712184425495	0.000596300401187447	0.000438092370462307	0.00611523955016564	0.000482539504550374	0.000221185493484334	1.98940371732872	OR5515f122	Sh3gl3	lri
1.718302598632	0.00168840328171381	0.0113139231595245	0.263563922221005	0.00150418034460301	0.00146326025596601	0.000981190202551515	0.00118252190263661	OR555f58	Sh3gl3	lri
0.00424892937762452	0.00309614773851207	1.98376564767031	0.00452696735341505	0.00113222527545123	0.000803369752268683	0.00114245656533499	0.00128425626707898	OR559f156	Sh3gl3	lri
0.0101487316807422	0.881709207067428	0.028394362742834	0.0104013323712131	0.120364506550719	0.00733144241602482	0.00576092375286908	0.93588949341817	OR820f53	Sh3gl3	lri
1.79523908352395	0.0138025451997988	0.0185178900990241	0.0889188104335199	0.0189040584206478	0.00274422823018097	0.00799218857405362	0.0538811955188261	OR1114f62	Clec16a	lri
0.379725815858789	0.0616764325652429	0.0455609247557546	0.109457312613162	0.0393340481963428	1.09674007802121	0.12434273893175	0.143162649057747	OR1516f60	Clec16a	lri
0.000155705590113123	0.000301641750237572	0.000106662397531721	0.000154009979870443	9.69459089710719e-05	1.99709012079791	0.00183094965653723	0.000263963918829689	OR157f52	Clec16a	lri
0.0216760551674779	0.142987169992361	0.17618326878691	0.115778035284419	1.51232106470167	0.00846283270663215	0.00899257451874877	0.0135989988417846	OR1639f140	Clec16a	lri
0.00609139815945982	0.00406947365774525	1.86038045242911	0.0146264077422078	0.110582352744542	0.000517317486941094	0.000128648918252097	0.00360394886174325	OR167f171	Clec16a	lri
0.000182218558408166	0.00136274765662563	0.000127209711036942	0.000178657997941715	0.000114356133924439	1.99556288316563	0.00216959245912324	0.000302334317313878	OR2075f6	Clec16a	lri
0.143885451450585	0.0453558544338153	0.521533384825191	0.134138419804485	0.258087387478862	0.0183824884669648	0.00903425252171778	0.869582761018378	OR219f64	Clec16a	lri
0.134595556363666	0.142112826394882	0.0350527333626912	1.49743121279747	0.158093154739458	0.00464781705144512	0.00144093375643601	0.0266257655339511	OR220f56	Clec16a	lri
1.71874563431094	0.0184967154547143	0.0245440482398282	0.12761034306505	0.0253797637045854	0.00364537490624595	0.0105920982946978	0.0709860220239324	OR2291f89	Clec16a	lri
0.0248420592548368	0.460888943069239	0.0146372267614779	0.0283333835739669	0.0155533254902583	0.0882763960963207	1.34089129861394	0.0265773671399648	OR2417f56	Clec16a	lri
0.549624463142544	0.0381991666582619	0.929113391062589	0.166155475629355	0.211944114991029	0.00917571907211293	0.00698108620200373	0.0888065832421035	OR3007f48	Clec16a	lri
0.141687149793301	0.0751438316327983	0.2780507053818	0.197952247196837	0.415367988548757	0.0175472976290589	0.0120198269309249	0.862230952886523	OR3009f40	Clec16a	lri
0.00588873022192599	1.91847750146086	0.00294664843743534	0.0319663694570883	0.0171664819139685	0.00599788953195244	0.0145445681343619	0.0030118108424057	OR3011f47	Clec16a	lri
0.00482156607715142	0.00328992206729331	1.88876922748164	0.0102144219883775	0.089538033069751	0.000420666628957999	0.000105053788396009	0.00284110889842983	OR3018f46	Clec16a	lri
0.675420393671021	0.049298789403231	0.682474634419264	0.210880206596054	0.278325066161975	0.00893182456599905	0.00546925520212031	0.0891998299803367	OR3154f39	Clec16a	lri
1.69491007282797	0.0191019527563812	0.0280296981057315	0.122152830410741	0.0365977594779432	0.00418664402134139	0.0122344537800373	0.0827865886198526	OR3181f47	Clec16a	lri
0.0147242022672388	0.00223843913582273	0.00308214635344663	0.00625497658927668	0.00292265752779828	0.00188450240245801	0.00128360576544833	1.96760946995851	OR3207f45	Clec16a	lri
0.0208173175220441	0.00367858327064893	0.00409443507587406	0.00774043680480374	0.00363215432542109	0.00235269581122713	0.00181145707503205	1.95587292011495	OR3232f38	Clec16a	lri
0.00017325243356601	0.00135570061574306	0.000119762032333645	0.000172793266928076	0.000108763837402318	1.99580826085453	0.00197168484149627	0.000289782118000279	OR3358f52	Clec16a	lri
0.0609980624426132	0.0979732393726318	0.261884815049351	0.0685391479223907	0.190097541127983	0.109459126124662	1.15118903887959	0.059859029080775	OR3370f40	Clec16a	lri
1.7952717756372	0.0144140018425549	0.0186507977648697	0.0889992252004841	0.0184400466774254	0.00276950213833781	0.0079710552277962	0.0534835955113281	OR3389f49	Clec16a	lri
0.0641369346243589	0.297592670681224	0.191438229334579	0.376924437847981	1.01742734571991	0.0121427373521629	0.0155473936195278	0.0247902508202531	OR3410f46	Clec16a	lri
1.08422039388247	0.0526205005033241	0.0996040111689989	0.571985578668954	0.0855330863301716	0.0118213410689481	0.00587064944311926	0.0883444389340181	OR3415f49	Clec16a	lri
0.0423245603806349	0.0215651351669962	1.13379200940472	0.0685551321359896	0.596773560735326	0.00588055204316307	0.00237300779126669	0.128736042341903	OR3426f49	Clec16a	lri
0.00702577130818216	0.0047396147553603	1.83627902281385	0.0166959994297479	0.130292259208789	0.00062036951336363	0.000157791335329158	0.0041891716353739	OR3515f57	Clec16a	lri
0.00946720548439192	1.87805344101639	0.00422418984064221	0.0468165193448873	0.025741974014474	0.00886606551050361	0.0219700516075583	0.00486055318115393	OR3564f38	Clec16a	lri
0.0295729887983041	0.00496906977340223	0.00613270386615993	0.0118188228924017	0.00548713431961452	0.00307362028539165	0.00246196950400492	1.93648369056072	OR381f71	Clec16a	lri
0.00536071688581738	0.00376510951924485	1.87637331415414	0.0112265279188199	0.0995333975455768	0.000469639177461836	0.000122813854615276	0.00314848094432028	OR3f78	Clec16a	lri
1.71071975745635	0.0182504224970983	0.0255038352659355	0.130176205699471	0.0258315425093471	0.00376525519285263	0.0108734467327947	0.0748795346461547	OR4010f145	Clec16a	lri
0.000158981325618278	0.000299399600527682	0.000109123878512096	0.000156931451884254	9.87827148603656e-05	1.99701288006263	0.00189385611269517	0.000270044853276037	OR4285f149	Clec16a	lri
0.179975540579702	0.156679554897071	0.0465761317956847	1.34994305598683	0.227178454564985	0.00534731043815069	0.00166316612072217	0.0326367856168544	OR489f90	Clec16a	lri
0.000169536789872703	0.000325574470125736	0.000117315507079149	0.000166244449426865	0.000104649276399087	1.99671454660487	0.00211247662306776	0.000289656279156922	OR5030f127	Clec16a	lri
1.90441616268861e-05	7.44095269963514e-05	5.6142143109516e-06	1.02931909393778e-05	4.79019288745326e-06	0.000252395073354292	1.99960553785809	2.79157817935915e-05	OR5130f134	Clec16a	lri
0.000247037417555237	0.00138192172577024	0.000126315295248655	0.000183588950322633	0.000115575890358696	1.99538342323428	0.00225147157803983	0.000310665908428654	OR5140f131	Clec16a	lri
0.00529053743393608	0.00360577835963022	1.87843251801421	0.0110819690723439	0.0979415729558725	0.000453713631269695	0.000112963822827902	0.00308094670990572	OR5168f148	Clec16a	lri
0.124194050436688	0.0877459271685271	0.742169309760818	0.461475576790302	0.536058998373534	0.00563704222229123	0.00194976683644679	0.0407693284113933	OR5181f127	Clec16a	lri
0.716791662940443	0.0945483986674218	0.268213700531407	0.327986422585536	0.46361976464626	0.0112893326456315	0.00731080638861719	0.110239911594683	OR5232f130	Clec16a	lri
0.147732735568678	0.0717211642819757	0.300208928451929	0.198376626021614	0.448798345526205	0.0187161440930501	0.0113593692191686	0.80308668683738	OR5308f138	Clec16a	lri
0.0692492771066181	0.89129042689203	0.0247530545434091	0.809636126714812	0.128019963429675	0.017864972609986	0.0317778695533569	0.0274083091501122	OR5389f125	Clec16a	lri
0.040434069959713	1.35929795561932	0.0166042658225993	0.131546049693688	0.0831836279112614	0.280148640907765	0.0679667855258475	0.0208186045598059	OR5454f133	Clec16a	lri
0.022968135239608	0.43677120069921	0.0133786928192809	0.0277056577206418	0.0153085959875603	0.0781009816980427	1.38127462465103	0.02449211118463	OR5515f122	Clec16a	lri
0.00590708401302871	1.91674375645767	0.00291793953478163	0.0318892383610961	0.0172138093981464	0.00600781070987455	0.0159577142648732	0.00336264726052492	OR555f58	Clec16a	lri
0.168108209836642	0.146452749108722	0.0320985090728371	0.333490951115824	0.396044406877705	0.0228874145096526	0.0156682533500214	0.885249506128596	OR559f156	Clec16a	lri
0.00295376253365881	0.00200719727819274	0.0258932358369569	0.00871217351220989	0.0255345330185627	1.92475494242676	0.00578018918439999	0.00436396620926375	OR820f53	Clec16a	lri
