# Supplementary material for: Expression Quantitative Trait Loci for Extreme Host Response to Influenza A in Pre-Collaborative Cross Mice
Source: G3 (Bethesda). 2012 Feb 1;2(2):213–21. doi: 10.1534/g3.111.001800 (PMC3284329; doi:10.1534/g3.111.001800)
Supplement: Supporting Information [file supp_2.2.213_FileS9.csv]

Sample	Target	Ct	Strain	Trt	endog.cor	dd
AA 385	1-Rik	31.18	AA	flu	24.05	-2.14634386908419
AA 385	1-Rik	31.33	AA	flu	24.05	-2.19149836843378
AA 385	1-Rik	30.9	AA	flu	24.05	-2.06205547029827
AA 385	BC022687	26.48	AA	flu	24.05	-0.731502889463474
AA 385	BC022687	27.18	AA	flu	24.05	-0.942223886428261
AA 385	BC022687	27.43	AA	flu	24.05	-1.01748138534426
AA 385	Bmpr2	23.21	AA	flu	24.05	0.252865196357744
AA 385	Bmpr2	23.2	AA	flu	24.05	0.255875496314384
AA 385	Bmpr2	23.33	AA	flu	24.05	0.216741596878067
AA 385	Clec16a	28.64	AA	flu	24.05	-1.38172768009767
AA 385	Clec16a	28.42	AA	flu	24.05	-1.3155010810516
AA 385	Clec16a	28.39	AA	flu	24.05	-1.30647018118168
AA 385	D-Rik	30.41	AA	flu	24.05	-1.91455077242292
AA 385	D-Rik	30.55	AA	flu	24.05	-1.95669497181588
AA 385	D-Rik	30.09	AA	flu	24.05	-1.81822117381045
AA 385	DST	27.46	AA	flu	24.05	-1.02651228521418
AA 385	DST	27.38	AA	flu	24.05	-1.00242988556106
AA 385	DST	27.5	AA	flu	24.05	-1.03855348504073
AA 385	ENSMUSG00000052976	30.9	AA	flu	24.05	-2.06205547029827
AA 385	ENSMUSG00000052976	31.25	AA	flu	24.05	-2.16741596878066
AA 385	ENSMUSG00000052976	31.23	AA	flu	24.05	-2.16139536886738
AA 385	Gsdma	NA	AA	flu	24.05	NA
AA 385	Gsdma	NA	AA	flu	24.05	NA
AA 385	Gsdma	NA	AA	flu	24.05	NA
AA 385	Ifi27l2	22.17	AA	flu	24.05	0.565936391848284
AA 385	Ifi27l2	22.03	AA	flu	24.05	0.608080591241242
AA 385	Ifi27l2	21.58	AA	flu	24.05	0.743544089290034
AA 385	Pde7a	28.91	AA	flu	24.05	-1.46300577892695
AA 385	Pde7a	29.1	AA	flu	24.05	-1.52020147810311
AA 385	Pde7a	28.56	AA	flu	24.05	-1.35764528044455
AA 385	Senp5	28.99	AA	flu	24.05	-1.48708817858007
AA 385	Senp5	28.96	AA	flu	24.05	-1.47805727871015
AA 385	Senp5	28.75	AA	flu	24.05	-1.41484097962071
AA 385	Sh3gl3	32.73	AA	flu	24.05	-2.61294036236336
AA 385	Sh3gl3	32.75	AA	flu	24.05	-2.61896096227664
AA 385	Sh3gl3	32.73	AA	flu	24.05	-2.61294036236336
AA 385	Sik1	26.31	AA	flu	24.05	-0.680327790200597
AA 385	Sik1	26.38	AA	flu	24.05	-0.701399889897076
AA 385	Sik1	26.28	AA	flu	24.05	-0.671296890330678
AA 385	Tcf7l1	29.8	AA	flu	24.05	-1.73092247506789
AA 385	Tcf7l1	29.73	AA	flu	24.05	-1.70985037537141
AA 385	Tcf7l1	29.2	AA	flu	24.05	-1.5503044776695
AA 385	Thnsl2	30.59	AA	flu	24.05	-1.96873617164244
AA 385	Thnsl2	30.77	AA	flu	24.05	-2.02292157086195
AA 385	Thnsl2	30.25	AA	flu	24.05	-1.86638597311668
AA 393	1-Rik	32.38	AA	flu	26.7866666666667	-1.68376110908054
AA 393	1-Rik	32.15	AA	flu	26.7866666666667	-1.61452421007782
AA 393	1-Rik	31.99	AA	flu	26.7866666666667	-1.56635941077158
AA 393	BC022687	28.56	AA	flu	26.7866666666667	-0.533826525644127
AA 393	BC022687	28.95	AA	flu	26.7866666666667	-0.65122822395308
AA 393	BC022687	28.98	AA	flu	26.7866666666667	-0.660259123822999
AA 393	Bmpr2	26.39	AA	flu	26.7866666666667	0.119408564946712
AA 393	Bmpr2	26.31	AA	flu	26.7866666666667	0.143490964599831
AA 393	Bmpr2	26.22	AA	flu	26.7866666666667	0.170583664209589
AA 393	Clec16a	31.23	AA	flu	26.7866666666667	-1.33757661406696
AA 393	Clec16a	31.32	AA	flu	26.7866666666667	-1.36466931367672
AA 393	Clec16a	31.05	AA	flu	26.7866666666667	-1.28339121484744
AA 393	D-Rik	33.86	AA	flu	26.7866666666667	-2.12928550266323
AA 393	D-Rik	33.28	AA	flu	26.7866666666667	-1.95468810517812
AA 393	D-Rik	33.55	AA	flu	26.7866666666667	-2.03596620400739
AA 393	DST	30.2	AA	flu	26.7866666666667	-1.02751571853306
AA 393	DST	30.1	AA	flu	26.7866666666667	-0.997412718966659
AA 393	DST	30.19	AA	flu	26.7866666666667	-1.02450541857642
AA 393	ENSMUSG00000052976	31.61	AA	flu	26.7866666666667	-1.45196801241927
AA 393	ENSMUSG00000052976	31.87	AA	flu	26.7866666666667	-1.53023581129191
AA 393	ENSMUSG00000052976	32.32	AA	flu	26.7866666666667	-1.6656993093407
AA 393	Gsdma	NA	AA	flu	26.7866666666667	NA
AA 393	Gsdma	NA	AA	flu	26.7866666666667	NA
AA 393	Gsdma	NA	AA	flu	26.7866666666667	NA
AA 393	Ifi27l2	21.54	AA	flu	26.7866666666667	1.57940404391702
AA 393	Ifi27l2	21.36	AA	flu	26.7866666666667	1.63358944313654
AA 393	Ifi27l2	21.19	AA	flu	26.7866666666667	1.68476454239941
AA 393	Pde7a	31.03	AA	flu	26.7866666666667	-1.27737061493416
AA 393	Pde7a	31.18	AA	flu	26.7866666666667	-1.32252511428376
AA 393	Pde7a	31.16	AA	flu	26.7866666666667	-1.31650451437048
AA 393	Senp5	31.01	AA	flu	26.7866666666667	-1.27135001502088
AA 393	Senp5	30.85	AA	flu	26.7866666666667	-1.22318521571464
AA 393	Senp5	30.76	AA	flu	26.7866666666667	-1.19609251610489
AA 393	Sh3gl3	33.73	AA	flu	26.7866666666667	-2.09015160322691
AA 393	Sh3gl3	33.79	AA	flu	26.7866666666667	-2.10821340296675
AA 393	Sh3gl3	33.73	AA	flu	26.7866666666667	-2.09015160322691
AA 393	Sik1	28.74	AA	flu	26.7866666666667	-0.588011924863643
AA 393	Sik1	28.82	AA	flu	26.7866666666667	-0.612094324516762
AA 393	Sik1	28.66	AA	flu	26.7866666666667	-0.563929525210525
AA 393	Tcf7l1	33.35	AA	flu	26.7866666666667	-1.9757602048746
AA 393	Tcf7l1	33.33	AA	flu	26.7866666666667	-1.96973960496132
AA 393	Tcf7l1	32.81	AA	flu	26.7866666666667	-1.81320400721605
AA 393	Thnsl2	32.74	AA	flu	26.7866666666667	-1.79213190751957
AA 393	Thnsl2	32.66	AA	flu	26.7866666666667	-1.76804950786645
AA 393	Thnsl2	32.41	AA	flu	26.7866666666667	-1.69279200895045
BB 528	1-Rik	36.96	BB	flu	26.4333333333333	-3.16884242102284
BB 528	1-Rik	35.58	BB	flu	26.4333333333333	-2.75342102700655
BB 528	1-Rik	35.46	BB	flu	26.4333333333333	-2.71729742752687
BB 528	BC022687	30.61	BB	flu	26.4333333333333	-1.25730194855656
BB 528	BC022687	30.78	BB	flu	26.4333333333333	-1.30847704781944
BB 528	BC022687	30.87	BB	flu	26.4333333333333	-1.3355697474292
BB 528	Bmpr2	25.75	BB	flu	26.4333333333333	0.205703830370387
BB 528	Bmpr2	25.52	BB	flu	26.4333333333333	0.274940729373103
BB 528	Bmpr2	25.67	BB	flu	26.4333333333333	0.229786230023505
BB 528	Clec16a	31.96	BB	flu	26.4333333333333	-1.66369244270294
BB 528	Clec16a	31.94	BB	flu	26.4333333333333	-1.65767184278966
BB 528	Clec16a	31.56	BB	flu	26.4333333333333	-1.54328044443734
BB 528	D-Rik	32.51	BB	flu	26.4333333333333	-1.82925894031812
BB 528	D-Rik	32.79	BB	flu	26.4333333333333	-1.91354733910404
BB 528	D-Rik	32.86	BB	flu	26.4333333333333	-1.93461943880052
BB 528	DST	29.46	BB	flu	26.4333333333333	-0.911117453542983
BB 528	DST	29.46	BB	flu	26.4333333333333	-0.911117453542983
BB 528	DST	29.36	BB	flu	26.4333333333333	-0.881014453976585
BB 528	ENSMUSG00000052976	33.22	BB	flu	26.4333333333333	-2.04299023723955
BB 528	ENSMUSG00000052976	32.83	BB	flu	26.4333333333333	-1.9255885389306
BB 528	ENSMUSG00000052976	32.41	BB	flu	26.4333333333333	-1.79915594075173
BB 528	Gsdma	NA	BB	flu	26.4333333333333	NA
BB 528	Gsdma	NA	BB	flu	26.4333333333333	NA
BB 528	Gsdma	NA	BB	flu	26.4333333333333	NA
BB 528	Ifi27l2	22.64	BB	flu	26.4333333333333	1.14190711688537
BB 528	Ifi27l2	22.78	BB	flu	26.4333333333333	1.09976291749241
BB 528	Ifi27l2	22.55	BB	flu	26.4333333333333	1.16899981649513
BB 528	Pde7a	30.4	BB	flu	26.4333333333333	-1.19408564946712
BB 528	Pde7a	30.63	BB	flu	26.4333333333333	-1.26332254846984
BB 528	Pde7a	30.34	BB	flu	26.4333333333333	-1.17602384972729
BB 528	Senp5	30.52	BB	flu	26.4333333333333	-1.2302092489468
BB 528	Senp5	30.54	BB	flu	26.4333333333333	-1.23622984886008
BB 528	Senp5	30.26	BB	flu	26.4333333333333	-1.15194145007417
BB 528	Sh3gl3	33.96	BB	flu	26.4333333333333	-2.2657524340309
BB 528	Sh3gl3	34.04	BB	flu	26.4333333333333	-2.28983483368402
BB 528	Sh3gl3	34.01	BB	flu	26.4333333333333	-2.2808039338141
BB 528	Sik1	29.08	BB	flu	26.4333333333333	-0.79672605519067
BB 528	Sik1	29.26	BB	flu	26.4333333333333	-0.850911454410187
BB 528	Sik1	29.08	BB	flu	26.4333333333333	-0.79672605519067
BB 528	Tcf7l1	31.54	BB	flu	26.4333333333333	-1.53725984452406
BB 528	Tcf7l1	31.92	BB	flu	26.4333333333333	-1.65165124287638
BB 528	Tcf7l1	31.51	BB	flu	26.4333333333333	-1.52822894465414
BB 528	Thnsl2	33.16	BB	flu	26.4333333333333	-2.02492843749971
BB 528	Thnsl2	32.96	BB	flu	26.4333333333333	-1.96472243836692
BB 528	Thnsl2	32.74	BB	flu	26.4333333333333	-1.89849583932084
BB 567	1-Rik	33.52	BB	flu	24.4733333333333	-2.72331802744015
BB 567	1-Rik	33	BB	flu	24.4733333333333	-2.56678242969488
BB 567	1-Rik	33.7	BB	flu	24.4733333333333	-2.77750342665967
BB 567	BC022687	28.1	BB	flu	24.4733333333333	-1.09173545094137
BB 567	BC022687	28.56	BB	flu	24.4733333333333	-1.2302092489468
BB 567	BC022687	28.64	BB	flu	24.4733333333333	-1.25429164859992
BB 567	Bmpr2	23.69	BB	flu	24.4733333333333	0.235806829936785
BB 567	Bmpr2	23.46	BB	flu	24.4733333333333	0.3050437289395
BB 567	Bmpr2	23.37	BB	flu	24.4733333333333	0.332136428549259
BB 567	Clec16a	29.98	BB	flu	24.4733333333333	-1.65767184278966
BB 567	Clec16a	29.67	BB	flu	24.4733333333333	-1.56435254413382
BB 567	Clec16a	29.66	BB	flu	24.4733333333333	-1.56134224417718
BB 567	D-Rik	30.76	BB	flu	24.4733333333333	-1.89247523940756
BB 567	D-Rik	30.51	BB	flu	24.4733333333333	-1.81721774049157
BB 567	D-Rik	30.64	BB	flu	24.4733333333333	-1.85635163992788
BB 567	DST	27.52	BB	flu	24.4733333333333	-0.917138053456263
BB 567	DST	27.62	BB	flu	24.4733333333333	-0.947241053022661
BB 567	DST	27.56	BB	flu	24.4733333333333	-0.929179253282822
BB 567	ENSMUSG00000052976	31.3	BB	flu	24.4733333333333	-2.05503143706611
BB 567	ENSMUSG00000052976	31.38	BB	flu	24.4733333333333	-2.07911383671923
BB 567	ENSMUSG00000052976	31.52	BB	flu	24.4733333333333	-2.12125803611219
BB 567	Gsdma	NA	BB	flu	24.4733333333333	NA
BB 567	Gsdma	NA	BB	flu	24.4733333333333	NA
BB 567	Gsdma	38.84	BB	flu	24.4733333333333	-4.32479760437253
BB 567	Ifi27l2	25.51	BB	flu	24.4733333333333	-0.312067762171661
BB 567	Ifi27l2	25.51	BB	flu	24.4733333333333	-0.312067762171661
BB 567	Ifi27l2	25.23	BB	flu	24.4733333333333	-0.227779363385746
BB 567	Pde7a	28.46	BB	flu	24.4733333333333	-1.20010624938041
BB 567	Pde7a	28.56	BB	flu	24.4733333333333	-1.2302092489468
BB 567	Pde7a	28.31	BB	flu	24.4733333333333	-1.15495175003081
BB 567	Senp5	29.49	BB	flu	24.4733333333333	-1.51016714491431
BB 567	Senp5	29.64	BB	flu	24.4733333333333	-1.5553216442639
BB 567	Senp5	29.57	BB	flu	24.4733333333333	-1.53424954456742
BB 567	Sh3gl3	32.23	BB	flu	24.4733333333333	-2.33498933303361
BB 567	Sh3gl3	32.61	BB	flu	24.4733333333333	-2.44938073138593
BB 567	Sh3gl3	32.76	BB	flu	24.4733333333333	-2.49453523073552
BB 567	Sik1	28.12	BB	flu	24.4733333333333	-1.09775605085465
BB 567	Sik1	28.06	BB	flu	24.4733333333333	-1.07969425111481
BB 567	Sik1	28	BB	flu	24.4733333333333	-1.06163245137497
BB 567	Tcf7l1	29.78	BB	flu	24.4733333333333	-1.59746584365686
BB 567	Tcf7l1	29.86	BB	flu	24.4733333333333	-1.62154824330998
BB 567	Tcf7l1	29.51	BB	flu	24.4733333333333	-1.51618774482759
BB 567	Thnsl2	29.64	BB	flu	24.4733333333333	-1.5553216442639
BB 567	Thnsl2	29.87	BB	flu	24.4733333333333	-1.62455854326662
BB 567	Thnsl2	29.82	BB	flu	24.4733333333333	-1.60950704348342
BB 529	1-Rik	34.83	BB	flu	25.1833333333333	-2.90393602483854
BB 529	1-Rik	35.11	BB	flu	25.1833333333333	-2.98822442362445
BB 529	1-Rik	34.7	BB	flu	25.1833333333333	-2.86480212540222
BB 529	BC022687	29.62	BB	flu	25.1833333333333	-1.3355697474292
BB 529	BC022687	29.61	BB	flu	25.1833333333333	-1.33255944747256
BB 529	BC022687	29.65	BB	flu	25.1833333333333	-1.34460064729912
BB 529	Bmpr2	24.53	BB	flu	25.1833333333333	0.196672930500467
BB 529	Bmpr2	24.35	BB	flu	25.1833333333333	0.250858329719984
BB 529	Bmpr2	24.37	BB	flu	25.1833333333333	0.244837729806704
BB 529	Clec16a	30.86	BB	flu	25.1833333333333	-1.70884694205253
BB 529	Clec16a	30.57	BB	flu	25.1833333333333	-1.62154824330998
BB 529	Clec16a	30.34	BB	flu	25.1833333333333	-1.55231134430726
BB 529	D-Rik	31.48	BB	flu	25.1833333333333	-1.8954855393642
BB 529	D-Rik	31.3	BB	flu	25.1833333333333	-1.84130014014469
BB 529	D-Rik	31.36	BB	flu	25.1833333333333	-1.85936193988452
BB 529	DST	28.48	BB	flu	25.1833333333333	-0.992395552372258
BB 529	DST	28.59	BB	flu	25.1833333333333	-1.0255088518953
BB 529	DST	28.4	BB	flu	25.1833333333333	-0.968313152719139
BB 529	ENSMUSG00000052976	31.43	BB	flu	25.1833333333333	-1.880434039581
BB 529	ENSMUSG00000052976	32.21	BB	flu	25.1833333333333	-2.11523743619891
BB 529	ENSMUSG00000052976	31.67	BB	flu	25.1833333333333	-1.95268123854036
BB 529	Gsdma	NA	BB	flu	25.1833333333333	NA
BB 529	Gsdma	NA	BB	flu	25.1833333333333	NA
BB 529	Gsdma	NA	BB	flu	25.1833333333333	NA
BB 529	Ifi27l2	21.93	BB	flu	25.1833333333333	0.979350919226819
BB 529	Ifi27l2	21.9	BB	flu	25.1833333333333	0.988381819096739
BB 529	Ifi27l2	21.61	BB	flu	25.1833333333333	1.07568051783929
BB 529	Pde7a	29.57	BB	flu	25.1833333333333	-1.320518247646
BB 529	Pde7a	29.43	BB	flu	25.1833333333333	-1.27837404825304
BB 529	Pde7a	29.55	BB	flu	25.1833333333333	-1.31449764773272
BB 529	Senp5	29.48	BB	flu	25.1833333333333	-1.29342554803624
BB 529	Senp5	29.6	BB	flu	25.1833333333333	-1.32954914751592
BB 529	Senp5	29.47	BB	flu	25.1833333333333	-1.2904152480796
BB 529	Sh3gl3	32.77	BB	flu	25.1833333333333	-2.28381423377074
BB 529	Sh3gl3	32.92	BB	flu	25.1833333333333	-2.32896873312033
BB 529	Sh3gl3	32.77	BB	flu	25.1833333333333	-2.28381423377074
BB 529	Sik1	28.32	BB	flu	25.1833333333333	-0.944230753066021
BB 529	Sik1	28.35	BB	flu	25.1833333333333	-0.953261652935941
BB 529	Sik1	28.11	BB	flu	25.1833333333333	-0.881014453976585
BB 529	Tcf7l1	30.35	BB	flu	25.1833333333333	-1.5553216442639
BB 529	Tcf7l1	30.35	BB	flu	25.1833333333333	-1.5553216442639
BB 529	Tcf7l1	30.08	BB	flu	25.1833333333333	-1.47404354543463
BB 529	Thnsl2	31.66	BB	flu	25.1833333333333	-1.94967093858372
BB 529	Thnsl2	32.06	BB	flu	25.1833333333333	-2.07008293684931
BB 529	Thnsl2	31.87	BB	flu	25.1833333333333	-2.01288723767315
CC 628	1-Rik	32.74	CC	flu	24.7166666666667	-2.41526399854401
CC 628	1-Rik	32.39	CC	flu	24.7166666666667	-2.30990350006162
CC 628	1-Rik	32.32	CC	flu	24.7166666666667	-2.28883140036514
CC 628	BC022687	28.5	CC	flu	24.7166666666667	-1.13889681692873
CC 628	BC022687	28.93	CC	flu	24.7166666666667	-1.26833971506424
CC 628	BC022687	29.21	CC	flu	24.7166666666667	-1.35262811385016
CC 628	Bmpr2	24.34	CC	flu	24.7166666666667	0.113387965033432
CC 628	Bmpr2	24.13	CC	flu	24.7166666666667	0.176604264122869
CC 628	Bmpr2	24.07	CC	flu	24.7166666666667	0.194666063862707
CC 628	Clec16a	29.3	CC	flu	24.7166666666667	-1.37972081345991
CC 628	Clec16a	29.29	CC	flu	24.7166666666667	-1.37671051350327
CC 628	Clec16a	28.97	CC	flu	24.7166666666667	-1.2803809148908
CC 628	D-Rik	31.48	CC	flu	24.7166666666667	-2.03596620400739
CC 628	D-Rik	31.2	CC	flu	24.7166666666667	-1.95167780522148
CC 628	D-Rik	31.59	CC	flu	24.7166666666667	-2.06907950353043
CC 628	DST	28.12	CC	flu	24.7166666666667	-1.02450541857642
CC 628	DST	28.18	CC	flu	24.7166666666667	-1.04256721831626
CC 628	DST	27.91	CC	flu	24.7166666666667	-0.96128911948698
CC 628	ENSMUSG00000052976	31.11	CC	flu	24.7166666666667	-1.92458510561172
CC 628	ENSMUSG00000052976	30.94	CC	flu	24.7166666666667	-1.87341000634884
CC 628	ENSMUSG00000052976	31.27	CC	flu	24.7166666666667	-1.97274990491796
CC 628	Gsdma	NA	CC	flu	24.7166666666667	NA
CC 628	Gsdma	38.54	CC	flu	24.7166666666667	-4.1612379733951
CC 628	Gsdma	NA	CC	flu	24.7166666666667	NA
CC 628	Ifi27l2	21.84	CC	flu	24.7166666666667	0.865962954193385
CC 628	Ifi27l2	21.81	CC	flu	24.7166666666667	0.874993854063305
CC 628	Ifi27l2	21.59	CC	flu	24.7166666666667	0.941220453109381
CC 628	Pde7a	29.26	CC	flu	24.7166666666667	-1.36767961363336
CC 628	Pde7a	29.53	CC	flu	24.7166666666667	-1.44895771246263
CC 628	Pde7a	29.3	CC	flu	24.7166666666667	-1.37972081345991
CC 628	Senp5	29.4	CC	flu	24.7166666666667	-1.40982381302631
CC 628	Senp5	29.52	CC	flu	24.7166666666667	-1.44594741250599
CC 628	Senp5	29.4	CC	flu	24.7166666666667	-1.40982381302631
CC 628	Sh3gl3	32.17	CC	flu	24.7166666666667	-2.24367690101554
CC 628	Sh3gl3	32.84	CC	flu	24.7166666666667	-2.44536699811041
CC 628	Sh3gl3	32.66	CC	flu	24.7166666666667	-2.39118159889089
CC 628	Sik1	27.97	CC	flu	24.7166666666667	-0.979350919226819
CC 628	Sik1	27.95	CC	flu	24.7166666666667	-0.97333031931354
CC 628	Sik1	27.83	CC	flu	24.7166666666667	-0.937206719833862
CC 628	Tcf7l1	30.63	CC	flu	24.7166666666667	-1.78009070769301
CC 628	Tcf7l1	30.75	CC	flu	24.7166666666667	-1.81621430717269
CC 628	Tcf7l1	30.49	CC	flu	24.7166666666667	-1.73794650830005
CC 628	Thnsl2	31.22	CC	flu	24.7166666666667	-1.95769840513476
CC 628	Thnsl2	31.49	CC	flu	24.7166666666667	-2.03897650396403
CC 628	Thnsl2	31.22	CC	flu	24.7166666666667	-1.95769840513476
CC 634	1-Rik	33.11	CC	flu	25.8233333333333	-2.19350523507154
CC 634	1-Rik	33.19	CC	flu	25.8233333333333	-2.21758763472466
CC 634	1-Rik	32.96	CC	flu	25.8233333333333	-2.14835073572195
CC 634	BC022687	29.79	CC	flu	25.8233333333333	-1.19408564946712
CC 634	BC022687	29.98	CC	flu	25.8233333333333	-1.25128134864328
CC 634	BC022687	29.99	CC	flu	25.8233333333333	-1.25429164859992
CC 634	Bmpr2	25.39	CC	flu	25.8233333333333	0.130446331454392
CC 634	Bmpr2	25.06	CC	flu	25.8233333333333	0.229786230023506
CC 634	Bmpr2	25.15	CC	flu	25.8233333333333	0.202693530413748
CC 634	Clec16a	30.16	CC	flu	25.8233333333333	-1.3054667478628
CC 634	Clec16a	29.74	CC	flu	25.8233333333333	-1.17903414968393
CC 634	Clec16a	29.9	CC	flu	25.8233333333333	-1.22719894899016
CC 634	D-Rik	32.37	CC	flu	25.8233333333333	-1.9707430382802
CC 634	D-Rik	32.5	CC	flu	25.8233333333333	-2.00987693771651
CC 634	D-Rik	32.56	CC	flu	25.8233333333333	-2.02793873745635
CC 634	DST	28.53	CC	flu	25.8233333333333	-0.814787854930509
CC 634	DST	28.9	CC	flu	25.8233333333333	-0.926168953326181
CC 634	DST	28.67	CC	flu	25.8233333333333	-0.856932054323467
CC 634	ENSMUSG00000052976	32	CC	flu	25.8233333333333	-1.85936193988452
CC 634	ENSMUSG00000052976	31.75	CC	flu	25.8233333333333	-1.78410444096853
CC 634	ENSMUSG00000052976	31.5	CC	flu	25.8233333333333	-1.70884694205253
CC 634	Gsdma	NA	CC	flu	25.8233333333333	NA
CC 634	Gsdma	38.39	CC	flu	25.8233333333333	-3.78294361217736
CC 634	Gsdma	NA	CC	flu	25.8233333333333	NA
CC 634	Ifi27l2	22.28	CC	flu	25.8233333333333	1.06664961796937
CC 634	Ifi27l2	22.4	CC	flu	25.8233333333333	1.0305260184897
CC 634	Ifi27l2	22.2	CC	flu	25.8233333333333	1.09073201762249
CC 634	Pde7a	29.99	CC	flu	25.8233333333333	-1.25429164859992
CC 634	Pde7a	30.08	CC	flu	25.8233333333333	-1.28138434820968
CC 634	Pde7a	29.97	CC	flu	25.8233333333333	-1.24827104868664
CC 634	Senp5	29.86	CC	flu	25.8233333333333	-1.2151577491636
CC 634	Senp5	30.04	CC	flu	25.8233333333333	-1.26934314838312
CC 634	Senp5	29.82	CC	flu	25.8233333333333	-1.20311654933704
CC 634	Sh3gl3	32.95	CC	flu	25.8233333333333	-2.14534043576531
CC 634	Sh3gl3	33.04	CC	flu	25.8233333333333	-2.17243313537506
CC 634	Sh3gl3	32.81	CC	flu	25.8233333333333	-2.10319623637235
CC 634	Sik1	28.55	CC	flu	25.8233333333333	-0.820808454843789
CC 634	Sik1	28.72	CC	flu	25.8233333333333	-0.871983554106665
CC 634	Sik1	28.53	CC	flu	25.8233333333333	-0.814787854930509
CC 634	Tcf7l1	31.69	CC	flu	25.8233333333333	-1.76604264122869
CC 634	Tcf7l1	31.7	CC	flu	25.8233333333333	-1.76905294118533
CC 634	Tcf7l1	31.21	CC	flu	25.8233333333333	-1.62154824330998
CC 634	Thnsl2	32.16	CC	flu	25.8233333333333	-1.90752673919076
CC 634	Thnsl2	32.15	CC	flu	25.8233333333333	-1.90451643923412
CC 634	Thnsl2	31.81	CC	flu	25.8233333333333	-1.80216624070837
CC 661	1-Rik	33.69	CC	flu	25.7133333333333	-2.40121593207969
CC 661	1-Rik	33.65	CC	flu	25.7133333333333	-2.38917473225313
CC 661	1-Rik	33.46	CC	flu	25.7133333333333	-2.33197903307697
CC 661	BC022687	29.65	CC	flu	25.7133333333333	-1.18505474959721
CC 661	BC022687	29.95	CC	flu	25.7133333333333	-1.2753637482964
CC 661	BC022687	30.06	CC	flu	25.7133333333333	-1.30847704781944
CC 661	Bmpr2	25.23	CC	flu	25.7133333333333	0.145497831237591
CC 661	Bmpr2	25.12	CC	flu	25.7133333333333	0.178611130760629
CC 661	Bmpr2	25.01	CC	flu	25.7133333333333	0.211724430283667
CC 661	Clec16a	29.64	CC	flu	25.7133333333333	-1.18204444964057
CC 661	Clec16a	29.71	CC	flu	25.7133333333333	-1.20311654933704
CC 661	Clec16a	29.58	CC	flu	25.7133333333333	-1.16398264990073
CC 661	D-Rik	32.36	CC	flu	25.7133333333333	-2.00084603784659
CC 661	D-Rik	32.28	CC	flu	25.7133333333333	-1.97676363819348
CC 661	D-Rik	32.52	CC	flu	25.7133333333333	-2.04901083715283
CC 661	DST	28.5	CC	flu	25.7133333333333	-0.838870254583627
CC 661	DST	28.64	CC	flu	25.7133333333333	-0.881014453976585
CC 661	DST	28.51	CC	flu	25.7133333333333	-0.841880554540267
CC 661	ENSMUSG00000052976	31.97	CC	flu	25.7133333333333	-1.88344433953764
CC 661	ENSMUSG00000052976	31.61	CC	flu	25.7133333333333	-1.77507354109861
CC 661	ENSMUSG00000052976	31.6	CC	flu	25.7133333333333	-1.77206324114197
CC 661	Gsdma	NA	CC	flu	25.7133333333333	NA
CC 661	Gsdma	NA	CC	flu	25.7133333333333	NA
CC 661	Gsdma	39.09	CC	flu	25.7133333333333	-4.02677790866519
CC 661	Ifi27l2	22.39	CC	flu	25.7133333333333	1.0004230189233
CC 661	Ifi27l2	22.36	CC	flu	25.7133333333333	1.00945391879322
CC 661	Ifi27l2	22.12	CC	flu	25.7133333333333	1.08170111775257
CC 661	Pde7a	30.11	CC	flu	25.7133333333333	-1.32352854760264
CC 661	Pde7a	29.97	CC	flu	25.7133333333333	-1.28138434820968
CC 661	Pde7a	30.25	CC	flu	25.7133333333333	-1.36567274699559
CC 661	Senp5	29.85	CC	flu	25.7133333333333	-1.24526074873
CC 661	Senp5	30.02	CC	flu	25.7133333333333	-1.29643584799288
CC 661	Senp5	29.95	CC	flu	25.7133333333333	-1.2753637482964
CC 661	Sh3gl3	33.26	CC	flu	25.7133333333333	-2.27177303394418
CC 661	Sh3gl3	33.58	CC	flu	25.7133333333333	-2.36810263255665
CC 661	Sh3gl3	33.28	CC	flu	25.7133333333333	-2.27779363385746
CC 661	Sik1	28.38	CC	flu	25.7133333333333	-0.802746655103949
CC 661	Sik1	28.39	CC	flu	25.7133333333333	-0.805756955060589
CC 661	Sik1	28.21	CC	flu	25.7133333333333	-0.751571555841073
CC 661	Tcf7l1	31.46	CC	flu	25.7133333333333	-1.72991904174901
CC 661	Tcf7l1	31.24	CC	flu	25.7133333333333	-1.66369244270294
CC 661	Tcf7l1	30.76	CC	flu	25.7133333333333	-1.51919804478423
CC 661	Thnsl2	32.29	CC	flu	25.7133333333333	-1.97977393815012
CC 661	Thnsl2	32.32	CC	flu	25.7133333333333	-1.98880483802004
CC 661	Thnsl2	32.15	CC	flu	25.7133333333333	-1.93762973875716
DD 417	1-Rik	32.05	DD	flu	24.7766666666667	-2.18949150179602
DD 417	1-Rik	32.29	DD	flu	24.7766666666667	-2.26173870075538
DD 417	1-Rik	31.96	DD	flu	24.7766666666667	-2.16239880218627
DD 417	BC022687	28.38	DD	flu	24.7766666666667	-1.08471141770921
DD 417	BC022687	28.6	DD	flu	24.7766666666667	-1.15093801675529
DD 417	BC022687	28.68	DD	flu	24.7766666666667	-1.17502041640841
DD 417	Bmpr2	24.12	DD	flu	24.7766666666667	0.197676363819348
DD 417	Bmpr2	23.86	DD	flu	24.7766666666667	0.275944162691983
DD 417	Bmpr2	23.88	DD	flu	24.7766666666667	0.269923562778704
DD 417	Clec16a	28.57	DD	flu	24.7766666666667	-1.14190711688537
DD 417	Clec16a	28.16	DD	flu	24.7766666666667	-1.01848481866314
DD 417	Clec16a	28.08	DD	flu	24.7766666666667	-0.994402419010017
DD 417	D-Rik	31.12	DD	flu	24.7766666666667	-1.90953360582852
DD 417	D-Rik	30.86	DD	flu	24.7766666666667	-1.83126580695589
DD 417	D-Rik	31.16	DD	flu	24.7766666666667	-1.92157480565508
DD 417	DST	27.14	DD	flu	24.7766666666667	-0.711434223085876
DD 417	DST	27.27	DD	flu	24.7766666666667	-0.750568122522193
DD 417	DST	27.12	DD	flu	24.7766666666667	-0.705413623172596
DD 417	ENSMUSG00000052976	30.28	DD	flu	24.7766666666667	-1.65666840947078
DD 417	ENSMUSG00000052976	30.89	DD	flu	24.7766666666667	-1.8402967068258
DD 417	ENSMUSG00000052976	30.26	DD	flu	24.7766666666667	-1.6506478095575
DD 417	Gsdma	NA	DD	flu	24.7766666666667	NA
DD 417	Gsdma	39.39	DD	flu	24.7766666666667	-4.39905166996965
DD 417	Gsdma	36.69	DD	flu	24.7766666666667	-3.5862706816769
DD 417	Ifi27l2	22.13	DD	flu	24.7766666666667	0.796726055190671
DD 417	Ifi27l2	22.07	DD	flu	24.7766666666667	0.814787854930509
DD 417	Ifi27l2	21.9	DD	flu	24.7766666666667	0.865962954193387
DD 417	Pde7a	28.19	DD	flu	24.7766666666667	-1.02751571853306
DD 417	Pde7a	28.26	DD	flu	24.7766666666667	-1.04858781822953
DD 417	Pde7a	28.21	DD	flu	24.7766666666667	-1.03353631844634
DD 417	Senp5	28.75	DD	flu	24.7766666666667	-1.19609251610488
DD 417	Senp5	28.91	DD	flu	24.7766666666667	-1.24425731541112
DD 417	Senp5	28.74	DD	flu	24.7766666666667	-1.19308221614824
DD 417	Sh3gl3	32.79	DD	flu	24.7766666666667	-2.41225369858737
DD 417	Sh3gl3	33.12	DD	flu	24.7766666666667	-2.51159359715648
DD 417	Sh3gl3	33	DD	flu	24.7766666666667	-2.47546999767681
DD 417	Sik1	27.12	DD	flu	24.7766666666667	-0.705413623172596
DD 417	Sik1	27.2	DD	flu	24.7766666666667	-0.729496022825714
DD 417	Sik1	27.04	DD	flu	24.7766666666667	-0.681331223519477
DD 417	Tcf7l1	29.52	DD	flu	24.7766666666667	-1.42788561276615
DD 417	Tcf7l1	29.74	DD	flu	24.7766666666667	-1.49411221181223
DD 417	Tcf7l1	29.34	DD	flu	24.7766666666667	-1.37370021354663
DD 417	Thnsl2	32.37	DD	flu	24.7766666666667	-2.2858211004085
DD 417	Thnsl2	32.37	DD	flu	24.7766666666667	-2.2858211004085
DD 417	Thnsl2	32.92	DD	flu	24.7766666666667	-2.45138759802369
DD 425	1-Rik	30.94	DD	flu	24.15	-2.04399367055843
DD 425	1-Rik	31.1	DD	flu	24.15	-2.09215846986467
DD 425	1-Rik	30.6	DD	flu	24.15	-1.94164347203268
DD 425	BC022687	27.8	DD	flu	24.15	-1.09875948417353
DD 425	BC022687	27.97	DD	flu	24.15	-1.14993458343641
DD 425	BC022687	27.93	DD	flu	24.15	-1.13789338360985
DD 425	Bmpr2	23.09	DD	flu	24.15	0.31909179540382
DD 425	Bmpr2	22.93	DD	flu	24.15	0.367256594710057
DD 425	Bmpr2	22.98	DD	flu	24.15	0.352205094926857
DD 425	Clec16a	27.73	DD	flu	24.15	-1.07768738447705
DD 425	Clec16a	27.48	DD	flu	24.15	-1.00242988556106
DD 425	Clec16a	27.42	DD	flu	24.15	-0.984368085821219
DD 425	D-Rik	30.19	DD	flu	24.15	-1.81822117381045
DD 425	D-Rik	30.17	DD	flu	24.15	-1.81220057389717
DD 425	D-Rik	30.14	DD	flu	24.15	-1.80316967402725
DD 425	DST	26.17	DD	flu	24.15	-0.608080591241243
DD 425	DST	26.26	DD	flu	24.15	-0.635173290851001
DD 425	DST	26.2	DD	flu	24.15	-0.617111491111162
DD 425	ENSMUSG00000052976	30.92	DD	flu	24.15	-2.03797307064515
DD 425	ENSMUSG00000052976	30.22	DD	flu	24.15	-1.82725207368037
DD 425	ENSMUSG00000052976	30.44	DD	flu	24.15	-1.89347867272644
DD 425	Gsdma	39.45	DD	flu	24.15	-4.60575893365891
DD 425	Gsdma	NA	DD	flu	24.15	NA
DD 425	Gsdma	NA	DD	flu	24.15	NA
DD 425	Ifi27l2	21.02	DD	flu	24.15	0.942223886428261
DD 425	Ifi27l2	21.13	DD	flu	24.15	0.909110586905223
DD 425	Ifi27l2	20.96	DD	flu	24.15	0.960285686168099
DD 425	Pde7a	27.53	DD	flu	24.15	-1.01748138534426
DD 425	Pde7a	27.8	DD	flu	24.15	-1.09875948417353
DD 425	Pde7a	27.67	DD	flu	24.15	-1.05962558473721
DD 425	Senp5	27.88	DD	flu	24.15	-1.12284188382665
DD 425	Senp5	28.05	DD	flu	24.15	-1.17401698308953
DD 425	Senp5	27.96	DD	flu	24.15	-1.14692428347977
DD 425	Sh3gl3	31.89	DD	flu	24.15	-2.32997216643922
DD 425	Sh3gl3	32.29	DD	flu	24.15	-2.45038416470481
DD 425	Sh3gl3	32.17	DD	flu	24.15	-2.41426056522513
DD 425	Sik1	26.51	DD	flu	24.15	-0.710430789766996
DD 425	Sik1	26.67	DD	flu	24.15	-0.758595589073234
DD 425	Sik1	26.57	DD	flu	24.15	-0.728492589506835
DD 425	Tcf7l1	28.57	DD	flu	24.15	-1.3305525808348
DD 425	Tcf7l1	28.92	DD	flu	24.15	-1.43591307931719
DD 425	Tcf7l1	28.51	DD	flu	24.15	-1.31249078109496
DD 425	Thnsl2	31.45	DD	flu	24.15	-2.19751896834706
DD 425	Thnsl2	31.59	DD	flu	24.15	-2.23966316774002
DD 425	Thnsl2	31.48	DD	flu	24.15	-2.20654986821698
DD 439	1-Rik	31.65	DD	flu	25.0766666666667	-1.97877050483124
DD 439	1-Rik	31.89	DD	flu	25.0766666666667	-2.05101770379059
DD 439	1-Rik	31.17	DD	flu	25.0766666666667	-1.83427610691253
DD 439	BC022687	28.5	DD	flu	25.0766666666667	-1.0305260184897
DD 439	BC022687	28.96	DD	flu	25.0766666666667	-1.16899981649513
DD 439	BC022687	29.08	DD	flu	25.0766666666667	-1.2051234159748
DD 439	Bmpr2	24.43	DD	flu	25.0766666666667	0.194666063862708
DD 439	Bmpr2	24.3	DD	flu	25.0766666666667	0.233799963299026
DD 439	Bmpr2	24.21	DD	flu	25.0766666666667	0.260892662908784
DD 439	Clec16a	28.98	DD	flu	25.0766666666667	-1.17502041640841
DD 439	Clec16a	28.93	DD	flu	25.0766666666667	-1.15996891662521
DD 439	Clec16a	28.76	DD	flu	25.0766666666667	-1.10879381736233
DD 439	D-Rik	31.6	DD	flu	25.0766666666667	-1.96371900504804
DD 439	D-Rik	31.59	DD	flu	25.0766666666667	-1.9607087050914
DD 439	D-Rik	31.59	DD	flu	25.0766666666667	-1.9607087050914
DD 439	DST	27.87	DD	flu	25.0766666666667	-0.840877121221387
DD 439	DST	27.96	DD	flu	25.0766666666667	-0.867969820831146
DD 439	DST	27.86	DD	flu	25.0766666666667	-0.837866821264747
DD 439	ENSMUSG00000052976	30.88	DD	flu	25.0766666666667	-1.74697740816997
DD 439	ENSMUSG00000052976	30.61	DD	flu	25.0766666666667	-1.6656993093407
DD 439	ENSMUSG00000052976	31.21	DD	flu	25.0766666666667	-1.84631730673908
DD 439	Gsdma	NA	DD	flu	25.0766666666667	NA
DD 439	Gsdma	NA	DD	flu	25.0766666666667	NA
DD 439	Gsdma	NA	DD	flu	25.0766666666667	NA
DD 439	Ifi27l2	21.9	DD	flu	25.0766666666667	0.956271952892581
DD 439	Ifi27l2	21.84	DD	flu	25.0766666666667	0.97433375263242
DD 439	Ifi27l2	21.63	DD	flu	25.0766666666667	1.03755005172186
DD 439	Pde7a	28.64	DD	flu	25.0766666666667	-1.07267021788265
DD 439	Pde7a	28.65	DD	flu	25.0766666666667	-1.07568051783929
DD 439	Pde7a	28.62	DD	flu	25.0766666666667	-1.06664961796937
DD 439	Senp5	29.37	DD	flu	25.0766666666667	-1.29242211471736
DD 439	Senp5	29.47	DD	flu	25.0766666666667	-1.32252511428376
DD 439	Senp5	29.42	DD	flu	25.0766666666667	-1.30747361450056
DD 439	Sh3gl3	32.93	DD	flu	25.0766666666667	-2.36408889928113
DD 439	Sh3gl3	33.3	DD	flu	25.0766666666667	-2.4754699976768
DD 439	Sh3gl3	32.83	DD	flu	25.0766666666667	-2.33398589971473
DD 439	Sik1	28.47	DD	flu	25.0766666666667	-1.02149511861978
DD 439	Sik1	28.62	DD	flu	25.0766666666667	-1.06664961796937
DD 439	Sik1	28.29	DD	flu	25.0766666666667	-0.967309719400259
DD 439	Tcf7l1	30.38	DD	flu	25.0766666666667	-1.59646241033798
DD 439	Tcf7l1	30.59	DD	flu	25.0766666666667	-1.65967870942742
DD 439	Tcf7l1	30.01	DD	flu	25.0766666666667	-1.48508131194231
DD 439	Thnsl2	32.28	DD	flu	25.0766666666667	-2.16841940209954
DD 439	Thnsl2	32.57	DD	flu	25.0766666666667	-2.2557181008421
DD 439	Thnsl2	32.29	DD	flu	25.0766666666667	-2.17142970205618
EE 247	1-Rik	31.45	EE	flu	24.5933333333333	-2.06406233693603
EE 247	1-Rik	31.02	EE	flu	24.5933333333333	-1.93461943880052
EE 247	1-Rik	30.88	EE	flu	24.5933333333333	-1.89247523940756
EE 247	BC022687	26.65	EE	flu	24.5933333333333	-0.619118357748921
EE 247	BC022687	26.87	EE	flu	24.5933333333333	-0.685344956794997
EE 247	BC022687	26.97	EE	flu	24.5933333333333	-0.715447956361395
EE 247	Bmpr2	24	EE	flu	24.5933333333333	0.178611130760629
EE 247	Bmpr2	23.8	EE	flu	24.5933333333333	0.238817129893425
EE 247	Bmpr2	23.96	EE	flu	24.5933333333333	0.190652330587188
EE 247	Clec16a	28.73	EE	flu	24.5933333333333	-1.24526074873
EE 247	Clec16a	28.39	EE	flu	24.5933333333333	-1.14291055020425
EE 247	Clec16a	28.15	EE	flu	24.5933333333333	-1.07066335124489
EE 247	D-Rik	31.27	EE	flu	24.5933333333333	-2.00987693771651
EE 247	D-Rik	31.08	EE	flu	24.5933333333333	-1.95268123854036
EE 247	D-Rik	31.84	EE	flu	24.5933333333333	-2.18146403524498
EE 247	DST	27.58	EE	flu	24.5933333333333	-0.899076253716423
EE 247	DST	27.74	EE	flu	24.5933333333333	-0.94724105302266
EE 247	DST	27.66	EE	flu	24.5933333333333	-0.923158653369542
EE 247	ENSMUSG00000052976	31.22	EE	flu	24.5933333333333	-1.99482543793331
EE 247	ENSMUSG00000052976	31.47	EE	flu	24.5933333333333	-2.07008293684931
EE 247	ENSMUSG00000052976	31.19	EE	flu	24.5933333333333	-1.9857945380634
EE 247	Gsdma	NA	EE	flu	24.5933333333333	NA
EE 247	Gsdma	39.1	EE	flu	24.5933333333333	-4.36694180376549
EE 247	Gsdma	NA	EE	flu	24.5933333333333	NA
EE 247	Ifi27l2	20.79	EE	flu	24.5933333333333	1.14491741684201
EE 247	Ifi27l2	20.83	EE	flu	24.5933333333333	1.13287621701545
EE 247	Ifi27l2	20.69	EE	flu	24.5933333333333	1.17502041640841
EE 247	Pde7a	28.04	EE	flu	24.5933333333333	-1.03755005172185
EE 247	Pde7a	28.23	EE	flu	24.5933333333333	-1.09474575089801
EE 247	Pde7a	28.29	EE	flu	24.5933333333333	-1.11280755063785
EE 247	Senp5	29.25	EE	flu	24.5933333333333	-1.40179634647527
EE 247	Senp5	29.31	EE	flu	24.5933333333333	-1.41985814621511
EE 247	Senp5	29.13	EE	flu	24.5933333333333	-1.36567274699559
EE 247	Sh3gl3	32.09	EE	flu	24.5933333333333	-2.25672153416098
EE 247	Sh3gl3	32.17	EE	flu	24.5933333333333	-2.2808039338141
EE 247	Sh3gl3	31.94	EE	flu	24.5933333333333	-2.21156703481138
EE 247	Sik1	27.35	EE	flu	24.5933333333333	-0.829839354713708
EE 247	Sik1	27.51	EE	flu	24.5933333333333	-0.878004154019945
EE 247	Sik1	27.33	EE	flu	24.5933333333333	-0.823818754800428
EE 247	Tcf7l1	29.6	EE	flu	24.5933333333333	-1.50715684495767
EE 247	Tcf7l1	29.85	EE	flu	24.5933333333333	-1.58241434387366
EE 247	Tcf7l1	29.52	EE	flu	24.5933333333333	-1.48307444530455
EE 247	Thnsl2	30.11	EE	flu	24.5933333333333	-1.6606821427463
EE 247	Thnsl2	30	EE	flu	24.5933333333333	-1.62756884322326
EE 247	Thnsl2	30	EE	flu	24.5933333333333	-1.62756884322326
EE 252	1-Rik	31.74	EE	flu	25.0033333333333	-2.02793873745635
EE 252	1-Rik	31.98	EE	flu	25.0033333333333	-2.10018593641571
EE 252	1-Rik	31.84	EE	flu	25.0033333333333	-2.05804173702275
EE 252	BC022687	27.06	EE	flu	25.0033333333333	-0.619118357748921
EE 252	BC022687	27.33	EE	flu	25.0033333333333	-0.700396456578196
EE 252	BC022687	27.46	EE	flu	25.0033333333333	-0.739530356014514
EE 252	Bmpr2	24.82	EE	flu	25.0033333333333	0.0551888325383966
EE 252	Bmpr2	24.67	EE	flu	25.0033333333333	0.100343331887993
EE 252	Bmpr2	24.53	EE	flu	25.0033333333333	0.142487531280951
EE 252	Clec16a	29.2	EE	flu	25.0033333333333	-1.26332254846984
EE 252	Clec16a	28.96	EE	flu	25.0033333333333	-1.19107534951049
EE 252	Clec16a	29.09	EE	flu	25.0033333333333	-1.2302092489468
EE 252	D-Rik	31.97	EE	flu	25.0033333333333	-2.09717563645907
EE 252	D-Rik	31.62	EE	flu	25.0033333333333	-1.99181513797668
EE 252	D-Rik	31.89	EE	flu	25.0033333333333	-2.07309323680595
EE 252	DST	28.21	EE	flu	25.0033333333333	-0.9653028527625
EE 252	DST	28.37	EE	flu	25.0033333333333	-1.01346765206874
EE 252	DST	28.24	EE	flu	25.0033333333333	-0.974333752632419
EE 252	ENSMUSG00000052976	30.91	EE	flu	25.0033333333333	-1.77808384105525
EE 252	ENSMUSG00000052976	31.11	EE	flu	25.0033333333333	-1.83828984018804
EE 252	ENSMUSG00000052976	30.88	EE	flu	25.0033333333333	-1.76905294118533
EE 252	Gsdma	NA	EE	flu	25.0033333333333	NA
EE 252	Gsdma	NA	EE	flu	25.0033333333333	NA
EE 252	Gsdma	NA	EE	flu	25.0033333333333	NA
EE 252	Ifi27l2	21.24	EE	flu	25.0033333333333	1.13287621701545
EE 252	Ifi27l2	21.17	EE	flu	25.0033333333333	1.15394831671193
EE 252	Ifi27l2	20.99	EE	flu	25.0033333333333	1.20813371593145
EE 252	Pde7a	28.61	EE	flu	25.0033333333333	-1.08571485102809
EE 252	Pde7a	28.83	EE	flu	25.0033333333333	-1.15194145007417
EE 252	Pde7a	28.53	EE	flu	25.0033333333333	-1.06163245137497
EE 252	Senp5	29.69	EE	flu	25.0033333333333	-1.41082724634519
EE 252	Senp5	29.83	EE	flu	25.0033333333333	-1.45297144573815
EE 252	Senp5	29.83	EE	flu	25.0033333333333	-1.45297144573815
EE 252	Sh3gl3	32.09	EE	flu	25.0033333333333	-2.13329923593875
EE 252	Sh3gl3	32.6	EE	flu	25.0033333333333	-2.28682453372738
EE 252	Sh3gl3	32.52	EE	flu	25.0033333333333	-2.26274213407426
EE 252	Sik1	28.28	EE	flu	25.0033333333333	-0.986374952458979
EE 252	Sik1	28.26	EE	flu	25.0033333333333	-0.980354352545699
EE 252	Sik1	28.03	EE	flu	25.0033333333333	-0.911117453542983
EE 252	Tcf7l1	30.15	EE	flu	25.0033333333333	-1.54930104435062
EE 252	Tcf7l1	30.27	EE	flu	25.0033333333333	-1.5854246438303
EE 252	Tcf7l1	29.67	EE	flu	25.0033333333333	-1.40480664643191
EE 252	Thnsl2	30.54	EE	flu	25.0033333333333	-1.66670274265958
EE 252	Thnsl2	30.85	EE	flu	25.0033333333333	-1.76002204131541
EE 252	Thnsl2	30.81	EE	flu	25.0033333333333	-1.74798084148885
EE 255	1-Rik	30.78	EE	flu	24.73	-1.82123147376709
EE 255	1-Rik	30.78	EE	flu	24.73	-1.82123147376709
EE 255	1-Rik	30.59	EE	flu	24.73	-1.76403577459093
EE 255	BC022687	26.61	EE	flu	24.73	-0.565936391848284
EE 255	BC022687	26.67	EE	flu	24.73	-0.583998191588124
EE 255	BC022687	26.91	EE	flu	24.73	-0.656245390547479
EE 255	Bmpr2	23.92	EE	flu	24.73	0.243834296487824
EE 255	Bmpr2	23.72	EE	flu	24.73	0.304040295620622
EE 255	Bmpr2	23.78	EE	flu	24.73	0.285978495880782
EE 255	Clec16a	28.83	EE	flu	24.73	-1.23422298222232
EE 255	Clec16a	28.65	EE	flu	24.73	-1.18003758300281
EE 255	Clec16a	28.64	EE	flu	24.73	-1.17702728304617
EE 255	D-Rik	31.14	EE	flu	24.73	-1.92960227220612
EE 255	D-Rik	31.06	EE	flu	24.73	-1.905519872553
EE 255	D-Rik	31.27	EE	flu	24.73	-1.96873617164244
EE 255	DST	27.8	EE	flu	24.73	-0.924162086688422
EE 255	DST	27.9	EE	flu	24.73	-0.95426508625482
EE 255	DST	27.89	EE	flu	24.73	-0.951254786298181
EE 255	ENSMUSG00000052976	31.32	EE	flu	24.73	-1.98378767142564
EE 255	ENSMUSG00000052976	31.42	EE	flu	24.73	-2.01389067099203
EE 255	ENSMUSG00000052976	31.73	EE	flu	24.73	-2.10720996964787
EE 255	Gsdma	39.29	EE	flu	24.73	-4.38299673686757
EE 255	Gsdma	NA	EE	flu	24.73	NA
EE 255	Gsdma	39.5	EE	flu	24.73	-4.446213035957
EE 255	Ifi27l2	24.74	EE	flu	24.73	-0.00301029995663922
EE 255	Ifi27l2	24.89	EE	flu	24.73	-0.048164799306237
EE 255	Ifi27l2	24.74	EE	flu	24.73	-0.00301029995663922
EE 255	Pde7a	27.97	EE	flu	24.73	-0.975337185951299
EE 255	Pde7a	28.34	EE	flu	24.73	-1.08671828434697
EE 255	Pde7a	28.09	EE	flu	24.73	-1.01146078543098
EE 255	Senp5	29.64	EE	flu	24.73	-1.47805727871015
EE 255	Senp5	29.9	EE	flu	24.73	-1.55632507758278
EE 255	Senp5	29.56	EE	flu	24.73	-1.45397487905703
EE 255	Sh3gl3	32.48	EE	flu	24.73	-2.33298246639585
EE 255	Sh3gl3	32.37	EE	flu	24.73	-2.29986916687282
EE 255	Sh3gl3	32.62	EE	flu	24.73	-2.37512666578881
EE 255	Sik1	27.78	EE	flu	24.73	-0.918141486775143
EE 255	Sik1	27.73	EE	flu	24.73	-0.903089986991944
EE 255	Sik1	27.62	EE	flu	24.73	-0.869976687468906
EE 255	Tcf7l1	29.48	EE	flu	24.73	-1.42989247940391
EE 255	Tcf7l1	29.97	EE	flu	24.73	-1.57739717727926
EE 255	Tcf7l1	29.49	EE	flu	24.73	-1.43290277936055
EE 255	Thnsl2	29.89	EE	flu	24.73	-1.55331477762614
EE 255	Thnsl2	29.84	EE	flu	24.73	-1.53826327784294
EE 255	Thnsl2	29.81	EE	flu	24.73	-1.52923237797302
FF 6055	1-Rik	32.98	FF	flu	24.4833333333333	-2.55775152982496
FF 6055	1-Rik	32.88	FF	flu	24.4833333333333	-2.52764853025856
FF 6055	1-Rik	31.96	FF	flu	24.4833333333333	-2.2507009342477
FF 6055	BC022687	26.57	FF	flu	24.4833333333333	-0.628149257618841
FF 6055	BC022687	26.18	FF	flu	24.4833333333333	-0.510747559309888
FF 6055	BC022687	26.26	FF	flu	24.4833333333333	-0.534829958963007
FF 6055	Bmpr2	23.43	FF	flu	24.4833333333333	0.317084928766061
FF 6055	Bmpr2	23.2	FF	flu	24.4833333333333	0.386321827768776
FF 6055	Bmpr2	23.12	FF	flu	24.4833333333333	0.410404227421894
FF 6055	Clec16a	28.22	FF	flu	24.4833333333333	-1.12484875046441
FF 6055	Clec16a	28.04	FF	flu	24.4833333333333	-1.07066335124489
FF 6055	Clec16a	27.97	FF	flu	24.4833333333333	-1.04959125154841
FF 6055	D-Rik	29.23	FF	flu	24.4833333333333	-1.42888904608503
FF 6055	D-Rik	29.17	FF	flu	24.4833333333333	-1.41082724634519
FF 6055	D-Rik	28.83	FF	flu	24.4833333333333	-1.30847704781944
FF 6055	DST	26.79	FF	flu	24.4833333333333	-0.694375856664916
FF 6055	DST	26.87	FF	flu	24.4833333333333	-0.718458256318035
FF 6055	DST	26.59	FF	flu	24.4833333333333	-0.63416985753212
FF 6055	ENSMUSG00000052976	31.64	FF	flu	24.4833333333333	-2.15437133563523
FF 6055	ENSMUSG00000052976	31.4	FF	flu	24.4833333333333	-2.08212413667587
FF 6055	ENSMUSG00000052976	31.21	FF	flu	24.4833333333333	-2.02492843749971
FF 6055	Gsdma	39.44	FF	flu	24.4833333333333	-4.50240530181428
FF 6055	Gsdma	39.06	FF	flu	24.4833333333333	-4.38801390346197
FF 6055	Gsdma	38.64	FF	flu	24.4833333333333	-4.26158130528309
FF 6055	Ifi27l2	26.29	FF	flu	24.4833333333333	-0.543860858832925
FF 6055	Ifi27l2	26.62	FF	flu	24.4833333333333	-0.64320075740204
FF 6055	Ifi27l2	26.54	FF	flu	24.4833333333333	-0.619118357748921
FF 6055	Pde7a	27.63	FF	flu	24.4833333333333	-0.94724105302266
FF 6055	Pde7a	27.54	FF	flu	24.4833333333333	-0.920148353412902
FF 6055	Pde7a	27.6	FF	flu	24.4833333333333	-0.938210153152742
FF 6055	Senp5	29.3	FF	flu	24.4833333333333	-1.44996114578151
FF 6055	Senp5	29.33	FF	flu	24.4833333333333	-1.45899204565143
FF 6055	Senp5	29.18	FF	flu	24.4833333333333	-1.41383754630183
FF 6055	Sh3gl3	27.95	FF	flu	24.4833333333333	-1.04357065163513
FF 6055	Sh3gl3	27.97	FF	flu	24.4833333333333	-1.04959125154841
FF 6055	Sh3gl3	27.96	FF	flu	24.4833333333333	-1.04658095159177
FF 6055	Sik1	26.77	FF	flu	24.4833333333333	-0.688355256751637
FF 6055	Sik1	26.8	FF	flu	24.4833333333333	-0.697386156621556
FF 6055	Sik1	26.63	FF	flu	24.4833333333333	-0.646211057358679
FF 6055	Tcf7l1	29.68	FF	flu	24.4833333333333	-1.56435254413382
FF 6055	Tcf7l1	29.68	FF	flu	24.4833333333333	-1.56435254413382
FF 6055	Tcf7l1	29.41	FF	flu	24.4833333333333	-1.48307444530455
FF 6055	Thnsl2	30.23	FF	flu	24.4833333333333	-1.72991904174901
FF 6055	Thnsl2	30.47	FF	flu	24.4833333333333	-1.80216624070837
FF 6055	Thnsl2	30.35	FF	flu	24.4833333333333	-1.76604264122869
FF 6056	1-Rik	31.85	FF	flu	24.0333333333333	-2.35305113277345
FF 6056	1-Rik	31.7	FF	flu	24.0333333333333	-2.30789663342386
FF 6056	1-Rik	31.67	FF	flu	24.0333333333333	-2.29886573355394
FF 6056	BC022687	25.99	FF	flu	24.0333333333333	-0.589015358182522
FF 6056	BC022687	25.83	FF	flu	24.0333333333333	-0.540850558876285
FF 6056	BC022687	25.74	FF	flu	24.0333333333333	-0.513757859266527
FF 6056	Bmpr2	22.79	FF	flu	24.0333333333333	0.374280627942217
FF 6056	Bmpr2	22.56	FF	flu	24.0333333333333	0.443517526944933
FF 6056	Bmpr2	22.66	FF	flu	24.0333333333333	0.413414527378535
FF 6056	Clec16a	27.89	FF	flu	24.0333333333333	-1.16097234994409
FF 6056	Clec16a	27.76	FF	flu	24.0333333333333	-1.12183845050777
FF 6056	Clec16a	27.64	FF	flu	24.0333333333333	-1.08571485102809
FF 6056	D-Rik	28.89	FF	flu	24.0333333333333	-1.46200234560807
FF 6056	D-Rik	28.91	FF	flu	24.0333333333333	-1.46802294552135
FF 6056	D-Rik	28.45	FF	flu	24.0333333333333	-1.32954914751592
FF 6056	DST	26.19	FF	flu	24.0333333333333	-0.649221357315319
FF 6056	DST	26.22	FF	flu	24.0333333333333	-0.658252257185238
FF 6056	DST	26.18	FF	flu	24.0333333333333	-0.646211057358679
FF 6056	ENSMUSG00000052976	30.82	FF	flu	24.0333333333333	-2.04299023723955
FF 6056	ENSMUSG00000052976	30.84	FF	flu	24.0333333333333	-2.04901083715283
FF 6056	ENSMUSG00000052976	30.94	FF	flu	24.0333333333333	-2.07911383671923
FF 6056	Gsdma	38.11	FF	flu	24.0333333333333	-4.23749890562997
FF 6056	Gsdma	36.83	FF	flu	24.0333333333333	-3.85218051118008
FF 6056	Gsdma	37.46	FF	flu	24.0333333333333	-4.04182940844839
FF 6056	Ifi27l2	24.97	FF	flu	24.0333333333333	-0.281964762605262
FF 6056	Ifi27l2	25.57	FF	flu	24.0333333333333	-0.462582760003651
FF 6056	Ifi27l2	25.55	FF	flu	24.0333333333333	-0.456562160090371
FF 6056	Pde7a	27.49	FF	flu	24.0333333333333	-1.04056035167849
FF 6056	Pde7a	27.35	FF	flu	24.0333333333333	-0.998416152285538
FF 6056	Pde7a	27.38	FF	flu	24.0333333333333	-1.00744705215546
FF 6056	Senp5	28.89	FF	flu	24.0333333333333	-1.46200234560807
FF 6056	Senp5	28.6	FF	flu	24.0333333333333	-1.37470364686551
FF 6056	Senp5	28.64	FF	flu	24.0333333333333	-1.38674484669207
FF 6056	Sh3gl3	27.94	FF	flu	24.0333333333333	-1.17602384972729
FF 6056	Sh3gl3	27.91	FF	flu	24.0333333333333	-1.16699294985737
FF 6056	Sh3gl3	27.84	FF	flu	24.0333333333333	-1.14592085016089
FF 6056	Sik1	26.92	FF	flu	24.0333333333333	-0.868973254150026
FF 6056	Sik1	26.94	FF	flu	24.0333333333333	-0.874993854063305
FF 6056	Sik1	26.87	FF	flu	24.0333333333333	-0.853921754366826
FF 6056	Tcf7l1	30.98	FF	flu	24.0333333333333	-2.09115503654579
FF 6056	Tcf7l1	31.25	FF	flu	24.0333333333333	-2.17243313537506
FF 6056	Tcf7l1	30.76	FF	flu	24.0333333333333	-2.02492843749971
FF 6056	Thnsl2	29.53	FF	flu	24.0333333333333	-1.65466154283302
FF 6056	Thnsl2	29.65	FF	flu	24.0333333333333	-1.69078514231269
FF 6056	Thnsl2	29.49	FF	flu	24.0333333333333	-1.64262034300646
FF 6057	1-Rik	33.8	FF	flu	25.11	-2.61595066232
FF 6057	1-Rik	33.66	FF	flu	25.11	-2.57380646292704
FF 6057	1-Rik	33.16	FF	flu	25.11	-2.42329146509505
FF 6057	BC022687	27.57	FF	flu	25.11	-0.740533789333394
FF 6057	BC022687	27.88	FF	flu	25.11	-0.833853087989228
FF 6057	BC022687	27.77	FF	flu	25.11	-0.80073978846619
FF 6057	Bmpr2	24.05	FF	flu	25.11	0.31909179540382
FF 6057	Bmpr2	23.76	FF	flu	25.11	0.406390494146374
FF 6057	Bmpr2	23.62	FF	flu	25.11	0.448534693539332
FF 6057	Clec16a	29.04	FF	flu	25.11	-1.18304788295945
FF 6057	Clec16a	29.04	FF	flu	25.11	-1.18304788295945
FF 6057	Clec16a	28.97	FF	flu	25.11	-1.16197578326297
FF 6057	D-Rik	29.87	FF	flu	25.11	-1.43290277936055
FF 6057	D-Rik	29.73	FF	flu	25.11	-1.39075857996759
FF 6057	D-Rik	29.78	FF	flu	25.11	-1.40581007975079
FF 6057	DST	27.67	FF	flu	25.11	-0.770636788899792
FF 6057	DST	27.87	FF	flu	25.11	-0.830842788032589
FF 6057	DST	27.61	FF	flu	25.11	-0.752574989159953
FF 6057	ENSMUSG00000052976	30.86	FF	flu	25.11	-1.73092247506789
FF 6057	ENSMUSG00000052976	32.12	FF	flu	25.11	-2.11022026960451
FF 6057	ENSMUSG00000052976	31.09	FF	flu	25.11	-1.80015937407061
FF 6057	Gsdma	36.96	FF	flu	25.11	-3.56720544861818
FF 6057	Gsdma	37.92	FF	flu	25.11	-3.8561942444556
FF 6057	Gsdma	37.72	FF	flu	25.11	-3.7959882453228
FF 6057	Ifi27l2	22.44	FF	flu	25.11	0.803750088422829
FF 6057	Ifi27l2	22.45	FF	flu	25.11	0.80073978846619
FF 6057	Ifi27l2	22.09	FF	flu	25.11	0.909110586905223
FF 6057	Pde7a	28.92	FF	flu	25.11	-1.14692428347977
FF 6057	Pde7a	28.9	FF	flu	25.11	-1.14090368356649
FF 6057	Pde7a	28.83	FF	flu	25.11	-1.11983158387001
FF 6057	Senp5	28.99	FF	flu	25.11	-1.16799638317625
FF 6057	Senp5	28.96	FF	flu	25.11	-1.15896548330633
FF 6057	Senp5	29.17	FF	flu	25.11	-1.22218178239576
FF 6057	Sh3gl3	28.5	FF	flu	25.11	-1.0204916853009
FF 6057	Sh3gl3	28.8	FF	flu	25.11	-1.11080068400009
FF 6057	Sh3gl3	28.62	FF	flu	25.11	-1.05661528478057
FF 6057	Sik1	28.48	FF	flu	25.11	-1.01447108538762
FF 6057	Sik1	28.61	FF	flu	25.11	-1.05360498482393
FF 6057	Sik1	28.44	FF	flu	25.11	-1.00242988556106
FF 6057	Tcf7l1	32.19	FF	flu	25.11	-2.13129236930099
FF 6057	Tcf7l1	32.18	FF	flu	25.11	-2.12828206934435
FF 6057	Tcf7l1	31.72	FF	flu	25.11	-1.98980827133892
FF 6057	Thnsl2	31.31	FF	flu	25.11	-1.86638597311668
FF 6057	Thnsl2	31.29	FF	flu	25.11	-1.8603653732034
FF 6057	Thnsl2	31.48	FF	flu	25.11	-1.91756107237956
GG 682	1-Rik	34.28	GG	flu	25.69	-2.5858476627536
GG 682	1-Rik	34.56	GG	flu	25.69	-2.67013606153951
GG 682	1-Rik	34.38	GG	flu	25.69	-2.61595066232
GG 682	BC022687	28.48	GG	flu	25.69	-0.839873687902507
GG 682	BC022687	28.32	GG	flu	25.69	-0.79170888859627
GG 682	BC022687	28.12	GG	flu	25.69	-0.731502889463474
GG 682	Bmpr2	25.14	GG	flu	25.69	0.16556649761519
GG 682	Bmpr2	24.89	GG	flu	25.69	0.240823996531185
GG 682	Bmpr2	25.16	GG	flu	25.69	0.15954589770191
GG 682	Clec16a	29.32	GG	flu	25.69	-1.09273888426025
GG 682	Clec16a	29.39	GG	flu	25.69	-1.11381098395673
GG 682	Clec16a	29.17	GG	flu	25.69	-1.04758438491065
GG 682	D-Rik	29.09	GG	flu	25.69	-1.02350198525754
GG 682	D-Rik	29.27	GG	flu	25.69	-1.07768738447705
GG 682	D-Rik	29	GG	flu	25.69	-0.996409285647777
GG 682	DST	27.49	GG	flu	25.69	-0.541853992195165
GG 682	DST	27.61	GG	flu	25.69	-0.577977591674843
GG 682	DST	27.46	GG	flu	25.69	-0.532823092325246
GG 682	ENSMUSG00000052976	31.59	GG	flu	25.69	-1.77607697441749
GG 682	ENSMUSG00000052976	31.98	GG	flu	25.69	-1.89347867272644
GG 682	ENSMUSG00000052976	32.32	GG	flu	25.69	-1.99582887125219
GG 682	Gsdma	38.7	GG	flu	25.69	-3.9164002435884
GG 682	Gsdma	NA	GG	flu	25.69	NA
GG 682	Gsdma	NA	GG	flu	25.69	NA
GG 682	Ifi27l2	NA	GG	flu	25.69	NA
GG 682	Ifi27l2	39.82	GG	flu	25.69	-4.25355383873205
GG 682	Ifi27l2	NA	GG	flu	25.69	NA
GG 682	Pde7a	28.79	GG	flu	25.69	-0.933192986558341
GG 682	Pde7a	28.46	GG	flu	25.69	-0.833853087989228
GG 682	Pde7a	28.65	GG	flu	25.69	-0.891048787165383
GG 682	Senp5	29.86	GG	flu	25.69	-1.2552950819188
GG 682	Senp5	29.65	GG	flu	25.69	-1.19207878282936
GG 682	Senp5	29.6	GG	flu	25.69	-1.17702728304617
GG 682	Sh3gl3	28.1	GG	flu	25.69	-0.725482289550195
GG 682	Sh3gl3	28.19	GG	flu	25.69	-0.752574989159953
GG 682	Sh3gl3	27.96	GG	flu	25.69	-0.683338090157237
GG 682	Sik1	27.79	GG	flu	25.69	-0.63216299089436
GG 682	Sik1	27.85	GG	flu	25.69	-0.650224790634199
GG 682	Sik1	27.65	GG	flu	25.69	-0.590018791501402
GG 682	Tcf7l1	31.68	GG	flu	25.69	-1.80316967402725
GG 682	Tcf7l1	31.87	GG	flu	25.69	-1.8603653732034
GG 682	Tcf7l1	31.69	GG	flu	25.69	-1.80617997398389
GG 682	Thnsl2	33.82	GG	flu	25.69	-2.44737386474817
GG 682	Thnsl2	34.41	GG	flu	25.69	-2.62498156218991
GG 682	Thnsl2	34.35	GG	flu	25.69	-2.60691976245008
GG 683	1-Rik	35.14	GG	flu	26.7333333333333	-2.5306588302152
GG 683	1-Rik	35.49	GG	flu	26.7333333333333	-2.6360193286976
GG 683	1-Rik	35.59	GG	flu	26.7333333333333	-2.66612232826399
GG 683	BC022687	28.98	GG	flu	26.7333333333333	-0.676314056925078
GG 683	BC022687	28.65	GG	flu	26.7333333333333	-0.576974158355963
GG 683	BC022687	28.67	GG	flu	26.7333333333333	-0.582994758269244
GG 683	Bmpr2	25.56	GG	flu	26.7333333333333	0.353208528245739
GG 683	Bmpr2	25.42	GG	flu	26.7333333333333	0.395352727638695
GG 683	Bmpr2	25.37	GG	flu	26.7333333333333	0.410404227421894
GG 683	Clec16a	30.56	GG	flu	26.7333333333333	-1.15194145007417
GG 683	Clec16a	30.5	GG	flu	26.7333333333333	-1.13387965033433
GG 683	Clec16a	30.37	GG	flu	26.7333333333333	-1.09474575089801
GG 683	D-Rik	30.68	GG	flu	26.7333333333333	-1.18806504955385
GG 683	D-Rik	30.73	GG	flu	26.7333333333333	-1.20311654933704
GG 683	D-Rik	30.21	GG	flu	26.7333333333333	-1.04658095159177
GG 683	DST	29.42	GG	flu	26.7333333333333	-0.80876725501723
GG 683	DST	29.24	GG	flu	26.7333333333333	-0.754581855797712
GG 683	DST	28.96	GG	flu	26.7333333333333	-0.670293457011798
GG 683	ENSMUSG00000052976	32.74	GG	flu	26.7333333333333	-1.80818684062165
GG 683	ENSMUSG00000052976	31.94	GG	flu	26.7333333333333	-1.56736284409046
GG 683	ENSMUSG00000052976	32.78	GG	flu	26.7333333333333	-1.82022804044821
GG 683	Gsdma	36.81	GG	flu	26.7333333333333	-3.03337892297405
GG 683	Gsdma	38.09	GG	flu	26.7333333333333	-3.41869731742395
GG 683	Gsdma	NA	GG	flu	26.7333333333333	NA
GG 683	Ifi27l2	NA	GG	flu	26.7333333333333	NA
GG 683	Ifi27l2	NA	GG	flu	26.7333333333333	NA
GG 683	Ifi27l2	NA	GG	flu	26.7333333333333	NA
GG 683	Pde7a	29.54	GG	flu	26.7333333333333	-0.844890854496907
GG 683	Pde7a	29.24	GG	flu	26.7333333333333	-0.754581855797712
GG 683	Pde7a	29.64	GG	flu	26.7333333333333	-0.874993854063305
GG 683	Senp5	30.95	GG	flu	26.7333333333333	-1.26934314838312
GG 683	Senp5	30.77	GG	flu	26.7333333333333	-1.2151577491636
GG 683	Senp5	30.71	GG	flu	26.7333333333333	-1.19709594942377
GG 683	Sh3gl3	29.61	GG	flu	26.7333333333333	-0.865962954193385
GG 683	Sh3gl3	29.44	GG	flu	26.7333333333333	-0.814787854930509
GG 683	Sh3gl3	29.54	GG	flu	26.7333333333333	-0.844890854496907
GG 683	Sik1	28.7	GG	flu	26.7333333333333	-0.592025658139163
GG 683	Sik1	28.65	GG	flu	26.7333333333333	-0.576974158355963
GG 683	Sik1	28.64	GG	flu	26.7333333333333	-0.573963858399324
GG 683	Tcf7l1	31.69	GG	flu	26.7333333333333	-1.49210534517447
GG 683	Tcf7l1	31.96	GG	flu	26.7333333333333	-1.57338344400374
GG 683	Tcf7l1	31.58	GG	flu	26.7333333333333	-1.45899204565143
GG 683	Thnsl2	34.71	GG	flu	26.7333333333333	-2.40121593207969
GG 683	Thnsl2	33.94	GG	flu	26.7333333333333	-2.16942283541842
GG 683	Thnsl2	34.45	GG	flu	26.7333333333333	-2.32294813320706
GG 684	1-Rik	33.73	GG	flu	25.86	-2.36910606587553
GG 684	1-Rik	33.55	GG	flu	25.86	-2.31492066665601
GG 684	1-Rik	34.15	GG	flu	25.86	-2.4955386640544
GG 684	BC022687	28.56	GG	flu	25.86	-0.812780988292749
GG 684	BC022687	28.37	GG	flu	25.86	-0.755585289116593
GG 684	BC022687	28.26	GG	flu	25.86	-0.722471989593556
GG 684	Bmpr2	25.54	GG	flu	25.86	0.096329598612474
GG 684	Bmpr2	25.24	GG	flu	25.86	0.186638597311669
GG 684	Bmpr2	25.32	GG	flu	25.86	0.16255619765855
GG 684	Clec16a	29.47	GG	flu	25.86	-1.08671828434697
GG 684	Clec16a	29.68	GG	flu	25.86	-1.14993458343641
GG 684	Clec16a	29.44	GG	flu	25.86	-1.07768738447705
GG 684	D-Rik	29.69	GG	flu	25.86	-1.15294488339305
GG 684	D-Rik	29.78	GG	flu	25.86	-1.18003758300281
GG 684	D-Rik	29.5	GG	flu	25.86	-1.09574918421689
GG 684	DST	27.94	GG	flu	25.86	-0.626142390981081
GG 684	DST	28.02	GG	flu	25.86	-0.650224790634199
GG 684	DST	27.87	GG	flu	25.86	-0.605070291284603
GG 684	ENSMUSG00000052976	32.02	GG	flu	25.86	-1.85434477329013
GG 684	ENSMUSG00000052976	32.09	GG	flu	25.86	-1.8754168729866
GG 684	ENSMUSG00000052976	32.25	GG	flu	25.86	-1.92358167229284
GG 684	Gsdma	37.37	GG	flu	25.86	-3.46485525009242
GG 684	Gsdma	36.69	GG	flu	25.86	-3.26015485304092
GG 684	Gsdma	36.56	GG	flu	25.86	-3.2210209536046
GG 684	Ifi27l2	30.05	GG	flu	25.86	-1.26131568183208
GG 684	Ifi27l2	30.14	GG	flu	25.86	-1.28840838144184
GG 684	Ifi27l2	30.2	GG	flu	25.86	-1.30647018118168
GG 684	Pde7a	28.75	GG	flu	25.86	-0.869976687468906
GG 684	Pde7a	28.71	GG	flu	25.86	-0.857935487642347
GG 684	Pde7a	28.71	GG	flu	25.86	-0.857935487642347
GG 684	Senp5	30.17	GG	flu	25.86	-1.29743928131176
GG 684	Senp5	29.86	GG	flu	25.86	-1.20411998265592
GG 684	Senp5	29.61	GG	flu	25.86	-1.12886248373993
GG 684	Sh3gl3	27.86	GG	flu	25.86	-0.602059991327962
GG 684	Sh3gl3	27.89	GG	flu	25.86	-0.611090891197882
GG 684	Sh3gl3	27.77	GG	flu	25.86	-0.574967291718204
GG 684	Sik1	27.93	GG	flu	25.86	-0.623132091024441
GG 684	Sik1	28.02	GG	flu	25.86	-0.650224790634199
GG 684	Sik1	28.08	GG	flu	25.86	-0.668286590374038
GG 684	Tcf7l1	31.76	GG	flu	25.86	-1.77607697441749
GG 684	Tcf7l1	31.88	GG	flu	25.86	-1.81220057389717
GG 684	Tcf7l1	31.76	GG	flu	25.86	-1.77607697441749
GG 684	Thnsl2	34.78	GG	flu	25.86	-2.68518756132271
GG 684	Thnsl2	34.13	GG	flu	25.86	-2.48951806414113
GG 684	Thnsl2	33.65	GG	flu	25.86	-2.34502366622241
HH 277	1-Rik	32.82	HH	flu	25.3233333333333	-2.25672153416098
HH 277	1-Rik	32.74	HH	flu	25.3233333333333	-2.23263913450786
HH 277	1-Rik	32.72	HH	flu	25.3233333333333	-2.22661853459458
HH 277	BC022687	28.08	HH	flu	25.3233333333333	-0.829839354713707
HH 277	BC022687	27.77	HH	flu	25.3233333333333	-0.736520056057874
HH 277	BC022687	27.64	HH	flu	25.3233333333333	-0.697386156621556
HH 277	Bmpr2	23.98	HH	flu	25.3233333333333	0.404383627508615
HH 277	Bmpr2	23.75	HH	flu	25.3233333333333	0.473620526511331
HH 277	Bmpr2	23.92	HH	flu	25.3233333333333	0.422445427248453
HH 277	Clec16a	29.23	HH	flu	25.3233333333333	-1.17602384972729
HH 277	Clec16a	29.24	HH	flu	25.3233333333333	-1.17903414968393
HH 277	Clec16a	28.97	HH	flu	25.3233333333333	-1.09775605085465
HH 277	D-Rik	30.99	HH	flu	25.3233333333333	-1.70583664209589
HH 277	D-Rik	31.36	HH	flu	25.3233333333333	-1.81721774049157
HH 277	D-Rik	30.96	HH	flu	25.3233333333333	-1.69680574222597
HH 277	DST	27.84	HH	flu	25.3233333333333	-0.757592155754352
HH 277	DST	27.94	HH	flu	25.3233333333333	-0.787695155320751
HH 277	DST	27.75	HH	flu	25.3233333333333	-0.730499456144594
HH 277	ENSMUSG00000052976	32.98	HH	flu	25.3233333333333	-2.30488633346721
HH 277	ENSMUSG00000052976	34.59	HH	flu	25.3233333333333	-2.78954462648623
HH 277	ENSMUSG00000052976	33.05	HH	flu	25.3233333333333	-2.32595843316369
HH 277	Gsdma	NA	HH	flu	25.3233333333333	NA
HH 277	Gsdma	NA	HH	flu	25.3233333333333	NA
HH 277	Gsdma	39.55	HH	flu	25.3233333333333	-4.28265340497957
HH 277	Ifi27l2	22.17	HH	flu	25.3233333333333	0.94924791966042
HH 277	Ifi27l2	22.52	HH	flu	25.3233333333333	0.843887421178028
HH 277	Ifi27l2	22.44	HH	flu	25.3233333333333	0.867969820831146
HH 277	Pde7a	28.99	HH	flu	25.3233333333333	-1.10377665076793
HH 277	Pde7a	28.79	HH	flu	25.3233333333333	-1.04357065163513
HH 277	Pde7a	28.95	HH	flu	25.3233333333333	-1.09173545094137
HH 277	Senp5	28.73	HH	flu	25.3233333333333	-1.0255088518953
HH 277	Senp5	28.71	HH	flu	25.3233333333333	-1.01948825198202
HH 277	Senp5	28.7	HH	flu	25.3233333333333	-1.01647795202538
HH 277	Sh3gl3	33.36	HH	flu	25.3233333333333	-2.41927773181953
HH 277	Sh3gl3	33.17	HH	flu	25.3233333333333	-2.36208203264337
HH 277	Sh3gl3	33.61	HH	flu	25.3233333333333	-2.49453523073552
HH 277	Sik1	25.77	HH	flu	25.3233333333333	-0.134460064729911
HH 277	Sik1	25.92	HH	flu	25.3233333333333	-0.179614564079509
HH 277	Sik1	25.93	HH	flu	25.3233333333333	-0.182624864036148
HH 277	Tcf7l1	30.12	HH	flu	25.3233333333333	-1.44394054586823
HH 277	Tcf7l1	30.48	HH	flu	25.3233333333333	-1.55231134430726
HH 277	Tcf7l1	30.06	HH	flu	25.3233333333333	-1.42587874612839
HH 277	Thnsl2	31.92	HH	flu	25.3233333333333	-1.9857945380634
HH 277	Thnsl2	31.81	HH	flu	25.3233333333333	-1.95268123854036
HH 277	Thnsl2	31.86	HH	flu	25.3233333333333	-1.96773273832356
HH 278	1-Rik	31.18	HH	flu	23.6233333333333	-2.27478333390082
HH 278	1-Rik	31.23	HH	flu	23.6233333333333	-2.28983483368402
HH 278	1-Rik	31.17	HH	flu	23.6233333333333	-2.27177303394418
HH 278	BC022687	26.16	HH	flu	23.6233333333333	-0.763612755667632
HH 278	BC022687	25.97	HH	flu	23.6233333333333	-0.706417056491475
HH 278	BC022687	25.98	HH	flu	23.6233333333333	-0.709427356448115
HH 278	Bmpr2	22.49	HH	flu	23.6233333333333	0.34116732841918
HH 278	Bmpr2	22.25	HH	flu	23.6233333333333	0.413414527378535
HH 278	Bmpr2	22.23	HH	flu	23.6233333333333	0.419435127291814
HH 278	Clec16a	28.08	HH	flu	23.6233333333333	-1.34159034734248
HH 278	Clec16a	28.22	HH	flu	23.6233333333333	-1.38373454673543
HH 278	Clec16a	27.93	HH	flu	23.6233333333333	-1.29643584799288
HH 278	D-Rik	29.82	HH	flu	23.6233333333333	-1.8653825397978
HH 278	D-Rik	30.03	HH	flu	23.6233333333333	-1.92859883888724
HH 278	D-Rik	29.71	HH	flu	23.6233333333333	-1.83226924027477
HH 278	DST	26.55	HH	flu	23.6233333333333	-0.881014453976585
HH 278	DST	26.64	HH	flu	23.6233333333333	-0.908107153586343
HH 278	DST	26.33	HH	flu	23.6233333333333	-0.814787854930508
HH 278	ENSMUSG00000052976	33.18	HH	flu	23.6233333333333	-2.87684332522878
HH 278	ENSMUSG00000052976	31.88	HH	flu	23.6233333333333	-2.4855043308656
HH 278	ENSMUSG00000052976	32.17	HH	flu	23.6233333333333	-2.57280302960816
HH 278	Gsdma	37.34	HH	flu	23.6233333333333	-4.12912810719094
HH 278	Gsdma	37.34	HH	flu	23.6233333333333	-4.12912810719094
HH 278	Gsdma	39.17	HH	flu	23.6233333333333	-4.68001299925603
HH 278	Ifi27l2	21.19	HH	flu	23.6233333333333	0.732506322782354
HH 278	Ifi27l2	21.54	HH	flu	23.6233333333333	0.627145824299962
HH 278	Ifi27l2	21.43	HH	flu	23.6233333333333	0.660259123822999
HH 278	Pde7a	27.85	HH	flu	23.6233333333333	-1.27235344833976
HH 278	Pde7a	27.51	HH	flu	23.6233333333333	-1.17000324981401
HH 278	Pde7a	27.69	HH	flu	23.6233333333333	-1.22418864903352
HH 278	Senp5	27.96	HH	flu	23.6233333333333	-1.3054667478628
HH 278	Senp5	27.75	HH	flu	23.6233333333333	-1.24225044877336
HH 278	Senp5	27.67	HH	flu	23.6233333333333	-1.21816804912024
HH 278	Sh3gl3	31.89	HH	flu	23.6233333333333	-2.48851463082224
HH 278	Sh3gl3	31.97	HH	flu	23.6233333333333	-2.51259703047536
HH 278	Sh3gl3	31.89	HH	flu	23.6233333333333	-2.48851463082224
HH 278	Sik1	25.79	HH	flu	23.6233333333333	-0.652231657271959
HH 278	Sik1	25.88	HH	flu	23.6233333333333	-0.679324356881717
HH 278	Sik1	25.61	HH	flu	23.6233333333333	-0.598046258052442
HH 278	Tcf7l1	29.38	HH	flu	23.6233333333333	-1.73292934170565
HH 278	Tcf7l1	29.48	HH	flu	23.6233333333333	-1.76303234127205
HH 278	Tcf7l1	29.35	HH	flu	23.6233333333333	-1.72389844183573
HH 278	Thnsl2	30.07	HH	flu	23.6233333333333	-1.9406400387138
HH 278	Thnsl2	30.01	HH	flu	23.6233333333333	-1.92257823897396
HH 278	Thnsl2	29.99	HH	flu	23.6233333333333	-1.91655763906068
HH 285	1-Rik	33.97	HH	flu	25.9033333333333	-2.42830863168945
HH 285	1-Rik	33.87	HH	flu	25.9033333333333	-2.39820563212305
HH 285	1-Rik	33.39	HH	flu	25.9033333333333	-2.25371123420434
HH 285	BC022687	27.74	HH	flu	25.9033333333333	-0.552891758702845
HH 285	BC022687	27.08	HH	flu	25.9033333333333	-0.354211961564618
HH 285	BC022687	27.21	HH	flu	25.9033333333333	-0.393345861000936
HH 285	Bmpr2	24.18	HH	flu	25.9033333333333	0.518775025860927
HH 285	Bmpr2	23.95	HH	flu	25.9033333333333	0.588011924863643
HH 285	Bmpr2	23.91	HH	flu	25.9033333333333	0.600053124690202
HH 285	Clec16a	29.27	HH	flu	25.9033333333333	-1.01346765206874
HH 285	Clec16a	29.43	HH	flu	25.9033333333333	-1.06163245137497
HH 285	Clec16a	29.17	HH	flu	25.9033333333333	-0.983364652502339
HH 285	D-Rik	30.93	HH	flu	25.9033333333333	-1.51317744487095
HH 285	D-Rik	31.12	HH	flu	25.9033333333333	-1.5703731440471
HH 285	D-Rik	30.87	HH	flu	25.9033333333333	-1.49511564513111
HH 285	DST	27.83	HH	flu	25.9033333333333	-0.579984458312603
HH 285	DST	27.62	HH	flu	25.9033333333333	-0.516768159223168
HH 285	DST	27.57	HH	flu	25.9033333333333	-0.501716659439969
HH 285	ENSMUSG00000052976	32.96	HH	flu	25.9033333333333	-2.12426833606883
HH 285	ENSMUSG00000052976	32.88	HH	flu	25.9033333333333	-2.10018593641571
HH 285	ENSMUSG00000052976	33.54	HH	flu	25.9033333333333	-2.29886573355394
HH 285	Gsdma	38.28	HH	flu	25.9033333333333	-3.72574791300121
HH 285	Gsdma	37.5	HH	flu	25.9033333333333	-3.4909445163833
HH 285	Gsdma	35.92	HH	flu	25.9033333333333	-3.01531712323421
HH 285	Ifi27l2	24.1	HH	flu	25.9033333333333	0.542857425514045
HH 285	Ifi27l2	24.33	HH	flu	25.9033333333333	0.473620526511331
HH 285	Ifi27l2	24.29	HH	flu	25.9033333333333	0.48566172633789
HH 285	Pde7a	30.99	HH	flu	25.9033333333333	-1.53123924461078
HH 285	Pde7a	30.22	HH	flu	25.9033333333333	-1.29944614794952
HH 285	Pde7a	30.36	HH	flu	25.9033333333333	-1.34159034734248
HH 285	Senp5	31.03	HH	flu	25.9033333333333	-1.54328044443734
HH 285	Senp5	30.52	HH	flu	25.9033333333333	-1.38975514664871
HH 285	Senp5	30.94	HH	flu	25.9033333333333	-1.51618774482759
HH 285	Sh3gl3	35.27	HH	flu	25.9033333333333	-2.81964762605263
HH 285	Sh3gl3	35.91	HH	flu	25.9033333333333	-3.01230682327757
HH 285	Sh3gl3	33.95	HH	flu	25.9033333333333	-2.42228803177617
HH 285	Sik1	27.02	HH	flu	25.9033333333333	-0.336150161824779
HH 285	Sik1	27.11	HH	flu	25.9033333333333	-0.363242861434537
HH 285	Sik1	27.14	HH	flu	25.9033333333333	-0.372273761304457
HH 285	Tcf7l1	30.83	HH	flu	25.9033333333333	-1.48307444530455
HH 285	Tcf7l1	31.34	HH	flu	25.9033333333333	-1.63659974309318
HH 285	Tcf7l1	30.98	HH	flu	25.9033333333333	-1.52822894465414
HH 285	Thnsl2	32.84	HH	flu	25.9033333333333	-2.08814473658915
HH 285	Thnsl2	32.58	HH	flu	25.9033333333333	-2.00987693771651
HH 285	Thnsl2	32.36	HH	flu	25.9033333333333	-1.94365033867044
AA 385	AK078430	27.14	AA	flu	25.1866666666667	-0.588011924863643
AA 385	AK078430	26.77	AA	flu	25.1866666666667	-0.47663082646797
AA 385	AK078430	26.87	AA	flu	25.1866666666667	-0.506733826034368
AA 385	AK144717	21.22	AA	flu	25.1866666666667	1.19408564946713
AA 385	AK144717	21.11	AA	flu	25.1866666666667	1.22719894899016
AA 385	AK144717	21.02	AA	flu	25.1866666666667	1.25429164859992
AA 385	AK153595	27.56	AA	flu	25.1866666666667	-0.714444523042515
AA 385	AK153595	27.61	AA	flu	25.1866666666667	-0.729496022825714
AA 385	AK153595	27.53	AA	flu	25.1866666666667	-0.705413623172596
AA 385	Kcmf1	31.54	AA	flu	25.1866666666667	-1.91254390578516
AA 385	Kcmf1	31.22	AA	flu	25.1866666666667	-1.81621430717269
AA 385	Kcmf1	31.74	AA	flu	25.1866666666667	-1.97274990491796
AA 385	LOC675467	27.87	AA	flu	25.1866666666667	-0.80776382169835
AA 385	LOC675467	27.89	AA	flu	25.1866666666667	-0.813784421611629
AA 385	LOC675467	27.8	AA	flu	25.1866666666667	-0.786691722001871
AA 385	NAP070792-1	NA	AA	flu	25.1866666666667	NA
AA 385	NAP070792-1	NA	AA	flu	25.1866666666667	NA
AA 385	NAP070792-1	NA	AA	flu	25.1866666666667	NA
AA 393	AK078430	30.22	AA	flu	27.57	-0.79772948850955
AA 393	AK078430	30.48	AA	flu	27.57	-0.875997287382185
AA 393	AK078430	30.35	AA	flu	27.57	-0.836863387945868
AA 393	AK144717	22.97	AA	flu	27.57	1.38473798005431
AA 393	AK144717	22.94	AA	flu	27.57	1.39376887992423
AA 393	AK144717	22.95	AA	flu	27.57	1.39075857996759
AA 393	AK153595	30.03	AA	flu	27.57	-0.740533789333394
AA 393	AK153595	30.14	AA	flu	27.57	-0.773647088856432
AA 393	AK153595	30.09	AA	flu	27.57	-0.758595589073233
AA 393	Kcmf1	31.72	AA	flu	27.57	-1.24927448200552
AA 393	Kcmf1	31.82	AA	flu	27.57	-1.27937748157192
AA 393	Kcmf1	31.65	AA	flu	27.57	-1.22820238230904
AA 393	LOC675467	29.8	AA	flu	27.57	-0.671296890330678
AA 393	LOC675467	29.49	AA	flu	27.57	-0.577977591674843
AA 393	LOC675467	29.53	AA	flu	27.57	-0.590018791501403
AA 393	NAP070792-1	NA	AA	flu	27.57	NA
AA 393	NAP070792-1	NA	AA	flu	27.57	NA
AA 393	NAP070792-1	NA	AA	flu	27.57	NA
BB 528	AK078430	28.45	BB	flu	27.0866666666667	-0.410404227421894
BB 528	AK078430	28.61	BB	flu	27.0866666666667	-0.458569026728131
BB 528	AK078430	28.64	BB	flu	27.0866666666667	-0.467599926598051
BB 528	AK144717	21.4	BB	flu	27.0866666666667	1.71185724200917
BB 528	AK144717	21.3	BB	flu	27.0866666666667	1.74196024157557
BB 528	AK144717	21.29	BB	flu	27.0866666666667	1.74497054153221
BB 528	AK153595	29.14	BB	flu	27.0866666666667	-0.618114924430042
BB 528	AK153595	29.22	BB	flu	27.0866666666667	-0.64219732408316
BB 528	AK153595	29.16	BB	flu	27.0866666666667	-0.624135524343321
BB 528	Kcmf1	32.85	BB	flu	27.0866666666667	-1.73493620834341
BB 528	Kcmf1	32.66	BB	flu	27.0866666666667	-1.67774050916725
BB 528	Kcmf1	33.12	BB	flu	27.0866666666667	-1.81621430717269
BB 528	LOC675467	28.93	BB	flu	27.0866666666667	-0.554898625340606
BB 528	LOC675467	28.88	BB	flu	27.0866666666667	-0.539847125557406
BB 528	LOC675467	28.86	BB	flu	27.0866666666667	-0.533826525644127
BB 528	NAP070792-1	NA	BB	flu	27.0866666666667	NA
BB 528	NAP070792-1	NA	BB	flu	27.0866666666667	NA
BB 528	NAP070792-1	NA	BB	flu	27.0866666666667	NA
BB 529	AK078430	27.99	BB	flu	26.7233333333333	-0.381304661174376
BB 529	AK078430	28.14	BB	flu	26.7233333333333	-0.426459160523974
BB 529	AK078430	27.96	BB	flu	26.7233333333333	-0.372273761304457
BB 529	AK144717	21.74	BB	flu	26.7233333333333	1.50013281172551
BB 529	AK144717	21.87	BB	flu	26.7233333333333	1.46099891228919
BB 529	AK144717	21.93	BB	flu	26.7233333333333	1.44293711254935
BB 529	AK153595	28.43	BB	flu	26.7233333333333	-0.513757859266528
BB 529	AK153595	28.62	BB	flu	26.7233333333333	-0.570953558442685
BB 529	AK153595	28.48	BB	flu	26.7233333333333	-0.528809359049727
BB 529	Kcmf1	32.23	BB	flu	26.7233333333333	-1.65767184278966
BB 529	Kcmf1	32.46	BB	flu	26.7233333333333	-1.72690874179237
BB 529	Kcmf1	32.35	BB	flu	26.7233333333333	-1.69379544226933
BB 529	LOC675467	28.77	BB	flu	26.7233333333333	-0.616108057792282
BB 529	LOC675467	28.68	BB	flu	26.7233333333333	-0.589015358182523
BB 529	LOC675467	28.65	BB	flu	26.7233333333333	-0.579984458312603
BB 529	NAP070792-1	NA	BB	flu	26.7233333333333	NA
BB 529	NAP070792-1	NA	BB	flu	26.7233333333333	NA
BB 529	NAP070792-1	NA	BB	flu	26.7233333333333	NA
BB 567	AK078430	27.25	BB	flu	25.7433333333333	-0.453551860133732
BB 567	AK078430	27.21	BB	flu	25.7433333333333	-0.441510660307173
BB 567	AK078430	27.25	BB	flu	25.7433333333333	-0.453551860133732
BB 567	AK144717	22.61	BB	flu	25.7433333333333	0.943227319747141
BB 567	AK144717	22.44	BB	flu	25.7433333333333	0.994402419010017
BB 567	AK144717	22.44	BB	flu	25.7433333333333	0.994402419010017
BB 567	AK153595	27.75	BB	flu	25.7433333333333	-0.604066857965723
BB 567	AK153595	27.68	BB	flu	25.7433333333333	-0.582994758269244
BB 567	AK153595	27.67	BB	flu	25.7433333333333	-0.579984458312605
BB 567	Kcmf1	32.48	BB	flu	25.7433333333333	-2.02793873745635
BB 567	Kcmf1	32.43	BB	flu	25.7433333333333	-2.01288723767315
BB 567	Kcmf1	32.14	BB	flu	25.7433333333333	-1.9255885389306
BB 567	LOC675467	28.61	BB	flu	25.7433333333333	-0.862952654236746
BB 567	LOC675467	28.34	BB	flu	25.7433333333333	-0.781674555407471
BB 567	LOC675467	28.2	BB	flu	25.7433333333333	-0.739530356014514
BB 567	NAP070792-1	NA	BB	flu	25.7433333333333	NA
BB 567	NAP070792-1	NA	BB	flu	25.7433333333333	NA
BB 567	NAP070792-1	NA	BB	flu	25.7433333333333	NA
CC 628	AK078430	28.2	CC	flu	26.6966666666667	-0.452548426814852
CC 628	AK078430	28.3	CC	flu	26.6966666666667	-0.48265142638125
CC 628	AK078430	28.58	CC	flu	26.6966666666667	-0.566939825167164
CC 628	AK144717	22.29	CC	flu	26.6966666666667	1.32653884755928
CC 628	AK144717	22.21	CC	flu	26.6966666666667	1.3506212472124
CC 628	AK144717	21.93	CC	flu	26.6966666666667	1.43490964599831
CC 628	AK153595	28.25	CC	flu	26.6966666666667	-0.467599926598051
CC 628	AK153595	28.33	CC	flu	26.6966666666667	-0.491682326251169
CC 628	AK153595	28.3	CC	flu	26.6966666666667	-0.48265142638125
CC 628	Kcmf1	32.97	CC	flu	26.6966666666667	-1.88846150613204
CC 628	Kcmf1	33.15	CC	flu	26.6966666666667	-1.94264690535156
CC 628	Kcmf1	32.82	CC	flu	26.6966666666667	-1.84330700678245
CC 628	LOC675467	26.96	CC	flu	26.6966666666667	-0.0792712321915157
CC 628	LOC675467	26.78	CC	flu	26.6966666666667	-0.0250858329719991
CC 628	LOC675467	26.79	CC	flu	26.6966666666667	-0.0280961329286384
CC 628	NAP070792-1	NA	CC	flu	26.6966666666667	NA
CC 628	NAP070792-1	NA	CC	flu	26.6966666666667	NA
CC 628	NAP070792-1	NA	CC	flu	26.6966666666667	NA
CC 634	AK078430	28.19	CC	flu	26.8666666666667	-0.398363027595335
CC 634	AK078430	28.62	CC	flu	26.8666666666667	-0.527805925730847
CC 634	AK078430	28.43	CC	flu	26.8666666666667	-0.47061022655469
CC 634	AK144717	22.53	CC	flu	26.8666666666667	1.3054667478628
CC 634	AK144717	22.53	CC	flu	26.8666666666667	1.3054667478628
CC 634	AK144717	22.45	CC	flu	26.8666666666667	1.32954914751592
CC 634	AK153595	28.55	CC	flu	26.8666666666667	-0.506733826034368
CC 634	AK153595	29	CC	flu	26.8666666666667	-0.64219732408316
CC 634	AK153595	28.91	CC	flu	26.8666666666667	-0.615104624473401
CC 634	Kcmf1	32.71	CC	flu	26.8666666666667	-1.75901860799653
CC 634	Kcmf1	32.69	CC	flu	26.8666666666667	-1.75299800808325
CC 634	Kcmf1	33.08	CC	flu	26.8666666666667	-1.8703997063922
CC 634	LOC675467	26.57	CC	flu	26.8666666666667	0.0893055653803145
CC 634	LOC675467	26.75	CC	flu	26.8666666666667	0.035120166160798
CC 634	LOC675467	26.57	CC	flu	26.8666666666667	0.0893055653803145
CC 634	NAP070792-1	NA	CC	flu	26.8666666666667	NA
CC 634	NAP070792-1	NA	CC	flu	26.8666666666667	NA
CC 634	NAP070792-1	NA	CC	flu	26.8666666666667	NA
CC 661	AK078430	29.48	CC	flu	27.7666666666667	-0.515764725904288
CC 661	AK078430	29.91	CC	flu	27.7666666666667	-0.6452076240398
CC 661	AK078430	29.97	CC	flu	27.7666666666667	-0.663269423779638
CC 661	AK144717	23	CC	flu	27.7666666666667	1.43490964599831
CC 661	AK144717	23.18	CC	flu	27.7666666666667	1.38072424677879
CC 661	AK144717	23.08	CC	flu	27.7666666666667	1.41082724634519
CC 661	AK153595	29.17	CC	flu	27.7666666666667	-0.422445427248454
CC 661	AK153595	29.43	CC	flu	27.7666666666667	-0.500713226121089
CC 661	AK153595	29.35	CC	flu	27.7666666666667	-0.476630826467971
CC 661	Kcmf1	32.74	CC	flu	27.7666666666667	-1.49712251176887
CC 661	Kcmf1	32.84	CC	flu	27.7666666666667	-1.52722551133527
CC 661	Kcmf1	32.77	CC	flu	27.7666666666667	-1.50615341163879
CC 661	LOC675467	26.86	CC	flu	27.7666666666667	0.272933862735343
CC 661	LOC675467	26.97	CC	flu	27.7666666666667	0.239820563212305
CC 661	LOC675467	27.1	CC	flu	27.7666666666667	0.200686663775987
CC 661	NAP070792-1	NA	CC	flu	27.7666666666667	NA
CC 661	NAP070792-1	NA	CC	flu	27.7666666666667	NA
CC 661	NAP070792-1	NA	CC	flu	27.7666666666667	NA
DD 417	AK078430	27.83	DD	flu	26.3233333333333	-0.453551860133731
DD 417	AK078430	27.94	DD	flu	26.3233333333333	-0.48666515965677
DD 417	AK078430	27.84	DD	flu	26.3233333333333	-0.456562160090371
DD 417	AK144717	20.64	DD	flu	26.3233333333333	1.71085380869029
DD 417	AK144717	20.73	DD	flu	26.3233333333333	1.68376110908053
DD 417	AK144717	20.67	DD	flu	26.3233333333333	1.70182290882037
DD 417	AK153595	31	DD	flu	26.3233333333333	-1.40781694638855
DD 417	AK153595	31.15	DD	flu	26.3233333333333	-1.45297144573815
DD 417	AK153595	30.99	DD	flu	26.3233333333333	-1.40480664643191
DD 417	Kcmf1	31.32	DD	flu	26.3233333333333	-1.50414654500103
DD 417	Kcmf1	31.2	DD	flu	26.3233333333333	-1.46802294552135
DD 417	Kcmf1	31	DD	flu	26.3233333333333	-1.40781694638855
DD 417	LOC675467	29.41	DD	flu	26.3233333333333	-0.929179253282822
DD 417	LOC675467	29.6	DD	flu	26.3233333333333	-0.986374952458979
DD 417	LOC675467	29.21	DD	flu	26.3233333333333	-0.868973254150026
DD 417	NAP070792-1	NA	DD	flu	26.3233333333333	NA
DD 417	NAP070792-1	NA	DD	flu	26.3233333333333	NA
DD 417	NAP070792-1	NA	DD	flu	26.3233333333333	NA
DD 425	AK078430	27.99	DD	flu	25.58	-0.725482289550194
DD 425	AK078430	27.08	DD	flu	25.58	-0.451544993495971
DD 425	AK078430	27.5	DD	flu	25.58	-0.577977591674843
DD 425	AK144717	20.16	DD	flu	25.58	1.63158257649878
DD 425	AK144717	20.16	DD	flu	25.58	1.63158257649878
DD 425	AK144717	20.13	DD	flu	25.58	1.6406134763687
DD 425	AK153595	30.23	DD	flu	25.58	-1.39978947983751
DD 425	AK153595	30.54	DD	flu	25.58	-1.49310877849335
DD 425	AK153595	30.24	DD	flu	25.58	-1.40279977979415
DD 425	Kcmf1	30.94	DD	flu	25.58	-1.61352077675894
DD 425	Kcmf1	31.14	DD	flu	25.58	-1.67372677589174
DD 425	Kcmf1	30.93	DD	flu	25.58	-1.6105104768023
DD 425	LOC675467	29.95	DD	flu	25.58	-1.3155010810516
DD 425	LOC675467	29.84	DD	flu	25.58	-1.28238778152856
DD 425	LOC675467	29.62	DD	flu	25.58	-1.21616118248248
DD 425	NAP070792-1	NA	DD	flu	25.58	NA
DD 425	NAP070792-1	NA	DD	flu	25.58	NA
DD 425	NAP070792-1	NA	DD	flu	25.58	NA
DD 439	AK078430	27.83	DD	flu	26.11	-0.517771592542047
DD 439	AK078430	27.97	DD	flu	26.11	-0.559915791935005
DD 439	AK078430	27.77	DD	flu	26.11	-0.499709792802209
DD 439	AK144717	22.1	DD	flu	26.11	1.20713028261256
DD 439	AK144717	21.94	DD	flu	26.11	1.2552950819188
DD 439	AK144717	21.84	DD	flu	26.11	1.2853980814852
DD 439	AK153595	31.16	DD	flu	26.11	-1.52020147810311
DD 439	AK153595	30.95	DD	flu	26.11	-1.45698517901367
DD 439	AK153595	30.97	DD	flu	26.11	-1.46300577892695
DD 439	Kcmf1	31.87	DD	flu	26.11	-1.73393277502453
DD 439	Kcmf1	31.97	DD	flu	26.11	-1.76403577459093
DD 439	Kcmf1	31.59	DD	flu	26.11	-1.64964437623862
DD 439	LOC675467	29.97	DD	flu	26.11	-1.16197578326297
DD 439	LOC675467	29.88	DD	flu	26.11	-1.13488308365321
DD 439	LOC675467	29.65	DD	flu	26.11	-1.06564618465049
DD 439	NAP070792-1	NA	DD	flu	26.11	NA
DD 439	NAP070792-1	NA	DD	flu	26.11	NA
DD 439	NAP070792-1	NA	DD	flu	26.11	NA
EE 247	AK078430	27.68	EE	flu	25.8766666666667	-0.542857425514046
EE 247	AK078430	27.56	EE	flu	25.8766666666667	-0.506733826034368
EE 247	AK078430	28.06	EE	flu	25.8766666666667	-0.657248823866359
EE 247	AK144717	22.25	EE	flu	25.8766666666667	1.09173545094137
EE 247	AK144717	22.24	EE	flu	25.8766666666667	1.09474575089801
EE 247	AK144717	21.98	EE	flu	25.8766666666667	1.17301354977065
EE 247	AK153595	28.54	EE	flu	25.8766666666667	-0.80174322178507
EE 247	AK153595	28.65	EE	flu	25.8766666666667	-0.834856521308108
EE 247	AK153595	28.52	EE	flu	25.8766666666667	-0.795722621871791
EE 247	Kcmf1	31.84	EE	flu	25.8766666666667	-1.79514220747621
EE 247	Kcmf1	31.51	EE	flu	25.8766666666667	-1.6958023089071
EE 247	Kcmf1	31.61	EE	flu	25.8766666666667	-1.72590530847349
EE 247	LOC675467	28.04	EE	flu	25.8766666666667	-0.65122822395308
EE 247	LOC675467	28.16	EE	flu	25.8766666666667	-0.687351823432758
EE 247	LOC675467	28.32	EE	flu	25.8766666666667	-0.735516622738995
EE 247	NAP070792-1	NA	EE	flu	25.8766666666667	NA
EE 247	NAP070792-1	38.29	EE	flu	25.8766666666667	-3.73678567950889
EE 247	NAP070792-1	NA	EE	flu	25.8766666666667	NA
EE 252	AK078430	28.32	EE	flu	26.45	-0.562926091891645
EE 252	AK078430	28.55	EE	flu	26.45	-0.632162990894361
EE 252	AK078430	28.76	EE	flu	26.45	-0.695379289983797
EE 252	AK144717	22.87	EE	flu	26.45	1.07768738447705
EE 252	AK144717	22.99	EE	flu	26.45	1.04156378499738
EE 252	AK144717	22.86	EE	flu	26.45	1.08069768443369
EE 252	AK153595	28.51	EE	flu	26.45	-0.620121791067802
EE 252	AK153595	29.05	EE	flu	26.45	-0.782677988726352
EE 252	AK153595	28.95	EE	flu	26.45	-0.752574989159953
EE 252	Kcmf1	32.05	EE	flu	26.45	-1.68576797571829
EE 252	Kcmf1	32.51	EE	flu	26.45	-1.82424177372373
EE 252	Kcmf1	32.85	EE	flu	26.45	-1.92659197224948
EE 252	LOC675467	27.67	EE	flu	26.45	-0.367256594710058
EE 252	LOC675467	27.72	EE	flu	26.45	-0.382308094493256
EE 252	LOC675467	27.64	EE	flu	26.45	-0.358225694840138
EE 252	NAP070792-1	NA	EE	flu	26.45	NA
EE 252	NAP070792-1	NA	EE	flu	26.45	NA
EE 252	NAP070792-1	NA	EE	flu	26.45	NA
EE 255	AK078430	28.21	EE	flu	26.4166666666667	-0.539847125557406
EE 255	AK078430	27.98	EE	flu	26.4166666666667	-0.47061022655469
EE 255	AK078430	28.51	EE	flu	26.4166666666667	-0.630156124256601
EE 255	AK144717	22.96	EE	flu	26.4166666666667	1.0405603516785
EE 255	AK144717	22.96	EE	flu	26.4166666666667	1.0405603516785
EE 255	AK144717	22.79	EE	flu	26.4166666666667	1.09173545094137
EE 255	AK153595	28.39	EE	flu	26.4166666666667	-0.594032524776923
EE 255	AK153595	28.73	EE	flu	26.4166666666667	-0.696382723302676
EE 255	AK153595	28.64	EE	flu	26.4166666666667	-0.669290023692918
EE 255	Kcmf1	32.5	EE	flu	26.4166666666667	-1.83126580695589
EE 255	Kcmf1	31.94	EE	flu	26.4166666666667	-1.66268900938406
EE 255	Kcmf1	32.9	EE	flu	26.4166666666667	-1.95167780522148
EE 255	LOC675467	28.92	EE	flu	26.4166666666667	-0.753578422478833
EE 255	LOC675467	29.05	EE	flu	26.4166666666667	-0.79271232191515
EE 255	LOC675467	28.92	EE	flu	26.4166666666667	-0.753578422478833
EE 255	NAP070792-1	NA	EE	flu	26.4166666666667	NA
EE 255	NAP070792-1	NA	EE	flu	26.4166666666667	NA
EE 255	NAP070792-1	NA	EE	flu	26.4166666666667	NA
FF 6055	AK078430	29.13	FF	flu	25.7733333333333	-1.0104573521121
FF 6055	AK078430	29.06	FF	flu	25.7733333333333	-0.989385252415618
FF 6055	AK078430	29.06	FF	flu	25.7733333333333	-0.989385252415618
FF 6055	AK144717	23.34	FF	flu	25.7733333333333	0.732506322782354
FF 6055	AK144717	23.26	FF	flu	25.7733333333333	0.756588722435472
FF 6055	AK144717	23.47	FF	flu	25.7733333333333	0.693372423346037
FF 6055	AK153595	27.67	FF	flu	25.7733333333333	-0.570953558442685
FF 6055	AK153595	27.94	FF	flu	25.7733333333333	-0.65223165727196
FF 6055	AK153595	27.87	FF	flu	25.7733333333333	-0.631159557575481
FF 6055	Kcmf1	32.21	FF	flu	25.7733333333333	-1.93762973875716
FF 6055	Kcmf1	32.27	FF	flu	25.7733333333333	-1.955691538497
FF 6055	Kcmf1	32.08	FF	flu	25.7733333333333	-1.89849583932084
FF 6055	LOC675467	28.95	FF	flu	25.7733333333333	-0.95627195289258
FF 6055	LOC675467	28.88	FF	flu	25.7733333333333	-0.935199853196101
FF 6055	LOC675467	28.9	FF	flu	25.7733333333333	-0.941220453109381
FF 6055	NAP070792-1	NA	FF	flu	25.7733333333333	NA
FF 6055	NAP070792-1	38.71	FF	flu	25.7733333333333	-3.89432471057304
FF 6055	NAP070792-1	NA	FF	flu	25.7733333333333	NA
FF 6056	AK078430	28.33	FF	flu	25.1566666666667	-0.9552685195737
FF 6056	AK078430	28.23	FF	flu	25.1566666666667	-0.925165520007302
FF 6056	AK078430	28.48	FF	flu	25.1566666666667	-1.0004230189233
FF 6056	AK144717	22.97	FF	flu	25.1566666666667	0.658252257185239
FF 6056	AK144717	22.99	FF	flu	25.1566666666667	0.65223165727196
FF 6056	AK144717	22.83	FF	flu	25.1566666666667	0.700396456578197
FF 6056	AK153595	26.21	FF	flu	25.1566666666667	-0.317084928766061
FF 6056	AK153595	26.32	FF	flu	25.1566666666667	-0.350198228289098
FF 6056	AK153595	26.06	FF	flu	25.1566666666667	-0.271930429416463
FF 6056	Kcmf1	32.51	FF	flu	25.1566666666667	-2.21357390144914
FF 6056	Kcmf1	32.92	FF	flu	25.1566666666667	-2.33699619967137
FF 6056	Kcmf1	32.93	FF	flu	25.1566666666667	-2.34000649962801
FF 6056	LOC675467	27.8	FF	flu	25.1566666666667	-0.795722621871791
FF 6056	LOC675467	27.93	FF	flu	25.1566666666667	-0.834856521308108
FF 6056	LOC675467	27.72	FF	flu	25.1566666666667	-0.771640222218672
FF 6056	NAP070792-1	NA	FF	flu	25.1566666666667	NA
FF 6056	NAP070792-1	NA	FF	flu	25.1566666666667	NA
FF 6056	NAP070792-1	NA	FF	flu	25.1566666666667	NA
FF 6057	AK078430	29.33	FF	flu	26.5033333333333	-0.850911454410186
FF 6057	AK078430	29.34	FF	flu	26.5033333333333	-0.853921754366826
FF 6057	AK078430	29.28	FF	flu	26.5033333333333	-0.835859954626988
FF 6057	AK144717	21.78	FF	flu	26.5033333333333	1.42186501285287
FF 6057	AK144717	21.92	FF	flu	26.5033333333333	1.37972081345991
FF 6057	AK144717	21.78	FF	flu	26.5033333333333	1.42186501285287
FF 6057	AK153595	27.96	FF	flu	26.5033333333333	-0.438500360350533
FF 6057	AK153595	28.11	FF	flu	26.5033333333333	-0.48365485970013
FF 6057	AK153595	28.09	FF	flu	26.5033333333333	-0.47763425978685
FF 6057	Kcmf1	32.83	FF	flu	26.5033333333333	-1.90451643923412
FF 6057	Kcmf1	32.98	FF	flu	26.5033333333333	-1.94967093858372
FF 6057	Kcmf1	33.3	FF	flu	26.5033333333333	-2.04600053719619
FF 6057	LOC675467	27.95	FF	flu	26.5033333333333	-0.435490060393892
FF 6057	LOC675467	27.93	FF	flu	26.5033333333333	-0.429469460480613
FF 6057	LOC675467	27.72	FF	flu	26.5033333333333	-0.366253161391177
FF 6057	NAP070792-1	NA	FF	flu	26.5033333333333	NA
FF 6057	NAP070792-1	NA	FF	flu	26.5033333333333	NA
FF 6057	NAP070792-1	NA	FF	flu	26.5033333333333	NA
GG 682	AK078430	30.31	GG	flu	26.5166666666667	-1.14190711688537
GG 682	AK078430	29.98	GG	flu	26.5166666666667	-1.04256721831626
GG 682	AK078430	30.09	GG	flu	26.5166666666667	-1.07568051783929
GG 682	AK144717	21.57	GG	flu	26.5166666666667	1.48909504521783
GG 682	AK144717	21.28	GG	flu	26.5166666666667	1.57639374396038
GG 682	AK144717	21.25	GG	flu	26.5166666666667	1.5854246438303
GG 682	AK153595	30.38	GG	flu	26.5166666666667	-1.16297921658185
GG 682	AK153595	30.74	GG	flu	26.5166666666667	-1.27135001502088
GG 682	AK153595	30.3	GG	flu	26.5166666666667	-1.13889681692873
GG 682	Kcmf1	31.98	GG	flu	26.5166666666667	-1.64462720964422
GG 682	Kcmf1	31.98	GG	flu	26.5166666666667	-1.64462720964422
GG 682	Kcmf1	31.42	GG	flu	26.5166666666667	-1.47605041207239
GG 682	LOC675467	24.23	GG	flu	26.5166666666667	0.688355256751637
GG 682	LOC675467	24.51	GG	flu	26.5166666666667	0.604066857965721
GG 682	LOC675467	24.24	GG	flu	26.5166666666667	0.685344956794997
GG 682	NAP070792-1	NA	GG	flu	26.5166666666667	NA
GG 682	NAP070792-1	NA	GG	flu	26.5166666666667	NA
GG 682	NAP070792-1	NA	GG	flu	26.5166666666667	NA
GG 683	AK078430	30.97	GG	flu	27.53	-1.03554318508409
GG 683	AK078430	30.94	GG	flu	27.53	-1.02651228521418
GG 683	AK078430	31.32	GG	flu	27.53	-1.14090368356649
GG 683	AK144717	22.78	GG	flu	27.53	1.42989247940391
GG 683	AK144717	22.91	GG	flu	27.53	1.39075857996759
GG 683	AK144717	22.88	GG	flu	27.53	1.39978947983751
GG 683	AK153595	31.77	GG	flu	27.53	-1.27636718161528
GG 683	AK153595	32.95	GG	flu	27.53	-1.63158257649878
GG 683	AK153595	32.03	GG	flu	27.53	-1.35463498048792
GG 683	Kcmf1	32.37	GG	flu	27.53	-1.45698517901367
GG 683	Kcmf1	32.62	GG	flu	27.53	-1.53224267792966
GG 683	Kcmf1	32.6	GG	flu	27.53	-1.52622207801638
GG 683	LOC675467	24.48	GG	flu	27.53	0.918141486775143
GG 683	LOC675467	24.74	GG	flu	27.53	0.839873687902508
GG 683	LOC675467	24.74	GG	flu	27.53	0.839873687902508
GG 683	NAP070792-1	NA	GG	flu	27.53	NA
GG 683	NAP070792-1	NA	GG	flu	27.53	NA
GG 683	NAP070792-1	NA	GG	flu	27.53	NA
GG 684	AK078430	30.45	GG	flu	26.2966666666667	-1.2502779153244
GG 684	AK078430	30.38	GG	flu	26.2966666666667	-1.22920581562792
GG 684	AK078430	30.86	GG	flu	26.2966666666667	-1.37370021354663
GG 684	AK144717	21.45	GG	flu	26.2966666666667	1.45899204565143
GG 684	AK144717	21.43	GG	flu	26.2966666666667	1.46501264556471
GG 684	AK144717	21.35	GG	flu	26.2966666666667	1.48909504521783
GG 684	AK153595	30.78	GG	flu	26.2966666666667	-1.34961781389352
GG 684	AK153595	31.06	GG	flu	26.2966666666667	-1.43390621267943
GG 684	AK153595	30.99	GG	flu	26.2966666666667	-1.41283411298295
GG 684	Kcmf1	32.2	GG	flu	26.2966666666667	-1.77708040773637
GG 684	Kcmf1	31.57	GG	flu	26.2966666666667	-1.58743151046806
GG 684	Kcmf1	32.44	GG	flu	26.2966666666667	-1.84932760669572
GG 684	LOC675467	24.34	GG	flu	26.2966666666667	0.589015358182523
GG 684	LOC675467	24.44	GG	flu	26.2966666666667	0.558912358616125
GG 684	LOC675467	24.43	GG	flu	26.2966666666667	0.561922658572765
GG 684	NAP070792-1	NA	GG	flu	26.2966666666667	NA
GG 684	NAP070792-1	NA	GG	flu	26.2966666666667	NA
GG 684	NAP070792-1	NA	GG	flu	26.2966666666667	NA
HH 277	AK078430	27.5	HH	flu	25.8433333333333	-0.498706359483329
HH 277	AK078430	27.38	HH	flu	25.8433333333333	-0.462582760003651
HH 277	AK078430	27.68	HH	flu	25.8433333333333	-0.552891758702845
HH 277	AK144717	19.39	HH	flu	25.8433333333333	1.94264690535156
HH 277	AK144717	19.23	HH	flu	25.8433333333333	1.9908117046578
HH 277	AK144717	19.26	HH	flu	25.8433333333333	1.98178080478788
HH 277	AK153595	28.16	HH	flu	25.8433333333333	-0.697386156621556
HH 277	AK153595	28.56	HH	flu	25.8433333333333	-0.817798154887148
HH 277	AK153595	28.31	HH	flu	25.8433333333333	-0.742540655971153
HH 277	Kcmf1	30.76	HH	flu	25.8433333333333	-1.48006414534791
HH 277	Kcmf1	30.84	HH	flu	25.8433333333333	-1.50414654500103
HH 277	Kcmf1	30.8	HH	flu	25.8433333333333	-1.49210534517447
HH 277	LOC675467	27.5	HH	flu	25.8433333333333	-0.498706359483329
HH 277	LOC675467	27.59	HH	flu	25.8433333333333	-0.525799059093087
HH 277	LOC675467	27.65	HH	flu	25.8433333333333	-0.543860858832925
HH 277	NAP070792-1	NA	HH	flu	25.8433333333333	NA
HH 277	NAP070792-1	NA	HH	flu	25.8433333333333	NA
HH 277	NAP070792-1	NA	HH	flu	25.8433333333333	NA
HH 278	AK078430	26.18	HH	flu	25.05	-0.340163895100298
HH 278	AK078430	26.53	HH	flu	25.05	-0.445524393582692
HH 278	AK078430	26.54	HH	flu	25.05	-0.448534693539332
HH 278	AK144717	18.34	HH	flu	25.05	2.01991127090531
HH 278	AK144717	18.36	HH	flu	25.05	2.01389067099203
HH 278	AK144717	18.1	HH	flu	25.05	2.09215846986467
HH 278	AK153595	27.09	HH	flu	25.05	-0.614101191154521
HH 278	AK153595	27.15	HH	flu	25.05	-0.63216299089436
HH 278	AK153595	26.99	HH	flu	25.05	-0.583998191588123
HH 278	Kcmf1	30.05	HH	flu	25.05	-1.50514997831991
HH 278	Kcmf1	29.99	HH	flu	25.05	-1.48708817858007
HH 278	Kcmf1	30.27	HH	flu	25.05	-1.57137657736598
HH 278	LOC675467	26.36	HH	flu	25.05	-0.394349294319815
HH 278	LOC675467	26.52	HH	flu	25.05	-0.442514093626052
HH 278	LOC675467	26.3	HH	flu	25.05	-0.376287494579977
HH 278	NAP070792-1	NA	HH	flu	25.05	NA
HH 278	NAP070792-1	NA	HH	flu	25.05	NA
HH 278	NAP070792-1	NA	HH	flu	25.05	NA
HH 285	AK078430	27.36	HH	flu	26.1766666666667	-0.356218828202378
HH 285	AK078430	27.28	HH	flu	26.1766666666667	-0.33213642854926
HH 285	AK078430	27.36	HH	flu	26.1766666666667	-0.356218828202378
HH 285	AK144717	19.49	HH	flu	26.1766666666667	2.01288723767315
HH 285	AK144717	19.35	HH	flu	26.1766666666667	2.05503143706611
HH 285	AK144717	19.21	HH	flu	26.1766666666667	2.09717563645907
HH 285	AK153595	28	HH	flu	26.1766666666667	-0.548878025427326
HH 285	AK153595	28.3	HH	flu	26.1766666666667	-0.639187024126521
HH 285	AK153595	27.97	HH	flu	26.1766666666667	-0.539847125557406
HH 285	Kcmf1	31.54	HH	flu	26.1766666666667	-1.61452421007782
HH 285	Kcmf1	31.14	HH	flu	26.1766666666667	-1.49411221181223
HH 285	Kcmf1	31.64	HH	flu	26.1766666666667	-1.64462720964422
HH 285	LOC675467	28.58	HH	flu	26.1766666666667	-0.723475422912434
HH 285	LOC675467	28.66	HH	flu	26.1766666666667	-0.747557822565554
HH 285	LOC675467	28.29	HH	flu	26.1766666666667	-0.63617672416988
HH 285	NAP070792-1	NA	HH	flu	26.1766666666667	NA
HH 285	NAP070792-1	NA	HH	flu	26.1766666666667	NA
HH 285	NAP070792-1	NA	HH	flu	26.1766666666667	NA
